# Supplementary material for: Characterization of the bacterial microbiota composition and evolution at different intestinal tract in wild pigs (Sus scrofa ussuricus)
Source: PeerJ. 2020 May 26;8:e9124. doi: 10.7717/peerj.9124 (PMC7258971; doi:10.7717/peerj.9124)
Supplement: Table S2 [file peerj-08-9124-s002.xlsx]

## Sheet: 工作表1
Table S2. Operational taxonomic units (OTUs) were obtained among the five gut sections in wild pigs.
OTU ID	Duodenum	Jejunum	Ileum	Cecum	Colon	taxonomy
otu49494	1972.67	1684.33	864.667	1464.67	1846	k__Bacteria; p__Actinobacteria; c__Actinobacteria; o__Bifidobacteriales; f__Bifidobacteriaceae; g__Bifidobacterium; s__Bifidobacterium_pseudolongum
otu86053	238	1419	1472.33	2140	892.667	k__Bacteria; p__Actinobacteria; c__Coriobacteriia; o__Coriobacteriales; f__Coriobacteriaceae; g__Unclassified_Coriobacteriaceae; s__Unclassified_Coriobacteriaceae
otu30380	890.667	954	418.667	53.6667	279.667	k__Bacteria; p__Firmicutes; c__Bacilli; o__Lactobacillales; f__Lactobacillaceae; g__Lactobacillus; s__Unclassified_Lactobacillus
otu88847	376.333	442	258	1988	1510	k__Bacteria; p__Firmicutes; c__Erysipelotrichi; o__Erysipelotrichales; f__Erysipelotrichaceae; g__Allobaculum; s__Unclassified_Allobaculum
otu93725	0	1.33333	0	0	0	k__Bacteria; p__Proteobacteria; c__Gammaproteobacteria; o__Enterobacteriales; f__Enterobacteriaceae; g__Serratia; s__Unclassified_Serratia
otu26548	954.333	1070	805.333	23	48.6667	k__Bacteria; p__Actinobacteria; c__Actinobacteria; o__Bifidobacteriales; f__Bifidobacteriaceae; g__Bifidobacterium; s__Unclassified_Bifidobacterium
otu1021	1.33333	3.33333	2	0	0	k__Bacteria; p__Proteobacteria; c__Gammaproteobacteria; o__Pseudomonadales; f__Pseudomonadaceae; g__Pseudomonas; s__Unclassified_Pseudomonas
otu32981	0	35.3333	0	0	0.333333	k__Bacteria; p__Proteobacteria; c__Gammaproteobacteria; o__Pseudomonadales; f__Pseudomonadaceae; g__Pseudomonas; s__Unclassified_Pseudomonas
otu91444	0.333333	1038	1405.67	0	0	k__Bacteria; p__Proteobacteria; c__Gammaproteobacteria; o__Pseudomonadales; f__Moraxellaceae; g__Psychrobacter; s__Unclassified_Psychrobacter
otu94626	1	16.3333	8.66667	0	0	k__Bacteria; p__Proteobacteria; c__Gammaproteobacteria; o__Pseudomonadales; f__Pseudomonadaceae; g__Pseudomonas; s__Pseudomonas_fragi
otu34215	348.667	489	247.667	608.667	539.667	k__Bacteria; p__Actinobacteria; c__Actinobacteria; o__Bifidobacteriales; f__Bifidobacteriaceae; g__Bifidobacterium; s__Unclassified_Bifidobacterium
otu45171	233.667	107.333	190.667	333.667	68.3333	k__Bacteria; p__Firmicutes; c__Clostridia; o__Clostridiales; f__Clostridiaceae; g__Unclassified_Clostridiaceae; s__Unclassified_Clostridiaceae
otu38712	93.3333	554.333	140	70.3333	49	k__Bacteria; p__Firmicutes; c__Clostridia; o__Clostridiales; f__Unclassified_Clostridiales; g__Unclassified_Clostridiales; s__Unclassified_Clostridiales
otu17929	258.333	73.3333	249.333	325.667	264.333	k__Bacteria; p__Firmicutes; c__Clostridia; o__Clostridiales; f__Clostridiaceae; g__Unclassified_Clostridiaceae; s__Unclassified_Clostridiaceae
otu66640	0	46.3333	0	0	0	k__Bacteria; p__Proteobacteria; c__Gammaproteobacteria; o__Pseudomonadales; f__Pseudomonadaceae; g__Pseudomonas; s__Pseudomonas_fragi
otu90321	463	390	188.667	313.667	407.333	k__Bacteria; p__Actinobacteria; c__Actinobacteria; o__Bifidobacteriales; f__Bifidobacteriaceae; g__Bifidobacterium; s__Bifidobacterium_pseudolongum
otu30862	59.6667	41.6667	41	561.333	503.667	k__Bacteria; p__Firmicutes; c__Clostridia; o__Clostridiales; f__Lachnospiraceae; g__Unclassified_Lachnospiraceae; s__Unclassified_Lachnospiraceae
otu42547	0	54.6667	0	0	0	k__Bacteria; p__Proteobacteria; c__Gammaproteobacteria; o__Pseudomonadales; f__Pseudomonadaceae; g__Pseudomonas; s__Pseudomonas_fragi
otu58578	0	0	0	0	1501.33	k__Bacteria; p__Bacteroidetes; c__Flavobacteriia; o__Flavobacteriales; f__[Weeksellaceae]; g__Wautersiella; s__Unclassified_Wautersiella
otu2852	0	0.666667	0	0	0	k__Bacteria; p__Proteobacteria; c__Gammaproteobacteria; o__Enterobacteriales; f__Enterobacteriaceae; g__Unclassified_Enterobacteriaceae; s__Unclassified_Enterobacteriaceae
otu88870	102	62.6667	79	182	145.333	k__Bacteria; p__Firmicutes; c__Clostridia; o__Clostridiales; f__Unclassified_Clostridiales; g__Unclassified_Clostridiales; s__Unclassified_Clostridiales
otu70716	0	377.333	616.333	0	0	k__Bacteria; p__Proteobacteria; c__Gammaproteobacteria; o__Pseudomonadales; f__Moraxellaceae; g__Psychrobacter; s__Unclassified_Psychrobacter
otu3987	0	7.66667	0	0	0	k__Bacteria; p__Proteobacteria; c__Gammaproteobacteria; o__Pseudomonadales; f__Pseudomonadaceae; g__Pseudomonas; s__Pseudomonas_fragi
otu93210	59.3333	29.3333	30	117.667	60.3333	k__Bacteria; p__Firmicutes; c__Clostridia; o__Clostridiales; f__Peptostreptococcaceae; g__Unclassified_Peptostreptococcaceae; s__Unclassified_Peptostreptococcaceae
otu73368	39.6667	59.3333	82.6667	13.6667	10	k__Bacteria; p__Firmicutes; c__Bacilli; o__Turicibacterales; f__Turicibacteraceae; g__Turicibacter; s__Unclassified_Turicibacter
otu80150	0	1.33333	2.66667	3.66667	15	k__Bacteria; p__Firmicutes; c__Bacilli; o__Lactobacillales; f__Streptococcaceae; g__Streptococcus; s__Streptococcus_alactolyticus
otu16988	61	37.6667	602.333	162.333	71	k__Bacteria; p__Proteobacteria; c__Betaproteobacteria; o__Burkholderiales; f__Alcaligenaceae; g__Sutterella; s__Unclassified_Sutterella
otu42014	100.333	143.333	724	0	1.66667	k__Bacteria; p__Proteobacteria; c__Gammaproteobacteria; o__Pseudomonadales; f__Moraxellaceae; g__Unclassified_Moraxellaceae; s__Unclassified_Moraxellaceae
otu68274	363	8	334.667	1	0.666667	k__Bacteria; p__Firmicutes; c__Clostridia; o__Clostridiales; f__Veillonellaceae; g__Megasphaera; s__Unclassified_Megasphaera
otu60999	335.333	299	169.333	3	13.3333	k__Bacteria; p__Actinobacteria; c__Coriobacteriia; o__Coriobacteriales; f__Coriobacteriaceae; g__Unclassified_Coriobacteriaceae; s__Unclassified_Coriobacteriaceae
otu58481	253	224.333	121.333	122.333	150	k__Bacteria; p__Actinobacteria; c__Actinobacteria; o__Bifidobacteriales; f__Bifidobacteriaceae; g__Bifidobacterium; s__Bifidobacterium_animalis
otu83857	106	30	92.3333	158.333	103	k__Bacteria; p__Firmicutes; c__Clostridia; o__Clostridiales; f__Clostridiaceae; g__Unclassified_Clostridiaceae; s__Unclassified_Clostridiaceae
otu78853	28	0	7.66667	678.667	168	k__Bacteria; p__Bacteroidetes; c__Bacteroidia; o__Bacteroidales; f__Unclassified_Bacteroidales; g__Unclassified_Bacteroidales; s__Unclassified_Bacteroidales
otu6693	592.333	2	314	0	0	k__Bacteria; p__Bacteroidetes; c__Bacteroidia; o__Bacteroidales; f__Prevotellaceae; g__Prevotella; s__Unclassified_Prevotella
otu71964	0.666667	0	0	0	0	k__Bacteria; p__Proteobacteria; c__Gammaproteobacteria; o__Pseudomonadales; f__Pseudomonadaceae; g__Pseudomonas; s__Pseudomonas_fragi
otu91286	0.666667	1.66667	4.33333	6.66667	20.6667	k__Bacteria; p__Firmicutes; c__Bacilli; o__Lactobacillales; f__Streptococcaceae; g__Streptococcus; s__Unclassified_Streptococcus
otu38938	185	55.6667	176.667	78.3333	64.3333	k__Bacteria; p__Firmicutes; c__Clostridia; o__Clostridiales; f__Clostridiaceae; g__Clostridium; s__Unclassified_Clostridium
otu16920	74	23.6667	39.3333	172.333	35	k__Bacteria; p__Firmicutes; c__Clostridia; o__Clostridiales; f__Clostridiaceae; g__Unclassified_Clostridiaceae; s__Unclassified_Clostridiaceae
otu72430	13	134.667	230	184	200.667	k__Bacteria; p__Firmicutes; c__Erysipelotrichi; o__Erysipelotrichales; f__Erysipelotrichaceae; g__Allobaculum; s__Unclassified_Allobaculum
otu23500	0	4.66667	0	0	0	k__Bacteria; p__Proteobacteria; c__Gammaproteobacteria; o__Pseudomonadales; f__Pseudomonadaceae; g__Pseudomonas; s__Pseudomonas_fragi
otu85989	154.333	125.333	58.3333	100.667	136	k__Bacteria; p__Actinobacteria; c__Actinobacteria; o__Bifidobacteriales; f__Bifidobacteriaceae; g__Bifidobacterium; s__Bifidobacterium_pseudolongum
otu52508	173	116	127.333	11.3333	54.6667	k__Bacteria; p__Actinobacteria; c__Coriobacteriia; o__Coriobacteriales; f__Coriobacteriaceae; g__Unclassified_Coriobacteriaceae; s__Unclassified_Coriobacteriaceae
otu59274	23.3333	5.33333	8.66667	85	42.3333	k__Bacteria; p__Firmicutes; c__Clostridia; o__Clostridiales; f__Peptostreptococcaceae; g__Unclassified_Peptostreptococcaceae; s__Unclassified_Peptostreptococcaceae
otu73530	0	0.333333	0	0	0	k__Bacteria; p__Proteobacteria; c__Gammaproteobacteria; o__Pseudomonadales; f__Pseudomonadaceae; g__Pseudomonas; s__Unclassified_Pseudomonas
otu55846	111.333	95.3333	49.3333	81.3333	104.667	k__Bacteria; p__Actinobacteria; c__Actinobacteria; o__Bifidobacteriales; f__Bifidobacteriaceae; g__Bifidobacterium; s__Bifidobacterium_pseudolongum
otu43809	0	12.3333	0.666667	0	0	k__Bacteria; p__Proteobacteria; c__Gammaproteobacteria; o__Pseudomonadales; f__Pseudomonadaceae; g__Pseudomonas; s__Pseudomonas_fragi
otu3561	0	0	0	0	479	k__Bacteria; p__Firmicutes; c__Bacilli; o__Bacillales; f__Planococcaceae; g__Solibacillus; s__Unclassified_Solibacillus
otu34028	38.3333	79	94.3333	117.667	80	k__Bacteria; p__Actinobacteria; c__Actinobacteria; o__Bifidobacteriales; f__Bifidobacteriaceae; g__Bifidobacterium; s__Bifidobacterium_pseudolongum
otu56028	0	0	0.666667	0	0	k__Bacteria; p__Proteobacteria; c__Gammaproteobacteria; o__Pseudomonadales; f__Pseudomonadaceae; g__Pseudomonas; s__Pseudomonas_veronii
otu13615	198	9	165.667	0.666667	0	k__Bacteria; p__Firmicutes; c__Clostridia; o__Clostridiales; f__Veillonellaceae; g__Megasphaera; s__Unclassified_Megasphaera
otu6351	184.667	110	58.3333	0	3.66667	k__Bacteria; p__Firmicutes; c__Bacilli; o__Lactobacillales; f__Lactobacillaceae; g__Lactobacillus; s__Unclassified_Lactobacillus
otu48412	100	81	42	73	93.6667	k__Bacteria; p__Actinobacteria; c__Actinobacteria; o__Bifidobacteriales; f__Bifidobacteriaceae; g__Bifidobacterium; s__Bifidobacterium_pseudolongum
otu51441	71.6667	55	77.3333	0	0.666667	k__Bacteria; p__Actinobacteria; c__Actinobacteria; o__Bifidobacteriales; f__Bifidobacteriaceae; g__Unclassified_Bifidobacteriaceae; s__Unclassified_Bifidobacteriaceae
otu94441	0	12.3333	0	0	0	k__Bacteria; p__Proteobacteria; c__Gammaproteobacteria; o__Pseudomonadales; f__Pseudomonadaceae; g__Unclassified_Pseudomonadaceae; s__Unclassified_Pseudomonadaceae
otu90347	0	0	328	0	0	k__Bacteria; p__Proteobacteria; c__Gammaproteobacteria; o__Alteromonadales; f__Shewanellaceae; g__Shewanella; s__Unclassified_Shewanella
otu46761	100	79	40	69.6667	83	k__Bacteria; p__Actinobacteria; c__Actinobacteria; o__Bifidobacteriales; f__Bifidobacteriaceae; g__Bifidobacterium; s__Bifidobacterium_pseudolongum
otu56170	0	9.66667	0	0	0	k__Bacteria; p__Proteobacteria; c__Gammaproteobacteria; o__Pseudomonadales; f__Pseudomonadaceae; g__Pseudomonas; s__Pseudomonas_fragi
otu66571	89.6667	76.3333	35.3333	72.3333	83.6667	k__Bacteria; p__Actinobacteria; c__Actinobacteria; o__Bifidobacteriales; f__Bifidobacteriaceae; g__Bifidobacterium; s__Bifidobacterium_pseudolongum
otu72602	0.666667	313.667	0	0	0	k__Bacteria; p__Proteobacteria; c__Gammaproteobacteria; o__Pseudomonadales; f__Moraxellaceae; g__Unclassified_Moraxellaceae; s__Unclassified_Moraxellaceae
otu56821	26.6667	49.3333	164	0.666667	2.66667	k__Bacteria; p__Proteobacteria; c__Alphaproteobacteria; o__Rhizobiales; f__Brucellaceae; g__Ochrobactrum; s__Unclassified_Ochrobactrum
otu34179	91.6667	69.3333	35.6667	60.6667	83.6667	k__Bacteria; p__Actinobacteria; c__Actinobacteria; o__Bifidobacteriales; f__Bifidobacteriaceae; g__Bifidobacterium; s__Bifidobacterium_pseudolongum
otu61625	83.6667	72	34.6667	62	82.3333	k__Bacteria; p__Actinobacteria; c__Actinobacteria; o__Bifidobacteriales; f__Bifidobacteriaceae; g__Bifidobacterium; s__Bifidobacterium_pseudolongum
otu18359	13.3333	8.66667	10	43.3333	25	k__Bacteria; p__Firmicutes; c__Clostridia; o__Clostridiales; f__Clostridiaceae; g__SMB53; s__Unclassified_SMB53
otu49733	42.3333	12.6667	35.3333	53.3333	36.6667	k__Bacteria; p__Firmicutes; c__Clostridia; o__Clostridiales; f__Clostridiaceae; g__Unclassified_Clostridiaceae; s__Unclassified_Clostridiaceae
otu80948	12	17.3333	20.6667	4	3.66667	k__Bacteria; p__Firmicutes; c__Bacilli; o__Turicibacterales; f__Turicibacteraceae; g__Turicibacter; s__Unclassified_Turicibacter
otu45110	301.333	2.33333	1	0.666667	0	k__Bacteria; p__Cyanobacteria; c__Chloroplast; o__Streptophyta; f__Unclassified_Streptophyta; g__Unclassified_Streptophyta; s__Unclassified_Streptophyta
otu13302	0	0	0.666667	113.667	90	k__Bacteria; p__Firmicutes; c__Clostridia; o__Clostridiales; f__Ruminococcaceae; g__Unclassified_Ruminococcaceae; s__Unclassified_Ruminococcaceae
otu67890	0	5	0	0	0	k__Bacteria; p__Proteobacteria; c__Gammaproteobacteria; o__Pseudomonadales; f__Pseudomonadaceae; g__Pseudomonas; s__Pseudomonas_fragi
otu8011	4.66667	78.6667	55.6667	64	85	k__Bacteria; p__Firmicutes; c__Erysipelotrichi; o__Erysipelotrichales; f__Erysipelotrichaceae; g__Allobaculum; s__Unclassified_Allobaculum
otu68226	0	1.33333	2.33333	1.33333	6	k__Bacteria; p__Firmicutes; c__Bacilli; o__Lactobacillales; f__Streptococcaceae; g__Streptococcus; s__Unclassified_Streptococcus
otu737	140.667	38.6667	48.3333	13.3333	37.6667	k__Bacteria; p__Firmicutes; c__Clostridia; o__Clostridiales; f__Lachnospiraceae; g__Epulopiscium; s__Unclassified_Epulopiscium
otu48657	100.667	39	130	0.666667	4.66667	k__Bacteria; p__Firmicutes; c__Clostridia; o__Clostridiales; f__Lachnospiraceae; g__Unclassified_Lachnospiraceae; s__Unclassified_Lachnospiraceae
otu18667	30	9.33333	17.3333	51.6667	11	k__Bacteria; p__Firmicutes; c__Clostridia; o__Clostridiales; f__Clostridiaceae; g__Unclassified_Clostridiaceae; s__Unclassified_Clostridiaceae
otu26862	0	0	0	0	0.666667	k__Bacteria; p__Firmicutes; c__Clostridia; o__Clostridiales; f__Clostridiaceae; g__Unclassified_Clostridiaceae; s__Unclassified_Clostridiaceae
otu41557	5	56	56	79	85.3333	k__Bacteria; p__Firmicutes; c__Erysipelotrichi; o__Erysipelotrichales; f__Erysipelotrichaceae; g__Allobaculum; s__Unclassified_Allobaculum
otu38727	0	2.33333	0	0	0	k__Bacteria; p__Proteobacteria; c__Gammaproteobacteria; o__Pseudomonadales; f__Pseudomonadaceae; g__Pseudomonas; s__Pseudomonas_fragi
otu47681	0	2	1	0	0	k__Bacteria; p__Proteobacteria; c__Gammaproteobacteria; o__Pseudomonadales; f__Pseudomonadaceae; g__Pseudomonas; s__Pseudomonas_fragi
otu15908	126.333	72	29.6667	0.333333	1.66667	k__Bacteria; p__Firmicutes; c__Bacilli; o__Lactobacillales; f__Lactobacillaceae; g__Lactobacillus; s__Unclassified_Lactobacillus
otu15455	45.6667	106.667	51	0	1.66667	k__Bacteria; p__Firmicutes; c__Erysipelotrichi; o__Erysipelotrichales; f__Erysipelotrichaceae; g__Bulleidia; s__Bulleidia_p-1630-c5
otu91381	61.3333	48	20.6667	46	56.6667	k__Bacteria; p__Actinobacteria; c__Actinobacteria; o__Bifidobacteriales; f__Bifidobacteriaceae; g__Bifidobacterium; s__Bifidobacterium_pseudolongum
otu51212	10.6667	4.33333	3.66667	39	32.6667	k__Bacteria; p__Firmicutes; c__Clostridia; o__Clostridiales; f__Clostridiaceae; g__Unclassified_Clostridiaceae; s__Unclassified_Clostridiaceae
otu31355	0	5	0	0	0	k__Bacteria; p__Proteobacteria; c__Gammaproteobacteria; o__Pseudomonadales; f__Pseudomonadaceae; g__Pseudomonas; s__Unclassified_Pseudomonas
otu61060	0	1	0.666667	0	0	k__Bacteria; p__Proteobacteria; c__Gammaproteobacteria; o__Pseudomonadales; f__Pseudomonadaceae; g__Pseudomonas; s__Pseudomonas_fragi
otu74259	23.3333	5	11	53	15	k__Bacteria; p__Firmicutes; c__Clostridia; o__Clostridiales; f__Clostridiaceae; g__Unclassified_Clostridiaceae; s__Unclassified_Clostridiaceae
otu69502	58	46	20.3333	42.6667	55.6667	k__Bacteria; p__Actinobacteria; c__Actinobacteria; o__Bifidobacteriales; f__Bifidobacteriaceae; g__Bifidobacterium; s__Bifidobacterium_pseudolongum
otu13323	55.6667	49	21	40.3333	50.6667	k__Bacteria; p__Actinobacteria; c__Actinobacteria; o__Bifidobacteriales; f__Bifidobacteriaceae; g__Bifidobacterium; s__Bifidobacterium_pseudolongum
otu43344	2.66667	0	0	12.6667	30.6667	k__Bacteria; p__Bacteroidetes; c__Bacteroidia; o__Bacteroidales; f__S24-7; g__Unclassified_S24-7; s__Unclassified_S24-7
otu7152	23.6667	7.66667	13	46.6667	6.66667	k__Bacteria; p__Firmicutes; c__Clostridia; o__Clostridiales; f__Clostridiaceae; g__Unclassified_Clostridiaceae; s__Unclassified_Clostridiaceae
otu68648	34	7.33333	17.3333	11.3333	6.66667	k__Bacteria; p__Firmicutes; c__Clostridia; o__Clostridiales; f__Clostridiaceae; g__Unclassified_Clostridiaceae; s__Unclassified_Clostridiaceae
otu7741	45.3333	93.6667	48.3333	0.333333	1.33333	k__Bacteria; p__Firmicutes; c__Erysipelotrichi; o__Erysipelotrichales; f__Erysipelotrichaceae; g__Bulleidia; s__Bulleidia_p-1630-c5
otu37487	50.6667	90.6667	46	0.333333	1.66667	k__Bacteria; p__Firmicutes; c__Clostridia; o__Clostridiales; f__Lachnospiraceae; g__Unclassified_Lachnospiraceae; s__Unclassified_Lachnospiraceae
otu3146	24.3333	7	22.3333	33.3333	23.6667	k__Bacteria; p__Firmicutes; c__Clostridia; o__Clostridiales; f__Clostridiaceae; g__Unclassified_Clostridiaceae; s__Unclassified_Clostridiaceae
otu77308	0	1.66667	0	0	0	k__Bacteria; p__Proteobacteria; c__Gammaproteobacteria; o__Pseudomonadales; f__Pseudomonadaceae; g__Pseudomonas; s__Unclassified_Pseudomonas
otu90607	0.333333	0.666667	1	91	66.3333	k__Bacteria; p__Firmicutes; c__Clostridia; o__Clostridiales; f__Ruminococcaceae; g__Unclassified_Ruminococcaceae; s__Unclassified_Ruminococcaceae
otu56587	103.333	62.6667	22.3333	0	0.333333	k__Bacteria; p__Firmicutes; c__Bacilli; o__Lactobacillales; f__Lactobacillaceae; g__Lactobacillus; s__Unclassified_Lactobacillus
otu8570	73.6667	76.3333	27.3333	0	2.66667	k__Bacteria; p__Firmicutes; c__Clostridia; o__Clostridiales; f__Unclassified_Clostridiales; g__Unclassified_Clostridiales; s__Unclassified_Clostridiales
otu18285	20.6667	22.6667	117.667	0	0	k__Bacteria; p__Actinobacteria; c__Actinobacteria; o__Bifidobacteriales; f__Bifidobacteriaceae; g__Unclassified_Bifidobacteriaceae; s__Unclassified_Bifidobacteriaceae
otu75385	16.3333	33.6667	12.6667	1.66667	1.66667	k__Bacteria; p__Firmicutes; c__Bacilli; o__Lactobacillales; f__Lactobacillaceae; g__Lactobacillus; s__Lactobacillus_mucosae
otu56334	58.3333	70.3333	40.6667	1.33333	5	k__Bacteria; p__Actinobacteria; c__Coriobacteriia; o__Coriobacteriales; f__Coriobacteriaceae; g__Unclassified_Coriobacteriaceae; s__Unclassified_Coriobacteriaceae
otu93228	16.6667	23.6667	66.6667	1.66667	1.33333	k__Bacteria; p__Actinobacteria; c__Actinobacteria; o__Actinomycetales; f__Pseudonocardiaceae; g__Amycolatopsis; s__Unclassified_Amycolatopsis
otu55664	4	0	5	0.333333	1.33333	k__Bacteria; p__Firmicutes; c__Clostridia; o__Clostridiales; f__Clostridiaceae; g__Clostridium; s__Unclassified_Clostridium
otu48841	2.33333	47.3333	2.66667	0.333333	1.33333	k__Bacteria; p__Firmicutes; c__Bacilli; o__Lactobacillales; f__Lactobacillaceae; g__Lactobacillus; s__Unclassified_Lactobacillus
otu15702	88	49	11.3333	0	0.333333	k__Bacteria; p__Firmicutes; c__Bacilli; o__Lactobacillales; f__Lactobacillaceae; g__Lactobacillus; s__Unclassified_Lactobacillus
otu63420	7	111.667	49	0	0.666667	k__Bacteria; p__Firmicutes; c__Clostridia; o__Clostridiales; f__[Mogibacteriaceae]; g__Unclassified_[Mogibacteriaceae]; s__Unclassified_[Mogibacteriaceae]
otu4039	0	5.33333	0	0	0	k__Bacteria; p__Proteobacteria; c__Gammaproteobacteria; o__Pseudomonadales; f__Pseudomonadaceae; g__Pseudomonas; s__Pseudomonas_fragi
otu66024	0	72	93	0	0	k__Bacteria; p__Proteobacteria; c__Gammaproteobacteria; o__Pseudomonadales; f__Moraxellaceae; g__Psychrobacter; s__Unclassified_Psychrobacter
otu68509	10.6667	66.3333	40	2.66667	7.33333	k__Bacteria; p__Firmicutes; c__Erysipelotrichi; o__Erysipelotrichales; f__Erysipelotrichaceae; g__Sharpea; s__Sharpea_p-3329-23G2
otu90431	34.6667	15.3333	18.6667	34.6667	61.6667	k__Bacteria; p__Firmicutes; c__Clostridia; o__Clostridiales; f__Lachnospiraceae; g__Unclassified_Lachnospiraceae; s__Unclassified_Lachnospiraceae
otu26629	0	0	32	0	35.3333	k__Bacteria; p__Firmicutes; c__Bacilli; o__Lactobacillales; f__Carnobacteriaceae; g__Carnobacterium; s__Unclassified_Carnobacterium
otu26648	3.66667	0	2	148.333	38	k__Bacteria; p__Bacteroidetes; c__Bacteroidia; o__Bacteroidales; f__Unclassified_Bacteroidales; g__Unclassified_Bacteroidales; s__Unclassified_Bacteroidales
otu84941	0.666667	0	0.666667	33.6667	29.3333	k__Bacteria; p__Firmicutes; c__Clostridia; o__Clostridiales; f__Unclassified_Clostridiales; g__Unclassified_Clostridiales; s__Unclassified_Clostridiales
otu7219	21.3333	0	133.333	0	0	k__Bacteria; p__Firmicutes; c__Clostridia; o__Clostridiales; f__Veillonellaceae; g__Unclassified_Veillonellaceae; s__Unclassified_Veillonellaceae
otu58174	0.333333	0.333333	0.666667	116.333	31.6667	k__Bacteria; p__Firmicutes; c__Clostridia; o__Clostridiales; f__Ruminococcaceae; g__Unclassified_Ruminococcaceae; s__Unclassified_Ruminococcaceae
otu75425	101	1	70.3333	0	0	k__Bacteria; p__Bacteroidetes; c__Bacteroidia; o__Bacteroidales; f__Prevotellaceae; g__Prevotella; s__Unclassified_Prevotella
otu69286	0	61.6667	85	0	0	k__Bacteria; p__Proteobacteria; c__Gammaproteobacteria; o__Pseudomonadales; f__Moraxellaceae; g__Psychrobacter; s__Unclassified_Psychrobacter
otu56302	8	95.6667	41	0	0	k__Bacteria; p__Firmicutes; c__Clostridia; o__Clostridiales; f__[Mogibacteriaceae]; g__Unclassified_[Mogibacteriaceae]; s__Unclassified_[Mogibacteriaceae]
otu74813	18.6667	6.66667	9	20.6667	3.66667	k__Bacteria; p__Firmicutes; c__Clostridia; o__Unclassified_Clostridia; f__Unclassified_Clostridia; g__Unclassified_Clostridia; s__Unclassified_Clostridia
otu25424	7.33333	1.66667	2.66667	35	13.3333	k__Bacteria; p__Firmicutes; c__Clostridia; o__Clostridiales; f__Unclassified_Clostridiales; g__Unclassified_Clostridiales; s__Unclassified_Clostridiales
otu73099	0	1	1.33333	0	3.33333	k__Bacteria; p__Firmicutes; c__Bacilli; o__Lactobacillales; f__Streptococcaceae; g__Streptococcus; s__Unclassified_Streptococcus
otu60213	0	0	0	0	177.667	k__Bacteria; p__Bacteroidetes; c__Flavobacteriia; o__Flavobacteriales; f__[Weeksellaceae]; g__Wautersiella; s__Unclassified_Wautersiella
otu216	2.33333	0	0	12.3333	52.6667	k__Bacteria; p__Firmicutes; c__Clostridia; o__Clostridiales; f__Unclassified_Clostridiales; g__Unclassified_Clostridiales; s__Unclassified_Clostridiales
otu25796	0	43.3333	100.333	0	0	k__Bacteria; p__Proteobacteria; c__Gammaproteobacteria; o__Pseudomonadales; f__Moraxellaceae; g__Unclassified_Moraxellaceae; s__Unclassified_Moraxellaceae
otu86889	74	49.3333	16	0	1.66667	k__Bacteria; p__Actinobacteria; c__Actinobacteria; o__Bifidobacteriales; f__Bifidobacteriaceae; g__Unclassified_Bifidobacteriaceae; s__Unclassified_Bifidobacteriaceae
otu14611	9.66667	5.66667	3.66667	20.3333	10	k__Bacteria; p__Firmicutes; c__Clostridia; o__Clostridiales; f__Peptostreptococcaceae; g__Unclassified_Peptostreptococcaceae; s__Unclassified_Peptostreptococcaceae
otu70575	0	0	0	0	164.667	k__Bacteria; p__Firmicutes; c__Bacilli; o__Bacillales; f__Planococcaceae; g__Solibacillus; s__Unclassified_Solibacillus
otu90552	0	3	0	0	0	k__Bacteria; p__Proteobacteria; c__Gammaproteobacteria; o__Pseudomonadales; f__Pseudomonadaceae; g__Pseudomonas; s__Pseudomonas_fragi
otu68277	2	0	0	5	129.667	k__Bacteria; p__Bacteroidetes; c__Bacteroidia; o__Bacteroidales; f__Unclassified_Bacteroidales; g__Unclassified_Bacteroidales; s__Unclassified_Bacteroidales
otu5343	8	0	1.33333	18	34	k__Bacteria; p__Actinobacteria; c__Coriobacteriia; o__Coriobacteriales; f__Coriobacteriaceae; g__Unclassified_Coriobacteriaceae; s__Unclassified_Coriobacteriaceae
otu18732	0	1.33333	0	0	0	k__Bacteria; p__Proteobacteria; c__Gammaproteobacteria; o__Pseudomonadales; f__Pseudomonadaceae; g__Pseudomonas; s__Pseudomonas_fragi
otu64683	6	0.666667	0.333333	6.66667	24.6667	k__Bacteria; p__Verrucomicrobia; c__Verrucomicrobiae; o__Verrucomicrobiales; f__Verrucomicrobiaceae; g__Akkermansia; s__Unclassified_Akkermansia
otu91516	15.3333	4	17	21.6667	19.3333	k__Bacteria; p__Firmicutes; c__Clostridia; o__Clostridiales; f__Clostridiaceae; g__Unclassified_Clostridiaceae; s__Unclassified_Clostridiaceae
otu78508	48.3333	40.6667	24.3333	0	1.66667	k__Bacteria; p__Actinobacteria; c__Actinobacteria; o__Bifidobacteriales; f__Bifidobacteriaceae; g__Unclassified_Bifidobacteriaceae; s__Unclassified_Bifidobacteriaceae
otu39387	17.6667	14	27	19	29	k__Bacteria; p__Firmicutes; c__Clostridia; o__Clostridiales; f__[Mogibacteriaceae]; g__Unclassified_[Mogibacteriaceae]; s__Unclassified_[Mogibacteriaceae]
otu48776	15.6667	40	74	0	2.33333	k__Bacteria; p__Proteobacteria; c__Gammaproteobacteria; o__Pseudomonadales; f__Moraxellaceae; g__Psychrobacter; s__Unclassified_Psychrobacter
otu30404	17	6.66667	9	23.6667	4.66667	k__Bacteria; p__Firmicutes; c__Clostridia; o__Clostridiales; f__Clostridiaceae; g__Unclassified_Clostridiaceae; s__Unclassified_Clostridiaceae
otu61122	32.6667	28.3333	14.6667	30.6667	33.3333	k__Bacteria; p__Actinobacteria; c__Actinobacteria; o__Bifidobacteriales; f__Bifidobacteriaceae; g__Bifidobacterium; s__Bifidobacterium_pseudolongum
otu31714	43.6667	27.6667	14	23.6667	31.6667	k__Bacteria; p__Actinobacteria; c__Actinobacteria; o__Bifidobacteriales; f__Bifidobacteriaceae; g__Bifidobacterium; s__Bifidobacterium_pseudolongum
otu48838	15.3333	0	10.3333	3	6	k__Bacteria; p__Firmicutes; c__Clostridia; o__Clostridiales; f__Ruminococcaceae; g__Oscillospira; s__Unclassified_Oscillospira
otu22128	1.33333	0	1	39.3333	34.6667	k__Bacteria; p__Firmicutes; c__Clostridia; o__Clostridiales; f__Unclassified_Clostridiales; g__Unclassified_Clostridiales; s__Unclassified_Clostridiales
otu1252	10.3333	60.6667	44.3333	0	3.66667	k__Bacteria; p__Proteobacteria; c__Gammaproteobacteria; o__Pseudomonadales; f__Moraxellaceae; g__Psychrobacter; s__Unclassified_Psychrobacter
otu9071	0.666667	9.33333	9	60.6667	56	k__Bacteria; p__Firmicutes; c__Erysipelotrichi; o__Erysipelotrichales; f__Erysipelotrichaceae; g__Allobaculum; s__Unclassified_Allobaculum
otu59164	15.6667	0	2.66667	51.6667	45	k__Bacteria; p__Bacteroidetes; c__Bacteroidia; o__Bacteroidales; f__S24-7; g__Unclassified_S24-7; s__Unclassified_S24-7
otu63617	5.66667	3	1	25	3	k__Bacteria; p__Firmicutes; c__Clostridia; o__Clostridiales; f__Clostridiaceae; g__Clostridium; s__Unclassified_Clostridium
otu45879	2.66667	8	6	2.66667	1.33333	k__Bacteria; p__Firmicutes; c__Bacilli; o__Turicibacterales; f__Turicibacteraceae; g__Turicibacter; s__Unclassified_Turicibacter
otu90970	7.33333	2.66667	5.33333	22.6667	11.6667	k__Bacteria; p__Firmicutes; c__Clostridia; o__Clostridiales; f__Clostridiaceae; g__Unclassified_Clostridiaceae; s__Unclassified_Clostridiaceae
otu61034	32.3333	22.3333	12.6667	27.6667	33.6667	k__Bacteria; p__Actinobacteria; c__Actinobacteria; o__Bifidobacteriales; f__Bifidobacteriaceae; g__Bifidobacterium; s__Bifidobacterium_pseudolongum
otu5361	8.66667	7.33333	6.66667	12.3333	15.3333	k__Bacteria; p__Actinobacteria; c__Coriobacteriia; o__Coriobacteriales; f__Coriobacteriaceae; g__Unclassified_Coriobacteriaceae; s__Unclassified_Coriobacteriaceae
otu51597	46	7.33333	14	12	5.33333	k__Bacteria; p__Firmicutes; c__Clostridia; o__Clostridiales; f__Lachnospiraceae; g__Coprococcus; s__Unclassified_Coprococcus
otu66049	0	1.66667	2	0	0	k__Bacteria; p__Proteobacteria; c__Gammaproteobacteria; o__Pseudomonadales; f__Pseudomonadaceae; g__Pseudomonas; s__Pseudomonas_fragi
otu51292	0	4	0	0	0	k__Bacteria; p__Proteobacteria; c__Gammaproteobacteria; o__Pseudomonadales; f__Pseudomonadaceae; g__Pseudomonas; s__Pseudomonas_fragi
otu46802	3	29	24.6667	26.6667	36.6667	k__Bacteria; p__Firmicutes; c__Erysipelotrichi; o__Erysipelotrichales; f__Erysipelotrichaceae; g__Allobaculum; s__Unclassified_Allobaculum
otu54014	35.3333	23.3333	14	23.3333	26.3333	k__Bacteria; p__Actinobacteria; c__Actinobacteria; o__Bifidobacteriales; f__Bifidobacteriaceae; g__Bifidobacterium; s__Bifidobacterium_pseudolongum
otu9986	18.3333	2	8.33333	18.3333	10.3333	k__Bacteria; p__Firmicutes; c__Clostridia; o__Clostridiales; f__Clostridiaceae; g__Unclassified_Clostridiaceae; s__Unclassified_Clostridiaceae
otu73687	9.33333	5	7.33333	26	4.66667	k__Bacteria; p__Firmicutes; c__Clostridia; o__Unclassified_Clostridia; f__Unclassified_Clostridia; g__Unclassified_Clostridia; s__Unclassified_Clostridia
otu91855	2.66667	38	2	0	2.33333	k__Bacteria; p__Firmicutes; c__Bacilli; o__Lactobacillales; f__Lactobacillaceae; g__Lactobacillus; s__Unclassified_Lactobacillus
otu11386	6	5.66667	74.3333	18	9.33333	k__Bacteria; p__Proteobacteria; c__Betaproteobacteria; o__Burkholderiales; f__Alcaligenaceae; g__Sutterella; s__Unclassified_Sutterella
otu24800	13.6667	2.33333	12.3333	25.6667	49	k__Bacteria; p__Firmicutes; c__Clostridia; o__Clostridiales; f__Lachnospiraceae; g__Unclassified_Lachnospiraceae; s__Unclassified_Lachnospiraceae
otu58591	31	23.3333	10	21	34.6667	k__Bacteria; p__Actinobacteria; c__Actinobacteria; o__Bifidobacteriales; f__Bifidobacteriaceae; g__Bifidobacterium; s__Bifidobacterium_pseudolongum
otu79755	15.3333	4.66667	9.33333	16.6667	3	k__Bacteria; p__Firmicutes; c__Clostridia; o__Clostridiales; f__Clostridiaceae; g__Unclassified_Clostridiaceae; s__Unclassified_Clostridiaceae
otu62662	4	2.66667	2.33333	16.6667	10.6667	k__Bacteria; p__Firmicutes; c__Clostridia; o__Clostridiales; f__Clostridiaceae; g__SMB53; s__Unclassified_SMB53
otu79250	10.6667	5.66667	9.66667	17.6667	3.66667	k__Bacteria; p__Firmicutes; c__Clostridia; o__Clostridiales; f__Clostridiaceae; g__Unclassified_Clostridiaceae; s__Unclassified_Clostridiaceae
otu91657	4	6.66667	6.66667	1.66667	1	k__Bacteria; p__Firmicutes; c__Bacilli; o__Turicibacterales; f__Turicibacteraceae; g__Turicibacter; s__Unclassified_Turicibacter
otu31979	1.66667	0	0	24.3333	14	k__Bacteria; p__Spirochaetes; c__Spirochaetes; o__Spirochaetales; f__Spirochaetaceae; g__Treponema; s__Unclassified_Treponema
otu39585	0	0.666667	0	0	0	k__Bacteria; p__Proteobacteria; c__Gammaproteobacteria; o__Pseudomonadales; f__Pseudomonadaceae; g__Pseudomonas; s__Pseudomonas_fragi
otu87733	0	43.6667	58.3333	0	0	k__Bacteria; p__Proteobacteria; c__Gammaproteobacteria; o__Pseudomonadales; f__Moraxellaceae; g__Psychrobacter; s__Unclassified_Psychrobacter
otu63475	22.3333	20.3333	60.3333	0	0	k__Bacteria; p__Firmicutes; c__Clostridia; o__Clostridiales; f__Clostridiaceae; g__Clostridium; s__Unclassified_Clostridium
otu63538	15	49.3333	37.6667	0.333333	1	k__Bacteria; p__Firmicutes; c__Clostridia; o__Clostridiales; f__[Mogibacteriaceae]; g__Unclassified_[Mogibacteriaceae]; s__Unclassified_[Mogibacteriaceae]
otu40963	0	1.33333	0	0	0	k__Bacteria; p__Proteobacteria; c__Gammaproteobacteria; o__Pseudomonadales; f__Pseudomonadaceae; g__Pseudomonas; s__Pseudomonas_fragi
otu10514	39.3333	0	64	2.33333	2.33333	k__Bacteria; p__Proteobacteria; c__Deltaproteobacteria; o__Desulfovibrionales; f__Desulfovibrionaceae; g__Desulfovibrio; s__Unclassified_Desulfovibrio
otu74801	29.3333	26	12	22	23.3333	k__Bacteria; p__Actinobacteria; c__Actinobacteria; o__Bifidobacteriales; f__Bifidobacteriaceae; g__Bifidobacterium; s__Bifidobacterium_pseudolongum
otu4930	1	1.33333	4.33333	28	62	k__Bacteria; p__Actinobacteria; c__Coriobacteriia; o__Coriobacteriales; f__Coriobacteriaceae; g__Unclassified_Coriobacteriaceae; s__Unclassified_Coriobacteriaceae
otu80897	2	0	0.333333	30.3333	16.3333	k__Bacteria; p__Firmicutes; c__Clostridia; o__Clostridiales; f__Unclassified_Clostridiales; g__Unclassified_Clostridiales; s__Unclassified_Clostridiales
otu1579	14	3	16	18	10.6667	k__Bacteria; p__Firmicutes; c__Clostridia; o__Clostridiales; f__Clostridiaceae; g__Unclassified_Clostridiaceae; s__Unclassified_Clostridiaceae
otu60758	3.33333	3.33333	0.333333	0	1.66667	k__Bacteria; p__Firmicutes; c__Bacilli; o__Lactobacillales; f__Lactobacillaceae; g__Lactobacillus; s__Unclassified_Lactobacillus
otu49540	10.6667	4.66667	10	17.6667	3.66667	k__Bacteria; p__Firmicutes; c__Clostridia; o__Clostridiales; f__Clostridiaceae; g__Unclassified_Clostridiaceae; s__Unclassified_Clostridiaceae
otu41738	0	2.66667	0	0	0	k__Bacteria; p__Proteobacteria; c__Gammaproteobacteria; o__Pseudomonadales; f__Pseudomonadaceae; g__Pseudomonas; s__Pseudomonas_fragi
otu21466	24.3333	6.66667	3.33333	2.66667	2.66667	k__Bacteria; p__Firmicutes; c__Clostridia; o__Clostridiales; f__Clostridiaceae; g__Unclassified_Clostridiaceae; s__Unclassified_Clostridiaceae
otu31137	12	3.33333	6.33333	21	5.66667	k__Bacteria; p__Firmicutes; c__Clostridia; o__Clostridiales; f__Clostridiaceae; g__Unclassified_Clostridiaceae; s__Unclassified_Clostridiaceae
otu53975	27.6667	14.6667	8	28	29.6667	k__Bacteria; p__Actinobacteria; c__Actinobacteria; o__Bifidobacteriales; f__Bifidobacteriaceae; g__Bifidobacterium; s__Bifidobacterium_pseudolongum
otu38367	61	1.33333	44.6667	0	0.333333	k__Bacteria; p__Bacteroidetes; c__Bacteroidia; o__Bacteroidales; f__Prevotellaceae; g__Prevotella; s__Unclassified_Prevotella
otu59054	68.6667	0.666667	41.6667	0	0	k__Bacteria; p__Bacteroidetes; c__Bacteroidia; o__Bacteroidales; f__Prevotellaceae; g__Prevotella; s__Unclassified_Prevotella
otu74266	0.666667	0.333333	1.66667	20.3333	15	k__Bacteria; p__Firmicutes; c__Clostridia; o__Clostridiales; f__Ruminococcaceae; g__Unclassified_Ruminococcaceae; s__Unclassified_Ruminococcaceae
otu48084	0	0	0	0.666667	2.66667	k__Bacteria; p__Firmicutes; c__Bacilli; o__Lactobacillales; f__Streptococcaceae; g__Streptococcus; s__Unclassified_Streptococcus
otu80936	27.6667	22.3333	10.6667	19.3333	24	k__Bacteria; p__Actinobacteria; c__Actinobacteria; o__Bifidobacteriales; f__Bifidobacteriaceae; g__Bifidobacterium; s__Bifidobacterium_pseudolongum
otu73016	8	2.66667	9.66667	23	16.6667	k__Bacteria; p__Firmicutes; c__Clostridia; o__Clostridiales; f__Clostridiaceae; g__Unclassified_Clostridiaceae; s__Unclassified_Clostridiaceae
otu10109	1.33333	0	1.66667	27.3333	49	k__Bacteria; p__Spirochaetes; c__Spirochaetes; o__Spirochaetales; f__Spirochaetaceae; g__Treponema; s__Unclassified_Treponema
otu6074	0	58.6667	10.3333	0	0	k__Bacteria; p__Proteobacteria; c__Gammaproteobacteria; o__Pseudomonadales; f__Moraxellaceae; g__Unclassified_Moraxellaceae; s__Unclassified_Moraxellaceae
otu48536	11.6667	2	3	30	5.33333	k__Bacteria; p__Firmicutes; c__Clostridia; o__Clostridiales; f__Clostridiaceae; g__Unclassified_Clostridiaceae; s__Unclassified_Clostridiaceae
otu62006	28	20.6667	12	17.3333	23	k__Bacteria; p__Actinobacteria; c__Actinobacteria; o__Bifidobacteriales; f__Bifidobacteriaceae; g__Bifidobacterium; s__Bifidobacterium_pseudolongum
otu36939	0	32.6667	59.6667	0	0	k__Bacteria; p__Proteobacteria; c__Gammaproteobacteria; o__Pseudomonadales; f__Moraxellaceae; g__Psychrobacter; s__Unclassified_Psychrobacter
otu20663	1	3	0.666667	0	0	k__Bacteria; p__Firmicutes; c__Bacilli; o__Lactobacillales; f__Lactobacillaceae; g__Lactobacillus; s__Unclassified_Lactobacillus
otu10518	35	31.3333	21.3333	0	0	k__Bacteria; p__Firmicutes; c__Clostridia; o__Clostridiales; f__Lachnospiraceae; g__Butyrivibrio; s__Unclassified_Butyrivibrio
otu94873	2	0	0	6	94.6667	k__Bacteria; p__Firmicutes; c__Clostridia; o__Clostridiales; f__Ruminococcaceae; g__Unclassified_Ruminococcaceae; s__Unclassified_Ruminococcaceae
otu77754	0	36.6667	49.3333	0	0	k__Bacteria; p__Proteobacteria; c__Gammaproteobacteria; o__Pseudomonadales; f__Moraxellaceae; g__Psychrobacter; s__Unclassified_Psychrobacter
otu80290	4.33333	2.66667	4.66667	15.3333	2.66667	k__Bacteria; p__Firmicutes; c__Clostridia; o__Clostridiales; f__Clostridiaceae; g__Unclassified_Clostridiaceae; s__Unclassified_Clostridiaceae
otu73049	1.33333	0	0.666667	15.3333	9.33333	k__Bacteria; p__Firmicutes; c__Clostridia; o__Clostridiales; f__Unclassified_Clostridiales; g__Unclassified_Clostridiales; s__Unclassified_Clostridiales
otu38229	54	28	6.66667	0	0.666667	k__Bacteria; p__Firmicutes; c__Bacilli; o__Lactobacillales; f__Lactobacillaceae; g__Lactobacillus; s__Unclassified_Lactobacillus
otu60214	0	18.6667	73.3333	0	0	k__Bacteria; p__Proteobacteria; c__Gammaproteobacteria; o__Pseudomonadales; f__Moraxellaceae; g__Unclassified_Moraxellaceae; s__Unclassified_Moraxellaceae
otu84869	12	26.6667	33.3333	5	9	k__Bacteria; p__Firmicutes; c__Clostridia; o__Clostridiales; f__[Mogibacteriaceae]; g__Mogibacterium; s__Unclassified_Mogibacterium
otu7541	0	0.666667	0	0	0	k__Bacteria; p__Proteobacteria; c__Gammaproteobacteria; o__Pseudomonadales; f__Pseudomonadaceae; g__Pseudomonas; s__Pseudomonas_fragi
otu67951	0	1.66667	0	0	0	k__Bacteria; p__Proteobacteria; c__Gammaproteobacteria; o__Pseudomonadales; f__Pseudomonadaceae; g__Pseudomonas; s__Unclassified_Pseudomonas
otu7125	14	3.33333	8.66667	17.6667	3.66667	k__Bacteria; p__Firmicutes; c__Clostridia; o__Clostridiales; f__Clostridiaceae; g__Unclassified_Clostridiaceae; s__Unclassified_Clostridiaceae
otu89559	11.3333	2.66667	3.66667	13.3333	2.66667	k__Bacteria; p__Firmicutes; c__Clostridia; o__Clostridiales; f__Clostridiaceae; g__Clostridium; s__Unclassified_Clostridium
otu69830	60.6667	21.3333	7.33333	0.666667	1.66667	k__Bacteria; p__Actinobacteria; c__Actinobacteria; o__Bifidobacteriales; f__Bifidobacteriaceae; g__Bifidobacterium; s__Bifidobacterium_pseudolongum
otu41718	41.6667	0	42.3333	1.66667	4.33333	k__Bacteria; p__Proteobacteria; c__Deltaproteobacteria; o__Desulfovibrionales; f__Desulfovibrionaceae; g__Desulfovibrio; s__Unclassified_Desulfovibrio
otu30596	2	0	0	14.3333	12	k__Bacteria; p__Firmicutes; c__Clostridia; o__Clostridiales; f__Unclassified_Clostridiales; g__Unclassified_Clostridiales; s__Unclassified_Clostridiales
otu51312	59.6667	0.666667	31	0	0	k__Bacteria; p__Bacteroidetes; c__Bacteroidia; o__Bacteroidales; f__Prevotellaceae; g__Prevotella; s__Unclassified_Prevotella
otu50486	16	15.3333	8.66667	1.33333	5	k__Bacteria; p__Firmicutes; c__Bacilli; o__Lactobacillales; f__Lactobacillaceae; g__Lactobacillus; s__Unclassified_Lactobacillus
otu91062	8.66667	3.66667	7	13	4	k__Bacteria; p__Firmicutes; c__Clostridia; o__Clostridiales; f__Clostridiaceae; g__Unclassified_Clostridiaceae; s__Unclassified_Clostridiaceae
otu42602	4.33333	0.333333	1	21.6667	16	k__Bacteria; p__Firmicutes; c__Clostridia; o__Clostridiales; f__Unclassified_Clostridiales; g__Unclassified_Clostridiales; s__Unclassified_Clostridiales
otu51086	54	0.333333	35	0	0	k__Bacteria; p__Bacteroidetes; c__Bacteroidia; o__Bacteroidales; f__Prevotellaceae; g__Prevotella; s__Unclassified_Prevotella
otu57270	3	0	0.333333	15.3333	3	k__Bacteria; p__Firmicutes; c__Clostridia; o__Clostridiales; f__Peptostreptococcaceae; g__Unclassified_Peptostreptococcaceae; s__Unclassified_Peptostreptococcaceae
otu54524	11.6667	0	65.3333	0	0	k__Bacteria; p__Firmicutes; c__Clostridia; o__Clostridiales; f__Veillonellaceae; g__Acidaminococcus; s__Unclassified_Acidaminococcus
otu80289	11.6667	19	19	22.6667	15	k__Bacteria; p__Actinobacteria; c__Actinobacteria; o__Bifidobacteriales; f__Bifidobacteriaceae; g__Bifidobacterium; s__Bifidobacterium_pseudolongum
otu84211	4.66667	0.666667	1	14.6667	10.6667	k__Bacteria; p__Firmicutes; c__Clostridia; o__Clostridiales; f__Peptostreptococcaceae; g__Unclassified_Peptostreptococcaceae; s__Unclassified_Peptostreptococcaceae
otu15171	34	22.6667	19	0	0	k__Bacteria; p__Firmicutes; c__Bacilli; o__Lactobacillales; f__Lactobacillaceae; g__Lactobacillus; s__Lactobacillus_ruminis
otu37612	0	3.33333	0	0	0	k__Bacteria; p__Proteobacteria; c__Gammaproteobacteria; o__Pseudomonadales; f__Pseudomonadaceae; g__Pseudomonas; s__Pseudomonas_fragi
otu35853	23.3333	16.6667	8.66667	15	21.3333	k__Bacteria; p__Actinobacteria; c__Actinobacteria; o__Bifidobacteriales; f__Bifidobacteriaceae; g__Bifidobacterium; s__Bifidobacterium_pseudolongum
otu63882	25.6667	7	3.33333	0	0	k__Bacteria; p__Cyanobacteria; c__Chloroplast; o__Streptophyta; f__Unclassified_Streptophyta; g__Unclassified_Streptophyta; s__Unclassified_Streptophyta
otu76621	13.3333	3.33333	9	13	11	k__Bacteria; p__Firmicutes; c__Clostridia; o__Clostridiales; f__Clostridiaceae; g__Unclassified_Clostridiaceae; s__Unclassified_Clostridiaceae
otu15013	0	4.33333	11	39	33.6667	k__Bacteria; p__Firmicutes; c__Erysipelotrichi; o__Erysipelotrichales; f__Erysipelotrichaceae; g__Allobaculum; s__Unclassified_Allobaculum
otu80828	0	0	0	0	96	k__Bacteria; p__Bacteroidetes; c__Flavobacteriia; o__Flavobacteriales; f__[Weeksellaceae]; g__Wautersiella; s__Unclassified_Wautersiella
otu36216	8	2.33333	6.33333	14	2	k__Bacteria; p__Firmicutes; c__Clostridia; o__Clostridiales; f__Clostridiaceae; g__Unclassified_Clostridiaceae; s__Unclassified_Clostridiaceae
otu34397	0	0	0	0	1.33333	k__Bacteria; p__Firmicutes; c__Bacilli; o__Lactobacillales; f__Streptococcaceae; g__Streptococcus; s__Unclassified_Streptococcus
otu92032	22.6667	16.6667	8.33333	13.3333	22	k__Bacteria; p__Actinobacteria; c__Actinobacteria; o__Bifidobacteriales; f__Bifidobacteriaceae; g__Bifidobacterium; s__Bifidobacterium_pseudolongum
otu7558	0	0	0	26.6667	52	k__Bacteria; p__Firmicutes; c__Clostridia; o__Clostridiales; f__Ruminococcaceae; g__Ruminococcus; s__Unclassified_Ruminococcus
otu83090	2.33333	5	2.66667	2.33333	0.666667	k__Bacteria; p__Firmicutes; c__Clostridia; o__Clostridiales; f__Unclassified_Clostridiales; g__Unclassified_Clostridiales; s__Unclassified_Clostridiales
otu74158	6.33333	10.3333	40	0	0	k__Bacteria; p__Proteobacteria; c__Alphaproteobacteria; o__Rhizobiales; f__Brucellaceae; g__Ochrobactrum; s__Unclassified_Ochrobactrum
otu14589	4.33333	1	1.66667	31	47	k__Bacteria; p__Bacteroidetes; c__Bacteroidia; o__Bacteroidales; f__[Paraprevotellaceae]; g__CF231; s__Unclassified_CF231
otu18954	0.666667	0	0.666667	38	18.3333	k__Bacteria; p__Firmicutes; c__Clostridia; o__Clostridiales; f__Ruminococcaceae; g__Unclassified_Ruminococcaceae; s__Unclassified_Ruminococcaceae
otu93959	0	2.66667	0	0	0	k__Bacteria; p__Proteobacteria; c__Gammaproteobacteria; o__Pseudomonadales; f__Pseudomonadaceae; g__Pseudomonas; s__Pseudomonas_fragi
otu50889	29.6667	24.6667	16	0.333333	0.666667	k__Bacteria; p__Actinobacteria; c__Coriobacteriia; o__Coriobacteriales; f__Coriobacteriaceae; g__Unclassified_Coriobacteriaceae; s__Unclassified_Coriobacteriaceae
otu82488	4.33333	0	0.333333	40.3333	17.6667	k__Bacteria; p__Bacteroidetes; c__Bacteroidia; o__Bacteroidales; f__Unclassified_Bacteroidales; g__Unclassified_Bacteroidales; s__Unclassified_Bacteroidales
otu91106	0	0	2	3.33333	12.3333	k__Bacteria; p__Firmicutes; c__Clostridia; o__Clostridiales; f__Ruminococcaceae; g__Unclassified_Ruminococcaceae; s__Unclassified_Ruminococcaceae
otu20659	16.3333	15.3333	6	1.33333	4	k__Bacteria; p__Firmicutes; c__Bacilli; o__Lactobacillales; f__Lactobacillaceae; g__Lactobacillus; s__Unclassified_Lactobacillus
otu43185	4	2.66667	3.66667	12	5.66667	k__Bacteria; p__Firmicutes; c__Clostridia; o__Clostridiales; f__Peptostreptococcaceae; g__Unclassified_Peptostreptococcaceae; s__Unclassified_Peptostreptococcaceae
otu42842	0.333333	4.66667	12	32.6667	30.3333	k__Bacteria; p__Firmicutes; c__Erysipelotrichi; o__Erysipelotrichales; f__Erysipelotrichaceae; g__Allobaculum; s__Unclassified_Allobaculum
otu78417	0	32	37	0	0	k__Bacteria; p__Proteobacteria; c__Gammaproteobacteria; o__Pseudomonadales; f__Moraxellaceae; g__Psychrobacter; s__Unclassified_Psychrobacter
otu91932	18.3333	16.6667	6.33333	18	19	k__Bacteria; p__Actinobacteria; c__Actinobacteria; o__Bifidobacteriales; f__Bifidobacteriaceae; g__Bifidobacterium; s__Bifidobacterium_pseudolongum
otu93828	0	1.33333	0	0	0	k__Bacteria; p__Proteobacteria; c__Gammaproteobacteria; o__Pseudomonadales; f__Pseudomonadaceae; g__Pseudomonas; s__Pseudomonas_fragi
otu9382	26	22	16.3333	0.333333	2	k__Bacteria; p__Actinobacteria; c__Coriobacteriia; o__Coriobacteriales; f__Coriobacteriaceae; g__Unclassified_Coriobacteriaceae; s__Unclassified_Coriobacteriaceae
otu79482	0	23.6667	45	0	0	k__Bacteria; p__Proteobacteria; c__Gammaproteobacteria; o__Pseudomonadales; f__Moraxellaceae; g__Psychrobacter; s__Unclassified_Psychrobacter
otu23583	0	0	0.666667	0.666667	2	k__Bacteria; p__Firmicutes; c__Bacilli; o__Lactobacillales; f__Streptococcaceae; g__Streptococcus; s__Unclassified_Streptococcus
otu14703	29.3333	7.33333	32.6667	0	1	k__Bacteria; p__Firmicutes; c__Clostridia; o__Clostridiales; f__Lachnospiraceae; g__Unclassified_Lachnospiraceae; s__Unclassified_Lachnospiraceae
otu29413	2.33333	0	2	22	10	k__Bacteria; p__Spirochaetes; c__Spirochaetes; o__Spirochaetales; f__Spirochaetaceae; g__Treponema; s__Unclassified_Treponema
otu48149	3.33333	12.6667	20	24.6667	13.6667	k__Bacteria; p__Actinobacteria; c__Coriobacteriia; o__Coriobacteriales; f__Coriobacteriaceae; g__Unclassified_Coriobacteriaceae; s__Unclassified_Coriobacteriaceae
otu55339	27	17.6667	8	8	13	k__Bacteria; p__Actinobacteria; c__Actinobacteria; o__Bifidobacteriales; f__Bifidobacteriaceae; g__Bifidobacterium; s__Bifidobacterium_pseudolongum
otu60514	14.6667	39	9.66667	0.666667	3	k__Bacteria; p__Actinobacteria; c__Coriobacteriia; o__Coriobacteriales; f__Coriobacteriaceae; g__Unclassified_Coriobacteriaceae; s__Unclassified_Coriobacteriaceae
otu55731	0	0.333333	0	0	0	k__Bacteria; p__Proteobacteria; c__Gammaproteobacteria; o__Pseudomonadales; f__Pseudomonadaceae; g__Pseudomonas; s__Pseudomonas_fragi
otu8128	19.6667	14	8.66667	12.6667	17.6667	k__Bacteria; p__Actinobacteria; c__Actinobacteria; o__Bifidobacteriales; f__Bifidobacteriaceae; g__Bifidobacterium; s__Bifidobacterium_pseudolongum
otu55506	25	7	35.6667	0	3.66667	k__Bacteria; p__Proteobacteria; c__Gammaproteobacteria; o__Pseudomonadales; f__Moraxellaceae; g__Psychrobacter; s__Unclassified_Psychrobacter
otu27426	1.33333	0	0.666667	18.6667	25.6667	k__Bacteria; p__Firmicutes; c__Clostridia; o__Clostridiales; f__Unclassified_Clostridiales; g__Unclassified_Clostridiales; s__Unclassified_Clostridiales
otu65311	2	0.333333	0.666667	39	6	k__Bacteria; p__Firmicutes; c__Clostridia; o__Clostridiales; f__Clostridiaceae; g__02d06; s__Unclassified_02d06
otu15404	6.33333	4	5.33333	10.3333	7.66667	k__Bacteria; p__Firmicutes; c__Clostridia; o__Clostridiales; f__Unclassified_Clostridiales; g__Unclassified_Clostridiales; s__Unclassified_Clostridiales
otu46741	0.333333	0	1	28.3333	14.6667	k__Bacteria; p__Firmicutes; c__Clostridia; o__Clostridiales; f__Unclassified_Clostridiales; g__Unclassified_Clostridiales; s__Unclassified_Clostridiales
otu30077	2	2	1.66667	1	0.666667	k__Bacteria; p__Firmicutes; c__Clostridia; o__Clostridiales; f__[Mogibacteriaceae]; g__Unclassified_[Mogibacteriaceae]; s__Unclassified_[Mogibacteriaceae]
otu44354	23	14.3333	7.33333	10	16	k__Bacteria; p__Actinobacteria; c__Actinobacteria; o__Bifidobacteriales; f__Bifidobacteriaceae; g__Bifidobacterium; s__Bifidobacterium_pseudolongum
otu43889	43.3333	17.3333	6.66667	0.333333	1.66667	k__Bacteria; p__Actinobacteria; c__Actinobacteria; o__Bifidobacteriales; f__Bifidobacteriaceae; g__Bifidobacterium; s__Bifidobacterium_pseudolongum
otu64180	0	0	0	0.333333	2	k__Bacteria; p__Firmicutes; c__Bacilli; o__Lactobacillales; f__Streptococcaceae; g__Streptococcus; s__Streptococcus_alactolyticus
otu69147	0	1.33333	0	0	0	k__Bacteria; p__Proteobacteria; c__Gammaproteobacteria; o__Pseudomonadales; f__Pseudomonadaceae; g__Pseudomonas; s__Pseudomonas_fragi
otu52031	0	23.3333	38	0	0	k__Bacteria; p__Proteobacteria; c__Gammaproteobacteria; o__Pseudomonadales; f__Moraxellaceae; g__Psychrobacter; s__Unclassified_Psychrobacter
otu72500	0	0	0.666667	0.333333	1.33333	k__Bacteria; p__Firmicutes; c__Bacilli; o__Lactobacillales; f__Streptococcaceae; g__Streptococcus; s__Unclassified_Streptococcus
otu77902	0	2.33333	0	0	0	k__Bacteria; p__Proteobacteria; c__Gammaproteobacteria; o__Pseudomonadales; f__Pseudomonadaceae; g__Pseudomonas; s__Pseudomonas_fragi
otu59972	6.33333	0.666667	1.33333	16	7.33333	k__Bacteria; p__Firmicutes; c__Clostridia; o__Clostridiales; f__Clostridiaceae; g__Clostridium; s__Unclassified_Clostridium
otu70932	0	0	0	2.66667	1	k__Bacteria; p__Firmicutes; c__Clostridia; o__Clostridiales; f__Clostridiaceae; g__Unclassified_Clostridiaceae; s__Unclassified_Clostridiaceae
otu18967	2.66667	0	56	0	0	k__Bacteria; p__Firmicutes; c__Clostridia; o__Clostridiales; f__Veillonellaceae; g__Unclassified_Veillonellaceae; s__Unclassified_Veillonellaceae
otu23359	17.6667	15.3333	7.66667	10.6667	15.6667	k__Bacteria; p__Actinobacteria; c__Actinobacteria; o__Bifidobacteriales; f__Bifidobacteriaceae; g__Bifidobacterium; s__Bifidobacterium_pseudolongum
otu26229	16	24	13.3333	0	0	k__Bacteria; p__Actinobacteria; c__Actinobacteria; o__Bifidobacteriales; f__Bifidobacteriaceae; g__Unclassified_Bifidobacteriaceae; s__Unclassified_Bifidobacteriaceae
otu67310	3	7	3	5.33333	3.33333	k__Bacteria; p__Firmicutes; c__Clostridia; o__Clostridiales; f__Clostridiaceae; g__SMB53; s__Unclassified_SMB53
otu79965	42.3333	11.6667	11.6667	0	0.333333	k__Bacteria; p__Firmicutes; c__Clostridia; o__Clostridiales; f__Lachnospiraceae; g__Unclassified_Lachnospiraceae; s__Unclassified_Lachnospiraceae
otu60797	35.3333	1	26	0	0	k__Bacteria; p__Firmicutes; c__Clostridia; o__Clostridiales; f__Veillonellaceae; g__Megasphaera; s__Unclassified_Megasphaera
otu31319	2	0	0.666667	13.6667	18.6667	k__Bacteria; p__Firmicutes; c__Clostridia; o__Clostridiales; f__Lachnospiraceae; g__Unclassified_Lachnospiraceae; s__Unclassified_Lachnospiraceae
otu68028	3	4	4	1	0	k__Bacteria; p__Firmicutes; c__Bacilli; o__Turicibacterales; f__Turicibacteraceae; g__Turicibacter; s__Unclassified_Turicibacter
otu11491	23.3333	3.33333	0.333333	3.33333	1.33333	k__Bacteria; p__Proteobacteria; c__Gammaproteobacteria; o__Enterobacteriales; f__Enterobacteriaceae; g__Unclassified_Enterobacteriaceae; s__Unclassified_Enterobacteriaceae
otu67840	0	0	0	5.66667	4	k__Bacteria; p__Spirochaetes; c__Spirochaetes; o__Spirochaetales; f__Spirochaetaceae; g__Treponema; s__Unclassified_Treponema
otu69060	17	33.6667	7.33333	0	0	k__Bacteria; p__Firmicutes; c__Erysipelotrichi; o__Erysipelotrichales; f__Erysipelotrichaceae; g__Bulleidia; s__Unclassified_Bulleidia
otu68497	4	0	0	6	4.66667	k__Bacteria; p__Bacteroidetes; c__Bacteroidia; o__Bacteroidales; f__Porphyromonadaceae; g__Parabacteroides; s__Unclassified_Parabacteroides
otu9923	4.33333	4	3.33333	5.66667	5.33333	k__Bacteria; p__Firmicutes; c__Clostridia; o__Clostridiales; f__Unclassified_Clostridiales; g__Unclassified_Clostridiales; s__Unclassified_Clostridiales
otu50436	0.666667	17	1	0	1	k__Bacteria; p__Firmicutes; c__Bacilli; o__Lactobacillales; f__Lactobacillaceae; g__Lactobacillus; s__Unclassified_Lactobacillus
otu57257	7.33333	1.33333	5	12.6667	9	k__Bacteria; p__Firmicutes; c__Clostridia; o__Clostridiales; f__Clostridiaceae; g__Unclassified_Clostridiaceae; s__Unclassified_Clostridiaceae
otu10694	0	1	0	0	0	k__Bacteria; p__Proteobacteria; c__Gammaproteobacteria; o__Pseudomonadales; f__Pseudomonadaceae; g__Pseudomonas; s__Pseudomonas_fragi
otu83709	16.6667	13.6667	7	11.3333	16	k__Bacteria; p__Actinobacteria; c__Actinobacteria; o__Bifidobacteriales; f__Bifidobacteriaceae; g__Bifidobacterium; s__Bifidobacterium_pseudolongum
otu3660	18	13.6667	6	10.3333	15.6667	k__Bacteria; p__Actinobacteria; c__Actinobacteria; o__Bifidobacteriales; f__Bifidobacteriaceae; g__Bifidobacterium; s__Bifidobacterium_pseudolongum
otu33447	16.6667	15	5	11	15.6667	k__Bacteria; p__Actinobacteria; c__Actinobacteria; o__Bifidobacteriales; f__Bifidobacteriaceae; g__Bifidobacterium; s__Bifidobacterium_pseudolongum
otu2639	16	12.6667	6.33333	11	17.6667	k__Bacteria; p__Actinobacteria; c__Actinobacteria; o__Bifidobacteriales; f__Bifidobacteriaceae; g__Bifidobacterium; s__Bifidobacterium_pseudolongum
otu2786	0.666667	0	0.666667	1.33333	1	k__Bacteria; p__Firmicutes; c__Clostridia; o__Clostridiales; f__Peptostreptococcaceae; g__Unclassified_Peptostreptococcaceae; s__Unclassified_Peptostreptococcaceae
otu41028	0	2.33333	0	0	0	k__Bacteria; p__Proteobacteria; c__Gammaproteobacteria; o__Pseudomonadales; f__Pseudomonadaceae; g__Pseudomonas; s__Pseudomonas_fragi
otu2251	6.66667	1.66667	7.33333	8.66667	7	k__Bacteria; p__Firmicutes; c__Clostridia; o__Clostridiales; f__Clostridiaceae; g__Unclassified_Clostridiaceae; s__Unclassified_Clostridiaceae
otu42031	0	0	0	0	1	k__Bacteria; p__Firmicutes; c__Bacilli; o__Lactobacillales; f__Streptococcaceae; g__Streptococcus; s__Streptococcus_alactolyticus
otu80971	14.6667	31	9.33333	0	0.666667	k__Bacteria; p__Actinobacteria; c__Coriobacteriia; o__Coriobacteriales; f__Coriobacteriaceae; g__Unclassified_Coriobacteriaceae; s__Unclassified_Coriobacteriaceae
otu50735	0	0.666667	3.66667	0	0	k__Bacteria; p__Proteobacteria; c__Gammaproteobacteria; o__Pseudomonadales; f__Pseudomonadaceae; g__Pseudomonas; s__Pseudomonas_fragi
otu36542	1.33333	0	1.33333	1.66667	0.666667	k__Bacteria; p__Firmicutes; c__Bacilli; o__Turicibacterales; f__Turicibacteraceae; g__Turicibacter; s__Unclassified_Turicibacter
otu56939	0.333333	0	1	16.6667	14.6667	k__Bacteria; p__Firmicutes; c__Clostridia; o__Clostridiales; f__Unclassified_Clostridiales; g__Unclassified_Clostridiales; s__Unclassified_Clostridiales
otu13366	5.66667	0	22	15.6667	19.3333	k__Bacteria; p__Bacteroidetes; c__Bacteroidia; o__Bacteroidales; f__S24-7; g__Unclassified_S24-7; s__Unclassified_S24-7
otu47329	0	0	1	0.333333	3	k__Bacteria; p__Firmicutes; c__Erysipelotrichi; o__Erysipelotrichales; f__Erysipelotrichaceae; g__p-75-a5; s__Unclassified_p-75-a5
otu23088	60.6667	0	8	0	0	k__Bacteria; p__Bacteroidetes; c__Bacteroidia; o__Bacteroidales; f__Prevotellaceae; g__Prevotella; s__Unclassified_Prevotella
otu69434	1.33333	13	10	17.6667	19.3333	k__Bacteria; p__Firmicutes; c__Erysipelotrichi; o__Erysipelotrichales; f__Erysipelotrichaceae; g__Allobaculum; s__Unclassified_Allobaculum
otu49647	15.6667	12.6667	6	14.3333	13	k__Bacteria; p__Actinobacteria; c__Actinobacteria; o__Bifidobacteriales; f__Bifidobacteriaceae; g__Bifidobacterium; s__Bifidobacterium_pseudolongum
otu15152	0	0.333333	0	0	0	k__Bacteria; p__Proteobacteria; c__Gammaproteobacteria; o__Pseudomonadales; f__Pseudomonadaceae; g__Pseudomonas; s__Pseudomonas_fragi
otu15486	8	2.66667	5.66667	9.66667	7.33333	k__Bacteria; p__Firmicutes; c__Clostridia; o__Clostridiales; f__Clostridiaceae; g__Unclassified_Clostridiaceae; s__Unclassified_Clostridiaceae
otu44644	7.66667	1.33333	7.66667	11.6667	7.66667	k__Bacteria; p__Firmicutes; c__Clostridia; o__Clostridiales; f__Clostridiaceae; g__Unclassified_Clostridiaceae; s__Unclassified_Clostridiaceae
otu34356	20	22.6667	11	0	0.333333	k__Bacteria; p__Actinobacteria; c__Coriobacteriia; o__Coriobacteriales; f__Coriobacteriaceae; g__Unclassified_Coriobacteriaceae; s__Unclassified_Coriobacteriaceae
otu58791	4.33333	3.66667	5	10	8.66667	k__Bacteria; p__Firmicutes; c__Clostridia; o__Clostridiales; f__Unclassified_Clostridiales; g__Unclassified_Clostridiales; s__Unclassified_Clostridiales
otu73406	15.3333	15	7	9.33333	14.3333	k__Bacteria; p__Actinobacteria; c__Actinobacteria; o__Bifidobacteriales; f__Bifidobacteriaceae; g__Bifidobacterium; s__Bifidobacterium_pseudolongum
otu4932	39.6667	11.3333	6.33333	2.33333	2.66667	k__Bacteria; p__Actinobacteria; c__Actinobacteria; o__Bifidobacteriales; f__Bifidobacteriaceae; g__Bifidobacterium; s__Bifidobacterium_pseudolongum
otu11732	0	0.333333	0	30.3333	16.6667	k__Bacteria; p__Firmicutes; c__Clostridia; o__Clostridiales; f__Ruminococcaceae; g__Unclassified_Ruminococcaceae; s__Unclassified_Ruminococcaceae
otu57977	57.6667	0.666667	0	0	0	k__Bacteria; p__Cyanobacteria; c__Chloroplast; o__Streptophyta; f__Unclassified_Streptophyta; g__Unclassified_Streptophyta; s__Unclassified_Streptophyta
otu12802	3.33333	8	13.3333	15.3333	19.6667	k__Bacteria; p__Actinobacteria; c__Actinobacteria; o__Bifidobacteriales; f__Bifidobacteriaceae; g__Bifidobacterium; s__Unclassified_Bifidobacterium
otu55025	10.6667	11.6667	17.6667	4	12.6667	k__Bacteria; p__Actinobacteria; c__Coriobacteriia; o__Coriobacteriales; f__Coriobacteriaceae; g__Unclassified_Coriobacteriaceae; s__Unclassified_Coriobacteriaceae
otu95079	1.33333	12.3333	0	0	0.666667	k__Bacteria; p__Firmicutes; c__Bacilli; o__Lactobacillales; f__Lactobacillaceae; g__Lactobacillus; s__Unclassified_Lactobacillus
otu95204	2.66667	1.33333	1.66667	19	16.6667	k__Bacteria; p__Firmicutes; c__Clostridia; o__Clostridiales; f__Ruminococcaceae; g__Unclassified_Ruminococcaceae; s__Unclassified_Ruminococcaceae
otu82187	0	0.666667	0.666667	0.666667	1.33333	k__Bacteria; p__Firmicutes; c__Clostridia; o__Clostridiales; f__Clostridiaceae; g__SMB53; s__Unclassified_SMB53
otu25227	0.333333	2.66667	0	0	0	k__Bacteria; p__Firmicutes; c__Bacilli; o__Lactobacillales; f__Lactobacillaceae; g__Lactobacillus; s__Unclassified_Lactobacillus
otu21609	1	10.6667	0.333333	0	0.333333	k__Bacteria; p__Firmicutes; c__Bacilli; o__Lactobacillales; f__Lactobacillaceae; g__Lactobacillus; s__Unclassified_Lactobacillus
otu58193	6.33333	7	24.3333	0	0.333333	k__Bacteria; p__Proteobacteria; c__Alphaproteobacteria; o__Rhizobiales; f__Rhizobiaceae; g__Agrobacterium; s__Unclassified_Agrobacterium
otu80275	10.6667	1	5.33333	2.66667	2	k__Bacteria; p__Firmicutes; c__Clostridia; o__Clostridiales; f__Clostridiaceae; g__Unclassified_Clostridiaceae; s__Unclassified_Clostridiaceae
otu25636	29	17.3333	6.66667	0	0	k__Bacteria; p__Firmicutes; c__Bacilli; o__Lactobacillales; f__Lactobacillaceae; g__Lactobacillus; s__Unclassified_Lactobacillus
otu85245	7	0.666667	1.33333	8	6.66667	k__Bacteria; p__Bacteroidetes; c__Bacteroidia; o__Bacteroidales; f__Porphyromonadaceae; g__Parabacteroides; s__Unclassified_Parabacteroides
otu21059	2.66667	14	16.3333	14.3333	9.33333	k__Bacteria; p__Actinobacteria; c__Coriobacteriia; o__Coriobacteriales; f__Coriobacteriaceae; g__Unclassified_Coriobacteriaceae; s__Unclassified_Coriobacteriaceae
otu53892	15	0.666667	10.3333	19.3333	15	k__Bacteria; p__Bacteroidetes; c__Bacteroidia; o__Bacteroidales; f__S24-7; g__Unclassified_S24-7; s__Unclassified_S24-7
otu60585	0	50.6667	0	0	0	k__Bacteria; p__Proteobacteria; c__Gammaproteobacteria; o__Pseudomonadales; f__Moraxellaceae; g__Unclassified_Moraxellaceae; s__Unclassified_Moraxellaceae
otu15036	15.6667	10.6667	5	10	15.6667	k__Bacteria; p__Actinobacteria; c__Actinobacteria; o__Bifidobacteriales; f__Bifidobacteriaceae; g__Bifidobacterium; s__Bifidobacterium_pseudolongum
otu51697	19	22.6667	8.66667	1.33333	0.333333	k__Bacteria; p__Actinobacteria; c__Coriobacteriia; o__Coriobacteriales; f__Coriobacteriaceae; g__Unclassified_Coriobacteriaceae; s__Unclassified_Coriobacteriaceae
otu85389	2.66667	0.666667	12.6667	15.6667	12.6667	k__Bacteria; p__Firmicutes; c__Clostridia; o__Clostridiales; f__Lachnospiraceae; g__Unclassified_Lachnospiraceae; s__Unclassified_Lachnospiraceae
otu73796	7.66667	2	7.33333	9.33333	6.66667	k__Bacteria; p__Firmicutes; c__Clostridia; o__Clostridiales; f__Clostridiaceae; g__Unclassified_Clostridiaceae; s__Unclassified_Clostridiaceae
otu66021	19.3333	11.6667	7.33333	9.33333	10	k__Bacteria; p__Actinobacteria; c__Actinobacteria; o__Bifidobacteriales; f__Bifidobacteriaceae; g__Bifidobacterium; s__Bifidobacterium_pseudolongum
otu79561	7	3.33333	7.66667	9.33333	1.33333	k__Bacteria; p__Firmicutes; c__Clostridia; o__Clostridiales; f__Clostridiaceae; g__Unclassified_Clostridiaceae; s__Unclassified_Clostridiaceae
otu47258	13.6667	12.3333	6	9.66667	14.6667	k__Bacteria; p__Actinobacteria; c__Actinobacteria; o__Bifidobacteriales; f__Bifidobacteriaceae; g__Bifidobacterium; s__Bifidobacterium_pseudolongum
otu59429	15.6667	13.6667	3.66667	9	13.3333	k__Bacteria; p__Actinobacteria; c__Actinobacteria; o__Bifidobacteriales; f__Bifidobacteriaceae; g__Bifidobacterium; s__Bifidobacterium_pseudolongum
otu24270	0	1	0	0	0	k__Bacteria; p__Proteobacteria; c__Gammaproteobacteria; o__Pseudomonadales; f__Pseudomonadaceae; g__Pseudomonas; s__Unclassified_Pseudomonas
otu36019	0	2	0	0	0	k__Bacteria; p__Proteobacteria; c__Gammaproteobacteria; o__Pseudomonadales; f__Pseudomonadaceae; g__Pseudomonas; s__Unclassified_Pseudomonas
otu54702	4.66667	1.33333	2.66667	10.6667	3	k__Bacteria; p__Firmicutes; c__Clostridia; o__Clostridiales; f__Clostridiaceae; g__Unclassified_Clostridiaceae; s__Unclassified_Clostridiaceae
otu72768	0	2	0	0	0	k__Bacteria; p__Proteobacteria; c__Gammaproteobacteria; o__Pseudomonadales; f__Pseudomonadaceae; g__Pseudomonas; s__Unclassified_Pseudomonas
otu75207	20	11	6.33333	8.33333	11.3333	k__Bacteria; p__Actinobacteria; c__Actinobacteria; o__Bifidobacteriales; f__Bifidobacteriaceae; g__Bifidobacterium; s__Bifidobacterium_pseudolongum
otu70144	7.66667	2	7.33333	8.33333	5.66667	k__Bacteria; p__Firmicutes; c__Clostridia; o__Clostridiales; f__Clostridiaceae; g__Unclassified_Clostridiaceae; s__Unclassified_Clostridiaceae
otu24873	0	19.3333	28.6667	0	0	k__Bacteria; p__Proteobacteria; c__Gammaproteobacteria; o__Pseudomonadales; f__Moraxellaceae; g__Psychrobacter; s__Unclassified_Psychrobacter
otu56714	20	12.6667	3.66667	7.33333	10.3333	k__Bacteria; p__Actinobacteria; c__Actinobacteria; o__Bifidobacteriales; f__Bifidobacteriaceae; g__Bifidobacterium; s__Bifidobacterium_pseudolongum
otu1439	21.3333	13.6667	5	0	0	k__Bacteria; p__Firmicutes; c__Bacilli; o__Lactobacillales; f__Lactobacillaceae; g__Lactobacillus; s__Unclassified_Lactobacillus
otu73447	5.33333	2.33333	3.66667	8.66667	2	k__Bacteria; p__Firmicutes; c__Clostridia; o__Clostridiales; f__Clostridiaceae; g__Unclassified_Clostridiaceae; s__Unclassified_Clostridiaceae
otu90245	12.3333	12	6	11	11.6667	k__Bacteria; p__Actinobacteria; c__Actinobacteria; o__Bifidobacteriales; f__Bifidobacteriaceae; g__Bifidobacterium; s__Bifidobacterium_pseudolongum
otu65097	9	9	30	0	0	k__Bacteria; p__Firmicutes; c__Clostridia; o__Clostridiales; f__Clostridiaceae; g__Clostridium; s__Unclassified_Clostridium
otu21989	0	6	0	0	0	k__Bacteria; p__Proteobacteria; c__Gammaproteobacteria; o__Pseudomonadales; f__Pseudomonadaceae; g__Pseudomonas; s__Pseudomonas_fragi
otu293	5.33333	2.66667	1	1	0	k__Bacteria; p__Firmicutes; c__Bacilli; o__Lactobacillales; f__Lactobacillaceae; g__Lactobacillus; s__Lactobacillus_mucosae
otu14862	22.3333	13	13.6667	0	0	k__Bacteria; p__Bacteroidetes; c__Bacteroidia; o__Bacteroidales; f__Prevotellaceae; g__Prevotella; s__Unclassified_Prevotella
otu38137	2	0.666667	0	22.3333	8	k__Bacteria; p__Firmicutes; c__Clostridia; o__Clostridiales; f__Lachnospiraceae; g__Unclassified_Lachnospiraceae; s__Unclassified_Lachnospiraceae
otu46055	1.33333	3.33333	4	0	0.666667	k__Bacteria; p__Firmicutes; c__Bacilli; o__Turicibacterales; f__Turicibacteraceae; g__Turicibacter; s__Unclassified_Turicibacter
otu91869	14	10.6667	4	10	13.6667	k__Bacteria; p__Actinobacteria; c__Actinobacteria; o__Bifidobacteriales; f__Bifidobacteriaceae; g__Bifidobacterium; s__Bifidobacterium_pseudolongum
otu5849	1.66667	11.3333	13	14.6667	11	k__Bacteria; p__Actinobacteria; c__Coriobacteriia; o__Coriobacteriales; f__Coriobacteriaceae; g__Unclassified_Coriobacteriaceae; s__Unclassified_Coriobacteriaceae
otu60711	6	4.33333	1.66667	0	0.333333	k__Bacteria; p__Firmicutes; c__Clostridia; o__Clostridiales; f__Clostridiaceae; g__Clostridium; s__Unclassified_Clostridium
otu19553	14.6667	19.6667	11.6667	0	0	k__Bacteria; p__Firmicutes; c__Clostridia; o__Clostridiales; f__Lachnospiraceae; g__Unclassified_Lachnospiraceae; s__Unclassified_Lachnospiraceae
otu51694	3	6.33333	24	0.333333	0	k__Bacteria; p__Proteobacteria; c__Alphaproteobacteria; o__Rhizobiales; f__Brucellaceae; g__Ochrobactrum; s__Unclassified_Ochrobactrum
otu26441	3.66667	4.33333	19.6667	0	0	k__Bacteria; p__Actinobacteria; c__Actinobacteria; o__Actinomycetales; f__Pseudonocardiaceae; g__Amycolatopsis; s__Unclassified_Amycolatopsis
otu67619	12.3333	12.6667	4	10.6667	12	k__Bacteria; p__Actinobacteria; c__Actinobacteria; o__Bifidobacteriales; f__Bifidobacteriaceae; g__Bifidobacterium; s__Bifidobacterium_pseudolongum
otu68953	0	1.66667	0	0	0	k__Bacteria; p__Proteobacteria; c__Gammaproteobacteria; o__Pseudomonadales; f__Pseudomonadaceae; g__Pseudomonas; s__Pseudomonas_fragi
otu79744	28.3333	12	3.66667	3	6.33333	k__Bacteria; p__Actinobacteria; c__Actinobacteria; o__Bifidobacteriales; f__Bifidobacteriaceae; g__Bifidobacterium; s__Bifidobacterium_pseudolongum
otu43146	0.666667	0	0	14	8.66667	k__Bacteria; p__Firmicutes; c__Clostridia; o__Clostridiales; f__Unclassified_Clostridiales; g__Unclassified_Clostridiales; s__Unclassified_Clostridiales
otu2196	0	0	0.666667	0.333333	1	k__Bacteria; p__Firmicutes; c__Bacilli; o__Lactobacillales; f__Streptococcaceae; g__Streptococcus; s__Unclassified_Streptococcus
otu42355	2.33333	25.3333	17.3333	0	0	k__Bacteria; p__Firmicutes; c__Erysipelotrichi; o__Erysipelotrichales; f__Erysipelotrichaceae; g__Bulleidia; s__Bulleidia_p-1630-c5
otu82910	0	1.66667	0	0	0	k__Bacteria; p__Proteobacteria; c__Gammaproteobacteria; o__Pseudomonadales; f__Pseudomonadaceae; g__Unclassified_Pseudomonadaceae; s__Unclassified_Pseudomonadaceae
otu1872	8.33333	1.33333	2.66667	11.3333	1.33333	k__Bacteria; p__Firmicutes; c__Clostridia; o__Clostridiales; f__Clostridiaceae; g__Unclassified_Clostridiaceae; s__Unclassified_Clostridiaceae
otu25250	15.3333	13	13.6667	0	1	k__Bacteria; p__Firmicutes; c__Clostridia; o__Clostridiales; f__Lachnospiraceae; g__Shuttleworthia; s__Unclassified_Shuttleworthia
otu44708	1.66667	3	0.333333	0	0	k__Bacteria; p__Firmicutes; c__Bacilli; o__Lactobacillales; f__Lactobacillaceae; g__Lactobacillus; s__Unclassified_Lactobacillus
otu153	0	17.6667	28	0	0	k__Bacteria; p__Proteobacteria; c__Gammaproteobacteria; o__Pseudomonadales; f__Moraxellaceae; g__Psychrobacter; s__Unclassified_Psychrobacter
otu16438	3.66667	0	2	32	12	k__Bacteria; p__Bacteroidetes; c__Bacteroidia; o__Bacteroidales; f__Prevotellaceae; g__Prevotella; s__Unclassified_Prevotella
otu39084	47.6667	3	0.666667	0	0	k__Bacteria; p__Cyanobacteria; c__Chloroplast; o__Streptophyta; f__Unclassified_Streptophyta; g__Unclassified_Streptophyta; s__Unclassified_Streptophyta
otu60094	0	1.66667	0	0	0	k__Bacteria; p__Proteobacteria; c__Gammaproteobacteria; o__Pseudomonadales; f__Pseudomonadaceae; g__Pseudomonas; s__Pseudomonas_fragi
otu72266	0	0.666667	0	0	1.66667	k__Bacteria; p__Firmicutes; c__Bacilli; o__Lactobacillales; f__Streptococcaceae; g__Streptococcus; s__Unclassified_Streptococcus
otu83192	6.66667	0	1.33333	15.6667	13	k__Bacteria; p__Bacteroidetes; c__Bacteroidia; o__Bacteroidales; f__S24-7; g__Unclassified_S24-7; s__Unclassified_S24-7
otu51324	0	0	0	21.3333	17	k__Bacteria; p__Firmicutes; c__Clostridia; o__Clostridiales; f__Ruminococcaceae; g__Unclassified_Ruminococcaceae; s__Unclassified_Ruminococcaceae
otu70577	8	3	7.33333	6.33333	4	k__Bacteria; p__Firmicutes; c__Clostridia; o__Clostridiales; f__Clostridiaceae; g__Unclassified_Clostridiaceae; s__Unclassified_Clostridiaceae
otu31309	0	2	0	0	0	k__Bacteria; p__Proteobacteria; c__Gammaproteobacteria; o__Pseudomonadales; f__Pseudomonadaceae; g__Pseudomonas; s__Pseudomonas_fragi
otu38817	1.33333	0	1	14.3333	20.3333	k__Bacteria; p__Firmicutes; c__Clostridia; o__Clostridiales; f__Unclassified_Clostridiales; g__Unclassified_Clostridiales; s__Unclassified_Clostridiales
otu8335	10.6667	10.6667	6.33333	7.66667	13	k__Bacteria; p__Actinobacteria; c__Actinobacteria; o__Bifidobacteriales; f__Bifidobacteriaceae; g__Bifidobacterium; s__Bifidobacterium_pseudolongum
otu15445	17.6667	13.6667	11.6667	0	0	k__Bacteria; p__Firmicutes; c__Erysipelotrichi; o__Erysipelotrichales; f__Erysipelotrichaceae; g__Bulleidia; s__Unclassified_Bulleidia
otu44788	0	0	0	0	1.33333	k__Bacteria; p__Firmicutes; c__Bacilli; o__Lactobacillales; f__Streptococcaceae; g__Streptococcus; s__Unclassified_Streptococcus
otu49727	0	19.6667	24	0	0	k__Bacteria; p__Proteobacteria; c__Gammaproteobacteria; o__Pseudomonadales; f__Moraxellaceae; g__Psychrobacter; s__Unclassified_Psychrobacter
otu53733	0	18.6667	26	0	0	k__Bacteria; p__Proteobacteria; c__Gammaproteobacteria; o__Pseudomonadales; f__Moraxellaceae; g__Psychrobacter; s__Unclassified_Psychrobacter
otu47019	16.3333	11.3333	4.66667	6.66667	10.3333	k__Bacteria; p__Actinobacteria; c__Actinobacteria; o__Bifidobacteriales; f__Bifidobacteriaceae; g__Bifidobacterium; s__Bifidobacterium_animalis
otu29951	1.66667	2	4.33333	0.333333	0	k__Bacteria; p__Firmicutes; c__Bacilli; o__Turicibacterales; f__Turicibacteraceae; g__Turicibacter; s__Unclassified_Turicibacter
otu77827	5.33333	3	1.33333	0	0	k__Bacteria; p__Firmicutes; c__Clostridia; o__Clostridiales; f__Unclassified_Clostridiales; g__Unclassified_Clostridiales; s__Unclassified_Clostridiales
otu53305	13.6667	10.3333	4.66667	10	9.66667	k__Bacteria; p__Actinobacteria; c__Actinobacteria; o__Bifidobacteriales; f__Bifidobacteriaceae; g__Bifidobacterium; s__Bifidobacterium_pseudolongum
otu60867	8.33333	0.333333	1	8.33333	1.66667	k__Bacteria; p__Firmicutes; c__Clostridia; o__Clostridiales; f__Clostridiaceae; g__Clostridium; s__Clostridium_perfringens
otu35024	0	20	21.6667	0	0	k__Bacteria; p__Proteobacteria; c__Gammaproteobacteria; o__Pseudomonadales; f__Moraxellaceae; g__Psychrobacter; s__Unclassified_Psychrobacter
otu74027	0	6.33333	4	16.6667	22	k__Bacteria; p__Firmicutes; c__Erysipelotrichi; o__Erysipelotrichales; f__Erysipelotrichaceae; g__Allobaculum; s__Unclassified_Allobaculum
otu62508	6	5.33333	1	2	3.33333	k__Bacteria; p__Firmicutes; c__Bacilli; o__Lactobacillales; f__Lactobacillaceae; g__Lactobacillus; s__Unclassified_Lactobacillus
otu5167	1	7.33333	0	0	0.333333	k__Bacteria; p__Firmicutes; c__Bacilli; o__Lactobacillales; f__Lactobacillaceae; g__Lactobacillus; s__Unclassified_Lactobacillus
otu61837	0.666667	0	1	20	6.33333	k__Bacteria; p__Actinobacteria; c__Coriobacteriia; o__Coriobacteriales; f__Coriobacteriaceae; g__Adlercreutzia; s__Unclassified_Adlercreutzia
otu2333	4	6.33333	28.3333	0	0	k__Bacteria; p__Actinobacteria; c__Actinobacteria; o__Bifidobacteriales; f__Bifidobacteriaceae; g__Unclassified_Bifidobacteriaceae; s__Unclassified_Bifidobacteriaceae
otu26498	11.3333	13.3333	5	7	9.33333	k__Bacteria; p__Actinobacteria; c__Actinobacteria; o__Bifidobacteriales; f__Bifidobacteriaceae; g__Bifidobacterium; s__Unclassified_Bifidobacterium
otu34605	0	1	0	0	0	k__Bacteria; p__Proteobacteria; c__Gammaproteobacteria; o__Pseudomonadales; f__Pseudomonadaceae; g__Pseudomonas; s__Pseudomonas_fragi
otu45234	0	1.33333	0	0	0	k__Bacteria; p__Proteobacteria; c__Gammaproteobacteria; o__Pseudomonadales; f__Pseudomonadaceae; g__Pseudomonas; s__Pseudomonas_fragi
otu39495	0	16.3333	26.6667	0	0	k__Bacteria; p__Proteobacteria; c__Gammaproteobacteria; o__Pseudomonadales; f__Moraxellaceae; g__Unclassified_Moraxellaceae; s__Unclassified_Moraxellaceae
otu57561	9.33333	8.33333	3.33333	0	1.66667	k__Bacteria; p__Firmicutes; c__Bacilli; o__Lactobacillales; f__Lactobacillaceae; g__Lactobacillus; s__Unclassified_Lactobacillus
otu80117	0	0	0	8.33333	5	k__Bacteria; p__Firmicutes; c__Clostridia; o__Clostridiales; f__Ruminococcaceae; g__Ruminococcus; s__Unclassified_Ruminococcus
otu26405	3.66667	2	3.66667	7.66667	6.66667	k__Bacteria; p__Firmicutes; c__Clostridia; o__Clostridiales; f__Unclassified_Clostridiales; g__Unclassified_Clostridiales; s__Unclassified_Clostridiales
otu64080	3.66667	11.3333	10	12	8.66667	k__Bacteria; p__Actinobacteria; c__Coriobacteriia; o__Coriobacteriales; f__Coriobacteriaceae; g__Unclassified_Coriobacteriaceae; s__Unclassified_Coriobacteriaceae
otu24441	3.33333	0.333333	0.666667	19	4.33333	k__Bacteria; p__Firmicutes; c__Clostridia; o__Clostridiales; f__Clostridiaceae; g__02d06; s__Unclassified_02d06
otu46561	4.33333	1.66667	4.33333	8	6	k__Bacteria; p__Firmicutes; c__Clostridia; o__Clostridiales; f__Clostridiaceae; g__Unclassified_Clostridiaceae; s__Unclassified_Clostridiaceae
otu84278	0	0	0	0	52.3333	k__Bacteria; p__Bacteroidetes; c__Flavobacteriia; o__Flavobacteriales; f__[Weeksellaceae]; g__Wautersiella; s__Unclassified_Wautersiella
otu83725	10	9.33333	23	0	0	k__Bacteria; p__Firmicutes; c__Clostridia; o__Clostridiales; f__Clostridiaceae; g__Clostridium; s__Unclassified_Clostridium
otu95168	1.33333	0.666667	0.666667	6	3.33333	k__Bacteria; p__Firmicutes; c__Clostridia; o__Clostridiales; f__Clostridiaceae; g__SMB53; s__Unclassified_SMB53
otu42661	7.33333	1.33333	3	6.66667	5.66667	k__Bacteria; p__Firmicutes; c__Clostridia; o__Clostridiales; f__Clostridiaceae; g__Clostridium; s__Unclassified_Clostridium
otu9511	11	10	5.66667	7	10.6667	k__Bacteria; p__Actinobacteria; c__Actinobacteria; o__Bifidobacteriales; f__Bifidobacteriaceae; g__Bifidobacterium; s__Bifidobacterium_pseudolongum
otu43390	21.6667	11	9	0	0	k__Bacteria; p__Firmicutes; c__Clostridia; o__Clostridiales; f__Lachnospiraceae; g__Unclassified_Lachnospiraceae; s__Unclassified_Lachnospiraceae
otu40983	20.6667	9.33333	3.66667	0	0	k__Bacteria; p__Firmicutes; c__Bacilli; o__Lactobacillales; f__Lactobacillaceae; g__Lactobacillus; s__Unclassified_Lactobacillus
otu22049	1.33333	3	3.66667	0	0	k__Bacteria; p__Firmicutes; c__Bacilli; o__Turicibacterales; f__Turicibacteraceae; g__Turicibacter; s__Unclassified_Turicibacter
otu49881	0.666667	7.33333	8	12.6667	16.3333	k__Bacteria; p__Firmicutes; c__Erysipelotrichi; o__Erysipelotrichales; f__Erysipelotrichaceae; g__Allobaculum; s__Unclassified_Allobaculum
otu16727	3.66667	1.33333	1	11.3333	1.66667	k__Bacteria; p__Firmicutes; c__Clostridia; o__Clostridiales; f__Clostridiaceae; g__Unclassified_Clostridiaceae; s__Unclassified_Clostridiaceae
otu77593	0	0.333333	0	0	0	k__Bacteria; p__Proteobacteria; c__Gammaproteobacteria; o__Pseudomonadales; f__Pseudomonadaceae; g__Pseudomonas; s__Pseudomonas_fragi
otu68514	5.66667	25.3333	6.66667	0.666667	3.33333	k__Bacteria; p__Actinobacteria; c__Coriobacteriia; o__Coriobacteriales; f__Coriobacteriaceae; g__Unclassified_Coriobacteriaceae; s__Unclassified_Coriobacteriaceae
otu83335	0	0.333333	0	0	0	k__Bacteria; p__Proteobacteria; c__Gammaproteobacteria; o__Pseudomonadales; f__Pseudomonadaceae; g__Unclassified_Pseudomonadaceae; s__Unclassified_Pseudomonadaceae
otu84079	4	2	3.33333	7.33333	1.66667	k__Bacteria; p__Firmicutes; c__Clostridia; o__Clostridiales; f__Clostridiaceae; g__Unclassified_Clostridiaceae; s__Unclassified_Clostridiaceae
otu82676	6.66667	14	7.33333	4	9.66667	k__Bacteria; p__Actinobacteria; c__Actinobacteria; o__Bifidobacteriales; f__Bifidobacteriaceae; g__Bifidobacterium; s__Bifidobacterium_pseudolongum
otu8350	12	14	12.3333	0.333333	0.333333	k__Bacteria; p__Actinobacteria; c__Actinobacteria; o__Bifidobacteriales; f__Bifidobacteriaceae; g__Bifidobacterium; s__Unclassified_Bifidobacterium
otu53859	6.33333	8	6	9	13.6667	k__Bacteria; p__Actinobacteria; c__Actinobacteria; o__Bifidobacteriales; f__Bifidobacteriaceae; g__Bifidobacterium; s__Bifidobacterium_pseudolongum
otu46596	0	6.66667	0	0	0	k__Bacteria; p__Firmicutes; c__Bacilli; o__Lactobacillales; f__Lactobacillaceae; g__Lactobacillus; s__Unclassified_Lactobacillus
otu52939	44.3333	0	5.66667	0	0	k__Bacteria; p__Bacteroidetes; c__Bacteroidia; o__Bacteroidales; f__Prevotellaceae; g__Prevotella; s__Unclassified_Prevotella
otu91791	14.3333	11.6667	15	0	0	k__Bacteria; p__Actinobacteria; c__Actinobacteria; o__Bifidobacteriales; f__Bifidobacteriaceae; g__Unclassified_Bifidobacteriaceae; s__Unclassified_Bifidobacteriaceae
otu4341	6.66667	8	4	0	4.33333	k__Bacteria; p__Firmicutes; c__Bacilli; o__Lactobacillales; f__Lactobacillaceae; g__Lactobacillus; s__Unclassified_Lactobacillus
otu22934	1	3.33333	0	2	0	k__Bacteria; p__Firmicutes; c__Clostridia; o__Clostridiales; f__Clostridiaceae; g__Clostridium; s__Clostridium_perfringens
otu30797	0.666667	1	0	1.33333	0.333333	k__Bacteria; p__Firmicutes; c__Clostridia; o__Clostridiales; f__Peptostreptococcaceae; g__Unclassified_Peptostreptococcaceae; s__Unclassified_Peptostreptococcaceae
otu51175	31.6667	0	13.6667	0	0.333333	k__Bacteria; p__Bacteroidetes; c__Bacteroidia; o__Bacteroidales; f__Prevotellaceae; g__Prevotella; s__Unclassified_Prevotella
otu1489	0	0	0	11.3333	11.3333	k__Bacteria; p__Firmicutes; c__Clostridia; o__Clostridiales; f__Ruminococcaceae; g__Unclassified_Ruminococcaceae; s__Unclassified_Ruminococcaceae
otu23058	9.66667	10.6667	3.33333	8.33333	11.3333	k__Bacteria; p__Actinobacteria; c__Actinobacteria; o__Bifidobacteriales; f__Bifidobacteriaceae; g__Bifidobacterium; s__Bifidobacterium_pseudolongum
otu59547	17.6667	7	3	6.33333	9	k__Bacteria; p__Actinobacteria; c__Actinobacteria; o__Bifidobacteriales; f__Bifidobacteriaceae; g__Bifidobacterium; s__Bifidobacterium_pseudolongum
otu61926	4.66667	6.66667	4.33333	12.6667	15	k__Bacteria; p__Actinobacteria; c__Actinobacteria; o__Bifidobacteriales; f__Bifidobacteriaceae; g__Bifidobacterium; s__Bifidobacterium_pseudolongum
otu6829	1.66667	10.6667	9	11.3333	10	k__Bacteria; p__Actinobacteria; c__Coriobacteriia; o__Coriobacteriales; f__Coriobacteriaceae; g__Collinsella; s__Unclassified_Collinsella
otu68198	0	0	0	11.6667	11.6667	k__Bacteria; p__Firmicutes; c__Clostridia; o__Clostridiales; f__Ruminococcaceae; g__Unclassified_Ruminococcaceae; s__Unclassified_Ruminococcaceae
otu30384	5	0.666667	1.66667	7.66667	1.33333	k__Bacteria; p__Firmicutes; c__Clostridia; o__Clostridiales; f__Clostridiaceae; g__Unclassified_Clostridiaceae; s__Unclassified_Clostridiaceae
otu80981	14.3333	8.33333	3.66667	6.33333	9.66667	k__Bacteria; p__Actinobacteria; c__Actinobacteria; o__Bifidobacteriales; f__Bifidobacteriaceae; g__Bifidobacterium; s__Bifidobacterium_pseudolongum
otu82326	11	8.66667	4	7.66667	11.3333	k__Bacteria; p__Actinobacteria; c__Actinobacteria; o__Bifidobacteriales; f__Bifidobacteriaceae; g__Bifidobacterium; s__Bifidobacterium_pseudolongum
otu83932	9.66667	0	4.66667	6.33333	14.6667	k__Bacteria; p__Firmicutes; c__Clostridia; o__Clostridiales; f__Ruminococcaceae; g__Ruminococcus; s__Unclassified_Ruminococcus
otu94555	28.6667	0	15.3333	0	0	k__Bacteria; p__Bacteroidetes; c__Bacteroidia; o__Bacteroidales; f__Prevotellaceae; g__Prevotella; s__Unclassified_Prevotella
otu3862	6	0	5	15.3333	16.6667	k__Bacteria; p__Bacteroidetes; c__Bacteroidia; o__Bacteroidales; f__Unclassified_Bacteroidales; g__Unclassified_Bacteroidales; s__Unclassified_Bacteroidales
otu43098	6	0	2	4.66667	2.66667	k__Bacteria; p__Firmicutes; c__Clostridia; o__Clostridiales; f__Clostridiaceae; g__Clostridium; s__Unclassified_Clostridium
otu59375	8.66667	6.33333	1.33333	0.333333	2.33333	k__Bacteria; p__Firmicutes; c__Bacilli; o__Lactobacillales; f__Lactobacillaceae; g__Lactobacillus; s__Unclassified_Lactobacillus
otu40225	0	0	0	0	0.666667	k__Bacteria; p__Firmicutes; c__Bacilli; o__Bacillales; f__Bacillaceae; g__Bacillus; s__Unclassified_Bacillus
otu6114	0.333333	3.66667	1.66667	19.3333	20	k__Bacteria; p__Firmicutes; c__Erysipelotrichi; o__Erysipelotrichales; f__Erysipelotrichaceae; g__Allobaculum; s__Unclassified_Allobaculum
otu85182	0.333333	0	1.66667	8	9	k__Bacteria; p__Firmicutes; c__Clostridia; o__Clostridiales; f__Unclassified_Clostridiales; g__Unclassified_Clostridiales; s__Unclassified_Clostridiales
otu22707	0.666667	0	0	8	5	k__Bacteria; p__Bacteroidetes; c__Bacteroidia; o__Bacteroidales; f__Prevotellaceae; g__Prevotella; s__Unclassified_Prevotella
otu48223	10	10.6667	10	2	3	k__Bacteria; p__Actinobacteria; c__Actinobacteria; o__Actinomycetales; f__Micrococcaceae; g__Kocuria; s__Unclassified_Kocuria
otu48558	11	9.33333	3.66667	7.33333	10	k__Bacteria; p__Actinobacteria; c__Actinobacteria; o__Bifidobacteriales; f__Bifidobacteriaceae; g__Bifidobacterium; s__Bifidobacterium_pseudolongum
otu48963	14	18.3333	6	0	1	k__Bacteria; p__Firmicutes; c__Clostridia; o__Clostridiales; f__Lachnospiraceae; g__Unclassified_Lachnospiraceae; s__Unclassified_Lachnospiraceae
otu53632	1.66667	0	0.333333	4.66667	4	k__Bacteria; p__Firmicutes; c__Clostridia; o__Clostridiales; f__[Mogibacteriaceae]; g__Unclassified_[Mogibacteriaceae]; s__Unclassified_[Mogibacteriaceae]
otu4141	0	4.33333	2.33333	16.6667	19.6667	k__Bacteria; p__Firmicutes; c__Erysipelotrichi; o__Erysipelotrichales; f__Erysipelotrichaceae; g__Allobaculum; s__Unclassified_Allobaculum
otu42895	17.3333	11.3333	5	1.33333	4	k__Bacteria; p__Firmicutes; c__Erysipelotrichi; o__Erysipelotrichales; f__Erysipelotrichaceae; g__Sharpea; s__Sharpea_azabuensis
otu51516	6	0	2.33333	5	2	k__Bacteria; p__Firmicutes; c__Clostridia; o__Clostridiales; f__Clostridiaceae; g__Unclassified_Clostridiaceae; s__Unclassified_Clostridiaceae
otu68236	3.66667	0.333333	0.666667	3.66667	2	k__Bacteria; p__Firmicutes; c__Clostridia; o__Unclassified_Clostridia; f__Unclassified_Clostridia; g__Unclassified_Clostridia; s__Unclassified_Clostridia
otu69572	4.66667	0.666667	0.333333	0	0	k__Bacteria; p__Firmicutes; c__Clostridia; o__Clostridiales; f__Lachnospiraceae; g__Shuttleworthia; s__Unclassified_Shuttleworthia
otu21540	8	0	25.3333	4	1.66667	k__Bacteria; p__Firmicutes; c__Clostridia; o__Clostridiales; f__Veillonellaceae; g__Phascolarctobacterium; s__Unclassified_Phascolarctobacterium
otu41886	0	0	36	0	0	k__Bacteria; p__Proteobacteria; c__Gammaproteobacteria; o__Pseudomonadales; f__Moraxellaceae; g__Psychrobacter; s__Unclassified_Psychrobacter
otu70942	7	0	22	5.33333	3.33333	k__Bacteria; p__Firmicutes; c__Clostridia; o__Clostridiales; f__Veillonellaceae; g__Phascolarctobacterium; s__Unclassified_Phascolarctobacterium
otu5034	0	0	0	24.6667	10.3333	k__Bacteria; p__Firmicutes; c__Clostridia; o__Clostridiales; f__Unclassified_Clostridiales; g__Unclassified_Clostridiales; s__Unclassified_Clostridiales
otu26234	20	12.3333	3	0	0	k__Bacteria; p__Firmicutes; c__Bacilli; o__Lactobacillales; f__Lactobacillaceae; g__Lactobacillus; s__Unclassified_Lactobacillus
otu59875	4	2	4	7	4.66667	k__Bacteria; p__Firmicutes; c__Clostridia; o__Clostridiales; f__Clostridiaceae; g__Unclassified_Clostridiaceae; s__Unclassified_Clostridiaceae
otu18687	1	0.666667	1	2	5	k__Bacteria; p__Firmicutes; c__Clostridia; o__Clostridiales; f__Clostridiaceae; g__Clostridium; s__Unclassified_Clostridium
otu43036	0	0.666667	0	0	0.666667	k__Bacteria; p__Firmicutes; c__Bacilli; o__Lactobacillales; f__Lactobacillaceae; g__Lactobacillus; s__Unclassified_Lactobacillus
otu27182	0	15.6667	20.6667	0	0	k__Bacteria; p__Proteobacteria; c__Gammaproteobacteria; o__Pseudomonadales; f__Moraxellaceae; g__Psychrobacter; s__Unclassified_Psychrobacter
otu28537	16	1.66667	20.3333	0.666667	0	k__Bacteria; p__Firmicutes; c__Clostridia; o__Clostridiales; f__Veillonellaceae; g__Unclassified_Veillonellaceae; s__Unclassified_Veillonellaceae
otu39963	11.6667	8	4.33333	7.66667	10	k__Bacteria; p__Actinobacteria; c__Actinobacteria; o__Bifidobacteriales; f__Bifidobacteriaceae; g__Bifidobacterium; s__Bifidobacterium_pseudolongum
otu45437	14.6667	11.6667	11	0	0	k__Bacteria; p__Bacteroidetes; c__Bacteroidia; o__Bacteroidales; f__Prevotellaceae; g__Prevotella; s__Unclassified_Prevotella
otu56735	7.66667	9	4	6.33333	12.3333	k__Bacteria; p__Actinobacteria; c__Actinobacteria; o__Bifidobacteriales; f__Bifidobacteriaceae; g__Bifidobacterium; s__Bifidobacterium_pseudolongum
otu970	3	0	0	5.66667	3.33333	k__Bacteria; p__Firmicutes; c__Clostridia; o__Clostridiales; f__Peptostreptococcaceae; g__Unclassified_Peptostreptococcaceae; s__Unclassified_Peptostreptococcaceae
otu21840	0	1.33333	0	0	0	k__Bacteria; p__Proteobacteria; c__Gammaproteobacteria; o__Pseudomonadales; f__Pseudomonadaceae; g__Pseudomonas; s__Pseudomonas_fragi
otu51631	10	3.33333	3	2	2.33333	k__Bacteria; p__Firmicutes; c__Clostridia; o__Clostridiales; f__Peptostreptococcaceae; g__Unclassified_Peptostreptococcaceae; s__Unclassified_Peptostreptococcaceae
otu57730	23.6667	0.333333	17.3333	0	0	k__Bacteria; p__Bacteroidetes; c__Bacteroidia; o__Bacteroidales; f__Prevotellaceae; g__Prevotella; s__Unclassified_Prevotella
otu94317	10.3333	6.66667	5	6.66667	11.3333	k__Bacteria; p__Actinobacteria; c__Actinobacteria; o__Bifidobacteriales; f__Bifidobacteriaceae; g__Bifidobacterium; s__Bifidobacterium_pseudolongum
otu12565	7.33333	9.33333	6.33333	1.33333	6.33333	k__Bacteria; p__TM7; c__TM7-3; o__CW040; f__F16; g__Unclassified_F16; s__Unclassified_F16
otu15522	0	15.6667	20.3333	0	0	k__Bacteria; p__Proteobacteria; c__Gammaproteobacteria; o__Pseudomonadales; f__Moraxellaceae; g__Psychrobacter; s__Unclassified_Psychrobacter
otu30559	0	2.66667	6	17	15.3333	k__Bacteria; p__Firmicutes; c__Erysipelotrichi; o__Erysipelotrichales; f__Erysipelotrichaceae; g__Allobaculum; s__Unclassified_Allobaculum
otu83575	0	0	35.6667	0	0	k__Bacteria; p__Proteobacteria; c__Gammaproteobacteria; o__Alteromonadales; f__Shewanellaceae; g__Shewanella; s__Unclassified_Shewanella
otu3573	0	0	0	12.6667	8.66667	k__Bacteria; p__Firmicutes; c__Clostridia; o__Clostridiales; f__Ruminococcaceae; g__Unclassified_Ruminococcaceae; s__Unclassified_Ruminococcaceae
otu55910	0.333333	1.66667	2	19.6667	17.3333	k__Bacteria; p__Firmicutes; c__Erysipelotrichi; o__Erysipelotrichales; f__Erysipelotrichaceae; g__Allobaculum; s__Unclassified_Allobaculum
otu87277	11	9.33333	4.33333	6.66667	8.66667	k__Bacteria; p__Actinobacteria; c__Actinobacteria; o__Bifidobacteriales; f__Bifidobacteriaceae; g__Bifidobacterium; s__Bifidobacterium_pseudolongum
otu26638	6.66667	7	3	0.666667	1.33333	k__Bacteria; p__Firmicutes; c__Bacilli; o__Lactobacillales; f__Lactobacillaceae; g__Lactobacillus; s__Unclassified_Lactobacillus
otu52015	1.33333	10.6667	9	11.6667	6	k__Bacteria; p__Actinobacteria; c__Coriobacteriia; o__Coriobacteriales; f__Coriobacteriaceae; g__Collinsella; s__Collinsella_aerofaciens
otu73582	0	34.3333	0	0	0	k__Bacteria; p__Proteobacteria; c__Gammaproteobacteria; o__Pseudomonadales; f__Moraxellaceae; g__Unclassified_Moraxellaceae; s__Unclassified_Moraxellaceae
otu15965	2	0.333333	0.666667	8	5	k__Bacteria; p__Firmicutes; c__Clostridia; o__Clostridiales; f__Clostridiaceae; g__Clostridium; s__Unclassified_Clostridium
otu17222	17.3333	11	3.66667	0	0	k__Bacteria; p__Firmicutes; c__Bacilli; o__Lactobacillales; f__Lactobacillaceae; g__Lactobacillus; s__Unclassified_Lactobacillus
otu35803	0	0.666667	0	0	0	k__Bacteria; p__Proteobacteria; c__Gammaproteobacteria; o__Pseudomonadales; f__Pseudomonadaceae; g__Pseudomonas; s__Pseudomonas_fragi
otu79390	0.666667	0.333333	3	2.33333	6.66667	k__Bacteria; p__Firmicutes; c__Clostridia; o__Clostridiales; f__Ruminococcaceae; g__Unclassified_Ruminococcaceae; s__Unclassified_Ruminococcaceae
otu82503	0	16.3333	19	0	0	k__Bacteria; p__Proteobacteria; c__Gammaproteobacteria; o__Pseudomonadales; f__Moraxellaceae; g__Psychrobacter; s__Unclassified_Psychrobacter
otu8622	11	7	4.33333	6.66667	9.33333	k__Bacteria; p__Actinobacteria; c__Actinobacteria; o__Bifidobacteriales; f__Bifidobacteriaceae; g__Bifidobacterium; s__Bifidobacterium_pseudolongum
otu40284	39	0	4.66667	0	0	k__Bacteria; p__Bacteroidetes; c__Bacteroidia; o__Bacteroidales; f__Prevotellaceae; g__Prevotella; s__Unclassified_Prevotella
otu68528	25	9	4.33333	0	0	k__Bacteria; p__Cyanobacteria; c__Chloroplast; o__Streptophyta; f__Unclassified_Streptophyta; g__Unclassified_Streptophyta; s__Unclassified_Streptophyta
otu17548	0	8	28.6667	0	0	k__Bacteria; p__Proteobacteria; c__Gammaproteobacteria; o__Pseudomonadales; f__Moraxellaceae; g__Unclassified_Moraxellaceae; s__Unclassified_Moraxellaceae
otu66703	3.66667	1	4	6.66667	0.666667	k__Bacteria; p__Firmicutes; c__Clostridia; o__Clostridiales; f__Clostridiaceae; g__Unclassified_Clostridiaceae; s__Unclassified_Clostridiaceae
otu32546	0.666667	0	0.333333	1	0.333333	k__Bacteria; p__Firmicutes; c__Bacilli; o__Turicibacterales; f__Turicibacteraceae; g__Turicibacter; s__Unclassified_Turicibacter
otu74049	4	2.33333	1	7	4.66667	k__Bacteria; p__Firmicutes; c__Clostridia; o__Clostridiales; f__Unclassified_Clostridiales; g__Unclassified_Clostridiales; s__Unclassified_Clostridiales
otu59415	2.66667	6.33333	17.3333	0	0	k__Bacteria; p__Bacteroidetes; c__[Saprospirae]; o__[Saprospirales]; f__Chitinophagaceae; g__Sediminibacterium; s__Unclassified_Sediminibacterium
otu63618	12	14	6.66667	0	0.666667	k__Bacteria; p__Actinobacteria; c__Coriobacteriia; o__Coriobacteriales; f__Coriobacteriaceae; g__Unclassified_Coriobacteriaceae; s__Unclassified_Coriobacteriaceae
otu31193	4.66667	1.33333	4.33333	4.66667	3.33333	k__Bacteria; p__Firmicutes; c__Clostridia; o__Clostridiales; f__Clostridiaceae; g__Unclassified_Clostridiaceae; s__Unclassified_Clostridiaceae
otu57753	4.33333	1	3.33333	4	3	k__Bacteria; p__Firmicutes; c__Clostridia; o__Clostridiales; f__Clostridiaceae; g__Unclassified_Clostridiaceae; s__Unclassified_Clostridiaceae
otu21401	18.6667	1	15	0	0	k__Bacteria; p__Firmicutes; c__Clostridia; o__Clostridiales; f__Veillonellaceae; g__Megasphaera; s__Unclassified_Megasphaera
otu28559	0	0	0	0	1	k__Bacteria; p__Firmicutes; c__Bacilli; o__Lactobacillales; f__Streptococcaceae; g__Streptococcus; s__Unclassified_Streptococcus
otu21785	0	0.666667	0	0	0	k__Bacteria; p__Proteobacteria; c__Gammaproteobacteria; o__Pseudomonadales; f__Pseudomonadaceae; g__Pseudomonas; s__Pseudomonas_fragi
otu29237	8	11	2.33333	6.33333	8.66667	k__Bacteria; p__Firmicutes; c__Erysipelotrichi; o__Erysipelotrichales; f__Erysipelotrichaceae; g__Allobaculum; s__Unclassified_Allobaculum
otu6099	2.66667	0	12.6667	6.33333	14	k__Bacteria; p__Verrucomicrobia; c__Verruco-5; o__WCHB1-41; f__RFP12; g__Unclassified_RFP12; s__Unclassified_RFP12
otu56814	3.33333	0	0.666667	13.6667	19	k__Bacteria; p__Bacteroidetes; c__Bacteroidia; o__Bacteroidales; f__S24-7; g__Unclassified_S24-7; s__Unclassified_S24-7
otu72426	13.6667	0	1.66667	8.66667	10.3333	k__Bacteria; p__Bacteroidetes; c__Bacteroidia; o__Bacteroidales; f__Unclassified_Bacteroidales; g__Unclassified_Bacteroidales; s__Unclassified_Bacteroidales
otu94870	5	0.666667	1.33333	2.66667	4	k__Bacteria; p__Firmicutes; c__Clostridia; o__Clostridiales; f__Ruminococcaceae; g__Unclassified_Ruminococcaceae; s__Unclassified_Ruminococcaceae
otu26992	0	3.33333	3	16	15.6667	k__Bacteria; p__Firmicutes; c__Erysipelotrichi; o__Erysipelotrichales; f__Erysipelotrichaceae; g__Allobaculum; s__Unclassified_Allobaculum
otu30376	0	14.3333	19.6667	0	0	k__Bacteria; p__Proteobacteria; c__Gammaproteobacteria; o__Pseudomonadales; f__Moraxellaceae; g__Psychrobacter; s__Unclassified_Psychrobacter
otu45015	0	1	0	0	0	k__Bacteria; p__Proteobacteria; c__Gammaproteobacteria; o__Pseudomonadales; f__Pseudomonadaceae; g__Pseudomonas; s__Pseudomonas_fragi
otu66100	1	0	0	25.6667	8.66667	k__Bacteria; p__Bacteroidetes; c__Bacteroidia; o__Bacteroidales; f__Unclassified_Bacteroidales; g__Unclassified_Bacteroidales; s__Unclassified_Bacteroidales
otu95133	1	1.66667	2.66667	8	15.3333	k__Bacteria; p__Firmicutes; c__Clostridia; o__Clostridiales; f__Ruminococcaceae; g__Ruminococcus; s__Unclassified_Ruminococcus
otu49312	14.6667	9	2.33333	0	0	k__Bacteria; p__Firmicutes; c__Bacilli; o__Lactobacillales; f__Lactobacillaceae; g__Lactobacillus; s__Unclassified_Lactobacillus
otu37835	14.6667	11.6667	6.66667	0	0	k__Bacteria; p__Firmicutes; c__Clostridia; o__Clostridiales; f__Lachnospiraceae; g__Shuttleworthia; s__Unclassified_Shuttleworthia
otu5881	21.3333	0	15.3333	0	0	k__Bacteria; p__Bacteroidetes; c__Bacteroidia; o__Bacteroidales; f__Prevotellaceae; g__Prevotella; s__Unclassified_Prevotella
otu12853	10	7	3.33333	6.66667	9	k__Bacteria; p__Actinobacteria; c__Actinobacteria; o__Bifidobacteriales; f__Bifidobacteriaceae; g__Bifidobacterium; s__Bifidobacterium_pseudolongum
otu30996	1	9.66667	8.33333	10	6.33333	k__Bacteria; p__Actinobacteria; c__Coriobacteriia; o__Coriobacteriales; f__Coriobacteriaceae; g__Unclassified_Coriobacteriaceae; s__Unclassified_Coriobacteriaceae
otu68660	2.66667	0.666667	1	16.3333	14.3333	k__Bacteria; p__Firmicutes; c__Clostridia; o__Clostridiales; f__Lachnospiraceae; g__Unclassified_Lachnospiraceae; s__Unclassified_Lachnospiraceae
otu3119	1	2	2.66667	0.666667	0	k__Bacteria; p__Firmicutes; c__Bacilli; o__Turicibacterales; f__Turicibacteraceae; g__Turicibacter; s__Unclassified_Turicibacter
otu66003	0	1	0	0	0	k__Bacteria; p__Proteobacteria; c__Gammaproteobacteria; o__Pseudomonadales; f__Pseudomonadaceae; g__Pseudomonas; s__Pseudomonas_fragi
otu83912	6	8	3.66667	0	1.33333	k__Bacteria; p__Firmicutes; c__Bacilli; o__Lactobacillales; f__Lactobacillaceae; g__Lactobacillus; s__Unclassified_Lactobacillus
otu88511	2.33333	1	1.33333	10.3333	2.33333	k__Bacteria; p__Firmicutes; c__Clostridia; o__Clostridiales; f__Clostridiaceae; g__Unclassified_Clostridiaceae; s__Unclassified_Clostridiaceae
otu89557	0	4.66667	9.66667	10.6667	11.3333	k__Bacteria; p__Firmicutes; c__Erysipelotrichi; o__Erysipelotrichales; f__Erysipelotrichaceae; g__Allobaculum; s__Unclassified_Allobaculum
otu25054	0	1	0	0	0	k__Bacteria; p__Proteobacteria; c__Gammaproteobacteria; o__Pseudomonadales; f__Pseudomonadaceae; g__Pseudomonas; s__Pseudomonas_fragi
otu54135	0.666667	0	1	1	0	k__Bacteria; p__Firmicutes; c__Clostridia; o__Clostridiales; f__Clostridiaceae; g__Clostridium; s__Unclassified_Clostridium
otu58087	2	1.33333	1.66667	3.33333	0.666667	k__Bacteria; p__Firmicutes; c__Clostridia; o__Clostridiales; f__Peptostreptococcaceae; g__Unclassified_Peptostreptococcaceae; s__Unclassified_Peptostreptococcaceae
otu87352	8.33333	7.33333	4	8	9	k__Bacteria; p__Actinobacteria; c__Actinobacteria; o__Bifidobacteriales; f__Bifidobacteriaceae; g__Bifidobacterium; s__Bifidobacterium_pseudolongum
otu44122	1.33333	5.33333	7.66667	10	11	k__Bacteria; p__Actinobacteria; c__Coriobacteriia; o__Coriobacteriales; f__Coriobacteriaceae; g__Unclassified_Coriobacteriaceae; s__Unclassified_Coriobacteriaceae
otu79979	0	0	0	5	5	k__Bacteria; p__Firmicutes; c__Clostridia; o__Clostridiales; f__Unclassified_Clostridiales; g__Unclassified_Clostridiales; s__Unclassified_Clostridiales
otu82014	4.33333	5	3.33333	3	3.33333	k__Bacteria; p__Firmicutes; c__Clostridia; o__Clostridiales; f__Unclassified_Clostridiales; g__Unclassified_Clostridiales; s__Unclassified_Clostridiales
otu86185	7.33333	9	4	6.33333	9	k__Bacteria; p__Actinobacteria; c__Actinobacteria; o__Bifidobacteriales; f__Bifidobacteriaceae; g__Bifidobacterium; s__Bifidobacterium_pseudolongum
otu68577	0.666667	0	0	9.33333	3.66667	k__Bacteria; p__Firmicutes; c__Clostridia; o__Clostridiales; f__Ruminococcaceae; g__Unclassified_Ruminococcaceae; s__Unclassified_Ruminococcaceae
otu85752	2.33333	0.666667	1.33333	7	0.333333	k__Bacteria; p__Firmicutes; c__Clostridia; o__Clostridiales; f__Clostridiaceae; g__Unclassified_Clostridiaceae; s__Unclassified_Clostridiaceae
otu14395	6	6.33333	3	0.333333	3.33333	k__Bacteria; p__Firmicutes; c__Bacilli; o__Lactobacillales; f__Lactobacillaceae; g__Lactobacillus; s__Unclassified_Lactobacillus
otu81160	10.6667	7	4.33333	3.33333	10.3333	k__Bacteria; p__Actinobacteria; c__Actinobacteria; o__Bifidobacteriales; f__Bifidobacteriaceae; g__Bifidobacterium; s__Bifidobacterium_pseudolongum
otu47466	0	0	0	12.6667	12.6667	k__Bacteria; p__Firmicutes; c__Clostridia; o__Clostridiales; f__Unclassified_Clostridiales; g__Unclassified_Clostridiales; s__Unclassified_Clostridiales
otu60045	1.66667	0	3.33333	12.6667	17	k__Bacteria; p__Firmicutes; c__Clostridia; o__Clostridiales; f__Christensenellaceae; g__Unclassified_Christensenellaceae; s__Unclassified_Christensenellaceae
otu4922	2.33333	8	8	9.33333	6.33333	k__Bacteria; p__Actinobacteria; c__Actinobacteria; o__Bifidobacteriales; f__Bifidobacteriaceae; g__Bifidobacterium; s__Bifidobacterium_pseudolongum
otu6888	18	2.66667	8	0	0	k__Bacteria; p__Firmicutes; c__Clostridia; o__Clostridiales; f__Lachnospiraceae; g__Shuttleworthia; s__Unclassified_Shuttleworthia
otu26325	0	0	0	5.66667	8.66667	k__Bacteria; p__Firmicutes; c__Clostridia; o__Clostridiales; f__Unclassified_Clostridiales; g__Unclassified_Clostridiales; s__Unclassified_Clostridiales
otu44014	3	11.6667	9.66667	0.333333	5.33333	k__Bacteria; p__Actinobacteria; c__Coriobacteriia; o__Coriobacteriales; f__Coriobacteriaceae; g__Unclassified_Coriobacteriaceae; s__Unclassified_Coriobacteriaceae
otu59328	10.3333	0	2.66667	7.33333	9.66667	k__Bacteria; p__Bacteroidetes; c__Bacteroidia; o__Bacteroidales; f__Unclassified_Bacteroidales; g__Unclassified_Bacteroidales; s__Unclassified_Bacteroidales
otu60556	3.66667	0.666667	3	8	4.66667	k__Bacteria; p__Firmicutes; c__Clostridia; o__Clostridiales; f__Clostridiaceae; g__Unclassified_Clostridiaceae; s__Unclassified_Clostridiaceae
otu64409	0	6.33333	10	10.6667	8.33333	k__Bacteria; p__Firmicutes; c__Erysipelotrichi; o__Erysipelotrichales; f__Erysipelotrichaceae; g__Allobaculum; s__Unclassified_Allobaculum
otu7179	5.33333	5.66667	20	0	0	k__Bacteria; p__Firmicutes; c__Clostridia; o__Clostridiales; f__Clostridiaceae; g__Clostridium; s__Unclassified_Clostridium
otu19506	16.6667	10.3333	6.33333	0	0	k__Bacteria; p__Actinobacteria; c__Actinobacteria; o__Bifidobacteriales; f__Bifidobacteriaceae; g__Unclassified_Bifidobacteriaceae; s__Unclassified_Bifidobacteriaceae
otu53869	8.66667	8	3.66667	5.66667	8	k__Bacteria; p__Actinobacteria; c__Actinobacteria; o__Bifidobacteriales; f__Bifidobacteriaceae; g__Bifidobacterium; s__Bifidobacterium_pseudolongum
otu2784	0	17	13	0	0	k__Bacteria; p__Proteobacteria; c__Gammaproteobacteria; o__Pseudomonadales; f__Moraxellaceae; g__Psychrobacter; s__Unclassified_Psychrobacter
otu27023	9.33333	7.66667	3	7	8	k__Bacteria; p__Actinobacteria; c__Actinobacteria; o__Bifidobacteriales; f__Bifidobacteriaceae; g__Bifidobacterium; s__Bifidobacterium_pseudolongum
otu92918	0	26.3333	1.66667	0	0	k__Bacteria; p__Proteobacteria; c__Gammaproteobacteria; o__Pseudomonadales; f__Moraxellaceae; g__Psychrobacter; s__Unclassified_Psychrobacter
otu16533	0	30.6667	0	0	0	k__Bacteria; p__Proteobacteria; c__Gammaproteobacteria; o__Pseudomonadales; f__Moraxellaceae; g__Unclassified_Moraxellaceae; s__Unclassified_Moraxellaceae
otu67737	1.33333	0	1	6.33333	5.66667	k__Bacteria; p__Firmicutes; c__Clostridia; o__Clostridiales; f__Unclassified_Clostridiales; g__Unclassified_Clostridiales; s__Unclassified_Clostridiales
otu8422	2.33333	0.666667	1.33333	5.66667	22.3333	k__Bacteria; p__Verrucomicrobia; c__Verruco-5; o__WCHB1-41; f__RFP12; g__Unclassified_RFP12; s__Unclassified_RFP12
otu24239	8	7	3.66667	5.66667	9	k__Bacteria; p__Actinobacteria; c__Actinobacteria; o__Bifidobacteriales; f__Bifidobacteriaceae; g__Bifidobacterium; s__Bifidobacterium_pseudolongum
otu45673	0.333333	0	0	0	0	k__Bacteria; p__Firmicutes; c__Clostridia; o__Clostridiales; f__Clostridiaceae; g__Clostridium; s__Clostridium_perfringens
otu62624	3	1.33333	3	6.66667	1.66667	k__Bacteria; p__Firmicutes; c__Clostridia; o__Clostridiales; f__Clostridiaceae; g__Unclassified_Clostridiaceae; s__Unclassified_Clostridiaceae
otu38424	1.66667	0	0.333333	13.3333	20.3333	k__Bacteria; p__Bacteroidetes; c__Bacteroidia; o__Bacteroidales; f__[Paraprevotellaceae]; g__CF231; s__Unclassified_CF231
otu58442	1	0	0	21.3333	9.66667	k__Bacteria; p__Bacteroidetes; c__Bacteroidia; o__Bacteroidales; f__Unclassified_Bacteroidales; g__Unclassified_Bacteroidales; s__Unclassified_Bacteroidales
otu70253	7	13	5.33333	3	3	k__Bacteria; p__Actinobacteria; c__Coriobacteriia; o__Coriobacteriales; f__Coriobacteriaceae; g__Unclassified_Coriobacteriaceae; s__Unclassified_Coriobacteriaceae
otu83052	7	9.66667	3.33333	6	6.33333	k__Bacteria; p__Actinobacteria; c__Actinobacteria; o__Bifidobacteriales; f__Bifidobacteriaceae; g__Bifidobacterium; s__Bifidobacterium_pseudolongum
otu603	4.66667	5.33333	3.33333	10.3333	9.66667	k__Bacteria; p__Actinobacteria; c__Actinobacteria; o__Bifidobacteriales; f__Bifidobacteriaceae; g__Bifidobacterium; s__Bifidobacterium_pseudolongum
otu7795	0.333333	0	0	8.66667	9	k__Bacteria; p__Firmicutes; c__Clostridia; o__Clostridiales; f__Unclassified_Clostridiales; g__Unclassified_Clostridiales; s__Unclassified_Clostridiales
otu92494	3.33333	0.666667	2.33333	3.33333	2.33333	k__Bacteria; p__Firmicutes; c__Clostridia; o__Clostridiales; f__Clostridiaceae; g__Clostridium; s__Unclassified_Clostridium
otu55477	0	1	0	0	0	k__Bacteria; p__Proteobacteria; c__Gammaproteobacteria; o__Pseudomonadales; f__Pseudomonadaceae; g__Pseudomonas; s__Pseudomonas_fragi
otu65921	0	0	0	3.33333	4.33333	k__Bacteria; p__Firmicutes; c__Erysipelotrichi; o__Erysipelotrichales; f__Erysipelotrichaceae; g__L7A_E11; s__Unclassified_L7A_E11
otu73183	0	6.33333	8	10	9	k__Bacteria; p__Firmicutes; c__Erysipelotrichi; o__Erysipelotrichales; f__Erysipelotrichaceae; g__Allobaculum; s__Unclassified_Allobaculum
otu83139	1	2.66667	2.33333	0.333333	0	k__Bacteria; p__Firmicutes; c__Bacilli; o__Turicibacterales; f__Turicibacteraceae; g__Turicibacter; s__Unclassified_Turicibacter
otu89638	9.33333	6.66667	2.66667	4.33333	9.33333	k__Bacteria; p__Actinobacteria; c__Actinobacteria; o__Bifidobacteriales; f__Bifidobacteriaceae; g__Bifidobacterium; s__Bifidobacterium_pseudolongum
otu53067	0	0	0	0	35.6667	k__Bacteria; p__Firmicutes; c__Bacilli; o__Bacillales; f__Planococcaceae; g__Solibacillus; s__Unclassified_Solibacillus
otu55034	7.33333	2	0	8.33333	14	k__Bacteria; p__Actinobacteria; c__Actinobacteria; o__Bifidobacteriales; f__Bifidobacteriaceae; g__Bifidobacterium; s__Bifidobacterium_pseudolongum
otu93187	1	0	1	10	17.3333	k__Bacteria; p__Verrucomicrobia; c__Verruco-5; o__WCHB1-41; f__RFP12; g__Unclassified_RFP12; s__Unclassified_RFP12
otu18446	0.333333	0	0.666667	0	0	k__Bacteria; p__Firmicutes; c__Clostridia; o__Clostridiales; f__Clostridiaceae; g__Unclassified_Clostridiaceae; s__Unclassified_Clostridiaceae
otu44942	1.66667	2.66667	1.66667	0.333333	0.666667	k__Bacteria; p__Firmicutes; c__Bacilli; o__Turicibacterales; f__Turicibacteraceae; g__Turicibacter; s__Unclassified_Turicibacter
otu83462	0	0	0	8.33333	7	k__Bacteria; p__Firmicutes; c__Clostridia; o__Clostridiales; f__Unclassified_Clostridiales; g__Unclassified_Clostridiales; s__Unclassified_Clostridiales
otu92591	2.33333	0.666667	1	1.66667	0.666667	k__Bacteria; p__Firmicutes; c__Clostridia; o__Clostridiales; f__Clostridiaceae; g__Sarcina; s__Unclassified_Sarcina
otu4105	0	24.6667	1.33333	0	0	k__Bacteria; p__Proteobacteria; c__Gammaproteobacteria; o__Pseudomonadales; f__Moraxellaceae; g__Psychrobacter; s__Unclassified_Psychrobacter
otu18207	9.66667	6	3	4.66667	8.33333	k__Bacteria; p__Actinobacteria; c__Actinobacteria; o__Bifidobacteriales; f__Bifidobacteriaceae; g__Bifidobacterium; s__Bifidobacterium_pseudolongum
otu45492	11	9	3.33333	0	0	k__Bacteria; p__Firmicutes; c__Bacilli; o__Lactobacillales; f__Lactobacillaceae; g__Lactobacillus; s__Unclassified_Lactobacillus
otu49969	8.66667	7.66667	2.33333	4	9.33333	k__Bacteria; p__Actinobacteria; c__Actinobacteria; o__Bifidobacteriales; f__Bifidobacteriaceae; g__Bifidobacterium; s__Bifidobacterium_pseudolongum
otu60410	0	1.33333	0	0	0	k__Bacteria; p__Proteobacteria; c__Gammaproteobacteria; o__Pseudomonadales; f__Pseudomonadaceae; g__Unclassified_Pseudomonadaceae; s__Unclassified_Pseudomonadaceae
otu85221	0.666667	0	0.333333	9	9.66667	k__Bacteria; p__Bacteroidetes; c__Bacteroidia; o__Bacteroidales; f__Unclassified_Bacteroidales; g__Unclassified_Bacteroidales; s__Unclassified_Bacteroidales
otu91607	0.666667	1	0	6.66667	2.66667	k__Bacteria; p__Firmicutes; c__Clostridia; o__Clostridiales; f__Clostridiaceae; g__Clostridium; s__Unclassified_Clostridium
otu92198	1.33333	5.33333	0.333333	0	0	k__Bacteria; p__Firmicutes; c__Bacilli; o__Lactobacillales; f__Lactobacillaceae; g__Lactobacillus; s__Unclassified_Lactobacillus
otu15780	1.66667	0	1.33333	15	8.66667	k__Bacteria; p__Bacteroidetes; c__Bacteroidia; o__Bacteroidales; f__Prevotellaceae; g__Prevotella; s__Unclassified_Prevotella
otu18804	9	0	2.33333	14.3333	6	k__Bacteria; p__Bacteroidetes; c__Bacteroidia; o__Bacteroidales; f__Bacteroidaceae; g__Bacteroides; s__Unclassified_Bacteroides
otu47944	0	0	0	9	7	k__Bacteria; p__Firmicutes; c__Clostridia; o__Clostridiales; f__Unclassified_Clostridiales; g__Unclassified_Clostridiales; s__Unclassified_Clostridiales
otu61406	6.66667	2.33333	2.33333	7	11.3333	k__Bacteria; p__Firmicutes; c__Clostridia; o__Clostridiales; f__Lachnospiraceae; g__Unclassified_Lachnospiraceae; s__Unclassified_Lachnospiraceae
otu69977	11.3333	9.33333	3.66667	2.33333	2.66667	k__Bacteria; p__Actinobacteria; c__Actinobacteria; o__Bifidobacteriales; f__Bifidobacteriaceae; g__Bifidobacterium; s__Bifidobacterium_pseudolongum
otu80045	2.33333	0	2.66667	8	7.33333	k__Bacteria; p__Bacteroidetes; c__Bacteroidia; o__Bacteroidales; f__S24-7; g__Unclassified_S24-7; s__Unclassified_S24-7
otu89208	15	6.66667	3.66667	0	0	k__Bacteria; p__Firmicutes; c__Bacilli; o__Lactobacillales; f__Lactobacillaceae; g__Lactobacillus; s__Unclassified_Lactobacillus
otu2185	10.3333	6.33333	3	6	7	k__Bacteria; p__Actinobacteria; c__Actinobacteria; o__Bifidobacteriales; f__Bifidobacteriaceae; g__Bifidobacterium; s__Bifidobacterium_pseudolongum
otu4914	0	0	0	0	36.3333	k__Bacteria; p__Bacteroidetes; c__Flavobacteriia; o__Flavobacteriales; f__[Weeksellaceae]; g__Wautersiella; s__Unclassified_Wautersiella
otu7781	4.66667	0	1.33333	16.6667	9.33333	k__Bacteria; p__Bacteroidetes; c__Bacteroidia; o__Bacteroidales; f__Unclassified_Bacteroidales; g__Unclassified_Bacteroidales; s__Unclassified_Bacteroidales
otu31252	11	10.6667	6	0	0	k__Bacteria; p__Actinobacteria; c__Coriobacteriia; o__Coriobacteriales; f__Coriobacteriaceae; g__Unclassified_Coriobacteriaceae; s__Unclassified_Coriobacteriaceae
otu49011	19.3333	0	13	0	0	k__Bacteria; p__Bacteroidetes; c__Bacteroidia; o__Bacteroidales; f__Prevotellaceae; g__Prevotella; s__Unclassified_Prevotella
otu81508	2.33333	0	1.33333	4.66667	4.33333	k__Bacteria; p__Firmicutes; c__Clostridia; o__Clostridiales; f__[Mogibacteriaceae]; g__Unclassified_[Mogibacteriaceae]; s__Unclassified_[Mogibacteriaceae]
otu90132	0	9.66667	18.3333	0	0	k__Bacteria; p__Proteobacteria; c__Gammaproteobacteria; o__Pseudomonadales; f__Moraxellaceae; g__Psychrobacter; s__Unclassified_Psychrobacter
otu1954	0	0	0	18.6667	6.33333	k__Bacteria; p__Firmicutes; c__Clostridia; o__Clostridiales; f__Ruminococcaceae; g__Ruminococcus; s__Unclassified_Ruminococcus
otu31582	5.33333	0	17.3333	4	1.66667	k__Bacteria; p__Firmicutes; c__Clostridia; o__Clostridiales; f__Veillonellaceae; g__Phascolarctobacterium; s__Unclassified_Phascolarctobacterium
otu34143	3	1	3.33333	5	4	k__Bacteria; p__Firmicutes; c__Clostridia; o__Clostridiales; f__Clostridiaceae; g__Unclassified_Clostridiaceae; s__Unclassified_Clostridiaceae
otu61939	0	0	0	2	1.66667	k__Bacteria; p__Firmicutes; c__Clostridia; o__Clostridiales; f__Ruminococcaceae; g__Unclassified_Ruminococcaceae; s__Unclassified_Ruminococcaceae
otu73195	2.33333	2.33333	0.666667	2	1.66667	k__Bacteria; p__Firmicutes; c__Clostridia; o__Clostridiales; f__Clostridiaceae; g__Clostridium; s__Unclassified_Clostridium
otu88940	3.66667	1.66667	0.666667	4.33333	0.666667	k__Bacteria; p__Firmicutes; c__Clostridia; o__Unclassified_Clostridia; f__Unclassified_Clostridia; g__Unclassified_Clostridia; s__Unclassified_Clostridia
otu10395	0	0	0.333333	0	0.333333	k__Bacteria; p__Firmicutes; c__Bacilli; o__Lactobacillales; f__Streptococcaceae; g__Streptococcus; s__Streptococcus_alactolyticus
otu10473	0.333333	16.6667	11	0	0.333333	k__Bacteria; p__Proteobacteria; c__Gammaproteobacteria; o__Pseudomonadales; f__Moraxellaceae; g__Psychrobacter; s__Unclassified_Psychrobacter
otu17159	0	0	0	10.6667	4.33333	k__Bacteria; p__Firmicutes; c__Clostridia; o__Clostridiales; f__Ruminococcaceae; g__Unclassified_Ruminococcaceae; s__Unclassified_Ruminococcaceae
otu17694	6.66667	0.333333	4	7	5.66667	k__Bacteria; p__Firmicutes; c__Clostridia; o__Clostridiales; f__[Mogibacteriaceae]; g__Unclassified_[Mogibacteriaceae]; s__Unclassified_[Mogibacteriaceae]
otu19279	2.66667	2	0	0	0	k__Bacteria; p__Firmicutes; c__Bacilli; o__Lactobacillales; f__Lactobacillaceae; g__Lactobacillus; s__Unclassified_Lactobacillus
otu60302	7	7.33333	3.66667	7	6	k__Bacteria; p__Actinobacteria; c__Actinobacteria; o__Bifidobacteriales; f__Bifidobacteriaceae; g__Bifidobacterium; s__Bifidobacterium_pseudolongum
otu87407	0	12	16.6667	0	0	k__Bacteria; p__Proteobacteria; c__Gammaproteobacteria; o__Pseudomonadales; f__Moraxellaceae; g__Psychrobacter; s__Unclassified_Psychrobacter
otu21450	0	0	0	3.33333	1	k__Bacteria; p__Firmicutes; c__Clostridia; o__Clostridiales; f__Unclassified_Clostridiales; g__Unclassified_Clostridiales; s__Unclassified_Clostridiales
otu47002	0	0	0	0	1.66667	k__Bacteria; p__Actinobacteria; c__Actinobacteria; o__Actinomycetales; f__Micrococcaceae; g__Arthrobacter; s__Unclassified_Arthrobacter
otu82179	6	4.66667	2.33333	0	1	k__Bacteria; p__Firmicutes; c__Bacilli; o__Lactobacillales; f__Lactobacillaceae; g__Lactobacillus; s__Unclassified_Lactobacillus
otu90032	0.666667	0.666667	2.66667	0	0.333333	k__Bacteria; p__Firmicutes; c__Bacilli; o__Turicibacterales; f__Turicibacteraceae; g__Turicibacter; s__Unclassified_Turicibacter
otu91776	4.33333	4	0.666667	0	0	k__Bacteria; p__Firmicutes; c__Bacilli; o__Lactobacillales; f__Lactobacillaceae; g__Lactobacillus; s__Unclassified_Lactobacillus
otu92824	1	0	0.333333	0	0	k__Bacteria; p__Firmicutes; c__Clostridia; o__Clostridiales; f__Clostridiaceae; g__Unclassified_Clostridiaceae; s__Unclassified_Clostridiaceae
otu5873	0	0	0	16.3333	11.6667	k__Bacteria; p__Firmicutes; c__Clostridia; o__Clostridiales; f__Ruminococcaceae; g__Unclassified_Ruminococcaceae; s__Unclassified_Ruminococcaceae
otu23613	1	0	0.333333	4	13.3333	k__Bacteria; p__Firmicutes; c__Clostridia; o__Clostridiales; f__Dehalobacteriaceae; g__Unclassified_Dehalobacteriaceae; s__Unclassified_Dehalobacteriaceae
otu87942	11.6667	0	18	0	0	k__Bacteria; p__Bacteroidetes; c__Bacteroidia; o__Bacteroidales; f__Prevotellaceae; g__Prevotella; s__Unclassified_Prevotella
otu3612	1.66667	0	2	10.6667	18.6667	k__Bacteria; p__Verrucomicrobia; c__Verruco-5; o__WCHB1-41; f__RFP12; g__Unclassified_RFP12; s__Unclassified_RFP12
otu21575	4	1	1.66667	4.33333	1.33333	k__Bacteria; p__Firmicutes; c__Clostridia; o__Clostridiales; f__Clostridiaceae; g__Unclassified_Clostridiaceae; s__Unclassified_Clostridiaceae
otu31670	0	0	0	5.33333	6.33333	k__Bacteria; p__Firmicutes; c__Clostridia; o__Clostridiales; f__Unclassified_Clostridiales; g__Unclassified_Clostridiales; s__Unclassified_Clostridiales
otu33689	2.33333	0.666667	0	0.333333	0	k__Bacteria; p__Firmicutes; c__Clostridia; o__Clostridiales; f__Clostridiaceae; g__Clostridium; s__Clostridium_perfringens
otu36792	5.33333	8.66667	2.33333	0	1.33333	k__Bacteria; p__Firmicutes; c__Bacilli; o__Lactobacillales; f__Lactobacillaceae; g__Lactobacillus; s__Unclassified_Lactobacillus
otu48537	8	8	2	0.666667	1	k__Bacteria; p__Firmicutes; c__Bacilli; o__Lactobacillales; f__Lactobacillaceae; g__Lactobacillus; s__Unclassified_Lactobacillus
otu61281	5	0.333333	2.66667	5	3.66667	k__Bacteria; p__Firmicutes; c__Clostridia; o__Clostridiales; f__Clostridiaceae; g__Unclassified_Clostridiaceae; s__Unclassified_Clostridiaceae
otu66889	2.66667	2.33333	1.33333	4.33333	0.666667	k__Bacteria; p__Firmicutes; c__Clostridia; o__Clostridiales; f__Clostridiaceae; g__Unclassified_Clostridiaceae; s__Unclassified_Clostridiaceae
otu74002	1.33333	8.66667	2	0	0	k__Bacteria; p__Firmicutes; c__Clostridia; o__Clostridiales; f__[Mogibacteriaceae]; g__Unclassified_[Mogibacteriaceae]; s__Unclassified_[Mogibacteriaceae]
otu40902	2	1.66667	1.33333	0.333333	0	k__Bacteria; p__Firmicutes; c__Bacilli; o__Turicibacterales; f__Turicibacteraceae; g__Turicibacter; s__Unclassified_Turicibacter
otu41098	7.33333	3.33333	1.66667	8	11	k__Bacteria; p__Actinobacteria; c__Actinobacteria; o__Bifidobacteriales; f__Bifidobacteriaceae; g__Bifidobacterium; s__Bifidobacterium_pseudolongum
otu52819	3.66667	0	0	11.3333	15	k__Bacteria; p__Bacteroidetes; c__Bacteroidia; o__Bacteroidales; f__S24-7; g__Unclassified_S24-7; s__Unclassified_S24-7
otu79046	5	0	0	7.66667	16.3333	k__Bacteria; p__Verrucomicrobia; c__Verruco-5; o__WCHB1-41; f__RFP12; g__Unclassified_RFP12; s__Unclassified_RFP12
otu80370	2	1	0.666667	4.66667	2	k__Bacteria; p__Firmicutes; c__Clostridia; o__Clostridiales; f__Peptostreptococcaceae; g__Unclassified_Peptostreptococcaceae; s__Unclassified_Peptostreptococcaceae
otu83911	0	0	0	0	0.333333	k__Bacteria; p__Firmicutes; c__Clostridia; o__Clostridiales; f__Unclassified_Clostridiales; g__Unclassified_Clostridiales; s__Unclassified_Clostridiales
otu61014	7.33333	8.33333	2.33333	4.33333	7	k__Bacteria; p__Actinobacteria; c__Actinobacteria; o__Bifidobacteriales; f__Bifidobacteriaceae; g__Bifidobacterium; s__Bifidobacterium_pseudolongum
otu75172	0.666667	0	0.333333	0	0.333333	k__Bacteria; p__Bacteroidetes; c__Bacteroidia; o__Bacteroidales; f__Porphyromonadaceae; g__Parabacteroides; s__Unclassified_Parabacteroides
otu27885	7.66667	6	3.66667	4.66667	8	k__Bacteria; p__Actinobacteria; c__Actinobacteria; o__Bifidobacteriales; f__Bifidobacteriaceae; g__Bifidobacterium; s__Bifidobacterium_pseudolongum
otu28107	3	1	4.33333	2.33333	0.333333	k__Bacteria; p__Firmicutes; c__Clostridia; o__Clostridiales; f__Clostridiaceae; g__Clostridium; s__Clostridium_perfringens
otu59199	3.33333	6.66667	1.66667	0	2.33333	k__Bacteria; p__Firmicutes; c__Bacilli; o__Lactobacillales; f__Lactobacillaceae; g__Lactobacillus; s__Unclassified_Lactobacillus
otu8288	1	0.666667	0.666667	5	6	k__Bacteria; p__Actinobacteria; c__Coriobacteriia; o__Coriobacteriales; f__Coriobacteriaceae; g__Unclassified_Coriobacteriaceae; s__Unclassified_Coriobacteriaceae
otu22333	0	0	0	0	0.333333	k__Bacteria; p__Firmicutes; c__Bacilli; o__Lactobacillales; f__Streptococcaceae; g__Streptococcus; s__Unclassified_Streptococcus
otu6339	0	1.33333	0	0	0	k__Bacteria; p__Proteobacteria; c__Gammaproteobacteria; o__Pseudomonadales; f__Pseudomonadaceae; g__Pseudomonas; s__Pseudomonas_fragi
otu13016	29.3333	0	4	0	0	k__Bacteria; p__Bacteroidetes; c__Bacteroidia; o__Bacteroidales; f__Prevotellaceae; g__Prevotella; s__Unclassified_Prevotella
otu34487	0.333333	0	0	1.66667	2.33333	k__Bacteria; p__TM7; c__TM7-3; o__CW040; f__F16; g__Unclassified_F16; s__Unclassified_F16
otu39615	4.33333	6.66667	1.66667	0.333333	1.66667	k__Bacteria; p__Firmicutes; c__Bacilli; o__Lactobacillales; f__Lactobacillaceae; g__Lactobacillus; s__Unclassified_Lactobacillus
otu42497	0	11	15.6667	0	0	k__Bacteria; p__Proteobacteria; c__Gammaproteobacteria; o__Pseudomonadales; f__Moraxellaceae; g__Psychrobacter; s__Unclassified_Psychrobacter
otu43826	7	5.33333	3.66667	5	8.66667	k__Bacteria; p__Actinobacteria; c__Actinobacteria; o__Bifidobacteriales; f__Bifidobacteriaceae; g__Bifidobacterium; s__Bifidobacterium_pseudolongum
otu45426	1.33333	3.66667	18.3333	0	0	k__Bacteria; p__Actinobacteria; c__Actinobacteria; o__Bifidobacteriales; f__Bifidobacteriaceae; g__Unclassified_Bifidobacteriaceae; s__Unclassified_Bifidobacteriaceae
otu76511	4	1.33333	2.33333	4.66667	2.33333	k__Bacteria; p__Firmicutes; c__Clostridia; o__Clostridiales; f__Clostridiaceae; g__Unclassified_Clostridiaceae; s__Unclassified_Clostridiaceae
otu79308	0	0.666667	0	0	0	k__Bacteria; p__Firmicutes; c__Clostridia; o__Clostridiales; f__Unclassified_Clostridiales; g__Unclassified_Clostridiales; s__Unclassified_Clostridiales
otu79346	0	0.666667	0	0	0	k__Bacteria; p__Proteobacteria; c__Gammaproteobacteria; o__Pseudomonadales; f__Pseudomonadaceae; g__Pseudomonas; s__Pseudomonas_fragi
otu15396	0.333333	0	0	0	0	k__Bacteria; p__Firmicutes; c__Clostridia; o__Clostridiales; f__Unclassified_Clostridiales; g__Unclassified_Clostridiales; s__Unclassified_Clostridiales
otu38094	5.33333	14.6667	6.66667	0	0	k__Bacteria; p__Firmicutes; c__Clostridia; o__Clostridiales; f__Lachnospiraceae; g__Unclassified_Lachnospiraceae; s__Unclassified_Lachnospiraceae
otu57470	0	0	0	0.666667	0.666667	k__Bacteria; p__Firmicutes; c__Bacilli; o__Lactobacillales; f__Streptococcaceae; g__Streptococcus; s__Unclassified_Streptococcus
otu58219	0	0	0	3.66667	7.66667	k__Bacteria; p__Firmicutes; c__Clostridia; o__Clostridiales; f__Unclassified_Clostridiales; g__Unclassified_Clostridiales; s__Unclassified_Clostridiales
otu91643	2.66667	8.66667	4.66667	5.66667	6.66667	k__Bacteria; p__Actinobacteria; c__Coriobacteriia; o__Coriobacteriales; f__Coriobacteriaceae; g__Unclassified_Coriobacteriaceae; s__Unclassified_Coriobacteriaceae
otu37446	13	2	3	5.66667	6.33333	k__Bacteria; p__Actinobacteria; c__Actinobacteria; o__Bifidobacteriales; f__Bifidobacteriaceae; g__Bifidobacterium; s__Bifidobacterium_pseudolongum
otu48444	3	1.33333	2.33333	6.33333	3	k__Bacteria; p__Firmicutes; c__Clostridia; o__Clostridiales; f__Clostridiaceae; g__Unclassified_Clostridiaceae; s__Unclassified_Clostridiaceae
otu2517	2.33333	0.666667	4	5.66667	3.33333	k__Bacteria; p__Firmicutes; c__Clostridia; o__Clostridiales; f__Clostridiaceae; g__Unclassified_Clostridiaceae; s__Unclassified_Clostridiaceae
otu6014	7	6	3.33333	6	6.33333	k__Bacteria; p__Actinobacteria; c__Actinobacteria; o__Bifidobacteriales; f__Bifidobacteriaceae; g__Bifidobacterium; s__Bifidobacterium_pseudolongum
otu19798	0	0	26.3333	0	0	k__Bacteria; p__Proteobacteria; c__Gammaproteobacteria; o__Alteromonadales; f__Shewanellaceae; g__Shewanella; s__Unclassified_Shewanella
otu29647	4	2.66667	1.33333	5.66667	1.66667	k__Bacteria; p__Firmicutes; c__Clostridia; o__Clostridiales; f__Clostridiaceae; g__Clostridium; s__Clostridium_perfringens
otu38029	7.66667	7	2	3.66667	7.66667	k__Bacteria; p__Actinobacteria; c__Actinobacteria; o__Bifidobacteriales; f__Bifidobacteriaceae; g__Bifidobacterium; s__Bifidobacterium_pseudolongum
otu60385	8.66667	8.33333	7.66667	0	0.666667	k__Bacteria; p__Actinobacteria; c__Actinobacteria; o__Bifidobacteriales; f__Bifidobacteriaceae; g__Bifidobacterium; s__Unclassified_Bifidobacterium
otu74023	0	10.6667	15.6667	0	0	k__Bacteria; p__Proteobacteria; c__Gammaproteobacteria; o__Pseudomonadales; f__Moraxellaceae; g__Psychrobacter; s__Unclassified_Psychrobacter
otu90532	2.66667	0.666667	2.66667	1.33333	1.66667	k__Bacteria; p__Firmicutes; c__Clostridia; o__Clostridiales; f__Clostridiaceae; g__Unclassified_Clostridiaceae; s__Unclassified_Clostridiaceae
otu196	8.33333	7	6.66667	0	0	k__Bacteria; p__Actinobacteria; c__Actinobacteria; o__Actinomycetales; f__Corynebacteriaceae; g__Corynebacterium; s__Unclassified_Corynebacterium
otu1818	0	3.33333	3.66667	13	8.66667	k__Bacteria; p__Actinobacteria; c__Actinobacteria; o__Bifidobacteriales; f__Bifidobacteriaceae; g__Bifidobacterium; s__Bifidobacterium_pseudolongum
otu28255	0	12.3333	13.3333	0	0	k__Bacteria; p__Proteobacteria; c__Gammaproteobacteria; o__Pseudomonadales; f__Moraxellaceae; g__Psychrobacter; s__Unclassified_Psychrobacter
otu53927	0	0	0	0	0.666667	k__Bacteria; p__Firmicutes; c__Bacilli; o__Lactobacillales; f__Streptococcaceae; g__Streptococcus; s__Unclassified_Streptococcus
otu70993	0	1.66667	0.666667	1	1	k__Bacteria; p__Firmicutes; c__Clostridia; o__Clostridiales; f__Unclassified_Clostridiales; g__Unclassified_Clostridiales; s__Unclassified_Clostridiales
otu78194	6.33333	0.666667	15.3333	2	2	k__Bacteria; p__Firmicutes; c__Clostridia; o__Clostridiales; f__Veillonellaceae; g__Unclassified_Veillonellaceae; s__Unclassified_Veillonellaceae
otu85683	4.33333	0	4.66667	5	4	k__Bacteria; p__Firmicutes; c__Clostridia; o__Clostridiales; f__Clostridiaceae; g__Unclassified_Clostridiaceae; s__Unclassified_Clostridiaceae
otu86688	5.33333	2	0.333333	1	0	k__Bacteria; p__Firmicutes; c__Bacilli; o__Lactobacillales; f__Lactobacillaceae; g__Lactobacillus; s__Unclassified_Lactobacillus
otu50803	0	1	0	0	0	k__Bacteria; p__Proteobacteria; c__Gammaproteobacteria; o__Pseudomonadales; f__Pseudomonadaceae; g__Pseudomonas; s__Unclassified_Pseudomonas
otu79811	4.33333	5.33333	4	6.66667	7.66667	k__Bacteria; p__Actinobacteria; c__Actinobacteria; o__Bifidobacteriales; f__Bifidobacteriaceae; g__Bifidobacterium; s__Bifidobacterium_pseudolongum
otu91041	0	0	0	12.6667	15	k__Bacteria; p__Firmicutes; c__Clostridia; o__Clostridiales; f__Ruminococcaceae; g__Unclassified_Ruminococcaceae; s__Unclassified_Ruminococcaceae
otu42345	1.33333	3.33333	0	0	0	k__Bacteria; p__Firmicutes; c__Bacilli; o__Lactobacillales; f__Lactobacillaceae; g__Lactobacillus; s__Unclassified_Lactobacillus
otu52781	9	10.3333	4.66667	0	1	k__Bacteria; p__Actinobacteria; c__Coriobacteriia; o__Coriobacteriales; f__Coriobacteriaceae; g__Unclassified_Coriobacteriaceae; s__Unclassified_Coriobacteriaceae
otu41781	8.33333	3	1	8.66667	8.66667	k__Bacteria; p__Actinobacteria; c__Actinobacteria; o__Bifidobacteriales; f__Bifidobacteriaceae; g__Bifidobacterium; s__Bifidobacterium_pseudolongum
otu50010	0	0	0	6	3.33333	k__Bacteria; p__Firmicutes; c__Clostridia; o__Clostridiales; f__Unclassified_Clostridiales; g__Unclassified_Clostridiales; s__Unclassified_Clostridiales
otu91715	7.66667	5.66667	2.33333	4	7.33333	k__Bacteria; p__Actinobacteria; c__Actinobacteria; o__Bifidobacteriales; f__Bifidobacteriaceae; g__Bifidobacterium; s__Bifidobacterium_pseudolongum
otu92877	0	0.333333	0	0	0	k__Bacteria; p__Proteobacteria; c__Gammaproteobacteria; o__Pseudomonadales; f__Pseudomonadaceae; g__Pseudomonas; s__Pseudomonas_fragi
otu17826	3	11	5	1	4.33333	k__Bacteria; p__Actinobacteria; c__Coriobacteriia; o__Coriobacteriales; f__Coriobacteriaceae; g__Unclassified_Coriobacteriaceae; s__Unclassified_Coriobacteriaceae
otu22716	11.3333	8.33333	2.33333	0	1	k__Bacteria; p__Firmicutes; c__Bacilli; o__Lactobacillales; f__Lactobacillaceae; g__Lactobacillus; s__Unclassified_Lactobacillus
otu46665	2.33333	0.666667	0	7.66667	2	k__Bacteria; p__Firmicutes; c__Clostridia; o__Clostridiales; f__Peptostreptococcaceae; g__Unclassified_Peptostreptococcaceae; s__Unclassified_Peptostreptococcaceae
otu48772	0.666667	0	0	0.333333	0	k__Bacteria; p__Firmicutes; c__Clostridia; o__Clostridiales; f__Clostridiaceae; g__Clostridium; s__Clostridium_perfringens
otu50355	3	1.33333	1.66667	4.33333	0.666667	k__Bacteria; p__Firmicutes; c__Clostridia; o__Clostridiales; f__Clostridiaceae; g__Unclassified_Clostridiaceae; s__Unclassified_Clostridiaceae
otu21549	1.66667	9.33333	6	0	1.66667	k__Bacteria; p__Firmicutes; c__Erysipelotrichi; o__Erysipelotrichales; f__Erysipelotrichaceae; g__Sharpea; s__Sharpea_p-3329-23G2
otu27936	2	3.33333	3	0	0.666667	k__Bacteria; p__Proteobacteria; c__Alphaproteobacteria; o__Rhizobiales; f__Methylobacteriaceae; g__Unclassified_Methylobacteriaceae; s__Unclassified_Methylobacteriaceae
otu40817	0	11.3333	13.3333	0	0	k__Bacteria; p__Proteobacteria; c__Gammaproteobacteria; o__Pseudomonadales; f__Moraxellaceae; g__Psychrobacter; s__Unclassified_Psychrobacter
otu52308	1	0	0.333333	12.6667	6.33333	k__Bacteria; p__Firmicutes; c__Clostridia; o__Clostridiales; f__Unclassified_Clostridiales; g__Unclassified_Clostridiales; s__Unclassified_Clostridiales
otu58069	6	11.3333	6	0	1.33333	k__Bacteria; p__Actinobacteria; c__Coriobacteriia; o__Coriobacteriales; f__Coriobacteriaceae; g__Unclassified_Coriobacteriaceae; s__Unclassified_Coriobacteriaceae
otu68115	0	0	0.666667	0	0.333333	k__Bacteria; p__Firmicutes; c__Bacilli; o__Lactobacillales; f__Streptococcaceae; g__Streptococcus; s__Unclassified_Streptococcus
otu93080	2.33333	1.33333	2.66667	8	2.66667	k__Bacteria; p__Firmicutes; c__Clostridia; o__Clostridiales; f__Unclassified_Clostridiales; g__Unclassified_Clostridiales; s__Unclassified_Clostridiales
otu9848	1	0.666667	1.33333	4.66667	3.33333	k__Bacteria; p__Firmicutes; c__Clostridia; o__Clostridiales; f__Unclassified_Clostridiales; g__Unclassified_Clostridiales; s__Unclassified_Clostridiales
otu13088	0.333333	0	0	0	0	k__Bacteria; p__Firmicutes; c__Clostridia; o__Clostridiales; f__Clostridiaceae; g__Unclassified_Clostridiaceae; s__Unclassified_Clostridiaceae
otu20619	0	0.666667	0	0	0	k__Bacteria; p__Proteobacteria; c__Gammaproteobacteria; o__Pseudomonadales; f__Pseudomonadaceae; g__Pseudomonas; s__Pseudomonas_fragi
otu35296	0	4	0	0	0	k__Bacteria; p__Firmicutes; c__Bacilli; o__Lactobacillales; f__Lactobacillaceae; g__Lactobacillus; s__Unclassified_Lactobacillus
otu3472	0	0.333333	0	0	0	k__Bacteria; p__Proteobacteria; c__Gammaproteobacteria; o__Pseudomonadales; f__Pseudomonadaceae; g__Pseudomonas; s__Pseudomonas_fragi
otu44351	15	1	10.3333	0	0	k__Bacteria; p__Firmicutes; c__Clostridia; o__Clostridiales; f__Veillonellaceae; g__Megasphaera; s__Unclassified_Megasphaera
otu73212	2.33333	0.666667	1.66667	4	3.33333	k__Bacteria; p__Firmicutes; c__Clostridia; o__Clostridiales; f__Unclassified_Clostridiales; g__Unclassified_Clostridiales; s__Unclassified_Clostridiales
otu81489	0	5.33333	7	6.66667	7.66667	k__Bacteria; p__Firmicutes; c__Erysipelotrichi; o__Erysipelotrichales; f__Erysipelotrichaceae; g__Allobaculum; s__Unclassified_Allobaculum
otu82819	10	10.6667	4.33333	0	0.333333	k__Bacteria; p__Actinobacteria; c__Coriobacteriia; o__Coriobacteriales; f__Coriobacteriaceae; g__Unclassified_Coriobacteriaceae; s__Unclassified_Coriobacteriaceae
otu86786	19	0.666667	8.33333	0	0	k__Bacteria; p__Bacteroidetes; c__Bacteroidia; o__Bacteroidales; f__Prevotellaceae; g__Prevotella; s__Unclassified_Prevotella
otu90666	4	0.666667	0	4.33333	1.66667	k__Bacteria; p__Firmicutes; c__Clostridia; o__Clostridiales; f__Clostridiaceae; g__Unclassified_Clostridiaceae; s__Unclassified_Clostridiaceae
otu67952	16.6667	4.33333	3.66667	0	0	k__Bacteria; p__Firmicutes; c__Clostridia; o__Clostridiales; f__Lachnospiraceae; g__Butyrivibrio; s__Unclassified_Butyrivibrio
otu12428	5.33333	5.66667	3.66667	5.66667	6	k__Bacteria; p__Actinobacteria; c__Actinobacteria; o__Bifidobacteriales; f__Bifidobacteriaceae; g__Bifidobacterium; s__Bifidobacterium_pseudolongum
otu25709	2.66667	1.66667	3	4	4	k__Bacteria; p__Firmicutes; c__Clostridia; o__Clostridiales; f__Clostridiaceae; g__Unclassified_Clostridiaceae; s__Unclassified_Clostridiaceae
otu28318	6.33333	7.33333	2	3.33333	7.33333	k__Bacteria; p__Actinobacteria; c__Actinobacteria; o__Bifidobacteriales; f__Bifidobacteriaceae; g__Bifidobacterium; s__Bifidobacterium_pseudolongum
otu34740	0.333333	0	0	5	5	k__Bacteria; p__Firmicutes; c__Clostridia; o__Clostridiales; f__Lachnospiraceae; g__Unclassified_Lachnospiraceae; s__Unclassified_Lachnospiraceae
otu62747	11.3333	3	9	0	1	k__Bacteria; p__Firmicutes; c__Clostridia; o__Clostridiales; f__Eubacteriaceae; g__Pseudoramibacter_Eubacterium; s__Unclassified_Pseudoramibacter_Eubacterium
otu7548	27	0	3.33333	0	0	k__Bacteria; p__Bacteroidetes; c__Bacteroidia; o__Bacteroidales; f__Prevotellaceae; g__Prevotella; s__Unclassified_Prevotella
otu33162	0	2.66667	1	12.3333	12	k__Bacteria; p__Firmicutes; c__Erysipelotrichi; o__Erysipelotrichales; f__Erysipelotrichaceae; g__Allobaculum; s__Unclassified_Allobaculum
otu59345	1	0	0	7.33333	8.66667	k__Bacteria; p__Firmicutes; c__Clostridia; o__Clostridiales; f__Lachnospiraceae; g__Dorea; s__Unclassified_Dorea
otu72427	14	8	0.666667	1	3.66667	k__Bacteria; p__Actinobacteria; c__Actinobacteria; o__Bifidobacteriales; f__Bifidobacteriaceae; g__Bifidobacterium; s__Bifidobacterium_pseudolongum
otu80602	0	0.666667	0	0	0	k__Bacteria; p__Proteobacteria; c__Gammaproteobacteria; o__Pseudomonadales; f__Pseudomonadaceae; g__Pseudomonas; s__Unclassified_Pseudomonas
otu713	7.66667	12	3.33333	0	0	k__Bacteria; p__Actinobacteria; c__Actinobacteria; o__Bifidobacteriales; f__Bifidobacteriaceae; g__Unclassified_Bifidobacteriaceae; s__Unclassified_Bifidobacteriaceae
otu5344	2.33333	2	1.66667	4.66667	1.66667	k__Bacteria; p__Firmicutes; c__Clostridia; o__Clostridiales; f__Clostridiaceae; g__Unclassified_Clostridiaceae; s__Unclassified_Clostridiaceae
otu15313	0	0	23.3333	0	0	k__Bacteria; p__Proteobacteria; c__Gammaproteobacteria; o__Alteromonadales; f__Shewanellaceae; g__Shewanella; s__Unclassified_Shewanella
otu41285	4.33333	4.33333	5.66667	0	0	k__Bacteria; p__Actinobacteria; c__Actinobacteria; o__Bifidobacteriales; f__Bifidobacteriaceae; g__Unclassified_Bifidobacteriaceae; s__Unclassified_Bifidobacteriaceae
otu55054	7	12	3.66667	0.333333	0	k__Bacteria; p__Firmicutes; c__Bacilli; o__Lactobacillales; f__Lactobacillaceae; g__Lactobacillus; s__Unclassified_Lactobacillus
otu57496	0	6.33333	4.66667	6	8	k__Bacteria; p__Firmicutes; c__Erysipelotrichi; o__Erysipelotrichales; f__Erysipelotrichaceae; g__Allobaculum; s__Unclassified_Allobaculum
otu2418	3.33333	15	2.66667	1.66667	2	k__Bacteria; p__Actinobacteria; c__Coriobacteriia; o__Coriobacteriales; f__Coriobacteriaceae; g__Unclassified_Coriobacteriaceae; s__Unclassified_Coriobacteriaceae
otu3121	2.66667	0	1	9	10.3333	k__Bacteria; p__Bacteroidetes; c__Bacteroidia; o__Bacteroidales; f__S24-7; g__Unclassified_S24-7; s__Unclassified_S24-7
otu16614	2.33333	0	0.666667	4.66667	1.33333	k__Bacteria; p__Firmicutes; c__Clostridia; o__Clostridiales; f__Clostridiaceae; g__Unclassified_Clostridiaceae; s__Unclassified_Clostridiaceae
otu18805	2	0	1	9	1	k__Bacteria; p__Firmicutes; c__Clostridia; o__Clostridiales; f__Clostridiaceae; g__Unclassified_Clostridiaceae; s__Unclassified_Clostridiaceae
otu36600	0.666667	1.66667	1.33333	0	0	k__Bacteria; p__Firmicutes; c__Bacilli; o__Turicibacterales; f__Turicibacteraceae; g__Turicibacter; s__Unclassified_Turicibacter
otu77325	2	0.666667	0	1	4	k__Bacteria; p__Verrucomicrobia; c__Verrucomicrobiae; o__Verrucomicrobiales; f__Verrucomicrobiaceae; g__Akkermansia; s__Unclassified_Akkermansia
otu81266	0	0.333333	0	0	0	k__Bacteria; p__Proteobacteria; c__Gammaproteobacteria; o__Pseudomonadales; f__Pseudomonadaceae; g__Pseudomonas; s__Pseudomonas_fragi
otu78428	0.666667	1.33333	0	4.33333	1.66667	k__Bacteria; p__Firmicutes; c__Clostridia; o__Clostridiales; f__Unclassified_Clostridiales; g__Unclassified_Clostridiales; s__Unclassified_Clostridiales
otu88485	0	0	23.3333	0	0	k__Bacteria; p__Proteobacteria; c__Gammaproteobacteria; o__Vibrionales; f__Pseudoalteromonadaceae; g__Pseudoalteromonas; s__Unclassified_Pseudoalteromonas
otu7037	0	0	0	12.3333	5.33333	k__Bacteria; p__Firmicutes; c__Clostridia; o__Clostridiales; f__Ruminococcaceae; g__Unclassified_Ruminococcaceae; s__Unclassified_Ruminococcaceae
otu42850	3	0.666667	3.33333	3.33333	2.33333	k__Bacteria; p__Firmicutes; c__Clostridia; o__Clostridiales; f__Clostridiaceae; g__Unclassified_Clostridiaceae; s__Unclassified_Clostridiaceae
otu61227	0.333333	0	0	6.66667	7	k__Bacteria; p__Firmicutes; c__Clostridia; o__Clostridiales; f__Ruminococcaceae; g__Unclassified_Ruminococcaceae; s__Unclassified_Ruminococcaceae
otu68968	0	0	0	4	3.33333	k__Bacteria; p__Firmicutes; c__Clostridia; o__Clostridiales; f__Unclassified_Clostridiales; g__Unclassified_Clostridiales; s__Unclassified_Clostridiales
otu73463	1	1.33333	0.333333	4	0.666667	k__Bacteria; p__Firmicutes; c__Clostridia; o__Clostridiales; f__Clostridiaceae; g__Unclassified_Clostridiaceae; s__Unclassified_Clostridiaceae
otu81796	0	0.333333	0	0	0	k__Bacteria; p__Proteobacteria; c__Gammaproteobacteria; o__Pseudomonadales; f__Pseudomonadaceae; g__Pseudomonas; s__Pseudomonas_fragi
otu86649	6.33333	4.66667	2.33333	6	6.66667	k__Bacteria; p__Actinobacteria; c__Actinobacteria; o__Bifidobacteriales; f__Bifidobacteriaceae; g__Bifidobacterium; s__Bifidobacterium_pseudolongum
otu40442	0.666667	0.333333	0	3.66667	5.66667	k__Bacteria; p__Firmicutes; c__Erysipelotrichi; o__Erysipelotrichales; f__Erysipelotrichaceae; g__p-75-a5; s__Unclassified_p-75-a5
otu79110	3.66667	1	1.66667	3.66667	0.333333	k__Bacteria; p__Firmicutes; c__Clostridia; o__Clostridiales; f__Clostridiaceae; g__Unclassified_Clostridiaceae; s__Unclassified_Clostridiaceae
otu88184	0.666667	16.3333	6	0	0	k__Bacteria; p__Firmicutes; c__Clostridia; o__Clostridiales; f__[Mogibacteriaceae]; g__Unclassified_[Mogibacteriaceae]; s__Unclassified_[Mogibacteriaceae]
otu48374	7	5.33333	3.66667	3.66667	6.66667	k__Bacteria; p__Actinobacteria; c__Actinobacteria; o__Bifidobacteriales; f__Bifidobacteriaceae; g__Bifidobacterium; s__Bifidobacterium_pseudolongum
otu72205	6	9.33333	1.33333	4.33333	3.33333	k__Bacteria; p__Actinobacteria; c__Actinobacteria; o__Bifidobacteriales; f__Bifidobacteriaceae; g__Bifidobacterium; s__Unclassified_Bifidobacterium
otu72466	9	5	2.33333	3.33333	6	k__Bacteria; p__Actinobacteria; c__Actinobacteria; o__Bifidobacteriales; f__Bifidobacteriaceae; g__Bifidobacterium; s__Bifidobacterium_pseudolongum
otu1230	4.33333	13.3333	4.66667	0	0	k__Bacteria; p__Firmicutes; c__Clostridia; o__Clostridiales; f__Lachnospiraceae; g__Blautia; s__Unclassified_Blautia
otu82793	1.33333	1	0.666667	0	0	k__Bacteria; p__Firmicutes; c__Bacilli; o__Lactobacillales; f__Lactobacillaceae; g__Lactobacillus; s__Lactobacillus_mucosae
otu85443	25.6667	0	2.66667	0	0	k__Bacteria; p__Bacteroidetes; c__Bacteroidia; o__Bacteroidales; f__Prevotellaceae; g__Prevotella; s__Unclassified_Prevotella
otu1289	0	0.666667	0	0	0	k__Bacteria; p__Proteobacteria; c__Gammaproteobacteria; o__Pseudomonadales; f__Pseudomonadaceae; g__Pseudomonas; s__Pseudomonas_fragi
otu20158	1.33333	1.33333	2.66667	8	9.66667	k__Bacteria; p__Firmicutes; c__Clostridia; o__Clostridiales; f__Unclassified_Clostridiales; g__Unclassified_Clostridiales; s__Unclassified_Clostridiales
otu27009	1	0	0.666667	10	10.6667	k__Bacteria; p__Firmicutes; c__Clostridia; o__Clostridiales; f__Ruminococcaceae; g__Unclassified_Ruminococcaceae; s__Unclassified_Ruminococcaceae
otu47039	2.66667	0	1	3.33333	7.66667	k__Bacteria; p__Firmicutes; c__Clostridia; o__Clostridiales; f__Clostridiaceae; g__Unclassified_Clostridiaceae; s__Unclassified_Clostridiaceae
otu56238	2.33333	0	1	1.66667	0	k__Bacteria; p__Firmicutes; c__Clostridia; o__Clostridiales; f__Clostridiaceae; g__Unclassified_Clostridiaceae; s__Unclassified_Clostridiaceae
otu68268	0	2.33333	3	12	8.66667	k__Bacteria; p__Firmicutes; c__Erysipelotrichi; o__Erysipelotrichales; f__Erysipelotrichaceae; g__Allobaculum; s__Unclassified_Allobaculum
otu24053	1.33333	0	0.333333	5.66667	2.66667	k__Bacteria; p__Firmicutes; c__Clostridia; o__Clostridiales; f__Clostridiaceae; g__Unclassified_Clostridiaceae; s__Unclassified_Clostridiaceae
otu49779	3	0.666667	2.33333	4	1	k__Bacteria; p__Firmicutes; c__Clostridia; o__Clostridiales; f__Clostridiaceae; g__Unclassified_Clostridiaceae; s__Unclassified_Clostridiaceae
otu82424	0.666667	0	0	13	6.33333	k__Bacteria; p__Bacteroidetes; c__Bacteroidia; o__Bacteroidales; f__S24-7; g__Unclassified_S24-7; s__Unclassified_S24-7
otu34037	0.666667	0.666667	1	5	0.333333	k__Bacteria; p__Firmicutes; c__Clostridia; o__Clostridiales; f__Clostridiaceae; g__Unclassified_Clostridiaceae; s__Unclassified_Clostridiaceae
otu62724	4.33333	0.666667	2	6.66667	3.66667	k__Bacteria; p__Firmicutes; c__Clostridia; o__Clostridiales; f__Clostridiaceae; g__Unclassified_Clostridiaceae; s__Unclassified_Clostridiaceae
otu77499	0	1.33333	0	0	0	k__Bacteria; p__Proteobacteria; c__Gammaproteobacteria; o__Pseudomonadales; f__Pseudomonadaceae; g__Pseudomonas; s__Pseudomonas_fragi
otu37780	1.66667	0	2.33333	7	13	k__Bacteria; p__Verrucomicrobia; c__Verruco-5; o__WCHB1-41; f__RFP12; g__Unclassified_RFP12; s__Unclassified_RFP12
otu42186	3	8.33333	5.33333	0.666667	1	k__Bacteria; p__Firmicutes; c__Erysipelotrichi; o__Erysipelotrichales; f__Erysipelotrichaceae; g__Sharpea; s__Sharpea_p-3329-23G2
otu64887	0.333333	1	1	0	0	k__Bacteria; p__Firmicutes; c__Bacilli; o__Turicibacterales; f__Turicibacteraceae; g__Turicibacter; s__Unclassified_Turicibacter
otu75335	0.333333	8.33333	3.66667	6.66667	5	k__Bacteria; p__Firmicutes; c__Erysipelotrichi; o__Erysipelotrichales; f__Erysipelotrichaceae; g__Allobaculum; s__Unclassified_Allobaculum
otu77246	0	9.66667	12.3333	0	0	k__Bacteria; p__Proteobacteria; c__Gammaproteobacteria; o__Pseudomonadales; f__Moraxellaceae; g__Psychrobacter; s__Unclassified_Psychrobacter
otu77431	3.33333	0.666667	1.33333	4.33333	1	k__Bacteria; p__Firmicutes; c__Clostridia; o__Clostridiales; f__Clostridiaceae; g__Unclassified_Clostridiaceae; s__Unclassified_Clostridiaceae
otu94053	6.33333	5.66667	1.66667	4	6.66667	k__Bacteria; p__Actinobacteria; c__Actinobacteria; o__Bifidobacteriales; f__Bifidobacteriaceae; g__Bifidobacterium; s__Bifidobacterium_pseudolongum
otu1874	1.33333	1.33333	0	1.33333	0	k__Bacteria; p__Firmicutes; c__Clostridia; o__Clostridiales; f__Clostridiaceae; g__Clostridium; s__Clostridium_perfringens
otu4253	0	7	16.3333	0	0	k__Bacteria; p__Proteobacteria; c__Gammaproteobacteria; o__Pseudomonadales; f__Moraxellaceae; g__Psychrobacter; s__Unclassified_Psychrobacter
otu40726	7	4.66667	3	4	6	k__Bacteria; p__Actinobacteria; c__Actinobacteria; o__Bifidobacteriales; f__Bifidobacteriaceae; g__Bifidobacterium; s__Bifidobacterium_pseudolongum
otu79943	0.666667	1.66667	1.33333	0	0	k__Bacteria; p__Firmicutes; c__Bacilli; o__Turicibacterales; f__Turicibacteraceae; g__Turicibacter; s__Unclassified_Turicibacter
otu4383	2.33333	0.666667	1	3.33333	1	k__Bacteria; p__Firmicutes; c__Clostridia; o__Clostridiales; f__Clostridiaceae; g__Unclassified_Clostridiaceae; s__Unclassified_Clostridiaceae
otu28435	2	3.66667	9	0	0	k__Bacteria; p__Proteobacteria; c__Alphaproteobacteria; o__Rhizobiales; f__Brucellaceae; g__Ochrobactrum; s__Unclassified_Ochrobactrum
otu35498	0	0.666667	0	0	0	k__Bacteria; p__Proteobacteria; c__Gammaproteobacteria; o__Pseudomonadales; f__Pseudomonadaceae; g__Pseudomonas; s__Pseudomonas_fragi
otu36659	4	6	2	0	0.666667	k__Bacteria; p__Firmicutes; c__Bacilli; o__Lactobacillales; f__Lactobacillaceae; g__Lactobacillus; s__Unclassified_Lactobacillus
otu67258	4.66667	0	0.666667	1.33333	0	k__Bacteria; p__Firmicutes; c__Clostridia; o__Clostridiales; f__Clostridiaceae; g__Unclassified_Clostridiaceae; s__Unclassified_Clostridiaceae
otu88920	0.666667	2	0	0	0	k__Bacteria; p__Firmicutes; c__Bacilli; o__Lactobacillales; f__Lactobacillaceae; g__Lactobacillus; s__Unclassified_Lactobacillus
otu10588	1	1.66667	0.333333	2.66667	1.66667	k__Bacteria; p__Firmicutes; c__Clostridia; o__Clostridiales; f__Peptostreptococcaceae; g__Unclassified_Peptostreptococcaceae; s__Unclassified_Peptostreptococcaceae
otu14087	8.33333	1.66667	0.666667	0	0.333333	k__Bacteria; p__Firmicutes; c__Clostridia; o__Clostridiales; f__Clostridiaceae; g__Unclassified_Clostridiaceae; s__Unclassified_Clostridiaceae
otu31305	1.33333	0	0	4	2.33333	k__Bacteria; p__Firmicutes; c__Clostridia; o__Clostridiales; f__Clostridiaceae; g__SMB53; s__Unclassified_SMB53
otu35938	0	0	0	0	1	k__Bacteria; p__Spirochaetes; c__Spirochaetes; o__Spirochaetales; f__Spirochaetaceae; g__Treponema; s__Unclassified_Treponema
otu45830	0	5.33333	18.6667	0	0	k__Bacteria; p__Proteobacteria; c__Gammaproteobacteria; o__Pseudomonadales; f__Moraxellaceae; g__Unclassified_Moraxellaceae; s__Unclassified_Moraxellaceae
otu62679	1	9	6	1	0.666667	k__Bacteria; p__Firmicutes; c__Erysipelotrichi; o__Erysipelotrichales; f__Erysipelotrichaceae; g__Sharpea; s__Sharpea_p-3329-23G2
otu67012	5	5.33333	1.66667	4.66667	6.66667	k__Bacteria; p__Actinobacteria; c__Actinobacteria; o__Bifidobacteriales; f__Bifidobacteriaceae; g__Bifidobacterium; s__Bifidobacterium_pseudolongum
otu70066	2	6	5.33333	4.66667	5.33333	k__Bacteria; p__Actinobacteria; c__Coriobacteriia; o__Coriobacteriales; f__Coriobacteriaceae; g__Unclassified_Coriobacteriaceae; s__Unclassified_Coriobacteriaceae
otu78897	1	3	17	0	0	k__Bacteria; p__Firmicutes; c__Clostridia; o__Clostridiales; f__Unclassified_Clostridiales; g__Unclassified_Clostridiales; s__Unclassified_Clostridiales
otu79436	3	0.333333	2	3.33333	3	k__Bacteria; p__Firmicutes; c__Clostridia; o__Clostridiales; f__Clostridiaceae; g__Unclassified_Clostridiaceae; s__Unclassified_Clostridiaceae
otu87498	1	0	1.33333	12	9	k__Bacteria; p__Bacteroidetes; c__Bacteroidia; o__Bacteroidales; f__Unclassified_Bacteroidales; g__Unclassified_Bacteroidales; s__Unclassified_Bacteroidales
otu4577	3	0	1.66667	3.66667	0.333333	k__Bacteria; p__Firmicutes; c__Clostridia; o__Clostridiales; f__Clostridiaceae; g__Unclassified_Clostridiaceae; s__Unclassified_Clostridiaceae
otu39785	1.33333	2.33333	9	0.666667	0.333333	k__Bacteria; p__Cyanobacteria; c__4C0d-2; o__MLE1-12; f__Unclassified_MLE1-12; g__Unclassified_MLE1-12; s__Unclassified_MLE1-12
otu47622	0	0	0	13.3333	9.33333	k__Bacteria; p__Firmicutes; c__Clostridia; o__Clostridiales; f__Ruminococcaceae; g__Unclassified_Ruminococcaceae; s__Unclassified_Ruminococcaceae
otu79324	0	0	0	4.33333	0.666667	k__Bacteria; p__Spirochaetes; c__Spirochaetes; o__Spirochaetales; f__Spirochaetaceae; g__Treponema; s__Unclassified_Treponema
otu90426	8	7.33333	5	0.333333	0.666667	k__Bacteria; p__Actinobacteria; c__Actinobacteria; o__Bifidobacteriales; f__Bifidobacteriaceae; g__Bifidobacterium; s__Unclassified_Bifidobacterium
otu92762	7.66667	6.66667	7	0	0	k__Bacteria; p__Actinobacteria; c__Coriobacteriia; o__Coriobacteriales; f__Coriobacteriaceae; g__Unclassified_Coriobacteriaceae; s__Unclassified_Coriobacteriaceae
otu93779	4.66667	0.666667	1.66667	9.66667	6.33333	k__Bacteria; p__Bacteroidetes; c__Bacteroidia; o__Bacteroidales; f__Porphyromonadaceae; g__Parabacteroides; s__Unclassified_Parabacteroides
otu1180	0	0.333333	2.66667	5.33333	4	k__Bacteria; p__Firmicutes; c__Clostridia; o__Clostridiales; f__Lachnospiraceae; g__Lachnospira; s__Unclassified_Lachnospira
otu29017	0	3	20.3333	0	0	k__Bacteria; p__Proteobacteria; c__Gammaproteobacteria; o__Pseudomonadales; f__Moraxellaceae; g__Unclassified_Moraxellaceae; s__Unclassified_Moraxellaceae
otu49295	2	0	0.666667	2	0.333333	k__Bacteria; p__Firmicutes; c__Clostridia; o__Clostridiales; f__Clostridiaceae; g__Unclassified_Clostridiaceae; s__Unclassified_Clostridiaceae
otu61716	0	10.3333	10.3333	0	0	k__Bacteria; p__Proteobacteria; c__Gammaproteobacteria; o__Pseudomonadales; f__Moraxellaceae; g__Psychrobacter; s__Unclassified_Psychrobacter
otu81585	0	0	0	1.33333	2	k__Bacteria; p__Firmicutes; c__Clostridia; o__Clostridiales; f__Ruminococcaceae; g__Unclassified_Ruminococcaceae; s__Unclassified_Ruminococcaceae
otu86652	9	8.66667	4.33333	0	0	k__Bacteria; p__Actinobacteria; c__Coriobacteriia; o__Coriobacteriales; f__Coriobacteriaceae; g__Unclassified_Coriobacteriaceae; s__Unclassified_Coriobacteriaceae
otu4070	1.33333	0	0	4	6	k__Bacteria; p__Bacteroidetes; c__Bacteroidia; o__Bacteroidales; f__S24-7; g__Unclassified_S24-7; s__Unclassified_S24-7
otu21442	3	1	3.33333	3	1.66667	k__Bacteria; p__Firmicutes; c__Clostridia; o__Clostridiales; f__Clostridiaceae; g__Unclassified_Clostridiaceae; s__Unclassified_Clostridiaceae
otu61693	2	0.666667	0	4.33333	1	k__Bacteria; p__Firmicutes; c__Clostridia; o__Clostridiales; f__Clostridiaceae; g__Clostridium; s__Unclassified_Clostridium
otu16352	0.333333	0	1	3.66667	1	k__Bacteria; p__Firmicutes; c__Clostridia; o__Clostridiales; f__Clostridiaceae; g__Unclassified_Clostridiaceae; s__Unclassified_Clostridiaceae
otu23355	2.33333	2	1	5	0.666667	k__Bacteria; p__Firmicutes; c__Clostridia; o__Clostridiales; f__Clostridiaceae; g__Unclassified_Clostridiaceae; s__Unclassified_Clostridiaceae
otu25129	1.33333	0	0	12.3333	5	k__Bacteria; p__Bacteroidetes; c__Bacteroidia; o__Bacteroidales; f__RF16; g__Unclassified_RF16; s__Unclassified_RF16
otu55514	6.33333	0	0.333333	6.66667	10.6667	k__Bacteria; p__Firmicutes; c__Clostridia; o__Clostridiales; f__Ruminococcaceae; g__Oscillospira; s__Unclassified_Oscillospira
otu56971	2	0.666667	0.666667	3.33333	1	k__Bacteria; p__Firmicutes; c__Clostridia; o__Clostridiales; f__Clostridiaceae; g__Clostridium; s__Unclassified_Clostridium
otu42905	2.66667	0.333333	0.333333	1.66667	2.33333	k__Bacteria; p__Bacteroidetes; c__Bacteroidia; o__Bacteroidales; f__Porphyromonadaceae; g__Parabacteroides; s__Unclassified_Parabacteroides
otu51448	0.666667	5.33333	6.33333	5	4.33333	k__Bacteria; p__Actinobacteria; c__Actinobacteria; o__Bifidobacteriales; f__Bifidobacteriaceae; g__Bifidobacterium; s__Bifidobacterium_pseudolongum
otu26768	5.33333	3.33333	3.33333	0	0.333333	k__Bacteria; p__Actinobacteria; c__Actinobacteria; o__Bifidobacteriales; f__Bifidobacteriaceae; g__Unclassified_Bifidobacteriaceae; s__Unclassified_Bifidobacteriaceae
otu45867	0	20.3333	0	0	0	k__Bacteria; p__Proteobacteria; c__Gammaproteobacteria; o__Pseudomonadales; f__Moraxellaceae; g__Unclassified_Moraxellaceae; s__Unclassified_Moraxellaceae
otu53366	7.66667	5	2	4.66667	5	k__Bacteria; p__Actinobacteria; c__Actinobacteria; o__Bifidobacteriales; f__Bifidobacteriaceae; g__Bifidobacterium; s__Bifidobacterium_pseudolongum
otu60914	4	11	4.66667	0	0.333333	k__Bacteria; p__Firmicutes; c__Erysipelotrichi; o__Erysipelotrichales; f__Erysipelotrichaceae; g__Bulleidia; s__Bulleidia_p-1630-c5
otu77316	0	12.6667	8.33333	0	0	k__Bacteria; p__Proteobacteria; c__Gammaproteobacteria; o__Pseudomonadales; f__Moraxellaceae; g__Psychrobacter; s__Unclassified_Psychrobacter
otu78612	1	0	0	4.66667	8.33333	k__Bacteria; p__Firmicutes; c__Clostridia; o__Clostridiales; f__Unclassified_Clostridiales; g__Unclassified_Clostridiales; s__Unclassified_Clostridiales
otu82846	6	11.3333	3.33333	0	0.333333	k__Bacteria; p__Actinobacteria; c__Coriobacteriia; o__Coriobacteriales; f__Coriobacteriaceae; g__Unclassified_Coriobacteriaceae; s__Unclassified_Coriobacteriaceae
otu85912	3.66667	0	0	11.3333	9.66667	k__Bacteria; p__Bacteroidetes; c__Bacteroidia; o__Bacteroidales; f__S24-7; g__Unclassified_S24-7; s__Unclassified_S24-7
otu3729	0.333333	0	0	4.33333	7	k__Bacteria; p__Bacteroidetes; c__Bacteroidia; o__Bacteroidales; f__[Paraprevotellaceae]; g__CF231; s__Unclassified_CF231
otu14096	3	0.666667	1.33333	3.33333	1.66667	k__Bacteria; p__Firmicutes; c__Clostridia; o__Clostridiales; f__Clostridiaceae; g__Unclassified_Clostridiaceae; s__Unclassified_Clostridiaceae
otu24025	0.333333	4.66667	9	2.33333	1.33333	k__Bacteria; p__Firmicutes; c__Bacilli; o__Turicibacterales; f__Turicibacteraceae; g__Turicibacter; s__Unclassified_Turicibacter
otu27557	1.66667	0.666667	2	5.33333	0	k__Bacteria; p__Firmicutes; c__Clostridia; o__Clostridiales; f__Clostridiaceae; g__Unclassified_Clostridiaceae; s__Unclassified_Clostridiaceae
otu46870	0.666667	0.666667	1	4.66667	2.66667	k__Bacteria; p__Actinobacteria; c__Coriobacteriia; o__Coriobacteriales; f__Coriobacteriaceae; g__Unclassified_Coriobacteriaceae; s__Unclassified_Coriobacteriaceae
otu63325	0	1.33333	1.33333	0	0	k__Bacteria; p__Firmicutes; c__Clostridia; o__Clostridiales; f__Unclassified_Clostridiales; g__Unclassified_Clostridiales; s__Unclassified_Clostridiales
otu76908	2.33333	0	2	3.66667	2	k__Bacteria; p__Firmicutes; c__Clostridia; o__Clostridiales; f__Clostridiaceae; g__Unclassified_Clostridiaceae; s__Unclassified_Clostridiaceae
otu84733	4.66667	5.33333	2	6.33333	4.66667	k__Bacteria; p__Actinobacteria; c__Actinobacteria; o__Bifidobacteriales; f__Bifidobacteriaceae; g__Bifidobacterium; s__Unclassified_Bifidobacterium
otu91557	6.33333	4	1.66667	3.66667	6.33333	k__Bacteria; p__Actinobacteria; c__Actinobacteria; o__Bifidobacteriales; f__Bifidobacteriaceae; g__Bifidobacterium; s__Bifidobacterium_pseudolongum
otu13752	0	0	0	0	25.3333	k__Bacteria; p__Proteobacteria; c__Gammaproteobacteria; o__Pseudomonadales; f__Moraxellaceae; g__Acinetobacter; s__Unclassified_Acinetobacter
otu91336	0	0	0	5.33333	3	k__Bacteria; p__Firmicutes; c__Clostridia; o__Clostridiales; f__Lachnospiraceae; g__Unclassified_Lachnospiraceae; s__Unclassified_Lachnospiraceae
otu12908	0	0.666667	0.666667	0	0	k__Bacteria; p__Firmicutes; c__Bacilli; o__Turicibacterales; f__Turicibacteraceae; g__Turicibacter; s__Unclassified_Turicibacter
otu32141	22.6667	0	3	0	0	k__Bacteria; p__Bacteroidetes; c__Bacteroidia; o__Bacteroidales; f__Prevotellaceae; g__Prevotella; s__Unclassified_Prevotella
otu62232	0	0	0	15.3333	5	k__Bacteria; p__Firmicutes; c__Clostridia; o__Clostridiales; f__Ruminococcaceae; g__Unclassified_Ruminococcaceae; s__Unclassified_Ruminococcaceae
otu4540	0	3	0.666667	0.666667	0.666667	k__Bacteria; p__Firmicutes; c__Clostridia; o__Clostridiales; f__Clostridiaceae; g__Unclassified_Clostridiaceae; s__Unclassified_Clostridiaceae
otu22483	0	0	0	0	1	k__Bacteria; p__Firmicutes; c__Bacilli; o__Lactobacillales; f__Streptococcaceae; g__Streptococcus; s__Unclassified_Streptococcus
otu28539	1.66667	14	3.66667	0	0	k__Bacteria; p__Firmicutes; c__Clostridia; o__Clostridiales; f__[Mogibacteriaceae]; g__Unclassified_[Mogibacteriaceae]; s__Unclassified_[Mogibacteriaceae]
otu61061	2	2.33333	10	0	0.666667	k__Bacteria; p__Proteobacteria; c__Alphaproteobacteria; o__Rhizobiales; f__Brucellaceae; g__Ochrobactrum; s__Unclassified_Ochrobactrum
otu65797	0	4.33333	4	6.66667	7	k__Bacteria; p__Firmicutes; c__Erysipelotrichi; o__Erysipelotrichales; f__Erysipelotrichaceae; g__Allobaculum; s__Unclassified_Allobaculum
otu74469	0	0.333333	0	0	0	k__Bacteria; p__Proteobacteria; c__Gammaproteobacteria; o__Pseudomonadales; f__Pseudomonadaceae; g__Pseudomonas; s__Pseudomonas_fragi
otu94721	4.66667	1.33333	0.666667	0.333333	0.333333	k__Bacteria; p__Firmicutes; c__Bacilli; o__Lactobacillales; f__Lactobacillaceae; g__Lactobacillus; s__Unclassified_Lactobacillus
otu20585	2	0	4.66667	5.33333	11	k__Bacteria; p__Verrucomicrobia; c__Verruco-5; o__WCHB1-41; f__RFP12; g__Unclassified_RFP12; s__Unclassified_RFP12
otu20753	3	0	0	5.33333	5	k__Bacteria; p__Firmicutes; c__Clostridia; o__Clostridiales; f__Ruminococcaceae; g__Unclassified_Ruminococcaceae; s__Unclassified_Ruminococcaceae
otu30914	0.333333	4.33333	0	0	0	k__Bacteria; p__Firmicutes; c__Bacilli; o__Lactobacillales; f__Lactobacillaceae; g__Lactobacillus; s__Lactobacillus_reuteri
otu43292	2	0	0.333333	14.3333	4.33333	k__Bacteria; p__Bacteroidetes; c__Bacteroidia; o__Bacteroidales; f__Unclassified_Bacteroidales; g__Unclassified_Bacteroidales; s__Unclassified_Bacteroidales
otu50099	0	0	0.333333	0	0.333333	k__Bacteria; p__Firmicutes; c__Erysipelotrichi; o__Erysipelotrichales; f__Erysipelotrichaceae; g__p-75-a5; s__Unclassified_p-75-a5
otu51677	1.33333	0	0	17.3333	2.66667	k__Bacteria; p__Firmicutes; c__Clostridia; o__Clostridiales; f__Lachnospiraceae; g__Unclassified_Lachnospiraceae; s__Unclassified_Lachnospiraceae
otu64212	0.666667	0	0	8.66667	7.66667	k__Bacteria; p__Firmicutes; c__Clostridia; o__Clostridiales; f__Ruminococcaceae; g__Unclassified_Ruminococcaceae; s__Unclassified_Ruminococcaceae
otu64245	6.33333	5.33333	1.33333	3.66667	5.66667	k__Bacteria; p__Actinobacteria; c__Actinobacteria; o__Bifidobacteriales; f__Bifidobacteriaceae; g__Bifidobacterium; s__Bifidobacterium_pseudolongum
otu80390	4.33333	2.66667	4.33333	0	0	k__Bacteria; p__Actinobacteria; c__Actinobacteria; o__Bifidobacteriales; f__Bifidobacteriaceae; g__Unclassified_Bifidobacteriaceae; s__Unclassified_Bifidobacteriaceae
otu92526	6	0	3.33333	8.66667	5	k__Bacteria; p__Bacteroidetes; c__Bacteroidia; o__Bacteroidales; f__Porphyromonadaceae; g__Parabacteroides; s__Unclassified_Parabacteroides
otu2317	3.66667	0	0	6	9.66667	k__Bacteria; p__Bacteroidetes; c__Bacteroidia; o__Bacteroidales; f__Unclassified_Bacteroidales; g__Unclassified_Bacteroidales; s__Unclassified_Bacteroidales
otu3730	1	0	0	3.66667	1.33333	k__Bacteria; p__Firmicutes; c__Clostridia; o__Clostridiales; f__Clostridiaceae; g__SMB53; s__Unclassified_SMB53
otu25879	4	6	1.33333	4.33333	6	k__Bacteria; p__Actinobacteria; c__Actinobacteria; o__Bifidobacteriales; f__Bifidobacteriaceae; g__Bifidobacterium; s__Bifidobacterium_pseudolongum
otu40038	3.66667	4.66667	0.666667	0.666667	1.66667	k__Bacteria; p__Firmicutes; c__Bacilli; o__Lactobacillales; f__Lactobacillaceae; g__Lactobacillus; s__Unclassified_Lactobacillus
otu43439	8.66667	8	4	0	0	k__Bacteria; p__Actinobacteria; c__Coriobacteriia; o__Coriobacteriales; f__Coriobacteriaceae; g__Unclassified_Coriobacteriaceae; s__Unclassified_Coriobacteriaceae
otu70858	0.333333	0	0	5.66667	6.33333	k__Bacteria; p__Firmicutes; c__Clostridia; o__Clostridiales; f__Ruminococcaceae; g__Unclassified_Ruminococcaceae; s__Unclassified_Ruminococcaceae
otu82712	0	1.66667	1.33333	10.6667	9.33333	k__Bacteria; p__Firmicutes; c__Erysipelotrichi; o__Erysipelotrichales; f__Erysipelotrichaceae; g__Allobaculum; s__Unclassified_Allobaculum
otu14105	0	0.666667	0	0	0	k__Bacteria; p__Proteobacteria; c__Gammaproteobacteria; o__Pseudomonadales; f__Pseudomonadaceae; g__Pseudomonas; s__Pseudomonas_fragi
otu24927	0	0.333333	0	0.666667	0	k__Bacteria; p__Firmicutes; c__Clostridia; o__Clostridiales; f__Clostridiaceae; g__Clostridium; s__Clostridium_perfringens
otu74392	6	0	0	6	7.66667	k__Bacteria; p__Bacteroidetes; c__Bacteroidia; o__Bacteroidales; f__Unclassified_Bacteroidales; g__Unclassified_Bacteroidales; s__Unclassified_Bacteroidales
otu86939	7.33333	7.66667	1.33333	0	2	k__Bacteria; p__Actinobacteria; c__Coriobacteriia; o__Coriobacteriales; f__Coriobacteriaceae; g__Unclassified_Coriobacteriaceae; s__Unclassified_Coriobacteriaceae
otu10402	0	12.3333	7.33333	0	0	k__Bacteria; p__Proteobacteria; c__Gammaproteobacteria; o__Pseudomonadales; f__Moraxellaceae; g__Unclassified_Moraxellaceae; s__Unclassified_Moraxellaceae
otu52189	0.666667	5.33333	0	0	0	k__Bacteria; p__Firmicutes; c__Bacilli; o__Lactobacillales; f__Lactobacillaceae; g__Lactobacillus; s__Unclassified_Lactobacillus
otu53879	2	3.33333	6	6.66667	4.33333	k__Bacteria; p__Actinobacteria; c__Coriobacteriia; o__Coriobacteriales; f__Coriobacteriaceae; g__Unclassified_Coriobacteriaceae; s__Unclassified_Coriobacteriaceae
otu57084	20.3333	0	0	0	0	k__Bacteria; p__Cyanobacteria; c__Chloroplast; o__Streptophyta; f__Unclassified_Streptophyta; g__Unclassified_Streptophyta; s__Unclassified_Streptophyta
otu71461	3	1	2	4	2.66667	k__Bacteria; p__Firmicutes; c__Clostridia; o__Clostridiales; f__Clostridiaceae; g__Unclassified_Clostridiaceae; s__Unclassified_Clostridiaceae
otu78906	0	16	0.666667	0	0	k__Bacteria; p__Proteobacteria; c__Gammaproteobacteria; o__Pseudomonadales; f__Pseudomonadaceae; g__Unclassified_Pseudomonadaceae; s__Unclassified_Pseudomonadaceae
otu5888	0	0	0	11	6	k__Bacteria; p__Firmicutes; c__Clostridia; o__Clostridiales; f__Ruminococcaceae; g__Unclassified_Ruminococcaceae; s__Unclassified_Ruminococcaceae
otu40616	10.6667	5.33333	1	0	0	k__Bacteria; p__Firmicutes; c__Bacilli; o__Lactobacillales; f__Lactobacillaceae; g__Lactobacillus; s__Unclassified_Lactobacillus
otu43486	15.3333	0.333333	6.66667	0	0	k__Bacteria; p__Bacteroidetes; c__Bacteroidia; o__Bacteroidales; f__Prevotellaceae; g__Prevotella; s__Unclassified_Prevotella
otu54043	5.66667	0	0	6.66667	10.6667	k__Bacteria; p__Actinobacteria; c__Actinobacteria; o__Bifidobacteriales; f__Bifidobacteriaceae; g__Bifidobacterium; s__Bifidobacterium_pseudolongum
otu64467	1.33333	0	0	0	3.33333	k__Bacteria; p__Firmicutes; c__Clostridia; o__Clostridiales; f__Clostridiaceae; g__Clostridium; s__Unclassified_Clostridium
otu70369	0	0	0	11.6667	3.33333	k__Bacteria; p__Spirochaetes; c__Spirochaetes; o__Spirochaetales; f__Spirochaetaceae; g__Treponema; s__Unclassified_Treponema
otu82601	1	0	0	2.33333	1	k__Bacteria; p__Firmicutes; c__Clostridia; o__Clostridiales; f__Peptostreptococcaceae; g__Unclassified_Peptostreptococcaceae; s__Unclassified_Peptostreptococcaceae
otu84689	0	0	0.333333	0	22	k__Bacteria; p__Firmicutes; c__Bacilli; o__Bacillales; f__Planococcaceae; g__Unclassified_Planococcaceae; s__Unclassified_Planococcaceae
otu3630	0	0	0	11	3.33333	k__Bacteria; p__Firmicutes; c__Clostridia; o__Clostridiales; f__Ruminococcaceae; g__Unclassified_Ruminococcaceae; s__Unclassified_Ruminococcaceae
otu12291	1.66667	0.333333	1	4	2	k__Bacteria; p__Firmicutes; c__Clostridia; o__Clostridiales; f__Clostridiaceae; g__Unclassified_Clostridiaceae; s__Unclassified_Clostridiaceae
otu15361	1.33333	0.666667	12.3333	4	2	k__Bacteria; p__Proteobacteria; c__Betaproteobacteria; o__Burkholderiales; f__Alcaligenaceae; g__Sutterella; s__Unclassified_Sutterella
otu28189	2.33333	3.33333	10	0	0	k__Bacteria; p__Actinobacteria; c__Actinobacteria; o__Bifidobacteriales; f__Bifidobacteriaceae; g__Unclassified_Bifidobacteriaceae; s__Unclassified_Bifidobacteriaceae
otu34872	0	0	0.333333	0	0	k__Bacteria; p__Proteobacteria; c__Gammaproteobacteria; o__Pseudomonadales; f__Pseudomonadaceae; g__Pseudomonas; s__Pseudomonas_fragi
otu39906	0	9	0	0	0	k__Bacteria; p__Firmicutes; c__Clostridia; o__Clostridiales; f__Clostridiaceae; g__Unclassified_Clostridiaceae; s__Unclassified_Clostridiaceae
otu50971	4.66667	5	1.33333	0	1	k__Bacteria; p__Firmicutes; c__Bacilli; o__Lactobacillales; f__Lactobacillaceae; g__Lactobacillus; s__Unclassified_Lactobacillus
otu62348	0.333333	0	0	1	4	k__Bacteria; p__Verrucomicrobia; c__Verrucomicrobiae; o__Verrucomicrobiales; f__Verrucomicrobiaceae; g__Akkermansia; s__Unclassified_Akkermansia
otu73161	0	8.66667	10.6667	0	0	k__Bacteria; p__Proteobacteria; c__Gammaproteobacteria; o__Pseudomonadales; f__Moraxellaceae; g__Psychrobacter; s__Unclassified_Psychrobacter
otu88876	11.6667	0	9.33333	0	0	k__Bacteria; p__Bacteroidetes; c__Bacteroidia; o__Bacteroidales; f__Prevotellaceae; g__Prevotella; s__Unclassified_Prevotella
otu1050	0	0	0	4	8.66667	k__Bacteria; p__Firmicutes; c__Clostridia; o__Clostridiales; f__Ruminococcaceae; g__Unclassified_Ruminococcaceae; s__Unclassified_Ruminococcaceae
otu13345	2.66667	1	3.66667	3.66667	0.666667	k__Bacteria; p__Firmicutes; c__Clostridia; o__Clostridiales; f__Clostridiaceae; g__Unclassified_Clostridiaceae; s__Unclassified_Clostridiaceae
otu44404	0	0	0	10.3333	11	k__Bacteria; p__Firmicutes; c__Clostridia; o__Clostridiales; f__Ruminococcaceae; g__Unclassified_Ruminococcaceae; s__Unclassified_Ruminococcaceae
otu60859	5	10.6667	3	0	0.666667	k__Bacteria; p__Actinobacteria; c__Coriobacteriia; o__Coriobacteriales; f__Coriobacteriaceae; g__Unclassified_Coriobacteriaceae; s__Unclassified_Coriobacteriaceae
otu63049	1	1	1.66667	4	2.33333	k__Bacteria; p__Firmicutes; c__Clostridia; o__Clostridiales; f__Unclassified_Clostridiales; g__Unclassified_Clostridiales; s__Unclassified_Clostridiales
otu69837	0	3.33333	1.33333	8	9	k__Bacteria; p__Firmicutes; c__Erysipelotrichi; o__Erysipelotrichales; f__Erysipelotrichaceae; g__Allobaculum; s__Unclassified_Allobaculum
otu79415	0	0.666667	0	0	0	k__Bacteria; p__Firmicutes; c__Bacilli; o__Lactobacillales; f__Lactobacillaceae; g__Lactobacillus; s__Unclassified_Lactobacillus
otu12025	0	0	0	2	4	k__Bacteria; p__Firmicutes; c__Clostridia; o__Clostridiales; f__Unclassified_Clostridiales; g__Unclassified_Clostridiales; s__Unclassified_Clostridiales
otu20121	1.66667	0	2.33333	8.66667	8.66667	k__Bacteria; p__Verrucomicrobia; c__Verruco-5; o__WCHB1-41; f__RFP12; g__Unclassified_RFP12; s__Unclassified_RFP12
otu39973	5.66667	4.66667	3	4.33333	3.33333	k__Bacteria; p__Actinobacteria; c__Actinobacteria; o__Bifidobacteriales; f__Bifidobacteriaceae; g__Bifidobacterium; s__Bifidobacterium_pseudolongum
otu77016	2	0.666667	12.3333	2.33333	1.66667	k__Bacteria; p__Proteobacteria; c__Betaproteobacteria; o__Burkholderiales; f__Alcaligenaceae; g__Sutterella; s__Unclassified_Sutterella
otu87089	5	3.66667	2.66667	3.33333	7.33333	k__Bacteria; p__Actinobacteria; c__Actinobacteria; o__Bifidobacteriales; f__Bifidobacteriaceae; g__Bifidobacterium; s__Bifidobacterium_pseudolongum
otu7978	2.66667	0.333333	1.66667	4.33333	1.33333	k__Bacteria; p__Firmicutes; c__Clostridia; o__Clostridiales; f__Clostridiaceae; g__Unclassified_Clostridiaceae; s__Unclassified_Clostridiaceae
otu28156	0	0	0	0.333333	0	k__Bacteria; p__Firmicutes; c__Clostridia; o__Clostridiales; f__Ruminococcaceae; g__Unclassified_Ruminococcaceae; s__Unclassified_Ruminococcaceae
otu34171	0	7	11.6667	0	0	k__Bacteria; p__Proteobacteria; c__Gammaproteobacteria; o__Pseudomonadales; f__Moraxellaceae; g__Unclassified_Moraxellaceae; s__Unclassified_Moraxellaceae
otu50459	7.33333	7.66667	3.33333	0	0.333333	k__Bacteria; p__Actinobacteria; c__Coriobacteriia; o__Coriobacteriales; f__Coriobacteriaceae; g__Unclassified_Coriobacteriaceae; s__Unclassified_Coriobacteriaceae
otu9161	0	7	11.3333	0	0	k__Bacteria; p__Proteobacteria; c__Gammaproteobacteria; o__Pseudomonadales; f__Moraxellaceae; g__Psychrobacter; s__Unclassified_Psychrobacter
otu43197	4.33333	2	1.33333	2	3.33333	k__Bacteria; p__Firmicutes; c__Clostridia; o__Clostridiales; f__Peptostreptococcaceae; g__Unclassified_Peptostreptococcaceae; s__Unclassified_Peptostreptococcaceae
otu67430	0	18.6667	0	0	0	k__Bacteria; p__Proteobacteria; c__Gammaproteobacteria; o__Pseudomonadales; f__Moraxellaceae; g__Unclassified_Moraxellaceae; s__Unclassified_Moraxellaceae
otu87739	4.66667	2.66667	4.33333	0	0	k__Bacteria; p__Actinobacteria; c__Actinobacteria; o__Bifidobacteriales; f__Bifidobacteriaceae; g__Unclassified_Bifidobacteriaceae; s__Unclassified_Bifidobacteriaceae
otu88132	0	0	0	9.33333	3	k__Bacteria; p__Firmicutes; c__Clostridia; o__Clostridiales; f__Clostridiaceae; g__SMB53; s__Unclassified_SMB53
otu89093	2	12.3333	2	0	1.66667	k__Bacteria; p__Actinobacteria; c__Coriobacteriia; o__Coriobacteriales; f__Coriobacteriaceae; g__Unclassified_Coriobacteriaceae; s__Unclassified_Coriobacteriaceae
otu4753	9.66667	6.66667	2	0	0	k__Bacteria; p__Firmicutes; c__Bacilli; o__Lactobacillales; f__Lactobacillaceae; g__Lactobacillus; s__Unclassified_Lactobacillus
otu6398	11.6667	6	1	0	0	k__Bacteria; p__Firmicutes; c__Bacilli; o__Lactobacillales; f__Lactobacillaceae; g__Lactobacillus; s__Unclassified_Lactobacillus
otu7515	0	0	0	0	23	k__Bacteria; p__Firmicutes; c__Bacilli; o__Bacillales; f__Planococcaceae; g__Solibacillus; s__Unclassified_Solibacillus
otu25391	6.33333	4	3.66667	0	0	k__Bacteria; p__Actinobacteria; c__Actinobacteria; o__Bifidobacteriales; f__Bifidobacteriaceae; g__Unclassified_Bifidobacteriaceae; s__Unclassified_Bifidobacteriaceae
otu31584	14.6667	0.333333	6	0	0.333333	k__Bacteria; p__Bacteroidetes; c__Bacteroidia; o__Bacteroidales; f__Prevotellaceae; g__Prevotella; s__Unclassified_Prevotella
otu32186	0	0	0	0	0.333333	k__Bacteria; p__Firmicutes; c__Clostridia; o__Clostridiales; f__Ruminococcaceae; g__Unclassified_Ruminococcaceae; s__Unclassified_Ruminococcaceae
otu32985	6.33333	3.33333	3	4.66667	3.33333	k__Bacteria; p__Actinobacteria; c__Actinobacteria; o__Bifidobacteriales; f__Bifidobacteriaceae; g__Bifidobacterium; s__Bifidobacterium_pseudolongum
otu53600	4	2.33333	2	0	1	k__Bacteria; p__Firmicutes; c__Bacilli; o__Lactobacillales; f__Lactobacillaceae; g__Lactobacillus; s__Unclassified_Lactobacillus
otu53962	0	0	0.333333	0.333333	0.333333	k__Bacteria; p__Firmicutes; c__Clostridia; o__Clostridiales; f__Peptostreptococcaceae; g__Unclassified_Peptostreptococcaceae; s__Unclassified_Peptostreptococcaceae
otu56580	0	0	0	3.33333	3.66667	k__Bacteria; p__Firmicutes; c__Clostridia; o__Clostridiales; f__Unclassified_Clostridiales; g__Unclassified_Clostridiales; s__Unclassified_Clostridiales
otu62578	1	0	0	2.66667	5.66667	k__Bacteria; p__Verrucomicrobia; c__Verrucomicrobiae; o__Verrucomicrobiales; f__Verrucomicrobiaceae; g__Akkermansia; s__Unclassified_Akkermansia
otu80704	8	5.66667	1.66667	0.666667	2	k__Bacteria; p__Firmicutes; c__Bacilli; o__Lactobacillales; f__Lactobacillaceae; g__Lactobacillus; s__Unclassified_Lactobacillus
otu84191	0	7.66667	10.6667	0	0	k__Bacteria; p__Proteobacteria; c__Gammaproteobacteria; o__Pseudomonadales; f__Moraxellaceae; g__Psychrobacter; s__Unclassified_Psychrobacter
otu95828	1	0	0	0	0.333333	k__Bacteria; p__Firmicutes; c__Clostridia; o__Clostridiales; f__Lachnospiraceae; g__Epulopiscium; s__Unclassified_Epulopiscium
otu10938	13.6667	5	1.33333	0	0	k__Bacteria; p__Actinobacteria; c__Actinobacteria; o__Bifidobacteriales; f__Bifidobacteriaceae; g__Bifidobacterium; s__Bifidobacterium_pseudolongum
otu18995	0	0	0	1.66667	4.33333	k__Bacteria; p__Firmicutes; c__Clostridia; o__Clostridiales; f__Unclassified_Clostridiales; g__Unclassified_Clostridiales; s__Unclassified_Clostridiales
otu21133	2.66667	0.333333	5.33333	1.66667	0	k__Bacteria; p__Firmicutes; c__Clostridia; o__Clostridiales; f__Clostridiaceae; g__Clostridium; s__Unclassified_Clostridium
otu26668	9.33333	0	9	0	0.666667	k__Bacteria; p__Proteobacteria; c__Gammaproteobacteria; o__Aeromonadales; f__Succinivibrionaceae; g__Succinivibrio; s__Unclassified_Succinivibrio
otu35004	3.33333	5	2.33333	0.333333	8.33333	k__Bacteria; p__Actinobacteria; c__Coriobacteriia; o__Coriobacteriales; f__Coriobacteriaceae; g__Unclassified_Coriobacteriaceae; s__Unclassified_Coriobacteriaceae
otu51783	3.66667	4.66667	1.66667	0	0.333333	k__Bacteria; p__Firmicutes; c__Bacilli; o__Lactobacillales; f__Lactobacillaceae; g__Lactobacillus; s__Unclassified_Lactobacillus
otu54607	0.666667	4	2	0.333333	0	k__Bacteria; p__Firmicutes; c__Bacilli; o__Lactobacillales; f__Lactobacillaceae; g__Lactobacillus; s__Lactobacillus_mucosae
otu58020	3	0	0	0.666667	1.33333	k__Bacteria; p__Firmicutes; c__Clostridia; o__Clostridiales; f__Clostridiaceae; g__Unclassified_Clostridiaceae; s__Unclassified_Clostridiaceae
otu72429	0.333333	3	1	7	8.66667	k__Bacteria; p__Firmicutes; c__Erysipelotrichi; o__Erysipelotrichales; f__Erysipelotrichaceae; g__Allobaculum; s__Unclassified_Allobaculum
otu72837	0	8.66667	9.33333	0	0	k__Bacteria; p__Proteobacteria; c__Gammaproteobacteria; o__Pseudomonadales; f__Moraxellaceae; g__Psychrobacter; s__Unclassified_Psychrobacter
otu4442	0	0	0	4.66667	9.66667	k__Bacteria; p__Firmicutes; c__Clostridia; o__Clostridiales; f__Ruminococcaceae; g__Unclassified_Ruminococcaceae; s__Unclassified_Ruminococcaceae
otu34706	5	3.66667	3.33333	2.33333	5.66667	k__Bacteria; p__Actinobacteria; c__Actinobacteria; o__Bifidobacteriales; f__Bifidobacteriaceae; g__Bifidobacterium; s__Bifidobacterium_pseudolongum
otu43836	0	0	0	10.6667	2	k__Bacteria; p__Spirochaetes; c__Spirochaetes; o__Spirochaetales; f__Spirochaetaceae; g__Treponema; s__Unclassified_Treponema
otu52620	0	0.333333	0	0	0	k__Bacteria; p__Proteobacteria; c__Gammaproteobacteria; o__Pseudomonadales; f__Pseudomonadaceae; g__Pseudomonas; s__Pseudomonas_fragi
otu53547	4	1	0.666667	3	4	k__Bacteria; p__Bacteroidetes; c__Bacteroidia; o__Bacteroidales; f__Porphyromonadaceae; g__Parabacteroides; s__Unclassified_Parabacteroides
otu54943	0	0	0	0.666667	1.33333	k__Bacteria; p__Firmicutes; c__Clostridia; o__Clostridiales; f__[Mogibacteriaceae]; g__Unclassified_[Mogibacteriaceae]; s__Unclassified_[Mogibacteriaceae]
otu60736	0	0	0.333333	4	7	k__Bacteria; p__Spirochaetes; c__Spirochaetes; o__Spirochaetales; f__Spirochaetaceae; g__Treponema; s__Unclassified_Treponema
otu69570	0	0	0	7.66667	5.66667	k__Bacteria; p__Firmicutes; c__Clostridia; o__Clostridiales; f__Ruminococcaceae; g__Unclassified_Ruminococcaceae; s__Unclassified_Ruminococcaceae
otu74534	0.333333	0	0	0	0.666667	k__Bacteria; p__Firmicutes; c__Bacilli; o__Lactobacillales; f__Streptococcaceae; g__Streptococcus; s__Unclassified_Streptococcus
otu86257	0	0.333333	0	0	0	k__Bacteria; p__Proteobacteria; c__Gammaproteobacteria; o__Pseudomonadales; f__Pseudomonadaceae; g__Pseudomonas; s__Pseudomonas_fragi
otu92344	0	0.333333	0	0	0	k__Bacteria; p__Proteobacteria; c__Gammaproteobacteria; o__Enterobacteriales; f__Enterobacteriaceae; g__Unclassified_Enterobacteriaceae; s__Unclassified_Enterobacteriaceae
otu2698	0	0	0	0	22	k__Bacteria; p__Firmicutes; c__Bacilli; o__Bacillales; f__Planococcaceae; g__Solibacillus; s__Unclassified_Solibacillus
otu5386	0	0	1	7	6.66667	k__Bacteria; p__Firmicutes; c__Clostridia; o__Clostridiales; f__Ruminococcaceae; g__Unclassified_Ruminococcaceae; s__Unclassified_Ruminococcaceae
otu10924	0	0.666667	4.33333	7.66667	7	k__Bacteria; p__Firmicutes; c__Erysipelotrichi; o__Erysipelotrichales; f__Erysipelotrichaceae; g__Allobaculum; s__Unclassified_Allobaculum
otu15322	1	1.66667	1.33333	2	4.33333	k__Bacteria; p__Actinobacteria; c__Coriobacteriia; o__Coriobacteriales; f__Coriobacteriaceae; g__Unclassified_Coriobacteriaceae; s__Unclassified_Coriobacteriaceae
otu15732	2.66667	0	1.66667	4.66667	0.666667	k__Bacteria; p__Firmicutes; c__Clostridia; o__Clostridiales; f__Clostridiaceae; g__Unclassified_Clostridiaceae; s__Unclassified_Clostridiaceae
otu20436	1	10.3333	5.66667	0	0	k__Bacteria; p__Firmicutes; c__Clostridia; o__Clostridiales; f__[Mogibacteriaceae]; g__Unclassified_[Mogibacteriaceae]; s__Unclassified_[Mogibacteriaceae]
otu29023	0	0	0.666667	2.66667	1.66667	k__Bacteria; p__Firmicutes; c__Clostridia; o__Clostridiales; f__Clostridiaceae; g__SMB53; s__Unclassified_SMB53
otu44369	1.66667	4.33333	5	5.33333	3	k__Bacteria; p__Actinobacteria; c__Actinobacteria; o__Bifidobacteriales; f__Bifidobacteriaceae; g__Bifidobacterium; s__Bifidobacterium_pseudolongum
otu46616	7	4.66667	2.33333	2.66667	3.33333	k__Bacteria; p__Actinobacteria; c__Actinobacteria; o__Bifidobacteriales; f__Bifidobacteriaceae; g__Bifidobacterium; s__Bifidobacterium_pseudolongum
otu53258	6	0	2.33333	8	3.66667	k__Bacteria; p__Bacteroidetes; c__Bacteroidia; o__Bacteroidales; f__Porphyromonadaceae; g__Parabacteroides; s__Unclassified_Parabacteroides
otu66550	0	0	0	6	9	k__Bacteria; p__Firmicutes; c__Clostridia; o__Clostridiales; f__Unclassified_Clostridiales; g__Unclassified_Clostridiales; s__Unclassified_Clostridiales
otu72420	0	0	0	1.33333	1	k__Bacteria; p__Firmicutes; c__Clostridia; o__Clostridiales; f__Ruminococcaceae; g__Unclassified_Ruminococcaceae; s__Unclassified_Ruminococcaceae
otu1032	1.66667	0	1.66667	3.66667	0.333333	k__Bacteria; p__Firmicutes; c__Clostridia; o__Clostridiales; f__Clostridiaceae; g__Unclassified_Clostridiaceae; s__Unclassified_Clostridiaceae
otu11034	0.666667	0.666667	0	2.66667	1	k__Bacteria; p__Firmicutes; c__Clostridia; o__Unclassified_Clostridia; f__Unclassified_Clostridia; g__Unclassified_Clostridia; s__Unclassified_Clostridia
otu13124	0	0	0	0.333333	0.666667	k__Bacteria; p__Firmicutes; c__Clostridia; o__Clostridiales; f__Clostridiaceae; g__Unclassified_Clostridiaceae; s__Unclassified_Clostridiaceae
otu18152	3.33333	9	3.33333	1	1	k__Bacteria; p__Actinobacteria; c__Coriobacteriia; o__Coriobacteriales; f__Coriobacteriaceae; g__Unclassified_Coriobacteriaceae; s__Unclassified_Coriobacteriaceae
otu34864	2.33333	0	0	11	4.66667	k__Bacteria; p__Spirochaetes; c__Spirochaetes; o__Spirochaetales; f__Spirochaetaceae; g__Treponema; s__Unclassified_Treponema
otu36727	2.33333	0	0.333333	8.33333	3.33333	k__Bacteria; p__TM7; c__TM7-3; o__CW040; f__F16; g__Unclassified_F16; s__Unclassified_F16
otu61340	0	0	0.333333	0	0	k__Bacteria; p__Firmicutes; c__Clostridia; o__Clostridiales; f__Clostridiaceae; g__Sarcina; s__Unclassified_Sarcina
otu79135	0.666667	0	0	7.66667	0.333333	k__Bacteria; p__Firmicutes; c__Clostridia; o__Clostridiales; f__Clostridiaceae; g__Clostridium; s__Clostridium_perfringens
otu81895	5.66667	4	2	3	4.66667	k__Bacteria; p__Actinobacteria; c__Actinobacteria; o__Bifidobacteriales; f__Bifidobacteriaceae; g__Bifidobacterium; s__Bifidobacterium_pseudolongum
otu82904	0.666667	1	1	2.66667	0.333333	k__Bacteria; p__Firmicutes; c__Clostridia; o__Clostridiales; f__Clostridiaceae; g__Clostridium; s__Unclassified_Clostridium
otu85593	0	9	8	0	0	k__Bacteria; p__Proteobacteria; c__Gammaproteobacteria; o__Pseudomonadales; f__Moraxellaceae; g__Psychrobacter; s__Unclassified_Psychrobacter
otu92181	0	7.66667	10.3333	0	0	k__Bacteria; p__Proteobacteria; c__Gammaproteobacteria; o__Pseudomonadales; f__Moraxellaceae; g__Psychrobacter; s__Unclassified_Psychrobacter
otu6178	1	0.333333	0.666667	3	2.33333	k__Bacteria; p__Firmicutes; c__Clostridia; o__Clostridiales; f__Clostridiaceae; g__Clostridium; s__Unclassified_Clostridium
otu8758	0	8	1	0	0	k__Bacteria; p__Proteobacteria; c__Gammaproteobacteria; o__Pseudomonadales; f__Pseudomonadaceae; g__Pseudomonas; s__Unclassified_Pseudomonas
otu12014	2	3	8	0	0	k__Bacteria; p__Proteobacteria; c__Betaproteobacteria; o__Burkholderiales; f__Comamonadaceae; g__Unclassified_Comamonadaceae; s__Unclassified_Comamonadaceae
otu30479	0	17.3333	0	0	0	k__Bacteria; p__Proteobacteria; c__Gammaproteobacteria; o__Pseudomonadales; f__Pseudomonadaceae; g__Pseudomonas; s__Pseudomonas_fragi
otu37258	0	0.333333	0	0.666667	0.333333	k__Bacteria; p__Firmicutes; c__Clostridia; o__Clostridiales; f__Clostridiaceae; g__Unclassified_Clostridiaceae; s__Unclassified_Clostridiaceae
otu42843	1	0	0.666667	3.66667	1.66667	k__Bacteria; p__Firmicutes; c__Clostridia; o__Clostridiales; f__Unclassified_Clostridiales; g__Unclassified_Clostridiales; s__Unclassified_Clostridiales
otu51329	3	3.33333	1.66667	0	1	k__Bacteria; p__Firmicutes; c__Bacilli; o__Lactobacillales; f__Lactobacillaceae; g__Lactobacillus; s__Unclassified_Lactobacillus
otu51370	0	0	0	0	22	k__Bacteria; p__Bacteroidetes; c__Flavobacteriia; o__Flavobacteriales; f__[Weeksellaceae]; g__Wautersiella; s__Unclassified_Wautersiella
otu82450	1	0	0	2	0	k__Bacteria; p__Firmicutes; c__Clostridia; o__Clostridiales; f__Peptostreptococcaceae; g__Unclassified_Peptostreptococcaceae; s__Unclassified_Peptostreptococcaceae
otu20569	0	0	0.333333	9.33333	4	k__Bacteria; p__Firmicutes; c__Clostridia; o__Clostridiales; f__Ruminococcaceae; g__Unclassified_Ruminococcaceae; s__Unclassified_Ruminococcaceae
otu23507	0	0	0	2.33333	2	k__Bacteria; p__Bacteroidetes; c__Bacteroidia; o__Bacteroidales; f__S24-7; g__Unclassified_S24-7; s__Unclassified_S24-7
otu39991	0	0	0	8.33333	2.33333	k__Bacteria; p__Firmicutes; c__Clostridia; o__Clostridiales; f__Clostridiaceae; g__Unclassified_Clostridiaceae; s__Unclassified_Clostridiaceae
otu62510	1.66667	3.33333	12	0	0	k__Bacteria; p__Firmicutes; c__Clostridia; o__Clostridiales; f__Clostridiaceae; g__Clostridium; s__Unclassified_Clostridium
otu66056	4.66667	0	1	5	3.33333	k__Bacteria; p__Bacteroidetes; c__Bacteroidia; o__Bacteroidales; f__S24-7; g__Unclassified_S24-7; s__Unclassified_S24-7
otu88576	0.333333	0.666667	0.666667	4.33333	1.33333	k__Bacteria; p__Firmicutes; c__Clostridia; o__Clostridiales; f__Unclassified_Clostridiales; g__Unclassified_Clostridiales; s__Unclassified_Clostridiales
otu91699	6.33333	0	11.3333	0	0.333333	k__Bacteria; p__Firmicutes; c__Clostridia; o__Clostridiales; f__[Mogibacteriaceae]; g__Unclassified_[Mogibacteriaceae]; s__Unclassified_[Mogibacteriaceae]
otu93537	1.66667	0.666667	2.66667	2.66667	2.66667	k__Bacteria; p__Firmicutes; c__Clostridia; o__Clostridiales; f__Clostridiaceae; g__Unclassified_Clostridiaceae; s__Unclassified_Clostridiaceae
otu2313	5.66667	3	1.33333	4.33333	5	k__Bacteria; p__Actinobacteria; c__Actinobacteria; o__Bifidobacteriales; f__Bifidobacteriaceae; g__Bifidobacterium; s__Bifidobacterium_pseudolongum
otu6271	2	0.666667	0.666667	7.66667	9	k__Bacteria; p__Firmicutes; c__Clostridia; o__Clostridiales; f__Lachnospiraceae; g__Unclassified_Lachnospiraceae; s__Unclassified_Lachnospiraceae
otu7444	0	0	0	4.66667	3	k__Bacteria; p__Firmicutes; c__Clostridia; o__Clostridiales; f__Ruminococcaceae; g__Unclassified_Ruminococcaceae; s__Unclassified_Ruminococcaceae
otu13667	1.33333	0.666667	0	4.66667	2	k__Bacteria; p__Firmicutes; c__Clostridia; o__Clostridiales; f__Clostridiaceae; g__Unclassified_Clostridiaceae; s__Unclassified_Clostridiaceae
otu20737	1	1	1.66667	1.66667	0.333333	k__Bacteria; p__Firmicutes; c__Clostridia; o__Clostridiales; f__Clostridiaceae; g__Unclassified_Clostridiaceae; s__Unclassified_Clostridiaceae
otu29481	0	0	0	12	5.33333	k__Bacteria; p__Firmicutes; c__Clostridia; o__Clostridiales; f__Ruminococcaceae; g__Unclassified_Ruminococcaceae; s__Unclassified_Ruminococcaceae
otu42361	0	0	0	0	0.333333	k__Bacteria; p__Firmicutes; c__Bacilli; o__Lactobacillales; f__Streptococcaceae; g__Streptococcus; s__Streptococcus_alactolyticus
otu50824	4.33333	3.33333	2.33333	0	1	k__Bacteria; p__Firmicutes; c__Bacilli; o__Lactobacillales; f__Lactobacillaceae; g__Lactobacillus; s__Unclassified_Lactobacillus
otu53372	5.33333	7.66667	4	0	0	k__Bacteria; p__Firmicutes; c__Bacilli; o__Lactobacillales; f__Lactobacillaceae; g__Lactobacillus; s__Lactobacillus_ruminis
otu58520	2.66667	1	0.333333	9.66667	7	k__Bacteria; p__Firmicutes; c__Erysipelotrichi; o__Erysipelotrichales; f__Erysipelotrichaceae; g__Allobaculum; s__Unclassified_Allobaculum
otu62614	0	0	1.66667	3	5.66667	k__Bacteria; p__Firmicutes; c__Clostridia; o__Clostridiales; f__Ruminococcaceae; g__Unclassified_Ruminococcaceae; s__Unclassified_Ruminococcaceae
otu64973	4	4	0.666667	0	1.66667	k__Bacteria; p__Firmicutes; c__Bacilli; o__Lactobacillales; f__Lactobacillaceae; g__Lactobacillus; s__Unclassified_Lactobacillus
otu67948	4.66667	4.66667	1.66667	3.33333	4.33333	k__Bacteria; p__Actinobacteria; c__Actinobacteria; o__Bifidobacteriales; f__Bifidobacteriaceae; g__Bifidobacterium; s__Bifidobacterium_pseudolongum
otu89818	3	0	0	4.66667	4	k__Bacteria; p__Firmicutes; c__Clostridia; o__Clostridiales; f__Ruminococcaceae; g__Oscillospira; s__Unclassified_Oscillospira
otu11300	0	1	2	8.66667	7.66667	k__Bacteria; p__Firmicutes; c__Erysipelotrichi; o__Erysipelotrichales; f__Erysipelotrichaceae; g__Allobaculum; s__Unclassified_Allobaculum
otu29566	19	0	2	0	0	k__Bacteria; p__Bacteroidetes; c__Bacteroidia; o__Bacteroidales; f__Prevotellaceae; g__Prevotella; s__Unclassified_Prevotella
otu33460	0.333333	0	0	3	0	k__Bacteria; p__Firmicutes; c__Clostridia; o__Clostridiales; f__Clostridiaceae; g__Unclassified_Clostridiaceae; s__Unclassified_Clostridiaceae
otu44818	10.3333	5.33333	1.66667	0	0	k__Bacteria; p__Firmicutes; c__Bacilli; o__Lactobacillales; f__Lactobacillaceae; g__Lactobacillus; s__Unclassified_Lactobacillus
otu47803	1.33333	4	2.33333	0.333333	0	k__Bacteria; p__Firmicutes; c__Bacilli; o__Lactobacillales; f__Lactobacillaceae; g__Lactobacillus; s__Lactobacillus_mucosae
otu55374	0	8.33333	8.66667	0	0	k__Bacteria; p__Proteobacteria; c__Gammaproteobacteria; o__Pseudomonadales; f__Moraxellaceae; g__Psychrobacter; s__Unclassified_Psychrobacter
otu63292	0.333333	0	0	5	7.33333	k__Bacteria; p__Firmicutes; c__Clostridia; o__Clostridiales; f__Lachnospiraceae; g__Unclassified_Lachnospiraceae; s__Unclassified_Lachnospiraceae
otu67682	0.333333	6	0	0	0	k__Bacteria; p__Firmicutes; c__Bacilli; o__Lactobacillales; f__Lactobacillaceae; g__Lactobacillus; s__Unclassified_Lactobacillus
otu72755	0	6.66667	10.6667	0	0	k__Bacteria; p__Proteobacteria; c__Gammaproteobacteria; o__Pseudomonadales; f__Moraxellaceae; g__Psychrobacter; s__Unclassified_Psychrobacter
otu79950	0	0	0	4.33333	4	k__Bacteria; p__Firmicutes; c__Clostridia; o__Clostridiales; f__Clostridiaceae; g__02d06; s__Unclassified_02d06
otu4111	0	0.333333	0	0	0	k__Bacteria; p__Proteobacteria; c__Gammaproteobacteria; o__Pseudomonadales; f__Pseudomonadaceae; g__Pseudomonas; s__Pseudomonas_fragi
otu17917	0.333333	0	0.333333	0	0	k__Bacteria; p__Firmicutes; c__Clostridia; o__Clostridiales; f__Clostridiaceae; g__Clostridium; s__Unclassified_Clostridium
otu35560	5	3	2.33333	3	5.66667	k__Bacteria; p__Actinobacteria; c__Actinobacteria; o__Bifidobacteriales; f__Bifidobacteriaceae; g__Bifidobacterium; s__Bifidobacterium_pseudolongum
otu35922	0.333333	0	14.6667	0	0	k__Bacteria; p__Cyanobacteria; c__Chloroplast; o__Streptophyta; f__Unclassified_Streptophyta; g__Unclassified_Streptophyta; s__Unclassified_Streptophyta
otu47897	1	0	1.66667	3	1	k__Bacteria; p__Firmicutes; c__Clostridia; o__Clostridiales; f__Clostridiaceae; g__Unclassified_Clostridiaceae; s__Unclassified_Clostridiaceae
otu62469	5	1.66667	0	3.66667	1.33333	k__Bacteria; p__Firmicutes; c__Clostridia; o__Clostridiales; f__Lachnospiraceae; g__Coprococcus; s__Unclassified_Coprococcus
otu47046	0.666667	0	3	3.33333	2	k__Bacteria; p__Firmicutes; c__Clostridia; o__Clostridiales; f__Clostridiaceae; g__Unclassified_Clostridiaceae; s__Unclassified_Clostridiaceae
otu49045	2	0	0	5	6.66667	k__Bacteria; p__Bacteroidetes; c__Bacteroidia; o__Bacteroidales; f__S24-7; g__Unclassified_S24-7; s__Unclassified_S24-7
otu62723	0	1	0.666667	8.66667	8.33333	k__Bacteria; p__Firmicutes; c__Erysipelotrichi; o__Erysipelotrichales; f__Erysipelotrichaceae; g__Allobaculum; s__Unclassified_Allobaculum
otu65721	0	0.333333	0	0	0	k__Bacteria; p__Proteobacteria; c__Gammaproteobacteria; o__Pseudomonadales; f__Pseudomonadaceae; g__Pseudomonas; s__Pseudomonas_fragi
otu82072	3	8	2.33333	0	0	k__Bacteria; p__Actinobacteria; c__Actinobacteria; o__Bifidobacteriales; f__Bifidobacteriaceae; g__Unclassified_Bifidobacteriaceae; s__Unclassified_Bifidobacteriaceae
otu5719	0	0	0	5.66667	5.33333	k__Bacteria; p__Firmicutes; c__Clostridia; o__Clostridiales; f__Ruminococcaceae; g__Unclassified_Ruminococcaceae; s__Unclassified_Ruminococcaceae
otu12198	2.66667	0	11.3333	0	0.333333	k__Bacteria; p__Firmicutes; c__Clostridia; o__Clostridiales; f__Veillonellaceae; g__Anaerovibrio; s__Unclassified_Anaerovibrio
otu60052	0	0	16.6667	0	0	k__Bacteria; p__Proteobacteria; c__Gammaproteobacteria; o__Pseudomonadales; f__Moraxellaceae; g__Unclassified_Moraxellaceae; s__Unclassified_Moraxellaceae
otu60074	0.333333	0	0	4	3.66667	k__Bacteria; p__Firmicutes; c__Clostridia; o__Clostridiales; f__Clostridiaceae; g__Unclassified_Clostridiaceae; s__Unclassified_Clostridiaceae
otu60908	0.666667	12.3333	2.66667	0	0	k__Bacteria; p__Firmicutes; c__Clostridia; o__Clostridiales; f__[Mogibacteriaceae]; g__Unclassified_[Mogibacteriaceae]; s__Unclassified_[Mogibacteriaceae]
otu61188	0	0	2.66667	8.66667	7.33333	k__Bacteria; p__Firmicutes; c__Erysipelotrichi; o__Erysipelotrichales; f__Erysipelotrichaceae; g__Allobaculum; s__Unclassified_Allobaculum
otu21293	3.33333	0.666667	0.666667	3	1	k__Bacteria; p__Firmicutes; c__Clostridia; o__Clostridiales; f__Clostridiaceae; g__Unclassified_Clostridiaceae; s__Unclassified_Clostridiaceae
otu36219	1.33333	0	0.666667	0.666667	0.333333	k__Bacteria; p__Firmicutes; c__Clostridia; o__Clostridiales; f__Unclassified_Clostridiales; g__Unclassified_Clostridiales; s__Unclassified_Clostridiales
otu38107	1	1.33333	1.33333	1	5.33333	k__Bacteria; p__Firmicutes; c__Erysipelotrichi; o__Erysipelotrichales; f__Erysipelotrichaceae; g__Unclassified_Erysipelotrichaceae; s__Unclassified_Erysipelotrichaceae
otu39316	4.33333	2.66667	1.66667	3.66667	5	k__Bacteria; p__Actinobacteria; c__Actinobacteria; o__Bifidobacteriales; f__Bifidobacteriaceae; g__Bifidobacterium; s__Bifidobacterium_pseudolongum
otu41031	0	6	0.666667	0	0	k__Bacteria; p__Firmicutes; c__Bacilli; o__Lactobacillales; f__Lactobacillaceae; g__Lactobacillus; s__Unclassified_Lactobacillus
otu42439	0.333333	0	0	1.66667	0.333333	k__Bacteria; p__Firmicutes; c__Clostridia; o__Clostridiales; f__Peptostreptococcaceae; g__Unclassified_Peptostreptococcaceae; s__Unclassified_Peptostreptococcaceae
otu42777	4	2.66667	1.66667	0.333333	0.333333	k__Bacteria; p__Firmicutes; c__Bacilli; o__Lactobacillales; f__Lactobacillaceae; g__Lactobacillus; s__Unclassified_Lactobacillus
otu46864	0.666667	0.333333	1	3.33333	0.333333	k__Bacteria; p__Firmicutes; c__Clostridia; o__Clostridiales; f__Clostridiaceae; g__Unclassified_Clostridiaceae; s__Unclassified_Clostridiaceae
otu49226	9.66667	4	1.33333	0	0	k__Bacteria; p__Firmicutes; c__Bacilli; o__Lactobacillales; f__Lactobacillaceae; g__Lactobacillus; s__Unclassified_Lactobacillus
otu57989	18.6667	0.666667	0	0	0	k__Bacteria; p__Firmicutes; c__Clostridia; o__Clostridiales; f__Veillonellaceae; g__Unclassified_Veillonellaceae; s__Unclassified_Veillonellaceae
otu74601	0	0	0	1.33333	17.6667	k__Bacteria; p__Firmicutes; c__Clostridia; o__Clostridiales; f__Ruminococcaceae; g__Unclassified_Ruminococcaceae; s__Unclassified_Ruminococcaceae
otu87378	0	0	0	9.66667	3.33333	k__Bacteria; p__Firmicutes; c__Clostridia; o__Clostridiales; f__Ruminococcaceae; g__Unclassified_Ruminococcaceae; s__Unclassified_Ruminococcaceae
otu88295	2.66667	3.33333	2.33333	0	0.666667	k__Bacteria; p__Firmicutes; c__Bacilli; o__Lactobacillales; f__Lactobacillaceae; g__Lactobacillus; s__Unclassified_Lactobacillus
otu89951	5	4	1.66667	1.66667	5.66667	k__Bacteria; p__Actinobacteria; c__Actinobacteria; o__Bifidobacteriales; f__Bifidobacteriaceae; g__Bifidobacterium; s__Bifidobacterium_pseudolongum
otu1173	0	0	0	3	2.66667	k__Bacteria; p__Firmicutes; c__Clostridia; o__Clostridiales; f__Ruminococcaceae; g__Unclassified_Ruminococcaceae; s__Unclassified_Ruminococcaceae
otu1732	0	6	0	0	0.666667	k__Bacteria; p__Firmicutes; c__Bacilli; o__Lactobacillales; f__Lactobacillaceae; g__Lactobacillus; s__Lactobacillus_reuteri
otu19368	0	0.666667	0	0	0	k__Bacteria; p__Proteobacteria; c__Gammaproteobacteria; o__Pseudomonadales; f__Pseudomonadaceae; g__Pseudomonas; s__Pseudomonas_fragi
otu28983	4.66667	10	0.666667	0	0	k__Bacteria; p__Actinobacteria; c__Coriobacteriia; o__Coriobacteriales; f__Coriobacteriaceae; g__Unclassified_Coriobacteriaceae; s__Unclassified_Coriobacteriaceae
otu42655	0	1	1.33333	6.33333	9.66667	k__Bacteria; p__Firmicutes; c__Erysipelotrichi; o__Erysipelotrichales; f__Erysipelotrichaceae; g__Allobaculum; s__Unclassified_Allobaculum
otu73623	9	0	5.33333	1	0	k__Bacteria; p__Firmicutes; c__Clostridia; o__Clostridiales; f__Lachnospiraceae; g__Coprococcus; s__Unclassified_Coprococcus
otu80265	12.3333	0	6.33333	0	0	k__Bacteria; p__Bacteroidetes; c__Bacteroidia; o__Bacteroidales; f__Prevotellaceae; g__Prevotella; s__Unclassified_Prevotella
otu83409	5.66667	3.33333	1	0	0.666667	k__Bacteria; p__Firmicutes; c__Bacilli; o__Lactobacillales; f__Lactobacillaceae; g__Lactobacillus; s__Unclassified_Lactobacillus
otu753	0	0	0	0.333333	0	k__Bacteria; p__Firmicutes; c__Clostridia; o__Clostridiales; f__Clostridiaceae; g__Unclassified_Clostridiaceae; s__Unclassified_Clostridiaceae
otu761	1.33333	1	0	1	0	k__Bacteria; p__Firmicutes; c__Clostridia; o__Clostridiales; f__Clostridiaceae; g__Unclassified_Clostridiaceae; s__Unclassified_Clostridiaceae
otu3189	0.333333	0.666667	0	6	3.66667	k__Bacteria; p__Firmicutes; c__Clostridia; o__Clostridiales; f__Lachnospiraceae; g__Dorea; s__Unclassified_Dorea
otu4420	0	0	0	1	0.666667	k__Bacteria; p__Firmicutes; c__Clostridia; o__Clostridiales; f__Unclassified_Clostridiales; g__Unclassified_Clostridiales; s__Unclassified_Clostridiales
otu28263	2.66667	11.6667	1.66667	0	0	k__Bacteria; p__Firmicutes; c__Erysipelotrichi; o__Erysipelotrichales; f__Erysipelotrichaceae; g__Bulleidia; s__Bulleidia_p-1630-c5
otu33215	0	1.33333	1.33333	9	6.66667	k__Bacteria; p__Firmicutes; c__Erysipelotrichi; o__Erysipelotrichales; f__Erysipelotrichaceae; g__Allobaculum; s__Unclassified_Allobaculum
otu33618	3.33333	8.33333	3.66667	0	0	k__Bacteria; p__Firmicutes; c__Erysipelotrichi; o__Erysipelotrichales; f__Erysipelotrichaceae; g__Bulleidia; s__Bulleidia_p-1630-c5
otu41611	2.33333	0.666667	1	4.66667	0.666667	k__Bacteria; p__Firmicutes; c__Clostridia; o__Clostridiales; f__Clostridiaceae; g__Unclassified_Clostridiaceae; s__Unclassified_Clostridiaceae
otu47072	3	0.333333	0	2	11	k__Bacteria; p__Firmicutes; c__Clostridia; o__Clostridiales; f__Christensenellaceae; g__Unclassified_Christensenellaceae; s__Unclassified_Christensenellaceae
otu59201	17	0	0	0	0	k__Bacteria; p__Cyanobacteria; c__Chloroplast; o__Streptophyta; f__Unclassified_Streptophyta; g__Unclassified_Streptophyta; s__Unclassified_Streptophyta
otu75601	0	15.6667	0.333333	0	0	k__Bacteria; p__Proteobacteria; c__Gammaproteobacteria; o__Pseudomonadales; f__Moraxellaceae; g__Unclassified_Moraxellaceae; s__Unclassified_Moraxellaceae
otu9838	0	0	0	9	1	k__Bacteria; p__Spirochaetes; c__Spirochaetes; o__Spirochaetales; f__Spirochaetaceae; g__Treponema; s__Unclassified_Treponema
otu15029	0	1.66667	1	0	0	k__Bacteria; p__Firmicutes; c__Bacilli; o__Turicibacterales; f__Turicibacteraceae; g__Turicibacter; s__Unclassified_Turicibacter
otu18010	4.33333	7.33333	4.33333	0	0	k__Bacteria; p__Firmicutes; c__Clostridia; o__Clostridiales; f__Lachnospiraceae; g__Unclassified_Lachnospiraceae; s__Unclassified_Lachnospiraceae
otu20928	0.333333	0	0	5.33333	2	k__Bacteria; p__Firmicutes; c__Clostridia; o__Clostridiales; f__Unclassified_Clostridiales; g__Unclassified_Clostridiales; s__Unclassified_Clostridiales
otu21418	0	0	0	6	0	k__Bacteria; p__Spirochaetes; c__Spirochaetes; o__Spirochaetales; f__Spirochaetaceae; g__Treponema; s__Unclassified_Treponema
otu21956	0	14.3333	0	0	0	k__Bacteria; p__Proteobacteria; c__Gammaproteobacteria; o__Pseudomonadales; f__Pseudomonadaceae; g__Unclassified_Pseudomonadaceae; s__Unclassified_Pseudomonadaceae
otu31698	0	5.33333	11.3333	0	0	k__Bacteria; p__Proteobacteria; c__Gammaproteobacteria; o__Pseudomonadales; f__Moraxellaceae; g__Psychrobacter; s__Unclassified_Psychrobacter
otu33719	1	1	0	2.66667	2	k__Bacteria; p__Firmicutes; c__Clostridia; o__Clostridiales; f__Clostridiaceae; g__Unclassified_Clostridiaceae; s__Unclassified_Clostridiaceae
otu35607	0	0	0	10	5.66667	k__Bacteria; p__Firmicutes; c__Clostridia; o__Clostridiales; f__Lachnospiraceae; g__Unclassified_Lachnospiraceae; s__Unclassified_Lachnospiraceae
otu47080	0	5.66667	10.3333	0	0	k__Bacteria; p__Proteobacteria; c__Gammaproteobacteria; o__Pseudomonadales; f__Moraxellaceae; g__Psychrobacter; s__Unclassified_Psychrobacter
otu47507	12.6667	4.66667	0.333333	0	0	k__Bacteria; p__Actinobacteria; c__Actinobacteria; o__Bifidobacteriales; f__Bifidobacteriaceae; g__Bifidobacterium; s__Bifidobacterium_pseudolongum
otu63884	0	0	0	3	2.33333	k__Bacteria; p__Firmicutes; c__Clostridia; o__Clostridiales; f__Unclassified_Clostridiales; g__Unclassified_Clostridiales; s__Unclassified_Clostridiales
otu69105	5.66667	3.33333	1.66667	3	3	k__Bacteria; p__Actinobacteria; c__Actinobacteria; o__Bifidobacteriales; f__Bifidobacteriaceae; g__Bifidobacterium; s__Bifidobacterium_pseudolongum
otu81289	2.33333	6.33333	2	1	5.33333	k__Bacteria; p__Actinobacteria; c__Coriobacteriia; o__Coriobacteriales; f__Coriobacteriaceae; g__Unclassified_Coriobacteriaceae; s__Unclassified_Coriobacteriaceae
otu82542	0	0	0	2	2	k__Bacteria; p__Firmicutes; c__Clostridia; o__Clostridiales; f__Unclassified_Clostridiales; g__Unclassified_Clostridiales; s__Unclassified_Clostridiales
otu86260	1.33333	0	2.66667	1.66667	2	k__Bacteria; p__Firmicutes; c__Clostridia; o__Clostridiales; f__[Mogibacteriaceae]; g__Unclassified_[Mogibacteriaceae]; s__Unclassified_[Mogibacteriaceae]
otu87774	0	6	9.33333	0	0	k__Bacteria; p__Proteobacteria; c__Gammaproteobacteria; o__Pseudomonadales; f__Moraxellaceae; g__Psychrobacter; s__Unclassified_Psychrobacter
otu95484	0.333333	0	0	7	4.33333	k__Bacteria; p__Firmicutes; c__Clostridia; o__Clostridiales; f__Clostridiaceae; g__Clostridium; s__Unclassified_Clostridium
otu31	2.66667	9	3.33333	0	0	k__Bacteria; p__Actinobacteria; c__Actinobacteria; o__Bifidobacteriales; f__Bifidobacteriaceae; g__Bifidobacterium; s__Unclassified_Bifidobacterium
otu16200	2	1.33333	1	3.66667	0	k__Bacteria; p__Firmicutes; c__Clostridia; o__Clostridiales; f__Clostridiaceae; g__Unclassified_Clostridiaceae; s__Unclassified_Clostridiaceae
otu16856	8.66667	0.666667	8.33333	0	0	k__Bacteria; p__Bacteroidetes; c__Bacteroidia; o__Bacteroidales; f__Prevotellaceae; g__Prevotella; s__Unclassified_Prevotella
otu37876	0	0.333333	0	0	0	k__Bacteria; p__Proteobacteria; c__Gammaproteobacteria; o__Pseudomonadales; f__Pseudomonadaceae; g__Pseudomonas; s__Pseudomonas_fragi
otu40400	0	0	0	3.33333	7	k__Bacteria; p__Firmicutes; c__Clostridia; o__Clostridiales; f__Lachnospiraceae; g__Unclassified_Lachnospiraceae; s__Unclassified_Lachnospiraceae
otu43893	0	0.666667	0	0	0	k__Bacteria; p__Proteobacteria; c__Gammaproteobacteria; o__Pseudomonadales; f__Pseudomonadaceae; g__Pseudomonas; s__Pseudomonas_fragi
otu45591	0	3.66667	3.33333	3.66667	6	k__Bacteria; p__Firmicutes; c__Erysipelotrichi; o__Erysipelotrichales; f__Erysipelotrichaceae; g__Allobaculum; s__Unclassified_Allobaculum
otu52836	2	0	2	2.33333	4	k__Bacteria; p__Firmicutes; c__Clostridia; o__Clostridiales; f__Lachnospiraceae; g__Unclassified_Lachnospiraceae; s__Unclassified_Lachnospiraceae
otu52940	0	0	0.333333	0	0	k__Bacteria; p__Firmicutes; c__Clostridia; o__Clostridiales; f__Clostridiaceae; g__Unclassified_Clostridiaceae; s__Unclassified_Clostridiaceae
otu60303	1.33333	0.333333	0.666667	2	0.666667	k__Bacteria; p__Firmicutes; c__Clostridia; o__Clostridiales; f__Peptostreptococcaceae; g__Unclassified_Peptostreptococcaceae; s__Unclassified_Peptostreptococcaceae
otu66080	8	6.66667	2.33333	0	0	k__Bacteria; p__Firmicutes; c__Bacilli; o__Lactobacillales; f__Lactobacillaceae; g__Lactobacillus; s__Unclassified_Lactobacillus
otu67974	4.33333	0	0	8.66667	6	k__Bacteria; p__Bacteroidetes; c__Bacteroidia; o__Bacteroidales; f__Rikenellaceae; g__Unclassified_Rikenellaceae; s__Unclassified_Rikenellaceae
otu71458	0	0	0	0.333333	0	k__Bacteria; p__Firmicutes; c__Bacilli; o__Lactobacillales; f__Streptococcaceae; g__Streptococcus; s__Unclassified_Streptococcus
otu75372	3.66667	0.666667	1.66667	3	0	k__Bacteria; p__Firmicutes; c__Clostridia; o__Clostridiales; f__Clostridiaceae; g__Clostridium; s__Unclassified_Clostridium
otu76596	0	0	0	0	19.6667	k__Bacteria; p__Proteobacteria; c__Gammaproteobacteria; o__Pseudomonadales; f__Moraxellaceae; g__Acinetobacter; s__Unclassified_Acinetobacter
otu77183	0	1.33333	4	5.66667	6	k__Bacteria; p__Actinobacteria; c__Actinobacteria; o__Bifidobacteriales; f__Bifidobacteriaceae; g__Bifidobacterium; s__Bifidobacterium_pseudolongum
otu80131	0	0	0	4.66667	8	k__Bacteria; p__Firmicutes; c__Clostridia; o__Clostridiales; f__Ruminococcaceae; g__Unclassified_Ruminococcaceae; s__Unclassified_Ruminococcaceae
otu1777	3.33333	0.666667	0.666667	3	4	k__Bacteria; p__Bacteroidetes; c__Bacteroidia; o__Bacteroidales; f__Porphyromonadaceae; g__Parabacteroides; s__Unclassified_Parabacteroides
otu19911	0	0	0	6.66667	3.66667	k__Bacteria; p__Firmicutes; c__Clostridia; o__Clostridiales; f__Ruminococcaceae; g__Unclassified_Ruminococcaceae; s__Unclassified_Ruminococcaceae
otu35911	6	3.66667	0.666667	4	3.33333	k__Bacteria; p__Actinobacteria; c__Actinobacteria; o__Bifidobacteriales; f__Bifidobacteriaceae; g__Bifidobacterium; s__Bifidobacterium_pseudolongum
otu49436	1.66667	0	0	0	0	k__Bacteria; p__Firmicutes; c__Clostridia; o__Clostridiales; f__Lachnospiraceae; g__Epulopiscium; s__Unclassified_Epulopiscium
otu55307	0	0	0	0.666667	0	k__Bacteria; p__Firmicutes; c__Clostridia; o__Clostridiales; f__Clostridiaceae; g__02d06; s__Unclassified_02d06
otu68190	0.333333	10.6667	3.66667	0	0	k__Bacteria; p__Actinobacteria; c__Actinobacteria; o__Bifidobacteriales; f__Bifidobacteriaceae; g__Bifidobacterium; s__Bifidobacterium_animalis
otu83995	0.333333	0.666667	2.66667	7	6.66667	k__Bacteria; p__Firmicutes; c__Erysipelotrichi; o__Erysipelotrichales; f__Erysipelotrichaceae; g__Allobaculum; s__Unclassified_Allobaculum
otu86612	0	0.666667	0	0	0	k__Bacteria; p__Proteobacteria; c__Gammaproteobacteria; o__Pseudomonadales; f__Pseudomonadaceae; g__Unclassified_Pseudomonadaceae; s__Unclassified_Pseudomonadaceae
otu31529	2	0	1.66667	3.66667	2.33333	k__Bacteria; p__Firmicutes; c__Clostridia; o__Clostridiales; f__Clostridiaceae; g__Unclassified_Clostridiaceae; s__Unclassified_Clostridiaceae
otu33880	1.33333	0	1.33333	8	6.66667	k__Bacteria; p__Bacteroidetes; c__Bacteroidia; o__Bacteroidales; f__RF16; g__Unclassified_RF16; s__Unclassified_RF16
otu52026	5.33333	0.666667	2	1.66667	2.66667	k__Bacteria; p__Firmicutes; c__Clostridia; o__Clostridiales; f__Clostridiaceae; g__Unclassified_Clostridiaceae; s__Unclassified_Clostridiaceae
otu1150	1.33333	0	0.333333	4	1.66667	k__Bacteria; p__Firmicutes; c__Clostridia; o__Clostridiales; f__Clostridiaceae; g__Unclassified_Clostridiaceae; s__Unclassified_Clostridiaceae
otu2242	4	2.66667	0.666667	0	1.66667	k__Bacteria; p__Firmicutes; c__Bacilli; o__Lactobacillales; f__Lactobacillaceae; g__Lactobacillus; s__Unclassified_Lactobacillus
otu20748	0	0.333333	1.33333	7	3.33333	k__Bacteria; p__Firmicutes; c__Clostridia; o__Clostridiales; f__Unclassified_Clostridiales; g__Unclassified_Clostridiales; s__Unclassified_Clostridiales
otu25615	4.66667	2.33333	1.66667	0	0	k__Bacteria; p__Firmicutes; c__Clostridia; o__Clostridiales; f__Clostridiaceae; g__Unclassified_Clostridiaceae; s__Unclassified_Clostridiaceae
otu50822	1.66667	0.333333	0	1.66667	0.666667	k__Bacteria; p__Firmicutes; c__Clostridia; o__Clostridiales; f__Peptostreptococcaceae; g__Unclassified_Peptostreptococcaceae; s__Unclassified_Peptostreptococcaceae
otu54242	0	0	0	4.66667	6	k__Bacteria; p__Firmicutes; c__Clostridia; o__Clostridiales; f__Unclassified_Clostridiales; g__Unclassified_Clostridiales; s__Unclassified_Clostridiales
otu56748	0	0	0	4.33333	1.66667	k__Bacteria; p__Firmicutes; c__Clostridia; o__Clostridiales; f__Peptostreptococcaceae; g__Unclassified_Peptostreptococcaceae; s__Unclassified_Peptostreptococcaceae
otu59768	0	4.66667	2	5.33333	3.66667	k__Bacteria; p__Firmicutes; c__Erysipelotrichi; o__Erysipelotrichales; f__Erysipelotrichaceae; g__Allobaculum; s__Unclassified_Allobaculum
otu66920	4	10	1	0	0	k__Bacteria; p__Actinobacteria; c__Coriobacteriia; o__Coriobacteriales; f__Coriobacteriaceae; g__Unclassified_Coriobacteriaceae; s__Unclassified_Coriobacteriaceae
otu72378	4.33333	4	0.333333	0	0	k__Bacteria; p__Firmicutes; c__Bacilli; o__Lactobacillales; f__Lactobacillaceae; g__Lactobacillus; s__Unclassified_Lactobacillus
otu72697	0	1.33333	2	0	0.333333	k__Bacteria; p__Firmicutes; c__Bacilli; o__Turicibacterales; f__Turicibacteraceae; g__Turicibacter; s__Unclassified_Turicibacter
otu78022	1	0.666667	1	2.66667	2	k__Bacteria; p__Firmicutes; c__Clostridia; o__Clostridiales; f__Unclassified_Clostridiales; g__Unclassified_Clostridiales; s__Unclassified_Clostridiales
otu78029	0	12.3333	0	0	0	k__Bacteria; p__Proteobacteria; c__Gammaproteobacteria; o__Pseudomonadales; f__Moraxellaceae; g__Unclassified_Moraxellaceae; s__Unclassified_Moraxellaceae
otu78219	0	0	2	3	0.666667	k__Bacteria; p__Firmicutes; c__Clostridia; o__Clostridiales; f__Peptostreptococcaceae; g__Unclassified_Peptostreptococcaceae; s__Unclassified_Peptostreptococcaceae
otu78569	0	0	0.333333	4.33333	4.33333	k__Bacteria; p__Firmicutes; c__Clostridia; o__Clostridiales; f__Unclassified_Clostridiales; g__Unclassified_Clostridiales; s__Unclassified_Clostridiales
otu87648	1.66667	0.666667	0.666667	5.33333	1.66667	k__Bacteria; p__Firmicutes; c__Clostridia; o__Clostridiales; f__Clostridiaceae; g__Unclassified_Clostridiaceae; s__Unclassified_Clostridiaceae
otu90864	0.666667	0	1.33333	2	12.3333	k__Bacteria; p__Firmicutes; c__Clostridia; o__Clostridiales; f__Ruminococcaceae; g__Unclassified_Ruminococcaceae; s__Unclassified_Ruminococcaceae
otu93578	1.66667	2.33333	1	0	1	k__Bacteria; p__Firmicutes; c__Bacilli; o__Lactobacillales; f__Lactobacillaceae; g__Lactobacillus; s__Unclassified_Lactobacillus
otu94438	0.666667	0	0	0.666667	1.66667	k__Bacteria; p__Verrucomicrobia; c__Verrucomicrobiae; o__Verrucomicrobiales; f__Verrucomicrobiaceae; g__Akkermansia; s__Unclassified_Akkermansia
otu7514	2.33333	0	0	0.333333	14	k__Bacteria; p__Firmicutes; c__Clostridia; o__Clostridiales; f__Christensenellaceae; g__Unclassified_Christensenellaceae; s__Unclassified_Christensenellaceae
otu18554	1.66667	1.66667	8	0	0	k__Bacteria; p__Bacteroidetes; c__[Saprospirae]; o__[Saprospirales]; f__Chitinophagaceae; g__Sediminibacterium; s__Unclassified_Sediminibacterium
otu31601	2	0	0	2.33333	1.66667	k__Bacteria; p__Firmicutes; c__Clostridia; o__Clostridiales; f__Christensenellaceae; g__Unclassified_Christensenellaceae; s__Unclassified_Christensenellaceae
otu33158	1.33333	1	1.66667	3.33333	2.33333	k__Bacteria; p__Firmicutes; c__Clostridia; o__Clostridiales; f__Unclassified_Clostridiales; g__Unclassified_Clostridiales; s__Unclassified_Clostridiales
otu34420	0.666667	0	0.333333	0	0	k__Bacteria; p__Firmicutes; c__Clostridia; o__Clostridiales; f__Unclassified_Clostridiales; g__Unclassified_Clostridiales; s__Unclassified_Clostridiales
otu35158	0.666667	1	1	2.66667	3.66667	k__Bacteria; p__Actinobacteria; c__Coriobacteriia; o__Coriobacteriales; f__Coriobacteriaceae; g__Unclassified_Coriobacteriaceae; s__Unclassified_Coriobacteriaceae
otu49849	3.66667	6	3	0	2	k__Bacteria; p__Actinobacteria; c__Coriobacteriia; o__Coriobacteriales; f__Coriobacteriaceae; g__Unclassified_Coriobacteriaceae; s__Unclassified_Coriobacteriaceae
otu52147	0.666667	10	4	0	0	k__Bacteria; p__Firmicutes; c__Clostridia; o__Clostridiales; f__[Mogibacteriaceae]; g__Unclassified_[Mogibacteriaceae]; s__Unclassified_[Mogibacteriaceae]
otu53814	0	0.666667	0	0	0	k__Bacteria; p__Proteobacteria; c__Gammaproteobacteria; o__Pseudomonadales; f__Pseudomonadaceae; g__Pseudomonas; s__Pseudomonas_fragi
otu60745	3.33333	7.33333	3	0	0	k__Bacteria; p__Actinobacteria; c__Actinobacteria; o__Bifidobacteriales; f__Bifidobacteriaceae; g__Bifidobacterium; s__Unclassified_Bifidobacterium
otu63800	0	0	0	3	1.33333	k__Bacteria; p__Firmicutes; c__Clostridia; o__Clostridiales; f__Unclassified_Clostridiales; g__Unclassified_Clostridiales; s__Unclassified_Clostridiales
otu1390	0.333333	0	0.666667	3.66667	4.66667	k__Bacteria; p__Actinobacteria; c__Coriobacteriia; o__Coriobacteriales; f__Coriobacteriaceae; g__Unclassified_Coriobacteriaceae; s__Unclassified_Coriobacteriaceae
otu33093	0.333333	0	0	3.33333	1.66667	k__Bacteria; p__Firmicutes; c__Clostridia; o__Clostridiales; f__Lachnospiraceae; g__Unclassified_Lachnospiraceae; s__Unclassified_Lachnospiraceae
otu40550	2	5	1.33333	0	1.66667	k__Bacteria; p__Firmicutes; c__Bacilli; o__Lactobacillales; f__Lactobacillaceae; g__Lactobacillus; s__Unclassified_Lactobacillus
otu48283	4.33333	9	1.66667	0	0	k__Bacteria; p__Firmicutes; c__Erysipelotrichi; o__Erysipelotrichales; f__Erysipelotrichaceae; g__Bulleidia; s__Bulleidia_p-1630-c5
otu49351	5.66667	3.66667	0.666667	0	0	k__Bacteria; p__Firmicutes; c__Bacilli; o__Lactobacillales; f__Lactobacillaceae; g__Lactobacillus; s__Unclassified_Lactobacillus
otu54449	3	1.33333	2.33333	3	5.33333	k__Bacteria; p__Firmicutes; c__Clostridia; o__Clostridiales; f__Lachnospiraceae; g__Unclassified_Lachnospiraceae; s__Unclassified_Lachnospiraceae
otu61021	0.666667	0.666667	10.3333	2	1	k__Bacteria; p__Proteobacteria; c__Betaproteobacteria; o__Burkholderiales; f__Alcaligenaceae; g__Sutterella; s__Unclassified_Sutterella
otu67045	2.33333	5.33333	2	2.33333	3.33333	k__Bacteria; p__Actinobacteria; c__Actinobacteria; o__Bifidobacteriales; f__Bifidobacteriaceae; g__Bifidobacterium; s__Bifidobacterium_pseudolongum
otu1323	0	0	0	14.3333	3.33333	k__Bacteria; p__Firmicutes; c__Clostridia; o__Clostridiales; f__Ruminococcaceae; g__Unclassified_Ruminococcaceae; s__Unclassified_Ruminococcaceae
otu2245	0	0	0	0	0.333333	k__Bacteria; p__Firmicutes; c__Bacilli; o__Lactobacillales; f__Streptococcaceae; g__Streptococcus; s__Unclassified_Streptococcus
otu19322	2.66667	0	7	0	1.66667	k__Bacteria; p__Firmicutes; c__Clostridia; o__Clostridiales; f__Ruminococcaceae; g__Oscillospira; s__Unclassified_Oscillospira
otu30524	1.66667	3.33333	5.66667	0	0	k__Bacteria; p__Proteobacteria; c__Betaproteobacteria; o__Burkholderiales; f__Unclassified_Burkholderiales; g__Unclassified_Burkholderiales; s__Unclassified_Burkholderiales
otu36505	2.66667	1.66667	1	3.66667	2.66667	k__Bacteria; p__Firmicutes; c__Clostridia; o__Clostridiales; f__[Mogibacteriaceae]; g__Mogibacterium; s__Unclassified_Mogibacterium
otu55141	11.6667	3.33333	0.333333	0	0	k__Bacteria; p__Actinobacteria; c__Actinobacteria; o__Bifidobacteriales; f__Bifidobacteriaceae; g__Bifidobacterium; s__Bifidobacterium_pseudolongum
otu63313	6.33333	4.66667	1.66667	2	2	k__Bacteria; p__Actinobacteria; c__Actinobacteria; o__Bifidobacteriales; f__Bifidobacteriaceae; g__Bifidobacterium; s__Bifidobacterium_animalis
otu72657	1	10.6667	2	0.333333	0.333333	k__Bacteria; p__Firmicutes; c__Clostridia; o__Clostridiales; f__[Mogibacteriaceae]; g__Unclassified_[Mogibacteriaceae]; s__Unclassified_[Mogibacteriaceae]
otu91366	0.666667	0	0	1.66667	1.66667	k__Bacteria; p__Bacteroidetes; c__Bacteroidia; o__Bacteroidales; f__S24-7; g__Unclassified_S24-7; s__Unclassified_S24-7
otu92879	0.333333	0.666667	0.333333	1.33333	0	k__Bacteria; p__Firmicutes; c__Clostridia; o__Clostridiales; f__Clostridiaceae; g__Unclassified_Clostridiaceae; s__Unclassified_Clostridiaceae
otu8242	1	0.666667	2	2	0	k__Bacteria; p__Firmicutes; c__Clostridia; o__Clostridiales; f__Clostridiaceae; g__Unclassified_Clostridiaceae; s__Unclassified_Clostridiaceae
otu15188	5.66667	3.66667	1.66667	1.66667	3.66667	k__Bacteria; p__Actinobacteria; c__Actinobacteria; o__Bifidobacteriales; f__Bifidobacteriaceae; g__Bifidobacterium; s__Bifidobacterium_pseudolongum
otu29112	4.66667	6.33333	3	0	0	k__Bacteria; p__Actinobacteria; c__Actinobacteria; o__Bifidobacteriales; f__Bifidobacteriaceae; g__Bifidobacterium; s__Unclassified_Bifidobacterium
otu31680	0	1	1	0	0	k__Bacteria; p__Firmicutes; c__Bacilli; o__Turicibacterales; f__Turicibacteraceae; g__Turicibacter; s__Unclassified_Turicibacter
otu42477	0	5.33333	9.33333	0	0	k__Bacteria; p__Proteobacteria; c__Gammaproteobacteria; o__Pseudomonadales; f__Moraxellaceae; g__Psychrobacter; s__Unclassified_Psychrobacter
otu44828	0	0.333333	0	0	0	k__Bacteria; p__Proteobacteria; c__Gammaproteobacteria; o__Pseudomonadales; f__Pseudomonadaceae; g__Pseudomonas; s__Pseudomonas_fragi
otu45279	0.666667	0	0	0.333333	0	k__Bacteria; p__Firmicutes; c__Clostridia; o__Clostridiales; f__Clostridiaceae; g__Unclassified_Clostridiaceae; s__Unclassified_Clostridiaceae
otu61109	8.66667	0	7.33333	0	0	k__Bacteria; p__Bacteroidetes; c__Bacteroidia; o__Bacteroidales; f__Prevotellaceae; g__Prevotella; s__Unclassified_Prevotella
otu81886	3.33333	1.66667	0	1.66667	4	k__Bacteria; p__Bacteroidetes; c__Bacteroidia; o__Bacteroidales; f__Porphyromonadaceae; g__Parabacteroides; s__Unclassified_Parabacteroides
otu487	2.33333	0.666667	1	6.66667	6	k__Bacteria; p__Firmicutes; c__Erysipelotrichi; o__Erysipelotrichales; f__Erysipelotrichaceae; g__Allobaculum; s__Unclassified_Allobaculum
otu3568	5.66667	0	9.33333	0	0	k__Bacteria; p__Firmicutes; c__Clostridia; o__Clostridiales; f__Veillonellaceae; g__Mitsuokella; s__Mitsuokella_multacida
otu11995	4.66667	1.66667	1	2.66667	4.33333	k__Bacteria; p__Actinobacteria; c__Actinobacteria; o__Bifidobacteriales; f__Bifidobacteriaceae; g__Bifidobacterium; s__Bifidobacterium_pseudolongum
otu30441	3.33333	0	2	8	2.66667	k__Bacteria; p__Bacteroidetes; c__Bacteroidia; o__Bacteroidales; f__BS11; g__Unclassified_BS11; s__Unclassified_BS11
otu32035	0	0	0	4.33333	4.66667	k__Bacteria; p__Firmicutes; c__Clostridia; o__Clostridiales; f__Ruminococcaceae; g__Unclassified_Ruminococcaceae; s__Unclassified_Ruminococcaceae
otu35689	1	0	0	1.33333	1.66667	k__Bacteria; p__Bacteroidetes; c__Bacteroidia; o__Bacteroidales; f__S24-7; g__Unclassified_S24-7; s__Unclassified_S24-7
otu36418	3	4.33333	5.66667	0	1	k__Bacteria; p__Firmicutes; c__Erysipelotrichi; o__Erysipelotrichales; f__Erysipelotrichaceae; g__Sharpea; s__Sharpea_azabuensis
otu49708	0	0	0	0	17.3333	k__Bacteria; p__Firmicutes; c__Bacilli; o__Bacillales; f__Planococcaceae; g__Unclassified_Planococcaceae; s__Unclassified_Planococcaceae
otu49740	0	0	0	0.666667	0.666667	k__Bacteria; p__Firmicutes; c__Bacilli; o__Lactobacillales; f__Streptococcaceae; g__Streptococcus; s__Unclassified_Streptococcus
otu54066	0	0	0.333333	4.33333	0.666667	k__Bacteria; p__Firmicutes; c__Clostridia; o__Clostridiales; f__Clostridiaceae; g__Unclassified_Clostridiaceae; s__Unclassified_Clostridiaceae
otu54403	4.33333	3	1	3.33333	3.66667	k__Bacteria; p__Actinobacteria; c__Actinobacteria; o__Bifidobacteriales; f__Bifidobacteriaceae; g__Bifidobacterium; s__Bifidobacterium_pseudolongum
otu66260	3	3	1.66667	0	1	k__Bacteria; p__Firmicutes; c__Bacilli; o__Lactobacillales; f__Lactobacillaceae; g__Lactobacillus; s__Unclassified_Lactobacillus
otu81314	1	8	5.33333	0	0	k__Bacteria; p__Firmicutes; c__Clostridia; o__Clostridiales; f__[Mogibacteriaceae]; g__Unclassified_[Mogibacteriaceae]; s__Unclassified_[Mogibacteriaceae]
otu81770	9.33333	0	6.33333	0.333333	0.666667	k__Bacteria; p__Proteobacteria; c__Gammaproteobacteria; o__Aeromonadales; f__Succinivibrionaceae; g__Unclassified_Succinivibrionaceae; s__Unclassified_Succinivibrionaceae
otu83018	0	4.66667	10	0	0	k__Bacteria; p__Proteobacteria; c__Gammaproteobacteria; o__Pseudomonadales; f__Moraxellaceae; g__Unclassified_Moraxellaceae; s__Unclassified_Moraxellaceae
otu84428	3	6.33333	3.33333	0	0	k__Bacteria; p__Actinobacteria; c__Actinobacteria; o__Bifidobacteriales; f__Bifidobacteriaceae; g__Bifidobacterium; s__Unclassified_Bifidobacterium
otu85186	2.33333	0	2	2.66667	1.66667	k__Bacteria; p__Firmicutes; c__Clostridia; o__Clostridiales; f__Clostridiaceae; g__Unclassified_Clostridiaceae; s__Unclassified_Clostridiaceae
otu89991	2.33333	0	1.33333	3	0.666667	k__Bacteria; p__Firmicutes; c__Clostridia; o__Clostridiales; f__Clostridiaceae; g__Unclassified_Clostridiaceae; s__Unclassified_Clostridiaceae
otu6222	0.666667	1.33333	6.66667	0	0	k__Bacteria; p__Actinobacteria; c__Actinobacteria; o__Actinomycetales; f__Brevibacteriaceae; g__Brevibacterium; s__Brevibacterium_aureum
otu31323	1.66667	4	1.66667	4.66667	3.33333	k__Bacteria; p__Actinobacteria; c__Actinobacteria; o__Bifidobacteriales; f__Bifidobacteriaceae; g__Bifidobacterium; s__Unclassified_Bifidobacterium
otu37428	2.33333	0.666667	1.33333	2	0	k__Bacteria; p__Firmicutes; c__Clostridia; o__Clostridiales; f__Clostridiaceae; g__Unclassified_Clostridiaceae; s__Unclassified_Clostridiaceae
otu39076	2.33333	0	0	11	3	k__Bacteria; p__Bacteroidetes; c__Bacteroidia; o__Bacteroidales; f__Unclassified_Bacteroidales; g__Unclassified_Bacteroidales; s__Unclassified_Bacteroidales
otu60038	2	1.33333	0.666667	1.66667	0	k__Bacteria; p__Firmicutes; c__Clostridia; o__Clostridiales; f__Clostridiaceae; g__Unclassified_Clostridiaceae; s__Unclassified_Clostridiaceae
otu66800	16	0	0	0	0	k__Bacteria; p__Cyanobacteria; c__Chloroplast; o__Streptophyta; f__Unclassified_Streptophyta; g__Unclassified_Streptophyta; s__Unclassified_Streptophyta
otu80335	1	2.33333	8	0	0	k__Bacteria; p__Proteobacteria; c__Alphaproteobacteria; o__Rhizobiales; f__Brucellaceae; g__Ochrobactrum; s__Unclassified_Ochrobactrum
otu83549	3.66667	4.66667	1	2.33333	4	k__Bacteria; p__Actinobacteria; c__Actinobacteria; o__Bifidobacteriales; f__Bifidobacteriaceae; g__Bifidobacterium; s__Bifidobacterium_pseudolongum
otu91792	10.6667	0	5	0	0	k__Bacteria; p__Firmicutes; c__Clostridia; o__Clostridiales; f__Veillonellaceae; g__Megasphaera; s__Unclassified_Megasphaera
otu4547	2.33333	0.333333	0.333333	3.33333	0.666667	k__Bacteria; p__Firmicutes; c__Clostridia; o__Clostridiales; f__Clostridiaceae; g__Unclassified_Clostridiaceae; s__Unclassified_Clostridiaceae
otu6064	0.333333	0	0	4.66667	4.33333	k__Bacteria; p__Firmicutes; c__Clostridia; o__Clostridiales; f__Clostridiaceae; g__SMB53; s__Unclassified_SMB53
otu10870	8.66667	2.66667	4.66667	0	0	k__Bacteria; p__Bacteroidetes; c__Bacteroidia; o__Bacteroidales; f__Prevotellaceae; g__Prevotella; s__Unclassified_Prevotella
otu18311	0.333333	0	0	5	1.66667	k__Bacteria; p__Firmicutes; c__Clostridia; o__Clostridiales; f__Peptostreptococcaceae; g__Unclassified_Peptostreptococcaceae; s__Unclassified_Peptostreptococcaceae
otu19877	0	0	0	0	0.666667	k__Bacteria; p__Firmicutes; c__Bacilli; o__Lactobacillales; f__Streptococcaceae; g__Streptococcus; s__Unclassified_Streptococcus
otu21494	15	0	2.66667	0	0	k__Bacteria; p__Bacteroidetes; c__Bacteroidia; o__Bacteroidales; f__Prevotellaceae; g__Prevotella; s__Unclassified_Prevotella
otu22389	1.33333	0	11	1.33333	0.666667	k__Bacteria; p__Proteobacteria; c__Betaproteobacteria; o__Burkholderiales; f__Alcaligenaceae; g__Sutterella; s__Unclassified_Sutterella
otu33944	0	0	0	4	2.66667	k__Bacteria; p__Firmicutes; c__Clostridia; o__Clostridiales; f__Ruminococcaceae; g__Unclassified_Ruminococcaceae; s__Unclassified_Ruminococcaceae
otu62462	0.666667	1.33333	0	0	0	k__Bacteria; p__Firmicutes; c__Bacilli; o__Lactobacillales; f__Lactobacillaceae; g__Lactobacillus; s__Unclassified_Lactobacillus
otu82304	4	1	1.66667	0.333333	1	k__Bacteria; p__Firmicutes; c__Clostridia; o__Clostridiales; f__Clostridiaceae; g__Clostridium; s__Unclassified_Clostridium
otu94874	3	1.33333	4	4.66667	3	k__Bacteria; p__Proteobacteria; c__Betaproteobacteria; o__Burkholderiales; f__Alcaligenaceae; g__Sutterella; s__Unclassified_Sutterella
otu551	0.333333	1.66667	6.33333	0	0	k__Bacteria; p__Actinobacteria; c__Actinobacteria; o__Actinomycetales; f__Pseudonocardiaceae; g__Amycolatopsis; s__Unclassified_Amycolatopsis
otu1235	0.333333	0	0	0	0	k__Bacteria; p__Firmicutes; c__Clostridia; o__Clostridiales; f__Clostridiaceae; g__Unclassified_Clostridiaceae; s__Unclassified_Clostridiaceae
otu9178	3	0	1.66667	4.66667	1.33333	k__Bacteria; p__Firmicutes; c__Clostridia; o__Clostridiales; f__Clostridiaceae; g__Unclassified_Clostridiaceae; s__Unclassified_Clostridiaceae
otu15436	1.33333	0.333333	2.33333	2.66667	1.33333	k__Bacteria; p__Firmicutes; c__Clostridia; o__Clostridiales; f__Clostridiaceae; g__Unclassified_Clostridiaceae; s__Unclassified_Clostridiaceae
otu15860	0	0	0	10.3333	3.33333	k__Bacteria; p__Firmicutes; c__Clostridia; o__Clostridiales; f__Clostridiaceae; g__Clostridium; s__Unclassified_Clostridium
otu17253	0.333333	0	0.333333	9	6.33333	k__Bacteria; p__Actinobacteria; c__Coriobacteriia; o__Coriobacteriales; f__Coriobacteriaceae; g__Unclassified_Coriobacteriaceae; s__Unclassified_Coriobacteriaceae
otu23814	0	0	0	0	0.666667	k__Bacteria; p__Firmicutes; c__Bacilli; o__Lactobacillales; f__Streptococcaceae; g__Streptococcus; s__Unclassified_Streptococcus
otu42149	4.33333	1.66667	0.666667	3	4	k__Bacteria; p__Firmicutes; c__Clostridia; o__Clostridiales; f__Clostridiaceae; g__Unclassified_Clostridiaceae; s__Unclassified_Clostridiaceae
otu46835	9	4.33333	1	0	0.333333	k__Bacteria; p__Firmicutes; c__Bacilli; o__Lactobacillales; f__Lactobacillaceae; g__Lactobacillus; s__Unclassified_Lactobacillus
otu59217	4.66667	2.33333	5.66667	0	1.33333	k__Bacteria; p__Firmicutes; c__Clostridia; o__Clostridiales; f__[Mogibacteriaceae]; g__Unclassified_[Mogibacteriaceae]; s__Unclassified_[Mogibacteriaceae]
otu72265	4.66667	2	1	3.33333	4.33333	k__Bacteria; p__Actinobacteria; c__Actinobacteria; o__Bifidobacteriales; f__Bifidobacteriaceae; g__Bifidobacterium; s__Bifidobacterium_pseudolongum
otu80271	0.333333	0	3.66667	3.33333	7.33333	k__Bacteria; p__Verrucomicrobia; c__Verruco-5; o__WCHB1-41; f__RFP12; g__Unclassified_RFP12; s__Unclassified_RFP12
otu93122	4	3	1.33333	3	3.66667	k__Bacteria; p__Actinobacteria; c__Actinobacteria; o__Bifidobacteriales; f__Bifidobacteriaceae; g__Bifidobacterium; s__Bifidobacterium_pseudolongum
otu93326	0	14	0	0	0	k__Bacteria; p__Proteobacteria; c__Gammaproteobacteria; o__Pseudomonadales; f__Moraxellaceae; g__Unclassified_Moraxellaceae; s__Unclassified_Moraxellaceae
otu4153	0.666667	0	1.66667	2.66667	1	k__Bacteria; p__Firmicutes; c__Clostridia; o__Clostridiales; f__Clostridiaceae; g__Unclassified_Clostridiaceae; s__Unclassified_Clostridiaceae
otu5698	2.33333	0.666667	1.66667	2.66667	0.666667	k__Bacteria; p__Firmicutes; c__Clostridia; o__Clostridiales; f__Clostridiaceae; g__Unclassified_Clostridiaceae; s__Unclassified_Clostridiaceae
otu20376	5.66667	4.66667	2.33333	0	0.333333	k__Bacteria; p__Actinobacteria; c__Coriobacteriia; o__Coriobacteriales; f__Coriobacteriaceae; g__Unclassified_Coriobacteriaceae; s__Unclassified_Coriobacteriaceae
otu20728	1	2.33333	0.333333	1.33333	1.66667	k__Bacteria; p__Firmicutes; c__Clostridia; o__Clostridiales; f__Lachnospiraceae; g__Coprococcus; s__Unclassified_Coprococcus
otu24543	4	6	3	0	0	k__Bacteria; p__Firmicutes; c__Erysipelotrichi; o__Erysipelotrichales; f__Erysipelotrichaceae; g__Bulleidia; s__Bulleidia_p-1630-c5
otu39857	9	3.33333	0.333333	0	0	k__Bacteria; p__Firmicutes; c__Bacilli; o__Lactobacillales; f__Lactobacillaceae; g__Lactobacillus; s__Unclassified_Lactobacillus
otu41491	0	1.33333	1	7.66667	6	k__Bacteria; p__Firmicutes; c__Erysipelotrichi; o__Erysipelotrichales; f__Erysipelotrichaceae; g__Allobaculum; s__Unclassified_Allobaculum
otu48146	0	0	0.666667	0.666667	0	k__Bacteria; p__Firmicutes; c__Clostridia; o__Clostridiales; f__Peptostreptococcaceae; g__Unclassified_Peptostreptococcaceae; s__Unclassified_Peptostreptococcaceae
otu49083	0	0	0	0	17.3333	k__Bacteria; p__Bacteroidetes; c__Flavobacteriia; o__Flavobacteriales; f__[Weeksellaceae]; g__Wautersiella; s__Unclassified_Wautersiella
otu53757	0	0	1	1	0.333333	k__Bacteria; p__Firmicutes; c__Clostridia; o__Clostridiales; f__Clostridiaceae; g__Unclassified_Clostridiaceae; s__Unclassified_Clostridiaceae
otu80756	5	6.66667	1.33333	0	0.666667	k__Bacteria; p__Actinobacteria; c__Coriobacteriia; o__Coriobacteriales; f__Coriobacteriaceae; g__Unclassified_Coriobacteriaceae; s__Unclassified_Coriobacteriaceae
otu82368	6.66667	0.333333	1.66667	0	0.666667	k__Bacteria; p__Firmicutes; c__Clostridia; o__Clostridiales; f__Clostridiaceae; g__Clostridium; s__Unclassified_Clostridium
otu87460	3	8	3	0	0	k__Bacteria; p__Firmicutes; c__Clostridia; o__Clostridiales; f__Lachnospiraceae; g__Unclassified_Lachnospiraceae; s__Unclassified_Lachnospiraceae
otu87719	2	1.66667	2.66667	0	0	k__Bacteria; p__Actinobacteria; c__Actinobacteria; o__Bifidobacteriales; f__Bifidobacteriaceae; g__Unclassified_Bifidobacteriaceae; s__Unclassified_Bifidobacteriaceae
otu5604	2.66667	0	0.666667	1.66667	0.666667	k__Bacteria; p__Firmicutes; c__Clostridia; o__Clostridiales; f__Clostridiaceae; g__Clostridium; s__Unclassified_Clostridium
otu9455	0.666667	1.33333	0.666667	0	0	k__Bacteria; p__Firmicutes; c__Bacilli; o__Turicibacterales; f__Turicibacteraceae; g__Turicibacter; s__Unclassified_Turicibacter
otu10026	5.66667	4	3.33333	0	0	k__Bacteria; p__Actinobacteria; c__Coriobacteriia; o__Coriobacteriales; f__Coriobacteriaceae; g__Unclassified_Coriobacteriaceae; s__Unclassified_Coriobacteriaceae
otu12941	0	1.66667	0	0	0	k__Bacteria; p__Firmicutes; c__Bacilli; o__Lactobacillales; f__Lactobacillaceae; g__Lactobacillus; s__Unclassified_Lactobacillus
otu14931	5	0	8	0.666667	0	k__Bacteria; p__Proteobacteria; c__Deltaproteobacteria; o__Desulfovibrionales; f__Desulfovibrionaceae; g__Unclassified_Desulfovibrionaceae; s__Unclassified_Desulfovibrionaceae
otu19146	9.66667	0.666667	5	0	0	k__Bacteria; p__Bacteroidetes; c__Bacteroidia; o__Bacteroidales; f__Prevotellaceae; g__Prevotella; s__Unclassified_Prevotella
otu25321	0	0	1	8	4	k__Bacteria; p__Bacteroidetes; c__Bacteroidia; o__Bacteroidales; f__Unclassified_Bacteroidales; g__Unclassified_Bacteroidales; s__Unclassified_Bacteroidales
otu26865	1.66667	0	0	3.66667	2	k__Bacteria; p__Firmicutes; c__Clostridia; o__Clostridiales; f__Clostridiaceae; g__Clostridium; s__Unclassified_Clostridium
otu50144	0	0.333333	0	0	0	k__Bacteria; p__Proteobacteria; c__Gammaproteobacteria; o__Pseudomonadales; f__Pseudomonadaceae; g__Pseudomonas; s__Pseudomonas_fragi
otu56148	0	0	0.333333	3	4	k__Bacteria; p__Firmicutes; c__Clostridia; o__Clostridiales; f__Ruminococcaceae; g__Unclassified_Ruminococcaceae; s__Unclassified_Ruminococcaceae
otu56955	1	0	0	1.66667	4.33333	k__Bacteria; p__Firmicutes; c__Clostridia; o__Clostridiales; f__Clostridiaceae; g__Unclassified_Clostridiaceae; s__Unclassified_Clostridiaceae
otu75903	5	3.33333	0	0	0.666667	k__Bacteria; p__Firmicutes; c__Bacilli; o__Lactobacillales; f__Lactobacillaceae; g__Lactobacillus; s__Unclassified_Lactobacillus
otu76645	5	4	5	0	0	k__Bacteria; p__Actinobacteria; c__Actinobacteria; o__Bifidobacteriales; f__Bifidobacteriaceae; g__Unclassified_Bifidobacteriaceae; s__Unclassified_Bifidobacteriaceae
otu91329	0	1.33333	1.66667	7.66667	5	k__Bacteria; p__Firmicutes; c__Erysipelotrichi; o__Erysipelotrichales; f__Erysipelotrichaceae; g__Allobaculum; s__Unclassified_Allobaculum
otu94588	0.333333	4	2.66667	4	3.33333	k__Bacteria; p__Firmicutes; c__Erysipelotrichi; o__Erysipelotrichales; f__Erysipelotrichaceae; g__Allobaculum; s__Unclassified_Allobaculum
otu4850	1.33333	0.666667	0	1	1.33333	k__Bacteria; p__Firmicutes; c__Clostridia; o__Clostridiales; f__Unclassified_Clostridiales; g__Unclassified_Clostridiales; s__Unclassified_Clostridiales
otu12359	0	13.3333	0	0	0	k__Bacteria; p__Proteobacteria; c__Gammaproteobacteria; o__Pseudomonadales; f__Moraxellaceae; g__Unclassified_Moraxellaceae; s__Unclassified_Moraxellaceae
otu24039	0.666667	4.66667	3	0	0.666667	k__Bacteria; p__Firmicutes; c__Erysipelotrichi; o__Erysipelotrichales; f__Erysipelotrichaceae; g__Sharpea; s__Sharpea_p-3329-23G2
otu27491	0	0	0	10.6667	2.66667	k__Bacteria; p__Firmicutes; c__Clostridia; o__Clostridiales; f__Ruminococcaceae; g__Unclassified_Ruminococcaceae; s__Unclassified_Ruminococcaceae
otu37458	0	13.3333	0	0	0	k__Bacteria; p__Proteobacteria; c__Gammaproteobacteria; o__Pseudomonadales; f__Pseudomonadaceae; g__Unclassified_Pseudomonadaceae; s__Unclassified_Pseudomonadaceae
otu57755	2.33333	9.33333	0.666667	0	0	k__Bacteria; p__Firmicutes; c__Bacilli; o__Lactobacillales; f__Lactobacillaceae; g__Lactobacillus; s__Unclassified_Lactobacillus
otu60311	0.666667	0	0	0	0	k__Bacteria; p__Firmicutes; c__Clostridia; o__Clostridiales; f__Clostridiaceae; g__Clostridium; s__Unclassified_Clostridium
otu65944	0.333333	0	0	1.66667	0	k__Bacteria; p__Firmicutes; c__Clostridia; o__Clostridiales; f__Peptostreptococcaceae; g__Unclassified_Peptostreptococcaceae; s__Unclassified_Peptostreptococcaceae
otu76863	0	3	11.3333	0	0	k__Bacteria; p__Proteobacteria; c__Gammaproteobacteria; o__Pseudomonadales; f__Moraxellaceae; g__Unclassified_Moraxellaceae; s__Unclassified_Moraxellaceae
otu83112	0	0	0	0.666667	1	k__Bacteria; p__Bacteroidetes; c__Bacteroidia; o__Bacteroidales; f__S24-7; g__Unclassified_S24-7; s__Unclassified_S24-7
otu86508	1.66667	2	7.33333	0	0	k__Bacteria; p__Proteobacteria; c__Alphaproteobacteria; o__Rhizobiales; f__Phyllobacteriaceae; g__Aminobacter; s__Unclassified_Aminobacter
otu89583	1.66667	0.333333	1	2	0	k__Bacteria; p__Firmicutes; c__Clostridia; o__Unclassified_Clostridia; f__Unclassified_Clostridia; g__Unclassified_Clostridia; s__Unclassified_Clostridia
otu437	7	0	6	0	0	k__Bacteria; p__Firmicutes; c__Clostridia; o__Clostridiales; f__Veillonellaceae; g__Megasphaera; s__Unclassified_Megasphaera
otu2065	0.333333	0	0	7.66667	3.66667	k__Bacteria; p__Firmicutes; c__Clostridia; o__Clostridiales; f__Lachnospiraceae; g__Roseburia; s__Unclassified_Roseburia
otu10842	2.66667	2.33333	0	0	1.33333	k__Bacteria; p__Firmicutes; c__Bacilli; o__Lactobacillales; f__Lactobacillaceae; g__Lactobacillus; s__Unclassified_Lactobacillus
otu19652	0.666667	0.666667	0	3	1.66667	k__Bacteria; p__Firmicutes; c__Clostridia; o__Clostridiales; f__Unclassified_Clostridiales; g__Unclassified_Clostridiales; s__Unclassified_Clostridiales
otu28026	5.66667	4.66667	3	0	0	k__Bacteria; p__Firmicutes; c__Bacilli; o__Lactobacillales; f__Lactobacillaceae; g__Lactobacillus; s__Unclassified_Lactobacillus
otu36880	3	0	0.333333	1.33333	3	k__Bacteria; p__Bacteroidetes; c__Bacteroidia; o__Bacteroidales; f__Porphyromonadaceae; g__Parabacteroides; s__Unclassified_Parabacteroides
otu39262	0	0	0	5	4	k__Bacteria; p__Spirochaetes; c__Spirochaetes; o__Spirochaetales; f__Spirochaetaceae; g__Treponema; s__Unclassified_Treponema
otu47613	0	0	0	1.66667	10.3333	k__Bacteria; p__Firmicutes; c__Clostridia; o__Clostridiales; f__[Mogibacteriaceae]; g__Unclassified_[Mogibacteriaceae]; s__Unclassified_[Mogibacteriaceae]
otu57050	9.33333	4.66667	0.666667	0	0	k__Bacteria; p__Firmicutes; c__Bacilli; o__Lactobacillales; f__Lactobacillaceae; g__Lactobacillus; s__Unclassified_Lactobacillus
otu58586	3.66667	3.33333	1.33333	2.33333	3	k__Bacteria; p__Actinobacteria; c__Actinobacteria; o__Bifidobacteriales; f__Bifidobacteriaceae; g__Bifidobacterium; s__Bifidobacterium_pseudolongum
otu63915	0	0	0	0.666667	0	k__Bacteria; p__Firmicutes; c__Clostridia; o__Clostridiales; f__Unclassified_Clostridiales; g__Unclassified_Clostridiales; s__Unclassified_Clostridiales
otu66112	0	2.66667	0	0	0	k__Bacteria; p__Firmicutes; c__Bacilli; o__Lactobacillales; f__Lactobacillaceae; g__Lactobacillus; s__Unclassified_Lactobacillus
otu70440	13.3333	0	3	0	0	k__Bacteria; p__Bacteroidetes; c__Bacteroidia; o__Bacteroidales; f__Prevotellaceae; g__Prevotella; s__Unclassified_Prevotella
otu75813	0	1	0	0	0	k__Bacteria; p__Proteobacteria; c__Gammaproteobacteria; o__Pseudomonadales; f__Pseudomonadaceae; g__Pseudomonas; s__Pseudomonas_fragi
otu79512	2.33333	2.66667	1	0	1	k__Bacteria; p__Firmicutes; c__Bacilli; o__Lactobacillales; f__Lactobacillaceae; g__Lactobacillus; s__Unclassified_Lactobacillus
otu80617	4	2.33333	2	2	3.66667	k__Bacteria; p__Actinobacteria; c__Actinobacteria; o__Bifidobacteriales; f__Bifidobacteriaceae; g__Bifidobacterium; s__Bifidobacterium_pseudolongum
otu83501	0	2.66667	0	0	0.333333	k__Bacteria; p__Firmicutes; c__Bacilli; o__Lactobacillales; f__Lactobacillaceae; g__Lactobacillus; s__Unclassified_Lactobacillus
otu93150	3.33333	6.66667	3	0	0	k__Bacteria; p__Actinobacteria; c__Actinobacteria; o__Bifidobacteriales; f__Bifidobacteriaceae; g__Bifidobacterium; s__Unclassified_Bifidobacterium
otu95391	9	0.333333	3.33333	0	0	k__Bacteria; p__Firmicutes; c__Clostridia; o__Clostridiales; f__Veillonellaceae; g__Megasphaera; s__Unclassified_Megasphaera
otu3266	3.66667	3.66667	1	4	1.33333	k__Bacteria; p__Actinobacteria; c__Actinobacteria; o__Bifidobacteriales; f__Bifidobacteriaceae; g__Bifidobacterium; s__Bifidobacterium_pseudolongum
otu18227	0	5	0	0	0	k__Bacteria; p__Firmicutes; c__Bacilli; o__Lactobacillales; f__Lactobacillaceae; g__Lactobacillus; s__Unclassified_Lactobacillus
otu30793	5	1.33333	1	4.33333	4	k__Bacteria; p__Actinobacteria; c__Actinobacteria; o__Bifidobacteriales; f__Bifidobacteriaceae; g__Bifidobacterium; s__Bifidobacterium_pseudolongum
otu34652	2.66667	3	0.333333	0	1.33333	k__Bacteria; p__Firmicutes; c__Bacilli; o__Lactobacillales; f__Lactobacillaceae; g__Lactobacillus; s__Unclassified_Lactobacillus
otu41605	0	0	0	3.33333	1.33333	k__Bacteria; p__Firmicutes; c__Clostridia; o__Clostridiales; f__Unclassified_Clostridiales; g__Unclassified_Clostridiales; s__Unclassified_Clostridiales
otu46432	0	0	0	0	1	k__Bacteria; p__Firmicutes; c__Bacilli; o__Lactobacillales; f__Streptococcaceae; g__Streptococcus; s__Unclassified_Streptococcus
otu52889	4.66667	0	0.333333	2.33333	6	k__Bacteria; p__Bacteroidetes; c__Bacteroidia; o__Bacteroidales; f__[Paraprevotellaceae]; g__CF231; s__Unclassified_CF231
otu53890	0.666667	0	0	0	1.66667	k__Bacteria; p__Firmicutes; c__Clostridia; o__Clostridiales; f__Ruminococcaceae; g__Unclassified_Ruminococcaceae; s__Unclassified_Ruminococcaceae
otu54026	0	0	0	4.66667	6	k__Bacteria; p__Firmicutes; c__Clostridia; o__Clostridiales; f__Lachnospiraceae; g__Unclassified_Lachnospiraceae; s__Unclassified_Lachnospiraceae
otu68238	0	0	0	2.66667	2.66667	k__Bacteria; p__Firmicutes; c__Clostridia; o__Clostridiales; f__Lachnospiraceae; g__Unclassified_Lachnospiraceae; s__Unclassified_Lachnospiraceae
otu68430	0	0	0	2.33333	2	k__Bacteria; p__Firmicutes; c__Clostridia; o__Clostridiales; f__Clostridiaceae; g__Unclassified_Clostridiaceae; s__Unclassified_Clostridiaceae
otu85467	11	2	0	0	0	k__Bacteria; p__Firmicutes; c__Clostridia; o__Clostridiales; f__Lachnospiraceae; g__Butyrivibrio; s__Unclassified_Butyrivibrio
otu93593	0	0	0	1.33333	2.66667	k__Bacteria; p__Firmicutes; c__Clostridia; o__Clostridiales; f__Ruminococcaceae; g__Unclassified_Ruminococcaceae; s__Unclassified_Ruminococcaceae
otu5277	1.33333	0	0.333333	1	0	k__Bacteria; p__Firmicutes; c__Clostridia; o__Clostridiales; f__Clostridiaceae; g__Unclassified_Clostridiaceae; s__Unclassified_Clostridiaceae
otu12218	1	0	1.33333	5	0.333333	k__Bacteria; p__Firmicutes; c__Clostridia; o__Clostridiales; f__Clostridiaceae; g__Unclassified_Clostridiaceae; s__Unclassified_Clostridiaceae
otu12757	3	2.66667	0	0	0.666667	k__Bacteria; p__Firmicutes; c__Bacilli; o__Lactobacillales; f__Lactobacillaceae; g__Lactobacillus; s__Unclassified_Lactobacillus
otu13303	0	4.66667	8.33333	0	0	k__Bacteria; p__Proteobacteria; c__Gammaproteobacteria; o__Pseudomonadales; f__Moraxellaceae; g__Psychrobacter; s__Unclassified_Psychrobacter
otu15748	2	0.666667	0.333333	4.33333	0.666667	k__Bacteria; p__Firmicutes; c__Clostridia; o__Clostridiales; f__Clostridiaceae; g__Sarcina; s__Unclassified_Sarcina
otu16512	1.33333	0.666667	1.33333	3.33333	0	k__Bacteria; p__Firmicutes; c__Clostridia; o__Clostridiales; f__Clostridiaceae; g__Unclassified_Clostridiaceae; s__Unclassified_Clostridiaceae
otu44068	7.33333	3.66667	2	0	0	k__Bacteria; p__Firmicutes; c__Bacilli; o__Lactobacillales; f__Lactobacillaceae; g__Lactobacillus; s__Unclassified_Lactobacillus
otu46417	0	0	0	2.33333	0.666667	k__Bacteria; p__Firmicutes; c__Clostridia; o__Clostridiales; f__Clostridiaceae; g__Clostridium; s__Unclassified_Clostridium
otu46805	4.66667	2.66667	0.333333	1.33333	0.333333	k__Bacteria; p__Firmicutes; c__Clostridia; o__Clostridiales; f__Clostridiaceae; g__Unclassified_Clostridiaceae; s__Unclassified_Clostridiaceae
otu47064	0	0	0	2.66667	4.33333	k__Bacteria; p__Firmicutes; c__Clostridia; o__Clostridiales; f__Lachnospiraceae; g__Unclassified_Lachnospiraceae; s__Unclassified_Lachnospiraceae
otu47264	0.333333	0.333333	0.333333	0	0	k__Bacteria; p__Firmicutes; c__Bacilli; o__Turicibacterales; f__Turicibacteraceae; g__Turicibacter; s__Unclassified_Turicibacter
otu72783	0.666667	0	0.333333	2	1.33333	k__Bacteria; p__Firmicutes; c__Clostridia; o__Clostridiales; f__Clostridiaceae; g__Unclassified_Clostridiaceae; s__Unclassified_Clostridiaceae
otu77795	0	0.666667	0	0	0	k__Bacteria; p__Proteobacteria; c__Gammaproteobacteria; o__Pseudomonadales; f__Pseudomonadaceae; g__Pseudomonas; s__Pseudomonas_fragi
otu87579	6	4.33333	1.33333	0	0	k__Bacteria; p__Firmicutes; c__Bacilli; o__Lactobacillales; f__Lactobacillaceae; g__Lactobacillus; s__Unclassified_Lactobacillus
otu90399	2.33333	3	0.333333	0	1	k__Bacteria; p__Firmicutes; c__Bacilli; o__Lactobacillales; f__Lactobacillaceae; g__Lactobacillus; s__Unclassified_Lactobacillus
otu3855	5.66667	1	6.66667	0	0	k__Bacteria; p__Firmicutes; c__Clostridia; o__Clostridiales; f__Lachnospiraceae; g__Unclassified_Lachnospiraceae; s__Unclassified_Lachnospiraceae
otu5201	2.66667	1	1.33333	3.66667	2.66667	k__Bacteria; p__Bacteroidetes; c__Bacteroidia; o__Bacteroidales; f__Porphyromonadaceae; g__Parabacteroides; s__Unclassified_Parabacteroides
otu10785	1.66667	0	0	2	0	k__Bacteria; p__Firmicutes; c__Clostridia; o__Clostridiales; f__Clostridiaceae; g__Sarcina; s__Unclassified_Sarcina
otu22235	0.666667	0	0	0.666667	2	k__Bacteria; p__Bacteroidetes; c__Bacteroidia; o__Bacteroidales; f__S24-7; g__Unclassified_S24-7; s__Unclassified_S24-7
otu26989	3	3	0.666667	2	4.33333	k__Bacteria; p__Actinobacteria; c__Actinobacteria; o__Bifidobacteriales; f__Bifidobacteriaceae; g__Bifidobacterium; s__Bifidobacterium_pseudolongum
otu34630	13.3333	0	2.33333	0	0	k__Bacteria; p__Bacteroidetes; c__Bacteroidia; o__Bacteroidales; f__Prevotellaceae; g__Prevotella; s__Unclassified_Prevotella
otu35178	0	0	0	0.333333	0.333333	k__Bacteria; p__Firmicutes; c__Clostridia; o__Clostridiales; f__Peptostreptococcaceae; g__Unclassified_Peptostreptococcaceae; s__Unclassified_Peptostreptococcaceae
otu38921	1	1.33333	2	4.33333	2	k__Bacteria; p__Bacteroidetes; c__Bacteroidia; o__Bacteroidales; f__Porphyromonadaceae; g__Parabacteroides; s__Unclassified_Parabacteroides
otu39500	0	4.33333	8.33333	0	0	k__Bacteria; p__Proteobacteria; c__Gammaproteobacteria; o__Pseudomonadales; f__Moraxellaceae; g__Psychrobacter; s__Unclassified_Psychrobacter
otu53519	4	2.66667	1.66667	3	3	k__Bacteria; p__Actinobacteria; c__Actinobacteria; o__Bifidobacteriales; f__Bifidobacteriaceae; g__Bifidobacterium; s__Bifidobacterium_pseudolongum
otu64402	0	0	0	2.66667	6	k__Bacteria; p__Firmicutes; c__Clostridia; o__Clostridiales; f__Ruminococcaceae; g__Unclassified_Ruminococcaceae; s__Unclassified_Ruminococcaceae
otu75165	0	0	0.333333	7	6	k__Bacteria; p__Bacteroidetes; c__Bacteroidia; o__Bacteroidales; f__Unclassified_Bacteroidales; g__Unclassified_Bacteroidales; s__Unclassified_Bacteroidales
otu83070	0.333333	0	0	8.66667	3.33333	k__Bacteria; p__Firmicutes; c__Clostridia; o__Clostridiales; f__Ruminococcaceae; g__Unclassified_Ruminococcaceae; s__Unclassified_Ruminococcaceae
otu88637	4	4.33333	3.66667	0	0	k__Bacteria; p__Actinobacteria; c__Actinobacteria; o__Actinomycetales; f__Micrococcaceae; g__Rothia; s__Rothia_aeria
otu2533	2	0.333333	1.33333	2	1.66667	k__Bacteria; p__Firmicutes; c__Clostridia; o__Clostridiales; f__Clostridiaceae; g__Unclassified_Clostridiaceae; s__Unclassified_Clostridiaceae
otu3285	0	0	0	0.666667	3.66667	k__Bacteria; p__Firmicutes; c__Clostridia; o__Clostridiales; f__Unclassified_Clostridiales; g__Unclassified_Clostridiales; s__Unclassified_Clostridiales
otu13549	4.33333	6	2.33333	0	0	k__Bacteria; p__Actinobacteria; c__Coriobacteriia; o__Coriobacteriales; f__Coriobacteriaceae; g__Unclassified_Coriobacteriaceae; s__Unclassified_Coriobacteriaceae
otu16545	1	1.33333	1	2.33333	0.666667	k__Bacteria; p__Firmicutes; c__Clostridia; o__Clostridiales; f__Clostridiaceae; g__Unclassified_Clostridiaceae; s__Unclassified_Clostridiaceae
otu16731	2.33333	3	1.66667	2.66667	4.33333	k__Bacteria; p__Actinobacteria; c__Actinobacteria; o__Bifidobacteriales; f__Bifidobacteriaceae; g__Bifidobacterium; s__Bifidobacterium_pseudolongum
otu28744	0.666667	4	3.66667	2.33333	2.33333	k__Bacteria; p__Actinobacteria; c__Coriobacteriia; o__Coriobacteriales; f__Coriobacteriaceae; g__Unclassified_Coriobacteriaceae; s__Unclassified_Coriobacteriaceae
otu29157	3	2.66667	2.66667	2.33333	3.33333	k__Bacteria; p__Actinobacteria; c__Actinobacteria; o__Bifidobacteriales; f__Bifidobacteriaceae; g__Bifidobacterium; s__Bifidobacterium_pseudolongum
otu32512	0	12.3333	0	0	0	k__Bacteria; p__Proteobacteria; c__Gammaproteobacteria; o__Pseudomonadales; f__Pseudomonadaceae; g__Pseudomonas; s__Unclassified_Pseudomonas
otu39461	0.666667	0.666667	0.666667	0	0	k__Bacteria; p__Firmicutes; c__Bacilli; o__Turicibacterales; f__Turicibacteraceae; g__Turicibacter; s__Unclassified_Turicibacter
otu39472	0	0	0	0	16	k__Bacteria; p__Bacteroidetes; c__Flavobacteriia; o__Flavobacteriales; f__[Weeksellaceae]; g__Wautersiella; s__Unclassified_Wautersiella
otu40934	0	0	0	11.6667	0.666667	k__Bacteria; p__Firmicutes; c__Clostridia; o__Clostridiales; f__Ruminococcaceae; g__Unclassified_Ruminococcaceae; s__Unclassified_Ruminococcaceae
otu41004	0	0	0	4	5	k__Bacteria; p__Firmicutes; c__Clostridia; o__Clostridiales; f__Ruminococcaceae; g__Unclassified_Ruminococcaceae; s__Unclassified_Ruminococcaceae
otu48465	2.66667	0.333333	9.33333	0	0	k__Bacteria; p__Firmicutes; c__Clostridia; o__Clostridiales; f__Veillonellaceae; g__Selenomonas; s__Unclassified_Selenomonas
otu48894	0	1.66667	2.66667	5	4.66667	k__Bacteria; p__Firmicutes; c__Erysipelotrichi; o__Erysipelotrichales; f__Erysipelotrichaceae; g__Allobaculum; s__Unclassified_Allobaculum
otu50206	0.666667	0	3.33333	2.33333	4.66667	k__Bacteria; p__Firmicutes; c__Clostridia; o__Clostridiales; f__Unclassified_Clostridiales; g__Unclassified_Clostridiales; s__Unclassified_Clostridiales
otu62431	0	0.666667	0	0	0	k__Bacteria; p__Proteobacteria; c__Gammaproteobacteria; o__Pseudomonadales; f__Pseudomonadaceae; g__Pseudomonas; s__Pseudomonas_fragi
otu62464	2.33333	1.66667	8.66667	0	0	k__Bacteria; p__Firmicutes; c__Clostridia; o__Clostridiales; f__Clostridiaceae; g__Clostridium; s__Unclassified_Clostridium
otu63477	0	0	12.3333	0	0	No blast hit
otu63947	0	0	0	11.3333	0.666667	k__Bacteria; p__Firmicutes; c__Clostridia; o__Clostridiales; f__Ruminococcaceae; g__Unclassified_Ruminococcaceae; s__Unclassified_Ruminococcaceae
otu68717	5	4.33333	2.33333	0	0	k__Bacteria; p__Actinobacteria; c__Coriobacteriia; o__Coriobacteriales; f__Coriobacteriaceae; g__Unclassified_Coriobacteriaceae; s__Unclassified_Coriobacteriaceae
otu74017	0	0	0	3	6.33333	k__Bacteria; p__Firmicutes; c__Clostridia; o__Clostridiales; f__Unclassified_Clostridiales; g__Unclassified_Clostridiales; s__Unclassified_Clostridiales
otu75686	5.66667	4.33333	2	0	0	k__Bacteria; p__Actinobacteria; c__Coriobacteriia; o__Coriobacteriales; f__Coriobacteriaceae; g__Unclassified_Coriobacteriaceae; s__Unclassified_Coriobacteriaceae
otu76842	0	0	0	0.666667	1.33333	k__Bacteria; p__Verrucomicrobia; c__Verrucomicrobiae; o__Verrucomicrobiales; f__Verrucomicrobiaceae; g__Akkermansia; s__Unclassified_Akkermansia
otu81432	0.666667	0	0.666667	0	1.66667	k__Bacteria; p__Firmicutes; c__Clostridia; o__Clostridiales; f__Ruminococcaceae; g__Unclassified_Ruminococcaceae; s__Unclassified_Ruminococcaceae
otu82156	4	3.33333	1.33333	3	2	k__Bacteria; p__Actinobacteria; c__Actinobacteria; o__Bifidobacteriales; f__Bifidobacteriaceae; g__Bifidobacterium; s__Unclassified_Bifidobacterium
otu95380	0.333333	5.33333	0	0	0	k__Bacteria; p__Firmicutes; c__Bacilli; o__Lactobacillales; f__Lactobacillaceae; g__Lactobacillus; s__Unclassified_Lactobacillus
otu541	1.33333	0.666667	0	1.33333	0.333333	k__Bacteria; p__Firmicutes; c__Clostridia; o__Clostridiales; f__Unclassified_Clostridiales; g__Unclassified_Clostridiales; s__Unclassified_Clostridiales
otu7436	0	0	0	4	4.33333	k__Bacteria; p__Firmicutes; c__Clostridia; o__Clostridiales; f__Ruminococcaceae; g__Unclassified_Ruminococcaceae; s__Unclassified_Ruminococcaceae
otu8836	3	3	1.66667	2.66667	3.33333	k__Bacteria; p__Actinobacteria; c__Actinobacteria; o__Bifidobacteriales; f__Bifidobacteriaceae; g__Bifidobacterium; s__Bifidobacterium_pseudolongum
otu10411	2.33333	2	1	1.33333	1	k__Bacteria; p__Firmicutes; c__Clostridia; o__Clostridiales; f__Clostridiaceae; g__Clostridium; s__Unclassified_Clostridium
otu14329	0.333333	0	0	6	1	k__Bacteria; p__Firmicutes; c__Clostridia; o__Clostridiales; f__Peptostreptococcaceae; g__Unclassified_Peptostreptococcaceae; s__Unclassified_Peptostreptococcaceae
otu18774	1.66667	0	5	2.33333	4	k__Bacteria; p__Bacteroidetes; c__Bacteroidia; o__Bacteroidales; f__S24-7; g__Unclassified_S24-7; s__Unclassified_S24-7
otu29886	3.66667	2.66667	1.33333	1.33333	3.66667	k__Bacteria; p__Actinobacteria; c__Actinobacteria; o__Bifidobacteriales; f__Bifidobacteriaceae; g__Bifidobacterium; s__Bifidobacterium_pseudolongum
otu40299	0.666667	0	0.333333	3.33333	5.33333	k__Bacteria; p__TM7; c__TM7-3; o__CW040; f__F16; g__Unclassified_F16; s__Unclassified_F16
otu45219	0.333333	0	0.666667	7.33333	1.66667	k__Bacteria; p__Firmicutes; c__Clostridia; o__Clostridiales; f__Lachnospiraceae; g__Roseburia; s__Unclassified_Roseburia
otu55721	0.666667	0	2.33333	2.66667	1.66667	k__Bacteria; p__Firmicutes; c__Clostridia; o__Clostridiales; f__Clostridiaceae; g__Unclassified_Clostridiaceae; s__Unclassified_Clostridiaceae
otu58956	0	1.33333	1	6	6	k__Bacteria; p__Firmicutes; c__Erysipelotrichi; o__Erysipelotrichales; f__Erysipelotrichaceae; g__Allobaculum; s__Unclassified_Allobaculum
otu59621	0	0	0	0.666667	0	k__Bacteria; p__Firmicutes; c__Bacilli; o__Lactobacillales; f__Streptococcaceae; g__Streptococcus; s__Unclassified_Streptococcus
otu63828	5.66667	0.666667	5.33333	0	0.333333	k__Bacteria; p__Firmicutes; c__Clostridia; o__Natranaerobiales; f__Unclassified_Natranaerobiales; g__Unclassified_Natranaerobiales; s__Unclassified_Natranaerobiales
otu73362	0	0	0.333333	2.66667	0	k__Bacteria; p__Firmicutes; c__Clostridia; o__Clostridiales; f__Peptostreptococcaceae; g__Unclassified_Peptostreptococcaceae; s__Unclassified_Peptostreptococcaceae
otu90144	0.666667	0.666667	9.66667	0	0	k__Bacteria; p__Actinobacteria; c__Actinobacteria; o__Bifidobacteriales; f__Bifidobacteriaceae; g__Unclassified_Bifidobacteriaceae; s__Unclassified_Bifidobacteriaceae
otu92273	0	3.33333	10	0	0	k__Bacteria; p__Proteobacteria; c__Gammaproteobacteria; o__Pseudomonadales; f__Moraxellaceae; g__Psychrobacter; s__Unclassified_Psychrobacter
otu92925	2	0	0.666667	0	0.666667	k__Bacteria; p__Firmicutes; c__Bacilli; o__Lactobacillales; f__Lactobacillaceae; g__Lactobacillus; s__Lactobacillus_mucosae
otu94895	0	0	0	5.33333	1.66667	k__Bacteria; p__Firmicutes; c__Clostridia; o__Clostridiales; f__Clostridiaceae; g__Clostridium; s__Unclassified_Clostridium
otu5924	1	1.33333	5	0	0	k__Bacteria; p__Actinobacteria; c__Actinobacteria; o__Actinomycetales; f__Pseudonocardiaceae; g__Amycolatopsis; s__Unclassified_Amycolatopsis
otu12638	1	0	2	2	0.666667	k__Bacteria; p__Firmicutes; c__Clostridia; o__Clostridiales; f__Clostridiaceae; g__Unclassified_Clostridiaceae; s__Unclassified_Clostridiaceae
otu14219	3.33333	2	0.333333	2.66667	6	k__Bacteria; p__Actinobacteria; c__Actinobacteria; o__Bifidobacteriales; f__Bifidobacteriaceae; g__Bifidobacterium; s__Bifidobacterium_pseudolongum
otu15752	2.33333	0	0.333333	2.66667	5	k__Bacteria; p__Bacteroidetes; c__Bacteroidia; o__Bacteroidales; f__[Paraprevotellaceae]; g__YRC22; s__Unclassified_YRC22
otu26724	0	0	0	0.333333	1.33333	k__Bacteria; p__Firmicutes; c__Clostridia; o__Clostridiales; f__Lachnospiraceae; g__Dorea; s__Unclassified_Dorea
otu29334	0	0	0	1.66667	0	k__Bacteria; p__Firmicutes; c__Clostridia; o__Clostridiales; f__Clostridiaceae; g__SMB53; s__Unclassified_SMB53
otu45959	1	0.666667	0	0.333333	0	k__Bacteria; p__Firmicutes; c__Bacilli; o__Turicibacterales; f__Turicibacteraceae; g__Turicibacter; s__Unclassified_Turicibacter
otu48934	5	6	1	0	0	k__Bacteria; p__Firmicutes; c__Bacilli; o__Lactobacillales; f__Lactobacillaceae; g__Lactobacillus; s__Unclassified_Lactobacillus
otu69497	0	0	0	1	1.66667	k__Bacteria; p__Firmicutes; c__Clostridia; o__Clostridiales; f__Unclassified_Clostridiales; g__Unclassified_Clostridiales; s__Unclassified_Clostridiales
otu71375	1.66667	0	0.666667	1	1	k__Bacteria; p__Firmicutes; c__Clostridia; o__Clostridiales; f__Clostridiaceae; g__Clostridium; s__Unclassified_Clostridium
otu81659	0	0	0	3.33333	3	k__Bacteria; p__Firmicutes; c__Clostridia; o__Clostridiales; f__Ruminococcaceae; g__Unclassified_Ruminococcaceae; s__Unclassified_Ruminococcaceae
otu89614	0	4.66667	8	0	0	k__Bacteria; p__Proteobacteria; c__Gammaproteobacteria; o__Pseudomonadales; f__Moraxellaceae; g__Psychrobacter; s__Unclassified_Psychrobacter
otu96034	1	0	0.666667	2.66667	0.666667	k__Bacteria; p__Firmicutes; c__Clostridia; o__Clostridiales; f__Clostridiaceae; g__Unclassified_Clostridiaceae; s__Unclassified_Clostridiaceae
otu3001	2.66667	3	1.66667	2.66667	3.66667	k__Bacteria; p__Actinobacteria; c__Actinobacteria; o__Bifidobacteriales; f__Bifidobacteriaceae; g__Bifidobacterium; s__Bifidobacterium_pseudolongum
otu19338	4	5.66667	2.66667	0	0.333333	k__Bacteria; p__Firmicutes; c__Clostridia; o__Clostridiales; f__Lachnospiraceae; g__Unclassified_Lachnospiraceae; s__Unclassified_Lachnospiraceae
otu20165	0	0	0	3.33333	1	k__Bacteria; p__Firmicutes; c__Clostridia; o__Clostridiales; f__Ruminococcaceae; g__Unclassified_Ruminococcaceae; s__Unclassified_Ruminococcaceae
otu21674	9.66667	0	4.66667	0	0	k__Bacteria; p__Bacteroidetes; c__Bacteroidia; o__Bacteroidales; f__Prevotellaceae; g__Prevotella; s__Unclassified_Prevotella
otu22156	1.66667	0	1	1.33333	0.666667	k__Bacteria; p__Firmicutes; c__Clostridia; o__Clostridiales; f__Clostridiaceae; g__Unclassified_Clostridiaceae; s__Unclassified_Clostridiaceae
otu38519	1	0	0	0.333333	5	k__Bacteria; p__Firmicutes; c__Clostridia; o__Clostridiales; f__Ruminococcaceae; g__Unclassified_Ruminococcaceae; s__Unclassified_Ruminococcaceae
otu43001	4	0	2	5.33333	2.66667	k__Bacteria; p__Bacteroidetes; c__Bacteroidia; o__Bacteroidales; f__Prevotellaceae; g__Prevotella; s__Unclassified_Prevotella
otu47833	3	2	1	0	0.666667	k__Bacteria; p__Firmicutes; c__Bacilli; o__Lactobacillales; f__Lactobacillaceae; g__Lactobacillus; s__Unclassified_Lactobacillus
otu47967	1.33333	0.666667	8.33333	1.66667	1	k__Bacteria; p__Proteobacteria; c__Betaproteobacteria; o__Burkholderiales; f__Alcaligenaceae; g__Sutterella; s__Unclassified_Sutterella
otu48028	3.66667	7.33333	0.666667	0	0	k__Bacteria; p__Actinobacteria; c__Coriobacteriia; o__Coriobacteriales; f__Coriobacteriaceae; g__Unclassified_Coriobacteriaceae; s__Unclassified_Coriobacteriaceae
otu50733	1	0	0	1.33333	2.33333	k__Bacteria; p__Firmicutes; c__Clostridia; o__Clostridiales; f__Clostridiaceae; g__Unclassified_Clostridiaceae; s__Unclassified_Clostridiaceae
otu54303	0.666667	0	0.333333	1.66667	11.3333	k__Bacteria; p__Verrucomicrobia; c__Verruco-5; o__WCHB1-41; f__RFP12; g__Unclassified_RFP12; s__Unclassified_RFP12
otu62210	1.66667	2	1	0	1	k__Bacteria; p__Firmicutes; c__Bacilli; o__Lactobacillales; f__Lactobacillaceae; g__Lactobacillus; s__Unclassified_Lactobacillus
otu66407	0	0	0	0	1.33333	k__Bacteria; p__Firmicutes; c__Bacilli; o__Bacillales; f__Bacillaceae; g__Bacillus; s__Unclassified_Bacillus
otu67870	2.33333	1.66667	2.66667	0	0	k__Bacteria; p__Actinobacteria; c__Actinobacteria; o__Bifidobacteriales; f__Bifidobacteriaceae; g__Unclassified_Bifidobacteriaceae; s__Unclassified_Bifidobacteriaceae
otu68725	0	0.666667	0	0	0	k__Bacteria; p__Firmicutes; c__Bacilli; o__Lactobacillales; f__Lactobacillaceae; g__Lactobacillus; s__Unclassified_Lactobacillus
otu71766	4	2	0	0.333333	0.333333	k__Bacteria; p__Firmicutes; c__Clostridia; o__Clostridiales; f__Clostridiaceae; g__Clostridium; s__Clostridium_perfringens
otu74714	4	4.66667	2.66667	0	0	k__Bacteria; p__Firmicutes; c__Clostridia; o__Clostridiales; f__Lachnospiraceae; g__Unclassified_Lachnospiraceae; s__Unclassified_Lachnospiraceae
otu79898	4	3.66667	4	0	0	k__Bacteria; p__Actinobacteria; c__Actinobacteria; o__Bifidobacteriales; f__Bifidobacteriaceae; g__Bifidobacterium; s__Unclassified_Bifidobacterium
otu90153	0	0	0	0	15	k__Bacteria; p__Bacteroidetes; c__Flavobacteriia; o__Flavobacteriales; f__[Weeksellaceae]; g__Wautersiella; s__Unclassified_Wautersiella
otu91129	1.33333	2.33333	0.666667	2.33333	0.666667	k__Bacteria; p__Firmicutes; c__Clostridia; o__Clostridiales; f__Lachnospiraceae; g__Coprococcus; s__Unclassified_Coprococcus
otu93515	0	5.66667	6.33333	0	0	k__Bacteria; p__Proteobacteria; c__Gammaproteobacteria; o__Pseudomonadales; f__Moraxellaceae; g__Psychrobacter; s__Unclassified_Psychrobacter
otu12703	1	3.33333	1.66667	3	2.66667	k__Bacteria; p__Actinobacteria; c__Actinobacteria; o__Bifidobacteriales; f__Bifidobacteriaceae; g__Bifidobacterium; s__Bifidobacterium_pseudolongum
otu17263	4.66667	1.33333	4	0	0.666667	k__Bacteria; p__Actinobacteria; c__Actinobacteria; o__Bifidobacteriales; f__Bifidobacteriaceae; g__Unclassified_Bifidobacteriaceae; s__Unclassified_Bifidobacteriaceae
otu19160	1.66667	1	2	0	0.666667	k__Bacteria; p__Firmicutes; c__Bacilli; o__Lactobacillales; f__Lactobacillaceae; g__Lactobacillus; s__Unclassified_Lactobacillus
otu37357	0.333333	0	0	1	3	k__Bacteria; p__Firmicutes; c__Clostridia; o__Clostridiales; f__[Mogibacteriaceae]; g__Unclassified_[Mogibacteriaceae]; s__Unclassified_[Mogibacteriaceae]
otu39914	4.66667	2.66667	3.66667	0	0	k__Bacteria; p__Actinobacteria; c__Actinobacteria; o__Bifidobacteriales; f__Bifidobacteriaceae; g__Bifidobacterium; s__Unclassified_Bifidobacterium
otu48026	1	0.666667	1	2	1.33333	k__Bacteria; p__Firmicutes; c__Clostridia; o__Clostridiales; f__Clostridiaceae; g__Unclassified_Clostridiaceae; s__Unclassified_Clostridiaceae
otu52403	0.666667	1.33333	0	0	0	k__Bacteria; p__Firmicutes; c__Bacilli; o__Lactobacillales; f__Lactobacillaceae; g__Lactobacillus; s__Unclassified_Lactobacillus
otu56819	4.33333	4.33333	2	0	0.333333	k__Bacteria; p__Actinobacteria; c__Coriobacteriia; o__Coriobacteriales; f__Coriobacteriaceae; g__Unclassified_Coriobacteriaceae; s__Unclassified_Coriobacteriaceae
otu57615	0.666667	1	0	0	0	k__Bacteria; p__Firmicutes; c__Bacilli; o__Lactobacillales; f__Lactobacillaceae; g__Lactobacillus; s__Lactobacillus_reuteri
otu67036	0.666667	5	1.66667	1.66667	2.33333	k__Bacteria; p__Firmicutes; c__Bacilli; o__Lactobacillales; f__Lactobacillaceae; g__Lactobacillus; s__Unclassified_Lactobacillus
otu70760	0	4	8.33333	0	0	k__Bacteria; p__Proteobacteria; c__Gammaproteobacteria; o__Pseudomonadales; f__Moraxellaceae; g__Psychrobacter; s__Unclassified_Psychrobacter
otu75554	1	0	0.333333	4	0	k__Bacteria; p__Firmicutes; c__Clostridia; o__Clostridiales; f__Clostridiaceae; g__Unclassified_Clostridiaceae; s__Unclassified_Clostridiaceae
otu75749	0	0	0.333333	2	2	k__Bacteria; p__Actinobacteria; c__Coriobacteriia; o__Coriobacteriales; f__Coriobacteriaceae; g__Unclassified_Coriobacteriaceae; s__Unclassified_Coriobacteriaceae
otu78195	4.33333	6	2	0	0	k__Bacteria; p__Actinobacteria; c__Actinobacteria; o__Bifidobacteriales; f__Bifidobacteriaceae; g__Bifidobacterium; s__Unclassified_Bifidobacterium
otu83402	6.33333	3	1.33333	0.666667	1	k__Bacteria; p__Actinobacteria; c__Actinobacteria; o__Bifidobacteriales; f__Bifidobacteriaceae; g__Bifidobacterium; s__Bifidobacterium_pseudolongum
otu92262	0	0	12	0	0	k__Bacteria; p__Proteobacteria; c__Gammaproteobacteria; o__Alteromonadales; f__Shewanellaceae; g__Shewanella; s__Unclassified_Shewanella
otu93400	2.66667	0	8.33333	0	0.666667	k__Bacteria; p__Firmicutes; c__Clostridia; o__Clostridiales; f__Veillonellaceae; g__Mitsuokella; s__Unclassified_Mitsuokella
otu9830	0	0	0.333333	6.33333	3	k__Bacteria; p__Firmicutes; c__Clostridia; o__Clostridiales; f__Clostridiaceae; g__Clostridium; s__Unclassified_Clostridium
otu10786	0	0	0	7	4.33333	k__Bacteria; p__Firmicutes; c__Clostridia; o__Clostridiales; f__Ruminococcaceae; g__Unclassified_Ruminococcaceae; s__Unclassified_Ruminococcaceae
otu11379	13.3333	0	0	0	0	k__Bacteria; p__Cyanobacteria; c__Chloroplast; o__Streptophyta; f__Unclassified_Streptophyta; g__Unclassified_Streptophyta; s__Unclassified_Streptophyta
otu12603	3	3	1.66667	2	3	k__Bacteria; p__Actinobacteria; c__Actinobacteria; o__Bifidobacteriales; f__Bifidobacteriaceae; g__Bifidobacterium; s__Bifidobacterium_pseudolongum
otu16978	0.666667	0	0	4.33333	2	k__Bacteria; p__Firmicutes; c__Clostridia; o__Clostridiales; f__Lachnospiraceae; g__Unclassified_Lachnospiraceae; s__Unclassified_Lachnospiraceae
otu21937	0.666667	0	1	3.33333	7.66667	k__Bacteria; p__Verrucomicrobia; c__Verruco-5; o__WCHB1-41; f__RFP12; g__Unclassified_RFP12; s__Unclassified_RFP12
otu24099	0	1.66667	11	0	0	k__Bacteria; p__Proteobacteria; c__Gammaproteobacteria; o__Pseudomonadales; f__Moraxellaceae; g__Unclassified_Moraxellaceae; s__Unclassified_Moraxellaceae
otu24455	0.333333	0	0	3	0.333333	k__Bacteria; p__Firmicutes; c__Clostridia; o__Clostridiales; f__Lachnospiraceae; g__Epulopiscium; s__Unclassified_Epulopiscium
otu25003	0	0.666667	2	5.33333	5.66667	k__Bacteria; p__Firmicutes; c__Erysipelotrichi; o__Erysipelotrichales; f__Erysipelotrichaceae; g__Allobaculum; s__Unclassified_Allobaculum
otu25797	2.33333	3.33333	1	2.66667	3.33333	k__Bacteria; p__Actinobacteria; c__Actinobacteria; o__Bifidobacteriales; f__Bifidobacteriaceae; g__Bifidobacterium; s__Bifidobacterium_pseudolongum
otu30341	0.333333	3.66667	1.66667	2.66667	3	k__Bacteria; p__Firmicutes; c__Erysipelotrichi; o__Erysipelotrichales; f__Erysipelotrichaceae; g__Allobaculum; s__Unclassified_Allobaculum
otu32452	3.33333	6.66667	1.33333	0	0	k__Bacteria; p__Actinobacteria; c__Coriobacteriia; o__Coriobacteriales; f__Coriobacteriaceae; g__Unclassified_Coriobacteriaceae; s__Unclassified_Coriobacteriaceae
otu34970	0.333333	0.666667	0.333333	8.66667	2.66667	k__Bacteria; p__Firmicutes; c__Clostridia; o__Clostridiales; f__Clostridiaceae; g__Clostridium; s__Clostridium_perfringens
otu49196	0	1.33333	0	0	0	k__Bacteria; p__Firmicutes; c__Bacilli; o__Lactobacillales; f__Lactobacillaceae; g__Lactobacillus; s__Unclassified_Lactobacillus
otu49724	2.33333	0	0.333333	1	0.666667	k__Bacteria; p__Firmicutes; c__Clostridia; o__Clostridiales; f__Clostridiaceae; g__Unclassified_Clostridiaceae; s__Unclassified_Clostridiaceae
otu51879	1.33333	0	0.666667	5	1.66667	k__Bacteria; p__Bacteroidetes; c__Bacteroidia; o__Bacteroidales; f__Prevotellaceae; g__Prevotella; s__Unclassified_Prevotella
otu55227	0	0.333333	0	0	0	k__Bacteria; p__Firmicutes; c__Bacilli; o__Lactobacillales; f__Lactobacillaceae; g__Lactobacillus; s__Unclassified_Lactobacillus
otu62318	2.66667	1.33333	1	3	3	k__Bacteria; p__Bacteroidetes; c__Bacteroidia; o__Bacteroidales; f__Porphyromonadaceae; g__Parabacteroides; s__Unclassified_Parabacteroides
otu62868	0	0	0	0.666667	13	k__Bacteria; p__Firmicutes; c__Clostridia; o__Clostridiales; f__Lachnospiraceae; g__Unclassified_Lachnospiraceae; s__Unclassified_Lachnospiraceae
otu64124	1.33333	0	0	3	2.33333	k__Bacteria; p__Firmicutes; c__Clostridia; o__Clostridiales; f__Clostridiaceae; g__Unclassified_Clostridiaceae; s__Unclassified_Clostridiaceae
otu77869	4.66667	4.66667	1.66667	0	0	k__Bacteria; p__Actinobacteria; c__Coriobacteriia; o__Coriobacteriales; f__Coriobacteriaceae; g__Unclassified_Coriobacteriaceae; s__Unclassified_Coriobacteriaceae
otu83163	0	0	0	3.33333	2.66667	k__Bacteria; p__Firmicutes; c__Clostridia; o__Clostridiales; f__Unclassified_Clostridiales; g__Unclassified_Clostridiales; s__Unclassified_Clostridiales
otu87404	4	1.66667	1	2.33333	3.66667	k__Bacteria; p__Actinobacteria; c__Actinobacteria; o__Bifidobacteriales; f__Bifidobacteriaceae; g__Bifidobacterium; s__Bifidobacterium_pseudolongum
otu92600	0	0	0	2.66667	0.333333	k__Bacteria; p__Firmicutes; c__Clostridia; o__Clostridiales; f__Clostridiaceae; g__Clostridium; s__Unclassified_Clostridium
otu1277	3	4	3.66667	0	0	k__Bacteria; p__Actinobacteria; c__Actinobacteria; o__Bifidobacteriales; f__Bifidobacteriaceae; g__Bifidobacterium; s__Unclassified_Bifidobacterium
otu2279	0	0	0	0	13.6667	k__Bacteria; p__Firmicutes; c__Bacilli; o__Lactobacillales; f__Carnobacteriaceae; g__Carnobacterium; s__Carnobacterium_viridans
otu15066	2	0	0.666667	2.33333	1	k__Bacteria; p__Firmicutes; c__Clostridia; o__Clostridiales; f__Clostridiaceae; g__Unclassified_Clostridiaceae; s__Unclassified_Clostridiaceae
otu24262	11.6667	1	1.66667	0	0	k__Bacteria; p__Bacteroidetes; c__Bacteroidia; o__Bacteroidales; f__Prevotellaceae; g__Prevotella; s__Unclassified_Prevotella
otu24453	0	0	0	6.33333	4.33333	k__Bacteria; p__Firmicutes; c__Clostridia; o__Clostridiales; f__Unclassified_Clostridiales; g__Unclassified_Clostridiales; s__Unclassified_Clostridiales
otu28356	0	1.33333	1.33333	4.66667	5.66667	k__Bacteria; p__Firmicutes; c__Erysipelotrichi; o__Erysipelotrichales; f__Erysipelotrichaceae; g__Allobaculum; s__Unclassified_Allobaculum
otu34341	6.66667	2.66667	0	0	0	k__Bacteria; p__Firmicutes; c__Bacilli; o__Lactobacillales; f__Lactobacillaceae; g__Lactobacillus; s__Unclassified_Lactobacillus
otu38099	4.66667	5.33333	2	0	0	k__Bacteria; p__Bacteroidetes; c__Bacteroidia; o__Bacteroidales; f__Prevotellaceae; g__Prevotella; s__Unclassified_Prevotella
otu40621	4.33333	3.66667	1	2.66667	1.33333	k__Bacteria; p__Actinobacteria; c__Actinobacteria; o__Bifidobacteriales; f__Bifidobacteriaceae; g__Bifidobacterium; s__Bifidobacterium_pseudolongum
otu42548	0	0	0	0.333333	0	k__Bacteria; p__Firmicutes; c__Clostridia; o__Clostridiales; f__Clostridiaceae; g__Clostridium; s__Unclassified_Clostridium
otu50552	0	0.666667	0.666667	1.33333	1.33333	k__Bacteria; p__Firmicutes; c__Clostridia; o__Clostridiales; f__Unclassified_Clostridiales; g__Unclassified_Clostridiales; s__Unclassified_Clostridiales
otu50917	0	0	0	3.33333	1	k__Bacteria; p__Firmicutes; c__Clostridia; o__Clostridiales; f__Unclassified_Clostridiales; g__Unclassified_Clostridiales; s__Unclassified_Clostridiales
otu59650	2.33333	2.66667	0.666667	0	1	k__Bacteria; p__Firmicutes; c__Bacilli; o__Lactobacillales; f__Lactobacillaceae; g__Lactobacillus; s__Unclassified_Lactobacillus
otu60153	0.666667	0	0	6.66667	1.33333	k__Bacteria; p__Spirochaetes; c__Spirochaetes; o__Spirochaetales; f__Spirochaetaceae; g__Treponema; s__Unclassified_Treponema
otu63544	2.33333	2.66667	1.66667	1	5	k__Bacteria; p__Actinobacteria; c__Actinobacteria; o__Bifidobacteriales; f__Bifidobacteriaceae; g__Bifidobacterium; s__Bifidobacterium_pseudolongum
otu63778	0	1.33333	3	4.33333	4.66667	k__Bacteria; p__Firmicutes; c__Erysipelotrichi; o__Erysipelotrichales; f__Erysipelotrichaceae; g__Allobaculum; s__Unclassified_Allobaculum
otu66332	0.333333	7	3.33333	0	0	k__Bacteria; p__Firmicutes; c__Clostridia; o__Clostridiales; f__[Mogibacteriaceae]; g__Unclassified_[Mogibacteriaceae]; s__Unclassified_[Mogibacteriaceae]
otu73607	2.33333	0.333333	0	3.66667	4.33333	k__Bacteria; p__Firmicutes; c__Clostridia; o__Clostridiales; f__Lachnospiraceae; g__Unclassified_Lachnospiraceae; s__Unclassified_Lachnospiraceae
otu78735	10	0.333333	3	0	0	k__Bacteria; p__Firmicutes; c__Clostridia; o__Clostridiales; f__Veillonellaceae; g__Megasphaera; s__Unclassified_Megasphaera
otu80099	8	0	4.66667	0	0	k__Bacteria; p__Bacteroidetes; c__Bacteroidia; o__Bacteroidales; f__Prevotellaceae; g__Prevotella; s__Unclassified_Prevotella
otu81799	2.66667	1.66667	2	0	0	k__Bacteria; p__Firmicutes; c__Bacilli; o__Turicibacterales; f__Turicibacteraceae; g__Turicibacter; s__Unclassified_Turicibacter
otu88529	2	4.33333	4.33333	0	0.333333	k__Bacteria; p__Actinobacteria; c__Actinobacteria; o__Bifidobacteriales; f__Bifidobacteriaceae; g__Bifidobacterium; s__Unclassified_Bifidobacterium
otu5841	0.333333	0	0	2.66667	0.333333	k__Bacteria; p__Firmicutes; c__Clostridia; o__Clostridiales; f__Clostridiaceae; g__Unclassified_Clostridiaceae; s__Unclassified_Clostridiaceae
otu30041	0	0	0.333333	0	0	k__Bacteria; p__Firmicutes; c__Bacilli; o__Turicibacterales; f__Turicibacteraceae; g__Turicibacter; s__Unclassified_Turicibacter
otu30145	1.66667	2.33333	0.666667	4.66667	3.33333	k__Bacteria; p__Firmicutes; c__Erysipelotrichi; o__Erysipelotrichales; f__Erysipelotrichaceae; g__Allobaculum; s__Unclassified_Allobaculum
otu39468	2	2.66667	3	2.66667	2	k__Bacteria; p__Actinobacteria; c__Actinobacteria; o__Bifidobacteriales; f__Bifidobacteriaceae; g__Bifidobacterium; s__Bifidobacterium_pseudolongum
otu41871	2.66667	0	0	2.66667	0	k__Bacteria; p__Firmicutes; c__Clostridia; o__Clostridiales; f__Lachnospiraceae; g__Coprococcus; s__Unclassified_Coprococcus
otu42106	2.66667	0.333333	1	2.66667	3.33333	k__Bacteria; p__Firmicutes; c__Clostridia; o__Clostridiales; f__Clostridiaceae; g__Unclassified_Clostridiaceae; s__Unclassified_Clostridiaceae
otu43774	2.66667	0.666667	1.33333	0	0	k__Bacteria; p__Actinobacteria; c__Coriobacteriia; o__Coriobacteriales; f__Coriobacteriaceae; g__Unclassified_Coriobacteriaceae; s__Unclassified_Coriobacteriaceae
otu53331	0	0	0	3.33333	0.333333	k__Bacteria; p__Firmicutes; c__Clostridia; o__Clostridiales; f__Peptostreptococcaceae; g__Unclassified_Peptostreptococcaceae; s__Unclassified_Peptostreptococcaceae
otu53584	0	0	0	0	3.33333	k__Bacteria; p__Verrucomicrobia; c__Verrucomicrobiae; o__Verrucomicrobiales; f__Verrucomicrobiaceae; g__Akkermansia; s__Unclassified_Akkermansia
otu56236	0	0.333333	0	0	0	k__Bacteria; p__Firmicutes; c__Bacilli; o__Lactobacillales; f__Lactobacillaceae; g__Lactobacillus; s__Unclassified_Lactobacillus
otu66438	0	0	0	0	14	k__Bacteria; p__Bacteroidetes; c__Flavobacteriia; o__Flavobacteriales; f__[Weeksellaceae]; g__Wautersiella; s__Unclassified_Wautersiella
otu66606	0.666667	0	0.666667	5.33333	2.66667	k__Bacteria; p__Firmicutes; c__Clostridia; o__Clostridiales; f__Ruminococcaceae; g__Unclassified_Ruminococcaceae; s__Unclassified_Ruminococcaceae
otu67111	0.333333	0	1.33333	0	0	k__Bacteria; p__Firmicutes; c__Bacilli; o__Turicibacterales; f__Turicibacteraceae; g__Turicibacter; s__Unclassified_Turicibacter
otu78043	9.33333	3	1.33333	0	0	k__Bacteria; p__Firmicutes; c__Bacilli; o__Lactobacillales; f__Lactobacillaceae; g__Lactobacillus; s__Unclassified_Lactobacillus
otu83403	4	0	8	0	0	k__Bacteria; p__Proteobacteria; c__Deltaproteobacteria; o__Desulfovibrionales; f__Desulfovibrionaceae; g__Desulfovibrio; s__Unclassified_Desulfovibrio
otu95621	0	0	0	3	0.666667	k__Bacteria; p__Firmicutes; c__Clostridia; o__Clostridiales; f__Unclassified_Clostridiales; g__Unclassified_Clostridiales; s__Unclassified_Clostridiales
otu222	1.66667	0	0.666667	1.66667	0.333333	k__Bacteria; p__Firmicutes; c__Clostridia; o__Clostridiales; f__Clostridiaceae; g__Unclassified_Clostridiaceae; s__Unclassified_Clostridiaceae
otu344	0	2.33333	10.3333	0	0	k__Bacteria; p__Proteobacteria; c__Gammaproteobacteria; o__Pseudomonadales; f__Moraxellaceae; g__Unclassified_Moraxellaceae; s__Unclassified_Moraxellaceae
otu4618	3.66667	3	0.666667	3.33333	2	k__Bacteria; p__Actinobacteria; c__Actinobacteria; o__Bifidobacteriales; f__Bifidobacteriaceae; g__Bifidobacterium; s__Bifidobacterium_pseudolongum
otu8826	3.33333	2.33333	0.666667	0	2	k__Bacteria; p__Firmicutes; c__Bacilli; o__Lactobacillales; f__Lactobacillaceae; g__Lactobacillus; s__Unclassified_Lactobacillus
otu10037	4.66667	0	5	0	0	k__Bacteria; p__Firmicutes; c__Clostridia; o__Clostridiales; f__Lachnospiraceae; g__Unclassified_Lachnospiraceae; s__Unclassified_Lachnospiraceae
otu12357	0	0	0	1.33333	1.33333	k__Bacteria; p__Firmicutes; c__Clostridia; o__Clostridiales; f__Unclassified_Clostridiales; g__Unclassified_Clostridiales; s__Unclassified_Clostridiales
otu12541	0	0	0	1.33333	1.33333	k__Bacteria; p__Firmicutes; c__Clostridia; o__Clostridiales; f__Ruminococcaceae; g__Unclassified_Ruminococcaceae; s__Unclassified_Ruminococcaceae
otu13993	0.333333	0	0	2.66667	4	k__Bacteria; p__Firmicutes; c__Clostridia; o__Clostridiales; f__Unclassified_Clostridiales; g__Unclassified_Clostridiales; s__Unclassified_Clostridiales
otu14277	1	1.66667	0.666667	4.66667	4.66667	k__Bacteria; p__Actinobacteria; c__Actinobacteria; o__Bifidobacteriales; f__Bifidobacteriaceae; g__Bifidobacterium; s__Bifidobacterium_pseudolongum
otu24662	0	0	0	0	3	k__Bacteria; p__Firmicutes; c__Clostridia; o__Clostridiales; f__Clostridiaceae; g__Clostridium; s__Unclassified_Clostridium
otu25022	0	5.33333	0	0	0	k__Bacteria; p__Proteobacteria; c__Gammaproteobacteria; o__Pseudomonadales; f__Pseudomonadaceae; g__Pseudomonas; s__Pseudomonas_fragi
otu27632	0	0	0	7.66667	2.66667	k__Bacteria; p__Firmicutes; c__Clostridia; o__Clostridiales; f__Unclassified_Clostridiales; g__Unclassified_Clostridiales; s__Unclassified_Clostridiales
otu28640	1.66667	3	1	2.66667	3.66667	k__Bacteria; p__Actinobacteria; c__Actinobacteria; o__Bifidobacteriales; f__Bifidobacteriaceae; g__Bifidobacterium; s__Unclassified_Bifidobacterium
otu42168	0	0	0	0	14.3333	k__Bacteria; p__Bacteroidetes; c__Flavobacteriia; o__Flavobacteriales; f__[Weeksellaceae]; g__Wautersiella; s__Unclassified_Wautersiella
otu42447	3.33333	3	0.666667	2	3.33333	k__Bacteria; p__Actinobacteria; c__Actinobacteria; o__Bifidobacteriales; f__Bifidobacteriaceae; g__Bifidobacterium; s__Bifidobacterium_pseudolongum
otu43031	3	2.66667	1.33333	2	3.33333	k__Bacteria; p__Actinobacteria; c__Actinobacteria; o__Bifidobacteriales; f__Bifidobacteriaceae; g__Bifidobacterium; s__Bifidobacterium_pseudolongum
otu45886	0.666667	7.33333	2.66667	0.333333	0	k__Bacteria; p__Firmicutes; c__Clostridia; o__Clostridiales; f__[Mogibacteriaceae]; g__Unclassified_[Mogibacteriaceae]; s__Unclassified_[Mogibacteriaceae]
otu46801	0	11	0	0	0	k__Bacteria; p__Proteobacteria; c__Gammaproteobacteria; o__Pseudomonadales; f__Moraxellaceae; g__Unclassified_Moraxellaceae; s__Unclassified_Moraxellaceae
otu49028	0.333333	0.333333	0	3.33333	2.66667	k__Bacteria; p__Firmicutes; c__Clostridia; o__Clostridiales; f__Lachnospiraceae; g__Unclassified_Lachnospiraceae; s__Unclassified_Lachnospiraceae
otu51747	2	0	1	0.333333	0.333333	k__Bacteria; p__Firmicutes; c__Clostridia; o__Clostridiales; f__Clostridiaceae; g__Unclassified_Clostridiaceae; s__Unclassified_Clostridiaceae
otu52605	0	0	0	6.33333	3.66667	k__Bacteria; p__Firmicutes; c__Clostridia; o__Clostridiales; f__Ruminococcaceae; g__Ruminococcus; s__Unclassified_Ruminococcus
otu66679	4.66667	2.66667	1.33333	1.66667	2.33333	k__Bacteria; p__Actinobacteria; c__Actinobacteria; o__Bifidobacteriales; f__Bifidobacteriaceae; g__Bifidobacterium; s__Bifidobacterium_pseudolongum
otu68552	0	0	0	2	1.33333	k__Bacteria; p__Firmicutes; c__Clostridia; o__Clostridiales; f__Unclassified_Clostridiales; g__Unclassified_Clostridiales; s__Unclassified_Clostridiales
otu75230	0.333333	0.333333	1	2.66667	0.333333	k__Bacteria; p__Firmicutes; c__Clostridia; o__Clostridiales; f__Clostridiaceae; g__Unclassified_Clostridiaceae; s__Unclassified_Clostridiaceae
otu78013	1.66667	0	3.66667	4	3.33333	k__Bacteria; p__Bacteroidetes; c__Bacteroidia; o__Bacteroidales; f__S24-7; g__Unclassified_S24-7; s__Unclassified_S24-7
otu78546	0.333333	3.33333	2.33333	2.66667	3	k__Bacteria; p__Actinobacteria; c__Coriobacteriia; o__Coriobacteriales; f__Coriobacteriaceae; g__Unclassified_Coriobacteriaceae; s__Unclassified_Coriobacteriaceae
otu83992	0	8.66667	2	0	0	k__Bacteria; p__Actinobacteria; c__Coriobacteriia; o__Coriobacteriales; f__Coriobacteriaceae; g__Unclassified_Coriobacteriaceae; s__Unclassified_Coriobacteriaceae
otu88369	0	0	0	2.66667	2.33333	k__Bacteria; p__Firmicutes; c__Clostridia; o__Clostridiales; f__Lachnospiraceae; g__Unclassified_Lachnospiraceae; s__Unclassified_Lachnospiraceae
otu89976	2.33333	5.33333	2.66667	0	0.666667	k__Bacteria; p__Actinobacteria; c__Coriobacteriia; o__Coriobacteriales; f__Coriobacteriaceae; g__Unclassified_Coriobacteriaceae; s__Unclassified_Coriobacteriaceae
otu91653	1	3.33333	0.666667	4	4	k__Bacteria; p__Actinobacteria; c__Actinobacteria; o__Bifidobacteriales; f__Bifidobacteriaceae; g__Bifidobacterium; s__Bifidobacterium_pseudolongum
otu92179	5.66667	4	1.33333	0	0	k__Bacteria; p__Actinobacteria; c__Actinobacteria; o__Bifidobacteriales; f__Bifidobacteriaceae; g__Unclassified_Bifidobacteriaceae; s__Unclassified_Bifidobacteriaceae
otu1804	1.66667	3.33333	1	2.66667	2.66667	k__Bacteria; p__Actinobacteria; c__Actinobacteria; o__Bifidobacteriales; f__Bifidobacteriaceae; g__Bifidobacterium; s__Bifidobacterium_pseudolongum
otu3011	0.333333	0	0	6	0.333333	k__Bacteria; p__Firmicutes; c__Clostridia; o__Clostridiales; f__Clostridiaceae; g__02d06; s__Unclassified_02d06
otu6007	0	0	0	2.33333	3.33333	k__Bacteria; p__Firmicutes; c__Clostridia; o__Clostridiales; f__Ruminococcaceae; g__Ruminococcus; s__Unclassified_Ruminococcus
otu11298	3.33333	1.66667	1.33333	2.33333	3	k__Bacteria; p__Actinobacteria; c__Actinobacteria; o__Bifidobacteriales; f__Bifidobacteriaceae; g__Bifidobacterium; s__Bifidobacterium_pseudolongum
otu21580	0	0	0	5	1.33333	k__Bacteria; p__Actinobacteria; c__Coriobacteriia; o__Coriobacteriales; f__Coriobacteriaceae; g__Adlercreutzia; s__Unclassified_Adlercreutzia
otu26909	2.66667	4.66667	5	0	0	k__Bacteria; p__Proteobacteria; c__Gammaproteobacteria; o__Pseudomonadales; f__Moraxellaceae; g__Unclassified_Moraxellaceae; s__Unclassified_Moraxellaceae
otu38593	3	1.66667	2.66667	1.33333	3.33333	k__Bacteria; p__Actinobacteria; c__Actinobacteria; o__Bifidobacteriales; f__Bifidobacteriaceae; g__Bifidobacterium; s__Bifidobacterium_pseudolongum
otu44022	7	0	5.33333	0	0	No blast hit
otu53552	0	0	0	2.66667	3.33333	k__Bacteria; p__Firmicutes; c__Clostridia; o__Clostridiales; f__Ruminococcaceae; g__Unclassified_Ruminococcaceae; s__Unclassified_Ruminococcaceae
otu72501	0	0	0	2	0	k__Bacteria; p__Firmicutes; c__Clostridia; o__Clostridiales; f__Clostridiaceae; g__Sarcina; s__Unclassified_Sarcina
otu83805	0	1.33333	0	0	1.33333	k__Bacteria; p__Firmicutes; c__Bacilli; o__Lactobacillales; f__Lactobacillaceae; g__Lactobacillus; s__Unclassified_Lactobacillus
otu84935	3.33333	0	0.333333	3	3.33333	k__Bacteria; p__Firmicutes; c__Clostridia; o__Clostridiales; f__Clostridiaceae; g__Clostridium; s__Unclassified_Clostridium
otu87669	0.666667	1.33333	0	0	0	k__Bacteria; p__Firmicutes; c__Bacilli; o__Lactobacillales; f__Lactobacillaceae; g__Lactobacillus; s__Unclassified_Lactobacillus
otu9432	9.66667	2.66667	0.333333	0	0	k__Bacteria; p__Firmicutes; c__Bacilli; o__Lactobacillales; f__Lactobacillaceae; g__Lactobacillus; s__Unclassified_Lactobacillus
otu15608	1	2	3	3.33333	2.66667	k__Bacteria; p__Actinobacteria; c__Coriobacteriia; o__Coriobacteriales; f__Coriobacteriaceae; g__Unclassified_Coriobacteriaceae; s__Unclassified_Coriobacteriaceae
otu33324	7	2.66667	1.66667	0	0	k__Bacteria; p__Firmicutes; c__Bacilli; o__Lactobacillales; f__Lactobacillaceae; g__Lactobacillus; s__Unclassified_Lactobacillus
otu36335	1	0.666667	0.666667	2	1.66667	k__Bacteria; p__Firmicutes; c__Clostridia; o__Clostridiales; f__Clostridiaceae; g__Unclassified_Clostridiaceae; s__Unclassified_Clostridiaceae
otu45487	0.333333	1.66667	8	0	0	k__Bacteria; p__Actinobacteria; c__Actinobacteria; o__Bifidobacteriales; f__Bifidobacteriaceae; g__Unclassified_Bifidobacteriaceae; s__Unclassified_Bifidobacteriaceae
otu45962	8.33333	0	4	0	0	k__Bacteria; p__Bacteroidetes; c__Bacteroidia; o__Bacteroidales; f__Prevotellaceae; g__Prevotella; s__Unclassified_Prevotella
otu49706	6.33333	3.66667	0.666667	0	0	k__Bacteria; p__Firmicutes; c__Bacilli; o__Lactobacillales; f__Lactobacillaceae; g__Lactobacillus; s__Unclassified_Lactobacillus
otu53923	0	0	0	2	1.66667	k__Bacteria; p__Firmicutes; c__Clostridia; o__Clostridiales; f__Clostridiaceae; g__Unclassified_Clostridiaceae; s__Unclassified_Clostridiaceae
otu62592	0	0	0	0	0.333333	k__Bacteria; p__Firmicutes; c__Bacilli; o__Lactobacillales; f__Streptococcaceae; g__Streptococcus; s__Unclassified_Streptococcus
otu66598	0	0	0	8	3.66667	k__Bacteria; p__Fibrobacteres; c__Fibrobacteria; o__Fibrobacterales; f__Fibrobacteraceae; g__Fibrobacter; s__Fibrobacter_succinogenes
otu67880	0.666667	1.33333	1	6	3.33333	k__Bacteria; p__Actinobacteria; c__Coriobacteriia; o__Coriobacteriales; f__Coriobacteriaceae; g__Unclassified_Coriobacteriaceae; s__Unclassified_Coriobacteriaceae
otu73051	1	4	1.33333	0.666667	1.66667	k__Bacteria; p__Firmicutes; c__Erysipelotrichi; o__Erysipelotrichales; f__Erysipelotrichaceae; g__Sharpea; s__Sharpea_p-3329-23G2
otu74545	0.333333	0.333333	0.666667	2	0.333333	k__Bacteria; p__Firmicutes; c__Clostridia; o__Clostridiales; f__Clostridiaceae; g__Unclassified_Clostridiaceae; s__Unclassified_Clostridiaceae
otu75356	2	1	5	0	0	k__Bacteria; p__Proteobacteria; c__Alphaproteobacteria; o__Rhizobiales; f__Brucellaceae; g__Ochrobactrum; s__Unclassified_Ochrobactrum
otu81802	4	4	0.666667	0.333333	1.66667	k__Bacteria; p__Firmicutes; c__Clostridia; o__Clostridiales; f__Clostridiaceae; g__Unclassified_Clostridiaceae; s__Unclassified_Clostridiaceae
otu82186	0	0	0	2	2	k__Bacteria; p__Firmicutes; c__Clostridia; o__Clostridiales; f__Lachnospiraceae; g__Unclassified_Lachnospiraceae; s__Unclassified_Lachnospiraceae
otu88313	0	0.333333	0	0	0	k__Bacteria; p__Firmicutes; c__Clostridia; o__Clostridiales; f__Peptostreptococcaceae; g__Unclassified_Peptostreptococcaceae; s__Unclassified_Peptostreptococcaceae
otu4832	1	0	0	1.66667	2.66667	k__Bacteria; p__Bacteroidetes; c__Bacteroidia; o__Bacteroidales; f__S24-7; g__Unclassified_S24-7; s__Unclassified_S24-7
otu6065	0	7.66667	3.33333	0	0	k__Bacteria; p__Firmicutes; c__Clostridia; o__Clostridiales; f__Clostridiaceae; g__Unclassified_Clostridiaceae; s__Unclassified_Clostridiaceae
otu6454	0	0.333333	0	6.33333	4.33333	k__Bacteria; p__Firmicutes; c__Clostridia; o__Clostridiales; f__Ruminococcaceae; g__Oscillospira; s__Unclassified_Oscillospira
otu8944	2.33333	2	0.666667	0.333333	0.333333	k__Bacteria; p__Firmicutes; c__Bacilli; o__Lactobacillales; f__Lactobacillaceae; g__Lactobacillus; s__Unclassified_Lactobacillus
otu14099	0	3	0	0	0	k__Bacteria; p__Firmicutes; c__Bacilli; o__Lactobacillales; f__Lactobacillaceae; g__Lactobacillus; s__Unclassified_Lactobacillus
otu16013	0.333333	0	0	1	0	k__Bacteria; p__Firmicutes; c__Clostridia; o__Clostridiales; f__Clostridiaceae; g__Unclassified_Clostridiaceae; s__Unclassified_Clostridiaceae
otu16473	0	0.333333	0	0	0	k__Bacteria; p__Proteobacteria; c__Gammaproteobacteria; o__Pseudomonadales; f__Pseudomonadaceae; g__Pseudomonas; s__Pseudomonas_fragi
otu20875	0	0	0	6.33333	3.33333	k__Bacteria; p__Firmicutes; c__Clostridia; o__Clostridiales; f__Clostridiaceae; g__Clostridium; s__Unclassified_Clostridium
otu21578	0	0	0	0.666667	0.666667	k__Bacteria; p__Firmicutes; c__Clostridia; o__Clostridiales; f__Unclassified_Clostridiales; g__Unclassified_Clostridiales; s__Unclassified_Clostridiales
otu23498	0	0	0	3	0	k__Bacteria; p__Firmicutes; c__Clostridia; o__Clostridiales; f__Unclassified_Clostridiales; g__Unclassified_Clostridiales; s__Unclassified_Clostridiales
otu39686	4	2	1.33333	2.33333	2.33333	k__Bacteria; p__Actinobacteria; c__Actinobacteria; o__Bifidobacteriales; f__Bifidobacteriaceae; g__Bifidobacterium; s__Bifidobacterium_pseudolongum
otu41578	2	0.333333	1	1.66667	0	k__Bacteria; p__Firmicutes; c__Clostridia; o__Clostridiales; f__Clostridiaceae; g__Unclassified_Clostridiaceae; s__Unclassified_Clostridiaceae
otu46499	2.66667	0	0.666667	3.33333	5.33333	k__Bacteria; p__Bacteroidetes; c__Bacteroidia; o__Bacteroidales; f__S24-7; g__Unclassified_S24-7; s__Unclassified_S24-7
otu51886	6	2.66667	2.66667	0	0.666667	k__Bacteria; p__Actinobacteria; c__Actinobacteria; o__Bifidobacteriales; f__Bifidobacteriaceae; g__Bifidobacterium; s__Unclassified_Bifidobacterium
otu61785	2.66667	1.33333	3.66667	0	0	k__Bacteria; p__Actinobacteria; c__Actinobacteria; o__Bifidobacteriales; f__Bifidobacteriaceae; g__Unclassified_Bifidobacteriaceae; s__Unclassified_Bifidobacteriaceae
otu72737	3.33333	3	0.666667	3	1.33333	k__Bacteria; p__Actinobacteria; c__Actinobacteria; o__Bifidobacteriales; f__Bifidobacteriaceae; g__Bifidobacterium; s__Bifidobacterium_pseudolongum
otu75402	5.33333	1.33333	5	0	0	k__Bacteria; p__Firmicutes; c__Clostridia; o__Clostridiales; f__Lachnospiraceae; g__Unclassified_Lachnospiraceae; s__Unclassified_Lachnospiraceae
otu78443	0	4.66667	5.66667	0	0	k__Bacteria; p__Proteobacteria; c__Gammaproteobacteria; o__Pseudomonadales; f__Moraxellaceae; g__Psychrobacter; s__Unclassified_Psychrobacter
otu83543	1	0.666667	0.333333	2	0.333333	k__Bacteria; p__Firmicutes; c__Clostridia; o__Clostridiales; f__Clostridiaceae; g__Clostridium; s__Unclassified_Clostridium
otu85083	0.666667	0	0	6.66667	0.333333	k__Bacteria; p__Firmicutes; c__Clostridia; o__Clostridiales; f__Clostridiaceae; g__Clostridium; s__Clostridium_perfringens
otu85785	0	1	2	4	4.33333	k__Bacteria; p__Firmicutes; c__Erysipelotrichi; o__Erysipelotrichales; f__Erysipelotrichaceae; g__Allobaculum; s__Unclassified_Allobaculum
otu86401	0.333333	0	0.666667	1.66667	0	k__Bacteria; p__Firmicutes; c__Clostridia; o__Clostridiales; f__Clostridiaceae; g__Unclassified_Clostridiaceae; s__Unclassified_Clostridiaceae
otu8020	0	0	1.33333	4.33333	4.33333	k__Bacteria; p__Bacteroidetes; c__Bacteroidia; o__Bacteroidales; f__S24-7; g__Unclassified_S24-7; s__Unclassified_S24-7
otu19342	0	1.33333	0	0	0	k__Bacteria; p__Firmicutes; c__Bacilli; o__Lactobacillales; f__Lactobacillaceae; g__Lactobacillus; s__Unclassified_Lactobacillus
otu23347	3.66667	0	7.33333	0	0	k__Bacteria; p__Firmicutes; c__Clostridia; o__Clostridiales; f__Veillonellaceae; g__Acidaminococcus; s__Unclassified_Acidaminococcus
otu23949	0	0.666667	0	0	0	k__Bacteria; p__Proteobacteria; c__Gammaproteobacteria; o__Pseudomonadales; f__Pseudomonadaceae; g__Pseudomonas; s__Pseudomonas_fragi
otu28971	0	0	0	2.33333	3	k__Bacteria; p__Firmicutes; c__Clostridia; o__Clostridiales; f__Unclassified_Clostridiales; g__Unclassified_Clostridiales; s__Unclassified_Clostridiales
otu33248	2.33333	2.66667	1	2	3.33333	k__Bacteria; p__Actinobacteria; c__Actinobacteria; o__Bifidobacteriales; f__Bifidobacteriaceae; g__Bifidobacterium; s__Bifidobacterium_pseudolongum
otu35690	6	3.66667	1.66667	0	0	k__Bacteria; p__Firmicutes; c__Bacilli; o__Lactobacillales; f__Lactobacillaceae; g__Lactobacillus; s__Unclassified_Lactobacillus
otu45654	0.666667	0	0	0.333333	1	k__Bacteria; p__Bacteroidetes; c__Bacteroidia; o__Bacteroidales; f__Porphyromonadaceae; g__Parabacteroides; s__Unclassified_Parabacteroides
otu54765	1	0	1	2.66667	3	k__Bacteria; p__Firmicutes; c__Clostridia; o__Clostridiales; f__[Mogibacteriaceae]; g__Mogibacterium; s__Unclassified_Mogibacterium
otu55368	0	0.333333	0.333333	4.66667	1.33333	k__Bacteria; p__Actinobacteria; c__Coriobacteriia; o__Coriobacteriales; f__Coriobacteriaceae; g__Unclassified_Coriobacteriaceae; s__Unclassified_Coriobacteriaceae
otu55462	1.33333	0.333333	0.333333	2.66667	1.66667	k__Bacteria; p__Firmicutes; c__Clostridia; o__Clostridiales; f__Clostridiaceae; g__Unclassified_Clostridiaceae; s__Unclassified_Clostridiaceae
otu59335	1.33333	2.33333	1.33333	0	0.333333	k__Bacteria; p__Firmicutes; c__Bacilli; o__Lactobacillales; f__Lactobacillaceae; g__Lactobacillus; s__Unclassified_Lactobacillus
otu60299	0.333333	0	0	3.33333	5	k__Bacteria; p__Firmicutes; c__Clostridia; o__Clostridiales; f__Lachnospiraceae; g__Unclassified_Lachnospiraceae; s__Unclassified_Lachnospiraceae
otu68153	0	0	0	2	2	k__Bacteria; p__Firmicutes; c__Erysipelotrichi; o__Erysipelotrichales; f__Erysipelotrichaceae; g__p-75-a5; s__Unclassified_p-75-a5
otu71993	0	0.333333	0	0	0	k__Bacteria; p__Proteobacteria; c__Gammaproteobacteria; o__Pseudomonadales; f__Pseudomonadaceae; g__Pseudomonas; s__Pseudomonas_fragi
otu74812	1	0	0.333333	2	2.33333	k__Bacteria; p__Actinobacteria; c__Coriobacteriia; o__Coriobacteriales; f__Coriobacteriaceae; g__Unclassified_Coriobacteriaceae; s__Unclassified_Coriobacteriaceae
otu75534	1.33333	1.33333	1	0	1	k__Bacteria; p__Firmicutes; c__Bacilli; o__Lactobacillales; f__Lactobacillaceae; g__Lactobacillus; s__Unclassified_Lactobacillus
otu78404	0	2.66667	8.33333	0	0	k__Bacteria; p__Proteobacteria; c__Gammaproteobacteria; o__Pseudomonadales; f__Moraxellaceae; g__Unclassified_Moraxellaceae; s__Unclassified_Moraxellaceae
otu81329	11	0	2.33333	0	0	k__Bacteria; p__Bacteroidetes; c__Bacteroidia; o__Bacteroidales; f__Prevotellaceae; g__Prevotella; s__Unclassified_Prevotella
otu84379	1.33333	1.33333	6.66667	0	1	k__Bacteria; p__Proteobacteria; c__Gammaproteobacteria; o__Pseudomonadales; f__Moraxellaceae; g__Psychrobacter; s__Unclassified_Psychrobacter
otu2691	0	0.333333	0	0	0	k__Bacteria; p__Proteobacteria; c__Gammaproteobacteria; o__Pseudomonadales; f__Pseudomonadaceae; g__Pseudomonas; s__Unclassified_Pseudomonas
otu7059	1	0.333333	7.66667	1	1	k__Bacteria; p__Proteobacteria; c__Betaproteobacteria; o__Burkholderiales; f__Alcaligenaceae; g__Sutterella; s__Unclassified_Sutterella
otu18073	3.33333	6	0.666667	0	0.666667	k__Bacteria; p__Actinobacteria; c__Coriobacteriia; o__Coriobacteriales; f__Coriobacteriaceae; g__Unclassified_Coriobacteriaceae; s__Unclassified_Coriobacteriaceae
otu21909	1.33333	1.66667	2.66667	1.66667	3.66667	k__Bacteria; p__Actinobacteria; c__Actinobacteria; o__Bifidobacteriales; f__Bifidobacteriaceae; g__Bifidobacterium; s__Bifidobacterium_pseudolongum
otu26817	3.66667	3.33333	2.66667	0	0	k__Bacteria; p__Actinobacteria; c__Coriobacteriia; o__Coriobacteriales; f__Coriobacteriaceae; g__Unclassified_Coriobacteriaceae; s__Unclassified_Coriobacteriaceae
otu34855	0.666667	0.333333	0	2	0.666667	k__Bacteria; p__Firmicutes; c__Clostridia; o__Clostridiales; f__Unclassified_Clostridiales; g__Unclassified_Clostridiales; s__Unclassified_Clostridiales
otu39859	0	2.66667	7.66667	0	0	k__Bacteria; p__Proteobacteria; c__Gammaproteobacteria; o__Pseudomonadales; f__Moraxellaceae; g__Psychrobacter; s__Unclassified_Psychrobacter
otu62550	0.666667	3.66667	2.33333	0.666667	3	k__Bacteria; p__Actinobacteria; c__Coriobacteriia; o__Coriobacteriales; f__Coriobacteriaceae; g__Unclassified_Coriobacteriaceae; s__Unclassified_Coriobacteriaceae
otu70661	0.333333	0.333333	0	3	7.66667	k__Bacteria; p__Firmicutes; c__Clostridia; o__Clostridiales; f__Lachnospiraceae; g__Unclassified_Lachnospiraceae; s__Unclassified_Lachnospiraceae
otu75178	3.66667	2.33333	4	0	0.666667	k__Bacteria; p__Proteobacteria; c__Gammaproteobacteria; o__Pseudomonadales; f__Moraxellaceae; g__Psychrobacter; s__Psychrobacter_sanguinis
otu80711	0.666667	0.333333	0.333333	0.666667	2.33333	k__Bacteria; p__Firmicutes; c__Clostridia; o__Clostridiales; f__Unclassified_Clostridiales; g__Unclassified_Clostridiales; s__Unclassified_Clostridiales
otu84137	0	0	0	0	13.3333	k__Bacteria; p__Bacteroidetes; c__Flavobacteriia; o__Flavobacteriales; f__[Weeksellaceae]; g__Wautersiella; s__Unclassified_Wautersiella
otu89336	0	2	8.33333	0	0	k__Bacteria; p__Proteobacteria; c__Gammaproteobacteria; o__Pseudomonadales; f__Moraxellaceae; g__Psychrobacter; s__Unclassified_Psychrobacter
otu92906	2.66667	0.333333	0	1.33333	0.333333	k__Bacteria; p__Firmicutes; c__Clostridia; o__Clostridiales; f__Clostridiaceae; g__Sarcina; s__Unclassified_Sarcina
otu94341	0.333333	0.666667	1.33333	1.66667	1	k__Bacteria; p__Firmicutes; c__Clostridia; o__Clostridiales; f__Clostridiaceae; g__Unclassified_Clostridiaceae; s__Unclassified_Clostridiaceae
otu18835	5.33333	3	1.66667	0	0	k__Bacteria; p__Actinobacteria; c__Actinobacteria; o__Bifidobacteriales; f__Bifidobacteriaceae; g__Unclassified_Bifidobacteriaceae; s__Unclassified_Bifidobacteriaceae
otu19059	1.33333	0.333333	0	2.33333	2.33333	k__Bacteria; p__Firmicutes; c__Clostridia; o__Clostridiales; f__Clostridiaceae; g__Unclassified_Clostridiaceae; s__Unclassified_Clostridiaceae
otu19639	0	0	0	1.66667	0.666667	k__Bacteria; p__Firmicutes; c__Clostridia; o__Clostridiales; f__Peptostreptococcaceae; g__Unclassified_Peptostreptococcaceae; s__Unclassified_Peptostreptococcaceae
otu19996	0	0	0	5.33333	1	k__Bacteria; p__Firmicutes; c__Clostridia; o__Clostridiales; f__Unclassified_Clostridiales; g__Unclassified_Clostridiales; s__Unclassified_Clostridiales
otu25937	0	1.66667	0	0	0	k__Bacteria; p__Firmicutes; c__Bacilli; o__Lactobacillales; f__Lactobacillaceae; g__Lactobacillus; s__Unclassified_Lactobacillus
otu36404	2.33333	2	0	1.33333	0.333333	k__Bacteria; p__Firmicutes; c__Clostridia; o__Clostridiales; f__Clostridiaceae; g__Unclassified_Clostridiaceae; s__Unclassified_Clostridiaceae
otu37353	0	0	0	4.66667	2	k__Bacteria; p__Firmicutes; c__Clostridia; o__Clostridiales; f__Clostridiaceae; g__Unclassified_Clostridiaceae; s__Unclassified_Clostridiaceae
otu39644	2.33333	2.66667	1	2.33333	2.66667	k__Bacteria; p__Actinobacteria; c__Actinobacteria; o__Bifidobacteriales; f__Bifidobacteriaceae; g__Bifidobacterium; s__Unclassified_Bifidobacterium
otu51672	0.333333	0	0.666667	6.66667	5.33333	k__Bacteria; p__Bacteroidetes; c__Bacteroidia; o__Bacteroidales; f__Prevotellaceae; g__Unclassified_Prevotellaceae; s__Unclassified_Prevotellaceae
otu54516	0	0	0	6	2.33333	k__Bacteria; p__Firmicutes; c__Clostridia; o__Clostridiales; f__Ruminococcaceae; g__Unclassified_Ruminococcaceae; s__Unclassified_Ruminococcaceae
otu61239	1	0.333333	0	3	2	k__Bacteria; p__Firmicutes; c__Clostridia; o__Clostridiales; f__Lachnospiraceae; g__Unclassified_Lachnospiraceae; s__Unclassified_Lachnospiraceae
otu66451	0	2.66667	2.66667	2.33333	3	k__Bacteria; p__Firmicutes; c__Erysipelotrichi; o__Erysipelotrichales; f__Erysipelotrichaceae; g__Allobaculum; s__Unclassified_Allobaculum
otu67082	4	2	0.666667	1	3	k__Bacteria; p__Actinobacteria; c__Actinobacteria; o__Bifidobacteriales; f__Bifidobacteriaceae; g__Bifidobacterium; s__Bifidobacterium_pseudolongum
otu68424	1.66667	0	0	1.66667	2.33333	k__Bacteria; p__Bacteroidetes; c__Bacteroidia; o__Bacteroidales; f__Porphyromonadaceae; g__Parabacteroides; s__Unclassified_Parabacteroides
otu72243	0.666667	0	0	1.33333	0.666667	k__Bacteria; p__Firmicutes; c__Clostridia; o__Clostridiales; f__Clostridiaceae; g__SMB53; s__Unclassified_SMB53
otu74711	2.33333	2	2	2.33333	2.33333	k__Bacteria; p__Actinobacteria; c__Actinobacteria; o__Bifidobacteriales; f__Bifidobacteriaceae; g__Bifidobacterium; s__Bifidobacterium_pseudolongum
otu82417	0	0	0	4	0.666667	k__Bacteria; p__Firmicutes; c__Clostridia; o__Clostridiales; f__Clostridiaceae; g__SMB53; s__Unclassified_SMB53
otu83793	5	0	6	0	0	k__Bacteria; p__Bacteroidetes; c__Bacteroidia; o__Bacteroidales; f__Prevotellaceae; g__Prevotella; s__Unclassified_Prevotella
otu84877	1.33333	0.666667	0.666667	1.33333	0	k__Bacteria; p__Firmicutes; c__Clostridia; o__Clostridiales; f__Clostridiaceae; g__Unclassified_Clostridiaceae; s__Unclassified_Clostridiaceae
otu85786	0	0	0	0	12.6667	k__Bacteria; p__Firmicutes; c__Bacilli; o__Bacillales; f__Planococcaceae; g__Unclassified_Planococcaceae; s__Unclassified_Planococcaceae
otu88519	4.66667	0	5.66667	0	0	k__Bacteria; p__Firmicutes; c__Clostridia; o__Clostridiales; f__Lachnospiraceae; g__Shuttleworthia; s__Unclassified_Shuttleworthia
otu88520	0.333333	0.666667	0	1	2	k__Bacteria; p__Bacteroidetes; c__Bacteroidia; o__Bacteroidales; f__Porphyromonadaceae; g__Parabacteroides; s__Unclassified_Parabacteroides
otu96027	1	1	5.33333	0	0	k__Bacteria; p__Proteobacteria; c__Alphaproteobacteria; o__Rhizobiales; f__Bradyrhizobiaceae; g__Unclassified_Bradyrhizobiaceae; s__Unclassified_Bradyrhizobiaceae
otu273	0.666667	1.66667	6	0	0.666667	k__Bacteria; p__Firmicutes; c__Bacilli; o__Lactobacillales; f__Lactobacillaceae; g__Lactobacillus; s__Unclassified_Lactobacillus
otu1695	0.666667	0	0	5.33333	1.33333	k__Bacteria; p__Firmicutes; c__Clostridia; o__Clostridiales; f__Peptostreptococcaceae; g__Unclassified_Peptostreptococcaceae; s__Unclassified_Peptostreptococcaceae
otu2411	1.33333	8	0.666667	0	0	k__Bacteria; p__Firmicutes; c__Clostridia; o__Clostridiales; f__Lachnospiraceae; g__Unclassified_Lachnospiraceae; s__Unclassified_Lachnospiraceae
otu8874	0	2.33333	8.33333	0	0	k__Bacteria; p__Proteobacteria; c__Gammaproteobacteria; o__Pseudomonadales; f__Moraxellaceae; g__Unclassified_Moraxellaceae; s__Unclassified_Moraxellaceae
otu12623	12	0	0	0	0	k__Bacteria; p__Cyanobacteria; c__Chloroplast; o__Streptophyta; f__Unclassified_Streptophyta; g__Unclassified_Streptophyta; s__Unclassified_Streptophyta
otu20207	2.33333	2.66667	1	2	2.33333	k__Bacteria; p__Actinobacteria; c__Actinobacteria; o__Bifidobacteriales; f__Bifidobacteriaceae; g__Bifidobacterium; s__Bifidobacterium_pseudolongum
otu24299	2	3	1	0	0	k__Bacteria; p__Firmicutes; c__Bacilli; o__Lactobacillales; f__Lactobacillaceae; g__Lactobacillus; s__Unclassified_Lactobacillus
otu26607	1.33333	0	0.666667	0.333333	0.666667	k__Bacteria; p__Firmicutes; c__Clostridia; o__Clostridiales; f__Clostridiaceae; g__Unclassified_Clostridiaceae; s__Unclassified_Clostridiaceae
otu27522	0	1.66667	9.66667	0	0	k__Bacteria; p__Proteobacteria; c__Gammaproteobacteria; o__Pseudomonadales; f__Moraxellaceae; g__Unclassified_Moraxellaceae; s__Unclassified_Moraxellaceae
otu27818	1.66667	0.666667	1	1	0.333333	k__Bacteria; p__Firmicutes; c__Clostridia; o__Clostridiales; f__Clostridiaceae; g__Unclassified_Clostridiaceae; s__Unclassified_Clostridiaceae
otu29512	1.66667	0.333333	1.33333	2.33333	2.33333	k__Bacteria; p__Firmicutes; c__Clostridia; o__Clostridiales; f__Unclassified_Clostridiales; g__Unclassified_Clostridiales; s__Unclassified_Clostridiales
otu40396	1	0	0	6.66667	3.66667	k__Bacteria; p__Bacteroidetes; c__Bacteroidia; o__Bacteroidales; f__Unclassified_Bacteroidales; g__Unclassified_Bacteroidales; s__Unclassified_Bacteroidales
otu56999	10.6667	0	2	0	0	k__Bacteria; p__Bacteroidetes; c__Bacteroidia; o__Bacteroidales; f__Prevotellaceae; g__Prevotella; s__Unclassified_Prevotella
otu62743	0	0	0	0.333333	1.66667	k__Bacteria; p__Firmicutes; c__Clostridia; o__Clostridiales; f__Ruminococcaceae; g__Unclassified_Ruminococcaceae; s__Unclassified_Ruminococcaceae
otu73787	2	3.33333	3.33333	0.666667	1.33333	k__Bacteria; p__Actinobacteria; c__Actinobacteria; o__Bifidobacteriales; f__Bifidobacteriaceae; g__Bifidobacterium; s__Bifidobacterium_pseudolongum
otu79686	0	0	0	2	9	k__Bacteria; p__Verrucomicrobia; c__Verruco-5; o__WCHB1-41; f__RFP12; g__Unclassified_RFP12; s__Unclassified_RFP12
otu82082	3.33333	4.66667	2	0	0	k__Bacteria; p__Firmicutes; c__Clostridia; o__Clostridiales; f__Lachnospiraceae; g__Unclassified_Lachnospiraceae; s__Unclassified_Lachnospiraceae
otu83690	0	0	0	3	2	k__Bacteria; p__Actinobacteria; c__Coriobacteriia; o__Coriobacteriales; f__Coriobacteriaceae; g__Unclassified_Coriobacteriaceae; s__Unclassified_Coriobacteriaceae
otu85308	0.666667	2	4	0	0	k__Bacteria; p__Proteobacteria; c__Alphaproteobacteria; o__Rhizobiales; f__Methylobacteriaceae; g__Methylobacterium; s__Unclassified_Methylobacterium
otu86830	3	2	1.33333	2	3.33333	k__Bacteria; p__Actinobacteria; c__Actinobacteria; o__Bifidobacteriales; f__Bifidobacteriaceae; g__Bifidobacterium; s__Bifidobacterium_pseudolongum
otu5750	0	0	0	6	2.33333	k__Bacteria; p__Firmicutes; c__Clostridia; o__Clostridiales; f__Ruminococcaceae; g__Unclassified_Ruminococcaceae; s__Unclassified_Ruminococcaceae
otu10290	0	0	0	1.66667	1	k__Bacteria; p__Firmicutes; c__Clostridia; o__Clostridiales; f__Unclassified_Clostridiales; g__Unclassified_Clostridiales; s__Unclassified_Clostridiales
otu11207	0	0	0	1	0	k__Bacteria; p__Firmicutes; c__Clostridia; o__Clostridiales; f__Peptostreptococcaceae; g__Unclassified_Peptostreptococcaceae; s__Unclassified_Peptostreptococcaceae
otu12482	0	0	0	1.33333	1.33333	k__Bacteria; p__Firmicutes; c__Clostridia; o__Clostridiales; f__Unclassified_Clostridiales; g__Unclassified_Clostridiales; s__Unclassified_Clostridiales
otu13326	0	1	0.333333	0	0	k__Bacteria; p__Firmicutes; c__Clostridia; o__Clostridiales; f__Unclassified_Clostridiales; g__Unclassified_Clostridiales; s__Unclassified_Clostridiales
otu21633	0.666667	0.666667	0.666667	1.33333	0.666667	k__Bacteria; p__Firmicutes; c__Clostridia; o__Clostridiales; f__Clostridiaceae; g__Unclassified_Clostridiaceae; s__Unclassified_Clostridiaceae
otu22615	0.666667	0	0.666667	1	1.66667	k__Bacteria; p__Firmicutes; c__Clostridia; o__Clostridiales; f__Unclassified_Clostridiales; g__Unclassified_Clostridiales; s__Unclassified_Clostridiales
otu34912	2	0	0.333333	2	2	k__Bacteria; p__Firmicutes; c__Clostridia; o__Clostridiales; f__Clostridiaceae; g__SMB53; s__Unclassified_SMB53
otu43217	2.33333	2	2.33333	0.666667	3.33333	k__Bacteria; p__Actinobacteria; c__Actinobacteria; o__Bifidobacteriales; f__Bifidobacteriaceae; g__Bifidobacterium; s__Bifidobacterium_pseudolongum
otu48252	1.33333	1	1	1.33333	2.66667	k__Bacteria; p__Firmicutes; c__Clostridia; o__Clostridiales; f__Unclassified_Clostridiales; g__Unclassified_Clostridiales; s__Unclassified_Clostridiales
otu51591	1.33333	0	1	5	2.66667	k__Bacteria; p__Bacteroidetes; c__Bacteroidia; o__Bacteroidales; f__Prevotellaceae; g__Prevotella; s__Unclassified_Prevotella
otu54087	0.666667	0	0	5.66667	3.66667	k__Bacteria; p__Bacteroidetes; c__Bacteroidia; o__Bacteroidales; f__[Paraprevotellaceae]; g__CF231; s__Unclassified_CF231
otu55909	0.333333	0	0	8	3.33333	k__Bacteria; p__Firmicutes; c__Erysipelotrichi; o__Erysipelotrichales; f__Erysipelotrichaceae; g__Allobaculum; s__Unclassified_Allobaculum
otu63514	5.33333	4	0.666667	0	0	k__Bacteria; p__Firmicutes; c__Bacilli; o__Lactobacillales; f__Lactobacillaceae; g__Lactobacillus; s__Unclassified_Lactobacillus
otu73717	0	2.66667	1.33333	0	0	k__Bacteria; p__Firmicutes; c__Clostridia; o__Clostridiales; f__Peptostreptococcaceae; g__Unclassified_Peptostreptococcaceae; s__Unclassified_Peptostreptococcaceae
otu77340	0	0	0	2	2	k__Bacteria; p__Firmicutes; c__Clostridia; o__Clostridiales; f__Unclassified_Clostridiales; g__Unclassified_Clostridiales; s__Unclassified_Clostridiales
otu83100	0.333333	0	0.666667	5	2.66667	k__Bacteria; p__Bacteroidetes; c__Bacteroidia; o__Bacteroidales; f__Unclassified_Bacteroidales; g__Unclassified_Bacteroidales; s__Unclassified_Bacteroidales
otu84909	0	0	1	0	3.66667	k__Bacteria; p__Firmicutes; c__Bacilli; o__Lactobacillales; f__Lactobacillaceae; g__Lactobacillus; s__Unclassified_Lactobacillus
otu86054	7.66667	0	4	0	0	k__Bacteria; p__Bacteroidetes; c__Bacteroidia; o__Bacteroidales; f__Prevotellaceae; g__Prevotella; s__Unclassified_Prevotella
otu2812	1.33333	1	1	2	0	k__Bacteria; p__Firmicutes; c__Clostridia; o__Clostridiales; f__Clostridiaceae; g__Unclassified_Clostridiaceae; s__Unclassified_Clostridiaceae
otu5144	0	0	0	4.33333	0	k__Bacteria; p__Spirochaetes; c__Spirochaetes; o__Spirochaetales; f__Spirochaetaceae; g__Treponema; s__Unclassified_Treponema
otu13481	0	0	0	4.66667	4.33333	k__Bacteria; p__Bacteroidetes; c__Bacteroidia; o__Bacteroidales; f__Unclassified_Bacteroidales; g__Unclassified_Bacteroidales; s__Unclassified_Bacteroidales
otu17572	0	0	7.33333	0.333333	0.666667	k__Bacteria; p__Proteobacteria; c__Betaproteobacteria; o__Burkholderiales; f__Alcaligenaceae; g__Sutterella; s__Unclassified_Sutterella
otu19414	0	0	0	1.66667	0.333333	k__Bacteria; p__Firmicutes; c__Clostridia; o__Clostridiales; f__Clostridiaceae; g__Sarcina; s__Unclassified_Sarcina
otu22423	0.666667	0	0	3.66667	3.66667	k__Bacteria; p__Firmicutes; c__Clostridia; o__Clostridiales; f__Lachnospiraceae; g__Unclassified_Lachnospiraceae; s__Unclassified_Lachnospiraceae
otu25860	0	0	0	7	0.666667	k__Bacteria; p__Firmicutes; c__Clostridia; o__Clostridiales; f__Ruminococcaceae; g__Unclassified_Ruminococcaceae; s__Unclassified_Ruminococcaceae
otu26043	12	0	0.666667	0	0	k__Bacteria; p__Bacteroidetes; c__Bacteroidia; o__Bacteroidales; f__Prevotellaceae; g__Prevotella; s__Unclassified_Prevotella
otu27718	0	9.66667	0	0	0	k__Bacteria; p__Proteobacteria; c__Gammaproteobacteria; o__Pseudomonadales; f__Moraxellaceae; g__Unclassified_Moraxellaceae; s__Unclassified_Moraxellaceae
otu32082	3.33333	0	2	4.33333	1	k__Bacteria; p__Bacteroidetes; c__Bacteroidia; o__Bacteroidales; f__Prevotellaceae; g__Prevotella; s__Unclassified_Prevotella
otu38599	0.666667	0	0.666667	0.666667	7.66667	k__Bacteria; p__Firmicutes; c__Clostridia; o__Clostridiales; f__Ruminococcaceae; g__Unclassified_Ruminococcaceae; s__Unclassified_Ruminococcaceae
otu45768	0.333333	0	0	2.66667	0	k__Bacteria; p__Firmicutes; c__Clostridia; o__Clostridiales; f__Clostridiaceae; g__Unclassified_Clostridiaceae; s__Unclassified_Clostridiaceae
otu52630	0	1.33333	4	0	0	k__Bacteria; p__Proteobacteria; c__Alphaproteobacteria; o__Rhizobiales; f__Bradyrhizobiaceae; g__Unclassified_Bradyrhizobiaceae; s__Unclassified_Bradyrhizobiaceae
otu54371	0	0	0	0	11.6667	k__Bacteria; p__Firmicutes; c__Bacilli; o__Lactobacillales; f__Carnobacteriaceae; g__Carnobacterium; s__Unclassified_Carnobacterium
otu54586	0	0.333333	2	6.33333	2.66667	k__Bacteria; p__Actinobacteria; c__Coriobacteriia; o__Coriobacteriales; f__Coriobacteriaceae; g__Unclassified_Coriobacteriaceae; s__Unclassified_Coriobacteriaceae
otu57581	1.66667	5.33333	2.66667	0	0	k__Bacteria; p__Firmicutes; c__Erysipelotrichi; o__Erysipelotrichales; f__Erysipelotrichaceae; g__Bulleidia; s__Bulleidia_p-1630-c5
otu57641	1	0	1	1.33333	0.666667	k__Bacteria; p__Firmicutes; c__Clostridia; o__Clostridiales; f__Clostridiaceae; g__Unclassified_Clostridiaceae; s__Unclassified_Clostridiaceae
otu57809	3	2	0	2.33333	2.33333	k__Bacteria; p__Actinobacteria; c__Actinobacteria; o__Bifidobacteriales; f__Bifidobacteriaceae; g__Bifidobacterium; s__Bifidobacterium_pseudolongum
otu78932	0	0.333333	0	0	0	k__Bacteria; p__Proteobacteria; c__Gammaproteobacteria; o__Pseudomonadales; f__Pseudomonadaceae; g__Pseudomonas; s__Pseudomonas_fragi
otu80389	0.666667	0.333333	1	1.66667	0	k__Bacteria; p__Firmicutes; c__Clostridia; o__Clostridiales; f__Clostridiaceae; g__Unclassified_Clostridiaceae; s__Unclassified_Clostridiaceae
otu80461	4	1.33333	0.333333	0.333333	0	k__Bacteria; p__Firmicutes; c__Clostridia; o__Clostridiales; f__Clostridiaceae; g__Clostridium; s__Clostridium_perfringens
otu92183	2.33333	2	0.666667	1.33333	0.333333	k__Bacteria; p__Firmicutes; c__Clostridia; o__Clostridiales; f__Clostridiaceae; g__Unclassified_Clostridiaceae; s__Unclassified_Clostridiaceae
otu94699	2.66667	5	2	0	0	k__Bacteria; p__Firmicutes; c__Erysipelotrichi; o__Erysipelotrichales; f__Erysipelotrichaceae; g__Bulleidia; s__Bulleidia_p-1630-c5
otu8673	4.33333	4.33333	1	0	0	k__Bacteria; p__Actinobacteria; c__Coriobacteriia; o__Coriobacteriales; f__Coriobacteriaceae; g__Unclassified_Coriobacteriaceae; s__Unclassified_Coriobacteriaceae
otu14955	2	0.333333	0.666667	5.66667	2.33333	k__Bacteria; p__Bacteroidetes; c__Bacteroidia; o__Bacteroidales; f__S24-7; g__Unclassified_S24-7; s__Unclassified_S24-7
otu17881	0	0	0.333333	1.33333	0.666667	k__Bacteria; p__Firmicutes; c__Clostridia; o__Clostridiales; f__Unclassified_Clostridiales; g__Unclassified_Clostridiales; s__Unclassified_Clostridiales
otu18026	0	0	1.66667	0	0	k__Bacteria; p__Firmicutes; c__Bacilli; o__Lactobacillales; f__Carnobacteriaceae; g__Unclassified_Carnobacteriaceae; s__Unclassified_Carnobacteriaceae
otu20583	1	0	0.666667	1.66667	0.666667	k__Bacteria; p__Firmicutes; c__Clostridia; o__Clostridiales; f__Clostridiaceae; g__Unclassified_Clostridiaceae; s__Unclassified_Clostridiaceae
otu22398	0	0	0	3.33333	1.66667	k__Bacteria; p__Firmicutes; c__Clostridia; o__Clostridiales; f__Ruminococcaceae; g__Unclassified_Ruminococcaceae; s__Unclassified_Ruminococcaceae
otu23872	0	1.33333	2.33333	1.33333	4.66667	k__Bacteria; p__Firmicutes; c__Erysipelotrichi; o__Erysipelotrichales; f__Erysipelotrichaceae; g__Allobaculum; s__Unclassified_Allobaculum
otu36178	1	1.66667	0	0	0	k__Bacteria; p__Firmicutes; c__Bacilli; o__Lactobacillales; f__Lactobacillaceae; g__Lactobacillus; s__Unclassified_Lactobacillus
otu36266	0	0	0	0	12	k__Bacteria; p__Bacteroidetes; c__Flavobacteriia; o__Flavobacteriales; f__[Weeksellaceae]; g__Wautersiella; s__Unclassified_Wautersiella
otu40822	2	3	1.33333	0.666667	2.66667	k__Bacteria; p__Actinobacteria; c__Actinobacteria; o__Bifidobacteriales; f__Bifidobacteriaceae; g__Bifidobacterium; s__Bifidobacterium_pseudolongum
otu41706	0	0.333333	0.666667	0	0	k__Bacteria; p__Firmicutes; c__Bacilli; o__Turicibacterales; f__Turicibacteraceae; g__Turicibacter; s__Unclassified_Turicibacter
otu44211	0	0	0.666667	0	0	k__Bacteria; p__Firmicutes; c__Bacilli; o__Turicibacterales; f__Turicibacteraceae; g__Turicibacter; s__Unclassified_Turicibacter
otu44530	0.333333	3.33333	0.333333	0	0.666667	k__Bacteria; p__Firmicutes; c__Clostridia; o__Clostridiales; f__Peptostreptococcaceae; g__Unclassified_Peptostreptococcaceae; s__Unclassified_Peptostreptococcaceae
otu45696	1	0	0.666667	1.66667	0.666667	k__Bacteria; p__Firmicutes; c__Clostridia; o__Clostridiales; f__Clostridiaceae; g__Unclassified_Clostridiaceae; s__Unclassified_Clostridiaceae
otu47023	2	2.33333	1	3	2.66667	k__Bacteria; p__Actinobacteria; c__Actinobacteria; o__Bifidobacteriales; f__Bifidobacteriaceae; g__Bifidobacterium; s__Bifidobacterium_pseudolongum
otu51113	0	0	0	0.333333	0.333333	k__Bacteria; p__Firmicutes; c__Clostridia; o__Clostridiales; f__Clostridiaceae; g__SMB53; s__Unclassified_SMB53
otu55072	0	4.66667	5	0	0	k__Bacteria; p__Proteobacteria; c__Gammaproteobacteria; o__Pseudomonadales; f__Moraxellaceae; g__Psychrobacter; s__Unclassified_Psychrobacter
otu60485	0	0	0	3	2.33333	k__Bacteria; p__Firmicutes; c__Clostridia; o__Clostridiales; f__Clostridiaceae; g__Clostridium; s__Unclassified_Clostridium
otu63051	0	0	0	3.33333	8.33333	k__Bacteria; p__Actinobacteria; c__Coriobacteriia; o__Coriobacteriales; f__Coriobacteriaceae; g__Unclassified_Coriobacteriaceae; s__Unclassified_Coriobacteriaceae
otu63453	7	1.66667	0	0.666667	1	k__Bacteria; p__Actinobacteria; c__Actinobacteria; o__Bifidobacteriales; f__Bifidobacteriaceae; g__Bifidobacterium; s__Bifidobacterium_pseudolongum
otu65611	0	0	0	2	1.33333	k__Bacteria; p__Firmicutes; c__Clostridia; o__Clostridiales; f__Unclassified_Clostridiales; g__Unclassified_Clostridiales; s__Unclassified_Clostridiales
otu82244	0	0.333333	0.333333	4.33333	5.33333	k__Bacteria; p__Firmicutes; c__Clostridia; o__Clostridiales; f__Lachnospiraceae; g__Unclassified_Lachnospiraceae; s__Unclassified_Lachnospiraceae
otu94127	1.33333	3	2	0	2	k__Bacteria; p__TM7; c__TM7-3; o__CW040; f__F16; g__Unclassified_F16; s__Unclassified_F16
otu3468	0.666667	0	0	1.66667	0.333333	k__Bacteria; p__Firmicutes; c__Clostridia; o__Clostridiales; f__Clostridiaceae; g__Unclassified_Clostridiaceae; s__Unclassified_Clostridiaceae
otu3549	6	0	4.66667	0	0	k__Bacteria; p__Firmicutes; c__Clostridia; o__Clostridiales; f__Clostridiaceae; g__Clostridium; s__Unclassified_Clostridium
otu10907	0	0.666667	2.66667	0	0	k__Bacteria; p__Actinobacteria; c__Actinobacteria; o__Actinomycetales; f__Microbacteriaceae; g__Microbacterium; s__Unclassified_Microbacterium
otu12721	4.33333	5	0.333333	0	0	k__Bacteria; p__Firmicutes; c__Bacilli; o__Lactobacillales; f__Lactobacillaceae; g__Lactobacillus; s__Unclassified_Lactobacillus
otu13071	0	0	0	5.33333	3.33333	k__Bacteria; p__Bacteroidetes; c__Bacteroidia; o__Bacteroidales; f__S24-7; g__Unclassified_S24-7; s__Unclassified_S24-7
otu15465	0	1	0	0	0	k__Bacteria; p__Proteobacteria; c__Alphaproteobacteria; o__Rhizobiales; f__Brucellaceae; g__Ochrobactrum; s__Unclassified_Ochrobactrum
otu17207	3.33333	1.66667	5.33333	0	0	k__Bacteria; p__Proteobacteria; c__Gammaproteobacteria; o__Pseudomonadales; f__Moraxellaceae; g__Psychrobacter; s__Unclassified_Psychrobacter
otu24045	0.333333	0	1.33333	1.66667	0.333333	k__Bacteria; p__Firmicutes; c__Clostridia; o__Clostridiales; f__Clostridiaceae; g__Unclassified_Clostridiaceae; s__Unclassified_Clostridiaceae
otu36390	0	0	0	4.33333	4	k__Bacteria; p__Firmicutes; c__Clostridia; o__Clostridiales; f__Christensenellaceae; g__Unclassified_Christensenellaceae; s__Unclassified_Christensenellaceae
otu42096	0	1.66667	2	2.66667	3.33333	k__Bacteria; p__Firmicutes; c__Erysipelotrichi; o__Erysipelotrichales; f__Erysipelotrichaceae; g__Allobaculum; s__Unclassified_Allobaculum
otu43641	1.33333	4.66667	2.33333	0	0.333333	k__Bacteria; p__Actinobacteria; c__Actinobacteria; o__Actinomycetales; f__Pseudonocardiaceae; g__Amycolatopsis; s__Unclassified_Amycolatopsis
otu44731	5.66667	0	3.66667	0	0	k__Bacteria; p__Firmicutes; c__Clostridia; o__Clostridiales; f__Veillonellaceae; g__Megasphaera; s__Unclassified_Megasphaera
otu49352	10	0	1.33333	0	0	k__Bacteria; p__Firmicutes; c__Clostridia; o__Clostridiales; f__Veillonellaceae; g__Megasphaera; s__Unclassified_Megasphaera
otu50464	0	0	0	4.66667	4	k__Bacteria; p__Firmicutes; c__Clostridia; o__Clostridiales; f__Ruminococcaceae; g__Unclassified_Ruminococcaceae; s__Unclassified_Ruminococcaceae
otu50749	0	0	0	0	0.333333	k__Bacteria; p__Firmicutes; c__Bacilli; o__Lactobacillales; f__Streptococcaceae; g__Streptococcus; s__Unclassified_Streptococcus
otu52525	0	0	0	3.66667	2.66667	k__Bacteria; p__Firmicutes; c__Clostridia; o__Clostridiales; f__Ruminococcaceae; g__Unclassified_Ruminococcaceae; s__Unclassified_Ruminococcaceae
otu53428	1	0.333333	0	5.33333	2.66667	k__Bacteria; p__Firmicutes; c__Clostridia; o__Clostridiales; f__Unclassified_Clostridiales; g__Unclassified_Clostridiales; s__Unclassified_Clostridiales
otu54077	0	0	0	0.333333	1.66667	k__Bacteria; p__Firmicutes; c__Erysipelotrichi; o__Erysipelotrichales; f__Erysipelotrichaceae; g__p-75-a5; s__Unclassified_p-75-a5
otu54215	2.33333	3.66667	1.33333	0	0	k__Bacteria; p__Actinobacteria; c__Actinobacteria; o__Bifidobacteriales; f__Bifidobacteriaceae; g__Unclassified_Bifidobacteriaceae; s__Unclassified_Bifidobacteriaceae
otu56158	0	2	4.66667	0.333333	0	k__Bacteria; p__Proteobacteria; c__Alphaproteobacteria; o__Sphingomonadales; f__Sphingomonadaceae; g__Sphingomonas; s__Sphingomonas_asaccharolytica
otu60973	1	2	1.66667	2.33333	3	k__Bacteria; p__Actinobacteria; c__Actinobacteria; o__Bifidobacteriales; f__Bifidobacteriaceae; g__Bifidobacterium; s__Unclassified_Bifidobacterium
otu62858	1.33333	0	1.33333	1.66667	1	k__Bacteria; p__Firmicutes; c__Clostridia; o__Clostridiales; f__Clostridiaceae; g__Unclassified_Clostridiaceae; s__Unclassified_Clostridiaceae
otu68716	1.66667	0	3	2.33333	2	k__Bacteria; p__Spirochaetes; c__Spirochaetes; o__Sphaerochaetales; f__Sphaerochaetaceae; g__Sphaerochaeta; s__Unclassified_Sphaerochaeta
otu72449	0	0	6.33333	0	0	k__Bacteria; p__[Thermi]; c__Deinococci; o__Thermales; f__Thermaceae; g__Thermus; s__Unclassified_Thermus
otu75676	1	0	0.333333	0.333333	0	k__Bacteria; p__Firmicutes; c__Bacilli; o__Lactobacillales; f__Lactobacillaceae; g__Lactobacillus; s__Lactobacillus_mucosae
otu76040	6.66667	1	0	0	0	k__Bacteria; p__Proteobacteria; c__Alphaproteobacteria; o__Rickettsiales; f__mitochondria; g__Lupinus; s__Lupinus_luteus
otu79643	0.333333	0.333333	0.666667	1	0.666667	k__Bacteria; p__Firmicutes; c__Clostridia; o__Clostridiales; f__Clostridiaceae; g__SMB53; s__Unclassified_SMB53
otu80952	3	0	0.666667	3.66667	0.333333	k__Bacteria; p__Bacteroidetes; c__Bacteroidia; o__Bacteroidales; f__Prevotellaceae; g__Prevotella; s__Unclassified_Prevotella
otu83142	2.66667	4	2	0	0	k__Bacteria; p__Firmicutes; c__Erysipelotrichi; o__Erysipelotrichales; f__Erysipelotrichaceae; g__Bulleidia; s__Bulleidia_p-1630-c5
otu85064	3	1.66667	0	0	1.33333	k__Bacteria; p__Firmicutes; c__Bacilli; o__Lactobacillales; f__Lactobacillaceae; g__Lactobacillus; s__Unclassified_Lactobacillus
otu85231	0	4	5.66667	0	0	k__Bacteria; p__Proteobacteria; c__Gammaproteobacteria; o__Pseudomonadales; f__Moraxellaceae; g__Psychrobacter; s__Unclassified_Psychrobacter
otu89161	2.33333	2	1.66667	2	2.33333	k__Bacteria; p__Actinobacteria; c__Actinobacteria; o__Bifidobacteriales; f__Bifidobacteriaceae; g__Bifidobacterium; s__Bifidobacterium_pseudolongum
otu90368	0	0	0.666667	2.66667	4.66667	k__Bacteria; p__Firmicutes; c__Clostridia; o__Clostridiales; f__Lachnospiraceae; g__Unclassified_Lachnospiraceae; s__Unclassified_Lachnospiraceae
otu90493	1	0	1.33333	2.33333	0.666667	k__Bacteria; p__Firmicutes; c__Clostridia; o__Clostridiales; f__Lachnospiraceae; g__Unclassified_Lachnospiraceae; s__Unclassified_Lachnospiraceae
otu30	0	0	0	2.33333	0	k__Bacteria; p__Firmicutes; c__Clostridia; o__Clostridiales; f__Clostridiaceae; g__Clostridium; s__Unclassified_Clostridium
otu3286	3.33333	1.33333	1.33333	2.33333	1.66667	k__Bacteria; p__Actinobacteria; c__Actinobacteria; o__Bifidobacteriales; f__Bifidobacteriaceae; g__Bifidobacterium; s__Bifidobacterium_pseudolongum
otu12654	3	0.666667	0.666667	3	3	k__Bacteria; p__Actinobacteria; c__Actinobacteria; o__Bifidobacteriales; f__Bifidobacteriaceae; g__Bifidobacterium; s__Bifidobacterium_pseudolongum
otu20574	0	0	0	2.33333	7	k__Bacteria; p__Verrucomicrobia; c__Verruco-5; o__WCHB1-41; f__RFP12; g__Unclassified_RFP12; s__Unclassified_RFP12
otu21795	8.66667	0	2.33333	0	0.333333	k__Bacteria; p__Bacteroidetes; c__Bacteroidia; o__Bacteroidales; f__Prevotellaceae; g__Prevotella; s__Unclassified_Prevotella
otu24057	4	2.66667	0.666667	0.333333	2	k__Bacteria; p__Actinobacteria; c__Actinobacteria; o__Bifidobacteriales; f__Bifidobacteriaceae; g__Bifidobacterium; s__Bifidobacterium_pseudolongum
otu24632	5.66667	0	4.33333	0	0	k__Bacteria; p__Firmicutes; c__Clostridia; o__Clostridiales; f__Veillonellaceae; g__Megasphaera; s__Unclassified_Megasphaera
otu30284	0	0	0	3	2.66667	k__Bacteria; p__Firmicutes; c__Clostridia; o__Clostridiales; f__Unclassified_Clostridiales; g__Unclassified_Clostridiales; s__Unclassified_Clostridiales
otu36075	4	0	0	2	4.66667	k__Bacteria; p__Actinobacteria; c__Actinobacteria; o__Bifidobacteriales; f__Bifidobacteriaceae; g__Bifidobacterium; s__Bifidobacterium_pseudolongum
otu38728	0.333333	0	0	1	0	k__Bacteria; p__Firmicutes; c__Clostridia; o__Clostridiales; f__Peptostreptococcaceae; g__Unclassified_Peptostreptococcaceae; s__Unclassified_Peptostreptococcaceae
otu39220	0	0	0	2.66667	0.666667	k__Bacteria; p__Firmicutes; c__Clostridia; o__Clostridiales; f__Clostridiaceae; g__Unclassified_Clostridiaceae; s__Unclassified_Clostridiaceae
otu46468	0	0	0	5.66667	3.33333	k__Bacteria; p__Firmicutes; c__Clostridia; o__Clostridiales; f__Ruminococcaceae; g__Unclassified_Ruminococcaceae; s__Unclassified_Ruminococcaceae
otu51251	1.66667	0	0	5	2.66667	k__Bacteria; p__Bacteroidetes; c__Bacteroidia; o__Bacteroidales; f__Unclassified_Bacteroidales; g__Unclassified_Bacteroidales; s__Unclassified_Bacteroidales
otu51642	0	0.333333	1	5.33333	4.66667	k__Bacteria; p__Firmicutes; c__Erysipelotrichi; o__Erysipelotrichales; f__Erysipelotrichaceae; g__Allobaculum; s__Unclassified_Allobaculum
otu58113	1	2.66667	0.333333	1	4	k__Bacteria; p__Actinobacteria; c__Actinobacteria; o__Bifidobacteriales; f__Bifidobacteriaceae; g__Bifidobacterium; s__Unclassified_Bifidobacterium
otu61287	0	0	0	5.33333	1.66667	k__Bacteria; p__Firmicutes; c__Clostridia; o__Clostridiales; f__Ruminococcaceae; g__Unclassified_Ruminococcaceae; s__Unclassified_Ruminococcaceae
otu62108	0.666667	5.66667	3	0	0	k__Bacteria; p__Proteobacteria; c__Gammaproteobacteria; o__Pseudomonadales; f__Moraxellaceae; g__Psychrobacter; s__Unclassified_Psychrobacter
otu63530	0	0	0	0.333333	2	k__Bacteria; p__Spirochaetes; c__Spirochaetes; o__Spirochaetales; f__Spirochaetaceae; g__Treponema; s__Unclassified_Treponema
otu69689	0	1.33333	1.33333	2.66667	4.66667	k__Bacteria; p__Firmicutes; c__Erysipelotrichi; o__Erysipelotrichales; f__Erysipelotrichaceae; g__Allobaculum; s__Unclassified_Allobaculum
otu78586	0	0	0	0.666667	1	k__Bacteria; p__Firmicutes; c__Clostridia; o__Clostridiales; f__Ruminococcaceae; g__Unclassified_Ruminococcaceae; s__Unclassified_Ruminococcaceae
otu81646	0.666667	6.33333	1.66667	0	0	k__Bacteria; p__Firmicutes; c__Clostridia; o__Clostridiales; f__Unclassified_Clostridiales; g__Unclassified_Clostridiales; s__Unclassified_Clostridiales
otu86014	0	0	0	2	1.33333	k__Bacteria; p__Firmicutes; c__Clostridia; o__Clostridiales; f__Peptostreptococcaceae; g__Unclassified_Peptostreptococcaceae; s__Unclassified_Peptostreptococcaceae
otu6728	0.333333	2.33333	1.66667	0	0	k__Bacteria; p__Firmicutes; c__Bacilli; o__Lactobacillales; f__Lactobacillaceae; g__Lactobacillus; s__Lactobacillus_mucosae
otu7350	3.66667	1.33333	1	0.666667	3	k__Bacteria; p__Actinobacteria; c__Actinobacteria; o__Bifidobacteriales; f__Bifidobacteriaceae; g__Bifidobacterium; s__Bifidobacterium_pseudolongum
otu9911	0	0	0	0	11.6667	k__Bacteria; p__Firmicutes; c__Bacilli; o__Bacillales; f__Planococcaceae; g__Unclassified_Planococcaceae; s__Unclassified_Planococcaceae
otu12500	0.333333	0	1.66667	0.666667	1.33333	k__Bacteria; p__Bacteroidetes; c__Bacteroidia; o__Bacteroidales; f__S24-7; g__Unclassified_S24-7; s__Unclassified_S24-7
otu13221	6.66667	0	4.33333	0	0	k__Bacteria; p__Firmicutes; c__Clostridia; o__Clostridiales; f__Veillonellaceae; g__Megasphaera; s__Unclassified_Megasphaera
otu13562	0	0	0	0	7	k__Bacteria; p__Firmicutes; c__Clostridia; o__Clostridiales; f__Unclassified_Clostridiales; g__Unclassified_Clostridiales; s__Unclassified_Clostridiales
otu16390	1	0.666667	0	1	0.333333	k__Bacteria; p__Firmicutes; c__Clostridia; o__Clostridiales; f__Peptostreptococcaceae; g__Unclassified_Peptostreptococcaceae; s__Unclassified_Peptostreptococcaceae
otu17580	0	0	0	1	0.333333	k__Bacteria; p__Firmicutes; c__Clostridia; o__Clostridiales; f__Peptostreptococcaceae; g__Unclassified_Peptostreptococcaceae; s__Unclassified_Peptostreptococcaceae
otu20104	0.333333	2	3.33333	3	1	k__Bacteria; p__Actinobacteria; c__Coriobacteriia; o__Coriobacteriales; f__Coriobacteriaceae; g__Unclassified_Coriobacteriaceae; s__Unclassified_Coriobacteriaceae
otu20590	0	0	0.666667	0	0	k__Bacteria; p__Firmicutes; c__Bacilli; o__Lactobacillales; f__Streptococcaceae; g__Streptococcus; s__Streptococcus_alactolyticus
otu28931	0	3.66667	5.33333	0	0	k__Bacteria; p__Proteobacteria; c__Gammaproteobacteria; o__Pseudomonadales; f__Moraxellaceae; g__Unclassified_Moraxellaceae; s__Unclassified_Moraxellaceae
otu30745	0	0	0	0	11	k__Bacteria; p__Firmicutes; c__Bacilli; o__Bacillales; f__Planococcaceae; g__Unclassified_Planococcaceae; s__Unclassified_Planococcaceae
otu33078	1	0.666667	3	0	0	k__Bacteria; p__Actinobacteria; c__Actinobacteria; o__Actinomycetales; f__Pseudonocardiaceae; g__Amycolatopsis; s__Unclassified_Amycolatopsis
otu33717	0	0.333333	0	0	0	k__Bacteria; p__Proteobacteria; c__Gammaproteobacteria; o__Pseudomonadales; f__Pseudomonadaceae; g__Pseudomonas; s__Pseudomonas_fragi
otu36673	0	3.66667	0	0	0	k__Bacteria; p__Firmicutes; c__Bacilli; o__Lactobacillales; f__Lactobacillaceae; g__Lactobacillus; s__Unclassified_Lactobacillus
otu37834	4.33333	1.33333	0.666667	0	2.33333	k__Bacteria; p__Actinobacteria; c__Coriobacteriia; o__Coriobacteriales; f__Coriobacteriaceae; g__Unclassified_Coriobacteriaceae; s__Unclassified_Coriobacteriaceae
otu39136	1	1	2.33333	1.33333	2.33333	k__Bacteria; p__Firmicutes; c__Clostridia; o__Clostridiales; f__Clostridiaceae; g__Unclassified_Clostridiaceae; s__Unclassified_Clostridiaceae
otu40385	0	0	0	1	0.666667	k__Bacteria; p__Firmicutes; c__Clostridia; o__Clostridiales; f__Unclassified_Clostridiales; g__Unclassified_Clostridiales; s__Unclassified_Clostridiales
otu48491	3.33333	2.66667	0.333333	0.666667	1.66667	k__Bacteria; p__Actinobacteria; c__Actinobacteria; o__Bifidobacteriales; f__Bifidobacteriaceae; g__Bifidobacterium; s__Bifidobacterium_pseudolongum
otu54138	1	0	1	2	0.333333	k__Bacteria; p__Firmicutes; c__Clostridia; o__Clostridiales; f__Clostridiaceae; g__Unclassified_Clostridiaceae; s__Unclassified_Clostridiaceae
otu58946	0	1	1	3.33333	4.33333	k__Bacteria; p__Firmicutes; c__Erysipelotrichi; o__Erysipelotrichales; f__Erysipelotrichaceae; g__Allobaculum; s__Unclassified_Allobaculum
otu60085	7.66667	0	0	0	0	k__Bacteria; p__Firmicutes; c__Bacilli; o__Lactobacillales; f__Lactobacillaceae; g__Lactobacillus; s__Unclassified_Lactobacillus
otu60121	0	0	0	0.333333	0.666667	k__Bacteria; p__Firmicutes; c__Bacilli; o__Lactobacillales; f__Streptococcaceae; g__Streptococcus; s__Unclassified_Streptococcus
otu64016	0	0	0.333333	0	0	k__Bacteria; p__Firmicutes; c__Erysipelotrichi; o__Erysipelotrichales; f__Erysipelotrichaceae; g__Bulleidia; s__Bulleidia_p-1630-c5
otu66632	2	0.333333	0.333333	0.666667	1.66667	k__Bacteria; p__Firmicutes; c__Clostridia; o__Clostridiales; f__Unclassified_Clostridiales; g__Unclassified_Clostridiales; s__Unclassified_Clostridiales
otu68880	0	0	0	3.33333	3.66667	k__Bacteria; p__Firmicutes; c__Clostridia; o__Clostridiales; f__Ruminococcaceae; g__Unclassified_Ruminococcaceae; s__Unclassified_Ruminococcaceae
otu72774	0.666667	0	1.33333	0.666667	0	k__Bacteria; p__Firmicutes; c__Clostridia; o__Clostridiales; f__Clostridiaceae; g__Unclassified_Clostridiaceae; s__Unclassified_Clostridiaceae
otu73818	2.66667	4	1.66667	0	0	k__Bacteria; p__Actinobacteria; c__Actinobacteria; o__Bifidobacteriales; f__Bifidobacteriaceae; g__Bifidobacterium; s__Unclassified_Bifidobacterium
otu77871	2.66667	2.33333	0.666667	2.33333	1.33333	k__Bacteria; p__Actinobacteria; c__Actinobacteria; o__Bifidobacteriales; f__Bifidobacteriaceae; g__Bifidobacterium; s__Bifidobacterium_pseudolongum
otu80464	3.33333	0.666667	0.333333	0	0	k__Bacteria; p__Cyanobacteria; c__Chloroplast; o__Streptophyta; f__Unclassified_Streptophyta; g__Unclassified_Streptophyta; s__Unclassified_Streptophyta
otu80571	0	5	4.33333	0	0	k__Bacteria; p__Proteobacteria; c__Gammaproteobacteria; o__Pseudomonadales; f__Moraxellaceae; g__Psychrobacter; s__Unclassified_Psychrobacter
otu86024	0	4	5.33333	0	0	k__Bacteria; p__Proteobacteria; c__Gammaproteobacteria; o__Pseudomonadales; f__Moraxellaceae; g__Psychrobacter; s__Unclassified_Psychrobacter
otu1275	0.666667	0	0.333333	4	0.666667	k__Bacteria; p__Firmicutes; c__Clostridia; o__Clostridiales; f__Lachnospiraceae; g__Unclassified_Lachnospiraceae; s__Unclassified_Lachnospiraceae
otu4182	2	1.33333	0.666667	0	1.66667	k__Bacteria; p__Firmicutes; c__Bacilli; o__Lactobacillales; f__Lactobacillaceae; g__Lactobacillus; s__Unclassified_Lactobacillus
otu6589	0	0	0	6.66667	2	k__Bacteria; p__Firmicutes; c__Clostridia; o__Clostridiales; f__Unclassified_Clostridiales; g__Unclassified_Clostridiales; s__Unclassified_Clostridiales
otu7146	0	1.33333	0	0	0	k__Bacteria; p__Firmicutes; c__Clostridia; o__Clostridiales; f__Clostridiaceae; g__Unclassified_Clostridiaceae; s__Unclassified_Clostridiaceae
otu8175	0	0.333333	0	0	0	k__Bacteria; p__Proteobacteria; c__Gammaproteobacteria; o__Pseudomonadales; f__Pseudomonadaceae; g__Pseudomonas; s__Pseudomonas_fragi
otu15594	0	3.66667	5	0	0	k__Bacteria; p__Proteobacteria; c__Gammaproteobacteria; o__Pseudomonadales; f__Moraxellaceae; g__Psychrobacter; s__Unclassified_Psychrobacter
otu16400	0	0	0	4.33333	2.66667	k__Bacteria; p__Firmicutes; c__Clostridia; o__Clostridiales; f__Ruminococcaceae; g__Unclassified_Ruminococcaceae; s__Unclassified_Ruminococcaceae
otu20989	0	0.666667	2	0	0.333333	k__Bacteria; p__Actinobacteria; c__Actinobacteria; o__Actinomycetales; f__Propionibacteriaceae; g__Propionibacterium; s__Propionibacterium_acnes
otu33512	0	3.66667	5.66667	0	0	k__Bacteria; p__Proteobacteria; c__Gammaproteobacteria; o__Pseudomonadales; f__Moraxellaceae; g__Psychrobacter; s__Unclassified_Psychrobacter
otu35306	1	0	0	7.33333	1.66667	k__Bacteria; p__Bacteroidetes; c__Bacteroidia; o__Bacteroidales; f__Unclassified_Bacteroidales; g__Unclassified_Bacteroidales; s__Unclassified_Bacteroidales
otu36411	0.333333	1.66667	2.66667	1.33333	2.66667	k__Bacteria; p__Firmicutes; c__Erysipelotrichi; o__Erysipelotrichales; f__Erysipelotrichaceae; g__Allobaculum; s__Unclassified_Allobaculum
otu41900	6	0	4.33333	0	0	k__Bacteria; p__Bacteroidetes; c__Bacteroidia; o__Bacteroidales; f__Prevotellaceae; g__Prevotella; s__Unclassified_Prevotella
otu44895	3.33333	1.66667	0.333333	2	2	k__Bacteria; p__Actinobacteria; c__Actinobacteria; o__Bifidobacteriales; f__Bifidobacteriaceae; g__Bifidobacterium; s__Bifidobacterium_pseudolongum
otu45041	0	4.33333	4.66667	0	0	k__Bacteria; p__Proteobacteria; c__Gammaproteobacteria; o__Pseudomonadales; f__Moraxellaceae; g__Unclassified_Moraxellaceae; s__Unclassified_Moraxellaceae
otu53866	0	0	0	2.33333	0	k__Bacteria; p__Firmicutes; c__Clostridia; o__Clostridiales; f__Clostridiaceae; g__Unclassified_Clostridiaceae; s__Unclassified_Clostridiaceae
otu55557	1	0	0	4	3.33333	k__Bacteria; p__Bacteroidetes; c__Bacteroidia; o__Bacteroidales; f__Unclassified_Bacteroidales; g__Unclassified_Bacteroidales; s__Unclassified_Bacteroidales
otu55845	0	0	0	2.33333	1.33333	k__Bacteria; p__Firmicutes; c__Clostridia; o__Clostridiales; f__Unclassified_Clostridiales; g__Unclassified_Clostridiales; s__Unclassified_Clostridiales
otu60296	0	0	0.333333	5.66667	3	k__Bacteria; p__Firmicutes; c__Clostridia; o__Clostridiales; f__Unclassified_Clostridiales; g__Unclassified_Clostridiales; s__Unclassified_Clostridiales
otu66832	3.66667	2.33333	1	0	0	k__Bacteria; p__Firmicutes; c__Bacilli; o__Lactobacillales; f__Lactobacillaceae; g__Lactobacillus; s__Unclassified_Lactobacillus
otu67234	0	0	0	2.66667	5.66667	k__Bacteria; p__Firmicutes; c__Clostridia; o__Clostridiales; f__Lachnospiraceae; g__Unclassified_Lachnospiraceae; s__Unclassified_Lachnospiraceae
otu67491	4	3.33333	0	0	0	k__Bacteria; p__Firmicutes; c__Bacilli; o__Lactobacillales; f__Lactobacillaceae; g__Lactobacillus; s__Unclassified_Lactobacillus
otu68356	0.333333	0	0	4	1.66667	k__Bacteria; p__Spirochaetes; c__Spirochaetes; o__Spirochaetales; f__Spirochaetaceae; g__Treponema; s__Unclassified_Treponema
otu83684	0	0	0	0	0.333333	k__Bacteria; p__Firmicutes; c__Bacilli; o__Lactobacillales; f__Streptococcaceae; g__Streptococcus; s__Unclassified_Streptococcus
otu88464	0	0.666667	0	5	2.66667	k__Bacteria; p__Firmicutes; c__Clostridia; o__Clostridiales; f__Lachnospiraceae; g__[Ruminococcus]; s__[Ruminococcus]_gnavus
otu89164	0	0	1.33333	2.33333	0.666667	k__Bacteria; p__Firmicutes; c__Clostridia; o__Clostridiales; f__Clostridiaceae; g__Unclassified_Clostridiaceae; s__Unclassified_Clostridiaceae
otu93677	4.66667	0	4.33333	0	0	k__Bacteria; p__Firmicutes; c__Clostridia; o__Clostridiales; f__Veillonellaceae; g__Megasphaera; s__Unclassified_Megasphaera
otu6385	0	0	0	0.333333	0	k__Bacteria; p__Firmicutes; c__Clostridia; o__Clostridiales; f__Clostridiaceae; g__Clostridium; s__Unclassified_Clostridium
otu7686	1.33333	2	0.333333	0	0.333333	k__Bacteria; p__Firmicutes; c__Bacilli; o__Lactobacillales; f__Lactobacillaceae; g__Lactobacillus; s__Unclassified_Lactobacillus
otu17044	0	2.66667	6.33333	0	0	k__Bacteria; p__Proteobacteria; c__Gammaproteobacteria; o__Pseudomonadales; f__Moraxellaceae; g__Unclassified_Moraxellaceae; s__Unclassified_Moraxellaceae
otu21275	4	1	0.666667	1.66667	2.66667	k__Bacteria; p__Actinobacteria; c__Actinobacteria; o__Bifidobacteriales; f__Bifidobacteriaceae; g__Bifidobacterium; s__Bifidobacterium_pseudolongum
otu27867	4.33333	1	1.33333	1.33333	2.33333	k__Bacteria; p__Actinobacteria; c__Actinobacteria; o__Bifidobacteriales; f__Bifidobacteriaceae; g__Bifidobacterium; s__Bifidobacterium_pseudolongum
otu29058	2.66667	4.33333	1	0.333333	0.666667	k__Bacteria; p__Actinobacteria; c__Actinobacteria; o__Bifidobacteriales; f__Bifidobacteriaceae; g__Bifidobacterium; s__Unclassified_Bifidobacterium
otu32439	0	0	0	4.33333	1.33333	k__Bacteria; p__Firmicutes; c__Clostridia; o__Clostridiales; f__Ruminococcaceae; g__Unclassified_Ruminococcaceae; s__Unclassified_Ruminococcaceae
otu34561	0.666667	0	1.33333	0	0	k__Bacteria; p__Firmicutes; c__Bacilli; o__Turicibacterales; f__Turicibacteraceae; g__Turicibacter; s__Unclassified_Turicibacter
otu39961	0	0	0	0.666667	0.666667	k__Bacteria; p__Firmicutes; c__Clostridia; o__Clostridiales; f__Clostridiaceae; g__Unclassified_Clostridiaceae; s__Unclassified_Clostridiaceae
otu42543	2	0.666667	0.666667	2	4	k__Bacteria; p__Actinobacteria; c__Actinobacteria; o__Bifidobacteriales; f__Bifidobacteriaceae; g__Bifidobacterium; s__Bifidobacterium_pseudolongum
otu43771	0	0	0	6.33333	3.33333	k__Bacteria; p__Firmicutes; c__Clostridia; o__Clostridiales; f__Ruminococcaceae; g__Unclassified_Ruminococcaceae; s__Unclassified_Ruminococcaceae
otu48326	0	0	0	0.666667	0.666667	k__Bacteria; p__Firmicutes; c__Bacilli; o__Lactobacillales; f__Streptococcaceae; g__Streptococcus; s__Unclassified_Streptococcus
otu49967	0	0.333333	0	1.66667	0.666667	k__Bacteria; p__Firmicutes; c__Clostridia; o__Clostridiales; f__Clostridiaceae; g__SMB53; s__Unclassified_SMB53
otu50769	0	0	0	4	0.666667	k__Bacteria; p__Firmicutes; c__Clostridia; o__Clostridiales; f__Lachnospiraceae; g__[Ruminococcus]; s__Unclassified_[Ruminococcus]
otu51036	0	0	0	0.666667	2.33333	k__Bacteria; p__Firmicutes; c__Clostridia; o__Clostridiales; f__Unclassified_Clostridiales; g__Unclassified_Clostridiales; s__Unclassified_Clostridiales
otu51482	0	0	0	5.33333	3.33333	k__Bacteria; p__Firmicutes; c__Clostridia; o__Clostridiales; f__Unclassified_Clostridiales; g__Unclassified_Clostridiales; s__Unclassified_Clostridiales
otu51931	0.333333	0	0.666667	1	0	k__Bacteria; p__Firmicutes; c__Clostridia; o__Clostridiales; f__Clostridiaceae; g__Unclassified_Clostridiaceae; s__Unclassified_Clostridiaceae
otu58114	2.66667	2	1.33333	2.33333	1.66667	k__Bacteria; p__Actinobacteria; c__Actinobacteria; o__Bifidobacteriales; f__Bifidobacteriaceae; g__Bifidobacterium; s__Bifidobacterium_pseudolongum
otu59635	8.33333	0	2	0	0	k__Bacteria; p__Firmicutes; c__Clostridia; o__Clostridiales; f__Clostridiaceae; g__02d06; s__Unclassified_02d06
otu69822	0	1.66667	0.333333	2.66667	0.666667	k__Bacteria; p__Firmicutes; c__Clostridia; o__Clostridiales; f__Clostridiaceae; g__Unclassified_Clostridiaceae; s__Unclassified_Clostridiaceae
otu75826	2	0	0.666667	2.66667	2.66667	k__Bacteria; p__Bacteroidetes; c__Bacteroidia; o__Bacteroidales; f__Porphyromonadaceae; g__Parabacteroides; s__Unclassified_Parabacteroides
otu76297	2.33333	2	2	1.66667	1.33333	k__Bacteria; p__Actinobacteria; c__Actinobacteria; o__Bifidobacteriales; f__Bifidobacteriaceae; g__Bifidobacterium; s__Bifidobacterium_pseudolongum
otu81906	3.33333	3.33333	1.66667	0	0	k__Bacteria; p__Actinobacteria; c__Coriobacteriia; o__Coriobacteriales; f__Coriobacteriaceae; g__Unclassified_Coriobacteriaceae; s__Unclassified_Coriobacteriaceae
otu82246	0	8.33333	0	0	0	k__Bacteria; p__Proteobacteria; c__Gammaproteobacteria; o__Pseudomonadales; f__Moraxellaceae; g__Unclassified_Moraxellaceae; s__Unclassified_Moraxellaceae
otu86747	4	0	0.333333	1.66667	3.66667	k__Bacteria; p__Actinobacteria; c__Actinobacteria; o__Bifidobacteriales; f__Bifidobacteriaceae; g__Bifidobacterium; s__Bifidobacterium_pseudolongum
otu88108	1.66667	1.66667	2.33333	0	0	k__Bacteria; p__Actinobacteria; c__Actinobacteria; o__Bifidobacteriales; f__Bifidobacteriaceae; g__Unclassified_Bifidobacteriaceae; s__Unclassified_Bifidobacteriaceae
otu88707	1.66667	0	0	1	0	k__Bacteria; p__Firmicutes; c__Clostridia; o__Clostridiales; f__Clostridiaceae; g__Unclassified_Clostridiaceae; s__Unclassified_Clostridiaceae
otu92130	0.666667	5.33333	1.66667	0	0	k__Bacteria; p__Firmicutes; c__Clostridia; o__Clostridiales; f__[Mogibacteriaceae]; g__Unclassified_[Mogibacteriaceae]; s__Unclassified_[Mogibacteriaceae]
otu94598	0.333333	0.666667	0.333333	1	0.666667	k__Bacteria; p__Firmicutes; c__Clostridia; o__Clostridiales; f__Clostridiaceae; g__SMB53; s__Unclassified_SMB53
otu4301	0	0	0	1.66667	3.33333	k__Bacteria; p__Spirochaetes; c__Spirochaetes; o__Spirochaetales; f__Spirochaetaceae; g__Treponema; s__Unclassified_Treponema
otu5464	0.333333	1	0	0.333333	0	k__Bacteria; p__Firmicutes; c__Clostridia; o__Clostridiales; f__Peptostreptococcaceae; g__Unclassified_Peptostreptococcaceae; s__Unclassified_Peptostreptococcaceae
otu8812	0	1.66667	1	0.333333	0	k__Bacteria; p__Firmicutes; c__Clostridia; o__Clostridiales; f__Clostridiaceae; g__Unclassified_Clostridiaceae; s__Unclassified_Clostridiaceae
otu12610	0	0	0	3.66667	2.33333	k__Bacteria; p__Firmicutes; c__Clostridia; o__Clostridiales; f__Clostridiaceae; g__Clostridium; s__Unclassified_Clostridium
otu14377	2.66667	3.66667	2	0	0	k__Bacteria; p__Actinobacteria; c__Actinobacteria; o__Bifidobacteriales; f__Bifidobacteriaceae; g__Unclassified_Bifidobacteriaceae; s__Unclassified_Bifidobacteriaceae
otu21262	2.33333	0.666667	0.666667	3	2.66667	k__Bacteria; p__Firmicutes; c__Clostridia; o__Clostridiales; f__Lachnospiraceae; g__Unclassified_Lachnospiraceae; s__Unclassified_Lachnospiraceae
otu26028	0	0	0	5	4.33333	k__Bacteria; p__Firmicutes; c__Clostridia; o__Clostridiales; f__Lachnospiraceae; g__Unclassified_Lachnospiraceae; s__Unclassified_Lachnospiraceae
otu34064	0	1.33333	2.66667	2.66667	2.33333	k__Bacteria; p__Firmicutes; c__Erysipelotrichi; o__Erysipelotrichales; f__Erysipelotrichaceae; g__Allobaculum; s__Unclassified_Allobaculum
otu37934	1	1.66667	0.666667	0	1	k__Bacteria; p__Firmicutes; c__Bacilli; o__Lactobacillales; f__Lactobacillaceae; g__Lactobacillus; s__Unclassified_Lactobacillus
otu39777	0	0	0.333333	0	0	k__Bacteria; p__Firmicutes; c__Bacilli; o__Lactobacillales; f__Streptococcaceae; g__Streptococcus; s__Unclassified_Streptococcus
otu39917	0	3	6.33333	0	0	k__Bacteria; p__Proteobacteria; c__Gammaproteobacteria; o__Pseudomonadales; f__Moraxellaceae; g__Psychrobacter; s__Unclassified_Psychrobacter
otu41724	4.66667	0	4	0	0	k__Bacteria; p__Firmicutes; c__Clostridia; o__Clostridiales; f__Veillonellaceae; g__Megasphaera; s__Unclassified_Megasphaera
otu42686	0	0.666667	2	4.33333	3	k__Bacteria; p__Firmicutes; c__Erysipelotrichi; o__Erysipelotrichales; f__Erysipelotrichaceae; g__Allobaculum; s__Unclassified_Allobaculum
otu44365	1.66667	1.33333	0.666667	0	0.666667	k__Bacteria; p__Firmicutes; c__Bacilli; o__Lactobacillales; f__Lactobacillaceae; g__Lactobacillus; s__Unclassified_Lactobacillus
otu47337	0.666667	0	0.666667	0.333333	0	k__Bacteria; p__Firmicutes; c__Clostridia; o__Clostridiales; f__Clostridiaceae; g__Unclassified_Clostridiaceae; s__Unclassified_Clostridiaceae
otu48351	0	0	0	0	11	k__Bacteria; p__Bacteroidetes; c__Flavobacteriia; o__Flavobacteriales; f__[Weeksellaceae]; g__Wautersiella; s__Unclassified_Wautersiella
otu50898	0.333333	0	1	6.66667	1.33333	k__Bacteria; p__Bacteroidetes; c__Bacteroidia; o__Bacteroidales; f__Prevotellaceae; g__Prevotella; s__Unclassified_Prevotella
otu52219	0	0	0	3.33333	0	k__Bacteria; p__Spirochaetes; c__Spirochaetes; o__Spirochaetales; f__Spirochaetaceae; g__Treponema; s__Unclassified_Treponema
otu52560	1	0	1	2.66667	2.66667	k__Bacteria; p__Firmicutes; c__Clostridia; o__Clostridiales; f__Lachnospiraceae; g__Coprococcus; s__Unclassified_Coprococcus
otu56235	0.666667	0.333333	0	8.33333	2	k__Bacteria; p__Tenericutes; c__Mollicutes; o__RF39; f__Unclassified_RF39; g__Unclassified_RF39; s__Unclassified_RF39
otu59010	2.33333	1	1	2.33333	2.66667	k__Bacteria; p__Actinobacteria; c__Actinobacteria; o__Bifidobacteriales; f__Bifidobacteriaceae; g__Bifidobacterium; s__Bifidobacterium_pseudolongum
otu60182	0	0	0	2	1.66667	k__Bacteria; p__Firmicutes; c__Clostridia; o__Clostridiales; f__Clostridiaceae; g__Clostridium; s__Unclassified_Clostridium
otu80297	11	0	0	0	0	k__Bacteria; p__Firmicutes; c__Clostridia; o__Clostridiales; f__Veillonellaceae; g__Unclassified_Veillonellaceae; s__Unclassified_Veillonellaceae
otu80802	0	0	0	1.66667	0	k__Bacteria; p__Firmicutes; c__Clostridia; o__Clostridiales; f__Peptostreptococcaceae; g__Unclassified_Peptostreptococcaceae; s__Unclassified_Peptostreptococcaceae
otu82125	0	3.33333	5.33333	0	0	k__Bacteria; p__Proteobacteria; c__Gammaproteobacteria; o__Pseudomonadales; f__Moraxellaceae; g__Psychrobacter; s__Unclassified_Psychrobacter
otu91147	0	0.666667	0.333333	0.666667	0.333333	k__Bacteria; p__Firmicutes; c__Clostridia; o__Clostridiales; f__Clostridiaceae; g__Unclassified_Clostridiaceae; s__Unclassified_Clostridiaceae
otu93313	0	0	0	0.333333	1	k__Bacteria; p__Bacteroidetes; c__Bacteroidia; o__Bacteroidales; f__S24-7; g__Unclassified_S24-7; s__Unclassified_S24-7
otu1057	0	0	0	0	0.666667	k__Bacteria; p__Spirochaetes; c__Spirochaetes; o__Spirochaetales; f__Spirochaetaceae; g__Treponema; s__Unclassified_Treponema
otu1206	0	0	0	3.66667	3.33333	k__Bacteria; p__Firmicutes; c__Clostridia; o__Clostridiales; f__Ruminococcaceae; g__Unclassified_Ruminococcaceae; s__Unclassified_Ruminococcaceae
otu2787	0	0	0	1.33333	1.33333	k__Bacteria; p__Firmicutes; c__Clostridia; o__Clostridiales; f__Unclassified_Clostridiales; g__Unclassified_Clostridiales; s__Unclassified_Clostridiales
otu5394	0	0	0	1	1.66667	k__Bacteria; p__Firmicutes; c__Clostridia; o__Clostridiales; f__Ruminococcaceae; g__Ruminococcus; s__Unclassified_Ruminococcus
otu5793	1.66667	0	0	5.66667	1.33333	k__Bacteria; p__Bacteroidetes; c__Bacteroidia; o__Bacteroidales; f__Unclassified_Bacteroidales; g__Unclassified_Bacteroidales; s__Unclassified_Bacteroidales
otu6084	1.33333	0	0	3	3	k__Bacteria; p__Bacteroidetes; c__Bacteroidia; o__Bacteroidales; f__Unclassified_Bacteroidales; g__Unclassified_Bacteroidales; s__Unclassified_Bacteroidales
otu8371	0	0	0	0	10.3333	k__Bacteria; p__Firmicutes; c__Bacilli; o__Bacillales; f__Planococcaceae; g__Unclassified_Planococcaceae; s__Unclassified_Planococcaceae
otu18679	2.33333	1	0.666667	0.666667	3.66667	k__Bacteria; p__Actinobacteria; c__Actinobacteria; o__Bifidobacteriales; f__Bifidobacteriaceae; g__Bifidobacterium; s__Bifidobacterium_pseudolongum
otu23582	2	2.33333	0.666667	0	0	k__Bacteria; p__Firmicutes; c__Bacilli; o__Turicibacterales; f__Turicibacteraceae; g__Turicibacter; s__Unclassified_Turicibacter
otu25333	0	0.333333	1	3.66667	4	k__Bacteria; p__Firmicutes; c__Erysipelotrichi; o__Erysipelotrichales; f__Erysipelotrichaceae; g__Allobaculum; s__Unclassified_Allobaculum
otu39040	2.66667	1.33333	0.666667	2	2.66667	k__Bacteria; p__Actinobacteria; c__Actinobacteria; o__Bifidobacteriales; f__Bifidobacteriaceae; g__Bifidobacterium; s__Bifidobacterium_pseudolongum
otu40785	0	0	0	0	0.666667	k__Bacteria; p__Firmicutes; c__Bacilli; o__Lactobacillales; f__Streptococcaceae; g__Streptococcus; s__Streptococcus_alactolyticus
otu46731	0	0	0.666667	1	0.666667	k__Bacteria; p__Firmicutes; c__Clostridia; o__Clostridiales; f__Lachnospiraceae; g__Coprococcus; s__Unclassified_Coprococcus
otu49266	3	3.33333	3	0	0	k__Bacteria; p__Proteobacteria; c__Gammaproteobacteria; o__Pseudomonadales; f__Moraxellaceae; g__Unclassified_Moraxellaceae; s__Unclassified_Moraxellaceae
otu49397	0	2.33333	0.666667	1.66667	4.66667	k__Bacteria; p__Actinobacteria; c__Coriobacteriia; o__Coriobacteriales; f__Coriobacteriaceae; g__Unclassified_Coriobacteriaceae; s__Unclassified_Coriobacteriaceae
otu52725	0.666667	0.333333	0	0.666667	0	k__Bacteria; p__Firmicutes; c__Clostridia; o__Clostridiales; f__Clostridiaceae; g__Unclassified_Clostridiaceae; s__Unclassified_Clostridiaceae
otu56596	0	0.666667	0.333333	3.66667	5	k__Bacteria; p__Firmicutes; c__Erysipelotrichi; o__Erysipelotrichales; f__Erysipelotrichaceae; g__Allobaculum; s__Unclassified_Allobaculum
otu70989	4.33333	2.66667	1.33333	0	0	k__Bacteria; p__Actinobacteria; c__Coriobacteriia; o__Coriobacteriales; f__Coriobacteriaceae; g__Unclassified_Coriobacteriaceae; s__Unclassified_Coriobacteriaceae
otu71915	1.33333	0.666667	0.333333	2	3	k__Bacteria; p__Firmicutes; c__Clostridia; o__Clostridiales; f__Ruminococcaceae; g__Unclassified_Ruminococcaceae; s__Unclassified_Ruminococcaceae
otu74841	0	0.333333	0.333333	0	0	k__Bacteria; p__Firmicutes; c__Bacilli; o__Turicibacterales; f__Turicibacteraceae; g__Turicibacter; s__Unclassified_Turicibacter
otu76700	2.33333	2	1.33333	2.33333	1.33333	k__Bacteria; p__Actinobacteria; c__Actinobacteria; o__Bifidobacteriales; f__Bifidobacteriaceae; g__Bifidobacterium; s__Bifidobacterium_pseudolongum
otu78739	0.666667	2.33333	0.666667	2.66667	2.33333	k__Bacteria; p__Actinobacteria; c__Actinobacteria; o__Bifidobacteriales; f__Bifidobacteriaceae; g__Bifidobacterium; s__Unclassified_Bifidobacterium
otu91585	0	0.333333	0	0	0	k__Bacteria; p__Firmicutes; c__Bacilli; o__Turicibacterales; f__Turicibacteraceae; g__Turicibacter; s__Unclassified_Turicibacter
otu93680	0	0	0	3.33333	5	k__Bacteria; p__Firmicutes; c__Clostridia; o__Clostridiales; f__Lachnospiraceae; g__Unclassified_Lachnospiraceae; s__Unclassified_Lachnospiraceae
otu94141	0	2.66667	1.33333	3	2	k__Bacteria; p__Actinobacteria; c__Actinobacteria; o__Bifidobacteriales; f__Bifidobacteriaceae; g__Bifidobacterium; s__Unclassified_Bifidobacterium
otu471	0.333333	0.666667	4.66667	0	0	k__Bacteria; p__Proteobacteria; c__Alphaproteobacteria; o__Caulobacterales; f__Caulobacteraceae; g__Unclassified_Caulobacteraceae; s__Unclassified_Caulobacteraceae
otu7331	0.666667	0	0.333333	6	2.66667	k__Bacteria; p__Bacteroidetes; c__Bacteroidia; o__Bacteroidales; f__Prevotellaceae; g__Prevotella; s__Unclassified_Prevotella
otu9261	0	0	0.333333	0	0	k__Bacteria; p__Firmicutes; c__Bacilli; o__Turicibacterales; f__Turicibacteraceae; g__Turicibacter; s__Unclassified_Turicibacter
otu13625	0	0	0	6.33333	1.33333	k__Bacteria; p__Spirochaetes; c__Spirochaetes; o__Spirochaetales; f__Spirochaetaceae; g__Treponema; s__Unclassified_Treponema
otu26849	0	0	0	0.333333	3	k__Bacteria; p__Firmicutes; c__Clostridia; o__Clostridiales; f__Unclassified_Clostridiales; g__Unclassified_Clostridiales; s__Unclassified_Clostridiales
otu32611	0	1	1.66667	4.66667	2	k__Bacteria; p__Firmicutes; c__Erysipelotrichi; o__Erysipelotrichales; f__Erysipelotrichaceae; g__Allobaculum; s__Unclassified_Allobaculum
otu34788	0	1	0	0	0	k__Bacteria; p__Firmicutes; c__Bacilli; o__Lactobacillales; f__Lactobacillaceae; g__Lactobacillus; s__Unclassified_Lactobacillus
otu35061	1.33333	4	2.33333	0	0	k__Bacteria; p__Firmicutes; c__Erysipelotrichi; o__Erysipelotrichales; f__Erysipelotrichaceae; g__Bulleidia; s__Bulleidia_p-1630-c5
otu42233	2	1.33333	1.33333	1.66667	1.66667	k__Bacteria; p__Bacteroidetes; c__Bacteroidia; o__Bacteroidales; f__Porphyromonadaceae; g__Parabacteroides; s__Unclassified_Parabacteroides
otu44810	0	0	0	1.66667	0.333333	k__Bacteria; p__Firmicutes; c__Clostridia; o__Clostridiales; f__Unclassified_Clostridiales; g__Unclassified_Clostridiales; s__Unclassified_Clostridiales
otu52654	0	2.66667	5.66667	0	0	k__Bacteria; p__Proteobacteria; c__Gammaproteobacteria; o__Pseudomonadales; f__Moraxellaceae; g__Psychrobacter; s__Unclassified_Psychrobacter
otu53504	0	0	0	2.66667	1	k__Bacteria; p__Firmicutes; c__Clostridia; o__Clostridiales; f__Clostridiaceae; g__Clostridium; s__Unclassified_Clostridium
otu56598	0.333333	3.33333	0.666667	0	0	k__Bacteria; p__Firmicutes; c__Clostridia; o__Clostridiales; f__Peptostreptococcaceae; g__Unclassified_Peptostreptococcaceae; s__Unclassified_Peptostreptococcaceae
otu57930	1.66667	3.33333	2	0	0	k__Bacteria; p__Actinobacteria; c__Actinobacteria; o__Bifidobacteriales; f__Bifidobacteriaceae; g__Bifidobacterium; s__Unclassified_Bifidobacterium
otu62567	0	0.666667	0.666667	0	0	k__Bacteria; p__Firmicutes; c__Bacilli; o__Turicibacterales; f__Turicibacteraceae; g__Turicibacter; s__Unclassified_Turicibacter
otu63011	1	0.666667	3.33333	1	0.333333	k__Bacteria; p__Actinobacteria; c__Coriobacteriia; o__Coriobacteriales; f__Coriobacteriaceae; g__Unclassified_Coriobacteriaceae; s__Unclassified_Coriobacteriaceae
otu67833	1.33333	3	0.666667	1.33333	2	k__Bacteria; p__Actinobacteria; c__Actinobacteria; o__Bifidobacteriales; f__Bifidobacteriaceae; g__Bifidobacterium; s__Bifidobacterium_pseudolongum
otu68912	0	4.66667	3.66667	0	0	k__Bacteria; p__Proteobacteria; c__Gammaproteobacteria; o__Pseudomonadales; f__Moraxellaceae; g__Psychrobacter; s__Unclassified_Psychrobacter
otu69309	2.66667	2	0.666667	1.33333	2	k__Bacteria; p__Actinobacteria; c__Actinobacteria; o__Bifidobacteriales; f__Bifidobacteriaceae; g__Bifidobacterium; s__Bifidobacterium_pseudolongum
otu72195	2	2	1	1.33333	2.33333	k__Bacteria; p__Actinobacteria; c__Actinobacteria; o__Bifidobacteriales; f__Bifidobacteriaceae; g__Bifidobacterium; s__Bifidobacterium_pseudolongum
otu72288	0.333333	0	0	3.66667	2	k__Bacteria; p__Firmicutes; c__Clostridia; o__Clostridiales; f__Ruminococcaceae; g__Unclassified_Ruminococcaceae; s__Unclassified_Ruminococcaceae
otu76683	3	1	5	0	0	k__Bacteria; p__Proteobacteria; c__Gammaproteobacteria; o__Pseudomonadales; f__Moraxellaceae; g__Psychrobacter; s__Unclassified_Psychrobacter
otu80604	0.333333	1.66667	0.333333	0	0	k__Bacteria; p__Firmicutes; c__Bacilli; o__Lactobacillales; f__Lactobacillaceae; g__Lactobacillus; s__Unclassified_Lactobacillus
otu81603	0.333333	0	3.66667	0	0	k__Bacteria; p__Actinobacteria; c__Actinobacteria; o__Actinomycetales; f__Pseudonocardiaceae; g__Amycolatopsis; s__Unclassified_Amycolatopsis
otu83197	0	0	0	3	5	k__Bacteria; p__Firmicutes; c__Clostridia; o__Clostridiales; f__Ruminococcaceae; g__Unclassified_Ruminococcaceae; s__Unclassified_Ruminococcaceae
otu84365	2.33333	2.33333	0.333333	1.33333	2.33333	k__Bacteria; p__Actinobacteria; c__Actinobacteria; o__Bifidobacteriales; f__Bifidobacteriaceae; g__Bifidobacterium; s__Bifidobacterium_pseudolongum
otu85296	0.333333	0	1	2	1	k__Bacteria; p__Firmicutes; c__Clostridia; o__Clostridiales; f__Clostridiaceae; g__Unclassified_Clostridiaceae; s__Unclassified_Clostridiaceae
otu91770	1	2.66667	1.66667	2.33333	1	k__Bacteria; p__Actinobacteria; c__Coriobacteriia; o__Coriobacteriales; f__Coriobacteriaceae; g__Collinsella; s__Collinsella_aerofaciens
otu94451	0	0	0	4	2.66667	k__Bacteria; p__Firmicutes; c__Clostridia; o__Clostridiales; f__Lachnospiraceae; g__Coprococcus; s__Unclassified_Coprococcus
otu1784	1.33333	1.33333	1	0	1	k__Bacteria; p__Firmicutes; c__Bacilli; o__Lactobacillales; f__Lactobacillaceae; g__Lactobacillus; s__Unclassified_Lactobacillus
otu4921	7	0	0	0	0	k__Bacteria; p__Proteobacteria; c__Alphaproteobacteria; o__Rickettsiales; f__mitochondria; g__Zea; s__Zea_luxurians
otu5968	0	0	0	4.66667	1.66667	k__Bacteria; p__Firmicutes; c__Clostridia; o__Clostridiales; f__Lachnospiraceae; g__Unclassified_Lachnospiraceae; s__Unclassified_Lachnospiraceae
otu7657	0	0	0	0.333333	0.333333	k__Bacteria; p__Firmicutes; c__Clostridia; o__Clostridiales; f__Clostridiaceae; g__Unclassified_Clostridiaceae; s__Unclassified_Clostridiaceae
otu10102	0	0	0	2.33333	0.333333	k__Bacteria; p__Firmicutes; c__Clostridia; o__Clostridiales; f__Clostridiaceae; g__Unclassified_Clostridiaceae; s__Unclassified_Clostridiaceae
otu16051	0	0	0.333333	5.66667	3.33333	k__Bacteria; p__Bacteroidetes; c__Bacteroidia; o__Bacteroidales; f__Prevotellaceae; g__Prevotella; s__Unclassified_Prevotella
otu17602	1	0	0	2.33333	1	k__Bacteria; p__Firmicutes; c__Clostridia; o__Clostridiales; f__Clostridiaceae; g__Unclassified_Clostridiaceae; s__Unclassified_Clostridiaceae
otu18527	0	2	0	0	0	k__Bacteria; p__Firmicutes; c__Bacilli; o__Lactobacillales; f__Lactobacillaceae; g__Lactobacillus; s__Unclassified_Lactobacillus
otu22160	0.666667	0	0	4.66667	3.66667	k__Bacteria; p__Firmicutes; c__Clostridia; o__Clostridiales; f__Clostridiaceae; g__Clostridium; s__Unclassified_Clostridium
otu23224	0	2	6.33333	0	0	k__Bacteria; p__Proteobacteria; c__Gammaproteobacteria; o__Pseudomonadales; f__Moraxellaceae; g__Unclassified_Moraxellaceae; s__Unclassified_Moraxellaceae
otu24864	0	0.333333	0	0	0	k__Bacteria; p__Proteobacteria; c__Gammaproteobacteria; o__Pseudomonadales; f__Pseudomonadaceae; g__Pseudomonas; s__Pseudomonas_fragi
otu25693	2.33333	1.66667	1.66667	0.666667	2.33333	k__Bacteria; p__Actinobacteria; c__Actinobacteria; o__Bifidobacteriales; f__Bifidobacteriaceae; g__Bifidobacterium; s__Bifidobacterium_pseudolongum
otu27830	0	0.666667	8	0	0	k__Bacteria; p__Actinobacteria; c__Coriobacteriia; o__Coriobacteriales; f__Coriobacteriaceae; g__Unclassified_Coriobacteriaceae; s__Unclassified_Coriobacteriaceae
otu31927	0	0	0.666667	7.66667	0.333333	k__Bacteria; p__Bacteroidetes; c__Bacteroidia; o__Bacteroidales; f__RF16; g__Unclassified_RF16; s__Unclassified_RF16
otu36530	0	0	0	2	2.33333	k__Bacteria; p__Firmicutes; c__Clostridia; o__Clostridiales; f__Ruminococcaceae; g__Unclassified_Ruminococcaceae; s__Unclassified_Ruminococcaceae
otu36736	0	2	6.66667	0	0	k__Bacteria; p__Proteobacteria; c__Gammaproteobacteria; o__Pseudomonadales; f__Moraxellaceae; g__Psychrobacter; s__Unclassified_Psychrobacter
otu37349	0	0	0	1.66667	1.66667	k__Bacteria; p__Firmicutes; c__Clostridia; o__Clostridiales; f__Lachnospiraceae; g__Unclassified_Lachnospiraceae; s__Unclassified_Lachnospiraceae
otu42654	2.33333	1.33333	0.666667	2.33333	2	k__Bacteria; p__Actinobacteria; c__Actinobacteria; o__Bifidobacteriales; f__Bifidobacteriaceae; g__Bifidobacterium; s__Bifidobacterium_pseudolongum
otu48760	1.66667	0	0.333333	1.33333	1.66667	k__Bacteria; p__Firmicutes; c__Clostridia; o__Clostridiales; f__Clostridiaceae; g__Unclassified_Clostridiaceae; s__Unclassified_Clostridiaceae
otu49923	2.66667	2.66667	1.66667	0.333333	0.666667	k__Bacteria; p__Actinobacteria; c__Coriobacteriia; o__Coriobacteriales; f__Coriobacteriaceae; g__Unclassified_Coriobacteriaceae; s__Unclassified_Coriobacteriaceae
otu53219	1	5.33333	0.666667	0	0.666667	k__Bacteria; p__Firmicutes; c__Bacilli; o__Lactobacillales; f__Lactobacillaceae; g__Lactobacillus; s__Unclassified_Lactobacillus
otu53613	1.66667	3.33333	2.66667	0	0	k__Bacteria; p__Actinobacteria; c__Actinobacteria; o__Bifidobacteriales; f__Bifidobacteriaceae; g__Bifidobacterium; s__Unclassified_Bifidobacterium
otu59550	0	0	0.666667	0	0	k__Bacteria; p__Firmicutes; c__Bacilli; o__Turicibacterales; f__Turicibacteraceae; g__Turicibacter; s__Unclassified_Turicibacter
otu61376	1.66667	2.66667	0.666667	1.66667	2	k__Bacteria; p__Actinobacteria; c__Actinobacteria; o__Bifidobacteriales; f__Bifidobacteriaceae; g__Bifidobacterium; s__Bifidobacterium_pseudolongum
otu62061	0	0.333333	0.333333	4.33333	4.66667	k__Bacteria; p__Firmicutes; c__Erysipelotrichi; o__Erysipelotrichales; f__Erysipelotrichaceae; g__Allobaculum; s__Unclassified_Allobaculum
otu62922	1.33333	0.666667	1.66667	2.33333	2.33333	k__Bacteria; p__Bacteroidetes; c__Bacteroidia; o__Bacteroidales; f__[Paraprevotellaceae]; g__Unclassified_[Paraprevotellaceae]; s__Unclassified_[Paraprevotellaceae]
otu64280	0	0	0	0	0.666667	k__Bacteria; p__Firmicutes; c__Bacilli; o__Lactobacillales; f__Streptococcaceae; g__Streptococcus; s__Streptococcus_alactolyticus
otu66481	0	0	0.333333	6.66667	1.33333	k__Bacteria; p__Bacteroidetes; c__Bacteroidia; o__Bacteroidales; f__[Paraprevotellaceae]; g__[Prevotella]; s__Unclassified_[Prevotella]
otu66826	0	1.66667	0	0	0	k__Bacteria; p__Firmicutes; c__Bacilli; o__Lactobacillales; f__Lactobacillaceae; g__Lactobacillus; s__Unclassified_Lactobacillus
otu70068	2.33333	0	6	0	0	k__Bacteria; p__Firmicutes; c__Clostridia; o__Clostridiales; f__Veillonellaceae; g__Acidaminococcus; s__Unclassified_Acidaminococcus
otu71533	0	0	0	2.33333	0.666667	k__Bacteria; p__Firmicutes; c__Clostridia; o__Clostridiales; f__Peptostreptococcaceae; g__Unclassified_Peptostreptococcaceae; s__Unclassified_Peptostreptococcaceae
otu73367	0	0	0	5.66667	0.666667	k__Bacteria; p__Firmicutes; c__Clostridia; o__Clostridiales; f__Clostridiaceae; g__Unclassified_Clostridiaceae; s__Unclassified_Clostridiaceae
otu74890	1.33333	2	1	2	2	k__Bacteria; p__Actinobacteria; c__Actinobacteria; o__Bifidobacteriales; f__Bifidobacteriaceae; g__Bifidobacterium; s__Bifidobacterium_pseudolongum
otu77029	0.333333	0	0	2.66667	1.66667	k__Bacteria; p__Spirochaetes; c__Spirochaetes; o__Spirochaetales; f__Spirochaetaceae; g__Treponema; s__Unclassified_Treponema
otu79413	0.333333	0	0	3.66667	2	k__Bacteria; p__Firmicutes; c__Clostridia; o__Clostridiales; f__Clostridiaceae; g__Clostridium; s__Unclassified_Clostridium
otu81127	7.66667	0	1.33333	0	0	k__Bacteria; p__Firmicutes; c__Clostridia; o__Clostridiales; f__Veillonellaceae; g__Megasphaera; s__Unclassified_Megasphaera
otu85701	0.333333	0	0.666667	4.33333	2.66667	k__Bacteria; p__Bacteroidetes; c__Bacteroidia; o__Bacteroidales; f__[Paraprevotellaceae]; g__CF231; s__Unclassified_CF231
otu87263	0.333333	5	0	1.33333	0.666667	k__Bacteria; p__Firmicutes; c__Erysipelotrichi; o__Erysipelotrichales; f__Erysipelotrichaceae; g__Allobaculum; s__Unclassified_Allobaculum
otu88334	1	0	0	1.33333	0.666667	k__Bacteria; p__Firmicutes; c__Clostridia; o__Clostridiales; f__Clostridiaceae; g__Unclassified_Clostridiaceae; s__Unclassified_Clostridiaceae
otu119	5	2	1.33333	0	0	k__Bacteria; p__Firmicutes; c__Bacilli; o__Lactobacillales; f__Lactobacillaceae; g__Lactobacillus; s__Unclassified_Lactobacillus
otu5766	3	3.66667	1	0	0	k__Bacteria; p__Actinobacteria; c__Coriobacteriia; o__Coriobacteriales; f__Coriobacteriaceae; g__Unclassified_Coriobacteriaceae; s__Unclassified_Coriobacteriaceae
otu10626	2	4.33333	1.33333	0	0	k__Bacteria; p__Actinobacteria; c__Actinobacteria; o__Bifidobacteriales; f__Bifidobacteriaceae; g__Bifidobacterium; s__Unclassified_Bifidobacterium
otu12829	0	0	0	1	0.666667	k__Bacteria; p__Firmicutes; c__Clostridia; o__Clostridiales; f__Unclassified_Clostridiales; g__Unclassified_Clostridiales; s__Unclassified_Clostridiales
otu17627	0	0	0	3	1.66667	k__Bacteria; p__Firmicutes; c__Clostridia; o__Clostridiales; f__Unclassified_Clostridiales; g__Unclassified_Clostridiales; s__Unclassified_Clostridiales
otu20848	1	0.333333	0.333333	1.33333	0.333333	k__Bacteria; p__Firmicutes; c__Clostridia; o__Clostridiales; f__Clostridiaceae; g__Unclassified_Clostridiaceae; s__Unclassified_Clostridiaceae
otu24361	0	0	0.333333	2	1	k__Bacteria; p__Firmicutes; c__Clostridia; o__Clostridiales; f__Ruminococcaceae; g__Unclassified_Ruminococcaceae; s__Unclassified_Ruminococcaceae
otu31815	0	0	0	3.33333	3.33333	k__Bacteria; p__Firmicutes; c__Clostridia; o__Clostridiales; f__Unclassified_Clostridiales; g__Unclassified_Clostridiales; s__Unclassified_Clostridiales
otu32995	0	0.333333	0	0	0	k__Bacteria; p__Proteobacteria; c__Gammaproteobacteria; o__Pseudomonadales; f__Pseudomonadaceae; g__Pseudomonas; s__Unclassified_Pseudomonas
otu34311	0	0	0	0.333333	0.333333	k__Bacteria; p__Firmicutes; c__Clostridia; o__Clostridiales; f__Ruminococcaceae; g__Unclassified_Ruminococcaceae; s__Unclassified_Ruminococcaceae
otu37194	0	3.33333	3	0	0	k__Bacteria; p__Firmicutes; c__Erysipelotrichi; o__Erysipelotrichales; f__Erysipelotrichaceae; g__Sharpea; s__Sharpea_p-3329-23G2
otu38546	0	8	0	0	0	k__Bacteria; p__Proteobacteria; c__Gammaproteobacteria; o__Pseudomonadales; f__Pseudomonadaceae; g__Pseudomonas; s__Pseudomonas_fragi
otu39089	0	3	5	0	0	k__Bacteria; p__Proteobacteria; c__Gammaproteobacteria; o__Pseudomonadales; f__Moraxellaceae; g__Psychrobacter; s__Unclassified_Psychrobacter
otu39554	3.66667	2.33333	1	0	0.666667	k__Bacteria; p__Actinobacteria; c__Actinobacteria; o__Bifidobacteriales; f__Bifidobacteriaceae; g__Bifidobacterium; s__Bifidobacterium_animalis
otu42714	9	0	1	0	0	k__Bacteria; p__Bacteroidetes; c__Bacteroidia; o__Bacteroidales; f__Prevotellaceae; g__Prevotella; s__Unclassified_Prevotella
otu46392	0	3	5	0	0	k__Bacteria; p__Proteobacteria; c__Gammaproteobacteria; o__Pseudomonadales; f__Moraxellaceae; g__Psychrobacter; s__Unclassified_Psychrobacter
otu48207	2	2.66667	0.666667	2	1	k__Bacteria; p__Actinobacteria; c__Actinobacteria; o__Bifidobacteriales; f__Bifidobacteriaceae; g__Bifidobacterium; s__Bifidobacterium_pseudolongum
otu50708	0.666667	0	0	2	0.333333	k__Bacteria; p__Firmicutes; c__Clostridia; o__Clostridiales; f__Clostridiaceae; g__Clostridium; s__Unclassified_Clostridium
otu55474	2.66667	1.33333	0	0.666667	1	k__Bacteria; p__Firmicutes; c__Bacilli; o__Lactobacillales; f__Lactobacillaceae; g__Lactobacillus; s__Unclassified_Lactobacillus
otu55690	0	1	0.333333	0	0	k__Bacteria; p__Firmicutes; c__Clostridia; o__Clostridiales; f__Clostridiaceae; g__SMB53; s__Unclassified_SMB53
otu56831	1.66667	1.33333	1	1.66667	2.66667	k__Bacteria; p__Actinobacteria; c__Actinobacteria; o__Bifidobacteriales; f__Bifidobacteriaceae; g__Bifidobacterium; s__Bifidobacterium_pseudolongum
otu58199	6.66667	0	1	0	0	k__Bacteria; p__Firmicutes; c__Clostridia; o__Clostridiales; f__Unclassified_Clostridiales; g__Unclassified_Clostridiales; s__Unclassified_Clostridiales
otu64182	0.333333	0	0	1.66667	0.333333	k__Bacteria; p__Firmicutes; c__Clostridia; o__Clostridiales; f__Clostridiaceae; g__SMB53; s__Unclassified_SMB53
otu67427	2.33333	3.66667	1.66667	0	0	k__Bacteria; p__Firmicutes; c__Bacilli; o__Lactobacillales; f__Lactobacillaceae; g__Lactobacillus; s__Unclassified_Lactobacillus
otu68368	0.666667	0	0	3.33333	4.66667	k__Bacteria; p__Firmicutes; c__Clostridia; o__Clostridiales; f__Unclassified_Clostridiales; g__Unclassified_Clostridiales; s__Unclassified_Clostridiales
otu69655	0	0	0	0.333333	1.66667	k__Bacteria; p__Firmicutes; c__Clostridia; o__Clostridiales; f__Unclassified_Clostridiales; g__Unclassified_Clostridiales; s__Unclassified_Clostridiales
otu72822	0	0	0	4	2	k__Bacteria; p__Firmicutes; c__Clostridia; o__Clostridiales; f__Clostridiaceae; g__Unclassified_Clostridiaceae; s__Unclassified_Clostridiaceae
otu77127	0	0	0	3.66667	3.33333	k__Bacteria; p__Firmicutes; c__Clostridia; o__Clostridiales; f__Ruminococcaceae; g__Unclassified_Ruminococcaceae; s__Unclassified_Ruminococcaceae
otu77512	2	1.66667	1	1.66667	1.66667	k__Bacteria; p__Actinobacteria; c__Actinobacteria; o__Bifidobacteriales; f__Bifidobacteriaceae; g__Bifidobacterium; s__Bifidobacterium_pseudolongum
otu79146	1.33333	1.33333	1.33333	0	0	k__Bacteria; p__Firmicutes; c__Bacilli; o__Lactobacillales; f__Lactobacillaceae; g__Lactobacillus; s__Unclassified_Lactobacillus
otu82729	0	0	0	2	0	k__Bacteria; p__Firmicutes; c__Clostridia; o__Clostridiales; f__Ruminococcaceae; g__Ruminococcus; s__Unclassified_Ruminococcus
otu92827	1.33333	0	0	2.33333	1.66667	k__Bacteria; p__Firmicutes; c__Clostridia; o__Clostridiales; f__Unclassified_Clostridiales; g__Unclassified_Clostridiales; s__Unclassified_Clostridiales
otu610	0	0	0	1	0.333333	k__Bacteria; p__Firmicutes; c__Clostridia; o__Clostridiales; f__Unclassified_Clostridiales; g__Unclassified_Clostridiales; s__Unclassified_Clostridiales
otu2759	1.33333	0	1	1	0	k__Bacteria; p__Firmicutes; c__Clostridia; o__Clostridiales; f__Clostridiaceae; g__Unclassified_Clostridiaceae; s__Unclassified_Clostridiaceae
otu3604	2.33333	2	0	0	0	k__Bacteria; p__Firmicutes; c__Bacilli; o__Lactobacillales; f__Lactobacillaceae; g__Lactobacillus; s__Lactobacillus_mucosae
otu7052	3.33333	2.33333	0.666667	0	0	k__Bacteria; p__Firmicutes; c__Bacilli; o__Lactobacillales; f__Lactobacillaceae; g__Lactobacillus; s__Unclassified_Lactobacillus
otu9783	0.666667	0.333333	2.33333	0	0	k__Bacteria; p__Actinobacteria; c__Actinobacteria; o__Actinomycetales; f__Pseudonocardiaceae; g__Amycolatopsis; s__Unclassified_Amycolatopsis
otu13031	0	0	0.666667	1	0	k__Bacteria; p__Firmicutes; c__Clostridia; o__Clostridiales; f__Clostridiaceae; g__Unclassified_Clostridiaceae; s__Unclassified_Clostridiaceae
otu13354	0.666667	2.33333	0.333333	0	0.666667	k__Bacteria; p__Firmicutes; c__Bacilli; o__Lactobacillales; f__Lactobacillaceae; g__Lactobacillus; s__Unclassified_Lactobacillus
otu13957	2	1.33333	1	0	0	k__Bacteria; p__Firmicutes; c__Bacilli; o__Lactobacillales; f__Lactobacillaceae; g__Lactobacillus; s__Unclassified_Lactobacillus
otu16284	2	3	1.33333	0	0	k__Bacteria; p__Actinobacteria; c__Actinobacteria; o__Bifidobacteriales; f__Bifidobacteriaceae; g__Bifidobacterium; s__Unclassified_Bifidobacterium
otu20563	0	0	0	0	0.333333	k__Bacteria; p__Firmicutes; c__Clostridia; o__Clostridiales; f__Lachnospiraceae; g__Unclassified_Lachnospiraceae; s__Unclassified_Lachnospiraceae
otu27114	1.33333	1.33333	0.666667	1	3	k__Bacteria; p__Actinobacteria; c__Actinobacteria; o__Bifidobacteriales; f__Bifidobacteriaceae; g__Bifidobacterium; s__Bifidobacterium_pseudolongum
[truncated: 4,515 more rows]
