# Supplementary material for: Characterization of the bacterial microbiota composition and evolution at different intestinal tract in wild pigs (Sus scrofa ussuricus)
Source: PeerJ. 2020 May 26;8:e9124. doi: 10.7717/peerj.9124 (PMC7258971; doi:10.7717/peerj.9124)
Supplement: Table S9 [file peerj-08-9124-s009.xlsx]

## Sheet: Table S9 KEGG_pathway
Table S9 The results of pathway enrichment based on OTUs to the annotated genes.
KEGG_A_class	KEGG_B_class	#Pathway	Pathway ID	DU1	DU2	DU3	JE1	JE2	JE3	IL1	IL2	IL3	CE1	CE2	CE3	CO1	CO2	CO3
Metabolism	Lipid metabolism	Steroid hormone biosynthesis	K03088	30188	34510	50929	21535	26607	38851	9563	64077	21832	30024	33690	82398	35848	50816	53444
Metabolism	Amino acid metabolism	Phenylalanine metabolism	K00360	1	1	0	0	2	2	0	1	1	0	0	0	0	0	0
Genetic Information Processing	Transcription factors	ParB family transcriptional regulator	K03497	16028	15047	30376	20120	14764	27790	12306	28436	18426	17011	22808	29366	21290	25253	18697
Metabolism	Carbohydrate metabolism	Pentose phosphate pathway	K00615	14104	17318	32964	21027	15359	32457	13321	28428	19913	18850	26401	23697	24715	26665	14104
Genetic Information Processing	Replication and repair	DNA replication，	K03111	18735	17670	27751	26920	18129	25359	16393	23292	18070	19218	26186	23610	27676	25618	18735
None	None	Antibiotic transport system ATP-binding protein	K09687	31546	27778	53357	41702	26861	52700	23262	37973	30950	31319	47437	51733	45782	47940	31546
Cellular Processes	Cellular community - prokaryotes	ABC transporters	K02025	26409	25292	54646	27471	19946	62679	12910	48673	30129	24728	41934	46388	36435	38484	26409
Cellular Processes	Cellular community - prokaryotes	ABC transporters	K02026	25752	24867	54581	27172	19761	61209	12720	47371	30865	24350	41377	45862	36313	37890	25752
Cellular Processes	Cellular community - prokaryotes	ABC transporters	K02003	44900	42571	85065	54607	37709	89200	29507	57939	50894	41853	64015	66218	60485	63106	44900
Cellular Processes	Cellular community - prokaryotes	ABC transporters	K02004	39727	35788	70599	44221	31580	74501	24477	49202	45243	37434	49565	57954	50850	51951	39727
Cellular Processes	Cellular community - prokaryotes	ABC transporters	K01990	32333	29193	46123	41076	19780	45110	19907	35451	24759	29790	42508	39749	43581	40095	32333
Cellular Processes	Cellular community - prokaryotes	ABC transporters	K01992	21943	17529	25935	22122	11756	21805	10624	19019	13013	15375	21236	26190	25002	21796	21943
Cellular Processes	Cellular community - prokaryotes	ABC transporters	K02029	19787	15817	26716	29672	33692	23968	21687	36462	25490	15974	23591	20809	24537	22203	19787
Cellular Processes	Cellular community - prokaryotes	ABC transporters	K02030	21795	20215	44106	32525	39699	45870	25898	41635	38652	18552	27016	21868	27717	26760	21795
Cellular Processes	Cellular community - prokaryotes	ABC transporters	K02028	13851	12836	28634	20984	21961	30979	14789	24240	23727	12009	18128	15342	17045	18145	13851
Metabolism	Lipid metabolism	Fatty acid biosynthesis	K01897	22954	23021	20189	29363	26703	18334	21066	19306	20377	15708	22222	11989	30733	17325	22954
Metabolism	Metabolism of cofactors and vitamins	Folate biosynthesis	K11754	20723	20625	30826	25216	22826	31935	17321	26183	24064	16088	24129	20578	25084	22262	21023
Metabolism	Energy metabolism	Carbon fixation pathways in prokaryotes	K01491	19604	20097	29919	23910	22779	30329	17171	25272	23548	15643	22069	19548	24217	21017	19604
Metabolism	Metabolism of cofactors and vitamins	Riboflavin metabolism	K11753	19499	19935	29754	23691	22197	30290	16972	24982	23504	15274	21692	18905	23595	20775	18441
Cellular Processes	Cellular community - prokaryotes	ABC transporters	K02035	33587	28435	49398	43943	38999	48295	28589	46817	37566	25563	38236	29241	41485	36027	33587
Cellular Processes	Cellular community - prokaryotes	ABC transporters	K02032	22440	22577	41942	29478	23443	44616	17090	37220	27150	15042	24982	17384	26885	22703	20472
Cellular Processes	Cellular community - prokaryotes	ABC transporters	K02033	22942	21838	37018	30147	23131	37358	17402	39550	24319	16269	25830	21936	27832	24408	21552
Cellular Processes	Cellular community - prokaryotes	ABC transporters	K02034	22305	21313	35393	29564	23412	36253	17158	37747	23746	15269	25058	17694	27035	22212	20329
Metabolism	Nucleotide metabolism	Purine metabolism	K00602	19252	23541	27728	21912	21891	27303	16578	29984	21747	16260	21842	20229	24261	21356	17512
None	None	Antibiotic transport system permease protein	K09686	17346	17232	32628	15973	23458	33290	15117	30323	28100	12447	16248	26818	16666	19034	21570
Metabolism	Carbohydrate metabolism	Starch and sucrose metabolism	K07024	36770	38766	88358	56264	32671	96746	30711	49670	49973	39732	58790	42006	54701	57803	27796
None	None	None	K07133	13883	23335	52594	27026	13512	59563	15571	31634	28365	28218	35979	20958	34549	36327	12618
Genetic Information Processing	Transcription factors	LacI family transcriptional regulator	K02529	34990	33839	48192	48886	25161	49052	21784	39388	29033	27439	43812	34803	45567	37517	34990
Genetic Information Processing	Ribosome biogenesis	Ribosomal large subunit pseudouridine synthase D	K06180	16220	17742	27447	19087	14141	30346	10693	24282	18691	14302	19187	22080	19179	19821	20213
Metabolism	Xenobiotics biodegradation and metabolism	Steroid degradation	K00599	21014	21190	37352	28102	15370	39503	13562	25802	19958	18733	26133	20311	27394	25172	17225
None	None	None	K06950	17143	20815	27950	23984	13649	29225	11872	21706	15685	14873	21616	17642	23455	20128	15092
Metabolism	Metabolism of other amino acids	Phosphonate and phosphinate metabolism	K08884	27419	19180	29205	24446	17409	24118	14590	15056	18402	11284	19410	8951	23487	14905	14200
Genetic Information Processing	Replication and repair	Putative transposase	K07496	32867	22665	19897	37980	21493	12724	21488	11299	11802	14537	25493	3916	33190	15071	8250
Genetic Information Processing	Replication and repair	Nucleotide excision repair	K03657	24789	25017	35075	29542	20909	35087	16859	25711	23041	17072	26955	23254	29137	24241	24789
None	None	None	K06889	23384	22175	28582	29569	17584	28026	13802	22337	14813	15135	21978	15654	26751	19397	23384
Genetic Information Processing	Ribosome biogenesis	Chromosome and associated proteins	K03496	23663	22468	36901	25331	25044	35185	18232	30567	27120	17931	26796	23496	26586	25384	23663
Environmental Information Processing	Membrane transport	ABC transporters	K02008	16730	20865	58087	17045	11561	67541	7371	29406	30721	11411	18839	23345	16576	22955	16730
Cellular Processes	Cellular community - prokaryotes	ABC transporters	K06147	56682	58713	141395	63429	51560	152111	38490	85550	83080	49923	75564	85303	69473	82532	54230
Environmental Information Processing	Membrane transport	ABC transporters	K02006	34319	37856	75329	42672	24850	83609	20215	40885	40852	23459	39021	31881	40177	38127	23217
Genetic Information Processing	Chaperones and folding catalysts	Molecular chaperone DnaJ	K03686	17302	17176	26786	20252	16402	27993	12562	19179	18223	12328	20560	15350	20766	17618	17302
Metabolism	Carbohydrate metabolism	Glycolysis / Gluconeogenesis	K01834	41872	36953	52224	53302	35376	54499	29862	32354	38083	26888	41652	24000	47401	33990	41872
None	Unclassified: metabolism	Enzymes with EC numbers	K01462	22745	22211	32562	30011	21369	33101	17517	22492	22389	16579	25904	16316	28667	22128	16574
Cellular Processes	Cellular community - prokaryotes	ABC transporters	K02027	24575	19990	42926	26218	17650	48220	10806	36567	26801	17790	29191	27672	28537	25652	22942
Metabolism	Lipid metabolism	Glycerophospholipid metabolism	K00995	20015	18895	28101	27125	20337	26982	16452	17449	18770	14083	23615	15103	26010	19965	12173
Cellular Processes	Cellular community - prokaryotes	ABC transporters	K06148	16402	11863	31725	22617	16304	33759	12107	18041	21387	13171	19963	14914	18432	19259	12157
Environmental Information Processing	Signal transduction	Two-component system	K01104	25743	22760	31633	33331	25075	33738	20480	21053	25376	17345	26852	18164	29859	23205	19022
Metabolism	Carbohydrate metabolism	Glyoxylate and dicarboxylate metabolism	K01915	18016	19068	28875	23403	22912	29056	14602	24790	19450	16268	23815	17899	25067	22013	15051
Metabolism	Energy metabolism	Nitrogen metabolism	K00266	19348	23755	38052	22528	24284	38126	17085	34281	26217	18811	27650	29904	27488	27831	16343
Cellular Processes	Cellular community - prokaryotes	ABC transporters	K02050	17639	16402	29480	20489	21801	28682	13196	28740	18674	12940	20207	20624	20683	20416	12518
Cellular Processes	Cellular community - prokaryotes	ABC transporters	K02051	15996	16870	25345	19545	23996	24629	12730	29232	16288	12165	19209	16878	19998	18217	11653

## Sheet: 工作表1
ECF subfamily
Methyl-accepting chemotaxis protein
Chromosome partitioning protein
Transketolase
Single-strand DNA-binding protein
Antibiotic transport system ATP-binding protein
Multiple sugar transport system permease protein
multiple sugar transport system permease protein
None
None
ABC-2 type transport system ATP-binding protein
ABC-2 type transport system permease protein
Polar amino acid transport system permease protein
Polar amino acid transport system substrate-binding protein
Polar amino acid transport system ATP-binding protein
Long-chain acyl-CoA synthetase
Dihydrofolate synthase
Methylenetetrahydrofolate dehydrogenase (NADP+)
FMN adenylyltransferase
Nickel transport system substrate-binding protein
Nickel transport system ATP-binding protein
Nickel transport system permease protein
Nickel transport system permease protein
Phosphoribosylaminoimidazolecarboxamide formyltransferase
Antibiotic transport system permease protein
None
None
LacI family transcriptional regulator
Ribosomal large subunit pseudouridine synthase D
None
Uncharacterized protein
Threonine protein kinase
Putative transposase
DNA helicase II
None
Chromosome partitioning protein
Nnickel transport system permease protein
ATP-binding cassette, subfamily B, bacterial
Nickel transport system ATP-binding protein
Molecular chaperone DnaJ
Phosphoglycerate mutase
Peptide deformylase
Multiple sugar transport system substrate-binding protein
CDP-diacylglycerol--glycerol-3-phosphate 3-phosphatidyltransferase
ATP-binding cassette, subfamily C, bacterial
Protein-tyrosine phosphatase
Glutamine synthetase
Glutamate synthase (NADPH/NADH) small chain
Taurine transport system permease protein
Taurine transport system substrate-binding protein
