# Supplementary material for: Characterization of the bacterial microbiota composition and evolution at different intestinal tract in wild pigs (Sus scrofa ussuricus)
Source: PeerJ. 2020 May 26;8:e9124. doi: 10.7717/peerj.9124 (PMC7258971; doi:10.7717/peerj.9124)
Supplement: Supplemental Information 1 [file peerj-08-9124-s010.gz › D19AH644-Y6DU1_R1.fq]

@M03364:396:000000000-C9LGT:1:1101:14377:1220 1:N:0:10
ACTCCTACGGGAGGCAGCAGTGGGGGATATTGCACAATGGGGGAAACCCTGATGCAGCGACGCCGCGTGAGTGAAGAAGTATTTCGGTATGTAAAGCTCTATCAGCAGGAAAGATAATGACGGTACCTGACTAAGAAGCACCGGCTAAATACGTGCCAGCAGCCGCGGTAATACGTATGGTGCAAGCGTTATCCGGATTTACTGGGTGTAAAGGGTGCGCAGGCGGACTCGTCAAGTCAGCGGTAAAAATTCGGGGCTCAACCCCGTCCTGCCGTTGAAACTGCGAGACTGG
+
GGGGGGGGGGGGGGGGGGGGGGGGGGGGGGGGGGGGGGGGGGGGGGGGGGGGGGGGGGGGGGGGGGGGGGGGGGGGGGGGGGGGGGGGGGGGGGGGGGGGGGGGGGGGGGGGGGGG<FGG<8@BBBFG,:@BC,:,CFGFGGGGGGEGGGFGCGGGGGGGGGGGGGGGG*=FGGGGGGGGGGGGGGGGGGGGGGGGGGGGGGGGGGCGGGGGGGGGGGGGGGGGGGGGGGGGGGGGGGGGGGGGGGGGGGGGGGGGGGGGGGGGGGEGGGGGGGGGGGGGFFGGGGGFGFFG
@M03364:396:000000000-C9LGT:1:1101:13875:1255 1:N:0:10
ACTCCTACGGGAGGCAGCAGTAGGGAATCTTCCACAATGGACGCAAGTCTGATGGAGCAACGCCGCGTGAGTGAAGAAGGTTTTCGGATCGTAAAGCTCTGTTGTTGGTGAAGAAGGATACGGTTAGTCACTAACCTTTATTTGACGGTAATCAACCAGAAAGTCACGGCTAACTACGTGCCAGCAGCCGCGGTAATACGGAGGATGCGAGCGTTATCCGGATTTATTGGGTTTAAAGGGTGCGTAGGCCGGATGTCAAGTCAGCGGTAAAATTGAGAGGCTCAACCTCTTCG
+
GGGGGGGGGGGGGGGGGGGGGGGGGGGGGGGGGGGGGGGGGGGGGGGGGGGGGGGGGGGGGGGGGGGGGDGGGGGGGGGGGGGGGGGGGGGGGGGGGGGGGGGGGGGGGGGGGG,<,:AF,8B488EF,<C<,,::A?DFFD9?EFC@FFBFAFCGGGGGGGGGGGGGGEGGFGGGGGGGGGGGGGGGGGGGGGDGGGGGDGGGGGGGGGGGGGGGGFGGDGGGGCFG7CGGGGGGFGGGGGGGGGGGGGGGGEGGGGGGGGGGGGGDCGFGGGGGGF<CDFGFGGGFGFFF9
@M03364:396:000000000-C9LGT:1:1101:16601:1336 1:N:0:10
ACTCCTACGGGAGGCAGCAGTGGGGAATCTTCCGCAATGGACGAAAGTCTGACGGAGCAACGCCGCGTGAACGATGACGGCCTTCGGGTTGTAAAGTTCTGTTATACGGGACGAATGGCGCCACGGTCCATCCCCGTTGCGAGTGACGGTACCGTAAGAGAAAGCCACGGCTAACTACGTGCCAGCAGCCGCGGTAATACGTAGGTGGCAAGCGTTGTCCGGAATTATTGGGCGTAAAGGGCGCGCAGGCGGCCCGTTAGGTCGGAGGTAAAAGCCCGGGGCTCAACCCCGGCG
+
GGGGGGGGGGGGGGGGGGGGGGGGGGGGGGGGGGGGGGGGGGGGGGGGGGGGGGGGGGGGGGGGGGGGGGGGGGGGGGGGGGGGGGGGFFGGGGGGFFGFGFFEGGGGGGGCEGGGGGGGD8@+8@FE+,838:@FFGGGG7CFFB;CFEGGFGCFEGFGGGGGGGGGG=BFGGGGGGGGGGGGGFFFGGEGGGGGGGGGGGGGGGGGGGFGGGGGGGGGGGEGGGCFFFGGGGGGGGGGGGGGGGGGGGGGGGGGCGGEGFFGGGGGCGGGCFG4<DGGFFCGFGGFGEDD57
@M03364:396:000000000-C9LGT:1:1101:18970:1349 1:N:0:10
ACTCCTACGGGAGGCAGCAGTAGGGAATCTTCCACAATGGACGCAAGTCTGATGGAGCAACGCCGCGTGAGTGAAGAAGGTTTTCGGATCGTAAAGCTCTGTTGTTGGTGAAGAAGGACGGCATAAGTGACTAGCAGTCGTTTGACGGTAATCAACCAGAAAGTCACGGCTAACTACGTGCCAGCAGCCGCGGTAATACGTAGGTGGCAAGCGTTGTCCGGATTTATTGGGCGTAAAGGGCTCGTAGGCGGTTCGTCGCGTCCGGTGTGAAAGTCCATCGCTTAACGGTGGATC
+
GGGGGGGGGGGGGGGGGGGGGGGGGGGGGGGGGGGGGGGGFFGGGGGGGGGGGGFGGGGGGGGGGGGGGGGGGGGGGGGGFGGGGGGGGGGGGGGGGGGGGGGGGFFFCFGGGG,B,::+++6+,:EF8,C,,,,,7?DFB+:@,33>FGGG9FCGGGGGGFFFGDCFG*@FGGGGGGGGGGGGGFGGGGGGGFGGGFGGGGGGGGGGGGGGGFFGGGGGGGEG9?GGGGGGGGGGGGGGGGGGEG=CF8CGGGGGGGGGGGDGDGGDGGEFCF?DGGGDBFG<DDDFGFDF=C
@M03364:396:000000000-C9LGT:1:1101:9979:1370 1:N:0:10
ACTCCTACGGGAGGCAGCAGTGGGGAATATTGCACAATGGGCGCAAGCCTGATGCAGCGACGCCGCGTGCGGGATGGAGGCCTTCGGGTTGTAAACCGCTTTTGTTCAAGGGCAAGGCACGGTTTCGGCCGTGTTGAGTGGATTGTTCGAATAAGCACCGGCTAACTACGTGCCAGCAGCCGCGGTAATACGTAGGGTGCAAGCGTTATCCGGATTTATTGGGCGTAAAGGGCTCGTAGGCGGTTCGTCGCGTCCGGTGTGAAAGTCCATCGCTTAACGGTGGATCCGCGCCGG
+
GGGGGGGGGGGGGGGGGGGGGGGFGGGGGGGGGGGGGGGGGGGGGGGGGGGGGGGGFGGGGGGGGGFFEGGGEGGGGGGGGGGGGGGGGGGGGGGGGGGGGGGGGGGFGGGGGGDF++BD=+B@FFGGC+>55@,8;DFGFFGGGGGGGGGF:FFGGGFEGGGGGGGGG<CFFGGGGGGGGGGGGGEGGGGGGGGGGGGGGGGGGGGGGGGGGCEGFGGGGG5CEG?EGGGGGGGGGGGGGGGGGGGGGGGGGGGE5?C:897CGGGGFGDDD=5CGD*9)7EC6CFFGF>>57
@M03364:396:000000000-C9LGT:1:1101:20362:1437 1:N:0:10
ACTCCTACGGGAGGCAGCAGTGGGGAATATTGCACAATGGGCGCAAGCCTGATGCAGCGACGCCGCGTGCGGGATGGAGGCCTTCGGGTTGTAAACCGCTTTTGTTCAAGGGCAAGGCACGGTTACGGTCGTCTTGAGTGGAGTGTTCGAATAAGCACCGGCTAACTACGTGCCAGCAGCCGCGGTAATACGTAGGGTGCAAGCGTTATCCGGATTTATTGGGCGTAAAGGGCTCGTAGGCGGTTCGTCGCGTCCGGTGTGAAAGTCCATCGCTTAACGGTGGATCCGCGCCGG
+
GGGGGFGGGGGGGGGGGGGGGGGGGGGGGGGGGGGGGGGGGGGGDCGGGGGGGGGGGGGGGGGGGGGGGGGGGGEFFDGGGGGGFGGGGGGGGGFAFEGFGGGGGGF<FFGGGFFFB7FDE7F++>CC38C5*3@FFF,3F,,7>DCFGF,?>FGFGD,=FEGGGFGFG*6<<FEFGGGGGEGGG87CFDCCF6CEG:CCFGG5C??CF7EGE8*;@7:9CGFFGCEC8CGG>C8E8CGGGGGCGGGGECDCCC/:D/CEC::?C7EFGGGDG5CDF7EG>FDGF7FFC>D<5D
@M03364:396:000000000-C9LGT:1:1101:8961:1450 1:N:0:10
ACTCCTACGGGAGGCAGCAGTGGGGAATATTGCACAATGGGGGGAACCCTGATGCAGCGACGCCGCGTGCGGGATGGAGGCCTTCGGGTCGTGAACCGCTTTTGATTGGGAGCAAGCGTGAGTGAGTGTGCCTTTCGAATAAGCACCGGCTAACTACGTGCCAGCAGCCGCGGTAATACGTAGGGTGCAAGCGTTGTCCGGAATCATTGGGCGTAAAGGGCTCGTAGGCGGTTCGTCGCGTCCGGTGTGAAAGCCCATCGCTTAACGGTGGGTCTGCGCCGGGTACGGGCGGGC
+
GGGGGGGGGGGGGGGGGGGGGGGGGGGGGGGGGGGGGGGGGGGGGGGGGGGGGGGGGGGGGGGGGGGGGGGGGGGGGGGGGGGGGGGGGGGGDGGGGGGCFGGGDFGGGGGGGG<FFGGGG@F22?FG>,7?:FFF8CFGGGEFGGE>CEGGGGGGGGGGGGGGGGGGG*:CDGGDFGGGGFGGGFGGCGGGGGGGGGGGGGDGGGGGGGFGEGGGGFCEEFGGGGGGGGDEGGGEDGGGGGGGGGCE=EGGGGGGGGGGGGGGGGGGGGGGGGGGGGGG>EDGGGDF<BBDGD
@M03364:396:000000000-C9LGT:1:1101:15727:1465 1:N:0:10
ACTCCTACGGGAGGCAGCAGTGGGGAATATTGCACAATGGGGGAAACCCTGATGCAGCAACGCCGCGTGAGTGATGACGGCCTTCGGGTTGTAAAGCTCTGTCTTCAGGGACGATAATGACGGTACCTGCGGCGGAAGCCACGGCTAACTACGTGCCAGCAGCCGCGGTAATACGTAGGTGGCGAGCGTTGTCCGGATTTACTGGGCGTAAAGGGAGCGTAGGCGGCGTCGTAAGTCGGTCTTAAAAGTGCGGGGCTTAACCCCGTGAGGGGACCGAAACTGCGATGCTAGAGT
+
GGGGGGGGGGGGGGGGGGGGGGGGGGGGGGGGGGGGGGGGGGGGGGGGGGGGGGGGGGGGGGGGGGGGGGGGGGGGGGGGGGGGGGGGGGGGGGGGGGGGGGGGGGGGGGGGGGEG+BFDD=CB>FGGF8C:+>F>**:FFGGGDG+>@FFGGGGGGGGGGGGGGGGGG*BFGGGGGGGEGGGGGGGGG8CEGGEGCGGFGGGGGGGGEGGGGGGGGGGEEGGGGGGGGGGGCGGGGGGGGGGCFGGGFFGEEGGGGGGGGGGGG3AFDGGGCEGGG<EGFFGGGGGFC?FDF*
@M03364:396:000000000-C9LGT:1:1101:14657:1490 1:N:0:10
ACTCCTACGGGAGGCAGCAGTGGGGAATATTGCACAATGGGCGCAAGCCTGATGCAGCGACGCCGCGTGCGGGATGGAGGCCTTCGGGTTGTAAACCGCTTTTGTTCAAGGGCAAGGCACGGTTTCGGCGGCGTTGAGTGGATTGTTCGAATCAGCACCGGCTAACTACGTGCCAGCAGCCGCGGTAATACGTAGGGTGCAAGCGTTATCCGGATTTATTGGGCGGAAAGGGCTCGTAGGCGGTTCGTCGCGTCCGGTGTGAAAGTCCATCGCTTAACGGTGGATCCGCGCCGG
+
GGGGGGGGGGGGGGGGGGGGGGGGGGGGGGGGGGGGGGGGGGGGGGGGGGGGGGGGGGGGGGGGGGGGGGGGGGGGCFGGGGGGGGGGGGGGGGGGGGGGGGG<FFG,FFFEGG<7=BC838DC+@CF++@**4**6FF9C,<FEGGFGFFG*?CFCGFGDFGGGE@CF*3CFFGFGGGGGGGGC*1:CF7EC9CEGGGGGGFFGGGCGCFGEGCE6:9C@FGFG*2:CFGGD6;C=EGGGGGCCGGEECEGEGGGG=EEE?CGGCEGFGGGGCFCFGGGFFGGGFGFG@E79D
@M03364:396:000000000-C9LGT:1:1101:21579:1519 1:N:0:10
ACTCCTACGGGAGGCAGCAGTGGGGAATATTGCACAATGGGCGCAAGCCTGATGCAGCGACGCCGCGTGCGGGATGGAGGCCTTCGGGTTGTAAACCGCTTTTGTTCAAGGGCAAGGCACGGTGTCGGAAGTGTAGAGTGGATTGTTCGAATAAGCACCGGCTAACTACTTGCCAGCAGCCGCGGTAATACGTAGGGTGCAAGCGTTATCCGGATTTATTGGGCGTAAAGGGCTCGTAGGCGGTTCGTCGCGTCCGGTGTGAAAGTCCATCGCTTAACGGTGGATCCGCGTCGG
+
GGGGGGGGGGGGGGGGGGGGGGGGGGGGGGGGGGGGGGGGGGGGGGGGGGGGGGGGGGGGGGGGGGGGGGGGGGGGGGGGGGGGGGGGGGGGGGGGGGGGGGGGGGGGGGGGGGGG+8FFC+D+>FFG5+83,<,,7@=DCAFB:@FFGGD,*8F@GGCFFGGGCGFGD3,FFFGGGGGGGGDGGCEE9CFFF?FGGCCCCCGGGGGGGGGGG>*8AFGGGGG8ECCGFGGGGGFGEEEEGGG>EEGCEGDGDGGGD8728<C7+:A:*>EGDGGGGGGD)8E56CFFFD))>G
@M03364:396:000000000-C9LGT:1:1101:20747:1523 1:N:0:10
ACTCCTACGGGAGGCAGCAGTGGGGAATCTTCCGCAATGGACGAAAGTCTGACGGAGCAACGCCGCGTGAACGATGACGGCCTTCGGGTTGTAAAGTTCTGTTATACGGGACGAATGGTACGACGGTCATTTCCCGTCGTAAGTGCCGGTACCGTAAGAGAAAGCCACGGCTAACTACGTGCCAGCAGCCGCGGTAATACGTAGGTGGCAAGCGTTGTCCGGAATTATTGGGCGTAAAGGGCGCGCAGGCGGCGTCGTAAGTCGGTCTTAAAAGTGCGGGGCTTAACCCCGGG
+
GGGGGGGGGGGGGGGGGGGGGGGGGGGGGGGGGGGEGGGGGGGGGGGGGGGGGGGGGGGGGGGGGGGGGGGGGGGGGGGGGGGGGGGGGGGGGGGGGGGGGGGGGGG?FGGGGGG8FFGGE7C:>FFG@,8,@<338:F:F,3@,,,CFGE7FGGGGGGGGGGGGGCCE*::FGGGGGGGGG>EGGGGGFGGFGGGGFCGFEGGGGGGGGGGGGEGGGGGGGGEC?+<EGGGGGEEEEFGGGGGGGGGEGEGGG>EGEGGGGGGECE::FGCFGGFGGD:BEGDGCGBGBF)9
@M03364:396:000000000-C9LGT:1:1101:12776:1534 1:N:0:10
ACTCCTACGGGAGGCAGCAGTGAGGAATATTGGTCAATGGGCGCAAGCCTGATGCAGCGACGCCGCGTGCGGGATGGAGGCCTTCGGGTTGTAAACCGCTTTTGTTCAAGGGCAAGGCACGGTTTCGGGCGCGTTGAGTGGATTGTTCGAATAAGCACCGGCTAACTACGTGCCAGCAGCCGCGGTAATACGTAGGGTGCAAGCGTTATCCGGATTTATTGGGCGTAAAGGGCTCGTAGGCGGTTCGTCGCGTCCGGTGTGAAAGTCCATCGCTTAACGGTGGATCCGCGCCGG
+
GGGGGGGGGGGGGGGGGGGGGGGGGGGGGGGGGGGGGGGGGGGGGGGGGGGGGGGGGGGGGGGGGGGGGGGGGGGGGGGGGGGGGGGGGGGGGGGGGGGGGGGGGGGGGGGGGGFGGDGGEFGF=CFD+58**@FGGGCFGGGFFBFGGGGFFGGGGGGGDGGGCGGGGCFFGGGGGGGGGGGGGEGGGGGGG6CGGGGGGGGGGGGGGGGGGGGGGGGGGGGGGCCEGFGGGGGEEGGGGGGGGGGGEGGEEEGGGEECGA7CGGGGGGGGGFFDFGGGFFGGGGGFGFFGGG
@M03364:396:000000000-C9LGT:1:1101:10211:1564 1:N:0:10
ACTCCTACGGGAGGCAGCAGTGGGAAATATTGCACAATGGGCGCAAGCCTGATGCAGCGACGCCGCGTGCGGGATGGAGGCCTTCGGGTTGTAAACCGCTTTTGTTCAAGGGCAAGGCACGGTTTCGGCCGTGTTGAGTGGATTGTTCGAATAAGCACCGGCTAACTACGTGCCAGCAGCCGCGGTAATACGTAGGGTGCAAGCGTTATCCGGATTTATTGGGCGTAAAGGGCTCGTAGGCGGTTCGTCGCGTCCGGTGTGAAAGTCCATCGCTTAACGGTGGATCCGCGCCGG
+
GGGGGGGGGGGGGGGGGGGGGGGGFGGGGGGGGGGGGGGGGGGGGGGGGGGGGGGGGGGGGGGGGGGGGGGGGGGGGGGGGGGGGGGGGGGGGGGGGGGGGGGGGFFGGGCGGGGGDFFGFEGE7EFG<+@5@@DFA@>FGFFGGFGGGGGGGGGGGEGGGGEGFCFGFFGGGGGGGGGGGGGGGEDGFGGGGGGGGFEGGGGFGGGGGGGGGCCEDEGEGGGGGG>EGGGGDFGGGGGGGGGEGDEGGGGGGDCEG=ECE7FFGFGGFGGGGFCCGGGGFFGFCFFFGFFGGG
@M03364:396:000000000-C9LGT:1:1101:10200:1624 1:N:0:10
ACTCCTACGGGAGGCAGCAGTGAGGAATATTGGTCAATGGGCGAGAGCCTGAACCAGCCAAGTAGCGTGCAGGATGACAGCCCTATGGGTTGTAAACTGCTTTTGTATGGGGATAGAGTGCTCCACGTTTGGAGTATTGTAGGTACCATACGAATAAGGACCGGCTAATTCCGTGCCAGCAGCCGCGGTAATACGGAAGGTCCGGGCGTTATCCGGATTTATTGGGTTTAAAGGGAGCGCAGGCTGTCGGTTAAGCGTGTTGTGAAATGTAGATGCCCAACATCTGCACTGC
+
GGGGGGGGGGGGGGGGGGGGGGFGGGGGGGGGGEFGGGGGGGGG+FFGGGGGGGGGGGGGFGGFGGGGGCFGGGGGGG,FFGFG=,EG@FDG:FGGGGGCGGG@FBFEFG8+++:,5:C,?5?,BBFE,,8+98B,<B<EE9FF9EF9DFDGCF=F,CDB=FGGC=+,@<>FFGGEGFGFFFFCCEFGEC*@DFGDGDEGGGGGGGEGEGGG?FGEEE89FC9EFF:C83CFGFEFA8C88EE5;78CFE?CG::EDEEEF59CC:F>DDC>*CGCC5?C>3*9>FD?FFF=
@M03364:396:000000000-C9LGT:1:1101:7968:1654 1:N:0:10
ACTCCTACGGGAGGCAGCAGTGGGGAATTTTCCGCAATGGGCGAAAGCCTGACGGAGCAACGCCGCGTGAGTGAAGAAGGCCTTCGGGTCGTAAAGCTCTGTCTTTGGGGAAGAACATCATCTATGTGCTTCATGTATATGACTGACGGTACCCGAGGAGGAAGCTCCGGCTAACTACGTGCCAGCAGCCGCGGTAATACGTAGGGAGCGAGCGTTGTCCGGAATTACTGGGCGTAAAGGGCGCGTAGGCGGGGTTTTAAGTAGTGTGTGAAAACTATAGGCTCAACCTGT
+
GGGGGGGGGGGGGGGGGGGGFGGGGGGGGGGFGGGGGGGGGGGGGGGFGGGGGGGGGGFGGGGGGGGGGFGFGGGFEFGGGGGGGGGDGGGGGGGGGGGGGGGADGGFGGGGGGDFFFG9F-C,,:CF,,9,CCEGFGGGGGFFGGFFGGFGCFFGGGGGGGGFGCFGC>EFGGGGGGGGGGGGGGGGGFGGGGGGGGGGGGGFGGGGGGGGGGEEGGGGGGGCGGGGGGGGFGEEGGGGGGGGGGGGGGGGGG::DFG?EFGGGGGGGGCD>FGGG>FGFFGGGGGFF>F
@M03364:396:000000000-C9LGT:1:1101:12649:1682 1:N:0:10
ACTCCTACGGGAGGCAGCAGTGGGGAATATTGCACAATGGACGCAAGTCTGATGGAGCAACGCCGCGTGAGTGAAGAAGGTTTTCGGATCGTAAAGCTCTGTTGTTGGTGAAGAAGGATAGAGGTAGTACCTGGCCTTTATTTGACGGTAATCAACCAGAAAGTCACGGCTAACTACGTGCCAGCAGCCGCGGTAATACGTAGGTGGCAAGCGTTGTCCGGATTTATTGGGCGTAAAGCGAGCGCAGGCGGAAAAATAAGTCTAATGTGAAAGCCCTCGGCTTAACCGAGGAAC
+
GGGGGGGGGGGGGGGGGGGGGGGGGGGGGGGGGGGGGGGGGGGGGGGGGGGGGGGGGGGGGGGGGGGFGGGGGGGGGGGGFGGGGGGGGGGGGGGGGGGGGGGGGGF8?FGFGGGGFFFGG9C=:CFG,,9<B<<<<FGGAFFFGFGGGGGGEGGGGGGGGGGGGGGGGECFGGGGGGGGGGGGGGGGGGGGGGGGGGGGFGGGGGGGGGGFGFGGGGGGGDFGGGGGGGGGGGGGGGGGGGGGGGGGGGGEEGFGGGFGCGGGGGGGGGGGGGGGGGGGFFGGGGGFGFFGFF
@M03364:396:000000000-C9LGT:1:1101:23078:1687 1:N:0:10
ACTCCTACGGGAGGCAGCAGTAGGGAATTTTCGTCAATGGGCGCAAGCCTGAACGAGCAATGCCGCGTGGGTGAAGACGGTCTTCGGATTGTAAAGCCCTGTTGCCGGGGACAAAGGACAGCCCGAGTGGAAAGCTGACTGTTTGATGGTACCCGGCCAGAAAGCCACGGCTAACTACGTGCCAGCAGCCGCGGTAATACGTAGGTGGCAAGCGTTATCCGGAATGATTGGGCGTAAAGCGAGCGCAGGCGGAAAGATAAGTCTGAAGTGAAAGCCCCCGGCTTAACCGGGGA
+
GGGGGGGGGGGGGGGGGGGGGGGGGGGGGGGGGGGGGGGGGGGGGGGGGGGGGGGGGGGGGGGGGGGGGGGGGGGGGGGGGGGGGGGGGGGGGGGGGGGGGGGGGFGEGGGGGG8D@,DFFDFC:CFG3+C,,:B>FCFGG,@FFFGGGGGG9FGGGGGFGGGGGGGGG7CEGGGGGGGGGGGGGFGG@FGGGGGGGGGGGGGGGGGGGGGGGGGGGGGGGGGEFG:EFGGGGGGGGGGGGGGGGGGGGGGGGGGGGGGGGGGGGGGGGGGGGGGGCDGD>BEDGGGFGFFGG
@M03364:396:000000000-C9LGT:1:1101:9118:1745 1:N:0:10
ACTCCTACGGGAGGCAGCAGTAGGGAATCTTCCACAATGGACGCAAGTCTGATGGAGCAACGCCGCGTGAGTGAAGAAGGTTTTCGGATCGTAAAGCTCTGTTGTTGGTGAAGAAGGATTGCGCTAGTACCGAGCCTTTATTTGACGGTAATCAACCAGAAAGTCACGGCTAACTACGTGCCAGCAGCCGCGGTAATACGTAGGTGGCAAGCGTTGTCCGGAGTTATTTGGCGTAAAGGGCGCGCAGGCGGCGTCGTAAGTCGGTCTTAAAATTGCGGGGCTTAACTCCGTGCG
+
GGGGGGFGDC>FFGGGGGGGGGCEGGGGGGGGGGGGGGGGGC7FEGFEFGGGGGGG<FGGGGFGEGCFEG>FEFEEGGGGGFEFG:FEGGGGGGGGGGGFCEFDFGDCGC?FCE=,,:C,A-B++8CF,<9++8@F<,=DF9<9FC+@CFGGGCFFGC<D8FGG9<C:8*3>:BFGG@FDGGGDFFCCFFEGDCCECFGGGGA*>,*2*,4B7***BCFGGG*AFCEF::FG5;:/*<:58EG5=EC5EECEGGEDDFC*<+9*:DCGFC<C*AFC*)*93)CDFD*9C)7**)
@M03364:396:000000000-C9LGT:1:1101:12128:1767 1:N:0:10
ACTCCTACGGGAGGCAGCAGTAGGGAATCTTCCACAATGGACGCAAGTCTGATGGAGCAACGCCGCGTGAGTGAAGAAGGTTTTCGGATCGTAAAGCTCTGTTGTTGGTGAAGAAGGATGTGAGTAGCACCCGGCTCATATTTGACGGTAATCAACCAGAAAGTCACGGCTAACTACGTGCCAGCAGCCGCGGTAATACGTAGGTGGCAAGCGTTGTCCGGATTTATTGGGCGTAAAGCGAGCGCAGGCGGAATGATAAGTCTGATGTGAAAGCCCACGGCTCAACCGTGGAAC
+
GGGGGGGGGGGGGGGGGGGGGGGGGGGGGGGGGGGGGGGGGGGGGGGGGGGGGGGGGGGGGGGGGGGGGGGGGGGGGGGGGGGGGGGGGGGGGGGGGGGGGGFGFFFGFGGGFFGCFBFGG-CC<EFG,,8+8+>+@FAFFFFFGCEEFGCEFGGGGGGGGGGGGGGGGEGGGGGGGGGGGGGGGGGGGGGGGGGGGGGGGGGGGGFGGGGGGGGGGGGGGGDCGFGGGGGGGGGGGGGGGGGGGGGGGGGGGGGGGGFGGGGGFGGGGGGGGGGGGGGGFDGGGGGEGFFGFC
@M03364:396:000000000-C9LGT:1:1101:16147:1772 1:N:0:10
ACTCCTACGGGAGGCAGCAGTGGGGAATATTGGACAATGGGGGCAACCCTGATCCAGCCATGCCGCGTGTGTGAAGAAGGCCTTTTGGTTGTAAAGCACTTTAAGCATTGAAGAAGCCTCCCTGGTTAATACCCATGGACGATGACATTAGCTGCAGAATAAGCACCGGCTAACTCCGTGCCAGCAGCCGCGGTAATACGGAGGGTGCAAGCGTTAATCGGAATCACTGGGCGTAAAGCGCACGTAGGCTGTTATGTAAGTCAGGGGTGAAATCCCACGGCTCAACCGTGGAAC
+
GGGGGGGGGGGGGGGGGGGGGGGGGGEGGGFGFCFGGFGGGGEEGGGGGAFFFGFGFGGDFDFFCFE>FC<FFGCEFFGDFGGGGDGEGFGCGGGGGEDGGGG5BF?,9CFFAFDE,,:EE-4,:BAF,89CBF9ADDBFC+B:7C9EDD3>C<@FFFFGFCEF<FFG@CEFFEFGG*DFG@C,@DCFF:CE7=F@BCFGCFGGEFECFECCEGGG*?BF=GGFFFGGGGF=>CGGFC7*:EE5C?F5C8:CCC?CCEC9ACDFGGCDDGGC7FF6CFGD:57DFFFF>FBCC>
@M03364:396:000000000-C9LGT:1:1101:12840:1783 1:N:0:10
ACTCCTACGGGAGGCAGCAGTGGGGAATATTGCACAATGGGGGAAACCCTGATGCAGCAACGCCGCGTGAGTGATGACGGCCTTCGGGTTGTAAAGCTCTGTCTTCAGGGACGATAATGACGGTACCTAAGGCGGAAGCCACGGCTAACTACGTGCCAGCAGCCGCGGTAATACGTAGGTGGCAAGCGTTGTCCGGATTTATTGGGCGTAAAGCGAGCGCAGGCGGAAAGATAAGTCTGAAGTGAAAGCCCCCGGCTTAACCGGGGAACTGCTTCGGAAACTGTCCTTCTTG
+
GGGGGGGGGGGGGGGGGGGGGGGGGGGGGGGGGGGGGGGGGGGGGGGGGGGGGGGGGGGGGGGGGGGGGGGGGGGGGGGGGGGGGGGGGGGGGGGGGGGGGGGGGGGGGGGGGCFGFGFGG>FB7CEG?3@:,8++8BBGGGGGGG@FGGFGGGGGGGGGGGGGGGGGG*BFGGGGGGGGGGGGGGGGFFGGGGGGGGDCGGGGGGGGGGGGGGGGGGGGGGGGGGEGGFFGGGGGGGGGGGGGGGGGGGGGGGGGGEGGGGGGGGGGGGGGGGGGGGGGFFGGGGGFGFFG
@M03364:396:000000000-C9LGT:1:1101:8758:1810 1:N:0:10
ACTCCTACGGGAGGCAGCAGTGAGGAATATTGGTCAATGGACGGAAGTCTGAACCAGCCATGCCGCGTGAAGGAATAAGGCCCTACGGGTCGTAAACTTCTTTTGTGGTGGAGCAATAAGACGTACGTGTACGTCGATGAGAGTACATCACGAATAAGCATCGGCTAACTCCGTGCCAGCAGCCGCGGTAATACGGAGGATGCAAGCGTTATCCGGATTTATTGGGTTTAAAGGGTGCGTAGGCTGTGTAGCAAGTCAGTGGTGAAAGCCCGGTGCTCAACACCGGAACTGCC
+
GGGGGGGGGGGGGGGGGGGGGGGGGGGGGGGFGGGGGGGCGGGGGGGGGGGGGGGGGGGGGGGGGGGGGGGGGGGGGGGGGGEGGGGGGGGGGCGGGGGGGGGFGGGG=FGFFGDGDCFG9CFDFFGG:,8C<=FFFBFE@AEFFDGFGDFCCEFFCGGGGGGGGGGGGBCGEGGEDFGGGGGGGGGGEGGGD@CCGGGGGGGGGGGFGGGGGGGGC5CFF9FCFF;E8EGGGGGGGGGGEGGGF5FGGGDG7FFGG?FGGGGGGGCGCGGGDEGGC>GCF9EDGGGEGF@GF
@M03364:396:000000000-C9LGT:1:1101:22672:1837 1:N:0:10
ACTCCTACGGGAGGCAGCAGTGGGGAATATTGCACAATGGGCGCAAGCCTGATGCAGCGACGCCGCGTGCGGGATGGAGGCCTTCGGGTTGTAAACCGCTTTTGTTCGAGGGCAAGGCAAGGTTTCGGCCGTATTAAGTGGCATGTTCGAATAAGCACCGGCTAACTACATGCCAGCAGCCGCGGTAATACGTAGGGTGCAAGCGTTATCCGGATTTATTGGGCGTAAAGGGCTCGTAGGCGGTTCGTCGCGTCCGGTGTGAAAGTCCATCGCTTAACGGTGGATCCGCGCCGG
+
GGGGGGGGGGGGGEGGGGGGGGGGGGGGGGGGGFGGCGGGGGGGGGDGGGGGGGGGGGGGEG@FGG=FCCFGGGGDFGFGEGGGGGGGFGGGGGGGGGGGEGFEFGG7<FEEGG@F++B,+->@,3CC++@5*@,33@<,E*,7,7@,>F:F*?CFGGGGGECG7<CE@,+?7BEFGFGC<FG*B7>EGGFFCFF>E:ECFCFCEGGEGCFD5E8?@GGGF6;8CC5CFGG=8F5CEG>E6:EEECEE5=CEEEGEDCEGE77CED:DCC<*1:=/*:7<)>E5*2CF3@;7DG
@M03364:396:000000000-C9LGT:1:1101:22390:1849 1:N:0:10
ACTCCTACGGGAGGCAGCAGTGGGGAATATTGCACAATGGGGGAAACCCTGATGCAGCAACGCCGCGTGAGTGATGACGGCCTTCGGGTTGTAAAGCTCTGTCTTCAGGGACGATAATGACGGTGCCTTTGTAAGAAGCCACGGCTAACTACGTGCCAGCAGCCGCGGTAATACGTAGGTGGCGAGCGTTGTCCGGATTTACTGGGCGTAAAGGGAGCGTAGGCGGACTTTTAAGTGAGATGTGAAATCCCCGGGCTCAACTTGGGTGCTGCATTTCAAACTGGAAGTCTAG
+
GGGGGGGGGGGGGGGGGGGGGGGGGGGGGGGGGGGGGGGGGGGGGGGGGGGGGGGGGGGGGGGGGGGGGGGGGGGGGFGGGGGGFGGGCEGGGGGFGGGGGGGGGGGGGGGGGGG@FEFFGCFG+@FB,,9,,,:E=DDFCFGGDGGGGG9FCFGGGGGGGGGGDGGGG*;@FGGFCFEEGGGGGGGGGGGGFGGGGEGGGGFGFGGGGGGGGFGGGGGGGGGGGD*?E+<E<FGG9<C7AEGGGGGG+<CFGGGGGGGGGF7FG47DDGGG4CGCFG+:FFFFC7C@GF?G
@M03364:396:000000000-C9LGT:1:1101:8049:1851 1:N:0:10
ACTCCTACGGGAGGCAGCAGTGGGGAATTTTCCGCAATGGGCGAAAGCCTGACGGAGCAATGCCGCGTGGAGGTGGAAGGCCTACGGGTCGTCAACTTCTTTTCTCGGAGAAGAAACAATGACGGTATCTGCGAGATAAGCATCGGCTAACTCTGTGCCAGCAGCCGCGGTAAGACAGAGGATGCAAGCGTTATCCGGAATGATTGGGCGTAAAGCGTCTGTAGGTGGCTTTTCAAGTCCGCCGTCAAATCCCAGGGCTCAACCCTGGACAGGCGGTGGAAACTACCAAGCTGG
+
GGGGGGGGGGGGGGGGGGGGFGGGGGGGGGGGGGGGGGGGGGGGGGGGGGGGGGGGGGGGGGGGGGGCCFCFGFCFFGGGGGGGGGGGGGFGDFGGGGGGGGGFGGGG:FGGGGFFDAF<C-,++BFF8<@,3++8@>=F=,@CCE7FEGGGEGGGGCCGFFGGGGGGG@ECFGGGCGFGGCFFFGFFGGFGEFFFGGGGGGF<FFGGGGGGG5FFGGGGGCGGGFGGGGDFGGGGGGGGGGGEEEEEGDFGGCFFGGFCGFGGGGGGGGGGFGEGCDGG??CGGGFFGF394C
@M03364:396:000000000-C9LGT:1:1101:10184:1899 1:N:0:10
ACTCCTACGGGAGGCAGCAGTGGGGAATATTGCACAATGGGCGCAAGCCTGATGCAGCGACGCCGCGTGCGGGATGGAGGCCTTCGGGTTGTAAACCGCTTTTGTTCAAGGGCAAGGCACCTTTTCGGTTGTCGTGAGTGGATTGTTCGAATAAGCACCGGCTAACTACTTGCCAGCAGCCGCGGTAATACGTAGGGTGCAAGCGTTATCCGGATTTATTGGGCGTAAAGGGCTCGTAGGCGGTTCGTCGCGTCCGGTGTGAAAGTCCATCGCGTAACGGTGGATCCGCGCCGG
+
GGGGGFGGGGGGFGGGGGFGFGCDGGGGGGGGGGGGGGGGGGGFGDFGG<FGCGFFGFGGDGGE@FGGG:FGGGGEF<FEGFGGGGEG?FEFFAFEFGGGGCFFGGGGGGGGFF<+FFDF+-BC,:FF++883+8>77,E*,8,3733>,8?CF:,?<D::CF<:>FC7,4,,?FFGGF+FCFE7**=,2:;FGF5AAEECFGGGGGEC7<EGGD*+<CCFCGGG>*28+:=>*:?ECFGGC=/CEEE=58::=?EDGG:E9*<C><7>::9C*:559=D>F55*7*7C3@))7
@M03364:396:000000000-C9LGT:1:1101:18711:1909 1:N:0:10
ACTCCTACGGGAGGCAGCAGTGGGGAATATTGCACAATGGGCGCAAGCCTGATGCAGCGACGCCGCGTGCGGGATGGAGGCCTTCGGGTTGTAAACCGCTTTTGTTCAAGGGCAAGGCGGGTCTTCGGGCCCGTTGAGTGGATTGTTCGAATAAGCACCGGCTAACTACCTGCCAGCAGCCGCGGTAATACGTAGGGTGCAAGCGTTATCCGGATTTATTGGGCGTAAAGGGCTCGTAGGCGGTTCGTCGCGTCCGGTGTGAAAGTCCATCGCTTAACGGTGGATCCGCGCCGG
+
GGGGGGGGGGGGGG>FGGGGGGGGGGGGGGGGGGGGGGGGGGGGGGGGGGGGGGGGGGGGGGGGGGGGGGGGGGGGGGGGGGGGGGGGGGGGGGGGGGGGGGGGGGGFGGGGGGCGFGFF@FF<=EFG1*>:><<FGGGGGGCFGFCFGGGG*CFGGGGGGGGGGGGGG,+?FGGGGGGGGGGGGGGGGDFEFCFGGGGGGGGGGGGGGGGGGDGCG?EGGGGGGEEGGGGGGGFGEGGDGGGGGGGGGGGGGGGGGGGGGFGDCCGGGGGGGFGGGGGGDFGGGFGFGFFGGG
@M03364:396:000000000-C9LGT:1:1101:12337:1915 1:N:0:10
ACTCCTACGGGAGGCAGCAGTGGAGAATCTTGCACAATGGGGGAAACCCTGATGCAGCAACGCCGCGTGAAGGAAGACGGCCCTTGGGTTGTAAACTTCTGTTCTAAGGGAAGATAGTGACGGTACCTTAGGAGCAAGTCCCGGCTAACTACGTGCCAGCAGCCGCGGTAATACGTAGGGGGCGAGCGTTATCCGGAATTATTGGGCGTAAAGAGTACGTAGGTGGTTTCCTAAGCATGGGGTTTAAGGCAACGGCTTAACCATTGTTCGCCCCATGAACTGGGTTACTTGAGT
+
GGGGGGGGGGGGGGGGGGGGGGGGGGGGGGGGGGGGGGGGGGGGGGGGGGGGGGGGGGGGGGGGGGGGGGGGGGGGGGGGGGGGGGGGGGGGGGGGGGGGGGGGGDGGGGGGGGGFCGGGGFFFFGGG,,8,CDGFDFGGGGGGGGGDFGFGGGGGGGGGGGGGGGGGG78FGGGGGGGGGGGGGGGGFGGGGGGGGGCFGGGGGGGGGGGGGGGGGGGGGGGGGG8CFGGGGGGGGGGGGG>EGGGGGGGGGGGGGGGGGGGGEFGGGGGGGGGFCFGGFFGGGDCFGFF>G>
@M03364:396:000000000-C9LGT:1:1101:15804:1916 1:N:0:10
ACTCCTACGGGAGGCAGCAGTGGGGAATATTGCACAATGGGCGCAAGCCTGATGCAGCGACGCCGCGTGCGGGATGGAGGCCTTCGGGTTGTAAACCGCTTTTGTTCAAGGGCAAGGCACGGTTTCGGCCGTGTTGAGTGGATTGTTCGAATAAGCACCGGCTAACTACGTGCCAGCAGCCGCGGTAATACGTAGGGTGCAAGCGTTATCCGGATTTATTGGGCGTAAAGGGCTCGTAGGCGGTTCGTCGCGTCCGGTGTGAAAGTCCATCGCTTAACGGTGGATCCGCGCCGG
+
GGGGGGGGGGGGGGGGGGGGGGGGGGGGGGGGGGGGGGGGGGGGGGGGGGGGGGGGGGGGGGGGGGGGGGGGGGGGGGGGGGGGGGGGGGGGGGGGGGGGGGGFGGG?FFGGGG7FFGGG73B+>@CG>+@53,,@FF>FGGGGFFFGGGC:*@DGGGGGFGGGGGGGG*=CGGGGGGGGGGGGGGDEFFGGFC8EGGGGGGGGGGGGGGGGEEEGGFGGGGGGGGEGGGGGDGGGGGGGGGGGEGGGGGGGGGGGGEGGGFFGGGFFGCFGGGGDGGGGFFGGGGGFGFFGGG
@M03364:396:000000000-C9LGT:1:1101:13885:1928 1:N:0:10
ACTCCTACGGGAGGCAGCAGTAGGGAATCTTCCACAATGGACGCAAGTCTGATGGAGCAACGCCGCGTGAGTGAAGAAGGTTTTCGGATCGTAAAGCTCTGTTGTTGGTGAAGAAGGATGTGAGTAGTAACTGGCTCATATTTGACGGTAATCAACCAGAAAGTCACGGCTAACTACGTGCCAGCAGCCGCGGTAATACGTAGGTGGCAAGCGTTGTCCGGATTTATTGGGCGTAAAGCGAGCGCAGGCGGAATGATAAGTCTGATGTGAAAGCCCACGGCTCAACCGTGGAAC
+
GGGGGGGGGGGGGGGGGGGGGGGGGGGGGGGGGGGGGGGGGGGGGGGGGGGGGGGGGGGGGGGGGGGGGGGGGGGGGGGGGGGGGGGGGGGGGGGGGGGGGGGGGGGFFGGGGGFGGGGDF9FBFFGG,CC85,43AFGGCGGGGGGGGGGGGGGGGGGGGGGGFGGGGGGGGGGGGGGGGGGGGGGGGGGGGGGGGGGGGGGGGGGGGGGGGFGGGGGGGGEGCGGG9EGGGGGGGGGGGGGGGGGGGGGGDGFFGGGGGGGGGGGGGGGGGGGGGGGGFDGGFGGFGFFGCC
@M03364:396:000000000-C9LGT:1:1101:12751:1958 1:N:0:10
ACTCCTCGGGAGGCAGCAGTGGGGAATATTGCACAATGGGGGAAACCCTGATGCAGCAACGCCGCGTGAGTGATGACGGCCTTCGGGTTGTAAAGCTCTGTCTTCAGGGACGATAATGACGGTTGCTGAAGTGGAAGCCCCGGCTACCTACGTGCCAGCAGCCGCGGTACTACGTAGGTGGCGAGCGTTGTCCGGATTTACTGGGCGTAAAGGGAGCGTAGGCGGACTTTTAAGTGAGATGTGAAATACCCGGGCTCAACTTGGGTGCTGCATTTCAAACTGGAAGTCTAGAGT
+
GGGGGDGDGGEGDGDGG8<C<FGGGGFFGG<DFGGGGFGGGGGGGGGGGGDGGGAFGGGGGGGGGGGGGG<CFGGGGGDGGGFFFGEFFGGFGGFGFFG5CFE,<5E98DFFGC?75C?<++8+8<BD,,8<CCFFFF=+88+3FF,5@FGEE:>FCEGGDGGGGGGB784C,*@<FFGG@CCECEGEG:<BE:</ACFGFGGGG*::>EFFGGGGECE*CE6:>EGGGGGGGEFG<?7CGGFGGGFFG6@CGEGG59C6<C>GC9EDGGGFCCCFFFCC=8EDFF*6C?FGD0
@M03364:396:000000000-C9LGT:1:1101:23591:1962 1:N:0:10
ACTCCTACGGGAGGCAGCAGTGGGGAATATTGCACAATGGGGGAAACCCTGATGCAGCAACGCCGCGTGAGTGATGACGGTCTTCGGATTGTAAAGCTCTGTCTTTAGGGACGAAAATGAGGGTTCCTCAGTCTTAAGCCAAGGCTGACTCCGTGCCAGCAGCCGCGGTCATACGAAGGTGGCGAGCGTTGTCCGGATTTACTGGGCGTAAAGGGAGCGTAGGCGGATTTTTAAGTGAGATGTGAAATACCCGGGCTCAACTTGGGTGCTGCATTTCAAACTGGAAGTCTAG
+
GGGGGFGGGGGGGGGGGGGGGGGGGGGGGGGAFGEFCFGGGGDGGGCFGGGGGGDFGGGGGGGGDGGEGDEGGGGGGEFFC@GGGGGDGEGGGGGGGCGGG@F9EFAFGGGFEE7++,8,,-B8,:BF,58<,5,,CCAB<,,6+6B<DB,@+:<FGGC7CCF:3@FGE>1<FDE*6C7,3=7F*:CFFC<CF,*=<**?:<FFGGGGEGC8EDCCEEC8CECCGG58*0<988+<97<<+33AFF<9+:A?GC>CDGECF9>7?977D7EFG:9CDCFC66FFCC<?*70:
@M03364:396:000000000-C9LGT:1:1101:22514:1977 1:N:0:10
ACTCCTACGGGAGGCAGCAGTGGGGAATATTGCACAATGGGCGCAAGCCTGATGCAGCGACGCCGCGTGCGGGATGGAGGCCTTCGGGTTGTAAACCGCTTTTGTTCAAGGGCAAGGCACGTTTGCGGATGTGTTGAGTGGATTTTTCGAATAAGCACCGGCTAACTACATGCCAGCAGCCGCGGTAATACGTAGGGTGCAAGCGTTATCCGGATTTATTGGGCGTAAAGGGCTCGTAGGCGGTTCGTCGCGTCCGGTGTGAAAGTCCATCGCTTAACGGTGGATCCGCGCCGG
+
GGGGGGGGGGGGGGGGGGGGGGGGGGGGGGGGGGGGGGGGGGGGGGGGGGGGGGGGGGGGGGGGGGGGGGGGGGGGFGGGGGGEFGGGGGGGGGGGGGGGGGGAGDGCFGGGGGGD:DFG+:FC+>FG+3CD,8,,78ECFGAF,@;:CFFF@F9BEG7CEGGGGCFEG,?FGCF:CFGGGGGGG7FCFGGGFGGGGGGGFFGGGGGGGFGGD5:>9<CFGGGGGGGGGGGGG=FGGGGGGGGGGEEGEGGGGGGGDCEEG7>FF79DGGGGDGGGC7C7DFGFDCCFGFFGGG
@M03364:396:000000000-C9LGT:1:1101:14841:1994 1:N:0:10
ACTCCTACGGGAGGCAGCAGTAGGGAATTTTCGTCAATGGGCGCAAGCCTGAACGAGCAATGCCGCGTGGGTGAAGACGGTCTTCGGATTGTAAAGCCCTGTTGCCGGGGACAAAGGACAGCCAGAGTAAATAGCTGACTGTTTGATGGTACCCGGCCAGAAAGCCACGGCTAACTACGTGCCAGCAGCCGCGGTAATACGTAGGTGGCAAGCGTTATCCGGAATGATTGGGCGTAAAGGGTGCGCAGGCGGCTGTGCAAGTCTGAAGTAAAAGGGACCGGCTCAACCGGTTC
+
GGGGGGGGGGGGGGGGGGGGGGGGGGGGGGGGGGGGGGGGGGGGGGGGGGGGGGGGGGGGGGGGGGGGGGGGGGGGG@FGGDGFFGGEGGGGGGGGGGGGGGGFGGGFEGGGGGBF@FCBF=F,3BDF,,9,33BFGGG<F3CFE<CCGGGCEDEEGGEGGGGC::FGG7CFFGGGGGGGGGGGGGGGGGGGEGEGGGGGGFGC@FFGFGGGFGGGGGF<EGEGFGGGGFFGGGGGEGGFGGGGGGGGGGGGG5:07AC7:@DGEFCFDCGGC?CDDFED>3=CFGGF:E<37
@M03364:396:000000000-C9LGT:1:1101:18840:1999 1:N:0:10
ACTCCTACGGGAGGCAGCAGTGGGGAATATTGCACAATGGGCGCAAGCCTGATGCAGCGACGCCGCGTGCGGGATGGAGGCCTTCGGGTTGTAAACCGCTTTTGTTCAAGGGCAAGGCACGATTTCGGCAGTTATGAGTGGATTGTTCGAATAAGCACCGGCTAACTACGTGCCAGCAGCCGCGGTAATACGTAGGGTGCAAGCGTTATCCGGATTTATTGGGCGTAAAGGGCTCGTAGGCGGTTCGTCGCGTCCGGTGTGAAAGTCCATCGCTTAACGGGGGATCCGCGCCGG
+
GGGGGGGGGGGGGGGGGGGGGGGGGGGGGGGGGGGGGGGGGGGGGGGGGGGGGGGGGGGGGGGGGGGGGGGGGGGGGGGGGFGGGGGGGGGFGGGGGGGCGGGDFDFAFGGGGGGG+DFCG-83@FFGC+83,,,<@D;:F,E3>>CAFG::<FFEFGGGGGGGGCGGG*6CFGFGEGGGCECFE=FE,?CFGC>88CEEGGGG>?CAEGGGGCGC++<<@CCFG58A;798?C8EGE5*<CGEGG*1AEG5::CED5:**+::C7?FG*<37CCD*:5D))C3<CG@7@EDCD
@M03364:396:000000000-C9LGT:1:1101:14972:2070 1:N:0:10
ACTCCTACGGGAGGCAGCAGTAGGGAATCTTCCACAATGGGCGCAAGCCTGATGGAGCAACACCGCGTGAGTGAAGAAGGGTTTCGGCTCGTAAAGCTCTGTTGTTGGAGAAGAACGTGCGTGTGAGTCCCTGTTCACGCAGTGACGGTATCCAACCAGAAAGTCACGGCTAACTACGTGCCAGCAGCCGCGGTAATACGTAGGTGGCAAGCGTTATCCGGATTTATTGGGCGTAAAGCGAGCGCAGGCGGTTGCTTAGGTCTGATGTGAAAGCCTTCGGCTTAACCGAAGA
+
GGGGGGGGGGGGGGGGGGGGGGGGGGGGGGGGGGGGGGGGGGGGGGGGGGGGGGGGGGGGGGGGGGGGGGGGGGGGGGGGGGGGGGGGGGGGGGGGGGGFGGGAGCGFGGGGGG,F=BFCFFFB7EFG8:A,:5,<CFGGDEGF9>FGGG7FCFGGGGGGGGGGGGGGGFEG?GGFFGGGGGGGGGGGGGGGGCFEGGGGGGGGCEGGGGGGGGGGGGGGEEGEGCFGFFGGGGGGGGGGGGGGGGGGGGGGGGGGGGFGC7>GFGFGFGGGGGGGGGGGFFGGGGGFGEFG
@M03364:396:000000000-C9LGT:1:1101:9787:2094 1:N:0:10
ACTCCTACGGGAGGCAGCAGTGGGGAATATTGCACAATGGGCGCAAGCCTGATGCAGCGACGCCGCGTGCGGGATGGAGGCCTTCGGGTTGTAAACCGCTTTTGTTCAAGGGCAAGGCACGCGTTCGGCTGTGATGAGGGGATTGTTCGAATAAGCACCGGCTAACTACGTGCCAGCAGCCGCGGTAATACGTAGGGTGCAAGCGGTAGCCGGATGTATTGGGCGTAAAGGGCTCGTAGGCGGTTCGTGGCGTCCGGTGTGAAAGTCGAGCGCTTAACGGTGGATCCGCGCCGG
+
FGGGGGGGGGGGGGGGGGGGGGFGGGGGCFGEEEFGGGGGFGGGGGG7FFGG9,9FFGDGGGGGGGGGGG>FGG@FBFGGEGGGGGGDGBFGGGGGCGGGGGGCG<<,<C,>:F+><+,3+++88<<<3853,,8<@:,8>*>,@3D@C>3><,7<CGFFBC*<,,7,+124*<CFCFG7*=1<C2*;+20;C0;EE;E50A:CE**:*++:?***0<@+<<C5:**2/<+;>*@EC?*;+:C>E78/*/*/2:?C3:*2;32:<*<*/1;79/7***190.:*20*73)75CD
@M03364:396:000000000-C9LGT:1:1101:14297:2119 1:N:0:10
ACTCCTACGGGAGGCAGCAGTGGGGAATATTGCACAATGGGCGCAAGCCTGATGCAGCGACGCCGCGTGCGGGATGGAGGCCTTCGGGTTGTAAACCGCTTTTGGTTGGGAGCAAGCGAGAGTGAGTGTCCCTTCCGAATAAGCACCGGCTAACTACGTGCCAGCAGCCGCGGTAATACGTAGGTGGCAAGCGTTGTCCGGATTTATTGGGCGTAAAGCGAGCGCAGGCGGAAAAATAAGTCTAATGTGAAAGCCCTCGGCTTAACCGAGGAACTGCATCGGAAACTGTTTTTC
+
GGGGGGGGGGGGGGGGGGGGGGGGGGGGGGGGGGGGGGGGGGGGGGGGGGGGGGGGGGGGGGGGGGGGGGGGGGGGFGGGGGGGGGGGGGGGGGGGGGGGGGGGGGGGGGGGGGGGGGG@+8@,3:FF3,8@33<DFCGE@EGFGFGGEGGGGGGGGGGGGGGGGGGGGFGGGGGGGGGGGGGGGFFGFGGGGGGGGGGGGGGGGGGGGFGGGGDGGGGGGGGGGGDGGGGG>EGGGGGGGGGGGGGGGGGGGGGGGGGGGG:FFGGGGGDGGGGGGGGGFFGGGGGFCBF5C6
@M03364:396:000000000-C9LGT:1:1101:17452:2179 1:N:0:10
ACTCCTACGGGAGGCAGCAGTAGGGAATCTTCCACAATGGACGCAAGTCTGATGGAGCAACGCCGCGTGAGTGAAGAAGGTTTTCGGATCGTAAAGCTCTGTTGTTGGTGAAGAAGGATAGAGGTAGTAACTGGCCTTTATTTGACGGTAATCAACCAGAAAGTCACGGCTAACTACGTGCCAGCAGCCGCGGTAATACGTAGGTGGCAAGCGTTGTCCGGATTTATTGGGCGTAAAGCGAGCGCAGGCGGAAAAATAAGTCTAATGTGAAAGCCCTCGGCTTAACCGAGGAAC
+
GGGGGGGGGGGGGGGGGGGGGGGGGGGGGGGGGGGGGGGGGGGGGGGGGGGGGGGGGGGGGGGGGGGGGGGGGGGGGGGGGGGGGGGGGGGGGGGGGGGGGFGGGGGGGGGGGGFGFFEFG-:8:CFG8<C@C<FFFGDGGGGFFGGGGGFFGGGGGGGGFGGGGGGGGGDGGGGGGGGGGGGGGGGGGGGGGGGGGGGGGGGGGGGGGGGGGGGGGGGGGG7EGGGGGGGGGGGGGGGGGGGGGGGGGGGG5E>GFGGGFGDGGGGGGGGGGGGGGGGGFFGGGGGEDEDDGG
@M03364:396:000000000-C9LGT:1:1101:9356:2189 1:N:0:10
ACTCCTACGGGAGGCAGCAGTGGGGAATATTGCACAATGGGGGGAACCCTGATGCAGCGACGCCGCGTGCGGGATGGAGGCCTTCGGGTCGTGAACCGCTTTTGATTGGGAGCAAGCGTGAGGGAGTGAACCTTTCGAATAAGCACCGGCTAACTACGTGCCAGCAGCCGCGGTAATACGTAGGGTGCGAGCGTTATCCGGAATTATTGGGCGTAAAGGGCGCGCAGGCGGCGTCGTAAGTCGGTCTTAAAAGTGCGGGGCTTAACCCCGTGAGGGGACCGAAACTGCGATGCT
+
GGGGGGGGGGGEGGGGGGGGGGGGGGGGGGGGGGGGGGGGGGGGGGGGGGGGGGGGGGGGGGGGGGGGGGGGGGGGGGGGGGGGGGGGGGGGGGGGGGGG:FGGDFFGGGGGGGGGGGEE:-*8*8FC,8?/2<CECEFGC7C<FGGGGGGGFFGGGGGGGGGGGGGGGCGGGCE5CFGFGGGGDFGGGCEGGGGGGGGGGCGFCGGGGGGGGGDE8FGGGGGGGGGGGGGGGGGGGGFGEFEGGG8C?FGFGDDGGEGEE=<FGGGFGGECDCCDGDEGEB5DGGGFGEFGG*
@M03364:396:000000000-C9LGT:1:1101:14596:2216 1:N:0:10
ACTCCTACGGGAGGCAGCAGTGGGGAATATTGCACAATGGGCGCAAGCCTGATGCAGCGACGCCGCGTGCGGGATGGAGGCCTTCGGGTTGTAAACCGCTTTTGTTCAAGGGCAAGGCACGATTGCGGCAGTGATGGGTGGTTTGTTCGAATAAGCACCGGCTAACTACGTGCCAGCAGCCGCGGTAATACGTAGGGTGCAAGCGTTATCCGGATTTATTGGGCGTAAAGGGCTCGTAGGCGGTTCGTCGCGTCCGGTGTGAAAGTCCATCGCTTAACGGTGGATCCGCGCCGG
+
DGGGGFCFGGGGGGGGGGGGGGGGGGGGFFGGGFFGGGGGCFGFGGGFGGGGGGGGGGEFGGGGGGGGGGGGGGGF@CFGFGGDGGGGE:FFG?F?FEGGGGGGGGG99FFEFDFG7+>,+3+38=CF53@>,,,<,,,8F8DE>>8<FG8F<F<C9FF*<F<FFCCF71B7<=CBGGGGGGGGEG*;0A:C<688CCGGGGG5CCEGG7@CEC88EFGGFEEGGE5C8EFE*;5C:EGGFGE:?EE5;8*:CEGGD8CEG+:+:>EGDD?CDCFC:DGG>):>*9FF9.7))9
@M03364:396:000000000-C9LGT:1:1101:18638:2266 1:N:0:10
ACTCCTACGGGAGGCAGCAGTGGGGAATATTGCACAATGGGCGCAAGCCTGATGCAGCGACGCCGCGTGCGGGATGGAGGCCTTCGGGTTGTAAACCGCTTTTGTTCAAGGGCAAGGCACGGTTGCGGATGCGTTGAGTGGGTTGTTCGAATTAGCACCGGCTAACTACCTGCCAGCAGCCGCGGTAATGCGTAGGGTGCAAGCGTTATCCGGATTTATTGGGCGTAAAGGGCTCGTAGGCGGTTCGTCGCGTCCGGTGTGAAAGTCCATCGCTTAACGGTGGATCCGCGCCGG
+
FGGFGGGGGGGGGGGGGGGFG@FGGGGGGGGDFFGFGGGGGGGGGGGGGGGGGGGGGG@GGGGGGGGGGGGGGGGEDEGEEGGGGGGEFEGGGGGCFFCFCFGGG89,CFF@FGFE+:>F++BBB<@C@*5,**8**@@E<:FF>:,>:<,?*8?F?,3:7:=*><,?B,5?<<CFGF8<B:FG*:**C+<C;8/*8CC88EF5CEEGF9:*:C>8@ECGGGC*?C?C5AFDGG*:2;CGFG=:EGG*;CDEG*?EG8=5*3:++290?*+75::90:*95:*9CFD@DD55CC
@M03364:396:000000000-C9LGT:1:1101:18422:2281 1:N:0:10
ACTCCTACGGGAGGCAGCAGTGGGGAATATTGCACAATGGGGGAAACCCTGATGCAGCAACGCCGCGTGAGTGATGACGGCCTTCGGGTTGTAAAGCTCTGTCTTCAGGGACGATAATGACGGTACCTGAGGAGGAAGCCACGGCTAACTACGTGCCAGCAGCCGCGGTCAGACAGAGGATGCAAGCGTTATCCGGAATGATTGGGCGTAAAGCGTCTGTAGGTGGCTTTTCAAGTCCGCCGTCAAATCCCAGGGCTCAACCCTGGACAGGCGGTGGAAACTACCAAGCTGG
+
GGGGGGGGGGGGGGGGGGGGGGGGGGGGGGGGGGGGGGGGGGGGGGGGGGGGGGGGGGGGGGGGGGGGGGGGGGGGGGGGGGGGGGGGGGGGGGGGGGGGGGGGGGGFGGGGGC:FCCFDGBF=ACFGC3@3:BF@FGGGFGGGEFFGGGGGGGGGGGGGGGGGGGGGG*=FGGGGGGGGGGGGGGGGGFGFGGGGGGGGGGGGGGGGGGGGGGGGGGGGGGGGGGGGGGGGGGGGGGGGGGGGGGGGGGGGGGGGGGGGGGGGGGGGGGGGGGGGGFFFFFGGGGGFGFFF
@M03364:396:000000000-C9LGT:1:1101:15109:2281 1:N:0:10
ACTCCTACGGGAGGCAGCAGTAGGGAATCTTCCACAATGGACGCAAGTCTGATGGAGCAACGCCGCGTGAGTGAAGAAGGTTTTCGGATCGTAAAGCTCTGTTGTTGGTGAAGAAGGATGTGAGTAGCAACTGGCTCATCTTTGACGGTAATCAACCAGAAAGTCACGGCTAACTACGTGCCAGCAGCCGCGGTAATACGTAGGTGGCAAGCGTTGTCCGGATTTATTGGGCGTAAAGCGAGCGCAGGCGGAATGATAAGTCTGATGTGAAAGCCCACGGCTCAACCGTGGAAC
+
GGGGGGGGGGGGGGGGGGGGGGGGEGGGGGGGGGGGGGGGGGGGGGGGGGGGGGGGGGGGGGGGGGGGGGGGGGGGGDGFEGGGGGGGGGGGGFGGGFFGFGGGGGGGGGGGGGGD<FCFG-E,,CFG<,A:::>>8FA5<@FFEEFDEFFGFGGGGDGFGGGFFGGGGFGGGGGGGGGGGGGFGGGGGDDGD<FGGGGGGGGGGGGGGGGGGGGGGGGGGGGE<FFGGGGGGGGGGGGGGGGGGGGEGGGGDGGFGGGGGCDGGGGGGGGGGGGGGGGGFFGGGGGFGF:DC<
@M03364:396:000000000-C9LGT:1:1101:16115:2294 1:N:0:10
ACTCCTACGGGAGGCAGCAGTGGGGAATATTGCACAATGGGCGCAAGCCTGATGCAGCGACGCCGCGTGCGGGATGGAGGCCTTCGGGTTGTAAACCGCTTTTGTTCAAGGGCAAGGCACGGTTACGGCTGCGTTGAGTGGGTTGTTCGAATAAGCACCGGCTAACTACGTGCCAGCAGCCGCGGTAATACGTAGGGTGCAAGCGTTATCCGGATTTATTGGGCGTAAAGGGCTCGTAGGCGGTTCGTCGCGTCCGGTGTGAAAGTCCATCGCTTAACGGTGGATCCGCGCCGG
+
GGGGGGGGGGGGGGGGGGGGGGGGGGGGGGGGGGGGFGGGGGGGGGGGGGGGGGGGGGGGGGGGGGGGGGGGGGGGFGGGGGGGGGGGGFFGGGGGGGGGGGGAFGF8FFGEFFCFBDFG7FFEECGG++8+5****@@FG,*>CFGGEEGFCGGGGGGE@FGGCGGGG*=FFGGGGGGGGGGGGEGGGGCCE9CEGGEEFGGFGGGGGGGGGGGDFFGE:@FGG>CEFFGGDFGGGGCEGGG>EGGGDGGGGGCED:CEG97CC7<:DFGGDECCGGGGFFGGCFGFGFDDDD
@M03364:396:000000000-C9LGT:1:1101:15402:2324 1:N:0:10
ACTCCTACGGGAGGCAGCAGTGGGGAATATTGCACAATGGGGGAAACCCTGATGCAGCAACGCCGCGTGAGTGATGACGGCCTTCGGGTTGTAAAGCTCTGTCTTCAGGGACGATAATGACGGTACCTAAGGCGGAAGCCACGGCTAACTACGTGCCAGCAGCCGCGGTAATACGTAGGTGGCGAGCGTTGTCCGGATTTACTGGGCGTAAAGGGAGCGTAGGCGGACTTTTAAGTGAGATGTGAAATACCCGGGCTTAACCTGGGTGCTGCATTCCAAACTGGATATCTAG
+
GGGGGGGGGGGGGGGGGGGGGGGGGGGGGGGGGGGGGGGGGGGGGGGGGGGGGGGGGGGGGGGGGGGGGGGGGGGGGGGGGGGGGGGGGGGGGGGGGGGGGGGGGGGGGGGGGGGGCFFDF>FBBFGG,,8,,+8@FGGGFGGGGFGGGGGGGGGGGGGGGGGGGGGGG:BAFGGFGGGGGGGGGGGGGGGGGFGGGGGGGGGGGGGGGDGFFGGGGGGGGGGGGG:CEFGGGGGGGGGGGFGGGGGGGGGGGGGGGFFGGGGGGGGGGGGGGGGGGGGGFFGGCFGFGFFG
@M03364:396:000000000-C9LGT:1:1101:8831:2340 1:N:0:10
ACTCCTACGGGAGGCAGCAGTGGGGAATATTGCACAATGGGCGCAAGCCTGATGCAGCGACGCCGCGTGCGGGATGGAGGCCTTCGGGTTGTAAACCGCTTTTGTTCAAGGGCAAGGCACGGTCTCGGCCGTGTTTAGTGGATTGTTCGAATAAGCACCGGCTAACTACGTGCCAGCAGCCGCGGTAATACGTAGGGTGCAAGCGTTATCCGGATTTATTGGGCGTAAAGGGCTCGTAGGCGGTTCGTCGCGTCCGGTGTGAAAGTCCATCGCTTAACGGTGGATCCGCGCCGG
+
GGGGGGGGGGGGGGGGGGGGGGGGGGGGGGGGGGGGGGGGGGGGGGGGGGGGGGGGGGGGGGGGGGGGGGGGGGGGCGGGGGGGGGGGGGGGGGGGGGGGGGGGGGE9<FFGGGGGGFGC+3B+3@FG++@33,@,,3@F7@CFFBFFCF<F<;C9C@FFDEGCEGGGGEFFFGGGGGF:FEDEGG7EGCGGG,1;EFE88FGCGGCGGFCCE5CC?CFGGCEEGEEECFGG>FGGE*;;?EGEGGGGGGGGG585D5://<C?CF+:7DFGGFGC>CEG;F57*77F3;:C57
@M03364:396:000000000-C9LGT:1:1101:22512:2367 1:N:0:10
ACTCCTACGGGAGGCAGCAGTGAGGAATATTGGACAATGGAGGCAACTCTGATCCAGCCATGCCGCGTGAAGGACTAAGGCCCTATGGGTCGTAAACTTCTTTTGACGCAGAGCAATAAGGGTCACGTACGGTCCGATGAGAGTACCTTACGAATAAGCATCGGCTAACTCCGTGCCAGCAGCCGCGGTAATACGGAGGATGCAAGCGTTATCCGGATTCATTGGGTTTAAAGGGTGCGTAGGCGGCTTAGCAAGTCAGCGGTGAAAGGCCCGGGCTCAACCCGGAAAGTGCCG
+
GGGGGGGGGGGGGGGGGGGGGGGGGGGGGGGGGGGGGGGGGGGGGGGGGGGGGGGGGGGGGGGGGGGGGGGGGGGGGGGGGGGFGFFGFGGGEGGGGGGGGGGFFEGGGGGGGG<FBEFAFCE?,BFG,:C@BC:FGGG,ACBFDFFGGG@F>BFFGGFGGGGFGFGGFC;FFGGGGGGGGGFGGGGGG*CFGCGGGDECFGGGGGGGGDGGGGEGGEGGGFFFFGFGDGGFGGGGGGEGGGDGGGGGGGGGGFGGGGGGGGGGGGGFFGFDGGGGDFCGFFGGGGDEGFBDCC
@M03364:396:000000000-C9LGT:1:1101:12026:2372 1:N:0:10
ACTCCTACGGGAGGCAGCAGTGGGGAATATTGCACAATGGGCGCAAGCCTGATGCAGCGACGCCGCGTGCGGGATGGAGGCCTTCGGGTTGTAAACCGCTTTTGTTCAAGGGCAAGGCACGGTTTCGGCCGTGTTGAGTGGATTGTTCGAATAAGCACCGGCTAACTACGTGCCAGCAGCCGCGGTAATACGTAGGGTGCAAGCGTTATCCGGATTTATTGGGCGTAAAGGGCTCGTAGGCGGTTCGTCGCGTCCGGTGTGAAAGTCCATCGCTTAACGGTGGATCCGCGCCGG
+
GGGGGGGGGGGGGGGGGGGGGGGGGGGGGGGGGGGGGGGGGGGGGGGGGGGGGGGGGGGGGGGGGGGGGGGGGGGGGGGGGGGGGGGGGGGGGGGGGGGGGGGGGGGGGGGGGGEFGGGG>8D:+@FF+3@33D,CFFFCFFGGFCFFGGFGDEGGGGGGGGGGGGGGG*CFGGGGGGGGGGGGGGGGGGGGFCFGGGGGGGGGGGGGGFGCEEGGGCGGGGFGGGDGGGGGEGGGGGGGGGGGGGGGGGGGGGGGGGGEG+:E?>EFGGGGGGGCDGEGFFGGFGG@CBECDG
@M03364:396:000000000-C9LGT:1:1101:22344:2372 1:N:0:10
ACTCCTACGGGAGGCAGCAGTGGGGAATATTGCACAATGGGCGAAAGCCTGATGCAGCAACGCCGCGTGAGCGATGAAGGCCTTCGGGTCGTAAAGCTCTGTCATCAGGGAAGAAAATGACGGTACTTACGTAGGAAGCCGCGGCTAACTACGTGCCAGCAGCCGCGGTTATACGTAGGGGGCTAGCGTTATCCGGATTTACTGGGCGTAAAGGGTGCGTAGGTGGTCTCTTAAGTCAGGAGTGAAAGGCTACGGCTTAACCGTAGTAAGCTCTTGAAACTGGGAGACTTGAGG
+
FGGGGG9FFFGGGEGGGGFFGGGGGGGFCFGGFAEEFGGGGC@BCFCFGGFEAFFGFGFEFEGGEGGGGGGCEGFGGGCFEDFFFGG@FGGGGGG,FBEDDFE@A,EBFFGGEF<F:CEEF7=B+8CF,,33,,8,@FD,+@CFF>BFGBFGEGGGFGGGGGGFGGGGG1=FFCGGF@CFDCEBFCCFF@/;<AEEGEGGGCFGGGGG8CCFG7?8;C8;CCE@?GEG7C7AGGG9@:CE6;CCFGGG**0<C>EEC?CFFGGC5<ECCDG=<AECCCEGBF?**997://:F*
@M03364:396:000000000-C9LGT:1:1101:21348:2373 1:N:0:10
ACTCCTACGGGAGGCAGCAGTAGGGAATCTTCCACAATGGACGCAAGTCTGATGGAGCAACGCCGCGTGAGTGAAGAAGGTTTTCGGATCGTAAAGCTCTGTTGTTGGTGAAGAAGGATAGAGTGAGTATCTGGCCTTTATTTGACGGTAATCAACCAGAAAGTCACGGCTAACTACGTGCCAGCAGCCGCGGTAATACGTAGGTGGCAAGCGTTGTCCGGATTTATTGGGCGTAAAGCGAGCGCAGGCGGAAAAATAAGTCTAATGTGAAAGCCCTCGGCTTAACCGAGGAAC
+
GGGGGGGGGGGGGGGGGGGGGGGGGGGGGGGGGGGGGGGGGGGGGGGEGGGGGGGGGGGGGGGGGGGGGGGGGGGGGGGGGCGGGGGGGDGGGGGGGGGGGGGFGGGGGFGFGGDF,:CF,5C<,5CE8,9<,8EFE<?<9DDFGF:FGGGGGGGGGGGGGGGFGGGGGGGGGGGFGGGGGGGGGGGGGGGGEFCGGGGGGGGGGGGGGGGGGGGGGGGGGGEEFGGFFFGFEGDGGGGGDGGGDGGGGGGDGGDGGGGGGGFFFFFGGGGGCFGG*9CG>35<DGGFGEFGGF
@M03364:396:000000000-C9LGT:1:1101:18152:2374 1:N:0:10
ACTCCTACGGGAGGCAGCAGTGGGGAATATTGCACAATGGGCGCAAGCCTGATGCAGCGACGCCGCGTGCGGGATGGAGGCCTTCGGGTTGTAAACCGCTTTTGTTCAAGGGCAAGGCACGGTTTCGGTCGCGTTGAGTGGATTGTTCGAATAAGCACCGGCTAACTACGTGCCAGCAGCCGCGGTAATACGTAGGGTGCAAGCGTTATCCGGATTTATTGGGCGTAAAGGGCTCGTAGGCGGTTCGTCGCGTCCGGTGTGAAAGTCCATCGCTTAACGGTGGATCCGCGCCGG
+
GGGGGGGGGGGGGGGGGGGGGGGGGGGGGGGGGGGGGGGGGGGGGGGGGGGGGGGGGGGGGGGGGGGGGGGGGGGGGGGGGGGGGGGGGGGGGGGGGGGGGGG<FGGDGGGGGE=D+8FFC:FFCFGG88@*>3<BFGFGGCGCGGGGGG8>*CFGGGGGGGGGGGGGGFCFGGGGGGGGGGGGGGGGGGGGGEFGDGGGGGGGGGGGGGGGGGGGGCGGGGGGGGEEGGGGGGGGGGGGGGGGGGGGGDEEGGGGGEC:ECFGGFGGGCGGGGGGFGGGDFGGGGGFGFFGGD
@M03364:396:000000000-C9LGT:1:1101:17677:2384 1:N:0:10
ACTCCTACGGGAGGCAGCAGTGGGGAATCTTCCGCAATGGGCGCAAGCCTGACGGAGCAACGCCGCGTGCGGGATGGAGGCCTTCGGGTTGTAAACCGCTTTTGTTCAAGGGCAAGGCACGGTTTCGGCCGTGTTGAGTGGATTGTTCGAATAAGCACCGGCTAAATACGTGCCAGCAGCCGCGGTAATACGTATGGTGCAAGCGTTATCCGGATTTACTGGGTGTAAAGGGGGCGCAGGTGGCCAGGCAAGTCAGAAGTGAAAGCCCGGGGCTCAACCCCGGGACTGCATTTG
+
GGGGGGGGGGGGGGGGGGGGGGGGGGGGGGGGGGGGGGGGGGGGGGGGGGGGGGGGGGGGGGGGGGGGGGGGGGGGGGGGGGGGGGGGGGGGGGGGGGGGGGGGGGG9FGGGGFBFDFGGG<D88@FF+8553@CCFFGGGGGGGGGGGG:F>FGGGGGGGGGGGGGGG8BFGGGGGGGGGGGGGGGGGGGGGFGGGGGGGGGGGGGGGGGGGEGGGGGGGGGGGG7A@FGGEGGGGGGGGGGGGGGGGGGGFGFFGGGFGGGGGGGGGGGGCCFGFGGGFFGGDGGFGFFFG:
@M03364:396:000000000-C9LGT:1:1101:19612:2390 1:N:0:10
ACTCCTACGGGAGGCAGCAGTAGGGAATCTTCCACAATGGACGCAAGTCTGATGGAGCAACGCCGCGTGAGTGAAGAAGGTTTTCGGATCGTAAAGCTCTGTTGTTGGTGAAGAAGTATAGCGCTAGTAACTGGCCTTTATTTGACGGTAATCAACCAGAAAGTCACGGCTAACTACGTGCCAGCAGCCGCGGTAATACGTAGGTGGCAAGCGTTGTCCGGATTTATTGGGCGTAAAGCGAGCGCAGGCGGAAAAATAAGTCTAATGTGAAAGCCCTCGGCTTAACCGAGGAAC
+
GGGGGGGGGGGGGGGGGGGGGGGGGGGGGGGGGGGGGGGGGGGGGGGGGGGGGGGGGGGGGGGGGGGGGGGGGGGGGGGGGGGGGGGGGGGGGGGGGGGGGGGGGGG8FFGGGGEF5EFD<5@++@FG859@,3>B=FGGGGGGGGGGGGGGCCGGGGGGGGGGGGGGGFGGGGGGGGGGGGGGGGGGGGGGGGGGGGGGGGGGGGGGGGGGGGGGGFGEGGGGGGGGGGGGGGGGGGGGGGGGGGGGGGGGGGGGGGEFF?CFEFGGGGGGGGGGGGGGFFGGGGGFGFFG:D
@M03364:396:000000000-C9LGT:1:1101:14742:2390 1:N:0:10
ACTCCTACGGGAGGCAGCAGTGGGGAATATTGCACAATGGGCGCAAGCCTGATGCAGCGACGCCGCGTGCGGGATGGAGGCCTTCGGGTTGTAAACCGCTTTTGTTCAAGGGCAAGGCACGGTTGCGGACGTGCTGAGTGGATTGTTCGAATAAGCACCGGCTAACTACGTGCCAGCAGCCGCGGTAATACGTAGGGTGCAAGCGTTATCCGGATTTATTGGGCGTAAAGGGCTCGTAGGCGGTTCGTCGCGTCCGGTGTGAAAGTCCATCGCTTAACGGTGGATCCGCGCCGG
+
GGGGGGGGGGGGGGGGGGGGGGGGGGGGGGGGGGGGGGGGGGGGGGGGGGGGGGGGGGGGGGGGGGGGDGGGGGGGGGGGGGGGGGGGGGGGGGGGGGGGGGGGGGGFGGGGGGGF<<F<:+B@+@FG+358@*8@,>;<F,?B>@<DFG8F*CFGFGGGDGGGGGGGGCGGGGGGGGGGGGGGC?CEGCGGF6CGGGGGGGGCEEEEGFGGGD5EGGGGGGGGGGGGGGGGGGFGGDGCGGGEGGGGGGGGEEGGG5CEGFFFFCFFFFCCDGGCCFGGFFGFFG5:GEFCGG
@M03364:396:000000000-C9LGT:1:1101:13905:2394 1:N:0:10
ACTCCTACGGGAGGCAGCAGTGGGGAATATTGCACAATGGGCGCAAGCCTGATGCAGCGACGCCGCGTGCGGGATGGAGGCCTTCGGGTTGTAAACCGCTTTTGTTCAAGGGCAAGGCACGGTTCCGGCAGTGTTCAGTGGATTGTTCGAATAAGCACCGGCTAACTACGTGCCAGCAGCCGCGGTAATACGTAGGGTGCAAGCGTTATCCGGATTTATTGGGCGTAAAGGGCTCGTAGGCGGTTCGTCGCGTCCGGTGTGAAAGTCCATCGCTTAACGGTGGATCCGCGCCGG
+
GGGGGGGGGGGGGGGGGGGGGGGGGGGGGGGGGGGGGGFGGGGGCEECGGGGGFDGEFGGGGGGFGGGECGGGGGGGFGGGGGGGGGGGGGGGGGGGGGDGGG,BBF?FGFFE7<7>DFF7+:++:@@++588@;3,<@,,><F:,@?FF,>1>EGGGFCF@<BC@3>C1<FGGGGGGGGGGGGGGGGGGGGGFFEEGEEGGGFGGGCCCGGGGEC+0CEGG>FEEGGGGGGEGGGDGGECCE7CCEGGGCCC7>CD:=7E7CFG7<>CF9D7E5CFGGGBFGF=FGFGD>CGG
@M03364:396:000000000-C9LGT:1:1101:21443:2402 1:N:0:10
ACTCCTACGGGAGGCAGCAGTGGGGAATATTGGACAATGGGGGAAACCCTGATGCAGCAACGCCGCGTGAGTGATGACGGCCTTCGGGTTGTAAAGCTCTGTCTTCAGGGACGATAATGACGGTACCTGCGGAGGAAGCCACGGCTAACTACGTGCCAGCAGCCGCGGTAATACGTAGGGTGCAAGCGTTATCCGGATTTATTGGGCGTAAAGGGCTCGTAGGCGGTTCGTCGCGTCCGGTGTGAAAGTCCATCGCTTAACGGTGGATCCGCGCCGGGTACGGGCGGGCTTG
+
GGGGGGGGGGGGGGGGGGGGGGGGGGGGGGGGGGGGGGGGGGGGGGGGGGGGGGGGGGGGGGGGGGGGDGGGGGGGGGGGGGGGGGGGGGGGGGGGGGGGGGGGGGGGGGGGGGGGCFGGG->=8BFGE:@@86>CCDE<FGGGGGEGGGFEGGGGGGGGGGGGGGGGG7EGGGGBEFFGGGGGGGGGGGGGGGGGGCEFFGGGGGGGGGGGGGGGGGGGEGGGGGGGGEEGGGGGEGGC/:EGGFFGGGGGGGGGFFGGGGGGGGGGGGGGGGGGGDGGFFGGGGGFGFFD
@M03364:396:000000000-C9LGT:1:1101:10027:2412 1:N:0:10
ACTCCTACGGGAGGCAGCAGTGGGGAATATTGCACAATGGGCGCAAGCCTGATGCAGCGACGCCGCGTGCGGGATGGAGGCCTTCGGGTTGTAAACCGCTTTTGTTCAAGGGCAAGGCACTGTTTCGGCCGTGTTGAGTGGATTGTTCGAATAAGCACCGGCTAACTACGTGCCAGCAGCCGCGGTAATACGTAGGGTGCAAGCGTTATCCGGATTTATTGGGCGTAAAGGGCTCGTAGGCGGTTCGTCGCGTCCGGTGTGAAAGTCCATCGCTTAACGGGGGATCCGCGCCGG
+
GGGGGGGGGGGGGGGGGGGGGGGGGGGGGGGGGGGGGGGGGGGGGGGGGGGGGGGGGGGGGGGGGGGGGGGGGGGEFFFGGGGGGGGGEEGGGGGGGGGCGGGGGGGGGGGGGGDGDFGE,8C@,:CE+8@33DE7ACFGGFFGF:FGFGFFDFFFGFGGDGGDGGGGGBGGECFFCGFGFFGEGEGGGF7EFGGGGGGCEFGGGGGGGGGGED5C+CFGFGGFGGEGGGGGDF>>EGGGGGGGGGGECCEEEGDGG87CE77?FFFGGCFD9:55D7CD35C5CFG>37@GGC
@M03364:396:000000000-C9LGT:1:1101:8099:2413 1:N:0:10
ACTCCTACGGGAGGCAGCAGTGGGGAATATTGCACAATGGGGGAAACCCTGATGCAGCAACGCCGCGTGAGTGATGACGGTCTTCGGATTGTAAAGCTCTGTCTTTAGGGACGATAATGACGGTACCTCCGGAGGAAGCCACGGCTAACTACGTGCCAGCAGCCGCGGTAATACGTAGGTGGCAAGCGTTGTCCGGATTTACTGGGCGTAAAGGGAGCGTAGGTGGATATTTAAGTGGGATGTGAAATACCCGGGCTTAACCTGGGTGCTGCATTCCAAACTGGATATCTAG
+
GGGGFGGGGGGGGGGGGGGGGGGGGGGGGAFGGGGGGGGGGGGGGGGGGGFGGGGGGGGGGGGGGGGGGGGGGGGGGGGGGGGGGGGGGGGGGGGGGGGGGGGGGGGGGGGGGGEFGFFGG-CC+>FG,388B>738BDFF@EFGECFGGGGGEFFG;FFGGGGGGGGG4BCGGGGGGGGGGGGGGGGEGGGGGGGGGGGGFFGGGGGGGGGGGGGGGGGGGGGGGFGCECCFGGGGGGGGGGGGGGGCGGGGGGGGFGGGGGGGGGGGGGGGGGGGG?FFFGGGCCBG=FG
@M03364:396:000000000-C9LGT:1:1101:21728:2433 1:N:0:10
ACTCCTACGGGAGGCAGCAGTGGGGAATATTGCACAATGGGCGCAAGCCTGATGCAGCGACGCCGCGTGCGGGATGGAGGCCTTCGGGTTGTAAACCGCTTTTGTTCAAGGGCAAGGCACGGTTTCGGCCGTGTTGAGTGGATTGTTCGAATAAGCACCGGCTAACTACGTGCCAGCAGCCGCGGTAATACGTAGGGTGCAAGCGTTATCCGGATTTATTGGGCGTAAAGGGCTCGTAGGCGGTTCGTCGCGTCCGGTGTGAAAGTCCATCGCTTAACGGTGGATCCGCGCCGG
+
GGGGGGGGGGGGGGGGGGGGGGGGGGGGGGGGGGGGGGGGGGGGGGGGGGGGGGGGGGGGGGGGGGGGGGGGGGGGGGGGGGGGGGGGGGGGGGGGGGGGGGGGGGG9FGGGGF+B3+B=F6F++:FF88@533D:B>FGF3BFFGGGGGGC>FGGGFFGGGGGGGGGG1<FFGGFGGGGGGGGGGGGGGGGG9EGGGGGGGGGGGGGGGGGGDGDGFFGGGGGGGGGCGGGGGGGGGGGGGGGGGGGGGGGGDEGG8EEGEGFFCGFGGGGDFGCFGGG>FEGGGGFGBDG<D
@M03364:396:000000000-C9LGT:1:1101:8555:2450 1:N:0:10
ACTCCTACGGGAGGCAGCAGTGGGGAATATTGCACAATGGGGGAAACCCTGATGCAGCAACGCCGCGTGAGTGATGACGGCCTTCGGGTTGTAAAGCTCTGTCTTCAGGGACGATAATGACGGTACCTGCGGAGGAAGCCACGGCTAACTACGTGCCAGCAGCCGCGGTCATACGTAGGTGGCGAGCGTTGTCCGGAATTATTGGGCGTAAAGAGCATGTAGGCGGGTTTTTAAGTCCGGAGTGAAAAGGCGGGGCTCAACCCCGTATGGCTCTGGATACTGGAAGACTTGAGT
+
GGGGGGGGGGGGGGGGGGGGGGGGGGGGGGGGGGGGGGGGGGGGGGGGGGGGGGGGGGGGGGGGGGGGGGGDFGGGGGGGGGGGGGGGGGGGGGGGGFGGGGGGGGGGGGGGGDFE:BFDC-@B+>?@,,8++33+3<AB<CEG**83>FFE>FFGG9DFFGGGGGGG@**@;FFFFGGGGGCGB@:EFGGG9<EGEGFC?CC9CCFGGG>8FEGGGCF<CC+<?E*:;8;EFCFCFFGGCCEECFFC+;8EE5EE58A<?*7EGGGGGGG4FGGGG=76=FGGGGD4*97:C0
@M03364:396:000000000-C9LGT:1:1101:21818:2468 1:N:0:10
ACTCCTACGGGAGGCAGCAGTGGGGAATATTGCACAATGGGCGCAAGCCTGATGCAGCGACGCCGCGTGCGGGATGGAGGCCTTCGGGTTGTAAACCGCGTTTGTTCAAGGGCACGACACGTGTACGGCCGGCTTAAGTGGAGTGCTCGAAGAAGCACGGGCTAAATACATGCCAGCAGCCGCGGTAATACGTAGGGAGCAAGCGGTATCCGGATTTATTGGGCGTAAAGGGCTCGTAGGCGGTTCGTCGCGTCCGGTGTGCAAGTCCATCGCTTAACGGTGGATCCGCGCCGG
+
GGGGGGGGGDGEGFGCCB<FFGFGGGEGFDFCFFGFGFGFDFGC7CEDF@F<ECGGGGG@FEFC=CCFEGFD@>+BD=FCCGG<,4?FBFFCFG?8E:C+33@=FGGFGGFE@G+3+6>++3,:,:@+******5,7,<,,,,6,,,38<:*=C,88F*44:BF7<<<C2+2>2?24<<<*48C5/8*+3<C9C8*;*2*AFF58*;8CDCEGDC*<+A?@F5:C2CCCEF*/;CEE;>EFGG*::8CEC>ECE87D85CE+:F?*2:?7+9*A*7CDC7>)25*C*8*7))19
@M03364:396:000000000-C9LGT:1:1101:18337:2506 1:N:0:10
ACTCCTACGGGAGTCAGCAGTAGGGAATCTTCCACAATGGACGCAAGTCTGATGGAGCAACGCCGCGTGAGTGAAGAAGGTTTTCGGATCGTAAAGCTCTGTTGTTGGTGAAGAAGGATAGAGTTAGTCTCTGGCCTTTATTTGACGGTAATCAACCAGAAAGTCACGGCTAACTACGTGCCAGCAGCCGCGGTAATACGTAGGTGGCAAGCGTTGTCCGGATTTATTGGGCGTAAAGCGAGCGCAGGCGGAAAAATAAGTCTAATGTGAAAGCCCCCGGCTTAACCGGGGAAC
+
GGGGGGGGGGGGGGGGGGGGGGGGGGGGGGGGGGGGGGGGGGGGGGGGGGGGGGGGGGGGGGGGGGGGGGGGGGGGGGGGEFGGGGGGGGGGGGFGGGGGGGGGGGGDEGGGGFDGGGGGG-C,,CFD,,8B5EFAEFGGFGGGFGGGGGGGFGGGGGGGGGGGGGGGGGGGGGGGGGGGGGGGGGGGGGGGGGGGGGGGGGGGGGGGGFGGGFFGGGGGGGGGGGGGGGGGGGGGGGGGGGGGGGGGGGGGEE8FFGGGGGGGGGGGGGGGGGGGGGGGFFGGGGGFGFFGGF
@M03364:396:000000000-C9LGT:1:1101:22704:2518 1:N:0:10
ACTCCTACGGGAGGCAGCAGTGGGGAATATTGCACAATGGGGGAAACCCTGATGCAGCAACGCCGCGTGAGTGATGACGGCCTTCGGGTTGTAAAGCTCTGTCTTCAGGGACGATAATGACGGTACCTTAGGGGGCAGCCACGGCTAACTACGTGCCAGCAGCCGCGGTAATACGTAGGTGGCGAGCGTTGTCCGGATTTACTGGGCGTAAAGGGAGCGTAGGCGGATTTTTAAGTGAGATGTGAAATACTCGGGCTTAACCTGAGTGCTGCATTTCAAACTGGAAGTCTAG
+
GGGGGGGGGGGGGGGGGGGGGGGGGGGGGGGGGGGGGGGGGGGGGGGGGGGGGGGGGGGGGGGGGGGGGGGGGDGGGGGGGGGGGGGGGGGGGGGGGGGGGGGGGGGGGGGGGGGGCFF?F=@838DF,,8:,+8+@CCACCFCFG7DFGCF<FGFGGGGGGGGDFGGG**@FGGGGGGGGGCGGGGGGGGGGGGGGGGGFGCGGGGGGGGGGGGGGGG?GGCGGGEGGGGGGGGGFGGGGGGGGGGGGGFCEGDGGGGGGGGGFFEGGGGGGGGGGGGC6?GGCFFFGF?F
@M03364:396:000000000-C9LGT:1:1101:17856:2537 1:N:0:10
ACTCCTACGGGAGGCAGCAGTGGGGAATATTGCACAATGGGGGAAACCCTGATGCAGCAACGCCGCGTGAGTGATGACGGCCTTCGGGTTGTAAAGCTCTGTCTTCAGGGACGATAATGACGGTTCCTAAGTAGGAAGCCACGGCTAACTACGTGCCAGCAGCCGCGGTCATACGTAGGTGGCAAGCGTTGTCCGGATTTACTGGGCGTAAAGGGAGCGTAGGTGGATATTTAAGTGGGATGTGAAATACTCGGGCTTAACCTGGGTGCTGCATTCCAAACTGGATATCTAG
+
GGGGGGGGGGGGGGGGGGGGGGGGGGGGGGGGGGGGGGGGGGGGGGGGGGGGGGGGGGGGGGGGGGGGGGGGGGGGGGGGGGGGGGGGGGGGGGGGGGGGGGG9B<F?FGGGGCCFCCFDFBFB+BFF<,@,<83,@FGGGGEB>>8@FFFFGFGGGFFGFGFGGFGG><CGFGGCGFGGGG@GGGGGCCEGGFGGFFGGGFCFGGGGEGGGGFC8A5C8CCECGE8@F?FGFEFFGGGFGGCFGGGGFGGGGGGGG5FGGDFGGGGGCFGGGGGGFFGGFFGGFFCFGF?G
@M03364:396:000000000-C9LGT:1:1101:21099:2584 1:N:0:10
ACTCCTACGGGAGGCAGCAGTGGGGAATATTGCACAATGGAGGGAACTCTGATGCAGCGACGCCGCGTGAGGGAAGAAGTATTTCGGTATGTAAAGCTCTATCAGCAGGGAAGAAGACGATGGTACCTGCCTAAGAAGCCCCGGCTAACTACGTGCCAGCAGCCGCGGTAGTACGTAGGTGGCAAGCGTTGTCCGGAGTTACTGGGTGTAAAGGGCGCGTAGTCGGGTCGGCAAGTCAGATGTGAAATCCATGGGCTCAACACATGAACTGCATTTGAAACTGTCGGTCTTG
+
GGGFDA@FGGGCGGGGGGGFFFGGDGGGGGFGDFGDDGFGE<@@7CFGGGFGGFGGGGDFCGGGEGGGGEG,?F?EFEEE99A?<=>?=BFEFFGGGC?9F,C,ECGFGGGEFG8,,,B7+-B:,,5A,,8,5BF9EFDEDGEE>+3<FCA7F>@3F<FFCFCFCEEC8**@@AC<<<FACCF:CFG*44*4?<C7C*<F@C:F7*+CECF9E9?C8*CEGG*+:EC**1/?*?53:@?FFGGE7?CCGGFG7*C*7CF?E+9576FFFCFF77+C7CC:?@FGGGGB<>?G
@M03364:396:000000000-C9LGT:1:1101:6823:2589 1:N:0:10
ACTCCTACGGGAGGCAGCAGTGGGGAATATTGCACAATGGGGGAAACCCTGATGCAGCAACGCCGCGTGAGTGATGACGGCCTTCGGGTTGTAAAGCTCTGTCTTCAGGGACGAGAATGACGGTACCCGCGGGGGAAGCCACGGCCAACTACGTGCCAGCAGCCGCGGTAATACGTAGGGTGCGAGCGTTATCCGGATTTATTGGGCGTAAAGGGCTCGTAGGCGGGTCGTCGCGTCCGGTGTGAAAGTCCATCGCCTAACGGGGGAGCTGCGCCGGGTACGGGCGGGCTGGGG
+
GGGGGGFGGGGGGGGGGGGGGGGGGEGCDFGGGGGGGGGGGEGGGGGFGGGGGGGGGGGGGGGGGGGGGGGGGGGGGDFGGGGGGGGGGGGGGGGFGGGGCGBAF@,CBFGGGF+C>?BA,-88+33,8+3@5>*16*<<CFC<***4CC,,*24<<,8*CEFG:<?C:2:<C?/+<5CGGC;CEEC8/;A*AEEG*;8CCCEC<CC8*:;89<E>0/**/8E6>E5:CC585CE8=8C8/8*2+3<C+<+:99CCGEGG683*:C:)7*<<C5CDGGC5957D917>9.<75>
@M03364:396:000000000-C9LGT:1:1101:14430:2591 1:N:0:10
ACTCCTACGGGAGGCAGCAGTGGGGAATTTTCCGCAATGGGCGAAAGCCTGACGGAGCAATGCCGCGTGAAGGTAGAAGGCCTACGGGTCATGAACTTCTTTTCCCGGAGAAGAAGCAATGACTGTATCAGTTGAATAAGCATCGGCTAACTCTGTGCCAGCAGCCGCGGTAAGACAGAGGATGCAAGCGTTATCCGGAATGATTGGGCGTAAAGCGTCTGTAGGTGGCTTTTTAAGTTCGCCGTCAAATCCCAGGGCTCAACCCTGGACAGGCGGTGGAAACTACCAAGCTGG
+
GGGGGGGGGGGGGGGGGGGGGFGGGGGGGGGGGGGGGGGGGGGGGDGGGGGGGGGGGGGGGGGGGGGGGGGGGGGGGGGGGGGGGGGGFGGGGGGGGGGGGGGECFF+CFGGFEEGGGGFG-C5ACDFA,9<,5@<CFFEF9AFGEEFFGGGGGGGGGFGFGGGGGGGG>:FFGGGGFGGGGGGGGGGGDGGCCGGGGGGFGGGGGDFDGGGGGGEEEGGFFFDFF?CC>FGFGGFGGGGG===EGGGGGC6@FEGDCCGFGGGEF=C<CECGGEDC5EDFF?>:DC@DFF64C
@M03364:396:000000000-C9LGT:1:1101:12949:2594 1:N:0:10
ACTCCTACGGGAGGCAGCAGTGGGGAATATTGCACAATGGGGGGAACCCTGATGCAGCGACGCCGCGTGCGGGATGGAGGCCTTCGGGTCGTGAACCGCTTTTGATTGGGAGCAAGCGTGAGTTAGTGTCCCTTTCGAATAAGCACCGGCTAACTACGTGCCAGCAGCCGCGGTAATACGTAGGGTGCAAGCGTTGTCCGGAATCATTGGGCGTAAAGGGCTCGTAGGCGGTTCGTCGCGTCCGGTGTGAAAGCCCATCGCTTAACGGTGGGTCTGCGCCGGGTACGGGCGGGC
+
GGGGGGGGGGGGGGGGGGGGGGGGGGGGGGGGGGGGGGGGGGGGGGGGGGGGGGGGGGGGGGGGGGGGGGGGGGGGGBGGGGGGGGGGGGGGGGGGGGGFGGGGGGGGGGGGGGFGFGGG<1?,28FF227?,FFGEGGGGFFEGFGGGGGGGGGGGGGGGGGGGGGGGCEGGCEGGGGGGGGGGGGGFGGFGGGGGGGGGGGGGGGG?EGGGGGGFGGGGGG?EGGGGGGGGGGGGGGG=EGGGGGGGEGGGGFGGGGGGGCGGGGGGDGGGGGGGGGGFFGGGGGFGEFGD3
@M03364:396:000000000-C9LGT:1:1101:23911:2617 1:N:0:10
ACTCCTACGGGAGGCAGCAGTGGGGAATTTTCCGCAATGGGCGAAAGCCTGACGGAGCAATGCCGCGTGGAGGTGGAAGGCCTACGGGTCGTCAACTTCTTTTCTCGGAGAAGAAACAATGTCGGTATCTGCGGAATAAGCATCGGCTAACTCTGTGCCAGCAGCCGCGGTAAGACAGAGGATGCAAGCGTTATCCGGAATGATTGGGCGTAAAGCGTCTGTAGGTGGCTTTTCAAGTCCGCCGTCAAATCCCAGGGCTCAACCCTGGACAGGCGGTGGAAACTACCAAGCTGG
+
GGGGGGGGGGGGGGGGGGGGGGGGGGGGGGGGGGGGGGGGGGGGGGGGGGGGGGGDGGGGGGGGGGGGGGGGGGGGGGGGGGGGGGGGGGGGGGGGGGGGGGGGGFDFGGGGGGGGCCFFA-C8:FFG<EF,+=+38<FGG=AFGDEGGGGGFGGGGGGGGGGGGGGGGFEEGGGGGGGGGGGGGGGGGGDEGGGGGGFGGGGDGGFFGGGGGGGGGEGGGGGGCFFEFGGGGGGGGGFGGG=EGGGGDGGGGCFFGGFGGGGGGGGGGGFGGGGGDGGGFFGGGGGFGFFGGF
@M03364:396:000000000-C9LGT:1:1101:23830:2618 1:N:0:10
ACTCCTACGGGAGGCAGCAGTGGGGAATATTGCACAATGGGCGCAAGCCTGATGCAGCGACGCCGCGTGCGGGATGGAGGCCTTCGGGTTGTAAACCGCTTTTGTTCAAGGGCAAGGCACGGTTTCGGCCGTGTTGAGTGGTTTGTTCGAATAAGCACCGGCTAACTACGTGCCAGCAGCCGCGGTAATACGTAGGGTGCAAGCGTTATCCGGATTTATTGGGCGTAAAGGGCTCGTAGGCGGTTCGTCGCGTCCGGTGTGAAAGTCCATCGCTTAACGGTGGATCCGCGCCGG
+
GGGGGGGGGGGGGGGGGGGGGGGGGGGGGGGGGGGGGGGGGGGGGGGGGGGGGGGGGGGGGGGGGGGGGGGCGGGGGGGGGGGGGGGGGGGGGGGGGGGGGGG<F8F,EFGGGGGG7FFG:>FE7@CF++55@@D,@FG,@,8>>FCFEG>F*<DFFGGGDEGCFFFFGBCFGFGCGDFGGDGGGEEGGGFF<:CGGFECGGGGGGGGGGGDE;CCGGCFGGGFEE58CGGEGCCECGGGGGGGGGGGGGGGGGGGGEGGGCC9?DEGGGGDGGGDGGGGFFGGFFGFGE5CCD
@M03364:396:000000000-C9LGT:1:1101:11986:2634 1:N:0:10
ACTCCTACGGGAGGCAGCAGTGGGGAATATTGGACAATGGGGGCAACCCTGATCCAGCCATGCCGCGTGTGTGAAGAAGGCCTTTTGGTTGTAAAGCACTTTAAGCAGTGAAGAAGACTCCGTTGTTAATACCCATGGACGATGACATTAGCTGCAGAATAAGCACCGGCTAACTCTGTGCCAGCAGCCGCGGTAATACAGAGGGTGCAAGCGTTAATCGGAATTATTGGGCGTAAAGGGCGCGCAGGCGGCGTCGTAAGTCGGTCTGAAAAGTGCGGGGCTTAACCTCGTG
+
GGGGGGGGGGGGGGGGGGGGGGGGGGGGGGGGAEGGGGGGGGGGGGGGGGGGGGGGGGGGCGGGGGGGGGGGGGGGGGGGCFGG9,E@GGGGGGGFF,FGFGG,C<FGGGG9FFFE8,BFF-B,+4BE,,9<:4:,8B:CECCFFFG9A=,@,C>CCFFGGGFGFG?CG@C:FFCDCCC,7E=CFGDCG*:BF:EGFAFCFGGGGGGEEGFFCFGG*CEFGCC=FC:>BCCGGC5CGDCEEGGEG5:C*/8CGEGE58=72<CCCDE4*:@C<GFFCGGC)7:<GGD*9>>F
@M03364:396:000000000-C9LGT:1:1101:6737:2677 1:N:0:10
ACTCCTACGGGAGGCAGCAGTGGGGGATATTGCACAATGGGGGAAACCCTGATGCAGCGACGCCGCGTGAAGGAAGACGTATTTCGGTATGTAAACTTCTATCAGCAGGGAAGAAAATGACGGTACCTGACTAAGAAGCCCCGGCTAACTACGTGCCAGCAGCCGCGGTCATACGTATGGGGCGAGCGTTATCCGGATTCATTGGGCGTAAAGCGCGCGTAGGCGGCCCGTTAGGTCGGAGGTAAAAGCCCGGGGCTCAACCCCGGCGAGCCTCCGATACCGGCGGGCTCGAGG
+
GGGGGGGGGGGGGGGGGGGGGGGGGGGGGGGGGGGGGGGGGGGGGGGGGGGGGGGGGGGGGGGGGGGGGGGGGGGGGGGGGGGGGGGGGGGGGGGGGGGGGFGGGGGGGGGGGGGG<?FGGCFGFGGG<3@:CDFFFFGFCGGGGGGGGGGGEGGGGGGGGGGGGGGGG1B@FGGGGGGGGGGGGGGGGGGGGGGGGGGGGGGGGGGGGGGGGGGGGGGECEGGGGGGGGGGGGGGGGGGGGGF997CFFGGGGEGGGGGGGGGGGGDDGGGGGGGGGGGFFGGCDDFD@E5>)
@M03364:396:000000000-C9LGT:1:1101:23684:2678 1:N:0:10
ACTCCTACGGGAGGCAGCAGTAGGGAATCTTCCACAATGGACGCAAGTCTGATGGAGCAACGCCGCGTGAGTGAAGAAGGTTTTCGGATCGTAAAGCTCTGTTGTTGGTGAAGAAGGATGTGAGCAGTTCCTGGCTCATATTTGACGGTAATCAACCAGAAAGTCACGGCTAACTACGTGCCAGCAGCCGCGGTAATACGTAGGTGGCAAGCGTTGTCCGGATTTATTGGGCGTAAAGCGAGCGCAGGCGGAATGATAAGTCTGATGTGAAAGCCCACGGCTCAACCGTGGAAC
+
GGGGGGGGGGGGGGGGGGGGGGGGGGGGGGGGGGGGGGGGGGGGGGGGGGGGGGGGGGGGGGGGGGGGGGGGGGGGGGGGGGGGGGGGGGGGGGGGGGGGGGGGGGFFGFGFGGFG:?EFFEF?,:FF<,9,,:B,AFFCFFAFFGCFGGFGGGGGGCCCCFGGGGGDGCC:FGGGGGGGGGGGGGGGGGGGGGGGGFGGGFGGGGGGGGGGGGGGEGGGGGEGFFCFGGGGGGGGGGGGEGGGGGGGGGGDGGFGGGGGGGGGGGGFDGCGGGGFGGGGFFGGGGGFGFFG=C
@M03364:396:000000000-C9LGT:1:1101:17022:2701 1:N:0:10
ACTCCTACGGGAGGCAGCAGTAGGGAATCTTCCACAATGGACGCAAGTCTGATGGAGCAACGCCGCGTGAGTGAAGAAGGTTTTCGGATCGTAAAGCTCTGTTGTTGGTGAAGAAGGATAGGGGTAGTAACTGGCCTTTATTTGACGGTAATCAACCAGAAAGTCACGGCTAACTACGTGCCAGCAGCCGCGGTAATACGTAGGTGGCGAGCGTTGTCCGGATTTACTGGGCGTAAAGGGCTCGTAGGCGGTTCGTCGCGTCCGGTGTGAAAGTCCATCGCTTAACGGTGGATC
+
GGGGGGGGGGGGGGGGGGGGGGGGGGGGGGGGGGGGGGGGGGGGGGGFGGGGGGGGGGGGGGGGGGGGGGGFGGGGGGGGEGGGGGGCGGGGGFGGGFGFGFGDF<FFGGGGGFGF,AEAF<FEFFGGF,A<,,:BDFG,B,BFDFFF>F@FFGGGGGGF@FGFGGGGGGGGGGGGGGGGGGGGFFFGGGGGGCGGGGGGGGGGGGGGDEGGGGGGGGGGG>EEGFFGGGGGGGGGGGGGDGGGECFGGGGGGGGGGGGGGEGEGCGCGGGGGGGFGGGDEFGGGFDFDFEFFG
@M03364:396:000000000-C9LGT:1:1101:12542:2723 1:N:0:10
ACTCCTACGGGAGGCAGCAGTGGGGAATATTGCACAATGGGCGCAAGCCTGATGCAGCGACGCCGCGTGCGGGATGGAGGCCTTCGGGTTGTAAACCGCTTTTGTTTGGGAGCAAGCCCTTCGGAGTGGGTGTACCTTTCGAATCAGCACCGGCTAACTACGTGCCAGCAGCCGCGGTAATACGTAGGGTGCGAGCGTTATCCGGAATTATTGGGCGTAAAGGGCTCGTAGGCGGTTCGTCGCGTCCGGTGTGAAAGTCCACCGCTTAACGGTGGATCCGCGTCGGGTACGGGC
+
FGGGGGGGGGGGGGGGGGGGGGGGGGGGGGGGGGGGGGGGGCGGGGGGGGGGGGGGGGDGEGGGGGGGGCFDGGGG@GGGGGGGGGGGGGGGGGGFGGGGGGG9F<FFEEGEEF<=7+B,,3B+8>FG+:@3*3;,7@B>:D,@*7,?F@FEGGCB,,8,<FBFGG9FC<2CF:<:FF:FFGGF?C<@CFGE>CEEGGGG*C@EE58@@:FGG6FGEE*2;CGGCEFECG*;F5EG5:?;8=EGEGECCE>EGG9:C++3<+05C):>GGGC9*:7CDDDFEGCD3)09/89C)
@M03364:396:000000000-C9LGT:1:1101:21176:2727 1:N:0:10
ACTCCTACGGGAGGCAGCAGTGAGGAATATTGGTCAATGGGCGAGAGCCTGAACCAGCCAAGTCGCGTGAGGGATGACGGCCCTACGGGTTGTAAACCTCTTTTACGAGGGAATAAGGGACCTTACGAATACAGTTTTGCATGTACCTTGTGAATAAGCATCGGCTAACTCCGTGCCAGCAGCCGCGGTAATACGGAGGATGCGAGCGTTATCCGGATTCATTGGGTTTAAAGGGTGCGTAGGTGGCCTCTTAAGTCAGCGGTGAAAGTCAGTGGCTCAACCATTGAACTGCCG
+
GGGGGGGGGGGGGGGGGGGGGGGGGGGGGGGGGFGGGGGGGGGGEGGGGGGGGGGGGGGGGGGGGGGGDGGFGGGGGGGGGGGGG8FGGCFFEFGGGGFDGGG9EFFFGGG:FF<A,?B:48B?8BFGBFD,:,C,@FFCGG,CFF,@FGFF,CDGGCCFDFF7FGGDC,>@:FFGGGGGGGFFFEFGG<FG@FGFG:FFCF@FCFEFEGGGGGGGCCEF7@9CCFEE8<F9@EGGD*:CCGECFGG69@EGFGGGC7+?8EGG5>+>**<::CGGGGFFF@EFFGG4CFF=0)
@M03364:396:000000000-C9LGT:1:1101:6561:2734 1:N:0:10
ACTCCTACGGGAGGCAGCAGTGGGGAATATTGCACAATGGGCGCAAGCCTGATGCAGCGACGCCGCGTGCGGGATGGAGGCCTTCGGGTTGTAAACCGCTTTTGTTCAAGGGCAAGGCACGGTTTCGGCTGTGTTGAGTGGATTGTTCGAATAAGCACCGGCTAACTACGTGCCAGCAGCCGCGGTAATACGTAGGGTGCAAGCGTTATCCGGATTTATTGGGCGTAAAGGGCTCGTAGGCGGTTCGTCGCGTCCGGTGTGAAAGTCCATCGCTTAACGGTGGATCCGCGCCGG
+
GGGGGGGGGGGGGGGGGGGGGGGGGGGGGGGGGGGGGGGGGGGGGGGGGGGGGGGGFGGGGGGGGGGGGGGGGGGGGGGGGGGGGGGGGGGGGEGGGGGGGGGGGGGGGGGGGD@FDDFGC@FCCFGG>+@8<,@FFFFGFGGCGAFGGGGGFGGGGGGGGGGGGGGGGFGFFGGGGGGGFGGGGGGGGFGGCEGGGGGEGGGGGGGGGGGGGGGGGGGGGGGGGGGGFGGDGGGGGCGCGGGGGGGGE5ECGGGEDEGGG0:EGGGGGGGGGGGGGGGGFFGGGGGFGFFGDD
@M03364:396:000000000-C9LGT:1:1101:17746:2738 1:N:0:10
ACTCCTACGGGAGGCAGCAGTGGGGAATATTGGACAATGGGGGCAACCCTGATCCAGCCATGCCGCGTGTGTGAAGAAGGCCTTTTGGTTGTAAAGCACTTTAAGCAGTGAAGAAGACTCCGTTGTTACTACCCACGGACGATGACATTAGCTGCAGAATAAGCACCGGCTAACTCTGTGCCAGCAGCCGCGGTAATACAGAGGGTGCAAGCGTTAATCGGAATTACTGGGCGTAAAGCGAGCGTAGGTGGCTTGATAAGTCAGATGTGAAATCCCCGGGCTTAACCTGGGAAC
+
GGGGGGGGGGGGGGGGGGGGGGGGGGGGGGGGGGGGGGGGGGGGGGGGGGGGFGGGGGGGGGGGGGGGGGGGGGGGGGGGGGGGFGGGF=CFGGGGGGGGGGG@EFGGFGGFGGFG<EFFF@4,8BFF85C<4B?CCFEEGGEDDE9FFGGGGG<FFGGGGGGGGGGGGGGGGGGFGGGGGGGGGGGGGGGGGGGGGGGFGGGGDGGGGGCEGGGGGGGGGGGGGGFFGGGGGGGGGGGGEGGGGGGEFFGGGGGF?GGGGGGGGGGGGGGGGGCFGGGGFFFFGGGFGFFGFF
@M03364:396:000000000-C9LGT:1:1101:19925:2769 1:N:0:10
ACTCCTACGGGAGGCAGCAGTGAGGAATATTGGTCAATGGGCGCAAGCTTGAACCAGCCAAGTAGCGTGCGGGACGAAGGCCCTATGGGTTGTAAACCGCTTTTTCAGGGGGATAAAGTGAGTGACGTGTCATTCATTGCAGGTACCCTGCGAATAAGGACCGGCTAATTCCGTGCCAGCAGCCGCGGTAATACGGAAGGTCCGGGCGTTATCCGGATTTATTGGGTTTAAAGGGAGCACAGGCCGGCTGTCAAGCGTGTTGTGAAATGTAGAGGCTCAACCTCTGCACTGC
+
GGGGGGGGGGGGGGGGGGGGGGGGGGGGGGGGGGGGGGGGGGGGGGGGGGGGGGGGGGGGGGGGGGGGGGGGGGGGGGGGGGGGGGGGGGGGGGGGGGGGGGGGGGGGGGGGGGGG?FGGDAF,CFFG>,@<<=FFCFFFGGGGGGGGGGGG:FGGGGGGGGGGGGDFGCGGGGGGGGGGGGGGGGGGG7FGGGGGGGGGGGGGGGGGGGGGGGGGEEGGGGFGGGGGGGGGGGGGGGGGGGGGGGGGGGGGFGFGGCEGGGFGFDFGGGGGGGGGCG9CFFGGGFFFGFFF
@M03364:396:000000000-C9LGT:1:1101:19742:2802 1:N:0:10
ACTCCTACGGGAGGCAGCAGTAGGGAATCTTCCACAATGGACGCAAGTCTGATGGAGCAACGCCGCGTGAGTGAAGAAGGTTTTCGGATCGTAAAGCTCTGTTGTTGGTGAAGAAGGACGGCAGCAGTCCCTGGCTGTCGTTTGACGGTAATCAACCAGAAAGTCACGGCTAACTACGTGCCAGCAGCCGCGGTAATACGTAGGGTGCAAGCGTTATCCGGATTTATTGGGCGTAAAGGGCTCGTAGGCGGTTCGTCGCGTCCGGTGTGAAAGTCCATCGCTTAACGGTGGATC
+
GGGGGGGGGGGGGGGGGGGGGGGGGGGGGGGGGGGGGGGGGGGGCFFFGGGGGGGGGGGGGGGGGGGGGGGGGGGGGFGGFGGGGGGGGGGGGGGGGGGEFFABEGFFGGGGGGFF8FEF7CF::AFF,,8,,+BCFFGGFGF@<DCGGGGFCFGGGGGGFFGGGGGGGGGEGGGGGGCGFGCGGGGGGGGGGGGGGGGGGGGGGGGDGFGGGGGGGGGGGGEGCFGEFGGGGDG8CDFGGGGEGDECFGG5E5?ECEGG8GGGE3CDGDF7FFGGGGGGFFGGGGC@DFEFCG
@M03364:396:000000000-C9LGT:1:1101:17494:2832 1:N:0:10
ACTCCTACGGGAGGCAGCAGTGGGGAATCTTCCGCAATGGACGAAAGTCTGACGGAGCAACGCCGCGTGAACGATGACGGCCTTCGGGTTGTAAAGTTCTGTTATACGGGACGAATGGTACAACTGTCACTCCCCTTCGTAAGTGCCGGTACCGTAAGAGAAAGCCACGGCTAACTACGTGCCAGCAGCCGCGGTAATACGTAGGTGGCAAGCGTTGTCCGGAATTATTGGGCGTAAAGGGCGCGCAGGCGGCGTCGTAAGTCGGTCTTAAAAGTGCGGGGCTTAACCCCGTGG
+
GGGGGGGGGGGGGGGGGGGGGGGGGGGGGGGGGGGGGGGGGGGGEGGGGGGGGGGGGGGGGGGGGGGGGGGGGGGGGGGGGCFGFFFFGGGGDEFFGGGGFGGAFAFFEGGEGEEG,BC,<-8B,:E<,,9,,B:,,:@@F<<@F3@@:F**8@DDFGFGGGGGGGGGGCEFG?CFGGGGGGGGGGGGFGDEE<FEGGFGGGGGGGGGGGGGGEEEEGGGGGDGGGDFFGGGGGGEEGGGGGGGGGC=C8EGDEE7CCCEDCCG=9ECFFC>7F0?C75C3.5CCCFFFFBCD5
@M03364:396:000000000-C9LGT:1:1101:14855:2839 1:N:0:10
ACTCCTACGGGAGGCAGCAGTGGGGAATATTGCACAATGGGCGCAAGCCTGATGCAGCGACGCCGCGTGCGGGATGGAGGCCTTCGGGTTGTAAACCGCTTTTGTTTGGGAGCAAGCCCTTCGGGGTGAGTGTACCTTTCGAATAAGCACCGGCTAACTACGTGCCAGCAGCCGCGGTAATACGTAGGGTGCGAGCGTTATCCGGAATTATTGGGCGTAAAGGGCTCGTAGGCGGTTCGTCGCGTCCGGTGTGAAAGTCCATCGCTTAACGGTGGATCCGCGTCGGGTACGGGC
+
GGGGGGGGGGGGGGGGGGGGGGGGGGGGGGGGGGGGGGGGGGGGGGGGGGGGGGGGGGGGGGGGGGGGGGGGGGGGGFGGGGGGGGGGGGGGGGGGGGGGGGGGGGGGGGGGGGFF>DFDF<D8+@FF8,7@@,@B@FGGGDF?F>BFGGGGGGGGGGGGGGGGGGGGGFGGGGGGGGGGGGGGGGGGGFGGGDGGGGGGGGGGGGEFEFGGFGGGGGGGGGGGGGGGGGGGGGGGGGGGGGGGGGGEG8EEECCFGGGGGF:CEDGGGGGGDGGFGGGFFFEGGGGF5?DGG)
@M03364:396:000000000-C9LGT:1:1101:24390:2856 1:N:0:10
ACTCCTACGGGAGGCAGCAGTGGGGAATATTGCACAATGGGGGAAACCCTGATGCAGCAACGCCGCGTGAGTGATGACGGTCTTCGGATTGTAAAGCTCTGTCTTTAGGGACGATAATGACGGTACCTATGGAGGAAGCCACGGCTAACTACGTGCCAGCAGCCGCGGTAATACGTAGGTGGCAAGCGTTGTCCGGATTTACTGGGCGTAAAGGGAGCGTAGGTGGATATTTAAGTGGGATGTGAAATACCCGGGCTTAACCTGGGTGCTGCATTCCAAACTGGATATCTAG
+
GGGGGGGGGGGGGGGGGGGGGGGGGGGGGGGGGGGGGGGGGGGGGGGGGGGGGGGGGGGGGGGGGGGGGGGGGGGGGGGGGGGGGGGGGGGGGGGGGGGGGGGGGGGFGGGGGF?F:FFFFCC>+8EF,,8:5B>+@FDDFGGFEGFFGGGGGGGGGGGGGGGGGFGGG5>FGFGFGGGGGGGGGGGGFGGGGGGGGGGGGGGGGGGGGGGGGGGGG8CEGGGGGGEFFGFGGGGFGGGGGGGGGFGGGGGGGGGGGGGGGGGGGGFGGGGGGGFGGGGGFFGGG7DBGFFG
@M03364:396:000000000-C9LGT:1:1101:12875:2881 1:N:0:10
ACTCCTACGGGAGGCAGCAGTAGGGAGTCTTCCACAATGGACGCAAGTCTGATGGAGCAACGCCGCGTGAGTGAAGAAGGTTTTCGGATCGTAAAGCTCTGTTGTGGGTGAAGAAGGACGGTAGAAGTCACTAGCTGTCGTTTGACGGTAATCAACCAGAAAGTCACGGCTAACTACGTGCCAGCAGCCGCGGTAATACGTAGGTGGCAAGCGTTGTCCGGAGTTATTGGGCGTAAAGCGAGCGCAGGCGGAAAGATAAGTCTGAAGTGAAAGCCCCCGGCTTAACCGGGGAAC
+
FGGGGGGGGGGGGGGGGGGGGFGGGGGGGGG<FGGGGGGGGGGGGGGGGGGGGGGGGGGGGGGGGGGGGGGGGGGGGGGGFFFGGGGEGGGGGGGGGGGGFGG,F+?=+CFGGG8FCDE++43+,@CF,5C5,:,,75A=:B3@7,3=FGGG<F<FGGGGG<>F9;;FCF8*@F;FFGGGGG9CFCFFFEGEGG77>FEFGGFG<F7<8F87E*<B:FDGGC*;*+<FECF5CG?C8@CGCEEGDGECG5C**7E6><C:FCFGECCCG>F>FGFCCD=5>D*9>CGEGFB)9*
@M03364:396:000000000-C9LGT:1:1101:19161:2882 1:N:0:10
ACTCCTACGGGAGGCAGCAGTGGGGAATATTGCACAATGGGCGCAAGCCTGATGCAGCGACGCCGCGTGCGGGATGGAGGCCTTCGGGTTGTAAACCGCTTTTGTTCAAGGGCAAGGCACGATTTCGGCCGTGTTTAGTGGATTGTTCGAATAAGCACCGGCTAACTACGTGCCAGCAGCCGCGGTAATACGTAGGGTGCAAGCGTTATCCGGATTTATTGGGCGTAAAGGGCTCGTAGGCGGTTCGTCGCGTCCGGTGTGAAAGTCCATCGCTTAACGGTGGATCCGCGCCGG
+
GGGGGGGGGGGGGGGGGGGGGGGGGGGGGGGGGGGGGGGGGGGGEEGGGGGGGGGGGGGGGGGGGGGGGGGGGGGGGFGGGGGG?FGGGGGGGGGGGGGGGGG<FGG,FFGGGF<D7FGGE-B,@FFG:8@538,,7<,@B3FFGAGFGGG:*8?9FFCECE7FGGGGG:*<CGFGFFGGGCBFGEGGC9FE<,ACGFG8FFGGGEGEGGGGGEEG6F9FGFGGG8EGFGGGE@EGGGGEGGGGG=GGGGGGG=E:D8C:E<CCFFFFFF<CDFGGFGGG5>EFF4C7CDFG)>
@M03364:396:000000000-C9LGT:1:1101:19482:2913 1:N:0:10
ACTCCTACGGGAGGCAGCAGTGGGGAATATTGGACAATGGGGGCAACCCTGATCCAGCCATGCCGCGTGTGTGAAGAAGGCCTTTTGGTTGTAAAGCACTTTAAGCAGTGAAGAAGACTCCCTTCTTACTACCCATGGACGATGACATTAGCTGCAGAATAAGCACCGGCTAACTCTGTGCCAGCAGCCGCGGTAATACAGAGGGTGCAAGCGTTAATCGGAATTACTGGGCGTAAAGCGCGCGTAGGTGGTTTGTTAAGTTGGATGTGAAATCCCCGGGCTCAACCTGGGAAC
+
GGGGGGGGGGGGGGGGGGGGGGGGGGGGGGGGGGGGGGGGGGGGGGGGGGGGGGGGGGGGGGGGGGGGCFGGGGGGGFGGGGGGGGGGGGGGGGGGGGGGGGGFGFFFGFGGGC,E,:FEA<F?,:FG<<C5E<54AC<FF+BA<F:CFGEAFDDFFGGGGGGGGGGGE::FGGGGGGGGGGGGGGGGGGGGGGGGGFGGGGGGGGGGGGGGGGGGGGGGGGDGGGGGGGGGGGGEGDGGGGGGGGGGGGGGGGGGGGGGGGGGGFGGGGGGGGGGGG5CEEGGGGGFGFFGGD
@M03364:396:000000000-C9LGT:1:1101:13457:2974 1:N:0:10
ACTCCTACGGGAGGCAGCAGTAGGGAATCTTCCACAATGGACGCAAGTCTGATGGAGCAACGCCGCGTGCGGGATGGAGGCCTTCGGGTTGTAAACCGCTTTTGTTCAAGGGCAAGGCACGTTTTCGGAAGTGTTGAGTGGATTGTTCGAATAAGCACCGGCTAACTACGTGCCAGCAGCCGCGGTAATACGTAGGGTGCAAGCGTTATCCGGATTTATTGGGCGTAAAGGGCTCGTAGGCGGTTCGTCGCGTCCGGTGTGAAAGTCCATCGCTTAACGGTGGATCCGCGCCGG
+
GGGGGGGGGGGGGGGGGGGGGGGGGGGGGGGGGGGGGGGGGGGGGGGGGGGGGGGGGGGGGGGGGGGGGGGGGEGGGGGGGGGGGGGGGGGGGGGGGGGGGGGGGCFDGFGGGGGG+FFFG-B<+CFG7+C:8,CFFFGGGAFFG<F9CFBF*DFGF3FFGGGDGGGGGBDAFGGGGGGGFGGEGGGECFGGC,=FGGGGGFGFECEEGGGGGCEC:CFGGGFGG8EGGFGG>CCEGGGGGGGEE=EG8CE=?EGEGEGEGCCGF*0:7:F>5CC<7CGD55C3*9FF*855<D
@M03364:396:000000000-C9LGT:1:1101:6858:2981 1:N:0:10
ACTCCTACGGGAGGCAGCAGTGGGGAATATTGCACAATGGGCGCAAGCCTGATGCAGCGATGCCGCGTGAGGGAAGAAGGTTTTCGGATTGTAAACCTCTGTCATCAGGGACGAAAATGACGGTCCCTGCGCAGGAAGCTCCGGCTAACTACGTGCCAGCAGCCGCGGTAATACGTAGGGAGCAAGCGTTATCCGGAATTACTGGGTGTAAAGGGAGTGTAGGCGGGACTGTAAGTCAGATGTGAAATATGCCGGCTCAACTGGTGGACTGCGTTTGAAACTGCGGTTCTTG
+
GGFGGFGGGGGGGGGGGGGGGGGGGGGGGGGGGGGGGGGGGGGGGGGGGGGGGGGGGGGGGGGGGGGGGGGGGGGGGGGG<FFGGGGGGGGGGGGGGGGGGGGFGCGGGGGGGGEDFAFF98CF+3BF>,3+8CFG,FFEFGFGGDFGGGGG7>FCFCFGGGGGGGGGG*4CFFGGGGGECFEFEGFEG7FFGEGGGECCCF,,CCCG8CCFGFC8E8EFFGFGGG5*/;EFFG9@C7:@FGCCEGGGGCCFFGCE:5CCFGCDF**/9CGG*:C><FC>7?A7CD1)196C
@M03364:396:000000000-C9LGT:1:1101:17272:2982 1:N:0:10
ACTCCTACGGGAGGCAGCAGTGGGGAATATTGGACAATGGGGGCAACCCTGATCCAGCCATGCCGCGTGTGTGAAGAAGGCCTTTTGGTTGTAAAGCACTTTAAGCAGTGAAGAAGACTCCGTTATTAATACACGAGGACGAGGACATTAGCTGCAGAAGAAGCACCGGCTAACTCCGTGCCAGCAGCCGCGGTAATACGGAGGGTGCAAGCGTTAATCGGAATTACTGGGCGTAAAGCGAGCGTAGGTGGCTTGATAAGTCAGATGTGAAATCCCCGGGCTTAACCTGGGAAC
+
GGGGGGGGGGGGGGGGGGGGGGGGGGGGGGGGGGGGGGGGGGGGGGGGGGGGGGGGGGGGGGGGGGGGGGGGGGGGGGGGGGGGGGGGGGGGGGGGGGGGGGG9FGGGGFGGGGFFGDG8E-B,8BFF5,55,,++6@+BF@3C+<FFGGEF>FGGGGCFGFGGGGFGGEEGGGGGGGGGGGGFFGGGGGGGGGGFGGGGGGGGG<EGGGGGG7FG>FGGGGDFGGFGCFGGEEGGGGGGEE5C:EEEAFGGGGGGGGGGCE*<?FGGGFGGGGFDFDGDFFGGGCFFFF34<9
@M03364:396:000000000-C9LGT:1:1101:9483:2987 1:N:0:10
ACTCCTACGGGAGGCAGCAGTGGGGAATTTTGCGCAATGGGGGGAACCCTGACGCAGCAACGCCGCGTGCGGGATGAAGGCCTTCGGGTTGTAAACCGCTTTCAGCAGGGACGATTGTGACGGTACCTGCAGAAGCAGCTCCGGCTAACTACGTGCCAGCAGCCGCGGTCATACGTAGGGAGCGAGCGTTATCCGGATTCATTGGGCGTAAAGCGCGCGTAGGCGGCCCGTTAGGTCGGAGGTAAAAGCCCGGGGCTCAACCCCGGCGAGCCTCCGATACCGGCGGGCTCGAGG
+
GGGGGGGGGGGGGGGGGGGGGGGGGGGGGGGGGGGGGGGGGGGGGGGGGGGGGGGGGGGGGGGGGGGGGGGGGGGGGGGGGGGGGGGGGGGGGGGGGGGGGGGGGGGGGGGGGG7F::?:28=8*=FG,,?,2<<,<EFEFFGGGEACGGGF;:8CGGFGG>:FGGGG8*;CGGG9@CGGCEGGGEEGEEEFGGGGECGGGGGGGGGGECCGGGGC>EG8EGGGGGEGDG:CEGDFGGGCEGEGGGGGGGGGGGGGGGGGGGGGGGGDD5?)9FGG<DCG?DEDDGGF3>5<D9
@M03364:396:000000000-C9LGT:1:1101:6731:2990 1:N:0:10
ACTCCTACGGGAGGCAGCAGTGGGGAATATTGCACAATGGGCGAAAGCCTGATGCAGCAACGCCGCGTGAGCGATGAAGGCCTTCGGGTCGTAAAGCTCTGTCCTCAAGGAAGATACTGACGGTACTTGAGGAGGAAGCCCCGGCTAACTACGTGCCAGCAGCCGCGGTAATACGTAGGGGGCTAGCGTTATCCGGATTTACTGGGCGTAAAGGGCTCGTAGGCGGTTCGTCGCGTCCGGTGTGAAAGTCCATCGCTTAACGGTGGATCCGCGCCGGGTACGGGCGGGCTTG
+
GGGGFGGGGGGGGGGGGGGGGGGGGGGGGGGGGGGGGFGGGGGGGGGGGGGGGGGGGGGFGGGGGGGGGGG?FEFGCEFGGGGFGGGGGGGGGGGGGFEGFEGAFCGFGFGFEFEF,CF,6B@B33?D,,8,,BF+6FCF3+@FF:3@,FCFECFF:FGGGGGGEGEGG*:CCGGCBFGGGGGGGGGGCFEGFGGGDECCGGGGGGCE8?>CFGGGFFEGCFGGGGGGCGCEGEGEGGGGCC1ACFCFGGGGGGEGGGC<<CCEEDGGG<EGGGGGCGGGFFGGGGGFGBFG
@M03364:396:000000000-C9LGT:1:1101:17189:3012 1:N:0:10
ACTCCTACGGGAGGCAGCAGTAGGGAATCTTCCACAATGGACGCAAGTCTGATGGAGCAACGCCGCGTGAGTGAAGAAGGTTTTCGGATCGTAAAGCTCTGTTGTTGGTGAAGAAGGATGGAGCTAGTCCCTGTCCTTTATTTGACGGTAATCAACCAGAAAGTCACGGCTAACTACGTGCCAGCAGCCGCGGTAATACGTAGGTGGCAAGCGTTGTCCGGATTTATTGGGCGTAAAGCGAGCGCAGGCGGAAAAATAAGTCTAATGTGAAAGCCCTCGGCTTAACCGAGGAAC
+
GGGGGGGGGGGGGGGGGGGGGGGGGGGGGGGGGGGGGGGGGGGGGGGGGGGGGGGGGGGGGGGGGGGFGGGGGGGGGGGGGGGGGGGGGGGGGGGGGGGGGFGGGGGGCFGGGFGC8<F,=4B,:?FG,,A9=:8,5FCGGG9DF9CFGGEGEGGGGGGGGGGFFGGGGGGGGGGGGGGGGGGGGGGGEFFGGGGGGGGGGGGGGGGGGGGGGFGGGGGGGG<EGFCFGGGGGGGGGGGGGGGGGGGGDGGECEC=CFGGGDFGGGGGGFGGGGGGGGGGFFGGGGGFDEFG47
@M03364:396:000000000-C9LGT:1:1101:12713:3019 1:N:0:10
ACTCCTACGGGAGGCAGCAGTGAGGAATATTGGTCAATGGACGGGAGTCTGAACCAGCCAAGTAGCGTGCAGGATGACGGCCCTATGGGTTGTAAACTGCTTTTGTATGGGGATAAAGTGCTCCACGTGTGGCGTTTTGTAGGTACCATACGAATAAGGACCGGCTAATTCCGTGCCAGCAGCCGCGGTAATACGGAAGGTCCGGGCGTTATCCGGATTTATTGGGTTTAAAGGGAGCGTAGGCCGTGGATTAAGTGTGTTGTGAAATGTAGGCGCTCAACGTCTGACTTGC
+
GGGGGGGGGGGGGGGGGGGGGGGGGGGGGGFGGFGGGGGGCGGGGGGGGGGGGGFGGGGGGGGGGGGGGGGGGDGGGGGGFGGGGGGGGGEGGGGGGGGGGGGEGGF,EEFGGGFG<9ECACA84?BD:,88+8?+>+CGFFEACFGGGGCG<B<FFFGGFGEGEEE>D<FGGGGCFGGGCFGFGGGGG<FGFGFFGGCGGFFGGGGGGGGCFGFCBA*<E?CFFG;CEFGGF?CCEGCE*?EGGG8C=5<<<?E?GCGC6CDE<:9CFGGGGGGG55:=@ECC4C:FDFFF
@M03364:396:000000000-C9LGT:1:1101:22586:3031 1:N:0:10
ACTCCTACGGGAGGCAGCAGTGGGGAATATTGCACAATGGGCGCAAGCCTGATGCAGCGACGCCGCGTGCGGGATGGAGGCCTTCGGGTTGTAAACCGCTTTTGTTCAAGGGCAAGGCACGTTTTCGGCCGTGTTGAGAGGATTGTTCGAATAAGCACCGGCTAACTACGTGCCAGCAGCCGCGGTAATACGTAGGGTGCGAGCGTTATCCGGAATTATTGGGCGTAAAGGGCTCGTAGGCGGTTCGTCGCGTCCGGTGTGAAAGTCCATCGCTTAACGGTGGATCCGCGTCGG
+
GGGGGGGGGGGGGGGGGGGGGGGGGGGGGGGFGGGGGGGGGGGGGGGGGGGFGGGGGGGGGGGGGGGGGGGGGGGGGGGGGGGGGGGGGGGGGGGGGGGFGGG,BFGFGGGGGGFFD7F@+:F,+8@F+8@538,,7,,,8,@B,38?FGGA8>F9ADCFEEEGGCFFG*=CFGGG>CFGGGGGGGGGGFGGCCFGG?EGGDGGGGG>>FGGG*:CCC7CGGDGG>:EFG?GGGFGEGGGGGGGEGGGGGGGEGEGG*:*;2:7CFCFGGGGGCGGFGGGBFGGGFFF:B5CCG
@M03364:396:000000000-C9LGT:1:1101:19259:3053 1:N:0:10
ACTCCTACGGGAGGCAGCAGTGGGGAATATTGCACAATGGGCGCAAGCCTGATGCAGCGACGCCGCGTGCGGGATGGAGGCCTTCGGGTTGTAAACCGCTTTTGTTCAAGGGCAAGGCACGGTAGCGGCTGCGTTGAGTGGATTGTTCGAATAAGCACCGGCTAACTACGTGCCAGCAGCCGCGGTAATACGTAGGGTGCAAGCGTTATCCGGATTTATTGGGCGTAAAGGGGTCGTAGGCGGTTCGTCGCGTCCGGGGTGAAAGTCCATCGCTTAACGGTGGATCCGCGCCGG
+
GGGGGGGGGGGGGGGGGGGGGGGGGGGGGGGGGGGGGGGGGGGGGGGGGGGGGGGGGGGGGGGGGGGGGGGGGGGGGGGGGGGGGGGGGGGGGGGGGGGGGGGDG8D,DFGGGGGG7DF8+:F++:CF+*5+*@C:FFBEF@FFGF;FGGGGBGGGGGGGEGGGGGGGG=CFFGGGGGGGGC@EGEECF7CCCEFGGGEEFGGGGGGCCCGGGCEGC<CGGF@EG8*CCCG=*1*:?FGDGEEC8EEECEDE:CCE5/71?=F0CGGGC79CDGG3:*CD)8*9D7CF977CD<
@M03364:396:000000000-C9LGT:1:1101:9864:3092 1:N:0:10
ACTCCTACGGGAGGCAGCAGTGGGGAATCTTGCGCAATGGGGGCAACCCTGACGCAGCGACGCCGCGTGCGGGACGAAGGCCTTCGGGTCGTAAACCGCTTTCAGCAGGGACGAGGCCGCGCGGTGACTCTCCCTGCAGAAGAAGCCCCGGCTAAATACGTGCCAGCAGCCGCGGTAATACGTAGGTGGCGAGCGTTGTCCGGATTTACTGGGCGTAAAGGGAGCGTAGGCGGACTTTTAAGTGAGATGTGAAATACCCGGGCTCAACTTGGGTGCTGCATTTCAAACTGGA
+
GGGGGGGGGGGGGGGGGGGGGGGGGGGGCGGGGGGGGGGGGDGGGGFGGGGGGGGGGGGGGGGGGGGGGGEGGGGGGGGGGGGGGGGGGDGGGGGGGGGGGGGFFFGGGGGGGG7C7<>7*4411<*<,,788,2,4?CA8,>?@FCFCC<F:EFFGGGGFGGGGGGFC6CEED>*8CGFGGGGGEGGGGC5CGEG5:>CFC5>*1:<<C7CEECE?CFFFGGGCE5AEEEE5:E5<9<:0<<99<:<CA:CFCEDD@EE>*)/:7CFG*+2*2*1:D648BFG>C>?C4?7
@M03364:396:000000000-C9LGT:1:1101:11885:3107 1:N:0:10
ACTCCTACGGGAGGCAGCAGTGGGGAATATTGCACAATGGGGGAAACCCTGATGCAGCAACGCCGCGTGAGTGATGACGGCCTTCGGGTTGTAAAGCTCTGTCTTCAGGGACGATAATGACGGTACCATAGGGGGAAGCCCCGGCTAACTACGTGCCAGCAGCCGCGGTCATACGTAGGGGGCGCGCGTTGTCCGGAATGATTGGGCGTAAAGGGCGCGTAGGCGGCCTGGTAAGTCTGGAGTGAAAGTCCTGCTTTTAAGGTGGGAATTGCTTTGGAAACTGCTAGGCTCG
+
GGGGGGGGGGGGGGGGGGGGGGGGGGGGGGGFGGGGGGGGGGGGGGGGGGGGGGGGGGGGGGGGGGGGGGGGGGGGGGGGGGGGGGGGGGGGGGGGGGGGGGGCGGGGGGGGGFCC+<E??8C3+BFGC,@B,=>7F+@@FFCCF7@>CFCECFGFGGGFCFFGGGGG:*1,CFC<<FGGGGGG**2CECEGFGGEGEEFFEFGGGGGGCEFFGGGGGGGGGEGGE:CEGGGCFDEEFGGGGGGGFG?ACCFGG6<:<C69@CGCDFDG:FGF??F4>0:FB?CFFGFF@FD
@M03364:396:000000000-C9LGT:1:1101:14651:3113 1:N:0:10
ACTCCTACGGGAGGCAGCAGTGAGGAATATTGGTCAATGGGCGAGAGCCTGAACCAGCCAAGTAGCGTGCAGGATGACGGCCCTATGGGTTGTAAACTGCTTTTGTAGGGGGATAACGTGCTCCGCGTGTGGCGTTTTGTAGGTACCATACGAATAAGCACCGGCTAACCCTGTGCCAGCAGCCGCGGTAATACAGAGGGTGCAAGCGTTAATCGGAATTACTGGGCGTAAAGCGAGCGTAGGTGGCTTGATAAGTCAGATGTGAAAGCCCCGGGCTTAACCTGGGAACGGCAT
+
GGGGGGGGGGGGGGGGGGGGFGGGGGGGEGGGFGGGGGGGGGGGGEGGFGGGGGGGGFFGAFEFGGGGGCFGGGGGGGGEGGGFGGGGGGGGGGGFGGGDGGG<FF<,CFF7FFEE9+BD@D<,4B@F++883@+@FFGF9,3C@C,<DEEGFDDEGGFA>CFFFEEFF:2>FFG9<FGGGGGCFEGGFEGGG:FEGGGEFFCC:BFGGGDGDCFE:*;CGFGGDF8C8EGGGGGGGGEE=EEAFGCF5CFFCCGFCCFGGGGGFFGGGGGGGGDG:FGGF4AFGGCF<>>GDC
@M03364:396:000000000-C9LGT:1:1101:16285:3120 1:N:0:10
ACTCCTACGGGAGGCAGCAGTGAGGAATATTGGTCAATGGGTGAGAACCTGAACCAGCCAAGTAGCGTGCAGGAAGACGGCCCTATGGGTTGTAAACTGCTTTTGTACGGGGATAAAGGAGGCTACGTGTAGCTTTTTGCAGGTACCGTACGAATAAGGACCGGCTAATTCCGTGCCAGCAGCCGCGGTAATACGGAAGGTCCGGGCGTTATCCGGATTTATTGGGTTTAAAGGGAGCGCAGGCTGTCGGTTAAGCGTGTTGTGAAATGTAGGCGCCCAACGTCTGAATTGC
+
GGGGGGGGGGGGGGGGGGGGGGGGGGGGGGGGGGGGGGGGGGGGGGGGGGGGGGGGGGGGGGGGGGGGGGGGGGGGGGGGGGGGGGGGGGGGGGGGGGGGGGGGGGGGGGGGDGFGGGGFD-BE,BFG?4=8,CFGFGGGF?FF<DFGGGGGDFGGGGGGGGGGGGGGGCGGGGGGGGGGGGGFGGGGGEGGGGGGCFGGGGGGGGGGGGGGGGGGGCCGGGGGGGCEGGGGGGGGGGGGGGGDGGGGGGGEEFGGG?E=FFFGGGGGGGFFGGGGGGCGFFGGGC>BGFFG
@M03364:396:000000000-C9LGT:1:1101:22646:3147 1:N:0:10
ACTCCTACGGGAGGCAGCAGTGGGGAATTTTGGACAATGGGCGCAAGCCTGATCCAGCTATTCCGCGTGTGGGATGAAGGCCCTCGGGTTGTAAACCACTTTTGTAGAGAACGAAAAGACATCTTCGAATAAAGGATGTTGCTGACGGTACTCTAAGAATAAGCACCGGCTAACTACGTGCCAGCAGCCGCGGTAATACGTAGGGTGCAAGCGTTATCCGGATTTATTGGGCGTAAAGGGCTCGTAGGCGGTTCGTCGCGTCCGGTGTGAAAGTCCATCGCTTAACGGTGGATC
+
GGGGGGGGGGGGGGGGGGGGGGGGGGGGGGGGGGGGGGGGGGGGGGGGGGGGGGGGGGGGGGGGGGGGGGGGGGGGGGGGGGGGGGGGGGGGGGGGGGGGGGGGGFGCFGGGGGGG=BFGDCF<CCFG88A:,<C3CFGGGGGGGGGGGGGGGGGGGGGFGGGGGGGGGFGEGFGGGGGGGGGGGGGGGGGGGGGGGGGGGFGGGGGGGGGGGGGGGGGGGGGGGGGGGFGGGGDGGGGGGGGGGGGGGGGGGGGGGGGGGGDEGGGCDFFGCGFFGGGGFFGGGGGDDFFGGF
@M03364:396:000000000-C9LGT:1:1101:7935:3162 1:N:0:10
ACTCCTACGGGAGGCAGCAGTGGGGAATATTGCACAATGGGCGCAAGCCTGATGCAGCGACGCCGCGTGAACGATGACGGCCTTCGGGTTGTAAAGTTCTGTTATACGGGACGAATAGTACTACTGTCAATTCCTGTCGTAAGTGACGGTACCGTAAGAGAAAGCCACGGCTAACTACGTGCCAGCAGCCGCGGTAATACGTAGGTGGCAAGCGTTGTCCGGAATTATTGGGCGTAAAGGGCGCGCAGGCGGATTCTTAAGTGGGATGTGAAATACCCGGGCTTAACCTGGGTG
+
GGGGGGGGGDGGGGGGGGGGGGGGGGGGGFGGGGGGGGGGGGGGGGGGGGGGGGGGGGGFFEDGDGGGEGGFEGGFGGGGGGGFFGGGFGGGGGGGGGGGGGGGGGGFEGGGGEGF+BE<,-,<,CFF,,9,3<,:@3@F7FBF9==C@FFEFGCGGCFGFGGGGGGGE*>CFF,?FGGGGG<CCFGGGG7BFGCGFFACFGG>CCCGGCGGGCCGGGGGGG>8CEFGGFGDFEEEEGFFEGGGGG5::EEGEGEGFGFFGCFFF*A5FD9:7A?D**:<)7CFCGFFGF>*2*
@M03364:396:000000000-C9LGT:1:1101:15716:3176 1:N:0:10
ACTCCTACGGGAGGCAGCAGTGGGGAATATTGCACAATGGGCGCAAGCCTGATGCAGCGACGCCGCGTGCGGGATGGAGGCCTTCGGGTTGTAAACCGCTTTTGTTCAAGGGCAAGGCACGGTTTCGGCCGTGTTGAGTGGATTGTTCGAATAAGCACCGGCTAACTACGTGCCAGCAGCCGCGGTAATACGTAGGGTGCAAGCGTTATCCGGATTTATTGGGCGTAAAGGGCTCGTAGGCGGTTCGTCGCGTCCGGTGTGAAAGTCCATCGCTTAACGGTGGATCCGCGCCGG
+
GGGGGGGGGGGGGGGGGGGGGGGGGGGGGGGGGGGGGGGGGGGGGGGGGGGGGGGGGGGGGGGGGGGGGGGGGGGGGGGGGGGGGGGGGGGGGGGGGGGGGGGGGGGGGGGGGGGGGGGGG@GGEFGG@8@338>FFGGGGFFGGGGGGGFF<FGGGGGGGGGGGGGGG<CGGGGGGGGGGGGGGGGGGGGGF?FGGGGGGGGGGGGGGGGGGGGGGGGGGGGGGGEGGGGGGGGGGGGGGGGGGGGGGGGGGEGGGEGGGFGGGGGGGGGGGGGDGGGG@FGGGGGFGFFGGG
@M03364:396:000000000-C9LGT:1:1101:25168:3191 1:N:0:10
ACTCCTACGGGAGGCAGCAGTGGGGAATCTTCCGCAATGGGCGAAAGCCTGACGGAGCAACGCCGCGTGAGTGATGACGGCCTTCGGGTTGTAAAGCTCTGTGATCGGGGACGAACGGTCCCTCAGCTAATACCTTATGGAAGTGACGGTACCCGAATAGCAAGCCACGGCTAACTACGTGCCAGCAGCCGCGGTAATACGTAGGTGGCAAGCGTTGTCCGGATTTATTGGGCGTAAAGCGAGCGCAGGCGGAATGATAAGTCTGATGTGAAAGCCCACGGCTCAACCGTGGA
+
GGGGGGGGGGGGGGGGGGGGGGGGGGGGGGGGGGGGGGGGGGGGGGGGGGGGGGGGGGGGGGGGGGGGGGGGGGGGGGGGGGGGGGGGGGGGGGGGGFGGGGGCEGF=CGGGGEEE7F:333:,,:@C3<8,,3@3>DF<,8,7,33@@FEE@FCEGEGGGGGFGGCCG*=FGGFCF7<<<CG@FFGGGGEGGCCGGGGEG<CFGGGG>FFGDEGGCEGGGGGGGF9FEFFFEE>ECCFE?8EC:CEGGGGGEGCFGGGGGCFEFGCFC>@F7<EFGGEGFF5DGGGFG:FDC
@M03364:396:000000000-C9LGT:1:1101:15034:3211 1:N:0:10
ACTCCTACGGGAGGCAGCAGTGGGGAATATTGCACAATGGGGGAAACCCTGATGCAGCAACGCCGCGTGAGTGATGACGGCCTTCGGGTTGTAAAGCTCTGTCTTCAGGGACGATAATGACGGTACCTGATGAATAAGCTCCGGCTAACTACGTGCCAGCAGCCGCGGTAATACGTAGGGAGCAAGCGTTATCCGGATTTACTGGGTGTAAAGGGCGTGTAGGCGGGACAACAAGTCAGATGTGAAAACTATGGGCTCAACCCATAGCCTGCATTTGAAACTGTCGTTCTTG
+
GGGGGGGGGGGGGGGGGGGGGGGGGGGGGGGGGGGGGGGGGGGGGGGGGGGGGGGGGGGGGGGGGGGGGGGGGGGGGGGGGGGGGGGGGGGGGGGGGGGGGGGGGGGDFGGGGGGG:FFFG:CCBCFGE,9CDF<FFGGGGGGGGGEFGGGGCGGGGGGGGGGGGGGGG*;FGGGGGGGEGGGGGGGGGGGGGGGGGGGGGGGGGGGGGGGGGGGGGGGGGGGGGGEGGGGGGGFGGGGGGGGGGGGGGGGGGGGGGGGGGGGGGGGGGGGGGGGFGGGGFFGGGGGFGFFF
@M03364:396:000000000-C9LGT:1:1101:12047:3259 1:N:0:10
ACTCCTACGGGAGGCAGCAGTGGGGAATATTGGGCAATGGGCGCAAGCCTGACCCAGCAACGCCGCGTGAAGGAAGAAGGCTTTCGGGTTGTAAACTTCTTTTATGAGGGACGAAACAAATGACGGTACCTCATGAATAAGCTCCGGCTAACTACGTGCCAGCAGCCGCGGTAATACGGAGGATGCGAGCGTTATCCGGATTCATTGGGTTTAAAGGGTGCGTAGGTGGCCTCTTAAGTCAGCGGTGAAAGTCAGTGGCTCAACCATTGAACTGCCGTTGAAACTGGGAAGCTT
+
GGGGGGGGGGGGGGGGGGGGGGGGGGGGGGGGGGGGGGGGGGGGGGGGGGGGGGGGGGGGGGGGGGGGGGGGGGGGGGGGGGGGGGGGFGGGGGGGGGGGGGGFGGGGFGGGGGFGGGGFGDGGECFG:398F<F,>FG,DFGGGGGGGGGGGGGFFGFGGGGGGGGGGGGGGGGGGGGGGGDFGGGGGGGGGEGGGGGEGGGFGGGGGEGGGGGGGGGGGGGGGGFGGGFGGGFGGGGGGGGGGCGFGGGGGGGGGGGCFFFGGGGGGGGGGGGGG<5C>?FGCCGFGFFGF:
@M03364:396:000000000-C9LGT:1:1101:10057:3298 1:N:0:10
ACTCCTACGGGAGGCAGCAGTAGGGAATCTTCCACAATGGACGCAAGTCTGATGGAGCAACGCCGCGTGAGTGAAGAAGGTTTTCGGATCGTAAAGCTCTGTTGTTGGTGAAGAAGGATAGTGGCAGCCCCTGGCCATTATTTGACGGTAATCAACCAGAAAGTCACGGCTAACTACGTGCCAGCAGCCGCGGTAATACGTAGGTGGCAAGCGTTGTCCGGAATTATTGGGCGTAAAGGGCGCGCAGGCGGCGTCGTAAGTCGGTCTTAAAAGTGCGGGGCTTAACCCCGTG
+
GGGGGGGGDGGGGGGGGGGGGGGGGGGGGGGGGGGGGGGGGGGGGGGGGGGGGGGGGGGGGGGGGGGGGGGGGGGGGGGGGGGGGGGGGGGGGGGGGGGGGGGGGGFFCFGGGGGG@FF<FFF8+EFG8+@:=>FGGGGGGFGGFGGGGGGGGGGGGGGGGGGGGGGGGGGGGGGGGGGGGGGGGGGGGGGGGGGGGGGGFGGGGGGGGFGGGGGGGGGGGGGGFGGFGGGGGGGEGGGGGGGGGGGGGGGGGGGGGGFGFGGGED5F>FGFGGGGGGGGFFGGGGGFGF8C
@M03364:396:000000000-C9LGT:1:1101:14354:3343 1:N:0:10
ACTCCTACGGGAGGCAGCAGTGGGGAATATTGCACAATGGGGGAAACCCTGATGCAGCAACGCCGCGTGAGTGATGACGGCCTTCGGGTTGTAAAGCTCTGTCTTCAGGGACGATAATGACTGTTCCTGCGGAGGGAGCCACGGCTAACTACGTGCCAGCAGCCGCGGTAATACGTAGGTGGCGAGCGTTGTCCGGATTTACTGGGCGTAAAGGGAGCGTAGGCGGATTTTTAAGTGAGATGTGAAATACTCGGGCTTAACCTGAGTGCTGCATTTCAAACTGGAAGTCTAG
+
GGGGGGGGGGGGGGGGGGGGGGGGGGGGGGGGGGGGGGGGGGGGGGGGGGGGGGGGGGGGGGGGGGGGGGGGGGGGGGGGGGGGGGGGGGGGGGGGGGGGGGGCFGGGGGGGDG7C+CF9<-C5,BDG8,8+++++8CFC8FGGGGFFGGFGEGGGGGGGFGGGGGGGG1:FFGGFFFGGGGGGGGDGGDFEGFGGGGDGGGGGGGGGGGGGGGGGGGGGGGGGGGGGGGGGGGGGGGGGGGGGGGGGGGGCGGCGGGGGGGDGFFFGFGGGGGGGGGGGFFGGGGGFFFF7
@M03364:396:000000000-C9LGT:1:1101:15819:3347 1:N:0:10
ACTCCTACGGGAGGCAGCAGTGGGGAATATTGCACAATGGGGGGAACCCTGATGCAGCGACGCCGCGTGCGGGATGGAGGCCTTCGGGTCGTGAACCGCTTTTGATTGGGAGCAAGCGTGAGTGAGTGTCCCTTTCGAATAAGCGCCGGCTAACTACGTGCCAGCAGCCGCGGTAATACGTAGGGTGCAAGCGTTGTCCGGAATCATTGGGCGTAAAGGGCTCGTAGGCGGTTCGTCGCGTCCGGTGTGAAAGCCCATCGCTGAACGGTGGGTCTGCGCCGGGTACGGGCGGGC
+
GGGGGGGGGGGGGGGGGGGGGGGGGGGGGGGGGGGGGGGGGGGGGGGGGGGGGGGGF5FGGGGGGGGGGEFEGFGGGGGGGGGGGGGGFGCFC>FGGGGCFGG9FGGGGGGCFF,CGCFB<8?<,8FFF<F:2,8,1;0AFC9:*1**:8:A?FFFGGFGGE9EFGCEF*?>EEE/<EFGGDG>CFGE:<FFE8?EE+AEEGGGFGGGGGFGGGEGC+@EGGGGGG5AFEGG>EEGGDGGEEEEGGGEGGD?FCG7F@CEG=*:9*AGCF5D32C7FGDCEEEDD<<DGEB)))
@M03364:396:000000000-C9LGT:1:1101:22672:3375 1:N:0:10
ACTCCTACGGGAGGCAGCAGTGGGGAATATTGCACAATGGGCGCAAGCCTGATGCAGCGACGCCGCGTGCGGGATGGAGGCCTTCGGGTTGTAAACCGCTTTTGTTCAAGGGCAAGGCACGGTTTCGGCCGTGTTGAGTGGATTGTTCGAATAAGCACCGGCTAACTACGTGCCAGCAGCCGCGGTAATACGTAGGGTGCAAGCGTTATCCGGATTTATTGGGCGTAAAGGGCTCGTAGGCGGTTCGTCGCGTCCGGTGTGAAAGTCCATCGCTTAACGGTGGATCCGCGCCGG
+
GGGGGGGGGGGGGGGGGGGGGGGGGGGGGGGGGGGGGGGGGGGGGGGGGGGGGGGGGGGGGGGGGGGGGGGGGGEGGGGGGGGGGGGGGGGGGGGGGGGGGGGGGGG9FGGGGGGGFCGG73D33EFG+@F>F<,CFF=CB@FF7FFGFFGF8FFGGGGGGGGGGGGGG<FFGGFGGGGGGGGGGDEGF?FF<AFGGGDDGGGGGEGGGGGGGGEC:@FGGGGGGGEGFGGGCCFEGGGGCEGC=CEE:CEEEGGCG?EEG<*AECFFG7<DCGFDGGGGEFGCFFFFCEFCCD
@M03364:396:000000000-C9LGT:1:1101:18240:3383 1:N:0:10
ACTCCTACGGGAGGCAGCAGTGGGGAATATTGCACAATGGGCGCAAGCCTGATGCAGCGACGCCGCGTGCGGGATGGAGGCCTTCGGGTTGTAAAGCTCTGTCTTCAGGGACGATAATGACGGTACCTGCGGAGGAAGCCACGGCTAACTACGTGCCAGCAGCCGCGGTAATACGTAGGTGGCGAGCGTTGTCCGGATTTACTGGGCGTAAAGGGAGCGTAGGCGGATTTTTAAGTGAGATGTGAAATACTCGGGCTTAACCTGAGTGCTGCATTTCAAACTGGAAGTCTAG
+
GGGGGGGGGGGGGGGGGGGGGGGGGGGGGGGGGGGGGGGGGGGGGGGGGGGGGGGGGGGGGGGGGGGGGGGGGGGGGGGGGGGGGGGGGGGGGGGGGGGGGGGGGGGGGGGGGFCEFGFFG8@B+BFG,8@C<FF+@FFGGGGGDGCFGFDFFGGGGGGGGGGGGGGGG*;FGGGGGGGGGGGGGGGGGGGGGGGGGGGGGGGGGGGGGGGGGGGGGGGGGGGGGG:CECFGEGGGFGGGGGGFCGGFGGGGGGGGGGGGGGGGGGGGGGGGGGGGGGGGFFGGGGGFGFFG
@M03364:396:000000000-C9LGT:1:1101:25380:3398 1:N:0:10
ACTCCTACGGGAGGCAGCAGTGGGGAATATTGCACAATGGGCGCAAGCCTGATGCAGCGACGCCGCGTGCGGGATGGAGGCCTTCGGGTTGTAAACCGCTTTTGTTCAAGGGCAAGCCACTGTTACGGCCGTGTTTAGTGGATTGTTCGAATAAGCCCCGGCTAACTACGTGCCAGCAGCCGCGGTAATACGTAGGGTGCAAGCGTTATCCGGATTTATTGGGCGTAAAGGGCTCGTAGGCGGTTCGTCGCGTCCGGTGTGAAAGTCCATCGCTTAACGGTGGATCCGCGCCGG
+
GGGGGGGGEFGGGGGGGGGGFCGGGGGGGGGGGGGGFFGGGGGGGGGGGGGGGGGGFGGGGGGGGGGGGGGGGGGGGGGGGGGGGGGGGGGGGGGGGGGGGGG9F8F,CFGGGF+F+BF8,:=@,@+C+8C+5,@,7@,,,,8@C:FGGG8F>CFG,*>FEGGG?FGBF7B:FCFCGGGGGGGGGCGGGCFGC6FGGCEGGEGGCEEGGGGGG*8*<9CFFGGGGEE:FGFGD*CGEEGGFGG:CEGGGGGGGGGGG*7:8<>F<:A>FD?<D==CGGGG>FG37<D>F@.7CG
@M03364:396:000000000-C9LGT:1:1101:11224:3448 1:N:0:10
ACTCCTACGGGAGGCAGCAGTGGGGAATATTGCACAATGGGCGCAAGCCTGATGCAGCGACGCCGCGTGCGGGACGAAGGCCTTCGGGTCGTAAACCGCTTTCAGCAGGGACGAGGCCGCTACGTTGACTGTACCTGCAGAAGAAGCCCCGGCTAAATACGTGCCAGCATCCGCGGTAATACGTATGGGGCGAGCGTTATCCGGATTCATTGGGCGTAAAGAGTGCGTAGGTGGCTAAGCAAGCGCGGGGTTTAATTTCACGGCCCAACCGTGAACCGCCCTGCGAACTGTCT
+
GGGGGGGGGGGGGGGGGGGGGGGFGGGGGAFGGGGGGGGG<FGGGGGGFGGGGGGGGGGGGGGGGGEGEEGGGGGGDGGGGGGGGGGGGGGGC@DFGGGFE@FCFCD3FEFGG@@E7FFGE*C8,3@F,<@8333@DFGG@FCFCGGA:CC7<FGGGGGGGGGGGGGFG,<C@FGGGGGFGGGCCFGGGEEEE5CCEEEE7CGGGGGFF?FGFFGE:C8CFFCECGGEEDDG?FGF?888<CEFGDGEC8:5CGGF:<9FC*9=:7EF5CECDFCC3>ED3<CFGDDDGFBF:
@M03364:396:000000000-C9LGT:1:1101:13232:3478 1:N:0:10
ACTCCTACGGGAGGCAGCAGTGGGGAATATTGCACAATGGGCGCAAGCCTGATGCAGCGACGCCGCGTGCGGGATGGAGGCCTTCGGGTTGTAAACCGCTTTTGTTCAAGGGCAAGGCACGGTTTCGGCTGTGTTGAGTGGATTGTTCGAATAAGCACCGGCTAACTACGTGCCAGCAGCCGCGGTAATACGTAGGGTGCAAGCGTTATCCGGATTTATTGGGCGTAAAGGGCTCGTAGGCGGTTCGTCGCGTCCGGTGTGAAAGTCCATCGCTTAACGGTGGATCCGCGCCGG
+
GGGGGGGGGGGGGGGGGGGGGGGGGGGGGGGGGGGGGGGGGGGGGGGGGGGGGGGGGGGGGGGGGGGGGGGGGGGGGGGGGGGGGGGGGGGGGGGGGGGGGGGGGGGG9FGEGGG7+BFGGCF@+@@F@+8:3<<,,@3@FGFGC=FGGGG@7?FGGGFGDGGGGGGGGCCFFGGGFGGGGGEGDEEGGGGGGEFGGGGGGGGGGGGGFGGGGGGGGGGGGCEGGGEGGGGGGGGGGD>EGGGGGGGGGGGEGGGGGEEGGCGGGGGGGGGGCFGGGGG3)):577F47>BGGG
@M03364:396:000000000-C9LGT:1:1101:10637:3492 1:N:0:10
ACTCCTACGGGAGGCAGCAGTGGGGAATTTTCCGCAATGGGCGAAAGCCTGACGGAGCAATGCCGCGTGGAGGTGGAAGGCCTACGGGTCGTCAACTTCTTTTCTCGGAGAAGAAACAATGCCGGTATCTGAGGAATAAGCATCGGCTAACTCTGTGCCAGCAGCCGCGGTAAGACAGAGGATGCAAGCGTTATCCGGAATGATTGGGCGTAAAGCGTCTGTAGGTGGCTTTTCAAGTCCGCCGTCAAATCCCAGGGCTCAACCCTGGACAGGCGGTGGAAACTACCAAGCTGG
+
GGGGGGGGGGGGGGGGGGGGGGGGGGGGGGGGGGGGGGGGGGGGGGGGGGGGGGGGGGGGGGGGGGGGGGEGGGGGGGGGGGGGGGGGGGGGGGGGGGGGGGGGGGGFGGGGGGGGGGGGE-B@CFFGDFE,,=FEFFGGGGGGGGGGGGGGGGGGGGGGGGGGGGGGG<EGGGGGGGGGGGGGGGGGGGGGGGGGGGGGGGGGGGGGGGGDGGGGGGGGGDGGFGGGGGGGGGGGGGGGGEGGGGGGGGGGGGGGGGGGGGGGGGGGGGGGGGGGGGGGFFGGGGGFGFFGFG
@M03364:396:000000000-C9LGT:1:1101:14985:3494 1:N:0:10
ACTCCTACGGGAGGCAGCAGTGGGGAATATTGCATAATGGAGGGAACTCTGATGCAGCGACGCCGCGTGAGTGAGGAAGTATTTCGGTATGTAAAGCTCTATCAGCAGGGAAGATAATGACGGTACCTGAGTAAGCAGCACCGGCTAAATACGTGCCAGCAGCCGCGGTCATACGTAGGGTGCAAGCGTTGTCCGGATTTATTGGGCGTAAAGCGAGCGCAGGCGGAAAAATAAGTCTAATGTGAAAGCCCTCGGCTTAACCGAGGAACTGCATCGGAAACTGTTTTTCTTG
+
GGGGGGGGGGGGGGGGGGFGGGCGEGGGGGGGGG<FFGFGGGGGGGGGGGCFGGGFGGGGGGGGGGGGEFGGGGEGGGGGGGGGGGGGGGGGGGGGFFGCG?FCFGGGGGGGGCAFCDEGC->B+BFAA,AA,,8,A=DFFEEGGG7FFGFF<F>FGFGGGGGGGGGGG*>FFFGGGGGGGGGGGGGG=B@EGFGGGGGAFGGGG7EEEGGGGDDEGDGGGGGDEGECCF>E?7EFFGGGGGGFGGGGGGGGGDE=FGGGFFGGCGDFGGGGGFCDDGGGFFGCCF47DFFG
@M03364:396:000000000-C9LGT:1:1101:11055:3519 1:N:0:10
ACTCCTACGGGAGGCAGCAGTGGGGAATCTTGCGCAATGGGCGGAAGCCTGACGCAGCGACGCCGCGTGCGGGAGGAAGGCCCTCGGGTCGTAAACCGCTTTCAGCAGGGACGAGGCCGCATGATGACGGTACCTGCAGAAGAAGCCCCGGCTAACTACGTGCCAGCAGCCGCGGTAATACGTAGGGGGCGAGCGTTATCCGGATTCATTGGGCGTAAAGCGCTCGTAGGCGGCCTGCTAGGTCGGGAGTCAAATGCGGGGGCCCAACCCCCGGCCGCTCCCGATACCGGCGGG
+
GGGGGGGGGGGGGGGGGGGGGGGGGGGGGGGGGGGGGGGGGFGGGEGGGDFGGGGGEGEGGGGGGGGGGGGDGGGGGGGGGGGGGGGGGDEGGAFFGGGGGGGGGGG8CFGGGGGDGGGG7-8,3@CC81C+8,8,=CCG:@GF7B8CEGEEFEFGFGGDFCDGGGGC@>EGDGGCECGCGGE?8?CE>EGGGCG>CEFGCGGGGGGFGDGCCGGGGDFGGGEGCEECFE6EE=5EGFGGGGGGGGG=E:@CEFGGGGGGD5):57CGD<E5CEED3D5C@>5*17>FGFFGD/
@M03364:396:000000000-C9LGT:1:1101:17327:3541 1:N:0:10
ACTCCTACGGGAGGCAGCAGTGAGGAATATTGGTCAATGGATGAGAATCTGAACCAGCCAAGTAGCGTGCAGGACGACGGCCCTATGGGTTGTAAACTGCTTTTGTACGGGGATAAAGGAGCTTGCGTGTAAGTTTTTGCAGGTACCGTACGAATAAGGACCGGCTAATTCCGTGCCAGCAGCCGCGGTAATACGGAAGGTCCGGGCGTTATCCGGATTTATTGGGTTTAAAGGGAGCGCAGGCTGTCGGTTAAGCGTGTTGTGAAATGTAGGTGCCCAACACCTGCACTGC
+
GGGGGGGGGGGGGGGGGGGGFGGGGGGGGGGGGFGGGGGGGGGGGGGGGGGGGGGGGGGGDFGGGGGGGGGGGGGGGGGGGGGGGGGGGGGGGGGGGGGGGGGGGAEEFGEFECG9,5C,?-B4,ACB44A<CF9ACFCB?FGG95CFGGGG>AF7FGFGGGGGGEGFC@BFEGGDGGGGGFDBGGGGGBCEFFFGD7FGGFFFGGGGGGEGFGEGC>E9FFGGGG:8C?CFFEEGGDEGDGGGGGCFGGGGEFCEDCEG8CFGGGFFFGFGGCFGGFCC>FEDFGGF6BFG
@M03364:396:000000000-C9LGT:1:1101:19546:3541 1:N:0:10
ACTCCTACGGGAGGCAGCAGTAGGGAATTTTCGTCAATGGGCGCAAGCCTGAACGAGCAATGCCGCGTGGGTGAAGACGGTCTTCGGATTGTAAAGCCCTGTTGCCGGGGACAAAGGACAGCCAGAGTGCACAGCTGACTGTTTGATGGTACCCGGCCAGAAAGCCACGGCTAACTACGTGCCAGCAGCCGCGGTAATACGTAGGTGGCAAGCGTTATCCGGAATGATTGGGCGTAAAGGGTGCGCAGGCGGCTGTGCAAGTCTGAAGTAAAAGGGACCGGCTCAACCGGTTCG
+
GGGGGGGGGGGGGGGGGGGGGGGGGGGGGGGGGGGGGGGGGGGGGGGGGGGGGGGGGGGGGGGGGGGGGGGGGGGGGGGGGGGGGGGGGGGGGGGGGGGGGGG9E?FEGGGDGGGGGGGGF>B,,3DF,<9:FA<><><,E,EFFFGGGGGGFGGGGGGGGFGGGGGGG<5FFGGFGGGGGGGGGGGGFGGGG@FGGGGGGAFEFGGGGFGGFGGGGCCFGGGGGF<CFGGGFE?:EDCFGFEGG=EGGGCGGGGGGEFGGGGGG7FD?CCGCCEG<359BF294C5FGDD9*)
@M03364:396:000000000-C9LGT:1:1101:5985:3542 1:N:0:10
ACTCCTACGGGAGGCAGCAGTGGGGAATATTGCACAATGGGCGCAAGCCTGATGCAGCGACGCCGCGTGCGGGATGGAGGCCTTCGGGTTGTAAACCGCTTTTGTTCAAGGGCAAGGCACGGTTTCGGCCGTGTTGAGTGGATTGTTCGAATAAGCACCGGCTAACTACGTGCCAGCAGCCGCGGTAATACGTAGGGTGCAAGCGTTATCCGGATTTATTGGGCGTAAAGGGCTCGTAGGCGGTTCGTCGCGTCCGGTGTGAAAGTCCATCGCTTAACGGTGGATCCGCGCCGG
+
GGGGGGGGGGGGGGGGGGGGGGGGGGGGGGGGGGGGGGGGGGGGGGGGGGGGGGGGGGGGGGGGGGGGGGEGGGGGGGGGGGGGGGGGGGGGGGGGGGGGGGGGGGGGGGGGGGGGGGGGG+BFGDFG<3@5@F<FGGFAF@FFG<FGGGGFDFGGGGGGGDGGGGFGGFGGGGGGGGGGGGEFGGGGGGGFFGFEGGGGGGGGGGGGGFGEGGECCFGGGGGGGGEGGFGGEFFECEGGFGGEGGGGGGGG=CECGCE:EFGGGFGGFGGGCCGDGGGGFFGGGGD79><<CG
@M03364:396:000000000-C9LGT:1:1101:14099:3546 1:N:0:10
ACTCCTACGGGAGGCAGCAGTCGAGGATCATTTGCAATGGGGGGAACCCTGACCGAGCAACGCCGCGTGAACGAGGAAGGCCTTCGGGTCGTAAAGTTCTGTTGCGAAGGAAGAACGCCGGCGGGAGGGTATGCCCTTCGGGTGACGGTACTTCGCGAGAAAGCCACGGCTAACTACGTGCCAGCAGCCGCGGTAATACGTAGGTGGCGAGCGTTATCCGGAATCATTGGGCGTAAAGAGGGAGCAGGCGGCCGTGAGGGTCTGTGGTAAAAGACTGAAGCTCAACTTCAGTG
+
GGGGGGGGGGGGGGGGGGGGGGGEGGGGGCFGGGGGGGGGGGGGGGGGGGGGGGGGGGGGGGGGGGGGGGGGGGGGGGGGGGGGGGGGGGGGGGGGGGGGGGGGGGGEGGGGGGGGCCG7F*=/2?EG2*332<,,3AFFDGCCFGDEGGDGCGGGGGGGGGGGGGFEGEGGGGGGGGGGGGGGGGGGGGGGGCG*<FGGGGGGGGGGGEGGGGGGGGGGGGGGGGGGGGGGGEGGGGGGGGGGGGGGGGGGGGCGFGGDC?5FFGGGGGDCFGGGGGGGF?FG*7F67BFCD
@M03364:396:000000000-C9LGT:1:1101:8704:3584 1:N:0:10
ACTCCTACGGGAGGCAGCAGTAGGGAATCTTCCACAATGGACGCAAGTCTGATGGAGCAACGCCGCGTGAGTGAAGAAGGTTTTCGGATCGTAAAGCTCTGTTGTTGGTGAAGAAGGATTGAGGTAGTAACTGCCCTTTATTTGACGGTAATCAACCAGAAAGTCACGGCTAACTACGTGCCAGCAGCCGCGGTAATACGTAGGTGGCGAGCGTTGTCCGGATTTACTGGGCGTAAAGGGAGCGTAGGCGGATTTTTAAGTGAGATGTGAAATACTCGGGCTTAACCTGAGTGC
+
FGGGGGGGGGGGGGGGGGGGGGGGGGGGFGGEGGGGGGGFFGGEGFFEFGGGEFGGGGGGGGGGGDGGGFGGGGFGFGGGFFGGGGG@FGGGGGGGAEGGGGGGGFFGECGFGGG<==E,6-CB?FFD,,9B<,3<DF@,,5EFEEEFEGDGAEFD<CFGDFGEGFGGGDG@FFGGGGGGGGGGFFGGGGGGGCEECFGGGGGGFFGGGGGGGGGGGCFGG5;EFF<@EGG5EEGGGGGG5CEG:=EGGGGCC5FG7C<9<@:??:CGGFFFGGCDFGGD3>CCGG=?FFF>F*
@M03364:396:000000000-C9LGT:1:1101:25603:3657 1:N:0:10
ACTCCTACGGGAGGCAGCAGTGGGGAATATTGCACAATGGGGGAAACCCTGATGCAGCGACGCCGCGTGAGTGATGAAGTATTTCGGTATGTAAAGCTCTATCAGCAGGGAAGAAAATGACGGTACCTGACTAAGCAGCACCGGCTAAATACGTGCCAGCAGCCGCGGTAATACGGAGGGTGCAAGCGTTAATCGGAATAACTGGGCGTAAAGGGCATGCAGGCGGTTCATCAAGTAGGATGTGAAATCCCCGGGCTCAACCTGGGAACAGCATACTAAACTGGTGGACTAG
+
GGGGGGGGGGGGGGGGGGGGGGGGGGGGGGGGGGGGGGGGGGGGGGGGGGGGGGGGFGGGGGGGGGGGGGGGGGGGGGGGGGGGGGGEGGGGGGGCFGGFGGGGGCG<DGGGGG<F,A?AF-@++8FGB,A?,:>=CFE<FF=F7<BFFGFCDFGGGG@FGGCGGGGGG*:;FGGGGGGGGGGGGGGGCGFGGGGGGGGGGGFGGGGGEGGGGCEGGGGGGGFGGGCEGGGGGGD9EGGGGFFGGGGGGGDGDGGGGGGCFFGGGGGGGGGGGCGGGGGGFFGGGGGFGFFG
@M03364:396:000000000-C9LGT:1:1101:9249:3672 1:N:0:10
ACTCCTACGGGAGGCAGCAGTGGGGAATATTGCACAATGGGGGAAACCCTGATGCAGCAACGCCGCGTGAGTGATGACGGCCTTCGGGTTGTAAAGCTCTGTCTTCAGGGACGATAATGACGGTACCTGAGGAGGAAGCCACGGCTAACTACGTGCCAGCAGCCGCGGTCATACGTAGGTGGCGAGCGTTGTCCGGATTTACTGGGCGTAAAGGGCTCGTAGGCGGTTCGTCGCGTCCGGTGTGAAAGTCCATCGCTTAACGGTGGATCCGCGCCGGGTACGGGCGGGCTTG
+
GGGGGGGGGGGGGGGGGGGGGGGGGGGGGGGGGGGGGGGGGGGGGGGGGGGGGGGGGGGGGGGGGGGGGGGGGGGGGGGGGGGGGGGGGGGGGGGGGGGGGGGGGGGGGGGGGGGG+EF@?-F3AFF,,,8+,+83@FCGGGGGGGGGGG9FFFGGGGGGGGGGGGGGE*B;FGGCFGGGGGGGFGGFCFGGGGEGGGGGFGGGGGGGEGGGGGGGGGEGGGGGGG8CCEGGEGCEEGGG:CCC9FFGFGGGDFGDGGGGFEDEGGG4>D5CDECGDGGGFFGGGGGFD>5D
@M03364:396:000000000-C9LGT:1:1101:22513:3684 1:N:0:10
ACTCCTACGGGAGGCAGCAGTGAGGAATATTGGTCAATGGGCGGAAGCCTGAACCAGCCAAGTCGCGTGAGGGAAGACGGTCCTACGGATTGTAAACCTCTTTTGTCGGGGAGCAAAGGGGCCCCGCGTTGCCGGATGAGCGTACCCGAAGAAAAAGCATCGGCTAACTCCGTGCCAGCAGCCGCGGTAATACGGAGGATGCGAGCGTTATCCGGATTTATTGGGTTTAAAGGGTGCGCAGGCGGCTTGACAAGTCAGCGGTAAAAATTCGGGGCTCAACCCCGTCCGGCCGTT
+
GGGGGGGGGGGGGGGGGGGGGGGGGGGGGGGGGGGGGGGGGGGGGGGGGGGGGGGGGGGGGGGGGGGGGGGGGGGGGGGGGGGGGGGGEGGGGGGGGFGGGGGFGGGGGGG@FFDF,DD+++3++@>F538<,+@CFG<FB:FGCGGEFGCG8FFGGGGGGGGGGGGGGF?FFFGGGGGGFGGGGGGGG?FGFGGGDGCCFGGEGGGGGGFEFGGG5CCF9CFFEEEE8CCCGDFGGGGGGGGGGG57EFF?CFFCFGGGECCEFCFGCGGCCCEDGFFGFEGGGGGBD@BDD5
@M03364:396:000000000-C9LGT:1:1101:19905:3711 1:N:0:10
ACTCCTACGGGAGGCAGCAGTGGGGAATATTGCACAATGGGCGCAAGCCTGATGCAGCGACGCCGCGTGCGGGATGGAGGCCTTCGGGTTGTAAACCGCTTTTGTTCAAGGGCAAGGCACGGTTACGGCCGTGTTGAGTGGATTGTTCGAATAAGCACCGGCTAACTACGTGCCAGCAGCCGCGGTAATACGTAGGGTGCAAGCGTTATCCGGATTTACTGGGCGTAAAGCGTCTGTAGGTGGCTTTTTAAGTTCGCCGTCAAATCCCAGGGCTCAACCCTGGACAGGCGGTGG
+
GGGGGGGGGGGGGGGGGGGGGGGGGGGGGGGGGGGGGGGGGGGGGGGGGGGGGGGGGGGGGGGGGGGGGGGGGGGGGGGGGGGGGGGGGGGGGGGGGGGGGGGGGGG9FGGGGFGGCFFF=+B<+@FG++5*58,3@FFFG9C@@<AFGGFF*@CGGGGGGGGGGGGGG<ECEFGGGGGGGGGGGGGGGFFCFGGGGFCGGGGGGGGGGGGGGGGGGGFGGGFGGGCGGGGGGGGGGGGGGGGGGGGGGGGGGGGGDGGGD*>FGCFFGGGGGGGFCGGGFFGGGGGFGFFGGG
@M03364:396:000000000-C9LGT:1:1101:9424:3718 1:N:0:10
ACTCCTACGGGAGGCAGCAGTGGGGAATATTGCACAATGGGGGAAACCCTGATGCAGCAACGCCGCGTGAGTGATGACGGCCTTCGGGTTGTAAAGCTCTGTCTTCAGGGACGATAATGACGGTACCTGAGGCGGAAGCCACGGCTAACTACGTGCCAGCAGCCGCGGTAATACGTAGGTGGCGAGCGTTGTCCGGATTTACTGGGCGTAAAGGGAGCGTAGGCGGACTTTTAAGTGAGATGTGAAATACCCGGGCTCAACTTGGGTGCTGCATTTCAAACTGGAAGTCTAG
+
GGGGGGGGGGGGGGGGGGGGGGGGGGGGGGGGGGGGGGGGGGGGGGGGGGGGGGGGGGGGGGGGGGGGGGGGGGGGGGGGGGGGGGGGGGGGGGGGGGGGGGGGGFGGGGGGGGGGFFGFGFF=+BFF,:@B+@F+@FGGGGGGGG:FGGFGFGGGGGGGGGGGGGGGG*=FGGGGGGGGGGGGGGGGGGGGGGGGGGGGGGGGGGGGGGGGGGGGGGGGGGGGGG8EGGGGGGGGGGGGGGGGGGGGGGGGGGGGGGGGGFFGGF:CDFFGGGGGGGFFFFFGCGGFGFFG
@M03364:396:000000000-C9LGT:1:1101:19687:3757 1:N:0:10
ACTCCTACGGGAGGCAGCAGTGGGGAATATTGCACAATGGGCGCAAGCCTGATGCAGCGACGCCGCGTGCGGGATGGAGGCCTTCGGGTTGTAAACCGCTTTTGTTCAAGGGCAAGGCACGCTTTCGGCTGAGTTTAGTGGCTTGTTCGAATAAGCACCGGCTAACTACTGGCCAGCAGCCGCGGTCATACGTAGGGGGCAAGCGTTATCCGGATTTATTGGGCGTAAAGGGCTCGTAGGCGGTTCGTCGCTTCCGGGGTGAAAGTCCATCGCCTAACGGAGGGTCCGGGCCGG
+
CGGGGGGGGGGGGGGGGGGGGGGGGGGFGGGGGCFGGGDGGGGDGEGGGGFGGGGGGGEE:FGGGGGGGGEFECCBFGGGGDGG?FGGFFGGCEGFFFEGGF<<D8FGGGCFFC=F++BF=+3++:@F++8,8,8,3<@FF*>D@DC>FG,?D;<DCC@FD<CCFE,,<,,7<:>@BFFC=CFCCB7<9CCF9,;EE***2C@8CCEDF+<EC**/3+@FGGG*:C2:@0+;*288*;@8<::*11:E8C85*/217/5>E*2<C*27?:075**1>4CC))*)10>5)5)975
@M03364:396:000000000-C9LGT:1:1101:25486:3770 1:N:0:10
ACTCCTACGGGAGGCAGCAGTGAGGAATATTGGTCAATGGGCGGAAGCCTGAACCAGCCAAGTCGCGTGAAGGATGAAGGTATTATGTATTGTAAACTTCTTTAGCAGTGGAGAAATAAGGGGTTCGTGTCCAGTGATGCTAGTACACTGAGAATAAGGATCGGCTAACTCCGTGCCAGCAGCCGCGGTCATACGGAGGATCCGAGCGTTATCCGGATTTATTGGGTTTAAAGGGTGCGCAGGCGGCCTTGCAAGTCAGCGGTCAAATCGTGGAGCTCAACTCCATTCCGCCGT
+
GGGGGGGGGGGGGGGGGGGGGGGGGGGGGGGGGGGGGGGGGGGGGGGGGGGGGGGGGGGGGGGGGGGGGGGGGGGGGGGGGDFGGGGGGGG,CFGFGGGFFFD,CEFFEGGGGGBEFCB9F<FC+BFG+:A?8,B,?FGGGFFGE9BFFGFF,C?FGGGG@FGGGFFGF,7DCFD7FGGGGGG>@EGGG*<BECFFGGGGGGGGGGGGGCGGGGGGGE5EFG9FGG*CECFFGFGGGGGGGGGCGGGEGFGGDGFFGGGFGEDEGFGGC<AGGGGD7FFGFFGFGGGFGFFGG7
@M03364:396:000000000-C9LGT:1:1101:14672:3795 1:N:0:10
ACTCCTACGGGAGGCAGCAGTAGGGAATCTTCCACAATGGACGCAAGTCTGATGGAGCAACGCCGCGTGAGTGAAGAAGGTTTTCGGATCGTAAAGCTCTGTTGTTGGTGAAGAAGGATAGTGGTAGTAACTGGCCTTTATTTGACGGTAATCAACCAGAAAGTCACGGCTAACTACGTGCCAGCAGCCGCGGTAATACGTAGGTGGCAAGCGTTGTCCGGATTTATTGGGCGTAAAGCGAGCGCAGGCGGAAAAATAAGTCTAATGTGAAAGCCCTCGGCTTAACCGAAGA
+
GGGGGGGGGGGGGGGGGGGGGGGGGGGGGGGGGGGGGGGGGGGGGGGGGGGGGGGGGGGGGGGGGGGGGGGGGGGGGGGGGGGGGGGGGGGGGGGGGGGGGGGGGGGGGGGGGGEGFFFAC-C85CFG5<95B,4>FGGFGFGGFGGGGGEGGGGGGGGGGGGGGFGGGGGGGGGGGGGGGGGGGGGGGGGGGGGGGGGGGGGGGGGGGGGGGGGGGGGGGGGGGGGGGGGGGGGGGGGGGGGGGGGGGGGGGGG5>CFGGGGGGGGGGGGGGGGGGGGGFFGGGGGFGFFG
@M03364:396:000000000-C9LGT:1:1101:7407:3822 1:N:0:10
ACTCCTACGGGAGGCAGCAGTAGGGAATCTTCCACAATGGACGCAAGTCTGATGGAGCAACGCCGCGTGAGTGAAGAAGGTTTTCGGATCGTAAAGCTCTGTTGTTGGTGAAGAAGGATGTGAGTAGCCACTAGCTCATATTTGACGGTAATCAACCAGAAAGTCACGGCTAACTACGTGCCAGCAGCCGCGGTAATACGTAGGTGGCAAGCGTTGTCCGGATTTATTGGGCGTAAAGGGCTCGTAGGCGGTTCGTCGCGTCCGGTGTGAAAGTCCATCGCTTAACGGTGGATC
+
GGGGGGGGGGGGGGGGGGGGGGGGGGGGGGGGGGGGGGGGGGGGGGGGGGGFGGGGGGGGGGGGGGGGGGGGGGGGFGGGGGGGGGGGGGGGGGGGGGGGGGGCF<FEFGGGGGFGGGGGG-B<FEGGB:AB,,,,CADFEGGGFGGGGGGG<FGD@C@FGGGGGGGGGCEGGGGGGGGGGGGGGGGGFEEGGFGGGGGGGGGGGGGGCCFGGFFGCB?EGDCEFGGGGGGGG?EGGGGGGFGG=EGGGGGGGGGGGGGGGEGGG5E7CDFCFECFF>FGFFGGGGCDD3@DGC
@M03364:396:000000000-C9LGT:1:1101:25934:3830 1:N:0:10
ACTCCTACGGGAGGCAGCAGTGGGGAATATTGCACAATGGGCGCAAGCCTGATGCAGCGACGCCGCGTGCGGGATGGAGGCCTTCGGGTTGTAAACCGCTTTTGTTCAAGGGCAAGGCACGCTTTCGGCCGCATTAAGTGGATTGTTCGACTAAGCACCGGCTAACTACGTGCCAGCAGCCGCGGTAAAAAGTAGGGTGCAAGCGTTATCCGGATTGATTGGGCGTAAAGGGCTCGTAGGCGGTTCGTCGCGTCCGGTGTGAAAGTCCATCGCTTAACGGTGGATCCGCGCCGG
+
GGGGGCGGGGGGGGGGECG8FEGGDEFGGFFAFGGEAFA9CFGEGGGGGGFFFFGFGG@FGGEGGGGFGGGGGCEGGGGGGGGGGF@EGC+BFGGCFEGDGGF9A,E,CF?7C+:=+:,,C7=+:@3>++@7*38,@>FD99,3>3,31D*1133<::<FC7<CFC,8:CCC7:,7C28C<<FGGE8:+++223C<CFC??FF58?;?5C?EE>C>*+<:C6CF>88=>EGGDFG**2CE62/>*:C58EE51:*//1:=E+797:CCG7+9C*79C7730):F447>*5)/)1
@M03364:396:000000000-C9LGT:1:1101:5643:3852 1:N:0:10
ACTCCTACGGGAGGCAGCAGTGGGGAATATTGCACAATGGGCGCAAGCCTGATGCAGCGACGCCGCGTGCGGGATGGAGGCCTTCGGGTTGTAAACCGCTTTTGTTCAAGGGCAAGGCACGGTTTCGGCTGTGTTGAGTGGATTGTTCGAATAAGCACCGGCTAACTACGTGCCAGCAGCCGCGGTAATACGTAGGGTGCAAGCGTTATCCGGATTTATTGGGCGTAAAGGGCTCGTAGGCGGTTCGTCGCGTCCGGTGTGAAAGTCCATCGCTTAACGGTGGATCCGCGCCGG
+
GGGGGGGGGGGGGGGGGGGGGGGGGGGGGGGGGGGGGGGGGGGGGGGGGGGGGFGGGGGGGGGGGGGGGGGGGFC7CGGGGGGGGGGGGGGGGGGGGGGGGGGGGGG9FGGGGGDG?FFG@CF@CFGG@+88@<@CFGGGCFFFFFGGGGGF1DGGGGGGGGGGGGGGG<BFFGGGGFGGGGGGGGGGGGGGEFCEGGGGGGGGGGDGFGGGGGGGGGGGGGG58E*ACFGCCFGGGDFGGGGGGGGGGGGGGGGCD:>EECGGGGGGGGGGGGFDFFGGB:EGGGGFDDFGGC
@M03364:396:000000000-C9LGT:1:1101:24240:3859 1:N:0:10
ACTCCTACGGGAGGCAGCAGTGGGGGATATTGCACAATGGAGGAAACTCTGATGCAGCAACGCCGCGTGAAGGAGGAAGGCCTTCGGGTCGTAAACTTCTGTCCTCAGGGAAGAAAAAAAGGACTGTACCTCGGGAGGAAGCCCCGGCTAACTACGTGCCAGCAGCCGCGGTAACACGTAGGGGGCGAGCGTTATCCGGAATTACTGGGCGTAAAGAGTGCGTAGGTGGCTGAGCAAGCGCGGGGTTTAATTTCACGGCCCAACCGTGAACGGCCCTGCGAACTGTTCAGCTTG
+
GGGGGFEGGGGGGEBGEEGGGFEGGCFFEGGFGGGGGGGGGGGGGGGFFFFGGGCGGEGFFEGGGGGGGGFGFDF7FFGEFGGGFGGGGEGFGGGGGGGGFGGGFFGGGGGECG<FEFG:+-:,,:=F3,,,8+86<3CC33@F+C*3*6@>@FGGF8:>FFGFCFCG@@>BFCFGGG<<CE7CC*:8:>:EE;8C9CEC:EF9C<EFGFD8CCFGFG2CGGCECG9EGDCE8=?9*;FGGGGEC5*1<?CFEG??9*:C**/>CGEFD7F*/>CG<FGGD3=5C::=FFFG*9
@M03364:396:000000000-C9LGT:1:1101:18114:3861 1:N:0:10
ACTCCTACGGGAGGCAGCAGTGGGGAATATTGGGCAATGGGGGAAACCCTGACCCAGCAACGCCGCGTGAAGGAAGAAGGCCCTCGGGTTGTAAACTTCTTTTACCAGGGACGAAGGACGTGACGGTACCTTGAGAATAAGCACCGGCAAACTTCGTGCCAGCAGCCGCGGTAATACGAAGGGTGCAAGCGTTGTTCGGAATTACTGGGCGTAAAGCGAGCGTAGGTGGCTTGATAAGTCAGATGTGAAAGCCCCGGGCTTAACCTGGGAACGGCATCTGATACTGTTAGGCT
+
GGGGGGGGGGGGGGGGGGGGGGGGGGGGGGGGGGGGGGGGGGGGGGGGGGGGGGGGGGGGGGGGGGGGGGGGGGGGGGGGGGGGGGGGGGGGGGGGGGGGGGGCFGGGGGGGGGGGF>FFC-AD>@FG+398:,>,@@FCFGCGG>CFGGGGGGGGGGGGGGGGGGGGG:EGGGGGGGFGGGGGGGGGGGGGGGGGGGGGGGGGGGGGGGGGGDGGGGGGGGGGGGFGGGGGDFGFGGGGGGGGGGGGGGGGFGGGGGGGGGGGGGGGGGGGGGGGGGGGFFGFGG?FGFFGG
@M03364:396:000000000-C9LGT:1:1101:14205:3869 1:N:0:10
ACTCCTACGGGAGGCAGCAGTGGGGAATATTGCACAATGGGCGCAAGCCTGATGCAGCGACGCCGCGTGCGGGATGGAGGCCTTCGGGTTGTAAACCGCTTTTGTTCAAGGGCAAGGCACGGTTTCGGACGTGTTGAGTGGATTGTTCGAATAAGCACCGGCTAACTACGTGCCAGCAGCCGCGGTAATACGTAGGGTGCAAGCGTTATCCGGATTTATTGGGCGTAAAGGGCTCGTAGGCGGTTCGTCGCGTCCGGTGTGAAAGTCCATCGCTTAACGGTGGATCCGCGCCGG
+
GGGGGGGGGGGGGGGGGGGGGGGGGGGGGGGGGGGGGGGGGGGGGGGGGGGGGGGGGGGGGGGGGGGGGGGGGGGGGGGGGGGGGGGGGGGGGGGGGGGGGGGGGGGGGGGGGGFG@GGG7:FG7EFG+3@3*88,@FGGGCFGF,FGGGCFDFGGGGGGGGGGGGGGG<CFEEGGGGGGGGGGGGGGGGGGGGGGGGGGGGGGGGGGGGGGGEGGGGGGGGGGGGEGGGGGGGGGGGGGGGG7EGGGGGGGG=EEG8EEGEFGDFGGGGGGGGFGGGGGBFE<FGGFFE@DGG
@M03364:396:000000000-C9LGT:1:1101:6469:3873 1:N:0:10
ACTCCTACGGGAGGCAGCAGTGGGGAATTTTCCGCAATGGGCGAAAGCCTGACGGAGCAATGCCGCGTGGAGGTGGAAGGCCTACGGGTCGTCAACTTCTTTTCTCGGAGAAGAAACAATGTCTTTATCCGCAGAATAAGCATCGGCTAACTCTGTGCCAGCAGCCGCGTTAAGACAGAGGATGCAAGCGTTATCCGGAATGATTGGGCGTAAAGCGTCTGTAGGTGGCTTTTCAAGTCCGCCGTCAAATCCCAGGGCTCAACCCTGGACAGGCGGGGGAAACTACCAAGCTGG
+
GGGGEGGGGGGGGGDGGGGGGGGGGGGGGGGGGGGGGGGGGGGGGGGFGGDFGGGCFGGDGGCFGGG@+FCFDGFGGFGGGFGGFFGGFEBFGGGGGGGGGGGDEFE7FGEFGGGCF,BF<-BC85=F3,6>++3>CFGFA,@F:<<@FGGGGGFGA9FF@FF>FFEEG*4<7FFCFGFGFGGGGGDGG@FE:CFFGGFEGBFGGG7FFGGEGGGC/8:EGC9FFG+@E8EEFGFG9FFGGCEGCGEGCGGCF6C=DCFGG6<7EGF3DFGF*A:))):9:>FGGGGFFFF<*9
@M03364:396:000000000-C9LGT:1:1101:13400:3877 1:N:0:10
ACTCCTACGGGAGGCAGCAGTAGGGAATCTTCCACAATGGACGCAAGTCTGATGGAGCAACGCCGCGTGAGTGAAGAAGGTTTTCGGATCGTAAAGCTCTGTTGTTGGGGAAGAAGAATAACGGTAGTAACTGGGATATATTTAACGTTAATCAACCGGAAAGTAACGGTAAACTACGTGCCAGAAGCCGGGGTAAAACGTGGGTGGCAGGCGTTGTCCGGATTTATTGGGCGTAAAGCGGGGGCGGGCGGATTGATAAGCCTGAGTGGAAAGCCCAGGGCTCAACCGTGGA
+
GGGGGGGGGGGGGGGGGGFGFFFGGGGGGGGGGDFGGGGGGGG7FFFGFGGG9FGGGGGGGDGGGGGGGFGGGGGGGGFGFDGGGGEGGGGGGGGCGFFGGFGGG,EB+@FGGGF,,B5,,-87++35C,C,,,,,6,<5CD<,,3B,,:+7,:>D,++8C@7@,,,@*8*@@;FF,33,@<,>:,,>,**4:4F7,3,=+44**=8+=**44F784C+;EGGGC<E7FF**1?CE5<7?****/*:>*:?E**0+:C++++2:**0*19<*CCF*/*:*)7579C7)*07*
@M03364:396:000000000-C9LGT:1:1101:6988:3908 1:N:0:10
ACTCCTACGGGAGGCAGCAGTGGGGAATATTGCACAATGGGGGAAACCCTGATGCAGCAACGCCGCGTGAGTGATGACGGCCTTCGGGTTGTAAAGCTCTGTCTTCAGGGACGATAATGATAGTACCTGCGTAAGAAGCCCCGGCTAACTACGTGCCAGCAGCCGCGGTTATACGTAGGGGGCGAGCGTTATCCGGATTTACTGGGTGTAAAGGGAGCGCAGACGGAGAAGCAAGTCTGATGTGAAAGCCCGCGGCTCAACCGCGGGACTGCATTGGAAACTGTTTATCTGG
+
GGGGGGGGGGGGGG@FGGFGGGGGGGGGGGGGGGGGGGGGGGGGGGGGGGGGG9FFGGGGGGGGGGGGGGGGGGGFGGGGG@FGGGGDGGGGGGGGGFEGGGFGGCFFCFGGGFGGDGGDC-CFFFDBB,88>F89@DEBFGEGGGGFGG<FGGGGGGGGGGGFGGGGG*=FFGGGGGGGGGGGGGGGGGEGGGGGGGGGGGGGGGGGGGGGGCGG8EEEGG>FGG;?CFGGFDGGGGGGGGGGGFGGGEEEEGGGGEFEGGCCEGGGGGGGGGGGGG?CF?G:CG:6>FFF
@M03364:396:000000000-C9LGT:1:1101:9787:3952 1:N:0:10
ACTCCTACGGGGGCAGCAGTGGGGAATATTGGGCAATGGGCGAAAGCCTGACCCAGCAACGCCGCGTGAGGGAAGAAGGGTTTCGGCTCGTAAACCTCTGTCCTATGGGACGAAGAAGATGCCGGTACCATCGGAGGAAGCCCCGGCTAACTACGTGCCAGCAGCCGCGGTAATACGTAGGGGGCGAGCGTTATCCGGATTTACTGGGTGTAAAGGGAGCGCAGACGGACCTTCAAGTCTGATGTGAAATTCCGGGGCTCAACCCCGGGACTGCATTGGAAACTGGAGATCTGG
+
GGGGGGGGGGEDGGGGGGGEFFGGGGGGGGGGGGGGGGGGGGGGGGGGGGGGGGGGGGGGGGGGGGEGGGGGGGGGGGGGGGGGGGGGGGGGGGGGGGGGGGGGGGGGGGGGGGDG8FGGG-D8>CFE>3@,8@*CFGGGGGGGGEGGGGGGFGGGGGGGGGGGGGGGGFEGGGGGGGGGGGGGGGGGDGGGGGGGGGGGGGGGGGGGGGGGGGGGGGGGGGGGGGGGGGGGGGGFGGGGGGGGGGGGGGGGGGGGGG=FGFGGGGGGGGGGGGFFGGGD?FGDGGGFGF@FGG
@M03364:396:000000000-C9LGT:1:1101:8281:3969 1:N:0:10
ACTCCTACGGGAGGCAGCAGTGGGGAATCTTCCGCAATGGACGAAAGTCTGACGGAGCAACGCCGCGTGAACGATGACGGCCTTCGGGTTGTAAAGTTCTGTTATACGGGACGAATGGCGTAGCGGTCAATACCCGTTACGAGTGACGGTACCGTAAGAGAAAGCCACGGCTAACTACGTGCCAGCAGCCGCGGTAATACGTAGGTGGCAAGCGTTGTCCGGAATTATTGGGCGTAAAGGGCGCGCAGGCGGCGTCGTAAGTCGGTCTTAAAAGTGCGGGGCTTAACCCCGGGG
+
GGGGGGGGGGGGGGGGGGGGGGGGGGGGGGGGGGGGGGGGGGGGGGGGGGGGGGGGGGGGGGGGGGGGGGGGGGGGGGGGGGGGGGGGGGGGGGGGGGGGGGGGGGGGGGGGGCFFGFGDF+@F8@FG8:@,@FGGFGGGGGGFGGGGGGGGFGGGGGGGGGGGGGGGG<EGGGGGGGGGGGGGGGGGGGGGGGGGGGGGGGGGGGGGGGGGGGGGGGFGGGGEGGGFGGGGGGGGGGGGGGGGGGGGEDGGGGGGGGFGGGGGGGGGGGGGGGGGGGDGFFGGGGGFFD3)))
@M03364:396:000000000-C9LGT:1:1101:24218:3990 1:N:0:10
ACTCCTACGGGAGGCAGCAGTGGGGAATATTGCACAATGGGCGCAAGCCTGATGCAGCGACGCCGCGTGCGGGATGGAGGCCTTCGGGTTGTAAACCGCTTTTGTTCAAGGGCAAGACAAAGTGTCGGCCGTGTTGAGTGGAGTGTTCGAATAAGCACCGGCTAACTACGTGCCAGCAGCCGCGGTAATACGTAGGGTGCAAGCGTTATCCGGATTTATTGGGCGTAAAGGGCTCGTAGGCGGTTCGTCGCGTCCGGTGTGCAAGTCCATCGCTTAACGGTGGATCCGCGCCGG
+
GGGGGGGGGGGGGGGGGGGGGGGGGGGGGGGGGGGGGGGGGGGGGGGGGGGGGGGGGGGGGGGGGGGGGGGGGGGGGGGGGGGGGGGGGGGGGGGGGGGGGGGAFGF?DGG@FGG@,3B,,-C3,:CE++8+*,,,78,@D>,@,3,7>7>,>FCCFFFEGF7:B<FGG*,@<CCFFFGGGGGEGED:<9CGFCFGG?EEFFC@E?EGGG:?EE*;6<9?EGGGG**;8CFDDCFGGEGGGCEE8:?EDEGGC=EED8>CG+:9+:FGGF+>DCC*:CE:5)7CDDFF:).99D
@M03364:396:000000000-C9LGT:1:1101:5655:3990 1:N:0:10
ACTCCTACGGGAGGCAGCAGTGGGGAATATTGCACAATGGGCGCAAGCCTGATGCAGCGACGCCGCGTGCGGGATGGAGGCCTTCGGGTTGTAAACCGCTTTTGTTCAAGGGCAAGGCACGGTTTCGGTCGTTTTGAGTGGATTGTTCGAATAAGCACCGGCTAACTACGTGCCAGCAGCCGCGGTAATACGTAGGGTGCAAGCGTTATCCGGATTTATTGGGCGTAAAGGGCTCGTAGGCGGTTCGTCGCGTCCGGTGTGAAAGTCCATCGCTTAACGGTGGATCCGCGCCGG
+
FGGGGGGGGGGGGGGGGGGGGGGGGGGGGGGGGGGGGGGGGGGGGDGGGGGGGGFGGFGGEGDGGGGGGEGG+@FDGGGGDFFGGGGEGG>FAFGCFGG:FGG<FDA<AEGGGGGFC@DCC+B>><C<++8**3:<C:CG79,>,?;,>FFF8>,:,8<FEE@FGGGF,*=F=FGEFGGGGG7CE7>EGFGFG,1A>8AC8CFFGGGGGFE;C88:9@C++<*;CGEEE7FE*;>5:EF59CE5CEGGGGDEC5:5C8CED?7C?7?7CG?DGGG37:CDD>C3=*>47@;DDD
@M03364:396:000000000-C9LGT:1:1101:24754:4002 1:N:0:10
ACTCCTACGGGAGGCAGCAGTAGGGAATCTTCCACAATGGACGCAAGTCTGATGGAGCAACGCCGCGTGAGTGAAGAAGGTTTTCGGATCGTAAAGCTCTGTTGTTGGTGAAGACGACTAGTGGTAGCCACTATCAATTATTTGACGGCAGTCAACCAGAACGTCACGGCGAACTACGTGCCCGCAGCCTCGGTAATACGTAGGGGGCAAGCGTTGACCGGATGTATTGGGCGTAAAGCGAGCGCAGGCGGAAAGATAAGTCTGAAGTGAAAGCCCCCGGCTTAACCGGGGAAC
+
GGGGGGGGGGGGGGGGGGGGGGGGGGEGGGFGCEGGGGFFCFFGGFFFGGGGG9E@EGFGEGGGGGGGGGGGGGAFG,CC49FGFEFF:FGG?<FFGG@FEGC,,,:,8AF,C,,448++A8C,,,A=8:F,3C,5,,,,5,5C<,+@+8+@B=,3@:D,@,8FC::BC**51F>F,<FGG7,1===@F::B7*4=FGFFGB*C*:CE>@CDE85**3+:CEE*<C7CCF>*:*:::<EE5EEEGCEE5EG***;67<CE9@7CD>FDGC7CFC7FD)>D>ED407:>5@B//*
@M03364:396:000000000-C9LGT:1:1101:11101:4019 1:N:0:10
ACTCCTACGGGAGGCAGCAGTGGGGAATCTTCCGCAATGGGCGAAAGCCTGACGGAGCAACGCCGCGTGAGTGAAGAAGGTCTTCGGATCGTAAAGCTCTGTTGATGGGGACGAACGCAAGCCTAGCGTACGAAAAGGCGTGGTGTAGGTACCTTTCGAGGAAGCCACGACTAACTACGTGCCAGCAGCCGCGGTAATACGTAGGGGGCGAGCGTTGTCCGGGTTTACTGGGCGTAAAGGGAGCGTAGGCGGATTTTTAAGTGAGATGTGAAATACTCGGGCTTAACCTGAGTG
+
GGGGGGGGGGGGGGGGGGGGGGGGGDGGGGGFFGGGGGGGGGGGGGGGGGGGGGGGGGGGGGGGGGGGGGGGGGGGFGGGGGGGGGGEGGGGGGGGGGGGGGGFGFFFGGGGGG++3+3++-:F,=FF++83+,+@,CG>3*@33,,7DF<F9F,DFC7FECCFEFF8:**=FFCFGFGGGGGG7:CGFFGGE:*2;9<CCGGCG5?EEEGG5C?EGG7EGG*?E8+AEGGGCE*2/;CGGFGGE=CECGC5***<2:CCGFF7E*+0::0>?F<::=E5>:5*9CC6C>@C:0
@M03364:396:000000000-C9LGT:1:1101:8427:4021 1:N:0:10
ACTCCTACGGGAGGCAGCAGTGGGGAATATTGCACAATGGGCGCAAGCCTGATGCAGCGACGCCGCGTGCGGGATGGAGGCCTTCGGGTTGTAAACCGCTTTTGTTCAAGGGCAAGGCACGGTTTCGGCAGTGTTGAGTGGATTGTTCGAATAAGCACCGGCTAACTACGTGCCAGCAGCCGCGGTAATACGTAGGGTGCAAGCGTTATCCGGATTTATTGGGCGTAAAGGGCTCGTAGGCGGTTCGTCGCGTCCGGTGTGAAAGTCCATCGCTTAACGGTGGATCCGCGCCGG
+
GGGGGGGGGGGGGGGGGGGGGGGGGGGGGGGGGGGGGGGGGGGGGGGGGGGGGGGFGGGGGGGGGGGGGGGGGGGGGGGGGGGGGGGGGGGGGGGGGGGGGGGGGGFFGGGGGGGG7FFFG7>++EFG<+58,<,,EDFFG9CEFFGFGFFGBFGGGGGGGGGGGGGGGCBFCFFGGGGGEGFGGGGGGGGGGGGGGGGGGGGGG;EGGFGGGEGGGFGGGGGGGE>EFCGGEFGGEEGGGGGGGGGCEEGG=7EED:C:C@CGCFFC:CFGGFG5CCEGFFGC=C5>FFEC9D
@M03364:396:000000000-C9LGT:1:1101:16952:4022 1:N:0:10
ACTCCTACGGGAGGCAGCAGTGAGGAATATTGGTCAATGGACGGAAGTCTGAACCAGCCATGCCGCGTGAAGGAATAAGGCCCTATGGGTCGTAAACTTCTTTTGTGGTGGAGCAATAAGACCTGCGCGTAGGTCGATGAGAGTACATCACGAATAAGCATCGGCTAACTCCGTGCCAGCAGCCGCGGTAATACGGAGGATGCAAGCGTTATCCGGAATTATTGGGTTTAAAGGGTGCGTAGGCTGTTTTGCAAGTCAGGGGTGAAAGCCCGGAGCTCAACTCCGGAACTGCCT
+
GGGGGGGGGGGGGGGGGGGGGGGGGGGGGGGGGGGGGFGGGGGGFFGGGGGGGGGGGGGGGGGGGGGGGGGGGGGGGGGGGFGGGGGGGEGGGEGGGGGCFGGAFFFGFFGFGGFGGFGG,-?B4BFG:+C=>,C+@FFDFDFFAF,CEG<C+=DFGGGGGGGGGG:FC=>FGGGDGGGGGGGGGGGGCFGGG9FGGGGGGGGGGCFGGGGGGGGGEGGGC?BCFG8EEFGFGFGGGGGGGGGGGF@FGGGGGGGGGFFGGDGGGGGGFFGGGGGGGGFGFFGGGGGEGFFGF4
@M03364:396:000000000-C9LGT:1:1101:21212:4026 1:N:0:10
ACTCCTACGGGAGGCAGCAGTGGGGAATTTTCCGCAATGGGCGAAAGCCTGACGGAGCAATGCCGCGTGGAGGTGGAAGGCCTACGGGTCGTCAACTTCTTTTCTCGGAGAAGACACAATGCCCTTATATGCAGATTAAGCATCGTCTAACTCTGTGCCAGCAGCCGCGTTAAGACAGAGGATGCAAGCGTTATCCGGAATGATTGGGCGTAAAGCGTCTGTAGGTGGCTTTTCAAGTCCGCCGTCAAATCCCAGGGCTCAACCCTGGACAGGCGGTGGAAACTACCAAGCTGG
+
GGGGGGGGGGGGGGGGGGGGGGGGGGGGGGGGGGGGGGGGGGGGGGGGGGGGGGGGGGGGGGGGGGGGGGEFGGGGGGGGGGGDGGGGGGGEGGGGGGGGGGG<F<F+@FGGGG,B8,B<5-B,8BFG,,9<3>,3C=3,B,BF<>,@DCB=CCFFFGGGGGGGF7FGG*>FGGFFGGGGGGGGGGGGFCFGGGGGGGFGGGGGGGFFFGGGGCGFGEGGGGGGGG?GGGGGGGGGGGGFEGGGGGGGGGGGGGGFGDFGCFGFCFGGFF6D9FDD5<CGFFFGGGGFGFFG4F
@M03364:396:000000000-C9LGT:1:1101:13674:4027 1:N:0:10
ACTCCTACGGGAGGCAGCAGTGGGGAATATTGCACAATGGGCGAAAGCCTGATGCAGCAACGCCGCGTGAGCGATGAAGGCCTTCGGGTTGTAAAGCTCTGTCTTCAGGGACGATAATGACGGTACCTGCGGAGGAAGCCACGGCTAACTACGTGCCAGCAGCCGCGGTAATACGTAGGTGGCGAGCGTTGTCCGGATTTACTGGGCGTAAAGCGAGCGCAGGCGGAATGATAAGTCTGATGTGAAAGCCCACGGCTCAACCGTGGAACTGCATCGGAAACTGTCATTCTTG
+
GGGGGGGGGGGGGGGGGGGGGGGGGGGGGGGGGGGGGGGGGGGGGGGGGGGGGGGGGGGGGGGGGGGGGGGGGGGGGGGGGGGGGGGGGGGGGGGGGGGGGGGGGGGGGGGGGGEGCFFFF:FFAFGG,,88+@FCFGGGGGGGGGGGGGGGFGGGGGGGGGGGGGGGG4CEGGGFGGGGGGGGGGGGGGGGGGGGDGGGGGGGGGGGGGGGGGGGGGGGGGGGGG:CGGGGGGGGGGGGGGGGGGGGGGGGGGGGGGGGGGGGGGGFGGGGFFGGGGGGFFGGGGGFGFFG
@M03364:396:000000000-C9LGT:1:1101:14517:4041 1:N:0:10
ACTCCTACGGGAGGCAGCAGTGGGGAATATTGCACAATGGGCGCAAGCCTGATGCAGCGACGCCGCGTGCGGGATGGAGGCCTTCGGGTTGTAAACCGCTTTTGTTCAAGGGCAAGGCACGGTTTCGGCCGTGTTGAGTGGATTGTTCGAATAAGCACCGGCTAACTACGTGCCAGCAGCCGCGGTAATACGTAGGGTGCAAGCGTTATCCGGATTTATTGGGCGTAAAGGGCTCGTAGGCGGTTCGTCGCGTCCGGTGTGAAAGTCCATCGCTTAACGGTGGATCCGCGCCGG
+
GGGGGGGGGGGGGGGGGGGGGGGGGGGGGGGGGGGGGGGGGGGGGGGGGGGGGGGGGGGGGGGGGGGGGGGGGGGGGGGGGGGGGGGGGGGGGGGGGGGGGGGGGGGGGGGGGGGGGGGGF+FF7FGG@+@5*,8,@:FCF@EFF<FEFFGFFGGGGGGGGGGGGGGGG:BFGGGGGGGGGGGGGGGGGGGFCCFGGGGDGGGGGGGGGGGGGGGDGGGGGGGGGGGGGGGGGGGGEGGGFGGGDGGEGGGGGGGGG87CEFF777<DCCFDD5CGF>CD3)><=FGF37>DGD
@M03364:396:000000000-C9LGT:1:1101:11331:4064 1:N:0:10
ACTCCTACGGGAGGCAGCAGTGGGGAATATTGCACAATGGGCGCAAGCCTGATGCAGCGACGCCGCGTGCGGGATGGAGGCCTTCGGGTTGTAAACCGCTTTTGTTCAAGGGCAAGGCACGGTTACGGCCGGAATGAGTGGATTGTTCGAATAAGCACCGGCTAACTACATGCCAGCAGCCGCGGTAATACGTAGGGTGCAAGCGTTATCCGGATTTATTGGGCGTAAGGGGCTCGTATGCGGTTCGTCGCGTCCGGTGTGAAAGTCCATCGATTAACGGTGGATCCGCGCCGG
+
GGGGGGFG,CFGGFGGGGGGGGGGGGGEFEC<<C@FGGGGGEGGEGGGGFGFCEFCFGDGGDGGGGGC>FEBFE7CEEFFGGFGGGGEAFGFFCAGGGGGGFFGGGA5@BDEGGGD+B,:>+:@+@FG+3@*5**,@CFCG,8,,?AFFCCF*=<FCG:FGGGG7FF<:8+F@F9CGGGC<FEGE:EC9AF>FF5EDCEGFCGG>CE*8+<CG58*+2<<9<E8::2?*<;8::C8?**23?=CE5E*2?EEECEGG*:**+2+<>FGGG?<**31:2:C7:EF69D>F)7CCG
@M03364:396:000000000-C9LGT:1:1101:19165:4113 1:N:0:10
ACTCCTACGGGAGGCAGCAGTGGGGAATATTGCACAATGGGGGAAACCCTGATGCAGCAACGCCGCGTGAGTGATGACGGCCTTCGGGTTGTAAAGCTCTGTCTTCAGGGACGATGATGACGGTACCTTCGGAGTTGGATACGGCTAACTACGTGCCAGCAGACGCGGTACGACGAAGGTGGCGAGCGTTGTCCGGATTTACTGGGCGTAAAGGGAGAGTAGGCGGACTTTTAAGTGAGATGTGAAATACCCGGGCTCAACTTGGGTGCTGCATTTCAAACTGGAAGGCTAGGG
+
EFE@CGGGGGG>GDCGGCDGAEGGGGGGGGGG9FCFEDGFFE7:FF8@@FFFGGG<E8CCFF@CFEGF=FEFGGGGCAFF:FFGDFEGGEEGFEGFFGGFGGG<F5<E?=FE6FF+,@@,5-@3+B<?<,=B+++,,,3,@,@:@>C,,3,,+8@<8,@7FE,@FGGC****6*****4<F<CFEE:C**=472;E5;89<+ACFFCC:CE:CF*AC*;+0<7+**28>CCC+2AG7+3+:@?EE+<CC+++2***)*<+@F*00*//*2C9DGF>F:EF44CFGF<)96)*01
@M03364:396:000000000-C9LGT:1:1101:13297:4123 1:N:0:10
ACTCCTACGGGAGGCAGCAGTAGGGAATCTTCCACAATGGACGCAAGTCTGATGGAGCAACGCCGCGTGAGTGAAGAAGGTTTTCGGATCGTAAAGCTCTGTTGTTGGTGAAGAAGGATAGAGGAAGTACCTGACCTTTATTTGACGGTAATCAACCAGAAAGTCACGGCTAACTACGTGCCAGCAGCCGCGGTAATACGTAGGTGGCAAGCGTTGTCCGGATTTATTGGGCGTAAAGCGAGCGCAGGCGGAAAAATAAGTCTAATGTGAAAGCCCTCGGCTTAACCGAGGAAC
+
GGGGGGGGGGGGGGGGGGGGGGGGGGGGGGGGGGGGGGGGGGGGE@FGGGGGGGGGGGGGGGGGGGGGGGGGGGGGGGGGGGFGGGGGGGGGGGGGGCGGGGCAE=FEGGGGG9<,BBFBE-A4,BFG@,CF,,3:<FGGG9<DDGGCFG:DAEGG8=FEFGGGECCGG>CFGGGGGGGGGGGGGFGGGGGGGEFGGGGGGGGGGGFGGGGGGFGGGFGGGGDGFGGGFGFGG:CEFGGGGGG=5EEE5EE=EEFCFGFFAFGGGGGGGGGGG66FFGEDEF*>CDGEGFFDG9
@M03364:396:000000000-C9LGT:1:1101:7445:4166 1:N:0:10
ACTCCTACGGGAGGCAGCAGTGGGGAATATTGCACAATGGGGGAAACCCTGATGCAGCAACGCCGCGTGAAGGATGACGTATGTCGGTATGTAAACTTCTATCAGCAAGGAAGATGATGACTGTACTTGCCTAAGAAGCCCCGGCTAACTACGTGCCAGCAGCCGCGGTAATACGTAGGGGGCAAGCGTTATCCGGATTTACTGGGCGTAAAGCGAGCGCAGGCGGAAAAATAAGTCTAATGTGAAAGCCCTCGGCTTAACCGAGGAACTGCATCGGAAACTGTTTTTCTTG
+
GGGGGGGGGGGGGGGGGGGGGGGGGGGGGGGGGGGGGGGFGGGGGGGGGGGGGGGGGGGGGGGGGGGGGGGGGGGGGGGGGG,FFGGGGGGGGGGGGGGGGGGGGGGGGGGGGGGFEFGGG9FE,CFG,,A?B,DFAFGFFGGGGGGFGGFFCGGGGGEGGFGGGGGGG7EGFGFDFGGGGGGGGGGGEGGGGGGGGCFGGGGGGFGGGGGFGGEGGGGGGGGGCEGDGGGGGGGGGFGGGGGGGGGGFGGF=EGEGGGGGGGGGGG4FGGFGGCGCDGGFFF7DFFFGFFF
@M03364:396:000000000-C9LGT:1:1101:26434:4190 1:N:0:10
ACTCCTACGGGAGGCAGCAGTGGGGAATTTTCCGCAATGGGCGAAAGCCTGACGGAGCAATGCCGCGTGGAGGTGGAAGGCCTACGGGTCGTCAACTTCTTTTCTCGGAGAAGAAACAATGACGGTATCTGCGGAATAAGCATCGGCTAACTCTGTGCCAGCAGCCGCGGTAAGACAGAGGATGCAAGCGTTATCCGGAATGATTGGGCGTAAAGCGTCTGTAGGTGGCTTTTCAAGTCCGCCGTCAAATCCCAGGGCTCAACCCTGGACAGGCGGTGGAAACTACCAAGCTGG
+
FGGGGDFFC;@@FFFG,CEGFFGFGEGDGAGDGDFGGD--CEFC@FEFGGF@FBEGGGF@FADFGGCCE7ED7FG@<=FEGGFFF@FEGGGGGGGGGGGGGGGGGGGGGGGGFGFD@<=F,8C++FGC<C@8+>@+@BF,@=FGFEEGDGGGGGGGGFGGGGGGFG7FE=CDGGGGGGGGFGGGGGGGGGGGDFGGGGGGGGGGG9FGG5EGGGDF8;CEGGGEFFCFFGGGGGGGGGGGGGGGGGGGGDFGGFFGGGGGGFGFGGCGGGGDCFCGGGCCFFGGFG:FG456CC
@M03364:396:000000000-C9LGT:1:1101:22386:4196 1:N:0:10
ACTCCTACGGGAGGCAGCAGTGGGGAATTTTCCGCAATGGGCGAAAGCCTGACGGAGCAATGCCGCGTGGAGGTGGAAGGCCTACGGGTCGTCAACTTCTTTTCTCGGAGAAGAAACAATGCCGGTATTTGCGGAATAAGCATCGGCTAACTCTGTGCCAGCAGCCGCGGTAAGACAGAGGATGCAAGCGTTATCCGGAATGATTGGGCGTAAAGCGTCTGTAGGTGGCTTTTCAAGTCCGCCGTCAAATCCCAGGGCTCAACCCTGGACAGGCGGTGGAAACTACCAAGCTGG
+
GGGGGGGGGGGGGGGGGGGGGGGGGGGGGGGGGGGGGGGGGGGGGGGGGGGGGGGGGGGGGGGGGGGGGGGGGGGGGGGGGGGGGGGGGGGGGGGGGGGGGGGGGGGGGGGGGGGCGFGG9-B@+CFF,,C<3C<C@CFCGGGG7@F<FGGGFGGGGGGGGGGGGGGGGFECFGGGGGGGGGGGGGGGGGGGGGGGGGGGGGGGGGGGGGGGGGGGGGGGGGGFGGGG>FGFGFFGGGEGGGGGGGGGGGGFFGGGGGGGGGGGGGGGGGGGGGGGGGGGFBGFGGGFGFFGGG
@M03364:396:000000000-C9LGT:1:1101:19344:4233 1:N:0:10
ACTCCTACGGGAGGCAGCAGTAGGGAATCTTCCACAATGGACGCAAGTCTGATGGAGCAACGCCGCGTGAGTGAAGAAGGCTTTCGGAGAGTAAAGCTCTGTTTTTGATGAAGAAGGGTAGTGGAAGTTACTTGCCTTAATTTGACGGTAATCAACCAGAAAGTCACGGGTAACTACGTGTCAGGAGCCGCGGTAATACGTAGGTGGCGAGGGTTGTCCGGTTTTATTGGGCTTATAGGGTGCGCAGGCGGACTTGCAAGTTAGCGGTCAGATCGTGGAGCTGAGCTCCATGCC
+
GGEGG9FEEEEGCGGGGGGGG<CEEFGEEFFFGGGGGGGF9CB+7@@;CFF@FF9F@EDFFEGGGGGEEEE,CE?ECCFE,=F8E@::++8EFGGC9C=FF9,,,+8+,CE9C<,::8?,6-:,,:,A,,7<8<D,7B,,8E,5,,+38@+,CFFDE+>,,,,@@33F8+5@<,,,,6@F,@AA,,:<*CC*BF14@@>CFF::3,B7*1=**44=B++1/12*;:+3@+A*0;++3AFC8:**:=E=*2****3<*3+<++*3+1**)**02+**1*/9>F+**229CF**2*
@M03364:396:000000000-C9LGT:1:1101:17859:4259 1:N:0:10
ACTCCTACGGGAGGCAGCAGTGGGGAATATTGCACAATGGGGGAAACCCTGATGCAGCAACGCCGCGTGAGTGATGACGGCCTTCGGGTTGTAAAGCTCTGTCTTCAGGGACGATAATGACGGTACCTGAGGCGGCAGCCACGGCTAACTACGTGCCAGCAGCCGCGGTCATACGTAGGTGGCGAGCGTTGTCCGGATTTACTGGGCGTAAAGGGAGCGTAGGCGGACCTTCAAGTCTGATGTGAAATTCCGGGGCTCAACCCCGGGACTGCATTAGAAACTGGAGATCTGG
+
GGGGGGGGGGGGGGGGGGGGGGGGGGGGGGGGGGGGGGGGGGGGGGGGGGGGGGGGGGGGGGGGGGGGGGGGGGGGGGGGGGGGGGGGGGGGGGGGGGGGGGGGGGGGGGGGGGGG@FF,A8@B:CFG,,8:+3@+@FGGGGGGGG7FGGGG:FGGGGGGGGGGGGGGG*=FGGGGGGGGGGGGGGGGGGGGGGGGGGGGGGGGGGGGGGGGGGGGGGGGGGGGGGEEGGFGCGGGGDGGGGGGGGGGGGGGGGGGGGGGGGGGGGGGGGGGGFGGGGGGFFGGFGGFGFFG
@M03364:396:000000000-C9LGT:1:1101:20262:4266 1:N:0:10
ACTCCTACGGGAGGCAGCAGTGGGGAATATTGCACAATGGGGGAAACCCTGATGCAGCAACGCCGCGTGAGTGATGACGGCCTTCGGGTTGTAAAGCTCTGTCTTCAGGGACGATAATGACGGTACCTGCGGAGGAAGCCACGGCTAACTACGTGCCAGCAGCCGCGGTAATACGTAGGTGGCGAGCGTTGTCCGGATTTACTGGGCGTAAAGGGAGCGTAGGCGGACTTTTAAGTGAGATGTGAAATACCCGGGCTCAACTTGGGTGCTGCATTTCAAACTGGAAGTCTAG
+
GGGGGGGGGGGGGGGGGGGGGGGGGGGGGGGGGGGGGGGGGGGGGGGGGGGGGGGGGGGGGGGGGGGGGGGGGGGGGGGGGGGGGGGGGGGGGGGGGGGGGGGGGGGGGGGGGFGGCFGCF7CF:CFGB,8++633@FGGGGGGGGEGGGGGGGGGGGGGGGGGGGGGG*=FGGGGGGGGGGGGGGGGGGGGGGGGGGGGGGGGGGGGGGGGGGGGGGGGGGGGGGEGGGGGGGGGGFGGGGGGGGGGGGGGGGGGDGGGGGGGGGEGGGGGGGGFFGGGFFGGDGGFGFFG
@M03364:396:000000000-C9LGT:1:1101:11881:4302 1:N:0:10
ACTCCTACGGGAGGCAGCAGTGGGGAATATTGCACAATGGGCGCAAGCCTGATGCAGCGACGCCGCGTGCGGGATGGAGGCCTTCGGGTTGTAAACCGCTTTTGTTCAAGGGCAAGGCAGGTTGTCGGCAGTGTTGAGTGGATTGTTCGAATAAGCACCGGCGAACTACGTGCCAGCAGCCGCGGTAATACGTAGGGTGCAAGCGTTATCCGGATTTATTGGGCGTAAAGGGAGCGCAGGCGGGAGGCCAGGTCCATCTTAAAAGTGCGGGGCTCAACCCCGTGATGGGAT
+
GGGGGGGGGGGGGGGGGGGGGGGGGFGGGGGEGGGGGGGGGGGEGGGGGGFGGGGGGGGGGGGGGGGGGGGGGFFGGGGGGGGGGGGGGGGGGGGGGGGGFGGDGGGGGFFGGGGGG7F++:C=CCFF++8,8,8<78,=:98=@3,?CFCF:3<F:F,>@C*<CCF<81=<:CFCFCC:FG7EE8:*+3CCE<CEC;EECFGGEC*?8CFGG5CCF9CEFCFGG8*/*<CGFG5CCGGGGGGGCEECGDFFGC+9CF:FF772AFFFCC8>7*7=7<*98>295FGFGFF
@M03364:396:000000000-C9LGT:1:1101:21628:4322 1:N:0:10
ACTCCTACGGGAGGCAGCAGTGGGGAATCTTCCGCAATGGACGAAAGTCTGACGGAGCAACGCCGCGTGAACGATGACGGCCTTCGGGTTGTAAAGCTCTGTCTTCAGGGACGATAATGACGGTACCTGAGGAAGAAGCCACGGCTAACTACGTGCCAGCAGCCGCGGTAATACGTAGGTGGCGAGCGTTGTCCGGATTTACTGGGCGTAAAGGGAGCGTAGGCGGACTTTTAAGTGAGATGTGAAATACCCGGGCTCAACTTGGGTGCTGCATTTCAAACTGGAAGTCTAG
+
GGGGGGGGGGGGGGGGGGGGGGGGGGGGGGGGGGGGGGGGGGGGGGGGGGGGGGGGGGGGGGGGGGGGGGGGGGGGGGGGGGGGGGGGGGGGGGGGGGGGGGGGGGGGGGGGGGGGDGGDF-@B+CFC,3@+,,:@@FGGGGGF:<FFGGGGGGGGGGGGGGGGGGGGEC8CFGGGGFFFGGCGFEGGEGGGGGGGDEEGGGGGGGGGGGGGGGGGGGGGGGGGGG:E8EGFGGGGGGGFGGGGGGCFDFFGGGGEGGGGGGGGGGCGGGGGGGGGGGGGFFGGFGGFD4BF
@M03364:396:000000000-C9LGT:1:1101:15081:4327 1:N:0:10
ACTCCTACGGGAGGCAGCAGTGGGGAATTTTCCGCAATGGGCGAAAGCCTGACGGAGCAATGCCGCGTGGAGGTGGAAGGCCTACGGGTCGTCAACTTCTTTTCTCGGAGAAGAAACAATGACGGTATCTGCGGCATAAGCATCGGCTAACTCTGTGCCAGCAGCCGCGGTAAGACAGAGGATGCAAGCGTTATCCGGAATGATTGGGCGTAAAGCGTCTGTAGGTGGCTTTTCAAGTCCGCCGTCAAATCCCAGGGCTCAACCCTGGACAGGCGGTGGAAACTACCAAGCTGG
+
GGGGGGGGGGGGGGGGGGGGGGGGGGGGGGGGGGGGGGGGGGGGGGGGGGGGGGGGGGGGGGGGGGGGGGGGGGGGGGGGGGGGGGGGGGGGGGGGGGGGGGGGGGGGDFGGGA,FGGGGG-C338DFD=C,@=+88@>EFGGGGCGGGGGGGGGGGGGGGGGGGGGGG7BEFGGGGGGGGGGGGGGGGGGGGGGGGGGGGGGGGGGGGGGGGGGGGGEGGGGGGGGGGGGGGGGGGGGGGGGGGGGGGGGGGGGGGGGGGGGGGGGGGGGGGGGGGGGGFFGGGGGFGFFGGG
@M03364:396:000000000-C9LGT:1:1101:15747:4338 1:N:0:10
ACTCCTACGGGAGGCAGCAGTGGGGAATCTTCCGCAATGGACGAAAGTCTGACGGAGCAACGCCGCGTGAACGATGACGGCCTTCGGGTTGTAAAGTTCTGTTATACGGGACGAATGGCGTCGCGGTCAATACCCGTTACGAGTGACGGTACCGTAAGAGAAAGCCACGGCTAACTACGTGCCAGCAGCCGCGGTAATACGTAGGTGGCAAGCGTTGTCCGGAATTATTGGGCGTAAAGGGCGCGCAGGCGGCGTCGTAAGTCGGTCTTAAAAGTGCGGGGCTTAACCCCGTGG
+
GGGGGGGGGGGGGGGGGGGGGGGGGGGGGGGGGGGGGGGGGGGGGGGGGGGGGGGGGGGGGGGGGGGGGGGGGGGGGGGGGGGGGGGGGGGGGFGGGGGGGGGGGGGCGGGGGGGGDGGEG+@=+@FG+3@,8C:>FGGGGFEFGFFCGGFG@FGGGGGGGGGGGGGGG@CFGFGGGGGGGGGGGGGGGGGGGGGGDGFGGGGGGGGGFGGGGGGGGGGGGGCCGGGGGGGGGGGEGGGGGGGGGGGGGGGGGGGGGECGGFGGGGGGGGGGGFGGGGGG@FE4>FDFGFF*3)
@M03364:396:000000000-C9LGT:1:1101:25497:4353 1:N:0:10
ACTCCTACGGGAGGCAGCAGTGGGGAATATTGCACAATGGAGGGAACTCTGATGCAGCGACGCCGCGTGAGTGAAGAAGGATTTCGGTATGTAAAGCTCTATCAGCAGGGAAGAAGCGGACGGTGCCTGCCTCCGAAGCCCCGGCTCACTCCATGCCAGCAGCCGCGGTGATGCGTAGGGTGCAAGCGTTATCCGGATTTATTGGGCGTAAAGGGCTCGTAGGCGGTTCGTCGCGTCCGGTGTGAAAGTCCATCGCTTAACGGTGGATCCGCGCCGGGTACGGGCGGGCTTGGG
+
GGGGGGGGGGGGGGGGGGGGGGGGGEGGGGGGGAFGGGDGGGGGGGGGG<F@FFCGGCB@CFDGGGG=C7F?F?FGADG,,CFGFGG?4FEFGGGGGGGGGFGGGGG,DFFGGFG<,+@F+8CF+>D3,,3,,33+85+>++8C7*+@,33@,8;:>:CE>EFFGDGGB**7,7<<FFGGAFE,7?B:<*4=F:FGD>C?++++<EFDE88:CGGG>8CC?FCFG>:*/?;8/:EEEGGG=E=C@+<C3:9F?CCEGG5+:*72/9=FGFG3):/5CGEDF@EDD<CE).5)*9
@M03364:396:000000000-C9LGT:1:1101:13264:4357 1:N:0:10
ACTCCTACGGGAGGCAGCAGTGGGGAATATTGCACAATGGGCGAAAGCCTGATGCAGCAACGCCGCGTGAGTGATGACGGCCTTCGGGTTGTAAAGCTCTGTCTTCAGGGACGATAATGACGGTGCCTGAGGAGGAGGCCACGGCTAACTACGTGCCAGCAGCCGCGGTCATACGTAGGGTGCAAGCGTTATCCGGATTTATTGGGCGTAAAGGGCTCGTAGGCGGTTCGTCGCGTCCGGTGTGAAAGTCCATCGCTTAACGGTGGATCCGCGCCGGGTACGGGCGGGCTTG
+
GGGGGGGGGGGGGGGGGGGGGGGGGGGGGGGGGGGGGGGGGGGGGGGGGGGGGGGGGGGGGGGGGGGGGGGGGGGGGGGGGGGGGGGGGGGGGGGGGGGGGGGGGGGFGGGGGGGG4FFFD-@B+@FFC:@3,8C3@F7FGGGFG@CFGGGGFGGGGGGGGGGGGGGGG*BFGGGGGGGGGGGGGGGGGGGGGGGGGGGGGGGGGGGGGGGGGGGGGFGEGGGGGGGGGEEEGGGEGGEG?EGGFGGGCFGGGGGGGGGGGGGGGGGGGGGGGGGGGGGGFFGGDDGFGE@G
@M03364:396:000000000-C9LGT:1:1101:17028:4390 1:N:0:10
ACTCCTACGGGAGGCAGCAGTGGGGAATATTGCACAATGGGGGAAACCCTGATGCAGCAACGCCGCGTGAGTGATGACGGCCTTCGGGTTGTAAAGCTCTGTCTTCAGGGACGATAATGACGGTACCTTAGCAGGAAGCCACGGCTAACTACGTGCCAGCAGCCGCGGTAATACGTAGGGGGCAAGCGTTATCCGGATTTACTGGGTGTAAAGGGAGCGTAGACGGCGGTGCAAGTCTGAAGTGAAAGGCGGGGGCTCAACTCCCGGATTGCTTTGGAAACTGCATGGCTAG
+
GGGGGGGGGGGGGGGGGGGGGGGGGGGGGGGGGGGGGGGGGGGGGGGGGGGGGGGGGGGGGGGGGGGGGGGGGGGGGGGGGGGGGGGGGGGGGGGGGGGGGGGGGGGGGGFGGGEE7AFF,BFB:FGGD9C,,::7@FCDGGGGGGEFGGGG7FGGGEGGGGGGGCGGG*;FFGGFFGGGGGGGGGGGEGGGGGGGDGGGGGGGGGGGGGGGGGGGGGGGGGGFGG5CGGGDGGGGG?FGGGGGGGGGGGEGGGGGG8FFG7>FGDGGGGGGGGGGGGGGFFGGGGGFG49F
@M03364:396:000000000-C9LGT:1:1101:11853:4402 1:N:0:10
ACTCCTACGGGAGGCAGCAGTAGGGAATCTTCCACAATGGACGCAAGTCTGATGGAGCAACGCCGCGTGAGTGAAGAAGGTTTTCGGATCGTAAAGCTCTGTTGTTGGTGAAGAAGGATAGTGGCAGCAACTGGCCATTATTTGACGGTAATCAACCAGAAAGTCACGGCTAACTACGTGCCAGCAGCCGCGGTAATACGTAGGTGGCAAGCGTTGTCCGGATTTATTGGGCGTAAAGCGAGCGCAGGCGGAAAGATAAGTCTGAAGTGAAAGCCCCCGGCTTAACCGGGGAAC
+
GGGGGGGGGGGGGGGGGGGGGGGGGGGGGGGGGGGGGGGGGGGGGGGGGGGGGGGGGGGGGGGGGGGGGGGGGGGGGGGGGGGGGGGGGGGGGGGGGGGGGFGFFGGGGGGGGGFGGGGGG9F84BFF,,AB,3D,DFFDFGFFGGGGGGGGFGGGGGGGGGGGGGGGGGGGGGGGGGGGGGGGGGGGFGGGGGGGGGGGGGGGGGGGGGGGGFGGGGGGGG>EFCGFGGGGG:EGGGGGGGGGGGGGGGGGGGGGGGGGG9FG?FGGFGFGGG6FGGGGFFGGGG7>DEFDGD
@M03364:396:000000000-C9LGT:1:1101:19463:4425 1:N:0:10
ACTCCTACGGGAGGCAGCAGTAGGGAATCTTCCACAATGGACGCAAGTCTGATGGAGCAACGCCGCGTGCGGGATGGAGGCCTTCGGGTTGTAAACCGCTTTTGGTCGAGGGCAAGTCATGGTCTCGGCCGTGTAGTGTGGATTGTTCGAGTCAGAACCGGCTAACTACGTGCCAGCAGCCGCGGTAATACGTTGGGTGCAAGCGTTATCCGGATTTATTGGGCGTAAAGGGCTCGTAGGCGGTTCGTCGCGGCCGGTGTGAAAGTCCATCGCTGAACGGTGGATCCGCGCCGG
+
GGGGGGGGGGGGGEGGGGGGGGGGGDFGGGGFCDFFFGGG,CF7FGGGGGGGGGGDFGFGGGGGGDGGG7FFGFEF<FFEGGGGGFGGGGGGFGG?EBEGEGGG+E<44@:6+DDF,5C<C-E9,,BFC>>3<3,,8@,>79F=7=,,:<,@38@,,8DC>EFC:F,<E*=C6*<BEG::,**=***19,7=C,<2<4;CFF98AE8CEFG:5***+<CCEF@CGE*;5CF558EEEGG56:::8C8:**//*1*/)*::C9*<E79*:DCC3C*)77:*).**09<4<>EC5C
@M03364:396:000000000-C9LGT:1:1101:24326:4452 1:N:0:10
ACTCCTACGGGAGGCAGCAGTGGGGAATATTGCACAATGGGCGCAAGCCTGATGCAGCGACGCCGCGTGCGGGATGGAGGCCTTCGGGTTGTAAACCGCTTTTGTTCAAGGGCAAGGCACGTTTTCGGGCGTGTTGAGTGGATTGTTCGAATAAGCACCGGCTAACTACGTGCCAGCAGCCGCGGTAATACGTAGGGTGCAAGCGTTATCCGGATTTATTGGGCGTAAAGGGCTCGTAGGCGGTTCGTCGCGTCCGGTGTGAAAGTCCATCGCTTAACGGTGGATCCGCGCCGG
+
GGGGGGGGGGGGGDGGGGGGGGGGGGGGGGGGGGGGGGGGGGGGGGGGGGGGGGGGGGGGGGGGGGGGGGGGGGGGGGGGGGGGGGGGGGGGGGGGGGGGGGGCFGGGGGGGGGGGGGG@C-3DEFFG++55*8,,7DDFG9F<FFGGGGGGFGGGFGGF@@EGGGGGG=FGGGGGGGGGGGGGGGGGGFGG9<EGE?CEFGGGGGGCGGFGGGG5EFGFGFGGGGGGGGGGGGGD*CCEGGG=EGGGGGEGEGGGG:C5EEFGGGFFFDGDGDGDFFEC7FGF4CFFGFFGDG
@M03364:396:000000000-C9LGT:1:1101:16630:4466 1:N:0:10
ACTCCTACGGGAGGCAGCAGTAGGGAATCTTCCTCAATGGACGCAAGTCTGATGGAGCAACGCCGCGTGAGTGAAGAAGGTTTTCGGATCGTAAAGCTCTGTTGTTGGTGAAGAAGGATAGTGGCAGCAACTGGCCATTATTTGACGGTAATCAACCAGAAAGTCACGGCTAACTACGTGCCAGCAGCCGCGGTAATACGTAGGTGGCAAGCGTTGTCCGGAATTATTGGGCGTAAAGGGCGCGCAGGCGGCGTCGTAAGTCGGTCTTAAAAGTGCGGGGCTTAACCCCGTG
+
GGGGGGGGGGGGGGGGGGGGGGGGGGGGGGGGGGGGGGGGGGGGGGGGGGGGGGGGGGGGGGGGGGGGGGGGGGGGGGGGGGGGGGGGGGGGGGGGGGGGGGGGGGGGGGGGGGGGCGGGCFG@+BFG,4FFD=FGGGGFG<FFFGGGGGGGGGGGGGGGGGGFGGGGGGGGGGGGGGGGGGGGGGGGGGGGGGGGGGGGGGGGGGGGGGGGGGGGGGGGGEGFGGGGGGGGGEGGGGGGGGGGGGGGGGGGGGGGGGGGGGGGEGDFFFGGGFGGGGGGBDGGGGGFGF5C
@M03364:396:000000000-C9LGT:1:1101:18099:4483 1:N:0:10
ACTCCTACGGGAGGCAGCAGTGGGGAATATTGCACAATGGAGGAAACTCTGATGCAGCGACGCCGCGTGAGTGAAGAAGTATTTCGGTATGTAAAGCTCTTTCGGCAGGGAAGATACTGACGGTACCTGTAGCAGAAGCACCGGCTAAATACGTGCCAGCAGCCGCGGTCATACGTATGGTGCAAGCGTTATCCGGATTTACTGGGTGTAAAGGGGGCGCAGGTGGCCGGGCAAGTCAGAAGTGAAAGCCCGGGGCTAAACCCCGGGACTGCTTTTGAAACTGTCCGGCTGG
+
GGGGGGGGGGGGGGGGGGGGGGGGGGGGGGGGGGGGGGGGGGGGGGGGGGGGGGGGGGGGGGGGGGGFGGGGGGGGGGGEFFGGGGGEGFFGGGGFGGGGGGG7F>CEGGFFFF9B,C55,8=3:BC@8,95,5A,AD<,<<=FGF@<FC<FFFCC<FFFGFFGGGGGG*CCAFG3CFFGGGGGGGGEFCECF,=FGFEFGEGGFFEFB9C@EFGGC/?C*:81CC>**2/:CFGD7+<@+02<<F+9CE*:8EG=<*A:F6C==C5))*;*2:F40>9*9@E>F47>D)8*
@M03364:396:000000000-C9LGT:1:1101:21668:4491 1:N:0:10
ACTCCTACGGGAGGCAGCAGTGGGGAATCTTGCGCAATGGGGGCAACCCTGACGCAGCGACGCCGCGTGCGGGACGAAGGCCTTCGGGTCGTAAACCGCTTTCAGCAGGGACGAGGCCGCGAGCAGACGCTCCCTGCAGAAGAAGCCCCGGCTAAATACGTGCCAGCAGCCGCGGTAATACGTAGGTGGCAAGCGTTGTCCGGATTTATTGGGCGTAAAGCGAGCGCAGGCGGAAAGATAAGTCTGAAGTGAAAGCCCCCGGCTTAACCGGGGAACTGCTTCGGAAACTGTCCT
+
GGGGGGGGGGGGGGGGGGGGGGGGGGGGGGGGGGGGGGGGGGGGGGGGGGGGGGGGGGGGGGGGGGGGGGGGGGGGGGGGGGGGGGGGGGGGGGGGGGGGGGGFGGGGGGGGGGCFF@FEC7F**8BF**41<<:,:2F<8:CF:F,<CFFE8>FF?GGFFFFFFFGCGG5C:EEGGCGGGG9@FEGC@*CFGCG>EGGGGGG>8C<@:CGGGFDGGGGGGGGG>EEEGGEGDEGGGCFGGGGGGFCFGGGGGGG6FC:CGGGGGGGGDDGGC5EFGGGGFFEDGGC?CF6>*:
@M03364:396:000000000-C9LGT:1:1101:12348:4523 1:N:0:10
ACTCCTACGGGAGGCAGCAGTGAGGAATATTGGACAATGGAGGCAACTCTGATCCAGCCATGCCGCGTGAAGGACTAAGGCCCTATGGGTCGTAAACTTCTTTTGACGCAGAGCAATAAGGACTACGTGTAGTCTGATGAGAGTATGCGTCGAATAAGCATCGGCTAACTCCGTGCCAGCAGCCGCGGTAATACGGAGGATGCAAGCGTTATCCGGATTTATTGGGTTTAAAGGGTGCGTAGGCGGATGGGTAAGTCAGCGGTGAAATGTCCCGGCTCAACCGGGGAACTGCC
+
GGGGGGGGGGGGGGGGGGGGGGGGGGGGGGGGGGGGGGGGGGGGGGGGGGGGGGGGGGGGGGGGGGGGGGGGGGGGGGGGGGGGGGGGGGGGGGGGGGGGGGGGGGGGGGGGGG8BFGGFG-BEBEFF4:A5<BFFFFGGGGGGGGGGGGGG7FGGGGGGGGGGGGGGGGGGGGGGGGGGGGGGGGGGGGGGGGGGGGGGGGGGGGGGGGGGGGGGGGGGGGCFGGFEEGGGGGGGGGGGGGGGGGGGGGGGGGGGGGGGGGGGGGGGGGGFGGGGGGGGFFGGGGC@GFFFG
@M03364:396:000000000-C9LGT:1:1101:16304:4549 1:N:0:10
ACTCCTACGGGAGGCAGCAGTAGGGAATCTTCCACAATGGACGCAAGTCTGATGGAGCAACGCCGCGTGAGTGAAGAAGGGTTTCGGCTCGTAAAGCTCTGTTGTTAGAGAAGAACGTGCGTGCGAGCCCCTGTTCACGCAGTGACGGTATCCAACCAGAAAGTCACGGCTAACTACGTGCCAGCAGCCGCGGTAATACGTAGGTGGCAAGCGTTATCCGGATTTATTGGGCGTAAAGCGAGCGCAGGCGGTTGCTTAGGTCTGATGTGAAAGCCTTCGGCTTAACCGAAGA
+
GGGGGGGGGGGGGGGGGGGGGGGGGGGGGGGGGGGGGGGGGGGGGGGGGGGGGGGGGGGGGGGGGGGGGGGGGGGGGGGGGGGGGGGGGGGGGGGGGGGGGGGGGGGGGFGGGGDGEGGFGFF+8CFG3+8:>FGGGFGGGGGGGGGGGGGGGGGGGGGGGGGGGGGGGGGGGGGGGGGGGGGGGGGGGGGGGGGGGGGGGGGGGGGGGGGGGGGGGDGGGG>EGGGGGGGGGGGGGGGGGGGGCEGGGGGGGGGGGFFG?:7??FGGGGGGGGGGGGGGFFGGGGGEG>DG
@M03364:396:000000000-C9LGT:1:1101:19994:4563 1:N:0:10
ACTCCTACGGGAGGCAGCAGTGGGGAATATTGCACAATGGGCGCAAGCCTGATGCAGCGACGCCGCGTGCGGGATGGAGGCCTTCGGGTTGTAAACCGCTTTTGTTCAAGGGCAAGGCACGTTTTCGGCCGTGTTGAGTGGATTGTTCGAATAAGCACCGGCTAACTACGTGCCAGCAGCCGCGGTAATACGTAGGGTGCAAGCGTTATCCGGATTTATTGGGCGTAAAGGGCTCGTAGGCGGTTCGTCGCGTCCGGTGTGAAAGTCCATCGCTTAACGGTGGATCCGCGCCGG
+
GGGGGGGGGGGGGGGGGGGGGGGGGGGGGGGGGGGGGGGGGGGGGGGGGGGGGGGGGGGGGGGGGGGGGGGGGGGGGGGGGGGGGGGGGGGGGGGGGGGGGGGGGGGGGGGGGGFFFGGGG-B>FFEF8+835@A:CFGGGCFCGGGGGGGGFGGGGGGGGGGGGGGGG*BCFGGGGGGGGGGGGGGGGGGGFGGGGGGGGGGGGGGGGGGGGCCEFGFGGGGGGGEGGGGGGFFGGGGGGGGGGGGGGGGGGGGGG:E=E@F?FGGGGGC37FFDFFGG7:E<FFFF:)79DG
@M03364:396:000000000-C9LGT:1:1101:24209:4579 1:N:0:10
ACTCCTACGGGAGGCAGCAGTGAGGAATATTGGTCAATGGGCGGAAGCCTGAACCAGCCAAGTCGCGTGAGGGAAGACGGTCCTATGGATTGTAAACCTCTTTTGTCAGGGAGCAATAAGGGAACGCGTTCCCGTCTGAGAGTACCTGAAGAAAAAGCATCGGCTAACTCCGTGCCAGCAGCCGCGGTAATACGGAGGATGCGAGCGTTATCCGGATTTATTGGGCGTAAAGCGAGCGCAGGCGGAATGATAAGTCTGATGTGAAAGCCCACGGCTCAACCGTGGAACTGCATC
+
GGGGGGGGGGGGGGGGGGGGGGGGGGGGGGGGGGGGGGGGGGGGGGGGGGGGGGGGGGGGGGGGGGGGGGGGGGGGGGGGGGGGGGGGGGGGGGGGGGGGGGGGGGGGGGGGGGDGGGGGEFE,8CFG688A>CFGFGGGGGGGGGGFGGGGGGGGGGGGGGGGGGGGG,DGGGGGGGGGGGGGGGGGGGGGGGGGGGGGGGGGGGGGGGGGGGGGDEGGFGGGGGGGGGGGGGGGGGGGGGGGGGGGGGGGGGGGGGGGGGGGGGGGGGGGGEGGGGGGFFGGGGGFGFFGG>
@M03364:396:000000000-C9LGT:1:1101:17335:4592 1:N:0:10
ACTCCTACGGGAGGCAGCAGTGGGGAATATTGCACAATGGGCGCAAGCCTGATGCAGCGACGCCGCGTGCGGGATGGAGGCCTTCGGGTTGTAAACCGCTTTTGTTCAAGGGCAAGGCACGGTTTCGGCCGTGTTGAGTGGATTGTTCGAATAAGCACCGGCTAACTACGTGCCAGCAGCCGCGGTAATACGTAGGGTGCAAGCGTTATCCGGATTTATTGGGCGTAAAGGGCTCGTAGGCGGTTCGTCGCGTCCGGTGTGAAAGTCCATCGCTTAACGGTGGATCCGCGCCGG
+
GGGGGGGGGGGGGGGGGGGGGGGGGGGGGGGGGGGGGGGGGGGGGGGGGGGGGGGGGGGGGGGGGGGGGGGGGFGGGGGGGGGGGGGGGGGGGGGGGGGGGGGGGGGGGGGGGGGFFGGGDCF>7EFG<@C5@FGFGFGGGGGGGGGGGGFGDFGGGGGGGGGGGGGGGFFGGGGGGGGGFGGGGGGGGCGECFGGGFGGGGGGGGGGGGFGGGGEFGGGGGGGGGGGGGGGGGGGGGGGGGGEGGGGGGGGGGGGG8CCECFGGFGGFGGGGGGGGGGGDFGF=FGFGFFGGG
@M03364:396:000000000-C9LGT:1:1101:18215:4601 1:N:0:10
ACTCCTACGGGAGGCAGCAGTGGGGAATCTTCCGCAATGGACGAAAGTCTGACGGAGCAACGCCGCGTGAACGATGACGGCCTTCGGGTTGTAAAGTTCTGTTATACGGGACGAATGGCGTAGCAGTCCCTCCCCGTTACGAGTGACGGTACCGTAAGAGAAAGCCACGGCTAACTACGTGCCAGCAGCCGCGGTAATACGTAGGTGGCAAGCGTTGTCCGGAATTATTGGGCGTAAAGGGCGCGCAGGCGGCGTCGTAAGTCGGTCTTAAAAGTGCGGGGCTTAACCCCGTGG
+
GGGGGGGGGGGGGGGGGGGGGGGGGGGGGGGGGGGGGGGGGGGGGGGGGGGGGGGGGGGGGGGGGGGGGGGGGGGGGGGGGGGGGGGGGGGGGGGGGGGGGGGFFEECGGGGFFCE,FFF@+@<,:EF,,8,88@@FFGGGGGGG;FGGGGGGGGGGGGGGGGFGGGGG7CGGGGGGGGGGGGGGGGGGGGEGGGGGGGGGGGGGGGGGGGGGGGGGGGGGG8EGGGFGFGGGG:CEGGGGGGGGGGGGGGGGGGGGGGGGCDGGGEG=GGGGGGGGGGGFFGGFGGFGBE75)
@M03364:396:000000000-C9LGT:1:1101:14911:4603 1:N:0:10
ACTCCTACGGGAGGCAGCAGTGGGGAATATTGCACAATGGGCGCAAGCCTGATGCAGCGACGCCGCGTGCGGGATGGAGGCCTTCGGGTTGTAAACCGCTTTTGTTCAAGGGCAAGGCACGGTTTCGGCCGTGTTGAGTGGATTGTTCGAATAAGCACCGGCTAACTACGTGCCAGCAGCCGCGGTAATACGTAGGGTGCAAGCGTTATCCGGATTTATTGGGCGTAAAGCGAGCGCAGGCGGAAAGATAAGTCTGAAGTGAAAGCCCTCGGCTTAACCGAGGAACTGCATCGG
+
GGGGGGGGGGGGGGGGGGGGGGGGGGGGGGGGGGGGGGGGGGGGGGGGGGGGGGGGGGGGGGGGGGGGGGGGGGGGGGGGGGGGGGGGGGGGGGGGGGGGGGGGGGG<FGGGGGFFFFGGFCFGCFFG885558>7CFGGGFGFFFGFGGFG8FFGGGGGGGGGGGGGG*=FFGGGGGGGGGGGGGGGGGGGGFGGGGGGGGGGGGGGGGGGGGG>FGGGGGGGGGEGGGGGGGGGGGGGGGG5?GGGGGGGGGGGGGGGGGGGGGFGGGGGGGCFGGGDFFGGGGGFGFFGGD
@M03364:396:000000000-C9LGT:1:1101:6161:4605 1:N:0:10
ACTCCACGGGAGGCAGCAGTAGGGAATCTTCCACAATGGGCGCAAGCCTGATGGAGCAACACCGCGTGAGTGAAGAAGGGTTTCGGCTCGTAAAGCTCTGTTGTTGGAGAAGAACGTGCGTTATAGTAGCTGTTCACGCAGTGACGGTATCCAACCAGAAAGTCACGGCTAACTACGTGCCAGCAGCCGCGGTAATACGTAGGTGGCAAGCGTTGTTCGGATTTTTTGGGCGTAAAGGGCTCGTAGGCGGTTCGTCGTGTCCGGTGTGAAAGCCCATCGCTTAACGGTGGGTCT
+
GGGF8E<CEDGC:-B@7ADFGEACGGGGD--CE,6;EFGG8F@BCCC6ECFFFFGCAFGFDGGG@:8@B?C,69EFFE?FF8B5BC+,BBF@FFFG,:5EF<?EB,<?FF@CGG<>+B<C:-?,@C,5,<7::,,CDDF:F3<9FF+@FFDFFGF>FFF,DCFGDGGEGC::@FEFCB<FGFGFFGF7*:1:<=4CF;F<FCEGGF:<FGGDB<F8*<8B84*+++2/:821:EGGCGC8F==CC=E+??2>==CEC/2*2<C=:7EC0:<:CEF5*21*55**27C)55)1*2
@M03364:396:000000000-C9LGT:1:1101:9489:4613 1:N:0:10
ACTCCTACGGGAGGCAGCAGTAGGGAATTTTCGTCAATGGGCGCAAGCCTGAACGAGCAATGCCGCGTGGGTGAAGACGGTCTTCGGATTGTAAAGCCCTGTTGCCGGGGACAAAGGACAGCCGGAATCGAGCACTGACTGTTTGATGGTACCCGGCCAGAAAGCCACGGCTAACTACGTGCCAGCAGCCGCGGTAATACGTAGGTGGCGAGCGTTGTCCGGATTTACTGGGCGTAAAGGGAGCGTAGGCGGACTTTTAAGTGAGATGTGAAATACCCGGGCTCAACTTGGGTG
+
GDFGFGGGGEGGECBCFFFFFGFACGGFGGFFGGE@CGGGG<CGEGGGGGGGCEEC@FGGFGGFGGGGGG@FGGGGGGGGGEEGGGGEGGGGFGGFGEGDGFEAA,@+@FGEFGF<AFF,ABF++>F@,,8+++,,5><,E,,EFGGAFC;D>:@@:CBFFE@CFDFFB**<FFFCFGGGGGDGFGGG>FGGEC:FGGGCGGGGG<FGFGGGCEGGDGGGDEEEGGFGCFGGGGG85CFGDFE5E=ECCFGG8E*<FFGGGFGFFGFGGGG7CFCC67CGEFG5DDC4CFF<*9
@M03364:396:000000000-C9LGT:1:1101:8238:4632 1:N:0:10
ACTCCTACGGGAGGCAGCAGTAGGGAATCTTCCACAATGGACGCAAGTCTGATGGAGCAACGCCGCGTGAGTGAAGAAGGTTTTCGGATCGTAAAGCTCTGTTGTTGGTGAAGAAGGATAGTGGCAGCTCCTTGCCATTATTTGACGGTAATCAACCAGAAAGTCACGGCTAACTACGTGCCAGCAGCCGCGGTAATACGTAGGTTGCAAGCGTTGTCCGGATCTATTGGGCGTAAAGCGAGCGCAGGCGGAAAGATAAGTCTGAAGTGAAAGCCCCCGGCTTAACCGGGGAGC
+
GGGGGGGGGGGGGGGGGGGGGGGGGGGGGGGFGGGGGGGGDFEDFGGFGGGGGGGGGGGG8FGGGGGGG7FGGGGGGFFGGGGGFGGGGE+BEGGGC<DFB<FFGFFCF=FDE<EE,,B5:5:,+:BF,,4,,5,,,5CE955EF,>@FD>FDFGCF=BFB<>>D3BEG>CEDGCCGGGGGGFGF@FFC@F7CFCCFCEFGGGG,,=C9C<FG*1BB<CECEF*??G9FFFFG*?>5@F8://1**:*/?8*1*AGC99<03C?ECFGGGGGDGF33):CDE5*>C>BGED5))
@M03364:396:000000000-C9LGT:1:1101:23954:4653 1:N:0:10
ACTCCTACGGGAGGCAGCAGTGGGGAATATTGCACAATGGGCGCAAGCCTGATGCAGCGACGCCGCGTGCGGGATGGAGGCCTTCGGGTTGTAAACCGCTTTTGTTCAAGGGCAAGGCACGGTTTCGGCCGTGTTGAGTGGATTGTTCGAATAAGCACCGGCTAACTACGTGCCAGCAGCCGCGGTAATACGTAGGGTGCAAGCGTTATCCGGATTTATTGGGCGTAAAGGGCTCGTAGGCGGTTCGTCGCGTCCGGTGTGAAAGTCCATCGCTTAACGGTGGATCCGCGCCGG
+
GGGGGGGGGGGGGGGGGGGGGGGGGGGGGGGGGGGGGGGGGGGGGGGGGGGGGGGGGGGGGGGGGGGGGGGGGGGFGCFGGGGGGFGGGGGGGEFGGEGGGGGGGGGCCFFFEG+>BFG8B+B+@@FF7+55*3@,@@>BF<,@EFCEEGGFFG:CCGGEEDG7FGFFF:FAFGG,<F@FGGGFG8CEGFC/A6CEGG8?FGGGGEGCFGGGGGGDGCFFFGGGGG8EFFGGGGFGDGGGGDE5:EGGGGGGEEGGG8EGEC>FGFEFCFGDG*=*2:575;EFCCGFC)877C
@M03364:396:000000000-C9LGT:1:1101:15325:4667 1:N:0:10
ACTCCTACGGGAGGCAGCAGTGGGGAATCTTGCGCAATGGGGGCAACCCTGACGCAGCGACGCCGCGTGCGGGACGAAGGCCTTCGGGTCGTAAACCGCTTTCAGCAGGGACGAGGCCGCTCCGGTGACGGTACCTGCAGAAGAAGCCCCGGCTAAATACGTGCCAGCATCCGCGGTAATACGTAGGGTGCAAGCGTTATCCGGATTTATTGGGCGTAAAGGGCTCGTAGGCGGTTCGTCGCGTCCGGTGTGAAAGTCCATCGCTTAACGGTGGATCCGCGCCGGGTACGGGCG
+
GGGGGGGGGGGGGGGGGGGGGGGGGGGGGGGGGGGGGGGGGGGGGGGGGGGGGGGGGGGGGGGGGGGGGGGGGGGGGGGGGGGGGGGGGGGGGGGGGGGGGGGGGGGGGGGGGFFGGGFD:>F=*=FF,*4818?EFGGGGGGGGBCFGGGGDGGGGGGGGGGGGGGGG,<FGGGGGGGGGGGCGGGGGGGGGGGGGGGGGGGGGGGFGGGGGGGGGDCGGGGGGGGGGGGGGGGGGGGGGGGGGGGGEGGECGGGDCFFGGGGGD=FCDG5*>:99<FFF55>CG<BGBEGGD
@M03364:396:000000000-C9LGT:1:1101:22008:4675 1:N:0:10
ACTCCTACGGGAGGCAGCAGTAGGGAATCTTCCACAATGGACGCAAGTCTGATGGAGCAACGCCGCGTGAGTGAAGAAGGTTTTCGGATCGTAAAGCTCTGTTGTTGGTGGAGAAGGATAGTGTCAGCAACTGACAATTATTTGACGGTAATCAACCAGAAAGTCACGGCTAACTACGTGCCAGCAGCCGCGGTAATACGTAGGTGGCAAGCGTTGTCCGGATTTATTGGGCGTAAAGCGAGCGCAGGCGGAAAGATAAGTCTGAAGTGAAAGCCCCCGGCTTAACCGGGGAAC
+
GGGGGGGGGGGGGGGGGGGGGGGGGGGGGGGFGGGGGGGGGFFEGGGFEGGGGGGGGGGGGGGCEFGFFGGGGGGGGGGGCFFFGGGFGGGGGGFGAF@FG5,AFGFG=DGEFF?B,:CFB-C<,CEG,,A,,,:,5D<<F,,C:A>3=+BD,CDF<FDCAECFF<FFG@EGGGGGCGGGG@E:@CGFFEEGGGGGGGFFFAFGGGGCEFFGE<*=1BCCEEE8C?ECEFGGG8EGGGCGGGEGCEEDCGGG5:ECF9FFC7:EF?FGGGFGGGFC*9>DE37<CF2>G5@5*/
@M03364:396:000000000-C9LGT:1:1101:14262:4721 1:N:0:10
ACTCCTACGGGAGGCAGCAGTGAGGAATATTGGTCAATGGGTGAGAACCTGAACCAGCCAAGTAGCGTGCAGGAAGACGGCCCTATGGGTTGTAAACTGCTTTTGTACGGGGATAAAGGAGGCTACGTGTAGCTTTTTGCAGGTACCGTACGAATAAGGACCGGCTAATTCCGTGCCAGCAGCCGCGGTAATACGGAAGGTCCGGGCGTTATCCGGATTTATTGGGTTTAAAGGGAGCGCAGGCTGTCGGTTAAGCGTGTTGTGAAATGTAGGCGCCCAACGCCTGCACTGC
+
GGGGGGGGGGGGGGGGGGGGGGGGGGGGGGGGGGGGGGGGGGGGGGGGGGGGGGGGGGGGGGGGGGGGGGGGGGGGGGGGGGGGGGGGGGGGGGGGGGGGGGGGGGGAFGGGGGGG,CF,A7FF8BFG,:A,8<EFFGGGDGGFAEFFGGGG3FGFGGGGGGGGGGGGGGGGGGGGGGGGGGGGGGGGGDFGGGGGGGGGGGGGGGGGGGGGGGGGCCEFGG9FGG;ECGGGGGGGGGGGGGGGGGCCFGEG=ECGG?=E>89EFFECCGGGGGGGGGGGBEGGGGGFGF@G
@M03364:396:000000000-C9LGT:1:1101:9384:4725 1:N:0:10
ACTCCTACGGGAGGCAGCAGTGGGGAATATTGCACAATGGGCGCAAGCCTGATGCAGCGACGCCGCGTGCGGGATGGAGGCCTTCGGGTTGTAAACCGCTTTTGTTCAAGGGCAAGGCACGGTTTCGGCCGTGTTGAGTGGATTGTTCGAATAAGCACCGGCTAACTACGTGCCAGCAGCCGCGGTAATACGTAGGGTGCAAGCGTTATCCGGATTTATTGGGCGTAAAGGGCTCGTAGGCGGTTCGTCGCGTCCGGTGTGAAAGTCCATCGCTTAACGGTGGATCCGCGTCGG
+
GGGGGGGGGGGGGGGGGGGGGGGGGGGGGGGGGGGGGGGGGGGGGGGGGFGGGGGGGGGGGGGGGGGGGGGGGGGGGGGGGGGGGGGGGGGGGGGGGGGGGGGGGGGGGGGGGGGGFGGG@+D>+@FG>@@55@F,FFCGGFFGGGGGGGGGDFGGGGGGGGGGGGGGGCFFGGGGGFGGGGDGGGGGGGGGFGGGGGGGGGGGGGGGGGGGGEECCGGGFGGGGGGGGFGGGGGGGGGGGGGEGGGGEGGGGGGEG8ECG7:?FGCDGFGGGGDCDFGGFFEF=DF@FE)<DG
@M03364:396:000000000-C9LGT:1:1101:21375:4730 1:N:0:10
ACTCCTACGGGAGGCAGCAGTGGGGAATCTTCCGCAATGGACGAAAGTCTGACGGAGCAACGCCGCGTGAACGATGACGGCCTTCGGGTTGTAAAGTTCTGTTATACGGGACGAATAGCGTCGCAGTCCATCCCCGTTACGAGTGCCGGTACAGTAAGAGAAAGCCACGGCTAACTACGTGCCAGCAGCCGCGGTAATACGTAGGGGGCAAGCGTTGTCCGGAATTATTGGGCGTAAAGAGTACGTAGGCGGTCTGATAAGCGAAAGGTGAAAGGCATCGGCTCAACCAGTGTC
+
GGGGGGGGGGGGGGGGGGGGGGGGGGGGGGGGGGGGGGGGGGGFGGGGGGGGGGGGGGFGGGGGGGGGGGGGGGGGGGGGGGGGGGGDAFGFGGGGFGFGGGGGA@FGGGGGGE@,+BF:@-@F>C@C3,7,:@F+6F:BFFGF7FFFFEGD9D@EGGFGGFGGFFGFG*=F@FCFCEEGGGF,CGCF::CEGE88;FGFC<+;8CEGG5CCFG>58EGFGG1:*<3<EGGGCC:ECFC9EC7FEFF5CGDG*CCCCFDFFFDEGGEFFGGGGGGGFFDDDF*9D=FFGFBF7:
@M03364:396:000000000-C9LGT:1:1101:13739:4750 1:N:0:10
ACTCCTACGGGAGGCAGCAGTGGGGAATATTGCACAATGGGCGCAAGCCTGATGCAGCGACGCCGCGTGCGGGATGGAGGCCTTCGGGTTGTAAACCGCTTTTGTTCAAGGGCAAGGCACGGTTTCGGCCGTGTTGAGTGGATTGTTCGAATAAGCACCGGCTAACTACGTGCCAGCAGCCGCGGTAATACGTAGGGTGCAAGCGTTATCCGGATTTATTGGGCGTAAAGGGCTCGTAGGCGGTTCGTCGCGTCCGGTGTGAAAGTCCATCGCTTAACGGTGGATCCGCGCCGG
+
GGGGGGGGGGGGGGGGGGGGGGGGGGGGGGGGG9FGGGGGGGGGGGGGGGGGGGGGGGGGGGGGGGGGGGGGGGGGGGGGGGGGGGGGGGGGGGGGGGGGGGGGGFGGGGGGGGCGGGGGG7FCF@FG+8>53FFGGFFFFCGGGGGFGG@FFGGGGGGGGGGGGGGGG=FGGGGGGGGGGGGGGGGGGGGFEEGGGGGGGGGGGGGGGGGGGGGGGGGGGGGGGGGGFFGGGFFGGEGGGGGGGGGGGGGGGGGGGCEGGFDGGFGGGGGGGGGGGGGGFFGGGFFFGFFGGG
@M03364:396:000000000-C9LGT:1:1101:22751:4775 1:N:0:10
ACTCCTACGGGAGGCAGCAGTAGGGAATTTTCGGCAATGGGGGAAACCCTGACCGAGCAACGCCGCGTGAGTGACGAAGGTCTTCGGATTGTAAAGCTCTGTTGTAAGGGAAGAACGGTGCATTGAGAAAATGCACGTGACGGTACCTTACCAGAAAGCTACGGCTAACTACGTGCCAGCAGCCGCGGTAATACGTAGGTAGCGAGCGTTATCCGGATTTATTGGGTTTAAAGGGTGCGCAGGCGGCCTTGCAAGTCAGCGGTCAAATCGTGGAGCTCAACTCCATTCCGCCGT
+
GGGGGGGGGGGGGGGGGGGGGGGGGGGGGGGGGGGGGGGGGGGGGGGGGGGGGGGGGGGGGGGGGGGGGGGGGGGGGFGGGGGGGGGGGGGGGGGGGGGGGGGGGFGFGGGGGGFGGGGDE-CCDFFG,,8BC<D,@FGGGGGFGGGGGGGG>FGGGGGGGGGGGGGGGFGGGGGGGGGGGGGGGGGGEGGGGGGGGGGGGGGGGGGGGGGGGGGGGGCFFGGGGGEGDGGGGGGGGGGGGGGGGGGGGGGGGGGFGGGGGGGGGGGGGG=FGEGGGFGF@FGGGGG4FFFGG5
@M03364:396:000000000-C9LGT:1:1101:23845:4847 1:N:0:10
ACTCCTACGGGAGGCAGCAGTGGGGAATATTGCACAATGGGCGCAAGCCTGATGCAGCGACGCCGCGTGCGGGATGGAGGCCTTCGGGTTGTAAACCGCTTTTGTTCAAGGGCAAGGCACGGTCTTTGGTCGTGTTGAGTGGATTGTTCGAATAAGCACCGGCTAACTACGTGCCAGCAGCCGCGGTAATACGTAGGGTGCAAGCGTTATCCGGATTTATTGGGCGTAAAGGGCTCGTAGGCGGTTCGTCGCGTCCGGTGTGAAAGTCCATCGCTTAACGGTGGATCCGCGCCG
+
GGGGGGGGGGGGGGGGGGGGGGGGGGGGGGGGGGGGGGGGGGGGGGGGGGGGGGGGGGGGGGGGGGGGGGGGGGGGGGGGGGGGGGGGGGGGGGGGGGGGGGGGGGGDFGGGGGGF@7FGGCG7+@FF,,@3@BFGGCFGG>9FCDFFGGGGGGGGGGGGGGGGGGGGGCEGGGGGGGGGGGGGGGGGGCGGG?FGGGGGGGGGGGGGGGGGGGG>EFFGGGGGGGEGGGGGGGGGGGEGGGGGEGGEGGGGGGGGGG7:8EDFFGGGFFGGGGFGGGGGFFGGFDFFGFFGGD
@M03364:396:000000000-C9LGT:1:1101:6071:4867 1:N:0:10
ACTCCTACGGGAGGCAGCAGTGGGGAATATTGCACAATGGGCGCAAGCCTGATGCAGCGACGCCGCGTGCGGGATGGAGGCCTTCGGGTTGTAAACCGCTTTTGTTCAAGGGCAAGGCACGGTTTCGGCCGTGTTGAGTGGATTGTTCGAATAAGCACCGGCTAACTACGTGCCAGCAGCCGCGGTAATACGTAGGGTGCGAGCGTTATCCGGATTTATTGGGCGTAAAGGGCTCGTAGGCGGTTCGTCGCGTCCGGTGTGAAAGTCCATCGCCTAACGGTGGATCTGCGCCGG
+
GGGGGGGGGGGGGGGGGGGGGGGGGGGGGGGGGGGGGGGGGGGGGGGGGGGGGGGGGGGGGGGGGGGGGGGGGGFEGGGGGGGGGGGGGGGGGGGGGGGGGGGGGGGCFGGGGGGGDCDF7+B@BDFG:+@5CFGBCBFFG9<FG9FCECGG7FFCGGFFGGGFFGFFF<BFFGGCCFGGGGGGGGGGGGGGGGGGGGGGGGGGGGGEGGGGGGEEF7FGGGD5?CEDFGGGGCGGEGGE?EEECEGG=EGGE5EGG5=5E?FGGCFGG7CDGGCDGGGG5FGFFC7*2<@3)9
@M03364:396:000000000-C9LGT:1:1101:23436:4875 1:N:0:10
ACTCCTACGGGAGGCAGCAGTGGGGAATATTGCACAATGGGCGCAAGCCTGATGCAGCGACGCCGCGTGCGGGATGGAGGCCTTCGGGTTGTAAACCGCTTTTGTTCAAGGGCAAGACACGGTTTCGGCGGGATTAAGTGGCTTGTTCGACTAAGCACCGGCTAACTACGTGCCAGCAGCCGCGGTAATACGTAGGGTGCAAGCGTTATCCGGATTTATTGGGCGTAAAGGGCTCGTAGGCGGTTCGTCGCGTCCGGTGTGAAAGTCCATCGCTTAACGGTGGATCCGCGCCGG
+
GGGGGGGGGGGGGGGGGGGGGGGGGGGGGGGGGGGGGGGGFGG@FGEGGGGGGGGGGGGGGGGGGGGGGGGGGGGGGGGGG@FGGGCFGCFGGGGFGGGGDGGGGFGGGGFCFG<F<<,,8+88+@FG++@***8<<FC9F*<F@F,>CF*<*8<::CCF7BCGFCCFF*3;CGFFFDGGGGGGGEGEG:CC:0;C5;CGGGGGGC:8*<98CCCCGFFGGGFGGGEECFGGCGGGGEFDGGGGGDECEGGEG=EEG*:EEFCDGGA7CCFDGGF*CGGG>759*9><5<39<D
@M03364:396:000000000-C9LGT:1:1101:6286:4906 1:N:0:10
ACTCCTACGGGAGGCAGCAGTAGGGAATCTTCCACAATGGACGCAAGTCTGATGGAGCAACGCCGCGTGAGTGAAGAAGGTTTTCGGATCGTAAAGCTCTGTTGTTGGTGAAGAAGGATAGAGTTAGTATCTGGCCTTTATTTGACGGTAATCAACCAGAAAGTCACGGCTAACTACGTGCCAGCAGCCGCGGTAATACGTAGGTGGCAAGCGTTGTCCGGATTTATTGGGCGTAAAGCGAGCGCAGGCGGAAAAATAAGTCTAATGTGAAAGCCCTCGGCTTAACCGAGGAAC
+
GGGGFGGGGGGGGGGGGGGGGGGGGGGGGGGGGFGGGGGGGGGGGGGGGGCCGFFGGGGGGGGGGGGGGGGGGGGGFGGGGGGGGGGGGGGGGGGGGFGGGFGGGGGG?FGGGGGFA=F?F-C,,5EEE8C<A9EAFGFGFDGGFGGFEGGFGGGGGGDFFGCGGGGGGGGGGGGGGGGGGGGGGGGGGGGDEFGGGGGGFGGG?FGGG@CFGGGGCFGGGE78?FGFGGGGGEEGGGGC8EEGGGDEEGGEEEDF4CGGFGGGGGF::FGFFGGGGGGGFFGGFGFFDDDGC7
@M03364:396:000000000-C9LGT:1:1101:23964:4951 1:N:0:10
ACTCCTACGGGAGGCAGCAGTGGGGAATATTGCACAATGGGCGCAAGCCTGATGCAGCGACGCCGCGTGCGGGATGGAGGCCTTCGGGTTGTAAACCGCTTTTGTTCAAGGGCAAGGCATGTTTTCGGACGTGTTGAGTGGATTGTTCGAATAAGCACCGGCTAACTACGTGCCAGCAGCCGCGGTAATACGTAGGGTGCAAGCGTTATCCGGATTTATTGGGCGTAAAGCGAGCGCAGGCGGAAAGATAAGTCTGAAGTGAAAGCCCCCGGCTTAACCGGGGAACTGCTTCGG
+
GGGGGGGGGGGGGGGGGGGGGGGGGGGGGGGGGGGGGGGGGGGGGGGGGGGGGGGGGGGGGGGGGGGGGGGGGGGGGFGGGGGGGGGGGGGGGGGGGGGGGGGGGGGFGGGGGGFGGGGGG>FFGDFG+3@+88@7@BFCGDGGGGGFGGBF>FFGGGGGGGGEFGGGG<FDGGGGGGGGGGGGGGGCG:CFFFFGGFDEGGGGGGGGGGGGGGGDGFFGGGGGGGEGGEGGGGGDEGEGGGGEGGGGGGGGGGGGGGGDFCFGGFGGGGGGGGGGGGGD>FGGGG4=DFFGGG
@M03364:396:000000000-C9LGT:1:1101:14915:4953 1:N:0:10
ACTCCTACGGGAGGCAGCAGTGAGGAATATTGGTCAATGGGCGAGAGCCTGAACCAGCCAAGTAGCGTGCAGGATGACGGCCCTATGGGTTGTAAACTGCTTTTGTACGGGGATAAAGGAGCCCGCGTGTGGGTTTTTGCAGGTACCGTACGAATAAGGACCGGCTAATTCCGTGCCAGCAGCCGCGGTAATACGGAAGGTCCGGGCGTTATCCGGATTTATTGGGTTTAAAGGGTGCGCAGGCGGCCTTGCAAGTCAGCGGTCAAATCGTGGAGCTCAACTCCATTCCGCCGT
+
GGGGGGGGGGGGGGGGGGGGGGGGGGGGGGGGGGGGGGGGGGGGGGGGGGGGGGGGGGCGGGGGGGGGGGGGGGGGGFGGGGGGGGGFGGDGGGGGGGGGGGGGGGGGGGGGGGGD?<F4ACFD@FGC33A8=FCFFGFA9DFFGDCFFFCFCFA@BFGFF@FGEE@CFD>FAF@FGGGG7FFEFGGGE*1??F:FE<CEGCEECFEEEECFGGGE>8C+<+CCFG;88+2A<@C;88CGGGGGGC*:?E?<@79<C70<>8DGCC9CCD59<CCCCFF=@?GG**?*:?B<<5
@M03364:396:000000000-C9LGT:1:1101:15702:4958 1:N:0:10
ACTCCTACGGGAGGCAGCAGTAGGGAATCTTCCACAATGGACGCAAGTCTGATGGAGCAACGCCGCGTGAGTGAAGAAGGTTTTCGGATCGTAAAGCTCTGTTGTTGGTGAAGAAGGATAGAGGTAGTAACTGGCCTTTATTTGACGGTAATCAACCAGAAAGTCACGGCTAACTACGTGCCAGCAGCCGCGGTAATACGTAGGTGGCAAGCGTTGTCCGGAATTATTGGGCGTAAAGGGCGCGCAGGCGGCGTCGTAAGTCGGTCTTAAAAGTGCGGGGCTTAACCCCGTG
+
GGGGGGGGGGGGGGGGGGGGGGGGGGGGGGGGGGGGGGGGGGGGGGGGGGGGGGGGGGGGGGGGGGGGGGGGGGGGGGGGGGGGGGGGGGGGGGGGGGGGGGGFEGGGGGGGGGGGEFGGG-C,:CFG,,CC,,DFFGGGGGGGGGGGGGCGGGGGGGGGGGGGGGGGGDEEGGGGGGGGGGGGGGGGGGGGGGGGGGGGGGGGGGGGGGGGGGGGGGGGGGGGGGGGGGGGGGGGGGGGGGGGGGGGGGGDGGGGGGGGGGGGCDGGFGGGG?FGDGGGFFGCFGGFGE5C
@M03364:396:000000000-C9LGT:1:1101:25699:4983 1:N:0:10
ACTCCTACGGGAGGCAGCAGTGGGGAATATTGCACAATGGGGGAAACCCTGATGCAGCAACGCCGCGTGAGTGATGACGGCCTTCGGGTTGTAAAGCTCTGTCTTCAGGGACGATAATGACTGTACCTGCGCGGGCAGCCACGGCTAACTACGTGCCAGCAGCCGCGGTCATACGTAGGTGGCGAGCGTTGTCCGGATTTACTGGGCGTAAAGGGAGCGTAGGCGGATTTTTAAGTGAGATGTGAAATACTCGGGCTTAACCTGAGTGCTGCATTTCAAACTGGAAGTCTAG
+
GGGGGGGGGGGGGGGGGGGGGGGGGGGGGGGGGGGGGGGGGGGGGGGGGGGGGGGGGGGGGGGGGGGGGGGGGGGGGGGGGGGGGGGGGFFGGGFFGFGGFGGGGGGGGGFFF@F:+CC8?-B8,:FF:38+++8+8@FF7F7CFE+DFGGGCFGGGGGF:FGGGGGGG=EGGGG9FGGGGGGGDEGGGGGGGGGGGGGGGGGGGGGGGGGGGGGGEDG>EGDGGG*?EGGGGGGD?FGGFGFGGGGGGGGGGGGGGFFGFGGGCG7*CFGGGGGGGGGGFFFGGGG@FF?C
@M03364:396:000000000-C9LGT:1:1101:13942:5020 1:N:0:10
ACTCCTACGGGAGGCAGCAGTGGGGAATCTTCCGCAATGGACGAAAGTCTGACGGAGCAACGCCGCGTGAACGATGACGGCCTTCGGGTTGTAAAGTTCTGTTATACGGGACGAATAGCGTCGCAGTCTATCAACGTTACGAGTGACGGTACCGTAAGAGAAAGCCACGGCTAACTACGTGCCAGCAGCCGCGGTAATACGTAGGTGGCAAGCGTTGTCCGGAATTATTGGGCGTAAAGGGCGCGCAGGCGGCGTTGTAAGTCGGTCTTAAAAGTGCGGGGCTTAACCCCGGGG
+
GGGGGGGGGGGGGGGGGGGGGGGGGGGGGGGGGGGGGGGGAFGCGGGDFGGGGGCGGGGGGGGGGGGGGFGFGGGGGGGGGGGGGGGGGGGGGGGGEFGGGGG9F@@FGGGGGC=D+8:+83@>+8@@,,7,,,:+@3838*@>@,8@CFGG,F*>BB9FGGDFFGG:E**=F:EFGFGFGGG@FFGGGACCF>*:EFFFGGGFGCGGGGGGCGGGGGF?CEECC+<@GGGGGGCEEGFGGCG=EDGECCCG8E*:7AEFC<*:CC*9:>C7CFCF7CEGFE*9CCCFGFF9DD
@M03364:396:000000000-C9LGT:1:1101:6203:5022 1:N:0:10
ACTCCTACGGGAGGCAGCAGTGGGGAATATTGCACAATGGGCGCAAGCCTGATGCAGCGACGCCGCGTGCGGGATGGAGGCCTTCGGGTTGTAAACCGCTTTTGTTCAAGGGCAAGGCGGGTCTTCGGGCCCGTTGAGTGGATTGTTCGAATAAGCACCGGCTAACTACGTGCCAGCAGCCGCGGTAATACGTAGGGTGCAAGCGTTATCCGGATTTATTGGGCGTAAAGGGCTCGTAGGCGGTTCGTCGCGTCCGGTGTGAAAGTCCATCGCTTAACGGTGGATCCGCGCCGG
+
GGGGGGGGGGGGGGGGGGGGGGGGGGGGGGGGGGGGGGGGGGGGGGGGGGGGGGFGGGGGGGGGGGGGGGGGGGEGGFGGGGGGGGGGGGGGGGGGGGGGGGGGGGGGGGGGGGGFFGGGG:CDBFGG><>>FFC@FGGGCCEFGFGGGGFFFGGGGGGGGGGGGGGGGEGFFGGGGFGGGGGGGGGGGGGGGGGGGGGGGGGGGGGGGGGGGCEGGGGGGGGGGGDEGGGGGGGGGGGGGGGEEGGGG8CEGGGDD?E5C<DGGGGGGGGGGGFDGGGGFFGGFFGFF>3CCC
@M03364:396:000000000-C9LGT:1:1101:15933:5028 1:N:0:10
ACTCCTACGGGAGGCAGCAGTGGGGAATATTGCACAATGGGCGCAAGCCTGATGCAGCGACGCCGCGTGCGGGATGGAGGCCTTCGGGTTGTAAACCGCTTTTGTTCAAGGGCAAGGCACGGTTTCGGCCGTGTTGAGTGGATTGTTCGAATAAGCACCGGCTAACTACGTGCCAGCAGCCGCGGTAATACGTAGGGGGCAAGCGTTATCCGGATTTACTGGGTGTAAAGGGAGCGTAGGCGGCCATGCAAGTCAGAAGTGAAAGCCCGGGGCTCAACCCCGGGACTGCTTTTG
+
GGGGGGGGGGGGGGGGGGGGGGGGGGGGGGGGGGGGGGGGGGGGGGGGGGGGGGGGGGGGGGGGGGGGGGGGGEGGEGGGGGGGGGGGGGGGGGGGGGGGGGGFGGGGGGGGGGCF<FC=C+B7FFGGB@C*5@B7EFGFGFGGGC;FGGGGFGGGGGGGGGGGGGGGG8CFGGGGGGGGGGGGGGGGGGGGGGGGGGGGGGGFGGGGGGGGGGGGGFGGGGGGGGFGGGGGGGGGGGGGGGGGGGGGCC9?EFEFF9FGG<FGGGGGGDGGGGGGGFGGBDEGDDG@FFFCD:
@M03364:396:000000000-C9LGT:1:1101:14490:5062 1:N:0:10
ACTCCTACGGGAGGCAGCAGTGGGGAATATTGCACAATGGGCGCAAGCCTGATGCAGCGACGCCGCGTGCGGGATGGAGGCCTTCGGGTTGTAAACCGCTTTTGTTCAAGGGCAAGGCACGGTTTCGGCCGTGTTGAGTGGATTGTTCGAATAAGCACCGGCTAACTACGTGCCAGCAGCCGCGGTAATACGTAGGGTGCAAGCGTTATCCGGATTTATTGGGCGTAAAGGGCTCGTAGGCGGTTCGTCGCGTCCGGTGTGAAAGTCCATCGCTTAACGGTGGATCCGCGCCGG
+
GGGGGGGGGGGGGGGGGGGGGGGGGGGGGGGGGGGGGGGGGGGGGGGGGGGGGGGGGGGGGGGGGGGGGDGGGGEGGGGGGGGGGGGGGGGGGGGGGGGGGGGFGDGCFGGGGGGGFGGGG+B@>FFC:+555@,,,@;F>,FFGGGGGG@F*?FFGGGFFGGFFGGGG<<FFGFFGGGGGGGGGGD8E:FFEFGGGGCCFGGGGGGECCFEGCE5CGFCGGGGGGECGGGGGGGG8EGG?ECEEGGGGGDGGCEEG:EGGCGGGGGGGFGDDGGGGGGG@FDFGGGFGF>GGG
@M03364:396:000000000-C9LGT:1:1101:6987:5098 1:N:0:10
ACTCCTACGGGAGGCAGCAGTGGGGAATATTGGGCAATGGGCGCAAGCCTGACCCAGCAACGCCGCGTGAAGGAAGAAGGCTTTCGGGTTGTAAACTTCTTTTATAAGGGACGATAATGACGGTACTTTATGAATAAGCTCCGGCTAACTACGTGCCAGCAGCCGCGGTAATACGTATGGGGCGAGCGTTATCCGGATTCATTGGGCGTAAAGCGCGCGTAGGCGGCCCGTTAGGTCGGAGGTAAAAGCCCGGGGCTCAACCCCGGCGAGCCTCCGATACCGGCGGGCTCGAGG
+
GGGGGGGGGGGGGGGGGGGGGGGGGGGGGGGGGGGGGGGGGGGGGGGGGGGGGGGGGGGGGGGGGGGGGGFGGGGGGGGGGGGGGGGGGGGGGGGGGGGGGGGGGDGGGGGGGGGD=FGFGFFF7CFG,,95,<CAFGGDEFGGGG7FGGGGGGGGGGGGGGGGGGGGG*CGGGGGGGGGGGGGGGGGFEEFGGGGGGGFGCFFGGGGGGGGGGGGGGGE=:CC?E5EEE:CGGGGGGGCCGGGGGGGGGGGEGGGGGGGFGGGGGGGDGDGGFC75CC<?;EGGDGE5>EDG)
@M03364:396:000000000-C9LGT:1:1101:23340:5144 1:N:0:10
ACTCCTACGGGAGGCAGCAGTGGGGAATATTGCACAATGGGCGCAAGCCTGATGCAGCGACGCCGCGTGCGGGATGGAGGCCTTCGGGTTGTAAACCGCTTTTGTTCAAGGGCAAGGCACGGTTTCGGCCGTGTTTAGTGGATTGTTCGAATAAGCACCGGCTAACTACGTGCCAGCAGCCGCGGTAATACGTAGGGTGCAAGCGTTATCCGGATTTATTGGGCGTAAAGGGCTCGTAGGCGGTTCGTCGCGTCCGGTGTGAAAGTCCATCGCTTAACGGTGGATCCGCGCCGG
+
GGGGGGGGGGGGGGGGGGGGGGGGGGGGGGGGGGGGGGGGGGGGGGGGGGGGGGGGGGGGGGGGGGGGGEGGGGGGGFGGGGGGGGGGGGGGGGGGGGGGGGG,FFFFFGGGGGGG=EGDC>B+3ECG3855*8>,7@@FCF9:FCEFGGEG>FGGGGFGGGGGGGGFG<CEGGGGFGCFGGGGGEGGGGGGGFGEGGGEGGGFGGGGGGGGGGGD?ECGFGGGGG?E>EGGGGGGGGGGGGGGGGGGEGGGEGGGG8CGGFFGGGDFGGGGGGGGGGGG:>GF=FFFGFFGGG
@M03364:396:000000000-C9LGT:1:1101:10152:5164 1:N:0:10
ACTCCTACGGGAGGCAGCAGTAGGGAATCTTCCACAATGGACGCAAGTCTGATGGAGCAACGCCGCGTGAGTGAAGAAGGTTTTCGGATCGTAAAGCTCTGTTGTTGGTGAAGAAGGATAGTGGTAGTTTCTGGCCTTTATTTGACGGTAATCAACCAGAAAGTCACGGCTAACTACGTGCCAGCAGCCGCGGTAATACGTAGGTGGCAAGCGTTGTCCGGATTTATTGGGCGTAAAGCGAGCGCAGGCGGAATGATAAGTCTGATGTGAAAGCCCACGGCTCAACCGTGGAAC
+
GGGGGGGGGGGGGGGGGGGGGGGGGGGGGGGGGGGGGGGGGGGGGGGGGGGGGGGFGGGGGGGGGGGGGGGGGGGGGGGGFFFGGGGGGGGGGGGGGGGFFAFGGGGF@FGGGFFF8FF?,-:,,:BF,5C95,,DFFEGCF<F?A:FFGFFFGGGGGGGGGGGGEFGGE:FGGGFGGGGGGG@FGGGFGGGGGGGGGGGCGGGEFGGFGGGGGGEEFGGGGF5FFF;FGGGGGGGGGGGEEGGDGGGGGGEGGG7CFGGGGGGGGGGGGGGGGGGGGCGB5=FDG4795BCC<
@M03364:396:000000000-C9LGT:1:1101:21146:5171 1:N:0:10
ACTCCTACGGGAGGCAGCAGTGGGGAATTTTCCGCAATGGGCGAAAGCCTGACGGAGCAATGCCGCGTGGAGGTGGAAGGCCTACGGGTCGTCAACTTCTTTTCTCGGAGAAGAAACAATGCCGGTATCTGCGGAATAAGCATCGGCTAACTCTGTGCCAGCAGCCGCGGTAAGACAGAGGATGCAAGCGTTATCCGGAATGATTGGGCGTAAAGCGTCTGTAGGTGGCTTTTCAAGTCCGCCGTCAAATCCCAGGGCTCAACCCTGGACAGGCGGTGGAAACTACCAAGCTGG
+
GGGGGGGGGGGGGGGGGGGGGGGGGGGGGGGGGGGGGGGGGGGGGGGGGGGGGGGGGGGGGGGGGGGGGGGGGGGGGGGGGGGGGGGGGGGGGGGGGGGGGGGFGGGGGGGGGF,>FFGGG-D++@FFE,C3+@>FDFGCFFGGG*CFFGGGGGGGGGGGGGGGGGGGG*::FGGGGGGGGGGGGGGGGGGGGFGGGGGGFFFGGGGGGGGGGGGGGGGGGGGGGGGFFGFGGGGGGGFGGGGGGGGGFGGGGGGGGEEGGDFGGGGGGGGGFDGG5DGGF4:FGGD?CFFGGG
@M03364:396:000000000-C9LGT:1:1101:7789:5213 1:N:0:10
ACTCCTACGGGAGGCAGCAGTGGGGAATTTTCCGCAATGGGCGAAAGCCTGACGGAGCAATGCCGCGTGGAGGTGGAAGGCCTACGGGTCGTCAACTTCTTTTCTCGGAGAAGAAACAATGACTGTATCAGAGGAATAAGCATCGGCTAACTCTGTGCCAGCAGCCGCGGTAAGACAGAGGATGCAAGCGTTATCCGGAATGATTGGGCGTAAAGCGTCTGTAGGTGGCTTTTCAAGTCCGCCGTCAAATCCCAGGGCTCAACCCTGGACAGGCGGTGGAAACTACCAAGCTGG
+
GGGGGGGGGGGGGGGGGGGGGGGGGGGGGGGGGGGGGGGGGGGGGGGGGGGGGGGGGGGGGGGGGGGGGGGGGGFGGGGGGGGGGGGGGGGGGGGGGGGGGGGEFGGGGGGGGGEDAFFGC-E,,:EF,,C3,+3D@FFDF<DFEE@F@FGGGGGGGGGGGGGGGGGGG*BFFGGGGGGGGGFGGGGGGGFEGGGGGGCGGGGGGGGGGGGGGGGDGCGGGGGCF@9CGGGGGGGGFGFGGGGDEGGGGGG+CCGGGGGGGGGGGGGDGGGG3*5C5CCF?FFFGCC?FFFCFG
@M03364:396:000000000-C9LGT:1:1101:7406:5229 1:N:0:10
ACTCCTACGGGAGGCAGCAGTGGGGAATATTGCACAATGGGCGCAAGCCTGATGCAGCGACGCCGCGTGCGGGATGGAGGCCTTCGGGTTGTAAACCGCTTTTGTTCAAGGGCAAGGCACGGTTTCGGCCGTGTTGAGTGGATTGTTCGAATAAGCACCGGCTAACTACGTGCCAGCAGCCGCGGTAATACGTAGGGTGCAAGCGTTATCCGGATTTATTGGGCGTAAAGGGCTCGTAGGCGGTTCGTCGCGTCCGGTGTGAAAGTCCATCGCTTAACGGTGGATCCGCGCCGG
+
GGGGGGGGGGGGGGGGGGGGGGGGGGGGGGGGGGGGGGGGGGGGGGGGGGGGGGGGGGGGGGGGGGGGGGGGGGGGGGGGGGGGGGGGGGGGGGGGGGGGGGGGGGGGGGGGGGGGCFGGD@FGDFGG>@@3@>:,DFGGGGGGGFGGGGGGFGGGGGGEGGEGGGGGGCGGFFGGGGGGGGGGGGGGGGGGGGGGGGGGGGGGGGGGGGGGGGGG?FGGGGGGGE>EGGGGGGGGEGGGGGGCGGGGGGGGGGGGGGGGGFGGGGFGGGGGGDGGGGGG:@GGFGFFGFFGGG
@M03364:396:000000000-C9LGT:1:1101:17375:5229 1:N:0:10
ACTCCTACGGGAGGCAGCAGTGAGGAATATTGGTCAATGGGCGCGAGCCTGAACCAGCCAAGTAGCGTGCGGGATGAAGGCCCTATGGGTTGTAAACCGCTTTTACGGGGGGATAAAGTGCGTCACGTGTGATGCATTGCAGGTACCCCGCGAATAAGGACCGGCTAATTCCGTGCCAGCAGCCGCGGTAATACGGAAGGTCCGGGCGTTATCCGGATTTATTGGGTTTAAAGGGAGCACAGGCCGGCTGTCAAGCGTGTTGTGAAATGTAGGCGCTCAACGCCTGACTTGC
+
GGGGGGGGGGGGGGGGGGGGGGGGGGGGGGGGGGGGGGGGGGGGGGGGGGGGGGGGGGGGGGGGGGGGGGGGGGGGGGGGGGGGGGGGGGGGGGGGGGGGGGGGGGGGGGGGGGGGCFGGGFGD<FFG28=,??FE?FFGGGGGGGGGGGGG:EGGGGGGGGGGGGGGGFGGGGGGGGGGGGGGGGGGGEGGGGGGGGGGGGGGGGGGGGGGGGGGGGGGGGGGGGEEEFGCCGGGGGGGGGGGEGGGGGGGGGGGGEGEFGGGGGGFGGGGGGGGG<EFF@GGGGGFGFFG
@M03364:396:000000000-C9LGT:1:1101:6892:5261 1:N:0:10
ACTCCTACGGGAGGCAGCAGTGGGGAATATTGCACAATGGGGGAAACCCTGATGCAGCAACGCCGCGTGAAGGAAGAAGGCCTTTGGGTCGTAAACTTCTGTCCTTGGGGAAGATAATGACGGTCCCCTTGTAGGAAGCCCCGGCTAACTACGTGCCAGCAGCCGCGGTCATACGTAGGGGGCAAGCGTTATCCGGAATTATTGGGCGTAAAGGGCTCGTAGGCGGTTCGTCGCGTCCGGTGTGAAAGGCCATCGCTTAACGGTGGATCCGCGCCGGGTACGGGCGGGCTTGGG
+
GGGGGGGGGGGGGGCCGGGGGGGGGGGGGGGGGGGGGGGFGGGGGGGGDGFGGGGGGGFGGGGGGGG=FGGGGCFGGGGGGGGGGGGGEGGGGGGGGGGGGGGFGGGGGGGGGFFG,CEFF?C:+8BF:,A5,<CBFDF=FFGGGG+>FF<FCGGGGFGGFGGFGGGGGG>@<FGFCGGDGGGGGGFEGGFGGCFGGGGGFFGGGGGGGGGEEFGGGGGGGGGGGGGGGGGEGEGGEGGEGGEGGGGG=*CFGGGGGDEFFGGCGGGCCFFFGG5CDCG5F@GGGDCDGFFC5C
@M03364:396:000000000-C9LGT:1:1101:5182:5279 1:N:0:10
ACTCCTACGGGAGGCAGCAGTGGGGAATATTGCACAATGGGCGCAAGCCTGATGCAGCGACGCCGCGTGCGGGATGGAGGCCTTCGGGTTGTAAACCGCTTTTGTTCAAGGGCAAGGCACGGTTTCGGCAGTGTTGAGGGGATTGTTCGAATAAGCACCGGCTAACTACGTGCCAGCAGCCGCGGTAATACGTAGGGTGCAAGCGTTATCCGGATTTATTGGGCGTAAAGGGCTCGTAGGCGGTTCGTCGCGTCCGGTGTGAAAGCCCACGGCTCAACCGTGGAACTGCATCGG
+
GGGGGGGGGGGGCGGGGGGGGGGGGGGGGGGGGGGGGGGGGGGGGGGGGGGGGGGGGGGGGGEEGG7FFEGGGGGGGGGGGGGGGGGGGG7FFGGGCFEFGGGGGGGGGGGGEGDFC<BF++B+@FEE++588@@F@F,>>FGGGFGGGGGCFGGGFGGGDGGFGFGFF<CFFFCCEGGFGEGGGGGGGGGGGGGEEGGGGGGFEEGGFGGGCCE5<@FGGGFGGGDGGGGEDFFCCEGGFGGGCGGCGGGGGDGGG:CEE@FDC9C>FDGGD5ECFGFD>FGGGCFFGF**9>
@M03364:396:000000000-C9LGT:1:1101:7513:5286 1:N:0:10
ACTCCTACGGGAGGCAGCAGTGGGGAATATTGCACAATGGGCGCAAGCCTGATGCAGCGACGCCGCGTGCGGGATGGAGGCCTTCGGGTTGTAAACCGCTTTTGTTCAAGGGCAAGGCACGGTTTCGGCAGTGTTGAGTGGATTGTTCGAATAAGCACCGGCTAACTACGTGCCAGCAGCCGCGGTAATACGTAGGGTGCAAGCGTTATCCGGATTTATTGGGCGTAAAGGGCTCGTAGGCGGTTCGTCGCGTCCGGTGTGAAAGTCCATCGCTTAACGGTGGATCCGCGCCGG
+
GGGGGGGGGGGGGGGGGGGGGGGGGGGGGGGGGGGGGGGGGGGGGGGGGGGGGGGGGGGGGGGGGGGGGGGGGGGGGGGGGGGGGGGGGGGGGGGGGGGGGGGGGGGGGGGGGGFFGGGGE:F>:DFG<+@@8@F<FFFGGGGGGGGFGGCE8DFGGGGGGGGGGGGGG7EFGGGGGGGGGGGGGGGGGGGCFGGGGGGGGGGGGGGGGGGGGGGGGGGGGGGGGGGGGGGGGGGGEGFGGGGGEEEGGGGGGGGGG?ECE<DFG><FG=EDGCFGFGGGDFGGFDGFFFFGGG
@M03364:396:000000000-C9LGT:1:1101:17792:5288 1:N:0:10
ACTCCTACGGGAGGCAGCAGTGGGGAATATTGCACAATGGGCGCAAGCCTGATGCAGCGACGCCGCGTGCGGGATGGAGGCCTTTGGGTTGTAAACCGCTTTTGTTCAAGGGCAAGGCACGGTTTCGGCCGTGTTGAGTGGATTGTTCGAATAAGCACCGGCTAACTACGTGCCAGCAGCCGCGGTAATACGTAGGGTGCAAGCGTTATCCGGATTTATTGGGCGTAAAGGGCTCGTAGGCGGTTCGTCGCGTCCGGTGTGAAAGTCCATCGCTTAACGGTGGATCCGCGCCGG
+
GGGGGGGGGGGGGGGGGGGGGGGGGGGGGGGGGGGGGGGGGGGGGGGGGGGGGGGGGGGGGGGGGGGGGGGGGFGGGGGGGGGGGGGGGGGGGGGGGGGGGGGGGGDCGGGGGGGGCFGGG+BCCFGG7+@5:>F@9DFGG@FFGGGGGGGGFEGGGGGGGGGGGGGGGBGFGGGGGGGGGGGGGGGGGFFGGGGGGGGGGGGGGGGGGGGGGEGGGGGGGFGGGEGGGGGGGGGGGGGGGGGEGGGGGGGGEGGGG8=:EGGGGGGGGGGGGGGGGGGGDFGFDFGFGFFGGG
@M03364:396:000000000-C9LGT:1:1101:7583:5329 1:N:0:10
ACTCCTACGGGAGGCAGCAGTGGGGAATCTTCCGCAATGGGCGAAAGCCTGACGGAGCAACGCCGCGTGAGTGATGACGGCCTTCGGGTTGTAAAGCTCTGTGATCGTGGACGAACGGTCCTTATGCTTCTACCTTATGGAAGTGACGGTACCCGAATAGCAAGCCACGTCTAACTACGTGCCAGCAGCCGCGGTAATACGTAGGTGGCAAGCGTTGTCCGGAATTATTGGGCGTAAAGCGCGCGCAGGCGGCTTTCTAAGTCCATCTTAAAAGTGCGGGGCTTAACCCCGTGG
+
GGGGGGGGGGGGGGGGGGGGGGGGGGGGGGGGGGGGGGGGGGCGGEGGGGGGGEGGGGGGGGGGGGGGGGGGGAFGGGGGGGGGGGGGGGGFGGGGGGGGGGGDFFF,EFGGGG+F+FG=7>@<,CFG,,9,,:FGGFGGG?<F<=FEEE@CFGGGGGGGGGFGGGGCE*;FGGGGGGGGDGGGFCAEFFGGGGGGDGGGGGGGGGGGGGGGGGGCECFGGGCGG?+<CCCCFGGEGGGGGGGGGGGGCEEGG5?EFGCCFFFCCGGFGGFGGGGGGGGD@EGGGGFFD>BGG3
@M03364:396:000000000-C9LGT:1:1101:8913:5333 1:N:0:10
ACTCCTACGGGAGGCAGCAGTGGGGAATATTGCACAATGGGCGCAAGCCTGATGCAGCGACGCCGCGTGCGGGATGGAGGCCTTCGGGTTGTAAACCGCTTTTGTTCAAGGGCAAGGCACGGTTTCGGCCGTGTTAAGTGGATTGTTCGAATAAGCATCGGCTAACTCTGTGCCAGCAGCCGCGGTAAGACAGAGGATGCAAGCGTTATCCGGAATGATTGGGCGTAAAGCGTCTGTAGGTGGCTTTTTAAGTTCGCCGTCAAATCCCAGGGCTCAACCCTGGACAGGCGGTGG
+
GGGGGGGGGGGGGGGGEGGGGGGGGGGGGGGGGGGGGGGGGGGGGGGGGGGGGFGGGGGGGGGGGGGGGEECGGGGGFGGGGGGGGDGGGGFGGDGFFGGGFGAFGGCFGGGGGF@+B><+8DC+@FG:8@@*,,,3@<E,@FF@:DFC7>?1?:FGGGGGGGCEFGGF,CF9CGGGGGGGGGEGC<CF:ED:8FGGGGFCFCGEGGC8CFGG:CGGGGGGGGFGG*AFFCECCGGGGGGGGGGGGGGGGDFEGGGDGEEE5<FGG?DGGGGG*:CFCFGFF729CG>CEEDCG
@M03364:396:000000000-C9LGT:1:1101:14902:5342 1:N:0:10
ACTCCTACGGGAGGCAGCAGTAGGGAATCTTCCACAATGGACGCAAGTCTGATGGAGCAACGCCGCGTGAGTGAAGAAGGTTTTCGGATCGTAAAGCTCTGTTGTTGGTGAAGAAGATTCGCAGTAGCCCCTCCCCCATATTTGACGGTAATCAACCAGAAAGTCACGGCTAACTACGTGCCAGCAGCCGCGGTAATACGTAGGTGGCAAGCGTTGTCCGGATTTATTGGGCGTAAAGCGAGCGCAGGCGGAATGATAAGTCTAATGTGAAAGCCCTCGGCTTAACCGAGGAAC
+
F@FCAFCFFGDC7FGCCGGGGGGGDG<FCFGFGGGEEC<FEGGGC+CFGGFFGGGFFFDEEGGGCFGGGGGFGGDFGGFF:5EFGGGCCGGGFEGFGFG,CBCEE,F,+B<FF,4,,,,,+-4++:?A,B++3+++3+,,,3C@,,8@+@3@FEF,@CF<FEF9F9=FG73<FFFGGGGGEGFGGGGGGD@8E:FEG@CFCFCFFGG+CGEFGGC813CGD@;5+<+++3/***:;CFFGG8:58:8E*:C*/*<+2:?E0:*03*<*:C:>FCGC04:C>3C*:*:;))7)**
@M03364:396:000000000-C9LGT:1:1101:18693:5357 1:N:0:10
ACTCCTACGGGAGGCAGCAGTGGGGAATATTGCACAATGGAGGGAACTCTGATGCAGCGACGCCGCGTGAGTGAGGAAGTATTTCGGTATGTAAAGCTCTATCAGCAGGGAAGATAATGGCAGTTCCTGTGTTAGAAGCACCCGGTAAATACATGCCAGCAGCCGCGGTAATACGTAGGTGGCGAGCGTTATCCGGAATTATTGGGCGTAAAGGGTGCGTAGGCGGCTGATTAAGTTCGTGGTTAAAGCGTGGGGCTCAACCCCATAAAGCCACGGATACTGGTCAGCTAGAGT
+
FDFGGGGGGGGDFGGGGGGGGGGGEGGGGCFGGGGGGGGGGGGDGFFGGGGGGGFGGGGDGGEGGGGGCGGGGGGGF=FFGGGADFG:EFGGGGGGGCFGGGGAFAFFGGFGG@,,,,C<,-?A<,@<5:AB,<,,58,>F,+@+8+3CCD=,BC8F,3<@FC@CFCFC*BFGFF>CGCF:<7C:CCF<:*CF:<@*4CC:F<C:CGGGC*CGGCGG*:;;ECG5*:8?@AEFFCFF+;AFEGCFFFF+:EG5CC5);<9**9>E*:FGGGGFFEC)/:6*1<C:DF)29?GG0
@M03364:396:000000000-C9LGT:1:1101:25315:5380 1:N:0:10
ACTCCTACGGGAGGCAGCAGTGGGGAATCTTCCGCAATGGACGAAAGTCTGACGGAGCAACGCCGCGTGAACGATGACGGCCTTCGGGTTGTAAAGTTCTGTTATACGGGACGAATGGCGTTGCGGTCATTACCAGTTACGAGTGCGGGTACCGTAAGAGAAAGCCACGACTAACTACGTGCCAGCAGCCGCGGTAATACGTAGGTGGCAAGCGTTGTCCGGAATTATTGGGCGGAAAGGGCTCGTAGGCGGTTCGTCGCGTCCGGTGTGAAAGTCCATCGCTTAACGGGGGAT
+
GGGGGGGGGGGGGGGGGGGGGGGGGGGGGGGGGDGGGGGGGGGGFGGCFGGGFGEGGGGG@FGGGGGGGGGFEGFGGFGGGGGGGGGGDFGGFCFGGFGGGGCEE,B=FGGEGGG8DGCC:+=+@@FFF,88,=,8@>DBCC@>:,*5FC>,>CF@CAFGAFCCCGB<E**=CAFFG<*<<F*77*24<<4=:??C?9@:C20;EFF>6CC8;CGEGGGFEDEGGG9ECFFG>C*?:C5CC*0:1:;E=6>GCE*59CE**:57CC:>*79C:<0>:D<07:C3/?>>35:<D*
@M03364:396:000000000-C9LGT:1:1101:8188:5433 1:N:0:10
ACTCCTACGGGAGGCAGCAGTGGGGAATATTGGACAATGGGGGCAACCCTGATCCAGCCATGCCGCGTGTGTGAAGAAGGCCTTTTGGTTGTAAAGCACTTTAAGCAGTGAAGAAGACTCCCTGGTTAATACCCATGGACGATGACATTAGCTGCAGAATAAGCACCGGCTAACTCTGTGCCAGCAGCCGCGGTAATACAGAGGGTGCAAGCGTTAATCGGAATTACTGGGCGTAAAGCGAGCGTAGGTGGCTTGATAAGTCAGATGTGAAATCCCCGGGCTTAACCTGGGAAC
+
GGGGGGGGGGGGGGGGGGGGGGGGGGGGGGGGGGGGGGGGGGGGGGGGGGGGGGGGGGGGGGGGGGGGGGGGGGGGGGGGGGGGGGGGGGGGGGFGGGGGGGG9FGGGGGGGGGGG8FGGF-B,4BFG,<C?<?EGFGGGFFFGGGFGGGGGGGGGGGGGGGGGGGGGGGCEGGGGGGGGGGGGGGGGGGGGGGGGGGGGGGGGGGGGGGGGGEGGFGGGGGGFGGGGGGGGGGGGGGGGGGGGGGGGGGGGFGGGGFGGGGGFGGGGGGGGFDGFCGGGFEFGGGGFG>>7DC
@M03364:396:000000000-C9LGT:1:1101:11239:5440 1:N:0:10
ACTCCTACGGGAGGCAGCAGTGGGGAATATTGCACAATGGGCGCAAGCCTGATGCAGCGACGCCGCGTGCGGGATGGAGGCCTTCGGGTTGTAAACCGCTTTTGTTCAAGGGCACGGCAAGTTATCGGCCGAGTTTAGTGGATTGTTCGACTAAGCACCGGCCAACTACATGCCAGCAGCCGCGGTCATTCGTAGGGTGCAAGCGTTATCCGGATTTATTGGGCGTAAAGGGCTCGTAGGCGGTTCGTCGCGTCCGGTGTGAAAGTCCATCGCTTAACGGTGGATTCGCGCCGG
+
GFEDGECF;,BFE7F,BCAEFFG9:FBAFGEFEEFFFAED<8@CG+@@F8C<FECGFFGGGGGFEG7FFGGGGCFGG8=@GGGF<D7=:C=CGFGG8C@EEGG,DDF,C<,C:DEG>:+++:@,3@FF+8@**@C,FFGG,9F@,@;;CF*6*87F,8<**=FEG7+?C,37,:<<7+<F7<7FG8*;<+3<F,:8;;C5<CEE8CEGG??CC5EEDG:C9?A8CE*;;CE58E>?*;F5+*/2:7EE=C5/?EECGGDC5+:<+2<7C>@7**29C7:>.<E3C*>>C;59DD
@M03364:396:000000000-C9LGT:1:1101:10773:5449 1:N:0:10
ACTCCTACGGGAGGCAGCAGTGGGGAATATTGGACAATGGGGGCAACCCTGATCCAGCCATGCCGCGTGTGTGAAGAAGGCCTTTTGGTTGTAAAGCACTTTAAGCAGTGAAGAAGCCTCCATGGTTAATACCCGTGGACGATGACATTAGCTGCAGAATAAGCACCGGCTAACTCTGTGCCAGCAGCCGCGGTAATACAGAGGGTGCAAGCGTTAATCGGAATTACTGGGCGTAAAGCGAGCGCAGGCGGAAAAATAAGTCTAATGTGAAAGCCCTCGGCTTAACCGAGGAAC
+
GFGGFFGFF7FGGGGGGGGGGGFCGFCFGGGGGGGGGGGGGCEGGGGGGGCFGCFFGGGGGGGGGGGGEGGGGGGGGFGGGGGGGGGGGGGGGGGGGGGGGCGAFFGGGFGGFFGG,BBE<BE<8CFFB,C<,:+4@>FCC+3ACBGFGGAFFGGGGGGGFGGFGGFEEG>EGGGGG9FFGFGFGGGGGGGGDGGGGGCF,<FGGGGGCGCCEFC8FFGF=C@FGGGGGF@@EGGGFFFEG55EECGD8/C5ECEFFFGFCFGGFGCCDDEDFCC39DEGFFGDGGGFGFFDC5
@M03364:396:000000000-C9LGT:1:1101:13335:5475 1:N:0:10
ACTCCTACGGGAGGCAGCAGTGGGGAATCTTCCGCAATGGACGAAAGTCTGACGGAGCAACGCCGCGTGAACGATGACGGCCTTCGGGTTGTAAAGTTCTGTTATACGGGACGAATGGTACGACTGTCCATACCCGTCGTAAGTGACGGTACCGTAAGAGAAAGCCACGGCTAACTACGTGCCAGCAGCCGCGGTAATACGTAGGTGGCAAGCGTTGTCCGGAATTATTGGGCGTAAAGGGCGCGCAGGCGGCGTCGTAAGTCGGTCTTAAAAGTGCGGGGCTTAACCCCGTGG
+
GGGGGGGGGGGGGGGGGGGGGGGGGGGGGGGGGGGGGGGGGGGGGGGGGGGFGGGGGGGGGGGGGGGGGGGAFEGGGGGGGGGGGGGGGGGGGGGGGGGGGGGCFFGFGGGGGGCDFGGFFCFF+8CD3,93@A,:CFDGFFFFFFGGGGGGGGGGECFGGGGGFGGGG*:FDFGGGGGGFFGFGGGGGGEGGGGGGGFFFCCGEGGGGGGFFGEG>:EGEGGGGC<CFGGGGE:8?FGGGGGECDGGGGGGEGEGGDEGFEFGGCEC7C<>7:<FFGEG@>CFDCF=755*C)
@M03364:396:000000000-C9LGT:1:1101:4384:5477 1:N:0:10
ACTCCTACGGGAGGCAGCAGTGGGGAATTTTCCGCAATGGGCGAAAGCCTGACGGAGCAATGCCGCGTGGAGGTGGAAGGCCTACGGGTCGTCAACTTCTTTTCTCGGAGAAGAAACAATGGCGGTATCAGAGGAATAAGCATCGGCTAACTCTGTGCCAGCAGCCGCGGTAAGACAGAGGATGCAAGCGTTATCCGGAATGATTGGGCGTAAAGCGTCTGTAGGTGGCTTTTCAAGTCCGCCGTCAAATCCCAGGGCTCAACCCTGGACAGGCGGTGGAAACTACCAAGCTGG
+
GGGGGGGGGGGGGGGGGGGGGGGGGGGGGGGGGGGGGGGGGGGGGGGGGGGGGGGGGGGGGGGGGGGGGGGGGFFGGGGGGGGGGGGGGGGGGGGGGGGGGGGACGGFCFGGFG,F,8B,7-:=+6@F,,8,:+:@@DFFFCC@3><FFGGGGGGGGFCFEFGGEFGEG<CFGFCCGG?EGGEGGCGFGGFGGGFFDGGGGGG7+AFGGDGG>FFGGG>EF7:FGCCFGG*CFEFGGGFFGGGGEEGGGGGF<FFCDGGGGGGDEGDGC<FFFG=<5CEFFBFGGGG)>FFGFG
@M03364:396:000000000-C9LGT:1:1101:12376:5500 1:N:0:10
ACTCCTACGGGAGGCAGCAGTGGGGAATATTGCACAATGGGGGAAACCCTGATGCAGCAACGCCGCGTGAGTGATGACGGTCTTCGGATTGTAAAGCTCTGTCTTTAGGGACGATAATGACGGTACCTGTGGAGGAAGCCACGGCTAACTACGTGCCAGCAGCCGCGGTCATACGTAGGTGGCGAGCGTTGTCCGGATTTACTGGGCGTAAAGCGAGCGTAGGTGGCTTGATAAGTCAGATGTGAAAGCCCCGGGCTTAACCTGGGAACGGCATCTGATACTGTTAGGCTAG
+
GGGGGGGGGGGGGGGGGGGGEGGGGGGGGGGGGGGGGGGGGGGGGGGGGGGGGGGGGGGGGGGGGGGGGEGGGGGGGGGGGGGGGGGGGGGGGGGGGFGGGGGGGGGGGGGFFFG7+CFGG4@C:CDF,,8,:BF+@FFGGGGEGGGGGGDGFGFGGGGGGGGGGGGGG:C@FGGGGGGFGGGG>EGGGGGGGGGGGG@9FGGGGGGGEEGGGGGGGGGEGEGGGGGDEEFGCGGGGGGGGGGGEFGGC;AEGGGGCCFGF7DGGGCCDDGGGGGGGGGGFFGFCDFFGFFF
@M03364:396:000000000-C9LGT:1:1101:5581:5525 1:N:0:10
ACTCCTACGGGAGGCAGCAGTGGGGAATATTGCACAATGGGCGCAAGCCTGATGCAGCGACGCCGCGTGCGGGATGGAGGCCTTCGGGTTGTAAACCGCTTTTGTTCAAGGGCAAGGCACGGTTTCGGCTGTGGTGAGTGGATTGTTCGAATAAGCACCGGCTAACTACGTGCCAGCAGCCGCGGTAATACGTAGGGTGCAAGCGTTATCCGGATTTATTGGGCGTAAAGGGCTCGTAGGCGGTTCGTCGCGTCCGGTGTGAAAGCCCATCGCTTAACGGTGGATCCGCGCCGG
+
FGGGGGGGGGGGGGGGGGGGGGGGGGGGGGGFGGGGGGGGGGGEGGGGGGGGFGGGGGGGGGGGGGCGGCFGGGGGGGGGGGGGGGGGGGGGGGGG8FFGGGGGDDCCFFEGGG<BBFF<+3BC+@FD3+8,8,8@9DCF@FD9CFFBFFGGGGGGGGGGDCFGFFC9B=BFCGGFGGG:FECFEEB*CFG>CCCG58;>FFGCEEGGGFG5C8CEDGFD+<CCGGCEGGGCEFC::CEGC?EEDGGGEEGEEEGGGGG55<CC:56*<4@DG=F3DC=DBFGG=FGFGFFGGC
@M03364:396:000000000-C9LGT:1:1101:13715:5526 1:N:0:10
ACTCCTACGGGAGGCAGCAGTGGGGAATATTGCACAATGGGGGAAACCCTGATGCAGCAACGCCGCGTGAGTGATGACGGCCTTCGGGTTGTAAAGCTCTGTCTTTAGGGACGATAATGACGGTACCTCAGGATGAAGCCACGGCTAACTACGTGCCAGCAGCCGCGGTCATACGTAGGTGGCAAGCGTTGTCCGGATTTACTGGGCGTAAAGGGAGCGTAGGTGGATATTTAAGTGGGATGTGAAATACCCGGGCTTAACCTGGGTGCTGCATTCCAAACTGGATATCTAG
+
GGGGGGGGGGGGGGGGGGGGGGGGGGGGGGGGGGGGGGGGGGGGGGGGGGGGGGGGGGGGGGGGGGGGGGGGGGGGGGGGGGGGGGGGFGGGGGGGGGGGGGGGGGGGGGGGGGGF+CFFA-@=8BFF,,8,,,3>EGFGGGGEFE7FGGAFGGGGGGGGGGGGGGGGG4CFGGGGGGGGGGGGGGGGGGGGGGGGGGGGGGGGGGGGGGGGGGG>EDGCGGGGGG8ECC9AEFGGGGGFGGGGFGGGGGCFGGGGDGGGGGGGGG?DDGGGGGFFCDGGFFGG4>FFGFFG
@M03364:396:000000000-C9LGT:1:1101:26286:5599 1:N:0:10
ACTCCTACGGGAGGCAGCAGTGGGGAATATTGCACAATGGGCGGAAGCCTGATGCAGCGACGCCGCGTGCGGGACGAAGGCCTTCGGGCTGTAAACCGCTTTCAGCAGGGACGAGGCGACAGTGTCGGATCCTGCCGAAGAAGCCCCGGCTGACTACGTGCCAGCAGCCGCGGTAATACGTAGGGGGCAAGCGTTATCCGGATTCATTGGGCGTAAAGAGTACGTAGGCGGTCTGATAAGCGAAAGGTGAAAGGCATCGGCTCAACCAGTGTCAGCCTTTCGAACTGTCAGACT
+
GGGGGGGGGGGGGGGGGGGGGGGGGGGGGGGGGGGGGGGGGGGGGGGGGGGGGGGGGGGGGGGGGGGGGGGGGGGGGGGGGGGGGGGGGGGGGGGGGGGGGGGGGGG>FGGGGF7FCF>***,8,8>F**=833?,<:1CGDFC+CCFFGEGFCGGGGFE;8EGGGFGG1?EGGEEGGGGFGGGGGGGC5:FGGGGGGGGEGE5FGGGGGGGGGGGGGGGGGGGGGFE6EGCEEGGGGGGGGGC=GGFGGGGGGGGGGGDC8CGFGGDGGGGGGGFGGGFFDGFGFGFGFFGG6
@M03364:396:000000000-C9LGT:1:1101:6784:5641 1:N:0:10
ACTCCTACGGGAGGCAGCAGTGGGGAATATTGCACAATGGAGGGAACTCTGATGCAGCGACGCCGCGTGAGTGAAGAAGTATTTCGGTATGTAAAGCTCTATCAGCAGGGAAGAAGACGACAGTGCCTGACTCAGTAGCCCCGGCTAACTACGTGCCAGCAGCCGCGGTAATACGTCGGGGGCAAGCGTTATCCGGATTTACTGGGTGTAAAGTGAGCGTAGACGGCGGTGCAAGTCTGACGTGAAAGGCGGGGGCTCAACTCCCGGATTGCTTTGGAAACTGCATGGCTAG
+
FGCGGGGGGGGGGGGGGGGGGGGGGGGGGGGGGGGGFGGGF@CCGGGGGGGGGFGGGGDGGGGGGGGFDCFFGDGGGGGFCCFGGGGBEFGGGGGGG,BF9BFGFFFGGGG?CGFG,BC=4+6C<BFF8,88,5,,9,BF8C:@>:+33=>F@FCFFGGGGGGGGGCG7*4@FFF:,=7FBFEB::FCCB*;CCGGG58CFFCGGC@8CFF9F29C9C?ECECFC5CEGEGG8?7C9:@C7;*:*:<F=GG=C5EEGGGGG9C?*):7DDC>C<?:*7:C7=:7C7*8C?**
@M03364:396:000000000-C9LGT:1:1101:14405:5647 1:N:0:10
ACTCCTACGGGAGGCAGCAGTAGGGAATCTTCCACAATGGACGCAAGTCTGATGGAGCAACGCCGCGTGAGTGAAGAAGGTTTTCGGATCGTAAAGCTCTGTTGCTGGTGAAGAAGAATAGAGTGAGTATCTGGCCTTTATTTGACGGTAATCAACCAGAAAGTCACGGCTAACTACGTGCCAGCAGCCGCGGTAATATGTAGGTGGCAAGCGTTGTCCGGATTTATTGGGCGTAAAGCGAGCGCAGGCGGAATGATAAGCCTGATGTGAAAGCCCACGGCTCAACCGTGGAAC
+
GGGGA,F<F@@@FCB;@FFGG-6ECF8C@<6CFF<F,CCFGGEBF+6,CEF<FEGGGFF8F:@:CCF@>CFEC<FFE,C,C<F=CFGFGEGFE<FFFFGCF,5:,?CE<=5,5?<E,,C?,5B8,,:C,,9,5AF<E,CCAD9<?,B:FB:F,,<>33FFG<F>D=FECG8>3D3>F:D,@>,>*@F7F@*BE:*<<B,@7,@F@:1=C@7C7=*1=<;:*4<C:9,AFDFGG8*;*@C58EGGG5EECEE5/*<97<CF+8CC202C>*+2;*27CD5C3>*2*2*0*0<D62
@M03364:396:000000000-C9LGT:1:1101:18682:5662 1:N:0:10
ACTCCTACGGGAGGCAGCAGTGGGGAATATTGCACAATGGGCGCAAGCCTGATGCAGCGACGCCGCGTGCGGGATGGAGGCCTTCGGGTTGTAAACCGCTTTTGCTCAAGGGCAAGGCACGGTTTCGGCCGTGTTGAGTGGATTGTTCGAATAAGCACCGGCTAACTACGTGCCAGCAGCCGCGGTAATACGTAGGGTGCAAGCGTTATCCGGATTTATTGGGCGTAAAGGGCTCGTAGGCGGTTCGTCGCGTCCGGTGTGAAAGTCCATCGCTTAACGGTGGATCCGCGCCGG
+
GGGGGGGGGGGGGGGGGGGGGGGGGGGGGGGGGGGGGGGGGGGGGGGGGGGGGGGGGGGGGGGGGGGGGGGGGGGGGGGGGGGGGGGGGGGFGGGGGGGGGGGGGGGGGGGGGGGGGGGGG7B@FFGGC>C@@CGGGFFGGGGGGGGGGGFF*DFGGGGGGGGGGGGGG:BFGGGGGGGGGGGGGGGGGGGGFGGGGGGGGGGGGGGGGFGGGGGGGGGGGGGGGGGGGGGGGGGGEGGGGGGGGEGGGGEGGGGGGCEEE77FFGGGGGGGC=ECGGGG>FGFCCFFFEFGGD
@M03364:396:000000000-C9LGT:1:1101:19990:5677 1:N:0:10
ACTCCTACGGGAGGCAGCAGTGGGGAATATTGCACAATGGGGGAAACCCTGATGCAGCAACGCCGCGTGAGTGATGACGGCCTTCGGGTTGTAAAGCTCTGTCTTCAGGGACGATAGTGACCGTGTCTGCGTGGGAAGCCACGGCTGACTACGTGCCAGCAGCCGCGGTCATACGTAGGTGGCGAGCGTTGTCCGGATTTACTGGGCGTAAAGGGAGCGTAGGCGGACTTTTAAGTGAGATGTGAAATACTCGGGCGTAATCTGAGTGCTGCATTTCAAACTGGAAGTCTAG
+
GGF<FEFGEGECGG@FC7EFEFFFF;FF9F<EC@<CFFGFFGF:@@@@@CE@FFAFCCFAFEG@F:FGE=FGGFFG<CCECG>FFGFFEBCBBFGGGFBE<5<FFEBAEF=<F>+4+<C,,-8B,,:E,533+8@=38DD@F@C+@*5:EFF:F<**,>*8@:>F*CCC*1@7,<>:F@FG7+=*=1<FEBB22=C;8E++00<C8/**2*2<E>*5:5:5C>6CC:*CC9<F6C0<96<7@AECFF?7+3CED8*):55/<7?773>*:<22:7C**3:/6EF*09)**10
@M03364:396:000000000-C9LGT:1:1101:9565:5678 1:N:0:10
ACTCCTACGGGAGGCAGCAGTGGGGAATCTTGCGCAATGGGGGCAACCCTGACGCAGCGACGCCGCGTGCGGGACGAAGGCCTTCGGGTCGTAAACCGCTTTCAGCAGGGACGAGGCCGCTGCGATGACAGTCCCTGCAGAAGAAGCCCCGGCTAAATACGTGCCAGCAGCCGCGGTAATACGTATGGGGCGAGCGTTATCCGGATTCATTGGGCGTAAAGCGCGCGTAGGCGGCCCGTTAGGTCGGAGGTAAAAGCCCGGGGCTCAACCCCGGCGAGCCTCCGATACCGGCGG
+
GGGGGGGGGGGGGGGGGGGGGGGGGGGGGGGGGGGGGGGGGGGGGGGGGGGGGGGGGGGGGGGGGGGGGGGGGGGGGGGGGGGGGGGGGGGGGGGGGGGGGGGGGDFGGGGGGGEGFEC:F*>*18==,,78,8CAFGGGGDGGGFFGCFGG:CFEFGGGFGGGGGGGGEGFGGGGGGGGGGFFFGGGGGGG>EGGGGGGCFGGEEGGGGGGG>FGGEEDGGGGGCECCEGFGDEEGC:8ACDFFEGCEG:CFGFGFFFCEDGG5C99>785CEGGDDCCF>GDGCDDGBFGDG
@M03364:396:000000000-C9LGT:1:1101:15903:5702 1:N:0:10
ACTCCTACGGGAGGCAGCAGTGGGGAATATTGCACAATGGGCGCAAGCCTGATGCAGCGACGCCGCGTGCGGGATGGAGGCCTTCGGGTTGTAAACCGCTTTTGTTCAAGGGCAAGGCACGTTTGCGGCCGTAATGAGTGGATTGTTCGAATAAGCACCGGCTAACTACGTGCCAGCAGCCGCGGTAATACGTAGGGTGCAAGCGTTATCCGGATTTATTGGGCGTAAAGGGCTCGTAGGCGGTTCGTCGCGTCCGGTGTGAAAGTCCATCGCTTAACGGTGGATCCGCGCCGG
+
GGGGGGGGGGGGGGGGGGGGGGGGGGGGGGGGGGGGGGGGGGGGGGGGGGGGGGGGGGGGGGGGGGGGGGGGGGGFFFGGGGGGGGGGGGGGGGGGGGGGGGGGGGGGGGGGGGBF+BF8>-B,+:FG3+@5***,@FFGGCEEGCCCFCCF*;FFGFGGCFGGGGGGGF6CCGGGGGGGGFFGGGGGGDCFFGGGGGGGGGGGGEGEGFFGG>CECFGGGGGGGGEEGGGGEGFGGGGGGGGGGGGGGGGGCGGGG:E:C@FFFF7:FFG95CGGG7>D7@D9C6>7*77CDG
@M03364:396:000000000-C9LGT:1:1101:12725:5720 1:N:0:10
ACTCCTACGGGAGGCAGCAGTGAGGAATATTGGTCAATGGGCGAGAGCCTGAACCAGCCAAGTAGCGTGCAGGACGACGGCCCTATGGGTTGTAAACTGCTTTTGTATGGGGATAAAGTGCTCCCCGTGTGGAGTTTTGTAGGTACCATACGAATAAGGACCGGCTAATTCCGTGCCAGCAGCCGCGGTAATACGGAAGGTCCGGGCGTTATCCGGATTTATTGGGTTTAAAGGGAGCGTAGGCCGTGGATTAAGTGTGTTGTGAAATGTAGGCGCTCAACGTCTGACTTGC
+
GGGGGGGGGGGGGGGGGGGGGGGGGGGGGGGGGGGGGGGGGGGGGGGGGGGGGGGGGGGGGGGGGGGGGGGGGGGGGGGGGGGGGGGGGGGGGGGGGGGGGGGGGGGGGGGGGGGG<FGFFFGF+B@C+:8+:DFDFGGGGGGGGGGGGGGGFCFGGGGGGGGGGGGGGCFGGGGGGGGGGGGGGGGGGFGGGGGGGGGGGGGGGGGGGGEGGGGGE8ECGGGGGGEGEGGGGGGGGGGGGGGFFGEEGCCCCFFFFFGFFGGGGGGGGGGGGGGGGGGGFEEGFGCFFFFG
@M03364:396:000000000-C9LGT:1:1101:20037:5732 1:N:0:10
ACTCCTACGGGAGGCAGCAGTGAGGAATATTGGACAATGGAGGCAACTCTGATCCAGCCATGCCGCGTGAAGGACTAAGGCCCTATGGGTCGTAAACTTCTTTTGACGCAGAGCAATAAGGATTACGTGTAGTCTGATGAGAGTATGCGTCGAATAAGCATCGGCTAACTCCGTGCCAGCAGCCGCGGTAATACGGAGGATGCAAGCGTTATCCGGATTTATTGGGCGTAAAGGGCTCGTAGGCGGTTCGTCGCGTCCGGGGTGAAAGTCCATCGCTTAACGGTGGATCCGCGC
+
GGGGGGGGGGGGGGGGGGGGGGGGGGGGGGGGGGGGGGGGGGGGGGGGGGGGGGGGGGGGGGGGGGGGGGGGGGGGGGGGGGGGGGGGGGGGGGGGGGGGGGGGGDGGGGGGGGGGFFGG9-C?<FFG,BA,CBF?FFGGGGGGGGGGGGGGFGGGGGGGGGGGGGGGGGGGDGGGFGGGGGGGGGGGGFGGGGGGGGGGGGGGGGGGGGGGGGGGGGGGGGGGGGFEGGGDGGGEGGGEGGGGGG1>=EECGGGGGGEG*/>EFGGGGCFGGFCGGCEGFEGDGG5?<;>DDC
@M03364:396:000000000-C9LGT:1:1101:14102:5735 1:N:0:10
ACTCCTACGGGAGGCAGCAGCGGGGAATATTGCACAATGGGCGCAAGCCTGATCCAGCTATTCCGCGTGTGGGATGAAGGCCCTCGGGTTGTAAACCACTTTTGTAGAGAACGAAAAGACATCTTCGAATAAAGGATGTTGCTGACGGTACTCTAAGAATAAGCACCGGCTAACTACGTGCCAGCAGCCGCGGTAATACGTAGGGTGCGAGCGTTAATCGGAATTACTGGGCGTAAAGGGTGCGCAGGCGGTTGAGTAAGACAGATGTGAAATCCCCGAGCTTAACTCAGGAAT
+
GGGGGGGGGGGGGGGGGGGGGGGGGGGGGGGGGGGGGGGGGGGGGGGGGGGGGGGGGGGGGGGGGGGGGGGGGGGGGGGGGGGGGGGGGGGGGGGGGGGGGGGGGGGFGGGGGGGGBFGG<EFFFGGG38@<>DFDCFGFGGGGGFEGGGGGGGGGGGGGGGGGGGGGGGGGGGGGGGGGGGGGGGGGGGGGGGGGGGGGGGGGGGGGGEEGGEGGGGGGGGGGGGGGGGGGGCGGGGFGGGGGGGGGDGGGGGFGGGGGEFGGGGGGGGGCGCGFGGGGFFGGGGFFGFFGF<
@M03364:396:000000000-C9LGT:1:1101:15183:5743 1:N:0:10
ACTCCTACGGGAGGCAGCAGTAGGGAATCTTCCACAATGGACGCAAGTCTGATGGAGCAACGCCGCGTGAGTGAAGAAGGTTTTCGGATCGTAAAGCTCTGTTGTTGGTGAAGAAGGATAGGGGTAGTAACTGGCCTTTATTTGACGGTAATCAACCAGAAAGTCACGGCTAACTACGTGCCAGCAGCCGCGGTAATACGTAGGTGGCAAGCGTTGTCCGGATTTATTGGGCGTAAAGCGAGCGCAGGCGGAAAAATAAGTCTAATGTGAAAGCCCTCGGCTTAACCGAGGAAC
+
GGGGGGGGGGGGGGGGGGGGGGGGGGGGGGGGGGGGGGGGGGGGGGGGGGGGGGGGGGGGGGGGGGGGGGGGGGGGGGGGGGGGGGGGGGGGGGGGGGGGGGGGGGGEGGGGGF@EECEGC-B4BCFG,,9C,BFFFGGGGFGGGGGGGGGGFGGGGGGGGGGGGGGGGGGGGGGGGGGGGGGGGGGGGGGGGGGGGGGGGGGGGGGGGGGGGGGGGGGGGGGGGGGGGGGFGGGGGGGGGGGGGGGGGGGEEGGGGGGGGGGGGGGGGGGGGGGGGFEGFFGGGGGFGFEGF9
@M03364:396:000000000-C9LGT:1:1101:9263:5746 1:N:0:10
ACTCCTACGGGAGGCAGCAGTGGGGAATCTTCCGCAATGGACGAAAGTCTGACGGAGCAACGCCGCGTGAACGATGACGGCCTTCGGGTTGTAAAGTTCTGTTATACGGGACGAATGGTACGACAGTCACTACCCGTCGTAAGTGCCGGTACCGTAAGAGAAAGCCACGGCTAACTACGTGCCAGCAGCCGCGGTAATACGTAGGTGGCAAGCGTTGTCCGGATTTATTGGGCGTAAAGCGAGCGCAGGCGGAAAGATAAGTCTGAAGTGAAAGCCCCCGGCTTAACCGGGGA
+
GGGGGGGGGGGGGGGGGGGGGGGGGGGGGGGGGGGGGGGGGGGGGGGGGGGGGGGGGGGGGGGGGGGGGGGGGGFGGGGGGGGFGGGGGDGGGGGGGGGGGGGGGGGGGGGGFG7FDFFG<-C=+@FF<,9,83DCF@@FFGGGGEFFGGGG>CFGFFGGGGGGGFFGG=:FCGGGGGGGGGGGGGGGGGGGGGEGGGGGGFGGGGGGGGGGGGEGGGGGGGCGGCEGEGGGEGEEGGGGGGGGGDGGG=EG8EGFCEFGGGGGGGGG>DFGGGGFFCGGFFCDGGGFGFFDC
@M03364:396:000000000-C9LGT:1:1101:24960:5748 1:N:0:10
ACTCCTACGGGAGGCAGCAGTGGGGAATATTGCACAATGGGCGCAAGCCTGATGCAGCGACGCCGCGTGCGGGATGGAGGCCTTCGGGTTGTAAACCGCTTTTGTTCAAGGGCAAGGCACGTTTTCGGACGTGTTGAGTGGATTGTTCGAATAAGCACCGGCTAACTACGTGCCAGCAGCCGCGGTAATACGTAGGGTGCAAGCGTTGTCCGGATTTACTGGGTGTAAAGGGCGCGTAGACGGAGCAGCAAGTCAGTCGTGAAATACCGGGGCTCAACCCCGGAGCTGCGATTG
+
G@FGGGGGGGGGGGDGGGGGGGGGGGGGGGGGGGGGGGGGGGGGGDGGGGGGGGGGGGGGGGGGGGGGGGGGGGDGGFFGGGGGGFGGGGGGGFGFGEEGGGGGGGGADFG@FE+B<CFDG:D>7FFD++88*3<,@8F9>@ACCCF@FFDEFFGGGGGGEGGCGCGDFCBFFFGGGGGGGGGGGEGGGCGGGGGEGGGGFGGGGGGGGGGGG5CGFGGGGGGAEGCCCCFG>CEG5:?EGGGGCCGGGGFFGFGGC9E/:FGGGG?FGGEGCCF4D<6DEDE3DDF@F@>D31
@M03364:396:000000000-C9LGT:1:1101:19583:5784 1:N:0:10
ACTCCTACGGGAGGCAGCAGTAGGGAATCTTCCACAATGGACGCAAGTCTGATGGAGCAACGCCGCGTGAGTGAAGAAGGTTTTCGGATCGTAAAGCTCTGTTGTTGGTGAAGAAGGATAGCGGTAGTCTCTTGCCTTTATTTGACGGTAATCAACCAGAAAGTCACGGCTAACTACGTGCCAGCAGCCGCGGTAATACGTAGGTGGCAAGCGTTGTCCGGATTTATTGGGCGTAAAGCGAGCGCAGGCGGAAAAATAAGTCTAATGTGAAAGCCCTCGGCTTAACCGAGGAAC
+
GGGGGGGGGGGGGGGGGGGGGGGGGGGGGGGGGGGGGGGGGGGGGGGGGGGGGGGGGGGGGGGGGGGGGGGGGGGGGGGGGGGGGGGGGGGGGGGGGGGGGFGCFGGGGGGGGFFFADFGG-8+8FFG,,8<,:C,<FFGGGFFFGCFGGGGFGGGGGGGGGGGGGGGGGGECGGGGGGGGGGGGGGGGGGGGGGGGGGGGGGGGGGGGGGGGGGGGGGGGED=FDGGGGGGEGGGGGGGGGGGDGGGGGGDCCFGFGGGGGGGGGGGGGGGGFGGGGGGFFDGGGGFDFFGG4
@M03364:396:000000000-C9LGT:1:1101:16898:5793 1:N:0:10
ACTCCTACGGGAGGCAGCAGTGGGGAATATTGCACAATGGGGGAAACCCTGATGCAGCAACGCCGCGTGAGTGATGACGGCCTTCGGGTTGTAAAGCTCTGTCTTCAGGGACGATAATGACGGTGCCTGTGGGGGAAGCCACGGCTAACTACGTGCCAGCAGCCGCGGTAATACGTAGGTGGCGAGCGTTGTCCGGATTTACTGGGCGTAAAGGGAGCGTAGGCGGATTTTTAAGTGAGATGTGAAATACTCGGGCTTAACCTGAGTGCTGCATTTCAAACTGGAAGTCTAG
+
GGGGGGGGGGGGGGGGGGGGGGGGGGGGGGGGGGGGGGGGGGGGGGGGGGGGGGGGGG<FGGGGGGGGGGGGGGGGGGGGGGGGGGGGGGGGGGGGGGGGGGGGGFGGGGGGGFCCCGGGGC>B8>FG,,8,8@C+8FC8BFFFEE+DFGGGGFCCGCFGGGGGGGGGE**?FFGF@FEGGGFG7CCEFGGGC9CEE*;FGGGFGG>E8CCFEGGFE5E:CECFGG:8*AF?EFFGGFGGGGFGGACFFGGGG=?EGGGFCFGGFCCGFGGGGGGGGGGF6FGGFGGFGFFG
@M03364:396:000000000-C9LGT:1:1101:21613:5808 1:N:0:10
ACTCCTACGGGAGGCAGCAGTGGGGAATCTTCCGCAATGGACGAAAGTCTGACGGAGCAACGCCGCGTGAACGATGACGGCCTTCGGGTTGTAAAGTTCTGTTATACGGGACGAATGGCGTAGCGGTCAGTCCCCGTTACGAGTGACGGTACCGTAAGAGAAAGCCACGGCTAACTACGTGCCAGCAGCCGCGGTAATACGTAGGTGGCAAGCGTTGTCCGGAATTATTGGGCGTAAAGGGCGCGCAGGCGGCGTCGTAAGTCGGTCTTAAAAGTGCGGGGCTTAACCCCGTGG
+
GGGGGGGGGGGGGGGGGGGGGGGGGGGGGGGGGGGGGGGGGGGGGGGGGGGGGGGGGGGGGGGGGGGGGGGGGGGGGGGGGGGGGGGGGGGGGGGGFGGGGGGGGGGGGGGGGFFGGDGGC+@B+@CF+38::@DEFGGGDGGGGFFGGGGFGFGGGGGGGFGGGGGGG:CEGGGFGGGGGFGGGGGGGFGGGGECGGGGGGFGGGGGFGGGGGGGGGGGGG8EFGGGGGGGGE:CEGGGGGGGGGGGGGGGGGGGGGGGGGGGG7CDGGGFGD9DGGGGFF=FGGGFGEE3C)
@M03364:396:000000000-C9LGT:1:1101:23907:5813 1:N:0:10
ACTCCTACGGGAGGCAGCAGTGGGGAATATTGCACAATGGGCGAAAGCCTGATGCAGCAACGCCGCGTGAGCGATGAAGGCCTTCGGGTCGTAAAGCTCTGTCCTCAAGGAAGATAATGACTGTACTTTCGGAGGAAGCCCCGGCTAACTACGTGCCAGCAGCCGCGGTAATACGTAGGGGGCTAGCGTTATCCGGATTTACTGGGCGTAAAGGGTGCGTAGGTGGTTTCTTAAGTCAGGAGTGAAAGGCTACGGCTTAACCGTAGTAAGCTCTTGAAACTGGGAGACTTGAGT
+
GGGGGGGGGGGGGGGGGGGGGGGGGGGGGGGGGGGGGGGGGGGGGGGGGGGGGGGGGGGGGGGGGGGGGGGGGGGGGGGGGGGGGGGGGGGGGGGGGGGGGGGGGGG8FGGGGGGF,CFAF-CC,CFG,,8+8+83@F<FGDGGGGGGGGGG@FGGGGGGGGGGGGGGG<CFFGGGGGGGGGGGGGGGEGGGGGGGGGGGGGGGGGGGGGGGGGGGGGGGGGGGGGCGGGFGFGGGGGGGCEGGGGGGGGGGGGGGGGGGGGGGGGGGGGG>FGGGGGGGFFGGGGDFFB47D:
@M03364:396:000000000-C9LGT:1:1101:22911:5833 1:N:0:10
ACTCCTACGGGAGGCAGCAGTGGGGAATCTTGCGCAATGGGGGCAACCCTGACGCAGCGACGCCGCGTGCGGGACGAAGGCCTTCGGGTCGTAAACCGCTTTCAGCAGGGACGAGGCCGCTGCGGTGACTGTACCTGAGGAGGAAGCCACGGCTAACTACGTGCCAGCAGCCGCGGTAATACGTAGGTGGCGAGCGTTGTCCGGATTTACTGGGCGTAAAGCGAGCGCAGGCGGAAAAATAAGTCTAATGTGAAAGCCCTCGGCTTAACCGAGGAACTGCATCGGAAACTGTTT
+
GGGGGGGGGGGGGGGGGGGGGGGGGGGGGGGGGGGGGGGGGGGGGGGGGGGGGGGGGGGGGGGGGGGGGGGGGGGGGGGGGGGGGGGGGGGGGGGGGGGGGGGGGGGGGGCGGGDGFFFCC*>=<CFG?3?@<CF,?CFFGGGGFGGGGGGGDGGGGGGGGGGGGGGGG8EDEGGGGGGGGGGGGFGGGGGGDEGGGGGGGGGGDGGGGGFGGGGGEGGGGDGGGGGGGGGGGGECEFCCFGFGGGGFGGGGFGFGGGGGGEGDDDGGGGGGDGECDGFGFFG<DCGFGFFD>F
@M03364:396:000000000-C9LGT:1:1101:15124:5845 1:N:0:10
ACTCCTACGGGAGGCAGCAGTGGGGAATCTTCCGCAATGGACGAAAGTCTGACGGAGCAACGCCGCGTGAACGATGACGGCCTTCGGGTTGTAAAGTTCTGTTATACGGGACGAATAGCGTCGCAGTCGCTACCCGTTACGCGTGACGGTACCGTAAGAGAAAGCCACGTCTAACTACGTGCCAGCAGCCGCGGTAATACGTAGGTGGCAAGCGTTGTCCGGAATTATTGGGCGTAAAGGGTGCGTAGGCGGCTGATTAAGTTCGTGGTTAAAGCGTGGGGCTCAACCCCATA
+
GGGGGGGGGGGGGGGGGGGGGGGGGGGGGGGGGGGGGGGGGGGCFGGGGGGGGGGGGGGGGGGGGGGGGGG9F@FGFBFGG7BFGGGGFGGGGGGGCGGGGGGEE,BBFGGFFGF<+C?3+88+8>FB++8+@8:*6DF7C<FF7*8>FGGGFGGGGGEGFEGGGGFCE18<CFCFCFGCEFG9FFGGFGGGCC*:CFGGGG9CECGG;CFFGG;CEGFGEGEECF+2<FGG8CEECGGFGGG=E:;EGGG55>C::C?FGEGGGCFDCFGGGFCCDGDC@:C<F=CFGD@<F
@M03364:396:000000000-C9LGT:1:1101:18420:5911 1:N:0:10
ACTCCTACGGGAGGCAGCAGTGGGGAATATTGCACAATGGGCGAAAGCCTGATGCAGCAACGCCGCGTGAGCGATGAAGGCCTTCGGGTCGTAAAGCTCTGTCCTCAGGGAAGATAATGACGGTTCTTTTGGCGGAAGCCCCGGCTAACTACGTGCCAGCAGCCGCGGTCATACGTAGGGGGCTAGCGTTATCCGGATTTACTGGGCGTAAAGCGAGCGTAGGTGGCTTGATAAGTCAGATGTGAAAGCCCCGGGCTTAACCTGGGAACGGCATCTGATACTGTTAGGCTGG
+
GGGGGGGGGGGGGGGGGGGGGGGGGGGGGGGGGGGGGGGGGGGCGGEGGGGGGGGGGGGGGGGGGGGGGGG?FGGGGGGGGGGGGGGGGEFGGGGGGGGGFGCBFEF,EFGFFGE9,AE::3@883,:5,9+38F+@FG@<CFFEE7>@F9FFGGGGGGGGGGGGGFGG*1<CFGEFGGGGGGDFFACECE@<FECCC8CFD9EGGCCGGGGGGGCEGGCEEGEGGGG8E*<<CECFFF0<FGG7F@FG;8EGCE=C8?00@DF5C:2778))>FDG><:@?GCD:CFC@)*
@M03364:396:000000000-C9LGT:1:1101:25154:5913 1:N:0:10
ACTCCTACGGGAGGCAGCAGTAGGGAATCTTCCACAATGGGCGCAAGCCTGATGGAGCAACACCGCGTGAGTGAAGAAGGGTTTCGGCTCGTAAAGCTCTGTTCTTGAAGAAGAGCGTGAGTGTGAGTCTCTGTACACGCAGTGACGGTATCCAACCAGAAAGTCACGGCTAACTACGTGCCAGCAGCCGCGGTAATACGTAGGTGGCAAGCGTTGTCCGGATTTATTGGGCGTAAAGCGAGCGCAGGCGGAAAGATAAGTATGATGTGAAAGCACACGGCTTAACCGGGGAAC
+
GGFEFEGGGGGGGGGGGGGGGGGGGGGGGGGGGFGGGGGGGGGGGGGGGGGGGGGGGGGGGGGGGGGGGGGGGGGGGGGGGGGGGGGGGE:FGGGCFGGFGGG9?FG9FFGGGGAB44F7B?F55@FB,5<<5C,,8,++F38A,:3@FF@,<F8FF@CF,><>3EAFE+@FGGCGC:BFEFDBFC:>FGGGGG@GF<;EFGGDFGFCECFGEFGGEFFGG=4*?;,<CFG**1CECCG=E:=EC=:5=EGCGCE*::9FG7FC+?GFGGGGGF+>CCCC>):7DFFB);@<*1
@M03364:396:000000000-C9LGT:1:1101:15010:5916 1:N:0:10
ACTCCTACGGGAGGCAGCAGTGGGGAATATTGCACAATGGGCGCAAGCCTGATGCAGCGACGCCGCGTGCGGGATGGAGGCCTTCGGGTTGTAAACCGCTTTTGTTCAAGGGCAAGGCACGGTTTCGGCCGTGTTGAGTGGATTGTTCGAATAAGCACCGGCTAACTACGTGCCAGCAGCCGCGGTAATACGTAGGGTGCAAGCGTTATCCGGATTTATTGGGCGTAAAGGGCTCGTAGGCGGTTCGTCGCGTCCGGTGTGAAAGTCCATCGCTTAACGGTGGATCCGCGCCGG
+
GGGGGGGGGGGGGGGGGGGGGGGGGGGGGGGGGGGGGGGGGGGGGGGGGGGGGGGGGGGGGGGGGGGGGGGGGGGGGGGGGGGGGGGGGGGGGGGGGGGGGGGGGGGGGGGGGGGGGGGGGCFGGGFG@<@558DAFFGGGFGGGGGGGGGGFGGGGGGGGGGGGGGGGCFGGGGGGGFGGGGGGGGGGGGGF@FGGGGGGGGGGGGGGGGGGEGEFGGGGGGGGCCEGGGGEGGEEGGGGGGEGGGGGGGEGEGGGCECG<DGGG:F>FGGGGGGGGGGBFGCGGGFFD5DGG
@M03364:396:000000000-C9LGT:1:1101:17174:5931 1:N:0:10
ACTCCTACGGGAGGCAGCAGTGGGGAATATTGCACAATGGGGGAAACCCTGATGCAGCAACGCCGCGTGAGTGATGAAGGCCTTCGGGTTGTAAAGCTCTGTCTTCAGGGACGATAATGACTGTACCTGTGTAGGAAGCCACGGCTAACTACGTGCCAGCAGCCGCGGTCATACGTAGGTGGCAAGCGTTATCCGGAATGATTGGGCGTAAAGGGTGCGCAGGCGGCTGTGCAAGTCTGAAGTAAAAGGGACCGGCTCAACCGGTTCAGGCTTTGGAAACTGCACGGCTTGAGG
+
GGGGGGGGGGGGGGGGGGGGGGGGGGGGGGGGGGGGGGGGGGGGGGGGGGGGGGGGGGGGGGGGGGGGGGGGGGGGGGGGGGGGGGGGGGGGGGGGGGGGGGGGGGGGGGGGGEGGCFFFC-CE<DFG<,A,<CF,CFFGGGGGGGFGGGGGGGGGGGGGGGGGGGGGG*>FGGGGGGGGGGGGGGGGCECGGGGGGGGGGGGGGGGGGGGGFGGGGGGGGGGGGGGGGGGGGGGFGGGGGGCGGGGGGGGDEEGGGGFGCGGGEDEGGGGFGGGGDGGGFF6>DFGFD>DCFG
@M03364:396:000000000-C9LGT:1:1101:19886:5956 1:N:0:10
ACTCCTACGGGAGGCAGCAGTGGGGAATATTGCACAATGGGCGCAAGCCTGATGCAGCGACGCCGCGTGCGGGATGGAGGCCTTCGGGTTGTAAACCGCTTTTGTTCAAGGGCAAGGCACGGTTTCGGCCGTGTTGAGTGGATTGTTCGAATAAGCACCGGCTAACTACGTGCCAGCAGCCGCGGTAATACGTAGGGTGCAAGCGTTATCCGGATTTATTGGGCGTAAAGGGCTCGTAGGCGGTTCGTCGCGTCCGGTGTGAAAGTCCATCGCTTAACGGTGGATCCGCGCCGG
+
GGGGGGGGGGGGGGGGGGGGFGGGGGGGGGGGGGGGGGGGGGGGGGGGGGGGGGGGGGGGGGGGGGGGGGGGGGGGGGGGGGGGGGGGGGGGGGGGGGGGGGGGGGGGGGGGGGCG<FGGE7FC7FFF++55*8>3;CFGG9FFGGGGGGEF<FGGGGGGGGGGGGGGG*BFFGGGGGGGGFGGGGGGGGGFECFGGGGGGGGGGGGGGFGGGGGGFFGGGGGGGG?EGGGGGGGGEGGGGGGGGGGGGGGGGGGGGCEEGAFGGGFGGGGGGGGDGGGGEFGGFDGFFFFGDG
@M03364:396:000000000-C9LGT:1:1101:6922:5960 1:N:0:10
ACTCCTACGGGAGGCAGCAGTGGGGAATATTGCACAATGGGCGCAAGCCTGATGCAGCGACGCCGCGTGCGGGATGGAGGCCTTCGGGTTGTAAACCGCTTTTGTTCAAGGGCAAGGCACGTTTTCGGACGTGTTGAGTGGATTGTTCGAATAAGCACCGGCTAACTACGTGCCAGCAGCCGCGGTAATACGTAGGTGGCGAGCGTTGTCCGGATTTACTGGGCGTAAAGGGAGCGTAGGCGGATTTTTAAGTGAGATGTGAAATACTCGGGCTTAACCTGAGTGCTGCATTTC
+
GGGGGFGGGGGGGGGGGGFGFGGGGFGGGGGGGGGGGG<FGGGGEGGGGGGGGGGGGGDEGGGGGGGGGGGGGGGGGGGGGGGFGGGGGGGGGGGFGGGGGGGF=FEFFGGGDGGGF+BDC-:,>DCF++8833@,,8FAF,>BF3@CGGCA:BFGGGCFGD7CGFGG71=BFGGGGGGGGGGFGE<8<:+;<@FGGGGGEEGGGCGGGEFGECG*<AFCFCGGGCEE8AFGGGEEGEEEFGGGD=?+<;A?CF<A7@CFG?DCFFFGGGGGGEFDF*3775EGGGGFCF=7C:
@M03364:396:000000000-C9LGT:1:1101:15634:5969 1:N:0:10
ACTCCTACGGGAGGCAGCAGTAGGGAATCTTCCACAATGGACGCAAGTCTGATGGAGCAACGCCGCGTGAGTGAAGAAGGTTTTCGGATCGTAAAGCTCTGTTGTTGGTGAAGAAGGATGTGAGTAGCACCTGGCTCATATTTGACGGTAATCAACCAGAAAGTCACGGCTAACTACGTGCCAGCAGCCGCGGTAATACGTAGGTGGCAAGCGTTGTCCGGATTTATTGGGCGTAAAGCGAGCGCAGGCGGAAAGATAAGTCTGAAGTGAAAGCCCCCGGCTTAACCGGGGAAC
+
GGGGGGGGGGGGGGGGGGGGGGGGGGGGGGGGGGGGGGGGGGGGGGGGGGGGGGGGGGGGGGGGGGGGGGGGGGGGGGGGGGGGGGGGGGGGGGGGGGGGGFGGGGGGGGGGGGGGFDFFG<BFFFGG,:A<,BFFGGGGGGGGGGGGGGFFFGGGGGGGGGGGGGGGGGGGGGGGGGGGGGGGGGGGGGGGGGGGGGDFGGGGGGGGGGGGGFGGGGGGGGGDFGGGGGGGGEGGGGGGEEGGGGGGGGGCEGGGGGGGFGGGGGGGGGFFGGGFGGGGFFGGGGGFGFFGGG
@M03364:396:000000000-C9LGT:1:1101:18878:5971 1:N:0:10
ACTCCTACGGGAGGCAGCAGTAGGGAATCTTCCACAATGGACGCAAGTCTGATGGAGCAACGCCGCGTGAGTGAAGAAGGTTTTCGGATCGTAAAGCTCTGTTGTTGGTGAAGAAGGATGTGAGTAGCACCTGGCTCATATTTGACGGTAATCAACCAGAAAGTCACGGCTAACTACGTGCCAGCAGCCGCGGTAATACGTAGGTGGCAAGCGTTGTCCGGATTTACTGGGCGTAAAGGGAGCGTAGGCGGATTTTTAAGTGAGATGTGAAATACCCGGGCTTAACTTGGGTGC
+
GGGGGGGGGGGGGGGGGGGGGGGGGGGGGGGGGGGGGGGGGGGGGGGGGGGGGGGGGGGGGGGGGGGGGGGGGGGGGGGGGGGGGGGGGGGGGGGGGGGGGGCFGGGGGGGGGGFGFFGGG9E<FFGG?,ABBBCAFFGFGGGGGGGGGGGGFGGGGGGGGGGGGGGGGFGGGGGGGGGGGGGGGGGGGGGGGGGGGGGGGGGGGGGFGGGGGFGGGGGGGGGGGGGGGGGGGGGGGGGGGGGGGGGGGGGGEGGGGGGGGFGGFGGGGFFCFGGGGGGGFFGGGFGFFFFGG3
@M03364:396:000000000-C9LGT:1:1101:25761:6000 1:N:0:10
ACTCCTACGGGAGGCAGCAGTGGGGAATCTTCCGCAATGGGCGCAAGCCTGACGGAGCAACGCCGCGTGGGTGAAGAAGGGTTTCGGCTCGTAAAGCCCTGTTGTCGGGGACGAATGTCAGTGACTAGGTTCTGGTTATTGAATGACGGTACCTGACGAGGAAGCCACGGCTAACTACGTGCCAGCAGCCGCGGTAATACGTAGGTGGCGAGCGTTGTCCGGAATTATTGGGCGTAAAGGGCGCGCAGGCGGCGTCGTAAGTCGGTCTTAAAAGTGCGGGGCTTAACCCCGTGG
+
GGGGGGGGGGGGGGGGGGGGGGGGGGGGGGGGGGGGGGGGGGGGGGGGGGGGGGGGGGGGGGGGGGGGGGGGGGGGGGGGGGGGGGGGGGGGGGGGGGGGGGGAFGGGGGGGGGDFBFGGG-@,,@FF,,8,3<==@9DFF,@FE,=>FGGGFGGGGGGGGGFGGGGGG*BFGGGGGGGGGGGGGGGGGGGGGGGGGGGGF?FGGGGGFEGGGGGGGGGFGG?EGDCGGFGGFEEGGGGGGGGGGGGGGGGGGEGGGGGGGGGGGCEGGGCDFC:CDDGGFFGGGGGFGFF><)
@M03364:396:000000000-C9LGT:1:1101:25267:6004 1:N:0:10
ACTCCTACGGGAGGCAGCAGTGGGGAATTTTCCGCAATGGGCGAAAGCCTGACGGAGCAATGCCGCGTGGAGGTGGAAGGCCTACGGGTCGTCAACTTCTTTTCTCGGAGAAGAAACAATGCCGGTATCTGAGGCCTAAGCATCGGCTAACTCTGTGCCAGCAGCCGCGGTAAGACAGAGGATGCAAGCGTTATCCGGAATGATTGGGCGTAAAGCGTCTGTAGGTGGCTTTTCAAGTCCGCCGTCAAATCCCAGGGCTCAACCCTGGACAGGCGGTGGAAACTACCAAGCTGG
+
GGGGGGGGGGGGGGGGGGGGGGGGGGGGGGGGGGGGGGGGGGGGGGGGGGGGGGGGGGGGGGGGGGGGGGFGGGGGGGGGGGGGGGGGGGGGGGGGGGGGGGGGGGGFEFGGGFFGGGGGD->8+8F@B,8,,:8+8>FGG,>FG7FFGGGGGGGGGGGGGGGGGGGGG*=<7FFCGGGGGGFGGGGGGGGGEGFGGGEFGGGGGGGGGGGGGGGGGGGGGGGGGGGGGG5CCGFFGGGGGGGGGEGEGFG?FGGGGDCFFFGGGGGGFGFFFEGGDDG3=BGGGGFF6>@FGG
@M03364:396:000000000-C9LGT:1:1101:26614:6040 1:N:0:10
ACTCCTACGGGAGGCAGCAGTGGGGAATATTGCACAATGGGGGAAACCCTGATGCAGCAACGCCGCGTGAGTGATGACGGCCTTCGGGTTGTAAAGCTCTGTCTTCAGGGACGATACTGACGGTACCGTAGCTGCAAGCCACGGGTAACTACGTGCCAGCAGCCGCGGTGCTACGTAGGGGGCGAGCGGTGTCCGGATTTACTGGGCGTAAAGGGAGCGTAGGCGGATTTTTAAGTGAGATGTGAAATACTCGGGCTTAACCTGAGTGCTGCATTTCAAACTGGAAGTCTAG
+
GGGGGGGGGGGGGGGGGGGGGGGGGGGGGGGGFGGGGGGGGGGGGGGGGGGGGGGGGGGGGGGGGGGGGGGGGGGGGGGGGGGGGGGGGGGGGGGFGGGGGGG,,CFFGGGGGGC++,CF=BF+:BB+:+@7,:3,38B+DFFG+@583FA<3<,<F,3*FF7B>*>FC**,3<F<3<F7EF@FCECG**:AFECE5;C?CFGGGGGGE?CFGGGGGEE:EEE9CE:**<<ECEFGGGGGGGFFGGGFGCFG8CCE);EECFGFGFGGGGGGDEGGGGGFFFGGGGGFGFFF
@M03364:396:000000000-C9LGT:1:1101:25669:6052 1:N:0:10
ACTCCTACGGGAGGCAGCAGTGGGGAATATTGCACAATGGGCGCAAGCCTGATGCAGCGACGCCGCGTGCGGGATGGAGGCCTTCGGGTTGTAAACCGCTTTTGTTCAAGGGCAAGGCACTGTTTCGGCCGTATTGAGTGGATTGTTCGAATAAGCACCGGCTAACTACGTGCCAGCAGCCGCGGTAATACGTAGGGTGCAAGCGTTATCCGGATTTATTGGGCGTAAAGGGCTCGTAGGCGGTTCGTCGCGTCCGGGGTGAAAGTCCATAGCTTAACGGTGGATCCGCGCCGG
+
GGGGGGGGGGGGGGGGGGGGGGGGGGGGGGGGGGGGGGGGGGGGGGGGGGGGGGGGGGGGGGGGGGGGGGGGGGDGGGGGGGGGGGGGGGGGGGGGGDGGGGGEGFGEGGGGGGCFGFG=<BFA,=FC+388*38,,8@>:>,@3@,>>CFF*>DCCCEFD**=FFCEF*B7CFGCFFG>GGCFGCFGFCEA231;ECGEGGGGGGGDFFDEGCGEF:ACFFCDE>8CCGGGCEEG=8EGGGG5CGGGGGGGGGGGG*::EEC<C7A::>+9FG?>*:=C>FEC*99>FEDGGG
@M03364:396:000000000-C9LGT:1:1101:25363:6076 1:N:0:10
ACTCCTACGGGAGGCAGCAGTGGGGAATCTTCCGCAATGGACGAAAGTCTGACGGAGCAACGCCGCGTGAACGATGACGGCCTTCGGGTTGTAAAGTTCTGTTATACGGGACGAATGGCGTAGCGGTCATTACCCGTTACGAGTGACGGTACCGTAAGAGAAAGCCACGGCTAACTACGTGCCAGCAGCCGCGGTAATACGTAGGGTGCAAGCGTTGTCCGGAATTATTGGGCGTAAAGGGCGCGCAGGCGGCGTCGTAAGTCGGTCTTAAAAGTGCGGGGCTTAACCCCGTGG
+
GGGGGGGGGGGGGGGGGGGGGGGGGGGGGGGGGGGGGGGGGGGGGGGFGGGGGGGGGGGGGGGGGGGGEGGGGGGGGGGGGFGGGGGGE4FCFFGGCFGCGGGGGGFGGGFBF7@,,,:@8+@:FCCF+,3,,,,+@FF*@*@6*7,6CFF7<CFEGGGFGF:CC7CF:*=:F2C:,?C=FGFCFGGGGGCEFGGEGFGGGFEFEG?EDGGGGGGGE*CCCGCCE+<CFCFFCE:EGGGGE5CCEEGGGGGGCEEED:FGFFCGGDGCFGGGGGGGGGGGF3EC<F?FGEB9*)
@M03364:396:000000000-C9LGT:1:1101:21327:6094 1:N:0:10
ACTCCTACGGGAGGCAGCAGTAGGGAATCTTCCACAATGGACGCAAGTCTGATGGAGCAACGCCGCGTGAGTGAAGAAGGTTTTCGGATCGTAAAGCTCTGTTGTTGGTGAAGAAGGACGGCAGTAGTAACTGGCTGTCGTTTGACGGTAATCAACCAGAAAGTCACGGCTAACTACGTGCCAGCAGCCGCGGTAATACGTAGGTGGCAAGCGTTGTCCGGATTTATTGGGCGTAAAGCGAGCGCAGGCGGAATGATAAGTCTGATGTGAAAGCCCACGGCTCAACCGTGGAAC
+
GGGGGGGGGGGGGGGGGGGGGGGGGGGGGGGGGGGGGGGGGGGGGGGGGGGGGGGCGGGGGGGGGGGGGGGGGGGGGGGGFFGGGGGGEGGGGGGGGFGDFCEFF=BEFGGGGGFGEFGGGCF>BEFG<5A,,:3,6DCG3+B@CFGFGGGGFGGGGGGGGGGGGFGGGCEGGGGGGGGGGGGGGGGGFEGGGGGGGGGGGGGGGGGGGGGGGGCEGGGGGDC8@FFFGGGGGEGGFGGGGGGGGGGGGGGGEFGGGGGGGGFGFGG*CFCDFGGGGGEGB3EFFGGF<FDCG>
@M03364:396:000000000-C9LGT:1:1101:25601:6136 1:N:0:10
ACTCCTACGGGAGGCAGCAGTGGGGAATATTGCACAATGGGCGAAAGCCTGATGCAGCAACGCCGCGTGAGTGATGAAGGCCTTCGGGTCGTAAAACTCTGTCCTCAAGGAAGATAGTGACGGTGCTTAAGACTGCAGCCCCGGATAACTACGTGCCAGCAGCCGCGGTAATACGTAGGGGGCTAGCGTTATCCGGATTTACTGGGCGTAAAGGGTGCGTAGGTGGTTCGTCGCGTCCGGTGTGAAAGTCCATCGCTTAACGGTGGATCCGCGCCGGGTACGGGCGGGCTGG
+
GGGGGGGGGGGGGGGGGGGGGGGGGGGGGGGGGGGGGGGGGGGGGGGGGFGGGGGGGGGGGGGGGGGGGGGFGGDFGGGGGGGGGGGGFGGGGGGGG8FFFGG,CBF,CFGGGG,E,,C,CB>+BFGF5,,<C,8>AFFCC>>F:++@FC,@3<F<+FBFGCCFEGGGG*>;BFF,<FFGGG:*F:<F=E@EG:CB@<B<FF,FFGGG*:88CG8;CECG/:A:C>?F+*2;ECE:*//::?/::C:<<CFGG?EG*1CFC:D/:5C=FCF:DGGG5D77))7177537>59
@M03364:396:000000000-C9LGT:1:1101:5678:6141 1:N:0:10
ACTCCTACGGGAGGCAGCAGTGGGGAATATTGCACAATGGGCGCAAGCCTGATGCAGCGACGCCGCGTGCGGGATGGAGGCCTTCGGGTTGTAAACCGCTTTTGTTCAAGGGCAAGGCACGGTTTCGGCCGTGTTGAGTGGATTGTTCGAATAAGCACCGGCTAACTACGTGCCAGCAGCCGCGGTAATACGTAGGGTGCAAGCGTTATCCGGATTTATTGGGCGTAAAGGGCTCGTAGGCGGTTCGTCGCGTCCGGTGTGCAAGTCCATCGCTTAACGGTGGATCCGCGCCGG
+
GGGGGGGGGGGGGGGGGGGGGGGGGGGGGGGGGGGGGGGGGGGGGGGGGGGGGGGGGGGGGGGGGGGGGGGGGGGGGFGGGGGGGGGGGGGGGGGGCGGGGGGGGGGCFGGGGGBGDFFGGCFCFFGG@@55@DFGGGGGGCGFGGGGGGGEDFFFGGGGGGGDFGGGGFGFGGGGGGGGGGGGGBE8EFFGGFFGGGGEGGGGGGGGGGGGGCEEFGGGGGGGGGCGGGGGGGGGGGFGGGGGGGGGGGGGGGGGGGE5E+:CGDGGGGGGGGG3CGGGD:GCCCGFGFFGGG
@M03364:396:000000000-C9LGT:1:1101:18017:6163 1:N:0:10
ACTCCTACGGGAGGCAGCAGTGGGGAATATTGCACAATGGGCGCAAGCCTGATGCAGCGACGCCGCGTGCGGGATGGAGGCCTTCGGGTTGTAAACCGCTTTTGTTCAAGGGCAAGGCACGGTTTCGGCCGTGTTGAGTGGATTGTTCGAATAAGCACCGGCTAACTACGTGCCAGCAGCCGCGGTAATACGTATGGTGCAAGCGTTATCCGGATTTACTGGGTGTAAAGGGAGCGTAGACGGCGGTGCAAGTCTGAAGTGAAAGGCGGGGGCTCAACTCCCGGATTGCTTTGG
+
GGGGGGGGGGGGGGGGGGGGGGGGGGGGGGGGGGGGGGGGGGGGGGGGGGGGGGGGGGGGGGGGGGGGGGGGGFGGGGGGGGGGGGGGGGGGGGGGGGGGGGGGGGGGGGGGGGFG=FGGG7B:@@FE<@<**888@CCFFCFGGGGGGGGGGGGGGGGGGGGGGGFGGFGGGGGGGGGGGGGGGEEGGFGGGFGGFGGGGGGGGGGGGGGGGGGGGGGCFGGECE9EEFCGFGGGEGGGGGGGC*:>?6<CGGGGFFGGGDGFGGGGGGGG<5CCFGGGF@EGGDGFGFF7*6
@M03364:396:000000000-C9LGT:1:1101:26394:6167 1:N:0:10
ACTCCTACGGGAGGCAGCAGTGGGGAATTTTCCGCAATGGGCGAAAGCCTGACGGAGCAATGCCGCGTGGAGGTGGAAGGCCTACGGGTCGTCAACTTCTTTTCTCGGAGAAGAAACAATGCCGGTATCTGAGGAATAAGCATCGGCTAACTCTGTGCCAGCAGCCGCGGTAAGACAGAGGATGCAAGCGTTATCCGGAATGATTGGGCGTAAAGCGTCTGTAGGTGGCTTTTCAAGTCCGCCGTCAAATCCCAGGGCTCAACCCTGGACAGGCGGTGGAAACTACCAAGCTGG
+
GGGGGGGGGGGGGGGGGGGGGGGGGGGGGGGGGGGGGGGGGGGGGGGGGGGGGGGGGGGGGGGGGGGGGGGGGGGGGGGGGGGGGGGGGGGGGGGGGGGGGGGFGGGFGGGGGGGCB3BDB-B:+@FG,,9,8>,88>FGGGFFG@FGGGGGFGGCFGFFGGGGGGGGG*=FFFFGFCAFGGDGGGFGGGGGGGGGGGCGCGGGGGGGGGGDGGGGGGGGGFGGGGFCFGGGGGGGGGGGGGGGGGGGFCGGGGCFGGFEFEDFGGGGGGFGGGGGDDGF@FGGFGG4D:FDC9
@M03364:396:000000000-C9LGT:1:1101:16031:6169 1:N:0:10
ACTCCTACGGGAGGCAGCAGTGAGGAATATTGGTCAATGGGCGAGAGCCTGAACCAGCCAAGTCGCGTGAGGGATGACAGCCCTACGGGTTGTAAACCTCTTTTACGAGGGAATAAAGGACCTTACGAGTAAGGTTTTGCATGTACCTTGTGAATAAGCATCGGCTAACTCCGTGCCAGCAGCCGCGGTAATACGGAGGATGCGAGCGTTATCCGGATTCATTGGGCGTAAAGGGCTCGTAGGCGGTTCGTCGCGTCCGGTGTGAAAGTCCATCGCTTAACGGTGGATCCGCGC
+
GGGGGGGGGGGGGGGGGGGGGGGGGGGGGGGGGGGGGGGGGGGGGGGGGGGGGGGGGGGGFGGGGGGGGGGGGGGGGGGGGGGGGGGGGGGGGFGGGGGGGGGGGGG+CFGGGGG9FAFGD<FEEEFGF+A,,8C??FFGGGGGFFFGGGGF9FFGGGGGGGGGGGGGG,BGFFFGGGGGGGGGGGGGGFGGFGGGGGGGGGGGGGGGGGGGGGGEEGEGGGGGGGGGGEDGGGGGGGG=CGGGGGGGGGGGGGGGGGGGCEGGCGFGGFFGGGGGGFGGFFGGGD<FDF>CCD
@M03364:396:000000000-C9LGT:1:1101:16325:6213 1:N:0:10
ACTCCTACGGGAGGCAGCAGTGAGGAATATTGGTCAATGGGCGAGAGCCTGAACCAGCCAAGTAGCGTGCAGGATGACGGCCCTATGGGTTGTAAACTGCTTTTGTATGGGGATAAAGTGCTCCACGTGTGGAGTTTTGTAGGTACCATACGAATAAGGACCGGCTAATTCCGTGCCAGCAGCCGCGGTAATACGGAAGGTCCGGGCGTTATCCGGATTTATTGGGTTTAAAGGGAGCACAGGCCGGCTGTCAAGCGTGTTGTGAAATGTAGAGGCTCAACCTCTGCACTGC
+
GGGGGGGGGGGGGGGGGGGGGGGGGGGGGGGGGGGGGGGGGGGGGGGGGGGGGGGGGGGGFGGFGGGGGGGGGGGGGGGGGGGGGGGGGGGGGGGGGGGGGGGGGGGGGGGGGGGGFFGGGEFFEEFG,888:BEEFGFGFGGFDGGFGGGGCFFGGGGGGGGGGGGEF@DFGGGGGGGGGGGGGGGGGFCFCFGGGGGGGGGGGGGGGGGGGGGGGEGGGGGGGGGGGGGFFFGGGGGGGGGGGGGGEGGGGCFGGGGGCCFEC>FGGGGGFFGG47FFFFFGGGFFGFFG
@M03364:396:000000000-C9LGT:1:1101:18301:6218 1:N:0:10
ACTCCTACGGGAGGCAGCAGTGAGGAATATTGGTCAATGGCCGAGAGGCTGAACCAGCCAAGTAGCGTGCAGGATGACGGCCCTATGGGTTGTAAACTGCTTTTATACGGGGATAAAGTCAGCTACGTATAATTGTTTGCAGGTACCGTATGAATAAGGACCGGCTAATTCCGTGCCAGCAGCCGCGGTAATACGGAAGGTCCGGGCGTTATCCGGATTTATTGGGCGTAAAGCGAGCGCAGGCGGAAAAATAAGTCTAATGTGAAAGCCCTCGGCTTAACCGAGGAACTGCAT
+
GGGGGGGGGGGGGGGGGGGGGGGGGGGGGGGGGGGGGGGGGGGGGGGDGGGGGGGGGGGGGGDGGGGGGGGGGGGGGGGGGGGGGGGGGGGGEGGGGGGGGGGGGGGGGGGGGGFG9EGFFFE,,:B,,5A,<8BEFGGGGFGFGFGGFGGFCFGGGGGGGGGDGGGGGFEFGGGEGGGGGGGGGGGGGCGGGGGGGGGGGGGGGGGGGGGGGGGGGGGFGFGGGGGGGGGGFGEGEGGGGGDEGGEE8CGFGGGGGGGGC7CCF7CFGGF9CEGDCDGGFFDDDGGFG:?CD2
@M03364:396:000000000-C9LGT:1:1101:26928:6233 1:N:0:10
ACTCCTACGGGAGGCAGCAGTAGGGAATCTTCCACAATGGACGCAAGTCTGATGGAGCAACGCCGCGTGAGTGAAGAAGGTTTTCGGATCGTAAAGCTCTGTTGTTGGTGAAGAAGGATGGAGAGAGTATCTGGCCTTTAGTTGACGGTAATCAACCAGAAAGTCACGGATAACTACGTGCCAGCAGCCGCGGTAATACGTAGGTGGCGAGCGTTATCCGGAATTATTGGGCGTAAAGAGCGCGCAGGTGGTTGATTAAGTCTGATGTGAAAGCCCACGGCTTAACCGTGGAGG
+
GGGGGGGGGGGGGGGGGGGGGGGGGGGGGGGGGGGGGGGGGGGGGGGFGGGGGGGGGGGGGGGGGGGFGGGGGGGGGGGG=DAFGGGGCEFFGGGGGGG?FEEBF,BEGGGGGG,E@FC,+-:,+:FE9,C,,,,:C,,:,8ED,CFGGGD<8FCDCCFF<FCCEFGGG++@FFGGGGGGFGGG7EFGFGGEF:FGGGGG@CFGCGGDGEEGGCGGGGGGGEEC?C:CGDGFGCEGGFFGCEGGGGGG;AFG=EF9FGC7++:CEFCCGFCFD609*9EGFFCFCGGF5;5<9D
@M03364:396:000000000-C9LGT:1:1101:23071:6236 1:N:0:10
ACTCCTACGGGAGGCAGCAGTAGGGAATCTTCCACAATGGACGCAAGTCTGATGGAGCAACGCCGCGTGAGTGAAGAAGGTTTTCGGATCGTAAAGCTCTGTTGTTGGTGAAGAAGGACGGCAGTAGTACCTGACTGCCGTATGACGGTAATCAACCAGAAAGTCACGGCTAACTACGTGCCAGCAGCCGCGGTAATACGTAGGTGGCAAGCGTTGTCCGGATTTATTGGGCGTAAAGCGAGAGCAGGCGGAAAAATAAGTCTAATGTGAAAGCCCTCGGCTTAACCGAGGAAC
+
GGGGGGGGGGGGGGCFGGGGGGGGGGGGGGGGGGGGGGGGGGGGGGGGGGGGGGGGG8DFGGGGGGEFGGGGGGGGGGGFGFGFFG@FEGGGGGGCCFFEGGGGGCFGGGG9FF,=<,B>++8+:AFF<,A,,,8:?FD7=+3@DFBCFE>CCCGFGDCFGGFGGCF7E7CCFGGEFGGGFGFDGGCFGG:CCFGGG>9FCFGDFGGFGFFGEGGGGGCEDE>*<FGGF?F=EG5EG?7EGG*2C6FGDGGE5CCCFGGGE9CFFC9CC>EFDGFGF55<:37F>>*7>@>CFC
@M03364:396:000000000-C9LGT:1:1101:11111:6237 1:N:0:10
ACTCCTACGGGAGGCAGCAGTAGGGAATCTTCCACAATGGACGCAAGTCTGATGGAGCAACGCCGCGTGAGTGAAGAAGTATTTCGGTATGTAAAGCTCTATCAGCAAGGAAGAAAATGACGGTGCTTGACTAAGAAGCCCCGGCTAACTACGTGCCAGCAGCCGCGGTCATACGTAGGTGGCAAGCGTTGTCCGGAATTATTGGGCGTAAAGGGAGCGCAGGTGGGAAAGCAAGTCAGTCTTAAAAGTGCGGGGCTCAACCCCGTGATGGGATTGAAACTGCTTTTCTTGAGT
+
GGGGGGGGGGGGGGGGGGGGGGGGGGGGGGGGGGGGGGGGGGGGGGGGGGGGGGGGGGGGGGGGGGGGGGGGGGGGGGGGGGGGGGGGGGGGGGGGGGGGGGGGGGG?FFGFGGGGEGGFGBC8+8EF,:855,:,EFGEGGGGGG7FGGGGFGFGGGGGGGGGGGGGG*8FGGGGGGGGGGGGGGGGGGGGGGGGFFGGGGGGGGGGGGGGFGGGGGGGGGGGCGEGFGGGCFGGGGGGGGGC?GFFFGGGGGGGGGGGFGGGGGGGGFDGFFGGGGFGFFGGGGGFCFFGF:
@M03364:396:000000000-C9LGT:1:1101:11542:6241 1:N:0:10
ACTCCTAGGGAGGCAGCAGTGGGGAATATTGCACAATGGGCGCAAGCCTGATGCAGCGACGCCGCGTGCGGGATGGAGGCCTTCGGGTTGTAAACCGCTTTTGTTTGGGAGCAAGCCCTTCGGGGTGAGAGTACCTTTCGAATAAGCACCGGCTAACTACGTGCCAGCAGCCGCGGTAATACGTAGGGTGCAAGCGTTATCCGGATTTATTGGGCGTAAAGGGCTCGTAGGCGGTTCGTCGCGTCCGGTGTGAAAGTCCATCGCTTAACGGTGGATCCGCGCCGGGTACGGGCG
+
GGGGGGGGGGGGGGGGGGFGGGGGGGGGGGGGGGGGGGGGGGGGGGGGGGGGGGGGGGGGGGGGGGGGGGGGGGGGGGGGGGGGGGGGGGGGGGGGGGGGGGGGGGFEGGGGGGGGGGGGG@C+3@FF,,3:,>F9FGGGGFGGGGGGGGFGGGGGGGGGGGGGGGGGC8CGGGGGGGGGGGGFGGGGGGEGGGGGGGGGGGGGGGGGGGGGGGGGGGGGGGGGGGGGGGGGGGGGGGGGGGGGGGEGCEEE7FFGGGFGGFGGFG5DGGGGGGGGGFGG>>E7DGD>GEEGG5
@M03364:396:000000000-C9LGT:1:1101:6675:6258 1:N:0:10
ACTCCTACGGGAGGCAGCAGTGAGGAATATTGGTCAATGGGCGAGAGCCTGAACCAGCCAAGTCGCGTGAGGGAAGACGGTCCTACGGATTGTAAACCTCTTTTGTCGGGGAGTAATAGGCGGGACGTGTCCTGCTGTGAGAGTACCCGAAGAAAAAGCATCGGCTAACTCCGTGCCAGCAGCCGCGGTAATACGTAGGTGGCAAGCGTTGTCCGGATTTATTGGGCGTAAAGGGCTCGTAGGCGGTTCGTCGCGTCCGGTGTGAAAGTCCATCGCTTAACGGTGGATCCGCGC
+
GGGGGGGGGGGGGGGGGGGGGGGGGGGGGGGGGGGGGGGGGGGGGGGGGGGGGGGGGGGGGGGGGGGGGGGGGGGGGGGGGGGGGGGGGGGGGGGGGGGGGGGGGGGGGGGGG=FFGFEGGEFF=@FGF3@@8DFFGGGGGGGGGGGGGGGGFGFGGGGGGGGGGGGGGAFGGGGGGGGGGGGGGGGGGCCCGGGGGGGGGGGGGGGGGGGGGGGG>EDGGGGGGGGGGGGGGGGGGGGGGGGGGGGGGGGGGGGGGGGGGGGGGCGGGGGGGGGGGFGFFFGGGGGFFFFGGD
@M03364:396:000000000-C9LGT:1:1101:20281:6311 1:N:0:10
ACTCCTACGGGAGGCAGCAGTGAGGAATATTGGTCAATGGGTGAGAACCTGAACCAGCCAAGTAGCGTGCAGGAAGACGGCCCTATGGGTTGTAAACTGCTTTTGTACGGGGATAAAGGAGGCTGCGTGTAGCTTTTTGCAGGTACCGTACGAATAAGGACCGGCTAATTCCGTGCCAGCAGCCGCGGTAATACGGAAGGTCCGGGCGTTATCCGGATTTATTGGGTTTAAAGGGAGCGCAGGCGGGCGTCTAAGTCAGCGGTGAAAGTTCCCGGCTCAACCGGGTCAGTGCCG
+
GGGGGGGGGGGGGGGGGGGGGGGGGGGGGGGGGGGGGGGGGGGGGGGGGGGGGGGGGGGGGGGGGGGGGGGGGGGGGGGGGGGGGGGGGGGGGGGGGGGGGGGGGGGGGGGGGGGGAFGGG7CF,BFF+8A8EFGGFGFGGDGGGGGGGGGG7FGGGGGGGGGGGGGGG@EGFFFGGGGGGGGGGGGGGEDFFGGGGGGGGGGGGGGGGGGGGGGGGGGGGGGGGGEGGGGGGGGCGEGGGGGGGGGGGCGGCEFFGFGGGGDGGG77DFGGGGGGCGGGFFGGGDGFG@FGG5
@M03364:396:000000000-C9LGT:1:1101:10210:6337 1:N:0:10
ACTCCTACGGGAGGCAGCAGTAGGGAATCTTCCACAATGGGCGCAAGCCTGATGGAGCAACGCCGCGTGTGTGATGAAGGCTTTCGGGTCGTAAAGCACTGTTGTATGGGAAGAAATGCTACAATAGGGAATGATTTTAGTTTGACGGTACCATACCAGAAAGGGACGGCTAAATACGTGCCAGCAGCCGCGGTAATACGTATGTCCCGAGCGTTATCCGGATTTATTGGGCGTAAAGCGAGCGCAGACGGTTGATTAAGTCTGATGTGAAAGCCCGGAGCTCAACTCCGGAAT
+
GGGGGGGGGGGGGGGGGGGGGGGGGGGGGGGGGGGGGGGGGGGGGGGGGGGGGGGGGGGGGGGGGGGGGGGGGGGGGGGGGGGGGGGGGGGGGGGGGGGFGGGGGGGGGGGGGGGG<FGGF-8:<?FFB,8:B<?FFGFGGGGGGGGGGGGGGGGGGGGGGGGGDFGGGGGGGGGGGGGGGGGGGGGGGGGGGGGGGGGGGGGGGGGGGGGGGGGGGFGGGGDEGGGGGFGGGGGGGGGGGGGGGGGGGGGEGEAEGGGGCEFFGCFG=FGGGGGGGGGGFFFGGGFFGFFDD9
@M03364:396:000000000-C9LGT:1:1101:16285:6343 1:N:0:10
ACTCCTACGGGAGGCAGCAGTGGGGAATATTGCACAATGGGGGAAACCCTGATGCAGCAACGCCGCGTGAGTGATGACGGTCTTCGGATTGTAAAGCTCTGTCTTCAGGGACGATAATGACGGTACCTGAGGAGGAAGCCACGGCTAACTACGTGCCAGCAGCCGCGGTCATACGTAGGTGGCGAGCGTTGTCCGGATTTACTGGGCGTAAAGGGCTCGTAGGCGGTTCGTCGCGTCCGGTGTGAAAGTCCATCGCTTAACGGTGGATCCGCGCCGGGTACGGGCGGGCTTG
+
GGGGGGGGGGGGGGGGGGGGGGGGGGGGGGGGGGGGGGGGGGGGGGGGGGGGGGGGGGGGGGGGGGGGGGGGGGGGGGGGGGGGGGGGGGGGGGGGGGGGGGGGGGGFGGGGGEEGBFFEFEFF+BFGD,A+5BCGGGFGGGGGGGCFGGGGGGGGGGGGGGGGGGGGG*CFGGGGGGGGGGGGGGGGGGGGGGGGGGGCFGGGGGGGGGGFGGGGGCEGGGGGGGGGGGGGGGGGGGGGGGC7CGCFGGG?CCEEGGGGFEGGCGCGGGGGGGGGGDEDFFGDGGGFDB><
@M03364:396:000000000-C9LGT:1:1101:16509:6383 1:N:0:10
ACTCCTACGGGAGGCAGCAGTAGGGAATCTTCCACAATGGACGCAAGTCTGATGGAGCAACGCCGCGTGAGTGAAGAAGGTTTTCGGATCGTAAAGCTCTGTTGTTGGTGAAGAAGGATAGGGGGAGTAACTGGCCTTTATTTGACGGTAATCAACCAGAAAGTCACGGCTAACTACGTGCCAGCAGCCGCGGTAATACGTAGGTGGCAAGCGTTGTCCGGATTTATTGGGCGTAAAGCGAGCGCAGGCGGAAAAATAAGTCTAATGTGAAAGCCCTCGGCTTAACCGAGGAAC
+
GGGGGGGGGGGGGGGGGGGGGGGGGGGGGGGGGGGGGGGGFGGEGGGDGGGGGGGGGGGGGGGGGGGGGGGGGGGGGGGGEEFGGGGFGDFGGGGGGGGGFGGGGGGGBFGGFGFE8B?AD8B++8@F:,9C5,BFFFC9F,<CFDFGGGGGGGGGGGGFGGGCGGGGGGGGGGGGGGGGGGGGG@FGGGGGGGGGGGGGGGGGGGGGFGFDEFGGEGFGGG58<9CCFGFGGGG>FFGGEE=ECGGGGDG585C=CGGGGGGF7CFFGGGGGGEGGGGGFFGGFGG@35BG*9
@M03364:396:000000000-C9LGT:1:1101:10242:6388 1:N:0:10
ACTCCTACGGGAGGCAGCAGTGGGGAATTTTCCGCAATGGGCGAAAGCCTGACGGAGCAATGCCGCGTGGAGGTGGAAGGCCTACGGGTCGTCAACTTCTTTTCTCGGAGAAGAAACAATGCCGGTATCTGAGGAATAAGCATCGGCTAACTCTGTGCCAGCAGCCGCGCTAAGACAGAGGATGCAAGCGTTATCCGGAATGATTGGGCGTAAAGCGTCTGTAGGTGGCTTTTCAAGTCCGCCGTCAAATCCCAGGGCTCAACCCTGGACAGGCGGTGGAAACTACCAAGCTGG
+
GGGGGFGGGGGGGGGGGGGGGGGGGGGGFGGGGGGGGGGGGGGGGGGGGGGGDDEGGGGGGGGGGGGGGGFFGCFGGGGGGGEEFGGGGGGGGGGGFGFGGGECFFGGGFG@DGFFGGCF7AB+@FB<,,9,3+3@>FCFC9FFG75DFFGGGGGFGFGGFFGFGGGGE*=FEGFGFFCFFFFGGGGEDGCGGGCCCFCGFGGGC2B<FECEGCFCE>CEF<FGCEE=:FGGG:FGGGGFGGGGGGDGCGG6<6<5<C=FF?FFCGCFGGFFFGC5CDG9??GCFGG49FFCC7
@M03364:396:000000000-C9LGT:1:1101:19592:6390 1:N:0:10
ACTCCTACGGGAGGCAGCAGTGGGGAATCTTCCGCAATGGGCGAAAGCCTGACGGAGCAACGCCGCGTGAGTGATGACGGCCTTCGGGTTGTAAAGCTCTGTGACCGGGGACGAACGGTCTGTCAGCTAATCACTTATGGAAGTGACGGTACCCGGATAGCAAGCCACGGCTAACTACGTGCCAGCAGCCGCGGTAATACGTAGGTGGCAAGCGTTGTCCGGAATTATTGGGCGTAAAGCGCGCGCAGGCGGCTTCCTAAGTCCATCTTAAAAGTGCGGGGCTTAACCCCGTG
+
GGGGGGGGGGGGGGGGGGGGGGGGGGGGGGGGGGGGGGGGGGGGGGGGGGGGGGGGGGGGGGGGGGGGGGGGGGGGGGGGGGGGGGGGGGGGGGGGGGGGGGGGGGGFGGGGGGGG@FGGGCF,EFGG8388<@D;FFGGGFGGGFFFGGGGGGGGGGGGGGGGGGGGG*=FGGGGGGGGGGGGGGGGGGGGGEEEDGGGGGGGGGGGGGGGGGGGGGDGEGGGFFGGGGGGGGGDGGGGGGGGGGDGGGGGGGGGGGGFGGGGGGGGFCCFCGGGCGGGFFEGGGGFGFFCG
@M03364:396:000000000-C9LGT:1:1101:26822:6399 1:N:0:10
ACTCCTACGGGAGGCAGCAGTAGGGAATCTTCCACAATGGACGCAAGTCTGATGGAGCAACGCCGCGTGAGTGAAGAAGGTTTTCGGATCGTAAAGCTCTGTTGTGGGTGAAGAAGGATGGAAGTAGCAACTAGCGCATATTTGACGGTAATCAACCAGAAAGTCACGGATAACTACGTGCCAGCAGCCGCGGTAATACGTAGGTGGCAAGCGTTGTCCGGATTTATTGGGCGTAAAGCGAGCGCAGGCGGAAAAATAAGTCTAATGTGAAAGCCCTCGGCTTAACCGAGGAAC
+
GGGGGGGGGGGGGGGGGGGGGGGGGGGGGGGGGGGGGGGGGGGGGGGEGGGGGGGGGGGGGGGGGGGGGGGGGGGGGGGGFFGGGGGGGGGGGGGGGGGAFFGGG+BF6BFFGGFG84<B+-:=8CEE,:8B,5A++@=B93,C<>:CCFGGCGFGFFGGGGGFGGGGG*BFGGGGGGGGGGCGGGGGCGGGG:FFGGGGFGGGGGGGGGGGGF<EEGGGGG*;<CDEFFGGGGGGGGGGGGGGGGEGEGGGC=@FGGGFAC>EC7EGGGGGGGGGGFEDFFDFCFGFDEFG4C
@M03364:396:000000000-C9LGT:1:1101:23416:6412 1:N:0:10
ACTCCTACGGGAGGCAGCAGTGGGGAATCTTCCGCAATGGACGAAAGTCTGACGGAGCAACGCCGCGTGAACGATGACGGCCTTCGGGTTGTAAAGTTCTGTTATACGGGACGAATGGTACGACAGTCAATCCCCGTCGTAAGTGACGGTACCGTAAGAGAAAGCCACGGCTAACTACGTGCCAGCAGCCGCGGTAATACGTAGGTGGCAAGCGTTGTCCGGAATTATTGGCCGTAAAGGGCTCGTAGGCGGTTCGTCGCGTCCGGTGTGAAAGTCCATCGCTTAACGGTGGAT
+
GGGGGGGGGGGGGGGGGGGGGGGGGGGGGGGGGGGGGGGGGGGGGGGGGGGGGGGGGGGGGGGGGGGGGGGGGGGGGGGGGGGGGGGGGGGGGGGGGGGGGGGGGFGGGGGGGGFGF8EDFB>++@FF,,9,,3+3@FFEGFGGG;B:FFGGCFGGGGGGGGGGGGGGG<EGGGGGGGGGGGGGGGGGGGGGGCFGEGGGGGGGGGGGGGGGGGGGGGGGGGCEDCGGGGFGGGDEGGGFGGGGGGGEGGGGGGEGD?EGGEGECG59CCCGGFFGGGFFBDC5CFD5DB35C9
@M03364:396:000000000-C9LGT:1:1101:17551:6449 1:N:0:10
ACTCCTACGGGAGGCAGCAGTGGGGAATATTGCACAATGGAGGGAACTCTGATGCAGCGACGCCGCGTGAGTGAGGAAGTATTTCGGTATGTAAAGCTCTGTCTTTAGGGACGATAATGACGGTACCTCAGGAGGAAGCCACGGCTAACTACGTGCCAGCAGCCGCGGTAATACGTAGGTGGCAAGCGTTGTCCGGATTTACTGGGCGTAAAGGGAGCGTAGGTGGATATTTAAGTGGGATGTGAAATACCCGGGCTTAACCTGGGTGCTGCATTCCAAACTGGAAGTCTAG
+
GGGGGGGGGGGGGGGGGGGGGGGGGGGGGGGGGGGGGGGGGGGGGGGGGGGGGGGGGGEGGGGGGGGGGGGGGGGGGGGGGGGGGGGGGGGGGGGGGGGGGGGGGGGGGGGGGGGE?FFGGFFFFFGG,,8B>BC+@FGGGGGFGGCFGGGGGGGGGGGGGGGGGGGGG>*@<FGGGGGGGGGGGGGGGGGGGGGGGGGGGGGGGGGGGGGGGGGGGGGGGGGGGGAEFFGGGGGGGGGF?EGGGGFFFGFGGGGGDGGGGGGGCGGGGGGGGGGGGGGC5BFFFDGFGF?>
@M03364:396:000000000-C9LGT:1:1101:16819:6470 1:N:0:10
ACTCCTACGGGAGGCAGCAGTGGGGAATATTGCACAATGGGGGAAACCCTGATGCAGCAACGCCGCGTGAGTGATGACGGCCTTCGGGTTGTAAAGCTCTGTCTTCAGGGACGATAATGACGGTGCCTGAGGAGGAAGCCACGGCTAACTACGTGCCAGCAGCCGCGGTAATACGTAGGGTGCAAGCGTTATCCGGATTTATTGGGCGTAAAGGGCTCGTAGGCGGTTCGTCGCGTCCGGTGTGAAGGTCCATCGCTTAACGGTGGATCCGCGCCGGGTACGGGCGGGCTTG
+
GGGGGGGGGGGGGGGGGGGGGGGGGGGGGGGGGGGGGGGGGGGGGGGGGGGGGGGGGGGGGGGGGGGGGGGGGGGGGGGGGGGGGGGGGGGGGGGGGGGGGGGGGFAFGGGFGGDGFGGGGFFG+@FF8,8:3BFFFGGGGGGGGGGGGGGGGGGGGGGGGGGGGGGGG1BFCFGFGGGGGGGGGGGGGGFGGGGGGFGGGFGGGGGGGGGGGGGGFGGGGGGGGGGGGGGGGGGGGGGGEEEGGGGGGFGGGGGGGGGGGGGGGGFGGGGGDECGGGGDFEGGGGGEGFFC
@M03364:396:000000000-C9LGT:1:1101:27181:6485 1:N:0:10
ACTCCTACGGGAGGCAGCAGTGGGGAATATTGCACAATGGGCGCAAGCCTGATGCAGCGACGCCGCGTGCGGGATGGAGGCCTTCGGGTTGTAAACCGCTTTTGTTCAAGGGCAAGGCACGGTTACGGCCGTGATGAGTGGATTGTTCGAATCAGCACCGGCTAACTACGTGCCAGCAGCCGCGGTAATACGTAGGGTGCAAGCGTTATCCGGATTTATTGGGCGTAAAGGGCTCGTAGGCGGTTCGTCGCGTCCGGTGTGAAAGTCCATCGCTTAACGGTGGATCCGCGCCGG
+
GGGGGGGGGGGGGGGGGGGGGGGGGGGGGGGGGGGGGGGGGGGGGGGGGGGGGGGGGGGGGGGGGGGGGGGGGGGGFFFGGGGGGGGGGGGGGGGGGGGGGGGGGGGGDGGGGGGGDFFC@+:++:<F@:C5@*8<@:=DG9FFCDFFGGGG*?FGGGGG<FGGGGGGG:<FFGGFGGGGGGGGGGGGFGGG@CCGGGGGGGGGGGGGGGGGGCEGFFGGGFGGGEEEGGG=EGGGGGGGGGGGGGGGGGGGGGGC</>=EACGGGGGGGGDGGCGGGGGBFGFFDGFF@EGGG
@M03364:396:000000000-C9LGT:1:1101:25030:6487 1:N:0:10
ACTCCTACGGGAGGCAGCAGTGAGGAATATTGGTCAATGGGCGAGAGCCTGAACCAGCCAAGTAGCGTGCAGGATGACGGCCCTATGGGTTGTAAACTGCTTTTGTATGGGGATAAAATGGTCCTCGCTTGCGATATTGTCTTTACCATAAGAATAAGGACCGGCTAATTCCGAGACAGCAGCCGCGGTAATACGGAAGGTCCGGGCGTTATCCGGATTTAATGGGTTTAAAGGAAGCGTAGGCCGTGGATTAAGTTTGTTGTGAAATGTAGGCGCTCAACGTCTGACTTGC
+
GFFGGGGGGGGGEFGFGGGGGF<@EFGGGGGFF@EFGGGGGFGGGEEGFGGDGGGGGD<ECEECGGGG@FGGGGGGGFFC7C=<CEF@AC?>CEFF<FDBBGF,?BAEFGF++B<EF,B,,9C5<CF+44A+64++3,,<,,,?,:8F?F,5:<>,=<=D=+:>@7@3>D9D,+**@FAFFF7F78C@CC7E;?<@*=CEC:BFDGDDC:CEF,CE*;89?++3+20;*<7A?7*002:AEGGCC=8/5*0<<A?0*+376;95FFE:7DCF76*9)*/7?;*199*9DF?*
@M03364:396:000000000-C9LGT:1:1101:6023:6495 1:N:0:10
ACTCCTACGGGAGGCAGCAGTGGGGAATATTGCACAATGGGCGCAAGCCTGATGCAGCGACGCCGCGTGCGGGATGGAGGCCGTCGGGTTGTAAACCGCTTTTTTTCGAGGGCAAGGCACGGTTTCGGCCGTTTTGAGTGGATTGTTCGAGTAAGCACCGGCTAACTACCTGCCAGCAGCCGCGGAAATACGTTGGGGGCAAGCGTTATCCGGATTTATTGGGCTTAAAGGGCTCGTGTGCGGTTCGTCGCGTCCGGTGTGTAAGTCCAGAACTTAACGGGTGATCCGCGCC
+
GGGGGGGGGGGGEEGGGGGGGGGGGGDG9FGFGGGGGG<FEFFBFECFGGFFFC6FCD7@FECGCGCGGCGGG+@FF8=C+B+@=8CFGGCF9?FG<@C3FGG,@F,+@8C<F@F7+DFF333@F3@>1*55*<*8*=?,*,8@FF@FDG,7C<FG:2=1****?FGG:,+7+2,<8FC8/**2**2*<9<AA,1*/**/:CC>?EG*/+38?*A::<<<++/**2++++3*/*;*1*22+85*//?C/:***2/:9**1*1230:::**+**03:27:377*>F7:.9;57
@M03364:396:000000000-C9LGT:1:1101:21316:6506 1:N:0:10
ACTCCTACGGGAGGCAGCAGTAGGGAATCTTCCACAATGGACGCAAGTCTGATGGAGCAACGCCGCGTGAGTGAAGAAGGTTTTCGGATCGTAAAGCTCTGTTGTTGGTGAAGAAGGATAGCGGTAGTTACTGGCCTTTATTTGACGGTAATCAACCAGAAAGTCACGGCTAACTACGTGCCAGCAGCCGCGGTAATACGTAGGTGGCAAGCGTTGTCCGGATTTATTGGGCGTAAAGCGAGCGCAGGCGGAAAAATAAGTCTAATGTGAAAGCCCTCGGCTTAACCGAGGAAC
+
GGGGGGGGGGGGGGGGGGGGGGGGGGGGGGGGGGGGGGGGGGGGGGGGGGGGGGGGGGGGGGGGGGGGGGGGGGGGGGGGGGGGGGGGGGGGGGGGGGGGGGGAFGGGGGGGGFGGBEFFD-8+BFFG,595,DCFDGC,FG9E,CBFGGFGGGGGGGGGGGGGGGFGGEGGFFFFGGGGGGGGGGGGGGGGGGGGGGGGGGGGGGGGGGFGEGGGGGGGGGB8BEFFFGGGGGGGFGGGGGGGGGGGGGG55*CFC:FGFCCFC7EFGFFGGGGGCGGGF>ECFGFEDDF7CC
@M03364:396:000000000-C9LGT:1:1101:23745:6530 1:N:0:10
ACTCCTACGGGAGGCAGCAGTGGGGAATATTGCACAATGGGGGAAACCCTGATGCAGCAACGCCGCGTGAGTGATGACGGCCTTCGGGTTGTAAAGCTCTGTCTTCAGGGACGATAATGACGGTACCTGCGGAGGAAGCCACGGCTAACTACGTGCCAGCAGCCGCGGTAATACGTAGGTGGCGAGCGTTGTCCGGATTTACTGGGCGTAAAGGGAGCGTAGGCGGTTCGTCGCGTCCGGTGTGAAAGTCCATCGCTTAACGGTGGATCCGCGCCGGGTACGGGCGGGCTTGGG
+
GGGGGGGGGGGGGGGGGGGGGGGGGGGGGGGGGGGGGGGGGGGGGGGGGGGGGGGGGGGGGGGGGGGGGGGGGGGGFGGGGGGGGGGGGGGGGGGGGGGFAFFEDGF9FFGGGGFGGGGGGBFFGGGG:,8+63++@FG8,,CFGECFGGGD*8@FFCGGGGGGGGGGG1BFCFGCEFEFCFFG*=FGFGEEGGGGEGGGGGGGGGGGGGGGGGGFEGGGDGEFGGGGDGGE>CE*C=C?8:=CFF7?+<EGEFCEGFECFGD5*92297*//:CDCC:CFFGGD5D:9>>)**
@M03364:396:000000000-C9LGT:1:1101:17885:6595 1:N:0:10
ACTCCTACGGGAGGCAGCAGTAGGGAATCTTCCACAATGGACGCAAGTCTGATGGAGCAACGCCGCGTGAGTGAAGAAGGTTTTCGGATCGTAAAGCTCTGTTGTTGGTGAAGAAGGATGTGAGTAGCCACTGGCTCATATTTGACGGTAATCAACCAGAAAGTCACGGCTAACTACGTGCCAGCAGCCGCGGTAATACGTAGGTGGCAAGCGTTGTCCGGATTTATTGGGCGTAAAGCGAGCGCAGGCGGAATGATAAGTCTGATGTGAAAGCCCACGGCTCAACCGTGGAAC
+
GGGGGGGGGGGGGGGGGGGGGGGGGGGGGGGGGGGGGGGGGGGGGGGGGGGGGGGGGGGGGGGGGGGGGGGGGGGGGGGGGGGGGGGGGGGGGGGGGGGGGGGGGGGEFFGGGFEF8FEGFAF,EEFG,,8B54:DFFFFGFFFAFGGGGFGGFGGGGGGGGGGGGGGGEGGGGGGGGGGGGGGGGGGGGGGGGGGGGGGGGGGGGGGGGGGGGGGGGGGGGFGG9FCGGGGGGGGGGGGGGGGGGGGGGGGGGGGGCFGGGGGGGGGGGGGFGGGGGGGFFGGGGGF7@DGFD
@M03364:396:000000000-C9LGT:1:1101:27338:6607 1:N:0:10
ACTCCTACGGGAGGCAGCAGTGGGGAATTTTCCGCAATGGGCGAAAGCCTGACGGAGCAATGCCGCGTGGAGGTGGAAGGCCTACGGGTCGTCAACTTCTTTTCTCGGAGAAGAAACAATACCGATATATGTGGACTAAGCATCAGCTAACTCTGTGCCAGCAGCCGCGGTAAGACAGAGGATGCAAGCGTTATCCGGAATGATTGGGCGTAAAGCGTCTGTAGGTGGCTTTTCAAGTCCGCCGTCAAATCCCAGGGCTCAACCCTGGACAGGCGGTGGAAACTACCAAGCTGG
+
GGGGGGGGGGGGGGGGGGGGGGGGGGGGGGGGGDGGGGGGGGGGGGGGGGGGGGGGGGGGGGGGGGGGGGDGGFCFGGGGGGGFFGGGGGGGGGGGGGGGGGG9FCEFFFGGGGGCFFCF,-8++8=><,9,3,,,8:D8DCGD,3,7@EFACG,EF,@F:FDFGCGGE<CFGCGFEF8FCFFGGGGGGG<CCG@FEGCFGF:,FFGFDGEG**<7?CEGGFGGGG+;8C8ECFGGFF@:CEGGE***<<:6CGGGGGGFG6>=EGGC5FGFCGGGCGG549ECFGG46>>*9C
@M03364:396:000000000-C9LGT:1:1101:7196:6637 1:N:0:10
ACTCCTACGGGAGGCAGCAGTGGGGAATCTTGCGCAATGGGCGGAAGCCTGACGCAGCGACGCCGCGTGCGGGAGGAAGGCCCTCGGGTCGTAAACCGCTTTCAGCAGGGACGAGGCCGCACGGTGACGGTACCTGCAGAAGAAGCCCCGGCTAACTACGTGCCAGCAGCCGCGGTAATACGTAGGGGGCGAGCGTTATCCGGATTTATTGGGCGTAAAGGGCTCGTAGGCGGTTCGTCGCGTCCGGTGTGAAAGTCCATCGCTTAACGGTGGATCCGCGCCGGGTACGGGCGG
+
GGGGGGGGGGGGGGGGGGGGGGGGGGGGGGGGGGGGGGGGGGGGGGGGGGGGGGGGGGGGGGGGGGGGGGGGGGGGGGGGGGGGGGGGGGGGGGGGGGGGGGGGGGGCGGGGGGFGCGFG7*=<1=FF8*<8<<FCFGFGGFFFGC8FGGGGEGGGFGGGGGGGGGGGGFGGGGGGGGGGGGGGDGGGDGGGGGGGGGGGGGGC;ECGGGGGGFGGGGGGGGGGGGGGGGGGGGGGGEEGGGEEGGG5E8EFGGGGGGGGGEDEGGGGGGCGGGGGGFFGEFGDDD)?73@DDG
@M03364:396:000000000-C9LGT:1:1101:15494:6646 1:N:0:10
ACTCCTACGGGAGGCAGCAGTGAGGAATATTGGTCAATGGGCGGAAGCCTGAACCAGCCATGCCGCGTGCAGGATGACGGCCCTATGGGTTGTAAACTGCTTTTGCTGTGGAGCAATAAGGGTCACGTGCTGACCCGATGAGAGTACACAGCGAATAAGCATCGGCTAACTCCGTGCCAGCAGCCGCGGTAATACGGAGGATGCGAGCGTTATCCGGATTTATTGGGTTTAAAGGGTGCGTAGGCTGTGCGGTAAGTCAGAGGTGAAAGGTCCGCGCTCAACGCGGGAACTGCC
+
GGGGGGGGGGGGGGGGGGGGGGGGGGGGGGGGGGGGGGGGGGGGGGGGGGGGGGGGGGGGGGGGGGGGGGGGGGGGGGGGGGGGGGGGGGGGGGGGGGGGGGGGGGGGGGCFGGGGGGGFG9F=3BCFBBA,,BFFFFGGGFFFGFFGGGGGGGGGGGGGGGGGGGGGGGGGGGGGGGGGGGGGGGGGGGGGGGGGGGGGGGGGGGGGGGGGGGGEEECEFGGGGGG=EGGGGGGGGGGGGGGGGFFGGGGGGEGGFFFG?CDCEFGGGGGFGGGGGCGDFFGGGGGBDFFFGG
@M03364:396:000000000-C9LGT:1:1101:4984:6669 1:N:0:10
ACTCCTACGGGAGGCAGCAGTGGGGAATATTGCACAATGGAGGGAACTCTGATGCAGCGACGCCGCGTGAGTGAGGAAGTATTTCGGTATGTAAAGCTCTATCAGCAGGGAAGATAATGACGGTACCTGAGTAAGAAGCACCGGCTAAATACGTGCCAGCAGCCGCGGTAATACGTATGGTGCAAGCGTTATCCGGATTTACTGGGTGTAAAGGGAGTGCAGGCGGTCAGATAAGTCAGATGTGAAAACCCGGGGCTCAACCCCGGGACTGCTTTTGAAACTGTCTGGCTGG
+
GGGGGGGGGGGGGGGGGGGGGGGGGGGGGGGGGGGGGGGGGGGGGGGGGGGGGGGGGGGGGGGGGGGGGGGDFGGGGGGGGGGGGGGGGGGGGGGGGGGGGGGGGGGGGGGGGGGG,FFBF:C??FGF:,8<<BDDFGGGGGGFGGEGFFFG@FGGGGGGGGGGGGGGG:EGGGGGGGGGGGGGGGGGGGGGGDGGGGGGGGFGGGBFGGGGGGGGGGGGGGGGGGEGGGGGFFGGGGGFFGCFFGGGCGGGGCEEGGGGGFGGGGGGGGGFFFGGFGGGFFGGGFGFGFFG
@M03364:396:000000000-C9LGT:1:1101:17512:6675 1:N:0:10
ACTCCTACGGGAGGCAGCAGTAGGGAATTTTCGTCAATGGGCGCAAGCCTGAACGAGCAATGCCGCGTGGGTGAAGACGGTCTTCGGATTGTAAAGCCCTGTTGCCGGGGACAAAGGACAGCCAGAATGGACAGCTGACTGTTTGATGGTACCCGGCCAGAAAGCCACGGCTAACTACGTGCCAGCAGCCGCGGTAATACGTAGGTGGCAAGCGTTGTCCGGATTTATTGGGCGTAAAGGGTGCGCAGGCGGCTGTGCAAGTCTGAAGTAAAAGGGACCGGCTCAACCGGTTCC
+
GGGGGGGGGGGGGGGGGGGGGGGGGGGGGGGGGGGGGGGGGGGGGGGGGGGGGGGGGGGGGGGGGGGGGGGGGGGGGGGGGGGGGGGGGGGGGGGGGGGGGGGGGGGGGGGGGGGGG8D=A>=,:BFF:,8,,:B,@FGGGGGGGCFFGFFGGGGGGGGGGGGGGGGGG*BFEGGGGGGGGGGGGGGGGGGGGDGGGGGGGGGGGGGGGGGGGGGGGGGGEGEEGG<FGGGGGGGGGGGGGGGGGGGGGGGGGGGGGGGGGGGGGFFGCFGGGGGGGGGGFF=DGGGFGF>CD*
@M03364:396:000000000-C9LGT:1:1101:5685:6686 1:N:0:10
ACTCCTACGGGAGGCAGCAGTGGGGAATCTTGCGCAATGGGGGCAACCCTGACGCAGCGACGCCGCGTGCGGGACGAAGGCCTTCGGGTCGTAAACCGCTTTCAGCAGGGACGAGGCCGCGAGGTGACGGTACCTGCAGAAGAAGCCCCGGCTAAATACGTGCCAGCAGCCGCGGTAATACGTATGGGGCGAGCGTTATCCGGATTCATTGGGCGTAAAGCGCGCGTAGGCGGCCCGTTAGGTCGGAGGTAAAAGCCCGGGGCTCAACCCCGGCGAGCCTCCGATACCGGCGGG
+
GGGGGGGGGGGGGGGGGGGGGGGGGGGGGGGGGGGGGGGGGGGGGGGGGGGGGGGGGGGGGGGGGGGGGGGGGGGGGGGGGGGGGGGGGGGGGGGGGGGGGGGGGGGGGGGGGGGGGGFGG*=41=CE=1=88FGFFGGFGGGFGGGGGGGGCEFGGGGGGGGGGGGGGCGGGGGGGGGGGGFFGGGGGGGGGGGEGGGGGGGCGGGGFFGGGGGGGGGGGGGGGGGCGGGGEGGGGC8EGGGGGGGGGGFGGGGGGGGEGEGGGGGGGGGGGDGGGGGFFFGGGGGFDB@DGD
@M03364:396:000000000-C9LGT:1:1101:5041:6692 1:N:0:10
ACTCCTACGGGAGGCAGCAGTGGGGAATATTGCACAATGGGCGCAAGCCTGATGCAGCGACGCCGCGTGCGGGATGGAGGCCTTCGGGTTGTAAACCGCTTTTGTTCAAGGGCAAGGCACGGTTTCGGCAGTGTTGAGTGGATTGTTCGAATAAGCACCGGCTAACTACGTGCCAGCAGCCGCGGTAATACGTAGGGTGCAAGCGTTATCCGGATTTATTGGGCGTAAAGGGCTCGTAGGCGGTTCGTCGCGTCCGGTGTGAAAGTCCATCGCTTAACGGTGGATCCGCGCCGG
+
GGGGGGGGGGGGGGGGGGGGGGGGGGGGGGGGGGGGGGGGGGGGGGGGGGGGGGGGGGGGGGGGGGGGGGGGGGGGGGGGGGGGGGGGGGGGGGGGGGGGGGGGGGF9FFGGGDCGDEFGFCFFFEEC++588@8FFFFGG:CDFAEFGC8F8DEGGGGGGGGGGGGGG7CGGGGGGGGGGGGGGEGGGGGGCGFEGGGGGGGGGGGGGEGGGEGD?CGGGFGGGGEGGGGGGGGGGGGGGGGGGG5CGGGGGGGGGGG*;<DFFCFFGGGDDFGGCFGG5>EGGGFFGDEGGG
@M03364:396:000000000-C9LGT:1:1101:13667:6716 1:N:0:10
ACTCCTACGGGAGGCAGCAGTGGGGAATATTGCACAATGGGCGCAAGCCTGATGCAGCGACGCCGCGTGCGGGATGGAGGCCTTCGGGTTGTAAACCGCTTTTGTTCAAGGGCAAGGCACGGTTTCGGCCGCGTTGAGTGGAGTGTTCGAATAAGCACCGGCTAACCACGTGCCAGCAGCCGCGGTAATACGTAGGGTGCAAGCGTTATCCGGATTTATTGGGCGTAAAGGGCTCGTAGGCGGTTCGTCGCGTCCGGTGTGGAAGTCCATCGCTTAACGGTGGATCCGCGCCGG
+
GGGGGGGGGGGGGGGGGGGGGGGGGGGGGGGGGGGGGGGGGGGGGGGGGGGGGFGGGGEGGGGGGGGGGGGGGGGGGGGGGGGGGGGGGGGGGGGGGGGGGGGFGGGGGGGGGGGGDGEGCCF::@FG:3@**55C:F<<:8,@D@F<FCFFCFGGGGGGCB@FFGEEF:3FFFFFGGGGGGGEEE5CEFFFGGFGGGGEGGGGGGGGGGGGGDCCC9:EFGGGG>*;8FGGGFGG5EGGGDGEGGGGGGGCG5C55:CGG8CGGGC>DDGGGGE7CFGC@@GGGG7@C><DDD
@M03364:396:000000000-C9LGT:1:1101:24694:6725 1:N:0:10
ACGCCTACGGGAGGCAGCAGTAGGGAATCTTCCACAATGGACGCAAGTCTGATGGAGCAACGCCGCGTGTGTGAAGAAGGCCTTTTGGTTGTAAAGCACTTTAAGCAGTGAAGAAGCCTCCATGGTTACTACCACGGGACGATGACATTAGCTGCAGAATAAGCACCGGCTAACTCTGTGCCAGCAGCCGCGGTAATACAGAGGGTGCAAGCGTTAATCGGAATTACTGGGCGTAAAGCGAGCGTAGGTGGCTTGATAAGTCAGATGTGAAAGCCCCGGGCTTAACCTGGGAAC
+
GGGGGGGGGGGGGGGGGGGGGGGGGGGGGGGGGGGGGGGGGGGGGGGGGFGGGGGGGGGGGGGGGGGGGGGGGGGGFDGGGGGGGGGGGGGGGDGGGGGGGGG9FAFGGGGGGGGG,=FF=-C<8FCE8,AC=5,+66+>>FDEGF9@FFGGFGGGGGGGGGGGGGGGGGGGGGGGGGGGFGFGGGGGGGGGGGEGGGGGGGGGGGGGGGGGGGGGGGGFGGGGGFGGGGGGGEDC5:FG=EEGGGGG9CC6CCGGCGGGE@CGGGGFDDFGFGGGDGEGEDEDGFGFGFFCD5
@M03364:396:000000000-C9LGT:1:1101:15763:6734 1:N:0:10
ACTCCTACGGGAGGCAGCAGTGGGGAATATTGCACAATGGGCGCAAGCCTGATGCAGCGACGCCGCGTGCGGGATGGAGGCCTTCGGGTTGTAAACCGCTTTTGTTCCAGGGCAAGGCACGGTGACGGTCGTGGGGAGGGGGTTGTTCGAATCAGCACCGGCTAACTACGTGCCAGCAGCCGCGGTAATACGTCGGGTGCAAGCGTTATCCGGATTTATTGGGCGTAAAGGGCTCGTAGGCGGTTCGTCGCGTCCGGGGTGAAAGTCCATCGCTTGACGGTGGGTCCGCGCCGG
+
GGGGGGGGGGDCEFGCGGGGGGGGGGGGCFFGGFFFGGGGGGGCGGGGGFGFCFGGGGGGGGGGGGGGGGGEGDGG@FEFGGGGGGGGGGGEGGGGG@FGGD,EF8,,<C,++=+>+88<CF+++88++8**8**5*<*>***1=*:FFF,<8?<FCCEFEF<*?<:<<<;885+<CFF6@EGE>*21A+<@E/8:?;:E80<EDE5EF9CGG>8;E7+AFCGGE>*;8@CE5*;8*;;E<C=:85:A8:*:*:?E5*:*2*0++20?**+9CC5*9<ED@3=)1090/5@5)9
@M03364:396:000000000-C9LGT:1:1101:25753:6742 1:N:0:10
ACTCCTACGGGAGGCAGCAGTGGGGAATCTTCCGCAATGGACGAAAGTCTGACGGAGCAACGCCGCGTGAACGATGACGGCCTTCGGGTTGTAAAGTTCTGTTATACGGGACGAATGGCGTAGCGGTCACTCCCCGTTACGAGTGCCGGTACCGTAAGAGAAAGCCACGGCTAACTACGTGCCAGCAGCCGCGGTAATACGTAGGTGGCAAGCGTTGTCCGGAATTATTGGGCGTAAAGGGCGCGCAGGCGGCGTCGTAAGTCGGTCTTAAAAGTGCGGGGCTTAACCCCGTGG
+
GGGGGGGGGGGGGGGGGGGGGGGGGGGGGGGGGGGGGGGGGGGGGGGGGGGGGGGGGGGGGGGGGGGGGGGGGGGGGGGGGGGGGGGGGGGGGGGGGGGGGGGAFEFGGGGGGGGGFGFGG7>+8@FG>,@:,3853@CED7FFGABFGGGGGDGGGGFGGAFGGGGGG<CFGGGGGGGGGGGGGGGGGGGGGGGGGGGGGFGGDFCGGGGGGGGGGGGGGGEEFGFGGGGGGGGGGGGGGGGGGGGDGGGGGD:EG=FGGFGGGGGDGGGGGGEGGGGGFFGFFGGFGFDDG)
@M03364:396:000000000-C9LGT:1:1101:3883:6770 1:N:0:10
ACTCCTACGGGAGGCAGCAGTGGGGAATATTGCACAATGGGCGCAAGCCTGATGCAGCGACGCCGCGTGCGGGATGGAGGCCTTCGGGTTGTAAACCGCTTTTGTTCAAGGGCAAGGCACAGTTTCGGCCGCATTGAGTGGCTTGTTCGAATAAGCACCGGCTAACTACTTGCCAGCAGCCGCGGTACTACGTAGGGGGCGAGCTTTATCCGGATTCATTGGGCGTAAAGCGCTCGTAGGCGGCCTGCTAGGACGGGAGTCAAATGCGGGGGCCCACCCCCCGGCCGCTCCCGC
+
GGGGGGGGGGDFGGGGGGGGGGGFGGGGFGG9CFGGFGGGCFGGDGGGGGECFFGGGGGGGDGGGGEGFGGGGGGD7EFEEGFGGGGFFGDFFEEGG7:FEGFBFFFF9@,+8F=F>@AF,::CBC7F++8**@>,7EFCF*@><6?,>7,?*,,?:FGE>EG7,CF9>8?C@C9FFFCGGGCGGEG*C+<>C<8CDCEDC*?C*3<<@AFEG8>:C+<<A62;?E*;*3AEE=E5CEF5C:*7:EGGG7A*0<C*>8*:::C9F*3>))?<CE=3/9ED7>*17DCED5>>9)
@M03364:396:000000000-C9LGT:1:1101:16989:6776 1:N:0:10
ACTCCTACGGGAGGCAGCAGTGGGGAATATTGCACAATGGGCGCAAGCCTGATGCAGCGACGCCGCGTGCGGGATGGAGGCCTTCGGGTTGTAAACCGCTTTTGTTCAAGGGCAAGGCACGGTTTCGGCCGTGTTGAGTGGATTGTTCGAATAAGCACCGGCTAACTACGTGCCAGCAGCCGCGGTAATACGTAGGGTGCAAGCGTTATCCGGATTTATTGGGCGTAAAGGGCTCGTAGGCGGTTCGTCGCGTCCGGTGTGAAAGTCCATCGCTTAACGGTGGATCCGCGCCGG
+
GGGGGGGGGGGGGGGGGGGGGGGGGGGGGGGGGGGGGGGGGGGGGGGGGGGGGGGGGGGGGGGGGGGGGGGGGGGGFFGGGGGGGGGGGGGGGGGGGGGGGGGGGGG9FGGGGGGG?FGGG:FG7FGG+8@3*8>FFFFGGGGGGGGGGGGGGGGGGGGGGGGGGGGGGFGGGGGGGGGGGGGGGGGGGGGGFCFGGGGGGGGGGGGGGFGGGDGGGFGGGGGGGGCGGGGGGGGG?CFEGGGEECEEGEGG87CGG=E5A+:CFGGFGFGGDGFCFGGGDFGCC<FFGFEGGG
@M03364:396:000000000-C9LGT:1:1101:27055:6793 1:N:0:10
ACTCCTACGGGAGGCAGCAGTAGGGAATCTTCCACAATGGACGCAAGTCTGATGGAGCAACGCCGCGTGAGTGAAGAAGGTTTTCGGATCGTAAAGCTCTGTTGTTGGTGAAGAAGGATCGCGGTAGTCGCTTGCCGTTATTTGACGGTAATCAACCAGAAAGTCACGGCTAACTACGTGCCAGCAGCCGCGGTAATACGTAGGTGGCAAGCGTTGTCCGGATTTATTGGGCGTAAAGCGAGCGCAGGCGGAAAAATAAGTCTAATGTGAAAGCCCTCGGCTTAACCGAGGAAC
+
FFGFGFGGGGGGGGGGGGGGGGGGEFGGGGGGFGGGEGGGGGGGGGGFGGGGDGGDEGFGGGGGGGGEGGGGGGDFGGGG8EEGGGGDF:FFGCFFG<F<EE5,:,B=FFGGG,?B4,844-8@6=FF,683+++B+38CF9<AFC=FGF<9,><FCFGG@FFFGCFFD*>*3FGGGGGGGG?CECGGGGGGGCFEFBFG<CFGGGGGFGGDEF<EECFEGEGGGGFG7FGGGGDG5FCGGGDGCGGGCEGGGGDGGGGGFGGGGGGGGGGGCGGGDC5C@:5CDGGFG>DG*9
@M03364:396:000000000-C9LGT:1:1101:18241:6796 1:N:0:10
ACTCCTACGGGAGGCAGCAGTGGGGAATATTGCACAATGGGCGCAAGCCTGATGCAGCGACGCCGCGTGCGGGATGGAGGCCTTCGGGTTGTAAACCGCTTTTGTTCAAGGGCAAGGCATGGTTTCGGACGTGTTGAGTGGATTGTTCGAATAAGCACCGGCTAACTACGTGCCAGCAGCCGCGGTAATACGTAGGGTGCAAGCGTTATCCGGATTTATTGGGCGTAAAGGGCTCGTAGGCGGTTCGTCGCGTCCGGTGTGAAAGTCCATCGCTTAACGGTGGATCCGCGCCGG
+
GGGGGGGGGGGGGGGGGGGGGGGGGGGGGGGGGGGGGGGGGGGGGGGGGGGGGGGGGGGGGGGGGGGGGGGGGGGGGGGGGGGGGGGGGGGGGGGGGGGGGGGGGGGDGGFGGGGGFFGGCDF<>FFG3+>3<8DFGFGGGDF9CGFGGFGG7FFGGGGGGGGDGGGGG*BFFGGGGGGGGGGGGGGGGGGGFGGGGGGGGGGFGGGGGFGGGDGGFFFGGGGGGGDCGGGGGGGGEGGGGGGGGE?EEEGGGGGGG5CCECFFFGFGGGGGGFGGCFGGFFD57CFFGB>CDG
@M03364:396:000000000-C9LGT:1:1101:16524:6814 1:N:0:10
ACTCCTACGGGAGGCAGCAGTGGGGAATCTTCCGCAATGGACGAAAGTCTGACGGAGCAACGCCGCGTGAACGATGACGGCCTTCGGGTTGTAAAGTTCTGTTATACGGGACGAATGGTACGACGGTCACTACCCGTCGTAAGTGACGGTACCGTAAGAGAAAGCCACGGCTAACTACGTGCCAGCAGCCGCGGTAATACGTAGGTGGCAAGCGTTGTCCGGAATTATTGGGCGTAAAGGGCGCGCAGGCGGCGTCGTAAGTCGGTCTTAAAAGTGCGGGGCTTAACCCCGTGG
+
GGGGGGGGGGGGGGGGGGGGGGGGGGGGGGGGGGGGGGGGGGGGGGGGGGGGGGGGGGGGGGGGGGGGGGGGGGGGGGGGGGGGGGGGGGGGGGGGGGGGGGGFFFFGGGGGGG=DFGGGGFFC+@FGF,@,:DFCEGGGGGGFF=FFEGGGGGGGGGGGGGGGGGGGG=EEGGFGGGGGGGGGGGGGGGGGGGGGGGGFGFGGGGGGGGGGGGGDGGGGGGCEGDFFGGGGGGEGGGGGGGGGGGGGGGGGGGGGGEGGGGGEC7ECGFEFGGFCGGEGFFDFGGGFGFE9>)
@M03364:396:000000000-C9LGT:1:1101:20473:6820 1:N:0:10
ACTCCTACGGGAGGCAGCAGTAGGGAATCTTCCACAATGGACGCAAGTCTGATGGAGCAACGCCGCGTGAGTGAAGAAGGTTTTCGGATCGTAAAGCTCTGTTGTTGGTGAAGAAGGATAGAGGTAGTACCTGGCCTTTATTTGACGGTAATCAACCAGAAAGTCACGGCTAACTACGTGCCAGCAGCCGCGGTAATACGTAGGTGGCAAGCGTTGTCCGGATTTATTGGGCGTAAAGCGAGCGCAGGCGGAAAAATAAGTCTAATGTGAAAGCCCTCGGCTTAACCGAGGAAC
+
GGGGGGGGGGGGGGGGGGGGGGGGGGGGGGGGGGGGGGGGGGGGGGGGGGGGGGGGGGGGGGGGGGGGGGGGGGGGGGGGGGGGGGGGGGGGGGGGGGGGGGGGGGGGGGGGGGFF,,EAEAC4:CFF<5C<,:BFFFF,<FGFFGGGGG7FFGGGGGGGGGGGGGGGGFGGGGGGGGGGGGGGGGGGGGGGGFGGGGGGFGGGGGGGGGGGGGGGGGFGGGCGGGGGGGGGGGGGGGGGGGGGGGGGGGGC8EF=DGGGGGGGGGGGGGGGGGGGGGGGFFGGGGGFGFBDGC
@M03364:396:000000000-C9LGT:1:1101:14250:6842 1:N:0:10
ACTCCTACGGGAGGCAGCAGTGGGGAATCTTCCGCAATGGACGAAAGTCTGACGGAGCAACGCCGCGTGAACGATGACGGCCTTCGGGTTGTAAAGTTCTGTTATACGGGACGACTGGTACGACTGTCAATACCCGTCGTAAGTGACGGTACCGTAAGAGAAAGCCACGGCTAACTACGTGCCAGCAGCCGCGGTAATACGTAGGTGGCAAGCGTTGTCCGGAATTATTGGGCGTAAAGGGCGCGCAGGCGGCGTCGTAAGTCGGTCTTAAAAGTGCGGGGCTTAACCCCGTGG
+
GGGGGGGGGGDGGGGGEGGGGGGGGGGGFGGGGGGGGGGFFGGGGGGGGGGGGGGGGGGGGGGGGGGGGGGGGGGGGGGGGCGGGGGGGGGGGGGGGGGFGGFGGFGFGDGGGG+3+BF,F>:++@FF,,8,,,:+@@CB:FFFG@FFFEFGFEFGGFGGFGGGGGGGGCEGGGGGGGGGGGGGGGGGGFG7FC<CEEFGGGGGGGGGGGDGGGGGGGGGGGE5CCFFGGGGGGGGG8EGGGGGGG8C:=EGGGCECEFGCCFCCDGGFFF*:CFFGGEC<>7CCFGFGFFC*1
@M03364:396:000000000-C9LGT:1:1101:22749:6843 1:N:0:10
ACTCCTACGGGAGGCAGCAGTGGGGAATATTGCACAATGGGCGAAAGCCTGATGCAGCAACGCCGCGTGAGTGATGAAGGCCTTCGGGTCGTAAAACTCTGTCCTCAAGGAAGATAATGACGGTTCTTATGACGGCAGCCCCGGCTAACTACGTGCCAGCAGCCGCGGTCATACGTAGGGGGCTAGCGTTATCCGGATTTACTGGGCGTAAAGGGTGCGTAGGTGGTCTCTTAAGTCAGGAGTGAAAGGCTACGGCTTAACCGTAGTAAGCTCTTGAAACTGGGAGACTTGAGT
+
GGGGGGGGGGGGGGGGGGGGGGGGGGGGGGGGGGGGGGGGGGGGGGGGGGGGGGGGGGGGGGGGGGGGGGGGGGGGGGGGGGGGGGGGGGGGGGGGGGGGGGGFGGG,EFGGGG<F5@E<,-@88BDF,,9,,BB+@FGF>FDFFG+@DFFF7FDGGGGGGGGGGGGGG<CFFGFGGCGGGGGEFGGGFGG7CFEGGGCFGFGGGGFGGGEGGFGGEGGEGGGGGFEG:FFF9C?C?C?E8C7C9<CFGGGGGGGGGDFGGGGGGGGGGF?CFCF7:DF=?FGGGGGF7FFGC:
@M03364:396:000000000-C9LGT:1:1101:27761:6869 1:N:0:10
ACTCCTACGGGAGGCAGCAGCCGCGGTAATACGTAGGTGGCGAGCGTTGTCCGGATTTACTGGGCGTAAAGGGAGCGTAGGCGGACTTTTAAGTGAGATGTGACATACCCGGGCTTAACTTGGCTGCTCCATTTCAAACTGGAAGTCTAGAGTGCAGGAGAGGAGAATGGAATTCCTAGTGTAACGGTGGAATGTGTAGATATCGGGAAGAACACCGATGGCGAAGGCAGGTCTCTGGGCCGTCACTGACGCTGAGGAGCGAAAGCGTGGGGAGCGAACAGGATTAGATACCCG
+
GGGGGGGGGGGGGGGGGGGGGGGGGG:@FGFGGEEGGGGGGGGGGGGGGGGGGEEEGGGGGGGGGGGGGGGGGGGGGGGGGGEGGGGGGGGGGACDGGGGGGG,CFG@GGGGGGG,3FF<,:B,3BFF,383=@@,@FCEGG8FFFFFGFGGGGFGFF@FGGGFF<FDD32@FFGGGGGGGGGFGGGFGGGGCGGGGGGGGGGGGGGGGGGGGGGGGCCEDGGGGGEGGGGFGGGGGGGGGGGGGGDFCGGGGGEGGGGFG=DCGGGGGGGGGGGGGGGGFFCFFGGFC4FC4C
@M03364:396:000000000-C9LGT:1:1101:8223:6884 1:N:0:10
ACTCCTACGGGAGGCAGCAGTGGGGAATATTGCACAATGGGCGCAAGCCTGATGCAGCGACGCCGCGTGCGGGATGGAGGCCTTCGGGTTGTAAACCGCTTTTGTTCAAGGGCAAGGCACGGTTTCGGCCGTGTTGAGTGGATTGTTCGAATAAGCACCGGCTAACTACGTGCCAGCAGCCGCGGTAATACGTAGGGTGCAAGCGTTATCCGGATTTATTGGGCGTAAAGGGCTCGTAGGCGGTTCGTCGCGTCCGGTGTGAAAGTCCATCGCTTAACGGTGGATCCGCGCCGG
+
GGGGGGGGGGGGGGGGGGGGGGGGGGGGGGGGGGGGGGGGGGGGGGGGGGGGGGGGGGGGGGGGGGGGGGGGGGGGGGGGGGGGGGGGGGGGGGGGGGGGGGGGGGGGGGGGGGGGGGGGGGGG>FEG@+5*@FFGGGFGG>AFGGGGGGGGFFGGGGGGGGGGGGGGGCGGGGGGGGGGGGGEGEEDGFFFFEGGGGGGGGGGGGGEGGGGGEEGGGFGGGGGGE>CCGGGGGGGGGGGGGGCGGGGGGGGGGGGGGGGGGGGGGGGGGGGGGFGGGGGFFGGGGGFGFFGGG
@M03364:396:000000000-C9LGT:1:1101:15011:6893 1:N:0:10
ACTCCTACGGGAGGCAGCAGTGAGGAATATTGGTCAATGGGCGGGAGCCTGAACCAGCCAAGTCGCGTGAGGGAAGACGGCCCTACGGGTTGTAAACCTCTTTTACAAGGGAATAAAGGACCCCACGGGTGGTGTTTTGCATGTACCTTGTGAATAAGCATCGGCTAACTCCGTGCCAGCAGCCGCGGTAATACGGAGGATGCGAGCGTTATCCGGATTCATTGGGTTTAAAGGGTGCGTAGGTGGCCTCTTAAGTCAGCGGTGAAAGTCAGTGGCTCAACCATTGAACTGCCG
+
GGGGGGGGGGGGGGGGGGGGGGGGGGGGGGGGGGGGGGGGGGGGDGGGGGGGGGGGGGGGGGGGGGGGGGGGGGGGGGGGGGGGGGGGGGGGGGGGGGGGGGGGGGGFGGGGGGFGFGF<D9CB8@FGC@@@8DFGFGGGGGGGFGGGGGGGDFFGGGGGGGGGGGGGGFFGGGGGGGGGGGGGGGGGGCFFFGGGGGGGGGGGGGGGGGGGGGGGEGGGGGGGGGGGGGGGGGGGGGGGGGDGGGGGGGGGGGGGGGGGGGGGGGFGGGGGGGGGGGGGFFGGFGGFGFFGGC
@M03364:396:000000000-C9LGT:1:1101:10599:6934 1:N:0:10
ACTCCTACGGGAGGCAGCAGTGGGGAATATTGCACAATGGGCGCAAGCCTGATGCAGCGACGCCGCGTGCGGGATGGAGGCCTTCGGGTTGTAAACCGCTTTTGTTCAAGGGCAAGGCACGGTTTCGGCCGTGTTGAGTGGATTGTTCGAATAAGCACCGGCTAACTACGTGCCAGCAGCCGCGGTAATACGTAGGGTGCAAGCGTTATCCGGATTTATTGGGCGTAAAGGGCTCGTAGGCGGTTCGTCGCGTCCGGTGTGAAAGTCCATCGCTTAACGGTGGATCCGCGCCGG
+
GGGGGGGGGGGGGGGGGGGGGGGGGGGGGGGGGGGGGGGGGGGGGGGGGGGGGGGGGGGGGGGGGGGGGGGGGGGGGGGGGGGGGGGGGGGGGGGGGGGGGGGGGGGFGGGGGGGGFGGGGEFFGGGG<<C55@FCFFFGGDAFDGGGGGCF>FGGGGGGGGGGGGGGGFEGGGGGGGGGGGGGGGGDGGGGGCFGGGGGGGGGGGGGGGGGGEGGFGGGGGGGGGEGGGGGGGGGEGGGGGG5CCE5CEGEG=GGG:7:8:CGFGGGCFFGGGGDGGGGBFG<=CGFC>:D5D
@M03364:396:000000000-C9LGT:1:1101:7311:6958 1:N:0:10
ACTCCTACGGGAGGCAGCAGTGGGGAATTTTCCGCAATGGGCGAAAGCCTGACGGAGCAATGCCGCGTGGAGGTGGAAGGCCTACGGGTCGTCAACTTCTTTTCTCGGAGAAGAAACAATGTCGGTATCTGAGGAATAAGCATCGGCTAACTCTGTGCCAGCAGCCGCGGTAAGACAGAGGATGCAAGCGTTATCCGGAATGATTGGGCGTAAAGCGTCTGTAGGTGGCTTTTCAAGTCCGCCGTCAAATCCCAGGGCTCAACCCTGGACAGGCGGTGGAAACTACCAAGCTGG
+
GGGGGGGGGGGGGGGGGGGGGGGGGGGGGGGGGGGGGGGGGGGGGGGGGGGGGGGGGGGGGGGGGGGGGGGGGGGGGGGGGGGCGGGGGGGGGGGGGGGGGGGGGGGG7FGGGGGGGGGGG-C,+@FF3=C,<8,=@<FEGFCF7CFGGFGFFGGGGGGGGGGGGGGGG<BFEGGGGGGGGGGGGGGGGGGGGGGGGGCFFGGGGGGGGGGGGGGGGGEGGGGGGFEFGGGGGGGGGGGGDGGGGGGGGGGGGGGGGGGGGGGGGGGDCFGGGGCDCDGGF=FGGGGFGFFFGG
@M03364:396:000000000-C9LGT:1:1101:26659:6970 1:N:0:10
ACTCCTACGGGAGGCAGCAGTGAGGAATATTGCACAATGGGCGCAAGCCTGATGCAGCGACGCCGCGTGCGGGATGGTGGCCTTCGGGTTGTAAACCGCTTTTGTTCAAGGGCAAGGCACGGTGTCGGCTGTGTTGAGTGGATTGTTCGAATAAGCACCGGCTAACTACGTGCCAGCAGCCGCGGTAATACGTAGGGTGCAAGCGTTATCCGGATTTATTGGGCGTAAAGGGCTCGTAGGCGGTTCGTCGCGTCCGGTGTGAAAGTCCATCGCTTAACGGTGGATCCGCGCCGG
+
GGGGGGGGGGGGGGGGGGGGGGGGGGGGGGGGGGGGGGGGGGGGGGGGGGGGGGGGGGGGGGGGGGGGGGGGGGGG<FFGGGGGGGGGGGGGFGGGGGGGGGGGGFF,DFCGFGGG@FCF++B++BBC++83,@,<,3<EF><DBF,7CF@F*;,D:>FE<FCGGGGFC:CFGGGGGGFCG@EG@BEEFGCC?FEGGFDCGGFCGGD5CFFEG5:EG7@FGGECEEEG>FGDGGGGE=5EGG=*1AEGGEGGGGGGGEGGG?C7<FFGCCC*//5CCFCG;):D49D4C@>977
@M03364:396:000000000-C9LGT:1:1101:10109:6974 1:N:0:10
ACTCCTACGGGAGGCAGCAGTGGGGAATATTGCACAATGGGCGCAAGCCTGATGCAGCGACGCCGCGTGCGGGATGGAGGCCTTCGGGTTGTAAACCGCTTTTGTTCAAGGGCAAGGCACGGTTTCGGCCGTGTTGAGTGGATTGTTCGAATAAGCACCGGCTAACTACGTGCCAGCAGCCGCGGTAATACGTATGGTGCGAGCGTTATCCGGATTTATTGGGCGTAAAGCGCGCGTAGGCGGCCAGCCTGGTCGGGAGTCAAATCCGGGGGCTCAACCCCCGTCCGCTCCCGC
+
GGGGGGGGGGGGGGGGGGGGGGGGGGGGGGGGGGGGGGGGGGGGGGGGGGGGGGGGGGGGGGGGGGGGGGGGGGGGGGGGGGGGGGGGGGGGGGGGGGGGGGGGGGGGGGGGGG<F>DFG7CFEEFGG@@@558,<;DFGG,<>FFEFGGFG*DFGGGGGGGGGGGFDF*=FGGGGGGGGGGGGGGGGGGGGGCCGGGGGGGGGGGEGGGGGGEGDEFFFGGGGGGCGGGFGDGGGDEGGGGGG5EGGFFGGGGGGGCE:E9C??FGDDGDGGEGCFFCDEFG5CDGFCBBFC)
@M03364:396:000000000-C9LGT:1:1101:9428:6976 1:N:0:10
ACTCCTACGGGAGGCAGCAGTGGGGAATTTTCCGCAATGGGCGAAAGCCTGACGGAGCAATGCCGCGTGGAGGTGGAAGGCCTACGGGTCGTCAACTTCTTTTCTCGGAGAAGAAACAATGCCAGTATCTGCGGAATAAGCATCGGCTAACTCTGTGCCAGCAGCCGCGGTAAGACAGAGGATGCAAGCGTTATCCGGAATGATTGGGCGTAAAGCGAGCGTAGGTGGCTTGATAAGTCAGATGTGAAATCCCCGGGCTTAACCTGGGAACTGCATCTGATACTGTTAGGCT
+
GGGGGGGGGGGGGGGGGGGGGGGGGGGGGGGGGGGGGGGGGGGGGGGGGGGGGGGGGGGGGGGGGGGGGGGGGGGFGGGGGGGGGGGGGGGGGGGGGGGGGGGGCFCGGGGGG?DFFGGGG-A,8DGF,8C<3+8>@FCBF9FF@B@F@CGGGGGGGFFFGGGGGGGGG:EFGGGGGGGGGGFGGFGFGGFC<FFGGGFEGGGGGGGGGGGGGDGFGCGGGGGEEGGGFFGGGFGGGGGGGCFGGGGGFFFGCEGEGEGGCFGGGGDD7DGGGGGGGGGFFFGGGGG?G:@F
@M03364:396:000000000-C9LGT:1:1101:17849:7009 1:N:0:10
ACTCCTACGGGAGGCAGCAGTGGGGAATATTGCACAATGGGCGCAAGCCTGATGCAGCGACGCCGCGTGCGGGATGGAGGCCTTCGGGTTGTAAACCGCTTTTGTTCAAGGGCAAGGCACGGTTTCGGCCGTGTTGAGTGGATTGTTCGAATAAGCACCGGCTAACTACGTGCCAGCAGCCGCGGTAATACGTAGGGTGCAAGCGTTATCCGGATTTATTGGGCGTAAAGGGCTCGTAGGCGGTTCGTCGCGTCCGGTGTGAAAGTCCATCGCTTAACGGTGGATCCGCGCCGG
+
GGGGGGGGGGGGGGGGGGGGGGGGGGGGGGGGGGGGGGGGGGGGGGGGGGGGGGGGGGGGGGGGGGGGGGGGGGGGGGGGGGGGGGGGGGGGGFGGGGGGGGGGGGGFGGGGGGGDDFGFGCFE+@FF>:>55,@BCFFGGGGFFGFFGG>FDGGGFGGGGGGGGGGGG<EFGGGGGGGGGGGGGGGGGGGFF9FGGFGGGGGGGGGGGGDGGEGGGGGGGGGGGGEGGGGGGGGGGGGGGGGGGGGGGGGGECGGGGGGG?DGGGGGGGGGGGGDGGCDBFGGGGGFGBEGDD
@M03364:396:000000000-C9LGT:1:1101:12457:7023 1:N:0:10
ACCCTACGGGAGGCAGCAGTGGGGAATATTGCACAATGGGCGCAAGCCTGATGCAGCGACGCCGCGTGCGGGATGGAGGCCTTCGGGTTGTAAACCGCTTTTGTTCAAGGGCAAGGCACGGTTTCGGCCGTGTTGAGTGGATTGTTCGAATAAGCACCGGCTAACTACGTGCCAGCAGCCGCGGTAATACGTAGGGTGCAAGCGTTGTCCGGATTTATTGGGCGTAAAGGGCTCGTAGGCGGTTCGTCGCGTCCGGTGTGAAAGTCCATCGCTTAACGGTGGATCCGCGCCGGG
+
GGGGGGGGGGGGGGGGGGFFFGGGFGGGGGGGGGGGGGGGGGGGGGGGGGGGGGGGGGGGGFGGGGGGEGGGGGGGGGGGGGGGGGGGGGGGGGGGGGGGGGGFGGGCFGGGFGGCFFG7FFCFAFGE:*@5@FC9@FDGGGGGGGFF>FGG,DFGGGGGGCFFGGGGGGFGGGGGGGGGGGGGGGGGFGGGGGGGGGGFFGGGGGGGFGGGCEEC7CFGCGFGGG*;FGGGGGGGGGGGGGGGGGGGGGGG8EEGDGD=7<DFFFFCGFGGGGECCGDDFEEFGGGFGFFGGD
@M03364:396:000000000-C9LGT:1:1101:24343:7028 1:N:0:10
ACTCCTACGGGAGGCAGCAGTGGGGAATATTGCACAATGGGCGCAAGCCTGATGCAGCGACGCCGCGTGCGGGATGGAGGCCTTCGGGTTGTAAACCGCTTTTGTTCAAGGGCAAGGCACGATTGCGGCCGATTTAAGTGGATTGTTCGAATAAGCACCGGCTAACTACGTGCCAGCAGCCGCGGTAATACGTAGGGTGCAAGCGTTATCCGGATTTATTGGGCGTAAAGGGCTCGTAGGCGGTTCGTCGCGTCCGGTGTGAAAGTCCATCGCTTAACGGTGGATCCGCGCCGG
+
GGGGGGGGGGGGGGGGGGGGGGGGGGGGGGGGGGGGGGGGGGGGGGGGGGGGGGGGGGGGGGGGGGGGGGGGGGGGFGGGGGGGGGGGGGGGGGGGGGGDGGFDG8FAFFFEGF7FE7F3>-B>+@CF+8C3**8,7@@AF9,>FCFGGG:FDFGGGGGED@FGF7CFG<BFGFGGGEFFFGGGGGEEFGGGGE8EG8EGGGGGGGGGGGGGGGG>CFGGGGGGGE8EGFGGGGGG::>EFGGEGEEGGGEEEGGGGCEGG?CFGFFFGGGGG5FGGGGG<>GGGFFF<@E9DG
@M03364:396:000000000-C9LGT:1:1101:18069:7036 1:N:0:10
ACTCCTACGGGAGGCAGCAGTGGGGAATCTTCCGCAATGGACGAAAGTCTGACGGAGCAACGCCGCGTGAACGATGACGGCCTTCGGGTTGTAAAGTTCTGTTATACGGGACGAATGGCGTAGCGGTCAATCCCCGTTACGAGTGACGGTACCGTAAGAGAAAGCCACGGCTAACTACGTGCCAGCAGCCGCGGTAATACGTAGGTGGCAAGCGTTGTCCGGAATTATTGGGCGTAAAGGGCGCGCAGGCGGCGTCGTAAGTCGGTCTTAAAAGTGCGGGGCTTAACCCCGTGG
+
GGGGGGGGGGGGGGGGGGGGGGGGGGGGGGGGGGGGGGGGGGGGGGGGGGGGGGGGGGGGGGGGGGGGGGGGGGGGGGGGGGGGGGGGGGGGGGGGGGGGGGGGGFGGGGGGGFFGGGGGG7@D+@FF+38,:DFEGGGGG@FFF>FFGGGGGGGGGGGGGGGGGGGGG<CGFGGGGGGGGGGGGGGGGGGGGDGGGGGGGFGGGGGGGGGGGGGGGGGGGG5EGGGGGGGGGGEGGFGGGGGGGGGGEDGGGGCEGGGGGGGGGGEG=FGDFGFGGGGGFFGGGGGFFEE1*)
@M03364:396:000000000-C9LGT:1:1101:26233:7040 1:N:0:10
ACTCCTACGGGAGGCAGCAGTAGGGAATCTTCCACAATGGACGCAAGTCTGATGGAGCAACGCCGCGTGAGTGAAGAAGGTTTTCGGATCGTAAAGCTCTGTTGTTGGTGAAGAAGGGTCGGGGGAGTATCTGGCGTTTATGTGACGGTAATCAACCAGAAAGTCACGGCTAACTACGTGCCAGCAGCCGCGGTAATACGTAGGTGGCAAGCGTTGTCCGGATTTATTGGGCGTAAAGCGAGCGCAGGCGGAAAAATAAGTCTAATGTGAAAGCCCCCGGCTTAACCGAGGAAC
+
GGGGGGGGGGGGGGGGGGGGGGGGGGGGGGGGGGGGGGGGGGGGGGGGGGGGGGGGGGGGGGGGGGGGGGGGGGGGGFGGGGGGGGGCGGGGGGGGGFGGGGGAF8FGCGGGGGGG8+B<C4C3+:BF3<@@,,,+8<<*,3=FEEGGGF@=,DAFFGF,DF@FF@FGGEEGGGGGGGGGGGGGGGGGFEGGGFEEGEGGFGGGEFGGFGGGGGGGGFGGGG5EF?FFGGFGGGGGGGGGGGGGGCECEEGG2>82CCGG:CDFGGGGGGGGGGGG*7=<>E=D>>FFGFFG49
@M03364:396:000000000-C9LGT:1:1101:20733:7049 1:N:0:10
ACTCCTACGGGAGGCAGCAGTGGGGAATATTGCACAATGGGCGCAAGCCTGATGCAGCGACGCCGCGTGCGGGATGGAGGCCTTCGGGTTGTAAACCGCTTTTGTTCAAGGGCAAGGCACGGTTTCGGCCGTGTTGAGTGGATTGTTCGAATAAGCACCGGCTAACTACGTGCCAGCAGCCGCGGTAATACGTAGGGTGCAAGCGTTATCCGGATTTATTGGGCGTAAAGGGCTCGTAGGCGGTTCGTCGCGTCCGGTGTGAAAGTCCATCGCTTAACGGTGGATCCGCGCCGG
+
GGGGGGGGGGGGGGGGGGGGGGGGGGGGGGGGGGGGGGGGGGGGGGGGGGGGGGGGGGGGGGGGGGGGGGGGGEGF=FGGGGGGGGGGGGGGGGGGGGGGGGGGGGGEGGGGGGDGFGFGG7D:>@FG38@5@FFEFFGGGFGFGGGGGGAF8FGGGGGGGGGGGGGGG8CCGGGGGGGGGGGGGGGGGGGGFFGGGGGGGGGGGGGGGGGGG>GEFDCGGGGGGEDGGGGGGFGGGGGGGGGGGGGGGGGGGGGGD:ECG:FGGFCFGGGGGGG9CFGGFFGFGGGFGFBG3D
@M03364:396:000000000-C9LGT:1:1101:21216:7070 1:N:0:10
ACTCCTACGGGAGGCAGCAGTGGGGAATATTGCACAATGGGCGCAAGCCTGATGCAGCGACGCCGCGTGCGGGATGGAGGCCTTCGGGTTGTAAACCGCTTTTGTTCAAGGGCAAGGCACGGTTTCGGCCGTATTGAGTGGATTGTTCGAATAAGCACCGGCTAACTACGTGCCAGCAGCCGCGGTAATACGTAGGGTGCGAGCGTTATCCGGAATTATTGGGCGTAAAGGGCTCGTAGGCGGTTCGTCGCGTCCGGTGTGAAAGTCCATCGCTTAACGGTGGATCCGCGTCGG
+
GGGGGGGGGGGGGGGGGGGGGGGGGGGGGGGGGGGGGGGGGGGGGGGGGGGGGGGGGGGGGGGGGGGGGGGGGGGGFGGGGGGGGGGGGGGGGGGGGGGGGGGGGGGCEFGGGGGGDFFGG+B@>@FG73C5*8<9FC@FGFGGGGGFGGFFFGGGFFGGGGGGGGGGG*BFGGGGGGGGGGGGGGGGGGGGGFCGGGGGGGGGGGGGGCFEG:EFFGGGGGGGGC?EFGGGGGGGGGGGGGGCEEGGGGGGEEGGG8C2:<DGGGGGGGGGGGGCCFGG>FGGGGFFGE@DCG
@M03364:396:000000000-C9LGT:1:1101:17758:7072 1:N:0:10
ACTCCTACGGGAGGCAGCAGTGGGGAATATTGCACAATGGGCGCAAGCCTGATGCAGCGACGCCGCGTGCGGGATGGAGGCCTTCGGGTTGTAAACCGCTTTTGTTCAAGGGCAAGGCACGGTTTCGGCCGTGTTGAGTGGATTGTTCGAATAAGCACCGGCTAACTACGTGCCAGCAGCCGCGGTAATACGTAGGTGGCAAGCGTTGTCCGGAATTATTGGGCGTAAAGGGCGCGCAGGCGGCGTCGTAAGTCGGTCTTAAAAGTGCGGGGCTTAACCCCGTGAGGGGACCG
+
GGGGGGGGGGGGGGGGGGGGGGGGGGGGGGGGGGGGGGGGGGGGGGGGGGGGGGGGGGGGGGGGGGGGGGGGGGGGGGGGGGGGGGGGGGGGGGGGGGGGGGGGGGGFGGGGGGGGFGGGF>FEFFGGCCF5@FFGGFGGGFGFGGGGGGGG<FGGGGGGGGGGGGGGGFGGGGGGGGGGGGGGGGGGGGGGF6EGGGGGGGGGGGGGGGGGGEGGFGGGGGGGGGGGGGGGGGGGGGGGGGGGGGGGGGGGGGGGGGEFGGGGGGGGGGGGGGFGGGGDEF:DFGGFGEFGG
@M03364:396:000000000-C9LGT:1:1101:27647:7075 1:N:0:10
ACTCCTACGGGAGGCAGCAGTGGGGAATATTGCACAATGGGCGCAAGCCTGATGCAGCGACGCCGCGTGCGGGATGGAGGCCTTCGGGTTGTAAACCGCTTTTGTTCAAGGGCAAGGCACGGTTTCGGCCGTGTTGAGTGGATTGTTCGAATAAGCACCGGCTAACTACGTGCCAGCAGCCGCGGTAATACGTAGGGTGCAAGCGTTATCCGGATTTATTGGGCGTAAAGGGCTCGTAGGCGGTTCGTCGCGTCCGGTGTGAAAGTCCATCGCTTAACGGTGGATCCGCGCCGG
+
GGGGGGGGGGGGGGGGGGGGGGGGGGGGGGGGGGGGGGGGGGGGGGGGGGGGGGGGGGGGGGGGGGGGGGGGGGGGGGGGGGGGGGGGGGGGGGGGGGGGGGGFGGGCEFGGGGFF@FFGG=FC@FFG+8@558DD;FFGFFGGGGFDEGGD@CFGGGGGCGGEGGGGG:CFGGGGGGGGGGGGGDGGGGGGCFGGGGGGGGGGGGGGGGGGGGGGGGGGGGGGGECGGG7EGGGGGGGGGGGEGGGGGEGGGEGGGCE=E<DFGGGGGGGGGGGGGGGGEFGGGGFFGDEGDD
@M03364:396:000000000-C9LGT:1:1101:13928:7105 1:N:0:10
ACTCCTACGGGAGGCAGCAGTGGGGAATATTGCACAATGGAGGAAACTCTGATGCAGCGACGCCGCGTGAGTGAAGAAGTATTTCGGTATGTAAAGCTCTTTCGGCAGGGAAGATAATGACGGTACCTGCAGAAGAAGCACCGGCTAAATACGTGCCAGCAGCCGCGGTCATACGTATGGTGCAAGCGTTATCCGGATTTACTGGGTGTAAAGGGGGCGCAGGTGGCGAGGCAAGTCAGAAGTGAAAGCCCGGGGCTCAACCCCGGGACTGCTTTTGAAACTGTCTGGCTGG
+
GGGGGGGGGCGGGGGGGGGGGGGGGGGGGGGGGGGGGGGGGGGGGGGGGGGGGGGGGGGGGGGGGGGGGGGGGGGGGGGGGGGGGGGGGGGGGGGGGGGGGGGGGGGGGGGGGGGG<FFFG?FF8BFG,:A:,:DCFFGGGGGGGGFGGGGGGGGGGGGGGGGGGGGGG*>FGGGEGGGGGGGGGGGGFGGGGGGGGGGGGGGGGGGGGGGGGGGGGGGGGGGGGGGGEEGGGGGGGGGGGGGGGGGFFGGGGGGGGGGFFGGGGGGGGGGGGGGGGGGFFFGGGGGFGFFD
@M03364:396:000000000-C9LGT:1:1101:18064:7107 1:N:0:10
ACTCCTACGGGAGGCAGCAGTGGGGAATCTTCCGCAATGGACGAAAGTCTGACGGAGCAACGCCGCGTGAACGATGACGGCCTTCGGGTTGTAAAGTTCTGTTATACGGGACGAATGGCGTAGCGGTCGCTACCCATTACGAGTGACGGTACCGTAAGAGAAAGCCACGGCTAACTACGTGCCAGCAGCCGCGGTAATACGTAGGTGGCAAGCGTTGTCCGGAATTATTGGGCGTAAAGGGCGCGCAGGCGGCGTCGTAAGTCGGTCTTAAAAGTGCGGGGCTTAACCCCGTGG
+
GGGGGGGGGGGGGGGGGGGGGGGGGGGGGGGGGGGGGGGGGGGGGGGGGGGGGGGGGGGGGGGGGGGGGGGGGGGGGGGGGGGGGGGGFGGFGGGGGGGGGGGFF?B<CFGGGGGGFFF>:+@<+CFG5+@+*3@,,@FGGFFGG,DCFGGGGGF@FGFFGFGGGGGGG<EGGGGGGGGGFGGFGGGGGGGGGGGGGGGGGFFGECFEGFGGGGECGGGGGC;C88<<CFGGGG:?58CGGGGGGGGGGGG5CGGEDCEG5+:EG5EC:*3C7C7>CDC>>3*CDDDF4><9C3
@M03364:396:000000000-C9LGT:1:1101:6142:7127 1:N:0:10
ACTCCTACGGGAGGCAGCAGTAGGGAATCTTGCACAATGGGCGAAAGCCTGATGCAGCAACGCCGCGTGAAGGATGAAGGCCTTCGGGTTGTAAACTTCTGTTCCCGGGGACGAAGAAAGTGACGGTACGCGGGCAGCAAGCCCCGGCTAACTACGTGCCAGCAGCCGCGGTAATACGTAGGGTGCAAGCGTTATCCGGATTTATTGGGCGTAAAGGGCTCGTAGGCGGTTCGTCGCGTCCGGTGTGAAAGTCCATCGCTTAACGGTGGATCCGCGCCGGGTACGGGCGGGCTT
+
GGGGGGGGGGGGGGGGGGGGGGGGGGGGGGGGGGGGGGGGGGGGGGGGGGGGGGGGGGGGGGGGGGGGGGGGGGGGGGGGGGGGGGGGGGGGGGGGGGGGGGGGFGFFGGGGGFCGBFFGG-@DCFFG8+@@@FDEFGGGGGGGGGGGGDGGGGGFCFGGGGGGGGGGG:EGGGGGGGFGGGGGGGGCGGGGGGGGGGGEGGGGGGGGGGGGGEGGGGGCFGGGGGGGGGGGGGGGGGGGGGGGG5EFGGGGFGGGGGGGG=>C=G:FG3C<FGGGGDGGFFGFGGGFGFFDD<
@M03364:396:000000000-C9LGT:1:1101:18731:7127 1:N:0:10
ACTCCTACGGGAGGCAGCAGTGGGGAATATTGCACAATGGGCGCAAGCCTGATGCAGCGACGCCGCGTGCGGGATGGAGGCCTTCGGGTTGTAAACCGCTTTTGTTCAAGGGCAAGGCACGGTTTCGGCCGTGTTGAGTGGATTGTTCGAATAAGCACCGGCTAACTACGTGCCAGCAGCCGCGGTAATACGTAGGGTGCAAGCGTTATCCGGATTTATTGGGCGTAAAGGGCTCGTAGGCGGTTCGTCGCGTCCGGTGTGAAAGTCCATCGCTTAACGGTGGATCCGCGCCGG
+
GGGGGGGGGGGGGGGGGGGGGGGGGGGGGGGGGGGGGGGGGGGGGGGGGGGGGGGGGGGGGGGGGGGGGGGGGGGGGGGGGGGGGGGGGGGGGGGGGGGGGGGGGGGCFGGGGGFG+BFGE+B:+@FG3+55*8,,3DCGC,87:?FDFCFGCGGGGGGGGGGGGGGGGCGGGGGGGGGGGGGGGGGGGGGGGFGGGGGGGGGGGGEEGFGDGCGG6FFFGGGFGGCEFFGGEFGGEDGGGGGDE5=EGCGGE>EGGEEGG+?+<CCD7DGGDC=D7>EDE:EDFD5<FDFGG<
@M03364:396:000000000-C9LGT:1:1101:7934:7135 1:N:0:10
ACTCCTACGGGAGGCAGCAGTAGGGAATCTTCCACAATGGACGCAAGTCTGATGGAGCAACGCCGCGTGAGTGAAGAAGGTTTTCGGATCGTAAAGCTCTGTTGTTGGTGAAGAAGGATAGAGGTAGTAACTGGCCTTTATTTGACGGTAATCAACCAGAAAGTCACGGCTAACTACGTGCCAGCAGCCGCGGTAATACGTAGGTGGCAAGCGTTGTCCGGATTTATTGGGCGTAAAGCGAGCGCAGGCGGAAAAATAAGTCTAATGTGAAAGCCCTCGGCTTAACCGAGGAAC
+
GGGGGGGGGGGGGGGGGGGGGGGGGGGGGGGGGGGGGGGGGGGGGGGFGGGGGGGGGGGGGGGGGGGGGGGGGGGGFGGGGGGGGGGGGGGGGGGGGGGGGGGGGGGGGGGGGFFG@FGFG-C:5EFG,,9<CBCFFGGGGGGGGGGGGGGGGGGGGGGGGGGGGGGGGGGGGGGGGGGGGGGGGGGGGGGGGGGGGGGGGGGGGGGGGGGGGGGGGGGGGGGGGGGGGGGGGGDGFGGGGGGGGGGGGGGGGGGGGGGGGGGGGGDGGGGGGGGGGGGGFFGGGGGFGDFGFC
@M03364:396:000000000-C9LGT:1:1101:9313:7136 1:N:0:10
ACTCCTACGGGAGGCAGCAGTAGGGAATCTTCCACAATGGACGCAAGTCTGATGGAGCAACGCCGCGTGAGTGAAGAAGGTTTTCGGATCGTAAAGCTCTGTTGTTGGTGAAGAAGGATAGCGGTAGTACCTGGCCTTTATTTGACGGTAATCAACCAGAAAGTCACGGCTAACTACGTGCCAGCAGCCGCGGTAATACGTAGGGTGCGAGCGTTGTCCGGAATTACTGGGCGTAAAGAGCTCGTAGGTGGTTTGTCGCGTCGTCTGTGAAATCCCGGGGCTTAACCTCGGGCG
+
GGGGGGGGGGGGGGGGGGGGGGGGGGGGGGGGGGGGGGGGGGGGGGGGGGGGGGGGGGGGGGGGGGGGGGGGGGGGGGGGGFGGGGGGEGGGGGGGGFGGFFGGGGGGGFGGGGDFG?F9F-@@8CFGA5CAE,F<FGF9?AFGFGGGGGDGGGGGGGGGGGGGGGGGGGDGGGGGGGGGGGGGGGGGGGGGG<FGGGGGGGGGGGGGGGGGGGGGGGGGGGGGGGGGGGGGGGGG=FGGGGGG:EGG9FGCFEEGGGGGCEGGFFG7CGGGGGGGGGGG>EGGGGGBF>BGD<
@M03364:396:000000000-C9LGT:1:1101:20574:7139 1:N:0:10
ACTCCTACGGGAGGCAGCAGTAGGGAATCTTCCACAATGGACGCAAGTCTGATGGAGCAACGCCGCGTGAGTGAAGAAGGTTTTCGGATCGTAAAGCTCTGTTGTTGGTGAAGAAGGATCGTGGCAGCAACTGCCCATTATTTGACGGTAATCAACCAGAAAGTCACGGCTAACTACGTGCCAGCAGCCGCGGTAATACGTAGGTGGCAAGCGTTGTCCGGATTTACTGGGTGTAAAGGGAGTGCAGGCGGTTAGATAAGTCAGATGTGAAAACCCGAGGCTCAACCACGGGAT
+
GGGGGGGGGGGGGGGGGGGGGGGGGGGGGGGGGGGGGGGGGGGGGGGEGGGGGGGGGGGGGGGGGGGGGGGGGGGGGFGGFFAFGGGCFGGGGGGFGGGGGGGGFFFFCFFGFGEFAEF,C?E:+BFG,:AAB,:BDFDG9<FGGGFGGGGGCBEDGGGGGGGGGEGGGGGCGGG;FGGGGGGGGGGGGGGGGGGGGGGGGGGGGGGGGGGGGGGGGEFGGCFEEGGGGGGCCCFGGGGGGGGGFFGGGGGGGGGGCFGGGFGGGFGGGGGFGFECDDGG@>CFGGGFGFFG*)
@M03364:396:000000000-C9LGT:1:1101:13449:7150 1:N:0:10
ACTCCTACGGGAGGCAGCAGTGGGGAATATTGGACAATGGGCGAAAGCCTGATCCAGCCATGCCGCGTGTGTGAAGAAGGTCTTCGGATTGTAAAGCACTTTAAGTTGGGAGGAAGGGCATTAACCTACAACGTTAGTGCTTTGACGTTACCGACAGAATAAGCACCGGCTAACTCTGTGCCAGCAGCCGCGGTAATACAGAGGGTGCAAGCGTTAATCGGAATTACTGGGCGTAAAGCGCGCGTAGGTGGTTTGTTAAGTTGAATGTGAAATCCCCGGGCTCAACCTGGGAAC
+
GGGGGGGGGGGGGGGGGGGGGGGGGGGGGGGGGGGGGGGGGGGGGGGGGGGGGGGGGGGGGGGGGGGGGGGGGGGGGGGGGGGGGGGGGGGGGGGGGGGGGGGGFGGGGGGGGGGGEGFFGFE,:CFG,,8B+:DFFFDGGGGGGGGGGGGGGGGGGGGGGGGGGGGGGGGGGGGGGGGGGGGGGGGGGGGGGGGGGGGGGGGGGGGEGGGGGGGGGGGGGGGGGGGGGGGGGGGGGFFGDGGGDCGGGGGGGGGGGGGGGGGGGGGGGGGGGGGGGGDGFFGFGGGFGFFGGD
@M03364:396:000000000-C9LGT:1:1101:27233:7159 1:N:0:10
ACTCCTACGGGAGGCAGCAGTGGGGAATCTTCCGCAATGGGCGCAAGCCTGATGCAGCGACGCCGCGTGCGGGATGGAGGCCTTCGGGTTGTAAACCGCTTTTGTTCAAGGGCAAGGCACGGTTTCGGCAGTGTTGAGTGGATTGTTCGAATAAGCACCGGCTAACTACGTGCCAGCAGCCGCGGTAATACGTAGGGTGCAAGCGTTATCCGGATTTATTGGGCGTAAAGGGCTCGTAGGCGGTTCGTCGCGTCCGGTGTGAAAGTCCATCGCTTAACGGTGGATCCGCGCCGG
+
GGGGGGGGGGGGGGGGGGGGGGGGGGGGGGGGGGGGGGGGGGGGGGGGGGGGGGGGGGGGGGGGGGGGGGGGG7FFGGGGGGGGGGGGGGGGGGGGGGGGGGGGG<FCFGGGGFGG7FGGC7DF:FGG3*@>,@F,FGGFGFCFGGEGGGGG7FCDFGGGDGGGGGGGGFGGGGGGGGGGGGGGGGGGGGGGGGFGGFEGGGGGGGGGGGGGGGG>CCEGGGGGGGEEGGGEEFGGEGGGGGGEEGGEGGGGGGGGGGGGGGCFGGGGDCGDGGFGGGGGFFGGGGGFGFFG5D
@M03364:396:000000000-C9LGT:1:1101:14192:7169 1:N:0:10
ACTCCTACGGGAGGCAGCAGTGGGGAATATTGGACAATGGGGGCAACCCTGATCCAGCCATGCCGCGTGTGTGAAGAAGGCCTTTTGGTTGTAAAGCACTTTAAGCAGTGAAGAAGACTCCATGGTTAATACCCATGGACGATGACATTAGCTGCAGAATAAGCACCGGCTAACTACGTGCCAGCAGCCGCGGTAATACGTAGGGTGCAAGCGTTATCCGGATTTATTGGGCGTAAAGGGCTCGTAGGCGGTTCGTCGCGTCCGGTGTGAAAGTCCATCGCTTAACGGTGGATC
+
GGGGGGGGGGGGGGGGGGGGGGGGGGGGGGGGGGGGGGGGGGGGGGGGGGGGGGGGGGGGGGGGGGGGGGGGGGGGGGGGGGGGGGGGGGGGGGGGGGGGGGGAGGGGGGGGGGFGFGGGF-C,:EFG,5CCEFGDFGFGGEGGGGFGGGGGGGGGGFGGGGGGGGGGGGGGGGGGGGGGGGGGGGGGGGGGGGGGGGGGGGGGGGGGGGGGGGGGGGGGGGEGGGGGGGGGGGGGGGGGGGGGGGGGGGGGGGGGDGGGGEGGGDEGGGGGGGGGGGGGFFGGGGGFGFFGGG
@M03364:396:000000000-C9LGT:1:1101:5460:7196 1:N:0:10
ACTCCTACGGGAGGCAGCAGTGGGGAATCTTCCGCAATGGACGAAAGTCTGACGGAGCAACGCCGCGTGAACGATGACGGCCTTCGGGTTGTAAAGTTCTGTTATACGGGACGAATGGCGTAGCGGTCCCTACCCGTTACGAGTGACGGTACCGTAAGAGAAAGCCACGGCTAACTACGTGCCAGCAGCCGCGGTAATACGTAGGTGGCAAGCGTTGTCCGGAATTATTGGGCGTAAAGGGCGCGCAGGCGGCGTCGTAAGTCGGTCTTAAAAGTGCGGGGCTTAACCCCGTGG
+
GGGGGGGGGGGGGGGGGGGGGGGGGGGGGGGGGGGGGGGGGGGGGGGGGGGGGGGGGGGGGGGGGGGGGGGGGGGGGGGGGGGGGGGGGGGGGGGGGGGGGGGGGFGGGGGGGGGGGGFEG+@D+3FC+,88@FCFGGGGEF@F7,EFEG@EGGFGGGGGGGGGGGGGG1CFGGGGCFEGGGGFGGGGFFGEEEGGGFFGGCFFGGGGEE@;88GEEGGGGGGGGGGFCFGGGC>EEGGGGGG58CCECEEEEG?:DEGGGCFGC<EDGFGGGGGGGGGDEFGFGGCFCFF>D)
@M03364:396:000000000-C9LGT:1:1101:17119:7197 1:N:0:10
ACTCCTACGGGAGGCAGCAGTGGGGAATATTGCACAATGGGCGCAAGCCTGATGCAGCGACGCCGCGTGCGGGATGGAGGCCTTCGGGTTGTAAACCGCTTTTGTTCAAGGGCAAGGCACGGTTTCGGCCGTGTTGAGTGGATTGTTCGAATAAGCACCGGCTAACTACGTGCCAGCAGCCGCGGTAATACGTAGGGTGCAAGCGTTATCCGGATTTATTGGGCGTAAAGGGCTCGTAGGCGGTTCGTCGCGTCCGGTGTGAAAGTCCATCGCTTAACGGTGGATCCGCGCCGG
+
GGGGGGGGGGGGGGGGGGGGGGGGGGGGGGGGGGGGGGGGGGGGGGGGGGGGGGGGGGGGGGGGGGGGGGGGGGGGGGGGGGGGGGGGGGGGGGGGGGGGGGGGGGGCFGGGGGCEGFGGG+>@<FGG+@F5@>CFGGGGGGGFGGFFGGFG@FGGGGGGGGGGGGGGGFGFFGCGGGGGGGGGGGEGGGGGGGGGGGGGGGGGGGGGGEGGGGGGGGGGFGGGGGEGDEGGGGGGCEGGGGGEGDGGGGGGGDGGGEG=C:CFFGGGGFFGDDFC>*:D@FGGGGGFGFFGGG
@M03364:396:000000000-C9LGT:1:1101:8222:7212 1:N:0:10
ACTCCTACGGGAGGCAGCAGTGGGGAATATTGCACAATGGGCGCAAGCCTGATGCAGCGACGCCGCGTGCGGGATGGAGGCCTTCGGGTTGTAAACCGCTTTTGTTCAAGGGCAAGGCACGGTTTCGGCCGTGTTGAGTGGATTGTTCGAATAAGCACCGGCTAACTACGTGCCAGCAGCCGCGGTAATACGTAGGGTGCAAGCGTTATCCGGATTTATTGGGCGTAAAGGGCTCGTAGGCGGTTCGTCGCGTCCGGTGTGAAAGTCCATCGCTTAACGGTGGATCCGCGCCGG
+
GGGGGGGGGGGGGGGGGGGGGGGGGGGGGGGGGGGGGGGGGGGGGGGGGGGGGGGGGGGGGGGGGGGGGGGGGGGGGGGGGGGGGGGGGGGGGGGGGGGGGGGGGGGFGGGGGGGGGGGGGFFECFGG:>@@>D8>FFFGGDFFFGCAFGFGFGGGGGGGGGDGGGGGG8CGGGGGGGGGGGGGGGCGGGGG<EFEEFEGGGGGGGGGGGGGGGEE99FGGGGGGDEEFGGEECFGCGGGGGG5EEGGGGGGGGGGGECEG<FGGGGGGGGGGFCCGGEG57EF=C<FDDEGDC
@M03364:396:000000000-C9LGT:1:1101:16623:7224 1:N:0:10
ACTCCTACGGGAGGCAGCAGTGAGGAATATTGGTCAATGGGCGAGAGCCTGAACCAGCCAAGTAGCGTGCAGGATGACGGCCCTATGGGTTGTAAACTGCTTTTGTATGGGGATAAAGTGCTCCACGTGTGGAGTTTTGTAGGTACCATACGAATAAGGACCGGCTAATTCCGTGCCAGCAGCCGCGGTAATACGGAAGGTCCGGGCGTTATCCGGATTTATTGGGTTTAAAGGGAGCGTAGGCCGTGGATTAAGTGTGTTGTGAAATGTAGGCGCTCAACGTCTGACTTGC
+
GGGGGGGGGGGGGGGGGGGGGGGGGGGGGGGGGGGGGGGGGGGGGGGGGGGGGGGGGGGGGGGGGGGGGGGGGGGGGGGGGGGGGGGGGGGGGGGGGGGGGGGGGGGGGGGGGGFG9BFCFFFF,BCF,4A+,8:,CFGGGGGFGFGGGGGGFGGGGGGGGGGGGGGGGEGGGGGGGGGGGGGGGGGGGEGGGGGGGGGGGGGGGGGGGEGGGGGGEGGGGGGGGG?EGDFFGGGFGGGGGGGGGGEEG=CCFEGFG:EEFFGGFGGGGGGGGGGGGGGGFFEGGGGFGFFG
@M03364:396:000000000-C9LGT:1:1101:21332:7265 1:N:0:10
ACTCCTACGGGAGGCAGCAGTAGGGAATCTTCCACAATGGACGCAAGTCTGATGGAGCAACGCCGCGTGAGTGAAGAAGGTTTTCGGATCGTAAAGCTCTGTTGTTGGTGAAGACGGATAGCGGTAGTAACTGGCCTTTATTTGACGGTAATCAACCAGAAAGTCACGGCTAACTACGTGCCAGCAGCCGCGGTAATACGTAGGTGGCAAGCGTTGTCCGGATTTATTGGGCGTAAAGCGAGCGCAGGCGGAAAAATAAGTCTAATGTGAAAGCCCTCGGCTTAACCGAGGAAC
+
GGGGGGGGGGGGGGGGGGGGGGGGGGGGGGGGGGGGGGGGGGGGGGGGGGGGGGGGGGGGGGGGGGGGGCGGGGGGGGGGGGGGGGGGGGGGGGGGGGGGGGGGGGGGGGGGGF,=?FFEF-@8+@FGC,C88,DEFGGGGGGGGGGGGGGGGGGGGGGGGGGGGGGGGEGGGGGGGGGGGGGGGGGGGGGGGGGGGGGGGGGGGGGGGGGGGGGGGGGGGGEGGGGFFGGGGEGGGGGGGGGGGGGGGGGECEGCFCGGCGGGGGFGGGGGGGGGGGGGFFGFFFGFGFFGGG
@M03364:396:000000000-C9LGT:1:1101:10434:7270 1:N:0:10
ACTCCTACGGGAGGCAGCAGTGGGGAATATTGCACAATGGGCGCAAGCCTGATGCAGCGACGCCGCGTGCGGGATGGAGGCCTTCGGGTTGTAAAGCTCTGTCTTCAGGGACGATAATGACGGTACCTGCAGAAGAAGCCCCGGCTAACTACGTGCCAGCAGCCGCGGTAATACGTAGGGGGCGAGCGTTATCCGGATTCATTGGGCGTAAAGCGCGCGTAGGCGGCCTGCTAGGTCGGGACTCAAATCCGGGGGCTCAACCCCCGCCCGGTCCCGATACCGACAGGCTTGAGG
+
GGGGGGGGGGGGGGGGGGGGGGGGGGGGGGGGGGGGGGGGGGGGGGGGGGGGGGGGGGGGGGGGGGGGGGGGGGGGGGGGGGGGGGGGGGGGGGGGGGGGGGGFGGGGGGGGGFGGCFFFF-@>:BFF8:D@,,@<DFGGGGGFCG7FFGGGGGGGGGGGGGGGGGGGG*:FGGGGGGGGGGGGGGGGEGGGGGGGGGGGGGGGGGGGGGGGGGGGGGGDGGGGGGEGGGGGGGGGGGGGGGGGGGGFGGGGGGGGGGGGGGGGGGG3CDGGDEGG3DEGFF=DDGGF45DGG*
@M03364:396:000000000-C9LGT:1:1101:4070:7270 1:N:0:10
ACTCCTACGGGAGGCAGCAGTGGGGAATATTGCACAATGGGCGCAAGCCTGATGCAGCGACGCCGCGTGCGGGATGGAGGCCTTCGGGTTGTAAACCGCTTTTGTTCAAGGGCATGGCAAGGTTACGGCCGTAATAAGCGGCTTGTTCGAATAAGCACCGGCTAACTACATGCCAGCAGCCGCGGGAATACGTAGGGTGCAAGCGTTATCCGGATTTATTGGGCGTAAAGGGCTCGTAGGCGGTTCGTCGCGTCCGGTGTGAAAGTCCATCGCTTCACGGTTGATCCGCTCCGG
+
GGGGGGGGGGGGGGGGGGGGGGGGGGGG@GGGGGGGGGGGGGGGGGGGGGGGGGGGGGGGEGGGGGGGGGGGGGEFFGGGGGGGGGGGGGGGGGGFFEGGGGGCA<D<@FEGCG,=,33,+:C>,B@++83+**8,@F,C315>>F9;C:FC*8CF<:<F:<:*<F@B8,2,7<<F:CGDFGGG>*1:ECFC3,;EDEEGGGF>C88/C0<EG>58+:<0<@FEG*:*/<ACC@8C/;AE9ECEEC5ECCCE8=8>)*/2;+2+<7<C*:+*9::**9C3).:*:::<C)7C*/
@M03364:396:000000000-C9LGT:1:1101:16442:7272 1:N:0:10
ACTCCTACGGGAGGCAGCAGTGGGGAATATTGCACAATGGGGGAAACCCTGATGCAGCAACGCCGCGTGAGTGATGACGGCCTTCGGGTTGTAAAGCTCTGTCTTCAGGGACGATAATGACGGTTCCTGAGGAGGAAGCCACGGCTAACTACGTGCCAGCAGCCGCGGTCATACGTAGGTGGCGAGCGTTGTCCGGATTTACTGGGCGTAAAGGGAGCGTAGGCGGATTTTTAAGTGAGATGTGAAATACTCGGGCTTAACCTGAGTGCTGCATTTCAAACTGGAAGTCTAG
+
GGGGGGGGGGGGGGGGGGGGGGGGGGGGGGGGGGGGGGGGGGGGGGGGGGGGGGGGGGGGGGGGGGGGGGGGGGGGGFGGGGGGGGGGGGGGGGGGGGGGGGGAFGGGGGFGGGE7=FF?F-@++BFC53@+,+8C,BFGFFGGGG+>FFFG>FGGGGGGGGGGGGGGG*1CFGGGGGGGFGGGCGGGGDGGGGGG<EEGGGGGGGGECEGGGGGGGGG88EEFGGEGDGGG5FGGGGFFFFGGEGGGGFCFGDEGDGGG:CFGGGGGGFFGGGGFCCFCF=FGFGGFGFFG
@M03364:396:000000000-C9LGT:1:1101:6357:7284 1:N:0:10
ACTCCTACGGGAGGCAGCAGTAGGGAATCTTCCACAATGGACGCAAGTCTGATGGAGCAACGCCGCGTGAGTGAAGAAGGTTTTCGGATCGTAAAGCTCTGTTGTTGGTGAAGAAGGATGTGAGTAGTAACTGGCTCATATTTGACGGTAATCAACCAGAAAGTCACGGCTAACTACGTGCCAGCAGCCGCGGTAATACGTAGGTGGCAAGCGTTGTCCGGATTTATTGGGCGTAAAGCGAGCGCAGGCGGAATGATAAGTCTGATGTGAAAGCCCACGGCTCAACCGTGGAAC
+
GGGGGGGGGGGGGGGGGGGGGGGGGGGGGGGGGGGGGGGGFGGGGGGGGGGGGGGGGGGGGGGGGGGGGGGGGGGGGGGGGGGGGGGGGGGGGGGGGGGGGGGGGGGFGGGGGEEFC@FGG-?<BFFG,,9<54BDDFGDGGGGGGGGGGFGGGGGGGGGGGGGGGGGGGGGGGGGGGGGGGGGGGGGGGGGGGGGGGFFGGGDGGGGGGGGGGGGGGGGGGGDFGGGGGGGGGGGGGGGGGGGGGGGGGGGCFGGGFGGEGGGGGGGGGGGGGGGGGGGFFGGGGGEGFFGGG
@M03364:396:000000000-C9LGT:1:1101:17578:7292 1:N:0:10
ACTCCTACGGGAGGCAGCAGTAGGGAATCTTCCACAATGGACGCAAGTCTGATGGAGCAACGCCGCGTGAGTGAAGAAGGTTTTCGGATCGTAAAGCTCTGTTGTTGGTGAAGAAGGATAGTGTCAGCACCTGGCCATTATTTGACGGTAATCAACCAGAAAGTCACGGCTAACTACGTGCCAGCAGCCGCGGTAATACGTAGGTGGCAAGCGTTGTCCGGATTTATTGGGCGTAAAGGGAGCGTAGGCGGATTTTTAAGTGAGATGTGAAATACTCGGGCTTAACCTGAGTGC
+
GGGGGGGGGGGEGGGGGGGGGGGGGGGGGGGGGGGGGGGGGGGGGGGGGGGGGGGFFGFGGGGGGGGGGGGGGGGGGGGGGGGGGGGGGGGGGGGGGGGGGGGGGGGGFGGFGGGGGGF?8<A,5CEFC,ABF,B,>FGCGGGGDGGFEG7DFGGFGGFFAFGGGGGGGFGGGGGGGGGGGGGGGGGGGGGGGGGGGGGGG@FGGGGGGGGGGGGGGFGEGGF8FCFCFFFGGGEGGGGGGGGGGGGGDEGGCECGGGGGEGGFC7EGGGGGFFGGGGGGFDEFGGFFG:@CG:
@M03364:396:000000000-C9LGT:1:1101:27237:7300 1:N:0:10
ACTCCTACGGGAGGCAGCAGTGGGGAATTTTCCGCAATGGGCGAAAGCCTGACGGAGCAATGCCGCGTGGAGGTAGTAGGCCTACGGGTCGTGAACTTCTTTTCCCGGAGAAGAAGCAATGACGGTATCCGGGGCTTAAGCATCGGCTAACTCTGTGCCAGCAGCCGCGGTAAGACAGAGGATGCAAGCGTTATCCGGAATGATTGGGCGTAAAGCGTCTGTAGGTGGCTTTTTAAGTTCGCCGTCAAATCCCAGGGCTCAACCCTGGACAGGCGGTGGAAACTACCAAGCTGG
+
GGGGGGGGGGGGGGGGGGGGGGGGGGGGGGGGGGGGGGGGGGGGGGGGGGGGGGGGGGGGGGGGGGGGGGGGGGGGGGGGGGGGGGGGGGGGGGGGGGGGGGGFFGG7:FGGGF<FGGGGD-C8+BFF,<838++38@,<CCAFGFCFCGGGGFGGGGGGGGGGGGGGE*=<FFGFGGGGGFGGGGGGGGGGGGGGGGFGGG?7FGGGGGGGGFFGEGGGGFFGFFFEFGGGGGGGGGGGGGEGGGGG7FFGCFGGDECCGGGGGGDF*>8DFGGG9DGF4FGGGGGFGFFFGG
@M03364:396:000000000-C9LGT:1:1101:16145:7329 1:N:0:10
ACTCCTACGGGAGGCAGCAGTAGGGAATCTTCCACAATGGACGCAAGTCTGATGGAGCAACGCCGCGTGAGTGAAGAAGGTTTTCGGATCGTAAAGCTCTGTTGTTGGTGAAGAAGGATAGAGGTAGTAACTGGCCTTTATTTGACGGTAATCAACCAGAAAGTCACGGCTAACTACGTGCCAGCAGCCGCGGTAATACGTAGGTGGCAAGCGTTGTCCGGATTTATTGGGCGTAAAGCGAGCGCAGGCGGAAAGATAAGTCTGAAGTGAAAGCCCCCGGCTTAACCGGGGAAC
+
GGGGGGGGGGGGGGGGGGGGGGGGGGGGGGGGGGGGGGGGGGGGGGGGGGGGGGGGGGGGGGGGGGGGGGGGGGGGGGGGGGGGGGGGGGGGGGGGGGGGFCEGGGGGGGGGGGGG@FFGF-CBBFGGB5CBBFGGGGGGGGGGGGGGGGGGGGGGGGGGGGGGGGGGGEGGGGGGGGGGGGGGGGGGGGGGGGGGGGGGGGGGGGGGGGGGGGGGEGGGGCGGFGGGGGGGGGGGGGGGGGGGGGGGGGGGGGGGGFCGEGFG?FGGGCFGGGGGGGGGFFGGGGFEGFFGGF
@M03364:396:000000000-C9LGT:1:1101:17377:7350 1:N:0:10
ACTCCTACGGGAGGCAGCAGTGGGGAATATTGCACAATGGGCGCAAGCCTGATGCAGCGACGCCGCGTGCGGGATGGAGGCCTTCGGGTTGTAAACCGCTTTTGTTTGGGAGCAAGCCCTTCGGAGTGAATGTACATTTCGAATAAGCACCGGCTAACTACGTGCCAGCCGCCGCGGTAATACGTAGGGTGCGAGCGTTATCCGGAATTATTGGGCGTAAAGGGCTCGTAGGCGGTTCGTCGCGTCCGGTGTGAACGTCCATCGCTTAACGGTGGATCGGCGTCGGGTACGGGG
+
GGGGGGGGGGGGGGGGGGGGGGGGGGGGGGGGGGGGGGGGGGGGGGGGGGGGGGGGGGGGGGGGGGGGGGGGGGGGFGGGGGGGGGGGGGGGGGGGGGGGGGGG<DFGGGGEEGBFF+B<3>B3+8>F,@,<,,,,8EFF8*,@F93EFGGG@FEECGGGGGGGGGCGF*:CGGDFG@CFFGGF75CEE@EGG5CEGGC;EFFEG8*8?FDFGGG>EG8;5EGGGG8:88EGGGGGGGEEEGGGC:57E?>CEFF+9FGGCGDGC<*/:C*9*:57CG5*0>17)CD)96>GD)
@M03364:396:000000000-C9LGT:1:1101:22498:7365 1:N:0:10
ACTCCTACGGGAGGCAGCAGTAGGGAATTTTCGGCAATGGGGGCAACCCTGATCCAGCCATGCCGCGTGTGTGAAGAAGGCCTTTTGGTTGTAAAGCACTTTAAGCAGTGAAGAAGACTCCATGATTAATACCCAAGGACGATGACATTAGCTGCAGAATAAGCACCGGCTAACTCTGTGCCAGCAGCCGCGGTAATACAGAGGGTGCAAGCGTTAATCGGAATTACTGGGCGTAAAGCGAGCGTAGGTGGCTTGATAAGTCAGATGTGAAATCCCCGGGCTTAACCTGGGAAC
+
GGGGGGGGGGGGGGGGGGGGGGGGGGFGGGGGGGGGGGGGGGGGGGGGGGGGGGGGGGGGGGGGGGGGGGGGGGGGGGGGGGGGGGGGGGGGGGGGGGGGGGGGGGGGGGGGGGGGGGGCG<E,,CFF5<A?5?,+8BFGGB+AFCFFGFDF<FGGGGGGGGGGGGGGGFGDGGGGGGGGGGGGGGGGGGGGGGGGGGGGGDGGGGGGGGGGGGGGGGGGGGGGGGGGGGGGGGGEGGGGEGGGCGGGGGGGGGGFGGGFGGGGGGGGGGFGGGGGGGGGFFGGGGGFGFFGGF
@M03364:396:000000000-C9LGT:1:1101:24572:7365 1:N:0:10
ACTCCTACGGGAGGCAGCAGTGGGGAATATTGCACAATGGGCGCAAGCCTGATGCAGCGACGCCGCGTGCGGGATGGAGGCCTTCGGGTTGTAAACCGCTTTTGTTCTAGGGCAAGGCACCTTCTCGGTAGATTTGAGTGGATTGTTCGAATAAGCACCGGCTAACTACGTGCCAGCAGCCGCGGTAATACGTAGGGTGCAAGCGTTATCCGGTTTTATAGGGCGTAAAGGGCTCGTAGGCGGTTCGTCGCGTCCGGTGTGAAAGTTCATCGCTTAACGGTGGATCCGTGCCGG
+
GCGGGGGGGGGGEGEGEGG@EFF@ECCCCFG9,FEGGGGGGFG7FCG<FDGGDEDFDFGGGG:FGG@FGEGGGGC@BF<BFF8,,++=BF4BFFGD@CE7BFE9DFG9?58,BFE++D,=+-:,><@@8,5,,8:,,+<,*@,@@F,;F<F,8>9F:F3*>**CF@,;<CE:1*7:*,33<F7<<14CFGGGF9FC*2;AFFA8/;CEF<+;E*//ACF+<@F65C8C>CCC?FGC8;*C6*7:E/:A/**2?*CED*:**023<2+*0*+9*2:>C>7D)):3909)*.0*)1
@M03364:396:000000000-C9LGT:1:1101:18965:7391 1:N:0:10
ACTCCTACGGGAGGCAGCAGTGGGGAATATTGCACAATGGGGGAAACCCTGATGCAGCAACGCCGCGTGAGTGATGACGGCCTTCGGGTTGTAAAGCTCTGTCTTCAGGGACGATAATGACGGTACCTGTGGAGGAAGCCACGGCTAACTACGTGCCAGCAGCCGCGGTCATACGTAGGTGGCGAACGTTGTCCGGATTTACTGGGCGTAAAGGGAGCGTAGGCGGATTTTTAAGTGAGATGTGAAATACTCGGGCTTAACCTGAGTGCTGCATTTCAAACTGGAAGTCTAG
+
GGGGGGGGGGGGGGGGGGGGGGGGGGGGGGGGGGGGGGGGGGGGGGGGGGGGGGGGGGGGGGGGGGGGGGGGGGGGGGGGGGGGGGGGGGGGGGGGGGGGGGGGGGGGGGGGFF:FBDF9F7@:3>FG,,8:,:BCFFGGGGGGGECFGGCFFGGGGGGGGGGGGGGGG7EGGGGGGGGGGGGGGGGFGFGGFGGGGGGGGGGGGGGGGGGGGFGDGGGGGGGGGG8CGFGGGGGGGGGGGGGGGGGGGGG6CGGGGFGGCGGGGGGGGGGGGGGGGGGGFFGGGGGFGFFG
@M03364:396:000000000-C9LGT:1:1101:22854:7421 1:N:0:10
ACTCCTACGGGAGGCAGCAGTGGGGAATATTGCACAATGGGCGCAAGCCTGATGCAGCGACGCCGCGTGCGGGATGGAGGCCTTCGGGTTGTAAACCGCTTTTGTTCAAGGGCAAGGCACGGTTTCGGCTGTATTGAGTGGATTGTTCGAATAAGCACCGGCTAACTACGTGCCAGCAGCCGCGGTAATACGTAGGGTGCAAGCGTTATCCGGATTTATTGGGCGTAAAGGGCTCGTAGGCGGTTCGTCGCGTCCGGTGTGAAAGTCCATCGCTTAACGGCGGAACCGCGCCGG
+
GGGGGGGGGGGGGGGGGGGGGGGGGGGGGGGGGGGGGGGGGGGGGGGGGGGGGGGGGGGGGGGGGGGGGGGGGGGGGGGGGGGGGGGGGGGGGGGGGGGGGGGDFGG,FGGGGGGG7<F<C3B<:FC>++8,,<;,DF3@@9ECFGFGGGBF:FGGFGGGGGGGGGGGG8=FFGGGGGGGGGGGGGGEGFFFFCFGGGGGGGGGGGGGGFGGGGGGF7AFGGGGGEGGFGGGGGGGGGGGGEGCGGGCE5CGCEGCDCGCE2>C+00:7C?DDGFGFGGGFFG9)19@<53)9D
@M03364:396:000000000-C9LGT:1:1101:18289:7430 1:N:0:10
ACTCCTACGGGAGGCAGCAGTGGGGAATATTGCACAATGGGCGCAAGCCTGATGCAGCGACGCCGCGTGCGGGATGGAGGCCTTCGGGTTGTAAACCGCTTTTGTTCAAGGGCAAGGCACGGTTTCGGCCGTGTTGAGTGGATTGTTCGAATAAGCACCGGCTAACTACGTGCCAGCAGCCGCGGTAATACGTAGGGTGCAAGCGTTATCCGGATTTATTGGGCGTAAAGGGCTCGTAGGCGGTTCGTCGCGTCCGGTGTGAAAGTCCATCGCTTAACGGTGGATCCGCGCCGG
+
GGGGGGGGGGGGGGGGGGGGGGGGGGGGGGGGGGGGGGGGGGGGGGGGGGGGGGGGGGGGGGGGGGGGGGGGGGGEFFGGGGGGGGGGGGGGGGGGGGGGGGGGGGGGGGGGGGDF>FGFGCF@+@FG++55@FFFFGGGGGGFGGGGGGFGGGGGFGGGGGGGGGGGG@FGGGGGGGGGGGGGGGGGGGGGCFGGGGGGGGGGGGGGGGGGGEEG?GGGGGGFGGDGGGGGGCGG=GGGGGGGEGGGGGGGGGCEDEGGGEF7EGGGGGGGDCGCDFGCDFGFCCGFGFFGGG
@M03364:396:000000000-C9LGT:1:1101:10784:7466 1:N:0:10
ACTCCTACGGGAGGCAGCAGTGGGGAATTTTCCGCAATGGGCGAAAGCCTGACGGAGCAATGCCGCGTGGAGGTGGAAGGCCTACGGGTCGTCAACTTCTTTTCTCGGAGAAGAAACAATGGCGATATATGGGGAATAAGCATCGGCTAACTCTGTGCCAGCAGCCGCGGTAAGACAGAGGATGCAAGCGTTATCCGGAATGATTGGGCGTAAAGCGTCTGTAGGTGGCTTTTCAAGTCCGCCGTCAAATCCCAGGGCTCAACCCTGGACAGGCGGTGGAAACTACCAAGCTGG
+
GGGGGGGGGGGGGEGGEGGGGGGGGGGGGGGFGCGGGGGGGGGGGCFDDGGGGGGGGGGGGGGCFFGGGGGFGGGGGGGGFGGGGGGGGGGGFGGGGGGGGGGCGGEGGEGGGGDGFFFF<->C+@CF,3C,38::DFGFGFFCEFEBEGGGGGGGGGGGGGGGGGGGG*CEFGGGGGFGGDGGGGGGGGGGGGGGGGGGGGGGGGGGGGGGGGGGGGGGGGGGGGGGGGGGGGGGGGFFGDGGGGGGGGG6FGGGDGGFF?FFGGGGGGGGGGGGGGGCFFDFGGFFDFFGGG
@M03364:396:000000000-C9LGT:1:1101:16200:7510 1:N:0:10
ACTCCTACGGGAGGCAGCAGTGGGGAATATTGCACAATGGGCGCAAGCCTGATGCAGCGACGCCGCGTGCGGGATGGAGGCCTTCGGGTTGTAAACCGCTTTTGTTCAAGGGCAAGGCACGGTTTCGGCCGTGTTGAGTGGATTGTTCGAATAAGCACCGGCTAACTACGTGCCAGCAGCCGCGGTAATACGTAGGGTGCAAGCGTTATCCGGATTTATTGGGCGTAAAGGGCTCGTAGGCGGTTCGTCGCGTCCGGTGTGAAAGTCCATCGCTTAACGGTGGATCCGCGCCGG
+
GGGGGGGGGGGGGGGGGGGGGGGGGGGGGGGGGGGGGGGGGGGGGGGGGGGGGGGGGGGGGGGGGGGGGGGGGGGGGGGGGGGGGGGGGGGGGGGGGGGGGGGGGGGDGGGGGGGGFGGGGEF<+@FG<+5*5>BEDFFFG9FFFFGFGG@F*?FFGGGGGGGGGGGGGFGGGGGGGGGGGGGGGEEGGGGGGFFGGGEGFFGGGGGDGGGGGEGGGGGGGGGGGGGGFGGGGGGGGGGGGGGGGGGGGGGGGGGGGCEGGFFFCFGGGCFGGGCDGGGGB@GGGDFFGFFGGG
@M03364:396:000000000-C9LGT:1:1101:23143:7513 1:N:0:10
ACTCCTACGGGAGGCAGCAGTGGGGAATATTGCACAATGGGCGCAAGCCTGATGCAGCGACGCCGCGTGCGGGATGGAGGCCTTCGGGTTGTAAACCGCTTTTGTTCAAGGGCAAGGCACGGTTTCGGCCGTGTTGAGTGGATTGTTCGAATAAGCACCGGCTAACTACGTGCCAGCAGCCGCGGTAATACGTAGGGTGCAAGCGTTATCCGGATTTATTGGGCGTAAAGGGCTCGTAGGCGGTTCGTCGCGTCCGGTGTGAAAGTCCATCGCTTAACGGTGGATCCGCGCCGG
+
GGGGGGGGGGGGGGGGGGGGGGGGGGGGGGGGGGGGGGGGGGGGGGGGGGGGGGGGGGGGGGGGGGGGGGGGGGGGGGGGGGGGGGGGGGGGFGGGGDGGGGGCGFFGGGGGGG+DDGFCB+B<:EFG++5538@<FFFGGE<FGFGGGGGGFGGGGGGGCFGGGGGGGCFGGGGGGGGGGGGGGGGGGGGGF?FGGFGDGGGGGGGGGGGGGCECCFC?FGGGGGCECGGGGGGGGGGGGGGGGGGEGGGGGGGGG87/;:CFGDFD:FG<DGGDDGGGFFGGGFFFD>>59D
@M03364:396:000000000-C9LGT:1:1101:4072:7556 1:N:0:10
ACTCCTACGGGAGGCAGCAGTGGGGAATCTTGCACAATGGGCGGAAGCCTGAACCAGCCAAGTAGCGTGCAGGACGACGGCCCTATGGGTTGTAAACTGCTTTTATACGGGGATAAAGTCAGCTACGTGTAGTTGTTTGCAGGTACCGTATGAATAAGGACCGGCTAATTCCGTGCCAGCAGCCGCGGTAATACGGAAGGTCCGGGCGTTATCCGGATTTATTGGGTTTAAAGGGAGCGCAGGCCGTCTGTTAAGCGTGTTGTGAAATGTAGGCGCCCAACGTCTGAATTGC
+
GGGGGGGGGGGGGGGGGGGGGGGGGGGGGGGGGGGGGGGGGGGGGGGGGGGGGGGGGGGGGGGGGGGGGGGGGGGGGGGGGGGGGGGGEGGGGGGGGGGGGGGGGGGGGGGGGGGGFGGFDFDD,CFGBF>CC<FGFGGGGFGFFGGGGFGGFGGGGGGGGGGGGGGGGFGGGGGGGGGGFGGGGGGGGEGGGGGGGGGCFGGGGGGGGGGGGFGGGGGGGGGFGG8ECCCFGGGGGGGGGGGGGGEEFGGGFGGGDCECFGGGGF9FGGGGG?EGGGGGFFGGGFF4CF*C
@M03364:396:000000000-C9LGT:1:1101:12814:7558 1:N:0:10
ACTCCTACGGGAGGCAGCAGTGGGGAATATTGGACAATGGGGGCAACCCTGATCCAGCCATGCCGCGTGTGTGAAGAAGGCCTTTTGGTTGTAAAGCACTTTAAGCAGTGAAGAAGACTCCATGGTTAATACCCATGGACGATGACATTAGCTGCAGAATAAGCACCGGCTAACTCTGTGCCAGCAGCCGCGGTAATACAGAGGGTGCAAGCGTTAATCGGAATTACTGGGCGTAAAGCGAGCGTAGGTGGCTTGATAAGTCAGATGTGAAAGCCCCGGGCTTAACCTGGGAAC
+
GGGGGGGGGGGGGGGGGGGGGGGGGGGGGGGGGGGGGGGGGGGGGGGGGGGGGGGGGGGGGGGGGGGGGGGGGGGGGGGGGGGGGGGGGGGGGGGGGGGGGGGEGGGGGGGGGGGGFGGGG5C5BFFG,CFFFGGGGGFGGGGGGGFFGGFFGGGGGGGGGGGGGGGGGGGGGGGGGGGGGGGGGGGGGGGGGGGGGGGGGGGGGGGGGGGGGGGGGGGGGGGGGGGGGGGGGGGGGGGGGGGGGGGGGGGGGFEGGGCGFFFGCCGGGGGGGGGGGGGGBFGFGGGFGFFFGG
@M03364:396:000000000-C9LGT:1:1101:28390:7558 1:N:0:10
ACTCCTACGGGAGGCAGCAGTGGGGAATATTGCACAATGGGGGAAACCCTGATGCAGCAACGCCGCGTGAGTGAAGAAGTATTTCGGTATGTAAAGCTCTATCAGCAGGGAAGATAATGATTGTTCCTCTCTTAGAAGCCCCGGCTAACTACGTGCCAGCAGCCGCGGTAATACGTAGGGGGCAAGCGTTATCCGGATTTACTGGGTGTAAAGGGAGCGTAGGCGGCTTGGCAAGTCTGATGTGAAAGCCCAGGGCTCAACCCTGGGACTGCATTGGAAACTGTCAGGCTAG
+
GGGGGGGGGGGGGGGGGGGGGGGGGGGGGGGGGGGGGGGGGGGGGGGGGGGGGGGGGGGGGGGGGGGGGGGGGFGGGGFFCGFGGGGFGGGGGGCFGCFFGGGGGGGFGG7FF,5CC@B,,-:CFEFG,<=,<,C,CF=,BB:C7=8@FFCDCFFGGGGDCFCGGGGGE:*@FGGCFGGGGGGDCGGGGG>FG<FEGFGGDGFGGGCFEFGGGGGGGGGGDGGGGGGGGGGGGGGGGFGG7FGGCGEFG0;FGFDGGGGGGGGFGGG49CGGGFFD4FFGFBEFFGGFFFFG
@M03364:396:000000000-C9LGT:1:1101:6772:7561 1:N:0:10
ACTCCTACGGGAGGCAGCAGTAGGGAATCTTCCACAATGGACGCAAGTCTGATGGAGCAACGCCGCGTGAGTGAAGAAGGTTTTCGGATCGTAAAGCTCTGTTGTTGGTGAAGAAGGACGGCAGTAGTAACTGGCTGTCGTTTGACGGTAATCAACCAGAAAGTCACGGCTAACTACGTGCCAGCAGCCGCGGTAATACGTAGGTGGCAAGCGTTGTCCGGATTTATTGGGCGTAAAGGGAGCGTAGGTGGATATTTAAGTGGGATGTGAAATACCCGGGCTTAACCTGGGTGC
+
GGGGGGGGGGGGGGGEGGGGGGGGGGGGGGGGGGGGGGGGGGGGGGGGGGGGGGGGGGGGGGGGGGGGGGGGGGGGFGGGGGGGGGGGEGGGGGGGGGGGGGGGGFGGGGGGGGGGCEFGCFFFBBFG,8C<<AFAFGGGGGGFGGGGGGGGGGGGGGGGGGGGGGGGGGGGGGGGGGGGGGGGGGGGGGGGGGGGGGGGGGGGGGGGGGGGGGGGGGGGGGEEFGGGGGGGGGGGGGGGFEGGCEGGGGGGGGCFGGGGFCFGGGGGGGGGGGGGGGGGFFFGGGGFGFFGGC
@M03364:396:000000000-C9LGT:1:1101:3431:7565 1:N:0:10
ACTCCTACGGGAGGCAGCAGTGGGGAATATTGCACAATGGAGGGAACTCTGATGCAGCGACGCCGCGTGAGTGAAGAAGTATTTCGGTATGTAAAGCTCTATCAGCAGGGAAGAAGCCGACGGGACCTATCTCAGAAGCCCCGGCTAACTACGTGCCAGCAGCCGCGGTCATACGTAGGGGGCAAGCGTTATCCGGATTTACTGGGTGTAAAGGGAGCGTAGACGGCGGTGCAAGTCTGAAGTTAAAGGCGGGGGCTCAACTCCCGGATTGCTTTGGAAACTGCATGGCTAG
+
GGGGGFGGGGGGGGGGGGGGGGGGGGGGGGGGGGGGGGGGGAFGGGG8FGFGGGGGGGGGGGGGGGGGGEGGGGGGGGGGFGGGGGGEEFGGGGGGGDFGAFGGGGGFFGGFFGGG,==++3@++8BF,,8<,,CD<=<<D7@<FF+D<=EF@FFCGGGGGGGGFGEGEC;FGFGF9=CF*<FGGCG<FFG7:?@CC>*<FFGGGGGGGGGFFCCFEEGGG5E?ECEGEGGGGC+<E9FF7CC+0<9CGGG5::CGGCEFFCFF7DGGGDC>7?7:C>7CF?CCF7>FC@FG
@M03364:396:000000000-C9LGT:1:1101:2995:7585 1:N:0:10
ACTCCTACGGGAGGCAGCAGTAGGGAATCTTCCACAATGGACGCAAGTCTGATGGAGCAACGCCGCGTGAGTGAAGAAGGTTTTCGGATCGTAAAGCTCTGTTGTTGGTGAAGAAGGATAGTGTCAGCACCTGGCCATTATTTGACGGTAATCAACCAGAAAGTCACGGCTAACTACGTGCCAGCAGCCGCGGTAATACGTAGGTGGCAAGCGTTGTCCGGAGTGATTGGGCGTAAAGCGAGCGCAGGCGGAAAGATAAGTCTGAAGTGAAAGCCCGCGGCTGAACCGGGGGAC
+
GGGGGGGGGGGGGGGGGGGGGGGGGGGGGGGGGGGGGGGGCFGGGGGFGGGGGGGGGGGGGGGGGGGGGGGGGGGGGGGGGGGGGGGGGGGGGGGGGGGGGGG9FGGGGGGGFG4,,,5A6<C5CAFF586B,,:,A,B,C<,C95+3B38F9F9FGGGGGDCGG9DG7<>:FG9FFGGGC@CCC7DBF*<CGC<<@FFCBFCF=FG7CF@C==*BCF9B5@:A+2??9CGGDE?EGG7E*C=E=CCGGGC*/:A?FGGC02CF+:C*9>:FGFGF)>5<@E=59777<5:)9/
@M03364:396:000000000-C9LGT:1:1101:25836:7604 1:N:0:10
ACTCCTACGGGAGGCAGCAGTGGGGAATCTTGCACAATGGGCGGAAGCCTGATGCAGCGACGCCGCGTGCGGGATGGAGGCCTTCGGGTTGTAAACCGCTTTTGTTCAAGGGCAAGGCAACGTTACGGCCGTATGGAGTGGCTTGTTCGAATCAGCACCGGCTAACTACATGCCAGCAGCCGCGGTAATACGTAGGGTGCAAGCGTTATCCGGATTTATTGGGCGTAAAGGGCTCGTAGGCGGTTCGTCGCGTCCGGTGTGAAAGTCCATCGCTTAACGGTGGATCCGCGCCGG
+
GGGGGGGGGGGGGGGGGGGGGGGGGGGGGGGGGGGGGGGGGGGGGGGGGGGGGGGGGGGGGGGGGGGGGGGGGGGGGGGGGGGGGGGGGGGGGGGGGGGGGGGGGGG,FFFCFG=<+>FC+5@D8@FG3*55*,,,@FFFF*,@CE:CFGFG*>FGGGFFFFGE:FFGE,2?FFFGGGGGGGGGGGGGGFFGF,8CGFGGGGGGGGGGGDGGGGGDCFFGFGGGGGCCFGGGGGGDGGGGGGG5CGGEGGGGGGGGGEGEG77EGGEGGGGGGGGGGGGGFFGGGGGFGFFGCD
@M03364:396:000000000-C9LGT:1:1101:5500:7616 1:N:0:10
ACTCCTACGGGAGGCAGCAGTGGGGAATATTGCACAATGGGGGGAACCCTGATGCAGCGACGCCGCGTGCGGGATGGAGGCCTTCGGGTCGTGAACCGCTTTTGATTGGGAGCAAGCGTGAGTGTGTGTACCTTTCGAATAAGCACCGGCTAACTACGTGCCAGCAGCCGCGGTAATACGTAGGGTGCAAGCGTTGTCCGGAATCATTGGGCGTAAAGGGCTCGTAGGCGGTTCGTCGCGTCCGGTGTGAAAGCCCATCGCTTAACGGTGGGTCTGCGCCGGGTACGGGCGGGC
+
GGGGGGGGGGGDGGGGGGGGGGGGGGGGGGGGGGGGGGGGGGGGGGGGGGGGGGFGGGGGCFGEGGEGGGGEGEFEGFGGFGGGGGGGGGGGGFFGGGD=FFGGE@CGGGGGGGGGC@=FE7F,,88=F,?,222?CCCFCGGGCGFEGEGGFFFGGGFFEFGGGGFGG:CEDCEGGCFEGCGEGGEGGGGGGAEEG::CEEECGGCCEDGG>E>>C:<>ECFEEG>EFEEGGDEGGGGG8?EGGGC=ECFC@F8AC8C=EG*CFGDGGGC)7C67FGDDF5795773C3:DD5
@M03364:396:000000000-C9LGT:1:1101:7227:7628 1:N:0:10
ACTCCCGGGAGGCAGCAGTGGGGAATATTGCACAATGGGCGCAAGCCTGATGCCGCGACGCCGCGTGCGGGATGGAGGCCTTCGGGTTGTAAACCGCTTTTGTTCAAGGGCAAGGCACGGTTTCGGCCGTGTTGAGTGGATTGTTCGAATAAGCACCGGCTAACTACGTGCCAGCAGCCGCGGTAATACGTAGGGTGCAAGCGTTATCCGGATTTATTGGGCGTAAAGGGCTCGTAGGCGGTTCGTCGCGTCCGGTGTGAAAGTCCATCGCTTAACGGTGGATCCGCGCCGGGT
+
GGGGGGGGGGGGGGGGGGFGGGGEGGGGGGGGGGGGGGGGGGGGGGGGGGGGG8FFGGGGGGGGGGGGGGGGGGGGGGGGGGGGGGGGGGGGGGGGGGGGGGGGGGGGGGGGFGGG@EGFCFFB3CFG*5>>:DFFFFGGFGFFFFGGGGFFGGGGGGGGGGGGGGGGGFGGGGGGFGGGGGGGGGGFGGGGGGGGGGGGGGGGGGGGGGGGGGGGGGGGGGGGGGFGGGGGGGGGGGGGGGGGGEGGGGGGGGGEGEGCGGGGGGGGGGGCFCFFGGC7BFFGGFGFGFFGG)
@M03364:396:000000000-C9LGT:1:1101:11554:7659 1:N:0:10
ACTCCTACGGGAGGCAGCAGTGGGGAATATTGCACAATGGGCGCAAGCCTGATGCAGCGACGCCGCGTGCGGGATGGAGGCCTTCGGGTTGTAAACCGCTTTTGTTCAAGGGCAAGGCACGGTTTCGGCCGTGTTGAGTGGATTGTTCGAATAAGCACCGGCTAACTACGTGCCAGCAGCCGCGGTAATACGTAGGGTGCAAGCGTTATCCGGATTTATTGGGCGTAAAGGGCTCGTAGGCGGTTCGTCGCGTCCGGTGTGAAAGTCCATCGCTTAACGGTGGATCCGCGCCGG
+
GGGGGGGGGGGGGGGGGGGGGGGGGGGGGGGGGGGGGGGGGGGGGGGGGGGGGGGGGGGGGGGGGGGGGGGGGGGGGGGGGGGGGGGGGGGGGGGGGGGGGGGGGGGGGGGGGGGGGGGGGBFGGGGG@@@@>BFFGFGFFGGGGGGGGGGGFGGGGGGGGGGGGGGGG*BCGGGGGGGGGGGGGGGGGGGGGCGGGGGGGGGGGGGGGGGGGDGGGGGFGGGGGG8EFGGGGGGGGGGGGGGGGGGGGGGGGGGGGGGGGCGFCFGGGGFDGGGDGGGGB@GFCG<FGFFGGG
@M03364:396:000000000-C9LGT:1:1101:4773:7664 1:N:0:10
ACTCCTACGGGAGGCAGCAGTGGGGAATATTGCACAATGGGCGCAAGCCTGATGCAGCGACGCCGCGTGCGGGATGGAGGCCTTCGGGTTGTAAACCGCTTTTGTTTGGGAGCAAGCCCTTCGGGGTGAGTGTACCTTTCGAATAAGCACCGGCTAACTACGTGCCAGCCGCCGCGGTAATACGTAGGGTGCGAGCGTTATCCGGAATTATTGGGCGTAAAGGGCTCGTAGGCGGTTCGTCGCGTCCGGTGTGAAAGTCCATCGCTTAACGGTGGATCCGCGCCGGGTACGGGG
+
GGGGGGGGGGGGGGGGGGGGGGGGGGGGGGGGGGGGGGGGGGGGGGGGGGGGGGGGGGGGGGGGGGGGGGGGGGGGGGGGGGGGGGGGGGGGGGGGGGGGGGGGFGGGGGGGGGGG=CFFFGF++@FF+8@8FCEFFGCGECCFFCGGFGFGEGGGGGGGGGFGGGGGG78FEGGGGGGGGGGGGGGGGGGGGCGGGGGGGGGGGGGGGGGFGGGGGG5C=FFDEFGGECGGGGGGGGGGGGGGGGGGGEG>CC9?FGGEFGGGGGGGGFGGGGGGFGFDFFGGGGG5C@ECD)
@M03364:396:000000000-C9LGT:1:1101:27032:7692 1:N:0:10
ACTCCTACGGGAGGCAGCAGTGGGGAATATTGCACAATGGGCGCAAGCCTGATGCAGCGACGCCGCGTGCGGGATGGAGGCCTTCGGGTTGTAAACCGCTTTTGTTCGAGGGCAAGACAAGATTGCGGCCGACGTAAGAGGATTGTTCGAATAAGCACCGGCTAACGACGTGCCAGCAGCCGCGGTAATACGTAGGGTGCAAGCGTTATCCGGATTTATTGGGCGGGAAGGGCTCGTAGGCGGGTCGTCGCGTCCGGTGTGAAAGTCCATCGCTTAACGGTGGATCCGCGCCGG
+
FGGGGGGGGGGGGGGGGGGGGGGGGGGGGGGGGGGGGGGGGGGGGGGGGGGGGGGGGG>FGGGGGGGGGGGGGGGG<FGGGGGGGGGGGGGGGGGGGGGGGGGEF>5:DD>+8FB+,,:,3-:@,:@CB*5*5*11,3,8,3,,>C,<BFCFCCFF,<@C@F**,4*88=BC7BFF7FF6CGGGEC>?ECFC<,;EG@E8<C+;E>8*;+<ECC58:+<@G688?**:8;EG5@>/*;C8CEG*:*:>*CEG*:EEG*>*;CFFGDG7>>FG3=C5:>CD8.:<7<C@5BFDGG
@M03364:396:000000000-C9LGT:1:1101:9380:7719 1:N:0:10
ACTCCTACGGGAGGCAGCAGTAGGGAATCTTCCACAATGGACGCAAGTCTGATGGAGCAACGCCGCGTGAGTGAAGAAGGTTTTCGGATCGTAAAGCTCTGTTGTTGGTGAAGAAGGATAGAGGTAGTAACTGGCCTTTATTTGACGGTAATCAACCAGAAAGTCACGGCTAACTACGTGCCAGCAGCCGCGGTAATACGTAGGTGGCAAGCGTTGTCCGGATTTATTGGGCGTAAAGCGAGCGCAGGCGGAAAAATAAGTCTAATGTGAAAGCCCTCGGCTTAACCGAGGAAC
+
GGGGGGGGGGGGGGGGGGGGGGGGGGGGGGGGGGGGGGGGGGGGGGGGGGGGGGGGGGGGGGGGGGGGGGGGGGGGGGGGGGGGGGGGGGGGGGGGGGGGGFFGGGFGGGGGGGEFFDGEC:CB5CFG,,9CF=FCFFGGGGGGGGGGGGGGGGGGGGGGGGGGGGGGGGGGGGGGGGGGGGGGGGGGGGGGGGGGGGGGFGGGGGGGGGGGGGGGGGGGGGGGGGGGGGGGGGGGGGGGGGGGGGGGGGGEGGGFFFGGEGGGGGGGGGGGGGGGGGGGFFGGGGFDGFFGGD
@M03364:396:000000000-C9LGT:1:1101:8346:7721 1:N:0:10
ACTCCTACGGGAGGCAGCAGTGGGGAATATTGCACAATGGGCGCAAGCCTGATGCAGCGACGCCGCGTGCGGGATGGAGGCCTTCGGGTTGTAAACCGCTTTTGTTCAAGGGCAAGGCACGTTTTCGGCCGTGTTGAGTGGATTGTTCGAATAAGCACCGGCTAACTACGTGCCAGCAGCCGCGGTAATACGTAGGGTGCAAGCGTTATCCGGATTTATTGGGCGTAAAGGGCTCGTAGGCGGTTCGTCGCGTCCGGTGTGAAAGTCCATCGCTTAACGGTGGATCCGCGCCGG
+
GGGGGGGGGGGGGGGGGGGGGGGGGGGGGGGGFGGGGGGGGGGGGGGGGGGGGGGGGGGGGGGGGGGGGEGGGGGGGGGGGGGGGGGGGGGGGGG9FEGGGGGGFGGFFFGGGFD=BBEFB8>,@FFGF@C>@FFCAFFGG9FFGGC;:F>D*8?FCFCEEG7*CFGGG:CCC:,CEFGGGGDFGGCEFGGF<AFGGGGDGGGGGGG5/0@EGCEGGFGGFFFGGG*18:FE>FGEG=CEFGG7CEEEEGEGGE5C38E7:9799*+**0<DCFE3C::D<FGG7FGFGE3CGD
@M03364:396:000000000-C9LGT:1:1101:13926:7726 1:N:0:10
ACTCCTACGGGAGGCAGCAGTAGGGAATCTTCCACAATGGACGCAAGTCTGATGGAGCAACGCCGCGTGAGTGAAGAAGGTTTTCGGATCGTAAAGCTCTGTTGTTGGTGAAGAAGGATAGTGGCAGCATCTGGCCATTATTTGACGGTAATCAACCAGAAAGTCACGGCTAACTACGTGCCAGCAGCCGCGGTAATACGTAGGGTGCAAGCGTTATCCGGATTTATTGGGCGTAAAGGGCTCGTAGGCGGTTCGTCGCGTCCGGTGTGAAAGTCCATCGCTTAACGGTGGATC
+
GGGGGGGGGDGGGGGGGGGGGGGGGGGGGGGGGGGGGGGGGGGDFEGGGGGGGGGGGGGGGGGGGGGGGGGGGGGGGGGGGGGGGGGFGGGGGGFFFGGGGCFFFEFGGGGGE?FFGGF:E@F8+AFC,5AD,<,,8BF9BFGFGGGGGG@FDGGGGGGGGGGFFGGGGCEEGGGGGGGGFGGGGGGCFGGGGFEGFGGGGGGGGGGGGGFFGGGGGFGGGGCECFGGGGGGGGGGGFGGDFGGCEGGGGGGGEGGDGGGGGDEGGGGGGGGGFCFCFFDFFF<FGGBD@BGGF
@M03364:396:000000000-C9LGT:1:1101:23446:7740 1:N:0:10
ACTCCTACGGGAGGCAGCAGTGGGGAATCTTCCGCAATGGACGAAAGTCTGACGGAGCAACGCCGCGTGAACGATGACGGCCTTCGGGTTGTAAAGTTCTGTTATACGGGACGAATGGTACGACGGTCAATCCCCGTCGTAAGTGACGGTACCGTAAGAGAAAGCCACGGCTAACTACGTGCCAGCAGCCGCGGTAATACGTAGGTGGCAAGCGTTGTCCGGAATTATTGGGCGTAAAGGGCGCGCAGGCGGGAGATCAAGTCTATCTTAAAAGTGCGGGGCTCAACCCCGTGG
+
GGGGGGGGGGGGGGGGGGGGGGGGGGGGGGGGGGGGGGGGGGGGGGGGGGGGGGGGGGGGGGGGGGGGGGGGGGGGGGGGGGGFGGGGGGGGGGGGGGGGGGGGGGGFGGGGGG:D<8CFECFF+@FF+,8,:FF+3>CFGFFFG=FFFGGGGGGGGGGGGGGGGGGGGFEGFGGFGGGGGGGGGGGGGGGGGGGGGGGGGGGGGGGGGGGGGGGGGGGGGGGGGG9FGGGGGGEEGGGGGGGGGGGGGGGGG=EEFGGGGGGDGGFDCDCFGGGDCDEDDB=FDCFFGDFCD5
@M03364:396:000000000-C9LGT:1:1101:26733:7742 1:N:0:10
ACTCCTACGGGAGGCAGCAGTGGGGAATCTTGCGCAATGGGGGCAACCCTGACGCAGCGACGCCGCGTGCGGGACGAAGGCCTTCGGGTCGTAAACCGCTTTCAGCAGGGACGAGGCCGCTACGGTGACAGTACCTGCAGAAGAAGCCCCGGCTAAATACGTGCCAGCAGCCGCGGTAATACGTATGGGGCGAGCGTTATCCGGATTCATTGGGCGTAAAGCGCGCGTAGGCGGCCCGTTAGGTCGGAGGTAAAAGCCCGGGGCTCAACCCCGGCGAGCCTCCGATACCGGCGG
+
GGGGGGGGGGGGGGGGGGGGGGGGGGGGGGGGGGGGGGGGGGGGGGGGGGGGGGGGGGGGGGGGGGGGGGGGGGGGGGGGGGGGGGGGGGGGGGGGGGGGGGGGGGGGGGGGGGFGFGFFF*>8*?FG,,78<FFEFFEGGGGGFCBFGFGGEEFGGGGGGFGGGGGGF08CEGGGEEGFGGG:EGFGGGGGGGGGGGGGGGGGGGGGGGGGGGGGGGGGGGGGGGGGGGGGGGGGGGGGGGGGGGGDGGGG?FCEDGGGGGGGGGGGGGGGDGGCCDGC@FGGGGGFGFFGGG
@M03364:396:000000000-C9LGT:1:1101:5602:7756 1:N:0:10
ATCCTACGGGAGGCAGCAGTGGGGAATATTGCACAATGGGGGAAACCCTGATGCAGCAACGCCGCGTGAGTGATGACGGCCTTCGGGTTGTAAAGCTCTGTCTTCAGGGACGATAATGACGGTACCTGAGGAGGAAGCCACGGCTAACTACGTGCCAGCAGCCGCGGTACTACGTAGGTGGCGAGCGTTGTCCGGATTTACTGGGCGTAAAGGGAGCGTAGGCGGATTTTTAAGTGAGATGTGAAATACTCGGGCTTAACCTGAGTGCTGCATTTCAAACTGGGAGTCTAGAGT
+
GGGGGGGGGGGGGGGGGGGGGGGGGGGGGGGCGGGGGGGGGGGGGGGGGGFGGGGGGGGGGGGGGGFEFGGGGGGGGGGGGGGGGGGGGGGGGGGGGGGGGGGGGGGGGGGGGGGGGGFGB+BA+CFF,,838+B>@FGGGGGGECGGGGGGGGGGGGGGGGGGGGGFE*?FFGGGGGGGGGGGGGGGGGGGGGGGCGGGGGGGGGEECEGGGGGEEGEGGGGEGDEEGGGGGGGGGFFCGGGCF?FGGGGGGGGGGGGGGGGFGGGGGFGGGGGGGFGGFFGGFCDFGFFGG>
@M03364:396:000000000-C9LGT:1:1101:9211:7814 1:N:0:10
ACTCCACGGAGGCAGCAGTGGGGAATATTGCACAATGGGCGCAAGCCTGATGCAGCGACGCCGCGTGCGGGATGGAGGCCTTCGGGTTGTAAACCGCTTTTGTTTGGGAGCAAGCCCTTCGGGGTGAGTGTACCTTTCGAATAAGCACCGGCTAACTACGTGCCAGCAGCCGCGGTAATACGTAGGGTGCGAGCGTTATCCGGAATTATTGGGCGTAAAGGGCTCGTAGGCGGTTCGTCGCGTCCGGCGTGAAAGTCCATCGCTTAACGGTGGATCCGCGTCGGGTACGGGCGG
+
GGGGGGGGGGGGGGGGGGEGGGGEGGGGGGGGGGGGGGGGGGGGGGGGGGGGGGGFGGGGGGGGGGGGGGGGGGGGGGGGGGGGGGGGGGGGGGGGGGGCGGGGGGGGGGGGGGGGGGGGGFFFCFCF,3@3@FGGGGGFGGGGFGCFGGGGGGGGGGGGFGGGGGGGGFGGGGGGGGGGGGGGGGGGGGGGGGGEGGGGFGGGGGG?FGGGGGGDGEGGGGGGGGE=FGGGGGGGGGGGEGGGGGG*88CEEGGGGGGGFGGFFGGGGGGGGGGGGGGGDFGGGGGFGFBGGG
@M03364:396:000000000-C9LGT:1:1101:26687:7826 1:N:0:10
ACTCCTACGGGAGGCAGCAGTGGGGAATATTGCACAATGGGCGAAAGCCTGATGCAGCAACGCCGCGTGAGCGATGAAGGCCTTCGGGTCGTAAAGCTCTGTCCTCAAGGAAGATAATGACGGTACTTGTGGAGGAAGCCCCGGCTAACTACGTGCCAGCAGCCGCGGTAATACGTAGGGTGCAAGCGTTATCCGGATTTATTGGGCGTAAAGGGCTCGTAGGCGGTTCGTCGCGTCCGGTGTGAAAGTCCATCGCTTAACGGTGGATCCGCGCCGGGTACGGGCGGGCTTG
+
GGGGGGGGGGGGGGGGGGGGGGGGGGGGGGGGGGGGGGGGGGGGGGGGGGGGGGGGGGGGGGGGGGGGGGGGGGGGGGGGGGGGGGGGGGGGGGGGGGGGGGGGGGG=FGGGGGGGEEF5CCF++8FGA,A8,BF:@FGGGGGGGGCFGGGGFFGGGGGGGGGGGGGGG*BFGGGCFGGGGGGGCGGGGGGGGGGGGCDFGGGGGGGGGGGGGFGGGGGGGGGGGGGGGGGGGGGGGGGGGGGGGGGGGGGGGGGGGGGGGGGGGGFGGGGGGGGGGGGGFFGGGGGFGFFG
@M03364:396:000000000-C9LGT:1:1101:9637:7827 1:N:0:10
ACTCCTACGGGAGGCAGCAGTGAGGAATATTGGTCAATGGACGCAGGTCTGAACCAGCCAAGTCGCGTGAGGGAAGGCGGTCCTATGGATTGTAAACCTCTTTTGTCGGGGAGTAACGTGCGGTACGCGTACCGTATTGAGAGTACCCGAAGAAAAAGCATCGGCTAACTCCGTGCCAGCAGCCGCGGTAATACGGAGGATGCGAGCGTTATCCGGATTTATTGGGCGTAAAGGGCTCGTAGGCGGTTCGTCGCGTCCGGTGTGAAAGTCCATCGCTTAACGGTGGATCCGCGC
+
GGGGGGGGGGGGGGGGGGGGGGGGGGGGGGGGGGGGGGGGGGGGGGGGGGGGGGGGGGGGGGGGGGGGGGGGGGGGGGGGGGGGGGGGGGGGGGGGGGGGGGGGGGGGGGGGGGGGGGGGGCF>@FGG38@@FFCFFGGGGGGGGGFGGGGGGGGGGGGGGGGGGGGGGFEGGGGGGGGGGGGGGGGGGGDFGGGGGGGGGGGGGGGGGGGGGGGGGEGGGGGGGGGGCEGGGGGGGGGGGGGGGGEEGGGGGGGGGGGGEGDCFGGGGGGGCCGDCGDFFFEGGDDFGFFFGG
@M03364:396:000000000-C9LGT:1:1101:3673:7844 1:N:0:10
ACTCCTACGGGAGGCAGCAGTGAGGAATATTGGTCAATGGGCGGAAGCCTGAACCAGCCATGCCGCGTGAAGGAATACGGTCCTATGGATTTTAAACTTCTTTTGTAAGGGAGCAATAAGGGGTACGTGTGGTCCGATGCGAGTACCTTACGAATAAGCATCGGCTAACTCCGTGCCAGCAGCCGCGGTAATACGGAGGATGCAAGCGTTATCCGGATTTATTGGGTTTAAAGGGTGCGTAGGCGGTTTGTTAAGTCAGCGGTGAAAGCGTTTCGCTCAACGAGATCATTGCCG
+
@FFEGGFGGEGGGDGG@GGGGE9CFFFF<FFEGEFGGFGFG@FEGGGGGGGGGG<EFEGGGGGGGGGGGGC9FECDE,CC:F=FGFEF?CEDEGGAEFF?FFGFGEG<AFF,?++B?F5,5:++8BCE,36+8,:8CFF+>FFEFA9@D,@C+<><FGGGG8CG:<:8@=,@@@C*>>F:FFA2>8C<F*:CAEFGGFGFFGGFFFGGGECB9FFCE*;9C9C9EF;8C69<7CCCCCEE*CEEEE8E*1;C++<0*0:6CGC:*0?7CG**9<EDDDGFF5*75**0:B=079
@M03364:396:000000000-C9LGT:1:1101:28154:7847 1:N:0:10
ACTCCTACGGGAGGCAGCAGTAGGGAATTTTCGGCAATGGGGGGAACCCTGACCGAGCAACGCCGCGTGAACGAGGAAGGCCTTCGGGTCGTAAAGTTCTGTTGCGAAGGAAGAACGCCGGCGGGAGGAAATGCCCTGCGGGTGACGGTACTTCGCGAGAAAGCCACGGCTAACTACGTGCCAGCAGCCGCGGTAATACGGAAGGTCCGGGCGTTATCCGGATTTATTGGGCGTAAAGCGCGCGTAGGCGGCCAGCCTGGTCGGGAGTCAAATCCGGGGGCTCAACCCCCGGCC
+
GGGGGGGGGGGGGGGGGGGGGGGGGGGGGGGGGGGGGGGGGGGGGGGGGGGGGGGGGGGGGGGGGGGGGGGGGGGGGGGGGGGGGGGGEGGGGGGGGGGGGGG9CFFGGGGGGGEGF7F7**4*/:CE+033,2<,28/**22:*<2:;:CE<<CEGGGGGGGGGGGGG*?8:CG7FEGFGGFFCCGG>:EGGGGCGGGGGGGGGGGGGGGGGGGCFGGGDG5CF7@FGGGGGEEGCCGGGGGGGGGGGGGGGGGGGFFECGCGD<55CFFDG9FDDGGGBDGGGGGFDE>)9C
@M03364:396:000000000-C9LGT:1:1101:8672:7853 1:N:0:10
ACTCCTACGGGAGGCAGCAGTGGGGAATATTGCACAATGGGGGAAACCCTGATGCAGCGACGCCGCGTGCGGGATGGAGGCCTTCGGGTTGTAAACCGCTTTTGTTCAAGGGCAAGGCACGGTTTCGGCAGTGTTGAGTGGATTGTTCGAATAAGCACCGGCTAACTACGTGCCAGCAGCCGCGGTAATACGTAGGGTGCAAGCGTTATCCGGATTTATTGGGCGTAAAGGGCGCGCAGGCGGCGTCGTAAGTCGGTCTTAAAAGTGCGGGGCTTAACCCCGTGAGGGGACCG
+
GGGGGGGGGGGGGGGGGGGGGGGGGGGGGGGGGGGGGGGGGGGGGGGGGGGGGGGGGGGGGGGGGGGGGGGGGGGGGFGGGGGGGGGGGGGGFGGGGGGGGGGGGGGGGGGGGGFG?CGGG7FBBFFG3+@3@3@:FFFFF@FGGGFFGGGGCFGGGGGGGGGGGGFGG*:CFGGGGGGGGGGGGGGDGGGFGCFGEGGGGGGCEGGEGGGGGEDGGGFGGGGGGG8EFFGGGGGGGGGEEGGGGGGGGGGGCFGGGGCEFF=FGGGFDGGGGGGGGGGGFFEG7DGFG@>CD
@M03364:396:000000000-C9LGT:1:1101:10748:7867 1:N:0:10
ACTCCTACGGGAGGCAGCAGTAGGGAATATTGCACAATGGAGGAAACTCTGATGCAGCCATGCCGCGTGTGTGAAGAAGGCCTTCGGGTTGTAAAGCTCTGTCTTCAGGGACGATAATGACGGTACCTGAGGAGGAAGCCACGGCTAACTACGTGCCAGCAGCCGCGGTAATACGTAGGTGGCGAGCGTTGTCCGGATTTACTGGGCGTAAAGGGAGCGTAGGCGGGAGGTCAAGTCTATCTTAAAAGTGCGGGGCTCAACCCCGTGAGGGGATGGAAACTGGTCTTCTTGAGT
+
GGGGGGGGGGGGGGGGGGGGGGGGGGGGGGGGGGGGGGGGGGGGGGGGGGGGGGGGGGGGGGGGGGGGGGGGGGGGGGGGGGGGGGGGGGGGGGGGGGGGGGGGGGGGGGGGGGGDGFGGGFFGGGGG,,84B?FCFGGGGGGGGGGGGGGGGGGGGGGGGGGGGGGGG7CGGGGGGGGGGGGGGGGGGGGGGGGGEFGGGGGGGGGGGGGGGGGGGGGGGGEGGGGGEGCGGGGGGFFGGGGFCFFCFGGGGGGGGGGGGGCEG*:9CGGGCEGGDGGGFFGGGGGFGFFGG>
@M03364:396:000000000-C9LGT:1:1101:13061:7891 1:N:0:10
ACTCCTACGGGAGGCAGCAGTGGGGAATATTGCACAATGGGGGGAACCCTGATGCAGCGACGCCGCGTGCGGGATGGAGGCCTTCGGGTCGTGAACCGCTTTTGATTGGGAGCAAGCGTGAGTGAGTGTCCCTTTCGAATAAGCACCGGCTAACTACGTGCCAGCAGCCGCGGTAATACGTAGGGTGCAAGCGTTGTCCGGAATCATTGGGCGTAAAGGGCTCGTAGGCGGTTCGTCGCGTCCGGTGTGAAAGTCCATCGCTTAACGGTGGATCCGCGCCGGGTACGGGCGGGC
+
GGGGGGGGGGGGGGGGGGGGGGGGGGGGGGGGGGGGGGGGGGGGFGGGGGGGGGGGGGGGGGGGGGGGGGGGGGGGGGGGGGGGGGGGGGGGGGGGGGGGGGGGGGGGGGGGGGGGGGGG*8?8,?FF2,7?CAFGEGGGGCGGGGGGGGGGGGGGGGGGGGGGGGGGGCCGGGDGGGGGGGGGGGGGGGGGGGGGGGGGGGGGGGGGGGGGGGEGGGGGGGGGGGCEGGGGGGGGGGGGGGGGGCECC9CFFGFGGFGGGGGGGGGGGGGDGFGF:DGD3@E79FGFGFEDG)
@M03364:396:000000000-C9LGT:1:1101:22108:7894 1:N:0:10
ACTCCTACGGGAGGCAGCAGTGAGGAATATTGGTCAATGGATGAGAATCTGAACCAGCCAAGTAGCGTGCAGGAAGACGGCCCTATGGGTTGTAAACTGCTTTTGTACGGGGATAAAGGAGGCTACGTGTAGCTTTTTGCAGGTACCGTACGAATAAGGACCGGCTAATTCCGTGCCAGCAGCCGCGGTAATACGTAGGGTGCAAGCGTTATCCGGATTTATTGGGCGTAAAGGGCTCGTAGGCGGTTCGTCGCGTCCGGTGTGAAAGTCCATCGCTTAACGGTGGATCCGCGC
+
GGGGGGGGGGGGGGGGGGGGGGGGGGGGGGGGGGGGGGGGGGGGGGGGGGGGGGGGGGGGGGGGGGGGGGGGGGGGGGGGGGGFGGGGGGGGGGGGGGGGGGGFGFGDFGGGGGGGGGGG<BFFFFGG=,A,,<C?EFGGGFGGGGCEGGDE+DFGGGGGFGGGGGDGGAFGGGGGGGGGGGGFGGGGFFGGGGGGGGGGGD<FFGGGGGGGGGGGGGGGGGGGGGGEEEEGGGGDGFGGGGGGGGEGGGGGGGGGDGGG/1*:9FF>FGGGGGGGGGGGFFD9<DC?FF59C<
@M03364:396:000000000-C9LGT:1:1101:23322:7926 1:N:0:10
ACTCCACGGGAGGCAGCAGTGGGGAATATTGCACAATGGGCGCAAGCCTGATGCAGCGACGCCGCGTGCGGGATGGAGGCCTTCGGGTTGTAAACCGCTTTTGTTCAAGGGCAAGGCACGGTTTCGGCCCTTTTGAGTGGATTGTTCGAATAAGCACCGGCTAACTACGTGCCAGCAGCCGCGGTAATACGTAGGGTGCAAGCGTTATCCGGATTTATTGGGCGTAAAGGGCTCGTAGGCGGTTCGTCGCGTCCGGTGTGAAAGTCCATCGCTTAACGGTGGATCCGCGCCGGG
+
GGGGGGGGGGGGGGGGGGGGGGGGGGGGGGGGGGGGGGGGGGGGGGGGGGGGGGGGGGGGGGGGGGGGGGGGGGGGGGGGGGGGGGGGGGGGGGGGGGGGGGGGGFFGGGGGGGGGGGGGGBFG,@FF++*,,,,+6<EFC9@FFFFBAFDGFGGGGGGGGEGGGGGGG<=FFGGGGGGGGGGGFDGGGGGGGCEGFGGDGGGGGGGGGGGGEG5CFFGGGGFGCEEGGGGDDFEEEGGGGGGGDGGGGGGGGGGGDGEGCFGFGFGGGDDGFGGGGGGC:BCGGGGFGFFGGG
@M03364:396:000000000-C9LGT:1:1101:25442:7929 1:N:0:10
ACTCCTACGGGAGGCAGCAGTGGGGAATATTGCACAATGGGCGCAAGCCTGATGCAGCGACGCCGCGTGCGGGATGGAGGCCTTCGGGTTGTAAACCGCTTTTGTTCGAGGGCAAGGCACGGTTTCGGGCGTGTTGAGTGGATTGTTCGAATAAGCACCGGCTAACTACGTGCCAGCAGCCGCGGTAATACGTAGGGTGCAAGCGTTATCCGGATTTATTGGGCGTAAAGGGCTCGTAGGCGGTTCGTCGCGTCCGGTGGGAAAGTCCATCGCTTAACGGTGGATCCGCGCCGG
+
GGGGGGGGGGGGGGGGGGGGGGGGGGGGGGGGGGGGGGGGGGGGGGGGGGGGGGGGGGGGGGGGGGGGGGGGGGGGGGGGGGGFGEGGGGGGGGGGGGGGGGGGGFF+BFEEGGGG7<FF+@F:+EFE**@3*8,,,@,8FFCFBCFEFFFG*FGGGFGGEGGGGGGGGGGGGGGCEGGGGGGEEECECGGG@<*:CFEDFGGGGGGGFGGGGCEEC9@:CFGGG?GGGFGGGGGGEGGGGGG5::CECEEGEEGGG87*8:CCEGFGGGFDGGFDGGGG<FGC*99:57>DCD
@M03364:396:000000000-C9LGT:1:1101:23837:7944 1:N:0:10
ACTCCTACGGGAGGCAGCAGTGGGGAATATTGCACAATGGGCGAAAGCCTGATGCAGCAACGCCGCGTGAGCGATGAAGGCCTTCGGGTCGTAAAGCTCTGTCCTCAAGGAAGATAATGACGGTCCTTGAGGAGGAAGCCCCGGCTAACTACGTGCCAGCAGCCGCGGTCATACGTAGGGGGCTAGCGTTATCCGGATTTACTGGGCGTAAAGGGTGCGTAGGTGGTTTCTTAAGTCAGGAGTGAAAGGCTACGGCTCAACCGTAGTAAGCTCTTGAAACTGGGAAACTTGAGT
+
GGGGGGGGGGGGGGGGGGGGGGGGGGGGGGGGGGGGGGGGGGGGGGGGGGGGGGGGGGGGGGGGGGGGGGGGGGGGGGGGGGGGGGGGGGGGGGGGGGGGGGGGGGGFGGGDFGFF9FFEF8@8+8FF558,,8=>DFFGGGGFGG:FGGFGFGGGGGGGGGGGGGGGG<EGGGGGGGGGGGGGGGGGGGGGGGGGGGGGGGGGGGGGGGGGGGGGGGGGGGGGGGGGGGFGGGGGGGGGGGGGGGGGGGGGGGGGGGGGGGGGGGGGGGGFFFGGGGGCFFGGCFGFC?FDD*
@M03364:396:000000000-C9LGT:1:1101:9054:7951 1:N:0:10
ACTCCTACGGGAGGCAGCAGTGGGGAATATTGCACAATGGAGGGAACTCTGATGCAGCGACGCCGCGTGAGTGAGGAAGTATTTCGGTATGTAAAGCTCTATCAGCAGGGACGAGGCCGCACGGTGACGTTCCCTGCAGAAGAAGCCCCGGCTAACTACGTGCCAGCAGCCGCGGTAATACGTAGGGGGCGAGCGTTATCCGGATTCATTGGGCGTAAAGCGCGCGTAGGCGGCCTGCTAGGTCGGGACTCAAATCCGGGGGCTCAACCCCCGCCCGGTCCCGATACCGACAGG
+
GGGGGGGGGGGGGGGGGGGGGGGGGGGGGGGGGGGGGGGGGGGGGGGGGGGGGGGGGGGGGGGGGGGGG7FFFGFGGGGGGGFGGGGGGGGGGGGGGGGGFGGGGGGGGGGGGG@7FFGG++8@FFGG+83,33>DFGG9FB<FFGCFGG>@FFGGGGGGGGGGGAD@FFGDGDGGDGGGGGGFFGGGGGG5CCEGGGGGGGG?CGGCFFFGFCEGGDFGGGGGGGGGEGGGGGDEFGGGGGGGGGDEEFCGF9CCFEGGG5C=FFGGFGGGDCEGCDGDDFED>5)7C>D3>7
@M03364:396:000000000-C9LGT:1:1101:18479:7965 1:N:0:10
ACTCCTACGGGAGGCAGCAGTGGGGAATATTGCACAATGGGCGCAAGCCTGATGCAGCGACGCCGCGTGCGGGATGGAGGCCTTCGGGTTGTAAACCGCTTTTGTTCAAGGGCAAGGCACGATTTCGGCCGTGTTGAGTGGATTGTTCGAATAAGCACCGGCTAACTACGTGCCAGCAGCCGCGGTAATACGTAGGGTGCAAGCGTTATCCGGATTTATTGGGCGTAAAGGGCTCGTAGGCGGTTCGTCGCGTCCGGTGTGAAAGTCCATCGCTTAACGGTGGATCCGCGCCGG
+
GGGGGGGGGGGGGGGGGGGGGGGGGGGGGGGGGGGGGGGGGGGGGGGGGGGGGGGGGGGGGGGGGGGGGGGGGGGGGGGGGGGGGGGGGGGGGGGGGGGGGGGGGGGGGGGGGGGG@FFGG-=<+@FG:+@55@:,DFFFGFFCGCFGGGGGEGGGGGGGGGGGGGGGG*CGGGGGGGGGGGGGGGCEGGFECFGGGGGGGGGGGGGGGGGGGECEFGDGGGGGGECGGFGGGGGGGGGGGGGGGGGGGGGGGGGGGEG7C<CFFGFDDGGGGCF<FGGGDFGGGGGFGFBGGG
@M03364:396:000000000-C9LGT:1:1101:11134:7968 1:N:0:10
ACTCCTACGGGAGGCAGCAGTAGGGAATCTTCCACAATGGGCGCAAGCCTGATGGAGCAACACCGCGTGAGTGAAGAAGGGTTTCGGCTCGTAAAGCTCTGTTGTTGGAGAAGAACGTGCGTGCGAGTCACTGTTCACGCAGTGACGGTATCCAACCAGAAAGTCACGGCTAACTACGTGCCAGCAGCCGCGGTAATACGTAGGTGGCAAGCGTTATCCGGATTTATTGGGCGTAAAGCGAGCGCAGGCGGTTGCTTAGGTCTGATGTGAAAGCCTTCGGCTTAACCGAAGA
+
GGGGGGGGGGGGGGGGGGGGGGGGGGGGGGGGGGGGGGGGGGGGGGGGGGGGGGGGGGGGGGGGGGGGGGGGGGGGGGGGGGGGGGGGGFGGGGGGGGGGGGGGGGGGGGGGGGGGFFF?FBB+@FFG3,C,,BEFFFGDCFGGGGGGGGDFFGGGGGFGGFGGGGFGGGCGGGGGGGGGGGGGGGGGGGGGGGDDGGGGGDGGFGGGGGGGGEGDGFGGGG:5C?CCGGGFGGGGGGGGGGGEGGGGGGGGGGFGGCGFGGGGDGGGFGGGGGGGGFGGBFE4?CGFCDFD
@M03364:396:000000000-C9LGT:1:1101:22523:7968 1:N:0:10
ACTCCTACGGGAGGCAGCAGTGGGGAATCTTCCGCAATGGACGAAAGTCTGACGGAGCAACGCCGCGTGAACGATGACGGCCTTCGGGTTGTAAAGTTCTGTTCTCCGGGACGAGTGTTACAACAGTCATTACCCATCGTACGTGACGGTACCGTAAGAGAAAGCCACGCATAACTACGTGCCAGCAGCCGCGGTAATACGTAGGTGGCAAGCGATGTCCGGAATTTTTGGGCGTAAAGGGCGCGCAGGCGGCGTCGTAAGTCGGTCTTAAAAGTGCGGGGCTTAACCCCGCG
+
CEFGGGGGGGE@EE;FCGGFGGG@@6FFGGFFGGGGGGGGGEEECECFFDEGFGGCCB@EEECFGGEFEFGGGGGGFFGDCFFB5BFCGGGFC?FGGGGEBFG,C,BFGGGEF:+3B3CF9<3>,:EF,,3,3,,,838F8++5,@FFGGF7FGGGGGFFFFGFCCGGC**6CC,FCFCAF<@F,BF>7*=@F7C:=FB:8CFG8E9CFF?F55*280<7C?*18@+3<EC=G=CE889CGGG5E*8C=8EG5C?EDCGDGG7CEGD3>7:C*<<0*9CDF5EFCCC6*)0)9
@M03364:396:000000000-C9LGT:1:1101:20749:8011 1:N:0:10
ACTCCTACGGGAGGCAGCAGTGAGGAATATTGGTCAATGGGCGGAAGCCTGAACCAGCCAAGTCGCGTGAAGGATGAAGGTATTATGTATTGTAAACTTCTTTAGCAGTGGAGAAATAAGGGGGTCGCGACCCCTGATGCTAGTACACTGAGAATAAGCATCGGCTAACTCTGTGCCAGCAGCCGCGGTAAGACAGAGGATGCAAGCGTTATCCGGAATGATTGGGCGTAAAGCGTCTGTAGGTGGCTTTTCAAGTCCGCCGTCAAATCCCAGGGCTCAACCCTGGACAGGCGG
+
GGGGGGGGGGGGGGGGGGGGGGGGGGGGGGGGGGGGGGGGGGGGGGGGGGGGGGGGGGGGGGGGGGGGGGGGGGGGGGGGGFGGGGGGGGGGGGGGGGGGGGGGGGGGGGGFGGBFFFFFAFF++8FFC+@3+8>+@FGGGAFGGGGGGGGGAFGGGGGGGGGGGGGGGCGGGGGGGGGGGGGGGGGGGGGGGGGGGGGGGGGGGGGGGGGGGGGGGGFGGGGGGGGEGGEGGFGGGGGGGGGGGGGGGGFGGGGGGGGGCEGGGGGGGGGGDGGGGGGGFFGGGGFFGFFGGG
@M03364:396:000000000-C9LGT:1:1101:5731:8024 1:N:0:10
ACTCCTACGGGAGGCAGCAGTGGGGAATATTGGGCAATGGACGCAAGTCTGACCCAGCAACGCCGCGTGAAGGAAGAAGGCTTTCGGGTTGTAAACTTCTTTTGTCAGGGAAGAGCAGAAGCCGGTACCTGCCGAATAAGCCACGGCTAACTACGTGCCAGCAGCCGCGGTAATACGTAGGTGGCAAGCGTTGTCCGGATTTATTGGGCGTAAAGCGAGCGCAGGCGGAAAGATAAGTCTGAAGTGAAAGCCCCCGGCTTAACCGGGGAACTGCTTCGGAAACTGTCCTTCTTG
+
GGGGGGGGGGGGGGGGGGGGGGGGGGGGGGGGGGGGGGGGGGGGGGGGGGGGGGGGGGGGGGGGGGGGGGGGGGGGGGGGGGGGGGGGGGGGGGGGGCGFEGG<EDD<FGG?FFFG=FFF?-8+>@CFE5C,8+@+83,3DFFD@FEFEGGGFGGGGGFB@BEGGGGGG*=FDGGGGCEFFGGGGFCCFGE8FFGFGG7B<<:C<2CFGGCGGGGGGGGGEGGGGGGG>8>EEGGGGGGGGFGGGGGGCFGGGGGGGGGGG?FGGCEGCCFFCFGGFDGDD>GGGGGFGFFC7?
@M03364:396:000000000-C9LGT:1:1101:27616:8081 1:N:0:10
ACTCCTACGGGAGGCAGCAGTGGGGAATATTGCACAATGGGCGAAAGCCTGATGCAGCAACGCCGCGTGAGCGATGAAGGCCTTCGGGTCGTAAAGCTCTGTCCTCAAGGAAGATAATGACGGTACTTGCGCAGGAAGCCCCGGCTAACTACGTGCCAGCAGCCGCGGTAATACGTAGGGGGCTAGCGTTATCCGGATTTACTGGGCGTAAAGGGTGCGTAGGTGGTTTCTTAAGTCAGGAGTGAAAGGCTACGGCTCAACCGTAGTAAGCTCTTGAAACTGGGAGACTTGAGT
+
GGGGGGGGGGGGGGGGGGGGGGGGGGGGGGGGGGGGGGGGGGGGGGGGGGGGGGGGGGGGGGGGGGGGGGGGGGGGGGGGGGGGGGGGGGGGGGGGGGGGGGGDGGG,FGGGGGGA,CFFF=FF+FFGC,@+3@:+DFGFFD7FCFFGGGGGGGGGGGGGGGGGGGGGG7BFGGGGGGGGGGGGGGGGGGDGG?FGGCEFGGGGGGGGGGGGGEGGGGGGGGGGGG5FGGGGGGGGGGGGCGGGGGGGGGGGGGGGGGGGFFGGFDGGGGGFGFGGGGGG?BGGGGGFGFFGG*
@M03364:396:000000000-C9LGT:1:1101:9398:8083 1:N:0:10
ACTCCTACGGGAGGCAGCAGTGGGGAATATTGCACAATGGGGGAAACCCTGATGCAGCAACGCCGCGTGAGTGATGACGGTCTTCGGATTGTAAAGCTCTGTCTTCAGGAACGATAATGACGGTACCTGTGGAGGAAGCCACGGCTAACTACGTGCCAGCAGCCGCGGTAATACGTAGGTGGCGAGCATTGTCCGGATTTACTGGGCGTAAAGGGGGCGCAGGTGGCGAGGCAAGTCAGAAGTGAAAGCCCGGGGCTCAACCCCGGGACTGCTTTTGAAACTGTCTGGCTGG
+
GGGGGGGGGGGGGGGGGGGGFGGGGGGGGGGGGGGGGGGGGGGGGGGGGGGGGGGGGGGGGGGGGGGGGGGGGGGGGGGGGGGGGGGCGGGGGGGGGGGGGGGFGGGFGGGGGGGG+EFGE-@=>CGGF,A3,<F7FGGGFGGGGCFFGGGGGGGGGGGGGGGGGGGGG*8FFGGGGGGGGGGGDEGGGGGGGGGGGGGGGGFGGGGGEGGGGGGGGGGGGGGCCFCCEEGGGGGGGGGFFFGGGGGGGGGGGGGGGGGGGGGGGGCDDGGGFFFGGGGGFFGC7CGFGFFG
@M03364:396:000000000-C9LGT:1:1101:15895:8085 1:N:0:10
ACTCCTACGGGAGGCAGCAGTGGGGAATCTTGCGCAATGGGGGCAACCCTGACGCAGCGACGCCGCGTGCGGGACGAAGGCCTTCGGGTCGTAAACCGCTTTCAGCAGGGACGAGGCCGCTCCGGTGACAGTACCTGCAGAAGAAGCCCCGGCTAACTACGTGCCAGCAGCCGCGGTAATACGTAGGTGGCAAGCGTTGTCCGGAATTATTGGGCGTAAAGGGCGCGCAGGCGGCGTCGTAAGTCGGTCTTAAAAGTGCGGGGCTTAACCCCGTGAGGGGACCGAAACTGCGAT
+
GGGGGGGGGGGGGGGGGGGGGGGGGGGGGGGGGGGGGGGGGGGGGGGGGGGGGGGGGGGGGGGGGGGGGGGGGGGGGGGGGGGGGGGGGGGGGGGGGGGGGGG<FGGGGGGGGFCFFGGGG*F<*4CF:,78<3@FCGGGGGGGC:FFGGGGGGDGGGGGGGGGGGGGGFGGGGGGGGGGGGGGGGGGGFGGGGGGGGGGGGGGECFGGGGGGGGEG5CGGGGGGGGGGGGGGGGGGGGGGFFGFEGGGDGFGCGFFGGGE=DEGFGGGGGGGEGGGGGGDBGGDDGBGFFC37
@M03364:396:000000000-C9LGT:1:1101:22737:8127 1:N:0:10
ACTCCTACGGGAGGCAGCAGTGGGGAATATTGCACAATGGGGGGAACCCTGATGCAGCGACGCCGCGTGCGGGATGGAGGCCTTCGGGTCGTGAACCGCTTTTGATTGGGAGCAAGCGTGAGTGAGTGTACCTTTCGAATAAGCACCGGCTAACTACGTGCCAGCAGCCGCGGTAATACGTAGGGTGCAAGCGTTGTCCGGAATCATTGGGCGTAAAGGGCTCGTAGGCGGTTCGTCGCGTCCGGTGTGAAAGCCCATCGCTTAACGGTGGGTCTGCGCCGGGTACGGGCGGGC
+
GGGGGGGGGGGGGGGGGGGGGGGGGGGGGGGGGGGGGGGGGGGGGGGGGGGGGGGGGGGGGGGGGGGGGGGGGGGGGGGGGGGGGGGGGGGGGGGGGGGGGGGGGGGGGGGGGGGGFGGGG=FF8?FF<,7?2<CFCFFGGGGGGGGGGGGGGGGGGGGGGGGGGGGGGEGGGGGGGGGGFGGGGGGGGFGGGGGGGGGGGGGGGGGGGGGFGGGGGGGGGGGGGGGGGGGGGGGGGGGGGGGGGEEGGFEFGGFGGGGGGGGGGGGGDCGGCFGGGGGGFFGGDCDEGFEGD)
@M03364:396:000000000-C9LGT:1:1101:7060:8139 1:N:0:10
ACTCCTACGGGAGGCAGCAGTGGGGAATATTGCACAATGGGCGCAAGCCTGATGCAGCGACGCCGCGTGCGGGATGGAGGCCTTCGGGTTGTAAACCGCTTTTGTTTGGGAGCAAGCCCTTCGGGGTGAGTGTCCCTTTCGAATAAGCACCGGCTAACTACGTGCCAGCCGCCGCGGTAATACGTAGGGTGCGAGCGTTATCCGGAATTATTGGGCGTAAAGGGCTCGTAGGCGGTTCGTCGCGTCCGGTGTGAAAGTCCATCGCTTAACGGTGGATCCGCGTCGGGTACGGGC
+
GGGGGGGGGGGGGGGGGGGGGGGGGGGGGGGGGGGGGGGGGGGGGGGGGGGGGGGGGGGGGGGGGGGGGGGGGGGGGGGGGGGGGGGGGGGGGGGGGGGGGGGGGGGGGGGGDGGGFEG@EFF<+@FG+,@8@,@E@FGGGGEFFFFGGGGGGGGGGGGGGGGGGGGGG*BFEFGGGDGDGGGFCEGGGCCDG>EGGGGGGGGGGG*AFGGGGGGGGGGEGGGGGGGGGGGGGGGGGGGGGGGGGEECE8C7E?CFGEF?CEGGGFGDFFGGGGGGGGGGFFGDGGGF3FDDG)
@M03364:396:000000000-C9LGT:1:1101:27854:8142 1:N:0:10
ACTCCTACGGGAGGCAGCAGTGGGGAATATTGCACAATGGGGGAAACCCTGATGCAGCGACGCCGCGTGAAGGAAGAAGTATCTCGGTATGTAAACTTCTATCAGCAAGGAAGAAATTGACAGTTCCTATGAATGAAGCCACGGCTAACTACGTGCCAGCAGCCGCGGTAATACGTAGGTGGCGAGCGTTGTCCGGATTTACTGGGCGTAAAGGGAGCGTAGGCGGATTTTTAAGTGAGATGTGAAATACTCGGGCTTAACCTGAGTGCTGCATTTCAAACTGGAAGTCTAG
+
GGGGGGGGGGGGGGGGGGGGGGGGGGGGGGGGGGGGGGGGGGGGGGGGGGGGGGGGGGGGGGGGGGGGGGGGGGGGGGGGGGGGGGGGGGGGGGGGGGGGGGGGGFD,BEGGGGGG,5CDB-C:@<FG<CC,<,,,C?=FG@7@+@FFFGFF@FG7CG<FFFGGCFFGG*>@FGGGGGGGGGGGD7CFFGGGG9FGGEGFGGGGGGGGEGGGGGGFDGGGGGEGGGCECGGGC8@FCCGGGGGGGDFGGGCGGGGGGGGFG7>EGGGGGGGGFDFGGFCGFFGGFGGFGFFG
@M03364:396:000000000-C9LGT:1:1101:14596:8160 1:N:0:10
ACTCCTACGGGAGGCAGCAGTGGGGAATATTGCACAATGGGCGCAAGCCTGATGCAGCGACGCCGCGTGCGGGATGGAGGCCTTCGGGTTGTAAACCGCTTTTGTTCGAGGGCAAGGCACGGTTTCGGCCGTGTTGAGGGGATTGTTCGAATAAGCACCGGCTAACTACGTGCCAGCAGCCGCGGTAATACGTAGGGTGCAAGCGTTATCCGGATTTATTGGGCGTAAAGGGCTCGTAGGCGGTTCGTCGCGTCCGGTGTGAAAGTCCATCGCTTAACGGTGGGTCCGCGCCGG
+
GGGGGGGGGGGEGGGGGGGGGGGGGGGGGGGGGGGGGGGGGGECGGGGGGGGDGGGGGGGGGGGGGGGGEGFGGEGCBFGGGGGGGGFGGGGFFGGGGGGGG?FGGF+BDFCFGDGDFFFG7>FCFCEGF3553,@CF,>7<F7>?FAFC:7*8<<>FGFGGGFFFF,C<<<CGFGCGFFGGGGG??5AGGFF:CEE@E>CFGGG8:8CCFGGEE5?:00<FG8C5/;;ACCC:EGCCCCFGDGEDEE**::*:CE51*:;<*:9*+:>CCCD*29*0:>5>C)9*<@3>3>DD
@M03364:396:000000000-C9LGT:1:1101:26353:8162 1:N:0:10
ACTCCTACGGGAGGCAGCAGTGGGGAATATTGCACAATGGGCGCAAGCCTGATGCAGCGACGCCGCGTGCGGGATGGAGGCCTTCGGGTTGTAAACCGCTTTTGTTCAAGGGCAAGTCAACGTTACGGTTGTTTTGAGTGGAGTGTTCGAATAAGCACCGGCTAACTACTTGCCAGCAGCCGCGGTAATAAGTAGGGTGCAAGCGTTATCCGGATTTATTGGGCGTAAAGCGAGCGCAGGCGGTTGCTTAGGTCTGATGTGAAAGCCTTCGGCTTAACCGAAGAAGTGCATCGG
+
GGGGGGGGGGGGGGGGGGGGGGFGGGGGGGGGGFGGGGGGGGEDFFGGGGGGGFGFGG@CFFCFGEGGG?FEGGEF+BFGEG8EFDGGFEGGGGGGGGGCBFG<F<F9,CC+FCB<,3C,::D<,BFE:+83,3,,38=@*@,6,7D;CC<FCFC:DEG7:C@F7:9FC,,2<3B:CGFG*<@7C8<FFF292,?@:*;CCF?>*;8ECEFC8;8*<@FGCFGFGG*C897CECEEEEE:=CE5*:F?FC+9<0<C7<CFG+7CD567:FGDDF*7CG7CD)/972>6*/9FGG
@M03364:396:000000000-C9LGT:1:1101:4000:8173 1:N:0:10
ACTCCTACGGGAGGCAGCAGTGAGGAATATTGGTCAATGGACGAGAGTCTGAACCAGCCAAGTAGCGTGCAGGACGACGGCCCTATGGGTTGTAAACTGCTTTTATGCGGGGATAAAGTGGGCCACGTGTGGTCTATTGCAGGTACCGCAAGAATAAGGACCGGCTAATTCCGTGCCAGCAGCCGCGGTAATACGGAAGGTCCGGGCGTTATCCGGATTTATTGGGTTTAAAGGGAGCGTAGGCCGGATGGCAAGCGTGTTGTGAAATGTCGGGGCCCAACCTTGGCACTGC
+
GGGGGGGGGGGGGGGGGGGGFGGGGGGGGGGGGGGGGGGGGGGGGGGGGGGGGGGGGGGGGGGGGGGGGGGGGGGGGGGGGGGGGGGGGGGGGGGGGGGGGGGGGGGGGGGGGGGG9FGFGGFB>BFGFFD8BFG9EFGGFGGGGFGGGGEG8DGGGGGGGGGGGGGGGFGGGGGGGGGGGGGGGGGGGEGFGGGGGGFGGGGGGGGGGGGGGGGGGEGGGGGGGGECAFF7<FGGGGCEE55FGGCGGG>E8?CFGGGGGGGC+:FG7C?93CEDCDC<DFGGFFFFG?@C
@M03364:396:000000000-C9LGT:1:1101:14012:8174 1:N:0:10
ACTCCTACGGGAGGCAGCAGTAGGGAATCTTCCACAATGGACGCAAGTCTGATGGAGCAACGCCGCGTGAGTGAAGAAGGTTTTCGGATCGTAAAGCTCTGTTGTTGGTGAAGAAGGATAGAGGTAGTACCTGGCCTTTATTTGACGGTAATCAACCAGAAAGTCACGGCTAACTACGTGCCAGCAGCCGCGGTAATACGTAGGTGGCAAGCGTTGTCCGGATTTATTGGGCGTAAAGCGAGCGCAGGCGGATTTTTAAGTGAGATGTGAAATACTCGGGCTTAACCTGAGTGC
+
GGGGGGGGGGGGGGGGGGGGGGGGGGGGGGGGGGGGGGGGGGGGGGGGGGGGGGGGGGGGGGGGGGGGGGDGGGGGGGGGGGGGGGGGGGGGGGGGGGGGGFFGGGGGGGGGGFFFBFF,E-:,:CFG?<CE<<FBFEGGGGGGGGGGGGCFGGGGGGGGGGGGGGGGGGEGGGGGGGGGGGGGGGGGGGGGGGGGGFGGGGGGGGGGGGFGGGGGGGGGGGGGGGGGGGGGGGGGGGGGGGEGCCGGGGGGG=FGFGGGFGGGGGGGGGGGGGGGGGGGFFGGGGFFGFFGG=
@M03364:396:000000000-C9LGT:1:1101:5484:8209 1:N:0:10
ACTCCTACGGGAGGCAGCAGTGGGGAATATTGCACAATGGGGGAAACCCTGATGCAGCAACGCCGCGTGAGTGATGACGGCCTTCGGGTTGTAAAGCTCTGTCTTCAGGGACGATAATGACGGTACCTGAGGAGGAAGCCACGGCTAACTACGTGCCAGCAGCCGCGGTCATACGTAGGTGGCGAGCGTTGTCCGGATTTACTGGGCGTAAAGGGAGCGTAGGCGGCCCGTTAGGTCGGAGGTAAAAGCCCGGGGCTCAACCCCGGCGAGCCTCCGATACCGGCGGGCTCGAGG
+
GGGGGGGGGGGGGGGGGGGGGGGGGGGGGGGGGGGGGGGGGGGGGGGGGGGGGGGGGGGGGGGGGGGGGGGGGGGGGGGGGGGGGGGGGGGGGGGGGGGGGGGGGGGCFGGGGGGG@FGGG-@C+8EF,88+:BF+@FGGGGDFGGGGGGFGGGGGGGGGGGGGGGGGG*=CFFGEGGGGGGGGGGGGCEGGGGGGGEGGGGGGGGGGGGGGGGGGGGGEGGGGGGGGGG*AEGGGFGGGGGCFGGGGDFGGGGGGDGGGGFGGGGGGDGCDFFGGGGCDF@EGGGGF9FF<D)
@M03364:396:000000000-C9LGT:1:1101:14096:8224 1:N:0:10
ACTCCTACGGGAGGCAGCAGTAGGGAATCTTCCACAATGGACGCAAGTCTGATGGAGCAACGCCGCGTGAGTGAAGAAGGTTTTCGGATCGTAAAGCTCTGTTGTTGGTGAAGAAGGATAGTGGGAGCCACTGGCCATTATTTGACGGTAATCAACCAGAAAGTCACGGCTAACTACGTGCCAGCAGCCGCGGTAATACGTAGGTGGCAAGCGTTGTCCGGATTTATTGGGCGTAAAGCGAGCGCAGGCGGAATGATAAGTCTGATGTGAAAGCCCACGGCTCAACCGTGGAAC
+
GGGGGGGGGGGGGGGGGGGGGGGGGGGGGGGGGGGGGGGGGGGGGGGFGGGGGGGGGGGGGGGGGGGGGGGGGGGGGFGGGGGGGGGGGGGGGGGGGGGGGGGGGGGGGGGGGGFGFAEA=-?,,BFG+ADA,8:DFFGGGCFD<F7CFFFFGGGGGGGGGGGGGGGGGGEFGGGGGGGGGGGGGGGGGGGGGGGGGFGGGEGGGGGGGFGGGGGGGGGGD=FEFGGGGGGGGGGGGGGGGGGGGGGGGGGEGGGGGFGGGGGGFGGGGGGGGGGCCGEDBEGFFCFBDFFG=9
@M03364:396:000000000-C9LGT:1:1101:25037:8227 1:N:0:10
ACTCCTACGGGAGGCAGCAGTGGGGAATCTTGCGCAATGGGGGCAACCCTGACGCAGCGACGCCGCGTGCGGGACGAAGGCCTTCGGGTCGTAAACCTCTTTCAGCAGGGACGAGGCCGCTGCTGTGATCGTGCCTGCTGATGACGCTCCGGTTAAATACGTGCCAGCAACCGCGGTAATACGTATGGGGCGAGCGTTATCCGGATTCATTGGGCGTGAAGCGCGCGTAGGCGGCCCGTTAGGGCGGGGGTAAACGCCCGGGGCTCAACACCGGCGAGCCTCCGTTACCGGCGG
+
GGGFGGGGGGGGGGGGGGGGGCGGGGGGGGGGCFGGGGGGGGGGGG<FGGGGGGGGGGCGGGGGGGGGGC@FGGEFGDG7FF<FGGGGACFGGGGGC,B,3C=,,,:,@FGBFG*>7FF*<**3,8<F,,6@,*8,,,38?,CFB7+*8=1C1=*,82?:CFFG@?7:B:C<8EGC:**20<8<+0A:C>88C***//**02*:18*<99E<F>5***2/:0/:***2:C8+*2***//**/2***/1*/**33+21*2*:EC:57+**0*9<*:C3C5>@4=5/0*0*0)/7D
@M03364:396:000000000-C9LGT:1:1101:9920:8235 1:N:0:10
ACTCCTACGGGAGGCAGCAGTGGGGAATATTGCACAATGGGCGCAAGCCTGATGCAGCGACGCCGCGTGCGGGATGGAGGCCTTCGGGTTGTAAACCGCTTTTGTTCAAGGGCAAGGCACGGTTTCGGCCGTGTTGAGTGGATTGTTCGAATAAGCACCGGCTAACTACGTGCCAGCAGCCGCGGTAATACGTAGGGTGCAAGCGTTATCCGGATTTATTGGGCGTAAAGGGCTCGTAGGCGGTTCGTCGCGTCCGGGGTGAAAGTCCATCGCTTAACGGTGGATCCGCGCCGG
+
GGGGGGGGGGGGGGGGGGGGGGGGGGGGGGGGGGGGGGGGGGGGGGGGGGGGGGGGGGGGGGGGGGGGGGGGGGGGGGGGGGGGGGGGGGGGGGGGGGGGGGGGGGGFGGGGGGFGFGGGG7>FCFGG++@3@DFGGFFGGGGCFFGGGGGGFFGGGGGGGGGGGGGGGGGGGGGGGGGGGGGGGGEEGGGGFCFGGGGGGGGGGGGGGGGGGGGCCCFDGGGGGGDEGGGGGGGGGGGGGGG=EGEGGGGGCEGGG*/*:@DFGGGGGGGGGGGDGGGGEFGGGGGFFB:DDG
@M03364:396:000000000-C9LGT:1:1101:8993:8240 1:N:0:10
ACTCCTACGGGAGGCAGCAGTAGGGAATCTTCCGCAATGGACGAAAGTCTGACGGAGCAACGCCGCGTGAGTGAAGAAGGTTTTCGGATCGTAAAACTCTGTTGTCGGAGAAGAACCAGTAGGCGAGTACCTGTTCCTACCTTGACGGTACCCGACCAGAAAGCCACGGCTAACTACGTGCCAGCAGCCGCGGTAATACGTAGGTGGCAAGCGTTGTCCGGATTTATTGGGTTTAAAGGGTGCGTAGGCGGATGGGTAAGTCAGCGGTGAAATGTCCCGGCTCAACCGGGGAAC
+
GGGGGGGGGGGGGGGGGGGGGGGGGGGGGGGGGGGGGGGGFGGGGGGGGGGGGGGGGGGGGGGGGGGGGGGGGGGGGFGGGGGGGGGGGGGGGGGGGGGGGGGFGGGGGGGGGGCG<BFG9<A,8@FG,,933EFFFFCFGGGGFGFGGGEFGGGGGGGGGGGGGGGGDEGGGGGGGGFGGGGGGGGGGEGGGGGGGGFGGGGGGGGGGGGGCGGGGGGGGGGDGGGFGGGEGGGGGGFDGG=EGGGGGDGDGGGGFGGGGGGGGGGGGGGGGGGG:CGDD;:CFC55DFEGGG
@M03364:396:000000000-C9LGT:1:1101:24696:8243 1:N:0:10
ACTCCTACGGGAGGCAGCAGTAGGGAATTTTGCGCAATGGAGGAAACTCTGACGCAGCAACGCCGCGTGACCGATGAAGCCCTTCGGGGTGTAAAGGTCTGTCAGTAGGGACGAATTTTGACGGTACCTACCGGGGAAGCACCGGCTAACTCCGTGCCAGCAGCCGCGGTAATACGGGGGGTGCAAGCGTTGTCCGGAATCATTGGGCGTAAAGAGTTCGTAGGCGGCCCGTTAGGTCGGAGGTAAAAGCCCGGGGCTCAACCCCGGCGAGCCTCCGATACCGGCGGGCTCG
+
GGGGGGGGGGGGGGGGGGGGGGGGGGGGGGGGGGGGGGGGGGGGGGGGGGGGGGGGGGGGGGGGGGGGGGGGGGGGGGGGGGGGGGGGGGGGGGGGGGGGGGGGGEGGGGGGGG7B+EF9@DF+8BFG,,8,3+@3C7@FGF:FGGGDGGFGGGFGGGGGGGGGGGGGGCEGGGGGGGGGGGGGGGGGGGGGG?FGGEGGGGGGGGGGGEGGGGGGGGGGGGGGGGGGGGGEGGGGGGGGGGGGGGGFGGGGGGGGGGGGFCFGGGGGGGGGGGGGGDEGFFGGGGGFGFFG
@M03364:396:000000000-C9LGT:1:1101:17372:8248 1:N:0:10
ACTCCTACGGGAGGCAGCAGTGGGGAATATTGCACAATGGGGGAAACCCTGATGCAGCAACGCCGCGTGAGTGATGACGGTCTTCGGATTGTAAAGCTCTGTCTTTAGGGACGATAATGACGGTACCTAAGGAGGAAGCCACGGCTAACTACGTGCCAGCAGCCGCGGTAATACGTAGGTGGCAAGCGTTGTCCGGATTTACTGGGCGTAAAGGGAGCGTAGGTGGATATTTAAGTGGGATGTGAAATACCCGGGCTTAACCTGGGTGCTGCATTCCAAACTGGATATCTAG
+
GGGGGGGGGGGGGGGGGGGGGGGGGGGGGGGGGGGGGGGGGGGGGGGGGGGGGGGGGGGGGGGGGGGGGGGGGGGGGGGGGGGGGGGGGGGGGGGGGGGGGGGGGGGGGGFGGFGG7FF?F=CFBFDF5,8,,:CEFGGGGGGGGGD<FGFGGFGGGGGGGGGGGGGGG*BFGGGGGGGFGGGGGGGGGGGGFGGGFFEGFGGGGGGGGGGGGGGGGGGEGGGGGG@EFGGGGGGEFGGGGGGGGGGGGGGCEGGGGGGGGGFGGGGGGGGGGGGGGGGFFFGGFGGFGFFG
@M03364:396:000000000-C9LGT:1:1101:20787:8250 1:N:0:10
ACTCCTACGGGAGGCAGCAGTGAGGAATATTGGTCAATGGGCGAGAGCCTGAACCAGCCAAGTAGCGTGCAGGATGACGGCCCTATGGATTGTAAACTGCTTTAGCATGGGAGCAATAAGGTGTCCGTTTACACCGATGAGAGTACCATGAGAATAAGCACCGGCTAACTCCGTGCCAGCAGCCGCGGTAATACGGAGGGTGCAAGCGTTATCCGGATTTATTGGGTTTAAAGGGTGCGTAGGCTGTAAGTCAAGTCAGCGGTGAAAAGTCGGGGCTAAACCTTGAGGGTGCCG
+
GGGGGGGGGGGGGGGGGGGGGGGGGGGGGGGGGGGGGGGGGGGGGGGGGGGGGGGGGGGGGGGGGGGGGGGGGGGGGGGGGGGGGGGGGGGGGGGGGGGGGGGGGGGGGGGGGGDFGFG9FFFF,CFG,,AF,CF7FEGFGGGGGGGGGGCG?FGGGGGGGGGGGGGGGGGGGGGGGGGGGGGGGGGGGGGGGGGGCGGGGGGGGGGGGGGFGGGGC8CFGGGGGGFGEGGGGGGGGGGGGGGGGGFGGGGGGGGGGGGGGEGGFGGGGGGGGGGGGGGGFFFGGGGFGFFDGG
@M03364:396:000000000-C9LGT:1:1101:22054:8255 1:N:0:10
ACTCCTACGGGAGGCAGCAGTGGGGAATTTTCCGCAATGGGCGAAAGCCTGACGGAGCAATGCCACGTGAAGGTAGAAGGCCTACGGGTCATGAACTTCTTTTCCCGGAGAAGAAGCAATGGCGATATCTGGTGAATAAGCATCGGCTAACTCTGTGCCAGCAGCCGCGGTAAGTCAGAGGATGCAAGCGTTATCCGGAATGATTGGGCGTAAAGCGTCTGTAGGTGGCTTTTTAAGTTCGCCGTCAAATCCCAGGGCTCAACCCTGGACAGGCGGTGGAAACTACCAAGCTGG
+
GGGGGFGGGGGGGGGGGGGGGGGGGGEGGGGGGGGGGGGGGGGGGGFGGFGGGGGGGGGGGGGGGGGGGGFFGGDFGGGGFFG=EFEEGDGGGGGGGGGGGGGGFEGGGDGGGCGGAEFG9-A=4@:F,,C,:3B<CDBFGGGGGEDFFGGC@CEFFGGGGGGEFGGDEF>*CFCFGFFGGGGFCCGG@C<CFGGGFGDDFGGGGFG7CGGEG7F9EGGGCBFFGG9FFGGGGG8?FGGGGGEEEGGGCGGGFGFGDG6EG9C6EC=DFGGGGGDGGGG*/97CG6C4DFFGCD
@M03364:396:000000000-C9LGT:1:1101:16809:8260 1:N:0:10
ACTCCTACGGGAGGCAGCAGCTAAGAATATTCCGCAATGGGGGAAACCCTGACGGAGCGACGCCGCGTGGATGATGAAGGCCGGAAGGTTGTAAAGTCCTTTTGGGCGCAAAGAATAAGTACGCGAGGACATGCGCGTGCGGTGACGGTAGCGCCTGAATAAGCAACGGCTAATTACGTGCCAGCAGCCGCGGTAACACGTAAGTTGCGAGCGTTGTTCGGAATTATTGGGCGTAAAGGGCATGTAGGCGGTCGTGCAAGCTTGGTGTGAAATCCCGGGGCTTAACTCCGGGAC
+
GGGGGGGGGGGGGGGGGGGGGGGGGGGGGGGGGGGGGGGGGGGGGGGGGGGGGGGGGGGGGGGGGGGGGGGGGGGGGGGGGGGGGGGGGGGGGGGGGGGGGGGGGGGGGGGDGGDGFDFGEFFF7FFG5*783FFGGGGGGGGGGGGFFGGGCGGGGDGGGGGGGFGGGGGGGGGGGGGGGGGGGGGGGGGGGGGGGGGGGGGGGGGGGEGEC?EGEGGGGGGGGGGGGGGGDEGGGGGGGGGGGGGGGGGGGGCGGGCFGG>FGFGGDFGCFFGGGGGGFFGGGGGFGFFD3C
@M03364:396:000000000-C9LGT:1:1101:16717:8266 1:N:0:10
ACTCCTACGGGAGGCAGCAGTGGGGAATATTGCACAATGGGCGCAAGCCTGATGCAGCGACGCCGCGTGCGGGATGGAGGCCTTCGGGTTGTAAACCGCTTTTGTTCGAGGGCAAGGCACGGTTTCGGCCGGGTGGAGTGGATTGTTCGAATAAGCACCGGCTAATTCCGTGCCAGCAGCCGCGGTAATACGGAAGGTCCGGGCGTTATCCGGATTTATTGGGCGTAAAGGGCGCGCAGGCGGCGTCGTAAGTCGGTCTTAAAAGTGCGGGGCTTAACCCCGTGAGGGGACCGG
+
GGGGGGFGGGGGGGGGGGGGGGGGGGGGGGGGGGGGGGGGGFGGGGGGGGGGGGGGGGGGGGGGGGGGGFEFGFDGGGGGGGGGGGGGGGGGGGGGGGGGGGGGGFG+=DCEGGCF7DF8F7F7+::F**5**5*5>B>DF,D93<,@:C<C@AFCCFFDC:F*<?<?B>BCFFF7FCFGGFGGGGGGG7CFGCEGGFFGG5EEGGGEDFGGGEE5@@@F:CGGGE5C*7C5CEGGGGCEDED5?C=EEGCGGDGGGE5C+3>?EFFGGG=CCEDF=:E:>D:*9C<>D3)>C)
@M03364:396:000000000-C9LGT:1:1101:8810:8297 1:N:0:10
ACTCCTACGGGAGGCAGCAGTGGGGAATATTGCACAATGGGGGAAACCCTGATGCAGCAACGCCGCGTGAGCGAAGAAGTATTTCGGTATGTAAAGCTCTATCAGCAGGGAAGAAGAAAGACGGTACCTGACTAAGAAGCACCGGCTAAATACGTGCCAGCAGCCGCGGTAATACGTAGGGGGCAAGCGTTATCCGGATTTACTGGGTGTAAAGGGAGCGTAGGCGGCTTGGCAAGTCTGATGTGAAAGCCCAGGGCTCAACCCTGGGACTGCATTGGAAACTGTCAGGCTAGG
+
GGGGGGGGGGGGGGGGGGGGGGGGGGGGGGGGGGGGGGGGGGGGGGGGGGGGGGGGGGGGGGGGGGGGGGGGGGGGGGGEGGGGGGGGGGGGGGGGGGGGGGGGGGGGGGGGGGGFDGGGFECBCFGGD9FF<FBFGGGGGGGFGGGGGGGGGGGGGGGGGGGGGGGGGFEGFGFGGGGGGGGGGGGGGGGCGGGGGGGCFFFGGGGCEEFGGGGGGGGGEGGGGGGGGGGGGGGGGGGGC?FFGGGFGGGGGGGGGGGFGGGDGGGGFGECGDF>FGGGFFGGDFGFGFFGG*
@M03364:396:000000000-C9LGT:1:1101:12181:8305 1:N:0:10
ACTCCTACGGGAGGCAGCAGTGGGGAATATTGCACAATGGGCGAAAGCCTGATGCAGCAACGCCGCGTGAGCGATGAAGGCCTTCGGGTCGTAAAGCTCTGTCCTCAAGGAAGATAATGACGGTACTTGAGGAGGAAGCCCCGGCTAACTACGTGCCAGCAGCCGCGGTAATACGTAGGGGGCTAGCGTTATCCGGATTTACTGGGCGTAAAGGGTGCGTAGGTGGTTTCTTAAGTCAGGAGTGAAAGGCTACGGCTCAACCGTAGTAAGCTCTTGAAACTGGGAAACTTGAGT
+
GGGGGGGGGGGGGGGGGGGGGGGGGGGGGGGGGGGGGGGGGGGGGGGGGGGGGGGGGGGGGGGGGGGGGGGGGGGGGGGGGGGGGGGGGGGGGGGGGGGGGGGGGGGGGGGGGGGGFGGFGCC+:BFG,,8:,BFFFGGGGGGGGGCFGGEGGGGGGGGGGGGGGGGGG*BFGGGGGGGGGGGGGGGGGFGGGGGGGGGGGGGGGGGGGGGGGGGGGGGEGGEGGGEGGGGGGGGGGGGGCGGGFGGGGGGGGGGGGGGGGGGEGGGGFGFCFGGGGGGGFFGGGGGFGFFGG:
@M03364:396:000000000-C9LGT:1:1101:2781:8309 1:N:0:10
ACTCCTACGGGAGGCAGCAGTGGGGAATATTGCACAATGGGCGCAAGCCTGATGCAGCGACGCCGCGTGCGGGATGGAGGCCTTCGGGTTGTAAACCGCTTTTGTTCAAGGGCAAGGCACGGTTTCGGCCGTGTTGAGTGGATTGTTCGAATAAGCACCGGCTAACTACGTGCCAGCAGCCGCGGTAATACGTAGGGTGCAAGCGTTATCCGGATTTATTGGGCGTAAAGGGCTCGTAGGCGGTTCGTCGCGTCCGGTGTGAAAGTCCATCGCTTAACGGTGGATCCGCGCCGG
+
FDGGGCGGGGGGGGGGGGGGGGGGGGGGGGGGGGGGGGGG@FGEGGGCFGGGEFGGGGGGGGGGGGGGGGGGGG7F<FG7FGFGGGGG8FGGGFGGGGDFCF9DDDDFCFFCFGFFF<=FE+:8:,@F8+55*8>:@DCF*8>,,,@>>FED8,>?>DFFD<*6<CCFG>CF<F:CGDFCG<*CFB:*<<?C<CCC>*;8@CFCAE*;C7?EE8E5CCFG7AG*/?**8@EE2AFGGGCGGG5C=5EGGGE:C//7D2:**3:E:2+;>D+1*7CDGFCD@>C**095C3:9C>
@M03364:396:000000000-C9LGT:1:1101:19425:8312 1:N:0:10
ACTCCTACGGGAGGCAGCAGTGGGGAATATTGCACAATGGGCGCAAGCCTGATGCAGCGACGCCGCGTGCGGGATGGAGGCCTTCGGGTTGTAAACCGCTTTTGTTCAAGGGCAAGGCACGGTTTCGGCCGTGTTGAGTGGATTGTTCGAATAAGCACCGGCTAACTACGTGCCAGCAGCCGCGGTAATACGTAGGGTGCAAGCGTTATCCGGATTTATTGGGCGTAAAGCGAGCGCAGGCGGTTCGTCGCGTCCGGTGTGAAAGTCCATCGCTTAACGGTGGATCCGCGCCGG
+
GGGGGGGGGGGGGGGGGGGGGGGGGGGGGGGGGGGGGGGGGGGGGGGGGGGGGGGGGGGGGGGGGGGGGGGGGGGGGGGGGGGGGGGGGGGGGGGGGGGGGGGGGGGFGGGGGGGGFGGGE+DFCFGG7+>5*8@CDFEGGFGFFGGGGGFF7FGGGGGGGGGGGGGGGFGGGGGGGGGGGGGGGGGEGGGGGGGGGGGGGGGGGGGGGGGGGG>CFGGGGGGGGGGGGGGGEGGGGGGGGGGGGGGGGDGGCEGGG8ECEFFGFFFGGFGGGGGDGGGG>FGGGGGFGF3D<D
@M03364:396:000000000-C9LGT:1:1101:4096:8318 1:N:0:10
ACTCCTCGGGAGGCAGCAGTGGGGAATCTTCCGCAATGGACGAAAGTCTGACGGAGCAACGCCGCGTGAACGATGACGGCCTTCGGGTTGTAAAGTTCTGTTATACGGGACGAATGGTACGCCGGTCAATACCCGTCGTAAGTGACGGTACCGTAAGAGAAAGCCACGGCTAACTACGTGCCAGCAGCCGCGGTAATACGTAGGTGGCAAGCGTTGTCCGGAATTATTGGGCGTAAAGGGCGCGCAGGCGGCGTCGTAAGTCGGTCTTAAAAGTGCGGGGCTGAACCCCGTG
+
GGGGGGGGGGGGGGCGEGGFGGGGGGGGGGGGGGGGGGGFGGFGGGGGGGGGFGEGGGGGGGGGGGFFFGFGGGGGGGGGGGGGGGGFGGFGGGGGGGDGGGGGGFFGGGGGGE,DAFGGG+=@<CFC:37:3,@FFGCAFGGGFDEFCF<FCCFCFFGGGGGGGGGFGEGGGGCFGGGGGFGGGGGGGGGGGEGGCFGG@FGGGFGGGGGFGGGGEGCEGGEDGGCGFDGCE?EEGGGGGG5=?EEGGGGEE5CCGGFGCECEC5=FFFFGG+<>>DGG:D*>CD189>0>
@M03364:396:000000000-C9LGT:1:1101:17358:8322 1:N:0:10
ACTCCTACGGGAGGCAGCAGTGGGGAATATTGCACAATGGGCGCAAGCCTGATGCAGCGACGCCGCGTGCGGGATGGAGGCCTTCGGGTTGTAAACCGCTTTTGTTCAAGGGCAAGGCACGGTTTCGGCCGTGTTGAGTGGATTGTTCGAATAAGCACCGGCTAACTACGTGCCAGCAGCCGCGGTAATACGTAGGGTGCAAGCGTTATCCGGATTTATTGGGCGTAAAGGGCTCGTAGGCGGTTCGTCGCGTCCGGTGTGAAAGTCCATCGCTTAACGGTGGATTCGCGCCGG
+
GGGGGGGGGGGGGGGGGGGGGGGGGGGGGGGGGGGGGGGGGGGGGGGGGGGGGGGGGGGGGGGGGGGGGGGGGGGGGGGGGGGGGGGGGGGGGGGGGGGGGGGGGGGGGGGGGGGGGGGGG7FFGGGG:@@5@FGGGFGGGCGFGGGGGGGGFGGGGGGGGGGGGGGGGCFGGGGGGGGGGGGGGGGGGGGFFGGGGGGGGGGGGGGGGGGGGGGGGGGGGGGGGGDGGGGGGGGGGGGGGGGEGGGGGGGGGGGGGEGEG@FGGGFGGGGGGGGGGGGG>FGGFGGFGFFGGG
@M03364:396:000000000-C9LGT:1:1101:9574:8396 1:N:0:10
ACTCCTACGGGAGGCAGCAGTGGGGAATATTGCACAATGGGGGAAACCCTGATGCAGCAACGCCGCGTGAGTGATGACGGCCTTCGGGTTGTAAAGCTCTGTCTTCAGGGACGATAATGACGGTACCTGCGGAGGAAGCCACGGCTAACTACGTGCCAGCAGCCGCGGTAATACGTAGGTGGCGAGCGTTGTCCGGATTTACTGGGCGTAAAGGGAGCGTAGGCGGACTTTTAAGTGAGATGTGAAATACCCGGGCTCAACTTGGGTGCTGCATTTCAAACTGGAAGTCTAG
+
GGGGGGGGGGGGGGGGGGGGGGGGGGGGGGGGGGGGGGGGGGGGGGGGGGGGGGGGGGGGGGGGGGGGGGGGGGGGGGGGGGGGGGGGGGGGGGGGGGGGGGGGGGGGGGGGGGCFCFGFGGGFFFGG<,@33+@FGGGGGGGGGGGGGGGGGGGGGGGGGGGGGGGGG*BCGGGGGGGGGGGGGGGGGGGGGGGGGGGGGGGGGGGGGGGGGGGGGGGGGGGGGG5EEFGFFGGGFGGGGGGGGGGGGGGGEGGGDGGGGFGGGGGGGGGGGGGGGGGFFFFFCFGFGFFG
@M03364:396:000000000-C9LGT:1:1101:12965:8396 1:N:0:10
ACTCCTACGGGAGGCAGCAGTCGAGGATCATTTGCAATGGGCGAAAGCCTGACAATGCGACGCTGCGTGGAGGATGAAGGCCTTCGGGTTGTAAACTCCTGTCATAGGGGAACAGGCGAGGGGACCCAACACGTCCCCGAGTTGAGTGTACCCTAAGAGGAAGCGACGGCTAACTCTGTGCCAGCAGCCGCGGTAATACAGAGGTCGCGAGCGTTGTTCGGATTTACTGGGCGTAAAGGGAGCGTAGGCGGATTTTTAAGTGAGATGTGAAATACTCGGGCTTAACCTGAGTGC
+
GGGGGGGGGGGGGGGGGGGGGGGCGGGGGCFGGGGGGGGGGGGGGGGGGGGGGGAFGGGGGGGGGGGGGGGGGGGGGGGGGGGGGGGGGGGGGGGGGGGGGGGGGCGEGGGGGGGFGGGGF=@++BFF++@C8BFFGGGGGGGFFFCDDFFGGFFGGFGGGFGGGGGGGGGGGGGGGGGGGGFGGGGGGGGGGGDGG7@EFGGGEFGEGC8CCG5CEFEGCCEEGGFFFG>CECEEGGGC@CCGECC=CCC=CEGG786:0<:<9:9>FGG7FF9**9CD@B:CDG*/9772**
@M03364:396:000000000-C9LGT:1:1101:26349:8398 1:N:0:10
ACTCCTACGGGAGGCAGCAGTGGGGAATATTGCACAATGGGCGCAAGCCTGATGCAGCGACGCCGCGTGCGGGATGGAGGCCTTCGGGTTGTAAACCGCTTTTGTTCAAGGGCAAGGCACGGTTTCGGCAGAATTGAGTGGATTGTTCGAATAAGCACCGGCTAACTACGTGCCAGCAGCCGCGGTAATACGTAGGGTGCAAGCGTTGTCCGGATTTATTGGGCGTAAAGCGAGCGCAGGCGGAATGATAAGTCTGATGTGAAAGCCCACGGCTCAACCGTGGAACTGCATCGG
+
GGGGGGGGGGGGGGGGGGGGGGGGGGEGGGGGGGGGGGGGGGGGGGGGGGGGGGGGGGGGGGGGGGGGGGGGGGGGFFGGGGGGGGGGGGGGGGGGGGGGGGGCGFFFFFGGFG<FFGGG++B@3@FG@55+,38FC:==BC@FFGGCGG8F>FGGGGGGGGGGGGGGGGFGGGGGGGGGGGGGGGGG?+<ECCEDEFGGGFGGGGGDEFGGGD>*:EGGGGGGGGEGFGGE>?EGEGGGGGGCECG?7+@FGCEGGGGGGFGFGGGFGGGGG57C=<FGFFGGGGG44?BCDG
@M03364:396:000000000-C9LGT:1:1101:14314:8415 1:N:0:10
ACTCCTACGGGAGGCAGCAGTGGGGAATATTGCACAATGGGGGAAACCCTGATGCAGCAACGCCGCGTGAGTGATGACGGCCTTCGGGTTGTAAAGCTCTGTCTTCAGGGACGATAATGACGGTACCTGTGGAGGAAGCCACGGCTAACTACGTGCCAGCAGCCGCGGTCATACGTAGGGTGCAAGCGTTATCCGGATTTATTGGGCGTAAAGGGCTCGTAGGCGGTTCGTCGCGTACGGTGTGAAAGTCCATCGCTTAACGGTGGATCCGCGCCGGGTACGGGCGGGCTTG
+
GGGGGGGGGGGGGGGGGGGGGGGGGGGGGGGGGGGGGGGFGGGGGGGGGGGGGGGGGGGGGGGGGGGGGGGGGGGGGGGGGGGGGGGGGGGGGGGGGFGGGGGGGGGGGGGGGGGGFFGGG:FC8CFG,,8,::C+DFGGGGGFGG7FFGCFFFFGGGGGGGGGGGGGG*:FFGGGGGGGGGGGGGGGGGGGGGGGGDGGGGGGGGGGGGGGGGGGGGGGGGGGGGEGGGGGGGGGGGGGGGGGGFFFFGGGGGGGGGGGGGGEGCFGGGGGGGGGGGGGFFGGGGDE:@>D
@M03364:396:000000000-C9LGT:1:1101:4947:8421 1:N:0:10
ACTCCTACGGGAGGCAGCAGTGAGGAATATTGGTCAATGGGCGGAAGCCTGAACCAGCCAAGTCGCGTGAAGGATGAAGGTCTTATGGATTGTAAACTTCTTTAGCAGGGGAGAAATAAGGGGGGCGTCCCCCCCGATACTCGTACACTGAGCATAAGGATCGGCTAACTCCGTGCCAGCAGCCGCGGTAATACGGAGGATCCGAGCGTTATCCGGATTGATTGGGTTGAAAGGGTGCGCAGGCGGCCTTGCAAGTCAGCGGTCAAATCGTGGAGCTCAACTCCATGCCGCCGT
+
FGGGGGGGGGGGGGGGGGGGGG9FGGGGGGGGG9FGGGGGGGGBFGEGGGGGGGGGGG@FCF@FFGGGGGGGGGFGGGGG,,CFF9F,9E?C?FGFGF,5EFGGFGGG@C+8@FFE,CEE<-@@*41**448****/:*1,,*22//<F6C?,<<,3A6A,,;8***00,+<CC5CG?@CEFC8?>E::**97:8/8?8;8C8E>?8C5:/:CC58C8;*3+<C>E;*1037<58;:/?EGEG5EC=5A+A6FF7<7<<6**11=F+C*989C757D4+0)=FCC**/9BFDD)
@M03364:396:000000000-C9LGT:1:1101:2958:8434 1:N:0:10
ACTCCTACGGGAGGCAGCAGTGGGGAATCTTCCACAATGGACGCAAGTCTGATGGAGCAACGCCGCGTGAGTGAAGAAGGTTTTCGGATCGTAAAGCGCTGTTGTTGGTGAAGATGGAGAGTGGTAGTAACTGGCCTTTATGTGACGGTAATCAACCAGAAAGTCACGGCTAACTACGTGCCAGCAGCCGCGGTAATACGTAGGTGGCAAGCGTTGTCCGGAATTATTGGGCGTAAAGGGCGCGCAGGCGGCGTCGTAAGTCGGTCTTAAAAGGTCGGGGCTTAACCCCGTG
+
CGGGGFGGGGGGGGGGGGFFGGGGE@FGGGDG9EFFE9EFCGGGGGGEFG9FFGFGFFGGGGGGGGGCF@FGG9?AE<FGGG9CFGGGGEGGGGG,?+>C7FF<BE8,BFGFGF,C54,,=8C+CDAD559CF<8DFCB,@,<C,:B+8@+CC9@3FFGCFFFFF<FFG@EGA@FFFEFGGGFGCFC<@*<B7<FEFGGCFC*<2CFGGCFGGGFGGGF*?EEEFF?@9AFC?*:*;EFEGGGGCEE51/:552:7<F6=C:>EEDE*7:F7>*0:C)/1<:*97:>FGB>9
@M03364:396:000000000-C9LGT:1:1101:14371:8434 1:N:0:10
ACTCCTACGGGAGGCAGCAGTGGGGAATATTGCACAATGGGCGCAAGCCTGATGCAGCGACGCCGCGTGCGGGATGGAGGCCTTCGGGTTGTAAACCGCTTTTGTTCAAGGGCAAGGCACGGTTTCGGCCGTGTTGAGTGGATTGTTCGAATAAGCACCGGCTAACTACGTGCCAGCAGCCGCGGTAATACGTAGGGTGCAAGCGTTATCCGGATTTATTGGGCGTAAAGGGCTCGTAGGCGGTTCGTCGCGTCCGGTGTGAAAGTCCATCGCTTAACGGTGGATCCGCGCCGG
+
GGGGGGGGGGGGGGGGGGGGGGGGGGGGGGGGGGGGGGGGGGGGGGGGGGGGGGGGGGGGGGGGGGGGGGGGGGGGGGGGGGGGGGGGGGGGGGGGGGGGGGGGGGGGGGGGGGGGFGGGGCBCFGGG>+@5@DCCFFGGGFGGGGGGGGEGDFFGGGGGGGGGGGGGG7FGGGGGGGGGGGGGGGGGGGGGCCFGGGGGGGGGGGGGGGGGGEGGGFGGGGGGGGGGFGGGGGGGEEGGGGGGGGGGGGECEEGGG5=EGE>CGGFFGGGGGFGDGGGGBFGFCFGFGDBGGG
@M03364:396:000000000-C9LGT:1:1101:25495:8446 1:N:0:10
ACTCCTACGGGAGGCAGCAGTAGGGAATCTTCCACAATGGACGCAAGTCTGATGGAGCAACGCCGCGTGAGTGAAGAAGGTTTTCGGATCGTAAAGCTCTGTTGTTGGTGAAGAAGGATGTGAGTAGCTTCTGACTCATATTTGACGGTAATCAACCAGAAAGTCACGGCTAACTACGTGCCAGCAGCCGCGGTAATACGTAGGTGGCAAGCGTTGTCCGGATTTATTGGGCGTAAAGCGAGCGCAGGCGGAATGATAAGTCTGATGTGAAAGCCCACGGCTCAACCGTGGAAC
+
GGGGGGGGGGGGGGGGGGGGGGGGGGGGGGGGGGGGGGGGGGGGGGGGGGGGGGGGGGGGGGGGGGGGGGGGGGGGGGGGGGGGGGGGGGGGGGGGGGGGGGGCFCF?=FFGGG8D,:BFF-ECBCEF,,9,,,:5EFG9FFDFGGFGGGFEFGGGGGGGGGGGGGGGGEGGGGGGGEGGGGGGGGGGGGGGGGGGGFGGGGGGGGGGGGGGGGGGGGGGGG@EFFGGGGGGGGGGGGGGGGGGGGGGGGGGGGGGGGGGGGGGGGGGGGGGGGGGGGGGEFGGGGFFCFFGFC
@M03364:396:000000000-C9LGT:1:1101:23477:8483 1:N:0:10
ACTCCTACGGGAGGCAGCAGTAGGGAATCTTCCACAATGGACGCAAGTCTGATGGAGCAACGCCGCGTGAGTGAAGAAGGTTTTCGGATCGTAAAGCTCTGTTGTTGGTGAAGAAGGACGGCAGTAGTGTCTGGCTGTCGTTTGACGGTAATCAACCAGAAAGTCACGGCTAACTACGTGCCAGCAGCCGCGGTAATACGTAGGTGGCAAGCGTTGTCCGGATTTATTGGGCGTAAAGCGAGCGCAGGCGGAATGATAAGTCTGATGTGAAAGCCCACGGCTCAACCGTGGAAC
+
GGGGGGGGGGGGGGGGGGGGGGGGGGGGGGGGGGGGGGGGGGGGGGGGGGGGGGGGGGGGGGGGGGGGGGGGGFGGGGGGGGGGGGGGGGGGGGGGGGGGGFGGGGGCFGGGGGGG8FFGDGC>,CFG,,:<BBD<FGGGFGGGGGGGGGGGGGGGGGGGGGGGGGGGGGGGGGGGGGGGGGGGGGGGGGGGGGGGGGGGGGGGGGGGGGGGGEEGGGGGGGEGGGGGGGGGGGGGGGGGGGGGGGGGGGGDEGGGFGGGGGGGGGGGGGGGGGFGGGGGEBGGGGGFC>BG49
@M03364:396:000000000-C9LGT:1:1101:26678:8485 1:N:0:10
ACTCCTACGGGAGGCAGCAGTGGGGAATATTGCACAATGGGGGAAACCCTGATGCAGCAACGCCGCGTGAGTGATGACGGCCTTCGGGTTGTAAAGCTCTGTCTTCAGGGACGATAATGACGGTACCTGAGGAGGAAGCCACGGCTAACTACGTGCCAGCAGCCGCGGTAATACGTAGGTGGCAAGCGTTGTCCGGAATTATTGGGCGTAAAGGGCGCGCAGGCGGCGTCGTAAGTCGGTCTTAAAAGTGCGGGGCTTAACCCCGTGAGGGGACCGAAACTGCGATGCTAGAGG
+
GGGGGGGGGGGGGGGGGGGGGGGGGGGGGGGGGGGGGGGGGGGGGGGGGGGGGGGGGGGGGGGGGGGGGGGGGGGGGGGGGGGGGGGGGGGGGGGGGGGGGGGGGGGGGGGGGGEG>FGGF7CFAFGGC,@+3+8B@FGGGGGGGGGGGGGGFGGGGGGGGGGGGGGGG:EGGGGGGGGCGGGGGGGGCFGGGGGGGEGGGGGGGGGGGGGGGGGGGGGGGGGGGGGGGGGGGGGCGGGGGGG7FGGGGGGGGGGGGGGGGGGGGGGGGGGGGGGGGCGGFFGGGGGFCFFGG*
@M03364:396:000000000-C9LGT:1:1101:7489:8493 1:N:0:10
ACTCCTACGGGAGGCAGCAGTAGGGAATCTTCCACAATGGACGCAAGTCTGATGGAGCAACGCCGCGTGAGTGAAGAAGGTTTTCGGATCGTAAAGCTCTGTTGTTGGTGAAGAAGGATAGAGGTAGTAACTGGCCTTTATTTGACGGTAATCAACCAGAAAGTCACGGCTAACTACGTGCCAGCAGCCGCGGTAATACGTAGGTGGCAAGCGTTGTCCGGATTTATTGGGCGTAAAGCGAGCGCAGGCGGAAAGATAAGTCTGAAGTGAAAGCCCCCGGCTTAACCGGGGAAC
+
GGGGGGGGGGGGGGGGGGGGGGGGGGGGGGGGGGGGGGGGGGGGGGGGGGGGGGGGGGGGGGGGGGGGGGGGGGGGGGGGGGGGGGGDGGGGGGGGGGGGGGGGGGGGGGGGGGGF?CFGG-B8EDFG<,9CC?FBFFGGGGGGGFGGGGDGGGGGGGGGGGGGGGGGGDGGGGGGGGGGGGGGGGGGGGGGGGGGFFGGGGGGGGGGGGGGGGGGGGGGGGGGGGGGGGGGGGGGGGGGGGGGGGGGGGGEGGGGGGGGFGGGGGGGGGGGGGGGGGGGFFGGGGGFGFFGGD
@M03364:396:000000000-C9LGT:1:1101:18785:8500 1:N:0:10
ACTCCTACGGGAGGCAGCAGTGGGGAATCTTCCGCAATGGACGAAAGTCTGACGGAGCAACGCCGCGTGAACGATGACGGCCTTCGGGTTGTAAAGTTCTGTTATACGGGACGAATGGCGTAGCGGTCAATACCCGTTACGAGTGACGGTACCGTAAGAGAAAGCCACGGCTAACTACGTGCCAGCAGCCGCGGTAATACGTAGGTGGCAAGCGTTGTCCGGAATTATTGGGCGTAAAGGGCGCGCAGGCGGCGTCGTAAGTCGGTCTTAAAAGTGCGGGGCTTAACCCCGTGG
+
GGGGGGGGGGGGGGGGGGGGGGGGGGGGGGGGGGGGGGGGGGGGGGGGGGGGGGGGGGGGGGGGGGGGGGGGGGGGGGGGGGGGGGGGGGGGGGGGGGGGGGGFGFGGGGGGGFFGGGGGG>FG7@FG:3@8@FGEGGGGGGGGGCGFGGGGGGGGGGGGGGGGGGGGG<CEGGGGGGGGGGGGGGGGGGGGGGGGGGGGGGGGGGGGGGGGGGGGGGGGGGACFGFGGGGGGGGGGGGGGGGGGGGGGGGGGGGGGE:FGGGEGGGDFGGGGGFFFGGGFFGGGGGFGFF<D/
@M03364:396:000000000-C9LGT:1:1101:10075:8500 1:N:0:10
ACTCCTACGGGAGGCAGCAGTGGGGAATATTGCACAATGGGCGCAAGCCTGATGCAGCGACGCCGCGTGCGGGATGGAGGCCTTCGGGTTGTAAACCGCTTTTGTTCAAGGGCAAGGCACGGTTTCGGTCGTGTTGAGTGGATTGTTCGAATAAGCACCGGCTAACTACGTGCCAGCAGCCGCGGTAATACGTAGGGTGCAAGCGTTATCCGGATTTATTGGGCGTAAAGGGCTCGTAGGCGGTTCGTCGCGTCCGGTGTGAAAGTCCATCGCTTAACGGTGGATCCGCGCCGG
+
GGGGGGGGGGGGGGGGGGGGGGGGGGGGGGGGGGGGGGGGGGGGGGGGGGGGGGGGGGGGGGGGGGGGGFGGGGGGFGGGGGGGGGGGGGGGGGGGGGGGGG@FGFFFFFFGGGGGF+=,6+:8+@BF+38588F@9FFFF:C:>>;FCG,?<FCBCGFGEGG:CF9CF@CC@BCFGGGCFGFGGG88@?FFF6;CCCC8E?GGGGDEGFF:E>E*<+CFFFGGEG*;FCFGDGGGEGFGGGG5EEGGGGGGGGG5C:ECG+:AEFF=F>:DGF1*:>EG5@=FFGF>FEBCD7
@M03364:396:000000000-C9LGT:1:1101:22356:8518 1:N:0:10
ACTCCTACGGGAGGCAGCAGTAGGGAATCTTCCACAATGGACGCAAGTCTGATGGAGCAACGCCGCGTGAGTGAAGAAGGTTTTCGGATCGTAAAGCTCTGTTGTTGGTGAAGAAGGATAGAGGTAGTAGCTGGCCTTTATTTGACGGTAATCAACCAGAAAGTCACGGCTAACTACGTGCCAGCAGCCGCGGTAATACGTAGGTGGCAAGCGTTGTCCGGATTTATTGGGCGTAAAGCGAGCGCAGGCGGAAAAATAAGTCTAATGTGAAAGCCCTCGGCTTAACCGAGGAAC
+
GGGGGGGGGGGGGGGGGGGGGGGGGGGGGGGFGGGGGGGGGGGGGGGG9FFFGGGGGGGGGGGGGGGGGGGGGGGGGGGGGGGGGGGDGGGGGGGGGGGGFFGFGGGGFGGGGGGF8?FE=-:BFDGG<,9B<B7BFFGGGGGGGGGGGGGGGGGGGGGGGGGGGGGGGGEGGGGGGGGGGGGGGGGGGGGGGGGGGGGGGGGGGGGGFGGGGGGGGGGGGECE<EGGGGGGGEGGGGGGGGGGGGGGGGGE5=8FFGGGFGFFFGGGGGGGGGDGGGGGFFEGGFDBCEFGGD
@M03364:396:000000000-C9LGT:1:1101:22606:8532 1:N:0:10
ACTCCTACGGGAGGCAGCAGTGAGGAATATTGGTCAATGGACGAGAGTCTGAACCAGCCAAGTAGCGTGCAGGACGACGGCCCTATGGGTTGTAAACTGCTTTTATGCGGGGATAAAGTGGGCAACGTGTGGTCTATTGCAGGTACCGCAAGAATAAGGACCGGCTAATTCCGTGCCAGCAGCCGCGGTAATACGGAAGGTCCGGGCGTTATCCGGATTTATTGGGTTTAAAGGGAGCGTAGGCCGGATGGCAAGCGTGTTGTGAAATGTCGGGGCCCAACCTTGGCACTGC
+
GGGGGGGGGGGGGGGGGGGGGGGFGGGGGGGGGGGGGGGGGGGGGGGGGGGGGGGGGGGGCGGGGGGGGGGGGGGGGGGGGGGGGGGGGGGGGGGGGGGFGGFGGGGAFGGGGEGG,CFF9-B,+3CF=<@+:3F<@FFGFFGFGEAFCFD@,DCFGGGGF@FGGGGGG;9,?FEFGGGGGGGGGGGGGEG<FEGGGGEGGCFFGGGDEGGGGGGGEGGGGGFFGGEEGGFGGGDGGDGGEEGFFGGGGGGGGFFFGCEC@CDEGF7DGCCFDEGGGGGD>BGGGGDFF5?C
@M03364:396:000000000-C9LGT:1:1101:19968:8553 1:N:0:10
ACTCCTACGGGAGGCAGCAGTAGGGAATCTTCCACAATGGACGCAAGTCTGATGGAGCAACGCCGCGTGAGTGAAGAAGGTTTTCGGATCGTAAAGCTCTGTTGTTGGTGAAGAAGGATAGTGGCAGCAACTGGCCATTATTTGACGGTAATCAACCAGAAAGTCACGGCTAACTACGTGCCAGCAGCCGCGGTAATACGTAGGTGGCAAGCGTTGTCCGGATTTATTGGGCGTAAAGCGAGCGCAGGCGGTTTGATAAGTCTGATGTGAAAGCCTTTGGCTTAACCAAAGA
+
GGGGGGGGGGGGGGGGGGGGGGGGGGGGGGGGGGGGGGGGGGGGGGGGGGGGGGGGGGGGGGGGGGGGGGGGGGGGGGGGGGGGGGGGGGGGGGGGGGGFFGFGGFGGGGGGFGGGFGFCFFGE=FGG88A=BDGGGGGDGFGGGGGGGGFFFFGGGGGGGGFFFFGGGGGGGGGGGGGGGGGGGGGCGGGGGGGGGGGGGGGGGGGGGGGGGGGEEGGGGGFGGGGGGGGGDEGGGGFEGGDCGGGGGGE5C*AFFFCFG?CCCF7CGG7:DGGGGFFF?FGGFGGFGFFG
@M03364:396:000000000-C9LGT:1:1101:20334:8563 1:N:0:10
ACTCCTACGGGAGGCAGCAGTGGGGAATTTTCCGCAATGGGCGAAAGCCTGACGGAGCAATGCCGCGTGGAGGTGGAAGGCCTACGGGTCGTCAACTTCTTTTCTCGGAGAAGAAACAATGCCGGTATCTGCGGACTAAGCATCGGCTAACTACGTGCCAGCAGCCGCGGTAATACGTAGGGTGCAAGCGTTATCCGGATTTATTGGGCGTAAAGGGCTCGTAGGCGGTTCGTCGCGTCCGGTGTGAAAGTCCATCGCTTAACGGTGGATTCGCGCCGGGTACGGGCGGGCTTG
+
GGGGGGGGGGGGGGGGGGGGGGGGGGGGGGGGGGGGGGGGGGGGGGGGGGGGGGGGGGGGGGGGGGGGGGGGGGGGGGGGGGGEGGGGGGGGGGGGGGGGGGGFFGGG=FGGGGGGGGGGC-B>CFGG,<C,+@@+8@9BFFGGG7CCGGGGCGFGGGGGGGGGGGGGG4BEGFGGGGCCGGGGGGGGGGGGGGGGGGG>8CFGGGGGGGGGGGGEGGD5::AEGGGGEGEGGGGGEEGDDEEGGGFG?CFFG:FGGGGFCGGGGCFC<FGGGGGGGGGGFBGGGGCEDEFGFD
@M03364:396:000000000-C9LGT:1:1101:24042:8592 1:N:0:10
ACTCCTACGGGAGGCAGCAGTGGGGAATATTGCACAATGGGCGCAAGCCTGATGCAGCGACGCCGCGTGCGGGATGGAGGCCTTCGGGTTGTAAACCGCTTTTGTTCAAGGGCAAGGCACGGTTTCGGCCGTATTGAGTGGATTGTTCGAATAAGCACCGGCTAACTACGTGCCAGCAGCCGCGGTAATACGTAGGGTGCAAGCGTTATCCGGATTTATTGGGCGTAAAGGGCTCGTAGGCGGTTCGTCGCGTCCGGTGTGAAAGTCCATCGCTTAACGGTGGATCCGCGCCGG
+
GGGGGGGGGGGGGGGGGGGGGGGGGGGGGGGGGGGGGGGGGGGGGGGGGGGGGGGGGGGGGGGGGGGGGGGGGGGGFGGGGGGGGGGGGGGGGGGGGGGGGGGGGGGGGGGGGGFGFGGGG=F@>FEG++>**83,@FFGG@FDCFGFGG8F1FFGGGGGGGGGGGGGG8CFGGGGGGFGGGGGGGGGGCFGF?EGGGGGGGFGGGGGGGGGG8CCGGFGGGGFGECEGGGGGGGGEGGGGGGGGGEEGGGGGGGGG5=CE<DE?:<FGGGGGEGDDFEGFFGGFGGFGEFGCD
@M03364:396:000000000-C9LGT:1:1101:8684:8628 1:N:0:10
ACTCCTACGGGAGGCAGCAGTGAGGAATATTGGTCAATGGGCGAGAGCCTGAACCAGCCAAGTAGCGTGCAGGAAGACGGCCCTATGGGTTGTAAACTGCTTTTATACGGGGATAAAGTGAGTTACGTGTCCTTCATTGCAGGTACCGTATGAATAAGGACCGGCTAATTCCGTGCCAGCAGCCGCGGTAATACGGAAGGTCCGGGCGTTATCCGGATTTATTGGGGTTAAAGGGAGCGTAGGCCGGATGGTAAGTGTGTTGTGAAATGTAGAGGCTCAACCCCTGACTTGC
+
GGGGGGGGGGGGGGGGGGGGGFEFGGGGCGGGFFGGGGGGGGGGGGGGGGGGGGGGGGGGAFEFGGGGGEGFGGFGGGGGGG7FCFGGGFFCFGGFFEEGGFCFCGC,ECGEE@FCFGFG<:?AFEFF8==5?,E,:CFFGF<FGGBFGGGF,@D=CFGG8@FEGGGGFCFGGEFGGFGGGGGGG>FC>FGGGGGDEGGEFFEF<FGGGEGCEE@=*=8979E@FG*:/;?:CFCFDDG8*?EF<5E>8:*300<00<?:EG4C9:CFGFGG7CCDFDGF4)*1>75?CF7C
@M03364:396:000000000-C9LGT:1:1101:23627:8643 1:N:0:10
ACTCCTACGGGAGGCAGCAGTGGGGAATATTGCACAATGGGGGAAACCCTGATGCAGCAACGCCGCGTGAGTGATGACGGTCTTCGGATTGTAAAGCTCTGTCTTTAGGGACGATAATGACTGTTCCTATGGAGAAAGCCCCGGCTAACTACGTGCCAGCAGCCGCGGTGATACGTAGGTGGCGAGCGTTGTCCGGATTTACTGGGCGTAAAGGGAGCGTAGGTGGATATTTAAGTGGGATGTGAAATACCCGGGCTTAACCTGGGTGCTGCGTTCCAAACTGGATATGTAG
+
FGGGGGGGGGGGGGGGGGGGGGEGGGGG<FGCGEGGGGGGGCFGGGGGGGGGGGFGGGFGECGGGGGGGGGGGGGGGEFGBFFA?FGCCFGGGGGGGGGG9F?,E<FFGFFDFG7?4CE:7-8,<C<,<,8,,:,,8FC=+++83++8,,<D+3@>@<FFE<DD<@F@>**273:,,CC7FC7*441<<<:;><:<*CFFFGF:2C8EEC>FG9>58ECECG*0<*:++AFCC+0<C68*+:CFC?FFG<+?5*:571<9CCFG5*095C+*)2:CCF?C>?7*0*:**1/2
@M03364:396:000000000-C9LGT:1:1101:8293:8662 1:N:0:10
ACTCCTACGGGAGGCAGCAGTGGGGAATATTGCACAATGGGGGAAACCCTGATGCAGCAACGCCGCGTGAGTGATGACGGCCTTCGGGTTGTAAAGCTCTGTCTTCAGGGACGATAATGACGGTACCTGAGGCGGAAGCCACGGCTAACTACGTGCCAGCAGCCGCGGTGATACGTAGGTGGCGAGCGTTGTCCGGATTTACTGGGCGTAAAGGGAGCGTAGGCGGACTTTTAAGTGAGATGTGAAATACCCGGGCTCAACTTGGGTGCTGCATTTCAAACTGGAAGTCTAG
+
GGGGGGGGGGGGGGGGGGGGGGGGGGGGGGGGGGGGGGGGGGGGGGGGGGGGGGGGGGGGGGGGGGGGGGGGGGGGGGGGGGGGGGGGGGGGGGGGGGGGGGGGGGGGGGGGEGGG>FGD9=FF>FGG,8>++@F7<FGGBFFCGC:FGFFGGGGGGGGGGGGGGGGGG*8BFFFFGGGGGGGGGGGEEGGGGGGGGGGGGGGGGGGGGEGGGGGGGGGCEGGGGG8EEE?FFGGGGFGFGEGGGGFFEGF6EGGGGGGGGGGGGGEGGGGGFCEGGGGCFFGG<FGFGFFF
@M03364:396:000000000-C9LGT:1:1101:12006:8667 1:N:0:10
ACTCCTACGGGAGGCAGCAGTAGGGAATCTTCCACAATGGACGCAAGTCTGATGGAGCAACGCCGCGTGAGTGAAGAAGGTTTTCGGATCGTAAAGCTCTGTTGTTGGTGAAGAAGGATGTGAGTAGCCCCTGGCTCATATTTGACGGTAATCAACCAGAAAGTCACGGCTAACTACGTGCCAGCAGCCGCGGTAATACGTAGGTGGCAAGCGTTGTCCGGATTTATTGGGCGTAAAGCGAGCGCAGGCGGAATGATAAGTCTGATGTGAAAGCCCACGGCTCAACCGTGGAAC
+
GGGGGGGGGGGGGGGGGGGGGGGGGGGGGGGGGGGGGGGGGGGGGGGGGGGGGGGGGGGGGGGGGGGGGGGGGGGGGGGGGGGGGGGGGGGGGGGGGGGGGGGGGGGGGGGGGFFGFGFGGBFDGFGG5,8AFDGGGGGFGGGGGGGGGGGGGGGGGGGGGGGGGGGGGGGGGGGGGGGGGGGGGGGGGGGGGGGGGGGGGGGGGGGGGGGGGGGGGGGGGGGGGGGGGGGGGGGGGGGGCGGGGGGGGGG=EGGGGGGGGGGGGGGFFGGGGGGGGGGGFFGGGGGDDFFDFF
@M03364:396:000000000-C9LGT:1:1101:12433:8681 1:N:0:10
ACTCCTACGGGAGGCAGCAGTGGGGAATATTGGTCAATGGGCGTAAGCCTGAACCAGCCAAGTAGCGTGCAGGATGACGGCCCTATGGGTTGTAAACTGCTTTTTCGCGGGGATAAAGAGGGGGATGCGTCCCCCGTTGCAGGTACCGCGTGAATAAGGACCGGCTAATTCCGTGCCAGCAGCCGCGGTAATACGGAAGGTCCGGGCGTTATCCGGATTTATTGGGTTTAAAGGGAGCGCAGGCTGTCGGTTAAGCGTGTTGTGAAATGTAGGTGCCCAACACCTGCACTGC
+
GGGGGGGGGGGGGGGGGGGGGGGGGGGGGGGGGGGGGGGGGGGGGGGGGGGGGGGGGGGGGGGGGGGGGGGGGGGGGGGGGGGGGGGGGGGGGGGGGGGGGGGGGGGGGGGGGGFGGGGCG7@@@FFG3888FCGCFGGGGGGGGGGGGGGFCCFGGGGGGGGGGGGGGFGGGGGGGGGGGGGGGGGGGCEGFGGGGGGGGGGGGGGGGGEGGGGGGEEGGGGGGGACCFFFGGGGGGGGGGGGGGGGGGGEEGGGGGGGCFGGEGGGGGGGGGGGGGGGFFGGGGGFGFFG
@M03364:396:000000000-C9LGT:1:1101:24830:8683 1:N:0:10
ACTCCTACGGGAGGCAGCAGTGGGGAATATTGCACAATGGGCGCAAGCCTGATGCAGCGACGCCGCGTGCGGGATGGAGGCCTTCGGGTTGTAAACCGCTTTTGTTCAAGGGCAAGGCACGGTTTCGGCCGTGTTGAGTGGATTGTTCGAATAAGCACCGGCTAACTACGTGCCAGCAGCCGCGGTAATACGTAGGGTGCAAGCGTTATCCGGATTTATTGGGCGTAAAGGGCTCGTAGGCGGTTCGTCGCGTCCGGTGTGAAAGTCCATCGCTTAACGGTGGATCCGCGCCGG
+
GGGGGGGGGGGGGGGGGGGGGGGGGGGGGGGGGGGGGGGGGGGGGGGGGGGGGGGGGGGGGGGGGGGGGGGGGGGGGGGGGGGGGGGGGGGGGGGGGGGGGGGGGGGGGGGGGGGGGGGFF7FE+@CGFCF@FFD7FFFFG><FFGFGGGGGFGGGGGGGGDGGGGGGG<CFGGGGGGGGGGGGGGDGGGGGFGGGGGGDGFGGGEGEGGGGGCEEFFGGGGGGGE5;FGGGGGGGGGGGGGGEG58EGGGGC5:EGEG5ECGGGGGGGGGDDGFDGGGD5>EF>*>5>B:DGG
@M03364:396:000000000-C9LGT:1:1101:6562:8685 1:N:0:10
ACTCCTACGGGAGGCAGCAGTGGGGAATATTGCACAATGGGCGCAAGCCTGATGCAGCGACGCCGCGTGCGGGATGGAGGCCTTCGGGTTGTAAACCGCTTTTGTTCAAGGGCAAGGCACGGTTTCGGACGTGTTGAGTGGATTGTTCGAATAAGCACCGGCTAACTACGTGCCAGCAGCCGCGGTAATACGTAGGGTGCAAGCGTTATCCGGATTTATTGGGCGTAAAGGGCTCGTAGGCGGTTCGTCGCGTCCGGTGTGAAAGTCCATCGCTTAACGGTGGATCCGCGCCGG
+
GGGGGGGGGGGGGGGGGGGGGGGGGGGGGGGGGGGGGGGGGGGGGGGGGGGGGGGGGGGGGGGGGGGGGGGGGFGGGGGGGGGGGGGGGGGGGGGGGGGGGGGGGFGGGGGGGGFGGGFGGF>>7@CE3>@88DF@,@FFGFGEFFCFGGCE1FFGFGGGGGGGFGFGGFFGGGGGFGGGGEGGG7E8FEFF<CFGGFEGGGGGGGGGGFGGGEE5C?FFFGGGGGCEFFGGGGGGGGGGGGDGGGGGGGGCGDECCECED<CFFGGGGFFGGCG*CCEG;@=FFGG5FEEDDD
@M03364:396:000000000-C9LGT:1:1101:27607:8695 1:N:0:10
ACTCCTACGGGAGGCAGCAGTAGGGAATCTTCCACAATGGGCGCAAGCCTGATGGAGCAACACCGCGTGAGTGAAGAAGGGTTTCGGCTCGTAAAGCTCTGTTGTTAGAGAAGAACGTGCGTGTGAGCATCTGTTCACGCAGTGACGGTATCTAACCAGAAAGTCACGGCTAACTACGTGCCAGCAGCCGCGGTAATACGTAGGTGGCAAGCGTTATCCGGATTTATTGGGCGTAAAGCGAGCGCAGGCGGTTTGATAAGTCTGATGTGAAAGCCCACGGCTCAACCGTGGAAC
+
GGGGGGGGGGGGGGGGGGGGGGGGGGGGGGGGGGGGGGGGGGGGGGGGGGGGGGGGGGGGGGGGGGGGGGGGGGGGGFGGGFGGGGGGGGGGGGGGGGGGGGGFBFD<FFGGGGEE@FFGD?B++:EF,,8<,<E9FDFG>:CFGGDFFGFGGGGFGFGGGGGGGCFGGGGGGGGGGGGGGGGFGGGGGE<CEGCGGGGGFDFGGGGGGGGGGGGGCFGGGG78<CFFGFGGDGDEGGCGGGCGGGGGGGGCEEECFGGGGGFFFC?*:FGFFGGGC<EDFFEGDCFEC>DDGC
@M03364:396:000000000-C9LGT:1:1101:8579:8708 1:N:0:10
ACTCCTACGGGAGGCAGCAGTGGGGAATATTGCACAATGGGGGAAACCCTGATGCAGCAACGCCGCGTGAGTGATGACGGCCTTCGGGTTGTAAAGCTCTGTCTTCAGGGACGATAATGACGGTACCTTCGGAGGAAGCCACGGCTAACTACGTGCCAGCAGCCGCGGTCATACGTAGGTGGCGAGCGTTGTCCGGATTTACTGGGCGTAAAGGGAGCGTAGGCGGACTTTTAAGTGAGATGTGAAATACCCGGGCTCAACTTGGGTGCTGCATTTCAAACTGGAAGTCTAG
+
GGGGGGGGGGGGGGGGGGGGGGGGGGGGGGGGGGGGGGGGGGGGGGGGGGGGGGGGGGGGGGGGGGGGGGGGGGGGGGGGGGGGGGGGGGGGGGGGGGGGGGGGGGGGGGGGGGGGEFGGGCFF:BFG,,88+@FCFFGGGGGGGGGGGGGGGGGGGGGGGGGGGGGGG*BFGGGGGGGFGGGGGGGGGGGGGGGGGGGGGGGGGGGGGGGGGGGGGDEEGGGGGGDGGGGGGGGGGFGGGGGGGGGGGGGGGGGGGGGGGGGGGGGGGGGGGGGGGGGGFFGGGGGFGFFG
@M03364:396:000000000-C9LGT:1:1101:23668:8737 1:N:0:10
ACTCCTACGGGAGGCAGCAGTGGGGAATCTTGCGCAATGGGGGCAACCCTGACGCAGCGACGCCGCGTGCGGGACGAAGGCCTTCGGGTCGTAAACCGCTTTCAGCAGGGACGAGGCCGCTCCGGTGACTGTACCTGCAGAAGAAGCCCCGGCTAAATACGTGCCAGCAGCCGCGGTAATACGTATGGGGCGAGCGTTATCCGGATTCATTGGGCGTAAAGCGTGTGTAGGCGGTTTATTAAGTCTAAGATCAAAGCCTGAGGCTCAACCTCAGTTCGTCTTAGAAACTGGT
+
GGGGGGGGGGGGGGGGGGGGGGGGGGGGGGGGGGGGGGGGGGGGGGGGGGGGGGGGGGGGGGGGGGGGGGGGGGGGGGGGGGGGGGGGGGGGGGGGGGGGGGGGGGGAFGGGGGCFCFGGG:F81<FG?3?8@FFGGGEGG8FF72FGGGGGGGGGGGGGGGGGGGGGG@FGGGGGGGGGGGGGGGGGGGGGGCDEGEGGGGGGGGGGGGGGGGGGGGGGGGGGGGGGGFGGGG5CCGGGGGGGGGGGGGGGGGGGGGGGGGDGDFGGGG8DGGGGGGGGFF97DDGFFFFG
@M03364:396:000000000-C9LGT:1:1101:5496:8746 1:N:0:10
ACTCCTACGGGAGGCAGCAGTGAGGAATATTGGTCAATGGGCGGAAGCCTGAACCAGCCAAGTCGCGTGAGGGAAGACGGTCCTACGGATTGTAAACCTCTTTTGTCGGGGAGCAAAGGGGCCACGTGATGCCGGATGAGCGTACCCGAAGAAAAAGCATCGGCTAACTCCGTGCCAGCAGCCGCGGTAATACGGAGGGTGCAAGCGTTATCCGGATTTATTGGGTTTAAAGGGTGCGTAGGCGGTTTGTCAAGTCAGCGGTCAAACTGCGGGGCTTAACCTCGTATTGCCGTT
+
GGGGGGGGGGGGGGGGGGGGGGGGGGGGGGGGGGGGGGGGGGGGGGGGGGGGGGGGGGGGGGGGGGGGGGGGGGGGGGGGGGGGGGGGFGGGGGGGGGGGGGGGGGGGGGGGGGGG,FFEFGG=FFGG,,9C,8F+CFCFACGGGEGFCFFG,FFGGFGGGGGGGGFGGGGEGG>FFGGGGGGGGGGGECGGGGGGGGD:EGGGGDE?EGFGGGGC;*+<FFGFGEE8AFGFGGGGGG8C:EGGGEECGGGGEGGGFGGGGGGGGGGFGGGGGEEDDCFCFFGD<54@FFFGD3
@M03364:396:000000000-C9LGT:1:1101:9374:8764 1:N:0:10
ACTCCTACGGGAGGCAGCAGTGGGGAATTTTCCGCAATGGGCGAAAGCCTGACGGAGCAATGCCGCGTGGAGGTGGAAGGCCTACGGGTCGTCAACTTCTTTTCTCGGAGAAGAAACAATGCCGGTATCTGCGGAATAAGCATCGGCTAACTCTGTGCCAGCAGCCGCGGTAAGACAGAGGATGCAAGCGTTATCCGGAATGATTGGGCGTAAAGCGTCTGTAGGTGGCTTTTCAAGTCCGCCGTCAAATCCCAGGGCTCAACCCTGGACAGGCGGTGGAAACTACCAAGCTGG
+
GGGGGGGGGGGGGGGGGGGGGGGGGGGGGGGGGGGGGGGGGGGGGGGGGGGGGGGGGGGGGGGGGGGGGGGGGGGGGGGGGGGGGGGGGGGGGGGGGGGGGGGGGGGGGGGGGGGGGGGGD-B@FBFGA,C,@CC+@BFGGGGGGGGGGGGGGGGGGGGGGGGGGGGGG1CFGGGGGGGGGGGGGGGGGGGGGGGGGGGGGGGGGGGGGGGGGGGGGGGGGFGGFGGGGGGGGGGGGGGGGGGGGGGGGGGGFGGGGGGGGGGGGGGGGGGGGGGGDGGGFFGGGGGFGFFGGG
@M03364:396:000000000-C9LGT:1:1101:7016:8774 1:N:0:10
ACTCCTACGGGAGGCAGCAGTGGGGAGTATTGCACAATGGGCGCAAGCCTGATGCAGCGACGCCGCGTGCGGGTTGGAGGCCTTCGGGTTGTAAACCGCTTTTGTTCAAGGGCAAGGCACGGTTACGGCCGTGTTGAGTGGATTGTTCGAATAAGCACCGGCTAACTACGTGCCAGCAGCCGCGGTAATACGTAGGGTGCAAGCGTTATCCGGATTTATTGGGCGTAAAGGGCTCGTAGGCGGTTCGTCGCGTCCGGTGTGAAAGTCCATCGCTTAACGGTGGATCCGCGCCGG
+
GGGGGGGGGGGGGGGGGGGGGGGGGG+BFGGGGGGGGFGGGGGGEGGGGCFGGGGFGGGGFGGGGGFGGDGGGCFGGGGGGGGGGGGGGGGGGGGGGGGGGGGGGGGGGGGGGGGGGGGGG+@++@FG+555*8@AFFGGGGGGGGGGGGGGFGGGGGGGGGGGGGGGGBFGGGGGGGGGGGGGGGGGGGGFFCGGGGGGCFGGGGGGGGGGDGGGGGGGGGGGGGGEGGGGGGGGGGGGGGGGGGGGGGGEGGDGGEEEGFGGGFFGGDGGD=FDGGGG5FEGCGDFFE@DDG
@M03364:396:000000000-C9LGT:1:1101:4237:8774 1:N:0:10
ACTCCTACGGGAGGCAGCAGTGGGGAATATTGCACAATGGGCGCAAGCCTGATGCAGCGACGCCGCGTGCGGGATGGAGGCCTTCGGGTTGTAAACCGCTTTTGTTCAAGGGCAAGGCACGGTTTCGGCCGTGTTGAGTGGATTGTTCGAATAAGCACCGGCTAACTACGTGCCAGCAGCCGCGGTAATACGTAGGGTGCAAGCGTTGTCCGGAATCATTGGGCGTAAAGGGCTCGTAGGCGGTTCGTCGCGTCCGGTGTGAAAGCCCATCGCTTAACGGTGGGTCTGCGCCGG
+
GGGGGGGGGGGGGGGGGGGGGGGGGGGGGGGGGGGGGGGGGGGGGGGGGGGGGGGGGGGGFFGGGGGGGGGGGGGGGGGGGGGGGGGG<FGGGGGGGGGGGGGGGGGGDFDGGGGGGGGGF+DFGFGG7@C*3<>FGG3@7,D:<?,DFF8D8FGGGECFGGGGGGGGGGGGDFFGGGGGGFGGGBGGGG78:EFECFGGGGGFEGGGGGGGGEGGGGGGEFFGGC:EFGGGGGGGGGGGGEGEEGGGGGGCGEGGGEGEE7CFGG=FG*279CGG*?EG>FGG<<5@0>>7DG
@M03364:396:000000000-C9LGT:1:1101:2753:8809 1:N:0:10
ACTCCTACGGGAGGCAGCAGTGGGGAATATTGCACAATGGGCGCAAGCCTGATGCAGCGACGCCGCGTGCGGGATGGAGGCCTTCGGGTTGTAAACCGCTTTTGTTCAAGGGCAAGGCACGGTTTCGGCAGTGTTGAGTGGCTTGTTCGAATAAGCACCGGCTAACTACGTGCCAGCAGCCGCGGTAATACGTAGGGTGCAAGCGTTATCCGGATTTATTGGGCGTAAAGGGCATGTAGGCGGATCGGTAAGCTTGGAGTGAAATCCAGCAGCTCAACTGCGGAACGGCTTTGG
+
GGGGGGGGGGGGGGGGGGGGGGGGGGGGGGGGGGGGGGGGGGGGGGGGGGGGGGGGGGGGGGGGGGGGGGGGGGGGEGGGEGGGGGGGGGGGGGGFGGGGGGGFGFGGGGGGCGCF+=>B=+B>3@FC++58,<E7FF,@7*@3CGFGGGGF*?FGCCGG7FGGGGGGG<3C:FGGGCGGFGGGG8C:E+9CEFFGGFEGCGGFECG8FEGGGEE;:ECFGGGGG?CCCEGGGF6CEGGFGGGEECCEGDEGC+:CG6CCG+79C7C*9>:DFGGFF*<4635)C7*85B@C**
@M03364:396:000000000-C9LGT:1:1101:19564:8829 1:N:0:10
ACTCCTACGGGAGGCAGCAGTGGGGAATATTGCACAATGGGCGCAAGCCTGATGCAGCGACGCCGCGTGCGGGATGGAGGCCTTCGGGTTGTAAACCGCTTTTGTTCAAGGGCAAGGCACGGTTTCGGCCGTGTTGAGTGGATTGTTCGAATAAGCACCGGCTAACTACGTGCCAGCAGCCGCGGTAATACGTAGGGTGCAAGCGTTATCCGGATTTATTGGGCGTAAAGGGCTCGTAGGCGGTTCGTCGCGTCCGGTGTGAAAGTCCATCGCTTAACGGTGGATCCGCGCCGG
+
GGGGGGGGGGGGGGGGGGGGGGGGGGGGGGGGGGGGGGGGGGGGGGGGGGGGGGGGGGGGGGGGGGGGGGGGGGGGFGGGGGGGGGGGGGGGFGGGGGGGGGGGGGGGGGGGGGGGFGGGGEFFFGGG8@C5:FFGGGGGGGFFGGGGGGGGDGGGGGGGGGGGGGGGG<EGGGGGGGGGGGGGGEGGGGGGGEGGGGGEGGGGGGGGGGGGGGGGGGGGGGGGGGGGGGGGDGGEGGGGGGG=EGGGGGGGEEGEGCGEG9FGGGGGGGGGGGGGGGGGEFGGFGGFGFBGGG
@M03364:396:000000000-C9LGT:1:1101:24512:8835 1:N:0:10
ACTCCTACGGGAGGCAGCAGTGAGGAATATTGGTCAATGGTCGGAAGACTGAACCAGCCATGCCGCGTGAAGGTCAGTGCCCTATGGGCGTTAAACTTCTTTTGTGTGAGAGCAATAAGGACCTCGTGAGGTCCGATGAGAGTATCACACGAATAAGCATCGGCTAACTCCGTGCCAGCAGCCGCGGTAATACGGGGGATGCGAGCGTTATCCGGATTTATTGGGTTTAAAGGGTGCGTAGGCGGCCTGTTAAGTCAGCGGTGAAATATCCTCGCTCAACGAGGAGACTGCCGT
+
GGGGGGGGGGGGGGGGGGGGGGGGGGGGGGGGGGGGGGGGGGGGGGGGGGGGGGGGGGGGGGGGGGGGGGGGGGGGGGGGGGGGGGGGGGGGGGGGGGGGGGGGGGFGGGGGGGCFDGGG9FFB,CFF,+8:BFFBBFFGGGGGGGCFGGGGGGGGGGGGGGGGGGFGGGGGGGGGGGGGGGGGGGGGDGGGGGGGGGGEFGGCFGGGGGGGGGGGGGGCGGGGGGGGFFCFGGGGGGGGGGGGGGEGGFGGGGGGGGGGGGGGGGGGGGGGGGGGGGGGFFGGGGGFFFFGG5
@M03364:396:000000000-C9LGT:1:1101:8321:8837 1:N:0:10
ACTCCTACGGGAGGCAGCAGTGGGGAATATTGCACAATGGGCGCAAGCCTGATGCAGCGACGCCGCGTGCGGGATGGAGGCCTTCGGGTTGTAAACCGCTTTTGTTCAAGGGCAAGGCACGGTTTCGGCCGTGTTGAGTGGATTGTTCGAATAAGCACCGGCTAACTACGTGCCAGCAGCCGCGGTAATACGTAGGGTGCAAGCGTTATCCGGATTTATTGGGCGTAAAGGGCTCGTAGGCGGTTCGTCGCGTCCGGTGTGAAAGTCCATCGCTTAACGGTGGATCCGCGCCGG
+
GGGGGGGGGDGGGGGGGGGGGGGGGGGGGGGGGGGGGGGGGGGGGGGGGGGGGGGGGGGGGGGGGGGGGGGGGGGGGFGGGGGGGGGGGGGGGGGGGGGGGGGGGGGGGGGGGGGGFGGFGGGG<EEGC@@5*><@FFFFFCCFG:CFGFGGBFGGGGGGGGGGGGGGGFGGGGGGGGGGGGGGGGGGGGGGFGGEEFEEGGGGGGGGGGGGGGGGGGGGGFFFGGEGGGGGGGGGGGFEGGGCGGGGGGGGGGGGG:CEG@CGGDFGGGFDGGGGGGGG8FEFGGG@CEEGGG
@M03364:396:000000000-C9LGT:1:1101:11867:8841 1:N:0:10
ACTCCTACGGGAGGCAGCAGTGGGGAATATTGCACAATGGAGGAAACTCTGATGCAGCGACGCCGCGTGAGTGAAGAAGTATTTCGGTATGTAAAGCTCTTTCGGCAGGGAAGATAATGACGGTACCTGCAGAAGAAGCACCGGCTAAATACGTGCCAGCAGCCGCGGTAATACGGAAGGTCCGGGCGTTATCCGGATTTATTGGGTTTAAAGGGAGCGCAGGCTGTCGGTTAAGCGTGTTGTGAAATGTAGGTGCCCAACACCTGCACTGCAGCGCGAACTGGCTGACTTG
+
GGGGGGGGGGGGGGGGGGGGGGGGGGGGGGGGGGGGGGGGGGGGGGGGGGGGGGGGGGGGGGGGGGGGGGGGGGGGGGGGGGGGGGGGGGGGGGGGGGGGGGGGGGGGGGGGGGFGDGFGG?FCBFFFCDFB,DFFGGGFDGGGGGGGGGGGGGGGGGGGGGGGGGGGG5>AFGGGDGGGGGGGEGGGGGGGGGGGGFGGGGGGGGCCEFGGGGGGGGGGGGDGGGGGGGGGGGFCEEGGGGGGFGFGGGGGGGGGFCF>5@DGGGFGGFGGFFGGGGGGEFGGGCD4FFFG
@M03364:396:000000000-C9LGT:1:1101:26148:8865 1:N:0:10
ACTCCTACGGGAGGCAGCAGTGGGGAATATTGCACAATGGGGGAAACCCTGATGCAGCAACGCCGCGTGAGTGATGACGGCCTTCGGGTTGTAAAGCTCTGTCTTCAGGGACGAGAATGAGCGTTCCTGCGACGGGAGCGACGGCTGACTACATGCCAGCAGCCGCGGTGATACGTAGGTGGCGAGCGTTGTCCGGATTTACTGGGCGTAAAGGGAGCGTAGGCGGATTTTTAAGTGAGATGTGAAGTACCCGGGCTTAACTTGGGTGCTGCATTTCAAACTGGAAGTCTAG
+
GGGGGGGGECGFGGCGGGGGFFGGGGGGGGGGGGGGFGGGGECFGGGGGDGGGGGGGGGGGGGGGGGGGGGGGGFGFAFEDCFF<FGGGEGGGGGGGDEEEFF9FAFCFGFGGE+3><??,-@8+BCD3,@+3+++5@*5*>3>*<*6?CC@,@7>B9F7FGGGGGGG81B,77CCF@<,7*=?EEED**2;F7C>EEEFGGCFGFGGGDGFGGGDGGG>EDGGDGCCECGGFF:FGF6+<CFF7<+<+09?C=EGGC6?G7FGGG=DGGGFDCC:CFGGFFGGCGGFFFFD
@M03364:396:000000000-C9LGT:1:1101:13789:8874 1:N:0:10
ACTCCTACGGGAGGCAGCAGTGGGGAATATTGCACAATGGGCGCAAGCCTGATGCAGCGACGCCGCGTGCGGGATGGAGGCCTTCGGGTTGTAAACCGCTTTTGTTCAAGGGCAAGGCACGGTTTCGGCCGTGTTGAGTGGATTGTTCGAATAAGCACCGGCTAACTACGTGCCAGCAGCCGCGGTAATACGTAGGGTGCAAGCGTTATCCGGATTTATTGGGCGTAAAGGGCTTGTAGGCGGTTCGTCGCGTCCGGTGTGAAAGTCCATCGCTTAACGGTGGATCCGCGCCGG
+
GGGGGGGGGGGGGGGGGGGGGGGGGGGGGGGGGGGGGGGGGGGGGGGGGGGGGGGGGGGGGGCFGGGGGGGGGGGGGGGGGGGGGGGGGGGGGFGGGGGGGGGGGGGGFGGGGGGFDFGGGCG@CFFG7@>53@FCDFFFGFGGGFGEFGFFFGGGGGGGGGGGGGGGGCEGFGGGGGGGGGGGGCGGGGGGCFGGGGGGGGGDEGGGGGGGGGGCE7CFFGGGGGGGGGGGGGFEF7EGGGGGGGGGGGGGGGGGGGGGGFGGGGCC>F@CCGGGGGGGDFGFGFGFGFFDGD
@M03364:396:000000000-C9LGT:1:1101:16672:8881 1:N:0:10
ACTCCTACGGGAGGCAGCAGTGGGGAATATTGCACAATGGGGGAAACCCTGATGCAGCAACGCCGCGTGAGTGATGACGGCCTTCGGGTTGTAAAGCTCTGTCTTCAGGGACGATAATGACGGTACCTGAGGAGGAAGCCACGGCTAACTACGTGCCAGCAGCCGCGGTAATACGTAGGTGGCGAGCGTTGTCCGGATTTACTGGGCGTAAAGGGAGCGCAGGTGGCTTGATAAGTCAGATGTGAAATCCCCGGGCTTAACCTGGGAACTGCATCTGATACTGTTAGGCTAGA
+
GGGGGGEGGGGEGGGGGGGGGGGGGGGGGGGGGGGEGGGGGGGGEGFGGGGGGGGGGGGGGGGGFGGGGECFFGGGEDFGGGGGGGGGGGGGGFFFGGGGGGCFFEEFGFGGGFG=7D@?F@C7DFFGG83+,>F7@FGFFFGGDEGFGGGFGFGGFGGGGGFGGEFGG*CFGGGGGGGGGGFGEEDEFFGEFEFGEDG6FGFGGGGGGD/;AFEGGDEGGEEGGG>E5?8CFCFGGGGG7CFGFFCFC6EGG5>EDFF7+:CFGG6*97CFF7FDG*CCFFGGG7>?4?)>*
@M03364:396:000000000-C9LGT:1:1101:15272:8902 1:N:0:10
ACTCCTACGGGAGGCAGCAGTCGGGAATCTTCCGCAATGGACGAAAGTCTGACGGAGCAACGCCGCGTGAACGATGACGGCCTTCGGGTTGTAAAGTTCTGTTATACGGGACGAATGGTACTACGGTCATTCCGCGTCGTAAGTGGCGGTACCGTAAGAGAAAGCCAGGGCTAACTACGTGCCGGCAGCCGCGGTAATACGTAGGTGGCAAGCGTTGTCGGGAATTATTGGGCGAAAAGGGCGCGCAGGCGGCGTCGTAAGTCGGTCTTAAAAGTGCGGGGCTTAACCGCGTGG
+
EFCFGFFGGGGGGGGGGEGGG-CBE:FFGGE9FGGDGGGD<FGFEGGEEFGGGGEEGCDGGEG:CFGGGEF<FFGGGEFGGGCGGGGEGFGGGGGG5EFGGEF<A,,A=CE7@3>,8BD,,-,8:7B++,9,@,@FEGGCF8,3@,3>:<FCFFF:*:=?FG::FG7,=8:CF@F:,7<++=**14<*8*2:C*:C5+++;0+;CC?C6808*/;/:CF*::G*CF+<EFG5***:E*+/*85/85*:/1CC=C:CC8:6E97ACD*1*CF72<<::9C<.<57D7*//)71/)
@M03364:396:000000000-C9LGT:1:1101:14225:8914 1:N:0:10
ACTCCTACGGGAGGCAGCAGTGGGGAATCTTGCGCAATGGGGGCAACCCTGACGCAGCGACGCCGCGTGCGGGACGAAGGCCTTCGGGTCGTAAACCGCTTTCAGCAGGGACGAGGCCGCTCCGGTGACGGTACCTGCAGAAGAAGCCCCGGCTAAATACGTGCCAGCAGCCGCGGTAATACGTATGGGGCGAGCGTTATCCGGATTCATTGGGCGTAAAGCGCGCGTAGGCGGCCCGTTAGGTCGGAGGTAAAAGCCCGGGGCTCAACCCCGGCGAGCCTCCGATACCGGCGG
+
GGGGGGGGGGGGGGGGGGGGGGGGGGGGGGGGGGGGGGGGGGGGGGGGGGGGGGGGGGGGGGGGGGGGGGGGGGGGGGGGGGGGGGGGGGGGGGGGGGGGGGGGGGGGGGGGGGFGGGGGG*C8=FFGF1=88FFGGGGGGGGGGGGGGGGGGGGGGGGGGGFGGGGGG;FGGGGGGGGGGGGFGGGGGGGGGGGGEGGGGGGGGGGGGGGGGGGGGGEGGGGGGGGGGGGGGGGGGG:EGGGGFEGEGGEFGGGGGGGGGGGGGGGGGGGGGGGGCGEGFFGDGGGFGFFGDG
@M03364:396:000000000-C9LGT:1:1101:20037:8955 1:N:0:10
ACTCCTACGGGAGGCAGCAGTGGGGAATATTGCACAATGGGCGAAAGCCTGATGCAGCGACGCCGCGTGCGGGATGGAGGCCTTCGGGTTGTAAACCGCTTTTGTTCAAGGGCAAGGCACGGTTTCGGCCGTGTTGAGTGGATTGTTCGAATAAGCACCGGCTAACTACGTGCCAGCAGCCGCGGTAATACGTAGGTGGCAAGCGTTGTCCGGATTTACTGGGTGTAAAGGGCGTGTAGGCGGAGATGCAAGTTGGGAGTGAAATCCCGGGGCTCAACCCCGGAACTGCTTTC
+
GGGGGGGGGGGGGGGGGGGGGGGGGGGGGGGGGGGGGGGGGGGGGGGGGGGGGGGGGGGGGGGGGGGGGGGGGGGGGGGGGGGGGGGGGGGGGGGGGGGGGGGGGGGGGGGGGGGGFGGGGGGCEFGG38C5@FGGFFEGGAFCFGGGGGGG<FGGFGGGGGGGGGGGG:EGGGGGGG8FGGGGGGGGGGGGGFGGGGGGGGGGGGGGGFGGGEGGGGGGGGGCEGFGGGGGGGEGEGGGGGGCGGGGGGGFGGGGG=CEGFFGGFGGDDGGGGGFFFGGFEGGDGDFCFFGF
@M03364:396:000000000-C9LGT:1:1101:27682:8961 1:N:0:10
ACTCCTACGGGAGGCAGCAGTGGGGAATTTTCCGCAATGGGCGAAAGCCTGACGGAGCAATGCCGCGTGAAGGTAGAAGGCCTACGGGTCATGAACTTCTTTTCCCGGAGAAGAAGTAATACCACTATTTGAGAATTAAGCATCGACTAACTCTGTGCCAGCAGCCGCGTTAAGACAGAGGAGGCAAGCGGTATCCGGAATGATTGGGCGTAAAGCGTCTGTAGGTGGCTTTTTAAGTTCGCCGTCAAATCCCAGGCCTCAACCCTGGACAGGCGGTGGAAACTACCAAGCTGG
+
FGGGGGGGGEGGGGCEG>FGGGGGGGGGGGGGAFEF@FGGGCFBFGGFGGG8DFEGGGGEFFFGGDGGGGGGGGGGGGGGEGGDECE7FEGGC99CFGFGGGG99F7C+@CEE,,,,<B,,-:583=FFB@,+3,5,C=BFA3F=:+@FG,>F9FEFCGG8@F7F,@*3*16<;F,:>F?<C7F<CFCE:*6CCCFD7CBFBC<<F7CCGGGDBECC?C>89+<<+<C*;5CFG5FF7CC=CCG8EGGGF9?ECEF*;7C68C=*7C3*C@<C=ED))/7?*0*:*99755*09
@M03364:396:000000000-C9LGT:1:1101:11774:8998 1:N:0:10
ACTCCTACGGGAGGCAGCAGTGAGGAATATTGGTCAATGGGCGAGAGCCTGAACCAGCCAAGTAGCGTGCAGGATGACGGCCCTATGGGTTGTAAACTGCTTTTGTATGGGGATAAAGTGCTCCACGTGTGGAGTTTTGTAGGTACCATACGAATAAGGACCGGCTAATTCCGTGCCAGCAGCCGCGGTAATACGGAAGGTCCGGGCGTTATCCGGATTTATTGGGTTTAAAGGGAGCGTAGGCCGTGGATTAAGTGTGTTGTGAAATGTAGGTGCCCAACACCTGCACTGC
+
GGGGGGGGGGGGEGGGGGGGGGGGGGGGGGGGGGGGGGGGGGGGGGGGGGGGGGGGGGGGGGGGGGGGGGGGGGGGGGGGGGGGGGGGGGGGGGGGGGGGGGGGGGGGGGGGDGCGFGGGGFFF<EFG8:AC?FAEFGGGGFFFGFGGGGGG7DFGGGGGGGGGGGGGGFFGGGGGGGGGGGGGGGGGGGGGGGGGGGGGGGGGGGGGGGGGGGGGGGGCFGGFGGCCEGGGGGGGGGGGEGGGGGGEGEFGGGGGGFGGFCFDEDFGGGGGFG?DFGGGFFGGGGG:CFFG
@M03364:396:000000000-C9LGT:1:1101:18545:9024 1:N:0:10
ACTCCTACGGGAGGCAGCAGTGGGGAATATTGCACAATGGGGGAAACCCTGATGCAGCAACGCCGCGTGAGTGATGACGGCCTTCGGGTTGTAAACCGCTTTTGTTCAAGGGCAAGGCACGGTTTCGGCCGTGTTGAGTGGATTGTTCGAATAAGCACCGGCTAACTACGTGCCAGCAGCCGCGGTAATACGTAGGGTGCGAGCGTTATCCGGATTTATTGGGCGTAAAGGGCTCGTAGGCGGTTCGTCGCGTCCGGTGTGAAAGTCCATCGCTTAACGGTGGATCCGCGCCGG
+
GGGGGGGGGGGGGGGGGGGGGGGGGGGGGGGGGGGGGGGGGGGGGGGGGGGGGGGGGGGGGGGGGGGGGGGGGGGGGGGGGGGGGGGGGGGGGGGGGGGGGGGGGGGDGGGGGGGGDCGGGDGF7CFG3B@8@<>,,@@FGFGGGGGGGGCE@DFGGGGGGGGGGGGGGGFGGGGGGGGGGGGGGGGGGGGGFFGGGGGGEGGDGGGGGGGGGGGGCFGGGGGGGGEEFFFEECEEGGGGGGGGGDGGGGGGGGGGGCEEECFDFGGGG7ADGG5DCFGG>>=DFGGF:BBGGG
@M03364:396:000000000-C9LGT:1:1101:6884:9038 1:N:0:10
ACTCCTACGGGAGGCAGCAGTAGGGAATCTTCCACAATGGACGCAAGTCTGATGGAGCAACGCCGCGTGAGTGAAGAAGGTTTTCGGATCGTAAAGCTCTGTTGTTGGTGAAGAAGGATAGTGTCAGCCTCTGGCCATTATTTGACGGTAATCAACCAGAAAGTCACGGCTAACTACGTGCCAGCAGCCGCGGTAATACGTAGGTGGCAAGCGTTGTCCGGATTTATTGGGCGTAAAGCGAGCGCAGGCGGAAAAATAAGTCTAATGTGAAAGCCCTCGGCTTAACCGAGGAAC
+
GGGGGGGGGGGGGGGGGGGGGGGGGGGGGGGGGGGGGGGGGGGGGGGGGGGGFGGGGGGGGGGGGGGGGGGGGGGGGGGGGGGGGGGGGGGGGGGGGGGGGGGGFGGFFFGGGGEEEAFFGGF,CCFG,,8:BFCCF=DGEFGGGG7C>F@FFGGGGGFFGDGGFGGGGGGEGGGGGGGGGGGGGGGGGGGGGGGGGGGGGGGEFGGGGGGGGGGGGFGGGG@=FGGGGGGGGGGGGGGGGGGGGGGGGGG=EGFGGGGGGGGGGGGGGGGGGGGGGDEGFFGGG:FFGFFGFF
@M03364:396:000000000-C9LGT:1:1101:13555:9086 1:N:0:10
ACTCCTACGGGAGGCAGCAGTGGGGAATATTGGGCAATGGGCGCAAGCCTGACCCAGCAACGCCGCGTGAAGGAAGAAGGCTTTCGGGTTGTAAACTTCTTTTATAAGGGACGATAATGACGGTACCTTGTGAATAAGCTCCGGCTAACTACGTGCCAGCAGCCGCGGTAATACGTAGGGAGCAAGCGTTATCCGGATTTACTGGGTGTAAAGGGCGTGTAGGCGGGAAAGCAAGTCAGATGTGAAAACTATGGGCTCAACCCATAGCCTGCATTTGAAACTGTTTTTCTTG
+
GGGGGGGGGGGGGGGGGGGGGGGGGGGGGGGGGGGGGGGGGGGGGGGGGGGGGGGGGGGGGGGGGGGGGGGGGGGGGGGGGGGGGGGGGGGGGGGGGGGGGGGGGGGGGGGGGGEGFFGGGEFF+BFG,,C:<3EFGGGGGGGGGGGGGGGGFGGGGGGGGGGGGGGGG*BF@FGGGGGGGGGGGGGGGGGGGGGGGGGGGGGGGGCFGGGGGGGGGGGEGFCGGGGGGGGGGGGFFGGFECGGGGGGGGGGGGGGGGGGGGGGGGGGGGGGFFGGGGGGFFGGGGDFGFFG
@M03364:396:000000000-C9LGT:1:1101:5351:9127 1:N:0:10
ACTCCTACGGGAGGCAGCAGTGGGGAATATTGCACAATGGGCGCAAGCCTGATGCAGCGACGCCGCGTGCGGGATGGAGGCCTTCGGGTTGTAAAGTTCTGTTATACGGGACGAATGGTACGACGGTCAATACCCGTCGTAAGTGACGGTACCGTAAGAGAAAGCCACGGCTAACTACGTGCCAGCAGCCGCGGTAATACGTAGGTGGCAAGCGTTGTCCGGATTTATTGGGCGTAAAGGGCTCGTAGGCGGTTCGTCGCGTCCGGTGTGAAAGTCCATCGCTTAACGGTGGAT
+
GGGGGGGGGGGGGGGGGGGGGGGGGGGGGGGGGGGGGGGGGGGGGGGGGGGGGGGGGGGGGGGGGGGGGGGGGGGGGGGGGGGGGGGGGGGGGGGGGGGGGGGGGFGGGGGGGEGGGGGGG-FC>FFG@@@@CCCGGGGGFFGGFFGFGGFGGGGGGGGGGGGGGGGGG7EFGGGGGGGGGGGGGGGGGGGGGGGGDFGGGFFGGFGGGGGGGGGGGGGGGGGGGGFGGGGGGGEGGGGGGGGGG5=FGGGGEDGGGGGGGGGGGG19DDAFGGCFGGGFDFC3C>FEDD5D32
@M03364:396:000000000-C9LGT:1:1101:28874:9228 1:N:0:10
ACTCCTACGGGAGGCAGCAGTGGGGAATATTGCACAATGGGCGCAAGCCTGATGCAGCGACGCCGCGTGCGGGATGGAGGCCTTCGGGTTGTAAACCGCTTTTGTTCAAGGGCAAGTCACCGTTTCGGTTGTGTTTAGTGGATTGTTCGAAGAAGCACCGGCTAACTACTTGCCAGCAGCCGCGGTAATACGTAGGGTGCAAGCGTTATCCGGATTTATTGGGCGGAAAGGGCTCGTAGGCGGTTCGTCGCGTCCGGTGTGAAAGTCCATCGCTTAACGGTGGATCCGCGCCGG
+
GGGGGGGGGGGGGGGGGGGGGGGGGGGGGGGGGGGGGGGGGGGGGGGGGGGGFFFGGGGGGGGGGGGGGGGGGGGGC?FGGGGGGGGGFGGGGGGGGGGGGGG9FGG8?DFFGFDE:3B,:8BF<BFE++8++338,<<=@@,@FFCBFFG*8?BFGCFFFGCFGGGGG,2=;FCFC7FGGGGGGEGCEGGGG<FE>8;*AFG5EEGEFGGCGG8C6FGGGGGGG**::8:5A@8C=CGGGGGEGGGEC8?*/7:EG*CCC+?EFGGCGG<<CC5CGGEC>F55977FFBBGGD
@M03364:396:000000000-C9LGT:1:1101:14274:9234 1:N:0:10
ACTCCTACGGGAGGCAGCAGTGAGGAATATTGGTCAATGGGCGGAAGCCTGAACCAGCCAAGTCGCGTGAAGGATGAAGGTATTATGTATTGTAAACTTCTTTAGCAGTGGAGAAATAAGGGGGGCGTAACCCCTGATGCTAGTACACTGAGAATAAGGATCGGCTAACTCCGTGCCAGCAGCCGCGGTAATACGGAGGATCCGAGCGTTATCCGGATTTATTGGGTTTAAAGGGTGCGCAGGCGGCCTTGCAAGTCAGCGGTCAAATCGTGGAGCTCAACTCCATTCCGCCGT
+
GGGGGGGGGD@FG@FGGG<FFFCFDGGGGGGGGCEC@F@EEGGGGGGGGGGGFFFGGGGGGGGGGGGGGGGGGGGGGFGGFGGGGGGGFGGGGGGGGGGGGEFEGFGGGGGGEEFFFGAF9-4+*><F*8=:=B:<FFCFFFFFF:FCFDGGEGGGGGGGGGGGGGEGG?GGDGGGF?8C?FGGGGGEGGGGGGGGCGEEGGGFE8?EEG5EE?EEGGGGG+9<FG??C8:+CGEFGG5CECEDGG=EGGGGGGGGCCCC*:5:==CDGGGGGCGGCFFFFFGG4C>BG4B>D5
@M03364:396:000000000-C9LGT:1:1101:8232:9234 1:N:0:10
ACTCCTACGGAGGCAGCAGTGGGGAATATTGCACAATGGAGGGAACTCTGATGCAGCGACGCCGCGTGAGTGAGGAAGTATTTCGGTATGTAAAGCTCTATCAGCAGGGAAGATAATGACGGTACCTGAGGCGGAAGCCACGGCTAACTACGTGCCAGCAGCCGCGGTAATACGTAGGGGGCTAGCGTTATCCGGAATTACTGGGCGTAAAGGGTGCGTAGGTGGTTTCTTAAGTCAGAGGTGAAAGGCTACGGCTCAACCGTAGTAAGCCTTTGAAACTGGGAAACTTGAGTG
+
GGGGGGGGGECGGGGGGGGFGGGGGGGGGGGGGGGGGGGGGGGGGGGGGGGGGGGGGGGGGGGGGGGGCGGGGGGFFGGGGGGGGGGGGGGGGGGGGGGGGGGGGGGGGGGGGGGGGGGGG7FBBEFG,:A+@FGDFGGGGGDGG7FFGGGGGDGGGGGGGGGGGGGGG:BFGGFGGGGGGGGGGGGFGGGGGGGGGGGGGGGGGGGGGGGGGGGGGGGGGGGGGGGGGGGGGGGGGGGGGGGGGGGGGGGGGGGEGGGGFGGCGGGGFFFFGGGGGGGGFFGFGGGF:FFFCF
@M03364:396:000000000-C9LGT:1:1101:9044:9259 1:N:0:10
ACTCCTACGGGAGGCAGCAGTAGGGAATCTTCCACAATGGACGCAAGTCTGATGGAGCAACGCCGCGTGAGTGAAGAAGGGTTTCGGCTCGTAAAGCTCTGTTGTTAGAGAAGAACGTGCGTGAGAGCAACTGTTCACGCAGTGACGGTATCTAACCAGAAAGTCACGGCTAACTACGTGCCAGCAGCCGCGGTAATACGTAGGTGGCAAGCGTTATCCGGATTTATTGGGCGTAAAGCGAGCGCAGGCGGAATGATAAGTCTGATGTGAAAGCCCACGGCTCAACCGTGGAAC
+
GE9FFAFGGGGGGGG@FECEFFADFGGGGGGFGAFGGGGGEEFCGGGEE9CFFFEG@EFGDFGDGGGFEGGGCGGG<FGG7FGGGEF>FECECGG?<ACFEFG,?FAFFGF?FFEF+:++@8=+3?,A,,6,,<C,A?=<F:BBFG:CFGFCGGGFFGAFGCFGGGGGDCB@F:FGG:>:C*?,FEE:>FCC@<F@F:C:FGB*?9B+BEE78FC5CC+=8C;/<CFCFFCFCCEEGC+?EC5:CE55=58E=:6?CFF7@C7?CCCFD7CF76**9CED5:CF4*077)<DF9
@M03364:396:000000000-C9LGT:1:1101:8271:9268 1:N:0:10
ACTCCTACGGGAGGCAGCAGTGGGGAATCTTGCGCAATGGGGGCAACCCTGACGCAGCGACGCCGCGTGCGGGACGAAGGCCTTCGGGTCGTAAACCGCTTTCAGCAGGGACGAGGCCGCTCCGGTGACGGTACCTGCAGAAGAAGCCCCGGCTAAATACGTGCCAGCAGCCGCGGTAATACGTATGGGGCGAGCGTTATCCGGATTCATTGGGCGTAAAGCGCGCGTAGGCGGCCCGTTAGGTCGGAGGTAAAAGCCCGGGGCTCAACCCCGGCGAGCCTCCGATACCGGCGG
+
GGGGGGGGGGGGGGGGGGGGGGGGGGGGGGGGGGGGGGGGGGGGGGGGGGGGGGGGGGGGGGGGGGGGGGGGGGGGGGGGGGGGGGGGGGGGGGGGGGGGGGGGGGGGGGGGGGGGCCEEE*>F:FGG?*48*8FEFGFGGFGGGFGGGGGGGGGGGGGGGGGGGGGGGCGGGGGGGGGGGGGFFGGGGGGGGGGGGGGGGGGGCGGGGGGGGGGGGCEGGGGGGGGEGGGGGGGGGGCFDGGFGGGEGG*AGGGGGGFGCGGGGGFGCGGGGGGDDDEGF@F35CGFG@@GGD
@M03364:396:000000000-C9LGT:1:1101:6880:9273 1:N:0:10
ACTCCTACGGGAGGCAGCAGTGAGGAATATTGGTCAATGGGCGTGAGCCTGAACCAGCCAAGTAGCGTGCGGGAAGAAGGCCCTATGGGTTGTAAACCGCTTTTTCAGGGGGATAAAGTGAGTGACGTGTCCTTCATTGCAGGTACCCTGCGAATAAGGACCGGCTAATTCCGTGCCAGCAGCCGCGGTAATACGGAAGGTCCGGGCGTTATCCGGATTTATTGGGTTTAAAGGGAGCACAGGCCGGCTGTCAAGCGTGTTGTGAAATGTAGGCGCTCAACGCCTGACTTGC
+
GGGGGGGGGGGGGGGGGGGGGGGGGGGGFGGGGGGGGGGGGGGGGGGGGGGGGGGGGGGGGGGGGGGGGGGGGGGGGGGGGGGGGGFGGGGGGGGGGGGGGGGFGGGDFGGG7@EFEFD9<-C:?EFF+,A,,<D<EFADEFFGG=EBFFGGFGG@FEECFGGEGGDFF;,@:FGDGGGGGGGGGGGGGGGGGFGGCGGGGGEGGGGGGGC5CCEECGEGGGGCFF;;:<CCFFGGGGGGGGGGEECEEC;ACEFFGGC=FGGEEF?77>EDC+7C3DEGFEGGGGDFFFBF
@M03364:396:000000000-C9LGT:1:1101:17706:9282 1:N:0:10
ACTCCTACGGGAGGCAGCAGTGGGGAATATTGCACAATGGGCGCAAGCCTGATGCAGCGACGCCGCGTGCGGGATGGAGGCCTTCGGGTTGTAAACCGCTTTTGTTTGGGAGCAAGCCCTTCGGGGTGAGTTTACCTTTCGAATAAGCACCGGCTAACTACGTGCCAGCAGCCGCGGTAATACGTAGGGTGCGAGCGTTATCCGGAATTATTGGGCGTAAAGGGCTCGTAGGCGGTTCGTCGCGTCCGGTGTGAAAGTCCATCGCTTAACGGTGGATCCGCGTCGGGTACGGGG
+
GGGGGGGGGGGGGGGGGGGGGGGGGGGGGGGGGGGGGGGGGGGGGGGGGGGGGGGGGGGGGGGGGGGGGGGGGGGGGGGGGGGGGGGGGGGGGGGGGGGGGGG<F>AFFGGGGGGG<FGGGFF++55C8,3,8,@3@FCGGCEDF<>FFCCDGGGGGGGGGGFGGGGFG:BGGGGGGFFGGGGGFFGEEFGDE;EGDEGGFGFEGE5CCFFFFGGGGGD?EFF=58CCGGGGGGGGGDG;==EG27EEG1?EEF7C0+<EFG>EEGGGGGGDDGE3*9E<>:5C9CDFDFFGG5
@M03364:396:000000000-C9LGT:1:1101:10890:9283 1:N:0:10
ACTCCTACGGGAGGCAGCAGTAGGGAATCTTCCACAATGGACGCAAGTCTGATGGAGCAACGCCGCGTGAGTGAAGAAGGTTTTCGGATCGTAAAGCTCTGTTGTTGGTGAAGAAGGATAGAGGTAGTACCTGGCCTTTATTTGACGGTAATCAACCAGAAAGTCACGGCTAACTACGTGCCAGCAGCCGCGGTAATACGTAGGTGGCAAGCGTTGTCCGGATTTATTGGGCGTAAAGCGAGCGCAGGCGGAAAAATAAGTCTAATGTGAAAGCCCTCGGCTTAACCGAGGAAC
+
GGGGGGGGGGGGGGGGGGGGGGGGGDGFFGGGGCGFGGGGGGGGGGGGGGGFGGGFGGGGGGGGGGGGGDGGGCFGEGGGFGGGGDGGGGGGGGGGGGGAFEDFGGGDCFFGG?FGGCFGG-EEFFFG,,CCFEEGFFFFGCFGGGGGGGGGFGGGGGGGGGFGGGGGGGGGGGGGGGGFGGFGGGGGGGGGGEEGGGGGGFGEF9FGGGGG8FEEGGFGGEEGGF9>FGGGGGGGGGFGGGGGGGG=GGG5:=8>CCFGGFGFGGGGGGGGGGGFG4EGEFGCGDFFGEFGGF
@M03364:396:000000000-C9LGT:1:1101:9021:9322 1:N:0:10
ACTCCTACGGGAGGCAGCAGTGAGGAATATTGGTCAATGGTCGGGAGACTGAACCAGCCAAGCCGCGTGAGGGAAGAAGGCGCTAAGCGTCGTAAACCTCTTTTGTCGGGGAGCAAAGGGGCCCCGTGTGGCAGGATGAGCGTACCCGAAGAAAAAGCATCGGCTAACTCCGTGCCAGCAGCCGCGGTAATACGGAGGATGCGAGCGTTATCCGGATTTATTGGGTTTAAAGGGTGCGCAGGCGGCGCGGCAAGTCAGCGGTAAAAATTCGGGGCTCAACCCCGTCCGGCCGTT
+
GGGGGGGGGGGGGGGGGGGGGGGGGGGGGGGGGGGGGGGGGGGGGGGEGFFGGGGGGGGGGGGGGGGGGGGGGGGGGGGGGGGGGGGGGGGGGGGGGGGGGGGGGGGGGGGGGGGGGGGGGGG++@FFB:>@CFGCDFGGGGGGGGFGGGGGEGGGGGGGGGGGGGGGGGCFGGGGGGGGGGGGGGGGFFFGGGGGGGGGGGGGGGGGGGGGGGGGGGGDGGEGGGGEECGGGGGGGGGGGGGDGDGGGGGGGCFFGGGGEEDGGFGGGGGGG5EDGGGGFBGGGGGFGFFGGC
@M03364:396:000000000-C9LGT:1:1101:27930:9410 1:N:0:10
ACTCCTACGGGAGGCAGCAGTGGGGAATATTGCACAATGGGGGAAACCCTGATGCAGCAACGCCGCGTGAGTGATGACGGCCTTCGGGTTGTAAAGCTCTGTCTTCAGGGACGATACTGACCGTTCCTGCGGCGGCAGTCACGGCTAACTACGTGCCAGCAGCCGCGGTAATACGTAGGTGGCAAGCGTTGTCCGGATTTATTGGGTTTAAAGGGTGCGCAGGCGGTTCTGCAAGTCAGCGGTAAAAATTCGGGGCTCAACCCCGTCCGGCCGTTGAAACTGTAGATCTGGAGT
+
GGGGGGGGGGGGGGGGGGGGGGGGGGGGGGGGGGGGGGGGGGGGGGGGGGGGGGGGGGGGGGGGGGGGGGGGGGGGGGGGGGGGGGGGGGGGGGGGGGGGGGGCGEF?FGGGG>@F+CD53-88+:FG5,83++3*5>:>,>FF@C<DFGFG:<FBFCFGGGGGGGGGG*3?CFGGGGGGGGGGEFGGGGGGGGGGGGGGGGGGGGGGGGGGGGGGGGGGGGGGGGGGGGGGGGGGGGGGGGGGDGGGGGGGGGGGGGGDGGGGGGGGGGGGGGGGGF?DFFFGGGG?DFFC4*
@M03364:396:000000000-C9LGT:1:1101:5241:9417 1:N:0:10
ACTCCTACGGGAGGCAGCAGTGGGGAATATTGCACAATGGGGGAAACCCTGATGCAGCAACGCCGCGTGAGTGATGACGGCCTTCGGGTTGTAAAGCTCTGTCTTCAGGGACGATAATGACGGTACCTGAGGAGGAAGCCACGGCTAACTACGTGCCAGCAGCCGCGGTAATACGTAGGGTGCAAGCGTTATCCGGATTTATTGGGCGTAAAGGGCTCGTAGGCGGTTCGTCGCGTCCGGTGTGAAAGTCCATCGCTTAACGGTGGATCCGCGCCGGGTACGGGCGGGCTTG
+
GGGGGGGGGGGGGGGGGGGGGGGGGGGGGGGGGGGGGGGGGGGGGGGGGGGGGGGGGGGGGGGGGGGGGGGGGGGGGGGGGGGGGGGGGGGGGGGGGGGGGGGGGGGGGGGGGGFGEFGGGEFFDEGG:>@:,B:FFGGGGGGGGGGGGGGGFGGGGGGGGGGGGGGGG1BFGGGGGGGGGGGGGGGGGGGGGGGGGGGCFGGGGGGGGGGGGGGGFGGEGGGGGGGGGGEGGGGGGGGGGGGGFGGGGGGGGGGGGF=FFGGGGGGGFGGGGGGGGGGGFFGGGGGFGFFG
@M03364:396:000000000-C9LGT:1:1101:14332:9430 1:N:0:10
ACTCCTACGGGAGGCAGCAGTGGGGAATATTGCACAATGGGCGCAAGTCTGATGGAGCAACGCCGCGTGAGTGAAGAAGGTTTTCGGATCGTAAAGCTCTGTTGTTGGTGAAGAAGGATGTGAGTAGCAACTGGCTCATATTTGACGGTAATCAACCAGAAAGTCACGGCTAACTACGTGCCAGCAGCCGCGGTAATACGGAGGATGCAAGCGTTATCCGGATTTATTGGGTTTAAAGGGTGCGTAGGCTGTTCGACAAGTCAGCGGTGAAAGCCCGGCGCTTAACGCCGGAAC
+
GGGGGGGGGGGGGGGGGGGGGGGGGGGGGGGGGGGGGGGGGGGGGGGGGGGGGGGGGGGGGGGGGGGGGGGGGGGGGGGGGGGGGGGGGGGGGGGGGGGGGGGGGGFGGFGGGGGGGFGGG<FBFFGG,8AAFFGAFGGGGGGGGGGGGGFGFGGGGGGGGGGGGGGGGGGGGGGGGGGGGGGGGGGGGGGGGGGGGGGGGGGGGGGGGGGGGGGGGGGGGGEEGGGGGGGCGEGGGGFGGGGGGGGGGGGGGGGGGGGGGGGGGGGGGGGGGGGGGGGGFFGGGGGFGFFGGD
@M03364:396:000000000-C9LGT:1:1101:26983:9462 1:N:0:10
ACTCCTACGGGAGGCAGCAGTGGGGAATCTTCCGCAATGGACGAAAGTCTGACGGAGCAACGCCGCGTGAACGATGACGGCCTTCGGGTTGTAAAGTTCTGTTATACGGGACGAATAGCGTGGCAGTCTCTCCGCGTTACGAGTGACGGTACCGTAAGAGAAAGCCACGGCTAACTACGTGCCAGCAGCCGCGGTAATACGTAGGTGGCAAGCGTTGTCCGGAATTATTGGGCGTAAAGGGCGCGCAGGCGGCGTCGTAAGTCGGTCTTAAAAGTGCGGGGCTTAACCCCGGGG
+
GGGGGGGGGGGGGGGGGGGGGGGGGGGGGGGGGGGGGGGGGGGEGGGGGGGGGGGGGGFGGGGGGGGGGGGGGGGGGGGGGGGGGGGGGGGGGGGGGGGGGGGEF?EFGGC7FGG8+CDC8-8+:B>@,,7:@++3FG7FF*@F<,@FFGFG:CCFGCCFCFEGE<FEG*:F@FGGGGGGGFGFGGGGDCEGEECGGGG7C?FGGCGFGGFFFGEEEGFGGGGEC:?FGGGGEG*CCCCFGDE=8==E?*:C8E/:DEG6802CECC*CDGGGF:CFGGGFD577CGFG>D9D3
@M03364:396:000000000-C9LGT:1:1101:11815:9475 1:N:0:10
ACTCCTACGGGAGGCAGCAGTGAGGAATATTGGTCAATGGGCGGGAGCCTGAACCAGCCAAGTCGCGTGAGGGAAGACGGTCCTATGGATTGTAAACCTCTTTTGTCGGGGAGCAACGAAGGCACGCGTGCCTGAAGCGAGATTACCCGAAGAAAAAGCATCGGCTAACTCCGTGCCAGCAGCCGCGGTAATACGGAGGATGCGAGCGTTATCCGGATTTATTGGGTTTAAAGGGTGCGTAGGCGGATTTTTAAGTCAGCGGTAAAATCGCGAGGCTCAACCTCGTGCCGCCGT
+
GGGGGGGGGGGGGGGGGGGGGGGGGGGGGGGGGGGGGGGGGGGGGGGGGGGGGGGGGGGGGGGGGGGGGGGGGGGGGGGGGGGGGGGGGGGGGGGGGGGGGGGGGGGGGGGGGGFGGGGDFCF,<FCG@>@FC9<>EFGCGGGGGGFGGGGGGGGGGGGGGGGGGGGGGGGGGGGGGGGGGGGGGGGGGGGGGGGGGGGGGGGGGGGGGGGGGGGGGGGGFGGGGGGEGGGGGGGGGGGGGEEGGGGGEGGGFGCGGGFGGGGGGGGGGGGGGGGGFFFGF:7<DFFFGFFGGC
@M03364:396:000000000-C9LGT:1:1101:24634:9476 1:N:0:10
ACTCCTACGGGAGGCAGCAGTGGGGAATATTGCACAATGGGGGAAACCCTGATGCAGCAACGCCGCGTGAGTGATGACGGCCTTCGGGTTGTAAAGCTCTGTCTTCAGGGACGATAATGACTGTACCTCAGTAGGAAGCCACGGCTAACTACGTGCCAGCAGCCGCGGTCATACGTAGGTGGCGAGCGTTGTCCGGATTTACTGGGCGTAAAGGGAGCGTAGGCGGATTTTTAAGTGAGATGTGAAATACTCGGGCTTAACCTGAGTGCTGCATTTCAAACTGGAAGTCTAG
+
GGGGGGGGGGGGGGGGGGGGGGGGGGGGGGGGGGGGGGGGGGGGGGGGGGGGGGGGGGGGGGGGGGGGGGGGGGGGGGGGGGGGGGGGGGGGGGGGGGGGGGGGGGGGGGGGGGGGCDCFA<FB,CFF,,8,<5EFFG8=>F:FCF>BFGFFBCG?FGGGGGFGGGGGD*>FFGGGGGGFGGGGCEGGFEGGGGGDF@FFFG:CGCFGEGGGFCGGGDGEGGGGGGCG5CCGCCFGGGGGFGGGFFGGGGGGGGGGGGGGGGFGGGCDFGGGGGGGGGGGFFGGGCFFGF?F
@M03364:396:000000000-C9LGT:1:1101:26470:9486 1:N:0:10
ACTCCTACGGGAGGCAGCAGTGGGGAATATTGCACAATGGGGGAAACCCTGATGCAGCAACGCCGCGTGAGTGATGACGGCCTTCGGGTTGTAAAGCTCTGTCTTCAGGGACGATACTGACGGTACCTGCGCTGCAGGCCAAGGCTCACTAAATGCCAGCAGCCGCGGTCATACGTAGGTGGCGAGCGTTGTCCGGATTTACTGGGCGTAAAGGGAGCGTAGGCGGGCTTTTAAGTGAGATGTGAAATACCCGGGCTCAACTTGGGTGCTGCATTTCAAACTGGAAGTCTAG
+
FGGGGGGGGGGGGGGGGGGGGGGGGGGGGGGGGFGGGGGGGGGDGGFGGGGGGGGGGGGGGGGGGGGGGGGGGGGGGGGGGGGGGGGGGGGGGGGGGGGGFGG,EFGGGGGGGG+43,8,,-@3:BAB,,8:+>+B,8++@,@>@,,,@B,,,,7@F::><@<<:>CCE*1;<FFCF<*7<C7=41<:44=;<<CGCC8<<?CF?FCC8C81AC>F8>C?E5CCG5**:*<<+<CFG@:7EFGGGC9C7<?68>CGGCF6FGDCFC:*9>CC4?E>>>0:7FEFG:C6CFFG
@M03364:396:000000000-C9LGT:1:1101:15709:9495 1:N:0:10
ACTCCTACGGGAGGCAGCAGTGGGGAATATTGCACAATGGGCGCAAGCCTGATGCAGCGACGCCGCGTGCGGGATGGAGGCCTTCGGGTTGTAAACCGCTTTTGTTCAAGGGCAAGGCACGGTTTCGGCAGTGTTGAGTGGATTGTTCGAATAAGCACCGGCTAACTACGTGCCAGCAGCCGCGGTAATACGTAGGGTGCAAGCGTTATCCGGATTTATTGGGCGTAAAGGGCTCGTAGGCGGTTCGTCGCGTCCGGTGTGAAAGTCCATCGCTTAACGGTGGATCCGCGCCGG
+
GGGGGGGGGGGGGGGGGGGGGGGGGGGGGGGGGGGGGGGGGGGGGGGGGGGGGGGGGGGGGGGGGGGGGGGGGGGGGGGGGGGGGGGGGGGGGGGGGGGGGGGGGGGGGGGGGGFGGGGGG7F@EFGG:+588@@FFFGGGGGGGGGGGGGGGGGGGGGGGGGGGGGGG=FGGGGGGGGGGGGGGGGGGGGGGGGGGGGGGGGGGGGGGGGGGGGGGGGGGGGGGGEDGGGGG8;EGGGGGGGGGGGGGGEECEGGG?ECEFCGFGGGGGGGGGGGGGGGFFGFGGGFGFFGCC
@M03364:396:000000000-C9LGT:1:1101:22556:9509 1:N:0:10
ACTCCTACGGGAGGCAGCAGTGGGGAATATTGCACAATGGGGGAAACCCTGATGCAGCAACGCCGCGTGAGTGATGACGGCCTTCGGGTTGTAAAGCTCTGTCTTCAGGGACGATAATGACGGTACCTGAGGAGGAAGCCACGGCTAACTACGTGCCAGCAGCCGCGGTAATACGTAGGTGGCAAGCGTTGTCCGGAATTATTGGGCGTAAAGGGCGCGCAGGCGGCCATGCAAGTCAGAAGTGAAAGCCCGGGGCTCAACCCCGGGACTGCTTTTGAAACTGTAAGGCT
+
GGGGGGGGGGGGGGGGGGGGGGGGGGGGGGGGGGGGGGGGGGGGGGGGGGGGGGGGGGGGGGGGGGGGGGGGGGGGGGGGGGGGGGGGGGGGGGGGGGGGGGGGGGGGGGGGGGGGGGGGGCFFCFGGDDD=<FCGGDGGGGGGGGEGGGGGGGGGGGGGGGGGGGGGG7=FGGGGGGDGGGGGGGGGGGEGGGGGGGGGGGGGGGGGDGGGFFGGGGGGGGGGGGGDEGGGGGGCFGGGGGEGGGGGCGGGGGGGGGGGGGGDGGGCGFCCGGGGGDGGFFGGGGGFGF
@M03364:396:000000000-C9LGT:1:1101:25491:9518 1:N:0:10
ACTCCTACGGGAGGCAGCAGTGAGGAATATTGGTCAATGGATGAGAATCTGAACCAGCCAAGTAGCGTGCAGGACGACGGCCCTATGGGTTGTAAACTGCTTTTGTACGGGGATAAAGGAGCTTACGTGTACGTTTTTGCAGGTACCGTACGAATAAGGACCGGCTAATTCCGTGCCAGCAGCCGCGGTAATACGGAAGGTCCGGGCGTTATCCGGATTTATTGGGTTTAAAGGGAGCGCAGGCTGTCGGTTAAGCGTGTTGTGAAATGTAGGTGCCCAACACCTGCACTGC
+
GGGGGGGGGGGGGGGGGGGGGGGGGGGGGGGGGGGGGGGGGGGGGGGGGGGGGGGGGGGGGGGGGGGGGGGGGGGGGGGGGGGGGGGGGGGGGGGGGGGGGGGGGGGFGGGGGGFGFGGGFFFF8BFG,:A,:?FFFGEGGGGFGFGGGGGG:FGGGGGGGGGGGGGGG@EFGGGGGGGGGGGGGGGGGGGGGGGGGGGGGGGGGGGGGGGGGGGGGCEFGGFGGGGGGGGGGGGGGGGGGGGGGGGGGGGGGGGGGGGGCFCEGFGGGGGGGGGGGGGGFFGGGGGFGFFG
@M03364:396:000000000-C9LGT:1:1101:6307:9518 1:N:0:10
ACTCCTACGGGAGGCAGCAGTGGGGAATATTGCACAATGGGGGAAACCCTGATGCAGCAACGCCGCGTGAGTGATGACGGCCTTCGGGTTGTAAAGCTCTGTCTTCAGGGACGATAATGACGGTACCTGTGGCGGAAGCCACGGCTAACTACGTGCCAGCAGCCGCGGTCATACGTAGGTGGCGAGCGTTGTCCGGATTTACTGGGCGTAAAGGGAGCGTAGGCGGACTTTTAAGTGAGATGTGAAATACCCGGGCTCAACTTGGGTGCTGCATTTCAAACTGGAAGTCTAG
+
GGGGGGGGGGGGGGGGGGGGGGGGGGGGGGGGGGGGGGGGGGGGGGGGGGGGGFGGGGGGGGGGGGGGGGGGGGGGGGGGGGGGGGGGGGGGGGGGGGGGGGGGGGGGGGGGGGGGDGGFGFCF+BFG<,88+6F7>FFGGGGGGGC@FGFG>FGGGDGGGGGGGGGGG*;CFGGGGGGGGGGGGGGGGGCEGGGGGGGGGGG?FCGGGGGGGGGGGGDGGGDGGD5CEGGGGGGGGGGGGGGGGFFGGGGGGGCEDGGGGFFGGGGGGGGGGGGGGGGGFFGGGGGFGFFF
@M03364:396:000000000-C9LGT:1:1101:14952:9521 1:N:0:10
ACTCCTACGGGAGGCAGCAGTGGGGAATATTGCACAATGGGCGCAAGCCTGATGCAGCGACGCCGCGTGCGGGATGGAGGCCTTCGGGTTGTAAACCGCTTTTGTTCAAGGGCAAGGCACGGTTTCGGCCGTGTTGAGTGGATTGTTCGAATAAGCACCGGCTAACTACGTGCCAGCAGCCGCGGTAATACGTAGGGTGCAAGCGTTATCCGGATTTATTGGGCGTAAAGGGCTCGTAGGCGGTTCGTCGCGTCCGGTGTGAAAGTCCATCGCTTAACGGTGGATCCGCGCCGG
+
GGGGGGGGGGGGGGGGGGGGGGGGGGGGGGGGGGGGGGGGGGGGGGGGGGGGGGGGGGGGGGGGGGGGGGGGGGGGGGGGGGGGGGGGGGGGGGGGGGCGGGGGGGGFFGFGGGGGGCFGG>F@<FFG73@558@FFDDFE9>?FF;;FFFG<FGGGGGGGGGGGGGGGFGFFGGGGGGGGGGGGGGGGGGGFGGGGGGGGGGGGGGGGFGGGGGEGCFGEGGGGG>EGGGGD@FEEGFEGGGEEGGGEGGGGGGGD/71;97CF:FG>*<<DGGCFD=C>>GCFDDF3.8DGG
@M03364:396:000000000-C9LGT:1:1101:20726:9532 1:N:0:10
ACTCCTACGGGAGGCAGCAGTGGGGAATATTGCACAATGGGGGAAACCCTGATGCAGCAACGCCGCGTGAGTGATGACGGCCTTCGGGTTGTAAAGCTCTGTCTTCAGGGACGATAATGACGGTACCTGGGGAGGAAGCCACGGCTAACTACGTGCCAGCAGCCGCGGTAATACGTAGGTGGCGAGCGTTGTCCGGATTTACTGGGCGTAAAGGGAGCGTAGGCGGATTTTTAAGTGAGATGTGAAATACTCGGGCTTAACCTGAGTGCTGCATTTCAAACTGGAAGTCTAG
+
GGGGGGGGGGGGGGGGGGGGGGGGGGGGGGGGGGGGGGGGGGGGGGGGGGGGGGGGGGGGGGGGGGGGGGGGGGGGGGGGGGGGGGGGGGGGGGGGGGGGGGGGGGGGGGGGGGDGEGGGG3CFDFGGB,8@BEEGFGGGFGGGGGGGGGGGGGGGGGGGGGGGGGGGG:CGGGGGGGGGGGGGGGGGGGGGGGGGGGGGGGGGGGGGGGGFFGGGGGGGGGGGGGGGGGGGGGGGGGGGGGGGGGGGGGGGGGGGGGGGGGGGGGGGGGGGGGGGGGGGFFGGGGGFGFFG
@M03364:396:000000000-C9LGT:1:1101:10507:9535 1:N:0:10
ACTCCTACGGGAGGCAGCAGTAGGGAATCTTCCACAATGGACGCAAGTCTGATGGAGCAACGCCGCGTGAGTGAAGAAGGTTTTCGGATCGTAAAGCTCTGTTGTTGGTGAAGAAGGATAGTGGCAGCAACTGGCCATTATTTGACGGTAATCAACCAGAAAGTCACGGCTAACTACGTGCCAGCAGCCGCGGTAATACGTAGGTGGCAAGCGTTGTCCGGATTTATTGGGCGTAAAGCGAGCGCAGGCGGAAAGATAAGTCTGAAGTGAAAGCCCCCGGCTTAACCGGGGAAC
+
GGGGGGGGGGGGGGGGGGGGGGGGGGGGGGGFGGGGGGGGGGGGFEGFGGGGGFFGGGGGGGGGGGGGGGGGGGGGGGGGGGGGGGGFFGGGGGGGGGGGGFCFGGGGGGGGFFGGEFE,AEE=+EFE<,833BFDFDGGFAFGGGGGGGDGDDGGGGGGFGGGGGGGGGGGGGGGGGGGGGGGGGGGGGGGGGGGGGGGGGGGFGGGGGGGGGGGGGGGGGEGFGEGGGGGGGGGGGGGGGGGGGGEGGGE5CDCFGGGCFGGFFGGGGGGGGGDGGGGFDEFFFGFDFFGGC
@M03364:396:000000000-C9LGT:1:1101:6516:9576 1:N:0:10
ACTCCTACGGAGGCAGCAGTGGGGAATCTTCCGCAATGGACGAAAGTCTGACGGAGCAACGCCGCGTGAACGATGACGGCCTTCGGGTTGTAAAGTTCTGTTATACGGGACGAATGGCGTAGCGGTCACTACCCGTTACGAGTGACGGTACCGTAAGAGAAAGCCACGGCTAACTACGTGCCAGCAGCCGCGGTAATACGTAGGTGGCGAGCGTTGTCCGGATTTACTGGGCGTAAAGGGAGCGTAGGCGGACTTTTAAGTGAGATGTGAAATACCCGGGCTCAACTTGGGTGC
+
GGGGGGGGGGGGGGGGGGGGGGGGGGGGGGGGGGGGGGGGGGGGGGGGGGGGGGGGGGGGGGGGGGGGGGGGGGGGGGGGGGGGGGGGGGGGGGGGGGGGGGGGGGGGGGGGDGGGFGGGE=<8CFFF,8@@FGGGFGGGFGGGCGFEGGGGFFGGGGGGGGGGGGGGGGGGGGGGGGGGGGGGGGGGGGGGGGGGGGGGGGGGGGGGGGGGGGGGGGGGGDGGGGGGGGGGGGGGGGGGFCGGGGGGGGGCEGGGGGGGGDCEFFGGGGGGGCGFGGGGFFGGGGGFGFFGG3
@M03364:396:000000000-C9LGT:1:1101:20484:9594 1:N:0:10
ACTCCTACGGGAGGCAGCAGTGGGGAATTTTGGACAATGGGCGCAAGCCTGATCCAGCTATTCCGCGTGTGGGATGAAGGCCCTCGGGTTGTAAACCACTTTTGTAGGGAACGAAAAGACATCGGCGAATACAGGGTGTTGCTGACGGTACTCTAAGAATAAGCACCGGCTAACTACGTGCCAGCAGCCGCGGTAATACGTAGGGTGCGAGCGTTAATCGGAATTACTGGGCGTAAAGCGCGCGTAGGTGGTTTGTTAAGTTGAATGTGAAATCCCCGGGCTCAACCTGGGAAC
+
GGGGGGGGGGGGGGGGGGGGGGGGGGGGFGGGGGGGGGGGGGGGGGGGGGGGGGGGGGGGGGGGGGGGGGGGGGGGGGGGGG7FGGGGGGGGGGGFGGGGGGGGG,?,BEFCFGGE+?F<<-,++=CCEGG<,,:+6>FF,=CGGGGGGGGGGCFGGGGGGGGGGGGGGGGGGGGGGGGGGGGGGGGGGGGGGGGDGGGGGFGGGGGGDG5EGGGGGGGGGGGGGGGGGGGGGECCFFGGGGGG5=EE<FGGGGGGDCGGECGCFGGFGGGFGGGGGDGDEDFGDF9?GFFGGC
@M03364:396:000000000-C9LGT:1:1101:3527:9615 1:N:0:10
ACTCCTACGGGAGGCAGCAGTGGGGAATATTGCACAATGGGGGAAACCCTGATGCAGCAACGCCGCGTGAGTGATGACGGCCTTCGGGTTGTAAAGCTCTGTCTTCAGGGACGATAATGACGGTACCTGCGGAGGAAGCCACGGCTAACTACGTGCCAGCAGCCGCGGTAATACGTAGGTGGCGAGCGTTGTCCGGATTTACTGGGCGTAAAGGGAGCGTAGGCGGTTCGTCGCGTCCGGTGTGAAAGCCCATCGCGTAACGGTGGATCCGCGCCGGGTACGGGCGGGCTGG
+
GGGCF9CFFEEEGDFGEFFGCGGGGEEGGFGGFGGGGGGGGGGGGGAC7FFFFGGGFFGGFGGGGGG>FFFFGGGGGGGGFFFGEDECFGCFFGGGGGFGFGFFGG,?FGFGDGDGFFAFG7@B+BEDG,@+CF7CAFF<DFGGEEFD8FFGGGGFFFFGFF7,>:=FE<CGG9FFAFGCFFFDCE@FFGF/+,1:AEGGFF9<EE@E5?CC9FG@CCEEEEGCGC2/*:**:/8EEGDC:EC5<C7:8FGGGCGG3CCECGCCFD5*07@FD:EG<C*1/.=3CDG>7>)1
@M03364:396:000000000-C9LGT:1:1101:10843:9629 1:N:0:10
ACTCCTACGGGAGGCAGCAGTGGGGAATCTTCCGCAATGGGCGCAAGCCTGACGGAGCAACGCCGCGTGGGTGAAGAAGGGTTTCGGCTCGTAAAGCCCTGTTGTCGGGGACGAATGTCAGTGAGTAGAATCTGGGTATTGAATGCCGGTACCTGACGAGGAAGCCACGACTAACTACGTGCCAGCAGCCGCGGTAATACGTAGGTGGCAAGCGTTGTCCGGATTTATTGGGCGTAAAGCGAGCGCAGGCGGAATGATAAGTCTGATGTGAAAGCCCACGGCCCAACCGTGGA
+
GGGGGGGGGEGGGGGGGGGGGGGGGGGGGGGFC@FGGGGGGFGGGGCFGFGF<,+CFGGGFGGGGGGGG+FGGGGGGGGG=4EFGGGEG@FGGGGGGBCEEGGGGG>FGGGD:FG<>F<E>-,,,:@<@33,,<>,63,3@F,@=,,5BFBF,@,D>1FF7FGDCG7,B*3<F,,?7?<F:F<,78FB7A<855::CEC9:0<;EGG>:CC5**;8*;CDEEGGGG:<<EG*;8/8EGE:***:158CC=?E5:CG*+<?CF7?F7+2?7CF>GFCC4:C>5*9C5<:D>@CG
@M03364:396:000000000-C9LGT:1:1101:16084:9650 1:N:0:10
ACTCCTACGGGAGGCAGCAGTAGGGAATCTTCCACAATGGACGCAAGTCTGATGGAGCAACGCCGCGTGAGTGAAGAAGGTTTTCGGATCGTAAAGCTCTGTTGTTGGTGAAGAAGGATAGAGGTAGTACCTAGCCTTTATTTGACGGTAATCAACCAGAAAGTCACGGCTAACTACGTGCCAGCAGCCGCGGTAATACGTAGGTGGCAAGCGTTGTCCGGATTTATTGGGCGTAAAGCGAGCGCAGGCGGAATGATAAGTCTGATGTGAAAGCCCACGGCTCAACCGTGGAAC
+
GGGGGGGGGGGGGGGGGGGGGGGGGGGGGGGGGGGGGGGGGGGGGGGGGGGGGGGGGGGGGGGGGGGGGGGGGGGGGGGGGGGGGGGGGGGGGGGGGAFGGFFGGGGECFGGGFGGCGGFGAF4,CFG,,9<,5:BFFGGFGGFGGGFGGGGGGGGGGGGGGGGGGGEGGGCGGGGGGGGGGGGGGGGGGGGGGGGGGGGGGGGGFGGGCFGGGGGGGFCEEFGGGGE;CFGGEGGGGGGGGGGGGGGGEGDEGCCGGGGGGFFGGGGFFGGGGGGGGGC:>GGGGG:<FFGGG
@M03364:396:000000000-C9LGT:1:1101:20089:9650 1:N:0:10
ACTCCTACGGGAGGCAGCAGTGGGGAATATCGCACAATGGGCGCAAGCCTGATGCAGCGACGCCGCGTGCGGGATGGAGGCCTTCGGGTTGTAAACCGCTTTTGTTCAAGGGCAAGGCACGGTTTCGGCCGTGTTGAGTGGATTGTTCGAATAAGCACCGGCTAACTACGTGCCAGCAGCCGCGGTAATACGTAGGGTGCAAGCGTTATCCGGATTTATTGGGCGTAAAGGGCTCGTAGGCGGTTCGTCGCGTCCGGTGTGAAAGTCCATCGCTTAACGGTGGATCCGCGCCGG
+
GGGGGGGGGGGGGGGGGGGGGGGGGGGGGGGGGGGGGGGGGGGGGGGGGGGGGGGGGGGGGGGGGGGGGGGGGGGGGGGGGGGGGGGGGGGGGGGGGGGGGGGGGGGGGGGGGG<FDGGGG>FFGGGG@@@@FFGGGGGGGGGGGGGGGGFG:FGGGGGGGGGGGGGGG=FGGGGGGGGGGGGGGGGGGGGGEFGGGGGGGGGGGGGGGGGGGGGGGGGGGGGGGGGGGGGGGGGGGGGGGGGGGGGGGGGGGGGGGCECEGGEGGGGGFGGGGGGGGGDDFGFFCCFGFFGDD
@M03364:396:000000000-C9LGT:1:1101:8561:9655 1:N:0:10
ACTCCTACGGGAGGCAGCAGTGAGGAATATTGGTCAATGGGCGAGAGCCTGAACCAGCCAAGTAGCGTGCAGGATGACGGCCCTATGGGTTGTAAACTGCTTTTGTATGGGGATCAAGTGCTCCACGTGTGGAGTTTTGTAGGTACCATACGAATAAGGACCGGCTAATTCCGTGCCAGCAGCCGCGGTAATACGGAAGGTCCGGGCGTTATCCGGATTCATTGGGTTTAAAGGGTGCGTAGGCGGCTTGGTAAGTCAGCGGTGAAATTCCAGTGCTCAACATTGGCCGTGCCG
+
GGGGGGGGGGGGGGGGGGGGGGFGGGGGGGGGGGGGGGGGGGGGCGGGGGGGGGGGGGGGCFFGGGGGGGGGGGGGGFGGGGGGGEFGGGGEGGGGGGGGGGFFFEFBFGGGCF+EBFG9<C?<4BBF:844C8?EFFCFGFGFFGFGFGGG+>DDAFGGGFGGD@EGGGCCC@FFGGFFFFGCEGGGGGGGGGFGGGGGGGGGGGGGGCGFCGG8E58CCFFFDFA*;EEFGEEGGGG*;:7CEGEDE1AF?C:EGGGGGG3E*99D>FG7CCCC7?9CFF::CFGFGFFGD5
@M03364:396:000000000-C9LGT:1:1101:23100:9670 1:N:0:10
ACTCCTACGGGAGGCAGCAGTAGGGAATCTTCCACAATGGACGCAAGTCTGATGGAGCAACGCCGCGTGAGTGAAGAAGGTTTTCGGATCGTAAAGCTCTGTTGTTGGTGAAGAAGGATAGTGCCAGCACCTAGCCATTATTTGACGGTAATCAACCAGAAAGTCACGGCTAACTACGTGCCAGCAGCCGCGGTAATACGTAGGTGGCAAGCGTTGTCCGGATTTATTGGGCGTAAAGCGAGCGCAGGCGGAAAGATAAGTCTGAAGTGAAAGCCCCCGGCTTAACCGGGGAAC
+
GGGGGGGGGGGGGGGGGGGGGGGGGGGGGGGGGGGGGGGGGGGGGGGGGGGGGGGFGGGGGGGGGGGGGEGGGGGGGGGGGGGGGGGGGGGGGGGGGGGGGGGGGAFGGGGGGGGG?EFCFBF,,CFG,4AB,:BFFFF<DFGGGGGGGGEGCFGGGGGGGGGGGGGGG:BFGGGFFEGGGGGGGGGGGGGGGGGGGGGGGGGGGGGGGGGGGGGGGGGGGGGGGGGGGGGGGGGGGGGGGGGGEEEEGGGGGGGGGGGGCCFGGGGFGGGGGGGFGGG:BFGGFGGFGDFGD7
@M03364:396:000000000-C9LGT:1:1101:25758:9671 1:N:0:10
ACTCCTACGGGAGGCAGCAGTAGGGAATCTTCCACAATGGACGCAAGTCTGATGGAGCAACGCCGCGTGAGTGAAGAAGGTTTTCGGATCGTAAAGCTCTGTTGTTGGTGAAGAAGGATGTGAGTAGTAACTGGCTCATATTTGACGGTAATCAACCAGAAAGTCACGGCTAACTACGTGCCAGCAGCCGCGGTAATACGTAGGTGGCAAGCGTTGTCCGGATTTATTGGGCGTAAAGCGAGCGCAGGCGGAATGATAAGTCTGATGTGAAAGCCCACGGCTCAACCGTGGAAC
+
GGGGGGGGGGGGGGGGGGGGGGGGGGGGGGGGGGGGGGGGGGGGGGGGGGGGGGGGGGGGGGGGGGGGGGGGGGGGGGGGGGGGGGGGGGGGGGGGGFGGGGGGFEFGFFGGGGFF8FGFF-85,CFG8,9A,4B<>=DAFGGGGGGGGGEGDEFGGGGGGGGGGGGGGEEGGGGGGFGGGGGGGGGGGGGGGGGGGGGGGGGDGGGGGGGGGGGGGGGGGGGCGGGGGGGGGGGGGGGGGGGGGGGCGGGD==FFFGGGGFGGGGGGGGGGGGGGGGGGFBGGGGGF5>DCGC
@M03364:396:000000000-C9LGT:1:1101:15717:9677 1:N:0:10
ACTCCTACGGGAGGCAGCAGTGGGGGATATTGCACAATGGGGGAAACCCTGATGCAGCGACGCCGCGTGAGTGAAGAAGTATTTCGGTATGTAAAGCTCTATCAGCAGGAAAGATAATGACGGTACCTGCCTAAGAAGCACCGGCTAAATACGTGCCAGCAGCCGCGGTAATACGTATGGTGCAAGCGTTATCCGGATTTACTGGGTGTAAAGGGAGCGCAGACGGATGTGCAAGTCTGATGTGAAAGCCCGGGGCTCACCCCCGGGACTGCATTGGAAACTGTGCGTCTGG
+
GGGGGGGGGGGGGGGGGGGGGGGGGGGGGGGGGGGGGGGGGGGGGGGGGGGGGGGGGGGGGGGGGGGGGGGGGGGGGGGGGGGGGGGGGGGGGGGGGGGGGGGGGGGGGGGGGGGGFGGGGEC>+BFG,,@CB,FCGGGGGGGGGGGGGGGGGGGGGGGGGGGGGGGGG*CGGGGGGGGGGGGGGGGGGGGGGGGGGGGGGGGGGGGGGGFGGGGGGGGGGGGGGGEEGGGGGGGFGGGGGFGGGGGGGGGGGGGGGGGGGGGGGGGGGGGG>FGGFFGGFFGFD>CDGDFG
@M03364:396:000000000-C9LGT:1:1101:18492:9700 1:N:0:10
ACTCCTACGGGAGGCAGCAGTGAGGAATATTGGTCAATGGGCGGAAGCCTGAACCAGCCAAGTCGCGTGAGGGAAGACGGTCCTACGGATTGTAAACCTCTTTTGTCGGGGAGCAAAGGGGCCCCGTGTGGCAGGATGAGCGTACCCGAAGAAAAAGCATCGGCTAACTCCGTGCCAGCAGCCGCGGTAATACGGAGGATGCGAGCGTTATCCGGATTTATTGGGTTTAAAGGGTGCGCAGGCGGGCTGTTAAGTCAGCGGTAAAAGCCCGGGGCTCAACCCCGGCGAGCCGTT
+
GGGGGGGGGGGGGGGGGGGGGGGGGGGGGGGGGGGGGGGGGGGGGGGGGGGGGGGGGGGGGGGGGGGGGGGGGGGGGGGGGGGGGGGGGGGGGGGGGGGGGGGGGGGGGGGGGGGGGGGGGGG++@FG<+@@,FGEFGGGGGGGGGGGGGGGCFFGGGGGGGGGGGGGGGGGGGGGGGGGGGGGGGGGGGGGGGGGGGGGGGGGGGGGGGGGGGGGGEFGGGGGGGGGGGGGGGGGGGGGGGGGGGEEGFGGGGGGGGGGGEDECCFGGGGGDGGGGG9CFBEDGGCDGFFGG:
@M03364:396:000000000-C9LGT:1:1101:26834:9725 1:N:0:10
ACTCCTACGGGAGGCAGCAGTGGGGAATATTGCACAATGGGCGCAAGCCTGATGCAGCGACGCCGCGTGCGGGATGGAGGCCTTCGGGTTGTAAACCGCTTTTGTTCAAGGGCAAGGCACGGTTTCGGACGTGTTGAGGGGATTGTTCGAATAAGCACCGGCTAACTACGTGCCAGCAGCCGCGGTAATACGTAGGGTGCAAGCGTTATCCGGATTTATTGGGCGTAAAGGGCTCGTAGGCGGTTCGTCGCGTCCGGTGTGAAAGTCCATCGCTTAACGGTGGATCCGCGCCGG
+
GGGGGGGGGGGGGGGGGGGGGGGGGGGGGGGGGGGGGGGGGGGGGGGGGGGGGGGGGGGGGGGGGGGGGGGGGGGGGGGGGGGGGGGGGGGGGGGGGGGGGFGGGFGAGGGGGGGGCDFGE+DF+@FG++58<8@:;D,BG7<F<<BFGGFGFGFGGCCEGDDFGGGGG<CFFGGGGGGGGGGGGCEGFCGGCGGGGDGGGGGGGGGGGGGGGGGC<F?FGGGGGEEEGGGGEGGGGGGGGGGEECC=CGGGE:EGG8CEG+:FFFGGGGFGGGGC7CGGFFGG4CGFGFF79D
@M03364:396:000000000-C9LGT:1:1101:5263:9740 1:N:0:10
ACTCCTACGGGAGGCAGCAGTAGGGAATTTTCGTCAATGGGCGCAAGCCTGAACGAGCAATGCCGCGTGGGTGAAGACGGTCTTCGGATTGTAAAGCCCTGTTGCCGGGGACAAAGGACAGCCTGAATGTACCGCTGACTGTTTGCTGGTACCCGGCCAGAAAGCCACGGCTAACTACGTGCCAGCAGCCGCGGTAAGACAGAGGATGCAAGCGTTATCCGGATTTAGTGGGCGTAAAGGGCTCGTAGGCGGTTCGTCGCGTCCGGTGTGAAAGTCCATCGCTTAACGGTGGAT
+
GGGGGGGGGGGGGGGGGGGGGGGGGGGGGGGGGGGGGGGGGGGGGGGGGGGGGGGGGGGGGGGGGGGGGGGGGGGGGGGGGGGGGGGGGGGGGGGGGGGGGGGGGGGDDDGFGGEG<,D,=9D,:BFF,37,,3>CFEC<BFFGD,=FFGGG@F7CFGGGGGGGEGGGD>CFGGFGGFG7CFGCBFGFGGCGDGFGGGGGGGGGF:CECCF?C>EGGGGCEC5E59++<CGG>CECEGFGD;:E5C8:EGGGGGEGG8ECCEDECD*91*02:+3>*77*35CGDGGDDDFCC*
@M03364:396:000000000-C9LGT:1:1101:20474:9774 1:N:0:10
ACTCCTACGGGAGGCAGCAGTAGGGAATCTTCCACAATGGACGCAAGTCTGATGGAGCAACGCCGCGTGAGTGAAGAAGGTTTTCGGATCGTAAAGCTCTGTTGTTGGTGAAGAAGGATAGAGGTAGTACCTGGCCTTTATTTGACGGTAATCAACCAGAAAGTCACGGCTAACTACGTGCCAGCAGCCGCGGTAATACGTAGGTGGCAAGCGTTGTCCGGATTTATTGGGCGTAAAGGGTGCGCAGGCGGCTGTGCAAGTCTGAAGTAAAAGGGGCCGGCTCAACCGGTTC
+
GGGGGGGGGGGGGGGGGGGGGGGGGGGGGGGGGGGGGGGGGGGGGGGGGGGGGGGGGGGGGGGGGGGGGGGGGGGGGGGGGGGGGGGGGGGGGGGGGGGGGGGGGGGGGGGGGGGGFFGCF-C,,CFG,,9@E8DDFFGFGGGGGGGGGGGGGGGGGGGGGGGGGGGGGGGGGGGGGGGGGGGGGGGGGGGGGGGGGGGGGGGGGGGGGGGGGGGGGGGGGGGGGGGGGGGGGGGGGGGGGGGGGGGGGGGGGGGGGGGGFGGGGGGFGGGFGGG)CCEGEEGGGGFBGFFD
@M03364:396:000000000-C9LGT:1:1101:11757:9788 1:N:0:10
ACTCCTACGGGAGGCAGCAGTGGGGAATTTTCCGCAATGGGCGAAAGCCTGACGGAGCAATGCCGCGTGGAGGTGGAAGGCCTACGGGTCGTCAACTTCTTTTCTCGGAGAAGAAACAATGACGGTATCTGCGGAATAAGCATCGGCTAACTCTGTGCCAGCAGCCGCGGTAAGACAGAGGATGCAAGCGTTATCCGGAATGATTGGGCGTAAAGCGTCTGTAGGTGGCTTTTCAAGTCCGCCGTCAAATCCCAGGGCTCAACCCTGGACAGGCGGTGGAAACTACCAAGCTGG
+
GGGGGGGGGGGGGGGGGGGGGGGGGGGGGGGGGGGGGGGGGGGGGGGGGGGGGGGGGGGGGGGGGGGGGGGGGGGGGGGGGGGGGGGGGGGGGGGGGGGGGGGGGGGGGGGGGGGGGGGGF-C8@FGG3<9,8@+>@FFGGCGFFFGGGGGGGGGGGGGGGGGGGGGGG=EGGGGGGGGGGGGGGGGGGGGGGGGGGGGGGGGGGGGGGGGGGGGGGGGGGFGGGGGGGGGGGGGGGGGGGGGGGGGGGGGGGGGGGGFGGGGFGGFGGGGGGGGGGGGGFFGGGGGFGFFGGG
@M03364:396:000000000-C9LGT:1:1101:6917:9800 1:N:0:10
ACTCCTACGGGAGGCAGCAGTGGGGAATCTTCCGCAATGGACGAAAGTCTGACGGAGCAACGCCGCGTGAACGATGACGGCCTTCGGGTTGTAAAGTTCTGTTATACGGGACGAATGGCGTAGCGGTCATTCCCCGTTACGAGTGCCGGTACCGTAAGAGAAAGCCACGGCTAACTACGTGCCAGCAGCCGCGGTAATACGTAGGTGGCAAGCGTTGTCCGGATTTATTGGGCGTAAAGCGAGCGCAGGCGGAAAAATAAGTCTAATGTGAAAGCCCTCGGCTTAACCGAGGA
+
GGGGGGGGGGGGGGGGGGGGGGGGGGGGFGGGGGGGGGGGGGGEGGGGGGGGGGEGGGGGGGGGGGGGGGGFGGGGGGGGGGGGFGGGGGGFFGGFEFG9?FG9B?BBFGGEC@G8D=FE+86+8@@>3,738@<@FFEGE7FG77=>FGGEF>FGGGGFGG7FG<FGE*B:<FFCC:F<BBF,FFGGFACCEE8*AFCC80CF>EFGGGGFGE:5EE?GE5/A*+2<@?CFGE8EEGGGE*CGGGGGEGGGGG5FGGFGGFGGGGGCFC7CCEFFFGGD>3CGGFGFGFEC<
@M03364:396:000000000-C9LGT:1:1101:6865:9805 1:N:0:10
ACTCCTACGGGAGGCAGCAGTAGGGAATCTTCCACAATGGACGCAAGTCTGATGGAGCAACGCCGCGTGAGTGAAGAAGGTTTTCGGATCGTAAAGCTCTGTTGTTGGTGAAGAAGGATAGAGGTAGTATCTGGCCTTTATTTGACGGTAATCAACCAGAAAGTCACGGCTAACTACGTGCCAGCAGCCGCGGTAATACGTAGGTGGCAAGCGTTGTCCGGATTTATTGGGCGTAAAGCGAGCGCAGGCGGAAAAATAAGTCTAATGTGAAAGCCCTCGGCTTAACCGAGGAAC
+
FGGGGGGGGGGGGGGGGGGGGGGGGGGGGGGGFGGGGGGGGGGGGGD6FGGGGFFGGGGGGGGGGGGGGGGGGGCGGGGGC5FGFGGEGFGGGGGGGGGGGGG<=BEGCFGFGGFE,4EF8:C,,:5:<,9<5,,,55,:<FGFDC:>BB+=8=@FGGG8F8FDC<>FEFCFGGG9CFFGCCFGG8:FFFGEE<BCFGE@72=FCF@CFGGGG<<84C9EEE*;<<<+4<ECECEGGGGGCEEG8EGGGG>C8C**><CE<EC?<DFCDCCCFFFC09=<BF:DGGGFDBDCC*
@M03364:396:000000000-C9LGT:1:1101:24623:9813 1:N:0:10
ACTCCTACGGGAGGCAGCAGTGGGGAATATTGCACAATGGGGGAAACCCTGATGCAGCAACGCCGCGTGAGTGATGACGGCCTTCGGGTTGTAAAGCTCTGTCTTCAGGGACGATAATGACGGTACCTTAGGAGGAAGCCACGGCTAACTACGTGCCAGCAGCCGCGGTAATACGTAGGTGGCGAGCGTTGTCCGGATTTACTGGGTGTAAAGGGAGCGTAGGCGGGAAGACAAGTTGAATGTGAAATGCAGAGGCTTAACCTCTGAACTGCGTTCAAAACTGTTTTTCTTG
+
GGGGGGGGGGGGGGGGGGGGGGGGGGGGGGGGGGGGGGGGGGGGGGGGGGGGGGGGGGGGGGGGGGGGGGGGGGGGGGGGGGGGGGGGGGGGGGGGGGGGGGGGGGGGGGGGGGGGGGGGG-@F+BFF,,8,:=FEEFFGGGGGGGGGGGGGEGGGGGGGGGGGGGGGG*=FFGGGGGGGGGGGGGGGGGGGGGGGGGGGGGGGGGGGGGGGGGGGGGGGGGGGGGGGDGGGGGGGGGGGGGGGGGGGGGGGGGGGGGGGGGGGGGGGGGGGGGGGGGGGFFGDDCGFGFFG
@M03364:396:000000000-C9LGT:1:1101:2756:9894 1:N:0:10
ACTCCTACGGGAGGCAGCAGTAGGGAATCTTCCACAATGGACGCAAGTCTGATGGAGCAACGCCGCGTGAACGATGACGGCCTTCGGGTTGTAAAGTTCTGTTATACGGGACGAATGGTACGACGGTCATTACCCGTCGTAAGTGACGGTACCGTAAGAGAAAGCCACGGCTAACTACGTGCCAGCAGCCGCGGTAATACGGAGGGTGCAAGCGTGGTCCGGAATCATTGGGCGTAAAGAGTTCGTAGGCGGTTTGTTAAGTTTGGTGTTAAATGCAGATGCTCAACATCTGTT
+
GGGGGGGGGGGGGGGGGGGGGGGGGGGGGGGEGFGGGGGGGFGGGGGFGGGGGGFGGGGGFGGGGGGGGGGCGGGGGGGGGGGGGGGGCGGGGGGG<FGGFFEFGGGGGEGEFCFGGFG@F-+6+3B:+3,,:,>+@FF:C<FFG=FCFFFGAFFGEGGGGGCFGFGGE7ECFGEFGFFGCFEEGGFFG:<*=FFCE>FFGEEGGGAECFFFFEG*?FFCEEGCCC:CFFGGGEC5ECF?FGF?E58=E9CG52CCCAFFC97+<C:7C3FFF9:77FGDFF9FFFGFGFFF:0
@M03364:396:000000000-C9LGT:1:1101:15224:9912 1:N:0:10
ACTCCTACGGGAGGCAGCAGTGGGGAATATTGGACAATGGGGGCAACCCTGATCCAGCCATGCCGCGTGTGTGAAGAAGGCCTTTTGGTTGTAAAGCACTTTAAGCAGTGAAGAAGACTCTATGGTTAATACCCATAGACGATGACATTAGCTGCAGAATAAGCACCGGCTAACTCTGTGCCAGCAGCCGCGGTAATACAGAGGGTGCAAGCGTTAATCGGAATTACTGGGCGTAAAGCGAGCGTAGGTGGCTTGATAAGTCAGATGTGAAAGCCCCGGGCTTAACCTGGGAAC
+
GGGGGGGGGGGGGGGGGGGGGGGGGGGGGGGGGGGGGGGGGGGGGGGGGGGGGGGGGGGGGGGGGGGGGGGGGGGGGGGGGGGGGGGGGGGGGGGGGGGGGGGGGGGGGGGGGGGGFGGGG-EBFFGGEFFFFGDGFGGGGGGGGGCFGGGGGGGGGGGGGGGGGGGGGGGGGGGGGGGGGGGGGGGGGGGGGGGGGGGGGGGGGGGGGGGGGGGGGGGGGGGGGGGGGGGGGGGGGGGGGGGGGGGGGGGGGGGGGGGGGGGGFGGGGGGGFGGGCGGCDECFFGC?GF>GFC
@M03364:396:000000000-C9LGT:1:1101:8612:9914 1:N:0:10
ACTCCTACGGGAGGCAGCAGTGGGGAATATTGCACAATGGGCGCAAGCCTGATGCAGCGACGCCGCGTGCGGGATGGAGGCCTTCGGGTTGTAAACCGCTTTTGTTCAAGGGCAAGGCACGGTTTCGGAAGTATTGAGTGGATTGTTCGAATAAGCACCGGCTAACTACGTGCCAGCAGCCGCGGTAATACGTAGGGTGCAAGCGTTATCCGGATTTATTGGGCGTAAAGGGCTCGTAGGCGGTTCGTCGCGTCCGGTGTGAAAGTCCATCGCTTAACGGTGGATCCGCGCCGG
+
GGGGGGGGGGGGGGGGGGGGGGGGGGGGGGGGGGGGGGGGGGGGGGGGGGGGGGGGGGGGGGGGGGGGGGGGGGGGGGGGGGGGGGGGGGGGGGGFGGGGGGGGDGGFGGGGGGFGD7FEE+>3<FFG++83,,8,BCDAFCGGFCCFGGGGFGGGGGGGGGGGGGFGGECGGGGGGGGGGGGGGGCFGGGGCFGEGGCEGGGGGGGCGGFGGGGCGEFGGFGCEGGGGGGGG6FGGGGGGGGGEEEGGDDCC5CEDEE58:7EGGGFGFFGGGGGGGGGBFGGGGFFFFDGGG
@M03364:396:000000000-C9LGT:1:1101:22598:9917 1:N:0:10
ACTCTACGGAGGCAGCAGTGGGGAATATTGCACAATGGGCGCAAGCCTGATGCAGCGACGCCGCGTGCGGGATGGAGGCCTTCGGGTTGTAAACCGCTTTTGTTCAAGGGCAAGGCACGGTTTCGGCCGTGTTGAGTGGATTGTTCGAATAAGCACCGGCTAACTACGTGCCAGCAGCCGCGGTAATACGTAGGGTGCAAGCGTTATCCGGATTTATTGGGCGTAAAGGGCTCGTAGGCGGTTCGTCGCGTCCGGTGTGAAAGTCCATCGCTTAACGGTGGATCCGCGCCGGGG
+
GGGGGGGGGGGGGGGGGGGGGGGCCGGGGGGGGGGGGGGGGGGGGGGGGGGGGGGGGGGGGGGGGGGGGGGGGGGGGGGGGGGGGGGGGGGGGGGGGGGGGGGFGGGGGGGGGGGGGGGE+=F<>FFF3+@@FC9FFFFFFGGGGGGGGGEGGGGGGGGGGGGGGGGGG<EGGGGGGGGFGGGGGGGGGGFGGGGCGGGGGDGGGGGGGGGGGGCFGGGGGGG=EGFGGGGGGGGGGD?EEGGGGEEGGGGGGGE:98799+7<CFGGDDGGFGGGGGCFF>FGF<7BGEDDG)
@M03364:396:000000000-C9LGT:1:1101:4607:9918 1:N:0:10
ACTCCTACGGGAGGCAGCAGTGGGGAATATTGCACAATGGGCGCAAGCCTGATGCAGCGACGCCGCGTGCGGGATGGAGGCCTTCGGGTTGTAAACCGCTTTTGTTCAAGGGCAAGGCACGGTTTCGGCCGTGTTGAGTGGATTGTTCGAATAAGCACCGGCTAACTACGTGCCAGCAGCCGCGGTAATACGTAGGGTGCAAGCGTTATCCGGATTTATTGGGCGTAAAGGGCTCGTAGGCGGTTCGTCGCGTCCGGTGTGAAAGTCCATCGCTTAACGGTGGATCCGCGCCGG
+
GGGGGGGGGGGGGGGGGGGGGGGGGGGGGGGGGGGGGGGGGGGGGGGGGGGGGGGGGGGGGGGGGGFGGGGGGGGGGGGGGGGGGGGGGGGGGGGGGGGGGGGGGGG9FGGGGGGG@@CC++BC<@FG:3@*5@F7BFFGGFFGF:FBFGDFBFGGGGGGGGGGGGGGF<FGGGGGGGGGGGGEFGGGGGGGGGGGGGDGGGGGGGGGGGGGGEGEFGGGGGGGGGDGGGGGGFFGGEFGGGEGGGGGGGGGECGGGCEGGDFFGGGGGGGGDGGDGGGGD@GGGFDFGFFGGG
@M03364:396:000000000-C9LGT:1:1101:25778:9953 1:N:0:10
ACTCCTACGGGAGGCAGCAGTGGGGAATATTGCACAATGGAGGAAACTCTGATGCAGCGACGCCGCGTGAGCGAAGAAGGGATTCGTCTCGTAAAGCTCTGTCCTATGGGACGATAATGACGGTACCTGTGGAGGAAGCCACGGCTAACTACGTGCCAGCAGCCGCGGTAATACGTAGGGTGCAAGCGTTATCCGGATTTATTGGGCGTAAAGGGCTCGTAGGCGGTTCGTCGCGTCCGGTGTGAAAGTCCATCGCTTAACGGTGGATCCGCGCCGGGTACGGGCGGGCTTG
+
GGGGGGGGGGGGGGGGGGGGGGGGGGGGGGGGGGGGGGGGGGGGGGGGGGGGGGGGGGGGGGGGGGGGGGGGGGGGGGGGGGGGGGGGGGGGGGGGGGGGGGGCGFFGGGGGGGDGFFGGF-@><CFG::83C,+>@FGGGGGGCG:FFGGFFGGGGGGGGGGGGGGGGCCFGGGGFGGGGGGGGGGGGGGGGGGGGGGGGGGGGGGGGGGGGGGGGGGGEGGGGGEGCEGGDGGGGGGGEGGGGGCFGGGGGGGGGGGGGGG=CGGGGGGGGGGGGDECFEGDCDDEGDFG
@M03364:396:000000000-C9LGT:1:1101:10817:9957 1:N:0:10
ACTCCTACGGGAGGCAGCAGTGGGGAATATTGCACAATGGGCGCAAGCCTGATGCAGCGACGCCGCGTGCGGGATGGAGGCCTTCGGGTTGTAAACCGCTTTTGTTCAAGGGCAAGGCACGGTTTTTGGCCGTGTTGAGTGGATTGTTCGAATAAGCACCGGCTAACTACGTGCCAGCAGCCGCGGTAATACGTAGGGTGCAAGCGTTATCCGGATTTATTGGGCGTAAAGGGCTCGTAGGCGGTTCGTCGCGTCCGGTGTGAAAGTCCATCGCTTAACGGTGGATCCGCGCCG
+
GGGGGGGGFGGGGGGGGGGGGGGGGGGGFGFEGGGGGGGGGGGGGFGGGGGFGGGGGFFFEFGGGGGGGGGGGFGGGGGGGGFFGGGGGGGGGGGGGGGGGFGEFFD<FFGGGGCFFGEDGCD7+:>F3,@+55DFFCFFGG9,,@F,FFFFGGGGGGGGGGG>GGGFFFGGGF@FGGGFGGGGGG<:EGGGGFGGGGGG>FFG5CEE>GGGGDCE>?@EFFFGGGCGCGGGGGFDE8;CEFGGGGEGGEE5EGGGGGCEGE=<+C+:?7EGG5FFCDFDEDEC3C65>F3)>/
@M03364:396:000000000-C9LGT:1:1101:16808:9965 1:N:0:10
ACTCCTACGGGAGGCAGCAGTAGGGAATTTTCGTCAATGGGCGCAAGCCTGAACGAGCAATGCCGCGTGGGTGAAGACGGTCTTCGGATTGTAAAGCCCTGTTGCCGGGGACAAAGGACAGACAGAATGGACAGCGGACTGTTTGATGGTACCCGGCCAGAAAGCCACGGCTAACTACGTGCCAGCAGCCGCGGTAATACGTATGGTGCAAGCGTTATCCGGATTTACTGGGTGTAAAGGGAGTGCAGGCGGTCTTGCAAGTCAGATGTGAAAACCCAAGGCTCAACCATGGGG
+
GGGGGGGGGCFGGGGGGGGGGGGGGGGGGGGGGGGGGGGGGGGGGGGGGGGGGGGGGGGGGFGGGGGEGGGGGGGGGGGGGGGGGGGGDGFGGFEGGCFGGGGDFGGGGGGGGGGG@@FGG9D,DBEG,,8,BDF+@B@CF,@,@FFFGGGG,EFGGGGGFGGGGGGGGGGGGGGGGFFGGGFGGGFC7FBEGGGGGGFGG0CGGGGGGGEEECEEGGFFGGGDCCFG<CGD;=:FFG7EDC5:EFGGGGGGEGDGGGGGG+:7A*ACFGF7C+?CDGGFFF+>F4*87?95<*
@M03364:396:000000000-C9LGT:1:1101:19729:9971 1:N:0:10
ACTCCTACGGGAGGCAGCAGTGGGGAATATTGCACAATGGGCGCAAGCCTGATGCAGCGACGCCGCGTGCGGGATGGAGGCCTTCGGGTTGTAAACCGCTTTTGTTCAAGGGCAAGGCACGGTTTCGGACGTGTTGAGTGGATTGTTCGAATAAGCACCGGCTAACTACGTGCCAGCAGCCGCGGTAATACGTAGGGTGCAAGCGTTATCCGGATTTATTGGGCGTAAAGGGCTCGTAGGCGGTTCGTCGCGTCCGGTGTGAAAGTCCATCGCTTAACGGTGGATCCGCGCCGG
+
GGGGGGGGGGGGGGGGGGGGGGGGGGGGGGGGGGGGGGGGGGGGGGGGGGGGGGGGGGGGGGGGGGGGGGGGGGGGGGGGGGGGGGGGGGGGGGGGGGGGGGGGGGGGGGGGGGGGFFGGG7B:CFFE++@8@FEFGGGGGGGGDFGGGGCF7FGGGGGGGGDGGGGGG<CFFGGGGGGGGGGGGGCGGGGGGGGGGGGGGGGGGGGGGGGGGGG>FDGGGGGGGGGGFGFGGGGGGDGGGDGGGGGGGGGGGGDDD?ECEAFGGGGGGGGGDGG5FGGGFFGF6FGFGFFGGD
@M03364:396:000000000-C9LGT:1:1101:11112:9974 1:N:0:10
ACTCCTACGGGAGGCAGCAGTAGGGAATCTTCCACAATGGACGCAAGTCTGATGGAGCAACGCCGCGTGAGTGAAGAAGGTTTTCGGATCGTAAAGCTCTGTTGTTGGTGAAGAAGGACGGCAGTAGTAACTGGCTGTCGTTTGACGGTAATCAACCAGAAAGTCACGGCTAACTACGTGCCAGCAGCCGCGGTAATACGTAGGGTGCGAGCGTTAATCGGAATTACTGGGCGTAAAGGGTGCGCAGGCGGTTGAGTAAGACAGATGTGAAATCCCCGAGCTTAACTCGGGAAT
+
GGGGGGGGGGGGGGGGGGGGGGGGGGGGGGGGGGGGGGGGGGGGGGGGGGGGGGGGGGGGGGGGGGGGGGGGGGGGGGGGGGGGGGGGGGGGGGGGGGGGGGGGGGGGGGGGGGGGGGGGG>F+:CFF<5CC?FFFFFGGGGGFDGGGGGGGGGGGGGGGGGGGGGGGGDGGGGGGGGGGGGGGGGGGGGGGGGGGGGGGGGGGGGGGGFGGGEEGGGGGGGGGGGGGGGGGGGGGDGGGGGGGGGGGGGGGGG@EGGFG7@FGGDDGGGFGGGGDFG*9@E?CFGGFGF>GC9
@M03364:396:000000000-C9LGT:1:1101:10666:9990 1:N:0:10
ACTCCTACGGGAGGCAGCAGTGGGGAATATTGCACAATGGGCGAAAGCCTGATGCAGCAACGCCGCGTGAGCGATGAAGGCCTTCGGGTCGTCAACTTCTTTTCTCGGAGAAGAAACAATGACGGTATCTGAGGAATAAGCATCGGCTAACTCTGTGCCAGCAGCCGCGGTAAGACAGAGGATGCAAGCGTTATCCGGAATGATTGGGCGTAAAGCGTCTGTAGGTGGCTTTTCAAGTCCGCCGTCAAATCCCAGGGCTCAACCCTGGACAGGCGGTGGAAACTACCAAGCTGG
+
GGGGGGGGGGGGGGGGGGGGGGGGGGGGGGGGFGGGGGGGGGGGGGGGGGGGGGGGGGGGGGGGGGGGGGGGGGGGGGGGGGGGGGGGGGGGGGGGGGGGGGGGGGGGGGGGGGFGGGGGG9CB>CFG,3C,<BDD@FFGGGGGGGGGGGGGGGGGGGGGGGGGGFGGE*>FGGGGGGGGGGGGGGGGGGGGGGGGGGGGGGGGGGGGGGGGGGGGGGEGGGGGFGGGGGCCCFGGGGGGGGGGEGGEFGGDGGGGGGFGGGGGGGGGGGGGGGGGCGGGFFGFGGGFD>FGGG
@M03364:396:000000000-C9LGT:1:1101:17185:9991 1:N:0:10
ACTCCTACGGGAGGCAGCAGTGGGGAATATTGGACAATGGGGGCAACCCTGATCCAGCCATGCCGCGTGTGTGAAGAAGGCCTTTTGGTTGTAAAGCACTTTAAGCAGTGAAGAAGACTCCATGGTTAATACCCATGGACGATGACATTAGCTGCAGAATAAGCACCGGCTAACTCTGTGCCAGCAGCCGCGGTAATACAGAGGGTGCAAGCGTTAATCGGAATTACTGGGCGTAAAGCGAGCGTAGGTGGCTTGATAAGTCAGATGTGAAAGCCTCGGGCTTAACCTGGGAAC
+
GGGGGGGGGGGGGGGGGGGGFGGGGGGGGGGGGGGGGGGGGGGGGGGGGGGGGGGGGGGGGGGGGGGGGFGGGGGGGGGGGGGGGGFGGGGGGGGGGGGGGGGEGGGGGGGGFGGGCFGGA5E,,CFF,<CEFFDFFFCFEFGFGGFFFGGGFGGGGGGGGGGGGGGGGGGGGGGGGGGFFGFGGGGGGGGGGGGGGGGGGGGGGGGGGGGGGGGGGGGGDGFGFGFGGGGGGGGGGGGGGGGGGGGGGGGGGCGGGGGGGGGGGGGGGGGDGGFDGGDGDDFGFGGFGFFG47
@M03364:396:000000000-C9LGT:1:1101:21587:9999 1:N:0:10
ACTCCTACGGGAGGCAGCAGTGGGGAATATTGGACAATGGGGGCAACCCTGATCCAGCCATGCCGCGTGTGTGAAGAAGGCCTTTTGGTTGTAAAGCACTTTAAGCAGTGAAGAAGACTCCCTTGTTAGTACCCCTGGACGATGACATTAGCTGCAGAATAAGCACCGGCTAACTCTGTGCCAGCAGCCGCGGTAATACGGAGGATGCGAGCGTTATCCGGATTTATTGGGTTTAAAGGGAGCGTAGGCCGTGGATTAAGTGTGTTGTGAAATGTAGGCGCTCAACGTCTGACT
+
GGGGGGGGGGGGGGGGGGGGGGGGGGGGGGGGGGGGGGGGGGGGGGGGGGGGGGGGGGGGGGGGGGGGGGGGGGGGGGGGGGGGGGGGGGGGGGGGGGGGGGGDGGGGGGGGGGGF=BFCE9E,4CEF,8C58B+BDDFGG7>FFEFGDGGGGGGGGGGGGGGGGGGGGGGGGGGGGGGGGG9<FCGGFGGGGGGGGGGGDGGGGGGGGGGGDGGGGGGGGGEDFFFFCFGGDEGGGGGGGGGGGGGGGGGGGGGGGGGGFGGGGGGGGGGGGGGGGGCDFFDGGGGFGFFGGG
@M03364:396:000000000-C9LGT:1:1101:28615:10001 1:N:0:10
ACTCCTACGGGAGGCAGCAGTGGGGAATTTTCCGCAATGGGCGAAAGCCTGACGGAGCAATGCCGCGTGGAGGTGGAAGGCCTACGGGTCGTCAACTTCTTTTCTCGGAGAAGAAACAATGGCTGTATCCGTGGAATAAGCCTCGGCTAACTCTGTGCCAGCAGCCGCGATAAGACAGAGGATGCAAGCGTTATCCGGAATGATTGGGCGTAAAGCGTCTGTAGGTGGCTTTTCAAGTCCGCCGTCAAATCCCAGGGCTCAACCCTGGACAGGCGGTGGAAACTACCAAGCTGG
+
GGGGGGGGGGGGGGGGGGGGGGGGGGGGGGGGGGGGGGGGGGGGGGGGGGGGGGGGGGGGGGGGGGGGGGGGGEGGGGGGGGGCFGGGGGGGGGGGGGGGGGGGGGGG@FGGGGEF,:C5,-883:FFC,@:+++:83=BF,,@+<:FCFFG=FEFF,@FGFEGGGGGG*=FGGGFGGGGGGGGFDGGGGGGECFGGGGGGGGGGGGGGGGGGGGGGG>EGCCFG9<EFGGGGGGGGGGGGGGGGGGGGGGGGGGGGGGGGFGGGGGGCGCGDGGG><EFFFGGGGGFGFF4DG
@M03364:396:000000000-C9LGT:1:1101:17773:10027 1:N:0:10
ACTCCTACGGGAGGCAGCAGTGAGGAATATTGGTCAATGGCCGAGAGGCTGAACCAGCCAAGTAGCGTGCAGGACGACGGCCCTACGGGTTGTAAACTGCTTTTGCGGGAGGATAAAGTGCCCTACGTTTAATGCTTTGCAGGTATCCCGTGAATAAGGACCGGCTAATTCCGTGCCAGCAGCCGCGGTAATACGGAAGGTCCGGGCGTTATCCGGATTTATTGGGTTTAAAGGGAGCGCAGGCTGTCGGTTAAGCGTGTTGTGAAATGTAGGTGCCCAACACCTGCACTGC
+
GGGGGGGGGGGGGGGGGGGGGGGGGGGGGGGGGGGGGGGGGGGGGGGGGGGGGGGGGGGGFGGFGGGGGGGGGGGGGGGGGGGGGGGGGGGGGGGGGGGGGGGGGGGGGGGGGFGG<FFGG9F>BFEE,,@<C,8@FCEGFFGGGFFGGG>FDFCFGGGGGGGGGGGGGCGGGGGGGGGGGGGGGGGGGGGGGGGGGGGGGGGGGGGGGGGGGGGGGGGGGGGGGF?=EEGGGGGGGGGGGGGGGF*<EEEGGGFGGC=EEE7EFGGGGGGGFC6C>FGGFFGGGGGF:@FG
@M03364:396:000000000-C9LGT:1:1101:24152:10033 1:N:0:10
ACTCCTACGGGAGGCAGCAGTGAGGAATATTGGTCAATGGGCGGTAGCCTGAACCAGCCAAGTCGCGTGAGGGATGACGGCCCTACGGGTTGTAAACCTCTTTGACAAGGGAATAAGGATGGGGTCGAGACCCCAGTTGCATGTACCTTGTGAATAAGCATCGGCTAACTCCGTGCCAGCAGCCGCGGTAATACGGAGGATGCGAGCGTTATCCGGATTCATTGGGTTTAAAGGGTGCGTAGGTGGCCGATTAAGTCAGCGGTGAAAGTCAGTGGCTCAACCATTGAATTGCCG
+
GGGGGGGGGGGGGGGGGGGGGGGGGGGGGGGGGGGGGGGGGGGGGGGGGGGGGGGGGGGGGGGGGGGGGGGGGGGGGGGGGGGGGGGGGGGGGGGGGGGGGGG,EBF,BFFGFEGG,CFFEFF+3BCF+,8:,8BFFD>D<=EFCAFFGFFF,@BCGCFGGGGGGGGGG,@FFGGGGGGFGGGCFGGGG@CFGGGGGGG>FGGGGGGGGGGGGCEGCECGGGGGGGEEDGGGGGGGG=EEGGGGGGFGEEEGCGGGGFGFGEDECF?FGGGGGGGGGDEC5FG=>>F6DFFCFD
@M03364:396:000000000-C9LGT:1:1101:12944:10038 1:N:0:10
ACTCCTACGGGAGGCAGCAGTGAGGAATATTGGTCAATGGGCGCAAGCTTGAACCAGCCAAGTAGCGTGCGGGACGAAGGCCCTATGGGTTGTAAACCGCTTTTTCAGGGGGATAAAGTGAGTTACGTGTCCTTCATTGCAGGTACCCTGCGAATAAGGACCGGCTAATTCCGTGCCAGCAGCCGCGGTAATACGGAAGGTCCGGGCGTTATCCGGATTTATTGGGTGTAAAGGGAGCGCAGGCTGTCGGTTAAGCGTGTTGTGAAATGTAGGCGCCCAACGCCTGCACTGC
+
GGGGGGGGGGGG7FG@FGGGGGGGGGGGGGGGGGGGGGDGGGGGGGG?F,CEGGGGGGGGGGGFEA@FEGGGGGGGDGEGFCEGFGGGGGGEFFEGBEFGGGGEDG9EFD>@++BFGGG<95C,ADCD,38,,CAEFGGGGDEFFGBEFFGGC7>FFFFGGEGGGGGFF@DFDF:CFGGGGGFFGDGGGEFCFF7F7<<7F9CCFEGGEGGGGAC5:CEGG7<9CCA*:@<E+CEFGE8EGECEFEFFGGEDGCFGGEEGFFGG:7<7CGGGGGGGGCE7>@=DDG4?GFFG
@M03364:396:000000000-C9LGT:1:1101:12292:10072 1:N:0:10
ACTCCTACGGGAGGCAGCAGTGGGGAATTTTGGACAATGGGCGCAAGCCTGATCCAGCTATTCCGCGTGTGGGATGAAGGCCCTCGGGTTGTAAACCACTTTTGTAGAGAACGAAAAGACATCTTCGAATAAAGGATGTTGCTGACGGTACTCTAAGAATAAGCACCGGCTAACTACGTGCCAGCAGCCGCGGTAATACGTAGGGTGCGAGCGTTAATCGGAATTACTGGGCGTAAAGGGTGCGCAGGCGGTTGAGTAAGACAGATGTGAAATCCCCGAGCTTAACTCGGGAAT
+
GGGGGGGGGGGGGGGGGGGGGGGGGGGGGGGGGGGGGGGGGGGGGGGGGGGGGGGGGGGGGGGGGGGFCFGGGGGGGGGGGGGGGGGGGGGGGGGGGGGGGGGGGGGFGGGGGGGGDGGG?EF??FGFBFG<?FFGFGGGGGGGGGGGGGGGGGGGGGGGGGGGGGGGGGGGGGGGGGGGGGGGGGGGGGGGGGGGGGGGGGGGGGGGGFGGGFFGGGGGGGGGGGGGGGGGGGGGGGGGGGGGGGGGGGGDEGFGGGGGFGGGGGGGGGGGGGGDGGGG>EGGGGFFGFFDG7
@M03364:396:000000000-C9LGT:1:1101:8316:10090 1:N:0:10
ACTCCTACGGGAGGCAGCAGTGGGGAATCTTCCGCAATGGGCGCAAGCCTGACGGAGCAACGCCGCGTGGGTGAAGAAGGGTTTCGGCTCGTAAAGCCCTGTTGTCGGGGACGAATGTCAGTGCCTAGAATCTGGTTATTGAATGACGGTACCTGACGAGGAAGCCACGGCTAACTACGTGCCAGCAGCCGCGGTAATACGTAGGTGGCGAGCGTTGTCCGGAATTATTGGGCGTAAAGGGAGCGCAGGCGGGAGGCCAGGTCCATCTTAAAAGTGCGGGGCTCAACCCCGTGG
+
GGGGGGGGGGGGGGGGGGGGGGGGGGGGGGGGGGGGGGGGGGGGGGGGGGGGGGGGGGGGGGGGGGGGGGGGGGGGGGGGFGGGGGGGGGGGGGGGGGGGGGGGGGGGGGGGGGCGGCGCG<E,,@FE,38:<DFFFFGFGGGFF,@FGGFGGGGGGGGGEGGGGGGGG*BFGGGGGGGGGGGGGGGGGGGGFGGGGGGGGGGGGGGGGGGGCEGEGGGFGGEGGG@CGFGGGGDGGFFGGGGGGGGGGGGGGGGGGGCGGGGGFGGF>FGGGGGGGDEGFFCFGGG>D@EDG)
@M03364:396:000000000-C9LGT:1:1101:19775:10110 1:N:0:10
ACTCCTACGGGAGGCAGCAGTGGGGAATATTGCACAATGGGGGAAACCCTGATGCAGCAACGCCGCGTGAGTGATGACGGCCTTCGGGTTGTAAAGCTCTGTCTTCAGGGACGATAATGACGGTTCCTGTGGAGGAAGCCACGGCTAACTACGTGCCAGCAGCCGCGGTCATACGTAGGTGGCGAGCGTTGTCCGGATTTACTGGGTGTAAAGGGAGCGTAGACGGTGATGCAAGTCTGAAGTGAAATACCCGGGCTCAACCTGGGAACTGCTTTGGAAACTGTATGACTGG
+
GGGGGGGGGGGGGGGGGGGGGGGGGGGGGGGGGGGGGGGGGGGGGGGGGGGGGGGGGGGGGGGGGGGGGGGGGGGGGGGGGGGGGGGGGGGGGGGGGGGGGGGGGGGGGGGGGGGG7FFFF>F:+BFF5,83CBF:@DFGGGGGGGCFFCFGEGGGGGGGGGGGGGGGG<BFGGGGGGGGGGGGGGGGGGGGGGGGGGGGGGGGGGGGGGGGGGGGGGGGGGGGGGECGGGGGGGCFGGGGGGGGGGGGFFGGGGGGGGGGGGGGGCFGGGGGGGGGGGGFFGFGGGFGFFG
@M03364:396:000000000-C9LGT:1:1101:19187:10138 1:N:0:10
ACTCCTACGGGAGGCAGCAGTGGGGAATATTGCACAATGGGCGCAAGCCTGATGCAGCGACGCCGCGTGCGGGATGGAGGCCTTCGGGTTGTAAACCGCTTTTGTTCAAGGGCAAGGCACGGTTACGGCCGTGTTGAGTGGATTGTTCGAATAAGCACCGGCTAACTACGTGCCAGCAGCCGCGGTAATACGTAGGGTGCAAGCGTTATCCGGATTTATTGGGCGTAAAGGGCTCGTAGGCGGTTCGTCGCGTCCGGTGTGAAAGTCCATCGCTTAACGGTGGATCCGCGCCGG
+
GGGGGGGGGGGGGGGGGGGGGGGGGGGGGGGGGGGGGGGGGGGGGGGFGGGGGGGGGGGGGGGGGGGGGGGGGGGGGGGGGGGGGGGGGGGGGGGGGGGGGGGGG8FFGGGGGGGGGGG,3+D++@>C@+53*@@,@@,@FDGGG@FFGGG?>CGGGFGGGGEGGGGFFCFGGGGGGGFGGCGCGGGGGCGGCFFGGCCDEFGGCGGGGDFGGGGGGGGGGGGGG8EDFFGGDGGDCEGGGGG:?EGCGDGDEGGGG5=*;<>CFGFFFFGGGFGGGFGGFFECFGG:C@B<<D
@M03364:396:000000000-C9LGT:1:1101:18713:10161 1:N:0:10
ACTCCTACGGGAGGCAGCAGTAGGGAATTTTCGGCAATGGGGGGAACCCTGACCGAGCAACGCCGCGTGAACGAGGAAGGCCTTCGGGTCGTAAAGTTCTGTTGCGAAGGAAGAACGCCGGTGGGAGGAAATGCCCTTCGGGTGACGGTACTTCGCGAGAAAGCCACGGCTAACTACGTGCCAGCAGCCGCGGTAATACGTAGGTGGCGAGCGTTATCCGGAATCATTGGGCGTAAAGAGGGAGCAGGCGGCCGTGAGGGTCTGTGGTAAAAGACTGAAGCTCAACTTCAGTGG
+
GGGGGGGGGGGGGGGGGGGGGGGGGGGGGGGGGGGGGGGGGGGGGGGGGGGGGGGGGGGGGGGGGGGGGGGGGGGGGGGGGGGGGGGGGGGGGGGGGGGGGGFGCFGEGFGFGGGGGGG7F4=**8=EC,<2CGGGGGCGGEFEECCEEGEGGGGGGGGGGGGGGGGGGEGEGGGGGGGGGGGGGGGGGGGGGGGGGGGGGGGGGFGGGD>EGGGGGGC>EGGGGGG?CFGGGGG>CGCGGG:EDGGGGGGGGG:C3EGG8CCFCCFC>7CCCAC796FGF@FFCD71C6@>72
@M03364:396:000000000-C9LGT:1:1101:6910:10175 1:N:0:10
ACTCCTACGGGAGGCAGCAGTAAGGGATATTGGTCAATGGGCGGGAGCCTGAACCAGCCATGCCGCGTGAGGGAATGAGGCCCTACGGGTCGTAAACCTCTTTTGCCGGGGGATAACGGGCGCCACGCATGGCGCCGTGAAGGTACCCGGAGAATAAGCATCGGCTAACTCCGTGCCAGCAGCCGCGGTAATACGGAGGATGCGAGCGTTATCCGGATTTATTGGGTTTAAAGGGTGCGCAGGCGGGCGTCTAAGTCAGCGGTGAAAGTTCCCGGCTCAACCGGGGCAGTGCCG
+
GGGGGGGGGGGGGGGGGGGGGGGGGGGGGGGGGFGGGGGGGGGE:FGGGGGGGGGGGGGGGGGGGGGGGGGGGGGGGGGGGGGGGFGGGGGEFGGGGGFF<FEFEG9FGGGGG7FF9CG:75>F*>CF**68,=<*=*4F*<<FFA:FEGGG4=FCGGGGGGGGGGGCC9<<EGCCGGDFGGF8CEGGEEEGFGGDDGGGGGGG58EGEECGFGGGE8C9@CGFGF;*/<CFGGGG=EEGEGGGGCECGE8CE+A+:CFGGCDC7=C?CCC*9CGD55<>F:CCC)9>G567C<
@M03364:396:000000000-C9LGT:1:1101:16555:10177 1:N:0:10
ACTCCTACGGGAGGCAGCAGTGGGGAATCTTGCGCAATGGGGGCAACCCTGACGCAGCGACGCCGCGTGCGGGACGAAGGCCTTCGGGTCGTAAACCGCTTTCAGCAGGGACGAGGCCGCAAGGTGACGATACCTGCAGAAGAAGCCCCGGCTAACTACGTGCCAGCAGCCGCGGTAATACGTATGGGGCGAGCGTTATCCGGATTCATTGGGCGTAAAGCGCGCGTAGGCGGCCCGTTAGGTCGGAGGTAAAAGCCCGGGGCTCAACCCCGGCGAGCCTCCGATACCGGCGGG
+
GGGGGGGGGGGGGGGGGGGGGGGGGGGGGGGGGGGGGGGGGGGGGGGGGGGGGGGGGGGGGGGGGGGGGGGGGGGGGGGGGGGGGGGGGGGGGGGGGGGGGGGGGGGGGGGGGGGGGGGGG7FF3?FG<*=+<FFEGGG?FGFGGGGGGGGGGGGGGGGGGGGGGGGGGFFGGGGGGGGGGGFGGGGGGGGGGGGGGGGGGGGGGGGGGGGGGGGGGGGGGGGGGGCEGGGGGECEE?8CGGGGEGCEG=EFFGCGGFEGDGGEGGGGGDDGDGGDGGG4:@EGGGDFGFFGGD
@M03364:396:000000000-C9LGT:1:1101:5547:10181 1:N:0:10
ACTCCTACGGGAGGCAGCAGTGGGGAATCTTGCACAATGGGCGAAAGCCTGATGCAGCGACGCCGCGTGGGGGACGAAGTCCTTCGGGATGTAAACCGCTTTCAGCAGGGACGAAGACGCACGGTGAGGAGACGTGAGTAGGAAGCACCGGCTTAATACGTGCCACCAGCCGCGGTAATACGTATGGTGCAATCGTCATTAGGAATTATAAGGTGTACAGGGAGTGTAGGCGGTTAGATAAGTGAGATGTGAAAACACGATACTCAACCCCGGGATTGCATTGGAAACTTT
+
FGCE<AFFG;CE7+CE@FG8F-@<:6FE@FF9FFEGCFD-6,@FGDF<F8FF<FGF9E+C@@F7FD7@F++=>F8CFEC<?5,5?CF>++84,AFG=>BCCFF@,<53<:DFC@+3+8358+5*8**3,,*,8**1318<,3:3@::,,***<*,8?9>7?FF::,*8*8**1****;0@CC<+3*23C+0908A:*;*+++3++3<C++++3+3A7++3*/;88A<+<+CE*:/*29:++2<++0<++<++<+<C*//C**/09:+27**1)*2)**+2*/+*2;25**1
@M03364:396:000000000-C9LGT:1:1101:22044:10216 1:N:0:10
ACTCCTACGGGAGGCAGCAGTAGGGAATTTTCGGCAATGGGGGGAACCCTGACCGAGCAACGCCGCGTGAGTGAAGAAGGTCTTCGGATTGTAAAGCTCTGTTGTAAGGGAAGAACGTCAGGCTGAAGGTGTCTGAGTGACGGTACCTTACCAGAAAGCCACGGCTAACTACGTGCCAGCAGCCGCGGTAATACGTAGGTGGCGAGCGTTGTCCGGAATTATTGGGCGTAAAGAGCATGTAGGCGGTTTCTTAAGTCCGGAGTGAAAATGCGGGGCTCAACCCCGTATGGCTTT
+
GGGGGGGGGGGGGGGGGGGGGGGGGGGGGGGGGGGGGGGGGGGDGGGGGGGGGGGGGGGGGGGGGGGGGGGGGGGGGGGGGGGGGGGGGGGGGGGGGGGGGGGCGGGGGGGGGGGG=FGGEGG8,,@F,8??,<F<2?CGG7CFG@FFFGGGFGGGGGGCFFGEGDGGGE7CCFFGGGGGGGGGGGGGGEEGFFGGGGD<CGGGGGGGGGGCFGGGGCFGGCGGGG5?EEEGGFFGGGGFEGGFGGCEGGGGGGFGGGGECEGGFFEFGDGGGEGGGGGGFFGGGDDFGFFGFC
@M03364:396:000000000-C9LGT:1:1101:18536:10230 1:N:0:10
ACTCCTACGGGAGGCAGCAGTGGGGAATATTGCACAATGGGGGAAACCCTGATGCAGCAACGCCGCGTGAGTGATGACGGCCTTCGGGTTGTAAAGCTCTGTCTTCAGGGACGATAATGACGGTACCTGAGGAGGAAGCCCCGGCTAACTACGTGCCAGCAGCCGCGGTAATACGTAGGGGGCTAGCGTTATCCGGATTTACTGGGCGTAAAGGGTGCGTAGGTGGTTTCTTAAGTCAGGAGTGAAAGGCTACGGCTCAACCGTAGTAAGCTCTTGAAACTGGGAAACTTGAGG
+
GGGGGGGGGGGGGGGGGGGGGGGGGGGGGGGGGGGGGGGGGGGGGGGGGGGGGGGGGGGGGGGGGGGGGGGGGGGGGGGGGGGGGGGGGGGGGGGGGFGGGGGGGGGGGGGGGGGGGGFGG3CF@FGGF,8:>FFFFGGGGGGGGEDFGGGGGGGGGGGGGGGGGGGGG:EFGGGFFGGGGGGDGGGGGGGGGGGGGGGGGGGGGGGGGGGGGGGGGGGGGGGGGGGGGGGGGGGGGGGGGGFGGGGGGGGGGGGGDGGGGGGCFDGFFDF2>CG7FGFGFFGGGGGF>FFFF*
@M03364:396:000000000-C9LGT:1:1101:19120:10247 1:N:0:10
ACCCTACGGGAGGCAGCAGTGAGGAATATTGGTCAATGGCCGAGAGGCTGAACCAGCCAAGTAGCGTGCAGGATGACGGCCCTATGGGTTGTAAACTGCTTTTATACGGGGATAAAGTCAACTGCGTGTAGTTGTTTGCAGGTACCGTATGAATAAGGACCGGCTAATTCCGTGCCAGCAGCCGCGGTAATACGGAAGGTCCGGGCGTTATCCGGATTTATTGGGTTTAAAGGGAGCGCAGGCCGTCTGTTAAGCGTGTTGTGAAATGTAGGCGCCCAACGTCTGAATTGCAGC
+
GGGGGGGGGGGGGGGGGGGGGGGGGGGGGGGGGGGGGGGGGGGGGGGGGGGGGGGGGGGGGGGGGGGGGGGGGGGGGGGGGGGGGGGGGGGGGGGGGGGGGGGGGFGGGGGGGGGGGGGGGGF,CFGG?:9,<CFCFGGGGGGGGGGGGGGGFGGGGGGGGGGGGGGGGCEGGGDGGGGGGGGGGEGFEGGGGGGGGGGGFGGGGGGGGGGGGGGGDEGGFGGGGCECGGGGGGGGGGGGGGGGGEGGGGGFFFGGGGGGGGDFGFGFGGGGGGGDDDCDEFGGG?FFGFFFFC
@M03364:396:000000000-C9LGT:1:1101:13967:10255 1:N:0:10
ACTCCTACGGGAGGCAGCAGTGGGGAATTTTCCGCAATGGGCGAAAGCCTGACGGAGCAATGCCGCGTGGAGGTGGAAGGCCTACGGGTCGTCAACTTCTTTTCTCGGAGAAGAAACAATGACGGTATCTGAGGAATAAGCATCGGCTAACTCTGTGCCAGCAGCCGCGGTAAGACAGAGGATGCAAGCGTTATCCGGAATGATTGGGCGTAAAGCGTCTGTAGGTGGCTTTTCAAGTCCGCCGTCAAATCCCAGGGCTCAACCCTGGACAGGCGGTGGAAACTACCAAGCTGG
+
GGGGGGGGGGGGGGGGGGGGGGGGGGGGGGGGGGGGGGGGGGGGGGGGGGGGGGGGGGGGGGGGGGGGGGGGGGGGGGGGGGGGGGGGGGGGGGGGGGGGGGGGGGGFDGGGGGGGGGGGG<D3CFGG,BE,BDFFDFGGGGGGGDGGGGGGGGGGGGGGGGGGGGGGGFEGGGGGGGGGGGGGGGGGGGGGGGGGGGGGGGGGGGGGGGGGGGGGGGGGGGGGGGGFGGFFFGGGGGGGGGGGGGGEGGGGGGGFDGFGGGGGGGGGGGGGGGGGCDGGFFGGCGGFGFFDGG
@M03364:396:000000000-C9LGT:1:1101:16637:10269 1:N:0:10
ACTCCTACGGGAGGCAGCAGTGGGGAATATTGGACAATGGGGGCAACCCTGATCCAGCCATGCCGCGTGTGTGAAGAAGGCCTTTTGGTTGTAAAGCACTTTAAGCAGTGAAGAAGACTCCATGATTAGTACCCATGGACGATGACATTAGCTGCAGAATAAGCACCGGCTAACTCTGTGCCAGCAGCCGCGGTAATACAGAGGGTGCAAGCGTTAATCGGAATTACTGGGCGTAAAGCGAGCGTAGGTGGCTTGATAAGTCAGATGTGAAATCCCCGGGCTTAACCTGGGAAC
+
GGGGGGGGGGGGGGGGGGGGGGGGGGGGGGGGGGGGGGGGGGGGGGGGGGGGGGGGGGGGGGGGGGGGGGGGGGGGGGGGGGGGGGGGGGGGGGGGGGGGGGGGGGGGGGGGGGGGGGGGGGF,,CFG,<CC5BE=EFGGGGGGFGGGGGGGGGGGGGGGGGGGGGGGGFGGGGGGGGGGGGGGGGGGGGGGGGGGGGGGGGGGGGGGGGGGGGGGGGGGGGGGGGGGGGGGGGGGGGGGEGGGDGGGGGGGGFGGDFGGGGGGGGGGGGGGGGGGFGGGFFGGGGFFF5FFGG
@M03364:396:000000000-C9LGT:1:1101:9692:10279 1:N:0:10
ACTCCTACGGGAGGCAGCAGTAGGGAATCTTCCACAATGGGCGCAAGCCTGATGGAGCAACACCGCGTGAGTGAAGAAGGGTTTCGGCTCGTAAAGCTCTGTTGTTAGAGAAGAACGTGCGTGCGAGTACCTGTTCACGCAGTGACGGTAATCAACCAGAAAGTCACGGCTAACTACGTGCCAGCAGCCGCGGTAATACGTAGGTGGCAAGCGTTGTCCGGATTTATTGGGCGTAAAGCGAGCGCAGGCGGAAAAATAAGTCTAATGTGAAAGCCCTCGGCTTAACCGAGGAAC
+
GGGGGGGGGGGGGGGGGGGGGGGGGGGGGGGGGGGGGGGGGGGGGGGGGGGGGGGGGGGGGGGGGGGGGGGGGGGGGGGGGGGGGGGGGGGGGGGGGGGGGGGGGGGGGGGGGGGGGGGGGFFB:FEG,8CC?FGGFGFGGEGFGGGGGGGGGGGGGGGGGGGGGGGGGGGGGGGGGGGGGGGGGGGGGGGGGGGGGGGGGGGGGGGGGGGGGGGGGGGGGGCCEGGGGGGGGGGGGGGGGGGGGGGGGGGCEGDFGGGGGGCCGGGGGGGGGGGGFGGGFFCCFGGFGFFGC<
@M03364:396:000000000-C9LGT:1:1101:10816:10299 1:N:0:10
ACTCCTACGGGAGGCAGCAGTGGGGAATATTGCACAATGGGCGCAAGCCTGATGCAGCGACGCCGCGTGCGGGATGGAGGCCTTCGGGTTGTAAACCGCTTTTGTTCAAGGGCAAGGCACGGTTTCGGCCGTGTTGAGTGGATTGTTCGAATAAGCACCGGCTAACTACGTGCCAGCAGCCGCGGTAATACGTAGGGTGCAAGCGTTATCCGGATTTATTGGGCGTAAAGGGCTCGTAGGCGGTTCGTCGCGTCCGGTGTGAAAGTCCATCGCTTAACGGTGGATCCGCGCCGG
+
GGGGGGGGGGGGGGGGGGGGGGGGGGGGGGGGGGGGGGGGGGGGGGGGGGGGGGGGGGGGGGGGGGGGGGGGGGGGGGGGGGGGGGGGGGGGGGGGGGGGGGGGGGGGGGGGGGGGGGGGG7>B:FFG33@5CAFFGGCGGCFFGGGGGGGGFGGGGGGGGGGGGGGGG:FGGGGGGGGGGGGGGGGGGGGFFGGGGGGGGGGGGGGGGFGGGGG5CCFG?FGGG8CGGGGGGGGGGGGGGGGEG5CGGGGGEEEGGCEGGEFGGDFCDFFGGGFD7:=D57E>FGFFFEFGGG
@M03364:396:000000000-C9LGT:1:1101:16627:10310 1:N:0:10
ACTCCTACGGGAGGCAGCAGTGGGGAATATTGCACAATGGGCGCAAGCCTGATGCAGCGACGCCGCGTGCGGGATGGAGGCCTTCGGGTTGTAAACCGCTTTTGTTCAAGGGCAAGGCACGGTTTCGGCAGGGTTGAGTGGATTGTTCGAATAAGCACCGGCTAACTACGTGCCAGCAGCCGCGGTAATACGTAGGGTGCAAGCGTTATCCGGATTTATTGGGCGTAAAGGGCTCGTAGGCGGTTCGTCGCGTCCGGTGTGAAAGTCCATCGCTTAACGGTGGATCCGCGCCGG
+
GGGGGGGGGGGGGGGGGGGGGGGGGGGGGGGGGGGGGGGGGGGGGGGGGGGGGGGGGGGGGGGGGGGGGGGGGGGGFGGGGGGGGGGGFGGGGGGGGGGGGGGGGGGGGGGGGGGGGFGDF7FC+@FF++5*58F*FFGGGGGGGGGGGGGGCGCGFEGGGGGFGGGGGFFGGGGGGGGGGGGGGGGGGGGGGGGGEGGGGGGGGGGGGGGDGGDCCGGGGGGGGGC=FFFGGGGGGDCEGGGEGGGGE=EGGGGGG*/78:CFGGGGFGGGGGGDGGGD@>EFGGG>7BF97D
@M03364:396:000000000-C9LGT:1:1101:23227:10312 1:N:0:10
ACTCCTACGGGAGGCAGCAGTGGGGAATCTTGCGCAATGGGGGCAACCCTGACGCAGCGACGCCGCGTGCGGGACGAAGGCCTTCGGGTCGTAAACCGCTTTCAGCAGGGACGAGGCCGCGCGGTGACGTTACCTGCAGAAGAAGCCCCGGCTAAATACGTGCCAGCAGCCGCGGTAATACGTATGGGGCGAGCGTTATCCGGATTCATTGGCGTAAAGCGCGCGTAGGCGGCCCGTTAGGTCGGAGGTAAAAGCCCGGGGCTCAACCCCGGCGAGCCTCCGATACCGGCGGGC
+
GGGGGGGGGGGGGGGGGGGGGGGGGGGGGGGGGGGGGGGGGGGGGGGGGGGGGGGGGGGGGGGGGGGGGGGGGGGGGGGGGGGGGGGGGGGGGGGGGGGGGGGGGGGGGGGGGG*FCFFGG1C=*=FF=8=,=FFCFGGGGGCGFGFGGGGGEGGGGGGGGGGGGGGGGFGGGGGGGGGGGGGGGGGGGGGGGGGGGGGGGGGGGGGGGGGGGGG:EGGGGGGGGGGEGGGGGDGGGGGGGGGGGGGGGGGGGGGGGGGGGGGGGFGGGGGGGGGGDGGGFFEDGGGFGFFGGG
@M03364:396:000000000-C9LGT:1:1101:19203:10321 1:N:0:10
ACTCCTACGGGAGGCAGCAGTGGGGAATATTGCACAATGGGCGCAAGCCTGATGCAGCGACGCCGCGTGCGGGATGGAGGCCTTCGGGTTGTAAACCGCTTTTGTTCAAGGGCAAGGCACGGTTTCGGCCGTGTTGAGTGGATTGTTCGAATAAGCACCGGCTAACTACGTGCCAGCAGCCGCGGTAATACGTAGGGTGCAAGCGTTATCCGGATTTATTGGGCGTAAAGGGCTCGTAGGCGGTTCGTCGCGTCCGGTGTGAAAGTCCATCGCTTAACGGTGGATCCGCGCCGG
+
GGGGGGGGGGGGGGGGGGGGGGGGGGGGGGGGGGGGGGGGGGGGGGGGGGGGGGGGGGGGGGGGGGGGGGGGGGGGGGGGGGGGGGGGGGGGGGGGGGGGGGGGGGGGGGGGGGDGFGFGGEGGGGGG+3@5C>CGGGGGGGGGGGFGGGGGGGGGGGGGGGGGGGGGG:EGFGGGGGGGGGGGGGGGGGGGFGGGGGGGGGGGGGGGGGGGGGGEFGGGGGGGGGGGGGGGGGGGGGGGGGGGGGGGGGGGGGGGGGGEEEFGGGGFGGGGGGGDGGGGBFGGGGGFGFFGGG
@M03364:396:000000000-C9LGT:1:1101:7441:10322 1:N:0:10
ACTCCTACGGGAGGCAGCAGTAGGGAATCTTGCACAATGGGCGAAAGCCTGATGCAGCAACGCCGCGTGAAGGATGAAGGCCTTCGGGTTGTAAACTTCTGTTCCCGGGGACGAAGAAAGTGACGGTACCCGGGCAGCAAGCCCCGGCTAACTACGTGCCAGCAGCCGCGGTAATACGTAGGGGGCAAGCGTTATCCGGAATTATTGGGCGTAAAGAGTGCGTAGGTGGTTATGTAAGCGTGAGGTTTAAGGCAGTGGCTTAACCACTGTTCGCCTTGCGAACTGCATAACTTG
+
GGGGGGGGGGGGGGGGGGGGGGGGGGGGGGGGGGGGGGGGGGGGGGGGGGGGGGGGGGGGGGGGGGGGGGGGGGGGGGGGGGGGGGGGGGGGGGGGGGGGGGGGGGGGGGGGGGEG>FFFFCCB+8FFB:C663C:FGFFGFGGGEGGGGFGDFGGGGGGGGGGGGGGG=CFEGGGGGFFGGGGGGGFGFEEGEGGGGGGGGGGFGGGGGGGGGGGGGGGGGGGGGGGGECFGEGGGGGGGGGGCAEEFGGGG=CGGGGGGGFGGGGGGFGGGGGGGGGGFFGGGGGFGFFFGG
@M03364:396:000000000-C9LGT:1:1101:13653:10348 1:N:0:10
ACTCCTACGGGAGGCAGCAGTGGGGAATTTTCCGCAATGGGCGAAAGCCTGACGGAGCAATGCCGCGTGGAGGTGGAAGGCCTACGGGTCGTCAACTTCTTTTCTCGGAGAAGAAACAATGCCGGTATCTGCGGAATAAGCATCGGCTAACTCTGTGCCAGCAGCCGCGGTAAGACAGAGGATGCAAGCGTTATCCGGAATGATTGGGCGTAAAGCGTCTGTAGGTGGCTTTTCAAGTCCGCCGTCAAATCCCAGGGCTCAACCCTGGACAGGCGGTGGAAACTACCAAGCTGG
+
GGGGGGGGGGGGGGGGGGGGGGGGGGGGGGGGGGGGGGGGGGGGGGGGGGGGGGGGGGGGGGGGGGGGGGGGGGGGGGGGGGGGGGGGGGGGGGGGGGGGGGGGGGGGGGGGGGFGGGGGG-A@>FFGFEF,8@+@@FGGGGGGFDFGGGGGGGGGGGGGGGGGGGGGG@EGGGGGGGGGGGGGGGGGGGGGGGGGGGGGGGGGGGGGGGGGGGGGGGGGGGGGGCFFGGGGGGGGGGGGGGGGGGGGGGGCFEFFGGGGGGGGGGGGGGGGGGGD55E<@FGGGGGFGFFFGG
@M03364:396:000000000-C9LGT:1:1101:5812:10365 1:N:0:10
ACTCCTACGGGAGGCAGCAGTGGGGAATATTGCACAATGGGGGAAACCCTGATGCAGCAACGCCGCGTGAGTGATGACGGCCTTCGGGTTGTAAAGCTCTGTCTTCAGGGACGATAATGACAGTACCTAAGAATGCAACCACGGCTAACTACGTGCCAGCAGCCGCGGTAATACGAAGGTGGCGAGCGTTGTCCGGATTTACTGGGCGTAAAGAGTGCGTAGGGGGCTTTTTAAGCGCGGGGTCTAAGGCTATGGCCTAACCATAGTGCGCCCTGCGAACTGGAGAGCTTGAGG
+
EF9E<6CEFGGGGGGEGD<CFFGGGEEFGGGG9@FE@GFFGGGGGGCGGFFGGGFGFFGG?FEGGEGCEGGGGGGGGEFCF7FGGG7CF:CFEB<F?,5CF<,5ED,9CEGFFBFC+CF9,-55CF9,,,8,C,,,3:=<+F=FDEBFFD,@7D<B+EF:FGGDGGGGG<*@AFE*=ECFFCG7FG@FCBFCFCEGGE7FGBGGFCFEG8EG?+*302:;C?5*:**:;<00/@FFC8:?EEC*;EFGFGFF69<5<9CGFFG9CF0**1//9/:FGGGG)*<**0>)29)***
@M03364:396:000000000-C9LGT:1:1101:7063:10396 1:N:0:10
ACTCCTACGGGAGGCAGCAGTGGGGAATATTGCACAATGGACGCAAGTCTGATGGAGCAACGCCGCGTGAGTGAAGAAGGTTTTCGGATCGTAAAGCTCTGTTGTTGGTGAAGAAGGATAGTGGTAGCAACTGCCCATTATGTGACGGTAATCAACCAGAAAGTCACGGCTAACTACGTGCCAGCAGCCGCGGTAATACGTAGGTGGCAAGCGTTGTCCGGATTTATTGGGCGTAAAGCGAGCGCAGGCGGAATGATAAGTCTGATGTGAAAGCCCACGGCTCAACCGTGGAAC
+
GGGGGGGGGGGGGGGGGGGGGGGGGGGGGGGGGGGGGGGGFGGGGGGFGGGGGGGGGGGGGGGGGGGGGGGGGGFGGGGGGGGGGGGGGGGGGGGGGGGGGGGGGGGGGGGGGGEF8BB,=-C,5EFF,:A<F,,3AFFGD,<CEFEGGGEF<=CFGGGCGGGFGGGGGGGGGGGGGGGGGGGGGGGGGGGGGGDGGGGGGGGGEFGGGGGGGGGGGFGGGE=CFGGGGGGGGGGGGGGGEEGGGGGGGGGDGGECFGGGGGGGGGGGGGGGGGGGG<EGFDGGGG<>>FEGGC
@M03364:396:000000000-C9LGT:1:1101:23510:10398 1:N:0:10
ACTCCTACGGGAGGCAGCAGTGGGGAATATTGCACAATGGGCGCAAGCCTGATGCAGCGACGCCGCGTGCGGGATGGAGGCCTTCGGGTTGTAAACCGCTTTTGTTCAAGGGCAAGGCACGATTTCGGCCGTGTTGAGTGGATTGTTCGAATAAGCACCGGCTAACTACGTGCCAGCAGCCGCGGTAATACGTAGGGTGCAAGCGTTATCCGGATTTATTGGGCGTAAAGGGCTCGTAGGCGGTTCGTCGCGTCCGGTGTGAAAGTCCATCGCTTAACGGTGGATCCGCGCCGG
+
GGGGGGGGGGGGGGGGGGGGGGGGGGGGGGGGGGGGGGGGGGGGGGGGGGGGGGGGGGGGGGGGGGGGGGGGGGGGGGGGGGGGGGGGGGGGGGGGGGGGGGGFGGGGGGGGGGGGGEGFB-=,>FGG++@5*8DFGGGGG?FCGFCFGGGGFGGGGGGGGGGGGGGGG<=FGGGGGGGGGGGGGGGGGGGGF@FGGGGGGGGGGGGGGGGGGGGGGGGGGGGGGGGGGGGGGGGGGGGGGGGGGGGGGGGGGGGGGEGGGEGGGGGGGGGGGGGDCFG:)0>FGGG>CEFGGG
@M03364:396:000000000-C9LGT:1:1101:26123:10420 1:N:0:10
ACTCCTACGGGAGGCAGCAGTGGGGAATATTGCACAATGGGCGCAAGCCTGATGCAGCGACGCCGCGTGCGGGATGGAGGCCTTCGGGTTGTAAACCGCTTTTGTTCAAGGGCAAGGCACGGTTACGGCCGTGTTGAGTGGATTGTTCGAATAAGCACCGGCTAACTACGTGCCAGCAGCCGCGGTAATACGTAGGTGGCAAGCGTTGTCCGGATTTATTGGGCGTAAAGCGAGCGCAGGCGGAAAAATAAGTCTAATGTGAAAGCCCTCGGCTTAACCGAGGAACTGCATCGG
+
GGGGGGGGGGGGGGGGGGGGGGGGGGGGGGGGGGGGGGGGGGGGGGGGGGGGGGGGGGGGGGGGGGGGGGGGGGGGGGGGGGGGGGDGGGGGGGGGGGGGGGGGGGGGGGGGGGFF3BDF@+B7+@FG3+@55>F,,@FF@,DCC:FFFGGF>BFGGGGGGGGGGGGGG<BFGGGGGGGGGGGGGGGGGGGGGGGGGGGGGGGGGGGGGGGGGEEGGFFGGGFFGGGGFGGGGGGGGGGGGGGGGGGGGGGGGFFGGGGGFFGFGGGC09EDGGGGFGFGFFGGFGFFFBBGGD
@M03364:396:000000000-C9LGT:1:1101:12096:10426 1:N:0:10
ACTCCTACGGGAGGCAGCAGTGGGGAATATTGCACAATGGGCGCAAGCCTGATGCAGCGACGCCGCGTGCGGGATGGAGGCCTTCGGGTTGTAAACCGCTTTTGTTCAAGGGCAAGGCACGGTTTCGGCCGTGTTGAGTGGATTGTTCGAATAAGCACCGGCTAACTACGTGCCAGCAGCCGCGGTAATACGTAGGGTGCAAGCGTTATCCGGATTTATTGGGCGTAAAGGGCTCGTAGGCGGTTCGTCGCGTCCGGTGTGAAAGTCCATCGCTTAACGGTGGATCCGCGCCGG
+
GGGGGGGGGGGGGGGGGGGGGGGGGGGGGGGGGGGGGGGGGGGGGGGGGGGGGGGGGGGGGGGGGGGGGGGGGGGGGGGGGGGGGGGGGGGGGGGGGGGGGGGFGGG,FGGGGGFG@FGCCBFG7FFE8355*8@:FFFGFC9FGGGGGGGG7FGGFEEECFGGGGGGG:BFGGGGGGGGGGGGGGGEGGGF<9CGGGGGGGGCEEGGGGGGGGGGGGGGGGGGGGGGGGGGGGGGGGGGGGGGGGGGGGGGGGGGGEEEE7CCEFEGGGGDGGFDFFEC<@GGFGGFGBBGGG
@M03364:396:000000000-C9LGT:1:1101:15335:10432 1:N:0:10
ACTCCTACGGGAGGCAGCAGTAGGGAATCTTCCACAATGGACGCAAGTCTGATGGAGCAACGCCGCGTGAGTGATGAAGGTTTTCGGATCGTAAAGCTCTGTTGTTGGTGAAGAAGGATGTGAGTAGCAACTGGCTCATATTTGACGGTAATCAACCAGAAAGTCACGGCTAACTACGTGCCAGCAGCCGCGGTAATACGTAGGTGGCAAGCGTTGTCCGGATTTATTGGGCGTAAAGCGAGCGCAGGCGGAATGATAAGTCTGATGTGAAAGCCCACGGCTCAACCGTGGAAC
+
GGGGGGGGGGGGGGGGGGGGGGGGGGGGGGGGGGGGGGGGGGGGGGGGGGGGGGGGGGGGGGGGGGGGGGGGGGFFGGGGGGGGGGGGGGGGGGGGGGGGGGGGGGFGGGGGGGGGCFFG@5CCEEGFE8EEFGFBFFGGGGGGGGGGGGGGGGGGGGGGGGGGGGGGGGGGGGGGGGGGGGGGGGGGGGGGGGGGGGGGAFFGFFGGGGGGGGGGCGGGGGDEGGGGGGGGGGGGGGGGGGGGGGGGGGDDEFGGFGGGGGGGGGGGGGFGGGGGGGGGFFGGGGGFGFFGFC
@M03364:396:000000000-C9LGT:1:1101:9966:10433 1:N:0:10
ACTCCTACGGGAGGCAGCAGTGGGGAATATTGCACAATGGGCGCAAGCCTGATGCAGCGACGCCGCGTGCGGGATGGAGGCCTTCGGGTTGTAAACCGCTTTTGTTCAAGGGCAAGGCACGGTTTCGGCCGTGTTGAGTGGATTGTTCGAATAAGCACCGGCTAACTACGTGCCAGCAGCCGCGGTAATACGTAGGGTGCAAGCGTTATCCGGATTTATTGGGCGTAAAGGGCTCGTAGGCGGTTCGTCGCGTCCGGTGTGAAAGTCCATCGCTTAACGGTGGATCCGCGCCGG
+
GGGGGGGGGGGGGGGGGGGGGGGGGGGGGGGGGGGGGGGGGGGGGGGGGGGGGGGGGGGGGGGGGGGGGGGGGGGGGGGGGGGGGGGGGGGGGGGGGGGGGGGGGGGFFGGGGG@FFFDDCCF:3@FG++@@*@@>CCFGG@BFGFGGGGFCFGGFGGGGGGGDGGGGG:CFGGGGGGGGGGGGGGGGGGGGGFEEGGGGGGGGGGGGGGGGGGGGGGGGGGGGGGCEFGGGGGGGGDFDGGGEGGGGGEGGGGGGGGGGGGGGGDEFDFGGGGGGGGGGEFGD=DGFGFDGGG
@M03364:396:000000000-C9LGT:1:1101:4121:10447 1:N:0:10
ACTCCTACGGGAGGCAGCAGTGGGGAATATTGCACAATGGAGGGAACTCTGATGCAGCGACGCCGCGTGAGTGAGGAAGTATTTCGGTATGTAAAGCTCTATCAGCAGGGAAGATAATGACGGTACCTGCGTAAGAAGCACCGGCTAAATACGTGCCAGCAGCCGCGGTCATACGTATGGTGCAAGCGTTATCCGGATTTACTGGGTGTAAAGGGAGTGCAGGCGGTCAGATAAGTCAGATGTGAAAACCCGGGGCTCAACTCCGGGATTGCATTTGAAACTGTAGGACTAG
+
GGGGGGGGGGGGGGGGGGGGGGGGGGGGGGGGGGGGGGGGGGGGGGGGGGGGGGFFGGGGGGGGGGGGGFGFGGGGGGGFGGGGFGG=FGGGGGGGGGGGGGGGGGGGGGGGGFEFCCFGG4@FDFGG,,88CFFGGGGGGGGGGGGGGGGDFEFGGFFFGGGFGGGGG7BFGGGGGCFGAGFFFGCGFGGGGGFGGGGGGGGGGG2FEGFGGGGDEGGGFFGDEE?EEFCFFFFFFDGF9CCGGGGGGGEGGEECCGCEGFG+ADEDG4EFGFGGGGGGFFG*:DF?GF?D
@M03364:396:000000000-C9LGT:1:1101:16635:10464 1:N:0:10
ACTCCTACGGGAGGCAGCAGTGGGGAATATTGCACAATGGAGGGAACTCTGATGCAGCGACGCCGCGTGAGTGAGGAAGTATTTCGGTATGTAAAGCTCTATCAGCAGGGAAGATAATGACGGTACCTGAGTAAGAAGCACCGGCTAAATACGTGCCAGCAGCCGCGGTAATACGTATGGTGCAAGCGTTATCCGGATTTACTGGGTGTAAAGGGAGTGCAGGCGGTTAGATAAGTCAGATGTGAAAACCCAAGGCTCAACCACGGGATTGCATTTGAAACTGTAGAACTAG
+
GGGGGGGGGGGGGGGGGGGGGGGGGGGGGGGGGGGGGGGGGGGGGGGGGGGGGGGGGGGGGGGGGGGGGGGGGGGGGGGGGGGGGGGGGGGGGGGGGGGGGGGGGGGGGGGGGFGGAGGGA-@FFGGGA:A?,CFGFGGGGGGGG7BFGFGGGGGGGGGGGGGGGGGGG7EGGGGGGGGGFGGGGGGGGGGGFGDGGGGGGGGGGGFFGGF?EGGGGGGGGGGGGG:CEGGGGGGGGGGGGGGGGGGGGGG=FGGGGGGGCGGGGGGGGGGGFGGGGGGGFFGGGFGFCB=F
@M03364:396:000000000-C9LGT:1:1101:5531:10472 1:N:0:10
ACTCCTACGGGAGGCAGCAGTGAGGAATATTGGTCAATGGCCGAGAGGCTGAACCAGCCAAGTAGCGTGCAGGATGACGGCCCTATGGGTTGTAAACTGCTTTTATACGGGGATAAATTCAGCTGCGTGTATAAGTTTGCAGGTACCGTATGAATAAGGACCGGCTAATTCCGTGCCAGCAGCCGCGGTAATACGGAAGGTCCGGGCGTTATCCGGATTTATTGGGTTTAAAGGGAGCGCAGGCCGTCTGTTAAGCGTGTTGTGAAATGTAGGCGCTCAACGTCTGACTTGC
+
GGGGGGGGGGGGGGGGGGGGGG9FFFGGGGGGGFGGGGGGFCC66CE:CFFG<FGGGGGGDGFGGGGGGGCGGGGGGGGC7>@FF8FE<F7+BFGDFGGFCGGE,BFAFGC=4BEG?,5:@-,5,,8C+88,,,:5,<DFFEGEC,EBF7,>,,,B<=B=FCC<CF:3@,33<BF:>=F@7DB:@*:FF7CFFGGGG>F72?@FEC7FB=CE9,=**1*<:<:CCG;EGC7@CEE**:CEEE5>CG81;CE++<C?C;EC6*01+03>7FC7CC*))9CFF5//*1:B0=*:
@M03364:396:000000000-C9LGT:1:1101:6358:10473 1:N:0:10
ACTCCTACGGGAGGCAGCAGTGGGGAATTTTCCGCAATGGGCGAAAGCCTGACGGAGCAATGCCGCGTGGAGGTGGAAGGCCTACGGGTCGTCAACTTCTTTTCTCGGAGAAGAAACAATGACAGTATCTGAGGAATAAGCATCGGCTAACTCTGTGCCAGCAGCCGCGGTAAGACAGAGGATGCAAGCGTTATCCGGAATGATTGGGCGTAAAGCGTCTGTAGGTGGCTTTTCAAGTCCGCCGTCAAATCCCAGGGCTCAACCCTGGACAGGCGGTGGAAACTACCAAGCTGG
+
GGGGGGGGGGGGGGGGGGGGGGGGGGGGGGGGGGGGGGGGGGGGGGGGGGGGGGGGGGGGGGGGGGGGGGGGGGGGGGGGGGGGGGGGGGGGGGGGGGGGGGGGGGGFGGGGGGGGGGGGG-C,5CFGCFF<,+<<@EFFGFGGGCGGGGGGGGGGGGGGGGGGGGGGG*BFEGFGGGGGGGGGGGGGGGGGGGGGGGGGGGGGGGGGGGGGGGGGGGGGGGGGGGGGGGGGGGGGGGGGGGGGGGGGGGGGGGFGGGGGGGGGGGGGGGGGGGGGCGEFF4CDGGGFFFFGGG
@M03364:396:000000000-C9LGT:1:1101:20665:10497 1:N:0:10
ACTCCTACGGGAGGCAGCAGTAGGGAATCTTCCACAATGGACGCAAGTCTGATGGAGCAACGCCGCGTGAGTGAAGAAGGTTTTCGGATCGTAAAGCTCTGTTGTTAGAGAAGAACGTGCGTGCGAGTAACTGTTCACGCAGTGACGGTATCTAACCAGAAAGTCACGGCTAACTACGTGCCAGCAGCCGCGGTAATACGTAGGTGGCAAGCGTTATCCGGATTTATTGGGCGTAAAGCGAGCGCAGGCGGTTTGATAAGTCTGATGTGAAAGCCTTTGGCTTAACCAAAGA
+
GGGGGGGGGGGGGGGGGGGGGGGGGGGGGGGGGGGGGGGGGGGGGGGGGGGGGGGGGGGGGGGGGGGGGGGGGGGGGGGGGGGGGGGGGGGGGGGGGGGGGGGGGGGGGGGGGGGGGGGGG=F++BFG,,9<BFFFFGGGGDGGGGGGGGGGGGGGGGGGGGGGGGGGGGGGGGGGGGGGGGGGGGGGGGGGGGGGGGGGGGGGGGGGFGGGGGGGGGGGGGGGFGGGGGGGGGGGGGGGGGGGEGGGGGGCEEGGGGGGFFFGGGGGGGGGGGGGGGGF:?CFGGGFGFFG
@M03364:396:000000000-C9LGT:1:1101:12632:10501 1:N:0:10
ACTCCTACGGGAGGCAGCAGTGGGGAATATTGCACAATGGGCGCAAGCCTGATGCAGCGACGCCGCGTGCGGGATGGAGGCCTTCGGGTTGTAAACCGCTTTTGTTCAAGGGCAAGGCACGGTTTCGGCCGTGTTGAGTGGATTGTTCGAATAAGCACCGGCTAACTACGTGCCAGCAGCCGCGGTAATACGTAGGGTGCAAGCGTTATCCGGATTTATTGGGCGTAAAGGGCTCGTAGGCGGTTCGTCGCGTCCGGTGTGAAAGTCCATCGCTTAACGGTGGATCCGCGCCGG
+
GGGGGGGGGGGGGGGGGGGGGGGGGGGGGGGGGGGGGGGGGGGGGGGGGGGGGGGGGGGGGGGGGGGGGGGGGGGGGGGGGGGGGGGGGGGGGGGGGGGGGGGGGGGGGGGGGGGGGGGGGCFGGFGGFCC5CFFFGFGGGGGGGGGGGGGGFGGGGGGGGGGGGGGGG<FGGGGGGGGGGGGGGGGGGGGGGGGGGGGGGGGGGGGGGGGGGGGGGGGGGGGGGGGGGGGGGGGGGGGGGGGGGGGGGGGGGGGGGGGEG@FGGGGGGGGGGGDDGGGGEFGGGGGFGFFGGG
@M03364:396:000000000-C9LGT:1:1101:9671:10514 1:N:0:10
ACTCCTACGGGAGGCAGCAGTAGGGAATCTTCCACAATGGACGCAAGTCTGATGGAGCAACGCCGCGTGAGTGAAGAAGGTTTTCGGATCGTAAAGCTCTGTTGTTGGTGAAGAAGGATAGAGGTAGTAACTGGCCTTTATTTGACGGTAATCAACCAGAAAGTCACGGCTAACTACGTGCCAGCAGCCGCGGTAATACGTAGGTGGCAAGCGTTGTCCGGATTTATTGGGCGTAAAGCGAGCGCAGGCGGAAAAATAAGTCTAATGTGAAAGCCCTCGGCTTAACCGAGGAAC
+
GGGGGGGGGGGGGGGGGGGGGGGGGGGGGGGGGGGGGGGGGGGGGGGGGGGGGGGGGGGGGGGGGGGGGGGGGGGGGGGGGGGGGGGGGGGGGGGGGGGGGGGGGGGGGGGGGGGGGGGGG9EF<FGG<CCCFGGGGGGGGGGGGGGGGGGGGGGGGGGGGGGGGGGGGGGGGGGGGGGGGGGGGGGGGGGGGGGGGGGGGGGGGGGGGGGGGGGGGGGGGECGFGGFGGGFGGGGGGGGGGGGGGGGGGGGDEGEFGGGCGGGGGGGGGGGGGGGGGEGFFGGGGGEGFFGGG
@M03364:396:000000000-C9LGT:1:1101:22949:10539 1:N:0:10
ACTCCTACGGGAGGCAGCAGTGGGGAATATTGCACAATGGGCGCAAGCCTGATGCAGCGACGCCGCGTGCGGGATGGAGGCCTTCGGGTTGTAAACCGCTTTTGTTCAAGGGCAAGGCACGGTTTCGGCCGGATTGAGTGGATTGTTCGAATAAGCACCGGCTAACTACGTGCCAGCAGCCGCGGTAATACGTAGGGTGCAAGCGTTATCCGGATTTATTGGGCGTAAAGGGCTCGTAGGCGGTTCGTCGCGTCCGGTGTGAAAGTCCATCGCTTAACGGTGGATCCGCGCCGG
+
GGGGGGGGGGGGGGGGGGGGGGGGGGGGGGGGGGGGGGGGGGGGGGGGGGGGGGGGGGGGGGGGGGGGGGGGGGGGGGGGGGGGGGGGGGGGGGGGGGGGGGGGGGGGGGGGGGGGBDAFF:FE+@FGC<F***8,@FGGGGGGGGFGFF8F1FFGGGGGGGGCFGFGG=CFGGGFGGGGGGGGGGGGGG?EFGFDGGGGGFFFGGGGG<EEGGGGGGGGGG>FEGGGGFGG5CFGGGGGGGGGGGGGGDGGGDEGG=CEE0:CFG+:FFGDDCE7FGGGFFGGCFG@GEEDDG
@M03364:396:000000000-C9LGT:1:1101:17577:10561 1:N:0:10
ACTCCTACGGGAGGCAGCAGTGAGGAATATTGGTCAATGGGCGAGAGCCTGAACCAGCCAAGTAGCGTGCAGGATGACGGCCCTATGGGTTGTAAACTGCTTTTGTATGGGGATAAAGTGCTCCACGTGTGGAGTTTTGTAGGTACCATACGAATAAGGACCGGCTAATTCCGTGCCAGCAGCCGCGGTAATACGGAAGGTCCGGGCGTTATCCGGATTTATTGGGTTTAAAGGGAGCGTAGGCGGACTTTTAAGTGAGATGTGAAATACCCGGGCTCAACTTGGGTGCTGCAT
+
GGGGGGGGGGGGGGGGGGGGGGGGGGGGGGGGGGGGGGGGGGGGGGGGGGGGGGGGGGGGGGGGGGGGGGGGGGGGGGGGGGGGGGGGGGGGGGGGGGGGGGGGGFGFGGGGGGGGFGGGGGGG?FFFEBA+:EFGGGGFGGGGGGGGGGGGGGGGGGGGGGGGGGGGGFGGGGGGGGGGGGGGGGGGGFGGGGGGGGGGGGGGGGGGGGGGGGGGCCGCFGGGGGECEGGFGGGGGGGEGGGGGGCGCGGGGGGFGGFFGGGGFGGFGGGGGGGGGGGGFFCGGGC>GFFGGF
@M03364:396:000000000-C9LGT:1:1101:24289:10582 1:N:0:10
ACTCCTACGGGAGGCAGCAGTAGGGAATCTTCCACAATGGACGCAAGTCTGATGGAGCAACGCCGCGTGAGTGAAGAAGGTTTTCGGATCGTAAAGCTCTGTTGTTGGGGAAGAAGGATGGGAGGAGTACCTGGCACATGTTTGACGGTAATCAACCAGAAAGTCACGGCTAACTACGTGCCAGCAGCCGCGGTAATACGTAGGTGGCAAGCGTTGTCCGGATTTAGTGGGCGTAAAGCGAGCGCAGGCGGAATGATAAGTCTGATGTGAAAGCCCACGGCTCAACCGTGGAAC
+
GGGGGGGGGGGGGGGGGGGGGEEGGGGGFGGGGGGGGGGGGGGGGGGFGGGGGGGGGGGGGGGGGGGEGCFFGGGGGGGG9CFFGGG:FEGFGGGGGDGDFEFFG,9B+@F7FGCF8FCF+44F7>BCB,7,CDF,8D,,,,CDDFGGGG:FFFGF8CBACGG@<FFGG:CFGGGFGGGGGGGGGGGGGGGGGGGGGGGGGGGGGGGGGGGFGFEG*5?EGG*;@F+<CGGGGGGGGGGGEGGGEGGGGGGE:FG?>FFGFFGGEDFGGGGGGGGGFD*<EEECFGC>9FEDC7
@M03364:396:000000000-C9LGT:1:1101:27538:10596 1:N:0:10
ACTCCTACGGGAGGCAGCAGTAGGGAATCTTCCACAATGGACGCAAGTCTGATGGAGCAACGCCGCGTGAGTGAAGAAGGTTTTCGGATCGTAAAGCTCTGTTGTTGGTGAAGAAGGCTCGCGTTAGTAACTGTCCTTTCTTTGGCGGTAATCAACCAGAAAGTCACGGCTAACTACGTGCCAGCAGCCGCGGTAATACGTAGGTGGCAAGCGTTGTCCGGATTTATTGGGCGTAAAGCGAGCGCAGGCGGAAAAATAAGTCTAATGTGAAAGCCCTCGGCTTAACCGAGGAAC
+
GGGGGFGGGGGFGGGGGGGGGFGGGGGGGGGGGGGGGGGGGGGGGGFGGGGCGGGGFCGDGGGGGGGGGEGGGGFFFGGGFGFGCGGCBCFFG@GGGGGGGGGGG,F<FFF<FBB,,,84@4@>+BFG,5C,<,,,8,B,@,CF,,@FFFFGGGGGFCF7FDF;BDFFG*>>FCFGGFGG7FFF722C77:EGGGDFFGGFGGEGFGGGGGGG7FE8CFGGG*;6<:AC?GGEEEGGF9CGGGGEGGGC=E5*:*:>@FGG7?CCFGGGF?FCCE<<DGGEFEFFFGEGEE3C2
@M03364:396:000000000-C9LGT:1:1101:18457:10604 1:N:0:10
ACTCCTACGGGAGGCAGCAGTGGGGAATATTGCACAATGGGCGCAAGCCTGATGCAGCGACGCCGCGTGCGGGATGGAGGCCTTCGGGTTGTAAACCGCTTTTGTTCAAGGGCAAGGCACGTTTTCGGCAGTGTTGAGTGGATTGTTCGAATAAGCACCGGCTAACTACGTGCCAGCAGCCGCGGTAATACGTAGGGTGCAAGCGTTATCCGGATTTATTGGGCGTAAAGGGCTCGTAGGCGGTTCGTCGCGTCCGGTGTGAAAGTCCATCGCTTAACGGTGGATCCGCGCCGG
+
GGGGGGGGGGGGGGGGGGGGGGGGGGGGGGGGGGGGGGGGGGGGGGGGGGGGGGGGGGGGGGGGGGGGGGGGGGGGGGGGGGGGGGGGGGGGGGGGGGGGGGGGGGGGGGGGGGGGGGGGG3DB+@BF++88@FFFGFCFGCFGGGFFGGGG7DGGGGGGGGGGGGGGGCFGGGGGGGGGGGGGGGGCGGGFGGGGGGGGGGGFGGGGGGGGGGGGGGGGGGGGGGGEGGFGEFCGGGGGGGGEEGCCC8CD:7EGC:C55<CFCFFGGGGCCGGCDGGGBFEFGGG>3>ED<D
@M03364:396:000000000-C9LGT:1:1101:7395:10620 1:N:0:10
ACTCCTACGGGAGGCAGCAGTGGGGAATATTGCACAATGGGCGCAAGCCTGATGCAGCGACGCCGCGTGCGGGATGGAGGCCTTCGGGTTGTAAACCGCTTTTGTTCAAGGGCAAGGCACGGTTTCGGCCGTGTTGAGTGGATTGTTCGAATAAGCACCGGCTAACTACGTGCCAGCAGCCGCGGTAATACGTAGGGTGCAAGCGTTATCCGGATTTATTGGGCGTAAAGGGCTCGTAGGCGGTTCGTCGCGTCCGGTGTGAAAGTCCATCGCTTAACGGTGGATCCGCGCCGG
+
GGGGGGGGGGGGGGGGGGGGGGGGGGGGGGGGGGGGGGGGGGGGGGGGGGGGGGGGGGGGGGGGGGGGGGGGGGGGGGGGGGGGGGGGGGGGGGGGGGGGGGGEGGGGGGGGGGGGFGGFGCDGEFGG@8@3@FG7FFFGGGFFFGFGGGGGFGGGGGGGGGGGGGGGGCFGGGGGGGGGGGGGGGDGGGGGGGGGGGGGGGGGGGGGGGGGGGGGG7FGGGGGGGGGGGGGDGGGGGGGGGGGGGGGGGGGGGGGG1>EGGGGGFGGGGGGGGGGGGGGFFGGGGGFGFFGGG
@M03364:396:000000000-C9LGT:1:1101:27182:10636 1:N:0:10
ACTCCACGGGAGGCAGCAGTGGGGAATATTGCACAATGGGGGAAACCCTGATGCAGCAACGCCGCGTGAGTGATGACGGCCTTCGGGTTGTAAAGCTCTGTCTTCAGTGACGATAATGACACTTTCTGAAGAATAATCCACGGCTGACTACGTGCAAGCAGCCGCGGTAATACGTTGGTGGCGAGCGTTGTCCGGATTTACTGGGCGTAAAGGGAGCGTAGGCGGACTTTTAAGTGAGATGTGAAATACCAGGGCTCAACTTGGGTGCTGCATTTCAAACTGGAAGTCTAGAGG
+
GDGEGGGGEGG7@@F@@@CFFFFGGGFFGGFEF9FCEFGGFFGGGGGGGGFGGGGFGDGGDGFGGEGGGG?C?EEFFE>@C7FGGDFB7CF?A9DFFFA<FBFG9,E<BEC:FEE+,,:,,8B<5ADF<,5,,5CC,<5:F+>C:+:6@FB@,3@+>@F@>3@FD7CBEE2D3D7,>B<C<,<=<ECCB*1B<*<<:FF,:<FGDCEEE**0<:*;*8EGCCCE5E**9@EGFFFGCCE7CFEFGGGGGFCGGGCFFFCE:9CCFGEG7:CCDF:C>F+29@?FFF<F7***0*
@M03364:396:000000000-C9LGT:1:1101:24116:10665 1:N:0:10
ACTCCTACGGGAGGCAGCAGTGAGGAATATTGGTCAATGGCCGAGAGGCTGAACCAGCCAAGTAGCGTGCAGGACGACGGCCCTACGGGTTGTAAACTGCTTTTGCGGGAGGATAAAGTGCGCCACGCTTGCCGCTTTGCAGGTATCCCGTGAATAAGGACCGGCTAATTCCGTGCCAGCAGCCGCGGTAATACGGAAGGTCCGGGCGTTATCCGGATTTATTGGGTTTAAAGGGAGCGCAGGCGGAGGTGCAAGCGTGCCGTGAAAGCGCGGGGCTCAACCCCGTACAGCGGC
+
GGGGGGGGGGGGGGGGGGGGGGGGGGGGGGGGGGGGGGGGGGGGGGGGGGGGGGGGGGGGGGGGGGGGGGGFGGGGGGGGGGGGGGGGGGGGGGGGGGGGGGGGGGG7FGGGGGAFDAF,?+@>=FEE++8+8+<>CFFG<@EF<@D=FGGGFGGFGGGGGGGGGDGGG;FGGGGGGGGGGGGGGGGGGGGGGGGGGGGGGGGGGGGGGGGGGGGGCGEEFGFGGGGEGGGGGGGGGGGGGGGGGGGGGEGFGFFGGGEGGGGGGGCGGGGGGGGD3FGGFFGGC7<BG?FDG5
@M03364:396:000000000-C9LGT:1:1101:12197:10684 1:N:0:10
ACTCCTACGGGAGGCAGCAGTGGGGAATTTTGCGCAATGGGGGGAACCCTGACGCAGCAACGCCGCGTGCGGGAAGGAGGCCTTCGGGTCGTAAACCGCTTTCAGCAGGGAAGATAAGAGACGGTACCTGCAGAAGAAGCCCCGGCTAACTACGTGCCAGCAGCCGCGGTAATACGTAGGGGGCGAGCGTTATCCGGATTCATTGGGCGTAAAGGGCTCGTAGGCGGTTCGTCGCGTCCGGTGTGAAAGTCCATCGCTTAACGGTGGATCCGCGCCGGGTACGGGCGGGCTTGG
+
GGGGGGGGGGGGGGGGGGGGGGGGGGGGGGGGGGGGGGGGGGGGGGGGGGGGGGGGGGGGGGGGGGGGGGGGGGGGGGGGGGGGGGGGGGGGGGGGGGGGGGGGGGGGGGGGGGGGGGGGGGFC:=FGC<F,<02<CGGGGGGGGGGGGGGGGGGGGGGGGGGGGGGGGCCGGGGGGGGGGGGGGGGGGGGGGGGGGGGGGGGGGGGGGGGGGGGGGGGGGGGGGGGGGGGGGGGGGGGGG=EGGFGGGGGGGGGGGGGGGGGGGGGGFGGGGGGGGGGDFFDDDDGEGB>FG9
@M03364:396:000000000-C9LGT:1:1101:12021:10685 1:N:0:10
ACTCCTACGGGAGGCAGCAGTGGGGAATATTGCACAATGGGGGAAACCCTGATGCAGCAACGCCGCGTGAGTGATGACGGCCTTCGGGTTGTAAAGCTCTGTCTTCAGGGACGATAATGACGGTACCTGAGGAGGAAGCCACGGCTAACTACGTGCCAGCAGCCGCGGTAATACGTAGGTGGCGAGCGTTGTCCGGATTTACTGGGCGTAAAGGGAGCGTAGGCGGACTTTTAAGTGAGATGTGAAATACCCGGGCTCAACTTGGGTGCTGCATTTCAAACTGGAAGTCTAG
+
GGGGGGGGGGGGGGGGGGGGGGGGGGGGGGGGGGGGGGGGGGGGGGGGGGGGGGGGGGGGGGGGGGGGGGGGGGGGGGGGGGGGGGGGGGGGGGGGGGGGGGGGGGGGGGGGGGGGGGGGGGGGGFGGFDFF=+>EFGGGGGGGGGGGGFAFGGGGGGGGGGGGGGGGGEGGGGGFGGGGGGGGGGGGGGGGGGGGGCEGGGGGGGGGGGGGGGGGGGGGGEGGGG:ECCFFGGGGFCFGGGGGGGGGCFGGGGGGGGGGGFGGGGCDGGGGGGFGFFGGFFGG4FG4CF=C
@M03364:396:000000000-C9LGT:1:1101:2248:10690 1:N:0:10
ACTCCTACGGGAGGCAGCAGTAGGGAATCTTCCACAATGGACGCAAGTCTGATGGAGCAACGCCGCGTGAGTGAAGAAGGTTTTCGGATCGTAAAGCTCTGTTGTTGGTGAAGAAGGAGAGAGGGAGTAACTGGCCGTTATTTGACGGTAATCAACCAGAAAGTCACGGCTAACTACGTGCCAGCAGCCGCGGTAATACGTAGGTGGCAAGCGTTGTCCGGATTTACTGGGTGTAAAGGGTGCGAAGGCGGCTTTGTAAGCCGGAGGTGAAAACCCCGGGCTAAACCCGGGAAT
+
FGGGGGGGGGGGGGGGGGGGGFGGGGGG9FGEFGGGGGGGC<FGGGDEGGGGGG@FGGGGEGGGGGGGG>FGGGGGGGGD:CFGGGG7BFFGGGGGD9EDFFG?FFFG4DFFGGE=,,,B+-88+8:3:8EC<8B=+3BF,3EEDFFFFD+@,,><>FC7FFG@<CEEEFGEGGGGGGGGGGGFGGGG7F7:F<FEBFFFFGGGCGFF6FG8C=F58B;BCE/CFGGGGGGCGGCG?FG=0;5C*>?:8EG**:8:2:CF9<557)/*1>GGC?EGG7EDF)*9CC957@>))0
@M03364:396:000000000-C9LGT:1:1101:15412:10748 1:N:0:10
ACTCCTACGGGAGGCAGCAGTGGGGAATATTGCACAATGGGCGCAAGCCTGATGCAGCGACGCCGCGTGCGGGATGGAGGCCTTCGGGTTGTAAACCGCTTTTGTTCAAGGGCAAGGCACGGTTTCGGCCGTGTTGAGTGGATTGTTCGAATAAGCACCGGCTAACTACGTGCCAGCAGCCGCGGTAATACGTAGGGTGCAAGCGTTATCCGGATTTATTGGGCGTTAAGGGCTCGTAGGCGGTTCGTCGCGTCCGGTGTGAAAGTCCATCGCTTAACGGTGGATCCGCGCCGG
+
GGGGGGGGGGGGGGGGGGGGGGGGGGGGGGGGGGGGGGGGGGGGGGGGGGGGGGGGGGGGGGGGGGGGGGGGGGGGGGGGGGGGGGGGGGGGGGGGGGGGGGGGGGGGGGGGGGGGGGGGG@FEGGGG7<@@FFGGGGCFGCFGGGGGGGGG>FGGGGGGGGGGGGGGGFGGGGGGGGGGGGGGGGGGGGGGGGGGGGGGGGGGGGGGGGGGGGGGGGGFGGGGGGGGGGGGGGGGGGGGGGGGGGEEGGGGGGGGGGGGGGGGGGGGGGGGGGGGGGGGFFGFGGGFGFFGGG
@M03364:396:000000000-C9LGT:1:1101:27823:10752 1:N:0:10
ACTCCTACGGGAGGCAGCAGTGGGGAATATTGCACAATGGGGGAAACCCTGATGCAGCAACGCCGCGTGAGTGATGACGGCCTTCGGGTTGTAAAGCTCTGTCTTCAAGGACGATAATGACTGTACCTATGTCGGAAGCCACGGCTAACTACGTGCCAGCAGCCGCGGTCATACGTAGGTGGCGAGCGTTGTCCGGATTTACTGGGCGTAAAGGGAGCGTAGGCGGATTTTTAAGTGAGATGTGAAATACTCGGGCTTAACCTGAGTGCTGCATTTCAAACTGGAAGTCTAGGG
+
GGGGGGGGGGGGGGGGGGGGGGGGGGGGGGGGGGGGGGGGGGGGGGGGGGGGGGGGGGGGGGGGGGGGGGGGGGGGGCGGGGGGGGGGGGGGGGGGGGGGGGGEGGG,CDF=FFGG:FG,,5C:,5CF,:A,,:>F:CFFGG7BBFEGGGFGCFEDGGGGGGGGGGGGG*=;FFGGFGGGGGGGGGCGFG7CGGGGEEGGGGGGGGGGGGGGGGGGGGGEEGGFGGCEGFGGGGGGGGGC:FGGGGGG9CCGG=>EGCFFC9:FFFFGFCFF<GFDFGGGF4F<F6*9>F?**/
@M03364:396:000000000-C9LGT:1:1101:22001:10752 1:N:0:10
ACTCCTACGGGAGGCAGCAGTAGGGAATCTTCCACAATGGACGCAAGTCTGATGGAGCAACGCCGCGTGAGTGAAGAAGGTTTTCGGATCGTAAAGCTCTGTTGTTGGTGAAGAAGGATAGTGGCAGCATCTCGCCATTGTTTGACGGTAATCAACCAGAAAGTCACGGCTAACTACGTGCCAGCAGCCGCGGTAATACGTAGGTGGCAAGCGTTGTCCGGATTTATTGGGCGTAAAGCGAGCGCAGGCGGAAAGATAAGTCTGAAGTGAAAGCCCCCGGCTTAACCGGGGAAC
+
GGGGGGGGGGGGGGGGGGGGGGGGGGGGGGGGGGGGGGGGGFGGGGGGGGGGGGGGGGGGFGGGGGGGGGGGGGGGGGGGGGGGGGGGGGGGGGGGGAFFG,B,BBFGCFGGGGGG==EAFFGG+BFGFEE,,,83@:<,:CEFFGDFGGGGGGGG?FFFGGGCCACGGGGGGGGF>CFGFGGGGGGGGGGGGGGGGGGFGGGGGGFGFGFGGFGEGGFGGG<;AF@<F?GGDEGGGGGG=EEGGGCGGGG=578*:@<CGCFFGCFGGGG7CCFGD<EDDFD6CGFEGFFGGD
@M03364:396:000000000-C9LGT:1:1101:23319:10752 1:N:0:10
ACTCCTACGGGAGGCAGCAGTGGGGAATATTGCACAATGGGGGGAACCCTGACCGAGCAACGCCGCGTGAGTGAAGAAGGTCTTCGGATTGTAAAGCTCTGTTGTAAGGGAAGAACGTCCAGCGGAGGATGCCTGGGTGACGGTACCTTACCAGAAAGCCACGGCTAACTACGTGCCAGCAGCCGCGGTAATACGTAGGTGGCGAGCGTTATCCGGAATTATTGGGCGTAAAGGGTGCGTAGGCGGACTTTTAAGTGAGATGTGAAATACCCGGGCTCAACTTGGGTGCTGCAT
+
GGGGGGGGGGGGGGGGGGGGGGGGGGGGGGGGGGGGGGGGGGGCFGGGGGGGGGCFGGGGGGGGGGGGDGGGGGGGGGGGEGGGGGGGGGGGGGGGGGGGGGGFF3DFGGGGGG:,18F**-?<*<<C+228<,?+<<FFGC<C*=C>FGGG,:@668CCGEC5C*8@+2:8EGC5FFGGGGGG5>GD8:EFCCF?ECEGGGGGDEGGGGEFEFEGG?CCGGGGGGEGG8CCECEEE8:ACEGGGEGCEGFCFEGGGDGGGFGGF*C:7CE495CDDGGFFFFGGF355B6C*:
@M03364:396:000000000-C9LGT:1:1101:4104:10753 1:N:0:10
ACTCCTACGGGAGGCAGCAGTGGGGAATATTGCACAATGGGCGCAAGCCTGATGCAGCGACGCCGCGTGCGGGATGGAGGCCTTCGGGTTGTAAACCGCTTTTGTTCAAGGGCAAGGCACGGTTTCGGCCGTGTTGAGTGGATTGTTCGAATAAGCACCGGCTAACTACGTGCCAGCAGCCGCGGTAATACGTAGGGTGCAAGCGTTATCCGGATTTATTGGGCGTAAAGGGCTCGTAGGCGGTTCGTCGCGTCCGGTGTGAAAGTCCATCGCTTAACGGTGGATCCGCGCCGG
+
GGGGGGGGGGGGGGGGGGGGGGGGGGEGGGGGGFGGGGGGGGGGGGGGGGGGDDGGGGGGGGGGGGGGGGGGGGGGGGGGGGGGGGGGGGGGGGGG,>FGGGGGGGGFFGGEDGFGG7D<F7BF:>FEF<@533<,EFCFG,DFEGG?FFGFFGFGFGGEGGGGCF@9F@CG*=FCCCFFE@EFGBGGGGG8AFCDEFG5E9CFE8EEF0+;?CE89CCF9FFGG8?:FFGGGCFGCCFECEDGGGGGEGGDGE>E3*2:C?F?C:C7FGGDGDCD7?CC<FGFGGC7*8BCGD
@M03364:396:000000000-C9LGT:1:1101:8002:10760 1:N:0:10
ACTCCTACGGGAGGCAGCAGTGAGGAATATTGGTCAATGGGCGAAAGCCTGAACCAGCCATGCCGCGTGAAGGAATACGGTCCTATGGATTTTAAACTTCTTTTGTAAGGGAGCAATAAGGTTGACGTGTGGTCAGATGAGAGTACCTTACGAATAAGCATCGGCTAACTCCGTGCCAGCAGCCGCGGTAATACGGAGGATGCAAGCGTTATCCGGATTTATTGGGTTTAAAGGGTGCGTAGGCGGTTTGTTAAGTCAGCGGTGAAAGCGTTTCGCTCAACGAGATCATTGCCG
+
GGGGGGGGGGGGGGGGGGGGGGFGGGGGGGGGGFGGFGGGGCFGGG@FGFGGDFFFGGGGFGGGGGGGGEFDFGG=F<FFEG@GGAFGGG9EFGGGGGG?EFF9FAECFECFEG@,,CFF,<5,,5B@+84+8,,:C,E<<58:,CDFFGDF:<<FAFDFG=FCCFGGGB9FCB<FGGGFAFFAECEDGB:@F?FGBFGCFGCF<FGD>ECCE<F>E>>+>@FFGCF5*+??F?BGDGGEDCEGGG**/;CEFFGGFCC?CEDEFC7>GGEGGGGDDGGGF@*99<FFG**:><
@M03364:396:000000000-C9LGT:1:1101:4601:10772 1:N:0:10
ACTCCTACGGGAGGCAGCAGTGGGGGATATTGCACAATGGGGGGAACCCTGATGCAGCAACGCCGCGTGAGGGAAGAAGGTTTTCGGATTGTAAACCTCTGTCCTCAGTGAAGAACGAAATGACAGTACATGAGGAGGAAGCTCCGGCTAACTACGTGCCAGCAGCCGCGGTAATACGGAAGGTCCGGGCGTTATCCGGATTTATTGGGTTTAAAGGGAGCGTAGGCCGTGGATTAAGTGTGTTGTGAAATGTAGGCGCTCAACGTCTGACTTGCAGCGCATACTGGTCCACTT
+
GGGGGGGGGGGGGGGGGGGGGGGGGGGGGGGGGGGGGGGGGGGGGGGGGGGGGGGGGGGGGGGGGGGGGGGGGGGGGGGGFGGGGGGGGGGGGGGGGGGGGGG:FGGGFGGGGGGGCGFGFF;9,?FG,,78<FCEFEB8:<BFF7FFGGGGFGGGGGGGGGGGGGGGG:CGGGGGGFGEEGGFGGGGGDGEGEG?CG>EEECFFFGFGAE*<CFGGGGGGE218EF?EEGGEFFFGFAEFEGCF:ECGGGGFFFGFGDEGDGGGCFGGGGG7CG=6<CGFEEGF7CFGFFDDD
@M03364:396:000000000-C9LGT:1:1101:20619:10785 1:N:0:10
ACTCCTACGGGAGGCAGCAGTGGGGAATATTGCACAATGGGCGCAAGCCTGATGCAGCGACGCCGCGTGCGGGATGGAGGCCTTCGGGTTGTAAACCGCTTTTGTTCAAGGGCAAGGCACGGTGTCGGCCGGGTTGAGTGGCTTGTTCGAATAAGCACCGGCTAACTACGTGCCAGCAGCCGCGGTAATACGTAGGGTGCAAGCGTTATCCGGATTTATTGGGCGTAAAGCGAGCGCAGGCGGAATGATAAGTCTGATGTGAAAGCCCACGGCTCAACCGTGGAACTGCATCGG
+
GGGGGGGGGGGGGGGGGGGGFGGGGGGGGGGGFGGGGGGGGGE:FGGGGGGGGGGGFG@FFFGGGGGGGGGGGGCFFGGGGGGGGGGGGGGFGGGGGEGDGGC<F8?9F@@FGG+B+>8=C7F+8:<:++@**53@,@<CF*>>7C,<FG,?FFFGGGGGECGGGGGFF*=<EFGFGGGGGDGEEEG59+<EGG>CD8EEGGG>GCEGFFFGG?E1:7+<7@58C85;8CGG5C585*:?8/:2?5E?7:?:FFGGCCEF70:FGFCCFGCDG5:0>76774=D4FGFF=4>9<
@M03364:396:000000000-C9LGT:1:1101:6132:10808 1:N:0:10
ACTCCTACGGGAGGCAGCAGTGGGGAATATTGCACAATGGGGGAAACCCTGATGCAGCAACGCCGCGTGAGTGATGAAGGCCTTCGGGTCGTAAAACTCTGTCCTCAAGGAAGATAATGACGGTACTTGCGGAGGAAGCCCCGGCTAACTACGTGCCAGCAGCCGCGGTAATACGTAGGGGGCTAGCGTTATCCGGAATTACTGGGCGTAAAGGGTGCGTAGGTGGTTTCTTAAGTCAGAGGTGAAAGGCTACGGCTCAACCGTAGTAAGCCTTTGAAACTGGGAAACTTGAGG
+
GGGGGGGGGGGGGGDGGGGGGGGGGDGGGGGGGGGGGGGGGGGGGGGFGGGGGFGGGGGGGGGGGGGGGGGGGGGFGGGGGGGGGGGGGGGGGGGGGGGGGFGGGFGGGGGGG8FFFFGGGGGFFGGGF883@>FFFGGFGGGG>FE7FFFGGGGGGGGFFGGGGGGEG*BFGC@<CFGGGDGGGGGDCEFGGGGEEEGFGGCCFGGGCGDGEFGG>CE18CGGGGGFGFCGGGFFFEEFGCFGGGGF5EFGFEGGGEGGDCDEFDCGGGGGGCFGDDFC@FGGGGGFFBBFC*
@M03364:396:000000000-C9LGT:1:1101:18727:10826 1:N:0:10
ACTCTACGGGAGGCAGCAGTGGGGAATTTTCCGCAATGGGCGAAAGCCTGACGGAGCAATGCCGCGTGGAGGTGGAAGGCCTACGGGTCGTCAACTTCTTTTCTCGGAGAAGAAACAATGACGGTATCTGAGGAATAAGCATCGGCTAACTCTGTGCCAGCAGCCGCGGTAAGACAGAGGATGCAAGCGTTATCCGGAATGATTGGGCGTAAAGCGTCTGTAGGTGGCTTTTCAAGTCCGCCGTCAAATCCCAGGGCTCAACCCTGGACAGGCGGTGGAAACTACCAAGCTGGG
+
GGGGGGGGGGGGGGGGGGGGGGGGGGGGGGGGGGGGGGGGGGGGGGGGGGGGGGGGGGGGGGGGGGGGGGGGGGGGGGGGGGGGGGGGGGGGGGGGGGGGGGGGGGGGGGGGGGGGFGGGGFG>+BFG=CECDFFGDGGGGGGGGGGGGGGGFFGGGGGGGGGGGGGGGGGGFGGGGGGGGGGGGGGGGGGGGGGGGGGGGGGFGGGGGGGGGGGGGGGGGGGGGGGGFGFGGGGGGGGGGGGGGGCFFGGGGGGGGGGGGGGGGGGGGGGGGGGGDGGGFFGGFGGFGFFGG*
@M03364:396:000000000-C9LGT:1:1101:12356:10859 1:N:0:10
ACTCCTACGGGAGGCAGCAGTGGGGAATATTGCACAATGGGCGCAAGCCTGATGCAGCGACGCCGCGTGCGGGATGGAGGCCTTCGGGTTGTAAACCGCTTTTATTCGAGGGCAAGGCACTTTTACGGTCGTATTCAGTGGCTTGTTCGAATAAGCACCGACTAACTACTGGCCCACAGCCGCGGTAATACGTAGGGTGCAAGCGTTATCCGGATTTATTGGGCGTAAAGGGCTCGTAGGCGGTTCGTCGCGTCCGGTGTGAAAGTACATCGCTTAACGGTGGATCCGCGGCGG
+
GDEFFGD9FEEFE@FEFFECG9AF:;CFGDFG9<CC6CFC,CFFF@FF,C<CECF9<F7+@@8@>=:F+?FGDGBFGGGGEGGFDF@CAF:FFDF<F=FGGG9,,5@,C8+CF>3>++BF,-,,,,333+85,8,,7@D,:*,3>>,?>FGFCFFG:,><*4*4<CFFF,,<C***<*8C<@FBFB*CFFCC0<CEC2*?FGF>;EEC>+2*:;C;F:<C+<C@EGEG>C7CEF*1?E8*38*::5*AE=>*:*:*9C=C>+*<9>+2:*<**:>CFFG<:55/2095D3))19
@M03364:396:000000000-C9LGT:1:1101:28127:10863 1:N:0:10
ACTCCTACGGGAGGCAGCAGTGGGGAATCTTCCGCAATGGACGAAAGTCTGACGGAGCAACGCCGCGTGAACGATGACGGCCTTCGGGTTGTAAAGTTCTGTTATACGGGACGAATGGTACGACAGTCCTTCCCCGTCGTAAGTGACGGTACCGTAAGAGAAAGACACGGCTAACTACGTGCCAGCAGCCGCGGTAATACGTAGGTGGCAAGCGTTGTCCGGAATTATTGGGCGTAAAGGGCGCGCAGGCGGCGTCGTAAGTCGGTCTTAAAAGTGCGGGGCTTAACCCCGTG
+
GGGGGGGGGGGGGGGGGGGGGGGGGGGGGGGGGGGGGGGGGGGGDGGCFFGGGGGGGGGGGGGGGGGGGGGGGGGGGGGGGGGGGGGGGGGGGGGGGGFGGGGGGCGFGGGGGG3<<DEAE-BF3@FF,,9,,:DBFGGCG8,@,,@FFGFGGGGGGGGGGGGGGGGGG:BFFGGGGGGGGGGGGGGGGGGGGGGGDGGGGCGGEGGGGGGGGGGGGGFFGGEEGGFFFGGGGGCECFG?EGGGGGD7GGCGDEGGGGFGGFGGGCGDC:CCCGFGGGDC3:=4CFFF55>DC
@M03364:396:000000000-C9LGT:1:1101:18052:10867 1:N:0:10
ACTCCTACGGGAGGCAGCAGTGGGGAATTTTCCGCAATGGGCGAAAGCCTGACGGAGCAATGCCGCGTGGAGGTGGAAGGCCTACGGGTCGTCAACTTCTTTTCTCGGAGAAGAAACAATGCCGGTATCTGCGGAATAAGCATCGGCTAACTCTGTGCCAGCAGCCGCGGTAAGACAGAGGATGCAAGCGTTATCCGGAATGATTGGGCGTAAAGCGTCTGTAGGTGGCTTTTCAAGTCCGCCGTCAAATCCCAGGGCTCAACCCTGGACAGGCGGTGGAAACTACCAAGCTGG
+
GGGGGGGGGGGGGGGGGGGGGGGGGGGGGGGGGGGGGGGGGGGGGGGGGGGGGGGGGGGGGGGGGGGFGGGGGGGGGGGGGGGGGGGGGGGGGGGGGGGGGGGGGGGGGGGGGGGGGGGG<-B8@FGG9<C3@FC>@FGGGGGGGGGGGGGGGGGGGGGGGGGGGGGGG<CGGGGGGGGGGGGGGGGGGGGGGGGGGGGGGGGCFGGGGGGGGGGGGGGGGGGGGFFGGGGGFEGFGGGGGGGGCGGGGGGGGGGGGGGGGCGGGGGGGDFCGGGG5DGC6=EGGGGFGFFFGF
@M03364:396:000000000-C9LGT:1:1101:25431:10874 1:N:0:10
ACTCCTACGGGAGGCAGCAGTGGGGAATATTGGGCAATGGGCGCAAGCCTGACCCAGCAACGCCGCGTGAAGGAAGAAGGTTTTCGGATTGTAAACTTCTGTCCTCAGTGACGAAGGAAGTGACTGTAACTGAGGAGGAAGCCCCGGCTAACTACGTGCCAGCAGCCGCGGTAATACGTAGGGGGCAAGCGTTGTCCGGAATGACTGGGCGTAAAGGGCGTGTAGGCGGCCGATTAAGTCTGAAGTGAAAGTCCTGCTTTCAAGGTGGGAATTGCTTTGGAGACTGGTTGGCTT
+
GGGGGGGGGGGGGGGGGGGGGGGGGGGGGGGGGGGGGGGGGGGGGGGGGGGGGGGGGGGGGGGGGGGGGGGGGGGGGGGGGGGGGGGGGGGGGGGGGGGGGGGGGGGGGGGGGD@FFGGGG8CF,:EF,<C,,BF,8FBDGGGGGGGGGGGGGGGGGGGGGGGGGGGGGCEGGGGGGGFGGGGGGGGGGGGGGGGGGGGGGGGGGGGGGGGGGGGGGGGGGGGGGGGGGGGGGGCEGGGGGGGFGGGGGGGGGGGGGGGGFGGGGGGGGGGCFGGGGGGFFFCGGGGFGFFGG4
@M03364:396:000000000-C9LGT:1:1101:28329:10895 1:N:0:10
ACTCCTACGGGAGGCAGCAGTGAGGAATATTGGTCAATGGGCGGAAGCCTGAACCAGCCATGCCGCGTGAAGGAATAAGGCCCTATGGGTCGTAAACTTCTTTTGTCAGGGAGCCATAAGGTTTACGTTTAGCCCGATGAGACTACCTGGTGAATAAGCATCGGCTAACTCCGTGCCAGCAGCCGCGGTAATACGGAGGATGCAAGCGTTATCCGGATTTATTGGGCGTAAAGGGCTCGTAGGCGGTTCGTCGCGTCCGGTGTGAAAGTCCATCGCTTAACGGTGGATCCGCGC
+
GGGGGGGGGGGGGGGGGGGGGGGGGGGGGGGGGGGGGGGGGGGGGGGGGGGGGGGGGGGGGGGGGGGGGGGGGGGGGGGGGGGGGGGGGGGGGGGGGGGGGGGGGGGFGGGGGG+EF<F9,CC?:CFF,38<,,:3@F:F8FFGFF@EGGGG,FFGGGGGGGGGGDGGG@DFFFEGGGGGGGGGGGGGG>EGGGGGGGGGGGGGFGGGGGGGGGGGDGGGGGGGGGGGEGGGGGGGGGGEGGGGGGGGGGGGGGGGGGGGCC9CCGGGGGGGGGGGGGCDFFE3CGGFGFFGDC
@M03364:396:000000000-C9LGT:1:1101:11281:10907 1:N:0:10
ACTCCTACGGGAGGCAGCAGTGGGGAATTTTCCGCAATGGGCGAAAGCCTGACGGAGCAATGCCGCGTGGAGGTGGAAGGCCTACGGGTCGTCAACTTCTTTTCTCGGAGAAGAAACAATGACAGTATCTGAGGAATAAGCATCGGCTAACTCTGTGCCAGCAGCCGCGGTAAGACAGAGGATGCAAGCGTTATCCGGAATGATTGGGCGTAAAGCGTCTGTAGGTGGCTTTTCAAGTCCGCCGTCAAATCCCAGGGCTCAACCCTGGACAGGCGGTGGAAACTACCAAGCTGG
+
GGGGGGGGGGGGGGGGGEGGGGGGGGGGGGGGGGGGGGGGGGGGGGGGGGGGGGGGGGGGGGGGGGGGGGGGGFGGGGGGGGGGGGGGGGGFGGGGGGGGGGGGGGGDGGGGGGFF<FCGD-C,,CFF8,C,C<,B@FGGGGGGG>FFGGGGGGGGGGGGGGGGGGGGG>CGGGGGGBFGDFGGGGGGGGGCGGGGGG:FDGFBAFDGGGCC58FGGGGGGCF@CFGGGGGGGGGGGGGGGGGGGGGGGGGGFGGGGGGGGFGGGGGGGGGGGGGGDGGFFBGGGGFFFFFGGG
@M03364:396:000000000-C9LGT:1:1101:18871:10923 1:N:0:10
ACTCCTACGGGAGGCAGCAGTGGGGAATCTTCCGCAATGGACGAAAGTCTGACGGAGCAACGCCGCGTGAACGATGACGGCCTTCGGGTTGTAAAGTTCTGTTATACGGGACGAATGGCGTCGCGGTCAATCCCCGTTACGAGTGACGGTACCGTAAGAGAAAGCCACGGCTAACTACGTGCCAGCAGCCGCGGTAATACGTAGGTGGCAAGCGTTGTCCGGAATTATTGGGCGTAAAGGGCGCGCAGGCGGCGTCGTAAGTCGGTCTTAAAAGTGCGGGGCTTAACCCCGTGG
+
GGGGGGGGGGGGGGGGGGGGGGGGGGGGGGGGGGGGGGGGGGGGGGEFGGGGGGGGGGGGGGGGGGGGGGGGGGGGGGGGGGGGGGGGGGGGGGGGGGGGGGGGGFGGGGGGGGEEFGGGG@FEFFGG+873@CFGGGGGG>FGG9FFEGFGGGGGGGGGGGGGGGGGG*=FEGGGGGGGGGGGGGGGGGEGGECGCFFGGFGGGGGFGGCFFGGGEGGGGGGGFGFGGGGGFGCEGGGGGEEDEEGGCEGGGECEGGGGGGFEE)>DCFGFGC<FCDGG@B=4CGGFGEF5C9
@M03364:396:000000000-C9LGT:1:1101:5562:10943 1:N:0:10
ACTCCTACGGGAGGCAGCAGTGGGGAATCTTGCACAATGGGCGGAAGCCTGATGCAGCGACGCCGCGTGCGGGACGAAGGCCTTCGGGCTGTAAACCGCTTTCAGCAGGGACGAGGCGAAAGTGACGGTACCTGCAGAAGAAGCCCCGGCTAACTACGTGCCAGCAGCCGCGGTAATACGTAGGGGGCAAGCGTTATCCGGATTCATTGGGCGTAAAGGGCTCGTAGGCGGTTCGTCGCGTCCGGTGTGAAAGTCCATCGCTTAACGGTGGATCCGCGCCGGGTACGGGCGGGC
+
GGGGGGGGGGGGGGGGGGGGGGGGGGGGGGGGGGGGGGGGGGGGGGGGGGGGGGGGGGGGGGGGGGGGGGGGGGGGGGGGGGGGGGGGGGGGGGGGGGGGGGGGGGGGGGGGGGGGGGGEG:F,FFFG===?FFGGGGGGGGGGFGGGGGGGFGGGGGGGGGGGGGGGGCGGGGGGGGGGGGGGGGGGGGGGGGGGGGGGGGGGGGGGGGGGGGGGGGGCG>FEEGGGGGGGGGGGGGGGGGGGGEGGGGGGGGGGGGGGGGGGGGGGGFGGGGGGGGGGFFGDDGGFGFFGG3
@M03364:396:000000000-C9LGT:1:1101:6218:10985 1:N:0:10
ACTCCTACGGGAGGCAGCAGTGGGGGATATTGCTCAATGGAGGGAACTCTGATGCAGCGACGCCGCGTGAGTGAAGAAGTATTTCGGTATGTAAAGCTCTATCAGCAGGGAAGAAAGACCCGCCAGGGGGATGACGGTACCTGAGTAAGAAGCCCCGGCTAACTACGTGCCAGCAGCCGCGGTAATACGTAGGGTGCGAGCGTTATCCGGAATTATTGGGCGTAAAGAGCTCGTAGGTGGTTTGTCGCGTCGTCTGTGAAATCCCGGGGCTTAACCTCGGGCGTGCAGGTGAT
+
GGGGGGGGGGGGGGGGGGGGGGGGGGGGGGGGGGGGGGGGGGGGGGGGGGGGGGGGGGGGGGGGGGGGGGGGGGGGGGGGGGGGGGGFGGGGGGGGGGGGGGGGGGGGGGGGGGGGGGGGFEC++@FG+6@BCFFFFGGGGGGGGGGGGGGGFGGGGGGGGGGGGGGGGFGFGGGGGGGGGGGGGGGGGGGGGGGGGGGEGGGGGGGGGGGGGFGGGGGFGGEGGGGGGGGGGGGGGGGGGFGGGGGGGGGGGGGGGGGGGGGFGGGGGGGGFFGGGGGGFDGGGGGFGFFGG
@M03364:396:000000000-C9LGT:1:1101:15913:10996 1:N:0:10
ACTCCTACGGGAGGCAGCAGTAGGGAATCTTCCACAATGGACGCAAGTCTGATGGAGCAACGCCGCGTGAGTGAAGAAGGTTTTCGGATCGTAAAGCTCTGTTGTTGGTGAAGAAGGATAGTGGCAGCACCTGGCCATTATTTGACGGTAATCAACCAGAAAGTCACGGCTAACTACGTGCCAGCAGCCGCGGTAATACGTAGGTGGCAAGCGTTGTCCGGATTTATTGGGCGTAAAGCGAGCGCAGGCGGAAAGATAAGACTGAAGTGAAAGCCCCCGGCTTAACCGGGGAAC
+
GGGGGGGGGGGGGGGGGGGGGGGGGGGGGGGGGGGGGGGGGGGGGGGGGGGGGGGGGGGGGGGGGGGGGGGGGGGGGGGGFGGGGGGGGGGGGGGGGGGGGFGGGGGGEGGGGFGGFGGGGGG8:FGF,,8BDDFEFGGGGGGGGGGGGGGGGGGGGGGGGGGGGGGGGGGGGGGGGGGGGGGGGGGGGGGGGGGGGGGGGGGGGGGGGGGGGGGGGGGGGGDEGGGGGGGGGGGGGGGGGGGGGGGGGGGGGGGGGGGGGGGGGGGGGGGGGGGGGGGGFEEGGGGFGFFGGF
@M03364:396:000000000-C9LGT:1:1101:23803:11013 1:N:0:10
ACTCCTACGGGAGGCAGCAGTGGGGAATATTGCACAATGGGCGCAAGCCTGATGCAGCGACGCCGCGTGCGGGATGGAGGCCTTCGGGTTGTAAACCGCTTTTGTTCAAGGGCAAGGCACGGTTTCGGCAGTGTTGAGTGGATTGTTCGAATAAGCACCGGCTAACTACGTGCCAGCAGCCGCGGTAATACGTAGGGTGCAAGCGTTATCCGGATTTATTGGGCGTAAAGGGCTCGTAGGCGGTTCGTCGCGTCCGGTGTGAAAGTCCATCGCTTAACGGTGGATCCGCGCCGG
+
GGGGGGGGGGGGGGGGGGGGGGGGGGGGGGGGGGGGGGGGGGGGGGGGGGGGGGGGGGGGGGGGGGGGGGGGGGGGGGGGGGGGGGGGGGGGGGGGGGGGGGGGGGFFGGGGGGFGCFGGGCFF7FFG:+@3,3@:CFFGGDGGGGGGGGGGFGGGGGGGGGGGGGGGGFGGGGGGGGGGGGGGGGGGGGGGFGGGGGGGGGGGGGGGGGGGGCEGEGGGFGGGGGGGGGFGC=CGGGGGGGGGGGGGGGGGGGGGG:=EGCFGGGGGFDGGGGGGDGED>FGGF<FFGFFGDD
@M03364:396:000000000-C9LGT:1:1101:18266:11028 1:N:0:10
ACTCCTACGGGAGGCAGCAGTGGGGAATATTGCACAATGGGCGAAAGCCTGATGCAGCAACGCCGCGTGAGCGATGAAGGCCTTCGGGTCGTAAAGCTCTGTCCTCAAGGAAGATAATGACGGTGCTTGCGGAGGAAGCCCCGGCTAACTACGTGCCAGCAGCCGCGGTCATACGTAGGTGGCGAGCGTTATCCGGAATCATTGGGCGTAAAGAGGGAGCAGGCGGCCGTGAGGGTCTGTGGTAAAAGACTGAAGCTCAACTTCAGTGAGCCATGGAAACCGGACGGCTGGAGT
+
GGGGGGGGGGGGGGGGGGGGGGGGGGGGGGGGGGGGGGGGGGGGGGGGGGGGGGGGGGGGGGGGGGGGGGGGGGGGGGGGGGGGGGGGGGGGGGGGGGGGGGGGGGGGGGGGGGGGGGGGGEGF+@FF,+@3+@CDFGGGGGGGGGEFFGGGGGGGGGGGGGGGGGGGG*CFGGGGGGGGGGGGGGGGFGGGGGGGGGGGGGGGGGGGGGGGGGGGGGGGGGGGGGGGGGGGGGGGGGGFFFGGGGGGGGGGGGGGGGGGGGGGGGGGGGGGGGGGGGGGFFGGGGGFGFFGG6
@M03364:396:000000000-C9LGT:1:1101:8546:11028 1:N:0:10
ACTCCTACGGGAGGCAGCAGTGGGGAATATTGCACAATGGGCGCAAGCCTGATGCAGCGACGCCGCGTGCGGGATGGAGGCCTTCGGGTTGTAAACCGCTTTTGTTCAAGGGCAAGGCACGGTTTCGGCCGTGTTGAGTGGATTGTTCGAATAAGCACCGGCTAACTACGTGCCAGCAGCCGCGGTAATACGTAGGGTGCAAGCGTTATCCGGATTTATTGGGCGTAAAGGGCTCGTAGGCGGTTCGTCGCGTCCGGTGTGAAAGTCCATCGCTTAACGGTGGATCCGCGCCGG
+
GGGGGGGGGGGGGGGGGGGGGGGGGGGGGGGGGGGGGGGGGGGGGGGGGGGGGGGGGGGGGGGGGGGGGGGGGGGGGGGGGGGGGGGGGGGGGGGGGGGGGGGGGFGGGGGGGGGGGGGGG+B>CFGG38@5@FFFGGGGGGGGGGGGGGGGFGGGGGGGGGGGGGGGGDGGGGGGGGGGGGGGGGGGGGGGGFGGGGGGGGGGGGGGGGGGGGGGGGGGGFFGGGGECFGGGGGGGGGGGGGGGGGGGGGGGGGGG?EGGGGGGGGGGGGGGGGGGGGGFFCDGGGFGFFCDG
@M03364:396:000000000-C9LGT:1:1101:21686:11045 1:N:0:10
ACTCCTACGGGAGGCAGCAGTGGGGAATTTTCCGCAATGGGCGAAAGCCTGACGGAGCAATGCCGCGTGGAGGTGGAAGGCCTACGGGTCGTCAACTTCTTTTCTCGGAGAAGAAACAATGACGGTATCTGAGGAATAAGCATCGGCTAACTCTGTGCCAGCAGCCGCGGTAAGACAGAGGATGCAAGCGTTATCCGGAATGATTGGGCGTAAAGCGTCTGTAGGTGGCTTTTCAAGTCCGCCGTCAAATCCCAGGGCTCAACCCTGGACAGGCGGTGGAAACTACCAAGCTGG
+
GGGGGGGGGGGGGGGGGGGGGGGGGGGGGGGGGGGGGGGGGGGGGGGGGGGGGGGGGGGGGGGGGGGGGGFGGGGGGGGGGGGAFFGGGGGGGGGGGGGGGGGGGGGGGGGGGGGGGGGGG-B8@FFGC@C3CDFF@FGGGGGGGGGGGGGGGGGGGGGGGGGGGGGGG=EGGGGGGGGGGGGGGGGGGGGGGGGGGGGGGGGGGGGGGGGGGGGGGGGGGGGGFFGFGGGFGGGGGGGGGGGGGGGGGGGGGGGGGGGGGGGGGGGGGGGGGGGGGGGGFFGGGGGFFFFGGG
@M03364:396:000000000-C9LGT:1:1101:4984:11065 1:N:0:10
ACTCCTACGGGAGGCAGCAGTGGGGAATTTTCCGCAATGGGCGAAAGCCTGACGGAGCAATGCCGCGTGGAGGTGGAAGGCCTACGGGTCGTCAACTTCTTTTCTCGGAGAAGAAACAATGCCGGTATCTGCGGAATAAGCATCGGCTAACTCTGTGCCAGCAGCCGCGGTAAGACAGAGGATGCAAGCGTTATCCGGAATGATTGGGCGTAAAGCGTCTGTAGGTGGCTTTTCAAGTCCGCCGTCAAATCCCAGGGCTCAACCCTGGACAGGCGGTGGAAACTACCAAGCTGG
+
GGGGGGGGGGGGGGGGGGGGGGGGGGGGGGGGGGGGGGGGGGGGGGGGGGGGGGGGGGGGGGGGGGGGGGGGGGGGGGGGGGGGGGGGGGGGGGGGGGGGGGGGGGGGGGGGGG8FFGGGG-D+8CEG>BC3@FG7@FFGGGGGFFGFDGGGGGGGGGGGGGGGGGGGGFCGCGGGGGGGGGGGGGGGGGGGGGGGGGGGGGGGGGGGGGGGGGGGGGGGGGGGGCEGGGGGGGGGGGGGGGGEGGGGFGGGGGGGGGGGGGGGGGGGGF6CDGED5CE3@=FGDGGFGFFCF<
@M03364:396:000000000-C9LGT:1:1101:16971:11076 1:N:0:10
ACTCCTACGGGAGGCAGCAGTAGGGAATCTTCCACAATGGACGCAAGTCTGATGGAGCAACGCCGCGTGAGTGAAGAAGGTTTTCGGATCGTAAAGCTCTGTTGTTGGTGAAGAAGGATAGAGGTAGTGCCTGGCCTTTATTTGACGGTAATCAACCAGAAAGTCACGGCTAACTACGTGCCAGCAGCCGCGGTAATACGTAGGTGGCAAGCGTTGTCCGGATTTATTGGGCGTAAAGCGAGCGCAGGCGGAAAAATAAGTCTAATGTGAAAGCCCTCGGCTTAACCGAGGAAC
+
GGGGGGGGGGGGGGGGGGGGGGGGGGGGGGGGGGGGGGGGGGGGGGGGGGGGGGGGGGGGGGGGGGGGGGGGGGGGGGGGFGGGGGGGGGGGGGGGGFGGGGFGGGGGGGGGGGGGFGGGG-C,5CFF,<9C?BFFFGGGGGGGGGGGFFFGGGGGGGGGGGGGGGGGGGGGGGGGGGGGGGGGGGGGGGGGGGGGGGGGGGGGGGGGGGGGGGGGGGGGGGGGGGGGGGFGGGGGGGGGGGGGGGGGGGGGEGGDGGGG<EGGDGGGGGFGFGGGGGGGEFEFFGGEDFFGGF
@M03364:396:000000000-C9LGT:1:1101:27507:11080 1:N:0:10
ACTCCTACGGGAGGCAGCAGTAGGGAATCTTCCACAATGGACGCAAGTCTGATGCAGCAACGCCGCGTGAGTGATGACGGCCTTCGGGTTGTAAAGCTCTGTCTTCAGGGACGATAATGACTGTACCTGTGGAGGAAGCCACGGCTAACTACGTGCCAGCAGCCGCGGTAATACGTAGGTGGCGAGCGTTGTCCGGAATTATTGGGCGTAAAGCGAGCGCAGGCGGAATGATAAGTCTGATGTGAAAGCCCACGGCTCAACCGTGGAACTGCATCGGAAACTGTCATTCTTG
+
GGGGGGGGGGGGGGGGGGGGGGGGGGGGGGGGGGGGGGGGGGGGGGGGGGGGGGGGGGGGGGGGGGGGGGGGGGGGGGGGGGGGGGGGGGGGGGGGGGGGGGGGGGGEFGGGGFGG?FGFG-C:<CFG,,8,5:BFAFGGGGGGGGGGGGGG@FFGGGGGGGGGGGGGG5CFGGGGGGGGGGGGGGGGGGGGGGGGGGGGGGGGGGGGGGGGGGGGGGGGGGGGGG:EFGFGFGGGGGGGGGGGGGGGGFGGGGGGGGGGGGGGGGGFFFGGGCFGGGGGFFGGGGGFGFFG
@M03364:396:000000000-C9LGT:1:1101:28657:11090 1:N:0:10
ACTCCTACGGGAGGCAGCAGTGAGGAATATTGGTCAATGGGTGAGAACCTGAACCAGCCAAGTAGCGTGCAGGAAGACGGCCCTATGGGTTGTAAACTGCTTTTGTACGGGGATAAAGGGGGCTTCGTGTAGCTTTTTGCAGGTACCGTACGAATAAGGACCGGCTAATTCCGTGCCAGCAGCCGCGGTAATACGGAAGGTCCGGGCGTTATCCGGATTTATTGGGTTTAAAGGGAGCGCAGGCTGTCGGTTAAGCGTGTTGTGAAATGTAGGCGCCCAACGCCTGCACTGC
+
GGGGGGGGGGGGGGGGGGGGGGGGGGGGGGGGGGGGGGGGGGGGGGGGGGGGGGGGGGGGGGGGGGGGGGGGGGGGGGGGGGGGGGGGGGGGGGGGGGGGGGGGGGGGGGGGGGCF,BF+6+8@,:FF4:A5A,,FFDFGC98ACDDFGGGG+BFGGFFGGGGGGGEGG,>FFGGGGGGGFGGGGGGGFFGGGGGGGDCCFGGGGGGGGGGGGGGGDGDGFGGFGGGEEGGGGGGFGGGGGGGGGGDFGGECEGGGGEGEGGGDGFGGGGGGFGGGGGGGFFGGGGGFGFFG
@M03364:396:000000000-C9LGT:1:1101:27595:11153 1:N:0:10
ACTCCTACGGGAGGCAGCAGTGGGGAATATTGGACAATGGGGGCAACCCTGATCCAGCCATGCCGCGTGTGTGAAGAAGGCCTTTTGGTTGTAAAGCACTTTAAGCAGTGAAGAAGACTCCGTGGTTAATACCCACGGACGATGACATTAGCTGCAGAATAAGCACCGGCTAACTCTGTGCCAGCAGCCGCGGTAATACGTAGGTGGCGAGCGTTGTCCGGATTTACTGGGCGTAAAGGGAGCGTAGGCGGATTTTTAAGTGAGATGTGAAATACCCGGGCTCAACTTGGGTGC
+
GGGGGGGGGGGGGGGGGGGGGGGGGGGGGGGGGGGGGGGGGGGGGGGGGGGGGGGGGGGGGGGGGGGGGGGGGGGGGGGGGGGGGGGGGGGGGGGGGGGGGGGAFFGGGGGGGGEGBFGGG7D+@BCF,<CE,?<=CFGGGCEFGGCFGGFGGGGGGDGFFGGGGGGGGFEGGGGGGGGGGGGGGGGGGGGGGGGGGGGGGGGGGGGGGGGGGGGGGGGGEGGGGGGGGGGGGGGGGGGGGGGGGGGGGGGGGDGGGGFGGGGGGGGGGGGGGGGGGGGGFFGGGGGFGFFCC3
@M03364:396:000000000-C9LGT:1:1101:5136:11189 1:N:0:10
ACTCCTACGGGAGGCAGCAGTGGGGAATCTTGCGCAATGGGGGCAACCCTGACGCAGCGACGCCGCGTGCGGGACGAAGGCCTTCGGGTCGTAAACCGCTTTCAGCAGGGACGAGGCCGCGCGGTGACGGTACCTGCAGAAGAAGCCCCGGCTAAATACGTGCCAGCAGCCGCGGTAATACGTATGGGGCGAGCGTTATCCGGATTCATTGGGCGTAAAGGGCTCGTAGGCGGTTCGTCGCGTCCGGTGTGAAAGTCCATCGCTTAACGGTGGATCCGCGCCGGGTACGGGCGG
+
GGGGGGGGGGGGGGGGGGGGGGGGGGGGGGGGGGGGGGGGGGGGGGGGGGGGGGGGGGGGGGGGGGGGGGGGGGGGGGGGGGGGGGGGGGGGGGGGGGGGGGGGGGGFGGGGGGGGGGGGD*=44=FF84<+<FGFFGGFGGGGGGGGGGGGCCGGGGGGGGGGGGGGGGGGGGGGGGGGGGGGGGGGGGGGGGGGGGGGGGGECEGGGFFGGGGGGGGGGGGGGGGGGGGGGGGGGGGGGGGGGGGGGEGGFGGGGGFFGGDFGGGGGG8DGFGGGGGGD>:DGGGFGFFDGG
@M03364:396:000000000-C9LGT:1:1101:28884:11191 1:N:0:10
ACTCCTACGGGAGGCAGCAGTGGGGAATCTTCCGCAATGGGCGAAAGCCTGACGGAGCAACGCCGCGTGAGTGATGACGGCCTTCGGGTTGTAAAGCTCTGTGACCGGGGACGAACGGTAGTTCGGCTGGTCACTTATAGGAGTGACGGTACCCGGATAGCAAGCCACGGCTAACTACGTGCCAGCAGCCGCGGTAATACGTAGGTGGCAAGCGTTGTCCGGAATTATTGGGCGTAAAGCGAGCGCAGGCGGAATGATAAGTCTGATGTGAAAGCCCACGGCTCAACCGTGGA
+
GGGGGGGGGGGGGGGGGGGGGGGGGGGGGGGGGGGGGGGGGGGGGGGGGGGGGGGGDGGGGGGGGGGGGGGGGGGGGGGGGDGGGGGGGGGGGFFGGGGGGGGGGGGGGGGGGGGGG7F+5-:,+8CF*37,8,3,3D93,8<FF??FGG@><FGGGGGGGGGGGDFGB7>EGGGGGGFGGGGGGGGGG@CEGGGGGGGGGGGGGGGGGGGGGGGGGGGGGGCE;@@CFGGCGGGGGGGGGGGGGGGGGGGGECFFGGGGGGGGGGGGGGGFGGGGCGGGEE>DGGGFGFFGD
@M03364:396:000000000-C9LGT:1:1101:13065:11197 1:N:0:10
ACTCCTACGGGAGGCAGCAGTAGGGAATCTTCCACAATGGACGCAAGTCTGATGGAGCAACGCCGCGTGAGTGAAGAAGGTTTTCGGATCGTAAAGCTCTGTTGTTGGTGAAGAAGGATAGAGGTAGTACCTGGCCTTTATTTGACGGTAATCAACCAGAAAGTCACGGCTAACTACGTGCCAGCAGCCGCGGTAATACGTAGGTGGCAAGCGTTGTCCGGATTTATTGGGCGTAAAGCGAGCGCAGGCGGAATGATAAGTCTGATGTGAAAGCCCACGGCTCAACCGTGGAAC
+
GGGGGGGGGGGGGGGGGGGGGGGGGGGGGGGGGGGGGGGGGGGGGGGGGGGGGGGGGGGGGGGGGGGFGGGGGGGGGGGGGGGGGGGGGGGGGGGGGGGGGGGGGFGGGGGGGGGGFFGGG-C,8CFG5,9C?EFGFFAGAFEFGGGGGGGGGGGGGGGGGGGGGGGGGGGGGGGGGGGGGGGGGGGGGGGGGGGGGGGGGGGGGGGGGGGGGGGDGGGGGDFGFGGGGGGGGGGGGGGGGGGGGGDGGGG=CGGGGGGGGGGGGGG7FGCGFGGGGGGGFFGGGF*8/>>D=<
@M03364:396:000000000-C9LGT:1:1101:24362:11203 1:N:0:10
ACTCCTACGGGAGGCAGCAGTAGGGAATCTTCGGCAATGGGCGAAAGCCTGACCGAGCAACGCCGCGTGAATGATGAAGGCCTTCGGGTTGTAAAATTCTGTTATAAGGGAAGAACGACGTTACTAGGCCATGGCGAGAGGGTGACGGTACCTTATGAGAAAGCCACGGGGAACTACGTGCCAGCAGCCGCGGTAATACGTAGGTGGCAAGCGTTGTCCGGAATTATTGGGCGTAAAGGGCGCGCAGGCGGCGTCGTAAGTCGGTCTGAAAAGTGCGGGGCTTAACCCCGGGGG
+
GGGGGGGGGGGGGGGGGGGGGGGGGGGGGGGGGGGGGGGGGGGEEGGGGGGGGFGGGGGGGGGGGGGGGGGGGGGFFGGGF8FFGGGGAFFGGGGGFGGCEFD,CBEFGGGGGGF,>BF:+38+<5CF,3@,83:+8@7>+>CFC,@FFF*C@FF,@;FFGDG,D<FGG**4BCFGGGGGEFGGFCGF*=CCG*CFFCFGGGGG<C@A>+;8C:*:*0C?=*:58E+<CCGFG*:>FGGGCCEG5EEDCGGGE5EE)8CFCFD=19*0:>FCGEFGG):D)8**?D:FG>)/))
@M03364:396:000000000-C9LGT:1:1101:20201:11204 1:N:0:10
ACTCCTACGGGAGGCAGCAGTGGGGAATATTGGACAATGGGGGCAACCCTGATCCAGCCATGCCGCGTGTGTGAAGAAGGCCTTTTGGTTGTAAAGCACTTTAAGCAGTGAAGAAGACTCCATGGTTAATACCCATGGACGATGACATTAGCTGCAGAATAAGCACCGGCTAACTCTGTGCCAGCAGCCGCGGTAATACAGAGGGTGCAAGCGTTAATCGGAATTACTGGGCGTAAAGCGAGCGTAGGTGGCTTGATAAGTCAGATGTGAAAGCCCCGGGCTTAACCTGGGAAC
+
GGGGGGGGGGGGGGGGGGGGGGGGGGGGGGGGGGGGGGGGGGGGGGGGGGGGGGGGGGGGGGGGGGGGGGGGGGGGGGGGGGGGGGGGGGGGGGGGGGGGGGGGGGGGGGGGGGGGFGFGF<C,BFFG<CFFFGCFFGGGGEGGGGGGGGGGGGGGGGGGGGGGGGGGGGGGGGGGGGGGGGGGGGGGGGGGGGGGGGGGGGGGGGGGGGFGGGGGGGGGGGGGGGGGGGGGGGGGGGGGGGGGGGGGGGGGGGGGGGGGGGGGGGGGGGGGGGGGGGGGFDFGGGGFGFFGG3
@M03364:396:000000000-C9LGT:1:1101:2100:11207 1:N:0:10
ACTCCTACGGGAGGCAGCAGTGGGGAATATTGCACAATGGGGGAAACCCTGATGCAGCAACGCCGCGTGAGTGATGACGGCCTTCGGGTTGTAAAGCTCTGTCCTCAAGGAAGATAATGACGGTACTTGAGGAGGAAGCCCCGGCTAACTACGTGCCAGCAGCCGCGGTAATACGTAGGGGGCTAGCGTTATCCGGATTTACTGGGCGTAAAGGGTGCGTAGGTGGTTCGTCGCGTCCGGTGTGAAAGTCCATCGCTTAACGGTGGATCCGCGCCGGGTACGGGCGGGCTTG
+
GGGGGGGGGGGGGGGGGGGGGGGGGGGGGGGGGGGGGGGGGGGGGGGGDGGFFGFGGGGGGGGGGGGGGGGGGGGGGGGGGGFGGGGGGGGGGGGGGFFGGEFFGFF8FFEFGGGFFGGFGEFB+BFGF,ABBFGGFGGGGGGGGGGFFGGGGGGGGGGGGGGGGGGGG<CFGGGGGGDGGGGGGGGGEFFF:CFGGFGDGGGGGGGGEGGGGGGFGGGEGGGGGGGCGGAEEGGGGCGG=E=EGGGGGGGGGGGGGGGFFGGGGGFFFFGFDGGGGGEG@FG:DGGEDBFG
@M03364:396:000000000-C9LGT:1:1101:10516:11222 1:N:0:10
ACTCCTACGGGAGGCAGCAGTGGGGAATCTTGCGCAATGGGGGCAACCCTGACGCAGCGACGCCGCGTGCGGGACGAAGGCCTTCGGGTCGTAAAGCTCTGTCCTCAAGGAAGATAATGACGGTACTTTCGGAGGAAGCCCCGGCTAACTACGTGCCAGCAGCCGCGGTCATACGTAGGGGGCTAGCGTTATCCGGATTTACTGGGCGTAAAGGGTGCGTAGGTGGTTTCTTAAGTCAGGAGTGAAAGGCTACGGCTCAACCGTAGTAAGCTCTTGAAACTGGGAAACTTGAGT
+
GGGGGGGGGGGGGGGGGGGGGGGGGGGGFGGGGGGGGGGGGGGGGGGGGGGGDFGGGGCGCFGGGGGGGCF7FGDGGGGGFGGGGGGGGDGGGGGGGBFFFGF=FFC,EFGGGGA<@@=F93@3*8FF,,35*>:FC>:::>FC*1=<8<<FFGGGDFGGFGCGCGCGE*:CFGE<EG5EC:8*;C::;;/;C@EE**/39<@FG5@8:EE*AEE8?>C?8CDF68;CEC:9:9@ECFGG?E7F:E?FFFGGF=ECDEGG6@C777:7>FG*99EC**9:6*<7C754>6@GC0
@M03364:396:000000000-C9LGT:1:1101:24543:11318 1:N:0:10
ACTCCTACGGGAGGCAGCAGTAGGGAATCTTCCACAATGGACGCAAGTCTGATGGAGCAACGCCGCGTGAGTGAAGAAGGTTTTCGGATCGTAAAGCTCTGTTGTTGGTGAAGAAGGATAGAGGGAGTGTCTGGCCTTTATTTGACGGTAATCAACCAGAAAGTCACGGCTAACTACGTGCCAGCAGCCGCGGTAATACGTAGGTGGCAAGCGTTGTCCGGATTTATTGGGCGTAAAGCGAGCGCAGGCGGAAAAATAAGTCTAATGTGAAAGCCCTCGGCTTAACCGAGGAAC
+
GGGGGGGGGGGGGGGGGGGGGGGGGGGGGGGGGGGGGGGGGGGGGGGFGGGGGGGGGGGGGGGGGGGGGGGGGGGGGGGGGGGGGGGGGEGGGGGGGGGGGGFFGGGGGGGGGGGGFEEFC-C4+8CF,5:,8<=EFCD9FFGGGGGGGG>FGGGGGGGGGGGFGGGGGFEGGGGGGGGGGGGGGGGGGGGGGGGGGGGGGGGGGGGGGGGGGGGGGGGGGGGDGGGGGGGGGGGGGGGGGGGGGGGGGGGCEGFGGGGGGGGGGGGGGGGGGGGGFFGGFFGGGGGFGFFGGF
@M03364:396:000000000-C9LGT:1:1101:5571:11341 1:N:0:10
ACTCCTACGGGAGGCAGCAGTGGGGAATATTGCACAATGGGCGCAAGTCTGATGCAGCGACGCCGCGTGCGGGATGGAGGCCTTCGGGTTGTAAACCGCTTTTGTTCAAGGGCAAGGCACGGTTTCGGCCGTGTTGAGTGGATTGTTCGAATAAGCACCGGCTAACTACTTGCCAGCAGCCGCGGTAATACGTAGGGTGCAAGCGTTATCCGGATTTATTGGGCGTAAAGGGCTCGTAGGCGGTTCGTCGCGTCCGGTGTGAAAGTCCATCGCTTAACGGTGGATCCGCGCCGG
+
GGGGGGGGGGGGGGGGGGGGGGGGGEGGGGGGGGGGGGGGGGGGGGGGGGGGGGGGGGGGGGGGGGGGGGGGGGGFEGGGGGGGGGGGGGGGGGGGGGGGGGGGG?FAEFFEFGGF=7D=F++8:@C<++8538@CFFDCE9:,>FGGGFFG*?FGGGGGGGDGGGGGG,;FCFGGCGGFGGGGGGGGGGGFEGGDGCEGCGGFGGGGGGGGGE85<:E?FGFGG*:AEFGGGGGGGGGGGGGGDEGGGGGE8CGGGGGCC9CCF:ACGCCCGGF3>CEC8<EFGGG>FEBDGG
@M03364:396:000000000-C9LGT:1:1101:28185:11341 1:N:0:10
ACTCCTACGGGAGGCAGCAGTGGGGAATCTTCCGCAATGGACGAAAGTCTGACGGAGCAACGCCGCGTGAACGATGACGGCCTTCGGGTTGTAAAGTTCTGTTATACGGGACGAATGGTACCACTGTCCATCCCCGTCGTAAGTGACGGTACCGTAAGAGAAAGCCACGGCTAACTACGTGCCAGCAGCCGCGGTAATACGTAGGTGGCAAGCGTTGTCCGGAATTATTGGGCGTAAAGGGCGCGCAGGCGGCGTCGTAAGTCGGTCTTAAAAGTGCGGGGCTTAACCCCGTGG
+
GGGGGGGGGGGGGGGGGGGGGGGGGGGGGGGGGGGGGGGGGGGGGGGGGGGGGGGGGGGGGGGGGGGGGGGGGGGGGGGGGGDGGFGGFGGGGGGGGGGGGGGGG<FGGGGGGDFF<BFFE-B,3DFF,,9:,,B+@FEEFGGGFGGGGGFGGGGGGDGGFGGGGGGGGBCCFGGGGGGGGGGGGGGGGGGGGGGGGGGGGGGGGGGGGFGC>EGGEGFGGGGGGG7EFFGGGGGGGGGGGGGGGGGGGGGGGGGGGGGGGGGGG<EDGGGFG+<FGGGGFFGFGFGFGDFGG)
@M03364:396:000000000-C9LGT:1:1101:14937:11349 1:N:0:10
ACTCCTACGGGAGGCAGCAGTGAGGAATATTGGTCAATGGGCGAGAGCCTGAACCAGCCAAGTAGCGTGCAGGATGACGGCCCTATGGGTTGTAAACTGCTTTTGTATGGGGATAAAGTGCTCCACGTGAGGAGTTTTGTAGGTACCATACGAATAAGGACCGGCTAATTCCGTGCCAGCAGCCGCGGTAATACGGAAGGTCCGGGCGTTATCCGGATTTATTGGGTTTAAAGGGAGCGTAGGCCGTGGATTAAGTGTGTTGTGAAATGTAGGCGCTCAACGTCTGACTTGC
+
GGGGGGGGGGGGGGGGGGGGGGGGGGGGGGGGGGGGGGGGGGGGGGGGGGGGGGGGGGGGGGGGGGGGGGGGGGGGGGGGGGGGGGGGGGGGGGGGGGGGGGGGGGGGGGGGGGGGGGGGGFFF,BFF,,8:,BFGFGGGGGGGGGGGGGGGBGGGGGGGGGGGGGGGGEGGGGGGGGGGGGGGGGGGGGGGGGGGGGGGGGGGGGGGGGGGGGGGGGGGGGGCGGG8CGGGGGGGGGGGGGGGGGEGGCE9CFFGG:CEGC<EFGGGGFGGGGGDDGGGFFGGFGFFFF?C
@M03364:396:000000000-C9LGT:1:1101:16086:11353 1:N:0:10
ACTCCTACGGGAGGCAGCAGTGGGGAATATTGCACAATGGGCGCAAGCCTGATGCAGCGACGCCGCGTGCGGGATGGAGGCCTTCGGGTTGTAAACCGCTTTTGTTCAAGGGCAAGGCACGGTTTCGGCCGTGTTGAGTGGATTGTTCGAATAAGCACCGGCTAACTACGTGCCAGCAGCCGCGGTAATACGTAGGGTGCAAGCGTTATCCGGATTTATTGGGCGTAAAGGGCTCGTAGGCGGTTCGTCGCGTCCGGTGTGAAAGTCCATCGCTTAACGGTGGATCCGCGCCGG
+
GGGGGGGGGGGGGGGGGGGGGGGGGGGGGGGGGGGGGGGGGGGGGGGGGGGGGGGGGGGGGGGGGGGGGGGGGEGGGGGGGGGGGGGGGGGGGGGGGGGGGGGGGGGDFGGGGGGGGGGGGGGG7EFG+3>53@BCFFGGGGDFGEGGGGGGDFGGGGGGGGGGGGGGGGGGGGGGGGGGGGGGGGGGGGGGFEGGGGGGGGGGGGGGGGGGGGGCFGGGGGGGGGGDGGGGGGGGGGGGGGGGGGGGGGGGGGGGGEGEG9:FGGGGFGGGGGGDGGGGBFGGGGGFGFFGGG
@M03364:396:000000000-C9LGT:1:1101:29414:11363 1:N:0:10
ACTCCTACGGGAGGCAGCAGTGGGGAATCTTGGACAATGAGAGAAAGCACGATCCAGCAATATCGCGTGAGTGAAGAAGGGCAATGCCGCTTGTAAAGCTCTTTCGTAGAGTGCGCAATAATGTTAGGGCTGAAGAAAGAAGCCCCAGCTAACTCCGTGCAAGCAGCCGCGGTAAGACGGGGGGGGCAAGTGTTCTTCGGAATGACTGGGCGTAAAGGGCACGTAGGCGGTGAATCGGGTTGAAAGTGAAAGTCGCCAAAAAGTGGCGGAATGATCTCGACACCAATTCAATTG
+
GGGGGDGGGGGGGGFGGGGGFGGGGGGGGCAFGGGGG9F-;CFGGG<,,;FFEECFGGFFED,EFE@BFEGG,CFGGGCFD@DFGG?,@F7BDCEFGG9EFG<,C7,,BCCBE,8++@+9F-?,,:FD,,A+,,,,8?4<B=><7>++:>DD,C<FE>DG+3:DAFD<@++@FFCGGFEDEGE*/:EEFG7CFFC7CFDEGGGCEE:FF@CC8C:/<:CCE8CE?CEFCG8ECF@FGCE88C6C<03+ACGF9EC5CCEGGGGCFGGDDCE19+:CD7FG))277D*7C4*2:*
@M03364:396:000000000-C9LGT:1:1101:28896:11416 1:N:0:10
ACTCCTACGGAGGCAGCAGTGGGGAATATTGCACAATGGGCGCAAGCCTGATGCAGCGACGCCGCGTGCGGGATGGAGGCCTTCGGGTTGTAAACCGCTTTTGTTCAGGGGCAAGGACCGGGTTCGGCTTTCTTGAGTGGATTGTTCGAATATGCACCGGCTAACTACGAGCCAGCAGCCGCGGTAATACGTAGGGTGCAAGCGTTATCCGGATTTATTGGGCGTACAGGGCTCGTAGGCGGTTCGTCGCGTCCGGTGTGACAGTCCATCGCTTAACGGTGGATCCGCGCCGGG
+
GGGGGGGGGGCCEGGGGGDCFGDGEGFGGG@FFGGFCFGGGGGGGDFGGGGEFGGA<CFECFGEFEGGGEGG7:?FG8F:D=FFGGGGGGFDGG5EFCEGGGGDAEGACFFG7F7<,,8@<+C<<CGF3*,3,<3,3<>*3@9@,7,6DFC@,@F<F,<<*=<:<,,31*=<CFG@FGGCGGD/21*<:<*3</8CCEDFGGGGGG8>?9EE5**9AF79AFFE?*/2:CEE*8CEGGDEEG/:C=*:EE5/?=E>7C*:+0:C9*<77CGDFFE7FDG*>DGFD9C3>73<)9
@M03364:396:000000000-C9LGT:1:1101:18850:11442 1:N:0:10
ACTCCTACGGGAGGCAGCAGTGGGGAATATTGCACAATGGGCGAAAGCCTGATGCAGCAACGCCGCGTGAGCGATGAAGGCCTTCGGGTCGTAAAGCTCTGTCCTCAAGGAAGATAATGACGGTACTTGAGGAGGAAGCCCCGGCTAACTACGTGCCAGCAGCCGCGGTAATACGTAGGGGGCTAGCGTTATCCGGATTTATTGGGCGTAAAGGGCTCGTAGGCGGTTCGTCGCGTCCGGTGTGAAAGTCCATCGCTTAACGGTGGATCCGCGCCGGGTACGGGCGGGCTTG
+
GGGGGGGGGGGGGGGGGGGGGGGGGGGGGGGGGGGGGGGGGGGGGGGGGGGGGGGGGGGGGGGGGGGGGGGGGGGGGGGGGGGGGGGGGGGGGGGGGGGGGGGEGGGGGGGGGGGGFGGFFEGFBFGGF,A,,BFGFGGGGGGGGGGFGGGGGGGGGGGGGGGGGGGGG7CGGGGFGGGGGGGGGGGGGGGGGGGGGGGGGGGGGGGGGGGGGGGGGGGGGGGGGGECEGGGGGGGGGGGGGGGCGGGGGGGGGGGGGGGGGGGGGGGGFGGGGGGGDGGFFGGGGGFGFFG
@M03364:396:000000000-C9LGT:1:1101:4670:11445 1:N:0:10
ACTCCTACGGGAGGCAGCAGTGGGGAATATTGCACAATGGGCGCAAGCCTGATGCAGCGACGCCGCGTGCGGGATGGAGGCCTTCGGGTTGTAAACCGCTTTTGTTCAAGGGCAAGGCACGGTTTCGGCCGTGTTGAGTGGATTGTTCGAATAAGCACCGGCTAACTACGTGCCAGCAGCCGCGGTAATACGTAGGGTGCAAGCGTTATCCGGATTTATTGGGCGTAAAGGGCTCGTAGGCGGTTCGTCGCGTCCGGTGTGAAAGTCCATCGCTTAACGGTGGATCCGCGCCGG
+
GGGGGGGGGGGGGGGGGGGGGGGGGGGGGGGGGGGGGGGGGGGGGGGGGGGGFGDGGGGGGGGGGGGGECGGGGGGGGGGGGGGGGGGEGGGGGGGGGGGGGGGGGGGGGGGGGGGGG?FECDFCGGF88@53@FFCFCFGGGGFGGGGGFF>FGGGGGGGGGGGGGCG:CGFGGGGGGGGGGGGGDEGGGFFFGGGGGGGCF>E5;CECEEGEGDGGFGFFGGGGGEFGGEE:CEEGFGGGGG5EEGGGGGGGGGD8CCE?FGGFFGGGFGGFGC>GGGEFGGCDGFDBB5CG
@M03364:396:000000000-C9LGT:1:1101:27522:11447 1:N:0:10
ACTCCTACGGGAGGCAGCAGTGGGGAATATTGCACAATGGGCGCAAGCCTGATGCAGCGACGCCGCGTGCGGGATGGAGGCCTTCGGGTTGTAAACCGCTTTTGTTCAAGGGCAAGGCACGGTTTCGGCCGGAATGAGTGGATTGTTCGAATAAGCACCGGCTAACTACGTGCCAGCAGCCGCGGTAATACGTAGGGTGCAAGCGTTATCCGGATTTATTGGGCGTAAAGGGCTCGTAGGCGGTTCGTCGCGTCCGGTGTGAAAGTCCATCGCTTAACGGTGGATCCGCGCCGG
+
GGGGGGGGGGGGGGGGGGGGFGGGGGGGGGGGGGGGGGGGGGGGGGGGGGGGGGGGGGGGGGGGGGGGGGGGGGGGGGGGGGGGGGGGGGGGGGFGGGGGGGGGGGG?FGGGGF<F7FFD>=FF7DGG:+>****@FFBGG,<FFFCFGGGG@FGGGGGGGGGGGGGGGCEGFGGCGGGGGGGGGGGGGGGGGFGGGGGGGGGGGGGGGGGGGGGGGGGGGGGGGGGGGGGGDGGGEGGGGGGGGCGGGGGGGGGGGEG5C<FGGGGGGGGGGCE3DFGG>FGGGGGFGBBGGG
@M03364:396:000000000-C9LGT:1:1101:24572:11466 1:N:0:10
ACTCCTACGGGAGGCAGCAGTGGGGAATATTGCACAATGGGCGCAAGCCTGATGCAGCGACGCCGCGTGCGGGATGGAGGCCTTCGGGTTGTAAACCGCTTTTGTTCAAGGGCAAGGCACGGTTACGGCCGTGTTGAGTGGATTGTTCGAATAAGCACCGGCTAACTACGTGCCAGCAGCCGCGGTAATACGTAGGTGGCAAGCGTTGTCCGGATTTATTGGGCGTAAAGCGAGCGCAGGCGGAATGATAAGTCTGATGTGAAAGCCCACGGCTCAACCGTGGAACTGCAGCGG
+
GGGGGGGGGGGGGGGGGGGGGGGGGGGGGGGGGGGGGGGGGGGGGGGGGGGGGGGGGGGGGGGGGGGGGGGGGGGGGGGGGGGGGGGGGGGGGGGGGGGGGGGGGFGGGGGGGGGGGCFFGCG:+>FG@@@55,@:AF>FFEFFGCCFGGCF1DGGGGGGGGGGGGGGGGGGGGGGGGGGGGGGGGGDGGGGGGGDCFFGGGGGGGGGGGGGGGGCCFGGGGFGGGCEFFGGGGGGGGGEGDEEEFGCGGGGGGGGGGGGDFGGF4=FGGGGGGGGGGFC;>EGGGGFG?)9CD
@M03364:396:000000000-C9LGT:1:1101:14837:11499 1:N:0:10
ACTCCTACGGGAGGCAGCAGTAGGGAATCTTCCACAATGGACGCAAGTCTGATTGAGCAACGCCGCGTGAGTGAAGAAGGTTTTCGGATCGTAAAGCTCTGTTGTTGGTAAAGAAGGATAGAGTTAGTCCCTGGCCTTTATTTGACGGTAATCAACCAGAAAGTCACGGCTAACTACGTGCCAGCAGCCGCGGTAATACGTAGGTGGCAAGCGTTGCCCGGATTTATTGGGCGTAAAGCGAGCGCAGGCGGAATGATAAGTCTGATGTGAAAGCCCACGGCTCAACCGTGGAAC
+
GGGGGGGGGGGGGGGGGGGGGGGGGGGGGGGGGGGGGGGGGGGEGGGGGGGGGGGGGGGGFGGGGGGGGGGGGGGGGGGGFDGGGGGGGGGGGGGGGGGGGGGGGGGGGFGGGGFG<FFFEFC,5:BF,,8:B4BEFGGGFGGGDFGG=F3FFEGGGGGGGGGGGGGGGGGGGGGGGGGGGGGGGGGGGGGGGGGG@FGGGGFGGGFGGGG>CGG>BFFGGEB8CFGFCFGGGGG5CCFGGGCE=EEC:C>CCGGGGGGG9E2<ACCGFFFGGGGCFGGCDFG7452.18599C
@M03364:396:000000000-C9LGT:1:1101:19522:11511 1:N:0:10
ACTCCTACGGGAGGCAGCAGTGAGGAATATTGGTCAATGGGCGAGAGCCTGAACCAGCCAAGTAGCGTGCAGGATGACGGCCCTATGGGTTGTAAACTGCTTTTGTATGAGGATAAAGTGCTCCACGTGTGGAGTTTTGTAGGTACCATACGAATAAGGACCGGCTAATTCCGTGCCAGCAGCCGCGGTAATACGGAAGGTCCGGGCGTTATCCGGATTTATTGGGTTTAAAGGGAGCGTAGGCCGTGGATTAAGTGTGTTGTGAAATGTAGGCGCTCAACGTCTGACTTGC
+
GGGGGGGGGGGGGGGGGGGGGGGGGGGGGGGGGGGGGGGGGGGGGGGGGGGGGGGGGGGGGGGGGGGGGGGGGGGGGGGGGGGGGGGGGGGGGGGGGGGGGGGGGGGGGGGGGGFGFGGGGEEFGFGF,4A+:EFGEGGGGGGGGGGGGGGG<FGGGGGGGGGGGGGGGFGGGGGGGGGGGGGGGGGGGGGGGFGGGGGGGGGGGGGGGGGGGGGGGEGG9GGFFGEGCGGGGGGGGGGGGGDGGGGEGCDCFGGGGCEGGGGGGGGGGGGGGGGGDDGGFFGGGGGFGFFG
@M03364:396:000000000-C9LGT:1:1101:23391:11526 1:N:0:10
ACTCCTACGGGAGGCAGCAGTGGGGAATCTTGCGCAATGGGGGCAACCCTGACGCAGCGACGCCGCGTGCGGGACGAAGGCCTTCGGGTTGTAAAGTTCTGTTATACGGGACGAATGGTACGACGGTCAATACCCGTCGTAAGTGACGGTACCGTAAGAGAAAGCCACGGCTAACTACGTGCCAGCAGCCGCGGTAATACGTAGGTGGCAAGCGTTGTCCGGAATTATTGGGCGTAAAGGGCGCGCAGGCGGCGTCGTAAGTCGGTCTTAAAAGTGCGGGGCTTAACCCCGTGG
+
GGGGGGGGGGGGGGGGGGGGGGGGGGGGGGGGGGGGGGGGGGGGGGGGGGGGGGGGGGGGGGGGGGGGGGGGGGGGGGGGGGGGGGGGGGGGGGGGGGGGGGGGGGGGGGGGGGGGGGGGG@FF*>FG+,@,8>F:FFGGGGGGGGGGGGGGGGGGGGGGGGGGGGGGG=EGGGGGGGGGGGGGGGGGGGGGGGGGGGGGGGGGGGGGGGGGGGGGGGGGGGGGGGGGGGGGGGGGGGGGGGGGGGGGGGGGGGGGDGGGGGGGGGGGGGGGGGGCFDGDEFGGGGGFGFFGG)
@M03364:396:000000000-C9LGT:1:1101:5909:11530 1:N:0:10
[truncated: 45,049,280 more chars]
