# Supplementary material for: Characterization of the bacterial microbiota composition and evolution at different intestinal tract in wild pigs (Sus scrofa ussuricus)
Source: PeerJ. 2020 May 26;8:e9124. doi: 10.7717/peerj.9124 (PMC7258971; doi:10.7717/peerj.9124)
Supplement: Supplemental Information 2 [file peerj-08-9124-s011.gz › D19AH644-Y6DU1_R2.fq]

@M03364:396:000000000-C9LGT:1:1101:14377:1220 2:N:0:10
GGACTACAGGGGTTTCTAATCCTGTTCGATCCCCACGCTTTCGTGCCTCAGCGTCAGTCACGACATGGAAAGCTGCCTTCGCAATCGGAGTTCTGCGCGATATCTATGCATTTCACCGCTACACCTCGCATTCCGCTTTCCTCTGTCGCACTCCAGTCTCGCAGTTTCAACGGCAGGACGGGGTTGAGCCCCGAATTTTTACCGCTGACTTGACGAGTCCGCCTGCGCACCCTTTACACCCAGTAAATCCGGATAACGCTTGCACCCTACGTATTACCGCGGCTTCTTGCACGTATTTAGC
+
CCCCCGGGGGGGGGGGGGGGGGGGGGGGGGGGGGGGGGGGGGGGGGGGGGFGGGGGGFFGGGGGGGGGGGGGGGGGGGGGGGGGGGGGBFFGGGGGGGGGGGGGGGGGGGGGGGGGGGGGGGGGGGGGGGGGGGGGGCDGGGGDGGGFGBG>>DD?;EGGGGFGGGGGGGGGFG>GGFGGGGG1CC,.;8CDDECEGGGGGEGFGFFFFFEF38=1CFGGFDFF08>B9)3?<BBAAFGGGFBF7<AFFGG>B?2<F?B<<:;<FF*4:<B:24:)6:43>63((.)-647?B.2*9*):*
@M03364:396:000000000-C9LGT:1:1101:13875:1255 2:N:0:10
GGACTACCAGGGTATCTAATCCTGTTCGCTACCCATGCTTTCGAGCCTCAGCGTCAGTTGGGCGCCGGTATGCTGCCTTCGCAATCGGAGTTCTGCGTGATATCTATGCATTTCACCGCTACACCTCGCATTCCGCATACTTCTCGCCCACTCAAGAACATCAGTTTCAACGGCTCGAAGAGGTTGAGCCTCTCAATTTTACCGCTGACTTGACATCCGGCCTACGCACCCTTTACACCCAATAAATCCGGATACCGCTCGCCTCCTCCGTATTATCCCCGCTGCTGGCACGTAGTTCTCC
+
CCCCCGGGGGGGGGFGGGGGGGGGGGGGGGGGGGGGGGGGGGGGFGGGGGGGGGGGGFE<@FGEGGGGGGGGGGGGGGGGGGGGGGGG,@FGGGFFGCEGFFGGGGGGGGGGGGGGGGGGGGFGGGGGCDFGGGFGGGDGGGEDGEG>E5FDGDGF,@FFDGFGGGGGGGGGFGFGC5@E5@F,>D::?F=;99FCGGGGF>?25?B=B>EG96+7C(/>2:<833621:;(3=6.<8FEC??5*66)99)4(43)74,,(4*,>;78<0,(.8)).+5(49-3>)4(4(44:((01*-*:
@M03364:396:000000000-C9LGT:1:1101:16601:1336 2:N:0:10
GGACTACCAGGGTATCTAATCCTGTTCGCTCCCCCAGCTTTCGCGCCTCAGCGTCAGTGGTGGCCCAGAAGGCCGCCTTCGCCACCGGTGTTCTTCCCGATATCTGCGCATTCCACCGCTACACCGGGAATTCCGCCTTCCCCTACCACACTCGAGCCCGCCGGTATCGGAGGCTCGCCGGGGTTGGGCCCCGGGCTTTTACCTCCGACCTAACGGGCCGCCTGCGCGCCCCTTACGCCCCAGAATTCCGGCCAACCCTTGCCACCTACGTCTTACCCCGGCCTCCGTGCCGTGGTTACGC
+
CCCCCGGGGGGGGGGGGGGGGGGFGGGGGEGGGGGGGGGGFGGGGGGGGGGGGGGGGGFFGGGGGGGGGGGGGGGGGGGGGGGGGGGGFGGGGAFFGGDCEGGGGGGGGGGGGGGGGGGGGGGGGDGDGGFGGGGGG78FGGGFGFGGGFGFGFGFGGGGGGFGGECGGG5B5C=FGEEGG5943?*4>CEDGGGG9EFD72E9FF>>999<7FC632EE>D(4:*,56C;(4:54-4CE*(((0-6-8*)(-4??),(.(52)9C50:2.(44))(+,--(((.(-(((-4-(,8>*)*1
@M03364:396:000000000-C9LGT:1:1101:18970:1349 2:N:0:10
GGACTACAAGGGTTTCTAATCCTGTTCGCTCCCCACGCTTTCGCTCCTCAGCGTCAGTAACGGCCCAGAGACCTGCCTTCGCCATTGGTGTTCTTCCCGATATCTACACATTCCACCGTTACACCGGGAATTCCAGTCTCCCCTACCGCACTCAAGACCGCCCGTACCCGGCGCGGATCCACCGTTAAGCGATGGACTTTCACACCGGACGCGACGAACCGCCTACGCGCCCTTTACGCCCAATCAATCCGGACCACGCTTGCCACCTACGTATTCCCGCGGCTGCTGGCACGTAGTTAGC
+
CCCCCGGGGGGGGGGGGGFGGGGGGGGGGGGGGGGGGGGGGGGGGGGGGGGGGGGGGGGGGGGGGGGGGGGGGGGGGGGGGGGGGFGGGGGGGGGGGGGGGGGGGGGGGGGGEGFGGGGDGGGGGGGGGGGGGGG,EFFGGGGFGGGECDGFGD8D,@EEGGFGGEGGGEGGEGBGGFGGCFFGGGC;A:*/;AE6CFGGGFGFGFF;FG9G25?()-?GFGFFFGB5(9>FFFBAFFGEE,485556@F<0:>(4FBF?21>:7CG:?012,6:44<<B(4>1(4,5(3(4-81)8/)*0
@M03364:396:000000000-C9LGT:1:1101:9979:1370 2:N:0:10
GGACTACTGGGGTATCTAATCCTGTTCGCTCCCCACGCTTTCGCTCCTCAGCGTCAGTAACGGCCCAGAGACCTGCCTTCGCCATTGGTGTTCTTCCCGATATCTACACATTCCACCGTTACACCGGGAATTCCAGTCTCCCCTACCGCACTCAAGCCCGCCCGTACCCGGCGCGGATCCACCGTTAAGCGATGGACTGTCACACCGGACGCGACGAACCGCCTACGAGCCCTTTACGCCCAATTAATCCGGATAACGCTTGCACCCTACGTATTTCCGCCGCTTCTGGCACGTACTTGGC
+
@BCCCGGGGGGGG7,FGGGGGGGEFA<@FGGGFGGGGGGGGGGGGGEGGGGGGGGGGF9FGGGGGGGGGGFGGGCFGFGGGGGDGFGGFFGGGGGF<FGGGGGFFFGGGGGGA,;EFEDGGCFFGGGGGGFGGGGGFFDDFFEFDFC@EEGFGBCFGFG6+@5DFGGGGDEEDF49/)=?9FFCF87(;<CDFG=FGG8??)54<>D>;D>C0)24)(:E9>3,4E?>0C9FB044A6=EG:8(*.64@C9((-(.61(((,;8CFD0(,1(,5())3(((-9;(-4.<7183.,)0*)**
@M03364:396:000000000-C9LGT:1:1101:20362:1437 2:N:0:10
GGACTACAGGGGTTTCTAATCCTGTTCGCTCCCCACGCTTTCGCTCCTCAGCGTCAGTAACGGCCCAGAGACCTGCCTTCGCCATTGGTGTTCTTCCCGATATCTACACATTCCACCGTTACACCGGGAATTCCAGTCTCCCCTACCGCACTCAAGCCCGCCCGTACCCGGCGCGGATCCACCGTTAAGCCATGGACTTTCACACCGGACGCGACGAACCGCCTACGCGCCCTTTACGCCCAATAAATCCTGATACCGCTTGCACCCTACGCATTACCGCGGCTGCTGGCCCGTATTCAGC
+
CCCCCGGGGGGGGGGGGGGGGGGGGGGGGGGGGGGGGGGGGGGGDGGGGGGGGGGGGFGDFGGGGGGG?FGGGGGGGGGGGGGG7AFGCDEEGGGGGGGGGGGGGGFAFFGGBGFFGG@DEGGGGCGGGGGFGGF9EFGCFGGFGGGGGFG=DD?;CDEEGGFDCEEEGGGGFD>GC6?C+@8<EE:6AC+*+CF<6EGGGEGEGF>96D6E9>C,118C2>(,8C?)4C99>78BFFGGD:(8)5<<?>*-))))04414:C)=FDFFF0(--844<2>90604<,)(44:94(.00)::
@M03364:396:000000000-C9LGT:1:1101:8961:1450 2:N:0:10
GGACTACTCGGGTTTCTAATCCTGTTCGCTCCCCACGCTTTCGCTCCTCAGCGTCAGTGACGGCCCAGAGACCTGCCTTCGCCATCGGTGTTCTTCCCGATATCTACACATTCCACCGTTACACCGGGAATTCCAGCCTCCCCTGCCGCACTCAAGCCCGCCCGTACCCGGCGCAGACCCACCGTTAAGCGATGGGCTTTCCCACCGGACGCGACGAACCGCCTACGAGCCCTTTACGCCCAATGATTCCGGACAACGCTTGCCCCCTACGTAGTTCCGCGGCGGCTTGCACGTATTTCCC
+
<CCCCGGFGGGGGGGGGGGGGGGGGGGGGGGGGGGGGGGGGGGGGGGGGGGGGGGGGGCFGGDGGGGGCFGGGGGGGGGFDGGGGGGGBFFGGGGGGGGGGEGGGGGGGGGGCGGFFGG?EFFGGGGGGGCFGGGG?A?EDDEFGGGG>DG5@)=6FGFGEC9DGGG>FCEDFGFGEFGF=EDCEGE=A<?CCG8FGG5?E)<3DEFFFGBD(0:4)9GE1DB3(2454)(3:7>A<:8?E?1:F25<FG9;(4,(53>013C(28C0?FF?)(-).3(--(3((4((4322(.(1/1)22
@M03364:396:000000000-C9LGT:1:1101:15727:1465 2:N:0:10
GGACTACTGGGGTATCTAATCCCGTTTGCTCCCCTGGCTTTCGCGCCTCAGCGTCAGTTGTCGTCCAGAAAGCCGCTTTCGCCACTGGTGTTCCTCCTAATATCTACGCATTTCACCGCTACACTAGGAATTCCGCTTTCCTCTCCGATACTCTAGCATCGCAGTTTCGGTCCCCTCACGGGGTTAAGCCCCGCACTTTTAAGACCGACTTACGACGCCGCCTACGCTCCCTTTACGCCCCGTACATCCGGACACCCCTCGCCACCCACGTATTCCCCCGGCTGCTCGCACGTAGTTCGCC
+
CCCCCGGGGGGGGGGGGGGGGGGCGGGGGGGGGGGGGGGGGGGGGGGGGGGGGGGGFFGCGGGGGGGGGGFGGGGGGGGGDGGGGGGGFGGGGGGGGGGGGGGGFGGGGGGGGGFFGGGGGGGGGGGGGGGGGGGGGFGGGGFFGGD+@@FF9;DFGGFGGGDGGGGGGGGGFGFCGFGCEEDFGG8:FDCGGG5CGGGGF>FFGFFB9G@79)*,:9GC>G6:3*4)4DB().4<0?GE54:()4.5?C1(4>((0-(4442(9C*,:;-.6:)650,(,4(4<))36(((,,,0*/(19
@M03364:396:000000000-C9LGT:1:1101:14657:1490 2:N:0:10
GGACTACCGGGGTTTCTAATCCTGTTCGCTCCCCACGCTTTCGCTCCTCAGCGTCAGTAACGGCCCAGAGACCTGCCTTCGCCATTGGTGTTCTTCCCGATATCTACACATTCCACCGTTACACCGGGAATTCCAGTCTCCCCTACCGCACTCAAGCCCGCCCGTACCCGGCGCGGATCCACCGTTAAGCGATGGACTTTCACACCGGACGCTGCGAACCGCCTACGAGCCCTTTACGCCCAATAAATCCGGATCCCGCTTGCACCCTACGGTTTACCGCGGCTGCTTGCCCGTAGTCCGC
+
CCCCCGGGEGGGBCFGGGGGGGGCFFGGGGGGGGGGGGGGGGGGGGGFGGFGGGGGGEGFGDGGGGGGGGGGGGFFGGFFGGGCFGGG<FFFFGGGGGGGGDEDAFFFGGFGEFFGGGGG>F8FGGGGEGGDGGGG=ADFGGG6FGF@EBFAF)+;FGGGGGFGECGGGDGGFGFGC:EF+@F:=8=8FD:*;EGFFGGGG2C)9>57BG>G()*-)4EG>GB:32(),<6???BDA?GGG6?(9)-:BFDBF?((.2910(;)9CC?0??1(((.-<314>>61:7)50,2<9()8*)9C
@M03364:396:000000000-C9LGT:1:1101:21579:1519 2:N:0:10
GGACTACCAGGGTTTCTAATCCTGTTCGCTCCCCACGCTTTCGCTCCTCAGCGTCAGTAACGGCCCAGAGACCTGCCTTCGCCATTGGTGTTCTTCCCGATATCTACACATTCCACCGTTACACCGGGAATTCCAGTCTCCCCTACCGCACTCCAGCCCGCCCGTACCCGACGCGGATCCCCCGTTAAGCGATGGACTTTCACACCGGACGCGACGACCCGCCTACGCGCCCTTTACGCCCAATCAACCCGGATCACGCTGGCCCCCTACGTCTTACCGCGGCTGCTGGCCCGCATTTAGC
+
CCCCCGGGFGGGFGGGGGGGGGGGGGGGGGGGGGGGGGGGGGGGGGGGGGFGGGGGGFGGGGGGGGGG@FGGGGGFGGGGGGGGCAGGGGGGGEFFGGGGGGGGCFGGGGGGGGGFGG=CGGGGGEGGGGGGGGGBFFCGGGGFGGGE8@GFG5DFFEEGEG>DF39CFD8CDGBD5?EG,4:<;F=/;C/*1A=:CGGGGFGFFE3;2D9EF)*-)(2:9GF?:C?)(9499??4>0ACG?BB4:?(5C3(4,387-,4((;0DGD03?B4(4()6C:(96;6B?73>B((,(,0)*)22
@M03364:396:000000000-C9LGT:1:1101:20747:1523 2:N:0:10
GGACTACCAGGGTTTCTAATCCCGTTTGCTCCCCTGGCTTTCGCGCCTCAGCGTCAGTTGTCGTCCAGAAAGCCGCTTTCGCCACTGGTGTTCCTCCTAATATCTACGCATTTCACCGCTACACTAGGAATTCCGCTTTCCTCTCCGATACTCTAGCATCGCAGTTTCGGTCCCCTCACGGGGTTAAGCCCCGCACTTTTAAGACCGACTTACAACGCCGCCTGCCCCCCCCTTACGCCCAATAATTCCGGACCACCCCTGCCACCTACGTATTACCCCGGCCGCTGGCCCGTAGTTAACC
+
CCCCCGGGFGGGGGGGGGGGGGGDGGGGGGGGGGGGGGGGGGGGGGGGGGGGGGGGGGCGGGGGGGGGFFGGGGGG:FGFGGGGGGGGGFGGGGGGGGGGGGGGGGGGGGGGGGGGFGGGGGGGDFGGGGGGGGGGG?DFGGF?FGED6@FEFEFFGGGFGGFGGGGGGEGE>GFCEFFFC*<5CCB9BCFCDG5C<CFGD>9/;AB@057+7++/93E5:D:?6*3)(14(48044::C*4(.9)5:F*/26(3,)(,-((*)0;*43(().()).+((,-(46((4:(3(,-(8=*)*:
@M03364:396:000000000-C9LGT:1:1101:12776:1534 2:N:0:10
GGACTACTCGGGTTTCTAATCCTGTTCGCTCCCCACGCTTTCGCTCCTCAGCGTCAGTAACGGCCCAGAGACCTGCCTTCGCAATCGGAGTTCTTCCCGATATCTACACATTCCACCGTTACACCGGGAATTCCAGTCTCCCCTACCGCACTCAAGCCCGCCCGTACCCGGCGCGGATCCACCGTTAAGCGATGGACTTTCACACCGGACGCGACGAACCGCCTACGAGCCCTTTACGCCCAATAAATCCGGATCACGCTTGCACCCTACGTATTTCCGCGGCTGCTGGCACGTAGTTAGC
+
CCCCCGGGGGGGGGGGGGGGGGGGGGGGGGGGGGGGGGGGGGGGGGGGGGGGGGGGGGGGGGGGGGGGGGGGGGGGGGGGGGGGGGGGCGGGGGGGGGGGGGGGGGGGGGGGGGGGGGGGGGGGGGGGGGGGGGGFFGGGGGGFGGGGGEGFGFGFGGGGGGFGGGGGGGGGFG>G:AGF+CDFFEB=FG=CDGGDFGGGGEGEGEFF1DFG9.?6DFGGBGFF?F?)277:??FAFFGGG<?:08)4@GD>F?6?F2:?FFC)9FGFFF:1)64).<8?6>FFFF:08:(.22(00*)2:
@M03364:396:000000000-C9LGT:1:1101:10211:1564 2:N:0:10
GGACTACTCGGGTATCTAATCCTGTTCGCTCCCCACGCTTTCGCTCCTCAGCGTCAGTAACGGCCCAGAGACCTGCCTTCGCCATTGGTGTTCTTCCCGATATCTACACATTCCACCGTTACACCGGGAATTCCAGTCTCCCCTACCGCACTCAAGCCCGCCCGTACCCGGCGCGGATCCACCGTTAAGCGATGGACTTTCACACCGGACGCGACGAACCGCCTACGAGCCCTTTACGCCCAATAAATCCGGATACAGCTTGCCCCCTACTGATTCCCTCGGCTGCCGGCCCGTCGTTGGC
+
CCCCCGGGGGGGGGFGGGGGGGGGGGGGGGGGGGGGGGGGGGGGGGGGGGGGGGGGGGGGGGGGGGGGFGGGGGGGGGGGGGGGFDGGGGGGGGFEGGGGGGGGGGGGGGGGGGGFGGGGGGGGGDGGGGGGGGGGGGGGGFCFGFGE6@FB@DGBF?=EEEFDF:EDGEGGF7>CCDGGFGGFF8*3@F8D4EDFGGGGGEGFDEFF(/3:;)*(/(:C;39F?@?>:3442::9A:;CE1(.)3))1*)(--82*6:05:E:*@C14:)).64<<@),438:(((34((490,)<7(99
@M03364:396:000000000-C9LGT:1:1101:10200:1624 2:N:0:10
GGACTACCCGGGTTTCTAATCCTGTTCGATACCCGCACTTTCGAGCATGAGCGTCAGTTGCGCTCCCGTCAGCTGCCTTCGCAATCGGTGTTCTTCGCCATATCTAAGCATTTCACCGCTACACGGCAAATTCCGCCAACGTCTTGCGGACTCGAGTCAGCCAGTTCGCGCTGCAGTGCAGATGTTGGGCCTCTACATTTCACAACACACGTACCCGACCGCCTGCGCTCCCTTTCAGCCCAATAAATCCGGCAAACGCCCGCCCCTTACGTATTACCGCGGCTGCTGGCACGGCCTTAGC
+
CCCCCGGFGGGGGC@EFGGGGG9FEGGGDGCGGGDD7CFGGGGD,B:FFGGGGGGGGGF@D+67CFFGC@@FGGGGGGGGGGG+BEFG,?FGGFGCC,4BF<FGGGAFGGGG;EEFGCEGGGGG8++4@ECGGGGG638B3@EF6,E8+<CBF)@?FGGGCF6D@3E::@EEAC>F7*>7C;?FFFC2?F***,,=2BFGGFG36>F2(:(=;)=):1:*7DFF<;1)(93:2>B<A):C:0<:7<BDFFGF(((.824479*(9:*2):33<2(-)<43-,--1:.33(.42((0)0,**
@M03364:396:000000000-C9LGT:1:1101:7968:1654 2:N:0:10
GGACTACACGGGTTTCTAATCCTGTTCGCTCCCCACGCTTTCGCGCCTCAGCGTCAGGTACAGTCCAGAAAGTCGCCTTCGCCACTGGTGTTCCTCCTAATATCTACGCATTTCACCGCTACACTAGGAATTCACTTTCCTCTCCTGCCCTCAAGAGTTCCAGTTTAGCATGCAGTCTACAGGTTGAGCCTATAGTTTTCACACACTACTTAAAACCCCGCCTACGCGCCCTTTACGCCCAGTAATTCCGGACAACGCTCGCTCCCTACGTATGACCGCGGCTGCTGGCACGTAGTGCGCC
+
CCCCCGGGGGGGFGGGGGGFGGGGGGGEFGGGGGGGGGGGGGGGGGGGGGGGGGGGGGGGGGGGGGGFFGGFGGGDGGGFGGGDCFGGCFGGGGGGGGGGGGGCDFGGGGEGGCGGFCEDEGGGGGGGGGFGGGGFGG9FFFG?FF88DF8:8:FFFGGCFFFFCGGFFGGGFGDFFFGF8=D3EFGEF@,9DGFEFEECEA=@5@>55D5F@F,:*)1;4DF@5*6/590(6;941;GE72@EFEC5+;5(191:81,(,3*3DE*4?:B24(-60*(-7;B6(.)5::2-4(..)*(1/
@M03364:396:000000000-C9LGT:1:1101:12649:1682 2:N:0:10
GGACTACCGGGGTTTCTAATCCTGTTCGCTACCCATGCTTTCGAGCCTCAGCGTCAGTTGCAGACCAGAGAGCCGCCTTCGCCACTGGTGTTCTTCCATATATCTACGCATTCCACCGCTACACATGGAGTTCCACTCTCCTCTTCTGCACTCAAGAAAAACAGTTTCCGATGCAGTTCCTCGGTTAAGCCGAGGGCTTTCACATTAGACTTATTTTTCCGCCTGCGCTCGCTTTACGCCCAATAAATCCGGACAACGCTTGCCCCCTCCGTATTACCGCGGCTGCTGGCCCGTATTTAGC
+
CCCCCGGGGGGGGGGGGGGGGGGFGGGGGGGGGGGGGGGGGGGGGGGGGGGGGGGGGEGGGGGGGGGGGGGGGGGGGGGGGGGGGGGGFGGGGFFGGGGFFEGGGGFGGGGGGGGGGGGGGGGGFGGGGGGGGGGGGGGGGGGDFGGGGFGEGFFF>D?F=FFGGFGGGGCGEGBGGFFFCEGFEGC=FAFDDEEGGGGGGFGFCFFF@F4F*+5984EGFGFD9*38;CBF;@FEE;GCF;6:/-6ABGG6?F>?FFF?:<@>*A56(3(-(.89A929;9017825?0(3(-(.08)0:
@M03364:396:000000000-C9LGT:1:1101:23078:1687 2:N:0:10
GGACTACCGGGGTTTCTAATCCTGTTCGCTACCCATGCTTTCGAGCCTCAGCGTCAGTTGCAGACCAGAGAGCCGCCTTCGCCACTGGTGTTCTTCCATATATCTACGCATTCCACCGCTACACATGGAGTTCCACTCTCCTCTTCTGCACTCAAGAAGGACAGTTTCCGAAGCAGTTCCCCGGTTAAGCCGGGGGCTTTCACTTCAGACTTATCTTTCCGCCTGCGCCCGCTTTACGCCCAATCCTTCCGGATCACGCTTGCCACCTACGTATTGCCGCGGCTGCTGGCCCGTATTTCGC
+
CCCCCGGGGGGGGGGGGGDFGGGFGGGGGGGGGGGGGGGGGGGDGGGGGGGGGGGGGFFGGGGGGGGGGGGGGGGGGGGGCFGGGGGGFGGGGGGGGGFFGGFGGGGGGGGGGGGGGGGD6C@EEGFGFGGGGGGGGGGGGGGFFGG,@DG63=69FGGGGGFGGGGGGGEEDFEGGFGFG8DFEC*:;@DDDCEGGGGGG?C5:=@<CGFG37C):CFG@GD@D52.(17148<:A0EEE00:4(5:FGC;21-4)(,442;:DFC,4:?3,:>))3,4(29>0()5:?(1(4())/)29
@M03364:396:000000000-C9LGT:1:1101:9118:1745 2:N:0:10
GGACTACTCGGGTTTCTAATCCTGTTTGCTCCCCACGCTTTCGAGCCTCAGTGTCAGTTACAGTCCAGAAAGCCGCTTTCGCCACTGGTGTTCCTCCTAATATCTACGCATTTCACCGCTACACTAGGAATTCCGCTTTCCTCTCCGTTACTCTAGCATCGCAGTTTCGGTCCCCTCACGGTGTTAAGCCACGCCCTTTTAATCCCGACTTACTACGCCGCCTGCGCTCCCTTTACTCCCAATCAATCCGTACAACGCTTGCCACCTACGTATTGCCTCTGCTGCTGGCACTTAGTTCACC
+
-@@CCFGGF;7@E;CFGGFGGGGEFGGGGGGGFGGGEEEGGG@8,@FFGGGFGFGG<E@,FCFFFGG8:C<<FGGGCCDF@EEGEFG8FFFGGGGCEFDGGGFFGCAFGCGGGGGFC@EDGF,EC8EEGGDFGG,BE+6ECCF++@++73FFG*=@=AD@BFEDFGGG+@CEEG5=EFGE6+9FCF3;A>3=*1*1;DFFGE,*?*:)5?4<;+,:15CE=G5;1=()/)//;@))./>::(5(27738)1(((.2014(42+)987(.((..:)))2.(...)52?06(.()).1=/.2:
@M03364:396:000000000-C9LGT:1:1101:12128:1767 2:N:0:10
GGACTACACGGGTTTCTAATCCTGTTCGCTCCCCACGCTTTCGCACCTCAGCGTCAGTGACGGCCCAGCAAGCTGCCTTCGCCATCGGTGTTCTTCCATATATCTACGCATTCCACCGCTACACATGGAGTTCCACTCTCCTCTTCTGCACTCAAGAATGACGGTTTCCGATGCAGTTCCACGGTTGAGCCGTGGGCTTTCACATCAGACTTATCATTCCGCCTGCGCTCGCTTTACGCCCAATAAATCCGGACAACGCTTGCCCCCTACGTATTACCGCGGCTGCTGGCACGTATTTCGC
+
CCCCCGGGGGGGGGGGGGGGGGGGGGGGGGGGGGGGGGGGGGGGGGGGGGGGGGGGGEFGGGGGGGGGGGGGGGGGGGGGGGGGGGGGFFGGGGGGGGGGGGGGGGGGGGGGGGGGGGGGGGGGFCDFGGGGGGGGFFGGGGGFGGG,EDGFGFGFFFGGGGFGGGGGGDG>?FCFGFGG,@CCDGC@FGGGGEDGGGGGGEFE=A9@@GFG4>FEGFGG=DF?6E@A0CBFFFFEEFGGG:(4/86>FFC9BFBFFF0:8?GB4AC716628<?4<@:>2;F6;F>:BFFFFF2/<*)29
@M03364:396:000000000-C9LGT:1:1101:16147:1772 2:N:0:10
GGACTACACGGGTATCTAATCCTGTTTGCTCCCCACGCTTTCGCACCTCAGCGTCAATACCGGTCCAGGTGGCCGCCTTCGCCACTGATGTTCCTCCAGATATCTACGGATTTCACTCCTACACCTGGAATTCCGCCACCCTCTCCCGGATTCAAGTCGTGCAGTATCAAGGGCAGTTCCACGGTTGAGCCGTGGGATTTCACCCCTGACTTACATAACAGCCTACGTGCGCTTTACGCCCAGTGATTCCTATTAACGCTTGCACCCTCCGTCTTACCGCGGCTGCCGTCACGGGTTCAGC
+
CCCCCGGGGGGGGGGGGGGGGGGGGGGGGGGGGGGGGGGGGGGGGGGGGGGGGGGGDFGGGGGGGGGGGGGGGGGGGGGGGGGGGGGGGGGGGGGGGGGGGGGGGGGGGGGGGGFGGGGGGGGGGGGGGEGGGGGDGEDGGGGFGGGDGAE=FFGFGGGGEEFGGGGGGGGGFGFGGFGGAFD7DG*:A8CCDGGDFF?FGFGFGDFB7CBFFFA@=CGGEGDF3?3A(93>>@;<EFCCF;D?699<FC*).6)68,-18:>)9CC31:23(41..<((-4>>>0(4--(4(3(00.)2:
@M03364:396:000000000-C9LGT:1:1101:12840:1783 2:N:0:10
GGACTACACGGGTATCTAATCCTGTTCGCTACCCATGCTTTCGAGCCTCAGCGTCAGTTGCAGACCAGAGAGCCGCCTTCGCCACTGGTGTTCTTCCATATATCTACGCATTCCACCGCTACACATGGAGTTCCACTCTCCTCTTCTGCACTCAAGAAGGACAGTTTCCGAAGCAGTTCCCCGGTTAAGCCGGGGGCTTTCACTTCAGACTTATCTTTCCGCCTGCGCTCGCTTTACGCCCAATAAATCCGGACCACGCTTGCCACCTACGTCTTACCGCGGCCGCTTGCCCGTTGTTGGC
+
CCCCCGGGGGGGGGGGGGGGGGGGGGGGGGGGGGGGGGGFGGGEGGGGGGGGGGGGGFGGGGGGGGGGGGGGGGGGGGGGGGGGGGGGGGFGFGFGGGGGGGGGGGGGGGGGGGGGGGGGGGFGGGGGFFGGGGGGGGGGGGGFFGGEFFGFGDGFF@FGFGFGGGGGGG>EEGFGGFGGGGDCGGCAA=FGGGGGGGGGGFGEGFFFCGFG4AFCGFGGFGFFD:@FFGFF:1?<A:GEGB?B)549BGGB1>3:FFFBB?>>*<C4,5::(.4)68--43(,32((4:B0((()).(12
@M03364:396:000000000-C9LGT:1:1101:8758:1810 2:N:0:10
GGACTACCAGGGTTTCTAATCCTGTTTGATCCCCACGCTTTCGTGCCTCAGCGTCAATGACGGATTCGTGAGATGCCTTCGCAATCGGTGTTCTGAGTAATATCTATGCATTTCACCGCTACACTACTCATTCCTCCCACGGCATCCGTATTCCAGCGCAACAGTATCAATGGCAGTTCCGGTGTTGAGCACCGGGCTTTCACCACTGACTTGCTACACAGCCTACGCACCCTTTAAACCCAATAAATCCGGATCACGCTTGCATCCTCCGTATTTCCGCGGCTGCTTGCACGGGGTTGGC
+
CC8CCGGGGGGGGGGGGGGGGGFGGGGGGGGGCGGGGGGGGGGGGGDFFGDFGGGGFFGGGGGGGGGGGGGGGGGGDFGCDGGECGGGCFGGGGGGGGGGGGCBAFGGGGGGGGGG9CGGGGFGGGGGGFGGGGG?FCGGFGG5CDFGGFD5CDDDDEGGGGF6ED8;:EGFFFB>FD8EE+3@EE@@FFDFGG5EGEFGGEGEFF45EGEF=FECCEGG(;>:3B@B@CBF((=4CE+?F;1@)7C?F4C>?:(273(360:>7@F<>?(-3.())33((3139<5)43871>().)(19
@M03364:396:000000000-C9LGT:1:1101:22672:1837 2:N:0:10
GGACTACTAGGGTATCTAATCCTGTTCGCTCCCCACGCTTTCGCTCCTCAGCGTCAGTAACGGCCCAGAGACCTGCCTTCGCCATTGGTGTTCTTCCCGATATCTACACATTCCACCGTTACACCGGGAATTCCAGTCTCCCCTACCGCGCGCCAGCCCGCCCGTACCCGGCGCGGACCCACCTTTAAGCAATCGACTTTCACACCGGACGCGACGCACCGCCTCCGAGCCCTGTACGCCCAATACATCCCAAAACAGCTATCACCCTACGTATTACCGCGTGTGCTGGCCACTATTTCGC
+
CCCCCFDGGEEFGGGGGGFGGGGGGGFDEGGGGGGGCCGGGGGFGGGGFF,CFGGGGGCGFGGDGGGG@CGGGGCFFGGGCGGG7EFFFFGGGGDGGCEGGEGCGGGGGGFE,CEFEGFCE4EG8+>FEGFFGFG9F:+8=03;=FD@+*+1+1337DE6CFADC8:CFC>EBC=55)3:**:+++81+,+*2+/*8*;?F4@<F>>6(9;E()*,)(2*(90((2-)-1(38.5)60CCG?0(92>)84*43(.()((.))3):8<((,(.,4().<1((((--.))(4(((,.*9*-57
@M03364:396:000000000-C9LGT:1:1101:22390:1849 2:N:0:10
GGACTACTCGGGTTTCTAATCCTGTTTGCTCCCCACGCTTTCGAGCCTCAGCGTCAGTTACAGTCCAGAGAATCGCCTTCGCCACTGGTGTTCTTCCTAATCTCTACGCATTTCACCGCTACACTAGGAATTCCATTCTCCTCTCCTGCACTCTAGACTTCCAGTTTGAAATGCAGCACCCAAGTTGAGCCCGGGTATTTCACATCTAACTTAAAAGTCCGCCTACTCGCCCGTTACGCCCAGTAAATCCGGACAACGCTCGCCCCCTACGTATTACCGCGGCTGCCGGCACTTAGTTAGC
+
CCCCCGGGGGGGGGGGGGGGGFG<FGFGGGGGGGGGGGGGGGGDEGGGGGGGGGGGGGGGGFGFGGGGGGGGGGGGGGGGGGGGGCFGFGGGGGGGGGEGGFGGGGGGGGGGGGGGGEGGGGGGG8FEFFGGGGF5EE8FFGGFGGG,DFGFG6DFCFGDGGFGGGG;EAFFFGFGGFFGC?D:EE3CFFGGGEGGGGGGGFGFCF8*;FEG@C;7+*@EADFFFG*/)37((072>=GGG;((+1.7AD3((61(529((.:7*:D6(.44,63).2492291>((,-0((())*14)2:
@M03364:396:000000000-C9LGT:1:1101:8049:1851 2:N:0:10
GGACTACTAGGGTATCTAATCCCATTCGCTCCCCTAGCTTTCGTCTCTCAGTGTCAGTGTCGGCCCAGCAGAGTGCTTTCGCCGTTGGTGTTCTTTCCGATCTCTACGCATTTCACCGCTCCACCGGAAATTCCCTCTGCCCCTACCGTACTCCAGCTTGGTAGTTTCCACCGCCTGTCCAGGGTTGAGCCCTGGGATTTGACGGCGGACTTGACAAGCCACCTACAGACGCTTTACGCCCAATCATTCCGGATAACGCTTGCATCCTCTGTCTTACCGCGGCTGCTGGCACAGATTTAGC
+
CCCCCGGGGGGGGGGGGGGGGGFFFGGGGGGGGGGFGGGGGGGFEFGGGGGGGGGGGGGGGFGGGGGGFDGGGGFFFGGGGGGGGEFGFGGGGGGGGGGGGGFFFFFFGGGGGFEFGGGGCGGGGGGGGGGGGGGGFF+EFFG?FFGEGFGDC8DFDGEGG37=CFGGGEGGED=6EFGGGCCFGG7@CFCGFGFGGGFGCADADFEFFGBC@6+.;=GGFG@;5?39>C9;;@B<DFCGG:?B53ABFGG>??04F:3:8:;2*<C474>6)-6>><4349>B;F?::31>7?(**/):0
@M03364:396:000000000-C9LGT:1:1101:10184:1899 2:N:0:10
GGACTACCAGGGTTTCTAATCCTGTTCGCTCCCCACGCTTTCGCTCCTCAGCGTCAGTAACGGCCCAGAGACCTGCCTTCGCCATTGGTGTTCTTCCCGATATCTACACATTCCACCGTTACACCGGGAATTCCAGTCTCCCCTACCACACTCTAGCCAGCCCGTACCCGGCGCAACTCCCCCGTTAAGCCATGGACTTTCACACCGGCCGCTAAGAACCGCCTACGAGCGCTTTACGCCCAGTAATTCCGAATAACGCTGGCACCCTCCGTATTACTCCGGTGGTTGGCACGTAGTTAGC
+
CCCCCEFGFGDGF@@FFGGGGGGGGGGGGGGGGGGDGGGGGGGD@FG8FFFGGGGGGFGGG>CDCGGGGCE8FGFEGGG<FEG,C,6EFDFCEEEF5EFGDFG<=EGAFGGGFEDCGE==CFGFGEC7BFDEF<E,@ADFFCC?D@F83;FD8*++>=,1DF*=CE>E69C**@)**/<C,*31B=EFC?,8+88,;CF@F<C3*8561517(0/57)2:9GFB3*4>(9-(((4466EE>2:(9A)-97*((-(.?804(-*,911,((--422<9+).-(((((((,5??(.()0*.*2
@M03364:396:000000000-C9LGT:1:1101:18711:1909 2:N:0:10
GGACTACTCGGGTTTCTAATCCTGTTCGCTCCCCACGCTTTCGCTCCTCAGCGTCAGTAACGGCCCAGAGACCTGCCTTCGCCATTGGTGTTCTTCCCGATATCTACACATTCCACCGTTACACCGGGAATTCCAGTCTCCCCTACCGCACTCACGCCCGCCCGTACCCGGCGCGGATCCACCGTTAAGCGATGGACTTTCACACCGCACGCGACGAACCGCCTACGCGCCCTTTACGCCCAATCAATCCGGATAACGCTTGCACCCTACGTATTACCGCGGCTGCTGGCCCGTCGTTCGC
+
CCCCCGGGGGGGGGGGGGGGGGGGGGGGGGGGGGGGGGGGGGGGGGGGGGGGGGGGGFGGGGGGGGGGGGGGGGGGGGGGGGGGGGGGFFGGGGGGGGGGGGGGCFGGGGGGGGFGGGGGDGGGGGGGGGGGGGGAFFFGGGEDFGGEGFDAD8=D:DGGGGFGGEGGGGGGFGFC5?GGEGG:GG=/A@CDCEGGGGGGGFGFGFF04CBG6):>G9CGBGF<0;:30C36>B?2:(C:C(47)5)57F316:(.??06((;4DGGF?B:?)6?26C2((49((4)501((2-()))(1)
@M03364:396:000000000-C9LGT:1:1101:12337:1915 2:N:0:10
GGACTACTCGGGTTTCTAATCCTGTTTGCTCCCCACACTTTCGTACCTCAGTGTCAGTTACTGTCCAGAAAGCCGCCTTCGCCACCGGTGTTCCTCCTAATATCTACGCATTTCACCGCTACACTAGGAATTCCGCTTTCCCCTCCAGCACTCAAGTAACCCAGTTCATGGGGCGAACAATGGTTAAGCCGTTGCCTTAAACCCCATGCTTAGGAAACCACCTACGTACTCTTTACGCCCAATAATTCCGGATACCGCTCGCCCCCTACGTATTCCCCCGGCTGCTGGCACGTCGTTTGCC
+
CCCCCGGGGGGGGGGGGGGGGGGGGGGGGGGGGGGGGGGGGGGGGGGGGGGGFGGGGGGGGGGGGGGGGGGGGGGGGGGGGGGGGGGGFGGGGGGGGGGGGGGGGGGGGGGGGGGGGGGGGGGGGGGGGGGGGGGGGFFGGGGFGGGGGFGFGFCFGGGGGGFGGFFFGGGGFGFDGFEGFGGFFF,1A@@DDGGGGBC7C9?@99?B(87,>?,9?DGF>CD(615==*9<4<CCD?=FF138=?ECFFC(4?04>9(307:<DG5(46,,6:).3*1(27(,8387((4<.,3.))-2:
@M03364:396:000000000-C9LGT:1:1101:15804:1916 2:N:0:10
GGACTACTGGGGTATCTAATCCTGTTCGCTCCCCATGCTTTCGCTCCTCAGCGTCAGTAACGGCCCAGAGACCTGCCTTCGCCATTGGTGTTCTTCCCGATATCTACACATTCCACCGTTACACCGGGAATTCCAGTCTCCCCTACCGCACTCAAGCCCGCCCGTACCCGGCGCGGATCCACCGTTAAGCGATGGACTTTCACACCGGACGCGCCGACCCGCCTACGAGCCCTTTACGCCCAATAAATCCGGATAACGCTTGCACCCTACGTTTTCCCGCGGCTGCTGGCCCGCCGTTTGC
+
CCCCCGFGGGGGGGGGGGGGGGGGGGGGGGGGGGGGGGGGGGGGGGGGGGGGGGGGGGGGGGGGGGGGFGGGGGGGGGGGGGGGGGGGFGGGGGGGGGGGGGGGGGGGGGGGGGGGGGGGGGGGGGGGGGGGGGGGGGGGGGGBGGG6EDGFGFGFGGGGGCBGGGGGGGGGAFBG7?:8CGG:FE:6FGCCGEECFGGGG3;);=>>BD9G>8C>G(?EBGBF??4.-)4??7>BFBGGG6?19>>>FF3>2((.7,4<F?C<FGD1??<4(,(6-22437>9;FF)((,89((00)(1:
@M03364:396:000000000-C9LGT:1:1101:13885:1928 2:N:0:10
GGACTACTGGGGTATCTAATCCTGTTCGCTACCCATGCTTTCGAGCCTCAGCGTCAGTTGCAGACCAGAGAGCCGCCTTCGCCACTGGTGTTCTTCCATATATCTACGCATTCCACCGCTACACATGGAGTTCCACTCTCCTCTTCTGCACTCAAGAATGACAGTTTCCGATGCAGTTCCACGGTTGAGCCGTGGGCTTTCACATCAGACTTATCATTCCGCCTGCGCTCGCTTTACGCCCAATAAATCCGGACAACGCTTGCCACCTACGTATTACCGCGGCTGCTGGCACGTATTTCGC
+
CCCCCGGGGGGGGGGGGGGGGGGGGGGGGGGGGFGGGGGGGGGGGGGGGGFGGGGGDFFGGGGFGGGGGGGGGGGGGGGGGGGGGGGGCFFGGGGGGGGGGGGGGGGGGGGGGGFGGGGGGGGGGGGGGGGGGGGGGFGGGGG??FGFGCGBFDGFC8EFGGFGFGGFGGECDEEGGFGGGGDCEGF@ADEDDGGGGGGGGEEFFFFFFGFF4+>EGFGGBGF==8:?@D@2(4?>>FGFF738);>EFF337@FB>>B<??EB7EF?BF0,.).4)<:9969(7:>?FF???:(*)*.21
@M03364:396:000000000-C9LGT:1:1101:12751:1958 2:N:0:10
GGACTACACGGGTTTCTAATCCTGTTCGCTACCCATGCTTTCGAGCCTCAGCGTCAGTTACAGTCCAGAGAATCGCCTTCGCCACTGGTGTTCTTCCTAATCTCTACGCATTTCACCGCTACACTAGGAATTCCATTCTCCTCACCTTCACTATAGACTTCCAGTTTGAAATGCAGCACCCAAGTTGAGCCCGGGTATTTCACATCTCACTTACAAGTCCGCCTACGCTCCCTTTACGCCCAGTAAATCCTGACAACCCTCGCACCCTACGTATTTACGCGGCTGCAGGCCCATAGTTTGC
+
CCCCCGGGGGDGGGGGGGFGGGGEFFEFGGGGGGGGGGGGGGDFGEG8FG<FEGGD@C<@FFGGFGGGFGGGGF=FFGGGFGGGG?FGGGGEGGGGGGFCDFDFGFFFGDEC;FFGGGDGG=DEECFGGD<FGGGGC,6EFGC+DE?,>;FD,;=DFFCG9D7@;@EC8DFGFF7DD*@8C?8FGC,;93=8>EE1+>EGGFGC798=AFCCC+,*23=,:C>2<,/:/;>D(>:*>(*<C2261)75AF+74;@9F04=((3()=C((/(4)6())3-4>(-(-(((.32-((,)1*)?:
@M03364:396:000000000-C9LGT:1:1101:23591:1962 2:N:0:10
GGACTACAGGGGTATCTAATCCCGTTTGCTCCCCTGGCTTTCGCGCCTCAGCGTCAGTTGTCGTCCAGAAAGCCGCTTTCGCCACTGGTGTTCCTCCTAATCTCTACGCATTTCACCGCTACACTAGGAATTCCATTCTCCTCTCCTGCACTCTAGACTTCCAGTTTGAAATGCAGCACCCAAGTTGAGCCCGGGTATTTCACATCTCACTTAACAATCCGCCTACGCTCCCTTTACGCCCAGTAAATCCGGACACCGCTCGCCACCTACGTATTACCGCGGCTGCTGGCACGTTGGTAGC
+
CCCCCGGGFGGGEGGGGGGGFFFEGGGGGG<FGGGGDGGFFGGGGGGGGGCFGGGGGEG9CECFGGGGGGGGGGGG7BFGGGGGGGGGFFGDFFFGG8EFGFGGFGGGGGGGGGGGGGGGGGGG>,EFFFGGGGG9D,3EFCFBDGGG8DFEDBGFAEEGGGFGGGG;DFGGFGEDEBFGG8+@CG@CFFDG6ED1CEFGGFG<FF+0;DEGE+,:8*>FBGFDFC@A=G=@(>EFF@GEG12@8737FGCF<(1(2,9>96:6*;*(.413)),.:F39>FF69:>)817??(())))27
@M03364:396:000000000-C9LGT:1:1101:22514:1977 2:N:0:10
GGACTACTGGGGTTTCTAATCCTGTTCGCTCCCCACGCTTTCGCTCCTCAGCGTCAGTAACGGCCCAGAGACCTGCCTTCGCCATTGGTGTTCTTCCCGATATCTACACATTCCACCGTTACACCGGGAATTCCAGTCTCCCCTACCGCACTCAAGCCCGCCCGTACCCGGCGCGGATCCACCGTTAAGCCATGGACTTTCACACCGGCCGCACAGAACCACCTACGAGCCCTTTACGCCCAATAAATCCTCATAACGCTTGCCCCCTACGTCATACCGCCGATGCTGGCACGTATCTCGC
+
@CCCCGGGGFFGGGGGGGGDGGGDGGGGGDFGGGGGGGGGFGGGEGFGFG8FGGGGDEGGGGGD@G7F<FEGGGGGGGGGGGGGGCGGFGG,EEEG,=FGEGGF;EFGGFGGGGFGGDFDGGGGGGDFDCEEFGG977?FGFG9FG88EDGBGD?+D?FEGGFGG>*@97*B4C=)4:CFGGG7C=F1F?32++==CCE?EEGFGFD0(71>;:C(24;F(*4(.:,7(721373:>6E5?:B2<49)9C*)-)..)-7231527:32((-(((()-*,4(,((,--5(-(53((*)*-07
@M03364:396:000000000-C9LGT:1:1101:14841:1994 2:N:0:10
GGACTACTGGGGTTTCTAATCCTGTTTGCTCCCCACGCTTTCGTGCCTCAGCGTCAGGTACAGGCCAGGCGGCCGCCTTCGCCGCTGGTGTTCTTCCACATCTCGACGCATTTTACCGCTACACATGGAGTTCCACCGCCCTCTCCTGTCCGCAAGCCGTGCAGTTTCCAAAGCCTGAACCGGTTGAGCCAGTCCCTTTTACTTCACACTTGCCAAGCCGCCGTCGCACCCTTTTTCCCCCATCATTCCGTCTAACGCTTGCTCCCTCCGTATTACCCCCGCTGCTAGCCAGGCATTCTCC
+
CCCCCGGG9FEFGFFGGGCFFGGEGGFC9FGGFG@FCF@GGGEG8CGGGGC?EGGGGC@FDFG8CFGFGGGGGGGGGGG<<CGEGEGG=FEGGGGFGA9EEF9E,8:CF+?FDAFGFGGGGGGF9,AEGC<DDFGGG+@=FGG6CGB:F;,)*1?B7*3@*>@D2BCDC=FD>F49,;C8C4?*==,(=<+1;9C6:B+0+7;)27*13*4+;9+/1(=*4D,--*-),)((.4))(.0;52,(0.-)/*9(4344),-,,-+-9C7(((-...)-.3(,,-((,..)(.)(((,09@)*:
@M03364:396:000000000-C9LGT:1:1101:18840:1999 2:N:0:10
GGACTACTAGGGTTTCTAATCCTGTTCGCTCCCCACGCTTTCGCTCCTCAGCGTCAGTAACGGCCCAGAGACCTGCCTTCGCCATTGGTGTTCTTCCCGATATCTACACATTCCACCGTTACACCGGGAATTCCAGTCTCCCCTACCACACTCAAGCCCGCCCGTACCCGGCGCGGATCCACCGTTAAGCCATGGACTTTCACACCGGACGCGCAGAACCGCCTACGAGCCCTTTACGCCCAATAAATCCGGATCCCGCTTGCCCCCTACGTACTACCTCGGCTGCTGGCACGTAGCTTGC
+
CCCCCGGGGGFGGGGGGGFGGGG,EE@@FGGGGGGGGCFFGGGGGGGGCF<FGEGGFGGFGGGGGGGFAECFF<EFFGG,4BFGGGFF<BFEGGFFCFF,CGGG8EGGDGFGCGAFGGF=CFEG8C@EFEFF9FC,E,=FDGGF+@F,BFCDD50:BDFGEF>DF8?E@E>>5@5DC>GG?8C7BEB=C:+;+=?+29CCEEGFDFD(2C05()*-)(;C9C;:8*-)-)48?28AB:=EG0087).5BD)(42((0,(-4:*(2:>(-3?B>0:)62,<026:6?0)86:??(.0)*)2/
@M03364:396:000000000-C9LGT:1:1101:14972:2070 2:N:0:10
GGACTACTGGGGTATCTAATCCTGTTCGCTACCCATGCTTTCGAGCCTCAGCGTCAGTTGCAGACCAGACAGCCGCCTTCGCCACTGGTGTTCTTCCATATATCTACGCATTCCACCGCTACACATGGAGTTCCACTGTCCTCTTCTGCACTCAAGTTGCCCGGTTTCCGATGCACTTCTTCGGTTAAGCCGAAGGCTTTCACATCAGACCTAAGCAACCGCCTGCGCTCGCTTTACGCCCAATAAATCCGGATAACGCTTGCCACCTACGTATTACCGCGGCTGCTGGCACGTATTCCGC
+
CCCCCGGGGGGGGGGGGGDCFGGCFGGGGGGGGGGGGGGGGGGGGGGGGGFGGGGGGGGGGGGGGGGGGGGGGGGGCCCDFGGGGFGGFGFGGGGGGGGGGGGGFGGGGGGGF@EGGGGGGFGGGGGG=FGGGGGFGGGFGGGFGGGCDEFDBD+DCFGFGFEDFGCGGGGGEF*=FFGGGGGDEG>ACF,;>*:EGGGFFEFFGFFFFGFG3*8-2<F69D>DBC5:9C>B;7=<EDGCFDFF;.7?AFDBB?FFF6;B:?FB*<<<???.7<?F>34(,69B((.),:?<::1*?8.*9
@M03364:396:000000000-C9LGT:1:1101:9787:2094 2:N:0:10
GGACTACTAGGGTTTCTAATCCTGTTCGCTCCCCACGCTTTCGCTCCTCAGCGTCAGTAACGGCCCAGAGACCTGCCTTCGCCATTGGTGTTCTTCCCGATATCTACACATTTCACCGCTACACCGGGAATTCCAGTCCCCCCTACCGCACTCAAGCCCGCCCGTCCCCGGCGCGGACTCCCCGTTAAGCGGTGGACTTTCACACCGGACGCGCCCAACCGCCTGCGTGCGCTTTACGCCCACTAAATCCGGCTCACGCTTGCACCCTACGTATTACCGCGGCTGCTGCCCCGGATTTGGC
+
CCCCCGGCFGGGG,BFGGGGGGCEFGGGGGGGGGF:FGGGGGGG7FGG8ECFGGGGFC,EFFCCFGGG8<,,CFFGGGGGGGGDGFGGGGFGGGGGG<FECGGGGGF<FGGG,FFFG7+=?GGGGBFEC=FGGG,,,72A>=EE88,@EFGFDC:F::DE+@9CE*43=EC*:=2)*0*;+A5CEF:;FF8)/=:/>6+<0)<)C@B09GF50)2(*48EBGFB(2704D04(4<))8E?E?0063)6BFD>(-3<*4<:(,/.9C<((43.).8AAC1090909<)4)..(((,))*)29
@M03364:396:000000000-C9LGT:1:1101:14297:2119 2:N:0:10
GGACTACACGGGTTTCTAATCCTGTTCGCTACCCATGCTTTCGAGCCTCAGCGTCAGTTGCAGACCAGAGAGCCGCCTTCGCCACTGGTGTTCTTCCATATATCTACGCATTCCACCGCTACACATGGAGTTCCACTCTCCTCTTCTGCACTCAAGAAAAACAGTTTCCGATGCAGTTCCTCGGTTAAGCCGAGGGCTTTCACATTAGACTTCTTTTTCCGCCTGCGCTCGCTTTACGCCCAATAAATCCGGACCACGCTTGCCACCTACGTATTACCGCGGCTGCTTGCACGTAGTCAGC
+
CCCCCGGGGGGGGGGGGGEFFGGGGGGGGGGGGGGGGGGGGGGGGGGGGGGGGGGGGEFGGGGGGGGGFFEFGGGGGGGGGGGGGGGGCFFGGGGGGGGGGGGGGGGGGGGGGFFGGGGGGGGGFGGGGGGGGGGDECGGGGGFGGGGGFGFEDFFDFGGGGFGGGGGGGGGFGEGGFFGFGDDGG+AFFCGDGGGG6FEGFGFGFFF*CEG*+>>FEGG@DFFDF>BFG9>?FFCC@EEE1=89;95FGDF1902F19?FFGF>FG:>B4.)6:):<?2>9B9((,)5:28<:(08*)29
@M03364:396:000000000-C9LGT:1:1101:17452:2179 2:N:0:10
GGACTACTAGGGTATCTAATCCTGTTCGCTACCCATGCTTTCGAGCCTCAGCGTCAGTTGCAGACCAGAGAGCCGCCTTCGCCACTGGTGTTCTTCCATATATCTACGCATTCCACCGCTACACATGGAGTTCCACTCTCCTCTTCTGCACTCAAGAAAAACAGTTTCCGATGCAGTTCCTCGGTTAAGCCGAGGGCTTTCACATTAGACTTATTTTTCCGCCTGCGCTCGCTTTACGCCCAATAAATCCGGACAACGCTTGCCACCTACGTATTACCGCGGCTGCTGGCCCGTCGTTAGC
+
CCC<CFGGGGGGGGGGGGGGGGGGGGGGGGGGGGGGGGGGGGGFGGGGGGGGGGGGGGGGGGGGGGGGGGGGGGGGGGGGGGGGGGGGCFFGGGGGGGFGGGGGGGGGGGGGGGGGGGGGGGGGGDGGFGGGGGGGGGCGGGFFGGGGGFG6A=DFF8DGFGFGGGGGGGGGFGEGGFGGGGG:EG@AFFGGGGGGGGGGECGEGFFC1CEGF@FFDEGFFG@DBFBE9?2>;@FCEDGGG;(:)//<FGGF?F1(8;FBF?C>CFG<?F?3<<B4>G19499>282?BF(4;3(0.)-1:
@M03364:396:000000000-C9LGT:1:1101:9356:2189 2:N:0:10
GGACTACTGGGGTTTCTAATCCCGTTTGCTCCCCTGGCTTTCGCGCCTCAGCGTCAGTTGTCGTCCAGAAAGCCGCTTTCGCCACTGGTGTTCCTCCTAATATCTACGCATTTCACCGCTACACTAGGAATTCCGCTTTCCTCTCCGATACTCTAGCATCGCAGTTTCGGTCCCCTCACGGGGTTACGCCCCGCACTTTTAAGACCGACTTACGACGCCGCCTGCACGCCCTTTACGCCCAATAATTCCGGATACCGCTCGCCCCCTACGTATTACCGCGGCTGCTGGCACGTAGTTCGCC
+
CCCCCGGGGGGGGGGGGGGGGGGGGGGGGGGGGGGGGGGGGGGGGGGGGGGGGGGGGGGGGGGGGGGGFGDFGGGGEGFFGGGGGGGGCFGGGGGGGGGGGGGGGFGGGGGGGGGGGGGGGGGGGFGGGGGGGGGFEFFGGGGFFGGGGEGFGF8DGGGGGGFGGGGGGGGGFGFFEFFG5;C@C880:>EC<==EDEGGE6C<FF529<@F72*6/3C:9GB?4*5)4799FB2A6BGG80()1.6>FG)(-4)5)4390381DG31:0<,-8.)6*-(4;(3<)).4,4:4((0=*(9D
@M03364:396:000000000-C9LGT:1:1101:14596:2216 2:N:0:10
GGACTACCAGGGTATCTAATCCTGTTCGCTCCCCACGCTTTCGCTCCTCAGCGTCAGTAACGGCCCAGAGACCTGCCTTCGCCATTGGTGTTCTTCCCGATATCTACACATTCCACCGTTACACCGGGAATTCCAGTCTCCCCTACCGCACTCAAGCCCGCCCGTACCCGGCGCGGACCCACCGTTAAGCCATGGACTTTCACACCGGACGCGACGGACCGCCTACGCCCCCTTTACGCCCAATAAATCCGGATCACGCTTGCCCCCTACGTATGTCCGCGGCTGCTTGCACGTCGTTAGC
+
CCCCCGGFCGGGG@FGGGFGGFGGGGFFGGGGGGGGGGGGGGGG>FGGGGGGGFGGGGGGGGGCGGGGG@FFGFGGGGGGGGGGGGFGGGGGGGFFGG,CF7BFGGGGGGGGEGGGGGGGGGGG@7C7=FGGGGG9E,DCFDE?DGFGEEGFG=FFFFGGGGADE:7>FEEC?*/:*)4*4?*1CE*6@?02;+50>CFGF6CEFE316C(2(<=>)-:53DFFFF<)()-3,(5)-,2:E?B0)-).9CD9(414:8:(--;(22C14:6?<A()43-3,76(4(.-.4)),.,))0,C7
@M03364:396:000000000-C9LGT:1:1101:18638:2266 2:N:0:10
GGACTACTGGGGTTTCTAATCCTGTTCGCTCCCCACGCTTTCGCTCCTCAGCGTCAGTAACGGCCCAGAGACCTGCCTTCGCCATTGGTGTTCTTCCCGATATCTACACATTCCACCGCTACACCGGGAATTCCACTCTCCCCTACCGCACTCACGCCCGCCAGTACCCGGCGCGGTTCCACCGTTAAGCGATGGGCTTTCACACCAGACGCAACGAACCGCCTACGATCCCCTCACGCCCAATTAATCCGGATAACGCTTGCCACCTACGTATTGCCCCGGCTGCTGGCCCGTCCTCGGC
+
CCCCCGG9FFFGFGGGGGFGGGFFFFGGGGFGGEFECFGGGGGG7FGGGGCCFFGGEE<,F7FCFFFGG8FFG8FFGGGFFGGG@EFGDGFGFGEECFGFGGEADGF9?EEEEF=FGG+=EEGGGEGGGDGGGGG,D,+ABDEFGG8+@@CA:D+3DFE>EGEDEACGC5*435>)48CG,>?ECCG?AG5***=15*CCF5F5;>)/(:7E9DE(*,8EB39:(03)(1326?(,42ECE:11*).)9><((((6?0(3(4/4*<*((54()67)6<)-,,(((-),(-4190()58(99
@M03364:396:000000000-C9LGT:1:1101:18422:2281 2:N:0:10
GGACTACTGGGGTTTCTAATCCCATTTGCTCCCCTAGCTTTCGTCTCTCAGTGTCAGTGTCGGCCCAGCAGAGTGCTTTCGCCGTTGGTGTTCTTTCCGATCTCAATGCATTTCACCGCTCCACCGGAAATTCCCTCTGCCCCTACCGTACTCCAGCTTGGTAGTTTCCACCGCCTGTCCAGGGTTGAGCCCTGGGATTTGACGGCGGACTTGAAAAGCCACCTACAGACGCTTTACGCCCACTCATTCCGGATACCGCTTGCATCCTCTGTCTTACCGCGGCTTCTGGCCCGTAGTCCGC
+
CCCCCGGGGGGGGGGGGGGGGGGGGGGGGGGGGGGGGGGGGGGGGGGGGGGGGGGGGGGGGGGGGGGGGGGGGGGGGGGGGGGGEGGGGGGGGGGGGGGGGGGGGGGGGGGGGGGGGGGGGGGGGGGGGGGGGGGGFBDGFGGFGGGGGFGFFFGFGGGFEF?DGGGGGGGGFGA6FFGGGGGGGGECFGGGGFGGGGGGG<FFGED@2>BGA*+);;GGFGFFEF18CG@@1?<);?GGE<(4?:<<FGD9:02,08>F16C<:<D?F>:6:>B)6<6;1220-,45))31(-()0*6<5
@M03364:396:000000000-C9LGT:1:1101:15109:2281 2:N:0:10
GGACTACCCGGGTTTCTAATCCTGTTCGCTACCCATGCTTTCGAGCCTCAGCGTCAGTTGCAGACCAGAGAGCCGCCTTCGCCACTGGTGTTCTTCCATATATCTACGCATTCCACCGCTACACATGGAGTTCCACTCTCCTCTTCTGCACTCAAGAATGACAGTTTCCGATGCAGTTCCACGGTTGAGCCGTGGGCTTTCACATCAGACTTATCATTCCGCCTGCGCTCGCTTTACGCCCAATAAATCCGGACCACGCTTGCCCCCTACGTATTTCCGCGGCTGCCTGCCCGTTGTTCGC
+
CCCCCFGGGGDGGGGGGGGGGGGGGGGGGGGGGGGGGGGGGGGGGGGGGGGGGGGGFGGGGGGGGGGGFGGGGGGGGGD=FGGGGGGGFGGDGGGGGGGGGEFG;EEFGGGGGGGGGGGGGGGGEFGGGGGGGGG<AFGGGGFFGGG;DFGEEDGF3@EFBFFGGGGGGG8BACBCFFGG8ECFGGFBFEE>99EEGGGGGFFFFA4>*9=C6+2;DFFGFGFD>C95@D64<=@36<CFFD;DAE3<AF3102(-7(-34:83*;7413-,4<7).041070061(.2((449(00.)1/
@M03364:396:000000000-C9LGT:1:1101:16115:2294 2:N:0:10
GGACTACCGGGGTTTCTAATCCTGTTCGCTCCCCACGCTTTCGCTCCTCAGCGTCAGTAACGGCCCAGAGACCTGCCTTCGCCATTGGTGTTCTTCCCGATATCTACACATTCCACCGTTACACCGGGAATTCCAGTCTCCCCTACCTGACTCAAGCCCGCCCGTACCCGGCGCGGATCCACCGTTAAGCGATGGACTTTCACACCGGACGCGACGCACCGCCTACGGACCCTTTACGCCCAATAAATCCGGATAACGCGTGCCCCCTACGTATTACCGCGGCTGCTGGCCCGTATTTCGC
+
CCCCCGGGGGGGGGGGGGGGGGGGGGGGGGGGGGGGGGGGGGGFEGGGGGGGGGGGGEGGGGDGGGGG<ECFFGGGGGGGGGGG7BFGEFGGGGGEFFDGCEEFCFGFGGGGFFFGGGEDGGGFGCGD>:,DFGG?=8?FDFGBFGG,,;FECBFFCGFEEGBGG>EEFEG53>59:?EF+<D7EGF;F9*CFGGFFCFGGEG38>B((/-:9FG;39CE>D>:?C:)(1(80(8AF6EGG6??))4:@G311<39?19039*(0;D90::?<A44<G?>FF133().(,.(34()0*)29
@M03364:396:000000000-C9LGT:1:1101:15402:2324 2:N:0:10
GGACTACAGGGGTATCTAATCCTGTTCGCTACCCATGCTTTCGAGCCTCAGCGTCAGTTTCAGTCCAGAAAGCCGCCTTCGCCACTGGTGTTCCTACCGATCTCTACGCATTTCACCGCTACACTAGGAATTCTCCTTTCCTCTCCTGCACTCTAGATATCCAGTTTGGAATGCAGCACCCAGGTTAAGCCCGGGTATTTCACATCTCACTTAAAAGTCCGCCTCCGCTCCCTTTACGCCCAGTAAATCCGGACAACGCTCGCCACCTACGTATTACCGCGGCTGCTGGCACGTATTTAGC
+
CCCCCGGGGGGGGDGGGGFGGGGEFGGGGGGGGGGGGGGFGGGGFGGGGGGGGGGGDFGGFGGGGGGGGGGGGGGGGGGD@FGGGGGGGGGGGGGFGGGGGGGGFFFFFGGGFGFGGGGGGGGGGFGGGFFGGEGFGGGGGGG7FGG?FFGF:D+<=DAFBFFGGGGGGFGGFEBGGFGGGDF<FFGFFGGFCE>CDGGGGCGFCF?A5CEG=A,1=BFG9DD5(28:=D>D2@>C<@G=F;66+797CGGFD@0=F9;:?>G>*AC????:4:?A>F14(31(,()).8:702(/)*-0:
@M03364:396:000000000-C9LGT:1:1101:8831:2340 2:N:0:10
GGACTACTGGGGTTTCTAATCCTGTTCGCTCCCCACGCTTTCGCTCCTCAGCGTCAGTAACGGCCCAGAGACCTGCCTTCGCCATTGGTGTTCTTCCCGATATCTACACATTCCACCGTTACACCGGGAATTCCAGTCTCCCCTACCGCACTCAAGCCCGCCCGTACCCGGCGCGGATCCACCGTTGAGCGATGGACTTTCACACCGGACGCGACGAACCGCCTACGAGCCCTTTACGCCCAATAAATCCGGATAACGCTTGCACCCTACGTATTACCGCGGCTGTCGGCACGTGTTTAGC
+
CCCCCGGGGGGGGGGGGGGGGGGGGGGGGGGGGGGGGGGGGGGGGGGG8FGGGGGGGGGGGGGGGGGGCGEFGGGGGGGGGGGGG9FGGGGGGFFEGGGGGGGGEGGCGGGG9EDFFGGGGGGGGDGGGEGFGGG?EGFGGGGFGG8+8?EBGFFFGFGGGGEDFGGEGE58@F@G*8EG68;FGE*4AE*9*:C*7EGGGEGCDEFFBD3:0.1-7(?5(>;?(24)4C;B14):><EEE1(4?<2<FGG(((()1,4:?2*,9C53733(,639><:9>9;(((,-(3(9?:(7>)):C
@M03364:396:000000000-C9LGT:1:1101:22512:2367 2:N:0:10
GGACTACTGGGGTATCTAATCCTGTTCGATCCCCACGCTTTCGTGCCTCAGCGTCAATAGCGGATTTGTGAGATGCCTTCGCAATCGGTGTTCTGAGTGATATCTATGCATTTCACCGCTACACCACTCATTCCTCCCACAGCATCCGCATTCCAGCCTAACAGTATCAACGGCACTTTCCGGGTTGAGCCCGGGCCTTTCACCGCTGACTTGCTAAGCCGCCTACGCACCCTTTGAACCCACTGAATCCGGATCACGCTTGCATCCTCCGTATTCCCGCGGCTGCTGGCACGGCGTCAGC
+
CCCCCGGGGGGGGGGGGGAGGGGGGGGGGFGGGGGGGGGGGGGGGGGGGGGGGGGG:EFGGGGDGG9FFGGGCFGGGGGFGGGGGGGGFGGGGFGGGGGFGGGGGGGGGGGGGGGGGGGGGGGGGGGGGGGGGGGGG7DGGGFBFGGGGFGFGFF?DGGGGGFGGFGGGGGGFGFGGFGGGGGGGG7=C<DD>EGGGGFGGEFFGFFFBGFGF6,5BBGGFD97;B;B;59:=1=)97EGGD(()3.)@GC0(89:F1<FF?E8:CF?<?98,2:66@:B99;9BB0,4?1<29,)0),99
@M03364:396:000000000-C9LGT:1:1101:12026:2372 2:N:0:10
GGACTACTCGGGTATCTAATCCTGTTCGCTCCCCACGCTTTCGCTCCTCAGCGTCAGTAACGGCCCAGAGACCTGCCTTCGCCATTGGTGTTCTTCCCGATATCTACACATTCCACCGTTACACCGGGAATTCCAGTCTCCCCTACCGCACTCAAGCCCGCCCGTACCCGGCGCGGATCCACCGTTAAGCGATGGACTTTCACACCGGACGCGACGAACCGCCTACGAGCCCTTTACGCCCAATAAATCCGGATCACGCTTGCACCCTACGTATTACCGCGGCTGCTGGCACGCAGTCAGC
+
CCCCCGGGGGGGGGGGGGGGGGGGGGGGGGGGGGGGGGGGGGGGGGGGGGGGGGGGGGGGGGGGGGGGGGGGGGGGGGGGGGGGGGGGGGGGGGGGGGGGGGGGGGGGGGGGGGGGGGGDGGGGGGGGGGGGGGGAFGGGGFCFGGGGGFGFGFGFGGGGGEDGGGGGGGGGEGBGE?EFCFGEGGF6FGCDGGG?FGGFGFGFGFFFFGFGB)14DFGGFGFB0;<)->9BFFDFF?GGGB0:)594BFG>BB(25-.4(483>FC:041,).,-4<<1>;B;>:223:7<6((08)6DF
@M03364:396:000000000-C9LGT:1:1101:22344:2372 2:N:0:10
GGACTACCGGGGTATCTAATCCTGTTTGCTCCCCACGCTTTCGAGCCTCAGCGTCAGTTACAGTCCAGAGAATCGCCTTCGCTACTGGTGTTCCTCCTAATATCTACGCATTTCACCGCTACACTAGGAATTCCACTCTCCTCTCCTGCACTCAAGTCTCACAGTTTCAAAATCTTACTACGGGTACGCCCTAGCCTTTCACGCCTACGTTAATCAACCACCTCCTCCACCTTTACGCCCCCAACATCCGCATACGCGCTGCCCCCTACTCTTTACTCCGCCGCCTGGCCCACAGTTTCCC
+
-<,B,CF<++6@@,E<6@;F@,,;E<<,CF,CC@,6@B7CFF7,,,@;C,;66B6C@E6CEAA9CFF<FGF<EGFCC@@FDE8@C=F=FFEGGC,5,A9??BD?DC9B7E@EBDCBEGGGGGFGCEFFGEE,CEA,,A?8E8DF6ED8,;FD,)=5C,@=,>@=DGA9A,,,+,2+=+,@,=C+4?,1<++3+1,4+6@,@;,00**0)0)4-+,*4)<;5<(((2-)0;:73=**/(*=*((4)43)28<1(3)()(-(-(2,1/)(.,)-).)))2(((4401,(4011(((.9**)*2
@M03364:396:000000000-C9LGT:1:1101:21348:2373 2:N:0:10
GGACTACCGGGGTTTCTAATCCTGTTCGCTACCCATGCTTTCGAGCCTCAGCGTCAGTTGCAGACCAGAGAGCCGCCTTCGCCACTGGTGTTCTTCCATATATCTACGCATTCCACCGCTACACATGGAGTTCCACTCTCCTCTTCTGCACTCAAGAAAAACAGTTTCCGATGCAGTTCCCCGGTTAAGCCGAGGTCTTTCACATTAGACTTATTTTTCCGCCTGCGCTCGCTTTACGCCCCATAAAACCGGACAACGCTTGCCACCTCCGTATTCCCGCGGCCGCTGGCCCTTATTTGAC
+
CCCCCGGGGGGGGGGGGGGGGGGGGGGGGGCGGGGCFGGGGGGCGGGGGG8FFGGGEFGGGGGFFGGGFFFFGGGGGGGGGGGGGGGGEGGGGEGGGGGGGGGGGGGGGGGGAGGGGGGGGGCG,9EF<DFGFGGGG8FFGGGDGGGFGFGFGFGF:3D8@FFGGGGGGGGDBGFGGFGG,@D:CE@AFFG5*=?1*?>CGEGF:4=64:?CE81>=;FG2DF588>>7C6;;?<<>(;=*(-378))057;(490>3611158*<72(.48:2.)-2332(2(-(((4:21((.*1*)*2
@M03364:396:000000000-C9LGT:1:1101:18152:2374 2:N:0:10
GGACTACCCGGGTATCTAATCCTGTTCGCTCCCCACGCTTTCGCTCCTCAGCGTCAGTAACGGCCCAGAGACCTGCCTTCGCCATTGGTGTTCTTCCCGATATCTACACATTCCACCGTTACACCGGGAATTCCAGTCTCCCCTACCGCACTCAAGCCCGCCCGTACCCGGCGCGGATCCACCGTTAAGCGATGGACTTTCACACCGGACGCGACGAACCGCCTACGAGCCCTTTACGCCCACTAAATCCGGATAACGCTTGCACCCTCCGGAGTACCGCCGCTGCTGGCACGTGTTCGGC
+
CCCCCGGGGGGGGGGGGGFGGGGGGGGGGGGGGGGGGGGGGGGGGGGFGGGGGGGGGGGGGGGGGGGGGGGGGGGGGGGGGGGGGGGGFFGGGGGFGGGGGGGGCFGGGGGGGGGFGGFDGGGGGGGGDGGGGGAFGGGGGGGFGGGD6@GFG<=@@DGGGGFGGGGGGGGGFGFG*5CFC+84;C*6ACGGGGGGGFGCFEGFGFFFFGF5()11)9EGFD>:?82)179?20:<<?GGG<(,)5:<=DDB6<1-939:(0*3=?D6((((((-(.3(((-4(124046(54.())/-17
@M03364:396:000000000-C9LGT:1:1101:17677:2384 2:N:0:10
GGACTACTCGGGTTTCTAATCCTGTTTGCTCCCCACGCTTTCGAGCCTCAGCGTCAGTCATCGTCCAGCAAGCCGCCTTCGCCGCTGGTGTTCTTCCTAATATCTACGCATTTCACCGCTACACTAGGAATTCCACTTGCCTCTCCGATACTCTAGTCCTACAGTTTCAAATGCAGTCCCGGGGTTGAGCCCCGGGCTTTCACTTCTGACTTTCCTGGCCACCTGCGCCCCCTTTACACCCAGTAAATCCGGATAACGCTTGCACCCTACGTCTTCCCGCGGCTGCTGGCACGTCTTTAGC
+
CCCCCGGGGGGGGGGGGGGGGGGGGGGGGGGGGGGGGGGGGGGGGGGGGGGGGGGGGGGGGGGGGGGGGGGGGGGGGGGGGGGGGGGGFFGGGGGGGGGGGGGGGGGGGGGGGGGGGGGGGGGGGGGGFGGGGGGGGEFGGGGFGGG=EBGEGFGFCEGGCGFGGGGGG8FGFGFGGFGGEGGEGEFCFGGGGGGGGGGGGFGFGFFEEGFG*B>@GFGGFGFF@C>F;C>F@FF)9<GGGB<F*6).@GD(-4(6??FFF<8>G?*43?B?(4:).;:910>9>60.4?(5(4(08/);:
@M03364:396:000000000-C9LGT:1:1101:19612:2390 2:N:0:10
GGACTACTCGGGTTTCTAATCCTGTTTGCTCCCCACGCTTTCGTGCCTCAGTGTCAGTTACAGTCCAGAAAGCCGCCTTCGCTACTGGTGTTCCTCCTAATATCTACGCATTCCACCGCTACACATGGAGTTCCACTCTCCTCTTCTGCACTCAAGAAAAACAGTTTCCGATGCAGTTCCTCGGTTAAGCCGAGGGCTTTCACATTAGACTTATTTTTCCGCCTGCGCTCGCTTTACGCCCAATAAATCCGGACAACGCTTGCCCCCTACGTATTCCCGCGGCTGTTGGCACGTGTTTAGC
+
CCCCCGGGGGGGGGGGGGFFGGGFGEGGGGGGGGGGGGGGGGGGGGGGGGGGGGGGGFGGGGGFGEFGGGGGGGGGGGGGGGGGGGGGCFGGGGGGGGGGGGGCFGFGGGGGGGFGGGGGGGGGCGGGGGGGGGGGGGFGGGDFDFGGGFF=:D6DC@EDCFDFFFEAGGGEBFEGFFGGEFG>EGCEFF?DCC8E5CFGG5CECAF51=*DEC77FC@C=D=A=,8565>2;6?4>FGCG;089<)13993/:66>9>?B4@208C401,:252).+,4(-466()4:22224(0)).:*
@M03364:396:000000000-C9LGT:1:1101:14742:2390 2:N:0:10
GGACTACTCGGGTATCTAATCCTGTTCGCTCCCCACGCTTTCGCTCCTCAGCGTCAGTAACGGCCCAGAGACCTGCCTTCGCCATTGGTGTTCTTCCCGATATCTACACATTCCACCGTTACACCGGGAATTCCAGTCTCCCCTACCGCACTCACGCCCGCCCGTACCCGGCGCGGATCCACCGTTAAGCTATGGACTTTCACACCGGACGCTAAGAACCGCCTACGAGCCCTTTACGCCCAATAAATCCGGAACACGCTTGCACCCTACGTATTCCCGCGGCTGCTGGCACGTATTTGGC
+
CCCCCGGGGGGGGDFGGGGGGGGGGGGGGGGGGGGGGGGGGGGGGGGGGGGGGGGGGGGGGGGGGGGGGGGGGGFGGGGGGGGGGGGG<FGGGGGGGGGGGGDGEGGGGGGGGGGGGGGGGEGGF8EECFFFGGEFGGGGGGGFGGF@GEGAGF8?FFEGGGEGFGEGGGGGD>9DC>EGGGFC;A*6FG++3:CFGGFGGEGFG>8;>C6*(0*524CGFGFB?FF)437:0:?<FFGEG::16)).9FD14((.8,(4-,;4FG<(.20,.<0)-<:633(2127,4:38148*0*)2*
@M03364:396:000000000-C9LGT:1:1101:13905:2394 2:N:0:10
GGACTACTGGGGTATCTAATCCTGTTCGCTCCCCACGCTTTCGCTCCTCAGCGTCAGTAACGGCCCAGAGACCTGCCTTCGCCATTGGTGTTCTTCCCGATATCTACACATTCCACCGTTACACCGGGAATTCCAGTCTCCCCTACCGCACTCAAGCCCGCCCGTACCCGGCGCGGAGCCACCGTTAAGCGATGGACTTTCACACCGGACGCGACGACCCGCCTACGAGCCCTTTACACCCAATAAATCCGGATCACGCTTGCACCCTACGTATTACCGCTGCTGCTTGCCCGGGTGTGGC
+
CCCCCCFEEEFGEFFFGGDFFFGEFFFGGGGGGGGEGGGGGGGGEFG=FGGGGEGC:6CFEGGDFGDGGGGGDEDGGGFFDFGFCFGG<FGGFFGEGGEGGGGGFBFFGGGGGGGGG@FCEFFGGGCGGGFGGGFDFD8FEFG5?FG+BDFBB8+0C=DCEG>GFCCCCEEGAEAGD)?E6EF*=C*6ABCDGGGFFCGGFCFEGF>(-CB*-):1C(:2()4-1*4)-)21(.5-6)<AE(8?).).9CC9:<;7F6?6,:C)9E53(4(()-.).346(,4))54))(()((().)(1*
@M03364:396:000000000-C9LGT:1:1101:21443:2402 2:N:0:10
GGACTACTGGGGTTTCTAATCCTGTTCGCTCCCCACGCTTTCGCTCCTCAGCGTCAGTAACGGCCCAGAGACCTGCCTTCGCCATTGGTGTTCTTCCCGATATCTACACATTCCACCGTTACACCGGGAATTCCAGTCTCCCCTACCGCACTCAAGCCCGCCCGTACCCGGCGCGGATCCACCGTTAAGCGATGGACTTTCACACCGGACGCGCCGAACCGCCTACGAGCCCTTTACGCCCAATCAATCCGGATAACGCTTGCACCCTACGTATTACCGCGGCTGCTGGCACGTAGTCAGC
+
CCCCCGGGGGGGGGGGGGGGGGGGGGGGGGGGGGGGGGGGGGGGGGGGGGGGGGGGGGGGGGGGGGGGGGGGGGGGGGGGGGGGGGGGFGGGGGGGGGGGGGGGGGGGGGGGGGFGGGGGGGGGGGGGGGGGGGGDGFCGG?66DFGDEEGFF=FFGGFGGGBDGGGGGGGGFG9DEEG?CGGDGG*:=FC3>E8CFGG7?CGE<::49D9G67*4C4EG>GFF?C?5834??BF<B:CEG61B).)-9DC>??6<*(-446F2CCG??6:45A>)6C39429((-3::?B>:(.))*-*0
@M03364:396:000000000-C9LGT:1:1101:10027:2412 2:N:0:10
GGACTACTGGGGTATCTAATCCTGTTCGCTCCCCACGCTTTCGCTCCTCAGCGTCAGTAACGGCCCAGAGACCTGCCTTCGCCATTGGTGTTCTTCCCGATATCTACACATTCCACCGTTACACCGGGAATTCCAGTCTCCCCTACCGCACTCAAGCCCGCCCGTACCCGGCGCGGATCCACCGTTAAGCGATGGACTTTCACACCGGACGCGACGAACCGCCTACGAGCCCTTTACGCCCAATAAATCCGGATAACGCTTGCACCCTACGTATTTCCGCGGCTGCTGGCCCGTAGGTAGC
+
CCCCCGGGGGGGGDFGGG<FGGGGGGGGGGGGGGGGGGGGGGGGGGGGGGGGGGGGCFGGGGGGGGGGGGGGGGGGGGGGGGGGGGGGGGGGGGFGFGGGGGGGFGGGGGGGGGGGGGFGGGFGFGGGGGGGGGGFGGGGGGGFGGGGGEGFFDC5FGGGEEDGGGGGGGGGDGFG5;EGCEGCFGC=AECGF7ACCFEGFCFEFFF09GBD;):474CGFGF:?C:)49>67:?241EEGF::F2A<FFD>((()1,18:?E?GGGF?B2.,68).3,,-4;9(-,)5((-77,)09)27
@M03364:396:000000000-C9LGT:1:1101:8099:2413 2:N:0:10
GGACTACTCGGGTATCTAATCCTGTTTGCTCCCCACGCTTTCGAGCCTCAGCGTCAGTTACAGTCCAGAGAAGCGCCTTCGCCACTGGTGTTCTTCCTAATCTCTACGCATTTCACCGCTACACTAGGAATTCTCCTTTCCTCTCCTGCACTCTAGATATCCAGTTTGGAATGCAGCACCCAGGTTAAGCCCGGGTATTTCACATCCCACTTAAATATCCACCTACGCTCCCTTTCCGCCCAGTAAATCCGGACAACGCTTGCCACCTCCGTATTCCCGCGGCTGCTGGCACGTACTTAGC
+
CCCCCGGGGGGGGGGGGGGFGGGGGGGGGGGGGGGGGGGGGGDGGEGGGGGGGGGGCGGGGFGGGGGGFGFFFGGDFGGGGGGGGGGFGGGGGGGGGGGGGGGFFGFGGGGGGGGGGGGGGFGGGGGGFEGFGFG<EFFGGGFFGGGGGFGDE6?D,EDFFFFGGGGGGFGGFGFGGFGGGDFGGGCDFC8CGG67>FFFFFGEGFFC);CE@87;+7EG*;@5=6:9);@F2>3*02CFG@F3;)56CCD00:(6A2@6/,;=+<74(.43(4>)6+36669FFF:2:B:2((().*):0
@M03364:396:000000000-C9LGT:1:1101:21728:2433 2:N:0:10
GGACTACAAGGGTATCTAATCCTGTTCGCTCCCCTAGCTTTCGCGCCTCAGCGTCAGTCGTGGCCCAGAAGGCCGCCTTCGCCACCGGTGTTCTTCCCGATATCTACACATTCCACCGTTACACCGGGAATTCCAGTCTCCCCTACCGCACTCAGGCCCGCCCGTACCCGGCGCGGATCCACCGTTAAGCGATGGACTTTCACACCGGACGCGACGAACCGCCTACGAGCCCTTTACGCCCAATAAATCCGGATAACGCTTGCACCCTACTTATTACCGCGGCTGCTGGCACGTAGTCTGC
+
CCCCCGGGGGGGGGGGGGGGGGGEGFGGGEGGGGGGGGGGGGGGGGGGGGGGGGGGGGGGGGGGGGGGFGGGGGDEGGGGGGGGGGGGFGGGGGGGFGGGGGGGGGGGGGGGCFGGGGGGGGGGGGGGGGGGGGG9EAFGGGGFFGGECEGAGC+:ECGGGGFGG8EGGGEEDGBG5;GGCGG<BEG?F?=>GGEGGGGGGFGFGFF((9(C4)1-56EG9C>B:8()4<>F:?F<A?GGG(4(0.6)9C963(34?(43:(*)2AD?<B26)--).A:677920(,).4(.4.()0*)2:
@M03364:396:000000000-C9LGT:1:1101:8555:2450 2:N:0:10
GGACTACAAGGGTTTCTAATCCCGTTCGCTACCCTGGCTTTCGCATCTCAGCGTCAGACACAGTCCAGAAAGGCGCCTTCGCCACTGGTGTTCCTCCCAATATCTACGCATTTCACCGCTACACTGGGAATTCCCCTCTCCTCTCCTGCACTCAAGTCTTCCAGTATCCAGAGCCATACGGGGTTGAGCCCCGCATTTTCACTCCGGACTTAGACAACCGCCTACCTGCTCTTTACGCCCAATACTTCCGAGCAACCCCCGCCCCCTACGTTTTACCCCCGCCGCTTGCCGCTACGTCGCC
+
CCCCCGGGGGGGGFGGGGGGGGGGFFGDCFFGGGFGGGGFFGGGCFGFFGEGGGGGC,;EFGGFGGGGGGGGGGGGGGGGGGGDGGGGEBFGFFCEFGDGEFFCEGFCCGGG@FGGFCEG+@EEEFFFAFAFCFFD?+=FFGFFGFB4DDFD=)=DCACDDG78CEFCGF?FFGFGG?F?+@C@:+<@ABGGGGE*@EGC?E@BF4@@@C@G*4,/;5:=9<2((2.2(*/))1)16?CC*38E43?EFC*((4(.)((((4:(7:)4(,4(4<)25+2(--,1((-4<((,44(08)(19
@M03364:396:000000000-C9LGT:1:1101:21818:2468 2:N:0:10
GGACTACCCGGGTTTCTAATCCTATTCGCTCCCCACGCTTTCGCTCCTCAGCGTCACTGACGGCCCAGAGACCTGCCTTCGCCATCGGTGTTCTTCCCGATATCTACACATTCCACCGTTACACCGGGAATTCCAGTCCCCCCTACCCCACGCAGGCCCGCCCGTACCCGGCCCGGAGCCACCGTTAAGCGGTGGACTTTCCCCCCGCACTCGACGACCCGCCTACGTGCCCCTTACGCCCACTAATTCCTACGCGCCCTTGCACCCGACCAATTTCTCGCCGTTCTTGCACGTACTTGGC
+
ACCC8FGF<CCF+B;CFG9@EEC,C,<E@:C@FEGG@F:@DF7C7E+;EFGEGGGG,CE,EFEECGC,,C<EF,4CFFFFFGG:B,B,BFG:FF9,5E=+44+?=,?,94BFD9,CA+>++B=FGE7BFED@FC,,3A+A6@+<D8D,@5<)+1+*@CC*3FBDFCEE6@*=)<//2)*2+0**3C*,1,*)::?*23:E+)3.9051(9(2,)*()(2:(94(4*()(1,.(-.:8(/::?BF08)59C0),(,(8(,(,(2)20*-(((((.)).+61(-,,((().<77(,..)9)70
@M03364:396:000000000-C9LGT:1:1101:18337:2506 2:N:0:10
GGACTACAGGGGTATCTAATCCTGTTCGCTACCCATGCTTTCGAGCCTCAGCGTCAGTTGCAGACCAGAGAGCCGCCTTCGCCACTGGTGTTCTTCCATATATCTACGCATTCCACCGCTACACATGGAGTTCCACTCTCCTCTTCTGCACTCAAGAAGGACAGTTTCCGAAGCCGTTCCCCGGTTAAGCCGGGGGCTTTCACATTAGACTTATTTTTCCGCCTGCGCTCGCTTTACGCCCAATAAATCCGGACCACGCTTGCCACCTACGTATTCCCGCCGCCGTAGGCCCGTAGTTAGC
+
CCCCCGGGGGGGGGGGGGGGGGGFGGGGGGGGGGGGGGGGGGGGGGGGGGFGGGGGGFGGGGGFGGGGGGGGGGGGGGGGGGFGGGGGCFGCFEGGGFGFFGGCGGGGGGGGGFFFGGGGGGGGGGGGGGGFGGGGGFGGGFGFGGGFGFGB=DGFGCDGGGFGFGGGGGGDB7)=ABGGGFC@EG>AFCGGGGGGGGGGGEGEDFFEFGFGFFCCFEGGDG<02=2B>DF>:??4>?GGC:<BFAAAF7)((((4F(,4??54*<D:>??B>A:2)3,-(4((4,((,)48>((00*.*0
@M03364:396:000000000-C9LGT:1:1101:22704:2518 2:N:0:10
GGACTACAAGGGTATCTAATCCTGTTTGCTCCCCACGCTTTCGAGCCTCAGCGTCAGTTACAGTCCAGAGAAGCGCCTTCGCCACTGGTGTTCTTCCTAATCTCTACGCATTTCACCGCTACACTAGGAATTCCCTTCTCCTCTCCTGCACTCTAGACTTCCAGTTTGAAATGCAGCACTCAGGTTAAGCCCGAGTATTTCACATCTCACTTAACAATCCGCCTACGCTCCCTTTACGCCCAGTAAATCCGGACAACGCTCGCCCCCTACGTTTTCCCGCGGCTGCTGGCACGTCGTCAGC
+
CCCCCGGGGGGGGGGGGGGGGGGGGGGGGGGGGGGGGGGGGGGFGGGGGGGGGGGGGGGGGGGGGGGGGGGGGGGGGGGGGGGGGGGGFGGGFFGGFGGGGGGFGGGGGGGGGFGGGGGGGGGGGGGGGGGGGGGGGGGGGGGFGGF=?FG5FDDF;DGGGGFGGGGGGGGGFGEGGFGGGFFGGG,:F<3=DGGGGGGCGCGFFFF7*=CG@A,;>CGGFGFFFF2?2@A4=E@EFFGGGF26+958CF36;@>DFB0/66B@*274866((.-))<:67471;4338<8?B:(.80,9>
@M03364:396:000000000-C9LGT:1:1101:17856:2537 2:N:0:10
GGACTACTAGGGTTTCTAATCCTGTTTGCTCCCCACGCTTTCGAGCCTCAGTGTCAGTTACAGTCCAGAAAGGCGCCTTCGCCACTGGTATTCTTCCTAATCTCTACGCATTTCACCGCTACACTAGGAATTCTCCTTTCCTCTCCTGCACTCTAGATATCCAGTTTGGAATGCAGCACCCAGGTTAAGCCCGAGTATTTCACATCCCACTTAAATATCCACCTACGCTCCCTTTACGCCCAGTAAATCCGGCCAACGCTTGCCCCCTACGTATTACCGCGGCTGCTGGCACGTATTTCGC
+
CCCCCGGGGGGGGGGGGG9EFGGGGGGGGFGGGGGGGGGGGGGGGGGGGGCFGGGGGEFGGGGGGGGGGGGGGGGGGGGGGGGGGGGGEEGGGGGGGFFGGGGG8FGGGGGG9FFGGGGGGGGGGGGGGGGGGGGGGGGGGGFFGGGGGFGEEE=B,EGGGGFGGGGGG=EFFA:FGFGGGGGFGGGEFD,@DEE:?EGGGECEGFF@EGCG5CFAE*EA5;CB5>8<);>4<EFEFF>CFFB6BC*9BFC5(69;FDFFFFFF*=<9;FD@<>?)6<2((,199??FFF:><:(*/*)21
@M03364:396:000000000-C9LGT:1:1101:21099:2584 2:N:0:10
GGACTACTCGGGTTTCTAATCCTGTTTGCTCCCCACGCTTTCGCGCCTCAGCGTCAGTTATCGTCCAGCAAGCCGCCTTCGCCACTGGTGTTCCTCCGTATATCTACGCATTTCACCGCTACACACGGAATTCCGCTTGCCTCTCCGACACTCAAGCCCGACAGTTTCAAATGCAGTTCATGGGTTGAGCCCATGGATTTCACATCTGACTTGCCGGCCCGCCTACGCGCCCTTTACACCCAGTAAATCCTGACAACGCTTGCCCCCTACGTACTCCCCCCGCTGCTTGCACGTATGCAGC
+
CCCCC8,F@CEGFEGGGGFFGG96CFEFEFGGGGGGGGGE<FGGEGC:FF,CFFGG@@,EFFG<FGGECEEF,CFBFEGFGEGEFFFF?BFCCFGA<F=FFG=,=EE<@8C=EFFGGEB=6@EEF=FCG>FGGGFDGGD3A+>5?FB8EB>)3)6:>+DE6+393,@DFFFCCCE+<8CF,EFFG*17ACGC77FCCF?CC7CC7)+*/=><*88/)(3>35;?<C1=9D>F9??2<<GGCB6(*)6)9D*7<>))799??18,**9(,3<?7(--5;(4((4104:.56)53((*)*.?4
@M03364:396:000000000-C9LGT:1:1101:6823:2589 2:N:0:10
GGACTACAGGGGTTTCTAATCCTGTTCGCTACCCATGCTTTCGAGCCTCAGCGTCAGGTGCAGACCAGAGAGCCGCCTTCGCCATTGGTGTTCTTCCCGATCTCTACACATTCCACCGTTACACCGGGAATTCCAGTCTCCCCTACCGCACTCCAGCCCGCCCGTACCCGGCGCACATCCCCCGTTAGGCGATGGACTTTCACGCCGGACGCGACAAACCGCCTACGCGCCCTCTACGCCCAGTAAATCCGGATCACGCTCGCACCCTACGTATTACCGCGGCAGCTGGCACGTTGTTAGC
+
CCCCCGFEFGGGC:FEFGGFFE<FFGGGGGDFGGG8EFGCFGG8ECGGFGGGEGGGG,FEFAEAFGGG<FFFCFEGGGGGGGGG7CB?FGGGGAFGGEF@F+DFFGGDGGGGCGC9F7ECGGGGG@FGFGGGGGG?;A+FGGGFF8F+@*@>FDFD8D6@BC5CF++@FG5E>>-*4+5C,=C<ED*()83/)2*02CGF9CG(>FF92C0:(5C()(;:,C;:18()4799>(3<BFGGG:(5/.69?FGFFB08?,(,-3*(1:DB:??(,6:2A<23131((48711:)(...)))2*
@M03364:396:000000000-C9LGT:1:1101:14430:2591 2:N:0:10
GGACTACTGGGGTTTCTAATCCTGTTTGCTCCCCACGCTTTCGAGCCTCAACGTCAGTTGCCGTCCAGTAAGCCGCCTTCGCCACCGGTGTTCCTCCTGATATCTACGCATTTCACCGCTCCACCGGAAATTCCCTCTGCCCCTACCTTACTCCAGCTTGGTAGTTTCCACCGCCTGTCCAGGGTTGAGCCCTGGGATTTGACGGCGACCTTACAAAGCCACCTACAGACGCTTTACGCCCAATCATTCCGGATAACGCTTGCATCCTCCGTCTTAACGCGGCTGCTGGCACCGCTTCTGC
+
CCCCCGF<FFFFECGGFGGGGGGGGGGGGFGGGGEGGG7,CFEEGGFGFFGGGGGGCFGGAECGGGCGDGGGCGEGGGCAFGGCFFFG+@BFFGGGGGFBADCFDGGGGGCCCGGFGGGDGGGGGGG7@FFFFFF<D>DFDDFDFFG,DFGD;)=D?FAFGFFGGCGGGGCF>FBDC<:9:8C77D@8CDFCFGGGDGFEFFG>C46@()67)20)268=(;;@136;;C9@4(4--8A:::125:><BC7><2:)6-7:?2E?7AC<A((((.())3((,46(112).8.)((-0)0)*0
@M03364:396:000000000-C9LGT:1:1101:12949:2594 2:N:0:10
GGACTACAGGGGTTTCTAATCCTGTTCGCTCCCCACGCTTTCGCTCCTCAGCGTCAGTAACGGCCCAGAGACCTGCCTTCGCCATTGGTGTTCTTCCCGATATCTACACATTCCACCGTTACACCGGGAATTCCAGTCTCCCCTACCGCACTCAAGCCCGCCCGTACCCGGCGCAGACCCACCGTTAAGCGATGGGCTTTCACACCGGACGCGACGAACCGCCTACGAGCCCTTTACGCCCAATGATTCCGGACCACGCTTGCACCCTACGTCTTACCGCGGCTGCTGGCCCGCCGTCAGC
+
CCCCCGGGGGGGGGGGGGAGGGGGGGGGGGGGGGGGGGGGGGGGGGGGGGGGGGGGGGGGGGGGGGGGGGFGGGGGGGGGGGG>FGGGFGGGGGGGGGGGGGGGGGGGGGGGGGGGGGGGGGGGGGGGEGAFGGGFGEDGGFEFFGG>GEG)80??EEEGGGEGGGGGGGGGFGFGGFFG,;D@FE@=FFCGGGGF73=CFEG3FDBB;G6CB5E3>(*>6C;1181<?D9?:?7-448EG?BB:).6FGG>01(4F131-8A2CFD:(213(.3463,4(2499:4)5:((((()0)-12
@M03364:396:000000000-C9LGT:1:1101:23911:2617 2:N:0:10
GGACTACCAGGGTTTCTAATCCCATTTGCTCCCCTAGCTTTCGTCTCTCAGTGTCAGTGTCGGCCCAGCAGAGTGCTTTCGCCGTTGGTGTTCTTTCCGATCTCAATGCATTTCACCGCTCCACCGGAAATTCCCTCTGCCCCTACCGTACTCCAGCTTGGTAGTTTCCACCGCCTGTCCAGGGTTGAGCCCTGGGATTTGACGGCGGACTTGACAAGCCACCTACAGACGCTTTACGCCCAATCATTCCGGATACCGCTGTCATCCTCTGTCTTACCGCCGCTGCCGGCCCAGATTTCGC
+
CCCCCGGGGGGGFCEGGGAFFGGDFGGGGGGGGGGGGGGGGGGGGFGGGEFGGGGGFGGGGGGGGGGGGGFFGFGGGCGGGGGGCGGG8@FGGGGCDFGCEGGGDEFGGGGGGGGGGGGGGGGGGGGGGGGGGGGGFFFGGGGFGGGEGFGFADFFGGEFGG7DEFGGGGGGFGFGE9DF:A6@DGC=5DDF0CCFDGFGGEGAGFB>(:1C<6547=GG@F@FF?(0)C>>(63.6;EEGB:8F2)69C46((-4)4;F(4<)*30)4)5>2.:<9<64(2(,4(((-4(4(1(09*)*1
@M03364:396:000000000-C9LGT:1:1101:23830:2618 2:N:0:10
GGACTACAGGGGTTTCTAATCCTGTTCGCTCCCCACGCTTTCGCTCCTCAGCGTCAGTAACGGCCCAGAGACCTGCCTTCGCCATTGGTGTTCTTCCCGATATCTACACATTCCACCGTTACACCGGGAATTCCAGTCTCCCCTACCGCACTCAAGCCCGCCCGTACCCGGCGCGGATCCACCGTTAAGCGATGGACTTTCACACCGGCCGCGACGAACCGCCTCCGAGCCCTTTACGCCCATCAAATCCGGATAACGCTTGCACCCTACGTATTACCGCGGCTGCTGGCCCGTCTTTCGC
+
CCCCCGGGGGGGBFGGGGGGGGGGGGGGGGGGGGGGGGGGGGGGGGGGGGGGGGGGGGFGGGGGGGGGGGGGGGGGGGGGGGGGGGGGFGGGGGGGGGGGGGEGGGGGGGGGGGFGGGGGGGGGGEGGGGGGGGGFGGGGGGGFGGG6CDGAGDFFFGFECGEGEEGGGGGGEC>GEEGG?FF7CE*:;E5DGEEGFGFGGFGFGFF9(92E(.:7>>GGFG9?(27:1D>FFF:260CCGF((*.449FC>(3:)*49<(3C37CG(44:.)68)6A31209;>:4)5:(4>((.0*)/9
@M03364:396:000000000-C9LGT:1:1101:11986:2634 2:N:0:10
GGACTACTGGGGTATCTAATCCCGTTTGCTCCCCTGGCTTTCGCGCCTCAGCGTCAGTTGTCGTCCAGAAAGCCGCTTTCGCCACTGGTGTTCCTCCTAATATCTACGCATTTCACCGCTACACTAGGAATTCCGCTTTCCTCTCCGATACTCTAGCATCGCAGTTTCGGTCGCCTCACGGCGGTAAGCCCCGCACTTTTAAGACCGACTTAAGACGCCGCCTGCGCGCCCCTTACGCCCCATACTTCCGATTAACCGTTGCCCCCCCTCGTTTACCCGCGCCGCTTGCCACAGATTCGCC
+
CCCCCGGGGGGGGFGGGGGGGGGGGGGGGGGGGG8@FGGGGGGFGGGGGGGGGGGGGGFD6FGFGGGGGFGGGGGG:FGGGGGGG@FFFGGGGFFGGGFGGFFGGFGGGGGGGGGGGGGGGGGGGGGGGGGGGGGGG@8EFDEBFFC8>@CDFEGFF,E?CFEGGGGGGGDE*C0+4;DF>*31=4C>AGGGG=3:5CFGF@9C=A8(()/1)0+3>0?76<(,.*,0(96(47)4-2EE*8(,))56=*1,-4))*((--(+5DG5(-(-((,().+(,-(((,(-42().(.(*1*(19
@M03364:396:000000000-C9LGT:1:1101:6737:2677 2:N:0:10
GGACTACCAGGGTTTCTAATCCTGTTCGCTCCCCCAGCTTTCGCGCCTCAGCGTCAGTGGTGGCCCAGAAGGCCGCCTTCGCCACCGGTGTTCTTCCCGATATCTGCGCATTCCACCGCTACACCGGGAATTCCGCCTTCCCCTACCACACTCTAGCCCGCCGGTATCGGAGGCTCGCCGGGTTTGAGCCCCGGGCTTTTACCTCCGACCTAACGGGCCGCCTACCCCCCCTTTCCGCCCCCTGACTCCGTCTCACGATCTCCCCCCACGTCTTTCCCCGGCCGCTTGCACGTAGTTTGCC
+
CCCCCGGGGGGGEFGGGGGFGGGGGGGGGGGGGGGGGGGGGGGGGGGGGGFGGGGGCCFEFGGGGFGGGFGGGGGGGGGGGGGGGGGGGGGGGGGGGGGEF+BFGGGDG7FFFFGGGEDG8FDGGBCC:=FGGFFGGGCFGGGFCGGCGFGFF*?<FFFGGGEGG7CG5:>E;C9D*?EGE8)1**,66?=C)58=9CGGG80)2>)(,/(<2:*2>9E57D:04*(.-),(4:)-(4:E*(4-)()./17(.(6A5((((.34D*)360((.1)64+.(4(-7;0(-4),((.(0/*)2:
@M03364:396:000000000-C9LGT:1:1101:23684:2678 2:N:0:10
GGACTACTAGGGTATCTAATCCTGTTCGCTACCCATGCTTTCGAGCCTCAGCGTCAGTTGCAGACCAGAGAGCCGCCTTCGCCACTGGTGTTCTTCCATATATCTACGCATTCCACCGCTACACATGGAGTTCCACTCTCCTCTTCTGCACTCAAGAAGGACAGTTTCCGATGCAGTTCCACGGTTGAGCCGTGGGCTTTCACATCAGACTTATCATTCCGCCTGCGCTCGCTTTACGCCCAATAAATCCGGACCACGCTTGCCCCCTACGTACTACCGCGGCTGCTGGCCAGTCTTCTGC
+
CCCCCGGGFGGGGGGGGGGFGGGDGGGGGGGGGGGGGGGGGGGGGGGGGGGGGGGGGFGGGGGGGGGGGGGGGGGGGGGGGGGGGFFF:FAFGFFGGGGGGGGGGGGGGGGGGGGFGGGDGGGGGGGG@FGGGGGGGGGGGGGFGGGFFFG5:8DD=EGGDG?FGFFGGDEGFGFGGFGGDFD@DGF=AFFD?CGGGGGGGFGFGFFF59BG*+>7C42BEGFFD89B=C2@F?@441CCGF6(07<?CGC0;9(4>8>?BBF3*AD>6?0.3(-).;44(4049?).21((-531**)22
@M03364:396:000000000-C9LGT:1:1101:17022:2701 2:N:0:10
GGACTACTCGGGTTTCTAATCCTGTTCGCTCCCCACGCTTTCGCTCCTCAGCGTCAGTAACGGCCCAGAGACCTGCCTTCGCCATTGGTGTTCTTCCCGATATCTACACATTCCACCGTTACACCGGGAATTCCAGTCTCCCCTACCGCACTCAAGCCCGCCCGTACCCGGCGCGGATCCACCGTTAAGCGATGGACTTTCACACCGGACGCGACGAACCGCCTACGAGCCCTTTACGCCCAGTAAAGCCGGACAACGCTCGCCACCTACGTATTACCGCGGCTGCTGGCACGTCGTTGGC
+
CCCCCGGGFGGGGGGGGGGGGGGGGGGGGGGGGGGGGGGGGGGGEGGGGGGGGGGGGFGGGGGGGGGGGGCGFGGGGGGGGGGEGGGGFGGGGGGGGGGGGGGGGGGGGGGGGGGGGGGGGGGGGGGGGGGGGGGFGCFCGGGFGGGGGEGFGFGFGGFGGGBGGGGGGGGGEGBGCBEGGCG<EE<1AE*/>=E6FGGGGEGFGFDF9G0=10:,14EG9C>20;3.47;:(42-5?EEG??,*6))*9>119>BF(7,49C>*;F0543,5<?94@46(4919:708(()3(()0)(*0
@M03364:396:000000000-C9LGT:1:1101:12542:2723 2:N:0:10
GGACTACCCGGGTTTCTAATCCTGTTCGCTCCCCACGCTTTCGCTCCTCAGCGTCAGTAACGGCCCAGAGACCTGCCTTCGCCATTGGTGTTCTTCCCGATATCTACACATTCCACCGTTACACCGGGAATTCCAGTCTCCCCTCCCGCACTCCAGCCCGCCCGTACCCGACGCGGATCCGCCGTTAAGCGATGGACTTTCACACCGGACGCAACGAGCCGCCTACGAGCCCTTTACGCCCAAAAATTCCGGATAACGCCCGCACCCTCCGTATTACCGCGGCTGCTGGCCCGTATTTAGC
+
CCCCCGG<EECEG,BFGFGGGGGGGGGGGGGGGGGGGGDGGGGGECGGGGFFGGGEGGGEFGGGGGGGEGG@FGGGFEF@FGGGEDFGFEGGFGGGF<?FEGGFGGG<EFGFAFDFGC,0CFGFFCCG7+B:BFC83C?DF6CF8>CEE@FA=8?FG:8@E:5?C8@EF>EC@C2D/6EF*;*=BEC2FG***28*;FFGGFF)7<:99D>C(7*4C(:E(>9B0;:.1D9?F22-:?GE:,-()((,/:C(,(4)934((-2(1?C?0<94(82)4<?>1096>B))8<(49;(.<F):C
@M03364:396:000000000-C9LGT:1:1101:21176:2727 2:N:0:10
GGACTACCGGGGTTTCTAATCCTGTTCGATACCCACGCTTTCGTGCATCAGTGTCAGTCACGGCCTGGCAGGCTGCCTTCGCGATCGGTGTTCTTCGTGATATCTATGCATTTCACCGCTACACCCCGCATTCCGCCTGCCCCGTACGTACTCAAGCTTCCCAGTTTCAACGGCAGTTCAATGGTTGAGCCACTGACTTTCACCGCTGACTTAAAAGGCCGCCTACGCGCGCTTTAAACCCAATAAATCCGGATAACGCTCGCACCCTCCGTATTCCCGCGGCCGCTTGCCCGGCTTTCGC
+
CCCCCGGGGGGGGGGGGGFEGGGGGGGGGGCEFGGGGGGCGGGFDGGGGGGFFGGGGFAFGEDGGG7C<6FGGGGGGGGFGGB7FFGG:FCFGG=FBFFEGGGGGGEFGGGGGGFEGGGGGGGG8++@EGGGGG8=EBDFGGG58CE6DF@C;*=ACFGGGGFCF@F93EDCBC>CGFEE,,=>GG*>4FD486C,?FGGG4B:4?D56FFG9++7:0:E(57<1??:(C(413:444FFGB?:)).6@</((-(6FFF(2(2()/13:8(4(3?94@,-(((4(2((-,(.39-)0/)99
@M03364:396:000000000-C9LGT:1:1101:6561:2734 2:N:0:10
GGACTACAAGGGTATCTAATCCTGTTCGCTCCCCACGCTTTCGCTCCTCAGCGTCAGTAACGGCCCAGAGACCTGCCTTCGCCATTGGTGTTCTTCCCGATATCTACACATTCCACCGTTACACCGGGAATTCCAGTCTCCCCTACCGCACTCAAGCCCGCCCGTACCCGGCGCGGATCCACCCTTAAGCGATGGACTTTCACACCGGACGCGACGAACCGCCTACGAGCCCTTTACGCCCAATAAATCCGGCTAACGCTTGCACCCTCCGTGTTACCGCGGCTGCATGCACGTCGTCCGC
+
CCCCCGGGGG?EF@FGGGCFGGG@FGGGGGGGGGGGGGGGGGGGGGGGGGEFCGGGFGGGGGGGGGGGGGGGGGGGGGGGDGG:CFGGGGGGGGGFGGGGG>BEEDGFGGGGGGGGGGGGGGFGGC7F::FEGGFCFGGGGF>FFGGGG>FFG<=?FDFGGGEGGEGGGDGGEE>C5?EFCCD*=CF48FGDFEC*CFFFF.?<CAD6(59G00C93(:E6/9B?C?>?D9?(3:)6:GGGB02:)54FC)3(((5?89?<?F)9CD4,-4?(.4):<:9(-(424().)5<(.()8)(19
@M03364:396:000000000-C9LGT:1:1101:17746:2738 2:N:0:10
GGACTACCGGGGTTTCTAATCCTGTTTGCTACCCACGCTTTCGAACCTCAGTGTCAATATGATGCCAGAAGGCTGCCTTCGCCATCGGTATTCCTCCAGATCTCTACGCATTTCACCGCTACACCTGGAATTCTACCTTCCTCTCACCTATTCTAGCCTAACAGTATCAGATGCAGTTCCCAGGTTAAGCCCGGGGATTTCACATCTGACTTATCAAGCCACCTACGCTCGCTTTACGCCCAGTAATTCCGATTCACGCTTGCACCCTCTGTCTTCCCGCGGCTGCTGGCCCAGGTTTCGC
+
CCCCCGGGGGGGGGGGGGGGGGGGGGGGGGGGGGGGGGGGGGGGGGGGGGGGGGGG<FGGFGGGGGGGGGGGGGGGGGGGGDGGGGGGFFFGGGGFGGGGGGGGGGGGGGGGGGGGGGGGGGGGG8FGGGGGGGGGGGGGGGGFGGGFDDEEGFGFCDFGCGFGGFAFAD@DDF5=DFGGG,=FFG<DFBFGGGGGDGGGGFGFGF;=AFEEF+D>C>FG);@B)6):94@BFFFFFFGGGF@E6)?7=DC(4;)1;12<?6F@GGD?F0)6)64):E1419;B1::?(((-(3(/**.1*
@M03364:396:000000000-C9LGT:1:1101:19925:2769 2:N:0:10
GGACTACTGGGGTTTCTAATCCTGTTCGATACCCGCGCTTTCGAGCTTAAGCGTCAGTAACGCTCCCGTCAGCTGCCTTCGCAATCGGCGTTCTTCGTCATATCTAAGCATTTCACCGCTACACGACAAATTCCGCCAACGTTGCGCGCACTCAAGACCGTCAGTTCGCGCTGCAGTGCAGAGGTTGAGCCTCTACATTTCACAACACGCTTGACAGCCGGCCTGTGCTCCCTTTAAACCCAATAAATCCGGATAACGCCCGGACCTTCCGTATTACCGCCGCGGCTGGCCCGGACTTAGC
+
CCCCCGGGGGGGGEGGGGGGFGGGGGGGGGGGGGGGGGGGGGGFGGGG<FAFGGGGGGGGGGGGGGGGGGGGGGGGGGGGGGGGGGGG+CFGGGGGGGGGGGGGG9AFGGGGGGGGGGGGGGGGGEGGGGGGGGGGGFGGGGGBGGDGGEGBFDCFFFGEBGFGGGGGGGGGFGBGFFGGC9CFFGGFFCGGGFGG7EEGGFGCGEFF1D;GF)<6C:CC6DF?63)9<DD?0<7<<AGGC,8<6)6:FGC9(41>FFF>FB:7DC*<?215(.44:A(((-6(3,(,,(,,31,)<*)20
@M03364:396:000000000-C9LGT:1:1101:19742:2802 2:N:0:10
GGACTACAGGGGTTTCTAATCCTGTTCGCTCCCCACGCTTTCGCTCCTCAGCGTCAGTAACGGCCCAGAGACCTGCCTTCGCCATTGGTGTTCTTCCCGATATCTACACATTCCACCGTTACACCGGGAATTCCAGTCTCCCCTACCGCACTCAAGCCCGCCCGTACCCGGCGCGGATCCACCGTTAAGCGATGGACTTTCACACCGGACGCGCCGAACCGCCTACGAGCCCTTTACGCCCACTAAATCCGGATAACGCTTGCACCCTACGTATTACCGCGGCTGCTGGCACGTACTTAGC
+
CCCCCFGFGGGGGGGGGGFGGGGFGGCGGGGGGGGGGGGGGGGGEGGGGGGGGGGGGGFCFGGGGGGGGGGGGGGGGGGGGDGG7EFGCFGGGGGGGGGGGGGGGGGGGGGGGGGGGGED8FGGGGGGGGGGGGCF@FDGFGGFDGF+>AGBFDGFFFFGGFDGGEGGGG>*@F9DCEGG6EFEGC@;FG=>D:=6<CFGGFGEDE>>(>9C1):-77E>9GFFFGF74C960<?9A?EEG:((643<FGG9:6(6?BFF::8<GFG6:B:<<B().<6>9;>6;?0:0:2<:4())*):?
@M03364:396:000000000-C9LGT:1:1101:17494:2832 2:N:0:10
GGACTACTGGGGTTTCTAATCCCGTTTGCTCCCCTGGCTTTCGCGCCTCAGCGTCAGTTGTCGTCCAGAAAGCCGCTTTCGCCACTGGTGTTCCTCCTAATATCTACGCATTTCACCGCTACACTAGGAATTCCGCTTTCCTCTCCGATACTCTAGCATCGCAGTTTCGGTCCCCTCACGGGGTTAAGCCCCGCACTTTTAAGACCGACTTACCACGCCGCCTGCCCGCCCTTTCCGCCCCATACTTCCGTCCCACGCTTGCCCCCTACGTCTTACCCCCGCCGCTGGCCCGTAGTTCGCC
+
C9CCCGGGFFGFGGGGGGGGGGFBFEGGGGGGGGGGGGGGGGDGGGGGGGC@FGGGGFGGGGGGGGGG9FFGGGGGGGGGGGGGGGGD6FGGGCGEGGFGGFGFGGGGGGGGGGGGGGGCEGGGDDGFGFGEGGGGGCDFGGGFFGG6BAFFGBDFDCFGBFEGGGFGGGGGFGFCEFC>EDC@EF,:BFCCCE=EDGFGC=B;DFF;FGD?<)+6/3F*1C(0(*.)2>>(4:42::CE*(,().)5?D9(-,-487(4(4C)>>3::(,((,)-5+4(4;0((((,4(423((0=6(9D
@M03364:396:000000000-C9LGT:1:1101:14855:2839 2:N:0:10
GGACTACAGGGGTATCTAATCCTGTTCGCTCCCCACGCTTTCGCTCCTCAGCGTCAGTAACGGCCCAGAGACCTGCCTTCGCCATTGGTGTTCTTCCCGATATCTACACATTCCACCGTTACACCGGGAATTCCAGTCTCCCCTACCGCACTCCAGCCCGCCCGTACCCGACGCGGATCCACCGTTAAGCGATGGACTTTCACACCGGACGCGACGAACCGCCTACGAGCCCTTTACGCCCAATAATTCCGGGTCACGCTCGCACCCTACGTATTACCGCGGCTGCCTGCCCGTCGTTCGC
+
CCCCCGGGGGGGGGGGGGGGGGGGGGGGGGGGGGGGGGGGGGGGGGGGGGGGGGGGGGGGGGGGGGGGDGEFGFFGGGGGGGGGGCFGGGGGGGGGGGGGDGGGFGGGGGGGGGGGGGGGGGGGGGGGGGGGGGGGEG9DFGGFGGGGGFGFGFGFGGGGGGFGGGGEGGGG?EAC=?EG=FFFFG7=FF8:DGGDGGGGG3F);:B@9GBG9)2-9(?E6DBBBF?34DBF(8BAF?GGGF:?))6AFGGF(4(3?<???9:2DEC??FB7)6:).<1999>(((().2(3:(())..9<
@M03364:396:000000000-C9LGT:1:1101:24390:2856 2:N:0:10
GGACTACTCGGGTATCTAATCCTGTTTGCTCCCCACGCTTTCGAGCCTCAGTGTCAGTTACAGTCCAGAAAGGCGCCTTCGCCACTGGTATTCTTCCTAATCTCTACGCATTTCACCGCTACACTAGGAATTCTCCTTTCCTCTCCTGCACTCTAGATATCCAGTTTGGAATGCAGCACCCAGGTTAAGCCCGGGTATTTCACATCCCACTTAAATATCCACCTACGCTCCCTTTACGCCCAGTAAATCCGGACTACGCTTGCCACCTACGTCTTCCCGCCGCTGCTGGCCCGTACTCTGC
+
CCCCCGGGGGGGFGGGGGFGGGGGGGGGGGGGGGGGGGGGGGGGGGGGGGGGGGGGGGGGGGGGGGGGGGGGGGGGGGGGGGGGGGGGFFGGGGGGGF9FGGGGGGGGGGGGGGGGGGGGGGGGGFGGGGGGGGGGGFGGGGG9FGGGGFGFCD=FCFGGGGFGGGFGGGGG5DDGGFGGGGGGGGA>F>DDDGC@DGGGGFGEFFFF5DFGC>,;9*@:AC5:>?<9>DBFF@E*46CFGFF6+*/*8C5:(6(4F70(3=:@+2>;4.((((-).24-(-4(2927::1((-2)7*)22
@M03364:396:000000000-C9LGT:1:1101:12875:2881 2:N:0:10
GGACTACAGGGGTATCTAATCCTGTTCGCTACCCATGCTTTCGAGCCTCAGCGTCAGTTGCAGACCAGAGAGCCGCCTTCGCCACTGGTGTTCTTCCATATATCTACGCATTCCACCGCTACACATGGAGTTCCACTCTCCTCTTCTGCACTCAAGAAGGACAGTTTCCGAAGCAGTTCCCCGGTTGAGCCGGGGGCTTTCACTTCAGACTTATCTTTCCGCCTGCGCTCGCTTTACGCCCAATAAATCCGGACAACGCTTGCCCCCTACGTATTACCGCGGCTGCTGGCCCGTCGTTAGC
+
CCCCCGGA@FGGGGGGGGGGGGGGGGGGGGDGGGGGGGGGGGGFGGGGGGGGGGGGG9@,;CFFGGGGGGGGGGGGGGGGGGGGGGGGGFGGGGGGFFCFGGGGGGGGGGGG,FFGGGGGGGGGGGEE<?FGGG3?E,=FGGGF8EFFGFGD=0ADF@=D3FFGFGGF8C@>AFDFADFG,6=FGG+:AFG>CGEEGGGGGEGFGA699DE+9@??:CG9<DDD;8;EFG0:0<:6>?GCE?(:62448<D(49(4>0;F<BF3*290:?:84<?4<243,7>FFB:42((,4-(00)17:
@M03364:396:000000000-C9LGT:1:1101:19161:2882 2:N:0:10
GGACTACCCGGGTTTCTAATCCTGTTCGCTCCCCACGCTTTCGCTCCTCAGCGTCAGTAACGGCCCAGAGACCTGCCTTCGCCATTGGTGTTCTTCCCGATATCTACACATTCCACCGTTACACCGGGAATTCCATTCTCCCCTACCGCACTCAAGCCCGCCCGTACCCGGCGCGGATCCACCGTTAAGCGATGGACTTTCACACCGTACGCTAAGAACCGCCGACGAGCCCTTTGCGCCCAATTAATCCGGATCACGCGTGCCCCCTACGCTTTCACCCGGCTGCTGGCCGGGTGTTCGC
+
CCCCCGGGFGGGGGGGGGGGGGGEFGFGE7@CGEGGGGGGGGGGGFGF<,CEGGGGGGGCFGGCEEGG@FFDFFEGGFG,<FFEGGGGFFGGGGGGFGGGECE94CEEFGGGFFGG?EDDEFFFE7CC=FGGGF8?D9=FFF66FDF>+9B=80DFCFC73F?CC*;C,4:C?E27*8*A+CFCEE*4AF5**:=C<EF7?9B<F8>,,147()/,2);C>DB11/,04C;((,4).(22??B?*5-6@FG(-,43<:<(498(9CD(-2(((-(-)3).430(((..21:((-3)0))*)
@M03364:396:000000000-C9LGT:1:1101:19482:2913 2:N:0:10
GGACTACCCGGGTTTCTAATCCTGTTTGCTCCCCACGCTTTCGCACCTCAGTGTCAGTATCAGTCCAGGTAGTCGCCTTCGCCACTGGTGTTCCTTCCTATATCTACGCATTTCACCGCTACACAGGAAATTCCACTACCCTCTACCATACTCTAGCTTGCCAGTTTTGAATGCAGTTCCCAGTTTGAGCCCGGGGATTTCACATCCAACTTACCAAACCACCTACGCGCGCTTTACGCCCAGTAATTCCGATTAACGCTTGCACCCTCTGTCTTCCCGCGGCTGCAGGCACAGGTTCCGC
+
CCCCCGGGGGGGGGGGGGGGGGGAGGGGGGGGGGGGGGGGGGGGDGGGGGFGGGGFECFGGFGGFGGGGGGGGGGGGGDGGGGGGGGGEFFGGGGGFFGGGGGGCEEGGGGG9FFGGGGGGGGGGGGEFGGGGGGFD9DGGGGFGGGEFFGFDBGFGGGGDGBDF=EFGEGG9FEGGFGAFGF,3E<DFFDDGGGGGGGGF;ECGFA@EGFGE4D>F=F>BG=>EF2A2C=;@<DCEFGGG6=E:CC58D*18?BFF<9:16@?GGG8415.-5)-);1;9,((,((((-(41.019*,9*
@M03364:396:000000000-C9LGT:1:1101:13457:2974 2:N:0:10
GGACTACTGGGGTATCTAATCCTGTTCGCTCCCCACGCTTTCGCTCCTCAGCGTCAGTGACGGCCCAGAGACCTGCCTTCGCCATCGGTGTTCTTCCCGATATCTACACATTCCACCGTTACACCGGGAATTCCAGTCTCCCCTACCGCACTCAAGCCCGCCCGTACCCGGCGCGGATCCACCGTTAAGCGATGGACTTTCACACCGGACGCGACGAACCGCCTACGAGCCCTTTACGCCCAATAAATCCGGATAACGCTTGCACCCTACGTATTACCGCGGCTGCTGGCACGTTGTTGGC
+
CCCCCGGGGGGGGEGGGGFGGGGGGGGGGGGGGGGGGGGGGGGGGGGGGGGGFGGGGGGFFFCGGGGGGG8FFFGGGGGGGGGGGGGGGGGGGGFGGGGCGGGGGGGGGGGGGGGGGGGGGGFGGGGGGG@FCGGFFGGGGGGFDGGGGFGBG5=DFGGGGGBGDEGGFGGGFD@G*8EG6E4CGG*3AFC*;CD*;CFGGEG3CA>9>D150)8-)-*:3C>24:37(91(.8?42:CEG?(49)6:?C<088(4?16<:<C29FG??B4.).84)0,4;;F(73)58:033(.)0)4*0
@M03364:396:000000000-C9LGT:1:1101:6858:2981 2:N:0:10
GGACTACAGGGGTTTCTAATCCTGTTTGCTCCCCACGCTTTCGAGCCTCAGCGTCAGTTAAAGCCCAGTAAGCCGCCTTCGCCACTGATGTTCCTCCTAATATCTACGCATTTCACCGCTACACTAGGAATTCCGCTTACCTCTACTGCACTCAAGCACCGCAGTTTCAAATGCAGTCTACCAGTTTAGCCGGCATATTTCACATCTGACTTACCGTCCCGCCTACACTCCCTTTACACCCAGTAATTCCGGATCACGCTTGCCCCCTACGTCTTACCGCGGCTGCTGGCACGTCTTTAGC
+
CCCCCGG@<FCEFGGGGCGDGGGFEFFFFCEEGE@CEGGGFCF,EFFFGGGGFCGGFCF9<,C9EFGG<AFAAFFGFFE@DG@FG<EFDFFFGFGFF8=EDAFF8EFGGGGGGGGGFE7CEEEEF,?9FDGGGF,FEGDFGGGFGGG,@DGBGDFF,@DFEE>DFGFACDGGF9D+@FGGGGGGGG:3+@E>7CC5CFGGGFGEFFFEAGBF=A,)*:CD@GFF2<BFEFBB@EFFE3CGG;DF6)?EFF49;<1;ADF?(38(9;<(-8(((.:A<0,4(21,7:080?7201()0*):2
@M03364:396:000000000-C9LGT:1:1101:17272:2982 2:N:0:10
GGACTACTCGGGTTTCTAATCCTGTTTGCTACCCACGCTTTCGAACCTCAGTGTCAGTATGATGCCAGAAGGCTGCCTTCGCCATCGGTATTCCTCCAGATCTCTACGCATTTCACCGCTACACCTGGAATTCTACCTTCCTCTCACCTATTCTAGCCTAACAGTATCAGATGCAGTTCCCAGGTTAAGCCCGGGGCTTTCACATCTGACTTATCAAGCCACCTACGCTCGCTTTACGCCCAGTAATTCCGATTAACGCTTGCCCCCTCCGTATTCCCGCGGCTGCTGGCCCGGATTTAGC
+
CCCCCGGFEGGGGGGGGGGGGGGGGGGGGGGGGGGGGGGGGGGF8F@AFGGGGGGGGFGGECGGGGGGGG@CFFGGGGGGGGGGGGGGGGGGGGGGGGGGGGGGGGGGGGGGGGGGGGGGGGGGGGGGGGGGGGGGG9DGGGGFGFG8F5FDF>DFGFGGCGFGGFGGGGDGFGDDGFFGGFG@GG8DFFG8CGEG0@FGGEGFFFA*3BCGC+@*;@GGBDDF@D=EA>9>5>D*8-8CF>9=37CEFG41(674@;BD1?5(0CD9?F2:2:B6)3-7;9>B>?328?3:B>1))*.C*
@M03364:396:000000000-C9LGT:1:1101:9483:2987 2:N:0:10
GGACTACAGGGGTTTCTAATCCTGTTCGCTCCCCCAGCTTTCGCGCCTCAGCGTCAGTGGTGGCCCAGAAGGCCGCCTTCGCCACCGGTGTTCTTCCCGATATCTGCGCATTCCACCGCTACACCGGGAATTCCGCCTTCCCCTACCACACTCGAGCCCGCCGGTATCGGAGGCTCGCCGGGGTTGAGCCCCGGGGTTTTCCCCCCGACCTAGCGGGCCGCCTACCCCCCCCTTAACCCCCATGAATCCGTCTACCCGCCCGCCCCTAACTATTTCCCCGGCCTCTGGCCCGGGGTTCGCC
+
CCCCCGGGGGGGGGGGGFFGFGGGGGGGGGGGGGGGGGGGGGGGGGGGGGGGGGGGGEEFGGGGGGGGFGGGGGGGGGGGGGGGGGGGGGGGGGGGGGGGGGGGGGGGGGGGGGFGGGGGGGGGGGGGGFFGGGCFEFGGGFFFFGG8FFE5D8>?*:DCEGFGGEGGDGEEDE27*0:2/:CBCC,59CF3)7E*1:?F73C(9:31,>>9)0*47(:*-C2,30()(),(-4).)-;E*1((*))::/*.(--).((((,/(>C*(((-).6).49.(,((-(())).(((((0))-9C
@M03364:396:000000000-C9LGT:1:1101:6731:2990 2:N:0:10
GGACTACTCGGGTTTCTAATCCTGTTCGCTCCCCACGCTTTCGCTCCTCAGCGTCAGTAACGGCCCAGAGACCTGCCTTCGCCATTGGTGTTCTTCCCGATATCTACACATTCCACCGTTACACCGGGAATTCCAGTCTCCCCTACCGCACTCAAGCCCGCCCGTACCCGGCGCGGATCCACCGTTAAGCGATGGACTTTCACACCGGCCGCGACGAACCGCCTACGCGCCCTTTACGCCCAGTAAATCCGGATCCCGCTAGCCCCCTACGTATTCCCGCGGCTTCTGGCACTTAGTTCGC
+
CCCCCGFGGGFGFGGFGGFFFGGGGGGGEGGGGGGGGGGGFGGDGFGGGGGGGEGGGGGGGGDCFFGGFGGFGGGGGGGGGGGGGFGGGGGGGGGFGGGCC7CGGGGGGGGGGACFGGFGCCEGCEFDEGGGGGG,@>DFGFGFDGGCEEG8FFFFGGGGGF5;F*13@EEGFG=DC:EFCGG*CE*2CG=3CEC*9BFGG3C57B>9(9>510/4)-:>9GB:?FF71D>>F?>24<EE:1:>6<)5@FG6(-(()(,4-7F:GGGB(482)6().024((((-.<)).(53))*1*)19
@M03364:396:000000000-C9LGT:1:1101:17189:3012 2:N:0:10
GGACTACCAGGGTATCTAATCCTGTTCGCTACCCATGCTTTCGAGCCTCAGCGTCAGTTGCAGACCAGAGAGCCGCCTTCGCCACTGGTGTTCTTCCATATATCTACGCATTCCACCGCTACACATGGAGTTCCACTCTCCTCTTCTGCACTCAAGAAAAACAGTTTCCGATGCAGTTCCTCGGTTAAGCCGAGGGCTTTCACATTAGACTTATTTTTCCGCCTGCGCTCGCTTTACGCCCAATAAATCCGGACAACGCTTGCCACCTACGTATTACCGCGGCTGCTGGCACGTCTTTCGC
+
CCCCCGGGGGGGGGGGGGGGGGGGGGGGGGGGGGGGGGGGGGGGGGGGGGGGGGGGGGGGGGGGGGGGEFFGGGGGGGGGGGGGGGGGFFFEGGFGGGGGGGGGGGGGGGGGGGGGGGGGGGGGFFCGGGGGGGGGGGGGGGGFGGGCFFGEG<DB,@DG8FFFFGGGGGGGFGFGGFGGADDGGG+>FFGGGCEEDGFGF<E4=F+:>CEGC+52BCFGFGD@=258=D>BF??CFDCFG;33;)1)@FG@0-((0-324?F07CC3(8::>A0).<407>F>(-4406(2,4().=)9*
@M03364:396:000000000-C9LGT:1:1101:12713:3019 2:N:0:10
GGACTACTGGGGTTTCTAATCCTGTTCGATACCCGCACTTTCGAGCTTCAGCGTCAGTTGCGCTCCCGCGAGCTGCCTTCGCAATCGGGGTTCTTCGTCATATCTAAGCATTTCACCGCTACACGACAAATTCCGCCCGCGTTGTGCGCACTCAAGTGGACCAGTATGCGCTGCAAGTCAGACGTTGAGCGCCTACATTTCACAACACACTTAATCCACCGCCTACGCTCCCTTTCAACCCAATAAATCCGGATAACGCCCGCACCTTCCGTATTCCCGCGGCTGCTGGCCCGGGTTTCGC
+
CCCCCGGGDFGGC@FGGGGGGGGGGGGGFGFGGGGGGGGGGGGFGGEGGGGGGGGGGGGCFGEEGGGGGEEFGGGGGGGGGGGBBFGGFGGGGGGGGAFGFGGGGGFGGGGGGGGFGGGGGGGGE838FGGGGGGGGGGDCC+3=>DC>?GFFDFFFCFGGGFGGGGGGGEGBC=8FFF7C9CGFGG9AC:D3**2;F?EFEC5D>A76<(A)@9.+5<*4CBB6;:B6D6<B<?<D)@8E<18/5.48FG(88(6?19(49*,9CC).:48(.4)-241--(,-8)::-,49,())..>C
@M03364:396:000000000-C9LGT:1:1101:22586:3031 2:N:0:10
GGACTACTCGGGTTTCTAATCCTGTTCGCTCCCCACGCTTTCGCTCCTCAGCGTCAGTAACGGCCCAGAGACCTGCCTTCGCCATTGGTGTTCTTCCCGATATCTACACATTCCACCGTTACACCGGGAATTCCAGTCTCCCCTACCACACTCCAGCCCGCCCGTACCCGACGCGGATCCACCGTTTAGCCATGGACTTTCACACCGGACGCTGCGAACCGCCTACTCGCCCTTTCCGCCCAATGATTCCCGATTACGCTCGCACCCTCCGTATTCACGCCGCTGCTGGGCCTGAGTTAGC
+
CCCCCGGGCFEGFFGGGGFGGGGGGGGGGGGGGGFGGGGGGGGG:FCFGGGGGGGGEEFGGGGGGGEGEF8AFGGGGGFFGGGGEEGGGGGGGGFGFGGGGCEDEEFGGCFFCGG<EEECGEGGGGGFFFFGGF8B@,3@FD@;DGG3>DGB,DDFGFCECFBGG:AEGGEEDEBGGFGF,4?7,:,(3,0*;7=<7BFGC5FFFEF>9GFG<):0/9GE(99((0)0,1(--.:))4ECEB?B46A24?*--((-68?:--2(1:<((-3((4())3(.((-((()5,(,--41)982::
@M03364:396:000000000-C9LGT:1:1101:19259:3053 2:N:0:10
GGACTACAGGGGTTTCTAATCCTGTTCGCTCCCCACGCTTTCGCTCCTCAGCGTCAGTAACGGCCCAGAGACCTGCCTTCGCCATTGGTGTTCTTCCCGATATCTACACATTCCACCGTTACACCGGGAATTCCAGTCTCCTCTACCGCACTCAAGCCCGCCCGTACCCGGCGCGGATCCACCGTTAAGCGATGGACTTTCACACCGGACGCGACGAACCGCCTACGAGCCCTTTACGCCCAATAAATCCGGCTACCGCTTCCACCCTACGTATTCCCCGGCGCCTTGGCCCGTAGTTCGC
+
CCCCCGGGGGGGGGGGGGGGGGGGGGGGGGGGGGGGGGGGGGGGGGGGGGGGGGGGGFGFGGGGGGGGEFF<FCFGGGGGGGGGGFGGFGGGGFFGGGGGGGGGGGGGGGGGDCF?FGFDGGGGGGGGGGGGGGG9@F+EFGGDFGF+CAGBGFGDCFGGGGFGGEEGGEDGBF=D*8EG6:>7BE*6AF:3<CC6CFFGGC9);>54,),545*()4EEBGFFFGF)37080:BFB<GGG(3:68ABFGG>((4(03(9((3):ED,((-().().<((---((((,...39,().*-/1
@M03364:396:000000000-C9LGT:1:1101:9864:3092 2:N:0:10
GGACTACCGGGGTTTCTAATCCTGTTTGCTCCCCACGCTTTCGAGCCTCAGCGTCAGTTACAGTCCAGAGAATCGCCTTCGCCACTGGTGTTCTTCCTAATCTCTACGCATTTCACCGCTACACTAGGAATTCCATTCTCCTCTCCTGCACTCTAGCCTTCCAGTTTGAAATGCAGCACCCAAGTTTAGCCCGGGTATTTCACACCCCACTTACAAGTCCGCCTACTGTCCCTTTTCCCCCAGTAAATCCGGACCACGCCCGCCACCGCACATGTTCCGCGGCTGCTTGCCCGGCTTCAGC
+
CCCCCGGCFGGGGGGGGGFGGGGGGGGGGGGGGGGGGGGGGGGFGGGGGGGGDGGGGEEGGGGGGGGG9F8@<FGGGGGGGGGGG,BFFGGGGDFFGGGFGGGG8FGGGGGGGGGGGGGGGGGG9EFGGGGGGG;,6CEGA=D9DFGGGFFDF>3=36@8FF+DGGGE=DC;5;EFD6DDEFGDGA,*3=FF7EG19DGGGCGE*<*)5CDG;>F6*AFG2:@(-40*/4>@*85*/.5=F(,;@)77AGD1((,68;@1-(/7/C5-(((())-).<,,(46,-,,.5424((,)7))2:
@M03364:396:000000000-C9LGT:1:1101:11885:3107 2:N:0:10
GGACTACCCGGGTTTCTAATCCTGTTTGCTCCCCACGCTTTCGCGCCTCAGCGTCAGTTTCAGTCCAGAAAGCCGCCTTCGCCACTGGTGTTCCTACCGATCTCTACGCATTTCACCGCTACACCGGTAATTCCGCTTTCCTCTCCTGCACTCGAGCCTAGCAGTTTCCAAAGCAATTCCCACCTTAAACGCAGGACTTTCACTCCAGACTTACCAGGCCGCCTACGCGCCCTTTACGCCCAATCATTCCGGACAACGCTCGCACCCTACGTATTACCGCGGCTGCTGGCACGTATTTAGC
+
CCCCCGGGFGGGGFGGGGGGGGGGGGGGGGFGGGGFFGGGGGGGGGGGEGGFFGGGGFFFEGGGGGGGGGGGFDFGGGGGGGGGCFFGFGGGGGGEGGGGGGGGGGGGGGGGGGGGGGGGGGGGGGGGGGGGGGGGGFDGGGGFGGGG?DGEF9DD@EGFFGADFFGGFFF,?FE>FCFCFGCCFF:8=,;;7E**3DEFGCF58A4B>GEGEFGEC(CE(CBF0B05,>269?BFFFGEGF0:?):AFGG6:>>()4;?F9E0DEDFBF::4:0)6C3326>BF65)22(5::.*97)0:
@M03364:396:000000000-C9LGT:1:1101:14651:3113 2:N:0:10
GGACTACCCGGGTATCTAATCCTGTTTGCTACCCACGCTTTCGAACCTCAGTGTCAGTATGATGCCAGAAGGCTGCCTTCGCCATCGGTATTCCTCCAGATCTCTACGCATTTCACCGCTACACCTGGAATTCTACCTTCCTCTCACCTACTCTAGCCTAACAGTATCAGATGCCGTTCCCAGGTTGAGCCCGGGGCTTTCACATCTGACTTATCAAGCCACCTACGCGCGCTTTACGCCCAGTAATTCCGATTAACGCTTGCCCCCTCTGTATTACCGCGGCTGCTGGCCCGGCTTTCGC
+
CCCCCGFGFGGGG7FGGGEEFEEECEEFFGAFGGGEGD@CFGGDFEGGGGGEEFGGGEFDEFGAFGFFC<@FGFGGGGGGGEGEGFEGFCFGGGGGGCFDGGGGGGGGGGCGGGGEGGGGGFGGGGGGGFGGGGGFGGGGGGG9=EG,EDFEGECFFGGCCGFDGBFGDG9=D=E=A<FE8,=FGG,:DFGFDGGGGGDFG5CCFF6CAFF7C+=E7;EE=FFF=C(8(8>BB@06E<GEG3=8+6CEFC4((((.989?:BG(9FD;B(4<226).::9>;B>;<0)7?((((()0))97
@M03364:396:000000000-C9LGT:1:1101:16285:3120 2:N:0:10
GGACTACAAGGGTTTCTAATCCTGTTCGATACCCGCACTTTCGAGCATGAGCGTCAGTTGCGCTCCCGTCAGCTGCCTTCGCAATCGGCGTTCTTCGCCATATCTAAGCATTTCACCGCTACACGGCAAATTCCGCCAACGTTGTGCGTACTCTAGTCAGCCAGTTCGCGCTGCAATTCAGACGTTGGGCGCCTACATTTCACAACACGCTTAACCGACAGCCTGCGCTCCCTTTCAACCCAATAACTCCGGATACCGCCCGTACCTTCCGTATTACCGCGGCTTCTGGCCCGGCATTAGC
+
CCCCCGEDFGGGGGGGGG9FFGGEGGGGGGGGGGGGGGGGGGGGGGGGGFFGGGGECFGGGGGGGGGGGGGGGFFGGFGG,F=CCGGG+@CEGGGGGGEGGFGGGF9FGFGGFGFGGGG>EGFGGEDCC8DFGG?CG38FE0>6DDGEGDGFGFCCFFGGGGFGGGGGGGGDDF=FGFG@F<9<:@G=83/:DECEFGGFGFGED>A??G@G<=G=D9E*4D?::C9@9C>?<<?2))3AEB:0?A)6?696(4:)/:>>FF*4DEF)8:?5?<?2<F:>2(-1(.2)55(-3,15772:<
@M03364:396:000000000-C9LGT:1:1101:22646:3147 2:N:0:10
GGACTACAAGGGTTTCTAATCCTGTTCGCTCCCCACGCTTTCGCTCCTCAGCGTCAGTAACGGCCCAGAGACCTGCCTTCGCCATTGGTGTTCTTCCCGATATCTACACATTCCACCGTTACACCGGGAATTCCAGTCTCCCCTACCGCACTCACGCCCGCCCGTACCCGGCGCGGATCCACCGTTAAGCGATGGACTTTCACACCGGACGCGACGAACCGCCTACGAGCCCTTTACGCCCAATAAATCCGGATCACGCTTGCACCCTACGTCTTTCCGCGGCTTCTGGCACGACTGTCGC
+
CCCCCGGGFGFGGGGGGGGGGGGFGGGGGGGGGGGGGGGGGGGGGGGGGGFGGGGGGGGGGGGGGGGGGGGGGFFGGGGGGGGGGGGGFGGGGGGEGGGGGGGGGGGGGGGGGGGGGGGDDGGGGGGGGGGGGGGFCFDGGGGFGGGGGFGFGFDFFCEGGGFGGGGGGGDGEGFD:AEF9CF:*;16AF?DGGG6CFFGG<E3DAB0-9>G6):(93CEBDB<6A(0-7;B<F:<<:DGGF?:).4<@DDF?B(.?8<:(3@BGGG<124:(.-).04839>0(,-6>?02((()./)97
@M03364:396:000000000-C9LGT:1:1101:7935:3162 2:N:0:10
GGACTACACGGGTTTCTAAGCCTGTTTGCTCCCCACGCTTTCGAGCCTCAGCGTCAGGTACAGTCCAGAGAGTCGCCTTCGCCACTGGTGTTCTTCCTAATCTCTACGCATTTCACCGCTACACTAGGAATTCCACTCTCCCCTCCTGCACTCTAGAGTCCCAGTTTGGAATGCAGCACCCAGGTTAAGCCCGGGTATTTCACATCCCACTTAAGAATCCGCCTGCGCGCCCTTTACGCCCAATCATTCCGGACTACGCTTTCCAACTACGTATGACCGCGGCTGCTGGCAGGTAGTCTGC
+
CCCCCFFFGGGG@FF9FEF,BFDFGGG8<AFFFDGGGGGGGGGGFEGCDF,<F7CF:,C,CFFFFGGG<C<FFFC@@CE<FGEGG,BDGG<,CEF,C?,AFEA<4@FGEEC7E9DFCEDGE7@EGFGDEFFFDGA?;?+,A8EDDED,6;FE8*++3,@DCFDFFGG9CCDBD99FGFCGCGF+@FCC7,5=9@CE>F9@E7@A<9*103)<>F,:=A?79DD-2,-)-)4(3;E3.6=FG1(,)/)9+;*.7((4??0(-(+.0+2,,4(.,-(6<<1((-((-328(((((.6*/0)22
@M03364:396:000000000-C9LGT:1:1101:15716:3176 2:N:0:10
GGACTACTGGGGTATCTAATCCTGTTCGCTCCCCACGCTTTCGCTCCTCAGCGTCAGTAACGGCCCAGAGACCTGCCTTCGCCATTGGTGTTCTTCCCGATATCTACACATTCCACCGTTACACCGGGAATTCCAGTCTCCCCTACCGCACTCAAGCCCGCCCGTACCCGGCGCGGATCCACCGTTAAGCGATGGACTTTCACACCGGACGCGACGAACCGCCTACGAGCCCTTTACGCCCAATAAATCCGGATAACGCTTGCACCCTACGTATTACCGCGGCTGCTGGCACGTATGTAGC
+
CCCCCGGGGGGGGGGGGGGGGGGGGGGGGGGGGGGGGGGGGGGGGGGGGGGGGGGGGGGGGGGGGGGGGGGGGGGGGGGGGGGGGFGGGGGGGGGGGGGGGEEGGGGGGGGGGGGGGGGGGGGGGGFGGGGGGGGGGGGGGGGFGGGGGFGFGFFFGGGGGGFGGGDGGGGGFGBG=>EGGGGGGGG;FFGGGGGGGGGGGFGFGFFF>C0=0):439GG9GFFFF?83CBF??84<<CEGFF7;>AAFGGF6?B)=:76??@)CCDF?B:<2:74<C:03((,(4.8?B2??.(*)*)2*
@M03364:396:000000000-C9LGT:1:1101:25168:3191 2:N:0:10
GGACTACACGGGTTTCTAATCCTGTTCGCTACCCATGCTTTCGAGCCTCAGCGTCAGTTGCAGACCAGAGAGCCGCCTTCGCCACTGGTGTTCTTCCATATATCTACGCATTCCACCGCTACACATGGAGTTCCACTCTCCTCTTCTGCACTCAAGAATGACAGTTTCCGATGCAGTTCCACGGTTGAGCCGTGGGCTTTCACATCAGACTTATCATTCCGCCTGCGCTCGCTTTACGCCCAATAAATCCGGACCACGCTTGCCACCTCCGTATTCCCGCGGCTGCTGGCACGTGTTTCGC
+
CCCCCGGGGGGGFGGGGGGGGGGGGGGGGGGGGGGGGGGGGGGGGGG:FGGGGGGGGGGGGGGFGGGGCFFFGGGGGGGFFGGGGGGGEFGDGGGGGGGGGGGGGGGGGGGGGGGGGGGGGGGGFGGGFGGGGGFGA:=FGFCFFGGFGFGF450;,@EGGGFGGGGGGGEEEEFGFFGGGGD@FGDCFC69;CEEFGGGC7CFGFAE*2:CCB?AEAGGFGFD>8>D(:@@?FFCEFGGGF13)7>EFG:;6124F?FFF6E::EF:(4(,((4)6<(4149>B2.)2<(436()0))19
@M03364:396:000000000-C9LGT:1:1101:15034:3211 2:N:0:10
GGACTACACGGGTATCTAATCCTGTTTGCTCCCCACACTTTCGCGCATCAGCGTCAGTTACTGTCCAGCAAATCGCCTTCGCCACTGGTGTTCTTCCTAATATCTACGCATTTCACCGCTACACTAGGAGTTCCATTTGCCTCTCCAGCACTCAAGAACGACAGTTTCAAATGCAGGCTATGGGTTGAGCCCATAGTTTTCACATCTGACTTGTTGTCCCGCCTACACGCCCTTTACACCCAGTAAATCCGGATCACGCTTGCTCCCTTCGTATTACCGCGGCTGCTGGCCCGTACTTAGC
+
CCCCCGGGGGGGGEFGGGEFGGGGGGGGGGGGGGGGGGGGGGGGGGGGGGGGGGGGGFFGGGGGGGGGGGGGGGGGGGGGGGGGGFGGFF=FGGGGGGGGGGGGGGGGGGGGGGGGGGGGGGGGGGGGGGGGGGGGFFGFGGGFFGFFGFGFG5D6CDEGEGFGGGGGDFGGFGFGGFGGGGGGGGGBADFFGGGF7;EFGEGFGFFFEGFGE+>:01;EAGFF?CEFDGFFFFFC=4EFG;D(+96EFGG6(/4;;(/6;D8)?FF2)4:?3<7)6<29>>((-(),((,(493))*)20
@M03364:396:000000000-C9LGT:1:1101:12047:3259 2:N:0:10
GGACTACTAGGGTTTCTAATCCTGTTCGATACCCACGCTTTCGTGCATCAGTGTCAGTCACGGCCTGGCAGGCTGCCTTCGCGATCGGGGTTCTGCGTGATATCTATGCATTTCACCGCTACACCACGCATTCCGCCTGCCCCGTACGTACTCAAGCTTCCCAGTTTCAACGGCAGTTCAATGGTTGAGCCACTGACTTTCACCGCTGACTTAAGAGGCCACCTACGCACCCTTTAAACCCAATGCATCCGGATAACGCTCGCCTCCTCCGTATTGCCGCGGCCGCGGGCCCGTAGTTAGC
+
CCCCCGGFGGGGGGGGGGGGGGGGGGGGGGGGFGFGGGGGGGGFGFFGGGGGGGGGGGGGGGGDGGGGGGGGGGGGGGGGGGGGFGGGFGGGGGGGGGGGGGGGGGGGGGGGGGFGGGGGGGGFFFGGGGGGGGGGGGGGGGGFGGGGGFFDAE6?FGGGGGFGFFFGGCFGFG5@:>G:A;FGGGE@FFCFFFGFGGGGGAFEGF;B9C@FE8F=GBGC@GFF853>6<>@(=@)).>FG0=16(.5BGG>?6<2F?;6<0*(*29<:1646<:)4<37263(43,-42111--))*.0:
@M03364:396:000000000-C9LGT:1:1101:10057:3298 2:N:0:10
GGACTACCGGGGTATCTAATCCCGTTCGCTCCCCTGGCTTTCGAGCCTCAGCGTCAGTTACAGTCCAGAAAGCCGCCTTCGCCACTGGTGTTCCTCCTAATATCTACGCATTTCACCGCTACACTAGGAATTCCGCTTTCCTCTCCGATACTCTAGCATCGCAGTTTCGGTCCCCTCACGGGGTTAGGCCCCGCACTTTTAAGACCGACTTACGACGCCGCCTGCGCGCCCTTTACGCCCAATAATTCCGGACAACGCTTGCCACCTACGTATTACCGCGGCTGCTGGCACGTAGTGTGCC
+
CCCCCGGGGGGGGGGGGGGGGBFFGGGGGGGGGGGGGGGGGGGGGGGGGGGGGGGGGGGGGGGGGGGGGGGGGGGGGGGGGGGGGGGGFGGGGGGGGGFGGGGGGGGGGGGGGGGGGGGGGGGGGGFGGFGGGGGGGFFGGGGFGGDCEDGFGFGFGGGGEDDGGGGFGGGGFGBGGFGG4;DFEF,7ADEGGE*CCGGGF@ECFFE:053+75*6C(?>0C:(42489GB>B?BBF:=CE:?075<BFGC03(((07??24+)2;02:?:)62>F>8(-4;,333.23(41((25)*)*2
@M03364:396:000000000-C9LGT:1:1101:14354:3343 2:N:0:10
GGACTACCCGGGTTTCTAATCCTGTTTGCTCCCCACGCTTTCGAGCCTCAGCGTCAGTTACAGTCCAGAGAAGCGCCTTCGCCACTGGTGTTCTTCCTAATCTCTACGCATTTCACCGCTACACTAGGAATTCCCTTCTCCTCTCCTGCACTCTAGACTTCCAGTTTGAAATGCAGCACTCAGGTTAAGCCCGAGTATTTCACATCTCACTTAACAATCCGCCTACGCTCCCTTTACGCCCAGTAAATCCGGACAACGCTCGCCACCTACGTATTACCGCGGCGGCTGGCACGTAGTTTGC
+
CCCCCGGGGGGGGGGGGGDGGGGFGGGGGGGGGGGGGGGGGGGFGGGGGFGGGGGGGFFFGGGGGGGGGGGFFGGGGGGAFGGGGGGGGGGGGGGGGGGGGGGGGGGGGGGGGFGGGGGGGGGGEFGGGGGGGGGGGFGGGGGFGGGGGFGF:DB@3@FGDGBFFGGGGGGGFGBGGFGGFGGFGGGFFF@CGGGGGGFGGEGFGFA7EGEGE13;C@ECAFDFFF=@>C99B@FF:@GFG0(68??EFG<>;>>;AB><D>E6*;F(433?).:ADC(,(46((,(((,()8<4)76)2:
@M03364:396:000000000-C9LGT:1:1101:15819:3347 2:N:0:10
GGACTACAGGGGTTTCTAATCCTGGTCGCTCCCCACGCTTTCGCTCCTCAGCGTCAGTAACGGCCCAGAGACCTGCCTTCGCCATTGGTGTTCTTCCCGATATCTACACATTCCACCGTTACACCGGGAATTCCAGTCTCCCCTGCCGCACGCGAGCCCGCCCGTACCCGGCGCAGACCCACCGTTAAGCGATGGGCTTTCACACCGGACGCGACGAACCGCCTGTGATCCCTTTTCCCCCATTTATTCCTGCCTACGGTTGCCCCCTCCGTTTTTCCGCAGCTGCTGGCACGTCTTTCGC
+
CBCCCF8EF8CECGGGGGFGGGG,,;C:F@FGGGFGCFGGGDCGGCFFGG8FGCFEFFEGFEECEGGFGGGGGGCFCFFF,CFE,<EFC,:CF<DECFGGGGGEFGGEEFGGG,=EFC808CFEGGCFFE,AFGGAD:8ABFCFGE==BBG)+)3@EC5E8F>4:*=>C*BEAB9D=4EF*:9*=C:6@,*/*=;*;CCFG<FA*7;2(),2(.*()-*71)2((+.1)*51)).)))32:9(60)).8D*-(.)67((,-(*-9*),4634)(8(5+4:--,(.(840((.,2(858-1/
@M03364:396:000000000-C9LGT:1:1101:22672:3375 2:N:0:10
GGACTACCCGGGTTTCTAATCCTGTTCGCTCCCCACGCTTTCGCTCCTCAGCGTCAGTAACGGCCCAGAGACCTGCCTTCGCCATTGGTGTTCTTCCCGATATCTACACATTCCACCGTTACACCGGGAATTCCAGTCTCCCCTACCGCACTCAAGCCCGCCCGTACCCGGCGCGGATCCACCGTTAAGCGATGGACTTTCACACCGGACGCGACGAACCGCCTACGAGCCCTTTACGCCCACTCAATCCGGATACCGCTTGCCCCCTACTGCTTCCCGGCGCTGCTGGCCCGTCTTTGGC
+
CCCCCGGGGGGGGGGGGGGGGGG<FFGGGGGGGGGGGGGGGGGGEGEGGGGGGGGGGGGGGGGGGGGGFGDFGGGGGGGGGGGGGFGGFFGDGGGGGGGGGGGGGGGGGGGGGGGGGGGGDGGGFEGGGGGGGGGGGGGGGGGBGGD=CBGFABFFGGGGEGEGFCGGGGGGFGBD?4EGCFGCCG*6C@E3CEGFGGGCF?;?GEF;9D9E938391CC;DB?:C?)4>9:(4:AFFGGG?,.0.:9BCD7?1:4<(((4(*(0AC0(,4))-642:3((37(-4)5>008>F()5*)20
@M03364:396:000000000-C9LGT:1:1101:18240:3383 2:N:0:10
GGACTACTCGGGTTTCTAATCCCGTTCGCTACCCTGGCTTTCGCATCTCAGCGTCAGTTACAGTCCAGAGAAGCGCCTTCGCCACTGGTGTTCTTCCTAATCTCTACGCATTTCACCGCTACACTAGGAATTCCCTTCTCCTCTCCTGCACTCTAGACTTCCAGTTTGAAATGCAGCACTCAGGTTAAGCCCGAGTATTTCACATCTCACTTACCAATCCGCCTACGCTCCCTTTACGCCCAGTAAATCCGGACCACGCTCGCCCCCTACGTATTCCCGCGGCGTCTGGCACGTCGTTCGC
+
CCCCCGGGGGGGGGGGGGGGGGGGGGGGGGFGGGGGGGGGGGGGGGGGGGGGGGGGGCFFGGGGGGGGGFGGGGGGGGGGGGGGGGGGFFGGGGGGGGGGGGGGGGGGGGGGGGGGGGGGGGGGGFGGGGGGGGGGF@?FFFD?FGGGGFGD=9FFGFGG>FFCEGGG9ADG8>DFGFGFFGGAFGFDFDGGG>CFGGGGGEGEGFAAAFEFE+33;8FF=CAA4D495DFFB@ECE>ECG@B@@)7CFGGF<B9DF@B;@BEB3?D,-33.348:<C?B(4(((-,,80(5:?0)))(9>
@M03364:396:000000000-C9LGT:1:1101:25380:3398 2:N:0:10
GGACTACTAGGGTATCTAATCCTGTTCGCTCCCCACGCTTTCGCTCCTCAGCGTCAGTAACGGCCCAGAGACCTGCCTTCGCCATTGGTGTTCTTCCCGATATCTACACATTCCACCGTTACACCGGGAATTCCAGTCTCCCCTACCGCACTCAAGCCCGCCCGTACCCGGCGCGGATCCCCCGTTAAGCGATGGACTTTCACACCGGACGCGACGAACCGCCTACGAGCCCTTTCCGCCCAATCAATCCGGATCACGCTTTCCCCCCACGGTCTCACCCCGCTGCCGGCCCGTATTTCGC
+
CCCCCGGGGGGG<DGGGGGGGGGGGFGGGGGGGGGGGGEGGGGGGGGGGGGGGGGGGFGGGGGGGGGGFGGGGGGGGGGGGGFCCEGGCFGGGGGGGGGGGGGGGGGGGGGGEFFFGEGDGGDFGGGGGGGGGGGEFFGGGDE?FGGGGFGFG)=DGGGGGGDGGCEEGGGGFCBG*8CE,*2=BF*6AF*9*:=*2<2<F3+?FEF6>D9C(0:754?>0>;F?8304<14,(5))(2;E1(3788569591(97F61(((3)>FG((-(-((-4)3(((-1(-240>6(---,))*)**
@M03364:396:000000000-C9LGT:1:1101:11224:3448 2:N:0:10
GGACTACTGGGGTTTCTAATCCTGTTTGCTACCCACGCTTTCGTGCCTCAGTGTCAGTTTCAGTCCAGAAGGCCGCCTTCGCCACCGGTGTTCCTCCTAATATCTACGCATTTCACCGCTACACTAGGAATTCCGCCTGCCTCTCCTGTACTCAAGCTAGACAGTTCGCAGTGCGGTTCACGGTTGGGCCGTGAAATTAAACCCCGCGCTTGCTTAGCCACCTACGCACTCTTTACCCCCAAGGTATCCGTATAGCGGCAGCCCCATACGTATTTCCGCGGCTGCTTGCACGTCATTCTCC
+
CCCC@FGGGGGGG@,CEG,CEFFGGAD@FFFGFGGGGGGCGGGGGFGGFGDGGGGGGCFGDGDFFGFGCGFGGFFGC?FDCGGF7BGE:FEFC<E?FGF<FC9FFFFG:8FB@FGFEEDGGGCFFGGGFFF=FF?FEF+?EDGFG8DFFFFE49+5:DDEGG+6EF,B>@++;=8DGBGGGGGFGE*1**3C7FGFGG97,::<;:6((255(++);>EC8FD(.16).1/7?E3.)(3<C(((/..-9D*(.2).0((-((2-1*24?()).5)..*-9(,(,(.)31).1.-()91):>
@M03364:396:000000000-C9LGT:1:1101:13232:3478 2:N:0:10
GGACTACTCGGGTTTCTAATCCTGTTCGCTCCCCACGCTTTCGCTCCTCAGCGTCAGTAACGGCCCAGAGACCTGCCTTCGCCATTGGTGTTCTTCCCGATATCTACACATTCCACCGTTACACCGGGAATTCCAGTCTCCCCTACCGCACTCAAGCCCGCCCGTACCCGGCGCGGATCCACCGTTAAGCGATGGACTTTCACACCGGACGCTCCGAACCGCCTACGAGCCCTTTACGCCCAATAAATCCGGATTACGCTTGCACCCTACGTATTGCCGCGGCTGCCGGCCCGTATGTCGC
+
CCCCCGGGGGGGGCFGGGGCGGGCFGGGGFGGGGGGGGGGGGGGEGGGFGGGGGGGFGGGGGGEFGGGGGGGGGGGGGG9DGGGGFGGGGGGG<DF?FFGGGGGGFFAFGGGFGGGGGGGGGGF>+CEFGGGGGA,@,3CF6>DFE>=C5C5DD+@:@FGBFADGGEGGGGG><4?5):FFFGCG5C=AC*:<CCCGDFCF<ECGEA9(115(./83<EGBG>(-23<?D28<B?<B(1:*3:4<<:6FG3>01(5=063415)2;5-8??F242))3,((-,(43(4,1(1903))1-97
@M03364:396:000000000-C9LGT:1:1101:10637:3492 2:N:0:10
GGACTACTGGGGTTTCTAATCCCATTTGCTCCCCTAGCTTTCGTCTCTCAGTGTCAGTGTCGGCCCAGCAGAGTGCTTTCGCCGTTGGTGTTCTTTCCGATCTCAATGCATTTCACCGCTCCACCGGAAATTCCCTCTGCCCCTACCGTACTCCAGCTTGGTAGTTTCCACCGCCTGTCCAGGGTTGAGCCCTGGGATTTGACGGCGGACTTGAAAAGCCACCTACAGACGCTTTACGCCCAATCATTCCGGATCACGCTTGCATCCTCTGTCTTACCGCGGCTGCTGGCCCAGAGTTCGC
+
CCCCCGGGGGGGGCFGGGGGGGGGGGGGGGGGGGGGGGGGGGGFGGGGGGGGGGGGGFFGGGGGGGGGGGGGGGGGGGGGGGGGEFGGFGGGGGGGGGGDFFGGFGGGGGGGGGGGGGGGGGGGFGGGDGGGGGGE=EFFGGGFGGGCGFEDFDGFGGGGGGFGGGGGGGGGEE>DGFGGGGGFGGGCFFGGGGGGGGFFCAEAGFFFBGFFF=F<G3CG@GFDEGEFFG9>;;?EE1CEG?B:@):>FG4;(-(.?4<6?BF2CFF?7::<<)<:AG:4-2299?732:(4(445/*)17
@M03364:396:000000000-C9LGT:1:1101:14985:3494 2:N:0:10
GGACTACTAGGGTTTCTAATCCTGTTCGCTACCCATGCTTTCGAGCCTCAGCGTCAGTTGCAGACCAGAGAGCCGTCTTCGCCACTGGTGTTCTTCCATATATCTACGCATTCCACCGCTACACATGGAGTTCCACTCGCCTCTTCTGCACTCAAGAAAAACAGTTTCCGATGCAGTTCCTCGGTTAAGCCGAGGGCTTTCACATTAGACTTATTTTTCCGCCTGCGCTCGCTTTACGCCCAATAAATCCGGACAACGCTTGCACCCTACGTATTACCGCGGCTGCTGGCACGGATTAAGC
+
C@,ACE<FFACCCCFFFGGGGFG<FCCCBEEFGC6<EFFGGDG8ACFG@F@E@CCFCFFFGEFDEGGFGGGGGFF@CEEFGFFCCFGGGGGGDGCFFGGG,ECCFGDFGDEEF9DFFEDGGGGGFFFGCFFFFFADFG+CF>>FFFD,,3A*?)=?,6=DGEBDF9,@FC>>@BD=DFGG8,=EEGBA8>@D=?CEDGGGC6;ADFFEFGFGFF,:B6<?:D?FBC2)-/69((6>CF?<F(1(/)4<87>;BB((049116C)*;92<?:4))..:7-(--4001)).-,80(4)8*)::
@M03364:396:000000000-C9LGT:1:1101:11055:3519 2:N:0:10
GGACTACCAGGGTATCTAATCCTGTTCGCTCCCCCAGCTTTCGCGCCTCAGCGTCAGTGGTGGCCCAGAAGGCCGCCTTCGCCACCGGTGTTCTTCCCGATATCTGCGCATTCCACCGCTACACCGGGAAGTCCGCCTTCCCCTACCAAACTCAAGCCCGCCGGTATCGGGAGCGGCCGGGGGGTGGGCCCCCGCATTTGACTCCCGACCTAGCAGGCCGCCGACCAGCGCTTTACGACCCATGAACCGGCATAACGGTCGCCCCCTACGGCTTACCGAGCGCGCTGGCTCGTAGTGTGCC
+
CCCCCGFGGG7BFFFGGGGGGFC,CC@@FEGGFG:F@<F<FFG@BEG@@FCGD:FF8EFGE<FEEGGFC,CFEGGCE:B=FGDEGGEECF8BE?9<<F=?CFGCFGEGGC4C@BFEGEDCCFDAFDGE+3+@FA@C=C+@,6>9333,6;FE:*0;<DGCE:AGGC7?8EC56=()2585*=38?=E>F@=<5C5*9CE++)0)075(3),<26C7F65*(1(,4*()()(40(:)((?E::((*.)()9),(4)..(-(44*->*/(,8(((-)).*((((((,4-(6(.44(-86*-*2
@M03364:396:000000000-C9LGT:1:1101:17327:3541 2:N:0:10
GGACTACCAGGGTTTCTAATCCTGTTCGATACCCGCACTTTCGAGCATGAGCGTCAGTTGCGCTCCCGTCAGCTGCCTTCGCAATCGGAGTTCTTCGCCATATCTAAGCATTTCACCGCTACACGGCAAATTCCGCCAACGTCGTGCGTACTCAAGTCAGCCAGTTCGCGCTGCAGTGCCGGTGTTGGGCCCCTACATTTCACAACACGCTTAACCGCCCGCCTGCGCTCCCTTTAAACCCAATAACTCCGGATAACGCCCGGACCTTCCGTATTCCCGCGGCTGCTGGCACGGACTTAGC
+
CCCCCGGGDGGGGGGGGGGGGGGGGGGFFF8FFGGGGGGGGGGFGGGGFGGGGGGGGFFGGDGGGGGGGGGGGAFFGGGGGGFGFGGG,CGGGFGGECCGEGGGGGAFGEGGGGGGGGGGGGGGGGG7FFFGGGGED>=FFFG>DGGEGAEDGEGFCGFF8FFGGGGCDGGGFGFGF*D,CE*>EGGFEF*/7*;EFGFGG3F?FDFF0D<G0+>8D,=*3DFF1:6B6*4:?A?A))CFE0(845)5@7<(41(.9:>60(*-9C550:3481866C29B;>(,(.:0((.8>2).6-:C
@M03364:396:000000000-C9LGT:1:1101:19546:3541 2:N:0:10
GGACTACAAGGGTTTCTAATCCTATTTGCTCCCCACGCTTTCGTGCCTCAGCGTCAGGTACAGGCCAGGCGGCCGCCTTCGCCGCTGGTGTTCTTCCACATCTCAACGCATTTTACCGCTACACATGGAGTTCCACCGCCCTCTCCTGTCCTCAAGCCGTGCAGTTTCCAAAGCCTGAACCGGTTGAGCCGGTCCCTTTTACTTCAGACTTGAACAGCCGCCTGACCCCCCCTTAACCCCCATCAATTCGGATAACGCTTGCCACCTACGTATTGTCCCGGCTGCTTGCAGCGAGTTCACC
+
CCCCCGGGGGGGFGGGGGGGGGF,CFFFGGGGGGGGGGGGGGGGGFGGGGFGGGGGGGGGGAAFGGGGGFEEEEGGGGGGGCFGGFFFFGGGGGGGCGFGGFGG8EFFFGEGGGGFGGGDGGFFGFGGFGGFGGG9F>8F:>DFGGGFFFGC;AFFDGGGGGFDG;EFG,E,;F)?CFFGDGGFGG:>A<CC7CECGCFCF8>5DA=))299)/59>@FE9D(((+()(/,(-4))).*;*4(1*).)97*(,.).8-((-(0)98*.2(4))..-6+.(43--,)).,)))(,48515**
@M03364:396:000000000-C9LGT:1:1101:5985:3542 2:N:0:10
GGACTACAGGGGTATCTAATCCTGTTCGCTCCCCACGCTTTCGCTCCTCAGCGTCAGTAACGGCCCAGAGACCTGCCTTCGCCATTGGTGTTCTTCCCGATATCTACACATTCCACCGTTACACCGGGAATTCCAGTCTCCCCTACCGCACTCAAGCCCGCCCGTACCCGGCGCGGATCCACCGTTAAGCGATGGACTTTCACACCGGACGCGACGAACCGCCTACGAGCCCTTTACGCCCAATAAATCCGGATAACGCTTGCCCCCTACGTCTTCCCGCGGCTGCTGGCCCGGAGTTAGC
+
CCCCCGGGGGGGFGGGGGGGGGGGGGGGGGGGGGGGGGDGGGGGGGGGGGGGGGGGGGGGGGGGGGGGGGGGGGGGGGGDFGEEGFGGGGGGGGGGGGGGGGGGGGGGGGGGFGGGGGGDGGGGGGGGFG@FFGGGGGGG,AEF6DFDGFGAFDGF@DGGGC@GGGGGGGG>>:>G=?GGGGF7BEC7FFD*CEGGGGFDCCGFG>E>0/(*(0:93>GE2<>FBA:)4>9?.4:FDFGCC?1().64BGG><<?4?43833@(2AD10(4.(.())2--41271?)5((.49(,.7)-:*
@M03364:396:000000000-C9LGT:1:1101:14099:3546 2:N:0:10
GGACTACTGGGGTTTCTAATCCTGTTTGCTCCCCACGCTTTCGAGCCTCAGCGTCAGTTACAGTCCAGTAAGCCGCCTTCGCCACTGGTGTTCCTCCATATATCTACGCATTTCACCGCTACACATGGAATTCCACGATCCTCTGCCGCACTCCAGCCGTCCGGTTTCCATGGCTCACTGAAGTTGCGCTTCAGTCTTTTACCACAGACCCTCACGGCCGCCTGCTCCCTCTTTACGCCCAATGATTCCGGATAACGCTCGCCACCTACGTAGTAACGCGGCTCCTGGCACGTAGTTAGCC
+
CCCCCGGGGGGGGGGGGGGGGGGGGGGGGGGGGGGGGGGGGGGGGGGGGGGGGGGGGGGGGGGGGGGGGGGGGGGGGGGGGGGGGGGGFGGGGCGGGGGGGGGGGGGGGGGGGGGGGGGGGGGGGGGGGGGGGGGGE>DFGGGFGGGGGFGFGDFFGGGG>FDGGGGGGGGGFGDGGAGGC<DFGG,:A:87DFEFDGGGG>GEGFF5)@B820,59@EGBCD?D:4AD9/39CCEF;EF<8<>75<AFF32?B)4B9::B92(920.8?1.(4).6*44(1((4:2>B2333147=*)2>
@M03364:396:000000000-C9LGT:1:1101:8704:3584 2:N:0:10
GGACTACACGGGTATCTAATCCTGTTTGCTCCCCACGCTTTCGAGCCTCAGCGTCAGTTACAGTCCAGAGAAGCGCCTTCGCCACTGGTGTTCTTCCTAATCTCTACGCATTTCACCGCTACACTAGGAATTCCCTTCTCCTCTCCTGCACTCTAGACTTCCAGTTTGAAATGCAGCACTCAGGTTAAGCCCGAGTATTTCACATCTCACTTAAAAATCCGCCTACGCGCCCTTTACGCCCAGTAAATCCGGACAACGCTCGCCACCTACGTATTACCGCGGCTGCTTGCCCGTCGTTAGC
+
CCCCCGGGFGGGGEGGGGGGGGGGGGGGGGGGGGGDGGGGGGG@FFGGFFGGGGGGGCEFGFGGGGGGGGGFGDFGGGGGGGGGDFGGCFFGGEFGGGGGGGGGGGGGGEGGGGGFCEGGGGGGGCGGGGGGGG,B8EAGGGGFFGG8DFFDG6?FAD,@@FFGGEGF8DGGFE=FGFG8D8=FFGDDFFGGGGGCGGGGGE=5FF+1*CCG*=,3;)<C2C995>=>@42@=:>4C6?<C?<E6?3?FGG9@FF@:69?F>?>*C7:>8833).-)<344(2(,3).<20),-(.8)-*2
@M03364:396:000000000-C9LGT:1:1101:25603:3657 2:N:0:10
GGACTACTCGGGTATCTAATCCTGTTTGCTACCCACGCTTTCGCATATGAGCGTCAGTATTTGCCCAGGAGACTGCCTTCGCCTTTGGTGTTCTTCCAGATATCTACGCATTCCACCGCTACACCTGGAATTCCGTCTCCCCCTGCAATACTCTAGTCCACCAGTTTAGTATGCTGTTCCCAGGTTGAGCCCGGGGATTTCACATCCTCCTTGCTGAACCGCCTGCATGCACTTTACGCCCAGTTATTCCTATTTGCGCTTGCACCCTCCGTATTACCGCGGCTGCTGGACCGTATTGTGC
+
CCCCCGFFFGGGGGFGGGFCF@E9E<FFG9FGGGGGDGGGGGGFGGGFEFGGGGGGGGGGGGGGFGGGGGGFGGGGGGGFFGGFEGGGGGGGGGGGFFGGGGGGGG<FFEGGEFAFGGGGGGCE@FGG@FDFFGG,DEFGGD+9FGG,69AC4;9DGGFGGGFFFGFCGGGGFD*=EDCF89==DFGFF,,=DEGG*BF6E@E7CFFE*9:?B9CACEGGFD@2667F?C*.>EFCE=EC<(64+.)9:71193))1,:1;;*/;BD?813,3:B)634(,9((4:).5(4((((09*)22
@M03364:396:000000000-C9LGT:1:1101:9249:3672 2:N:0:10
GGACTACTCGGGTTTCTAATCCTGTTCGCTCCCCACGCTTTCGCTCCTCAGCGTCAGTAACGGCCCAGAGACCTACCTTCGCCATTGGTGTTCTTCCCGATATCTACACATTCCACCGTTACACCGGGAATTCCAGTCTCCCCTACCGCACTCAAGCCCGCCCGTACCCGGCGCGGATCCACCGTTAAGCGATGGGCTTTCACACCGGACGCGCCGAACCGCCTACGAGCCCTTTACCCCCAGTACATCCGGACAACCCCCGCCCCCTACGTTTTACCGCGGCTGCTGGCACGTAGTTCGC
+
CCCCCGGGGGGGGGGGGGEFGGGGGGGGGGGGGGGGGGGGGGGGGGGGGGGGGGGGEGCFGGGGGGGGF@DFFFGGGGGGGGGGGGGGGGGGGGGGGGGGGCEGGGGFF@FGGGGFGGGDGGGGGGGGGGGGGGG?EBGGGGGFGFG@EEG=CDD5FF8CGGFDG8EGGGDGAG27/8C?6CDFGG*6CE*1C=5**=CCE?G?4AD4>D9E4):;<9EE>GF?BF<),526:?B2>)0;C(28F)6AFGG9:>>0>(,(-(:>58>9,:41(.4.5<(1>192(())28:326..8/->D
@M03364:396:000000000-C9LGT:1:1101:22513:3684 2:N:0:10
GGACTACTGGGGTTTCTAATCCTGTTCGATCCCCACGCTTTCGTGCCTCAGCGTCAGTCACGACATGGAACGCTGCCTTCGCAATCGGCGTTCTGCGCGATATCTATGCATTTCACCGCTACACCTCGCATTCCGCATTCCTCTGTCGCACTCCAGCTCGGCAGTTTCAACGGCCGGACGGGGTTGGGCCCCGAATTTTTACCGCTGACTTGTCAAGCCGCCTTCCCCCCCTTTAAACCCAATAAATCCGCCTACAGCTCGCCTCCCCCGTCTTACCCCGGCTGCTTGCACGGAGTTCGCC
+
CCCCCGGGFGGGGGGGGGGGGGGGGGGGGGGGGGGGGGGGGGGEGGGGGGFFGGGGGFGGGGGGGGGGGGGGGEGGGGGGGGGGFFGG+@CGGGGGDFFEGGGGGECFGGGGGGGGGGGGGGFGGFGGGGGGGGGGGGGGGGGFGFGFGDGFGFGFGGGG6<>GFGGGFGGD@GFGGBEE:CDCEE*6;EGGGGECFGGGF2F?CDDF?7>9.93-*5F*1C((.*..-944(54..52;*4<,*6<<6C*(--.(04,5((*(98539(4(414)5+((37--83-5<))((,(07701>
@M03364:396:000000000-C9LGT:1:1101:19905:3711 2:N:0:10
GGACTACTGGGGTATCTAATCCCATTCGCTCCCCTAGCTTTCGTCTCTCAGTGTCAGTGTCGGCCCAGCAGAGTGCTTTCGCCGTTGGTGTTCTTTCCGATCTCTACGCATTTCACCGCTCCACCGGAAATTCCCTCTGCCCCTACCGTACTCCAGCTTGGTAGTTTCCACCGCCTGTCCAGGGTTGAGCCCTGGGATTTGACGGCGAACTTAAAAAGCCACCTACAGACGCTTTACGCCCAGTAAATCCGGATAACGCTTGCACCCTACGTATTACCGCGGCTGCTGGCCCGTCGTTGGC
+
CCCCCGGGGGGGGGGGGGGGGGGFFGGGGGGGGGGGGGGGGGGGEFFGGGGGGGGGGFGGGGGGGGGGGGGGGGGGGGGGGGGGGGGGFGGGGGGGGGGGGGGGGGGGGGGGGGGGGGGGEGGGGGGGGGGGGGGGGGGGGGGFGGGGGDFDC5DFFGFGGGCGGGGGFFGGEGBGGFGGACGGFGGFFFGGGGGGFGGGGEGAGED@5DDG)3+/218=@GDFFC@A);>@@@FFFFDC::33=<A<FFD60::4F?BF??>4FCD2((4.)-()634749;BF?22:F(-76()0)(1*
@M03364:396:000000000-C9LGT:1:1101:9424:3718 2:N:0:10
GGACTACTGGGGTATCTAATCCTGTTCGCTCCCCACGCTTTCGCTCCTCAGCGTCAGTAACGGCCCAGAGACCTGCCTTCGCCATTGGTGTTCTTCCCGATATCTACACATTCCACCGTTACACTAGGAATTCCATTCTCCTCTCCTGCACTCTAGACTTCCAGTTTGAAATGCAGCACCCAAGTTGAGCCCGGGTATTTCACATCTCACTTAAAAGTCCGCCTACGCTCCCTTTACGCCCAGTAAATCCGGACCACGCTCGCCACCTACGTATTACCGCGGCCTCTGGGCCGTCGTTTGC
+
CCCCCGGGGGGGGDGGGGGGGGGGGGGGGGGGGGGGGGGGGGGGGGGGGGGGGFGGFGGGGGGGGGGGGGGGGGGGGGGGGGGEDGGGGGGGGGGGGGGGGGGGGGGGGGGGGGGDGGGG6CFGGGGGGGFGGGGGGGGGGGGDFGGGGFGFF8DFCFGGGGFGCCFFA9DFFFEFGFGGGDFFFGFEFGGGGGGGDGGGGFGF@FFEAFFGF6,:8>EGAGAAFGF>9DB==EEFF?EGF70;+7<?FGG>?>1;FF>644:>DGGF:?:?)::9<C:4,4(((.().(((,-()0)(*0
@M03364:396:000000000-C9LGT:1:1101:19687:3757 2:N:0:10
GGACTACCGGGGTTTCTAATCCTGTTCGCTCCCCACGCTTTCGCTCCTCAGCGTCAGTAACGGCCCAGAGACCTGCCTTCGCCATTGGTGTTCTTCCCGATATCTACACATTCCACCGTTACACCGGGAATTCCAGTCTCCCCTACCGCACTCAAGCCCGCCCGTACCCGGCGCGGATCCCCCGTTAAGCGATGGGCTTTCACACCGGACGCACCGAACCGCCTACGAGCCCTCTACGCCCACTAAATCCGGTTAACGCTTTCCACCTACGAAGTGCCCCGGCTGCTGGCACGTAGTTAGC
+
CCCCCGGGGGDGFGGEGEFFGFGFFGGGDEEFGGFE@@@F,CFBFGGGGGGFGGGDFF<CCCCF:F,FC@EFFE<FAEGEGEEFG<FFGGFGFGGCE,CFCGCFGGFEGGGFDEC?DEEGCEFFGECFGGF:?FFCG9+@8=868>DC+035FBG6,:+;B>99:>@E97CG>7(/2)=?*39*3<C06F5*8CC*728AC)<6*8;0(7,*()*(/(/22C>((240(1(1<.(36(*:?6,49(5:FG)--((.931<((060<>((.((,(4)5+(((-4(-42336,52(()01)22
@M03364:396:000000000-C9LGT:1:1101:25486:3770 2:N:0:10
GGACTACTGGGGTATCTAATCCTGTTCGATCCCCGCACTTTCGTGCATGAGCGTCATTTACGGCTTGGTCAGCTGCCTACGCAATCGGGGTTCTTCGTCATATCTATGCATTTCACCGCTACACGACGAATTCCGCCAACCTCCACCACAATCAAGCCCGGCAGTATCAACGGCGGAATGGAGGTGGGCTCCACGATTTGACCGCTGCCTTGCAAGGCCGCCTGATGACCCATTACACCCAATAGATCCGGATATACATCGGATCCTCCGGTTTACCGCCGCTGCCTGCCCGGCGTTCGCC
+
CCCCCGGG@FEGGGGGGGFEGGGDGGGGGGGGGGGGGGGGGGGFCGGG@<CFEGGGC,FEFEGGGGGGGGGGGFFFGFACFF?FEGGG>FGGGGGGGG7FFFCGCFGGFFGGEGGGGGGGGGGFC+4C:@EGFF8BE+=DGGDDFDF,6@FECDF6B:DEG7AGG,,;DCGB@F>4*5@C?,;*==*(),/><EG*2CGC+)E:DEB((06C(0+.7(;*(9-2(+)*.9:(3>>ABAGE*4<:*..-6C518:).*))-4,*-9C*2:-((,((-)*419;031()51(.39-(0))-/9
@M03364:396:000000000-C9LGT:1:1101:14672:3795 2:N:0:10
GGACTACACGGGTTTCTAATCCTGTTCGCTACCCATGCTTTCGAGCCTCAGCGTCAGTTGCAGACCAGACAGCCGCCTTCGCCACTGGTGTTCTTCCATATATCTACGCATTCCACCGCTACACATGGAGTTCCACTGTCCTCTTCTGCACTCAAGTTGCCCGGTTTCCGATGCACTTCTTCGGTTAAGCCGAGGGCTTTCACATTAGACTTATTTTTCCGCCTGCGCTCGCTTTACGCCCAATAAATCCGGACCACGCTTGCCCCCTACGTATTACCGCGGCTGCTGGCACGTCCTTAGC
+
CCCCCGGGGGGGGGGGGGGGGGGGGGGGGGGGGGGGGGGAFGGGGGGGGGGGGGGGGGGFGGGGGGGGGGGGGGGGGGGGGGGGGGGGFFFGGGGGGGGGGGGGGGGGGGGGGGGGGGGGGGGGGFGFGGGGGGGGGADGGGGFGGG8DFGFGBGFGGGGGGFGGGGGGG38:BDGGFGGGFGGEG>CFGGGCEGGGGGGGFGFGA668DAEC8C<CEGG=DF@=B8:6:1>3=?>E?EEG;2;;77<FC341;1<F?BFB?G0*;720??FDAB)6E:>9>B(4322(((582())*-0:
@M03364:396:000000000-C9LGT:1:1101:7407:3822 2:N:0:10
GGACTACAGGGGTATCTAATCCTGTTCGCTCCCCACGCTTTCGCTCCTCAGCGTCAGTAACGGCCCAGAGACCTGCCTTCGCCATTGGTGTTCTTCCCGATATCTACACATTCCACCGTTACACCGGGAATTCCAGTCTCCCCTACCGCACTCAAGCCCGCCCGTACCCGGCGCGGATCCACCGTTAAGCGATGGACTTTCACACCGGACGCGCCGAACCGCCTACGAGCCCTTTACGCCCAATAAATCCGGACCACGCTTGCCACCTACGTATTACCGCCGCTGCTGGCACGTATGTCGC
+
CCCCCGGGGGGGFGGGGGGGGGGGGGGGGGFFGGGGGGGGGGGC:FGGGG8FGGGGGGGFGGGGGGGGFFFFGGGGGGGGGGGGGGGGFGGGGGGGGFGGGGGGGGGCGGGGGGGGGGEDGGGGGGGGGGGGFGF<FGFGGFGFFGGGGFGB8DGDFFFECG5CCEGGCGGGBGFG:;EFCFG@CCC?FF**7CE62CCGF3CECDA;>GFG952251?>1C>BFF:)1>>?:(5<>(8EG<34@A2<FGG>:>(27?>?1:CF*AFF?:38))(.)<3,(4((-().31(.,,,*)*)71
@M03364:396:000000000-C9LGT:1:1101:25934:3830 2:N:0:10
GGACTACACGGGTTTCTAATCCTGTTCGCTCCCCACGCTTTCGCTCCTCAGCGTCAGTAACGGCCCAGAGACCTGCCTTCGCCATTGGTGTTCTTCCCGATATCTACACATTCCACCGTTACACCGGGAATTCCAGTCTCCCCTACCGCACTCAAGCCCGCCCGTACCCGGCGCGGATCCACCGTTCAGCGATGGACTTTCACACCGGGCGCGCCGACCCGCCTACGGCGCCTTTCCGCCCAAGACATCCGGATTCCGCCTGCCCCCTACGTCTTTCCGCGGCTGCTTGCACGTGGTCCGC
+
CCCCCGFGGGEGCGGGEGE<F<E9FCFFG>FFGGGGGGGGGGGGEGG8C?CFFGGG@FFEGGGGGGGGGGDGGFGGFGGFGGGDEAFG<FFGGFFEG?GGGGGA,EFGGGGGGGFFGG8=@FCFB7FE@E?FGGFGGFCFF=@D+@E+69FAB5+;FFGGGGFGEEGGGDEGEGF4:;EG68<*8?,/;>=C<ED6FF9+77EFFFF;(),:97C6)(:=;D>03C()()-((48))-;;E<3()(.)/>*(23()/,-(-,2.5CC>(64.83(-)0(,(-(,(,...3)22.()0*)17
@M03364:396:000000000-C9LGT:1:1101:5643:3852 2:N:0:10
GGACTACAGGGGTTTCTAATCCTGTTCGCTCCCCACGCTTTCGCTCCTCAGCGTCAGTAACGGCCCAGAGACCTGCCTTCGCCATTGGTGTTCTTCCCGATATCTACACATTCCACCGTTACACCGGGAATTCCAGTCTCCCCTACCGCACTCAAGCCCGCCCGTACCCGGCGCGGATCCACCGTTAAGCGATGGACTTTCACACCGGACGCGACGAACCGCCTGCGAGCCCTTTTCGCCCAATAAATCCGGATAGCAGTTGCACCCTACGTATTCCCGCGGCTTCTGGACCGGGATACGC
+
CCCCCGGGGGFGFGGGGG9FGFFGGGGGG7FGGGGGGGGGGGGGEGG?FGGGGGGGGGGGA:FG@FGGEGF<FGGGGGGGDFGGGGGG<DGGGCFDCFFGGG6F,@FGGGGGGGGGGG8CGGFGGDEG+>E8FEEFE,=?3=8?DG8+69@>>)=9BGGGEGFGEGGGGGGC@*25=?CGGFFCBC<8FE**/>ECC??7CEG?FAE09DFE67*()-:E9D90(/4.456847))69EEE??3)-))0CC(,((,9)).6<<7FFGB2(44))()-0-,-.9((2.<2)(49((.)),1*
@M03364:396:000000000-C9LGT:1:1101:24240:3859 2:N:0:10
GGACTACTGGGGTATCTAATCCTGTTTGCTACCCACGCTTTCGTGCCTCAGTGTCAGTTTCAGTCCAGAAGGCCGCCTTCGCCACCGGTGTTCCTCCTAATATCTACGCATTTCACCGCTACACTAGGAATTCCGCCTTCCTCTCCTGTACTCAAGCTGAACAGTTCGCAGGGCGGTTCACGGTTGGGCCGTGAAATTAAACCCCGCGCTTGCTCAGCCACCTACGCACCCTTTACGCCCAGTACTTCCGGATACCCCTCGCCCCCTACGTGTTAACCCGGCTCCTGGCACGTCGTTCACC
+
CCCCCGGG=FEFFEGGGGCFGGCAFGGGGGFGGGGGGGGGGGGGFGGGFGGGGGGGGGFFGFFFGGGG9FFGGGGGGGGGGGGECFGGFGFGGGGGGGFGGGGG8EGGGGGGGFGGGGGGGGGGEEFCDFFGGGGGGGDFGFGFGGA4@;FEFE?FCDCE9F?FGF=BECCDDGA64@G7:896BEC=AD?*9?51=9?9B;?=D>?9;88=(++18)953D,66*4),)-,(4)),(C8*(4<4)6<?<)3(,))),(49>D?5:)4<:<..4))6+4414,((,)5:(363((0.)(2:
@M03364:396:000000000-C9LGT:1:1101:18114:3861 2:N:0:10
GGACTACCCGGGTATCTAATCCTGTTTGCTACCCACGCTTTCGAACCTCAGTGTCAGTATGATGCCAGAAGGCTGCCTTCGCCATCGGTATTCCTCCAGATCTCTACGCATTTCACCGCTACACCTGGAATTCTACCTTCCTCTCACCTACTCTAGCCTAACAGTATCAGATGCCGTTCCCAGGTTAAGCCCGGGGCTTTCACATCTGACTTATCAAGCCACCTACGCTCGCTTTACGCCCAGTAATTCCGAACAACGCTTGCACCCTTCGTATTACCGCGGCTGCTGGCCCGACGTTTGC
+
CCCCCGGGGGGGGGGGGGEGGGGGGGGGGGGGGGGGGGGGGGGGGGGGGGGFGGGGGGGGGFGGGGGGGGGGGGGGGGGGGGGGGGGGFGGGGGGGGGGGGGGGGGGGGGGEGGGGGGGGGGGGGGGGGGGGGGGGGGGEGGGFGGG8EFGFGFGFFGGGGGFGGGGGGGFGFDED@BGGGFDEFGCDFFGGGGGGGGCFGCGFGFFFEGEFABCCGEGGFGFFEDAD@DBFFFFCEFGGGF?@CCCCFF<70:>@FFF@FFGDGGG<<??:1(56<<4(-3((4:????(4911))0(7>
@M03364:396:000000000-C9LGT:1:1101:14205:3869 2:N:0:10
GGACTACCCGGGTTTCTAATCCTGTTCGCTCCCCACGCTTTCGCTCCTCAGCGTCAGTAACGGCCCAGAGACCTGCCTTCGCCATTGGTGTTCTTCCCGATATCTACACATTCCACCGTTACACCGGGAATTCCAGTCTCCCCTACCGCACTCAAGCCCGCCCGTACCCGGCGCGGATCCACCGTTAAGCGATGGACTTTCACACCGGACGCGACGAACCGCCTACGAGCCCTTTACGCCCAATAAATCCGGATAACGCTTGCACCCTACGTATTACCGCGGCTGCTGGCACGTAGTTAGC
+
CCCCCGGGGGGGGEGGGGFFGGGFFGGGGGGGGGGGGGGGGGGGGGGGGGGGGGGGGGGGGGGGGGGGEFCFGGGGGGGFGGGGGGGGGGGGGGGGGGGGGGGGAFGFEGGG;FGFGGECCFGGGGGGCGGGGGGGGGGGFGGFGGGEDBGFGFGFGGGGGGFGGGGGGGGGFCBD?DEGGGGEGG*6AFG<FCEFGGGFGEGFGEF;FGFG()/476CG>GFF:A:)4C9?B:2<ABGEGBBBFA):FGG>::(9FB6643;2FFG3<F?4<4:9AG:429>>0602:B(<?22)./):*
@M03364:396:000000000-C9LGT:1:1101:6469:3873 2:N:0:10
GGACTACAAGGGTTTCTAATCCCATTTGCTCCCCTAGCTTTCGTCTCTCAGTGTCAGTGTCGGCCCAGCAGAGTGCTTTCGCCGTTGGTGTTCTTTCCGATCTCGATGCATTTCACCGCTCCACCGGAAATTCCCTCTGCCCCTACCGTACTCCAGCTTGGTAGTTTCCACCGCCTGTCCAGGTTGGAGCCCTGGGATTTGACGGCGGACTTGAAAAGCCACCTACAGACGCTTTACGCCCAAGCATTCCGTATCGCGCTTGCCTCCTCTGTCTTCCCGCGGCTGCTGGCACAGACTTAGC
+
CCC@CCGEEFGCFGGGGGFGFFG,CFGGGGGFGGGGGGGGGGDGGFGF<FFGGGFG<,CEFFCGE:6;CFG8FGGF9FGGCEG7F@FFGGGC?,@FG9?4=4@?8EFFCFGGGGGGGDGGCCEGEDC:FF,FEF?:@D?54=6DDF8@60@DFDGBFF9FCFDFGDFCCFG,975?6AG,,@D<3,8:F>E>*AF59DGGFAE4C45>2C>F8;+72.A6(24=;8()1;,217,4><A>:(8()4))87*)(4((0(-44:*(0<5:(4.6:9<54:(-47(((47:01()(4())/)2*
@M03364:396:000000000-C9LGT:1:1101:13400:3877 2:N:0:10
GGACTACTGGGGTATCTAATCCTGTTCGCTACCCATGCTTTCGAGCCTCAGCGTCAGTTGCAGACCAGAGAAGCGCCTTCGCCACTGGTGTTCTTCCTAATCTCTACGCATTTCACCGCTACACGAGGAATTCCCTTCTCCTCTCCTGCACTCAAGAATGCCAGTTTCCGATGCAGTTCCACGGTTGAGCCGTGGGCTTTCACATCAGACTTATCATTCCGCCTGCGCGCCCTTTACGCCCAATAAATCCGGATAACGCTTGCCCCCTACGTATTACCGCGGCTGCTGGCACGCAGTTAGC
+
CCCCCGGGFGGGG7FGFGGGGGGGGGGGDGEFGGGGEGGGGGF@FF:8FGGGGGGGDFGCFCFAFD@6CFEEFFFFGGGGGFGGGGGGGGGGGE,AF96?ECGGGFGGGGGGGGGGDEEDGGDG78CFGFGGGGD,@EF,9?FFFGGF>6,:F=?F,@D,,A?FFCF9E+=EE79+2<,@=EDCCE>5CCD?<?3?7DFG7:FC79@=EGEGF9,25/>::*5@2:>)(1(,73@<EFEFC;(/;;)9@6D(4(()*--463A,*219:B?,3<:.:C42((29B?02:018(((087)20
@M03364:396:000000000-C9LGT:1:1101:6988:3908 2:N:0:10
GGACTACCCGGGTTTCTAATCCTGTTCGCTACCCATGCTTTCGCTCCTCAACGTCAGTTACTGTCCAGCAAGCCGCCTTCGCCACCGGTGTTCCTCCTGATATCTACGCATTTCACCGCTACACCAGGAATTCCGCTTGCCCTTCCATTACTCCAGCTAAACAGTTTCCAATGCAGTCCCGCGGTTGAGCCGCGGGCTTTCACATCAGACTTACTTCTCCGTCTGCGCGCCCTTTACACCCAGTAAATCCGGATAACGCTCGCCCCCTCCGTATTACCGCGGCTGCTGGCCCGGATTTCGC
+
CCCCCGGGGGDGGGGGGGGGGGGGGAFCGFGDFGFFGFFFGGCFCAEFGGGGGGGG7CEFGGGGGGGGFAGGGGGGCEGE<FGG74CF:CFFCGGFFFGGGGG9EEFGC8:BFF,?EEGCECF<E8FFFGGGGFF:@8+A==D?DDF,3532A0=:,6@E>:9+7@:DCFGGF?DFGA?7::?@@4@@ABDD49EE7CFFC?G3;AA37F3=)8</29<+69=;=B95(/22370444FGG0<?454<FFG0:2(67891((2(9:D9((2,4:?A9C,(-1((,22:(,(((((00*)91
@M03364:396:000000000-C9LGT:1:1101:9787:3952 2:N:0:10
GGACTACTAGGGTTTCTAATCCTGTTTGCTCCCCACGCTTTCGAGCCTCAACGTCAGTTACTGTCCAGCAGGCCGCCTTCGCCACCGGTGTTCCTCCTGATATCTACGCATTTCACCGCTACACCAGGAATTCCGCTTACCCTTCCAGTACTCCAGATCTCCAGTTTCCAATGCAGTCCCGGGGTTGAGCCCCGGAATTTCACATCAGACTTGCAGGTCCGTCTGCGCTCCCTTTACACCCAGTAAATCCGGATAACGCTCGCCCCCTACGTATTACCGCGGCTGCTGGCACGTAGTTAGC
+
CCCCCGGGGGGGGGFGGGGGGGGGGGGGGGGGGGGGGGGGGGGGGGGGGGGGGGGGGFFGGGGGGGGGGGGGGGGGGGGGGGGGGGGGGGGGGGGGGGGGGGGGGGGGGGGGGGGGGGGGGGGGGGGGGGGGGGGGGCGGGGEDFGGFGFGEGEGF9EGGGGFGGGGGGGFGFGFGGFDFGGDFGGECFGCFCEGGGGGGGFGEFFFF3DEG3+58CDFFBG@?=?:B>CBFFEFFFEGG:=?F6C7AFGG0:?0<F:9119E>DEDB??13)-5AAC:;9>FB9?0:26(,,.()0*)2:
@M03364:396:000000000-C9LGT:1:1101:8281:3969 2:N:0:10
GGACTACCGGGGTTTCTAATCCCGTTTGCTCCCCTGGCTTTCGCGCCTCAGCGTCAGTTGTCGTCCAGAAAGCCGCTTTCGCCACTGGTGTTCCTCCTAATATCTACGCATTTCACCGCTACACTAGGAATTCCGCTTTCCTCTCCGATACTCTAGCATCGCAGTTTCGGTCCCCTCACGGGGTTAAGCCCCGCACTTTTAAGACCGACTTACGACGCCGCCTGCGCGCCCTTTACGCCCCATACTTCCGTACAACGCTTGCCACCCACGTATTTCCCCGGCCGCTGGCACGCATTTAGCC
+
CCCCCGGGGGGGFGGGGGGGGGGGGGGGGGGGGGGGGGGGGGGGGGGGGGGGGGGGEGGFGGGGGGGGGGFGGGGGGGGGGGGGGGGGFGGGFGGGGFGGGGGGGGGGGGGGGGGGGGGGEFGGE8EG@BFGGGGGGGFGGGGBGGG+C>GE9*?FGGGGGGEGGGFGGGG>EG57EFFGEGG>>FC>BFGDGGCGGEGGG8;<FFEB@714;A*489E:294(2/47>>>9::):(3:C*8(4).:2692(,4247914?1<)>@*(2,3().)).+4((4((-(((-370(((01*)27
@M03364:396:000000000-C9LGT:1:1101:24218:3990 2:N:0:10
GGACTACAGGGGTTTCTAATCCTGTTCGCTCCCCACGCTTTCGCTCCTCAGCGTCAGTAACGGCCCAGAGACCTGCCTTCGCCATTGGTGTTCTTCCCGATATCTACACATTCCACCGTTACACCGGGAATTCCAGTCTCCCCTACCGCACTCACGCCCGCCCGTACCCGGCGCGGATCCACCGTTAAGCGATGGACTTTCACACCGGCCGCCACGAACCGCCTACGCGCCCTTTGCGCCCAATAAATCCGGATCACGCTTGCACCCTACGTATTACCGCGGCCGCTTGCCCGTCGTTCGC
+
CCCCCGGGGFEGFGGGGGGGGGGFGGGGGGGGGGGGGGGGGGGGDGGGGGGGGGGGGGGFFGGGGGGGGGGEFGGGGGGGGGGEG<FGCEGGGGGGFFGGGGEGGGGCGFGGGGGGGGGD+F;FF>FCFGGGGGF?CEGGG?69?DG=EEGB=D+DCFGGGGDGGC5EGD>E?G@G*2?F6EFC8C*(;</**1CCFGGGGFF3D>@0(12:()23)4?*-C>32A0)4CBF9(.)-4CEG06,/.)-9C178((:F1<0<<C,=CC?:1(,).(.)34432-,36((-244(-()0)(1/
@M03364:396:000000000-C9LGT:1:1101:5655:3990 2:N:0:10
GGACTACTCGGGTTTCTAATCCTGTTCGCTCCCCACGCTTTCGCTCCTCAGCGTCAGTAACGGCCCAGAGACCTGCCTTCGCCATTGGTGTTCTTCCCGATATCTACACATTCCACCGTTACACCGGGAATTCCAGTCTCCCCTACCGCACTCAAGCCCGCCCGTACCCGGCGCGGATCCACCGTTAAGCGATGGACTTTCACACCGGACGCGACGAACCGCCTACGAGCACTTTTCGCCCAATAAATCCGGATAAGGCTTGCACCCTACGTTTTCACGCGGCTGCCTGAACGTAGTTAGC
+
CCCCCGGGGGGGF@FGGGGFGGGGGGGGGGGBFGGGGGGGGFGGGGGGGGGGGGGGGEGGGC7B@FEGFGGGGGGGGGGCEGGGC?EGFGGGGGGF<DECCFEF8EFFGGFCGFFA8C@DEGGFF7=:@FCGGGFFF,=FC++@DFFGGF756)+;,68@>F*C35;4@9E>4>)24):CCCGCC=</:8**;:EEFCFGFEG?*:2(-9(:9>E(97C>17>FF*403)(42:F))7EGG?0(0.).*9)((4,)*)((.45)*85(.48((,44<7<0(403(((.3(),4,...*)2*
@M03364:396:000000000-C9LGT:1:1101:24754:4002 2:N:0:10
GGACTACCAGGGTATCTAATCCTGTTCGCTACCCATGCTTTCGAGCCTCAGCGTCAGTTGCAGACCAGAGAGCCGCCTTGGCCACTGGTGTTCTTTCATGTATCTACGCATTCCACCGCTACACATGGAGTTCCACTACCCTCTTCTACACTCCAGAAGGACAGTCTCCGAAGCAGTTCCCAGGTTAAGTTGGGGGCTTTCACTTCAGCCTTAGCTCTCCGCCTACGGTCGGTTTACGCGCACTGACTCCGGACGACGCTTGCACCCTACGCATTGCCGCGGCTGCGCGCACGGAGTTTGC
+
CCCCCGCFCEFDF@EFGG<,@FFGGEF@+,,8C@EEEGFFGCF8@,@=FG,ECFGG7C<C9FG,CCE<C,:CCFBC:@C,4CFCC8F@,,CBFEC,<EB,CEEAFG,D@GECEC;EFEGCEF?F,EFFG=BEFFACE,0AEDDD=EF;,=F*A)2*4D,@BD?FE3==,1>=<@=DFFEFE,=@DF,:;3,?C+:CC:D69>F<F9+:*;7E**98+1,=)*82(4/0(/((.,6/91=1F9.()4..*95-,310>44(((*)2*18:(((((-).0(,(((-3:(-(2(-,(-)7:-:0
@M03364:396:000000000-C9LGT:1:1101:11101:4019 2:N:0:10
GGACTACTGGGGTTTCTAATCCTGTTTGCTCCCCACGCTTTCGAGCCTCAGCGTCAGTGACAGTCCAGAGAATCGCCTTCGCCACTGGTGTTCTTCCTAATCTCTACGCATTTCACCGCTACACTAGGAATTCCATTCTCCTCTCCTGCACTCTAGACTTCCAGTTTGAAATGCAGCACTCAGGTTAAGCCCGAGTATTTCACATCTCACTTGCCAATCCGCCTACGCTCCCTTTACGCCCAGTAAATCCGGACAACGCTCGCCACCTACGTATTACCGCCGCTGCCGGCCCGTCGTTAGG
+
CCCCCGGGGGGGGGGGGGGGGGGGGGGGGGGGGGGGGGGGGGGFFGGGGGGGGGGGEF,@F@FGGGGGFDE<EFGGGGGGGGGGGCFGGGGGGGGGGGGGGGGFEFFGFGGGGFFEGGGGGGGGG,CFGFGGGEF<EEDGGGGFFGGGFFGBF6DD46;D,EFGGFGGCA,EFGFGGDFG1,=FDE>DFFG6?GE+=FGGGFGFGA7=EGFG*+,3C)@9>CDFD?9*)9@FFE@8CDGG:9@58@09BC301;1;A;916:=(*29<8::4))5)634-(44394((-(,33((00.4D*
@M03364:396:000000000-C9LGT:1:1101:8427:4021 2:N:0:10
GGACTACTCGGGTTTCTAATCCTGTTCGCTCCCCACGCTTTCGCTCCTCAGCGTCAGTAACGGCCCAGAGACCTGCCTTCGCCATTGGTGTTCTTCCCGATATCTACACATTCCACCGTTACACCGGGAATTCCAGTCTCCCCTACCGCACTCAAGCCCGCCCGTACCCGGCGCGGATCCACCGTTAAGCGATGGACTTTCACACCGGACGCGACGAACCGCCTACGAGCCCTTTACGCCCAATCAATCCGGATAACGCTTGCCCCCTACGCATTACCGCGGCTGCTGGCCCGTATTTCGC
+
CCCCCGGGGGGGGGGGGGGGGGGGGFGGGGGGGEGGGGGGFGGEGGGGGGGGGGGGGGGGGGGGGGGGGGGGGGGFGGGGFEGGC?FGGGFGGGGFGGGGGGGGGGGGGGGGGGGGGGGGGGGGGGGGGGGGGGGGFGGGFFGFGGGGGFGFGFFFDFGDGGDGFGGEGGGGFGFG*8CGCGGGFE@=FFEDGGGGGGGGGFF?GDF>FG6C>):9D6EEBC1?<E686594:?B<A?EEE0,1)47<*C<6(-39F29?:3*(9:C(((-(3-3)4<(-(-4(46)20:0(,4-))*)09
@M03364:396:000000000-C9LGT:1:1101:16952:4022 2:N:0:10
GGACTACTGGGGTTTCTAATCCTGTTTGATCCCCACGCTTTCGTGCCTCAGCGTCAATGACGGATTCGTGAGATGCCTTCGCAATCGGTGTTCTGAGTAATATCTATGCATTTCACCGCTACACTACTCATTCCTCCCACGGCATCCGTATTCCAGCCTCGCAGTATCAAAGGCAGTTCCGGAGTTGAGCTCCGGGCTTTCACCCCTGACTTGCCAAACCGCCGACGCACCCTTTTAACCCAATAATTCCGGGTAACGCTTGCATCCTCCGTATTCCCGCGGCTGCTGGCCCGGAGTTCGC
+
CCCCCGGGGGGGGGGGGGGGGGFGGGGGGGFGGGGGGGGGGGGGGGGGGGFGGGGGFGGGGGGGGGGGGGGGGGGGGGGGGGGGGGGGFBFGGGGGGGGFGGFGFCGGGGGFFFGGGGGCEGGGG@FGFFGGGGGDGCGGGGG5CEGGFFFEFED@DDFGGGFGGFGGFGGGFGFGGFGGEGDGGGEAFF@9FEEGCEFGFEFEFDFD5C4C@F,8C@F*/:>(.8:B;DFF28;)7;EEGBB0)4<AFGG6(-(,=1;BF:8):+2)48;B11:))041247022))4:((-3,)0))9/
@M03364:396:000000000-C9LGT:1:1101:21212:4026 2:N:0:10
GGACTACAAGGGTTTCTAATCCCATTCGCTCCCCTAGCTTTCGTCTCTCAGTGTCAGTGTCGGCCCAGCAGAGTGCTTTCGCCGTTGGTGTTCTTTCCGATCTCTACGCATTTCACCGCTCCACCGGAAATTCCCTCTGCCCCTACCGTACTACAGCTTGGTAGTTTCCACCGCCTGTCCAGGGTTAAGCCCTGGGATTTGACGGCGGCCTTGAAAAGCCACCTACAACCGCATTACGCCCAATCATTCCGGATAACGCTTGCATCCTCCGTCTTCCCGCGGCGTCTGGCACAGATGTAGC
+
CCCCCGGGGGGGGGGGGGGEGGG8FEFGGGGGGGGGGGGGGGGGEEG;FEEFGGGE@CDEFGGGGGGGGGGCEFGGGGGGCFGGF@FFCFGGGGF<<EFCFGEGAFGGGGGCFGGFFGGGGGDDFG7FGGGGGGGCFF?G@?=@6@>++<>5;DCF?FFGGGBGFG8EGGFD>G=CFFGC7EC3@D*:?:,CFFGFFD89CEGAG>)(()3=)*07:@F*(;=@@F(*)*(.31:2)4EEG?02056:FG*(4(()721-(3*)2+9)..4:((3)4*4-((-((480:>:<(.(0**.*:
@M03364:396:000000000-C9LGT:1:1101:13674:4027 2:N:0:10
GGACTACCGGGGTTTCTAATCCTGTTCGCTACCCATGCTTTCGAGCCTCAGCGTCAGTTGCAGACCAGAGAGCCGCCTTCGCCACTGGTGTTCTTCCATATATCTACGCATTCCACCGCTACACATGGAGTTCCACTCTCCTCTTCTGCACTCAAGAATGACAGTTTCCGATGCAGTTCCACGGTTGAGCCGTGGGCTTTCACATCAGACTTATCATTCCGCCTGCGCTCGCTTTACGCCCAGTAAATCCGGACCACGCTCGCCACCTACGTATTACCGCGGCTGCTGGCCCGTATTTCGC
+
CCCCCGGGGGGGGGGGGGGGGGGGGGGGGGGGGGGGGGGGGGGGGGGGGGGGGGGGGGGGGGGGGGGGGGGGGGGGGGGGGGFGGGGGCFEGGGGGGGGGGGGGGGGGGGGGGGGGGGGGGGGGGGGGFGGGGGGGGGGGGGGFGGGGGFGFGFGFFFGGGGFGGGGGGGGEBGFGGFGGAEDFGGGFFGGGGGGGGGGGGFGF>6AB6;BF4CA?GCCGFG@95=58,*.6;<D9EFGFGFF@CC36CGGB:;1:F24(-4C>5EG?276:247<<C,(,-(-382>:(1(4,()//)9*
@M03364:396:000000000-C9LGT:1:1101:14517:4041 2:N:0:10
GGACTACAGGGGTTTCTAATCCTGTTCGCTCCCCACGCTTTCGCTCCTCAGCGTCAGTAACGGCCCAGAGACCTGCCTTCGCCATTGGTGTTCTTCCCGATATCTACACATTCCACCGTTACACCGGGAATTCCAGTCTCCCCTACCGCACTCAAGCCCGCCCGTACCCGGCGCGGATCCACCGTTAAGCGATGGACTTTCACACCGGACGCGACGAACCGCCTACGAGCCCGTTACGCCCAATCAAGCCCGATAACGCTTGCCCCCTACGTCTTCCCGCGGCTTCGTGCACGTCTGTAGC
+
CCCCCGGGGGGGGEGGGF9FFGGGGGFGGGGGGGGGGGGGGGEGGGGGGGGGECCGGGGGGGGGGGGGGGGGGGGGGGGGGGGGGGGGGGGGGGGGGGGGGGGGGFGGGGGGGGGGGGGGGEGDGGGGGGGGGGGGGCFGGGEFGGGEGFGFFDFBFGGGEGBGGG5CGGGEDGFGE5?EFGGGGGD@C<EDGGGE4>EFFCFFGFFF>GBG1)*,918=9D>FFG0)8C>F092016EGGF(.),,)11*-(((-=:3:?BC(2;C>6::?1(4))240(((((.(,32()3,())*-:*
@M03364:396:000000000-C9LGT:1:1101:11331:4064 2:N:0:10
GGACTACAGGGGTTTCTAATCCTGTTCGCTCCCCCAGCTTTCGCGCCTCAGCGTCAGTGGTGGCCCAGAAGGCCGCCTTCGCCACCGGTGTTCTTCCCGATATCTACACATTCCACCGCTACACCGGGAATTCCAGTCTCCCCTACCGCACTCAAGCCCGCCCGTACCGGGCGCGGAGCCGCCGTTGAGCCAGGGACTTTCCCCGCGGACGCGAAGGACCGCCTCCGCGCCCTTCACGCTCAATAAACCCGAGGACCGCTTGCCACCTACGTAGGCACGTGCGTGTGTGCACGCGTTTTGC
+
CCBB<FG@EAE@F+6CFEE@@56FFGGGGGG:DF+@@F8<<C@;@C@,@AFFGGGECFE86,6CEFGFF,C<A<CBC7CGCFDF@<FC>@?+BECEE,=FE>8E8E99EF8AEFFBF7+6@C?F8CEFG7,3FFDA,82D:=C?F8D;B?E>F@F6,@@*5@5C>7E5*:8C;755*)*=*3/*2;*(0<****2:C;<+<)A()07(->,*-5*()(2*(14?(:4)47214((,532*23)-*52)7>7((-,()-33(4:3*<C?((-.5(,),1,.((,-,(,(4)43<(,)..(9*
@M03364:396:000000000-C9LGT:1:1101:19165:4113 2:N:0:10
GGACTACACGGGTTTCTAATCCTGTTTGCTCCCCACGCTTTCGAGCCTCAGCGTCAGTTACAGTCCAGAGAATCGCCTTCGCCACTGGTGTTCTTCCTAATCTCTACGCATTTCACCGGTACACTAGGAATTCCATTCTCCTCTACTGCACTCTTGACTTCCAGTTTGAAATGCAGCACCCCAGTTAAGCCCGGGTATTTCACATCGCACTTAACAGTCCGCCTACGCTCCCATTACGCCCAGTAAATCCTGACCACGCTGTCCACCTACGAATTCGCGCGGCTGCTGGCACGTATTTGGC
+
668BCF@66F7C@7;,C6C<F5EFCC,C@@CCC;F+FFG69E@FA@:FCF<,@FCE@F,C696CE@F@FGG,@<46CFFED7F7:EFGEE6BF<>5?EA,C9EEGDFB+@FFE,=,5B+==?;D,,CBFGDEAE;<8EFGEDE9+>;?9+A>:0+4,@==;:<+9,,37=9=DA*?,3D,++0+@9,0<BF6998C64;E:;@A9A5)195,04,1?62,/*:55,-:2*(((1*862?C*(,/+1)1@C+.9(..2(((,,243BD@(8,((,(.(/(-,-9;11:7(.(5::(*0*-:*
@M03364:396:000000000-C9LGT:1:1101:13297:4123 2:N:0:10
GGACTACCGGGGTTTCTAATCCTGTTCGCTACCCATGCTTTCGAGCCTCAGCGTCAGTTGCAGACCAGAGAGCCGCCTTCGCCACTGGTGTTCTTCCATATATCTACGCATTCCACCGCTACACATGGAGTTCCACTCTCCTCTTCTGCACTCAAGAAAAACAGTTTCCGATGCAGTTCCTCGGTTAAGCCGAGGGCTTTCACATTAGACTTATTTTTCCGCCTGCGCTCGCTTTACGCCCAATCAGTCCGGACAACGCTTGCCCCCTACGTCTTCCCGCGGCTGCTGGCACGTAGTTCGC
+
CCCCCGGGGGGGGGGGGGG9FFGCGFGGGGGGGGGGGGGGGGGFDGGFCFFGDGDGDAFGGGGFFGGGGGGGGGGGDGGG@FGGGGGGFGFGGGGGFGGGGGGGFGFGGGGGFEEGGGEGGFGGGGGGGGGGGGGGG?=FGGDFFGG9><::6D0DFGGGGGFGFFGGGGGGBFEGGFFGFFD:BE8>B9C5?>C>DCFGD<EC7EF4/?4FEFF4CEGFFDD22=(5216:@F6)9;GEG:;<54)6=C<6:;BBF(4:<:5(*2),-4823:?))*-74320-,))(-(5::(0>*)99
@M03364:396:000000000-C9LGT:1:1101:7445:4166 2:N:0:10
GGACTACAGGGGTATCTAATCCTGTTCGCTACCCATGCTTGCGAGCCTCAGCGTCAGTTGCAGACCAGAGAGCCGCCTTCGCCACTGGTGTTCTTCCATATATCTACGCATTCCACCGCTACACATGGAGTTCCGCTCTCCTCTTCTGCACTCAAGAAAAACAGTTTCCGATGCAGTTCCTAGGTTAAGCCGAGGGCGGGCACATTAGACTTATTTTTCCGCCTGCGCTCGCTTTACGCCCAGTCAATCCGGATAACGCTTGCCCCCTACGTATTACCGAGGCTGCTGGCACGTAGTCTGC
+
CCCCC<FCCEFGGGGGDGGGGGG<FFF@FGD:EFFFCFG<,<FFEGFGG4CFGGGGEFFCD9FFFGGGEGGEFGGG7=F9FEEG7,?BFGGGGGGGGGGGGGGFGEEFFGGGGAFFFG>=ECGGGGGGGFFA?<+8A70EEF>1?ACCE+>:FDD5,@D8DF??C3A,=8CE*+::FF7,,,257E,9+E:**@C9D***13C3+;+9?F?:)+36DEF+,9?13225(1,3(4:9<B5?*,4:*49AFG)(-3(6444612::FF3(-.2.5).-5+((,,(4::),(-.5??:<74)::
@M03364:396:000000000-C9LGT:1:1101:26434:4190 2:N:0:10
TGACTACAGGGGTTTCTAATCCCATTTGCTCCCCTAGCTTTCGTCTCTCAGTGTCAGTGTCGGCCCAGCAGAGTGCTTTCGCCGTTGGTGTTCTTTCCGATCTCAATGCATTTCACCGCTCCACCGGAAATTCCCTCTGCCCCTACCGTACTCCAGCTTGGTAGTTTCCACCGCCTGTCCAGGGTTGAGCCCTGGGATTTGACGGCGGACTTGACAAGCCACCTACAGACGCTTTACGCCCAATCATTCCGGATAACGCTTGCATCCACCGTCTTGCCGCGGCTTCTTGCCCAGGCTTTGC
+
--6A@C<CCG@@@@@ECEE,A,<CCCCFEFE@FCFCGG9FEFG6:CEF@<<C6BEFFF<EEF+FCFFGGFG8<FCGGGGGGDGG@FEFCDCFGGGFEGG>CFGGGGFGGGFGGGGGGGGGEFGGGG+CFGGEFGEEFEDGGFFFGGGD8DFDB885ADGGGGDDGGGGGCGCEBADFFGGGGG78FC=>FEGGGCCFED<,@F);5B=@GFG88<;C1:C;FFFFF10;D6>6;;<A:5?C??(7:)6=F*((414?(42<(;)7<9),(-,4:B).<(-((,7((-)66(.)8()0)(*2
@M03364:396:000000000-C9LGT:1:1101:22386:4196 2:N:0:10
GGACTACTGGGGTATCTAATCCCATTTGCTCCCCTAGCTTTCGTCTCTCAGTGTCAGTGTCGGCCCAGCAGAGTGCTTTCGCCGTTGGTGTTCTTTCCGATCTCAATGCATTTCACCGCTCCACCGGAAATTCCCTCTGCCCCTACCGTACTCCAGCTTGGTAGTTTCCACCGCCTGTCCAGGGTTGAGCCCTGGGATTTGACGGCGGACTTGACAAGCCACCTACAGACGCTTTACGCCCAATCATTCCGGATAACGCTTGCATCCTCTGTCTTACCGCGGCTGCTGGCACAGCGTTCGC
+
CCCCCGGGGGGGGGFGGGDFGCF,EEGGGGGGGGFFGGGGGGGGGFGGGGGGGGGGGGGGGGGGGGGGGGGGGFFGGFGGGGGEFEGGGGGGGG>FGGGFGGCGGGGGGGGGGGGGGGGGGGGGGGGGGGGGGGGGF:8FFGGFGGGGGFGFGFGFFGGGGGFGGGGGGGGGFGFGGFGGGGG7@87=CFFGGGGG>CDFFEGFD>DB@G9C8A097@DFFGFF15;F<F>@6?FEC?GGG<:1?0:<?GGF?BFDF6142:A?FDG8762549A45<44(4((,42)(3457B1>5:(91
@M03364:396:000000000-C9LGT:1:1101:19344:4233 2:N:0:10
GGACTACCGGGGTTTCTAATCCTGTTCGATCCCCACACTTTCGATCCTCAGCGTCAGTTGCGCTCCCGCGAGCTGCCTTCGCCATCGGTGTTCCTCGTGATATCTAAGCATTTCACCGCTACACCACGAATTCCGCCCCGTCTCTCCATACTCGAGCCTGACCGTATCATCGGCGGTACAGAGGTGGGCTCCACGACTTTACAGTTGCCCTGCAAGGGCACCCTCGCCCCCAGTTAACCCCCATAAGTCGCCTAAACGCTGCCACCCACATACTACCCGGGCTGCCGGACCGCAATTCGCC
+
996@CGC,+@CFFEC9FFDAEEG<C<F:CA,-;D,@,@FFAFC,;@,C<,CEF@CFE6CED7F@FG,8++++@+AFDFGGEC:FCG:?+4CFF9,,?A8EE?@F,,<9BE,9,9E??888C:?,EB+B+C<FD?,=++++8+,5+,7<5+8*,1C>C@,1,3*3>:,@F,7,3<784:5,4,**33*(.,3*;E5*)31+44+)33+))*,*..+)1(;1(1(((*(.(/(,(.))<)<ED0((),-)0*)-,3,)9((,((/.02*(-(44)))-(/((,(-,((((((-,(-(799(*9
@M03364:396:000000000-C9LGT:1:1101:17859:4259 2:N:0:10
GGACTACTCGGGTATCTAATCCTGTTTGCTCCCCACGCTTTCGAGCCTCAACGTCAGTTACTGTCCAGTAAGCCGCCTTCGCCACCGGTGTTCCTCCTGATATCTACGCATTTCACCGCTACACCAGGAATTCCGCTTACCCTTCCAGTACTCCAGATCTCCAGTTTCTAATGCAGTCCCGGGGTTGAGCCCCGGAATTTCACATCAGACTTGAAGGTCCGCCTACGCTCCCTTTACGCCCAGTAAATCCGGACCACGCTCGCCCCCTACGTATTTCCGCGGCTGCTGGCACGGTTTTAGC
+
CCCCCGGGGGGGGGGGGGFGGGGGGGGGGGGGGGGGGGGGGGGGGGGGGGGGGGGGGGGGGGGGGGGGGGGGGGGGGGGGGGGGGGGGEGGGGGGGGGGGGGGGGGGGGGGGGGGGGGGGGGGGGGGGGGGGGGGGGGGGGGGBGGGDGFGEFEGFDDGGGGFGGGGGGGDGFDEGGFGGGGGDGEGEFGGGGEE9CFGGGEGFGFFF3CEGB/58DEGGFGF;;FDE3CB@(;@)>0=FGFDFA24)@GGF:63:FBB069E>*:C,2224)-:))3-33491(2,)5:(2((-)))-2>
@M03364:396:000000000-C9LGT:1:1101:20262:4266 2:N:0:10
GGACTACACGGGTTTCTAATCCTGTTTGCTCCCCACGCTTTCGAGCCTCAGTGTCAGTTACAGTCCAGAAAGGCGCCTTCGCCACTGGTATTCTTCCTAATCTCTACGCATTTCACCGCTACACTAGGAATTCTCCTTTCCTCTCCTGCACTCTAGACTTCCAGTTTGAAATGCAGCACCCAAGTTGAGCCCGGGTATTTCACATCTCACTTAAAAGTCCGCCTACGCTCCCTTTACGCCCAGTAAATCCGGACAACGCTCGCCACCTACGTATTACCGCGGCTGCTGGCACGTAGTTCGC
+
CCCCCGGGGGGGGGGGGGFGGGGGGGGGGGGGGGGGGGGGGGGGGGGGGGGGGGGGGEGGGGGGGGGGGGGGGGGGGGGGGGGGGGGGFGGGGGGGGGGGGGGGGGGGGGGGGGGGGGGGGGGFGGGGGGGGGGGGGGGGGGE@FGGGGFGF=DDDAFGGGFBDGGGGGGGGFFEGGFGGGGGAGD<DDGDDDGGGGGGGGEGCCAAEEGFG@B@58@G9=CDFA?=>>?ABFFFFFFGFG=BE+9)?F4820:9DFBFFF>B75CC42>6.,4:4<C291;0-4:407(,4(3,8D4)9C
@M03364:396:000000000-C9LGT:1:1101:11881:4302 2:N:0:10
GGACTACTCGGGTTTCTAATCCCGTTCGCTCCCCTGGCTTTCGAGCCTCAGCGTCAGTTGCAGTCCAGAAAGCCGCCTTCGCCACTGGTGTTCCTCCTAATATCTACGCATTTCACCGCTACACTAGGAATTCCGCTTTCCTCTCCTGCACTCAAGAAGACCGGTTTCTATCCCATCACGGGGTTGAGCCCCGCACTTTTAAGATGGAACTGGCCTCCCGCCTGCGCTCCCTTTACGCCCAATCAATCCGGATAACGCTTGCCCCCTACGTCTTACCCCCGCTGCTGGCACGTAGTTCGCC
+
CCCCCGGGFGGGGGGGGGGGGGGGGGGGGGEGGGGFGGGGGGGCF@FFGGGGGGGGGF<@FFGGGGGGGG@FEGFGGGGGGGGGGFGGGGGGGFGGGFGGGGGGGGGGGGGGGGGGGGGGGGGGFGGGGGGGGGGDGG?FGGGFC8,,60DDFDFFE,8DDF*=FCEGFFFFFG@C??FGCEGGECF@FGFDGDEGGGGGG>2>CA)-*;69=4,8;(CE9G;D;*,04C73@ECE??GGG?:(/892;D:6?F)))(((-(+.1?/(,(((,-.64+(((,-42),34(5832:.@*,19
@M03364:396:000000000-C9LGT:1:1101:21628:4322 2:N:0:10
GGACTACAGGGGTTTCTAATCCTGTTTGCTCCCCACGCTTTCGAGCCTCAGCGTCAGTTACAGTCCAGAGAAGCGCCTTCGCCACTGGTGTTCTTCCTAATCTCTACGCATTTCACCGCTACACTAGGAATTCCATTCTCCTCTCCTGCACTCTAGACTTCCAGTTTGAAATGCAGCACCCAAGTTGAGCCCGGGTATTTCACATCTCCCTTAACAGTCCGCCTACGCTCCCTTTACGCCCAGTAAATCCGGACAACGCTCGCCCCCTACGTATTACCGCGGCTGCTGGCACGTTGTTCGC
+
CCCCCGGGGGGGGGGGGGGGGGGGGGGGGGGGGGGGGGGGGGGFGGGGGGGGGGGGEGGGGGGGGGGGGGGGGGGGGEGCFGGGGGGGFGGGGGGGGGGGGGGGGGGGGGGGGGGGGGGGGGGGGEGGGGGGGGGGGGGGGGGFGGG@DDFD=DGF;FGGGGFGGGGGGGGGFF7DCDGGGDF@EGF7D@FGGGDCCGGGGEFADF8=6>CG5+,3CEG?94>DF,-82:955>B>EFGFE??FFEE?FGD>@9(2A>F<?9C;*:C>0:,.597)6<8;9;0,,322>:.4:(().))19
@M03364:396:000000000-C9LGT:1:1101:15081:4327 2:N:0:10
GGACTACAGGGGTTTCTAATCCCATTTGCTCCCCTAGCTTTCGTCTCTCAGTGTCAGTGTCGGCCCAGCAGAGTGCTTTCGCCGTTGGTGTTCTTTCCGATCTCAATGCATTTCACCGCTCCACCGGAAATTCCCTCTGCCCCTACCGTACTCCAGCTTGGTAGTTTCCACCGCCTGTCCAGGGTTGAGCCCTGGGATTTGACGGCGGACTTGAAAAGCCACCTACAGACGCTTTACGCCCAATCATTCCGGATAACGCTTGCATCCTCTGTCTTACCGCGGCCGCTGGCCCCGATGTAGC
+
CCCCCGGGGGGGGGGGGGGGGGGGGGGGGGGGGGGGGGGGGGGFEFGGGGGGGGGGGGGGGGGGGGGGGGGGFGGGGFGGGGGGFGGGEGGGGGGGGGGGGGFFAECGGGGGFGGGGGGGEGGGGGGCFFGGGGGGG:FFGGGFGGGEGFGDCD6;DFEEEDBGGGGGGGGGFGBGGFFGGGG:DF75?@,<CGGGFGGGGEC9DFFF>GFGF99;FFGC(;=8@C@A9C:;<D?C96EEG?::F:4<FGC90,()939BB:;77CFD>)5<<2>9AC<2(4-(,1((4:(((-())..?0
@M03364:396:000000000-C9LGT:1:1101:15747:4338 2:N:0:10
GGACTACCCGGGTTTCTAATCCCGTTTGCTCCCCTGGCTTTCGCGCCTCAGCGTCAGTTGTCGTCCAGAAAGCCGCTTTCGCCACTGGTGTTCCTCCTAATATCTACGCATTTCACCGCTACACTAGGAATTCCGCTTTCCTCTCCGATACTCTAGCATCGCAGTTTCGGTCCCCTCACGGGGTTAGGCCCCGCACTTTTAAGACCGACTTACGACGCCGCCTGCGCGCCCTTTACGCCCAATAATTCCGGACAACGCTTGCCACCTCCGGATTACCCCGGCTGCTTGCACGTGGTTCTCC
+
CCCCCGGGGGGGGGGGGGGGGGGGGGGGGGGGGGGGGGGGGGGGGGGGGGGGGGGGGGGGGGGGGGGGGGGGGGGGGGGGGGGGGGGGFGGGGGGGGGGGGGGGGGGGGGGGGFFGGGGGEGGGGGGGGGGGGGGD>:?FGGGFFGGEGFEFGFGFGGGGGGFGGGGGGGGGEFB675DGG>CFE>,5ACEDGGEGGGGGGFGCFA360<;+7)*.89E=(946?*4B09>40:<26:EGE:(,1<4-=*/49>165((,41<AGGG(3(((488496(,30(4:4)4().2.((08/)*2
@M03364:396:000000000-C9LGT:1:1101:25497:4353 2:N:0:10
GGACTACTGGGGTTTCTAATCCTGTTCGCTCCCCACGCTTTCGCTCCTCAGCGTCAGTAACGGCCCAGAGACCTGCCTTCGCCATTGGTGTTCTTCCCGATATCTACACATTCCACCGTTACACCGGGAATTCCAGTCTCCCCTACCGCACTCAAGCCCGCCCGTACCCGGCGCGGATCCGCCGTTCAGCCATGGGCTTTCACACCGGACGCGACGAACCGCCTACGTGCCCTTTACGCCCCATAAATCCGGATCACGCTTGCACCCTACGTTTTACCGCGGCTGCTGGCCCGTATGTGGC
+
CCCCCGGGCGGGFGGGGGGGGGGGGGGGGGGGGGGGGGGGGGGGGGGGGGGGGGGGFGGGFCGGGGGG?@FCFFGGGGGGGGGGGGGGFFGGGFGGGGGGGGGGGGGEEFGGCGGGGGE=EGGGGGGGGGGGGGG,EDFFGGG?=FGEGF@5@DGFFGGGDG5CFCEG?*>89B@)*8EG**/*C:,/AF*17CG57>FFG?FFGED90>2E45*7)4CEFGF?<F?).94:><44<:EGC22.04<BFF301(-:F?F?4:*)22>33203(.8)-3441(-4((.:?<011(())1):9
@M03364:396:000000000-C9LGT:1:1101:13264:4357 2:N:0:10
GGACTACTAGGGTTTCTAATCCTGTTCGCTCCCCACGCTTTCGCTCCTCAGCGTCAGTAACGGCCCAGAGACCTGCCTTCGCCATTGGTGTTCTTCCCGATATCTACACATTCCACCGTTACACCGGGAATTCCAGTCTCCCCTACCGCACTCAAGCCCGCCCGTACCCGGCGCGGATCCACCGTTAAGCGATGGACTTTCACACCGGACGCGACGAACCGCCTACGAGCCCTTTACGCCCAATAAATCCGGATCACGCTTGCCCCCTACGTATTACCGCGGCTGCTGGCCCGTCGTTGGC
+
CCCCCGGGGGGGGGGGGGFGGGGGGGGGGGGGGGGGGGGGGGGGGGGGGGGGGGGGGGGGGGGGGGGGGGGGGGGGGGGGGGGGGGGGGGGGGGGGGGGGGGGGGGGGGGGGGGGGGGGGGGGGGGGGGGGGGGGEFGGGGFGFGGGGGFGFGFGFGGGGGGFDGEGGGGGGDGAG7?EGCGGEGG7=FF:3CEG6CEGGG<FEGBDF9GFC90?9D1EGBGFFFGF3?DFFFFB9ABGGGFFF)822@7<BFF0:F63:?:8(9:D96?F18>:AAF?BF>FB>B::>F((7>()07(90
@M03364:396:000000000-C9LGT:1:1101:17028:4390 2:N:0:10
GGACTACTCGGGTTTCTAATCCTGTTTGCTCCCCACGCTTTCGAGCCTCAACGTCAGTTGCCGTCCAGTAAGCCGCCTTCGCCACCGGTGTTCCTCCTGATATCTACGCATTTCACCGCTACACCAGGAATTCCGCTTACCCCTCCAGTACTCTAGCCATGCAGTTTCCAAAGCAATCCGGGAGTTGAGCCCCCGCCTTTCACTTCAGACTTGCACCGCCGTCTACGCTCCCTTTACACCCAGTAAATCCGGATCACGCTTGCCCCCTACGTATTACCGCGGCTGCTGGCACGTAGTTCGC
+
CCCCCGGGGGGGGGGGGGGGGGGGGGGGGGGGGGGGGGGGGGGGGGGGGGGGGGGGGGGGGGGGGGGGGGFGGGGGGGGGGGGFEGGGGGGGGGGGGGGGGFGGGGGGGGGGGGGGGGGGGGGGGGGGGGGGGGGGGGGGGFGFDE88CFGDEEGFGGGGFGFGEDFGGGGGFGFFGFGGG>C@EG;AFDFGGDGGGGGGGEFEGFFECGE9*+,0?;GG>86;(22:1DBFFFFCFBFGGBFF=<4)@FDF?39?F?FFB:8:GGG9:B1:<<7)6<4;(-((410.::(3:27.86)15
@M03364:396:000000000-C9LGT:1:1101:11853:4402 2:N:0:10
GGACTACAGGGGTTTCTAATCCTGTTCGCTACCCATGCTTTCGAGCCTCAGCGTCAGTTGCAGACCAGAGAGCCGCCTTCGCCACTGGTGTTCTTCCATATATCTACGCATTCCACCGCTACACATGGAGTTCCACTCTCCTCTTCTGCACTCAAGAAGGACAGTTTCCGAAGCAGTTCCCCGGTTAAGCCGGGGGCTTTCACTTCAGACTTATCTTTCCGCCTGCGCTCGCTTTACGCCCAATAAATCCGGACAACGCTTGCCACCTACGTCTTACCGCGGCGGCTGGCACGTAGTTAGC
+
CCCCCGGGGGGGGGGGGGGGGGGGGGGGGGGGGGGGGGGGGGGGGGGGGGGGGGGGGGGGGGGFGGGGGGGGGGGGGGGGGGGGGGGGGGGGGGGGGGGGGGGGGGGGGGGGGGGGGGGGGGGGGGGGGGGGGGGGGFGGGGGFGGGGGFGECDGB:@FGDGFGGGGGGCC>@GEGGFGFG8DFGG:AFGGGGGGGGGGGGFCCFFFC<FFG)359CEGG;DFFFF9EFC>91<BFFFGEE:(4084>FGG;FF9:F37?86;22AF3(584(43))8:>(4((331;(43<?.1)<4)2:
@M03364:396:000000000-C9LGT:1:1101:19463:4425 2:N:0:10
GGACTACTGGGGTTTCTAATCCTATTCGCTACCCATGCTTTCGAGCCTCAGCGTCAGTTGCCGCCCAGAGAGCCGCCTTCGCCACTGGTGTTCTTCCATATATCTACACATTCCACCGTTACACCGGGAATTCCATCCTCCCCTACCTCACTCAAGCCTGCCAGTATCCGGCGCGGATCCAGCGTTGAGCCATGGACTTTCACATCGGACGCGACGCGCCGCCTACGAGCCCTTTACGCCCAATCATACCGGATAACGCTTGCACCCTACGTCTTACCTCGGCTGCTGGCCCGTACTTAGC
+
CCCCCGG<,EFGGGGGGGGFFFG,CFGGGE,CGGGFGGG9EFGCE7BF<FFGGGGGGCF,,,8+@F@F<FF7CCCGFGGCECGGGGGGFFGGGGGGGA<<F?,A=EF,EFGE;AEFFC401F@FFGGGGE<:E9;,4A=B=C>*@8>,,;>DF<8;=+,6380=FC,@E+3+08:>*/8,42**6C*>AF<60<C,*6BFC8C5+;>0<C0>()/2)(2*,C0,3C()-7(-21).4:=5>81174))19<>(3?AF0031::)2;9(3323,(,46+).-(-(3:?2:((,((-))/)**
@M03364:396:000000000-C9LGT:1:1101:24326:4452 2:N:0:10
GGACTACAAGGGTTTCTAATCCTGTTCGCTCCCCACGCTTTCGCTCCTCAGCGTCAGTAACGGCCCAGAGACCTGCCTTCGCCATTGGTGTTCTTCCCGATATCTACACATTCCACCGTTACACCGGGAATTCCAGTCTCCCCTACCGCACTCAAGCCCGCCCGTACCCGGCGCGGATCCACCGTTAAGCGATGGACTTTCACACCGGACGCGACGAACCGCCTACGAGCCCTTTACGCCCAATAAATCCGGATCACGCTTGCACCCTACGTATTCCCGCGGCTGCTGGCACGTATGTAGC
+
CCCCCGGGGGGGGGGGGGEGGGGGGGGGGGGGGGGGGGGGGGGGGGGGGGGGGGGGGGGGGGGGGGGGGGGGGGGFGGGGGGGGGGGGGGGGGGGGGGGGGGGGGGGGGGGGGGGGGGGDGGGGGGGGGGGGGGGDGGGGGGGFGGGDGFGADDGFGGGGGGFGGGDGGGGGFGFDC6EF?GG*BE*6AC?DGE=CGGGGGFGCGFF;0D>G03?9DFGGFGFFFC?)4C>BF0:5<?DEG((4)56)*0)-(4(45328-8C<FGG6:??4))5)6<89(49>9:)52:(23((*)*)02
@M03364:396:000000000-C9LGT:1:1101:16630:4466 2:N:0:10
GGACTACTCGGGTTTCTAATCCCGTTCGCTCCCCTGGCTTTCGAGCCTCAGCGTCAGATTCGGTCCGGGAAGCCGCTTTCGCCACTGGTGTTCTTCCTGATATCTACGCATTTCACCGCTACACTAGGAATTCCGCTTTCCTCTCCGATACTCTAGCATCGCAGTTTCGGTCCCCTCACGGGGTTAAGCCCCGCACTTTTAAGACCGACTTACGACGCCGCCTGCCCGCCCTTTACGCCCAATAATTCCGTACAACCCCTGCCACCTACGTATTACCCGCGCCGCTGGCCCGTAGTTAACC
+
CCCCCGGGGGGGGGGGGGGGGGGGGGGGGGGGGGGGGGGGGGGGGGGGGGGGGGGGGFFGGGGGGGGGGGGGGGGGGDFGGGGGGGGGGGGGGGGGGGGGGGGGGGGGGGGGGGGGGGGGGGGGGFGGFGGGGGGGG@8FGGGFGGGGGBGEFEDFF8DF>FFGGGGGGDGGFGFGGAGFG>45>F,1;FGGGE*C4CGF=@;>FADBFGF@;>=6C>G5;D1:1*.)4<1(4?AB?<DE*4:064<AF:0(3:2))((--1>?GF5,82(4<:)6<6((49((2((((,46((-7@7)2:
@M03364:396:000000000-C9LGT:1:1101:18099:4483 2:N:0:10
GGACTACAAGGGTTTCTAATCCTGTTTGCTCCCCACGCTTTCGGGCCTCAGTGTCAGTTACAGTCCAGTGAGCCGCCTTCGCCACTGGTGTTCTTCCCAATATCTCCGCATTTCACCGCTACACTGGGAATTCCACTCACCTCTCCTGCACTCCAGCCGGACAGTTTCAAAAGCAGTCCCGGGGTTGAGCCCCGGGCTTTCACTTCTGACTTGCCTGGCCACCTGCGCCCCCTTTACCCCCAGTAATTCCGGTTAACGGTTGCCCCCTACGTAGTCCCGCGGCTGCGGGCCCGTATTTCGC
+
CCCCCGGGGGGGGGGGGGGGGGGGGGGGGGGGGGGGGGGGGGGFGGGGGGGGGGGGGGGGGGGGGGGGGGGGGGGGGGFGGGGGGGGGGGGGGGGGGGFGGGGGGAGGGGGGGGGGGGGGGGGGCEGGGGGGGGGGGGGGGGGFGGA88DE<F)=FFGEG@F?CFFFG8EFDDGEGGFFCC@C@8@C5;EG>CEEG4CGGGCF<76=9*B@F=+:4D(==@GDF;6;30C:9>@ECF3FEG>B?FB)4@*0((-,6B0(--(/)9E9(-,-()(-)6<>((-,(-(((--,499()/*)95
@M03364:396:000000000-C9LGT:1:1101:21668:4491 2:N:0:10
GGACTACAAGGGTATCTAATCCTGTTCGCTACCCATGCTTTCGAGCCTCAGCGTCAGTTGCAGACCAGAGAGCCGCCTTCGCCACTGGTGTTCTTCCATATATCTACGCATTCCACCGCTACACATGGAGTTCCACTCTCCTCTTCTGCACTCAAGAAGGACAGTTTCCGAAGCAGTTCCCCGGTTAAGCCGGGGGCTTTCACTTCAGACTTATCTTTCCGCCTGCGCTCGCTTTACGCCCAATCAATCCGGACAACGCTTGCCCCCTACGTATTTCCGCGGCTGCTGGCACGTATTCGGC
+
CCCCCGGGGGGGGGGGGGGGGGGGGGGGGGGGGGGGGGGGGGGFGGGGGGGGGGGGGFGGFGG<FGGGFFDGGGGGGGGGGGGGGGGGCFFGGGGGGGGGGGGGGGFGGGGGAFGGGGGGECGGFD9F<=FGGGGGG8=FFG8@AFF8FFFDFF=DCDFGGGFGGGGFFECE?F5DFFGGGECCGD+>AFECDGDECEFGFFF<FFCE7F@G4;<5CEG73DFFFE9B>GFFD1?A<:CC:831)5<<FGG023(4>9>FF:F(*2C4:3(,.52))<8033,46:8?B<(4?42/6*(21
@M03364:396:000000000-C9LGT:1:1101:12348:4523 2:N:0:10
GGACTACCCGGGTTTCTAATCCTGTTCGATACCCGCACCTTCGAGCTTCAGCGTCAGTCGCGCTCCCGTAAGCTGCCTTCGCAATCGGTGTTCTGTGTAATATCTATGCATTTCACCGCTACACTACACATTCCTCCCACGGCATCCGCATTCAAGACAGGCAGTATCAATGGCAGTTCCCCGGTTGAGCCGGGACATTTCACCGCTGACTTACCCATCCGCCTACGCACCCTTTCAACCCAATAAATCCGGATCACGCTTGCATCCTCCGTATTCCCGCGGCTGCTGGCCCGGATGTAGC
+
CCCCCGGGGGGGGFCGGGGFGGGGGGGGGGGGGGGGGGGGGGGFGGGGGGGGGGGGGGGGGGGGGGGGGGGGGGGGGGGGGGGGGGGGFGFGGGGGGGGGGGGGGGGGGGGGGGGFGGGGGGGGGGGGGGGGGGFFGGFGGGGFGGGGGFGFFEGFFGGGGGFGGGGGGGGGFGFGGFGGGGGGGGGFFFDGDGCGGGFFG7EEGFFF2C@D9AGEDFGGFG;F<F@F<39B?FF):AGGD0<095:5BFDFB((,72148:F>CFD7>133(4>)6<2369900<:00((49>,).));*
@M03364:396:000000000-C9LGT:1:1101:16304:4549 2:N:0:10
GGACTACACGGGTTTCTAATCCTGTTCGCTACCCATGCTTTCGAGCCTCAGCGTCAGTTGCAGACCAGACAGCCGCCTTCGCCACTGGTGTTCTTCCATATATCTACGCATTCCACCGCTACACATGGAGTTCCACTGTCCTCTTCTGCACTCAAGTTGCCCGGTTTCCGATGCACTTCTTCGGTTAAGCCGAAGGCTTTCACATCAGACCTAAGCAACCGCCTGCGCTCGCTTTACGCCCAATAAATCCGGATAACGCTTGCCCCCTACGTATTACCGCGGCTGCTGGCACGTATTTCGC
+
CCCCCGGGGGGGGGGGGGGGGGGDFGGGGGGGGGGGGGGGGGGGGGGGGGGGGGGGGGGGGGGGGGGGGGGGGGGGGGGGGGGGGGGGFFFGGGGGGGGGGGGGGGGGGGGGFGGGGGGGGGGGFGGGCFGGGGGGGGGGGGGFGGGGGFGEFD6FFGGGGGFGGGEGGGGGBFEGGFGGFGGCEG:AFFGGGGGGGGGGGEGFGFFEFGDG@*,:C=FG>GFDFE9EFGBBFD=39?EGG<83;A29FG79BF(6F:;??BC:*;>7:?645:>9<F4>>B>F9:::>BFF?<(/<B<47
@M03364:396:000000000-C9LGT:1:1101:19994:4563 2:N:0:10
GGACTACTCGGGTTTCTAATCCTGTTCGCTCCCCACGCTTTCGCTCCTCAGCGTCAGTAACGGCCCAGAGACCTGCCTTCGCCATTGGTGTTCTTCCCGATATCTACACATTCCACCGTTACACCGGGAATTCCAGTCTCCCCTACCGCACTCAAGCCCGCCCGTACCCGGCGCGGATCCACCGTTAAGCGATGGACTTTCACACCGGACGCGACGAACCGCCTACGAGCCCTTTACGCCCAATCAATCCGGATACCGCTTGCACCCTACGTACTACCGCGGCTGCTGGCCCGGCGTTAGC
+
CCCCCGGGGGGGGCGGGGEFGGGDGGGGGGGGGGGGGGGGGGGGGGGGGGGGGGGGGGGGGGGGFGGGGGGGGGGGGGGGGGGGGGGGFGGGGGGGGGGGGEEGFGGGGGGGGGGGGGG6EGGGGGGGGDGGGGGDGGGGGGGFGGG6>9@>8=??FGGEGGFGGCCEEGCE?FFG5?E?0@FCGGG@A9CDGGG?6?FGGEG)0:>>>D0C97/179C:3CF?2;3)4>6<(42<>4:EC0(()53:?CC9FFF>F<B;(8A?FFGF2?8.,(4).0(((49370)4268:>(-)0)(12
@M03364:396:000000000-C9LGT:1:1101:24209:4579 2:N:0:10
GGACTACCGGGGTTTCTAATCCTGTTCGCTACCCATGCTTTCGAGCCTCAGCGTCAGTTGCAGACCAGAGAGCCGCCTTCGCCACTGGTGTTCTTCCATATATCTACGCATTCCACCGCTACACATGGAGTTCCACTCTCCTCTTCTGCACTCAAGAATGACAGTTTCCGATGCAGTTCCACGGTTGAGCCGTGGGCTTTCACATCAGACTTATCATTCCGCCTGCGCTCGCTTTACGCCCAATAAATCCGGATAACGCTCGCATCCTCCGTATTACCGCGGCTGCTGGCACGGATTCAGC
+
CCCCCGGGGGGGFGGGGGGGGGGGGGGGGGGGGGGGGGGGGGGGGGGGGGGGGGGGGFGGGGGFGGGGGGGGGGGGGGGGGGGGGGGGFFFGGGGGGGGGGGGGGGGGGGGGGGDFGGGGGGGGGGGGFGFGGGGGGGGGGFFFGGGGGFFEGDCFCFGGGGFGGGGGGGGGEGFGGFGG7FDCFEG:CFFDGGGGGGGGG?FFGFFF:DEF4+><CEGGEG@@(6:?>G>BFFFFFDECE@(:6)7CFGDB:F0<F?;?<>:(9?F?D?924??)-<44(4,36?2,4:(51>()0*6CC
@M03364:396:000000000-C9LGT:1:1101:17335:4592 2:N:0:10
GGACTACAGGGGTATCTAATCCTGTTCGCTCCCCACGCTTTCGCTCCTCAGCGTCAGTAACGGCCCAGAGACCTGCCTTCGCCATTGGTGTTCTTCCCGATATCTACACATTCCACCGTTACACCGGGAATTCCAGTCTCCCCTACCGCACTCAAGCCCGCCCGTACCCGGCGCGGATCCACCGTTAAGCGATGGACTTTCACACCGGACGCGACGAACCGCCTACGAGCCCTTTACGCCCAATAAATCCGGGTCACGCTTGCACCCTACGTATTACCGCGGCTGCTGGCACGTATTTCGC
+
CCCCCGGGGGGGGGGGGGGGGGGGGGGGGGGGGGGGGGGGGGGGGGGGGGGGGGGGGGGGGGGGGGGGGGAFFGGGGGGGGGGGGGGGFGGGGGGGFGGGGGGGGGGGGGGGGGGGGGGGGGGGCEGGFGGGGGFFGGFFGFGFGGFGGDGFG5=FGGDEGFEGGGGGGGDEDGBGCDGGGGGEGG7=C<C3CGE6DCCGGFGEGFF09DFGF3:499EG>G>03CB>FGFF<BF24(AEG0:7))6:FGD0(-(4@?F?:<@2=FD23?(.4<72<E2060703:),,2.5<((*0/)97
@M03364:396:000000000-C9LGT:1:1101:18215:4601 2:N:0:10
GGACTACTAGGGTATCTAATCCCGTTTGCTCCCCTGGCTTTCGCGCCTCAGCGTCAGTTGTCGTCCAGAAAGCCGCTTTCGCCACTGGTGTTCCTCCTAATATCTACGCATTTCACCGCTACACTAGGAATTCCGCTTTCCTCTCCGATACTCTAGCATCGCAGTTTCGGTCCCCTCACGGGGTTAAGCCCCGCACTTTTAAGACCGACTTACGCCGCCGCCTGCGCGCCCTTTACGCCCAATAATTCCGGACAACGCTTGCCACCTACGTATTTCCCCGGCCGCTTGCCCGTAGTTCGCC
+
CCCCCGGGGGGGGGGGGGGGGFGGGGGGGGGGGGGGGGGGGGGGGGGGGGGGGGGGGGGGGGGGGGGGGGGGGGGFGGGGGGGGGGGGGGGGGGGGGGGGGGGGGGGGGGGGGGGGGGGGGFGGGGGGGGGGGGGGGEGGGGGFGGG6CDGDFEFFGFFG6EDGGGGGGGGGAF@+1;EG7EGCEF9AFGFDDE:ECGGGFE?CGFFFFGFE30*6CBGD6>:?B*489GF6??A6<?EEC:?)9<46@DC(44(359(-36E9CF04588,64)6>+,-42(--((44(5<60:>F4()1
@M03364:396:000000000-C9LGT:1:1101:14911:4603 2:N:0:10
GGACTACTCGGGTATCTAATCCTGTTCGCTACCCATGCTTTCGAGCCTCAGCGTCAGTTGCAGACCAGAGAGCCGCCTTCGCCACTGGTGTTCTTCCATATATCTACGCATTCCACCGCTACACATGGAGTTCCACTCTCCTCTTCTGCACTCAAGAAAAACAGTTTCCGATGCAGTTCCTCGGTTAAGCCGAGGGCTTTCACTTCAGACTTATCTTTCCGCCTGCGCTCGCTTTACGCCCAATAAATCCGGATAACGCTTGCACCCTACGTATTACCGCGGCTGCTGGCCCGTAGTTAGC
+
CCCCCGGGGGGGGGGGGGGGGGGFGGGGGGGGGGGGGGGGGGGFGGGGGGGGGGGGGGGGGGGGGGGGGGGGGGGGGGGGGGGGGGGG?FFGGFGGGGGGGGGGGGGGGGGGGGGGGGGGGGGGFGGGGGGGGGGGGD8EGFGFGGGGGFGFGFGFFCEGFGFGGGGGGGC6?GFGGFGGGGGFGG7AAFGDDGGGGGGGG4DEDFFF<FBGF>EEGE7FDGFFB2(26C;>??D3>0=CG<D@FE<3;F<:::8>F<FF??*)9ED:(3:B?DB>AE<1,991>(,).((41((.0/<>:
@M03364:396:000000000-C9LGT:1:1101:6161:4605 2:N:0:10
GGACTACACGGGTATCTAATCCTGTTCGCTCCCCACGCTTTCGCTCCTCAGCGTCAGTAACGGCCCAGAGACCTGCCTTCGCCATTGGTGTTCTTACCGATATCTACACATTCCACCGTTACACCGGGAATTCCAGCTTCCCCTGCCGCACTCAAGCCCGCCCGTACCCGGCGCAGATCCACCGTTAAGCGATGGGCTTTCACACCGTCATCTACGAACGGCCTACGCGCCCGTGACACCCAGTAAATCCGGATCAGGTCCGCACCCTACTTATTCACTCGGCTGCCCGCGCGGATGTGGC
+
<B@CCGGFCE7F@@EGGFF<EEFAFFGEGDF:C@BFGDGG8EF;:FFCDC<FFF,F@C,@E@7@F@:EFFC,7C,,CFFEFFFG7FEFGG=?,:>,5A?C7=@F=DC,4=:@=FG,BE>@=B;F8C++@+,,CEFF8,2,AD86+@6@3<+08)=5>@@>8@?5@***3:**9*6C**<=CE<<;C86+<=C4C5C53*<=5C3408:7*(<.03-/(1*-12(.2-)-)4(4,,3:)0/2,((16-402)((((,*.-),(*(1*9:1().)).))+).(((460,(6(-((((0)).0*
@M03364:396:000000000-C9LGT:1:1101:9489:4613 2:N:0:10
GGACTACCCGGGTTTCTAATCCTGTTTGCTCCCCACGCTTTCGAGCCTCAGCGTCAGTTACAGTCCAGAGAATCGCCTTCGCCACTGGTGTTCTTCCTAATCTCTACGCATTTCACCGCTACACTAGGAATTCCATTCTCCTCTCCTGCACTCTAGCCTTCCAGTTTGAAATGCAGCACCCAAGTTGAGCCCGGGTATTTCACATCTCACTTCATAGTCCGCCTACGCTCCCTTTACGCCCGGTTAATCCGGACAACGCCCTCCCCCTACGCATTACCGCGGCTGCTGGCACGTACTTCGC
+
C<BCCFGGC@FFGCGGGGGGFFGCCFEDFGFFGDECGGGGGGGC<FEFGG<FF:F,8CFDCFFGGGGGFDCFDFGFGGG<FGBE,A89CBFGGAFGCDCCFGGGGGFGGEEEAB;FFEG6>+@FF,FF8AEGGGGF=EDFGD8=F844@DF>EEGF,4,2@FF8FCFD,@7>9FDF8D88>6DGGGG*;,@CC7E+=DFFG<DE7*1*;CEG*1,3?;AFDG9A5:>*5:@==B3*0(;<7(,()//)+:),4>9@F6((,(*(*A)((.2(,-14:<<096;243)).:()-41)<*.>D
@M03364:396:000000000-C9LGT:1:1101:8238:4632 2:N:0:10
GGACTACTCGGGTTTCTAATCCTGTTCGCTACCCATGCTTTCGAGCCTCAGCGTCAGTTGCAGACCAGAGAGCCGCCTTCGCCACTGGTGTTCTTCCATATATCTACGCATTCCACCGCTACACATGGAGGTCCACTCTCCTCTTCTGCACTCAAGAAGGACAGTTTCCGAAGCAGTTCCCCGGTTAAGCCGGGGGCTTGCACTTTGGACTTATCTTTCCGCCTGCGGTCGCTTTCCGCCCAATAAATCCGGACCGCGCTTGCCACCTACGTCTTACCGCGGCTGCTGGCACGGATTTAGC
+
CCCCCGGC@FGGF7@FGGGGGGGFEGF@EEGCGGGGGGGGFGF<EFFGFGFGGGGGDCFCFGG9FG@F,CFEGGGGEGGGCFGGCFGGCFGGGGGGGFGGGGGGGGF<:EGGG9EGG7CCEFDFGGGGAB+6A??=DF8FFGGFGEB@,??DA)=DEDF8,FFGG9=>,@CB@@BFGFAE8,9:CG+3B=@C@CGE5C,4A3B>**+.(2;CC6+1CE?F1DDD0C(),/,4-8:4)(1CG?:3:746F6<9?>>1.4(-4014*09435(((,4))0-(19>1(4).388?0(-)79):*
@M03364:396:000000000-C9LGT:1:1101:23954:4653 2:N:0:10
GGACTACTGGGGTATCTAATCCTGTTCGCTCCCCACGCTTTCGCTCCTCAGCGTCAGTAACGGCCCAGAGACCTGCCTTCGCCATTGGTGTTCTTCCCGATATCTACACATTCCACCGTTACACCGGGAATTCCAGTCTCCCCTACCGCACTCAAGCCCGCCCGTACCCGGCGCGGATCCACCCTTAAGCGATGGACTTTCACACCGGCCGCGAAGAACCGCCTACGAGCCCTTTACGCCCAATAAACCCGGGTTACGCTTGCCCCCTACGTAATCCCGCGGCTGCTGGCCCGTATTTGGC
+
CCCCCGGGGGGG@@FGGGDFGGGFGGGGGGGGFFGEFGGGGGGG7@FGEFGFGGGGGGGGGGGDGGGGFGGFGGFGGGG9AFGDGFGG<DFGFGGAFBF@FFGGGGGGGGGGGGFGGC=DEGFFGDGGGGCFGFAEDFFGGGCF?D8EE>FBF=@6D@FEGG5CB:CGGGDC5>)9*2?C?FF*;@,7A9**;EGC4BEFG?F)>D3((90=6)*(*,0/()4:0*40,14:(44).,/2:0(.))))0990(4(44(((4(2(9;D;(,(,.((.5<099(((,,)),4((4(())*)*0
@M03364:396:000000000-C9LGT:1:1101:15325:4667 2:N:0:10
GGACTACCGGGGTTTCTAATCCTGTTCGCTCCCCACGCTTTCGCTCCTCAGCGTCAGTAACGGCCCAGAGACCTGCCTTCGCCATTGGTGTTCTTCCCGATATCTACACATTCCACCGTTACACCGGGAATTCCAGTCTCCCCTACCGCACTCAAGCCCGCCCGTACCCGGCGCGGATCCACCGTTAAGCGCTGGACTTTCACACCGGACGCGACGAACCGCCTACGAGCCCTTTACGCCCAATAAATCCGGATAACGCTTGCACCCTACGGATTACCGCGGCTGCTGGCCCGTATTTCGC
+
CCCCCGGGGGGGGCFGGGGGGGGGGGGGGGGGGGGGGGGGGGGGGGGGGGGGGGGGGDFGGGGGGGGGFGFGGGFGGGGGGGGGGGGGFGGGGGGGFGGGDGGGGGGGGGGGGFFFGGG6CFGGGGGGGGGGGGGFGGGGGGGFGGFGGEGFFDGC@DGGEGFGGGGGGGGGEGFG5>GGDFGFCE<:FF8)7:EFGGGC?<GBGEBB1>3C9):()4?EFGFF<C<<?GF6138)64EEG<B09<)-9FDB0:<<F?FF1:C?GGGF:?6((4?)4<4(-7;>>0)5(((-72-099<<9
@M03364:396:000000000-C9LGT:1:1101:22008:4675 2:N:0:10
GGACTACCAGGGTTTCTAATCCTGTTCGCTACCCATGCTTTCGAGCCTCAGCGTCAGTTGCAGACCAGAGAGCCGCCTTCGCCACTGGTGTTCTTCCATATATCTACGCATTCCACCGCTACACATGGAGTTCCACTCTCCTCTTCTGCACTCAAGAAGGACAGTTTCCGAAGCAGTTCCCCGGTTAAGCCGGGGGCTTTCACTTCAGACTTATCTTTCCGCCTGCGCTCGCTTTACGCCCAATAAATCCGGACAACGCTTGCCACCTACGTATTACCGCGGCTGCTGGCCCGTAGTTCGC
+
CCCCCGGGGGGGGGGGGGGGGDGGEGGGFGGGGGGGGGGGGGGGGFGFGGGGGGGGGFFFGGGGGGGGGGGGGGGGGGGGGGGGGGGGFFFGGGDGGFGGGGGGGGGGGGGGGFE<DEEGEFGFFGGGGFGGGGGGGGGGGGGFGGGGGFFEGD=DEFCFFFFG=EFGFECEE@EGGFGGGGCEGG+AFFFGGCGGG>CEF?FCFFA>4<>F<F+6@EFGDGFF?5::(:9:@1<>F?ECE8(46>BAFGG>?FF?F79?488::@F44?1(.)54<?34999,7:7?F?0(-3(.)1)77
@M03364:396:000000000-C9LGT:1:1101:14262:4721 2:N:0:10
GGACTACAGGGGTTTCTAATCCTGTTCGATACCCGCACTTTCGAGCATGAGCGTCAGTTGCACTCCCGTCAGCTGCCTTCGCAATCGGAGTTCTTCGCCATATCTAAGCATTTCACCGCTACACGGCAAATTCCGCCAACGTCGTGCGTACTCAAGTCAGCCAGTTCGCGCTGCAGTGCAGGCGTTGGGCGCCTACATTTCACAACACGCTTACCCGACAGCCTGCGCTCCCTTTCAACCCAATAAATCCGGATAACGCCCGGACCTTCCGTATTACCGCGGCTGCTGGCCCGGACTCCGC
+
CCCCCGGGGGGGGGGGGGGGGGGGGGGGCFGGGGGGGGGGGGGGGGGGGGGGGGGGGGGGGGGGGGGGGGGGGGGGGGGGGG7CFGGG8@FGGGGGGGGGGGGGGGAGGGGGGGGGGGGGGGGGGGG>FFFGGGFE>+=FEGGFGGG>EEGFG<DFDFGGGGFGGGGGGGGG>FFFGAGGG89>CGFBFF8CDGGGGGGGGFGFGFF<1C@G;)>;D(=*6C:B0A>FBGFFFFF)))<CG<-874):?GD;0409F?BFFF86DGCABBBB?(7)6<:9(46>18:00:(4>BB::)(19
@M03364:396:000000000-C9LGT:1:1101:9384:4725 2:N:0:10
GGACTACCGGGGTATCTAATCCTGTTCGCTCCCCACGCTTTCGCTCCTCAGCGTCAGTAACGGCCCAGAGACCTGCCTTCGCCATTGGTGTTCTTCCCGATATCTACACATTCCACCGTTACACCGGGAATTCCAGTCTCCCCTACCGCACTCCAGCCCGCCCGTACCCGACGCGGATCCACCGTTAAGCGATGGACTTTCACACCGGACGCGACGAACCGCCTACGAGCCCTTTACGCCCAATAAATCCGGATAACGCTTGCACCCTACGCATTCCCGCGGCTGCTGGCACGTAGTCGGC
+
CCCCCGGGGGGGGDFGGGFGGGGGGGGGGGGGGGGGGGGGGGGGGGGGGGGGGGGGGGGGGGGGGGGGGGGGGGGGGGGGGGGGGGGGGGFGGGGGGGGEGGGGGGGGGGGGGEFFGGGGGGGGGGGGGGGGGGGGGGGGGGGFGGGGGFGFGFGFGGGGGGFGGDGGGGGCEGF:5.CGDGGGGG>=FFGDGGGFFFFFFEGEG@F9>G>C0)/-7;GGFGF??F<88DFF?0?FFBGGG???6<AAFC518(84?6>6?:/)9CD:BF?(((4).<26999>030::6(80.,08/(19
@M03364:396:000000000-C9LGT:1:1101:21375:4730 2:N:0:10
GGACTACAGGGGTATCTAATCCTGTTTGCTCCCCACGCTTTCGTACCTCAGCGTCAGTTACAGTCCAGAAAGTCGCCTTCGCCACTGGTGTTCCTCCTAATATCTACGCATTTCACCGCTACACTAGGAATTCCACTTTCCCCTCCTGCACTCAAGTCTGACAGTTCGAAAGGCTGACACTGGTTGAGCCGATGCCTTTCACCTTTCGCTTAGCCGACCGCCTACGTAGTCTTTATGCCCAATAGTTCCGGACAACGCTTGCCCCCTCCGTATTACCGCGGCTGCTGGCACGTAGTTAGCC
+
CCCCCGGGGGGGEFGGGFGGGGGEFFFGCBEGGGGGGGGGGGGGGFG;FFGGGGGGGECEFGGGGGGGEFGGGGGGGGGGGGCEFDGGEFGGGGGGEFFGGGGGGGGGGGGGGGDFFEGGGGGGE>FGGGGGGGDFFE+C:==?DC8,@?FBFDGF;DAF9FDFGGGGGGGGFFEGGFGGDGGFEE,:?<69DGG6@CC7@2>8C+==5?=7*<,)9@EG975=@*0*(21)9.))19EFC16@+.168C9;@B(()(,344+)>:C(82:1(.6<4*4,(30,8:03<382<70>7/)**
@M03364:396:000000000-C9LGT:1:1101:13739:4750 2:N:0:10
GGACTACCGGGGTTTCTAATCCTGTTCGCTCCCCACGCTTTCGCTCCTCAGCGTCAGTAACGGCCCAGAGACCTGCCTTCGCCATTGGTGTTCTTCCCGATATCTACACATTCCACCGTTACACCGGGAATTCCAGTCTCCCCTACCGCACTCAAGCCCGCCCGTACCCGGCGCGGATCCACCGTTAAGCGATGGACTTTCACACCGGACGCGACGAACCGCCTACGAGCCCTTTACGCCCAATCAATCCGGATAACGCTTGCACCCTACGTATTACCGCGGCTTCTGGCCCGGCGTTAGC
+
CCCCCGGGGGGGGGGGGGDGGGGGGGGGGGGGGGGGGGGGGGGGGGGGGGGGGGGGGGGGGGGGGGGGFGEGGGGGGGGGGGGGGGGGGGGGGGGGFGGGGGGGGGGGGGGGGGGGGGGGGGGGGGGGGGGGGGGGGGGGGGGFGGGEGBGFGDGFGGGGGGFGEEGGGGGGFGFGCAEGEGGGGG:8FFCDGGGFGGGGG<GBGF:>;GBE;0?7)7EE>GF<<F?82C9?FFF4<?GGG(,..58>FGGFBB()9((-82;,7FG?(4::)6>)6<8699;96,)6AB1:7((00)(9:
@M03364:396:000000000-C9LGT:1:1101:22751:4775 2:N:0:10
GGACTACCGGGGTATCTAATCCTGTTCGATCCCCGCACTTTCGTGCATGAGCGTCATTTACGGCTTGGTCAGCTGCCTACGCAATCGGGGTTCTTCGTCATATCTATGCATTTCACCGCTACACGACGAATTCCGCCAACCTCAACCGCAATCAAGCCCGGCAGTATCAACGGCGGAATGGAGTTGAGCTCCACGATTTGACCGCTGACTTGCAAGGCCGCCTGCGCACCCTTTAAACCCAATACATCCGGATAACGCTCGCTACCTACGTATTACCCCGGCTGCTGGCACGAAGTTCCCC
+
CCCCCGGGGGGGGGGGGGGGGGGGGGGGGGGGGGGGGGGGGGGGGGGGGGGGGGGGGGGGGGGGGGGGEF9FGGGGGGGGGGGGGGGGGGGGGGGGGGGGGFGGGGGEFGGGGGGGGGGGEEGGGCGGGGGGGGDGG7CGGGG5DFGGGFGF7)=AEFFGGGBGGFFGGCGEBG9DCEFGG><2?EC6F<C<*CECFFFCGCE>D>@>FGB7A*C4D?859D:?3*479C2<<DA)6)AC*(4:)46>FD)3319>)(--798(1;*.4-42)5)64+4,399>?7),((5(((-07/-*9
@M03364:396:000000000-C9LGT:1:1101:23845:4847 2:N:0:10
GGACTACCCGGGTTTCTAATCCTGTTCGCTCCCCACGCTTTCGCTCCTCAGCGTCAGTAACGGCCCAGAGACCTGCCTTCGCCATTGGTGTTCTTCCCGATATCTACACATTCCACCGTTACACCGGGAATTCCAGTCTCCCCTACCGCACTCAAGCCCGCCCGTACCCGGCGCGGATCCACCGTTAAGCGATGGACTTTCACACCGGACGCGACGAACCGCCTACGAGCCCTTTACGCCCAATAAATCCGGATAACGCTTGCACCCTACGTCTTACCGCGGCTGCTGGCACGTGTTTCGC
+
CCCCCGGGGGGGCFGGGGGGGGGGGGGGGGGGGGGGGGGGGGGGEGGGGGGGGGGGGGGGGGGGGGGGGGGGGGGGGGGGGGGGGGGGFFGGGGGFFGGGGGGGFFGGGGGGGGGGGGGGGGGGGGGGFGGGGGGGGFFGGFEFDCGGGFGFGD8FG?GGGGFGGEGGGGGGBGF<EBGFGFGEGCF<FG:D<EGGGGFCEEGFGFFBFGFGF>EB5>GG3D>?6C?EFGF?0:?-62CEGFFBF)))9CD>2:(4?(4(442)9CGBB?1(,,:<<F<>>BBB>62)4:(8:.(0)))1/
@M03364:396:000000000-C9LGT:1:1101:6071:4867 2:N:0:10
GGACTACACGGGTTTCTAATCCTGTTCGCTCCCCACGCTTTCGCTCCTCAGCGTCAGTGACGGCCCAGAGACCTGCCTTCGCCATTGGTGTTCTTCCCGATATCTACACATTCCACCGTTACACCGGGAATTCCAGTCTCCCCTACCGCACTCCAGCCCGCCCGTACCCGGCGCAGATCCACCGTTAGGCGATGGACTTTCACACCGGACGCGACGAACCGCCTGCGCGCCCTTTACGCCCAATAAATCCGGATCACGCCCGCACCCTACGTATTACCGCGGCTGCTGGCCCGTACTTAGC
+
CCCCCGGGGGGGFFGGGGGGGGGEGGGGGGGGGGGGGGGGGGGGGGGGGGGGGGGGGGGGGDGGGGGGGGG8FGGGGGGGGGGGGDGGGGFGGGGGGGGGGGGGCEFFGGFGGGGGGGGGGGGGGGGGGEGFGGGFFF9FGGGFGGGGGFGAFDFD::CCEFDDG*7CGGGG>>(:7AGF,86<EE*8;B/):AE*;FGGGFG<;=>>;GFG9EG;C9GG29>?(/4)4D9608?DF?GGGB?0?2:9FCDB02,8F6:(49E>:ED68?1,.-:95<876017>:>32:(:,-2)8*):7
@M03364:396:000000000-C9LGT:1:1101:23436:4875 2:N:0:10
GGACTACAAGGGTATCTAATCCTGTTCGCTCCCCACGCTTTCGCTCCTCAGCGTCAGTAACGGCCCAGAGACCTGCCTTCGCCATTGGTGTTCTTCCCGATATCTACACATTCCACCGTTACACCGGGAATTCCAGTCTCCCCTACCGCACTCAAGCCCGCCCGTACCCGGCGCGGCTCCACCGTTAAGCCATGGGCTTTCACACCGGACGCAAGCAACCGCCTACGCGCCCTTTACGCCCAACAAATCCGGACAACGCTTGCCCCCGACTGATTACCGCGGCTGCTGGCCCGTATTTCGC
+
CCCCCGGGCFFGGCGGFGGGGGGGGGDGGGGGGGGDGGGGGGGGCGGGGGGGGDGGEGFFGGGGGGGG?EFFF<=FGGGGGGGGCDGGGGGFFFEEGFDGG@EGGGGGGGGG;CAFGG8=CGFGFGGGGEFFGGF9EEDFGDCFCFB@6BGAGD+9FF86CFDGGE*@C*3:@>))/)AEC<8<FCF;FF62CFD5CEGGGEGEGF:;FGFG(.*(24CFFGFF(;-)35--(37<DFGGGF6()46<69C,((46)-4(((240:C(((,(.).)4<49BF1,43)3(1((,4()09)99
@M03364:396:000000000-C9LGT:1:1101:6286:4906 2:N:0:10
GGACTACCGGGGTTTCTAATCCTGTTCGCTACCCATGCTTTCGAGCCTCAGCGTCAGTTGCAGACCAGAGAGCCGCCTTCGCCACTGGTGTTCTTCCATATATCTACGCATTCCACCGCTACACATGGAGTTCCACTCTCCTCTTCTGCACTCAAGAAAAACAGTTTCCGATGCAGTTCCTCGGTTAAGCCGAGGGCTTTCACATTAGCCTTATTTTTCCGCCGGCCCTCGCTTTACGCCCATTAAATCCGGACCACGCTTGCCACCTACGTTTTACCGCGGCTGCTGGCACGTACTTCGC
+
CCCCCGGGGFGGGGGGGGCFFGACFGFGGGGGGGGFGGGFGGGGGGGCG=<<FFFGGGGC@CFCFGEFEFEGGFGGGFGFGGGGG,EFFGGGGGGGCEFGGGEFCGAFGGGGGDEGEEEDEFGEE8FCFGFGGGGFEFGGGGG9FCGGCFGDCDFF,DDFFC*=FGGGGDEEEC*?FFGGCCDCE>@*?CFC<EEC>FGGGEFEFFAE(C@F3+48+9CF?D(((3(.(1:2(33>C68EE1()/.-6@CC0004()-(,(-;2*07((56,(.:))2((329;;?7:2?:74.,).15D*
@M03364:396:000000000-C9LGT:1:1101:23964:4951 2:N:0:10
GGACTACTGGGGTTTCTAATCCTGTTCGCTACCCATGCTTTCGAGCCTCAGCGTCAGTTGCAGACCAGAGAGCCGCCTTCGCCACTGGTGTTCTTCCATATATCTACGCATTCCACCGCTACACATGGAGTTCCACTCTCCTCTTCTGCACTCAAGAAGGACAGTTTCCGAAGCAGTTCCCCGGTTAAGCCGGGGGCTTTCACTTCAGACTTATCTTTCCGCCTGCGCTCGCTTTACGCCCAATAAATCCGGATCACGCTTGCACCCTACGTATTACCGCGGCTGCTTGCACGTATTTAGC
+
CCCCCGGGGGGGFGGGGGGGGGGGGGGGGGEGGGGGGGGGGGGGGGGGGGFGGGGGGGGGGGGGGGGGGGGGGGGGGGGGGGGGGGGGGGGGGGGGGGGGGG9EEGFGGGGGGGGGGGGGGGGGGFGGGGGGGGGGGDFFGGGFGGGGGFGFFD+@9DGG?FFGFGGGGGEEEGFGFFGGGGGGGG>CFFCGGGGGDGGGGCFFDFFCEG@C);A7@EGF@GFFFF@E>G>@03:BA?AEGB016249FGG9?F((0(.4:?C3=?C81814)47)63-3>46621).5828:8(*9*6CF
@M03364:396:000000000-C9LGT:1:1101:14915:4953 2:N:0:10
GGACTACAAGGGTTTCTAATCCTGTTCGATCCCCGCACTTTCGTGCATGAGCGTCATTTACGGCTTGGTCAGCTGCCTACGCAATCGGGGTTCTTCGTCATATCTATGCATTTCACCGCTACACGACGAATTCCGCCAACCTCAACCGCAATCAAGCCCGGCAGTATCAACGGCGGAATGGAGGTGAGCCCCACAAATTTACCGCTGACTTGACAGGCCGCCTGCGCCCCCTTTTAACCCAATAAATCCGGATTACCCCCGGCCCCCCCCGATTTCCCCGGGCGCCTGGACGGAATTTGGC
+
CCCCCGGGDFGGFFGGGGGGGGGGGGGGEGGFGGEE7FEGGGGFGGFGGGGGGGGGGGGGGDGEGE@FG9@AFEFGGG9FGG:C?FGGCEGGGGGGDC,DGGGGGG<FFGGGGGGGGGGGGGGG7C:FEGGGGGFCE3=FGGE9=DDGGF:=C@DF9+@CCGBGG,@EFFBE?F=D*);<0+**=;?36,CDDE***55++9F@)).-(*6+)0C)96E5(920(*(0(91(42)).<GG*4()=)-)<)9<:(4A*(-449C9<*)-3(((-((..0((4(,4-((,,(.(4(47)*-:7
@M03364:396:000000000-C9LGT:1:1101:15702:4958 2:N:0:10
GGACTACACGGGTTTCTAATCCCGTTTGCTCCCCTGGCTTTCGCGCCTCAGCGTCAGTTGTCGTCCAGAAAGCCGCTTTCGCCACTGGTGTTCCTCCTAATATCTACGCATTTCACCGCTACACTAGGAATTCCGCTTTCCTCTCCGATACTCTAGCATCGCAGTTTCGGTCCCCTCACGGGGTTACGCCCCGCACTTTTAAGACCGACTTACGACGCCGCCTGCCCGCCCTTTACGCCCCATAATTCCGGACAACGCTTGCCACCTACGTATTACCCAGGCTGCCGGCCCGTAACTCGCC
+
CCCCCGGGGGGGGGGGGGGGGGGGGGGGGGGGGGGGGGGGGGGGGGGGGGGGGGGGGGGGGGGGGGGGGGGGGGGGGGGGGGGGGGGGGGGGGGGGGGGGGFGGFGGGGGGGGGGGGGGGGGGGGGGGGGGGGGGGGGGGGGGFGGG>EFGFGFGFGFFGGGFGGGGGGDGGEGD?EAFGGGGCEG,:AFGGGGEE4FFG:@F<GFF09D?CEFC7<>GG>G?F:*(79D932?:A<BCE8::36<AAFGDB0-1:76,-48C<FGF7:1??D:4<A6)(42(3(((,-(,,-(()1*,)1
@M03364:396:000000000-C9LGT:1:1101:25699:4983 2:N:0:10
GGACTACAAGGGTATCTAATCCCGTTTGCTCCCCTGGCTTTCGCGCCTCAGCGTCAGTTGTCGTCCAGAAAGCCGCTTTCGCCACTGGTGTTCCTCCTAATATCTACGCATTTCACCGCTACACTAGGAATTCCCTTCTCCTCTCCTGCACTCTAGACTTCCAGTTTGAAATGCAGCACTCAGGTTAAGCCCGAGTATTTCACATCTCCCTTAACAATCCGCCTACGCTCCCTTTCCGCCCAGTCAATCCGGACTCCGCTCGCCACCTACGTCTTCCCGCTGCTGCTGGCCCGTCCTTCGC
+
CCCCCGGGGGGGGGGGGGDFGGGGGFGGGGGGGGGGGGGGGGGGGGGGGGGGGEGGGCFGGGGGGGGGDGFGGGGGCEFFFGGGGGGGAFGGGGGGGGGGGGGFGGGGGGGGFGFGGGGGGGGGGGGG?FGGGGGGGGGGGGGFDGGEGFGE68+=7@DFGGFCEGGGGCGGFF7FGFGGGDG,DF<>F=@CGDGFGGGGGCGEF?;A*3:A5+,3=78CAGDD5?5?(28@D=E4;>EEG164;@EFFF5069((26;76(:95EC127,3:(8).;(1(-())).).0(,(-()0*)1/
@M03364:396:000000000-C9LGT:1:1101:13942:5020 2:N:0:10
GGACTACCCGGGTATCTAATCCCGTTTGCTCCCCTGGCTTTCGCGCCTCAGCGTCAGTTGTCGTCCAGAAAGCCGCTTTCGCCACTGGTGTTCCTCCTAATATCTACGCATTTCACCGCTACACTAGGAATTCCGCTTTCCTCTCCGATACTCTAGCATCGCAGTTTCGGTCGCCTCACGGGGTTAGGCCCCGCACTTTTCAGACCGACTTACAGCGCCGCCTGCCCGCCCCTTACGCCCCATTATTCCGGACAACCCCTGCCACCTACCTATTTCCGCGGCCGCTGGCACGTGTTTTGCC
+
CCCCCGGGGGGGG7FGGGGGGGFGGGGGGGGGGGGGGGGGGGGEGGGGGGGGGGGGGGFGGGGGGGGGFFGGGGGGCFGGGGGGGGGGGGGGGGGGGF@FG<DGGGGGGGGGGGGGGGGGGGGGC,CFFGGFGGG?+?DGGGD9DFE=EDGEE7DFGGGGGGFGGCGFGEGG5F=77AD;9;C5>8,59FCCD5*:?FFG+9CC;:5((16C@++./3E*7C,402(0(90(-:5010?E51:)/)69FC)(79:0)((-((2)*;*,3()--6)).*4((((,(,(--,5(,(.)0)(02
@M03364:396:000000000-C9LGT:1:1101:6203:5022 2:N:0:10
GGACTACTGGGGTTTCTAATCCTGTTCGCTCCCCACGCTTTCGCTCCTCAGCGTCAGTAACGGCCCAGAGACCTGCCTTCGCCATTGGTGTTCTTCCCGATATCTACACATTCCACCGTTACACCGGGAATTCCAGTCTCCCCTACCGCACTCAAGCCCGCCCGTACCCGGCGCGGATCCACCGTTAAGCGATGGACTTTCACACCGGACGCGACGAACCGCCTACGAGCCCTTTACGCCCAATCAATCCGGATAACGCTTGCACCCTACGTACTACCGCGGCTGCTGGCCCGTCTGTCGC
+
CCCCCGGGGGGGFGGGGGFGGGGGGGGGGGGGGGGGGGGGGGGGGGGGGGGGGGGGGCFFFGGGGGGGGGGGGGGGGGGGGGGGGGGGGGGGGGGFFGGGGGGGGGGGGGGGGGGGGGGGGGGGGGGGGDGGGGFFGGFGDDEFFGGGG5C=FDGFGGGGGF?DF8ECCCEGEGFGE?EGGGGEFE@;FF:3FDCCFGGGGFGEC>D09DB=,7CB)4E=;DF?BC<3492???D9BBEGC::?4:<4?CD;:614=:4<08C2=FC?3:<()(-62;31--36(()4:0(42(-0)1)**
@M03364:396:000000000-C9LGT:1:1101:15933:5028 2:N:0:10
GGACTACTGGGGTTTCTAATCCTGTTTGCTCCCCACGCTTTCGAGCCTCAGCGTCAGTTACAGTCCAGTAAGCCGCCTTCGCCACTGGTGTTCCTCCTAATATCTACGCATTTCACCGCTACACTAGGAATTCCGCTTACCTCTCCGTCAATCTAGCCTTACAGTTTCAAAAGCAGTCCCGGGGTTGAGCCCCGGGCTTTCACTTCTGACTTGCATGGCCGCCTACGCTCCCTTTACACCCAGTAAATCCGGATAACGCTTGCCCCCTACGTATTACCGCGGCTGCTGGCACGTATTTAGC
+
CCCCCGGGGGGGGGGGGG<FGGGGGGGGGGGGGGGGGGGGGGGGGGGGGGGGGGGGGDFGGGGGGGGGGGGGGGGGGGGFDGGGGGGGFFGGGGGGGGGGGGGGGGGGGGGGGGGGGGGDEGGGGGGGGGGGGGGGGGGGGGGFGGG=D5FFFE?7EFCEGGFGGGGGGGGCFGFGGFGGGED@EGFEFBF5CGGGGGGCGEFEFFFF4@EG@F19FFGGFGF0?C@EDGFFFFF<EEFFG@@;?A<ABG<9::8)=83:<BF?FCG>:<?B7AB)6A399>>((4),4?(2:1(10*.::
@M03364:396:000000000-C9LGT:1:1101:14490:5062 2:N:0:10
GGACTACTAGGGTTTCTAATCCTGTTCGCTCCCCACACTTTCGCTCCTCAGCGTCAGTAACGGCCCAGAGACCTGCCTTCGCCATCGGTGTTCTTCCCGATATCTACACATTCCACCGTTACACCGGGAATTCCAGCCTCCCCTACCGCACTCAAGCCCGCCCGTACCCGGCGCGGATCCCCCGTTAAGCGATGGACTTTCACACCGGACGCGACGAACCGCCTACGAGCCCTTTACGCCCAATAAATCCGGATAACGCTTGCACCCTACGTCTTCCCGCGGCTGCTGGGCCGGAGTTAGC
+
CCCCCGGGEGGGGGGGGGGGGGGGGGGFGGGGGGGG7FGGGGGGGGGGGGGGGGGGGGGGFGGFGGGGGGFGGCFGGGGGGGGGGGGGGGGGGGEFFGGGGEEGGGGGGGGGGGGGGGGDEFGGGGGGGGGGGGGEFGFGGDGFGGGGGEGFGDFBGFEECGEGGCEGGGGGEGFD*?GG,AC:CF<=FF8*5CG6CGGGF5;3<>DFFGFG9<E>G(/>9G;:?GF.8D1132?FFFGGGF:<)5.-9<5>0,(46:>(41;<GGGFFF1<,,4).2239>F096)).(,(4(()00)20
@M03364:396:000000000-C9LGT:1:1101:6987:5098 2:N:0:10
GGACTACTAGGGTATCTAATCCTGTTCGCTCCCCCAGCTTTCGCGCCTCAGCGTCAGTGGTGGCCCAGAAGGCCGCCTTCGCCACCGGTGTTCTTCCCGATATCTGCGCATTCCACCGCTACACCGGGAATTCCGCCTTCCCCTACCACACTCGAGCCCGCCGGTATCGGAGGCCCGCCGGGGTTGGGCCCCGGGCTTTTACCTCCCGACTAACGGGCCGCCTAGCGCCGCTTTACGCCCAAGTAATCCGTAACAAGCCCGCCCCCTCCGTCGTCACCCCGCCGGTTGCACTGTCTTCGCC
+
CCCCCGGFGGGGGGGGGGGGGGGGGGGGGGGGGGGGGGGGGGGGGGGGGGGGGEGGGEFGGGGGGGGG?@GGGGGGGGGGGGGGGGGGGGGGGDGGGGGGGGGGGFGGGGGG9FGGGGGGC>DFGGFGFFGGGFFGG+=FFGGFGGFGGFGFF5DEEEGGGGDG@CCCA55B?C(?5:C*=EGEC=*()2:5):C/1;C697F628)((14726*,13:/-C(-(+,0,),(,())(,:>*(()0.).=D*,(().0(,(((23CC<((4-(--(,-+3199(((((-,)4)5)-/91(*1
@M03364:396:000000000-C9LGT:1:1101:23340:5144 2:N:0:10
GGACTACCCGGGTATCTAATCCTGTTCGCTCCCCACGCTTTCGCTCCTCAGCGTCAGTAACGGCCCAGAGACCTGCCTTCGCCATTGGTGTTCTTCCCGATATCTACACATTCCACCGTTACACCGGGAATTCCAGTCTCCCCTACCGCACTCAAGCCCGCCCGTACCCGGCGCGGATCCACCGTTCAGCGATGGACTTTCACACCGGACGCGACGAACCGCCTACGAGCCCTTTACGCCCAATAAATCCGGATCACGCTTGCACCCTACGTATTACCGCGGCGTCTGGCACGCAGTTCGC
+
CCCCCGGGGGGGFGGGGGGGGGGGGGGGGGGGGGGGGGGGGGGGGGGGGGFFGGGGGGGGGGGGGGGGGGGGGGGGGGGGGGGGGGGGGGGGCGEBFFGGGGGG8EFDGGGGGGGFFGGGGGGGGGGGGGGGFFCFDF=C:FGFFGGE>BC)=DFFF?CECGFGG7CGGGCEFG@CC5EFC6>BCE,4;<=5/CE6DFGGGEGEGFFF>GFG9>C-/4EG>G;0:G(0490:<(8)62EGG:B7<2<./9C(3612)(4812:)0;D:88::>)5)6+,(-(-(,((-(.,,86())*)91
@M03364:396:000000000-C9LGT:1:1101:10152:5164 2:N:0:10
GGACTACCCGGGTTTCTAATCCTGTTCGCTACCCATGCTTTCGAGCCTCAGCGTCAGTTGCAGACCAGAGAGCCGCCTTCGCCACTGGTGTTCTTCCATATATCTACGCATTCCACCGCTACACATGGAGTTCCACTCTCCTCTTCTGCACTCAAGAATGACAGTTTCCGATGCCGTTCCCGGGTTGAGCCGTGGGCTTTCACATCAGACTTATAATTCCGCCTGCGCTCGCTCTGCGCCCAATAAATCCTGACAACGCTTGCCCCCTACGTATTACCGCGGCCGACGGCACGTATTTCGC
+
CCCCCGGGGGEGGDEGGGDFGGGCFGGGGG@CGGGGGGGGGGGFGGGGGGGGGGGGDEGGGGGFGGGGDG<FGGGGGGGCFGGGGGGG?FFFGFFGGGGGGGGGGGGGGEFGDECFGGGG+CEF=EGF8FEFGGGEFFFFGFFFGGGGGFGF:8+:,@8E9DFGGFGGFEGGFC)010DC,+=BB>*8?,@>C>@E78FFF4E*:9B3.3>E88,1179<=G=@=,(0(/29((/)7(3=FD(:6AC349*.)5))5-(,-2*8*8>6-((.)).)-<(((4702(,((1(4(.(9)9)0<
@M03364:396:000000000-C9LGT:1:1101:21146:5171 2:N:0:10
GGACTACCCGGGTTTCTAATCCCATTTGCTCCCCTAGCTTTCGTCTCTCAGTGTCAGTGTCGGCCCAGCAGAGTGCTTTCGCCGTTGGTGTTCTTTCCGATCTCAATGCATTTCACCGCTCCACCGGAAATTCCCTCTGCCCCTACCGTACTCCAGCTTGGTAGTTTCCACCGCCTGTCCAGGGTTGAGCCCTGGGATTTGACGGCGGACTTGAAAAGCCACCTACAGACGCTTTACGCCCAATCATTCCGGATAACGCTTGCATCCTCTGTCTTGCCGCGGCTGCTTGCACAGATTTAGC
+
CCCCCGGGGGGGGGGGGGGGGGGCFGGGGGGGGGGGGGGGGGGGGGGGGGGGGGGGGGGGGGGGGGGGGGGGGGGGGGGCGGGGFFGGFFFGGGGGGGGGGGGGFFFGFGGGGDGGGGGGGGGGGGGCGFGGGGGDGGFGD=?DGGGGGFG=ADFDCFGGGGFGFFGFFGGF>:>DGFGGAFCFGGEEFF:CCFGGCGGGGFGFGFFFFDBG3/5)?=G68D1;;B@F);9:3;?AAFGEG?0(5:A)9CF>8?(6F89???E7><C82>74<<B)9<44,-39>0.-54276:8*8*)2*
@M03364:396:000000000-C9LGT:1:1101:7789:5213 2:N:0:10
GGACTACCAGGGTATCTAATCCCATTCGCTCCCCTAGCTTTCGTCTCTCAGTGTCAGTGTCGGCCCAGCAGAGTGCTTTCGCCGTTGGTGTTCTTTCCGATCTCAATGCATTTCACCGCTCCACCGGAAATTCCCTCTGCCCCTACCGTACTCCAGCTTGGTAGTTTCCACCGCCTGTCCAGGGTTGAGCCCTGGGATTTGACGGCGGACTTGACAAGCCACCTACAGACGCTTTACGCCCAATCATTCCGGATAACGCTTGCATCCTCTGTCTTACCGCCGCGTCCTGCACAGAGTTAGC
+
CCCCCGGGGGGGGFGGGGGGGCF8FGGGGGGGGGGFGGGGGGGGGGGGGGGGGGGGGGGGGGGGGGGGFGGGGGGGFGGGGGGGCCFGGGGGGGGGGFGGCGGGGGGGGGGGGGGGGGGGGGGGGGGGGGGGGGDFGGGGGDFFGFE8FF@DCDDFFGFFE:FGGFGFDFGCBFBGGFGGGGGGGG+=CFCDFGGGCGFGGEE=DF*>@GBC);597@GFDC=@5?3/7<6;?@DFFFGGG<?F47BAFGF9(28AF(,8?FC?7<C3<),6>A>9>644(-4,-2,(5244).()17)CC
@M03364:396:000000000-C9LGT:1:1101:7406:5229 2:N:0:10
GGACTACTCGGGTATCTAATCCTGTTCGCTCCCCACGCTTTCGCTCCTCAGCGTCAGTAACGGCCCAGAGACCTGCCTTCGCCATTGGTGTTCTTCCCGATATCTACACATTCCACCGTTACACCGGGAATTCCAGTCTCCCCTACCGCACTCAAGCCCGCCCGTACCCGGCGCGGATCCACCGTTAAGCGATGGACTTTCACACCGGACGCGACGAACCGCCTACGAGCCCTTTACGCCCAATAAATCCGGATAACGCTGTCACCCTACCTATCACCGCGGCGCCTTGACCGTGTTTCGC
+
CCCCCGGGGGGGCGGGGGGGGGGGGGGGGGGGGGGGGGGGGGGGGGGGGGGGGGGGFGGGGGGGGGGGFGGGGGGGGGGGGGGGGGGGGGGGFGGGGGGGGGGGGFGGGGGGGGGGGGGGGGGGGGGGGGGGFGGGGGGGGFEFFFGGGFGFGD??GGGGDGFGGGGGGGGGFGBG5)?FFFGEGG>?=F8CFGDDGGGGG<FEGFFBFG>D>)/7968>9GF0:;:),966::DFF:DGGF?7/)6.=F712((4?048((3):CD881()..)).;(4026((,(,)),)(-(0)))97
@M03364:396:000000000-C9LGT:1:1101:17375:5229 2:N:0:10
GGACTACACGGGTTTCTAATCCTGTTCGATACCCGCGCTTTCGAGCTTAAGCGTCAGTAACGCTCCCGTCAGCTGCCTTCGCAATCGGAGTTCTTCGTCATATCTAAGCATTTCACCGCTACACGACAAATTCCGCCAACGTTGCGCGCACTCAAGACCGTCAGTTCGCGCTGCAAGTCAGGCGTTGAGCGCCTACATTTCACAACACGCTTGACAGCCGGCCTGTGCTCCCTTTAAACCCAATAAATCCGGATAACGCCCGGACCTTCCGTATTACCGCGGCTGCCGGCACGGCTTTCGC
+
CCCCCGGGGGGGGGGGGGGGGGGGGGGGGGGGGGGGGGGGGGGGGGGGGFGGGGGGGGGGGGGGGGGGFGCFGGGGGGGGGGGGGGGG,CFGGGGGGGGGGGGGGGGGGGGGGGGGGGGGGGFGG@EGGGGGGGGGGFDGEGFDDGGGGFGFGFGFEGGECFBGGGGGGGGGEGFGGFGGG?C:EEF<FFGCCC:EFGGEFCGCFEFFDGDG00C)72E=>GF<:<09<DBBB>?)<DGGGF???2>ABF)4(4(6?(4912:(9C*424<B4(4)-<:9097(,,((-,(301())0)9>
@M03364:396:000000000-C9LGT:1:1101:6892:5261 2:N:0:10
GGACTACAGGGGTTTCTAATCCTGTTCGCTCCCCACGCTTTCGCTCCTCAGCGTCAGTAACGGCCCAGAGACCTGCCTTCGCCATTGGTGTTCTTCCCGATATCTACACATTCCACCGTTACACCGGGAATTCCAGTCTCCCCTACCGAACTCAAGCCCTCCCGTACCCGGCGCGGATCCACCGTTAAGCGATGGACTTTCACACCGGACGCGACGAACCGCCTACGAGCCCTGTACGCCCAATAATTCCGGCGCACGATTGCCCCCTACGGATTACCCCGCGTGATCGCAGGTACTTCGC
+
CCCCCGGGGGGGFF;DFGGGGGCGGGGGGGGGGGGGGGEGGGGEGGEGEGCGGCGGGAFGGGEEGGECGGFFGGFGGGG@FGGGG,EFCFGGGGFE94BF7FD,4EFFGFFF,,9EEEEDGGFEEGGGGFF8FFGFGEGFFFGF=FGE+*8)3:+3>3@,::?G@@+@E?>*:C>DE4?ECCD*;::?C??3;:5**3CCG?C?CB50:C9E>):4725C(74(,2()-)401().)48C?8?()4)-*:79(-327>((,-<)*;548110(4(4)+((-(2((,()(-(((.-17*.7C
@M03364:396:000000000-C9LGT:1:1101:5182:5279 2:N:0:10
GGACTACCGGGGTTTCTAATCCTGTTCGCTACCCATGCTTTCGAGCCTCAGCGTCAGTTGCAGACCAGAGAGCCGCCTTCGCCACTGGTGTTCTTCCATATATCTACGCATTTCACCGCTACACATGGAGTTCCACTCTCCTCTTCTGCACTCAAGAATGACAGTTTCCGATGCAGTTCCACGGTTGAGCCGTGGGCTTTCACACCGGACGCGACGAACCGCCTACGAGCCCTTTACGCCCTAGAAATCCGAATCACGCTTGCACCCTACGTCTTTCCGTGGCTGCTGTCACGTCGTTCGG
+
AACCCEFFGDGGGGGGFFFDFGGFGGECCGDGFGCGGDGGGGG,@CFGFG8EFGGGGGD@FGFGGCFFFGC@DFCFEFGGGGFGGFGGGGGGFF9,CFGFGGGGGFG<CCG>,CDEFGCDD7DE9,9B,BFGGGGF,?DC8D?FGGG8DCB>DD0D,,,@,D9=EFGG86BE5+:+7=EFCFD7FE+8A,5@CEC57>FCF*2:C>54()(=(./7D1EG>C>?<*(0(93??F2))-1:2(.(0<4.9FC(-(-.0801:<CBC85:<144,,())+-)(-((8048.):<13()05(*)
@M03364:396:000000000-C9LGT:1:1101:7513:5286 2:N:0:10
GGACTACCCGGGTTTCTAATCCTGTTCGCTCCCCACGCTTTCGCTCCTCAGCGTCAGTGACGGCCCAGAGACCTGCCTTCGCCATCGGTGTTCTTCCCGATATCTACACATTCCACCGTTACACCGGGAATTCCAGTCTCCCCTACCGCACTCAAGCCCGCCCGTACCCGGCGCGGATCCACCGTTAAGCGATGGACTTTCACACCGGACGCGACGAACCGCCTACGAGCCCTTTACGCCCACTCAATCCGGATAACGCTTGCACCCTACGTATTTCCGCGGCTGCTGGCGCGGAGTTAGC
+
CCCCCGGGGGGGCGGGGGGGGGGGGGGGGGGGGGGGGGGGGGGGGGGFGGGGGGGGGGGGGGGGGGGGGGGGGGGGFGCFGGGGGGGGEGGGGGGGFGGGGGGGGGGGGGGGGGGGGGGGDFGGGGGGGGGGGGDGFGGGGGGFGGGGGEG>CC?FGGGGG@AGG7EEGCEGEGBGEDGG6FFCFCC0AFCDGECFGGGGGBGFFFEF079C>):-91:C>GB:?847:7(:::?):?ACE<(().2<BGG9?F:<489::?8)>EG28614).())32((,1((32280(26(())).:*
@M03364:396:000000000-C9LGT:1:1101:17792:5288 2:N:0:10
GGACTACACGGGTTTCTAATCCTGTTCGCTCCCCACGCTTTCGCTCCTCAGCGTCAGTAACGGCCCAGAGACCTGCCTTCGCCATTGGTGTTCTTCCCGATATCTACACATTCCACCGTTACACCGGGAATTCCAGTCTCCCCTACCGCACTCAAGCCCGCCCGTACCCGGCGCGGATCCACCGTTAAGCGATGGACTTTCACACCGGACGCGACGAACCGCCTACGAGCCCTTTACGCCCAATCAATCCGGATAACGCTTGCACCCTACGTAGTCCCGCGGCTGCTGGCCCGTCTGTGGC
+
CCCCCGGGGGGGGGGGGGGGGGGGGGGGGGGGGGGGGGGGGGGGGGGGGGGGGGGGGGGGGGGGGGGGGGGGGGGGGGGGGGGGGFGGGGGGGGGGGGGGGGGGGGGGGGGGGGGGGGGGDGFGGGGGGGDGGGGFGGGGGGGFGGGEGDDAGDGFGGGGGGEGGGGGFGEGEG@D5?EGGGG7CEGFFFGCF=GFFGFGGEGFGFB>9G9E67C>D;GGFGFF:A2.49>?(::2ABGGG:?:)5<:@GD92-14*(,4(4:)9CD?7<(1>(8))3(,,3-(-()..1(-1(-)./)>7
@M03364:396:000000000-C9LGT:1:1101:7583:5329 2:N:0:10
GGACTACCAGGGGTTCTAATCCTGTTTGCTCCCCACGCTTTCGCGCCTCAGCGTCAGTTGTCGTCCAGAAAGTCGCCTTCGCCACCGGTGTTCTTCCTAATCTCTACGCATTTCACCGCTACACTAGGAATTCCACTTTCCTCTCCGATACTCTAGCTTCCCAGTTTCCATCCCATCACGGGGTTAAGCCCCGCACTTTTAAGATGGACTTAGAAAGCCGCCTGCCCGCGCTTTACGCCCAATAATTCCGAGCAACGCTGGCCACCGACGTATGACCTCGGCAGCTTGCCCGTAGTTCGCC
+
CB@CCGGGGGD7+@FFGGGEAF9;CEF8FGGCGGGGGGG7<EFCCGGEG@EFGFGGFEGFFECFGGGFCFFFGG:FGGGF7EFEGGGG>@FG,ADFGFFG9FFFGFG=CECGFEG?ECEDGEF@EFEFGD<FC,;?,,=FFEF9A8+=C*F*8C@DFEFG8B5DCDEFGGGGFGC?7*DEG+;>8*8*+84<*:EGGEG,B3C4CF;@3*0=*+4>8>**.92(1:(.()..-(-6(1**A(4)16-)/2*(-6::)34(2(;758/(,,-3>.).(+.-:2(-4.)((()(,(-0**(/>
@M03364:396:000000000-C9LGT:1:1101:8913:5333 2:N:0:10
GGACTACCGGGGTATCTAATCCCATTCGCTCCCCTAGCTTTCGTCTCTCAGTGTCAGTGTCGGCCCAGCAGAGTGCTTTCGCCGTTGGTGTTCTTTCCGATCTCTACGCATTTCACCGCTCCACCGGAAATTCCCTCTGCCCCTACCGTACTCCAGCTTGGTAGTTTCCACCGCCTGTCCAGGGTTGAGCCCTGGGCTTTTACGGCGAACTTAAAAAGCCACCTACAGACGCTTTACGCCCAATCCTTCCGGATAACGCTTGCCTCCTCTGTATTCACGCGGCCGCTTGCACAGATTTTGC
+
CCCCCGFGGGGGGGGGGGGDDEC,CFFGGGGGGGGGGFGGGGGFGFGGGGGGFGGGGGG<FG7CGGGGFGDFGFED,AFGGGGEGGGGGGGGFG=?CFGGGGEAAFG?CEGGGGGFDEG68BDFCGGCFGGGGGGFFG?FGGFD86D?BFGD9DFFFFGDGGFGGG7EAFAFDG=D*<8CA,;@FG7=FCCFCFGF*>D6,:E(*?6>@GFG)++1815F1<?D;C@)9529-41)66*::3<3)(-6@F3;43(.7:9:61*(*37,,)2624>).:(.-4((,,((4().624**/):2
@M03364:396:000000000-C9LGT:1:1101:14902:5342 2:N:0:10
GGACTACCCGGGTTTCTAATCCTGTTCGCTACCCATGCTTTCGAGCCTCAGCGTCAGTTGCAGACCAGAGAGCCGCCTTCGCCACTGGTGTTCTTCCATATATCTACGCATTCCACCGCTACACATGGAGTTCCACTCTCCTCTTCTGCACTCAAGAAAAACAGTTTCCGATGCAGTTCCTCGGTTAAGCCGAGGGCTTTCACATTAGACTTATCATTCCGCCTGCGCTCGCTTTCCGCCCACTAAATCCGGACCACGCTTGCCCCCTACGTCTTACCGCGGCTGCTGGCCCGTCGTCAGC
+
CCCCCGGGGGGGGCFGGGGGGFG9FFFGGGGGGGGGGGGGGGGGGGGGGGFFGGGGGGFGFFF6FGGGFDGGGGGGGGGGGGGGGGGGFGE:FCFGGGFGGGGGGGGGGGGGEFGGGGGGCFGGEGGGBEFGGFGGGGFGGGGFGGGGGFFDADGD,@DFGEFGFGGGGGG>?E6FEFFG7AD7EG+:BCEG5CGGCFFGG?EEGFF=6AEG*1C7F*BE@DFFF8=DFGBFFF?)7;EFG6(/)/))@<<0:7((82>:::C2*;C1:B88((3:638>190(327???61(-().)(19
@M03364:396:000000000-C9LGT:1:1101:18693:5357 2:N:0:10
GGACTACGAGGGTTTCTAATCCTGTTCGCGACCCATGCTTTCGAGCCTCATCGTCAGTTGCAGACCAGAGAAGCGCCTTCGCCACTGGCGTTCCTCCATATATCTACGCATTTTACCGCTACACATGGAATTCCACTGCCCTCTCCAGTACGCTGGCTGACCAGTATCCGTGGCTTTATGGGGTTGCGCCCCACGCGTTACCCACGACCTTAATCAGCCGCCTACGCACCCTTTACGCCCAATAATTCAGGGAAAAGCTGGCCCCCTGCGTATTCGCTCGGCTTCTGGGTCGTAATGAGCC
+
--BBC,C,6BBCFGGDCFGAE@F<@C<CC+8C:FFEGFEGGGGGGGGGGF,:EDF7CE,,6CEFGG@FF@FF8F>6>@F<AF?:C<B?,@FFDEF,F,CFEGFG,:5F>8F?F,,,,+4=C:D=9>B,AF<FGGG9E8+AC6,;D8D,6=F0+1+<CFC8@D*=>,,33@D6?:C5C>C;7:*5>8,/:**/?5*:)4*:*)5)*8:0,/=<;++.;;*:1),2(240-/,(().)3(2*2-(4/--6*2:((.((03)),-1(9:)((-,,((),4*,(40((...)((.24:15*/)*9
@M03364:396:000000000-C9LGT:1:1101:25315:5380 2:N:0:10
GGACTACCCGGGTATCTAATCCTGTTCGCTCCCCACGCTTTCGCTCCTCAGCGTCAGTAACGGCCCAGAGGCCTGCCTTCGCCATTGGTGTTCTTCCCGATATCTACACATTCCACCGTTACACCGGGAATTCCAGTCTCCCCTACCGGACTCAAGCCCGCCCGTACCCGGCGCGGATCCACCGTTAAGCTATGGGCTTTCACACCGGACGCGACGAACCGCCTACGAGCGCTTTACGCCCAGTAATTCCGGACAACGCTTGCCCCCTCCGTAGTCACGCGGCTGGTGGCCCGGCTGTAGC
+
CCCCCGGGDGFG@CFGGGGGGGGGGF9@FGGGGGGGGGGGGGEF:FGG@FGGGGGGGG966@CDGGGGCF,4CDFGGGF@FGGG@?FFFDFFGAFGGGGGGCEFGFD,BEGGGGGGGG8DGGGGG7EEGDGDFFGC=FCFGFEDFG,++3>::)?FFCDEEGEGG*AB6@EEDG=G*8=F?@5<EEE=FF7++=<*;CFEFEG30=)2()(2(0/(9(CE6DBB:F8.-7(7:?B<D2EEGB08*.:49*0--496:73,0(;49CD0814-((-))<31967;0(,2313:>6(.)06>*
@M03364:396:000000000-C9LGT:1:1101:8188:5433 2:N:0:10
GGACTACCGGGGTATCTAATCCTGTTTGCTCCCCACGCTTTCGAGCCTCAGTGTCAATATGATGCCAGAAGGCTGCCTTCGCCATCGGTATTCCTCCAGATCTCTACGCATTTCACCGCTACACCTGGAATTCTACCTTCCTCTCACCTATTCTAGCCTAACAGTATCAGATGCAGTTCCCAGGTTAAGCCCGGGGATTTCACATCTGACTTATCAAGCCACCTACGCTCGCTTTACGCCCAGTAATTCCGATTAACGCTTGCACCCTCTGTATTACCGCGGCTGCTGGCGCAGGTTTAGC
+
CCCCCGGGGGGGGGGGGGGGGGGGGGGFGGGGGGGGGGGGGGGGGFGFGGGGGGGFFCFGGGGGGGGGGGGGGGGGGGGGGGGGGGGGFGGGGGFGFGGGFGDGGGGFFGEGGGGGGGGGGEGGGFGGGFFGGGGGGFGGGGGFGGGDGFGFF7C9FGGGDDFGGG:FGGGGFGFGCDFGGGGGGGGEFFEGGGGC>GGGGEFFGFFFFGEFC9E7BEGCDGF@::2?@GF==BFFFFGGG;<3+.?CFGD(6?D?FD>@(=8<FGD::?>>6<2<<<(4(4131::?B0(4,2(0*14:0
@M03364:396:000000000-C9LGT:1:1101:11239:5440 2:N:0:10
GGACTACTAGAACTTCTAATCCTGTTTGCTCCCCACGCTTTCGTGTCTCAGCGTCATTGCCAGTCCAGAGAGCCGCCTTAGCTACTGGTGTTCCTCCTAATATCTACACATTCAACCGTTACACCGGGAATTCCAGTATCCCCTACCGCACTCAGGCCCGTCCGTACCCGGCGCGGATCCGCCGTTAAGCAATGGACTCTCTCACCGGGCGCGCGGGACCACCTACGCGACCGTTGCGCCCAAGAACTCCGGGTACCGCTTGCGCGCCACGTTCTCTCGCCGCCGCTGGCCGGTAATTGGC
+
@@C@CC@F<E,,,,,=E,CFF@E,;C,6EFE<@;E:@@8,,C@C@66C,A,;+B:,,C,,C,CF,6C,C<DF<E:C@FC,F9<F@F,6:,CB,,@,CA,9?:DEGGEC<>=949D,?=C,=BEE,BC:C+?F?93AE,?,,++*=,6+@*@:4)+*8++@++3038+36=>8*:)C4@*,,1;***86C9,;*,<,8C,4,.+.+)),(/6=;8*()(/*(*31(0(.()--(-((((*1/4((0(,)*9>>091)*((,-,2(/*)((,4((,())0(((-21(-((-(.,(-,0**.**
@M03364:396:000000000-C9LGT:1:1101:10773:5449 2:N:0:10
GGACTACACGGGTATCTAATCCTGTTCGCTACCCATGCTTTCGAGCCTCAGCGTCAGTTGCAGACCAGAGAGCCGCCTTCGCCACTGGTGTTCTTCCATATATCTACGCATTCCACCGCTACACATGGAGTTCCACTCTCCTCTTCTGCACTCAAGAAAAACAGTTTCCGATGCAGTTCCTCGGTTAAGCCGAGGGCTTTTACCTTAACATTATTTTTCCGCCTGCGCTCGCTTTACGCCCAGTAATTCCTATTACAGATTGCACCCTCTGTATTACCCGGGCTGCCTGCGCAGGTTCGGC
+
C@,,8EF@@FFFG+,C@<FFGGCG@FFCFFGDEEFGGGGGGGGF<BFFFGG8@FGGGGGCEEFEGFGGGGFFGGDDEFFFF@CFG8<AFGGFEFFFEGGGCGGGGGGGGDGGC<=DCEE8+4EF9@ED5=9AE@E?EF?FG8FDFDEFGFE:=D8D,3,1,6;8FCFD:CE+:3:+,?DFFGDECG+*43<70**@C>>,,26*=9+*.+:<*+,/=;C:@42(-,(66D0(((/)7(34*(,63.9?672)9).24.-).)3.2A3((4)6-))).+((,-16(((.4(-4((,0**(15
@M03364:396:000000000-C9LGT:1:1101:13335:5475 2:N:0:10
GGACTACACGGGTTTCTAATCCCGTTTGCTCCCCTGGCTTTCGCGCCTCAGCGTCAGTTGTCGTCCAGAAAGCCGCTTTCGCCACTGGTGTTCCTCCTAATATCTACGCATTTCACCGCTACACTAGGAATTCCGCTTTCCTCTCCGATACTCTAGCATCGCAGTTTCGGTCCCCTCACGGGGTTAAGCCCCGCACTTTTAAGACCGACTTACGACGCCGCCTGCGCGCCCTTTACGCCCAATAATTCCGGACAACGCTTGCCACCTACGTATTACCCGGGCTGCTGGCCCGTGTTTTCCC
+
CCCCCGGFGGGGG@FGGGCFGEFGGGGGGGGGGGGGGGGGGGGFEFEFFFGGGGGGFGGGGGGGGGFGGFGGGGFECFDCEGEGGGGGGGGGGGGFGGGGGGGGGGFEEGGGGGGGCEGGGEFGF,CFFGGGDFGGGGGGGGDFGFC+>@FDEDFFGFGGGCBGGGGGGGG89D07+*@CEED:EF?9FFGD*7CEDGFGFE@=FF>(()6=;2*38.:57C<B:*476G0(48<21?C8*:02*65<FD)-(31:>>83((2)7EC?:(()).-:<+(-3,(3()),((44((())))*2
@M03364:396:000000000-C9LGT:1:1101:4384:5477 2:N:0:10
GGACTACCGGGGTATCTAATCCCATTTGCTCCCCTAGCTTTCGTCTCTCAGTGTCAGTGTCGGCCCAGCAGAGTGCTTTCGCCGTTGGTGTTCTTTCCGATCTCAATGCATTTCACCGCTCCACCGGGAATTCCCTCTGCCCCTACCGTACTCCAGCTTGGTAGTTTCCACCGCCGGTCCAGGGTTGAGCCCTGGGATTTGACGGCGGACTTGATAAGCCACCTACGGGCGCTTTACGCCCAATCATTCCGGATCACGCTTGCATCCTCTGTCTTACCGCGGCTGCTGGCACGGCGTTGGC
+
CCCCCGGGGGGGGGGGGGGGGGG,CFGGGGGGGGGGGGGGGGGGECEFGGGGGGGGGFEGG@F@FGGG<FC@<<FGGGGGGGGGGEGGFGGGGDGGGGGGEGGG8ECFFFGGGGGGGGGG6FFGG+C+@+<FGGGGGGFFDDFFGGGCGFCDF)AFGEFFGFDFE;=E:EGF>F=+@@EEFGCC:F17?<FG4=EF6BFGGCG25?57;G@F<A+9D;FE0C??00()(97>BFFFF:;CE1(.056-609(24(.?8:66(;2:C6)5)).-6<A<F43-42>>(4:0:()(-(0<0(7*
@M03364:396:000000000-C9LGT:1:1101:12376:5500 2:N:0:10
GGACTACTGGGGTTTCTAATCCTGTTTGCTACCCACGCTTTCGAACCTCAGTGTCAGTATGATGCCAGAAGGCTGCCTTCGCCATCGGTATTCCTCCAGATCTCTACGCATTTCACCGCTACACCTGGAATTCTACCTTCCTCTCACCTACTCTAGCCTAACAGTATCAGATGCCGTTCCCAGGTTAAGCCCGGGGCTTTCACATCTGACTTGTCAAGCCACCTACGCTCGCTTTACGCCCAGTAAATCCGGACAACGCCCGCCCCCTACGTATTACCGCGGCTGCTGGCACGTCGTTTGC
+
CCCCCGGGGFFDGFCEFGFGGFFGGGGGGGGGGGGEFGEGGGGDDFEFFDCFFGFGGGGFCAFGGEFG@@FFGGGGGGGGGGGGGGGCFEFGGGFFGGG,FFDFFFGGGEGGGGGGGEEDGD?FFFGGFEFFGFFGGFFGGFD?DEGEFFGF8;9D?FFGGGFGGGGGDFGGFGFDEEGDFDDFGG==FFFFGGGGGG5EF*@ECFFC;DEF*4EEFBGGFGFBEC5B=:@>@=9*>@EEGFF@:36CFGC96@(6F>((-4E9):C4-4448AB))<43344-7(,).4.5<.-.0),9:
@M03364:396:000000000-C9LGT:1:1101:5581:5525 2:N:0:10
GGACTACAGGGGTTTCTAATCCTGTTCGCTCCCCACGCTTTCGCTCCTCAGCGTCAGTAACGGCCCAGAGACCTGCCTTCGCCATTGGTGTTCTTCCCGATATCTACACATTCCACCGTTACACCGGGAATTCCAGTCTCCCCTACCGCACTCAAGCCCGCCCGTACCCGGCGCGGATCCACCGTTAAGCGATGGGCTTTCACACCGGACGCAACGAACCGCCTACGCGCCCTTTACGCCCACTCAATCCGGATAACGCCTGCACCCTACGTATTACCGCGGCTGCTGGTCCGGATTTAGC
+
CCCCCGGFGGGGGGGGGGGGGGGGGGGGGGGGGGGGGGGGGGGFGGGGGGGGGGGGGGGGGGGGEGGGFCGCF@FGEFFGGGGG@EGGGGGGGCEGGEGGGGGGGGGGGGGGGAFGGGFDCGGGCEGGGGGGGGGGGGGGGFGBFGGGEFGFGF0;=5@>GG*=F8CEGCEG?7(<58:E6E5FCG*,A935>CCC9FFGGECEG:>>9D(*(.1(*,?CBG>:,;60(17>07?AF:GEG<(1).36=F3>01:AF<((48E1CGD:221,)6:)-33(,(46960).().((4))0):>
@M03364:396:000000000-C9LGT:1:1101:13715:5526 2:N:0:10
GGACTACCCGGGTATCTAATCCTGTTTGCTCCCCACGCTTTCGAGCCTCAGTGTCAGTTACAGTCCAGAAAGGCGCCTTCGCCACTGGTATTCTTCCTAATCTCTACGCATTTCACCGCTACACTAGGAATTCTCCTTTCCTCTCCTGCACTCTAGATATCCAGTTTGGAATGCAGCACCCAGGTTAAGCCCGGGTATTTCACATCCCACTTAAATATCCACCTACGCTCCCTTTACGCCCAGTAAATCCGGACCACGCTTGCCACCTACGTATTACCGCGGCTGCTGGCACGTAGTTGGC
+
CCCCCGGGGGGGGEFGGGGGGGGGGGGGGGGGGGGGGGGGGGGFGGGGGGGGGGGGGGGGGGGGGGGGGGGGGGGGGGEGGGGGGGGGFEGGGGFGGGAFGGGGGGGGGGGGGGEFGGGGGGGGGGGGGGGGGFFGGFFGGGGFGGC8DFGFGFGFDF;DEGFGGGGGGGGGFGEGDFFGGGGGGGGFFFDFGGGGGGGGGEGFGFFBFGFFC+9;BEGFEGFB=DABFGFFFEFFFFGGF2>E+8?EFGGBFF37>?><07C=+BF37BB?74>94<:>60796().4:(,:0,.0*)76
@M03364:396:000000000-C9LGT:1:1101:26286:5599 2:N:0:10
GGACTACACGGGTTTCTAATCCTGTTTGCTCCCCACGCTTTCGTACCTCAGCGTCAGTTACAGTCCAGAAAGTCGCCTTCGCCACTGGTGTTCCTCCTAATATCTACGCATTTCACCGCTACACTAGGAATTCCACTTTCCCCTCCTGCACTCAAGTCTGACAGTTCGAAAGGCTGACACTGGTTGAGCCGATGCCTTTCACCTTTCGCTTATCAGACCGCCTACCTACTCTTTACGCCCAATGAATCCGGATAACGCTTGCCCCCTACGTACTACCGCGGCTGCTTGCCCGTACTCCTCC
+
CCCCCGGGGGGGBCGGGGGGGGGGGGGGGGGGGGGGGGGGGGGGGGGGGGGGGGGGGEFCGGGFGGGGGGGFGGGGGGGGGGGGGFGGEFGGGGFGGG?FGFGGGGGGGGGGFGGGGGGGCGGGG8FGGGGGGGGGGFGGGDCDGGG?DFFFFBFFGGFFGGFGGGGGGGGGFG=?@D@D,3D,EG<@FF6CDCGGFFGGGEGFGFFF9DFECF7;*)=;@D@2520+(08/9<4955==C0,3147CFG)(6;)7:6(62(2.>C3(2-2),4)-4*4(((--1).8((4(,(()1/)*2
@M03364:396:000000000-C9LGT:1:1101:6784:5641 2:N:0:10
GGACTACAGGGGTTTCTAATCCTGTTTGCTCCCCACGCTTTCGAGCCTCAACGTCAGTTGCCGTCCAGTAAGCCGCCTTCGCCACCGGTGTTCCTCCTGATATCTACGCATTTAACCGCTACACCAGGAATTCCGCTTACCCCTCCGATACTCTAGCCATCCAGTTTCAAAAGCAATCCGGGAGTTGAGCCCCCGCCTTTCACTTCAGACTTGCCCAGCCATCTCCGCTCCCTTTACACCCAGTAAATCCGGATAACGCTTGCCCCCTACTTATTCCCGCGGCTGCTTCCCCGACGTTAGC
+
CCCCCGGFEGGG;BGGGGGGGGGCFGGGGGGGGGGGGGGGGGGC@FGFCFCFGGFGGGGCAFGGGGGGF9CEFGGGGGGCGGGEEGGGC+CFGGGGGGGGGEAFGGGGGGCF95@FGGGGGGGGG?FGFGGGFDEFD:?FGGGF8EE6+@FEF;DDG?=F,@6A@>:E,27@@FF6F6@77**5>EFEFGGGDGG*)=CF?5FCFF+)<FFF76+6*6CF(+64;?(8:39=3>@4<5FGG0??*-).=F31:?()*446?:F>GFDB(3)6)6)).3444(,43()-))((4((0.),1:
@M03364:396:000000000-C9LGT:1:1101:14405:5647 2:N:0:10
GGACTACCCGGGTCTCTAATCCTGTTCGATACCCGCACTTTCGAGCCTCAGCGTCAGTTGCAGACCAGAGAGCCGCCTTCGCCACTGGGGTTCTTCCATATATCTACGCATTCCACCGCTACCCATGGAGTTCCACTCTCCTCTTCTGCACTCAAGAATGACAGTTTCCGATGCAGTTCCACGGTTGAGCCGTGGGCTTTCACATCAGACTTATCATTCCGCCTTGGCCCGCTTTACGCCCAATAAATCCGGACAACGCTTGCCCCCTACGGTGTCACGCGGGTGCTGCACAGCATGCAGC
+
@@ACCGG?CBCE@+6,C<FGFFF@@@FG8@C@C6@+C::CFGEGF7FDGACFEFECFGEFGGG9C<AEGGGGFFFFG@4AFC7CGFGG,844,CEEGGGFFD;FFDEF+>F7=?AGCE>DGG,EEDFF,B=EGF8<=4=<F+39+@FFFFGDA)+?,@,=BFFDB=FG:>B8<C<8A?<<,<DEFCE56>3<DCEG7EFGF?;7:307**)41@;7C79BBGF2(,(0)/.((66))68CE1;@03)):959(,((.(((44F04FD618-(,(-))+((--((-()))(.)(((/*))00
@M03364:396:000000000-C9LGT:1:1101:18682:5662 2:N:0:10
GGACTACTGGGGTTTCTAATCCTGTTCGCTCCCCACGCTTTCGCTCCTCAGCGTCAGTAACGGCCCAGAGACCTGCCTTCGCCATTGGTGTTCTTCCCGATATCTACACATTCCACCGTTACACCGGGAATTCCAGTCTCCCCTACCGCACTCAAGCCCGCCCGTACCCGGCGCGGATCCACCGTTAAGCGATGGACTTTCACACCGGACGCGACGAACCGCCTACGAGCCCTTTACGCCCAAGAAATCCGGATCACGCTTGCACCCTCCGGATTACCGCGGCTGCTGGCACTTACTTGGC
+
CCCCCGGGGGGGGGGGGGEGGGGGGFGGGGGGGGGGGGGGGGGGGGGGGGGGGGGGGGGGGGGGGGGGFGFGGGGGGGGGGGGGGGGGGGGGGGGGGGGGGGGGGGGGGGGGGGGFGGGGGGGGGGGGGGGGGGGFGFFGGGEFG@GGGFGFGFGFGGGGEEFGGGGGGEE>?GBGEFGGGGFFGGF?FEEGGGGFGGGGGCFEGFFF>DBD97?99>GGFGFBBF<>19>B1<D<AB:EG<0().2:BFG>6:9<:61,-452CFD0((-((-4)-<(,-4416:.),4()(.)*/*)9C
@M03364:396:000000000-C9LGT:1:1101:19990:5677 2:N:0:10
GGACTACACGGGTATCTAATCCAGTTCGCTACCCTGGCTTTCGCATCTCAGCGTCAGTTACAGTCCAGAGAAGCGCCTTCGCCACTGGTGTTCTTCCTAATCTCTACGCCTTTCACCGCTACACTAGGAATTCCTTTCTCCTCTCCCGCACTCTAGACTTCCAGCTTGAACTGCAGCACTCAGGTTAAGCTCGAGTATTTCACATCCCACTTACAAGTCCGCCTACGCTCCCTTTACGCCCAGTAAATCCGGACCACGCTCGCCACCTACGTATGCCCGCGGCTCCTAGACGGTCGTCAGC
+
6A@CC@CCCC@:@FGGGG,5AF9CCC6BFG:6FGF@C8,6C<6F@,+,6CFC7B,?@6CCF,C<C<,C,9C@8,@EFFFGGCG::=??<=96@@EB<<FGFFFGGAGD7+B:EGGGFC@CGF9F,,<E<5B=<,,,9F@<:+@++4,44@C>==++,@633CDF,@DFC8>99:>==*D88D?,>9,5=F,;CE+,3>72<*EAB>0)3*:CE8,89*5:);5)-,6A=C@9BB./>@CFG<:=+9)9AC)(6:((=790(,21/AD:(4((,),).2,3(((3((,)6)<((-()))4CC
@M03364:396:000000000-C9LGT:1:1101:9565:5678 2:N:0:10
GGACTCTAGGGTTTCTAATCCTGTTCGCTCCCCCAGCTTTCGCGCCTCAGCGTCAGTGGTGGCCCAGAAGGCCGCCTTCGCCACCGGTGTTCTTCCCGATATCTGCGCATTCCACCGCTACACCGGGAATTCCGCCTTCCCCTACCACACTCTAGCCCGCCGGTATCGGAGGCCCGCCGGGGTTGAGCCCCGGGCTTTTACCTCCGACCTAACGGGCCGCCTACGCGCGCGTTACGCGCAATGAATCCGGATAACGCTCGCCCCACACGTATAACCCGGGCTGCATGCACGGCTTTCTCCG
+
CCCCCGGFGGGFG7FDEFFGFFGGGGGGEGGGGGGGGDFGDFDCFG@C@F<FEEBFGFFFFGGGGGGGGFGCFEDFCEG7?FGGGGGGGDGG9CFGGG:FF>;AEF@F:BFGE9EC>EC8E<DEGCGF@@DDFGGGGEGGGGE57EFGGD,:355=>@CEG7ADGFFGGG>GE*5?EBG7=E9BE6>4ABC5DGE*>FF?<>+51))43))C1)*4)7:C;748(*()(1(.((4(4(:**().*).5@<*21)4(86:>;>G>7**47.()).-5(*((,((-().),)3(,1(/*1)21
@M03364:396:000000000-C9LGT:1:1101:15903:5702 2:N:0:10
GGACTACAGGGGTATCTAATCCTGTTCGCTCCCCACGCTTTCGCTCCTCAGCGTCAGTAACGGCCCAGAGACCTGCCTTCGCCATTGGTGTTCTTCCCGATATCTACACATTCCACCGTTACACCGGGAATTCCAGTCTCCCCTACCGCACTCAAGCCCGCCCGTACCCGGCGCGGATCCACCCTTAAGCGATGGACTTTCACACCGGACGCGACGAACCGCCTACGAGCCCTTGACGCCCAATAAATCCGGAGCACGCTTGCACCCTACGTATTGCCGCGGCTGCTGCCACGTCGTTGGC
+
CCCCCFF8FFGGG@FEFFGGGGGGGGGGGGGGGGGGGGGGGGGGGGGCGGGGGGFGGGGCGGGGGGGFECFDFFFGGGGCFEFGFGGFGGGGGGC?FFGECGGGFGGCGGGGGDFGGEFGEGGGGGGEEEGGGGE93,6EEGEFGFDC6*>>D<FFFG6CEG9CFCEEGGD:954:*/:C985*=C,7;C39FCCGGGGGGFGF6>D9(/-:(0/,9(:57D;2(::)-52?04(-8(;:EB0()---64)(44;?>71((4;)9@G???(.544)-2-13>>0(,,4),,89:<35),99
@M03364:396:000000000-C9LGT:1:1101:12725:5720 2:N:0:10
GGACTACTAGGGTTTCTAATCCTGTTCGATACCCGCACTTTCGAGCTTCAGCGTCAGTTGCGCTCCCGCGAGCTGCCTTCGCAATCGGGGTTCTTCGTCATATCTAAGCATTTCACCGCTACACGACAAATTCCGCCCGCGTTGCGCGCACTCAAGTGGACCAGTATGCGCTGCAAGTCAGACGTTGAGCGCCTACATTTCACAACACACTTAATCCACGGCCTACGCTCCCTTTCAACCCAATAAATCCGGATCACGCCCGGACCTTCCGTCTTCCCGCGGCTGCTGGCCCGGACTTAGC
+
CCCCCGGGGGGGF@FGGGGGGGGGGGGGGGGGGGGGGGGGGGGFGGGGGGGGGGGGGGGGGGGGGGGGGGGGGGGGGGGGGGGGGGGGGGGGGGGGGGGGGGFGGGFGGGGGGGGGGGGDGGGGGGGGGGGGGGGFGGGGEGGBGGGGGEGA>44@FFGGGGFGFFFFGGGGFGFGGFF7ECFGFGC?FFGDGGGGFGGGGEGFGFFD?D?G9*<6*)<=>GFFB@6@6DBFFFF9AFGGG:0(0.54FDD>::(3F<:?612,CE<4>?FF:.464;1;09013:))4<((9>())/-:7
@M03364:396:000000000-C9LGT:1:1101:20037:5732 2:N:0:10
GGACTACCCGGGTTTCTAATCCTGTTCGCTCCCCACGCTTTCGCTCCTCAGCGTCAGTAACGGCCCAGAGACCTGCCTTCGCCATTGGTGTTCTTCCCGATATCTACACATTCCACCGTTACACCGGGAATTCCAGTCTCCCCTACCGCACTCAAGCCCGCCCGTACCCGGCGCGGATCCACCGTTAAGCGATGGACTTTCACACCGGACGCGACGAACCGCCTACGAGCCCTTTCCGCCCAATAAATCCGGATCACGCTTGCCTCCTCCGTATTCCCGCGGGTGCTGGCACGGGCTTAGC
+
CCCCCGGGGGGGGGGGGGGGGGGGGGGGGGGGGGGGGGGGGGGGGGGGGGGGGGGGGGGGGGGGGGGGGGFGGGGGGGGGGGGGGGGGGGGGGGGGGGGGGGGGGGGGGGGGDGGGGGGDGGGGGGGGGGGGGGGGEGGGGGGFGGGE>DGBFF6?FCGGGGFGGEGGGEGGFGBD?BGG6FF7FG:=C:C*CEG66CFGDCFCGFF01C95,)24/3ED9D>FFG0)8C>?(8?)62EEG6??)5)4@D<>0,2:F0232:@(*31::BBF?:?24<:202(,-,))40(5:>())))2*
@M03364:396:000000000-C9LGT:1:1101:14102:5735 2:N:0:10
GGACTACTGGGGTTTCTAATCCTGTTTGCTCCCCACGCTTTCGTGCCTGAGCGTCAGTTATGTCCCAGGAGGCTGCCTTCGCCATCGGTGTTCTTCCACATATCTACGCATTTCACTGCTACACGTGGAATTCCACCTCCCTCTGACACACTCTAGTCGAGCAGTCACATATGCCATTCCTGAGTTAAGCTCGGGGATTTCACATCTGTCTTACTCAACCGCCTGCGCACCCTTTACGCCCAGTACTTCCGATTAACGCTCGCACCCTACGTCTTACCGCGGCTGCTGGCACGTAGTTAGC
+
CCCCCGGGGGGGGGGGGGGGGGGGGGGGGGGGGGGGGGGGGGGGGGGGGFGGGGGGGGGGGGGGGGGGGGGGGGGGGGGGGGGGGGGGGGGGGGGGGGGGGGFGGGGGGGGGGGGGGGGGGGGGGGGGGGGGGGGGGFGGGGGFGFGEFFGFGDDDGFGGGGEGGGGGGGGGFFDGGFGGGGGGGFGEFEDCGGGGDGGGG@EECACEEGFGEFF>C4FGFGFFDFBB2)692@EEFFGFGF<8F)9CFGD;?@;FF@@<FFC1DEC0(444108))34(7;BB(4::F?:?<((.06.:0
@M03364:396:000000000-C9LGT:1:1101:15183:5743 2:N:0:10
GGACTACAGGGGTATCTAATCCTGTTGGCTCCCCATGCTTTCGAGCCTCAGCGTCAGTTGCAGACCAGAGAGCCGCCTTCGCCACTGGTGTTCTTCCATATATCTACGCATTCCACCGCTACACATGGAGTTCCACTCTCCTCTTCTGCACTCAAGAAAAACAGTTTCCGATGCAGTTCCTCGGTTAAGCCGAGGGCTTTCACATTAGACTTATTTTTCCGCCTGCGCTCGCTTTACGCCCAATAAATCCGGACGACGCTTGCCACCTACGTATTCCCGCGGCTGCTGGCCCGTATTTAGC
+
CCCCCGGGGGGGGGGGGGGGGGGGGGGGGGGGGGGGGGGGGGGGGGGGGGGGGGGGGGGGGGGGGGGGGGGGGGGGGGGCCFGGGGGGFGFGGCFGGGGGGGGGGGGGGGGGGGGFGGGGGGGGGGGGFFFGGGGFGFFGGGFFGGGFGFGFGFGFFGGGGGFGGGGGGGGGECEGFFFGGGGGGG<ACFGG6EGGGGGGGFFCGFFE4>EG4FDEGCF99DD2(6-:9<>>DFFFE<EEF6656<;EFGGFD0(4>17?0:;,*:98>BF?26?)-242-6149?)8(3((,4())*6C7
@M03364:396:000000000-C9LGT:1:1101:9263:5746 2:N:0:10
GGACTACCCGGGTATCTAATCCTGTTCGCTACCCATGCTTTCGAGCCTCAGCGTCAGTTGCAGACCAGAGAGCCGCCTTCGCCACTGGTGTTCTTCCATATATCTACGCATTCCACCGCTACACATGGAGTTCCACTCTCCTCTTCTGCACTCAAGAAGGACAGTTTCCGAAGCAGTTCCCCGGTTCAGCCGGGGGCTTTCACTTCAGTCTTATCTTTCCGCCTGCGCTCGCTTTACGCCCAATAAATCCGGACAACGCTTGCCACCTACGTATTACCGCGGCTGCTTGCACGTGTTTAGC
+
CCCCCGGGGGGGGGDGGGGGGGGGGGGGGGGGGGGGGGGGGGGGGGGGGGGGGGGGFFGGGCFGGGGGFFDFGGEGGGGGGGGGGGGGGGGGGGGGGGGGGGGGGGGGGGGGGGGGGGGDCFGGCGFGGFGFFEGGGGGGGGGFGGGFGDFEEBGD,@EF>FFGGGGGGG689F<GGFGGGGGGGG*:CCFGGGCEGGGGGFECGF8<)+9C?++.;C<F;DFFDE,51<>>:??FFFGEE0(4/84:@F)(,99BF>B?6:C>7AD8>?((,6>2<:16>>;FFF:)5?7764(05)):*
@M03364:396:000000000-C9LGT:1:1101:24960:5748 2:N:0:10
GGACTACCGGGGTTTCTAATCCTGTTTGCTCCCCACACTTTCGCGCCTCAACGTCAGTTGTCGTCCAGAAAGCCGCCTTCGCCACTGGTGTTCCTCCTAATATCTACGCATTTCACCGCTACACTAGGAATTCCGCTTTCCTCTCCGCTACTCAAGGACAGCAGTTTCAATCGCAGCTCCGGGGTTGAGCCCCGGTATTTCACGACTGACTTGCTGCTCCGTCTACGCGCCCTTTGCACCCAGGTAATCCGGACCACGCTTGCCCCCTACGCATTCACGCGGCTGCTGGCACGGTGTTCGC
+
CC@CCGGGCC@C:C@A,CFFFGD9F,C,CFFGGGGGCBFFGGE@C@BF7,CCEGGGGFFGGGGGDGGG<,CFGFEE=:FFFCEGCFEFEFFGGCA<CFFCEC;<DGE=@@FF9FFFEGECEGGGGGCGCFFGGGGGD+=FFF,=DGG6=9CDGB8:D8DFGFBCFFFFDEFC57=GDCFFG@CFEGG@FD:CGGG57C;CG*,->5AB;CE+7=77>)3<;8/339653)4(-8?4A<FFG22(/.))1:)71>0<F?F(4,*(02)(-3:((-34:9419>;1;FFD2(371(().).9)
@M03364:396:000000000-C9LGT:1:1101:19583:5784 2:N:0:10
GGACTACCGGGGTTTCTAATCCTGTTTGCTCCCCACGCTTTCGAGCCTCAGCGTCATTGACCGTCCAGTAAGCCGCCTTCGCCACTGGTGTTCCTCCTAATATCTACGCATTCCACCGCTACACATGGAGTTCCACTCTCCTCTTCTGCACTCAAGAAAAACAGTTTCCGATGCAGTTCCTCGGTTAAGCCGAGGGCTTTCACATTAGACTTATTTTTCCGCCTGCGCTCGCTTTACGCCCAATAAATCCGGACAACGCTTGCCACCTACGTATTACCGCGGCTGCTGGCACGTAGTTGGC
+
CCCCCGGGGGGGGGGGGGFFFGGEFGGGGGGGGGGGGGGGGGGCGGGGGGGGGGGGGGGGGGGGGGGGGGGGGGFGGGGGGGGGGGGGGGFGGGGGGGGGGAFGFGGGEGGGGGGGGGGGGGGGGGGGGFGGGGGGGGFFFFGFFGGFGFGDFDCD,DEFGGFGFFGGEE8BDGFGFFDF:;7CEE:=FFGGDGGGGGGG7AEEGFF=@GEF*4>?FFFFDG<(:5>5,16:?<@EFFGFG?B767)48CD;6>B(<0434?C:0<F1>?6().8><<4749>79<2276(3:8(.5*)02
@M03364:396:000000000-C9LGT:1:1101:16898:5793 2:N:0:10
GGACTACACGGGTTTCTAATCCTGTTTGCTCCCCACGCTTTCGAGCCTCAGCGTCAGTTACAGTCCAGAGAAGCGCCTTCGCCACTGGTGTTCTTCCTAATCTCTACGCATTTCACCGCTACACTAGGAATTCCCTTCTCCTCTCCTGCACTCTAGACTTCCAGTTTGAAATGCAGCACTCAGGTTAAGCCCGAGTATTTCACATCTCACTTACAAATCCGCCTACGCTCCCTTTACGCCCAGTAAATCCGGACAACGCTCGCCACCTACGTATTCCCGCGGCTGCTGGCACGTATTTAGC
+
CCCCCGGGGGGGGGGGGGGGGFGGGGGGGGGGGGGGGGGGGGGFGGGGFFGGGGGGGGGGGGGGGGGGFGGGGGGGGGGGGGGGGGGGFFGGGGGGGGGGGGGGGGGGGGGGGGGGGGGGGGGGGGGGEGGGGGGGGFFGGGGFGGGGGFGFGDDF;ECEDDDFGGGGGCDGFGEGGFGGGGFDGG<DDC<CDGGEFFCFA=GFFAFC*=>;*+,:2>GGAGAF=>A?AGFFFFF=EFGEF?=E:9?7AD59D9(3A033/1:>*;9805:<2<?2<<(,-469((,)5:22?(.*0*):7
@M03364:396:000000000-C9LGT:1:1101:21613:5808 2:N:0:10
GGACTACTGGGGTTTCTAATCCCGTTTGCTCCCCTGGCTTTCGCGCCTCAGCGTCAGTTGTCGTCCAGAAAGCCGCTTTCGCCACTGGTGTTCCTCCTAATATCTACGCATTTCACCGCTACACTAGGAATTCCGCTTTCCTCTCCGATACTCTAGCATCGCAGTTTCGGTCCCCTCACGGGGTTAAGCCCCGCACTTTTAAGACCGACTTACGACGCCGCCTGCGCGCCCTTTACGCCCACTCATTCCGGACACCGCTTGCCACCTACGTATTCCCGCGGCTGCTGGCACGTAGTTCGCC
+
CCCCCGGGGGGGGGGGGGCFGFFGGGGGGGGGGGGGGGGGGGGGGGGGGGGGGGGGGGGGGGGGGGGGFGGGGGGGGGFEGGGGGGGGGGGGGGGGGGGGGGGGFGGGGGGGGGGGGGEGGGGGGGGGGGGGGGGGGGFGGGEFGGG6CBGEFEFFGGGGCFEGGGGGGGGGFGCFGCGGG5D>E@,:F>EDGE:C4CFCF@FFGFEBFGFGF)*.5(=C>DB:?*9D9>99<:>B<?EGG12.):AFB69:>F(37991?:A)2;50><<29:.))2---4(-308(4(3((.(8=1(/9
@M03364:396:000000000-C9LGT:1:1101:23907:5813 2:N:0:10
GGACTACCAGGGTATCTAATCCTGTTTGCTCCCCACGCTTTCGTGCCTCAGTGTCAGTTACAGTCCAGAAAGCCGCCTTCGCTACTGGTGTTCCTCCTAATATCTACGCATTTCACCGCTACACTAGGAATTCCACTTTCCTCTCCTGCACTCACGTCTCCCAGTTTCAAGAGCTTACTACGGTTAAGCCGTAGCCTTTCACTCCTGACTTAAGAAACCACCTACGCACCCTTTACGCCCAGTAAATCCGGATAACGCTAGCCCCCTACGTATTACCCCGGCTGCTGGCACGTACTGTGCC
+
CCCCCGGGGGGGGCGGGGFGGGGEGGGGGGGGGGGGGGGFGGGGGGGGGGGGGGGGGFGGGGGGGGGGGFGGGGGGGGGGGGGGGGGGFGGGGGGGGGGGGGGGGGGGGGGFGGGFGGGGGGGGGGGFGGGGGGGGGGGGGGGFGGG8FFGF=D6DEFGGGGDFGGGGGGGGD8=FCFGGGGGGGG,;F>=DGEFGGGGGGC@AFFF7=>AC8<7:CDGGDGD@B*:*:9@BFF==@@GFC9@*17@EFG)(67778>;<;;CDGGG;?F?2)5.))+--,((46:)4627642(7**)0:
@M03364:396:000000000-C9LGT:1:1101:22911:5833 2:N:0:10
GGACTACCAGGGTTTCTAATCCTGTTCGCTACCCATGCTTTCGAGCCTCAGCGTCAGTTGCAGACCAGAGAGCCGCCTTCGCCACTGGTGTTCTTCCATATATCTACGCATTCCACCGCTACACATGGAGTTCCACTCTCCTCTTCTGCACTCAAGAAAAACAGTTTCCGATGCAGTTCCTCGGTTAAGCCGAGGGCTTTCACATTAGACTTATTTTTCCGCCTGCGCTCGCTTTACGCCCAGTAAACCCGGCCAACGCCCGCCACCTCCGTATTACCGCGGCTGCTGCACCTTAGTTAGC
+
CCCCCGGGGGGGGGGGGGGGGGGGGGGGGGGGGGGGGGGGGGGFFGGGGGGGGGGGGGGGGGGGGGGGGGGGGGGGGGGGFGGGGGGGGGG@FGGGGFGFGGGGGGGGGGGGGGGGGGGGGGGGFFGGGFEGGGAFGGGGGGGFGGG@FFGEGFGFFGFGFGFGFCFEDECCBGFGGFGGGGC3CG3:FFGG>EGGGGGGGFGFGF6E*;9CEF>:@;@A=G@=D5@5599B@FD)/;GFFFF@+66.=559((28F?>((,22);9((,,-(,8)6386916161,82(.((.6*@=20*
@M03364:396:000000000-C9LGT:1:1101:15124:5845 2:N:0:10
GGACTACACGGGTTTCTAATCCTATTTGCTCCCCACGCTTTCGTGCCTCAGCGTCAGTCTCTGTCCAGGCAGCCGCCTTCGCCACCGGTGTTCCTCCATATATCTACGCATTTCACCGCTACACATGGAATTCCACTGCCCTCTCCAGTACTCTAGATGACCAGTATCCGTGGCATTATGGGGGTGAGGCCCACGCTTTTACCACGAGCTTAATAAGCCGCCTAGCGCCCCTTTAAGCCCCATAATTCCGGACAACGCTTGCCACCTACGTATTGCCGCTGCCGCTCGCGCGGTGTTTGCC
+
CCCCCGGGGGGGGFGGGGGGGGG,FFFGGGGGGGGGGGGCFGGF<FCF@FGGGGGGEF9FFGGGGGGGG@AFC8FFGGGGGGFF@FGDFFGGGFGDCCEGGGGFGGFGGGGGF,@AFGEGGFGG98EFGGCGGGCFGD+4AFFB+E933=FFCEGF,3EC9F*=8,EDF+3>@C)+@==C78=:C*@5*@47/*=C4CE4C@FE*/)((27=*4,1:5:56<(,(+,)(26,6@95)-3A*-,30).:@49?904()-(-8?6)9**.3475)()).*,-2((,(-(44(4(((-75)(::
@M03364:396:000000000-C9LGT:1:1101:18420:5911 2:N:0:10
GGACTACTCGGGTTTCTAATCCTGTTTGCTCCCCACGCTTTCGAACCTCAGTGTCAGTATGATGCCAGAAGGCTGCCTTCGCCATCGGTATTCCTCCAGATCTCTACGCATTTCACCGCTACACCTGGAATTCTACCTTCCTCTCACCTACTCTAGCCTAACAGTATCAGATGCCGTTCCCAGGTTAAGCCCGGGGCTTTCACATCTGACTTATCAAGCCACCTACGCTCGCTTTACGCCCAGTCAATCCGGATAACGCTAGCCCCCTCCGTCCTCCCGCGGCTGCTGGCACGTCTGCAGC
+
CCCCCGGGGGGGGGGGGGGGGGGGGGGGGGGGGGGGGGGGGGG<,EGGGGGFFGGGGGFGFFGFFGGG8CFGGGGGGGGGGGGGGGGGFAFGGGGGGGGGGFFFGFGGGGGGGGGGGGGGGGGGGFFGFGGGGDFGGGGGGGGFG9D8DFGFF7FFFFGFGGFGGGGGFF9DDFEDGFGGF=DDGG9DFADCGGGGGGGGGEGF7?>E*DCEE;74BBGGFGFFFB9A(9@B?FFCEDGGG?=@2>C<AC)924(;FDFF(6@?GGD((33:((-..;4339;(--))51(8?(,0)*)9*
@M03364:396:000000000-C9LGT:1:1101:25154:5913 2:N:0:10
GGACTACAGGGGTTTCTAATCCTGTTCGCTACCCATGCTTTCGAGCCTCAGCGTCAGTTGCAGACCAGAGAGCCGCCTTCGCCACTGGTGTTCTTCCATATATCTACGCATTCCACCGCTACACATGGAGTTCCACTATCCTCTTCTGCAATCAAGAAGGACAGTTTCCGAAGCAGTTCCGCGGTTTAGCCGTGGGCTTTCACATCAGACTTATCTTGCCGCCTGCGCTCGCTTTACGCCCAATAAATCCGGACAACGCTTGCCCCCTACGTATTTCCGCGGCTGCTGGCACGTATTTGGC
+
CCCCCGGGGGGGCFGGGGDGGGGGGGFGGGCEGGGGGGGGGGGGGGGGGGDGGGGGGGGDFFF<CDFGEFGGGGFEGGG9FFGGCGGGEFFCFFFGGFGGGGGGGGGGGEGGFGFFGGGGGG8FGGGGDGFGGF;FDA9FGGG9FGGGGF,0,0DD,=DGGGBDDFDAFG>8?F)8@@DD+@CEGG*:B9@DGGGGGGGCGE@?CAFB39=G*B77C*5=55>=9:3:;CB>((6178E*<:;80-6>=FD;?B(45((4(48(*2>(82:48A()5+3,(4(-4::4(((481,*9@-:*
@M03364:396:000000000-C9LGT:1:1101:15010:5916 2:N:0:10
GGACTACCCGGGTATCTAATCCTGTTCGCTCCCCACGCTTTCGCTCCTCAGCGTCAGTAACGGCCCAGAGACCTGCCTTCGCCATTGGTGTTCTTCCCGATATCTACACATTCCACCGTTACACCGGGAATTCCAGTCTCCCCTACCGCACTCAAGCCCGCCCGTACCCGGCGCGGATCCACCGTTAAGCGATGGACTTTCACACCGGACGCGACGAACCGCCTACGAGCCCTTTACGCCCAATAAATCCGGATAACGCTTGCACCCTACGTCTTACCGCGGCTGCTGGCACGTAGTTCGC
+
CCCCCGGGGGGGGEGGGGGGGGGGGGGGGGGGGGGGGGGGGGGGGGGGGGGGGCGGGGGGGGGGGGGGGGGGGGGGGGGGGGGCFGGGGGGGGGGFGGGGGGEGGGGGGGGGGGGGGGGDGGGGFGGGFGFFGGFGGGGGGGGFGFG8B?GFGDGFFGGGGGFGFCCGGGGG**6D58EFFGGGGGCDFG8<<EGFGGFFF<?54<:>;GF=17C671EG>GB:?C154C;FF??BB1EEGFF<F2:<?FG;22(9@?FF?<F?GGG6<?48(.4)6<23(49((4,4:<(4,81)0*)9)
@M03364:396:000000000-C9LGT:1:1101:17174:5931 2:N:0:10
GGACTACTGGGGTTTCTAATCCTATTTGCTCCCCACGCTTTCGTGCCTCAGCGTCAGGTACAGGCCAGGCGGCCGCCTTCGCCGCTGGTGTTCTTCCACATCTCTACGCATTTTACCGCTACACATGGAGTTCCACCGCCCTCTCCTGTCCTCAAGCCGTGCAGTTTCCAAAGCCTGAACCGGTTGAGCCGGTCCCTTTTACTTCAGACTTGCACAGCCGCCTGCGCACCCTTTACGCCCAATCATTCCGTATAACGCTGGCCACCTACGTATTACCCCGGCTGCTTGCACGTACTTCGCC
+
CCCCCGGGGGGGGGGGGGGGGGGDGGGGGGGGGGGGGFGGGGGGGGGGGGGGGGGGGGGGGGGGGGGGGGGGGGGGGGGGGGGGGGGGFGGGGGGGGGGGGGGGGGGGGGGGGGGGGGGGGGGGFGGGAFFGDGGGGEGGGGGFGGGGGFGFGFCCFGGGGGFGGFGGGGGGFGFG6?,=FGGFGG,8;FGGGGGGFGGGG;<?FFF?@GF?E;F9<<FC;D6?42479D<1??D<BFGG54<?/<ABFG2:F?>A:66(4-2.>C*4:1<)6:.44+1(41(-42).83<0(((09?(*1
@M03364:396:000000000-C9LGT:1:1101:19886:5956 2:N:0:10
GGACTACCCGGGTTTCTAATCCTGTTCGCTCCCCACGCTTTCGCTCCTCAGCGTCAGTAACGGCCCAGAGACCTGCCTTCGCCATTGGTGTTCTTCCCGATATCTACACATTCCACCGTTACACCGGGAATTCCAGTCTCCCCTACCGCACTCAAGCCCGCCCGTACCCGGCGCGGATCCCCCGTTAAGCGATGGACTTTCACACCGGACGCGACGAACCGCCTACGAGCCCTTTACGCCCAATCAATCCGGATAACGCTTGCACCCTACGTCTTACCGCGGCTGCCGGCCCGGAGTTCGC
+
CCCCCGGGGGGGGGGGGGGGGGGGGGGGGGGGGGGGGGGGGGGGGGGGGGGGGGGGGGGGGGGGGGGGGGFGGGGGFGGGGGGGGGGGFGGGFGGFGGGGFFGGGGGGGGGGGGGGGGGGGGGGGGGGGGGGGGGGGGGGGGGFGGGGGFGFGDFF:DFGGGFGGGGGGGGGBGFG5?EG*AC:EF*6AC87DGG?FGGFG2@)*8>>(7,*,0?172EG9D>:?G?)4<>B17?9A?GGGB0:)554@F<0(((-6(-3(3;<FCG?:B?<(.4):C849>F996(-4923(20)))-95
@M03364:396:000000000-C9LGT:1:1101:6922:5960 2:N:0:10
GGACTACTCGGGTATCTAATCCTGTTTGCTCCCCACGCTTTCGAGCCTCAGCGTCAGTTACAGTCCAGAGAAGCGCCTTCGCCACTGGTGTTCTTCCTAATCTCTACGCATTTCACCGCTACACTAGGAATTCCCTTCTCCTCTCCTGCACTCTAGACTTCCAGTTTGAAATGCAGCACTCAGGTTAAGCCCGAGTATTTCACATCTCACTTACAAATCCGCCTACGCACCCTTTACGCCCAGTAAATCCGGCAAACGCTCGCCCCCTCCGTATTACCGCGGCTGCTGGCACGGATGTCGC
+
CCCCCGGGFGGGEF@<<CEAFF<EFGFDGGGFF@<BEGC;DFGFFDFG8=6C@FBFCCFEGGGGGGFF@EEFCFDEGGGFGGFG7,BFEFGGGGFFFFFG,BD<EGGGGGGGGGGCFGGGGCFGGFFGG9==FFF<,A=FFGFBDGG,8;FDFDG74@9DFFFFCDFGCFFF?D*A8DE?EGCFFGGDD>EFD>E@FGGGFC@C;AF**+87803:983C);>>F?)9-;6-2::*6=EGGFBE@6?CFC3((.6(;(626>81*:710(4:(4:)63(-40(7>?0??:,5:(-8>)-97
@M03364:396:000000000-C9LGT:1:1101:15634:5969 2:N:0:10
GGACTACACGGGTTTCTAATCCTGTTCGCTACCCATGCTTTCGAGCCTCAGCGTCAGTTGCAGACCAGAGAGCCGCCTTCGCCACTGGTGTTCTTCCATATATCTACGCATTCCACCGCTACACATGGAGTTCCACTCTCCTCTTCTGCACTCAAGAAGGACAGTTTCCGAAGCAGTTCCCCGGTTAAGCCGGGGGCTTTCACTTCAGACTTATCTTTCCGCCTGCGCTCGCTTTACGCCCAATAAATCCGGACCACGCTTGCCACCTACGTATTACCGCGGCTGCTGGCCCGTAGTTTGC
+
CCCCCGGGGGGGFEGGGGGGGGGGGGGGGGGGGGGGGGGFGGGGGGGGGGGGGGGGGGGGGGGFGGGGGGGGGGGGGGGGGGGGGGGGGGGGGGGGGGGGGGGGGGGGGGGGGGGGGGGGGGGGGFGGEFGGGGFGGGDGGGGFGGGGGFGFGFFFCEEGFGFGGGGGGGEEEGFFGFGGGGDFGE+8C@DDGDGGGGGCGCGFGFFFCGFF)895DCGG?GF0/=2>99>FF6?F9:ECC:???><<=F39?>9:F69:38;>>FG8>B:?2:?<AE3(4-2;B:2):?0:99()<4):0
@M03364:396:000000000-C9LGT:1:1101:18878:5971 2:N:0:10
GGACTACCAGGGTTTCTAATCCTGTTTGCTCCCCACGCTTTCGAGCCTCAGCGTCAGTTACAGTCCAGAGAAGCGCCTTCGCCACTGGTGTTCTTCCTAATCTCTACGCATTTCACCGCTACACTAGGAATTCCCTTCTCCTCTCCTGCACTCTAGACTTCCAGTTTGAAATGCAGCACCCAAGTTAAGCCCGGGTATTTCACATCTCACTTAAAAATCCGCCTACGCTCCCTTTACGCCCAGTAAATCCGGACCACGCTTGCCACCTACGTATTCCCGCGGCTGCTTGCACGTAGTTTGC
+
CCCCCGGGGGGGGGGGGGGGGGGGGGGGGGGGGGGGGGGGGGGGGGGGGGGGGGGGGGGGGGGGGGGGGGGGGGGGGGGGGGGGGGGGFGGGGGGGGGGGGGGGGGGGGGGGGGGGGGGGGGGGGGGGGGGGGGGGGGGGGGF7FGG8EFGFGFFFFFGGGGFGGGGGGGGGFGFGGFGGGGCFGFFFFFGGGGGGDFGDFEFFFF+8=CEGCF,0?@GD>FFFFC2ADGFFFEE4@9EFGD<8ACFEFGD1<6(4F6;?;?C;*<F88??<2<B)6<3449999?725<7?B?(0<*):*
@M03364:396:000000000-C9LGT:1:1101:25761:6000 2:N:0:10
GGACTACACGGGTTTCTAATCCTGTTCGCTCCCCCAGCTTTCGCGCCTCAGCGTCAGTGGTGGCCCAGAAGGCCGCCTTCGCCACCGGTGTTCTTCCCGATATCTACGCATTTCACCGCTACACTAGGAATTCCGCTTTCCTCTCCGATACTCTAGCATCGCAGTTTCGGTCCCCTCACGGGGTTAAGCCCCGCACTTTTAAGACCGACTTACGCCGCCGCCTGCCCGCCCTTTACGCCCACTAATTCCGCACAACGCTCGCCACCTACGTATTTCCCCAGCTTCTGGCCCGGACTTCGCC
+
CCCCCGGGGGGG@BFGGGGGGGGGGGGGGDGGGGGGGGGGGGGGGGGGGGGGGGGGCFFDGGGGGGGGGGGGGGGGGGGGGGGGGGGGGGGGGGGGGGGGGGGGGGGGGGGGGGGGGGGGGGGGGFFGGGGGGGGGGCFGGGGFFGG+B>FEGFGFGGGEGGFGGGGGGGGGFGDFEFGG>?C<EC<@;FFDGDEE<FFGF;>4>FDFBGFC>5*(99E749(,,*.)-14,3244(1:C8(((0)69FF*72(.1.2(--4C3DG02((34).).)+4(,()).6.4)(43(((09*(9C
@M03364:396:000000000-C9LGT:1:1101:25267:6004 2:N:0:10
GGACTACTCGGGTTTCTAATCCCATTTGCTCCCCTAGCTTTCGTCTCTCAGTGTCAGTGTCGGCCCAGCAGAGTGCTTTCGCCGTTGGTGTTCTTTCCGATCTCAATGCATTTCACCGCTCCACCGGAAATTCCCTCTGCCCCTACCGTACTCCAGCTTGGTAGTTTCCACCGCCTGTCCAGGGTTGAGCCCTGGGATTTGACGGCGGACTTGAAAAGCCACCTACAGACGCTTTACGCCCACTCATTCCGGATAACGCTTGCATCCTCTGTCTTCCCGCGGCTTCTTGCCCAGGTTTCGG
+
CCCCCFFCFGEGCCFDFEE@FFG8FAFGGGGGGGGGGGGFGGGGGGFGFADFGGGGGFEGGGGGGGDECFGGGDFGFFGAFGGGCDFG@DEFFEFEFGG:FGFF8=FEFGFGDFFGGGGGGGGFGGGEFEFGGGGCFFDFDFG?GGGGGFC8CDGFGGFGGF;DFFGEFGGDEGFGGFFGFGFCFF@)?FCDFGGG5DEFD@F2CBB@(99G)0+/:(*0(;;8=C(;9CB;00=>ED8CC:((815:FDF904(6F(-,2<@)2<C<7)5.-)6))21429>(((-)6<(4)4()//)1)
@M03364:396:000000000-C9LGT:1:1101:26614:6040 2:N:0:10
GGACTACAGGGGTTTCTAATCCTGTTTGCTCCCCACGCTTTCGAGCCTCAGCGTCAGTTACAGTCCAGAGAAGCGCCTTCGCCACTGGTGTTCTTCCTAATCTCTACGCATTTCACCGCTACACTAGGAATTCCCTTCTCCTCTCCTGCACTCTAGACTTCCAGTTTGAAATGCAGCACTCAGGTTAAGCCCGAGTATTTCACATCTCACTTCACAATCCGCCTACGCTCCCTTTCCGCCCAGTAAATCCGGACCACGCTCGCCACCTACGTATTCCCGCGGCTGCTGGCCCGTATGTCGC
+
CCCCCGGGGGGGFGGGGGGGGGGFGGGGGGGGGGGGGGGGGGGGFGGGGGGGGGGGGGGGGGGGGGGGGGGGGGGGGGGCFGGGGGGGCFFGGGGGGGGGGGGGGGGGGGGGGGGGGGGGGGGGGGGGGGGFGGGDGGGGGGGFGGGGGFGB88DFEGGGFGFGGGGGGGGGFFFGGFGGG,DDBF,:DBFGDGGGGGGGGFGFCFF8EGFD@BF>F5EG>GFF=D9@@GFFFFF*8@GDGDFF6??CFG3>DF1=F<>;?;E0/;D7>F<?)):))<3>7;9>1:73?04:>B1))0.**
@M03364:396:000000000-C9LGT:1:1101:25669:6052 2:N:0:10
GGACTACAAGGGTTTCTAATCCTGTTCGCTCCCCACGCTTTCGCTCCTCAGCGTCAGTAACGGCCCAGAGACCTGCCTTCGCCATTGGTGTTCTTCCCGATATCTACACATTCCACCGTTACACCGGGAATTCCAGTCTCCCCTACCGCACTCAAGCCCGCCCGTACCCGGCGCGGATCCACCGTTAAGCGCTGGACTTTCACACCGGACGCGACGAACCGCCTACGCGCCCTTTACGCCCAATAAATCCGGATTACGCTTGCACCCTACGTATTACCGCGGCTGCTGGCACGTAGTTCGC
+
CCCCCGGGFGFGCFGGGGFGGGGFGGGGGGGGGGGGGGGGGGGDCFGGGGGGGGGGGGGFGFGEGGGGGGFFGGGGGGGGGGGGGCFGFFGGGCFFGGGGGDGGGGGGGGGG;FGGGGFDGGGGGGGGGGEFGGG9E:DGG?EFGGG@C?FAFDGFCFGEGF>DGGEGDCD3*>55/:CFFGF*;E*3A:5)/=E**+?CFEFFC>500C;5(882D1EE>GBB?EB:0C0;>FFFFFGGG?6?)56<FGGF:0(.=0<6?FG?GFD:,48,8:?A<<41(60;>().(1(5??387*)1)
@M03364:396:000000000-C9LGT:1:1101:25363:6076 2:N:0:10
GGACTACTCGGGTTTCTAATCCCGTTTGCTCCCCTGGCTTTCGCGCCTCAGCGTCAGTTGTCGTCCAGAAAGCCGCTTTCGCCACTGGTGTTCCTCCTAATATCTACGCATTTCACCGCTACACTAGGAATTCCGCTTTCCTCTCCGATACTCTAGCATCGCAGTTTCGGTCCCCTCACGGGGTTATGCCCCGCCCTTTTAAGACCGACTTACGTCGCCGCCTGCTCGCCCTTTACGCCCAATACTTCCGTACAACGCTTGCACCCTACGTATTGACACAGCTGCTGGCACGTAGTGTGGC
+
CCCCCGCACGGGFGEGGGGGGGGGGGGDFCFFGGGGFGEGG<FG7FGGGFGGGFGGGEGFGGG<CFFF@FFGCFGGEGDFFEECCFGFC=FCFEGF@FGGGGGA,EEF7>FGABDEFCEGD:ADGFEGGGGGGGGGG=8EE?,1==>+>@=:E*+=9,3A>7@GGGGCGG6CB:=+CFGGG595@@81=@C7;:*/8BF<,8?>?6A;(/6<7:*(1(;5,)481+.),9(3(.))-(::52<F)).46D2(-3)4>(((440.7:9(4,())()).+.(32222).(4.8841(7)/.*1
@M03364:396:000000000-C9LGT:1:1101:21327:6094 2:N:0:10
GGACTACAGGGGTATCTAATCCTGTTTGCTCCCCACGCTTTCGAGCCTCAGCGTCAGTTACAGTCCAGAGAATCGCCTTCGCCACTGGTGTTCTTCCTAATCTCTACGCATTCCACCGCTACACATGGAGTTCCACTCTCCTCTTCTGCACTCAAGAATGACAGTTTCCGATGCAGTTCCACGGTTGAGCCGTGGGCTTTCACATCAGACTTATAATTCCGCCTGCGCTCGCTTTACGCCCAATAAATCCGGACAACGCTTGCCACCTACGTATTACCGCGGCTGCTGGCACGTAGTTAGC
+
CCCCCGGGGGGGGGGGGGGGGGGGGGGGGGGGGGFGGGGBDGGGGGGGGGGGGGGGDFGGGGGFFFGGCFDGGGGGGGGGGGGGFGGGFFFCGGGGFFFGGGGGGGFGGGGGGGGGGEGDGGGGGGGG8FEFGGGGGGGGGGGFGGGCFFGBEDGFC,@EDGFGFGGFGGEEBFEGED8EFFDFDGGEFFDCCGGGGFFFGEGECA>C@C)E6C,:C6;FEGF47>@>2*85:=BEE;ECF;?DFEC3AFG@?;0()-7:(4;4CFG:BFB?))(..<447999>6>07<F?<1..8/->:
@M03364:396:000000000-C9LGT:1:1101:25601:6136 2:N:0:10
GGACACAGGGTTTCTAATCCTGTTCGCTCCCCACGCTTTCGCTCCTCAGCGTCAGTAACGGCCCAGAGACCTGCCTTCGCCATTGGTGTTCTTCCCGATATCTCCACATTCCACCGTTACACCGGGAATTCCAGTCTCCCCTCCCGCACTCACGCCCGCCCGTACCCGGCGCGGATCCACCGTTAAGCGCTGGACTTTCACACCGGACGCGGCGCACCACCTACGCGCCCGTTACGCGCAGTACATCCGGCTACCACTAGCCCCCTCCCTCTGCCCCCGGGCGCCGGGACGGAGGTGTCCG
+
CCCC?E,CFGEEEGGFCFCGGAFCFFG:F@FGCCCC@BFFGGEG7EFDGFGGCF@?6@EFGGGGG@EFAFEFFGC9CFGGE,B;FCFFGDGGFFFGGGEGGGG,4EE8:,BEFG8@B8C8EGE=78C+BFBFCF=FDGGGGG8*=BEG+<F880=DG686CC9CC*@CGECDDEBCCA9?FC5:;CB<B1*:D*=+92B+=7:07))4-9>*-)24<9*:?*(.,/,)(1.(.(4(4(:*/4646)6?EG)-3.3)0.(.12A6D8C(((.,).)((*(-((-,(-(((--401(0)*)2/
@M03364:396:000000000-C9LGT:1:1101:5678:6141 2:N:0:10
GGACTACAAGGGTTTCTAATCCTGTTCGCTCCCCACGCTTTCGCTCCTCAGCGTCAGTAACGGCCCAGAGACCTGCCTTCGCCATTGGTGTTCTTCCCGATATCTACACATTCCACCGTTACACCGGGAATTCCAGTCTCCCCTACCGCACTCAAGCCCGCCCGTACCCGGCGCGGATCCACCGTTAAGCGATGGACTTTCACACCGGACGCGACGAACCGCCTACGAGCCCTTTCCGCCCAATAAATCCGGATCACGCTTGCACCCTACGTATTACCGCGGCTGCTGTCACGGAGTTACC
+
CCCCCGGGGGGGFGGGGGGGGGGFGGGGGGGGGGGGGGGGGGGGGGGGGGGGGGGGGGGGGGGGGGGGGGGGGGGGGGGGGGGGG9FFFGGGGGGGGGGGGGGGGGGGGGGGGGGGGGGDGGGGGGGGGGGGGGGGGGGGGGGFDGGEGEGFCD?FFCDGGGFGGGGGGGGGFGFGGDGGGGGFGG<7F::9DGG7CGEFG7FFGFFF;D2:(7C>DFGGFGFFFFFDFGFF42:)40CEG?F<)3).9>59?<(478??FFG?GGG:::1().4<:A3769>0663:62)-3(()0.)02
@M03364:396:000000000-C9LGT:1:1101:18017:6163 2:N:0:10
GGACTACCCGGGTATCTAATCCTGTTTGCTCCCCACGCTTTCGAGCCTCAACGTCAGTTGCCGTCCAGTAAGCCGCCTTCGCCACCGGTGTTCCTCCTGATATCTACGCATTTCACCGCTACACCAGGAATTCCGCTTACCCCTCCGGTACTCTAGCCATGCAGTTTCCAAAGCAATCCGGGAGTTGAGCCCCCGCCTTTCACTTCAGACTTGCACCGCCGTCTACGCTCCCTTTACACCCAGTAAATCCGGATAACGCTTGCACCATACGTATTCCCGCGGCTGCTTGCACGTATTTCGC
+
CCCCCGGGGGGGGGGGGGGGGGGGGGGGGGGGGGGGGGGGGGGGGGGGGGGGGGGGGEFFGGGGGGGGGGGGGGGGGGGGGGGFFGGGGGGGGGGGGGGGGGGGGGGGGGGFFGGGGGGGGGGGGGGGFGGGGGGGGEGGGGGFGGGGGFGEFEGFFGGGGGFGGGGGFEFEFGFGGFGGEE>@CC>A>:CFGGCCGGGG9/@4DFFFEGFGFFC;*1EGFGB18C;B0DFFBBF6<AGGGFF(*64:FG<9:8:2?24:?<>29F*58<:7)60)6A,3,2906<0)4:<4(..*9*)7C
@M03364:396:000000000-C9LGT:1:1101:26394:6167 2:N:0:10
GGACTACTCGGGTTTCTAATCCCATTTGCTCCCCTAGCTTTCGTCTCTCAGTGTCAGTGTCGGCCCAGCAGAGTGCTTTCGCCGTTGGTGTTCTTTCCGATCTCAATGCATTTCACCGCTCCACCGGAAATTCCCTCTGCCCCTACCGTACTCCAGCTTGGTAGTTTCCACCGCCTGTCCAGGGTTGAGCCCTGGGATTTGACGGCGGACTTGAACAGCCACCTACAGACGCTTTACGCCCAATGATTCCGGATACCGCTTGCATCCTCTGTCTTACCGCGGCTGCTGGCCCCGGCTTCGC
+
CCCCCGGGGGGEFGGGGGFGFGG@FFGGGGGGGGGGEFGGGGGFGCFGG9FFFGGGGFGGGGGGGGGEGEG<CFGGFDFGEGGGF:FFBFEGGGDFFEG@FGGGFCFGGGGGGGGGGGGGGGGGGGG:=FEFGGG9D?DGGGGFGGG+D5F=FD8DFG9@+7+?CDCFGGGGFG>6@FGGDF+3@,@5@<@FGGGG*DFGF@F2DFE@2?@GF*+)33FG6DF@@E3F<F9@,3=>E:GGG:(4)).49D261??2;(7>:?C,2<C).)4:)).)6<3130;B>:5),((-2;()0)(1<
@M03364:396:000000000-C9LGT:1:1101:16031:6169 2:N:0:10
GGACTACACGGGTTTCTAATCCTGTTCGCTCCCCACGCTTTCGCTCCTCAGCGTCAGTAACGGCCCAGAGACCTGCCTTCGCCATTGGTGTTCTTCCCGATATCTACACATTCCACCGTTACACCGGGAATTCCAGTCTCCCCTACCGCACTCAAGCCCGCCCGTACCCGGCGCGGATCCACCGTTGAGCGATGGACTTTCCCACCGGACGCGACGAACCGCCTACGAGCCCTTTACGCCCAATGAATCCGGATAAGGCTCGCATCCTCCGTATTACCCCGGCTGCTGCCACGGATTTCGC
+
CCCCCGGGGGGGGGGGGGGGGGGGGGGGGGGGGGGGGGGGGGGGGGGGGGGGGGGGGGGGGGGGGGGGFGGGGGGGGGGGGGGGGGGGGGGGGGGGGGGGGGGGGGGGGGGGGGGGGGGGGGGGGGGGGGGGGGG?DCDGGGGF6DFGG>EFGDFFFGGGEGFG:CEGGGGG?FFGCEGF+>CFGE*6;>=);CE*;CF7@4B4C5BB33,:()*()4C>9G>6(;?@?GF4::?<>?ECG?:06AB)99C>?(,4*),(((2(12*3>F>((.4-6C08016>0()8)().,-4)7=)21
@M03364:396:000000000-C9LGT:1:1101:16325:6213 2:N:0:10
GGACTACACGGGTATCTAATCCTGTTCGATACCCGCACTTTCGAGCTTCAGCGTCAGTTGCGCTCCCGCGAGCTGCCTTCGCAATCGGGGTTCTTCGTCATATCTAAGCATTTCACCGCTACACGACAAATTCCGCCAACGTTGTGCGTACTCAAGACCGTCAGTTCGCGCTGCAGTGCAGAGGTTGAGCCTCTACATTTCACAACACGCTTGACAGCCGGCCTGTGCTCCCTTTAAACCCAATAAATCCGGATAACGCCCGGACCTTCCGTATTACCGCGGCTGCTGGCACGGCATTAGC
+
CCCCCGGGGGGGGGGGGGGGGGGGGGGGGGGGGGGGGGGGGGGGGGGGGGGGGGGGGGGGGGGGGGGGGGGGGGGGGGGGGGGCGGGGGGGGGGGGGGGGGGGGGGFGGGGGGGGGGGGGGGGGEGGGCGGGGGGGG+=FGGFFGGGGGFG5>CFA@CGGGGFGGGGGGGGGFGFGGFGCFCCEGG<;6?A4FFGGGGGGGFGFGFFD;DDGFAGCGFG=9DFF:<>FAFF:BBFA<2C6E?61)55<FGC>?B(6F49>>>2(9:74:?6>625).2(,-3;>B:,.,8()24-)87::6
@M03364:396:000000000-C9LGT:1:1101:18301:6218 2:N:0:10
GGACTACACGGGTATCTAATCCTGTTTGCTACCCACACTTTCGAGCCTCAACGTCAGTTACAGTCCAGTAAGCCGCCTTCGCCACTGGTGTTCTTCCATATATCTACGCATTCCACCGCTACACATGGAGTTCCACTCTCCTCTTCTGCACTCAAGAAAAACAGTTTCCGATGCAGTTCCTCGGTTAAGCCGAGGGCTTTCACATTAGACTTATTTTTCCGCCTGCGCTCGCTTTACGCCCAATAAATCCGGATAACGCCCGGACCTTCCGTATTACCGCGGCTGCTTGCACGGATTTTGC
+
CCCCCGGGGGGGGGGGGGGGGFGGGFGGGGGGGGGGGGGGGGGGGGGDFGGGDFGGGFGFGGGGGGGGGGGGGGGGGGGGGGGGGGGGGFFFGFGGGGGGGGGGGGFGGGGGGCFGFGGG6@EFDEGG8FGGGGGGGFFGDFG9=EGFGFGFGBFFADFGGGFGGCGGGGGGFGFFGFGGFACGGGEEFF?DDECCDGGF7*EAFFFF4C?FEFG7=;FF=DDDBC=>>DBF6=DFFDGEGF1=8<3<=F3;DD447<09>7*-9CF2:?372754<C4;>;0((4).5<2?60()0/)02
@M03364:396:000000000-C9LGT:1:1101:26928:6233 2:N:0:10
GGACTACCGGGGTATCTAATCCTGTTTGCTCCCCACGCTTTCGCGCCTCAGTGTCAGTTACAGACCAGGAAGCCGCCTTCGCCACTGGTGTTCCTCCATATCTCTACGCATTTCACCGCTACACATGGAATTCCACTTCCCTCTTCTGCACTCACGTCGACCAGTTTCCAATGCCCCTCCACGTTTAAGCCGTGGGCTTTCACATCAGACTTATTCAACCACCTGCGCGCGCTTTACGCCCCATTATTCCGGATCACGCTCGCCCCCTACGTATTACCGCGCCCGTCGTCACTTATGTGGC
+
CCCCCGGGGGGGCFGGGGG9FFFFGGGFG9FGGGGGGGGGGGGGGGGGDGGGFGGGFFFGGGGDFGGFGFGGGGGGGGG@DFFGGGGGGGGGGGGGGGF@FGGF,9FDE7FGGF,?E8CDEGGGFGGF,BFFGFGF,9?FGGFF?D;E97F8A=+;8DCECG5FGGGGFGGGF>8CGFGG,:?*@D>A+8D?9;CCF4>FG?DAFFFB9FFG*+,1=*A6=F232,,)1)(,:<<3>1C8*(,(*).6=C*90:(3@<((:28(*:D14?((,6:))34(2((((((-(-8?)-.**/.2*
@M03364:396:000000000-C9LGT:1:1101:23071:6236 2:N:0:10
GGACTACCGGGGTTTCTAATCCTGTTTGCTCCCCACGCTTTCGAGCCTCAGCGTCAGTTACAGTCCAGAGAAGCGCCTTCGCCACTGGTGTTCTTCCATATATCTACGCATTCCACCGCTACACATGGAGTTCCACTCTCCTCTTCTGCACTCAAGTAAACAAGTTTACGATGCAGTTCCTCGGTTAAGCTGAGGGCTTTCACATTAGCCTTCTCTTTCCGCCTGCGCTCGCTTTACGCCCAATAAATCCTGACAACGCTTGCCACCTACGTCTTTCCGCGGCTGCCGGCACGTAGTTCGC
+
C@CCCGGF:FGGGGGGC@FEFFC,CEF,,E<EFCCCFG,86CFGDB:AFA,@@CFC,<66CFFGG@FGFGGGGGGGGGGFFEFFF=AE?AFFEGGFFFCGGDFFGF?BFEGGF,@FFEEC=FFECEFB5BB=FCFGG:=FFFF9==D==DF<:8+5,@DF>,5=@=2,66+DD:8DGFF:CD0+@:+:=9,=29@>>8F,E=F*BFAE2;BG:*,226;?2;=(/,/82*53<??7>;ABF;(6)7;78;+7;@));.184(/40<74(318401))3-2(,(3(-(((--((,(.0*.1)
@M03364:396:000000000-C9LGT:1:1101:11111:6237 2:N:0:10
GGACTACTCGGGTTTCTAATCCCGTTTGCTCCCCTGGCTTTCGCGCCTCAGCGTCAGTTGTCGTCCAGAAAGCCGCTTTCGCCACTGGTGTTCCTCCTAATATCTACGCATTTCACCGCTACACTAGGAATTCCGCTTTCCTCTCCTGCACTCAAGAAAAGCAGTTTCAATCCCATCACGGGGTTGAGCCCCGCACTTTTAAGACTGACTTGCTTTCCCACCTGCGCTCCCTTTACGCCCCATAATTCCGTACAACGCTTGCCACCTACGTATTACCCCGGCTGCTGGCCCGTAGTTTGCC
+
CCCCCGGGGGGGGGGGGGGGGFFGGGGGGGGGGGGGGGGGGGGGGGGGGGGGGGGGGEGGGFGGGGGGFGGGGGGGCGGGGGGGGGGGFFGGFGGGGGFGGGGGGGGGGGGGGGGGFGGGGGGGG89FGGGGGGGGG@DFGGGFGGGGGFGFGFGF,3=DGGFGGGGGDFGGFGBFG5ECCEGEE5>@AFFGGGCEDGGG77?6CFF>EDE7C8C9?8C:5D=ED*75(:?8EE<E;?EE*6@(;6<AFC*(3:)384-438A)9F5>?02,6:)-9+4((,,4<>.(1(4,4(-0/*)*2
@M03364:396:000000000-C9LGT:1:1101:11542:6241 2:N:0:10
GGACTACTAGGGTTTCTAATCCTGTTCGCTCCCCACGCTTTCGCTCCTCAGCGTCAGTAACGGCCCAGAGACCTGCCTTCGCCATTGGTGTTCTTCCCGATATCTACACATTCCACCGTTACACCGGGAATTCCAGTCTCCCCTACCGCACTCAAGCCCGCCCGTACCCGGCGCGGATCCACCGTTCAGCGATGGACTTTCACACCGGACGCGACGAACCGCCTACGAGCCCTTTCCGCCCAATAAATCCGGATCACGCTTGCACCCTACGTCTTCCCGCGGCTGCTTGCCCGTGGTTAGC
+
CCCCCGGGFGGGGGGGGGGGGGGGFFFGGGGGGGGGGGGGGGGGGGGGGGGGGGGGGGGGGGGGGGGGGGGGGGGGGGGGGGGGGGGGGGGGGGGGGGGGG@CGGGGGGGGGGGGGGGGGGGGGGGGGGFFGGGGGGGGGGGGFGGGDGFGFGFGFGGFEGGFGGGGGGGGGEEAG=?EF,>CFFG,6CFC3>EGFGGGGGCGCFBFB9D3C(0:7C0CG1<>B:C?:0C9B(:>)9?EGE?:?636)@CC;((,3@???FFF<CGG0314<(46A);-(-1(,,-.).12:?B()0))0*
@M03364:396:000000000-C9LGT:1:1101:6675:6258 2:N:0:10
GGACTACACGGGTTTCTAATCCTGTTCGCTCCCCACGCTTTCGCTCCTCAGCGTCAGTAACGGCCCAGAGACCTGCCTTCGCCATTGGTGTTCTTCCCGATATCTACACATTCCACCGTTACACCGGGAATTCCAGTCTCCCCTACCGCACTCAAGCCCGCCCGTACCCGGCGCGGATCCACCGTTAAGCGATGGACTTTCACACCGGACGCGCCGAACCGCCTACGCGCCCTTTACGCCCAATAACTCCGGCCAACGCTTGCCCCCTACGTCTTACCGCGGCGGCTTGCACGGCGTTCGC
+
CCCCCGGGGGGGCGGGGGGGGGGGGGGGGGGGGGGGGGGGGGGGGGGGGGGGGGGGGGGFGGGGGGGGGGGGGGGGGGGGGGGGGGFFGGGGGGGGGGGGGGGGGGGGGGGGGGGGGGGGGGGGGDGE:EGGGGFFGGGGGGGFGGGGGFGBGFGFGGGGGFEGGGGGGDGG>F>45AGE9CF=2A<:6C:CFCE?CGGGGCF?FFF;>G>GF)?9D0EGFGFF:A1)4D>92::>A6EGGF07)52)9C3((4((8:>1:?GF4@D1(283(4:<5321(41((((-4:)5:>1.0)(19
@M03364:396:000000000-C9LGT:1:1101:20281:6311 2:N:0:10
GGACTACTAGGGTTTCTAATCCTGTTCGATCCCCACGCTTTCGTGCCTCAGCGTCAATGCAGGCCCGGCCAGCTGCCTTCGCTATCGGTGTTCTGTGGCATATCCATGCATTTCACCGCTACACGCCACATTCCGCCGGCCTCGACCGCATTCAAGGCCCCCAGTATCATCGGCACTGACCCGGTTGAGCCGGGAACTTTCACCGCTGACTTAGCCGCCCGCCTGCGCTCCCTTTAAACCCAATAAATCCGGCTAACGCCCGGACCCTCCGTATTACCGCGGCTGCTGGCACGGACTTACC
+
CCCCCGGGGGGGGGGGGGGGGGGGGGGGFGGGGGGGGGGGGGGGGGGGGGGGGGGGCFFGGGGGGGGGGGDGGGGGGGGGGGEGGGGGFGGGGGGGGFFGGGGGGGGGGGGCGGGGGGGGGGGGGGGGGGGGGGGGG:CGGGGFGGGGG>@==7CF@FGGGGEGGGGGGGGGEGBGGFGGGFD@EGC>6?EGGGEEGGGFGEGEGFFFFGFF4A+4C6CGFGFB0;9FFGFFF9>)46FFG(1894668FD((4(4;<9;34*,1**36:632332<A43(49>>6)5:<7?F23)0*.*2
@M03364:396:000000000-C9LGT:1:1101:10210:6337 2:N:0:10
GGACTACACGGGTTTCTAATCCTGTTTGCTACCCACACTTTCGAGCCTCAACGTCAGTTGTTGTCCAGTAAGCCGCCTTCGCCACTGGTGTTCTTCCATATATCTACGCATTCCACCGCTACACATGGAGTTCCACTTACCTCTACAACACTCAAGTTAACCAGTTTCCAATGCCATTCCGGAGTTGAGCTCCGGGCTTTCACATCAGACTTAATCAACCGTCTGCGCTCGCTTTACGCCCACTAAATCCGGATAACGCTCGGGACATACGTATTACCGCGGCTGCTGGCACGTCTTTAGC
+
CCCCCGGGGGGGGCEGGGGGGGGGGGGGGGGGGGGGGGGGGGGGGGGGGGGGGGGGGEFGGGGGGGGGGGGGGGGGGGGGGGGGGGGGFGGGGFGGGGGGGGGGGGGGGG,FFGGGGGGGGGGGGGGGGGGGGGGGGFGGGGGFGGG9FFGFGDDFCCGGGGFGFGGGGGGGFGEGGFGGGC8FEGFDFFFGGGGEGGGGGFGFGFFFFGFGF+@;DEGGFGFB>?>DBDFF@BBCF?GGG:(/2()7CGDFD@1>FFF??;89):*.-525)6>-)34((42(-82:>B:<??47<*5*2
@M03364:396:000000000-C9LGT:1:1101:16285:6343 2:N:0:10
GGACTACTGGGGTTTCTAATCCTGTTCGCTCCCCACGCTTTCGCTCCTCAGCGTCAGTAACGGCCCAGAGACCTGCCTTCGCCATTGGTGTTCTTCCCGATATCTACACATTCCACCGTTACACCGGGAATTCCAGTCTCCCCTACCGCACTCAAGCCCGCCCGTACCCGGCGCGGATCCACCGTTAAGCGATGGACTTTCACACCGGACGCGACGAACCGCCTACGAGCCCTTTACGCCCAGTAAATCCGGACCACGCTCGCCACCTACGTATTCCCGCGGCTGCGTGCACGTATTTAGC
+
CCCCCGGGGGGGGGGGGGFGGGGGGFGDGGGEGGGGGGGGGGGGGGGGGGGGGGGGGFGGGGGGGGGGFGGGGGGGGGGGGGGGGGGGFGGGGGGGFFGGGGGGGGGGGGGGGGGGGGGGGGGFGGGGGGGGGGGCDFFGGGGFGGGGGFGFBD65=FGGGGFGGGDGGGGGFGFG=DEF?CFCGG*=FFC*>EGFGGGGGEGEGEEF4CBGF58956CE6D6?:C?7:<BF00:AD05>G(8:8)5:BDGB(3(4F6>BF9:39;FFBB?4,-8))3,7(76((,3(46(),8(*)0)*2
@M03364:396:000000000-C9LGT:1:1101:16509:6383 2:N:0:10
GGACTACCGGGGTATCTAATCCTGTTCGCTACCCATGCTTTCGAGCCTCAGCGTCAGTTGCAGACCAGAGAGCCGCCTTCGCCACTGGTGTTCTTCCATATATCTACGCATTCCACCGCTACACATGGAGTTCCACTCTCCTCTTCTGCACTCAAGAAAAACAGTTTCCGATGCAGTTCCTCGGTTAAGCCGAGGGCTTTCACATTAGACTTATTTTTCCGCCTGCGCTCGCTTTACGCCCAATAAATCCGGACCACGCTTGCCACCTCCGTATTCCCGCGGCTGCTGGCCCGGATTTGGC
+
CCCCCGGGEGGGG7FGGGGGGGGGGGGGGGGGGGGGGGGGGGGCFEGGGGGGGGGGGGFEFDF<FGGGEEFFGGGGGGGGGGGGGGGGFGGGGGGGGGGGGGGGGGGGGGGGEGGGGGGGGGGG@EGGGGGGGGGGG=AEGGGFGGG9FDFFGDGF,,@=DGFGGEGGGEGGFGFFGFFG,@9@EG+:BFF5<ECGCFGGGFG<CFAE?FFGEF19:@GGFGFFFG@B9GFFFFFFF<EEG?/6944<?DD9600:F3;???@?*<90(.-4(4:)6<3;B0B04:5)44(4((,.76)**
@M03364:396:000000000-C9LGT:1:1101:10242:6388 2:N:0:10
GGACTACCGGGGTATCTAATCCCATTTGCTCCCCTAGCTTTCGTCTCTCAGTGTCAGTGTCGGCCCAGCAGAGTGCTTTCGCCGTTGGTGTTCTTTCCGATCTCAATGCATTTCACCGCTCCACCGGAAATTCCCTCTGCCCCTACCGTACTCCAGCTTGGTAGTTTCCACCGCCTGTCCAGGGTTGAGCCCTGGGATTTGACGGCGGACTTGACAAGCCACCTACAGCCGCTTTACGCCCAATCATTCCGGATAACGCTTGCATCCCCTGTCCTACCGCGGCTGCTTGCCCCGGGTTCGC
+
CCCCCGGGEGGGG@FGGGGGGDECDFFGGGGFGGFDGGGGGGGC:,EFFGG9FGGGCEFGGGGEGGGGGGGF@FGGFFGGGGGGGGGG?FGGGCDGGGGGEGGG,E?FFFGGDGCFGGGGEG8DFEGGGGGGGGF,@ADGGGG5DFGCDDEBFD6DFFGGGDDDFGFCGAF8@F=+1<EF,@CFGG@8>ECFFGGGGGGG7AD=>B)9;D>G72+9C@GG;D?@@G86)99>03:<A?GGG?0:FF4:@FC16?0)1,,3:::)*<9(-.(.)).:?FB>70>904).51:2((()))(11
@M03364:396:000000000-C9LGT:1:1101:19592:6390 2:N:0:10
GGACTACAAGGGTTTCTAATCCTGTTTGCTCCCCACGCTTTCGCGCCTCAGCGTCAGTTGTCGTCCAGAAAGTCGCCTTCGCCACCGGTGTTCTTCCTAATCTCTACGCATTTCACCGCTACACTAGGAATTCCACTTTCCTCTCCGATACTCCAGCTTCCCAGTTTCCATCCCATCACGGGGTTAAGCCCCGCACTTTTAAGATGGACTTAGGAAGCCGCCTGCGCGCGCTTTACGCCCAATAATTCCGGACAACGCTTGCCACCCACGTATTACCGCGGCTGCTGGCACGTAGTTCGCC
+
CCCCCGGGGGGGGGGGGGGGGGGGGGGGGGGGGGGGGGGGGGGGGGGGGGGGGEGGGGGGGGGGGGGGGGGGGGGGGGGGGGGGGGGGFGGGGGGGGGFGGGGGGGGGGGGGGGGGGGGGGGGGFGGGGGGGGGGGGGGGGGGFGGG6EEGFGFGFGGGGGGFGGGGGGGGGFGFGGFGGEEGFE@,;>FCCCE:EDFGG76?=FF;:EGFDE=CCFFGGBD@D?16:9C>(:<AA:(::84:0*5<AFG/37>:?32(188<6CF*(,(82),).6/2,4>96?D:8<08?..,8=*,19
@M03364:396:000000000-C9LGT:1:1101:26822:6399 2:N:0:10
GGACTACTGGGGTATCTAATCCTGTTCGCTACCCATGCTTTCGAGCCTCAGCGTCAGTTGCAGACCAGAGAGCCGCCTTCGCCACTGGTGTTCTTCCATATATCTACGCATTCCACCGCTACACATGGAGTTCCACTCTCCTCTTCTGCACTCAAGAAAAACAGTTTCCGATGCAGTTCCTCGGTTAAGCCGAGGGCTTTCACATTAGACTTATTTTTCCGCCTGCGCTCGCTTTACGCCCACTAAATCCGGACGACGCTTGCCCCCTACGTATTACCGCGGCTGCTGGCACGTATTTCGC
+
CCCCCGGGGGGGGGGGGGGGGGGFGGGGGGGGGGGGGGGGGGGGGGGGGGFGGGGGDCF<ECGGGGGGFGFGGGGGGGGGGGGGGGGGCFGGGGGGGFGGGGGGGGGGGGGGGGGGGGGGGGGGGGGGAEGGGGGGGGFGGGGFGGG8EFGEE5DF,DEGDEBGGGGGGGGGEGFFGFGGGGGCEE76FFFGCGGGGGGFF<EEFF>EEFEGC=;*=AFF>GFFFF>EBGFFF@DCC0EFFD0303;EFGD046(3@69BF6@?6CGB?:(4<)24:<23(47;B??)4((5:2.*)*)27
@M03364:396:000000000-C9LGT:1:1101:23416:6412 2:N:0:10
GGACTACTCGGGTTTCTAATCCTGTTCGCTCCCCACGCTTTCGCTCCTCAGCGTCAGTAACGGCCCAGAGACCTGCCTTCGCCATTGGTGTTCTTCCCGATATCTACACATTCCACCGTTACACCGGGAATTCCAGTCTCCCCTACCGCACTCAAGCCCGCCCGTACCCGGCGCGGATCCACCGTTAAGCGATGGACTTTCACACCGGACGCGCCGAACCGCCTACGAGCCCTTTCCGGCCAATAATTCCGGACAACGCTTGCCACCTACGTATTACCGCGGCTTCTGGCCCGTCTTTCGC
+
CCCCCGGGGGGGFGGGGGGGGGGEGGGGGGGGGGGGGGGGGGGGGGGGGGGGGGGGCGFGGGGGGGGGGGGGGGGGGGGGGGGGGGGGFGGGGGGGGGGGGGGGGGGGGGGGGGGGGGGGGGGGGGGGGGGGGGGFGGGGGGGFGGGGGFGFGBFFEGGGGGFGGGGGGGGGDGFGE>GGDCDFCGC==C?/*7CCCFGGG)?CGF:>(>2EB)22<>EGFGBF?C(0(9;BFFF<BF=EG>086)-:FGG9<>(8F>FFBBFF79C,5>24<AB)5<4(,400(42<20(,(32)0=>D*
@M03364:396:000000000-C9LGT:1:1101:17551:6449 2:N:0:10
GGACTACAAGGGTATCTAATCCTGTTCGCTCCCCACGCTTTCGAGCCTCAGCGTCAGTTACAGTCCAGAAAGCCGCCTTCGCCACTGGTGTTCTTCCTAATCTCTACGCATTTCACCGCTACACTAGGAATTCCGCTTTCCCCTCCTGTACTCTAGACTTCCAGTTTGGAATGCAGCACCCAGGTTAAGCCCGGGTATTTCACATCCCACTTAAATATCCACCTACGCTCCCTTTACGCCCAGTAAATCCGGACAACGCTTGCCACCTACGTATTACCGCGGCTGCTGGCACGTCTTTAGC
+
CCCCCGGGGGGGGGGGGGGGGGGGGGGGGGGGGGGGGGGGGGGGGGGGGGGGGGGGGGGGGGGGGGGGGGGGGGGGGGGGGGEGGGGGDFGGGGGGGGGGGGGGGGGGGGGGGGDGGGGGGGGGFFGGGGGGGGGGGDFGGGFFGGGGG?F7DE8D=FGGGGFGGGGGGGFGFFFGGFGGGG?FFGCCFFGGGGGGCFGGGFGFGFFDFGFGC95;CEGGFGFFEB@DFGFDB=EFFFGGFD<E@C)7AD5:19;7FBF?2:C:*<C3:>??<AF2:@:99;99>4))484>B0()764CD
@M03364:396:000000000-C9LGT:1:1101:16819:6470 2:N:0:10
GGACTACAGGGGTTTCTAATCCTGTTCGCTCCCCACGCTTTCGCTCCTCAGCGTCAGTAACGGCCCAGAGACCTGCCTTCGCCATTGGTGTTCTTCCCGATATCTACACATTCCACCGTTACACCGGGAATTCCAGTCTCCCCTACCGCACTCAAGCCCGCCCGTACCCGGCGCGGATCCACCGTTAAGCGATGGACCTTCACACCGGACGCGACGAACCGCCTACGCGCCCTTTACGCCCAATAAATCCCGATCACGCTTGCACCCTACGTATTACCGCCGCTGCTGGCCCGTAGTTAGC
+
CCCCCGGFGGGGGGGGGGGGGGGGGGGGGGGGGGGGGGGGGGGGGGGGGGGGGGGGGGGGGGGGGGGGEFFGGGGGGGGGGGGGEFGGEFGGGGGFGGGGGGGGGGGGGGGGGGGGGGGGGGGGFGGGGGGGGGGBFGGGGFGFDGGGDEGFGFGFDFGGGGFGGDGGGGGGFGFGEBGGFGGGGG*21<3*9>EFGCFFF3CCGFDF(9(245E6C;GGFGF<1;<),59BFFFFFBCCE1?B)5).@6*--(-4@1:--4C,>FG:2<048<?)6<-4(47340)).1.:9(())*)2:
@M03364:396:000000000-C9LGT:1:1101:27181:6485 2:N:0:10
GGACTACCCGGGTATCTAATCCTGTTCGCTCCCCACGCTTTCGCTCCTCAGCGTCAGTAACGGCCCAGAGACCTGCCTTCGCCATTGGTGTTCTTCCCGATATCTACACATTCCACCGTTACACCGGGAATTCCAGTCTCCCCTACCGCACTCAAGCCCGCCCGTACCCGGCGCGGATCCACCGTTAAGCGATGGACTTTCCCACCGGACGCGACGAACCGCCTACGAGCCCTTTACGCCCAATCAATCCGCATCACGCTTGCACCCTACGGCTTGCCGCGGCTGCTCGCACGTATGACGC
+
CCCCCGGGGGGGGEGGGG9EFGGGGGGGGGGGGGGGGGGGGGGGGGGGGG@FGGGGGDGGGGGGGGGGGGGGGGGGGGGGGGGDFCGGCGGGGGFF<FGEGGGGFGGGGGFGFGGGGGEDGGGGGGGGGDGGGGGGGGGGGFDFGGGGG>C@:88A:FGGGGEGFGGGGGGDBFBD=8EGFGF7:;F1:,:55CECDFFFG)<=GFFF(>>GF:=>CBEE4C>6(*()499?(4:)62EEGF0<78?<8CD(,-()98:6632)2;C(1<1(((--(3,(,449>:)),7141(,*)*)97
@M03364:396:000000000-C9LGT:1:1101:25030:6487 2:N:0:10
GGACTACCCGGGTTTCTAATCCTGTTCGATACCCGCACTTTCGAGCTTCAACGTCAGTTGCGCCCCCGCGAGCTGCCTTCGCACTCGGTGTTCTTCGTCATATCTAAGCATTTCACCGCTACACGACAAATTCCGCCCGCGTTTCGCGCACTCAAGTGGACCAGTGTGCGCGGCAACTCAGTCGTTGAGCGCCTACATTTCAAAACACACTTAATACGAAGCCTACGCTACCTTTGCAACCATAAAATCCGGATAACGCCCTCACCTTCCGAATACCTGTCGCTGACGGCACGCATTTTGC
+
<-A@CFG<ACFCC@BCEF,,BF9,;6@FCF@FGGCEGDBCFFEGG7+;EF,6FFC76<<,9@@,@@+@@+FEGGEFF@?C,BC7><AE+?=FGC,5B4+:EAA,,9,5BE,8,<EE<88=C:EC++@FFF<F,C,336=>+34*+*6:*<5:?4C47,49,>*;2,1,,/=*)*6C5/0+++211=FDAC55)C*:FCE+:6+):4)(353<.*0)0(**,)(.)0()(*413<>4))+3*-))*4)-/9C9?1()0(,-((1(1*94:23,((())+)..-((,((((-460((0.*-*0
@M03364:396:000000000-C9LGT:1:1101:6023:6495 2:N:0:10
GGACTACTAGGGTTTCTAATCCTGTTCGCTCCCCACGCTTTCGCTCCTCAGCGTCAGTGTCGGCCCAGGGACCTGCCGTCGCCAGCGGTGTGCTTGCCGATATCTACACATTCCACCGTTACACCGGGAATTCGACTCACCTCTACCTCACTCACGCCCGGCCGTACCCGGCGCGGATCCGCGGTTAAGCGCTGGACTTGCACACCGGACGCTTCTAACCGCCTATGCTCCATTTACGGCGAAGCATTCCGCATCGCTCGTACACCCTGGCTATTACTGCCGGTAGTGGCACGTAGGTAGC
+
66BCCC8<FCCFF,8FFGGGDFG@FG,6+FCCFC,:+FGG,CFEGE@?<?<CFFEGBF,,<B7CF+89,@6<C@FD,+8+4+8C+A@CGCG79?>,948@F:4CE,<E=EFG,CEFE@EDE:35E>F7CF<,C+@+@3+8,+6;+,,,,*3*7)+0@++4+5*3>8C*DCB*?*()*2?C*;)*=8C)3?E)/:81>CC+08@<<.)((135()*)2-0:9C131+-*)0,().)-)-*/*(((.4)6*:C(,(-(011(7(*,:074((.())-.-+.-11((((.58((5,,4))/-22
@M03364:396:000000000-C9LGT:1:1101:21316:6506 2:N:0:10
GGACTACCAGGGTTTCTAATCCTGTTCGCTCCCCACGCTTTCGCTCCTCAGCGTCAGTAACGGCCCAGAGAGCCGCCTTCGCCACTGGTGTTCTTCCATATATCTACGCATTCCACCGCTACACATGGAGTTCCACTCTCCTCTTCTGCACTCAAGAAAAACAGTTTCCGATGCAGTTCCTCGGTTAAGCCGAGGGCTTTCACATTAGACTTATGTTTCCGCCTGCGCTCGCTTTACGCCCACTAAATCCGGACCACGCTTGCCCCCTACGTATTCCCGCGGCTGCTGCACCGTCTTCAGC
+
CCCCCGGGGGGGGGGGGGGGGGGFGGGGGGGGGGGGGGGGGGGGGGGGGGGGGGGGGGGGGGGGGGGGGFDGGGGGGGGGGGGGGGGGCFFGGFGGGFCGGFFGGGGGGGGGGGGGGGGGGGGGGFGGDDFFGGGGGFGGGGFFGGG=DFGFGFF?,,368CFFGFGGFG6EEGFGGFGF2<=<BE@AFCGDDGGGGGBFGFGEGFF4EFFF*1,9CEGG=DD01=0>9C@B@F?);DGGG?(3)4)4@C9907(:F:FFBFD4*;C>08(().,.)<<62261718?)(5?6:3)7*.2:
@M03364:396:000000000-C9LGT:1:1101:23745:6530 2:N:0:10
GGACTACAGGGGTTTCTAATCCTGTTCGCTCCCCGCGCTTTCGCTCCTCAGCGTCAGTAACGGCCCAGAGACCTGCCTTCGCCATTGGTGTTCTTCCCGATATCTACACATTCCACCGTTACACCGGGAATTCCAGTCTCCCCTACCGCACTCAAGCCCGCCCGTACCCGGCGCGGATCCACCGTTAAGCGATGGACTTTCACACCGGACGCGCCGAACCGCCTACGCTCCCTTTACGCCCAGTAACTCCGGACCACGCTCGCACCCTACGTATTCCCGCCGCCGCCGGCCCGTAGGTGGC
+
CCCCCGGGGGGGCEGGGGGGGGGGGGGGGGGGGGGGGGGGGGGGGGGGGGGGGGGGGFGGGGGGGGGGGGGGGCFGGGGGGGGDG<FGFCFGGFGGGGGGGGGGGGGFGGGGGGGGGGEDGGGGGGGGGGGGGGGEGGGGGGGF+=FEGFGFGD9F@FCCCFFGGGGGF5BEFGFGC5EFFFGFGG76A<:7CEGCFGGGG<GFFBB>3>>C9):75;GG>GFB(;:;,99??A?AB0CEGB:??<4)8D<>0;92FFB-:;E05>D?081:,60))344(,,((,((--(-(-,))/)/*
@M03364:396:000000000-C9LGT:1:1101:17885:6595 2:N:0:10
GGACTACTGGGGTATCTAATCCTGTTCGCTACCCATGCTTTCGAGCCTCAGCGTCAGTTGCAGACCAGAGAGCCGCCTTCGCCACTGGTGTTCTTCCATATATCTACGCATTCCACCGCTACACATGGAGTTCCACTCTCCTCTTCTGCACTCAAGAATGACAGTTTCCGATGCAGTTCCACGGTTGAGCCGTGGGCTTTCACATCAGCCTTATCATTCCGCCTGCGCTCGCTTTACGCCCAATCAATCCGGACAACGCTTGCCACCTACGTATTACCGCGGCTGCTGGCACGTATTTCGC
+
CCCCCGGGGGGGGGGGGGGEGGGFGGGGGGGGGGGGGGGGGGGGGGGGGGGGGGGGGFFGGGGFGGGGGGGGGGGGGGGGGGGGGGGGGGGGGGGGGGGGGFGGGGGGGGGGGGGGGGGGGGGGFGGGFGGGFGGGGGGGGGGFGGG8DFGFGFFF98EFGGFGGGGGGGEGDGFGGFGGGGG7EGFBFDGGGCEGGGGGGCGF>A?@);2=*9CEFFGFBGFFFC@F>9=@DD?FF?EFED<@)6=?FGC>DF><FF9B::@?:AC<4:68).46>F4,,7;BFF:?F??F<?(*9*)*9
@M03364:396:000000000-C9LGT:1:1101:27338:6607 2:N:0:10
GGACTACAAGGGTTTCTAATCCCATTTGCTCCCCTAGCTTTCGTCTCTCAGTGTCAGTGTCGGCCCAGCAGAGTGCTTTCGCCGTTGGTGTTCTTTCCGATCTCAATGCATTTCACCGCTCCACCGGAAATTCCCTCTGCCCCTACCGTACTCCAGCTTGGTAGTTTCCACCGCCTGTCCAGGGTTGAGCCCTGGGATTTGACGGCGGACTTGACAAGCCGCCTACGGCCGCTTTCCGCCCAATACTTCCGGATAACGCTTGCATCCTCCGTCTTACCGCGGCTGCTGGCCCAGCTGTAGC
+
CCCCCGGGCGGGFGGGGGGFGGG,EFGGGGGGGGGGGGGGGGGGGFFFGGGGGGGGGGGFGEGGGGGGGGGGGFGG9FGGGGGG@FFGGGGGGGGFGGGCCFGGDFAFGGGGGGGGGGGGGGGGGEG7FGGGGGGFDFFGFGGFGGGGFDGDFFGFEEGGGBDFGFGAFGGFDG)?FFGGEFFFFGG5F@CF5CG>*DFGC5E=D>>2=C2?3*+.;;GG(:>F0:()(244(4:).2EEG?:26)-6@F9>2((.71(44?8)2<72)((,(.8.:C:3(439><04:<(4(3())*)::
@M03364:396:000000000-C9LGT:1:1101:7196:6637 2:N:0:10
GGACTACAGGGGTATCTAATCCTGTTCGCTCCCCACGCTTTCGCTCCTCAGAGTCAGTAACGGCCCAGAGACCTGCCTTCGCCATTGGTGTTCTTCCCGATATCTACACATTCCACCGTTACACCGGGAATTCCAGTCTCCCCTACCGCACTCAAGCCCGCCCGTACCCGGCGCGGATCCACCGTTAAGCGATGGACTTTCACACCGGACGCGACGACCCGCCTACGCGCCCTTTACGCCCAATAAATCCGGATTACGCTCGCCCCCTCCCTATTGCCGCGGCCCCAGGCACGTATTACCC
+
CCCCCGGGGGECCFGGGGGGDFFECFGGGGGGGGGGGGGGGFGGGGEFGGGCEGGGGGFGGGGGGGGGFGGGGGGGFDGGGGEGG9FFEFGGGGGGGGGG7FEGDFGGGGGGGGFGGEGDEGGGGDGGGGGGGGGGGGDFGC>6=DGGGEE5@)D?D8DEGCDGFGGGG7BEEGFC?BGE?GGDCEGFFF8*>EGFCFBFG?FFG>>>;D>G27:3C(1>1<>F:;:)(>>B>7:)6288E:(.)-))8D>(0,(.=6??6082DGG(((((...)60((,,((-(((-4(.2(.*)*.00
@M03364:396:000000000-C9LGT:1:1101:15494:6646 2:N:0:10
GGACTACACGGGTTTCTAATCCTGTTCTATCCCCACGCTTTCGTGCCTCAGCGTCAGTTACGGATTCGTCAGATGCCTTCGCAATCGGTGTTCTGAGTGATATCTATGCATTTCACCGCTACACCACTCATTCCTCCAACGGCATCCGCACTCCAGCACGACAGTATCAAAGGCAGTTCCCGCGTTGAGCGCGGACCTTTCACCTCTGACTTACCGCACAGCCTACGCACCCTTTAAACCCAATAAATCCGGATAACGCTCGCATCCTCCGTATTACCGCGGCTGCTGGCACGGCGTTCGC
+
CCCCCGGGGGGGGGGGGGGGGGGGGGGGGGGGGGGGGGGGGGGGGGGGGGGGGGGGGGGGGGGGGGGGGGGGGGGGGGGGGGGGGGGGFGGGGGGCGGGGGGGGGGGGGGGGGGGGGGGGGGGGGGGGGGGGGGGGGGGGGCGBGGGGGFGFGDGFGGGGCGFGGGGGGFGGFGDGFBAFGGGFGGE=AFDDGEGGGGGGG?GFGFFE>FEGEFGDG1CC@FF@FB<EFGF?BFF2):FFGBFF9AABFGG>(3(.9:;??>E9CEFDF?9:?:?DA<8,(432;:003:(<B0(08)(11
@M03364:396:000000000-C9LGT:1:1101:4984:6669 2:N:0:10
GGACTACCAGGGTATCTAATCCTGTTTGCTCCCCACGCTTTCGAGCCTCAACGTCAGTTATCGTCCAGTAAGCCGCCTTCGCCACTGGTGTTCCTCCTAATATCTCCGCATTTCACCGCTACACTGGGAATTCCACTCACCTCTCCTGCACTCCAGCCAGACAGTTTCAAAAGCAGTCCCGGGGTTGAGCCCCGGGTTTTCACATCTGACTTATCTGACCGCCTGCACTCCCTTTACACCCAGTAAATCCGGATAACGCTTGCACCCTACGTCTTCCCGCGGCTGCTGGCACGTATTTAGC
+
CCCCCGGGGGGGGGGGGGGFGGGGGFGGGGGGGGFGGGGGGGGFGGGGGGGGGGGGGFGGGDGGGGGGGGGGGGGGGGGGGGGGGGGGGFGGGGGGGGFGGGGGGGGGGGGGGGGGGGGGGGFGFGGGFGGGGGGGGF6FGGGDFGC8FFGFFDFFFGGGDFFGDCFGGDFCDDDGGFFGCEG@EGGEFFGGGECE/BC*=<C6:A+11C=GFFFCCCGGBGBF;B8AEGFF@EFCCEGCGF?@+/6<CGC0?:(9@02<B<C.CF3-(.44(4264C69(3-240??BF(8:((*)/):0
@M03364:396:000000000-C9LGT:1:1101:17512:6675 2:N:0:10
GGACTACAGGGGTTTCTAATCCTATTTGCTCCCCACGCTTTCGTGCCTCAGCGTCAGGTACAGGCCAGGCGGCCGCCTTCGCCGCTGGTGTTCTTCCACATCTCTACGCATTTTACCGCTACACATGGAGTTCCACCGCCCTCTCCTGTCCTCAAGCCGTGCAGTTTCCAAAGCCTGAACCGGTTGAGCCGGTCCCTTTTACTTCAGACTTGCACAGCCGCCTGCGCACCCTTTACGCCCAATCAATCCGCACACCGCTTGCCCCCTACGTATTACCCCGGCTGCTGGGACGTCATTCGCC
+
CCCCCGGGGGGGGGGGGGGGGGG9FFGGGGGGGGGGGGGGGGGGGGGGGGGGGGGGFFGGGGGGGGGGGGGGGGGGGGGGGGGGGGGGFGGGGGGGGGGGGGGGGGGGGGGGGGGGGGGGGGGGGGGGFGGGGGGGF@DEGGGFGGGGGFGFGFGFGFCEBEFGGGGGGGGFAFBGGF8EGGGFGG884CE<DGGGGGGFF;<6DAF?@G?F3*><G?C>:D?<?*487>B??F>A?BGG5::(98<BFG*49>6?>96?BBG)>EG(48.)6:)64+4-793104.(((.43(()1*)11
@M03364:396:000000000-C9LGT:1:1101:5685:6686 2:N:0:10
GGACTACAGGGGTTTCTAATCCTGTTCGCTCCCCCAGCTTTCGCGCCTCAGCGTCAGTGGTGGCCCAGAAGGCCGCCTTCGCCACCGGTGTTCTTCCCGATATCTGCGCATTCCACCGCTACACCGGGAATTCCGCCTTCCCCTACCACACTCGAGCCCGCCGGTATCGGAGGCTCGCCGGGGTTGAGCCCCGGGCTTTTACCTCCGACCTAACGGGCCGCCTACGCGCGCTGTACGCCCAATGAATCCGGCTAACGCTCGCCCCCTCCGGATTCCCCCGGCTGCCGGGCCGTGTTTCCCC
+
CCCCCGGGGGGGFGGGGGFGGGGGGGGGGGGGGGGGGGGGGGGGGGGGGGGGGGGGGGGGGGGGGGGGGGGGGGGGGGGGGDGGGGGGFGGGGGGGGGGGGGGGGGGGGGGGGGGGGGGGGGGGGGEGCGGGGGGGEFDGGGGFGGGGGFG<DCGEGGGEBFA45=CCG?88?F2DEDGGGGGCCG,4@FGG:CCECFGGGFG2CFD(3DBC>FG6C2EGFG?B:1(59974(4)-2;EG5:1(*-)4?<5(408?F9---(:6G57(-(((--)).*4(-((-(((((-((,(()0*)27
@M03364:396:000000000-C9LGT:1:1101:5041:6692 2:N:0:10
GGACTACAGGGGTTTCTAATCCTGTTCGCTCCCCACGCTTTCGCTCCTCAGCGTCAGTAACGGCCCAGAGACCTGCCTTCGCCATTGGTGTTCTTCCCGATATCTACACATTCCACCGTTACACCGGGAATTCCAGTCTCCCCTACCGCACTCAAGCCCGCCCGTACCCGGCGCGGATCCACCGTTAAGCGATGGACTTTCACACCGGACGCGACGAACCGCCTACGAGCCCTTTACGCCCCACAAATCCGGATAACGCTTGCCCCCTCCGTATTCCCGCGGCTGCCGGCACGTATTTCGC
+
CCCCCGGGGGGGBFGGGGGGGGGGGGGGGGGGGGGGGGDGGGGGGFGFGFCFFGGGGGGGGGGGEGGGGGGGGGGGGGGGGGGGG9FGGGGGGGGGFGDGGGGGGAEDGFFGFGGGGGEDGGGGGGGGFGGGFFEGGDFFFDEFGGFDGEGBGFGFGCGDDGFGFGGCGGGGFGF5*:CE?FG7CCGDFGD*7E?FFFGGGFF?GFEB>D>=(5:2DBGGBD><3;60(91:(449<:ECG(,()4.4*7C>63(-/392::@7*;C2(39(.32)6<:1((,-11(,,996(,,*9=)9D
@M03364:396:000000000-C9LGT:1:1101:13667:6716 2:N:0:10
GGACTACTAGGGTTTCTAATCCTGTTCGCTCCCCACGCTTTCGCTCCTCAGCGTCAGTAACGGCCCAGAGACCTGCCTTCGCCATTGGTGTTCTTCCCGATATCTACACATTCCACCGTTACACCGGGAATTCCAGTCTCCCCTACCGCACTCAAGCCTGCCCGTACCCGGCGCGGATCCACCGTTAAGCGATGGACTTTCACACCGCACGCGACGAACCGCCTACGCGCCCTTTACGCCCAATAAATCCGGATCACGCTTGCACCCTACGTATTACCGCGGCTGCTTGCACGTGGGTAGC
+
CCCC?FGG<FFGGFGGGGGGGGGGGGGGGGGGGGGGGGGGGGGGGGGGGGGGGGGGGGGGGGEGGGGG@GFFG<FGGGGGGGGGBFGGFGGGGGFGGGGGGGGGFGGGGGGGFGGGGG8=AGGGDGGEGGGFGGGCEFCGGGGFFFFGDBG=F<D5DG,@DGADF>EEGGGG>FFGEEGGFGCFGG*5BC/*/=C6DGFGG?FE4>A(6D9C97E0CBGGFGFF(24)3DBFB<F<A:EEG?<?7):4=DD(31(4F???2(;3CCD?<0(()...6<37,4;>4:82?B<BF44)).)90
@M03364:396:000000000-C9LGT:1:1101:24694:6725 2:N:0:10
GGACTACCCGGGTTTCTAATCCTGTTTGCTACCCACGCTTTCGAACCTCAGTGTCAGTATGATGCCAGAAGGCTGCCTTCGCCATCGGTATTCCTCCAGATCTCTACGCATTTCACCGCTACACCTGGAATTCTACCTTCCTCTCACCTACTCTAGCCTAACAGTATCAGATGCCGTTCCCAGGTTAAGCCCGGGGCTTTCACATCTGACTTATCAAGCCACCTACGCTCGCTTTACGCCCAGTAATTCCGATTAACGCTTGCACCCTCCGTATTACCGCGGCTGCTTGCACAGGGTTCGC
+
CCCCCGGGGGGGFGGGGGAFGDFGGGGGGGGGGGGGGGGGGGGFCGEFFGGFFGGGGFGGFFGGGGGGCEGGGGGGGGGFGGGGGGGGGGGGGGGGGGGGFGGGGGGGGGGGGGGGGGGGGGGGGGGGFFGGGGGGGFGGGGFFFFG8DDEB?EC?FGGFFGFGGDDGFFEGFFBDGFGGGFFDDGCDFDFGGGGGGGGGGFGEGF6A=FAGC9;6:3D17CF=)2:?(/5@85:*89;CFFF3+7??FF*,;;6):643/21.>EDFB(4-47>)6<8(4;>99:04<B)46(()0.(97
@M03364:396:000000000-C9LGT:1:1101:15763:6734 2:N:0:10
GGACTACCCGGGTTTCTAATCCTGTTCGCTCCCCACGCTTTCGCTCCTCAGCGTCAGTAACGGCCCAGAGACCTGCCTTCGCCATTGGTGTTCTTCCCGATATCTACACATTCCACCGTTACACCGGGCATTCCAGTCTCCCCTCCCGCACTCAAGCCCGCCCGTACCCGGCGCGGCTCCACCGTTGAGCCATGGACTTTCCCACCGGACGCTACGCACCGCCTACGCGCCCTTTACGCCCAATAAATCCGGAACACGCTTGCCCCCTACGTCTTCCCGCGGCTGCTTGCCCGGCGTCCGC
+
@ABCCCG@FGGGGDEGGGCCFG<;FE@FECFGGG,CFFDGGGGEGGGGGGEFCCFEBC,CFF>GGGGG,CCFG8EFGGGGGGG7,AFCEFE7F<BAFD@FE7CGGGGGGCG9@FAFGDE=8FDGG8FC+@AFFF:,,7+CF=B6+CE88*@5F5DCFGGEGGEDEE7>C7CC*F@C*.=5+<F:B:*/6<*026@+09CFF3C);A>3(93:()14)4CG9DF(3E0),/391(3)51CEG?(394-49F9,((-(78B0<:8(9;5((4::03<)-;8426>028,)3(4?6((08)(99
@M03364:396:000000000-C9LGT:1:1101:25753:6742 2:N:0:10
GGACTACAGGGGTTTCTAATCCCGTTTGCTCCCCTGGCTTTCGCGCCTCAGCGTCAGTTGTCGTCCAGAAAGCCGCTTTCGCCACTGGTGTTCCTCCTAATATCTACGCATTTCACCGCTACACTAGGAATTCCGCTTTCCTCTCCGATACTCTAGCATCGCAGTTTCGGTCCCCTCACGGGGTTAGGCCCCGCACTTTTAAGACCGACTTACGCCGCCGCCTGCGGGCCCTTTACGCCCAATAATTCCGGCAATCCGTTGCCACCTACGTATTACCGCCGCCGCTTGCCCGTCGTTCGCC
+
CCCCCGGGGGGGFGGGGGGGGFGGGGGGGGGGGGGGGGGGGGGGGGGGGGGGGGGGGGGFGGGGGGGGGGGGGGGGGGGGGGGGGGGGGGGGGGGGGGDGGGGGGGGGGGGGDGGGGGGGGGGGGGGG8CFGGGGGGCCGGGGFGGG6EEGFAE2BFGGGGG>DGGGGGGGGFC=CEFGGEGGBE>,5ACCGDECCCGGG?=FEGFFF934<;5*,>>GE>31?6*(0(961<:>A?FEG5(8)06<FFG)((((,)(-.,4<4=C*(,4:)67).4*((42323-(41(.:(((000()1
@M03364:396:000000000-C9LGT:1:1101:3883:6770 2:N:0:10
GGACTACAAGGGTTTCTAATCCTGTTCGCTCCCCCAGCTTTCGCTCCTCAGCGTCAGTTGTGGCCCAGAAGGCCGCCTTCGCCACCGGTGTTCTTCCCGATATCTGCGCATTCCACCGCTACACCGGGAATTCCGCCTTCCCCTACCCAACTCACGCCCGCCGGTATCGGGAGCGGCCGGGGGTTGGGCGCCCGCATTTGCCTCCCGTCCTTGCAGGCCGCCTACTGCCGCTTTACGCCCCATGACTCCGTATAACGCTCGCCCCCTACTTATTACCCCGGCTGCTTGCCCGTACTTTGCC
+
-8BA<FFA<,,BCFEGGG<FFFFFEFEFGGGGGDCCFFGEAFGGGGGGGGFCEFFGFGGDGDDFGCFFGGG8,EFCGGGGGGGFGGEEGGFGCEFGGDGGEGC<FFGGEGGGC<FFGGGGEGGGFCFEGEGGG9=FGDD@FA89=FF8,:C5>6+5>C>*359CF7CF5>E4:C@)58:=7CCEGE:4F*:7C/:*5CG+28+518>(1C6+-6+.*-AE;)-((+)*./4231)6:1/:*4<,4)6A65/.885<>2((,7:?DC)(4)).5))))+,,((-(3,64?()(,-()**-2>
@M03364:396:000000000-C9LGT:1:1101:16989:6776 2:N:0:10
GGACTACACGGGTTTCTAATCCTGTTCGCTCCCCACGCTTTCGCTCCTCAGCGTCAGTAACGGCCCAGAGACCTGCCTTCGCCATTGGTGTTCTTCCCGATATCTACACATTCCACCGTTACACCGGGAATTCCAGTCTCCCCTACCGCACTCAAGCCCGCCCGTACCCGGCGCGGATCCACCGTTAAGCGATGGACTTTCACACCGGACGCGACGAACCGCCTACGAGCCCTTTACGCCCAATAAATCCGGATACCGCTTGCACCCTACGTATTACCGCGGCGGCTGGCCCGTACGTAGC
+
CCCCCGGGGGGGGGGGGGEGGGGGGGGGGGGGGGGGGGGGGGGGGGGGGGGGGGGGGGGGGGGGGGGGGGGGGGGGGGGGGGGGDGGGFGGGGGGGGGGGGGGGGGGGGGGGGDGGGGGGGGGGGGGGGGGGGGGGGGGGCGGFGGGEGFGAFDFFGGGGGGFGGCGGGGGGFGFGC4CGFGGEFGC?CB?*;EG6FGGGGFGFGFFF6DB5()?939EGFGB?BCB5?C>B?FF)6?GGGF:7))6>?C5>?<?))-,48:C5FGG?3<48)-3)6:8990;0(,(,4:(29-().))1/
@M03364:396:000000000-C9LGT:1:1101:27055:6793 2:N:0:10
GGACTACTAGGGTATCTAATCCTGTTCGCTACCCATGCTTTCGAGCCTCAGCGTCAGTTGCAGACCAGAGAGCCGCCTTCGCCACTGGTGTTCTTCCATATATCTACGCAGTCCACCGCTACACATGGAGTTCCACCCTCCTCTTCTGCACTCAAGAAAAACAGTTTCCGATGCAGTTCCGCGGTTAAGCCGAGGGCTGTCACATTAGGCTTATTTTTCCGCCTGCGCTCGCTTTACGCCCAATGAATCCGGACCACGCTTGCCACCTACGTATTACCGCGGCTGCCGGCACGTATTTGGC
+
B@,C,FFFGGEFFF8FFGG<EFF@F,E7+:FGGGGFECF@EGGFGG@FGFFFGGGGCE<FC@FFGGFGGGFEGGGG@FEEFGGGGGFDCAFGFEGGGG9,FCCEDEECGD+B8FFGGG=8=FF<48FF,A9AFGA<,8=FGF,+=,4=BE,*88?@,=FGGGFGFFGGFG6>@F5=9?DF+@D<BE+9B3D7?9C9?8*=C*?AF>CC*25:=+,1=6>0(:-5=265:>>B0(=)7;EEE:(()-64*>)90;(3>6(3((24:<C((.44))()6<44399(4:3(,1,41((101):7
@M03364:396:000000000-C9LGT:1:1101:18241:6796 2:N:0:10
GGACTACTAGGGTATCTAATCCTGTTCGCTCCCCACGCTTTCGCTCCTCAGCGTCAGTAACGGCCCAGAGACCTGCCTTCGCCATTGGTGTTCTTCCCGATATCTACACATTCCACCGTTACACCGGGAATTCCAGTCTCCCCTACCGCACTCAAGCCCGCCCGTACCCGGCGCGGATCCACCGTTAAGCGATGGACTTTCACACCGGACGCGCCGAACCGCCTACGAGCCCTTTACGCCCAATCAATCCGGATAACGCTTGCCCCCTACGTATTACCGCGGCTGCTGGCACGTAGTTAGC
+
CCCCCGGGGGGGGGGGGGGGGGGGGGGGGGGGGGGGGGGGGGGGGGGGGGGGGGGGGGFGGGGGGGGGCGGGFGGGGGGGGGGGGGGGFGGGGGGGGGGGGGGGGGGGGGGGGGGGGGECGGGGGGGGFGGGGFGGGFGGGGGFGGFEGAGFGFGFFGGGGGFGGGGGGGEGFG=GCEEGFGGGG5*6FF5DFGGCFGGGG?FEGFF,4DBGF)24<0EGBGFF:@6)(93:1<D4>?GGGFBB)5?<FFDB:049FF>F<:8,9CD931:724()6<(,39BB><)4:<(4?B(0>*6CC
@M03364:396:000000000-C9LGT:1:1101:16524:6814 2:N:0:10
GGACTACCCGGGTATCTAATCCCGTTTGCTCCCCTGGCTTTCGCGCCTCAGCGTCAGTTGTCGTCCAGAAAGCCGCTTTCGCCACTGGTGTTCCTCCTAATATCTACGCATTCCACCGCTACACTAGGAATTCCGCTTTCCTCTCCGATACTCTAGCATCGCAGTTTCGGTCCCCTCACGGGGTTACGCCCCGCACTTTTAAGACCGACTTACGCCGCCGCCTGCGCGCCCTTTACGCCCAATAATTCCGGACCACGCTTGCCCCCTACGTATTACCCCGGCTGCTGGCACGTAGTTCGCC
+
CCCCCGGGGGGGGGGGGGGGGFGGGGGGGGGGGGGGGGGGGGGGGGGGGGGGGGGGGGGGGGGGGGGG9EFGGGGGGGGFGGGGGGGGFGGGGGGGGGGGGGGGGGGGGGGGGGGGGEGGGGGGGGGGEGGGGGGGG:DGGGG9FGGCGEGFG7FFGGGGGGDDGFGGGGDE>GF>EAFC7ED>C8,:@FGGGG5ECCFGC;CE4AE@B3;:>F*,14851C:?:1(07>;3?:4<?:EE8808*64)7*)---3:@94:(3?)9?3886:):(.))+-(46(3?>)5((5:?(47801>D
@M03364:396:000000000-C9LGT:1:1101:20473:6820 2:N:0:10
GGACTACAGGGGTTTCTAATCCTGTTCGCTACCCATGCTTTCGAGCCTCAGCGTCAGTTGCAGACCAGAGAGCCGCCTTCGCCACTGGTGTTCTTCCATATATCTACGCATTCCACCGCTACACATGGAGTTCCACTCTCCTCTTCTGCACTCAAGAAAAACAGTTTCCGATGCAGTTCCTCGGTTAAGCCGAGGGCTTTCACATTAGACTTATTTTTCCGCCTGCGCTCGCTTTACGCCCAATAAATCCGGACCACGCTTGCCCCCTACGTATTACCGCGGCTGCTGGCCCGTAGTTAGC
+
CCCCCGGGGGGGGGGGGGFGGGGFGGGGGGGGGGGGGGGGGGGGGGGGGGGGGGGGFGGGGGGGGGGGGGGFGGGGGGGGGGGGGGGGFGFGGECGGGGGGGGGGGGGGGGGGGGGGGGGGGGGEFGGGGGGGGGGGGCGGGGFGGG,EFGEFBGF=DEGGGFGGGGGGGGGFGFFGFGGDFGFGGFCFFGGGGGGGGGGGFGFDFFEFGFFFBF>C?AF9D@F2:9B9D9B;D?);?EGGDF@6A46FF/9:6(4>?B?B:F2*;C>?F<<79:46<:>61>FFF3,43(4496>>667:
@M03364:396:000000000-C9LGT:1:1101:14250:6842 2:N:0:10
GGACTACTGGGGTTTCTAATCCCGTTTGCTCCCCTGGCTTTCGCGCCTCAGCGTCAGTTGTCGTCCAGAAAGCCGCTTTCGCCACTGGTGTTCATCCTAATATCTACGCATTTCACCGCTACACTAGGAATTCCGCTTTCCTCTCCGATACTCTAGCATCGCAGTTTCGGTCCCCTCACGGGGTTAGGCCCCGCACTTTTAAGACCGACTTACGCCGCCGCCGGCCCGCCCTTTACGCCCCAGAATTCCGGTCATACCTTGCTACCTACCTTTTACAGCGGCTCGTAGCACGATGTTACCC
+
CCCC8A8EFGFFGGGFGG,;BFC8C6CBFGG9CFFFG8E<FA@CFG::@=CEEEGGGE@ECFEFGEGG,CEECFGG:@DFGG:7?FFFEFFGG,EFFFFFG<E?;9EFGDCFFGF9,@EGCFGGG8<=55E=<AD+@4=A?DFF?=>+@:C*83?3;EFFGG>DCFGG=6@>*:8+;9,,;@7>EF>)6,;?D5448C?F95?4*/)((2,4.0*,)2*/-)(((*(0(1((44-),(/:2((.0-).9*)(-4).*.)))(+-::*-,(.)..-))+.((4(((-(-2-40((-09*)*2
@M03364:396:000000000-C9LGT:1:1101:22749:6843 2:N:0:10
GGACTACCGGGGTATCTAATCCTGTTTGCTCCCCACGCTTTCGTGCCTCAGTGTCAGTTACAGTCCAGAAAGCCGCCTTCGCCACTGGTGTTCCTCCTAATATCTACGCATTTCACCGCTACACTCGGAATTCCACTTTCCTCTCCTGCACTCAAGTCTCCCAGTTTCAAGAGCTTACTACGGTTACGCCGTAGCCTTTCACTCCTGACTTACGAGACCCCCTACGCCCCCTTTACGCCCAGTCAATCCGTATACCGCTAGCCCCCTACGTGTTACCCCGGCTGCTTGCCCGTAGTTCCCC
+
CCCCCGGGCFGFE,EFGAGFGGGFGGGGGGGGGGGGGGEGGF:6@FGGGFG<FGFGGFFFGGGFEGGGFGFGGFGGGGGGGD,@FEFG?EGGGGGGGGGGGAFG;EGGGGGGGFFGGGGGGGGGG8DFFGGGEGGDA:?FFFGB?FFGFFFDADDFDGCCFGDGAEGC,EA>;FD=99@,6CC8@A,8?F>CD>FCFGFAA>B5C*0ABCEC4@*:>)*,075(0*()/120=3941;8<<114F36909*(.))6.-,238C1D8)4?(.(.4.6)+-(49-1:5)4?02161-0/*)*0
@M03364:396:000000000-C9LGT:1:1101:27761:6869 2:N:0:10
GGACTACCCGGGTATCTAATCCTGTTCGCTCCCCACGCTTTCGCTCCTCAGCGTCAGTGACGGCCCAGAGACCTGCCTTCGCCATCGGTGTTCTTCCCGATATCTACACATTCCACCGTTACACTAGGAATTCCATTCTCCTCTCCTGCACTCTAGCCTTCCAGTTTGAAATGCAGCACCCAAGTTAAGCCCGGGTATTTCACATCTCACTTACAAGTCCGCCTACGCTCCCTTTACGCCCAGTAAATCCGGACCACGCTCGCCACCTACGTATTACCGCGGCTTCTTCCTCCCGGACGGG
+
CCCCCGGGGGGGGGGGGGGGGGGGGGGGGGGGGGGGGGGGFGGGGGGGGGGGGGGGGGGGGGGGGGGGFGFFGFGGGGGGGGGGGGGGEGGGGGGGGGGGGGGGFGGGGGGGGGGGGGGGGGGGGGGGGCEGGGGDFGGGGGGFGGC8E5DDGB@F38EFFGFGGGGGGEGGFGDFFFGGGDC>@E9;BFGFDGGEDGGGGFGC=AFC*BAGC+,/*9CG=GFF?G?>2:6@@FE<EDGGGDF46<5<AFDF;9(8FB>0498>5ACB>B?8)40-4:469;>>(()))6).41(0.)(19
@M03364:396:000000000-C9LGT:1:1101:8223:6884 2:N:0:10
GGACTACTAGGGTTTCTAATCCTGTTCGCTCCCCACGCTTTCGCTCCTCAGCGTCAGTAACGGCCCAGAGACCTGCCTTCGCCATTGGTGTTCTTCCCGATATCTACACATTCCACCGTTACACCGGGAATTCCAGTCTCCCCTACCGCACTCAAGCCCGCCCGTACCCGGCGCGGATCCACCGTTAAGCGATGGACTTTCACACCGGACGCGACGAACCGCCTACGAGCCCTTTACGCCCAATAAATCCGGATACCGCTTGCACCCGACGTATTACCGCGGCTGCTGGCACGTAGTTAGC
+
CCCCCGGGGGGGFGGGGGGGGGGGGGGGGGGGGGGGGGGGGGGGGGGGGGGGGGGGGFEGGGGGCFGGFGGGGGGGGGGGGGGGGFGGGGGGGGGGGGGGGGGGGGGGGGGGGCFGGGGGGGGGGGGGGGGGGGGGGGGGFFGFGGGGGFD9FDD9DFFGGGFGFGGGGGGGEGFGCBGGCGGGGG7:@<CCCGGGGGGGG<GEGEFF959EB>G6>>GGFGFFFGB54C>:8:BA<(;CE?04)4<5@4566:B048-,121,9FC260-3-6>4<F((-4609?),5?17?3.0)0.:C
@M03364:396:000000000-C9LGT:1:1101:15011:6893 2:N:0:10
GGACTACTCGGGTATCTAATCCTGTTCGATACCCACGCTTTCGTGCATCAGTGTCAGTCACGGCCTGGCAGGCTGCCTTCGCGATCGGGGTTCTGCGTGATATCTATGCATTTCACCGCTACACCACGCATTCCGCCTGCCCCGTACGTACTCAAGCCTCCCAGTTTCAACGGCAGTTCAATGGTTGAGCCACTGACTTTCACCGCTGACTTACGAGGCCACCTACGCACCCTTTAAACCCAATGAATCCGGATAAAGCTCGCATCCTCCGTATTACCGCGGCTGCCGGCCAGGAGGTGGC
+
CCCCCGGGGGGGGGGGGGGGGGGGGGGGGGGGGGGGGGGGGGGGGGGGGGGGGGGGGGGGGGGGGGGGGGGGGGGGGFGGGGGGEGGGFGGGGGGGGGGGGGGGGGGGGGGGGGGGGGGGGGGGGGGGGEGGGGGFEFGGGGGFGEGGGFGFGCFFFGGGGGFGGGGGDGFGFE>GFFGG7DFFGGGBACGGGGFFFGCFFCGEGEBB>GFG=+;=DFDGFGFDFC3:2D0;?1:2:2<EEF01).)4@CCB<<(6*).3>6C95?F2<<944:0-6<((((((-4((4>,(41-)0)(/0
@M03364:396:000000000-C9LGT:1:1101:10599:6934 2:N:0:10
GGACTACAGGGGTTTCTAATCCTGTTCGCTCCCCACGCTTTCGCTCCTCAGCGTCAGTAACGGCCCAGAGACCTGCCTTCGCCATTGGTGTTCTTCCCGATATCTACACATTCCACCGTTACACCGGGAATTCCAGTCTCCCCTACCGCACTCAAGCCCGCCCGTACCCGGCGCGGATCCACCGTTAAGCGATGGACTTTCACACCGGACGCGACGAACCGCCTACGAGCCCTTTACGCCCAATAAATCCGGATAACGCTTGCACCCTACGTATTACCGCGGCTGCTGGCCCGGCGTTGGC
+
CCCCCGGGGGGGGGGGGGGGGGGGGGGGGGGGGGGGGGGGGGGGGGGGGGGGGEGGGGGGGGGGGGGGGGGGGGGGGGGGGGGGGGGGGGGGGGGGGGGGGGGGGGGGGGGGGGGGGGGGGGGGGGGGGGGGGGGGGGGGGGGFGGGDEEGFGFFFGGGEEGFGGGGGGGGGFGFGG:EGFFGGGGE?FFEGGGGFFGGGGFGFGFFF9G;G;)*,>9GGBGF62A?53DFF<??FB:5CGFF0985)9799B8(6=-3::?F2FGD:1:032<:2<F69249(-2.271<(((()))(/2
@M03364:396:000000000-C9LGT:1:1101:7311:6958 2:N:0:10
GGACTACCGGGGTTTCTAATCCCATTTGCTCCCCTAGCTTTCGTCTCTCAGTGTCAGTGTCGGCCCAGCAGAGTGCTTTCGCCGTTGGTGTTCTTTCCGATCTCAATGCATTTCACCGCTCCACCGGAAATTCCCTCTGCCCCTACCGTACTCCAGCTTGGTAGTTTCCACCGCCTGTCCAGGGTTGAGCCCTGGGATTTGACGGCGGACTTGACAAGCCACCTACAGACGCTTTACGCCCAATCATTCCGGATAACGCTTGCATCCTCTGTCTTAACGCGGCTGCTGGCACCGAGTTAGG
+
CCCCCGGDFGGG@C;FGGGGEFFCFGGGGGGGGGGFGGGGGFGFG<FDFGEFEFGGGEAFGGGGGDFGGGGG<FCECFFFGGGGGCFGGFEFFGG9CE?FFGGGCFEFGGGGGFFGGGGGEGDFGGGCEGFCEFGE4EFGGFG??DGGF:C=;DDFFC,AEF;@CDFGFGDFEF>=CFGG,5@>,@FEFCEFGGGGCGCCCADDDEB09DB0)*57C;FF;G@FEB(/)*3-118AABGGG?(,5><ABFGB60(.=?F0-4A)*+95))5.-.).)3-44969B00??F1<(,()87);*
@M03364:396:000000000-C9LGT:1:1101:26659:6970 2:N:0:10
GGACTACTGGGGTTTCTAATCCTGTTTGATACCCGCACTTTCGAGCCTCAGCGTCAGTAACGGCCCAGAGACCTGCCTTCGCCATTGGTGTTCTTCCCGATATCTACACATTCCACCGTTACACCGGGAATTCCAGTCTCCCCTACCGCACTCAAGCCCGCCCGTACCCGGCGCTGATCCCCCGTTGAGCGATGGCCTTTCACACCGGACGCGCCGAGCCGCCTACGAGCCCTTTACGCCCACTACATCCGGATCACGCTTGCACCCTACGTATTCCCGCGGCTGCTGGCCCGTCTTTGGC
+
CCCCCGGGGGGGFFGGGGGGGGGEGGGGGG9FGGDGEGGGGGGFGGGGGGGGGGGGGGGGGGGGGGDGCFEFGGGGGGGD@EGGGDGG<FGGGFGGGGCGGDGGGGGAFFGGDFGGGGGCEGGGG@FDGGGGGGF<EGCFGGGFGFFCC5F=FDGFGFGGGG>GBCGGGEEGDC-/1;EG6FG:6A*5AF5/8CC*0BEGG?G);=836C;EF)815(:C9GB((@(),>>F1:?4<<EEC6(()(.4@C30,89<FFFF?:F)9FD<08?(,-,).33312>9(3477?(---(08*)27
@M03364:396:000000000-C9LGT:1:1101:10109:6974 2:N:0:10
GGACTACCAGGGTTTCTAATCCTGTTCGCTCCCCTAGCTTTCGCGCCTCAGCGTCAGTCGTGGCCCAGAAGGCCGCCTTCGCCACCGGTGTTCTTCCCGATATCTGCGCATTCCACCGCTACACCGGGAATTCCGCCTTCCCCTGCCAGACTCAAGCCGGCCGGTATCGGGAGCGGACGGGGGTTGAGCCCCCGGATTTGACTCCCGACCAGGCTGGCCGCCTACGCGCGCTTTACGCCCAATAAATCCGGAGAACGCTCGCCCCACACGTATTACCCCTGCTGCTTGCACGTAGCTCGCC
+
CCCCCGGGGGGGGGGGGGGGGGGEGGGGGGGGGGGGGGGGGGGGGGGGGGGGGGGGGFGGGGGGGGGGGGGGGGGGGGGGGGGGGGGGFGGGGGGGFGGGGGGGGGGGGGGEFGFGGGGGGGGGGGGGGGFGGGGGGFGGGGGFGGGEDFGFGFGFGGGGGGEGGEGEGGGEFGFD5;EGGGG?EE,.?FGDGGE5*ACFA<9:C@)8>D>C?F*4C<GE9D::B*4),9;16?)6:?EG*18)/5<>?C1,(((5>:08>9:?C8)-2,(..2))-+-(44(.,)))(.4::0()**()1
@M03364:396:000000000-C9LGT:1:1101:9428:6976 2:N:0:10
GGACTACTGGGGTATCTAATCCTGTTTGCTACCCACGCTTTCGAACCTCAGTGTCAATATGATGCCAGAAGGCTGCCTTCGCCATCGGTATTCCTCCAGATCTCTACGCATTTCACCGCTACACCTGGAATTCTACCTTCCTCTCACCTATTCTAGCCTAACAGTATCAGATGCAGTTCCCAGGTTAAGCCCGGGGATTTCACATCTGACTTATCAAGCCACCTACGCTCGCTTTACGCCCAATCATTCCGGATCACGCTTGCATCCTCTGTCTTACCGCGGCTGCTGGCACAGAGTTCGC
+
CCCCCGGGGGGGG@FGGGGGGGGGGGGGGGGGGGGGGGGGGGGGGGGGGGGFGGGGAFGGFGGGGGGGFEGGG@FGGGGGGGGGGGGGGGGGGGGGGDFCFFEGGGGGGGGGFGGGGGGGGGGGGEGGGGGFF?FED9DFGGGFF=F899:;FFGFGGGGCGFGGFDG8DGGFFEFEDCGEDDDGG99DF@FGEGGCGFGGEGFCFFFFGEG5+@*?=EFDGDDFF=B>DBA(8>EFFGGGD2:A;EFFGGF?;(5A0=0?01)+?<<A96<<C>AAF83(49;FB:3:<22(,(/1*)9D
@M03364:396:000000000-C9LGT:1:1101:17849:7009 2:N:0:10
GGACTACCCGGGTTTCTAATCCTGTTCGCTCCCCACGCTTTCGCTCCTCAGCGTCAGTAACGGCCCAGAGACCTGCCTTCGCCATTGGTGTTCTTCCCGATATCTACACATTCCACCGTTACACCGGGAATTCCAGTCTCCCCTACCGCACTCAAGCCCGCCCGTACCCGGCGCGGATCCACCGTTAAGCGATGGACTTTCACACCGGACGCGACGAACCGCCTACGAGCCCTTTACGCCCAATAAATCCGGATAACGCTTGCACCCTCCGTATTACCGCGGCTGCTGGCACGTAGTAAGC
+
CCCCCGGGGGEGGGGGGGGGGGGGGGGGGGGGGGGGGGGGGGGGGGGGGGGGGGGGGGGGGGGGGGGGFGGGGGGGGGGGGGGGGGGGGGGGGGGGGGGGGGGGGGGGGGGGFFFGGGFDGGGGGGGGGDGGGGGGGFGGFDEFGGGGGFGFGFGFGGGEEGDDFGGGGGGGA<@D:?GGGGGGFED=FFC*>EEGGGGGGCGCGFB13D>GFDG6D(8EBGF:(23)4D>::1:BFFGEGF(:/86<FGD6(,(6?<FF??C?GGGF02-4:?:54<-(-4>>;<?0:?(4<8(.7*)29
@M03364:396:000000000-C9LGT:1:1101:12457:7023 2:N:0:10
GGACTACTCGGGTTTCTAATCCTGTTCGCTCCCCACGCTTTCGCTCCTCAGCGTCAGTATTTGCCCAGGAGACTGCCTTCGCCTTTGGTGTTCTTCCCGATATCTACACATTCCACCGTTACACCGGGAATTCCAGTCTCCCCTACCGCACTCAAGCCCGCCCGTACCCGGCGCGGATCCACCGTTAAGCGATGGACTTTCACACCGGACGCGACGAACCGCCTACGAGCCCTTTACGCCCAATCAATCCGGACCACGCTTGCCCCCTACGTATTCCCGCCGCTGCCGGCACGTCGTCTGC
+
CCCCCGGGGGGGGGGGGGGGGGGFFGFGGGGGGGGGGGGGGGGGGGGGGGGGGGGGGGGGFGGGGGGGG@FGGGFFGDGGFGGGGGGGGGGGGGGGGGGEGGGGGGGGGGGGGGEFGGGCCFGGFGGGGGGGGFGGGGGEFFGFGGGDGFGFGFFFGGGGGGEGF8EGGGGGFGBGCBEGGGG>FG7=FF:7CEGGGGGGGFGFGEF917352):(13?E;C>31;<>?G9:1(4)6:EEG6?778<<FC532038F2-(48C(7ED;06(.))546A:4(49>BF((33(4:2(00)(12
@M03364:396:000000000-C9LGT:1:1101:24343:7028 2:N:0:10
GGACTACACGGGTTTCTAATCCTGTTCGCTCCCCACGCTTTCGCTCCTCAGCGTCAGTAACGGCCCAGAGACCTGCCTTCGCCATTGGTGTTCTTCCCGATATCTACACATTCCACCGTTACACCGGGAATTCCAGTCTCCCCTACCGCACTCAAGCCCGCCCGTACCCGGCGCGGAGCCACCGTTAAGCGATGGACTTTCACACCGAACGCGCTGAACCGCCTACGAGCCGTTTACGCCCACTCAATCCGGAACACGCTTGCCCCCTAAGTAATTCCGCGGCTGCTGGCCCGTCATCTGC
+
CCCCCGGGGGGG:F@CFFE,EFG;CEFGGDGGGGGGGGGGGFGD@FG=EFF<FFGD:FA9@BCGECFGCFFGGFFDGDF9FGGGDFFGCFFEGC>AE=FFGGGGCFGGFGGG9FDGCCE?==C<EEDGGGGGFFG,@>DFGFEDGGG+@@+1D58DGCEE6<?DFE9E6CEG*5>C*)3:+*;4*=F?6,/:55CGDC++49<?CD3(()-*(.*(138=(7(4(*-),)4(-,.()-/:C:(,0.4)9D5(4((356-4,(*.*//-8(,:).-)-+((4((((()..((4(3-)<*)00
@M03364:396:000000000-C9LGT:1:1101:18069:7036 2:N:0:10
GGACTACTGGGGTTTCTAATCCCGTTTGCTCCCCTGGCTTTCGCGCCTCAGCGTCAGTTGTCGTCCAGAAAGCCGCTTTCGCCACTGGTGTTCCTCCTAATATCTACGCATTTCACCGCTACACTAGGAATTCCGCTTTCCTCTCCGATACTCTAGCATCGCAGTTTCGGTCCCCTCACGGGGTTAAGCCCCGCACTTTTAAGACCGACTTACGACGCCGCCTGCGCGCCCTTTACGCCCAATAATTCCGGCCACCGCTTGCCCCCTACGTATTACCCCCGCTGCTTGCACGTACTTCGCC
+
CCCCCGGGGGGGGGGGGGGGGGGFGGGGGGGGGGGGGGGGGGGGGGGGGGGGGGGGGGGGGGGGGGGGGGGGGGGGFFGGGGGEGGGGFGGGGGGGGGGGGGGGGFGGGGGGGGGGGGGGGGGGGFFGGGGGGGFGGFFGGGGFGGGEGDGFGFGFGEGGCGBGEGGGGGGEFGF6CFGGCGGBED?AFGGGGG:EGGGGFBFEFAB3>78=>5*6CBGG>G:?(*4<;C>14:4A?FEE8:(,*.6>FF)((4,856,4(,2)1:51<:,52:44<+,(49,70))5:)<14((.**-*1
@M03364:396:000000000-C9LGT:1:1101:26233:7040 2:N:0:10
GGACTACTCGGGTTTCTAATCCTGTTCGCTACCCATGCTTTCGAGCCTCAGCGTCAGTTGCAGACCAGAGAGCCGCCTTCGCCACTGGTGTTCTTCCATATATCTACGCATTCCACCGCTACACATGGAGTTCCACTCTCCTCTTCTGCACTCAAGACAAACAGTTTCCGATGCAGTTCCTCGGTTAAGCCGAGGGCTTTCACATTAGACTTATTTTTCCGCCTGCGCTCGCTTTACGCCCAATAAATCCGGACCACGCTTGCCCCCTACGTCTTACCGCGGCTGCTGGCCCGGATTTAGC
+
CCCCCGGFGGGGGGGGGGGGGGGGGGGGGG:FGGGGGGGGGGGGGGGGGGGGGGGGFGG9FCFFGGGGGGGGGGGGGGGGGGGGGGGGFFGGGGGGGGGGGGGGGGGGGGGG,CEFGGGGGGGG?FGG,<EFGGGGFGGGGGGFFGB=EDFDGD?F,,=@,A6DGFGGCCEGBFDGGFGG,ED@EG7>CCC6+1CGDGGDGAGCFFFFFGFCE+,*=:EC5DDF(2-/591>??=397EEG?1@4;)1;D<::F6?F:>?6(;(2;>>:1((..84:<449;B0(())86(-((,)7*);7
@M03364:396:000000000-C9LGT:1:1101:20733:7049 2:N:0:10
GGACTACCCGGGTATCTAATCCTGTTCGCTCCCCACGCTTTCGCTCCTCAGCGTCAGTAACGGCCCAGAGACCTGCCTTCGCCATTGGTGTTCTTCCCGATATCTACACATTCCACCGTTACACCGGGAATTCCAGTCTCCCCTACCGCACTCAAGCCCGCCCGTACCCGGCGCGGATCCACCGTTAAGCGATGGACTTTCACACCGGACGCGACGAACCGCCTACGAGCCCTTTACGCCCAATAAATCCGGATAACGCTTGCCCCCTACGTATTACCGCGGCTGCTGGCCCGTCTTTAGC
+
CCCCCGGGGGGGGGGGGGGGGGGGGGGGGGGGGGGGGGGGGGGGGGGGGGGGGGGGGGGGGGGGGGGGGGGGGGGGGGGGGGGGGGFGFGGGGGGFGGGEGGGGGGGGGGGGGGGGGGGGGGGGGGGGGGGGGGGGGGGGGGGFGGGGGEGFDD+;FEGGGFBGGEEGGGGGFGFGEFGGGGG>FE*6CCCDGGG?FGGGGFGFGFFFBGBE>):6<>GGFGF?BFB)1C;<:<F4ABGGG?40).6AFGGFFF8AFF>??:A(9EGFFF<:)68.)<2449F9>:07(:(3;>(00*)27
@M03364:396:000000000-C9LGT:1:1101:21216:7070 2:N:0:10
GGACTACCCGGGTATCTAATCCTGTTCGCTCCCCACGCTTTCGCTCCTCAGCGTCAGTAACGGCCCAGAGACCTGCCTTCGCCATTGGTGTTCTTCCCGATATCTACACATTCCACCGTTACACCGGGAATTCCAGTCTCCCCTACCGCACTCCAGCCCGCCCGTACCCGACGCGGATCCACCGTTAAGCGATGGACTTTCACACCGGACGCGACGAACCGCCTACGAGCCCTTTACGCCCAATAATTCCGGTACACGCTCGCCCCCTACGTATTCCCGCGGCCGCTGGCCCGTCTGTCGC
+
CCCCCGGGGGGGGGGGGG<FGGGGGGGGGGGGGGGGGGGGGGGGGGGGGGGGGGGGGGGGGGGGGGGGFGGGGGGGGGGGGGGGDGGGFGGGGGGGGGGGGGGGGGGFGGGGGGGGGGGGGGGGGGGGGGGGGGG9FGGGGGGFGGGEGDGFGFGFGGGGGGFGGGGGGGGG>EBD:>EG9EFCFC*6CC/:4=C*;CEGGCF<FFF99G176):;D6GG0C>81;?5:G>::??<AFGGGF03).697FC;(-(.9,,,(4:(9CDB(8:4))55)38>(63(310412,81-,))/)19
@M03364:396:000000000-C9LGT:1:1101:17758:7072 2:N:0:10
GGACTACCGGGGTATCTAATCCCGTTTGCTCCCCTGGCTTTCGCGCCTCAGCGTCAGTTGTCGTCCAGAAAGCCGCTTTCGCCACTGGTGTTCCTCCTAATATCTACGCATTTCACCGCTACACTAGGAATTCCGCTTTCCTCTCCGATACTCTAGCATCGCAGTTTCGGTCCCCTCACGGGGTTAAGCCCCGCACTTTTAAGACCGACTTACGACGCCGCCTGCGCGCCCTTTACGCCCAATAATTCCGGACAACGCTTGCCACCTACGTATTACCGCGGCCGCTTGCACGGAGTTCGCC
+
CCCCCGGGGGGGGGGGGGGGGGGGGGGGGGGGGGGGGGGGGGGGGGGGGGGGGGGGGGGGGGGGGGGGGGGGGGGGGGGGGGGGGGGGFGGGGGGGGGGGGGGGGGGGGGGGGGGGGGGGCFGGGGGGCGGGGGGGGGGGGGGDGGG6EAGCFDGFGGGGGGEGGGGGGGGGFGB;C6DGGGGEGC,:AFFGGG=C4FGGE;F<GFF9>DF?;8*.:>E59D1?8/4)(996309<:BGG8,:7*6<BFF)(402<)43368C<GF44?<:2),.:A*,(4;(4(,(4:)8:4,-<4*4/7
@M03364:396:000000000-C9LGT:1:1101:27647:7075 2:N:0:10
GGACTACAGGGGTTTCTAATCCTGTTCGCTCCCCACGCTTTCGCTCCTCAGCGTCAGTAACGGCCCAGAGACCTGCCTTCGCCATTGGTGTTCTTCCCGATATCTACACATTCCACCGTTACACCGGGAATTCCAGTCTCCCCTACCGCACTCAAGCCCGCCCGTACCCGGCGCGGATCCACCGTTAAGCGATGGACTTTCACACCGGACGCGACGAACCGCCTACGAGCCCTTTACGCCCAATAAATCCGGATCACGCTTGCCCCCTACGTCTTCCCGCGGCTGCTGCCCCGTAGGTAGC
+
CCCCCGGGGGGGFGGGGGGGGGGGGGGGGGGGGGGGGGGGGGGGGGGGGGGGGGGGCGGGGGGGGGGGGGFDGGGGGGGGGGGGGGGGGFFGGGGGGGGGGGGGGGGGGGGGGGGGGGGGGGGGGGGGGGGGGGGDGGFGGGGFGGGDGEGBFB?D?FGGGGFGGEEGGGGGFGFGE>GGEGGFGG73CF:5FGG6CGGGGFGEGB:>9GFC6):(9(:E6DFF:C?<8DBF???)66GGGF34?<))1>D6:<>0)(,-((2(*292(,(4(48))2429>>F><).),(-2(())*)20
@M03364:396:000000000-C9LGT:1:1101:13928:7105 2:N:0:10
GGACTACAAGGGTTTCTAATCCTGTTTGCTCCCCACGCTTTCGGGCCTCAGTGTCAGTTACAGTCCAGTGAGCCGCCTTCGCCACTGGTGTTCTTCCCAATATCTCCGCATTTCACCGCTACACTGGGAATTCCACTCACCTCTCCTGCACTCCAGCCAGACAGTTTCAAAAGCAGTCCCGGGGTTGAGCCCCGGGCTTTCACTTCTGACTTGCCTCGCCACCTGCGCCCCCTTTACACCCAGTAAATCCGGATAACGCTTGCACCCTACGTATTACCGCGGCTGCTGGCCCGTATTTAGC
+
CCCCCGGGGGGGGGGGGGGGGGGGGGGGGGGGGGGGGGGGGGGGGGGGGGGGGGGGGGGGGGGGGGGGGGFGGGGGGGGGGGGGGGGGGGGGGGGGGGGGGGGGGGGGGGGGGGGGGGGGGGGGGGGGGGGGGGGGGGGGGGGFGGGGGFGFGFGFGGGGGGFGGGGGGGGGFEFGGFGGGGGGEGC@FF@DGGGGGGGGGFGFGFFF<CEGEFECF2EG2CBDFCBF;GBF9DF<EFGGG?=E?<:6@FD><4(.647:2:;<GG*41:14)6?44<4944((4:0:731:>>B::*.::
@M03364:396:000000000-C9LGT:1:1101:18064:7107 2:N:0:10
GGACTACACGGGTATCTAATCCCGTTTGCTCCCCTGGCTTTCGCGCCTCAGCGTCAGTTGTCGTCCAGAAAGCCGCTTTCGCCACTGGTGTTCCTCCTAATATCTACGCATTTCACCGCTACACTAGGAATTCCGCTTTCCTCTCCGATACTCTAGCATCGCAGTTTCGGTCCCCTCACGGGGTTAGGCCCCGCACTTTTAAGACCGACTTCCGCCGCCGCCTGCGCGCCCTTTACGCCCAATAGTTCCGGACAACGCCTGCCACCTACGCATTCCCGCGGCTGCTGGCACGGAGTTCGCC
+
CCCCCGGGGGGGFGGGGGGGGGGGGGGGGAFGGGGGGGGGGGFFGGGGGGGGGGGGGGGGGGGGGGGGGGGGGGGG7EGGGGGGGGGGFGGGFGGGGFGGGGGGGGGGGGGDGGGGGGGGGGGG,EFGGGGGGGGGGGGGGGG?FGGGC>FEGEFFFFGFEGEGG;EGGGEG5FC+A*DC7EG*>D,:AFGGGC8?<FCF7;9@FA>;@<2+/8*/:9G=>D02(*489D>1324<(-:E*-,:*:46FDD(46(357(((.23FF*,8:(-4()).*((41(-43)(-(4(((,070,59
@M03364:396:000000000-C9LGT:1:1101:6142:7127 2:N:0:10
GGACTACTAGGGTTTCTAATCCTGTTCGCTCCCCACGCTTTCGCTCCTCAGCGTCAGTAACGGCCCAGAGACCTGCCTTCGCCATTGGTGTTCTTCCCGATATCTACACATTCCACCGTTACACCGGGAATTCCAGTCTCCCCTACCGCACTCAAGCCCGCCCGTACCCGGCGCGGATCCACCGTTAAGCGATGGACTTTCACACCGGCCGCGACGAACCGCCTACGAGCCCTTTACGCCCAATAAATCCGGATCGCGCTTGCACCCTACGTATTACCGCGGCGGCTGGCACGTCTTTCGC
+
CCCCCGGGGGGGEEGGGGFGGGGFGGGGGGGGGGGGGGGGGGGGGGGGGGGGGGGGGGGGGGGGGGGGCFGGGGGGGGGGGGGGGFGGGGGGGGGGGGGGGEGGGGGGGGGGGGGGGGGGGEDGGGGGGGGGGGGGGE8FEFGFGGGGGFGFG5DFEFGGGGFGEGGGDEGGFGFGCEGG6C<<FG:=FFEDFGGCGGGGGCGEGFDB(99D05C;)4CC>GBFFF?33>>?(4:<DFGEG?F:9<ABFGG;??((.4>>:?A2DGG:1:<.).56<F:66;F99940<::4-((.)*./1
@M03364:396:000000000-C9LGT:1:1101:18731:7127 2:N:0:10
GGACTACAGGGGTATCTAATCCTGTTCGCTCCCCACGCTTTCGCTCCTCAGCGTCAGTAACGGCCCAGAGACCTGCCTTCGCCATTGGTGTTCTTCCCGATATCTACACATTCCACCGTTACACCGGGAATTCCAGTCTCCCCTACCGCACTCAAGCCCGCCCGTACCCGGCGCGGATCCACCGTTAAGCGATGGACTTTCACACCGGACGCGACGAACCGCCTACGCGCCCTTTACGCCCAATAAATCCGGATAACGCTTGCACCCTACGTATTACCGCGGCTGCTGGCCACTCTTTTGC
+
CCCCCGGGGGEEGGGGGGCFGFGFFGGGGGGGGGGGGGGGFGGGEFGGGGGFGGGGGGGGGGGEGGGGG<<FDGGGGGGGFEGGGEGGE@FGGGGGGGGGGGGG8EFGGGGEFGGGGEE=EEGGGEGGGGCFGGG,6E+CFA@FCGGEG*C=CD?DFFGGDGFGGCCEGGEG**-C75EF<@FCFGG6FGE*8EE6FGG@F)<<FFF61C>C6):35(CE9DBB?C<319269344<1EEE0,:;292=F:>:(--989?F:847ED0((,4))()6<24101242)),(((((.***)29
@M03364:396:000000000-C9LGT:1:1101:7934:7135 2:N:0:10
GGACTACCGGGGTTTCTAATCCTGTTCGCTACCCATGCTTTCGAGCCTCAGTGTCAGTTGCAGACCAGAGAGCCGCCTTCGCCACTGGTGTTCTTCCATATATCTACGCATTCCACCGCTACACATGGAGTTCCACTCTCCTCTTCTGCACTCAAGAAAAACAGTTTCCGATGCAGTTCCTCGGTTAAGCCGAGGGCTTTCACATTAGACTTATTTTTCCGCCTGCGCTCGCTTTACGCCCAATAAATCCGGACCACGCTTGCCACCTACGTATTACCGCGGCTGCTGGCCCGTAGGTCGC
+
CCCCCGGGGGGGGGGGGGGGGGGFGGGGGGGGGGGGGGGGGGGGGGGGGGGGGGGGGGGGGGGGGGGGGGGGGGGGGGGGGGGGGGGGFGEFGCFGFGGGGGGGGGGGGGGGGGGGGGGGGGGGGGGG8FEFGGGGGCFGGGGFGGGGGFGEFFGFF8FGGGFGFGGGGGGGFFEGGFGGCGGEGG@CFFGCCEGGGGGGGCFEGFFF8FEG;FCCGFFF@GD@DC>FFGBBF?DCEDGGGFF@6=35ADCBFF00>:6<BBFFGGGB:B6.)6:)4<13143(4?3:7(4(74(.)9.)1
@M03364:396:000000000-C9LGT:1:1101:9313:7136 2:N:0:10
GGACTACCGGGGTTTCTAATCCTGTTCGCTCCCCACGCTTTCGCTCCTCAGCGTCAGTAACGGCCCAGAGACCTGCCTTCGCCATTGGTGTTCCTCCTGATATCTGCGCATTTCACCGCTACACCAGGAATTCCAGTCTCCCCTACAGCACTCAAGTTATGCCCGTATCGCCTGCACGCCCGAGGTTAAGCCCCGGGATTTCACAGACGACGCGACAAACCACCTCCGAGCTCTTTACGCCCAGTAATTCCGGACAACGCTCGCCCCCTCCGTATTACCGCGGCGTCTTGCCCGTAGTTGG
+
CCCCCGGGGGGGGGGGGGDFGCFFFGGGGGGGGGFGGGGGGGGCFGEGGGGGGGGGEGFGGGGGGGGGGGGGGFFFFGF?7FGGGGDG?FGGGGGFGGGGCEEGGGGGGGGEFFDGGGGGGGGGD=FGGGGGFGCEEDFGFGGFGGGCGFFE@D+;F:DFDFFGGG+>FEGEDG9CGFCFEGG>CC8:+,>;FEGGGDGGG??9@=A?6/459)*-9,;F<F:BF*30417>FF<4-:28E9:?:6>D=C:39?9;4142<?:6);C37(((-3:05<4,6190,-,4(6<:4,,0)0)**
@M03364:396:000000000-C9LGT:1:1101:20574:7139 2:N:0:10
GGACTACAAGGGTTTCTAATCCTGTTCGCTACCCACGCTTTCGAGCCTCAGCGTCAGTAATCGTCCAGCAAGCCGCCTTCGCCGCTGGTGTTCTTCCTAATATCTACGCATTTCACCGCTACACTAGGAATTCCACTTGCCTCTCCGATACTCTAGTTCTACAGTTTCAAATGCAATCCCGTGGTTGAGCCTCGGGTTTTCACATCTGACTTATCTAACCGCCTGCACTCCCTTTACACCCAGTAAATCCGGACCACGCTTGCCACCTACGTATTACCGCGGCTGCTGGCCCGTAGTTCGC
+
CCCCCGGFCFGGGGGGGGGGGGGGGGGGGGGGGGGGGGGGGGGD@GGGGGGGGGGGGGFGGGGGGGGGGFGGGGGGGGGGGGGGGGGGFGFGGGGGGFAFF?EGGGGGGGGGGGGGGGGGGGGG;FC?FGGGGGGGG:FGGFGFFGG+CDGEG*BFC@EFAFFGGGDGGGCGFG<DFFEFGCDDFGEEFF@*;EG5;CEGGEFCFF+:AF6C6=C*19CGBGF((60;46@?F<@3>3CBFD0/+.6CFGC9(1(-.(40((2:CGD(:72.))56:<3B9>;2((),(4,((((0.0)19
@M03364:396:000000000-C9LGT:1:1101:13449:7150 2:N:0:10
GGACTACCAGGGTATCTAATCCTGTTTGCTCCCCACGCTTTCGAGCCTCAGCGTCAGTTACAGTCCAGAGAAGCGCCTTCGCCACTGGTGTTCCTTCCTATATCTACGCATTTCACCGCTACACAGGAAATTCCACTACCCTCTACCATACTCTAGCTTGCCAGTTTTGGATGCAGTTCCCAGGTTGAGCCCGGGGATTTCACATTCAACTTAACAAACCACCTACGCGCGCTTTCCGCCCAGTAATTCCGATTAACGCTTGCACCCTCTGTATTCCCGCGGCTGCTGGCCCGGATTTCGC
+
CCCCCGGGGGGGGGGGGGGGGGGGGGGGGGGGGGGGGGGFGGGDGGGGFGGGGFGGGGGGGGGGGGGGGGGGGGGGGGGGGGGGGGGGFGGGGGGGGGGGGGGGGGGGGGGGGGGFGGGGGGGGGGGGGGGGGGGGG:FGGGGFGGGGGFGFFEGFGGFGGGFGGGGGGGEGFGFGGFGGGGFFGGFDFFEGGGGGGGGGGEGFGFFCEFAF=AGEGFGGDGFF9?955C99B?<)7?GFED;E6?E?FGC?FF<<B6>BF6;<FG<(,.5665<)6@:9>716>?0:BF2((-().*)2/
@M03364:396:000000000-C9LGT:1:1101:27233:7159 2:N:0:10
GGACTACTGGGGTTTCTAATCCTGTTCGCTCCCCACGCTTTCGCTCCTCAGCGTCAGTAACGGCCCAGAGACCTGCCTTCGCCATTGGTGTTCTTCCCGATATCTACACATTCCACCGTTACACCGGGAATTCCAGTCTCCCCTACCGCACTCAAGCCCGCCCGTACCCGGCGCGGATCCACCGTTAAGCGATGGACTTTCACACCGGACGCGACGAACCGCCTACGAGCCCTTTACGCCCAATAAATCCGGATAACGCTTGCACCCTACGTCGTACCGCGGCCGCGGGCACGTATGTAGC
+
CCCCCGGGGGGGFGDGGGFGFGGGGGGGG@FGGGGGGGGGGGGGGGGGGGGGGGGGEEGGGGGGGGGGGGFGGGGGGGGGGGGGGGGGGGGGGGGGGGGGGGGFDGDGGFGGGGGGGGC==FFGGE@FGGGGGGGFG9BFGGCDFGGG>@F5>D+33=@EGE>DC*CEGEGGF>@DC?EGGGGDFEEDFEEC*/87CFGGGCG?FEF>9G>G>0*419E*37;((2:),17<(8?4>?EEG<<09AA6@7)62?<>F322:?;<D;*4304(4(,4<8(3(-((4(((-496?:(/7*.C*
@M03364:396:000000000-C9LGT:1:1101:14192:7169 2:N:0:10
GGACTACTGGGGTATCTAATCCTGTTCGCTCCCCACGCTTTCGCTCCTCAGCGTCAGTAACGGCCCAGAGACCTGCCTTCGCCATTGGTGTTCTTCCCGATATCTACACATTCCACCGTTACACCGGGAATTCCAGTCTCCCCTACCGCACTCAAGCCCGCCCGTACCCGGCGCGGATCCACCGTTAAGCGATGGACTTTCACACCGGACGCGACGAACCGCCTACGAGCCCTTTACGCCCAATAAATCCGGATCACGCTTGCACCCTACGTCTTACCGCGGCTGCTGGCACGTGTTTAGC
+
CCCCCGGGGGGGGEGGGGDFGGGGGGGGGGGGGGGGGGGGGGGGGGGGGGGGGGGGGGFGGGGGGGGGAFDGGGGGGGGGGGGGGGGGGGGGGGGGGGGGGGGGFGGGGGGGCFGGGGGGGGGGGGGGGGGGGGGGGGGGGGGFGGGGGFGFGDFFGGGGGGFGGEGGGGGGFGFG5AGGGGGFFGC<FGG5CEGGFGDGGFG<FBE9>GBG63?79>GGFGFB6;<7:DFFFB>6A<EGG:0:)-6<?FG>((3?F?:1?88)9FG:(8344(,4:F?>(24((4:?:?(5(4(0).-?>
@M03364:396:000000000-C9LGT:1:1101:5460:7196 2:N:0:10
GGACTACTAGGGTATCTAATCCCGTTTGCTCCCCTGGCTTTCGCGCCTCAGCGTCAGTTGTCGTCCAGAAAGCCGCTTTCGCCACTGGTGTTCCTCCTAATATCTACGCATTTCACCGCTACACTAGGAATTCCGCTTTCCTCTCCGATACTCTAGCATCGCAGTTTCGGTCCCCTCACGGGGTTAAGCCCCGCACTTTTAAGACCGACTTACGACGCCGCCTGCGCGCCCTTTACGCCCAATAATTCCGGCCAACGCTTGCCACCTACGTATTACCCCGGCTGCTGGCCCGTAGTTCGCC
+
CCCCCGGGGGGGGGGGGGGGGGGGGGGGGGGGGGGGGGGGGGGGGGGGGGGGGGGGGGGGGGGGGGGGFFGGGGGGGGGGGGGGGGGGGGGGGGGGGGGGGGGGGGFGGGGGGGGGGGGGGGGGGGGGGFGGGGGGGGFGGGGFGGGGGFGFGFGFGFGGCGFGGGGGGGGGFGF6CFGGCEGFGG9;A@DDGGGGGGGGF:?CGFF>>GF9@3=:CBGEFGFFFC;@9D>67?9<:?GG><02*45AB<9((-(,)--8:?A9FGC?0437>:)46+-,3((((.).4(4>B1(0=*2CC
@M03364:396:000000000-C9LGT:1:1101:17119:7197 2:N:0:10
GGACTACTGGGGTATCTAATCCTGTTCGCTCCCCACGCTTTCGCTCCTCAGCGTCAGTAACGGCCCAGAGACCTGCCTTCGCCATTGGTGTTCTTCCCGATATCTACACATTCCACCGTTACACCGGGAATTCCAGTCTCCCCTACCGCACTCAAGCCCGCCCGTACCCGGCGCGGATCCACCGTTAAGCGATGGACTTTCACACCGGACGCGCCGAACCGCCTACGAGCCCTTTACGCCCAATAAATCCGGATAACGCTTGCACCCTACGTGTTACCGCGGCTGCTGGCACGTAGGTCGC
+
CCCCCGGGGGGGGGGGGGFGGGGGGGGGGGGGGGGGGGGGGGGGGGGGGGGGGGGGGGGGGGGGGGGGGGGGGGGGGGGGGGGGGGGGFGGGGGGGGGGGGGGGGGGGGGGGGGGGGGFGGGGGGGGGGGGGGGGGGGGGGGGFGGGGGFGFGFDFGGGGGGFGGDGGGGEGEGFGGDGCFFGFFCFFFGEGFGG?FGGGGFGFC5>;;G>CB)2(94CGFGFB6@?349;?77>>ABEGG?(362>4@GG904(.986448@)9:D0,283(..)63:3(-431:)).3(31(())/)17
@M03364:396:000000000-C9LGT:1:1101:8222:7212 2:N:0:10
GGACTACTCGGGTTTCTAATCCTGTTCGCTCCCCACGCTTTCGCTCCTCAGCGTCAGTAACGGCCCAGAGACCTGCCTTCGCCATTGGTGTTCTTCCCGATATCTACACATTCCACCGTTACACCGGGAATTCCAGTCTCCCCTACCGCCCTCAAGCCCGCCCGTACCCGGCGCGGATCCCCCGTTAAGCGTTGGACTTTCCCCCCGGACGCGCCGAACCGCCTACGGGCCCTTTCCGCCCAATAAACCCGGATACCCCTTGCACCCTCCGTATTACCCCGGCTGCCGCACGGTATTTAGC
+
CCCCCGGGGGGGFEGGGGGGGGGGGGGGGGGGGGGGGGGGGGGGGGGGGGGGGGGGGGCFGGGGGGGGFGGGGFFGFGG<<FE7FCFACFG7FFFGGGCCFCEGGGG<<,EEFE=FCCE=8F8FF@FCFEGGGFCG=D9FGGEFCE,+60>1FDD:FGFGGG57FCCE9C*1*5645)=:*C/4CC:,1:***2@6*<CC7.+(97>>(1(2(0*,)(25->;:(2(),9>;<:)-),AED?(,745)8>DB,4?2).48((3)>F51,4(-(2(6:<,,-3;>0:(2((2((,(09*-*2
@M03364:396:000000000-C9LGT:1:1101:16623:7224 2:N:0:10
GGACTACCGGGGTTTCTAATCCTGTTCGATACCCGCACTTTCGAGCTTCAGCGTCAGTTGCGCTCCCGCGAGCTGCCTTCGCAATCGGGGTTCTTCGTCATATCTAAGCATTTCACCGCTACACGACAAATTCCGCCCGCGTTGCGCGCACTCAAGTGGACCAGTATGCGCTGCAAGTCAGACGTTGAGCGCCTACATTTCACAACACACTTACTCCACGGCCTACGCTCCCTTTCAACCCAATAAATCCGGATAACGCCCGGACCTTCCGTAGTACCGCGGCTGCTGGCACGGACTTAGC
+
CCCCCGGGGGGGGGGGGGGGGGGGGGGGGGGGGGGGGGGGGGGGGGGGGGGGGGGGGGGGGGGGGGGGGGFGGGGGGGGGGGGDEGGGGGGGGGGGGGGGGGGGGGGGGGGGGGGGGGGGGGGGGDGEGGGGGGCFG@DGGGGDGGGDGFGFGFCFFEGGGGFGGGGGGGGGEGFGGFGGG7DCFGCDF2?<DCEGFFGFFFGFFFFFFGFGF4<:F7CC9D;F12::,9(8(6?)64CF82:7)544@FDB((-6?:9>>>:1<>F<::623(8)6:499((4908??F0>B0-)51-:>
@M03364:396:000000000-C9LGT:1:1101:21332:7265 2:N:0:10
GGACTACAAGGGTTTCTAATCCTGTTCGCTACCCATGCTTTCGAGCCTCAGCGTCAGTTGCAGACCAGAGAGCCGCCTTCGCCACTGGTGTTCTTCCATATATCTACGCATTCCACCGCTACACATGGAGTTCCACTCTCCTCTTCTGCACTCAAGAAGGACAGTTTCCGATGCAGTTCCTCGGTTAAGCCGAGGGCTTTCACATTAGACTTATTTTTCCGCCTGCGCTCGCTGTACGCCCAATAAATCCGGACCACGCTTGCCACCTACGTATTCCCGCGGCGTCTGGCACGTCGTTAGC
+
CCCCCGGGGGGGGGGGGGFGGGGGGGGGGGGGGGGGGGGGGGGGGGGGGGGGGGGGGGGGGGGGGGGGGGGGGGGGGGGGGGGGGGGGCFFGGGGGGGGGE@FGGGGGGGGGGGGGGGGGGGGGFGGGGGGGGGGGGFDGGGGFGGGDGFG8AD?F9DFE8FFGFGGEGGGGEGFGGFGGCGD:EGFEFGGGGGGGGGFGGEDE9BCE6FCF6BEEGFGG=D@FF,5:>D@BF(6>EFGGGFFFFF<<FGG9?BB6FBF?FFG>*<C73:??<AB)6A441;99B91,8?(.14400),9>
@M03364:396:000000000-C9LGT:1:1101:10434:7270 2:N:0:10
GGACTACTGGGGTTTCTAATCCTGTTCGCTCCCCTAGCTTTCGCGCCTCAGCGTCAGTCGTGGCCCAGAAGGCCGCCTTCGCCACCGGTGTTCTTCCAAATATCTGCGCATTCCACCGCTACACTTGGAATTCCGCCTTCCCCTACCAGACTCAAGCCTGTCGGTATCGGGACCGGGCGGGGGTTGAGCCCCCGGATTTGAGTCCCGACCTAGCAGGCCGCCTACGCGCGCTTTACGCCCAATGAATCCGGATAACGCTCGCCCCCTACGTCTTCTCGCGGCCGCTGGCACGTAGTTCGCC
+
CCCCCGGGGGGGGGGGGGGGGGGGGGGGGGGGGGGGGGGGGGGGGGGGGGGGGGGGGGGGGGGGGGGGGGGGGGGGGGGGGGGGGGGGFGFGGGGGGGGGGGGGGGGGGGGGGGGGGGGGGGGGGGGGGGGGGGGGGGGGGGGFGGD8>DGFFBFFGGFGGGFGGCFFEGGCEGBGGFGEEGGGDE,4FC@CGGG5DCE?C:C<GFE?0>BC>@<<G>DGFGF0::6BBGB(4:<9:BGG5138846AFG)46<<><2(84(21CG)-8:?((4-)6/4,47((37(-,(.,..4)90(/*
@M03364:396:000000000-C9LGT:1:1101:4070:7270 2:N:0:10
GGACTACTAGGGTTTCTAATCCTGTTCGCTCCCCCAGCTTTCGCGCCTCAGCGTCAGTAACGGCCCAGCGACCTGCCTTCGCCATTGGTGTTCTTCCCGATATCTACACATTCCACCGTTACACCGGGAATTCCAGTCTCCCCTACCGCACTCAAGCCCGCCCGTACCCGGCGCGGCTCCACCGTTCAGCGCTGGCCTTTCACACCGGACCCCACTCACCGCCTACGCGCCCTTTACGCCCACTAACTCCGGCTAACGCTTGCACCCTACGTATTACCGCCGCTGCTGTCCCGTATTTCGC
+
CCCCCGGGCFDDFGFGGFFFGGGFFGFEGGGGGGG@FGGDFG@F:FGGGGGGGGGGGGG,FFEEGGDG8FECGCFGGGGGGGGG:,<BEDFFGGFFGCBBCEEGGGG,EEFGBFGGGD=D+FGGE+>C4@FFGGC<@F?FGDEF8DG=C5FFG56;CCF+8F5*F*9BF5>C@G=G*:CE69FEFE8/8E=)1*85CFGGG)A4DE)2(9(1()24*.AG:DF01;1)(779,8?)64EGG?(4/8(6@FD1(,(,<19334:2CGG<,:0(4<:<>F:619;>99)).))5-(-0)9)*9
@M03364:396:000000000-C9LGT:1:1101:16442:7272 2:N:0:10
GGACTACTAGGGTTTCTAATCCTGTTTGCTCCCCACGCTTTCGCGCCTCACCGTCAGTTGTCGTCCAGCAATCCGCCTTCGCCACTGGTGTTCCTCCTAATATCTACGCATTTCACCGCTACACTAGGAATTCCCTTCTCCTCTCCTGCACTCTAGACTTCCAGTTTGAAATGCAGCCCTCAGGTTAAGCCCGAGTATTTCACATCTCACTTAAAAATCCGCCTACGCTCCCTTTACGCCCAGTAAATCCGGACAACGCTCGCCCCCTACGTATTACCGCGGCTGCTGGCACGTATTTAGC
+
CCCCCGGGGGGFFGGGGGGGFEGGGFGGGGGGGGGGGGGGGGGGCGGGGGDFBFGGGCFGGGGGGGGGGGDFGGGGGGGFGGGGGGGGFGGGGGGGGGGGGGFGDGGGGGGGGGGGGGGGGGGGGGGGCFGGFF8BDFGGGGGFGGG8EFFEGFGF3DA:EFBDGGGGGCGGFGDGG*A=FGGGGGGDF3DCD6C:7;EEEEGFGF+A*=EF*+,3;@@FAGFDFF@FFD=BDEE98(=CFDFF6?7?FFC>?@02F9>03-21*299?F<84>?)-<:9>1(--3)32<??38(*0*):C
@M03364:396:000000000-C9LGT:1:1101:6357:7284 2:N:0:10
GGACTACAAGGGTTTCTAATCCTGTTCGCTACCCATGCTTTCGAGCCTCAGCGTCAGTTGCAGACCAGAGAGCCGCCTTCGCCACTGGTGTTCTTCCATATATCTACGCATTCCACCGCTACACATGGAGTTCCACTCTCCTCTTCTGCACTCAAGAATGACAGTTTCCGATGCAGTTCCACGGTTGAGCCGTGGGCTTTCACATCAGACTTATCATTCCGCCTGCGCTCGCTTTACGCCCAATAAATCCGGACCACGCTTGCCACCTACGTATTACCGCGGCTGCTGGCACGTATTTCGC
+
CCCCCGGGGGGGFGGGGGGGGGGGGGGGGGGGGGGGGGGGGGGGGGGGGGGGGGGGGGGGGGGEFGGGGGGGGGGGGGGGGGGGGGGGFFFEGGFGGGGGGADFGGGGGGGGGGGGGGGGGGGGDDFG8FGGGGGGGGGGGGGFGCAFFFGFGDFFA8EEFGFGGGGGGGDEBEBGGFGG:DC:FGFEFGGGC>EGGFGGG5CEFFFC8FEC=BEAGFGGFGFF@C=?5CBF@<DEC0CGGF@@4=>CFG:60224FBF?6<GF7@C78?48).84<A(7232;;?24::(<:1(*9/)29
@M03364:396:000000000-C9LGT:1:1101:17578:7292 2:N:0:10
GGACTACAGGGGTATCTAATCCTGTTTGCTCCCCACGCTTTCGAGCCTCAGCGTCAGTTACAGTCCAGAGAAGCGCCTTCGCCACTGGTATTCTTCCTAATCTCTACGCATTTCACCGCTACACTAGGAATTCCCTTCTCCTCTCCTGCACTCTAGACTTCCAGTTTGAAATGCAGCACCCAGGTTAAGCCCGAGTATTTCACATCTCACTTAACAATCCGCCTACGCTCCCTTTACGCCCAATCAATCCGGACCACGCTTGCACCCTACGTATTACCGCGGCTGCTGGCCCGTCGTTTGC
+
CCCCCGGGGGGGGGGGGGGGGGGGGGGGGFGGGGGGGGGGGGG8EFGGGGGGGGGGGFGGGGGGGGGGFGFGGGGGGGGGGGGGGGGGFGFGGEGFGGGGGFDFGFGGGGGGGGFGGGGDGGGGFCFGFFGGGGGGG,AGGGD9DFGGGFF8E5DF,7EDGGFGGGGGGGGGF9*?EDF816=DFG>>D=FFD+C+;DDFE*@7?@+:;FEGCF<;:*DEAGDF9>)*)38=5=EEF@EGG>5(.675AGG@0,(6.6>@D<C/0?9::?:2)-4))3((,(-(-3,24((-942)87(90
@M03364:396:000000000-C9LGT:1:1101:27237:7300 2:N:0:10
GGACTACCGGGGTTTCTAATCCCATTTGCTCCCCTAGCTTTCGTCTCTCAGTGTCAGTGTCGGCCCAGCAGAGTGCTTTCGCCGTTGGTGTTCTTTCCGATCTCAATGCATTTCACCGCTCCACCGGAAATTCCCTCTGCCCCTACCGTACTCCAGCTTGGTAGTTTCCACCGCCTGTCCAGGGTTGAGCCCTGGGATTTGACGGCGAACTTAAAAAGCCACCTACAGACGCTTTACGCCCAATCATTCCGGATCACGCTTGCATCCTCTGTCTTCCCGCGGCTGCTGGCACAGACGTAGC
+
CCCCCGGGGGGGGGGGGGFGGFGFFFGFGGGGGGGGGGGGGGGGGFGGGGGGGGGGGGGGGGGGGGGGFCFFGGFGAFGGGGGGFFGGGGGGGDGFFFGGGGGGC9CFGGGGGGFGGGGG8FGGGDGCCFFGGGGGGFGGGGGFGGGGFDGDFDFFFGGEGGBDFFFGFGGGFCBDGFFGFGGGG6B8C@DFDGGG?FFEGEFFGFF9@GDG)1+1;?GF1C;1/54=.>69<@?3<?EEE?6())-.9FDF(2(473(,38C<*39,8)56AAB));3319;>;(,5:B3<(3()))-1*
@M03364:396:000000000-C9LGT:1:1101:16145:7329 2:N:0:10
GGACTACTAGGGTATCTAATCCTGTTCGCTACCCATGCTTTCGAGCCTCAGCGTCAGTTGCAGACCAGAGAGCCGCCTTCGCCACTGGTGTTCTTCCATATATCTACGCATTCCACCGCTACACATGGAGTTCCACTCTCCTCTTCTGCACTCAAGCAGGACAGTTTCCGAAGCAGTTCCCCGGTTAAGCCGGGGGCTTTCACTTCAGACTTATCTTTCCGCCTGCGCTCGCTTTACGCCCAATAAATCCGGACACCGCTTGCCACCTACGTATTACCGCGGCTGCTGGCACGTAGTTAGC
+
CCCCCGGGGGGGGGGGGGGGGGGGGGGGGGGGGGGGGGGGGGGGGGGGGGGGGGGGGGGGGGGFGGGGGGGGGGGGGGGGGGGGGGGGEFFGGGGGGGGGGGGGGGGGGGGGGFFGGGGGGGGGGGGGFFGGGGGGGGGGGFGFGGGGGFGEG<D@,6DE=BFFFGGGGGGGFGFGGFGGGGGCGG<AFGGDDGGGGGGGGEFEGFFFFGF?6+>?CEGG?GFF@CBEBC:BFFFFFFEEG:(408):FGGF?BF077>B:0A?7CF((53:<<B)6F4299;1>??:B?B7:?0.78-2:
@M03364:396:000000000-C9LGT:1:1101:17377:7350 2:N:0:10
GGACTACTGGGGTTTCTAATCCTGTTCGCTCCCCACGCTTTCGCTCCTCAGCGTCAGTAACGGCCCAGAGACCTGCCTTCGCCATTGGTGTTCTTCCCGATATCTACACATTCCACCGTTACACCGGGAATTCCAGTCTCCCCTACCGCACTCCAGCCCGCCCGTACCCGACGCGGATCCCCCGTTAAGCGATGGACTTTCACACCGGACGCGACGAACCGCCTACGAGCCCTTTACGCCCCATAATTCCGGCAAACGCTCGCACCCTCCGTATTACCGCGGCTGCTGGCCCGTCGTTCGC
+
CCCCCGGGGGGGFGGGGGGGGGGGGGGGGGGGGGGGGGGGGGGGGGGGGGGGGGGGGGGGGGGGGGGG<FAFGCGGGGGGGGGG7EFGFFGGGFEFFGGGG@CGGGGAFGGGGGGGGGECEEDEEEG@=CGGGGF93C=FG+@D?FGGG5F=D<+@>EGECF>DG@5BA9CEDGAG56C?,4:CEC=;C?*/;:50;FEEGFGCFEB04C(72.C>30CGBDB((2,0(142.8?ABFGGG081))6<BF6;((,(83;<?;E,CED:((44((.6:E8>169((4,)((((,(-0.),1)
@M03364:396:000000000-C9LGT:1:1101:22498:7365 2:N:0:10
GGACTACAAGGGTTTCTAATCCTGTTTGCTACCCACGCTTTCGAACCTCAGTGTCAATATGATGCCAGAAGGCTGCCTTCGCCATCGGTATTCCTCCAGATCTCTACGCATTTCACCGCTACACCTGGAATTCTACCTTCCTCTCACCTATTCTAGCCTAACAGTATCAGATGCAGTTCCCAGGTTAAGCCCGGGGATTTCACATCTGACTTGTCAAGCCACCTACGCTCGCTTTACGCCCAGTAATTCCGATTAACGCTTGCACCCTCTGTATTACCGCGGCTGATGGCACAGCGTAAGC
+
CCCCCGGGGGGGGGGGGGGGGGGGGGGGGGGGGGGGGGGGGGGGGGGGGGGGGGGGGGGGGGGGGGGGFGGGGGGGGGGGGGGGGGGGGGGGGGGGGGGGGGFFGGGGGGGEFGGGGGGGGGGGGGGGGGGGGGGGGAFGGFGFGGGGFDGFGCFFGGGGGGFGG9;FF8@DFGFGGFFGGCDGGGCDFF8DDGGGGEGGGFGEGFFEEGEG*33*;CGGFGFF@DADADAAFFFCFFGCG@FE88CCFGC(61,6CD9DFFG3DGGDF@;9)9?AA@BF>>B0(()-58(5(2(07)(1*
@M03364:396:000000000-C9LGT:1:1101:24572:7365 2:N:0:10
GGACTACACGGGTATCTAATCCTGTTCGCACCACACGCTTTCGCACCTCAGCGTCCGGCACGGCCCTGAGACCTGCCTTAGCCATTGGTGTTCTTCCAGATATCTACACATTCCACCGTTACACCGGGAATTCCAGTAACCCCTAACGAACTCCAGACTGCCCGTTCCCGGCGCGGTTCAACAGTGAAGCAATGAAATGTCACACTGCGCGCGTCGCAACGCCTCCAAGGTCATTGCGCCCAAGCACCCCGGATGCAGCGTGCGCACAACGTGGTACCCCGGCTGCTGGCACACAATTAGC
+
6-A<BAF6,8+@6@E9CEGGD,CDF6C,+,@:-CF7++8,DFEF@C7:;=6EFF:++++8+6@76+,C9CF<FGGGF@?,CAEEGGFCC<FEFDFGAA,CEFF9,95?<,EG,B;F,>86@+,9@4+4@FB,7,7CF,+83++5=8,++*+),)6*86,6=,*=3,1D3ACC*C-94**<CE*,2,,*4,12:C,4+4,118,9F)24(/2C,.*.)4**-)-((*.))1)))))).8***,-()((.09>>9?(./.),,-*()*1(((-4(32))3)((-(79()4(1(5(((.**)*0
@M03364:396:000000000-C9LGT:1:1101:18965:7391 2:N:0:10
GGACTACTAGGGTTTCTAATCCTGTTTGCTCCCCACGCTTTCGAGCCTCAGCGTCAGTTACAGTCCAGAGAAGCGCCTTCGCCACTGGTGTTCTTCCTAATCTCTACGCATTTCACCGCTACACTAGGAATTCCCTTCTCCTCTCCTGCACTCTAGACTTCCAGTTTGAAATGCAGCACTCAGGTTAAGCCCGAGTATTTCACATCTCACTTAACAATCCGCCTACGCTCCCTTTACGCCCAGTAAATCCGGACCACGTTCGCCCCCTACGTATTACCGCGGCTGCTGGCACGTAGTTAGC
+
CCCCCGGGGGGGGGGGGGGGGGGGGGGGGGGGGGGGGGGGGGGFGGGGGGGGGGGGGFGGGGGGGGGGGGGGGGGGGGGGGGGGGGGGGGGGGGGGGGGGGGGGGGGGGGGGGGGGGGGGGGGGGGGGGGGGGGGGGGGGGGGFGGGDFFGEFDDFAEGFGGFGGGGFFDFGFGFGGFGGGGGEGG,:FFDFGDGFGGGGGFGFDF?CEGEFFF,;CEGGFGFF2?@BFGBBFEEEEFGGG=@6149CFGG>;1(:FF=5,:B3*3C7(4:42<86<<429>9(9<20(::?F:(08*6CC
@M03364:396:000000000-C9LGT:1:1101:22854:7421 2:N:0:10
GGACTACTGGGGTTTCTAATCCTGTTCGCTCCCCACGCTTTCGCTCCTCAGCGTCAGTAACGGCCCAGAGACCTGCCTTCGCCATTGGTGTTCTTCCCGATATCTACACATTCCACCGTTACACCGGGAATTCCAGTCTCCCCTACCGCACTCAAGCCCGCCCGTACCCGGCGCGGATCCGCCGTTAAGCGCTGGACTTTCACACCGGACGCGACGAACCGCCTACGAGCCCTTTCCGCCCACTAACTCCGGATCACGCTTGCACCCTACGTCTTACCGCGGCGTCTTGCACGTTGTTAGC
+
CCCCCGGGGGGGFGGGGGFGGGGGGGGGGGGGGGGGGGGGGGGGGGGGGGGGGGGGCGGAFGGGGGGGGGGGGGGGGGGGGGGGGGGGFGGGGGGGGGGGGGGGGGGFGGGGGGGGGGEGGGGGGCGGGGGGGGG9DDGGGGGFCGFEE*FBGD8DGGCEGEDGGCEGGGEGFG(94:EGFGGGGE*(;2/)9>C*;CCFFAGFGFB;0C0>6EE4)7EGFGFFFGB>BGBB,(4)4:GEG?:49:(6=F<9:1(.??BF41;)CFD?:?:3,24)6<6;(4>((-((64,222()5))2:
@M03364:396:000000000-C9LGT:1:1101:18289:7430 2:N:0:10
GGACTACTGGGGTTTCTAATCCTGTTCGCTCCCCACGCTTTCGCTCCTCAGCGTCAGTAACGGCCCAGAGACCTGCCTTCGCCATTGGTGTTCTTCCCGATATCTACACATTCCACCGTTACACCGGGAATTCCAGTCTCCCCTACCGCACTCACGCCCGCCCGTACCCGGCGCGGATCCACCGTTAAGCGATGGTCTTTCACACCGGCCGCGACGAACCGCCTACCAGCCCTTTACGCCCACTAAATCCGGTTACCCCGTCCCCCCTACGAATTACCGCGGCCGCCTGCCAGTCGGTGCC
+
CCCCCGGFGGGGGGGGGGGGGGGGGGGGGGGGGGGGGGGGGFGCEGGGGGGGGGGGGGFGGGGGGGGG8AFGGGGGGGGGGGGGGFGGFGGGGGFGFCE@GGEGDFGFGGFGGGGGGGFD=F;FGGFGGGGGGGGAE96FGGGFFFG?EFGF@)+5@D+CGGA>FEGGGGGGFG9<*:CE?@F<B=C8AE595*:+2BCCF)?6>5>(-)(*-)8399EC9D>FBA(/4>:-.(84>BGGGF(,)())9C30((,4*(-(,(2(>CD>144(,444)2((,-7(-((,-(4)),).).()2
@M03364:396:000000000-C9LGT:1:1101:10784:7466 2:N:0:10
GGACTACTCGGGTTTCTAATCCCATTTGCTCCCCTAGCTTTCGTCTCTCAGTGTCAGTGTCGGCCCAGCAGAGTGCTTTCGCCGTTGGTGTTCTTTCCGATCTCAATGCATTTCACCGCTCCACCGGAAATTCCCTCTGCCCCTACCGTACTCCAGCTTGGTAGTTTCCACCGCCTGTCCAGGGTTGAGCCCTGGGATTTGACGGCGGACTTGACAAGCCACCTACAGACGCTTTACGCCCAATCATTCCGGCTAACGCTTGCATCCTCTGTCTTACCGCGGCTGCTGGCACAGAGTTCGC
+
CCCCCFGGFGGGGGGGGGGGG,EAFFGGGGGGGGFGGGGFGGGGDGGGGFEFFFFGGGGGGGGGGGDFGGGFGFFGFBFGGEFC@@FFBFGGGFDFEGGFCFGF@EGFGGGFGGGFFEGGGGGFGGG:CEEEGGGEDE?EFFGFGGGGFDGBFFGFFGGFEADFGGGGCCGGFG>8FFGGGGGECGG<AFEFFFFFGGGGGCE>DE4@9DB+3*+1:5CC(*883?@;);7>(3?C<3;EGB?(04<<4CCB26?B6,28,-;2:CF<AA46::A29@6;0(1196047:??<(.096.7)
@M03364:396:000000000-C9LGT:1:1101:16200:7510 2:N:0:10
GGACTACTAGGGTATCTAATCCTGTTTGCTCCCCACGCTTTCGCTCCTCAGCGTCAGTAACGGCCCAGAGACCTGCCTTCGCCATTGGTGTTCTTCCCGATATCTACACATTCCACCGTTACACCGGGAATTCCAGTCTCCCCTACCGCACTCAAGCCCGCCCGTACCCGGCGCGGATCCACCGTTAAGCGATGGACTTTCACACCGGACGCGCCGAACCGCCTACGAGCCCTTTACGCCCAATAAATCCGGATAACGCTTCCACCCTACGTATTCCCGCGGCTGCTGGCACGTCGTTAGC
+
CCCCCGGGGGGGGGGGGGGGGGGGGGGGGGGGGGGGGGGGGGGGGGGGGGGGGGGGGGGGGGGGGGGGDGEGGGGGGGGGGGGGGGGGFGGGGGGGGGGGGGGGGGGGGGGGGGDGGGGGEGGGGGGGFGGGGGGGGGGGGGGFGGGGG5FAGF?DGGGGGGFGFEGCFGDEFFAG*0CFCFGGGG:7ACC*1*CCFGGGGEGCGFF>9G;C6):492EGFGFFFG(8391?03>AA?EGG:0,05))@CD>FF09617(((3-:@D:(((.)-4)-@44(4090:?)2:?FB:()8)(1:
@M03364:396:000000000-C9LGT:1:1101:23143:7513 2:N:0:10
GGACTACTGGGGTTTCTAATCCTGTTCGCTCCCCACGCTTTCGCTCCTCAGCGTCAGTAACGGCCCAGAGACCTGCCTTCGCCATTGGTGTTCTTCCCGATATCTACACATTCCACCGTTACACCGGGAATTCCAGTCTCCCCTACCGCACTCAAGCCCGCCCGTACCCGGCGCGGATCCACCGTTAAGCGATGGACTTTCACACCGGACGCGACGAACCGCCTACGAGCCCTTTACGCCCAATCAATCCGGATAACGCTTGCACCCTACGTATTCCCGCGGCTCATGTCACGTATTCAGC
+
CCCCCGGGGGGGFGGGGGFCGFGFGGGGGGGGGGGEGGGGGGGGGGGGGGFFGGGEFFGFGGFEGGGFGGDCGGGGGGGFGGDEEFGGGGGGGGGGGGGGGGGGGGGGGGGGG9EGGGFDGGGGGGGGGEGFGGG<DADGGFGB+DG6CBF=F)=DFGGEGGFGFCEGFGGGBF@<=BEGGGGEG=C2F:?39EGGGGGGGEGFGBEF093E()24C>GGFGFFFFF:?G2280:2<:CG>((4)456BGDB(,,)/-4<08C2CF:6(2,4):449<399;99()).)64>3(.*0*):C
@M03364:396:000000000-C9LGT:1:1101:4072:7556 2:N:0:10
GGACTACAGGGGTTTCTAATCCTGTTCGATACCCGCACTTTCGAGCATGAGCGTCAGTTGCGCTCCCGTCAGCTGCCTTCGCAATCGGCGTTCTTCGCCATATCTAAGCATTTCACCGCTACACGGCAAATTCCGCCAACGTTGTGCGTACTCTAGTCAGCCAGTTCGCGCTGCAATTCAGACGTTGGGCGCCTACATTTCACAACACGCTTACCAGACGGCCTGCTCTCCCTTTAAACCCAATCAATCCGGATCACGCCCGGACCTTCCGTATTCCCGCGGCTGCTGGCACGGCCTTCGC
+
CCCCCGGFFFGGGGGGGGCGGGGEGGGGGFFGGGGGDGGGGGG@EGGFEEFGGGGGFGGFGEGGGGGGGGEGGGGGGGGGFGCBGGGF+@FGGGGGGGGGGGGGGDDCFGGGGGFGGGGGGGGGG8C@B<FFEGGGG:8FFFFFD+EEGFGFFE?BGFC7FGFGGGGGG>EGEGF*@?FC2>;5CGCD4C5:?E5C<FGGF)?<>EF26D@GD)>4C<GC<GFFFF(=AGFFFFF<49GGGF0:),)6@4)(-2-,???BF6*(9CD4:<1:(4:2>F21(79>2::??B3>?;(07?<**
@M03364:396:000000000-C9LGT:1:1101:12814:7558 2:N:0:10
GGACTACTGGGGTTTCTAATCCTGTTTGCTACCCACGCTTTCGAACCTCAGTGTCAGTATGATGCCAGAAGGCTGCCTTCGCCATCGGTATTCCTCCAGATCTCTACGCATTTCACCGCTACACCTGGAATTCTACCTTCCTCTCACCTACTCTAGCCTAACAGTATCAGATGCCGTTCCCAGGTTAAGCCCGGGGCTTTCACATCTGACTTATCAAGCCACCTACGCTCGCTTTACGCCCAGTAATTCCGATTAACGCTTGCACCCTCTGTATTACCGCGGCTGCTTGCACAGCGTTAGC
+
CCCCCGGGGGGGGGGGGGEGGGGGGGGGGGGGGGGGGGGGGGGGGGGGGGGGGGGGGGGGGFGGGGGGGGFGGGGGGGGGGGGGGGGGGGFGGGGGGGGG9FGGGGGGGGGGGGGGGGGGCFGGGFGGGFGGGGGGGFGGGGGFGCGDFFGBGFGFGGGGGGFGGFGGGGFGFGFGGEGGGGFCEF,:DFDDDGGGGGGGGFGEGFFF<FFGEFGEGFGGFGFFFFAFAGB>=>DEFFGGGF?4+<<EFG<8;0;);;BD70C3FGGB?FB4))6<:23-(49BF:4)5?).),(.05(<7
@M03364:396:000000000-C9LGT:1:1101:28390:7558 2:N:0:10
GGACTACCCGGGTTTCTACTCCTGTTTGCTCCCCACGCTTTCGAGCCTCAGCGTCAGTTACAGTCCAGTAAGCCGCCTTCGCCACTGGTGTTCCTCCTAATATCTACGCATTTCACCGCTACACTAGGAATTCCACTTACCTCTCCTGCACTATAGCCTGACAGTTTCCAATGCAGTCCCAGGGTTGAGCCCTGGGCTTTCCCATCAGACTTGACAAGCCGCCTACGCTCCCTTTGCCCCCAGTCAATCCGGAACACGCTTGCCCCCTCAGTCTTACCGCGGCCGCAGGCACGGCTCTTGC
+
CCCCCGGGGGGG@FGGGG,5EFGFGGGGGFGGGGGGGGGGGGGGGGGGGGGFGGGGFFGGGGGGGGGGGGFFGGGGGGG9DEGDGGGG,EFGGGGGGGGEGGGGAEGGGCGGGGGGGGGDGDCFG8FFFFFEGGGGGGGGG?@D?FF,4*AD,;DFFFGGFGBDFGFFFFGFFGECED?F8=D+DF+);,@CCFDGGGGGG5DCGAF@*4:EC*2:85CC7C7@(,/855>=BB@*4)8FC9(;*.//;D3.(((/5(,,3(*40;59((.).)-).<1(,-((-,((-((44((.)))22
@M03364:396:000000000-C9LGT:1:1101:6772:7561 2:N:0:10
GGACTACTCGGGTTTCTAATCCTGTTTGCTCCCCACGCTTTCGAGCCTCAGCGTCAGTTACAGTCCAGAGAAGCGCCTTCGCCACCGGTGTTCTTCCTAATCTCTACGCATTTCACCGCTACACTAGGAATTCCCTTCTCCTCTCCTGCACTCTAGATATCCAGTTTGGAATGCAGCACCCAGGTTAAGCCCGGGTATTTCACATCCCACTTAAATATCCACCTACGCTCCCTTTACGCCCAATAAATCCGGACAACGCTTGCCACCTACGTATTACCGCGGCTGCTGGCCCGTCTTTCGC
+
CCCCCGGGGGGGDGGGGGGGGGGGGGGGGGGGGGGGGGGGGGGGGGGGGGGGGGGGGGGGGGGGGGGGFGGGGGGGGGGGGGGGGGGGCFGGGGGGGGFGGGGGGGGGGGGGGGGGGGGGGGGGGCGGGGGGGGGFFFDGGGGFGGGGGFGFGFFFEFCGGGFGGGGGGGGGFGEGGBGGGGGFGFCEFFFGGGGGGGGGGFGFGFFFFGFG=8,;CCGGFGFFECD>@GFFFBEEEDGGGF;@FA7<FFD91;6=F9@?FFGF7@<:28::)6:)4<196;9>9B:?FF(202())*.9C
@M03364:396:000000000-C9LGT:1:1101:3431:7565 2:N:0:10
GGACTACACGGGTTTCTAATCCTGTTTGCTCCCCACGCTTTCGAGCCTCAACGTCAGTTGCCGTCCAGAAAGCCGCCTTCGCCACCGGTGTTCCTCCTGATATCTACGCATTTCACCGCTACACCAGGAATTCCGCTTACCCCTCCGGTACTCTAGCCATGCGGTTTCCAAAGCAATCCGGGAGTTGAGCCCCCGCCTTTCACTTCCGCCTTGCACCGCCGTCTACGCTCCCTTTACACCCAGTAAATCCGGATAACGCTTGCCCCCTACGTATTACCGCGGCTGCTGGCACGTAGTTAGC
+
CCCCCGG<CFCFGGGGGGGGGGGFGGDEFGGGGGFGGGGGGGGFFEGGGG,EFGGGGGFDF@+B:CEGGGGDGGGGGGGCGGGGGFCFFFGGGFGGGGGGGGGGGGGFFEFGFGGGGCEGGGGGGGGGGGGGGGDFEEDGFDEF6C6++*89,*6<@=DDCC*0F+@FFA;@A,)04@D7>8**>EA<FFEDG*?C4CGGGCDEFA*/(1:=3FF<2.CG9)-8:0:38<>6062)6<EGG<4:@A9<4C331-()9((,43;26C<4(.32,:?2)0-((41((())5:(4??(5)*)22
@M03364:396:000000000-C9LGT:1:1101:2995:7585 2:N:0:10
GGACTACAGGGGTATCTAATCCTGTTCGCTACCCATGCTTTCGAGCCTCAGCGTCAGTTGCAGACCAGAGAGCCGCCTTCGCCACTGGTGTTCTTCCATATATCTACGCATTCCACCGCTACACATGGAGTTCCACTCTCCTCTTCTGCACTCGAGAAGGACAGTTTCCGAGGCAGTTCCCCGGTTGAGCCGGGGGCTTTCACTTCAGACTTCTCTTTCCGCCTGCGCTCGCTTTACGCCCAATAAATCCGAACCACGCTTGCCCCCTACGTATTACCGCGGCTGCTGGCACGTAGTTAGC
+
CCCCCGGG@FGGFEGGGGGGGEGGGGFFGFFGFGGGGGGGGGG@CFGGGGGGGEGGGGGFG@FGGGGGCFGGGGGGGGGGGGGGGGGGEG=FGDFGG9EGGGGGGGGGGGGG;FFGGEEGGGGGFGGGDFFGGGGGGGFFGGGDFGGDCDADF)=A3@DD?FFGGFGGC66+<@=61BEG,,=FEG*:ACC*3=EG<CGGGCC5:A+99CEG)1+9+)>EDGD@6C;33DBFF14A<?GGG?(4FA9<F4C(4(,4:<BF((25*;C6(4445:?4<<4(-7209B???F04:.4<7*):0
@M03364:396:000000000-C9LGT:1:1101:25836:7604 2:N:0:10
GGACTACAGGGGTTTCTAATCCTGTTCGCTCCCCACGCTTTCGCTCCTCAGCGTCAGTAACGGCCCAGAGACCTGCCTTCGCCATTGGTGTTCTTCCCGATATCTACACATTCCACCGTTACACCGGGAATTCCAGTCTCCCCTACCGCACTCAAGCCCGCCCGTACCCGGCGCGGATCCACCGTTAAGCGATGGACTTTCACACCGGACGCGCCGCACCGCCTACGCGCCCTTTACGCCCAATAAAACCGGCTACGGCTTGCCCCCTACGTATTACCGCGGCTGCTGGCCGGTGGCTAGC
+
CCCCCGGFGGGG@FGGGGGGGGGGGGGGGGGGGGGGGGGGGGGGGGGGGGGGGGGGGGGGGGGDGGGGFGGGGGGGGGGGGGGGGFGGGGGGGGGGGGECFCGGGGGD,EGGGGGGGGFDGGFGGGGGGGGGGGG,=>DFGGGFC8D869FBGDGF9FGGGG5?FEEEGGDGEE=C?BEGGG5C;E*6AC8*;>E=DFCFGEC)2=@>;G>D;)1()-:C7CF11A?),)-49(8)68EGG??:)8).0CC0(((()(,-(,A4CGD9((3,).49:C:;99>;1().8<:(,-())08FD
@M03364:396:000000000-C9LGT:1:1101:5500:7616 2:N:0:10
GGACTACAAGGGTATCTAATCCTGTTCGCTCCCCACGCTTTCGCTCCTCAGCGTCAGTAACGGCCCAGAGACCTGCCTTCGCCATTGGTGTTCTTCCCGATATCTACACATTCCACCGTTACACCGGGAATTCCAGCCTCCCCTGCCGCACTCAAGCCCGCCCGTACCCGGCGCAGACCCACCTTTAAGCGATGGGCTTTCACTCCGGACGCGACGAACCGCCTACGCGCCCTTTACGCCCAATGATTCCGGACAACGCTTGTCCCCTACCTGTTACCGCGGCGGCTGGCACGTCGTTCGC
+
CB<CCFGG9CC7@FFFGGGD<@FCFGD@CGAC@CBC@FFGGGGEGGFGGFGDEFEF:6CFFEGGG@BFAFE@<F<D65BCE=,6F,<=FFGGFF;F94FFG@CF,CC,<>=FFDDGGGGDC=;?ECFCE:FGGGG98DFAB+BF?8=@E5C@FDFFEEFE6:00@3**5:3C*>>4*/=:,AD767,*;3?5;5/>**2=F5C)+..6;G07(.8()(::(771(04.(927B?))665:C(18/.46***-(43(0,(-86*):9111(()).<)6+1((-(((-320:()(.()0)(1/
@M03364:396:000000000-C9LGT:1:1101:7227:7628 2:N:0:10
GGACTACAGGGGTATCTAATCCTGTTCGCTCCCCACGCTTTCGCTCCTCAGCGTCAGTAACGGCCCAGAGACCTGCCTTCGCCATTGGTGTTCTTCCCGATATCTACACATTCCACCGTTACACCGGGAATTCCAGTCTCCCCTACCGCACTCAAGCCCGCCCGTACCCGGCGCGGATCCACCGTTAAGCGATGGACTTTCACACCGGACGCGACGAACCGCCTACGAGCCCTTTACGCCCAATAAATCCGGATAACGCTTGCACCCTACGTATTACCGCCGCTTCTGGCACGTAGTTAGC
+
CCCCCGGGGGGGGGGGGGGGGGGGGGGGGGGGGGGGGGGGGGGGGGGGGGGGGGGGGGGGGGGGGGGGGGFGGGGGGGGGGGGDGGGGFFGGGGGGGGGGGGGGGGGGGGGGGAEGGGGGGGGGGGGGGGGGGGGGGGGGGFGFGGGGGEGFGFGFGGGGGGBGCGGGGGGGFGFGDBGGFGG7=E::FGGD8EEE<CFGGFGFGD517DBGB5E>39GGFGFBFE274C9:(1:<BBGGGB?(/):5@GGF<<0<FB>(1,;4CCG:?FF:2)55-<13(14((,)6323??41)0/)2*
@M03364:396:000000000-C9LGT:1:1101:11554:7659 2:N:0:10
GGACTACTGGGGTTTCTAATCCTGTTCGCTCCCCACGCTTTCGCTCCTCAGCGTCAGTAACGGCCCAGAGACCTGCCTTCGCCATTGGTGTTCTTCCCGATATCTACACATTCCACCGTTACACCGGGAATTCCAGTCTCCCCTACCGCACTCAAGCCCGCCCGTACCCGGCGCGGATCCACCGTTAAGCGATGGACTTTCACACCGGACGCGACGAACCGCCTACGAGCCCTTTACGCCCAATAAATCCGGATAACGCTTGCACCCTACGTATTACCGCGGCTGCTGGCACGTCGTTCGC
+
CCCCCGGGGGGGGGGGGGFGGGGGFFFGGGGGGGGDGGGGGGGGGGGGGGGGGGGGGGGGGGGGGGGGGGGGGGGGGGGGGGGGGGGGFGGGGGGGGGGGGGGGGGGGGGGGGGGGGGGDGGGGGGGGGGGGGGGGGGGGGGEFGGGGGFGBAD6FGGFEEGFGGGGGGGGGFGFG52CG6F*<EG:2:83*;CE6CFCFFCG3CDB;BGFE6587G0EGFGFF::8)4C7?7:?<<BGCGF6(/-46*9D616(6??F?6?C3CFG?021.)67<:<<>090((3).4:(,13-8004<5
@M03364:396:000000000-C9LGT:1:1101:4773:7664 2:N:0:10
GGACTACTCGGGTATCTAATCCTGTTCGCTCCCCACGCTTTCGCTCCTCAGCGTCAGTAACGGCCCAGAGACCTGCCTTCGCCATTGGTGTTCTTCCCGATATCTACACATTCCACCGTTACACCGGGAATTCCAGTCTCCCCTACCGCACTCAAGCCCGCCCGTACCCGGCGCGGATCCACCGTTAAGCGATGGACTTTCACACCGGACGCGACGAACCGCCTACGAGCCCTTTACGCCCAATAATTCCGGATTACGCTCGCCCCCTCCGTATTACCGCGGCGTCTGGACCGGAGGTAGC
+
CCCCCGGGGGGGGGGGGGFGGGGGGGGGGGGGGGGGGGGGGGGEFGGGFGGGGGGGCFGGGGGGGGGGGGDFFGGGGGGGGGGGGGGGGGGGGGGFGGGGGGGGFGGFGGGGFGGFGGFGGGGGGGGGEGGGGGGFFGGFGFGFGGGG>@FBGFGFGG6CEGFGGEEGGGGG9>AG?;EGCFGCGGGFF<8*;CC*;CG:E?ECCEFFFGFG(7/,/4CEBGF6(;<)(9(80?))63EGG0(30.6>FGD01(()*(,((-2(1?DB((((,289:@36(4;0-(((4.(((,,)0))20
@M03364:396:000000000-C9LGT:1:1101:27032:7692 2:N:0:10
GGACTACTGGGGTTTCTAATCCTGTTCGCTCCCTACGCTTTCGCTCCTCAGCGTCAGTAACGGCCCAGAGACCTGCCTTCGCCATTGGTGTTCTTCCCGATATCTACGCATTCCACCGTTACACCGGGAATTCCAGTCTCCCCTACCGCACTCAAGCCCGCCCGTACCCGGCGCGGATCCGCCGTTAAGCCATGGACTTTCACACCGGACGCGACGAACCGCCTACGCGCCCTTTACGCCCAATAAATCCGGATCACGCTTGCCCCCTACGTATTCCCGCGGCTGCTGGCACGTCTGTCGC
+
CCCCCGGGEGGG@@FGGGGGGGGGGGFFGGGGG-FFGGGGGGGG:FGGGGGGGGGGGEF@DFGGGGGGFE,,CEFFGGGGGGGGCEGGCFGGG?EFGDCGGGGGGGG+=EEG9FEFGG8?EGGGE@FGFGGGGGGF=B8FGGGDFGGE6BD>DDDF=DFE+F*<F7CE6144@@(:*6C7*;*=:CC=FF+*20A+2>FEGCEEFED>BG>7():(/1CCB5;?::()456>F<?AF(;?E?(:67)6BGG13-(.74:6:?A(22974??72::):?443(4-4325:1(,83()0/./1
@M03364:396:000000000-C9LGT:1:1101:9380:7719 2:N:0:10
GGACTACTCGGGTTTCTAATCCTGTTCGCTACCCATGCTTTCGAGCCTCAGCGTCAGTTGCAGACCAGAGAGCCGCCTTCGCCACTGGTGTTCTTCCATATATCTACGCATTCCACCGCTACACATGGAGTTCCACTCTCCTCTTCTGCACTCAAGAAAAACAGTTTCCGATGCAGTTCCTCGGTTAAGCCGAGGGCTTTCACATTAGACTTCTTTTTCCGCCTGCGCTCGCTTTACGCCCAATAAATCCGGACAACGCTTGCCACCTACGTATTACCGCGGCTGCTGGACCGTACTTCGC
+
CCCCCGGGGGGGFDGGGGFGGGGGGGGGGGGGGGGGGGGFGGGGGGGGGGGGGGGGGGGGGFGGGGGGGGGGGGGGGGGGGGGGGGGG?FFGGGGGGGGGGGGGGGGGGGGGGGGGGGGGGGGGGGGGGGGGGGGGGGGGGGGFFGGFFFGFEDCFF8EGDGFGFFGGGG6CBF<FGFGGGFDCGGFCFFFDDGGGGGGGGEE<FFFFFGFG*:=7@:FGFG=@BB=B5:>>;;DEFFGGG;16)776FFGFFFFFFFB???GF*<C:288.).8).<80(442(44:0(.:BF4)8165*
@M03364:396:000000000-C9LGT:1:1101:8346:7721 2:N:0:10
GGACTACAAGGGTTTCTAATCCTGTTCGCTCCCCACGCTTTCGCTCCTCAGCGTCAGTAACGGCCCAGAGACCTGCCTTCGCCATTGGTGTTCTTCCCGATATCTACACATTCCACCGTTACACCGGGAATTCCAGTCTCCCCTACCGCACTCAAGCCCGCCCGTACCCGGCGCGGATCCACCGTTAAGCGATGGACTTTCACACCGGACGCGCCGAACCGCCTACGCGCCCTTTACGCCCAATAAATCCGGATAACGCTTTCACCCTACGTCTTACCGCTGCTGCTGGCACGGCTGTCGC
+
CCCCCGGEFGGGAEGGGGFGGGFGGG<CFGGGGGGGGGGGGGGGEGGGGGGCGGGGFEF9FDFGGGEFFGGGFGGGFFFGGGGEEGGCC<FGGGF<FFGGGGGDGGGGGGGFEGGGGE,=EFGGGGGGGDGGGGF,EF9FDCGFFFGCE>GBFDFDFF?CEE5CFEGEECG5@F=D=?CG6>DCBE<68<8**=E?D+<CC)?<FD:97>BG1)*,7(8E0D6::03)-/(((.5)-15EC?(8)-647C31-:64?33<1(+):E<2,4<<(38:<@:3(-(5744)51(3((-0)0)1/
@M03364:396:000000000-C9LGT:1:1101:13926:7726 2:N:0:10
GGACTACAGGGGTATCTAATCCTGTTCGCTCCCCACGCTTTCGCTCCTCAGCGTCAGTAACGGCCCAGAGACCTGCCTTCGCCATTGGTGTTCTTCCCGATATCTACACATTCCACCGTTACACCGGGAATTCCAGTCTCCCCTACCGCACTCAAGCCCGCCCGTACCCGGCGCGGATCCACCGTTAAGCGATGGACTTTCCCACCGGACGCGACGAACCGCCTACGAGCCCTTTACGCCCATCAAATCCGGAACACGCTTGCACCCTTCGTATTACCGCGGCCGCTGGCACCTCTTTAGC
+
CCCCCGGGGGGGG@CFGFGFGD,CFFGEGGEGGG@CEGGGGGFGEFGGGGFCFGFFGEGCDEGGGGGGFGGGFGGGFCC<DGDEGGFEFDGE,5>FFCF@FGEEFFGGGFGGCGGFGGG08?DC8EFFCBEGDE;ED:=FFD8DFE8EB0C5FDF6FC+9>G9;<*@@9?CEBG))7/:?,8*133:6=F5**28:2329<)47C;BF><>53)14/28CBG9(-;:@(>((,.4))(//:8((9<4)945((((,)-((--83785((.-4((()6@1,4(,(((,40<()(.(*1*-*2
@M03364:396:000000000-C9LGT:1:1101:23446:7740 2:N:0:10
GGACTACTAGGGTATCTAATCCTGTTCGCTCCCCACGCTTTCGAGCCTCAGCGTCAGTTACAGTCCAGAAAGCCGCCTTCGCCACTGGTGTTCCTCCTAATATCTACGCATTTCACCGCTACACTAGGAATTCCGCTTTCCTCTCCTGCACTCAAGAAGACCAGTTTCCATCCCCTCACGGGGTTGAGCCCCGCACTTTTAAGATAGACTTGATCTCCCGCCTGCGCGCCCTTTACGCCCACTACTTCCGCACACCGCTTGCCACCTACGTATTACCGCGGCTGCCGGCCCGTACTTCGCC
+
CCCCCGGGFGGFGGGGGGGGGGGGGGGGGGGGGGGGGGGGGGGGGGGGGGGGGGGGGEFGGGGGGGGGGGGGGGGGGGGGGGGGGGGGFGGGGGGGGGGGGGGGGGGGGGGGGGGGGGGGGGGGGGGGGGGGGGGGGEGGGGGFGGGFGFGFGFGFDFGGGGFGGGGGGGGGBGFGGFGG+:>@EG<@FEGGGG5EDGGGGEGEGFFC@GFG9BFFGFGE2CDF?*.0:>@;;=<C;@GGG(4?6:2<=D*3(71:>>B??:A9FF<42?(.6?)69/4(4;(78((41(4919(08=27C
@M03364:396:000000000-C9LGT:1:1101:26733:7742 2:N:0:10
GGACTACTCGGGTATCTAATCCTGTTCGCTACCCATGCTTTCGAGCCTCAGCGTCAGTGGTGGCCCAGAAGGCCGCCTTCGCCACCGGTGTTCTTCCCGATATCTGCGCATTCCACCGCAACACCGGGAATTCCGCCTTCCCCTACCACACTCGAGCCCGCCGGTATCGGAGGCTCGCCGGGGTTGAGCCCCGGGCTTTTACCTCCGACCTACCGGGCCGCCTACGCGCGCGTTACGCCCAATGAATCCGTATAACGCTCGCCCCCTACGCATTATCCCCGCCGCGTGGCCGCTGTTCGCC
+
CCCCCGGGGGGGGGGGGGFFGGGGGGGGGGGGGGGGGGGGGGGGGGGGGGGGGGGGGFGFFGGGGGGGGGGGGGGGGGGGGGGGGGGGFGGGGGGFGGGFGDGGCEGGGGGGGGFGGGGGGGGGGGGGGGGGGGGGGCDGGGGFFGGCFFGFGFGFEGGGGGEGGGGGGGEGFG>GGEGEGGCF5E,/=?FGGGGGGGGFFAEBGFB62C;C(8/1C987>GB0(*,04)944;633:EGE1::=)6<@D/(::)6<0(,-,18DEC6<6(--4-)6+.(49(41-,2((.,(-(06*(1*
@M03364:396:000000000-C9LGT:1:1101:5602:7756 2:N:0:10
GGACTACTGGGGTATCTAATCCTGTTTGCTCCCCACGCTTTCGAGCCTCAGCGTCAGTTACAGTCCAGAGAAGCGCCTTCGCCACTGGTGTTCTTCCTAATCTCTACGCATTTCACCGCTACACTAGGAATTCCCTTCTCCTCTCCTGCACTCTAGACTCCCAGTTTGAAATGCAGCACTCAGGTTAAGCCCGAGTATTTCACATCTCGCTTAAAAATCCGCCTACGCTCCCTTTACGCCCAGTAAATCCGGACAACGCTCGCCACCTACGTATTACCGCGGCTGCTGGCCCGTACGTAGC
+
CCCCCGGGGGGGGGGGGGGGGGGGGGGGGGGGGGGGGGGGGGGGGGGGGGGGGGGGGGGGGGGGGGGGEGGGGGGGGGGFGGGGGGGGGGFGGGGGFGGGGGFGGGCGGGGEEGGGGGECGGGGGGGGGGGGGGGGGGFGGGGFGGGGGFGE:DFFFGGGGGFGGGGGGGGGFCEFGFGGFDFFGFGFF>DFGGGGGFGGGCGEGFF5)3>EAF7:?CGGAD=ADD2@@C@B3=@EEFGGGD<E@C7)AGCB;B0?F0>2;0:97><(,88.4<BAFF4(,4>6B:2230(((-4).).*/
@M03364:396:000000000-C9LGT:1:1101:9211:7814 2:N:0:10
GGACTACCGGGGTTTCTAATCCTGTTCGCTCCCCACGCTTTCGCTCCTCAGCGTCAGTAACGGCCCAGAGACCTGCCTTCGCCATTGGTGTTCTTCCCGATATCTACACATTCCACCGTTACACCGGGAATTCCAGTCTCCCCTACCGCACTCCAGCCCGCCCGTACCCGACGCGGATCCACCGTTAAGCGATGGACTTTCACACCGGACGCGACGAACCGCCTACGAGCCCTTTACGCCCAATAATTCCGGATAACGCTCGCACCCTACGTATTACCGCGGCTGCTGGCACGTTGTTAGC
+
CCCCCGGGGGGGG>FGGGGGGGGGGGGGGGGGGGGGGGGGGGGGGGGGGGGGGGGGGGGGGGGGGGGGGFGGGGGGGGGGGGGGGGGGGGGGGGGGGGGGGGEGGGGGGGGGGGGGGGGGGGGGFG@FGGGGGGGGGGGGGGGFFGGGGFGFF@?FGGGGGGFGGGGGGGGGFGFC=AEGGGGFCCF?AFEG<ECFFGGGFC<57<@F>GFG0):732EGFGFB<A:7(99::7:5)(;?G0(4@-6<BF*7??(67(48?9:6DGGF?F?<D<?)6<19(--((-,)(-(5-4()05)0:
@M03364:396:000000000-C9LGT:1:1101:26687:7826 2:N:0:10
GGACTACCCGGGTTTCTAATCCTGTTCGCTCCCCACGCTTTCGCTCCTCAGCGTCAGTAACGGCCCAGAGACCTGCCTTCGCCATTGGTGTTCTTCCCGATATCTACACATTCCACTGTTACACCGGGAATTCCAGTCTCCCCTACCGCACTCAAGCCCGCCCGTACCCGGCGCGGATCCACCGTTAAGCGATGGACTTTCACACCGGACGCGACGAACCGCCTACGAGCCCTTTACGCCCAATAAATCCGGATAACGCTTGCACCCTACGTATTCCCGCGGCTGCTGGCCCGTAGTTAGC
+
CCCCCGGGGGGGFGGGGGGGGGGGGGGGGGGGGGGGGGGGGGGGGGGFGGGGGGGGGGGGGGGGGGGGGGGGGGGGGGGGGGGGGGGGFGGGGGGGGGGGGGGGGGGGGGGGGGGGGFGFGGGGFGGGGGGGGGGGGGGGGGGFGGGGDFGFGD+?FFGGGGFGGCCGGGGGFGBGC>GGGGGEGG*:FFGGGGGGDGGGGFGEGFBF>GFG(7C>G9GGBGF:?@:78DBBBFF2<6EEG?FF)346@CD98:(-04(-46F4FGG?,344)5:)6<:>-7909?:0:::0>>2))0)*:
@M03364:396:000000000-C9LGT:1:1101:9637:7827 2:N:0:10
GGACTACTGGGGTATCTAATCCTGTTCGCTCCCCACGCTTTCGCTCCTCAGCGTCAGTAACGGCCCAGAGACCTGCCTTCGCCATTGGTGTTCTTCCCGATATCTACACATTCCACCGTTACACCGGGAATTCCAGTCTCCCCTACCGCACTCAAGCCCGCCCGTACCCGGCGCGGATCCACCGTTAAGCGATGGACTTTCACACCGGACGCGACGAACCGCCTACGAGCCCTTTACGCCCAATAAATCCGGATCACGCTCGCATCCTCCGTATTACCGCGGCTGCTGGCCCGGACTTCGC
+
CCCCCGGGGGGGGDGGGGEGGFGGGGGGGGGGGGGGGGGGGGGGGGGGGGGGGGGGGGGGGGGGGGGGGGGGGGGGGGGGGGGGGGGGFGGGGGGGGGGGGGGGGGGGGGGGGGGGGGGGGGFGGGGGGGGGGGGGGGGGGGGFGGGGGFGFGFGFGGGGGGFGGGGGGGGGFGFD*)=FGGGCGGC?FFGCFEGGGGGGGFGEGFEFBGBEB)?;D6EG>GFB<GF>?DBBFBB2<BGGGB2:)8.4@GDB?((,<:<102/(98932<>?632:9<(-999BF<2:?B(466,))6)9/
@M03364:396:000000000-C9LGT:1:1101:3673:7844 2:N:0:10
GGACTACTCGGGTTTCTAATCCTGTTTGATCCCCACACTTTCGTGCCTCAGCGTCAATGTCGGATTCGTGAGATGCCTTCGCAATCGGTGTTCTTAGTAATATCTATGCATTTCACCGCTACACTACTCATTCCTCCCACGGCATCCGAATTCAAGTCCGCCAGTATCAACGGCAATGATCTCGTTGAGCGACAGGCTTTCACCGCTGACTTTCCAAACCGCCTACGCACCCTTTAAACCCAGTAAATCCGGATAACGCTTGCACCCTCCGTATTACCGCCGCTGCTGGCACGGAGTTAGC
+
CCCCCGGGDGGGFEGFGGGGG9FGGGGGAFGGGEFG7FGEFGGECE@FFGG8BFEE,C<EFG7:FFFG<FCC9CFFGGGGGEGE:<DGGGGGGF,??9EE<FGGGG<FFFGGGGFFG,CGGGFFGD,5BFEGGGCGE=DF+=E>88EGGECDFB8CA9D88:?CG;FCE,>EEEB+A*,,,,5@DFGFFGC****4*6@CGE@>@B9));4E*+59+8FC>G@F;?@3;D0<<@E4)7CGG0(/;C))74>9646<*-4:?(;)*:C41:9:BFF29747(--7(3)5:0(.:>2:@)-:*
@M03364:396:000000000-C9LGT:1:1101:28154:7847 2:N:0:10
GGACTACTGGGGTATCTAATCCTGTTCGCTCCCCTAGCTTTCGCGCCTCAGCGTCAGTCGTGGCCCAGAAGGCCGCCTTCGCCACCGGTGTTCTTCCCGATATCTGCGCATTCCACCGCTACACCGGGAATTCCGCCTTCCCCTGCCCGACTCAAGCCGGCCGGTATCGGGAGCGCACGGGGGTTGAGCCCCCGGATTTGCCTCCCGAACAGTCTGGCCGCCTACCCCCCCTTTCCGCCCCATTCATCCGTGTACCCCCCGGCCCCTCCGCATTCCCCCGGCTGCCTGCCCGTGGTGTGGC
+
CCCCCGGGGGGGGGGGGGGGGGGGGGGGGGGGGGGGGGGGGGGGGGGGGGGGGGGGGFGEFGGGGGGGGGGGGGGGGGGGGGGGGGGGCGGGGGGGGGGGGFGGGCGGG7FEGGGGGDEC>GGGGGGGGGGGGGGCGCDGGGGFFGG4+:FBE5*9AECGGGEDG7CFDEG*:=3)1::E::>8?5<:9;A<DEC5CGG+3-+4C>5(,90:)1+)*);:;C1((23)4)4(3:2<1-2:*-()064)=D9(.().*,(,((2(1**-8(((-4)).0-,,4(-4().3,.13(,.))(*1
@M03364:396:000000000-C9LGT:1:1101:8672:7853 2:N:0:10
GGACTACCGGGGTTTCTAATCCCGTTTGCTCCCCTGGCTTTCGCGCCTCAGCGTCAGTTGTCGTCCAGAAAGCCGCTTTCGCCACTGGTGTTCCTCCTAATATCTACGCATTTCACCGCTACACTAGGAATTCCGCTTTCCTCTCCGATACTCTAGCATCGCAGTTTCGGTCCCCTCACGGGGTTAAGCCCCGCACTTTTAAGACCGACTTACGACGCCGCCTGCGCGCCCTTTACGCCCAATAAATCCGGATAACGCTTGCCCCCCACGTCTTACCCCGGCTGCTTGCCCGTAGTTCGCC
+
CCCCCGGGGGGGGGGGGGCGGGGGGGGGGGGGGGGGGGGFGGGGGGGGGGGGGGGGGGGGGGGGGGGGDFCFGGGGEGGGGGGGGGGGGGGGGGGGGFF9FEFGGFBFGGGCGGFFGGGGGGGGGGGGCGFFFGGCE@@FGGGFGFEEGEGFFEF?FFGGDGFGGFGFGGGGFGBGGFGGGGG>>:3:AAFGGD=EDFGGD3E38A)(3<(+/.*6CB=E>G:?42,7(776(4.:-1EG*4:)*.6AFG11-(6457(820+33C)373,((-).,+,(49(4<,)5:()(-(()**-19
@M03364:396:000000000-C9LGT:1:1101:10748:7867 2:N:0:10
GGACTACTAGGGTATCTAATCCTATTTGCTCCCCACGCTTTCGTGCCTCAGCGTCAGGTACAGGCCAGGCGGCCGCCTTCGCCGCTGGTGTTCCTCCTAATATCTACGCATTTCACCGCTACACTAGGAATTCCGCTTTCCTCTCCTGCACTCAAGAAGACCAGTTTCCATCCCCTCACGGGGTTGAGCCCCGCACTTTTAAGATAGACTTGACCTCCCGCCTACGCTCCCTTTACGCCCAGTAAATCCGGACACCGCTCGCCACCTACGTATTACCGCGGCTGCTGGCACGTAGTTAGCC
+
CCCCCGGGFGGGG?FGGGGGGGGAFFGGGGGGGGGGGGGGGGGGGGGGGGGGGGGGGGGGGGGGGGGGGGGGGGGGGGGGGGGGGGGGGGGGGGGGGGFGGFGGGGGGGEGGGGGGGGGGGGGGGGGGGGGGGGGGGGGGGGGFGGGFGFGFGFFD,@DGGGFGFFGGGGGGFGFGG*@CGGG<EG,69?EDGGEGGGGG?6<);CA4@FECEFGCG<GD9DF2@B9)89::A?2<:?GG54:2*6<BF314BB0274,0((2,CF72>3(45:):9/4-4923??2:?7??2((0**.07
@M03364:396:000000000-C9LGT:1:1101:13061:7891 2:N:0:10
GGACTACACGGGTATCTAATCCTGTTCGCTCCCCACGCTTTCGCTCCTCAGCGTCAGTAACGGCCCAGAGACCTGCCTTCGCCATTGGTGTTCTTCCCGATATCTACACATTCCACCGTTACACCGGGAATTCCAGTCTCCCCTACCGCACTCAAGCCCGCCCGTACCCGGCGCGGATCCACCGTTAAGCGATGGACTTTCACACCGGACGCGACGAACCGCCTACGAGCCCTTTACGCCCAATGATTCCGGACAACGCTTGCACCCTACGTATTACCGCGGCTGCTGGCACGTAGTTAGC
+
CCCCCGGGGGGGGDGGGGGGGGGGGGGGGGGGGGGGGGGGGGGGGGGGGGGGGGGGGGGGGGGGGGGGFGGGGGGGGGGGGGGGGGGGEFGGGGGGGGGGGGGGGGGGGGGGGGGGGGGGGGGGGGGGGGGGGGGGGGGGGGGFGGGGGFGFGFGFGGGGGGFGGGGGGGGGFGFG7?EGGGGGGG@=FFEGGGG6CEGGGFGFGFF>BGFG>7E;C>GGBGB??@:76C>?BB:>FFGGGF?B64A49CFF?>(4>>FB?B>2CGG(::6444>))<377>>69?:?::(5388)>4)::
@M03364:396:000000000-C9LGT:1:1101:22108:7894 2:N:0:10
GGACTACAGGGGTTTCTAATCCTGTTCGCTCCCCACGCTTTCGCTCCTCAGCGTCAGTAACGGCCCAGAGACCTGCCTTCGCCATTGGTGTTCTTCCCGATATCTACACATTCCACCGTTACACCGGGAATTCCAGTCTCCCCTACCGCACTCAAGCCCGCCCGTACCCGGCGCGGATCCACCGTTGAGCGATGGACTTTCACACCGGACGCGACGAACCGCCTACGAGCCCTTTACGCCCAATCAATCCGGATAACGCTTGCACCCTACGTCTTCCCGCGGCTGCCGGCCCGGACTTAGC
+
CCCCCGGGGGGGGGGGGGGGGGGGGGGGGGGGGGGGGGGGGGGGGGGGGGGGGGGGGGGGGGGGGGGGGGFGGGGGGGGGGGGGGGGGFGGGGFFGGGGGGGGGGGGGGGGGGGGGGGGGGGGGGGGGEGGGGGGGGGGGGGGFGGG6CAG>@0AFGGGGGGADCCGGGGGGFG@D*?EG?FG<FE*6AFE);CEFGGGGGEFECED>>GFD6)?4>9CGFGF?:FF),96?7<?<A?GGGF<?)52:FFC71(()*-40:0:)>CDB416:(,4).;41(331(3.(3499BF())/)0:
@M03364:396:000000000-C9LGT:1:1101:23322:7926 2:N:0:10
GGACTACTCGGGTATCTAATCCTGTTCGCTCCCCACGCTTTCGCTCCTCAGCGTCAGTAACGGCCCAGAGACCTGCCTTCGCCATTGGTGTTCTTCCCGATATCTACACATTCCACCGTTACACCGGGAATTCCAGTCTCCCCTACCGCACTCAAGCCCGCCCGTACCCGGCGCGGATCCACCGTTCAGCGATGGACTTTCACACCGGACGCGCCGAACCGCCTCCGCGCCCTTTCCGCCCAATAAATCCGGATCACGCTTGCCCCCTCCGTCTTACCGCGGCGGCGTGCACGGATTTAGC
+
CCC?CGGGGGDGFGGGGG9FFFGEFFGGGGGGGGFGGGGGGGGGGGGCGGGGGEGD@CECGGGGGGGGGGFGGGCEGGGGGGGDGGGG<FGGGGGGGGGGGGEGFDFFGFEEEGGGGGE0@FDFDEDGGGFGGG8ADGFGGGGFGGG6CDE5:D=?F?FEGEDGGEEGGGGGDGFGGFGF6:D>BC,58,:5FGGCGCBFG)5)98:99<1C>5?;34=E237((1452D;>1(.691C?E:(.)))64C9>FB92)-86:18(9A7-((-4((25:<4(319(411(42-.((().1-00
@M03364:396:000000000-C9LGT:1:1101:25442:7929 2:N:0:10
GGACTACCAGGGTTTCTAATCCTGTTCGCTCCCCACGCTTTCGCTCCTCAGCGTCAGTAACGGCCCAGAGACCTGCCTTCGCCATTGGTGTTCTTCCCGATATCTACACATTCCACCGTTACACCGGGAATTCCAGTCTCCCCTACCGCACTCAAGCCCGCCCGTACCCGGCGCGGATCCACCGTTAAGCGATGGACTTTCACACCGGACGCGCCGAACCGCCTCCGAGCCCTTTCCGCCCACTAAATCCGGATGACGCTTGCACCCTACGTATTACCGCGGCTGCTGGACCGTAGTTGGC
+
CCCCCGGGCGGGCFGGGGGGGGGGGGGGGGGGGGFGGGGGGGGGGGGGGGGGGGGGGEAFGGGGEGGGGGFGGFGGGGGGGGGGG9FGFGGGGGGGFFGGGGGGGGGGGGGGGGFFFG@DGGDGGGGGCEG?EEDFGGGGCCCFD@>68AFAFF6DF@FGGFBDGGCEGGGG>FAG=?EGEF9:C=*6FD/:CEE*0<CGC5<)2>BFFGFD7)2,/38E>DF?(;40474311>)<BDEG<17)()6=FG>::(4041(48F)>CD0(.,,,605AF34-4>99:722((.32()<@)9<
@M03364:396:000000000-C9LGT:1:1101:23837:7944 2:N:0:10
GGACTACAGGGGTTTCTAATCCTGTTTGCTCCCCACGCTTTCGTGCCTCAGTGTCAGTTACAGTCCAGAAAGCCGCCTTCGCTACTGGTGTTCCTCCTAATATCTACGCATTTCACCGCTACACTAGGAATTCCACTTTCCTCTCCTGCACTCAAGTTTCCCAGTTTCAAGAGCTTACTACGGTTGAGCCGTAGCCTTTCACTCCTGACTTAAGAAACCACCTACGCCCCCTTTACGCCCAGTAAATCCGTCTACCGCTAGCCCCCTCCGTATTACCCCGGCTGCTCGCACGTAGTTCCCC
+
CCCCCGGGGGGGFGGGGGGGGGGGGGGGGGGGGGGGGGGGGGGGGGGGGGGGGGGGGGGGGGGGGGGGGGGGGGGGGGGGGGGGGGGGFGGGGGGGGGGGGGGGGGGGGGGGGGGGGGGGGGGGGGGGGGGGGGGGGGGGGGGFGFGFGFGFFDFFFEGGGCFGGGGGGGGGFFECGFGGGGGGGGD=FFDGGGGGGGGGGE;AFFFACFEG5+537=C7>DBB>*-*:C@@BBC;6@EEG(6)+19C08*(,6)78:96,4C;DCD(4(28:36<)+--393(04)-7,9>1360*1)*9
@M03364:396:000000000-C9LGT:1:1101:9054:7951 2:N:0:10
GGACTACTGGGGTATCTAATCCTGTTCGCTCCCCACGCTTTCGCTCCTCAGCGTCAGTAACGGCCCAGAGACCTGCCTTCGCCATTGGTGTTCTTCCAAATATCTGCGCATTCCACCGCTACACTTGGAATTCCGCCTTCCCCTACCAGACTCAAGCCTGTCGGTATCGGGACCGGGCGGGGGTTGAGCCCCCGGATTTGAGTCCCGACCTAGCAGGCCGCCTACGCGCCGTTTACGGCCCATTAATCCGGATTACGGCCCCCCCCCACGGTGTTCCCGCGGCGCTGGCCCGCGCGTCCGC
+
CCCCCGGGFGGGGFGGGGGGGFGGGGFGGGGGGGGGGGGGGGGGGGGGGGGGGGGGGGGFGGGGGGGGGGGGFFGGGGGGGGGGCGGGGGGGGGGGGGGGGGFGGFGGGGGGGGGGGGGGGGGGFCFGGGGGGGGGGGGGGFFFGGGFDDGFGFGFGGCGGGFGGGGEGGGC?E@DG>>C5CC2::,.0AADDCG:7:F++-36CFD0,92+)9+4<6E5(91(42-.(/((-2(.((:*/4()*)--=D)2<(74)(,(((2->C5(4,(((-(.52-(4(31(((-((49((()0)(11
@M03364:396:000000000-C9LGT:1:1101:18479:7965 2:N:0:10
GGACTACAGGGGTATCTAATCCTGTTCGCTCCCCACGCTTTCGCTCCTCAGCGTCAGTAACGGCCCAGAGACCTGCCTTCGCCATTGGTGTTCTTCCCGATATCTACACATTCCACCGTTACACCGGGAATTCCAGTCTCCCCTACCGCACTCAAGCCCGCCCGTACCCGGCGCGGATCCCCCGTTAAGCGATGGACTTTCACACCGGACGCGACGAACCGCCTACGAGCCCTTTACGCCCAATAAATCCGGATAACGCTTGCACCCTACGTATTACCGCGGCTGTCGGCACGTATTTAGC
+
CCCCCGGGGGGGGGGGGGGGGGGEFGGGGGGGGGGGGGGGGGGGFGGGGGGGGGGGGGGGGGGGGGGGGGGGGGGGGGGGGGGGEEGGFFGGGGGGGGGGGCEFGGGGGGGGGGGGGGEGGGGGGGGGCFGGGGGEE:@FGGGFGGGGGFGFGFGFGGGGGGFGECEGGDGGFGFG5BEG,=C@EGE;AFC3<CC0CGFGGFG<77B9;D>E>):-14CG1CB:?FF3<G03(.8<BFGGGFB?)566FGG9((()149028A)9EG14??7)6>2:@426019,(.,(,2484.*08<FC
@M03364:396:000000000-C9LGT:1:1101:11134:7968 2:N:0:10
GGACTACCAGGGTTTCTAATCCTGTTCGCTACCCATGCTTTCGAGCCTCAGCGTCAGTTGCAGACCAGACAGCCGCCTTCGCCACTGGTGTTCTTCCATATATCTACGCATTCCACCGCTACACATGGAGTTCCACTGTCCTCTTCTGCACTCAAGTTGCCCGGTTTCCGATGCACTTCTTCGGTTAAGCCGAAGGCTTTCACATCAGACCTAACCAACCGCCTGCGCTCGCTTTACGCCCAGTCAATCCGGATCACGCTTGCCCCCTACGTATTACCGCGGCTGCTGGCACGTCGTTCGC
+
CCCCCGGGGGGGGFDGGGGGGGGGGGGGGGGGGGGGGGGGGGG<EGGGCFGGGEGGGGGGGGF<FGGGFG?FGGGGGGE@FGGGGFGGFFGGFFFGGGGGGGGGGGGGGGGGGGGGGEEGGGGGGGGGFGFGGGCGGGGGGGG7AFGFGFG8FDGFFFGGGGFGGDGGFGDGFGFGGBGGFFFGGG+8BD6+95:EG6??CCF7FFF3@GFGFF,>F)=E@GF@>CBE(>06(6?EEFGGG0(;*7.5@G<7(,(258:::2;(*294(.3:2:?4<330(,(,,().5<:2:F0)58(97
@M03364:396:000000000-C9LGT:1:1101:22523:7968 2:N:0:10
GGACTACACGGGTTTCTAATCCCGTTTGCTCCCCTGGCTTTCGCGCCTCAGCGTCAGTTGTCGTCCAGAAAGCCGCTTTCGCCACTGGTGTTCCGCCTAATATCTACGCATTTCACCGCTACACTAGGAATTCCGCTATCCTCTCCGATGCTCAACCATCGCAGTTTCGGTCCCCTCCCGGGTTTACGCTTCGCACTTTTAAGACCGACTTACCACGCCGCCGTCGCACCCTTTACGCCCCATAGTTCCGGACACAGATTGCCACCTACGCCTTTCCTGTGCGGCTTGCCCGTATTTTCCC
+
CCCC@DGFDEFCEGGGGGCFFF,6CFECGCFFGGGGDFFGGGECFEGE:E<A@BFEGGG9E<:FFGFFAE<F<EB++4B?=@CFGD8ACFF:F<,48,B<F,E<@DC?CCFGB,EE<CGCCG,,99=8<554,:8+@+=,3?E+A8C66*+0E*+*36DD+39C+8ECED>83D0*@0@51;*>8,>:A**3)=8C96CFG)4**/:2>7:=))5.1(=C0)(--2-)-)(-,)6.,21*1((,).-:F5)(,-.2)()))-+)0/95:3((4:)-4+.-.<((-3(4((,4(((0**)29
@M03364:396:000000000-C9LGT:1:1101:20749:8011 2:N:0:10
GGACTACAAGGGTTTCTAATCCCATTTGCTCCCCTAGCTTTCGTCTCTCAGTGTCAGTGTCGGCCCAGCAGAGTGCTTTCGCCGTTGGTGTTCTTTCCGATCTCAATGCATTTCACCGCTCCACCGGAAATTCCCTCTGCCCCTACCGTACTCCAGCTTGGTAGTTTCCACCGCCTGTCCAGGGTTGAGCCCTGGGATTTGACGGCGGACTTGAAAAGCCACCTACAGACGCTTTACGCCCAATCATTCCGGATAACGCTTGCATCCTCTGTCTTACCGCGGCTGCTGGCACAGAGTTAGC
+
CCCCCGGGGGGGGGGGGGGGGGGEGGGGGGGGGGGGGGGGGGGFEEGGGGGGGGGGGGGGGGGGGGGGGGGGGGGFGGGGGGGGGGGGFFGGGGGGGGGGGGGGFFGGGGGGGGGGGGGGGGGGGGGCGGGGGGGFGFGGGGGFGGGGGFGBGEGFGGGFCF;FGGGGGGGCDGFGGFGGFGGCFGFCCDFGGGGG;FFGGEG=GFFF>DFFE*57CEGGFGFDEGEFCGB@@@DCEFGGGBF:;2<<?GG>0434649BFFE)22>5A.46<):2<C:7(112(4),8:,3(((0**-:0
@M03364:396:000000000-C9LGT:1:1101:5731:8024 2:N:0:10
GGACTACAAGGGTTTCTAATCCTGTTCGCTACCCATGCTTTCGAGCCTCAGCGTCAGTTGCAGACCAGAGAGCCGCCTTCGCCACTGGTGTTCTTCCATATATCTACGCATTCCACCGCTACACATGGAGTTCCACTCGCCTCTTCTGCACTCAAGAAGGACAGTTTCCGAAGCAGTTCCCCGGTTAAGCCGGGGGCTTTCACTTCAGACTTATCTTTCCGCCTGCGCTCGCTTTACGCCCAATACATCCGGACCACGCTTGCCACCTACGTATTACCGCGGCTGCTGGCACGTAGTCAGC
+
CCCCCGGGGFGGFGGGGGFFGGGGGGGGGGEGGGGGGGGGGGGGGGGGGGGGGGGGGFGGGGGEFGGGGGGGGGGGGGGGGGGGGGGGCEFGGGGGGGGGGGGGGGGGGGGGFGGGGGGGGGGGF?F,BFGGGGGGFD+@@DEFCGGGGFFDFF++,3@,@FFGGGGGGGGD*CDDDFGGC<CFGG*9FGFG5CEGG>FGG@;<>A+;6F@FC:+):CGGFGFF(=7DF30((-1.6(;EG?6:))..=FC;00(476>F?(15CGG?(:4:3:0)6A((-(3>0:)4(48?F:(07*)22
@M03364:396:000000000-C9LGT:1:1101:27616:8081 2:N:0:10
GGACTACCGGGGTTTCTAATCCTGTTTGCTCCCCACGCTTTCGTGCCTCAGTGTCAGTTACAGTCCAGAAAGCCGCCTTCGCTACTGGTGTTCCTCCTAATATCTACGCATTTCACCGCTACACTAGGAATTCCACTTTCCTCTCCTGCACTCAAGTCTCCCAGTTTCAAGAGCTTACTACGGTTGAGCCGTAGCCTTTCACTCCTGACTTAAGCAACCACCTACGCACCCTTTACGCCCAGTAAATCCGGATAACGCTAGCCCCCTACGTATTACCCCGGCTGCTTGCCCGTAGTTCGCC
+
CCCCCGGGGGGGCFGGGGGGGGGGGGGGGGGGGGFGGGGGGGGGGGGGGGGGGGGGGFCEGGGFGGGGGGGGGGGGGGGGGGFGGGGGFFGGGGGGGG?FGGGGGGGGGGFGGGGGGGGGDGGGGGGGGGGGGGFGGGGGGGGFGGF8EFGFGBCD,EEGGGFGGGGGGGFEFGDGCFF==>DFGGF=FA4?DEGFGGGGE;@CGFFEEGEF5?,:7<EEDGFFB:4)-995>B*08>EGE244+1?CAG7(3;);A:2(.(:8DGC(4?4))())6+,490(46).53(,3(,,88619<
@M03364:396:000000000-C9LGT:1:1101:9398:8083 2:N:0:10
GGACTACAAGGGTATCTAATCCTGTTTGCTCCCCACGCTTTCGGGCCTCAGTGTCAGTTACAGTCCAGTGAGCCGCCTTCGCCACTGGTGTTCTTCCCAATATCTCCGCATTTCACCGCTACACTGGGAATTCCACTCACCTCTCCTGCACTCCAGCCAGACAGTTTCAAAAGCAGTCCCGGGGTTGAGCCCCGGGCTTTCACTTCTGACTTGCCTCGCCACCTGCGCCCCCTTTACGCCCAGTCAATCCGGACAATGCTCGCCCCCTACGTATTACCGCGGCTGCTGGCACGTATTTCGC
+
CCCCCGGGGGGGG@EFGGGGGGGGGGGGGGGGGGGGGGGGGGGGGGGEFGGGGGGGGGGGGGGGGGGGGGGFGGGGGGGGGGGGGGGGFFGGGGGGGGGGGGGGGGGGGGGGGGGGGGGGGGGGGGGGGGGCGGGGGGGGGDFFFGGFGFGEA=GF?FFG>FBFGGGGAFGFFFDGGF?DEGGGGGCCFEDFGGGGGGFGFCFFCFFF>FFG=A,*?:C==GFFFB6:<DBF9(=EFFGFG023644AFFCB:>9(/)5))4E9**9;6:684<?))<2-2>B960))5:72:<4*)/)93
@M03364:396:000000000-C9LGT:1:1101:15895:8085 2:N:0:10
GGACTACAGGGGTTTCTAATCCTGTTCGCTACCCATGCTTTCGAGCCTCAGCGTCAGTTGCAGACCAGAGAGCCGCCTTCGCCACTGGTATTCTTCCTAATCTCTACGCATTTCACCGCTACACTAGGAATTCCGCTTTCCTCTCCGATACTCTAGCATCGCAGTTTCGGTCCCCTCACGGGGTTAAGCCCCGCACTTTTAAGACCGACTTACGACGCCGCCTGCGCGCCCTTTACGCCCAATAATTCCGGACAACGCTTGCCACCTACGTATTACCCCCGCTGCTTGCACGTACTTCGCC
+
CCCCCGGGGGGGGGGGGGGGGGGGGGGGGGGGGGGGGGGGGGGGGGGGGGGGGGGGGGGGGGGGGGGGGGFGGGGGGGGGGGGGGGGGFGGGGGGGGGGGGGGGGGGGGGGGGGGGGGGGGGGGGGGGGGGGGGGGGGGGGGGFGGE6EAFDFEFFGGFGEGBDGGGEEGGGFGFFGFGG6CD@EG,;AFGGGG*CDGGGG:CCCFEBBG@9>:/.>>EC;D-1:*7>;5991:25<FEGE(3:466)9C)4;9(4)324:23)9C5(823)4855>6((-(-(-,-.()56.((./14<5
@M03364:396:000000000-C9LGT:1:1101:22737:8127 2:N:0:10
GGACTACAGGGGTTTCTAATCCTGTTCGCTCCCCACGCTTTCGCTCCTCAGCGTCAGTGACGGCCCAGAGACCTGCCTTCGCCATCGGTGTTCTTCCCGATATCTACACATTCCACCGTTACACCGGGAATTCCAGCCTCCCCTGCCGCACTCAAGCCCGCCCGTACCCGGCGCAGACCCACCGTTAAGCGATGGGCTTTCACACCGGACGCGACGAACCGCCTACGCGCCCTTTACGCCCCATGATTCCGGACCACGCTTGCACCCTCCGTCTTCCCGCGGCTTCCGGCCGCTATTTCGC
+
CCCCCGGGGGGGGGGGGGGGGGGGGGGGGGGGGGGGGGGGGGGGGGGGGGGGGGGGGGGGGGGGGGGGGGFGGGGGGGGGGGGGGGGGFGGGGGGGGGGGGGGGGGGGGGGGGGGGGGFCGGGGGGGGGGGGGGCFFGGGGGGFGGGGGFGFGFCFGGGGGGEGGGGGGGGGFGFG=FGG6EGCCE::CFED5EGEGGGFG?FEGEB>2C>GF>E9C6EC6C>3:E6)(999187).2EEG(3254::FG<26>01>8>??BF8GGG0(((-(.3)68(29(((-..2;B(((.()**.>D
@M03364:396:000000000-C9LGT:1:1101:7060:8139 2:N:0:10
GGACTACACGGGTATCTAATCCTGTTCGCTCCCCACGCTTTCGCTCCTCAGCGTCAGTAACGGCCCAGAGACCTGCCTTCGCCATTGGTGTTCTTCCCGATATCTACACATTCCACCGTTACACCGGGAATTCCAGTCTCCCCTACCGCACTCCAGCCCGCCCGTACCCGACGCGGATCCACCGTTAAGCGATGGACTTTCACACCGGACGCGACGAACCGCCTACTAGCCCTTTACGCCCAATAATTCCGGATAACGCGCGCACCCTACGTACTACCGCGGCTGCTGGCACGTCGTTAGC
+
CCCCCGGGGGGGGGGGGGGGGGGGGGGGGGGGGGGGGGGGGGGGGGGGGGGGGGGGGGGGGGGGGGGGGGFGGGGGGGGGGGGGGGGGGGGGGGGGGGGGGGGGGGGGGGGGGFGGGGGDGGGGDGGGGGGGGGGFGGFGGGGFGGGGGFGFGFGFGGGGGGFGCEGGGGGGFGFG55CG9FGGGGE@FFE35E=*CFGGGEGFGFD>0<9E>.:-5(:EBGF02;)*6D?FF7BAFFDGGB2:;):<FGG><1?AF3((-(1(1CC:7??4)(-)6;(6(39>B?>20(2<?<(..)(10
@M03364:396:000000000-C9LGT:1:1101:27854:8142 2:N:0:10
GGACTACTGGGGTTTCTAATCCTGTTTGCTCCCCACGCTTTCGAGCCTCAGCGTCAGTTACAGTCCAGAGAAGCGCCTTCGCCACTGGTGTTCTTCCTAATCTCTACGCATTTCACCGCTACACTAGGAATTCCCTTCTCCTCTCCTGCACTCTAGACTTCCAGTTTGAAATGCAGCACTCAGGTTAAGCCCGAGTATTTCACATCTCACTTAACAATCCGCCTACGCTCCCTTTACGCCCAGTAAATCCGGACTACGCTCGCAACCTACGTATTTCCGCGGCTGCTGGCACGTACTTCGC
+
CCCCCGGGGGGGE@GGGGGGGGGGGGGGGGGGGGGGGGGGGGGGFGGGGGGGGGGGBEGEFGGFGGGGAF<FGGGGGGGGGGGGGGGGGGGDFGGEGGGGGFGGGGGFGGGG9FFFGG8DGGGGD8E8FFGGGGGFGCDGGGFFGGF,@DFEEDGF,=EC@FFGGGFEF8ECFGFFF?F,1=A,EE3:@<DFDEGGDFGGD7@C<04A5@979ACAD@FEAGF2)2/@9C2=BEECC2CFF@2(3.7CFG3(/3(.04;D;>C()2>((,(.,.:)6<23(-1((-)..(.5:(2))*)19
@M03364:396:000000000-C9LGT:1:1101:14596:8160 2:N:0:10
GGACTACAGGGGTTTCTAATCCTGTTCGCTCCCCACGCTTTCGCTCCTCAGCGTCAGTAACGGCCCAGAGACCTGCCTTCGCCATTGGTGTTCTTCCCGATATCTACACATTCCACCGTTACACCGGGAATTCCAGTCTCCCCTACCGCACTCAAGCCCGCCCGTACCCGGCGCGGATCCACCGTTCAGCGATGGACTTTCACACCGGACGCGCCGAACCGCCTACGCGCCCTTTACGCCCACTAAATCCGGATCACGCTTGCACCCTACGTATTACCGCGGCTGCTGGCACGTCGTTCGC
+
CCCCCGGGGGGGF@FGGGGGGFGGGGGGEFGGGGGGGGGGGGGGCFFDGGGGGFGGGGDEFGGGGGGGFGF8FFEGGGGGGG@=???FFFFGGF9C,<=CGGGGFGFGGGGGCFGEGG=CEGFGGGEE=FGGGG,BEF8DD?EBFFGCGEFFG<D@>D@C8F>D@C7EE7*>:FBD48?E?6;CCE8=FC:)/AECFFGGGEGC9;544>9E9):()(:=,796083)4C>FB0:)6?DEGF((05.6FCD60-7?F8??::;)9FDB4<:.).2<AF(,--49BF0)((:>8::)<<0C>
@M03364:396:000000000-C9LGT:1:1101:26353:8162 2:N:0:10
GGACTACCGGGGTATCTAATCCTGTTCGCTACCCATGCTTTCGAGCCTCAGCGTCAGTTGCAGACCAGAGAGCCGCCTTCGCCACTGGTGTTCTTCCATATATCTACGCATTCCACCGCTACACATGGAGTTCCACTTTCCTCTTCTGCACTCAAGTTGCCCGGTTTCCGATGCACTTCTTCGGTTAAGCCGAAGGCTTTCACATCAGCCCTACGCAACCGCCTGCGCCCGCTTTACGCCCAATAAATCGGGATACCGCTTCCACCCTACGACTTCCCCCGTCTGTGGGCACGTATTTCGC
+
CCCCCGGGGGGGGGGGGGGGGGGGGGGGGG7FGGGFFGGGGGG@FGGGGGGGGGGGGFFGGFG,ECEF<EGGGFGFGGGGGG7FGGGGCFGGGGGG9E?<EFBFGGEGGGGGF<@FGGGGGGGGGGCF8?FFFGDFG9AFDDF7?DD8>=DDGDDFDDACGG>DGGGGCEC+:C=CCCGF,3@+CE>0+DCDD*;5?FGFC4DA+/01)38FF)*/*/CF>D9((34)(2(3;0=4>:EE846()4))1**(-(40;(-(((35CED((44(-43)52(-3(2(())(-043<.(/)*-25
@M03364:396:000000000-C9LGT:1:1101:4000:8173 2:N:0:10
GGACTACTAGGGTTTCTAATCCTGTTCGATACCCGCACTTTCGAGCTTCAGCGTCAGTTGCGCTCCCGTCTGCTGCCTTCGCAATCGGAGTTCTTCGTCATATCTAAGCATTTCACCGCTACACGACAAATTCCGCAGACGTTGCGCGCACTCACGAACGGCAGTTCGCGCTGCAGTGCCAAGGTTGGGCCCCGACATTTCACAACACGCTTGCCATCCGGCCTCCGCTCCCTTTTACCCCAATCAATCCGGATACCGCCCGGACCTTCCGTATTCCCGCGGCTGCTGCCACGTCATCACC
+
-A,ACFFG<C,,CFGGGGFFGGGFGGG:EFEFGGCE:CFFFGFD8FFFGGFF6CFECFGFGECEGGGGFGFGGGGGGGGG7FC:FGF76=CFFGGGCGGGFG,<@9C,F9FFGGGGGGEDGG?FC+@+:4EEFGCE+8+A6=EFD8EGGFGFG@+5++@6@F5*@EE8CCGEAF(;C6EG@?C:ECC@4<CD>=*=5BFGFEGE*.06(91C(.C<D7C:9D;?(:1)(14<F4))-)<CG:4?5>):FG<4(-3)9,4,41:2DE<5:<<F28:)6@(32(39>?0:).),,(-)0*.*9
@M03364:396:000000000-C9LGT:1:1101:14012:8174 2:N:0:10
GGACTACCCGGGTTTCTAATCCTGTTTGCTCCCCACGCTTTCGAGCCTCAGCGTCAGTTACAGTCCAGAGAAGCGCCTTCGCCACTGGTGTTCTTCCTAATCTCTACGCATTTCACCGCTACACTAGGAATTCCCTTCTCCTCTCCTGCACTCTAGACTTCCAGTTTGAAATGCAGCACTCAGGTTAAGCCCGAGTATTTCACATCTCACTTAAAAATCCGCCTGCGCTCGCTTTACGCCCAATAAATCCGGACAACGCTTGCCACCTACGTATTACCGCGGCGGCTGGCCCGTACTTAGC
+
CCCCCGGGGGGGGGGGGGGGGGGGGGGGGGGGGDFGGGGGGGGGGGGGGGGGGGGGGGGGGGGGGGGGGGGGGGGGGDGGGGGGGGGGGGGGGGGGGGGGGGGGGGGGGGGGGGGGGGGGGGGGGGGGGGGGGGGGG@DGGGFFGGGGGFGFC>DFAFGGGGFGGGGGGGFGFEEGGFGFGGGGGGGFFGCFDEEGGGGGGFGFCFC75CEGE<9AGFGGBGF>>BAD@GF@>BF;CDEFF?7@67>?CCD9@B0=FFFFFFG?7CF:0(-..6:)6<86496((,(4?B(4>>4).64:F
@M03364:396:000000000-C9LGT:1:1101:5484:8209 2:N:0:10
GGACTACTGGGGTATCTAATCCTGTTCGCTCCCCCAGCTTTCGCGCCTCAGCGTCAGTGGTGGCCCAGAAGGCCGCCTTCGCCACCGGTGTTCTTCCCGATATCTGCGCATTCCACCGCTACACCGGGAATTCCGCCTTCCCCTACCACACTCGAGCCCGCCGGTATCGGAGGCTCGCCGGGGTTGAGCCCCGGGCTTTTACCTCCGACCTAACGGGCCGCCTACGCTCCCTTTACGCCCAGTAAATCCGGACACCGCCCGCCACCTACGTATTACCGCGGCTGCTGGCACGTAGTTAGCC
+
CCCCCGGGGGGGGGGGGGGGGGGGGGGGGGGGGGGGGGGGGGGGGGGGGGGGGGGGGGGGGGGGGGGGGGGGGGGGGGGGGGGGGGGGGGGGGGGGGGGGGGGGGGGGGGGGGGGGGGGGGGGGGGGGGGGGGGGGGFDGGGGFGGGFFFGFGFGEGGGGGGFGGGGGGGGGFG=GGFGGGGGEGGC8@CGGGGGGGFGGGAE>DFDFFGFG0;59DFEEFGBF?C9)4DFFAFAAFFEE*.4)965A?5)(79(4791760?6DGC>71<)63>2<*449>17:47((..380:58*)20
@M03364:396:000000000-C9LGT:1:1101:14096:8224 2:N:0:10
GGACTACCCGGGTATCTAATCCTGTTCGCTACCCATGCTTTCGAGCCTCAGCGTCAGTTGCAGACCAGAGAGCCGCCTTCGCCACTGGTGTTCTTCCATATATCTACGCATTCCACCGCTACACATGGAGTTCCACTCTCCTCTTCTGCACTCAAGAATGACAGTTTCCGATGCAGTTCCACGGTTGAGCCGTGGGCTTTCACATCAGACTTATCATTCCGCCTGCGCTCGCTTTACGCCCAATAAATCCGGACAACGCTTGCCACCTACGTATTACCGCTGCTGCTGGCACGTAGTTTGC
+
CCCCCGGGGGGGGCFGGGGGGGGGGGGGGGCGGGGGGGGGGGGFGGGGGGGGGGGGGGGGGGGFGGGGGGGGGGGGGGGCGGGGGGGGFGGGGGGGGGGGGGGGGGGGGGGGFGGFGGGDGGGGFGGGFGGGGGGGGFFGGGGBFFG;@CFEFDC?93EFAFFGGGGGGGDGEDEGGFEF8EDGGGGFFGGGGEGGGGGGD5E<9A+:6DE@/159CEDGEG95(;2?9GFF;?DFC(3<F?FFA<E?FGG>F9(4@9>::?E:*AC03::(4A?><<:1(-(...))33(5((,.8@)00
@M03364:396:000000000-C9LGT:1:1101:25037:8227 2:N:0:10
GGACTACAAGGGTATCTAATCCTGTTCGCTCCCCCAGCTTTCGCGCCTCAGCGTCAGTGGTGGCCCAGAAGGCCGCCTTCGCCACAGGTGTTCTTCCCGATATCTGCGCATTTCACCGCTACACCGAGAATTCCGCCTGCCCCTTCCACACTCTAGCCGCCCGGTATCGGCTGCGCTACGCGCGTGAGGCCCGGGCTTTTACCTCCGTACTAACGGGCGGCCTGAACGCGCCTTGTGCGCCATGAATACGTAGACCCCTCGACCCCCACCTATGTCCCAGGCGCCCTGGGCGTCTTGTTGC
+
CCCCCGGGGGGGFGGGGGC<EE,;FEGGGGGGGGGGGGGGGGGGGGGCEFCFGGGGGFF,<CECFGEG8F8EFGGGGGGFFE@@F?FG?EGEG9;C,ACFGCGGC@FGGGGG9FFGFEECEGGGGD+FECF;?D,+3F+A:==0+,@==DE5D*=BGG+7+@@D@@FF57**3<);*2*:7C)4:3*/0<*:<CE5)2<?9)3)*..,(91+)01(*(*247,((+.0379,1())).***((,*6))*12),(.))--4,(*(1*)(-(((.)...+))(-((-((.(,.,((()/*)**
@M03364:396:000000000-C9LGT:1:1101:9920:8235 2:N:0:10
GGACTCAAGGGTTTCTAATCCTGTTCGCTCCCCACGCTTTCGCTCCTCAGCGTCAGTAACGGCCCAGAGACCTGCCTTCGCCATTGGTGTTCTTCCCGGTATCTACACATTCCACCGTTACACCGGGAATTCCAGTCTCCCCTCCCGCACTCAAGCCCGCCCGTACCCGGCGCGGATCCACCGTTAAGCGATGGACTTTCACACCGGACGCGACGAACCGCCTACGGGCCCTTTACGCCCAATAAATCCGGATAACGCTTGCCCCCTACGTATTCACGCCGCTGGCGGCACGTTATTAGCC
+
CCCCCGFFGGGGGDGGGGGGFFGFGFGGGGGGGGGGGDGFFGGCGGGGFGGGEGGGG<FFGGGDGGGDGCGFGGGGFGGGGGG7EFGFFBFGGGGGGG7>:FFG,><FEEEEFFEGFFGCG,EFEGGGGFGGGGDB@9?FGGG*=EE6>@>D:=DFGGGGGGEGCGGGGGGEFGFCEBG?EFD=E8*9A13;<EEF=GGGC?;=>.81(19=>>8(99C:9G:112()-14,82:A,1EE*2<)7:..))9(4?)2>;(41(3:<C)(4((.).)).*((,3(((((,1(21(,(0/*-9<
@M03364:396:000000000-C9LGT:1:1101:8993:8240 2:N:0:10
GGACTACACGGGTATCTAATCCTGTTTGATCCCCACGCTTTCGTGCCTCAGCGTCAATAACGGATTCGTGAGATGCCTTCGCAATCGGTGTTCTGTGTAATATCTATGCATTTCACCGCTACACTACACATTCCTCCCACGGCATCCGCATTCAAGACAGGCAGTATCAATGGCAGTTCCCCGGTTGAGCCGGGACATTTCACCGCTGACTTACCCATCCGCCTACGCACCCTTTAAACCCAATAAATCCGGACCACGCTTGCCACCTACGTATTCCCGCGGCTGCTGGCACGTATTTGGC
+
CCCCCGGGGGGGF:EFGGCEGGGFFGGGGGGGGGGGGGGGGGGFGFGGGGGGGGGG@FGFGGG:@F@FFFGEE9?FGFFGGGGGGGGGGGGEGGFFFGGGGFEFGGGGGGGGGFFGGEGGGGGGGGGFGGGGGGGFFG?FGDE*?DBCEBF@DE9DFFGGGGFGGGGGGGGGFG<GGFGCCGCEGGGEFCEDDGEGGGGF77D;GDA((2>CCFF38@?=2C?0;C;8(7:;=@379)><F;716<C<FGC11;(47:022(;00AC1(.,..622-<4(409>F?))268?F0(*)0)*7
@M03364:396:000000000-C9LGT:1:1101:24696:8243 2:N:0:10
GGACTACCAGGGTTTCTAATCCTGTTCGCTCCCCCAGCTTTCGCGCCTCAGCGTCAGTGGTGGCCCAGAAGGCCGCCTTCGCCACCGGTGTTCTTCCCGATATCTGCGCATTCCACCGCTACACCGGGAATTCCGCCTTCCCCTACCGCACTCGAGCCCGCCGGTATCGGAGGCTCGCCGGGGTTGAGCCCCGGGCTTTTACCTCCGACCTAACGGGCCGCCTACGAACTCTTTACGCCCAATGATTCCGGACATCGCTTGGCCCCCCCCGATTACCGCGGCTGCGTGGCCGGGGTTCGCC
+
CCCCCGGGGGGGFGGGGGFGGGGGGGGGGGGGGGGEGGGGGGGGGGGGGGGGGGGGGGGGGGGGGGGGGGGGGGFGGGGGGGGGGGGGEGFGGGGGGGGGEGGGFGGGGGGGGGGGGGGGGGGGGGGGCGFGGGGDGGGGGGFFCCG+BAGFC5C>CEGGGGEGGC5CGGGGEF;CC>GGGGD*:E08:EFDDGGGDGCF<-<)*0.91C>?)5*-71C>09<(3*()47<))66>41CE>6(5*:A<=*9<90).5:(4((+)9EC4-(((-(()-*2(43(,(((--(493((0..()/
@M03364:396:000000000-C9LGT:1:1101:17372:8248 2:N:0:10
GGACTACAGGGGTTTCTAATCCTGTTTGCTCCCCACGCTTTCGAGCCTCAGTGTCAGTTACAGTCCAGAAAGGCGCCTTCGCCACTGGTATTCTTCCTAATCTCTACGCATTTCACCGCTACACTAGGAATTCTCCTTTCCTCTCCTGCACTCTAGATATCCAGTTTGGAATGCAGCACCCAGGTTAAGCCCGGGTATTTCACATCCCACTTAAATATCCACCTACGCTCCCTTTACGCCCAGTCAATCCGGACCACGCTTGCCACCTACGTATTACCGCGGCTGCTGGCACGTCGTTAGC
+
CCCCCGGGGGGGGGGGGGGGGGGGGGGGGGGGGGGGGGGGGGGFGGGGGGGGGGGGGFFGGGGGGGGGGGGGGGGGGGGGGGGGGGGGFGGGGGGGGGGGGGGGGGGGGGGGGGGGGGGGGGGGGGGGGGGGGGGGGGGGGGGFGGGGGFGFGFCF4EGFFGFGGGGGGGGGFFFGGFGGGGGFGGFEFGFGGGGGGGGGGFGFGFACEGFGEAF=FEGGFGFFB?@DAGFFFFFFFFGGGFDF*>8?FGGB09(4>?>FFFG@+?C56=?:<AFAAF?9((26>?:7??0>?B(773(12
@M03364:396:000000000-C9LGT:1:1101:20787:8250 2:N:0:10
GGACTACTGGGGTTTCTAATCCTGTTCGATCCCCGCACTTTCGTGCCTCAGCGTCAATCGTGCCTTTGCCAGCTGCCTTCGCAATCGGCCTTCTGTGTCATATCTATGCATTTCACCGCTACTTGACACATTCCGCCGGCATCATCCACATTCCAGTAGGTCAGTTTCAACGGCACCCTCAAGGTTTAGCCCCGACTTTTCACCGCTGACTTGACTTACAGCCTACGCACCCTTTAAACCCAATAAATCCGGATAACGCTTGCACCCTCCGTATTCCCGCGGCTGCTGGCACGGAGTTAGC
+
CCCCCGGGGGGGGGGGGGGGGGGGGGGGGGGGGGGGFGGGGGGGGGGGGGGGGGGGFGGGGGGGGGGGGGGGGGGGGGGGGGGGGGGGGGGGGGGFGGGGGGGGGGGGGFGGGGGGGGGGGGGGGFGGGGGGGGGGGGGGGDE*CFGDFFFE;FGFFFFGGGFGGGGGGFGGFGFGGEGGC@=>FG@@FFFGDGCGGGGGGFGEGFFFBGBCEAF?DCF9>GF@@C?805:<F@@)1>FFGFF@F)75ADGFFFFFF?>B<?87FGD:BFB:?<04>C39914301.,7?<?FF;)7)6?*
@M03364:396:000000000-C9LGT:1:1101:22054:8255 2:N:0:10
GGACTACCGGGGTATCTAATCCCATTTGCTCCCCTAGCTTTCGTCTCTCAGTGTCAGTGTCGGCCCAGCAGAGTGCTTTCGCCGTTGGTGTTCTTTCCGATCTCAATGCATTTCACCGCTCCACCGGAAATTCCCTCTGCCCCTACCGTACTCCAGCTTGGTAGTTTCCACCGCCTGTCCAGGGTTGAGCCCTGGGATTTGACGGCGAACTTAACAAGCCACCTACAGACGCTTTACGCCCAATCGTTCCGGATAACGCTTGCCTCCTCTGACTTCACGCGGCTGCTGGCACCGAGGTAGC
+
CCCCCGGGGGGGGGGGGGFGGCGDGFGGGGGGGGGGGGGGGGGGDFGGGGGGGGGFF<<FGGGGGGGGGGGGGGGGGCGEGGGGFGGFBFGGGGGGGGGGGGFFDFFGGGGGFEFGGGGDEGGGGGEGGGG,?FE?=EDF9@F?FFGGGFGDFEDF8FDFC9=D:DD;EFGGA75=E<DFGGGFGGE@?,D>>FFG7FFGG/;>C>B@2C6@31+1;;CF;D1((<;AEF;B;6=377;8:6::F(.4F976<B?A783:(4*(2<72,68)6-<))3((((4;9:).(41>(4-.)))22
@M03364:396:000000000-C9LGT:1:1101:16809:8260 2:N:0:10
GGACTACTGGGGTTTCTAATCCTGTTTGCTCCCCGCACCTTCGCACCTCAGCGTCAGTAATCTGCTGGCAGCCTGCCTTCGCCATTGGTGTTCTTCCAGATATCTACAGATTTCACCCCTACACCTGGAATTCCGGCTACCCCTCAGTTACTCTAGCCGTGCAGTTCTCAACGCAGTCCCGGAGTTAAGCCCCGGGATTTCACACCAAGCTTGCACGACCGCCTACATGCCCTTTCCGCCCAATAATTCCGAACCACGCTCGCAACTTACGTGTTCCCGCCGCTGCTGGCCCGTACTTCGC
+
CCCCCGGGGGGGGGGGGGGGGGGGGGGGGGGGGGGGGGGGGGGGGGGGGGGGGGGGGGGGGGGGGGGGGGGGGGGGGGGGGGGGGGGGFFGGGGGGGGGGGGGGGGGGGFGGGGGGGGGGGGGGGGGGGGGGFGF@CCGGGFFFGDGGGFFEFFCFFDGGGG?FFGGGGGGGFG5DGDGGGGDEEGEEFFGGGGGG9BFGGADEGE4>9DFGD>,552EG6DF<DF@A3CF@3=@)7<EFE1(3)549FGF:B96?F26(33C27C<.44::0:<))<--(-9>>0,401(-,4,)7*)7C
@M03364:396:000000000-C9LGT:1:1101:16717:8266 2:N:0:10
GGACTACCGGGGTTTCTAATCCCGTTTGCTCCCCTGGCTTTCGCGCCTCAGCGTCAGTTGTCGTCCAGAAAGCCGCTTTCGCCACTGGTGTTCCTCCTAATATCTACGCATTTCACCGCTACACTAGGAATTCCGCTTTCCTCTCCGATACTCTAGCATCGCAGTTTCGGTCGCCTCACGGGGTTACGCCCCCCACTTTTAAGACCGACTTACGCCGCCGCCTGCGCGCCCATTCCGCCCAATACATCCGTGTAACGGCCGGCCCTTCCGTCTTACCCCGGCTGCTGGCACGGATGTTGCC
+
CCCCCGFFGGGEGGGFFAEFF,FGFGGDFFGFFGGCFFGFFGGCCFGCCFFGGGGGFC<<CECDFEGG,,:AFFCG7BCGGGGEEGFFFEEFGFECGGG<C,@54EEFGCFE;E=FEBEDCFDE,8A8,8FGFG,B++6DFCF7DGDEG>=9>*29F,ED8>?DEGG9@EE+*@8*:*@C*4;5>=,0:*CC)=85CFF7+.+.7;83()/+6)*(79C*(942.*()(/--.6).4:GG*(34)).)891(.4>9)(((,(1(9/234(),,-)-,+--404((5)512?B>(()0*6CF
@M03364:396:000000000-C9LGT:1:1101:8810:8297 2:N:0:10
GGACTACTCGGGTTTCTAATCCTGTTTGCTCCCCACGCTTTCGAGCCTCAGCGTCAGTTACAGTCCAGTAAGCCGCCTTCGCCACTGGTGTTCCTCCTAATATCTACGCATTTCACCGCTACACTAGGAATTCCACTTACCTCTCCTGCACTCTAGCCTGACAGTTTCCAATGCAGTCCCAGGGTTGAGCCCTGGGCTTTCACATCAGACTTGCCAAGCCGCCTACGCTCCCTTTACACCCAGTAAATCCGGATAACGCTTGCCCCCTACGTATTACCGCGGCTGCTGGCCCGTCTTTAGC
+
CCCCCGGGGGGGGGGGGGEFFGGFGGGGGGGGGGGGGGGGGGGFGGGFGGGGGGGGGGGGGGGGGGGGGFFFGGGGGGGGGEFGGGGGGGGGGGGGGGGGGGGFGGGGGGGGGGGGGGGGGGGGGFFGEGGGGGGGCCFGGGFFGGGGGFGFCDDFEFGGGGFGGGFGGGGGFGFGGFGGGGGGGGGFFGFGGGGGGGGGGFGFGFAC@FEG5BFCGCCG2?AFAE2;DG=DFEEFF?GGGF?EAE5<AFGF@D;AF?>D01B@GGG>BF<3)6:)6C41496,205>:0::>>(7F4):C
@M03364:396:000000000-C9LGT:1:1101:12181:8305 2:N:0:10
GGACTACCGGGGTATCTAATCCTGTTCGCTCCCCTGGCTTTCGCGCCTCAGCGTCAGTTGTCGTCCAGAAAGCCGCTTTCGCCACTGGTGTTCCTCCTAATATCTACGCATTTCACCGCTACACTAGGAATTCCACTTTCCTCTCCTGCACTCAAGTTTCCCAGTTTCAAGAGCTTACTACGGTTGAGCCGTAGCCTTTCACTCCTGACTTAAGAAACCACCTACGCACCCTTTACGCCCAGTAAATCCGGATAACGCTAGCCCCCTACGTATTACCGCGGCCGCTTGCCCGTAGTTCGGC
+
CCCCCGGGGGGGGEGGGGGGGGGGGGGGGGGGGGGGGGGGGGGGGGGGGGGGGGGGGGGGGGGGGGGGGGGGGGGG:FGFGGFGGGGGGGGGGGGGGGGGGGGGGGGGGGGGGGGGGGGDGGGGGGGGGGGGGGGGGGGGGGGFDGGFGFGFGFGFGGGGGGFGGGGGGGGGFGBGGFGGGGGFGG,:>BEGGGGGGGGGCEBEGFFFFGFG499AGFF,6C=BE8=/9DFDDFEFFDGG:647+9CC6D228?4?BFBB9:C?GGGBFFF<<?D<A5442((,42(42(52(-(8*1()1
@M03364:396:000000000-C9LGT:1:1101:2781:8309 2:N:0:10
GGACTACTCGGGGGTCTAATCCTGTTCGCTCCCCACGCTTTCGCTCCTCAGCGTCAGTAACGGCCCAGAGACCTGCCTTCGCCATCGGTGTTCTTCCCGATATCTACACATTCCACCGTTACACCGGGAATTCCCGTCGCCCCTACCGCACTCAAGCCCGCCCGTACCCGGCGCGGGCCCACTGTTGAGCCGTGTACTTTCCCACCGGACGCGCCGAACCGGCTACGAGCCCATGACGCCCAATTAATCCGGTACACGCGTGCACCCTACCGAATTACCAGGACGTTTGCACGTGTGTAGG
+
CC@CAEFDFGGG7+@FGEF@F,CCF9EFGGCFGFFDG@FFG<FG:FGGGDCFDGGGCFECAFCF7::CC<F8CFGFGGFCACFCB,BBFGCBFCE,E8FEFGG,44,9,,A?E9;?<8>CGG,5DBC:+FC8FE,36++8F6BF?F:C55FA>4*;,=:EEE>5F75B<5**.4,3*)*27?*++3,6)<*)1:*2*+3<+)344@<24C0*,)*(1(*:,),,(*()-114(.(-.48CE183*-5<**1-(((./41(4(*(*09:?<,,(-(()+).)-(((,(,-)6)3(./..)2*
@M03364:396:000000000-C9LGT:1:1101:19425:8312 2:N:0:10
GGACTACAAGGGTTTCTAATCCTGTTCGCTCCCCACGCTTTCGCTCCTCAGCGTCAGTAACGGCCCAGAGACCTGCCTTCGCCATTGGTGTTCTTCCCGATATCTACACATTCCACCGTTACACCGGGAATTCCAGTCTCCCCTACCGCACTCAAGCCCGCCCGTACCCGGCGCGGATCCACCGTTAAGCGATGGACTTTCACACCGGACGCGACGAACCGCCTGCGCTCGCTTTACGCCCAATAAATCCGGATAACGCTTGCACCCTACGTATTACCGCGGCTGCTGGCACGTAGTTCGC
+
CCCCCGGGGGGGGGGGGGGGGGGGGGGGGGGGGGGGGGGGGGGGGGGGGGGGGGGGGGGGGGGGGGGGGGGGGGGGGGGGGGGGGGGGFFGGGGGGGGGGGGEGGGGGGGGGGGFFGGGGGGGFGGGGGGGGGGGFGGGGGGGFGGGEGFGFFFFFGGFGGGFGFGGGGGGGFGAGE4EFGGGGGE<6FCC3DGGGGGGGGEFFGFFFBGFGF):4<>GGFGFFFGFBFG>F??BFFFGGGFF:9<A<BCDFF?0<F?9:?<;.9AD<?:4444:9<F:9669;9?7>?F178<4.7?)<C
@M03364:396:000000000-C9LGT:1:1101:4096:8318 2:N:0:10
GGACTACACGGGTTTCTAATCCCGTTTGCTCCCCTGGCTTTCGCGCCTCAGCGTCAGTTGTCGTCCAGAAAGCCGCTTTCGCCACTGGTGTTCCTCCTAATATCTACGCATTTCACCGCTACACTAGGAATTCCGCTTTCCTCTCCGATACTCTAGCATCGCAGTTTCGGTCCCCTCACGGGGTTGAGCCCCGCTCTTTTAAGACCGACTTACGACGCCGCCTGCTCGCCCTTTACGCCCAATCATTCCGTACACCGCTTGCCACCTACGTCTTACCGCGGCTGCTTGCCCGTAGTTCTCC
+
CCCCCGGGGGGGGFGGGGFGGFF;FGGGGGFGGGGGGGGGFGGG7CFGGGFGGGGGGGGEGGGGGGGF@F<FFGCFGGGGGGGGGGGGGGGGGGGGGGFFG9DGGFGGGGGGGGGGGGGGCFGGG@FDEFFGGGCGE@DBFGGFGGG+CEGFGFCFGDGFCGFGGGGG>CGGFG<+@6F5**<CB*,0;>DD9E*7F<C??),/;?B;@D?+7)*.7;EE>CBF?8<:6DBFF))6(3?C*,3()..5BF21:BB1549<<(<)7C4(58:((46<:*--((,4:))5((,(-((0==)*2
@M03364:396:000000000-C9LGT:1:1101:17358:8322 2:N:0:10
GGACTACCAGGGTTTCTAATCCTGTTCGCTCCCCACGCTTTCGCTCCTCAGCGTCAGTAACGGCCCAGAGACCTGCCTTCGCCATTGGTGTTCTTCCCGATATCTACACATTCCACCGTTACACCGGGAATTCCAGTCTCCCCTACCGCACTCAAGCCCGCCCGTACCCGGCGCGAATCCACCGTTAAGCGATGGACTTTCACACCGGACGCGACGAACCGCCTACGAGCCCTTTACGCCCAATAAATCCGGATAACGCTTGCCCCCTCCGTATTACCGCGGCTGCTGCCCCGTCTTCCGC
+
CCCCCGGGGGGGFFGGGGFGGGGGGGGGGGGGGGGGGGGGGGGGGGGGGGGGGGGGGGGGGGGGGGGGGGGGGGGGGGGGGGGGGGGGGGGGGGGGGGGGGGGGGGGGGGGGGGGGGGGGEGGGGGGGGGGGGGGEAGDGGGGFGGGGDDGFGF6DGGGGGGFGGGGGGGGGFGFGCDGGGGG>FE*6FF8CGEG67BFCG?FEGFBFBG9E>7E9C2CG;DBB?C<)8D>B40))62EEEBB:?2<)9>>(22(6F:>:?1/(9CC>(:;?(.8-6C(190>B>?082.(((-())/)*/
@M03364:396:000000000-C9LGT:1:1101:9574:8396 2:N:0:10
GGACTACTGGGGTTTCTAATCCTGTTTGCTCCCCACGCTTTCGAGCCTCAGCGTCAGTTACAGTCCAGAGAAGCGCCTTCGCCACTGGTGTTCTTCCTAATCTCTACGCATTTCACCGCTACACTAGGAATTCCCTTCTCCTCTCCTGCACTCTAGACTTCCAGTTTGAAATGCAGCACCCAAGTTGAGCCCGGGTATTTCACATCTCACTTAAAAGTCCGCCTACGCTCCCTTTACGCCCAGTAAATCCGGACAACGCTCGCCACCTACGTATTACCGCGGCTGCTGGCACGTAGTTCGC
+
CCCCCGGGGGGGGGGGGGGGGGGGGGGGGGGGGGGGGGGGGGGFGGEGGGGGGGGGGGGGGGGGGGGGGGGFGGGGGGGGGGGGGGGGEFFGGGGGGGGGGGGGGGGGGGGGGGGGGGGGGGGGFGGGGGGGGGGGGGGGGGGBGGGGGFGBFDFFEFGGGGFGGGGGGGGGFGFGGFGGGGGFGCCDFGGGGDGEGGGGGFGFFFFFEGEEE+38DFGG=DFFDCAB?GBFBEFFFDCFG??@6?67FGG@FF9;F;FFF;C;3CC::BF8)6?BFF?BF>F>>B2)5?8??24)88)7C
@M03364:396:000000000-C9LGT:1:1101:12965:8396 2:N:0:10
GGACTACTAGGGTTTCTAATCCTGTTTGCTCCCCACGCTTTCGAGCCTCAGCGTCAGTTACAGTCCAGAGAAGCGCCTTCGCCACTGGTGTTCTTCCTAATCTCTACGCATTTCACCGCTACACTAGGAATTCCCTTCTCCTCTCCTGCACTCTAGACTTCCAGTTTGAAATGCAGCACTCAGGTTAAGCCCGAGTATTTCACATCTCACTTACAAATCCGCCTACGCTCCCTTTACGCCCAGTAAATCCGAACACCGCTCGCGACCTCTGTATTCCCCCGGCGCCTGGCCCGGAGTTAGC
+
CCCCCGGGGGGGGGGGGGGGGGGGGGGGGGGGGGGGGGGGGGGFGGGGGGGGGGGGGGGGGGGGGGGGGGFGGGGGGCGGGGFGGGGGFFFGGGGGGGGGGGGGGGGGGGGGGGGFGGGDEFGGGGGGGGGGGGGGGFFGGGGFGGGGGFFFGF?FAEGGGGFGGGGGFGFGFGFGGFFEFDGGGECDFGGGGGGGGGGGGCGE?:=C588EC+E7CEGGFGFFF?>@AGF=@EF=CDGGGFDEAEC?FGG6@>;()6>@..34/8>6???F4A26A:(-,((((((4(.:((,()0))2:
@M03364:396:000000000-C9LGT:1:1101:26349:8398 2:N:0:10
GGACTACACGGGTTTCTAATCCTGTTCGCTACCCATGCTTTCGAGCCTCAGCGTCAGTTGCAGACCAGAGAGCCGCCTTCGCCACTGGTGTTCTTCCATATATCTACGCATTCCACCGCTACACATGGAGTTCCACTCTCCTCTTCTGCACTCAAGAATGACAGTTTCCGATGCAGTTCCACGGTTGAGCCGTGGGCTTTCACATCAGACTTATCATTCCGCCTGCGCTCGCTTTACGCCCAATAAATCCGGACAACTCTTGCACCCTACGTATTCCCGCGGCTGCCGGCACGTATTTGGC
+
CCCCCGGGGGGGFGGGGGGGGGGGGGFGGGGGGGGFFGGGGGGGGGGGFC<FGGGGGGGGGGGEGGGGGFCFGG7FGGGGGGGGECCG,BFCGADEFGGGGGGGGGGGGEFGEFFEG=EDGGGGGGGF8FFFGGGGGGGG88@?FFGGGFGD,5=9ADDGGGDGGFGGGGGEEGFFGBFF=9CFFG@EFFG>;C5;CCGGGEEFGAFE**:F4624BECF@DF@>=9;27@1213)1(31*/(5)7).+;)((41(.).-6-<.6CC1.334>)5)63414(((,(((-,((,../0*)20
@M03364:396:000000000-C9LGT:1:1101:14314:8415 2:N:0:10
GGACTACAAGGGTTTCTAATCCTGTTCGCTCCCCACGCTTTCGCTCCTCAGCGTCAGTAACGGCCCAGAGACCTGCCTTCGCCATTGGTGTTCTTCCCGATATCTACACATTCCACCGTTACTCCGGGAATTCCAGTCTCCCCTACCGCACTCAAGCCCGCCCGTACCCGGCGCGGATCCACCGTTAAGCGATGGACTTTCACACCGTACGCGACGAACCGCCTACGAGCCCTTTACGCCCAATAAATCCGGATAACGCTTGCACCCTACGTATTCCCGCCGCCTCTTGCACGTAGTTAGC
+
CCCCCGGGGGGEGGGGGGDGGGGGGGGGGGGGGGGGGGGGGGGGGGGGGGGGGGGGGGGGGGGGGGGGFGGGGGGGGGGGGGGGGGGGGGGGGGGFGGGGGGGGGGGGGGGGGGGGGGGGEG8FGGGG7FFGGGGFFGGGGGGDDGG>GDGFF5DFGF6EGGEDGEDGGGGGDGAG5AGGGGGFFG*2AF8*;CGGFGGGF3??FEFF(73C>3C9C;GG>G>FFGB8(99B<7>AFBEEGFFF4<<AFCCBF??AF?>?31:>GGG?8B0(,)5-4<<644((((,68A),-4.8.*)::
@M03364:396:000000000-C9LGT:1:1101:4947:8421 2:N:0:10
GGACTACAGGGGTTTCTAATCCTGTTCGATCCCCGCACTTTCGTGCATGAGCGTCAGTTACGGCTTGGTCAGCTGCCTACGCCATCGGTGTTCTTCGTCATATCTATGCATTTCACCGCTACACTACGAATTCCGCCTACCTCTACCGCAATCAAGCCCGGCAGTCTCAACGGCGGAAACGGGTTGAGCCCCCCGCTTTGAACGCTGACTTGGGAGGACGCCTTCGCAACCTTTACACCCAATAAATCCGGAGAAAGCTCGACCCCTACGTATTACCCCGGCCGCCTGGCCGGGATGAGGC
+
CCCCCGGG8FCGCFGGGGGGGFGGGGGF<FGGGGEFGGGGGGGF@CF9<CFGGGGG7FGGF,B766+B,,CFF,EGGG,AEF+C,ACG,CCGG9DD7F=FGGGGDE9FCFGGGGGGGGGGGGGG,@,BCCFGGGGG6++AF8E+=F98B>+)@DCD,+6+3:0@F,57,,,@B:>;7)*,*/:4:*86),*1)***)==+1)5(1))(.*63))1(9(;*(1.(5*()(/((.6)-).CG*((.9544;CD0(-((0().-(2-);5(43?25:646+-,7(-2-((4-,.31((0)))21
@M03364:396:000000000-C9LGT:1:1101:2958:8434 2:N:0:10
GGACGACCGGGGTATCTAATCCTGTGTGCTCCCCACGCTTTCGAGCCTCAACGTCAGTTGCCGTCCAGTAAGCCGCCTTCGCCACTGGTGTTCCTCCTAATATCTACGCATTTCACCGCTACACTATGAAGTCCGCTTTCCTCTCCGATACTCGAGGATCGCAGTTTCGGTCCCCTCACGGGGTTAGGCCGCGCACTTTTAAGACCTAATTTAGACGCCGCCTGCTCGCCCTATACCACCAATAATTCCGAACAACACTCGCCACCTACGTTGTACGGCGCCTGCTGTCCACTAGTTGCTG
+
<CCC8@BFCFCFFGGGGGG9FFC@F,6C@C,ED;FGFGGGCGGC8FCGDF<FCDCG,F<EF<@BFE@E,C@9CCFGGGG<FCEGGGCFE=FFFGGD8<,5CDFG,=B9@EGGF,E<F8+0@@=EEE,C5E,=EF6=@6=,AC,+A8+@E>EEG5C*+55CEC>>>5@E*:4@5F47:;:ECC;=4*8()?*)9=8*:?CG@@9);8).)2.+)+0.14*:9)4803-.3C:3(.44))3A*.336:)460/((-((0,-(,(2(**0.,((,(-))(*(((--,((.).4<).()***)2*
@M03364:396:000000000-C9LGT:1:1101:14371:8434 2:N:0:10
GGACTACAGGGGTATCTAATCCTGTTCGCTCCCCACGCTTTCGCTCCTCAGCGTCAGTAACGGCCCAGAGACCTGCCTTCGCCATTGGTGTTCTTCCCGATATCTACACATTCCACCGTTACACCGGGAATTCCAGTCTCCCCTACCGCACTCAAGCCCGCCCGTACCCGGCGCGGATCCACCGTTAAGCGATGGACTTTCACACCGGACGCGCCGAACCGCCTACGAGCCCTTTACGCCCAATAAATCCGGATCACGCTTGCACCCTACGTATTACCGCGGCTGCTGGCACGTAGTTAGC
+
CCCCCGGGGGGGG7EGDFGGGGGGGGGGGGGGGGGGGGGGGGGGGGGGGGGGGGGGGGGGGGGGGGGGGGGGGGGGGGGGGGGGGGGGGGGGGGGGGGGGGEGGGGGGGGGGDGGGDEGGGGGGGGGGGGGGGGFGGGGGGGGFGFGGGFGBFFFFGGGGGGFGGGEGGGGGFGFGCDGGGGGGGG77FGG*9CGEGGGGGFGFGF>;>GFGF):3<(:E>DFFFF?><G>BB4:<A?GGE01<4):AFFDF?B(4?:083,/)9CD?:B?4)44<<C4,-9>>9B::361<6(..7*<*7
@M03364:396:000000000-C9LGT:1:1101:25495:8446 2:N:0:10
GGACTACCAGGGTATCTAATCCTGTTCGCTACCCATGCTTTCGAGCCTCAGCGTCAGTTGCAGACCAGAGAGCCGCCTTCGCCACTGGTGTTCTTCCATATATCTACGCATTCCACCGCTACACATGGAGTTCCACTCTCCTCTTCTGCACTCAAGAATGACAGTTTCCGATGCAGTTCCACGGTTAAGCCGTGGGCTTTCACATCAGACTTGTCATTCCGCCTGCGCTCGCTTTACGCCCAATAAATCCAGACTACCCTTGCCACCTACGTATTACCGCGGCTGCTGGCACGTACTTAGC
+
CCCCCGGGGGGGGGGGGGGGGGGGG<FEGGGGGGGGGGGFGGGGGGGGGGGGGGGGGFGGGGGFGGGGGGFGGGGGGGGGGGGGGGGGGGFGGGGGGGGFGGGGA;FGGGGGGGGGGGGGGGGGGFFGCGGGGGGGGGGGGGGFGGG;FFGDFDFFGGGGFGFGGFGGGGGGF7*=DDGGFGGFGG+0B,@>?CEDGGGGGFGEDFFF5FEC*3,*5>GGEGFAF5::2/5555(97(=CF;@@AEECFF*7)=);/((/6=C5*374:FF?)6:2A<,(((9(-(34(,24(..)0*677
@M03364:396:000000000-C9LGT:1:1101:23477:8483 2:N:0:10
GGACTACAGGGGTATCTAATCCTGTTCGCTACCCATGCTTTCGAGCCTCAGCGTCAGTTGCAGACCAGAGAGCCGCCTTCGCCACTGGTGTTCTTCCATATATCTACGCATTCCACCGCTACACATGGAGTTCCACTCTCCTCTTCTGCACTCAAGAATGACAGTTTCCGATGCAGTTCCACGGTTGAGCCGTGGGCTTTCACATCAGACTTATCATTCCGCCTGCGCTCGCTTTACGCCCAATCAATCCGGACAAAGCTTGCCACCTACGTATTACCGCGGCTGCTGGCACGTAGTTAGC
+
CCCCCGGGGGGGGGGGGGGGGGGGGGGGGGGGGGGGGGGGGGGGGGGGGGGGGGGGGGGGGGGGGGGGGGGGGGGGGGGGGGGGGFGGFGGGGGGGGGGGGGGGGGGGDGGGFFDGGGGGGGGGGGGGFGGGGGGGGGGGGGGFGGGGGFGFFDGFFGGFGGFGGGGFCC6EFGFGGFGGGGGGGGGEFFGGGGGGGGGDGEF@CACBFGFGF>F7:AFFEGFFF>:BF5>BD?FFEFGEE823)6)9A559F>>?)43348F>>FFBB::?FA?9A<((((,(332::B(.1.()0/)2:
@M03364:396:000000000-C9LGT:1:1101:26678:8485 2:N:0:10
GGACTACAAGGGTATCTAATCCTGTTTGCTCCCCACGCTTTCGCGCCTCAGCGTCAGTTGTCGTCCAGAAAGTCGCCTTCGCCACCGGTGTTCTTCCTAATCTCTACGCATTTCACCGCTACACTAGGAATTCCGCTTTCCTCTCCGATACTCTAGCATCGCAGTTTCGGTCCCCTCACGGGGTTAGGCCCCGCACTTTTACGACCGACTTACGCCCCCGCCTGCCGGCCCTTTACGCCCCATAATTCCGCCACACGCTTTCCCCCTACGTTATACCGCGGCTGATCGCCCGTATTTTGCC
+
CCCCCGGGGGGGCGGGGGFGGGGGGGGGGGGGGGGGGGGGGGGGGGGGGGGGGGGGGGGGGGGGGGGGGGGGGGGGGGGGGGGGGGGG@FGGGGGGGGGGGGGGGGGGGGGGGGGGGGGGGGGGFFGGGGGGGGGGGGGGGGG9FGE@@BGDDEFFGE=FEGFGGGGGGG8EDGB?E5>C?EG:E8,:A:EGGG=CGFFG?**(/:B6(9;97)*(),2/,730(*()()4487))-28:/37:F66<6>3(4(4?59,,(.<<0:),(-4(.3.).*4-7>-(())4(((44(()1*)*2
@M03364:396:000000000-C9LGT:1:1101:7489:8493 2:N:0:10
GGACTACAGGGGTTTCTAATCCTGTTCGCTACCCATGCTTTCGAGCCTCAGCGTCAGTTGCAGACCAGAGAGCCGCCTTCGCCACTGGTGTTCTTCCATATATCCACGCATTCCACCGCTACACATGGAGTTCCACTCTCCTCTTCTGCACTCAAGAAGGACAGTTTCCGAAGCAGTTCCCCGGTTAAGCCGGGGGCTTTCACTTCAGACTTATCTTTCCGCCTGCGCTCGCTTTACGCCCAATAAATCCGGACAACGCTTGCCACCTACGTATTACCGCGGCTGCTGGCACGTATGTAGC
+
CCCCCGGGGGDGFGGGGGGGGGGGGGGGGGGGGGGGGGGFGGGGGGGGGGGGGGGGGGGGGGGEGGGGGGGGGGGEGGGGGGGGGGGGGFGGGGGGGGFGGGGGGGGGGGGGGCGGGGGGDGGGGGGFAFBFFGGB@EFGGGGFGGGGGFGFGFGB=FFGGGFGGGGGGGGEEGEGGFGGGGGFGGEECCFGGGGGGGF6CEG?FFFE?GFGFFFCG?GGFGFFD8:B@G@F18:96<EEG4(.9.<<FG3041(4@>F??1E?>FD:B?43)5:<<C:9147>F07?BF3>:8?4)/6:C
@M03364:396:000000000-C9LGT:1:1101:18785:8500 2:N:0:10
GGACTACTAGGGTTTCTAATCCTGTTCGCTACCCATGCTTTCGAGCCTCAGCGTCAGTTGCAGACCAGAGAGCCGCCTTCGCCACTGGTGTTCTTCCATATATCTACGCATTCCACCGCTACACTAGGAATTCCGCTTTCCTCTCCGATACTCTAGCATCGCAGTTTCGGTCCCCTCACGGGGTTAAGCCCCGCACTTTTAAGACCGACTTACGCCGCCGCCTGCGCGCCCTTTACGCCCAATAATTCCGGCCAACGCTTGCCACCTACGTATTACCCCGGCTGCTGGCACGTAGTTCACC
+
CCCCCGGGGGGGFGGGGGGGGGGGGFFGGGGGGGGGGGGGGGGGGGGGGGGGGGGGGGGGGGGGGGGGGGGGGGGGGGGGGGGGGGGGFFFFGGGGGGGGGGGGGGGGGGGGGGGGGGGGGGGGGGFFEFGGGGGGGGGGGGGFGGGGGFGFGFGFGFGGGG>CFGGGGGGGFGBFGFGGGGG@CG:;FFGGGGCEGGGGGFF6FAE==GFC<5*3DBGG>D?:::9BBGB;B><AFFCG8?<0*.66BF/(461:.43(20<4FGG(:??3<2259+(4>B,4:?8::4361(47=@)0:
@M03364:396:000000000-C9LGT:1:1101:10075:8500 2:N:0:10
GGACTACAGGGTATCTAATCCTGTTCGCTCCCCACGCTTTCGCCCCTCAGCGTCAGTAACGGCCCCGAGACCTGCCTTCGCCCTTGGTGTTCTTCCCGATATCTCCACATTCCACCGTTACCCCGGGAATTCCAGTCTCCCCTACCGCACTCCAGCCCGCCCGTACCCGGCGCGGATCCCCCGTTAGGCGCTGGACTTTCCCACCGGACCCGACCAACCGCCTACGAGCCCCTTACGCCCCATAAATCCGGATCCAGCCTGCCCCCTCCGTATTCCCCCGGGTTCTTGCCCCTAGTTGGGC
+
CCCCCGGGGGGF<FG9FFDFF5C6C@@F6;CFG-@CF:FGCCE,BF,@@F@CCB:?CC@E7FFGG+@@CCFG,9EF,E<=:F,4,AF?,BFA,?,FFGFCBFGE,C,94@F<@,@F:B+6A,6F>EGDEDB9F9=8@,?FGG=5?F6=+3+:>87:CEEGGGBC<:AGDGG*/421:5E6E:C<<**(9**/CG57*<@?9,04>501()470)*,9:**-9(-,*()(9?(34)5(4EG860.0644F)9:?(()*((.8626CG<(-((,((.).*-,((((().66.)(-,./9*()1
@M03364:396:000000000-C9LGT:1:1101:22356:8518 2:N:0:10
GGACTACCAGGGTTTCTAATCCTGTTTGCTCCCCACGCTTTCGAGCCTCAGCGTCAGTGATCGTCCAGTAAGCCGCCTTCGCCACTGGTGTTCCTCCTAATATCTACGCATTCCACCGCTACACATGGAGTTCCACTCTCCTCTTCTGCACTCAAGAAAAACAGTTTCCGATGCAGTTCCTCGGTTAAGCCGAGGGCTTTCACATTAGACTTATTTTTCCGCCTGCGCTCGCTTTACGCCCAATAAATCCGGACAACGCTTGCCACCTACGTCTTACCGCGGCTGCCGGCCCGTAGTTAGC
+
CCCCCGGGGGGGGGGGGGGGGGGGGGGGGGGGGGGGGGGGGGGFGGGGGGGGGGGGGGGGGGGGGGGGGGGGGGGGGGGGGGGGGGGGFFFGGGGGGGGGGFGGGGFGGGGGGFFGGGGGGGGGGGGGCFFFFGGGGGGGGGGFFFGGGFGFGDGFDFGGGGFGFGGGGE@EACDFGFGGGGD7EG:>FFGGGGGGGGGGF6DEGFCF4CEGCFG<FFGFFGFFB8@D=:;>@??EEFGEG<@@;7EEFGGFFF0:>>B846;,*3>42,,.(489AE:9092070((-(-79>(.7/-?*
@M03364:396:000000000-C9LGT:1:1101:22606:8532 2:N:0:10
GGACTACCAGGGTATCTAATCCTGTTCGATACCCGCACTTTCGAGCATGAGCGTCAGTTGCGCTCCCGTCAGCTGCCTTCGCAATCGGGGTTCTTCGCCATATCTAAGCATTTCACCGCTACACGACAAATTCCGCAGACGTTGCGCGCACTCAAGAACGGCAGTTCGCGCTGCAGTGCCAAGGTTGGGCCCCGACATTTCACAACACGCTTGCCCTCCGGCCTACGCTCCCTTTCAACCCAATAAATCCGGATAACGCACGGCCCTTCCGTATTACCGCGGCTGCTGGCACGGGATTAGC
+
CCCCCGGGGGGGGGGGGGGGGGGGGGGGGGGGGGEGGGGGGGGGGGGGGFGGGGG>FFGGGGFEGGGGGEGGGGGGGGGGGGGGGGGG+@FGGGGGGGGGGGDGGG9FGGGGGGGGGGGGGGGGGGGGGGGGGGGGGC>FBFF@DGGGGFFBGFGF9DCGGGFGGDGEGEEEBGEFFFGG7@FFFGG9ECCDDGC=5CGGGCGFDAF:-)8CBF+)9:GEBD>(8;::1>>FF<?)-)<CE:B0@AFBFGG66?FFFFF(962,CG54:??D1<F)6<<6(((4(2))460.:(())))29
@M03364:396:000000000-C9LGT:1:1101:19968:8553 2:N:0:10
GGACTACCGGGGTTTCTAATCCTGTTCGCTACCCATGCTTTCGAGCCTCAGCGTCAGTTGCAGACCAGAGAGTCGCCTTCGCCACTGGTGTTCTTCCATATATCTACGCATTCCACCGCTACACATGGAGTTCCACTGCCCTCTTCTGCACTCAAGTCTGACAGTTTCCGATGCACTTCTTTGGTTAAGCCAAAGGCTTTCACATCAGACTTCTCAAACCGCCTGCGCTCGCTTTACGCCCAATAAATCCGGACAACGCTTGCCACCTACGTATTCCCGCGGCTGCTGGCACGTACTTAGC
+
CCCCCGGGGGGGGGGGGGGGGGGGGGGGGGGGGGGGGGGGGGGGGGGGGFGGGGGGGFGGGGGEFGGGGGGGGGGGGGGGGGGGGGGGFGEFGGGGGGGGGGFGGGGGGGGGGGGGGEGGGFGGGGGGEGFGGGGGGFGGGGGFGGGGFFGEGFFDFFGG;FFGFGGGGGEGEGFGGFGGGGFDFG@5B=:C?7DGGFGGGFC7FFFFFGFF*=F<FFGG>G>FDFF>@GBB6@F<4(:CE;?16;;CFGG>;;2?F;((,(;?CGG?7?BBFFB)4A432091(,).24(,4.().*)*2
@M03364:396:000000000-C9LGT:1:1101:20334:8563 2:N:0:10
GGACTACCGGGGTTTCTAATCCTGTTCGCTCCCCACGCTTTCGCTCCTCAGCGTCAGTAACGGCCCAGAGACCTGCCTTCGCCATTGGTGTTCTTCCCGATATCTACACATTCCACCGTTACACCGGGAATTCCAGTCTCCCCTACCGCACTCAAGCCCGCCCGTACCCGGCGCGAATCCACCGTTAAGCGATGGACTTTCACACCGGACGCGCCGAACCGCCTACGAGCCCTTTACGCCCAATAAATCCGGATCACGCTTGCACCCTACGGATTACCGCGGCTGCTGGCACGTGTTTCGC
+
CCCCCGGGGGGGGGGGGGGGGGGGGFGGGGGGGGGGGGGGGGGGGGGGGGGGGGGGGCFFGGGGGGDGFGFGGGGGGGFGGGGGGGGGFGGGGGGFGGGGGGCFDGGGGGGGGGGGGEGD8CEGGDG@CFFGGGG9FGGGGGGFGGGGGFGBGFCAFGGGGGFGGGGE?C>B?F9D*:EGFGGDFE*6CF?*;CE*>?FFG?GFGFEF9DFG>):1C(:=>DB??E<@?DBB?FF>ABGEG<8?F8.6*><>:69?FFB03:C)9CG::::(,41,8<-,,437>?:)5:,<?B(/).)97
@M03364:396:000000000-C9LGT:1:1101:24042:8592 2:N:0:10
GGACTACTCGGGTTTCTAATCCTGTTCGCTCCCCACGCTTTCGCTCCTCAGCGTCAGTAACGGCCCAGAGACCTGCCTTCGCCATTGGTGTTCTTCCCGATATCTACACATTCCACCGTTACACCGGGAATTCCAGTCTCCCCTACCGCACTCAAGCCCGCCCGTACCCGGCGCGGATCCACCGTTAAGCGATGGACTTTCACACCGGACGCGACGAACCGCCTACGAGCCCTTTACGCCCAATAAATCCGGATACAGCTTGCCCCCTACGTATTACCGCGGCTGCTGGCCCGTCTTTAGC
+
CCCCCGGGGGGGGGGGGGGGGGGEGGGGGGGGGGGGGGGGGGGGGGGGGGGGGGGGFGGGGGGGGGGGFGGGGGGGGGGFGGGGGGGGFGGGGGGGGGGGGGGGCGGGGGGGGGFGGGGGGGGGGGGGGGGGGGFFGGGGGGGFGGGGGEGB8D?DFGGEGGEGGGGGGGGGFEFGG>EGGGGEGG*6=CCDGEE6FGGGG3BCGB399D1:-)22)9EGFGFF?F:0(1732<BA<6EGG0:7)56-04>>01(,*)),.4;(2;C,4<??2A0)6<893>>B0<04>(,11,(0)0-*2
@M03364:396:000000000-C9LGT:1:1101:8684:8628 2:N:0:10
GGACTACACGGGTATCTAATCCTGTTCGATACCCGCACCTTCGAGCTTCAGCGTCAGTCGCGCTCCCGTAAGCTGCCTTCGCAATCGGAGTTCTTCGTCATATCTAAGCATTTCACCGCTACACGACAAATTCCGCCTACGTTGTGCGTACTCAAGAATGCCAGTATGCGCTGCAAGTCAGAGGTTGAGCCTCTACATTTCACAACACACTTAACATCCGGCCTACGCGCCCTTTAAACCCAATAAATCCGGATAACGCCCGGACCTTCCGTATTACCGCGGCTGCTGGCCCGGACTTAGC
+
CCCCCGGGGGGGGBFGGCFFGGGGGGGGGGGGGGGEEGEGGGGCFGEGGGGGGGGGGGGGGGGGGGGGGGGGGGGGGGGGGGGGGGGG8FFGGGGGGGCFGGGGCEGGGGGGGGGGGGGGGGGGGCFEGGGGEFCF=+8DF?@?DEDGB5+:CDF9=:DEFGFGGGCGGGGG@FEGFFFAG,;FGFF@F@FFGFCFDDDFG?FFGFFFBG>F*+>4:BG5159@(?;;(>9@9:?446CFC?::FF246CC>:(3<=6>0(41():*-(:1>:0:)4A4499>>B?0?(3,2244).*.::
@M03364:396:000000000-C9LGT:1:1101:23627:8643 2:N:0:10
GGACTACTCGGGTATCTAATCCTGTTTGCTCCCCACGCTTTCGAGCCTCAGCGTCAGTTACAGTCCAGAGAAGCGCCTTCGCCACTGGTGTTCTTCCTAATATCTACGCATTTCACCGCTACACTAGGAATTCCCTCCACCTCTCCTGCACTCTAGATATCCAGTTTGGAATGCAGCACCCAGGTTAAGCCCGGGTATTTCACATCACACTTAAATATCCACCTACGCGCGCTTTACGCCCAGTAAATCCGGACAACGCTTGCCCCCCACGTATTCCCGCGGCTGCTGGCACGTAGGTAGC
+
CCCCCGGE<FFGFGGGGGGGGA6,CFGGGGCGGGGCFGGGGGG,@CFF84CFFGGGGFCGGAFGGGGG9,CFEEFFGEGEFGGDGEGGFGGGGGGFGGGGG9EFGGGGGGGGGGGGGGGGGGGGGFGDFGGGGGGG,++9E+@DFE9D?:FEFDGF,736@,?DFEE,+A;=DGCF,;D?++=>FG,5BFDG77?@0@@F,;FFFF+009@9*4,*=*DF4FBB>8)3(:(:3;<)783=F@DF:???F>563((.),448:>39FD((-4-.<B)-<466;;(2:>:?1(303())/.20
@M03364:396:000000000-C9LGT:1:1101:8293:8662 2:N:0:10
GGACTACTCGGGTTTCTAATCCTGTTTGCTCCCCACGCTTTCGAGCCTCAGCGTCAGTTACAGTCCAGAGAATCGCCTTCGCCACTGGTGTTCTTCCTAATCTCTACGCATTTCACCGCTACACTAGGAATTCCATTCTCCTCTCCTGCACTCTAGACTTCCAGTTTGAAATGCAGCACCCAAGTTGAGCCCGGGTATTTCACATCTCACTTAACAGTCCGCCTACGCTCCCTTTACGCCCAGTAAATCCGGACCACGCCCGCCACCTACGTATTACCGCGGCTGCTGGCCCGTCTTTCGC
+
CCCCCGGGCFDGFFGGGGGGGGGGGGGGGGGGGGGGGGGGGGGFFGGGGGGGGGGGGFGGGGGGGGGGDGFGGGGGGGGGGGGGGGGGGGGGGGGGGGFGGGGGGGGGGGGGGGGGGGEGGGGGGGGGGGGGGCCFFADGGGDDFGGGGFGFGEGFFDFFFGFGFFGGGGGGFGBDFDGGGGGGGGCDFFGGGGGGGGGGGFGF7C>E@FEC;8,;:;<F=DAAA?=:);>BFEEEFFGGG9=FC?37FGGF;116>86(.:C0);7,4>?()6>)6<6>FFF>B:2?7:(:1((0)/-97
@M03364:396:000000000-C9LGT:1:1101:12006:8667 2:N:0:10
GGACTACTAGGGTTTCTAATCCTGTTCACTACCCATGCTTTCGAGCCTCAGCGTCAGTTGCAGACCAGAGAGCCGCCTTCGCCACTGGTGTTCTTCCATATATCTACGCATTCCACCGCTACACATGGAGTTCCACTCTCCTCTTCTGCACTCAAGAATGACAGTTTCCGATGCAGTTCCACGGTTGAGCCGTGGGCTTTCACATCAGACTTATCATTCCGCCTGCGCTCGCTTTACGCCCAATAAATCCGGACCACGCTTGCCACCTACGTATTACCGCGGCTGCTGGCCCGTATGTAGC
+
CCCCCGGGGGGGGGGGGGGGGGGGGGGFGGGGGGGGGGGGGGGEGGGGGGGGGGGGGGGGGGGFGGGGGGGGGGGGGGGGGGGGGGGGFGGGGGGGGGGGGGGGGGGGGGGGFGGGGGGGGGGGGGGG<FGGGGGGGGGGGGGFGGGGGFGFGFFF,DFGGGFGGGGGGGGGEFEGGFGGFGGDFEFDFGGGDCEGCFGGGFGFGFFF*;@GEFF@F4;CBGAAB>):/96=9=B:C@GGG@;@)7>EFGG9(:(3:,638<8:0CC7,4:7)6:.6E16B003--28?1:?0(-)./)2:
@M03364:396:000000000-C9LGT:1:1101:12433:8681 2:N:0:10
GGACTACTAGGGTTTCTAATCCTGTTCGATACCCGCACTTTCGAGCATGAGCGTCAGTTGCGCTCCCGTCAGCTGCCTTCGCAATCGGAGTTCTTCGCCATATCTAAGCATTTCACCGCTACACGGCAAATTCCGCCAACGTCGTGCGTACTCAAGTCAGCCAGTTCGCGCTGCAGTGCAGGTGTTGGGCACCTACATTTCACAACACGCTTAACCGACAGCCTGCGCTCCCTTTTAACCCAATAAATCCGGATAACGCCCGGACCTTCCGTATTACCGCGGCCGCTTGCCCGGCATTAGC
+
CCCCCGGGFGGGGDCGGGGGGGGGGGGGGGFGGGFGGGGGGGGGGGGGGGGGGFGGGGGGGDGDGGGGGGGGGGGGGGGGGGGGGGGG7CFGGGGGGGGGGGGGGGGGGGGGGGGGGGGGGGGGGGGFGGGGGGGGG+6ACFGFGGGGGFGFGFGFFGGGGGFGGFGGGGGGDGFGGFGGGCCGFGF5B@09DG?FFGGGGFG<8?F@7D<C@+079(3/3C@1(:68(19?:A))67CFGB?:9>>9FCG>03(6?37>;>C7DG5..342.8()5:431;((3;((,,4)82(..*.*2
@M03364:396:000000000-C9LGT:1:1101:24830:8683 2:N:0:10
GGACTACCGGGGTTTCTAATCCTGTTTGCTCCCCACGCTTTCGCTCCTCAGCGTCAGTAACGGCCCAGAGACCTGCCTTCGCCATTGGTGTTCTTCCCGATATCTACACATTCCACCGTTACACCGGGAATTCCAGTCTCCCCTACCGCACTCAAGCCCGCCCGTACCCGGCGCGGATCCCCCGTTAAGCGATGGACTTTCACACCGTACGCGCCGAACCGCCTACGCGCCCTTTACGCCCAATCAATCCGGATCACGCTTGCCCCCTACGTACTACCGCGGCTGCTGCCACGTATTTCGC
+
CCCCCGGGGGGGFFGGGGGGGGGGGGGGGGGGGGGGGGGGGGGGGGGGGGGGGGGGGGGGGGGGGGGGGGGGGGGGGGGGGGGGFGGGGGGGGGGFGGGGGGGGGGGGGGGGGGGGGGEGGGGGEGGGGGGGGGGFFG?FGFGFGGGEDDGFGBFFGGGGGGFGGCEGFDECEC@G?>EG*@DE8E7=6CE5CEE*9B:EGAC)C@D(-C>D>):3CBGGFGFB(;2)->9B;?F2<1EEE?0<)58<F:)(4:03?2(4(,2(9CD9:?:?)(,)6:6(7;BF;63?)4)59-4//*)*/
@M03364:396:000000000-C9LGT:1:1101:6562:8685 2:N:0:10
GGACTACTAGGGTTTCTAATCCTGTTCGCTCCCCACGCTTTCGCTCCTCAGCGTCAGTAACGGCCCAGAGACCTGCCTTCGCCATTGGTGTTCTTCCCGATATCTACACATTCCACCGTTACACCGGGAATTCCAGTCTCCCCTATCCCCCCCCCCCCCCCCCCCCCCCCCCCCCCCCCCCCCCCCCCCCCCCCCCCCCCCCCCCCCCCCCCCCCCCCCCCCCCCCCCCCCCCCCCCCCCCCCCCCCCCCCCCCCCCCCCCCCCCCCCCCCCCCCCCCCCCCCCCCCCCCCCCCCCCCCCC
+
CCCCCGGGGGGGFFGGGGGGGGGFGFGCFGGGGGGGGGGGGGGGGGGGGGGGGGGGGGGGFGGGGGGGFGCGGFFGGGGGGGGEEDFGGGGGGGFFGGGGGDGGGGGGGGGGGGGGGGGGGGCFGGGGGGGFGC,?4E9FF?EFF,76@DGAGFGFGGGGGGFGGGGGGGGGFGFGGFGGGGGGGGGBFGGGGGGGGGGGGFGFDFDFFGFGFFGFDBGGFGFF0EFFBGFFF-7>BFGGGF>FFBF6DGGFFFBFE99;BFGFGGGFFFFFFFFFBE>FFBF69B;B9>FFF>BFDDB>D
@M03364:396:000000000-C9LGT:1:1101:27607:8695 2:N:0:10
GGACTACTCGGGTTTCTAATCCTGTTCGCTACCCATGCTTTCGAGCCTCAGCGTCAGTTGCAGACCAGAGAGCCGCCTTCGCCACTGGTGTTCTTCCATATATCTACGCATTCCACCGCTACACATGGCGTTCCACTCTCCTCTTCTGCACTCACGAATGACAGTTTCCGATGCAGTTCCACGGTTGAGCCGTGGGCTTTCACATCAGACTTATCAAACCGCCTGAGCACGCTTTCCGCCCAATAAATCCGGATAACGCTTGCCACCTACGTCTTCACGCGGCTGCCTGCACGTATGTTGC
+
CCCCCGGGGGGGEGGGGGGFGGG,FFGGGGGGGGGGGGGGGGGGGGGGGG<EGGGGGGGGGGGFGGGGGGGGGGGGGGGEGGGGGGGGEFGGGGGFGGGGGGGGGGGGGGGGGFFGGGGGGGGGGGGG,6CFGGGGGGGGGGGFGFA4EFG*AD6;+6DFEGFGGGGGGEGCBCEFFFFGGGG7@C+1@@CDCG>5>CGGG<FE769=:CEGF+,*=*4:25>@F,())0690?D)708FE;@F)7;?+C)41((6=:9,48:27CG457:?(.22)34.,70-4((.51,.33(/)1):*
@M03364:396:000000000-C9LGT:1:1101:8579:8708 2:N:0:10
GGACTACTCGGGTATCTAATCCTGTTTGCTCCCCACGCTTTCGAGCCTCAGCGTCAGTTACAGTCCAGAGAATCGCCTTCGCCACTGGTGTTCTTCCTAATCTCTACGCATTTCACCGCTACACTAGGAATTCCATTCTCCTCTCCTGCACTCTAGACTTCCAGTTTGAAATGCAGCACCCAAGTTGAGCCCGGGTATTTCACATCTCACTTAAAAGTCCGCCTACGCTCCCTTTACGCCCAGTAAATCCGGACAACGCTCGCCACCTACGTATTACCGCGGCTGCTTGCACGTATTTCGC
+
CCCCCGGGGGGGGDGGGGGGGGGGGGGGGGGGGGGGGGGGGGGGGGGGGGGGGGGGGFGGGGGGGGGGGGGGGGGFGGGGGGGGGGGGGGGGGGGGGGGGGGGGGGGGGGGGGFGGGGGGGGGGGGGGGGGGGGGGGGGGGGGFGGG@FFGFGFGF9EGFGGFGFGGGGGGGFGFGGFGGGGGGGGFDFGEGGGGGGGGGGFE<99BCEGFG58;:FFGGFGFFFG9BDGFFFFFFFFGGGD@E+97<FGD>FFB;A09;@9E>*AF::??42<?4:C43-7>7(8:)532214.9)/)27
@M03364:396:000000000-C9LGT:1:1101:23668:8737 2:N:0:10
GGACTACTGGGGTTTCTAATCCTGTTTGCTCCCCACGCTTTCGTGTCTCAGCGTCAGTAATGGCCCAGCAAGCCGCCTTCGCCACTGGTGTTCCTTCTAATATCTACGCATTTAACCGCTACACTAGAAATTCCACTTGCCTCTACCACACTCAAGTCTACCAGTTTCTAAGACGAACTGCGGTTGAGCCTCAGGCTTTGATCTTAGACTTAATAAACCGCCTACACACGCTTTACGCCCAATGAATCCGCATACCGCCCGCCCCCCACGTATTACCCCGGCTGCTTGCACGTATTTCGCC
+
CCCCCGGGGGGGEGGGGGEGGGGGGGGGGGGGGG<@@FGGGGDFGGGGGGFDCFGG7CFC<FFGGGGGGGCFGGGGGGGGFGGGGGGDEFGGGGGFDGFFFFDFCFGFGGGGBFFGGGGGGGGGFGGGDFGGGGGGG?FGGFGFDGGAFFGBFFGF,=DFGDFGGGGGGFGG+3=D>>8E,AC:CE>@C<<C?F:FFGGGA7>A>FF*5C7F*=:72><95>9572795)6(5>*;(2EE*,(;6>CEAG*1;@)=890,(3EBC*),468(<(64)+-((3(-1,).3)5?02)779,99
@M03364:396:000000000-C9LGT:1:1101:5496:8746 2:N:0:10
GGACTACTCGGGTATCTAATCCTGTTCGATACCCACGCTTTCGTGCCTCAGCGTCCGTAGGCGCCCGGTGTGCTGCCTTCGCAATCGGAGTTCTGCGTCATATCTATGCATTTCACCGCTACACAACGCATTCCGCACACCTCGACGCCACGCTAGTCAGCCAGTTTCAACGGCAATACGAGGTTAAGCCCCGCAGTTTGACCGCTGACTTTGCCAACCGCCTACGCACCCGTTAAACCCCATAAATCCGGATAACGCTTGCCCCCTCCGTATTACCCCCGCTGCTGGCACGGAGTTCAGC
+
CCCCCGGGGGGGGGGGGGGGGGGGGGFEFGFGGGGGGGGGGGGGGGGGGGFGGGGGGFFGGGGGGGGGEGGGGGGGGGGGGGGGGGGGCFGGGGGGGGGCG?AFGFFFGGFGGGGGGGGGGGGG?=FFCEGDGEFGEGCGGFF5CGGDE?F5FFGFCGFF?EFGGDFGGGGGEGBDG86*C>C1B>,1;FGGGG==8CFC@CG>D)86@C?+)+0/C?GGFGF?:;951C<(472322@E*4:(6:9)<D3?F:B?@9-44:+:DG)413:62?26>63(49(4,)).1()-2(,.8*)*2
@M03364:396:000000000-C9LGT:1:1101:9374:8764 2:N:0:10
GGACTACTGGGGTTTCTAATCCCATTTGCTCCCCTAGCTTTCGTCTCTCAGTGTCAGTGTCGGCCCAGCAGAGTGCTTTCGCCGTTGGTGTTCTTTCCGATCTCAATGCATTTCACCGCTCCACCGGAAATTCCCTCTGCCCCTACCGTACTCCAGCTTGGTAGTTTCCACCGCCTGTCCAGGGTTGAGCCCTGGGATTTGACGGCGGACTTGAAAAGCCACCTACAGACGCTTTACGCCCAATCATTCCGGATAACGCTTGCATCCTCTGTCTTACCGCGGCTGCTGGCACAGAGTTAGC
+
CCCCCGGGGGGGGGGGGGGGGFGFFGGGGGGGGGGGGGGGGGGFGGGGGGGGGGGGGGGGGGGGGGGGGGGGGFGGGGGGGGGGFGGGFGGGGGGGGGGGGGGGDFFGGGGGGGGGGGGGGGGGGGGGGGGGGGGGDGGGGGGFGGGGGFG=FFGFGGGGGGCGGGGGGGGGDFADGFGGFGGGGGF@AC@FFGGGGGGGGEGAGFDFFGFG<;C;FFGGDF?D8?=FFGF>63=EFFGGGFF<FBFFFGF>:21<F?>BF?C?7AC?A<8AFFF<AC:9-46(1:02.1.4(((09*):C
@M03364:396:000000000-C9LGT:1:1101:7016:8774 2:N:0:10
GGACTACCGGGGTATCTAATCCTGTTCGCTCCCCCAGCTTTCGCGCCTCAGCGTCAGTGGTGGCCCAGAAGGCCGCCTTCGCCACCGGTGTTCTTCCCGATATCTACACATTCCACCGTTACACCGGGAATTCCAGTCTCCCCTACCGCACTCAAGCCCGCCCGTACCCGGCGCGGATCCACCGTTAAGCGATGGACTTTCACACCGGACGCGACGAACCGCCTACGCGCCCTTTACGCCCAATCAATCCGGATAACGCTTGCACCCTACGTATTACCGCGGCTGCTGGCACGGATTTAGC
+
CCCCCGGGGGGGGGGGGGGGGGGGGGGDEFGGFFEGGGGGAAFCCFGGGCGGGGEGGGGDCFGGGGGGDFGGGGGGGDGGGGGGGGGGGGGGGGGGGGGGGGGGGGGGGGGGGGGGGGGGGGGGGGGGGGGGGGGFFFGGGGGFGGGGGDGFG@FFGGGGGGFGGEGGGGGG?G@DEDGGGGGEGG::FE8*>GGFGCFGGDFDGFFFFG9510:(995CBGBB?FB)(99B918ABFGGG?:?)4><FGC9F<<<F69?(8C?FGG<7?:32<:)4:42-13,3:>2:?B?0(-)0*)::
@M03364:396:000000000-C9LGT:1:1101:4237:8774 2:N:0:10
GGACTACAGGGGTATCTAATCCTGTTCGCTCCCCACGCTTTCGCTCCTCAGCGTCAGTAACGGCCCAGAGACCTGCCTTCGCCATTGGTGTTCTTCCCGATATCTACACATTCCACCGTTACACCGGGAATTCCAGCCTCCCCTGCCGCACTCAAGCCCGCCCGTACCCGGCGCAGACCCACCGTTAAGCGATGGGCTTTCACACCGGACGCGCCGAACCGCCTACGAGCCCTGTACGCCCATTGATTCCGGACCACGCTTGCCCCCTCCGTTTTACCGCGGCTGCCGGCACGGACTTCGC
+
CCCCCGGGGGGGEGGGGGFEGGGGGGGGGGGGGGGGGGGGGGGFFGGFEFGGGGGGGGGGGGGGGGGGFGGGGGGGGGGGGGGGFGGGGGFGGGGGEFGGGEEGGGAEGFGGGGFGGGFDGFGGGGGGGGGGGGGGGGGGFDGFGGFEEEGAFDDFGFCEGGFGEEGGGGGGDE@GC6FGDGGGGGF=FC:CGCEFFBCFGFG?CDE06D>CB)14<9EGBC9::CB5(>(4?(5)63?8:8(.89<<B:C>B>61>2-3,8:(9ED0,34-)(4))3-390(-2(((-14><-())/)1*
@M03364:396:000000000-C9LGT:1:1101:2753:8809 2:N:0:10
GGACTACTGGGGTATCTAATCCTGTTTGCTCCCCGCACCTTCGCACCTCAGCGTCAGTTATGTGCTAGAAACCTGCCTTCGCCATTGGTGTTCTTCCAGATATCTACAGATTTCACCCCTACACCTGGAATTCCGGTTCCCCCTCACTCACTCTAGGCCGGCAGTTCTCAAAGCAGTTCCGCAGTTGAGCTGCGGGATTTCACTCCAAGCTTACCGATCCGCCTACATGCCCTTTACGCCCAATAAATCCGGATAACGCTTGCACCCTACGTATTACCGCGGCTGCTGGCACGGAGTTCGC
+
CCCCCGGGGGGGGGGGGGGGGFGGGGGGGGGGGGCEBFCGGGGGGGGGGGG8FGGGGFGGGGGGGGFGFGGGGGGGGGGGGGGGGGGGGGDGGGGGGGFGGGGGGGGGGGGFGGFFG,@?FFGFGEGGGGGGGGGGGGCGGGGBGGFF,:FEG59D,DEGGGEGGGG,EDGGFGEGGFFGCED:EG=;FGGGFGGGCGEGFAEEFFFFFGFGFFG(2(=EDFD@;?4+9C;DF;ECEDGGG;1=)7)9F87>6:(<F?FF6:C4DFDBFF:42<>26<,414>0212:?F?)3-()0).//
@M03364:396:000000000-C9LGT:1:1101:19564:8829 2:N:0:10
GGACTACCAGGGTATCTAATCCTGTTCGCTCCCCACGCTTTCGCTCCTCAGCGTCAGTAACGGCCCAGAGACCTGCCTTCGCCATTGGTGTTCTTCCCGATATCTACACATTCCACCGTTACACCGGGAATTCCAGTCTCCCCTACCGCACTCAAGCCCGCCCGTACCCGGCGCGGATCCACCGTTAAGCGATGGACTTTCACACCGGACGCGACGCACCGCCTACGAGCCCTTTACGCCCAATAAATCCGGATCACGCTTGCACCCTACGTATTACCGCGGCTGCTGGCACGTAGTTAGC
+
CCCCCGGGGGGGGDGGGGEGGGGGGGGGGGGGGGGGGGGGGGGGGGGGGGGGGGGGGGGGGGGGGGGGGGGGGGGGGGGGGGGGGGGGFGGGGGGGGGGGGGEGGGGGGGGGGGGGGGGGGGGGGGGGGGGGGGGCFGGGGGGFFGGGGFGBFFFFGFGGGGFGGGGGGGGGFGAG=AGFCGFFFE@==CECFGGFGGGGGFG?FDF9>G;=9>EB)3EGFGF0:C?78C>FFF?):4EGE?649426FGG><((4F4:::<;)9@D1<?6:44:2-A20(-,(-4)).20<<?,)0*)::
@M03364:396:000000000-C9LGT:1:1101:24512:8835 2:N:0:10
GGACTACAGGGGTATCTAATCCTGTTTGATACCCACGCTTTCGTGCATCAGCGTCAATCGCGGATTCGTCAGATGCCTTCGCAATCGGTGTTCTGTGTGATATCTATGCATTTCACCGCTACACCACACATTCCTCCAACGGCATCCGCATTCAAGCCCACCAGTATCAACGGCAGTCTCCTCGTTGAGCGAGGATATTTCACCGCTGACTTAACAGGCCGCCTACGCACCCTTTAAACCCAATCAATCCGGATAACGCTCGCATCCCCCGTATTACCGCGGCTGCTGGCACGGACGTAGC
+
CCCCCGGGGGGGGGGGGGCFFGGGGGGGGGGGGGGGGGDGGGGGGGGGGGGGGGGGFEGGGGGFFGGGFGGGGGGGGGGGGGGEEGGGBFFGGGGGGGGGGGGGGGGGGGGGGGGGGGGGGGGGGGGGGGGGGGGGGFFGFGGFGGGGGDDAFEGFG?FGGGFGGGGGGGGGFG>GGFCFGEGFGGGFFGGGGGCFGGGGGEGFGDBF28=CE6FEGFGGFGFFFF@D@GFFF<?)6AGGG?F?48D6=FGF63(66,(-80:(*:F<:>B46(5)6<334>>46?:::0(5:>2)))-9*
@M03364:396:000000000-C9LGT:1:1101:8321:8837 2:N:0:10
GGACTACAGGGGTTTCTAATCCTGTTCGCTCCCCACGCTTTCGCTCCTCAGCGTCAGTAACGGCCCAGAGACCTGCCTTCGCCATTGGTGTTCTTCCCGATATCTACACATTCCACCGTTACACCGGGAATTCCAGTCTCCCCTACCGCACTCAAGCCCGCCCGTACCCGGCGCGGATCCACCGTTAAGCGATGGACTTTCACACCGGACGCGCCGAACCGCCTACGAGCCCTTTACGCCCAATAAATCCGGATCACGCTTGCACCCTACGTATTACCGCGGCTGCTGGCCCGTCGTTAGC
+
CCCCCGGGGGGGGGGGGGGGGGGFGGGGGGGGGGGGGGGEGGGGGGGGGGGGGGGGGGGGGGGGGGGGGGGGGGGGGGGGGGGGGGGGGGGGGGGGGGGGGGGGGGGDGGGGGGGGGGGDEGGGGGGGGDGGGGGF@>?FGFEFDGGCGEGFGFDDFEGGGGFGFEEGGGGGFG>GCDCFCFG>;C<@FGG57=CFGGGGGFGEGFF9>D>E9)1,9;GGFGFF0@<)3<3:(4?FFFGGGFBF68:4@FG>?<04@1:1?2/.9CC?11(.)-8)6A(7901696,:?01:B;(.>)4C:
@M03364:396:000000000-C9LGT:1:1101:11867:8841 2:N:0:10
GGACTACCGGGGTTTCTAATCCTGTTCGATACCCGCACTTTCGAGCATGAGCGTCAGTTGCGCTCCCGTCAGCTGCCTTCGCAATCGGAGTTCTTCGCCATATCTAAGCATTTCACCGCTACACGGCAAATTCCGCCAACGTCGTGCGTACTCAAGTCAGCCAGTTCGCGCTGCAGTGCAGGTGTTGGGCACCTACATTTCACAACACGCTTAACCGACAGCCTGCGCTCCCTTTAAACCCAATAAATCCGGATAACGCCCGGACCTTCCGTATTACCGCGGCTGCTGGCACGTCTTTAGC
+
CCCCCGGGGGGGGGGGGGGGGGGGGGGGGFGGGGFGGGGGGGGGGGGGGCFGGGGGGGGGGGGGGGGGGGGGGGGGGGGGGGGGGGFE@FFGCEDFGGGGGGGGGFFGGGGGGGGGGGGDGGGGGEGGGGGFGGGGGECGGGGBDCGGGFGD@ECAFGGGGGFGFDFGDGGC*CBFFFGGGF<AECFFFB@DGGGFGGGGGFGFGDF<FG@GFFGEG;GC>GFF:;7@BC6<79?9:>GGGFFF@<24@GDBB??FF:96>9C;DE4>:3(..<:<B93(-27041)5(1(4<6()7/.00
@M03364:396:000000000-C9LGT:1:1101:26148:8865 2:N:0:10
GGACTACCGGGGTATCTAATCCTGTTTGCTCCCCACGCTTTCGAGCCTCAGCGTCAGTTACAGTCCAGAGAAGCGCCTTCGCCACTGGTGTTCTTCCTAATCTCTACGCATTTCACCGCTACACTAGGAATTCCCTTCTCCTCTCCTGCACTCTAGACTTCCAGTTTGAAATGCAGCACCCAAGTTAAGCCCGGGTATTTCACATCTCCCTTAACAATCCGCCTACGATCCCTTTCCCCCCAGTAAATCCGGACCACGCGCGCCCCCTCCGTATTCCCGCGCGGGCTGGCCGGTATGTAGC
+
CCCCCGGG:EDCCFGGGGE,CBEAFGFFFADFFGGGECEGFGG8BCGGFCDGGGGGCFFDGGGFGGDGEFF<<@FGEFGGGGC:CEGG,EFFGDFDFF<CEFFGGGG=FEEE9,@EGEDDEGGG;EGCF9FGGFF9=FGGGGG9=>=,6:A*6*?@C,E8EG?DA3C;=A,@DFBGGFGFE+3:@CB;FA,=CC8EDFGGCEF<2*4:.A),0+5:DBG62?@2869)(//(8B=*.)3=*.,/+<)13;>,((36>0131,*4):C1,(4-.3345<69;0((4478(:,((-())*-2*
@M03364:396:000000000-C9LGT:1:1101:13789:8874 2:N:0:10
GGACTACCGGGGTATCTAATCCTGTTCGCTCCCCACGCTTTCGCTCCTCAGCGTCAGTAACGGCCCAGAGACCTGCCTTCGCCATTGGTGTTCTTCCCGATATCTACACATTCCACCGTTACACCGGGAATTCCAGTCTCCCCTACCGCACTCAAGCCCGCCCGTACCCGGCGCGGATCCACCGTTAAGCGATGGACTTTCACACCGGACGCGACGAACCGCCTACCAGCCCTTTACGCCCAATAAATCCGGATTACGCTTGCACCCTACGTATTACCGCGGCTGCTGGCACGTCGGTCGC
+
CBCCCGGGGGGGFFFGGGGGGFGGGGGGGEGGGGGGGGGGGGGGGGGGGFGGGGGGGGGGGEGGGGGGGGGGGGGGGEGGGGGGGGGGGGGGDFFDFGGGGGGGFGGGGGGGFGGGGGFD>FFFFGGGFGGFCF8FFGGFGFGFGGGDGFGAFFF?FE?C@FFGGGGGFGGGFGFG*5C6EFDFFE<3AB?DFEEGFGGGGAF2<B@;2C9>7789C>GGFG>B?;())9:1???AA<8CE61()3)6=FD361(5648?8:><FFG?20(.)6>))044,(73(2.)5:,,321.).(1)
@M03364:396:000000000-C9LGT:1:1101:16672:8881 2:N:0:10
GGACTACTGGGGTATCTAATCCTGTTTGCTACCCACGCTTTCGAACCTCAGTGTCAGTATGATGCCAGAAGGCTGCCTTCGCCATCGGTATTCCTCCAGATCTCTACGCATTTCACCGCTACACCTGGAATTCTACCTTCCTCTCACCTATTCTAGCCTAACAGTATCAGATGCAGTTCCCAGGTTAAGCCCGGGGATTTCACATCTGACTTATCAAGCCACCTGCGCTCCCTTTACGCCCAGTAAATCCGGACAACGCTCGCCACCTACGTATTACCGCGGCTGCTGGCACGTAGTTAGC
+
CCCCCFGGGGGGGGGGGGGGGGGGGGGGGGGGGGGGGGGGGGGGGGGGGGGGGGGGGCFFGFGGGGGGGGGGGGGGGGGGGGGGGGGGGGGGGGGGGGGGGGGGGGGGGGGGGGGGGGGGGGGGGGGGGGGGGGGGGGGGGGGFGGGGGFGEGFGFGGGGGGFGGGGGGGFGFGFGGFGGGGFBFGGDFFFGGGGGCGGGGFGFCA;E@GFG;EFEGFGGFGFFFFFEBGBDFFF=EDEFG(93+>47FGGBF@2=F2:;?9EF:EF<:BB:?FF<><:>>;>038:?>?:DFF?5B=):C
@M03364:396:000000000-C9LGT:1:1101:15272:8902 2:N:0:10
GGACTACTCGGGTATCTAATCACGTTTGCTCCCCTGGCTTTCGCGCCTCAGCGTCAGTTCTCGTCCAGAAAGCCGCTTTCGCCACTGGTGTTCCTCCTAATATCTACGCATTTCACCGCTACACTAGGAATTCCGCCTTCCTCTCCGATACTCTAGCATCGCAGTTTCGGACCCCTCACCGGGGTACGCCCCGCACTTTTCAGACCGACTTTCGCCGCCGCCCGCCCGCCCTTTCCGCCCCACACTTTCGGATCCCCCCTGCCACCCACGTCTCTCCCCTGCTGCTTGCCCGTAGTTCGCC
+
CCCCCFGGGGCGF7;FFGCFF,;FCFGFGGFGGGD8FFGFFGGDGGGFGGFFEGDGFFF,C<CFGGEAE@FFDFGG7CFGEGGGG<FG?EFGFFFGGG=,?:@FFAFGDCFFGGGFEEGGDCFG,9=8EFDGCF8:+4=5EDGF+@++69:DF>+4B,=2>C0@FACFC+@3*@>6@5D,*59*>;,-35@DGG**1?EGCCC3*:5(478+9./679GCBD,(4*4<9GF><:))-4;C*4((0,..95),((,()(,-(3*4FG*-((-((().4*-(3((.44)50()(-(-.9*->C
@M03364:396:000000000-C9LGT:1:1101:14225:8914 2:N:0:10
GGACTACTGGGGTTTCTAATCCTGTTCGCTCCCCCAGCTTTCGCGCCTCAGCGTCAGTGGTGGCCCAGAAGGCCGCCTTCGCCACCGGTGTTCTTCCCGATATCTGCGCATTCCACCGCTACACCGGGAATTCCGCCTTCCCCTACCACACTCGAGCCCGCCGGTATCGGAGGCTCGCCGGGGTTGAGCCCCGGGCTTTTACCTCCGACCTAACGGGCCGCCTACCCGCGCTTTACGCCCAATGAATCCGGATAACGCCCGCCCCCTACGTATTACCCCCGCCGCTTGCACGGATTTCGCC
+
CCCCCGGGGGGGGGGGGGGGGGGGGGGGGGGGGGGGGGGGGGGGGGGGGGGGGGGGGGGGGGGGGGGGGGGGGGGGGGGGGGGGGGGGGGGGGGGGGGGGGGGGGGGGGGGGGGGGGGGGGGGGGGGGGGGGGGGGGEGGGGGFGGGFGFGFGFGFGGGGGGFGGEGGGGGGFGBFGFGEGDGGEC,5?FGGGDGGGGGGFAGA>FEFFGFG7FE9DBEC>D16:*3<9DF7116<?FGG81((9).4<D32(-)579(,-4EFDED0?:(89?.6981(-((-(((,(,501((01*.*9
@M03364:396:000000000-C9LGT:1:1101:20037:8955 2:N:0:10
GGACTACTCGGGTATCTAATCCTGTTTGCTCCCCACACTTTTGTGCCTCAACGTCAGTTGCTGTCCAGAAAGCCGCCTTCGCCACCGGTGTTCTTCCTAATATCTACGCATTTCACCGCTACACTAGGAATTCCGCTTGCCTCTCCGACACTCAAGGGATACAGTTTTGAAAGCAGTTCCGGGGTTGAGCCCCGGGATTTCACTCCCAACTTGCCTCTCCGCCTACACGCCCTTTACACCCAGTAAATCCGGACAACGCTTGCCACCTACGTATTACCGCGGCTGCTGGCCCGTAGCTAGC
+
CCCCCGGGGGGGGGGGGGGGGGGGGGGGGGGGGGGGGGGGGGGGGGGGGGGGGGGGGGGGGGGGGGGGFGGGGGGGGGGGGGGGGGGGFGGGGGGGGGGGGEGGGGGGGGGGGGGGGGGGGGGGGGGGFGGGGGGGGFFGGGG?FGGEC>GFGBFFA>FFGGFGGGFGGGGGFGFGGFGGGGGGGGGEFFGGGGGGGCFGGFGFGFFDFGFFEF,9D>FGFGFFFF;FFGFFFF@EFEGGG=BF=9<AFGGF16(4F>BF??F?7<D<:B?446:)6A:1(4(-,12:>:607>75)06C7
@M03364:396:000000000-C9LGT:1:1101:27682:8961 2:N:0:10
GGACTACAAGGGTATCTAATCCCATTCGCTCCCCTAGCTTTCGTCTCTCAGTGTCAGTGTCGGCCCAGCAGAGTGCTTTCGCCGTTGGTGTTCTTTCCGATCTCTACGCATTTCACCGCTCCACCGGTAATTCCCTCTGCCCCTACAGTACTCAAGCTTGGTAGTTTCCACCGGCTGTCCAGGGTTGAGCCCTGGGATTTGTCGGCGAACGTGCTAAGCCGCCTACAGACGGTTTACGCCCAATCATTCCGGATCACGCTTGCCTCCTCTGTCTTGCCGCTGCTGCTTGCCCAGATATAAC
+
CCCCCDGG9FFGGGC<FGEGCCEFDFFGEC<:FGF,<@F9FFGG,;,,,5<;CEDAEF9CECECCGGGEF<FF<FFGAE?FGGC@B@E@FGGFFF9656?,@?EGFFD:EFGG9E@C>@DG>1B48>6@C,C@9,8,?D9??85F@=D;==*C90;,8==8>DFBD=E=:9D0+1=7ACFC,=+D8+09,,*3@C55,>@:*6//*99(2(4/:*)16@+(160(3(0/*((//2;E6*2:82.73)4/C*-(4(.78(4<:2(20/42):))))).3(((-(52))).((..(3**0.**
@M03364:396:000000000-C9LGT:1:1101:11774:8998 2:N:0:10
GGACTACTCGGGTTTCTAATCCTGTTCGATACCCGCACTTTCGAGCATGAGCGTCAGTTGCGCTCCCGTCAGCTGCCTTCGCAATCGGAGTTCTTCGCCATATCTAAGCATTTCACCGCTACACGGCAAATTCCGCCAACGTCGTGCGTACTCAAGTCAGCCAGTTCGCGCTGCAGTGCAGGTGTTGGGCACCTACATTTCACAACACACTTAATCCACGGCCTACGCTCCCTTTCAACCCAATAAATCCGGATAACGCCCGGACCTTCCGTATTACCGCGGCTGCTGGCACGGACTTAGC
+
CCCCCGGGGGGGGGEGGGGGGGGGGGGGGFFGFGFEGGGGGGGFGGGGGDGGGGGGGGGGGGGGGGGGGGGGGGGGGGGGGGGGGGGGBFEGGGGGFGGGGGGGGGAFGGGGGGGGGGGGGGGGGGGCFGGGGGGGG=CGGGGFGGGGGFGFGEGFFGGGGGFGCGGGGGGGFGFGGFGFGGGGGGGDFE,9CFGGGGGGGFGFCEF@?DDG9FFECEGGFGFFFEDD@G9BFFF)<>GGGFFF)8AAF<D>:?FFFB>099*4DGD857(:8<?2-<17>;B99?:)3<()-7()01-:7
@M03364:396:000000000-C9LGT:1:1101:18545:9024 2:N:0:10
GGACTACTGGGGTTTCTAATCCTGTTCGCTCCCCACGCTTTCGCTCCTCAGCGTCAGTAACGGCCCAGAGACCTGCCTTCGCCATTGGTGTTCTTCCCGATATCTACACATTCCACCGTTACACCGGGAATTCCAGTCTCCCCTACCGCACTCAAGCCCGCCCGTACCCGGCGCGGATCCACCGTTAAGCGATGGACTTTCACACCGGACGCGACGAACCGCCTACGCGCCCTTTACGCCCAATAAATCCGGATAACGCTCGCACCCTACGTCTTACCGCGGCTGCTGGCCCGTCTTTCGC
+
CCCCCGGGGGGGGGGGGGGGGGGGGFFGGGGGGGGGGGGGGGGGGGGGGGGGGGGGGGGGGGGGGGGGGGGGGGGGGGGGGGGGGFGGGGGGGGGGGGGGGGGGGGGGGGGGGGGGGGFDGGGGGGGGGGGGGGGGGGGGGGGFGGGGGFGAFBFFGGGGGGFGGEEEGGGGBGBGEEGGGGFEGGE@FFGCGGGGGGEGF?B5CDFB094C97:>D>GG2DBF??()-96>BB:<ABGGG:01@2<4BGGB(((6?373-4:9GGG0(80(,2?2>3,4;(-,3:)52(.46(,)0*.9D
@M03364:396:000000000-C9LGT:1:1101:6884:9038 2:N:0:10
GGACTACAAGGGTTTCTAATCCTGTTCGCTACCCATGCTTTCGAGCCTCAGCGTCAGTTGCAGACCAGAGAGCCGCCTTCGCCACTGGTGTTCTTCCATATATCTACGCATTCCACCGCTACACATGGAGTTCCACTCTCCTCTTCTGCACTCAAGAAAAACAGTTTCCGATGCAGTTCCTCGGTTAAGCCGAGGGCTTTCACATTAGACTTATTTTTCCGCCTGCGCTCGCTTTACGCCCAATAAATCCGGACAACGCTTGCCACCTACGTATTACCGCGGCTGCTGGCACGTTCTTAGC
+
CCCCC@EE@EFGGGGGGGGDFEGGGGGGGGGGGGGGGGGFFGGGGGGGGGGGGGGGFGFGGGGGGGGGDGGGGGGGEGGGGGGCGCGGGEGCFGGGGGGGGGG<DGGDGGGGFFGGGGDDEGFDFECFEG=FDFFCFGGGFGG+?EGGGF8*ADFF:8F,DFFGGGGG8EGCBGFFDDCFFFD+6C+>FEFGGGGDGGGGGEGFGFFF<FFG=B,8+:FC=G2>2C@;@GFB;7;3C<EGD@DF;<C?CC5((--4>>>0(4AB0971(,4824().3,3-47((-25??0<F:())*-:*
@M03364:396:000000000-C9LGT:1:1101:13555:9086 2:N:0:10
GGACTACAAGGGTTTCTAATCCTGTTTGCTCCCCACGCTTTCGCGCCTCAGCGTCAGTTATTGTCCAGCAGGCCGCCTTCGCCACTGGTGTTCCTCCGTATATCTACGCATTTCACCGCTACACACGGAATTCCGCCTGCCTCTCCAACACTCAAGAAAAACAGTTTCAAATGCAGGCTATGGGTTGAGCCCATAGTTTTCACATCTGACTTGCTTTCCCGCCTACACGCCCTTTACACCCAGTAAATCCGGATAACGCTTGCTCCCTACGTATTACCGCGGCTGCTGGCACGTAGTTAGC
+
CCCCCGGGGGGGGFGGGGGGGGGGGGGGGGGGGGGGGGGGGGGGGGGGFGGGGGGGGGGGGGGGGGGGGGGGDGGGGGGGGGGGGGGGGGGGGGGGGGFGGGCGGGGGGGGGGGGGGGGGGGGFCEGGGGGGGGGGEFFFGGGFGGGDEDEFGFGF:@D?DCFGFGGGGCFGFGFGGDFGGGGCFGFEFGFGGGFGGGGGGECECAFFEGEGEAGFGF7E9DFD2<3A9CD19DFFFFGFGF?@+967:C56(204F6;4442)2<72A644,43)5:(----491)5:?28B?(08*6DD
@M03364:396:000000000-C9LGT:1:1101:5351:9127 2:N:0:10
GGACTACCGGGGTTTCTAATCCTGTTCGCTACCCATGCTTTCGAGCCTCAGCGTCAGTTGCAGACCAGAGAGCCGCCTTCGCCACTGGTGTTCTTCCATATATCTACACATTCCACCGTTACACCGGGAATTCCAGTCTCCCCTACCGCACTCAAGCCCGCCCGTACCCGGCGCGGATCCACCGTTAAGCGATGGACTTTCACACCGGACGCGCCGAACCGCCTACGAGCCCTTTACGCCCACTAAATCCGGACAACGCTTGCCACCTACGTATTACCGCGGCTGCTGGCCCGTCGTTCGC
+
CCCCCGGGGGGGFGGGGGGGGGGGGGGGGGGGGGGGGGGGGGGGGGGGGGGGGGGGGFGGGGGGGGGGGGGGGGGGGGGGGGGGGGGGGGGGGGGGGGGGGGGGGGGGGGGGFFGGGGGGGGGGGGGGGGGGGGGGG9BFFFEFGGGGGFGFGDGFGGGGGGADFGGGGGGGFG>D7?=FFGGGGC*/;FEGCEGFGFGGGFGFGFFF05>G;5/4C2E*4DB??FB:?G9?2::9A?EGGF(,/82<?F:9:>BFF66184;2*<>8(844)432694320331<,)(4(497(.0).99
@M03364:396:000000000-C9LGT:1:1101:28874:9228 2:N:0:10
GGACTACAGGGGTTTCTAATCCTGTTCGCTCCCCACGCTTTCGCTCCTCAGCGTCAGTAACGGCCCAGAGACCTGCCTTCGCCATTGGCGTTCTTCCCGATATCTACACATTCCACCGTTACACCGGGAATTCCAGTCTCCCCTACCGCACTCAAGCCCGCCCGTACCCGGCGCGGCTCCACCTTTAAGCGATGGCCTTTCACACCGGACGCGCCGAACCGCCTACGCGCCCTTTCCGCCCACTAAATCCGGAACACGCTTGCACCCTCCGTCTTCCCGCGGCTGCTGGCACGAACGCAGC
+
CCCCCGGGGGEFGGGGFGGGGGGFGCGGDCGGGGGGGGGGGGGGGGGGGGGGGGGGGAFFGG@EFGCFGG8EFGGGGGGGGGGGGFDF,CFGGGGDFGGGEGGGGGE,AEEGGGFGGGFDE:=FGG@E=FFFGGG96CDDFCCFGFG6B5F8@)3;FFGGGEEGG*ABD>EG>F2<*);E+<0++3,6/<**25/2>EE?F?G?F3B((/3E>):01(::6DB:(:2)29;0213).1EGGB(,)4).99790((47290-:F)9CGB02((.335>88>F069>08>?B03<(-)))(11
@M03364:396:000000000-C9LGT:1:1101:14274:9234 2:N:0:10
GGACTACTGGGGTATCTAATCCTGTTTGCTCCCCACGCTTTCGCACATGAGCGTCATTTACGGCTTGGTCAGCTGCCTACGCAATCGGGGTTCTTCGTCATATCTATGCATTTCACCGCTACACGACGAATTCCGCCAACCTCAACCGCAATCAAGCCCGGCAGTATCAACGGCGGAATGGAGTTGAGCTCCACGATTTGACCGCTGACTTGCAAGGCCGCCTGCGCACCCTTTAAACCCAATAAATCCGGATAACGCTCGGATCCTCCGTATTTCCGCCGCCGCTGGCCCGGAGTTAACC
+
CCCCCGGGGGGGGGGGGGGGGGGGGGGGGGGGGGGGGGGGGGGGGGGGGGGGGGGGGGGGGGGGGGGGGGGGGGGGGGFFGGEGGGGGGGGGGGGGGGGGGGGGGGGGGGGGGGGGGDGGGGGGGGGGEFGGGGGGC7>CGGFFGGGG6>F=DDDFG+@CEEFG>>CEGGGGDGFGGDCFGGG:CF,/6,>>FGG5DFF?9>EBGE33<C>FA6+8<,CG>C02<:9)1DB?<B24A7CGE0,)*4446<C2:(4?B1,(4012DF05?;:<??):<*-(-((49949?((73(-059)2:
@M03364:396:000000000-C9LGT:1:1101:8232:9234 2:N:0:10
GGACTACACGGGTATCTAATCCTGTTTGCTCCCCACGCTTTCGTGCCTCAGTGTCAGTTACAGTCCAGAGAGCCGCCTTCGCAACTGGTGTTCCTCCTAATATCTACGCATTTCACCGCTACACTAGGAATTCCACTCTCCTCTCCTGCACTCAAGTTTCCCAGTTTCAAAGGCTTACTACGGTTGAGCCGTAGCCTTTCACCTCTGACTTAAGAAACCACCTACGCACCCTTTACGCCCAGTAATTCCGGATAACGCTAGCCCCCTACGTATTTCCCCCGCTGCTGGCCCGTAGTTTGCC
+
CCCCCGGGGGGGGGGGGGGGGGGGGGGGGGGGGGGGGGGFGGGGGGGGGGGFGGGGGGGGGGGGGGGGGGGGGGGGGGGGGGEGGGGGFGGGGGGGGGGGGGGGGGGGGGGGGGGGGGGGGGGGGGGGGGGGGGGGGGGGGGGFGGGGGFGFGFDFFGFGGGFGGGGGGGGGFGFGGFGGGEGFEE,=FGGGGGGGGGGFGEGFGFAEFGEG7B99CDFFBGFFE1)*:D@@D=CE@=EG7>;6;<?EFF3;3?E@862(3;?@GE)3:::348).4+((-9(397)8((4>>9386*):>
@M03364:396:000000000-C9LGT:1:1101:9044:9259 2:N:0:10
GGACTACTAGGGTTTCTAATCCTGTTCGCTACCCATGCTTTCGAGCCTCAGCGTCAGTTGCAGACCAGAGGGCCGCCTTCGCCACTGGTGTTCTTCCATATATCTACGCATTCAACCGCTACACATGGAGTTCCACTCTCCCCTTCTGCACTCAAGACTGACAGTTTCCGATGCCGTTCCACGGTTGAGCCGTGGGCTCTCACATCAGACTTATCATTCCGCCTGCGCTCGCTTTACGCCCAATAAATCCGGTTAACGCTTCCAACCTACGTATTACCGCGTCTGCTAGCACGTACTTAGC
+
CC<BCGGE9C8FCEFDCGGGGCECCFGD@CGGGG9F,FACFD:,,,6AFF,C@FFGE@FFFFCFFGFGEG,:,BC:FEGEG,BC,A<DCBFGD9,?EEFFE@FFGGCF7CFG9?C?FC8DGGFDEGDFFFGG<,@B8,?5:+@*DF,=,4>=:=DF9,=2D,3=FGG=DC6EA+)=@5D?F;@735>:9,3;9*;>C,*,29?6+*;=*7:,>@,*1*118*6>946>;D;11=?C):C=C7@FF7)9A*),(-,4@616:(+-*+1((58?))54:+-4;14(:4<).3>D><()8=)7*
@M03364:396:000000000-C9LGT:1:1101:8271:9268 2:N:0:10
GGACTACAGGGGTTTCTAATCCTGTTCGCTCCCCCAGCTTTCGCGCCTCAGCGTCAGTGGTGGCCCAGAAGGCCGCCTTCGCCACCGGTGTTCTTCCCGATATCTGCGCATTCCACCGCTACACCGGGAATTCCGCCTTCCCCTACCCCACTCGAGCCCGCCGGTATCGGAGGCTCGCCGGGGTTGAGCCCCGGGCTTTTACCTCCGACCTACCGGGCCGCCTACCCGCGCTTTACGCCCACTGACTCCGGATAACGCTCGCCCCCTCCGTATGTCCCCGGCCGCTTGCACGTATTTCGCC
+
CCCCCGGGGGGGCFEFGGGGGGGGGGGGGGGGGGGGGGGFGGGGGGGGGGGGGGGGEGDFFFGGGG@F8EEFGGGGGGFGGGGGGGGGEGGGGGGGGGG:FGGGGGGGGGGGGGFGGGGCCGGGGGGGCFGFFGGGGFDGGGGFDG6,63F@FCGFGGGGGGFDCGGGEEEEBG6GGFGG=ED=5E04?@CD5C*7)28C94<4FFB01C3C2>C4C>EE3D6<7*30759(4()6(8EED(2)=36<;7)(4()579(--7C?G85(4,4((()).+4(-3(-4((-3).(,.4<80./7
@M03364:396:000000000-C9LGT:1:1101:6880:9273 2:N:0:10
GGACTACTCGGGTTTCTAATCCTGTTCGATACCCGCACTTTCGTGCCTCAGCGTCAGTCGGCGGCTGGCATGCTGCCTTCGCAATCGGAGTTCTTCGTCATATCTAAGCATTTCACCGCTACACGACAAATTCCGCCAACGTTGCGCGCACTCAAGACCGTCAGTTCGCGCTGCAAGTCAGGCGTTGAGCGCCTACATTTCACAACACGCTTTACAGCCGGCCTGTGCTCCCTTTAAACCCAATAAAGCCGGATAACGCCCGGACCTTCCGTATTACCGCGGCTGCTGGCACGGGTTTAGC
+
CCCCCFGGGGGGGE7FFCCFFFGGGGGGGGCGGFFEEGGFGGGGGGGGGGGGEGGGFFGGGGGGG@CEEEFGGDGGGGGGGGGGDFFG?+C,5CFGGGEGGGGFGGGGGEFGGFFFFEEGEGGGBCFGGGGGGFGCGFDGCGGDDGDEGBEFGFGFF8DC>FEGDFGGGGGGFGEC7@CGGG<FGGE;AECGG5?EGGGFG)+6*07<1<2*-*<697F5>DB?83,9)?827)5<<>FCC?(4))6)/992((-4?:>99(2-1:0)400,(449<F?F960,7?:>0628((().0(2:
@M03364:396:000000000-C9LGT:1:1101:17706:9282 2:N:0:10
GGACTACTAGGGTTTCTAATCCTGTTCGCTCCCCACGCTTTCGCTCCTCAGCGTCAGTAACGGCCCAGAGACCTGCCTTCGCCATTGGTGTTCTTCCCGATATCTACACATTCCACCGTTACACCGGGAATTCCAGTCTCCCCTACCGCACTCCAGCCCGCCCGTACCCGACGCGGATCCACCGTTAAGCGATGGACTTTCACACCGGACGCGACGAACCGCCTACGAGCCCTTTACGCCCAATAATTCCGCATCACGCTCGCCCCCTACGTATTCCCCCGGCTGCTGGCACGTATTTAGC
+
CCCCCFGGGGGGGGGGGGGGGGGFGGGGGGGGGGGGGGGGGGGGGGGGGGGGGGGGGGDGGGEGGGGGDGGFG,AFGGGGGGGCBAFGFFGGGGGGGGGGGGGGGGG<EFGGGGGFGG8=AGGGGGGGEGGGGGGD@?+FFFGFFGGEGEG5DDFFFGGGGGEGF8EGFGGG>F)44:E,<E8=EE<?;C=**=C?FGGGGEGFGF)3079E>E5094CEBGFF:A?)1CBFFFF<>(?EGFFB)4:AFG<(((-3??B(--2(1:D9:B?3)43-5<(-(-4(-37).2324((*0*)22
@M03364:396:000000000-C9LGT:1:1101:10890:9283 2:N:0:10
GGACTACTGGGGTATCTAATCCTGTTCGCTACCCATGCTTTCGAGCCTCAGCGTCAGTTGCAGACCAGAGAGCCGCCTTCGCCACTGGTGTTCTTCCATATATCTACGCATTCCACCGCTACACATGGAGTTCCACTCTCCTCTTCTGCACTCAAGAAAAACAGTTTCCGATGCAGTTCCTCGGTTAAGCCGCGGGCTTTCACATTAGACTTATTTTTCCGCCTGCGCGCGCTTTACGCCCAATAAATCCGGACAACGCTTGCAACCTTCGTATGACCGCGGCTGCTGGCACGTAGTTAGC
+
CCCCCGGGDCFDF>FGGGFGGDFGGFFGGGGGGGGGGGGGGGG@EGGGGGGGGGGGGFGGGCCFGGFGFGGGGGDGGGGGGGGECGGG6FF7FGGGGGGGGGFGGGGGGDCGGACGGGGGGGGGGGGG?EFGGGFFGG8BFDFFFFGGGFGEDB+:,6DE?FFGGGGGCE@C>:D?FFGGCE?:EG:>FFE6+4@GG5>6<CG*BFAC<CEC>6;9BC?,6C;?F863()7:24:AF?EGG1,,/4<6?FG119(,>24:38E3*<F,)(-42<24>+,((-,(4:B:?F1<::85)/)2:
@M03364:396:000000000-C9LGT:1:1101:9021:9322 2:N:0:10
GGACTACAAGGGTATCTAATCCTGTTTGATACCCACACTTTCGTGCTTCAGTGTCAGTTATGGCTTGGCAAGCTGCCTTCGCGATCGGAGTTCTGCGTGATATCTATGCATTTCACCGCTACACCTCGCATTCCGCATTCCTCTGTCGCACTCCAGCTCGGCAGTTTCAACGGCCGGACGGGGTTGAGCCCCGAATTTTTACCGCTGACTGGCCGCGCCGCCTGCCCCCCCCTTAAACCCCATAAATCCGGATAAACCCTGGCTCCTCCGGATTTCCCCCGCTGCTTGCCCGGACTTAGGC
+
CCCCCGGGGGGGGFGGGGGGGGGGGGGGGGFGGGGGGGGGGGGGGGGGGGGGGGGGGGGGGGGGGGGGGGGGGGGGGGGGGGGGGGGG,@FFGGGGGGGGGGGGGGGGGGGGGGGFGGGGGGGGGFGGGGGGGGGGDEDGGGGFGGE6DBEBGBGFE=FGG>5=@DE=,@ECBFFGG>C*@ED1>*,0*?FGCC:=CFGG5:F=G>>93:)*,;*.73:*(924:*(.(12(3:))-)CC*((1*65)091--,62*.,((-*.CE*32,(-48))-+((-(((-)-.(,,46((.1*)96
@M03364:396:000000000-C9LGT:1:1101:27930:9410 2:N:0:10
GGACTACTGGGGTTTCTAATCCTGTTCGATCCCCACGCTTTCGTGCCTCAGCGTCAGTTACGACATGGAACGCTGCCTTCGCAATCGGCGTTCTGCGCGATATCTATGCATTTCACCGCTACACCTCGCATTCCGCATTCCTCTGTCGCACTCCAGATCTACAGTTTCAACGGCCGGACGGGGTTGGGCCCCGAATTTTTACCGCTGACTTGCCGAACCGCCTGCTCCCCCTTTACACCCAATACATCCGGCCAACGCTTGCCACCTACGTCTTACCGCGGCTGATGGCTCGTAGTTCGCC
+
CCCCCGGGGGGGGGGGGGGGGGGFFAFGGGGGGGGGGGGGGGGGGGGGGGGGGGGGG@FGGGGGGGGFGGGGGGGGGGGGGGGGGGGG+@FGGGGGGGGGGGEGGGGGGGGFGGGGGGDDGGGGGGGGGGGGGGGECGGGGGGFFGGCGFGFFC7?@DFGGGFGFGGGGFGGBEFGGFGGECD<ED*,=:?DD5EEGGGGGAFFGF3,8F<C<)23D;EC6DB2:+)/,13((56.)4CG864)/564FD),44(-.44(--84=CC.:<2(4:)).*((-3(4()),((.(,,(01*(1/
@M03364:396:000000000-C9LGT:1:1101:5241:9417 2:N:0:10
GGACTACCAGGGTATCTAATCCTGTTCGCTCCCCCAGCTTTCGCGCCTCAGCGTCAGTGGTGGCCCAGAAGGCCGCCTTCGCCACCGGTGTTCTTCCCGATATCTGCGCATTCCACCGTTACACCGGGAATTCCAGTCTCCCCTACCGCACTCAAGCCCGCCCGTACCCGGCGCGGATCCACCGTTAAGCGATGGACTTTCACACCGGACGCGACGAACCGCCTACGAGCCCTTTACGCCCAATAAATCCGGATAACGCTTGCACCCTACGTATTACCGCGGCTGCCTGCACGTAGTTAGC
+
CCCCCGFFGGGGGGGGGGGGGGGGGGGGGGGGGGGGGGGGGGGGGGGGGGFGGGGGGGGGGGGGGGGGGGGGGGGGGGGGGGGGGGGGGGGGGGGGGGGDGGDGGGGGDGGGGGGFFGGGGGGGGGDEEEGGGGGGGGGGGGGFFGGEGBGFF@CFGGGGGEAGFEGGGGGGFGFG=AGGCGGGGGE?FFCGFEDCCCEGGFGFGFFFFG>E>):3<1EEFGB08AB@0C>FF<:45,?EG?0:)---=FG9:B<4?:2:4?F7D?C(((-(542:AC62(((4-4.)-3144:3).6)*:
@M03364:396:000000000-C9LGT:1:1101:14332:9430 2:N:0:10
GGACTACCGGGGTTTCTAATCCTGTTTGATCCCCACGCTTTCGTGCCTCAGCGTCAATGACGGATTCGTGAGATGCCTTCGCAATCGGTGTTCTGAGTAATATCTATGCATTTCACCGCTACACTACTCATTCCTCCCACGGCATCCGTATTCCAGCTCGACAGTATCAATGGCAGTTCCGGCGTTAAGCGCCGGGCTTTCACCGCTGACTTGTCGAACAGCCTACGCACCCTTTAAACCCAATAAATCCGGATAACGCTTGCATCCTCCGTATTACCGCGGCTGCTGGCACGTAGTTCGC
+
CCCCCGGGGGGGGEGGGGGGGGGGGGGGGGGGGGGGGGGGGGGGGGGGGGGGGGGGGGGGGGGGGGGGGGGGFGFGGGGGGGGGGGGGCFFGGGGGGGGGGGGGGGGGGGGGGGGGGGGGGGGGGGGGGGGGGGGGGGGGGDGFGGGGGFFEGFGFGGGGGEFDGGGGGFGGFGFGGFGGGEGGEGGFFFGGGGG=?EGGGFGFGF>6@GFCEFE;D@GC@D?FEF;><D>F:B>A4>GGGF?F6AAFF633:B(6@<;?FBF?CEFBFFB?:?FAB@46(417;?>)5:7??1(0./)1)
@M03364:396:000000000-C9LGT:1:1101:26983:9462 2:N:0:10
GGACTACACGGGTTTCTAATCCTGTTCGCTCCCCACGCTTTCGCTCCTCAGCGTCAGTTGTCGTCCAGAAAGCCGCTTTCGCCACTGGTGTTCCTCCTAATATCTACGCATTTCACCGCTACACTAGGAATTCCGCTTTCCTCTCCGATACTCTAGCATCGCAGTTTCGGTCCCCGCCCGGGGTTAGGCCCCGCACTTTTACGACCGACTTACGCCGCCGCCTGCGCGCCCTTTACGCCCAATACTTCCGGACAACGCTTGCCACCTACGTATTACCCCGGCCGCTAGCCCGTAGTTCCCC
+
CCCCCGGGGGGG@FGGGGGAFGGGGGGGGEGGGGGGGGGGGGGGDGGGGGGGGFGGGFFGGGGDFGGGGGGGGGGGFCFGGGDGGGGGFGGGGGGGGGGGGGGFFGFFBEGGGGGGGGGGGGGGFCFGGGGGGGGGGEGGGGF?DGG6>BFFGFGFGGGGGGFGGGGGGG8CBGB+:*:@CEGCEG,7ACEGGG5CCEFGF3C4CDB32C;+)0/4798:9G6?<*4)9D6;145)(4CG581))).49*)-((4::0,4(3:)CE5(.38).8-46+4-9>(,31(-.(.1((-09*)*2
@M03364:396:000000000-C9LGT:1:1101:11815:9475 2:N:0:10
GGACTACCGGGGTTTCTAATCCTGTTCGATACCCACGCTTTCGTGCTTCAGCGTCAGTTGGGCGCCGGTATGCTGCCTTCGCAATCGGAGTTCTGCGTGATATCTATGCATTTCACCGCTACACCACGCATTCCGCATACTTCTCGCCCACTCAAGATCTCCAGTTTCAACGGCGGCACGAGGTTGAGCCTCGCGATTTTACCGCTGACTTAACAATCCGCCTACGCCCCCTTTAAACCCAATAAATCCGTATACCGCTCGCCTCCCCCGTATTACCCCGGCTGCTTGCACGGAGTTCGCC
+
CCCCCGGGGGGGGGGGGGGGGGGGGGGGGGGGGGGGGGGGGGGGGGGGGGGGGGGGGGGGGGGGGGGGGGGGGGGGGGGGGGGGGGGGBFGGGGGGGGGGGGGGGGGGGGGGGGGGGGGGGGGGGFGGGGGGGGGGGGGGGGGFGGG@EAGFFD9A>FCFGGFGGGGGGGGGFGFGGFGG=EDGGG?=FFFGGEG=DGGGGEGF35:>F:>C2*<8=7FG?GFF<;>)4C>>?B2:<>FE*,801644@G13:?)-.4(4((*-98*-444,(5)6<+4;>>17?4)4:54-942<4*()1
@M03364:396:000000000-C9LGT:1:1101:24634:9476 2:N:0:10
GGACTACTCGGGTATCTAATCCTGTTTGCTCCCCACGCTTTCGTGCCTGAGCGTCAGTTATGTCCCAGGAGGCTGCCTTCGCCATCGGTGTTCTTCCTAATCTCTACGCATTTCACCGCTACACTAGGAATTCCCTTCTCCTCTCCTGCACTCTAGACTTCCAGTTTGAAATGCAGCACTCAGGTTAAGCCCGAGTATTTCACATCTCACTTACAAATCCGCCTACGCTCCCTTTACGCCCAGTAAATCCGGACAACGCTCGCCACCTACGTATTACCGCGGCTGCTGGCACGTAGTTAGC
+
CCCCCGGGGGGGGGGGGGGGGGGGGGGGGGGGGGGGGGGGGGGGGGGGGGFGGGGGGGGFGGGFGGGGGGGGGGGGGGGGGGGGGGGGFFGGGGGGGFGGGDDFGGGGGGGGGGGGGEGGGGGG;FGGGGGGGGGGGGGGGGG7FFG?FFGFEEGD4EACFGFGEFGGGGGGFA<FFFF?DDDFFC,:DCDFGGGC6;CCGEGFC:ACAF*@C+@:GEGGFGFF28<::7):5@EEFFGGGD=;B?CCAFDBD@0;F@;301:>C5F<07:(36:4<<:02079;?:,8:334:85B=<D7
@M03364:396:000000000-C9LGT:1:1101:26470:9486 2:N:0:10
GGACTACACGGGTATCTAATCCTGTTTGCTCCCCATGCTTTCGCGCCTCAGCGTCAGTTACAGTCCAGAGAATCGCCTTCGCCACTGGTGTTCTTCCTAATCTCTACGCATTTCACCGCTACACTAGGAATTCCCTTCTCCTCTCCTGCACTCTAGCCTTCCAGTTTGAAATGCAGCCCCCAAGTTGAGCCCGGGTATTTCACATCTCACTTACCAGTCCGCCTACGATCCCTTTACGCCCAGTAACTCCGGACAACGCTCGCCCCCTACGTCTTTCCGCGGCTGCCGGCACGTGTTTCGC
+
CCCCCGGFCFGGGGGGGGGGGGGGGGFGGGFGGGG8FGGGGGG7BFGGGGGGGGGGG,6,<@FCFGGGGGGGEGGGGGGGGGGGG8FGFDGGGAFGGGEFGFGGGEGGGGGGGGDFGGGGGGGGA,CFFGGGGG8EAFFGGCFFFGDD@9FEGD9D,DEDDG@FFAG;=E3EFGF?8*@E68+8EG3;?FCFCGGG>D@FGFGF+A6*;FE9E+@>C*DFAGA5>D=)(25@B4>4:@GGGF0;+9)9FGD;(7(2F09(69E(9CG>0?::214)63,1(7;>-2(-39(2:4()).)11
@M03364:396:000000000-C9LGT:1:1101:15709:9495 2:N:0:10
GGACTACAGGGGTATCTAATCCTGTTCGCTCCCCACGCTTTCGCTCCTCAGCGTCAGTAACGGCCCAGAGACCTGCCTTCGCCATTGGTGTTCTTCCCGATATCTACACATTCCACCGTTACACCGGGAATTCCAGTCTCCCCTACCGCACTCAAGCCCGCCCGTACCCGGCGCGGATCCACCGTTAAGCGATGGACTTTCACACCGGACGCGACGAACCGCCTACGAGCCCTTTACGCCCAATAAATCCGGATAACGCTTGCACCCTACGTATTACCGCGGCTGCTGCGACGTAGTTAGC
+
CCCCCGGGGGGGGGGGGGGGGGGGGGGGGGGGGGGGGGGGGGGGGGGGGGGGGGGGGGGGGGGGGGGGGGGGGGGGGGGGGGGGGGFGF@FGGGGGGGGGGGGGGGGGGGGGGGGGGGGGGGGGGGGGDGFGGGGF=ADGGFGFGGGGGEF=FDGFGGGGGGFGGEGGGGGGBEAG5?EC,CDEGE7;FGGGFGGCDFGGGCF58>EFFGF59)1(14EG>GFF026>6D>B:BB<A<GDG??7754<?G<;:3,6@<F06:E?GGGF0(3.54()6<334;0,7:4:)((432(0>8:**
@M03364:396:000000000-C9LGT:1:1101:22556:9509 2:N:0:10
GGACTACAGGGGTATCTAATCCTGTTTGCTCCCCACGCTTTCGAGCCTCAGCGTCATTGACCGTCCAGTAAGCCGCCTTCGCCACTGGTGTTCCTCCTAATATCTACGCATTTCACCGCTACACTAGGAATTCCGCTTACCTCTCCGGCAATCTAGCCTTACAGTTTCAAAAGCAGTCCCGGGGTTGAGCCCCGGGCTTTCACTTCTGACTTGCATGGCCGCCTGCGCGCCCTTTACGCCCAATAATTCCGGACCACGCTTGCCACCTACGTATTACCGCCGCTGCTTGCACGTAGTTCGC
+
CCCCCGGGGGGGGDGGGGGGGGGGGGGGGGGGGGGGGGGGGGGGGGGGGGGGGGGGGGGGGGGGGGGGGGGGGGGGGGGGGGGGGGGGGGGGGGGGGGGGGGGGGGGGGGGGGGGGGGGGGGGGGGGGGGGGGGGGGGDGGGGFGGG3CDCDFFGFFGGGGGFGGGGGGGGGFGFGGFGGGGGGGGGFFGGGGGGGGGGGGFGFGFFE?GFC:69/@@CFFGFFD52:>DFFFFF<A?EGGF??92-:@GCBBF;FFFFBFBFF:CG<BF3<4<?<AG42(349>B0)8?220:()./-5/
@M03364:396:000000000-C9LGT:1:1101:25491:9518 2:N:0:10
GGACTACACGGGTTTCTAATCCTGTTCGATACCCGCACTTTCGAGCATGAGCGTCAGTTGCGCTCCCGTCAGCTGCCTTCGCAATCGGAGTTCTTCGCCATATCTAAGCATTTCACCGCTACACGGCAAATTCCGCCAACGTCGTGCGTACTCAAGTCAGCCAGTTCGCGCTGCAGTGCAGGTGTTGGGCACCTACATTTCACAACACGCTTAACCGACAGCCTGCGCTCCCTTTCAACCCAATAAATCCGGATAACGCCCGGACCTTCCGTCTTACCGCGGCTGCTGGCACGGCCTTCGC
+
CCCCCGGGGGGGGGGGGGGGGGGEGGGGGGGGGGGGGGGGGGGGGGGGGGEGGGGGGGGGGGGGGGGGGGGGGGGGGGGGGGGGGGGG:FGGGGGGGGGGGGGGGGGGGGGGGGGGGGGGGGGGGGGGGGGGGGGGGCDGGGGFGGGGGDGFFFGCFGGGGGFGGGGGGGGGFGFGGFGGGF7?DEGBBC=?FGGFFGGGGFGEGDFFFGFG6+>.86GE:GFF<;4@>DBFB2:2A4EGGF6?456<FGD9?F069<>;99*,5?73:B?:6?FA:C<F;F;(313)7?8<:>())))1*
@M03364:396:000000000-C9LGT:1:1101:6307:9518 2:N:0:10
GGACTACTCGGGTTTCTAATCCTGTTTGCTCCCCACGCTTTCGAGCCTCAGCGTCAGTTACAGTCCAGAGAAGCGCCTTCGCCACTGGTGTTCTTCCTAATCTCTACGCATTTCACCGCTACACTAGGAATTCCCTTCTCCTCTCCTGCACTCTAGACTTCCAGTTTGAAATGCAGCACCCAAGTTGAGCCCGGGTATTTCACATCTCACTTAAAAGTCCGCCTACGCTCCCTTTACGCCCAGTAAATCCGGACAACGCTCGCCACCTACGTATTCCCGCGGCGGCTGGCACGTAGTTAGC
+
CCCCCGGGGGGGGGGGGGGGCGGGGGGGGGGGGGGGGGGGGGGGGGGGGGGGGGGGGGGGGGGGGGGGGGGGGGGGFGGGGGEGGGGGFGGGGGGGGGFGGGGGGGGFGGGGGGGFGGGGGGGGFDGGGGGGGGGGGGGGGGGFFFFGGBFFGEGFEFFGGGFGGFFGGGGGFGFGGFGGGFDDGAFD5FFGGGGGGGGGGFGFGFFC>FEGF=DCGFGGFDAFDFFFFGFF@:>4:@EFG??;ACCCFF)11@;@F>B;@BEBDGF<?B?<24:)6<39;B6((4,(4?B??F8.744**
@M03364:396:000000000-C9LGT:1:1101:14952:9521 2:N:0:10
GGACTACAGGGGTTTCTAATCCTGTTCGCTCCCCACGCTTTCGCTCCTCAGCGTCAGTAACGGCCCAGAGACCTGCCTTCGCCATTGGTGTTCTTCCCGATATCTACACATTCCACCGTTACACCGGGAATTCCAGTCTCCCCTACCGCACTCAAGCCCGCCCGTACCCGGCGCGGATCCACCGTTAAGCGATGGACTTTCACACCGGACGCGACGAACCGCCTACGAGCCCTTTACGCCCACTAAATCCGGATCACGCTTGCACCCCACCTATTCCCGCGGCTGCCGGCACGTACTTCGC
+
CCCCCCGFGGGGG7CFGGFGGGFGGCFFGGGGGGGGGGGGGGGGGGGGGGGGGGGGFGGGGGGGGGGGGGGGGGGGGGGGGGGGCGFFGGGGGGGGGGG,@FGGGGGGGGGGGGGGGGGGGGCFGGGGG7FFGGDFDFFGGGEBDFGCG96=GFFFGGGGGGFGFGGGGCEG>F9?:?EGGGG:;=*/1:/**==CDFFGGCGEGF592D>=2>86)2EGBD>138(.->>F((4-:?GGG:(.).5)=C53(,(.8:??(-84CE3((2(.4<9)-<,3,499;((-9>04,4()7*)/9
@M03364:396:000000000-C9LGT:1:1101:20726:9532 2:N:0:10
GGACTACTAGGGTTTCTAATCCTGTTTGCTCCCCACGCTTTCGAGCCTCAGCGTCAGTTACAGTCCAGAGAAGCGCCTTCGCCACTGGTGTTCTTCCTAATCTCTACGCATTTCACCGCTACACTAGGAATTCCCTTCTCCTCTCCTGCACTCTAGACTTCCAGTTTGAAATGCAGCACTCAGGTTAAGCCCGAGTATTTCACATCTCACTTAAAAATCCGCCTACGCTCCCTTTACGCCCAGTAAATCCGGACAACGCTCGCCACCTACGTATTACCGCGGCTGCTGGCACGTCGTTAGC
+
CCCCCGGGGGGGGGGGGGGGGGGGGGGGGGGGGGGGGGGGGGGGGGGGGGGGGGGGGGGFGGGGGGGGGGGDGGGGGGGGGGGGGGGGEGGGGGGGGGGGGGGGGGGGGGGGGGGGGGGGGGGGGGGGGGGGGGGFGGGGGGGFGGGGGFGFGFGF,EFGGGFGGGFFGDFGFGFFGFGCGFGGGGFDFGFGGGGC6DGGGFGFGFBEFGFGC8A87@ECBGFFFD@DDGBFDEE44(AGGFBFF*/8FGGFFFF1FBF;D;G6*;D?(53:2:?9AFB>1>>>>??:?B?FFF25>3(7:
@M03364:396:000000000-C9LGT:1:1101:10507:9535 2:N:0:10
GGACTACACGGGTTTCTAATCCTGTTCGCTACCCATGCTTTCGAGCCTCAGCGTCAGTTGCAGACCAGAGAGCCGCCTTCGCCACTGGTGTTCTTCCATATATCTACGCATTCCACCGCTACACATGGAGTTCCACTCTCCTCTTCTGCACTCAAGAAGGACAGTTTCCGAAGCAGTTCCCCGGTTAAGCCGGGGGCTTTCACTTCAGACTTATCTTTCCGCCTGCGCTCGCTTTACGCCCAATAACTCCGGATCACGCTTGCCCCCTACGTATTACCGCGGCTTCTGGCACGTATTTAGC
+
CCCCCGGGFGGGGGEGGGGGGGGGGGGGGGGGGGGGGGGFGGGDGEFGFFGGGCGGGGGGGGGFGGGGCF<FGGGGGGGGFGGGGGGGEGFGFCFGGGGGGGGFFDFGGGGGFFFGGGGGGGGGFCFGFGGGGGG9FGGGGGGFGFGGGFCDFD?;3@FGBFDDDFGGCEB=9CDFGFFEGCDDCC+:B=FCGCEGGGGGF*6@>A8CEGFGE7F<@CGGFGFD?8:B(:69B:B<D:CGG?14)8))1959((-8F<?:??C?*;C;:614))4)69:>>6>0((6<>77<?:(*0*.?:
@M03364:396:000000000-C9LGT:1:1101:6516:9576 2:N:0:10
GGACTACAGGGGTTTCTAATCCTGTTTGCTCCCCACGCTTTCGAGCCTCAGCGTCAGTTACAGTCCAGAGAATCGCCTTCGCCACTGGTGTTCTTCCTAATCTCTACGCATTTCACCGCTACACTAGGAATTCCATTCTCCTCTCCTGCACTCTAGACTTCCAGTTTGAAATGCAGCACCCAAGTTGAGCCCGGGTATTTCACATCTCACTTAAAAGTCCGCCTACGCTCCCTTTACGCCCAGTAAATCCGGACAACGCTCGCCCCCTACGTCTTACCGCGGCTGCTTGCACGTTGGTAGC
+
CCCCCGGGGGGGGGGGGGGGGGGDGGGGGGGGGGGGGGGGGGGFGGGGGGFCCGGGGGGGGGGGGGGGGGGCFGGGGGGGGGGGGGGGFGGGGGGGGGGGGGGGGGGGGGGGGGGGGGGGGGGGGGGGGGGGGGGGGFGGGGGDGGGGCDGFFEFF;FGGGGFGGGGGGGGGFGFGGFGGGGDFFGF9DEGGGGGGGGGGGEE*?68*;CCGF63:8CFGFGFF9D@B=D@FFFFFFFGGG=>E8?67CDC>@B90A@7(/:>>/:D>1:6.(.34:F:;96-9104)50))4,(0)))**
@M03364:396:000000000-C9LGT:1:1101:20484:9594 2:N:0:10
GGACTACACGGGTTTCTAATCCTGTTTGCTCCCCACGCTTTCGCACCTCAGTGTCAGTATCAGTCCAGGTAGTCGCCTTCGCCACTGGTGTTCCTTCCTATATCTACGCATTTCACCGCTACACAGGAAATTCCACTCCCCTCTACCATACTCTAGCTTGCCAGTTTTGGATGCAGTTCCCAGGTTGAGCCCGGGGATTTCACATTCAACTTACCAAACCACCTACGCGCGCTTTACGCCCAGTAATTCCGATTAACGCTTGCACCCTACGTATTACCGCGGCTGCTGGCCCGTAGTTAGC
+
CCCCCGGGGGGGGGGGGGGGGGGGGGGGGGGGGGGGGGGGGGGGGGGGGGGEGGGGGGGGDEFGGGGGGGFGFGGGGGGGGGGGGCGGFFGGGGG9FFEGG9FGGGGGGGGGGGGGGGGGGGGGFDG,EFGGGFGGF,=FGGGFDEFDFFGFGEGFGGGGDFFGGA@AFC8ADEEGGFGGCCFGGFAEDFDGDCEECGGFGFGFGFF7;CEG@+>6FDGGBGFF)<>82DBF90174<CGG@FF87CFFGG1:?0<F?>B(4/,2;5-.4:?2<BAD:-7>>F;>0,8(,(-39(.77)27
@M03364:396:000000000-C9LGT:1:1101:3527:9615 2:N:0:10
GGACTACTGGGGTTTCTAATCCTGTTCGCTCCCCACGCTTTCGCTCCTCAGCGTCAGTAACGGCCCAGAGACCTGCCTTCGCCATTGGTGTTCTTCCCGATATCTACACATTCCACCGTTACACCGGGAATTCCAGTCTCCCCTACCGCACTCAAGCCCGCCCGTACCCGGCGCGGATCCACCGTTAAGCGCTGGGCTTTCACACCGGCCGCGACGAACCGCCTACGCTCCCTTTACGCCCAGTAAATCCGGACAACGCTCGCCACCTACGTATTACCGCGGCTGCTGGCCAGTCTCTAGC
+
CCCCCGGGGGGGGDGGGGGGGGGFGGFGGGGGGGGGGGGGGGGGGGGGGGGGGFGGGECFGGGGGGGGEGFGGGGGGGGGGGGCBBEFFFE@FFFFEFFGGGGFGGAAFCGGCFF<FEECAFGEFEFGGGGGGC,?=D=FGDCFGGGGGEC8@D?FDFGGGGFDF@EEEECEEF>DE)=6,A5FGGE=FCE)/:CEGG5EGFF)*77((1-=>)*-14CE9DFF<*4>(99:?)8))(/:>1:,7<44B<90(4(4>>>2(4:29CF0,33,46:<4<,(,-2((8.2(,((-.)**/)00
@M03364:396:000000000-C9LGT:1:1101:10843:9629 2:N:0:10
GGACTACCAGGGTATCTAATCCTGTTCGCTACCCATGCTTTCGAGCCTCAGCGTCAGTTGCAGCCCAGAGAGCCGCCTTCGCCACTGGTGTTCCTCCATATATCTACGCATTCCACCGCTACACATGGAGTTCCACCCCCCTCTTCTGCACTCAAGCCTGCCAGTTTCCGATGCAGTTCCCGGGTTGAGCCGTGGGCTTTCACACCCGACTTAACATTCCGCCTGCGCACGCTTTACGCCCAATAAATCCGAATCACGCTTGCCGCCTACGTATTACCGCGGCTGCTGGCACGTAGTTAGC
+
CCCCCGGFDFEGG,EGGGGGG,FCCE<FGE7FFGGCEGGGGGG,@F@FCFGGGGGGEC,6E,C,CFFF@CFFF@:FGGGGGGGGG=FBF<F@F,@FFF?FF,EFCEFFGGGG,ECFEEGDGGGG@FFCB,BEF9=E,4+8FD8DC9@FEDF<F)D?,+6,,@FFGA,6,+++0>67<AFG?++CCEF0@CD**=EGCFGGGCGE*))-:C=E*+5/1.A=/C;@@C45(::>7@DFE:EGG3,.02-<FGD(((,6?:B??:@5)2C?(.(...4))34;F(--(,)57<:<?((8</-**
@M03364:396:000000000-C9LGT:1:1101:16084:9650 2:N:0:10
GGACTACAAGGGTATCTAATCCTGTTCGCTACCCATGCTTTCGAGCCTCAGCGTCAGTTGCAGACCAGAGAGCCGCCTTCGCCACTGGTGTTCTTCCATATATCTACGCATTCCACCGCTACACATGGAGTTCCACTCTCCTCTTCTGCACTCAAGAATGACAGTTTCCGATGCAGTTCCACGGTTGAGCCGTGGGCTTTCACATCAGACTTATCATTCCGCCTGCGCTCGCTTTACGCCCAATAAATCCGGACAACGCTTGCCACCTACGTCTTACCGCCGCTGCTGGCACGTGTTTAGC
+
CCCCCECGGCFGGCGGGGFGGGGFGCFGGGGGGGFDGGGGGGGFGGGGGGGG@FGGGGGGGGGFFF<FFEEFGGGGGGGFGGGGGGGG<=CFGGFFGGGGGGGGGGGGGGGGGGGGGGGDGGGGCFGGGGGGGGG9AEDFGGFFGGGEFFFFCDDFA=@@=FFGFFDGGGG>5F<FEFCEEFGCFEE=?<CDDEGDFGGGGEGFGFF@CGEG49DCFEGGFDFFB>>/69@=@5=3>,/=F;6==<)7AC5;8>(6F1>:?6;:7AF:((3.(((-48((,-,(4().33(8?1(00))2*
@M03364:396:000000000-C9LGT:1:1101:20089:9650 2:N:0:10
GGACTACCAGGGTTTCTAATCCTGTTCGCTCCCCACGCTTTCGCTCCTCAGCGTCAGTAACGGCCCAGAGACCTGCCTTCGCCATTGGTGTTCTTCCCGATATCTACACATTCCACCGTTACACCGGGAATTCCAGTCTCCCCTACCGCACTCAAGCCCGCCCGTACCCGGCGCGGATCCACCGTTAAGCGATGGACTTTCACACCGGACGCGACGAACCGCCTACGAGCCCTTTACGCCCAATAAATCCGGATAACGCTTGCACCCTACGTCTTACCGCGGCTGCTGGCACGTAGTTCGC
+
CCCCCGGGGGGGGGGGGGFGGGGGGGGGGGGGGGGGGGGGGGGGGGGGGGGGGGGGGGGGGGGGGGGGGGGGGGGGGGGGGGGGGGGGGGGGGGGGGGGGGDEGGGGGGGGGGGGGGGGGGGGGGGGGGGGGGGGGGGGGGGGFGGGGGFG@FDGFGGGGGGFGGGGG67EGFGFGGFGGFGG7BE@=FFEGGGEFGGGGG?FFGFF09D>GF0?>C>GG>DF:1A:)8C>BBFFFFFGGG2::?<B)=DD91:(6@:FF:B>,CFG?BF64((46<C(((,27>B?:?F:B??1))0)99
@M03364:396:000000000-C9LGT:1:1101:8561:9655 2:N:0:10
GGACTACCGGGGTATCTAATCCTGTTTGATCCCCACACTTTCGTGCCTCAGCGTCAATTGCGGATTCGTGAGATGCCTTCGCAATCGGTGTTCTGTGTGATATCTATGCATTTCACCGCTACACCACACATTCCTCCCACGGCATCCGCATTCAAGCCCAGCAGTATCAACGGCACGGCCAATGTTGAGCACTGGAATTTCACCGCTGACTTACCAAGCCGCCTACGCACCCTTTCAACCCAATGAATCCGGATAACGCCCGGACCTTCCGTATTACCGCGGCTGCTGGCACGGGTTTAGC
+
CCCCCGGGFGEGGFGGGGGGGGGGGGGG9CFCFGGGEEGGGGG@FFGGGGGGGGGGEGGFFGG+@@FFEDFG,CCFGGGGGGGGGFGGGGGGGCDFEEGFGGGGGGFGGGGGGGGGGGGGGGGGGGGFCCGGGG;FFEFG@+BBGGGGG>C>A>?DDEFFGGFGGGGGGGGGEGFD>EGGD85FDFGCFF,0CFF,*?DC?AFBG>4@FGFFE=64*5=FBGFFDFFB6D>?,=E)66CGGFFFF9><FGGF(:(6FBFB03*-)278?F<8?:BFB@:;B9126?::??:<?>())0.:*
@M03364:396:000000000-C9LGT:1:1101:23100:9670 2:N:0:10
GGACTACTGGGGTATCTAATCCTGTTCGCTACCCATGCTTTCGAGCCTCAGCGTCAGTTGCAGACCAGAGAGCCGCCTTCGCCACTGGTGTTCTTCCATATATCTACGCATTCCACCGCTACACATGGAGTTCCACTCTCCTCTTCTGCACTCATGAAGGACAGTTTCCGAAGCAGTTCCCCGGTTAAGCCGGGGGCTTTCACTTCAGACTTATCTTTCCGCCTGCGCTCGCTTTACGCCCAATAAATCCGGACAACGCTTGCCACCTACGTATTGCCGCGGCTGCTGGCACGTACTCAGC
+
CCCCCGGGGGGGGGGGGGGCEGGCGCFFGGGDFGFGGGGGGGGGGDGCFEGGGFGGGCFGGGGGFGGGGGGGFGG@FGGGGGFGGGGGCFFGGDGGGGDEGGGGFFGCFGGGFAEFFGGGEGFGGGGGCFGGGGGGGGGGGGGBDFCEGFEDFD?F=DFG?FDFG9ECDCGGDC=?EFFGFGDCGG>AFE@C>CGGGGFCE<,5=AFECFBC3@F7;3@=?G?D<C@52C79;DF29:E:E<<F?A6AF:C9?F,8F0;2<?>8?CG:(5:?2::)6<24(71;>?3)54(42:4))*)22
@M03364:396:000000000-C9LGT:1:1101:25758:9671 2:N:0:10
GGACTACCAGGGTATCTAATCCTGTTCGCTACCCATGCTTTCGAGCCTCAGCGTCAGTTGCAGACCAGAGAGCCGCCTTCGCCACTGGTGTTCTTCCATATATCTACGCATTCCACCGCTACACATGGAGTTCCACTCTCCTCTTCTGCACTCAAGAATGACAGTTTCCGATGCAGTTCCACGGTTGAGCCGTGGGCTTTCACATCAGACTTATCCTTCCGCCTGCGCTCGCTTTACGCCCACTAAATCCGGACCACGCTTGCCACCTACGTATTACCGCGGCTGCTGGCCCGTCTGTAGC
+
CCCCCGGGGGGGGGGGGGGGGGGGGGGGGGGGGGGGGGGGGGGGGGGGGFGGGGGGGGGGGGGGGGGGGGGGGGGGGGGGGGGGGGGGEFGGGGAFGGGGGGGGGGGGGGGGGGGGGGGGGGGGGGGGFFGGGGGGGGGGGGGFGGGGGFGFGDCDFGGGGGFFEFGGGGEGDCDGGFGGGGGFGD@@FDGG67CEGGGGGEF@CFF@EGFFEBC*=EGGFDDFD5>B>D=@(6=3;?GFGF;1A@))@C317;23FFFB?BE?:CC08?:<2:42::89>B>B>F7::<(4>>(0.*)::
@M03364:396:000000000-C9LGT:1:1101:15717:9677 2:N:0:10
GGACTACAGGGGTATCTAATCCTGTTCGCTACCCATGCTTTCGAGCCTCAGCGTCAGTTGCAGACCAGAGAGCCGCCTTCGCCACTGGTGTTCTTCCATATATCTACGCATTTCACCGCTACACCAGGAATTCCGCTTGCCCTTCCAGTACTCCAGACGCACAGTTTCCAATGCAGTCCCGGGGGTGAGCCCCGGGCTTTCACATCAGACTTGCACATCCGTCTGCGCTCCCTTTACACCCAGTAAATCCGGATAACGCTTGCACCATCCGTATTCCCGCGGCTGCTGGCCCGTCTTTAGC
+
CCCCCGGGGGGGGGGGGGGGGGGGGGGGGGGGGGGGGGGGGGGFGGGGGGGGGGGGGGGGGGGGGGGGGGGGGGGGGGGGGGGGGGGGFGFGGGGGGGGGGGGGGGFGGGGGGGGGGGGGGGGGGGGGGGGGGGGGGGGGGFGFGGGFGFGEFEDDEFED8C?GFFGGGGGGFGFGGFGGGGGGG:1<FCEGDGEGGGGGGFGF:=AE@D@C)137;7FC<8?F=27>>GF??<?ADFGGG0227<A<BGG>((,.=44::(;)9;04(,-86<?2)<39(3412180331(14()7*);*
@M03364:396:000000000-C9LGT:1:1101:18492:9700 2:N:0:10
GGACTACTAGGGTTTCTAATCCTGTTCGATCCCCGCACTTTCGTGCCTGAGCGTCAGTATGGAGCCGGTATGCTGCCTTCGCAATCGGAGTTCTGCGCAATATCTAAGCATTTCACCGCTACACTGCGCATTCCGCATACTTCTCTCCAACTCAAGACCGCCAGTTTCAACGGCTCGCCGGGGTTGAGCCCCGGGCTTTTACCGCTGACTTAACCGCCCGCCTGCGCACCCTTTACACCCAATAAATCCGGATAACGCTCGCATCCTCCGTATTACCGCGGCTGCTGGCCCGGAGTTCGCC
+
CCCCCGGGGGGGGGGGGGGGGGGGGGGGGGGGGGGGGGGGGGGGGGGGGGGGGGGGGGGGGGGGGGGGGGGGGGGGGGGGGGGGGGGGCGGGGGGGGGGGGGGGGAFGGGGGGGGGGGGGGGGGGGGGGGGGGGGGDGGGGGGFGGGGGFFDGEGFFGGGGGFG<FFGFGGGEGFGGFGGGGGGDE8;AFGGGGGG5EGGGEG@GA33@GFC<B+4D>GEBG?F?/7),CB1<BB>AADGC?0,9<A9@G3((8A?DB?B9;*->@0589203>456*,33939BB0:<(2;9,7@5*437
@M03364:396:000000000-C9LGT:1:1101:26834:9725 2:N:0:10
GGACTACAGGGGTATCTAATCCTGTTCGCTCCCCACGCTTTCGCTCCTCAGCGTCAGTAACGGCCCAGAGACCTGCCTTCGCCATTGGTGTTCTTCCCGATATCTACACATTCCACCGTTACACCGGGAATTCCAGTCTCCCCTACCGCACTCAAGCCCGCCCGTACCCGGCGCGGATCCACCGTTAAGCGATGGACTTTCACACCGGACGCGACGAACCGCCTACGAGCCCTTTACGCCCAATAAATCCGGATCACGCTTGCACCCTACGTATTCCCGCGGCTGCTCGCCCGTCTGTTGC
+
CCCCCGGGGGGGFGGGGGGGGGGGGGGGGGGGGGGGGGGGGGGGGGGGGGGGGGGGGGGGGGGGGGGGGGGGGGGGGGGGGGGGGGGGFGGGGGGGGGGGGGGGGGGGGGGGGGGGGGGGGGGGGGGGGGGFGGGFGGGGGGGFGGGCEDGAFFGFG?F6EFDGGGGGGGGDDGFGDEGGGFG7;=B=FGEGGGG*CGGGGCGFGFEF0C;G9):,1,CEFGF<BG:)-)7?2??AA0CGGF0494).=C7;?BFFFB<2?18)78D113-4))5)-38>>66032.)--6?96(.)*)0*
@M03364:396:000000000-C9LGT:1:1101:5263:9740 2:N:0:10
GGACTACTGGGGTTTCTAATCCTGTTCGCTACCCATGCTTTCGCTCCTCAGCGTCAGTTACTGCCCAGAGACCTGCCTTCGCCATTGGTGTTCCTCCTGATATCTGCGCATTTCACCGCTACACCAGGAATTCCAGTCTCCCCTACAGCACTCAAGCCCGCCCGTACCCGGCGCGGATCCACCGTTAAGCGATGGACTTTCACACCGGACGCGAAGAACCGCCTACGCGCCCTGTACGCCCAATAAATCCGGATAACGCTTGCATCCTCTGTCTTCCCGCTGCTGCTTGCCCGTATTCAGC
+
CCCCCGGF<ECGGFFGGGGFCGG<EECFGF@FGGGGGGGGGFG7FE+ECF,@FGGGBCCC<,C,FGFFF8F<F8EFFFFGFGGDG9FF@DCFAFAFGFGGFGGFGEE@FGGGGGG9FCEDGFF=8><:DFGGGGGFG,+CAFCFGGE,,;F5A8=9:8@6+:@=FGDEGE=30@5?**1C9FF:>*<>F9*76:E6CG9FE5B?65.1(8(=(0*(9?GFBGB6:F()-972((.<A0CG>4027<<)9C70632463(-21*27E622..62)6).8:((-9:)))44,()(-,.)*6C:
@M03364:396:000000000-C9LGT:1:1101:20474:9774 2:N:0:10
GGACTACCAGGGTATCTAATCCTATTTGCTCCCCACGCTTTCGTGCCTCAGCGTCAGGTACAGGCCAGGCGGCCGCCTTCGCCGCTGGTGTTCTTCCACATCTCTACGCATTTTACCGCTACACATGGAGTTCCACCGCCCTCTCCTGTCCTCAAGCCGTGCAGTTTCCAAAGCCTGAACCGGTTGGGCCGGTCCCTTTTACTTCAGACTTGCACAGCCGCCTGCCCACCCTTTACGCCCACTAAATCCGGACACCGCTTGCCACCCACGTATTACCCCGGCTGCTGGCACGTAGTTCGGC
+
CCCCCGGGGGGGGGGGGGGGGGGDGGGGGGGGGGGGGGGGGGGGGGGGGGGGGGGGGGGGGGGGGGGGGGGGGGGGGGGGGGGGGGGGFGGGGGGGGGGGGGGGGGGGGGGGGGGGGGGGGGGGGGGGCGGGGGGGGFGGGGGFGGGGGFGEFEFFGGGGGGFGGGGGGGGGFGFGGFDGGGGFE5*8AFCG)>EGGGGGFAC?C+67@GEC>1<>FFGDBGFFF*,)4D?-87):BFGGG1:(/59<FGC:69(,.91?6:+6FC*38144<0-<<+:>;9,-12)(,34:,(.0712)1
@M03364:396:000000000-C9LGT:1:1101:11757:9788 2:N:0:10
GGACTACTAGGGTATCTAATCCTGTTCGCTACCCATGCTTTCGAGCCTCAGCGTCAGTTGCAGACCAGAGAGCCGCCTTCGCCACTGGTGTTCTTCCATATATCTACGCATTCCACCGCTCCACCGGAAATTCCCTCTGCCCCTACCGTACTCCAGCTTGGTAGTTTCCACCGCCTGTCCAGGGTTGAGCCCTGGGATTTGACGGCGGACTTGAAAAGCCACCTACCGACGCTTTACGCCCAATCATTCCGGATAACGCTTGCATCCTCTGTCTTCCCGCGGCTGCTGTCACAGCTTTAGC
+
CCCCCGGGGGGGGFGGGGGGGGGGGGGGGGGGGGGGGGGGGGGGGGGGGGGGGGGGGGGGGGGGGGGGGGGGGGGGGGGGGGGGGGGGCFGGGGGGGGGGGFGGGGGGGGGGGGGGGGGDGGGGGGGCGGGGGGGFFFDFFDGFGGGGFFGDGFGFGGFGGGFFFGGGGGGGFGFDFFGGGFGGGGGFFGGGGGGGGGGGGFG=CDFB9C@GEF+7;@GGFGFF@B(:7G;F?FBFFFGGG<FBFFFFFGC>:B:<F?>FFF>):<F?AD?AA>B26089636>>F:?-5)6)-()*0)::
@M03364:396:000000000-C9LGT:1:1101:6917:9800 2:N:0:10
GGACTACTAGGGTTTCTAATCCTGTTTGCTCCCCACGCTTTCGAGCCTCAACGTCAGTTACAGTCCAGTAAGCCGCCTTAGCCACTGGTGTTCCTCCTAATATCTACGCATTCCACCGCTACACATGGAGTTCCACTCTCCTCTTCTGCACTCAAGAAAAACAGTTTCCGATGCAGTTCCTCGGTTAAGCCGAGGGCTTTCACATTAGCCTTATTTTTCCGCCTGCGCTCGCTTTACGCCCAATAAATCCGGACAACGCTTGCCACCTACGTATTACCGCGGCTGCTGGCCCGTAGTTAGC
+
CCCCCGGGCGGGGGGGGGGGGGGGGGFGGGGGGGGGGGGGGGGDEEGGGGFGGGGGGGFDFGGGGGGGGGFCFGGGGGG9FGGGF@FGFFFFGGFGFG@GGGGGGGFGGGGGGGGGGGGGGGGGFEFE,EFGGGGF84=FFGGFFFGDGDGFGFGF=,@FBFFGGDGGGDGGAFFGAFGGDFGGGGCDFGDDGGGGDEGGGEG@9;B=)7AFE4>:CEFF@CD>BB>8(?@F2@DFFFGGGFF8A=.9FFD@?1(45(9::<FB7EFB7><88A?AAF09>>>6>F?:??(4>((00*6DF
@M03364:396:000000000-C9LGT:1:1101:6865:9805 2:N:0:10
GGACTACTAGGGTTTCTAATCCTGTTCGCTCCCCCAGCTTTCGCGCCTCAGCGTCAGTGGTGGCCCAGAAGGCCGCCTTCGCCACCGGTGTTCTTCCCGATATCTACGCATTCCACCGCTACACATGGAGTTCCACTCTCCTCTTCTGCACTCAAGAAAACCAGTTTCCGATGCAGTTCCTCGGTTAAGCCGAGGGCTTTCACATTAGACTTAATTCTCCGCCTGCGCGCGCTTTACGCCCAATAAATCCGAACAACGCTTGCCCCCTACGTATTACCGCGGCTGCTTGCACGTATGTAGC
+
CCCCCGG9FGGGGGGGGGGGGGGGGGFGGGGGGGC:FGGGGGGGEGGGGGGGGGGG7F<C<FGGGGGG@FCFGGGGGGGGGGGGGFGGGGGGGGGGGECFGGGGEGGGGGGG;FDGGGGGGGGGE,AFF8FGGGGGGG8FFGGFDGED=D=*@=FF,@E?,@AGF3=E7CDC@@CGGFGG:@C>EG*:FFG7*@EGGGG6<?G4C+=@EGFGF6+9+.>?@DF;0:9)(:99>B<AABGGG?67@2)5FGD(4>(3:7>:16C?*CG>0<63<A?4<F:,43>FFF?)563>:.(*)1)::
@M03364:396:000000000-C9LGT:1:1101:24623:9813 2:N:0:10
GGACTACACGGGTTTCTAATCCTGTTTGCTACCCACGCTTTCGAGCCTCAGCGTCAGTTAAGGCCCAGTAAGCCGCCTTCGCCACTGGTGTTCCTCCTAATATTTACGCATTTCACCGCTACACTAGGAATTCCGCTTACCTCTACCTCACTCAAGAAAAACAGTTTTGAACGCAGTTCAGAGGTTAAGCCTCTGCATTTCACATTCAACTTGTCTTCCCGCCTACGCTCCCTTTACACCCAGTAAATCCGGACAACGCTCGCCACCTACGTATTACCGCGGCTGCTGGCCCGTAGTTAGC
+
CCCCCGGGGGGGGGGGGGGGGGGGGGGGGGGGGGGGGGGGGGGGGGGGGGGGGGGGGEFGGGGGGGGGGGGGGGGGGGGGGGGGGGGGFGGGGGGGGGGGGGGGGGGGGGGGGGGGGGGCGGGGFFGGFGGGGGGGGGGGGGGFGGGGGFGFGD=DCEGGGGFGGGGGGGGGFGBGGFGFG:CC@FCCFGGGG6FGGGGGGEGEGFFFFG@<CBEEFFGGFGFD@B@>5CBD=BFEFFGFGF@E6?59FGD9?@(6A@FFF>C4/;F?BFF:)6:4:<:>69BBBF?2?::(9;().*.::
@M03364:396:000000000-C9LGT:1:1101:2756:9894 2:N:0:10
GGACTACAGGGGTTTCTAATCCCATTTGCTACCCTGGCTTTCGTTCCTCAGCGTCAATTACGGCCCAGTAAAGCGCTTACGCCACCGATGTTCCTCCTGATATCTACGCATTTCACCGCTACACCAGGAATTCCCTTTACCTCTACCGCATTCCAGTCTGCCAGTATCCGATGCCGAACAGATGTTGAGCCTCTGCATTTAACACCAAACTTACAAAACCGCCTACGAACCCTTTACGCCCAATGATTCCGGATTACGCTTGCCCCCCTCGGAGTCCCGCGGGTGCTGGCCAGGACTTCGG
+
CCCCCGGEFGGGGGGGGGGGGGG@FFAFGGGGGGGFGFGGGGGGCGGGGGGDGGGGCFFGEGDCFGGGGGFE@,@F:FBEFGGGFFGD@FFGGGGGGGGGGGGGGGFGCEGGGGGGGGGGGDFE@EGGGGGGGGGGAFFDFGD6?EFG>B38C;DFAEEFDEBDD=,,@@3B>EB=7?C7C:8,EE=3AF,AC9:92EGG77;=DA*)5@EGE+,195FG@GB@9<@)8C((/6=))(*4<7(56;)<FFG>?((.*2:2:(2(*;C((-1(,(-()3(,,((,,4.)5,3(((())*)**
@M03364:396:000000000-C9LGT:1:1101:15224:9912 2:N:0:10
GGACTACTAGGGTATCTAATCCTGTTTGCTACCCACGCTTTCGAACCTCAGTGTCAATATGATGCCAGAAGGCTGCCTTCGCCATCGGTATTCCTCCAGATCTCTACGCATTTCACCGCTACACCTGGAATTCTACCTTCCTCTCACCTATTCTAGCCTAACAGTATCAGATGCAGTTCCCAGGTTAAGCCCGGGGCTTTCACATCTGACTTATCAAGCCACCTACGCTCGCTTTACGCCCAGTAATTCCGATTAACGCTTGCACCCTCTGTATTACCGCGGCTGCTGGCCCAGAGTTAGC
+
CCCCCGGGGGGGGCFGGGGGGGGGGGGGGGGGGGGGGGGGGGGGGGGGGGGGGGGGGGGGGGGGGGGGGGGGGGGGGGGGGGGGGGGGGGGGGGGGGGGGGGGGGGGGGGGGGGGGGGGGGGGGGGGGGGGGGGGGGGGGGGGFGGGGGFGFFFGFGGGGGGFGGGGGGGGGFGFGGFGGGFGFFG<>FF@DGGGGGGGFA*@7;AAA7BC:04,*5:DC@GB5)2::495==BB*1(4=C=BFC@C<F@C0;76/;((68?G<FFD<D@;1)9?CC<17969(,80:::0:0:(09*.::
@M03364:396:000000000-C9LGT:1:1101:8612:9914 2:N:0:10
GGACTACTCGGGTTTCTAATCCTGTTCGCTCCCCACGCTTTCGCTCCTCAGCGTCAGTAACGGCCCAGAGACCTGCCTTCGCCATTGGTGTTCTTCCCGATATCTACACATTCCACCGTTACACCGGGAATTCCAGTCTCCCCTACCGCACTCAAGCCCGCCCGTACCCGGCGCGGATCCACCGTTAAGCGATGGACTTTCACACCGGACGCGACGAACCGCCTACGAGCCCTTTACGCCCAATAAATCCGGATCACGCTTGCACCCTACGTATTACCGCTGCTGCTGGCACGTATTTGTC
+
CCCCCGGFGGGGGGDGGGFGGFEFFGFGGGGGGGGGGGGGGGGGGGFGGGGGFFGGGGGGGDGGGGGGGGGGGGGGGFCGGGGGDFGFEGGDGGGFGFGGGGGGGGGGGGGGGCCGGGGGECDGGGCGGGGGG9,A@FGGG8EFGGB8C5CAFBDFGE+;CFFGFG>EGG8>@FAD=?EEA@FEBC*=+?E3FCEGGGGGGE@CG>AB>DBD>DE>36EE,5233E1@<GFF?,44AFEGC(3</)6-=CG126(,5361?:A)2;7(21:,22:463(,(-454<:)::0?123*/4.0*
@M03364:396:000000000-C9LGT:1:1101:22598:9917 2:N:0:10
GGACTACAAGGGTATCTAATCCTGTTCGCTCCCCACGCTTTCGCTCCTCAGCGTCAGTAACGGCCCAGAGACCTGCCTTCGCCATTGGTGTTCTTCCCGATATCTACACATTCCACCGTTACACCGGGAATTCCAGTCTCCCCTACCGCACTCAAGCCCGCCCGTACCCGGCGCGGATCCACCGTTAAGCGATGGACTTTCACACCGGACGCGACGAACCGCCTACGAGCCCTTTACGCCCAATAAATCCGGATAACGCTTGCACCCTACGTATTACCGCGGCTGCTTGCACGTAGTTAGC
+
CCCCCGGGGGGGGGGGGGGGGGGGGGGGGGGGGGGGGGGGGGGGGGGGGGGFGGGGGGGGGGGGGGGGGGGGGGGGGGGGGGGGGGGGGGGGGGGGGGGGGGGGGGGGGGGGGGGGGEFGGGGGGGGGGGGGGGGFGGGGGGGFGGGGGEG@,8?FFGGGGGFGGGGGGDEGFGBGCBEGCF<:CG*6AFGCDEC6FGGGGFGFGFFFFG9CB>C6)(:EFGFB?DB7:D6<<B>)5:EEGB:?6>))=6/9<(46??F021/.9CG3:484).4)-33;169((-4)5<2<B8,.7=6DF
@M03364:396:000000000-C9LGT:1:1101:4607:9918 2:N:0:10
GGACTACACGGGTTTCTAATCCTGTTCGCTCCCCACGCTTTCGCTCCTCAGCGTCAGTAACGGCCCAGAGACCTGCCTTCGCCATTGGTGTTCTTCCCGATATCTACACATTCCACCGTTACACCGGGAATTCCAGTCTCCCCTACCGCACTCAAGCCCGCCCGTACCCGGCGCGGAGCCACCGTTAAGCGATGGACTTTCACACCGGTCGCGACGAACCGCCTACGAGCCCTTTACGCCCAATAAATCCGGATAGCGCTTGCACCCTACGTATTTCCGCGGCTGCTTGCCCGTGTCTAGC
+
CCCCCGGFGGGGGGGGGGGGGGGFGGGGGGGGGGGGGGFGGGGGGGGDGGGGGGGGGGGGGGGGGGGGGGGGGGGGGGGGGGGGGGGGCFGGGGGEGGGGGGGGGGGGGGGGBF8FGGGCEGGGGCGGGGG8FGGFGGGGGF6*DEFEE5FBEDFFGCFE+@BGEGGGGGEEAGBGEB8C?F5=EE<1CF*2>CGFFCFFGFGFG:5,()(:0):9G(C:119<(03)()-,4(22--?EGB:.92<9FG79B04(/,2104;<CG5((.44>:>):@6629>6((,)53:726())1)27
@M03364:396:000000000-C9LGT:1:1101:25778:9953 2:N:0:10
GGACTACTGGGGTATCTAATCCTGTTCGCTCCCCACGCTTTCGCTCCTCAGCGTCAGTAACGGCCCAGAGACCTGCCTTCGCCATTGGTGTTCTTCCCGATATCTACACATTCCACCGTTACACCGGGAATTCCAGTCTCCCCTACCGCACTCAAGCCCGCCCGTACCCGGCGCGGATCCACCGTTAAGCGATGGACTTTCACACCGGACGCGCCGAACCGCCTACGAGCCCTTTCCGCCCAATAAATCCTGATAACGCTTGCACCCTACGTATTACCGCGGCTGCTGGCACGTATTTCGC
+
CCCCCGGGGGGGGGGGGGFGGGGGGGGGGGGGGGGGGGGGGGGGGGGGGGGGGGGGGGGGGGGGGGGGGGGGGGGGGGGGGGGGGGGGGGGGGGGGGGGGGGGGGGGGGGGGGGGGGGGGGGGGGGGGGGGGGGGFFFGGGGGFGGGGGFGFGFFFGFGEEGFGGEEGGGGGFFFG5?GG,CF=;C<=FGE<FEE*>EGGGEGCCED0,99EB):(96EE>C;:?FF;1C1?0:B)61CGGF0:)544@**599A9F?>?2:C2CFG47?::,4:)6@:3((466(43:B1<?(,*//)97
@M03364:396:000000000-C9LGT:1:1101:10817:9957 2:N:0:10
GGACTACTGGGGTATCTAATCCTGTTCGCTCCCCACGCTTTCGCTCCTCAGCGTCAGTAACGGCCCAGAGACCTGCCTTCGCCATTGGTGTTCTTCCCGATATCTACACATTCCACCGTTACACCGGGAATTCCAGTCTCCCCTACCGCACTCAAGCCCGCCCGGACCCGGCGCGGCTCCACCGTTAAGCGATGGACTTTCACACCGGACGCGACGAACCGCCTACGAGCCCGTTACGCCCAATAAATCCGGATACAGCTTGCCCCCTCCGTATTACCGCGGCTTCTGGCACGGCGTTTGC
+
CCCCCGGFFGGGGBCFGGFFG<FFCFFGGEAFFGGGGGGGCFEG7FEGFFGGGGGCCFGGFGGG@FGGGGGGGDFCFFGDFECGBEFGCFG7@EDEEDCCGCEDGCEE?E?FF<@AFCFD?CDE8CFF@7DFED8EFB9ECD>:F>D6C?F=:D66:+69:@5D+5@E89CCBF@C*8?/789F;?F1A9CD*:E:<FCCF3FFF55>>C9E0):9),:52<9?B:,)4<>((9:,(,*1:3(4/5).@CD0(-8)*.)).(*(22724(-431.6)+-(-,13(3)-4:(.4(()))(*2
@M03364:396:000000000-C9LGT:1:1101:16808:9965 2:N:0:10
GGACTACAGGGGTTTCTAATCCTGTTCGCTACCCATGCTTTCGAGCCTCAGCGTCAGTTGCAGACCAGAGAGCCGCCTTCGCCACTGGTGTTCTTCCATATATCTACGCATTTCACCGCTACACTAGGAATTCCACTTACCTCTCCGATACTCTAGTCTCACAGTTTCAAATGCAGTCCCATGGTTGAGCCTTGGGTTTTCACATCTGACTTGCAAGACCGCCTGCACTCCCTTTACACCCAGTAAATCCGGATCACGCTTGCCCCCTACGTCTTCCCGCGGCTGCTGGCACGTAGTTCGC
+
CCCCCGGGGGGGGGGGGGGGGGGGGGGGGGGGGGGGGGGGGGGGGGGGGGGGGGGGGGGGGGGGGGGGEGFGGGGGGGGGGGGGGGGGEGGGGGGGGGGGGGGGGGGGGGGGGGGGGGGGGGGGEGGGGGGGGGGGG,=FGGGFGGCEEDEEEFGFEGEGEGFGGFGGGGGGFGFGGFGGGFGGGGG@FGGGFGGGGGGGD;BECCCCEGFG@F?A7:FG=DA=2=(18?DB:>ECECFGF((/3/5?FF3967(6;(11;;>.6C/22((.(.,4);279(-(-:0340()(.()716DD
@M03364:396:000000000-C9LGT:1:1101:19729:9971 2:N:0:10
GGACTACTGGGGTTTCTAATCCTGTTCGCTCCCCACGCTTTCGCTCCTCAGCGTCAGTAACGGCCCAGAGACCTGCCTTCGCCATTGGTGTTCTTCCCGATATCTACACATTCCACCGTTACACCGGGAATTCCAGTCTCCCCTACCGCACTCAAGCCCGCCCGTACCCGGCGCGGATCCACCGTTAAGCGATGGACTTTCACACCGGACGCGACGAACCGCCTACGAGCCCTTTACGCCCAATAAATCCGGATCACGCTTGCACCCTACGCATTACCGCGGCTGCTGGCACGTCGTTCGC
+
CCCCCFGFGGFGFEEGGGGGGGGGGGGGGGGGGGGGGGGGGGGGGGGGGGFGGGGGGGGGGGGGGGGGFFFGGFGGGGGGGGGGCCGGFGGGGCFDGGGEGEGGGGGGGGFGGGGGGGGGGGGGGGGGGGGGFGGG=:+CFDCDFGEGGEG>E5FFGGGEGGFGGCCGGGGGED@D5?EG,>F:E=F1CC8*;>8*;FFGG)<6C>>>;GBG9./,17E=;D>?(:()-966??:<AFGEG0(4)5)54FD6<:9:F?FB(4A<FFGF10(12:156<,449;>>F).,:(5((,8776*9
@M03364:396:000000000-C9LGT:1:1101:11112:9974 2:N:0:10
GGACTACTGGGGTATCTAATCCTGTTTGCTCCCCACGCTTTCGTGCCTGAGCGTCAGTTATGTCCCAGGAGGCTGCCTTCGCCATCGGTGTTCTTCCACATATCTACGCATTTCACTGCTACACGTGGAATTCCACCTCCCTCTGACACACTCTAGTCGAGCAGTCACATATGCCATTCCCGAGTTAAGCTCGGGGATTTCACATCTGTCTTACTCAACCGCCTGCGCACCCTTTACGCCCAGTAATTCCGATTAACGCTCGCACCCTACGTATTACCGCGGCTGCTGGCACGTAGTTAGC
+
CCCCCGGGGGGGGGGGGGGGGGGGGGGGGGGGGGGGGGGGGGGGGGGGGGGGGGGGGGGGGGGGGGGGGGGGGGGGGGGGGGGGGGGGGGGGGGGFGGGGGGGGGGGGGGGGGFGGGGGGGGGGGGGGFGGGGGGGD:DFGGGFGFGFGFGFGEFFGG>EGGEGGGGGGFFGFGFGGFGGGGGGGGGDC>,;DEGGGGGGGFG<@FFF7EAGEC9A+<ECAGFFDCBF>D5?=;EEFFGGG@@EA6CEFGG??;0?C79?:78-78C??F<:2<0>D:314>>;9??B74(5623.74)2:
@M03364:396:000000000-C9LGT:1:1101:10666:9990 2:N:0:10
GGACTACAAGGGTATCTAATCCCATTTGCTCCCCTAGCTTTCGTCTCTCAGTGTCAGTGTCGGCCCAGCAGAGTGCTTTCGCCGTTGGTGTTCTTTCCGATCTCAATGCATTTCACCGCTCCACCGGAAATTCCCTCTGCCCCTACCGTACTCCAGCTTGGTAGTTTCCACCGCCTGTCCAGGGTTGAGCCCTGGGATTTGACGGCGGACTTGAAAAGCCACCTACAGACGCTTTACGCCCAATCATTCCGGATCACGCTTGCATCCTCTGTCTTACCGCGGCTGCTTGCCCAGAGTTAGC
+
CCCCCGGGGGGGGCFGGGGGGGGEEFGGGGEFGGGGGGGGFEFCFEFGGGGGDFGGGGGGGGGGGGGGEFGFGFFGGGFGGGGGFGEFFDFGGGBFGFG,@=FGAFFFGGGGGGGGGGCC>C8FGGFGGGGGGGGGGCFGGGGFGGFEGFGDGFGFFGGFGBDFFGGGFGGGFGAGGFGG7EGF,@FEFCGGGGGFFG6EFEE5CB>>=D997*5)26CF3;;D;<46)C;6(/3/7:3:E??<5):<FCC>6((,01(23:@<C:<224.6.).)4<4101(72()-58(376(.1*):*
@M03364:396:000000000-C9LGT:1:1101:17185:9991 2:N:0:10
GGACTACTAGGGTTTCTAATCCTGTTTGCTACCCACGCTTTCGAACCTCAGTGTCAGTATGATGCCAGAAGGCTGCCTTCGCCATCGGTATTCCTCCAGATCTCTACGCATTTCACCGCTACACCTGGAATTCTACCTTCCTCTCACCTACTCTAGCCTAACAGTATCAGATGCCGTTCCCAGGTTAAGCCCGAGGCTTTCACATCTGACTTATCAAGCCACCTACGCTCGCTTTACGCCCAGTAATTCCGATTAACGCTTGCACCCTCTGTCTTACCGCGGCCGCTTGCCCAGAGTTTGC
+
CCCCCFGGFGGGGGGGGGGGGGGGGGGGGGGGGGGGGGGGGGGGGGGGGGGGGGGGGGGGGGGGGGGGGFFFFGGGGGGGGGGGGGGGEGGGGGGGGGGGGGGFGGGGGGGGGGFFGGGGGGGGGGGGGGGGGGGGGGGGGGGFFDGGGFF*EEGFGD8DGGFGG9,@DDEGFGEDGDGGGGFDFG=:DF?FGGGGGGCGCCGFCFFF@FEF;<DECEGG@GC@BCAB9C9@FFDFF?:FF2@FC?3?FC6(:@D?A076(3;=GF<=?1496).6<F:;FF((-41(-,:23:4)16)::
@M03364:396:000000000-C9LGT:1:1101:21587:9999 2:N:0:10
GGACTACTCGGGTTTCTAATCCTGTTCGATACCCGCACCTTCGAGCTTCAGCGTCAGTCGCGCTCCCGTAAGCTGCCTTCGCAATCGGAGTTCTTCGTCATATCTAAGCATTTCACCGCTACACGACAAATTCCGCCCGCGTTGCGCGCACTCAAGTGGACCAGTATGCGCTGCAAGTCAGACGTTGAGCGCCTACATTTCACAACACACTTAATCCACGGCCTACGCTCCCTTTAAACCCAATAAATCCGGATACCGCTCGCCTCCTCCGTATTCCCGCGGCTGCTGGCACAGACGTCGC
+
CCCCCGGGGGGGGGGGGGGGGGGGGGGGGGGGGGGGGGGGGGGGGGGGGGGGGGGGGGGGGGGGGGGGGGGGGGGGGGGGGGCFGGGG,CFGGGGGGGGGGGGGGGGGGGGGGGGGGGGGGGGGGGGGGGGGGGGGG@CGGGC?DGD6C?FAFC5@FCGGGGFFGDGFFGGGFGE7EFGDDEGGGFFDFF=DGG8**?CGGFGFG>48,CDC9+3):=FGBGFF:@<>:GFFFFF)5>GGGFFF4<BAFGDBBFF0??B9BFC(*19,,3644??2<F4;B;>1(45422(5.,,)))()1
@M03364:396:000000000-C9LGT:1:1101:28615:10001 2:N:0:10
GGACTACCAGGGTATCTAATCCCATTTGCTCCCCTAGCTTTCGTCTCTCAGTGTCAGTGTCGGCCCAGCAGAGTGCTTTCGCCGTTGGTGTTCTTTCCGATCTCAATGCATTTCACCGCTCCACCGGAAATTCCCTCTGCCCCTACCATACTCAAGCTTGGTAGTTTCCACCGCCTGTCCAGGGTTGAGCCCTGGGATTTGACGGCGGACTTGACAAGCCACCTACAGACGCTTTACGCCCAATCATTCCGGATCACGCTTGCCTCCTCTGTCTTCCCGCGGCTGCTGGCACAGAGGTAGC
+
CCCCCGGGGGGGGGGGGGGGGGG,FGGGGGGGGGGGGGGGGGGFGEGGGGGGGGGGGGFCFGGGGGGGGF?EGGGGGGGGGGGC@FGGGGGGGGGGGGGGGGGG=FFEDGGGDGGGGGGGGGGGGGECGGGGGGGAFGGGFGGD?FG,@DFFG9FDFGGGDF?FGGGGGGFF?EA6DFGGGGGDFGGFFGFGFFGC5D?E,;@5C>>96C@C@=,/1=GFFGF1=E()6C>>0;@EFFGGGB:B?4<>FFG>00(4@((86<E(2292:A:<AAD)6C:39;9(4::>FF1>((,))))29
@M03364:396:000000000-C9LGT:1:1101:17773:10027 2:N:0:10
GGACTACCAGGGTTTCTAATCCTGTTCGATACCCGCACTTTCGAGCATGAGCGTCAGTTGCGCTCCCGTCAGCTGCCTTCGCAATCGGAGTTCTTCGCCATATCTAAGCATTTCACCGCTACACGGCAAATTCCGCCCACGCCGTGCGTACTCAAGTCAGCCAGTTCGCGCTGCAGTGCAGGTGTTGGGCACCTACATTTCACACCACGCTTAACCGGCCGCCTGTGCTCCCTTTAAACCCAATAAATCCGCATAACGCCCCGACCCTCCGTATTCCCGCGGCTGCTCGCCCGGCATTGGC
+
CCCCCGGGGGDGGGGGGG9AFGGGGGGGDF<FGGGGGGGGGGGCGGCFE?FFGGGGGGGGGGGGGGGGGGGGGFGGGGGGGGDEFGGG,CFGGGGGGGGGGGGGGGFFGGGGGGGGGGGGCFEGEGGDGFFFGFG@++=FF+@>D7C8CBFDGEGF=DAC6FFGFGG5CEGGFGBFC*2,9<;CDC<(?<,:?FCFGGGGGEFEFE:;3C:5:;EAG(**-14::+.*6C7:8<:)))3C>6B743646D<(((-)/(461(/,CE)4<?;8,(5))3(-(40432))4((-63())*)*0
@M03364:396:000000000-C9LGT:1:1101:24152:10033 2:N:0:10
GGACTACTGGGGTTTCTAATCCTGTTCGATACCCACGCTTTCGTGCATCAGTGTCAGTCACGGCCTGGCAGGCTGCCTTCGCGATCGGGGTTCTGCGTGATATCTATGCATTTCACCGCTACACCACGCATTCCGCCTGCCCCGTACGTACTCAAGCCAACCAGTTTCAACGGCAATTCAGTGGTTGAGCCACTGACTTTCACCGCTGACTTAATCGGCCACCTACGCACCCTTTAAACCCAATGAATCCGGATAACGCTCGCATCCTCCGTATTCCCGCGGCTGCTGGCACGGCGTTGGC
+
CCCCCGGGGGGGGGGGGGGGGGGGGGGGCGEGGGGGGGGGGGGGGGGGGGGGGGGGGGGGGGGGGGGGGGGGGGGGGGGGGGCEFGGG7FGGGGGGG@ECGGGGGGGGGGGGGGGGGGGGGGGGGGDGCFGGGGFGGG?FGFGED7>EGFGFG7D6FGFGGGFGFGGGGGGGFGFDCFC7,5CFCGGFFGG7;?F,?FGGGEGFGFEB>FFFC++9>?GG0C=@3B151CBF<DFA94CGEB??)6:4@4>6<61<F1;??;8(*2937B;(38?<)<1;6>912?082:2>B;()0.(9*
@M03364:396:000000000-C9LGT:1:1101:12944:10038 2:N:0:10
GGACTACAGGGGTTTCTAATCCTGTTCGATACCCGCACTTTCGAGCATGAGCGTCAGTTGCGCTCCCGTCAGCTGCCTTCGCAATCGGAGTTCTTCGCCATATCTAAGCATTTCACCGCTACACGGCAAATTCCGCCAACGTCGTGCGTCCTCAAGTCAGCCAGTTCGCGCTGCAGTGCAGGCGTTGGGCGCCTACATTTCACAACACGCTTAACCGAAAGCCTGCGCTCCCTTTAAACCCAATAAATCCGGATACCGCCCGGACCTTCCGTAGTACCACGGCTGCTGGCCCGTCATACGC
+
CCCCCGEFFA7CF+8EF@E<<EFGGFEEGGG7ACC>FFGGFFG8FGGECFEGGFGGCF6,CFGGGGGGGGGGGGCEGFGGGGFGGGGGECFFADFECCFGGGCFGGFFGGGC=FEGGGGD>@@BE+@FGEFGCF8C=+=A=DGEGEGGC*607:70@E7:6FF?FGGDGGDGDGBG5*;,<,;CB8*0)8??5/=0;?9CF?GC*:)6(:2C66C7),**,28>BC1.(97234>:4)0;8(-(02:AF49((4())441((*(1**.:?6?<(-)69).(19990).811(4,-)0/)*7
@M03364:396:000000000-C9LGT:1:1101:12292:10072 2:N:0:10
GGACTACTAGGGTTTCTAATCCTGTTTGCTCCCCACGCTTTCGTGCCTGAGCGTCAGTTATGTCCCAGGAGGCTGCCTTCGCCATCGGTGTTCTTCCACATATCTACGCATTTCACTGCTACACGTGGAATTCCACCTCCCTCTGACACACTCTAGTCGAGCAGTCACATATGCCATTCCCGAGTTAAGCTCGGGGATTTCACATCTGTCTTACTCAACCGCCTGCGCACCCTTTACGCCCAGTAATTCCGATTAACGCTCGCACCCTACGTATTACCGCGGCTGCTGGCCCGGCGTTAGC
+
CCCCCGGGGGCGGGGGGGGGGGGGGGGGGGGGGGGGGGGGGGGGGGGGFGFGGGGGGGGGGGGGGGGGGGGGGGGGGGGGGGGGGGGGEGGGGGGGGGGGGGGGGGGGGGGGGGGGGGGGGGGGGGGGGGGGGGGGGGGGGGGFGCG@DFGFGFGFFGGGGGFGGGCFFFGGFGE6=9FGFC+FG>EFFG<CDGGGGCGGGFGF@FFFADEGFF9;:BGG=DFFFB@5(:>@B@E<EFGGGF2@:CECFDC;?FFFF6@BF>8,9ED0:?B8)-:4<E?B>>>9>?::?F(8(,,08.(12
@M03364:396:000000000-C9LGT:1:1101:8316:10090 2:N:0:10
GGACTACTCGGGTATCTAATCCTGTTCGCTACCCATGCTTTCGAGCCTCAGCGTCAGTTGCAGACCAGAGAGCCGCCTTCGCCACTGGTGTTCTTCCATATATCTACGCATTCCACCGCTACACATGGAGTTCCACTCTCCTCTTCTGCACTCAAGAAGACCGGTTTCTATCCCATCACGGGGTTGAGCCCCGCACTTTTAAGATGGACCTGGCCTCCCGCCTGCGCTCCCTTTACGCCCAATAATTCCGGACAACGCCCGCCACCTACGTATTACCCCGGCTGCTGGCACGTAGTTCGCC
+
CCCCCGGGGGGGGGGGGGGGGGGGGGGGGGGGGGGGGGGGGGGFGGGGGGGGGGGGGGGGGGGGGGGGFFGGGGGGGGGGGGGGGGGGFFGGGGGGGGGGGGGGGGGGGGGGFGGGGGGGGGGGFGGGGGGGGGGGGGGGGGGFGGGDFFGEFDGF,@FDGGADG=CGEGCGFFDDFFFGGGGGGD>CFGGGGD8EDFGFG3DEFFFFFGBFDF@5FFGGFGFD;*.06DF1>EFE07EG>1(4BAA<FF7:66(1.4(43389GG<?B6<)6:).6+,(4(,1().40(4,(,.87*(1>
@M03364:396:000000000-C9LGT:1:1101:19775:10110 2:N:0:10
GGACTACCAGGGTTTCTAATCCTGTTTGCTCCCCACGCTTTCGAGCCTCAACGTCAGTTACTGTCCAGCAAGCCGCCTTCGCCACTGGTGTTCCTCCTAATATCTACGCATTTCACCGCTACACTAGGAATTCCGCTTGCCTCTCCAGCACTCCAGTCATACAGTTTCCAAAGCAGTTCCCAGGTTGAGCCCGGGTATTTCACTTCAGACTTGCATCACCGTCTACGCTCCCTTTCCACCCAGTAAATCCGGCCAACGCTCGCCACCTACTTCTTCCCGCGGCTGCTGGCACGTCGTTTGC
+
CCCCCGGGGGGGGGGGGGGGGGGGGGGGGGGGGGGGGGGGGGGGGGGGGGFGGGGGGGGGGGGGGGGGGGGGGGGGGGGGGGGGGGGGFGGGGGGGGGGGGGGGGGGGGGGGFGGGGGGGGGGGGGGGGGGGGGGEECFGGGFFGGFGGFGDFDGFCEF:EFFGGGGGGGC9?FDF=FGGG8FEDFGBFGGFGGGGDGGGGFGFGA<A;CBACA94=)>FAC>94?7:>DFFDE9*5<FG:9(.+95?FGCB(((6>(6(;;C>*;C1:7)))-6))249>>12;1)58?8>?F(0.)(12
@M03364:396:000000000-C9LGT:1:1101:19187:10138 2:N:0:10
GGACTACAAGGGTTTCTAATCCTGTTCGCTCCCCACGCTTTCGCTCCTCAGCGTCAGTAACGGCCCAGAGACCTGCCTTCGCCATTGGTGTTCTTCCCGATATCTACACATTCCACCGTTACACCGGGAATTCCAGTCTCCCCTACCGCACTCAAGCCCGCCCGTACCCGGCGCGGATCCACCGTTAAGCGATGGACTTTCACACCGGACGCGACGAACCGCCTACGAGCCCTTTACGCCCAATAACTCCGGTTCACGGTTGCACCCTCCGTATTGCCGCGGCTGCTGGCACGTAGGTCGC
+
CCCCCFGGGGGGFFEGGGGGGGGGGGGGGEFGGGGGGGGGGGGGGGGGEEGGGGGGGGCFGGGGGGGFCFGGGGGGGGDEFGGGGGGGGFGGGGGGGGGEGGGGGAFFGFGGGFGFGGGGGGGFGGGG+CFGGGAC@869,=B?DCFGC5C>BDDFGGG66>5DG@EEFGGGDC=7=AGGCCC7EE<=FCE355CECFGCCEC)78:((9251.?27>EGBC9?(;3)(/,::27<<(;>E??0)5)-/C5>(((6F6(---*)2;C(--3<(4>4)399(,219?,3>1.53..))1)77
@M03364:396:000000000-C9LGT:1:1101:18713:10161 2:N:0:10
GGACTACAGGGGTATCTAATCCTATTTGCTCCCCACGCTTTCGGGAATGAGCGTCAGTGCAGGCCCAGACCGTCGCCTTCGCCACTGGTGTTCCTCCATATATCTACGCATTTCACCGCTACACATGGAATTCCACGATCCTCTGCCGCACTCCAGCCGTCCGGTTTCCATGGCTCACTGAAGTTGAGCTTCAGTCTTTTACCACAGACCCTCACGGCCGCCTGCTCCGTCTTTACGCCCAATGATTCCGGAAAACGCTCGCCACCTACGTATTACCCCGGCTGCTGGCACGGAGTTAGCC
+
CCCCCGGGGGGGGCGGGGGGGGG<FGGGGGGGGGGGGGGCFGGCFE7FFGGGGGGGGFGCFGG7FGGGGGEFFGGGEGGGGGGGGGGGGGGGGGGGGGGGGGGGGGGGGGGGGGGGGGGGGGGGGDFGGGGGGGGGG>DGGGGFGGGCC>F@FBGFGGGCGGEGGGGGGAFFFGBGDFCF,3;@EF88638ACF>ECDFG,9F;GFF=BGFF>)A2C=EEFGD<027F(1,(6CC>4<EGC<B:=<>AF73(((,8D;1:9;G?GG72:?4)6?.44+--4((-,))54()((-(07*-*2
@M03364:396:000000000-C9LGT:1:1101:6910:10175 2:N:0:10
GGACTACCCGGGTATCTAATCCTGTTCGATCCCCACGCTTTCGTGCCTCAGCGTCAATGCAGGCCCGGCCAGCTGCCTTCGCTATCGGTGTTCTGTGGCATATCTATGCATTTCACCGCTACACGCCACATTCCGCCGGCCTCGACCGCATTCAAGGCCCCCAGTATCATCGGCACTGACCCGGTTGAGCCGGGAACTTTCACCGCTGACTTAGCGGCCCGCCTGCGCGCCCTTTACGCCCAATAATTCCGGATAACGCTCGCTCCCCCCGTATTACCGCGGCTGCTGGCACGGCTGTGGC
+
CCCCCGGGFGGGGGGGGGGGGGGGGGGG<FGGGGGGGGGGGGGFGGGGGGGGGGGG,EEEEFGCGG>GFDGGGDGGGGGGGG,C,,CFFGGGGFB:,AD<FCGFGG<EEGGGGG8FGGGGGGGG7+=>FG,FFGGGG7?FGGG5DGGGG>+:D*?C7DEGGGDGFFCE;,;>:CADG4<CF:)*=CEEA:88CE=5CFGGGEG<73)6>GAGE*<(/(1:;GFF154B(/499B?B)(2CG<?005-64CF6?20)929637C(*:9(---8>829AC8-46>6>:2)4<(31(()).,0/
@M03364:396:000000000-C9LGT:1:1101:16555:10177 2:N:0:10
GGACTACTGGGGTATCTAATCCTGTTCGCTCCCCCAGCTTTCGCGCCTCAGCGTCAGTGGTGGCCCAGAAGGCCGCCTTCGCCACCGGTGTTCTTCCCGATATCTGCGCATTCCACCGCTACACCGGGAATTCCGCCTTCCCCTACCACACTCGAGCCCGCCGGTATCGGAGGCTCGCCGGGGTTGAGCCCCGGGCTTTTACCTCCGACCTAACGGGCCGCCTACCCGCGCTTTACGCCCAATGACTCCGGATAACGCTCGCCCCCTACGTATTACCCCGGCGGCTGGCCCGTCGTTCGCC
+
CCCCCGGGGGGGGGGGGGGGGGGGGGGGGGGGGGGGGGGGGGGGGGGGGGGGGGGGGGGGGFGGGGGGGGGGGGGGGGGGGGGGFGGGFGGGGGGGGGGGGGDGGGGGGGGGGGGGGGGGGGGGGGGGGGGGGGGFGGGGGGGFGGG?DFF<FBG>F>FGGGEDGGGGDGGGFGDGGFGGGEGE5C,5FFGGGG5C)@FF9<F4:>B11C>FBFE3C>CE6931<*472394(42<6?GG5((5=)6>F7)(4(-8B2(44,:(5*)(.(.,6:65)+46(4((-(3(3.4;-(-074()7
@M03364:396:000000000-C9LGT:1:1101:5547:10181 2:N:0:10
GGACTACTTGGGTTTCTAATCCTGTTTGCTCCCCACGTTTTCTATCCTCAGCGTCAGTAATCGTCCCGCAAGCCCCTTTCTCCTCTGGTGTTCCTACTAATATCAAGGCATTTCACCACTACACGAGTAATTCTACTTGCCTCACAGATTCTCTAGCTTCACTGTTTCCAGTGCAAGCGCGTGGTAAAGTCCAGCTTTTTCACACCTGACCATGCGAACCGCGTTCAATACCTTTACACCCACTAGCTCCACATCACTATTACCCCGCACGTCCTGTCGGCGCTGACCTCGCCTATTTTGT
+
A-,6AD<F,;C<6,B,6,;E,,,;C,6C,6CFFGG7C,,;8,,<,<6C,,;CCF:,F,,;,,,;<,,8+@C@,C?FDABE,6,,6C,,:A6B9A,9CC6FF,=54C,,,,:9E945?,9=DF=:+8>+,,C9,,@BDC3E8B9*6,,9@+,*,*++46,3,4+6C8E;,3,@6=C=@9+61=+8+,,0?,@9+2,,+,,,,5@=7**)1=),)+,)31;*)*):)6(+/+.)/>=;E*,2<2(5))()+**(/)))/1)).)+)23)(.66.((3).0,((4((((.().(,(-(*//)*0
@M03364:396:000000000-C9LGT:1:1101:22044:10216 2:N:0:10
GGACTACTGGGGTTTCTAATCCCGTTCGCTACCCTGGCTTTCGCATCTCAGCGTCAGACACAGTCCAGAAAGGCGCCTTCGCCACTGGTGTTCCTCCCAATATCTACGCATTTCACCGCTACACTGGGAATTCCCCTTTCCTCTCCTGCACTCAAGTCTCCCAGTATCCAAAGCCATACGGGGTTGAGCCCCGCATTTTCACTCCGGACTTAAGCAACCGCCTACCTGCCCTTTACGCCCAATAATTCCGGACAACGCTCGCCACCTACGTATTACCGCGGCCGCTGGCCCGTAGTTGGCC
+
CCCCCGGGFGGGF:FGGGGGGGGGGGGGGGCGGGGGGGGGGGGGG@EGGGGGGGGGGEEFGGGFGGGGGGGGEGGGGGGGGGGGGGGGFGGGGGGGGGFFGGGGGGGGGGGGGGGFGGGGGGFGGGGGGFEGGF?FF:FGGDGFGGGGGFGFGBCFDCEGGGFDGFGGGGDFFF5?FFGGEDGEGG<=FFGGCE:*3DFFCA;AGF>>(17@4+,0?=GGFG@26*.8=*6;@EE4;DGGG0@;*6<ABG5(4;:?DB((((24CF5::BF)67)).*439;(4692>?6:;,,(.96:FC
@M03364:396:000000000-C9LGT:1:1101:18536:10230 2:N:0:10
GGACTACTAGGGTATCTAATCCTGTTTGCTCCCCACGCTTTCGTGCCTCAGTGTCAGTTACAGTCCAGAAAGCCGCCTTCGCTACTGGTGTTCCTCCTAATATCTACGCATTTCACCGCTACACTAGGAATTCCACTTTCCTCTCCTGCACTCAAGTTTCCCAGTTTCAAGAGCTTACTACGGTTGAGCCGTAGCCTTTCACTCCTGACTTAAGCAACCACCTACGCACCCTTTACGCCCAGTACATCCGGATAACGCTAGCCCCCTCCGTATTACCGCGGCTGCTGGCACGTAGTTCGCC
+
CCCCCGGGGGGGGFGGGGGGGGGGGGGGGGGGGGGGGGGGGGGGGGGGGGGGGGGGGGGGGGGGGGGGGGGGGGGGGGGGGGEGGGGGFGGGGGGGGGGGGGGGGGGGGGGGGGGGGGGGGGGGGGGGGGGGGGGGGGGGGGFDDGGGGFGFGFGFCEGGGGFGGGDGFGFFFGFGGFGEFGGGGGBDFDED+ADFFGCACE;>C?FEFGEF*1,:ACDG=>CEEB4*:CADFF6AAFEG7(8>+9@C?D2(6<)4)6/((/?=DEC(662:(2)69*46>>43<B.:?(8?<(.8/0,79
@M03364:396:000000000-C9LGT:1:1101:19120:10247 2:N:0:10
GGACTACACGGGTTTCTAATCCTGTTCGATACCCGCACTTTCGAGCATGAGCGTCAGTTGCGCTCCCGTCAGCTGCCTTCGCAATCGGAGTTCTTCGCCATATCTAAGCATTTCACCGCTACACGGCAAATTCCGCCAACGTTGTGCGTACTCTAGTCAGCCAGTTCGCGCTGCAATTCAGACGTTGGGCGCCTACATTTCACAACACGCTTAACAGACGGCCTGCGCTCCCTTTCAACCCAATAAATCCGGATAACGCCCGGACCTTCCGTATTACCGCGGCTGCTGGCACGGACTTCGC
+
CCCCCGGGGGGGGGGGGGGGGGGGGGGGGGGGGGGGGGGGGGGGGGGGGGGGGGGGGGGGGGGGGGGGGGGGGGGGGGGGGGGGGGGG,@FGGGGGGGFGGGGGGGGGGGGGGGGGGGGGGGGGGGGGGGGGGGGGGCDGGGG?DGGGGFGFGCGFGGGGGGFGGGGGGGGGFGFGGFGGG7?FGGGFDFCCGGGGFGGGGCFCCD4;DGDGF+A?GDGGDGFFFC1>BDBF:>D454CFGF1:)4A<FGG>081<FB63;6*1<:9<?F?>(124<3(-(4996?:?F?7<B9(0)*)19
@M03364:396:000000000-C9LGT:1:1101:13967:10255 2:N:0:10
GGACTACTCGGGTATCTAATCCCATTTGCTCCCCTAGCTTTCGTCTCTCAGTGTCAGTGTCGGCCCAGCAGAGTGCTTTCGCCGTTGGTGTTCTTTCCGATCTCAATGCATTTCACCGCTCCACCGGAAATTCCCTCTGCCCCTACCGTACTCCAGCTTGGTAGTTTCCACCGCCTGTCCAGGGTTGAGCCCTGGGATTTGACGGCGGACTTGAAAAGCCACCTACAGACGCTTTACGCCCAATCATTCCGGATAACGCTTGCATCCTCTGTCTTCCCGCGGCTGCTGGCACAGAGTTAGC
+
CCCCCGGGGGGGGGGGGGGGGGFGGGGGGGGGGGGGGGGGGGGFG?GGGGGGGGGGGGGGGGGGGGGGGGGGGGGGGGGGGGGGCGGG@FFFGGGGGGGGGGGGGGFGGGGGGGGFGGGDGFGGGGGGGGGGGFGGFGGGGGGFGGGGGFGDCDFFGGGGGGBGGGGGGGGFBGFDGFGGGGGGFGGEFFFGGGGGGGGGFAEDGFFF@G>C<A<@GFFG@FFDFGFFEF;;2;DCEFGGE:6:F?FFFFGF(((6=:9B?BC<?@C7268:AAF)4@(-,719B?:?FF4<(45)=6<D:
@M03364:396:000000000-C9LGT:1:1101:16637:10269 2:N:0:10
GGACTACTAGGGTTTCTAATCCTGTTTGCTACCCACGCTTTCGAACCTCAGTGTCAATATGAGGCCAGAAGGCTGCCTTCGCCATCGGTATTCCTCCAGATCTCTACGCATTTCACCGCTACACCTGGAATTCTACCTTCCTCTCACCTATTCTAGCCTAACAGTATCAGATGCAGTTCCCAGGTTAAGCCCGGGGATTTCACATCTGACTTATCAAGCCACCTACGCTCGCTTTACGCCCAGTAATTCCGATTAACGCTTGCACCCTCTGTATTACCGCGGCTGCTGGCACAGAGTTAGC
+
CCCCCGGGFGGGGGGGGGGGGGGGGGGGGGGFGGFGGGGGGGGGGGGGGGGGGGGGGGGGGGGGGGGGGGGGGFGGGGGGGGGGGGGGGGGGGGGGGGGGFFDGGGGGGEGGGGGCFGGGGGGGGGGGFGFGGGGGGFGGGGGFGGGGGFGFGEGFDGGGFGFGGGGGGGGGFFEGGFGFFFGGGGFEFFFFGGGGGGFGGECECFCC@>CGC>FCGFGGFGFB56<BDDFAFB@FFFGEG@FFFEFFFGGFFFDFF;B6;;>@GGGFF@;7?EFAFF:>FFF;9:???F??:?0)9*4C*
@M03364:396:000000000-C9LGT:1:1101:9692:10279 2:N:0:10
GGACTACACGGGTTTCTAATCCTGTTCGCTACCCATGCTTTCGAGCCTCAGCGTCAGTTGCAGACCAGAGAGCCGCCTTCGCCACTGGTGTTCTTCCATATATCTACGCATTCCACCGCTACACATGGAGTTCCACTCTCCTCTTCTGCACTCAAGAAAAACAGTTTCCGATGCTGTTCCTCGGTTAAGCCGAGGGCTTTCACATTAGACTTATTTTTCCGCCTGCGCTCGCTTTACGCCCAATAAATCCGGACAACGCTTGCCCCCTACGTCTTACCGCGGCTGCTGGCCCGTATTTCGC
+
CCCCCGGGGGGGGDGGGGGGGGGGGGGGGGGGGGGGGGGGGGGGGGGGGGGGGGGGGGGGGGGGGGGGGGGGGGGGGGGGGGGGGGGGFGGGGGGGGGGGGGGGGGGGGGGGGGGGGGGGGGGGEEGGGGGGGGGGGGGGGGGFGGGGGFGFGDFFC@FEFGFGGGGGGGEC>FEGGFGGGGGGGG@EFGGGDGGGGFGGGFGFGFFF?FEEE9:88@FFDGFFF:@>6GFBDFFFFFGGG<78)4;CFGGFFFBFFBFBFFG0*;C64:34(46<AG:;;>F90:>0?:<BF>,)0/)27
@M03364:396:000000000-C9LGT:1:1101:10816:10299 2:N:0:10
GGACTACCCGGGTTTCTAATCCTGTTCGCTCCCCACGCTTTCGCTCCTCAGCGTCAGTAACGGCCCAGAGACCTGCCTTCGCCATTGGTGTTCTTCCCGATATCTACACATTCCACCGTTACACCGGGAATTCCAGTCTCCCCTACCGCACTCAAGCCCGCCCGTACCCGGCGCGGATCCACCGTTAAGCGATGGACTTTCACACCGGACGCGACGAACCGCCTACGAGCCCTTTACGCCCAATAAATCCGGATAACGCTTGCACCCTACGTATTACCGCGGCTGCTGGCACGTGGTTGGC
+
CCCCCGGGGGGGGGGGGGGGGGGGGGGGGGGGGGGGGGGGGGGGGGGGGGGGGGGGGGGGGGGGGGGGGGGGGGGGGGGGGGGGGGGGGGGGGGFGGGGGGGGGGGGGGGGGGGGGGGGGGGGGGGGGGGGGGGGGGGGGGGGFGGGGGFGFGDGFGGGGGGEGGEGGGGGG>@=D=?EG+CGGGG7:FFECCEEFGGGGG3E34>DF;D9CB389C3=5(>;:?GF.3>6:1:?258CEG:1305.6FGDF181464,(44;3DGGFB?(,)6745<?919;7(-8)86<<28()00()9
@M03364:396:000000000-C9LGT:1:1101:16627:10310 2:N:0:10
GGACTACCCGGGTTTCTAATCCTGTTCGCTCCCCACGCTTTCGCTCCTCAGCGTCAGTAACGGCCCAGAGACCTGCCTTCGCCATTGGTGTTCTTCCCGATATCTACACATTCCACCGTTACACCGGGAATTCCAGTCTCCCCTACCGCACTCAAGCCCGCCCGTACCCGGCGCGGATCCACCGTTAAGCGATGGACTTTCACACCGGACGCGACGAACCGCCTACGAGCCCTTTACGCCCAATAAATCCGGATCACGCTTGCACCCTACGTCTTACCGCGGCCGCTGGCCCGTCGTTGGC
+
CCCCCGGGGGGGGGGGGGGGGGGGGGGGGGGDGGGGGGGGGGGGGGGGGGGGGGGGGGGGGGGGGGGGGGGGGGGGGGGGGGGGGGGGGGGGGGGGGGGGGGGGGGGGGGGGFGGGGGGGGGGFEGGGGGGGGGFDGFFGGFEFGGGGGFGAGDGAFFGGGGFGGGGGGGGGFG>G?DEGFGGEGGDDFFEDGED67BGGGCB);379>D>5(7?930CG9D>2:;4)4)3:2?BFFBEGG<1.9A92=CC;B1(4?::?FFF76CD<4<8:((,)-343((4(,1(((((((--07)(*0
@M03364:396:000000000-C9LGT:1:1101:23227:10312 2:N:0:10
GGACTACCGGGGTTTCTAATCCTGTTCGCTCCCCCAGCTTTCGCGCCTCAGCGTCAGTGGTGGCCCAGAAGGCCGCCTTCGCCACCGGTGTTCTTCCCGATATCTGCGCATTCCACCGCTACACCGGGAATTCCGCCTTCCCCTACCACACTCGAGCCCGCCGGTATCGGAGGCTCGCCGGGGTTGAGCCCCGGGCTTTTACCTCCGACCTAACTGGCCGCCTCCGCGCGCCTTAACCCCATGACTCCGGTTAACGCTCCCCCCCCACGCATTAACGCGGCTCCTTGCACGTATCTTGACC
+
CCCCCGGGGGGGGGGGGGGGGGGGGGGGGGGGGGGGGGGGGGGGGGGGGGGGGGGGGGGGGGGFGGGGGGGFGGGGGGGGGGGGGGGGGGGGGGGGGGGGGGGGGGGGGGGGFGGGGGGGGGGGFG7FGGGGGGGGGCDGGGGC;FG@FFGFGCGFGGGDGGFCFEGGGCEGDG;5*>C5>CCE5:,46@CD<EGG3CFFE>F2:;342>9+5)+.7(;:6<8(.*()3)4,3())).;8*(.7)-:85))(())-84:(-,:1)*)4((((-)-.(/4(,(--())())-(,.(/**)00
@M03364:396:000000000-C9LGT:1:1101:19203:10321 2:N:0:10
GGACTACCCGGGTTTCTAATCCTGTTCGCTCCCCACGCTTTCGCTCCTCAGCGTCAGTAACGGCCCAGAGACCTGCCTTCGCCATTGGTGTTCTTCCCGATATCTACACATTCCACCGTTACACCGGGAATTCCAGTCTCCCCTACCGCACTCAAGCCCGCCCGTACCCGGCGCGGATCCACCGTTAAGCGATGGACTTTCACACCGGACGCGACGAACCGCCTCCGAGCCCTTTACGCCCAATAAATCCGGATAACGCTTGCACCCTACGTATTGCCGCGGCTGCTGGCCAGTGTTTGCC
+
CCCCCGGGGGGGGGGGGGEGGGGGGGGGGGGGGGGGGGGGGGGGGGGGGGGGGGGGGGGGGGGGGGGGGGGGGGGGGGGGGGGGGGGGFGGGGGGGGGGGGGGGGGGGGGGGGGGGGGEDGGGGGGGGFGGGGGGGAFGGGGGFGGGGGFGBGFGFGGGGGGFGGEGGGGGGEG@GEFEGGGGDGGE?AECDGEEFGGGGGEGFGFD09D>E>5?><>GG9GF60*()->>B,1:441EGG03:)54)=CDB:08<@,4213;,>CGF7644)682-344-44;;B>?200(,4)0*)(**
@M03364:396:000000000-C9LGT:1:1101:7441:10322 2:N:0:10
GGACTACTCGGGTTTCTAATCCTGTTTGCTCCCCACGCTTTCGTGCCTCAGTGTCAGTTGCAGTCCAGAAAGCCGCCTTCGCCGCTGGTGTTCCTCCTAATATCTACGCATTTCACCGCTACACTAGGAATTCCGCTTTCCCCTCCTGCACTCAAGTTATGCAGTTCGCAAGGCGAACAGTGGTTAAGCCACTGCCTTAAACCTCACGCTTACATAACCCCCTACGCACTCTTTACGCCCAATAATTCCGGATACCGCTTGCCCCCTACGTATTACCCCGGCTGCTGGCCCGGAGTTCCCC
+
CCCCCGGGGGGGEFGGGGGGGGGDGGGGGGGGGGGGGGGGGGGGGDGFGGGGGGGGGGGGGGGGGGGGGGGGGGGCGGGGGGGGGGGGEFFEGGFFFGFGGGGGGGGGGGGGGGFGGGGGGGGGGFGGFGGGGGGGGGGGGGGFGGGGGFGFGFGFAEFGBFFGFGGGGGGGFGFC>BEGFGG9D9>;FF89FGCFGGC7C:>4;AFFFDFCB+>@8BC,(?@>B53)4:@3C))9;?ECF?1);6?EFGG?FB).<>146?GFGGD?B:8<BB)69+229(27:)).(,-4(-(88B)92
@M03364:396:000000000-C9LGT:1:1101:13653:10348 2:N:0:10
GGACTACCGGGGTATCTAATCCCATTTGCTCCCCTAGCTTTCGTCTCTCAGTGTCAGTGTCGGCCCAGCAGAGTGCTTTCGCCGTTGGTGTTCTTTCCGATCTCAATGCATTTCACCGCTCCACCGGAAATTCCCTCTGCCCCTACCGTACTCCAGCTTGGTAGTTTCCACCGCCTGTCCAGGGTTGAGCCCTGGGATTTGACGGCGGACTTGAAAAGCCACCTACAGACGCTTTACGCCCAATCATTCCGGATAACGCTTGCATCCTCTGTCTTACCGCGGCTGCTGGCCCAGCTTTCGC
+
CCCCCGGGGGGGGGGGGGGGGGGGGGGGGGGGGGGGGGGGGGGFGFGGGGGGGGGGGGGGGGGGGGGGGGGGGGGGGGGGGGGGGGGGFGFGGGGGGGGGGGGGFFGGGGGGGGGGGGGGGGGGGGGGGGGGGGGFDFGGGGGFGGGGGFGFGFGFGGGGGAFGGGGGGGGGFGFGGFGGGGGGGGG@FFGGGGGGGGGGGFGFGF>5(2,9);@4:;FF;GFFFF8ACG9>23:<>?DEE?F?F?FBFGG30((-14>BF:A8*3>2345:>FF)6<17>F>9;?0:8?24(.()1*)77
@M03364:396:000000000-C9LGT:1:1101:5812:10365 2:N:0:10
GGACTACAAGGGTTTCTAATCCTGTTTGCTCCCCACGCTTTCGTGCCACAGTGTCAGTTTCAGTCCAGAAAGCCGCCTTCGCCACTGGTGTTCCTCCTAATATCTACGCATTTCACCGCTACACTAGGAATTCCGCTTTCCCCTCCTGTACTTGAGCTCTCCAGTTCGCAGGGCGGACTATGGTTAGGCCATCGCCTTATACCCCGCGCATAACCAGGCACCTACGCACCCATTACGCCCCGTAAAGCCGTACCCCTCCAGTCCCCTACGACTTCCCGCGGCCGCTGGGACGTAGTTCACC
+
A66@CG@CF9CCCFECFG<,;9,,;C<E,6,;CFFC7CCEDF@F@7,,;A,C@@<@<,C,<,CCF;F<,,;@F,@C7FB?AECGGGCFCE<,:,@C,4A<E?>BA9FF>GGGGFG99,4=?FGEF8E8,,B,?E8?>++94+4;8B,,,+4;,*+5A=437A+DF>E++A=B9F)++33,2,;7@,@@FDC**1=*9C9=@:B:>*895)0*70+.2(3/(*/4436)(1/(,/)9(,/:*,4,.4)6>7*((()-)--,(-+)0;*3::((,-))4*(32>140(,,((23-(48@8)**
@M03364:396:000000000-C9LGT:1:1101:7063:10396 2:N:0:10
GGACTACTGGGGTTTCTAATCCTGTTCGCTACCCATGCTTTCGAGCCTCAGCGTCAGTTGCAGACCAGAGAGCCGCCTTCGCCACTGGTGTTCTTCCATATATCTACGCATTCCACCGCTACACATGGAGTTCCACTCTCCTCTTCTGCACTCAAGAATGACAGTTTCCGAGGCAGTTCCACGGTTGAGCCGTGGGCTTTCACATCAGACTTATCGTTCCGCCTGCGCACGCTTTACGCCCAATGAATCCGGACAACGCTTGCCACCTACGTATTACCGCGGCGGCTGGCACGTCGCTAGC
+
CCCCCGGGDFGGGGGGGGGGGGGFGGGGGGGGGGCFGGGGGGG8EGGCGGGGGGGGCGF,6EE9FFGGFGGGCFGGGDGGGGGGEGGGFGGGGGGGGAFFGGGGGGGGGGGG;,DFGDEGGGGG,,CFG<FGGGGGG8+AFFGFFGG;4?FEGDGFC89EFGFGFEG,CE6+:FADFFGG,9?FGGGCFAF*;::*@F8CGEGE@A>@*;@EA9,)25CF@GD2/8-5(:467(34>FCBC?0=)9))9>C6BB;BF(444:5:*<C44?F<<)464:-439((47>BFF77?41)))4C6
@M03364:396:000000000-C9LGT:1:1101:23510:10398 2:N:0:10
GGACTACCCGGGTTTCTAATCCTGTTTGCTCCCCACGCTTTCGTGCCTGAGCGTCAGTTATGTCCCAGGAGGCTGCCTTCGCCATCGGTGTTCTTCCCGATATCTACACATTCCACCGTTACACCGGGAATTCCAGTCTCCCCTACCGCACTCAAGCCCGCCCGTACCCGGCGCGGATCCACCGTTAAGCGATGGACTTTCACACCGGACGCGCCGAACCGCCTCCGAGCCCTTTACGCCCAATAAATCCGGATACCGCTTGCACCCTACGTCTTACCGCGGCTGCTGGCCCGTATGTCGC
+
CCCCCGGGGGGGGGGGGGGGGGGGGGGGGGGGGGGGGGGGGGGGGGGGGGGGGGGGGGGGGGGGGGGGGFGGGGGGGGGGGGGGGGGGGGFFGGGGGGGGGGGGGGGGGGGGGGGGGGGGGGGGGGGGGGGGGGGGGGCGGGGFGGGEGEGFEF6DGGFGGGFGGEEGGGEGFGFGEDGG6CGCFG*:AF5*>EGGGGGGGFGCFB>99GFG>)83C9EGFGFB(/,.-/4<077)6?GGG:(4)-).@FC6::<)7(4>0:F<FGG?04(.(.4)6<:91012902.4((49945)/.>9
@M03364:396:000000000-C9LGT:1:1101:26123:10420 2:N:0:10
GGACTACCCGGGTTTCTAATCCTGTTCGCTCCCCCAGCTTTCGCGCCTCAGCGTCAGTGGTGGCCCAGAAGGCCGCCTTCGCCACCGGTGTTCTTCCCGATATCTACGCATTCCACCGCTACACATGGAGTTCCACTCTCCTCTTCTGCACTCAAGAAAAACAGTTTCCGATGCAGTTCCTCGGTTAAGCCGAGGGCTTTCACATTAGACTTATTTTTCCGCCTGCGCTCGCTTTACGCCCAATAAATCCGGACAACGCTTGCCCCCTACGTATTACCGCGGCGGCTGGCACGTAGTTCGC
+
CCCCCGGGGGGGGGGGGGEGGGGDGGFGGGGGGGGGGGGGGGGGGGGGGGGGGGGGGGGGGGGGGGGGGGGGGGGGGGGGGGGGGGGGFGGGGGGGGGGGGGGGGGGGGGGGGGGGGGGGGGGGGGGG?FGGGGGGGGGGGGGFGGGGGFGFF<FFFCFGFGFGGGGFGGGGFGEGGFGGEFGFGE:>FFFGDEGGGGFGGFGFGFFFFGFGEFGEGFGGFGF;0*.)3CBF:??FFFGGG::?)5<AFG:>FF0:FBF<36F(*;C32???):?2<@14420((421?F<?F:().*-97
@M03364:396:000000000-C9LGT:1:1101:12096:10426 2:N:0:10
GGACTACAAGGGTTTCTAATCCTGTTCGCTCCCCACGCTTTCGCTCCTCAGCGTCAGTAACGGCCCAGAGACCTGCCTTCGCCATTGGTGTTCTTCCCGATATCTACACATTCCACCGTTACACCGGGAATTCCAGTCTCCCCTACCGCACTCAAGCCCGCCCGTACCCGGCGCGGATCCACCGTTAAGCGATGGACTTTCACACCGGACGCGCCGAACCGCCTACGAGCCCTTTACGCCCAATAAATCCGGATAACGCTTGCCCCCTACGTATTACCGCGGCTGCTGGCCCGTATTTCGC
+
CCCCCGGGGGGGGFFGGGGGGGGGGGGGGGGGGGGGGGGGGGGGGGGGGGDGGGGGGGGGGGGGGGGGGGGGGGGGGGGGGGGG7FGGGGGGGFGGGGGGGGGGGGGGGGGGGGGGGG8CGGGGGGGGGGGGGGGEGEFGGGGF6EGGGFGFGFGFGGEGGGFGGEGGGGGGDGFGE>EG?CGGGGF=FF/*;=E2<FGGGFGFFEB>131=9.C;C6EGFGFB?FB0(17???>2<0CGE?0:6<<AFGG>(219F:BB??@(6AD(,4(,)..6<E146>F>6:0>((,4;,())/)95
@M03364:396:000000000-C9LGT:1:1101:15335:10432 2:N:0:10
GGACTACAAGGGTTTCTAATCCTGTTCGCTACCCATGCTTTCGAGCCTCAGCGTCAGTTGCAGACCAGAGAGCCGCCTTCGCCACTGGTGTTCTTCCATATATCTACGCATTCCACCGCTACACATGGAGTTCCACTCTCCTCTTCTGCACTCAAGAATGACAGTTTCCGATGCAGTTCCACGGTTGAGCCGTGGGCTTTCACATCAGACTTATCATTCCGCCTGCGCTCGCTTTACGCCCAATAAATCCGGACAACGCTTGCCACCTACGTATTACCGCGGCTGCTGGCGCGTACTTAGC
+
CCCCCGGGGGGGGFGGGGGGGGGGGGGGGGGGGGGGGGGGGGGGGGGGFGGGGGGGGGGGGGGGGGGGGGGGGGGGGGGGGGGGGGGGFGGGGGGGGGGGGGGGGGGGGGGGGGFEGGGGGGFGECGGGGGGGGGGGGGGGGGFFGGGDFGFGFGFA@FG9FFGGGGGGGGGFGEGGFGGDGDFGGGEFGGGGGGGGGGGGFGE7?FF5FEEEAEA@6DG=C=@@5962/552=?FFFGGGD7@4=>CFGG((602521<1:CB>FG72783.6:9AA2>BFF11??D0((,79>))06D7
@M03364:396:000000000-C9LGT:1:1101:9966:10433 2:N:0:10
GGACTACACGGGTTTCTAATCCTGTTCGCTCCCCACGCTTTCGCTCCTCAGCGTCAGTAACGGCCCAGAGACCTGCCTTCGCCATTGGTGTTCTTCCCGATATCTACACATTCCACCGTTACACCGGGAATTCCAGTCTCCCCTACCGCACTCACGCCCGCCCGTACCCGGCGCGGATCCACCGTTCAGCGATGGACTTTCACACCGGACGCGACGAACCGCCTACGAGCCCTTTACGCCCAATAAATCCGGATCACGCTTGCACCCTACGTATTACCGCGGCTGCTGGCACGTAGTTAGC
+
CCCCCGGGGGGGECFGGGGGGAFFFGGGGGGGGGGGGGGGGGGGGGGGGGGGGGGGGGFGGGGGGGGGFFFFGGGGGGGGGGGCFGFFEFGGGGGGGGGGGGGGGGGGGGGGGFFGGGGDEGGGGEGGCDCFGGGGGGFGGGGF+DF6EEGBFF8?EGC7EGFGGGGGDGGGDGFGEDEG9<<FGG,3AF:)>EG?DGGCFFFEGFD>>GBGB0?936=E>D9:?@<)4C>?02>FBBGGG?1:)4)572)4(32:FB?14:E?GGGFFF?B7<?24<19290,2<)8?:(,3:(00*)27
@M03364:396:000000000-C9LGT:1:1101:4121:10447 2:N:0:10
GGACTACTAGGGTTTCTAATCCTGTTTGCTCCCCACGCTTTCGAGCCTCAGCGTCAGTCATCGTCCAGCAAGCCGCCTTCGCCGCTGGTGTTCTTCCTAATATCTACGCATTTCACCGCTACACTAGGAATTCCACTTGCCTCTCCGATACTCTAGTCCTACAGTTTCAAATGCAATCCCGGAGTTGAGCCCCGGGTTTTCACATCTGACTTCTCTGACCGCCTGCACTCCCTTTACACCCAGTCAATCCTGATAACCCTTGCCCCCTACGTCTTTCCGCGGCTGCTGGCCCGTCTTTCGC
+
CCCCCGGGFGGGGFGGGGGGGGGGGGGGGGGGGGGGGGGGGGGGGGGGGGGGEGGGFGGGGGGGGGDDGGG8FGGGGGGGGGG7FGCFFFGGGGFGFG9EGGGGGAFGGGGGGGGGGGGGGGGGGFGFFFFGGGGGGE8FGGGFGGE+@@EEGF8=FGGG;FFDFGGGADFFBGFDGA6C>3+8BC,;5BFFGGDGGGGGGFG4@AC>9DFG*=E@=4CGFGF((23;AGFF@FE39)<FG67EA>EFFG7=)7))1(4:??G(2A57(.8<1:?)6<?B(,4>(:4)(-(434155*)17
@M03364:396:000000000-C9LGT:1:1101:16635:10464 2:N:0:10
GGACTACTCGGGTTTCTAATCCTGTTTGCTCCCCACGCTTTCGAGCCTCAGCGTCAGTAATCGTCCAGCAAGCCGCCTTCGCCGCTGGTGTTCTTCCTAATATCTACGCATTTCACCGCTACACTAGGAATTCCACTTGCCTCTCCGATACTCTAGTTCTACAGTTTCAAATGCAATCCCGTGGTTGAGCCTCGGGTTTTCACATCTGACTTATCTAACCGCCTGCACTCCCTTTACACCCAGTAAATCCGGATAACGCTTGCACCATACGTATTACCGCGGCTGCTGGCACGTATTCAGC
+
CCCCCGGGGGGGGFGGGGGGGGGGGGGGGGGFGGGGGGGGGGGFGGGGGGGGGGGGGGGGGGGGGGGGGGGGGGGGGGGGGGGGGGGGFFGEGGGGGGGGGGGGGGGGGGGGGGGGGGGGGGGGGGGFGGGGGGGGGEDFGGGFGGGEEEEDDEGFCFGGGGFGFGGGGGGGFGFGFF6CEEDEGG*86,DF*@EECGGFGFGCEA8A?GEFEFC4:?FGFGF@>,:A><;=84;4>3EGGF0;8?));C7;0/6);:3?8684FGD85???3<?A)<2929>0(13?74(7:6(*904:C
@M03364:396:000000000-C9LGT:1:1101:5531:10472 2:N:0:10
GGACTACTCGGGTTTCTAATCCTGTTCGATACCCGCACTTTCGAGCTTCAGCGTCAGTTGCGCTCCCGCGAGCTGCCTTCGCAATCGGTGTTCTTCGTCATATCTAAGCATTTCACCGCTACACGACAAATTCCGCCCGCGTTGTGCGCACTCAAGTGGACCAGTATGCGCTGCAAGTCCGCCGTTGAGCTGCTACATTTCACAACACGCTTAACAGACGGCCTGCGCTCCCTTTAAACCCAATAAATCCGGATAACGCACGGACCTTCCGTATTGCCGCGGCGGCTGGCACGGAGTTGGC
+
CCCCCGGGDFGGFGGGGGGGGFGGEGCF,BEGGG@F:FGGGGGGGG@FGG,CFFFGGGG,E@+7@C,@+7CCF:EFGGGGGG7F=EFG4?8BF<DF<F7FGGGGGGGGGGGFGGGGGGGGGGGGEGG+FEFFFGDG+++@:033=8,@CBGBF);AF7:9>F9DF,B?D9*>@FBD79E7:*1CEGF=FF+*26+1;CFGGCF32>FF?D?G(1+.*6C*8)3?1;6B9C9::AF<)):CGF0?62<>FGGFFF(6=39(,4*(CE*5:7-.43:.4<(4(-4((-(((((5,-3)05)*9
@M03364:396:000000000-C9LGT:1:1101:6358:10473 2:N:0:10
GGACTACCGGGGTATCTAATCCCATTTGCTCCCCTAGCTTTCGTCTCTCAGTGTCAGTGTCGGCCCAGCAGAGTGCTTTCGCCGTTGGTGTTCTTTCCGATCTCAATGCATTTCACCGCTCCACCGGAAATTCCCTCTGCCCCTACCGTACTCCAGCTTGGTAGTTTCCACCGCCTGTCCAGGGTTGAGCCCTGGGATTTGACGGCGGACTTGAAAAGCCACCTACAGACGCTTTACGCCCAATCATTCCGGATAACGCTTGCATCCTCTGTCTTCCCGCGGCTGCTGGCACAGATTTAGC
+
CCCCCGGGGGGGGGGGGGGGGFGDFGGGGGGGGGGGGGGGEGGGGGGGGGGGGGGGGGGGFGGGGGGGGGGGGGGGGGGGGGGG@FGGGGGGGGFGGGGGFFFGEGFFGGGGGGGGGGGDGGGFGGGGGGGGGGGFD8DFFGGFGGGGGFGFFFGFGGDFGGFG:EGGGFGGFG>CGFFGGGGDC,3);>DGGFGGCD8FFAC9DDFF(9;C3/37C@GC1;2=1B@F9C19?04421EG>::08,6AFF4;080678,3:?@7DFC55)).)62)68((-4,(44)44-,40,,*//)2*
@M03364:396:000000000-C9LGT:1:1101:20665:10497 2:N:0:10
GGACTACCGGGGTATCTAATCCTGTTCGCTACCCATGCTTTCGAGCCTCAGCGTCAGTTGCAGACCAGAGAGCCGCCTTCGCCACTGGTGTTCTTCCATATATCTACGCATTCCACCGCTACACATGGAGTTCCACTGCCCTCTTCTGCACTCAAGTCTGACAGTTTCCGATGCACTTCTTTGGTTAAGCCAAAGGCTTTCACATCAGACTTATCAAACCGCCTGCGCTCGCTTTACGCCCACTAAATCCGGATAACGCTTGCCACCTACGTATTCCCGCGGCTGCTTGCCCGTAGTTAGC
+
CCCCCGGGGGGGGEGGGGGGGGGGGGGGGGGGGGGGGGGGGGGGGGGGGGGGGGGGGGGGGGGFGGGGGGGGGGGGGGGGGGGGGGGGEFFGGGGGGGGGGGGGGGGGGGGGGGGGGGGGGGGGGGGGGGGGGGGGGGGGGGGFGGGGGFGFGFGFCFGGDFFGFGGGGEGGEGFGF?FGGCFGGG>8BC<:DFGGGGGGGFGFFFF@CGFGFF7<F=GGFGF@@C@B9DBFFF?CE?EGG?(3;5;CFGGFF?06649?F?GF7AF((44.2.4).:8((44>B?))532)(71)766F:
@M03364:396:000000000-C9LGT:1:1101:12632:10501 2:N:0:10
GGACTACCCGGGTTTCTAATCCTGTTCGCTCCCCACGCTTTCGCTCCTCAGCGTCAGTAACGGCCCAGAGACCTGCCTTCGCCATTGGTGTTCTTCCCGATATCTACACATTCCACCGTTACACCGGGAATTCCAGTCTCCCCTACCGCACTCAAGCCCGCCCGTACCCGGCGCGGATCCACCGTTAAGCGATGGACTTTCACACCGGACGCGACGAACCGCCTACGAGCCCTTTACGCCCAATAAATCCGGATAACGCTTGCACCCTACGTTGTACCGCGGCTGCTGGCACGGCGGTCGC
+
CCCCCGGGGGGGGEGGGGGGGGGGGGGGGGGGGGGGGGGGGGGGGGGGGGGGGGGGGGGGGGGGGGGGGGGGGGGGGGGGGGGGGGGGGGGGGGGGGGGGGGGGGGGGGGGGGGGGGGG8EFGGGGGGGGGGGGGGGGGGGGGFGGGGGFGFGFFFGFGGGGFGGCEGGGGGFGFGEDGGFGGEFEGDFGDGGGGGGGGGGCGFGFFFFGFG;<E;C9GGFGF:8;-04D>FF<?<D6EGG:8()4<AFGGFF((6?89<??F?GGGFFB2.((-)63(-,799032)4:.4?((0))(1)
@M03364:396:000000000-C9LGT:1:1101:9671:10514 2:N:0:10
GGACTACTGGGGTATCTAATCCTGTTTGCTCCCCACGCTTTCGCGCCTCAGTGTCAGTTACAGACCAGGAAGCCGCCTTCGCCACTGGTGTTCCTCCATATCTCTACGCATTCCACCGCTACACATGGAGTTCCACTCTCCTCTTCTGCACTCAAGAAAAACAGTTTCCGATGCAGTTCCTCGGTTAAGCCGAGGGCTTTCACATTAGACTTATTTTTCCGCCTGCGCTCGCTTTACGCCCAATAAATCCGGACAACGCTTGCCACCTACGTATTACCGCGGCTGCTGGCACGTAGTTAGC
+
CCCCCGGGGGGGGDFGGGGGGGGGGGGGGGGGGGGGGGGGGGGGGGGGGGGGGGGGGFGGGGGGGGGGGGGGGGGGGGGGGGGGGGGGCFGGGGGGGGGGGGGGGGGGGGGGGGGGGGGGGGGGGGGGGGGGGGGGGGGGGGGFGGGGGFGFGFGFFGGGGGFGGEGGGGGGFGFGGFGGGGGCEGF@FGGDGGGGGGGGGCGFGFFFEGFGFAFEGEGG@GFFFE=EFGFF7?DFFFGGG?;1/=CCFGGF0>16F>FBFBFF7@F<?:044<?4<F:2(4649?3)5?FFF:(076<GG
@M03364:396:000000000-C9LGT:1:1101:22949:10539 2:N:0:10
GGACTACACGGGTTTCTAATCCTGTTCGCTCCCCACGCTTTCGCTCCTCAGCGTCAGTAACGGCCCAGAGACCTGCCTTCGCCATTGGTGTTCTTCCCGATATCTACACATTCCACCGTTACACCGGGAATTCCAGTCTCCCCTACCGCACTCAAGCCCGCCCGTACCCGGCGCGGATCCACCGTTAAGCGATGGACTTTCACACCGGACGCGACGAACCGCCTACGAGCCCTTTACGCCCAATAAAACCGGATAACGCTTGCACCCTACGTATTACCGCGGCTGCTGGCCCGTTGTTCGC
+
CCCCCGGGGGGGGDGGGGFGGGGGGGGGGGGGGGGGGGGGGGGGGGGGGGGGGGGGGGGGGGGGGGGGGGGGGGGGGGGGGGGGGGGGGGGGGGGDGGGGGGGGGGGGGFGGFGGFGGGGGGGGCEGGGGGGGGGGGGDFGFGFGFGCEAFAFDFFFFGGGGBDFEGGGGGGFGFD*:?EFGGFGGF=CFC39EGFGGCFGFGCGFE>BG>D6):9<6CGFDBB6:<545;::??BF?GDE::?F<A)17C9BF(6?6>34:C2C6C?<F2..68<AF3239601::>F0((4(()8))17
@M03364:396:000000000-C9LGT:1:1101:17577:10561 2:N:0:10
GGACTACCCGGGTTTCTAATCCTGTTTGCTCCCCACGCTTTCGAGCCTCAGCGTCAGTTACAGTCCAGAGAATCGCCTTCGCCACTGGTGTTCTTCCTAATCTCTACGCATTTCACCGCTACACTAGGAATTCCATTCTCCTCTCCTGCACTCTAGACTTCCAGTTTGAAATGCAGCACCCAAGTTGAGCCCGGGTATTTCACATCTCACTTAAAAGTCCGCCTACGCTCCCTTTAAACCCAATAAATCCGGATAACGCCCGGACCCTCCGTATTACCGCGGCTGCTGGCCCGGGTTTAGC
+
CCCCCGGGGGGGGCGGGGGGGGGGGGGGGGGGGGGGGGGGGGGFGGGGGGGGGGGGGGGGGGGGGGGGGGGGGGGGGGGGGGGGGGGGFGFGGGGGGGGGGGGGGGGGGGGGGGGGGGGGGGGGGGGGGGGGGGGGFGGGGGGFGGGGGFGFGFGF;DGFGGFGGGGGGGGGFGFGGFGGGGFFFDDEFFGGGGGCDGGGGFGFCFAEFGFFA+5AFCGGAGFDADAB6DBBDEB4E*>FF5B@6<>5FFDB;,(/6;>09:16CC*268016(5)4A?BB>B>FB,),(.-99()).(2*
@M03364:396:000000000-C9LGT:1:1101:24289:10582 2:N:0:10
GGACTACTAGGGTATCTAATCCTGTTTGCTCCCCACGCTTTCGCGCCTCAGCGTCAGTTATTGTCCAGCAGGCCGCCTTCGCCACTGGTGTTCCTCCGTATATCTACGCATTCCACCGCTACACATGGAGTTCCACTCTCCTCTTCTGCACTCAAGCATGACAGTTTCCGATGCAGTTCCACAGTTGAGCCGTGGGCTTTCACATCAGACTTATCATTCCGCCTGCGCGCGCTTTACGCCCAATAAATCCGGACAACGCTTGCCACCTACGTATTACCGCGGCTGCTGGCACGTAGTTGGC
+
CCCCCGGGAFGGGGGGGGGGGGGGGGGGGGGGGGGGGGGGGGGGDGGGGGGGGGGGGGGFGEDFGGEG<FGGGGGGGGGGGGGGGGGGGGFGGGGGGGFGGGGGGGGGGGGGCGGGFGGGGGGG9@FGGGGGGGGGGF=FGGFFF9,4,?FEGFGF:3=EDFDGGFGFGEEGBCEGGFGG:,+@EF3;ACC?9EGGFGGGGFGE2A>:@GFGF+;:+*DG2DADF>B0(:199<@CEFEFGD;@AE>?FGG9F0(4>>3,-8C>:CC::BBF<AF2:?4(4;BBF?),(4(,4.(07*)97
@M03364:396:000000000-C9LGT:1:1101:27538:10596 2:N:0:10
GGACTACTGGGGTATCTAATCCTGTTCGCTACCCATGCTTTCGAGCCTCAGCGTCAGTTGCAGACCAGACAGCCGCCTTCGCCACTGGTGTTCTTCCATATATCTACGCATTCCACCGCTACACATGGAGTTCCACTCTCTTCTTCTGCACTCAAGACAAACAGTTTCCGATGCAGTTCCTCGTTTAAGCCGAGGGCTTTCACATTAGACTTATTTTTCCGCCTGTGCTCGCTTTACGCCCAATAAATCCGGACAACGCTTGCCACCTACGTCTTCCCGCGGCGGCTGGCACGTAGTCAGC
+
@CCCCGGGGGGGGGGGAFEGGGGAF@FFGGGGGGGGEGGGGGG8FG7F8FFGGGED:EGDDFFGGGGGGGGGE@FGGGGGGGGGD<FF,=FCF9EFDEGGGFFGGGGG+@F=;FAGF@@DEEEGGGG85FF=EEEFFG8F?=D9DBFGFF8:600;,,@D,>DF=F8D=EGC?FFGGFGCA,6+@D8CFC6?+4*@DFEGF;FEGFA=*39:83,2CCG9-8:@@,)=*=(59@=CE?EFF,(/27;):;)(36(()4-4(483DFF1(21<(12-6*4;7;6(((,40:24,,()8*-:9
@M03364:396:000000000-C9LGT:1:1101:18457:10604 2:N:0:10
GGACTACAGGGGTTTCTAATCCTGTTCGCTCCCCACGCTTTCGCTCCTCAGCGTCAGTAACGGCCCAGAGACCTGCCTTCGCCATTGGTGTTCTTCCCGATATCTACACATTCCACCGTTACACCGGGAATTCCAGTCTCCCCTACCGCACTCAAGCCCGCCCGTACCCGGCGCGGATCCACCGTTAAGCGATGGACTTTCACACCGGACGCGACGAACCGCCTACGATCCCTTTACGCCCAACAAATCCGGATCACGCTTGCCCCCTCCTGATTACCGCGGCTGCCGGCACGCACTTAGC
+
CCCCCGGGGGGGGGGGGGGGGGGGGGGGGGGGGGGGGGGGGGGGGFFAFGGGGEGGGGGGGGGGGGGGGGFGGGGGGGGGGGGGGAFGGGGGGGGGGGGGGGGGCAFDFGGGGGGGGGGGGGGGGGGGGGGGGFGGGF+FGGGFGGGGGFGBGF6FFGGGGGFGGGGGGG>C/C@G*0?C6C<<EECD=F:*/7;*;>EGC)C5*879(997(0:1C(?E;GF:?@()(1(.,685<:EGGF6(8224?6>06:;:?<?6348(*;D>:8,)..:>AF--((232(((,7(4<0-)./-*:
@M03364:396:000000000-C9LGT:1:1101:7395:10620 2:N:0:10
GGACTACTCGGGTTTCTAATCCTGTTCGCTCCCCACGCTTTCGCTCCTCAGCGTCAGTAACGGCCCAGAGACCTGCCTTCGCCATTGGTGTTCTTCCCGATATCTACACATTCCACCGTTACACCGGGAATTCCAGTCTCCCCTACCGCACTCAAGCCCGCCCGTACCCGGCGCGGATCCACCGTTAAGCGATGGACTTTCACACCGGACGCGACGAACCGCCTACGCGCCCTTTACGCCCAATAAATCCGGATAACGCTTGCCCCCTACGTATTACCGCCGCTGCTGGCACGTAGTTAGC
+
CCCCCGGGGGGGFFGGGGGGGGGGGGGGGGGGGGGGGGGGGGGGGGGGGGGGGGGGGGGGGGGGGGGGGFGFG@FGGGGGGGGGGGGGFGGGGGGFGGGGGGGGGGGFGGGGGFFGGGFCGGGFGGGGGGGGGGGGGFGGGGGFGGG8CDG=FDFF:FGGGGFGGGGGGGGGFGFGEAEFCFFEFGE@FF=8FEGECGDC@)CCGFFFFGFG>:E>C6EGFGF(886)->490(84>6?EE?(8)5<AFCD9B116644::?;89FGF?B1:2)5<<E?9(44663)8?F:41,.))*.::
@M03364:396:000000000-C9LGT:1:1101:27182:10636 2:N:0:10
GGACTACCCGGGTATCTAATCCTTTTTGCTCCCCACGCTTTCGAGCCTCAGCGTCAGATACAGTCCAGAGAATCGCCTTCGCCACTGGTGTTCTTCCTAATCTCTACGCATTTCACCGCTACACTAGGAATTCCATTGTCCTCTCCTGCACGCTAGACTTCCAGTTTGAAATGCAGCACCAAACTTAAGCCCTGGTATTTCACACCCCGCTTATCCGTCCGCGTACGCTCCCTTTACGCCCGGTGAACCCGGACAACGCTCGCCACCTCCGTATTCCCGCGGCCGCTGGCACGTAAGTGGC
+
B-@C@8<6C@FFF+6<EEFEFFF,,CFC<FCFFGG>FG@FGGE8FG74;,C<FC@CC,<CFAF<EFGEEG,BCCFG7F@5?FCC7,=FCFGC,E;F,A@FGGAE8B,9+,8=;AD<,BCDG+@F;E<BB5,AFGGFG,?AF+7+6,6,,3A)=1+3,=,@FFBDFCEADFGGF90=??CE88=+6,,3;,@C6?E,=CFC7;;=*3*1)*:E)+,*3/4@2D(5:=(),701()6<E;8CF((..(/)01/7-,9?F>-14984<*D4(((-((().+46>62((--464:2:04))*66*
@M03364:396:000000000-C9LGT:1:1101:24116:10665 2:N:0:10
GGACTACTGGGGTTTCTAATCCTGTTTGATACCCGCGCCTTCGAGCATGAGCGTCGTTGACGGGCCGGAAGGCTGCCTTCGCGATCGGAGTTCTTCGTGATATCTATGCATTTCACCGCTACACCACGAGTTCCGCCTTCCCGCAACCAAGGGGAGCAGTTCGCGCCGCTGTACGGGGTTGAGCCCCGCGCTTTCACGGCACGCTTGCACCTCCTCCCGCGCTCCCTTTCAACCCAATAAACCCGGATAACGCCCCGCCCTTCCGTTGTACCGCGCCTGCGCGCACTGACATTGCTGCGCC
+
CCCCCGGGGGGGGGGGGGGGGGGFGFGGFFGGGGGGGGGGGGGGGGGFFFEGGEGEFE<FGGGGGGGGGGGGGGGGGGGGGGEEEGGG+CCFGGGGCEFGGGCFFFDGGGGGGGFGGGGGGGGGGFGGEEFGGGGGGGGGGG+9CEGGG@@)31*9<@E9>F>CEGGGGCEGAB9C=>EGC+;7?CGFE7E7*:ECG5EEEBC6955?7D:028*4>(:C>D(31;1*)*)6)8:(-2@F7)(-)(-(.:C((42(.(-4((04/20(-)4)(--((*(.((-((-(.)().))6/@*(97
@M03364:396:000000000-C9LGT:1:1101:12197:10684 2:N:0:10
GGACTACTCGGGTTTCTAATCCTGTTCGCTCCCCACGCTTTCGCTCCTCAGCGTCAGTAACGGCCCAGAGACCTGCCTTCGCCATTGGTGTTCTTCCCGATATCTACACATTCCACCGTTACACCGGGAATTCCAGTCTCCCCTACCGCACTCAAGCCCGCCCGTACCCGGCGCGGATCCACCGTTAAGCGATGGACTTTCACACCGGACGCGACGAACCGCCTACGAGCCCCTTACGCCCAAGCAATCCGGATAACGCTCGCCCCCTACGGAGTACCCGCGCTGCTGGCCCCGATTTCGC
+
CCCCCGGGGGGGGGGGGGGGGGGGGGGGGGGGGGGGGGGGGGGGGGGGGGGGGGGGGGGGGGGGGGGGGGGGGGGGGGGGGGGGGGGGFGGGGGGGFGGGGGGFGGGGGGGGGGGGGGGGGGGGGGGG7FGGGGGGGGGGGGGFGGGGGFGFGF8:EGGGGGFGGGCEGGGD>FADE;EGFFFFCGF=FF*>FGD6CFGGGFGEGAEF0C354.C9)(:C9C>((0452D1:(48.8<EGG:B()..)9<)34822?:4(47>BGGG>FB((((-(6<)((-4,11)8:1(-(-(.)))**
@M03364:396:000000000-C9LGT:1:1101:12021:10685 2:N:0:10
GGACTACTGGGGTATCTAATCCTGTTTGCTCCCCACGCTTTCGAGCCTCAGCGTCAGTTACAGTCCAGAGAATCGCCTTCGCCACTGGTGTTCTTCCTAATCTCTACGCATTTCACCGCTACACTAGGAATTCCATTCTCCTCTCCTGCACTCTAGACTTCCAGTTTGAAATGCAGCACCCAAGTTGAGCCCGGGTATTTCACATCTCACTTAACAGTCCGCCTACGCTCCCTTTACGCCCAGTAAATCCGGACAACGCTCGCCCCCTACGTATTACCGCGGCTGCTGGCCCGTAGTTAGC
+
CCCCCGGCDGGGGFGGGGGGGGGGGGGGGGGGGGFCFGGGGGGCFFEGGGGGGGGGGGGGGGGGGGGGCGGG<FGGGGGGGGGGGGGGFGGGGGGGG9FGGGGGGGGGGGGGGGGGGGGGGGGGF8EFFFGGGGGCFFFFGGGFGGGGGFGFGEGF,@,3EFFGFGGCEDGFFGDGGFGFEFGGGFGFFFGFGGGGDFFGGFFF7C8CCGFGE8,;:;DFDGFAFFAD<GBFFFFFFFGGGDFF8C?CFGGFF;>FF9@<128;*:D21:435-8A<F11,7>99B7)::B6>2-557-C:
@M03364:396:000000000-C9LGT:1:1101:2248:10690 2:N:0:10
GGACTACAGGGGTTTCTAATCCTGTTCGCTACCCATGCTTTCGAGCCTCAGCGTCAGTTGCAGACCAGAGAGCCGCCTTCGCCACTGGTGTTCTTCCATATATCTACGCATTCCACCGCTACACATGGAATTCCACATGCCTCTCCGACACTCCAGCCCCACAGTTTCCAAAGCAATCCCAGGGTTGAGCCCGGGGTTTTCACTTCAGACTTGCAAGGCCGCCTACGCGCCCTTTACACCCAGTAATTCGGGTCAACGCTTGCCACCTACGTATTACCGCGGCTGCTGGCACTGGATTAGC
+
CCCCCGGCEFGGGGGGGGGGFGGGGG@FGG@FGGF,CFGGGGGDGGGG@FGGGGGGGF,6FE6,EFFGAF@E7CFGGGGGGGDG,,FFFEFGGDGDEFGGGFGGGGFGFEGG9?@EF>EGEFFGBEFGGGGGGB@C=AFEG+=D+@4+@?FFGDGFGG6++@@FFF,3,@>DDDCFG?F6<FFGGGFEF8F;CEEG/>:ECEF8=;8@?G3C*=:*:5FF@GFF126.(21:9;7:>2@C:-.59A<)9*2(((.37301((;(*37,(.232<:)6<499(((-2:???:3((()0*,97
@M03364:396:000000000-C9LGT:1:1101:15412:10748 2:N:0:10
GGACTACAAGGGTTTCTAATCCTGTTCGCTCCCCACGCTTTCGCTCCTCAGCGTCAGTAACGGCCCAGAGACCTGCCTTCGCCATTGGTGTTCTTCCCGATATCTACACATTCCACCGTTACACCGGGAATTCCAGTCTCCCCTACCGCACTCAAGCCCGCCCGTACCCGGCGCGGATCCACCGTTAAGCGATGGACTTTCACACCGGACGCGACGAACCGCCTACGAGCCCTTAACGCCCAATAAATCCGGATAACGCTTGCACCCTACGTAGTACCGCGGCTGCTGGCACGTAGTTAGC
+
CCCCCGGGGGGGGGGGGGGGGGGGGGGGGGGGGGGGGGGGGGGGGGGGGGGGGGGGGGGGGGGGGGGGGGGGGGGGGGGGGGGGGGGGGGGGGGGGGGGGGGGGGGGGGGGGGGGGGGGGCGGGGGGGGGGGGGGGGGGGGFGFGGGGGFGFGFGFGGGGGGDGGGGGGGGGFGFD:?EGGGG7CE@?FF=*>EC6CFGDF3E?F>=(1>;50):439EG(994:C?>1D9BFB?4<?GGGFB?))64=C31::1<F:>B01C4CFD24:<72((.6<3713>2(1)440(34,()7*.**
@M03364:396:000000000-C9LGT:1:1101:27823:10752 2:N:0:10
GGACTACTGGGGTTTCTAATCCTGTTTGCTCCCCACGCTTTCGAGCCTCAGCGTCAGTTACAGTCCAGAGAAGCGCCTTCGCCACTGGTGTTCTTCCTAATCTCTACGCATTTCACCGCTACACTAGGAATTCCCTTCTCCTCTCCTGCACTCTAGACTTCCAGTTTGAAATGCAGCACTCAGTTTAAGCCCGAGTATTTCACATCTACCTTACAAATCCGCCTACGCTCCCTTTACGCCCAGTCAATCCGGACCACGCACGCACCCTACGTATTACCGCGGCTGCTGGCCCGTATGTCGC
+
CCCCCGGDFGGGFGGGGGFFGGGGGGGGGGGGGGGGGGGGGGGCFGGGFGGGGGGGGGGGGGGCFDFGDE@EGGGGGGGGGGGGGGGGGGGDFFFFGGEGGFCEAFF7>EEFGGGGGGECEEGGFGGFGGFGFFEFG??FFGFFGGGGGFGE@DCF4=@@3FFFFFFFG8,@DFFDDFGCD?F9DD9=DF8FGGC@:A;A;;C;?;10*=8C5*,1;6F,>FDD=6-*-925>F@CC@DFGD26*/<EFGC:;66(:;@(.68(11<421(..-4460(-4(-,,(,321(:0,(0)*)/1
@M03364:396:000000000-C9LGT:1:1101:22001:10752 2:N:0:10
GGACTACCGGGGTTTCTAATCCTGTTCGCTACCCATGCTTTCGAGCCTCAGCGTCAGTTGCAGACCAGAGAGCCGCCTTCGCCACTGGTGTTCTTCCATATATCTACGCATTCCACCGCTACACATGGAGTTCCACTCTCCTCTTCTGCACTCAAGAAGGACAGTTTCCGAAGCAGTTCCCCGGTTAAGCCGGGGGCTTTCACTTCAGACTTATCTTTCCGCCTGCGCGCGCTTTACGCCCAATAAATCCGGACAACGCTTGCCCCCTACGGATTACCGCGGCTGCTTGCACTTATTTGCC
+
CCCCCGGGCGGGGGGGGGGGGGGGGGGGGGEGGGGGGGGGGGGFGFGGEFGGGEGGGFGFGGGEGFGGGGGGGGGGGGGGGGGGGFFGCFAFGGGGGGFGGGGGGGGGGGGG9EFFGGGGGFGGG8BFG8EFGGGGGD+AFGGBFGDFGFGBFDGF,6@DFGFGFDFFGGGDDFEFCFAEC,=FGGFAFEC>CGGE5*BFGFFCFF7CEG;:)3577?GGDGFD0B@:(144>:?2<BDGE6(39A66?FD9B>01<2>01:C00;<(,4:3(,458<(-43,9BB5<34<)-))*/9)*2
@M03364:396:000000000-C9LGT:1:1101:23319:10752 2:N:0:10
GGACTACTGGGGTTTCTAATCCTATTTGCTCCCCACGCTTTCGTGTCTCAGCGTCAGTAATGGCCCAGCAAACCGCCTTCGCCACTGGTGTTCCTTCTAATCTCTACGCATTTCACCGCTACACTAGTAATTCCATTCTCCTCTCCTGCACTCTAGACTTCCAGTTTGAAATGCAGCACCCAAGTTGAGCCCGGGTATTTCACATCTCACTTCTAAGTCCGCCTGCGCACCCTTTACGCCCAATAATTCCGGATAACGCTCGCCACCTACGTCTTACCGCTGCTGCCTGCACGTATTTAGC
+
CCCCCGGGGGGGGGGGGGGGGGG<FGGGGGGGGGGGGGGGGGG@FCFGGGFGFGGGGGGFGDGGGGGGFGGEGGGGGGGDGGGGGEGG<FEFGGG9FCAFFGGGCFFGGGGGGGGGGGGDCFGGGEFGGGGFFG8?,49FGGEDDFGGGFGFGDFF,=FDGGFFGGGGFC,@DGFGGFGG+3=BFF<CFF8DDGGGDGEFFCE@;9<*;:AF*+5*+0@F>>49-6:95C6@B(7>C2EGGF((A3<3AF;;F(1)=1:216E;5;FB0(34(44)63:>(39:33(,5?(7?4(7)*)2:
@M03364:396:000000000-C9LGT:1:1101:4104:10753 2:N:0:10
GGACTACTGGGGTTTCTAATCCTGTTCGCTCCCCACGCTTTCGCTCCTCAGCGTCAGTAACGGCCCAGAGACCTGCCTTCGCCATTGGTGTTCTTCCCGATATCTACACATTCCACCGCTACACCGGGAATTCCAGTCTCCCCTCCCGCACTCACGCCCGCCCGTACCCGGCGCGGATCCACCGTTAAGCGATGGCCTTTCACACCGGACGCGCCGCACCGCCTACGCGCCCTTTACGCCCACTAAATCCGGATAACGCTTGCCCCCTTCGTATTCCCGCGGCTTCTGCCCCGTCGTTCGC
+
CCCCCGGGGGGGGGGGGGFGGGGGGGFFGGGGGGGGGGGGGGGGGGGGGFFGGGGC@FAFCC:7FGCF,C8BF<EGGGGGFGGE,AFGFGGGGGGGGF,BF7CGGGGFGGGGDGGGGG+=CGGGGGDF@BEFGFF,=C9FG=EF+CE@C5FAGB+;FFD+8FBDGG*@E;8*9F9C*88C9FGFCE*36F**/:;;;CGGG?GA*5.40C(*4)?37>GGFGBB(;(5(99B6??<>?EGGF(4/(.:FG<>03,-949::0C2DGGF(3(.((54<:(7(49;(4))).239:()8)(19
@M03364:396:000000000-C9LGT:1:1101:8002:10760 2:N:0:10
GGACTACTGGGGTTTCTAATCCTGTTTGATCCCCACACTTTCGTGCCTCAGCGTCAATGTCGGATTCGTGAGATGCCTTCGCAATCGGTGTTCTGAGTAATATCTATGCATTTCACCGCTACACTACTCATTCCTCCCACGGCCTCCGAATTCAAGTCCGCCAGTATCAACGGCAATGATCTGGTTGAGCGAAACGCTTTCACCGCCGACTTACCAAACCGCCTACGCACCCTTTAAACCCAATCAATCCGGATAACGCTTGCATCCTCCGTATTACCGCGGCTGCTGGCACGGATTTAGC
+
CCCCCCFGDFGGCFGGGGGGGGECFF9F,EEGGGGGCGGFGGGGGGGGGGGFEGGG6EFGFGG>,,6CEC<FFFEEFGGGGGE7FGGGGGGGGGG,6FFDGDEGGG9FGGFFFGGFGEEGCEFGGGFFFGGGFF;BDGCG:88*=>D+>AB8FEGF;F@+BEDCB@8EAEGEFEA=C?7A<,+@E,+);8*3@9*@*1>7?EG;*4*827>:>+58*3;57G@?(563/DB@@F87)5FF?:8:)5346CG0<B?2=?0--4*)209<28>214:).<4,-31(4(,)(3(48(4)84-2:
@M03364:396:000000000-C9LGT:1:1101:4601:10772 2:N:0:10
GGACTACTGGGGTTTCTAATCCTGTTCGATACCCGCACTTTCGAGCTTCAGCGTCAGTTGCGCTCCCGCGAGCTGCCTTCGCAATCGGGGTTCTTCGTCATATCTAAGCATTTCACCGCTACACGACAAATTCCGCCCGCGTTGCGCGCACTCAAGTGGACCAGTATGCGCTGCAAGTCAGACGTTGAGCGCCGCCATTTCACAACACACTTAATCCCCGGCCTACGCTCCCTTTAAACCCAATAAATCCGGATAACGCCCGGACCTTCCGTATTCCCGCCGCTGCTGGCACGTGGTTAGC
+
CCCCCGGFFGGGGGGGGGGGGGGGGGGGGFGGGGGGGGGGGGG<FGCFGGGGGGGGGFGCC:BFGGGGGGGFEFEGGFGGGGFECFGGFFGGGFGGFEGGGC;FGGGGGGFGGGGGGGGGGGGGE+=:FGGGGG?GGF8FB;+*=++3@@FAGFGF<<9FGGFGF9:6CEEG)=B>CBF7C+;CFFF(6FEC<*/*/8@CC<GA4>><?GFG<*06*)2*,>;??F(0(96:14?)--<FG:6<7<)4=F<1(,-9F37127/(9E55:B?>003))319(,3,(42:00(54,.)0))*0
@M03364:396:000000000-C9LGT:1:1101:20619:10785 2:N:0:10
GGACTACTGGGGTATCTAATCCTGTTCGCTACCCATGCTTTCGAGCCTCAGCGTCAGTTGCAGACCAGAGAGCCGCCTTCGCCACTGGTGTTCTTCCATATATCTACGCATTCCACCGCTACACATGGAGTTCCACTATCCTCTTCTGCACTCAAGAATGACAGTTTCCGCTGCAGTTCCCCGGTTGAGCCGTGGGCTTTCACACCAGACTTATCATTCCGCCTGCGCCCGCTTTACGCCCAGTAAATCCGAATAACGCTTGCACCCTACGTATTACCGCGGCTGCTGGCACGTACTTGGC
+
CCCCCGGC9FEFGGGGGGGGGGGGGGGGGGCGGGGGGGGGGGG@FGGGGGGGGGGGGGGFGGGFFGGGFFGGGGGFGGGGGGGGGGGGFGGGGCFGGFGGGGGGGGGGGGGGGGGGGGGGGGGGE,EEAFGGGGGGC,=EF8=DFGG,@FG:E=GF,,@E9FFGGGGFFE+@AGEFEFGG8@CEGGB=AFGG*::EFGGGGFG?*39@BFB=:@GCC4CF9D5(/:5)(2,:>08364EGG2(5+9)1+79(,,(.71>?(,;2D@DB((-44<7<9:-17(91118?(3(5?(())/)27
@M03364:396:000000000-C9LGT:1:1101:6132:10808 2:N:0:10
GGACTACTAGGGTTTCTAATCCTGTTCGCTACCCATGCTTTCGAGCCTCAGCGTCAGTTGCAGACCAGAGAGCCGCCTTCGCAACTGGTGTTCCTCCTAATATCTACGCATTTCACCGCTACACTAGGAATTCCACTCTCCTCTCCTGCACTCAAGTTTCCCAGTTTCAAAGGCTTACTACGGTTGAGCCGTAGCCTTTCACCTCTGACTTAAGAAACCACCTACGCACCCTTTACGCCCAGTAATTCCGGATACCGCTAGCCCCCTACGTATTACCCCGGCCGCTTGCACGTAGTTCGGC
+
CCCCCGGGGGGGGGGGGGGGGGGGGGGGGGGGGGGGGGGGGGGEGGGGGGGGGGGGGGGGGGGGGGGGGGGGGGGGGGGGGGGGGGGGFGGGGGGGGGGGGGGGGGGGGGGGGGGGGGGGGGGGFGGGGGGGGGGGGGGGGGGFGGGGGFGFGFD?E=:EGGFGGGFGGFFGFGFDFDGGGDDDEGB=FF6:DGGGGGGGCAEEGFFFF>EF7=5:55FC=CBEE8A9@GFBD38;@9CE724C+9??AC),6;);)6(4,(<@DG<:6(4)),-5<+((-1(499(41)5(222<B=()1
@M03364:396:000000000-C9LGT:1:1101:18727:10826 2:N:0:10
GGACTACTGGGGTTTCTAATCCCATTTGCTCCCCTAGCTTTCGTCTCTCAGTGTCAGTGTCGGCCCAGCAGAGTGCTTTCGCCGTTGGTGTTCTTTCCGATCTCAATGCATTTCACCGCTCCACCGGAAATTCCCTCTGCCCCTACCGTACTCCAGCTTGGTAGTTTCCACCGCCTGTCCAGGGTTGAGCCCTGGGATTTGACGGCGGACTTGAAAAGCCACCTACAGACGCTTTACGCCCAATCATTCCGGATACCGCTTGCATCCTCTGTCTTACCGCGGCTGCTGGCACAGACGTAGC
+
CCCCCGGGGGGGGGGGGGGGGFFFGGGGGGGGGGGGGGGGGGGFGFGGGGGGGGGGGGGGGGGGGGGGGGGGGGGGGGGGGGGGFGGGFGGGGGGGGGGGGGFGGGGGGGGGGGGGGGGGGGGGGGGEGGGGGGGCFFGGGFGF6FGGGFGFGBFFGGGGEADFEGGGGGGFBFBDGFGGGGGDFGF@AFGGDFGGGGGGGCFFGFFF2>@E<8877;FG;FF;5?=AEF@96;;EE:EEG???FBB<FFG;B?()0-9>FFE):<><<::AA<2).24939>9>?))8?(42(()).,99
@M03364:396:000000000-C9LGT:1:1101:12356:10859 2:N:0:10
GGACTCCTGGGGCTTCTAATCCTGTTCGCTCCACACGCTTTCGCGTCTCAGCGTCAGTAACGGCCCAGAGACTTGCCTTCGCAATTGGCTTTCTTACCGATATCTACACATTTCACCGTTACACCGGGAATTCCTGTCTCCCCTAACAAACTATAGACCGGCGCTATCTGGCGAGGGTCCACCGTTAAGCTATGGCGTTTCACACAGGACGGGCAAACCCGGCTACGGGGCCTCTTCTCCCACTAAATCCGGATCACTCGTGCACCCTACGTATTACCAGGGATGTTGCACGCGGCTATGT
+
<-<@,,;66CF+,8,,CFG<@,,CFC,8+,68-@B,6@F;FGDC+66@C<,;CF@4,<,66,77678@:,@F,C9CC,C,,6,@,CF=,,CF?D=5C,,,4@+59E5<,>FD,EFA<>4064,54+4++88F,,,C=,?@=8+;D8F,6:,0,*?+33@+++**34*,,,5,3*-/*:,4=6*124*6+3,+4++*)33*0)+)0)2:(:(*(05(2(*2()((424)-)(,3426:4FC??(46(.)92)(42(()))(43*(**1((,-4)4(.)+..(-(4<04)),580(()0)4**
@M03364:396:000000000-C9LGT:1:1101:28127:10863 2:N:0:10
GGACTACTCGGGTTTCTAATCCTGTTCGCTACCCATGCTTTCGAGCCTCAGCGTCAGTTGCAGACCAGAGAGCCGCCTTCGCCACTGGTGTTCTTCCATATATCTACGCATTTCACCGCTACACTAGGAATTCCGCTTTCCTCTCCGATACTCTAGCATCGCAGTTTCGGTCCCCTCACGGGGTTAAGCCCCGCACTTTTAAGACCGACTTACGCCGCCGCCTGCCCGCCCTTTACGCCCAATAATTCCGTACAACGCTTGCCACCTACGTATTACCCCCGCTGCTTGCCCGTAGTTCGCC
+
CCCCCGGGGGGGGGGGGGEFGGGGGGGGGGGGGGGGGGGGGGGGGGGGGGGGGGGGGGGGGGGGGGGGGGGGGGGGGGGGGGGGGGGGEFGGGGGGGGGGGGGGGGGGGGGGGGGGGGGGGGGGGGGFGGGGGGGGGGGGGGGFGGG6CBGFGEGFGGGGGGFGGGGGGGGEBGDGGFGGGDGEGG,;AF@;?E*?DGGEFEEEGFFBFGFGE)*6>@GC;G??<*4.799(3>9<??8E58:,1.6AFG2((()5)44?0?C)CF53:08)58):<+2(4>19>B5)-(,,--(.1*,19
@M03364:396:000000000-C9LGT:1:1101:18052:10867 2:N:0:10
GGACTACTCGGGTATCTAATCCCATTTGCTCCCCTAGCTTTCGTCTCTCAGTGTCAGTGTCGGCCCAGCAGAGTGCTTTCGCCGTTGGTGTTCTTTCCGATCTCAATGCATTTCACCGCTCCACCGGAAATTCCCTCTGCCCCTACCGTACTCCAGCTTGGTAGTTTCCACCGCCTGTCCAGGGTTGAGCCCTGGGATTTGACGGCGGACTTGAAAAGCCACCTACAGACGCTTTACGCCCAATCATTCCGGATAACGCTTGCATCCTCTGTCTTACCGCGGCTGCTGGCGCAGACTTAGC
+
CCCCCGGGGGGGGGGGGGGGGGGGGGGGGGGGGGGGGGGGGGGFFFGGGGGGGGGGFGGGGGGGGGGGGGGGGGGGGFGGGGGGGFGGGGFFGGGGGGGGEFGGGFFGGGGGGCFGGGGGGGGGGGDGFGGGGFGFDFFGFGGFGGGGGFGFFDGFGGGGGGDGGGGGGGGGFGFDFFGGCFGEGG7@FGGF5EGGGGGGG@FFCE>B@CBFA9C<FFGGFGF8@FFFFGFFFFFEEDGGG:1(?BFAFGG6:B:AF<>0<:@7?CF)56:A<<A4>:1>>>;BB62?F<((,(()09)*:
@M03364:396:000000000-C9LGT:1:1101:25431:10874 2:N:0:10
GGACTACACGGGTATCTAATCCTGTTTGCTCCCCACGCTTTCGCGCCTCAGCGTCAGTTTCAGTCCAGAAAGCCGCCTTCGCCACTGGTGTTCCTACCGATCTCTACGCATTTCACCGCTACACTGGGAATTCCACTTACCTCTTCCGCACTCAAGCCAACCAGTCTCCAAAGCAATTCCCACCTTGAACGCAGGACTTTCACTTCAGACTTAATCGGCCGCCTACACGCCCTTTACGCCCAGTCATTCCTGACCACGCTTGCCCCCTACGTATTACCGCGGCTGCTGGCCCGTCTTTCGC
+
CCCCCGGGGGGGGGGGGGGGGGGFGGGGGGGGGGGGGGGGGGGGGGGGGGGGGGGGGGGGGGGGGGGGGGGGGGGGGGGGGGGGGGGGGGGGGGGGGGGGGGGGGGGGGGGGGGGGGGGGGGGGGGGGFGGGGGGGGGGGGGGFGGGCEAGBGFGFGGGGGGFGGGGGGGGGFGFFGFGGGGGGGGCE5,5<DGGCFGGGGCFFGFFFEGFGC+;9FDGGBGFFFG;4;DDF>DFCFFGGG?FFFAA>FG*<6408FFF?36FFGGGB:??()).)6<:7179>BB2:01((--())*)91
@M03364:396:000000000-C9LGT:1:1101:28329:10895 2:N:0:10
GGACTACAAGGGTATCTAATCCTGTTCGCTCCCCACGCTTTCGCTCCTCAGCGTCAGTAACGGCCCAGAGACCTGCCTTCGCCATTGGTGTTCTTCCCGATATCTACACATTCCACCGTTACACCGGGAATTCCAGTCTCCCCTACCGCACTCAAGCCCGCCCGTACCCGGCGCGGATCCACCGTTAAGCGATGGACTTTCACACCGGACGCGACGAACCGCCTACGAGCCCTTTACGCCCAATAAATCCGGATCACGCTTGCATCCTCCGTCTTACCGCGGCTGCTGGCACGGATTTCGC
+
CCCCCGGGGGGGGGGGGGFGGGGGGGGGGGGGGGGGGGGGGGGGGGGGGGFGGGGGFGGGGGGGGGGGGGFGGGFGGGGGGGGGGFGGFGGGGGGGGGGGGGGGFFGGGGGGGGGGGGGDDGGGGGGGGEGGGGGGFF@FEDEFFGG>EAGFGBFFGGGGDGFGGGGGGGEGFGFDCBGGFGG@CE:=FG8/>C;FFGGGGFGCGFEF;GFG658,9;EE3DFF?G<)-96?47>6<?GGGF?F44)6FG390((4<6<BF?E2*29.4:6-2:B25<8349;(-(,).((5:9,0)*)25
@M03364:396:000000000-C9LGT:1:1101:11281:10907 2:N:0:10
GGACTACCAGGGTTTCTAATCCCATTTGCTCCCCTAGCTTTCGTCTCTCAGTGTCAGTGTCGGCCCAGCAGAGTGCTTTCGCCGTTGGTGTTCTTTCCGATCTCAATGCATTTCACCGCTCCACCGGAAATTCCCTCTGCCCCTACCGTACTCCAGCTTGGTAGTTTCCACCGCCTGTCCAGGGTTGAGCCCTGGGATTTGACGGCGGACTTGAAAAGCCACCTACAGACGCTTTACGCCCAATCATTCCGGATAACGCTTGCCTCCTCGCTCTTACCGCGGCTGCTTGCCCAGGTTGTGC
+
CCCC<EGGGGEGFFGGGGGGG9FCFGGGGGGGGGGGGGGGGGGFGGFFFGGCFGGGCAFFGGEGGGGGGDGGGFGGFEGGGGGF@CFGBFEGGG>FGGGE:F?F;EEFGGFGGGDFGGGCGGGGGGGGECGGGGGEDFFGDFCF=DF6DAGFFDDFF?FFG>9FCEF9FGGGFG5+@FGD;@6CDDE=CBFFDCFGCF8EFEF)95B>@C;F;A+7+4AF@FFFE>@A3*((62?><@EGGF?(0:>>FGG>(30492(-24;(2<C3(((,12<24:((,-43(1)).3())(()1)->C
@M03364:396:000000000-C9LGT:1:1101:18871:10923 2:N:0:10
GGACTACAGGGGTATCTAATCCCGTTTGCTCCCCTGGCTTTCGCGCCTCAGCGTCAGTTGTCGTCCAGAAAGCCGCTTTCGCCACTGGTGTTCCTCCTAATATCTACGCATTTCACCGCTACACTAGGAATTCCGCTTTCCTCTCCGATACTCTAGCATCGCAGTTTCGGTCCCCTCACGGGGTTAGGCCCCGCCCTTTTAAGACCGACTTACGCCGCCGCCTGCCCGCCCTTTACGCCCAATAATTCCGGACAACGCCTGCCACCCACGTATTACCCCGGCTGCTTGCACGTAGTTCGGC
+
CCCCCGGGGGGGGDGGGGGGGCFGGGGGGGGGGGGGGGGGGGGGGGGGGGGGGGGGGGGGGGGGGGGGFDFGGGGGFGGGGGGGGGGGGGGGGGGGGGGFGGGGGGGGGGGGGGGGGGGGGFGGGGGGG9FFGGGGGEFFGFGFGGECEAGEGBGFGGGDGGFGGEFGGGG6?GFCC?F5AEGCE5,:AFGGGG*:CGGG:;BCGFA098?74)*.99E5;D:?<*4<>GB9?>AA:?GG8:(,064AFF3:>1::)0(,-4;2FF*4:2,427)4<8349>49?:)5:),4,.,.9/:)9
@M03364:396:000000000-C9LGT:1:1101:5562:10943 2:N:0:10
GGACTACAAGGGTTTCTAATCCTGTTCGCTCCCCACGCTTTCGCTCCTCAGCGTCAGTAACGGCCCAGAGACCTGCCTTCGCCATTGGTGTTCTTCCCGATATCTACACATTCCACCGTTACACCGGGAATTCCAGTCTCCCCTACCGCACTCAAGCCCGCCCGTACCCGGCGCGGATCCACCGTTAAGCGATGGACTTTCACACCGGACGCGACGAACCGCCTACGAGCCCTTTACGCCCAATGAATCCGGATCACGCTTGCCCCCTACGTATTACCGCGGCTGCTGGCCCGTAGTTAGC
+
CCCCCGGGGGGGGFGGGGGGGGGGGGGGGGGGGGGGGGGGGGGGGGGGGGGGGGGGGGGGGGGGGGGGGGGGGGGGGGGGGGGGGGGGGGGGGGGGGGGGGGGGGGGGGGGGGGGGGGG6EGGGGGGGGGGGGGGFAFDGFDGFGGGCGFGBGDGFGGGGGGFGGGGGFEEGFGFGCBGGFGG:CC*6CFEC*ACCFFFDFEGFGFBB(C;5(0:790:E>GFB(2-03DBF0(4:A?GGG:1392)-9FD2<1(471(4((::FFG9:?:4).8<<C0;7999>:)5:0(-73,07*-::
@M03364:396:000000000-C9LGT:1:1101:6218:10985 2:N:0:10
GGACTACTGGGGTTTCTAATCCTGTTCGCTACCCATGCTTTCGAGCCTCAGCGTCAGTTGCAGACCAGAGAGCCGCCTTCGCCACTGGTGTTCTTCCATATATCTACGCATTCCACCGCTACACATGGAGTTCCAGTCTCCCCTACAGCACTCAAGTTATGCCCGTATCACCTGCACGCCCGAGGTTAAGCCCCGGGATTTCACAGACGACGCGACAAACCACCTCCGAGCTCTTTACGCCCAATAATTCCGGATAACGCCCGCCCCCTACGTATTACCGCGGCTGCTGGCCCGTAGTT
+
CCCCCGGGGGGGGGGGGGGGGGGGGGGGGGGGGGGGGGGGGGGGGGGGGGGGGGGGGGGGGGGGGGGGGGFGGGGGGGGGGGGGGGGGFGGGGGGGGGGGGGGGGGGGGGGGGGGGGGGGGGGGDGGGFGFGGGGGGGFFECEFGGGGGFGDDD@FGGDGGGFGGEG8EFFGFDD=FFGGGG6@CE@A>8EFGGGGGCGGGE@A=AABB7>EB3*.7(=C@C@?3*609DB(4><2)<EGGF(352<A*::29318=8660(*4):D698323)6()<.49((((--,)46,(4().8)
@M03364:396:000000000-C9LGT:1:1101:15913:10996 2:N:0:10
GGACTACAGGGGTTTCTAATCCTGTTCGCTCCCCACGCTTTCGCTCCTCAGCGTCAGTTGCAGACCAGAGAGCCGCCTTCGCCACTGGTGTTCTTCCATATATCTACGCATTCCACCGCTACACATGGAGTTCCACTCTCCTCTTCTGCACTCAAGCAGGACAGTTTCCGAAGCAGTTCCCCGGTTAAGCCGGGGGCTTTCACTTCAGTCTTATCTTTCCGCCTGCGCTCGCTTTACGCCCAATAAATCCGGACAACGCTTGCCACCTACGTATTCCCGCGGCTGCTGGCCCGTACTTGGC
+
CCCCCGGGGGGGGEGGGGGGGGGGGGGGGGGGGGGGGGGGGGGGGGGGGGGGGGGGGGGGGGGGGGGGGGGGGGGGGGGGGGGGGGGGFFFGGGGGGGGGGGGGGGGGGGGGGGGGGGGGGGGGGGGGGGGGGGGGGGGGGGGFGGGGGFGFGFGF,@DGEDFFGGGGGGGGFGFGGFGGGGGFGGCEFGGGGDGGGGGGGFGCDF6CCGEGE6;<F?GGFGFFFGFF676>B:<9A<EGG:089566@9C96>(3F37<??GF>FG<?F?03AB).38>BFFFFF7?:?(3227)84)*9
@M03364:396:000000000-C9LGT:1:1101:23803:11013 2:N:0:10
GGACTACAGGGGTTTCTAATCCTGTTCGCTCCCCACGCTTTCGCTCCTCAGCGTCAGTGACGGCCCAGAGACCTGCCTTCGCCATCGGTGTTCTTCCCGATATCTACACATTCCACCGTTACACCGGGAATTCCAGTCTCCCCTACCGCACTCAAGCCCGCCCGTACCCGGCGCGGATCCACCGTTAAGCGATGGACTTTCACACCGGACGCGACGAACCGCCTACGAGCCCTTTACGCCCAATAAAACCGGATAACGCTTGCACCCTACGTATTACCGCGGCTGCTGGCACGTATCTAGC
+
CCCCCGGGGGGGGGGGGGGGGGGGGGGGGGGGGGGGGGGGGGGGGGGGGGGGGGGGGGGGGGGGGGGGGGGGGGGGGGGGGGGGGGGGGGGGGGGGGGGGGGGGGGGGGGGGGGGGGGGDGGGGGGGGGGGGGGGFGGGGGGGFGGGGGFEAGFGFGGGGGGFGGGGGFEEGFGFG55EFFGG7CGD@FFGDFGGGGGFGGCFCG@5;>DFGF:8>51CEBGFFFF?7:99?10:2::EGG:?0)..)99D6(2<4?170:4;,9CD:0:0():()-2(2009>((,5,41<0,(*)/)*2
@M03364:396:000000000-C9LGT:1:1101:18266:11028 2:N:0:10
GGACTACTGGGGTTTCTAATCCTATTTGCTCCCCACGCTTTCGGGAATGAGCGTCAGTGCAGGCCCAGACCGTCGCCTTCGCCACTGGTGTTCCTCCATATATCTACGCATTTCACCGCTACACATGGAATTCCACGATCCTCTGCCGCACTCCAGCCGTCCGGTTTCCATGGCTCACTGAAGTTGAGCTTCAGTCTTTTACCACAGACCCTCACGGCCGCCTGCTCCCTCTTTACGCCCAATGATTCCGGATAACCCCCCCCACCTACGTATTACCCCCGCCGCTGGCCCCGAGTTAGCC
+
CCCCCGGGGGGGGDGGGGGGGGGDFGGGGGGGGGGGGGGGGGGGGGGGGGGGGGGGGGGGGGGGGGGGGGGGGGGGGGGGGGGGGGGGFGGGGGGGGGGGGGGGGGGGGGGGGGGGGGGGGGGG9EGGGGGGGGGGGDGGGGGFGGGEGFGFGFGFGGGGEGECFEEGGGGGFGDGGFFF9EDFGG,:FADFGGFGGGGGGFGFGF6=>FBF>4CDGFGG>D@D?+4A62:@<C?EF@GGC027*46:9C)8??22).(-(,:(9C*5:(().8<A>64(4;(,3((--1((-(47)*)29
@M03364:396:000000000-C9LGT:1:1101:8546:11028 2:N:0:10
GGACTACTGGGGTTTCTAATCCTGTTCGCTCCCCACGCTTTCGCTCCTCAGCGTCAGTAACGGCCCAGAGACCTGCCTTCGCCATTGGTGTTCTTCCCGATATCTACACATTCCACCGTTACACCGGGAATTCCAGTCTCCCCTACCGCACTCAAGCCCGCCCGTACCCGGCGCGGATCCACCGTTAAGCGATGGACTTTCACACCGGACGCGACGAACCGCCTACGAGCCCTTTACGCCCAATAAATCCGGATAACGCTTGCACCCTACGTATTACCGCGGCGGCTGGCCAGTAGTTCGC
+
CCCCCGGGGGGGGGGGGGGGGGGFGGGGGGGGGGGGGGGGGGGGGGGGGGGGGGGGGGGGGGGGGGGGGGGGGGGGGGGGGGDFGGGGGGGGGGGGGGGGGGGGGGGGGGGGFGGGGGGGGGGFGGGGGGGGGGGGGGGGGGGFGGGGGEGFGFGFGGGGGEEGGGGGGGGGFGFDCEGGCFGGGGG?FFGDFGGCGGGGGFGEDDFBFGFGF;C;D>EG;DFFFG?7:C>??BFAF0EGGFFF@A9>FFC>08(9FFFF??F4CEG:7???2<(6<E4939>(90((,3((()-*17)1)
@M03364:396:000000000-C9LGT:1:1101:21686:11045 2:N:0:10
GGACTACAGGGGTTTCTAATCCCATTTGCTCCCCTAGCTTTCGTCTCTCAGTGTCAGTGTCGGCCCAGCAGAGTGCTTTCGCCGTTGGTGTTCTTTCCGATCTCAATGCATTTCACCGCTCCACCGGAAATTCCCTCTGCCCCTACCGTACTCCAGCTTGGTAGTTTCCACCGCCTGTCCAGGGTTGAGCCCTGGGATTTGACGGCGGACTTGAAAAGCCACCTACAGACGCTTTACGCCCAATCATTCCGGATCACGCTTGCATCCTCTGTCTTACCGCGGCTGCTTGCACGGGGTTAGC
+
CCCCCGGGGGGGGGGGGGFGGGGFGGGGGGGGGGGGGGGGGGGGGGGGGGGGGGGGGGGGGGGGFGGGGGGGGGGGGFGGGGGGCGGGGGGGGGGGGGGGGEFG8EFGGGGGGGGGGGGGGGGGGGGGGEGGGGGAFFGGGGGFGGGGGFGDFEGFGGGGGGFGGGGGGGGGDFBGGFGGGGG@FGF=FGGGGGGG5DGGGFDA>BE=@GF?A;+7;@FG;D;@@F@FEGFFDFFFFBGGEB??FFFFFFDB611<F?F?<(;):<D44.)).6<)6<4119B61(,.8<)4(-()832D7
@M03364:396:000000000-C9LGT:1:1101:4984:11065 2:N:0:10
GGACTACTGGGGTATCTAATCCCATTTGCTCCCCTAGCTTTCGTCTCTCAGTGTCAGTGTCGGCCCAGCAGAGTGCTTTCGCCGTTGGTGTTCTTTCCGATCTCAATGCATTTCACCGCTCCACCGGAAATTCCCTCTGCCCCTACCGTACTCCAGCTTGGTAGTTTCCACCGCCTGTCCAGGGTTGAGCCCTGGGATTTGACGGCGGACTTGCAAAGCCACCTACAGACGCTTTCCGCCCAATCATTCCGGATCACGCTTGCATCCTCTGTCTTCCCGCGGCTGCTGGCCCAGACTCCGC
+
CCCCCGGGGGEGG7FGGG<FFGGDGGGGGGGGGGGGGGGGGGGGGAFGGFFGDGGGGGGGGGGGGGGGGFG8DFDGGFFGGGGGCCEGFGEEGGCEGGGGGGCGGGEFGGFGFGFGGGGGGGGGGGGGEGGGGGGBDEAFGGGFGFGEGFGDFEGFGGGGGGFGGGGGGFGGFGFGDFGFFG?FGF:@ADGGGCGF57,@C@FD4BD@>GFD3+0.;@GG;F?DE>3/9C3>(6=342EGE:0:F0<6F7718497?BF?BBF70C<2<<).4:A<2A:>909(4<:?((488<?)0)(19
@M03364:396:000000000-C9LGT:1:1101:16971:11076 2:N:0:10
GGACTACCGGGGTTTCTAATCCTGTTCGCTACCCATGCTTTCGAGCCTCAGCGTCAGTTGCAGACCAGAGAGCCGCCTTCGCCACTGGTGTTCTTCCATATATCTACGCATTCCACCGCTACACATGGAGTTCCACTCTCCTCTTCTGCACTCAAGAAAAACAGTTTCCGATGCAGTTCCTCGGTTAAGCCGAGGGCTTTCACATTAGACTTATTTTTCCGCCTGCGCTCGCTTTACGCCCACTAAATCCGGACAACGCTTGCCACCTACGTATTACCGCGGCTGCTGGCCCGTAGTTAGC
+
CCCCCGGGGGGGGEGGGGGGGGGGGGGGGGGGFGGGGGGGGGGGGGGGEFGGGGGGGGGGGGGGGGGGGGGGGGGGGGGGGGGGGGGGGGGEGGGGGGGGGGGGGGGGGGGGGFGGGGGGGGGGGGGGFGGGGGGGGGGGGGGFGGGGGBGFGFGF:DFGGGFGGGGGGGGGFGFGGFGGGGGEGG7AFFGGGGDGGGGGG?FFG>FEEGFF*=<5=?EG=D@DB=2>;:6B@6?CE@=FG:(.04>2@GD0:916@;BFFFF?*<F84:38)6?AB::;69>0960221(,-418<6)2:
@M03364:396:000000000-C9LGT:1:1101:27507:11080 2:N:0:10
GGACTACTCGGGTTTCTAATCCTGTTCGCTACCCATGCTTTCGAGCCTCAGCGTCAGTTGCAGACCAGAGAGCCGCCTTCGCCACTGGTGTTCTTCCATATATCTACGCATTCCACCGCTACACATGGAGTTCCACTCTCCTCTTCTGCACTCAAGAATGACAGTTTCCGATGCAGTTCCACGGTTGAGCCGTGGGCTTTCACATCAGACTTATCATTCCGCCTGCGCTCGCTTTACGCCCAATCATTCCTGACCACGCTCGCCACCTACGTATTGCCGCGGCTGCTTGCCCGTATTCAGC
+
CCCCCGGGGGGGGGGGGGGGGGGGGGGGGGGGGGGGGGGGGGGGGGGGGGGGGGGGGGGGGGGGGGGGGGGGGGGGGGGGGGGGGGGGEFGGGGGGGGGGGGGGGGGGGGGGGGGGGGGGEFGGGGGGFGGGGGGGGGFGGGGFGGGCFFGDAD6DCEGGGGFGGGGGGGGGFFBFGFGGAED@FEC=C<DDCGGGGGFFCEGCCFFF*4>C*:<AGEGEBGF=DC@EBDFFD;=4;;GGGD@F);CEFG+77@():72--,:;*;F<22(4<9>)6<6>(7BBB?5)4((2,-,))*)22
@M03364:396:000000000-C9LGT:1:1101:28657:11090 2:N:0:10
GGACTACACGGGTTTCTAATCCTGTTCGATACCCGCACTTTCGAGCATGAGCGTCAGTTGCGCTCCCGTCAGCTGCCTTCGCAATCGGCGTTCTTCGCCATATCTAAGCATTTCACCGCTACACGGCAAATTCCGCCAACGTCGTGCGTACTCAAGTCAGCCAGTTCGCGCTGCAGTGCAGGCGTTGGGCGCCTACATTTCACAACACGCTTAACCGACAGCCTGCGCTCCCTTTCAACCCAATAAATCCGGATAACGCCCGTACCTTCCGTCTTACCGCCGCTGCTGGCCCGGGCTTGGC
+
CCCCCGGGGGGGGGGGGGGGGGGGGGGGGFGGGGGGGGGGGGGGGGGGGGGGGGGGGGGGGGGEGGGGGGGGGGGGGGGGGGGGGGEF+CFEGGGGGGGGGFGGDGDGGGGGGGGGGGGDGFGGGGGGGGEFGGGGG+=FGDD9DEGGGDEDFCGFGGGGGGFGGGGGDGGEAFFDE*CEGFD@EEFDFGGGGGDFGGGGGCGFGFFD(:;C?*<3CFGG>F??BF>E67>FB<?)6>GGD0(4)566@DD(4:(<*,4;B9*(1A:9:?63(.,-:C<9(473(4.).4((-3()0)(/9
@M03364:396:000000000-C9LGT:1:1101:27595:11153 2:N:0:10
GGACTACCGGGGTATCTAATCCTGTTTGCTCCCCACGCTTTCGAGCCTCAGCGTCAGTTACAGTCCAGAGAATCGCCTTCGCCACTGGTGTTCTTCCTAATCTCTACGCATTTCACCGCTACACTAGGAATTCCATTCTCCTCTCCTGCACTCTAGACTTCCAGTTTGAAATGCAGCACCCAAGTTGAGCCCGGGTATTTCACATCTCACTTCAAAATCCGCCTACGCTCCCTTTACGCCCAGTCAATCCGGACAACGCTCGCCACCTACGTCTTGCCGCGGCTGCTGGCACAGAGTTCGC
+
CCCCCGGGGGGGGGGGGGGGGGGGGGGGGGGGGGGGGGGGGGGCFGGGGGGGGGGGGGGGGGGGGGGGGGGGGGGGGGGGFGGGGGGGGGGGGGGGGGGGGGGGGGGGGGGGGGGGGGGGGGGGGGGGGGGGGGGGGGGGGGGFGGGEGFGFGFFFDFGGGGFGFFGGGGGGFGFGGFGGGGGDFGDEFFGDGGGGGGGGGFGFGAFF5CEG*1,1:BGGFGFFFED?5:>BDFF*8@GGGF;E*)6);<99?B90A;,/2789<ED??F???08)6<6191>>0::)5<2818.)1*)19
@M03364:396:000000000-C9LGT:1:1101:5136:11189 2:N:0:10
GGACTACAAGGGTTTCTAATCCTGTTCGCTCCCCACGCTTTCGCTCCTCAGCGTCAGTAACGGCCCAGAGACCTGCCTTCGCCATTGGTGTTCTTCCCGATATCTACACATTCCACCGTTACACCGGGAATTCCAGTCTCCCCTACCGCACTCAAGCCCGCCCGTACCCGGCGCGGATCCACCGTTAAGCGATGGACTTTCACACCGGACGCGACGAACCGCCTACGAGCCCTTTCCGCCCAATGAATCCGGATAACGCTCGCCCCATACGTATTACCGCGGCGGCTGTCCCGTATTTCGC
+
CCCCCGGGGGGGGGGGGGGGGGGGGGGGGGGGGGGGGGGGGGGGGGGGGGGGGGGGGGGGGGEGGGGGGGGGGGGGGGGGGGGGGGGGGGGGGGGGGGGGGGGGGGGGGFGGGGGGGGGGGGGGGGGGGGGGGGGGGGGGGGGFGGGGGFGB:D6?FGGGGEBGGGGGFGGGFGFG55CGGGGGGGE?FGGCFGGEGGGGGFGFGFFFBG9E>8:3C>GG7DB::A:735>?1(5)6<EGG6?:464)9C<BB?<AFFF(41/7GG*3(,2.))5-6<-(-14((436,2:23(-.94)*9
@M03364:396:000000000-C9LGT:1:1101:28884:11191 2:N:0:10
GGACTACCGGGGTTTCTAATCCTGTTCGCTACCCATGCTTTCGAGCCTCAGCGTCAGTTGCAGACCAGAGAGCCGCCTTCGCCACTGGTGTTCTTCCATATATCTACGCATTCCACCGCTACACATGGAGTTCCACTCTCCTCTTCTGCACTCAAGAATGACAGTTTCCGATGCAGTTCCACGGTTGAGCCGTGGGCTTTCACATCAGACTTATCATTCCGCCTGCGCTCGCTTTCCGCCCAATCATTCCGGACAACGCTTGCCACCTACGTATTACCGCGGCTGCCGGCACGTAGTTCGC
+
CCCCCGGGGGGGGGGGGGCGGGGCGFGGGGGGGGGGGGGGGGGEFGGGGGFGGGGGGGFGGGG9FGGGGGGDGGGGGGGGGGGGGGGGCFGGGGGGGGGGGGGGFGGGGGGGGGGGGGGGGFFGEDGGFGGGGGGGDEDGGGGFGGGFFFGEGDGFCFGGGGFGGGGGGGDGFGEGFFGGAGDEGGCCAFGGGCGGFDF?F<EEGFFFFGBE6+>CGFGGFG>9926D68>0,8?)41CFG<6,0;C?CGF>?F04F9;?(,8::CC::7:?)6>)-<61(---9(,(-407?(())*)19
@M03364:396:000000000-C9LGT:1:1101:13065:11197 2:N:0:10
GGACTACAGGGGTTTCTAATCCTGTTCGCTACCCATGCTTTCGAGCCTCAGCGTCAGTTGCAGACCAGAGAGCCGCCTTCGCCACTGGTGTTCTTCCATATATCTACGCATTCCACCGCTACACATGGAGTTCCACTCTCCTCTTCTGCACTCAAGAATGACAGTTTCCGATGCAGTTCCCCGGTTGAGCCGTGGGCTTTCACATCAGACTTATCATTCCGCCGGCGCTCGCTTTACGCCCAATAATTCCGGACAACGCTTGCCACCTACGTATTACCGCGGCTGCTGGCACGTAGTCAGC
+
CCCCCGGGGGDGGCFGGGGFFFGFFGGGGGGGGGGCGGGGGGGFFGGEEFEEFEGGEFFGGGGGGDEFGGGGGGGGGGGCGGGGGGGGGGGGGGGGFGFGGFGGGGFFGGGGGGFGGGG0+6EFGGGGGF<FGGGGEFGGGGG7DGGFDCEDE8FF>DFAFGFGGGGFFEGDFCDGCFGF8DC+CG@:A@FDDGGGGGFFG<FEGF+>@C5F6AD<CAEC2D2((1:A6*20/679<?C8:41808))/;<3(,(45(7?4(1:*<F?2324)6(6234(-269320)51(412,)0*)22
@M03364:396:000000000-C9LGT:1:1101:24362:11203 2:N:0:10
GGACTACTGGGGTTTCTAATCCCGTTTGCTCCCCTGGCTTTCGCGCCTCAGCGTCAGTTGTCGTCCAGAAAGCCGCTTTCGCCACTGGTGTTCCTCCTAATATCTACGCATTTCACCGCTACACTAGGAATTCCGCTTTCCTCTCCGATACTCTCGCATCGCAGTTTCGGTCCCCTCACGGGGTTAAGCCCCGCACTTTTAAGACCGACCTACGCCGCCGCCTGCTCGCCCTTTACGCCCAATACATCCGGACAACGCTCGCCACCTACGTCTTACCGCGGCCGCTAGCGCGTTGTTCGCC
+
CCCCCGGGGGFGGGGGGGGGGGFGGGGGGGGGGGGCGGGGDGGGGGGGGGGGGEGGGAF<FCFFFGFG<FFGGGGF@CCFGGGGG<FGCFGGGGGGGGGGGGFFGGEGGGGGGGGGGGGGGGGGGEGGFAFGGGGGEBCGGGG?DG6+6<>DA*+<=>EGEFFGECGGECCEDGFCEFGF5@C5>*,:8<8;7C8=C?BCCB9=F551().+6>53DBD=>G00:+-04944(8<:2:EG*((.0).-)*1(4(44)(,(-(*(9A*48:<((,).5144(-(((((-4(4,((()0*,)9
@M03364:396:000000000-C9LGT:1:1101:20201:11204 2:N:0:10
GGACTACTCGGGTTTCTAATCCTGTTTGCTACCCACGCTTTCGAACCTCAGTGTCAGTATGATGCCAGAAGGCTGCCTTCGCCATCGGTATTCCTCCAGATCTCTACGCATTTCACCGCTACACCTGGAATTCTACCTTCCTCTCACCTACTCTAGCCTAACAGTATCAGATGCCGTTCCCAGGTTAAGCCCGGGGCTTTCACATCTGACTTATCAAGCCACCTACGCTCGCTTTACGCCCAGTAATTCCGATTAACGCTTGCACCCTCTGTATTACCGCGGCTGCTGGCACAGAGTCAGC
+
CCCCCGGGGGGGGGGGGGGGGGGGGGGGGGGGGGGGGGGGGGGGGGGGGGGGGFGGGGGGGGGGGGGGGGGGGGGGGGGGGGGGGGGGGGGGGGGGGGGGGGGGGGGGGGGGGGGGGGGGGGGGGGGGGGGGGGGGGGGGGGGFGGGGGFGDFEGFGGGGGGFGGGGGGGFGFGEGEFGGGGGGGG>DDFGGGGGGGGGGGEFFDFFFEGEGFCFA9@GGFGFFFF>@4D@B>@BFFFGGD@?=+6?CFFF<@1(9C<(6??83DBD?:(5<>FFFBF60-49>>B?>3<(410.77*-:9
@M03364:396:000000000-C9LGT:1:1101:2100:11207 2:N:0:10
GGACTACCAGGGTATCTAATCCTGTTCGCTCCCCACGCTTTCGCTCCTCAGCGTCAGTAACGGCCCAGAGACCTGCCTTCGCCATTGGTGTTCTTCCCGATATCTACACATTCCACCGTTACACCGGGAATTCCAGTCTCCCCTACCGCACTCAAGCCCGCCCGTACCCGGCGCGGATCCACCGTTAAGCGATGGACTTTCACACCGGACGCGACGAACCACCTACGCACCCTTTACGCCCAGTAAATCCGGATAACGCTAGCCCCCTACGTATTACCGCGGCTGCTGGCACGTCGTTAGC
+
CCCCCGGGGGGGGGGGGGGGGGGGGGGGGGGGGGGGGGGGFGGGGGGGGFGGGGGGGFGGGGGGDFGGGGGGGFFFGGGCGEEF?EFGFFFF9FFGGGGGDCCGGGGGFGGGGGFGGGGGGGG9FGEGGGGGGGEFFF8AADG?8D=EGFGB?DFFFDGGDEEGC89EGGGGFEADC4:EGGGGC5*6@FEGCEGFGG9C<<CC4>396C9G>):952CC?FB<>ABFFGFF?7:AF?GGGBB2/<A>FGGF6:1<@?>((4A(CCG0(8:4).4.6<(327;4;B))3:47:4(0)01/:
@M03364:396:000000000-C9LGT:1:1101:10516:11222 2:N:0:10
GGACTACAAGGGTTTCTAATCCTGTTTGCTCCCCACGCTTTCGAGCCTCAGCGTCAGTAATCGTCCAGCAAGCCGCCTTCGCCGCTGGTGTTCTTCCTAATATCTACGCATTTCACCGCTACACTAGGAATTCCACTTTCCTCTCCTGCACTCAAGTTTCCCAGTTTCAAGAGCTTACTACGGTTGAGCCGTAGCCTTTCCCTCCTGAACTAAGCAACCCCCTACGCACCCTTTACGCCCAGTAAATCCGGATAAAGCTAGCCCCCTCCGTATTCCCGCGGCTGCCTGCCCCTGGTTCGCC
+
CCCCCGG<FGGGGGGGGGGGGGGGGGAFGGGGGGGGGGGGGGGDEGGGGGGGGGGGGGGFAFGGGGGGGEEF7CGGGGGGGGGGGGGGGGGGGGGGGGAGGGGGGGGGGGGGGFGGGGGGGFDFGGEFGGGGGGGGEEDGGGFFFGGD?DFDFBFF,EEFGGFGGGG;=,@6;F5?F98,@6CFCE>CFGC;9CFFFGF9,8,)*;6*7*145;<9FDG*6D>=@*86>G7,/6)4(7EG*(()3<C3677(8(4)*.)-)(24C>)(,44(14-)5*4270(4(3<<,3((-((07*43C
@M03364:396:000000000-C9LGT:1:1101:24543:11318 2:N:0:10
[truncated: 46,107,689 more chars]
