# Supplementary material for: Characterization of the bacterial microbiota composition and evolution at different intestinal tract in wild pigs (Sus scrofa ussuricus)
Source: PeerJ. 2020 May 26;8:e9124. doi: 10.7717/peerj.9124 (PMC7258971; doi:10.7717/peerj.9124)
Supplement: Supplemental Information 3 [file peerj-08-9124-s012.gz › D19AH645-Y7DU1_R1.fq]

@M03364:396:000000000-C9LGT:1:1101:17902:1182 1:N:0:10
ACTCCTACGGAGGCAGCAGTGGGGAATATTGCACAATGGGGGAAACCCTGATGCAGCAACGCCGCGTGAGTGATGACGGCCTTCGGGTTGTAAAGCTCTGTCTTCAGGGACGATAATGACGGTACTTGCGGAGGAAGCCCCGGCTAACTACGTGCCAGCAGCCGCGGTAATACGTAGGGGGCTAGCGTTATCCGGATTTACTGGGCGTAAAGGGTGCGTAGGTGGTTTCTTAAGTCAGGAGTGAAAGGCTACGGCTCAACCGTAGTAAGCTCTTGAAACTGGGAAACTTGAGTG
+
GGGGGGGGGGGGGGGGGGGGGGGGGGGGGGGGGGGGGGGGGGGGGGGGGGGGGGGGGGGGGGGGGGGGGGGGGGGGGGGGGGGGGGGGGGGGGGGGGGGGGGGGGGGFGGGGGGCFGGGGG:B+8CFG,+8+8>:D@FGGGGGGG*<FGGGGGGGGGGGGGGGGGGGGG*BFGGFFGGGGGGGGGGGEGGGGGGGGDGGGGGGGGGGGGGGGGGGGGGGGGGGGGCFGGGGGFGGGGGGFGGGGGGGGGGGGGGGGGGGGGGGGGGGGGG7DCFFGGGGGF9FFGGGFGFFGFF
@M03364:396:000000000-C9LGT:1:1101:21631:1228 1:N:0:10
ACTCCTACGGGAGGCAGCAGTGAGGAATATTGGTCAATGGGTGAGAACCTGAACCAGCCAAGTAGCGTGCAGGAAGACGGCCCTATGGGTTGTAAACTGCTTTTGTACGGGGATAAAGGAGGCTACGTGAAGCTTATTGCAGGTACCGTACGAATAAGGACCGGCTAATTCCGTGCCAGCAGCCGCGGTAATACGGAAGGTCCGGGCGTTATCCGGATTTATTGGGTTTAAAGGGAGCGCAGGCTGTCGGTTAAGCGTGTTGTGAAATGTAGGCGCCCAACGCCTGCACTGC
+
GGGGGGGGGGGGGGGGGGGGGGGGGGGGGGGGGFGGGGGGGGGGFGAFGGGGGGGGGGGGGGGGGGGGGGGGGGGGGGGGGGGGGGGGGGGGEFGGGGGGGGG,FFF<FGEGE@FA9EFF=CF<FGF?8,88:5,,9@,?F,BF<?,@BFFDEGFGFFCGGGDGGG7<E,@=BFGGGFFGGGG,BCGG*=@EGGGGGDGGFG?<FEEEGECFGCGGGGGGGGFGGGC55@EFECGGGGCCEEEG6C8FFGEGEFGGG=EGCC>EFCECF>?>GFGDCDCFFDCDC3557FF4
@M03364:396:000000000-C9LGT:1:1101:18447:1243 1:N:0:10
ACTCCTACGGGAGGCAGCAGTGAGGAATATTGGTCAATGGCCGAGAGGCTGAACCAGCCAAGTAGCGTGCAGGACGACGGCCCTATGGGTTGTAAACTGCTTTTATACGGGGATAATGTGACTCTCGTGTGTTTCATTGCAGGTACCGTATGAATAAGGACCGGCTAATTCCGTGCCAGCAGCCGCGGTAATACGGAAGGTCCGGGCGTTATCCGGATTTATTGGGTTTAAAGGGAGCGCAGGCCGTCTGTTAAGCGTGTTGTGAAATGTAGGCGCCCAACGTCTGAATTGC
+
GGGGGGGGDGGGGGGGGGGGGGGGGGGGGGGGGGGGGGGGGGGGGGGDGGGGGGGGGGGGGGGGGGGGGGGGGGGGGGGGGGGGGGGGGGGGFGGGGGGGGGG@FFGEFGGGGEEE,,B,A-C,,:CG:,A3:><?A@<FG9>@,7CEFFCDAFFGFGGGGGGDFEGGF@@FDFGGGGGGCFGGGGGEG<FCFGGGGGGGGGFGGGGGGDGGGGGGGD>FGGFGGG?CGCEGGGGGGGGGGGGGGGGGFGGFEFCGGEGGF8*:CCFGGGFGFG=D5DEGFF5FFFG4C69F
@M03364:396:000000000-C9LGT:1:1101:10749:1277 1:N:0:10
ACTCCTACGGGAGGCAGCAGTGGGGAATATTGCACAATGGGCGCAAGCCTGATGCAGCGACGCCGCGTGCGGGATGGAGGCCTTCGGGTTGTAAACCGCTTTTGTTCAAGGGCAAGGCACGGTTTCGGCCGTGTTGAGTGGATTGTTCGAATAAGCACCGGCTAACTACGTGCCAGCAGCCGCGGTAATACGTAGGGTGCAAGCGTTATCCGGATTTATTGGGCGTAAAGGGCTCGTAGGCGGTTCGTCGCGTCCGGTGTGAAAGTCCATCGCTTAACGGTGGATCCGCGCCGG
+
GGGGGGGGGGGGGGGGGGGGGGGGGGGGGGGGGGGGGGGGGGGGGGGGGGGGGGGGGGGGGGGGGGGGGGGGGGGGGGGGGGGGGGGGGGGGGGGGGGGGGGGGGGGGGGGGGGGGF7FDEEG@FGGG:+53583<3@;@F<FFFCFFGGGG>FGGGGGGGGGGGGGGGFGGGGGGGGGGGGGGGGGGGFGGFCCGGGGGGGGGGGGGFCFGGGGGFFFGGGGGEECC>GGGGGGGGGGGGGGEGGGGEGGEGGGGGEG/C?>EFGFGGGGGGFGDFFEG<:GGGFGFG>5<7D
@M03364:396:000000000-C9LGT:1:1101:19540:1313 1:N:0:10
ACTCCTACGGGAGGCAGCAGTGGGGAATATTGCACAATGGGCGCAAGCCTGATGCAGCGACGCCGCGTGCGGGATGAAGGCCTTCGGGTTGTAAACCGCTTTTGTTCAAGGGCAAGCCAAGTTTACGGATGCTTGGAGTGGAGTGTTCGACTAAGCACCGGCTAACTACTTGCCAACAGCCGCGGTAATACGTAGGTAGCAAGCGGTGTCCGGAGTTATTGGGCGGAAAGGGCTCGTAGGCGGGTCGTCTCGGCCGGTGTGTAAGTCCATCGCTTAACGGTGGATCCGCGCCGG
+
GGGGGGGGGGGGGGGGGGGGGGGGGGGGGGGGG9FGGGGGGGGDGGEGGGGGFGGGGGCFGGGGGGGGGEEGGGGG,CFGGGFGFGGGGGGGGGGGGGGGGG9,:,C,,C533DF=:+,,63:=<DFG+++,8,,+,8,,8333,7<7*>*6*>FE:,>B*<<*?F,8?,6,<F<,4=F24<CF@**<CF,B<,CFC+389C88E5;8C:::?/*;*++<A?FFG5/:8;F55A>8EGGC9E=*:*:E8*;+*1/1C:7****++22::7CGDF5C:7*95>GG*7<<C5)))1
@M03364:396:000000000-C9LGT:1:1101:22915:1320 1:N:0:10
ACTCCTACGGGAGGCAGCAGTGGGGAATATTGCACAATGGGGGAAACCCTGATGCAGCAACGCCGCGTGAGTGATGACGGCCTTCGGGTTGTAAAGCTCTGTCTTCAGGGACGATAATGACGGTACCTGTGGCGGAAGCCACGGCTAACTACGTGCCAGCAGCCGCGGTAATACGTAGGGGGCTAGCGTTATCCGGATTTACTGGGCGTAAAGGGTGCGTAGGTGGTTTCTTAAGTCAGGAGTGAAAGGCTACGGCTCAACCGTAGTAAGCTCTTGAAACTGGGAAACTTGAGG
+
GGGGGGGGGGGGGGGGGGGGGGGGGGGGGGGGGGGGGGGGGGG>GGGGGGGGGGGGGGGGGGGGGGGGGGGGGGGGGGGGGGGGGGGGGGGGGGGGGGGGGGGGGGGGGGGGGGGGDDFCF@F3:CFGD,@:+3@C@FGFGGGGEGCFGGFFEGGGGGGGGGGGGDGGGC>FGGGGGGGGGGGGFGGGGGGGGGGGGGGGGGGGGGGGGGGGGGGGGGGCEGGGGG*;FFGGGGGGFGGGGGGGGGGGGGGFGGGGGGGGGGCCGDGGGGGCDFGGFGGFFFGGGGGFG?FCF*
@M03364:396:000000000-C9LGT:1:1101:16012:1334 1:N:0:10
ACTCCTACGGGAGGCAGCAGTGGGGAATATTGCACAATGGGGGAAACCCTGATGCAGCAACGCCGCGTGAGTGATGACGGCCTTCGGGTTGTAAAGCTCTGTCTTCAGGGACGATAATGACGGTACCTGAGGAGGAAGCCACGGCTAACTACGTGCCAGCAGCCGCGGTAATACGTAGGTGGCGAGCGTTGTCCGGATTTACTGGGCGTAAAGGGAGCGTAGGCGGATTTTTAAGTGAGATGTGAAATACTCGGGCTTAACCTGAGTGCTGCATTTCAAACTGGAAGTCTAG
+
GGGGGGGGGGGGGGGGGGGGGGGGGGGGGGGGGGGGGGGGGGGGGGGGGGGGGGGGGGGGGGGGGGGGGGGGGGGGGGGGGGGGGGGGGGGGGGGGGGGGGGGGGGGGGGGGGGGGGFG5C8@CFFGG,,8::3BCFFGFEGGFGG>FFGGGEGGGGCGGGGGGGGGGG<CFFGGGGGGGGGGGGGGGGGEGGGGGGGGGGGGGGGGGDGGGGGGGGGGEGGGGGGEGGFGGFGGGGGGGGGGGGGGGGGGGGGGCGFGGGGGGFGGGGGFG:FFGGGGGFFGGGGGFGFFF
@M03364:396:000000000-C9LGT:1:1101:18363:1386 1:N:0:10
ACTCCTACGGGAGGCAGCAGTGGGGAATATTGCACAATGGGGGGAACCCTGATGCAGCGACGCCGCGTGCGGGATGGAGGCCTTCGGGTCGTGAACCGCTTTTGATTGGGAGCAAGCGTGAGTGTGTGTACCTTTCGAATAAGCACCGGCTAACTACGTGCCAGCAGCCGCGGTAATACGTAGGGTGCAAGCGTTGTCCGGAATCATTGGGCGTAAAGGGCTCGTAGGCGGTTCGTCGCGTCCGGTGTGAAAGCCCATCGCTTAACGGTGGGTCTGCGCCGGGTACGGGCGGGC
+
GGGGGGGGGGGGGGGGGGGGGGGGGGGGGGGFGGGGGGGGGGGGGGGGGGGGGGGGGGGGGGGGGGGGGGGGGGGGGGGGGGGGGGGGGGGGDFGGGGGEGGGFEFFCFGGGGG,<<FGCFEFB,8CF827<?,>@8FGDFGGCCFFCEE>EGGGGGGGGGGGGGGGGG5CGGGGGGGGGGGGGGGGGE+AEECECEFGGGGGGGGGGGGGGGEGGGGGGGGGGEEAEGGGGGGGGGGEGGGCEDCCCEFFFFGGGGEFEG89EFGEDGGGDGGGGGGGGF:CCCFGFGF>GGC
@M03364:396:000000000-C9LGT:1:1101:15265:1414 1:N:0:10
ACTCCTACGGGAGGCAGCAGTGAGGAATATTGGTCAATGGGCGAGAGCCTGAACCAGCCAAGTAGCGTGCAGGACGACGGCCCTATGGGTTGTAAACTGCTTTTGTATGGGGATAAGATGCTCCCCGTCAGGATTTTTGTAGGTACCATACGAATAAGGACCGGCTAATCCCGTTCCAGCAGCCGCGGTAATACGGAAGGTCCGGGCGTTATCCGGATTTATTGGGTTTAAAGGGAGCGTAGGCCGTGGATTAAGTGTGTTGTGAAATGTAGGCGCTCAACGTCTGACTTGC
+
GGGGGGGGGGGGGGGGGGGGGGGGGGGGGGGGGGGFGGGGGGEE+@BFGGGGCGGGFFGGDFEFFFGFFG<FFGCCGEGGGGGGD,BF?F:+BFGFEECFGGG,5,C,CFD?F?<F<,8,5-:8+BF3++8:,,:ADFF8B<,CD,:,FF<=7,DCAGCGG><<B@FGG,7@*D,@FFCC><C7*:FFF*1BGGGEEBFGGG:*C*7CC8?FG?EG5*;FCF@CFCE8C+<CFGEGCGGGGGEFFGEE*:+<E++<C99FE*>C?C?*0:EGFGGGDGEGFDGGGGCFF?FG
@M03364:396:000000000-C9LGT:1:1101:18596:1425 1:N:0:10
ACTCCTACGGGAGGCAGCAGTGGGGAATATTGCACAATGGGCGCAAGCCTGATGCAGCGACGCCGCGTGCGGGATGGAGGCCTTCGGGTTGTAAACCGCTTTTGTTCAAGGGCAAGGCACGGTTACGGCAGTATTAAGTGGATTGTTCGAATAAGCACCGGCTAACTACATGCCAGCAGCCGCGGTAATACGAAGGGTGCAAGCGTTATCCGGATTTATTGGGCGTAAAGGGCTCGTAGGCGGTTCGTCGCGTCCGGTGTGAAAGTCCATCGCTTAACGGTGGATCCGCGCCGG
+
GGGGGGGGGGGGGGGGGGGGGGGGGGGGGGGGGGGGGFGGGGGGGGGGGGGGGGGGGGGGGGGGGGGGGGGGGGGGGGGGGGGGGGGGGGGGGGGGGCGGGGGCGFG,FCGGGGCF+BF>@7F++>FE++58,,,,,@<@FF,@CC@AFGGG:FGGGGGGGGGGDGGGG,B@FGGGGGGGGGGEGEGGGCGC8@GGGDEEGFFCCEEEFGGGG?EEGCGGGGGGG8*AFGGGEFGDCEGEFGGGGGE78*:CEEGGDCC/A@DEFFGDCFGDGGGD7>GGDFE5=CD477<37D
@M03364:396:000000000-C9LGT:1:1101:15228:1432 1:N:0:10
ACTCCTACGGGAGGCAGCAGTGGGGAATATTGCACAATGGGCGCAAGCCTGATGCAGCGACGCCGCGTGCGGGATGGAGGCCTTCGGGTTGTAAACCGCTTTTGTTTGGGAGCAAGCCCTTCGGGGTGAGTGTACCTTTCGAATAAGCACCGGCTAACTACGTGCCAGCAGCCGCGGTAATACGTAGGGTGCAAGCGTTATCCGGATTTATTGGGCGTAAAGGGCTCGTAGGCGGTTCGTCGCGTCCGGTGTGAAAGTCCATCGCTTAACGGTGGATCCGCGCCGGGTACGGGC
+
GGGGGGGGGGGGGGGGGGGGGGGGGGGGGGGGGGGGGGGGGGGGGGGGGGGGGGGGGGGGGGGGGGGGGGGGGGGGGGGGGGGGGGGGGGGGGGGGGGGGGGGGGGGFFGGGGGCFGGGCFFFFFFGG+8@@F9CFFGGGGCGGGGGGGGGGGGGGGGGGGGGGGGGGG2BFGGGGGGGDGGGGFGGGGGGGG?FGGGGGGGGGGGGGGGGGEFGGGGGGGGGGGFGEEGGGGGG8=EGGGGGGEGGGGGGEGGFGGGGFDGGGG:FGGGGGGGGGGGGGFFGDCDGFGFEDG)
@M03364:396:000000000-C9LGT:1:1101:17262:1435 1:N:0:10
ACTCCTACGGGAGGCAGCAGTGGGGAATATTGCACAATGGGCGCAAGCCTGATGCAGCGACGCCGCGTGCGGGATGGAGGCCTTCGGGTTGTAAACCGCTTTTGTTCAAGGGCAAGGCACGGTTACGGCAGTATTAAGTGGATTGTTCGAATAAGCACCGGCTAACTACATGCCAGCAGCCGCGGTAATACGTAGGGTGCAAGCGTTATCCGGATTTATTGGGCGTAAAGGGCTCGTAGGCGGTTCGTCGCGTCCGGTGTCAAAGTCCATCGCTTAACGGTGGATCCGCGCGGG
+
GGGGGGGGGGGGGGGGGGGGGGGGGGGGGGGGGGGGGGGGGFGDFG@FGGGGGGGGGGDGGGGGGGGGE>F+FFGGGFG7FGCG<FGGDFGGGGGGG+CFGGFAF,C,CFFF3>3F+>=,3>CCBF+C:+3,,,,3@@<,8,,,3@D,8,>>*8DF:,85*<<*3?3>?,<,3CCCFGGGFGGGDE<CGFGFC6CGE8;>@C7@GEGGD9:8>5C*29CG?FGCE8E=FGGG508?:CGEGG*/*::=EC8=8:8:91/2+3*3<:?>*7973>557C77)0:7>CD5C)5))9
@M03364:396:000000000-C9LGT:1:1101:17047:1444 1:N:0:10
ACTCCTACGGGAGGCAGCAGTGGGGAATATTGCACAATGGGCGCAAGCCTGATGCAGCGACGCCGCGTGCGGGATGGAGGCCTTCGGGTTGTAAACCGCTTTTGTTCAAGGGCAAGGCACGATTACGGAGGAAGATAGTGGTATGTTCGAATAAGCACCGGCTAACTACATGCCAGCAGCCGCGGTAATACGTAGGGTGCGAGCGTTATCCGGATTTATTGGGCGTAAAGGGCTCGTAGGCGGTTCGTCGCGTCCGGTGTGAAAGTCCATCGCCGAACGGTGGATCTGCGCCGG
+
GGGGGGGGCFCEGGGGGGGGGGGGGGGGGGGGGGGGGGGGGGGGGGGGGFGGFGGEAFGGGGGGGGGGGGGDGGDGGGGGGGGGGGGGGGDGGGGFFC7@CG<?F<D,CFGGGG+F++FCC-B,+@F>++@:,,,,73<EB3,7>7;CFGFCGGCFFF7FGGD:CF,>B,6@C,<<FCCGGEGFEEG@FCBFF9EE5;EEGG>C8E5AFFFGGDG5C?9CG65=E?:C8CCEC88EGDGGGG=C5CEGGD5:?:*5D8ECGEGEC7ECFFF3*:*9>CGG0<57*9CB7@FGGG
@M03364:396:000000000-C9LGT:1:1101:10915:1478 1:N:0:10
ACTCCTACGGGAGGCAGCAGTGGGGAATATTGCACAATGGGGGAAACCCTGATGCAGCAACGCCGCGTGAGTGATGACGGCCTTCGGGTTGTAAAGCTCTGTCTTCAGGGACGATAATGACGGTTCCTGTGAAGGAAGCCACGGCTAACTACGTGCCAGCAGCCGCGGTAATACGTAGGTGGCGAGCGTTGTCCGGATTTACTGGGCGTAAAGGGAGCGTAGGTGGACTTTTAAGTGAGATGTGAAATACCCGGGCTAACTTGGGTGCTGCATTTCAAACTGGAAGTCTAGAGT
+
GGGGGGGGGGGGGGGGGGGGGGGGGGGGGGFGGGGGGGGGGGGGGGGGGGGGGGGGGGGGGGGGGGGFGEGGGGFEGGGGDCGG<FGGGGGGGGGGGGGFGDGFGFFGGGGGGGGG8@EC58@8+BFF<,8,88B,8>FG?FC><+3@F9EF7FFG7FEGGGGGGGGGG*1@<;F,C<FGGGGG@E@FGG>CGFGGGGGGGGGGGG>EECGGGGGFGGGGGGGGGGCGGGGD+AFGFGGCGGGFFCFGGGGGGGGCDGGFD@FFEDGGGGGFFGFGGGG=FFGFDC9*:?=:*2
@M03364:396:000000000-C9LGT:1:1101:22349:1507 1:N:0:10
ACTCCTACGGGAGGCAGCAGTGGGGAATCTTCCGCAATGGACGAAAGTCTGACGGAGCAACGCCTCGTGAACGATGACGGCCTTCGGGTTGTAAGGTTCGGTTATGCGGGAAGGATGGTCAAATTGTCTTTTCCTGTCGAAAGTGGCGGTAAAGTAAGAGAAAGCAACGAGTAACTACGTGCCAGCAGCCGCGGTAATACGTAGGTGGCAAGCGTGGTCCGGAATTATTGGGCGTAAAGGGCGAGCAGGCGGCGTCGGAAGTCGGTCTTAAAAGTGCGGGGCTTAACCCCGGTG
+
G@F<@FFGGCFGEDGGGGGGGFFDGGGGGAFGG7F7FGGFGFB+@@:FAF<F,6@F@666FC+8,8=D6EFFE,FFGC,7:+4EE7CFE?F+<C,:<EE+8FF7E5,+4@@+B:F,,B5,5-,,<C3E,,,3,,,39B+++83@,7+>CFG<9,@F,8;@,8D,?>FC***1@?FFFFEFF@4C,1<B,,18C*41=,?CFBFC@C9<6CFEC8/*12:ACE8C*+<+AEGGGE*?EFFF*;**/5CF@=8C5=*/)*/:E0:C57E5*:@D*0+22):CEFC<**:6<B))//
@M03364:396:000000000-C9LGT:1:1101:8625:1519 1:N:0:10
ACTCCTACGGGAGGCAGCAGTGGGGAATATTGCACAATGGAGGGAACTCTGATGCAGCGACGCCGCGTGAGTGAGGAAGTATTTCGGTATGTAAAGCTCTATCAGCAGGGAAGATAATGACGGTACCTGTGTAAGAAGCACCGGCTAAATACGTGCCAGCAGCCGCGGTAATACGTATGGTGCAAGCGTTATCCGGATTTACTGGGTGTAAAGGGAGTGCAGGCGGTCAGATAAGTCAGATGTGAAAACCCGGGGCTCAACTCCGGGATTGCATTTGAAACTGTAGGACTAG
+
GGGGFGGGGGGGGGGGGGGGGGGGGGGGGGGGGGGGGGGGGGGGGGGGGGGGGGGGGGGGGGGGGGGGGFGFGGGGGGGEFGGGGGGFFGGGGGGGGGGGGGGGGGFGGGGFGGF,<FFBF?FBAFFG5,8<,<CBFFGFGFEFFFFGGGGGGGGF@FFGGGGGGGGGG*>FGGGFGGGGGGGGGGGGGGGGGFGGGGGFCGGGGGGGGGGGGGGGGGGGGGGGGGGE5@EFCEGGGGGGGGGGGGGGG5EEGGDGGGGGGFGFECGDDGGGCFGGGFGFFFGFGGGFGFFG
@M03364:396:000000000-C9LGT:1:1101:9094:1520 1:N:0:10
ACTCCTACGGGAGGCAGCAGTGGGGAATATTGCACAATGGGCGCAAGCCTGATGCAGCGACGCCGCGTGCGGGATGGAGGCCTTCGGGTTGTAAACCGCTTTTGTTCAAGGGCAAGGCGGGTCTTCGGGCCCGTTGAGTGGATTGTTCGAATAAGCACCGGCTAACTACGTGCCAGCAGCCGCGGTAATACGTAGGGTGCGAGCGTTATCCGGATTTATTGGGCGTAAAGGGTGCGCAGGCGGTTGAGTAAGACAGATGTGAAATCCCCGAGCTTAACTCGGGAATGGCATATG
+
GGGGGGGGGGGGGGGGGGGGGGGGGGGGGGGGGGGGGGGGGGGGGGGGGGGGGGGGGGGGGGGGGGGGGGGGGGGGGGGGGGGGGGGGGGGGGGGGGGGGGGGGGGGGGGGGGGGF=FGGC<@8@FFG1*5>*=<FEEFGC<FFFF@FFGCFCFGGGGGGGGGGFGGGG<CCGGGGGGGGGGDEEGGGGCDGGCFGGGGGGGGGGGGCF?CGEEGGF7CFG?>CEE*A>FFGGGGGGGGGGGDGGGGFGGGCCEGDFGFGGFGGGGFGGDGGGGGGGGGG>EDGGGG@FFFGGC
@M03364:396:000000000-C9LGT:1:1101:18269:1545 1:N:0:10
ACTCCTACGGGAGGCAGCAGTGGGGAATATTGCACAATGGGCGCAAGCCTGATGCAGCGACGCCGCGTGCGGGATGGAGGCCTTCGGGTTGTAAACCGCTTTTGTTCAAGGGCAAGTTACCGTTACGGCTGGACTAAGCGGATTGTTCGAATTAGCACCGGCTAACTACCTGCCAGCAGCCGCGTTAATACGTAGGGTGCAAGCGTTATCCGGATTTATTGGGCGGAAAGGGATCGTAGGCGGTTAGTCGCGTCCGGTGGGAAAGTCCATCGATTAACGGCGGAACCGCGAA
+
GGGGGGGGCEGEEGGGGDGGGGGCFCFGGGFGGGGGFAF@F?C7C@@DGFFEEGGGGGEFFFDGGGGG@B7:FGGGGDEG79BEEFCEF+FFGGF<E+CFCFD<F<B,BB<+>+B+:,:3,-+8+@+@++8+8,8,7,3***5C,?D;FG,?8?:3C<C*7F:FGG@FF:+,42,,=<F7FF*11*CFFG+8+,1;;*28:++8AEEE5++28*;;99+<99E5C***:CF5**28;8;8+*/CE**<:*?EEGC5C:>*C59ECG+:::<***01;*:)07*9))1)))))
@M03364:396:000000000-C9LGT:1:1101:18422:1546 1:N:0:10
ACTCCTACGGGAGGCAGCAGTGGGGAATATTGCGCAATGGGCGAAAGCCTGACGCAGCGACGCCGCGTGAGGGATGAAGGTCTTCGGATCGTAAACCTCTGTCAGAAGGGAAGAACGGCCACCGTGCTAATCCGCGGTGGAATGACGGTACCTTCAAAGGAAGCACCGGCTAACTCCGTGCCAGCAGCCGCGGTAATACGGAGGGTGCAAGCGTTAATCGGAATTACTGGGCGTAAAGCGCATGTAGGCTGTACGGCAAGTTGGAGGTGAAATCCCACGGCTCAACCGTCGAAC
+
GGGGGGGGGGDGFGGGGFFFGGGGGGGGGGCGGGGGGGGGFFGGGGGGCFGGGGGGGG@EGGGGGGGGGFGGGGFGGGGGDFGGGGGCFCEGGGDGGGGGGGG<FAFDFGG8=BFG++@C+-B8@FCF,,78,8+3@FFEF9FFFGGGGGGGFGGGGGGFGGGGGGGGGGGGGGGGGGGFGFFGGGGGFGGGGGGGGGGGGGGGGCEGGGFGGCCCFGFGGGGGGGGG?8FGEGGGGGGGGGGGGGGGGCFGCGGGGGGGG9CFGGEGGCGGCF6<FGEDEFGF=FGEG)8C>5
@M03364:396:000000000-C9LGT:1:1101:19086:1555 1:N:0:10
ACTCCTACGGGAGGCAGCAGTGAGGAATATTGCACAATGGGCGCAAGCCTGATGCAGCGACGCCGCGTGCGGGATGGAGGCCTTCGGGTTGTAAACCGCTTATGTTCAAGGGCAAGCAGGGTCACCGGTACTTTAAAGGGAATTATTCGAATAAGCACCGACTAACTACTATACAGAAGCAGCGGTAAAACGTAGGGTGCAAGCGTTATCCGGATTGAGTGGGCGTAAAGGGCTCGTAGGCGGTTCGTTGCGTTCGGTGTGCAAGTCAATCGATTAACGGAGGATGCGCGTCGG
+
FFG8F<FGGGGGEECECGD6FG9EC@F8<CFC,@FEFGGGGF7+@F@FC<CFE9CFE86@+@F7CC==>F7C@F:CBFBE:?FF<?+8=F=C@BEGGGG+++,,<8?FDFD7+B3++,,36BB,,3+33@:3,,,,@=AC,8,7,@;,838@C,,8?,,>****73,3,,,,,7@3,<3?3<,**4<*,,,428<F*?C@ECFGG=CCC<98C8*2;A+<+2AEC/:=C<C=8*;:EGC*9CEE558/**;C***:3**::0:9C*+*::+**:<5**:5)./*9**.*777/)
@M03364:396:000000000-C9LGT:1:1101:8053:1637 1:N:0:10
ACTCCTACGGGAGGCAGCAGTGGGGAATATTGCACAATGGGCGCAAGCCTGATGCAGCGACGCCGCGTGCGGGATGGAGGCCTTCGGGTTGTAAACCGCTTTTGTTCAAGGGCAAGGCACGGTTTCGGCAGTGTTGAGTAGATTGTTCGAATAAGCACCGGCTAACTACGTGCCAGCAGCCGCGGTAATACGTAGGGTGCAAGCGTTATCCGGATTTATTGGGCGTAAAGGGCTCGTAGGCGGTTCGTCGCGTCCGGTGTGAAAGTCCATCGCCTAACGGTGGATCTGCGCCGG
+
GGGGGGGGGGGGGGGGGGGGGGGGGGGGGGGGGGGGGGGGGGGGGGGGGGGGGFGGGGGGGGGGGGGGGGGGGDGGGGGGGGGGGGGGGGGGGGGGGGGGGGGGGGGFGGGGGG+DFGGGG+DCFDGGB5383<,3@DF;=FCFFFGGGGFG>FGGGGGGGGGGGGGGG:BF@CFGGGGGGGGGGCCFGGGGFFGGGGGGGGGGGGGDGDGGGGGEC9FGFCCGGGCEGGGGCFFGGEGGGGGGGGGGGGGGGGGGGEGGGGFGGGGGGGGGGEGGGFEGE>GF=FFFGFFGGG
@M03364:396:000000000-C9LGT:1:1101:16607:1640 1:N:0:10
ACTCCTACAGGAGGCAGCAGTGGGGAATCTTCCGCAATGGGCGCAAGCCTGACGGAGCAACGCCGCGTGAGTGAAGAAGGGTTTCGACTCGTAAAGCTCTGTTGTCGGGGACGAATGTGGAGATGGTGAATTCCCATTTCCAATGACGGTACCTGACGAGGAAGCCACGACTAACTACGTGCCAGCAGCCGCGGTAATACGTAGGTGGCGAGCGTTGTCCGGAATTATTGGGCGTAAAGGGAGCGCAGGCGGGAGATCAAGTCTATCTTAAAAGTGCGGGGCTCAACCCCGTG
+
9FFGGGGGCCEFFGGGGGGGGGGGGGGGGGGGGGGGGGGCFGGGGGGGGGGGGGGGGGGGGGGGGGGGGGGGGGGGGGGGEFGEGGDBC:FGGGGGGGF?FDFGGFF+@FEFGGCF<FF97-::3BFG<,@,3,:,@>FFAFGG7,:@FGGGEFGGGGGGGGGCF:C:C*:FGGGGGGGFDGFGF@GGC:FGGEGGDFGDFCFCEFEGGGGEGGEC>GCGGGGCC?FG?CFGGGG5;FGGGGGGGGGG8EC=DCE=FGFGG+:EEGFG=FGGGGCFGGCCB@E<CGGFCDE1C
@M03364:396:000000000-C9LGT:1:1101:22898:1704 1:N:0:10
ACTCCTACGGGAGGCAGCAGTGGGGAATATTGCACAATGGGCGCAAGCCTGATGCAGCGACGCCGCGTGCGGGATGGAGGCCTTCGGGTTGTAAACCGCTTTTGTTCAAGGGCAAGGCACGGTTACGGCCGAGTTGAGTGGATTGTTCGAATAAGCACCGGCTAACTACGTGCCAGCAGCCGCGGTAATACGTAGGGTGCAAGCGTTATCCGGATTTATTGGGCGTAAAGGGCTCGTAGGCGGTTCGTCGCGTCCGGTGTGAAAGTCCATCGCTTAACGGTGGATCCGCGCCGG
+
GGGGGGGGGGGEGGGGGGGGGGGGGGGGGGGFGGGGGGGGGGGGEGGGGGGGGGGGGGGDGGGGGGGGDGGGGGGGGGGGGGGGGGGGGGGGGGGGGGGGGGGDDFG<F<FGG7++8<D,>+@>+:FE<@B*38B9,D;,DFF:7@;DFFGCFFFGGFGGDCEEGGGGGCGFCFFDFGGGFGGGGEGGGCCFAEECGGGGGGGFGGGGGGGGGGGD6<@CGGGGGE>=FGGGGFGDEGFGGGGG=EG5CGGGGGGGGGG5C9CFFGGGGGGGGFGD77EGDFE<CDD>GEBDCG
@M03364:396:000000000-C9LGT:1:1101:10075:1711 1:N:0:10
ACTCCTACGGGAGGCAGCAGTGGGGAATATTGCACAATGGGGGAAACCCTGATGCAGCAACGCCGCGTGAGTGATGACGGTCTTCGGATTGTAAAGCTCTGTCTTTAGGGACGAAAATGACGGTACCTAAGTAGGAAGCCACGGCTAACTACGTGCCAGCAGCCGCGGTAATACGTAGGTGGCAAGCGTTATCCGGAATGATTGGGCGTAAAGGGTGCGCAGGCGGCTGTGCAAGTCTGAAGTAAAAGGGACCGGCTCAACCGGGTCAGGCTTTGGAAACTGCACGGCTTGGGG
+
GGGGGGGGGGGGGGGGGGGGGGGGGGGGGGGGGGGGGGGGGGGGGGGGGGGGGGGGGGGGGGGGGGGGGGGGGGGGGFGEGGGGGGGE@FGGGGGGGGGGAFG<<?FGGGGFFG+BCFG9F-CC+BEG<>A<,8BDFGCF@FGFEGFGGGGGGGGGGGGGGGFGGGGGG7EFGGGGGGGCFGGGGGGGFGGGGGGGGCFFGFGGGGGGGGGGGGGFGEE5EG8CGGDGGGGGGGGGGGGGFGG?GGFGCCF5;CEGDGGGG65/*//>>F85<FCF6FG*97+:C<<5555*/>
@M03364:396:000000000-C9LGT:1:1101:22421:1720 1:N:0:10
ACTCCTACGGGAGGCAGCAGTGGGGAATATTGCACAATGGGCGCAAGCCTGATGCAGCGACGCCGCGTGCGGGATGGAGGCCTTCGGGTTGTAAACCGCTTTTGTTCCAGGGCAAGGCACGTTTACGGCAGTGGTAAGTGGGTTTTTCGAATAAGCACCGGCTAACTACGTGCCAGCAGCCGCGGTAATACGTAGGGTGCAAGCGTTATCCGGATTTATTGGGCGTAAAGGGCTCGTAGGCGGTTGGTCGCGTCCGGTGTGAAAGTCCATCGCTTAACGGTGGATCCGCGCCGG
+
GGGFGGGGGGGEGGCEGEFDFGFFGGGF<CFFGGEGGGGGGFGGGEGGGGGGGGGGG@CFGGE7F+@F:FGGGC:?BEFGECGGCCE+:?FBFG9BFCEEEFGFF?E9?F,>FDCF+=F,+3DB+@FE++8,8,,,7E@D9<@7*>+,FCF7:CF9FGC<CG7F<,3CF>*=*1?C:?F7FGCCG=FG7?CF0<;?>0C*AF@>EECGG7CCEC8C+2<FGG*8E**;*0:8:*;?CEGGGDG5C*:=+::E*:8ED//CE7*<<DACGFCCDG5DGDGC>FCFFGFFFFF)9C
@M03364:396:000000000-C9LGT:1:1101:10919:1723 1:N:0:10
ACTCTACGGGAGGCAGCAGTGGGGAATATTGCACAATGGGCGCAAGCCTGATGCAGCGACGCCGCGTGCGGGATGGAGGCCTTCGGGTTGTAAACCGCTTTTGTTCAAGGGCAAGGCACGGTTTAGGCCGTATGGAGTGGATTGTTCGAATAAGCACCGGCTAACTACGTGCCAGCAGCCGCGGTAATACGTAGGGGGCTAGCGTTATCCGGATTTACTGGGCGTAAAGGGTGCGTAGGTGGTTTCTTAAGTCAGGAGTGAAAGGCTACGGCTCAACCGTAGTAAGCTCTTGA
+
GGGGGGGGGGGGGGGGGGG@FGGGGGGGGGGGGGGGGGGGGGDGGCGGGGGFGGGGGGGGGGGGGGEGDGGGGEGGG@FGEGGGGGGGEFGGGGGGGGGGGGGGFFF,CFGDFGDFFDF:+:C+,:DFF+8+@,,,3@FF9<,@:,<C<D,>,>CFGEFBEGGGGFGEGG6<FFG@GFFGGG>FCGGG9,1<@FEEEGGD8C8E8:EFFFEEEEEFGFGFGGFG*:C8CFGGG=E/CEGFGG=F*+2CCEFC9FG6DEEFC?*<59C64CEC):CGFDEC@5CF7C669B*::
@M03364:396:000000000-C9LGT:1:1101:20627:1753 1:N:0:10
ACTCCTACGGGAGGCAGCAGTGGGGAATATTGCACAATGGGCGCAAGCCTGATGCAGCGACGCCGCGTGCGGGATGGAGGCCTTCGGGTTGTAAACCGCTTTTGTTTGGGAGCAAGCCCTTCGCGGTGCGTGTACCTTTCGAATAAGCACCGGCTAACTACGTGCCAGCCGCCGCGGTAATACGTAGGGTGCGAGCGTTGTCCGGAATTATTGGGCGTAAAGGGAGCGCAGGCGGGAAAGTAAGTCTATCTTAAAAGTGCGGGGCTTAACCCCGTGAGGGGACCGAAACTGCG
+
GGGGGGGGGGGGGGGGGGGGGGGGGGGGGGGGGGGGGGGGGGGGGGGGGGGGGGGGGGGGGGGGGGGGGGGGGGGGGGGGGGGGGGGGGGGGGGGGGGGEGGGFCGGGGGGGGG<AFGFAFBF+3@FF**68*38FFGGFDGGFG;,?FGFG*=EFGFGGGGGGGGGGG*CFGEGGGGGDGGGFFFGGGFGGGGGGGGGGGGGGGGGGFGGGGFGGGGCGGGGGGGEGGGGEGGGGGGGGGGGGGFGGGGFGGGGGGGGGGDGGGGGGGGGGDE=DCDFDFEGGGGG>GFFGG
@M03364:396:000000000-C9LGT:1:1101:9414:1793 1:N:0:10
ACTCCTACGGGAGGCAGCAGTGGGGAATATTGCACAATGGGCGCAAGCCTGATGCAGCGACGCCGCGTGCGGGATGGAGGCCTTCGGGTTGTAAACCGCTTTTGTTCAAGGGCAAGGCGGGTCTTCGGGACCGTTGAGTGGATTGTTCGAATAAGCACCGGCTAACTACGTGCCAGCAGCCGCGGTAATACGTAGGGTGCAAGCGTTATCCGGATTTATTGGGCGTAAAGGGCTCGTAGGCGGTTCGTCGCGTCCGGTGTGAAAGTCCATCGCTTAACGGTGGATCCGCGCCGG
+
GGGGGGGGGGGGGGGGGGGGGGGGGGGGGGGGGGGGGGGGGGGGGGGGGGGGGGGGGGGGGGGGGGGGGGGGGGGGGGGGGGGGGGGGFGGGGGGGGGGGGGGGGGGGGGGGGGGGFGGGGCFF9@FG>1>CFCFGGGGGG9FFGAFFGGAF<FGGGGGGGGGGGGGGF*BEGGGGGGGGGGGGGCGGGGGGGGGGGGGGGGGGGGGGGGGGGGGGFGGGGGGGGG>EGGGDGGGGGGGDGGGEGGGGGGGGDGGGGEEGG<CGGFFFGGGDGGGDGGGGFFGFGGGFGFFGGG
@M03364:396:000000000-C9LGT:1:1101:11711:1875 1:N:0:10
ACTCCTACGGGAGGCAGCAGTGGGGAATATTGGACAATGGGCGCAAGCCTGATCCAGCCATGCCGCGTGAGTGATGAAGGCCCTAGGGTTGTAAAGCTCTTTCACCGGTGAAGATAATGACGGTAACCGAAGAAGAAGCCCCGGCTAACTTCGTGCCAGCAGCCGCGGTCATACGAAGGGGGCTAGCGTTGTTCGGATTTACTGGGCGTAAAGCGCACGTAGGCGGACTTTTAAGTCAGGGGTGAAATCCCGGGGCTCAACCCCGGAACTGCCTTTGATACTGGAAGTCTTG
+
GGGGGGGGGGGGGGGGGGGGGGGGGGGGGGGGGGGGGGGGGGGGGGGGGGGGGGGGGGGGGGGGGGGGGGGGGGGGGGGGGGGGGGGGGGGGGGGGGGGGGGGGGFGEGGGGGGEE,EFFFCFB:8CF86@++8:,AFGFGGGGG7F@FGFGFFGGGGGGGGGGGGGGG*BFGGGGGGGGGGGGGGGGGGGGGGGGGGGGGGGGGGGGGGGGGGGGGGGGGGGGEEEGGGGGGGGGGGGGGGGGGGGGGGGGGGGGGGGGGGGGGCCCDGFFGGGGGGGGFFGGFDF<DFFF
@M03364:396:000000000-C9LGT:1:1101:10342:1891 1:N:0:10
ACTCCTACGGGAGGCAGCAGTAGGGAATTTTCGGCAATGGGGGGAACCCTGACCGAGCAACGCCGCGTGAGTGAAGAAGGTCTTCGGATTGTAAAGCTCTGTTGTAAGGGAAGAACGACCGGCAGAGGATGCCTGCGTGACGGTACCTTACCAGAAAGCCACGGCTCACTACGTGCCAGCCGCCGCGGTAACACGAAGGAGGCGAGCGTTATCCGGAATTACTGGGCGTAAAGAGAGCGTAGGTGGCTGAGCAAGCGCGGGGATTAATTTCACGGCCCAACCGTGAACGGCCCC
+
GGGGGGGGGGGGGGGGGGGGG9FGGGGGGFG<++@FGGGGG:F7FE7FGGGG?,++@FGGGGGGGGGGG7FFFGCFGGGGGGGGGGGGGGGGGGG9C,DFGGCCFGDGGGGFGGBC7*=*141**18<,8,8,?9+4CFF7E*1AC:?FEFF90;CG682C:C8C**0202+22*8*+,/*:://*:/*2/:2:/**1/*;5/C5E5:://*00;E>*/<2+<<+*;//*2/<+2*/*:1*:*0+****2;E<**:*//CC*)***+2*2+:*1*>CG7*8)*1/**1*8)))/
@M03364:396:000000000-C9LGT:1:1101:14293:1937 1:N:0:10
ACTCCTACGGGAGGCAGCAGTGAGGAATATTGGTCAATGGATGAGAATCTGAACCAGCCAAGTAGCGTGCAGGAAGACGGCCCTATGGGTTGTAAACTGCTTTTGTACGGGGATAAAGGCGGCTACGTGTAGCTTTTTGCAGGTACCGTACGAATAAGGACCGGCTAATTCCGTGCCAGCAGCCGCGGTAATACGGAGGGTGCGAGCGTTAATCGGAATCACTGGGCGTAAAGCGCATGTAGGCTGTCGAGTAAGTCAGGGGTGAAATCCCACGGCTCAACCGTGGAACTGCCC
+
GGGGGGGGGGGGGGGGGGGGGGGGGGGGGGGGGGGGGGGGGGGGGGGGGGGGGGGGGGGGGGGGGGGGGGGGGGGGGGGGGGGGGGGGGGGGGGGGGGGGGGGGGGGGGGGGGGFG,EF,@>C@=EFG:DA,CFGGFGGGGGGGGGGGGGGG+FGGGGGGGGGGGGGGGBFGFGGGGGGGGGGGGGGGGGGGGGGGDGGGGGGGGGGGGGGGGGGGGGGGGGGGGGGEGGGGGGGGGGGGGGGGGGGGGFGGGGGGGGGGGGGDFFFDCFGGGGCD<GGGFFGCFD<FG??FGG
@M03364:396:000000000-C9LGT:1:1101:10414:1939 1:N:0:10
ACTCCTACGGGAGGCAGCAGTGGGGAATATTGCACAATGGAGGAAACTCTGATGCAGCAACGCCGCGTAAGCGATGAAGGCCTTCGGGTCGTAAAGCTCTGTCCTCAAGGAAGATAATGACGGTACTTGAGGAGGAAGCCCCGGCTAACTACGTGCCAGCAGCCGCGGTAATACGTAGGGGGCTAGCGTTATCCGGATTTACTGGGCGTAAAGGGTGCGTAGGTGGTTTCTTAAGTCAGGAGTGAAAGGCTACGGCTCAACCGTAGTAAGCTCTTGAAACTGGGAAACTTGAGT
+
GGGGGGGGGGGGGGGGGGGGGGGGGGGGGGGGGGGGGGGGGGGGGGGGGGGGGGGGGGGGGGGGGGGG+CFGGGGGGGGGGGGGGGGGGGGGGGGGGGGGGGGGGGGGGGGGGGGGAFGAF-@?BFGF8,8B>F=8AAFGGGGGGGGGGGGGCFGGGGGGGGGGGGGGG*>FGGGGGGGGGGGGGGGGGGGGGGGGGGGGGGGGGGGGGGGGGGGGGGGGGGGGGGEGGGGGGGGGGGGGGGGGGGGGGGGGGGGGGDGGGGGGGGGGGGGGGGGGGGGGFFGGGGGFGFFGG:
@M03364:396:000000000-C9LGT:1:1101:16048:1966 1:N:0:10
ACTCCTACGGGAGGCAGCAGTGGGGAATATTGCACAATGGGGGAAACCCTGATGCAGCAACGCCGCGTGAGTGATGACGGTCTTCGGATTGTAAAGCTCTGTCTTTAGGGACGATAATGACGGTACCTCTGGAGGAAGCCACGGCTAACTACGTGCCAGCAGCCGCGGTAATACGTAGGTGGCAAGCGTTATCCGGAATGATTGGGCGTAAAGGGTGCGCAGGCGGCTGTGCAAGTCTGAAGTAAAAGGGACCGGCTCAACCGGTTCAGGCTTTGGAAACTGCACGGCTTGAGG
+
GGGGGGGGGGGGGGGGGGGGGGGGGGGGGGGGGGGGGGGGGGGGGGGGGGGGGGGGGGGGGGGGGGGGGGGGGGGGGGGGFGGGGGGGGGGGGGGGGGGGGGGGGGGFGGGGGF4+BFFFG:C8+BFG,,8,:>>:<88<3BFFGGGGGGGGBGGGGGGGGGGGGGGGG>BFFGGGGGGGGGGDFFFGGGGGGGGGGEFFGFGGGGGGG7AFF@5@C8CGEGGGGGGGGGGGGGFECEGGFFFGFGGGGGCF=EGCGGCGGGGG5CE7CCFFDGGGFFGGFFC7>FDB)0<DFG
@M03364:396:000000000-C9LGT:1:1101:24026:1971 1:N:0:10
ACTCCTACGGGAGGCAGCAGTGGGGAATATTGCACAATGGGCGCAAGCCTGATGCAGCGACGCCGCGTGCGGGATGGAGGCCTTCGGGTTGTAAACCGCTTTTGTTCAAGGGCAAGGCGGGTCTTCGGGCCCGTGAAGTGGAATGTTCGAATGAGCACCGGCTAACTACGTGCCAGCAGCCGCGGTAATACGTAGGGTGCAAGCGTTATCCGGATTTATTGGGCGTAAAGGGCTCGTAGGCGGTTCGTCGCGTCCGGTGTGAAAGTCCATCGCTTAACGGTTGATCCGCGCCGG
+
FFCFGFGGGC@FEG7FGEFGGFGGGGGGGGD6FFFFGCGGFGGGGGEGGGGGGDGAEFEGGGGGGGGGE@77CEE@F=FFE@<AFGGCGGGFGGGGG7CCGGGAG8F98<,CCG+B7DF7555>,8>F*>C**1*+*3,8,,,,3?;@FFGG,CC<FD<F>FGEC:,??8CFCCFFFCCGGG>>CGGGG+2:@,8*:FEEFFCGEGGGG?FGGC>CFGGGGG85CEGGG:<=>F88*;CCEE5*:>E==8?5CEG5<:>*?<:<?CF7CGC955FCGF55.):9D7>>*05)7C
@M03364:396:000000000-C9LGT:1:1101:17698:1973 1:N:0:10
ACTCCTACGGGAGGCAGCAGTGGGGAATATTGCACAATGGGGGAAACCCTGATGCAGCAACGCCGCGTGAGTGATGACGGTCTTCGGATTGTAAAGCTCTGTCTTTAGGGACGATAATGACGGTACCTCCGGAGGAAGCCACGGCTAACTACGTGCCAGCAGCCGCGGTAATACGTAGGTGGCAAGCGTTGTCCGGAATTATTGGGCGTAAAGGGCGCGCAGGCGGCGTCGTAAGTCGGTCTTAAAAGTGCGGGGCTTAACCCCGTGAGGGGACCGAAACTGCGATGCTAGAGT
+
GGGGGGGGGGGGGGGGGGGGGGGGGGGGGGGGGGGGGGGGGGGGGGGGGGGGGGGGGGGGGGGGGGGGGGGGGGGGGGGGGGGGGGGGGGGGGGGGGGGGGGGFGGGGGGGGGGF7CFF9EBCC+BFG:,@+8:BFFGGC<FGGGGGGGGGGGGGGGGGGGGGGGGGGG*8<FCF9CGGGGGGGGGGG7CEGGGGGGGGGGGGEGGDGGGGGGGGGGGGGGGEGGGGG?CGGGDFGGGGCGDGGCGCC<CGGGGGGGGGGGGGGG9E3CFED)>EGGDGGFBGGGFGFGFFCG7
@M03364:396:000000000-C9LGT:1:1101:8467:2007 1:N:0:10
ACTCCTACGGGAGGCAGCAGTGGGGAATATTGCACAATGGGCGAAAGCCTGATGCAGCGACGCCGCGTGAGGGATGACGGCCTTCGGGTTGTAAACCGCTTTTGTTCAAGGGCAAGGCACGATTACGGCCGTGTTGAGTGGATTGTTCGAATAAGGACCGGCTAATTCCGTGCCAGCAGCCGCGGTAATACGGAAGGTCCGGGCGTTATCCGGATTTATTGGGTTTAAAGGGAGCGCAGGCCGTCTGTTAAGCGTGTTGTGAAATGTAGGCGCCCAACGTCTGAATTGCAGCGC
+
GGGGGGGGGGGGGGGGGGGGGGGGGGGGGFGGGDGGGGFGGGGGGGGGGGGGGGGGGGGGGGGGGGGGGGGGGGGGGGGGGGGGGGGGGGGGGGGGGGGGGGGGGGGDGF8CGGGG<FGFG->=+EFF8@@858,8;>F9FF,@FF9FGGGGCGGGGGGGGGGGGCFFGCFCGGGGGFFGDEGGGGFGFGEFGCCEEGGGGGGGGGGEGEFGGEE5<AFGGGGEEC@CEFGGGGEGGGGGEGGCCCFCGGFFGGGGGGGGG9FGGGG=CFFGG5CDGGGFFFGFGGGFGFFFDC
@M03364:396:000000000-C9LGT:1:1101:23528:2026 1:N:0:10
ACTCCTACGGGAGGCAGCAGTGGAGAATCTTGCACAATGGGGGAAACCCTGATGCAGCAACGCCGCGTGAAGGAAGACGGCCCTTGGGTTGTAAACTTCTGTTCTAAGGGAAGAAAGTGACCGTACCTTTGGGAATAGTCCCGGCTCACTTCGTGACAGCAGCCGCGGTTATACGTAGGGTGCAAGCGTTATCCGGATTTATTGGGCGTAAAGGGCTCGTAGGCGGTTCGTCGCGTCCGGTGTGAAAGTCCATCGCTTAACGGTGGATCCGCGCCGGGTACGGGCGGGCTTG
+
GGGGGGGGGGGGGGGGGGGGGGF-FGGGCGGGFFGGGGGGGGG7FGGGGGGGGFGGGGCG8F7@FFGGGGGGGGCGGGGG>4FE@FGGFGG@FGGCEGFFGGGED5F,?FFGGC,B,BF,,888DFCF,,C,8,33,C@@F,@C73+<B>,38@<,>,>B3<>FEDB*4CEFFCFE:FGG<FFC;,6<FGCGCFEGGEBF:B<FFGFGG@EFCDFG688CEDCFGG?E;CCCGEC:=EGD*::5@C9CF7<9<CECFFE9+;515<GCCDCFG7=CD)*763CCCG)735)1
@M03364:396:000000000-C9LGT:1:1101:16110:2043 1:N:0:10
ACTCCTACGGGAGGCAGCAGTGAGGAATATTGGTCAATGGCCGAGAGGCTGAACCAGCCAAGTAGCGTGCAGGATGACGGCCCTATGGGTTGTAAACTGCTTTTATACGGGGAAAAAGTTATCTACGTTTAATTGTTTGCAGGTACAGTATGTATAAGGACCGGCTAATTCCGTGCCAGCAGCCGCGGTAATACGGAAGGTCCGGGCGTTATCCGGAGTTATTGGGTTTAAAGGGAGCGCAGGCCGTCTTTTAAGCGTGTTGTGAAATGTAGGCGCCCAACGTCTGAATTGC
+
FGGGGFGGGGGGGGGGGC@FCFGGFGFGGGGGFFFEFEFFGGGE7CCCGAFGGGCCFFCFGGGFFCEBEFGGCCCFGGGGGGED,=FFCC?=FFFGGF9EFGGFFGF,BCFC++,BE4?,5-85,5BE<,4,,,5,9CBF9=,AF?5EFFA,<FA==F?FGD+C@FFGGGG9><F7C>FDFC@@@EDGF:CE7;C@D7CEG?GFECG@EGC*2?FC**3;EGGGGF/1;FC97C58C5>88EEE872/**2<EGD?CCGGGGF5AF77CD?CDFGD3<EGFBG3**2*:BF*
@M03364:396:000000000-C9LGT:1:1101:8357:2057 1:N:0:10
ACTCCTACGGGAGGCAGCAGTGGGGAATCTTCCGCAATGGACGAAAGTCTGACGGAGCAACGCCGCGTGAGTGATGAAGGTCTTCGGATTGTAAAACTCTGTTGTCAGGGACGAATGCACCGCTCTATCTTCTGTTTTGGTGTTGACGGTACCTGACGAGGAAGCCACGGCTAACTACGTGCCAGCAGCCGCGGTAATACGTAGGTGGCAAGCGTTGTCCGGAATTATTGGGCGTAAAGGGCGCGCAGGCGGCGTCGTAAGTCGGTCTTAAAAGTGCGGGGCTTAACCCCGTGG
+
GGGGGGGGGGGGGGGGGGGEG<F-BFGGGGGGGGGEGGGGGGGGGGEEFGGFFGGGGGGGGGGGGGGGG@CEEGG9F9EFGEFDFF7?FEEFGGF?FCBDFFE<F9ECCBFGCFECFF9<F++++:AD,,9,,,:,9B=@BDGCFDBF7@38<@9DEFCCEFED@FEFE@CEG@FF@FGFEGFCFF::FCFEGDG:FGGFB2CFE9+<@CGGGGEGGC+AE**/*ACCCCDFGGCEC8E+8CEC=E55CDC5CC5*5:5*20::5CEG:>FFD92*:CE::BGGGGGFFDF*9)
@M03364:396:000000000-C9LGT:1:1101:19188:2151 1:N:0:10
ACTCCTACGGGAGGCAGCAGTGGGGAATATTGCACAATGGGCGCAAGCCTGATGCAGCGACGCCGCGTGCGGGATGGAGGCCTTCGGGTTGTAAACCGCTTTTGTTCAAGGGCAAGGCACGGTTTCGGCCGCGATGAGTGGATTGTTCGAATAAGCACCGGCTAACTACGTGCCAGCAGCCGCGGTAATACGTAGGGTGCAAGCGTTATCCGGATTTATTGGGCGTAAAGGGCTCGTAGGCGGTTCGTCGCGTCCGGTGTGAAAGTCCATCGCCTAACGGTGGATCTGCGCCGG
+
GGGGGGGGGGGGGGGGGGGGGGGGGGGGGGGGGGGGGGGGGGGGGGGGGGGGGGGGGGGGGGGGGGGGGGGGGGGGGGGGGGGGGGGGGGGGGGGGGGGGGGGGGCFDCFGEGGGD<DDD@@FGDFGG+<C****><88<FD,7FF?BFGCF*?F:F:FFGGGEFGGFG*3:CFGGGGGGGGGGG*:EFF?F6<;EGCCEGGGGGGGGGGGGG58EGEGGGGGGG5*;;CFGCGGGEEGGGGG=CCC=EGGGGGGGGEEEG7>C9:EFFGDDDGGGGGGGDFGG47C=:@@DDG
@M03364:396:000000000-C9LGT:1:1101:20582:2280 1:N:0:10
ACTCCTACGGGAGGCAGCAGTGGGGAATATTGCACAATGGGCGCAAGCCTGATGCAGCGACGCCGCGTGCGGGATGGAGGCCTTCGGGTTGTAAACCGCTTTTGTTCAAGGGCAAGGCACGGTTTCGGCTGTGTTGAGTGGATTGTTCGAATAAGCACCGGCTAACTACGTGCCAGCAGCCGCGGTAATACGTAGGGTGCAAGCGTTATCCGGATTTATTGGGCGTAAAGGGCTCGTAGGCGGTTCGTCGCGTCCGGTGTGAAAGTCCATCGCTTAACGGTGGATCCGCGCCGG
+
GGGGGGGGGGGGGGGGGGGGGGGGGGGGGGGGGGGGGGGGGGGGGGGGGGGGGGGGGGGGGGGGGGGGGGGGGEGGGGGGGGGGGGGGGGGGGGGGGGGGGGGGGFGCGGGGGG@FDGGFC7@+>EFG8+8,8,8DFGCFGGGFFGGGGFGG>FCGGGGGGGDEGGGGG7<FFGGGGGGGGDDGGGGGGGFFF:FEG?EGGGGGGGGGGGGGGEE8CECF9F5=??CEGGGGGGGCCEFCEEGGGGEE88CEGGGDG**:C9>FFGCCGGFGGGGGGGGGFFGGGGGFG>>DCD
@M03364:396:000000000-C9LGT:1:1101:11881:2306 1:N:0:10
ATCCTACGGGAGGCAGCAGTAGGGAATTTTCGTCAATGGGCGCAAGCCTGAACGAGCAATGCCGCGTGGGTGAAGACGGTCTTCGGATTGTAAAGCCCTGTTGCCGGGGACAAAGGACAGCCAACGTGGTACGCTGACTGTTTGATGGTACCCGGCCAGAAAGCCACGGCTAACTACGTGCCAGCAGCCGCGGTAATACGTAGGTGGCAAGCGTTGTCCGGAATTATTGGGCGTAAAGGGCGCGCAGGCGGCGTCGTAAGTCGGTCTTAAAAGTGCGGGGCTTAACCCCGTG
+
GGGGGGGGGGGGGGGGGGGFGGGGGGGGGGGGFGGGGGGGGGGGGGGGGGGGGGEGGGGGGGGGGGGGGGGGFGGGGGGCGGGGGGGGGGGGGGFGGGGGGGGAEGGGGGGGGG8FB=FG8FF,+8DF+3C=8+B::FFGCEFFFEFGGGGGGGGDBGGGGGGGGGGGGFGGGGGGGGGGGGGGGGGGGGGGGGGGGGGGFGGGGGGGGCFGGEEGGGGGGGGGGGGFGGGGGCGGGGGGGGGGGGGGGGGGGDGGGGGG@FDDEG5C>FFGGFG>37EG@E5FGGGFGF)7
@M03364:396:000000000-C9LGT:1:1101:22230:2337 1:N:0:10
ACTCCTACGGGAGGCAGCAGTAGGGAATCTTCGGCAATGGGCGAAAGCCTGACCGAGCAACGCCGCGTGAATGATGAAGGCCTTCGGGTTGTAAAATTCTGTTATAAGGGAAGAACGACTTTATTAGGACATGGCTAGAGTATGACGGTACCTTATGAGAAAGCCACGGCTAACTACGTGCCAGCAGCCGCGGTAATACGTAGGTGGCGAGCGTTATCCGGAATTATTGGGCGTAAAGAGCGCGCAGGTGGTTGATTAAGTCTGATGTGAAAGCCCACGGCTTAACCGTGGAGG
+
GGGGGGGGGGGGGGGGGGGGGGGGGGGGGGGGGGGGGGGGGGGGGGGGGGGGGGGGGGGGGEGGGGGGGGGGGGGGGGGGGGGGGGGGGGGGGGGGGGGGGFGGGFGFGGGGGGGGBFF++CB,,:FF55A=3>BFFGCG9,CFGABFGGGG@FFGFFGGGGGGGGGGGGEGGGFGGGGGGGGGGGGGGGGGGGGGGGDFGGGGGGGGGGGGGGGGGGGGGGGGGGGGGGGGGGGGGGGGGGGGGGGGFGGGGE@CDFGGFFFFFCFGGGGGGGGGGDGGFFGGGGGDDFFDDD
@M03364:396:000000000-C9LGT:1:1101:7394:2344 1:N:0:10
ACTCCTACGGGAGGCAGCAGTGGGGAATATTGCACAATGGGCGCAAGCCTGATGCAGCGACGCCGCGTGCGGGATGGAGGCCTTCGGGTTGTAAACCGCTTTTGTTCAAGGGCAAGGCACGGTTTCGGCCGTGTTGAGTGGATTGTTCGAATAAGCACCGGCTAACTACGTGCCAGCAGCCGCGGTAATACGTAGGGTGCAAGCGTTATCCGGATTTATTGGGCGTAAAGGGCTCGTAGGCGGTTCGTCGCGTCCGGTGTGAAAGTCCATCGCTTAACGGTGGATCCGCGCCGG
+
GGGGGGGGGGGGGGGGGGGGGGGGGGGGGGGGGGGGGGGGGGGGGGGGGGGGGGGGGGGGGGGGGGGGEGGGGGGGGGGGGGGGGGGGGGGGGGGGGGGGGGGGGGGCGGEGFGBEFFGGG+@FFFFGCC@5@D>@AFGGG?FFGGGGGGFFDEGGGGGGEGGGGGGGG8BCFGGFGGGGGGGGGGGGGGGGGGGGGGGGGGFGGGGGGGGGGEGGGGGGGGGFGCEGGGGGGGGGGGGGGGGEGGGGGGGEEGGGGGGE>+?FGGFGGGGGGGGGGGGGFFDGGGFFGFF<CC
@M03364:396:000000000-C9LGT:1:1101:21113:2365 1:N:0:10
ACTCCTACGGGAGGCAGCAGTGGGGAATATTGCACAATGGGGGAAACCCTGATGCAGCAACGCCGCGTGAGTGATGACGGTCTTCGGATTGTAAAGCTCTGTCTTTATGGACGATAATGATTGTTCCTATGCCATAAGCCACGGCTTACTAAATGCCAGCAGCCGCGGTCATACGTAGGGGGCAAGCGTTGTCCGGATTTACTGGGCGTAAAGGGAGCGTAGGGGGATATTTAAGTGGGGTGTGAAATACCCGGGATTAACCTGGGTGCTGCATTCCAAACTGGATATCTAG
+
GGGGGGGGGGGGGGGGGGGGGGGGGGGGGGGGGGGGGGGGGGGEEGFFFDFGGGCFFGGGCEGGGGGG@GDGGGCGGGDGFGGEGGGGGGGFFGGGGGGDFCF,EFG,EFGEGG+BB?F9,-C<5EFG,,C,?,8=E,,B=,CG>>+@DFG9,@,@FC87@<CG+>FGG7*,37D?9B>*5CCBF7:<<<FGCFGGGFGGGGGDFF>GEE>E?@*AECEC8*;*/:**:9FGG9<CCFE*1:CEEF??++<<EGG5CGGGF97FFC7C<7AGC7ECGGGG>=C<4:CFGF**
@M03364:396:000000000-C9LGT:1:1101:24455:2384 1:N:0:10
ACTCCTACGGGAGGCAGCAGCGACGAATATTCCGCAATGCGCGAAAGCGTGACGGAGCGATGCCGCGTGCAGGATGAAGCGGCTCTGCCGTGTAAACTGCTGTCAGGGAACAGAAACTATGATACTTCATACAGGCAGGGCCTGCTGATCTCGTGCCAGCAGCAGAGGTTATACGAGAGGCCCGAGCGTTCATCGGAATTACTGGGCTTAAAGGGTGCGTAGGCGGTCCCGCAAGTGTCCTGTGAAATCCCCCGTCTCAAGCGGGGAACTGCGGGGCATACTGCGGGACTTG
+
GGGGGGGGGGGGGGGGGGGGGGGGGGGGGGGGGGGGGGGFGGGGGGEGGGGEGGGDGGGGGGCGDGGGGGGGGGGGGGGGGGGGGCA@FEFDFGGGGGGFFGGGGGFFGAFGGD=38,CFE-B,,:EF,<8,:8,+@C+<CC>FCF,@FGFF,8>FGFGG::FB,,*=B,6@CFGGGGEGGGGGGEGGGC*<CBFEEFGGGG7CEFGDG?CFG?58888CEGGGGG?C5FGEEEGCFGGGCGGGGGEFGCFGGG>EGGG?E67CGGGDGCE4DC773>FDFFGGGGC355=D
@M03364:396:000000000-C9LGT:1:1101:7324:2402 1:N:0:10
ACTCCTACGGAGGCAGCAGTGGGGAATATTGCACAATGGGCGCAAGCCTGATGCAGCGACGCCGCGTGCGGGATGGAGGCCTTCGTGTTGTAAACCGCTTTTGTTCAAGGGCAAGGCACGGTTTCGGCCTTGTTGAGTGGTTTGTTCGAATAAGCACCGGCTAACTACGTGCCAGCAGCCGCGGTAATACGTAGGGTGCAAGCGTTATCCGGATTTATTGGGCGTAAAGGGCTCGTAGGCGGTTCGTCGCGTCCGGTGTGAAAGTCCATCGCTTAACGGTGGATCCGCGCCGGG
+
FFAFAE<FEE;@FGEECFGEFGGGFGGGGFFFGGFGGGFGDGGCGEFGGGGGGGGAA@EGGGGGGCFGGGGEFGGFGGGGGGGGGGGGG,B?EDFFGGGGGGFGGDG,?DCGGFFF+,8C+3BB:::F3+,@3:@3>FC7,*85,3=@DFGGFGFGGGGCF@@AFAGFEFFG:,C:FGGGGEE<:C:FGGFC@CCGGGGG?CFGEEG5<CEEGG>6CFG?C88:C>*;EGD5*;CCEC*<?ECC8CEGGG8C:ECE5EC*+0:CGCECFCCD1:**?C:>:::>*9<@5>7C)/
@M03364:396:000000000-C9LGT:1:1101:22639:2407 1:N:0:10
ACTCCTACGGGAGGCAGCAGTAGGGAATCTTCCACAATGGACGCAAGTCTGATGGAGCAACGCCGCGTGAGTGAAGAAGGTTTTCGGATCGTTAAGCTCTGTTGTTGGTGAAGAAGGATGGAGATAGTATCTGGCCTTTGTGTGGCGGTAATCAACCAGAAAGTCACGGGTAACTACGTGCCAGCAGCCGCGGTAATACGTAGGTGGCAAGCGTTGTCCGGATTTATTGGGCGTAAAGCGAGCGCAGGCGGAAAAAGAAGTCTAATGTGAAAGCCCACGGCTTAACCGAGGAAC
+
GGGGGGGGGGGEGGCCCCGCFGGGGGGFGGGGGCFFG9FG9@BCGCCEAFED<CFCEFG8EEGGCB@@@BFFF9EFGFGGCEGECGG:@BF?<F??EDGGFGD,E<?,8BECCF=EBE=4A-B,88CF,5<F<,,3E<,,C>,D++CF=CC,,@,><CF>A8>C9FFGD*@C7DE9FEGGGGGFCC7F,=CCF*=FCC@FGGGGGGGCC9BFG::EG9+BE;**0<<C9CGGEEGG8CCE5ECEC*:EGGGE:**:*2*2<+2AFGF77>CFGF=C*9EDEF5DCFGE)7;/*0
@M03364:396:000000000-C9LGT:1:1101:24060:2412 1:N:0:10
ACTCCTACGGGAGGCAGCAGTGGGGAATCTTCCGCAATGGACGAAAGTCTGACGGAGCAACGCCGCGTGAACGATGACGGCCTTCGGGTTGTAAAGTTCTGTTATACGGGACGAATGGTACGACTGTCTCTCCCCGTCGTAAGTGACGGTACCGTAAGAGAAAGCCACGACTAACTACGTGCCAGCAGCCGCGGTAATACGTAGGTGGCAAGCGTTGTCCGGAATTATTGGGCGTAAAGGGCGCGCAGGCGGCGTCGTAAGTCGGTCTTAAAAGTGCGGGGCTTAACCCCGTGG
+
GGGGGGGGGGGGGGGGGGGGGGGGGGGGGGGGGGGGGGGGGGGGGGGGGGGGGGGGGGGGGGGGGGGGGGGGGGGGGGGGGGGGGGGGGGGGGGGGGGGGGGGFFEGFFGFGG@+BDFFCD-BF+@FG,,9::@<+@<CGG8FFB7=FGGFGGGGGGGGGGGGGGFGGG*=CFGGGGGGGGGGGGGGGGGGGGGGGGGGGGFDFGGGGGGGGGGGGGGGGGGEGGG7CGGGGGGDGGGGGGGGGCGGGGGGGGGEGGGGFGFGGEGGGGGGFFGGGGGGGFFGCGGGFGFE3>)
@M03364:396:000000000-C9LGT:1:1101:13085:2416 1:N:0:10
ACTCCTACGGGAGGCAGCAGTGGGGAATATTGCACAATGGGCGCAAGCCTGATGCAGCGACGCCGCGTGCGGGATGGAGGCCTTCGGGTTGTAAACCGCTTTTGTTCAAGGGCAAGGCACGGTTTCGGCCGTGTTGAGTGGATTGTTCGAATAAGCACCGGCTAACTACGTGCCAGCAGCCGCGGTAATACGTAGGGTGCAAGCGTTATCCGGATTTATTGGGCGTAAAGGGCTCGTAGGCGGTTCGTCGCGTCCGGTGTGAAAGTCCATCGCTTAACGGTGGATCCGCGCCGG
+
GGGGGGGGGGGGGGGGGGGGGGGGGGGGGGGGGGGGGGGGGGGGGGGGGGGGGGGGGGGGGGGGGGGGEGGGGGGGGGGGGGGGGGGGGGGGGGGGGGGGGGGFGGGGGGGGGGEGFGFGC>FCFFFE@3@55@FFFGFGGFGFGGGGGGGG1DEFGGGGGGGGGGGGG*BFGGGGGGGGGGGGGGGGGGGGF6EGGGGGGGGGGGGGGFGGGEGGGFGGGG5CEGEGGGGGGGGGGCF=FGGCCEGGGGGGGGGGGEEGG7CGGGFD:DGGGGCDFGCCBFEGGGGFGFFGGD
@M03364:396:000000000-C9LGT:1:1101:16509:2432 1:N:0:10
ACTCCTACGGGAGGCAGCAGTGAGGAATATTGGTCAATGGGCGAGAGCCTGAACCAGCCAAGTAGCGTGCAGGATGACGGCCCTATGGGTTGTAAACTGCTTTTGTATGGGGATAAAGTGCTCCACGTATGGAGTTTTGTAGGTACCATACGAATAAGGACCGGCTAATTCCGTGCCAGCAGCCGCGGTAATACGGAAGGTCCGGGCGTTATCCGGATTTATTGGGTTTAAAGGGAGCGTAGGCCGGTAGGTAAGCGTGCTGTGAAATGTAGTTGCTCAACATCTGCACTGC
+
GGGGGGGGGGGGGGGGGGGGGGGGGGGGGGGGGGGGGGGGGGGGGGGGGGGGGGGGGGGGGGGGGGGGGGGGGGGGGGGGGGGGGGGGGGGGGGGGGGGGGGGFGGGGGGGGGGGGFGGGFEF8<FFG,,8,:A8AEFGGFEFFGFGGGGGGFGGGGGGGGGGGGGGGGF9FGGGGGGGGGGGGGGGGGGGGGGGGGGGGGGGGGGGGGGGGGGGGEGEFGGGGGG;EEGGGGFEFEGGGGGGGGGGGGGGFGGGGGGGGFCFGCFGGGGGGGGGGGGGGFFGGGGGFGFFG
@M03364:396:000000000-C9LGT:1:1101:23063:2441 1:N:0:10
ACTCCTACGGGAGGCAGCAGTGGGGAATCTTCCGCAATGGACGAAAGTCTGACGGAGCAACGCCGCGTGAACGATGACGGCCTTCGGGTTGTAAAGTTCTGTTATACGGGACGAATGGCGTGGCGGTCCCTTCACATTACGAGTGTCGGTACCGTAAGAGAAAGCCACGGCTAACTACGTGCCAGCAGCAGCGGTAATACGTAGGTGGCAAGCGTTGTCCGGAATTATTGGGCGTAAAGGGCGCGCAGGCGGCGTCGTAAGTCGGTCTTAAAAGTGCGGGGCTTAACCCCGTGG
+
GGGGGGGGGGGGGGGGGGGGFFGGGGGGFGGGGGGGGGGGGGGGGGGGGGGGGGGGGGGGGGGGGGGGGGGGGGGGGFGG>GGGFGGGGGFFGGGGGGGCGF?EFGGGGGGGGGGGB,D+6+8:+@CF+,7,,,8,@CCFC7FFG,@CFEFDFEF:FGG<FEGGFCFGE**<FGG@ACGGGGGGGGGGG+<FF?CEGGFGGGEFGGGGGGGFFGGGEEGFEG88C?+<<ACECG*:*;FGGGGGCECGGGCEGE:EC:FFGFGGGGGCC7+::+<?C<EC>F5FG7:?FFB991
@M03364:396:000000000-C9LGT:1:1101:24472:2471 1:N:0:10
ACTCCTACGGGAGGCAGCAGTAGGGAATCTTCCACAATGGACGCAAGTCTGATGGAGCAACGCCGCGTGAGTGAAGAAGGTTTTCGGATCGTAAAGCTCTGTTGTTGGTGAAGAAGGATAGAGTTAGTAACTGGCCTTTATTTGACGGTAATCAACCAGAAAGTCACGGCTAACTACGTGCCAGCAGCCGCGGTAATACGTAGGTGGCAAGCGTTGTCCGGATTTATTGGGCGTAAAGCGAGCGCAGGCGGAATGATAAGTCTGATGTGAAAGCCCACGGCTCAACCGTGGAAC
+
GGGGGGGGGGGGGGGGGGGGGGGGGGGGGGGGGGGGGGGGGGGGGGGGGGGGGGGGGGGGGGGGGGGGGGGGGGGGDGGGGGGGGGGGGGGGGGGGGGGGGGGEGGFEFFGGGE<BFEFCG-C,,:EF8,9,8,B,>FGGGGGFGGC:FGFDFF?FGGGGDGGGCGGGG@CG7FGGGGGGGGGGGGGGGGGGGGGGGGGGGGGGGGGGGFGGEFGGGGFGGEFEGGGGGGGGEGEGGGGGGGGGGEGGGGGC55EGGGGGGGFF7?FCCFGGGGGGGGGGFFGGGFGDC>BGFG
@M03364:396:000000000-C9LGT:1:1101:19189:2556 1:N:0:10
ACTCCTACGGGAGGCAGCAGTAGGGAATTTTCGGCAATGGGGGGAACCCTGACCGAGCAACGCCGCGTGAACGAGGAAGGCCTTCGGGTCGTAAAGTTCTGTTGCGAAGGAAGAACGCCGGAGGGAGGATATGCCCTGCGGGTGACGGTACTTCGCGAGAAAGCCACGGCTAACTACGTGCCAGCAGCCGCGGTAATACGTAGGGGGCGAGCGTTATCCGGATTTACTGGGCGTAAAGGGAGCGTAGGTGGATATTTAAGTGGGATGTGAAATACCCGGGCTTAACCTGGGTGC
+
GGGGGGGGGGGGGGGGGGGGGGGGGGGGGGGGGGGGGGGGGGGGGGGGGGGGGGGGGGGGGGGGGGGGGGGGGGGGGGGGGGGGGGGGGGGFGGGGGFGGGGGGGGGGGGGGGGGGGGGGG*=*<ECG+,333<CE@FGGGGECGGEGCFGF?EEGGEGGGGGGGGFGGEGGGGGGGGGGGGGGGGGGCCGEGGGGGGGGGGGGGGGGGGGGGGGGGGGGGGGDGGGGGGGGGEGGGGGGFGGGGGGGFGGGGFGGGGGGGGFGGGGGGGGGGGFDGGGGFFGGGGG=CFF5D3
@M03364:396:000000000-C9LGT:1:1101:15669:2567 1:N:0:10
ACTCCTACGGGAGGCAGCAGTGAGGAATATTGGTCAATGGGCGAGAGCCTGAACCAGCCAAGTAGCGTGCAGGATGACGGCCCTATGGGTTGTAAACTGCTTTTGTATGGGGATAAAGTGCTCCACGTGTGGAGTTTTGTAGGTACCATACGAATAAGGACCGGCTAATTCCGTGCCAGCAGCCGCGGTAATACGGAAGGTCCGGGCGTTATCCGGATTTATTGGGTTTAAAGGGAGCGTAGGCCGTGGATTAAGTGTGTTGTGAAATGTAGGCGCTCAACGTCTGACTTGC
+
GGGGGGGGGGGGGGGGGGGGGGGGGGGGGGGGGGGGGGGGGGGGGGGGGGGGGGGGGGGGGGGGGGGGGGGGGGGGGGGGGGGGGGGGGGGGGGGGGGGGGGGGGFGGGGGGGGGG,EFGGDFG=BFG,BA+58BEFGFGGGGGGGGGGGGGAFGGGGGGGGGGGGGGGFGGGGGGGGGGGGGGGGGGGDGGGGGGGGGGGGGGGGGGGGGGGGGGGEGGGGGGGGEGCGGGGGGGGGGGGGGGGGCEGCCEFGGGGGGFGGGGFGGGGGGGGGGGGGGGFFGGGGGFC@FG
@M03364:396:000000000-C9LGT:1:1101:11580:2609 1:N:0:10
ACTCCTACGGGAGGCAGCAGTAGGGAATTTTCGTCAATGGGCGCAAGCCTGAACGAGCAATGCCGCGTGGGTGAAGACGGTCTTCGGATTGTAAAGCCCTGTTGCCGGGGACAAAGGACAGCCCGAGTGGAAAGCTGACTGTTTGATGGTACCCGGCCAGAAAGCCACGGCTAACTACGTGCCAGCAGCCGCGGTAATACGTAGGTGGCAAGCGTTATCCGGAATGATTGGGCGTAAAGGGTGCGCAGGCGGCTGTGCAAGTCTGAAGTAAAAGGGACCGGCTCAACCGGTTCC
+
GGGGGGGGGGGGGGGGGGGGGGGGGGGGGGGGGGGGGGGGGGGGGGGGGGGGGGGEGGGGGGGGGGGGGGGGGGGGGGGGGGGGGGGDGGGGGGGGGGGGGGGFGGGDGGGGGFGGGFF,DFF+@FGG>7E=DDGFFCGGGGGGGAFFGGGGGGGGGGGGGGGGGGGGG>EGGGGGGGGGGGGGGGGGGGGGGEGGGGGGGGGGGGGGGGGGGGGGGGGGGGEGGG<FGGGGGGGEGDFGGGGGGGGGGGGGGGGGGGFGGGGGGFGGFGFGFFGGGFGGFFCDGGGFGF<DG*
@M03364:396:000000000-C9LGT:1:1101:7482:2649 1:N:0:10
ACTCCTACGGGAGGCAGCAGTGGGGAATATTGCACAATGGGCGCAAGCCTGATGCAGCGACGCCGCGTGCGGGATGGAGGCCTTCGGGTTGTAAACCGCTTTTGTTTGGGAGCAAGCCCTTCGGGGTGTATGTGCAGTTCGAATAAGCACCGGCTAACTACGTGCCAGCCGCCGCGGTAATACGTAGGGTGCGAGCGTTATCCGGATTTATTGGGCGTAAAGGGCTCGTAGGCGGTTCGTCGCGTCCGGTGTGAAAGTCCATCGCCTAACGGTGGATCTGCGCCGGGTACGGGC
+
GGGGGGGGGGGGGGGGGGGGGGGGGGGGGGGGFGGGGGGGGGGGGGGGGGGGGGGGGGGGGGGGGGGGGGGGGGGFCGGGGGGGGGGGGGGGGGGG8CFGFGG,3BFGGGGD7FFG@+B<<-@:+@C@*,,,@;B,,8,@*>:DB7DFAFCG*FEGFFGFFGGFBFCGG*B7FGGGGGGCFGGGCGGGG?CEE;EGDECECE98EGG>::CFGGGEEEE5CGCEEC>C8;EC9EGG5CGGDGCCC7?E::EEG7+<C<?7CF>ECDG<FFGC/:ECC<97=@EGG3CB3?BGG3
@M03364:396:000000000-C9LGT:1:1101:8090:2652 1:N:0:10
ACTCCTACGGGAGGCAGCAGTGGGGAATCTTCCGCAATGGACGAAAGTCTGACGGAGCAACGCCGCGTGAACGATGACGGCCTTCGGGTTGTAAAGTTCTGTTATACGGGACGAATGGCGAGACGGTCTATCTGCGTTGCGAGTGACGGTACCGTAAGAGAAAGCCACGGCTAACTACGTGCCAGCAGCCGCGGTAATACGTAGGGTGCAAGCGTTAGCCGGAGTTATTGGGCGTAAAGGGCTCGTAGGCGGTTCGTCGCGTCCGGTGTGAAAGTCCATCGCTTAACGGTGGGT
+
GGGGGGGGGGGGGGGGGGGGGGGGGGGGGGGGGGGGGGGGGGGGGGGFGGGGGGGGGGGGGGGGGGGFFGGGGGGGGEGGGFGGGGGGGGGGGGGGF,EFGGGGG,,FGFGGGF>DFFGE++@>+@+3+,88,,@75@:>@EEE:@FFGGFEDCGGCF;FFEGFG@,FCFEC*7<CCFFFFGCCGG7F7:CGGGGDEFG7CFGGGEG*102<:12?>*<<CE8*A?<+<EF@8?C:CGGGGG6=CE55ED:=:CEE1AEC>EGCEDGG<DC7??G*:7CF>)279**0C0)7))
@M03364:396:000000000-C9LGT:1:1101:23829:2662 1:N:0:10
ACTCCTACGGGAGGCAGCAGTGGGGAATATTGCACAATGGAGGGAACTCTGATGCAGCGACGCCGCGTGAGGGATGAAGGTCCTCGGATCGTAAACCTCTGTCAGAAGGGAAGAAACTGAAGCGTGCTCCTCAGCGTTTCATTGACGGTACCTTCAAAGGAAGCACCGGCTAACTCCGTGCCAGCAGCCGCGGTAATACGGAGGGTGCGAGCGTTAATCGGAATCACTGGGCGTAAAGCGCATGTAGGCTGTCGAGTAAGTCAGGGGTGAAATCCCACGGCTCAACCGTGGAAC
+
GGGGGGGGGGGGGGGGGGGGGGGGGGGGGGGGGGGGGGGGGGGGGGGGGGGGGGGGGGGGGGGGGGGGGGGGGGGGGGGGGGGGGGGGGGGGGGGGGGGGGGGEGGGGGGGGGGCFGGGCA>B68BFG,,8>,:BFFGGFGFGGCFGGGCFGGGGGGGGGGGGGGGGGG:CEGGGCFGGGGGGDFGGGGGGGGGGGGGGGGGGGGGGGGGGGGGGGGGGGGGGGGGGGGGGGGGGGFFGGGGGGGGGGGGGGGGGGGGGGGGGGGGGGGG6:CFGFGGGGFFGGGGGFGFFGFG
@M03364:396:000000000-C9LGT:1:1101:20521:2663 1:N:0:10
ACTCCTACGGGAGGCAGCAGTGGGGAATATTGCACAATGGGCGAGAGCCTGAACCAGCCAAGTAGCGTGCAGGATGACGGCCCTATGGGTTGTAAACTGCTTTTGTATGGGGATAAAGTGCTCCTCGTGTGGGGTTTTGTAGGTACCATACGAATAAGGACCGGCTAATTCCGTGCCAGCAGCCGCGGTAATACGGAAGGTCCGGGCGTTATCCGGATTTATTGGGCGTAAAGGGCTCGTAGGCGGTTCGTCGCGTCCGGTGTGAAAGTCCATCGCTTAACGGTGGATCCGCGC
+
GGGGGGGGGGGGGGGGGGGGGGGGGGGGGGGGGGGGGGGGGGGGGGGGGGGGGGGGGGGGGGGGGGGGGGGGGGGGGGGGGGGGGGGGGGGGGGGGGGGGGGGGGGGGGGGGGGFFFFF9FFF<,:CF,:8+++@FCFGGGGFFEFGGGGGG>DGGGGGGGGGGGGGGGFGGGGGGFGGGGGFGGGGGGGGFFFFGGGGGGGGGGGGGGGGGGGGGGGGGGGGGGGGEEEGFFFGGFFGGGGGGGGGGGGGGCGGGGGEC/?CECFGGGGGGGGEC*9CGFFGDGG36CFFFDD
@M03364:396:000000000-C9LGT:1:1101:15184:2671 1:N:0:10
ACTCCTACGGGAGGCAGCAGTGGGGAATATTGCACAATGGGCGCAAGCCTGATGCAGCGACGCCGCGTGAGGGATGAAGGTCTTCGGATCGTAAACCTCTGTCAGAAGGGAAGAAACTAGGGTGCTCTAATCATCATCCTACTGACGGTACCTTCAAAGGAAGCACCGGCTAACTCCGTGCCAGCAGCCGCGGTAATACGTAGGGTGCAAGCGTTATCCGGATTTATTGGGCGTAAAGGGCTCGTAGGCGGTTCGTCGCGTCCGGTGTGAAAGTCCATCGCTTAACGGTGGATC
+
GGGGGGGGGGGGGGGGGGGGGGGGGGGGGGGGGGGGGGGGGGGGGGGGGGGGGGGGGGGGGGGGGGGGGGGGGGGGGGGGGGGGGGGGGGGGGGGGGGGGGGGGGCGGGGGFGGGGCFGFG<F++EFF:3CD<<F@@FGGGGGGGFEGGGEGFGGGGGGGGGGGGGGGGGGGGGGGGFFGGGGGGGGGGGGGG=FGGGGGGFGGGGGGGGGGGGGGGGFGGGGCFGGGGGGGGGGGGGGGGGGGGEGEGGGGGGGGGGGGGGGGG3CCDCCFFFGGGCCDBFFGGGGFDFFCCC
@M03364:396:000000000-C9LGT:1:1101:13043:2677 1:N:0:10
ACTCCTACGGGAGGCAGCAGTGGGGAATCTTGCACAATGGGCGAAAGCCTGATGCAGCGACGCCGCGTGCGGGACGAAGGCCTTCGGGTTGTAAACCGCTTTCAGCAGGGACGAGGCCGCAAGGTGACGGTACCTGCAGAAGAAGCCCCGGCTAACTACGTGCCAGCAGCCGCGGTAATACGTAGGGGGCGAGCGTTATCCGGATTTACTGGGTGTAAAGGGAGCGTAGACGGATTAGCAAGTCAGATGTGAAAGGCGGGGGCTTAACCCCTGGATTGCATTTGAAACTGCGGG
+
FGGEF@FGE;FGC@FFBFEGGEEG:ECFGEEGFFGGEACGFGF@FGEDGAAFGEFFE<:@CE@@CE@F@CEGGCCEFEEEGGGGGGGGGGGGGGGGGGGGGGGFGGGGGGGGGG@FEFFCC*@8@FFG:7<<*FF?FGGGGGDBFEFFGGGGGGGGDGGFGGGGGGGGGC5FGGGEGGGGGG9@FGGGGGGGGGG8EGGGFGGEGGGGGFGGGCE>FFGGGGGEGGGDGGGGGEEEFGGCGGGGGGGGGGGFGGGGGGGCCCD5=FFGGGGGGGGGGFDD?BFFFGGFGFFGC)
@M03364:396:000000000-C9LGT:1:1101:18263:2691 1:N:0:10
ACTCCTACGGGAGGCAGCAGTGGGGAATATTGCACAATGGGCGCAAGCCTGATGCAGCGACGCCGCGTGCGGGATGGAGGCCTTCGGGTTGTAAACCGCTTTTGTTCAAGGGCAAGGCACGCTTTCGGCCGTGTTGAGTGGATTGTTCGAATAAGCACCGGCTAACTACGTGCCAGCAGCCGCGGTAATACGTAGGGTGCAAGCGTTATCCGGATTTATTGGGCGTAAAGGGCTCGTAGGCGGTTCGTCGCGTCCGGTGTGAAAGTCCATCGCTTAACGGTGGATCCGCGCCGG
+
GGGGGGGGGGGGGGGGGGGGGGGGGGGGGGGGGGGGGGGGGGGGGGGGGGGGGGGGGGGGGGGGGGGGGGGGGGGGGGGGGGGGGGGGGGGGGGGGGGGGGGGGGGGCGGGGGGGG7=F@F+@>CFGG+8@5@3,3@FFGGGDFEF;DEGGG*@FGGGGGGGGDGGCFG*CEFGGGGGFGGGGGDGGGGGGGGGGGGGGCFGGGGGGGGGGGGEEEFGGGGGGGGG8?EGFGGGGGGEGEFGEEEGGGD5>EEGGGG:CCECFDGGGFGGFGGG79*0C<)8CG=F9>G>>DDD
@M03364:396:000000000-C9LGT:1:1101:13477:2693 1:N:0:10
ACTCCTACGGGAGGCAGCAGTGGGGAATCTTCCGCAATGGACGAAAGTCTGACGGAGCAACGCCGCGTGAACGATGACGGCCTTCGGGTTGTAAAGTTCTGTTATACGGGACGAATGGCGTAGCGGTCCCTCCCCGTTACGAGTGACGGTACCGTAAGAGAAAGCCACGGCTAACTACGTGCCAGCAGCCGCGGTAATACGTAGGGTGCAAGCGTTATCCGGATTTATTGGGCGTAAAGGGCTCGTAGGCGGTTCGTCGCGTCCGGTGTGAAAGTCCATCGCTTAACGGTGGAT
+
GGGGGGGGGGGGGGGGGGGGGGGGGGGGGGGGGGGGGGGGGGGGGGGGGGGGGGGGGGGGGGGGGGGGGGGGGGGGGGGGGGGGGGGGGGGGGGGGGGGGGGGGGFGGGGGGGGFG8=FFC=C<>CFG+,838:F:FFGGDFECFAFCFGGGGGGCGGGGGGGGGGGGGDDEGGGGGGGGGGGGGGGGGGGGGGGGGGGGGGGGGGGGGGGFGGGGGGGGDGEGGGGGGCFGGGGGGGEFGGGGGGGGGGGE?GGGGGGGGGGGGGCGGD<C>FGFGDGGFFG:CGGFGFFGCC
@M03364:396:000000000-C9LGT:1:1101:12629:2737 1:N:0:10
ACTCCTACGGGAGGCAGCAGTGGGGAATATTGCACAATGGGCGCAAGCCTGATGCAGCGACGCCGCGTGCGGGATGGAGGCCTTCGGGTTGTAAACCGCTTTTGTTCAAGGGCAAGGCACGGTTTCGGCCGTGTTGAGTGGATTGTTCGAATAAGCACCGGCTAACTACGTGCCAGCAGCCGCGGTAATACGTAGGGTGCAAGCGTTATCCGGATTTATTGGGCGTAAAGAGCGCGCAGGTGGTTGATTAAGTCTGATGTGAAAGCCCACGGCTTAACCGTGGAGGGTCATTGG
+
GGGGGGGGGGGGGGGEGGGGGGGGGGGGGGGGGGGGGGGGGGGGGGGGGGGGGGGGGGGGGGGGGGGGGGGGGGGGGFGGGGGGGGGGGGGGGGGGGGGGGGGGGGGAGFGGGGFGFCG<>+@7+:FE++553>BF=FEGFGGF>F;BFG8F:FGGFGGGGGGGAGGFB*=FCFGGGGGGGGGGGDGDFFGF<A>EGCGGGGGGG*:AFGGGGEG>9FGGGGGFGG5;;FGCCECECECG2<C>CEGCFGFF+<?CFGGCGGFGGGF<*>EDGGGGC7+>>FGGFDD)2.9::F
@M03364:396:000000000-C9LGT:1:1101:21949:2749 1:N:0:10
ACTCCTACGGGAGGCAGCAGTGGGGAATATTGCACAATGGGCGCAAGCCTGATGCAGCGACGCCGCGTGCGGGATGGAGGCCTTCGGGTTGTAAACCGCTTTTGTTCAAGGGCAAGGCACGGTTACGGCCGTGATGAGGGGAGTGTTCGAATAAGCACCGGCTAACTACGTGCCAGCAGCCGCGGTAATCCGTAGGGTGCAAGCGTTATCCGGCTTGATTGGGCGTAAAGGGCTCGTAGGCGGTTCGTCGCGTCCGGTGTGAAAGTCCATCGCGTAACGGTGGATCCGCGCCGG
+
GGGGGGGGGGGGGGGGGEFGGGGGGGGGGGGGGGGGGFFGGGGFGGGGGGFGGGGGGGGGGGGGGGGGGGGGGGEGGGGGGGGGGGGGDGGFGGGFGDGC:F=ED,D<CFF+B@FF+BD8++:<+@FF7@F*5*,3@>,8F>*66@,7><CE*=F:F,,4CFE:<C,8::BF*=:<CFGFGEGGGCGC++3?;8AEEF>?ECFFECEEFC:EE*?C*:?EEGC5EG5C8<CG5C*?8ACCEEGE5:E7CE?E8=>E<*1*/+*+3:C:*2+9<5*7<D:C5<EF0277FFB)9D
@M03364:396:000000000-C9LGT:1:1101:19058:2793 1:N:0:10
ACTCCTACGGGAGGCAGCAGTGGGGAATATTGCACAATGGGGGAAACCCTGATGCAGCAACGCCGCGTGAGTGATGACGGCCTTCGGGTTGTAAAGCTCTGTCTTCAGGGACGATAATGACGGTGCCTGAGGAGGAAGCCACGGCTAACTACGTGCCAGCAGCCGCGGTAATACGTAGGTGGCGAGCGTTGTCCGGATTTACTGGGCGTAAAGGGAGCGTAGGCGGATTTTTAAGTGAGATGTGAAATACTCGGGCTTAACCTGAGTGCTGCATTTCAAACTGGAAGTCTAG
+
GGGGGGGGGGGGGGGGGGGGGGGGGGGGGGGGGGGGGGGGGGGGGGGGGGGGGGGGGGGGGGGGGGGGGGGGGGGGGGGGGGGGGGGGGGGGGGGGFGGGGGGFGGGGGGGGGGCFFGGCG7FF+>FF=,8+:3=FDFEFGGGGDGGGGFCFGGGGGGGGGGGGGGGGG*B@FCFFGGGGGGGEGGGGGDGGFGGGGGGGGGGGGGGGGEGGGGGGGGGGDEGGGG:CEEGGGGFGGFF@CGGGGFFF+3<CEEGGD;CGGFGEEFGFFFDFCFDFFGGGFFGGFGF?GF47
@M03364:396:000000000-C9LGT:1:1101:6736:2796 1:N:0:10
ACTCCTACGGGAGGCAGCAGTGGGGAATATTGCACAATGGGGGAAACCCTGATGCAGCAACGCCGCGTGAGTGATGACGGCCTTCGGGTTGTAAAGCTCTGTCTTCAGGGACGATAATGACGGTACCTGAGTAGGAAGCCACGGCTAACTACGTGCCAGCAGCCTCGGTGATACGTAGGTGGCGAGCGTTGTCCGGATTTACTGGGCGTAAAGGGAGCGTAGGCGGACTTTTAAGTGAGATGTGAAATACCCGGGCTCAACTTGGGTGCTGCATTTCAAACTGGAAGTCTAG
+
GGGGGGGGGGGGGGGGGGGGGGGGGGGGGGGGGGGGGGGGGGEGGGGGGGGGGGGGGGGGGGGGGGGGGGGGGGGGGGGGGGGGGGGGGGGGGGGGGGGGFGGGGFGFGGGGGGCF+CFFG:CCBBFG,:@,<EA,@F<AEFGGGGCFGGFGBFGGGCFGGGGGGGGGG**D@FGFCD7FFFGEE7CFGGGGGGGGCFFFFGGGGGGGEG5CFGGGCEDGGGGGGGCEEFEFFGCFGGGGGFGCCGGGGGGGGGDGGFFGGFGGGCE3CFGGGD?FGGGC@F9C9F5FGFF>
@M03364:396:000000000-C9LGT:1:1101:9153:2799 1:N:0:10
ACTCCTACGGGAGGCAGCAGTGGGGAATATTGCACAATGGGCGCAAGCCTGATGCAGCGACGCCGCGTGCGGGATGGAGGCCTTCGGGTTGTAAACCGCTTTTGTTCAAGGGCAAGGCACGGTTTCGGCAGCGATGAGTGGATTGTTCGAATCAGCACCGGCTAACTACTTGCCAGCAGCCGCGGTAATACGTAGGGTGCGAGCGTTATCCGGATTTATTGGGCGTAAAGGGCTCGTAGGCGGTTCGTCGCGTCCGGTGTGAAAGTCCATCGCTTAACGGTGGATCCGCGCCGG
+
GGGGGGGGGGGGGGGGGGGGGGGGGGGGGGGFGGGGGGGGGGGGGGGGGGGGGGGGGGGGGGGGGGGGGGGGGGGGDFGGGGGGGGGGGGGGGGGGGGGGGGGCEDFCDFFGGGGF<B>=8+@:+@CE3+5+5*,<DCFGFCFFF:DAFG>B1DCEFGFDFEEFFFGG@,+2?CFFGGGGGDGGEEGG+C@FFCFCCFEGGGGGGGG>ECGGGGG>F@FC9+;AEG*;@F?EDGGGGGGGGGCEEDCEGGGGGGGGGE=EEC7CFGFGGCG3>CCD7CED>F5DDGC:CB@D37
@M03364:396:000000000-C9LGT:1:1101:10372:2813 1:N:0:10
ACTCCTACGGGAGGCAGCAGTGGGGAATATTGCACAATGGGCGCAAGCCTGATGCAGCAACGCCGCGTGAGTGATGACGGCCTTCGGGTTGTAAAGCTCTGTCTTCAGGGACGATACTGACGGTACCTGAGGAGGAAGCCACGGCTAACTACGTGCCAGCAGCCGCGGTCATACGTAGGTGGCGAGCGTTGTCCGGATTTACTGGGCGTAAAGGGCGCGCAGGCGGCGTCGTAAGTCGGTCTTAAAAGTGCGGGGCTTAACCCCGTGAGGGGACCGAAACTGCGATGCTAGAGT
+
GGGGGGGGGGGGGGGGGGGGFGGGGGGGGGGGGGGGGGGGGGGGGGGGGGGGGGGGGGGGGGGGGGGGGGGGGGGGGGGGGGGGGGGGGGGGGGGGGGGGGGGGGGGGGGGGGGDG+EFFG=FC3BF<::@:38FFGGGGGGGGGGGFGF;FGGGGGGGGGGGGGGGGG<CFGGGFGFGDGGFFCEGGFFGGGGGGGGGGGGGGGGGGGGGGGGGGGGGGGGDCGCCE?EGCFGGFEEGECGFGGGGGGFFGGGGGGCGGGGGEGGGCDGGGGGCDGG5C=BFGGGDBFFF4C0
@M03364:396:000000000-C9LGT:1:1101:24810:2824 1:N:0:10
ACTCCTACGGGAGGCAGCAGTGAGGAATATTGGTCAATGGGCGTGAGCCTGAACCAGCCAAGTAGCGTGCAGGATGACGGCCCTATGGGTTGTAAACTGCTTTTGTACGGGGATAAAGGAGTCCACGTGTGTCCTTTTGCAGGTACCGTACGAATAAGGACCGGCTAATTCCGTGCCAGCAGCCGCGGTAATACGGAAGGTCCGGGCGTTATCCGGATTTATTGGGTTTAAAGGGAGCGCAGGCTGTCGGTTAAGCGTGTTGTGAAATGTAGATGCCCAACATCTGCACTGC
+
GGGGGGGGGGGGGGGGGGGGGGGGGGGGGGGGGGGGGGGGGGGGGGGGGGGGGGGGGGGGGGFGGGGGGGGGGGGGGGGGGGGGGGGGGGGGGGGGGGGGGGGGGFGFGGGGGGGGCEGFD-B:<CFFA:A:,<88CEBDD@@DFFDFFFDGCFGGGGGGGGGGGGGGGGGGGGGGGGGGGGGGGGGGGGGGGGGGGGGGGGGGGGGGEGGGGGGG>EEGGGGGGG88CGGGGGGGGGGGGEGGGGC6EGGCEGGGG?E=EC7A:FGGGFGGGGGCGGGGFFFGGGC?GFFF
@M03364:396:000000000-C9LGT:1:1101:15770:2843 1:N:0:10
ACTCCTACGGGAGGCAGCAGTGAGGAATATTGGTCAATGGGTGAGAACCTGAACCAGCCAAGTAGCGTGCAGGAAGACGGCCCTATGGGTTGTAAACTGCTTTTGTACGGGGATAAAGGCGGCTACGTGTAGCTTTTTGCAGGTACCGTACGAATAAGGACCGGCTAATTCCGTGCCAGCAGCCGCGGTAATACGGAAGGTCCGGGCGTTATCCGGATTTATTGGGTTTAAAGGGAGCGTAGGCCGTGGATTAAGTGTGTTGTGAAATGTAGGCGCTCAACGTCTGACTTGC
+
GGGGGGGGGGGGGGGGGGGGGGGGGGGGGGGGGGGGGGGGGGGGGGGGGGGGGGGGGGGGGGGGGGGGGGGGGGGGGGGGGGGGCGGGGGGGGGGGGGGGGGGGGGGGGGGGDGCFGGG,@+@+4BCG,:A,CCFDFGGGGEGGGFGFGGGG@FDGGGGGGGGGGGGGGFGGGGGGGGGGGGGGGGGGGGGGGGGGGEGGGGGGGGGGGGGGGGGGG>CEFGGGGFEGDGGGGGGGGGGDGGGGFGCEE2<?FDFGFFGFCGGGFGGGGGGGGFGD<CEGFEFFFGGF==F?
@M03364:396:000000000-C9LGT:1:1101:8964:2848 1:N:0:10
ACTCCTACGGGAGGCAGCAGTGGGGAATATTGCACAATGGGCGCAAGCCTGATGCAGCGACGCCGCGTGCGGGATGGAGGCCTTCGGGTTGTAAACCGCTTTTGTTCAAGGGCAAGGCACGGTTTCGGACGTGTTGAGTGGATTGTTCGAATAAGCACCGGCTAACTACGTGCCAGCAGCCGCGGTAATACGTAGGGTGCAAGCGTTATCCGGATTTATTGGGCGTAAAGGGCTCGTAGGCGGTTCGTCGCGTCCGGTGTGAAAGTCCATCGCTTAACGGTGGATCCGCGCCGG
+
GGGGGGGGGGGGGGGGGGGGGGGGGGGGGGGGGGGGGGGGGGGGGGGGGGGGGGGGGGGGGGGGGGGFFGGGGGGGFGGGGGGGGGGGGGGGGFGGGGGGGGGGGGGGGGGGGGGGCGGGGCFCFFEF+@@@@:BBFGFGGGDFFGGGGGGGCFGGGGGGGGGGGGGGG*=FFFGGGGGGGGGGGGGGGDFFGGGGGGGGGGGGGGGEGGGGG8EEFFFFFGGGGGGGGGGGGGGGEGGGGGGGGDGGGGGGGEEGDEGGEFGGGG?FDCFGGGF9DGDGFFGDDFFFC@BDDC
@M03364:396:000000000-C9LGT:1:1101:19321:2852 1:N:0:10
ACTCCTACGGGAGGCAGCAGTGGGGAATCTTCCGCAATGGACGAAAGTCTGACGGAGCAACGCCGCGTGAACGATGACGGCCTTCGGGTTGTAAAGTTCTGTTATACGGGACGAATGGTACGACTGTCCATCCCCGTCGTAAGTGCCGGTACCGTAAGAGAAAGCCACGGCTAACTACGTGCCAGCAGCCGCGGTAATACGTAGGTGGCAAGCGTTGTCCGGAATTATTGGGCGTAAAGGGCGCGCAGGCGGCGTCGTAAGTCGGTCTTAAAAGTGCGGGGCTTAACCCCGTGG
+
GGGGGGGGGGGGGGGGGGGGGGGGGGGGGGGGGGGGGGGGGGGGGGGGGGGGGGGGGGGGGGGGGGGGGGGGGGGGGGGGGGGGGGGGGGGGGGGGGFGGGGGGGFGGGGGGGGEFFEF=D-C8+@FG,,9,3,@F@CGFF8FFF,=CFGGGGGGGGGFGGGGGGGGGG48FFGGGGGGGGGGGGGGGGGGGGDGGGGGGGGGGGGGGGGGGGGGGGGGGGG>EGG9EGGGFGGGGGGGGGGGGGGGGGGGGGGEGG8FGGGGGGDGCDGFGGE9CGDGGFFEGGGGFFFB9C)
@M03364:396:000000000-C9LGT:1:1101:14238:2871 1:N:0:10
ACTCCTACGGGAGGCAGCAGTGGGGAATATTGCACAATGGGCGCAAGCCTGATGCAGCGACGCCGCGTGCGGGATGGAGGCCTTCGGGTTGTAAACCGCTTTTGTTCAAGGGCAAGGCACGTTTTCGGGCGTATTGCGTGGATTGTTCGAATAAGCACCGGCTAACTACGTGCCAGCAGCCGCGGTAATACGTAGGGTGCAAGCGTTATCCGGATTTATTGGGCGTAAAGGGCTCGTAGGCGGTTCGTCGCGTCCGGTGTGAAAGTCCATCGCTTAACGGTGGATCCGCGCCGG
+
GGGGGGGGGGGGGGGGGGGGGGGGGGGGGGGGGGGGGGGGGGGGGGGGGGGGGGGGGGGGGGGGGGGGGGGGGGGFFFGGGGGGGGGGGGGGGGGGGGGGGGGGGGGCGGGGGGFGFGFGG-BFEFFG++55*38@,@FEF>CFC?BFGG8F<FGFFFGGGGCGFGGGF<EFDGDGFGGFGGGGGGEEFGGGEFFGGFGGFGGGGGGGGGGGGEEGFGEFGGGGGD5ECFGG8CFGGEFGGGG*?EEE8C>GE7EEDCE:?+:CFF?FF:EG5A5DF7=DEFGGDFCFGD:C5D
@M03364:396:000000000-C9LGT:1:1101:10042:2929 1:N:0:10
ACTCCTACGGGAGGCAGCAGTGAGGAATATTGGTCAATGGCCGAGAGGCTGAACCAGCCAAGTCGCGTGAGGGAAGACGGCCCTACGGGTTGTAAACCTCTTTTACAAGGGAATAAAGGACGCCACGTTTGCCGTTTTGCATGTACCTTATGAATAAGCATCGGCTAACTCCGTGCCAGCAGCCGCGGTAATACGGAGGATGCGAGCGTTATCCGGATTCATTGGGTTTAAAGGGTGCGTAGGTGGCCGATTAAGTCAGCGGTGAAAGTCAATGGCTCAACCATTGAATTGCCG
+
GGGGGFGGGCCGGGGGGGGGGGGGGGGGGFGGFGGGGGFFGGGGGGGGGFGGGFGGGGGGGGGGGGDFCCFGGGGGGGGGGGGGGGGDCEFGGGGGGFGGGF<FFGF9ECFGGDFF,BF8A+@63BF@,:@,:+33@CBFFF,CCBFDFDGF9FGCCAFGFG7FGFGFD,BFGFDGCFFGFGGGEE77F:FFGGGGGGDGGCGGGGGGEGGGFC5CCGG:9FFDGGE=EGGFFGGGDEGGEDEF9EGGGDGGGGGGFCC?C=DE5CCFGFCF:<0>FGFC47:CDFDBGFFFD)
@M03364:396:000000000-C9LGT:1:1101:15846:2938 1:N:0:10
ACTCCTACGGGAGGCAGCAGTGGGGAATATTGCACAATGGGGGAAACCCTGATGCAGCAACGCCGCGTGAGTGATGACGGCCTTCGGGTTGTAAAGCTCTGTCTTCAGGGACGATAATGACGGTCCCTACGGAGGCAGCCACGGCTAACTACGTGCCAGCAGCCGCGGTAATACGTAGGTGGCGAGCGTTGTCCGGATTTACTGGGCGTAAAGGGAGCGTAGGCGGATTTTTAAGTGAGATGTGAAATACTCGGGCTTAACCTGAGTGCTGCATTTCAAACTGGATATCTAG
+
@<6FGF<FFGC@F@;,6@FAEFFFE;6CF-EFGGGG<CEE8FCF@@FGC,9CC@@FCCFE@CFCBCFFF:?CFEFCCFCFGCFCFDEFFGGGGGGGGGGGGGGEFFGGGGGGGG>G@DFF98C++6BF,:@8=@>+@>@FFG>F7>:@FGGGGGFGGGGGGGGGGGGGC*1@CFG@FGGGGGFEFGGGGGEGGGGG5EGGGGFGGGGGGGGGGGECGGGGGGGGGGCDEFGGFGGGFGGGCFGGGGGGGGFGGGGGGGFGGGGGGGFGGGGGGGGGGFFGFFGGGFGFGFFC
@M03364:396:000000000-C9LGT:1:1101:6476:2941 1:N:0:10
ACTCCTACGGGAGGCAGCAGTGAGGAATATTGGTCAATGGGCGAGAGCCTGAACCAGCCAAGTAGCGTGCAGGAAGACGGCCCTATGGGTTGTAAACTGCTTTTGTATGGGGATAACGTACTCCTCGTGGGTCGTTTTGTCGGTACCATACGGATAAGGACCGGCTAATTCCGTGCCAGCAGCCGCGGTAATACGGAATGTCCGGGCGTTATCCGGATTTATTGGGTTTAAAGGGAGCGTAGGCCGTGGATTAAGTGTGGTGTGAAATGTAGGCTCTCAACGTCTGACTTGC
+
GGGGGGGGGGGGGGGGGGGGGGGGGGGGGGGGF@FGGGGGGGGG+F+CEG8,FFDG@CF8FFDFFE+B,@DFG@AF8FGGGGGGGGGGG4CFGFEFGG9EFAFGFFDAEGG+:4AF,BF,=-CB,BFG,+48,8@C+>,3,++86>>,BDCF+BF7FFCB<FF@FFDCE9;@FF*C@FFG::>EGGCCB:FG@A<EG7*?F<F@FEE*=CCFFC*88:CE7E+32CEGEGC9E+;*;8/1;CEGGDE7*;CF<EFGGCF*;;DE?CCCCD+::C+9>C?C5>FGG3C=FF67
@M03364:396:000000000-C9LGT:1:1101:8655:2947 1:N:0:10
ACTCCTACGGGAGGCAGCAGTGGGGAATATTGCACAATGGGCGCAAGCCTGATGCAGCGACGCCGCGTGCGGGATGGAGGCCTTCGGGTTGTAAACCGCTTTTGTTCAAGGGCAAGGCACGGTTTCGGCCGTGTTGAGTGGATTGTTCGAATAAGCACCGGCTAACTACGTGCCAGCAGCCGCGGTAATACGTAGGGTGCAAGCGTTATCCGGATTTATTGGGCGTAAAGGGCTCGTAGGCGGTTCGTCGCGTCCGGTGTGAAAGTCCATCGCTTAACGGTGGATCCGCGCCGG
+
GGGGGGGGGGGGDGGGGGGGGGGGGGGGGGGFGFGGGGGGGGGGGGGGGGGFGGGGGGGGGGGEGGGGGGEGGGCFGFFFEGGGGGCCACFGEFCGGGGGGGGGGGGFFFCGFFBDFDF8>=FF+><F7+@<@<D7FFFDF<,?FCFFEF,>>FGGGCGGGGGGFC;FF*3FFFFFGGFFGDGGGGGGFCE8<CCGGEEEGGGGEEGEDFGGGD58<CFGFC>CGG8EGFF=C:CECCFGGGCEEED5CEEDCEGGG8C5>C>CFGF7CGGGG5F<>F5<DFE7*97F<>@:DD
@M03364:396:000000000-C9LGT:1:1101:8082:2967 1:N:0:10
ACTCCTACGGGAGGCAGCAGTGGGGAATATTGCACAATGGGCGCAAGCCTGATGCAGCGACGCCGCGTGCGGGATGGAGGCCTTCGGGTTGTAAACCGCTTTTGTTCAAGGGCAAGGCACGGTTTCGGACGTGTTGAGTGGATTGTTCGAATAAGCACCGGCTAACTACGTGCCAGCAGCCGCGGTAATACGTAGGGTGCAAGCGTTATCCGGATTTATTGGGCGTAAAGGGCTCGTAGGCGGTTCGTCGCGTCCGGTGTGAAAGTCCATCGCTTAACGGTGGATCCGCGCCGG
+
GGGGGGGGGGGGGGGGGGGGGGGGGGGGGGGGGGGGGGGFGGCGGGGGGGGGGGGGGGGGGGGGGGGGGGGGGGDGGGGGGGGGGGGGGGGGGGGGGGGGGGGGGFGGGGGGDCBFFGCF7@@F:DFG++58*3,,@A>FCCFF@>FFEGGG<FGGGGGGGGGGGGGGG*CFFEFGGGGGGGGGGGGGGGGGGGGGGGGGGGG>EGGGFCGGGGGEGGGGGFGGGGGCEGGGGGFEEGGGGGG=GGGGGGGGGGGEGGGGE9CGFGFCGGGGGGGD>FGGFFGGGGGFF@EGGD
@M03364:396:000000000-C9LGT:1:1101:11756:2989 1:N:0:10
ACTCCTACGGGAGGCAGCAGTGGGGAATATTGCACAATGGGGGAAACCCTGATGCAGCAACGCCGCGTGAGTGATGACGGTCTTCGGATTGTAAAGCTCTGTCTTTAGGGACGAAAATGAAAGTACCTTAGAAGGTAGCCACGGCTAACTACGTGCCAGCAGCCGCGGTAATACGTAGGTGGCGAGCGTTGTCCGGATTTACTGGGCGTAAAGGGAGCGTAGGCGGATTTTTAAGTGAGATGTGAAATACTCGGGCTTAACCTGGGTGCTGCATTCCAAACTGGATATCTAG
+
GGGGGGGGGGGGGGGGGGGGGGGGGGGGGGGGGGGFGGGGGGGGGGFFFGGGGGGGGGGGGGGGGGGGGGGGGGGGGGGGGGFFGGGCCGFFGGGGGGGGFGG,B<F9FGGCCE+CCFGDB?B<FGF<,8A,,5,,93,C,,86:FGGGGGF:F7+@,>FG:,>C3@FC*>CDGF<FGD,?FCCCE7F**1CE@FEG*<CGGFCGGGGEGD*<+;>?5C8EDEF?C*:*<0:C?FF9E@7CFFGFGDFF?CCEG**98<<7CFGF<?DDFCFFFGGGGGDF=CD0*7=FFFG
@M03364:396:000000000-C9LGT:1:1101:16979:3040 1:N:0:10
ACTCCTACGGGAGGCAGCAGTGGGGAATATTGCACAATGGGCGCAAGCCTGATGCAGCGACGCCGCGTGCGGGATGGAGGCCTTCGGGTTGTAAACCGCTTTTGTTCAAGGGCAAGGCACGGTTTCGGCCGTGTTGAGTGGATTGTTCGAATAAGCACCGGCTAACTACGTGCCAGCAGCCGCGGTAATACGTAGGGTGCAAGCGTTATCCGGATTTATTGGGCGTAAAGGGCTCGTAGGCGGTTCGTCGCGTCCGGTGTGAAAGTCCATCGCTTAACGGTGGATCCGCGCCGG
+
GGGGGGGGGGGGGGGGGGGGGGGGGGGGGGGGGGGGFGGGGGGGGGGGGGGGGGGGGGGGGGGGGGGGGGGGGGGGGGGGGGGGGGGGGGGGGGGGGGGGGGGGGGG9EFGGGGFGFGGGE+D:FFGG@+53@FFCCFEAFFGFGGGGGGGG>FGGGGGGGGGGGGGGG=FGGGGGGGGGGGGGGGGGGGGGGFGGGGGGGGGGGGGGGGGGGEGGCGGGGGGGGGGGGGGGGGGGGGGGGGGGGGGGGGGGGGGGG8CEGFGGGGGGGGGGGGGGCFCGEFGGGGGFGFFGGG
@M03364:396:000000000-C9LGT:1:1101:11675:3045 1:N:0:10
ACTCCTACGGGAGGCAGCAGTGGGGAATATTGCACAATGGGCGCAAGCCTGATGCAGCGACGCCGCGTGCGGGATGGAGGCCTTCGGGTTGTAAACCGCTTTTGTTTGGGAGCAAGCCCGGCGGAGTGGGTGTACGTTTCGAATAAGCACCGGCTAACTACGTGCCAGCCGCCGCGGTAATACGTAGGGTGCGAGCGTTATCCGGATTTAGTGGGCGTAAAGGGCTCGTAGGCGGTTCGTCGCGTCCGGTGTGAAAGTCCATCGCTTAACGGTGGATCCGCGCCGGGTACGGGC
+
GGGGGGGGGGGGGGEGGGFGGGGGGEGGGGGGGGDEGGGGGGGGGGGGFEGEGGFFGGGGGGGGGGGGFEGGGCFGGGGGGG,BEGGGGGGCG<ECFFDFG<CFFBFFGE=FFG<DB@F77+8**>CF8,5+*,8+6<F<FF=<=73?,@FF7FEG@G,FBE:FCCFG783<EGGGGGGG79<C<ECEGFCE51?CE:8CFGGGGGCG+0+3<8*A8C8EGGGG5FFCCE>EFGC8CEGEGGGGC5CE5:CC8C<E><?F?+::EGF<FGE3**:CC<EF:>EGCDGEDF:9D)
@M03364:396:000000000-C9LGT:1:1101:6909:3060 1:N:0:10
ACTCCTACGGGGGCAGCAGTGAGGAATATTGGTCAATGGATGAGAATCTGAACCAGCCAAGTAGCGTGCAGGATGACGGCCCTATGGGTTGTAAACTGCTTTTGTACGGGGATAAAGGAGCTTACGTGTAAGTTTTTGCAGGTACCGTACGAATAAGGACCGGCTAATTCCGTGCCAGCAGCCGCGGTAATACGGAAGGTCCGGGCGTTATCCGGATTTATTGGGTTTAAAGGGAGCGCAGGCTGTCGGTTAAGCGTGTTGTGAAATGTAGGTGCCCAACACCTGCACTGCAGC
+
GGGGGGGGGGGGGGEEEGGFFGGGGGGGGGGGGGGGGGG<CCEFGGGGGGGGGGGGGGGGGGGGGGGGGGGGGGGGGGGGGGGFGGGGGGGGGGGGGGGGGGGGGGGGGGGGGGFGFGGGGFG<ABEF,3A?<CFGGGGFGGGGGGGGGGGGGFGGGGGGGGGGGGGGG9DFGFGGGGGGGGGGGGCFGGGF@FFGGGGGGGGGGGGGGEGGGGGG*ACGGGGGGGG=CGGFGGGGGGGGEGGGGGGGGGGGGGGEGGGGGGDCFFGGGGGF7C6FGG5CFFGGFGGFFFFGGG
@M03364:396:000000000-C9LGT:1:1101:19968:3091 1:N:0:10
ACTCCTACGGGAGGCAGCAGTGGGGAATATTGCACAATGGGCGGAAGCCTGATGCAGCGACGCCGCGTGCGGGACGAAGGCCTTCGGGCTGTAAACCGCTTTCAGCAGGGACGAGGCGAAAGTTACGGTTCCTGCAGAAGAAGCCCCGGCTAACTACGTGCCAGCAGCCGCGGTAATACGTAGGGGGCGAGCGTTATCCGGATTCATTGGGCGTAAAGCGCGCGTAGGCGGCCTGCTAGGTCGGGACTCAAATCCGGGGGCTCAACCCCCGCCCGGTCCCGATACCGACAGGCT
+
GGGGGGGGGGGGGGGGGGGGGGGGGGGGGGGGGGGGGGGGGGGGGGGGGGGGGGGGGGGGGGGGGGGGGGGGGGGGGGGGGGGGGGGGGGGGGGGGGGGGGGGGGGGGGGGGGEDEGGG@**8<@@FG8*=?@8C,@FEFGGFGFGDGGGGEGGGGGGGGGGGGGGGGG*:CGGG>GGGGGGFGGGGGGGGGGGGGGGGGGEEGGGGGGGGGGGGGGGGGGGGGGG:EGGGGGGGGGGGGGGGGGGGGGGGGGGCGGGGGG*CEFFGGGDEGGGGGDC=DF3>DGFGFGFFGF9
@M03364:396:000000000-C9LGT:1:1101:10363:3095 1:N:0:10
ACTCCTACGGGAGGCAGCAGTGGGGAATATTGCGCAATGGGGGCAACCCTGACGCAGCAACGCCGCGTGAAGGATGAAGGTCTTCGGATTGTAAACTTCTTTTACAGAGGACGAAGTCGTGACGGTACTCTGTGAATAAGCCACGGCTAACTACGTGCCAGCAGCCGCGGTAATACGTAGGGTGCGAGCGTTATCCGGATTTATTGGGCGTAAAGGGCTCGTAGGCGGTTCGTCGCGTCCGGTGTGAAAGTCCATCGCCTAACGGTGGATCTGCGCCGGGTACGGGCGGGCTGG
+
GGGGGGGGGGGGGGGGGGGGGGGGGGGGGGGGGGGGGGGGGGGGGGGGGGGGGGGGGGGGGGGGGGGGGGGGGGGGGGGGGGGGGGGGGGGGGGGGGGGGGGGGGGGCFGGGGGCFBFFGGFF+38FF<,CCCC=FE<<FDGDFEGCC:FGGCFGFGGGGGGGGGGGGG1BFGGGGGGGGGGGGGGGGGGGGGGGGFGGGGGGGGGGGGGGGGGGGGGGGEECFGGGGEEEECEGGDEEGGGGGEGG9<CFGDDGGGGGGDCFGGGGGGGGGGGGDGGEG:>FGGGGFGFD37D
@M03364:396:000000000-C9LGT:1:1101:8949:3102 1:N:0:10
ACTCCTACGGGAGGCAGCAGTGAGGAATATTGGTCAATGGCCGAGAGGCTGAACCAGCCAAGTAGCGTGCAGGATGACGGCCCTATGGGTTGTAAACTGCTTTTATACGGGGATAAAGTCACCTCCGTATAGTTGTTTGCAGGTACCGTATGAATAAGGACCGGCTAATTCCGTGCCAGCAGCCGCGGTAATACGGAAGATGCGAGCGTTATCCGGATTTATTGGGTTTAAAGGGAGCGTAGGCGGGCTGTTAAGTCAGCGGTAAAATGTCAAGGCCCAACCTTGTCATGCCGT
+
GGGGGGGGGGGGGGGGGGGGGGGGGGGGGGGFGGGGGGGFGFDGFGGGGGGGGGGGGGGGGGGGGGGGGGGGGGGGGGGDGGGGGGGGGGGGGGGGGGGGGGGGGGGCFGEGGGEF,BF?C-C5,BFE,:A<?FGGFFDFAFGDACFGFFGGFGGGGGGGGGGGGGGGGFGGBFFGGGGGGGGGEGCGGGGGGGGGGGGGGGGEDGGGGGGGGGGGCGGGFGGGGGGGGF?C<EGGGGGGGGGGGGEEEDFF<CFGGGGGGGGCEGGGFGGD>+<FFC*>>EGGCCFFGFFGGD
@M03364:396:000000000-C9LGT:1:1101:13914:3109 1:N:0:10
ACTCCTACGGGAGGCAGCAGTGGGGAATATTGCACAATGGGCGCAAGCCTGATGCAGCGACGCCGCGTGCGGGATGGAGGCCTTCGGGTTGTAAACCGCTTTTGTTCAAGGGCAAGGCACGGTTTCGGCCGTGTTGAGTGGATTGTTCGAATAAGCACCGGCTAACTACGTGCCAGCAGCCGCGGTAATACGTAGGGTGCAAGCGTTATCCGGATTTATTGGGCGTAAAGGGCTCGTAGGCGGTTCGTCGCGTCCGGTGTGAAAGTCCATCGCTTAACGGTGGATCCGCGCCGG
+
GGGGGGGGGGGGGGGGGGGGGGGGGGGGGGGGGGGGGGGGGGGGGGGGGGGGGGGGGGEFGGGGGGGGGGGGGGGGGGGGGGGGGGGGGGGGGGGGGGGGGGGGGGGGGGGGGGDFFGGGG+@@3@FF++55*@>FGFFGD:,@FCGGGDFFFGGGGGGGGGGGGGGCF:9FFGGGGGGGGGGGGDGGFCGGGGFGGGGGGGGGGGGGGGGGGG5ECFFGGGGGGGEG5FGGGGGGGGGGGGGEGGGGGGGGGGGGGCEEGCFFGFGGGFGGGGGGCFEGF:ECFGGFDBEGGG
@M03364:396:000000000-C9LGT:1:1101:20519:3146 1:N:0:10
ACTCCTACGGGAGGCAGCAGTGGGGAATCTTCCGCAATGGACGAAAGTCTGACGGAGCAACGCCGCGTGAACGATGACGGCCTTCGGGTTGTAAAGTTCTGTTATACGGGACGAGTGGCGTTGCAGTCCATACCCGTTACGAGTGACGGTACCGTAAGAGAAAGCCACGTCTAACTACGTGCCAGCAGCCGCGGTAATACGTAGGTGGCAAGCGTTGTCCGGAATTATTGGGCGTAAAGGGCGCGCAGGCGGCGTCGTAAGTCGGTCTTAAAAGTGCGGGGCTTAACCCCGGGG
+
GGGGGGGGGGGGGGGGGGGGGGGGGGCEGGGGGGGGGGGGGGGGEGGGGGGGGGGGGGGGGGGGGDGGEGGGGGFGGGGGGGGGGGGG@BEEGGGGFGF,FFF@EGG8FEGCFG+8<=@7F7C@BDFGG,83,,,5@CEEG*3@>=;FFEGDFC>:CFGGGGGFGCFGG:*C=@FGGGGGGG@B:CFGC*FEGGGGGGGGFFGGGGGGG>FGGGGGGGCGGD8?FG<CFCGGFC8?EGGECGGCGEGG*CEGGG?EDGFFF?DEE)AD>FGFFGCFFDGCD@=7FGGFC@F)9)
@M03364:396:000000000-C9LGT:1:1101:17937:3147 1:N:0:10
ACTCCTACGGGAGGCAGCAGTGGGGAATATTGCACAATGGAGGGAACTCTGATGCAGCGACGCCGCGTGAGTGAGGAAGTATTTCGGTATGTAAAGCTCTATCAGCAGGGAAGATAATGACGGTTCCTGAGTAAGAAGCACCGGCAAACTCCGTGCCAGCAGCCGCGGTAATACGGAGGGTGCAAGCGTTAATCGGAATAACTGGGCGTAAAGGGCATGCAGGCGGGACGTCAAGCAGGGTGTGAAATCCCCGGGCTCAACCCGGGAACTGCACTCTGAACTGACGTTCTGG
+
GGGGGGGGGGGGGGGGGGGGGGG<FGGGGGGGGGGGGGGGGGGGGGGGGGGGGGGGGGGGGGGGGGGGGGGGGGGGGGGGGGGGGGGGDGGGGGGGGGGGGGGAFGGFGGGGGGFG9EF@<B@8+8BF?,8B,<5,CDFGGCEFF=+DGGGGFGGGGGGGGGGGGGGGG*>FGGGGGGGGGGGGGGGGFGGGGGGGGGGGGGGGGGGGGGGGGGGGGGGGGGGGGGGGGG;ECCFGGGGGGEEGE?FFGEGGGGGGGGGGGFDGGGDGGGGGGGGGFGGGFFGGGG<FGFFF
@M03364:396:000000000-C9LGT:1:1101:8695:3162 1:N:0:10
ACTCCTACGGGAGGCAGCAGTGAGGAATATTGGTCAATGGCCGAGAGGCTGAACCAGCCAAGTAGCGTGCAGGAAGACGGCCCTATGGGTTGTAAACTGCTTTTATACGGGGATAAAGTCAGCTACGTGCAGATGTTTGCAGGTACCGTATGAATAAGGACCGGCTAATTCCGTGCCAGCAGCCGCGGTAATACGTAGGGTGCAAGCGTTATCCGGATTTATTGGGCGTAAAGGGCTCGTAGGCGGTTCGTCGCGTCCGGTGTGAAAGTCCATCGCTTAACGGTGGATCCGCGC
+
GGGGGGGGGGGGGGGGGGGGGGGGGGGGGGGGGGGGGGGGGFGGCGGFFGGGGFGFGGGGGGEGGGGGGGGGGGGGGGGGGGGGGGFGGGEGGGGGGGGGGGGFEEFCGGGGCF?99?E<9FF<AEF=,+8:,,:@FC<FGFFFFFFCDFFGCFFGGGGGCFGEFFC@E<DFGFE@CFG::FGEGGCGF7FF,BFFGGCGCCCD@FGGGGGGFFFGG*;9CCGFFGAEEE:FFGGGGGGE5CEGEGEGCCE*:CE=):EGC5DC7:7CD79DGGE<CGGGFBGDGGDFF))119
@M03364:396:000000000-C9LGT:1:1101:25021:3168 1:N:0:10
ACTCCTACGGGAGGCAGCAGTGAGGAATATTGGTCAATGGGCGAGAGCCTGAACCAGCCAAGTAGCGTGCAGGATGACGGCACTATGGGTTGTAAACTGCTTTTGGAAGGGGATCAAGTGCGCCCCGTGAGTAATATTGTATGTATCATACGAATAAGGACCGGCTAATTCAGTGCCAGCAGCCGCGGTCATAAGGAAGGTCCGGGCGTTATCCGGATTTATTGGGTTTAAAGGGAGCGTAGGCCGTGGATTAAGTGTGTTGTGAAATGTAGGCGCTCAACGTCTGACTTGC
+
GCEFFFECEEG,@CCFCGFGFGGGGGEFEF9FFGGGGGGGGGCFEEEFFE@FFFGG88FFFGGAAFGGGGGGGGGG?EGGG7:FGGG,<FCFGGFGFGG,EFFCF+B,,BFEG7+?,,:,,+8?4@FG++8<,55,CF,BC,<C,,,7CDF,8B<F,DC=<FFDEG@F,@57,@FFGFFGCF@:>EEFG*1@F;CFGCFG>FFCED71C@EE9CFGD;:+0<CC9C*;CGGC+<:8:5?*287C+:*2/*:A<<E<7CF58*5C:FGGFG+:>6>CC*:=4>F39DG?7FFG
@M03364:396:000000000-C9LGT:1:1101:20379:3219 1:N:0:10
ACTCCTACGGGAGGCAGCAGTAGGGAATCTTCCACAATGGGCGCAAGCCTGATGGAGCAACACCGCGTGAGTGAAGAAGGGTTTCGGCTCGTAAAGCTCTGTTGTTAGAGAAGAACGTGCGTGAGAGCTTCTGTTCACGCAGTGACGGTATCTAACCAGAAAGTCACGGCTAACTACGTGCCAGCAGCCGCGGTAATACGTAGGTGGCAAGCGTTGCCCGGATTTACTGGGCGTAAAGGGAGCGTAGGCGGATTTTTAAGTGAGATGTGAAATACTCGGGCTTAACCTGAGTGC
+
GGGGGGGGGGGGGGGGGGGGGGGGGGGGGGGGGGGGGGGGGGGGGGGGGGGGGGGGGGGGGGGGGGGGGGGGGGGGGGGGGGGGGGGGGGGGGGGGGGGGGGGGGGGGGGGGGGEE@FG?:?C++CFF,,958<EBFGGGGCCFFGGGGGGGCGGGGGGGGGGGGGGGGGGGFGGGGGGGGGGGGGGGGDGGGFGGGGGGGGGGGGGGGGGGGGGGGGGGGGG5FGGGGGGGGCGEGGGGGGGGGEGGGGGDGGGGFGGGGC>CGGGGGGGGGCCCFGGGFFGGFGGFGFFF>7
@M03364:396:000000000-C9LGT:1:1101:17329:3232 1:N:0:10
ACTCCTACGGGAGGCAGCAGTGGGGAATATTGCACAATGGGCGCAAGCCTGATGCAGCGACGCCGCGTGCGGGATGGAGGCCTTCGGGTTGTAAACCGCTTTTGTTCAAGGGCAAGGCGGGTCATCGGATCCATTGAGTGGATTGTTCGAATCAGCACCGGCTAACTACGTGCCAGCAGCCGCGGTAATACGTAGGGTGCAAGCGTTATCCGGATTTATTGGGCGTAAAGCGAGCGCAGGCGGAAAAATAAGTCTAATGTGAAAGCCCTCGGCTTAACCGAGGAACTGCATCGG
+
GGGGGGGGGGGGGGGGGGGGGGGGGGGGGGGGGGGGGGGGGGGGGGGGGGGGGGGGGGGGGGGGGGGGG7FGGGGGGGGGGGGGGGGGGGGGGGGGGGGGGGGGGGG,EFGGGGGF7FG7F<C,,@FG+8><,@F>FGG@DF9>:>;BFGCC*?,CEGGGCGGGGFCCG<E:CFEGGFGFFGGGGGGEGGEC998ECFGG6EGFGGECF?FG>;?C+<@CFFFGGGGGGFC58??EGDG?=CE*:*8C@CFGGGGGFGGGG?*<?4C3CCC<DGDCFFFG:3CGGC<@GFFGDG
@M03364:396:000000000-C9LGT:1:1101:15969:3284 1:N:0:10
ACTCCTACGGGAGGCAGCAGTGGGGAATATTGCACAATGGGCGCAAGCCTGATGCAGCGACGCCGCGTGCGGGATGGAGGCCTTCGGGTTGTAAACCGCTTTTGTTCAAGGGCAAGGCGGGTCTACGGGTCCATTGAGTGGATTGTTCGAATGAGCACCGGCTAACTACGTGCCAGCAGCCGCGGTAATACGTAGGGTGCAAGCGTTATCCGGATTTATTGGGCGTAAAGGGCTCGTAGGCGGTTCGTCGCGTCCGGTGTGAAAGTCCATCGCTTAACGGTGGATCCGCGCCGG
+
GGGGGGGGGGGGGGGGGGGGGGGGGGGGGGGGGGGGGGGGGGGGGGGGGGGGGGGGGGGGGGGGGGGGGGGGGGGGFGGGGGGGGGGGGGGGGGGGGGGGGGGCGGGAFFFGGG+F+CF+@5C<,@FG**58,3@,3@FEGC,>CF9FGGFF,@FFGGGGDFGGGG@EG1<FGGGGGGGGGGDCGDGDGC<F<,/?E?EGGCG8EGG>GGGGG>E8CFDGGGGGG*2;@FGE>F>ECEGGEGGCEGGEGGGG5:8=D8=2C7DFC:CCFG?C3ACCDDED>:G<=CF;FFDC7D
@M03364:396:000000000-C9LGT:1:1101:8749:3321 1:N:0:10
ACTCCTACGGGAGGCAGCAGTGGGGAATATTGCACAATGGGCGCAAGCCTGATGCAGCGACGCCGCGTGCGGGATGGAGGCCTTCGGGTTGTAAACCGCTTTTGTTCAAGGGCAAGGCACGGTTTCGGCCGTGTTGAGTGGATTGTTCGAATAAGCACCGGCTGACTACTTGCCAGCAGCCGCGGTAATACGTAGGGTGCAAGCGTTATCCGGATTTATTGGGCGTAAAGGGCTCGTAGGCGGTTCGTCGCGTCCGGTGGGAAAGTCCATCGCTTCACGGTGGATCCGCGCCGG
+
GGGGGGGGGGDGGGGGGGGGGGGGGGGGCFGFFFGGGGGGGGGGGGGGGGGGGGEGGGGGGGGGGGGGGEGGGGEGGGGGGFGGGGGGGDGGGGGGGGGGGGDGGGGGGGGGGGGGGGG8+>@F+3@F++555,3,,@FGF,,3D<FCFCFF*8FAFFGCFD=C,FCCF,+7,C:FCGGGGGGFFC*A7CE83,;CCCE5CGGFE*8CGFFGD>C56<9CFFG5C8*2*3CC5:EEECFGGGGD8:81*21:::CCD:5*8;22A>:*::CDGGG3:65CFF557**0>@))19
@M03364:396:000000000-C9LGT:1:1101:19480:3333 1:N:0:10
ACTCCTACGGGAGGCAGCAGTGGGGAATATTGCACAATGGGGGAAACCCTGATGCAGCAACGCCGCGTGAGTGATGACGGCCTTCGGGTTGTAAAGCTCTGTCTTCAGGGACGATAATGACGGTACCTGTCGACGCAGCCAAGGCTAACTACGTGCCAGCAGCCGCGGTCATACGTAGGTGGCGAGCGTTGTCCGGAATTATTGGGCGTAAAGGGAGCGCAGGCGGGAGATCAAGTCTATCTTAAAAGTGCGGGGCTCAACCCCGGGAGGGGCTGGAAACTGGTCTTCTTGAGG
+
GFGGGGGGGGGEEGGGGGGGGGFGGFGGGFGGGFGCEFFGGGDGGGCFGGGCFGGGGGGGGGGGGG:CFFGGGFFGGGGCGGGGGCFFGCFGFFGGACEAFGG<@<?,,B7FEE+4>FGC?-@3BFDF::=+++8++8:,@,,:@F87@CF:*@@CF;FFFGGGGGGG8*1;B9F?CFEF@CGG:8CC4*=BFCGG5CFGGGGGG>FG>?EEEFD*?EE8EGGGDGE*2:;<EFFGC<9+2<CC+0+<<FFCEEC59@6+*A/AE)/)9CED)*:>7CF7*@CGG72/*9=7**
@M03364:396:000000000-C9LGT:1:1101:11506:3359 1:N:0:10
ACTCCTACGGGAGGCAGCAGTGGGGAATATTGCACAATGGGCGCAAGCCTGATGCAGCGACGCCGCGTGCGGGATGGAGGCCTTCGGGTTGTAAACCGCTTTTGTTTGGGAGCAAGCCCTTCGGGGTGCATGTACCTTTCGAATAATCACCGGCTAACTACGTGCCAGCAGCCGCGGTAATACGTAGGGTGCGAGCGTTATCCGGAATTATTGGGCGTAAAGGGCTCGTAGGCGGTTCGTCGCGTCCGGTGTGAAAGTCCATCGCCTAACGGTGGATCTGCGCCGGGTACGGGC
+
GGGGGGGGGGGGGGGGGGGGGGGGGGGGGGGEGGGGGGFCFGGGGGGGGGGGGGGGGGGGGGGGGGGGGGGGGGGGGGGGGGGGGGGGGGGGGGGGGGGGGGGCFGGGGGGCEGGFC<FBD<F++@FF+,@@38@,7FFGEGCDFG,@CFGG>FGGGGGGGGGGGGGGG8CEFGGGGG@GGGGGGGFGEGGGGCEGGGGGGGGGGEGGEFGGCEFGGEGGFFEGCGGGGGGGGGGGGEGGGDEDGGGEG8C=E?79>@CFC+:C:DCCG:=DGGGGGGCGF>7DDDGF5?DD3/
@M03364:396:000000000-C9LGT:1:1101:17547:3364 1:N:0:10
ACTCCTACGGGAGGCAGCAGTGAGGAATATTGGTCAATGGCCGAGAGGCTGAACCAGCCAAGTAGCGTGCAGGATGACGGCCCTATGGGTTGTAAACTGCTTTTATACGGGGATAAAGTCAGCTACGTTTAGTTGTTTGCAGGTACCGTATGAATAAGGACCGGCTAATTCCGTGCCAGCAGCCGCGGTAATACGGAAGGTCCGGGCGTTATCCGGATTTATTGGGTTTAAAGGGAGCGTAGGCCGTGGATTAAGTGTGTTGTGAAATGTAGGCGCTCAACGTCTGACTTGC
+
GGGGGGGGGGGGGGGGGGGGGGGGGGGGGGGGGGGGGGGGGGGGGGGGGGGGGGGGGGGGGGGGGGGGGGGGGGGGGGGGGGGGGGGGGGGGGGGGGGGGGGGGGGGGGGGGGGGGFGGGG-BE?EFG,,85BEGGFFFFD@FGGGGGGGGG9FGGGGGGGGGGGGGGGFGGGGGGGGGGGGGGGGGGGGGGGGGGGEFGGGGGGGGGGGGGGGGGECEGGGGFGGEGGGGGGGGGGGGGGGGGGEEEG?CCGFF<D@FFGGDCFGGGGGGGGGGDDDEGFEGGFGCFGF?C
@M03364:396:000000000-C9LGT:1:1101:22969:3364 1:N:0:10
ACTCCTACGGAGGCAGCAGTGGGGAATATTGCACAATGGGCGCAAGCCTGATGCAGCGACGCCGCGTGCGGGATGGAGGCCTTCGGGTTGTAAACCGCTTTTGTTCAAGGGCAAGGCACGGTTTCGGCCGTGTTGAGTGGATTGTTCGAATAAGCACCGGCTAACTACGTGCCAGCAGCCGCGGTAATACGTAGGGTGCAAGCGTTATCCGGATTTATTGGGCGTAAAGGGCTCGTAGGCGGTTCGTCGCGTCCGGTGTGAAAGTCCATCGCTTAATGGTGGATCCGCGCCGGG
+
GGGGGGGGGGGGGGGGGGGGGGGGGGGGGGGGGGGGGGGGGGGGGGGGGGGGGGGGGGGGGGGGGGGGGGGGGGGGGGGGGGGGGGGGGGGGGGGGGGGGGGGGGGG9FGGGGGGGFGGGF<CCCFEG:+5*<FF3@FGG9EFFBFBFFGGGFFGGGGGGGGGGGGGGG<EGGGGGGGGGGGGGGGGGGGGGFGGGGGGGGGGGGGEGGGGGEGGGGGGGGGFGGGGGGGGGFFGGGGGGGGGEDEEEGGGGGGGG7C:7CFGFGD7:DFEDFGGGGGGFFDAFDGGFG:>DGG
@M03364:396:000000000-C9LGT:1:1101:10369:3388 1:N:0:10
ACTCCTACGGGAGGCAGCAGTGAGGAATATTGGTCAATGGACGAGAGTCTGAACCAGCCAAGTAGCGTGCAGGATGACGGCCCTATGGGTTGTAAACTGCTTTAGCCGGGGAATAAAGTGCGCCACGTGTGGCGTATTGCATGTACCCGGAGAATAAGCATCGGCTAATTCCGTGCCAGCAGCCGCGGTAATACGTAGGGTGCAAGCGTTATCCGGATTTATTGGGCGTAAAGGGCTCGTAGGCGGTTCGTCGCGTCCGGTGTGAAAGTCCATCGCTTAACGGTGGATCCGCGC
+
GGGGGGGGGGGGGGGGGGGGGGGGGGGGGGGGGGGGGGGGGGGGGGGGGGGGGGGGGGGGGGGGGGGGGGGGGGGGGGGGGGGGGGGGGGGGGGGGGGGGGGGGGGGGGGGGGGFEFGGGGFFEFFFFBBDBFGGGGGGGGGGGGFDFGG7F7FGGGGGGGGGGGGGGGFGGGGFGGGGGGGGGGGGGFGGGGGGFGGFGGGGGGGGGGGGGGGGGGGGGGGGGGGGGGGGGGGGGGGGGGGGGGGGGGGGGGGGGGCGGGGGGGGGGGGGGGGGGGGGGFFGGCDF@GFFGGG
@M03364:396:000000000-C9LGT:1:1101:22510:3401 1:N:0:10
ACTCCTACGGGAGGCAGCAGTGAGGAATATTGGTCAATGGGCGAGAGCCTGAACCAGCCAAGTAGCGTGCAGGATGACGGCCCTATGGGTTGTAAACTGCTTTTGTATGGGGATAAAGTGCTCCACGTTTGGAATTTTGTAGGTACCATACGAATAAGGACCGGCTAATTCCGTGCCAGCAGCCGCGGTAATACGGAAGGTCCGGGCGTTATCCGGATTTATTGGGTTTAAAGGGAGCGTAGGCCGTGGATTAAGTGTGTTGTGAAATGTAGGCGCTCAACGTCTGACTTGC
+
GGGGGGGGGGGGGGGGGGGGGGGGGGGGGGGGGGGGGGGGGGGGGGGGGGGGGGGGGGGGGGGGGGGGGGGGGGGGGGGGGGGGGFFGGGGGGGGGGGGGGGGEGFF,CFGGGGGG,,FG9-A,4EF@8,848,,,ABFFFDAFEEAFGGGGFGGGGGFGGGGGGDCFF@;CFGG@FFGGGGGGGGGGGGEGGGGGG:CCAAFGGGGGGDGDG?FG7=C9EGFGGG;E>CFFFFGFGGGECGGGGGCCGEGGGGGCF@FFF*2:E:EGGGCFGGGGGDCDFB29FGGFGFFF
@M03364:396:000000000-C9LGT:1:1101:14995:3431 1:N:0:10
ACTCCTACGGGAGGCAGCAGTGAGGAATATTGGTCAATGGGCGCGAGCCTGAACCAGCCAAGTAGCGTGCGGGACGAAGGCCCTATGGGTTGTAAACCGCTTTTTCAGGGGGATAAAGTGAGTGACGTGTCCTTCATTGCAGGTACCCTGCGAATAAGGACCGGCTAATTCCGTGCCAGCAGCCGCGGTAATACGGAAGGTCCGGGCGTTATCCGGATTTATTGGGTTTAAAGGGAGCACAGGCCGGCTGTCAAGCGTGTTGTGAAATGTAGAGGCTCAACCTCTGCACTGC
+
GGGGGGGGGGGGGGGGGGGGGGGGGGGGGGGGGGGGGGGGGGGGGGGGGGGGGGGGGGGGGGGGGGGGGGGGGGGGGGGGGGGGGGGGGGGGGGGGGGGGGGGGGGGGGGGGGGGGGGFFGDF,,:FG+,@,,C8C@FFGFCGGG>>DFFFG*C>CFGGGGGGGGEGFFFGGGGFGGGGGGGGGGDGGEGDGGGGGGGGGFGGGDEGGEGDGGGGGECEGFGGFGGEGDFGGGFGFGGGGGGGGGEGDGGGGGGGGGGGGG@9E9FGGGGGGGGGGGFFGFFGGGGFFGFFG
@M03364:396:000000000-C9LGT:1:1101:8040:3435 1:N:0:10
ACTCCTACGGGAGGCAGCAGTGGGGAATCTTCCGCAATGGACGAAAGTCTGACGGAGCAACGCCGCGTGAACGATGACGGCCTTCGGGTTGTAAAGTTCTGTTATACGGGACGAATGGCGTCGCCGTCCCTCCGCGTTACGAGTGGGGGTACCGTAAGAGAAAGCCACGGCTAACTACGTGCCAGCAGCCGCGGTAATACGTAGGTGGCGAGCGTTGTCCGGAATTATTGGGCGTAAAGGGAGCGCAGGCGGGAAAGTAAGTCTATCTTAAAAGTGCGGGGGTCAACCCCGGGG
+
GGGGGGGGGGGGGGDEGGGGGGGGGGGGGGGCDGGGGGGGFFGGGDFCFFGEGGGGGEGGFGGGGGG=FDEFGGFFDGGGFGGGFGGGGGGGGFGG?BFGGGGGG<BGGGGGGF=<F8B@=+@B+8C@+88,**355<FCG<:*>*,1*48,3=<<:FEF8FF<<FFF=**4=CCEF6*CECFGFF?E8CECGGCE50A9@CCFDGGGEDCC>C:CC>C@EC?E*<<9@FFGEC:8:ECGG5CEEGCC8887CC**92<CC+:CCC9FDC?D:CAC*):C>)//9*:07>@)>7
@M03364:396:000000000-C9LGT:1:1101:22533:3438 1:N:0:10
ACTCCTACGGGAGGCAGCAGTGGGGAATATTGCACAATGGGCGCAAGCCTGATGCAGCGACGCCGCGTGCGGGATGGAGGCCTTCGGGTTGTAAACCGCTTTTGTTCAAGGGCAAGGCGGGTCTGCGGACCCGAAGAGTGGTTTGTTCGAATAAGCACCGGCTAACTACGTGCCAGCAGCCGCGGTAATACGTAGGGTGCAAGCGTTATCCGGATTTATTGGGCGTAAAGGGCTCGTAGGCGGTTCGTCGCGTCCGGTGTGAAAGTCCATCGCTTAACGGTGGATCCGCGCCGG
+
GGGGGGGGGGGGGGGGGGGGGGGGGGGGGGGGGGGGGGGGGGGGGGGGGGGGGGGGGGGGGGGGGGGGGGGGGGGGGFGGBFGGGGGGGGGGGGFGGGGGGGGGGGGFGGGGGCDG7FCEC:FA,>FG*><+****6C;F*,8=*4<FGG8F7FA:FF@7FEDEFCFGF*AEGGGGGGGGGGDEGGGGC::EEGGGGGGEGGGGGGGGFCGGGEE8C?CGFGGFGGG5@CFGGGFGGGC5+:=:?EGGGGGGGGGED:EEE@CCFGGGFFEGGGE7CGED3:EGCFGFGFEDGD
@M03364:396:000000000-C9LGT:1:1101:10116:3465 1:N:0:10
ACTCCTACGGGAGGCAGCAGTGGGGAATATTGCGCAATGGGCGAAAGCCTGACGCAGCGACGCCGCGTGAGGGATGAAGGTCCTCGGATCGTAAACCTCTGTCAGAAGGGAAGAAACTGAAGCGTGCTTATCAGCGTTTCATTGACGGTACCTTCAAAGGAAGCACCGGCTAACTACGTGCCAGCAGCCGCGGTAATACGTAGGGGGCAAGCGTTATCCGGATTTACTGGGTGTAAAGGGAGCGTAGACGGATTAGCAAGTCAGATGTGAAAGGCGGGGGCTTAACCCCTGGAT
+
GGGGGGGGGGGGGGGGGGGGGGGGGGGGGGGGGGGGGGGGGGGGGGGGGGGGGGGGGGGGGGGGGGGGGGGGGGGGGFGGGGGGGGGDGEGGGGGGGGGGGGGGGFFGGGGGGGG8F,CFG3B8+B:<,<8@,,<+@@@<FF,EBF+@3@CF;F,FF,8DD:B:CFFFC<::,<FFGDFGGC<CCFGGC<CGGGGGGFFG:CFEGDEGDC>FGGGGG7CEGGG5FGCEGGGACEF@FGGGGE=G*/C5@E8ECGGGGC:CC@C?FFGGF7C7CCGG>CDD>:CGGGC)9>F>*:
@M03364:396:000000000-C9LGT:1:1101:19549:3478 1:N:0:10
ACTCCTACGGGAGGCAGCAGTGGGGAATTTTGGACAATGGGCGCAAGCCTGATCCAGCTATTCCGCGTGTGGGATGAAGGCCCTCGGGTTGTAAACCACTTTTGTTCAAGGGCAAGGCACGGTTTCGGCCGTGTTGAGTGGATTGTTCGAATAAGCACCGGCTAACTACGTGCCAGCAGCCGCGGTAATACGTAGGGTGCAAGCGTTATCCGGATTTATTGGGCGTAAAGGGCTCGTAGGCGGTTCGTCGCGTCCGGTGTGAAAGTCCATCGCTTAACGGTGGATCCGCGCCGG
+
GGGGGGGGGGGGGGGGGGGGGGGGGGGGGGGGGGGGGGGGGGGGGGGGGGGGGGGGGGGGGGGGGGGGGGGGGGGGGGGGGGGGGGGGGGGGGGGGGGGGGGGCGGGGGGGGGGDFFGGGG@F7FFFGC+@8>DD=DFCGGFFFGGGGGGGF+@FGGGGGGGGGGGGGG*DFFGGGGGGGGGGGGGGGGBFFFFGGGGGGGGGGGGGGGGGGGEGGGGGGGGFGGGGGCFGGGGGDGGGDFGGGGGGGGGGGGGGGGCEEG:>:<DEC>CCGGGGGGGGG@FGGGGGFGB>D3D
@M03364:396:000000000-C9LGT:1:1101:14566:3488 1:N:0:10
ACTCCTACGGGAGGCAGCAGTGATGAATATTGGTCAATGGATGAGAATCTGAACCAGCCAAGTAGCGTGCAGGACGACGGCCCTATGGGTTGTAAACTGCTTTTGTACGGGGATAAAGGAGCTTCCGTGTAAGTTTTTGCAGGTACCGTACGAATAAGGACCGGCTAATTCCGTGCCAGCAGCCGCGGTAATACGGAAGGTCCGGGCGTTATCCGGATTTATTGGGTTTAAAGGGAGCGTAGGCCGTGGATTAAGTGTGTTGTGAATGTAGGCGCTCAACGTCTGACTTGCAGC
+
GGGGGGGGGGGGGGGGGGGGGGGGGGGGGGGGGGGGGGGGGGGGGGGGGGGGGGGGGGGGGGGGGGGGGGGGGGGGGGGGGGGGGGGGGGGGGGGGGGGGGGGGGFGFGGGGGGEF,EFFCDEC,BFF+48,8CECEGCGGGGGGAFFGGGGFGGGGGGGGGGGGGGGGGGGGGGGGGGGGGGGGGGGGFGFGGGGGGGGGFFGGGGGGGGGGGGGGGGGGGGGGGEGEGGGGGGGGGGGDGGGGGGGGDFF<CFGGGGGGGGGGGGFGGGGGGGGGGGGFFGGGGGFGFFCG7
@M03364:396:000000000-C9LGT:1:1101:17168:3498 1:N:0:10
ACTCCTACGGGAGGCAGCAGTGAGGAATATTGGTCAATGGATGAGAATCTGAACCAGCCAAGTAGCGTGCAGGACGACGGCCCTATGGGTTGTAAACTGCTTTTGTACGGGGATAAAGGAGCTTACGTGTACGTTTTTGCAGGTACCGTACGAATAAGGACCGGCTAATTCCGTGCCAGCAGCCGCGGTAATACGGAAGGTCCGGGCGTTATCCGGATTTATTGGGTTTAAAGGGAGCGCAGGCCGTCTGTTAAGCGTGTTGTGAAATGTAGGCGCCCAACGTCTGAATTGC
+
GGGGGGGGGGGGGGGGGGGGGGGGGGGGGGGGGGGGGGGGGGGGGGGGGGGGGGGGGGGGGGGGGGGGGGGGGGGGGGGGGGGGFGGGGGGGGGGGGGGGGGG<FFGGGGGGDGF9EFG,ADGF,BFE,:A8DFF<CFEGDFGFFCDCFFE>:FGGGGGGGGGGGGGGG,>FGGGGGGGGGGGGGGGGGGGGGGGGGGGGGGGGGGGGGGEGGGGGGCEFCFGFGGECEGGCGGGDGGGGGGGGGGEG5FFFCCGDDCCC@EGGGGGGGGGGGGGGCGGGED:C<GFFG6=F
@M03364:396:000000000-C9LGT:1:1101:9149:3498 1:N:0:10
ACTCCTACGGGAGGCAGCAGTGGGGAATTTTGGACAATGGGCGCAAGCCTGATCCAGCTATTCCGCGTGTGGGATGAAGGCCCTCGGGTTGTAAACCACTTTTGTAGAGAACGAAAAGACACCCTCGAATAAATGGTGTTGCTGACGGTACTCTAAGAATAAGCACCGGCTAACTACGTGCCAGCAGCCGCGGTAATACGTAGGGTGCGAGCGTTGTCCGGAATTATTGGGCGTAAAGGGCGCGCAGGCGGCGTCGTAAGTCGGTCTTAAAAGTGCGGGGCTTAACCCCGTG
+
GGGGGGGGGGGGGGGGGGGGGGGGGGGGGGGGGGGGGGGGGGGGGGGGGGGGGGGGGGGGGGGGGGGGGGGGGGGGGGGGGGGGGGGGGGGGGGGGGGGGGGGGGGGGGGGGGGGGGGGGG9<+4BFG8DFBBFGFGFFGGGGGGGGGGGGGFGGGGGGGGGGGGGGGGGGGGGGGGGGGGGGGGGGGFGGGGGGGGGGGGGGGGGGGGFGGGGGGGGGGGECFGGGGGGGGGGGGGGGGDGGGGGGGGGGGGEGGGGGGGGGGGGGG7FFFGGFGGGGGFFGGGGCFD@>D
@M03364:396:000000000-C9LGT:1:1101:13328:3510 1:N:0:10
ACTCCTACGGGAGGCAGCAGTGGGGAATATTGCACAATGGGCGCAAGCCTGATGCAGCGACGCCGCGTGCGGGATGGAGGCCTTCGGGTTGTAAACCGCTTTTGTTCAAGGGCAAGGCACGGTTTCGGCCGTGTTGAGTGGATTGTTCGAATAAGCACCGGCTAACTACGTGCCAGCAGCCGCGGTAATACGTAGGGTGCAAGCGTTATCCGGATTTATTGGGCGTAAAGGGCTCGTAGGCGGTTCGTCGCGTCCGGTGTGAAAGTCCATCGCTTAACGGTGGATCCGCGCCGG
+
GGGGGGGGGGGGGGGGGGGGGGGGGGGGGGGGGGGGGGGGGGGGGGGGGGGGGGGGGGGGGGGGGGGGGGGGGGGGGGGGGGGGGGGGGGGGGGGGGGGGGGGGGGGGGGGGGGFG@FGGD:FFCFFG+8@5@<BFGFFGGGGGGGECFGFF<FGGGGGGFGGGGGGGG*=FGGGGGGGGGGGGGGDGGGGGFEFGGGGGGGGGGEGGGFGGGGGEGGGGGGGGGGEGGFGGGGGGGGGGGGGGGGGGGGGGGGGGGGGGGFGFGGGGGGGGGGGGGGGGFFGCFGGFGFFGGG
@M03364:396:000000000-C9LGT:1:1101:17586:3517 1:N:0:10
ACTCCTACGGGAGGCAGCAGTAGGGAATTTTCGGCAATGGGGGAAACCCTGACCGAGCAACGCCGCGTGAACGAAGAAGGCCTTCGGGTCGTAAAGTTCTGTTGTACGGGAAGAACGTCGGGTGGAGGCCATGCCGTGCGAGTGACGGTACCGAACATAGAAAGCCACGGCTAACTACGTGCCAGCAGCCGCGGTAATACGTAGGTGGCGAGCGTTATCCGGAATTATTGGGCGTAAAGAGCGCGCAGGTGGTTGATTAAGTCTGATGTGAAAGCACACGGCTTAACCGTGGCG
+
GGGGGGGGGGGGGGGGGGGGGGGGGGGGGGGGGGGGGGGGGGGCEGGGGGGGGGGGGGGGGGGGGGGGGEGAFGGGGGGGGGGGGGGGGGGGGGGGCFGGGGG,EFGGGGGGGGGCC>E+C+>++:DE++88>,3*6@*>>*5>@>FGBG:<CF7FGFGGCGDEFGGFGEEC<:FCGGGGGGGCFFGGG*CCEGGE>CEGGFGGGGGGGGDGGGCE>>FGGGCE88+:<E9FGGECDGCCFFEEGGGGGCCC85CFF<?EF+>?77FGFGFCGFC09DGGFFEDGFGFG@FD)9
@M03364:396:000000000-C9LGT:1:1101:23719:3542 1:N:0:10
ACTCCTACGGGAGGCAGCAGTGGGGAATATTGCACAATGGGCGCAAGCCTGATGCAGCGACGCCGCGTGCGGGATGGAGGCCTTCGGGTTGTAAACCGCTTTTGTTCAAGGGCAAGGCACGGTTTCGGCCGTGTTGAGTGGCTTGTTCGAATAAGCACCGGCTAACTACGTGCCAGCAGCCGCGGTAATACGTAGGGTGCAAGCGTTATCCGGATTTATTGGGCGTAAAGGGCTCGTAGGCGGTTCGTCGCGTCCGGTGTGAAAGTCCATCGCTTAACGGTGGATCCGCGCCGG
+
GGGGGGGGGGGGGGGGGGGGGGGGGGGGGGGGGGGGGGGGGGGGGGGGGGGGGGGGGGGGGGGGGGGGGGGGGGGGGGGGGGGGGGGGGGGGG<FGGGGGGGGGGGG9FFGGGGFGBFGGG@FC+@EG++55*@FDFCGFF*@FFFGGGG8F@;FGCGGGGGGDGGGFCBFFGGGGGGGGGGGEGGGGGGGGGGGGGGGGGGGGGGGGGGFGGGGGGGGGGGGGGGEGGFGEGGGGGDFEFEGGGGGGGGGDGGGGDEGEGCFGGGGGFGGGGGGDGGGG>5C3CFGFGFFD3C
@M03364:396:000000000-C9LGT:1:1101:13549:3554 1:N:0:10
ACTCCTACGGGAGGCAGCAGTGGGGAATATTGCACAATGGGCGCAAGCCTGATGCAGCGACGCCGCGTGCGGGATGGAGGCCTTCGGGTTGTAAACCGCTTTTGTTCAAGGGCAAGGCACGATTTCGGCGGCGTTTAGTGGTTTGTTCGACTCAGCACCGGCTAACTACGTGCCAGCAGCCGCGGTAATACGTAGGGTGCAAGCGTTATCCTGATTTATTGGGCGTAAAGGGCTCGTAGGCGCGTCGTCGCGTCCGGTGGGAAAGTCCATCACTTAACGGTGCATCCGCGCCGG
+
GGGGGGGGGGGGGGGGGGGGGGGGGGGG9FFCGGGGGGGGGGGGGGGGFGGGGGEGGGDFGGGGGGGGGCFCGG7F+FGGGDFGGFGGGCGGEAFDGCFECDFDGFG,CFFCFFGFB+:,3-+8+:@C++5*1***13<,888<:,?B1=*4*8?C<CA:*1*F,<:<:*2*AE96;;,;E8CE?C**03<A<2*/*81*<@F5AECCCGGC72A9A720C6*/:8***3C8/AEEC:/?FE**/:CGFGC5::*13:***/9*2:CD7*+*2<:*20:<))*27CFEGF)5))
@M03364:396:000000000-C9LGT:1:1101:12226:3569 1:N:0:10
ACTCCTACGGGAGGCAGCAGTGGGGAATCTTGCACAATGGGCGGAAGCCTGATGCAGCGACGCCGCGTGCGGGACGAAGGCCTTCGGGTTGTAAACCGCTTTCAGCAGGGACGAGGCCGCAGGGTGACGATGCCTGCAGAAGAAGCCCCGGCTAACTACGTGCCAGCAGCCGCGGTAATACGTAGGGGGCGAGCGTTATCCGGATTTACTGGGTGTAAAGGGAGCGTAGACGGATTAGCAAGTCAGATGTGAAAGGCGGGGGCTTAACCCCTGGATTGCATTTGAAACTGCGG
+
GGGGGGGGGGGGGGGGGGGGGGGGGGGGGGGGGGGGGGGGGGGGGGGGGGGGGGGGGGGGGGGGGGGGGGGGGGGGGGGGGGGGGGGGGGGGGGGGGGGGGGG,FFGGGGGGGGFGGGGG7*>18>FGC*=+=8=CFCF@CFCFGG>CFGGGCGGGGGGGGGGGGGGGG8FGGGGGGGGGGG@CGGGGGGGGGGGGGEGGCEGGGGFGGGGGGGGGGGGGGGGGGGGDGGGGGGDEGGFGGGGGGGGGGGGGGGGGGGGGGEGEG<GC>FGGGGGFGGGFFFGFGGGFGFFGG
@M03364:396:000000000-C9LGT:1:1101:10482:3606 1:N:0:10
ACTCCTACGGGAGGCAGCAGTGAGGAATATTGGTCAATGGGCGCAAGCCTGAACCAGCCAAGTAGCGTGCAGGATGACGGCCCTATGGGTTGTAAACTGCTTTTTCGCGGGGATAAAGAGGGGGATGCGTCCCCCGTTGCAGGTACCGCGTGAATAAGGACCGGCTAATTCCGTGCCAGCAGCCGCGGTAATACGGAAGGTCCGGGCGTTATCCGGATTTATTGGGTTTAAAGGGAGCGCAGGCCGTATGGTAAGCGTGTTGTGAAATGCCGTGGCTCAACCATGGCACTGC
+
GGGGGGGGGGGGGGGGGGGGGGGGGGGGGGGGGGGGGGGGGGGGGGGGGGGGGGGGGGGGGGGGGGGGGGGGGGGGGGGGGGGGGGGGGGGGGGGGGGGGGGGGGGGGGGGGGGFF<FF,A:@++8CF+88@FGGCCFGGGGGFFFCFDFFG8FFGGGGGGGGGGGGGGBFGGGGGGGGGGGGGGGGGGGGGGGGGGGGGGGGEEGGGGGGGGGGGGG>FDGGGGGEEDCFGGGGGGGGGGGGGGGGGGGGGCDGGGEGECGGGGFGGGFGGGEE3>FFFFFEFGGC@GFFG
@M03364:396:000000000-C9LGT:1:1101:23079:3632 1:N:0:10
ACTCCTACGGGAGGCAGCAGTGGGGAATATTGCACAATGGGCGCAAGCCTGATGCAGCGACGCCGCGTGCGGGATGGAGGCCTTCGGGTTGTAAACCGCTTTTGTTCAAGGGCAAGCCACTGTGTCGGCCGCTCTGAGTGGATTATTCGACTAAGCACCGGCTAACTACGTGCCAGCAGCCGCGGTAAGGCGTAGGGTGCAAGCGTTATCCGGATTTATTGGGCGTAAAGGGCTCGTAGGCGGTTCGTCGCGTCCGGTGTGAAAGTCCATCGCTTAACGGTGGATCCGCGACGG
+
GGGGGGGGGGGGGGGGGGGGGGGGGGGGFGGCCFGGGGGGGGGGGGGGGGGGGGGGGGEGEFGGGEGGGDGGGGEFFGGGGGGGGGGGGGGGGGGGGGGGGGG<C<,<5CDFGFFF++B<,-C,B<>>++8*3**8,8,3*@,3,,<,3D:F>DF@>8,<C@C7FGGCF*C+<FC,=F8CF@*CC*1*++0:/*128E?8ACCEC*;AF77*8/:8A+0:<?*5***28AGECC5>:85:<CE7C5?CEG*7CE8>)***2+:9FGF*2*+/7=C**2:C7@5D*C7>*7)1>D
@M03364:396:000000000-C9LGT:1:1101:13205:3643 1:N:0:10
ACTCCTACGGGAGGCAGCAGTGGGGAATATTGCACAATGGGCGCAAGCCTGATGCAGCGACGCCGCGTGCGGGATGGAGGCCTTCGGGTTGTAAACCGCTTTTGTTCAAGGGCAAGGCACGGTTACGGCTGCGTGTGGTGGATTGTTCGAATAAGCACCGGCTAACTACGTGCCAGCAGCCGCGGTAATACGTAGGGTGCAAGCGTTATCCGGATTTATTGGGCGTAAAGGGCTCGTAGGCGGTTCGTCGCGTCCGGTGGGAAAGTCCATCGCTTCACGGTGGATCCGCGCCGG
+
GGGGGGGGGGGGGGGGGGGGFGGGGGGGGGGGGGGGGGGGGGGGGGGGGGGGGGGGGGGGGGGGGGGGGGGGGGGGGGGGGGGGGGGGGGGGGGGFGGGGGGGGGAD,5CFFFGGGCFG?:+@++:FF++88*3*8*@,@7*>,>?,?FG,D>;A<<,FGFD:FGGCCC<CGFGGGGGGFGGCFGC88ACFG9A>EGGGCGGGDGGDE>EFGE??CCCGFGGFGG5*A8AGE5CFG*8CEFGG=EEG5;C**2:*:52:*//9:FG?C*:EDDF51?CEG<FC5*99F*<:C7D
@M03364:396:000000000-C9LGT:1:1101:8968:3654 1:N:0:10
ACTCCTACGGGAGGCAGCAGTGGGGAATCTTCCGCAATGGACGAAAGTCTGACGGAGCAACGCCGCGTGAACGATGACGGCCTTCGGGTTGTAAAGTTCTGTTATACGGGACGAATGTTACGATAGTCAATGCCCATGGTACGTGTCGGTACCGTACGAGAAAGCCACGACTAACTACGTGCCAGCAGCCGCGGTAATACGTAGGTGGCAAGCGTTGTCCGGGTTTACTGGGCGTAAAGGGAGCGTAGGCGGATTTTTAAGTGAGATGTGAAATACTCGGGCTTAACCTGCGTG
+
FGGGGGGGGGGGGGGGGGGGGGGGGGGGGGGDGCGGGGGGG<FEGG:FGGGGEFCGGG7FGGGGGGGGGGDDGGGGGAF7=FFGGGGGCFGGGGGG?FGGGG<EF59FG:FGGG+,35:CF>=+833C,89,,,,8,,,:@,@335,+3@FGF:>3***5>7355FF<1*1=F,,@<FG<C<FF,*+<=*=*<11*=?+<:<+;E99ECFG8881CCE++1:*1;82<<<6**21*/*3<;/*:8*;/;C?C8**+:FGGCFGEFG:CG>+*:E7007=*55C*2:***5)9*9
@M03364:396:000000000-C9LGT:1:1101:10026:3655 1:N:0:10
ACTCCGACGGGAGGCAGCAGTGGGGAATAGTGCGCAGTGGGCGAAAGCCTGACGCAGCGACGCCGCGTGGGGGATGAAGGTCCTCGGATCGTAAACCTCTGTCAGAAGGGAAGAAACTGGACCGTGCTGATCCGCCTTTCATTGAAGGTACCTTAAAAGGAAGCACCGGCTAACTACGTGCCAGCAGCCGCGGTAATACGTAGGGTGCGAGCGTTGTCCGGAATTATTGGGCGTAAAGAGCTCGTAGGCGGCTCGTTGCGTCTACCGTGAAAACTGGAGGCTTAACCTTCAGCT
+
G<6@C,8@@FFFFGGEEEAF-6CFGGGGG-EFGEGG+B<FFFDE+7@FGGG<FC:FEGGGGEG>F+FFGGGGG+?FF?EFF9E<FCE7:+CED,BF8BBDCAF,C>F<,:FCEF,,,@F,,-,**8@C,3,<,81+*8>D933@,,368=,?,8,33,@*:<:A7:41:*3<>FCCGGGGC<<FGFGGF>EGGD>8C?FFGCEGGGGC5;EEGE5CC7@EEGC*<+2+3<FG8?EGGGGGFGGGG*;EFGDD85CEGG5ECGG*2>EGGGF*:C?:C9:CD>7*?DCFGF6CD7
@M03364:396:000000000-C9LGT:1:1101:9303:3658 1:N:0:10
ACTCCTACGGGAGGCAGCAGTGGGGAATATTGCACAATGGGCGCAAGCCTGATGCAGCGACGCCGCGTGCGGGATGGAGGCCTTCGGGTTGTAAACCGCTTTTGTTCAAGGGCAAGGCACGGTTTCGGCAGTGTTGAGTGGATTGTTCGAATAAGCACCGGCTAACTACGTGCCAGCAGCCGCGGTAATACGTAGGGTGCAAGCGTTGTCCGGAATCATTGGGCGTAAAGGGCTCGTAGGCGGTTCGTCGCGTCCGGTGTGAAAGCCCATCGCTTAACGGTGGGTCTGCGCCGG
+
GGGGGGGGGGGGGGGGGGGGGGGGGGGGGGGGGGGGGGGGGGGGGGGGGGGGGGGGGGGGGGGGGGGGGGGGGGDGGGGGGGGGGGGGGGGGGGGGGGGGGGGGGGGAFGGGGGGG+>F=C7+3+@FG@+@,333,@F>F79,@FF9FEGGG:FGGGGFGGGGDFGGGG<FGGGGGGGGGGGGGGGGGGGGGGGGGGGGGGGGGGCGGGCFGG5>@CCFGGGGGGGEGGGGGGGGGGDGGGGGGGGGGGGGGEGGGGEGGGCFFFFFFGGGGDCFGFFEGBFGGGGGFGFF3>D
@M03364:396:000000000-C9LGT:1:1101:7643:3692 1:N:0:10
ACTCCTACGGGAGGCAGCAGTGGGGAATCTTCCGCAATGGACGAAAGTCTGACGGAGCAACGCCGCGTGAACGATGACGGCCTTCGGGTTGTAAAGTTCTGTTATACGGGACGAATGGCGTCGCGGTCAATCCCCGTTACGAGTGACGGTACCGTAAGAGAAAGCCACGGCTAACTACGTGCCAGCAGCCGCGGTAATACGTAGGTGGCAAGCGTTGTCCGGAATTATTGGGCGTAAAGGGCGCGCAGGCGGCGTCGTAAGTCGGTCTTAAAAGTGCGGGGCTTAACCCCGTG
+
GGGGGGGGGGGGGGGGGGGGGGGGGGGGGGGGGGGGGGGGGGGGGGGGGGGGGGGGGGGGGGGGGGGGGGGGGGGGGGGGGGGGGGGG<EGGGGGGGGGGGGG9C9EFEGGFGFG8,FF@F6C75@FC+,33,8>53D@*>BFFGGGGGGGGGFGGCCBGGGFFFFFCE4BFEGGGGGGGCFFGGGGFGCCEGEGGGGGGGGGGGGFGGGGGGGGGGGGFGGGGGGGE0CCGCCCEGGGGGGEEEGCEEEGEEEGC<:FDGFDEGCE<*:AFCE?FGGGGFFD<FCDF9<D**
@M03364:396:000000000-C9LGT:1:1101:24447:3712 1:N:0:10
ACTCCTACGGGAGGCAGCAGTGGGGAATATTGCACAATGGGGGAAACCCTGATGCAGCAACGCCGCGTGAGTGATGACGGCCTTCGGGTCGTAAACCGCTTTCAGCAGGGACGAGGCCGCTCCGGTGACCGTACCTGCAGAAGAAGCCCCGGCTAAATACGTGCCAGCAGCCGCGGTAATACGTATGGGGCGAGCGTTATCCGGATTCATTGGGCGTAAAGCGCGCGTAGGCGGCCCGTTAGGTCGGAGGTAAAAGCCCGGGGCTCAACCCCGGCGAGCCTCCGATACCGGCGG
+
GGGGGGGGGGGGGGGGGGGGGGGGGGGGGGGGGGGGGGGGGGGGGGGGGGGGGGGGGGGGGGGGGGGGGGGGGGGGGGGGGGGGGGGGGGGGGGGGGGGGGGGGGGGGGGGGGGGGGGE+:+@>+8@C38@+*@>FFG@FFEFCFFCGGGEGGGGGGGGGGGFGGGGGGCCGGEGGGGGGGGGGGGGGGGGGGGGGGGGGGGGGGGGGGGGGGGGGGGGGGGEGGGGCEGGGGGGGCE?FGGGFGGGCEGCGGGGGGGGGGGGGDGGGGGGGGGGGDGGGFFFD7DDFDEF3CG
@M03364:396:000000000-C9LGT:1:1101:11272:3731 1:N:0:10
ACTCCTACGGGAGGCAGCAGTGGGGAATATTGCACAATGGGCGCAAGCCTGATGCAGCGACGCCGCGTGCGGGATGGAGGCCTTCGGGTTGTAAACCGCTTTTGTTCAAGGGCAAGGCACGGTTTCGGCCGTGTTGAGTGGATTGTTCGAATAAGCACCGGCTAACTACGTGCCAGCAGCCGCGGTAATACGTAGGGTGCAAGCGTTATCCGGATTTATTGGGCGTAAAGGGCTCGTAGGCGGTTCGTCGCGTCCGGTGTGAAAGTCCATCGCTTAACGGTGGATCCGCGCCGG
+
GGGGGGGGGGGGGGGGGGGGGGGGGGGGGGGGGGGGGGGGGGGGGGGGGGGGGGGGGGGGGGGGGGGGGGGGGGGGGGGGGGGGGGGGGGGGGGGGGGGGGGGGGGGGGDGGGG<FBFGGC7FFFEFG8@C@*3@8=@FFGCFFGFGGGGCF>FGGGGGGGGGGGGGGGGGGGGGGGGGGGGGGGGGGFGGFGFGGGGGGGGGGGGGGGFGGGEGGGGGGGGGGGGGGFFGDGGGGGGGGGGGEGGGGGGGGGGGGGEGCGFFGGGGGGGGGGGGGGGGGFFGGCD9>FFFGGG
@M03364:396:000000000-C9LGT:1:1101:21815:3745 1:N:0:10
ACTCCTACGGGAGGCAGCAGTGGGGAATATTGCACAATGGGCGCAAGCCTGATGCAGCGACGCCGCGTGCGGGATGGAGGCCTTCGGGTTGTAAACCGCTTTTGTTCAAGGGCAAGGCACGTTTTCGGCTGTGTTGAGTGGATTGTTCGAATAAGCACCGGCTAACTACGTGCCAGCAGCCGCGGTAATACGTAGGGTGCAAGCGTTATCCGGATTTATTGGGCGTAAAGGGCTCGTAGGCGGTTCGTCGCGTCCGGTGTGGAAGTCCATCGCTTAACGGTGGATCCGCGCCGG
+
GGGCGGGFGGGGEGDEFGFFGGGGGGGGDGGF<FFGFGFFCFFFFGGFFGGGFGGGGGGEEGGGGFGGEGGGGGGGGFFGGGGFGGGGGGGGGGGGFGGGGGGGGGGFGGGGGG7DFGGFE-BD:FFG++8:,<>,3@FG@DFGGGGGGGCFDFFGGGGGGGGEGGGGG7CFFGGGGGGGGGGDGGGGGCGFFGGGGGGGGGGGGGGGGGGGGGGGGGFGGGCFGE>EGGGGGGGGGGGGGGGEGCEE?CEECEGGG8:*;*2CCGGGGGG57CGGFFGG>FG3CFGFGFEGDD
@M03364:396:000000000-C9LGT:1:1101:22723:3748 1:N:0:10
ACTCCTACGGGAGGCAGCAGTGGGGAATATTGCACAATGGAGGAAACTCTGATGCAGCGACGCCGCGTGAGCGATGAAGTATTTCGGTATGTAAAGCTCTATCAGCAGGGAAGATAATGGCGGTGCCTGACTAATGAGCTCCGGCTGAATACGTGCCAGCAGCCGAGGTCATACGTATGGAGCAAGCGTTATCCGGATTTACTGGGGGTAAAGGGGGCGCAGGTGGCGAGGCCAGTCAGAAGTGAAAGCCCGGGGCTCAACCCCGGGACTGCTTTTGAAACTGTCTGGCTGG
+
GGGFGGGGGGGGGGGGGGGGGGGGGFGGEGGFGGGGGGGGDGG7FGGFFGGFGGC<FG@FGGGGGGGGGEGGGG,BFGGFCFFGGFECAFGDFFGGGGGG9EF,C5,BDGCGE=FC,,C,,+@++8B55,8:<,,,9B<,,,8@CF+>FCFFCFGGGFGFAC:@F*>FG:,@FFFEFAA<<FFFF,<FFCE@F@C<FFEGEF9FFG*F><E+<CGG55EGGGGFFG6C>EEE*;CCEFEGCGGG?<:<C61>=EEE3;?AFFCCGGDGDGGF*0<6CD?FFFG:DFFFF;<D
@M03364:396:000000000-C9LGT:1:1101:14138:3817 1:N:0:10
ACTCCTACGGGAGGCAGCAGTGGGGAATATTGCACAATGGGGGAAACCCTGATGCAGCAACGCCGCGTGAAGGATGAAGGCCCTTGGGTCGTAAACTTCTGTTCTAAGGGAAGATAATGACGGTACCTTAGGAGCAAGTCCCGGCTAACTACGTGCCAGCAGCCGCGGTCATACGTAGGGGGCAAGCGTTATCCGGATTCATTGGGCGTAAAGCGCGCGTAGGCGGCCTGCTAGGTCGGGACTCAAATCCGGGGGCTCAACCCCCGCCCGGTCCCGATACCGACAGGCTTGAGT
+
GGGGGGGGGGGGGGGGGGGGGGGGGGGGGGGGGGGGGGGGGGGGGGGGGGGGGGGGGGGGGGGGGGGGGGGGGGGGGGGGGGGGGGGGGGGGGGGGGGGGGGGGGFGGGGGGGGFF,CFB?-@8:BFG,888,,:BFFGAFGGGEECDGGFFGGGGGGGGGGGGGGGGG15FGGFFFFFFGGGEGGGG<FCFGCFCEGGGFGGGGGGGGGGGGGGGGGGGGGGGGGGDGGGGGGGGGDGGEEFGGFCGGGEGGGGGGFGGGGGGGGGGGGGGGGGGDGDG@B:5CDFF*<B<C*
@M03364:396:000000000-C9LGT:1:1101:24732:3826 1:N:0:10
ACTCCTACGGGAGGCAGCAGTGGGGAATATTGCACAATGGGCGCAAGCCTGATGCAGCGACGCCGCGTGCGGGATGGAGGCCTTCGGGTTGTAAACCGCTTTTGTTCAAGGGCAAGGCGGGTCCTCGGCCCCGTTGAGTGGATTGTTCGAATAAGCACCGGCTAACTACGTGCCAGCAGCCGCGGTAATACGGAAGGTCCGGGCGTTATCCGGATTTATTGGGTTTAAAGGGAGCGTAGGCCGTGGATTAAGTGTGTTGTGAAATGTAGGCGCTCAACGTCTGACTTGCAGCGC
+
GGGGGGGGGGGGGGGGGGGGGGGGGGGGGGGGGGGGGGGGGGGGGGGGGGGGGGGGGGGGGGGGGGGGGGGGGEGGGGGGGGGGGGGGGGGGGGGGGGGGGGGGGGGGGGGGGGBFCGFCF<@,@@FG+*5>>>E+<FFFFFGGGGGGGGGGFGGGGGGGGGGGGGGGG>FFGGGGGGGGGGGGGGGGGGGGGGGGGGGGGGGDGGGGGGGGGDGCF7FFGGGGGC:CGGGGGGGGGGGGGGGGGGGGGGGFFGFGGGGFGGGGGGGGGGGGG=EGGGG3>FGFGGGFGFFGGD
@M03364:396:000000000-C9LGT:1:1101:14746:3839 1:N:0:10
ACTCCTACGGGAGGCAGCAGTGGGGAATATTGCACAATGGGCGCAAGCCTGATGCAGCGACGCCGCGTGCGGGATGGAGGCCTTCGGGTTGTAAACCGCTTTTGTTCAAGGGCAAGGCACGGTTTCGGCAGTGTTGAGTGGATTGTTCGAATAAGCACCGGCTAACTACGTGCCAGCAGCCGCGGTAATACGTAGGGTGCAAGCGTTATCCGGATTTATTGGGCGTAAAGGGCTCGTAGGCGGTTCGTCGCGTCCGGTGTGAAAGTCCATCGCTTAACGGTGGATCCGCGCCGG
+
GGGGGGGGGGGGGGGGGGGGGGGGGGGGGGGGGGGGGGGGGGGGGGGGGGGGGGGGGGGGGGGGGGGGGGGGGGGGGGGGGGGGGGGGGGGGGGGGGGGGGGGDGGG9FFGGGGGG7FGFF@GGEGGG++588@;FGGGGF99BFGGGGGGG>FGGGGGGGGGGGGGGG<BFGGGGGGGGGGGGGGGGGGGFGEGGGGGGGGGGGGGGGGGGGEGGFGGGGGGGGGCEFGGGGGGGGGGEGGGGGGGGGGGGGGGEG:*1;<DFGGGGCGGGGEECFGGG:@E79<C>77>DCC
@M03364:396:000000000-C9LGT:1:1101:19159:3867 1:N:0:10
ACTCCTACGGGAGGCAGCAGTGGGGAATATTGCACAATGGGCGCAAGCCTGATGCAGCGACGCCGCGTGCGGGATGGAGGCCTTCGGGTTGTAAACCGCTTTTGTTCAAGGGCAAGGCACGTTTTCGGGCGTGTTGAGTGGATTGTTCGAATGAGCACCGGCTAACTACTTGCCAGCAGCCGCGGTAATACGTAGGGTGCAAGCGTTATCCGGATTTATTGGGCGTAAAGGGCTCGTAGGCGGTTCGTCGCGTCCGGTGTGTAAGTCCATCGCTTAACGGGGGATCCGCGCCGG
+
GGGFGGGGGCCGGGGGGGGGGGGGGDGGGGGFFGGGGGGGGGGFCFGGGGGEGAFGGGGGGGGGGCFGGGGDGGGGGGGGEGGGFGGGGGGGGGGG@FGGGGGEGF<55CFGGG7=+3D,+-8:+:CF++5*38,8,@@<@F,?3DBFEDFF,8>CFGFGGGGE7CFFDC?CFGGFFGGGGGDGCEEGF<@C:9AECGGEGGFFE;??F:EGG5>E?7:FC?FFGC*?5CCD>FCEGGGDGEGEGDGGCG>*:=EEG8:7E*::22<CGDGD375CFGGC37E)5777F>DC3<
@M03364:396:000000000-C9LGT:1:1101:11076:3896 1:N:0:10
ACTCCTACGGGAGGCAGCAGTGGGGAATCTTCCGCAATGGGCGCAAGCCTGACGGAGCAACGCCGCGTGAGTGAAGAAGGGTTTCGACTCGTAAAGCTCTGTTGTCGGGGACGAATGTGGAGATAGTGATTCACCATTTCCAATGACGGTACCTGACGAGGAAGCCACGACTAACTACGTGCCAGCAGCCGCGGTAATACGTAGGTGGCGAGCGTTGTCCGGAATTATTGGGCGTAAAGGGAGCGCAGGCGGGAGATCAAGTCTATCTTAAAAGTGCGGGGCTCAACCCCGTGG
+
GGGGGGGGGGGGGGGGGGGGGGGGGGGGGGGGGGGGGGGGGGGGDGGGGGGGGGGGGGGGGGGGGGGGGGGGGGGGGGGGGGGGGGGGGGGGGGGGGFFGGGGFGGG+FFGFGGCG8FFFCFFG,CFF,88,,,@,@FCGG9AFCFFFGEBBFFGGGGGGDGGGGGGGG*=FFGGGGGGGGGGGGGGGGGGGGCFECGGFGGGGGGGGGGGGGGGGGGGGGGECFGECGGGGGGCEGGGGGGGGGGGGGGGGGCEECGGGGD7CCCFGFGGG79<*7CEGFFEGGGGFGEF/7)
@M03364:396:000000000-C9LGT:1:1101:19200:3905 1:N:0:10
ACTCCTACGGGAGGCAGCAGTGAGGAATATTGGTCAATGGATGAGAATCTGAACCAGCCAAGTAGCGTGCAGGATGACGGCCCTATGGGTTGTAAACTGCTTTTGTACGGGGATAAAGGAGCTTGCGTATACGTTTTTGCAGGTACCGTACGAATAAGGACCGGCTAATTCCGTGCCAGCAGCCGCGGTAATACGGAAGGTCCGGGCGTTATCCGGATTTATTGGGTTTAAAGGGAGCGCAGGCTGTCGGTTAAGCGTGTTGTGAAATGTAGGTGCCCAACACCTGCACTGC
+
GGGGGGGGGGGGGGGGGGGGGGGGGGGGGGGGGGGGGGGGFGGGGGGGGGGGGGGGGGGGGGGGGGGGGGGGGGGGGGGGGGGGGGGGGGGGGGGGGGGFFGGFGFFFFGGGGGGGCGF=F?B,9BFF+8A,:54,@FEGGFGFFFFGGGGFBFFGGGGGGGGGGGGGGFBFFFGEGGGGGGDGGGGGGEGC9<FGGGGGGFGGGGGGGGGFFGFGGCEGGGGGGGAEGCGGGGGGGDGGGGGGDGGFGGGGGGGGC*:ECC7C?CEGGGFGGEE4C7EGFFGG*7CFGFFC
@M03364:396:000000000-C9LGT:1:1101:25601:3925 1:N:0:10
ACTCCTACGGGAGGCAGCAGTGGGGAATATTGCACAATGGGCGCAACTCTGATCCAGCCATGCCGCGTGAAGGACTAAGGCCCTATGGGTCGTAAACTTCTTTTGACGCAGAGCAATAAGGATTACGTTTAGTCTGATGAGAGTATGCGTCGAATAAGCATCGGCTAACTCCGTGCCAGCAGCCGCGGTAATACGGAGGATGCAAGCGTTATCCGGATTTATTGGGTTTAAAGGGTGCGTAGGCGGATGGGTAAGTCAGCGGTGAAATGTCCCGGCTCAACCGGGGAACTGCC
+
GGGGGGGGGGGGGGGGGGGGGGGGGGGGGGGGGGGGGGGGGGGGGGGGGGGGGGGGGGGGGGGGGGGGGGGGGGGGGGGGGGGGGGGGGGGGGEGGGGGGGGGGGEGGGGGGGG<FEGFGF-C,,:BF,:8,<<EAFFGGFGGGGGGGGGGGCFFGGGGGGGGGGGGGG=FGGGGGGGGGGGGGGGGGGGGGGGGGGGGGGGGGGGGGGGGGGGGGGGGFGGGGGG>EDGGGGGGGGGGGGGGGGGGGGGGFGGGGGGGGGGGGGGGGGGGGGGGGGGGGFFGGGGDFGFFGG
@M03364:396:000000000-C9LGT:1:1101:17184:3946 1:N:0:10
ACTCCTACGGGAGGCAGCAGTGGGGAATATTGCACAATGGGCGCAAGCCTGATGCAGCGACGCCGCGTGCGGGATGGAGGCCTTCGGGTTGTAAACCGCTTTTGTTCAAGGGCAAGGCGGGTCTTCGGGCCCGTTGAGTGGATTGTTCGAATAAGCACCGGCTAACTACGTGCCAGCAGCCGCGGTAATACGTAGGGTGCAAGCGTTATCCGGATTTATTGGGCGTAAAGGGCTCGTAGGCGGTTCGTCGCGTCCGGTGTGAAAGTCCATCGCTTAACGGTGGATCCGCGCCGG
+
GGGGGGGGGGGGGGGGGGGGGGGGGGGGGGGGGGGGGGGGGGGGGGGGGGGGGGGGGGGGGGGGGGGGGGGGGGGGGGGGGGGGGGGGGGGGGGGGGGGGGGGGGGGGGGGGGGCGGGFFC>F<,@FG*5>>F<FCGF=FGFFFFFGGGFFG<FGGGGGGGGGGGGGGGFGGGGGGGGGGGGGGGGGGGGGGGFGGGGGEGFGGGGGGGGGGGGGCFFGGGGGGGGEGGGGGGGGGGGGGGGGGGEGGGGDGGGEGG8E5C<D?EFGGDGGGGFGCFGGG37C<497>FBDCCG
@M03364:396:000000000-C9LGT:1:1101:14349:3948 1:N:0:10
ACTCCTACGGGAGGCAGCAGTGGGGAATATTGCACAATGGGCGCAAGCCTGATGCAGCGACGCCGCGTGCGGGATGGAGGCCTTCGGGTTGTAAACCGCTTTTGTTCAAGGGCAAGTCACGGTTTCGGCCGAGTTAAGTGGATTGTTCGAATAAGCACCGGCTAACTACATGCCAGCAGCCGCGGTAATACGTAGGGTGCAAGCGTTATCCGGATTTATTGGGCGTAAAGGGCTCGTAGGCGGTTCGTCGCGTCCGGTGTGAAAGTCCATCGCTTAACGGTGGATCCGCGCCGG
+
GGGGGGGGGGGGGGGGGGGGGGGGGGGGGGGGGGGGGGGGGGGGGGGGGGGGGGGGGGGGGGGGGGGGEGGGGGGGGGGGGGGGGGGGGGGGGGGGGGGGGGGGGGGFFGGGGG+F,,@D77B+8:CF>+@**8*,,@@DF9ED,>BFGFGF<FGGGFGFGGGGGGGGG,CFGGGGGGGGGGGGGGGDGGGEFGGGGGGGGGGGGGGGGG?EG5CCC?9FGGGGGEEEFFGGGGGGG=FGGGGCGGGGGGGGGDGGGCECGCCFGFG>FGGGGGG3DGGGEFGG97DFFEEDGG
@M03364:396:000000000-C9LGT:1:1101:23623:3965 1:N:0:10
ACTCCTACGGGAGGCAGCAGTGAGGAATATTGGTCAATGGACGAGAGTCTGAACCAGCCAAGTAGCGTGCAGGATGACGGCCCTATGGGTTGTAAACTGCTTTTATGCGGGGATAAAGTGCTCCACGTGTGGAGTTTTGTAGGTACCATACGGATAAGGACCGGCTAATTCCGTGCCAGCAGCCGCGGTAATACGGAAGGTCCGGGCGTTATCCGGATTTATTGGGTTTAAAGGGAGCGTAGGCCGTGGATTAAGTGTGTTGTGAAATGTAGGCGCTCAACGTCTGACTTGC
+
GGGGGGGGGGGGGGGGGGGGGGGGGGGGGGGGGGGGGGGGGGGGGGGGGGGGGGGGGGGGGGGGGGGGGGGGGGGGGGGGGGGGGGGGGGGGGGGGGGGGGGGFGGFGGGGGGGFG5CFFGEFB?DFG,888C3ABCDFGGFGFDDGGGGFG+BBFGGGGGFGGGGGGGDEEFFGGGGGGGGGGGGGGGCEFGGGGGGGGGGGGGGGGGGGGGGGGGDDCGGGGGGCEGGGGGFGGGGGGGGDGGGEGGE@FGGGGGGGFFGGGGGGGGGCCFFGGGGGGFFGGGGGFGFFG
@M03364:396:000000000-C9LGT:1:1101:19311:4002 1:N:0:10
ACTCCTACGGGAGGCAGCAGTGGGGAATATTGCACAATGGGGGGAACCCTGATGCAGCAACGCCGCGTGAGTGATGAAGGCCTTCGGGTTGTAAAGCTCTGTCTTCAGGGACGATAATGACGGGTCCTCCGGCGGAAGCCACGGCTAACTACGTGCCAGCAGCCGCGGTAATACGTAGGTGGCAAGCGTTGTCCGGAATTATTGGGCGTAAAGGGCGCGCAGGCGGCGTCGTAAGTCGGTCTTAAAAGTGCGGGGCTTAACCCCGTGAGGGGACCGAAACTGCGATGCTAGAGT
+
GGGGGGGGGGGGGGGGGGGGGGGGGGGGGGGGGGGGGGGGGGGGGGGGGGGGGGGGGGGGGGGGGGGGGGGGGGGGGGGGGGGGGGGGGGGGGGGGGGGGGGGGGGFGGGGGGEGGF,@8?8=**4CC,,4**4**=F8EFGECCG8FGG9C/@FGGGGGGGGGGGGGG*;EGGFGGGGGGGGFGGFGECCGGGGGGGGFFGGGGGGGEGGGGGGGGGGGGGGGGGGGEEGGGGG?FGGGGGGGGGGGCCGEGGGGGGGGGGGGG5C7DFGGGGGGGG5C4B6CDGGF=BFF7*
@M03364:396:000000000-C9LGT:1:1101:16336:4008 1:N:0:10
ACTCCTACGGGAGGCAGCAGTGGGGAATATTGCACAATGGGCGCAAGCCTGATGCAGCGACGCCGCGTGCGGGATGGAGGCCTTCGGGTTGTAAACCGCTTTTGTTCAAGGGCAAGGCACGGTTTCGGCCGTGTTGAGTGGATTGTTCGAATAAGCACCGGCTAACTACGTGCCAGCAGCCGCGGTAATACGTAGGGTGCAAGCGTTATCCGGATTTATTGGGCGTAAAGGGCTCGTAGGCGGTTCGTCGCGTCCGGTGTGAAAGTCCATCGCTTAACGGTGGATCCGCGCCGG
+
GGGGGGGGGGGGGGGGGGGGGGGGGGGGGGGGGGGGGGGGGGGGGGGGGGGGGGGGGGGGGGGGGGGGGGGGGGGGFGGGGGGGGGGGGGGGGGGGGGGGGGGDBFF,5EFGGGGG=F<FC>F7<FFGC@B**88,7@@FFFCFG>FC@F,?*@:C:FCCCF7FCGGGC8=FGGGFEGECFGDFCC>5C7CC<<;>DFEEDGGGGGECGCFEGCGEGF<9@9:8EE8;CFGGCFFGGCFGGGGEGGE/1CCEGGCEG*>5?+:<EFF*7C7CCC=7FGGG>>EGGG:4*877CC
@M03364:396:000000000-C9LGT:1:1101:19970:4012 1:N:0:10
ACTCCTACGGGAGGCAGCAGTGGGGAATCTTCCGCAATGGACGAAAGTCTGACGGAGCAACGCCGCGTGAACGATGACGGCCTTCGGGTTGTAAAGTTCTGTTATACGGGACGAATGGCGTAGCGGTCCCTCCCCGTTACGAGTGACGGTACCGTAAGAGAAAGCCACGGCTAACTACGTGCCAGCAGCCGCGGTAATACGTAGGTGGCAAGCGTTGTCCGGATTTATTGGGCGTAAAGGGCTCGTAGGCGGTTCGTCGCGTCCGGTGTGAAAGTCCATCGCTTAACGGTGGCT
+
GGGGGGGGGGGGGGGGGGGGGGGGGGGGGGGGGGGGGGGGGGGGGGGGGGGGGGGGGGGGGGGGGGGGGGGGGGGGGGGGGGGGGGGGGGGDGGGGGGGGGGGGGFGGGGGGG::F<FGEF+@=6CFE+38,83C*@F:FGFFGGDGEGGGGCFGGGGGGGGGGGFGGG@EGGGGGGGGGGGGFGGGDFGGGGGGDGGFGGCGGGGGGGGGGGGEGGGG?EGGGGGFFGGGGF?EEEGGFGGGDEECCEGGE:CEECGGGGC3=5<CD9<7>??CFGGGFFEEFDGFBG;>D**
@M03364:396:000000000-C9LGT:1:1101:23834:4023 1:N:0:10
ACTCCTACGGGAGGCAGCAGTGGGGAATATTGCACAATGGGCGCAAGCCTGACGCAGCGACGCCGCGTGCGGGATGGAGGCCTTCGGGTTGTAAACCGCTTTTGTTCAAGGGCAAGTAACGTTTTCGGGTGTGTTGAGAGGATTGTTCGAATAAGCACCGGCTAACTACTTGCCAGCAGCCGCGGTAATACGTAGGGTGCAAGCGTTATCCGGATTTATTGGGCGTAAAGGGCTCGTAGGCGGTTCGTCGCGTCCGGTGTGAAAGTCCATCGCTTAACGGTGGATCCGCGCCGG
+
GGGGGGGGGGGGGGGGGGGGGGFGGEGGGGGGFGGGGGGGGGGDGGGGGGGGGEGEGGGGGGGGGGGGGCFGGGGGGGGGGGGG9DFGEFFEFGGGGDDGGGG,=FE,3@FEG7+8C,3,+:,@+@F++8>388:,@@,8*,>D,,33>B8,1?D:FCF@EFC<,69FC<C,?CCAFFGGGGGCGE8EGGGC9CFG>@C5@CFGGEDGFGFG>ED*:EFGF68CEG8CEFC=E*28C?F*@CG=EECGGGGGGGGEDEEGGC:9?:+0?DGGG=5DC*53777<6CC>G>3D>D
@M03364:396:000000000-C9LGT:1:1101:5426:4031 1:N:0:10
ACTCCTACGGGAGGCAGCAGTGAGGAATATTGGTCAATGGGCGCGAGCCTGAACCAGCCAAGTCGCGTGAGGGAAGACGGCCCTACGGGTTGTAAACCTCTTTTGCCGGGGAGCAACGCTGCGGACGTGTCCGCAGGTGAGAGTACCCGGAGAAAAAGCATCGGCTAATTCCGTGCCAGCAGCCGCGGTAATACGGAAGGTCCGGGCGTTATCCGGATTTATTGGGTTTAAAGGGAGCGTAGGCCATGGATTAAGTGTGTTGTGAAATGTAGGCGCTCAACGTCTGACTTGC
+
GGGGGGGGGGGGGGGGGGGGGGGGGGGGGGGGGGGGGGGGGGGGGGGGGGGGGGGGGGGGGGGGGGGGGGGGGGGGGGGGGGGGGGGGGGGGGGGGFGFGGGGGGGGGGGGGGGGGGGGE>FF+8@FG3@DC3BCFGCFGGGGGGGGGGGFF<FGGGGGGGGGGGFGGGCGGGFGGGGGGGGGGGGGGGDGGGGGGGDGGGGGGGGGGGGGGGGGGEGDFGGCFGGGDGFGGGGEFGGCEGGGGGC8?EFEEF9@FFFGG*8>ECGFGGGFGFGGG5DEFFF:DGGGFGFFG
@M03364:396:000000000-C9LGT:1:1101:21783:4067 1:N:0:10
ACTCCTACGGGAGGCAGCAGTGGGGAATATTGCACAATGGGGGAAACCCTGATGCAGCAACGCCGCGTGAGTGATGACGGCCTTCGGGTTGTAAAGCTCTGTCTTCAGGGACGATAATGACGGTACCTGCGGAAGAAGCCACGGCTAACTACGTGCCAGCAGCCGCGGTAATACGTAGGTGGCGGGCGTTGTCCGGAATTATTGGGCGTAAAGGGAGCGCAGGCGGGAAAGTAAGTCTATCTTAAAAGTGCGGGGCTCAACCCCGTGAGGGGATAGAAACTATTTTTCTTGAGG
+
GEFGGGGGGGGGGGGGGGEFGGGGGGGGGGGGGGGGGGGGGGGGGGFGEGGGGGGGGFGE<CFGGGGGEGGGGGGGFCFG:FGGGGG7FGGGGGGGFGFFGGAEG,?EFGGGGG7F=FFAC8@3+8ED,,83++@:,@:,DA<F::FF@9;33>>D<CFC:FFGGGGGG*;<@9=3<FG<FFFF*=?EEEEGG9CEEG5@FGGGGGCG8?8FEEGGGGEDGDEGGGCECEFGGFFFGGGEGGGG9FGGGGFGGGDCD@FDG6*::7ACCFECC7FFCGGGFFGGGFFFCFFCD4
@M03364:396:000000000-C9LGT:1:1101:12833:4106 1:N:0:10
ACTCTACGGGAGGCAGCAGTGGGGAATATTGCACAATGGGCGCAAGCCTGATGCAGCGACGCCGCGTGCGGGATGGAGGCCTTCGGGTTGTAAACCGCTTTTGTTCAAGGGCAAGGCGGGTCTTTGGGCACGTGGAGTGGATTGTTCGAATAAGCACCGGCTAACTACGTGCCAGCAGCCGCGGTAATACGTAGGGTGCAAGCGTTATCCGGATTTATTGGGCGTAAAGGGCTCGTAGGCGGTTCGTCGCGTCCGGTGTGAAAGTCCATCGCTTAACGGTGGATCCGCGCCGGG
+
GGGGGGGGGGGGGGGGGGGGGGGGGGGGGGGGGGGGGGGGGGGGGGGGGGGGGGGGGGGGGGGGGGGGGGGGGGGGGGGGGGGGGGGGGGGGGGGGGGGGGGGFGGGFGGGGGGGCFEF7@*@>,8FF3,>+8,*+6@FGGCFFB,@FCFFFFGGGGGGGGGGGGGGGGEFGGGGGGGGGGGGGGGGGFGGCF5;EFGGGGGGGGGGGGGGG>GGGGGGGGGGGGGGGGGGGGGGGGGGGGGGGGGGGGGGGGGGGDGEC?+CGCCFFGFEDFGGGGGGGFFC47>FFG3BGGG
@M03364:396:000000000-C9LGT:1:1101:20206:4107 1:N:0:10
ACTCCTACGGGAGGCAGCAGTGGGGAATCTTCCGCAATGGGCGAAAGCCTGACGGAGCAACGCCGCGTGAGTGATGACGGCCTTCGGGTTGTAAAGCTCTGTGACCGGGGACGAACGGTCTTTCCGCTACTCCCTTATAGAAGTGCCGGTACCCGGATAGCAAGCCACGGCTAACTACGTGCCAGCAGCCGCGGTAATACGTAGGTGGCAAGCGTTGTCCGGAATTATTGGGCGTAAAGCGCGCGCAGGCGGCTTCCTAAGTCCATCTTAAAAGTGCGGGGCTTAACCCCGTG
+
GGGGGGGGGGGGGGGGGGGGGGGGGGGGGGGGGGGGGGGGGGGGGGGGGGGFGGGDGGGGGGGGGGGGGGGGGGGGGGGGGGGGGGGGGGGGGGGFCCDFGGG?FGG+>FFGGEFC:EEEG-@,,8@F3*3,8,8>7F;FGCFFG9F>FG>FGEGGGGGGGGGGGGDGG*=FEGGGGGGGGGFFGGGGGFGDGGGGGGGC><CCG<CFEDGGFGGGDGGFEGEEGG9CFGGGGGGGGGGGGDGG=7CCE5EEGGGGGGFFFFFE7:<FFCCC7CCCCDGGFE5FGFCFGFF35
@M03364:396:000000000-C9LGT:1:1101:22078:4123 1:N:0:10
ACTCCTACGGGAGGCAGCAGTGGGGAATATTGCACAATGGGCGCAAGCCTGATGCAGCGACGCCGCGTGCGGGATGGAGGCCTTCGGGTTGTAAAGCTCTGTCTTAAGGGACGATACTGACGGAACCTGCGAAGGAAGCCACGGCTAACTACGTGCCAGCAGCCGCGGTCATACGTAGGGTGCGAGCGTTATCCGGATTTATTGGGCGTAAAGGGCTCGTAGGCGGTTCGTCGCGTCCGGTGTGAAAGTCAATCGCCGAACGGTGGATCTGCGGCGGGTACGGGCGGGTTGG
+
EAECEGG@GC:@FEF7;FGFGGGGECCCEFF<CE@CCEFEEE::@@C@FFDG9@E<<C@E:C:+@FC>FEFD::+B4=,+BD,:=FC7FGGGGGGCA<F?<F9CF<B<5,B>F7:++<CF,8=++8+5,33+8**3,<CF>C*>CF<F:;,>>8=<F,@7C<F<<*4CB*:F@:FF?B1<?<FE7:8?8CEG9,1/8/;E7+<<CCFEEEE8CC8C**22;C568>/**:E*//?:*28:ECE*0<A032+03+:***//?*<:*7*99CC:5*2CD3>D)8=DC5C>/75/
@M03364:396:000000000-C9LGT:1:1101:23383:4222 1:N:0:10
ACTCCTACGGGAGGCAGCAGTGGGGAATATTGCACAATGGGCGCAAGCCTGATGCAGCGACGCCGCGTGCGGGATGGAGGCCTTCGGGTTGTAAACCGCTTTTGTTCAAGGGCAAGGCACGTTTTCGGCCGTGTTGAGTGGATTGTTCGAATAAGCACCGGCTAACTACGTGCCAGCAGCCGCGGTAATACGTAGGGTGCAAGCGTTATCCGGATTTATTGGGCGTAAAGGGCTCGTAGGCGGTTCGTCGCGTCCGGTGTGAAAGTCCATCGCTTAACGGTGGATCCGCGCCGG
+
GGGGGGGGGGGGGGGGGGGGGGGGGGGGGGGGGGGGGGGGGGGGGGGGGGGGGGGGGGGGGGGGGGGGGGGGGGGGGGGGGGGGGGGGGGGGGGGGGGGGGGGGGFG<FGGGGGFG=@FGG8BBFFGG+8@5@FGFGGFGGGGGGGGGGG>F@FGGGGGGGGGGGGGGGGGGGGGGGGGGGGGGGGGGGGGGGFFGGGGGGGGGGGGGGGGGGGGGFGGGGGGGGGEGGGGGGGGGGGGGGGGGGGGGGDGGGGGGGEEGG7CFGGGGGFFGGGFDGGGGFFGGGDGFF)>D3<
@M03364:396:000000000-C9LGT:1:1101:20321:4223 1:N:0:10
ACTCCTACGGGAGGCAGCAGTGGGGAATATTGCACAATGGGCGCAAGCCTGATGCAGCGACGCCGCGTGCGGGATGGAGGCCTTCGGGTTGTAAACCGCTTTTGTTCAAGGGCAAGGCACGTTTTCGGATGTGTTGAGGGGATTGTTCGAATAAGCACCGGCTAACTACCTGCCAGCAGCCGCGGTAATACGTAGGGTGCAAGCGTTATCCGGATTTATTGGGCGTAAAGGGCTCGTAGGCGGTTCGTCGCGTCCGGTGTGAAAGTCCATAGCTTAACGGTGGATCCGCGCCGG
+
GGGGGGGGGGGGGGGGGGGGGGGGGGGGGGGGGGGGGGGGGGGGGGGGGGGGGGGGGGGGGGGGGGGGGGGDGGEGFGGGCGGGGGGGGGGGGGGCGGGGGGCGGGG9CFFFEGGGGGDDCDF<+:@F++833@DFFF,*>*@<FA9<CF,D>FGG9CCFDGDGGGGF<,?FFFFEC<FGGEEF@C@5<:EE:3;ED8?CEFG*?CECGF7CEGD:999FGFCF88?E>EF5*;88*2;CFGG/8:E*/:**1:::<1://+*0::+:**+2*+9:70:C755529FF*8@9CC
@M03364:396:000000000-C9LGT:1:1101:25494:4239 1:N:0:10
ACTCCTACGGGAGGCAGCAGTGGGGAATCTTCCGCAATGGGCGAAAGCCTGACGGAGCAACGCCGCGTGAGTGAAGAAGGTCTTCGGATCGTAAAGCTCTGTTGTTGGTGAAGAAGGATAGGGTTAGTCACTGGCCTTTATTTGACGGTAATCAACCAGAAAGTCACGGCTAACTACGTGCCAGCAGCCGCGGTAATACGTAGGTGGCAAGCGTTGTCCGGATTTATTGGGCGTAAAGCGAGCGCAGGCGGAAAAATAAGTCTAATGTGAAAGCCCTCGGCTTAACCGAGGAAC
+
GGGGGGGGGGGGGGGGGGGGGGGGGGGGGGGGGGGGGGGFGGGGGGGGGGGGGGGGGGGGGGGGGGGGGGGGGGGGGFGGGGGGGGGGGGGGGGGGGGGFGGGGGGGFGGGGGFBFBBDD8-:,,:DE8,9<,,:8EFGDGEGFFGGEGGGGCGGGGDGGGGGGGGGGG*>FCFGFGEGGGGGFGGGGGGGGGGGGGGGGGGGCFG>FGGGGGGGGGGGGGGEGGGFCAGGGGGGGGF?EGGGGGGGGGEGGEEGFCFGGEFGFGGGGGGGG7?FGGCEDE@GGGGGFGFF:FF
@M03364:396:000000000-C9LGT:1:1101:24678:4273 1:N:0:10
ACTCCTACGGGAGGCAGCAGTGGGGAATCTTCCGCAATGGACGAAAGTCTGACGGAGCAACGCCGCGTGAACGATGACGGCCTTCGGGTTGTAAAGTTCTGTTATACGGGACGAATGGCGTCGCTGTCAATACCCGTTACGAGTGACGGTACCGTAAGAGAAAGCCACGGCTAACTACGTGCCAGCAGCCGCGGTAATACGTAGGTGGCAAGCGTTGTCCGGAATTATTGGGCGTAAAGGGCGCGCAGGCGGCGTCGTAAGTCGGTCTTAAAAGTGCGGGGCTTAACCCCGTGG
+
GGGGGGGGGGGGGGGGGGGGGGGGGGGGGGGGGGGGGGGGGGGGGGGGGGGGGGGGGGGGGGGGGGGGGGGGGGGGGGGGGGGGGGGGGGGGGGGGGGGGGGGAFEFGGGGGFE@F<DD>==@C+@FG,,8,,,::FGGGGFEFC7EFGGGGGGGGGGGGGGGGGGGGG*CFCGGGGGGGGGGGGGGGGGGGGGGGGGGGGGGGGGGGGGGGGGGGGGGGGGCGGGCFGGGFGGDGGGGGGGGGGGGGGGGGGGEGGGGGF<CGGDGGDF<CDGFGGGGGFFGFGFFFGFF*1/
@M03364:396:000000000-C9LGT:1:1101:24472:4300 1:N:0:10
ACTCCTACGGGAGGCAGCAGTGGGGAATATTGCACAATGGGGGAAACCCTGATGCAGCGACGCCGCGTGAGTGAAGAAGTTATTCGTAATGTAAAGCTCTATCAGCAGGGAAGAAAATGACGGTCCCTGTCTCAGAAGCCCCGGCTAACTACGTGCCAGCAGCCGCGGTAATACGTAGGGGGCAAGCGTTATCCGGATTTACTGGGTGTAAAGGGAGCGTAGACGGCTTTGCAAGTCTGATGTGAAAGGCAGGGGCTCAACCCCTGGACTGCATTGGAAACTGTAGAGCTTG
+
GGGGGGGGGGGGGGGGGGGGGGGGGGGGGGGGGGGGGGGGGGGGGGGGGGGGGGGGGGGGGGGGGGGGGGGGGGGGGGFFGGGGGGGGGGGGGGGGGGGGGGGEGGGGGGGGGGGGBFF??8@B+@FG,:A,,<A<CFGGGGGGGGCGFGFDCCGGGGGGCGGGGGGGG*CFGGGGGGGGGGGGGGGGGGGGGGGGGGGGGGGGGGGGGGGGGGGGEGGGGGCFGGGGEGGGGGGGGGGGGGGGGGGGDFGGGGGGGGGGFCDGGGGGGGGGCGGGGGGGFFGGGGGFGFFG
@M03364:396:000000000-C9LGT:1:1101:9376:4361 1:N:0:10
ACTCCTACGGGAGGCAGCAGTAGGGAATTTTCGGCAATGGGGGAAACCCTGACCGAGCAACGCCGCGTGAACGAAGAAGGCCTTCGGGTCGTAAAGTTCTGTTGTACGGGAAGAACGTCGGATGGAGGAAATGCCATGCGAGTGACGGTACCTGAGGAGGAAGCCACGGCTAACTACGTGCCAGCAGCCGCGGTAATACGTAGGTGGCGAGCGTTATCCGGAATCATTGGGCGTAAAGAGGGAGCAGGCGGCCGTGAGGGTCTGTGGTAAAAGACTGAAGCTCAACTTCAGTG
+
GGGGGGGGGGGGGGGGGGGGGGGGGGGGGGGGGGGGGGGGGGGGGGGGGGGGGGGGGGGGGGGGGGGGGGGGGGGGGGGGGGGGGGGGGGGGGGGGGGGGGGGGGGGGGGGGGGGGEFGCF@CFCFFF+:@@<FGCFFGGGGGGGGGGGGGGGGGGGFGGGGGGGGGGGGGGGGGGGGFGGGGGGGGGGGGEGEGGGGGGFGGGGGGGGGGGGGGGGGGGGGGGGGFGGGGGGEGGGGGGGGGGGGGGGGGGGGCGGGGG?CFGGGGGGGFGGFGGGGGGF@CFCGGFGFFGG
@M03364:396:000000000-C9LGT:1:1101:13118:4384 1:N:0:10
ACTCCTACGGGAGGCAGCAGTGGGGAATATTGCACAATGGGCGCAAGCCTGATGCAGCAACGCCGCGTGAGTGATGACGGCCTTCGGGTTGTAAAGCTCTGTCTTCAGGGACGATAATGACGGTGCCTCTGGCGGGAGCCACGGCTAACTACGTGCCAGCAGCCGCGGTAATACGTAGGTGGCGAGCGTTGTCCGGATTTACTGGGCGTAAAGGGAGCGTAGGCGGACTTTTAAGTGAGATGTGAAATACTCGGGCTTAACCTGAGTGCTGCATTTCAAACTGGAAGTCTAG
+
GGGGGGGGGGGGGGGGGGGGGGGGGGGGGGGGGGGGGGGGGGGGGGGGGGGGGGGGGGGGGGGGGGGGGGGGGGGGGGGGGGGGGGGGGGGGGGGGGGGGGGG9FGGGGGGGGGEGCEGEG-@B+@FF8,8,,83+@FEEGGGFFE:FFG?FFDGGGGGGGGGGGGGGG*;CFGGGGGGCFGGGGGGGGGGGFEEGGGGGGGGGGGGGGGGGEFGGGDGEGGE?EG*?*<F?CFGGG3<<FFCGFGGGFGFFGGGGGFEF?FGGGG<DGFGD4FGDGFGG@BGCC44<FFFF
@M03364:396:000000000-C9LGT:1:1101:22822:4391 1:N:0:10
ACTCCTACGGGAGGCAGCAGTGGGGAATATTGCACAATGGGCGGAAGCCTGATGCAGCGACGCCGCGTGCGGGACGAAGGCCTTCGGGCTGTAAACCGCTTTCAGCAGGGACGAGGCGAAAGTGGCGGTTCCTGCAGAAGAAGCCCCGGCTAACTACGTGCCAGCAGCCGCGGTAATACGTAGGGGGCAAGCGTTATCCGGATTCATTGGGCGTAAAGCGCGCGTAGGCGGCCAGCCTGGTCGGGAGTCAAATCCGGGGGCTCAACCCCCGTCCGCTCCCGATACCGGCCGGCT
+
GGGGGGGGGGGGGGGGGGGGGGGGGGGGGGGGGGGGGGGGGGGGGGGGGGGGGGGGGGGGGGGGGGGGGGGGGGGGGGGGGGGGGGGGGGGGGGGGGGGGGGGFGGGGGGGGG<FGEGGDF*?<,8FE4*6@@CC<CFGGGFEGGGGGGGGGAFGGGGGGGGGGGGGGG:EGGGGEGGGGFGGGGGGGGFGGGGGGGGGGGGGGGGGGGGGGGGGGGGGGGGGEEEGGGGGGGGGGGGGGGGGGGCGGGGGGGEFGGGGGEEGGGGGGGGGGGGCDDGGGFFGDGGGFGFFGD)
@M03364:396:000000000-C9LGT:1:1101:9389:4397 1:N:0:10
ACTCCTACGGGAGGCAGCAGTGGGGAATCTTCCGCAATGGACGCAAGTCTGATGGAGCAACGCCGCGTGAGTGAAGAAGGTTTTCGGATCGTAAAGCTCTGTTGTTGGTGAAGAAGGATGTGAGTAGCAACTGGCTCATATTTGACGGTAATCAACCAGAAAGTCACGGCTAACTACGTGCCAGCAGCCGCGGTAATACGTAGGTGGCAAGCGTTGTCCGGATTTATTGGGCGTAAAGCGAGCGCAGGCGGAATGATAAGTCTGATGTGAAAGCCCACGGCTCAACCGTGGAAC
+
GGGGGGGGGGGGGGGGGGGGGGGGGGGGGGGGGGGGGGGGGGGGGGGGGGGGGGGGGGGGGGGGGGGGGGGGGGGGGGGGGGGGGGGGGGGGGGGGGGGGFFGGGGFFFGFGGGGGGGGGG9FFEFGG<,8B=FGFFGGGGGGGGGGGGGGGGGGGGGGGGGGGGGGGGGGGGGGGGGGGGGGGGGGGGGGGGGGGGGGGGGGGGGGGGGGGGGGGGGGGGGGGGGGFGGGGGGGGGGGGGGGGGGGGGGGGGGGGGGGGGGGGGFGGGGGGGGGGGGGGF@EDGGGEGFFGGG
@M03364:396:000000000-C9LGT:1:1101:8907:4399 1:N:0:10
ACTCCTACGGGAGGCAGCAGTGAGGAATATTGGTCAATGGACGAGAGTCTGAACCAGCCAAGTAGCGTGCAGGATGACGGCCCTATGGGTTGTAAACTGCTTTTATGCGGGGATAAAGTGCGCCCCGTGTGGTGTATTGCAGGTACCGCAAGAATAAGGACCGGCTAATTCCGTGCCAGCAGCCGCGGTAATACGGAAGGTCCGGGCGTTATCCGGATTTATTGGGTTTAAAGGGAGCGTAGGCCGTGGATTAAGTGTGTTGTGAAATGTAGGCGCTCAACGTCTGACTTGC
+
GGGGGGGGGGGGGGGGGGGGGGGGGGGGGGGGGGGGGGGGGGGGGGGGGGGGGGGGGGGGGGGGGGGGGGGGGGGGGGGGGGGGGGGGGGGGGGGGGGGGGGGGGGGGGGGGGGGGFGGCF7FF+8CF+:8+:>F,CFCFFFFFFBFEGGCF:FFGGGGGGGGGGGGGGFGGCEGGGGGGGGGGGGGGGEGGGGGGGGGGGGGGGGGGGGGGGGGGGGGGGGGGFGGGGGGGGGGEGEGGGEGFGGGGG5:CFCF<:2<FDCFGGGGGGGGGGGGGGDGGFDEFGGGFGFFF
@M03364:396:000000000-C9LGT:1:1101:24432:4416 1:N:0:10
ACTCCTACGGGAGGCAGCAGTGGGGAATATTGCACAATGGAGGGAACTCTGATGCAGCGACGCCGCGTGAGTGAAGAAGTATTTCGGTATGTAAAGCTCTATCAGCAGGGAAGAAGACGACGGTTCCTGCCTATGAAGCCCAGGCTAACTACATGCCAGCAGCCGCGGTGATACGTAGGGGGCAAGCGTTATCCGGATTTACTGGGTGTAAAGGGAGCGTAGACGGCGGTGCAAGTCTGAAGTGAAAGGCGGGGGCTCAACTCCCGGATTGCTTTGGAAACTGTATGGCTAG
+
GGGGGGGGGGGGGGGGGGGGGGGGGGGGGGGGGGGGGGGGGGGGGGGGGGGGGGGGGGGGGGGGGGGGGGGCGGEFGGGFFEFGEFGFGGGGGGGGGGGGGGG9FFD,FGFDEGGGB?F@+4CF+BDF9,A,,,,,8<>,3,BF<,,8>ED,,:,BD>E@@:AFCCFFB7*<FFG@,3CFCGG>1*<FE*FFFCEFE7@FGGFGGGFFEFGGCCEFGDGGGGGGGG5EECGGGGGFFGGFEGGFGCFGFGGGGEGGGGCGFCFFGDECCCGG7F9:*<EFFFGFGGGFG@?D
@M03364:396:000000000-C9LGT:1:1101:19984:4457 1:N:0:10
ACTCCTACGGGAGGCAGCAGTGAGGAATATTGGTCAATGGATGAGAATCTGAACCAGCCAAGTAGCGTGCAGGACGACGGCCCTATGGGTTGTAAACTGCTTTTGTACGGGGATAAAGGAGCTTACGTGTACGTTTTTGCAGGTACCGTACGAATAAGGACCGGCTAATTCCGTGCCAGCAGCCGCGGTAATACGGAAGGTCCGGGCGTTATCCGGATTTATTGGGTTTAAAGGGAGCGCAGGCTGTCGGTTAAGCGTGTTGTGAAATGTAGGTGCCCAACACCTGCACTGC
+
GGGGGGGGGGGGGGGGGGGGGGGGGGGGGGGGGGGGGGGGGGGGGGGGGGGGGGGGGGGGGGGGGGGGGGGGGGGGGGGGGGGGGGGGGGGGGGGGGGGGGGGGGGGGGGGGGGGGAFGEFFFF<EFG,8A,8ACFFGGGGGGFGFGGGGGEBFGGGGGGGGGGGGGGGCGGGGGGGGGGGGGGGGGGGGGGGGGGGGGGGGGGGGGGGGGGGGGGGGGGGGGGGGGGGGGGGGGGGGGGGGGGGGFGGGGGGGGGGGGGGGGGGFGGGGFGGGGGGGGGFFGGGGGFGFFG
@M03364:396:000000000-C9LGT:1:1101:24861:4458 1:N:0:10
ACTCCTACGGGAGGCAGCAGTGGGGGATATTGCACAATGGAGGAAACTCTGATGCAGCAACGCCGCGTGAAGGAGGAAGGCCTTCGGGTCGTAAACTTCTGTCCTAAGGGAAGAAAAGAATTACCGTATTTTCGCAGGAAGCCCCTGCTAACTACGTGCCAGCAGCCGCTGTAACACGTAGGGGGCGAGCGTTATCCGGAATTACTGGGCGTAAAGCGTGCGTAGGTGGCTATGCATGCGCGGGGTTTAATTTAACGGCCCAACCGTGAACAGCCCTGCGAACTGTCTAGCTTG
+
G@FFG9EC@C@FFCECF7F,C--;+7:@F6C<EFCFCF9DF@@F-CEF<,<CFEDFF,F@FFGEGGDG+=F<C,4,89<F,CC5,??>E@@CF<4,CFC9?F<5?,C,,BE?:,:B,4BFE-B,,+BF,:?,,++++63>,<,@+++8DF<,:><FF?C3@:7AFGFG**4>9,,7>1>D,****1CFE7*=*12<ED?*88<<EFFFC5CCCC@C7*;CC5;*/;FFGCC7+<+@+:C:8::58>8*<C9<<3CC5**1*2/C:CG*1>F*9**15<C>)5*76:*0C*7*:0
@M03364:396:000000000-C9LGT:1:1101:19511:4470 1:N:0:10
ACTCCTACGGGAGGCAGCAGTGGGGAATATTGCACAATGGGGGAAACCCTGATGCAGCAACGCCGCGTGAGTGATGACGGCCTTCGGGTTGTAAAGCTCTGTCTTCAGGGACGATAATGACGGTACCTGCGGAAGAAGCCACGGCTAACTACGTGCCAGCAGCCGCGGTAATACGTAGGTGGCGAGCGTTGTCCGGATTTACTGGGCGTAAAGGGCGCGCAGGCGGCGTCGTAAGTCGGTGTTAAAAGTGCGGGGCTTAACCCCGTGAGGGGACTGAAACTGCGATGCTAGAGT
+
GGGGGGGGGGGGGGGGGGGGGGGGGGGGGGGGGGGGGGGGGGGGGGFGGGGGGGGGGGGGGGGGGGGGGGGGGGGGG?FGGGGGEGGGGGGGGGGGGGGGGGG9FCECGGGGGGGGGGGGGFFFFGGF:,86++@@FGGG?FGGGGCFFG;FGGGGGGGGGGGGGGGGG7CGGGGBFFGF9FFEGEEGGGCEGGGGGGGGGGGGGGCEEEGGGGGEEEC>EGGEGG5C:?EGGGGGFEEG*/:0<EGF<CGDCEGGGFGGGGGGG*:CDCGG)5*/9:?*0@+*1CCBC@B0>*
@M03364:396:000000000-C9LGT:1:1101:6804:4517 1:N:0:10
ACTCCTACGGGAGGCAGCAGTGGGGGATATTGCACAATGGAGGAAACTCTGATGCAGCAACGCCGCGTGAAGGAGGAAGGCCTTCGGGTCGTAAACTTCTGTCCTCAGGGAAGAACAAAATGACTGTACCTGAGGAGGAAGCCCCGGCTAACTACGTGCCAGCAGCCGCGGTAATACGTAGGGTGCAAGCGTTATCCGGATTTATTGGGCGTAAAGGGCTCGTAGGCGGTTCGTCGCGTCCGGTGTGAAAGTCCATCGCTTAACGGTGGATCCGCGCCGGGTACGGGCGGGCTT
+
GGGGGGGGGGGGGGGGGGGGGGGGGGGGGGGGGGGGGGGGGGGGGGGGGGGGGGGGGGGGGGGGGGGGGGGGGGGGGGGGGGGGGGGGGGGGGGGGGGGGGGGGGGGGGGGGGGGGGGGGG?FF,CEFA<A,BDDB@FFFGGGGGGDGGGGGFGGGGGGGGGGGGGGGG:EFEGGGGGFFGGGGGGGGGGGGGGGGGGGGGGGGGGGGGGGGGGFFGGGGGGGGGGGGGEGGGGGGGGGGGGGEG=EFEGGGFGGGGGGGFGGGGGEGGGGGGGGGGGGGF>GGGGGEGFFDD*
@M03364:396:000000000-C9LGT:1:1101:24251:4528 1:N:0:10
ACTCCTACGGGAGGCAGCAGTGGGGAATATTGCACAATGGAGGAAACTCTGATGCAGCGACGCCGCGTGAGTGAAGAAGTATTTCGGTATGTAAAGCTCTTTCGGCAGGGAAGAGAGGGACGGTACCTGTAGAAGAAGCACCGGCTAAATACGTGCCAGCAGCCGAGGTAATACGGATGGTGCAAGCGTTATCCGGATTTACTGGGTGTAAAGGGGGCGCAGGTGGCGAGGCAAGTCAGAAGTGAAAGCCCGGGGCTCAACCCCGGGACTGCTTTTGAAACTGTCTGGCTGG
+
GGGGGGGGGE>FGGGGGGGGGGGGGGFGGGGGFGGGGGGGGGGGGGFGGGGGGGGGGGGGGGGGDEFBFGGGGGFFE==<FFGG,E:FCFGGGGGGGGFFGFFEGGG7FFDFBE,,++8BB:CFFEGAC39,3C,B@F<FC838C:CF93F<3,68FAFFGGGGG7>FG9DDEGG*<FFGFGG:<C7FG7<F9,CFGGGFFG:CFG7FEFCFFCFGE>??EGGFFFFGECG**;AF+<FGGGGGGDFG6C*:CEGDDCGG?8C*:DECCDFG*<C6CCFC=?CGFGG?FFFD
@M03364:396:000000000-C9LGT:1:1101:24005:4555 1:N:0:10
ACTCCTACGGGAGGCAGCAGTGGGGAATATTGCACAATGGGCGCAAGCCTGATGCAGCGACGCCGCGTGCGGGATGGAGGCCTTCGGGTTGTAAACCGCTTTTGTTCAAGGGCAAGGCGGGGCTTCGGGCCCGTTGAGTGGATTGTTCGAATAAGCACCGGCTAACTACGTGCCAGCAGCCGCGGTAATACGTAGGGTGCAAGCGTTATCCGGATTTATTGGGCGTAAAGGGCTCGTAGGCGGTTCGTCGCGTCCGGTGTGAAAGTCCATCGCTTAACGGTGGATCCGCGCCGG
+
GGGGGGGGGGGGGGGGGGGGGGGGGGGGGGGGGGGGGGGGGGGGGGGGGGGGGGGGGGGGGGGGGGGGGGGGGGGGGGGGGGGGGGGGGGGGGGGGGGGGGGG9FGGDEGGGGGGGFFF::*FF>FC@<*=<<FF<<F<FD,?FGGGGGGFGFCFGGGGGGGGGGGGGGCFFGGGGGGGGGGGGGEGGGGGGG@EGGGGGGGGGGGGGGGGGGGGGFFGGGG8EGGCEEGGGG8CEGGGEFDEEGGGGGGGGGGGGGGGGG7::?7CGGFGGGGGGGGGGFFGGGGGFGFFDDG
@M03364:396:000000000-C9LGT:1:1101:23250:4558 1:N:0:10
ACTCCTACGGGAGGCAGCAGTGGGGAATATTGCACAATGGAGGGAACTCTGATGCAGCGACGCCGCGTGAGTGAGGAAGTATTTCGGTATGTAAAGCTCTATCAGCAGGGAAGATAATGACGGTACCTCCGTAAGAAGCACCGGCTAAATACGTGCCAGCAGCCGCGGTAATACGTATGGTGCAAGCGTTATCCGGATTTACTGGGTGTAAAGGGAGTGCAGGCGGTCAGATAAGTCAGATGTGAAAACCCGGGGCTCAACTCCGGGATTGCATTTGAAACTGTAGGACTAG
+
GGGGGGGGGGGGGGGGGGGGGGGGGGGGGGGGGGGGGGGGGGGGGGGGGGGGGGGGGGGGGGGGGGGEGGGGGGGGGGGGGGGGGGGGGGGGGGGGGGGGGGGGGGGGGGGGGGGGFGGFFCF7+BFF,,8B3+8ACFGFGGGGGCFFGG<F<FFGGGGGGGGGGGGGG>EFGGGGGGGGGGGGGGGGGEGGGGGGGCFGGGGGGGGGGGGGGGGGGGGGGGGGGGEGGGGFGGGGGGGGCFGGGGGGGGDEGGGGDGGGGGGGGGGDGC=>7FGGGGFGFFGGGGGFGFFG
@M03364:396:000000000-C9LGT:1:1101:25966:4585 1:N:0:10
ACTCCTACGGGAGGCAGCAGTGGGGAATATTGCACAATGGGCGCAAGCCTGATGCAGCGACGCCGCGTGCGGGATGGAGGCCTTCGGGTTGTAAACCGCTTTTGGTCAAGGGCAAGGCACGATCTCGGACGTGTTGAGTGGATTGTTCGAATAAGCACCGGCTAACTACCTGCCAGCAGCCGCGGTAATACGTAGGGTGCGAGCGTTATCCGGATTTATTGGGCGTCAAGGGCTCGTAGGCGGTTCGTCGCGTCCGGTGTGAAAGTCCATCGCCTAACGGTGGATCTGCGCCGG
+
GGGGGGGGGGGGGGGGGGGGGGGGGGGGGGGGGGFGGGGGGGGGGGGGGGGGGGGGGGGGGGGGGGGGDGGGGG+BFGGDGGGGGGGGGCCEGGGGGGGGGGG,+:C,5C<FGGGFGCF,+-::@EFG+3538DBF3,@9*,E:,7<>FFAF><AF@FFGFGGFEFC9C,?<BFFFGDFFGGGGFEGGGCFGFCFEG@>5EEEGGGGGGGGGGGDEGFFE?C5CECCECFGGGF@>*18CFEGEGGDEGED=C=EDG:C5C+:EEGFF>CFDGGEC67:C<@5>CFF?FFFDGC
@M03364:396:000000000-C9LGT:1:1101:7348:4586 1:N:0:10
ACTCCTACGGGAGGCAGCAGTGGGGAATATTGGGCAATGGGCGAAAGCCTGACCCAGCAACGCCGCGTGAGGGAAGAAGGGTTTCGGCTCGTAAACCTCTGTCCTATGGGACGAAGGAAGTGACGGTACCATCGGAGGAAGCCCCGGCTAACTACGTGCCAGCAGCCGCGGTAATACGTAGGGGGCGAGCGTTGTCCGGAATGATTGGGCGTAAAGGGCGCGTAGGCGGCCTGGTAAGTCTGGAGTGAAAGTCCTGCTTTTAAGGTGGGAATTGCTTTGGATACTGCTGGGCTC
+
GGGGGGGGGGGGGGGGGGGGGGGGGGGGGGGGGGGGGGGGGGGGGGGGGGGGGGGGGGGGGGGGGGGGGGGGGGGGGGGGGGGGGGGGGGGGGGGGGGGGGGGGGGGDGGGGGFFGFDFFGFFF8@FGB<FC33FFCFGFGGGGG@FFGDGGGGGGGGGGGGGGGGGGG7CFEGGFGGFGGGGGGGGGGGGGGGGGGGGGGGGGGFCGGGGEGEGGGGGGGGGCGGCGGGGEGGGGFFFGGGGGGGGGGGGGGGGGGFFCFFFGGGGGGDGGGGGGFGDFFFFGGGGFGFFGGC
@M03364:396:000000000-C9LGT:1:1101:19217:4593 1:N:0:10
ACTCCTACGGGAGGCAGCAGTGGGGAATCTTGCACAATGGGCGAAAGCCTGATGCAGCGACGCCGCGTGCGGGACGAAGGCCTTCGGGTTGTAAACCGCTTTCAGCAGGGACGAGGCCGCAAGTAGACGGTCCCTGCAGAAGAAGCCCCGGCTAACTACGTGCCAGCAGCCGCGGTAATACGTAGGGGGCGAGCGTTATCCGGATTCATTGGGCGTAAAGCGCGCGTAGGCGGCTCGCCAAGCGGGATCTCAAACCTGAGGGCTCAACCCCCAGCAGGATCCCGGACTGGCGGG
+
GGGGGGGGGGGGGGGGGGGGGGGGGGGGFGGGGGGGGGGGGGGGGGGGGGGGGGGGGGGGGGGGGGGGGGGGGGGGGGGGGGGGGGGGGGGGGGGGGGGGGGGGGGGGGGGGGF+@FCC::*@,,8@B8*>+5,?,>,?@F<8FCFG7FC<C*<FFGGGFCC:CGFFGGFGGGGGEGGGGGF<AGGGGGDGCGGGEGDE9CCGCEGGGFGGGGGGGEEFGGGDGEE8:EEAEGGGGGGGDGGGGGGCEGGCEFDGDGGGG>;9*:*<<F3AD:EF4>C*7?57>55<DC>@D39
@M03364:396:000000000-C9LGT:1:1101:24137:4599 1:N:0:10
ACTCCTACGGGAGGCAGCAGTGGGGAATATTGCACAATGGGCGCAAGCCTGATGCAGCGACGCCGCGTGCGGGATGGAGGCCTTCGGGTTGTAAACCGCTTTTGTTCAAGGGCAAGGCGGGTCTTCGGACCCGTTGAGTGGATTGTTCGAATAAGCACCGGCTAACTACGTGCCAGCAGCCGCGGTAATACGGAGGGTGCGAGCGTTAATCGGAATCACTGGGCGTAAAGCGCATGTAGGCTGTCGAGTAAGTCAGGGGTGAAATCCCACGGCTCAACCGTGGAACTGCCCTTG
+
GGGGGGGGGGGGGGGGGGGGGGGGGGGGGGGGGGGGGGGGGGGGGGGGGGGGGGGGGGGGGGGGGGGGGGGGGGGGGGGGGGGGGGGGGGGGGGGGGGGGGGGFGGGDFGGGGGFGGGG<35@>@EFG+*581>>+CCFGGFFGFGGGGGGG*FGGGGGGGGGGGGGGG=CGGGGGGGGGGGGGGGGGGGGGGCEGGGGGGGGGGGGGFGGGGGDGGGGGGGGGGGEEGGGGGGGGGGGGGGGGGGCEGGGGGGGGGGGGGCCGGGGGGGGGGDGGFGGGFFGGGGGFDFFGG9
@M03364:396:000000000-C9LGT:1:1101:5343:4607 1:N:0:10
ACTCCTACGGGAGGCAGCAGTAGGGAATTTTCGGCAATGGGGGAAACCCTGACCGAGCAACGCCGCGTGAACGAAGAAGGCCTTCGGGTCGTAAAGTTCTGTTGTACGGGAAGAACGTCGGCTTTAGGACATGCCATGCGAGTGACGGTACCGAACATAGAAAGCCACGGCTAACTACGTGCCAGCAGCCGCGGTAATACGTAGGTGGCGAGCGTTATCCGGAATCATTGGGCGTAAAGAGGGAGCAGGCGGTGATACAGGTCTGGAGGTGAAAGCCCGAAGCTAAACTTCGGG
+
GGGGGGGGGGGGGGGGGGGGEFGGGGGGGGGGGGGGGGGGGGGGGGGFGGGGGFGGGGGGGGGGGGGGGGGGGGGGGGGGGGF,CFGGGGEGGGGGGGGGGGG9FGGGGGGCGGGGGDDFE+:+,8@C3,8=,,3<@FCE7FGGGGGGGGFGGGGDDGGGGGGGGFGGG7EGGGBFGGGGGGGGGGGGGGGGGGEGGGGGFEFEEGGFGGGGGGGGGGCGGGGGGCCGGGGGGGGGGCGCFGDEEGGGFGGGGGCG7<FCGCFGEDFGG3C7=CFGFCE)8>EFGGGFC*@GGG
@M03364:396:000000000-C9LGT:1:1101:19683:4638 1:N:0:10
ACTCCTACGGGAGGCAGCAGTGAGGAATATTGGTCAATGGGCGAGAGCCTGAACCAGCCAAGTAGCGTGCAGGATGACGGCCCTATGGGTTGTAAACTGCTTTTGTATGGGGATAAAGTGCTCCCCGTTTGGCGTTTTGTAGGTACCATACGAATAAGGACCGGCTAATTCCGTGCCAGCAGCCGCGGTAATACGGAAGGTCCGGGCGTTATCCGGATTTATTGGGTTTAAAGGGAGCGCAGGCCGTCTGTTAAGCGTGTTGTGAAATGTAGGCGCCCAACGTCTGAATTGC
+
GGGGGGGGGGGGGGGGGGGGFGGGGGGGGGGGGGGGGGGGGGGGGGGGGGGGGGGGGGGGGGGGGGGGGGGGGGGGGGGGGGGGGGGGGGGGGGGGGGGGGGGGGGGGGGGGDGGG,CECFCFF+BFF,,84,+BFFGGGAFDFFGGGGGGG<FFGGGGGGGGGGGGGGFGGGGGGGGGGGGGGGGGGGGGGGGGGGDGGGGGGGGGGGGGGGGGGGGCGGGGGGGEGE?FGGGGGGGGGGGGGGGEEGGGGGGGGGEEE*19CCFGGG:FFGDGGG<EFFD:FDGCFGFFG
@M03364:396:000000000-C9LGT:1:1101:13349:4652 1:N:0:10
ACTCCTACGGGAGGCAGCAGTGAGGAATATTGGTCAATGGATGAGAATCTGAACCAGCCAAGTAGCGTGCAGGACGACGGCCCTATGGGTTGTAAACTGCTTTTGTACGGGGATAAAGGAGCTTACGTGGACGTTTTTGCAGGTACCGTACGAATAAGGACCGGCTAATTCCGTGCCAGCAGCCGCGGTAATACGGAAGGTCCGGGCGTTATCCGGATTTATTGGGTTTAAAGGGAGCGCAGGCTGTCGGTTAAGCGTGTTGTGAAATGTAGGTGCCCAACACCTGCACTGC
+
GGGGGGGGGGGGGGGGGGGGGGGGGGGGGGGGGGGGGGGGGGGGGGGGGGGGGGGGGGGGGGGGGGGGGGGGGGGGGGGGGGGGGGGGGGGGGGGGGGGGGGGGGGGGGGGGGGEFFGFAABF<:EFGF+@4+8<FFGGGGGGGGDGGGGGG>FGGGFGGGGGGGGGGGGGGGGFGGGGGGGGGGGGGGGGGFGGGFGGGGGFGGGGGGGDGFFGGD>ECCFGGGGEGCCFFGGGGGGGGGEEGDE*?FG:EEGGGGGGCEGGGFGGGGGGCFGGCF7C95>CDFGGFD@FG
@M03364:396:000000000-C9LGT:1:1101:16397:4691 1:N:0:10
ACTCCTACGGGAGGCAGCAGTGGGGAATATTGCACAATGGGGGAAACCCTGATGCAGCAATGCCGCGTGAGTGATGACGGCCTTCGGGTTGTAAAGCTCTGTCTTCAGGGACGATAATGACGGTACCTGCGGAGGAAGCCACGGCTAACTACGTGCCAGCAGCCGCGGTCATACGTAGGTGGCGAGCGTTGTCCGGATTTACTGGGCGTAAAGGGAGCGTAGGCGGATTTTTAAGTGAGATGTGAAATACTCGGGCTTAACCTGAGTGCTGCATTTCAAACTGGAAGTCTAG
+
GGGGGGGGGGGGGGGGGGGGGGGGGGGGGGGGGGGGGGGGGGGGGGGGGGGGGGGGGGGGGGGGGGGGGGGGGGGGGGGGGGGGGGGGGGGGGGGGGGGGGGGGGGGGGGGGGEEEEFGFF8@FBFGG,,8+88:=DFGGFGGGGGEFGGGGGGGGGGGGGGGGGGGGG*8CFGGGGGGGGGGGGGGGGGGGGGGGGGGGGGGGGGGGGGGGGGGGGGGGGGGGGGGGGGGGGGGGGGFGGGGGGGGFGGGGGGDGGGGFFGGGGGGGFGGGGFCFFGGGFFGGCGGFGFFG
@M03364:396:000000000-C9LGT:1:1101:6498:4708 1:N:0:10
ACTCCTACGGGAGGCAGCAGTGGGGAATATTGCACAATGGGCGCAAGCCTGATGCAGCGACGCCGCGTGCGGGACGAAGGCCTTCGGGCTGTAAACCGCTTTCAGCAGGGACGAGGCGACAGTGACGGTTCCTGCGGAAGAAGCCCCGGCTAACTACGTGCCAGCAGCCGCGGTAATACGTAGGGTGCAAGCGTTATCCGGATTTATTGGGCGTAAAGGGCTCGTAGGCGGTTCGTCGCGTCCGGTGTGAAAGTCCATCGCCTGACGGTGGATCTGCGCCGGGTACGGGCGGGC
+
GGGGFGGGGGGGGGGGGGGGGGGGGGGGGGGGGGGGGGGGGGGGGGGGGGGFGGFGGFGGEGGGGGGGGCGGGGDGGGGGGGGGGGGCFGGFGGGGGGGF7F<<CCFGGEFGGE+@+@7*@*3,=CCE+*5,@EG**4FEF<:F,<+=CC*C,?<FFGGG<F,<CCFA818CE8:EFC@A<9CEGCCE8+<8EGAEGCFGD>58EC<@FGGGGG>;5CCE5CFEGEGGFEG8?AE>=EEG*8CEEGEGG7+<C?C+*+0A;ED**0:D/>C*2?C:FD:<:>CDDF55D)75C)
@M03364:396:000000000-C9LGT:1:1101:21733:4730 1:N:0:10
ACTCCTACGGGAGGCAGCAGTGGGGAATATTGCACAATGGGGGAAACCCTGATGCAGCAACGCCGCGTGAGTGATGACGGCCTTCGGGTTGTAAAGCTCTGTCTTCAGGGACGATAATGACGGTACCTGAGGAGGAAGCCACGGCTAACTACGTGCCAGCAGCCGCGGTAATACGTAGGTGGCGAGCGTTGTCCGGATTTATTGGGCGTAAAGGGAGCGTAGGCGGACTTTTAAGTGAGATGTGAAATACTCGGGCTTAACCTGAGTGCTGCATTTCAAACTGGAAGTCTAG
+
GGGGGGGGGGGGGGGGGGGGGGGGGGGGGGGGGGGGGGGGGGGGGGGGGGGGGGGGGGGGGGGGGGGGGGGGGGGGGGGGGGGGGGGGGGGGGGGGGCGGGGGGGGGGGGGGGFF@FAFCD>CB8CDFF<@+:8B+@FFFEFGGEGCFGGGGGFGGGGGGGGGGGGFGG<;FGEGGFGGFGGGGFEFGCEEEFGFGGCE6FGGGGGGG?EGFFGGGGGEEEGGGGGEGEGGGGFGGGEG9CFCFGFGGFFFGGGGGGGFGFFGG?F<DF>CCFFFDGCFGF?GGG9C;GFFG
@M03364:396:000000000-C9LGT:1:1101:9637:4733 1:N:0:10
ACTCCTACGGGAGGCAGCAGTGAGGAATATTGGTCAATGGACGAGAGTCTGAACCAGCCAAGTAGCGTGCAGGATGACGGCCCTATGGGTTGTAAACTGCTTTTATGTGGGAATAACTGAGATTCCGTTTACTCTGTTGCATGTACCACATGAATAAGGACCGGCTAATTCCGTGCCAGCAGCCGCGGTAATACGGAAGGTCCAGGCGTTATCCGGATTTATTGGGTTTAAAGGGAGCGTAGGCCGTGGATTAAGTGTGTTGTGAAATGTAGGCGCTCAACGTCTGACTTGC
+
CGGEE,EFGGGGGGGGGGFGFFFGFFGGGGGGGFFEGGGGGGGGGGGGGDGGGGGGGGGGGFGGGGGFGEGFCGGGFGEGCCFEEDFGGGGGGGGGGGGGGGGFFFGFGGGGGFBF,?FA<-5?,:B<5,9<9,C<?FBF<EEFA,<CFFGEFFAFFGFFFFGGGGDGGFCFGGGGCFGEFGGFFEGGGCEGGFGGGEEEGFGGGGGGGCGCFFFEGCE:@FFGGG<=8?FGCFGFGGGC;5A6CE:>ECFFFEGFDACCC5FGG7CFFFCFGFEC5CECFBE<FGGFCFFF
@M03364:396:000000000-C9LGT:1:1101:8437:4736 1:N:0:10
ACTCCTACGGGAGGCAGCAGTGGGGAATCTTCCGCAATGGACGAAAGTCTGACGGAGCAACGCCGCGTGAACGATGACGGCCTTCGGGTTGTAAAGTTCTGTTATACGGGACGAATGGCGTAGCAGTCACTCCCCGTTACGAGTGACGGTACCGTAAGAGAAAGCCACGGCTAACTACGTGCCAGCAGCCGCGGTAATACGTAGGTGGCAAGCGTTGTCCGGAATTATTGGGCGTAAAGGGTGCGCAGGCGGTTGAGTAAGACAGATGTGAAATCCCCGAGCTTAACTCGGGA
+
GGGGGGGGGGGGGGGGGGGGGGGGGGGGGGGGGGGGGGGGGGGGGGGGGGGGGGGGGGGGGGGGGGGGGGGGGGGGGGGGGDGGGGGGFGGGGGGGFGGGGGGGGFGGGGGEGGGFFGGDG7CF,CFGF,@,@<F@BGEGGGGGC9FFGGCCFFG7>DFFFGFGGGGGGFCCGGGGGGGGGGGGGGGGGCFGGGEGGGGCGCGGGGGGFGGGFG8CGGFFGGDGGGGGGFGGGG?ECCGGGFEGGGDEGGGG?EG+9FFCD7CFGF?DFGGG7E7CCGEGE5>9FFD9C7BCC
@M03364:396:000000000-C9LGT:1:1101:11034:4739 1:N:0:10
ACTCCTACGGGAGGCAGCAGTGGGGAATATTGCACAATGGGCGAAAGCCTGATGCAGCAACGCCGCGTGAGCGATGAAGGCCTTCGGGTCGTAAAGCTCTGTCCTCAAGGAAGATAATGACGGTACTTGAGGAGGAAGCCCCGGCTAACTACGTGCCAGCAGCCGCGGTCATACGTAGGGGGCTAGCGTTATCCGGAATTACTGGGCGTAAAGGGTGCGTAGGTGGTTATGTAAGCGTGAGGTTTAAGGCAGTGGCTTAACCACTGTTCGCCTTGCGAACTGCATAACTTGAGT
+
GGGGGGGGGGGGGGGGGGGGGGGGGGGGGGGGGGGGGGGGGGGGGGGGGGGGGGGGGGGGGGGGGGGGGGGGGGGGGGGGGGGGGGGGGGGGGGGGGGGGGGG8FFGGGGGGGGGG?EFCF-@3>FGG,,8,:>C>FFAFGGGFEFGFGGGGCGGGGGGFGGGGGCGGG*;FGGGGGGGGDGDGGGGGGGGGGGGGGGGGGGGGGGGGGGGGGGGGGEGCGGGGGF:EEFGGGGGGGGGGGGCGCGGGGGGGFGGGGGGGGGGGGGGGGCEGD*<FDDEDFFGGGGGFGFFGC2
@M03364:396:000000000-C9LGT:1:1101:17063:4761 1:N:0:10
ACTCCTACGGGAGGCAGCAGTGGGGAATATTGCGCAATGGGCGAAAGCCTGACGCAGCGACGCCGCGTGAGGGATGAAGGTCTTCGGATCGTAAACCTCTGTCAGAAGGGAAGAAACTAGGGTGCTCTACTCATCATCCTACTGACGGTACCTTCAAAGGAAGCACCGGCTAACTCCGTGCCAGCAGCCGCGGTAATACGGAGGGTGCAAGCGTTAATCGGAATCACTGGGCGTAAAGCGCACGTAGGCTGTTATGTAAGTCAGGGGTGAAAGCCCACGGCTCAACCGTGGAAC
+
GGGGGGGGGGGGGGGGGGGGGGGGGGGGGGGGGGGGGGGGGGGGGGGGGGGGGGGGGGGGGGGGGGGGGGGGGGGGGGGGGGGGGGGGGGGGGGGGGGGGGGGGGEGGGGGGGGGGGGGGF9F+FFGF339B3EE9EFGGGGGGGGFGGGGGGGGGGGGGGGGGGGGGGGGGGGGGGGGGGGGGGGGGGGGGGGGGGGGGGGGGGGGGGGGGGGGGGGGGGGGGGGGGGGGGGGGGGGGGGGGGGGGGGGGGGGGGGGGGGGGGGGGGGGGFGGGGGGGGFFGGGGGFGFFGGC
@M03364:396:000000000-C9LGT:1:1101:24200:4773 1:N:0:10
ACTCCTACGGGAGGCAGCAGTGGGGAATATTGCACAATGGGGGAAACCCTGATGCAGCAACGCCGCGTGAGTGATGACGGCCTTCGGGTTGTAAAGCTCTGTCTTCAGGGACGATAATGACGGTACCTGCGGAGGAAGCCACGGCTAACTACGTGCCAGCAGCCGCGGTAATACGTAGGTGGCGAGCGTTGTCCGGATTTACTGGGCGTAAAGGGAGCGTAGGCGGACTTTTAAGTGAGATGTGAAATACCCGGGCTCAACTTGGGTGCTGCATTTCAAACTGAAAGTCTAG
+
GGGGGGGGGGGGGGGGGGGGGGGGGGGGGGGGGGGGGGGGGGGGGGGGGGGGGGGGGGGGGGGGGGGGGGGFGGGGGGGGEGGGGGGGGGGGGGGGGGGGGGGFGGGGGGGGGGGGGGGGDCFFFFGGF,66C=C:FGGG8FGGGGGGGGCFGEFGGGGGGGGGGGGGE:EFGGGDGGGGGGGD@EGGGGGGGGGGD>EDCGCFGGGGGGGGGGGGGEEEGGGGGG88EFGGGGGGFCFGGGGEFGGGGGGGGGGGGGGGGGGG?FEGGGGGGGFGGGGGFFGGFFCBGF@C
@M03364:396:000000000-C9LGT:1:1101:25190:4780 1:N:0:10
ACTCCTACGGGAGGCAGCAGTGGGGAATCTTCCGCAATGGGCGAAAGCCTGATGCAGCGATGCCGCGTGCGGGACGAAGGCCTTAGGGTTGTAAACCGCTTTCAGCAGGGACGAGGCCGGTCGAAGACTTGAATTGCAGAAAAAGCCCCGGCTAACTACGTGCCAGCAGCCGCGGTAACACGCAGGTGGCAAGCGGTGTCCGGAATTATTGGGCGAAAAGGGCGCGCAGGCGGCGTCGTAAGTGGGTCTTAGAAGTGCGGGGCTGAACCCCGTGTGGGGACCGAAGCTGGGATG
+
GGGGGGGGGGGGGGGGGGGGGGGGGGGG,CF9<,CFGGFFGGE:FGFGGGGGGAFGGG7F,@FGGGGGG7C@:EFFGGGGGGGG9?EFFGCFGGGAFGGGGG,F<,CDFEF3CCF7F@:+53@*3CC>,87,,38,@,8>D,,5*<3***1*18,@,,3==B*CAC:,+<*=:7<*4/,+31*2:?/2**2+11;*;8C+<A5:C8A0<+<0*8C*25:8*821/:88*8*:EEEGGGC*;A0++1*2;?E+<CGG4@5=E*15*>979387/*0*77CC57E)C)))*)02*9
@M03364:396:000000000-C9LGT:1:1101:9304:4799 1:N:0:10
ACTCCTACGGGAGGCAGCAGTGAGGAATATTGGTCAATGGGCGAGAGCCTGAACCAGCCAAGTAGCGTGCAGGATGACGGCCCTATGGGTTGTAAACTGCTTTTGTATGGGGATAAAGTGCTCCACGGTTGGCTTTTTGTAGGTAACATACGGATAAGGAACGGCTAATTTCGTGCCAGCAGCCGCGGTAATACGGAAGGTTCGGGCGTTATCCGGATTTATTGGGGTTAAAGGGAGCGGAGGCCGGGGATTAAGTGTGGTGTGAAATGTAGGCGGTCAACGTCTGACTTGC
+
GGGGGGGGGGGGGGGGGGGGGGGGGGGGGGGGGGGGGGGGGGGGGGGGGGGGGGGGGGGGGGG<FGGGGCCFGGFGGGGGEFGGGGGGDFGGGGGGG9?FGGGGGG9@FGGB+?9E<,5595EF,4B+:88+:,,47,3BFGF,5,:D@,,A+B:FC,E,,,3@+++@;,,8>,>3@CF:,>5>C7*>C*<B,,1F*<FF,,3<FC7B3FC*+?<E*11@C?F+CF*:E>CG7@E**2:8*:>*;C**8*/*<9:3:A9*2;*2<>F>7F@D>9=)1/797D/CCD>=7@?C
@M03364:396:000000000-C9LGT:1:1101:8322:4811 1:N:0:10
ACTCCTACGGGAGGCAGCAGTGAGGAATATTGGTCAATGGGCGAGAGCCTGAACCAGCCAAGTAGCGTGCAGGATGACGGCCCTATGGGTTGTAAACTGCTTTTGCAGGGGGATAAAGTGAGTCACGTGTGCCTTATTGCAGGTACCCTGCGAATAAGGACCGGCTAATTCCGTGCCAGCAGCCGCGGTAATACGGAAGGTCCGGGCGTTATCCGGATTTATTGGGTTTAAAGGGAGCGTAGGCGGAGAGATAAGTCAGCGGTAAAATCGTGCGGCTCAACCGTACCTCGCCGT
+
GGGGGGGGGGGGGGGGGGGGGGGGGGGGGGGGGGGGGGGGGGGGGGGGGGGGGGGGGGGGGGGGGGGGGGGGGGGGGGGGGGGGGGGGGFGGGFGGGGGGGGGGGGGGGGGGGGGGFGGGGFGF,CFF<:A,BFGGFGFGGGGGGCFFGGGG@FGGGGGGGGGGGGGGGGGGGGGGGGGGGGGGGGGGGGGGGGGGGGGGGGGGGGGGGGGGGGGGEGGGGGGGGGEGDGGGGGGGGGGGGGGGGGGDEGGGGGGGGGGGGGGGEGGGGG8>DGGGGGGGFFGGGGGFGBEDG5
@M03364:396:000000000-C9LGT:1:1101:24420:4831 1:N:0:10
ACTCCTACGGAGGCAGCAGTGGGGAATATTGCACAATGGAGGAAACTCTGATGCAGCGACGCCGCGTGAGTGAAGAAGTATTTCGGTATGTAAAGCTCTTTCGGCAGAGAAGATAATGACGGTGTCTGCCGCTGGCACACCGGCTAAATACGTGCCAGCAGCCGCGGTACTACGTATGGTGCAAGCGTTATCCGGATTTACTGGGTGTAAAGGGGGCGCAGGTGGCGAGGCAAGTCAGAAGTGAAAGCCCGGGGCTCAACCCCGGGACTGCTTTTGAAACTGTCTGGCTGGAGT
+
GGGGGDGFGG7CECF7FF<CFGFDEEFGGGFFG9CFFFEEEB@FDD<C<EEGFGGF8@:CF@+@FGFFECFFDGGGGFGCC,CF<F=FFFGGGFEEFGGGAAF7@@F+BFEFGA?FGGG9F+B++:D?D,C++8+3,,33++@C++3@FFAF<F7FFGFEC8,@:**>@*27,=F,>,<@FGF,CFGGGCFC9<<=*CAFFGGFG<CGF2BC?EGG5C>?EGC?C;?=EC8EGFGGGGGGF?FFFGGF8CEGEGE=CF?F>G5EC5C599*::C6C*:EG6FGG7FFFGB3/>*
@M03364:396:000000000-C9LGT:1:1101:23907:4838 1:N:0:10
ACTCCTACGGGAGGCAACAGTGGGGGATATTGCACAATGGAGGAAACTCTGATGCAGCAACGCCGCGTGAAGGAGGAAGGCCTTCGGGTCGTAAACTTCTGTCCTCAGGGAAGAAAAGAATGACGGTACCTCAGGCGGAAGCCCCGGCTAACTACGTGCCAGCAGCCGCGGTAACACGTAGGGGGCGAGCGTTATCCGGAATTACTGGGCGTAAAGAGTGCGTAGGTGGCTAAGCAAGCGCGGGGTTTAATTTCACGGCCCAACCGTGAACCGCCCTGCGAACTGTCTAGCTTG
+
GGGGGGGGGGGGGGGGGGGGGGGGGGGGGGGGGGGFFGGGGGGGGGGGGGGGGGGGGGGGGGGGGGGGGGGGGGGGGGGGGGGGGGGGGGGGGGGGGGGGGGGGG9FFGGGGGCFFBFF<FBD93@FF8,?,:BF,@FFGDGGGGDGGGGCGFGGGGGGGGGGGGGGGGCEGGGGGGGGGGGGGGGGGGGGGGCCFGGGGGGGGGGGGGFGEGGGGGGGGGGEGGGFGGGGGGGGGGGGGGGGGGEGGEGGGGGGGGGGGGGGGGGGGGGGGGGEGGGGGEDG4FFF?DFFGC7
@M03364:396:000000000-C9LGT:1:1101:15712:4843 1:N:0:10
ACTCCTACGGGAGGCAGCAGTGGGGAATATTGCACAATGGGCGCAAGCCTGATGCAGCGACGCCGCGTGCGGGATGGAGGCCTTCGGGTTGTAAACCGCTTTTGTTCAAGGGCAAGGCACGGTTTCGGCCGTGTTGAGTGGATTGTTCGAATAAGCACCGGCTAACTACGTGCCAGCAGCCGCGGTAATACGTAGGGTGCAAGCGTTATCCGGATTTATTGGGCGTAAAGGGCTCGTAGGCGGTTCGTCGCGTCCGGTGTGAAAGTCCATCGCTTAACGGTGGATCCGCGCCGG
+
GGGGGGGGGGGGGGGGGGGGGGGGGGGGGGGGGGGGGGGGGGGGGGGGGGGGGGGGGGGGGGGGGGGGGGGGGGGGGGGGGGGGGGGGGGGGGGGGGGGGGGGGGGGGGGGGGGFGCFFGG@FCCFGG835538@FGFGGGFGGGGGGGGGGFGGGGGGGGGGGGGGGG<EFFGGGGGGGGGGGGGGGGGGGGFGGGGGGGGGGGGGGGGGGGGGGGGGGGGGGGGCGGGGGGGGGGGGGGGGGGGGGGGGGGGGGGEEGGFFGGGGGGGGGGGGGGGGGFFGGGGGFGFEGGG
@M03364:396:000000000-C9LGT:1:1101:21594:4844 1:N:0:10
ACTCCTACGGGAGGCAGCAGTGGGGAATATTGCACAATGGGGGAAACCCTGATGCAGCAATGCCGCGTGAGTGATGACGGCCTTCGGGTTGTAAAGCTCTGTCTTCAGGGACGATAATGACGGTACCTGAGGAGGAAGCCACGGCTAACTACGTGCCAGCAGCCGCGGTAATACGGAGGATGCGAGCGTTATCCGGATTCATTGGGTTTAAAGGGTGCGTAGGTGGCCGATTAAGACAGCGGTGAAAGTCAATGGCTCAACCATTGAATTGCCGTTGAAACTGGTTGGCTTG
+
GGGGGGGGGGGGGGGGGGGGGGGGGGGGGGGGGGGGGGGGGGGGGGGGGGGGGGGGGGGGGGGGGGGGGGGGGGGGGGGGGGGGGGGGGGGGGGGGGGGGGGGGGFGGGGGGGFGGFGFF?4CB+>FA,:8388+>DFGGFGGGGGGGGGGGGGGGGGGGGGGGGGGGG>EGGGGGGGGGGGGGGGGGDGGGGGGGGGGGGGGGGGGGEGFGGGGGGGGGEGGGGGFGGGCGGGGGGGGGGGGGCGGGGGGGGGGFGGGGGGGGGFGGGGFFGGGGGFGCFFGGGGGFGFFG
@M03364:396:000000000-C9LGT:1:1101:9394:4861 1:N:0:10
ACTCCTACGGGAGGCAGCAGTGGGGAATCTTCCGCAATGGACGAAAGTCTGACGGAGCAACGCCGCGTGAACGATGACGGCCTTCGGGTTGTAAAGTTCTGTTATACGGGACGAATGGTACTACCGTCATTCCCCGGCGTAAGTGCGGGTACCGTAAGAGAAAGCCACGCCTAACTACGTGCCAGCAGCCGCGGTAATACGTAGGTGGCAAGCGTTGTCCGGAATTATTGGGCGTAAAGGGCGCGCAGGCGGCGTCGTAAGTCGGTCTTAAAAGTGCGGGGCTCAACCCCGTGG
+
GGGGGGGGGGGGGGGGGGGGGGGGGGGGGGGGDGGGGGGGCFGGGGGFGGGGGGEGGGGGFGGGGGGGGGGGGGGGGFGGGGGGGGGGGGGGGGGGGGGGGGGGGGGGGGGEFGGCFFGGD-E>,@F+889<,:,C7@FGEFA,,,*5>1*?,=<F:,<CFG@C<F:<B112CCCCA7:CCG:<<*<<F*4=?52CCCGGG@6CGGG88CC@*;EEEGG9ACE8F87CCEGF8C*?5*<E8:C5=E?CE8EDEG:CD8C68<DC>DCG*CGGDDFGGGGGEE5CG4C)*8<*9)
@M03364:396:000000000-C9LGT:1:1101:23761:4908 1:N:0:10
ACTCCTACGGGAGGCAGCAGTGGGGAATATTGCACAATGGGCGCAAGCCTGATGCAGCGACGCCGCGTGCGGGATGGAGGCCTTCGGGTTGTAAACCGCTTTTGTTCAAGGGCAAGGCACGGTTTCGGCAGTGTTGAGTGGATTGTTCGAATAAGCACCGGCTAACTACGTGCCAGCAGCCGCGGTAATACGTAGGTGGCAAGCGTTGTCCGGAATTATTGGGCGTAAAGAGCATGTAGGCGGTTTCTTAAGTCCGGAGTGAAAATGCGGGGCTCAACCCCGTGAGGGGAT
+
GGGGGGGGGGGGGGGGGGGGGGGGGGGGGGGGGGGGGGGGGGGGGGGGGGGGGGGGGGGGGGGGGGGGGGGGGGGGGGGGGGGGGGGGGGGGGGGGGGGGGGGGGGG@FGGGGGFGFGGF:+>@:EFG@+5888@@CFFGG@<FE>FGGGGG@EGGDFGGGGGGGGGGG@FFDFGFGGGGGGGGGGGGGGGGGGGGGGGGGGGGGGGGGGGGGEEGGGGGGGGGGG8;CGFGGF?FGGGGGGGGCEG9?GFGGGGGGCCEG<CFGGGGGGGG95CGGGGGFF7>9CGFG5@
@M03364:396:000000000-C9LGT:1:1101:5974:4922 1:N:0:10
ACTCCTACGGGAGGCAGCAGTGGGGAATATTGCACAATGGGGGAAACCCTGATGCAGCAACGCCGCGTGAGTGATGACGGCCTTCGGGTTGTAAAGCTCTGTCTTCAGGGACGATAATGACGGTACCTGTGGCGGAAGCCACGGCTAACTACGTGCCAGCAGCCGCGGTAATACGTAGGTGGCGAGCGTTGTCCGGATTTACTGGGCGTAAAGGGAGCGTAGGCGGATTTTTAAGTGAGATGTGAAATACTCGGGCTTAACCTGAGTGCTGCATTTCAAACTGGAAGTCTAG
+
GGGGGGGGGGGGGGGGGGGGGGGGGGGGGGGGGGGGGGGGGGGGGGGGGGGGGGGGGGGGGGGGGGGFGGGGGGGGGGGGGGGGGGGGGGGGG9FFGGGGGGGGGGGFGGGGGGEG:FGGG:FFFFFGC,8:+@:><FGGGGGGGG:FGGGGGGGGGGGGGGGGGGGGG*=FFGGGGGGGGGGGGGGGGDGGGGGGGGGFGGGGGGGGGGGGFGGGGGGGGGGGGGDGGF+ACGGGGGGGGGGGGGGGGGGGGGGGGGGGCFGGGGGGGGGFGGGGGGGGFFGG5FGFGFFG
@M03364:396:000000000-C9LGT:1:1101:18168:4924 1:N:0:10
ACTCCTACGGGAGGCAGCAGTGGGGAATATTGCACAATGGGCGCAAGCCTGATGCAGCGACGCCGCGTGCGGGATGGAGGCCTTCGGGTTGTAAACCGCTTTTGTTCGAGGGCAAGGCACGGTTTCGGCCGTGTTGAGTGGATTGTTCGAATAAGCACCGGCTAACTACGTGCCAGCAGCCGCGGTAATACGTATGGTGCAAGCGTTATCCGGATTTACTGGGTGTAAAGGGAGTGCAGGCGGTCAGATAAGTCAGATGTGAAAACCCGGGGCTCAACTCCGGGATTGCATTTG
+
GGGGGGGGGGGGGGGGGGGGGGGGGGGGGGGGGGGGGGGGGGGGGGGGGGGGGGGGGGGGGGGGGGGGGGGGGGGGGGGGGGGGGGGGGGGGGGGGGGGGGGGGGGG+DFGGGGGG<EFGGEFFFFGG>*@5@88FFFCGG:CCFB@FFGAF<FGGGGGGGGGGGGGGGFGGFGGFGGGGGGGGGGGGGGGGGGGGGGGGGGGGGGGGGGGGGGGDGGGGGGGGGGGGFFGGCEGGGGGGGGGGGGGGGGGFGGGGFGGGGGGGGGGGGGEGGEGGGG7:<EGGGGFFGFFGGF
@M03364:396:000000000-C9LGT:1:1101:22144:4934 1:N:0:10
ACTCCTACGGGAGGCAGCAGTGGGGAATCTTGCACAATGGGCGGAAGCCTGATGCAGCGACGCCGCGTGCGGGACGAAGGCCTTCGGGCTGTAAACCGCTTTCAGCAGGGACGAGGCGAAAGTTCCGGTTCCTTCAGAAGAAGCCCCGGCTAACTACGTGCCAGCAGCCGCGGTAATACGTAGGGGGCAAGCGTTATCCGGATTCATTGGGCGTAAAGCGCGCGTAGGCGGCCAGCCTGGTCGGGAGTCAAATCCGGGGGCTCAACCCCCGTCCGCTCCCGATACCGGCCGGCT
+
GGGGGGGGGGGGGGGGGGGGGGGGGGGGGGGGGGGGGGGGGGGGGGGGGGGGGGGGGGGGGGGGGGGGGEGGGEGGGGGGGGGGGGGGGGGGGGGGGGGGGGGFGFFGGGGFFG@@@FF7**@,,3>F4*<<C,8,7@,<F:>C@FGFEDDG,CFGGGGGEC<FGFGG58CEGGG>FDGF<EGGEGGGE5FCEGGGG?GGGGGCE?+<FGGGGGGDGGGGGGGEEGCEFEGGGGG*C6ACEFGGGCECGG7FFGGDDEGE5CFFGFF3CDECCEEG<CGFB>CGDGGFGFFGD)
@M03364:396:000000000-C9LGT:1:1101:12171:4950 1:N:0:10
ACTCCTACGGGAGGCAGCAGTGAGGAATATTGGTCAATGGGCGAGAGCCTGAACCAGCCAAGTCGCGTGAGGGAAGACTGCCCTATGGGTTGTAAACCTCTTTTGGCGGGGGATAAAGTGCGGGACGTGTCCCGTATTGCAGGTACCCGTCGAATAAGGATCGGCTAACTCCGTGCCAGCAGCCGCGGTAATACGGAGGATCCGAGCGTTATCCGGATTTATTGGGTTTAAAGGGTGCGCAGGCGGCCTGTTAAGTCAGCGGTGAAATCTCGGGGCTCAACCCCGGAACTGCCG
+
GGGGGGGGGGGGGGGGGGGGGGGGGGGGGGGGGGGGGGGGGGGGGGGGGGGGGGGGGGGGGGGGGGGGGGGGGGGGGGGGGGGGGGGGGGGGGGGGGGGGGGGCFCFGGGGGGGGFFFGGGEG*@FFG78F@::,>>FFGGFFG;,?<FGGG*FFGGGGGGGGGGEGGG@FCFGGEGGGGGGGGGGGGGDGGGGGGEGGGGGFGGEGGGG8CFGGGDCGGFGGGGF?E5CFFFFGGGEGGGGGGGGGGCGGGGGFGGGGGGGGGFGCG7CFGGGGGCCCD?FEDGG9>DFFGC7
@M03364:396:000000000-C9LGT:1:1101:16556:4960 1:N:0:10
ACTCCTACGGGAGGCAGCAGTGGGGAATATTGCACAATGGGCGAAAGCCTGATGCAGCAACGCCGCGTGAACGATGACGGCCTTCGGGTTGTAAAGTTCTGTTATACGGGACGAATGGCGTGGCAGTCCCTGCCCGTTACGAGTGACGGTACCGTAAGAGAAAGCCACGGCTAACTACGTGCCAGCAGCCGCGGTAATACGTAGGTGGCGAGCGTTATCCGGAATTATTGGGCGTAAAGAGCGCGCAGGTGGTTGATTAAGTCTGATGTGAAAGCCCACGGCTTAACCGTGG
+
GGGGGGGGGGGGGGGGGGGGGGGGGGGGGGGGGGGGGGGGGGGGGGGGGGGGGGGGGGGGGGGGGGGGGGGGGGGGGGGGGGGGGGGGGGGGGGGGFGGGGGGCFFGGGGGGGGFFFGFGG+@:,BFG8,C,,,:+@FCGGCGGF,@FGGFGGGCGGGGGGGGGGGGGG*:CGGGGGGGGGGGGGGGGGGGGGGCGGGGGGFGGGGGGGGGGGECGEGGGGG5CFFGGGGGGGGEGGGGGGFGGGGGGG1ACAFGFFGFGGGGFGFCFGCCGFGGGGGGGEB=70C:=D@FG
@M03364:396:000000000-C9LGT:1:1101:10660:4963 1:N:0:10
ACTCCTACGGGAGGCAGCAGTAGGGAATCTTCCACAATGGACGCAAGTCTGATGGAGCAACGCCGCGTGAGTGAAGAAGGTTTTCGGATCGTAAAGCTCTGTTGTTGGTGAAGAAGGATAGAGGTAGTAACTGGCCTTTATTTGACGGTAATCAACCAGAAAGTCACGGCTAACTACGTGCCAGCAGCCGCGGTAATACGTAGGGTGCAAGCGTTATCCGGATTTATTGGGCGTAAAGGGCTCGTAGGCGGTTCGTCGCGTCCGGTGTGAAAGTCCATCGCTTAACGGTGGATC
+
GGGGGGGGGGGGGGGGGGGGGGGGGGGGGGGGGGGGGGGGGGGGGGGGGGGGGGGGGGGGGGGGGGGGGGGGGGGGGGGGGGGGGGGGGGGGGGGGGGGGGFGGGGGGGGGGGEFGDFFGG5C:BFFG,<CB<E@DFFGGGGGFFGGFGGGGGFGGGGGGGGGGGGGGGGGGGGGGGGGGGGGGGGGGGGGGGGDGGGGGGGGGGGGGGGGGGGGGGGGGGGDGGGGGGGGGGGGGGGFGGGGGGGFGGGGGGGGGGGGGGGGGGDEDGGGGGGGGGGGGBFGGGGGFDFFGGF
@M03364:396:000000000-C9LGT:1:1101:7695:4967 1:N:0:10
ACTCCTACGGGAGGCAGCAGTGGGGAATATTGCACAATGGGGGGAACCCTGATGCAGCGACGCCGCGTGCGGGATGGAGGCCTTCGGGTCGTGAACCGCTTTTGTTTGGGAGCAAGCCTTCGGGTGAGTGTCCCTTTCGAATAAGCACCGGCTAACTACGTGCCAGCAGCCGCGGTAATACGTAGGGTGCAAGCGTTATCCGGATTTATTGGGCGTAAAGGGCTCGTAGGCGGTTCGTCGCGTCCGGTGTGAAAGTCCATCGCTTAACGGTGGATCCGCGCCGGGTACGGGCGG
+
GGGGGGGGGGGGGGGGGGGGGGGGGGGGGGGGGGGGGGGGGGGGGGGGGGGGGGGGGGGGGGGGGGGGGGGGGGGGGGGGGGGGGGGGGGGGGGGGGGGGGGGGFGGGGGGGGGFFFGGG9<C=<CFF<,<,3@FDFGCCGGCFGGGGGGEE8EFDGFGGGFGGGGGGGCGGGGGCEGFFGGDFFEDGGGGFGGGGGGGGGGGGEDFGGGGGGGGGGGGGGGGGGGEGGGGEGGGGGGGGGCCGG5EEEEGEG?9?FGGG?**77DFGGDGGGFGGGGF7B@CDGC3<DFEDGG
@M03364:396:000000000-C9LGT:1:1101:11858:4969 1:N:0:10
ACTCCTACGGGAGGCAGCAGTGGGGAATATTGCACAATGGACGCAAGTCTGATGGAGCAACGCCGCGTGAGTGAAGAAGGTTTTCGGATCGTAAAGCTCTGTTGTTGGTGAAGAAGGATAGGGGGAGTACCTGGCCTTTATTTGACGGTAATCAACCAGAAAGTCACGGCTAACTACGTGCCAGCAGCCGCGGTAATACGTAGGTGGCAAGCGTTGTCCGGATGTATTGGGCGTAAAGCGAGCGCAGGCGGAAAAAGAAGTCTAATGTGAAAGCCCTCGGCTTAACCGAGGAAC
+
GGGGGGGGGGGGGGGGGGGGGGGGGGGGGGGGGGGGGGGGGGGGGGGEFGGGGGFGGGGGGGGGGGGGGGGCGGCGFGGGCEEGGGGCGFGGGGGFGGGGFGCEEAFFGFGFFFFG:4=DA-B++=@@,,3C,B>,><>>BA,CFGFE8><=@DF8FBF>AAA7@FCGE7:7DEFFFCFF>:DF7:FGFFCEGGDFGGGGGGGGGCC7BCFCEFBEE7@E558*A9EFFCFDE?8:@FGGGECE?:CDCE858>@:*1AC<9>FGG:CGG+70?C*7*:CB5*07C789:@CFD
@M03364:396:000000000-C9LGT:1:1101:20717:4980 1:N:0:10
ACTCCTACGGGAGGCAGCAGTGGGGAATATTGCACAATGGGCGCAAGCCTGATGCAGCGACGCCGCGTGCGGGATGGAGGCCTTCGGGTTGTAAACCGCTTTTGTTTTGGAGCAAGCCCTTCGGTGTGGTTGTACCTTTCGAATACGCACCGGCTAACTACGTGCCAGCAGCCGCGGTAATACGTAGGGTGCGAGCGTTATCCGGATTTATTGGGCGTAAAGGGCTCGTAGGCGGTTCGTCGCGTCCGGTGTGAAAGTCCATCGCCTAACGGTGGATCTGCGCCGGGTACGGGC
+
GGGGFGGGGGGGGGGGDGGGGGFGGGGGGFFFEFGGGGGGGFGGGGGGGGCGGGGGGGDGGG>FGGGGGGGGGGGGGGFGGGGGGGGEFGGGFGGGGFGGGFGGDFD,BFFDFFFG7+D><BF++8CF8:@33,,,3@A,CD@@*,+6F@*>CGGGGGGF@FFGGFFGGCG7FEDGEED7BFFCCCEG*2/5CGCGGGE>F+<AE*;EFGGGGGGGEGC?=E7=EF;8EGGGCEEGEGGG=EGGGGEGCCEEG7CCCC?<+02**>=<<FGGDGE<6DGC?@=*/79<))8/))
@M03364:396:000000000-C9LGT:1:1101:10207:4980 1:N:0:10
ACTCCTACGGGAGGCAGCAGTGGGGAATATTGCACAATGGGGGGAACCCTGATGCAGCGACGCCGCGTGCGGGATGGAGGCCTTCGGGTCGTGAACCGCTTTTGTTTGGGAGCAAGCCTTCGGGTGAGTATCCCTTTCGAATAAGCACCGGCTAACTACGTGCCAGCAGCCGCGGTAATACGTAGGGGGCAAGCGTTATCCGGATTTACTGGGTGTAAAGGGAGCGTAGACGGATTAGCAAGTCAGATGTGAAAGGCGGGGGCTTAACCCCTGGATTGCATTTGAAACTGCGG
+
GGGGGGGGGGGGGGGGGGGGGGGGGGGGGGGGGGGGGGGGGGGGFGGGGGGGGGGGGGGGGGGGGGGGGGGGGGEGGGGGGGGGGGGGGGGGGGGGGGGGGGGGGGGGGGGGG>FFFGGGG-=12=FC<,2,03:CFGEAEGGGGGG>CECGEDFGGFGGGGGGGGGGGGGGGGGGGGGGGGGGGGGGGDGGGFGGGGGGGGGGGGFFFGGGGGGGGGCGFGCECGCGGGGGGEDGCFGGGGGG?FFFG9EGGFGGGGGGEG:EGGEGGCGFGGCFGGGGFFGGFGGFGFFGG
@M03364:396:000000000-C9LGT:1:1101:10440:4986 1:N:0:10
ACTCCTACGGGAGGCAGCAGTGGGGAATATTGCACAATGGGCGCAAGCCTGATGCAGCGACGCCGCGTGCGGGATGGAGGCCTTCGGGTTGTAAACCGCTTTTGTTCAAGGGCAAGGCACTATTTCGGCTGTGTTTAGTGGATTGTTCGAATAAGCACCGGCTAACTACGTGCCAGCAGCCGCGGTAATACGTAGGGTGCAAGCGTTATCCGGATTTATTGGGCGTAAAGGGCTCGTAGGCGGTTCGTCGCGTCCGGTGTGAAAGTCCATCGCTTAACGGTGGATCCGCGCCGG
+
GGGGGGGGGGGGGGGGGGGGGGGGGGGGGGFGGGGGGGGGGGGGGGGGGFGGGGGGGGEGGGGGGGGGGCGGGEGGGFGGGGGGGGGGGGGGGGGGGGGGGGGGGGFDGGGGGGGG<FGF,->,8CFF++83,<3,,@FCF3FEC>BFFFGGFGGGGGGGGGGGGFFGD*BFCGGFGGGGGGGGGGGGGCEFGFGGGGGGGGGGGGGGGC@EGGGDGFGGGGGGGGGGGGGGGFGGGECEGGGEGGGGCGGGGGEEGEGGGFGGFF:>GGFGDGGDGGGG53EFGFGFFB:<CG
@M03364:396:000000000-C9LGT:1:1101:15066:4990 1:N:0:10
ACTCCTACGGGAGGCAGCAGTGGGGAATATTGCACAATGGGCGCAAGCCTGATGCAGCGACGCCGCGTGCGGGATGGAGGCCTTCGGGTTGTAAACCGCTTTTGTTCAAGGGCAAGGCGGGTCTTCGGGCCCGTGGAGTGGAGTGTTCGAATAAGCACCGGCTAACTACATGCCAGCAGCCGCGGTAATACGTAGGGTGCAAGCGTTATCCGGATGTATTGGGCGTAAAGGGCTCGTAGGCGGTTAGTCGCGTCCGGTGTGAAAGTCCATCGCTTAACGGTGGATCCGCGCCGG
+
GGGGGGGGGGGGGGGGGGGGGGGGGGGGGGGGGGGGGGGGGGGGGGGGGGGGGGGFGGGGGGGGGGGGGGGGGGGGGGGGGGGGGGGGGGGGGGGGEEEGGGGGGGG,DFGGGGGF+>F@7*CF,@FE*51:<**=CFCF@,,6<@CCB:,?1?FFA@CFGCG7>:FFG8CFCGFFFFG6>EGGG88CGF@CA,1CG*;;EFGAEEE8C+CEG8A*<CF9EGFCEG>/*3@C?F>CG*A*+?E==*2<<CGGE5CGG2**;<*<<::*:7FCD=E3F7>7<@CCCC*8>B33DG
@M03364:396:000000000-C9LGT:1:1101:7070:5001 1:N:0:10
ACTCCTACGGGAGGCAGCAGTGGGGAATATTGCACAATGGGGGAAACCCTGATGCAGCAACGCCGCGTGAGTGATGACGGCCTTCGGGTTGTAAAGCTCTGTCTTCAGGGACGATAATGACGGTACCTGAGGAGGAAGCCACGGCTAACTACGTGCCAGCAGCCGCGGTGATACGTAGGGGGCAAGCGTTATCCGGATTCATTGGGCGTAAAGCGCGCGTAGGCGGCCAGCCTGGTCGGGAGTCAAATCCGGGGGCTCAACCCCCGTCCGCTCCCGATACCGGCCGGCTTGAGT
+
GGGGGGGGGGGGGGGGGGGGGGGGGGGGGGGGGGGGGGGGGGGGGGGGGGGGGGGGGGGGGGGGGGGGGGGGGGGGGGGGGGGGGGGGFGGGGGGGGFGGGGGGGGC9FGGGGGGE:FFG,-88BFFG<,83,BFFFFGGFGEFGGEFGGCGGGGGGGGGGGGGGGGGG7CFGECFGGGGGGGGDFGGEGGGGGGGGGGGGGFGGGGGGGGGGGGGGGGEGGGGGGGECEGEGGF?GGDCCGGGGGGGGGEGGGEGGGGG6=7EGGEGGGGGGGGDGCEGFFED5DDFD::FG*
@M03364:396:000000000-C9LGT:1:1101:17206:5015 1:N:0:10
ACTCCACGGGAGGCAGCAGTGAGGAATATTGGTCAATGGCCGAGAGGCTGAACCAGCCAAGTAGCGTGCAGGAAGACGGCCCTATGGGTTGTAAACTGCTTTTGTACGGGGATAAAGGAGCTTCCGTGTTAGTTTTTGCAGGTACCGTACGAATAAGGACCGGCTAATTCCGTGCCAGCAGCCGCGGTAATACGGAAGGTCCGGGCGTTATCCGGATTTATTGGGTTTAAAGGGAGCGCAGGCTGTCGGTTAAGCGTGTTGTGAAATGTAGGTGCCCAACACCTGCACTGCAGC
+
GGGGFGGGDGCGGGGGGGGGGGGGGGGGGGGGGGGGGGGGGGGGGGGGGGGGGGGGGGGGGGFGGGGGGGGGGGGGGGEFFGGGGGGGGGGGGGGGGGGGGGGDFDFFGGG@F<FF,EF,4:B:,BBD:,C?<FGGGGGDCGGG9AFFFGG:FFGGGGGGGGGGGGGGG9EGGGGGGGGFGGGGGGGG:FGFGGGGGGGFGFGGGGGGDGGFCEGECEFFFGGGGGECCFFCGGGGGGGGGGGGGFGGGDE7E?9ECEGCDFDCFFGFDCFFDGFGG6CD@F:57FCFF4FDG4
@M03364:396:000000000-C9LGT:1:1101:23822:5040 1:N:0:10
ACTCCTACGGGAGGCAGCAGTGGGGAATATTGCACAATGGAGGAAACTCTGATGCAGCGACGCCGCGTGAGTGAGGAAGTATTTCGGTATGTAAAGCTCTATCAGCAGGGAAGATAATGACGGTACCTGAGTAAGAAGCACCGGCTAAATACGTGCCAGCAGCCGCGGTGATACGTATGGTGCAAGCGTTATCCGGATTTACTGGGTGTAAAGGGAGTGCAGGCGGCCTGGCAAGTCAGATGTGAAAACCCAAGGCTCAACCATGGGACTGCATCTGAAACTGTGAGACTAG
+
FGGGGGGGGGGGGGGGGGGGGGGGGGGGGGGGGGGGGGGG9FGGGGGFGGGGGGGGGGGGGGGGGGGGGGGGGGCFGGGGGGGGGGGEFGGGGGGGGGGGGGGGGGGGGGGGGGF9,CE,CFF?DFGF<,AB,58BDFFGGFGGGG7>FEFGFGGGGCGGGGGGGGGGG*>DFGGEFGGGGGFCFFFGDGCFFGGGGGGGGGGGGGGGGGGGFGG5EBEBFFFGGG*/C8EGGGG?FGGCCFGGGGGGD?E*2:FGCFEFEFDFFDFGGGGGCF?>FFGCFFECCFC4F?=6
@M03364:396:000000000-C9LGT:1:1101:5762:5083 1:N:0:10
ACTCCTACGGGAGGCAGCAGTGGGGAATATTGCACAATGGGCGCAAGCCTGATGCAGCGACGCCGCGTGCGGGATGGAGGCCTTCGGGTTGTAAACCGCTTTTGTTCAAGGGCAAGGCACGGTTTCGGCCGTGTTGAGTGGATTGTTCGAATAAGCACCGGCTAACTACGTGCCAGCAGCCGCGGTAATACGTAGGGTGCAAGCGTTATCCGGATTTATTGGGCGTAAAGGGCTCGTAGGCGGTTCGTCGCGTCCGGTGTGAAAGTCCATCGCTTAACGGTGGATCCGCGCCGG
+
GGGGGGGGGGGGGGGGGGGGGGGGGGGGGGGGGGGGGGGGGGGGGGGGGGGGGGGGGGGGGGGGGGGGGGGGGGGGGGGGGGGGGGGGGGGGGGGGGGGGGGGGGGGGGGGGGGGGEGGGG>F>GGGG@@@5@CGGGGFGGGGGGGGFGGGGFGGGGGGGGGGGGGGGG:CCGGGGGGGGGGGGGGGGGGGFFGGGGGGGGGGGGGGGGGGGGGGDGGGGGGGGGGDGGGGGGGGGGGGGGGGGGGGGGGGGGGGGGEGGGFGGGGGGGGGGGGGGGGEGEFGGGGF>GFFGDG
@M03364:396:000000000-C9LGT:1:1101:21763:5085 1:N:0:10
ACTCCTACGGGAGGCAGCAGTGGGGAATATTGCACAATGGGCGCAAGCCTGATGCAGCGACGCCGCGTGCGGGATGGAGGCCTTCGGGTTGTAAACCGCTTTTGTTCAAGGGCAAGGCACGGTTTCGGCCGTGTTGAGTGGATTGTTCGAATAAGCACCGGCTAACTACGTGCCAGCAGCCGCGGTAATACGTAGGGTGCAAGCGTTATCCGGATTTATTGGGCGTAAAGGGCTCGTAGGCGGTTCGTCGCGTCCGGTGTGAAAGTCCATCGCTTAACGGTGGATCCGCGCCGG
+
GGGGGGGGGGGGGGGGGGGGGGGGGGGGGGGGGGGGGGGGGGGGGGGGGGGGGGGGGGGGGGGGGGGGGGGGGGGGGGGGGGGGGGGGGGGGGGGGGGGGGGGAFGGGGGGGGGCFFFGFFFFG:@FG++@55@D,@FFGG>FFGGGGGGGG:FGGFGGGGGGGGGGGG@FGGGGGGGGGGGGGGGGGGGGGCFGGGFEEGGGGGGGGGGGDGEG>FGGGGGGGGGEEGGGGGGGGCEGGGGGEEEGGGGGGGGGGG8CEGCDGGGFGGGGDGGGGGGGDBFGGFGGF7BFGGG
@M03364:396:000000000-C9LGT:1:1101:14179:5113 1:N:0:10
ACTCCTACGGGAGGCAGCAGTGGGGAATATTGCACAATGGGCGAAAGCCTGATGCAGCAACGCCGCGTGAGCGATGAAGGCCTTCGGGTCGTAAAGCTCTGTCCTCAAGGAAGATAATGACGGTACTTGCGGAGGAAGCCCCGGCTAACTACGTGCCAGCAGCCGCGGTAATACGTAGGGGGCTAGCGTTATCCGGAATTACTGGGCGTAAAGGGTGCGTAGGTGGTTTCTTAAGTCAGAGGTGAAAGGCTACGGCTCAACCGTAGTAAGCCTTTGAAACTGGGAAACTTGAGG
+
GGGGGGGGGGGGGGGGGGGGGGGGGGGGGGGGGGGGGGGGGGGGGGGGGGGGGGGGGGGGGGGGGGGGGGGGGGGGGGGGGGGGGGGGGGGGGGGGGGGGGGGGGGGFGGGGGGGGGGGFGBCC+BFF,,866+@CFGGGGGGGGGGGGGGGGGGGGGGGGGGGGGGGG*BFFGGGGGGGGGGGGGGGGGGGGGGGGGGGGGGGGGGGGGGGGGGGGGGGGGGGGGGGGFGGFGGGGGGGGGGGFGGGGFGGGGGDDGCFGGDGFGGGGGGGCGGFFFGGFFGFDFGFG=FFG*
@M03364:396:000000000-C9LGT:1:1101:7284:5117 1:N:0:10
ACTCCTACGGGAGGCAGCAGTGGGGAATCTTCCGCAATGGACGAAAGTCTGACGGAGCAACGCCGCGTGAACGATGACGGCCTTCGGGTTGTAAAGTTCTGTTATACGGGACGAATGGCGTAGCTGTCACTACCCGTTACGCGTGACGGTACCGTAAGAGAAAGCCACGGCTAACTACGTGCCAGCAGCCGCGGTAATACGTAGGTGGCAAGCGTTGTCCGGAATTATTGGGCGTAAAGGGCGCGCAGGCGGCGTCGTAAGTCGGTCTTAAAAGTGCGGGGCTTAACCCCGTGG
+
GGFGGGGGGGGGGGGGGGGGGGGGGGGGGGGGGGGGGGGGGFGGGGGFGGGGGGGGGGGGGGGGGGGGGGGGGGFFGGGGGGGGGGGGGGGGGGGG@EFBFGG9FFFFGGGGGGG8>A<FE:F@8:BF8,@,33@+@FFGE*:FCCBFGGFGFGGGDFFGGGFFGG@CE*=FEGGFFGGGGGGGGGGGFGGEGGGGGGGGG<<FGGGGGGGGGEG;>EGGE>CGCF+<:CGGGGEEDCEGDCGEEGCECCE7CEEEGGGFGFGGGDGGCCCD:?<FFGGG3>EFFGF6*8B/9)
@M03364:396:000000000-C9LGT:1:1101:6792:5186 1:N:0:10
ACTCCTACGGGAGGCAGCAGTGGGGAATATTGCACAATGGGCGCAAGCCTGATGCAGCGACGCCGCGTGCGGGATGGAGGCCTTCGGGTTGTAAACCGCTTTTGTTCAAGGGCAAGGCACGGTTTCGGCCGTGTTGAGTGGATTGTTCGAATAAGCACCGGCTAACTACGTGCCAGCAGCCGCGGTAATACGTAGGTGGCGAGCGTTATCCGGAATCATTGGGCGTAAAGAGGGAGCAGGCGGCCGTGAGGGTCTGTGGTAAAAGACTGAAGCTCAACTTCAGTGAGCCATGG
+
GGGGGGGGGGGGGGGGGGGGGGGGGGGGGGGGGGGGGGGGGGGGGGGGGGGGGGGGGGGGGGGGGGGGGGGGGGGGGGGGGGGGGGGGGGGGGGGGGGGGGGGGGGGFGGGGGGFGGGGGG+@F@FFG+3@5@FGGFFGGGCGGGFGGGG>F>FGGGGGGGGGGGGGGG*BFGGGGGGGGGGGGGGGGGGGGFCEGGGGGGGGGGGGGGGGGGGGGGGGFGGGGGEEGGFFGGGGGGGGGGGGGGGEGGEGGEGGGGGGFCGGGGGGGFFGGG6CGGFGGBFGGGGGFGF?FG
@M03364:396:000000000-C9LGT:1:1101:18130:5208 1:N:0:10
ACTCCTACGGGAGGCAGCAGTGGGGAATATTGCACAATGGAGGGAACTCTGATGCAGCGACGCCGCGTGAGTGAGGAAGTATTTCGGTATGTAAAGCTCTATCAGCAGGGAAGATAATGACGGTGCCTAAGTCAGAAGCACCGGCTAAATACGTGCCAGCAGCCGCGGTAATACGTATGGTGCAAGCGTTATCCGGATTTACTGGGCGTAAAGGGTGCGTAGGTGGTTTCTTAAGTCAGGAGTGAAAGGCTACGGCTCAACCGTAGTAAGCTCTTGAAACTGGGAAACTTGAGT
+
GGGGGGGGGGGGGCGGGGGGGGGGGGGGGGGGGGGGGGGGGGGGFGFGGGGGFGGGGGGFFGGGGGGGGEGGGGGGGGGGGGGGGGGGFGGGGGGGGGGGGGGGGAFGGEFFGGFFD<FCA4@=+3AB,,8C,,8,A>DDF@FGGGGGGGGG+DFGGGFGGGGGGDEGC*8DFFGDGGGGGGGGFGFGFFDGFGGGGDGG:CFGGGGGGG>FFCCBEEE8:C5<FGGFGG9CFCGF79CFCEEF7:+?E:FFGD8:CEC+A69CCD=C7C+2>FFG:*<FF=EGFG7?7=FCG*
@M03364:396:000000000-C9LGT:1:1101:19559:5208 1:N:0:10
ACTCCTACGGGAGGCAGCAGTGGGGAATATTGCACAATGGGCGAAAGCCTGATGCAGCAACGCCGCGTGAGCGATGAAGGCCTTCGGGTCGTAAAGCTCTGTCCTCAAGGAAGATACTGACTGTACTTTTGTATGTAGCCCCTGCTTACTACGTGCCAGCAGCCGCGGTTATACGTAGGTGGCAAGCGTTGTCCGGATTTATTGGGCGTAAAGCGAGCGCAGGCGGAAAAATAAGTCTAATGTGAAAGCCCTCGGCTTAACCGAGGAACTGCATCGGAAACTGTTTTTCTTG
+
<FFAEEFGGGGDCEGFEGGFGGGGGGCFGGGFDEFGGGA9EDFGGGGGGGCCEGAFG@FE@CEEGCCECCFGFFGGGGAE=8FFFGGC4>>FFEFGGADGF@F<FFAA<E<?E=E<,CF,,-<:,CF<,,9,,5,,:EB5,++6,@,9DFGGFDD<DF8CCFFDGGFEG*>>F9DFCF>DCFB,,14FBFDGF?:B<FBC9FGC9FFGGFECDCGG@5588*/:EC*:CE8E+<C<+<@?F7<<7F9:6282;5CEGC6CGFGGGGC<CFFFCFFGDDCDFFGFC?F:9B@F
@M03364:396:000000000-C9LGT:1:1101:13282:5212 1:N:0:10
ACTCCTACGGGAGGCAGCAGTGGGGAATATTGCACAATGGGCGCAAGCCTGATGCAGCGACGCCGCGTGCGGGATGGAGGCCTTCGGGTTGTAAACCGCTTTTGTTCAAGGGCAAGGCATGGTTTCGGCCGTGTTGAGTGGATTGTTCGAATAAGCACCGGCTAACTACGTGCCAGCAGCCGCGGTAATACGTAGGGTGCAAGCGTTATCCGGATTTATTGGGCGTAAAGGGCTCGTAGGCGGTTCGTCGCGTCCGGTGTGAAAGTCCATCGCTTAACGGTGGATCCGCGCCGG
+
GGGGGGGGGGGGGGGGGGGGGGGGGGGGGGGGGGGGGGGGGGGGGGGGGGGGGGGGGGGGGGGGGGGGGGGGGGGGGFGGGGGGGGGGGGGGGGGGGGGGGGGGGGGGGGGGGGGGGGGGG-CCFGGG5+@8@DFAFGGFGFGGGGGGGGFF>FGGGGGGGGGDGGGGGCCGGGGGGGGGGGGGGEGGGGGG?:EGGGGGGGGGGEGGGGGGGGGCGFGGGFGGGGEEGGGGGGGGEGFGGGGGGGGGGGGGGGGGGEG:E@>CFFFDGFGGGGGGGGGGEFGFGGG@GFDGGG
@M03364:396:000000000-C9LGT:1:1101:8229:5223 1:N:0:10
ACTCCTACGGGAGGCAGCAGTGAGGAATATTGGTCAATGGGCGAGAGCCTGAACCAGCCAAGTAGCGTGCAGGAAGACGGCCCTATGGGTTGTAAACTGCTTTTGTATGGGGATAAAGTGCTCCACGTGTGGAGTTTTGTAGGTACCATACGAATAAGGACCGGCTAATTCCGTGCCAGCAGCCGCGGTAATACGGAAGGTCCGGGCGTTATCCGGATTTATTGGGTTTAAAGGGAGCGTAGGCCGTGGATTAAGTGTGTTGTGAAATGTAGGCGCTCAACGTCTGACTTGC
+
GGGGGGGGGGGGGGGGGGGGGGGGGGGGGGGGGGGGGGGGGGGGGGGGGGGGGGGGGGGGGGGGGGGGGGGGGGGGGGGGGGGGGGGGGGGGGGGGGGGGGGGGGGGGGGGGGGFGFFGFGFGGFFFG::A4:84FFGGGGGGGGGGGGGGG:FCGGGGGGGGGGGGGGGGGGGGGGGGGGGGGGGGGGGGGGGGGGGGGGGGGGGGGCGGGGGGGECGGGGGGGGEEGGGGGGGGGGGGGGGGGGGGGDGGGGGEFCFGG*7CFGGGGGGGGGGGGGGGFFFGGGGBGFFG
@M03364:396:000000000-C9LGT:1:1101:18502:5225 1:N:0:10
ACTCCTACGGGAGGCAGCAGCTAAGAATCTTCCACAATGGACGCAAGTCTGATGGAGCAACGCCGCGTGAGTGAAGAAGGTTTTCGGATCGTAAAGCTCTGTTGTTGGTGAAGAAGGTTAGAGTTAGTAACTAGCATTTATTTGACGGTAATGAACCAGAAAGTCACGGATAACTACGTGCCAGCAGCCGCGGTAATACGTAGGGTGCAAGCGTTATCCGGATTTATTGGGCGTAAAGGGCTCGTAGGCGGTTCGTCGCGTCCGGTGTGAAAGTCCATCGCTTAACGGTGGAAC
+
FGGGGGGGGGGGGGGGGGGG9<CCFGGGFGGGEGGGGGGGF<F@FGCEFGGGGGFGGG<FEFGGGGGGGGGGGGFFFGGGEACFEFG@FCFGGGGGGGGFGGGGGFFGGGGGFF,9,:8C=-C,,:AA,,AC<,,,,5,<DE,C,,+6BA>F,@,CFGGGGF=F,73@E+:FGGGGCFFFD:C@78DGCC7BF>:FFFFFEFFGGBE@CGGGGG7B7E9BC8=*,2?3BEGGG5/;FFGG?**22AFEGGGEG5C:9C=7CE5=ECED3F+::<:>FCGD3>59D>DE57>***
@M03364:396:000000000-C9LGT:1:1101:16752:5238 1:N:0:10
ACTCCTACGGGAGGCAGCAGTGGGGAATATTGCACAATGGGCGCAAGCCTGATGCAGCGACGCCGCGTGCGGGATGGAGGCCTTCGGGTTGTAAACCGCTTTTGTTCGAGGGCAAGGCACGGTGTCGGGTGTCTTGAGTGGATTGTTCGAGTTAGCACCGGCTAACTACCTGCCAGCAGCCGCGGTAATACGTAGGGTGCAAGCGTTATCCGGATTTATTGGGCGTAAAGGGCTCGTAGGCGGTTCGTCGCGTCCGGTGTGGAAGTCCATCGCTTAACGGTGGATCCGCGCCGG
+
GGGGGGGGGGGGGGGGGGGGGGGGGGGGGGGGGGGGGGGGGGGBGGGGGGGGGGGGGGGGGGGGGGGGGGGGGGCFDFGGGGGGGGGGGGGGGGGGGGGGGGGCA<5+,B>F=F3F+>,C++:+@CC>*855,,8:,88:*,3,>7@FGE,7*@;FC:FFC<*<F<<F:,?FGA<C:FC+CFC7C12*00+;<,:CEFGGGGFEGGGGG<<CE8**2CC9AFG=E82A8CFE5@CE==CE0?E:::CEGDEC:5*2C/:5E*2AFD+:C7FCCF/7*2A<5)>D=<D>37;CDG
@M03364:396:000000000-C9LGT:1:1101:5885:5238 1:N:0:10
ACTCCTACGGGAGGCAGCAGTGGGGAATCTTGCACAATGGGGGAAACCCTGATGCAGCAACGCCGCGTGAAGGAAGAAGGCCTTTGGGTCGTAAACTTCTGTTCTAAGGGAAGAAAAGGACTGTACCTTAGGCGCAAGTCCCGGCTAACTACGTGCCAGCAGCCGCGGTAATACGTAGGGTGCAAGCGTTATCCGGATTTATTGGGCGTAAAGGGCTCGTAGGCGGTTCGTCGCGTCCGGTGTGAAAGTCCATCGCTTAACGGTGGATCCGCGCCGGGTACGGGCGGGCTTG
+
GGGGGGGGGGGGGGGGGGGGGGGGGGGGGGGGGGGGGGGGGGGGGGGGGGGGGGGGGGGGGGGGGGGGGGGGGGGGGGGGGGGGGGGGGGGGGGGGGGGGFFFGGGGGGGGGGG@F8FFFGDBC<CFFC,C:,8@+CFGGGGGGGGEGGGGGGGGGGGGGGGGGGGGGG*BCGGGFGGGGGGGGGGGGGGGGGGGGGGGGGGGGGGGGGGGGGGGGGGGGGGGGGGGGGGEGGGGGGGGGECGGGGGGGGGFFGGGGGGFFGGEFGGGGGGFDGGGGGGGFFGGGGGFGF4D
@M03364:396:000000000-C9LGT:1:1101:13056:5252 1:N:0:10
ACTCCTACGGGAGGCAGCAGTGGGGAATATTGCACAATGGGCGCAAGCCTGATGCAGCGACGCCGCGTGCGGGATGGAGGCCTTCGGGTTGTAAACCGCTTTTGTTCAAGGGCAAGGCACGGTCTTTGGCCGTGTTGAGTGGATTGTTCGAATAAGCACCGGCTAACTACGTGCCAGCAGCCGCGGTAATACGTAGGGTGCAAGCGTTATCCGGATTTATTGGGCGTAAAGGGCTCGTAGGCGGTTCGTCGCGTCCGGTGGGAAAGTCCATCGCTTAACGGTGGATCCGCGGCG
+
GGGGGGGGGGGGGGGGGGGGGGGGGGGGGGGGGGGGGGGGGGGGGGGGGGGGGGGGGGGGGGGGGGGGGGGGGGGGGCGGGGGGGGGGGGGGGGGGGGGGGGGFGGF9FFGGGGGG7FGGEFC:+@FF8:@@8*@FB;FDFFCFAFFACF>CGFGGFGGGGGGGGGGGGGGGGGGGGGGGGGGDGGFFCFFGFFGGGGGGEGGGGGGGGGGGGGCECF?FGGGGFGEE:FGGGEGGCCCEGGGG:EGGCEGGGE:EDGCE**1A=FCFGDFGGGFG*2<CD>FGGGF4FFD)97
@M03364:396:000000000-C9LGT:1:1101:20147:5261 1:N:0:10
ACTCCTACGGGAGGCAGCAGTGGGGAATATTGCACAATGGGCGAAAGCCTGATGCAGCAACGCCGCGTGAGCGATGAAGGCCTTCGGGTCGTAAAGCTCTGTCCTCAAGGAAGATAATGACGGTACTTGCGGAGGAAGCCACGGCTAACTACGTGCCAGCAGCCGCGGTAATACGTAGGTGGCAAGCGTTGTCCGGAATTACTGGGTGTAAAGGGTGCGCAGGCGGGACTGCAAGTTGGATGTGAAATACCGGAGCTTAACTCCGGAGCTGCATCCAAAACTGTGGTTCTTG
+
GGGGGGGGGGGGGGGGGGGGGGGGGGGGGGGGGGGGGGGGGGGGGGGGGGGGGGGGGGGGGGGGGGGGGGGGGGGGGGGGGGGGGGGGGGGGGGGGGGGGGGGGGGGGGGGGGGGGFFGGG-CB3FFG,,8+8@=FFFGGGGGGGG>FGGFGFGGGGGGGGGGGGGGGG7CFGGGGGGGGGGGGGGGGGGGGGGGGGGGGGGGGGGFGEFGGGGGGGGGGGGGGGGGEGFGGGGGFGGGGGGGGGGGGGGGGEEGGGGGGGGGGGGGGGGGGGGGGGGGGFFGGGGG@GFFG
@M03364:396:000000000-C9LGT:1:1101:8004:5276 1:N:0:10
ACTCCTACGGGAGGCAGCAGTGGGGAATATTGCACAATGGGCGCAAGCCTGATGCAGCGACGCCGCGTGCGGGATGGAGGCCTTCGGGTTGTAAACCGCTTTTGTTCAAGGGCAAGGCACGGTTTCGGCCGTGTTGAGTGGATTGTTCGAATAAGCACCGGCTAACTACGTGCCAGCAGCCGCGGTAATACGTAGGGTGCAAGCGTTATCCGGATTTATTGGGCGTAAAGGGCTCGTAGGCGGTTCGTCGCGTCCGGTGTGAAAGTCCATCGCTTAACGGTGGATCCGCGCCGG
+
GGGGGGGGGGGGGGGGGGGGGGGGGGGGGGGGGGGGGGGGGGGGGGGGGGGGGGGGGGGGGGGGGGGGGGGGGGGGGGGGGGGGGGGGGGGGGGGGGGGGGGGGGGGFFGGGGGGGGGGGG:F7:@FG++555@<CFG;FF?<CE:DFGG8F>FFGGGGGGGGGFGGGG<<FGGGGGGGGGGGGGGGGG?FF<9CGGGGGGGGGGGGGGGGGGGGDC9CCGGGGGCEGEFGGGGGGGGGGGGGCGGGGEG8EGGGGGCEEGCCFGDFGGGGGGGGGG=EGFFGGGCFFFFDGGG
@M03364:396:000000000-C9LGT:1:1101:16043:5286 1:N:0:10
ACTCCTACGGGAGGCAGCAGTGGGGAATATTGCACAATGGGCGGAAGCCTGATGCAGCGACGCCGCGTGCGGGACGAAGGCCTTCGGGCTGTAAACCGCTTTCAGCAGGGACGAGGCGAAAGTGACGGTACCTGCAGAAGAAGCCCCGGCTAACTACGTGCCAGCAGCCGCGGTAATACGTAGGGGGCAAGCGTTATCCGGATTCATTGGGCGTAAAGCGCGCGTAGGCGGCCAGCCTGGTCGGGAGTCAAATCCGGGGGCTCAACCCCCGTCCGCTCCCGATACCGGCCGGCT
+
GGGGGGGGGGGGGGGGGGGGGGGGGGGGGGGGGGGGGGGGGGGGGGGGGGGGGGGGGGGGGGGGGGGGGGGGGGGGGGGGGGGGGGGGGGGGGGGGGGGGGGGCFGGGGGGGGGGGGGGG7>D<3@FG8*=C;<C<FFGGGGGGGGGGGGGGGGGGGGGGGGGGGGGGGCEEGGGDGGGGFGGGGGGGCGGGGGGGGGGGGGGDGGGGGGGFGGGGGGGGGGGGEGGGGGGGGGGFGGGGGGGGGGGGGGGGGGGE5CCGC8DFGGGCDGGGGGGGGGGGF3CDGGGFGFFGG)
@M03364:396:000000000-C9LGT:1:1101:20113:5301 1:N:0:10
ACTCCTACGGGAGGCAGCAGTAGGGAATCTTCGGCAATGGGCGAAAGCCTGACCGAGCAACGCCGCGTGAATGATGAAGGCCTTCGGGTTGTAAAATTCTGTTATAAGGGAAGAACGACTTTAGTAGGAAATGGCTAGAGTGTGACGGTACCTTATGAGAAAGCCACGGCTAACTACGTGCCAGCAGCCGCGGTAATACGTAGGTGGCGAGCGTTATCCGGAATTATTGGGCGTAAAGAGCGCGCAGGTGGTTGATTAAGTCTGATGTGAAAGCCCACGGCTTAACCGTGGAGG
+
GGGGGGGGGGGGGGGGGGGGGGGGGGGGGGGGGGGGGGGGGGGGGGGGGGGGGGGGGGGGGGGGGGGGGGGGGGGGGGGGGGGGGGGGGGGGGGGGGGGGGGG,E,EFGGGGGGGGDDEG7-EC<FFG:,A,,,:<9B<FA,<EECEGGGGGFGGGGGGFGGGGGGGGGDDGGGGGGGGGGGGGGGGGGGGGGGGGGGGGGGGGGGGGGGGGGGGGGGGGGGCFFGGGFGGGGGGGGGGGGGGGGGGGFGG*CE:EGFGGF?CGCFFFGGGGGFGGGGGGFDEGGGGEDFFG:D
@M03364:396:000000000-C9LGT:1:1101:17336:5302 1:N:0:10
ACTCCTACGGGAGGCAGCAGTGAGGAATATTGGTCAATGGGCGAGAGCCTGAACCAGCCAAGTAGCGTGCAGGATGACGGCCCTATGGGTTGTAAACTGCTTTTGTATGGGGATAAAGTGCTCCACGTGTGGAGTTTTGTAGGTACCATACGAATAAGGACCGGCTAATTCCGTGCCAGCAGCCGCGGTAATACGGAAGGTCCGGGCGTTATCCGGATTTATTGGGTTTAAAGGGAGCGTAGGCCGTGGATTAAGTGTGTTGTGAAATGTAGGCGCTCAACGTCTGACTTGC
+
GGGGGGGGGGGGGGGGGGGGGGGGGGGGGGGGGGGGGGGGGGGGGGGGGGGGGGGGGGGGGGFFGGGGGGGGGGGGGGGGGGEGG=FGFGGEEGGGGGGFGGG9FFFCFFGF7FBF?EE9??F,EFFGF,88CF<,AEFGEFFFGCFFGGDF<FFFFGFFGGGGEC:>E@FGGGGGGGGGGGGFGGGGGFFFFGFGGGGDFGGGGGGDGGGGGFFG8:CCFGGGGG8:CF@CFFECECGEGGGFGGEEGAE?FFGGGGGF?GGG?:+:CG:CFGEG3*195>>55FCFGFFF
@M03364:396:000000000-C9LGT:1:1101:14046:5377 1:N:0:10
ACTCCTACGGGAGGCAGCAGTGGGGAATATTGCACAATGGGGGAAACCCTGATGCAGCAACGCCGCGTGAAGGAAGAAGGCCTTTGGGTCGTAAACTTCTGTTCTAAGGGAAGAAAAGGACTGTACCTTTGGAGCAAGTCCCGGCTAACTACGTGCCAGCAGCCGCGGTCATACGTAGGGGGCAAGCGTTATCCGGAATTATTGGGCGTAAAGAGTACGTAGGTGGCTACCTAAGCACGGGGTTTAAGGCTATGGCTTAACCATAGTTCGCCTTGTGAACTGGGCTGCTTGAGT
+
GGGGGGGGGGGGGGGGGGGGGGGGGGGGGGGGGGGGGGGGGGGGGGGGGGGGGGGGGGGGGGGGGGGGGGGGGGGGGGGGGGGGGGGGGGGGGGGGGGGGGGGGGGGGGGGGGGGG<FFFGFFF<FGG5,98:B,>AFFGGGGGGGFFGGFGGGGGGGGGGGGGGGGGG*BFGGGGGGGGGGGGGGGGGGGGGGGGGGGGGGGGGGGGGGGGGGGGGGGGGGGGGGGGGGGGGGGGGGGGGGGGGGGGGGGGGGGGGGGGFGGGGGGGGGGGDGGGGGGGFFGGGGGFGFFFG7
@M03364:396:000000000-C9LGT:1:1101:19215:5407 1:N:0:10
ACTCCTACGGGAGGCAGCAGTGGGGAATATTGCACAATGGGGGAAACCCTGATGCAGCAACGCCGCGTGAGTGATGACGGCCTTCGGGTTGTAAAGCTCTGTCCTCAGGGACGATAATGACGGTACCTTTGGAGGAAGCCACGGCTAACTACGTGCCAGCAGCCGCGGTAATACGTAGGTGGCGAGCGTTGTCCGGATTTACTGGGCGTAAAGGGAGCGTAGGCGGACTTTTAAGTGAGATGTGAAATACCCAGGCTCAACTTGGGTGCTGCATTTCAAACTGGAAGTCTAG
+
GGGGGGGGGGGGGGGGGGGGGGGGGGGGGGGGGGGGGGGGGGGGGGGGGGGGGGGGGGGGFGGGGGGGGGGGGGGGGGGGGGGGGGGGGGGGGGGGGGGGGGGGGFGGGGGGGGGC3CFGGCFF3FGF,,93:BFGGGGGGGGGGGDGGGGGGGGGGGGGGGGGGGGGE4;FFGGFGGGGGGGGGGGGGGGGGFGGDCEFFGGGGGGGGGGGGGGGGGGGGGGGGG*:?FGGGGGGGCGFGGFGFCFGGGGGGGGGGGGGFGGGGGEGGGGGGFFGGGDFFFGGGGG?GFFG
@M03364:396:000000000-C9LGT:1:1101:19433:5412 1:N:0:10
ACTCCTACGGGAGGCAGCAGTGGGGAATATTGCACAATGGGGGGAACCCTGACCGAGCAACGCCGCGTGAGTGAAGAAGGTCTTCGGATTGTAAAGCTCTGTTGTAAGGGAAGAACGTCAGGCCGAAGATGCGTGAGTGACGGTACCTTACCAGAAAGCCACGGCTAACTACGTGCCAGCAGCCGCGGTAATACGTAGGGGGCAAGCGTTATCCGGATTCATTGGGCGTAAAGCGCGCGTAGGCGGCCAGCCTGGTCGGGAGTCAAATCCGGGGGCTCAACCCCCGTCCGCTCC
+
GGGGGGGGGGGGGGGGGGGGGGGGGGGGGGGGGGGGGGGGGGGGGGGGGGGGGGGGGGGGGGGGGGGGGGGGGGGGGGGGGGGGGGGGGGGGGGGGGGGGGGGGGGFGGGGGGGGG7FFFG9F**=FF+<?B:FGF=FGGGGGGGGGGGGGGFGGGGGGGGGGGGGGGGFGGGGGGGGGGGGGGGGGGGGGGGGGGGGGGGGGGGGGGGGGGGGGGEGGGGGGGGGEEGGGGGGGGGGGGGGGGGGGGGGGGGF>AFGGG>EGGGFGGGGGGGGGGDFFC@FDGGGGBDDBDDG
@M03364:396:000000000-C9LGT:1:1101:9223:5437 1:N:0:10
ACTCCTACGGGAGGCAGCAGTGGGGAATATTGCACAATGGGGGAAACCCTGATGCAGCAACGCCGCGTGAAGGAAGAAGGCCTTTGGGTCGTAAACTTCTGTTCTAAGGGAAGAAAAGGACTGTCCCTTAGGAGCAAGTCCCGGCTAACTACGTGCCAGCAGCCGCGGTCATACGTAGGGGGCAAGCGTTATCCGGATTTATTGGGCGTAAAGGGCTCGTAGGCGGTTCGTCGCGTCCGGTGTGAAAGTCCATCGCTTAACGGTGGATCCGCGCCGGGTACGGGCGGGCTTG
+
GGGGGGGGGGGGGGGGGGGGGGGGGGGGGGGGGGGGGGGGGGGGGGGGGGGGGGGGGGGGGGGGGGGGGGGGGGGGGGGGGGGGFGGGGGGGGGGGGGGGGFGGGGGGGGGGGGGGFGGGGGFF,BAFC,8,BBF7AFGGGGGGGGGGGGGGGGGGGGGGGGGGGGGGG*BFGGGGGGGGGGGGGGGGGGGGGGGGDGCGGGGGGGGGGGGGGGGGGGGGGGGGGGGDGGGGGGEEEGGG?EEGFGGGFGGGGGEGGGEGGGG*:DGGGGGGGGGGGGGGFEGGGGGFD>:D
@M03364:396:000000000-C9LGT:1:1101:15810:5486 1:N:0:10
ACTCCTACGGGAGGCAGCAGTAGGGAATCTTGCACAATGGGCGAAAGCCTGATGCAGCAACGCCGCGTGAAGGATGAAGGCCTTCGGGTTGTAAACTTCTGTTCCCGGGGACGAAGAAAGTGACAGTAGCCGGGCAGCAAGCCCCGGCTAACTACGTGCCAGCAGCCGCGGTAATACGTAGGGGGCAAGCGTTATCCGGAATTATTGGGCGTAAAGGGCTCGTAGGCGGTTCGTCGCGTCCGGTGTGAAAGTCCATCGCTTAACGGTGGATCCGCGCCGGGTACGGGCGGGCTT
+
GGGFFGGGGGGGGGGGGGGGGFGFCFGGGGGGGGGGGGGGGGGGGEGCGGGGGGGGGGGFGGGGGGGGGGGGCEGGFGGGG8FEFGGGFGGGGGGGGGGEFGF<<=BFGGGE=E+B>FD@FFA9,:EC5,78>CBC:7<<FGG7C:@F>FGC,3<CDFFGGGGGGGFBE<>=FE9CCEFGGGDGGGGGD>FEGG>CCEC885<<<FGGG5CGG5;EFCGFGGECCC9CGG8:CC>85CGECEGCC5CCF9CCC+0:>85CC8DGGCGCDG999CC<)1:)78*6<DG>DBF:)/
@M03364:396:000000000-C9LGT:1:1101:13968:5496 1:N:0:10
ACTCCTACGGGAGGCAGCAGTGGGGAATCTTCCGCAATGGGCGAAAGCCTGACGGAGCAATGCCGCGTGAGTGATGAAGGGATTCGTTCCGTAAAGCTCTTTTGTTTATGACGAATGTGCATGTTGTGAGTCATGACGTGTAATGACGGTAGTAAACGAATAAGCCACGGCTAACTACGTGCCAGCAGCCGCGGTAATACGTAGGTGGCGAGCGTTGTCCGGAATTATTGGGCGTAAAGAGCATGTAGGCGGTTTTTTAAGTCCGGAGTGAAAATGCGGGGCTCAACCCCGTAT
+
GGGGGGGGGGGGGGGGGGGGGGGGGGGGGGGGGGGGGGGGGGGGGGGGGGGGGGGGGDGGGGGGGGGFGGGGGGGGGCGGGGGGGGGGGGGGGGGGGGGGGGG<FGG?FGGFGGCGFGGE<@EEFFGGC8C,:E9?DFGGFFFDF<EFFGFEGGGGGGGGGGGGGFFFG*CCFGGGGGGGGGGGGGGGGGEDGGGGGGGGGGGGGGFFGG>EGGGDGGGFEG;CCG+ACFGGGEGEEGGGFCFGGDGFGGGGE5E>9C=?@GGDEG7CDGGGGFCFFGDG>E55CC<5CBDC<*
@M03364:396:000000000-C9LGT:1:1101:10153:5501 1:N:0:10
ACTCCTACGGGAGGCAGCAGTGGGGAATCTTCCGCAATGGACGAAAGTCTGACGGAGCAACGCCGCGTGAACGATGACGGCCTTCGGGTTGTAAAGTTCTGTTATACGGGACGAATGGCGTAGCTGTCAATACCCGTTACGAGTGACGGTACCGTAAGAGAAAGCCACGGCTAACTACGTGCCAGCAGCCGCGGTAATACGTAGGTGGCAAGCGTTGTCCGGAATTATTGGGCGTAAAGGGCGCGCAGGCGGCGTCGTAAGTCGGTCTTAAAAGTGCGGGGCTTAACCCCGTGG
+
GGGGGGGGGGGGGGGGGGGGGGGGGGGGGGGGGGGGGGGGGGGGGGGGGGGGGGGGGGGGGGGGGGGGGGGGGGGGGGGGGGGGGGGGEGGGGGGGGGGGGGGCFGGGGGGGFGGG8FGGG:@>3:EB,,8,:FFGCFFGEFGGGGGFGFFGCFGGGGGGGGGGGGGGGFEEGGGGGGGGGGGGGGGGGGGDGGGGGGGGGGGGGGGGGGGGGGGGGGGGGGEEGGCGGGGGGGEEGGGGGGGGGGGGGGGGGEEEDEGGGCGGGDGGCFGGFGGGGGGGFFGGGGGFGD>195
@M03364:396:000000000-C9LGT:1:1101:14309:5520 1:N:0:10
ACTCCTACGGGAGGCAGCAGTGAGGAATATTGGTCAATGGCCGAGAGGCTGAACCAGCCAAGTAGCGTGCAGGACGACGGCCCTATGGGTTGTAAACTGCTTTTATACGGGGATAAAGTGAGTCACGTGTGGTTCATTGCAGGTACCGTATGAATAAGGACCGGCTAATTCCGTGCCAGCAGCCGCGGTAATACGAAGGGGGCTAGCGTTGTTCGGATTTACTGGGCGTAAAGGGAGCGTAGGCGGACTTTTAAGTGAGATGTGAAATACCCGGGCTCAACTTGGGTGCTGCAT
+
GGGGGGGGGGGGGGGGGGGGGGGGGGGGGGGGGGGGGGGGGGGGGGGGGGGGGGGGGGGGGGGGGGGGGGGGGGGGGGGGGGGGGGGGGGGGGGGGGGGGGGGGGGGFGGGGGGGGFGGGFAFF9FFGBBA3:BFEEFGGGGGGGGFFFGFGFGGGGGGGGGGGGGGGGGGGGGGGGGGGGGGGGGGGGGGGFGGGGGGGGGGGGGGGGGGGGGGGGGGGGGGGGGGGGGGGGGGGGGGDGGGGGGGGGGGGEGGGGCGGFGGGGGGGC7CDGGGGGGGGFFGGGGDEGFFFGG
@M03364:396:000000000-C9LGT:1:1101:5620:5526 1:N:0:10
ACTCCTACGGGAGGCAGCAGTAGGGAATTTTCGTCAATGGGCGCAAGCCTGAACGAGCAATGCCGCGTGAACGAGGAAGGTCTTCGGATCGTAAAGTTCTGTTGAGAGGGAAAAAGGAACACCTAAGGGCATGCGGGTGAAGTGATATTACCATTCGAGGAAGTCACGGCTAACTACGGGCCAGCAGCCGAGGTAATACGTAGGTGGGAGCGTTATCCGGAATGATTGGGCGTAAAGGGTGCGTAGGCGGCCTGTTAAGTCGGAAGTGAAAGGTGCCGGCTCGACCGGTAGAGG
+
FGGGGGGGGGGGGGGGGGGGGDFGGGGG8FG9CEGGGGGGGGGGGGGGGGGGEGFGGGGGGGGGGGGGGGG<EFFGC,EFFFDGA=F+++::<EGD<FE,?F<AB,B=CE7BF,B:+,:E,B>:B<D<,+8,B,+38CFF,E,>FF9@FFA<,87,@CFD@,@>C;,:>7*F,6<,F@*>7<CC*,<<<<*4<=<2,,7=F<FC<CFE54*CCC**<AEG=CFF++<EFF5?***129CFE5C:*:?FC=8CA>+<*<CGC55/CCA9:;+27<+67<C57>*)19<:C3)*27
@M03364:396:000000000-C9LGT:1:1101:21956:5540 1:N:0:10
ACTCCTACGGGAGGCAGCAGTGGGGAATATTGCACAATGGGCGCAAGCCTGATGCAGCGACGCCGCGTGCGGGATGGAGGCCTTCGGGTTGTAAACCGCTTTTGTTCAAGGGCAAGGCACGTTTTCGGCCGTGTTGAGTGGGTTGTTCGAATAAGCACCGGCTAACTACGTGCCAGCAGCCGCGGTAATACGTAGGGTGCAAGCGTTATCCGGATTTATTGGGCGTAAAGGGCTCGTAGGCGGTTCGTCGCGTCCGGTGGGAAAGTCCATCGCTTAACGGTGGATCCGCGCCGG
+
GGGGGGGGGGGGGGEGFGGGGGGGGGGGGGGGGGGGGGGGGGGGGGGGGGGGGGGGGFEEGGGGGGGGGGGGGG:FGCGGG?FGGGGGGGGGGGGGGGCGGGGGGGDBDFGGGGFFB=FDE-DF@FFF+3@5*8><FF=:>,CF@::CGGDF>FFGGGGGGGGGGCGFC*BFDFFFFGGGGGDGGGEEGGGGGCFGGEGEGGFGGGGGGGGGGEEGF@EFGGGGGE88ACGGGGGEEGGGGGGGC==E;:>EEE5ED=C*:8DGGGF>FCGG:FF<DFGG@@ED42>>*8>7CC
@M03364:396:000000000-C9LGT:1:1101:21911:5543 1:N:0:10
ACTCCTACGGGAGGCAGCAGTGGGGAATATTGCACAATGGGCGCAAGCCTGATGCAGCGACGCCGCGTGCGGGATGGAGGCCTTCGGGTTGTAAACCGCTTTTGTTTGGGAGCAAGCCCTTCGGGGTGCATGTACCTTTCGAATAAGCACCGGCTAACTACGTGCCAGCCGCCGCGGTAATACGTAGGGTGCGAGCGTTATCCGGATTTATTGGGCGTAAAGGGCTCGTAGGCGGTTCGTCGCGTCCGGGGTGAAAGTCCATCGCCTAACGGTGGATCTGCGCCGGGTACGGGC
+
GGGGGGGGGGGGGGGGGGGGGGGGGGGGGGGGGGGGGGGGGGGGGGGGGGGGGGGGGGGGGGGGGGGGGGGGGGGGGGGGGGGGGGGGGGGGGGGGGGGGGGGGGGGGGGGGGGCFFFGGGGF++@CF+,7,8,FEFGGGGGGGGFGGGGGGGGGGGGGGGGFGGGGGF7EGGGGDGGGGGGGFGGGGGGGGGGGGGGGGGGGGGCCG6CEGGGGGGEGGFGGECFFEEEFECEG?EEGDEEGGGDGEE*8:EEGCF@9EFCFCCGG3CFGD9CE309EGBBGDGGGF)/5DG)
@M03364:396:000000000-C9LGT:1:1101:23350:5549 1:N:0:10
ACTCCTACGGGAGGCAGCAGTGGGGAATATTGCACAATGGGCGCAAGCCTGATGCAGCGACGCCGCGTGCGGGATGGAGGCCTTCGGGTTGTAAACCGCTTTTGTTCAAGGGCAAGGCACGGTTTCGGCCGTGTTGAGTGGATTGTTCGAATAAGCACCGGCTAACTACGTGCCAGCAGCCGCGGTAATACGTAGGGTGCAAGCGTTATCCGGATTTATTGGGCGTAAAGGGCTCGTAGGCGGTTCGTCGCGTCCGGTGTGAAAGTCCATCGCCTAACGGTGGATCTGCGCCGG
+
GGGGGGGGGGGGGGGGGGGGGGGGGGGGGGGGGGGGGGGGGGGGGGGGGGGGGGGGGGGGGGGGGGGGGGGGGEGEGGGGGGGGGGGGGGGGGGGGGGGGGGGGGCGFGGGGGGGFBFGGG7DC<FGGFB@338>FFC=FGFGFGFGGGG@FDFGFFGGGDGGGGGGGGGGCGGGGGGGGGGGGGEGGGGGGGCFGGFEEGGGGGGGGGGGGGGGDGGGGGGGGGGEEGGGGGGGGGGGGGGGGGGGEGGGGGGGGGEEGGFGGGGGGGGGGGGGCFGGGFFEDCFGFGFFGGG
@M03364:396:000000000-C9LGT:1:1101:12576:5558 1:N:0:10
ACTCCTACGGGAGGCAGCAGTGGGGAATATTGCACAATGGGGGAAACCCTGATGCAGCAACGCCGCGTGAGTGATGACGGCCTTCGGGTTGTAAAGCTCTGTCTTCAGGGACGATAATGACGGTCCCTGACGAGGAAGCCACGGCTAACTACGTGCCAGCAGCCGCGGTAATACGTAGGTGGCGAGCGTTGTCCGGAATTATTGGGCGTAAAGGGAGCGCAGGCGGGAGATCAAGTCTATCTTAAAAGTGCGGGGCTCAACCCCGTGAGGGGATGGAAACTGGTCTTCTTGAGT
+
GGGGGGGGGGGGGGGGGGGGGGGGGGGGGGGGGGGGGGGGGGGGGGGGGGGGGGGGGGGGGGGGGGGGGGGGGGGGGGGGGGGGGGGGGGGGGGGGGGGGGGGGGGGGGGGGFFGG7FGCE7@C+8FF,,833@F7@FGGGGGGGGEFGGGGGGGGGGGGGGGGGGGGG*=FFGGFFGGGGGGGEGGGGGGGGGGGGGGGGGGFGGGGGGGGGGGGGGGGGGGGGGGEGCCFGGFFFGGGGGGGGGGGGGGGGGGGGGGGGGGGGDGFGGGGCEGG5FFGFFGGGGCFGFFGG7
@M03364:396:000000000-C9LGT:1:1101:20545:5586 1:N:0:10
ACTCCTACGGGAGGCAGCAGTGAGGAATATTGGTCAATGGATGAGAATCTGAACCAGCCAAGTAGCGTGCAGGACGACGGCCCTATGGGTTGTAAACTGCTTTTGTACGGGGATAAAGGAGCTTCCGTATAAGTTTTTGCAGGTACCGTACGAATAAGGACCGGCTAATTCCGTGCCAGCAGCCGCGGTAATACGGAAGGTCCGGGCGTTATCCGGATTTATTGGGTTTAAAGGGAGCGCAGGCTGTCGGTTAAGCGTGTTGTGAAATGTAGGTGCCCAACACCTGCACTGC
+
GGGGGGGGGGGGGGGGGGGGGGGGGGGGGGGGGGGGGGGGGGGGGGGGGGGGGGGGGGGGGGGGGGGGGGGGGGGGGGGGGGGGGGGGGGGGGGGGGGGGGGGGGGGCGGGGGGGG,EFBE=E<:BCG<=AEEE<DFFGGGGGGFFFFGGGF8DFGGGGGGGGGGGGGG;FFGGGGGGGGGGGGGGGGG@CGGGGGGGGGGGGGGGGGGGGGGGGGGGCCCGGFGGGGGGGGGGGGGEEEGGGGGGFFGGGGGGGGGCEEFGGGGGEGGGGGCGGGGFFFDFGGGGGFGFFG
@M03364:396:000000000-C9LGT:1:1101:5211:5598 1:N:0:10
ACTCCTACGGGAGGCAGCAGTGGGGAATCTTCCGCAATGGACGAAAGTCTGACGGAGCAACGCCGCGTGAACGATGACGGCCTTCGGGTTGTAAAGTTCTGTTATACGGGACGAATGGCGTAGCGGTCAATACCCGTTACGAGTGACGGTGCCGTAAGAGAAAGCCACGGCTAACTACGTGCCAGCAGCCGCGGTAATACGTAGGGGGCGAGCGTTATCCGGAATTATTGGGCGTAAAGAGTACGTAGGTGGTTTCCTAAGCATGGGGTTTAAGGCAACGGCTTAACCATGGTT
+
GGGGGGGGGGGGDGGGGGGGGGGGGGGGGGGGGGGGGGGGGGGGGGGGGGGGGGGGGGGGGGGGGGGGGGGGGGGGGGGGGGGGGGGGGGGGGGGGCGGGGGGGGGGFGGGGGGGGFGGEE:F@+@FF+:@,@@FGEFEGGGGGGGGGGGCEGGGGGGGGFGGGGGGGG<CGGGGGGGGGGGGGGGGGGGGGGGGGGGGGGGGGGGGGGGGGGGGDGGGGGGEGFFFGGGGGGGGGGGGFGGFGGCGGGGGGGGGFGGGGGGGGGGGGCCCGGGGGGGGGFFGGGGGFCF**:F
@M03364:396:000000000-C9LGT:1:1101:25160:5607 1:N:0:10
ACTCCTACGGGAGGCAGCAGTGAGGAATATTGGTCAATGGACGAGAGTCTGAACCAGCCAAGTAGCGTGCAGGATGACGGCCCTATGGGTTGTAAACTGCTTTTATGCGGGGATAACGTGCCCCACGTTTGATGTATTGCAGGTGCCGCAAGAATAAGGACCGGCTAATTCCGTGCCAGCAGCCGCGGTAATACGGAAGGTCCGGGCGTTATCCGGATTTATTGGGTTTAAAGGGAGCGTAGGCCGTCTTATAAGCGTGTTGTGAAATGTCGGGGCTCAACCTGGGCATTGC
+
GGGGGGGGGGGGGGGGGGGGGGGGGGFFFGGGGEGGGGGGGGGGFGGGGGGFGGGGGGGGGGGGGGGGDGGGGGGGFGGGEGGGGFGGGFGEGGGGFGG?FFGFGFA9FGGEGG@9,=A+6:BB+8>F,,@,,,8,CCDD33,:,:>FEGDDAFGGGGGCCFGGGEEGF<;<FGGGGGGGGGFGGDGGG@FCGFFGGDGGGGGEGGGGGGGGGFG>EGGGFEGGGG5?CGGGG?CCGDEE8EGGCE:C5CFF9AC?DGGGFEC=?DEGGGD4):CD3C<C5FGFDGGFGFFF
@M03364:396:000000000-C9LGT:1:1101:26055:5676 1:N:0:10
ACTCCTACGGGAGGCAGCAGTGAGGAATATTGGTCAATGGCCGAGAGGCTGAACCAGCCAAGTAGCGTGCAGGATGACGGCCCTATGGGTTGTAAACTGCTTTTATACGGGGATAAAGTCATCTACGAGTAGTTGTTTGCAGGTACCGTATGAATAAGGACCGGCTAATTCCGTGCCAGCAGCCGCGGTAATACGGAAGGTCCGGGCGTTATCCGGATTTATTGGGTTTAAAGGGAGCGTAGGCCGTGGATTAAGTGTGTTGTGAAATGTAGGCGCTCAACGTCTGACTTGC
+
GGGGGGGGGGGGGGGGGGGGGGGGGGGGGGGGGGGGGGGGGGGGGGGGGGGGGGGGGGGGGGGGGGGGGGGGGGGGGGGGGGGGGGGGGGGGGGGGGGGCGGGGGGGGGGGGGGGG5FFED-C,8CDG=8A,<CAEDFGGFG8DFGGEAFGG,CDFGGGGGGGGGGGGF@ECEGGGGGGGGGGGGGGGGCFFGGGGGGGGGGGGGGGGGGGGGGGGGGGFGGGGGGGEEGGGGGGGGGGGGEGEGDCEGCGGGGGGFFFG88CEFFGCGGGGGFGG<DEGFFFGGCCFGFFG
@M03364:396:000000000-C9LGT:1:1101:22142:5677 1:N:0:10
ACTCCTACGGGAGGCAGCAGTGGGGAATATTGCACAATGGGCGCAAGCCTGATGCAGCGACGCCGCGTGCGGGATGGAGGCCTTCGGGTTGTAAACCGCTTTTGTTCAAGGGCAAGGCACGGTTTCGGCCGTGTTGAGTGGATTGTTCGAATAAGCACCGGCTAACTACGTGCCAGCAGCCGCGGTAATACGTAGGGTGCAAGCGTTATCCGGATTTATTGGGCGTAAAGGGCTCGTAGGCGGTTCGTCGCGTCCGGTGTGAAAGTCCATCGCTTAACGGTGGATCCGCGCCGG
+
GGGGGGGGGGGGGGGGGGGGGGGGGGGGGGGGGGGGGGGGGGGGGGGGGGGGGGGGGGGGGGGGGGGGGGGGGFGGGGGGGGGGGGGGGGGGGGGGGGGGGGGGGGGGGGGGGGFFBFGGCCFF+@FG:+55*@C7BF3>E9FFGGGGGGFFFGGGGGGGGGGGGGGGG*=FFGGGGGGGGGGGGGGGGGGGCFGGGGGGGGGGGGGGGGGGGEEGGGGGGGGGGGEEGGGGEGGGGGGGDGGGGGGGGGGGGGGGGEGGGCGFGGFGGGGGGGGGGGEC5>GGGGF>CEFCGG
@M03364:396:000000000-C9LGT:1:1101:25412:5702 1:N:0:10
ACTCCTACGGGAGGCAGCAGTGGGGAATCTTCCGCAATGGGCGAAAGCCTGACGGAGCAACGCCGCGTGAGTGAAGAAGGTTTTCGGATCGTAAAGCTCTGTTGTCAGGGACGAGAAACTAAGCTAGGAAATAAGTTTCGTTTGCCGGTACCTGGCGAGAAAGCCACGGCTAACTACGTGCCAGCAGCCGCGGTAATACGTAGGTGGCGAGCGTTGTCCGGAATTATTGGGCGTAAAGGGAGCGCAGGTGGGAAGGTAAGTCAGTCTTAAAAGTGCGAGGCTCAACCCCGTG
+
GG9FFGGGGGGDGGGGGGGGFGGGGFGGGGGGGGGGGGEFEGGGEGGGGGGGGEGGGGGGGGGGGGGGGFGGGGCFFGGGGGGGGGGGGGGGGGFFGGGGGGG,F,E<FGGFFEG+FF,,:-B,,=FF,38,,:3,,<C<,,+@,,+@@F@FFA,8FCC:CEB7BFDEEEEEFFFC<FCFDGF,*?CFFGEGGEFEGGGGFFEG99C8CEEC1:CG>E?EEEE@FF+<:@C5:1CEF7@EGGE=:EEG/AEGCAEEGFGG+<:EFG77CCFFF+3:DDG7>;:>757>D7)>
@M03364:396:000000000-C9LGT:1:1101:7144:5707 1:N:0:10
ACTCCTACGGGAGGCAGCAGTAGGGAATCTTCGGCAATGGGCGAAAGCCTGACCGAGCAACGCCGCGTGAATGATGAAGGCCTTCGGGTTGTAAAATTCTGTTATAAGGGAAGAACGACTTTAGTAGGACATGGCTAGAGTGTGACGGTACCTTATGAGAAAGCCACGGCTAACTACGTGCCAGCAGCCGCGGTAATACGTAGGTGGCGAGCGTTATCCGGAATTATTGGGCGTAAAGAGCGCGCAGGTGGTTGATTAAGTCTGATGTGAAAGCCCACGGCTTAACCGTGGAGG
+
GGGGGGGGGGGGGGGGGGGGGGGGGGGGGGGGGGGGGGGGGGGGGGGGGGGGGGGGGGGGGGGGGGGGGGGGGGGGGGGGGGGGGGGGGGGGGGGGGGGGGGGGGEGGGGGGGGGGGGGEDDD,<FFG:8AB8=F@FFFFGGGFFDEGGGEGGGGGGGGGGGGGGGGGGEDGGGG?CFGGGGGGGGGGGGGGGGGGGGGGGGGGGGGGGGGGGGGGGGGGGGEDFGGGGGGGGGGGGGGGGGGGGGGGFGG>GGGGGFGGGGGGGGF7:FFFFGG39DGGFFGGGGGBDFFDGG
@M03364:396:000000000-C9LGT:1:1101:12078:5722 1:N:0:10
ACTCCTACGGGAGGCAGCAGTGAGGAATATTGGTCAATGGGTGAGAACCTGAACCAGCCAAGTAGCGTGCAGGAAGACGGCCCTATGGGTTGTAAACTGCTTTTGTACGGGGATAAAGGAGACTTCGTGTAGCTTTTTGCAGGTACCGTACGAATAAGGACCGGCTAATTCCGTGCCAGCAGCCGCGGTAATACGGAAGGTCCGGGCGTTATCCGGATTTATTGGGTTTAAAGGGAGCGTAGGCCGAAGGTTAAGCGTGTTGTGAAATGTAGTCGCTCAACGGGTGCACTGC
+
GGGGGGGGGGGGGGGGGGGGFGGGGGGGGGGGGGGGGGGGGFGGGGGGGGGGGGGGGGGGGGGGGGGGGGGGGGGGGGGGGGGGGGGGGGGGGGGGGGGGGGGGGGGGGGGGGGFG9FE?F-BE<CFF+:ACEGGGGGGGGGGGFFGFGFGGGGGGGGGGGGGGGGGGGFGGGGGGFGGGGGFGGGGGGGGGGGGGGGGGGGGGGGGGGDGGGGGGGGGCFGGGGGEECGFCCFGFGGGGGGGGGGGGGGFGCFGGGEGG6CDEFCFFFGFGGGGGGGGGFEGGGGGFFFFG
@M03364:396:000000000-C9LGT:1:1101:22975:5736 1:N:0:10
ACTCCTACGGGAGGCAGCAGTGGGGAATATTGCACAATGGGGGAAACCCTGATGCAGCAACGCCGCGTGAGTGAGGAAGTATTTCGGTATGTAAAGCTCTATCAGCAGGGAAGATAATGACGGTACCTGCGTAAGAAGCACCGGCTAAATACGTGCCAGCAGCCGCGGTCATACGTATGGTGCAAGCGTTATCCGGATTTACTGGGTGTAAAGGGAGTGCAGGCGGTCAGATAAGTCAGATGTGAAAACCCGGGGCTCAACTCCGGGATTGCATTTGAAACTGTAGGACTAG
+
GGGGGGGGGGGGGGGGGGGGGGGGGGGGGGGGGGGGGGGGGGGGGGGGGGGGGGGGGGGGGGGGGGGGGGGGGGGGGGGGGGGGGGGFGGGGGGGGGGGGFGGDGGGGGGGGGGGGGGGEF:@=:BFF,,8B+3B5CF8,>F@@:F+@FGFGFGGGGGGGGGGGGDCGG*>@FGGFFGGGGGGG;>FEFGGGGGGGGGGGGGGGGGFGEGGGGGGFGGGGGGGGGGGGGGGGGFGGGDFGGGGGFGGGDCGGGGGGGFGGGFGGGDEGG7CFFGGGG7FFFFGFFG>?FF:F
@M03364:396:000000000-C9LGT:1:1101:22150:5741 1:N:0:10
ACTCCTACGGGAGGCAGCAGTGGGGAATATTGCACAATGGGCGCAAGCCTGATGCAGCGACGCCGCGTGCGGGATGGAGGCCTTCGGGTTGTAAACCGCTTTTGTTTGGGAGCAAGCCCTTCGGGGTGATTGTACCTTTCGAATAAGCACCGGCTAACTACGTGCCAGCAGCCGCGGTAATACGTAGGGTGCGAGCGTTATCCGGATTTATTGGGCGTAAAGGGCTCGTAGGCGGTTCGTCGCGTCCGGTGTGAAAGTCCATCGCCTAACGGTGGATCTGCGCCGGGTACGGGC
+
GGGGGGGGGGGGGGGGGGGGGGGGGGGGGGGGGGGGGGGGGGGGGGGGGGGGGGGGGGGGGGGGGGGGGGGGGGGGGFGGGFGGGGGGGGGGGGGGGGGGGGFFGGGGGGGGGGGGGFGG8-@++@FF+,3,,3@,@FFGD:FDD,,@FGGGGGGGGGGGGGGGCFGGG,CCGGGCFCGEGGGGGGGGCCEDGEGDGGGGGCCGGGGGFGGGGFGGGEGGGGGGGGFGGGGGGGGGGGGGGGGGGGGGGGGGGC?EFGGFGGFGGGG36<ED9EG:CF7CFBGGGGGF3<>D3)
@M03364:396:000000000-C9LGT:1:1101:24858:5749 1:N:0:10
ACTCCTACGGGAGGCAGCAGTGGGGAATATTGCACAATGGGCGCAAGCCTGATGCAGCGACGCCGCGTGCGGGATGGAGGCCTTCGGGTTGTAAACCGCTTTTATTCAAGGGCAAGGCACGATAGCGGCCGTATTTAGTGGGTTATTTGACTAAGCGCCGGCTAACTACGTGCCAGCAGCCGCGGAAATACGTAGGGTGCAAGCGTTATCCGGTTTTATTGGGCTACAAGGGGTAGTGGGCGGGTCGTCGCGTCCGGTGTGTGAGTCCATCGCTTAACGGTGGATCCGCGGC
+
FEGGGFGGGGGEGGGGGGGGGGGGGGGGGGGGGGGGGGGGGGGGGGGFGGGGGGGGGGEE+CEGGGGGG7CBEE+FFGFGGGGGGGGGGGGGGGG?F=F:FG<,,C,C?DAECGB++>D,6-:3+3+38***8,3,3@,8,,5**7,,<<,7,3?,***4C>*FFFFF8=BC<<2<CA,2C@FEC*/*+0+;:0*/?CE*<C7*;E5**+2*:*:*/+:+<<**0*0+3<CE*A/8<+*2AE55?*C5*:*2C5/*)/:*1*0<<:2***3*/*:7:FGG575F9CF>/7)/
@M03364:396:000000000-C9LGT:1:1101:12130:5760 1:N:0:10
ACTCCTACGGGAGGCAGCAGTGGGGAATATTGCACAATGGGCGGAAGCCTGATGCAGCGACGCCGCGTGCGGGACGAAGGCCTTCGGGCTGTAAACCGCTTTCAGCAGGGACGAGGAGAACGTTACGGGACCAACAGAAGAAGCCCAGGCTAGCTACGTGCCAGCAGCCAAGGTAATACGTAGGGGGCAAGCGTTATCTGGATTCATGGGGCGTAAGGGGCGCGTAGGCGGCCAGCCTGGTGGGGAGTCAAATCCGGGGGCTCAACCCCCGCCCGCTCCAGTTACCGGCCGGCG
+
GGGGGGGGGGGGGGGGGGGGGGGGGGGGGGGGCFGGGGGGGFGDGGGGGGGGGGGGGGGGEGGGGGGGGFGGGGGGGGGGGGGGFGGGCFGGGGGDFGGGGGC@D=<FGGG7@C75*<<FFF>:FGCG**>+1,*@<,,8,,?:C*,@<:FG*?:FF*,418?<C2=<8**217,?<FC=73:?8C/*/*28CC5*;<+<@+@+++<+<:C>C1*;*0*28?****2*::CE::E8F6;FF*AE8CE=6:<+<+3>5CE5C*1+00*7>)?)9**)))2*)*+2:75>G>BD))
@M03364:396:000000000-C9LGT:1:1101:22152:5827 1:N:0:10
ACTCCTACGGGAGGCAGCAGTGGGGAATATTGCACAATGGGGGAAACCCTGATGCAGCAACGCCGCGTGAGTGATGACGGTCTTCGGATTGTAAAGCTCTGTCTTCAGGGACGATAATGACTGTACCTGCGTGGGAAGCCACGGCTAACTACGTGCCAGCAGCCGCGGTAATACGTAGGTGGCAAGCGTTGTCCGGATTTACTGGGCGTAAAGGGAGCGTAGGCGGACTTTTAAGTGGGATGTGAAATACCCGGGCTTAACCTGGGTGCTGCATTCCAAACTGGGAGTCTAG
+
GGGGGGGGGGGGGGGGGGGGGGGGGGGGGGGGGGGGGGGGGGGGGGGGGGGGGGGGGGGGGGGGGGGGGGGGGGGGFFFGGGGGGGGGGGGGGGGGGGGGGGGGGFFGGGGGGGGGFFFGG9F?,CFE,,@3++8B=FGCFACFGGCFFFGG7<FCFGGF8FGGGGGGGC:FGGGGGGGGGGGGGGFFFEGGGGFGCGGGGGGGGGFGGEEGGGGEEEECCGEGGG>CEGGGGGFFFGGFFGGGGGGGGGC6:EECD=CG<:CCCFFGGGGGGGGGFFGD@BFGF4C>6B9C
@M03364:396:000000000-C9LGT:1:1101:9577:5863 1:N:0:10
ACTCCTACGGGAGGCAGCAGTGGGGAATCTTCCGCAATGGACGAAAGTCTGACGGAGCAACGCCGCGTGAACGATGACGGCCTTCGGGTTGTAAAGTTCTGTTATACGGGACGATTGGTACGACAGTCGATGCCCGTCGTAAGGGTCGGTACCGTAAGAGAAAGCCACGGCTAACTACGTGCCAGCAGCCGCGGTAATACGTAGGTGGCAAGCGTTGTCCGGAATTATTGGGCGTAAAGGGCGCGCAGGCGGCGTCGCAAGTCGGTCTTAAAAGTGCGGGGCTGAAGCCCGTGG
+
FGGGGGGGGGGGGGGGGGGGGGGGGGGGGGGEFFGGGGGGFGGDGGG<FFGGCFEGGGGGFGGGGGGGGGGAFGGGGGGGGGGGFGGGGGGGGFGG@FGFED<FG9?FGGGFFG+:3,5CFF=33@,C8+8,+:,+833@7,@,,,,55>CG:C58>B33C3<::FCCD**<<C,<F:FFGCGFA@:F<<C*<*//;@+31+3;E2<F*:CE58*1:1+22C/18+<9CCCCFCC>8CCGG8**2*:>:=5C8C2C<*:CC@DGE/:7**+*:+A7*9>C>3:*96*)97<)1/
@M03364:396:000000000-C9LGT:1:1101:12759:5871 1:N:0:10
ACTCCTACGGGAGGCAGCAGTGGGGAATATTGCACAATGGGCGCAAGCCTGATGCAGCGACGCCGCGTGCGGGATGGAGGCCTTCGGGTTGTAAACCGCTTTTGTTCAAGGGCAAGGCACGGTTTCGGCCGTGTTGAGTGGATTGTTCGAATAAGCACCGGCTAACTACGTGCCAGCAGCCGCGGTAATACGTAGGGTGCAAGCGTTATCCGGATTTATTGGGCGTAAAGCGAGCGCAGGCGGAAAAATAAGTCTAATGTGAAAGCCCTCGGCTTAACCGAGGAACTGCATCGG
+
GGGGGGGGGGGGGGGGGGGGGGGGGGGGGGGGGGGGGGGGGGGGGGGGGGGGGGGGGGGGGGGGGGGGGGGGGGGGGGGGGGGGGGGGGGGGGGGGGGGGGGGGGGGGGGGGGGGGGGGGGEGECFFG@@C5@<C@FFGGGGGGFFGGGGDGDFFGGGGGGGCFGGGGGGGGGGGGGGGGGGGGGGEGGGGF9CFGGGGGFFGGGGGGGGGGGC8E?GGGGGGGGGGGGGGEEGGGGGGGGGGGGGGGGGGGGGGFGGGGGGFGG7FFGGGGGDDFFFGGBEGGGGGFGFFGGG
@M03364:396:000000000-C9LGT:1:1101:20196:5876 1:N:0:10
ACTCCTACGGGAGGCAGCAGTGGGGAATATTGCACAATAGGCGCAAGCCTGATGCAGCGACGCCGCGTGCGGGATGGAGGCCTTCGGGTTGTAAACCGCTTTTATTCAAGGGCATGGCACGGTTTCGGCCGTGGCGAGGGGATTGTTCGAGTAAGCACCGGCTAAGTACGGGCCAGCAGCCGCGGTCATAAGTAGGGTGCAAGCGTTATCCGGACTTCTTGGGCGTAAGGGGCGCGTAGGCGGTTCGTCGCGTCCGGGGTGAAAGTCCATCGCTTAACGGTGGACCGGCGCACG
+
GFDF@@FCCCFEE7-BCG8FGGFD:CFEFG<C<EEC<<-<CE@:+@+<,C@,E<CF<,@F@FGGG7FF:,@CC7CFG,?:F+==,BFEEEG??5BFF@F7FFF,8,,,@,BCGC,,3,>,FE=>+3@CC+>+>:7*<F*>>::F<<@C<:,7F@CDF:CB1<CG@,7,?**=@F*<*<EG*CGED:**<<+<3,+<80;*3@+//8:;;0<EG**2++3ACC5=::8**+22***//:C=+:=E558C*8/*1*:C3*:::F4CC:0C*:</*AF3**2>B>7**21)55)))/
@M03364:396:000000000-C9LGT:1:1101:24962:5904 1:N:0:10
ACTCCTACGGGAGGCAGCAGTGGGGAATATTGCACAATGGGGGAAACCCTGATGCAGCAACGCCGCGTGAGTGATGACGGTCTTCGGATTGTAAAGCTCTGTCTTTAGGGACGATACTGACCGTACCTAAGTCGGAAGTCACGGCTAACTACATGCCAGCAGCCGCGGTCATACGTAGGTGGCAAGCGTTGTCCGGATTTATTGGGCGTAAAGCGAGCGCAGGCGGAAAAATAAGTCTAATGTGAAAGCCCTCGGCTTAACCGAGGAACTGCATCGGAAACTGTTTTTCTTG
+
GGGGGGGGGGGGGGGGGGGGGGGGGGGGGGGGGGGGGGGGGGGGGGGGGGGGGGGGGGGGGGGGGGGGGGGGGGGGGGGGGGGGGGGGGGGGGGGGGGGGGGGGGGGCGGGGGD@F+CFFC-@B+BFGC,8<<3@+3:BAFCGGGGCFGGGG>FGGGGGGGGGGGGGGG*CFGGGGGGGGGGGGGGFGGGGGGGGGGGGGGGGGGGGGGGGGGGGEGGGGGGGGGG2?>CEFGGGGGGGGGGGGFFGFGGGGGGGGGGGGGGCEGDGGGGGGGCCGGGGGFFGDGGGFGF=F
@M03364:396:000000000-C9LGT:1:1101:8619:5944 1:N:0:10
ACTCCTACGGGAGGCAGCAGTGGGGAATCTTCCGCAATGGACGAAAGTCTGACGGAGCAACGCCGCGTGAGTGATGAAGGTCTTCGGATTGTAAAACTCTGTTGTCAGGGACGAATGTACTTATTTACAATCCACTTCGGTATTGACGGTACCTGACGAGGAAGTCACGGCTAACTACGTGCCAGCAGCCGCGGTAATACGTAGGTGGCAAGCGTTGTCCGGATTTATTGGGCGTAAAGCGAGCGCAGGCGGAAAAATAAGTCTAATGTGAAAGCCCTCGGCTTAACCGAGGA
+
GGGGGGGGGGGGGGGGGGGGGGGGGGGGGGGGGGGGGGGGGGGGGGGGGGGGGGGGGGGGGGGGGGGGGGGGGGGGGGGGGGGGGGGGGGGGGGGGGGGGGGGGGGGGGGGGGGGGGGGFG9FFFCFE@,C3B,BFBFEGGCGGGGGFGGFEGGGGGGGGGGGGGGGGG7EFFFGGGGGGGGGGGGGGGGGDGGGGEGGGGGGGGGGGGGGGGGGGGGGGGGGGCFGGGGGGGGGGGGGGGCEGGGGGGGGGCCEFGGGGGGGGGGGGGGGGGGGGGGGDF>FDGGGFGFFGD
@M03364:396:000000000-C9LGT:1:1101:3797:5958 1:N:0:10
ACTCCTACGGGAGGCAGCAGTGGGGAAGAGGGGAGAAGGGGGGAAAGAAGGAGGAAGAGAAGAAGAGGGGGGGAGGGAGGAAGGAGGGGGGGAAAGAGAGGGGGGGGGAGGGGAAGGGAAGGGGAGGGGAGGAAGGAGGGGAGGGGGAGAAGGAGGAAGGGGGAAAGAGGGGAAGGAGGGGGGGGAAGAAGGAGGGGGGAAGAGGGAGGAGGAGGGAGGGGGGGGAAAGGGGGAGGAGGGGGGGAGGTGTAAAGATGGAAAAAAAACATCGCTTAACGGTGGATCCGCGCCGGG
+
GGGGGGGGGGGGGGGGGGGGGGGFDF7@,;;;+++6,;<:C+44-,=84:4,::4,=388,83:83833+3:>5:8>58C+,21018>88885++/,20288C/1/***888*/+//**/1882**/8**1/*,2+*8//88>CD8*/1*,0*,8**,0/8*1**12,**///*8**1**/*8>***8*+21*/88*8***8028858*/18*188*2/88>58C***8>C***/1*/8*/82//7**1++++0++20*++****)/12*21*2*:*/59)<**7CFF5)>C3C
@M03364:396:000000000-C9LGT:1:1101:10231:5963 1:N:0:10
ACTCCTACGGGAGGCAGCAGTGGGGAATATTGCACAATGGGCGAAAGCCTGATGCAGCAACGCCGCGTGAGCGATGAAGGCCTTCGGGTCGTAAAGCTCTGTCCTCAGGGAAGATAATGACGGAGCTTATGCCTGAGGCCCCGGATGACTACGTGCCAGCAGGCGCGGGCATACGTAGGGGGCTAGCGTTATCCGGATTTACTGGGCGTAAAGGGTGCGTAGGTGGTTTCTTAAGTCAGGAGTGAAAGGCTACGGCTCAACCGTAGTAAGCTCTTGAAAGTGGGAAACTTGAGT
+
CGGGGGGGGGGGGGGGGGGGFGGGGGGGGGGGFGGGGGGGGDG+@FGGGFGGGGGGGGGGFFGGGGGGGDGEGGGGGGGGGGGGGGGGGCFGGGGGF<FGGGG,<FF,AEFGGG<F,CE,,38+83<>,8,:,,:,,B+++3+8+++5,3>FE<33*@::FB*>:C<F*<*4FGEC:C7F:F*1=;<</***+3;88**0<7+AFC:/*:**<0;;*88/**2<CCCE899++33<0+3;<C7:+C9C:*2<;CC/>;?+*;9*:9:>7:+29<:D**+**09DG4C4**9C**
@M03364:396:000000000-C9LGT:1:1101:16984:6008 1:N:0:10
ACTCCTACGGGAGGCAGCAGTGGGGAATATTGCACAATGGGGGAAACCCTGATGCAGCAACGCCGCGTGAGTGATGACGGCCTTCGGGTTGTAAAGCTCTGTCTTCAGGGACGATAATGACGGTGCCTTAGGAGGAAGCCACGGCTAACTACGTGCCAGCAGCCGCGGTAATACGTAGGTGGCGAGCGTTGTCCGGATTTACTGGGCGTAAAGGGAGCGTAGGCGGACTTTTAAGTGAGATGTGAAATACCCGGGCTCAACTTGGGTGCTGCATTTCAAACTGGAAGTCTAG
+
GGGGGGGGGGGGGGGGGGGGGGGGGGGGGGGGGGGGGGGGGGGGGGGGGGGGGGGGGGGGGGGGGGGGGGGGGGGGGGGGGGGGGGGGGGGGGGGGGGGGGGGFGGGGGGGFFFF@CFF<F:>B=BDG,:C:,3BC>FFGGGGGDG@FGGGGGGGGGGGGFGGGGGGGD*=FFGGCFFGGGGCFGGGEG7FEGGGG7?>CCFCFFGDE?>?CEDGEEGGCCGEGGG/?8FCCC6C<9+A:CGGGGGFGGF66ECDCGCGGF?CFGGCCCGGGDCGFGGGFFFFC*CCFG*7C
@M03364:396:000000000-C9LGT:1:1101:16494:6011 1:N:0:10
ACTCCTACGGGAGGCAGCAGTGGGGAATATTGCACAATGGGCGCAAGCCTGATGCAGCGACGCCGCGTGCGGGATGGAGGCCTTCGGGTTGTAAACCGCTTTTGTTCAAGGGCAAGGCACGGTTTCGGCCGTGTTGAGTGGATTGTTCGAATAAGCACCGGCTAACTACGTGCCAGCAGCCGCGGTAATACGTAGGGTGCAAGCGTTATCCGGATTTATTGGGCGTAAAGGGCTCGTAGGCGGTTCGTCGCGTCCGGTGTGAAAGTCCATCGCTTAACGGTGGATCCGCGCCGG
+
GGGGGGGGGGGDGGGGGGGGGGGGGGGGGGGGGGGGGGGGGGGGGGGGGGGGGGGGGGGGGGGGGGGGGGGGGGGGGGGGGGGGGGGGGGGGGGGGGGGGGGGGGGGGGGGGGFFFC7FD7:FF@FFG:+@5>D,8=FFFGCBFFGGGFG8F<FCGGGGGGGGGGGGFCF>FEGGGGGGGGGGGGEGEFFGFCCFGGCEGGGGGGGGGGGGGGGCC9CGGGGGGGEEGGGGG8CGGCCFGFGGGEGGGGGGGEGGGD=E=E@7<CF:C>FGDDFG5FDGDFFG3>CGFGEBC7D
@M03364:396:000000000-C9LGT:1:1101:24748:6013 1:N:0:10
ACTCCTACGGGAGGCAGCAGTGGAGAATCTTGCACAATGGGGGAAACCCTGATGCAGCAACGCCGCGTGAAGGAAGACGGCCCTTGGGTTGTAAACTTCTGTTCTAAGGGAAGATAGTGACGGTCCCTAAGCCGCAAGTCCCGGCTAACTACGTGCCAGCAGCCGCGGTAATACGTAGGGGGCGAGCGTTATCCGGAATTATTGGGCGTAAAGAGTACGTAGGTGGTTTCCTAAGCATGGGGTTTAAGGCAACGGCTTAACCATTGTTCGCCCCATGAACTGGGTTACTTGAGT
+
GGGGGGGGGGGGGGGGGGGGGGGFFGGGGGGGGGGGGGGGGGGGGGGGGGGGGGGGGGGGGGGGGGGGGGGGGGGGGGGGGGGGGGGGGGGGGGGGGGGGGGGGGGGGGGGGGGGGEGGC?8CF+@FD,,8,,+86@FGDCFEGGG7FGGGFBFGFGGGGGGGGGGGGG*BFGGGDGGGGGGGGGGGGECCF7?CGG5EDFGGGGGGGGEGGGEGGGGGGGGGFGGCFGGGFFGGGGGGFGGGGEFGGFGGGGGGGD5CGGGGGGGGGGGGGGGGGFGGGFFGGGDF:CFFCG:
@M03364:396:000000000-C9LGT:1:1101:9354:6052 1:N:0:10
ACTCCTACGGGAGGCAGCAGTAGGGAATCTTCCACAATGGACGCAAGTCTGATGGAGCAACGCCGCGTGAGTGAAGAAGGTTTTCGGATCGTAAAGCTCTGTTGTTGGTGAAGAAGGATAGAGGTAGTAACTGGCCTTTATTTGACGGTAATCAACCAGAAAGTCACGGCTAACTACGTGCCAGCAGCCGCGGTAATACGTAGGTGGCAAGCGTTGTCCGGATTTATTGGGCGTAAAGAGCGCGCAGGTGGTTGATTAAGTCTGATGTGAAAGCCCACGGCTTAACCGTGGAGG
+
GGGGGGGGGGGGGGGGGGGGGGGGGGGGGGGGGGGGGGGGGGGGGGGGGGGGGGGGGGGGGGGGGGGGGGGGGGGGGGGGGFGGGGGGGGGGGGGGGGGGGGGGGGGGGGGGGGFFFEEFF5CB:EFF,<CF?FFGGGGGGGGGGFGGGGGGGGGGGGGGGGGGGGGGGGGGGGGGGGGGGGGGGGGGGGGGGFGGGGGGGGGGGGGGGGGGGGGGGGGGGGDGGGGGGGGGGGGGGGGGGGGGGGGG;FG=FEGGGGGGEFGGGGGGGGGGGGGGFGGGFEGGGGGFDFFGFG
@M03364:396:000000000-C9LGT:1:1101:26249:6072 1:N:0:10
ACTCCTACGGGAGGCAGCAGTGGGGAATATTGCACAATGGGGGAAACCCTGATGCAGCAACGCCGCGTGAGTGATGACGGCCTTCGGGTTGTAAAGCTCTGTCTTCAGGGACGATAATGACGGTACCTACGGCGGAAGCCACGGCTAACTACGTGCCAGCAGCCGCGGTCATACGTAGGTGGCGAGCGTTGTCCGGATTTACTGGGCGTAAAGGGAGCGTAGGCGGACTTTTAAGTGAGATGTGAAATACCCGGGCTCAACTTGGGTGCTGCATTTCAAACTGGAAGTCTAG
+
GGGGGGGGGGGGGGGGGGGGGGGGGGGGGGGGGGGGGGGGGGGGGGGGGGGGGGGGGGGGGGGGGGGGGGGGGGGGGGGGGGGGGGGGGGGGGGGGGGGGGGGAFBFEFGGGGG+C+<EC<8@83BF9<,8++8@FFGCFCGGGC@+@FFGGFFGGGGGGGGGGGGGGG*5CFFGFFFEFGGGGGGGGGE>E?7CEGEGGGGGGGGGGGGGGGGGGGDGGGGGGGGEGGGFGGFGGGFFGGGGGGGCCFGGGGGEGCFFGGFFDGGCDDGFGGGGGGFGGF?EFGGC0:@FF
@M03364:396:000000000-C9LGT:1:1101:12169:6117 1:N:0:10
ACTCCTACGGGAGGCAGCAGTGGGGAATCTTCCGCAATGGGCGAAAGCCTGACGGAGCAATGCCGCGTGAGTGATGAAGGGATTCGTCCCGTAAAGCTCTTTTGTTGGTGACGAACGTGCAGGGGGTGAACAATCCCGTGTAATGACGGTAGCCAACGAATAAGCCACGGCTAACTACGTGCCAGCAGCCGCGGTAATACGTAGGTGGCGAGCGTTGTCCGGAATTATTGGGCGTAAAGAGCATGTAGGCGGTTTCTTAAGTCCGGAGTGAAAATGCGGGGCTCAACCCCGTAT
+
GGGGGGGGGGGGGGGGGGGGGGGGGGGGGGGGGGGGGGGGGGGGGGGGGGGGGGFGGGGGGGGGGGGFGGGGGGGGGGGGGFFGGGGGGGGGGGGGGGGFGGFFGGGGGGGGGFEFEGFFA<B8+8FG:@E3@FFGEFFGF8DFFGGGGGFDDGGGGGGGGGCGGGGGG=EGGGGGGGGGGGGGGGGGGGGGGGFGGGGGG<CGEACFGE>EEGE>EGGGGGACCGGGGGGGFE?EGGGGFFFGGCGGGGGGEGGGGGGGGCC:CD*99CFGFFEC?CGGE3*19>FFGEF*<*
@M03364:396:000000000-C9LGT:1:1101:25069:6131 1:N:0:10
ACTCCTACGGGAGGCAGCAGTGGGGAATATTGCACAATGGGCGCAAGCCTGATGCAGCGACGCCGCGTGCGGGATGGAGGCCTTCGGGTTGTAAACCGCTTTTGTTCAAGGGCAAGGCACGTTTTCGGCCGTGTTGAGTGGATTGTTCGAATAAGCACCGGCTAACTACGTGCCAGCAGCCGCGGTAATACGTAGGGTGCAAGCGTTATCCGGATTTATTGGGCGTAAAGGGCTCGTAGGCGGTTCGTCGCGTCCGGTGTGAAAGTCCATCGCTTAACGGTGGATCCGCGCCGG
+
GGGGGGGGGGGGGGGGGGGGGGGGGGGGGGGGGGGGGGGGGGGGGGGGGGGGGGGGGGGGGGGGGGGGGGGGGGEGGFGGGGFGGGGGGGGGGGGGGGGG>FCFG8FEFFGFGFGG7DFDC33,+@FFC+F3>>FFGF@DF9FGG:CEGGGGGEFGGFDFEGGGGGFGGCFFFFFFGGGGGGGGGCEEFGGF<FCGGGGGGGGGGGECCFFGGGEE6E?FGGGDGECEFGGGGGGGCEGGGGGEECGEGGGGGEGE5:C1A9>FCFGGGFGDGF*>FGGG5FEDF4C>CBFDGG
@M03364:396:000000000-C9LGT:1:1101:5406:6142 1:N:0:10
ACTCCTACGGGAGGCAGCAGTGGGGAATATTGCACAATGGGCGCAAGCCTGATGCAGCAACGCCGCGTGCGGGATGGAGGCCTTCGGGTCGTGAACCGCTTTTGATTGGGAGCAAGCGTGAGTGAGTGTACCTTTCGAATAAGCACCGGCTAACTACGTGCCAGCAGCCGCGGTAATACGTAGGGTGCAAGCGTTGTCCGGAATCATTGGGCGTAAAGGGCTCGTAGGCGGTTCGTCGCGTCCGGTGTGAAAGTCCATCGCTTAACGGTGGATCCGCGCCGGGTACGGGCGGGC
+
GGGGGGGGGGGGGGGGGGGGGGGGGGGGGGGGGGGGGGGGGGGGGGGGGGGGGGGGGGGGGGGGGGGGGGGG>F:CGGGGGGGGGGGGGGGGGGGGGGGEGGFGGDDGGGGGGGDEDFGG@FF9,CFF,<8<,3@,8FAFB<FFFC7FGGGGGFGFGGAFFGGGGGGGG*BFGGGDGGGGFGGGDFGGG?FGGCCECGEGGGGGGGGGGGGGEGGGFGGGGFGGCECGDGGGDGGGDGDEGGGGGEGGGGCFGFGGGGGGGGCCGFGDDD57DF?FGGGGFFGGGGGE3>>3C/
@M03364:396:000000000-C9LGT:1:1101:10998:6153 1:N:0:10
ACTCCTACGGGAGGCAGCAGTGAGGAATATTGGTCAATGGGCGAGAGCCTGAACCAGCCAAGTCGCGTGAGGGATGACGGCCCTACGGGTTGTAAACCTCTTTTACAAGGGAATAAAGGACGCCACGTGTGGCGTTTTGCATGTACCTTGTGAATAAGCATCGGCTAACTCCGTGCCAGCAGCCGCGGTAATACGGAGGATGCGAGCGTTATCCGGATTCATTGGGTTTAAAGGGTGCGTAGGTGGCCGATTAAGTCAGCGGTGAAAGTCAATGGCTCAACCATTGAATTGCCG
+
GGGGGGGGGGGGGGGGGGGGGGGGGGGGGGGGGGGGGGGGGGGGGGGGGGGGGGGGGGGGGGGGGGGGGGGGGGGGGGGGGGGGGGGGGGGGGGGGGGFGGFGGFGG9FGGGGGGFFFFFFGGDCFGGC=AB+@>+@FFFFGGGFFGGGFGGCFEGGGGGGGGGGGDGG;EGGGGGFGGGGGGGGGCGGGCCCGGGEGFDCCGGGGGGGGGGGCEGEGGGGGGFFG8C*+ACFGGFGGGGGGG7CCEFC*:EEGGGFCEGEECGFCCGGFEF7FFD42CC@FCDCFFFGFF7:3
@M03364:396:000000000-C9LGT:1:1101:24351:6174 1:N:0:10
ACTCCTACGGGAGGCAGCAGTGGGGAATATTGCACAATGGGCGCAAGCCTGATGCAGCGACGCCGCGTGCGGGATGGAGGCCTTCGGGTTGTAAACCGCTTTTGTTCAAGGGCAAGGCACGGTTTCGGCCGTGTTGAGTGGATTGTTCGAATAAGCACCGGCTAACTACGTGCCAGCAGCCGCGGTAATACGTAGGGTGCGAGCGTTATCCGGATTTATTGGGCGTAAAGGGCTCGTAGGCGGTTCGTCGCGTCCGGTGTGAAAGTCCATCGCTTAACGGTGGATCCGCGCCGG
+
GGGGGGGGGGGGGGGGGGGGGGGGGGGGGGGGGGGGGGGGGGGGGGGGGGGGGGGGGGGGGGGGGGGGGGGGGGGGFGGGGGGGGGGGGGGGGGGGGGGGGGGGG?F9FGGGGGGGGG@,@+@@:FFG++@53@:<@F;FEF9B<F;FGGCCCGGCFGGGGGGGGGCGFGGFCFGGGGGGGGGGG8ECGFCFGGGGGEGGEAEGGGGGGFGGGEEDGGGGGGGGGEEEGGGGGGFGGGGGGGG=EGGGEGGEEGGCG*C5CEFGGGGFGGGGG5FCDGGG5FEC47FFGF:CCD
@M03364:396:000000000-C9LGT:1:1101:26925:6180 1:N:0:10
ACTCCTACGGGAGGCAGCAGTGGGGAATATTGCACAATGGGCGCAAGCCTGATGCAGCGACGCCGCGTGCGGGATGGAGGCCTTCGGGTTGTAAACCGCTTTTGTTCAAGGGCAAGGCACGGTTGCGGGAGGGTGGAGTGGATTGTTCGAATAAGCACCGGCTAACTACGTGCCAGCAGCCGCGGTAATACGTAGGGTGCAAGCGTTATCCGGATTTATTGGGCGTAAAGGGCTCGTAGGCGGTTCGTCGCGTCCGGTGTGAAAGTCCATCGCTTAACGGTGGATCCGCTCCGG
+
GGGGGGGGGGGGGGGGGGGGGGGGGGGGGGGGGGGGGGGGGGGGGGGGGGGGGGGGGGGGGGGGGGGGGGGGGGEEGGGGGGGGGGGGGGGGGGGGGGGGGFDGGED9FAFGGGGGG?F,@+@++:FG+3555**168D<FFE9:@,?BFFG:FCCFGFGGG*=EGACGC<:FGGGGGGGGGGGDCCECGDFACCEC@EGG?CCEEGEFFGGGGG8+AGCFGGGGC5CFFFGCCEDEGGDGGGCEGGG5EGGGGGGGEGEG@DFGDGFGGGGCGEGFGGGF>EG*7FF*))9/9
@M03364:396:000000000-C9LGT:1:1101:22845:6210 1:N:0:10
ACTCCTACGGGAGGCAGCAGTGGGGAATATTGCACAATGGGCGCAAGCCTGATGCAGCGACGCCGCGTGCGGGATGGAGGCCTTCGGGTTGTAAACCGCTTTTGTTCGAGGGCAAGGCGAGTCTACGGGTCCGGTAAGTGGATTGTTCGAATAAGCACCGGCTAACTACGTGCCAGCAGCCGCGGTAATACGTAGGGTGCAAGCGTTATCCGGATTTATTGGGCGTAAAGGGCTCGTAGGCGGTTCGTCGCGTCCGGGGTGAAAGTCCATCGCTTAACGGTGGATCCGCGCCGG
+
GGGGGGGGGGGGGGGGGGGGGGGGGGGGGGGGGGGGGGGGGGGGGGGGGGGGGGGGGGGGGGGGGGGGGCFGGGGG?EGGGGGGGGGGFGGGGGGCFEFCGGG<>AF+AFC@FGBF+8@++3:F,@<F**5>**1**83@CCCFFG9;<<,71;CG9=<F7FEDFFCEFFC=FGCGGGGGGEEGEE*;CC7;F,8EEC8C8CGFGG88FGCGG*:*30<CCCFGGE51/AFCEF58:8@;?EG:8:CC=/*:*:EEC*:1:*9++2<D**+19*:**:=C:5C**20875377C
@M03364:396:000000000-C9LGT:1:1101:12062:6212 1:N:0:10
ACTCCTACGGGAGGCAGCAGTGGGGAATATTGCACAATGGGCGCAAGCCTGATGCAGCGACGCCGCGTGCGGGATGGAGGCCTTCGGGTTGTAAACCGCTTTTGTTCAAGGGCAAGGCACGGTTTCGGCCGTGTTGTGTGGATTGTTCGAATAAGCACCGGCTAACTACGTGCCAGCAGCCGCGGTAATACGTAGGGTGCAAGCGTTATCCGGATTTATTGGGCGTAAAGGGCTCGTAGGCGGTTCGTCGCGTCCGGTGTGAAAGTCCATCGCTTAACGGTGGATCCGCGCCGG
+
GGGGGGGGGGGEGGGGGGGGGGGGGGGGGGGGGGGGGGGGGGGGGGGGGGGGGGGGGGGGGGGGGGGGGGGGGEGFGGGGGGGGGGGGGGGGGDGGGGGGGGGGGGGFGGGGGG?F7EFDC+>C+@FF+855*38>,@@FE::FFFFCFEBFDEGGGGFGGGGGGGEFFCCGGGGGGFFGGGGGDEDGGFFGG68EGFGG?EF>EGGGGGFEEEGG6AFGCF>FGGEEEEGGGGGG8EGGFCEGGEGG8CEEGGGGDEEEE7>CGFGGG>FCDGGDGCEG>FGFGFFFGFFGDD
@M03364:396:000000000-C9LGT:1:1101:23219:6215 1:N:0:10
ACTCCTACGGGAGGCAGCAGTGGGGAATCTTCCGCAATGGACGAAAGTCTGACGGAGCAACGCCGCGTGAACGATGACGGCCTTCGGGTTGTAAAGTTCTGTTATACGGGACGAATGGTACGACAGTCACTCCCCATCGTAAGTGCCGGTACCGTAAGAGAAAGCCACGGCTAACTACGTGCCAGCAGCCGCGGTAATACGTAGGGGGCAAGCGTTATCCGGATTCATTGGGCGTAAAGCGCGCGTAGGCGGCCAGCCTGGTCGGGAGTCAAATCCGGGGGCTCAACCCCCGTC
+
GGGGGGGGGGGGGGGGGGGGGGGGGGGGGGGGGGGGGGGGGGGGGGGGGGGGGGGGGGGGGGGGGGGGGGGGGGGGGGGGGGGGGGGGGGGGGGGGGGGGGGGCGFFGGGGGGGGGA=FGD=:+3@FFC,@@,88,5D@><DFFF;C:FF>FFGGGGGGGGCFGG<FGGFEE7FGD9FGFFGGCFGGGG7FEGCFGGCFGGGGGEGGGGGGGGGGEGFGGGGGEDF7@CFGGGGCEEFGGGGGGGC8EGFEGGGDGGGGGGGGDGGEGG6ACC?<CGDDGFB:D=FFFDEFG5C
@M03364:396:000000000-C9LGT:1:1101:5055:6228 1:N:0:10
ACTCCTACGGGAGGCAGCAGTGGGGAATCTTCCGCAATGGGCGCAAGCCTGACGGAGCAACGCCGCGTGAGTGAAGAAGGGTTTCGACTCGTAAAGCTCTGTTGTCGGGGACGAATGTGGAGGTTGTGACTAACATCTTCCAATGACGGTACCTGACGAGGAAGCCACGGCTAACTACGTGCCAGCAGCCGCGGTAATACGTAGGTGGCGAGCGTTGTCCGGAATTATTGGGCGTAAAGGGCGCGCGGGCGGCGTCGTAAGTCGGTCTTAAAAGTGCGGGGCTTAACCCCGTGG
+
GGGGGGGGGGGGGGGGGGGGGGGGGGGGFGGGGGGGGGGGGGGDGEEGDGGGGGGGGGGFGGGGGGGGGGGGGGGGGGGGEGDGGGGCCGGGCGGGAF=<FEGFG<F+@FDCF>3FDBFF=BB+,BCF8,,383<,@FCCFF9FEDA@EGG*3FGGGGGGGEGGFEEFGCDGGGGG@EGGGFGGGGGGEFCEGGE8?GGFFFCEGFFGGGCGGGGEGGGGEGGG8F?EC+@E5C::EFG?EEEGGDGGGGGGCECCDCGGGGFGG<=DF=@FFGFGGGGGDF=<CFFFFEE9D)
@M03364:396:000000000-C9LGT:1:1101:26305:6252 1:N:0:10
ACTCCTACGGGAGGCAGCAGTGGGGAATCTTCCGCAATGGACGAAAGTCTGACGGAGCAACGCCGCGTGAACGATGACGGCCTTCGGGTTGTAAAGTTCTGTTATACGGGACGAATGGTACGATGGTCATTCCCCGTCGTAAGTGCCGGTACCGTAAGAGAAAGCCACGGCTAACTACGTGCCAGCAGCCGCGGTAATACGTAGGTGGCGAGCGTTATCCGGAATTATTGGGCGTAAAGAGCGCGCAGGTGGTTGATTAAGTCTGATGTGAAAGCCCACGGCTTAACCGTGG
+
GGGGGGGGGGGGGGGGGGGGGGGGGGGGGGGGGGGGGGGGGGGGGGGGGGGGGGGGGGGGGGGGGGGGGGGGGGGGGGGGDGGGGGGGGGGGGGGGGGGFGGG9F9<<BFFGGGDGF>FC=-B+B8BF3<@,3,,3+@CFCFFF;,@FGEGG9FF7FF;:@:DGFGGFEC:BFDEF,?BCFGGBFG7<A*4BFDG*AFCCFEFGGGGGGGGGCCCEECEFEEGC5C@CFFGCFGE8EFG98CEGGGG5E;A5*:8<><F97+?EFC9DC>EG7EEFGDGDFFGG4C7?DBFD
@M03364:396:000000000-C9LGT:1:1101:19115:6263 1:N:0:10
ACTCCTACGGGAGGCAGCAGTGGGGAATATTGCACAATGGGCGCAAGCCTGATGCAGCGACGCCGCGTGCGGGATGGAGGCCTTCGGGTTGTAAACCGCTTTTGTTCAAGGGCAAGGCACGGTTTCGGACGTGTTGAGTGGATTGTTCGAATAAGCACCGGCTAACTACGTGCCAGCAGCCGCGGTAATACGTAGGGTGCAAGCGTTATCCGGATTTATTGGGCGTAAAGGGCTCGTAGGCGGTTCGTCGCGTCCGGTGTGAAAGTCCATCGCTTAACGGTGGATCCGCGCCGG
+
GGGGGGGGGGGGGGGGGGGGGGGGGGGGGGGGGGGGGGGGGGGGGGGGGGGGGGGGGGGGGGGGGGGGGGGGGGGGGGGGGGGGGGGGGGGGGGGGGGGGGGGGGGG9FGGGGGGGFFGGG+@++@FE+33888@ABFFFFCFFEFCFGGGGDFGGGGGGGGGGGGGGG*BEGGGGGGGGGGGGGEGGGDGGFDFEGGGGGGGGGGGGGGGGGGG>CGFGGGGGGGDGEFGGGGGGGGGGGEGGGDGGGGGGCCEEGCGEG?DFEFFF7FGGDGGGGGGGFFGFDFFFG35CDG
@M03364:396:000000000-C9LGT:1:1101:6606:6263 1:N:0:10
ACTCCTACGGGAGGCAGCAGTGGGGAATATTGCACAATGGAGGGAACTCTGATGCAGCGACGCCGCGTGAGTGAAGAAGTATTTCGGTATGTAAAGCTCTATCAGCAGGGAAGAAGACGACGGTTCCTGACTTTGAAGCCCCGGCTAACTACGTGCCAGCAGCCGCGGTAATACGTAGGGGGCAAGCGTTGTCCGGATTTATTGGGCGTAAAGCGAGCGCAGGCGGAATGATAAGTCTGATGTGAAAGCCCACGGCTCAACCGTGGAACTACATCGGAAACTGTCATTCTTGAT
+
GGGGGGGGGGGDGGGGGGGGFGGGGGG<FDGGGGGGG9EF,EBEGGFGGGGGGGFGGFEGFGGGGEEGEGGFCCFFGGGGGGFGGFFGGGGGDFGGGGFEGGGGGFF,B>FGGG,,,8=4++@++8DFB5AC,,C<=B=B<3=<>>FFFGGGGEFFFGCGFAF7CF7FE:8FFFGGGFD:FCC:FE7<*1=;<<EEGEEC9FG9FGGGG>8CC7:CCEGGCG>8EC5:*<C7+CGFF7@?EGC9<+<0CFFG=EE*<CF9FCCEFD57C4+27FG5<DGG5/<>F7:=D=6***
@M03364:396:000000000-C9LGT:1:1101:11399:6275 1:N:0:10
ACTCCTACGGGAGGCAGCAGTGAGGAATATTGGTCAATGGCCGAGAGGCTGAACCAGCCAAGTAGCGTGCAGGATGACGGCCCTATGGGTTGTAAACTGCTTTTATACGGGGATAAAGTCAGCTACGTGTAGTTGTTTGCAGGTACCGTATGAATAAGGACCGGCTAATTCCGTGCCAGCAGCCGCGGTAATACGGAAGGTCCGGGCGTTATCCGGATTTATTGGGTTTAAAGGGAGCGTAGGCCGCAGGTTAAGTGTGTTGTGAAATGTAGGCGCCCAACGTCTGAATTGC
+
GGGGGGGGGGGGGGGGGGGGGGGGGGGGGGGGGGGGGGGGGGGGGGGGGGGGGGGGGGGGGGGGGGGGGGGGGGGGGGGGGGGGGGGGGGGGGGGGGGGGGGGGGGGGGGGGGGGG9FFGEEFE?FFFB8AACFFFFGGGGGGGGGGGGGGGFGGGGGGGGGGGGGGGGGGGGGGGGGGGGGGGGGGGGEFFGGGGGGGGGGGGGGGGGGGGGGGGGCEGFGGGGGGGEGC7FGGGGGGGGGGGFGGEGG;9ECC?F+CCGGGG?FFGGGGGGGGGDD5CEF7CFGGFGFFG
@M03364:396:000000000-C9LGT:1:1101:5300:6278 1:N:0:10
ACTCCTACGGGAGGCAGCAGTGGGGAATATTGCACAATGGGCGAAAGCCTGATGCAGCGACGCCGCGTGCGGGACGAAGGCCTTCGGGTTGTAAACCGCTTTCAGCAGGGACGAGGCCGCACGGTGACGCTACCTGCAGAAGAAGCCCCGGCTAACTACGTGCCAGCAGCCGCTGTAATACGTAGGGGGCGAGCGTTATCCGGATTCATTGGGCGTAAAGCGCGCGTAGGCGGCCTGCTAGGTCGGGACTCAAATCCGGGGGCTCAACCCCCGCCCGGTCCCGATACCGACAGG
+
GGGGGGGGGGGGGGGGGGGGGGGGGGEGGGGGGGGGGGGGGGGGGGGGGGGGGGGGGGGGGGGGGGGGGEGGGGGGGGGGGGGGGGGGGGGGGGGCFGGGCF95F<FGGGGGGF+<+@C@F*@*3>BF+*6+*,8DC:CBC,,6?,8<<@C*18?FE@GEFGGGGGFEF8CEG*8C9<CCGFECEEEGGGG>C5C:CEFGFEG*C*AFGFGF5EEEEE*A?EEEEG:CEGGGGGDGF5A9C@0A8EGD528CC9CCFGGGEG)/:*<>F*CCDGGGGGEC>FGC5DGFGDFGG3
@M03364:396:000000000-C9LGT:1:1101:13972:6286 1:N:0:10
ACTCCTACGGGAGGCAGCAGTGGGGAATATTGCACAATGGGGGAAACCCTGATGCAGCAACGCCGCGTGAGCGATGAAGGCCTTCGGGTCGTAAAGCTCTGTCCTCAAGGAAGATAATGACGGTACTTAAGGAGGAAGCCACGGCTAACTACGTGCCAGCAGCCGCGGTCATACGTAGGTGGCGAGCGTTGTCCGGATTTACTGGGCGTAAAGGGAGCGTAGGCGGATTTTTAAGTGAGATGTGAAATACTCGGGCTTAACCTGAGTGCTGCATTTCAAACTGGAAGTCTAG
+
GGGGGGGGGGGGGGGGGGGGGGGGGGGGGGGGGGGGGGGGGGGGGGGGGGGGGGGGGGGGGGGGGGGGGGGGGGGGGGGGGGGGGGGGGGGGGGGGGGGGGGGGGGG@FGGGGFFFFFGGGEEB<FFF,8C::BF7FGGGGGGGGG+FGGGGGGGGGGGGGGGGGGGGG*BCFGGGGGGGGGGGGGGGGGDGGFEGCFGGGGGGGGGGECCCFGGGGGGEEEEFGGCEGFGGGGGGGGGGGFGGFGGFFGGGGGGGGFGGCEGGCFFGFGGGFGGFF>EGFFGG4FDFGF?F
@M03364:396:000000000-C9LGT:1:1101:14109:6296 1:N:0:10
ACTCCTACGGGAGGCAGCAGTGGGGAATATTGCACAATGGGCGCAAGCCTGATGCAGCGACGCCGCGTGCGGGATGGAGGCCTTCGGGTTGTAAACCGCTTTTGTTCAAGGGCAAGGCACGGTTTCGGCCGTGTTGAGTGGATTGTTCGAATAAGCACCGGCTAACTACGTGCCAGCAGCCGCGGTAATACGTAGGGTGCAAGCGTTATCCGGAATTATTGGGCGTAAAGGGAGCGCAGGCGGGAGATCAAGTCTATCTTAAAAGTGCGGGGCTCAACCCCGTGAGGGGATGG
+
GGGGGGGGGGGGGGGGGGGGGGGGGGGGGGGGGGGGGGGGGGGGGGGGGGGGGGGGGGGGGGGGGGGGGGGGGGGGGGGGGGGGGGGGGGGGGGGGGGGGGGGGGGGGGGGGGGGGFGGGG7F>FFGG7+@53@CFFGFGGFFFGGFGGGFGCGGGGGGGGGGGGGGGGFEGGGGGGGGGGGGGGGGGGGGGGGGGGGGGGGGGGGGGGGGGGEGGGFGGGGGGGDCEFCFGGGGGGGGGGGGGGGGGGGGGFGGFGGGGGFGGGGGGGGGGGGGGFFGGFFGGFGGFGEEGG
@M03364:396:000000000-C9LGT:1:1101:7423:6298 1:N:0:10
ACTCCTACGGGAGGCAGCAGTGGGGAATATTGCACAATGGAGGAAACTCTGATGCAGCGACGCCGCGTGAGTGAAGAAGTATTTCGGTATGTAAAGCTCTTTCGGCAGGGAAGATAATGACGGTACCTGCAGAAGAAGCACCGGCTAATTCCGTGCCAGCAGCCGCGGTAATACGGAAGGTCCGGGCGTTATCCGGATTTATTGGGCGTAAAGGGCTCGTAGGCGGTTCGTCGCGTCCGGTGTGAAAGTCCATCGCTTAACGGTGGATCCGCGCCGGGTACGGGCGGGCTTG
+
GGGGGGGGGGGGGGGGGGGGGGGGGGGGGGGGGGGGGGGGGGGGGGGGGGGGGGGGGGGGGGGGGGGGGGGGGGGGGGGGGGGGGGGGGGGGGGGGGGGGGGGGGGGGGGGGGGFGDGGGGFFF>CFGC8AB,BF<FFGGGGGGGGGGGGGGGGGGGGGGGGGGGGGGG5>FFGGGGGGGGGGGGGGGGGGGGGGGGGGGGGGGGGGGGGGGGGGGGGGGGGGGGGGGGGGGGEGGGGGGGGEGEGGGGGGGGGGGGGGGGGGGGGGGGGGGGGGGGGGGFFGGGGGFGF>D
@M03364:396:000000000-C9LGT:1:1101:8835:6326 1:N:0:10
ACTCCTACGGGAGGCAGCAGTGGGGAATATTGCACAATGGGCGCAAGCCTGATGCAGCGACGCCGCGTGCGGGATGGAGGCCTTCGGGTTGTAAACCGCTTTTGTTCAAGGGCAAGGCACGGTTTCGGCCGTGTTGAGTGGATTGTTCGAATAAGCACCGGCTAACTACGTGCCAGCAGCCGCGGTAATACGTAGGGTGCGAGCGTTATCCGGATTTATTGGGCGTAAAGGGCGCGCAGGCGGCGTCGTAAGTCGGTCTTAAAAGTGCGGGGCTTAACCCCGGGAGGGGACCG
+
GGGGGGGGGGGGGGGGGGGGGGGGGGGGGGGGGGGGGGGGGGGGGGGGGGGGGGGGGGGGGGGGGGGGGGGGGGGGGGGGGGGGGGGGGGGGGGGGGGGGGGGFGGGGGGGGGGEGFGGGG7F:<EFG>8@5<FFGGFGGGGGGGGGGEGFF>DFGGGGGDGGGFGGGG*=FGGGGGGDFGGGGGGGGGGGGGCFEGGGGGGGCGGGGGGGGGEGGFGCFGGGFGGGGFGGGGGGGGDGGGGGGGGGGEGFFFGGGGDGCFADFGGFFGGGGGGGGGGGGE>*99DGFGFFDG
@M03364:396:000000000-C9LGT:1:1101:7717:6348 1:N:0:10
ACTCCTACGGGAGGCAGCAGTGGGGAATATTGCACAATGGGCGAAAGCCTGATGCAGCAACGCCGCGTGAGCGATGAAGGCCTTCGGGTCGTAAAGCTCTGTCCTCAAGGAAGATAATGACGGTACTTGTGGGGGAAGCCCCGGCTAACTACGTGCCAGCAGCCGCGGTCATACGTAGGGGGCTAGCGTTATCCGGATTTACTGGGCGTAAAGGGTGCGTAGGTGGTTTCTTAAGTCAGGAGTGAAAGGCTACGGCTCAACCGTAGTAAGCTCTTGAAACTGGGAAACTTGAGT
+
GGGGGGGGGGGGGGGGGGGGGGGGGGGGGGGGGGGGGGGGGGGGGGGGGGGGGGGGGGGGGGGGGGGGGGGGGGGGGGGGGGGGGGGGGGGEFGGGGGGGGGGGGGGEFFGGGGFC,EFFE-@8:BF,,,8++8C+@FFFGEGGGGCFGGGGGGGGGGGGGGGGGGGGG1:FGGGFGGGGGGGGGGGGGGGGGGGGDEGGGGGGGGGGGGEGGGGGGGGEEGGGGGEFGGGGGGGGGGGGFGFGGGGFFFFGGGGGGGGGGGGGGGGGDFG7DGGGGDFG?FFGGGGFGFFDG*
@M03364:396:000000000-C9LGT:1:1101:16400:6350 1:N:0:10
ACTCCTACGGGAGGCAGCAGTGAGGAATATTGGTCAATGGGCGAGAGCCTGAACCAGCCAAGTAGCGTGCAGGACGACGGCCCTATGGGTTGTAAACTGCTTTTATGCGGGGATAAACGTGGCCACGTGTGGCCATTTGCAGGTACCGCATGAATAAGGACCGGCTAATTCCGTGCCAGCAGCCGCGGTAATACGGAAGGTCCGGGCGTTATCCGGATTTATTGGGTTTAAAGGGAGCGCAGGCCGTCTGTTAAGCGTGTTGTGAAATGTAGGCGCCCAACGTCTGAATTGC
+
GGGGGGGGGGGGGGGGGGGGGGGGGGGGGGGGGGGGGGGGGGGGGGGGGGGGGGGGGGGGGGGGGGGGGGGGGGGGGGGGGGGGGGGGGGGGEGGGGGGGGGGGGGGFGGGGGDFGAFCGFFF=<BFF,:>+8<FCDFGGGGGFDFGEEEGGAFGGGGFGGGGGGGEGGGGGGGGGGGGGGGGGGGGGGGGGGGGGGGCGGGGGEGDGGGGGFGGGE8EGGGGFGGCEEFFEGGGGGGGGGGGGGGCEGFGGFGGGGEGGGGGGCFCCGGGGGGEGDGGGEEFGGGGFGFFG
@M03364:396:000000000-C9LGT:1:1101:25750:6354 1:N:0:10
ACTCCTACGGGAGGCAGCAGTGGGGAATATTGCACAATGGGCGCAAGCCTGATGCAGCGACGCCGCGTGCGGGATGGAGGCCTTCGGGTTGTAAACCGCTTTTGTTCAAGGGCAAGGCACGTTTTCGGACGTGTTGAGTGGATTGTTCGAATAAGCACCGGCTAACTACGTGCCAGCAGCCGCGGTAATACGTAGGGTGCAAGCGTTATCCGGATTTATTGGGCGTAAAGGGCTCGTAGGCGGTTCGTCGCGTCCGGTGTGAAAGTCCATCGCTTAACGGTGGATCCGCGCCGG
+
GGGGGGGGGGGGGGGGGGGGGGGGGGGGGGGGGGGGGGGGGGGGGGGGGGGGGGGGGGGGGGGGGGGGGGGGGGGGGGGGGGGGGGGGGGGGGGGGGGGGGGGGGGG9BFGGGGGGFGGGE3B,+@FG+3583@DFDGGFG@FFGGGGGGGGDFGGGGGGGGGGGGGGG8CFFGGGGGGGGGGGGGGGGGGGD9CEGGDGGGGGGGGGGGGGG>CEGGGGGGGGGGCEFGGGGGGGGGGGGGGGGGGGGGGGEEGGG*CEG@FFCF9::CFDCCFDFDEGFFGFGGGFGE><<D
@M03364:396:000000000-C9LGT:1:1101:22364:6358 1:N:0:10
ACTCCTACGGGAGGCAGCAGTGGGGAATCTTGCACAATGGGCGAAAGCCTGATGCAGCGACGCCGCGTGCGGGACGAAGGCCTTCGGGTTGTAAACCGCTTTTGTTCAAGGGCAAGGCACGGTTTCGGCCGTGTTGAGTGGATTGTTCGAATAAGCACCGGCTAACTACGTGCCAGCAGCCGCGGTAATACGTAGGGTGCGAGCGTTATCCGGATTTATTGGGCGTAAAGGGCTCGTAGGCGGTTCGTCGCGTCCGGTGTGAAAGTCCATCGCCTAACGGTGGATCTGCGCCGG
+
GGGGGGGGGGGGGGGGGGGGGGGGGGGGGGGGGGGGGGGGGGGDGGGGGGGGGGGGFGGGGGGGGGGGGGGGGGGGGGGGGGGGGGGEGGGGGGGGGGGGGGGGGGG,3FGDFG=BBDDACC<F<E:@**35*3>FB:FGG::<FFGFG7CC<CGGGGGGGGGEFFFGG*=FFFGFFFFGGGGGGGGCFG78<::EEGGGGGEGGDGEFCCE51:*<<CCG9ECGEDG5CECCFEEGCCEGGE:EGGGGEGGGGEG3/:C/3:?E0+2>CGGDECGGGGGBFG5F7C@>)5DGG
@M03364:396:000000000-C9LGT:1:1101:22312:6388 1:N:0:10
ACTCCTACGGGAGGCAGCAGTGGGGAATATTGCACAATGGGCGCAAGCCTGATGCAGCGACGCCGCGTGCGGGATGGAGGCCTTCGGGTTGTAAACCGCTTTTGTTCAAGGGCAAGGCACGGTTGCGGCCGGGATGAGTGGATTGTTCGAATAAGCACCGGCTAACTACGTGCCAGCAGCCGCGGTAATACGTAGGGTGCAAGCGTTATCCGGATTTATTGGGCGTAAAGGGCTCGTAGGCGGTTCGTCGCGTCCGGGGTGCAAGTCCATCGCTTAACGGTGGATCCGCGCCGG
+
GGGGGGGGGGGGGGGGGGGGGGGGGGGGGGGGGGGGGGGGGGGGGGGGGGGGGGGGGGGGGGGGGGGGGGGGGGGG<FGGGGGFCGGGGGGGGGGCGGGGGGGDGFGGGGF@FGG?FFF,FCFF:FFC+*****5+,@@<CF,>DF;EGGFFCCFGGFGGCFGGGGFGG<:FFFGFGEDG@FGGGGGGG9CCECFEEFGGGGGFGGGGGFFGG5E8CGG9CE>FGE?ECF:*;CFGGEFGGGGC8CEGG=CCEECC)*:7C*9<?*<:CGFDGGGDF77>@F53>7FFGFF)>D
@M03364:396:000000000-C9LGT:1:1101:20342:6399 1:N:0:10
ACTCCTACGGGAGGCAGCAGTAGGGAATCTTCCACAATGGACGCAAGTCTGGTGGAGCAACGCCGCGTGAGTGAAGAAGGTTTTCGGATCGTAAAGCTCTGTTGTTGGTGAAGAAGGATAGAGGTAGTACCTGGCCTTTATTTGACGGTAATCAACCAGAAAGTCACGGCTAACTACGTGCCAGCAGCCGCGGTAATACGTAGGTGGCAAGCGTTGTCCGGATTTATTGGGCGTAAAGCGAGCGCAGGCGGAAAAATAAGTCTAATGTGAAAGCCCTCGGCTTAACCGAGGAAC
+
GGGGGGGGGGGGGGGGGGGGGGGGGGGGGGGGGGGGGGGGGGGGGGGGGGG8FGGGGGGGGGGGGGGGGGGGGGGGGGGGGGGGGGGGGGGGGGGGGGGGGGGGGGGGEFGGGFGGFDD<F8CE?FFG5,9B,:BAGGC9DDFFGGGEGGFGGGGGGGGGGGGGGGGGGGGGGGGGGGGGGGGGGGGGGGGGGGGEGGGGFGGGGGGGGGGGGGGGGGGGGGGCGGGGCFGGGGGGGGGGGGGGGGGGGGGGDEFFFFGGCGGGGFFGGGDGGGGGGGGDEFEGFFFFDE>D<9
@M03364:396:000000000-C9LGT:1:1101:19489:6414 1:N:0:10
ACTCCTACGGGAGGCAGCAGTGGGGAATCTTGCACAATGGGGGAAACCCTGATGCAGCAACGCCGCGTGAGTGATGACGGCCTTCGGGTTGTAAAGCTCTGTCTTCAGGGACGATAATGACGGTTCCTCCGGGGGAAGCCACGGCTAACTACGTGCCAGCAGCCGCGGTCATACGTAGGTGGCGAGCGTTGTCCGGATTTACTGGGCGTAAAGGGAGCGTAGGCAGATTTTTAAGTGAGATGTGAAATACTCGGGCTTAACCTGAGTGCTGCATTTCAAACTGGAAGTCTAG
+
GGGGGGGGGGGGGGGGGGGGGGGGGGGGGGGGGGGGGGGGGGGGGGGGGGGGGGGGGGGGGGGGGGGGGGGGGGGGGGGGGGGGFGGGGGGGGGGGGGGGGGGCGGGBEGGGGGGG+EFAF:CF+BFC,,8>++@*@FGGGGGGDG:FGGFGFGGGGGGGFCGGGGGGG*=FGGGFGGGGGGGGGGGGGGGGFGGGGGGGGGGGGGGGGGGGGGGGGGGGDGGGFGFGGGGGGGGGG?FFGGGGFFGGFGGGGGGGGGGGCGGGGGGGGGGGGGGFGGGGFFGGGGGFGFFG
@M03364:396:000000000-C9LGT:1:1101:25561:6423 1:N:0:10
ACTCCTACGGGAGGCAGCAGTGGGGAATATTGCACAATGGGGGAAACCCTGATGCAGCAACGCCGCGTGAGTGATGACGGCCCTATGGGTTGTAAACTGCTTTTGTATGGGGATAAAGTGCTCCTCGTTTGTTGTTTTGTAGGTACCATACGAATAAGGACCGGCTAATTCCGTGCCAGCAGCCGCGGTAATACGGAAGGTCCGGGCGTTATCCGGATTTATTGGGTTTAAAGGGAGCGCAGGCTGTCGGTTAAGCGTGTTGTGAAATGTAGGTGCCCAACACCTGCACTGC
+
GGGGGGGGGGGGGGGGGGGGGGGGGGGGGGGGGGGGGGGGGGGGGGGGGGGGGGGGGGGGGGGGEGGGGGGGGGGGGGGGGGGFGGGGGGGGGGGGGGGGGGGFGGGGGGGDEEFF<CFFEAGF<FFF+3@B,8,:DEFAEEGFGDFFGGGG+<@FCF?FFCFGGGFGGFDEGGGCGGGGGFGGGGGGG7FGGFGGGGGGCFGFGGGGGGGF79CGG5E?ECCFGGEEC?EFGGGG5CEG=EGGGGFEGGGGGGGFGGGGFCDEE7<CCD7CFGGGGCGGE:E3FCC:D=F*
@M03364:396:000000000-C9LGT:1:1101:22424:6434 1:N:0:10
ACTCCTCGGGAGGCAGCAGTGGGGAATATTGCACAATGGGGGGAACCCTGATGCAGCGACGCCGCGTGCGGGATGGAGGCCTTCGGGTCGTGAACCGCTTTTGTTTGGGAGCAAGCCTTCGGGTGAGTGTACCTTTCGAATAAGCCCCGGCTCACTACGTGCCAGCAGCCGCGGTAATACGTAGGTGGCGAGCGTTGTCCGGATTTACTGGGCGTAAAGGGAGCGTAGGCGGATTTTTAAGTGAGATGTGAAATACTCGGGCTTAACCTGAGTGCTGCATTTCAAACTGGAAGT
+
GGGGGGGGGGGGGGGGGGGFGGGGGGGGGGGGGGGGGGGGGGGGGGGGGGGGGGGGGGGGGGGGGGGGGGGGGGGGGGGGGGGGGGGGGGGGGGGGGGGGGGGFGGG7FGGGGG:C7FCA7-=**<FF,<<<<CCFFECFFFEFF+@EGGGG*<EGGGGGGGGGGGGGG8>EGGGDGGGGGFGFGGGGGGGGGGGGGGGGGGGGDGGGGGGGGGEEGFFFGGGGGGCGGGGGGGGGGGGDFGGFGGGFGGGGGGGGGGGGGGGFGFGGGGGGGFGGGGGDFFGFDCGFGF:CC2
@M03364:396:000000000-C9LGT:1:1101:26929:6457 1:N:0:10
ACTCCTACGGGAGGCAGCAGTGGGGAATATTGCACAATGGGGGGAACCCTGATGCAGCGACGCCGCGTGCGGGATGGAGGCCTTCGGGTCGTGAACCGCTTTTGTTTGGGAGCAAGCCTTCGGGAGAGGATAACGTTCGAATAAGCACCGGCTAACTACGTGCCAGCAGCCGCGGTAATACGTAGGGTGCAAGCGTTGTCCGGAATCATTGGGCGTAAAGGGCTCGTAGGCGGTTCGTCGCGTCCGGGGTGAAAGTCCATCGCTTAACGGTGGATCCGCGCCGGGTACGGGCGG
+
GGGGGGGGGGGGGGGGGGGGGGGGGGGGGGGGGGGGGGGGGGGGGGGGGGGGGGGGGGGGGGGGGGGGGGGGGGGGGGGGGGGGGGGGGGGGGGGGGGGFFGF:=<:FGGGFGG2CCF@,FC<4*47F+,3,3,*,28CC0:*<C<CFGGG58?EGFCGG8AFGGGGGGCCEGGGEGGGGGG:CFGGGGGGGG5CCCGGGGGG5:;CFGFFGGCG>ECFGGGG6CC*;CEFEG:ECGEEGGGE58EE5C/?A99A?DGGGGGGFCDGGDG;FGGGFDFGGFFGGGG)7CEF)9D
@M03364:396:000000000-C9LGT:1:1101:10232:6468 1:N:0:10
ACTCCTACGGGAGGCAGCAGTAGGGAATCTTCCACAATGGACGAAAGTCTGATGGAGCAACGCCGCGTGAATGAAGAAGGCCTTCGGGTCGTAAAATTCTGTTGTCAGAGAAGAACGTGCGTGAGAGTAACTGTTCACGTATTGACGGTATCTGACCAGAAAGCCACGGCTAACTACGTGCCAGCAGCCGCGGTAATACGTAGGTGGCAAGCGTTGTCCGGATTTATTGGGCGTAAAGGGAACGCAGGCGGTCTTTTAAGTCTGATGTGAAAGCCTTCGGCTTAACCGAAGT
+
GGGGGGGGGGGGGGGGGGGGGGGGGGGGGGGGGGGGGGGGGGGGGGGGGGGGGGGGGGGGGGGGGGGGGGGGGGGGGGGGGGGGGGGGGGGGGGGGGGFCGGGAFFFFGGGGGGGG7FCCC4B+8AFFF,C,,C,?@FGFFAFFGGGGGGFGGGGGGGGGGGGGGFFGGGGGGGGGGGGGGGGGGGGGFGGGGGGGGGGGGGGGGDGGGGGGGGEGEGGGDGGDGG?FFGGGGGGGGGGGGGFGGGGGGGGGGGGGGGGGF9FFFGGGGGGGGGGGGGGGF@GGGGGFDFEF
@M03364:396:000000000-C9LGT:1:1101:27664:6485 1:N:0:10
ACTCCTCGGGAGGCAGCAGTGGGGAATCTTCCGCAATGGGCGAAAGCCTGACGGAGCAACGCCGCGTGAGTGAAGAAGGTCTTCGGATCGTAAAGCTCTGTTGTCGGGGACGAATGTTGATGCCTAGACCATAGGTTTCAAATGACGGTACCTGACGAGGAAGCCACGGCTAACTACGTGCCAGCAGCCGCGGTAATACGTAGGTGGCGAGCGTTGTCCGGAATTATTGGGCGTAAAGGGAGCGCAGGCGGGAAGGTAAGTTGGATGTGAAATACCCGGGCTTAACTTGGGGGC
+
GGGGGGGGGGGDGGGGGGGGGGGGGGGGGGGGGGGGGGGGGGGGGGGGGGGGGGGGGGGGGGGGGGGGGGGGGGGGGGGGGGGGGGDFGGGGGGGGGGGGGGGGGFGGGGGGGG8FFCD,,3CF<FGGB>@::<<>=D=F9@FGAFEGGG*EFFGGGGGGGGGGGFGGGC5FFGGGGGGGGGGGGGGGGFGGGEGGGGGGGGGGGGGGGGGGGGGGGGCGGGEGFGGGGGGGGEEEGGGGGGGGGGGGGGGGEGGGGGGFFFGGGGGGGGGGFFGFGDGGFFFCFGGFGFFGC5
@M03364:396:000000000-C9LGT:1:1101:17260:6486 1:N:0:10
ACTCCTACGGGAGGCAGCAGTGGGGAATATTGCACAATGGGCGCAAGCCTGATGCAGCGACGCCGCGTGCGGGATGGAGGCCTTCGGGTTGTAAACCGCTTTTGTTTGGGAGCAAGCCCTTCGGGGTGATTTTCCCTTTCGAATAAGCACCGGCTAACTACGTGCCAGCCGCCGCGGTAATACGTAGGGTGCAAGCGTTATCCGGATTTATTGGGCGTAAAGGGCTCGTAGGCGGTTCGTCGCGTCCGGTGTGAAAGTCCATCGCCTAACGGTGGATCTGCGCCGGGTACGGGC
+
FGGGGGFGGGGGGGGGGGGGGFGGEGFEGGFGGGGGGGGGGGGGGEGGGGGFGGGGGGGDEGGGGGGGGGGEGGGGGFFFGGGGGGGGGGGGGGGGGCGEGFGGFGGGGGGGDFGFE@EFGF@+8@FE+37,@,3<=FGGG7CF7BGGGGGGDGGGGGGGGGGGGGGGG7:FGGGGGGGGGGGG<FGGGFGGGFGGGGGDGGFGG8EEFCFGGGGGGCGEFGGGGGGEECGGGGGCGDEGGGGGGGEEG8EEGGG+:CEGGF>EGGGDGGGGCGGFDGGFFBEDDDGEGFEGG5
@M03364:396:000000000-C9LGT:1:1101:14308:6497 1:N:0:10
ACTCCTACGGGAGGCAGCAGTGGGGAATATTGCACAATGGGCGCAAGCCTGATGCAGCGACGCCGCGTGCGGGATGGAGGCCTTCGGGTTGTAAACCGCTTTTGTTCAAGGGCAAGGCGGGTCTTCGGGACCGTTGAGTGGATTGTTCGAATAAGCACCGGCTAACTACGTGCCAGCAGCCGCGGTAATACGTAGGGTGCAAGCGTTATCCGGATTTATTGGGCGTAAAGGGCTCGTAGGCGGTTCGTCGCGTCCGGTGTGAAAGTCCATCGCTTAACGGTGGATCCGCGCCGG
+
GGGGGGGGGGGGGGGGGGGGGGGGGGGGGGGGGGGGGGGGGGGGGGGGGGGGGGGGGGGGGGGGGGGGGGGGGGGGGGGGGGGGGGGGGGGGGGGGGGGGGGGGGGGGGGGGGGCFFFFEG>@,,@FE**>FC>FGFFFGG9CFFFFFEGGG<FFGGGGGGGGGGGGGGFFGGGGGGGGGGGGGGGGGGGGGGEFGGGGGGGGGGGGGGGGGGGGGGDGGGGGGGGEECFGGGGGGGGGGGGEGGGGGGGGGGGGGGCEGGEDGFFFG:FGDGGFCCFGGEFGGGGGFGFEGCD
@M03364:396:000000000-C9LGT:1:1101:14891:6508 1:N:0:10
ACTCCTACGGGAGGCAGCAGTGGGGAATATTGCACAATGGGGGAAACCCTGATGCAGCAACGCCGCGTGAGTGATGACGGCCTTCGGGTTGTAAAGCTCTGTCTTCAGGGACGATAATGACGGTACCTTAGGAGGAAGCCACGGCTAACTACGTGCCAGCAGCCGCGGTAATACGTAGGTGGCGAGCGTTGTCCGGATTTACTGGGCGTAAAGGGAGCGTAGGCGGACTTTTAAGTGAGATGTGAAATACCCGGGCTCAACTTGGGTGCTGCATTTCAAACTGGAAGTCTAG
+
GGGGGGGGGGGGGGGGGGGGGGGGGGGGGGGGGGGGGGGGGGGGGGGGGGGGGGGGGGGGGGGGGGGGGGGGGGGGGGGGGGGGGGGGGGGGGGGGGGGGGGGFFFGFGGGGFFEGEFDFFBCBAFFG,,8,,BCCFGGGGFGGGGFFGGBFCFGGGGGGGGGGGGGGG*BGFGGGGGGGGFGGGEGEFGGGGGGGDGGGGGGGGGGGGGDGGGGGGGGGGGGGGGCCGGGGFCGGGGGGGGGGGGGGGFGFGGEGGGGFFCFGGGGGGFFGFGGGGGGGFFGGGGGFGFFF
@M03364:396:000000000-C9LGT:1:1101:12504:6512 1:N:0:10
ACTCCTACGGGAGGCAGCAGTGGGGAATATTGCACAATGGGCGCAAGCCTGATGCAGCGACGCCGCGTGCGGGATGGAGGCCTTCGGGTTGTAAACCGCTTTTGTTTGGGAGCAAGCCCTTCGTGGTGCCTGTACCTTTCGAATAAGCACCGGCTAACTACGTGCCAGCAGCCGCGGTAATACGTAGGGTGCGAGCGTTATCCGGATTTATTGGGCGTAAAGGGCTCGTAGGCGGTTCGTCGCGTCCGGTGTGAAAGTCCATCGCCTAACGGTGGATCTGCGCCGGGTACGGGC
+
GGGGGGGGGGGGGGGGGGGGGGGGGGGGGGGGGGGGGGGGGGGGGGGGGGGGGGGGGGGGGGGGGGGGGGGGGGGGGGGGGGGGGGGGGGGGGGGGGGGGGGGGGGGGGGGGGGGG<=FFCF@:3@FF:33,@,@CFGGGG7FF@;FGGGGGGGGGGGGGGGGGGGGGG,BGGGGGGGGGGGGGFGGGGCFGG:CGGGGGGGGGGCGGGGGGGGGDGEGGGFGGGGGEGGGGGGGEGGGGGGGGGGGGGGGGGGDGGGGGGGGGGGGGGGGGGGGGFFGGFFGGGGGFDFFGG)
@M03364:396:000000000-C9LGT:1:1101:19203:6515 1:N:0:10
ACTCCTACGGGAGGCAGCAGTGAGGAATATTGGTCAATGGATGAGAATCTGAACCAGCCAAGTAGCGTGCAGGACGACGGCCCTATGGGTTGTAAACTGCTTTTGTACGGGGATAAAGGAGCTTACGTATAAGTTTTTGCAGGTACCGTATGAATAAGGACCGGCTAATTCCGTGCCAGCAGCCGCGGTAATACGGAAGGTCCGGGCGTTATCCGGATTTATTGGGTTTAAAGGGAGCGCAGGCCGTCTGTTAAGCGTGTTGTGAAATGTAGGCGCCCAACGTCTGAATTGC
+
GGGGGGGGGGGGGGGGGGGGGGGGGGGGGGGGGGGGGGGGGFGGGGGGGGGGGGGGGGGGGGGGGGGGGGGGGGGGGGGGGGGGGGGGGGGGGGGGGGGGGGGGGGGGGGGGGGGGGGGGFFF?,BFE,:A8CCEFDFGGGGGFGGGGGGGGEFGGGGGGGGGGGGGGF,EFGGGGGGGGGGGGGGGGGGGGGGGGGGGGGGGGGGGGGGGGGFGGEDGGGGGGGGCEGGG?FGGGGGGGGGGGGGGGGGGGGGGGGGGGGGGGFGGGGFGGGGGDDGGCD@:CDGDFGFFG
@M03364:396:000000000-C9LGT:1:1101:8361:6521 1:N:0:10
ACTCCTACGGGAGGCAGCAGTGGGGAATATTGCACAATGGGGGAAACCTTGATGCAGCAATGCCGCGTGAGTGATGACGGCCTTCGGGTTGTAAAGCTCTGTCTTCAGGGACGATAATGACGGTACCTGAGAAGGAAGCCACGGCTAACTACGTGCCAGCAGCCGCGGTGATACGTAGGTGGCAAGCGTTGTCCGGATTTACTGGGCGTAAAGGGAGCGTAGGCGGATTTTTAAGTGAGATGTGAAATACCCGGGCTTAACTTGGGTGCTGCATTTCAAACTGGAAGTCTAG
+
GGGGGGGGGGGGGGGGGGGGGGGGGGGGGGGGGGGGGGGGGGGGGGGGGGGGGGGGGGGGGGGGGGGGGGGGGGGGGGGGDGGGGGGGGGGGGGGGGGGGGGGGGGGGGGGGFGFFFAF,,-8+:BFGA,6,,BF=BEFFGGGGGGFFGGGGGGGGGGGGGGGGGGGGG*>FGGFFGGGGGGGGGGFGGGGGCCGGGGDGGGGGGGGGGGGGGGGGGGGGGGGGGG5E8CGGGFGGGGGGGGGGFGGGGGGGGEGGDCGFFFGGGGGGGDGGDGGGGFFFFFGGGGGFGFFG
@M03364:396:000000000-C9LGT:1:1101:14444:6570 1:N:0:10
ACTCCTACGGGAGGCAGCAGTGAGGAATATTGGTCAATGGGCGGAAGCCTGAACCAGCCAAGTCGCGTGAAGGATGAAGGTATTATGTATTGTAAACTTCTTTAGCAGTGGAGAAATAAGGGGGTCGTGACCCCTGATGCTCGTACACTGAGAATAAGGATCGGCTAACTCCGTGCCAGCAGCCGCGGTAATACGGAGGATCCGAGCGTTATCCGGATTTATTGGGTTTAAAGGGTGCGCAGGCGGCCTTGCAAGTCAGCGGTCAAATCGGGGAGCTCAACTCCATTCCGCCGT
+
GGGGGGGGGGGGGGGGGGGGGGEFGGGGGGGGGCFGGGGGGFGCGGCGGGGGFGGGGG<FEFCFFGGGGGCFGGGGGGGGCEFFGFF?<F?CEFGAFGGGGGGGGGGG9FACFGEF9CBBE-8+68@CB,383+D+8<?,3,BB73+@FD,,,:@,3CFFFACDF<*,:,@7FFGEGGGFGGGDFG<FG*=BFEFGGFG7CFFF<FGGGCGGFGGGG5*:C79:CG;=E8+<<:CGEDEG=EC::CC=EC:F6:C<:C?FGGGD57CFGD*>)*:<4*9=@4269::8?6B5C)
@M03364:396:000000000-C9LGT:1:1101:8628:6588 1:N:0:10
ACTCCTACGGGAGGCAGCAGTGGGGAATATTGCACAATGGGGGAAACCCTGATGCAGCAACGCCGCGTGAGTGATGACGGCCTTCGGGTTGTAAAGCTCTGTCTTCAGGGACGATAATGACGGTACCTGCGGAGGAAGCCACGGCTAACTACGTGCCAGCAGCCGCGGTAATACGTAGGTGGCGAGCGTTGTCCGGATTTACTGGGCGTAAAGAGTGCGTAGGTGGCTTTTTAAGCGCGGGGTCTAAGGCTATGGCCTAACCATAGTCCGCCCTGCGAACTGGAGAGCTTGAGT
+
GGGGGGGGGGGGGGGGGGGGGGGGGGGGGGGGGGGGGGGGGGGGGGGGGGGGGGGGGGGGGGGGGGGGGGGGGGGGGGGGGGGGGGGGGGGGGGGGGGGGGGGGGGGGGGGGGGGGCGFGF-@>FGGGF,86+8CFFGGGGGGGGGGGGGGGEGGGGGGGGGGGGGGGGCEDGGGGGGGGGGGGGGGGGEGGGGGGEEDGGGGGGFCEGDGGGFGFGGGGGGGGGGFFFGGFGCGGGGGEEEGGGGGGGGGGGGGGGG6?FGGE9FFC7959DGGFG<CGFFGGG:CF7FF7C*
@M03364:396:000000000-C9LGT:1:1101:27048:6595 1:N:0:10
ACTCCTACGGGAGGCAGCAGTAGGGAATATTGCACAATGGAGGAAACTCTGATGCAGCCATGCCGCGTGTGTGAAGAAGGCCTTCGGGTTGTAAAGCACTTTCAGAGGGGAGGAGAATGACATTGCCCTTATAAGAAGCACCGGCTAACTCCGTGCCAGCAGCCGCGGTAATACGGAGGGTGCAAGCGTTAATCGGAATAACTGGGCGTAAAGGGCATGCAGGCGGTCGGGCAAGTAGGATGTGAAAGCCCCGGGCTCAACCTGGGAACTGCATTCTAAACTGTCCGACTAG
+
GGGGGGGGGGGGGGGGGGGGGGGGGGGGGGGGGGGGGGGGGGGGGGFFGGGGGGGGGGGGGGGGGGGGGGGGGGGGGGGGGGGGGGGGGGGGGGGGGGGGGGG9E@F+BFFGGE+FE,EA<-@5,CFG8855,5:,FF8?FF@FDGG@FG9@BDFG<=FGGGGGG>GGGFCGGGGEGGGGGGGGFFFEFGGGG9FGGEGGGGGGGGGGGGGGGGECGGGGGFFGEGCEGGGGGGGCGGGGGGGGGGGGGGFEGGGDDGGGF*9FGGFFGGGGGGFGFGGGFFGDGDG@GFFG
@M03364:396:000000000-C9LGT:1:1101:5963:6600 1:N:0:10
ACTCCTACGGGAGGCAGCAGTGGGGAATATTGCACAATGGGGGAAACCCTGATGCAGCAACGCCGCGTGAGTGATGATGGCCTTCGGGTTGTAAAGCTCTGTCTTCAGGGACGATACTGACGGTACCTTCGGCGGAAGCCACGGCTAACTACGTGCCAGCAGCCGCGGTAATACGTAGGTGGCGAGCGTTGTCCGGATTTATTGGGCGTAAAGCGAGCGCAGGCGGAAAAATAAGTCTAATGTGAAAGCCCTCGGCTTAACCGAGGAACTGCATCGGAAACTGTTTTTCTTG
+
GGGGGGGGGGGGGGGGGGGGGGGGGGGGGGGGGGGGGGGGGGGGGGGGGGGGGGFGGGGGGGGGGGGFGGGGGGGFGCFFGGGGGGGGGGGGGGGGGGGGFGGGGGG?FGFGGGCF+F@@F8@F+BFG,38>3+@>@FGGC@FCCGGGGGGGFFFGGGGGGGGGGDGGCCEGGGGFCBF,>EFGGGGD>EGGGGGGG?CFGGGGGFFGGGGGGGGGGDECEGGGGG8CE6;FFGGFGGGGGGGGFGGGGFGGG5:EGE?FFGG7EDCGGFFGGGGGGDDC@FGGFGGFG?=:
@M03364:396:000000000-C9LGT:1:1101:6265:6605 1:N:0:10
ACTCCTACGGGAGGCAGCAGTGAGGAATATTGGTCAATGGGTGAGAGCCTGAACCAGCCAAGTAGCGTGCAGGATGACGGCCCTATGGGTTGTAAACTGCTTTTGTATGGGGATAAAGTGCTCCACGTGTGGAGTTTTGTAGGTACCATACGAATAAGGACCGGCTAATTCCGTGCCAGCAGCCGCGGTAATACGGAAGGTCCGGGCGTTATCCGGATTTATTGGGTTTAAAGGGAGCGTAGGCCGTGGATTAAGTGTGTTGTGAAATGTAGGCGCTCAACGTCTGACTTGC
+
GGGGGGGGGGGGGGGGGGGGGGGGGGGGGGGGGGGGGGGGGGGGGGGGGGGGGGGGGGGGFGGGGGGGGGGGGGGGGGGGGGGGGGGGGGD7FFGGGGGDFGGGGGGGGGFGCCFF<EF9E?E<4BFG<4++:48BAFFG<EFCAAFDGFGGGF<B<EGGFGFGGGG@DCF9CFGD<FGFFFFFGGGGG*>DBDFG:CEGGCFGGGEGE788CFFGB>E99FGCFG**;<:9EGEGG5EGEGG?@>:CE5:E<9F<D7:EEFGG?:<:DCFCFFGGG3/>4>=74C:B*9?:
@M03364:396:000000000-C9LGT:1:1101:16381:6650 1:N:0:10
ACTCCTACGGGAGGCAGCAGTGAGGAATATTGGTCAATGGGCGAGAGCCTGAACCAGCCAAGTAGCGTGCAGGATGACGGCCCTATGGGTTGTAAACTGCTTTTGTACGGGGATAACGGAGTCCACGTATGGACTTTTGCAGGTACCGTACGGATAAGGACCGGCTAATTCCGTGCCAGCAGCCGCGGTAATACGGAAGGTCCGGGCGTTATCCGGATTTATTGGGTTTAAAGGGAGCGTAGGCCGTGGATTAAGTGTGTTGTGAAATGTAGGCGCTCAACGTCTGACTTGC
+
GGGGGFGGGGGGGGGGGGGGGGFGGGGGDGGGGGGGGGGGGGGGFGGGGFGGFGGFGGGG<FFFDFCFGGGGGGGGGGGGGGGF@FGGCGGGGGGCGGCEGGGEDGGGGGGGEF<F,=C4+-:C8EFF,,8,BD9,7F5:,=<F,CDCGFGD6>FFEFDGAFGGGEGFFCGCFGFGCFGGFEFEFCCFGGGDF,CFEEFGGFGGEGGGGGDGG?EE58CFGGFFGGGGGCEGGFEFECCGEEE<6=8>C=EEGFGGGCE7FCGEEC9FGGGGG9EGDDGGF>FGGF7FGFFG
@M03364:396:000000000-C9LGT:1:1101:4364:6673 1:N:0:10
ACTCCTACGGGAGGCAGCAGTGGGGAATATTGCACAATGGGCGAAAGCCTGATGCAGCAACGCCGCGTGAGTGATGAAGGCCTTCGGGTCGTAAAACTCTGTCCTCAAGGAAGATAATGACGGAACTTCAGTGGGAAGCCCCGGCTAACTACGTGCCAGCAGCCGCGGTAATACGTAGGGGGCTAGCGTTATCCGGATTTACTGGGCGTAAAGGGCTCGTAGGCGGTTCGTCGCGTCCGGTGTGAAAGTCCATCGCCTAACGGTGGATCTGCGCCGGGTACGGGCGGGCTGG
+
GGGGGGGGGGGEEGGGGGGGGCFGGFGGGGGGGGGGGGGGGGGGGGGGGGGGGGGFGGCFFGGGGGGFGGFEFGGGGGGGG@FGGGGGGGGGGGGGG<EFGGG,BCFFGGCEGG,E?FF9?BF+8@A,,,9,,8:8FFGGD7@FBEFFFGGGDGFGCEFC,@>BFGGGG:BAFGF:?FGGDGGDGGGFGGGGGGGGEG7FFC@FGFFGGGGGGGGC65/:8EEFG5:?ECECEGEEC=CE*/*:CCDC<<7+<?EDDGGFC=>1ADFFFGGGG55DDD5C6>GD9C::<>BC
@M03364:396:000000000-C9LGT:1:1101:11687:6679 1:N:0:10
ACTCCTACGGGAGGCAGCAGTGGGGAATATTGCACAATGGGGGGAACCCTGATGCAGCGACGCCGCGTGCGGGATGGAGGCCTTCGGGTCGTGAACCGCTTTTGTTTGGGAGCAAGCCTTCGGGTGAGAGTACCTTTCGAATAAGCACCGGCTAACTACGTGCCAGCAGCCGCGGTAATACGTAGGGTGCAAGCGTTGTCCGGAATCATTGGGCGTAAAGGGCTCGTAGGCGGTTCGTCGCGTCCGGTGTGAAAGCCCATCGCTTAACGGTGGGTCTGCGCCGGGTACGGGCGG
+
GGGGGGGGGGGGGGGGGGGGGGGGGGGGGGGGGGGGGGGGGGGGGGGGGGGGGGGGGGGGGGGGGGGGGGGGGGGGGGGGGGGGGGGGGGGGGGGGGGGGGGGGGGGGGGGGGGGGGGGFG<=**4BE,,<,<<?F@FGC>CCFGGEFGGGGDGGGGGGGGGGGGGGGGGGGGGGGGGGGGGGGGGGGGGGGGFGGGDGGGGGDGGGGGGGGGFGGGGGGGGGGGGGGGGGGGGEEDGGGGGGEEEDEGGGGGGGGGGGFGGGFC3EGGG?CGGGFGFFGDEGGGGDFGFFGGG
@M03364:396:000000000-C9LGT:1:1101:14883:6688 1:N:0:10
ACTCCTACGGGAGGCAGCAGTGGGGAATATTGCACAATGGGCGCAAGCCTGATGCAGCGACGCCGCGTGCGGGATGGAGGCCTTCGGGTTGTAAACCGCTTTTGTTCAAGGGCAAGGCACGGTTTCGGCCGTGTTGAGTGGATTGTTCGAATAAGCACCGGCTAACTACGTGCCAGCAGCCGCGGTAATACGTAGGGTGCAAGCGTTATCCGGATTTATTGGGCGTAAAGGGCTCGTAGGCGGTTCGTCGCGTCCGGTGTGAAAGTCCATCGCTTAACGGTGGATCCGCGCCGG
+
GGGGGGGGGGGGGGGGGGGGGGGGGGGGGGGGGGGGGGGGGGGGGGGGGGGGGGGGGGGGGGGGGGGGGGGGGGGGGGGGGGGGGGGGGGGGFGGGGGGGGGGGGGGFGGGGGG7FFGGGG+@+8@FF3+@5@8@:;<>FG@FGGGGGGGCF*?FGGGGGGGGGGGGGG=CGGGGGG7FGGGGGGGGGGGFF@FGGGGGGGGGFGGGGGGGGGGGGGGGGFGGGGG8CCGGGGGGGGGGGGGGGGGGG5EGGGGGGGEGGG7CGGFGGFGGGGGGC:FGGEFGGGGCFGFFGGG
@M03364:396:000000000-C9LGT:1:1101:13879:6718 1:N:0:10
ACTCCTACGGGAGGCAGCAGTGGGGAATATTGCACAATGGGGGAAACCCTGATGCAGCAACGCCGCGTGAGTGATGACGGCCTTCGGGTTGTAAAGCTCTGTCTTCAGGGACGATAATGACGGTACCTGAGGAGGAAGCCACGGCTAACTACGTGCCAGCAGCCGCGGTCATACGTAGGGTGCAAGCGTTATCCGGATTTATTGGGCGTAAAGGGCTCGTAGGCGGTTCGTCGCGTCCGGTGTGAAAGTCCATCGCTTAACGGTGGATCCGCGCCGGGTACGGGCGGGCTTG
+
GGGGGGGGGGGGGGGGGGGGGGGGGGGGGGGGGGGGGGGGGGGGGGGGGGGGGGGGGGGGGGGGGGGGGGGGGGGGGGGGGGGGGGGDGGGGGGGGGGGGGGGEGGGGGGG@FFB=:FFFG@FFDFGGF,88:3CFFGGG@FGGGGDFGGGGGGGGGGGGGGGGGGGGG**FFGGFGGGGCFGGGGGGGGGGGGGGGGGGGFGGGGEEGGGGGGGG6FEGGGGGGGE8*?1?*:?EG=EGCEGGEGGC9CGFCCEGG8EGGE3*:C26>*;FCCCDDD>C?3EGGGGFCE)<
@M03364:396:000000000-C9LGT:1:1101:11156:6738 1:N:0:10
ACTCCTACGGGAGGCAGCAGTGAGGAATATTGGTCAATGGGCGAGAGCCTGAACCAGCCAAGTAGCGTGCAGGACGACGGCCCTATGGGTTGTAAACTGCTTTTGTACGGGGATAAAGGAGTCCACGTGTGGGCTTTTGCAGGTACCGTACGAATAAGGACCGGCTAATTCCGTGCCAGCAGCCGCGGTAATACGGAAGGTCCGGGCGTTATCCGGATTTATTGGGTTTAAAGGGAGCGCAGGCCGTCGGTTAAGCGTGTTGTGAAATGCAGATGCCCAACATCTGACTTGC
+
FGGGGGGGGGGGGGGGGGGGGGGGGGGGGGGGGGGGGGGGGGGGGGGGGGGGGGGGGGGGGGGGGGGGGGGGGGGGGGGGGGGGGGGGGFGGGGGGGGGGGGGGGGGGGGGGEGGGFGGGAEFFEFFGD,8++BFCDGGGGGGGGGGGFGGGCFGGGGGGGGGGGGGGGCFGGGGGGGGGGGGGGGGGGDEGEGGGGGGGGFGEGGGGGGCFGGGDE8CCEFGGGG?C5<FGGGGGGGGGDGGGGGGGGGGCEEGGGCGGFGGGFCFGGFGG=FGGGGGGFFGGGGGFGFFG
@M03364:396:000000000-C9LGT:1:1101:16686:6738 1:N:0:10
ACTCCTACGGGAGGCAGCAGTGAGGAATATTGGTCAATGGATGAGAATCTGAACCAGCCAAGTAGCGTGCAGGACGACGGCCCTATGGGTTTTAAACTGCTTTTGTACGGGGATAAGGTCGACGGCGTGTAGGGGTTTGCAGGTACCGTATGAATAAGGACCGGCTAATTCCGTGCCAGCAGCCGCGGTGATACGGAAGGTCCGGGCGCTATCCGGATCTATTGGGTTTAAAGTGAGCGCAGGCCGTCTGTTTAGCGTGTTGTGAAATGTAGGCGCCCAACGCCTGAATTGC
+
GGGGGGGGGGGGGGGGGGGGGGFGGGGGFGGGGFGGGGGGE6FG<F<6EFGGFFGGGGGG8EC<FGGGGCDEGGFFGCGGGGCGC=FF8FC,4EG9FFE=FGG,<B@,FGEG74E,559,4+8+8@CC+8@,>+++6>>=,,,5>3@+:F<<,@CF>CAF:C<CF:*?D,27,?CF@B8=<CC,4:FCC*<?F<FFEGG@F:F<:C>E*:5;0+1/;C*++3:<9EEC:@++<2<CF88*:?7*852*;;CF++<75*1:;50:9CGGG>E7*?:<C)*175*121*9:96*
@M03364:396:000000000-C9LGT:1:1101:16498:6739 1:N:0:10
ACTCCTACGGGAGGCAGCAGTGGGGAATATTGCACAATGGGCGCAAGCCTGATGCAGCGACGCCGCGTGCGGGATGGAGGCCTTCGGGTTGTAAACCGCTTTTGTTCAAGGGCAAGGCACGGTGTCGGCTGGGTTGAGTGGATTGTTCGAATAAGCACCGGCTAACTACGTGCCAGCAGCCGCGGTAATACGTAGGGTGCAAGCGTTATCTGGATTTATTGGGCGTAAAGGGCTCGTAGGCGGTTCGTCGCGTCCGGTGTGAAAGTCCATCGCTTAACGGTGGATCCGCGCCGG
+
GGGGGGGGGGGGGGGGGGGGGGGGGGGGGGGGGGGGGGGGGGGGGGGGGGGGGGGGGGGGGGGGGGGGGGGGGGGGGGGGGGGGGGGGGGGGGGGGGGGGGGGGGGG9DFGGEGGGFFFGGCF++@FG3+8+*,*5@>,@>>E:CDAFGGGG>FCFGCCECGGGFGGCC7EGGGGGGGGGGGCFGEEEGCF8C<CEGFEEFGGGGGGCCF9FG+@9:7CFGGFGEG>C>CFG5C5CECFGGGEGGEGGGGEDEC5=DCE**00ACF:::>CD3:FDFGEG@FDGCFFFF>7CGG
@M03364:396:000000000-C9LGT:1:1101:5649:6741 1:N:0:10
ACTCCTACGGGAGGCAGCAGTGGGGAATATTGCACAATGGGCGCAAGCCTGATGCAGCGACGCCGCGTGCGGGATGGAGGCCTTCGGGTTGTAAACCGCTTTTGTTCAAGGGCAAGGCACGGTTTCGGCCGTGTTGAGTGGATTGTTCGAATAAGCACCGGCTAACTACGTGCCAGCAGCCGCGGTAATACGTAGGGTGCAAGCGTTATCCGGATTTATTGGGCGTAAAGGGCTCGTAGGCGGTTCGTCGCGTCCGGTGTGAAAGTCCATCGCTTAACGGTGGATCCGCGCCGG
+
GGGGGGGGGGGGGGGGGGGGGGGGGGGGFGGGGGGGGGGGGGGGGDGGGGGGGGGGGGGGGGGGGGGGGGGGGGGGGGGGGGGGGGGGGGGGGGGGGGGGGGGGGGGGGGGGGGCF<FGGG7>@+@FF@@@55DFCAF>CG,DFGFFGGF:FFCFGGGFGGGGGGGGGGCGGFGGGGGGGCFGGGDGGGGGGFCFGGFGGGGGGGGGCFFGGGDEGGGGGGGCGGEEGFGFGGGGGEEDGGGGEGEGGGGGGGGGGG*>CGCGCGD:CFGFGDFGGGGGGBFGGGGGFGBDGGG
@M03364:396:000000000-C9LGT:1:1101:9242:6767 1:N:0:10
ACTCCTACGGGAGGCAGCAGTGGGGAATATTGCGCAATGGGGGCAACCCTGACGCAGCAACGCCGCGTGAAGGATGAAGGTCTTCGGATTGTAAACTTCTTTTACAGAGGACGAAGTCGTGCCTGTACTCTGTGAATAAGCCACGGCTAACTACGTGCCAGCAGCCGCGGTAATACGTAGGTGGCGAGCGTTGTCCGGATTTACTGGGTGTAAAGGGCGAGTAGGCGGTCTTGCAAGTCAGATGTGAAATACCGGAGCTCAACTCCGGGGCTGCATTTGAAACTGTAGGACTTG
+
GGGGGGGGGGGGGGGGGGGGGGGGGGGGGGGGGGGGGGGGGGGGGGGGGGGGGGGGGGGGGGGGGGGGGGGGGGGGGGGGGGGGGGGGGGGGGGGGGGGGGGGFGFGGGGGGGGGGGGGGG>F,8CFG<>ECCDA=CDFGGGFFBFFFDGGGFGGGGGGGGGGGGGGGGCGGGGGGGGGGGGGGGGGGGGGGGGGGGGGGGGGGGGGGGGGGGGGGGGGDEEGGGGGGGGGGGGGGGGGGGFGGGGGGGGGGGGGGGGGGGGGGGGGGGGGGGGFGGGGGFFGGGGCFGFFGFF
@M03364:396:000000000-C9LGT:1:1101:12958:6775 1:N:0:10
ACTCCTACGGGAGGCAGCAGTGGGGAATATTGCACAATGGGCGCAAGCCTGATGCAGCGACGCCGCGTGCGGGATGGAGGCCTTCGGGTTGTAAACCGCTTTTGTTCAAGGGCAAGGCACGGTTTCGGCCGTGTTGAGTGGATTGTTCGAATAAGCACCGGCTAACTACGTGCCAGCAGCCGCGGTAATACGTAGGGTGCAAGCGTTATCCGGATTTATTGGGCGTAAAGGGCTCGTAGGCGGTTCGTCGCGTCCGGTGTGAAAGTCCATCGCTTAACGGTGGATCCGCGCCGG
+
GGGGGGGGGGGGGGGGGGGGGGGGGGGGGGGGGGGGGGGGGGGGGGGGGGGGGGGGGGGGGGGGGGGGGGGGGGGGGGGGGGGGGGGGGGGGGGGGGGGGGGGFFGGFGGFGGGGGFGGGDFFC7@FE38@5>>FEFFBFGFGGGGGGGGGGGGGGGGGGGGCGGGGGGCFGGGGGGGGGGGGGGGGGGGGGFFGGGGGGGGGGGGGGGGGGGGGGFGGGGGGGGGEGGGGGGGGGGGGEGGG=GGGGGGGGGGGDGGGGG7>FGGGGGFGGGGGGGGED>FGGFGGFGFEGGC
@M03364:396:000000000-C9LGT:1:1101:20576:6778 1:N:0:10
ACTCCTACGGGAGGCAGCAGTGGGGAATATTGCACAATGGGCGCAAGCCTGATGCAGCGACGCCGCGTGCGGGATGGAGGCCTTCGGGTTGTAAACCGCTTTTGTTCAAGGGCAAGGCACGGTTTCGGACGTGTTGAGTGGATTGTTCGAATAAGCACCGGCTAACTACGTGCCAGCAGCCGCGGTAATACGTAGGGTGCAAGCGTTATCCGGATTTATTGGGCGTAAAGGGCTCGTAGGCGGTTCGTCGCGTCCGGTGTGAAAGTCCATCGCTTAACGGTGGATCCGCGCCGG
+
GGGGGGGGGGGGGGGGGGGGGGGGGGGGGGGGGGGGGGGGGGGGGGGGGGGGGGGGGGGGGGGGGGGGGGGGGGGGGGGGGGGGGGGGGGGGGGGGGGGGGGGGGGGCDGGGGGGGFFGGG+@8:EFG++@8*@F@EFAFCFFDFGGGGGGGDFGGGGGGGGGGGGGGG<FGGGGGGGGGGGGGGGGGGGGGFEGGGGGGGGGGGGGGGGGGGGGGGGGGGGGGGECGFGGGGGGGGGGGGGGGGGGGGGGGGGGGG8=CG+:CGGGGGGGGGGGGGGGGEFGCFFFFGFFCDG
@M03364:396:000000000-C9LGT:1:1101:26428:6784 1:N:0:10
ACTCCTACGGGAGGCAGCAGTGGGGAATCTTCCGCAATGGACGAAAGTCTGACGGAGCAACGCCGCGTGAACGATGACGGCCTTCGGGTTGTAAAGTTCTGTTATACGGGACGAATGGCGGAGGTGTCATTAAACATTACGAGTGCCGGTACAGTAAGAGAAAGCCACGACTAACTACGGGCCAGCAGGCGCGGTAATACGTAGGTGGCAAGCGTTGTCCGGAATTATTGGCAGTAAAGGGCGCGCAGGCGGCGGCGTAAGTCGGTCTTAGAAGTGCGGGGCGTAACCCCGTGG
+
GGGGGGGGGGGGGGGGGGFGGGGGGDGFGGGGGGGGGGGGGGGGGGGGGGGGGGGGGGGGGGGGGGGGGGGGGGGGGAFGEGGGFGGEAFGEGGGGGGGGGGGGGFGBCGG@FG@<,,:@++8+3@@F,,@,<3,3@;F,*8*3@9,55>1C?C@FCC9<F:,@,=,<@1**=,CFGFG77CFG*1CE*::C8588CC?7:CC@C9@EGGF8CE/C8*+0;*8:*03<<CG++22AFFE9A=C5/*8EE88:8C*CC===C<:EGG5C:C+::EEFC7CDD5*19DGF4>B7DD
@M03364:396:000000000-C9LGT:1:1101:26317:6794 1:N:0:10
ACTCCTACGGGAGGCAGCAGTGGGGAATATTGCACAATGGGCGCAAGCCTGATGCAGCGACGCCGCGTGCGGGATGGAGGCCTTCGGGTTGTAAACCGCTTTTGTTCAAGGGCAAGGCGGGTCTTCGGGCCCGTTGAGTGGATTGTTCGAATAAGCACCGGCTAACTACGTGCCAGCAGCCGCGGTAATACGTAGGGTGCAAGCGTTATCCGGATTTATTGGGCGTAAAGGGCTCGTAGGCGGTTCGTCGCGTCCGGTGTGAAAGTCCATCGCTTAACGGTGGATCCGCGCCGG
+
GGGGGGGGGGGGGGGGGGGGGGGGGGGGGGGGGGGGGGGGGGGGGGGGGGGGGGGGGGGGGGGGGGGGGGGGGGGGGGGGGGGGGGGGGGGGGGGGGGGGGGGGGGGGGGGGGGGFFGGGGGFFAEFGCFCF<4FF*C<FFGGGFGGGGGGGGGGGGGGGGGGGGGGGGFGFGGGGGGGGGGGGG8EGGGGGEGGGGGGGGGGGGGGGGGGGGGGGGGFGFGGGGGGEFGGGGGGGGGGGGGGGDGGGGGGGGGGGG8ECGGGGGGGGGGGGGGDGFGE3<FGGGFGFGFDCDD
@M03364:396:000000000-C9LGT:1:1101:7488:6806 1:N:0:10
ACTCCTACGGGAGGCAGCAGTGGGGAATATTGCACAATGGGCGCAAGCCTGATGCAGCGACGCCGCGTGCGGGATGGAGGCCTTCGGGTTGTAAACCGCTTTTGTTCAAGGGCAAGGCACGGTTTCGGCCGTGTTGAGTGGATTGTTCGAATAAGCACCGGCTAACTACGTGCCAGCAGCCGCGGTAATACGTAGGGTGCAAGCGTTATCCGGATTTATTGGGCGTAAAGGGCTCGTAGGCGGTTCGTCGCGTCCGGTGTGAAAGTCCATCGCTTAACGGTGGATCCGCGCCGG
+
GGGGGGGGGGGGGGGGGGGGGGGGGGGGFGGGGGGFGGGGGGGGGGGGGGGGGGGGGGGGGGGGGGGGGGGGGGGGGGGGGGGGGGGGGGGGGGGGGGGEGGGGGFGGGGGGGGFG7FFF:@@:+@FF+85@C<CFGGFGGFGGGGGFGCAF>FGGGGGGGGGEGGGGGCEFGGGGGGGGFGGGGGGDGGGGGGGGGGGGGGGGGGGGG7FGGGGGGFGG7CGFGGCEDGGDEGGEEEGGGGGGGGGEEGDGE7ECGEGE57>EGFGGFGGGGGG3FGGD:3CD=FFFGFFGGD
@M03364:396:000000000-C9LGT:1:1101:12466:6811 1:N:0:10
ACTCCTACGGGAGGCAGCAGTGGGGAATCTTCCGCAATGGACGAAAGTCTGACGGAGCAACGCCGCGTGAACGATGACGGCCTTCGGGTTGTAAAGTTCTGTTATACGGGACGAATGGTACGACGGTCAATCCCCGTCGTAAGTGACGGTACCGTAAGAGAAAGCCACGGCTAACTACGTGCCAGCAGCCGCGGTAATACGTAGGTGGCAAGCGTTGTCCGGAATTATTGGGCGTAAAGGGCGCGCAGGCGGCGTCGTAAGTCGGTCTTAAAAGTGCGGGGCTTAACCCCGTG
+
GGGGGGGGGGGGGGGGGGGGGGGGGGGGGGGGGGGGGGGGGGGGGGGGGGGGGGGGGGGGGGGGGGGGGGGGGGGGGGGGGGGGGGGGGGGGGGGGGGGGGGGFGFGGGGGGGFFFFCF3C3CCCFFG8,8,3,@@CFGGGDFFC9FFGG@FGGGGGGGGGGFGGGFGG1BFGFGGGGGGGGGGGGGGGGGGGGGGGGGGGGFGGGGGGGGGGGEGGGGGDGGGGGFGGGGGGG?EGGGGGGGGGGGGGGGGEE:EGGGGGGGGGGGGGDGGDFFFCGGGFFGGGGGFGFECC
@M03364:396:000000000-C9LGT:1:1101:24110:6833 1:N:0:10
ACTCCTACGGGAGGCAGCAGTGGGGAATATTGCACAATGGGCGCAAGCCTGATGCAGCGACGCCGCGTGCGGGATGGAGGCCTTCGGGTTGTAAACCGCTTTTATTCGAGGGCAAGACACGGTTTCGGCAGGGATAAGTGGTTTGTTCGACTGAGCACCGGCTAACTACGTGCCAGCAGCCGCGGTAATACGTCGGGTGCAAGCGTTATCCGGATTTATTGGGCGTAAAGGGCTCGTAGGCGGTTCGTCGCGTCCGGTGTGAAAGTCCATCGCTTCACGGTGGATCCGCGCC
+
GGGGGGGGGGGGGGGGGGGGGGGGGGGGGGGGGGGGGGGGGGGGGGGGGGGGGEGGGGEGCGGGGGGGGGGCFGCFFGGGEGGGGGGGGGGGGGGGG:FGGGF,BFF,BDF@=FGF,,DE:+>++33>+*5**3>,7ED;9,>,>FF,:F*::CCGG8<B:FCCFGF9<*<+1FF<FC8BCFEG8/*;@CCE+*//:/*1<EF8AE588@:::*81<22:CFC*//11*<CECEGGC=8EGG55C*?:8?:7C5/*)/21;+0<9CE7:::7C/2*02AD../>7CC:9>B)
@M03364:396:000000000-C9LGT:1:1101:10859:6838 1:N:0:10
ACTCCTACGGGAGGCAGCAGTGAGGAATATTGGTCAATGGGCGAGAGCCTGAACCAGCCAAGTAGCGTGCAGGATGACGGCCCTATGGGTTGTAAACTGCTTTTGTATGGGGATAAAGTGCTCCACGTGTGGAGTTTTGTAGGTACCATACGAATAAGGACCGGCTAATTCCGTGCCAGCAGCCGCGGTAATACGGAAGGTCCGGGCGTTATCCGGATTTATTGGGTTTAAAGGGAGCGTAGGCCGTGGATTAAGTGTGTTGTGAAATGTAGGCGCTCAACGTCTGACTTGC
+
GGGGGGGGGGGGGGGGGGGGGGGGGGGGGGGGGGGGGGGGGGGGGGGGGGGGGGGGGGGGGGGGGGGGGGGGGGGGGGGGGGGGGGGGGGGGGFGGGGGFGGGGGGGFGGGGGGGG9FGGFFF=:EFF4BA+,:BEFFGGFGFFGGGGGGGG+DFGGGGGGGFEGFGFGFGGGGGGGGGGGGGGGGGGGDFGFGGGGGGGGGGGGGGGGGGGGGGGGDGCGGGGGGAEEFFGGGGGGGG:EGGFGG8>ECFEE9FGGC?FDCCEGGGGGGGGGGDDD<ECFE:><DGFGFFG
@M03364:396:000000000-C9LGT:1:1101:10607:6840 1:N:0:10
ACTCCTACGGGAGGCAGCAGTGGGGAATCTTCCGCAATGGGCGAAAGCCTGACGGAGCAATGCCGCGTGAGTGATGAAGGAATTCGTTCCGTAAAGCTCTTTTGTTTATGACGAATGTGCATGTTGTGCTTTATGACGTGTAATGACGGTAGTAAACGAATAAGCCACGGCTAACTACGTGCCAGCAGCCGCGGTAATACGTAGGTGGCGAGCGTTGTCCGGAATTATTGGGCGTAAAGAGCATGTAGGCGGTTTTTTAAGTCCGGAGTGAAAATGCGGGGCTCAACCCCGTAT
+
EFFF@EGGFGGGGGGGGGGGFEGFGGGGGGGFFFEGGGGGGGE@FF@FGGGGFGFGGDGGGGFFGGGFGGGFFEF<CEFG8FFE<FEFFGGFGGGGGGGGFGD?FGG<FDDFCFGEGEA<,<:CABFG?,9,,55CAC=FFB,A?,C@:FGEGFFFDFG>,F<B<>FFC*3F@FGGGFGFFGFGGG<F@BFGGGGCBFFFC<<FCCCG>F8*:C:CEECFCG1?FG7CC?CCCC5:CC@CGD6AFFEGGFGE*=>=5CCCGFC:C)19973*::E>FCG<5>C*9C<;>BB*)2
@M03364:396:000000000-C9LGT:1:1101:23852:6853 1:N:0:10
ACTCCTACGGGAGGCAGCAGTGGGGAATCTTGCGCAATGGGGGCAACCCTGACGCAGCGACGCCGCGTGCGGGACGAAGGCCTTCGGGTCGTAAACCGCTTTCAGCAGGGACGAGGCCGCTACTATGACTGGACCTGCAGAAGAAGCCCCGGCTAAATACGTGCCAGCAGCCGCGGTAATACGTATGGGGCGAGCGTTATCCGGATTCATTGGGCGTAAAGCGCGCGTAGGCGGCCCGTTAGGTCGGAGGTAAAAGCCCGGGGCTCAACCCCGGCGAGCCTCCGATACCGGCGG
+
GGGGGGGGGGGGGGGGGGGGGGGGGGGGGGGGGGGGGGGGGGGGGGGGGGGGGGGGGGGGGGGGGGGGGGGGGGEGGGGGGGGGGGGFGGGGGGGGGGFGGGG@FFFGGGGGGG7<*@F:**5>,8@F,,@,?FF,=<8:,3?F,,2=CFFBCFF8,?AF7?FFF@CCF,:CGEGGCCEGGGGGFFFG*;;EGGGGGGGGGGGGDCGFGGGFF88EGEECGFGGGD8?EEGGCEGGGGC8:ECFGGGEGGGFGGGGGGGGE87EEFFDGGE:<5E7)9CDFFGG)5<BG::C9D
@M03364:396:000000000-C9LGT:1:1101:21714:6889 1:N:0:10
ACTCCTACGGGAGGCAGCAGTGGGGAATCTTCCGCAATGGACGAAAGTCTGACGGAGCAACGCCGCGTGAACGATGACGGCCTTCGGGTTGTAAAGTTCTGTTATACGGGACGAATGGTACGACGGTCACTCCCCGTCGTAAGTGACGGTACCGTAAGAGAAAGCCACGGCTAACTACGTGCCAGCAGCCGCGGTAATACGTAGGTGGCAAGCGTTGTCCGGAATTATTGGGCGTAAAGGGCGCGCAGGCGGCGTCGTAAGTCGGTCTTAAAAGTGCGGGGCTTAACCCCGTGG
+
GGGGGGGGGGGGGGGGGGGGGGGGGGGGGGGGGGGGGGGGGGGGGGGFGGGGGGGGGGGGGGGGGGGGGGGGGGGGGGGGGGGGGGGGGGGGGGGGGGGGGGGGGDGGGGGGGGGGE8F@C8C3:@FG>,8::DFCEGF*,@FFG@=>FGGGGGGFGGGGGGGGGGGGG*8F:BFGGGGGGGGGGGGGGGGGGGEEGGGGGFGGGFGGGGGGGGGDGGGGGGE5EF+AFGGGGG?EEGGGGEEGGGGGEEGGEE:EGCFFGCGGGGGGFFGGGGGGGGGGFFEFGCFFGFF7>)
@M03364:396:000000000-C9LGT:1:1101:15253:6890 1:N:0:10
ACTCCTACGGGAGGCAGCAGTGGGGAATATTGCACAATGGGCGCAAGCCTGATGCAGCGACGCCGCGTGCGGGATGGAGGCCTTCGGGTTGTAAACCGCTTTTGTTCAAGGGCAAGGCACGGTTTCGGCCGTGTTGAGTGGATTGTTCGAATAAGCACCGGCTAACTACGTGCCAGCAGCCGCGGTAATACGTAGGGTGCAAGCGTTATCCGGATTTATTGGGCGTAAAGGGCTCGTAGGCGGTTCGTCGCGTCCGGTGTGAAAGTCCATCGCTTAACGGTGGATCCGCGCCGG
+
GGGGGGGGGGGGGGGGGGGGGGGGGGGGGGGGGGGGGGGGGGGGGGGGGGGGGGGGGGGGGGGGGGGGGGGGGGGGGGGGGGGGGGGGGGGGGGGGGGGGGGGGGGGFGGGGGGFG@FGGCFFG7DFE@85553@<DDFFGFGFGGGGGGGF:FGGGGGGGGGGGGGGGFGFGGGGGFGGGGGGGGGGGGGGGGGGGGGGGGGGGGGGGGGGGGGGGFGGGGGGGGEGFGGGEGGGGGGGGGGGGGGGGGDGGGGGGCGGGFGGGGGGGGGGGGG3DGGGFFGGGFGFGFFGDG
@M03364:396:000000000-C9LGT:1:1101:6717:6893 1:N:0:10
ACTCCTACGGGAGGCAGCAGTGGGGAATATTGCACAATGGGGGAAACCCTGATGCAGCAACGCCGCGTGAGTGATGACGGTCTTCGGATTGTAAAGCTCTGTCTTTAGGGACGATAATGACGGTACCTGAGGAGGAAGCCACGGCTAACTACGTGCCAGCAGCCGCGGTAATACGTAGGGTGCGAGCGTTAATCGGAATTACTGGGCGTAAAGGGTGCGCAGGCGGTTGAGTAAGACAGATGTGAAATCCCCGAGCTTAACTCGGGAATGGCATATGTGACTGCTCGACTAG
+
GGGGGGGGGGGGGGGGGGGGGGGGGGGGGGGGGGGGGGGGGGGGGGGGGGGGGGGGGGGGGGGGGGGGGGGGGGGGGGGGGGGGGGGDGGGGFGGGGFGGGGGBEFEGGGGGGGGGGGGGGFF=+BFF,383BFGGFGGGGGGGGGEFGGGGGGGGGGGGGGGGGGGGG*:FGGGGGGGGGGGGDGGG<F7FFGGGGGGGGGFGGGGGGGGGGGGGGGGGGGCEGG?EGGGGGGFGGGGGGGGGGGGDGGGGG5EEGGGC9<CGGGGGGGGGGGGGDGFGFFGGGGGFGFFG
@M03364:396:000000000-C9LGT:1:1101:25284:6909 1:N:0:10
ACTCCTACGGGAGGCAGCAGTGAGGAATATTGGTCAATGGGCGCGAGCCTGAACCAGCCAAGTCGCGTGAGGGAAGACGGTCCTACGGATTGTAAACCTCTTTTGCCGGGGAGCAACGGGCTCCTCGTATGGGTCGGAGGAGAGTACCCGGAGAAAAAGCATCGGCTAACTCCGTGCCAGCAGCCGCGGTAATACGGAGGATGCGAGCGTTATCCGGATTTATTGGGTTTAAAGGGTGCGTAGGCGGGCTGCTAAGTCAGCGGTAAAATCGCGGGGCTCAACCCCGCCGAGCCG
+
GGGGGGGGGGGGGGGGGGGGFGGGGGGGGFGFGGGGGGGGGGGGGGGGGGGGGGGGGGGGGGGGGGGGGGGGGGGGGGGGGGGGGGGGDGGGGGGGGGGGGGG<FGGDGDEGGGFFBFGG+8B+,BF=+,@,,38+@@FGDGGF:3>FGGGGCEFFGGGGGGGDGGGG@FGCGGG>GGFGGGGGGGGGG>EGGGGGGGGGGGGGGGGGGDEGGGGGGGGGGFGGFGE?>CEFGGGGGGGGGGCEGGCEGGDGGD?E>CFGGGGCEDFFFGDGGGGGG5CFFF=DDGGFDFDGC)
@M03364:396:000000000-C9LGT:1:1101:19929:6928 1:N:0:10
ACTCCTACGGGAGGCAGCAGTGGGGAATATTGCACAATGGGCGCAAGCCTGATGCAGCGACGCCGCGTGCGGGATGGAGGCCTTCGGGTTGTAAACCGCTTTTGTTCAAGGGCAAGGCATGGTTTCGGCCGTGTTGAGTGGATTGTTCGAATAAGCACCGGCTAACTACGTGCCAGCAGCCGCGGTAATACGTAGGGTGCGAGCGTTATCCGGATTTATTGGGCGTAAAGGGCTCGTAGGCGGTTCGTCGCGTCCGGTGTGAAAGTCCATCGCCTAACGGTGGATCTGCGCCGG
+
GGGGGGGGGGGGGGGGGGGGGGGGGGGGGGGGGGGGGGGGGGGGGGGGGGGGGGGGGGGGGGGGGGGGGGGGGGGGGGGGGGGGGGGGGGGGGGGGGGGGGGGGGGG,CFGGGGGGGGGFEDF,,@>F@FF55,8,@DBFGECFGFGGGGGGCFGGFGGGGGGGFGGGGGGGGGGGGGGGGGGGGGGGGFGGGGGGGCEDGDEGGGGEGFGGGGGGGG7EGGGGGE>E5FFGG8CECGGGDEGGGGGEGGGGGGGGGEGEGEGGGCCFGGDDDGEGGGGG@FGD=6C?CB@GGG
@M03364:396:000000000-C9LGT:1:1101:22710:6932 1:N:0:10
ACTCCTACGGGAGGCAGCAGTGGGGAATATTGCACAATGGGCGCAAGCCTGATGCAGCGACGCCGCGTGCGGGATGGAGGCCTTCGGGTTGTAAACCGCTTTTGTTCAAGGGCAAGGCACGTTTTCGGCCGTGTTGAGTGGATTGTTCGAATAAGCACCGGCTAACTACGTGCCAGCAGCCGCGGTAATACGTAGGGTGCAAGCGTTATCCGGATTTATTGGGCGTAAAGGGCTCGTAGGCGGTTCGTCGCGTCCGGTGTGAAAGTCCATCGCTTAACGGTGGATCCGCGCCGG
+
GGGGGGGGGGGGGGGGGGGGGGGGGGGGGGGGGGGGGGGGGGGGGGGGGGGGGGGGGGGGGGGGGGGGGGGGGGGGGGGGGGGGGGGGGGGGGGGGGGGGGGGGGGGFGGGGGGGGGFGGD-D,:EFG3+@5@DGFCFEFG@FGEFGGGGBF7FGGFGGGGGGGGGGGGCEGGGGGGGGGGGGGGGGGGGGGGFGGGGGGGGGGGGGGGGGGDEGGGGGGGGGGGGGGFGGGGGGGGEGGGEEEGGGGGG>EEEGGG/:5A9DGGGGGGFFGGGGGGGGGFFGGGGFFFEFDGG
@M03364:396:000000000-C9LGT:1:1101:7347:6949 1:N:0:10
ACTCCTACGGGAGGCAGCAGTGGGGAATATTGCACAATGGGCGCAAGCCTGATGCAGCGACGCCGCGTGCGGGATGGAGGCCTTCGGGTTGTAAACCGCTTTTGTTCAAGGGCAAGGCACGGTTTCGGCCGTGTTGAGTGGATTGTTCGAATAAGCACCGGCTAACTACGTGCCAGCAGCCGCGGTAATACGTAGGGTGCAAGCGTTATCCGGATTTATTGGGCGTAAAGGGCTCGTAGGCGGTTCGTCGCGTCCGGTGTGAAAGTCCATCGCTTAACGGTGGATCCGCGCCGG
+
GGGGGGGGGGGGGGGGGGGGGGGGGGGGGGGGGGGGGGGGGGGGGGGGGGGGGGGGGGGGGGGGGGGGGGGGGGCFGGGGGGGGGGGGGGGGGGGGGDGGGGGGGGGDFGGFFGGFDFFGC3@7>@FF3+535<DGGGCFFDFGF,<>FGCCDBB>CFGGGGEGFGGGG7<FGGGGGGGGGGGGGCGGGGGGGGGGGFECFGGGGGGCGDGGG?8ECFGGGGGGGGGCFGFGEFGGG8FE98C7?7EEEEGGGEGEGCE5;?>FG*<:>CGGGCCDGFED@:EG6CFFCD>G3C
@M03364:396:000000000-C9LGT:1:1101:23910:6960 1:N:0:10
ACTCCTACGGGAGGCAGCAGTGGGGAATATTGCGCAATGGGCGAAAGCCTGACGCAGCGACGCCGCGTGAGGGATGAAGGTCTTCGGATCGTAAACCTCTGTCAGAAGGGAAGAAACTAGGGTGCTCTGATCATCATCCTACTGACGGTACCTTCAAAGGAAGCACCGGCTAACTCCGTGCCAGCAGCCGCGGTAATACGGAGGGTGCAAGCGTTAATCGGAATCACTGGGCGTAAAGCGCACGTAGGCTGTTATGTAAGTCAGGGGTGAAATCCCACGGCTCAACCGTGGAAC
+
GGGGGGGGGGGGGGGGGGGGGGGGGGGGGGGGGGGGGGGGGGGGGGGGGGGGGGGGGGGGGGGGGGGGGGGGGGGGGGGGGGGGGGGGGGGGGGGGGGGGGGGGGGGGGGGGGG@FGGGGDFFF@EFF,<9B8@EBFFGGGGGGGGGGGGGGFGGGGGGGGGGGGGGGGGGGGGGGGGGGGGGGGGGGGGGGGGGGGGGGGGGGGGGGGGGGGGGGGGGGGGGGFGGFGGGGGGGGGGGGGGGGGGGGGGFFCCFGGDFC<EGGGGDCGGGGGGGGGGGGFFGGGGGFGFFGGC
@M03364:396:000000000-C9LGT:1:1101:7743:7017 1:N:0:10
ACTCCTACGGGAGGCAGCAGCCGCGGTAATACGTAGGGTGCAAGCGTTGTCCGGAATCATTGGGCGTAAAGGGCTCGTAGGCGGTTCGTCGCGTCCGGTGTGAAAGTCCATCGCTTAACGGTGGATCCGCGCCGGGTACGGGCGGGCTTGAGTGCGGTAGGGGAGACTGGAATTCCCGGTGTAACGGTGGAATGTGTAGATATCGGGAAGAACACCAATGGCGAAGGCAGGTCTCTGGGCCGTTACTGACGCCGAGGAGCGAAAGCGTGGGGAGCGAACAGGATTAGAAACCCT
+
GGGGGGGGGGGGGGGGGGGGCFGGGGFGGG9FFCFFGGGGGGGGGGGEGGGGCFBFFFGGFGGGGGGGEGGFGGGGGFEGGEGGGGGGGGGGGGGGGGGGFGG,ADF9FGGGFFD@GFGEDCF++8FF335*5*@51><FGDEFCGCFGGGGE:FGG8EGGGGGGAE?C5*ACFCFGGGGGGGG?CG;FE8EGGGGGGGGGF:@EEE8:CFF:CGGG5CCGFDECCCC6EEGEE?FFGCGGGECGGFFCEC5*:*:3*:EG=DEGGG<CCGG5=EGGGGG5>ECF=C@78.CG*
@M03364:396:000000000-C9LGT:1:1101:9542:7029 1:N:0:10
ACTCCTACGGGAGGCAGCAGTGGGGAATATTGCACAATGGGCGCAAGCCTGATGCAGCGACGCCGCGTGCGGGATGGAGGCCTTCGGGTTGTAAACCGCTTTTGTTCAAGGGCAAGGCACGGTTTCGGCCGTGTTGAGTGGATTGTTCGAATAAGCACCGGCTAACTACGTGCCAGCAGCCGCGGTAATACGTAGGGTGCAAGCGTTATCCGGATTTATTGGGCGTAAAGGGCTCGTAGGCGGTTCGTCGCGTCCGGTGTGAAAGTCCATCGCTTAACGGTGGATCCGCGCCGG
+
GGGGGGGGGGGGGGGGGGGGGGGGGGGGGGGGGGGGGGGGGGGGGGGGGGGGGGGGGGGGGGGGGGGGGGGGGGGGGGGGGGGGGGGGGGGGGGGGGGGGGGGGGGGGGGGGGGFGDFGGC>FGFFGG:+@5>@FFFFGGGFGGGGGGGGGGFFGGGGGGGGGDGGGGG<CFGGGGGGGGGGGGGGGGGGGGFCFGGGGGGGGGGGGGGGGGG5EC?CGGGGGGGGCECGGGGGGGGGGGGGGEGGEGGGGGGGGGG8EGE+:CECCGGGGGGGGGGGGG5>GGFCFFGFFGDC
@M03364:396:000000000-C9LGT:1:1101:10221:7047 1:N:0:10
ACTCCTACGGGAGGCAGCAGTGGGGAATATTGCACAATGGGCGAAAGCCTGATGCAGCAACGCCGCGTGAGCGATGAAGGCCTTCGGGTCGTAAAGCTCTGTCCTCAAGGAAGATAATGACGGTACTTGAGGAGGAAGCCCCGGCTAACTACGTGCCAGCAGCCGCGGTCATACGTAGGGGGCTAGCGTTATCCGGATTTATTGGGTTTAAAGGGAGCGCAGGCTGTCGGTTAAGCGTGTTGTGAAATGTAGGCGCTCAACGTCTGACTTGCAGCGCATACTGGTCCACTTG
+
GGGGGGGGGGGGGGGGGGGGGGGGGGGGGGGGGGGGGGGGGGGGGGGGGGGGGGGGGGGGGGGGGGGGGGGGGGGGGGGGGGGGGGGGGGGGGGGGGGGGGGGGGGGFGGGGGGGGAFGFGBFCDCFG8,8:,8F:FFGFGGGGGGCGGGFFFGGGGGGGGGGGGGGGG7CFGGGGGGGGGGGGGGGGGGGGGGGGGGGGGGGGGGGGGGGGGGGGGGGGGGGGGGFGGGGGGGGGGGGGGGGGGGGGGGGGGGGGGGGGGGGGFFFGGGGGGGGGGGGGFFGGGGGFGFFG
@M03364:396:000000000-C9LGT:1:1101:20550:7054 1:N:0:10
ACTCCTACGGGAGGCAGCAGTGGGGAATATTGCACAATGGGGGAAACCCTGATGCAGCAACGCCGCGTGAGTGATGACGGCCTTCGGGTCGTAAAGCTCTGTCCTCAAGGAAGATAATGACTGTACTTTTGTCTGAAGCCCCGGCTAACTACGTGCCAGCAGCCGCGGTAATACGGAAGGTCCGGGCGTTATCCGGATTTATTGGGTTTAAAGGGAGCGCAGGCCGTCTGTTAATCGTGTTGTGAAATGTAGGCGCCCAACGTCTGAATTGCAGCGCGAACTGGCTGACTAG
+
GGGGGGGGGGGGGGGGGGGGGGGFGGGGGGGGGGGGFGGGGGGGGGGGGGGGGGGGGG<FGGGGGGGFGGGGGGGGGFGGGGGGGGGGGGGG8FFGGGGGGGFBFGG,EFGFFD?<FFFFD-5:AFGG<,CB<,C,CB8F7++>CFCFGGCFGGGGGCGGGFFGGEFFG7EGGFFGGGGEGGGCFCGG<CEEGGFG:<<CGGFGGGGGECE7E<EFGGGGC8CGEECC8CFG<C+<C;FGGGGG+A@CC@<+:98>D5EFCEGG6C7DFFF7:9C5<GCDD>66DF3549*9
@M03364:396:000000000-C9LGT:1:1101:17806:7055 1:N:0:10
ACTCCTACGGGAGGCAGCAGTGAGGAATATTGGTCAATGGGCGAGAGCCTGAACCAGCCAAGTAGCGTGCAGGATGACGGCCCTATGGGTTGTAAACTGCTTTTGTACGGGGATAAAGGAGCTTACGTGTACGTTTTTGCAGGTACCGTACGAATAAGGACCGGCTAATTCCGTGCCAGCAGCCGCGGTAATACGGAAGGTCCGGGCGTTATCCGGATTTATTGGGTTTAAAGGGAGCGCAGGCTGTCGGTTAAGCGTGTTGTGAAATGTAGGCGCCCAACGCCTGCACTGC
+
GGGGGGGGGGGGGGGGGGGGGGGGGGGGGGGGGGGGGGGGGGGGGGGGGGGGGGGGGGGGGGGGGGGGGGGGGGGGGGGGGGGGGGGGGGGGGGGGGGGGGGGGGGGGGGGGGGGG,FF<BFFA,BFF,:A5BFGFFFGGGFGFFFFGGGGG+FFGGGGGGGGGGGGGGFGGGGGGGGGGGGGGGGGGG:FFGGGGGGGGGGGGGGGGGGGGGGGGEGGFGGGFGGCEEGGGGGGGGGGGGGGGGGFGGGGGGFGGG;CCCFGGFFGGGGGGGGEGGGGGFFGGGGGFGFFG
@M03364:396:000000000-C9LGT:1:1101:13134:7063 1:N:0:10
ACTCCTACGGGAGGCAGCAGTGGGGAATATTGCACAATGGGCGCAAGCCTGATGCAGCGACGCCGCGTGCGGGAAGGAGGCCCTCGGGCCGTAAACCGCTTTCAGCGGGGACGATCGTGACTGTACCCGCATAAGAAGCCCCGGCTAACTACGTGCCAGCAGCCGCGGTCATACGTAGGGGGCGAGCGTTGTCCGGATTCATTGGGCGTAAAGCGCGCGTAGGCGGCCCGGCAGGTCGGGGGTGAAAACACGGGGCCCAACCCCGTGCCTGCCCCCGAAACCGCCGGGCTCGCG
+
GGGGGGGGGGGGGGGGGGGGGGGGGGGGGGGFGGGGGGGGGGGGGGGGGGGGGGGGGGGGGGGGGGGGGGGGGGGFFGGGGGGGGGGGGGGGGGGGGGGGGGG9@>FFGGGGGGFGEFFFGGF:3@DFC:<1*8:,?FGEC:<CEGCFFFFFFFGGGGGGGDFGGGDGG*AFGGGC@EEGGGGG8EGGCEDEGGGGGGGGGGGGGGGGGGGCFFCEGGGGGGGFGDGGGGGGGGEC?EEGGGEGFGFFFFGG?5?:DGDF5ECGEDEDGGGGGGGGGD5CBFGCD)9595)9)1
@M03364:396:000000000-C9LGT:1:1101:16728:7093 1:N:0:10
ACTCCTACGGGAGGCAGCAGTGGGGAATATTGCACAATGGGCGCAAGCCTGATGCAGCGACGCCGCGTGCGGGATGGAGGCCTTCGGGTTGTAAACCGCTTTTGTTCAAGGGCAAGGCGGGTCTTCGGTCCCGTTGAGTGGATTGTTCGAATAAGCACCGGCTAACTACGTGCCAGCAGCCGCGGTAATACGTAGGGTGCAAGCGTTATCCGGATTTATTGGGCGTAAAGGGCTCGTAGGCGGTTCGTCGCGTCCGGTGTGAAAGTCCATCGCTTAACGGTGGATCCGCGCCGG
+
GGGGGGGGGGGGGGGGGGGGGGGGGGGGGGGGGGGGGGGGGGGGGGGGGGGGGGGGGGGGGGGGGGGGGGGGGGGGGGGGGGGGGGGGGGGGGGGGGGGGGGGGGGGDFGDGGGGGBFE7@>@8>EFG+*58>D:FEF?:@<FCGFGBFGCF*CFGGGGGEGGDFGGGC=CFFGGGGGGGGGGGG5?EGGGC<EGGGCGGGGGGGGG5FAFGGGGEECCEGGGGGE8EFGGGEGGGGGGGGGGGGGGGGGGGGGDGGGGE>EFGGFFGGGGGGGC3C7CCBFGGGCF5DEBDDC
@M03364:396:000000000-C9LGT:1:1101:17188:7098 1:N:0:10
ACTCCTACGGGAGGCAGCAGTGGGGAATATTGCGCAATGGGCGAAAGCCTGACGCAGCGACGCCGCGTGAGGGATGAAGGTCTTCGGATCGTAAACCTCTGTCAGAAGGGAAGAAACTAGGGTGATCTGATCATCATCCTACTGACGGTACCTTCAAAGGAAGCACCGGCTAACTCCGTGCCAGCAGCCGCGGTAATACGTAGGGTGCAAGCGTTATCCGGATTTATTGGGCGTAAAGGGCTCGTAGGCGGTTCGTCGCGTCCGGTGTGAAAGTCCATCGCTTAACGGTGGATC
+
GGGGGGGGGGGGGGGGGGEFGGGGFGGFFFGGGCCFGGGGGGG@FG>FGGGFFDGFGGGFGEEGEGGFF==FGGFEGGGGEFGGGGGCFGGFGGGGGGFCDGGEFFGFGGGFGE=CDF9,>>3B+8=C,39<,,,3@@CCCF,@<<F:<F<BFFEF==EDF8AFGGFGGFEEFF9<FC<<:<,7<CFE@FGE><<1<FB<<<FEEFCAC7<;>E5;CFGEG8;*39@<C9FCEGC58A@E5C:=C5EGGGEE*AEECGCC::CCECE5D7+:DGGC7C93;@FD**1<9>)59*
@M03364:396:000000000-C9LGT:1:1101:18419:7098 1:N:0:10
ACTCCTACGGGAGGCAGCAGTAGGGAATCTTCCACAATGGACGCAAGTCTGATGGAGCAACGCCGCGTGAGTGAAGAAGGTTTTCGGATCGTAAAGCTCTGTTGTTGGTGAAGAAGGATAGCGGTAGTCCCTGGCATTTATTTGACGGTAATCAACCAGAAAGTCACGGCTAACTACGTGCCAGCAGCCGCGGTAATACGTAGGTGGCAAGCGTTGTCCGGATTTATTGGGCGTAAAGCGAGCGCAGGCGGAAAAATAAGTCTAATGTGAAAGCCCTCGGCTTAACCGAGGAAC
+
GGGGGGGGGGGGGGGGGGGGGEFGGFFGGGGGGGFGGGGGFGGGDGC<F9FGCGGGCFGGGEGGGGGEGGGGGGFFFDFEEFGGGEGG@EFEFGGGGGCFFFF,B=F?4BFEEF:8B,B,,-8+88BE<<A:5+B,CA<,,<FF,:BFFG@BFGGGG+@FBFGGF=FGGF8<FGGGGGFGGG9CFC<,DFGGGGFGGGBFGFGGFGCCFAFGCCEBEGFGDE<CG7C@EF>=88C8;ECE8C>ED5EEDEC5:/*19@7?+<:+?>FGFC:FDGDDDFGGB>CCFGF:35)7<C
@M03364:396:000000000-C9LGT:1:1101:21158:7164 1:N:0:10
ACTCCTACGGGAGGCAGCAGTGGGGAATCTTCCGCAATGGGCGAAAGCCTGACGCAGCGACGCCGCGTGAGGGATGAAGGTCCTCGGATCGTAAACCTCTGTCAGAAGGGAAGAAACTGAAGCGTGCTCGTCAGCGTTTCATTGACGGTACCTTCAAAGGAAGCACCGGCTAACTCCGTGCCAGCAGCCGCGGTAATACGGAGGGTGCGAGCGTTAATCGGAATCACTGGGCGTAAAGCGCATGTAGGCTGTCGAGTAAGTCAGGGGTGAAATCCCACGGCTCAACCGTGGAAC
+
GGGGGGGGGGGGGGGGGGGGGGGGGGGGGGGGGGGGGGGGGGGGGGGGGGGGGGGGGGGGGGGGGGGGGGGGGGGGGGGGGGGGGGGGGGGGGGGGGGGGGGGFGFGGGGGGGGGGDGGF<-:+8BFF,+8@+8@FFFEGGGGGFGGGGGGGFGGGGGGGGGGGGGGGGGGGGGGGGGGGGGGGGGGGGGGGGGGGGFGGGEGGGGGGGCGGGGGGGGGGGGGGGGGGGGGGGGGGGGGGGGGGGGGGGFGGGGGGGGGGGGGGGGGGGGGGGGGG45EGF@GGFGGFGFEG=F
@M03364:396:000000000-C9LGT:1:1101:10330:7173 1:N:0:10
ACTCCTACGGGAGGCAGCAGTGGGGAATCTTGCACAATGGGCGAAAGCCTGATGCAGCGACGCCGCGTGCGGGACGAAGGCCTTCGGGTTGTAAACCGCTTTTGTTCAAGGGCAAGGCACGGTTTCGGCCGTGTTGAGTGGATTGTTCGAATAAGCACCGGCTAACTACGTGCCAGCAGCCGCGGTAATACGTAGGGTGCAAGCGTTGTCCGGAATCATTGGGCGTAAAGGGCTCGTAGGCGGTTCGTCGCGTCCGGTGTGAAAGCCCATCGCTTAACGGTGGGTCTGCGCCGG
+
GGGGGGGGGGGGGGGGGGGGGGGGGGGGGGGGGGGGGGGGGGGGGGGGGGGGGGGGGGGGGGGGGGGGGGGGGGGGGGGGGGGGGGGGGGGGGGGGGGGGGGGGGGGGGGGGGGGFGGGGGCFECFGG<>@53@FCFFDFGFGGGGGGGGGGEGGGGGGGGGGGGGGFGCFGGGGGGGGGGGGGGGGGGGGGGGGGGGGGGGGGGGGGGGGGGGDFGGGGGGGGGGEC>FGEGGGD==FGGGGGGGGGGGGGGGGGGEDCE<CFGFGGGGGGGGGCCCEGBFGGDGC?D@FDGD
@M03364:396:000000000-C9LGT:1:1101:27896:7175 1:N:0:10
ACTCCTACGGGAGGCAGCAGTGGGGAATATTGCACAATGGAGGGAACTCTGATGCAGCGACGCCGCGTGAGTGAAGAAGTATTTCGGTATGTAAAGCTCTATCAGCAGGGAAGAAGACGACGGTACCTCACCAACCAGCCCCGGCTAACTACGTGCCAGCAGCCGCGGTAATACGTAGGGGGCAAGCGTTATCCGGATTTACTGGGTGTAAAGGGAGCGTAGACGGCGGTGCAAGTCTGAAGTGAAAGGCGGGGGCTCAACTCCCGGATTGCTTTGGAAACTGCATGGCTAG
+
GGGGGGGGGGGGGGGGGGGGGGGGGGGGGGGGGGGGGGGGGGGGGGGGGGGGGGGGGGGGGGGGGGGGGGGGGGGCGGFCFGGGGGGGGGGGGFGGGGGGGGGFFFGGGGGCGG,?,BF=>+@B+BDC,:8,:,++6BFDG7FGD>GGGGFCGGGGGGGGFGGGGGGGE*=FFGGGGGGGGGGGCFGGGEGGGFGGGGGG7CGGGGFGGGGGGDGGCEEEEGEGGGGGGGGGFCF@FGGG7EGFGCGG=GEGGGGGGGGFGGGFCGGGC<CGGGGGGGG*?BGGF>DFFFFF
@M03364:396:000000000-C9LGT:1:1101:19459:7198 1:N:0:10
ACTCCTACGGGAGGCAGCAGTGGGGAATATTGCACAATGGGCGCAAGCCTGATGCAGCGACGCCGCGTGCGGGATGGAGGCCTTCGGGTTGTAAACCGCTTTTGTTCGAGGGCAAGACACGGTTTCGGCCGGATTAAGTGGCTTGTTCGAATGAGCACCGGCTAACTACGTGCCAGCGGCCGCGGTAATACGTAGGGTGCAAGCGTTATCCGGATTTATTGGGCGTAAAGGGCTCGTAGGCGGTTCGTCGCGTCCGGTGTGCAAGTCCATCGCTTAACGGCGGATCCGCGCCGG
+
FGGGGGGGGGGGGGGGGGGGGGGGGGGGGGGGFFGGGGGGGGGGGGGGGGGGGCGGGG:F@FGGGGGGGEGDFGGG7FGGGGGGGGGGGGGGFFGEGFGGGG9F=BF+3B+8CG>F,:,B>+:8888@+***51*,7D@@,*365D?C*3,3,8?F:,<:C71<CFGC@1:<CF:FG*=<:CGGD*/;FAEFE9CE82**<7<*A8*/;:A?C:8C:++<+3@CE?/*/<0C8*/8/2;CFEGC8CECE5?C8:1:)*2*1+0+<2:7CD+19/7*0*:5))://7D@F>5/19
@M03364:396:000000000-C9LGT:1:1101:15529:7214 1:N:0:10
ACTCCTACGGGAGGCAGCAGTGGGGAATATTGCACAATGGGGGAAACCCTGATGCAGCAACGCCGCGTGAGTGATGACAGCCTTCGGGTTGTAAAGCTCTGTCTTCAGGGACGATAATGACGGTACCTGCGGAGGAAGCCACGGCTAACTACGTGCCAGCAGCCGCGGTCATACGTAGGTGGCGAGCGTTGTCCGGATTTACTGGGCGTAAAGGGAGCGTAGGCGGATTTTTAAGTGAGATGTGAAATACTCGGGCTTAACCTGAGTGCTGCATTTCAAACTGGAAGTCTAG
+
GGGGGGGGGGGGGGGGGGGGGGGGGGGGGGGGGGGGGGGGGGGGGGGGGGGGGGGGGGGGGGGGGGGGGGGGGGGGGGGGGGGGGGGGGGGGGGGGGGGGGGGGGGGFFGGGGGDGEGG@FFFGFFGG,383+38>@FGGGGGGGGGGGGEGFGGGGGGGGGGGGGGGG*:FGGGGGGGGGGGGGGGGGGGGGGGGGGGGGGGGGGGGGGGGGGGGGGGCGGGGGG:CGGGGGGGGGGFFGGGGGGGGGGGGGGGGGGGGGGGGGGGFFGFGGGGGGGFFFFGGGGGFGFFF
@M03364:396:000000000-C9LGT:1:1101:19727:7228 1:N:0:10
ACTCCTACGGGAGGCAGCAGTGGGGAATATTGCACAATGGGCGAAAGCCTGATGCAGCAACGCCGCGTGAGTGATGAAGGCCTTAGGGTCGTAAAACTCTGTCCTCAAGGAAGATAATGACGGTACTTGCGGAGGAAGCCCCGGCTAACTACGTGCCAGCAGCCGCGGTGATACGTAGGGGGCTAGCGTTATCCGGATTTACTGGGCGTAAAGGGTGCGTAGGTGGTTTCTTAAGTCAGGAGTGAAAGGCTACGGCTCAACCGTAGTAAGCTCTTGAAACTGGGAAACTTGAGT
+
GGGGGGGGGGGGGGGGGGGGGGGGGGGGGGGGGGGGGGGGGGGGGGGGGGGGGGGGGGGGGGGGGGGGGGGGGGGGGGGGGGGGGGGGGGGGGGGGGGGGGGG8FGG,CFGGGGGC9FFFGGGB+BFA,,@38FCDFFGGGGGGGGEGGGGGEFGGGGGGGGGGGGGGG*BFGGGCCFGGGGGGGGGGGGEFFGGGGGGGCCCEFGGGGGGGGGGEGGGGGGGGGGEGGFFGGEGGGGFG6?FGGGGGGGGGGG>57CGDGFD:CGEGGF+0<FGGCGGGFFGC4FFFGBF7<*
@M03364:396:000000000-C9LGT:1:1101:27616:7267 1:N:0:10
ACTCCTACGGGAGGCAGCAGTGGGGAATCTTGCGCAATGGGCGGAAGCCTGACGCAGCGACGCCGCGTGCGGGAGGAAGGCCCTCGGGTCGTAAACCGCTTTCAGCAGGGACGAGGCCGCACGTTGACGATCCCTGCAGAAGAAGCCCCGGCTAACTACGTGCCAGCAGCCGCGGTAATACGTAGGGGGCGAGCGTTATCCGGATTCATTGGGCGTAAAGCGCGCGTAGGCGGCCTGCTAGGTCGGGACTCAAATCCGGGGGCTCAACCCCCGCCCGGTCCCGATACCGACAGG
+
GGGGGGGGGGGGGGGGGGGGGGGGGGGGGGGGGGGGGGGGGGGGGGGGGGGGGGGGGGGGGGGGGGGGGGGGGGGGGGGGGGGGGGGGGGGGGGGGGGGGGGGGGCGGGGGGGG7CFCF@**43,@FF881+8?82<:8:FGGFCF<FGGFFEDFGGGFEFGGGGGGFG@FGGGEGGDGGGG@9FGGGDDGDEGGGGGGGGGG>EEEFGGGGGFGGGGGGGGGGGGGCGGGGGGGGGGGGGGGFDGGEGFFEFGGGGGGDGGG5CCDCFGEDGGGGGDECFFGDGDGFD3@DGD
@M03364:396:000000000-C9LGT:1:1101:18828:7320 1:N:0:10
ACTCCTACGGGGGGCAGCAGTGAGGAATATTGGTCAATGGGCGAGAGCCTGAACCAGCCAAGTAGCGTGCAGGATGACGGCCCTATGGGTTGTAAACTGCTTTTGTATGGGGATAAAGTGCTCCCCGTGTGTAGTTTTGTAGGTACCATACGCATAAGGACCGGCTAATTCCGTGCCAGCAGCCGCGGTAATACGGAAGGTCCGGGCGTTATCCGGATTTATTGGGTTTAAAGGGAGCGTAGGCCGGATGGCAAGCGTGTTGTGAAATGTCGTGGCCCAACCAGGGCACTGC
+
GGGGGGGGGGGGGGGGGGGGGGGGGGGGGGGGGGGGGGGGGGGGGGGGGFGGGGFGGGGFFFFGGGGGGGGGGGGGGGGGGEGGGGGGFGGDGFGGGFCFGGGGGGGFGGGCFG:?,3@>>@CF*=CF+8=,,,@<@FEGF@FECFGGGGCF*=FEFGGGGGGGGGGGFCF:EGGGGGGGCFFFGGGGGEEFGGDEEGGGGGFGGGGGGGDFEFEGEEGFGGGGGGEGECFGFFEGGGGEEE5FFGEECEDEG6EFGGGEFGGGG7<CGGCGGCEGGFECEDGGG3*<DF@G
@M03364:396:000000000-C9LGT:1:1101:28095:7337 1:N:0:10
ACTCCTACGGGAGGCAGCAGTGAGGAATATTGGTCAATGGGTGAGAACCTGAACCAGCCAAGTAGCGTGCAGGAAGACGGCCCTATGGGTTGTAAACTGCTTTTGTACGGGGATAAAGGAGGCTACGTGTAGCTTTTTGCAGGTACCGTACGAATAAGGACCGGCTAATTCCGTGCCAGCAGCCGCGGTAATACGGAAGGTCCGGGCGTTATCCGGATTTATTGGGTTTAAAGGGAGCGCAGGCTGTCGGTTAAGCGTGTTGTGAAATGTAGGCGCCCAACGCCTGCACTGC
+
GGGGGFGGGGGGFGGGGGGGGGGGGGGGGGGGGGGGGGGGGGGGGGGGGGGGGGGGGGGGGGGGGGGGGGGGGGGGGGGGGGGGGGGGGGGGGGGGGGGGGGGGGGGGGGGGGGGGBFF<A4B,,BFG,:A<,<,?=AFGEGFDFGGEFGGG3FGGGGGGGGGGGGGGG,DFAFEGGGGGGGGGGGGGGGDC;FCGGGGGGGGGGGGGGGGGGGGGEEG97EGGGG8=8<CEGGGGGGGGGGGGFGFGCEEEGGGGGCGEGC*/<CGGG7277CCGGGG:BFGGGDF?FFFG
@M03364:396:000000000-C9LGT:1:1101:25795:7338 1:N:0:10
ACTCCTACGGGAGGCAGCAGTGAGGAATATTGGTCAATGGGCGAGAGCCTGAACCAGCCAAGTAGCGTGCAGGACGACGGCCCTATGGGTTGTAAACTGCTTTTGTATGGGGATAAAGTGCTCCACGTTTGGAGTTTTGTAGGTACCATACGAATAAGGACCGGCTAATTCCGTGCCAGCAGCCGCGGTAATACGGAAGGTCCGGGCGTTATCCGGATTTATTGGGTTTAAAGGGAGCGTAGGCCGTGGATTAAGTGTGTTGTGAAATGTAGGCGCTCAACGTCTGACTTGC
+
GGGGGGGGGGGGGGGGGGGGGGGGGGGGGGGGGGGGGGGGGGGGGGGGGGGGGGGGGGGGGGGGGGGGGGGGGGGGFGGGGGGGGGGGGGGGGGGGGGGGGGGGGAFEGGFGGGEFAFGFDAC,BBFF,,88,,83AF,=DAFFEFGGGGGGGGGGGGGGGGGGGG>FG8DCGGGGGGGGGGGGGGGGGGGGGGGGGGGGGGGGGGGGGGGGGGGGGGGGGGGGGGCEEGGGGGGGGGGGGGGGGGGEGEFDFGGGFFGGFFFEFGGGGGGDGGGGDGGGFFFGGGGFGFFF
@M03364:396:000000000-C9LGT:1:1101:21416:7372 1:N:0:10
ACTCCTACGGGAGGCAGCAGTGGGGAATATTGCACAATGGGCGCAAGCCTGATGCAGCGACGCCGCGTGCGGGATGGAGGCCTTCGGGTTGTAAACCGCTTTTGTTTGGGAGCAAGCCCTTCGTTGTGATTGTACCTTTCGAATAAGCATCGGCTAACTCCGTGCCAGCAGCCGCGGTAATACGGAGGATGCGAGCGTTATCCGGATTCATTGGGTTTAAAGGGTGCGTAGGTGGCCATTTAAGTCAGCGGTGAAAGTTTGTGGCTCAACCATAAAATTGCCGTTGAAACTGG
+
GGGGGGGGGGGGGGGGGGGGGGGGGGGGGGGGGGGGGGGGGGGGGGGGGGGGGGGGGGGGGGGGGGGGGGGGGGGGGGGGGGGGGGGGGGGGGGGGGGGGGGGFGGGGGGGGGGGGGGGCFEF@,@3C8,8,@,FEFGFCE:EFGAFFGGGGGGGGGGGGGGGGGGGGGCCFGGGGGGGGGGGGGGGGDGGGGCEGGEEEGGGGGGGGGGGGGGGGE>EGGGGGGGGGGGGGGGGGFGGFGGGGGGGGGGGCGFF7FCFEGFGGGGFGGGGGGGCFGGF>BFGGGGGFGF4CD
@M03364:396:000000000-C9LGT:1:1101:18921:7383 1:N:0:10
ACTCCTACGGGAGGCAGCAGTGGGGAATATTGCACAATGGAGGGAACTCTGATGCAGCGACGCCGCGTGAGTGAGGAAGTATTTCGGTATGTAAAGCTCTTTCGGCAGGGAAGATAATGACGGTGCCTGCAAAAGAAGCACCGGCTAAATACGTGCCAGCAGCCGCGGTCATACGTATGGTGCAAGCGTTATCCGGATTTACTGGGTGTAAAGGGGGCGCAGGTGGCGAGGCAAGTCAGAAGTGAAAGCCCGGGGCTCAACCCCGGGACTGCTTTTGAAACTGTCTGGCTGG
+
GGGGGGGGGGGGGGGGGGGGGGGGGGGGGGGGGGGGGGGGGGGGGGGGGGGGGGGGGGGGGGGGGGGGGFGGGGGGFGGFFGGGGGGGGGGGGGGGGGGGGGGGGGGGGGGGFFFF9FFFGGEB>@FG,,A,,3B:>FGD@GGFCF+DGFFGFGFGGGGGGGGGGGGGG*;FGGGGGGGGGGGCCFGGEF7FDGGGGGDFGGGGGGEGGGGFGGGGGGGGGGGGGGGGGCGGDGGGGFGCFGFGGGGGGFGGGGGGGGGGGCDGGGGDDGGGGFG4CCFFFFGGGGGFGF@D
@M03364:396:000000000-C9LGT:1:1101:17832:7391 1:N:0:10
ACTCCTACGGGAGGCAGCAGTGGGGGATATTGGTCAATGGCCGAGAGGCTGAACCAGCCAAGTAGCGTGCAGGATGACGGCCCTATGGGTTGTAAACTGCTTTTATACGGGGATAAAGTCAGCTACGTGTATTTGTTTGCAGGTACCGTATGAATAAGGACCGGCTAATTCCGTGCCAGCAGCCGCGGTAATACGGAAGGTCCGGGCGTTATCCGGATTTATTGGGTTTAAAGGGAGCGCAGGCCGTCTGTTAAGCGTGTTGTGAAATGTAGGCGCCCAACGTCTGAATTGC
+
GGGGGGGGGGGGGGGGGGGGGGGGGGGGGGGGGGGGGGGGGGGGGGGEGGGGGGGGGGGGFGGGGGGGGGGGGGGGGGGGGGGGFGGGGGGGGGGGGGGGGGGGGGGGGGGGGGEGGGGGGEBE,CFF,:655FDFDFFGGGDFGGGGGGGG<FFGGGGGGGGGGGDFFFGGFGFGGGGGGGGGGGGGGEGGGFGGGGGGGGGGGGGGGGGGFGGGCGGFFFGGGG?EEGFGGGGGGGG=EGGGGG578CFFFGGGG?EE6**:CGFCCFFGGGEGGGGGFFF<4CFFGFFG
@M03364:396:000000000-C9LGT:1:1101:10316:7409 1:N:0:10
ACTCCTACGGGAGGCAGCAGTGAGGAATATTGGTCAATGGGCGAGAGCCTGAACCAGCCAAGTCGCGTGAAGGAAGACGGTCCTATGGATTGTAAACTTCTTTAGCCGGGGAGCAAGGCGTCTGTTGCGACCGGCGTCGGAGAGTACCCGGAGAATAAGCATCGGCTAACTCCGTGCCAGCAGCCGCGGTAATACGGAGGATGCGAGCGTTATCCGGATTTATTGGGCGTAAAGGGCTCGTAGGCGGTTCGTCGCGTCCGGTGTGAAAGTCCATCGCTTAACGGTGGATCCGCG
+
GGGGGGGGGGGGGGGGGGGGGGGGGGGGGGGGGGGGGGGGGGGGGGGGGGGGGGGGGGGGGGGGGGGGGGGGGGGGGGGGGGGGGGGGFGGGGGGFFGGGGGGEFGGEGGDGGGFG8DFGFCFD,CEF73@+3>FCFGGGEE7@D;DFFGECEGGGGGGGGGGGGGGDGGGFGGGGGGGGGGFGGGGGCEEGF7FFECGGGGGGGGGGGGDGGGGGG*?EGGGGGGGGGEG=89FGGCGGGCFGGGGGGGGGGGGGGGGGCCDGGCFGFGGC*<FD3CC<FFGG95D@FFFC7)
@M03364:396:000000000-C9LGT:1:1101:7873:7416 1:N:0:10
ACTCCTACGGGAGGCAGCAGTGGGGAATATTGCACAATGGGGGGAACCCTGATGCAGCGACGCCGCGTGCGGGATGGAGGCCTTCGGGTCGTGAACCGCTTTTGTTTGGGAGCAAGCCTGCGGGAGAGTATGACTTTCGAATGAGCACCGGCTAACTACGTGCCAGCAGTCGCGGTAATACGTCGGGTGCGAGCGGTGTCCGGAATCATTGGGCGGAAAGGGAGCGCAGGCGGAAGGCCAAGCCGGAGTTGAAAGTTCGAGGCTCACCCCCGTTTCGGATCCGGAACTGGCCGC
+
FGGGGGGGGGGGGGGGGGGGGGGGGGGGGGGGGGGGGGGGG@FCFG7FFGGGGGGGGGDGGGGGGGGGGDGGGGEGCFGG@FGGGGGEGDGG+FGFG:FGEGG9FCC:FFG:@FF@::C,4<F**2/8,,+,,0,,3<;F,<,2<CC*2/8C**+<9C6CE6*2<@>,;,<:*::?8C9FFF<**2C*:C5*2:>5C5C8+;8**1<+0<::@5C/:*2****;>E8*:8/::EEGG*/*;:/AC5=*22<+<:@<0+:***9*:6<*CCGG5*3>5DEC)7:)*17)*))/)1
@M03364:396:000000000-C9LGT:1:1101:25059:7433 1:N:0:10
ACTCCTACGGGAGGCAGCAGTGAGGAATATTGGTCAATGGGCGGAAGCCTGAACCAGCCAAGTCGCGTGAGGGAAGACGGTCCTACGGATTGTAAACCTCTTTTGTCGGGGAGCAAAGGGGCCCCGCGTAGCCGGATGAGCGTACCCGAAGAAAAAGCATCGGCTAACTCCGTGCCAGCAGCCGCGGTAATACGGAGGATGCGAGCGTTATCCGGATTTATTGGGTTTAAAGGGTGCGTAGGCCGGCTGTCAAGTCAGCGGTAAAAATTCGGGGCTCAACCCCGTAAAGCCGTT
+
GGGGGGGGGGGGGGGGGGGGGGGGGGGGGGGGGGGGGGGGGGGGGGGGGGGGGGGGGGGGGGGGGGGGGGGGGGGGGGGGGGGGGGGGGGGGGGGGGGGGGGGGGGGGGGGFGGFGFDF7@:F+@FGG@3@D,3>FFFFGGGGGGGGGGGGGGGGGGGGGGGGGGGGGGFFGGGGGGGGGGGGGGGGGGGGGGFGDEGGGGDGGGGGGGGGGGGGGEGFFGGGGGGDEGGGGGGGGGGGGGGGGGGGGGGGG?EGGGGGGGCDGGGGGGGGGGGGGGGGGFFGGDDGFGFFGD3
@M03364:396:000000000-C9LGT:1:1101:3430:7492 1:N:0:10
ACTCCTACGGGAGGCAGCAGTGGGGAATATTGCACAATGGGGGAAACCCTGATGCAGCAACGCCGCGTGAGTGATGACGGTCTTCGGATTGTAAAGCTCTGTCTTTAGGGACGATAATGACGGTGCCTAAGGCGGGAGCCACGGCTAACTACGTGCCAGCAGCCGCGGTAATACGTAGGTGGCAAGCGTTGTCCGGAATTATTGGGCGTAAAGCGCGCGCAGGCGGCTTCCTAAGTCCATCGTGAAAGTGCGGGGCTTAACCCCGTGATGGGATGGAGACTGGGAAGCTGGAGT
+
GGGGGGGGGGGGGGCGGGGGFGGGGEEGDGDEFFG9FGGGGFGGFFGGEGGGGGEGGGGGGGGGGGGGGCGCFGGGGCGEG@FFGGGG:CFGDGCFFEBF,EEAEGFGGGGCFFFGCFFF<8@B+6B<,,8,,63+83FC8E<CGGC,?FDF>DFEFGCCGGFFGGGG743>>FGCFGC<CG>+?FFCFEG/+<EC*:;0<+<FGGCE>GEFGCCEGCGCEGEG5CCCE@CGGGFGGFC?F=F*<7?CFG9CE5855@F:?G<5C*ACFFFGGFEG4*+/*9F7CFD44<495*
@M03364:396:000000000-C9LGT:1:1101:17356:7508 1:N:0:10
ACTCCTACGGGAGGCAGCAGTGGGGAATCTTCCGCAATGGACGAAAGTCTGACGGAGCAACGCCGCGTGAGTGATGAAGGTCTTCGGATTGTAAAACTCTGTTGTCAGGGACGAATGCACCGATCTATCCTACATTTTGGTGTTGCCGGTACCTGACGAGGAAGCCACGGCTAACTACGTGCCAGCAGCCGCGGTAATACGTAGGTGGCAAGCGTTGTCCGGAATTATTGGGCGTAAAGGGCTCGTAGGCGGTTCGTCGCGTCCGGTGTGAAAGTCCATCGCTTAACGGTGGAT
+
GGGGGGGGGGGGGGGGGGGGGGGGGGGGGGGGGGGGGGGGFGGGGGGGGGGGGGGFGGGGGGGGGGGGGGGFGGGG<FGGGGGGGGGGGGGFFFGGGGGGGGGGGGGGGGGGGG7E=FGFG@F7>FFG,,9,3:EDAFGG@FGGG,>@FBFGGGGGGGFGGGGGGG7FGFEGCGGGGGGGGGGFGGGGGGGGGDCGFGGGGGGGGGGGGFFGGGGGGGG@EGCCGGFFFGGGGGGGGGGGGGGGGGGGGGGEE5EGGGGGCEDGGGGC730**<CFGFGGFBCFDGG>GF>D:9
@M03364:396:000000000-C9LGT:1:1101:17660:7530 1:N:0:10
ACTCCTACGGGAGGCAGCAGTGGGGAATATTGCACAATGGGCGCAAGCCTGATGCAGCGACGCCGCGTGCGGGATGGAGGCCTTCGGGTTGTAAACCGCTTTTGTTCAAGGGCAAGGCACGGTTTCGGCCGTGTTGAGTGGATTGTTCGAATAAGCACCGGCTAACTACGTGCCAGCAGCCGCGGTAATACGTAGGTGGCGAGCGTTGTCCGGAATTATTGGGCGTAAAGAGCATGTAGGCGGTTTTTTAAGTCCGGAGTGAAAATGCGGGGCTCAACCCCGTATGGCTCTGG
+
GGGGGGGGGGGGGGGGGGGGGGGGGGGGGGGGGGGGGGGGGGGGGGGGGGGGGGGGGGGGGGGGGGGGGGGGGGGGGGGGGGGGGGGGGGGGGGGGGGGGGGGGGGGGGGGGGGGGGGGGGCFFGFGG88@5>FGGGFGGGBGCGGGFGGFG>FGGGGGGGGGGGGGGGFGGGGGGGGGGGGGGGGGGGGGGGFGGGGGGGGGGGGGGGCFGGCEGGGGGGGGGGGEGGGGGGGGGGGGGGGG:CE8EGGGGGFGGGEGGGFGGGGGGGGGGGDFGGGGGFBCDGGGFGFFFG
@M03364:396:000000000-C9LGT:1:1101:18672:7531 1:N:0:10
ACTCCTACGGGAGGCAGCAGTGAGGAATATTGGTCAATGGGCGGAAGCCTGAACCAGCCATGCCGCGTGAAGGACTAAGGCCCTACGGGTCGTAAACTTCTTTTGACGCAGAGCAATAAGGTTTACGTGTAGACCGATGAGAGTATGCGTCGAATAAGCATCGGCTAACTCCGTGCCAGCAGCCGCGGTAATACGGAGGATGCGAGCGTTATCCGGATTTATTGGGTTTAAAGGGTGCGTAGGCGGAGATGTAAGTCAGTGGTGAAAGGTCCCGGCTCAACCGGGGAGCTGCCC
+
GGGGGGGGGGGGGGGGGGGGGGGGGGGGGGGGGGGGGGGGGGGGGGGGGGGGGGGGGGGGGGGGGGGGGGGGGGGGGGGGGGGGGGGGGGGGGGGGGGGGGGGGGGGGGGGEGGGGFGGGGFFFBEFGFFF>DFGGGGGGGGGGGGGGGGGGFFGFGGGGGGGGGGGGGDCGGGGGGGGGGGGGGGGGGGGGGGGGGGGGGGGGGGGGGGGGGGGECECFGGGFGGCGCFGGGGGGGGGGGGGGGG8C?EFGGGGGGGGGGGGGGFGGGGFGGGGGGGGF?FGGGGDBDFFGG*
@M03364:396:000000000-C9LGT:1:1101:20805:7573 1:N:0:10
ACTCCTACGGGAGGCAGCAGTGGAGAATATTGCACAATGGGGGAAACCCTGATGCAGCGACGCCGCGTGAGTGAAGAAGTATTTCGGTATGTAAAGCTCTATCAGCAGGGAAGAAATCAATGACAGTACCTGACTAAGAAGCCCCGGCTAACTACGTGCCAGCAGCCGCGGTAATACGTAGGGGGCAAGCGTTATCCGGATTTACTGGGTGTAAAGGGAGCGTAGACGGCATGGCAAGTCTGAAGTGAAAGGCCAGGGCTCAACCCTGGGACTGCTTTGGAAACTGTCAGGCTG
+
GGGGGGGGGGGGGGGGGGGGGGGGGGGGGGGGGGGGGGGGGGGGGGGGGGGGGGGGGGGGGGGGGGGGGGGGGGGGGGGGGGGGGGGGGGGGGGGGGGGGGGGCFGGGGGGGGGFGFGGGGFFD,CFG,<CCFFGGGGGGGGGFG7FFGGCGFGGGGGGGGGGGGGGGG::FEGGGGGGEGGGGGGGGGGGGGGGGGGGGGGGGGGGFGFEEGGGGGGGGGEGGGGGGGGGGGGGGGGGGGGFGGGGGFFGGGFGGGGGFC99F=DGGGGGGGGGGGDGG?FGGGGGFDFFGFG
@M03364:396:000000000-C9LGT:1:1101:8008:7573 1:N:0:10
ACTCCTACGGGAGGCAGCAGTGAGGAATATTGGTCAATGGCCGAGAGGCTGAACCAGCCAAGTAGCGTGCAGGAAGACGGCCCTATGGGTTGTAAACTGCTTTTATACGGGGATAACGTGAGTTACGTAAGCTTCATTGCAGGTACCGTATGAATAAGGACCGGCTAATTCCGTGCCAGCAGCCGCGGTAATACGGAAGGTCCGGGCGTTATCCGGATTTATTGGGTTTAAAGGGATCGCAGGCCGTCTGTTTAGCGTGTCTTGAAATGTAGGCTCCCAACGTCTGTATTGC
+
GGGGGGGGGGGGGGGGGGGGGGFGGGGGGGGGGFGGGGGGEFGG@EG:FGGG9FGGGG7F,E6,CFGGGEDGGGCGGGGGGGEG@FFG,F=:CFFFGG9,CFACE<FEFGC:+4?,,=BBFFF,CCF?,4685,CF9F?9?,BAAFGFF7FF,,CF,EE98FEGG7B,38@=DFF*>>8*>CCFGGGBCF*;2<:F*14F,:,4<7*=EC;*+?CBGE*++<<EGF**;<7C+0A8**//*17*C=8:EC@C+20?7;C**+00?*<C>FGG7C+*9565>:*/**0*:6@*
@M03364:396:000000000-C9LGT:1:1101:17337:7588 1:N:0:10
ACTCCTACGGGAGGCAGCAGTGGGGAATATTGCACAATGGGCGAAAGCCTGATGCAGCAACGCCGCGTGAGCGATGAAGGCCTTCGGGTCGTAAAGCTCTGTCCTCAAGGAAGATAATGACGGTACTTGAGGAGGAAGCCCCGGCTAACTACGTGCCAGCAGCCGCGGTAATACGTAGGGGGCTAGCGTTATCCGGATTTACTGGGCGTAAAGGGTGCGTAGGTGGTTTCTTAAGTCAGGAGTGAAAGGCTACGGCTCAACCGTAGTAAGCTCTTGAAACTGGGAAACTTGAGT
+
GGGGGGGGGGGGGGGGGGGGGGGGGGGGGGGGGGGGGGGGGGGGGGGGGGGGGGGGGGGGGGGGGGGGGGGGGGGGGGGGGGGGGGGGGGGGGGGGGGGGGGGFFFFFGGGGGGFGFGGGGFFC8BFF5,8,,8>:@FGFGGGFFGCFFGGGGGGGGGGGGGGGGGGGG7CFGGGGGGGGGGGGGGGGGGGGGGGGGGGFGGGGGGGGGGGGGGGGGGGGGGGGGG;FFFGGGGGGGGGFCEGGGGGGGGGGGGGGGGFGFGGGGGGGFGGFDGGGGGGGFFGGFFGFGFFDG:
@M03364:396:000000000-C9LGT:1:1101:3144:7605 1:N:0:10
ACTCCTACGGGAGGCAGCAGTGGGGAATATTGCACAATGGGCGCAAGCCTGATGCAGCGACGCCGCGTGCGGGATGGAGGCCTTCGGGTTGTAAACCGCTTTTGTTCAAGGGCAAGGCATGGTTTCGGACGTGTTGAGTGGATTGTTCGAATAAGCACCGGCTAACTACGTGCCAGCAGCCGCGGTAATACGTAGGGTGCAAGCGTTATCCGGAGTTATTGGGCGTAAAGGGTGCGTAGGTGGCCTCTTAAGTCAGCGGTGAAAGTCAGTGGCTCAACCATTGAACTGCCGTTG
+
GGGGGGGGGGGGGGGGGGGGEFGGGGGGGGGGGGGGGGGGGGGBFGGFFGGGGGGGGFGGGGGGGGGGGGGGGGGGGGGGGFDGGGGGGGGGGGGGGGGGGGGFGDA<FFE:FGFG7FDFGDGG@CFD+8@+8@8,7@;FEFGGGGAAF:::F;FEECCF:CGGEGGGFC,<:B9?:FGEFGGBCEDCCC7;<@;ED@EEG7FFEEGDF<9EGC*;*0CG7CFGGE5?FGGG8EEGGGGGGGGG=986C9FG+<2<FE=5CCGGFFECDGC<3*+2>F7D4@C7>DGFG4@195
@M03364:396:000000000-C9LGT:1:1101:18283:7623 1:N:0:10
ACTCCTACGGGAGGCAGCAGTGAGGAATATTGGTCAATGGATGAGAATCTGAACCAGCCAAGTAGCGTGCAGGACGACGGCCCTATGGGTTGTAAACTGCTTTTGTACGGGGATAAAGGAGCTTACGTGTACGGTTTTGCAGGTACCGTACGAATAAGGACCGGCTAATTCCGTGCCAGCAGCCGCGGTAATACGGAAGGTCCGGGCGTTATCCGGATTTATTGGGTTTAAAGGGAGCGCAGGCTGTCGGTTAAGCGTGTTGTGAAATGTAGGTGCCCAACACCTGCACTGC
+
GGGGGGGGGGGGGGGGGGGGGGGGGGGGGGGGGGGGGGGGGFGGGGGGGGGGGGGGGGGGFGFGGGGGGGGGGGGGGGGGGGGGFGFGGGGGGGGGGGGGGGGGGGGGGGGGGGGG?FF<F@FEABFF,:8,8+B:>FGGGGGGGGGGFFGGBFGGGGGGGGGGGGGGF@FFFGGGGGGGGGGGDGGGGDFGGGGGGGGGGGGGGGDGGGGGGGGGGEGGGGGGGG?ECGFGGGGGGGGGGGGGGGFGGGGDEGGGGEEECGGGFCCFGGGGGGGGGGGGEFGDGGGFGFFG
@M03364:396:000000000-C9LGT:1:1101:7690:7629 1:N:0:10
ACTCCTACGGGAGGCAGCAGTGAGGAATATTGGTCAATGGACGGAAGTCTGAACCAGCCAAGTAGCGTGCAGGACGACGGCCCTATGGGTTGTAAACTGCTTTTATGCGGGGATAAAGTGGGCTACGTGTAGCCTATTGCAGGTACCGCATGAATAAGGACCGGCTAATTCCGTGCCAGCAGCCGCGGTAATACGGAAGGTCCGGGCGTTATCCGGATTCATTGGGTTTAAAGGGAGCGTAGGCCGCCTTTTAAGCGTGTTGTGAAATGTCCTGGCTCAACCAGGGCACTGC
+
GGGGGGGGGGGGGGGGGGGGGGGGGGGGGGGGGEFGGGGGGGGDFGGGGGGGCGGGGGGGGGCEFGGGGGGGGGGGGGGGGGGGF@FGGGGDFGGFGGGGGGGFDFGDFGDDGGGF9FFCF?FF3B>D,:88CDE,@=FGGFGFF9DCCCFE,@FFGGGGGEGEGECFFGGGFGGGGFGGGGGGEGECG:EGGGGGE:CFGFGGGGGGG>:>FGGGED5CGGGGGG?CECGCFGGGGCC:;8ECCEDG5CECFFGFGGGG2/7CGGGGFF+7CFCC<CC477E9D5D5CFFG
@M03364:396:000000000-C9LGT:1:1101:24672:7632 1:N:0:10
ACTCCTACGGGAGGCAGCAGTGAGGAATATTGGTCAATGGGCGGAAGCCTGAACCAGCCAAGTAGCGTGCGGGAAGAATGCCCTATGGGTTGTAAACCGCTTTTACCTGGGGACAAAGTGAGCCGCGTGTGGTTCATTGCGGGTACCAGGCGAATAAGGACCGGCTAATTCCGTGCCAGCAGCCGCGGTAATACGGAAGGTCCGGGCGTTATCCGGATTTATTGGGTTTAAAGGGAGCGTAGGCTGACAGGCAAGCGTGTTGTGAAATGTCGTCGCCCAACGTCGGCACTGC
+
GGGGGGGGGGGGGGGGGGGGGGGGGGGGGGGGGGGGGGGGGGGGGGGGGGGGGGGGGGGGGGGGGGGGGGGGGGGGGGGGGGGGGGGGGGGGGGGFGGGGGGGGGGGGGGGGGGGG,EFFG-CA+@FG38@3:8>>CGCGGGGGGGGGGGGG*FEGGGGGGGGGGGGGF@CGFGGGGGGGGGGGGGGGGGGGGGGGGDGGGGGGGGGGGGGGGGGGGGGGGGGGGGEGD?GFGGGGGGGGGGGGGGGGGGGGGGGGGEEGC@9=FDGGGGGGDGGDDGGGEFCC5C<BGFFG
@M03364:396:000000000-C9LGT:1:1101:22550:7646 1:N:0:10
ACTCCTACGGGAGGCAGCAGTGAGGAATATTGGTCAATGGGCGAGAGCCTGAACCAGCCAAGTAGCGTGCAGGATGACGGCCCTATGGGTTGTAAACTGCTTTTGTATGGGGATAAAGTGCTCCTCGTCTGTCGTTTTGTAGGTACCATACGAATAAGGACCGGCTAATTCCGTGCCAGCAGCCGCGGTAATACGGAAGGTCCGGGCGTTATCCGGATTTATTGGGTTTAAAGGGAGCGTAGGCCGTGGATTAAGTGTGTTGTGAAATGTAGGCGCTCAACGTCTGACTTGC
+
GGGGGGGGGGGGGGGGGGGGGGGGGGGGGGGGGGGGGGGGGGGGGGGGGGGGGGGGGGGGGGGGGGGGGGGGGGGGFGGGGGGGGGGGGGGGGGGGGGGGGGGGGGGCGGGGGGEEEDC9<9FB,:BD+:8,,+:+AF8FFC9DDDFGGGGGBDFGGFGCGGGGGEGGGGGGGGGGGGGGGGGGGGGGGFGGGGGGGGGGGGGEGGGGGGGGGGGGBEEGFCFGGG*;8FFFGGGCEGGEDEGGFE::E8<CFGGD><AC8*25?FCFFGCFGFG:3CGGFFFCFGFFGFFC
@M03364:396:000000000-C9LGT:1:1101:18463:7649 1:N:0:10
ACTCCTACGGGAGGCAGCAGTGGAGAATCTTGCACAATGGGGGAAACCCTGATGCAGCAACGCCGCGTGAAGGAAGACGGCCCTTGGGTTGTAAACTTCTGTTCTAAGGGAAGATAGTGACGGTCCCTTAGGAGCAAGTCCCGGCTAACTACGTGCCAGCAGCCGCGGTAATACGTAGGGGGCGAGCGTTATCCGGAATTATTGGGCGTAAAGAGTACGTAGGTGGTTTCCTAAGCATGGGGTTTAAGGCAACGGCTTAACCATTGTTCGCCCCATGAACTGGGTTACTTGAGG
+
GGGGGGGGGGGGGGGGGGGGGGGGGGGGGGGGGGGGGGGGGGGGGGGGGGGGGGGGGGGGGGGGGGGGGGGGGGGGGGGGGGGGGGGGGGGGGGGGGGGGGGGGGGGGGGGGGFDEFFGFGFFC+@FF:,888:>FFGGGGGGGGGGGGGGGGGGGGGGGGGGGGGGGG:>FGGGGGGGGGGGGFGGGGGGGGGEGGGGGGGGGGGGGGGGGGFGGGGGGGGGGGGGGGGGGGGGGGGGGGGGGGFGGGGGGGGGGGGGGGGGGGGGGGGGGGGCFGGFGFFGGCGGFCFF:F*
@M03364:396:000000000-C9LGT:1:1101:16107:7658 1:N:0:10
ACTCCTACGGGAGGCAGCAGTGGGGAATATTGCACAATGGGCGCAAGCCTGATGCAGCGACGCCGCGTGCGGGATGGAGGCCTTCGGGTTGTAAACCGCTTTTGTTCAAGGGCAAGGCACGGTGTCGGCCGTGTTGAGTGGATTGTTCGAATAAGCACCGGCTAACTACGTGCCAGCAGCCGCGGTAATACGTAGGGTGCAAGCGTTATCCGGATTTATTGGGCGTAAAGGGCTCGTAGGCGGTTCGTCGCGTCCGGTGTGAAAGTCCATCGCTTAACGGTGGATCCGCGCCGG
+
GGGGGGGGGGGGGGGGGGGGGGGGGGGGGGGGGGGGGGGGGGGGGGGGGGGGGGGGGGGGGGGGGGGGGGGGGGGGGGGGGGGGGGGGGGGGGFGGGGGGGFGGGGGAFGGGGGGGFGGGGDG+3@FG:+53@3DFGFGGGFDFGGGGGGGGFGGGGGGGGGGGGGGGGFGGGGGGGGGGGGGGGEEGGGGGGGGGGGGGGGGGGGGGGGGGGGGGFDFFGGGGGGEGFGGGGGGGGGGGGGGGGGGGGGGGGGGGGEGGDFGGFFFF7FGGGGFDGGGGEFGGGGGFGFFGGG
@M03364:396:000000000-C9LGT:1:1101:16776:7700 1:N:0:10
ACTCCTACGGGAGGCAGCAGTGAGGAATATTGGTCAATGGATGAGAATCTGAACCAGCCAAGTAGCGTGCAGGATGACGGCCCTATGGGTTGTAAACTGCTTTTGTACGGGGATAAAGGAGCTTACGATTACGTTTTTGCAGGTACCGTACGAATAAGGACCGGCTAATTCCGTGCCAGCAGCCGCGGTAATACGGAAGGTCCGGGCGTTATCCGGATTTATTGGGTTTAAAGGGAGCGCAGGCTGTCGGTTAAGCGTGTTGTGAAATGTAGGTGCCCAACACCTGCACTGC
+
GGGGGGGGGGGGGGGGGGGGGGGGGGGGGGGGGGGGGGGGFFGGGGGGGGGGGGGGGGGGGGGGGGGGGGGGGGGGGGGGGGGGGGGGGGGGGGGGGGGGGGGGGGGGGGGGGGGGEFFFG@FF:BFG+,8,4BFDCGGGGGGGGGB=FGGG:FFGGGGGGGGGGGGGGEFGGGGGGGGGGGGGGGGGGGGGGGGGGGFGGGGGGGGGGGGGGGGGEEGGFGGFGGEDEGFGGGGGGGGGGGGGGGGGGGGEGGCFGGGGFFFEC>FDGGGGGGGGGGGFDFCDGFCFGFFG
@M03364:396:000000000-C9LGT:1:1101:17379:7711 1:N:0:10
ACTCCTACGGGAGGCAGCAGTGAGGAATATTGGTCAATGGGCGAGAGCCTGAACCAGCCAAGTAGCGTGCAGGACGACGGCCCTATGGGTTGTAAACTGCTTTTATGCGGGGATAAAGTCACCTACGTGTAGTTGTTTGCAGGTACCGCAAGAATAAGGACCGGCTAATTCCGTGCCAGCAGCCGCGGTAATACGGAAGGTCCGGGCGTTATCCGGATTTATTGGGCGTAAAGGGCTCGTAGGCGGTTCGTCGCGTCCGGTGTGAAAGTCCATCGCCTAACGGTGGATCTGCGC
+
GGGGGGGGGGGGGGGGGGGGGGGGGGGGFGGGGGGGGGGGGGGGGGGGGGGGGGGGGGGGGGGGGGGGFGGGGGGGGGGGGGGGGGGGGGGGGGGGGGGGGGGGGGGGGGGGGDGGFGGAF-C=DFEF<FEE=,CFFFGGGGGGDFGGGGEFDFGGGGGGGGGGGGDGGGGGGGGGGGGGGGGGGGGGGGGGGGGGCGGGGGGGGGGGGG>FGFGGGGEGGGGGGGGEGGDGGGGGGGGGGGGGGG:EEGGGEGGGGGGGGGGG7>CFGGGGGF=CD3CFFDGDGDCFGFFGGG
@M03364:396:000000000-C9LGT:1:1101:22351:7716 1:N:0:10
ACTCCTACGGGAGGCAGCAGTGGGGAATCTTGCACAATGGGCGGAAGCCTGATGCAGCGACGCCGCGTGCGGGACGAAGGCCTTCGGGTTGTAAACCGCTTTCAGCAGGGACGAGGCGAAAGTGACGGTACCAGCAGAAGAAGCCCGGGCTCGCTACGTGCCAGCAGCCACGGTAATACGTAGGGGGCAAGCGTTATCCGGATTCATTGGGCGTAAAGCGCGCGTAGGCGGCCAGCCTGGTCGGGAGTCAAATCCGGGGGCTCAACCCCCGTCCGCCCCCGATACCGGCCGGCC
+
GGGGGGGGGGGGGGGGGGGGGGGGGGGG<FGGAFGGGGGGGGGCGGGGGGGGG9FGGGCE:FGGGGGGGCF7FGFFGGGGFGGGGGGE,BFGGGG,D:@FGGGGG=DFGGG<FC:F*@*>*5@8,@>:+**,,38?,,3,,333,=*1*14**1*=B<245*+<:*;,1*21:*2*<9,;<+2C88EG*1;*ACEGGFF>EE5;+0<+23AFGGEGGEGG8/18CGCCCEGG**/*;:CC?C5EEGG=<+02<9+7):=EGD3EG*A*7):19E/C*)*))02959*)).71))
@M03364:396:000000000-C9LGT:1:1101:11134:7719 1:N:0:10
ACTCCTACGGGAGGCAGCAGTGGGGAATATTGCACAATGGGCGCAAGCCTGATGCAGCGACGCCGCGTGCGGGATGGAGGCCTTCGGGTTGTAAACCGCTTTTGTTCAAGGGCAAGGCACGGTTTCGGCCGTGTTGAGTGGATTGTTCGAATAAGCACCGGCTAACTACGTGCCAGCAGCCGCGGTAATACGTAGGGTGCGAGCGTTAATCGGAATCACTGGGCGTAAAGCGCATGTAGGCTGTCGAGTAAGTCAGGGGTGAAATCCCACGGCTCAACCGTGGAACTGCCCTTG
+
GGGGGGGGGGGGGGGGGGGGGGGGGGGGGGGGGGGGGGGGGGGGGGGGGGGGGGGGGGGGGGGGGGGGGGGGGGGGGFGGGGGGGGGGGGGGGGGGGGGGGFGFGGGGGGGGGFFGF@FFG7@:<>FG++@55@87FGGGGCCFGCGFFGGGFGGGGGGGGGGFEGGFF*=FFFFGGGGGGGGGGGGGGFGFGGGGGGGGGGGGGGGGG7EFGGGFFGGGGGGGGGDEGFFEGGGGGGGGGGGGGGFEGGGGFGGGGGGGGEDEGFFFGGGGGGGGG:EGFFEDDFGFGFFGG<
@M03364:396:000000000-C9LGT:1:1101:21908:7725 1:N:0:10
ACTCCTACGGGAGGCAGCAGTGGGGAATTTTGCGCAATGGGGGAAACCCTGACGCAGCAACGCCGCGTGCGGGACGAAGGCCCTAGGGTTGTAAACCGCTTTCAGCAGGGACGAGGCCGCTCCGGTGACGGTACCTGCAGAAGAAGCCCCGGCTAAATACGTGCCAGCAGCCGCGGTAATACGTATGGGGCGAGCGTTATCCGGATTTATTGGGCGTAAAGGGCTCGTAGGCGGGTCGTCGCGTCCGGTGTGAAAGTCCATCGCTTAACGGTGGATCCGCGCCGGGTACGGGCG
+
GGGGGGGGGGGGGGGGGGGGGGGGGEGGGGGGGGGGGGGGGGGGGGGFGGGGGGGGGGGGGGGGGGGGGGGGGGGGGGGGGGGGGGGFGGGGGGGGGGGGGGGGGGGFGGFGGGGDEGGGG:F@*>FG,*58*8>CFGGGGFFGGCFGGEGGCGCFGGCFGGGGGFFGG<FGEGEGEDEGGGGGGGGG>EGGEGGGGGGGFGGGGGGGGGGGGGGGG5CFGGGGGGGGGFGGGG*:CGGGGGEGGGGG8CCE?FEGGGGGGGGGCGGGFGGGDEAFDF**75EGGGGBG@@G)9
@M03364:396:000000000-C9LGT:1:1101:11262:7762 1:N:0:10
ACTCCTACGGGAGGCAGCAGTGAGGAATATTGGTCAATGGATGAGAATCTGAACCAGCCAAGTAGCGTGCAGGAAGACGGCCCTATGGGTTGTAAACTGCTTTTGTACGGGGATAAAGGAGGCTGCGTGTAGCTTTTTGCAGGTACCGTACGAATAAGGACCGGCTAATTCCGTGCCAGCAGCCGCGGTAATACGGAAGGTCCGGGCGTTATCCGGATTTATTGGGTTTAAAGGGAGCGCAGGCTGTCGGTTAAGCGTGTTGTGAAATGTAGGTGCCCAACACCTGCACTGC
+
GGGGGGGGGGGGGGGGGGGGGGGGGGGGGGGGGGGGGGGGGGGGGGGGGGGGGGGGGGGGGGGGGGGGGGGGGGGGGGGGGGGGGGGGGGGGGGGGGGGEGGGGGGGGGGGGGGGG,EFCA7BB,8CF88A<EFGGGGGGGGGFGFGGGGGG>FGGGGGGGGGGGGGGGFGGGGGGGGGGGGGGGGGGGEGGGGGGGGGGGGGGGGGGGDGGGGGGGGGGGFGGGGEEGGGGGGGGGGGGGGGGGGGGGGGGGGGGGEGG8:CEFCGGGGGGGGEFGGGFEFGGGGGFGFFG
@M03364:396:000000000-C9LGT:1:1101:8372:7773 1:N:0:10
ACTCCTACGGGAGGCAGCAGTGAGGAATATTGGTCAATGGGCGAGAGCCTGAACCAGCCAAGTAGCGTGCAGGATGACGGCCCTATGGGTTGTAAACTGCTTTTGTATGGGGATAAAGTGCTCCACGTGTGGAGTTTTGTAGGTACCATACGAATAAGGACCGGCTAATTCCGTGCCAGCAGCCGCGGTAATACGGAAGGTCCGGGCGTTATCCGGATTTATTGGGTTTAAAGGGAGCGTAGGCCGTGGATTAAGTGTGTTGTGAAATGTAGGCGCTCAACGTCTGACTTGC
+
GGGGGGGGGGGGGGGGGGGGGGGGGGGGGGGGGGGGGGGGGGGGGGGGGGGGGGGGGGGGGGGGGGGGGGGGGGGGGGGGGGGGGGGGGGGGGGGGGGGGGGGGGGGGGGGGGGFFFFGGGFGG=FFG::8+::E@FGGGFGFFGDGGGGGGBFGGGGGGGGGGGGGGGFEGGGGGGGGGGGGGGGGGGBCFGGGGGGGGGGGGGGGGGGGGGGGGEGGGGGGGGGGCEEGGGGGGGGGGGGDGGG:CECC?C?FGGGGGDFGGFFGGGGGGFGGGCDEFFFGGFGGFDFFG
@M03364:396:000000000-C9LGT:1:1101:17447:7788 1:N:0:10
ACTCCTACGGGAGGCAGCAGTGAGGAATATTGGTCAATGGGCGGAAGCCTGAACCAGCCAAGTCGCGTGAAGGATGAAGGTATTATGTATTGTAAACTTCTTTAGCAGTGGAGAAATAAGGGGGTCGTGCCCCCTGATGCTAGTACACTGAGAATAAGGATCGGCTAACTCCGTGCCAGCAGCCGCGGTAATACGGAGGATCCGAGCGTTATCCGGATTTATTGGGTTTAAAGGGTGCGCAGGCGGCCTTGCAAGTCAGCGGTCAAATCGTGGAGCTCAACTCCATTCCGCCGT
+
GGGGGGGGGGGGGGGGGGGGGGGGGGGGGGGGGGGGGGGGGGGGGGGGGGGGGGGGGGGGGGGGGGGGGGGGGGGGGGGGGGGGGGGGGGGFGGGGGGGGGGGFGGGGGGGGGGFGGGFFGACC:CFG>+ABDFC<FEGGGEGGDGGGGGDGFGGGGGGGGGGGGGGGGCFGGGGGGGGGGGGGGGGGGGGFFFGGGGGGGGGGGGGGGGGGGGGGCEE9EGGGGGGG>FGGGGGGGGGGGGDGGGDGGGGGGGGGGGGGDGGGGGGGGGFFCEGGGGGGFFGGGGGFGFFGG3
@M03364:396:000000000-C9LGT:1:1101:9968:7813 1:N:0:10
GTGCCAGCAGCCGCGGTAATACGTAGGTGGCAAGCGTTATCCGGATTTATTGGGCGTAAAGCGAGCGCAGGCGGTTTGATAAGTCTGATGTGAAAGCCTTTGGCTTAACCAAAGAAGTGCATCGGAAACTGTCAGACTTGAGTGCAGAAGAGGACAGTGGAACTCCATGTGTAGCGGTGGAATGCGTAGATATATGGAAGAACACCAGTGGCGAAGGCGGCTGTCTGGTCTGCAACTGACGCTGAGGCTCGAAAGCATGGGTAGCGAACAGGATTAGAAACCCGGGTAGTCC
+
GGGGGGGGGGGGGGGGGGGGGGGGGGGGGGGGGGGGGGDGGGGGGFGFGGGGGGGGGGGGGGGGGGGGDGGGGGGGGGFGGGGGGGGGGGGGGGGGGGGGGGGGGGGFGFGFGFFGGGGGEEFBFEGF8,9<C8ECDGGGGGGGGDFGGGGGGGGGGGGGGGGGGGGGGFGGGGGGGGGGGGGGGG@FGGGGGCFGGGGGGGGGGGGGGGGGGGGGGGGGGGGGGGGGGGGGGGGGGGGGGGGGGGGGGGGGGGGGGGGGGGGGGGGGGGGGGFGGGGFGFFGGGGGFGFFG
@M03364:396:000000000-C9LGT:1:1101:10312:7832 1:N:0:10
ACTCCTACGGGAGGCAGCAGTGGGGAATATTGCACAATGGAGGAAACTCTGATGCAGCGACGCCGCGTGAGTGAAGAAGTATTTCGGTATGTAAAGCTCTTTCGGCAGGGAAGATAATGACGGTACCTGCAGAAGAAGCACCGGCTAAATACGTGCCAGCAGCCGCGGTAATACGTAGGTGGCGAGCGTTGTCCGGAATTATTGGGCGTAAAGGGAGCGCAGGCGGACCGGCAAGTTGGAAGTGAAAACTATGGGCTCAACCCATAAACTGCTTTCAAAACTGCTGGCCTTG
+
GGGGGGGGGGGGGGGGGGGGGGGGGGGGGGGGGGGGGGGGGGGGGGGGGGGGGGGGGGGGGGGGGGGGGGGGGGGGGGGGGGGGGGGGGGGGGGGGGGGGGGGGGGGGGGGGGGGDBFFDG@F3:BFG:BFBBFGGFGGGGGGGGGGFGGGGGGGGGGGGGGGGGGGGG*BFGGGGGGGGGGGGGGGGGGGGGGGGGGGFGGGGGGGGGGGFFGGGGGGGGGGGGGEGGGGGGGFFFGGGGFGGGGGGGGGGGGGGGGGGFFGGCFGFGGGGGGGGGGGGFFGGGGGEGFFG
@M03364:396:000000000-C9LGT:1:1101:22549:7834 1:N:0:10
ACTCCTACGGGAGGCAGCAGTGGGGAATCTTCCGCAATGGGCGCAAGCCTGACGGAGCAACGCCGCGTGAGTGAAGAAGGGTTTCGACTCGTAAAGCTCTGTTGTCGGGGACGAACGTGGAGACAGCGTATAGCCGTTTCCAATGACGGTACCTGACGAGAAAGCCACGGCTAACTACGTGCCAGCAGCCGCGGTAATACGTAGGTGGCGAGCGTTGTCCGGATTTACTGGGCGTAAAGGGAGCGTAGGCGGATTTTTAAGTGAGATGTGAAATACTCGGGCTTAACCTGAGTG
+
GGGGGGGGGGGGGGGGGGGGGGGGGGGGGGGGGGGGGGGGGGGGGGGGGGGGGGGGGGGGGGGGGGGGGGGGGGGGGGGGGFGGGGGFGGGGGGGGGGGGGGGGGGGGGGGGGGEG:FF7+:@73@FF++8,<<3*@<,DFC,@:,8>FF>FFGGFGGGCGGDFFGGGG*:FCFGGGGGGGGGGFFGGGGGGE5:CGGGGG?EGGGGGGGGGEEEGGGGGEGAEEGGFGGGGFGGGGGGGGCEEG7CE=FCC:CCEFGGGGGGCF>FDGGGG:FCCC6ECBFGGCFC=7@FF77
@M03364:396:000000000-C9LGT:1:1101:17999:7842 1:N:0:10
ACTCCTACGGGAGGCAGCAGTGGGGAATATTGCACAATGGGCGCAAGCCTGATGCAGCGACGCCGCGTGCGGGATGGAGGCCTTCGGGTTGTAAACCGCTTTTGTTCAAGGGCAAGGCACGGTTTCGGCCGTGTTGAGTGGATTGTTCGAATAAGCACCGGCTAACTACGTGCCAGCAGCCGCGGTAATACGTAGGGTGCAAGCGTTATCCGGATTTATTGGGCGTAAAGGGCTCGTAGGCGGTTCGTCGCGTCCGGTGTGAAAGTCCATCGCTTAACGGTGGATCCGCGCCGG
+
GGGGGGGGGGGGGGGGGGGGGGGGGGGGGGGGGGGGGGGGGGGGGGGGGGGGGGGGGGGGGGGGGGGGGGGGGGGGGGGGGGGGGGGGGGGGGGGGGGGGGGGGGGGEFGGGGGGGBFCFGDFB+EFF:355@>FFGFDGGEGGGGGGGGGG>FGGGGGGGGGGGGGGG<FGGGGGGGGGGGGGGGGGGGGGGFGGGGGGGGGGGGGGGGGGGEG>FGFGGGGGGGEGFGGGGGGGGGGGGGGGGGGGCE>ECCGGGGEGE<FFGGGGGFGGGFGDGGGGEFGGGGGFGFFGDD
@M03364:396:000000000-C9LGT:1:1101:19609:7916 1:N:0:10
ACTCCTACGGGAGGCAGCAGTAGGGAATCTTCGGCAATGGGCGAAAGCCTGACCGAGCAACGCCGCGTGAATGATGAAGGCCTTCGGGTTGTAAAATTCTGTTATAAGGGAAGAACGACTTTAGTAGGATATGGCTAGAGTGTGACGGTACCTTATGAGAAAGCCACGGCTAACTACGTGCCAGCAGCCGCGGTAATACGTAGGTGGCGAGCGTTATCCGGAATTATTGGGCGTAAAGAGCGCGCAGGTGGTTGATTAAGTCTGATGTGAAAGCCCACGGCTTAACCGTGGAGG
+
GGGGGGGGGGGGGGGGGGGGGGGGGGGGGGGGGGGGGGGGGGGGGGGGGGGGGGGGGGGGGGGGGGGGGGGGGGGGGGGGGGGGGGGGGGGGGGGGGGGGGGGGGFFGGGGGGGGGGEG=CEGCCFEG8,C<C=F=FGGGGGGFGGGEGGGGFGGGGGGGGGGGGGGGGGGGGGGGGGGGGGGGGGGGGGGGGGGGGGGGFGGGGGGGGGGGGGGGGGGGGGGGGGGGGGGGGGGGGGGGGGGGGGGGCGGGGGGGGGGGGGFGGGFGGGGGGCFGGDEGFFGGGFGF9>E3DG
@M03364:396:000000000-C9LGT:1:1101:12058:7929 1:N:0:10
ACTCCTACGGGAGGCAGCAGTGAGGAATATTGGTCAATGGCCGAGAGGCTGAACCAGCCAAGTAGCGTGCAGGAAGACGGCCCTATGGGTTGTAAACTGCTTTTATACGGGGATAAAGTCAACTCCGTGCAGATGTTTGCAGGTACCGTATGGATAAGGACCGGCTAATTCCGTGCCAGCAGCCGCGGTAATACGGAAGGTCCGGGCGTTATCCGGATTTATTGGGTTTAAAGGGAGCGCAGGCTGTCGGTTAAGCGTGTGTTGAAATGTAGATGCCCAACATCTGCACTGC
+
FGGGGGGGEEGG7EGGGGGGFGGGGFGG<EFGGGCGGGGGGGGCBF@FGDGGEFFGGAFGGFFFFDGGGGGGGGGGGCECEGGG8EFFGGGGCFFGDGC9FFGFF9EEFEB@7?,,,,:,:-:F,5BA++8,,,,,9<D<,BDFF,,@F<F@:>FC<DE<>FGGGEG3@<@>FGFE:DE@@BA77CEFG*1BF3FFEC7@F:CFEECGG:88+2=8*;8<9+:7CC8?5C9CF7C58?EDGDECC58CFC8:CCGGGG51**9A+2+:*?@C:E7>07+9>>CF7D7B<F?F
@M03364:396:000000000-C9LGT:1:1101:20175:7930 1:N:0:10
ACTCCTACGGGAGGCAGCAGTGGGGAATATTGCACAATGGGGGAAACCCTGATGCAGCAACGCCGCGTGAGTGATGACGGCCTTCGGGTTGTAAAGCTCTGTCTTCAGGGACGATAATGACGGTACCTGTAGCAGAAGCCCCGGATAACTACGTGCCAGCAGCCGCGGTTATACGTAGGGGGCGAGCGTTATCCGGATTCATTGGGCGTAAAGCGCGCGTAGGCGGCCTGCTAGGTCGGGACTCAAATCCGGGGGCTCAACCCCCGCCCGGTCCCGATACCGACAGGCTTGAGT
+
GGGGGGGGGGGGGGGGGGGGGGGGGGGGGGGGGFGGGGGGGGGGGGGGGGGGGGGGGGGGGGGGGGGGGCFGGGGGGFGGGGGGGGGGFGGGGGGGGGGGEGGGGEFFFGGGGF:FGGGF9:@BFCFF,3C,,8B==>=3B+FF7@8>DFFG:DEFCFGFFFFGGGGE@*=CCGG:FGGGGGGEEGGGGEGGCEEGG>>EGG@FGGGGGGGCEGGECEGEGGGGGGEGGGGGCFGGGCEGGEGG?CFGGGD=EEEEGGGGGFCEGGGDGGDGGEC)9<CDFE/7DDGFF@><7*
@M03364:396:000000000-C9LGT:1:1101:6373:7943 1:N:0:10
ACTCCTACGGGAGGCAGCAGTGGGGAATATTGCACAATGGGCGCAAGCCTGATGCAGCGACGCCGCGTGCGGGATGGAGGCCTTCGGGTTGTAAACCGCTTTTGTTCAAGGGCAAGGCACGGTTTCGGCAGTGTTGAGTGGATTGTTCGAATAAGCACCGGCTAACTACGTGCCAGCAGCCGCGGTAATACGTAGGGTGCAAGCGTTATCCGGATTTATTGGGCGTAAAGGGCTCGTAGGCGGTTCGTCGCGTCCGGTGTGAAAGTCCATCGCTTAACGGTGGATCAGCGCCGG
+
GGGGGGGGGGGGGGGGGGGGGGGGGGGGGGGGGGGGGGGGGGGGGGGGGGGGGGGGGGGGGGGGGGGGGGGGGGGGGGGGGGGGGGGGGGGGGGGGGGGGGGGGGEGFGGGDEGGGC@EF+@FC:F:C++5,,,3,,@@FGFGGGGGGGGFG>FEFCGGDDGG7CFGGG<CF7C9CGGGGGCCGGGDGGFGC+,AEGGGGGGGGGGGDF?EGGEGGG7ACFDCFGGE:8@EGEGGDGGGGGGDGGGGGG:CEE5CE<?EE52:9EF7C*?7CDFG3CGEG>>E9*7C79>>DGG
@M03364:396:000000000-C9LGT:1:1101:22580:7948 1:N:0:10
ACTCCTACGGGAGGCAGCAGTAGGGAATCTTCCACAATGGACGCAAGTCTGATGGAGCAACGCCGCGTGAGTGAAGAAGGTTTTCGGATCGTAAAGCTCTGTTGTTGGTGAAGAAGGATAGAGGGAGTAACTGGCCTTTATTTGACGGTAATCAACCAGAAAGTCACGGCTAACTACGTGCCAGCAGCCGCGGTAATACGTAGGTGGCAAGCGTTGTCCGGATTTATTGGGCGTAAAGCGAGCGCAGGCGGAAAAATAAGTCTAATGTGAAAGCCCTCGGCTTAACCGAGGAAC
+
GGGGGGGGGGGGGGGGGGGGGGGGGGGGGGGGGGGGGGGGGGGGGGGGGGGGGGGGGGGGGGGGGGGGGGGGGGGGGGFGGGGGGGGGDGGGGGGGGGGCFGGGGGF8?FFGGGGG<@E,A<EB+CFG:CFD,BBC<=9BCGCFEFFCGGGFFFFGGGGGGGGGGGGGGEDGGGGFGGGGCF;AFEGDGGGEGFFGGGCEFGGC<FEFGGGGGGGGGGGGD8C=CCFG:@C5CEGGGGGGEG=7?EGGGGGGDGGFCFG0<<FGGGGFCFFFGGGGFGGGFFGGGGGFCEF<F>
@M03364:396:000000000-C9LGT:1:1101:5153:7956 1:N:0:10
ACTCCTACGGGAGGCAGCAGTGGGGAATCTTGCACAATGGGCGAAAGCCTGATGCAGCGACGCCGCGTGCGGGACGAAGGCCTTCGGGTTGTAAACCGCTTTCAGCAGGGACGAGGCCGACAGTAGACAATACATGCAGAAGAAGCCCCGGCTAACTACGTGCCAGCAGCCGCGGTAATACGTAGGGGGCGAGCGTTATCCGGATTCATTGGGCGTAAAGCGCGCGTAGGCGGCCTGCTAGGTCGGGACTCAAATCCGGGCGCTCAACCCCCGCCCGGTCCCGTTACCGCCAGG
+
GGGGGFGGEGGGGGGGGGGGGCCGGDEF9FGGGGGGGGGGGFGGGEFGFGGGGGGGGGGGDGGGGGGGGGGGGGCFGGGGFGGGGGGGGGGGGGGGCFGGGGED<FECFGGGCF++8>@<*@CF3;FA,,78,,@<?B<,?F,36,,*=<:<7CCFGGGGECGFGFGGC8*<FGG?CCFC?C@F>C>?55E*/8?:ECG7?C>*CGC7C<E2ACECEC8:+:>E5C8EDC+18*/;CCFGFGG9*58CG8C68ACG*::***9*/CFCFDCC9E5DDCED:FD**79**))))5
@M03364:396:000000000-C9LGT:1:1101:12089:7958 1:N:0:10
ACTCCTACGGGAGGCAGCAGTGGGGAATATTGCACAATGGAGGGAACTCTGATGCAGCGACGCCGCGTGAGTGAGGAAGTATTTCGGTATGTAAAGCTCTATCAGCAGGGAAGATAATGACGGTACTTGAGGAGGAAGCCCCGGCTAACTACGTGCCAGCAGCCGCGGTAATACGTAGGGGGCTAGCGTTATCCGGATTTATTGGGCGTAAAGGGCTCGTAGGCGGTTCGTCGCGTCCGGTGTGAAAGTCCATCGCTTAACGGTGGATCCGCGCCGGGTACGGGCGGGCTTGGG
+
GGGGGGGGGGGGGGGGGGGGGGGGGGGGGGGGGGGGGGGGGGGGGGGGGGGGGGGGGGGGGGGGGGGGGDGGGGGGGGGGGGGGGGGGGGGGGGGGGGGGGGGGGGGGGGGGGGFGGGGGGFFCBFGG<,A:DFGBFGGFGGGGGGGGGGGGGGGGGGGGGGGGGGGGG:EGGGGCGGGGGGGGGGGGGGGGGFGGGCFFG9FGGGGGGGGGGGGGGGGGGEEFGG>EEGEEGGG5?EEECEECEFGGGGGGGFGGGGGGGGGGFGFGCGFDDGGDGGG<FEGDDGGDCD5D*<
@M03364:396:000000000-C9LGT:1:1101:12254:7965 1:N:0:10
ACTCCTACGGGAGGCAGCAGTGGGGAATATTGCACAATGGGGGAAACCCTGATGCAGCAACGCCGCGTGAGTGATGACGGTCTTCGGATTGTAAAGCTCTGTCTTTAGGGACGATAATGACTGTCCCTCCGGAGGCAGCCACGGCTAACTACGTGCCAGCAGCCGCGGTAATACGTAGGTGGCAAGCGTTGTCCGGATTTATTGGGCGTAAAGGGCTCGTAGGCGGTTCGTCGCGTCCGGTGTGAAAGTCCATCGCTTAACGGTGGATCCGCGCCGGGTACGGGCGGGCTTGCG
+
GGGGGGGGGGGGGGGGGGGGAFGGGGGGGGGGGGGGGGGGGGGGGGGGGGGGGGGGGGGGGGGGGGGGDGGGGGGGGGGGFGGGGGGGGGGGGGGFFGGGGGGGGGGGGGGGGC:FBFFFE-C85B>F,+86++@+@CGGCGGGGGFGGFDF@FFGGGGGGGGGBEGEG<:FGGGGGGGGGGGFDFGGEGC@BGGGGGDGGGGGGGGGGGGFGGGGGGGE=ECFGGGGGGCEGGGGGGGGEGGGGGGGGGGFFEEGGGGGGGDCGGFGFGGGGGGDDDGDFEEGCDGFG35D*1
@M03364:396:000000000-C9LGT:1:1101:7922:7975 1:N:0:10
ACTCCTACGGGAGGCAGCAGTGAGGAATATTGGTCAATGGGCGAGAGCCTGAACCAGCCAAGTAGCGTGCAGGATGACGGCCCTATGGGTTGTAAACTGCTTTTGTATGGGGATAAAGTGCTCCCCGTTTGGAGTTTTGTAGGTACCATACGAATAAGGACCGGCTAATTCCGTGCCAGCAGCCGCGGTAATACGGAAGGTCCGGGCGTTATCCGGATTTATTGGGTTTAAAGGGAGCGTAGGCCGTGGATTAAGTGTGTTGTGAAATGTAGGCGCTCAACGTCTGACTTGC
+
GGGGGGGGGGGGGGGGGGGGGGGGGGGGGGGGGGGGGGGGGGGGGGGGGGGGGGGGGGGGGGGGGGGGGGGGGGGGGGGGGGGGGGGGGGGGGGGGGGGGGGGGGGGGGGGGGGGGGGGGGCFF+?F=,:8+4:EFEFGGFGGFGGGGGGGGFGGGGGGGGGGGGGGGGGGGGGGGGGGGGGGGGGGGGGGGGGGGGGGGGGGGFGGGGGGGGGGGEGGGGGGGGGCGGGGGGGGGGGGGEGGFGGGGGC9C<CGFCACF?8CEFGGFGGGGGFGGGGGGFF=FGGFFGFFG
@M03364:396:000000000-C9LGT:1:1101:8291:7981 1:N:0:10
ACTCCTACGGGAGGCAGCAGTGGGGAATATTGCACAATGGGGGAAACCCTGATGCAGCAACGCCGCGTGAGTGAAGAAGTATTTCGGTATGTAAAGCTCTATCAGCAGGGAAGATAATGACGGTACCTGCCTAAGAAGCCCCGGCTAACTACGTGCCAGCAGCCGCGGTAATACGGAAGGTCCGGGCGTTATCCGGATTTATTGGGTTTAAAGGGAGCGTAGGCCGTGGATTAAGTGTGTTGTGAAATGTAGGCGCTCAACGTCTGACTTGCAGCGCATACTGGTCCACTTG
+
GGGGGGGGGGGGGGGGGGGGGGGGGGGGGGGGGGGGGGGGGGGGGGGGGGGGGGGGGGGGGGGGGGGGGGGGGGGGGGGGGGGGGGGGGGGGGGGGGGGGGGGFGGGGGGGGGGC<FFFFGBFF8BFG88ACB=F<CFGGGGGGGGGGGGFFFGGGGGGGGGGGGGGGG*BFGGGGGGGGGGGGGGGGGGGGGGGGGFGGGGGGGGGGECGGGGGGGGGGGGGGGGEGGECFGGGGGGGFGGGGGGGGGGGGGGGGGGGGGGGGGGGGGGGGGGGGGGGGFFGGGGGFGFFG
@M03364:396:000000000-C9LGT:1:1101:16674:8000 1:N:0:10
ACTCCTACGGGAGGCAGCAGTGGGGAATATTGCACAATGGGCGAAAGCCTGATGCAGCAACGCCGCGTGAGCGATGAAGGCCTTCGGGTCGTAAAGCTCTGTCCTCAAGGAAGATACTGACGGGGCTTATGGAGGCAGCCCCGGCTGACTACGTGCCAGCAGCCGCGGTCATACGTAGGGGGCTAGCGTTATCCGGATTTACTGGGCGTAAAGGGTGCGTAGGTGGTTTCTTACGTCAGGAGTGAAAGGCTACGGCTCAACCGTAGTAAGCTCTTGAAACTGGGAAACTTGAGG
+
GGGGGGGGGGGGGGGGGGGGFGGGGGGGGGGGFGGGGGGGGFGGGGGGGGGGGGGGGGGGGEGGGGGGGCCFGEGGGGGGGGGGGGGGGGGGGGGGGGGGAFE,FEF,CFGGGGCC8,C<,38++8+@,,9,,83+8BFD@7FF*3*@DD@FCGGGGGGGGEDGGGGG:7CFFGG:@FGDEGEDFGGGCC8CFFGGGEDGGGFGE>*CCEGFGGD8EGG8=EECGC:C*<:9<+122A8C6CCGFF:EFGCFGGGGGEFC6*1/*9:DCCFGGEFFFGGGFFGGG*97>F6C<4
@M03364:396:000000000-C9LGT:1:1101:22940:8024 1:N:0:10
ACTCCTACGGGAGGCAGCAGTGGGGAATATTGCACAATGGGGGAAACCCTGATGCAGCAACGCCGCGTGAGTGATGACGGTCTTCGGATTGTAAAGCTCTGTCTTTAGGGACGATAATGACGGTCCCTAAGGAGGAAGCCACGGCTAACTACGTGCCAGCAGCCGCGGTCATACGTAGGTGGCAAGCGTTGTCCGGATTTACTGGGCGTAAAGGGAGCGTAGGTGGATATTTAAGTGGGATGTGAAATACCCGGGCTTAACCTGGGTGCTGCATTCCAAACTGGATATCTAG
+
GGGGGGGGGGGGGGGGGGGGGGGGGGGGGGGGGGGGGGGGGGGGGGGGGGGGGGGGGGGGGGGGGGGGGGGGGGGGGGGGGGGGGGGGGGGGGGGGGGGGGGGDGGGGGGGGGG@FFFFFA-@C+@FFBFD,,B+FFFFFF<FFFE:CFGGFGGGGGGGGGGGGGGGGG*BFGGGGGGGGGGGGGGGGGGGGGGGGGGGGGGGGGGGGGGGGGGGGGGGEGGGGGG8CCGGGFFGCEGGGGGGGEFGGGGGGEEGDGGGGGGFFGGGGGGGGGGGGGGGDFFGGFCFFGFFG
@M03364:396:000000000-C9LGT:1:1101:15426:8028 1:N:0:10
ACTCCTACGGGAGGCAGCAGTGGGGAATATTGCACAATGGGCGCAAGCCTGATGCAGCGACGCCGCGTGCGGGATGGAGGCCTTCGGGTTGTAAACCGCTTTTGTTCAAGGGCAAGGCGGGTCTTCGGGCCCGTTGAGTGGATTGTTCGAATAAGCACCGGCTAACTACGTGCCAGCAGCCGCGGTAATACGTAGGGTGCAAGCGTTATCCGGATTTATTGGGCGTAAAGGGCTCGTAGGCGGTTCGTCGCGTCCGGTGTGAAAGTCCATCGCCTAACGGGGGATCTGCGCCGG
+
GGGGGGGGGGGGGGGGGGGGGGGGGGGGGGGGGGGGGGGGGGGGGGGGGGGGGGGGGGGGGGGGGGGGGCGGGGGGFFGGGGGGGGGGGGGGGGGGGGGGGGGGGFF,DFFECGGGFFF+:>C8,8DC**5>:1C:<CCFGGC@FFFGFCCFFCGGGFGGGGGGDGGFF=EAFGGEGGG6;C>CECCEFE?/<<CEC:EEFGGFC8>CGFCGGCECCCE7CFGGGC5;CCEGEGFGEEGG68C1:CE:88>EE*:5D*:5C9>?E>C72?+99=E36CA9))C)*9*0*..*)1
@M03364:396:000000000-C9LGT:1:1101:21149:8029 1:N:0:10
ACTCCTACGGGAGGCAGCAGTGGGGAATATTGCACAATGGGCGCAAGCCTGATGCAGCGACGCCGCGTGCGGGATGGAGGCCTTCGGGTTGTAAACCGCTTTTGTTCAAGGGCAAGGCACGGTTTCGGCCGTGTTGAGTGGATTGTTCGAATAAGCACCGGCTAACTACGTGCCAGCAGCCGCGGTAATACGTAGGGTGCAAGCGTTATCCGGAATTATTGGGCGTAAAGGGCGCGCAGGCGGCGTCGTAAGTCGGTCTTAAAAGTGCGGGGCTTAACCCCGTGAGGGGACCG
+
GGGGGGGGGGGGGGGGGGGGGGGGGGGGGGGGGGGGGGGGGGGGGGGGGGGGGGGGGGGGGGGGGGGGGGGGGGGGGGGGGGGGGGGGGGGGFGGGGGGGGGGEGGGFGGGGGGGG?FGFB+@::FGG+8CC*,8,@FDF@<8:FGFGGGGGGGGGGGGGGGDCGGGGG7CFFGGCCFFGGGGGGGGGGFGGG?CGGFGGGGGGGGGGGGGGGDGGFFGG?EGGGC5CEFGCCCEGGGGGGEGCEECEEFFGGGGGGEGGF7DFFF7CDGGGGGGGGGGFEDA<DGDED>ECG
@M03364:396:000000000-C9LGT:1:1101:26795:8032 1:N:0:10
ACTCCTACGGGAGGCAGCAGTGAGGAATATTGGTCAATGGGCGAGAGCCTGAACCAGCCAAGTAGCGTGCAGGACGACGGCCCTATGGGTTGTAAACTGCTTTTGTACGGGGATAAAGGAGCTTACGTGTAAGTTTTTGCAGGTACCGTACGAATAAGGACCGGCTAATTCCGTGCCAGCAGCCGCGGTAATACGGAAGGTCCGGGCGTTATCCGGATTTATTGGGTTTAAAGGGAGCGTAGGCCGTGGATTAAGTGTGTTGTGAAATGTAGGCGCTCAACGTCTGACTTGC
+
GGGGGGGGGGGGGGGGGGGGGGGGGGGGGGGGGFGGGGGGGGGGGGGGGGGGGGGGGGGGGGGGGGGGGGGGGGGGGGGGGGGGGGGGGGGGGGGGGGGGGGGFGFGGGGGGGG8EGFGFG<FD,BFF:38<C,5,AFGGGGGGGCFFFFGGGG<FGGGGGGGGGGGGG,?FGGGGGGGGGGGGGGGGFFEGGFFGGGGGFGGGGGGGEGGFGGGGGGECEG?FGG>C8CFGGGGGGGGCGGGGGE:EGCFFGGGDDFGGFCFGGGGGGGGGGGDCDGGGFFFGGGGFGFFD
@M03364:396:000000000-C9LGT:1:1101:12590:8056 1:N:0:10
ACTCCTACGGGAGGCAGCAGTGGGGAATATTGCACAATGGGCGCAAGCCTGATGCAGCGACGCCGCGTGCGGGATGGAGGCCTTCGGGTTGTAAACCGCTTTTGTTCAAGGGCAAGGCACGGTTTCGGCCGTGTTGAGTGGATTGTTCGAATAAGCACCGGCTAACTACGTGCCAGCAGCCGCGGTAATACGTAGGGTGCAAGCGTTATCCGGATTTATTGGGCGTAAAGGGCTCGTAGGCGGTTCGTCGCGTCCGGTGTGAAAGTCCATCGCTTAACGGTGGATCCGCGCCGG
+
GGGGGGGGGGGGGGGGGGGGGGGGGGGGGGGGGGGGGGGGGGGGGGGGGGGGGGGGGGGGGGGGGGGGGGGGGGGGGGGGGGGGGGGGGGGGGFGGGGGGGGGGGGGFGGGGGGGGGGGGG7DCCFGG@+555@ACFFGGG:FFFGGGGGFFFGGGGGGGEGGGGGGGG<CGFFGGGFGGGGGGGGGGGFGGFGGGGGGGGGGGGGGGFFGGGGGGGGGGGGGGGGCGGGGGGGGGGGGGGGGGGGGEEEGGGGGGGCC5E3>EGD?FC*ACGF=>FFEG>FGFGFGFGFFD3C
@M03364:396:000000000-C9LGT:1:1101:19709:8061 1:N:0:10
ACTCCTACGGGAGGCAGCAGTGGGGAATATTGCGCAATGGGGGCAACCCTGACGCAGCAACGCCGCGTGAAGGATGAAGGTCTTCGGATTGTAAACTTCTTTTACAGAGGACGAAGTCGTGCCGGTACTCTGTGAATAAGCCACGGCTAACTACGTGCCAGCAGCCGCGGTAATACGTAGGTGGCGAGCGTTGTCCGGATTTACTGGGTGTAAAGGGCGAGTAGGCGGTCTTGCAAGTCAGATGTGAAATACCGGAGCTCAACTCCGGGGCTGCATTTGAAACTGTAGGACTTG
+
GGGGGGGGGGGGGGGGGGGGGGGGGGGGGGGGGGGGGGGGGGGGGGGGGGGGGGGGGGGGGGGGGGGGGGGGGGGGGGGGGGGGGGGEGGGGGGCGGGGGGGGGGGGGGGGGGGCGFGGGG7D36@FGB<=>3@FGEFGGGGDDGFGGGGGGFGGGGGGGGGGGGGGGG:CGEGGGGGGGGGGGGGGGGGGGGGGGGGGGGGGGGGGGGGEGGFGGGGGGGGGGGGGGGGGGGGGGGGGGGGGGGGGGGGGGGGGGGGGGGGGGGGGGGDGGGGGGCFFFFFGGGGGFG?FGGF
@M03364:396:000000000-C9LGT:1:1101:25314:8077 1:N:0:10
ACTCCTACGGGAGGCAGCAGTGGGGAATATTGCACAATGGGCGCAAGCCTGATGCAGCGACGCCGCGTGCGGGATGGAGGCCTTCGGGTTGTAAACCGCTTTTGTTCGAGGGCAAGGCAAGGTTACGGGCGTTGGAAGTGGAGTGTTCGAATAAGCACCGGCTAACTACGTGCCAGCAGCCGCGGTAATACGTAGGGTGCAAGCGTTATCCGGATTTATTGGGCGTAAAGGGCTCGTAGGCGGTTCGTCGCGTCCGGTGTGAAAGTCCATCGCTTAACGGTGGATCCGCGCCGG
+
GGGGGGGGGGGGGGGGGGGGGGGGGGGGGGGGGGGGGGGGGGG7FGGGGGGGGGGGGGGGGGGGGGGGGEGGGGGG+BFGGGGGGGGGGGGGGGGGGEGGGGGGG<,3:D@=8D@D78:,+8@A,@FG73@5**,37@3?:8,,,7@FECEF7BFFCFACF@CF7C::F*3<FFG,=EFFGGGGG8C>:@:CC@CGGFCE?<:8C:C:83::C**:<+0<CFFGG8*88FG=5=>CEEGGGGGED5=CC5EECCEE3*:A>+?FFFG7>FCGD*:CCCCG5>GFFC*7DBEGCC
@M03364:396:000000000-C9LGT:1:1101:16928:8091 1:N:0:10
ACTCCTACGGGAGGCAGCAGTGGGGAATCTTCCGCAATGGGCGAAAGCCTGACGGAGCAATGCCGCGTGAGTGATGAAGGGATTCGTCCCGTAAAGCTCTTTTGTTGGTGACGAACGTGCAGGGGGTGCATAATCTCGTGTAATGACGGTAGCCAACGAATAAGCCCCGGCTAACTACGTGCCAGCAGCCGCGGTAATACGTAGGGGGCAAGCGTTATCCGGATTCATTGGGCGTAAAGCGCGCGTAGGCGGCCAGCCTGGTCGGGAGTCAAATCCGGGGGCTCAACCCCCGTC
+
GGGGGGGGGGGGGGGGGGGGGGGGGGGGGGGGGGGGGGGGGGGGGGGGGGGGGGGGGGGGGGGGGGGGGGGGGGGGGGGGGGGGGGGGGGGGGGGGGGGGGGGGGGGGGGGGGG@FCGGFCBB++8@F+,8,:@FAFEFEGCFFC@FFGGGGGGGGGGGGGGGGGGGGG*BFFGGGGGGGGGGGGGGGGGGGGEFGGGGGGCGGGGGGGGFGGGGGGGGGGGGEGGFFGGGGGGGGGGGGGGGGDEGEGGGDGGGGGGFFGGGGGG=CDFGGGGGGGGGGFFCFGGGFDFBDCD
@M03364:396:000000000-C9LGT:1:1101:27797:8097 1:N:0:10
ACTCCTACGGGAGGCAGCAGTGGGGAATATTGCACAATGGGCGCAAGCCTGATGCAGCGACGCCGCGTGCGGGATGGAGGCCTTCGGGTTGTAAACCGCTTTTGTTCAAGGGCAAGGCACGTTTTCGGCCGTGTTGAGTGGATTGTTCGAATAAGCACCGGCTAACTACGTGCCAGCAGCCGCGGTAATACGTAGGGTGCAAGCGTTATCCGGATTTATTGGGCGTAAAGGGCTCGTAGGCGGTTCGTCGCGTCCGGTGTGAAAGTCCATCGCTTAACGGTGGATCCGCGCCGG
+
GGGGGGGGGGGGGGGGGGGGGGGGGGGGGGGGGGGGGGGGGGGGGGGGGGGGGGGGGGGGGGGGGGGGGGGGGGGGGGGGGGGGGGGGGGGGGGGGGGGGGGGGGGGFGGGDFDFG7FGGG9=BFFGG7+@35@FCGFGGGCFFFGCFGGFF*?:FFFGGGGGGGFGGGECCGFGGGGGGGGGGG8EGGGGGFFGGGGGGGGGGGCEEGGGGGGDGGFFGCCFGG?>EGGGGGGGECGGGGGGEEGGGGGGGGCGG3:EEG9>CCFGFCGGGGFGGGCE555CFGCFFGFFGDG
@M03364:396:000000000-C9LGT:1:1101:24927:8111 1:N:0:10
ACTCCTACGGGAGGCAGCAGTGGGGAATATTGCACAATGGGCGCAAGCCTGATGCAGCGACGCCGCGTGCGGGATGGAGGCCTTCGGGTTGTAAACCGCTTTTGTTCAAGGGCAAGACACGTTCTCGGCCGTGTTGAGTGGATTGTTCGAATAAGCACCGGCTAACTACGTGCCAGCAGCCGCGGTAATACGTAGGGTGCAAGCGTTATCCGGATTTATTGGGCGTAAAGGGCTCGTAGGCGGTTCGTCGCGTCCGGGGTGAAAGTCCATCGCTTAACGGTGGATCCGCGCCGG
+
GGGGGGGGGGGGGGGGGGGGGGGGGGGGGGGGGGGGGGGGGGGGGGGGGGGGGGGGGGGGGGGGGGGGGGGGGGEGFGGGGGGGGGGGGGGGGGGGFFFGGGGGGCD,AFDGGGGG,<>,+83,>@+<<+5<:,8,,8<,DEE:>F,?<FGC8?,,<BFCCCFGGGFGG*62<CFAFEGFEGGGG:FFFGGGGGGE>*;8@ECCEEGCGC9CEGGG6:@C9C5CE**//<CE>CFG8*889EEGG5EEEEGC*:?><5=5:89FG><*>CC<DC=DG>5D;@EFGC<FCB:D<D
@M03364:396:000000000-C9LGT:1:1101:28108:8111 1:N:0:10
ACTCCTACGGGAGGCAGCAGTGGGGAATATTGCACAATGGGCGCAAGCCTGATGCAGCGACGCCGCGTGCGGGATGGAGGCCTTCGGGTTGTAAACCGCTTTTGTTCAAGGGCAAGGCACGGTTTCGGCTGGATTGAGTGGATTGTTCGAATAAGCACCGGCTAACTACGTGCCAGCAGCCGCGGTAATACGTAGGGTGCAAGCGTTATCCGGATTTATTGGGCGTAAAGGGCTCGTAGGCGGTTCGTCGCGTCCGGTGTGAAAGTCCATCGCTTAACGGTGGATCCGCGCCGG
+
GGGGGGGGGGGGGGGGGGGGGGGGGGGGGGGGGGGGGGGGGGGGGGGGGGGGGGGGGGGGGGGGGGGGGGGGGGGGGGGGGGGGGGGGGGGGGGGGGGGGGGGFGGGGGGGGGGGGFFGGG>D+3@FG++8+,,,,7@FGG:>>,33?FGEF*?FG?FFGGGGGGGGGG*<CFGGGGGGGGGGGGGGGGGGGGFFGGFGEGGGFGGGGGGEGGEGGCFGGGGGGGE8A;CGGGGGGGGGGGGG=CEGGGGGGGGGGG?CCE7D9C0+:7CGGCGFGGGGG>5EFFGGFC>>DGC
@M03364:396:000000000-C9LGT:1:1101:10013:8112 1:N:0:10
ACTCCTACGGGAGGCAGCAGTGAGGAATATTGGTCAATGGCCGAGAGGCTGAACCAGCCAAGTAGCGTGCAGGATGACGGCCCTATGGGTTGTAAACTGCTTTTATACGGGGATAAAGTCAGCTACGTGTAATTGTTTGCAGGTACCGTATGAATAAGGACCGGCTAATTCCGTGCCAGCAGCCGCGGTAATACGGAAGGTCCGGGCGTTATCCGGATTTATTGGGTTTAAAGGGAGCGCAGGCCGTCTGTTAAGCGTGTTGTGAAATGTAGGCGCCCAACGTCTGAATTGC
+
GGGGGGGGGGGGGGGGGGGGGGGGGGGGGGGGGGGGGGGGGGGGGGGGGGGGGGGGGGGGGGGGGGGGGGGGGGGGGGGGGGGFGGGGGGGGGGGGGGGGGGGDGGGGGGGGGGCF,EFFGFFE5BF=4:,,5CAGCCGGGGGFGFGGGGGG,C@EGGGGGGGGGGGGGFGGGGGGGGGGGGGGGGGGGGGGGGGGGGGGGGFFGGGGGGGGGGGGGCGGGGGGGGGEDGFDFGGGGGGGGGGGGDCGGFGGF7EGGCEGGGGGFGGGGGGGGGCDD5CFFFFFFF>FFFFG
@M03364:396:000000000-C9LGT:1:1101:20272:8116 1:N:0:10
ACTCCTACGGGAGGCAGCAGTGAGGAATATTGGTCAATGGCCGAGAGGCTGAACCAGCCAAGTAGCGTGCAGGATGACGGCCCTATGGGTTGTAAACTGCTTTTATACGGGGATAAAGTCAACTACGTGTAGTTGTTTGCAGGTACCGTATGAATAAGGACCGGCTAATTCCGTGCCAGCAGCCGCGGTAATACGGAAGGTCCGGGCGTTATCCGGATTTATTGGGTTTAAAGGGAGCGTAGGCCGTGGATTAAGTGTGTTGTGAAATGTAGGCGCTCAACGTCTGACTTGC
+
GGGGGGGGGGGGGGGGGGGGGGGGGGGGGGGGGGGGGGGGGGGGGGGGGGGGGGGGGGGGGGGGGGGGGGGGGGGGGGGGGGGGGGGGGGGGGGGGGGGGGGGGGGGGGGGGGGGFGGGGF-A<BBFF,:A8E?9EEFBDFFGGGGGGGGGGFGGGGGGGGGGGGGGGGFGGGGGGGGGGGGGGGGGGGGGGGGGGGGGGFGGGGGGGGGGGGGGGGE>EGGGGGGCEEGGGGGGCEGGGGGGGGGCEEEGGFGGGGCEGF*9EC7:CFF<DFGC<<CEGFF=CFGD@GFFF
@M03364:396:000000000-C9LGT:1:1101:23254:8122 1:N:0:10
ACTCCTACGGGAGGCAGCAGTGGGGAATCTTCCGCAATGGACGAAAGTCTGACGGAGCAACGCCGCGTGAACGATGACGGCCTTCGGGTTGTAAACCGCTTTTGTTTGGGAGCAAGCCCTTCGGTGTGAATGTACCTTTCGAATAAGCACCGGCTAACTACGTGCCAGCAGCCGCGGTAATACGTAGGGTGCGAGCGTTATCCGGATTTATTGGGCGTAAAGGGCTCGTAGGCGGTTCGTCGCGTCCGGTGTGAAAGTCCATCGCTTAACGGTGGATCCGCGCCGGGTACGGGC
+
GGGGGGGGGGGGGGGGGGGGGGGGGGGGGGGGGGGGGGGGGGGGGGGGGGGGGGGGGGGGGGGGGGGGGGGGGGGGGGGGGGGGGGGGGGGGGGGGGGGFGGFFGGGGGGGGGG8FFFGGFFD+88FG3,8,<=@FGGGGGGGGGDFFGGGGEGGGGGGGGGGGGGGGG,CFGGGGGEGGGGGGGGGGGGGDGFGGGGGGGGGGGEGGGFGGGGGGGGGGGGGGDGGGGEFEGEG8ECECEE=EGDCGGCE=E3AEGFGGGGGGGFGGF7AD*:C54CFG>DEGGGGFC?5CG)
@M03364:396:000000000-C9LGT:1:1101:7094:8158 1:N:0:10
ACTCCTACGGGAGGCAGCAGTGAGGAATATTGGTCAATGGCCGAGAGGCTGAACCAGCCAAGTAGCGTGCAGGATGACGGCCCTATGGGTTGTAAACTGCTTTTATACGGGGATAAAGTGAGTCACGTGTGCTTCATTGCAGGTACCGTATGAATAAGGACCGGCTAATTCCGTGCCAGCAGCCGCGGTAATACGGAAGGTCCGGGCGTTATCCGGATTTATTGGGTTTAAAGGGAGCGCAGGCCGTCTGTTAAGCGTGTTGTGAAATGTAGGCGCCCAACGTCTGAATTGC
+
GGGGGGGGGGGGGGGGGGGGGGGGGGGGGGGGGFGGGGGGGGG@@FG@FGGGGGGGGGGGFGFEGGGGGGGGGGGGGGGGGGGGGGGGGGE:FGGFGGFFFGGCFFF<FGGGCCGG5,E,,8C,,:=?,,8,<<?,CFFDGBEFGGDF3>D<<8FCAFF?F7FCFCCEF=;@<@BFFFCFGGGGGGFFF:*BAFFEGGGGFGGGGGGGGGGEFGGDGEECFCF+AF;C:<9?CGGFEC>*:C=*AC?=8;<C9CGG)2:/*89>+7CFFGGDGG5CD<*9B32>9<7=DF=C
@M03364:396:000000000-C9LGT:1:1101:25053:8178 1:N:0:10
ACTCCTACGGGAGGCAGCAGTGGGGAATATTGCACAATGGGCGCAAGCCTGATGCAGCGACGCCGCGTGCGGGATGGAGGCCTTCGGGTTGTAAACCGCTTTTGTTTGGGAGCAAGCCCTTCGAGGTGAATTTACCTTTCGAATACGCACCGGCTAACTACGTGCCAGCCGCCGCGGTAATACGTAGGGTGCGAGCGTTATCCGGATTTATTGGGCGTAAAGGGCTCGTAGGCGGTTCGTCGCGTCCGGTGTGAAAGTCCATCGCCTAACGGTGGATCTGCGCCGGGTACGGGG
+
GGGGGGGGGGGGGGGGGGGGGGGGGGGGGGGGGGGGGGGGGGGGGGGGGGGGGGGGGGGGGGGGGGGGGGGGGGGGFEGGGGGGGGGGGGGGGGGGGDGCGGGGGGGFFGGCGGGGGGG<,8@+:@FFF,7,<@3FFGGGDF,@D>>:@:FF*>FGCFFEGGGGGGGGG*8FGDGGFGDEGGGG<FGGCEEGG28CE8ECFGGGGGGGFFFCEGGGGCEEGGGGGGC=EGGGGGEEGDCGEEGG?CEEC8:AEFCFFF7F?<7EEGGGC<8CDED36DC>?@5CDGGBD?>G))
@M03364:396:000000000-C9LGT:1:1101:14237:8197 1:N:0:10
ACTCCTACGGGAGGCAGCAGTAGGGAATCTTCGGCAATGGGCGAAAGCCTGACCGAGCAACGCCGCGTGAATGATGAAGGCCTTCGGGTTGTAAAATTCTGTTATAAGGGAAGAACGACTTTAGTAGGGTATGGCTAGAGTGTGACGGTACCTTATGAGAAAGCCACGGCTAACTACGTGCCAGCAGCCGCGGTAATACGTAGGTGGCGAGCGTTATCCGGAATTATTGGGTTTAAAGGGAGCGCAGGCCGTCGGTTAAGCGTGTTGTGAAATGCAGATGCCCAACATCTGACT
+
GGGGGGGGGGGGGGGGGGGGGGGGGGGGGGGGGGGGGGGGGGGGGGGGGGGGGGGGGGGGGGGGGGGGGGGGGGGGGGGGGGGGGGGGGGGGGGGGGGGGGGGCFEGGGGGGGGFGCEGGEGFFDFFG+,8:::BFFGGGGGGGGGGGGGGGGGGGGGGGGGGGGGGGGGGGGGGGGGGGGGGGGGGGGGGGGGGGGGGGGGGGGGGGGGGGGGGGGGGGGGGGGGGGGGGGGGGGGGGGGGGGGGGGGGGGGGGGGGGGGGGGGGGGGGGGGGGGGGGG?9EGGGGFGFFGGF
@M03364:396:000000000-C9LGT:1:1101:8413:8213 1:N:0:10
ACTCCTACGGGAGGCAGCAGTGGGGAATATTGCACAATGGGCGCAAGCCTGATGCAGCGACGCCGCGTGCGGGATGGAGGCCTTCGGGTTGTAAACCGCTTTTGTTCAAGGGCAAGGCACGGTTTCGGCCGTGTTGAGTGGATTGTTCGAATAAGCACCGGCTAACTACGTGCCAGCAGCCGCGGTAATACGTAGGGTGCAAGCGTTATCCGGATTTATTGGGCGTAAAGGGCTCGTAGGCGGTTCGTCGCGTCCGGTGTGAAAGCCCATCGCTTAACGGTGGGTCTGCGCCGG
+
GGGGGGGGGGGGGGGGGGGGGGGGGEGGGGGGGGGGGGGGGGGGGGGGGGGGGGGGGGGGGGGGGGGGGGGGGGGGGFGGGGGGGGGGGGGGGGGGGGGGGGGGGGGGGGGGGGFGEGGGG=F<>@FG53@5@FFGGGGGGFGFGFGGFGFG<FGGGGGGGGGGGGGGG=FGGGGGGGGGGGGGGGG>FGGGGEGGGGGGGGGGGGGGGGGGGGGGGGGGGGFGGGEGCFGEDGGGGGGGFGGGGGGGGGGGGGGGG8CEECGGGDEGGGGDGGGDFGEG>FGGDGFFFEEGGG
@M03364:396:000000000-C9LGT:1:1101:11107:8226 1:N:0:10
ACTCCTACGGGAGGCAGCAGTGGGGAATATTGCACAATGGGCGCAAGCCTGATGCAGCGACGCCGCGTGCGGGATGGAGGCCTTCGGGTTGTAAACCGCTTTTGTTCAAGGGCAAGGCACGGTTTCGGCCGTGTTGAGTGGATTGTTCGAATAAGCACCGGCTAACTACGTGCCAGCAGCCGCGGTAATACGTAGGGTGCAAGCGTTATCCGGATTTATTGGGCGTAAAGGGCTCGTAGGCGGTTCGTCGCGTCCGGTGTGAAAGTCCATCGCTTAACGGTGGATCCGCGCCGG
+
GGGGGGGGGGGGGGGGGGGGGGGGGGGGGGGGGGGGGGGGGGGGGGGGGGGGGGGGGGGGGGGGGGGGGGGGGFGGGGGGGGGGGGGGGGGGGGGGGGGGGGGGGGGGGFGGGGFGFGGGG7FFGFGG<8@5@@FFGFFGGGGGGGGGGGGF>FGGGGGGGGGGGGGGGFGGGGGGGGGGGGGGGGGGGGGGCCGGGGGGGGGGGEGGGGGGGEEGGGGGGGGGGGGGDGGGGGGGEGGGGGGEGGGGGGGGGGGEG5CGGEFGGGGGGGGGGGGGGGEGE@E>=CC>FEFDDG
@M03364:396:000000000-C9LGT:1:1101:7542:8278 1:N:0:10
ACTCCTACGGGAGGCAGCAGTGGGGAATATTGCACAATGGGGGAAACCCTGATGCAGCGACGCCGCGTGAGTGAAGAAGTATTTCGGTATGTAAAGCTCTATCAGCAGGGAAGAAAATGACGGTACCTGACTAAGAAGCTCCGGCTAAATACGTGCCAGCAGCCGCGGTCATACGTATGGAGCAAGCGTTATCCGGATTTACTGGGTGTAAAGGGTGCGTAGGCGGCAGGGCAAGTCAGATGTGAAAGCCCGGGGCTCAACCCCGGTAGTGCATTTGAAACTGCTTTGCTGG
+
GGGGGGGGGGGGGGGGGGGGGGGGGGGGGGGGGGGGGGGGGGGGGGGGGGGGGGGGGGGGGGGGGGGGGGGGGGGGGGGGGGGGGGGGGGGGGGGGGGGGGGGGGGGGGGGGGGGGFGGGGGGGGFGG,,A:85DDFGGGGGGGGGGGFGGGFGGGGGGGGGGGGGGGG*>FGGGGGGGGGGGGGGGGFGGGGGGGGGGGGGGGGGGGGGGGGGGGGGGGGGGGGGGGGGGGGGGGGGGGGGGGGGGGGGGGGGGGGGGGGGGGGGEGGGGGGGGGGGGGFFGGDFGFGFFG
@M03364:396:000000000-C9LGT:1:1101:3384:8309 1:N:0:10
ACTCCTACGGGAGGCAGCAGTGGGGAATATTGCACAATGGGCGCAAGCCTGATGCAGCGACGCCGCGTGCGGGATGGAGGCCTTCGGGTTGTAAACCGCTTTTGTTCAAGGGCAAGGCACGATTTCGGCCGTGTTGAGTGGATTGTTCGAATAAGCACCGGCTAACTACGTGCCAGCAGCCGCGGTAATACGTAGGGTGCGAGCGTTATCCGGATTTATTGGGCGTAAAGGGCTCGTAGGCGGTTCGTCGCGTCCGGTGTGAAAGTCCATCGCCTAACGATGGAGCTGCGCCGG
+
CFFFGGGGGGGGGD-BFE@FGEGFDE>FCGGGFFGGGGGGGEFEGFEGFGGEGGGGGC@EFD7:BFEFEDEFGFCFFCEEGFGGGGCFEFGEFGFGGGFGGDCCGF,,CDFGGF@FDCFDF-8@+@<F++85388,7D8@F:A@F9DAF@CFCFG::DFGDGGDGGGGF=EF:<:FFGGG<FFGGEE>E9:C:AFGGCC?88EGGGE8E9CEGDC?@:@F9F5EEG*?F7<=5CEG8CC*21C*:*::/?CCCCE=<*2:ECCEF>+*02<<CEC*90:*)0:5***90<:CCD
@M03364:396:000000000-C9LGT:1:1101:13608:8321 1:N:0:10
ACTCCTACGGGAGGCAGCAGTGGGGAATATTGCACAATGGGCGCAAGCCTGATGCAGCGATGCCGCGTGAGGGAAGAAGGTTTTCGGATTGTAAACCTCTGTCATCAGGGACGAAAAAAGACGTTACCTGCAGAAGAAGCCCCGGCTAACTACGTGCCAGCAGCCGCGGTAATACGTAGGGGGCGAGCGTTATCCGGATTCATTGGGCGTAAAGCGCGCGTAGGCGGCCTGCTAGGTCGGGACTCAAATCCGGGGGCTCAACCCCCGCCCGGTCCCGATACCGACAGGCTTG
+
GGGGGGGGGGGGGGGGGGGGGGGGGGGGFGGGGGGGGGGGGGGGGGGGGGGGGGGGGGGGGGGGGGGGGGGDGGGFGDGGGGGGGGGGGGGGGGGGGGGGGGG9FFGGGGGGGE7@CEGG7FC++BC<3,@,:D=FFGGGG?FGGGGCEGGGAFFGGGGGGGGGGGGGGFGGGGGGGGGGGEFGGDEGGGDGGGC5C;EEGGGGGGFGGCEE>FGGGGGGCCGGGGDGGDFGGGGGFGGGDCE6FEFGGGGGC5>EGGF?9EGGGGDGGGGGDEGGG*>DEFGDGGG:F@:C
@M03364:396:000000000-C9LGT:1:1101:25513:8345 1:N:0:10
ACTCCTACGGGAGGCAGCAGTGAGGAATATTGGTCAATGGCCGAGAGGCTGAACCAGCCAAGTAGCGTGCAGGAAGACGGCCCTATGGGTTGTAAACTGCTTTTATACGGGGATAACGTCAGCTGCGTGTAGTTGTTTGCAGGTACCGTATGAATAAGGACCGGCTAATTCCGTGCCAGCAGCCGCGGTAATACGGAAGGTCCGGGCGTTATCCGGATTTATTGGGCGTAAAGGGCTCGTAGGCGGTTCGTCGCGTCCGGTGTGAAAGTCCATCGCCTAACGGTGGATCTGCGC
+
GGGGGGGGGGGGGGGGGGGGGGGGGGGGGGGGGGGGGGGGGGGGGGGGGGGGGGGGGGGGGGGGGGGGGGGGGGGGGGGGGGGGGGGGGGGGGGGGGGGGGGG9?FGGGGGGGGGG,CFC7BBA,?FE8+858ABDDFCGGGGGGEFGGGGG<FGGGGGGGGGDGGGGG9DGGGGGGGGGGGGGGGGGGCCFGFGGGGGGGGGGGGGGGGGGGGGGCCEGGFFGGFCEGGGGCFGGFGGGGGGGGGEGGGGGGGGGGGGG?8CEFFGGGGGGGGGGGCDDFEGDGGFFGFFGGC
@M03364:396:000000000-C9LGT:1:1101:26499:8378 1:N:0:10
ACTCCTACGGGAGGCAGCAGTGGGGAATATTGCACAATGGGGGAAACCCTGATGCAGCAACGCCGCGTGAGTGATGACGGCCTTCGGGTTGTAAAGCTCTGTCTTCATGGACGATAATGACTGAACCTATGTATGAAGCCACGGCTAACTACGTGCCAGCAGCCGCGGTAATACGTAGGTGGCGAGCGTTGTCCGGATTTACTGGGCGTAAAGGGAGCGTAGGCGGATTTTTAAGTGAGATGTGAAATACTCGGGCTTAACCTGAGTGCTGCATTTCAAACTGGAAGTCTAG
+
GGGGGGGGGGGGGGGGGGGGGGGGGGGGGGGGGGGGGGGGGGGGGGGGGGGGGFFFGGGGGGGEGGGGGGGGGGGGGGGEGGEFGGGGGGGGGGGGGGGFGGGGGGD,AEFFGDGEGEF,7-:,,:A<35CA,,,,:?,,B<+@:C:FFGBG+@BCGCGFGFGGGGGGGC8FFFGGCFGGGGGGEEDDC<:BFGGGGGGGGGGGGGGGG8C><CEFCCEEEEDGGGCCECGFF8CEGGGFGGGFGGGGGGGFGDGGGCFGEFGG?FGGGGGGGGGGGG?CFFGGGDGFCFFG
@M03364:396:000000000-C9LGT:1:1101:7796:8386 1:N:0:10
ACTCCTACGGGAGGCAGCAGTGGGGAATATTGCACAATGGGCGCAAGCCTGATGCAGCGACGCCGCGTGCGGGATGGAGGCCTTCGGGTTGTAAACCGCTTTTGTTCAAGGGCAAGGCGGGTCCTCGGGCCCGTTGAGTGGCTTGTTCGAATAAGCACCGGCTAACTACGTGCCAGCAGCCGCGGTAATACGTAGGGTGCAAGCGTTATCCGGATTTATTGGGCGTAAAGGGCTCGTAGGCGGTTCGTCGCGTCCGGTGTGAAAGTCCATCGCTTAACGGGGGATCCGCGCCGG
+
GCGGGGFGGGGGGGGGGGGGGGGGGCGGEGGFGGGGGGGGGGGGGGGGGGGGGGGDFGCGGGGGGEGGFFGGG>FGGFGG@=FGGG7FFGGGGFFGGFGGGGGFFGC<FGGCGGGGGG7:*5*,8@<F*>5>C*,8@:8:<1<=C<FC<FCG*>FF:F:::CFGGFF,>FGGFCFGG6EC8EEGG***93<C<FGGEGGEFGG58EGGGGFG>>;86<CEEC58C?8CCCCEGFGE8CFC6EGEEEE5**:*//CED*:ACFGFCF?F*:@C5=:7*::1;8C)*105<>><9D
@M03364:396:000000000-C9LGT:1:1101:15142:8410 1:N:0:10
ACTCCTACGGGAGGCAGCAGTGGGGAATATTGCACAATGGGCGCAAGCCTGATGCAGCGACGCCGCGTGCGGGATGGAGGCCTTCGGGTTGTAAACCGCTTTTGTTCAAGGGCAAGGCACGGTTTCGGCCGTGTTGAGTGGATTGTTCGAATAAGCACCGGCTAACTACGTGCCAGCAGCCGCGGTAATACGTAGGGTGCAAGCGTTATCCGGATTTATTGGGCGTAAAGGGCTCGTAGGCGGTTCGTCGCGTCCGGTGTGAAAGTCCATCGCCTAACGGTGGATCTGCGCCGG
+
GGGGGGGGGGGGGGGGGGGGGGGGGGGGGGGGGGGGGGGGGGGGGGGGGGGGGGGGGGGGGGGGGGGGGGGGGGGGGGGGGGGGGGGGGGGGGGGGGGGGGGGGGGGAGGGGGGGGGGGGGCFC<FGG+8@33@<FFFFGFFFGGGFFFGFF*DFGGGGGGGG:EGGGGGCGFGGGGGGGGGEGGEGGGFGGGEGEGGGGGGGGGGGDGGFGGGGEEGGGGGGGGE8CFGGGGGGGGGGGGGGGGGGGGGGGGEEED8=EGFFFGGCGGGGGGGDGFGEGBFGGGGFBGFDGGG
@M03364:396:000000000-C9LGT:1:1101:25678:8428 1:N:0:10
ACTCCTACGGGAGGCAGCAGTGGGGAATATTGCACAATGGGCGCAAGCCTGATGCAGCGACGCCGCGTGCGGGATGGAGGCCTTCGGGTTGTAAACCGCTTTTGTTCAAGGGCAAGGCACGGTTTCGGCCGTGTTGAGTGGATTGTTCGAATAAGCACCGGCTAACTACGTGCCAGCAGCCGCGGTAATACGTAGGGTGCAAGCGTTATCCGGATTTATTGGGCGTAAAGGGCTCGTAGGCGGTTCGTCGCGTCCGGTGTGAAAGTCCATCGCTTAACGGTGGATCTGCGCCGG
+
GGGGGGGGGGGGGGGGGGGGGGGGGGGGGGGGGGGGGGGGGGGGGGGGGGGGGGGGGGGGGGGGGGGGFGGGGGGGGGGGGGGGGGGGGGGGGGGGGGGGGGGGGGGFGGGGGGFFFGGGG7F:BFGE@33553@E;FCCFCFFGGGGGGGG*DFGCFGGGGGGGGGGG1BEGGGGGGGGGGGGGGGGGGGGCEFGGGGGGGGGGGGGGGGGGGGGGGGGGGCGGGCECGGGGGGGGEGGGGGGGGGGGGGGGGGGGGGGGGGGGGGGGGGGGFGGCGGGFFGGGGGFGFFG7D
@M03364:396:000000000-C9LGT:1:1101:3081:8438 1:N:0:10
ACTCCTACGGGAGGCAGCAGTGAGGAATATTGGTCAATGGATGAGAATCTGAACCAGCCAAGTAGCGTGCAGGAAGACGGCCCTATGGGTTGTAAACTGCTTTTGTACGGGGATAAAGGCGCTTACGTGTACGTTTGTGCAGGTACCGTACGAATAAGGACCGGCTAATTCCGTGCCAGCAGCCGCGGTAATACGGAAGGTCCGGGCGTTATCCGGATTTATTGGGTTTAGAGGGAGCGCAGGCGGTCGGGTAAGCTTGTGTTGAAATTGAGGCGCCCAACGCCTGCACTGC
+
GGGGGGGGGGGGGGGGGGGGGGEFGGGGGGGGGFGGGGGGGGGGGGFGDGGGGGGGGGGGGGGGGGGGGGD@FGGGGGGGGGGGGGGGGGGGGGGCFFF<FGGFGF<EGGGG@B?,,5C,++@?FBFG?=A5+4BE+8=BFC8:DDGGGGDG+B,BFG9F<<@F7@CFA@ECGGGGFGGGFGGGEGCFFCFG9,F7FCECFC:FGGGGG7CCF<1:EGGG7@3<+*2;C8+2+;*?*8CE*1CE85E7C****0+<*<:C+05C9CF77>:*7*/<39*9)05>C**79FF*
@M03364:396:000000000-C9LGT:1:1101:5333:8445 1:N:0:10
ACTCCTACGGGAGGCAGCAGTGGGGAATATTGCGCAATGGGCGAAAGCCTGACGCAGCGACGCCGCGTGAGGGAAGAAGGTTTTCGGATCGTAAACCTCTGTCAGAAGGGAAGAAAGAGCTAGAAGCCCTTACCACCTGGCAGTGACGGTACCTTCAAAGGAAGCACCGGCTAACTCCGTGCCAGCAGCCGCGGTAATACGGAGGGTGCGAGCGTTAATCGGAATCACTGGGCGTAAAGCGCACGTAGGTTGCGCAGCAAGTCAGGGGTGAAATCCCGCAGCTCAACTGCGGA
+
GGGGGGGGGGGGGGGGGGGGGGGGGGGGGGGGGGGGGGGGGGGGGGGGGGGGGGGGGGGGGGGGGGGGGGGGGGGGGGGGGGGGGGGGGGGGGGGFGGGGGGGGGGGGGGGGGGGG<FG<FBB,,:B@+883@<CFGGGCFFGGGGGFGGGGGCCFGGGGGFFGGGGGGFGGEGGCGGGGGGGGGGGFGGGGGGGGGGFGGCEGDEGGGGC*:EGGEGGG8EEGGG7<<CGGGGEEGFGGGGGGG=?FEGGE*5CGCGGFGCFFGGFDGGFF>EFGD373>DCGFG5FGFF<)
@M03364:396:000000000-C9LGT:1:1101:17302:8448 1:N:0:10
ACTCCTACGGGAGGCAGCAGTGGGGAATCTTGCGCAATGGGGGCAACCCTGACGCAGCGACGCCGCGTGCGGGACGAAGGCCTTCGGGTCGTAAACCGCTTTCAGCAGGGACGAGGCCGCGAGGTGACGATACCTGCAGAAGAAGCCCCGGCTAAATACGTGCCAGCAGCCGCGGTAATACGTATGGGGCGAGCGTTATCCGGATTCATTGGGCGTAAAGCGCGCGTAGGCGGCCCGTTAGGTCGGAGGTAAAAGCCCGGGGCTCAACCCCGGCGAGCCTCCGATACCGGCGGG
+
GGGGGGGGGGGGGGGGGGGGGGGGGGGGGGGGGGGGGGGGGGGGGGGGGGGGGGGGGGGGGGGGGGGGGGGGGGGGGGGGGGGGGGGGGGGGGGGGGGGGGGGGGGGGGGGGGGGGGGFGF*=:*<FFF*<+<A<>FFGFGGGGFGFFGGDG5CCFFGGGFGGGGFGGGGGGGGGDEGGGGGGGGGGGGGGGGGGGGGGGGGGCEEFFFGGGGGGGGG>FFGGGGGC=CEFGG5?EEGCEGFGFGG?ED5<ECCGGGGGGEGG*:CC*7CEDGGG)9):<FFGDCDD?D>>DDC
@M03364:396:000000000-C9LGT:1:1101:3498:8451 1:N:0:10
ACTCCTACGGGAGGCAGCAGTGGGGAATATTGGACAATGGAGGCAACTCTGATCCAGCAATTCTGTGTGCACGATGACGGTCTTCGGATTGTAAAGTGCTTTCAGTTGGGAAGAAACAATGACGGTACCAACAGAAGAAGCGACGGCTAACTACGTGCCAGCAGCCGCGGTAATACGTAGGGTGCAAGCGTTATCCGGATTTATTGGGCGTAAAGGGCTCGTAGGCGGTTCGTCGCGTCCGGTGTGAAAGTCCATCGCTTAACGGTGGATCCGCGCCGGGTACGGGCGGGCTTG
+
GGGGGGGGGGGGGGGGGGGGGGGGGGGGGGGGGGGGGGFGGGGGGGGGGGGGGGGGGGGGGGGGGGGGGGGGGGGGGGGGGGGGGGGGGGGGGGGGGGGGGGGGGGGFGGGCFFFGGGGGG-C8@BFG?,9B<EC,AFFFF==C@CGFGGGGBFGGGGGGGGGGGGGGG@CFEFGGG@FFGGGGGGGGGGGGEGGGGGGGGGGGGGGGGGGGGGGGGGGGGGGGFGEEEGGGGGGGGGCEGGCG=EGGCEG?@FGGGGGDEC>GGGGGGGGFFCEDGGGDE:FDD79BGFFC<)
@M03364:396:000000000-C9LGT:1:1101:18875:8453 1:N:0:10
ACTCCTACGGGAGGCAGCAGTGGGGAATCTTGCACAATGGGCGGAAGCCTGATGCAGCGACGCCGCGTGCGGGACGAAGGCCTTCGGGCTGTAAACCGCTTTCAGCAGGGACGAGGCGAAAGTGACGGGACCTGCAGAAGAAGCCCCGGCTAACTACGTGCCAGCAGCCGCGGTAATACGTAGGGGGCAAGCGTTATCCGGATTCATTGGGCGTAAAGCGCGCGTAGGCGGCCAGCCTGGTCGGGAGTCAAATCCGGGGGCTCAACCCCCGTCCGCTCCCGATACCGGCCGGCT
+
GGGGGGGGGGGGGGGGGGGGGGGGGGGGGGGGGGGGGGGGGGGGGGGGGGGGGGGGGGGGGGGGGGGGGGGGGGGGGGGGGGGGGGGGGGGGGGGGGGGGGGGDFGGGGGGGGFFG@FG7>1@BFDFG**4=,3<,?FEFFFGGGGGGGGDGCGGGGGGGGGGGGFGGG8CEGGGEGGGFAGGGGGGGCCFGGGDGGGGGDEECFFGGGGGFEGGGGGGGGGGEEGG5FGGGDEGGGGGGGGGGGEG=FGGGGGGGGGGGG=DEFGGDDGG<DGGGDGGGD>5DDGGFGFF<3)
@M03364:396:000000000-C9LGT:1:1101:9508:8467 1:N:0:10
ACTCCTACGGGAGGCAGCAGTGGGGAATATTGCACAATGGGCGCAAGCCTGATGCAGCGACGCCGCGTGCGGGATGGAGGCCTTCGGGTTGTAAACCGCTTTTGTTCAAGGGCAAGGCGGGTCTTCGGGCCCGTTGAGTGGATTGTTCGAATAAGCACCGGCTAACTACGTGCCAGCAGCCGCGGTAATACGTAGGGTGCGAGCGTTAATCGGAATTACTGGGCGTAAAGGGTGCGCAGGCGGTTGAGTAAGACAGATGTGAAATCCCCGAGCTTAACTCGGGAATGGCATATG
+
GGGGGGGGGGGGGGGGGGGGFGGGGGGGGGGGGGGGGGGGGGGGGGGGGGGGGGGGGGGGGGGGGGGGGGGGGGGGGGGGGGGGGGGGGGGGGGGGGGGGGGGGGGGFGGGGGGGGGGGGF3@D,@FE**5>BCCEGFGGGGGGGFGGGGGF=FGGGGGGGDGGGGGGG=FCGGGGGGGGGGGGGGGGGGGFGFGGGGGGEGGGGGEGGGGGGGGGGGGGGGGGGCCGFFGGGGGGGGGGGGGEGGGGGGFGGGGGDGGGGFGG7707FDCDGG6DGGGGFFGCGGG?FFFFF?
@M03364:396:000000000-C9LGT:1:1101:14092:8474 1:N:0:10
ACTCCTACGGGAGGCAGCAGTGAGGAATATTGGTCAATGGGCGAGAGCCTGAACCAGCCAAGTAGCGTGCAGGATGACGGCCCTATGGGTTGTAAACTGCTTTTGTATGGGGATAAAGTGCTCCCCGTGTGGAGTTTTGTAGGTACCGTACGAATAAGGACCGGCTAATTCCGTGCCAGCAGCCGCGGTAATACGGAAGGTCCGGGCGTTATCCGGATTTATTGGGTTTAAAGGGAGCGCAGGCCGTCGGTTAAGCGTGTTGTGAAATGCAGATGCCCAACATCTGACTTGC
+
GGGGGGGGGGGGGGGGGGGGGGGGGGGGGGGGGGGGGGGGGGGGGGGGGGGGGGGGGGGGGGGGGGGGGGGGGGGGGGGGGGGGGGGGGGGGGGGGGGGGGGGGGGGGGGGGGGGG9FFGGFFF+BFE+:A+:BFFFGGGFFGFFFGGGGGG=FFFGGGGGGGGGGGFDDFGGGGGGGGGGGGGGGGGGFGGGGGGGGGGGGGGGGGGGGGGGGGGEGDGGGGFGGEEEDFGGGGGGGGGGGGGGGGDEGGGGFDGG?EGF@FGGGFGGGGGGGFFGGGGEF?FGGGFGFFG
@M03364:396:000000000-C9LGT:1:1101:17134:8477 1:N:0:10
ACTCCTACGGGAGGCAGCAGTGGGGAATATTGCACAATGGGCGCAAGCCTGATGCAGCGACGCCGCGTGCGGGATGGAGGCCTTCGGGTTGTAAACCGCTTTTGTTCAAGGGCAAGGCGGGTCTTCGGGCCCGTTGAGTGGATTGTTCGAATAAGCACCGGCTAACTACGTGCCAGCAGCCGCGGTAATACGTAGGGTGCAAGCGTTATCCGGATTTATTGGGCGTAAAGGGCTCGTAGGCGGTTCGTCGCGTCCGGTGTGAAAGTCCATCGCTTAACGGTGGATCCGCGCCGG
+
GGGGGGGGGGGGGGGGGGGGGGGGGGGGGGGGGGGGGGGGGGGGGGGGGGGGGGGGGGGGGGGGGGGGGGGGGGGGGGGGGGGGGGGGGGGGGGGGGGGGGGGGGGGGGGGGGGFGFGGGGFCD,@FE>>FEC<FEFFFGG,?FGGGFFGCF<FGGGGGGGGGGGGGGGFFFGGGGGGGGGGGGGGGGGGGGFCGGGFGGGGGGGGGGGGGGGDGDFCFGGGGGGGCGCFGGGGGGEGGGGGGEGGGGGGGGGEGGG8ECE9FGGGGGGGGGGGGDGGGGFFGGGGGFGFBGGG
@M03364:396:000000000-C9LGT:1:1101:22102:8485 1:N:0:10
ACTCCTACGGGAGGCAGCAGTGGGGAATATTGCACAATGGGCGCAAGCCTGATGCAGCGACGCCGCGTGCGGGATGGAGGCCTTCGGGTTGTAAACCGCTTTTGTTCAAGGGCAAGGCACGGTTTCGGGCGTGTTGAGTGGATTGTTCGAATAAGCACCGGCTAACTACGTGCCAGCAGCCGCGGTAATACGTAGGGTGCAAGCGTTATCCGGATTTATTGGGCGTAAAGGGCTCGTAGGCGGTTCGTCGCGTCCGGTGTGAAAGTCCATCGCTTAACGGTGGATCCGCGCCGG
+
GGGGGGGGGGGGGGGGGGGGGGGGGGGGGGGGGGGGGGGGGGGGGGGGGGGGGGGGGGGGGGGGGGGGGGGGGGGGGGGGGGGGGGGGGGGGGGGGGGGGGGGGGGG,BFFGGGGGDGGGG7FC+@FF++@<38<:DFFF>C>FFCFGGGGFCFF9FCFGGGGEFGGGG:<FCEFGGGGGGFGGGGGGGGGGG?FGDCCCGGGGGGGEGGGGGGGDFFGFFGFGG>:ECGGGCGGGGGGGGGGGGEEE=EGGCEGEGCEGE3CCFGFGGFGGGGC5:FEGFFD<4CC>*7;577
@M03364:396:000000000-C9LGT:1:1101:11889:8531 1:N:0:10
ACTCCTACGGGAGGCAGCAGTGGGGAATCTTGCACAATGGGCGAAAGCCTGATGCAGCGACGCCGCGTGCGGGACGAAGGCCTTCGGGTTGTAAACCGCTTTCAGCAGGGACGAGGCCGCACGGTGACGGTACCTGCAGAAGAAGCCCCGGCTAACTACGTGCCAGCAGCCGCGGTAATACGTAGGGGGCGAGCGTTATCCGGATTCATTGGGCGTAAAGCGCGCGTAGGCGGCCTGCTAGGTCGGGACTCAAATCCGGGGGCTCAACCCCCGCCCGGTCCCGATACCGACAGG
+
GGGGGGGGGGGGGGGGGGGGGGGGGGGGGGGGGGGGGGGGGGGGGGGGGGGGGGGGGGGGGGGGGGGGGGGGGGGGGGGGGGGGGGGGGGGGGGGGGGGGGGGGGGGFGGGGGGGGEGFG<*@3@FEG8*6+>FGFFFF<FGGFGGGGGGEDEGGGGGGGGGGGGGGGGGGGGGGGGGGGGGGGGEGGGGGGGGGGGGGGGGGGGGGGGGGCFGGGGGGGGGGGGGCEGGGGGEGGGGGGGGGGGGGDGGGGGGGGFGGGGGGGGGFGCDEGGGGGGDEDFFGGGGGFGBBGC9
@M03364:396:000000000-C9LGT:1:1101:20037:8532 1:N:0:10
ACTCCTACGGGAGGCAGCAGTGAGGAATATTGGTCAATGGCCGAGAGGCTGAACCAGCCAAGTAGCGTGCAGGACGACGGCCCTATGGGTTGTAAACTGCTTTTATACGGGGATAAAGTGAGTGACGTGAGGTTCATTGCAGGTACCGTATGAATAAGGACCGGCTAATTCCGTGCCAGCAGCCGCGGTAATACGGAAGGTCCGGGCGTTATCCGGATTTATTGGGTTTAAAGGGAGCGCAGGCCGTCTGTTAAGCGTGTTGTGAAATGTAGGCGCCCAACGCCTGCACTGC
+
GGGGGGGGGGGGGGGGGGGGGGFFGGGGGGGGGGGGGGGGGGGGGGGGGGGGGGGGGGGGGGGGGGGGGGGGGGGGGGFGGGGGGGGGGGGGGGGGGGGGGGGDFGG9FGGGGGGGFFGGG-C5,CCE+,6::,AFFFDFGGGFFGGF>FFFGGGGGGGGGGGDGGGGGCFGGGGGGGGGGGGGGGGGGGGGFFFGDGGGGGGGGGGGGGGFGGGGGGG+<<EECFCCDFFGGGGGGGGGGEGGGD:5EFGGGFFGGEG5CFDGCCFFDFFGFFGGDD=CD>GGDGGFGFFG
@M03364:396:000000000-C9LGT:1:1101:28220:8545 1:N:0:10
ACTCCTACGGGAGGCAGCAGTGAGGAATATTGGTCAATGGACGTGAGTCTGAACCAGCCAAGTAGCGTGCAGGATGACGGCCCTATGGGTTGTAAACTGCTTTTGTGCGGGGATAAAGTGCTCCTCGTGTGGAGTGTTGTAGGTACCATACGAATAAGGACCGGCTAATTCCGTGCCAGCAGCCGCGGTAATACGGAAGGTCCGGGCGTTATCCGGATTTATTGGGTTTAAAGGGAGCGTAGGCCGTGGATTAAGTGTGTTGTGAAATGTAGGCGCTCAACGTCTGACTTGC
+
GGGGGGGGGGGGGGGGGGGGGGGGGGGGGGGGGGGGGGGGGGGGGGGGGGGGGGGGGGGGGGGGGGGGGGGGGGGGGGGGGGGGGGGGGGGGGGGGGGGFGGGGGGG9CEGDGG<E,,@BFFF5,BFF3,885,:,CF,D=,3C<EDFGGGG+BD7FBFFGGDGGGGGG;DGGFGGFGGGGGGGGGGGGDGGGCGGGGGGGGGGGGGGGGGGGFGGGGDFGGGGGFGEGEGFDGGGG=E8CECFFG8CE=6CGGGGGGGCC/9CCGGGGGGFCE5CDDCFF:/CCFF@F??7
@M03364:396:000000000-C9LGT:1:1101:23002:8547 1:N:0:10
ACTCCTACGGGAGGCAGCAGTGGGGAATATTGCACAATGGGCGCAAGCCTGATGCAGCGACGCCGCGTGCGGGATGGAGGCCTTCGGGTTGTAAACCGCTTTTGTTCAAGGGCAAGGCGGGTCTACGGGCCCATTAAGTGGATTGTTCGAATAAGCACCGGCTAACTACGTGCCAGCAGCCGCGGTAATACGTAGGGTGCGAGCGTTATCCGGATTTATTGGGCGTAAAGGGCTCGTAGGCGGTTCGTCGCGTCCGGTGTGAAAGTCCATCGCCTAACGGTGGATCTGCGCCGG
+
GGGGGGGGGGGGGGGGGGGGGGGGGGGGGGGGGGGGGGGGGGGGGGGGGGGGGGGGGGGGGGGGGGGGGGGGGGGGGGGGGGGGGGGGGGGGGGGGGGGGGGGGGGG,FFGGGGGF+=F:::@F,@FG>>F1*,8,7?;;C3,?FFCFGFGG:CGGGGGGDEGGGGGGG<:FFGGGGGGGGGGGGGGGGEFGFCEGGGDEGEEGGGGGGGGGC588CGGGGGGGGC:EFGGGGFGGGGGGGGGED=EGDC:CEGGGGGGEE9:FGGGGGGEDDEGGGCGGEFGG4CFFGFBDDD
@M03364:396:000000000-C9LGT:1:1101:10024:8547 1:N:0:10
ACTCCTACGGGAGGCAGCAGCTAAGAATCTTCCACAATGGACGGAAGTCTGATGGAGCGACGCCGCGTGGACGATGAAGGCCGTGAGGTTGTAAAGTCCTTTTCGGGAGGGGGAATGACCTGGGGAGGTAAAGCCCCGGGGGTGACGTGAATCCCGGAATAAGCCCCGGCTAACTACGTGCCAGCAGCCGCGGTAATACGTAGGGGGCGAGCGTTGTTCGGAATCATTGGGCGTAAAGGGTGCGCAGGTGGCCTTTCAAGTCTGGCGTTAAAGTTCGGGGCTCAACTCCGTGAT
+
GGGGGGGGGGGEEGFFGGGGGGGAFGGGGGFGEDFGGGGGFGGGGGGEGGFFEEDGGDBFGGGGGEGGGGGFFFGGGGGGGGGFGFFFFGGGGGGGGFGFG<CFC+>CFFFFEF+>,,>,:<B+++@<83@,=8<>@CFG7*14<<FFGG7,C:<FEEGFFGGGFCEFGCGGGFD98?FFFGFG58EF>EGGD*:8FGDFEF5>:5EEGCE?E:8CC:C?58;CFGC@GGGGEE>>8FFE*;EG8EGDFGD=*0<9*<2A:9*<EFEC)*AF79<C<):<>EG=><7/9@F7*2
@M03364:396:000000000-C9LGT:1:1101:26189:8569 1:N:0:10
ACTCCTCGGAGGCAGCAGTGGGGAATCTTCCGCAATGGACGAAAGTCTGACGGAGCAACGCCGCGTGAACGATGACGGCCTTCGGGTTGTAAAGTTCTGTTATACGGGACGAATGGCGTAGCGTCCAATTCCCGTTGCGAGTGACGGTACCGTAAGAGAAAGCCACGGCTAACTACGTGCCAGCAGCCGCGGTAATACGGAGGATGCGAGCGTTATCCGGATTTATTGGGTTTAAAGGGTGCGTAGGCTGTCGGTCAAGTCAGAGGTGAAATCCCGGGGCTCAACTCCGGAACT
+
GGGGGGFCGFGGGEGGFFCF9FGFFEFGGGGGGCCFFFCFGCFCEFFGGFGGGDGDFFFEGEFGGFGGGGGGF@FEF7FCCFFGGG=7>FGGGGGGGGFGG9EFGBECGG@@:F,3,+8F=-@3+88@8,8<,8:,8+55*<D9F**18CF:8*133?F,FGGG7FGGG<5C<:FCGFGCGFE@EGGF7CFEG5?CGFFCC88*AGGGGC5?*:5CCFEGGG>F9CEFFC?E8EE9CFGCGC51A==90C*0;5/ADFGFG7CCFGFG7C@>F<EGGDED))<7<F7;3>57C*
@M03364:396:000000000-C9LGT:1:1101:6999:8570 1:N:0:10
ACTCCTACGGGAGGCAGCAGTGAGGAATATTGGTCAATGGGCGAGAGCCTGAACCAGCCAAGTCGCGTGAGGGATGACGGCCCTACGGGTTGTAAACCTCTTTTGTTTGGGAATAAAGTGCGGGACGTGTCCCGCATTGCATGTACCATTTGAATAAGGACCGGCTAATTCCGTGCCAGCAGCCGCGGTAATACGTAGGGTGCAAGCGTTATCCGGATTTATTGGGCGTAAAGGGCTCGTAGGCGGTTCGTCGCGTCCGGTGTGAAAGTCCATCGCTTAACGGTGGATCCGCGC
+
GGGGGGGGGGGGGGGGGGGGGGGGGGGGGGGGGGGGGGGGGGGGGGGGGGGGGGGGGGGGGGGGGGGGGGGGGGGGGGGGGGGGGGGGGGGGGGGGGGGGGGGGGGGGGGGEFGFG<FFAF>F:+@FF+:@CCFGFBFFFFCFFGFGEFDGGFGGGFGGGGGGGGGGGGGGGGGGGGGGGGGGGGGGDFCGFGGGGGGGGGGGGGGGGGGGGFGGGGGGGGFGGGGGEEGGGGGGEGGGGGGEGGG8EED*:EGGGGGGGCEGGEGGGGFGGGGGGGCG>BDCCFC>F*<>FGC
@M03364:396:000000000-C9LGT:1:1101:13229:8572 1:N:0:10
ACTCCTACGGGAGGCAGCAGTGGGGAATATTGCACAATGGGCGCAAGCCTGATGCAGCGACGCCGCGTGCGGGATGGAGGCCTTCGGGTTGTAAACCGCTTTTGTTCAAGGGCAAGGCGGGTCTTCGGGCCCGTTGAGTGGATTGTTCGAATAAGCACCGGCTAACTACGTGCCAGCAGCCGCGGTAATACGTAGGGTGCAAGCGTTATCCGGATTTATTGGGCGTAAAGGGCTCGTAGGCGGTTCGTCGCGTCCGGTGTGAAAGTCCATCGCTTAACGGTGGATCCGCGCCGG
+
GGGGGGGGGGGGGGGGGGGGGGGGGGGGGGGGGGGGGGGGGGGGGGGGGGGGGGGGGGGGGGGGGGGGGGGGGGGGGFGGGGGGGGGGGGGGGGGGGGGGGGGGGGGFGGGGGGGGFGGG>FF:FFFG**5>FFGGGFFGGAFGGGGGGG8FCFGGGGGGGGGGGGGGG<FGGGGGGGGGGGGGGGGGGGGGGGGGGGGGGGGGGGGGGGGGGGGGGGFGGGGGGGCGGGGGGGGGGGGGGGGGGGGGGGGGGEDEGGGEGEFGCCFCGGGGGGGD>FGDBFGCGFFFGFFG)9
@M03364:396:000000000-C9LGT:1:1101:19299:8616 1:N:0:10
ACTCCTACGGGAGGCAGCAGTGGGGAATATTGCACAATGGGGGGAACCCTGATGCAGCGACGCCGCGTGCGGGATGGAGGCCTTCGGGTCGTGAACCGCTTTTGTTTGGGAGCAAGCCTTCGGGTGAGTGTACCTTTCGAATAAGCACCGGCTAACTACGTGCCAGCAGCCGCGGTAATACGTAGGGTGCAAGCGTTGTCCGGAATCATTGGGCGTAAAGGGCTCGTAGGCGGTTCGTCGCGTCCGGTGTGAAAGTCCATCGCTTAACGGTGGATCCGCGCCGGGTACGGGCGG
+
GGGGGGGGGGGGGGGGGGGGGGGGGGGGGGGGGGGGGGGGGGGGGGGGGGGGGGGGGGGGGGGGGGGGGGGGGGGGGGGGGGGGGGGGGGGGGGGGGGGGGGGFGGGGFGGGGGBFGGGGG<C48=CF<,3,3<CCAFE58FEGGGFGGGGGEGGGGGGGGGGGGGGGGEGGGGGGGGGGGFFGGGGGGGGFGGGGGGGGGGGGGFGGGGGGGGGGGGGGGGGFFCEGGGGGGGGCGG8?CEEC8=EEG:8C<FCGGGGGGGGGGGFFGG5CGCFG5DGDE3CCGG3?CBFCDG
@M03364:396:000000000-C9LGT:1:1101:10918:8620 1:N:0:10
ACTCCTACGGGAGGCAGCAGTGGGGAATATTGCACAATGGGCGCAAGCCTGATGCAGCGACGCCGCGTGCGGGATGGAGGCCTTCGGGTTGTAAACCGCTTTTGTTCAAGGGCAAGGCACGGTTTCGGCCGTGTTGAGTGGATTGTTCGAATAAGCACCGGCTAACTACGTGCCAGCAGCCGCGGTAATACGTAGGGTGCAAGCGTTATCCGGATTTATTGGGCGTAAAGGGCTCGTAGGCGGTTCGTCGCGTCCGGTGTGAAAGTCCATCGCTTAACGGTGGATCCGCGCCGG
+
GGGGGGGGGGGGGGGGGGGGGGGGGGGGGGGGGGGGGGGGGGGGGGGGGGGGGGGGGGGGGGGGGGGGGFGGGGGGGGGGGGGGGGGGGGGGGGGGGGGGGGGGGGGGGFGGGGGGCGGGE:FGEFFG38535@D@FCFFGBFCFGGGGFGG>FFGGGGGGGGGGGGFGFGGGGGGGGGGGGGGGGEGGGGGFGGGGGGGGGGGGCEGGGGGGDG5@9EFGGGGGEEEFGGGGGGGEDGGGEG5CEGGGGGGGGDGD=EGG7>FGFGGGGGGGFGGGFGGBFGFGF<>FFBGGG
@M03364:396:000000000-C9LGT:1:1101:4894:8628 1:N:0:10
ACTCCTACGGGAGGCAGCAGTGGGGAATATTGCACAATGGGCGCAAGCCTGATGCAGCGACGCCGCGTGCGGGATGGAGGCCTTCGGGTTGTAAACCGCTTTTGTTCAAGGGCAAGGCACGGTTTCGGCCGTGTTGAGTGGATTGTTCGAATAAGCACCGGCTAACTACGTGCCAGCAGCCGCGGTAATACGTAGGGTGCAAGCGTTATCCGGATTTATTGGGCGTAAAGGGCTCGTAGGCGGTTCGTCGCGTCCGGTGTGAAAGTCCATCGCTTAACGGGTGATCCGCGCCGG
+
GGGGGGGGGGGGGGGGGGGGGGGGGGGGGGGGGGGGGGGGGGGGGGGGGGGGGGGGGGGGGGGGGGGGGGGGGGGGGGGGGGGGGGGGGGGGFGGGGGGGGGGGGGGDGGGGGGGGEGGGE7D@+8CF8@@358<<;FFFGFGFFFGFGGGGFFGGFGGGGG>CCFFCF=EGGGGGGGGGGGGGGGGGGCGF<?FEG:EEGFGGGGGGGGGGC:;CCFGGGGGGG5*8FGGGGGGGGGGDGGGGGGGGGGGGGGGGDE5:CCFGGGCDFFF5CF59FCG)).>CCF>;FFFGGC
@M03364:396:000000000-C9LGT:1:1101:15487:8678 1:N:0:10
ACTCCTACGGGAGGCAGCAGTGGGGAATATTGCACAATGGGGGAAACCCTGATGCAGCAACGCCGCGTGAGTGATGACGGTCTTCGGATTGTAAAGCTCTGTCTTTAGGGACGATAATGACGGTACCTATGGAGGAAGCCACGGCTAACTACGTGCCAGCAGCCGCGGTAATACGTAGGTGGCAAGCGTTGTCCGGATTTACTGGGCGTAAAGGGAGCGTAGGCGGATTTTTAAGTGGGATGTGAAATACCCGGGCTTAACCTGGGTGCTGCATTCCAAACTGAAAGTCTAG
+
GGGGGGGGGGCGGGGGGGGGGGGGGGGGGGGGGGGGGGGGGGGGGGGGGGGGGGGGGGGGGGGGGGGGGGGGGGGGGGGGGGGGGGGFGGGGGGGGGGGGGGGGGGGGGGGGGEFGBFFFG7@++BFF858:C<FC@FGGGGGFG7@FGFFGFGGGGGGGGGGGGGGGE>EFGGGGGGGCFGGGGGGGGGGGFGGGGGEGGGGGGGGGEGGGGGGGGGGGGGGGGGCEGGGFFDGGGGGFFGGGCFGFGG6EGEGDGGGG?FGGGGGGDGGGFGGGGGGGFFG>F=FFGFFG
@M03364:396:000000000-C9LGT:1:1101:11469:8679 1:N:0:10
ACTCCTACGGGAGGCAGCAGTGAGGAATATTGGTCAATGGGCGGGAGCCTGAACCAGCCAAGTCGCGTGAGGGAAGACGGCCCTACGGGTTGTAAACCTCTTTTACAAGGGAATAAAGGGCACCTCGCGTGGAGTTTTGCATGTACCTTGTGAATAAGCATCGGCTAACTCCGTGCCAGCAGCCGCGGTAATACGGAGGATGCGAGCGTTATCCGGATTCATTGGGTTTAAAGGGTGCGTAGGTGGCCTCTTAAGTCAGCGGTGAAAGTCAGTGGCTCAACCATTGAACTGCCG
+
GGGGGGGGFFGGGGGEGGGG@FEEFFGGGGGCFGGGGGFGGGGGGGGGGFGGGGFGGG@@EGGGGGGGGGGGGEGGGDGGGGGGGGGDGCGGGF9FGGGGGGGGGDABDFEFCG9F,?C:C->>::>F:@@++@DFGGAFGGGGGFFCFFGG9=CFGGGGGGGGGGEGGBGFGGGGGGGGGGGGGGGGFFGFFFGGGDEGGGGG5EGGGGGG9CEE*;8<CFFGGGGGGGGFFFEFGGGGGGGGGGFG6FGFDCEGG7C?EG7CFGGGGGGGGGFDFDDFFFGGFCF6CFFG5C
@M03364:396:000000000-C9LGT:1:1101:8209:8681 1:N:0:10
ACTCCTACGGGAGGCAGCAGTGAGGAATATTGGTCAATGGGCGGAAGCCTGAACCAGCCAAGTCGCGTGAAGGACGAAGGTATTATGTATTGTAAACTTCTTTAGCAGTGGAGAAATAAGGGAGTCGTGCCTCCCGATGCTAGTACACTGAGAATAAGGATCGGCTAACTCCGTGCCAGCAGCCGCGGTAATACGGAGGATCCGAGCGTTATCCGGATTTATTGGGTTTAAAGGGTGCGCAGGCGGCCTTGCAAGTCAGCGGTCAAATCGTGGAGCTCAACTCCATTCCGCCGT
+
GGGGGGGGGGGGGGGGGGGGGGGGGGGGGGGGGGGGGGGGGGGGGGGGGGGGGGGGGGGGGGGGGGGGGGGGGGGGGGGGGCGGGGGGGGGGGGGGGGGGGGGGGGGGGGGGGGGGGGGFG<E=FFGG8+8<DFEEGGGGGCDGGGGGGGGGGGGGGGGGGGGGGGGGGGGGGGGGGGGGGGGGGGGGGCGGGGGGGGGGGGGGGGGGGGGGGGGGDGGGGGGGGGCEGGGGGGGGGGGGGGGGGGGGGGGGGFFGGGGGGGGGGGGGGGGGGGGGGGGGFFGGGGGFGFDGG3
@M03364:396:000000000-C9LGT:1:1101:26460:8702 1:N:0:10
ACTCCTACGGGAGGCAGCAGTGAGGAATATTGGTCAATGGGCGCAAGCCTGAACCAGCCAAGTAGCGTGCAGGATGACGGCCCTATGGGTTGTAAACTGCTTTTTCGCGGGGATAAAGAGGGGGATGTTTCCTCCGTTGCAGGTACCGCGTGAATAAGGACCGGCTAATTCCGTGCCAGCAGCCGCGGTAATACGGAAGGTCCGGGCGTTATCCGGATTTATTGGGTTTAAAGGGAGCGCAGGCCGTATGGTAAGCGTGTTGTGAAATGCCGTGGCTCAACCATGGCACTGC
+
GGGGGGGGGGGGGGGGGGGGGGGGGGGGGGGGGGGGGGGGGGGGGGGGGGGGGGGGGGGGGGGGGGGGGGGGGGGGGGGGGGGFGGGGGGGGGGGGGGGGGGGGGGGDGGGGGGGGCAD3=-86+8CF,<E3,>@+@FFG?9BFC=BFDEFGEGGGGGGGGGGGGGEGE,?FGGFGGGGGGGGGDGGGGDGGFFFGGDGGCGGGGGGGGGGGGGGGEEEGGGDGGFEG5@FGGGGGC8?EGGGGDGGDGGFFFEFCD=CC6=<59>FGGFGGGGGGCFFGFFEGGFD4C@?D
@M03364:396:000000000-C9LGT:1:1101:9528:8717 1:N:0:10
ACTCCTACGGGAGGCAGCAGTGAGGAATATTGGTCAATGGCCGAGAGGCTGAACCAGCCAAGTAGCGTGCAGGATGACGGCCCTATGGGTTGTAAACTGCTTTTATACGGGGATAAAGTCAGCCACGTGAAGTTGTTTGCAGGTACCGTATGAATAAGGACCGGCTAATTCCGTGCCAGCAGCCGCGGTAATACGGAAGGTCCGGGCGTTATCCGGATTTATTGGGTTTAAAGGGAGCGCAGGCTGTCGGTTAAGCGTGTCGTGAAATGTAGCCGCCGAACGCCTGCACTGC
+
EGGGGGGGGGGGGGGGGGGGFGFGGGGGGGGGFFGGGGGGFGGE7FF,CGGGFGGGGGGGFG,EFGGGGGGGGGGGGGGGGG@FGCGGGGGG@FGDGCEEGG9E9@@FGGGGGCE?,C5C:5,,:EFF4,+,,5C,<A=AFFGGFGGF==,D,@FGAFDDFGGGGEGCCFFFGGG7D;<3DEG:FGGCCFC,7?:C*64FB<<F>C8F8<C;@?:BE*:++<+<9;8*;+3+A+;/??EEE?7C870<8C2*;9+?D?GC;EFCG57*:00>*0/)9)2)7@5/219<06?9
@M03364:396:000000000-C9LGT:1:1101:2792:8728 1:N:0:10
ACTCCTACGGGAGGCAGCAGTGGGGAATATTGCACAATGGGCGCAAGCCTGATGCAGCGACGCCGCGTGCGGGATGGAGGCCTTCGGGTTGTAAACCGCTTTTGTTCAAGGGCAAGGCACGGTTTCGGCCGTGTTGAGTGGATTGTTCGAATAAGCACCGGCTAACTACGTGCCAGCAGCCGCGGTAATACGTAGGGTGCAAGCGTTATCCGGATTTATTGGGCGTAAAGGGCTCGTAGGCGGTTCGTCGCGTCCGGTGTGAAAGTCCATCGCTTAACGGTGGATCCGCGCCGG
+
GGGGGGGGGGGGGGFFGGGGGGGGGGGGGGGGGGGGGGGGGGGGGGGGGGGGGGGGGGGGGGGGGGGGGDGGGGGGGGGGGGGGGGGG<FGGGGGGGGGGGGFGGGGGGGGGGGGGGGGGG7FGFFFG@@@55@AFFFEFGFGFFGGGFFGGCGGGGGGGGGGGGGGGGGGGEGGFCGGGGFGGGGGGGFGFFFGGGFGEEGGFGEGEGGGGGEE8:CFGGGGGG??EFGGGGGFGGGGGGEGEG=EGGGGGEGGEG?EEG:>FGCC>FGGGD*:DGFGG>FGF*77>GFE7CD
@M03364:396:000000000-C9LGT:1:1101:11291:8746 1:N:0:10
ACTCCTACGGGAGGCAGCAGTGAGGAATATTGGTCAATGGATGAGAATCTGAACCAGCCAAGTAGCGTGCAGGACGACGGCCCTATGGGTTGTAAACTGCTTTTGTACGGGGATAAAGGAGCTTACGTGTACGTTTTTGCAGGTACCGTACGAATAAGGACCGGCTAATTCCGTGCCAGCAGCCGCGGTAACACGTAAGTTGCGAGCGTTGTTCGGAATTATTGGGCGTAAAGGGCATCTAGGCGGTATCTCAAGCTTGGTGTGAAATGCCGGGGCTTAACTCCGGAACTGCAT
+
GGGGGGGGGGGGGGGGGGGGGGGGGGGGGGGGGGGGGGGGGGGGGGGGGGGGGGGGGGGGGGGGGGGGGGGGGGGGGGGGGGGGGGGGGGGGGGGGGGGFFGGGGGGGGGGGGGGGFFGFGFEE<EFF?:A,:BFGGGGGGGGGGGGGGGGGCGGGGGGGGGGGGGGGGFGGGGGGGGGGGGGGGGGGGGGGGGGGGGGGGGGGDFDGGGGGGGGGCCGGGGGGGGGGGGGGGGGGGGGGGGGGGGGGGGGGGGGGGFGG+@DGFGGGGGGGGGGG<FGGFBGFCDCEGFFGGF
@M03364:396:000000000-C9LGT:1:1101:21334:8747 1:N:0:10
ACTCCTACGGGAGGCAGCAGTGGGGAATATTGCACAATGGGCGCAAGCCTGATCCAGCTATTCCGCGTGTGGGATGAAGGCCCTCGGGTTGTAAACCACTTTTGTAGAGAACGAAAGGACATCTTCGAGTACCGGATGTTGCTGACGGTACTCTAAGAATAAGCACCGGCTAACTACGTGCCAGCAGCCGCGGTAATACGTAGGGTGCGAGCGTTAATCGGAATTACTGGGCGTAAAGGGTGCGCAGGCGGTTGAGTAAGACAGATGTGAAATCCCCGAGCTTAACTCGGGAAT
+
GGGGGGGGGGGGGGGGGGGGGGGGGGGGGGGGGGGGGGGGGGGGGGGGGGGGGGGGGGGGGGGGGGGGGGGGGGGGGGGGGGGGGGGGGGGGGGGGGGGGGGGGGGGCFGGGGGGG+BFEFDFC,CFG,:A:8+@>FGGGGGGGGGGEGGGGGGGGGGGGGGGGGGGGGGGGGGGFFGGGGGGGGGGGGGGGGGGGGGGGGGGGGGGGGGGGGGGGGGGGGGGGGGGGGGGGGGGGGGGGFGEGGGGGGGGGGGGGGGGGEGGGG7FGGGGGGGGGGGGGFFFGGGGFGFB395
@M03364:396:000000000-C9LGT:1:1101:5168:8760 1:N:0:10
ACTCCTACGGGAGGCAGCAGTGGGGAATCTTCCGCAATGGACGAAAGTCTGACGGAGCAACGCCGCGTGAACGATGACGGCCTTCGGGTTGTAAAGTTCTGTTATACGGGACGAATGGCGCCACAGTCCATACCCGTTGCGAGTGACGGTACCGTAAGAGAAAGCCACGGCTAACTACGTGCCAGCAGCCGCGGTAATACGTAGGTGGCAAGCGTTGTCCGGAATTATTGGGCGTAAAGGGCGCGCAGGCGGCGTCGTAAGTCGGTCTTAAAAGTGCGGGGTTTAACCCCGTGG
+
GGGGGGGGGGGGGGGGGGGGGGGGGGGGGGGGGGGGGGGGGGGGGGGFGGGGGGGGGGGGGGGGGGGGGGGGGGGGGGGGGGGGGGGGGGGGGGGGDGGGGGGFGGGGGGGGGGGGCFGEG+@B,:FF3<83DFFGGGGGGGGGGFFFGGGGGGGGGGGGGGGGGGGGG1CEGGGGGGGGGGGGGGGGGGGGGGGGGGGGGGGGGFGGGGGGGG>EGGGGGG5?CGGGGGGGGG8EDFGGGGGGGGGGGEGECEGGG8FGFFGGGCGCFGGGGGGGGGGGF)1CFGGFGBBCD5
@M03364:396:000000000-C9LGT:1:1101:14919:8774 1:N:0:10
ACTCCTACGGGAGGCAGCAGTGGGGAATATTGCACAATGGGGGAAACCCTGATGCAGCAACGCCGCGTGAGTGATGACGGCCTTCGGGTTGTAAAGCTCTGTCTTCAGGGACGATAATGACGGTACCTGAGGAGGAAGCCACGGCTAACTACGTGCCAGCAGCCGCGGTAATACGTAGGTGGCGAGCGTTGTCCGGATTTACTGGGCGTAAAGGGAGCGTAGGCGGATTTTTAAGTGAGATGTGAAATACTCGGGCTTAACCTGAGTGCTGCATTTCAAACTGGAAGTCTAG
+
GGGGGGGGGGGGGGGGGGGGGGGGGGGGGGGGGGGGGGGGGGGGGGGGGGGGGGGGGGGGGGGGGGGGGGGGGGGGGGGGGGGGGGGGGGGGGGGGGGGGGGGGGGGGGGGGGGGGFGFFGCFF7=FF>3@+38FEFGGGGGGGGGEGFG=FGGGGGGGGGGGGGGGGE1BFGGGFGGGGFGGGGGGGGGGGGGGGGGGGGGGGGGGGGGDGFFGGGGGEGGGFGGCEGGFGGGGGGGGGGGGGGG??GFGGGGGGGGGGGGGGGGGGGGGGGGGGGGEGFFGGFGGFFFFG
@M03364:396:000000000-C9LGT:1:1101:19940:8778 1:N:0:10
ACTCCTACGGGAGGCAGCAGTGGGGAATCTTCCGCAATGGGCGCAAGCCTGACGGAGCAACGCCGCGTGAGTGAAGAAGGGTTTCGACTCGTAAAGCTCTGTTGTCGGGGACGAATGTGGATATGGTGAATCACCATTTCCAATGACGGTACCTGACGAGGAAGCCACGTCTAACTACGTGCCAGCAGCCGCGGTAATACGGAAGGTCCGGGCGTTATCCGGATTTATTGGGTTTAAAGGGAGCGTAGGCCGGATGTTAAGTGTGTTGTGAAATGTAGAGGCTCAACCTCTGAC
+
GGGGGGEGGGGGGGGGGGGGGGGGGGGGGGGGGGG:FGGGGGGGGGGGGGGGGGGGGGGGGGGGGGGGGGGGGDCFFGGGGGGGGEGEFGGGGGFGGGGGGGGGGGGDGGGGGGGC<=E,C-C9,:CF3,@@33><DFF=FFAFGF9@:FFFFFGFGGGGGGGGGGGGE*:CFGGGGGGGGGGG@EGGG:FEF7=FGGGGGGEECG6EGGCCEGGGEGGFCEEEGCFF09EC;;5:<E<9=CEEGEGGGG?EE:8:CF:AEA?9FC**2>7CFDFFD79C>35*9CFFGFFG72
@M03364:396:000000000-C9LGT:1:1101:10302:8794 1:N:0:10
ACTCCTACGGGAGGCAGCAGTGGGGAATATTGCACAATGGGCGCAAGCCTGATGCAGCGACGCCGCGTGCGGGATGAAGGCCTTCGGGTTGTAAACCGCTTTTGTCCGGGGGGAAGACACGGTTTCGGCGGGGTTGAGTGGCTTGTTCGAATAAGCACCGGCTAACGACGTGACAGCAGCCGCGGTAATACGTAGGGTGCAAGCGTTGTCCGGAGTTCTTGGGCGTATAGTGCTCGCAGGGGGTTCGTCGCGTTCGGGGTGAAAGTCGCTCGCTTTACGGTGGATGCGCGCGGG
+
FGGGGGGGGGGGGGGGGGGGGGGGGGGGGGGG9EFGGGGGGGG7FGGGGGGGG@FGGG>F:FGGGGGGGCFEGGGG,9CFFGGGFGGGGGGGGGGFGDGGGGGGD,,++8++*=+*,,228:*;*</8**2**/:*2<,<*8;*8;<988002,<@,,/88:5*+<8/8::8*8<<88C8*:?C:55*<++/<2;8CFE5C+9*;;**2++/?1/1*0+3<C@CEC**+++3+A3**2A=*:C1:*:AE=CE**/:)**1***0<2A*)1*19CF3*:7*..**2*2)*)71)9
@M03364:396:000000000-C9LGT:1:1101:20224:8822 1:N:0:10
ACTCCTACGGGAGGCAGCAGTGGGGAATATTGCACAATGGGCGCAAGCCTGATGCAGCGACGCCGCGTGCGGGATGGAGGCCTTCGGGTTGTAAACCGCTTTTGTTCAAGGGCAAGGCACGGTTTCGGCCGTGTTGAGTGGATTGTTCGAATAAGCACCGGCTAACTACGTGCCAGCAGCCGCGGTAATACGTAGGGTGCAAGCGTTATCCGGATTTATTGGGCGTAAAGGGCTCGTAGGCGGTTCGTCGCGTCCGGTGTGAAAGTCCATCGCTTAACGGTGGATCCGCGCCGG
+
GGGGGGGGGGGGGGGGGGGGGGGGGGGGGGGGGGGGGGGGGGGGGGGGGGGGGGGGGGGGGGGGGGGGGGGGGGGGGEGGGGGGGGGGGGGGGGGGGGGGGGGGGGGDGGGGGGGGGGGDF+D>:FFG33@@F,:BEFGGGFGGGDFGGG8FCGGGGGGGGGGFGGGGC*CFEGGGGGGGGGCFGGEDF9@GCEGEGGGGFGGGGGGGFFFEGCEGFFGGGFGGG>:EFGFGGGGGDEGGGGG:EEGEGGDGEGGGG8C7C+29C:FFGGGGG5C9FGGG)7C37C<>CB:77C
@M03364:396:000000000-C9LGT:1:1101:16429:8824 1:N:0:10
ACTCCTACGGGAGGCAGCAGTGGGGAATATTGCACAATGGGCGCAAGCCTGATGCAGCGACGCCGCGTGCGGGATGGAGGCCTTCGGGTTGTAAACCGCTTTTGTTCAAGGGCAAGGCACGGTTTCGGCCGTGTTGAGTGGATTGTTCGAATAAGCACCGGCTAACTACGTGCCAGCAGCCGCGGTAATACGTAGGGTGCAAGCGTTATCCGGATTTATTGGGCGTAAAGGGCTCGTAGGCGGTTCGTCGCGTCCGGTGTGAAAGTCCATCGCTTAACGGTGGATCCGCGCCGG
+
GGGGGGGGGGGGGGGGGGGGGGGGGGGGGGGGGGGGGGGGGGGGGGGGGGGGGGGGGGGGGGGGGGGGGGGGGGGGGGGGGGGGGGGGGGGGGGGGGGGGGGGGGGGGGFGGGGGGGGGGGCEFGGGG+8@3@DFFGFFGGCFGGGGGGEEF:DFGFGGGGGGGGGGGGFGFFGGGGGGGGGGGGGGGGGGGCFGGEGGGGFGGGGGGFFGGGCEG?CFGGFFGGGGGGGGGGGGEEGGGGGGGGGGGGGGGGGGDGCEEC:>FGFCFGDDGGGGDGDGGF:EDCDGFGFFGGG
@M03364:396:000000000-C9LGT:1:1101:5229:8829 1:N:0:10
ACTCCTACGGGAGGCAGCAGTGAGGAATATTGGTCAATGGGCGAGAGCCTGAACCAGCCAAGTAGCGTGCAGGATGACGGCCCTATGGGTTGTAAACTGCTTTTGTATGGGGATAAAGTGCTCCACGTGTGGCGTTTTGTAGGTACCATACGAATAAGGACCGGCTAATTCCGTGCCAGCAGCCGCGGTAATACGGAAGGTCCGGGCGTTATCCGGAGTTATTGGGTTTAAAGGGAGCGTAGGCCGTGGATTAAGTGTGTTGTGAAATGTAGGCGCTCAACGTCTGACTTGC
+
GGGGGGGGGGGGGGGGGGGGGGGGGGGGGGGGGGGGGGGGGGGGGGGGGGGGGGGGGGGGGGGGGGGGGGGGGGGGGGGGGGGGGGGGGGGGGGGGGGGGGGGGGFGFGGGGGGGC<BFFGFFGFFFF4488+8BFFGGGGGGGGGGGGGGGFGGGGGGGGGGGGGGGGFFGGGGGGGGGGGGGGGGGEGEGGGGGGGGGGFGGGGGGGGGFGFFGG*;*CGGGGG/C:FGCFGGGGGGGDEECGG8>EC69CFF<;ACC6CFGG7?CGGGGGFGGCDEC:>CFGGFFGFFG
@M03364:396:000000000-C9LGT:1:1101:22645:8838 1:N:0:10
ACTCCTACGGGAGGCAGCAGTGGGGAATATTGCACAATGGGGGAAACCCTGATGCAGCAACGCCGCGTGAGTGATGACGGCCTTCGGGTTGTAAAGTTCTGTTATACGGGACGAATGGCGTAGCGGTCACTACCCGTTACGAGTGACGGTACCGTAAGAGAAAGCCACGGCTAACTACGTGCCAGCAGCCGCGGTAATACGTAGGGTGCAAGCGTTATCCGGATTTATTGGGCGTAAAGGGCTCGTAGGCGGTTCGTCGCGTCCGGTGTGAAAGTCCATCGCTTAACGGTGGAT
+
GGGGGGGGGGGGGGGGGGGGGGGGGGGGGGGGGGGGGGGGGGGGGGGGGGGGGGGGGGGGGGGGGGGGGGGGGGGGGGGGGGGGGGGGGGGGGGGGGGGGGGGGGBFGGGGGGGFFFGGGG7CD+8FF889,:DF<FGGGGGGGGBGGGGGGGGGGGGGGGGGGGGGGG*BFEGGGGGGGGGGGGGGGGGGGGGFGGGGGGFGGGGGGGGGGGGGGGGGGGGECGFCFGGGGGGGGEGGGGGGGGGGGGGGGCEEEGEEEGGGGGGEG<DCFCEFCGGGGFFGGGGGBGEFDC0
@M03364:396:000000000-C9LGT:1:1101:16304:8839 1:N:0:10
ACTCCTACGGGAGGCAGCAGTGGGGAATATTGCACAATGGGCGCAAGCCTGATGCAGCGACGCCGCGTGCGGGATGGAGGCCTTCGGGTCGTGAACCGCTTTTGTTTGGGAGCAAGCCTTCGGGTGAGTTTACCTTTCGAATAAGCACCGGCTAACTACGTGCCAGCAGCCGCGGTAATACGTAGGGTGCAAGCGTTGTCCGGAATCATTGGGCGTAAAGGGCTCGTAGGCGGTTCGTCGCGTCCGGTGTGAAAGTCCATCGCTTAACGGTGGATCCGCGCCGGGTACGGGCGG
+
GGGGGGGGGGGGGGGGGGGGGGGGGGGGGGGGGGGGGGGGGGGGGGGGGGGGGGGGGGGGGGGGGGGGGGGGGGGGGGGGGGGGGGGGGGGGGGGGGGGGGGGGGGGGGGGGGGGGGGGGG9@+:@FC,,78<BEFFGGFGGCFGGCFGGGGGGGGGGGGFGGGGGGGGGGGGGGGGGGGGGFGGGGGEGGGGGGEGGGGGGGGGGGFGGGGGGGGGGGGGGGGGGGGGGGGGGGEEEEGGGGGGGG=ECCFGGGGGGGGGGGGGGGGGGGGGCGCFGGGFFGGD7D@GFFGGG
@M03364:396:000000000-C9LGT:1:1101:10678:8855 1:N:0:10
ACTCCTACGGGAGGCAGCAGTAGGGAATTTTCGGCAATGGGGGAAACCCTGACCGAGCAACGCCGCGTGAACGAAGAAGGCCTTCGGGTCGTAAAGTTCTGTTGTACGGGAAGAACGTCGGATGGAGGAAATGCCATGCGAGTGACGGTACCGAACATAGAAAGCCACGGCTAACTACGTGCCAGCAGCCGCGGTAATACGTAGGTGGCGAGCGTTATCCGGAATCATTGGGCGTAAAGAGGGAGCAGGCGGTGATACAGGTCTGGAGGTGAAAGCCCGAAGCTAAACTTCGGG
+
GGGGGGGGGGGGGGGGGGGGGGGGGGGGGGGFGBFGGGGGGGGEGGGGGGGGEGEGGG@F8FGGGGGGG@CEFGGGGGGGGGGGGGGGGGGGGGGGAEFGFGA?E<?=FGGCFF<38:B:++8=<,8>3,88,@,@@FCF*>FD>=>FGD>D**>FGCFF9FFGGF,@C:EEFGGG9FFGGGGGGGGGGGGGGGGGGGGGFCGGGGGGGGGGGGGGGD9FCEC8:979EEGGGGGGGGG?FGG*;*8CGGGG85*<*2?CE?F+A<?C79=GGECCGFED>552>0:7CF6C<<
@M03364:396:000000000-C9LGT:1:1101:4506:8864 1:N:0:10
ACTCCTACGGGAGGCAGCAGTGAGGAATATTGGTCAATGGGCGAGAGCCTGAACCAGCCAAGTAGCGTGCAGGATGACGGCCCTATGGGTTGTAAACTGCTTTTGTATGGGGATAAAGTGCTCCACGTGTGGAGTTTTGTAGGTACCATACGAATAAGGACCGGCTAATTCCGTGCCAGCAGCCGCGGTAATACGGAAGGTCCGGGCGTTATCCGGATTTATTGGGTTTAAAGGGAGCGTAGGCCGTGGATTAAGTGTGTTGTGAAATGTAGGCGCTCAACGTCTGACTTGC
+
GGGGGGGGGGGGGGGGGGGGGGGGGGGGGGGGGFGGGGGGGGGGGGGGGGGGGGGGGGGGGGGGGGGGGGGGGGGGGGGGGGGGGGGGGGGGGGGGGGGGGGGGGDFAFGGGDGGG9FFGGGF=:EFG,=D=B,BEFGGFGGGFGGGGGGGGGGGGGGGGGGGGGGGGGGGFGGGGGGGGGGGGGGGGGGGGGGGGGGGGGGGGGGGGGDGGGGGGG>C9FGGGGGGGDGEGGGEGGGGGGGGGGGCEG=?E6<?CCCFGGCFGGGGGGGGGG?=CGGDFFFGDGFCFCFBF
@M03364:396:000000000-C9LGT:1:1101:22490:8866 1:N:0:10
ACTCCTACGGGAGGCAGCAGTGGGGAATATTGCACAATGGGCGCAAGCCTGATGCAGCGACGCCGCGTGCGGGATGGAGGCCTTCGGGTTGTAAACCGCTTTTGTTCAAGGGCAAGGCGGGTCTTCGGGCCCGATGAGTGGATTGTTCGAATAAGCACCGGCTAACTACTTGCCAGCAGCCGCGGTAATACGTAGGGTGCAAGCGTTATCCGGATTTATTGGGCGTAAAGGGCTCGTAGGCGGTTCGTCGCGTCCGGTGTGAAAGTCCATCGCTTAACGGTGGATCCGCGCCGG
+
GGGGGGGGGGGGGGGGGGGGGGGGGGGGGGGGGGGGGGGGGGGGGGGGGGGGGGGGGGGGGGGGGGGGGCGGGGGGFGGGGGGGGGGGGGGGGGGGGGGGGGGGGDG,DFGGGFFFCFFC<5@8FFGG7>FC@*1+7CFFGDGGGG@GGGGGGFGGGGGGGGGGGGGG+,2?FGFFFFGGD8?EGGGGGFFFFGFGGGEEGGGFGGGGECC>ECEE6CGGGGGGGECEFFCCEGGG=CCEGGGGGEGGGE55EEGGGEGGGDF?EDCFGFGGCCF*:FGGEFGF=CF>CEEGGD
@M03364:396:000000000-C9LGT:1:1101:16395:8872 1:N:0:10
ACTCCTACGGGAGGCAGCAGTGGGGAATATTGCACAATGGGCGCAAGCCTGATGCAGCGACGCCGCGTGCGGGATGGAGGCCTTCGGGTTGTAAACCGCTTTTGTTCAAGGGCAAGGCACGGTTTCGGCCGTGTTGAGTGGATTGTTCGAATAAGCACCGGCTAACTACGTGCCAGCAGCCGCGGTAATACGTAGGGTGCAAGCGTTATCCGGATTTATTGGGCGTAAAGAGTGCGTAGGTGGTTACCTAAGCAGGGGGTGAAAGGCAATGGCTCAACCATTGTTAGCCCCCTG
+
GGGGGGGGGGGGGGGGGGGGGGGGGGGGGGGGGGGGGGGGGGGGGGGGGGGGFFEGGGGGGGGGGGGGGGGGGGGGGGGGGGGGGGGGGGGGGGGGGGGGGGGGGGGFGGGGGGGGFGGGGCGGDFFG@+555@DF9FFGG,DFGGGGGGFF7FFGGGGGGGGGGGGGG@FGGGGGGGGGGGGGGGGGGGGGEFFGEFGGGGGGGGGGGGGGGEECC7CEGGGGGE:EGFCFGGGGGGGGGGGGGFGFFGGGGEFGGGG5:;FGGGFG5<CGGEGGGGCDFFC7FDGFGFFDCF
@M03364:396:000000000-C9LGT:1:1101:8477:8878 1:N:0:10
ACTCCTACGGGAGGCAGCAGTAGGGAATCTTCCACAATGGACGCAAGTCTGATGGAGCAACGCCGCGTGAACGAGGAAGGCCTTCGGGTTGTAAACCGCTTTTGTTCAAGGGCAAGGCGGGTCTTCGGGCCCGTTGAGTGGATTGTTCGAATAAGCCACGGCTAACTACGTGCCAGCAGCCGCGGTAATACGTAGGTGGCGAGCGTTGTCCGGAATTATTGGGCGTAAAGAGCATGTAGGCGGTTTCTTAAGTCCGGAGTGAAAATGCGGGGCTCAACCCCGTATGGCTTTGGG
+
GGGGGGGGGGGGGGGGGGGGGGGGGGGGGGGGGGGGGGGGGGGGGGGGGGGGGGGGGGGGGGGGGGGGGGGGGGGGGGGGGGGGGGGGGGGGGGGGGGGGGGGGGGEFGGGGGGDGEGGCFCFFAFFE++@@FBF7FDFGGDGCFCFGGGFGDFGGGGGGGGGGGGGGG=CFFGGGGGGGGEFGGGGDFGGGGFGGFGFGGGGGGGGGGGDEGEG>FGF@FGFGGEGGFGGGGFFFGGGG?CE5:EFGC<:CGGFEDCEGF7CFGGGGGGGGGGGFFGGGFFGDFGGFD7@GG*
@M03364:396:000000000-C9LGT:1:1101:28227:8894 1:N:0:10
ACTCCTACGGGAGGCAGCAGTGAGGAATATTGGTCAATGGATGAGAATCTGAACCAGCCAAGTAGCGTGCAGGACGACGGCCCTCTGGGTTGTAAACTGCTTTTGTAGGGGGATAAAGGATGTTACGAGCAGTTTTTTGCAGGTACCGTACGAATAAGAAAAGGACAATGTAGTGCTAGCAGCCGCGGTAATACGAAAGGTCAGGGCGTAATGCGGATGTAATGGATTTAGAGGAAACCCTGGCTGGCGGGTAAGAGAGCTGGGGGATGAAGGCGCCCAGCACATGCACTGA
+
AEFEE,CE@@F@FGGE@@6C6ECFCCFFFGGFFCE6@EC9,,@--,,ECFEA,EFGGF,E6FG<FG7CF7<EFG,@F+@FCC7<,CFE8ECC?EF,FA9AEEF,54<5C=@+++BF,CF=?-E@,5++++8,,<A56>+,,:,:>F,38FB<@A,@<,,3,:5>,,,89,33,7@,,@F:B9,2**1*<:*2,,**<C7=F9,<::EC***4+,=*8C*+<++2<+3<9:+<?C0C+****2*5CC=E5887C+<+****38***)2*/*+****191/*7)0*:*79C6/*
@M03364:396:000000000-C9LGT:1:1101:25348:8924 1:N:0:10
ACTCCTACGGGAGGCAGCAGTGGGGAATATTGGGCAATGGACGCAAGTCTGACCCAGCAACGCCGCGTGAAGGAAGAAGGCTTTCGGGTTGTAAACTTCTTTTGTCAGGGAAGAGTAGAAGACGGTACCTGACGAATAAGCCACGGCTAACTACGTGCCAGCAGCCGCGGTAATACGTAGGTGGCAAGCGTTGTCCGGATTTACTGGGTGTAAAGGGCGTGTAGCCGGGCCGACAAGTCAGATGTGAAATCCGCGGGCTTAACCCGCGAACTGCATTTGAAACTGTTGGTCTTG
+
GGGGGGGGGGGGGGGGGGGGGGGGGGGGGGGGGGGGGGGGGGGGGGGGGGGGGGGGGGGGGGGGGGGGGGGGGGGGGGGGGGGGGGGGGGGGGGGGGGGGGGGGGGGGGGGGGGGGFGGDF-BBBBFGFCF:BC=@@FFGGGGFGGGGGGGGFGGGGGGGGGGFGGGGGFGDGGGGFGGGDGGGGGGGGGGGGGGGGGGGGGGGGGFFGGGGGGGGGGGGDEGGGGGGGGGGEGGGGFFFFGGGGGGGGGGGGGGGGGDFFGGGGGGG<GGGGGFFGGGGFFGFGGGFGFFGG>
@M03364:396:000000000-C9LGT:1:1101:3454:8928 1:N:0:10
ACTCCTACGGGAGGCAGCAGTGGGGAATATTGCACAATGGGCGCAAGCCTGATGCAGCGACGCCGCGTGCGGGATGGAGGCCTTCGGGTTGTAAACCGCTTTTGTTCAAGGGCAAGGCACGGTTTCGGCCGTGTTGAGTGGATTGTTCGAATAAGCACCGGCTAACTACGTGCCAGCAGCCGCGGTAATACGTAGGGTGCAAGCGTTATCCGGATTTATTGGGCGGAAAGGGCTCGTAGGCGGTTCGTCGCGTCCGGTGTGAAAGTCCATCGCTTAACGGTGGATCCGCGCCGG
+
FGGGGGGGGGGGGGGGGGGGGGGGGGGGFGGGGGGGGGGGGGGGGGGGGGGGGFGGGGGGCFGGGGGGGGGDGG7FDGGGGGGGGGGGGGGGGGGFGGGGGGGGG8<?@FDECGEG=DC,>C<FGEC:8+@558>:E>@BFCF9>?FCCC>>88?>FF<FDGG>FGGFG=CCFGDGGFFGGGGGGED5C@CGGC:E>AC;CCCCE;C*;C98E8:*:<<?EGGGE5*/?FGGGGFGCE@8CGGG5*:CCCE7///1)225>+0<?FF*?FFGC*:**:C30):5>49>5@59CD
@M03364:396:000000000-C9LGT:1:1101:13524:8931 1:N:0:10
ACTCCTACGGGAGGCAGCAGTGGGGAATATTGCACAATGGGCGAAAGCCTGATGCAGCAACGCCGCGTGAGCGATGAAGGCCTTCGGGTCGTAAAGCTCTGTCCTCAAGGAAGATAATGACGGTACTTGAGGAGGAAGCCCCGGCTAACTACGTGCCAGCAGCCGCGGTAATACGTAGGTGACAAGCGTTGTCCGGAATTATTGGGCGTAAAGGGCGCGCAGGCGGCGTCGTAAGTCGGTCTTAAAAGTGCGGGGCTTAACCCCGTGAGGGGACCGAAACTGCGATGCTAGAGT
+
GGGGGGGGGGGGGGGGGGGGGGGGGGGGGGGGGGGGGGGGGGGGGGGGGGGGGGGGGGGGGGGGGGGGGGGGGGGGGGGGGGGGGGGGGGGGGGGGGGGGGGGGGGGGGGGGGGGGCGGGG7FB3CFG,CAB,BCCFGGGGGGGGGGGGGGGGGGGGGGGGGGGGGGGG1:FFGGGGGGGGGGGGGFGGGGGGGGGGGGGGGGGGGGGEGGGGGGGGGGGGGGGGGECEGGGGGGGGGGGGGGGGGGGGGGGGGGGGGGGGGGGGGGGGGGGDEGG3DGGFFGGGGGFD4@=C*
@M03364:396:000000000-C9LGT:1:1101:6591:8980 1:N:0:10
ACTCCTACGGGAGGCAGCAGTGGGGAATATTGCACAATGGGCGCAAGCCTGATGCAGCGACGCCGCGTGCGGGATGGAGGCCTTCGGGTTGTAAACCGCTTTTGTTCAAGGGCAAGGCACGGTTTCGGCCGTGTTGAGTGGATTGTTCGAATAAGCACCGGCTAACTACGTGCCAGCAGCCGCGGTAATACGTAGGGTGCAAGCGTTATCCGGATTTATTGGGTTTAAAGGGAGCGCAGGCCGTCTGTTAAGCGTGTTGTGAAATGTAGGCGCCCAACGTCTGAATTGCAGCGC
+
GGGGGGGGGGGGGGGGGGGGGGGGGGGGGGGGGGGGGGGGGGGGGGGGGGGGGGGGGGGGGGGGGGGGGGGGGGGGGGGGGGGGGGGGGGGGGGGGGGGGGGGGGGGCGGGGGGGGFGGGG7FFGFGGC@F3>DCFFFFGG?D@FFFFGGGGGGGGGGGGGGGGGGGGGFGGGGGGGGGGGGGGGGGEGGGGFGFGGGGGGGGGGGGGGGGGGEEEFFGGGGGE8CCFFFGGGGGGGGGGGGGGGGFCC:7CGGEEGCEGG7?FGGGGGGGGGEGGGGGGFFGGFFFFGFFFDC
@M03364:396:000000000-C9LGT:1:1101:19421:8982 1:N:0:10
ACTCCTACGGGAGGCAGCAGTGGGGAATCTTCCGCAATGGACGAAAGTCTGACGGAGCAACGCCGCGTGAACGATGACGGCCTTCGGGTTGTAAAGTTCTGTTATACGGGACGAATGGTACGACAGTCACTACCCGTCGTAAGTGACGGTACCGTAAGAGAAAGCCACGGCTAACTACGTGCCAGCAGCCGCGGTAATACGTAGGGTGCAAGCGTTATCCGGATTTATTGGGCGTAAAGGGCTCGTAGGCGGTTCGTCGCGTCCGGTGTGAAAGTCCATCGCTTAACGGTGGAT
+
GGGGGGGGGGGGGGGGGGGGGGGGGGGGGGGGGGGGGGGGGGGGGGGGGGGGGGGGGGGGGGGGGGGGGGGGGGGGGGGGGGGGGGGGGGGGGGGGGGGGGGGGGFGGGGFGGF7FGGGGG-FF+@>F,,@<@FFFFGGGG8FFGFGGGGGGGGGGGGGGGGGGGGGGG*>FEGGGGGGGGGGGGGGGGGGGGGGGGGGGGAFGGGCGGGGGGGGGGGGGEGECGGGGGGGGGGDGGGGGGGGGGGGGGGGGCEEEDEGGGE<EGGCD55<FFGFGGG?C>DEGDGGFG>FGF*
@M03364:396:000000000-C9LGT:1:1101:8104:8987 1:N:0:10
ACTCCTACGGGAGGCAGCAGTGGGGAATCTTGCACAATGGGCGAAAGCCTGATGCAGCGACGCCGCGTGCGGGACGAAGGCCTTCGGGTTGTAAACCGCTTTCAGCAGGGACGAGGCCGCAAGGTGACGGTCCCTGCAGAAGAAGCACCGGCTAACTACGTGCCAGCAGCCGCGGTAATACGTAGGGTGCAAGCGTTATCCGGATTTATTGGGCGTAAAGGGCTCGTAGGCGGTTCGTCGCGTCCGGTGTGAAAGTCCATCGCTTAACGGTGGATCCGCGCCGGGTACGGGCGG
+
GGGGGGGGGGGGGGGGGGGGGGGGGGGGGGGGGGGGGGGGGGGGGGGGGGGGGGGGGGGFGGGGGGGGGGGGGGGGGGGGGGGGGGGGGGGGGGGGGGGGGGGGGFGGGGGGGGEE:FG7C5@*,8@FC1>153?>FFGEGFCFCGGGGGGGGGGGCGGGGFGGGGGGGFFGGGGGGDGGGGGGGGGGGGGFGGGGGGGGGGGCEGCFGGGGGGGGGGGGGGCCFGEGGGGGGGGGGGGEGGEGGGGCECGGFGGEGGFGGGGGGGGGGGCFDGFFGGGGFEGGGGD?DEFCDG
@M03364:396:000000000-C9LGT:1:1101:24673:9001 1:N:0:10
ACTCCTACGGGAGGCAGCAGTGGGGAATATTGCACAATGGGCGCAAGCCTGATGCAGCGACGCCGCGTGCGGGATGGAGGCCTTCGGGTTGTAAACCGCTTTTGTTCAAGGGCAAGGCACGGTTTCGGCTGTGTTGAGTGGATTGTTCGAATCAGCACCGGCTAACTACGTGCCAGCAGCCGCGGTAATACGTAGGGTGCAAGCGTTATCCGGATTTATTGGGCGTAAAGGGCTCGTAGGCGGTTCGTCGCGTCCGGTGTGAAAGTCCATCGCTTAACGGTGGGTCTGCGCCGG
+
GGGGGGGGGGGGGGGGGGGGGGGGGGGGGGGGGGGGGGGGGGGGGGGGGGGGGGGGGGGGGGGGGGGGGGGGGFGGFGGGGGGGGGGGGGGGGGGGGGGGGGGGGGG9DFGGGGDF@FFGC+@++:CF++8,8@>,,@FGC@FFGGCFFG>F*DGGGGGEGGGGGGGGGCFCFGCGGGGGGGGGGGFGGGGGEFGEGGGGGGG>EGGEGGGGG:EGGEGGGFGGGGEG>CGGCFFGGGGGGGGC:EGGGGGGGGGGGCEEG9CECFCDGGFGGGCGGGGG>>EGCFF:D@@CDD
@M03364:396:000000000-C9LGT:1:1101:18382:9010 1:N:0:10
ACTCCTACGGGAGGCAGCAGTGAGGAATATTGGTCAATGGGCGAGAGCCTGAACCAGCCAAGTAGCGTGCAGGATGACGGCCCTATGGGTTGTAAACTGCTTTTGTATGGGGATAAAGTGCTCCACGTGTGTAGGTTTGTAGGTACCATACGAATAAGGACCGGCTAATTCCGTGCCAGCAGCCGCGGTAATACGGAAGGTCCGGGCGTTATCCGGATTTATTGGGTTTAAAGGGAGCGCAGGCCGTGGGTTAAGCGTGTCGTGAAATTCCGTCGCTCAACGGCGGACGTGCGG
+
GGGGGGGGGGGGGGGGGGGGGGGGGGGGGGGGGGGGGGGGGGGGGGGGGEGGGGGGGGGFGGGGGGGGGEGGGGGGGGGGGGGGFGFFGGGGGGGGFGGGGGGGGFFGGGFDGGDE,AACFED,?ECF848:<,,CCFG@FFGFFFFGGGGG7<DFFGGGGFFFGGDGGCGGGGFECFGGCGGGGGGGGC@FGGGGDGGGGFGGGDEEEGGGFFFG=8:EFCFFGG8ECC?+CGGGGGGGEGDDEE:=EEEG5FGG)17C@EGG6D:>FGGGGGGGGDGGFFGGDGD>C>DCCD
@M03364:396:000000000-C9LGT:1:1101:9372:9018 1:N:0:10
ACTCCTACGGGAGGCAGCAGTGGGGAATATTGCACAATGGGCGCAAGCCTGATGCAGCGACGCCGCGTGCGGGATGGAGGCCTTCGGGTTGTAAACCGCTTTTGTTCAAGGGCAAGGCACGGTTTCGGCCGTGTTGAGTGGATTGTTCGAATAAGCACCGGCTAACTACGTGCCAGCAGCCGCGGTAATACGTAGGGTGCAAGCGTTATCCGGATTTATTGGGCGTAAAGGGCTCGTAGGCGGTTCGTCGCGTCCGGTGTGAAAGTCCATCGCTTAACGGTGGATCCGCGCCGG
+
GGGGGGGGGGGGGGGGGGGGGGGGGGGGGGGGGGGGGGGGGGGGGGGGGGGGGGGGGGGGGGGGGGGGGGGGGGGGGGGGGGGGGGGGGGGGGGGGGGGGGGGGGGGGGGGGGGGG7EFD:+D:BFGG++555,@CBFEGGGFFFFFGGGGG>FGGGGGGGGGGGGGGG*=CFGGGGGGGGFGGGGGGGGGGGGFGGGEEGGGFGGGGGGGGGCEGGGGGGGGGGECCFGGGGGGE8EGGGEGCGEGCCEGGGGGGG5=5CCF?FF?CFGFDDFFDDCEC5>GFC<<@CD>G)7
@M03364:396:000000000-C9LGT:1:1101:4246:9023 1:N:0:10
ACTCCTACGGGAGGCAGCAGTGGGGAATATTGCACAATGGGCGCAAGCCTGATGCAGCGACGCCGCGTGCGGGATGGAGGCCTTCGGGTTGTAAACCGCTTTTGTTTGGGAGCAAGCCCTTCGTGGTGAGTGTACCTTTCGAATAAGCACCGGCTAACTACGTGCCAGCAGCCGCGGTAATACGTAGGGTGCGAGCGTTATCCGGATTTATTGGGCGTAAAGGGCTCGTAGGCGGTTCGTCGCGTCCGGTGTGAAAGTCCATCGCCTAACGGTGGATCTGCGCCGGGTACGGGC
+
GGGGGGGGGGGGGGGGGGGGGGGGGGGGGGGGGGGGGGGGGGGGGGGGGGGGGGGGGGGGGGGGGGGGGGGGGGGGGGGGGGGGGGGGGGGGGGGGGGGGGGGGGFGGEGGGFG8ABFFFGEF3:@FF,,7,38,8FFCGDGFDDC,@FGGGCCGGFGEGGGGFGFGGD,6@FFGGGGDGGFGG<CGGF:FCEAEGGGGGFEFGGGGG6CGGGGGGGGCEFGFEDFFEGGGGGGGGGC8EEEC5EEGE*28AC+@C7E?GGGFGGGEDGGEDD=EC6CC7@5CDG5<DDFEG3)
@M03364:396:000000000-C9LGT:1:1101:8155:9032 1:N:0:10
ACTCCTACGGGAGGCAGCAGTGGGGAATCTTGCACAATGGGCGAAAGCCTGATGCAGCGACGCCGCGTGCGGGACGAAGGCCTTCGGGTTGTAAACTGCTTTTGTACGGGGATAAAGGAGGCTACGTGTAGCTTTTTGCAGGTACCGTACGAATAAGGACCGGCTAATTCCGTGCCAGCAGCCGCGGTAATACGGAAGGTCCGGGCGTTATCCGGATTTATTGGGTTTAAAGGGAGCGCAGGCTGTCGGTTAAGCGTGTTGTGAAATGTAGGCGCCCAACGCCTGCACTGCAGC
+
GGGGGGGGGGGGGGGGGGGGGGGGGGGGGGGGGGGGGGGGGGGGGGGGGGGGGGGGGGGGGGGGGGGGGGGGGGGGGGGGGGGGGGGGGGGGGGGGGGGGFGFGGFGGGGGGGGGG,CFDC7@,,@FF:,83@@FFFGGGGGGGGGGEGGGG:CCFGGGGFGGGGGGGGFGGGGGGGGGGGGGGGGGGGGGGGGGGGGGF?EEGGGGGGGGGGGGGGEGGGGGGGGG=FFFFFDGGGGGCEGDGGG9CEC>5@FGEGG/7EFD?CFFGGFGGFEGGDDFD;BCFGGCFGFFCG<
@M03364:396:000000000-C9LGT:1:1101:4937:9041 1:N:0:10
ACTCCTACGGGAGGCAGCAGTGGGGAATATTGCACAATGGGCGCAAGCCTGATGCAGCGACGCCGCGTGCGGGATGGAGGCCTTCGGGTTGTAAACCGCTTTTGTTCAAGGGCAAGGCACGGTTTCGGCCGAGATGAGTGGATTGTTCGAATAAGCACCGGCTAACTACGTGCCAGCAGCCGCGGTAATACGTAGGGTGCAAGCGTTATCCGGATTTATTGGGCGTAAAGGGCTCGTAGGCGGTTCGTCGCGTCCGGTGTGAAAGTCCATCGCTTAACGGTGGATCCGCGCCGG
+
GGGGGGGGGGGGGGGGGGGGGGGGGGGGGGFFGGGGGGGGGGGGGGGGGGGGGGGGGGGGGGGGGGGGGGGGGGGGGGGGGGGGGGGDFFGGGGGGGGGGGGGGGCFDFGGGGG<FB<DB7+@F+@FF@8@***38,@@CCFCFGGCFGGCC>><FCFGGGGEGGFFB8=EE7CFDGGFGGGC@8CECG7CFGCFGGGGDFFGGGGGEG@GGGGGGGGGGGGGGG8*1;FGG5@FGGGGGFGGGGDGGEECEE=EC):CGG7>FGGGGF7+95CFDFGGG).>3699@37@7CG
@M03364:396:000000000-C9LGT:1:1101:27162:9107 1:N:0:10
ACTCCTACGGGAGGCAGCAGTGGGGAATATTGCACAATGGGCGCAAGCCTGATGCAGCGACGCCGCGTGCGGGATGGAGGCCTTCGGGTTGTAAACCGCTTTTGTTCAAGGGCAAGCCACGTTTTCGGCAGAGTGGAGAGGATTGTTCGAATAAGCACCGGCTAACTACGTGCCAGCAGCCGCGGTAATACGTAGGGTGCAAGCGTTATCCGGATTTATTGGGCGTAAAGGGCTCGTAGGCGGTTCGTCGCGTCCGGTGTGAAAGTCCATCGCTTAACGGTGGATCCGCGCCGG
+
GGGGGGGGGGGGEGGGGGGFGGGGGGGGGGGGGGGGGGGGGGGGGGGGGGGGGGGGGGGGGGGGGGGGGGGGG@FGGGGGGGGGGGGGGGGGGCGGGGGGGGGAFFG9FFGGGCFG+BFGG-F,+@CE3+@+88,+,@,*8,3@FFFFFFBF:E:FCFGGGGGGGGGDG*=CCFGGGGGGGGGGGGGGFGGGAFGGGEEGGGGGGGGGGGGGGGCEFCEGGGGFECCGGFGGGGGGGGGGGGGCGEEEEGGGGEEGC2>CG9:FDGGGDFFGGGGGGGGG))>FG<C><BDCDD
@M03364:396:000000000-C9LGT:1:1101:14076:9109 1:N:0:10
ACTCCTACGGGAGGCAGCAGTGGGGAATCTTGCACAATGGGCGGAAGCCTGATGCAGCGACGCCGCGTGCGGGACGAAGGCCTTCGGGCTGTAAACCGCTTTCAGCAGGGACGAGGCGAAAGTGACGGTACCTGCAGAAGAAGCCCCGGCTAACTACGTGCCAGCAGCCGCGGTAATACGTAGGGTGCAAGCGTTATCCGGATTTATTGGGCGTAAAGGGCTCGTAGGCGGTTCGTCGCGTCCGGTGTGAAAGTCCATCGCTTAACGGTGGATCCGCGCCGGGTACGGGCGGGC
+
GGGGGGGGGGGGGGGGGGGGGGGGGGGGGGGGGGGGGGGGGGGGGGGGGGGGGGGGGGGGGGGGGGGGGGGGGGGGGGGGGGGGGGGGGGGGGGGGGGGGGGGGGGGGGGGGGGGGGGGF7>FFEFFG18=FFGG8CFGGGGGGGGGGGGGGDGGGGGGGGGGGGGGGGCEGGGGGGGGGCGGGGGGGFGGGGGGGGGGGGGGEGGGGGGGGGGGGGGGGGGGGGGGGGGGGGGGGGGGDEGGGGCEEGGGGGGGFCFGGGGGGGGGGGGGGGGGGGGGGFFGGDGGBGFFGG<
@M03364:396:000000000-C9LGT:1:1101:6660:9112 1:N:0:10
ACTCCTACGGGAGGCAGCAGTGGGGAATCTTCCGCAATGGACGAAAGCCTGACGGAGCAACGCCGCGTGAGTGAAGAAGGTCTTCGGATCGTAAAGCTCTGTTGTCGGGGACGAATGTTGAGGCCTAGAACCTAGGTTTCAAATGACGGTACCTGACGAGGAAGCCACGGCTAACTACGTGCCAGTAGCCGCGGTAATACGTAGGTGGCGAGCGTTGTCCGGAATTATTGGGCGTAAAGGGAGCGCAGGCGGGAAGGTAAGTCTATCTTAAAAGTGCGGGGCTCAACCCCGTGG
+
GGGGGGGGGGGGGGGGGGGGGGGGGGGGGGGGGGGGGGGGGGGGGGGGGGGGGGGGGGGGGGGGGGGGGGGGGGGGGGGGGGGGGGGGGGGGGGGGGGGGGGGGGGGGGGGGGGGGGGGGG<DFDGGG3,8,@<FGGGGGGEGGFCGGGGGGGGGGGGGGGGGGGGGGG=EGGGGGGGGGGGGGGGGGGGGGGGGGDGGGGGGGGGGGGGGGGGGGGGGGEGEEEGCGGGGGDC?>EGGGGGGGGGGGGGGGGGCGGGGGGGFCGGGGGGGGGGGGGGGGEFEGFGGFGBEDG3
@M03364:396:000000000-C9LGT:1:1101:26663:9113 1:N:0:10
ACTCCTACGGGAGGCAGCAGTGGGGAATATTGCACAATGGGCGCAAGCCTGATGCAGCGACGCCGCGTGCGGGATGGAGGCCTTCGGGTTGTAAACCGCTTTTGTTCAAGGGCAAGGCACGTTTTCGGCCGTGTTGAGTGGATTGTTCGAATAAGCACCGGCTAACTACGTGCCAGCAGCCGCGGTAATACGTAGGGTGCAAGCGTTATCCGGATTTATTGGGCGTAAAGGGCTCGTAGGCGGTTCGTCGCGTCCGGTGTGAAAGTCCATCGCTTAACGGTGGATCCGCGCCGG
+
GGGGGGGGGGGGGGGGGGGGGGGGGGGGGGGGGGGGGGGGGGGGGGGGGGGGGGGGGGGGGGGGGGGGGGGGGGGGGGGGGGGGGGGGGGGGGGGGGGGGGGGGGGGAFFFGGFFGGGGGG3<,+:FE++855DFDDFGFFFGFCACFGGGGFGGGCEDGEGGEGGGGC8BFGGGGGGGGGGGGDEEGGFGGCEGGGFGGGGGGGGGEEFGGG8EGGGGGGGGGGGEGGGGGGGGGGGGGGGGEEGGGGGGGGCEEDCE:EFFFFGGGGGGDCFGGFFEG>@GGCFG>G:@GDG
@M03364:396:000000000-C9LGT:1:1101:18653:9115 1:N:0:10
ACTCCTACGGGAGGCAGCAGTGGGGAATCTTGCACAATGGGCGAAAGCCTGATGCAGCGACGCCGCGTGCGGGACGAAGGCCTTCGGGTTGTAAACCGCTTTCAGCAGGGACGAGGCCGCAAGATGACGGTCCCTGCAGAAGAAGCCCCGGCTAACTACGTGCCAGCAGCCGCGGTAATACGTAGGGGGCGAGCGTTATCCGGATTCATTGGGCGTAAAGCGCGCGTAGGCGGCCTGCTAGGTCGGGACTCAAATCCGGGGGCTCAACCCCCGCCCGGTCCCGATACCGACAGG
+
GGGGGGGGGGGGGGGGGGGGGGGGGGGGGGGGGGGGGGGGGGGGGGGGGGGGGGGGGGGGGGGGGGGGGGGGGGGGGGGGGGGGGGGGGGGGGGGGGGGGGGGGGGGGGGGGGFGGGGGG73@,3@DE1*>8>FGFFGGGGGDFGGGFGGGGGGGGGGGGGGGGGGGGGFGGGGGGGDGGGGGGGGGGGGGDGEGGGGGGGEG?EEGGGGGGGGGGGGGGGGGGGGGDGGGGGGGGGGGGGGGGGGGGGDGGGGGGGDGGGEGEGCGGGGGGGGGGGGCDB7EDG:D?D3@3CC
@M03364:396:000000000-C9LGT:1:1101:19574:9138 1:N:0:10
ACTCCTACGGGAGGCAGCAGTGGGGAATATTGCACAATGGGCGCAAGCCTGATGCAGCGACGCCGCGTGCGGGATGGAGGCCTTCGGGTTGTAAACCGCTTTTGTTCAAGGGCAAGGCACGGTTTCGGCCGTGTTGAGTGGATTGTTCGAATAAGCACCGGCTAACTACGTGCCAGCAGCCGCGGTAATACGTAGGGTGCAAGCGTTATCCGGATTTATTGGGCGTAAAGGGCTCGTAGGCGGTTCGTCGCGTCCGGTGTGAAAGTCCATCGCCTAACGGTGGATCTGCGCCGG
+
GGGGGGGGGGGGGGGGGGGGGGGGGGGGGGGGGGGGGGGGGGGGGGGGGGGGGGGGGGGGGGGGGGGGGGGGGGGGGGGGGGGGGGGGGGGGGGGFGGGGGGGGGGGGGGGGGGGG7DDFG3F7FFGG++555@FGGFFFGDFFGGGGGGFF@FFGFGGGGGGGGGGGG@FFFGGGGGGGFGGGGCEGGGFGEGGGGGGDGGGGGGGGGGGGGGGDGGGGGGGGGGGGGGGGGGGGGGGGGGEEGGEEGCGGGGGGGCCCCFFGGGGGGGGGGGDCGGGG@FGGGGGF7BEC5D
@M03364:396:000000000-C9LGT:1:1101:9009:9143 1:N:0:10
ACTCCTACGGGAGGCAGCAGTGAGGAATATTGGTCAATGGGCGAGAGCCTGAACCAGCCAAGTAGCGTGCAGGATGACGGCCCTATGGGTTGTAAACTGCTTTTGTATGGGGATAAAGTGCTCCACGTGTGGAGTTTTGTAGGTACCATACGAATAAGGACCGGCTAATTCCGTGCCAGCAGCCGCGGTAATACGGAAGATCCGGGCGTTATCCGGATTTATTGGGTTTAAAGGGAGCGTAGGCCGTGGATTAAGTGTGTTGTGAAATGTAGGCGCTCAACGTCTGACTTGC
+
GGGGGGGGGGGGGGGGGGGGGGGGGGGGGGGGGGGGGGGGGGGGGGGGGGGGGGGGGGGGGGGGGGGGEGGGGGGGGGGGGGGGGGGGGGGGGGGGGGGGGGGGGGGFGGGGCEGG?FGGGGGG,BFG8BA?,BF<CFGGGGGGFGGGGGGGFGFGGGGGGGGGGGEGGCGGGGFGGGGGGGGGGGG>FGGGGGGGGGGGGFGGGGGGGGGGGGGGCGGGFGGGGGEEGFGGGGGGGGGGGGGGGGE5EGGGGGGGCFGGGGG=CFGGGGGGFGGGGG=FFFGGGGGFGF=G
@M03364:396:000000000-C9LGT:1:1101:13786:9151 1:N:0:10
ACTCCTACGGGAGGCAGCAGTGGGGAATATTGCACAATGGGGGAAACCCTGATGCAGCAACGCCGCGTGAGTGATGACGGCCTTCGGATTGTAAAGCTCTGTCTTCAGGGACGATAATGACGGTACCTCATTAATAAGCCACGGCTAACTACGTGCCAGCAGCCGCGGTCATACGTAGGTGGCAAGCGTTATCCGGATTTATTGGGCGTAAAGGGCTCGTAGGCGGTTCGTCGCGTCCGGTGTGAAAGTCCATCGCCTAACGGTGGATCTGCGCCGGGTACGGGCGGGCTGG
+
GGGGGGGGGGGGGGGGGGGGGGGGGGGGGGGGGGGGGGGGGGGGGGGGGGGGGGGGGGGGGGGGGGGGGGGGGGGGGGGGGGGGGGGGGGGGGGGGGGGGGGGGGGGGGGGGGGGGFGGGG-@B+BFGA:?8<<B<EFGGGGGGGECFGGGGFGGGGGGGGGGGGGGGG*BFGGGGGGGFGGGGGGGGEGGGGGGGGCGGGGGGGGGGGGGGGGGDFGGGGGGGGGEGEGEEGEGGGGGGEGGGGGGGCEGG?GGDD8=EF:DCFGFCGGGGGEE7DGEGFFDGGGGFCDDD
@M03364:396:000000000-C9LGT:1:1101:21426:9163 1:N:0:10
ACTCCTACGGGAGGCAGCAGTGAGGAATATTGGTCAATGGACGGAAGTCTGAACCAGCCATGTCGCGTGCAGGTGACGGCCCTACGGGTCTTAAACTGCTTTTATATGGGGATAACTGACGGGGAGTGTCCCGTATTGAAGGTACCATATGAATAAGGATCGGCTAACTCCGTGCCAGCAGCCGCGGTAATACGGAGGATTCGAGCGTTATCCGGATTTATTGGGTTTAAAGGGTGCGCAGGCGGGCTGTTAAGTCAGCGGTGAAATTTTGTGGCTCAACCATAAAACTGCCGT
+
GGGGGGGGGGGGGGGGGGGGGGGGGGGGGGGGGGGGGGGGGGGGGGGGGGGGGGGGGGGGGGGGGGGGGGGGGGGGGGGGGGGGGGGGGGGGGGGGGGGGGGGGGGGDFGGEGGGGA9FGGCF4+@FF,,CA+8@<FGGGGGGGEFFDGGGGCFFGGGGGGGGGGGGGGGGCFGGGGGGGGGGGGGGGGGGGGGCGGGGGGGGGGGGGGGGGGGGECCEGGGGGGGD?FGGGGC>EGGGGGGGEGDGGGGGGCFGGGGGGGGGGGGGGGGGFGGGCFFFFFEGCGGGFGFFG:9
@M03364:396:000000000-C9LGT:1:1101:14308:9175 1:N:0:10
ACTCCTACGGGAGGCAGCAGTGAGGAATATTGGTCAATGGACGCAAGTCTGAACCAGCCATGCCGCGTGCAGGATGACGGCTCTACGAGTTGTAAACTGCTTTTGTATGAGGGTAATAACGGGTGCGTGTACCTGCTTGAAAGTATCATACGAATAAGGATCGGCTAACTCCGTGCCAGCAGCCGCGGTAATACGGAGGATCCAAGCGTTATCCGGATTTATTGGGTTTAAAGGGTGCGTAGGCGGTTTGATAAGTTAGAGGTTAAATGTCGGGGCTCAACTCCGGCCTGCCTC
+
GGGGGGGGGGGGGGGGGGGGGGGGGGGGGGGGGGGGGGGGGGGGGGGGGGGGGGGGGGGGGGGGGGGGGGGGGGGGGGGGGGGGGGGGGGGGGGGGGGGGGGGGGGGGGGGGGCFFGGGG?>FF7CFE+8AFF9BFFGGCFGGGGGGGGGGGBEGGGGGGGGGGGGGGGGGGGGGGGGGGGGGGGGGGGGGGGGGEGGGGGGGGGGGGGGGGGGGGEEDFFGGGGGECEGGEGGGGGGGGGGGGGGGEGGCGGFFCGGFFGCCGFGGGGF@FDGGGGFGGFFFGGGGEGFFGF7
@M03364:396:000000000-C9LGT:1:1101:10479:9187 1:N:0:10
ACTCCTACGGGAGGCAGCAGTGAGGAATATTGGTCAATGGGCGAGAGCCTGAACCAGCCAAGTAGCGTGCAGGATGACGGCCCTATGGGTTGTAAACTGCTTTTGTATGGGGATAAAGTGCTCCACGTGTGGAGTTTTGTAGGTACCATACGAATAAGGACCGGCTAATTCCGTGCCAGCAGCCGCGGTAATACGTAGGTGGCAAGCGTTGTCCGGATTTATTGGGCGTAAAGCGAGCGCAGGCGGAAAAATAAGTCTAATGTGAAAGCCCTCGGCTTAACCGAGGAACTGCAT
+
GGGGGGGGGGGGGGGGGGGGGGGGGGGGGGGGGGGGGGGGGGGGGGGGGGGGGGGGGGGGGGGGGGGGGGGGGGGGGGGGGGGGGGGGGGGGGGGGGGGGGGGGGGGGGGGGGGFF<FGDGFGFFFGG<:8+8AFFFGGGGGGFGGGGGGGG=FGFGGGGGGGGGGGGGGGGGGGGGGGGGGGGGGGGGGGGGGGGDFGGGGGGGGGGGGGGGGGGGGEFGGGGGGGGGGGGGGGGGGGGGEGGGGGGEGGFGD9<FFGGGGGGGGGGGGGGGGGGGGGGFFGGDDCFGFFGG7
@M03364:396:000000000-C9LGT:1:1101:19664:9190 1:N:0:10
ACTCCTACGGGAGGCAGCAGTGAGGAATATTGGTCAATGGGCGAGAGCCTGAACCAGCCAAGTAGCGTGCAGGATGACGGCCCTATGGGTTGTAAACTGCTTTTGTATGGGGATAAAGTGCTCCACGTGTGGAGTTTTGTAGGTACCATACGAATAAGGACCGGCTAATTCCGTGCCAGCAGCCGCGGTAATACGGAAGGTCCGGGCGTTATCCGGATTTATTGGGTTTAAAGGGAGCGTAGGCCGTGGATTAAGGGTGTTGTGAAATGTAGGCGCCCAACGTCTGAATTGC
+
GGGGGGGGGGGGGGGGGGGGGGGGGGGGGGGGGGGGGGGGGGGGGGGGGGGGDGGGGGGGGGFFGGGGGGGGGGFFGGGGGGGGGGGGGGGDGGGGGGFEFGGGCFGFGGGGGGGGFFGCDCF@,4BD,B?+C<EFEF@EEGFFGGGCFGGGEGFGGGGGGGGGGGGFGFGGGGGGGGGGGGGGGGGGGGGGGGGGGGFGEGFGGGGGGGGGGGGGGGGGGGFGGGECEGFDGGGCECE1CEGG6E=CG8:FGCF+02:11;9EFGFCFGCFG6EGGDCF7B590>:FGFFF
@M03364:396:000000000-C9LGT:1:1101:5019:9219 1:N:0:10
ACTCCTACGGGAGGCAGCAGTGAGGAATATTGGTCAATGGGCGAGAGCCTGAACCAGCCAAGTAGCGTGCAGGATGACGGCCCTATGGGTTGTAAACTGCTTTTGTATGGGGATAAAGTGCTCCACGTGCGGCGTTTTGTAGGTACCATACGAATAAGGACCGGCTAATTCCGTGCCAGCAGCCGCGGTAATACGGAAGGTCCGGGCGTTATCCGGATTTATTGGGTTTAAAGGGAGCGCAGGCCGTCTGTTAAGCGTGTTGTGAAATGTAGGCGCCCAACGTCGGAATTGC
+
GGGGGGGGGGGGGGGGGGGGGGGGGGGGGGGGGGGGGGGGGGGDGGGGGGGGGGGGGGGGGGGGGGGGGGGGGGGGGGGGGGGGGGGGGGGGGGGGGGGGGGGGGEF9FFGGGGGGGAFFGFF?=EFF,+8@++8@@FGFF=FFGG9FDFGGFFF@FGGGGGGGGGGGG;CFGGCFGGGGGGGGGGGGDGGGGGGGFGGEGGFFDGGGDEGGGFGGG8C+0CFFGGG5:FGGGGGGGGGGGGGGGG:ECFEEFGGGGEEEGC7EFGF>FGGGGGGDGCEF>E:<)75<FFFG
@M03364:396:000000000-C9LGT:1:1101:18264:9235 1:N:0:10
ACTCCTACGGGAGGCAGCAGTGAGGAATATTGGTCAATGGGCGCGAGCCTGAACCAGCCAAGTAGCGTGCAGGACGACGGCCCTATGGGTTGTAAACTGCTTTTGTACGGGGATAAAGGAGCCCACGTGTGGACTTTTGCAGGTACCGTACGAATAAGGACCGGCTAATTCCGTGCCAGCAGCCGCGGTAATACGGAAGGTCCGGGCGTTATCCGGATTTATTGGGTTTAAAGGGAGCGCAGGCTGTCGGTTAAGCGTGTTGTGAAATGTAGATGCCCAACATCTGCACTGC
+
GGGGGGGGGGGGGGGGGGGGGGGGGGGGGGGGGGGGGGGGGGGGGGGGGGGGGGGGGGGGGGGGGGGGGGGGGGGGGGGGGGGGGGGGGGGGGGGGGGGGGGGGGGGGGGGGGGGGGGGFGGGGFGGG,3@+,:EFFGGGGGGGGGGGGGGG7FFGGGGGFGGGGGGGG@GGGGGGGGGGGGGGGGGGGGGGGGGGGGGGGGGGGGGGGGGGGGGGGGGGGGGGGG>EEFFGGGGGGGGGDEGGGGEFGGCEGGGGGGGGFGFGAFGGGGFGFGGGDCFGEFGGGGGFFFFF
@M03364:396:000000000-C9LGT:1:1101:21165:9243 1:N:0:10
ACTCCTACGGGAGGCAGCAGTGGGGAATATTGCACAATGGGCGCAAGCCTGATGCAGCGACGCCGCGTGCGGGATGGAGGCCTTCGGGTTGTAAACCGCTTTTGTTCAAGGGCAAGGCACGGTTTCGGCCGTGTTGAGTGGATTGTTCGAATAAGCACCGGCTAACTACGTGCCAGCAGCCGCGGTAATACGTAGGGTGCAAGCGTTATCCGGATTTATTGGGCGTAAAGGGCTCGTAGGCGGTTCGTCGCGTCCGGTGTGAAAGTCCATCGCTTAACGGTGGATCCGCGCCGG
+
GGGGGGGGGGGGGGGGGGGGGGGGGGGGGGGGGGGGGGGGGGGGGGGGGGGGGGGGGGGGGGGGGGGGGGGGGGGGGGGGGGGGGGGGGGGGGGGGGGGGGGGGGGGFGGGGGGGF7+FGG:FBFFFG++*35>@FAFFGGGDGGCFGGGGGFGGGGGGGGGGGGGGGG:CEGGGCGGGGGGGFGEEGGGGGFGFGGGGGGGFGGGGGGGGDGCE5FGGGGGGGGD??CGGGGGGDCGGGGGGGGGGGG=EDGGGGG*:=ECFCDGGGGGGGGGGDFFGGDFGGGFFFFFFD3D
@M03364:396:000000000-C9LGT:1:1101:18742:9251 1:N:0:10
ACTCCTACGGGAGGCAGCAGTGGGGAATATTGCACAATGGGCGCAAGCCTGATGCAGCGACGCCGCGTGCGGGATGGAGGCCTTCGGGTTGTAAACCGCTTTTGTTCAAGGGCAAGGCACGGTTTCGGCCGTGTTGAGTGGATTGTTCGAATAAGCACCGGCTAACTACGTGCCAGCAGCCGCGGTAATACGTAGGGTGCGAGCGTTATCCGGATTTATTGGGCGTAAAGGGCTCGTAGGCGGTTCGTCGCGTCCGGTGTGAAAGTCCATCGCCTAACGGTGGATCTGCGCCGG
+
GGGGGGGGGGGGGGGGGGGGGGGGGGGGGGGGGGGGGGGGGGGGGGGGGGGGGGGGGGGGGGGGGGGGGGGGGGGGGGGGGGGGGGGGGGGGGGGGGGGGGGGGGGGCGFGGGGGGGGGGGDF7+@FG53@3@,@<BFFGGF:DFFGGGGGGFFGGGGGGGGGGGGGGGFGGGFGGGGGGGGGGGGCEGGGGGGGGGGGCEEGGGGGEFCFDGGGCEGGGFGGGGE?EGFFDEGFEGGGGGGGEEGGGGGGDC*?EG=E7;+:??CGFGFCCDG557FCG>:E57F>?FE>D<C
@M03364:396:000000000-C9LGT:1:1101:10295:9257 1:N:0:10
ACTCCTACGGGAGGCAGCAGTGAGGAATATTGGACAATGGATGGAAATCTGATCCAGCCATGCCGCGTGCAGGAAGACGGTCCTATGGATTGTAAACTGCTTTAGCATGGGAGCAATAAGGTGTACGTGTACACCGATGAGAGTACCATGAGAATAAGCACCGGCTAACTCCGTGCCAGCAGCCGCGGTAATACGGAGGGTGCAAGCGTTATCCGGATTTATTGGGCGTAAAGGGCTCGTAGGCGGTTCGTCGCGTCCGGTGTGAAAGTCCATCGCTTAACGGTGGATCCGCGC
+
GGGGGGGGGGGGGGGGGGGGFGGGGGGGGGGGGGGGGGGGGGGGGGFGGGGGGGGGGGGGGGGGGGGGGGGGGGGGGGGGGGGGGGGGGGGGGGGGGGGGGGGCGGGGGGGGGGFGGGG<DEFF,CFG<:AE9AECFGGGGFGFGGFGGG9FAFFGGGGGGGGGGGGGGFGGGGGGGGGGGGGGGGGGGGGGGGGGGGGEGGGGGGGGGGGGGGGGEGGCGGGGGGGGEGGGGGGGGGGGGGGGGGGGGGGGGGCECEGG?E7EGFGGGGGGGGGGGGGGFFDDGGGFGFFGCC
@M03364:396:000000000-C9LGT:1:1101:17529:9300 1:N:0:10
ACTCCTACGGGAGGCAGCAGTAGGGAATCTTCCACAATGGACGCAAGTCTGATGGAGCAACGCCGCGTGCGGGATGGAGGCCTTCGGGTTGTAAACCGCTTTTGTTCAAGGGCAAGGCACGGTTTCGGCCGTGTTGAGTGGATTGTTCGAATAAGCACCGGCTAACTACGTGCCAGCAGCCGCGGTAATACGTAGGGTGCAAGCGTTATCCGGATTTATTGGGCGTAAAGGGCTCGTAGGCGGTTCGTCGCGTCCGGTGTGAAAGTCCATCGCTTAACGGTGGATCCGCGCCGG
+
GGGGGGGGGGGGGGGGGGGGGGGGGGGGGGGGGGGGGGGGGGGGGGGGGGGGGGGGGGGGGGGGGGGGGGGGGGGGGGGGGGGGGGGGGGGGGGGGGGGGGGGGGDGGGGGGGGGGGFFEC7DF@FGG+8@8@>FFFGFGGFGFGFGFGGCF:FFFGGGDGGGGGGGGGCCGFGGGGGFGGGGGGECGG9:FFFFGGGGGGFFGGGGGGGGGG5E8CEGGGGGGGGCEGGGGGGGD8?CCCEEE5AEC8??EG=EGG5C:8+7<CF?FFGGGD5C<7>EG>FGFCCDFGFFGDD
@M03364:396:000000000-C9LGT:1:1101:13257:9300 1:N:0:10
ATCCTACGGGAGGCAGCAGTGGGGAATCTTCCGCAATGGGCGAAAGCCTGACGGAGCAATGCCGCGTGAGTGATGAAGGAATTCGTTCCGTAAAGCTCTTTTGTTTATGACGAATGTGCAGACTGTGAATAATGGTTTGTAATGACGGTAGTAAACGAATAAGCCACGGCTAACTACGTGCCAGCAGCCGCGGTAATACGTAGGTGGCAAGCGTTGTCCGGAATTATTGGGCGTAAAGAGCATGTAGGCGGGCTTTTAAGTCCGACGTGAAAATGCGGGGCTTAACCCCGTATG
+
GGGGGGGGGGGGGGGGGGGGGGGGGGGGGGGGGGGGGGGGGGGGGGGGGGGGGGGGGGGGGGGGGGGFFGFGGGGGGGGGGGGGGGGGGGGGGGGGGGGGGGGGGGGGGGGGGGGGGGGFG9EEDFFG?CF,FFFFGGGGGGGGGGGGGGGGGGGGGGGGGGGGGGGGGGGGGGGGGGGGGGGGGGGGGGGGGGGGGGGGGGGGGGGGGGGGGGGGGGGGGGGGGGGGGGGGGGGGGGGGGGGGGGGGGGGGGGGGGGGGEFFGGGGGGGGGGGGGGDGGFFGGGGGFGFEGGC
@M03364:396:000000000-C9LGT:1:1101:25612:9303 1:N:0:10
ACTCCTACGGGAGGCAGCAGTGAGGAATATTGGTCAATGGGCGGAAGCCTGAACCAGCCAAGTCGCGTGAAGGAAGAAGGTATTATGTATTGTAAACTTCTTTAGCAGTGGAGAAATAAGGGGTTCGAGACCCCCGATGCTAGTACACTGAGAATAAGGATCGGCTAACTCCGTGCCAGCAGCCGCGGTAATACGGAGGATCCGAGCGTTATCCGGATTTATTGGGTTTAAAGGGAGCGCAGGCTGTCGGTTAAGCGTGTTGTGAAATGTAGGTGCCCAACACCTGCACTGC
+
GGGGGGGGGGGGGGGGGGGGGGGGGGGGGGGGGGGGGGGGGGGGGGGGGGGGGGGGGGGGGGGGGGGGGGGGGGGGGGGGGCGGGGGGGGGGGGGGGGGGGGGGGGGGFFFEFGEFAFF,,-@8+BFG:,@+8+3+@FFGG9FG9=FGGGFF,FFGGGGGGGGGGGDFG,;FEGGGGGGGGGGGGGGGGCFGGGGGGGGGGGGGGGGGGCGFGGGGGDDGGGGGGGEGDGGGFGDGGGGGGGGGGGGDGGGE8FGGGGGEFCFGGFGGGGGGGGFFGGFGFFGGGGGFGFFG
@M03364:396:000000000-C9LGT:1:1101:2778:9312 1:N:0:10
ACTCCTACGGGAGGCAGCAGTGGGGAATATTGCACAATGGGCGCAAGCCTGATGCAGCGACGCCGCGTGCGGGATGGAGGCCTTCGGGTTGTAAACCGCTTTTGTTCAAGGGCAAGGCACGTTTACGGCCGTGTTGAGTGGATTGTTCGAATAAGCACCGGCTAACTACGTGCCAGCAGCCGCGGTAATACGTAGGGTGCAAGCGTTATCCGGATTTATTGGGCGTAAAGGGCTCGGAGGCGGTTCGTCGCGTCCGGGGTGAAAGTCCATCGCTTAACGGTGGATCCGCGCCGG
+
GGGGGGGFFGGGGGGGGCGGGGGGGGGGGGGGGFGFGGGGGGGGGGGC7<FFGGGFGFGGGGGGGFGGGGGGGEGGGGGGGGGGGGGGGGGGGGFFFGGGGGGGFEGFGFGGGG<D7<DFC8BF+:CF+855*8>:;>>@:F@CF,DFF7DFGGD9?<<FGGGGGAF<F7BF<=FGDF@AFFEGGGGGGG9E9CGGGGGGGEG5EGEGGC+CEGCECCF?CFGGGGGGCFGGD8CE*:EGCCEGGGGEG=CCEGGGGEGGGD4CGGGGF>+9CC:7:?5587ECF*9>5BFCCD
@M03364:396:000000000-C9LGT:1:1101:8630:9344 1:N:0:10
ACTCCTACGGGAGGCAGCAGTGAGGAATATTGGTCAATGGGCGAGAGCCTGAACCAGCCAAGTAGCGTGCAGGATGACGGCCCTATGGGTTGTAAACTGCTTTTATGCGGGGATAAAGTTTGCCGTGTATGGCGTTTTGCAGGTACCGCATGAATAAGGACCGGCTAATTCCGTGCCAGCAGCCGCGGTAATACGGAAGGTCCGGGCGTTATCCGGATTTATTGGGTTTAAAGGGAGCGTAGGCCGTCGTTTAAGCGTGTTGTGAAATGCCGCGGCTCAACCGTGGCACTGC
+
GGGGGGGGGGGGGGGGGGGGGGGGGGGFFGGGGGGGGGGGGGGGGGGGGGGFFGGGGGGGGGGGGGGGGGGGFGGGGGGGGGGGGGGGGGGGGG?FGGGGGGF?BFGCGGGGGGGGGGGGC9E<+BF<A@?3A+B:@F8=DGGFGGFFF7FG=FFFGDGGGGGGGGGFF<;DFGGGGGGGGGGGGGGGGEEGFCFEGGGGGGGGGGGGGGGGGGGD8CEF+3<FGFCCGGGGGC?;=CGEDCCCCGGGGEGD8<FGC/:CCC<EFD9::C8C3EGGGGGG?FEDDGG>FFF=
@M03364:396:000000000-C9LGT:1:1101:5438:9391 1:N:0:10
ACTCCTACGGGAGGCAGCAGTGAGGAATATTGGTCAATGGCCGAGAGGCTGAACCAGCCAAGTAGCGTGCAGGACGACGGCCCTATGGGTTGTAAACTGCTTTTATACGGGGATAAAGTGAGTCACGTGTGGTTCATTGCAGGTACCGTATGAATAAGGACCGGCTAATTCCGTGCCAGCAGCCGCGGTAATACGGAAGGTCCGGGCGTTATCCGGATTTATTGGGTTTAAAGGGAGCGCAGGCCGTCTGTTAAGCGTGTTGTGAAATGTAGGCGCCCAACGTCTGAATTGC
+
GGGGGGGGGGGGGGGGGGGGGGGGGGGGGGGGGGGGGGGGGGGGGGGGGGGGGGGGGGGGGGGGGGGGGGGGGGGGGGGGGGGGGGGGGGGGGGGGGGGGGGGGGGGGGGGGGGGG9EDC,8CA9CFG,:838:F,:DFGGGGGGGGGGGGGCDFGGGGGGGGGGGGGGFGFGGGGGGGGGGGGGGGGGGGGFGGGGGGGGFGGGGGGGGGGGGGGGGGCGFGGGGEECGGGGGGGGGGGGGGGGGCGFGGGFGGGG;CCFGGGGGGGGGGGGGGDGGGG@E2C<DGFDFFG
@M03364:396:000000000-C9LGT:1:1101:16708:9400 1:N:0:10
ACTCCTACGGGAGGCAGCAGTGGGGAATATTGCGCAATGGGCGAAAGCCTGACGCAGCGACGCCGCGTGAGGGATGAAGGTCCTCGGATCGTAAACCTCTGTCAGAAGGGAAGAAACTGAAGCGTGCTACTCAGCGTTTCATTGACGGTACCTTCAAAGGAAGCACCGGCTAACTCCGTGCCAGCAGCCGCGGTAATACGGAGGGTGCGAGCGTTAATCGGAATCACTGGGCGTAAAGCGCATGTAGGCTGTCGAGTAAGTCAGGGGTGAAATCCCACGGCTCAACCGTGGAAC
+
GGGGGGGGGGGGGGGGGGGGGGGGGGGGGGGGGGGGGGGGGGGGGGGGGGGGGGGGGGGGGGGGGGGGGGGGGGGGGGGGGGGGGGGGGGGGGGGGGGGGGGGGFFFGGGGGDGGGGGGFG:>3BFGG,:83,8@FGGDGGGGGGGGGFGGGGGGGGGGGGGGGGGGGGFGGGGGGFGGGGGGGGGGGGGGGGEGGGGGGGGGGGGGGGGGGGGGGGGGG=GEGGFGGGGGGGGGGGGGGGGGGGGFGGGGGGGFGFGCGGGFGGFGGGGGGGGGGGGGGFFGGGGGFDFEGG<
@M03364:396:000000000-C9LGT:1:1101:23498:9415 1:N:0:10
ACTCCTACGGGAGGCAGCAGTGGGGAATATTGCACAATGGGCGCAAGCCTGATGCAGCGACGCCGCGTGCGGGATGGAGGCCTTCGGGTTGTAAACCGCTTTTGTTCGAGGGCAAGGCACGGTTTCGGCTGTGTTGAGTGGATTGTTCGAATGAGCACCGGCTAACTACGTGCCAGCAGCCGAGGTAATACGTAGGGTGCAAGCGTTATCCGGATTTATTGGGCGTAAAGGGCTCGTAGGCGGTTCGTCGCGTCCGGTGTGAAAGTCCATCGCTTAACGGTGGATCCGCGCCGG
+
GGGGGGGGGGGGGGGGGGGGGGGGGGGGGGGGGGGGGGGGGGGGGGGGGGGGGGGGGGGGGGGGGGGGGDGGGGGGGGGGGGGGGGGGGGGGGGGGGGGGGGGGGFG7FGGGGGFF<BADC+F7+8FG**@8,,@,EC>DF,8FC,,?FGEC,@FGGGGGGGEGGFGFF<<FGGGGFEFFFE*=<CFFG,<C9<:5CGGGGGGGGEEGGGGGG>>E97@7@F>CGC>=FGGGECGGEEFGFGGCGEGGEG8EG=>EGGE=E+2CF7<CFCC<9C7<FFEG:>7C4*C77>>><D
@M03364:396:000000000-C9LGT:1:1101:15822:9425 1:N:0:10
ACTCCTACGGGAGGCAGCAGTGGGGAATCTTCCGCAATGGACGAAAGTCTGACGGAGCAACGCCGCGTGAACGATGACGGCCTTCGGGTTGTAAAGTTCTGTTATACGGGACGAATGGTACGACAGTCCCTACCCGTCGTAAGTGACGGTACCGTAAGAGAAAGCCACGGCTAACTACGTGCCAGCAGCCGCGGTAATACGTAGGTGGCAAGCGTTGTCCGGAATTATTGGGCGTAAAGGGCGCGCAGGCGGCGTCGTAAGTCGGTCTTAAAAGTGCGGGGCTTAACCCCGTGG
+
GGGGGGGGGGGGGGGGGGGGGGGGGGGGGGGGGGGGGGGGGGGGGGGGGGGGGGGGGGGGGGGGGGGGGGGGGGGGGGGGGGGGGGGGGGGGGGFGFGGGGGGGGFGGGGCGGG>FGGGGGGG@+@DF,,8838>FGGGGCEGGG9FFGGGGGGGGGGGGGGGGGGGGG<EEGGGGGGGCGGGGGGGFGGGGGGGGGGGGGGCFGFGGGGGGGGGGGGGGGGDGGGGGGGGGGGGGGGGGGGGGGGGGGGGGGGE=D=FDEGFGGGGGG>F7>F9>CGGG>>EFGGGFGFFCD)
@M03364:396:000000000-C9LGT:1:1101:7856:9431 1:N:0:10
ACTCCTACGGGAGGCAGCAGTGGGGAATATTGCACAATGGGGGAAACCCTGATGCAGCAACGCCGCGTGAGTGATGACGGTCTTCGGATTGTAAAGCTCTGTCTTTAGGGACGATAATGACGGTACCTACGGAGGAAGCCACGGCTAACTACGTGCCAGCAGCCGCGGTAATACGTAGGTGGCAAGCGTTGTCCGGATTTACTGGGCGTAAAGGGCTCGTAGGCGGTTCGTCGCGTCCGGTGTGAAAGTCCATCGCTTAACGGTGGATCCGCGCCGGGTACGGGCGGGCTTG
+
GGGGGGGGGGGGGGGGGGGGGGGGGGGGGGGGGGGGGGGGGGGGGGGGGGGGGGGGGGGGGGGGGGGGGGGGGGGGGGGGGGGGGGGGGGGGGGGGGGGGGGGGGGGGGGGGGGFGCFGGGFFF7FFG?,838>C=DFGGGGGGGGGGGGGGGGGGGGGGGGGGGGGGG*BFGGGGGGGGGGGGGGGGGGGGGGGGDGGGGGGGGDGGGGGDGGGGGGGGGGGGGGGGGGEGGGGGGGGG:EEGGFGGGGGGGGGGGGGGGGGDGGGFGGGGGGGGGGEDFFGGGGGFDEFG
@M03364:396:000000000-C9LGT:1:1101:11491:9454 1:N:0:10
ACTCCTACGGGAGGCAGCAGTGGGGAATCTTCCGCAATGGACGAAAGTCTGACGGAGCAACGCCGCGTGAACGATGACGGCCTTCGGGTTGTAAAGTTCTGTTATACGGGACGAATGGCGTAGCGGTCACTACCCGTTACGAGTGACGGTACCGTAAGAGAAAGCCACGGCTAACTACGTGCCAGCAGCCGCGGTAATACGTAGGGTGCAAGCGTTATCCGGATTTATTGGGCGTAAAGGGCTCGTAGGCGGTTCGTCGCGTCCGGTGTGAAAGTCCATCGCTTAACGGTGGAT
+
GGGGGGGGGGGGGGGGGGGGGGGGGGGGGGGGGGGGGGGGGGGGGGGGGGGGGGGGGGGGGGGGGGGGGGGGGGGGGGGGGGGGGGGGGGGGGGGGGGGGGGGGGFGGGGGGGGCGFGGEG+@F+@CF@,8,:>FEGGGGGGGGGAFEGGGGGGGGGGGGGGGGGGGGG<CGFGGGGGGGGGGGGGGGGGGGGGGGEGGGFFGGGGGGGGGGGGGGGGGGGGECGC<FGGFFGGEEGGGGGGGGGGGGGGGGGGGGDGGGGGGGGGGDDDFGGGGGGGGGBEFCCGGFGEFGG9
@M03364:396:000000000-C9LGT:1:1101:8571:9454 1:N:0:10
ACTCCTACGGGAGGCAGCAGTGGGGAATATTGCACAATGGGCGCAAGCCTGATGCAGCGACGCCGCGTGCGGGATGGAGGCCTTCGGGTTGTAAACCGCTTTTGTTCAAGGGCAAGGCGGGTCTTCGGGCCCGTTGAGTGGATTGTTCGAATAAGCACCGGCTAACTACGTGCCAGCAGCCGCGGTAATACGTAGGGTGCAAGCGTTATCCGGATTTATTGGGCGTAAAGGGCTCGTAGGCGGTTCGTCGCGTCCGGTGTGAAAGTCCATCGCTTAACGGTGGATCCGCGCCGG
+
GGGGGGGGGGGGGGGGGGGGGGGGGGGGGGGGGGGGGGGGGGGGGGGGGGGGGGGGGGGGGGGGGGGGGGGGGGGGGGGGGGGGGGGGGGGGGGGGGGGGGGGGGGGGGGGGGGGGGGGGGFF>9@FG>5>FFFGCFGGGGCCFGGGGGGGF*?FGGGGGGGGDFGGGGCGGGGGGGGGGGGGGGGGGGGGGGDGGGGGGGGGGGGGGGGGGGGGGGGGGGGGGGEEGGGGGGGGEGGGGGGDCEGGGGDCEEGGGG8EGG9>CGFGGGGGGGGGGFGGG:>GGFFGFCBEDGG
@M03364:396:000000000-C9LGT:1:1101:15696:9460 1:N:0:10
ACTCCTACGGGAGGCAGCAGTGAGGAATATTGGTCAATGGCCGAAAGGCTGAACCAGCCAAGTCGCGTGAGGGAATAAGGCCCTACGGGTCGTAAACCTCTTTTGCCGGGGAGCAAGATTCTCTACGTGTAGAGAATCGGAGAGTACCCGGAGAAAAAGCATCGGCTAACTCCGTGCCAGCAGCCGCGGTAATACGGAGGATGCGAGCGTTATCCGGATTTATTGGGTTTAAAGGGTGCGTAGGCGGATTCTCAAGTCAGCGGTCAAAACCCGGGGCTCAACCCCGGCCTGCCG
+
GGGGGGGGGGGGGGGGGGGGGGDGGGGGGGGGGGFGGGGGGGGGGGGGGGGGGGGGGGGGCGGGGGGGGGGGGGGGGGGGGGGGGGGGDGGGGGGFGGGGGGGGGGGGGGGGGGGGGFGFDFF?AFFG,,6,,C?FDFGGGGDFF,@AFEGGGEFGGGGGGCFGGGGGDCFGGGFGGGGGGGGGGGGEEGEGGFCFGGGGFGGGF7CGGEG8@CFEECE5<FGGFFFE5*<CFCFDGGGGGGEGGGG5CEGGG7CGFGGGGEDEGGGGC<EDDGDGGCFGFFGGD79@GFFGGD
@M03364:396:000000000-C9LGT:1:1101:22296:9475 1:N:0:10
ACTCCTACGGGAGGCAGCAGTGAGGAATATTGGTCAATGGGCGAGAGCCTGAACCAGCCAAGTAGCGTGCAGGACGACGGCCCTATGGGTTGTAAACTGCTTTTGTACGGGGATAAAGGAGCTTACGTGTATTATGTTGCATGTACGACATGAATAAGGACCGGCTAATTCCGTGCCAGCAGCCGCGCTAAGAAGGGGGGGGCAATTGTTCTTCGGAATGCCTGGGCGTAAAGGGCAGGTAGGCGGTGAATCGTGTTGAGAGTGAAGTTCGCCAAAAAGGGGCGGAATGCGCAC
+
GGGGGFGGGGGGGGGGGGAFFCFGGGFGGGFGGFGGGGFGGCFC@FDFEGCFFGGGGFDFFGGGGGGGGGFA?FDEGDFGGGGGGFFGGGGGDGGFGEFCGGF9A<E,BFGGGD,CEE9B?-3B,BFC,B=<,,,,A@CFGGAFFD+@+6:F=>CEC9<@,D<>7>@F9,ECEF*<F;FFCBF:B@F*B*<B>,CF>:7CEG5CC++3<0:+<@FGGGFC++0CF>*888:*+2//C***+<*+*2**/0++2*;:FFG+*+9E7C+*2**/****1*2*)8E<)/)0>=:C)1
@M03364:396:000000000-C9LGT:1:1101:27581:9492 1:N:0:10
ACTCCTACGGGAGGCAGCAGTGGGGAATATTGCACAATGGGGGGAACCCTGATGCAGCGACGCCGCGTGCGGGATGGAGGCCTTCGGGTCGTGAACCGCTTTTGTTTGGGAGCAAGCCTTCGGGTGAGTGTCCCTTTCGAATAAGCACCGGCTAACTCCGTGCCAGCAGCCGCGGTAATACGGAGGGTGCAAGCGTTAATCGGAATAACTGGGCGTAAAGCGCATGTAGGCTGTCGAGTAAGTCAGGGGTGAAATCCCACGGCTCAACCGTGGAACTGCCCTTGATACTGCTTG
+
GGGGGGGGGGGGGGGGGGGGGGGGGGGGGGGGGGGGGGGGGGGGGGGGGGGGGGGGGGGGGGGGGGGGGGGGGGGGGGGGGGGGGGGGGGGGGGGGGGGGGGGGGGGGGGGGGGGGGGG?C-<**=<F<,3,009,3@EGCGGGGFGGFEEGEGGGDGGGGGGGGGGFG8CEGGDGGGGGGGGEGGGGGGGGGGDEGGGGGGGGCFEFGGGGGGGGGCFGGGGGGGEGGGGGGGGGGGGGGGGGGGGGGGGGGGGGGGCFGGGDGGGGGGCCDC6CFGGGFFGGCFF@CFFGGG
@M03364:396:000000000-C9LGT:1:1101:5639:9522 1:N:0:10
ACTCCTACGGGAGGCAGCAGTGAGGAATATTGGTCAATGGGCGAGAGCCTGAACCAGCCAAGTAGCGTGCAGGATGACGGCCCTATGGGTTGTAAACTGCTTTTGTATGGGGATAAAGTGCTCCACGTTTGGAGTTTTGTAGGTACCATACGAATAAGGACCGGCTAATTCCGTGCCAGCAGCCGCGGTAATACGGAAGGTCCGGGCGTTATCCGGATTTATTGGGTTTAAAGGGAGCGTAGGCCGTGGATTAAGTGTGTTGTGAAATGTAGGCGCTCAACGTCTGACTTGC
+
GGGGGGGGGGGGGGGGGGGGGGGGGGGGGGGGGGGGGGGGGGGGGGGGGGGGGGGGGGGGGGGGGGGGGGGGGGGGGGGGGGGGGGGGGGGGGGGGGGGGCGGGGGGGGGGGGGGGEFGGFCFF<EFF,4@+::BFFGGGGGGGGGGGGGGGFGGGGGGGGGGGGGGGGGGGGGGGGGGGGGGGGGGGGGGGGGGGGGGGGGGGGGGGGGGGGGGG8CECFGGGGGEEEGGGGGGGGGGGGGGGGGGGG;@FF?GGFGFGDEGGFFGGGGGFFFEGDGGGFFGGGGGFGFFG
@M03364:396:000000000-C9LGT:1:1101:23322:9547 1:N:0:10
ACTCCTACGGGAGGCAGCAGTGGGGAATATTGCACAATGGGGGAAACCCTGATGCAGCAACGCCGCGTGAGTGATGACGGCCTTCGGGTTGTAAAGCTCTGTCTTCAGGGACGATAATGACGGTACCTGAGGAGGCAGCCACGGCTAACTACGTGCCAGCGGCCGCGGTGATACGTAGGTGGCGAGCGTTGTCCGGATTTACTGGGCGTAAAGGGAGCGTAGGCGGACTTTTAAGTGAGATGTGAAATACCCGGGCTCAACTTGGGTGCTGCATTTCAAACTGGAAGTCTAGGG
+
GGGGGGGGGGGGGGGGGGGGGGGGG@CGGGGGGGGGEGGGGGGGGGGGGGGGGGGGGGGGGGGGGGGGGGGGGGGGGGGGGGGGGGG>FGGGFGGGGGGGGGGGGEFGGG@FGFEE3BDF<CEGBEGGF,@+,+B+6B@FGGGG>B+@FFGC:FGGGFFFGGG@EDGGG*;EFF:CCGGFCEFGCC:FC:5EGCGG>CEEE?FFGGDGGGGGGGE@C:8?8ECFGG:?ECGGGC7<C+0+0+A9@FF9ACGCEECCGFGGEG7CGF5C5:CGDFGFG>F7*/<DF<C9*==C*5
@M03364:396:000000000-C9LGT:1:1101:2337:9550 1:N:0:10
ACTCCTACGGGAGGCAGCAGTGGGGAATATTGCACAATGGGCGCAAGCCTGATGCAGCGACGCCGCGTGCGGGATGGAGGCCTTCGGGTTGTAAACCGCTTTTGTTTGGGAGCAAGCCCTTCGGGGTGAGTGTACCTTTCGAATAAGCACCGGCTAACTACGTGCCAGCAGCCGCGGTAATACGTAGGGTGCGAGCGTTATCCGGATTTATTGGGCGTAAAGGGCTCGTAGGCGGTTCGTCGCGTCCGGTGTGAAAGTCCATCGCTTAACGGTGGATCCGCGCCGGGTACGGGC
+
GGGGGGGGGGGGGGGGGGGGGGGGGGGGGGGGGGGGGGFCGGGGGGGGGGGGGGGGGGGGGGGGGGGGGGGGGGGGGGGGGGGGGGGGEGGGGGGGGGGFFFEGGFGGGGGGGGGGG7FF8BF7BFGE88>,3,E@EC9FGFFGGFFGGGFDFCFGGGGGGGDFGGGGG8BFFGGGGGGEFGGC<:CCE:EGGEGGGGGGGDGGGGCGGGGGG6CDGCEGGFGGGGGEGGGGGGGGGGGGGGGCEECEDCG5EFGGGFGGC7:EGFGDDGGGCCCFGGGGFEGDDCGFCFBG3)
@M03364:396:000000000-C9LGT:1:1101:3018:9553 1:N:0:10
ACTCCTACGGGAGGCAGCAGTGAGGAATATTGGTCAATGGCCGAGAGGCTGAACCAGCCAAGTAGCGTGCAGGATGACGGCCCTATGGGTTGTAAACTGCTTTTATACGGGGATAAAGTCACCTACGTGTAGTTGTTTGCAGGTACCGTATGAATAAGGACCGGCTAATTCCGTGCCAGCAGCCGCGGTAATACGGAAGGTCCGGGCGTTATCCGGATTTATTGGGTTTAAAGGGAGCGCAGGCCGTCTGTTAAGCGTGTTGTGAAATGTAGGCGCCCAACGTCTGAATTGC
+
GGGGGGGGGGGGGG7FGGGGGGGGGGGGGGGGGGGGGGGGGGGGGGGGGGGGGGGGGGGGGGGGGGGGGGGGGGGGGGGGGGGGGGGGGGGGGGGGGGGGFFEGGGGGGGGGDGGGGGGGG-EFFFFD,:A8CFFGCFFGGGGGGGGGGGGGFGGGGGGGGGGGGGGGGFGGGGGGGGGGGGGGGGGGGFGFGGGGGGGGGGGGDGGGGGGGGGGGGC5AFF9FGGACEGGGGGGGGGEGGGGGGGCC8@C7CCFGGAEE6E7EFGF77*<CDGGGGCEGEF:C*97BGFFG
@M03364:396:000000000-C9LGT:1:1101:13738:9580 1:N:0:10
ACTCCTACGGGAGGCAGCAGTGGGGAATATTGCACAATGGGCGCAAGCCTGATGCAGCGACGCCGCGTGCGGGATGGAGGCCTTCGGGTTGTAAACCGCTTTTGTTCAAGGGCAAGGCACGGTTTCGGAAGTTTTGAGTGGATTGTTCGAATAAGCACCGGCTAACTACGTGCCAGCAGCCGCGGTAATCCGTGGGGTGCAAGCGTTATCCGGATTTATTGGGCGTAAAGGGCTCGTAGGCGGTTCGTCGCGTCCGGTGTGAAAGTCCATCGCTTAACGGTGGATCCGCGCCGG
+
GGGGGGGGGGGGGGGGGGGGGGGGGGGGGGGGGGGGGGGGGGGGGGGGGGGGGGGGGGGGGGGGGGGGGGGGGGGGGGGGGGGGGGGGGGGGGGGGGDGGGGGFFBG<FFGGGGGG3DFGG7@C:@C@8+5:,3@,@F3DFFGFGGGGGFEF<FGGGGGGEFDG7?FGC<C7FE9CCGFGE<FCGEGDF,,2;;CGGCEEE:A8:;A5@?CEG8E5<@FGGFGGE8EECEGGG88>?EGGCEGGDC=581:EGGGGG:5:C7*3+:?0*>99CFGDFGGDB>C3CFGFD3>39D
@M03364:396:000000000-C9LGT:1:1101:20772:9586 1:N:0:10
ACTCCTACGGGAGGCAGCAGTGGGGAATATTGCACAATGGGCGCAAGCCTGATGCAGCGACGCCGCGTGCGGGATGGAGGCCTTCGGGTTGTAAACCGCTTTTGTTCAAGGGCAAGGCACGGTTTCGGCCGTGTTGAGTGGATTGTTCGAATAAGCACCGGCTAACTACGTGCCAGCAGCCGCGGTAATACGTAGGGTGCAAGCGTTATCCGGATTTATTGGGCGTAAAGGGCTCGTAGGCGGTTCGTCGCGTCCGGTGTGAAAGTCCATCGCTTAACGGTGGATCCGCGCCGG
+
GGGGGGGGGGGGGGGGGGGGGGGGGGGGGGGGGGGGGGGGGGGGGGGGGGGGGGGGGGGGGGGGGGGGGGGGGGGGGGGGGGGGGGGGGGGGGGGGGGGGGGGGGGGGGGGGEGGG@FFF@+@F7@FG>355*8@FFFFGG@GCGBFGGGCFCCGGGGGGGGGGGGGGG:EGGGGGGGGGGGGGGGGGGFGGGGGGGGGGGGGGGGGGGGGGGGGEGFGGGGGGGG:8@FGGGGFGGGGGGGGGGGGGGGGGGGGGG?CCE<DGGFFGGGGD3CGGGGGG@FGFFCFFG@@GDG
@M03364:396:000000000-C9LGT:1:1101:17798:9592 1:N:0:10
ACTCCTACGGGAGGCAGCAGTGGGGAATATTGCACAATGGGGGAAACCCTGATGCAGCAACGCCGCGTGAGTGATGACGGTCTTCGGATTGTAAAGCTCTGTCTTCAGGGACGATAATGACGGTACCTGCAGAAGAAGCCCCGGCTAACTACGTGCCAGCAGCCGCGGTCATACGTAGGGGGCAAGCGTTATCCGGATTCATTGGGCGTAAAGCGCGCGTAGGCGGCCAGCCTGGTCGGGAGTCAAATCCGGGGGCTCAACCCCCGTCCGCTCCCGCTACCGGCCGGCTTGAGT
+
GGGGGGGGGGGGGGGGGGGGGGGGGGGGGGGGGGGGGGGGGGGGGGGGGGGGGGGGGGGGGGGGGGGGGGGGGGGGGGGGGGGGGGGGGGGGGGGGGGGGGGGGGGGGGGGGGFFGBFGGGFFF:BFG8AFB<,BFFGGGGGGGGGEFGGGGFGGGGGGGGGGGGGGGG*BGGGGGGGGGGGGGGGGGGGGGGGGGGEGGGGGGGGGGGGGGGGGGGGGGGGGGGGGGGGGGGGGGGGGGGGGGGGGGGGGGGGGGGGGGGGGGGGCGGGGGGGGG37EGFFGGGGGFGDFGG7
@M03364:396:000000000-C9LGT:1:1101:14034:9595 1:N:0:10
ACTCCTACGGGAGGCAGCAGTGGGGAATCTTCCGCAATGGACGAAAGTCTGACGGAGCAACGCCGCGTGAACGATGACGGCCTTCGGGTTGTAAAGTTCTGTTATACGGGACGAATGGTACTACGGTCCTTCCACGTCGTAAGTGCCGGTACCGTAAGAGAAAGCCACGGCTAACTACGTGCCAGCAGCCGCGGTAATACTTAGGTGGCAAGCGTTGTCCGGAATTATTGGGCGTAAAGGGCGCGCAGGCGGAAAAATAAGTCTAATGTGAAAGCCCTCGGCTTAACCGAGGT
+
FFFFEFGGEFGGEEDFCEGGFFECEFCF9EFE<FGD@FFE9CFEEGGFGGGGGGGGGGGGGGGGGGGGEGGDGGGGGGEE+@FGFGGEF=>FFFGCD98EBF@,C,5BF+C++68>3<FFC>,,CFGF+,C,,3,8++++,:833,@:7<F7,<F*>:<F,?CFGGGGG*:<7,BFFFEGFCCFFFFFFFDCG7CECGFD+<CC?F?CF;:;8CGC>CFGGDGE:8<CG+6888:CGGC7://CC5CG5:?=*2*:DFFE90?FCC7C:0+:C:*9*C5C>)*/9*2/73@G*
@M03364:396:000000000-C9LGT:1:1101:12866:9598 1:N:0:10
ACTCCTACGGGAGGCAGCAGTGGGGAATATTGCACAATGGGGGGAACCCTGATGCAGCGACGCCGCGTGCGGGATGGAGGCCTTCGGGTCGTGAACCGCTTTTGTTTGGGAGCAAGCCTTCGGGTGAGTATACCTTTCGAATAAGCACCGGCTAACTACGTGCCAGCAGCCGCGGTAATACGTAGGGTGCAAGCGTTGACCGGAATCATTGGGCGTAAAGGGCTCGTAGGCGGTTCGTCGCGTCCGGTGTGAAAGCCCATCGCTTAACGGTGGGTCTGCGCCGGGTACGGGCGG
+
GGGGGGGGGGGGGGGGGGGGGGGGGGGGGGGGGGGGGGGGGGGGGGGGGGGGGGGGGGGGGGGGGGGGGGGGGGGGGGGGGGGGGGGGGGGGGGGGGGGGGGGGGGGGGGGGGGFGGGGCF9FG:CFC,,3233<9EFGCGGFFDE9FGGGG?EGGGGGGGGGGGGGGGFGGGGGGGGGGGGGGGGGGGGGGGGGGGGGGGGGGG5FGGGGFFGGEGGGFGGDGGGEEGGGGGGGGGGGGGGGGGGGGGDEEGGGGGGGGGEG=CDGGGG=FGGGGGGGD<EGGGGGFGFFGGG
@M03364:396:000000000-C9LGT:1:1101:24243:9612 1:N:0:10
ACTCCTACGGGAGGCAGCAGTGAGGAATATTGGTCAATGGGCGAGAGCCTGAACCAGCCAAGTAGCGTGCAGGACGACGGCCCTATGGGTTGTAAACTGCTTTTGTACGGGGATAAGGGCGCCCACGTAAGGACTTTTGCAGGTACGGTACGGATAAGGAACGGCTAATCCCGTGCCAGCAGCCGCGGTAATACGGAAGGTCGGGGCGTTATCCGGATTTATTGGGTTTAAAGGGAGCGCAGGCCGTCCGTTAAGCGTGTTGTGAAATGTAGGCGCCCAACGTCGGAATTGC
+
GGGEEFAFGGG@CCGGGGGGEFAFGCGEGEFGEGDEGGGFGGGDGEGFGGGGGGFEFGFGGFFGGGGFE:@CDG?C=@FEDCG?GGGDEGGGGF?FF<DGCEE=F:FEGEC>F:EFCGC++3>++8CE:,8,:,,3,,B,@CF@EG7CFC::*:FE>9<D,,6:*>@FE,,,1>C7F9FGG:=,<:<<F*<B9F@EC@FDGF*2888?8*1A+AC*/;2<99<:?FG**<?<C75*28C=EE5**2:5*1;C8*3?72AED80A7:F7:?7**2*/9/*95)A5)/C:5410
@M03364:396:000000000-C9LGT:1:1101:15304:9620 1:N:0:10
ACTCCTACGGGAGGCAGCAGTGGGGAATATTGCGCAATGGGCGAAAGCCTGACGCAGCGACGCCGCGTGAGGGATGAAGGTCCTCGGATCGTAAACCTCTGTCAGAAGGGAAGAAACTGAAGCGTGCTACTCCGCGTTTCATTGACGGTACCTTCAAAGGAAGCACCGGCTAACTCCGTGCCAGCAGCCGCGGTAATACGGAGGGTGCAAGCGTTAATCGGAATCACTGGGCGTAAAGCGCACGTAGGCTGTTCTGTAAGTCAGGGGTGAAATCCCACGGCTCAACCGTGGAAC
+
GGGGGGGGGGGGGGGGGGGGGGGGGGGGCGGGGGGGGGGGGFGEGGEGGGGGGGGGGGGGCGGGGGGGGEF8FG<FGGGGFG<FGGGGG7FGGGGDG<FGGGGFG,5FFFGGGGGG,=D9,>=@FF:>,,,:,+8+5*53,@FCFGGGGGGG,@CF;F@:FGGGGGGGGGGGGGG?FGGGGGGGGGGGGGGGGGDEGGGGGGGGGEGGGFCGGGGGGGGGGGGGFFGGFGGGGGGGGGGGG=GG;7CEGFGGG7<CG9FFF?*AC5EDGGGGGGGG47CDFFEFGFG:/5<DF>
@M03364:396:000000000-C9LGT:1:1101:21543:9638 1:N:0:10
ACTCCTACGGGAGGCAGCAGTGAGGAATATTGGTCAATGGGCGAGAGCCTGAACCAGCCAAGTAGCGTGCAGGATGACGGCCCTATGGGTTGTAAACTGCTTTTGTATGGGGATAAAGTGCTCCACGTTTGGAGTTTTGTAGGTACCATACGGATAAGGACCGGCTAATTCCGTGCCAGCAGCCGCGGTAATACGGAAGGTCCGGGCGTTATCCGGATTTATTGGGTTTAAAGGGAGCGTAGGCCGTGGATTAAGTGTGTTGTGAAATGTAGGCGCTCAACGTCTGACTTGC
+
GGGGGGGGGGGGGGGGGGGGGGGGGGGGGGGGGGGGGGGGGGGGGGGGGGGGGGGGGGGGGGGGGGGGGGGGGGGGGGGGDGEGCFGF@FEGGGGGGGGGGGGDFFG9EFFECEGD?FGGFCF,,BFF,,8+,,B,CFBF9E<?FFDDFGCD+BFFCBFFGGEFGEGC=,@FGFFGGGGGGGGFEGGDFGGFCECEFCGGGGGEDC7CEGGGGGGECGGGGGGGGG8EEGGGGGGGGGGDGGGDC=/>E5CF6<CFDACG**9EFGGGGGGGGGGGGGEGFF7DGG7@FBFC
@M03364:396:000000000-C9LGT:1:1101:23766:9647 1:N:0:10
ACTCCTACGGGAGGCAGCAGTGGGGAATCTTGCACAATGGGCGGAAGCCTGATGCAGCGACGCCGCGTGCGGGACGAAGGCCTTCGGGCTGTAAACCGCTTTCAGCAGGGACGAGGCGAAAGTGACGGTACCTGCAGAAGAAGCCCCGGCTAACTACGTGCCAGCAGCCGCGGTAATACGTAGGGGGCAAGCGTTATCCGGATTCATTGGGCGTAAAGCGCGCGTAGGCGGCCAGCCTGGTCGGGAGTCAAATCCGGGGGCTCAACCCCCGTCCGCTCCCGATACCGGCCGGCT
+
GGGGGGGGGGGGGGGGGGGGGGGGGGGGGGGGGGGGGGGGGGGGGGGGGGGGGGGGGGGGGGGGGGGGGGGGGGGGGGGGGGGGGGGGGGGGGGGGGGGGGGGGGGGGGGGGGGGGGGGG7FF,DFGG<*68@CFFFGFGGGGGFGGGGGGGGGGGGGGGGGGGGGGGG8EGEEGGGGGGGGGGGGGGCGGGGGGGGGGGGGEEGGGGGGGGGGGGGGGGGGGGGGGGGGGGGGGGGGGGGGGGGGGGGGGGGGGGGGGGGDGFFGEGGDE<CECGGGGGFBGGGGGFGFFGG)
@M03364:396:000000000-C9LGT:1:1101:27631:9662 1:N:0:10
ACTCCTACGGGAGGCAGCAGTGGGGAATCTTGCACAATGGGCGAAAGCCTGATGCAGCGACGCCGCGTGCGGGACGAAGGCCTTCGGGTTGTAAACCGCTTTCAGCAGGGACGAGGCCGCACGGTGACGTTCCCTGCAGAAGAAGCCCCGGCTAACTACGTGCCAGCAGCCGCGGTAATACGTAGGGGGCGAGCGTTATCCGGATTCGTTGGGCGTAAAGCGCGCGTAGGCGGCCTGCTAGGTCGGGACTCAAATCCGGGGGCTCAACCCCCGCCCGGTCCCGATACCGACAGG
+
GGGGGGGGGGGGGGGGGGGGGGGGGGGGGGGGGGGGGGGGGGGGGGGGGGGGGGGGGGGGGGGGGGGGGGGGGGGGGGGGGGGGGGGGGGGGGGGGGGGGGGGFGGGGGGGGGF@@:>C**5@5*>FF+**83<F:FFGF:,8@:7<CFG@7<FFCGGGGGGGGGGGGG:>CFEGEEGGGGGCFGGGG5EGGGGGGGDGGEGGGGGGGGGGGGGGGGGGDGEEGGGEGG>CEGGGGGGGGGGGFGGGGGGDGGGGGGGGGGGGCGCGFGGGGGGGGGGGGFFGDDD<FDFFG<F
@M03364:396:000000000-C9LGT:1:1101:19304:9692 1:N:0:10
ACTCCTACGGGAGGCAGCAGTGGGGAATATTGCACAATGGGCGCAAGCCTGATGCAGCGACGCCGCGTGCGGGATGGAGGCCTTCGGGTTGTAAACCGCTTTTGTTCAAGGGCAAGGCACGGTTTCGGCCGTGTTGAGTGGATTGTTCGAATAAGCACCGGCTAACTACGTGCCAGCAGCCGCGGTAATACGTAGGGTGCAAGCGTTATCCGGATTTATTGGGCGTAAAGCGAGCGCAGGCGGAAAAATAAGTCTAATGTGAAAGCCCTCGGCTTAACCGAGGAACTGCATCGG
+
GGGGGGGGGGGGGGGGGGGGGGGGGGGGGGGGGGGGGGGGGGGGGGGGGGGGGGGGGGGGGGGGGGGGGGGGGGGGGGGGGGGGGGGGGGGGGGGGGGGGGGGGGGGGGGGGGGGGGGGGG7<@CFFG33@@@FFFGFFGG9FGGGGGGGGGFFGGGGGGGGGGGGGGGFFGGGGGGGGGGGGGGCGGGGGGEGGGGGGGGGGGGGGGGGGGGEGGGGFFGGGGGGGGGFGGEGGGGGGGGGGEGGGGFGGGFGGGGGGGGGGGGGFFFFGDGGGGGGGGFFGGFGCFGFFFDG
@M03364:396:000000000-C9LGT:1:1101:16857:9694 1:N:0:10
ACTCCTACGGGAGGCAGCAGTGAGGAATATTGGTCAATGGGCGAGAGCCTGAACCAGCCAAGTAGCGTGCAGGATGACGGCCCTATGGGTTGTAAACTGCTTTTGTATGGGGATAAAGTGCTCCGCGTGTGGAGTTTTGTAGGTACCATACGAATAAGGACCGGCTAATTCCGTGCCAGCAGCCGCGGTAATACGGAAGGTCCGGGCGTTATCCGGATTTATTGGGTTTAAAGGGAGCGTAGGCCGTGGATTAAGTGTGTTGTGAAATGTAGGCGCCTAACGTCTGACTTGC
+
GGGGGGGGGGGGGGGGGGGGEFGFGGGFGGGGGGGGGGGGGGGGGGGGGGGGGGGGGGGGGG<FEFGGGGGGGGGGGGGGGGGGGGGGGGGGGFGGGGGFFGGGGGFFFGFGGGGGGF@BACEE+?F@+8DEG,,AEAFGD9DDDEFGGG@8+BBBFEGGGGFDGGCGG=EGGGFGFGGGGCGGEGGGG*4BFGGGGGGGFGGGGECCGGGFFGG>EGG67C+<9@2:;FGG9EEFCE8CE8ECCE:::A6ACE:+*+3:6*>ED7?CFGG7CD=5)*:*<72957*/296:
@M03364:396:000000000-C9LGT:1:1101:11178:9704 1:N:0:10
ACTCCTACGGGAGGCAGCAGTAGGGAATCTTCGGCAATGGGCGAAAGCCTGACCGAGCAACGCCGCGTGAATGATGAAGGCCTTCGGGTTGTAAAATTCTGTTATAAGGGAAGAACGACTTTAGTAGGAAATGGCTAGAGTGTGACGGTACCTTATGAGAAAGCCACGGCTAACTCCGTGCCAGCAGCCGCGGTAATACGTAGGTGGCGAGCGTTGTCCGGATTTATTGGGCGTAAAGCGAGCGCAGGCGGAATGATAAGTCTGATGTGAAAGCCCACGGCTCAACCGTGGAAC
+
GGGGGGGGGGGGGGGGGGGGGGGGGGGGGGGGGGGGGGGGGGGGGGGGGGGGGGGGGGGGGGGGGGGGGGGGGGGGGGGGGGGGGGGGGGGGGGGGGGGGGGGGGFGGGGGGGGGGGGGCFGFA?FFG:,8CCFFFFGGGGGGGGGGGGGGGGGGGGGGGGGGGGGGGGGGGGGGGGGGGGGGGGGGGGGGGGGGGGGGGGGGGGGGGGGGGGGGGGGGGGGGEFGGGGGGGGGGGGGGGGGGGGGGGGGGGGGGGGGGGGGGGGGGGGGGGGGFFFGGGFFGGGGGFGFFGGF
@M03364:396:000000000-C9LGT:1:1101:20619:9705 1:N:0:10
ACTCCTACGGGAGGCAGCAGTGGGGAATATTGCACAATGGGCGCAAGCCTGATGCAGCGACGCCGCGTGCGGGATGGAGGCCTTCGGGTTGTAAACCGCTTTTGTTCAAGGGCAAGGCACGGTTTCGGCCGTGTTGAGTGGCTTGTTCGAATAAGCACCGGCTAACTACGTGCCAGCAGCCGCGGTAATACGTAGGGTGCAAGCGTTATCCGGATTTATTGGGCGTAAAGGGCTCGTAGGCGGTTCGTCGCGTCCGGTGTGCAAGTCCATCGCTTAACGGTGGATCCGCGCCGG
+
GGGGGGGGGGGGGGGGGGGGGGGGGGGGGGGGGGGGGGGGGGGGGGGGGGGGGFGGGGGGGGGGGGGGGGGEGEGGFGGGGGFGFGGGGGGGGGGCFEGGGGG9<BFFCFG@=FFF+B@=3@FB<F@F38@*3,3,@FFFF:>FCE>,><>>8<FFCFEFEGGEFGGCC*=+<GGGGBFDFCGGGEGDG7@AF,;EEC*;FGGGGGG8E<FEGGCEFEGCFGDFG>*;8@FDG6;?EGG5@EGEGE5:ECEEE5C5D:E*2+:CFG:DDD@DGGG9C>ED73=FF*9>FD><5D
@M03364:396:000000000-C9LGT:1:1101:5962:9708 1:N:0:10
ACTCCTACGGGAGGCAGCAGTGGGGAATATTGCACAATGGGGGAAACCCTGACGCAGCAACGCCGCGTGAGTGATGACGGCCTTCGGGTTGTAAAGCTCTGTCTTCAGGGACGATAATGACGGTACCTTCGGAATAAGCCTCGGCTAACTACGTGCCAGCAGCCGCGGTCATACGTAGGTGGCAAGCGTTGTCCGGAATTATTGGGCGTAAAGAGCATGTAGGCGGGCTTTTAAGTCCGACGTGAAAATGCGGGGCTTAACCCCGTATGGCGTTGGATACTGGGAGTCTTGAGT
+
GGGGGGGGGGGGGGGGGGGGGGGGGGGGGGGGGGGGGGGGGGGGGGGGGGGGGGGGGGGGGGGGGGGGGGGGGGGGGGGGGGGGGGGGGGGGGGGGGGGGGGGGGGGGGGGGGGGGDGFGG:CF3BFGF8888BFBFGGGGGGGGGEGGGGGGGGGGGGGGGGGGGGGG*=FGGGGGGGGGGGGGGGGEGGGGGGGEGGGGGGGGGGGGGGGGGGFFFGGGGGGGGG=EGGGGGGGGGGGGGEGGGGGGGGGGGGGGGFGCFGEGGGGFGGGDGGGDGGGFFGGG>77*@BFG0
@M03364:396:000000000-C9LGT:1:1101:15977:9709 1:N:0:10
ACTCCTACGGGAGGCAGCAGTGGGGAATATTGCACAATGGGCGCAAGCCTGATGCAGCGACGCCGCGTGCGGGATGGAGGCCTTCGGGTTGTAAACCGCTTTTGTTCAAGGGCAAGGCACGGTTTCGGCCGTGTTTAGTGGATTGTTCGAATAAGCACCGGCTAACTACGTGCCAGCAGCCGCGGTAATACGTAGGGTGCAAGCGTTATCCGGATTTATTGGGCGTAAAGGGCTCGTAGGCGGTTCGTCGCGTCCGGTGTGAAAGTCCATCGCTTAACGGTGGATCCGCGCCGG
+
GGGGGGGGGGGGGGGGGGGGGGGGGGGGGGGGGGGGGGGFGGGGGGGGGGGGGGGGGGGGGGGGGGGGGGGGGGGGGGGGGGGGGGGGGGGGGGGGGGGGGGGGGGGFGCFGGGGGCFGGF+@3<EEG<@C5@@D3DFFGGCFGGGGGGGFF8?FGGGGGGGGGFGGGG=EGGGGGGGGGGGGGDGGGGGGGFDFGEGGGGGGGGGGGGGGGGDGGCFGGGGGGGGGGGGGGGGGGGECCGGGEGGGGEGGGGGEDG/*:ECFCD7?>:DGGGGGGGGGGFFGGFGGFGEFDDD
@M03364:396:000000000-C9LGT:1:1101:16452:9719 1:N:0:10
ACTCCTACGGGAGGCAGCAGTGAGGAATATTGGTCAATGGCCGAGAGCCTGAACCAGCCAAGTAGCGTGCAGGAAGACGGCCCTATGGGTTGTAAACTGCTTTTGCAGGGGGATAAAGTCAACTTCGTGTAGTTGTTTGCAGGTACCGTATGAATAAGGACCGGCTAATTCCGTGCCAGCAGCCGCGGTAATACGGAAGGTCCGGGCGTTATCCGGATTTATTGGGTTTAAAGGGAGCGCAGGCCGTCTGTTAAGCGTGTTGTGAAATGTAGACGCCCAACGTCTGAATTGC
+
GGGGGGGFEG@FGGGGGGGGG@C6EFGFGGGGGGEFGF<<@FFGCGFGFGGFGGGGGGGGEGGGCGGGGGGGGDGCFEFGGGGGGGGGGGGFGGFGAE<EFCFC?E@EEF+@+?BFDFE?F-C5,:8A+:A,88,CAFGFGGCFFFGFGGDFFGGGGGGGGFDEGGGFGCFCFFGGGGCFF<F:CEGDGGGGGGGCEECEBFFECEGGBFGCGFFGCCEFFGGGD>;CGGFG?9C8E=8EGGEE5*/:E8<FFCGGGCEGGGG=+?<FGGGG7+:7175C@>:CF*0*:7?F
@M03364:396:000000000-C9LGT:1:1101:10356:9728 1:N:0:10
ACTCCTACGGGAGGCAGCAGTGGGGAATCTTGCACAATGGGCGAAAGCCTGATGCAGCGACGCCGCGTGAGTGATGACGGCCTTCGGGTTGTAAAGCTCTGTCTTCAGGGACGATAATGACGGTACCTGAGGAGGAAGCCACGGCTAACTACGTGCCAGCAGCCGCGGTAATACGTAGGTGGCGAGCGTTGTCCGGATTTACTGGGCGTAAAGGGCTCGTAGGCGGTTCGTCGCGTCCGGTGTGAAAGTCCATCGCTTAACGGTGGATCCGCGCCGGGTACGGGCGGGCTTG
+
GGGGGGGGGGGGGGGGGGGGGGGGGGGGGGGGGGGGGGGGGGGGGGGGGGGGGGGGGGGGGGGGGGGGGGGGGGGGGGGGGGGGGGGGGGGGGGGGGGGGGGGGGGGGGGGGGGGGGGGGGGGFFFGGGCFFBCGDFGFGGGGGGGGGGGGGGGGGGGGGGGGGGGGGG*=FGGGGGGGGGGGGGGGGGGGGGGGGGGGGGGGGGGGGGGGGGGGGGGGGGGGFGGGGGGGGGGGGGGGGGGGGFGGGGGGGGGGGGGGGGGG:FGGGGGGGGGGGGDEGFFGDGGGFG@5C
@M03364:396:000000000-C9LGT:1:1101:9245:9748 1:N:0:10
ACTCCTACGGGAGGCAGCAGTGAGGAATATTGGTCAATGGGCGGAAGCCTGATGCAGCGACGCCGCGTGCGGGACGAAGGCCTTCGGGCTGTAAACCGCTTTCAGCAGGGACGAGGCGAAAGTGACGGTACCTCTTGAATAAGCCACGGCTAACTACGTGCCAGCAGCCGCGGTAATACGTAGGTGGCAAGCGTTGTCCGGATTTACTGGGTGTAAAGGGCGAGTAGGCGGACCTGCAAGTCAGATGTGAAATCCCCGGGCTTAACCCGGGAACTGCATTTGAAACTGCAGGCC
+
GGGGGGGGGGGGGGGGGGGGGGGGGGGGGGGGGGGGGGGGGGGGGGGGGGGGGGGGGGGGGGGGGGGGGGGGGGGGGGGGGGGGGGGGGGGGGGGGGGGGGGGGGGGGGGGGGGGGGGGGEFFC@?FG>*>DCFGGGGFGGGGGG:FGGGGGGGGGGGGGGGGGGGGGG:EGGGGGGGGGGGGGGGGGGGGGGGGGGGGGGGGGGGGGGGFFEGGGGGGGGGEGGGGGGGGGGGGGGGGGEFGFGGGGGGGGGGGFGGGGGGDFGGGGGGDGGGGGGGGFFFGGGGGFGFFGGG
@M03364:396:000000000-C9LGT:1:1101:10058:9786 1:N:0:10
ACTCCTACGGGAGGCAGCAGTGAGGAATATTGGTCAATGGGCGAGAGCCTGAACCAGCCAAGTAGCGTGCAGGATGACGGCCCTATGGGTTGTAAACTGCTTTTGTATGGGGATAAAGTGCTCCACGTGTGGCGTTTTGTAGGTACCATACGAATAAGGACCGGCTAATTCCGTGCCAGCAGCCGCGGTAATACGGAAGGTCCGGGCGTTATCCGGATTTATTGGGTTTAAAGGGAGCGTAGGCCGTGGATTAAGTGTGTTGTGAAATGTAGGCGCTCAACGTCTGACTTGC
+
GGGGGGGGGGGGGGGGGGGGGGGGGGGGGGGGGGGGGGGGGGGGGGGGGGGGGGGGGGGGGGGGGGGGGGGGGGGGGGGGGGGGGGGGGGGGGGGGGGGGGGGGGGGGGGGGGGGGGGGGFFF@,BFG,,8++8C+@FGCFGGGDFGGGGGG?FGGGGGGGGFEGGGGGGGGGGGGGGGGCFFGGGGGGGGGGGGGGGGGGGGGGGGGGGGGGGGGGCEFGGGGGGEGEEEGGGGGGGG8CEEGGG:CEE9FCEFGGFEGGGGGGCCCFGCFGFGDCGGGFB:DGGGFGFFG
@M03364:396:000000000-C9LGT:1:1101:5205:9790 1:N:0:10
ACTCCTACGGGAGGCAGCAGTGAGGAATATTGGTCAATGGGCGAGAGCCTGAACCAGCCAAGTAGCGTGCAGGATGACGGCCCTATGGGTTGTAAACTGCTTTTGTATGGGGATAAAGTGCTCCACGTATGGAGTTTTGTAGGTACCATACGAATAAGGACCGGCTAATACCGTGCCAGCAGCCGCGGTAATACGGAAGGTCCGGGCGTTATCCGGATTTATTGGGTTTAAAGGGAGCGTAGGCCGTGGATTAAGGGTGTTGTGAAATGTAGGCGCTCAACGTCTGAATTGC
+
GDGGFGCE;FFEGGGGGGGGGGEEGGFGG--CFGFGGFF<8@@E7FGGF<FGGGGGDGGGGGGGGFFGGGFGGG?ECF?F7CGGGCG@EFE:FG9EFGG=EFGGG4E,BFFDGED<,C:,,55B:,CF,:A,84:=AFCGFGGGG<<CDD,>F8FFGGGGDGF:FCFGG,>,<@FCFAFFFFF,<8::F:F;DFCCG7F7F@F7CCCCEGGCC,C>8889+<@E+;*;8EE70+1*;:::CCC6<:/>5CC+A<9+***2A5CGGF:FDF7C*3:<39EC@@*9C*:*0=**
@M03364:396:000000000-C9LGT:1:1101:20883:9818 1:N:0:10
ACTCCTACGGGAGGCAGCAGTGGGGAATTTTGGACAATGGGCGCAAGCCTGATCCAGCTATTCCGCGTGTGGGATGAAGGCCCTCGGGTTGTAAACCACTTTTGTAGAGAACGAAAAGACATCTTCGACTACAGGATGTTGCTGACGGTACTCTAAGAATAAGCACCGGCTAACTACGTGCCAGCAGCCGCGGTAATACGTAGGGTGCGAGCGTTAATCGGAATTACTGGGCGTAAAGGGTGCGCAGGCGGTTGAGTAAGACAGATGTGAAATCCCCGAGCTTAACTCGGGAAT
+
GGGGGGGGGGGGGGGGGGGGGGGGGGGGGGGGGGGGGGGGGGGGGGGGGGGGGGGGGGGGGGGGGGGGGGGGGFGGGGGGGGGGGGGGGGGGGGGGGGGGGGGGGGGGGGGGGGGGCFGGGGFE<EFF+B=,:5BDFGGGGEGGGFGGGGGGGGGGGGGGGGGGGGGGGFEGGGGGGGGGFGGGGGFGGEGGGGGGGGFDFGGGGGGGGCCGGGDGGGGCGGGGGGGGGGGFGGGG=CGCGGGGEEDEEGGGDEFGFGGGGFGGGFC7::EGGGGFFGDCEFFGGGFFD>E5D5
@M03364:396:000000000-C9LGT:1:1101:28666:9852 1:N:0:10
ACTCCTACGGGAGGCAGCAGTGAGGAATATTGGTCAATGGGCGAGAGCCTGAACCAGCCAAGTAGCGTGCAGGACGACGGCCCTATGGGTTGTAAACTGCTTTTATGCGGGGATAAAGTCACCTTCGTAAAGGTGTTTGCAGGTACCGCAAGAATAAGGACCGGCTAATTCCGTGCCAGCAGCCGCGGTAATACGGAAGGTCCGGGCGTTATCCGGATTTATTGGGTTTAAAGGGAGCGTAGGCCGCAGGTTAAGTGTGTTGTGAAATGTAGGCGCCCAACGTCTGAATTGC
+
GGGGGGGGGGGGGGGGGGGGGGGGGGGGGGGGGGGGGGGGGGGGGGGGGGGGGGGGGGGGGGGGGGGGGGGGGGGGGGGGGGGGGGGGGGGGGGGGGGGGGGGGGGGGGGGGGGG9,,:<FFF@8BFG,3@,,:<FCDCFFEEFGGABEFBF8FEFCFGGGGGGGDGGFAFGCGGGGGGGGGGGGGGGG*FFGGGGGGGGGGGGGEGGGEE5FGEGGGGGCFGGGGGCEFGGGGGGGECEGGDGGGGDGG@6EFCFCACG6;<EFGGGGFGGCFEG3CCFFFFGGGGFGFF*
@M03364:396:000000000-C9LGT:1:1101:27084:9853 1:N:0:10
ACTCCTACGGGAGGCAGCAGTGGGGAATATTGCACAATGGGCGCAAGCCTGATGCAGCGACGCCGCGTGCGGGATGGAGGCCTTCGGGTTGTAAACCGCTTTTGTTCAAGGGCATGACAACTTTACGGCCGTATTAAGTGGATTGTTCGAATCAGCACCGGCTAACTACGTGCCAGCAGCCGCGGTAATACGTAGGTGGCAAGCGTTGTCCGGAATTATTGGGCGGAAAGGGCGCGCAGGCGGCGTCGTAAGTCGGTCTTAAAAGTGCGGGGCTTAACCCCGTGAGGGGACCG
+
GGGGGGGGGGGGGGGGGGGGGGGGGGGGGGGGGGGGGGGGGGGGGGGGGGGGGGGGGGGGGGGGGGGGGGGGGGGGGGGGGGGGGGGGFGGGGGGGFGGGGGG9FBF<?FGECG,,,,:,,-:@3>=C8+@>*,3,@;3,,:9,3383CCFF*?BFGC@FE@F:<CFCC*,6<F?@FFGCGGGGE8*<F9:CC9CEFEFFGGG5EEGEEACGG5:E6++3@FGGG**18CFECE>EGGGGGG57*:8CEGCGFGGDGGEG7C7CF7<:<GGGDC**7C+/<>*9CDG>D>D*/
@M03364:396:000000000-C9LGT:1:1101:20163:9860 1:N:0:10
ACTCCTACGGGAGGCAGCAGTGGGGAATCTTCCGCAATGGACGAAAGTCTGACGGAGCAACGCCGCGTGAGTGAAGACGGCCTTCGGGTTGTAAAGCTCTGTTATACGGGACGAACGGGCAAGGGGCTAATACCCTCTTGTCGTGACGGTACCGTAAGAGAAAGCCACGGCTAACTACGTGCCAGCAGCCGCGGTAATACGTAGGTGGCAAGCGTTGTCCGGATTTATTGGGCGTAAAGCGAGCGCAGGCGGAAAGATAAGTCTGAAGTGAAAGCCCCCGGCTTAACCGGGGA
+
GGGGGGGGGGGGGGGGGGGGGGGGGGGGGGGGGGGGGGGGGGGGGGGGGGGGGGGGGGGGGGGGGGGGGGGGGGGGGGGGGGGGGGGGGGGGGGGGGGGGGGGGGGGGGGGGGGGGGGGGG9F@8CFG,,8,<@FFCFGGGGGGGGGFGGGGGGFGGGGGGGGGGGGGG=EGGGGGGGGGGGGGGGGGGGGGGGGGGGGGGFGGGGGGGGGGGGGCEGGGGGGEGDGGGGGGGGEGGGGGGGGGGGGGGGGG:5CGGGGGGGGFGGGGGGFGGGGGFGGGFFGCGGGFGFFGD
@M03364:396:000000000-C9LGT:1:1101:3897:9879 1:N:0:10
ACTCCTACGGGAGGCAGCAGTGGGGAATATTGCACAATGGGCGCAAGCCTGATGCAGCGACGCCGCGTGCGGGATGGAGGCCTTCGGGTTGTAAACCGCTTTTGTTCAAGGGCAAGGCACGGTTTCGGCCGTGTTGAGTGGATTGTTCGAATAAGCACCGGCTAACTACTTGCCAGCAGCCGCGGTAATACGTAGGGTGCAAGCGTTATCCGGATTTATTGGGCGTAAAGAGGGAGCAGGCGGCCGTGAGGGTCTGTGGTAAAAGACTGAAGCTCAACTTCAGTGAGCCATGG
+
GGGGEGGGGGGGGGGGGGGGGGGGGGGGGGGGGGGGGGGGGGGGGGGGGGGGGGGGGGGGGGGGGGGGGGGGGGGGGGGGGGGGGGGDGGGGGGGGGDGGGGGGGGF,?AGGCFD7>@FG:+@FEGEC7+@5*8>>FGFCGGGEFFGGGG8D1,>D<FGGBFGFGCGC@,?,F<<CFF<:CCCCFG>CF@FGGCCEEGGG6CEGGGEEFGGGDEG8C7FFCFCF>:?EGC+;CEGGG5CFGGGGGGGGCE55/:FGGCFFG7:77<FGGGFCFFGGF5+C?=?C>FGFGFFG:
@M03364:396:000000000-C9LGT:1:1101:13806:9879 1:N:0:10
ACTCCTACGGGAGGCAGCAGTGGGGAATCTTCCGCAATGGACGAAAGTCTGACGGAGCAACGCCGCGTGAACGATGACGGCCTTCGGGTTGTAAAGCTCTGTTATACGGGACGAATGGTACGACGGTCAATACCCGTCGTAAGTGACGGTACCGTAAGAGAAAGCCACGTCTAACTACGTGCCAGCAGCCGCGGTAATACGTAGGTGGCAAGCGTTGTCCGGAATTTTTGGGCGTAAAGGGCGCGCAGGCGGCGTCGTAAGTCGGTCTTAAAAGTGCGGGGCTTAACCCCGTGG
+
GGGGGGGGGGGGGGGGGGGGGGGGGGGGGGGGGGGGGGGGFGGGGGGFGGGGGGGGGGFGGGGGGGGGGEG9FGEGGAFGGGGGGGGGGGGGGGGG9FGGGGGGG9EGGGGGGGGD>,B,,-33@CFD@,3,:,386:@388@BC,31*51>FF>:FC;<F8CAFGGB:*;:*@<<:FF<:F:928:+2FGDGE:>E:EFG9+AC0<CCEEFCGCEG802;E8:;E+<0CCE>E8CCGFCE5::/5==E8::5C/:7:*083:CC1*97:FFFGEG7CGDF3*9D77?FDF9<9
@M03364:396:000000000-C9LGT:1:1101:24546:9894 1:N:0:10
ACTCCTACGGGAGGCAGCAGTGAGGAATATTGGTCAATGGACGAGAGTCTGAACCAGCCAAGTAGCGTGAAGGATGACTGCCCTATGGGTTGTAAACTTCTTTTATAAGGGAATAAAGTGCATCACGTGTGTTGTTTTGTATGTACCTTATGAATAAGGATCGGCTAACTCCGTGCCAGCAGCCGCGGTAATACGGAGGATCCGAGCGTTATCCGGATTTATTGGGTTTAAAGGGAGCGTAGGCGGCAGGTTAAGTCAGTTGTGAAAGTTTGCGGCTCAACCGTAAAATTGC
+
GGGGGGGGGGGGGGGGGGGGGGGGGGGGGGGGGGGGGGGGGGGGGGGGGGGGGGGGGGGGGGGGGGGGGGGGGGGGGGGGGGGGGGGGGGGGGGGGGGGGGGGGGGGADFGFGGGGGGGAA5EB,CFG,4A,BEFGGGGFGGGGGGFGGGGGFGGGGGGGGGGGGGGGGGGGGGGGGDGGGGGGGGGGGGGGGGGGGGGEGGGGGGGGGGGGGGGGGCEFGGGGGGCC8FGDFFGFEDGGGGEGGGGGGGFGGGGDGGGFEGGGGFGGGGGGGGGGGDGGFFGGGDG?GFFF
@M03364:396:000000000-C9LGT:1:1101:17398:9897 1:N:0:10
ACTCCTACGGGAGGCAGCAGTGGGGAATATTGCACAATGGGCGCAAGCCTGATGCAGCGACGCCGCGTGCGGGATGGAGGCCTTCGGGTTGTAAACCGCTTTTGTTCAAGGGCAAGGCACGGTTTCGGCAGTGTTGAGTGGATTGTTCGAATAAGCACCGGCTAACTACGTGCCAGCAGCCGCGGTAATACGTAGGGTGCAAGCGTTATCCGGATTTATTGGGCGTAAAGGGCTCGTAGGCGGTTCGTCGCGTCCGGTGTGAAAGTCCATCGCTTAACGGTGGATCCGCGCCGG
+
GGGGGGGGGGGGGGGGGGGGGGGGGGGGGGGGGGGGGGGGGGGGGGGGGGGGGGGGGGGGGGGGGGGGGGGGGGGGGGGGGGGGGGGGGGGGGGGGGGGGGGGGGGGGGGGGGGGGGGGGGCFF7EFG<+58<3@FFGGGG,FFGFGGGFCGFFGGGGGGGGGGGGGGGFFGGGGGGGGGGGGGGGGGGGGGCGFGGCEGFGGGGGGGGGGGGGGGGGFFGGGGGGGGGGGGGGFGCGGDFEGEGGGGG=EEGEEEGEG=8:>CFGGGGGGGGGG5FGGGBFGGDDGFFEFGGG
@M03364:396:000000000-C9LGT:1:1101:26012:9905 1:N:0:10
ACTCCTACGGGAGGCAGCAGTGGGGAATATTGCACAATGGGCGCAAGCCTGATGCAGCGACGCCGCGTGCGGGATGGAGGCCTTCGGGTTGTAAACCGCTTTTGTTCAAGGGCAAGGCACGGTTTCGGCCGTGTTGAGTGGATTGTTCGAATAAGCACCGGCTAACTACGTGCCAGCAGCCGCGGTAATACGTAGGGTGCAAGCGTTATCCGGATTTATTGGGCGTAAAGGGCTCGTAGGCGGTTCGTCGCGTCCGGTGTGAAAGTCCATCGCTTAACGGTGGATCCGCGCCGG
+
GGGGGGGGGGGGGGGGGGGGGGGGGGGGGGGGGGGGGGGGGGGGGGGGGGGGGGGGGGGGGGGGGGGGFGGGGGGGECFGGGGGGGGGGGGGGGGGGGGGGGGFGGGGGGGGGGCFDGGGG+D>FFGG:+@5<<B,3FEGF@FEFFGGGGGG7FFGGGGGGGGGGGGGGCFFGGGGGGGGGGGGGGGGGGGGGGGGGFGGGGGGGGGGGGGGGGGDGGFGGGGGGEGGGGGGGGGGEEFGGGGGGGGGGGGGEGGGG8C:CC7CGF?CFGFGDGGDGFGG37E:6FGFGFEDCD
@M03364:396:000000000-C9LGT:1:1101:14664:9910 1:N:0:10
ACTCCTACGGGAGGCAGCAGTGGGGAATATTGCACAATGGGCGCAAGCCTGATGCAGCGACGCCGCGTGCGGGATGGAGGCCTTCGGGTTGTAAACCGCTTTTGTTCAAGGGCAAGGCACGATTTCGGTCGTGTTGTAAGGATTGTTCGAATTAGCACCGGCTAACTACGTGCCAGCAGCCGCGGTAATACTTAGGGGGCATGCGTTATCCGGAATGATCGGGCGGTTAGGGCTCGTTGGCGGTTCGTAGAGTCAGGTGTGCAAGTCTATAGCTTAAGGAATGATCTGCGCCGG
+
CCFGFGGGGGEGGECECGFFGECGGEGFGGECE9CFGAEEGGGFGGDGDFEEFCCCFA+F@F:F:FF>>,>:>F++?FFGE<A<CDC=FCEFGGG<F=@FGGG<3BDG,8,++>3>F7,8+-+:+,:@++8@*@FE,,,,8,,7@FFF*<3>*@>,,3>11:*1<:F,:12+4*2,*+,2*<F7<C<*<0++0,0+/*22C02C8;/CFG+;*C*;++<+*/*2:***2C88FG***/0;6:*:=*?****+32++02<2*+0<+2+2**+*:3<:?*+*))+:*:**2))*99
@M03364:396:000000000-C9LGT:1:1101:10366:9935 1:N:0:10
ACTCCTACGGGAGGCAGCAGTGGGGAATATTGCACAATGGGCGCAAGCCTGATGCAGCGACGCCGCGTGCGGGATGGAGGCCTTCGGGTTGTAAACCGCTTTTGTTCAAGGGCAAGGCACGGTTTCGGCCGTGTTGAGTGGATTGTTCGAATAAGCACCGGCTAACTACGTGCCAGCAGCCGCGGTAATACGTAGGGTGCAAGCGTTATCCGGATTTATTGGGCGTAAAGGGCTCGTAGGCGGTTCGTCGCGTCCGGTGTGAAAGTCCATCGCTTAACGGTGGATCCGCGCCGG
+
GGGGGGGGGGGGGGGGGGGGGGGGGGGGGGGGGGGGGGGGGGGGGGGGGGGGGGGGGGGGGGGGGGGGGGGGGGGGGGGGGGGGGGGGGGGGGGGGGGGGGGGGGGGGGGGGGGFFGGGGGEGGCFGG+8@5CBFGGFAFGCGFGGGGGGGGDCGGGGGGGGGGGGGGG@FGGGGGGGFGGGGGGDEGGGGGGFGGGGGDFGGGGGGGGGGGGGGGGGGGGFGGGGCEFGGGDGGGGGGGGEEEGDEGGGGGGGGGGEGCE7DFGGFFGFGGCCGCGGEG@FGGGGGFCD@GDG
@M03364:396:000000000-C9LGT:1:1101:27828:9940 1:N:0:10
ACTCCTACGGGAGGCAGCAGTGGGGAATATTGCGCAATGGGCGAAAGCCTGACGCAGCGACGCCGCGTGAGGGATGAAGGTCTTCGGATCGTAAACCTCTGTCAGAAGGGAAGAAACTAGGGTGCTCTATTCATCTTCCTACTGACGGTACCTTCAAAGGAAGCACCGGCTAACTCCGTGCCAGCAGCCGCGGTAATACGGAGGGTGCAAGCGTTAATCGGAATCACTGGGCGTAAAGCGCACGTAGGCTGTTATGTAAGTCAGGGGTGAAATCCCACGGCTCAACCGTGGAAC
+
GGGGGGGGGGGGGGGGGGGGGGGGGGGGGGGGGGGGGGGGGGGGGGGGGGGGGGGGGGGGGGGGGGGGGGGGGGGGGGGGGGGGGGGGGGGGGGGGGGGGGGGGGFGGGGGGGG,F>9FF@-:8+CFF,,9,8,:,@DFGGGGGGGGGGGGGAFGGGGFFFGGGGGGGGCCGGGGGGGGGGGGGGGGGGGGGGGGGGGGGGGGGGGGGGGGGGGGGGGGGGG;CGGGGGGGGGGGGGGGGGGGGGGGGGGGGGGGGGGGGGFGGGGGDGGGGGGFGGGGDDFGGGGGFGFFGG>
@M03364:396:000000000-C9LGT:1:1101:24406:9942 1:N:0:10
ACTCCTACGGGAGGCAGCAGTGGGGAATATTGCACAATGGGCGCAAGCCTGATGCAGCGACGCCGCGTGCGGGATGGAGGCCTTCGGGTTGTAAACCGCTTTTGTTCAAGGGCAAGGCGGGTCGGCGGTTCCGTGGAGTGGGTTGTTCGAATAAGCACCGGCTAACTACGTGCCAGCAGCCGCGGTAATACGTAGGGTGCAAGCGTTATCCGGATTTATTGGGCGTAAAGGGCTCGTAGGCGGTTCGTCGCGTCCGGTGTGAAAGTCCATCGCTTAACGGTGGATCCGCGCCGG
+
GGGGGGGGGGGGGGGGGGGGGGGGGGGGGGGGGGGGGGGGGGGGGGGGGGGGGGGGGGGGGGGGGGGGGGGGGGGGFFGGGGGGGGGGBFGGGGGGGGGGGGGGGGGCFGGGGG+BFDFG@@F**>FG**6>C,*4<FEFF7=FF=FFGG,<*?FDFGGGEGGGFCF9CE6:CCFECGGGGGGGGEEE9CFF@FGGGFEEGGGGGGGGGFEGGGGC??FFGGGGGE*AEFFGEFFEGGGGGGGCCGGCCEEGGGEGGEEEG7:FFDFFGGDDD5ADDCGG>FGFCGFFDFF:DG
@M03364:396:000000000-C9LGT:1:1101:17702:9968 1:N:0:10
ACTCCTACGGGAGGCAGCAGTGGGGAATCTTCCGCAATGGACGAAAGTCTGACGGAGCAACGCCGCGTGAACGATGACGGCCTTCGGGTTGTAAAGTTCTGTTATACGGGACGAATGGTACGACAGTCGATCCCCGTCGTAAGTGACGGTACCGTAAGAGAAAGCCACGGCTAACTACGTGCCAGCAGCCGCGGTAATACGTAGGTGGCAAGCGTTGTCCGGAATTATTGGGCGTAAAGGGCGCGCAGGCGGCGTCGTAAGTCGGTCTTAAAAGTGCGGGGCTTAACCCCGTGG
+
GGGGGGGGGGGGGGGGGGGGGGGGGGGGGGGGGGGGGGGGGGGGGGGGGGGGGGGGGGGGGGGGGGGGGGGAGGGGGGGGGGGGGGGGGGGGGGGGGGGGGGGGGFGGGGGGGFEGGGGGGGD@@@FF:+@,+3@FCEGFFGFGG9;CEGFGFGGGGGGGGGGGGGGGG<EGGGGGGGEGGGGGGGGGGGGGGGGGGGGGG@GGGGGGGGGGGGGGGGGGGGGGFGGGGGGGGGEEGGGGGGGGGGGGGGGGGGGGGGGGGCGGE<EC>FGGGGGGGG5CDFGGFGGFGBFCG)
@M03364:396:000000000-C9LGT:1:1101:23963:9969 1:N:0:10
ACTCCTACGGGAGGCAGCAGTGGGGAATATTGCGCAATGGGCGAAAGCCTGACGCAGCGACGCCGCGTGAGGGATGAAGGTCCTCGGATCGTAAACCTCTGTCAGAAGGGAAGAAACTGGAGCGAGCTAATCAGCGTTTCATTGACGGTACCTTCAAAGGAAGCACCGGCTAACTCCGTGCCAGCAGCCGCGGTAATACGGAGGGTGCGAGCGTTAATCGGAATCACTGGGCGTAAAGCGCATGTAGGCTGTCGAGTAAGTCAGGGGTGAAATCCCACGGCTCAACCGTGGAAC
+
GGGGGGGGGGGGGGGGGGGGGGGGGGGGGGGGGGGGGGGGGGGGGGGGGGGGGGGGGGGGGGGGGGGGGGGGGGGGGGGGGGGGGGGGGGGGGGGGGGGGGGGGGAAFGGGFGGGFGGGFG@F@+>FG,<@,,@CEFG7>EGFGG;FFGGGGGGGGGGGGGGGGGGGGGCCGGGFFGGGGGGGGGGGGGGGGGEGEGGGGGDGGGGGGGCEEDGGGGGGGGGGGGGGGGGGGGGGGGGGGGGGGGGGGGGGGCCEDGGGGGGGGGGGGGGGDFFEG4CEDBFGGGGGFDFFGG>
@M03364:396:000000000-C9LGT:1:1101:11869:9973 1:N:0:10
ACTCCTACGGGAGGCAGCAGTGAGGAATATTGGTCAATGGACGAGAGTCTGAACCAGCCAAGTAGCGTGAAGGATGACTGCCCTATGGGTTGTAAACTTCTTTTATAAGGGAATAAAGTGCATCACGTGTGGTGTTTTGTATGTACCTTATGAATAAGGATCGGCTAACTCCGTGCCAGCAGCCGCGGTAATACGGAGGATCCGAGCGTTATCCGGATTTATTGGGTTTAAAGGGAGCGTAGGCCGTGGATTAAGTGTGTTGTGAAATGTAGGCGCTCAACGTCTGACTTGC
+
GGGGGGGGGGGGGGGGGGGGGGGGGGGGGGGGGFGGGGGGGGGGGGGGGGGGGGGGGGGGGGGGGGGGGGGGGGGGGEGGGGGGGGGGGDFGGGGGGGGGGGGGGGGGGGGGGGGGDGGGG<F<:BFG<,A4:BE:FGGGGGGGGGGGGGGGFGGGGGGGGGGGGGGGGGGFGFFGGGGGGGGGGGGGGGGGGGGGGGGGGGGGGGGGGGGFFFFECC>FFFGGGGFGEGGGGFECEGE=EEGEFGGGECCFG9@CGFF:FGGGGGGGGGGGFFGGGGGFFFFGG::*?FFF
@M03364:396:000000000-C9LGT:1:1101:11164:9977 1:N:0:10
ACTCCTACGGGAGGCAGCAGTGGGGAATATTGCACAATGGGGGAAACCCTGATGCAGCAACGCCGCGTGAGTGATGACGGTCTTCGGATTGTAAAGCTCTGTCTTTAGGGACGATAATGACGGTACCTTAGGAGGAAGCCACGGCTAACTACGTGCCAGCAGCCGCGGTAATACGTAGGGTGCGAGCGTTATCCGGATTTATTGGGCGTAAAGGGCTCGTAGGCGGTTCGTCGCGTCCGGTGTGAAAGTCCATCGCCTAACGGTGGATCTGCGCCGGGTACGGGCGGGCTGG
+
GGGGGGGGGGGGGGGGGGGGGGGGGGGGGGGGGGGGGGGGGGGGGGGGGGGFGGGGGGGGGGGGGGGGGGGGGGGGGGGGGGGGGGGGGGGGGGGGGFGGGGGGFGGGGGGGGGFEEFGFF3CFCEGF,,8,,:7=@FGGFGGGDGCFGGFGGGGGGGGGGGGGGGGGG>:FFGGGGGGGGGGGFGGGGGGGGGGGF*:FFGGGGGGGG5CFFGGGGGGCEGGGGG:CEGGGGGEGEGGGGGGGGC??CFEFFGGEDE5681<CFGG=FGFGDGGCGG=CFFCDDD<BDDFD
@M03364:396:000000000-C9LGT:1:1101:25048:9982 1:N:0:10
ACTCCTACGGGAGGCAGCAGTGGGGAATATTGCACAATGGGCGCAAGCCTGATGCAGCGACGCCGCGTGCGGGATGGAGGCCTTCGGGTTGTAAACCGCTTTTGTTCAAGGGCAAGGCACGGTTTCGGCCGTGTTGAGTGGATTGTTCGAATAAGCACCGGCTAACTACGTGCCAGCAGCCGCGGTAATACGTAGGGTGCAAGCGTTATCCGGATTTATTGGGCGTAAAGGGCTCGTAGGCGGTTCGTCGCGTCCGGTGTGAAAGTCCATCGCTTAACGGTGGATCCGCGCCGG
+
GGGGGGGGGGGGGGGGGGGGGGGGGGGGGGGGGGGGGGGGGGGGGGGGGGGGGGGGGGGGGGGGGGGGGGGGGGGGGGGGGGGGGGGGGGGGGGGGGGGGGGGGGGGCGGGGGGGGFGGFG:FGEFGG:>B538DFEFFGGD:FFGGGGGGG@CGGGGGGGGGGGGGGGGGGGGGGGGGGGGGGGEEGGGGGGGGGGGGGGGGGGGGGGGGGGGGEFGGGGGGGGGEGGGGGGGGGEGGGGGGGGGGDGGGGGGGGG8E=GC7CCFGGFGFGGGGGGGGGDFGFCF<@FFFC<D
@M03364:396:000000000-C9LGT:1:1101:8626:9984 1:N:0:10
ACTCCTACGGAGGCAGCAGTGAGGAATATTGGTCAATGGCCGAGAGGCTGAACCAGCCAAGTAGCGTGCAGGAAGACGGCCCTATGGGTTGTAAACTGCTTTTATACGGGGATAAAGTCAGCTTCGTGTAGTTGTTTGCAGGTACCGTATGAATAAGGACCGGCTAATTCCGTGCCAGCAGCCGCGGTAATACGGAAGGTCCGGGCGTTATCCGGATTTATTGGGTTTAAAGGGAGCGCAGGCCGTCTGTTAAGCGTGTTGTGAAATGTAGGCGCCCAACGTCTGAATTGCAGC
+
GGGGGGGGGGGGGEGGGGGFDEFFGGGGGGGGGGGGGGGGGGGGGEGGFFGFGGGGDGGGGGGGGGGGGGGGDGGGGGGGGGGFFGFGGEECFGGGGFFGGGGGGF<AFGGEEGBFGGGFA<A:C@BF,,9<@?EGFGFFGFDGFGGGDFGGFFGGGGGFGGGGGCEFF@@:FE@EFGGGGGFGGEEECFAFGGGEEEEGCCFCC:BFCGGCFGEECC<9<FGCFG*:E@F<?EGGGGGGGGGEGGG=CCFFGG9ECE*CCFDGCGGGGGFFFEGGDGGG@<FGGFF4FFFFG<
@M03364:396:000000000-C9LGT:1:1101:24589:9996 1:N:0:10
ACTCCTACGGGAGGCAGCAGTGAGGAATATTGGTCAATGGGCGGAAGCCTGAACCAGCCAAGTAGCGTGCAGGATGACGGCCCTATGGGTTGTAAACTGCTTTGGTATGGGGATAAAGTGCTCCACGCTTGGAGTTTTGTACGTATCATACGGATACGGACCGGCTACTTCCGTGCCAGCAGCCGCGGTAATACGGAAGGTCCGGGCGTTATCCGGATCTATTGGGTTTAAAGGGAGCGTAGGCCGTGGATTAAGTGTGTTGTGAAATGTCGGCGCTCAACGTCTGACTTGC
+
EFGFGGGFEGGGGGGGGGGGFGGGGGGGGGGGGGGGDFGGGGGDGGGGGGGG<F@FFFFG@FCEFGGGGCC?FFFFGGGGGGEGG?FF,:4=B<F?FFGF,?A,:9,,B?F:7C8F5BC,??F,,B4++3A+,,:,7,BA?,B3,38<@=EF++3=,+F3>++:@7*,6,,7@,>@:,?F:FF,1:C:<**+?C:C@FECC9FCE:E<ECEF9@E>CG*2<++<CF/**CF79ACEG=E*/:E68E8CGE+++3<+:<<A*872+20:::+99C=))//7?D/*99:=>4*:
@M03364:396:000000000-C9LGT:1:1101:15702:10019 1:N:0:10
ACTCCTACGGGAGGCAGCAGTGAGGAATATTGGTCAATGGGCGAGAGCCTGAACCAGCCAAGTAGCGTGCAGGATGACGGCCCTATGGGTTGTAAACTGCTTTTGTATGGGGATAAAGTGCTCCACGTGAGGAGTTTTGTAGGTACCATACGAATAAGGACCGGCTAATTCCGTGCCAGCAGCCGCGGTAATACGGAAGGTCCGGGCGTTATCCGGATTTATTGGGTTTAAAGGGAGCGTAGGCCGTGGATTAAGTGTGTTGTGAAATGTAGGCGCTCAACGTCTGACTTGC
+
GGGGGGGGGGGGGGGGGGGGGGGGGGGGGGGGGGGGGGGGGGGGGGGGGGGGGGGGGGGGGGGGGGGGGGGGGGGGGGGGGGGGGGGGGGGGGGGGGGGGGGGGGGGGGGGGGGGGAFGGGGGE,BFF,,8:,8FFFGGGGGGGGGGGGGGG7FGGGGGGGGGGGGGGGFFGGGGGGGGGGGGGGGGGGFGGGGGGGGGGGGGGGGGGGGGGGGGGGGDGFFGGGGEGGGGGFGGGGGGGGGGGGGGEGEFCFGFGG<CGFGGEFGGGGGGGGFGGGGCDFEFGFGGFGFFG
@M03364:396:000000000-C9LGT:1:1101:13957:10046 1:N:0:10
ACTCCTACGGGAGGCAGCAGTGGGGAATCTTCCGCAATGGGCGAAAGCCTGACGGAGCAATGCCGCGTGAGTGATGAAGGGATTCGTCCCGTAAAGCTCTTTTGTTGGTGACGAACGTGCATGGGGTGCCTAATCCCGTGTAATGACGGTAGCCAACGAATAAGCCACGGCTAACTACGTGCCAGCAGCCGCGGTAATACGTAGGTGGCGAGCGTTGTCCGGAATTATTGGGCGTAAAGAGCATGTAGGCGGTTTCTTAAGTCCGGAGTGAAAATGCGGGGCTCAACCCCGTAT
+
GGGGGGGGGGGGGGGGGGGGGGGGGGGGGGGGGGGGGGGGGGGGGGGGGGGGGGGGGGGGGGGGGGGGGGGGGGGGGGGGGGGGGGGGGGGGGGGGGGGGGGGGGGGGGGGGGGGGGGGGFFFB+BFG+,9,3CFFFGGGGGGFGFGGGGFGGGGGGGGGGGGGGGGGGCEGGGGGGGGGGGGGGGGGGGGGGGGGGGGGGGGGGGGGGGGGGGGGGGGGGGGGFGGGGGGGGGGGGGGGGGGGGGGGGGGGGGEGGGGGGGGGGGEGGGGGGGGGGGGGFFEGGFGFGFEDDD
@M03364:396:000000000-C9LGT:1:1101:19351:10053 1:N:0:10
ACTCCTACGGGAGGCAGCAGTGGGGAATATTGCACAATGGGCGAAAGCCTGATGCAGCAACGCCGCGTGAGTGATGAAGGCCTTCGGGTCGTAAAACTCTGTCCTCAAGGAAGATAATGACGGTACTTGAGGAACAAGCCCCGGCTAACTACGTGCCAGCAGCCGCGGTCATACGTAGGGGGCTAGCGTTATCCGGATTTACTGGGCGTAAAGGGTGCGTAGGTGGTCTCTTAAGTCAGGAGTGAAAGGCTACGGCTTAATCGTAGTAAGCTCTTGAAACTGGGGAACTTGAGT
+
GFFE<FEGGGGGG@FGGGGGEEFFCFGGFGGAEGDFGGA@FEEB:FGDFFGGFFGGEAFFFEGEFBF>FGGECFGGCCEEF<F@<DCCECE>=??EBFE,9FF8A<F,5?<FEGG9FDFGG7CF3B<9,87B8,,B<DEG+CG::<CCCFC<3@BB>F::FBED@F7B>>CFCGECCC:::FDGFC7F4CC*,81*FEFF<<9CGGGEE8*ACC>8C*2;CC8<0/C6C7+<:9CF9+9@+;:=F+<CGFGGGCEG5EGC0+/2*9:::03C*9<:**+:7*0*)/*77@=F4*
@M03364:396:000000000-C9LGT:1:1101:24562:10054 1:N:0:10
ACTCCTACGGGAGGCAGCAGTGAGGAATATTGGTCAATGGGCGAGAGCCTGAACCAGCCAAGTAGCGTGCAGGATGACGGCCCTATGGGTTGTAAACTGCTTTTGTATGGGGATAAGGTGCTCCACGTGTGGAGTTTTGTAGGTAGCATACGAATAAGGACCGGCTAATTCCGTGCCAGCAGCCGCGGTAATACGGAAGGTCCGGGCGTTATCCGGATTTATTGGGTTGAAAGGGAGCGTAGGCCGGGGATTAAGTGTGTTGTGAAATGTAGGCGCTCAACGTCTGACTTGC
+
GGGGGGGGGGGGGGGGGGGGGGFGGGGGGGGGGGGGGGGGGGGGGGGGGGGGGGGGGGGGGGFFGGGGGCGGGGGGG<FGGGGGGGGGGGGGGGCGGGGGGGGGGGGFGGFGCFCG9E?FFADF8B=F<4=B5B,BAFF<,C??,,:?FFDF+FFCCFFCGDFGGCF<D<3@FDBEGFF7AFGFGGGGGEGFGDFGCFGGGCGGGGDGGG@FGGGG;88+@:FGGF;E*<<@CFEG8CGEDDEGDC*:=8C6+CC+?<CGCF5=+?CFF>EGC+57DCE6?>*><FCFFFFG
@M03364:396:000000000-C9LGT:1:1101:13349:10071 1:N:0:10
ACTCCTACGGGAGGCAGCAGTGGGGAATATTGCACAATGGGCGCAAGCCTGATGCAGCGACGCCGCGTGCGGGATGGAGGCCTTCGGGTTGTAAACCGCTTTTGTTCAAGGGCAAGGCACGGTTTCGGCCGTGTTGAGTGGATTGTTCGAATAAGCACCGGCTAACTACGTGCCAGCAGCCGCGGTAATACGTAGGGTGCAAGCGTTATCCGGATTTATTGGGCGTAAAGGGCTCGTAGGCGGTTCGTCGCGTCCGGTGTGAAAGTCCATCGCTTAACGGTGGATCCGCGCCGG
+
GGGGGGGGGGGGGGGGGGGGGGGGGGGGGGGGGGGGGGGGGGGGGGGGGGGGGGGGGGGGGGGGGGGGGGGGGGGGGGGGGGGGGGGGGGGGGGGGGGGGGGGGGGGGGGGGGGGGGGGGG7F7:FFG@+@5@FGGGGGGGGGGFGGFGFGF>CFGGGGGGGGGGGGGG1=EGGGGGGGGGGGGGGGGGGGGGGGGGGGGGGGGGGGGGGGGGEGGF7FFGGGGGGGEGGGGGGGGGGGGGGGEGGGGGGGGGGGGGEECCCFFGGFGGGGGGGGDGGGGE:EGDFGFGFFGGG
@M03364:396:000000000-C9LGT:1:1101:9747:10081 1:N:0:10
ACTCCTACGGGAGGCAGCAGTGGGGAATATTGCACAATGGGGGAAACCCTGATGCAGCAACGCCGCGTGAGTGATGACGGCCTTCGGGTTGTAAAGCTCTGTCTTCAGGGACGATAATGACGGTACCTGAGGAGGAAGCCACGGCTAACTACGTGCCAGCAGCCGCGGTAATACGTAGGTGGCGAGCGTTGTCCGGATTTACTGGGCGTAAAGGGAGCGTAGGCGGATTTTTAAGTGAGATGTGAAATACTCGGGCTTAACCTGAGTGCTGCATTTCAAACTGGAAGTCTAG
+
GGGGGGGGGGGGGGGGGGGGGGGGGGGGGGGGGGGGGGGGGGGGGGGGGGGGGGGGGGGGGGGGGGGGGGGGGGGGGGGGGGGGGGGGGGGGGGGGGGGGGGGGGGGFGGGGGGGGGGGGG@CBBFFFD3@B8FGEFFGGGGGGGGGGGGGGGGGGGGGGGGGGGGGGG*=FGGGGGGGGGGGGGGGGGGGEGGGGGGGGGGGGGGGGGGGGGGGGGGGEGGGGGG5CCCCFGGFGGFGGGGGGGGD?CFFGGGGDDGGGFFGGGFGGDFFGGGGGGFFGFFGGGGGFGFFF
@M03364:396:000000000-C9LGT:1:1101:23342:10093 1:N:0:10
ACTCCTACGGGAGGCAGCAGTGGGGAATATTGCACAATGGGCGCAAGCCTGATGCAGCGACGCCGCGTGCGGGATGGAGGCCTTCGGGTTGTAAACCGCTTTTGTTCAAGGGCAAGGCAAGGTTTCGGCGGTGGTGAGGGGATTGTTCGAATAAGCACCGGCTAACTACGTGCCAGCAGCCGCGGTAATACGTAGGGTGCAAGCGTTATCCGGATTTATTGGGCGTAAAGGGCTCGTAGGCGGTTCGTCGCGTCCGGTGTGAAAGTCCATCGCTTAACGGTGGATCCGCGCCGG
+
GGGGGGGGGEGGGGGGGGGGGGGGGGGGGGGGGGGGGGGGGGGGGGGGGGGGFGGGGGGGGGGEGGGGGGGGGGGGGGGGGGGGGGGGGGGGGGGGGGGGGGGGGFGGGGGGGG7FB<B,3-C,3:FE++35><F79F,>F*<CFFCCECC?<FFFFGGGGGCCFF,<CFGDCFFFGGGGGGGEC?EGGG?FF?EEC888CFG5E8EEGGFGEECGF:@F7CEF>E8EGFGGCFCGGDCE6CGEGEGEE8*:EEDGG5CEG<D?CFFGGFFCCFCDFDEGFFG:*9FFGF>DGG
@M03364:396:000000000-C9LGT:1:1101:27207:10094 1:N:0:10
ACTCCTACGGGAGGCAGCAGTGAGGAATATTGGTCAATGGGCGAGAGCCTGAACCAGCCAAGTAGCGTGCAGGATGACGGCCCTATGGGGTGTAAACTGCTTTTGTATGGGGATTATGTGATCCACGTTCGCTGATTTGGAAGTACAATACGAATAAGGACCGGCAAATCCCGTGCCAGCAGCCGCGGTAATACGGAAGGTCCGGGCGTTATCCGGATATATTGGGATTAAAGGGAGCGTAGGCCGTGGATTAAGTGTGTTGTGAAATGTAGGCGCTCAACGTCTGACTTGC
+
GGFFGACFG@FEEEEGGGGGGGGF8FFFCFGFGGFGGGFFFGGG+FEGGFGG@,CFF<FFGGGGGGGGC7,9EF8FE?CGE:@4CC?@C,CFFGC@<F?<FFGCFEAAA@G7F+,9@AE,,<@C,EFDA,@++8+5A9,,B,,75C,8C9F7+BFCCFFEFF@GC:+@;,,7*5C7BFF*D,>><7>F=CF,@F:F@7<@?:B<FGG:*=**;:8>EE*339+:95*<89@:075585E:C==++***:?9<<++320<:;*9CFG7CC*:C7977D*:*8B*/9F7@:@**
@M03364:396:000000000-C9LGT:1:1101:14570:10113 1:N:0:10
ACTCCTACGGGAGGCAGCAGTGGGGAATATTGCACAATGGGCGCAAGCCTGATGCAGCGACGCCGCGTGCGGGATGGAGGCCTTCGGGTTGTAAACCGCTTTTGTTCAAGGGCAAGGCGGGTCTTCGGGCCCGGTGAGTGGATTGTTCGAATAAGCACCGGCTAACTACGTGCCAGCAGCCGCGGTAATACGTAGGGGGCAAGCGTTATCCGGAATTATTGGGCGTAAAGAGTGCGTAGGTGGTTATGTAAGCGTGAGGTTTAAGGCAGTGGCTTAACCACTGTTCGCCTTGCG
+
GGGGGGGGGGGGGGGGGGGGGGGGGGGGGGGGGGGGGGGGGGGGGGGGGGGGGGGGGGGGGGGGGGGGGGGGGGCFFFGGGGGGGGGEGGGGGGGGGGDGGGGGGDFGGGGGGGFGDDFFC>FF,@FD**>>**4<FFCFGGGGGGFFGGGGGGEFDGGGGGGGGGGGF7CGGGGGGFFGGGGGGGEGGGGGEGGGGGGGGGGGGGGGGDFGGGGCFFGGGGGGGGGGC@CEFGGGGGGGGGGGGG7FFGC?FGCECGGFCFGFDFFGGGGGGFFGGG?CFFFFGGDEGFFDGD
@M03364:396:000000000-C9LGT:1:1101:7929:10118 1:N:0:10
ACTCCTACGGGAGGCAGCAGTAGGGAATCTTCCACAATGGACGCAAGTCTGATGGAGCAACGCCGCGTGAGTGAAGAAGGTTTTCGGATCGTAAAGCTCTGTTGTTGGTGAAGAAGGATAGAGATAGTACCTGGCCTTTATTTGACGGTAATCAACCAGAAAGTCACGGCTAACTACGTGCCAGCAGCCGCGGTAATACGTAGGTGGCAAGCGTTGTCCGGATTTATTGGGCGTAAAGCGAGCGCAGGCGGAAAAATAAGTCTAATGTGAAAGCCCTCGGCTTAACCGAGGAAC
+
GGGGGGGGGGGGGGGGGGGGGGGGGGGGGGGGGGGGGGGGGGGGGGGGGGGGGGGGGGGGGGGGGGGGGGGGGGGGGGGGGGGGGGGEGGGGGGGGGGGGGGGGGGGGGGGGFF=FBBFDF-C,8AFG@,9<,BDFFGGGGGGGGGGGGGGGFGGGGGGGGGGGGGGGGGGGGGGGGGGGGGGGGGGGGGGGGGGGGGGGGGGG<FGGGGGGGGGGGGGGGGGDGGGFFGGGGEGGGGGGGGGGGGGGGGGGEECFGGGGC7CGGG?FGGGGGGGG5FEG@FEGGGGFGFFGGF
@M03364:396:000000000-C9LGT:1:1101:10081:10145 1:N:0:10
ACTCCTACGGGAGGCAGCAGTGGGGAATATTGCACAATGGGGGAAACCCTGATGCAGCAACGCCGCGTGAAGAAAGAAGGCCTTTGGGTCGTAAACTTCTGTCCTTGGGGAAGATAATGACGGTACCCTTGGAGGAAGCCCCGGCTAACTACGTGCCAGCAGCCGCGGTAATACGTAGGGGGCAAGCGTTATCCGGAATTATTGGGCGTAAAGGGTACGTAGGCGGTTTCTTAAGCGCAGGGTTTAAGGCAATGGCTCAACCATTGTTCGCCCTGTGAACTGGGAGACTTGAGT
+
GGGGGGGGGGGGGGGGGGGGGGGGGGGGGGGGGGGGGGGGGGGGGGGGGGGGGGGGGGGGGGGGGGGGGGGGGGGGGGGGGGGGGGGGFGGGGGGGGGGGGGGGGGGGGGEEGGGGGGGGGEGFBFGG,38:B<FEAFGGGGGGGGGGGGGGGGGGGGGGGGGGGGGGG@GGGGGGGGGGGGGGGGGGGGGGGGGGGGGGGGGGGGGGGGGGGGGGGGGGGGGFGGCCEGGG?FGE=EGGGGGGDGGGGGGFGGGGGGGGGGGGGGGGCDGGGGGGG=FFFFGG<DC):==:C:
@M03364:396:000000000-C9LGT:1:1101:16125:10148 1:N:0:10
ACTCCTACGGGAGGCAGCAGTGGGGAATATTGCACAATGGGCGCAAGCCTGATGCAGCGACGCCGCGTGCGGGATGGAGGCCTTCGGGTTGTAAACCGCTTTTGTTTGGGAGCAAGCCCTTCTGGGTGAGTGTACCTTTCGAATAAGCACCGGCTAACTACGTGCCAGCAGCCGCGGTAATACGTAGGGTGCGAGCGTTATCCGGATTTATTGGGCGTAAAGGGCTCGTAGGCGGTTCGTCGCGTCCGGTGTGAAAGTCCATCGCCTAACGGTGGATCTGCGCCGGGTACGGGC
+
GGGGGGGGGGGGGGGGGGGGGGGGGGGGGGGGGGGGGGGGGGGGGGGGGGGGGGGGGGGGGGGGGGGGGGGGGGGGGGGGGGGGGGGGGGGGGGGGGGGGGGGGGGGGGGGGGGGGGGGGGGG>,:DF:,8,@=EFGGGGGF>FGGGGGGGGGGGGGGGGGGGGGGGGG8FGGGGGGGGGGGGGGGGGGGGGGGGGGGGGGGGGGGDCEGGGGGGGGGGGGGGGGGGGGGGGGGGGGGGEEED=EGGGG:C:CCEGG@9CFFFGGGCDFGGGGGGGGG?DFBEGGGGF)7:C:/
@M03364:396:000000000-C9LGT:1:1101:7605:10150 1:N:0:10
ACTCCTACGGGAGGCAGCAGTGGGGAATATTGCACAATGGGCGCAAGCCTGATGCAGCGACGCCGCGTGCGGGATGGAGGCCTTCGGGTTGTAAACCGCTTTTGTTCAAGGGCAAGGCACGGTTTCGGCCGTGTGGAGTGGATTGTGCTAATAAGCACCGGCTAACTACGTGCCAGCAGCCGCGGTAATACGTAGGGTGCAAGCGTTATCCGGAATTACTGGGCGTAAAGGGTGCGTAGGTGGGTTCTTAAGTCAGAGGTGAAAGGCTACGGCTCAACCGTAGTAAGCCTTTG
+
GGGGGGGGGGGGGGGGGGGGGGGGGGGGGGGFGGGGGGGGGGGGGGGGGGGGGGGGGGGGGGGGGGGGGGG@GGCGFGGG7BFGGGG>FGGGGGGGG7FGGGGGGFF<CF<FEGFG+>D=F+@:7DFE+>335,*+78@<@><FBC9F,@@F,DFGF8FB:FEC7F9CB<CECFCFFA@EFGDGE:88FGGFC<8CECGGGGGGGGCGGGGDE>EGFGGFGGCFE8*/*<FC*/;>:CCCCGD*:E5:CF7+<?7+*<5<*<CGC*297<?DCG:7CF:C)7:D:**19)9:C
@M03364:396:000000000-C9LGT:1:1101:26885:10152 1:N:0:10
ACTCCTACGGGAGGCAGCAGTGAGGAATATTGGTCAATGGCCGAGAGGCTGAACCAGCCAAGTAGCGTGCAGGATGACGGCCCTATGGGTTGTAAACTGCTTTTATACGGGGATAAAGTACGCTACGTGCAAATGTTTGCAGGTACAGTATGAATAAGGACCGGCTAATACCGTGCCAGCAGCCGCGGTAATACGGAAGGTCCGGGCGTTATCCGGATGTATTGGGTTTAAAGGGAGCGTAGGCCGTGGATTAAGTGTGTTGTGAAATGTAGGCGCTCAACGTCTGACTTGC
+
GGGGGGGGGGGGGGGGGGGGGGGGGGGGGGGGGEGGGGGGGGGEGGGGGGGGGGGGGGGGGGFFFGGGGGGGGGGGGEFGGGGGG8FGGGEGFGGDGFFFGGGCE<F,EFGG7::??FGC,?CCCFGE4+A,,,C<,<FD,>DDFD9ABFD<,C,FF=BFF7FE77<>E,@DF@FGGGGGGGFCEGGGG7CEEFGGGGGG7FFFGGGGGCC@CCFGEE*3C7CCCF;:8@EGGGGGGEC8;CC9<5*:C1+<C<CFGFGGDGFE?FFFFGCCGGGD7>CFFF5C4>CFG?FC
@M03364:396:000000000-C9LGT:1:1101:13963:10159 1:N:0:10
ACTCCTACGGGAGGCAGCAGTGGGGAATATTGGGCAATGGGCGAAAGCCTGACCCAGCAACGCCGCGTGAGGGAAGAAGGTTTTCGGATTGTAAACCTCTGTCCTAGGTGACGAAGGAAGTGACGGTAGCCCAGGAGGAAGCCCCGGCTAACTACGTGCCAGCAGCCGCGGTAATACGTAGGGGGCGAGCGTTGTCCGGAATGACTGGGCGTAAAGGGCGTGTAGGCGGCCTGATAAGTGTGAAGTGAAAGTCCTGCTTTCAAGGTGGGAATTGCTTTGCAGACTGTCGGGCTT
+
GGGGGGGGGGGGGGGGGGGGGGGGGGGGGGGGGGGGGGGGGGGGGGGGGGGGGGGGGGGGGGGGGGGGGGGGGGGGGGGGGGGGGGGGGGGGGGGGGGGGGGGGGFGGGGGGGGGG@FGGGFFFBCGGB,C,,BC@FGGGGGGGGGGGGGGGFGGGGGGGGGGGGGGGGFGGGGGGGGGGGGGGGGGGGGGGGCGGGGGGGGGGGGGGGGGGGDGGGGGGGGGGGGGGGGGGGGGGGGFGFFGGGGGGGGGGGGGGGGGGGFFFGGGGGGFGGGGGG>FGFFGGGGGFCDEGG7
@M03364:396:000000000-C9LGT:1:1101:23368:10176 1:N:0:10
ACTCCTACGGGAGGCAGCAGTAGGGAATCTTCCACAATGGACGCAAGTCTGATGGAGCAACGCCGCGTGAGTGAAGAAGGTTTTCGGATCGTAAAGCTCTGTTGTTGGTGAAGAAGGATGTGAGTAGTCACTGGCTCATATTTGACGGTAATCAACCAGAAAGTCACGGCTAACTACGTGCCAGCAGCCGCGGTAATACGTAGGTGGCAAGCGTTGTCCGGATTTATTGGGCGTAAAGCGAGCGCAGGCGGAATGATAAGTCTGATGTGAAAGCCCACGGCTCAACCGTGGAAC
+
GGGGGGGGGGGGGGGGGGGGGGGGGGGGGGGGGGGGGGGGGGGGGGGGGGGGGGGGGGGGGGGGGGGGGGGGGGGGGGGGGGGGGGGGGGGGGGGGGGGGGFGGGGGGGGGGGGFG8FFGG5E,ACFF<,9<C8D8AFGCGFGGGGGFGGEGGGGGGGGGGGGGGGGGGGGGGGGGGGGGGGGGGGGGGGGGGGGGGGGGGGGGDGGGGGGGGGGGGGGGGGFGGGGGGGGGGGGGGDGGGGGGGGGGGGECCFGGGGGGGFGGGGGGGGGGGGGGGDEGFEGGDGFFDFFD=>
@M03364:396:000000000-C9LGT:1:1101:28638:10208 1:N:0:10
ACTCCTACGGGAGGCAGCAGTGAGGAATATTGGTCAATGGGCGCGAGCCTGAACCAGCCAAGTCGCGTGAGGGAAGACGGCCCTACGGGTTGTAAACCTCTTTTGACGGGGAGCAACGCTGCGGACGTGCCCGCGGGTGAGGGTACGCGGAGAAAAAGCATCGGCTAACACCGTGCCAGCAGCCGCGGTAATACGGAGGATGCGAGCGTTATCCGGATTTATTGGGTTTAAAGGGTGCGTAGGCCGGCTGTCAAGTCAGCGGTAAAAATTCGGGGCTCAACCCCGTAAAGCCGT
+
GGGGGGGGGCCFGGGGGGGGGGGGGGGGGGGGGAFGGGGGGGGGCGCGGGGGGGGGGGGGGGGGGGGGGGGGGGGGGGDFGCFGGFGGEGEDGGGGGGGGFGG9F+FFGGGEEF@FGGG7=:F@6CF:++8@35**5>F*,,*1,<+=CFE*1<FGFGGGGCGGG7CFF,<EECFGGGGGGGCFG8EEEEGGGGGDEGGDGGF5CE5C>EEEG?EGG?5:FD@CFG58*CFDCGGGGGG858CF8=E7888?CG6<7<?CG=CEEFEGCF75D57D3CEFFFGGC7DD<=B4C/
@M03364:396:000000000-C9LGT:1:1101:12517:10216 1:N:0:10
ACTCCTACGGGAGGCAGCAGTGGGGAATATTGCACAATGGGCGCAAGCCTGATGCAGCGACGCCGCGTGCGGGATGGAGGCCTTCGGGTTGTAAACCGCTTTTGTTCAAGGGCAAGACACGATATCGGCCGTGGTGAGTGGATTGTTCGAATAAGCACCGGCTAACTACCTGCCAGCAGCCGCGGTAATACGTAGGGTGCAAGCGTTATCCGGATTTATTGGGCGTATAGGGCTCGTAGGCGGTTCGTCGCGTCCGGTGTGAAAGTCCATCGCCTAACGGCGGATCCGCGCCGG
+
GGGGGGGGGGGG@FGGGGGGGGGGGGGGFGGGGGGGGGGGGFGGGGGGFCFGCFGGGGGGGGGGGGGGGGGGGGFG@FFGCGGG?FGDGCGGGGGGF:FGGGGGGCF,5E<FFGGF8D,,@+++8@@F+85@**3+,8FBF,:DC3;DF@>FCFGFG>CC4F<C::FFC,2<<BAFGFGGGCEEG:88FGGEC@8>CCCGGFG5EGEGC+<;E;?*+<C7C6C=:C8/++<80A>82/;ED?:2:/::*:8::2C752>EC+*<?*+0::?<5A*/9*:7).*99D*0753/)9
@M03364:396:000000000-C9LGT:1:1101:12139:10223 1:N:0:10
ACTCCTACGGGAGGCAGCAGTGAGGAATATTGGTCAATGGATGAGAATCTGAACCAGCCAAGTAGCGTGCAGGACGACGGCCCTATGGGTTGTAAACTGCTTTTGTACGGGGATAAAGGAGCTTACGTGTAAGTTTTTGCAGGTACCGTACGAATAAGGACCGGCTAATTCCGTGCCAGCAGCCGCGGTAATACGGAAGGTCCGGGCGTTATCCGGATTTATTGGGTTTAAAGGGAGCGCAGGCTGTCGGTTAAGCGTGTTGTGAAATGTAGGTGCCCAACACCTGCACTGC
+
GGGGGGGGGGGGGGGGGGGGGGGGGGGGGGGGGGGGGGGGGGGGGGGGGGGGGGGGGGGGGGGGGGGGGGGGGGGGGGGGGGGGGGGGGGGGGGGFGGGGGGGGGGGGGGGGGGGGGGGGGGGG,BFG<,ACEGGGFGGGGGGGGGGGGGGGCFGGGGGGGGGGGGGGGGGGGGGGGGGGGGGGGGGGGGGGGGGGGGGGGGGGGGGGGGGGGGGGCEEFGFGGGGCGEGFGGGGGGGGGGGGGGGGGGGGGGGGGGGGGGGGGGCFFGGGGGGGGGGGGFFGGGGGFGFFG
@M03364:396:000000000-C9LGT:1:1101:27214:10239 1:N:0:10
ACTCCTACGGGAGGCAGCAGTAGGGAATCTTCGGCAATGGGCGAAAGCCTGACCGAGCAACGCCGCGTGAATGATGAAGGCCTTCGGGTTGTAAAATTCTGTTATAAGGGAAGAACGACTTTAGTAGGACATGGCTAGAGTGTGACGGTACCTTATGAGAAAGCCACGGCTAACTACGTGCCAGCAGCCGCGGTAATACGTAGGTGGCGAGCGTTATCCGGAATTATTGGGCGTAAAGAGCGCGCAGGTGGTTGATTAAGTCTGATGTGAAAGCCCACGGCTTAACCGTGGAGG
+
GGGGGGGGGGGGGGGGGGGGGGGGGGGGGGGGGGGGGGGGGGGGGGGGGGGGGGGGGGGGGGGGGGGGGGGGGGGGGGGGGGGGGGGGGGGGGGGGGGGGGGGBFGGGGGGGGG@F++CCFFFC?DFG,8AB>BFFFGGGGCGFGGGCFGGGGGGGGGFGGGGGGGGGGFEGGGGGGGGGGGGGGGGGGGGGGGGGGGGGGGGGGGGGGGGGGGGGGGGGGGGGGGGGCGGGGGGGGGGGGGGGGGGGEGGGGGCFGGGGGGGGGGGGGGGGGGGGGGGGFFGGGGGFC>FDFG
@M03364:396:000000000-C9LGT:1:1101:20715:10245 1:N:0:10
ACTCCTACGGGAGGCAGCAGTGGGGAATATTGCACAATGGGGGAAACCCTGATGCAGCAACGCCGCGTGAGTGATGACGGCCTTCGGGTTGTAAAGCTCTGTCTTCAGGGACGATAATGACGGTGCCTGTGGAGGAAGCCACGGCTAACTACGTGCCAGCAGCCGCGGTAATACGTAGGTGGCGAGCGTTGTCCGGATTTACTGGGCGTAAAGGGAGCGTAGGCGGATTTTTAAGTGAGATGTGAAATACTCGGGCTTAACCTGAGTGCTGCATTTCAAACTGGAAGTCTAG
+
GGGGGGGGGGGGGGGGGGGGGGGGGGGGGGGGGGGGGGGGGGGGGGGGGGGGGGGGGGGGGGGGGGGGGGGGGGGGGGGGGGGGGGGGGGGGGGGGGGGFGGGGGGGGGGGGGGGGCFGGG=BF+@FG,,8=CDEGGGGFDGGGGDFGGGGGGGGGGGGGGGGGGGGGG*=FGGGFGGEGGGGGGGGGGGGGGGGGGGGGGGGGGGGGGGGGGFGGGGGGGGGGGGCGGGGGGGGGGGGGGGGGGGGGGGGGGGGGGGGFGFGGGGGGGGGGGGGGGGGGFFGGGGGFGFFG
@M03364:396:000000000-C9LGT:1:1101:20460:10267 1:N:0:10
ACTCCTACGGGAGGCAGCAGTGGGGAATATTGCACAATGGGCGCAAGCCTGATGCAGCGACGCCGCGTGCGGGATGGAGGCCTTCGGGTTGTAAACCGCTTTTGTTCAAGGGCAAGGCACGATTTCGGCCGTGTTGAGTGGATTGTTCGAATAAGCACCGGCTAACTACGTGCCAGCAGCCGCGGTAATACGTAGGGTGCAAGCGTTATCCGGATTTATTGGGCGTAAAGGGCTCGTAGGCGGTTCGTCGCGTCCGGTGTGAAAGTCCATCGCTTAACGGTGGATCCGCGCCGG
+
GGGGGGGGGGGGGGGGGGGGGGGGGGGGGGGGGGGGGGGGGGGGGGGGGGGGGGGGGGGGGGGGGGGGGGGGGGGGGGGGGGGGGGGGGGGGGFGGGGGGGGGGGGGGGGGGGGGGGGGGG-BF<FGG+3@@*@<FGFFFG<DFGGGGGGFG@FGGGGGGGGGGGGGGG<CFGGGGGGGGFFGGGECGGGGGGFGGGGGGGGGGGGGGGGGGGGG5CGGGGGGGGEEEFFGGGGGGGGGGG=C>ECGGGGGGGGGGGEEGGGGGGGGFFGGGGGGGGFGGFFGGGGGFGFFGGG
@M03364:396:000000000-C9LGT:1:1101:9819:10272 1:N:0:10
ACTCCTACGGGAGGCAGCAGTGGGGAATATTGCACAATGGGCGCAAGCCTGATGCAGCGACGCCGCGTGCGGGATGGAGGCCTTCGGGTTGTAAACCGCTTTTGTTCAAGGGCAAGGCACGGTTTCGGCCGTGTTGAGTGGATTGTTCGAATAAGCACCGGCTAACTACGTGCCAGCAGCCGCGGTAATACGTAGGGTGCAAGCGTTATCCGGATTTATTGGGCGTAAAGGGCTCGTAGGCGGTTCGTCGCGTCCGGTGTGAAAGTCCATCGCTTAACGGTGGATCCGCGCCGG
+
GGGGGGGGGGGGGGGGGGGGGGGGGGGGGGGGGGGGGGGGGGGGGGGGGGGGGGGGGGGGGGGGGGGGGGGGGGGGGGGGGGGGGGGGGGGGGGGGGGGGGGGGGGG9FFGGGGGGGGGFG7F:7FFG++@55@FGGGGGGFGDFGGGGGFFDGGGGGGGGGGGGGGFF<BFFGFGGGGGGGGGGGGGGGGG<EGGGFEEFGGGGGGGGGGGGGGDCGGGGGGGGG>EFGGGE*AEEGFGGGG7CEGGGGGCCCEGG5C5>9CGGGGGFGFDD=FDGGGG7@ECGGGFGFBDDG
@M03364:396:000000000-C9LGT:1:1101:24653:10274 1:N:0:10
ACTCCTACGGGAGGCAGCAGTGGGGAATATTGCACAATGGGCGCAAGCCTGATGCAGCGACGCCGCGTGCGGGATGGAGGCCTTCGGGTTGTAAACCGCTTTTGTTCAAGGGCAAGGCACGTTTTCGGCCGTGTTGAGTGGATTGTTCGAATAAGCACCGGCTAACTACGTGCCAGCAGCCGCGGTAATACGTAGGGTGCAAGCGTTATCCGGATTTATTGGGCGTAAAGGGCTCGTAGGCGGTTCGTCGCGTCCGGTGTGAAAGTCCATCGCTTAACGGTGGATCCGCGCCGG
+
GGGGGGGGGGGGGGGGGGGGGGGGGGGGGGGGGGGGGGGGGGGGGGGGGGGGGGGGGGGGGGGGGGGGGGGGGGGGGGGGGGGGGGGGGGGGGGGGGGGGGGGGGGGGGGGGGG+D@CFGD-BD3FFG7+@533@,@FEGG,FFG:FGGGGGCFGGGGGGGGGGGGGGGCGGGGFGGGGGGGGGGEGGG<CFCFFGGGGGGGGGGGGGGGGGGCGGGFCGGGGGGEGGFGGGGGGDCGGGGGGGGGGGDGEGGCEEGCGGG<CGGGGGGGGGGGGGGGGGFFEGCFDFC@EGDC
@M03364:396:000000000-C9LGT:1:1101:25271:10280 1:N:0:10
ACTCCTACGGGAGGCAGCAGTGTGGAATATTGCACAATGGGGGAAACCCTGATGCAGCAACGCCGCGTGAGTGATGACGGCCTTCGGGTTGTAAAGCTCTGTCTTCAGGGACGATAATGACGGTCCCTGCGTAGGAAGCCACGGCTAACTACGTGCCAGCAGCCGCGGTAATACGTAGGTGGCGAGCGTTGTCCGGATTTACTGGGCGTAAAGGGAGCGTAGGCGGACTTTTAAGTGAGATGTGAAATACCCGGGCTCAACTTGGGTGCTGCATTTCAAACTGGAAGTCTAG
+
GGGGGGGGGGGGGGGGGGGGGGGGGGGGGGGGGGGGGGGGGGGGGGGGGGGGGGGGGGGGGGGGGGGGGGGGGGGGGGGGGGGGGGGGGGGGGGGGGGGGGGGGGGGFGGGGGFGGCFG9F8@B+@FG,3@+++8DDFGGGGGGGGGGGGGGGGGGGGGGGGGGGGGGG*BFGGGGGGGGGGGGGGGGGGGGGGGGEGEFFGFGGGGGGGGGGFGGGGGGGGGGGGEGGGGGGGGGGGGGGGGGGGGGGGGGGGGGGGGGGGGGGGEGGGGGGGGGGGGGFFGGGGGFGFFG
@M03364:396:000000000-C9LGT:1:1101:12385:10291 1:N:0:10
ACTCCTACGGGAGGCAGCAGTGAGGAATATTGGTCAATGGGCGAGAGCCTGAACCAGCCAAGTAGCGTGCAGGATGACGGCCCTATGGGTTGTAAACTGCTTTTGTATGGGGATAAAGTGCTCCACGTGTGGAGTTTTGTAGGTACCATACGAATAAGGACCGGCTAATTCCGTGCCAGCAGCCGCGGTAATACGGAAGGTCCGGGCGTTATCCGGATTTATTGGGTTTAAAGGGAGCGCAGGCTGTCGGTTAAGCGTGTTGTGAAATGTAGGTGCCCAACACCTGCACTGC
+
GGGGGGGGGGGGGGGGGGGGGGGGGGGGGGGGGGGGGGGGGGGGGGGGGGGGGGGGGGGGGGFGGGGGGGGGGGGGGGGGGGGGGGGGGGGGGGGGGGGGGGGGGGGGGGGGGGFGFGGAFEFECFGG=<A+:,BFFGFGGGGGGGEGGGGGDGGGGGGGGGGGGGGGGGGGGGGGGGGGGGGGGGGGGGGGGGGGEGGGGGGGGGGGGGGGGGGGCEE9CCFGGG;C>CFGGGGGGGGGGGGGGGFGGGGEEGFGGGGEF8959>FGGGGGGGGGGGGGFFGGGC9?GFFG
@M03364:396:000000000-C9LGT:1:1101:15010:10307 1:N:0:10
ACTCCTACGGGAGGCAGCAGTGAGGAATATTGGGCAATGGGCGCAAGCCTGACCCAGCAACGCCGCGTGAAGGAAGACGGTTTTCGGATTGTAAACTTCTTTTAAGAGGGACGATAATGACGGTACCTCTTTAATAAGCCACGGCTAACTACGTGCCAGCAGCCGCGGTAATACGTAGGTGGCAAGCGTTGTCCGGATTTACTGGGTGTAAAGGGCGAGTAGGCGGACCTGCAAGTCAGATGTGAAATCCCCGGGCTTAACCCGGGAACTGCATTTGAAACTGCAGGCCTTG
+
GGGGGGGGGGGGGGGGGGGGGGGGGGGGGGGGGGGGGGGGGGGGGGGGGGGGGGGGGGGGGGGGGGGGGGGGGGGGGGGGGGGGGGGGGGGGGGGGGGGGGGGGGGGGGGGGGGGGCGGGG>FGFFGG,C?,<,C=CFGGGGGGGGGGGGGGGGGGGGGGGGGGGGGGG7CGGGGGGGGGGGGGGGGGGGGGGGGGGGGGGGGGGGGGGGGGGGGGGGGGGGGGGGGGGGGGGGGGGGGGGGGGGGGGGGGGGGGGGDGGGGGGGGGGGGGGGGGGGGGGFFGGGGGFGFFG
@M03364:396:000000000-C9LGT:1:1101:7571:10347 1:N:0:10
ACTCCTACGGGAGGCAGCAGTGGGGAATATTGCACAATGGGCGCAAGCCTGATGCAGCGACGCCGCGTGCGGGATGGAGGCCTTCGGGTTGTAAACCGCTTTTGTTCAAGGGCAAGGCACGATTGCGGTCGTGTTGAGTGGATTGTTCGAATAAGCACCGGCTAACTACGTGCCAGCAGCCGCGGTAATACGTAGGGTGCAAGCGTTATCCGGATTTATTGGGCGTAAAGGGCTCGTAGGCGGTTCGTCGCGTCCGGTGTGAAAGTCCATCGCTTAACGGTGGATCCGCGCCGG
+
GGGGGGGGGGGGGGGGGGGGGGGGGGGFGGGGGGGGGGGFGGGGGGGGGGGGGGGGGGGGGGGGGGGGCGGGGGGGGGGGGGGGGGGGGGGGGGGGCFGGGGGGGGDFFGFGGG=F<=AFG-:@+>CC3+533@,:,@F9C,>FFBFGGGFF>DGGDFGGEGGDGGGGG<<FFGGGGGGGGGGGGGC>CFGFCGCGGGGGGGGGGEGGGGGGGEG*C@CCGGGCGGECFFGGEGGGGGGGGGGEGEEGGGGGGGGGDEEE5<FGGGGGGGGGDG5*;C5DDF5DFGDFGFFD79
@M03364:396:000000000-C9LGT:1:1101:24900:10381 1:N:0:10
ACTCCTACGGGAGGCAGCAGTGGGGAATATTGCACAATGGGCGCAAGCCTGATGCAGCGACGCCGCGTGCGGGATGGAGGCCTTCGGGTTGTAAACCGCTTTTGTTCAAGGGCAAGGCACGGTTTCGGCCGTGTTGAGTGGATTGTTCGAATAAGCACCGGCTAACTACGTGCCAGCAGCCGCGGTAATACGTAGGGTGCAAGCGTTATCCGGATTTATTGGGCGTAAAGGGCTCGTAGGCGGTTCGTCGCGTCCGGTGTGAAAGTCCATCGCTTAACGGTGGATCCGCGCCGG
+
GGGGGGGGGGGGGGGGGGGGGGGGGGGGGGGGGGGGGGGGGGGGGGGGGGGGGGGGGGGGGGGGGGGGGGGGGGGGGGGGGGGGGGGGGGGGGGGGGGGGGGGGGGGEGGGGGGGGGGGGG7FCFFGG@@C@@FGGFFGGGGGGGGGGGGFFDGGGGGGGGGGGGGGGG<FGGGGGGGGGGGGGGGGGGGGGGGGGGGGGGGGGGGGGGGGGGDGEFGFGGGGGGGDEGGGGGGGGGGGGGGGGGGGGGGGGGEEGG:CCEFCGFGGGGGGGGGGDGGGGEFGFFGGFGFEGDD
@M03364:396:000000000-C9LGT:1:1101:16428:10396 1:N:0:10
ACTCCTACGGGAGGCAGCAGTGGGGAATCTTGCACAATGGGCGGAAGCCTGATGCAGCGACGCCGCGTGCGGGACGAAGGCCTTCGGGCTGTAAACCGCTTTCAGCAGGGACGAGGCGAAAGTGACGGTCCCTGCAGAAGAAGCCCCGGCTAACTACGTGCCAGCAGCCGCGGTAATACGGAAGGTCCGGGCGTTATCCGGATTTATTGGGTTTAAAGGGAGCGCAGGCTGTCGGTTAAGCGTGTTGTGAAATGTAGGCGCCCAACGTCTGAATTGCAGCGCGAACTGGCTGAC
+
GGGGGGGGGGCFGGGGGGGGGGGGGGGGGGGGGGGGGGGGGGGGGGGGGGGGGCGGGGGGGGGGDGGGGGGGGGGGGGGGGGGGGGGGGGGGGGGGGGGGGGGGGGGGGGGGGGEGD:F:F*@,,8FE+*4<FFF:@CGGGGGFEFGGGGGGFGGGGGGGGGGGGGGGG2?GGGE>FGGFCEGGGGGGGGEEGGGEFGFGED?EFGGGFFGEGGGGCEGG@EEGGGGGGGGGGGGGEGGGGGGGGGGGGGGGDEEGGGGGDGDCFDEGFFGGGGGGGGGGEFGGGGGFGFFDFD
@M03364:396:000000000-C9LGT:1:1101:8607:10412 1:N:0:10
ACTCCTACGGGAGGCAGCAGTGAGGAATATTGGTCAATGGGCGGAAGCCTGAACCATCCAAGTCGCGTGAGGGAAGACGGTCCTACGGATTGTAAACCTCTTTTGCCGGGGAACAACGGGCGTCACGCGTGGCGCTGTGAGTGTACCCGGAGAAAAAGCATCGGCTAACTCCGTGCCAGCAGCCGCGGTAATACGGAGGATGCGAGCGTTATCCGGATTTATTGGGTTTAAAGGGTGCGCAGGCGGCGCGTCAAGCCGGCGGGAAAATTGCGGGGCTCAACCCCGTAGAGCCGT
+
GGGGGGGGGGGGGGGGGGGGGGGGGGGGGGGGGGGGGGGGGGGGGGGGGGGGGGGGGGGGGGGGGGGGGGGGGGGGGGGGGGGGGGGGGGGGGGGGGGGGGGGGGGGGGGGGGGFGGGGGGFFE+BFF+8@3@FFFFGGFGFGFGGGGGGFG=CGGGGGGGGGGGGGGGGGGGGGGGGGGGGGGGGGGGGGGGGGGGGGGGGGGGGGGGGGGGGGGGGGF7FGGGGCGCFGGGGGGGEGGGGGGGGGGGGEGGEGGGGGGGC):CFGGFGGGGGGCGGGGFFGGGGDBGFFFG*
@M03364:396:000000000-C9LGT:1:1101:23063:10472 1:N:0:10
ACTCCTACGGGAGGCAGCAGTGGGGAATCTTCCGCAATGGACGAAAGTCTGACGGAGCAACGCCGCGTGAACGATGACGGCCTTCGGGTTGTAAAGTTCTGTTATACGGGACGAATGGCGTAGCGGTCACTACCCGTTACGAGTGACGGTACCGTAAGAGAAAGCCACGGCTAACTACGTGCCAGCAGCCGCGGTAATACGTATGGTGCAAGCGTTATCCGGATTTACTGGGTGTAAAGGGAGTGCAGGCGGTCAGATAAGTCAGATGTGAAAACCCGGGGCTCAACTCCGGGG
+
GGGGGGGGGGGGGGGGGGGGGGGGGGGGGGGGGGGGGGGGGGGGGGGGGGGGGGGGGGGGGGGGGGGGGGGGGGGGGGGGGGGGGGGGGGGGGGGGGGGGGGGGGGGGGGGGGGGGGGGGG@CF3@FG+,8,:@FFGGGGGGGGGFGGGGGGGGGGGGGGGGGGGGGGG<EGCGGGGGGGGGGGGGGGGGGGGGGGEGGGGGFGGGGGGGGGGGGGGGGGGGGGGGGGGGGGFGGFGGGGGGEGGGGGGDGGGGGGGGGGGGGGDCGGGFFGGGGGDGGGDDCGGGGFFF>DG/
@M03364:396:000000000-C9LGT:1:1101:3932:10501 1:N:0:10
ACTCCTACGGGAGGCAGCAGTAGGGAATTTTCGGCAATGGGGGAAACCCTGACCGAGCAACGCCGCGTGAACGAAGAAGGCCTTCGGGTCGTAAAGTTCTGTTGTACGGGAAGAACGTCGGGTCGAGGACATGCCATGCGAGTGACGGTACCGAACATAGAAAGCCACGGCTAACTACGTGCCAGCAGCCGCGGTAATACGTAGGTGGCGAGCGTTATCCGGAATCATTGGGCGTAAAGAGGGTGCAGGCGGTGATACAGTTCTGGATGTTAAAGCCCGAACCTAAACTTCGGG
+
GGGGGGGGGGGGGGGGGGFGGGGGGGGGGGGGGGGGGFGGGGGGGGGGGGGGGGGGGGGGGCGGGGGGGGGGGGGCGGGGGGFFFFCFFGCFCA@,CFCF,EE9F,<CCCFECDFE+FB>++B+C+>F+*688,@:>AFCE7FFCFFGFFGF*C<C:FFGFFGECF7CB*:C<C<F:F*=+=FF@C7<FGGE5EEDEF7FGGC:CCC*;/:?C5C>;8E:=8EC>F+<@EG5ECE>8*+2*;**1:8E*:2***13*3+<+<DF+*3*2C+**0+:CCE3>)/7C67@FFF159
@M03364:396:000000000-C9LGT:1:1101:17180:10517 1:N:0:10
ACTCCTACGGGAGGCAGCAGTGGGGAATTTTCCGCAATGGGCGAAAGCCTGACGGAGCAATGCCGCGTGAAGGTAGAAGGCCTACGGGTCATGAACTTCTTTTCCCGGAGAAGAAGCAATGACGGTATCCGGGGAATAAGCATCGGCTAACTCTGTGCCAGCAGCCGCGGTAAGACAGAGGATGCAAGCGTTATCCGGAATGATTGGGCGTAAAGCGTCTGTAGGTGGCTTTTTAAGTTCGCCGTCAAATCCCAGGGCTCAACCCTGGACAGGCGGTGGAAACTACCAAGCTGG
+
GGGGGGGGGGGGGGGGGGGGGGGGGGGGGGGGGGGGGGGGGGGGGGGGGGGGGGGGGGGGGGGGGGGGGGGGGGGGGGGGGGGGGGGGGGGGGGGGGGGGGGGGGGGEGGGGGGGGGGGGG-E+CFGG<A@8@FF>@FGGGGGGGGGGGGGGGGGGGGGGGGGGGGGGGCEGGGGGGGGGGGGGGGGGGGGGGGGGGGGGGGGGGGGGGGGGGGGGGGGGGGGGGGGGGGGGGGGGGGGGGGGGGGDGGGGGGGGGGGCGGGGGGGGGGGGG9FGGCGGG6?FGGGFFFFFGGG
@M03364:396:000000000-C9LGT:1:1101:5625:10522 1:N:0:10
ACTCCTACGGGAGGCAGCAGTAGGGAATATTGCACAATGGAGGAAACTCTGATGCAGCCATGCCGCGTGTGTGAAGAAGGCCTTCGGGTTGTAAAGCACTTTCGGAGGGGAGGAAAAGATGCCGTTACCCTCAGAAGAAGCACCGGCTAACTCCGTGCCAGCAGCCGCGGTAATACGGAGGGTGCAAGCGTTAATCGGAATAACTGGGCGTAAAGGGCATGCAGGCGGTTATACAAGTAGGATGTGAAAGCCTGGGGCTCAACCTCAGAACTGCATTCTAAACTGTGTGACT
+
GGGGGGGGGGGGGGGGGGGGGGGGGGGGGGGGGGGGGGGGGGGGGGGGGGGGGGGGGGGGGGGGGGGGGGGGGGGGGGGGGGGGGGGGGGGGGGGGGGGGGGGGGGDGGGGGGGGFFGGDF-E@+B=F<BFE<FCFGGGGGGGGGGGFEGGGAFGGGGGGGGGGGGGGGEECFGFGGGGGGGGGGGGGGGGGGEGGGGGGGGGGGGGGGGGCGFGGGGGCGGGGGGGGEGCGGGGGGGGGGGGFGGFFCDGGGGFGGGGFGCFGGFGGGGGFGGGGGGDGF46DGGGFGFFC
@M03364:396:000000000-C9LGT:1:1101:13346:10557 1:N:0:10
ACTCCTACGGGAGGCAGCAGTGGGGAATATTGCACAATGGGGGAAACCCTGATGCAGCAACGCCGCGTGAGTGATGACGGCCTTCGGGTTGTAAAGCTCTGTCTTCAGGGACGATAATGACGGTACCTGAGGAGGAAGCCACGGCTAACTACGTGCCAGCAGCCGCGGTAATACGTAGGTGGCGAGCGTTATCCGGAATTATTGGGCGTAAAGAGCGCGCAGGTGGTTGATTAAGTCTGATGTGAAAGCCCACGGCTTAACCGTGGAGGGTCATTGGAAACTGGTCGACTTG
+
GGGGGGGGGGGGGGGGGGGGGGGGGGGGGGGGGGGGGGGGGGGGGGGGGGGGGGGGGGGGGGGGGGGGGGGGGGGGGGGGGGGGGGGGGGGGGGGGGGGGGGGGGGGGGGGGGGGGFGGGGCFG@FGG>=@B3BCGFGGGGGGGGGGGGGGGGGGGGGGGGGGGGGGGG<BFGGGGGGGGGGGGGGGGGGGGGGGGGGGGGGGGGGGGGGGGGGGGGGGGGGGGGGEGGGFFGGGGGGGGGGGGGGGGGGGGGGGGGGGGGGG7FGGGGGCGGGGGGGGGFFFGGGGFGF@G
@M03364:396:000000000-C9LGT:1:1101:24689:10580 1:N:0:10
ACTCCTACGGGAGGCAGCAGTGGGGAATATTGCACAATGGGCGCAAGCCTGATGCAGCGACGCCGCGTGCGGGATGGAGGCCTTCGGGTTGTAAACCGCTTTTGTTCAAGGGCAAGGCACGGTTTCGGGCGTGTTGAGTGGATTGTTCGAATAAGCACCGGCTAACTACGTGCCAGCAGCCGCGGTAATACGTAGGGTGCAAGCGTTATCCGGATTTATTGGGCGTAAAGGGCTCGTAGGCGGTTCGTCGCGTCCGGTGTGAAAGTCCATCGCTTAACGGTGGATCCGCGCCTG
+
GGGGGGGGGGGGGGGGGGGGGGGGGGGGGGGGGGGGGGGGGGGGGGGGGGGGGGGGGGGGGGGGGGGGGGGGGGGGGGGGGGGGGGGGFGGGGGGGGGGGGGGGFGG,EFGGEGDF<DGCGEG<FGCE++*5*8>@FDFF::>,3@FFGGEDC?FGGGGEEGGEBFGC8<<<FGFFGGGFFFGGG8/AF7+2<,;EECCGGGFGGEE8E@CCE88A03<EFFGGGC?E>FCCG6CEECFGGGD=EGEGGGGEG5>E)*:78<:9?C<C77ACGFEC>:EDFFG369F@G>7<3>
@M03364:396:000000000-C9LGT:1:1101:20526:10582 1:N:0:10
ACTCCTACGGGAGGCAGCAGTGGGGAATATTGCACAATGGGCGCAAGCCTGATGCAGCGACGCCGCGTGCGGGATGGAGGCCTTCGGGTTGTAAACCGCTTTTGTTCAAGGGCAAGGCGGGTCTTCGGACCCGTTGAGTGGATTGTTCGAATAAGCACCGGCTAACTACGTGCCAGCAGCCGCGGTAATACGTAGGGTGCAAGCGTTATCCGGATTTATTGGGCGTAAAGGGCTCGTAGGCGGTTCGTCGCGTCCGGTGTGAAAGTCCATCGCTTAACGGTGGATCCGCGCCGG
+
GGGGGGGGGGGGGGGGGGGGGGGGGGGGGGGGGGGGGGGGGGGGGGGGGGGGGGGGGGGGGGGGGGGGGGGGGGGGGGGGGGGGGGGGGGGGGGGGGGGGGGGGGGGDGGGGGGGGGGGFGFG:;FFF+*5C<FCFGGFGG9FFFGEGGGFG:FFGGGGGGGGGGGGGG*CGFGGGGGGGGGGGGCGGGFGGGGGGGGGGGGGGGGGGGGGGGGGEGGGGGGGGGGGGGFGGDGFGGGGGGGGCEGGGGGGGGGGGG8=:?CFGGGGGG7CGGGGDGGGDBFGGGGGFGFFGGG
@M03364:396:000000000-C9LGT:1:1101:16264:10589 1:N:0:10
ACTCCTACGGGAGGCAGCAGTGGGGAATATTGCACAATGGGCGCAAGCCTGATGCAGCGACGCCGCGTGCGGGATGGAGGCCTTCGGGTTGTAAACCGCTTTTGTTCAAGGGCAAGGCACGGTTTCGGCCGTGTTGAGTGGATTGTTCGAATAAGCACCGGCTAACTACGTGCCAGCAGCCGCGGTAATACGTAGGGTGCAAGCGTTATCCGGATTTATTGGGCGTAAAGGGCTCGTAGGCGGTTCGTCGCGTCCGGTGTGAAAGTCCATCGCTTAACGGTGGATCCGCGCCGG
+
GGGGGGGGGGGGGGGGGGGGGGGGGGGGGGGGGGGGGGGGGGGGGGGGGGGGGGGGGGGGGGGGGGGGGGGGGGGGGGGGGGGGGGGGGGGGGGGGGGGGGGGGGGGGGGGGGGGGGGGGG+>C<EFG++@5>@FFGGEGGFGGGGGGGGGGFGGGGGGGGGGGGGFDG:CFGGGGGGGGGGGGGDGGGGGGGGGGGGGGGGGGGGGGGGGGGDGCEFGGGGGGGGGGGGGGGGGGGGGGGGGGGGGGGDGGGGGGG?CCEGGGGGGGGGGGGGGGGGGG@FGCFGGFGFFGGG
@M03364:396:000000000-C9LGT:1:1101:2095:10599 1:N:0:10
ACTCCTACGGGAGGCAGCAGTGGGGAATATTGCACAATGGGCGCAAGCCTGATGCAGCGACGCCGCGTGCGGGATGGAGGCCTTCGGGTTGTAAACCGCTTTTGTTCAAGGGCAAGGCACGGTTGCGGCCGTGTTGAGTGGATTGTTCGAATAAGCACCGGCTAACTACGTGCCAGCAGCCGCGGTAATACGTAGGGTGCAAGCGTTATCCGGATTTATTGGGCGTAAAGGGCTCGTAGGCGGTTCGTCCCGTCCGGTGTGAAAGTCCATCGCTTAACGGTGGATCCGCGCCGG
+
GGGGGGGGGGGGGGGGGGGGFFGGGGGGFGGFGGGGGGGGGGGGGGGGGGGGGFGFCGGGGGGGGGGGGGGGGGCFGGCCGFGGGGGGEFGGGGGGGCCGGGGFGGGFGAFEGGDGGFF<F7<C+>FE+@>5@,8<FF,DFFG9CEC;FGF7CCFGGCACCCGECFGEFCB@CFGGCGGGGGGGGGEECCEECFEGE8CEGFFFC8E>@CFDG?;8<CGG?EGFGE>ECFFG5AFC/88=9CECGEE5?*8*2:EGD:CE>3CFFC7:FFGGGFFDC7=37>EF6<*.*)759C
@M03364:396:000000000-C9LGT:1:1101:14145:10600 1:N:0:10
ACTCCTACGGGAGGCAGCAGTGGGGAATATTGCACAATGGGGGAAACCCTGCTGCAGCAACGCCGCGTGAGTGATGACGGTCTTCGGATTGTAAAGCTCTGTCTTTAGGGACGATAATGACGGTACCTCTGTATTAAGCCACGGCTAACTACGTGCCAGCAGCCGCGGTCATACGTAGGTGGCAAGCGTTGTCCGGATTTACTGGGCGTAAAGGGAGCGTAGGTGGATATTTAAGTGGGATGTGAAATACCCGGGCTTAACCTGGGTGCTGCATTCCAAACTGGATATCTAG
+
GGGGGGGGGGGGGGGGGGGGGGGGGGGGGGGGGCFEEFC-CFEEGGGGGG@,CCFCEF@FG6FFFFFFGE=EE?FEFFCCFGGGG<C?FGFFGA@EFFGGEEFGGG<,BFCFE7F?:FEFF8+B3BFG5,85,,,8,<FF<F7CFE:<DG<F8@5FCF,@<BFGEEG>C*6DCFFGGGCFF7CF:1F@FGGGGG:**=FG9FGF,<B1C*=*3<5/;?5CCCC@<8*<<EGCGC+C9CCGGEGFGF9EGGFCE5CEGDGGGGGGFF73<CGDC:CFFGGF@*C<FD:=>*0?
@M03364:396:000000000-C9LGT:1:1101:13556:10629 1:N:0:10
ACTCCTACGGGAGGCAGCAGTGGGGAATATTGCACAATGGGGGAAACCCTGATGCAGCAACGCCGCGTGAGTGATGACGGCCTTCGGGTTGTAAAGCTCTGTCTTCAGGGACGATAATGACGGTACCTGAGGAGGAAGCCACGGCTAACTACGTGCCAGCAGCCGCGGTAATACGTAGGTGGCGAGCGTTGTCCGGATTTACTGGGCGTAAAGGGAGCGTAGGCGGACTTTTAAGTGAGATGTGAAATACCCGGGCTCAACTTGGGTGCTGCATTTCAAACTGGAAGTCTAG
+
GGGGGGGGGGGGGGGGGGGGGGGGGGGGGGGGGGGGGGGGGGGGGGGGGGGGGGGGGGGGGGGGGGGGGGGGGGGGGGGGGGGGGGGGGGGGGGGGGGGGGGGGGGGGGGGGGFEG7FFFC-@FBCFGC,@8,BF7>FGGGGGGGGFGGGGGFGGGGGGGGGGGGGGGG*=FGGGGGGGGGGGGGGGGGGC@FGGGGGGGGGGGGGGGGGGGGGGFEEEEGGGGGG5CEF7CFGGGFGGGGGGGFFGGGGGGGGGG3EGGGGGGGFCDGGGGFFGGGGGGFFGGGGFFFFFG
@M03364:396:000000000-C9LGT:1:1101:11843:10629 1:N:0:10
ACTCCTACGGGAGGCAGCAGTGAGGAATATTGGTCAATGGGCGGAAGCCTGAACCAGCCAAGTAGCGTGCGGGAAGAATGCCCTATGGGTTGTAAACCGCTTTTACCTGGGGACAAAGTGAGCCACGTATGGTTCATTGCGGGTACCAGGCGAATAAGGACCGGCTAATTCCGTGCCAGCAGCCGCGGTAATACGGAAGGTCCGGGCGTTATCCGGATTTATTGGGTTTAAAGGGAGCGTAGGCTGACAGGCAAGCGTGTTGTGAAATGTCGTCGCCCAACGTCGGCACTGC
+
GGGGGGGGGGGGGGGGGGGGGGGGGGGGGGGGGGGGGGGGGGGGGGGGGGGGGGGGGGGGGGFGGGGGGGGGGGGGGGFGGGGGGFFGGFFGGGGGGGGGGGGGGGGGGGGGGFGG,BFF9CF<,3@D,,A,A,C3@FGG:7FGGGGGGGGGGGGGGGGFGGGGGGGGGGGGGGGGGGGGGGGGGCFEGGGGFGGGGGGGGGGGGGGGGGGGGGGCECCCGGGGGGGG>FGGGGGGGGGGGGGGGGGG?FDGGGGGD:EEGGGGGGGDF2<CGFGGDDGGFF59DCDFGFFG
@M03364:396:000000000-C9LGT:1:1101:14158:10636 1:N:0:10
ACTCCTACGGGAGGCAGCAGTGGGGAATATTGCACAATGGGCGCAAGCCTGATGCAGCGACGCCGCGTGCGGGATGGAGGCCTTCGGGTTGTAAACCGCTTTTGTTCAAGGGCAAGGCACGGTTTCGGCCGTGTTGAGTGGATTGTTCGAATAAGCACCGGCTAACTACTTGCCAGCAGCCGCGGTCATACGTAGGGTGCAAGCGTTATCCGGATTTATTGGGCGTAAAGGGCTCGTAGGCGGTTCGTCGCGTCCGGTGTGACAGTCCATCGCTTAACGGTGGATCCGCGCCGG
+
GGGGGGGGGGGGGGGGGGGGGGGGGGGGGGGGGGGGGGC9FGGGGGGGGGGDFFGGFGGGGGGGGGGGGGGGGGGGFGGGGGGGGGGGGGGGGGGGG>FGGGGGGGGAFA8CFG<F+FCEB+@CEFGGB+@5*@@,7>FE7>CFCFGGCGFF>3?F,FFGGGDGGGG,B,?,?FGBFGGGG:F:*=*;CGGGGGGDEGCE8<CFEEG5EGG>CEGGGCGG++;C*1*;*<:EGGFDGGGGGGGGGGGGG8EGGGGGG8=75A*<F:CF7CC3<7C3CCC>;>EGDCCFGEDDDG
@M03364:396:000000000-C9LGT:1:1101:25204:10655 1:N:0:10
ACTCCTACGGGAGGCAGCAGTGGGGAATCTTCCGCAATGGGCGAAAGCCTGACGGAGCAACGCCGCGTGAGTGATGACGGCCTTCGGGTTGTAAAGCTCTGTGATCGGGGACGAACGGTCCGTCAGCTTCTCCCTTATGGAAGTGACGGTACCCGAATAGCAAGCCACGGCTAACTACGTGCCAGCAGCCGCGGTAATACGTAGGTGGCAAGCGTTGTCCGGAATTATTGGGCGTAAAGCGCGCGCAGGCGGCTTTCTAAGTCCATCTTAAAAGTGCGGGGCTTAACCCCGTG
+
GGGGGGGGGGGGGGGGGGGGGGGGGGGGGGGGGGGGGGGGGGGGGGGGGGGGGGGGGGGGGGGGGGGGGGGGGGGGGGGGGGGGGGGGGGGGGGGGGGGGGGGFGGGGGGGGGGGGGGGGGCF:+@FG,,83@BFFFGGGGGGGGGGFGGGGGGGGGGGGGGGGGGGGG=EGGGGGGGGGGGGGGGGGGGGGGGGGGGGGGGGGGGGGGGGGGGGGGGGGGGDGGGGGGGGGGGGGGFGGGGGGGGGGGGGGGGDGGGGGGGGGGGGGGGGG:FGGGGGGFFGFGGGFGFFDG
@M03364:396:000000000-C9LGT:1:1101:3904:10679 1:N:0:10
ACTCCTACGGGAGGCAGCAGTGGGGAATTTTGCGCAATGGGGGCAACCCTGACGCAGCAACGCCGCGTGCGGGACGGAGGCCTTCGGGTCGTAAACCGCTTTCAGCAGGGAAGAAGTTGACTGTACCTGCATAAGAAGCTCCGGCTAACTACGTGCCAGCAGCCGCGGTCATACGTAGGGAGCGAGCGTTATCCGGATTCATTGTGCGTAAAGCGCGCGTAGGCGGCTCGCCAAGCGGGGTCTCAAACCCGGGGGCTCAACCTCCGGCCCGACCCCGAACCTGCGGGCTCGAGG
+
GGGGGGGGGGGGGGGGGGGGGGGGGGGGGGGGGGGGGGGGGGGGGGFGGGGGGGGGGGFDGFGGGG:FEGE7FGGGGGGGGGGGGFGDFGGGGGGGGCFFGGFA=FDGFGGGGGFFFF,FD@AF3@FF,,3<,,8>7>DC<F*CEG:CGGGG=F:FGG?FFFGF<F7FC*;CCFCFCF*C8CEG8C:*CE5CGGG>CGCFFGC:+<A;C>C5FG8CCGCCEEE<28CCEDEE85*;*:?=E?FC9<7FGGC>**::DC9?8FGGG):CCDCDDGGG:55CE4*9/)1./55)1)
@M03364:396:000000000-C9LGT:1:1101:19465:10686 1:N:0:10
ACTCCTACGGGAGGCAGCAGTGGGGAATATTGCACAATGGGCGCAAGCCTGATGCAGCGACGCCGCGTGCGGGATGGAGGCCTTCGGGTTGTAAACCGCTTTTGTTCAAGGGCAAGGCACGGTTTCGGCCGTGTTGAGTGGATTGTTCGAATAAGCACCGGCTAACTACGTGCCAGCAGCCGCGGTAATACGTAGGTGGCAAGCGTTGTCCGGATTTATTGGGCGTAAAGCGAGCGCAGGCGGAAAAATAAGTCTAATGTGAAAGCCCTCGGCTTAACCGAGGAACTGCATCGG
+
GGGGGGGGGGGGGGGGGGGGGGGGGGGGGGGGGGGGGGGGGGGGGGGGGGGGGGGGGGGGGGGGGGGGGGGGGGGGGGGGGGGGGGGGGGGGGGGGGGGGGGGGGGGGGGGGGGGGGGGGG+F>:FGG+853@8FFDFGGGGGGGGFGGGGGCFGGGGGGGGGGGGGGG@FGGGGGGGFGGGGGGGGGGGGGGFGGGGGGGGGGGGGGGGGGGEEDCGFGGGGGGGGGFGGGGGGGGGGGGGGEGGGGGGGGGGGGGGGGGGGGGGGGGFGGGGGGGGGGFEGGGG4?FFFGGD
@M03364:396:000000000-C9LGT:1:1101:5588:10686 1:N:0:10
ACTCCTACGGGAGACAGCAGTGGGGAATCTTCCGCAATGGACGAAAGTCTGACGGAGCAACGCCGCGTGAACGATGACGGCCTTCGGGTTGTAAAGTTCTGTTATACGGGACGAATGGTACGACGGCCCCTACCCGTCGTAAGTGACGGTACCGTAAGAGAAAGCCACGGCTAACTACGTGCCAGCAGCCGCGGTAATACGTAGGGGGCAAGCGTTATCCGGATTCATTGGGCGTAAAGCGCGCGTAGGCGGCCAGCCTGGTCGGGAGTCAAATCCGGGGGCTCAACCCCCGTC
+
GGGGGGGGGGGGGGGGGGGGGGGGGGGGGGGGGGGGGGGGGGGGGGGGGGGGGGGGGGGFGGGGGGGGGGGGGGGGGGGGGGGGGGGGGGGDGGGGFDGGGGGGGCGGGGGGGCFGGGGGGFGGDEFG++88:@C@FGGGFGGGD9FCGGCGGGGGGGGGGGGGGGGGG:EEGGGGGGGGGGGGGGGGGGGGGGGGGGGGGGDGGGGGGDGGGGGGGGGGGGGEGGGGG?FGGGGGGGGGGGGGGGGGGGGGEEEGGFGGGGFGGGGGGGGGGGGGGDEDBECFGGGFGEEGDD
@M03364:396:000000000-C9LGT:1:1101:2967:10700 1:N:0:10
ACTCCTACGGGAGGCAGCAGTGAGGAATATTGGTCAATGGATGAGAATCTGAACCAGCCAAGTAGCGTGCAGGATGACGGCCCTATGGGTTGTAAACTGCTTTTGTACGGGGATAAAGGAGCTTACGTGTAAGTTTTTGCAGGTACCGTACGAATAAGGACCGGCTAATTCCGTGCCAGCAGCCGCGGTAATACGGAAGGTCCGGGCGTTATCCGGATTTATTGGGTTTAAAGGGAGCGTAGGCCGTGGATTAAGTGTGTTGTGAAATGTAGGCGCTCAACGTCTGACTTGC
+
GGGGGGGGGGGGGGGGGGGGFGGGGGGGGGGGGGGGGGGGGGGGGGGGDGGGGGGGGGGGGGGGGGGGGGGGGGGGGGGGGGGGGGGGGGGGGGGGGGGFFGFGGGGGGGGGGDGGDFFFF@FF,BDF,:A,CEFGFGGGGGGGGGGGGGGGGGGGGGGGGGFGGGGGGB;FGFCCGGGGGGGGGGGGGDGGGGGGGGGGGGGGGGGGGGGGGGGGGGEGG@FGGG8CEFGGGGGGGGGGGGGGGGEGGG?FGGGGG<?C2AFGGCFC::FGGGGDGGGGFF:FCCCFGFFG
@M03364:396:000000000-C9LGT:1:1101:27493:10715 1:N:0:10
ACTCCTACGGGAGGCAGCAGTGAGGAATATTGGTCAATGGGCGTGAGCCTGAACCAGCCAAGTAGCGTGCAGGATGACGGCCCTATGGGTTGTAAACTGCTTTTGTACGGGGATAAAGGAGTCCACGTGAGGTCTTTTGCAGGTACCGTACGAATAAGGACCGGCTAATTCCGTGCCAGCAGCCGCGGTAATACGTAGGGTGCGAGCGTTATCCGGATTTATTGGGCGTAAAGGGCTCGTAGGCGGTTCGTCGCGTCCGGTGTGAAAGTCCATCGCCTAACGGTGGATCTGCGC
+
GGGGGGGGGGGGGGGGGGGGGGGGGGGGGGGGGGGGGGGGGGGGGGGGGGGGGGGGGGGGGGGGGGGGGGGGGGGGEGGGGGGGGGGGGGGEGGGGGGGGGGGGGGGFDGGGGG?FFFG?F9FC,CFG,,@8,8ECEFFCFFCFF9BCFGGGCFGGGFGGGGGGGGGGGGGGGGFGGGGGGGGGGGGGGGGGGGGGGGGGGGGGGGGGGGGGGGGGGDGGGGGGGGGGEGGGGGGGFGGGGGGGGG=EEGGGCECEGGGG8EGGGFGGGGGGGGED33=FFFDGGGG69BFGGG
@M03364:396:000000000-C9LGT:1:1101:17793:10723 1:N:0:10
ACTCCTACGGGAGGCAGCAGTGGGGAATATTGCACAATGGGGGAAACCCTGATGCAGCAACGCCGCGTGAGTGATGACGGTCTTCGGATTGTAAAGCTCTGTCTTCAGGGACGATAATGACGGTACCTGAGGAGGAAGCCACGGCTAACTACGTCCCAGCAGCCGCGGTCATACGTAGGTGGCGAGCGTTGTCCGGATTTACTGGGCGTAAAGGGAGCGTAGGCGGATTTTTAAGTGAGATGTGAAATACTCGGGCTTAACCTGAGTGCTGCATTTCAAACTGGAAGTCTAG
+
GGGGGGGGGGGGGGGGGGGGGGGGGGGGGGGGGGGGGGGGGGGGGGGGGGGGGGGGGGGGGGGGGGGGGGGGGGGGGGGGGGGGGGGGGGGGGGGGGGGGGGGGGGGGGGGGGGGGCGGGGFFCDFFG,,83,B=FFGGGGGGGGGGGGGGGGGGGGGGGGGGGGGGGG*CFGGGGGGGGGGGGGGGGGGGGGGGGGGGGGGGGGGGGGGGGGGGGGGGEGGGGGG>EGGGGGGGGGGGGGGGGGGGGGGGGGGGGGGGGGGGGGGFGGGGGGGGGGGGGFFGGDGGFGFFG
@M03364:396:000000000-C9LGT:1:1101:10092:10729 1:N:0:10
ACTCCTACGGGAGGCAGCAGTGGGGAATCTTGCACAATGGGCGAAAGCCTGATGCAGCGACGCCGCGTGCGGGACGAAGGCCTTCGGGTTGTAAACCGCTTTCAGCAGGGACGAGGCGAAAGTGACGGTCCCTGCAGAAGAAGCCCCGGCTAACTACGTGCCAGCAGCCGCGGTAATACGTAGGGAGCAAGCGTTATCCGGATTTACTGGGTGTAAAGGGCGTGTAGGCGGGAAAGCAAGTCAGATGTGAAAACTATGGGCTCAACCCATAGCCTGCATTTGAAACTGTTTTTC
+
GGGGGGGGGGGGGGGGGGGGGGGGGGGGGGGGGGGGGGGGGGGGGGGGGGGGGGGGGGGGGGGGGGGGGGGCGGGGGGGGGGGGGGGGGGGGGGGGGGGGGGGGGGGGGGGGGGFGEGG7@*E,,8>E81>>>EF@DCFGGGGGGGGGDCFGGGGGGGGGGGGFGGGGG*=EGGGGGGGGFCFGGGGGGGGGGGGGGGGGGGGGFGGGGGG;EGGGFFGGGGGEGGGGGEEGEGGGGGGGFGGGGGGGGGGFGGGGGGGGGGGGGG=DGGGFGGGGGGEF?FFFFGGFCFFGGC
@M03364:396:000000000-C9LGT:1:1101:25862:10735 1:N:0:10
ACTCCTACGGGAGGCAGCAGTGGGGAATATTGCACAATGGGCGAAAGCCTGATGCAGCAACGCCGCGTGAACGATGAAGGCCTTCGGGTCGTAAAGTTCTGTCCTCAAGGAAGATAATGACGGTGCTTCTGGATGAAGCCCCGGCTAACTACGTGCCAGCAGCCGCGGTAATACGTAGGGGGCAAGCGTTATCCGGATTTACTGGGTGTAAAGGGAGCGTAGACGGCGGTGCAAGTCTGAAGTGAAAGGCGGGGGCTCAACTCCCGGATTGCTTTGGAAACTGCATGGCTAG
+
GGGGGGGGGGGGGGGGGGGGGGGGGGGGGGGGGGGGGGGGGGGGGGGGGGGGGGGGGGGGGGGGGGGGGGGGGGGGGGGGGFGGGGGGGGGGGGGGGGGFFFGDGAF,EFFGGCEF,CFDF-CB=FCG,,C,,,:B?FDB7FGGG7+@EGG@:FGDFGGFFFGGGGGGGC5FFDF<CEGGGGD7@EGGCC<EGGGGGGFGGGGGGGGGECGGFCEFGGGGGG5:CE5?*?EDGGGGGFFE9CFGGFGG*;5ECGGGGGGCAFCGGGDDDDGGFGFGDFF>?FGGG7C;FF*9
@M03364:396:000000000-C9LGT:1:1101:4837:10746 1:N:0:10
ACTCCTACGGGAGGCAGCAGTGAGGAATATTGGTCAATGGCCGAGAGGCTGAACCAGCCAAGTAGCGTGCAGGATGACGGCCCTATGGGTTGTAAACTGCTTTTATACGGGGATAAAGTCAGCTACGTGTAGTTGTTTGCAGGTACCGTATGAATAAGGACCGGCTAATTCCGTGCCAGCAGCCGCGGTAATACGGAAGGTCCGGGCGTTATCCGGATTTATTGGGTTTAAAGGGAGCGCAGGCCGTCTGTTAAGCGTGTTGTGAAATGTAGACGCCCAACGTCTGAATTGC
+
GGGGGGGGGGGGGGGGGGGGGGGGGGGGGGGGGGGGGGGGGGGGGGGGGGGGGGGGGGGGGGGGGGGGGGGGGGGGGGGGGGGGGGGGGGGGGGGGGGGGGGGGGGGGGGGGGGGGGFGGGDFE?FF,,:=<EFFGFGGGGGGGGGGGFGGG=FGGGGGGGGGGGGGGGFGGGGGGGGGGGGGDGGGGGGGGGGGGGGGGGFGGGGGGGGGGGGGGCCEFGGGGGGEGECGGGGGGGGGGGGGGGGEGGGGGFGGGGCEE8EGGCCCCFFFFFGGGDGEFDEFGGGFFGFFF
@M03364:396:000000000-C9LGT:1:1101:26321:10751 1:N:0:10
ACTCCTACGGGAGGCAGCAGTGGGGAATATTGCACAATGGGCGCAAGCCTGATGCAGCGACGCCGCGTGCGGGATGGAGGCCTTCGGGTTGTAAACCGCTTTTGTTCAAGGGCAAGGCACGTTTGCGGCTGCCTTGGGTGGATTGTTCGAATAAGCACCGGCTAACTACGTGCCAGCAGCCGCGGTAATACGTAGGGTGCGAGCGTTATCCGGATTTATTGGGCGTAAAGGGCTCGTAGGCGGTTCGTCGCGTCCGGTGTGAAAGTCCATCGCCTAACGGTGGATCTGCGCCGG
+
GGGGGGGGGGGGGGGGGGGGGGGGGGGGGGGGGGGGGGGGGGGGGGGGGGGGGGGGGGGGGGGGGGGGGGGGGGEGCGGGGGGGGGGGGGGGGGGGGGGGGGG93,BADFEEEGGG3>DG=3,3+3@F:+@+,8B,,88FF*<:C,3<:FFF*3?<FGEFCGDCFG@?B7CC:FGFGGGGGGEGG5*;<F@F:CEGD?EEGGG5EGDC:<FDEDEECF:0AED=EEEGCEGGGGCCCEGE9C*/::EEEEC*:/8ECEEEDC7+A><:7>+9CC5997EC7>=F9FG67>>557
@M03364:396:000000000-C9LGT:1:1101:12846:10752 1:N:0:10
ACTCCTACGGGAGGCAGCAGTGGGGAATATTGCACAATGGGCGCAAGCCTGATGCAGCGACGCCGCGTGCGGGATGGAGGCCTTCGGGTTGTAAACCGCTTTTGTTCAAGGGCAAGGCGGGTCTTCGGGCCCGTTGAGTGGATTGTTCGAATAAGCACCGGCTAACTACGTGCCAGCAGCCGCGGTAATACGTAGGGTGCAAGCGTTATCCGGATTTATTGGGCGTAAAGGGCTCGTAGGCGGTTCGTCGCGTCCGGTGTGAAAGTCCATCGCCTAACGGTGGATCCGCGCCGG
+
GGGGGGGGGGGGGGGGGGGGGGGGGGGGGGGGGGGGGGGGGGGGGGGGGGGGGGGGGGGGGGGGGGGGGGGGGGGGGGGGGGGGGGGGGGGGGGGGGGGGGGGGGGGGGGGGGGGGFGGGGFGFCEFG>CFEEGGGGGCFGGGGFGGGGGGGGGGGGGGGGGGGGGGGGGGGGGGGGGGGGGGGG>EGGGGGGEGGGGGGGGGGGGGGGGGGGGGEFGGFGGGGGDEGGGFEGGDGEGGGGGGGGGGGGGGG=5CC>?E5A<:FFFGGGGFGGGCDDFEDBFG369CFDFFGDD
@M03364:396:000000000-C9LGT:1:1101:10130:10761 1:N:0:10
ACTCCTACGGGAGGCAGCAGTGAGGAATATTGGTCAATGGGCGAGAGCCTGAACCAGCCAAGTAGCGTGCAGGACGACGGCCCTATGGGTTGTAAACTGCTTTTGTACGGGGATAAAAGAGCCCCCGTGTGGGTTTTTGCAGGTACCGTACGAATAAGGACCGGCTAATTCCGTGCCAGCAGCCGCGGTAATACGGAAGGTCCGGGCGTTATCCGGATTTATTGGGTTTAAAGGGAGCGCAGGCCGTCGGTTAAGCGTGTTGTGAAATGCAGATGCCCAACATCTGACTTGC
+
GGGGGGGGGGGGGGGGGGGGFFGGGGGGGGGGGGGGGGGGGGGGGGGGGGGGGGGGGGGGGGGFGGGGGGGGGGGGGGGGGGGGGGGGGGGGGGGGGGGGGGGGGGGGGGGGGGGGGGGCFFDG+@FG:B@+3+BFDGEGGGGGGFFGGGGGEGGGGGGGGGGGGGGGGFFGGGGGGGGGGGGCGGGGGGGGGGGGGGGGGGGGGGGGGGGGGFCCC58?EFGGGGC5?8FGGGGGDEGGGGGGGEEEGGGGEGGGG;C=>FFEGFGGGGECFFFGGCECEFGGGGGFGFB>
@M03364:396:000000000-C9LGT:1:1101:3213:10790 1:N:0:10
ACTCCTACGGGAGGCAGCAGTGGGGAATATTGCACAATGGGGGAAACCCTGATGCAGCAACGCCGCGTGAGTGATGACGGTCTTCGGATTGTAAAGCTCTGTCTTCAGGGACGATAATGACGGTCCCTGAGGAGGAAGCCACGGCTAACTACGTGCCAGCAGCCGCGGTCATACGTAGGTGGCGAGCGTTGTCCGGATTTACTGGGCGTAAAGGGAGCGTAGGCGGACTTTTAAGTGAGATGTGAAATACTCGGGCTTAACCTGAGTGCTGCATTTCAAACTGGAAGTCTAG
+
GGGGGGGGGGGGGGEGGGGGGGGGGGGGGGGGGGGGGGGGGGGGGGGGGGGGGGGGGGGGGGGGGEGGGGGGFFGGGGGGGGGGGGGGGGGGGGGGGGGGGGGGGGGGGGGGGGGGEGGEEBFF+@<D8BA3:=FEGGGGGGGGGGEFFGFGEGGGGGGGGGGGGGGGD*4FFFGGGGGGGGGGEGGGGGGEGFGGGGGGGGGGGGGGGGGGGGGGGDGEGGGGGGEDGC<CGGFGGGGFFGACCGGGGGDFGGGGGFFFFGFGGGCGGGGGGGGGGGGGFFGGGFG):*97
@M03364:396:000000000-C9LGT:1:1101:28288:10796 1:N:0:10
ACTCCTACGGAGGCAGCAGTGGGGAATATTGCACAATGGGCGCAAGCCTGATGCAGCGACGCCGCGTGCGGGATGGAGGCCTTCGGGTTGTAAACCGCTTTTGTTCAAGGGCAAGGCACGGCTTAGGCTTGGGTGAGTGGATTGTTCGAATAAGCACCGGCTAACTACGTGCCAGCAGCCGCGGTAATAAGTAGGGTGCAAGCGTTATCCGGATTTATTGGGCGTAAAGGGCTCGTAGGCGGTTCGTCGCGTCCGGTGTGAAAGTCCATCGCTTAACGGTGGATCCGCGCCGGG
+
GGGGGGGGGEFEGG;BGCECEFDFEECEFGFGGGGGGGGG?FFF@CFGGFDGGGEEGDGGGGGGGEGGGDGGFGGGGFD7FFFGF7CFF=FFGGDGGGGCFFGGG,DFFGGC+8+F7,DFE7C:3DFG8,++,8@+6@@*,8DFGE9::3>CDFGGFFGEG<F<FCFCE<EGGFFDGGFFGG@F<*<FC,2<9,<EFGDGFGGGGGEFFGGE*;?E+2A9C88::8A;ECEE6;:CEFEGDEGEC=C=EGEGCC87587C:9C9:2ADC>EGFD>7:DC18B57C7*7<@35<C
@M03364:396:000000000-C9LGT:1:1101:23545:10813 1:N:0:10
ACTCCTACGGGAGGCAGCAGTGGGGAATATTGCACAATGGGCGCAAGCCTGATGCAGCGACGCCGCGTGCGGGATGGAGGCCTTCGGGTTGTAAACCGCTTTTGTTCAAGGGCAAGGCACGGTTTCGGCCGTGTTGAGTGGATTGTTCGAATAAGCACCGGCTAACTACGTGCCAGCAGCCGCGGTAATACGTAGGGTGCAAGCGTTATCCGGATTTATTGGGCGTAAAGGGCTCGTAGGCGGTTCGTCGCGTCCGGTGTGAAAGTCCATCGCTTAACGGTGGATCCGCGCCGG
+
GGGGGGGGGGGGGGGGGGGGGGGGGGGGGGGGGGGGGGGGGGGGGGGGGGGGGGGGGGGGGGGGGGGGGGGGGGGGGGGGGGGGGGGGGGGGGGGGGGGGGGGGGGGGGGGGGGDGGGGGE7FF@FGG++@@CBFGC:=FGFCFFGGGGGGGGFG9<FGGGGGGGGFGGFGGGGGGGGGGGGGGGEGGGDFGGGGGGFEGGGGGGGGGGGGGG8CEGGGGFGGFC8EGCFGGGGGGE8C5CEEGEGEGGE>EC5CEG8=CECGGGCFFG7EDDFGD>*1973C3*95./7@3<C
@M03364:396:000000000-C9LGT:1:1101:18466:10824 1:N:0:10
ACTCCTACGGGAGGCAGCAGTGGGGAATATTGCACAATGGGCGCAAGCCTGATGCAGCGACGCCGCGTGCGGGATGGAGGCCTTCGGGTTGTAAACCGCTTTTGTTCAAGGGCAAGGCGGGTCTTCGGGACCGATGAGTGGATTGTTCGAATAAGCACCGGCTAACTACGTGCCAGCAGCCGCGGTAATACGTAGGGTGCAAGCGTTATCCGGATTTATTGGGCGTAAAGGGCTCGTAGGCGGTTCGTCGCGTCCGGTGTGAAAGTCCATCGCTTAACGGTGGATCCGCGCCGG
+
GGGGGGGGGGGGGGGGGGGGGGGFEGGGGFGFGGGGGGGGGGGGGGGGGGGGGFFGFGEGGGGGGGEGFEGGGGEGGGGGEGGGGGGGFEFGGGGGGGGGGGGGFFGGGGGCCFGF7DFCEGG8;;CCC*5+5*4+<<<FFF9FF:@CFGGG:F9FFGGGGGDGGGGGF*=C>FCCGGGF@EGGGECEGGFF<FFDGGGGGG?EEE8>F@7EE5A:<FGGG?FGGGGG5FFEGCFEEGGGFEDGGGEGGGGEG=EEC:==E?DFGFG>C*A<DFGCDGGDFF:D4CD>FF>D/>
@M03364:396:000000000-C9LGT:1:1101:26890:10839 1:N:0:10
ACTCCTACGGGAGGCAGCAGTGAGGAATATTGGTCAATGGGCGAGAGCCTGAACCAGCCAAGTAGCGTGCAGGATGACGGCCCTATGGGTTGTAAACTGCTTTTGTATGGGGATAAAGTGCTCCACGTGCGGAGTATTGTAGGTACAATACGAATAAGGACCGGCTAATTCCGTGCCAGCAGCCGCGGTAATACGGAAGGTCCGGGCGTTATCCGGATTTATTGGGTTTAAAGGGAGCGTAGGCCGTGGAGTAAGTGTGTTGTGAAATGTAGGCGCTCAACGTCTGACTTGC
+
GGGGGGGGGGGGGGGGGGGGGGGGGGGGGGGGGGGGGGGGGGGGGGGGGGGGGGGGGFGGGGGGGGGGGGGGGGGGGEFGFGGGGGGFG=FGGGGGGFGEB?F?FGG<EFFEG799BEF,5-:5EFGA,+88+33,9B9BCFCF,C,C?FDF8D,>FGGF<FGGDGGGA,5@EDF@GFFGGGGBFEGGGGGGGCFGGGGG<FCFGGGGGDBFFCFGE5:EFGDFGG8=>FGGGGGGGGGGGGGGGE2CGC*<CGGFGEG=*;CGCFFFGFFCFFEGDGCFFF:D5<DFGFF*
@M03364:396:000000000-C9LGT:1:1101:11865:10839 1:N:0:10
ACTCCTACGGGAGGCAGCAGTGGGGAATATTGCACAATGGGCGCAAGCCTGATGCAGCGACGCCGCGTGCGGGATGGAGGCCTTCGGGTTGTAAACCGCTTTTGTTCAAGGGCAAGGCACGGTTTCGGCCGTGTTGAGTGGATTGTTCGAATAAGCACCGGCTAACTACGTGCCAGCAGCCGCGGTAATACGTAGGGTGCAAGCGTTATCCGGATTTATTGGGCGTAAAGGGCTCGTAGGCGGTTCGTCGCGTCCGGTGTGAAAGTCCATCGCTTAACGGTGGATCCGCGCCGG
+
GGGGGGGGGGGGGGGGGGGGGGGGGGGGGGGGGGGGGGGGGGGGGGGGGGGGGGGGGGGGGGGGGGGGGGGGGGGGGGGGGGGGGGGGGGGGGGGGGGGGGGGGGGF<FFGGGGGGCGGGG+D@+@FG3+535@BCFDEFGF@CGFGGGGFFGGGGGGGGGGGEGGGGG7BFFGGGGGGGGEGGGGEGGGGGCFGGGGGEFGGGGGGGGGGGGGGGGGGEGGGGGGCCCGGGGGGGEGCGGGGCEGGGGGGGG5CG58CCE<CG::3:CGFDGFF*?7CD)5:FCF>@5>DDGC
@M03364:396:000000000-C9LGT:1:1101:14922:10844 1:N:0:10
ACTCCTACGGGAGGCAGCAGTGGGGAATATTGCACAATGGGCGCAAGCCTGATGCAGCGACGCCGCGTGCGGGATGGAGGCCTTCGGGTTGTAAACCGCTTTTGTTCAAGGGCAAGGCACGGTGTCGGCCGTGTTGAGTGGATTGTTCGAATAAGCACCGGCTAACTACTTGCCAGCAGCCGCGGTAATACGTAGGGTGCAAGCGTTATCCGGATTTATTGGGCGTAAAGGGCTCGTAGGCGGTTCGTCGCGTCCGGTGTGAAAGTCCATCGCTTAACGGTGGATCCGCGCCGG
+
GGGGGGGGGGGGGGGGGGGGGGGFGGGGGGGGGGGGGGGGGGGGGGGGGGGGGGGGGGGGGGGGGGGGGGGGGGGGFGGGGGGGGGGGGGGGGGGGGGGGGGGGGGGCGGFEGGFGGFGDE+338@FG++3358>FC8FFGAFC7D3?CGFGCFFGGGFFGGEGFGCFC,5<FG,?EFFFFCGGDCE5@@:F@:**8*//<CG8CGG>8CG8>;EGDEFCFCG5E:E**<CCEGCDEGG5EEEC*AE:CGG5?CEGDCE5*+*2ADE>C0:<GFGDGGGD>FEFDFGF553CDD
@M03364:396:000000000-C9LGT:1:1101:13914:10852 1:N:0:10
ACTCCTACGGGAGGCAGCAGTGGGGAATATTGCACAATGGAGGAAACTCTGATGCAGCGACGCCGCGTGAGTGAAGAAGTATTTCGGTATGTAAAGCTCTTTCGGCAGGGAAGATAATGACGGTACCTGCAGAAGAAGCACCGGCTAAATACGTGCCAGCAGCCGCGGTAATACGTATGGTGCAAGCGTTATCCGGATTTACTGGGTGTAAAGGGGGCGCAGGTGGCGAGGCAAGTCAGAAGTGAAAGCCCGGGGCTCAACCCCGGGACTGCTTTTGAAACTGTCTGGCTGG
+
GGGGGGGGGGGGGGGGGGGGGGGGGGGGGGGGGGGGGGGGGGGGGGGGGGGGGGGGGGGGGGGGGGGFGGGGGGGGGGGGGGGGGGGGGGGGGGGGGGGGGGGGGGGGGGGGGGGGGGGGG-@F+BFG,:AACDF@FGGGGGGGGGGGGGGGGGGGGGGGGGGGGGGGG*BFGGGFGGGGGGGGGGGGGGGGGGGGGGGGGGGGGGGGGGFGGGGGGGGDGGGGGGGGGGGGGGGGGGGGGGGGGGGGGGGGGGGGGGGGGGGGGGGGGGGGCCGFFGGGFFGGGGGFGFFG
@M03364:396:000000000-C9LGT:1:1101:4327:10880 1:N:0:10
ACTCCTACGGGAGGCAGCAGTGGGGAATATTGCACAATGGAGGGAACTCTGATGCAGCGACGCCGCGTGAGTGAAGAAGTATTTCGGTATGTAAAGCTCTATCAGCAGGGAAGAAGACGACGGTACCTGCCTAAGAAGCCCCGGCTAACTACGTGCCAGCAGCCGCGGTAATACGTAGGGGGCAAGCGTTATCCGGATTTACTGGGTGTAAAGGGTGCGCAGGCGGCCAAGCAAGTCAGAAGTGAAATTCCGAGGCTCAACTTCGGAGCTGCTTTTGAAACTGCTAGGCTAG
+
GGGGGGGGGGGGGGGGGGGGGGGGGGGGGGGGGGGGGGGGGGGGGGGGGGGGGGGGGGGGGGGGGGGGGGGGGGGGGGGGGGGGGGGGGGGGGGGGGGGGGGGGGGGGGGGGGGGGFGGGGFFF>FGGC,@FFFGGGGGGGGGGGGGGGGGGGGGGGGGGGGGGGGGGG*CGGGGGGGGGGGGGGGGGGGGGGGGGGGGGGGGGGG;EGGGGGGGGGGGGGGEDGGGGGGGGGGGGGGGGGGGGGGFGGGGGGGGGGGGGGGGGGGGGGFGFGGFGGGGGFFGGGGGFGFFG
@M03364:396:000000000-C9LGT:1:1101:28059:10946 1:N:0:10
ACTCCTACGGGAGGCAGCAGTAGGGAATCTTCCACAATGGACGCAAGTCTGATGGAGCAACGCCGCGTGAGTGAAGAAGGTTTTCGGATCGTAAAGCTCTGTTGTTGATGAAGAAGGATAGTGGTAGTACCCGACCTTTATTTGACGGTAATCAACCAGAAAGTCACGGCTAACTACGTGCCAGCAGCCGCGGTAATACGTAGGTGGCAAGCGTTGTCCGGATTTATTGGGCGTAAAGCGAGCGCAGGCGGAAAAATAAGTCTAATGTGAAAGCCCTCGGCTTAACCGAGGAAC
+
GGGGGGGGGGGGGGGGGGGGGGGGGGGGGGGFGGGGGGGGGGGEGGC6E,FEFEGFGCFEFE@FGGG=C?FCFCGFEGGGFDCGFEGCCFBBEFGGGFG?FGGGF,E,,C?FF<=A=,55:<:,5CFB<,,,4++6@?BFE<DF5EF6BDFFFG<<,BDF<8FC<FFG@<C@F,FFFGFFGGGGCFGGFGCGG<FFFGGG:FFGGCFCFCGGE=BEBCFEG74*<>::ECGGGGGEFFEE=EEGGGGGGGEDGCCDGCFF<FFEGFGGGCFCGGGGCFCDFF5F>>GB<BDDF7
@M03364:396:000000000-C9LGT:1:1101:23786:10951 1:N:0:10
ACTCCTACGGGAGGCAGCAGTGGGGAATATTGCACAATGGGCGCAAGCCTGATGCAGCGACGCCGCGTGCGGGATGGAGGCCTTCGGGTTGTAAACCGCTTTTGTTCAAGGGCAAGGCACGGTTTCGGCCGTGTTGAGTGGATTGTTCGAATAAGCACCGGCTAACTACGTGCCAGCAGCCGCGGTAATACGTAGGGTGCAAGCGTTATCCGGATTTATTGGGCGTAAAGGGCTCGTAGGCGGTTCGTCGCGTCCGGGGTGAAAGTCCATCGCTTAACGGTGGATCCGCGCCGG
+
GGGGGGGGGGGGGGGGGGGGGGGFGGGGGGGGGGGGGGGGGGGGGGGGGGGGGGGGGGGGGGGGGGGGGGGGGGGGGGGGGFGGGGEGGGGGGGGGGGGGGGG9FFG,DFGGGGGG77==BCB@F>FEFDF*38<:@@>FFFFF,7@;CEGGFCF9<FFFEGCGCF<FE:BECGGGGFGGGCEFEE5;CFGFECCEE;EEGGGFGGGD8<CCGCGCCGEGGFGGGGGGFGGGGGGE88;CCGC*?EECGGECEEEEC*:5:27EF7<>FFGGGC5C77CDEFGFFGG4CEF<DD
@M03364:396:000000000-C9LGT:1:1101:22700:10951 1:N:0:10
ACTCCTACGGGAGGCAGCAGTGGGGAATCTTGCACAATGGGCGGAAGCCTGATGCAGCGACGCCGCGTGCGGGACGAAGGCCTTCGGGCTGTAAACCGCTTTCAGCAGGGACGAGGCGAAATTTGCGGTACCTACGGAAGAAGCCCCGGCTAACTACGTGCCAGCAGCCGCGGTAATACGTAGGGGGCAAGCGTTATCCGGATTCATTGGGCGTAAAGCGCGCGTAGGCGGCCAGCCTGGTCGGGAGTCAAATCCGGGGGCTCAACCCCCGTCCGCTCCCGATACCGGCCGGCT
+
GGGGGGGGGGGGGGGGGGGGGGGGGGGGGGGGGGGGGGGGGGGGGGGGGGGGGGGGGGGGGGGGGGGGGGGGGGGGGGGGFGGGGGGGGEGGGGGGGGGGGGGGGGGGGGGGGGEF:FC@F-F,8@FF+*1<@,8+1<<CFGGGGG+<CE::AFDFBFGGGGGGGGGGF:CC8:E8EF9CAFFGGGDGCCFCGGGGGFFGGGGCFGFCEEG>EEGGGGDGGGDGEG>GFEGEGE*/;@FDFEEG==EGGFGCGEFGG8CC8*5CFGFGDDD3C55C5CEFF:=3>CDFGBBGG)
@M03364:396:000000000-C9LGT:1:1101:15504:10965 1:N:0:10
ACTCCTACGGGAGGCAGCAGTGAGGGATATTGGGCAATGGGGGCAACCCTGACCCAGCGACGCCGCGTGAGGGAAGACGGTCTTCGGATTGTAAACCTCTGTCTTTGGGGACGAAAAAGGACGGTACCCAAGGAGGAAGCTCCGGCTAACTACGTGCCAGCAGCCGCGGTAATACGGAAGGTCCGGGCGTTATCCGGATTTATTGGGTTTAAAGGGAGCGCAGGCCGTCGGTTAAGCGTGTTGTGAAATGTAGGCGCCCAACGCCTGCACTGCAGCGCGAACTGGCTGACTTG
+
GGGGGGGGGGGGGGGGGGGGGGGGGGGGGGGGGGGGGGGGGGGGGGGGGGGGGGGGGGGGGGGGGGGGGGGGGGGGGGGGGGGGGGGGGGGGGGGGGGGGGGGGGGGGGGGGGGGGEGFEGGF@FFEGC8@:><BCFGGGGGGGGGGGGGGGGGGGGGGGGGGGGGGGGFGGGGGGGGGGGGGGGGGGGGGGGGGGGGCEFGGGGGGEEEGGGGGGGGGGGGGGGGGGGGGGGGGGGGGGGGGGGGGGGGGGGGGGGGGGGGGGGGGGGGGGGGGGGDGGFFGGGG4@F@FFG
@M03364:396:000000000-C9LGT:1:1101:17834:11031 1:N:0:10
ACTCCTACGGGAGGCAGCAGTGGGGAATATTGCACAATGGGCGCAAGCCTGATGCAGCGACGCCGCGTGCGGGATGGAGGCCTTCGGGTTGTAAACCGCTTTTGTTCAAGGGCAAGGCACGGTTTCGGCCGTGTTGAGTGGATTGTTCGAATAAGCACCGGCTAACTACGTGCCAGCAGCCGCGGTAATACGTAGGGTGCAAGCGTTATCCGGATTTATTGGGCGTAAAGGGCTCGTAGGCGGTTCGTCGCGTCCGGTGTGAAAGTCCATCGCTTAACGGTGGATCCGCGCCGG
+
[truncated: 44,909,722 more chars]
