# Supplementary material for: Characterization of the bacterial microbiota composition and evolution at different intestinal tract in wild pigs (Sus scrofa ussuricus)
Source: PeerJ. 2020 May 26;8:e9124. doi: 10.7717/peerj.9124 (PMC7258971; doi:10.7717/peerj.9124)
Supplement: Supplemental Information 4 [file peerj-08-9124-s013.gz › D19AH645-Y7DU1_R2.fq]

@M03364:396:000000000-C9LGT:1:1101:17902:1182 2:N:0:10
GGACTACAAGGGTTTCTAATCCTGTTTGCTCCCCACGCTTTCGTGCCTCAGTGTCAGTTACAGTCCAGAAAGCCGCCTTCGCTACTGGTGTTCCTCCTAATATCTACGCATTTCACCGCTACACTAGGAATTCCACTTTCCTCTCCTGCACTCAAGTTTCCCAGTTTCAAGAGCTTACTACGGTTGAGCCGTAGCCTTTCACTCCTGACTTACGAAACCACCTACGCACCCTTTACGCCCAGTAAATCCGAATAACGCTAGCCCCCTACGTATTACCCCGGCTGCTGGCACGTAGTTAGCC
+
CCCCCGGGGGGGGGGGGGEGGGGGGGGGGGGGGGGGGGGGGGGGGGGGGGGGGGGGGGGGGGGGGGGGGGGGGGGGGGGGGGCGGGGGEFFGGGGGGGGGGGGGGGGGGGEGGGGGGGGGCFFGGGGGGGGGGGGGGCFGGGGFGGGGGDFD=D=?CE;FFGFGGGGGGFFF;FD+EFFAFCCACEB5DFEGGEGGGGFC:;8A;AF<EDCG*<>5DAF,=7@576:*-;2:@EEE=>CC*75449/76C*((/)7>;02(;?8DE)(6;().5)46+4,964143)5:(344((000)22
@M03364:396:000000000-C9LGT:1:1101:21631:1228 2:N:0:10
GGACTACTGGGGTTTCTAATCCTGTTTGATACCCGCACTTTCGAGCATGAGCGTCAGTTACGCTCCCGTCAGCTGCCTTCGCAATCGGAGTTCTTCGCCATATCTAAGCATTTCACCGCTACACGGCAAATTCCGCCAACGTCGTGCGTACTCACGTCAGCCAGTTCGCGCTGCAGTGCAGGCGTTGGGCCCCTACATTTCACAACACGCTTAACCGACCGCCTGCGCTCCCCTTTAACCCAATAAATCCGGATCACGCCCGGACCTTCCGTATTCACGCGGCTGCTGGCCCGGACATTGC
+
CCCCCGGGCGGGGGGGGGGFFGGFGGGGGGGGGGGGGGGGGGGGGGGFCFCGGGGGCFFCGGGGGGGGGDEGGGGGGGGGGGGGGGGG?CFGGGGGGGGGGGGGGEGGGGGGGGGGGGGGGGGGCEEGGGGGGGCB@+=FCFF5CEGGEFDDFE+;@D:7EG5CGGGD87CEBFFCFFG@FC9>EGGBB:*)9?*AFF;FGFGFGF:?0>1E01A;>7E=9D9:B863(9,3(44)).CFGFF<<56)999(61(2?002472(9?*54?BF40:<)<:B149470)).(.811())*)02
@M03364:396:000000000-C9LGT:1:1101:18447:1243 2:N:0:10
GGACTACTGGGGTATCTAATCCTGTTCGATACCCGCACTTTCGAGCATGAGCGTCAGTTGCGCTCCCGTCAGCTGCCTTCGCAATCGGCGTTCTTCGCCATATCTAAGCATTTCACCGCTACACGGCAAATTCCGCCAACGTTGTGCGTACTCTAGTCAGCCAGTTCGCGCTGCAATTCAGACGTTGGGCGCCTACATTTCACAACACGCTTAACAGACGGCCTGCGCTCCCTTTCAACCCAATAAATCCGGATAACGCCCGTACCTTCCGTATTACCGCGGCTGCTGGCACGGACTTCGC
+
CCCCCGGGGGGGGGGGGGFEFFGGGFFGFGGGGGGGGGGGGGGG8FGCFE@EEGGGGCEFGGGEFGGGFGGGGGGGGGGGGGGGFGGG+@CGECGABFFGGGGGGGGGGFGGGGGGGGGGCGGGEGCFCFFGGGFGEDDGGD85=@D8CAGFFFGFGGGG6FFDGGGGGGGEBGFFGFGF???FFGD@E:*?GDGGGGFGGEGFGAFD1C?G@+3)7/A:239:<8>53D9B3<7))6FGG1??67A2@GG906:AF:>>F6/(1;:)4248(:0<<::;90>B90:>21:<:(1)7=253
@M03364:396:000000000-C9LGT:1:1101:10749:1277 2:N:0:10
GGACTACTGGGGTTTCTAATCCTGTTCGCTCCCCACGCTTTCGCTCCTCAGCGTCAGTAACGGCCCAGAGACCTGCCTTCGCCATTGGTGTTCTTCCCGATATCTACACATTCCACCGTTACACCGGGAATTCCAGTCTCCCCTACCGCACTCAAGCCCGCCCGTACCCGGCGCGGATCCACCGTTAAGCGATGGACTTTCACACCGGACGCGACGAACCGCCTACGAGCCCTTTACGCCCAATAAATCCGGATAACGCTTGCACCCTCCGTATTTCCCCGGCTTCCGGGCCGTACTTCCC
+
CCCCCGGGGGGGC@FGGGGGGGGGGGGGGGGGGGGGGGGGGGGGGGGGGGGGGGGGGGGGGGGGGDGGGGGGGGGGGGGGGGGGGGGGGGGGGGGGGGGGGGGGFGGGGGGGGGGGGGGGGGGGGGGGDGGGGGGFGGGGGGGFGGGGGFGFGFGFGGGEGEFGEGGGGGGG5>@GC>GF9CF*CE:8FG85;CEFGGFGGFGFGFFBBGFG(7C959EE9DFFFG172D>B<:?9ABDCG664))65BGG9144)924:?1;)9F71(-334:0))3).,14((()-((,43(-))0)*0
@M03364:396:000000000-C9LGT:1:1101:19540:1313 2:N:0:10
GGACTACAGGGGTATCTAATCCTGTTCGCTCCCCACGCTTTCGCTCCTCAGCGTCAGTAACGGCCCAGAGACCTGCCTTCGCCACTGGTGTTCTTCCCGATATCTACGCATTCCACCGCTACACCGGGAATTCCAGTCTCCCCTACCGCACTCCAGCCCGCCCGTACCCGGCGCAGACCCCCCGTTAAGCCCGGGGCTTTCACACCGGACGCAACGAACCGCCTGCGAGCCCTTTACGCCCAATAATTCCGGACAACGCTTGCCCCCTCCGTATTACCGCGGCTGCGGGCACGGATGTAGC
+
CCCCCGGE;CFFGDGGGGGGGGGGGGFGGGGGGGGGGGGFGGGG,FFGGGGGGGGGGFE9CFGGGGGGFGGDF,EGGGGGGGGG,4EFEGGGF,@?FGGGGGGGGFG+FEGGCGGGGG+=EGGGGDGFGGCFGGG<@FFFGDEFFGG>C@GFG)CACFEEDG*;FCEEGDEG?G(:/)4=**)*3<*6CC+*2=**):FCFAGFGF>(4D6C(0:1*(2:9DFF(2-7(94377>)4:GGG<0(05).9C7((((4>141-32(2;C>0:7-4,.)62,9(,3(-(((-4(,(((0774**
@M03364:396:000000000-C9LGT:1:1101:22915:1320 2:N:0:10
GGACTACCGGGGTATCTAATCCTGTTTGCTCCCCACGCTTTCGTGCCTCAGTGTCAGTTACAGTCCAGAAAGCCGCCTTCGCTACTGGTGTTCCTCCTAATATCTACGCATTTCACCGCTACACTAGGAATTCCACTTTCCTCTCCTGCACTCAAGTTTCCCAGTTTCAAGAGCTTACTACGGTTGAGCCGTAGCCTTTCACTCCTGACTTAAGAAACCACCTACGCACCCTTTACGCCCAGTCAATCCGTCTAACGCTAGCCCCCTACGTATTCCCCCGGCTGCTGGCACGTAGTTCGCC
+
CCCCCGGGGGGGGGGGGGGGGGGFGGGGGGGGGGGGGGGGGGGGGGGGGGGGGGGGGFGGGGGGGGGGGGGGGGGGGGGGGGGGGGGGCFGGGGGGGFEGGFFGGGGGGGGGGGGGGGGGGGGGGGFCFGGGGGGGGFGGGGF9FGGGGFGFGFDDFEFGGFFGFCGGGDG9DFBDFFGGGGGCEE,:AD>CDGGGGGGGG@@AFFF*5?EG7?D@FDGG@DD2B>55:C@2@B=@=2C<<2=)0.7C5>2,8@FE>;3161B@GEG1:?7)6>447*-(4749B?:0<:?::(.09*,9D
@M03364:396:000000000-C9LGT:1:1101:16012:1334 2:N:0:10
GGACTACTGGGGTATCTAATCCTGTTTGCTCCCCACGCTTTCGAGCCTCAGCGTCAGTTACAGTCCAGAGAAGCGCCTTCGCCACTGGTGTTCTTCCTAATCTCTACGCATTTCACCGCTACACTAGGAATTCCCTTCTCCTCTCCTGCACTCTAGACTTCCAGTTTGAAATGCAGCACTCAGGTTAAGCCCGAGTATTTCACATCTCACTTAAAAATCCGCCTACGCTCCCTTTACGCCCAGTAAATCCGGACAACGCTCGCCACCTACGTATTACCGCGGCTGCTGGCCCGTTTTTAGC
+
CCCCCGGGGGGGGGGGGGGGGGGGGGGGGGGGGGGGGGGGGGGGGGGGGGGGGGGGGGGGGGGGGGGGFGGFGGGGGGGGGGGGGGGGGGGGGGGGGGGGGGGGGGGGGGGGGGGGGGGGGGGGGGGFGFGGGGGGGGGGGGGFGGGFGFG>D8DFBFCGGGFGGGGGGFCFBFFGGFGGGCF8EFDDFFE=DDEFFFGGFEGEEFAAEGFG5+,:CCFFBGFA9675@DAFF@B==DCFGFFE+9?<FG3:@@3=A1:(66EF*;C??FB:))5.6<4(-903(3:,:B(,39()0)(00
@M03364:396:000000000-C9LGT:1:1101:18363:1386 2:N:0:10
GGACTACTAGGGTTTCTAATCCTGTTCGCTCCCCACGCTTTCGCTCCTCAGCGTCAGTAACGGCCCAGAGACCTGCCTTCGCCATTGGTGTTCTTCCCGATATCTACACATTCCACCGTTACACCGGGAATTCCAGCCTCCCCTGCCGCACTCAAGCCCGCCCGTACCCGGCGCAGACCCACCGTTAAGCGATGGGCTTTCACACCGGCCGCGACGACCCGCCTACGAGCCCCTTACGCCCAATGCTTCCGGACCACGCTTGCCCCCTACGTATTCCCGCGGCGGCCGGCCCGCCATACGC
+
@CCCCGGDGGGGGGGGGGFFGGGFGGGGGGGGGGGGGGGGGGGGGGGGGGCFGGGGFFGFGGGGGGGGEGGGGCGGGGGGGGGGGEFGFGGGGGFGGGGGGGGGGGGGGGGGGFGGGG@?EGGGGDGGGGGGGGC,@A=FGGEDDGGEGDG>6:DFGGGGGGFGG@EGGGCEBF2?5;4A=CD=CC*66<3:;:CFGGFGG3E?FBDF(91C(0C2D(:C9DB?(*,)4CB0(-.5:0CEG06,0(6:FG<0(3>:)(4:2124CGG((.445<?6)3(-((,-3(((,-(,((-))*(01
@M03364:396:000000000-C9LGT:1:1101:15265:1414 2:N:0:10
GGACTACTGGGGTTTCTAATCCTGTTCGATACCCGCACTTTCGAGCTTCAGCGTCAGTTGCGCTCCCGCGAGCTGCCTTCGCAATCGAGGTTCTTCGTCATATCTAAGCATTTCACCGCTACACGACAAATTCCGCCCGCGTTGCGCGCACTCAAGTGGACCAGGATGCGCTGCGAGTCAACCTTTGAGCGCCTACATTTCACAACACACTTACGCCACGGCCTACGCTCACTTTGAACCCAATCAATCCGGGTAACGCCCGCACCTTCCGTATTTCCGCGGCTGGTGGCCCGGTCGTAGC
+
AACCCDGEEGGGGGGGFGCBEFGGGGGGGGGGGGG:FGDCGGFCEFEGCGDGGGGG:<E<C+CFGGGGGGGEGEGFCFGGGGCEC<FF,@FFFGFGDAFGGGDF8=9@FEGGGGFGG@EGGGGGB@CCFGFGGGGG8:CFEGG3=CE+@9*8:);6F,,,,>?4*>CC4/;8?:(2*2@+++25+5,.::*:9*37CGGGGFGFDB::(/.<<**-99E7,91,4*40(719.)5).58AE((.).)6=D)3(-(49(1-4213CEF:0:0.:(().+-((47>((.,-1((((.000(*9
@M03364:396:000000000-C9LGT:1:1101:18596:1425 2:N:0:10
GGACTACCCGGGTTTCTAATCCTGTTCGATACCCACGCTTTCGTGCATCAGTGTCAGTCACGGCCTGGCAGGCTGCCTTCGCCATTGGTGTTCTTCCCGATATCTACACATTCCACCGTTACACCGGGAATTCCAGTCTCCCCTACCGCACTCAAGCCCGCCCGTACCCGGCGCGGATCCACCGTTCAGCGATGGACTTTCACACCGGACGCGACGAACCGCCTACGAGCCCTTTACGCCCCATAAATCCGGATAACGCTTGCACCCTTCCTCTTACCGCGGCTGCTGGCCCGTCGTTAGC
+
CCCCCGGGGGGGGGGGGGGGGGGGGGGGGGFGGGGGGGGGGGGGGGGFGGGFGGGGGGGGGGGGGGGGGGFGGFGGGGGGGGGGGDFGGGGGGGGGGGFGGGGGFGFFGGGGGGGGGGCDGGGGGGGGGGGGFGF?EGGGGGGFFGFGGFGFGBFFEGGGEGEGGDEGFGGG5F>D58EG,CF@FE,6;F*2>CE:<EFGG?F3F8>(7DBE00:2)7?EBGFB0;1.4>;:0:))61CCG(4:05).9D31-((4?<6(1,;)>FG433()).4<<8(4(3;0,(.,4((-(-08.5-*>
@M03364:396:000000000-C9LGT:1:1101:15228:1432 2:N:0:10
GGACTACTGGGGTTTCTAATCCTGTTCGCTCCCCACGCTTTCGCTCCTCAGCGTCAGTAACGGCCCAGAGACCTGCCTTCGCCATTGGTGTTCTTCCCGATATCTACACATTCCACCGTTACACCGGGAATTCCAGTCTCCCCTACCGCACTCAAGCCCGCCCGTACCCGGCGCGGATCCACCGTTAAGCGATGGACTTTCACACCGGACGCGCCGAACCGCCTACGAGCCCTTTACGCCCAATCAATCCGGATACCGCTTGCACCCTACGCATTACCGCGGCTGCTGGCCCGTACTCAGC
+
CCCCCGGGGGGGGGGGGGGGGGGGGGGGGGGGGGGGGGGGGGGGGGGGGGGGGGGGGGGGGGGGGGGGGGGGGGFGGGGGGGGGGGGGGGGGGGGGGGGGGGGGGGGGGGGGGGGGGGGGGGGGGGGGGGGGGGGGGGFGGGGFGGGGGBGFGFGFGGFEGGEGFEDGFEGGFG@D?;CGCFGFEEF?CF=7CGGGFGFGGCGFGFFB0C>=;):9C6GGFDF?1@6)4C9BB7>9>?GGGF?<4?><FG<6?::36,-436@<CGD0(81(,--).A3(,0999:)5((((,--).*)*2
@M03364:396:000000000-C9LGT:1:1101:17262:1435 2:N:0:10
GGACTACTGGGGTTTCTAATCCTGTTCGCTCCCCACGCTTTCGCTCCTCAGCGTCAGTAACGGCCCAGAGACCTGCCTTCGCCATTGGTGTTCTTCCCGATATCTACACATTCCACCGTTACACCGGGAATTCCACTCTCCCCTACCGCACTCAAGCCCGCCCGTACCCGGCGCGGATCCCCCGTTGAGCCATGGGCTTTCACACCGGACTCGACGAACCGCCTACGCGCCCTTTACGCCCACTAAATCCGGATCACGCTTGCCCCCTACGTAGTACCGCGGCTGCTGGCCCGTAGTTAGC
+
CCCCCGGGFGGGGGGGGGGGGGGGGG<FGGGGGGGGGGGGGGGGFGGGGGGGGGGGGEC9,B:FGGGG,EFAF,AFGGGGGGGG7<FGEDFGG9EGGGGGGGEGFFGFGGGGFGGGG=4=EEGGGCGGGGGGGGA,=6+AFGGF+@D6@>GFGDFF==D7+>*CF*1B69CCAC@D*)?F**:BCF*6;F**;CG*78FGGCG?FD311C(2()/()4EGFD><0C?)1>>F0829ABEGG?(2)84AFG5,:6(()-.,(4;(9CD91?:4)(-)5C:>49>664))48((,,())/5C>
@M03364:396:000000000-C9LGT:1:1101:17047:1444 2:N:0:10
GGACTACCGGGGTATCTAATCCTGTTCGCTCCCCACGCTTTCGCTCCTCAGCGTCAGTAACGGCCCAGAGACCTGCCTTCGCCATTGGTGTTCTTCCCGATATCTACACATTCCACCGTTACACCGGGAATTCCAGTCTCCCCTACCGCACTCCAGCCCGCCCGTACCCGGCGCAGATCCACCGTTAGGCGATGGACTTTCACACCGGACGCGACGAACCGCCGACTAGCCCTTTACTCCCAATCAATCCGGATAACGCTCGCACCCTACGTATTACCTCGGCCTCTTGCCCGTAAGTAGG
+
CCCCCGGGGGGCGGGGGG9,CFG,FFFGGDGGGGGGGGGGGFGGGGGFFF@FGGGGBC9FGGGGGGGGGGGGGGGGGGGGDGGGFFGG?FGGG9EEFFGFGGG98EGGGFGGGEEFGEFCCFEGFEGECEGGGGF,@,=FFF636=D+8?F=F57CFGGGCF*9F8>>EEGGAFB</*>FDCF:FE*1AEE3DCC6<9B9F5C?FE5(-14EB:5()(1/(59132(0.0.8(4)--4:<F<<<..)4=*),4--)0(,((-*4DGD(,:1:?9>9.2).((((((()544),-,.)*):*
@M03364:396:000000000-C9LGT:1:1101:10915:1478 2:N:0:10
GGACTACACGGGTTTCTAATCCTGTTTGCTCCCCACGCTTTCGAGCCTCAGCGTCAGTTACAGTCCAGAGAATCGCCTTCGCCACTGGTGTTCTTCCTAATCTCTACGCATTTCACCGCTACACTAGGAATTCCATTCTCCTCTCCTGCACTCTAGACTTCCAGTTTGAAATGCAGCACCCAAGTTAGCCCGGGTATTTCACATCTCACTTAAAAGTCCACCTACGCTCCCTTTACGCCCAGTAAATCCGGCCAGCGCTCGCCACCTACGTATTACCCCCGCTGCTGGCACGTAGTTCGCC
+
CCCCCFGGGGDGGGGCFG,EEGF<;FGFG<FFFGGGGGGGGGGGGGEFG8,CBGFGGGGGFGGGGGGGGGGGGGGFEEE97FGGGGGGEGGGFGGFGGGCCGGGFGGCFEGGCF=AACCDGGGFF8=FGGG8FGGGGA8FADFDGGGGFFF*A>D?,EEEEFFGGFGGGGGGFG7AFFFG++@FG:B;DB@CGEEC?EGGGC,*;;C=EGFG8+,3;ACCCGF@)*/*/;::EE*925C=<-;*=?4@AC)(6;(68910613(9:7::0..6(6<)+,((4-((,)(41<?<?:5//,7C
@M03364:396:000000000-C9LGT:1:1101:22349:1507 2:N:0:10
GGACTACACGGGTATCTAATCCTCTTTGCGCCCCACGCTTTCGCGCCTCAGGGTCATTTACAGACCAGGAAGCCGCCTTTGCCACGGGAGTTCCTCCTAATATCTACACATTCCACAGCTCCACTAGGAATTCCGACTTCCACGCCGATACCCTAGCGTCACAGTATAGGTCCCCTCAAGTAGCTGCGCCTCGCACTATTAACACCGCCTTAATACGCCTCCTCAGCACGCAACATGCCCAATATGTCCGTTCACAGCTGTCCACCGACGATTTTGGCCAGCTGCTTGCACTCGGTTGTGC
+
9CCC8ED,EBFCGEFG,@,CFFG6C,6,C+@6@@FC:FGGGGD:FFGG,=,,:FFF,,,69<EFGGGC,9EAFDCG:FG<,<F9C+8+,+B4FEDE=F9FA,,C,CB98=<?,,@?,,9==,@FF@F,5CFFF<,4+8=AE+,*08+@+3C),30;,+@++@B7>,237<B,3,)349:9;,5,,,8):***3;/::,,BG<,>98)(.*(+.+5)*/*2/;(()5)+()((((,(()3*+-.49)6:=>*).4)4/(),))3-*;)-7(,((-)-(+),334(.).5()).(((00)(*2
@M03364:396:000000000-C9LGT:1:1101:8625:1519 2:N:0:10
GGACTACTGGGGTTTCTAATCCTGTTTGCTCCCCACGCTTTCGAGCCTCAGCGTCAGTCATCGTCCAGCAAGCCGCCTTCGCCGCTGGTGTTCTTCCTAATATCTACGCATTTCACCGCTACACTAGGAATTCCACTTGCCTCTCCGATACTCTAGTCCTACAGTTTCAAATGCAATCCCGGAGTTGAGCCCCGGGTTTTCACATCTGACTTAACTGACCGCCTGCACTCCCTTTACACCCAGTAAATCCGGATTACGCTTGCACCCTCCGTATTACCGCGGCTGCTGGCACGTATTTAGC
+
CCCCCGGGGGGGGGGGGGGGGGGGGGGGGGGGGGGGGGGGGGGFGEGGGGGGGGGGGGFGGGGGGGGGGGGGGGGGGGGGGGG>FGGGGGGGGGGGGGGGGGGGGGGGGGGGGGGGGGGGGGGGGFGGGGGGGGGGGCGGGGGFGGCGEDGFGFGFGGGGGGFGGGGGDGGGFGE8FAGGCCDGGGAEFEE>7CEE;EEFC:FEFFFF4CEG*+40:>FGFGFFFB3A3C3<1>EEF3>CE8((+117F*)4(,(.=1:?48A?GG36((,4((52:<14379(-()).2(3:3(19/.:*
@M03364:396:000000000-C9LGT:1:1101:9094:1520 2:N:0:10
GGACTACCCGGGTATCTAATCCTGTTTGCTCCCCACGCTTTCGTGCCTGAGCGTCAGTTATGTCCCAGGAGGCTGCCTTCGCCATCGGTGTTCTTCCACATATCTACGCATTTCACTGCTACACGTGGAATTCCACCTCCCTCTGACCCACTCTAGTCGAGCAGTCACATATGCCATTCCCGAGTTAAGCTCGGGGATTTCACATCTGTCTTCCTCAACCGCCTGCGCACCCTTTCCGCCCAATAAATCCGGATAACGCTCGCCCCCTACGTCTTCCCTCGTCGGTTGGCCCGTCTGTCGC
+
CCCCCGGGGGGGGFGGGGFFFFG6FGGFGGGGGGGGGGGGGGGGDGGGEEAFGGGGGGGGGGGGGGGGGFFGGGFGGGGFGGGGGGFGGGGGGGGGGGGGGGGGGGG7FGGGGGGGGFGGCFFGGG@CGGGGGGGGGFFGGFFFDFG8DFC=ED+@CDEG>EB?FGFFGGGGFFEFGFGGGG>CFCC=C=;C6CE>7EGGGEGFGFAEEGFG*+,12.=E=DB?=:2B@GFF@@E<9;GCGF0/)/)):C)3(1(.=(1(:9C0CEG>???13?0<-2),((-((-,(-4)-46<4)*.99
@M03364:396:000000000-C9LGT:1:1101:18269:1545 2:N:0:10
GGACTACCCGGGTATCTAATCCTGTTCGCTCCCCACGCTTTCGCTCCTCAGCGTCAATAACGGCCCAGAGACCTGCCTTCGCCATTGGTGTTCTTCCCGATATCTACACATTTCACCGCTACACCGGGAAGTCCATTGTCCCCTACCACACTCGAGCCCGCCCGTACCCGGCGCAGATCCCCCGTTAAGCGAAGGGCTTTCACGCCGGACGCGCGAAACCGCCTGCCGGCCCTTTACGCCCAATGAATCCGAAGAACGCTTTCACCCTACGTATTCCCGCGGCCTTTTGCACGTGAGTCGC
+
CCCCCGFCABFGGGGGGGFGGG<6CC66CFCEDEG:C@@FC<@FC@F,CC,CBFEE,CFGF:7+FGGG,CFEFE8,6=C,9BCF,:5F??FGCGFCEBF@F7@?DGG<EE=C,C=,CE+=@@EFG+==@>+AFD9,@,?C==>@=@E8?6C08)6:=8DC8F*05@@E6@>E47(:4;E?,*)48:E=6FE*)=3*22BC+)2(22)((1(:()*(97EF>G;?2/(.-993?8?56(2*:3(8)-6)9C<0((,379BF0(+-*3/-(.-.))(.)3,(,(((-))4<7<7(.()0/)/)
@M03364:396:000000000-C9LGT:1:1101:18422:1546 2:N:0:10
GGACTACCGGGGTATCTAATCCTGTTTGCTACCCACGCTTTCGCATCTCAGCGTCAATACCGGTCCAGGTGGCCGCCTTCGCCACTGATGTTCCTCCAGATATCTACGGATTTCACTCCTACACCTGGAATTCCGCTCTCCTCTCTCGCACTCTAGTTCGGTAGTTTTGAAGGCCGTTCCACGGTTGAGCCGTGGGATTTCACCTCCGACTTGCCGTACCGCCTACATGCGCTTTACGCCCAGTCATTCCCATTCACGCTTGCACCCTCCGCATTACCGCCGCTGCTGGCCCGGCGTTCGC
+
CCCCCFGGCGEEGDFFGGGGGGGFGGFFFFCGGGGGGGGGGGGG,CFGGGGGGGGG,CFGGG>@FGGGC<EFFGGGGGGFGGGDGEBAFFGGGGGGGFFFGGGGG9FG+>CFGGFG,=EDGGDFGEGGGGGGGGEFE++FF?EDD,EEEBEBGDFFC,@E+8;DF;FFD7B,;F)9CAGGFAD>FEFEFCGD7?:=9DFGGEGFDFF(57@5<+<9/(=>1DFF?F@+);:@4::4:3EEE?F?*6>2FF*)6.)6@0:?<B><FGG:?47(-86)5<(1(-1(764)40(490,0))377
@M03364:396:000000000-C9LGT:1:1101:19086:1555 2:N:0:10
GGACTACAAGGGTTTCTAATCCTGTTCGCTCCCCACGCTTTCGCTCCTCAGCGTCAGTAACGGCCCAGGGACCTGCCTTAGCCATAGGTGTTCTTCCCGATATCTACGCATTCCACCGTTACACCGCGACTTCCAGTCAACCCATCCGCACTCCAACCCGGCCGTATCCGACTCGAATCCACCCTTAACCGCCGAGAATTCACACAGGTCGCGACGAACCGCCTTAGAGCCCTTTACGCCCATATAAACCTGATCACCGTTGCGCACATCATCTATCCGCCACTGTTATCTCTACTTTTGC
+
@-A@,@E,,;C@CF,C<FD9<5@<@@C@7@CF9@BFEE6FCFE,,6@,;E<<CCGCFE<,<B7+8@CE,,:,8,4,EFA,9C<,C96:C?,8B?B<,,4,4@=9DEB+>7+B,CCFF7>@1:EF8486+++@BF,?EA+,7++*+,3+69+:@)D6FGE6+8*333,3@E*4**)/9;:C,,***<,.+84))://)*++<<+9;)),)*(*()*()-**()((-2)/)*,(214.)(*/2401*6).6**,4-.6)((.-(*()*)-).-)).).)03((((524.)-).))--67?5>*
@M03364:396:000000000-C9LGT:1:1101:8053:1637 2:N:0:10
GGACTACCAGGGTATCTAATCCTGTTCGCTCCCCACGCTTTCGCTCCTCAGCGTCAGTAACGGCCCAGAGACCTGCCTTCGCCATTGGTGTTCTTCCCGATATCTACACATTCCACCGTTACACCGGGAATTCCAGTCTCCCCTACCGCACTCCAGCCCGCCCGTACCCGGCGCAGATCCACCGTTAGGCGATGGACTTTCACACCGGACGCGACGAACCGCCTCCGATCCCTTTACGCCCAATAAATCCGGATACCGCTTGCACCCTACGTAGTACCGCGGCCGCTGGTCCGGAGTTAGC
+
CCCCCGGGGGGGGFGGGGF9FGGFGGGGGGGGGGGGDGGGGGGGGGGGGGGGGGGGFFGGGGGGGGGGGGGGGGGGGGGGGGGDC9FGEFG7FFFFDFGGEDG,E9FGGGGGDGGGGGGGDGGGGGGGGGGGGGGFGGGGGDC6DGGD>?FF=8FDG6>EGGFGGGGGGGGGE>);*;CF<CFDGG:@8?*/>E87CGF?FCGFGA=(1C6535?>3(*:9D>:(*-.(/-()6).<3CEE(-()..5=C560-2))(4,(,*.287((.,,.(-).+,4023((-(-2().((()0))20
@M03364:396:000000000-C9LGT:1:1101:16607:1640 2:N:0:10
GGACTACAAGGGTATCTAATCCCGTTCGCTCCCCTGGCTTTCGAGCCTCAGCGTCAGTTACAGTCCAGAAAGCCGCCTTCGCCACTGGTGTTCCTCCTAATATCTACGCATTTCACCGCTACACTAGGAATTCCGCTTTCCTCTCCTGCACTCAAGAAGACCAGTTTCCATCCCCTCACGGGGTTGAGCCCCGCACTTTTAAGATAGAATTGATCTCCCCCCTGCGCGCCCTTTACGCCCAATAATTCCGTACAACGCCCCCCACCTACGTTTTACCGCGGCTGCTTGCACGTATTTCTCC
+
CBCCCFGGFGGGGGGGGGGGGGG@FEGGGGGGGGGGGFGGGGGGGGG8FGDGGGFG:CFGGGGGGGGGGGDFGGGGEFGGFGGGGGGGGGGDGGGGGGFGFGGG,EGFGGGEFGGGGGGGEGGGGGGGGGGGGGGFEF+A?ED3=@F683ED:=FF,8EGFGFFFDAFGGEADGF?EFFG6:6FEE,:A:*<**3;DGFF,:,>C+8**=89>B,*B3@*6C92316)(23(/;9.((:?*(30?>AB?C2(,44481(,(-:9DGD???,(.36))*-,47,4?2)5<>202())1*)2?
@M03364:396:000000000-C9LGT:1:1101:22898:1704 2:N:0:10
GGACTACACGGGTATCTAATCCTGTTTGCTCCCCACGCTTTCGTGCATGAGCGTCAGTCGCATCCCAGGGGGCTGCCTTCGCCATTGGTGTTCTTCCCGATATCTACACATTCCACCGTTACACCGGGAATTCCAGTCTCCCCTACCGCACTCAAGCCCGCCCGTACCCGGCGCGGATCCACCGTTAAGCGATGGACTTTCACACCGGACGCGTCGAACCGCCTACAAGCCCTTTCCGCCCAATCAATCCTGATAACGCTTGCCCCCTACGTATTGCCGCCGCTGCTTGCAGCGAGTTAGC
+
CCCCCGGGGGECGGGGGGGFGGG@FFGGGGGGGGGGGGEGGGGGGGGGGFFFGGGG:FGGGDGEGGGGGGGGGGGCGGG9FGGGCFGGFGGGGGGGFGGGGGGGGGGGGGGGGGGGGGGGGGGGGG7FFCGGGGGGGGGGGGGFGGG6=@G5,8;@FFFGGGEGG77@EC5EEG=55)=FGGG*CG*(12*:CEGFDFFFC?GFGFF(,99E0)*2)2CE>GF:(;(*)9<?(3:241=EE3(1)..4=<0-))6)032(-1;(6@D>?((,)),).<>1((42(-3-5<)))(().))20
@M03364:396:000000000-C9LGT:1:1101:10075:1711 2:N:0:10
GGACTACCGGGGTTTCTAATCCTATTTGCTCCCCACGCTTTCGTGCCTCAGCGTCAGTTACAGGCCAGGCGGCCGCCTTCGCCGCTGGTGTTCTTCCACATCTCTACGCATTTTACCGCTACACATGGAGTTCCACCTCCCTCTCCTGTCCTCAAGCCGTGCAGTTTCCAAAGCCTGAACCGGGTGGGCCGGTCCCTTTTACTTCAGACTTGGCCAGCCGCCTGCCGCCCCTTTTCGCCCAATCATTCCGGATAACGCTTTCCCCCTACGGTATACCCCGGCTTGCTGCACGTAGGTTGCC
+
CCCCCGGGGGGGGGFGGGGGGGG9FGGGGGGGGGGGGGGGGGGCDGGFGGDGGGGGG,CEFFG,CFFG7C@FGGGGGGGGGGG7CGGGGGGGGFGGGFGGGGGGGGGGGGGGABDEGGEDGGGG6>FGG<FGGG,EF,+=FGGFGGD6,3>CG63@FGGEGGFGFFFGGGGD?G2;6*4=1=9:C:48)@*9<*/12<CFF<?CF61))*1+)2049-A*,7-((*()-99(37))((;;*-(.)-)-7*723(<7),--()3)2?),24(((-.)60((44,-(,46<42(.(()9*(12
@M03364:396:000000000-C9LGT:1:1101:22421:1720 2:N:0:10
GGACTACTGGGGTTTCTACTCCTGTTCGCTCCCCACGCTTTCGCTCCTCAGCGTCAGTAACGGCCCAGAGACCTGCCTTCGCCATTGGTGTTCTTCCCGATATCTACACATTCCACCGTTACACCGGGAATTCCACTCTCCCCTACCGCACTCAAGCCCGCCCGTACCCGGCGCGGATCCCACCTTAAGCGCTGGACTTTCACACCGGACGCAAAGAACCGCCGACGATTCCTTTACGCCCAATAAATCCGCATAACGCTTGCGCCCTCATATAACGCGCGGATGTTAGCCTCTCTTTGGC
+
CCBCCGGGFC@@FCEGCF,EFFGDGFACGGFGGGGGEEGGGGG;CGG:,C,C@FFG@FGC@FG7FGEEEC8EFEFGGGF@FCGGGECF6?FEF<EFF,:CCCEGG=EFG@FG;EDFFGGD8+CF8CE76FEGFGG,=FCFF8C*=D8+6*@),5+5FFGGDF**53CEFEC5@F=D*24*;+2*=F,)@,3/*2:**?EF7)+)>>@(,9356):,0(8C0)4((245(*6-:4))61CED<:(94)-/C/(-,(-911(3,*()2)(4()))-).,*4(,((((()...))(.(19*)*0
@M03364:396:000000000-C9LGT:1:1101:10919:1723 2:N:0:10
GGACTACAAGGGTATCTAATCCTGTTTGCTCCCCACGCTTTCGTGCCTCAGTGTCAGTTACAGTCCAGAAAGCCGCCTTCGCTACTGGTGTTCCTCCTAATATCTACGCATTTCACCGCTACACTAGGAATTCCACTTTCCTCTCCTGCACTCAAGTTTCCCAGTTTCAAGAGCTTACTACGGTTGAGCCGTAGCCTTTCACTCCTGACTTAGGCAACCACCTACTCACCCTTTACGCCCAGTCAATCCGGATAACGCTAGCCCCCCACGTATTACCCCGGCTGCTTGCCCGTAGTTCGGC
+
CCCCCGGGGGGGGFGGGGGGGGF<FGCFGGGGGGGGGGGGGGGGGDFGGGFFGEFGFFGGGFGGGGGGGGGGGGEGG:FGFGGGGGFCEEF@FGGGG8FFGGGGCGAFEGGGDAF9FEEGGGGGGFGGGGGGGGGGG:?<FGFFGGGD8@FFF<6DFGGGGGFGGGFGGGGF6D<6EFGGFGCA>+B8?B=DCEGGCFGFFC8:FFFFF8EG**,3;=F@CG533,0+592)0;C/:4@<*(0*+18@F?4(5()/5.((638@GG),:432).-:A+,,-(,4<:)<B:D24(-09*()1
@M03364:396:000000000-C9LGT:1:1101:20627:1753 2:N:0:10
GGACTACCAGGGTTTCTAATCCCGTTTGCTCCCCTGGCTTTCGCGCCTCAGCGTCAGTTGTCGTCCAGAAAGCCGCTTTCGCCACTGGTGTTCCTCCTAATATCTACGCATTTCACCGCTACACTAGGAATTCCGCTTTCCTCTCCGATACTCTAGCATCGCAGTTTCGGTCCCCTCACGGGGTTAAGCCCCGCACTTTTAAGATAGACTTACTTTCCCGCCTGCTCTCCCTTTACGCCCAATACTTCCGTCCAACGCCCGCCCCCTACGTATTACCCCGGCTGCTGGCCCGTAGTTCCCC
+
CCCCCGGGGGGGGGGGGGGFGGGGGGGGGGGGGGGGGGGGGGGGGGGGGGGGGGGGCFGGGGGGGGGGFD@GGGGGEGGGGGGGGGGGFGGGGGGGGGFGGGGGGGFGGGGGGGGGGGGGGGGGGGGGGGGGGGCFEFDGGGGDFEE6>@FCFF?DFGGG>FED@EFGGGGG?C89@?FGGCDFEGFEFCGD7C:ECFGGG>B@F8+8BGC?;C9?FEG*:D;16+/17C@@EE3<@?E@88(4)64)=D*(48>471((,48(>?3341())...-04-3743(43(8,4,((-099)09
@M03364:396:000000000-C9LGT:1:1101:9414:1793 2:N:0:10
GGACTACTCGGGTATCTAATCCTGTTCGCTCCCCACGCTTTCGCTCCTCAGCGTCAGTAACGGCCCAGAGACCTGCCTTCGCCATTGGTGTTCTTCCCGATATCTACACATTCCACCGTTACACCGGGAATTCCAGTCTCCCCTACCGCACTCAAGCCCGCCCGTACCCGGCGCGGATCCACCGTTAAGCGATGGACTTTCACACCGGACGCGACGAACCGCCTACGAGCCCTTTACGCCCAATAAATCCGGATACCGCTTGCCCCCTACGTATTCCCGCGGCTGCTGGCACGTACTTCGC
+
CCCCCGGGGGGGGGGGGGFGGGGGGGGGGGGGGGGGGGGGGGGGGGGGGGGGGGGGGGGGGGGGGGGGFGCFGGGGGGGGGGGGGGGGGGGGGGFGFGGGGGGGGGGGGGGGGGGGGG=>EFFGGGGGGGGGFDGFGGGGGGGFGGGCE>F)>=F5FFFEGGFGF>EGGGGG>FBDEDEDCFFCFG:=FFCDFEEGGGGGGFG?FAE9>D0E9>E4C;GG>GFFFG?:<DFBF(8AFFGGG<68).6AFF:>BF0)0,49?6C0DGDBFF?:)6366@?BB6>;>F:4:B15(,(.)*)97
@M03364:396:000000000-C9LGT:1:1101:11711:1875 2:N:0:10
GGACTACTCGGGTTTCTAATCCTGTTTGCTCCCCACGCTTTCGCACCTCAGCGTCAGTAATGGTCCAGTGAGCCGCCTTCGCCACTGGTGTTCCTCCGAATATCTACGAATTTCACCTCTACACTCGGAATTCCACTCACCTCTACCATACTCAAGACTTCCAGTATCAAAGGCAGTTCCGGGGTTGAGCCCCGGGATTTCACCCCTGACTTAACAGTCCGCCTACGTGCGCTTTACGCCCAGTAAATCCGAACAACGCTAGCCCCCTTCGTATTACCGCGGCTTCTTGCACGAATTTAGC
+
CCCCCGGGGGGGGGGGGGGGGGGFGGGGGGGGGGGGGGGGGGGGGGGGGGGGGGGGGGGGGGGGGGGGGGGGGGGGGGGGGGGGGGGGGGGGGGGGGGGGGGGGGGGGEGGGFGGGGGGGGGGGFGGGGGFGGGGGGFGGGGGFGGGDFFG=CDFFFGGGGGFGG9DGF8FCFGDGGFGGDC>FGD<:AFGGGGGGDGGGGCGEGDF>BGFG=8,9DCFC=DFFFGFF(C>FF0:)92EGGFFF=3<AFGC1:>(.7;BB09F3>EG>(48<B:?25<:>(,29(44).6.8:0,)0*.CF
@M03364:396:000000000-C9LGT:1:1101:10342:1891 2:N:0:10
GGACTACTAGGGTTTCTAATCCTGTTTGCTACCCACGCTTTCGTGCCTCAGTGTCAGTTTCAGTCCAGAAGGCCGCCTTCGCCACCGGTGTTCCTCCTAATATCTACGCATTTCACCGCTACACTAGGAATTCCGCCTTCCTCTCCTGTCCTCAAGCTGAACAGTTCGAAGGGCAGTTCACGGGTGGGCCGGGGAATTAAACCCCCCGCCTGCGTAGCCACCCTCGCCCCCCTTTCGCCCCGCGATTCCGTATACCGCTCGCCCCCTACGTTATTCCCCGGCCGCCTGCCCGTGATTCGCC
+
CCCCCGGG<FGGG8BFGGG9FG<FGGGGGG9EFGC@FFGGGGGAFGGGGGG9FGGGFF9C<,CFGGGG,C<FGGGGGGGGGGGGGGGGF7FGGGGGG?,CFGGGGGGGGGGGGGFGGGGGGGGG,,CFFGFGF,=F=:0AFFGFGG9,6*ADE=AFG88,,8DFG@,+,,3+<>)=DFG8FDD+@3+0083*;***4D9,5*?2*)/,3)/*(./(:(3+(;6(,*()(/,(40,4(,CE8(((048)/*2(,))).-(-((::38)(403.(.)).0((-((4((-42((-((()1/(*1
@M03364:396:000000000-C9LGT:1:1101:14293:1937 2:N:0:10
GGACTACTGGGGTTTCTAATCCCGTTTGCTCCCCTGGCTTTCGCGCCTCAGCGTCAGTTGTCGTCCAGAAAGCCGCTTTCGCCACTGGTGTTCCTCCAGATATCTACGGATTTCACTCCTACACCTGGAATTCCGCCACCCTCTCCCGGATTCAAGTCAAGCAGTATCAAGGGCAGTTCCACGGTTGAGCCGTGGGATTTCACCCCTGACTTACTCGACAGCCTACATGCGCTTTACGCCCAGTGATTCCGATTCACGCTCGCACCCTCCGTATTACCGCGGCTGCTTGCCCGGAATCAGC
+
CCCCCGGGGGGGGGGGGGGGGGGGGGGGGGGGGGGGGGGGGGGGGGGGGGGGGGGGGGGGGGGGGGGGGGGGGGGGGGGGGGGGGGGGFGGGGGGGGGGGGFGGGGGGGGGGCGGGGGGGGGGGGGGGGGGGGGGGGFGGGGGFGGGGGFGAGEFFDGFFGGFDFAFFFGGGFGFDFFGGCFGEGGFBFEFGGGGGGGGGGF@>CAFDBGFGFF?>D9E5:FF@4?EFEG@F,6?<EFGGGFDFF4?CFG<1:?)<B?::BFE0CGG?,4920.4..<3441913<0)5-43?B(.0*-22
@M03364:396:000000000-C9LGT:1:1101:10414:1939 2:N:0:10
GGACTACAAGGGTTTCTAATCCTGTTTGCTCCCCACGCTTTCGTGCCTCAGTGTCAGTTACAGTCCAGAAAGCCGCCTTCGCTACTGGTGTTCCTCCTAATATCTACGCATTTCACCGCTACACTAGGAATTCCACTTTCCTCTCCTGCACTCAAGTTTCCCAGTTTCAAGAGCTTACTACGGTTGAGCCGTAGCCTTTCACTCCTGACTTAAGAAACCACCTACGCACCCTTTACGCCCAGTAAATCCGGATACCGCTAGCCCCCTACGTCTTACCGCCGCTGCTGGCACGTAGTTCGCC
+
CCCCCGGGGGGGFGGGGGEGGGGGGGGGGGGGGGGGGGGGGGGGGGGGGGGGGGGGGGGGGGGGGGGGGGGGGGGGGGGGGGEGGGGGGGGGGGGGGGFGGGGGGGEFEGGGGGGEFGGGGGGGFGGGGG?:FFDGGADGGGF?FGGDGFGDED=;C=FGFGFGGGGGGGGGFGBFGFGFGDGFEG=:FBEDGEFFCFGGGC,:?56:CF@F5A7:DDG>=98C@>:*4DAB>6AE9@GE*8=6879@FG3((6).89((,65:DG57;;3(,2)5>24(49439).(448?6(207*(/1
@M03364:396:000000000-C9LGT:1:1101:16048:1966 2:N:0:10
GGACTACTAGGGTATCTAATCCTATTTGCTCCCCACGCTTTCGTGCCTCAGCGTCAGGTACAGGCCAGGCGGCCGCCTTCGCCGCTGGTGTTCTTCCACATCTCTACGCATTTTACCGCTACACATGGAGTTCCACCGCCCTCTCCTGTCCTCAAGCCGTGCAGTTTCCAAAGCCTGAACCGGTTGAGCCGGTCCCTTTTACTTCAGACTTGCCCAGCCGCCTGCGCACCCTTTACGCCCAATCATTCCGCATAACCCTTGCCCCCTACGTATTACCCCTGCTGCTGGCACGTAGTTCTCC
+
CCCCCGGGGGGGGGGGGGGGGGGDGGGGGGGGGGGGGGGEGGGGGGGGGGGGGGGG@CFGGGGGGGGGGGGDFGGGGGGGGGGDGGGGGGGGGGGGGGGGEGFGGGGGGGGGGGGGGGGGGGGGG@FFDFGGGGGGGBDGGGGFGGGFBDEEFF6ADFG>CFFGGGGGGGGFFGDFGF6<CCCCEE?>FC8DDEGGFFGGG@<?F+:?EG3<40>5F@GG>D8;31409DF<F8<B??GGC,3:)64<@F/(-2)()44:(.3)11)4:3(,63444+4(-4(,57.4::>B??.0=1)2?
@M03364:396:000000000-C9LGT:1:1101:24026:1971 2:N:0:10
GGACTACACGGGTATCTAATCCTGTTCGCTCCCCACGCTTTCGCTCCTCAGCGTCAGTAACGGCCCAGAGACCTGCCTTCGCCATTGGTGTTCTTTCAGATATCTACACATTCCACCGTTACACCGGGAATTCCAGTCTCCCCTACCGCACTCAAGCCCGCCCGTACCCGGCGCGGAACCACCGTTAAGCGATGGACTTTCACACCGGACGCGACGAACCGCCTACGAGCTCTTTACGCCCCATTAATCCGGCTCCCGACTGCACCCTCCGTATTCCCGCGGCGGCTGGCACGTGCTTCGC
+
CCCC<FGGCFCF@F<EFFF,@BFFGGF:CGFCGGGGGGGEFFEEEFG,C5CEF@CFCEFCEG::CCGGD<<ADE4<9EFGCG:F:,C?6,C8E<BFEAFFFFBE==FGF,5?4FCF<>=0@BEF,+=FC+,,,,@CEF=FGG+3DB8CEDE9,16+,6@=+39CGC+34:*5*54C7)=*,45=CE*(1?***=8**+54+95<<55((9(:(8=19>8:459B??0.(9(.6A)6)28:?(-(*6646:96((((71(((,2)9;5(((,(4(24)043374-4(-2(4(.(4()09)97
@M03364:396:000000000-C9LGT:1:1101:17698:1973 2:N:0:10
GGACTACCGGGGTTTCTAATCCCGTTTGCTCCCCTGGCTTTCGCGCCTCAGCGTCAGTTGTCGTCCAGAAAGCCGCTTTCGCCACTGGTGTTCCTCCTAATATCTACGCATTTCACCGCTACACTAGGAATTCCGCTTTCCTCTCCGATACTCTAGCATCGCAGTTTCGGTCCCCTCACGGGGTTAAGCCCCGCACTTTTAAGACCGACTTACGACGCCGCCTGCGCGCCCTTTACGCCCAATCATTCCGGACAACGCTTGCCACCTCCGTATTACCCCGGCTGCTGGCACGTAGTTCGCC
+
CCCCCGGGGGGGGGGGGGGGGGGGGGGGGGGGGGGGFGGGGGGGGGGGGGGGGGGGGGGGGGGGGGGGGGGGGGGGGGFGGGGGGGGGFFGGGGGGGGGGGGGGGGFGGGGGGGGGGGGGGGGGGGGGGGGGGGGGGC8FGGGFGGGCEFGFGFGFFFGGEGFGGEGGEEGGFG5*@AGFGGGCEC81@DFGGG5E4EFGGEFFGFFFFG;C>5*6D9GE1D?B2*4.(9990:<<:BEE8(((0:BAFC)4960<B94:<BEA9:7(((34<:4>9+(,,(-,(2:?B12(,,(097(19
@M03364:396:000000000-C9LGT:1:1101:8467:2007 2:N:0:10
GGACTACCAGGGTTTCTAATCCTGTTCGATACCCGCACTTTCGAGCTTCAGCGTCAGTTGCGCTCCCGCGAGCTGCCTTCGCAATCGGAGTTCTTCGCCATATCTAAGCATTTCACCGCTACACGGCAAATTCCGCCAACGTTGTGCGTACTCTAGTCAGCCAGTTCGCGCTGCAATTCAGACGTTGGGCGCCTACATTTCACAACACGCTTAACAGACGGCCTGCGCTCCCTTTAAACCCAATAAATCCGGCTCACGCCCGGACCCTCCGTATTACCGCGGCTGCTTGCACGGGATCCGC
+
CCCCCGGGGGGGGGFGGGGGGGGGGGGGGGGGCGGGGGGGGGGGGGGGFA<DF@FGGFGGGGGFGGGGGGGGGGGGFGGFGDGGGGGGBFFGGGGGGGCFGGGCFGGGGGGGGGFGGEGG>CFGGGGGGGGGGGGGG+@FGGGBDDFEC?FC97DF@DFGGCFGGGGGGGGGBC@GGFGGGGG@FGE2B@CGGEEGFGGGGCCC=BFF0D1A?+>);@FGFD00,*4<91360<>)..<FG?:29<<<FG30(2(5@61:>>C(9E*4(44:(32):944-9(2;?0)2243:>().)(1*
@M03364:396:000000000-C9LGT:1:1101:23528:2026 2:N:0:10
GGACTACCGGGGTTTCTAATCCTGTTCGCTCCCCACGCTTTCGCTCCTCAGCGTCAGTAACGGCCCAGAGACCTGCCTTCGCCATTGGTGTTCTTCCCGATATCTACACATTCCACCGTTACACCAGGAATTCCACTCTCCCCAACCGCACTCAAGCACGCCCGTACCCGGCGCGGATCCACCGTTAAGCCAAGGACTTTCACACCGGACGCAACAAACCGCCTACGCGCCCTTTAACCCCAATAAATCCGGATTAACCTCGCCCCCTACGTTTTTCCGCCGCGTCTTGCACGTGCGTTGC
+
CCCCCGGF:FGG@6BFGGFEGGF,FFEEEFEGGGFE+FFEGGGD@FEGGGGGDGGFCGCCF>FGGGGGG@GFGGG8EFGCFFCFG9FGEFGGGGFC,FGGGGEGFG9?BFGG;EEFEE4@EGGGG+4CFFGGFGG9DG+FEFC5+@C=6:FAC5+*,,@7+D*95@9C9***9>(:*:5:FG*4=C<2C9+**1*2>CGGG<EECD)60D(>(88(*(;C>CB:(2(.251708:.)-3AE60.)5>61D>((,(.*-))(4:(1:C92:4,(.(((320(,4191((.6).4.,.))()1
@M03364:396:000000000-C9LGT:1:1101:16110:2043 2:N:0:10
GGACTACAGGGGTTTCTAATCCTGTTCGATACCCGCACTTTCGAGCATGAGCGTCAGTTGCGCTCCCGTCAGCTGCCTTAGCAATCGGAGTTCTTCGCCATATCTAAGCATTTCACCGCTACACGGCAAATTCCGACAACGTTGTGCATACTCAAGTCAGCCAGTTCGCGCTGCAATTCCTACGTTAGGCGCCTACATTTCACAACACACTTAACAAACAGCCTGTGCTCACTTTAATCCCAATAAATACGGATCACTACCGAACCTTACGTATTGCCTCAGCTTCTGGAACGGCTCTATC
+
C@<A<<CFEFDEG:,,;C<EFDFAFFFCFFGCEGG7FG7EFFGGG@CG9F<FCGEG@ECE<FE+CF7F6:BFFGDFFFG9CDEEFD7B,:F<F,EB,C,8CBFGAEA<,@EF;EEFFGD=>FDEE8FEFG9@FF84CB+F70D*C+,,8?F9@*=+,7DE,3;FG;C>>CG89<=8EF,,,72*4D8)38*9D7ECFGCF98@7C;A@98(4)1+)*/C*6;:6(+/2)3.)94AC6)5,:638A39?+:506128)))(.,/,//2).4-42.5)5+-)(.).).4).)54(4,))0620
@M03364:396:000000000-C9LGT:1:1101:8357:2057 2:N:0:10
GGACTACTGGGGTATCTAATCCCGTTTGCTCCCCTGGCTTTCGCGCCTCAGCGTCAGTTGTCGTCCAGAAAGCCGCTTTCGCCACTGGTGTTCCTCCTAATATCTACGCATTTCACCGCTACACTAGGAATTCCGCTTTCCTCTCCGATACTCTAGCATCGCAGTTTCGGTCCCCTCACGGGGTTAGGCCCCGCACTTTTAAGACCGACTTACGCCGCCGCCTGCGCGCCCTTTACGCCCACTAATTCCGCACAACGCTTGCCACCTACGTACTACCGCGGCTGCTGGCACGTCGGTCGCC
+
CCCCCGG<EGFEFFGGGGGGGGFFGGGGGGGGGGGG@FCFDGGBFEGGGGGGGGGDGGGCFC:FGGGG9CA@FGEE7?FGGGGGGGGGFEGGGGGGAFFGGGGGGGGGGGG>EFGFFGGGGGGGC8<,EAFGGGF7@+=E:CED?FC6B>FEGEGFFGGFEFFGFDGGCEECDD@?EFFE*5@FE8,0;8=?DD4:)CFG77?*2;/33C@FF3*39,=:9>::?:()-/(2155:<<GGC(.5?A9)=F3076(-74(-,1<)9>0(414)((.6:*-(--,(30)(((.(4(()8)(/9
@M03364:396:000000000-C9LGT:1:1101:19188:2151 2:N:0:10
GGACTACCCGGGTATCTAATCCTGTTCGCTCCCCACGCTTTCGCTCCTCAGCGTCAGTAACGGCCCAGAGACCTGCCTTCGCCATTGGTGTTCTTCCCGATATCTACACATTCCACCGTTACACCGGGAATTCCAGTCTCCCCTACCGCACTCCAGCCCGCCCGTACCCGGCGCATATCCCCCGTTAGGCGATGGCCTTTCACACCGGGCGCGCCGAACCGCCTACGAGCCCTTTACGCCCAATTAATCCGGCTAACGCTTGCACCCTACGAATTACCGCGGCCGCTGGCCCGTATTCAGC
+
CCCCCGGGGGGEGDGGGGFDFGGFG,EFGGGGGGGGGGGGGGGGGGGFGG,EFGGG@ECFGGGGGGGG8FAFGGGGGGGGGGGGG<FFCFGGGFGGGGGGGGGGAAFFGGGGGGGGGG@=8?EF@+FGGGGGGGG9E=FGGG>FFFEE85@>G58?DGGGGGFGGCCGGGGGFD2**4>C,*C*1<8(=,*/):E*;EFGGCF?GFDF,>>G65C037CE0C><0A2)(>><?F?ABBECE?(8*.:>?C5(((()9?6?:,8)9FG<FB<0(.,)6C:111((,-(((1,3370))/)**
@M03364:396:000000000-C9LGT:1:1101:20582:2280 2:N:0:10
GGACTACAGGGGTATCTAATCCTGTTCGCTCCCCACGCTTTCGCTCCTCAGCGTCAGTAACGGCCCAGAGACCTGCCTTCGCCATTGGTGTTCTTCCCGATATCTACACATTCCACCGTTACACCGGGAATTCCAGTCTCCCCTACCGCACTCAAGCCCGCCCGTACCCGGCGCGGATCCACCGTTAAGCGATGGACTTTCACACCGGACGCGACGAACCGCCTACGAGCCCTTTACGCCCAATAACTCCGGATCACGCTTGCACCCTACGTATTACCGCGGCTGCTGGCCCGGACTTAGC
+
CCCCCGGGGGGGGGGGGGFGGGGGGGGGGGGGGGGGGGGGGGGGGGGGGGGGGGGGEFGGGGGGGGGGGGGGGGGGGGGGGGGGGGGGGGGGGGGGGGGGGGGGGGGGGGGGGGGGGGGGDGGGGGGGGGGGGGFFDFFGGGGFGFGGGFC=FFFFGGGGGGFGGGGGGEGG>CADC5ED,CFCFG*6CA/9FG=6CGGGFEGCFFA>3C>E>)/359G5(/3:0C:7<D>??:?4>8;?C:<(04)-9C*16:(.)(31:3;7GGG,38:7)).46C:;,394168:0611,,()0*)22
@M03364:396:000000000-C9LGT:1:1101:11881:2306 2:N:0:10
GGACTACTGGGGTTTCTAATCCCGTTTGCTCCCCTGGCTTTCGCGCCTCAGCGTCAGTTGTCGTCCAGAAAGCCGCTTTCGCCACTGGTGTTCCTCCTAATATCTACGCATTTCACCGCTACACTAGGAATTCCGCTTTCCTCTCCGATACTCTAGCATCGCAGTTTCGGTCCCCTCACGGGGTTAGGCCCCGCACTTTTAAGACCGACTTACGCCGCCGCCTGCGCGCCCTTTACGCCCCATGATTCCGTACAACGCTTGCCACCTACGTCTTACCCCGGCTGCTGGCCCGTAGTTCGCC
+
CCCCCGGGFGGGGGGGGGGGGGGGGGGGGGGGGGGGGGGGGGGGGGGGCGGGGGGGGGGGGGGGGGGGGG8FGGGGGGGGGGGGGGGGFDGGGGGGGGGGGGGGGGGGGGGGGGGGGGGGGGGGADGGGGGGGFGGG?DGGGGFGGGDCBGD3CFFGGGF>FFGCFFGGGGGEFCCGFGG5:C5B=,:6@EGGG5CDGGGEEFEGFB0(8(+)2*6CB8*(9,:62-)(9>1<:<681EC*(3(*..6=6*3((.)),,4:83.>F*4:,424:.6>0,(-(,4:27:B(-7(,(0=*3/>
@M03364:396:000000000-C9LGT:1:1101:22230:2337 2:N:0:10
GGACTACCAGGGTTTCTAATCCTGTTTGCTCCCCACGCTTTCGCGCCTCAGTGTCAGTTACAGACCAGGAAGCCGCCTTCGCCACTGGTGTTCCTCCATATCTCTACGCATTTCACCGCTACACATGGAATTCCACTTCCCTCTTCTGCACTCAAGTCGACCAGTTTCCAATGACCCTCCCCGTTTCAGCCGTGGGCTTTCCCATCAGCCTTAATCACCCACCTCCGCGCCCTTTACGCCCAATCATTCCTGATACCCCTCCCCCCCTCCGTCTTCCCCCGCCTGTCGGCCCGTATTAAGC
+
CCCCCGGGGGGGGGGGGGFGGGGGFGGGGGGGGGGGGGGGGGGGGGGGGGGGGGGGGGGGGGGGGGGGGGGGGGGGGGGGGGGGGGGGFGGGGGGGGGGGGGGGGGGGGGGGGGGGGGGGGGFGF?EF8FFFGGGGGFFGGGCBFGFECFGFGF?DAEEEGGFGGGGGGEAFFDEG8*@@==@+@5,*4@,+0@C;CFCCC=@@7***6AD?*;,:C=G9-C>B2,(59C907@8)),=FC(3()/9);+1.)))))(-(((24):9(26(((4(::04(3,((-))(,4-(2((0<*-0:
@M03364:396:000000000-C9LGT:1:1101:7394:2344 2:N:0:10
GGACTACCAGGGTATCTAATCCTGTTCGCTCCCCACGCTTTCGCTCCTCAGCGTCAGTAACGGCCCAGAGACCTGCCTTCGCCATTGGTGTTCTTCCCGATATCTACACATTCCACCGTTACACCGGGAATTCCAGTCTCCCCTACCGCACTCAAGCCCGCCCGTACCCGGCGCGGATCCACCGTTAAGCGATGGACTTTCACACCGGACGCGACGAACCGCCTACGAGCCCTTTACGCCCAATCAATCCGGATCACGCTTGCCCCCTACGTCTTACCCCGGCTGCTGGCACGTCTTTAGC
+
CCCCCGGGGGGGGGGGGGGGFGGFGGGGGGGGGGGGGGGGGGGGGGGGGGGGGGGGFFGGGGGGGGGGGGFGGGGGGGGGGGGGGGGGGGGGGGGGGGGGGGEGGGGGGGGGGGGGGGGGGGGGGGGGEEGGGGGGGGGGGGGFGGGGGDGFD<DFGGGGGGFGGGGGGGGGFGFCGFGGGGG<FG*68C85CCA7CFGGG?F3FF;;(93E>5E(>BGE>GFFFFF:?D>??BB6<:GGGB27)53>FG57<:6(74:6,(;(2CD2?BB(.,1))<(37>;;4874(8,4<B()0*)2*
@M03364:396:000000000-C9LGT:1:1101:21113:2365 2:N:0:10
GGACTACACGGGTATCTAATCCCGTTTGCTCCCCTGGCTTTCGCGCCTCAGCGTCAGTTGTCGTCCAGAAAGCCGCTTTCGCCACTGGTATTCTTCCTAATCTCTACGCATTTCACCGCTACACTAGGAATTCTCCTTTCCTCTCCTACACTCTAGCTATCCAGTTTGGAATGCAGCACCCAGGTTAAGCCCGGGTATTTCACATCCCACTTACATATCCACCTACGCTCCCTTTACGCCCAGTAAATCCGGACAACGCTTGCACCCTACGTATTACCGCGGCTGCTGGCCCGTATTTCGC
+
CCCCCGGGGGGGGGGGGGFGGGGGGGGGGGGGGGGGGGGGGGGGDGGGGGGGGGGG@FEFGGGGGGGGGGCGGGGGDGGGGGGGEGGGGGGGGGGGGGGGGGGGGGGFGGGGGGGGGGCDGFGFEGGGGGGGGGGGG:=FFGGFGGF89@GF85=D,@DGGGEGFDGGGCFFFGFGGFGGDDD:EF3:B<@FGGGGGGGGG=EEGFF>>GDGE8,/=*;CCGDD2,:8>G(@>E=6@=GEG7?E8?<EFG)(3962A9B??BF)2;D:?BBB72:)5<<9>((((()),4(39617)/)29
@M03364:396:000000000-C9LGT:1:1101:24455:2384 2:N:0:10
GGACTACTGGGGTATCTAATCCTGTTTGATCCCCACGCTTTCGTGCCTCAGCGTCAGGTCCGGCCCAGTCGTCTGTCTTCACCATCGGCGTTCCGCTAGATATCAACGCATTTCACCGCTCCACATAGCGTTCCGCCGACCCCTGCCTGCCTTCAGTCCCGCAGTATGCCCCGCAGTTCCCCGCTTGAGCCGGGGGATTTCACAGGACTCTTACAGGACCCGCTACGCACACATTCAGCCCAGTAATTCCTGTTAAAGCTTGGGCCTCGAGACTTGCGGCTGCGTCTGGGGCGGGTGCTGC
+
C@CCCDFCGEFFGGCGFG9@EFGFGGG@FE9FGGGGGGGGFGGGFEFCDF?FGGGG,,<,CFGGGEGGEEFFGGGCFFD,,CFFDDFDEGGGGGGDCFCF,F;,9CECC=CGFDEGGGG6C@@<,,,5EC?CEFC+@38CFC=*+8D,,*3*,*253@@FGGFDFCBBEGFD9>>>:8,B9:7**:*588<37=CED*0AF>:<>7<:(043)92594CC0)(-(*,)-)((-)46A<F6C<05/4))/:*4-.64*-4))4*4*:1.((((()-).*((,((-(,3311(,2(()0))2*
@M03364:396:000000000-C9LGT:1:1101:7324:2402 2:N:0:10
GGACTACACGGGTATCTAATCCTGTTCGCTCCCCACGCTTTCGCTCCTCAGCGTCAGTAACGGCCCAGAGACCTGCCTTCGCCATTGGTGTTCTTCCCGATATCTACACATTCCACCGTTACACCGGGAATTCCAGTCTCCCCTACCGCACTCAAGCCCGCCCGTACCCGGCGCGGATCCACCGTTAAGCGATGGACTTTCACACCGGACGCGACCAACCGCCTACGAACCCTTTACTCCCACTGACTCCGGATAACTCTTGCACCCTTCGTCTTACCGCTGCCGCTGGCACGTATTTCGC
+
CCCCCGGGGGDGGGGGGGGGGGGGGGGGGGFGGGGEGDGGGFC@BEGFGGFGGGGGGGGGACCGGGGGGEEGFGGGGFGGGGG@GDGFGGGGGGDECFDCGGGCFDECCFGG;FFFGG@=8FGFG7=+4C<EGGGAAFFGCGGFFG,++3@18=+::@86EGFGFE5CFCE8>E2<:AEFGEFCCE*(;9*1/AE*;FGGF<@?4A)415970)2(1.;C179B(*4),170110)))<8F((()..-04*4<BFFF)626>?2D8C1(,(.(.446843,47(,((((-3,(,(*)/-01
@M03364:396:000000000-C9LGT:1:1101:22639:2407 2:N:0:10
GGACTACTCGGGTATCTAATCCTGTTCGCTACCCATGCTTTCGAGCCTCAGCGTCAGTTGCAGACCAGAGAGCCGCCTTCGCCACTGGTGTTCTTCCATATATCTACGCATTCCACCGCTACACATGGAGTTCCACTCTCCTCTTCTGCACTCAAGACAACCAGTTTCCGATGCAGTTCCTCGGTTAAGCCGAGGGCTTTCACATCAGCCTTCTTTTTCCGCCTGCGCTCGCGTTACGCCCACTAACTCCGGACAACGCTTGCCCCCTACGTATTACCGCCGCTGCTTGCACGTGCTCCGC
+
CCCCCGGGFGGGGEGGGGF9FGGFGGGGGG@FGGFCGGGGGGG,A;FFGGGGGGGGFFADGDG9FGGGFGG7FEFGGGGGGGGGGGGGGGGGGDCGGFADFGGGGGG@GGGGEGGGGGGGGGGG98EFFFF?FFGD=D8FG8DFFGGFFFGEFDGF:,,1,>AGGFDCDEE+:@0=7=FG8FG7CC>>FF,33@CCDF5EGEG?F*9>)A2<**5::>FG=G@>(:98(:16(66<@@EGG<(,).(.979414(8@>9332;4*;D>0:81)63).34,(4(,(4)).4).(..).*.75
@M03364:396:000000000-C9LGT:1:1101:24060:2412 2:N:0:10
GGACTACTAGGGTTTCTAATCCTGTTTGCTCCCCACGCTTTCGCGCCTCACCGTCAGTTGTCGTCCAGTCATCCGCCTTCGCCACTGGTGTTCTTCCTAATATCTACGCATTTCACCGCTACACTAGGAATTCCGCTTTCCTCTCCGATACTCTAGCATCGCAGTTTCGGTCCCCTCACGGGGTTAAGCCCCGCACTTTTAAGACCGACTTACGCCGCCGCCTGCGCGCCCTTTACGCCCAATAATTCCGTACAACGCTTGCCACCTACGTATTACCGCGGCTGCTTGCACGTACTTAGCC
+
CCCCCGGGGGGGFGGGGGGGGGGGGGGGGGGGGGGGGGGGGGGGGGGGGGGGGGGG>FGGGGGGGGGGGGGGGGGGGGGDFGGGGGGGFGGGGGGGGGFGGGFGGGGGGGGGGGGGGGGGGGGG9EFGFGCFGGGGG:FGGGC7=EG+CDEEC;@FGGGGGGFGGGGGGEGGEFDCGFGGGDGGGGEAF>DDGE?EGGGFG3BCGF>=>GDC453(9>EC@G1::*47956448-)36CE*4.)1.6AFG*2::4?5;<?<0A2CE4(3((4)3.:9*---412()-5:<3(,4(09*)29
@M03364:396:000000000-C9LGT:1:1101:13085:2416 2:N:0:10
GGACTACACGGGTTTCTAATCCTGTTCGCTCCCCACGCTTTCGCTCCTCAGCGTCAGTGACGGCCCAGAGACCTGCCTTCGCCATCGGTGTTCTTCCCGATATCTACACATTCCACCGTTACACCGGGAATTCCAGTCTCCCCTACCGCACTCAAGCCCGCCCGTACCCGGCGCGGATCCACCGTTAAGCGATGGACTTTCACACCGGACGCGACGAACCGCCTACGAGCCCTTTACGCCCAATAAATCCGGCTCACGCTTGCACCCTACGTATTACCGCGGCTGCTTGCACGACGTTCGC
+
CCCCCGGGGGGGGGGGGGFGGGGGGGGGGGGGGGGGGGGGGGGGGGGGGGGGGGGGFGGGGGEGGGDFDFGGGGGGGGGGGGGGGGGGFGGGGGGGGGGGGCEGGGGGGGGGGGCGGGGGGGGGGDGGGGGGGGFDFGGGGGGFGGGDEFGFGFGFGGGGGGFGG7EGGGGGFGFG58CG?FF=CE<6FF8CFGGGGGCEFEG2FEEF0D1:7):9C9EE9DF<?F6)894844:<B:GGGFF:)5<>FGC>(,-8FBF:??G7FGG(2<?42<:).<26-4>B(()).1)44((.8),19
@M03364:396:000000000-C9LGT:1:1101:16509:2432 2:N:0:10
GGACTACTGGGGTTTCTAATCCTGTTCGATACCCGCACTTTCGAGCATCAGCGTCAGTGGCGCTACAGCAGGCTGGCTTCCCAATCGGTGTTCTTCGTCATATCTAAGCATTTCACCGCTACACGACGAATTCCGCCTGCTTACTGCGTACTCAAGACAGGCAGTTCGCGCTGCAGTGCAGATGTTGAGCAACTACATTTCACAGCACGCTTACCTACCGGCCTACGCTCCCTTTAAACCCAATAAATCCGGATAACGCCCGGACCTTCCGTATTACCGCGGCTGCTGGCCCGGACTTCGC
+
CCCCCGGGGGGGGGGGGGGGGGGGGGGGGGGGGGGGGGGGGGGGGGGGGGGGGGGGGGGFGGGGGGGGGGGGGGGGGGGGGGGGGGGGGGGGGGGGGGGGGFGGGGGGGGGGGGGGGGGGGGGGGGGGGGGGGGGGGEGGGG9DGGGGEBGFGDGFGCCGFGFGGGGGGGGE57CCGFGGGFFCEG@<AFFGGFGGGGFGGFF?FFFF=DDEFFF<+4EC>GFFFF;>DD>D@EE)44EFG?F0/2<<FF3-4?:263>>99:(9C<<?:048(,-)3336>>;B0,,(1,19140)/)17
@M03364:396:000000000-C9LGT:1:1101:23063:2441 2:N:0:10
GGACTACCCGGGTATCTAATCCCGTTTGCTCCCCTGGCTTTCGCGCCTCAGCGTCAGTTGTCGTCCAGAAAGCCGCTTTCGCCACTGGTGTTCCTCCTAATATCTACGCATTTCACCGCTACACTAGGAATTCCGCTTTCCTCTCCGATACTCTAGCATCGCAGTTTCGGTCCCCTCACGGGGGTAAGCCACGCACTTTTAAGACCGACTTACGACGCCGCCTGCCCGCCCTTCACGCCCAATAATTCCGTACAACGCTTGCCACCTACGTATTACCCCGGCCGCCTGCCCGGGATTCGCC
+
CCCCCGGGFGGGEGGGGGGGGGGGGGGGGGGGGGGGGGGGGGGGGGCFGFGFGGFGGFEGGGGGGGGGFGGGGGGFCFGGDDGCGFGGEFFGFGGGGGGFGGFECGGGCGGGGGGGGGGGGFGGFGEG<FBFCFGDEDGGGGGF0@8==>CEFEFFBFEGGG>GF,EF>EED*DCFE5@CE5<*4=,0;F4;CGE*:<CCF;ECFF>((),<>)*-99857D?((*1)(79(8()8:6AE*4(49..)9**(,()))-(,-4C4CE*3:2?)).55)2((-0(-4014((,((((.0*(19
@M03364:396:000000000-C9LGT:1:1101:24472:2471 2:N:0:10
GGACTACAGGGGTTTCTAATCCTGTTCGCTACCCATGCTTTCAAGCCTCAGCGTCAGTTGCAGACCAGAGAGCCGCCTTCGCCACTGGTGTTCTTCCATATATCTACGCATTCCACCGCTACACATGGAGTTCCACTCTCCTCTTCTCCACTCAAGAATGACAGTTTCCGATGCAGTTCCACGGTTGAGCCGTGGGCTTTCACATCAGACTTATCATTCCGCCTGCGCTCGCGTTACGCCCAATAAATCCGGACCACGCTTGCCACCTACGTCTTCCCGCGGCTGCTGGCCCGTAGTTGGC
+
CCCCCGGGGGGGFFGGGGGGFGFEEFGGGGGGGGGGGGGGGGGGGGG8FGGGGGGGGEFGGGGFGGGGGGGGGGGGGGGGGGGGGGGGGGGGGGGGGGGGGGGGGGGGGGGGGGGGGGGGGGGGFFFGFFFGGGFFAFGFGFGFGGG,>+EDA8+;=DFFAFFDGFGGGGEG?CEGEFGGGG>=FE+:?DEDDGDE9EGGGEGEGFFC*9>GFFD;FFFFEGFFBB@D>D>2(6(3;0CFF;(/27)<FC/2?>(47(46??F5*AF72:(.(,,).2(4((-((4)480(((,,)0*)29
@M03364:396:000000000-C9LGT:1:1101:19189:2556 2:N:0:10
GGACTACTCGGGTATCTAATCCTGTTTGCTCCCCACGCTTTCGAGCCTCAGTGTCAGTTACAGTCCAGAAAGGCGCCTTCGCCACTGGTATTCTTCCTAATCTCTACGCATTTCACCGCTACACTAGGAATTCTCCTTTCCTCTCCTGCACTCTAGATATCCAGTTTGGAATGCAGCACCCAGGTTAAGCCCGGGTATTTCACATCCCACTTAAATATCCACCTACGCTCCCTTTACGCCCAGTAAATCCGGATAACGCTCGCCCCCTCCGTCTTCCCGCGGCTGCTTGCACGTAGTTGGC
+
CCCCCGGGGGGGGGGGGGGGGGGGGGGGGGGGGGGGGGGGGGGGGGGGGGGGGGGGGFGGGGGGGGGGGGFGGGGGGGGGGGGGGGGGEGGGGGGGGGGGGGGGGGGGGGGGGGGGGGGGGGGGGGGCFGGGGFEFGGGGGGGFGGGGFFGFFEGFEDFFGGFGGGGGGGGGFGFGGFGGG@F7FCF8DFGFDGGEGGGGGFGFGFFDBFDCE+,2?AFGEGFF9>A>=DBF:AECE@GGGFF=+9<?CGG>D@<);,6(6:59DGG>33((,.(-);(((-4278)-5:)4?<B)<*.9C
@M03364:396:000000000-C9LGT:1:1101:15669:2567 2:N:0:10
GGACTACTAGGGTTTCTAATCCTGTTCGATACCCGCACTTTCGAGCTTCAGCGTCAGTTGCGCTCCCGCGAGCTGCCTTCGCAATCGGGGTTCTTCGTCATATCTAAGCATTTCACCGCTACACGACAAATTCCGCCCGCGTTGCGCGCACTCAAGTGGACCAGTATGCGCTGCAAGTCAGACGTTGAGCGCCTACATTTCACAACACACTTAATCCACGGCCTACGCTCCCTTTAAACCCAATAAATCCGGATAACGCCCGGACCTTCCGTATTACCGCGGCTGCCGGCACGGCATTGGC
+
CCCCCGGGGGGGGGGGGGGGGGGGGGGGGGGGGGGGGGGGGGGGGGEFGGGGGGGGGGGGGGGGGGGGGGGGGGGGGGGGGGGGGGFGFGGGGGGGGGGGGGGGGGFGGGGGGGGGGGGGGGGGGGGGGGGGGGGGGGGGGGE>CGG5EEGAGFFFGGGGGGFGGGGGGDGGEF:FGFGGGFFGGGF?FGEGGEGGGGGGGEGCGEF;,7:FF=E9DDGG>GFFFGBF0C>FFFF92<GFG:??48<4FFC9?FB<FBF>FFE(9?*5?B?BB??24<6;-4,(4(((-92(29()0/)64
@M03364:396:000000000-C9LGT:1:1101:11580:2609 2:N:0:10
GGACTACTAGGGTATCTAATCCTATTTGCTCCCCACGCTTTCGTGCCTCAGCGTCAGGTACAGGCCAGGCGGCCGCCTTCGCCGCTGGTGTTCTTCCACATCTCTACGCATTTTACCGCTACACATGGAGTTCCACCGCCCTCTCCTGTCCTCAAGCCGTGCAGTTTCCAAAGCCTGAACCGGTTGAGCCGGTCCCTTTTACTTCAGACTTGCACAGCCGCCTGCGCACCCTTTACGCCCAATCATTCCGGATAACGCTTGCCACCTACGTATTACCCCGGCTGCTTGCACGTAGTTCGCC
+
CCCCCGGGGGGGGDFFGGGGGGGEFGGGGGGGGGGGGGGGGGGGGGGGGGGGGGGGGGFGGGGGGGGGGGGGGGGGGGGGGGGGGGGGGGGGGGGGGGGGGGGGGGFGGGGGFGGEGGGGGGGGCGGGFGGGGGFGGCGGGGGFGGGGFFGEFECFGGGDCFFGGFFGFGGGFGFGCFCGGGG>:*,8?FEGGGGGGGGG77>7FFF3@4?:>*CEGFGGBGF?6*48>GF(8?2A:BGG513()644@F3((:<?@96?F?F2FGD7?0(,)4)6A+,-9;-2()).2),4.(47@*,5C
@M03364:396:000000000-C9LGT:1:1101:7482:2649 2:N:0:10
GGACTACACGGGTTTCTAATCCTGTTCGCTCCCCACGCTTTCGCTCCTCAGCGTCAGTAACGGCCCAGAGACCTGCCTTCGCCATTGGTGTTCTTCCCGATATCTACACATTCCACCGTTACACCGGGAATTCCAGTCTCCCCTACCGCACTCCAGCCCGCCCGTACCCGGCGCAGATCCCCCGTTCGGCGATGGACTTTCACACCGGACGCGACGCACCGCCTACGAGCCCTTTACGCCCAATAAATCCGGATAACGCTCGCACCCTCCGTATTACCCCGGCTGCTGGCCCGTAGTTAGC
+
CCCCCGGGGGGGFGGGGGFGGGGGGGGGGGGGGGGGGGGGGGGGGGGGGGGGGGGGGGGGGGGGGGGGGGGGGGGGGGGGGGGGGGGGGGGGGGGGGGGGG7BFGGGFGGGGDGFGGEEDDGGGGGGGGGGGGG8,@FFGGFEFDFG+6<FBGDGFGGGGEG>CGEGGGGGGAG@C*2>FE8/<CF,6=E/)7CC0*CFFGCFBGD:;054CB5C1)-:C9D;03A<52)6??BB)),AEEB0?<<6)96C>60(6*(9:6(/(9CD:-8--(42))<(-(-471123(((-,(())*-;*
@M03364:396:000000000-C9LGT:1:1101:8090:2652 2:N:0:10
GGACTACTGGGGTTTCTAATCCTGTTCGCTCCCCATGCTTTCGCTCCTCAGCGTCAGTAACGGCCCAGAGACCTGCCTTCGCCATTGGTGTTCTTCCCGATATCTGCACATTCCACCGTTACACCGGGAATTCCAGTCTCCCCTACCGCACTCAAGCCCGCCCGTACCCGGCGCGGACCCGCCGTTAAGCGATGGCCTTTCACACCGGACGCGACGAACCGCCTACGAGCCCCTTACGCCCAATGAATCCGGATCACGCTTGGCCCCTACGGTTTCCCGCGGCTTCCTGCCAGTAGTTGGC
+
CCCCCGGD,EEGCFGGGGFGGGGFGFFFGGGGGGG,EEGGGGDGGGGFGAFEGGGDGFFFCFGGGGGG8F@FGGGGGGGEFGGGGGG8CFGGGDGGGGGGEFEGG,CFGGGGGFDGGGGGGGGGG@FGGCFGGGGG;C@FGD=9?DE+@>FAFBCFGGG+BCDGGGGD@@*CBF@D*)/:*:<BBE86AC/*5:**23?CGFG)9..91)(240/(1,*:1C>FFG03-1(4(4:34:=EG?(4)649FDC>?1,4F<:<33*(2;<<16(((,(-6::BB99,((,--,(),5.*0/-07
@M03364:396:000000000-C9LGT:1:1101:23829:2662 2:N:0:10
GGACTACTGGGGTTTCTAATCCTGTTTGCTACCCACGCTTTCGCATCTCAGCGTCAATACCGGTCCAGGTGGCCGCCTTCGCCACTGATGTTCCTCCAGATATCTACGGATTTCACTCCTACACCTGGAATTCCGCCACCCTCTCCCGGATTCAAGTCAAGCAGTATCAAGGGCAGTTCCACGGTTGAGCCGTGGGATTTCACCCCTGACTTACTCGACAGCCTACATGCGCTTTACGCCCAGTGATTCCGATTACCGCTCGCACCCTCCGTATTACCGCGGCTGCTGGCACGGATGTCGC
+
CCCCCGGGGGGGGGGGGGGGGGGGGGGGGGGGGGGGGGGGGGGGGGGGGGGGGGGGCGGGGGGGGGGGEGGGGGGGGGGGGGGGGGGGFGGGGGGGGGGGGGGGGGGGGDFGGGGGFGGGGGFGGGGGGGGGGGGGGEDFG?GFGFGCEBG5FEGB7@FGGGFFGFFGEGGDDGFGFFGGCCDCGG75ADFGDEGGGGGGG<DEGFF2@GFGFF,8?BGC9<BFEC@A?DFFFDD4>@EFG;;@6))7;F;8?B?)*,4(41?3DEG((478?:0).<44-2(91(,54?1<?F3))0-77
@M03364:396:000000000-C9LGT:1:1101:20521:2663 2:N:0:10
GGACTACAAGGGTATCTAATCCTGTTCGCTCCCCACGCTTTCGCTCCTCAGCGTCAGTAACGGCCCAGAGACCTGCCTTCGCCATTGGTGTTCTTCCCGATATCTACACATTCCACCGTTACACCGGGAATTCCAGTCTCCCCTACCGCACTCAAGCCCGCCCGTACCCGGCGCGGATCCACCGTTAAGCGATGGACTTTCACACCGGACGCGACGAACCGCCTACGAGCCCCTTACGCCCAATAAATCCGGATCACCCCCGGACCTTCCGTATTACCCCGGCTCGTGGCCCGGCTGTAGC
+
CCCCCGGGGGGGGGGGGGGGGGGFFFFGGEGGGGGGGGGGGGGGGGGGGGGGGFGGGGGGGGGGGGGGGGGGGGGGGGGGGGGGCFGGFGGGGGGGFGGDGGGGGGGGGGGGGGGGGGGD6CGGGGGG@FGGGG;EFDDGGGGFFGG==5:8>:?6EEGEGGFGGDGGGGGGDGFGG>GG6CFFGG=8A?/7DEG6<<FFGEF?FFB9>G(:(5:1D9CG9DFB?;(),99?(48).8CCG?B:)5))1953((-45(.4>>:,9C7<??::2(:).3((-(6((((.(,40(3().).*2
@M03364:396:000000000-C9LGT:1:1101:15184:2671 2:N:0:10
GGACTACCGGGGTTTCTAATCCTGTTCGCTCCCCACGCTTTCGCTCCTCAGCGTCAGTAACGGCCCAGAGACCTGCCTTCGCCATTGGTGTTCTTCCCGATATCTACACATTCCACCGTTACACCGGGAATTCCAGTCTCCCCTACCGCACTCAAGCCCGCCCGTACCCGGCGCGGATCCACCGTTAAGCGATGGACTTTCACACCGGACGCGACGAACCGCCTACGCGCCCTTTACGCCCAATCAATCCGGACAACGCTTGCCCCCTACGTACTACCGCGGCTGCTGGCACGGAGTTAGC
+
CCCCCGGGGGGGGGGGGGGGGGGGGGGGGGGGGGGGGGGGGGGGGGGGGGGGGGGGGGGGGGGGGGGGFGDGGFGGGGGGGGGGGFGGFGFGGFFGFFGGGGGGCFGGGGGGGGGGGGGGGGGGGGGGGGFGGGGGGGGGGGGFGGGGGFGFGBFFFFEGGDEGFCEGGGGGFG2C*):CFGD=FGE=FF=79AE7CEGGGAG27BDB4C3:>8C65(8C9GB?(;8)49096:?2:?GGGB:2)4<69FGF:(415443-(;2CGGB??B32(8)6;719>BBF?04>F:)377)0)-::
@M03364:396:000000000-C9LGT:1:1101:13043:2677 2:N:0:10
GGACTACCGGGGTATCTACTCCTGTTTGCTCCCCACGCCTTCGAGCCTCAGCGTCAGTTACCGTCCAGCAGACCGCTTTCGCCACCGGTGTTCCTCCTGATCTCTACGCATTTCACCGCTACACCAGGAATTCCATCTGCCCTTCCGGTACTCAAGATCCGCAGTTTCAAATGCAATCCAGGGGTTAAGCCCCCGCCTTTCACATCTGACTTGCTAATCCGTCTACGCTCCCTTTACACCCAGTAAATCCGGATAACGCTCGCCCCCTACGTAGTACCGCGGCTGCTGGCACGTAGTTAGC
+
A6,AA86F@:7+@F6666,5@FFFCEFFF@CFDGGD::CCEFG<@8@,CF,;FF@FGFAE<6@DC@:FFFG8@DCF7,:AFC=4B?FE@:CCE<DFFGGFFGGGGGGGGGGGFFGGGGGGGGGGGGGGFGGGGGC<EDFGFFGFGFGGGDCDFFFFCFDFGGFGFCFACFFGBDADGF?EEFDGGGDACF<CGGGEGGGGGFGECFAC@CEG<AA):)>F9C7(8B?BDC@;@EFC9CGGG?FF844)=CG14604@?9,36:;GDD>(4342(-4.:4>9BF904),4?:<:2.0879FF
@M03364:396:000000000-C9LGT:1:1101:18263:2691 2:N:0:10
GGACTACACGGGTTTCTAATCCTGTTCGCTCCCCACGCTTTCGCTCCTCAGCGTCAGTAACGGCCCAGAGACCTGCCTTCGCCATTGGTGTTCTTCCCGATATCTACACATTCCACCGTTACACCGGGAATTCCAGTCTCCCCTACCGCACTCAAGCCCGCCCGTACCCGGCGCGGATCCACCGTTAAGCGATGGACTTTCACACCGGACGCGCCGAACCGCCTCCCCGCCCTTTCCGCCCAATAAATCCGGACACCGCTTGCCCCCTACGACTTCCCGCGGCTGCGGGCCCGTAGTTAGC
+
CCCCCGGGGGGGGGGGGGGGGGGGGGGGGGGGGGGGGGGGGGGGGGGGGGGGGGGGGGGGGGGGGGGGFGGGGGGGGGGGGGGEFDFGFGFGGGFGGGGGGGGGGGGGGGGGGGGGGGGGGGGGGGGGGGGGGGGDGGGGGGGDFGGGGFGFGFFFFGGGGGBGE@GGGGGG9C@G7?EGCFC*=A*=@C=7CEEGDGGGFEG?GBB>9G9:1)/4/(:E9C6<0/()-9;090:))(2;EFF(9<26BC311(-()-4;2,/(7A<12:6(-:(62@,4>(((((((-2(49-4).*)2*
@M03364:396:000000000-C9LGT:1:1101:13477:2693 2:N:0:10
GGACTACCCGGTTTCTAATCCTGTTCGCTCCCCACGCTTTCGCTCCTCAGCGTCAGTAACGGCCCAGAGACCTGCCTTCGCCATTGGTGTTCTTCCCGATATCTACACATTCCACCGTTACACCGGGAATTCCAGTCTCCCCTCCCGCACTCAAGCCCGCCCGTACCCGGCGCGGATCCACCGTTAGGCGATGGACTTTCCCACCGGACGCGACGAACCGCCTACGAGCCCTTTACGCCCCATAAATCCGGATAACGCTTGCCCCCTACGTTTTACCCCTGCTGCTGGCACGTAGTTCGGC
+
CCCCCGGGGGGFGCGGGGFGGGGEFGFGGGGGGFGGGGGGGGGFGGGGFGGGGGGCFFFGGGGGGGGGGGGGGGGGGGG@FGEFGGGG<FFFFGGGGGGGCBEFAFAFGGGGF@FGEGDCEFDGGGGGGEFGG<@CDEFGGGF*=BC8+<CD,:+;FFGDGGEDGGDEEGGCEF>4:=C9EFG*C**/=**2CGFFDGGG+4::DBD90/(:3<C1)4C=2D1(,*()-14(424<:BEG*-(.06))9C)-(4<?<740::+,9E5241:((-6-)+((-:,42)582:<:20(0/*()1
@M03364:396:000000000-C9LGT:1:1101:12629:2737 2:N:0:10
GGACTACCCGGGTATCTAATCCTGTTTGCTCCCCACGCTTTCGCGCCTCAGTGTCAGTTACAGACCAGGAAGCCGCCTTCGCCACTGGTGTTCCTCCATATCTCTACGCATTTCACCGCTACACATGGAATTCCACTTCCCTCTTCTGCACTCAAGTCGACCAGTTTCCAATGACCCTCCACGGTTGAGCCGTGGGCTTTCACATCAGACTTAATCAACCCCCTGCGCGCTCTTTACGCCCAATAAATCCGGATCACGCTTGCACCCTACGTATTACCGCGGCTGCTGGCACGTCGTTAGC
+
CCCCCGGGGGGGGGGGGGGGGGGGGGGGGGGGGGGGGGGGGGGGGGGGGGGGFGGGGGGGGGGGGGGGGGFFGGGGGGGGGGGGGGGGGGGGGGGGGGGGGGGGGGGGGGGGGGGGGGGGGGGGF@FGGGGGGGGGGAFGGFGFGGFCGFG6:)=?CFEGGGBC=;CECGEGD>D8@6DGGGGGGG+0;@DDCEGGDFGGGEFCGFFF@F>FCF,7D:FG(9:@=E=:@:(68A??9@GDGFF;FA6AFCDBBF2?F<BF<<C2CFGBFF?<?2><4C?>>>BFFF))3<,5:.(0)),>C
@M03364:396:000000000-C9LGT:1:1101:21949:2749 2:N:0:10
GGACTACTAGGGTATCTAATCCTGTTCGCTCCCCACGCTTTCGCTCCTCAGCGTCAGTAACGGCCCAGAGACCTGCCTTCGCCATTGGTGTTCTTCCCGATATCTACACATTCCACCGTTACACCGGGAATTCCAGTCTCCCCTACCGCACTCAAGCCCGCCCGTACCCGGCGCGGATCCACCGTTAAGCGATGGACTTTCACACCGGACGCGACGAACCGCCTACGAGCCCTTTTCGCCCAATAAATCCGGATAACGCTTGCACCCTACGTATTCACGCGGCTGACGGCACGTCGTTGGC
+
CCCCCGGGGGGGGGGGGGGGGGGGGGGGGGGGGGGGGGGGGGGGEGGGGGGGGGGGGGGGGGG>FFFGEFGGGGGGGGGGGGGGGFGGFFGGGGGGGGGGGGGGGGGGGGGGGEEFGGGGGGGGGGGGGGGGGGCEG9=FGFEDGFGGGFGACDGFGGGGEG>CCEGG@CGGAFBG*)?C9?FECEF6@?5:FACC7CFGGFG?GFFFFG>:(0:97(8C>3;:BC?)8D0?,,)).-;;E:377<A46C5211(6*49?06;.9;C1:4-,.64:)0.1(449;((,3-,-3(-8<D(9F
@M03364:396:000000000-C9LGT:1:1101:19058:2793 2:N:0:10
GGACTACCGGGGTTTCTAATCCTGTTTGCTCCCCACGCTTTCGAGCCTCAGCGTCAGTTACAGTCCAGAGAAGCGCCTTCGCCACTGGTGTTCTTCCTAATCTCTACGCATTTCACCGCTACACTAGGAATTCCCTTCTCCTCTCCTGCACTCTAGACTTCCAGTTTGAAATGCAGCACTCAGGTTAAGCCCGAGTATTTCACACCTCACTTACAAATCCGCCTACGCTCCCTTTACGCCCAGTAAATCCGGACAACGCTCGCCACCTACGTATTACCGCGGCTGCTGGCACGTATGTAGC
+
CCCCCGGGDGEGGGGGGGGGGGGGGGGGGGGGGGGGGGGGGGG?FGGGGGGGGGGGGGGCFFGGGGGGFFFGGGGGGGEGGGGEGGGGFFGGGGGGGGCFFCF<EEEGGGGGG<EBFEGGGGGGGCGGGFGGGGFAEEDFFGGFGGG8?DGDFEGFCDDE=FFFFGFEFGGFFGFGGFGFFFF7FGB=ACFGDEE>GGGGGACC*338:7::*0517*5=:FAF??@A(:>BFFF4;0EGGDFFF?1<AGG0;@91F@;:?3:7<EG7??FF<:2)6<4-32;>>F:0:B77:<(*)*.CC
@M03364:396:000000000-C9LGT:1:1101:6736:2796 2:N:0:10
GGACTACTAGGGTTTCTAATCCTGTTTGCTCCCCACGCCTTCGAGCCTCAGCGTCAGTTACAGTCCAGAGAATCGCCTTCGCCACTGGTGTTCTTCCTAATCTCTACGCATTTCACCGCTACACTAGGAATTCCATTCTCCTCTCCTGCACTCTAGACTTCCAGTTTGAAATGCAGCACCCAAGTTGAGCCCGGGTATTTCACATCTCCCTTAACAGTCCGCCTACGCTCCCTTTACGCCCAGTAAATCCGGACACCGCTCGCCCCCTACGTCTTACCGAGGCTGCTGGCACGTCGTTCGC
+
CCCCCGGGGGFGGFFFGGFGGGGCFGGGGGGGGGGGGGGGGGGGDGGGGGGGFEGGGCFGGGGGGGGGGGGGGGCGGGGGGGGDCGFGGGGGGGGGGGEGGGGGGGGDGCGGGGGGGGGGGG?FGFFGFAFFFGGGG9CFGGFDFFGFCBFFGEFC9EFGGGFGGDG;D,EFFCEGGF@FGFF8EGAEF<EDDCEC>FGGG@E7DAFF*;CG)+@;;ACE)<AFFD257;@>DFF=C2AC<=9;+99EFGC0(3((::@099C;*?D;?FF?:?:26<((419<(-))(-(5(4-.0),7C
@M03364:396:000000000-C9LGT:1:1101:9153:2799 2:N:0:10
GGACTACCAGGGTTTCTAATCCTGTTCGCTCCCCACGCTTTCGCTCCTCAGCGTCAGTAACGGCCCAGAGACCTGCCTTCGCCATTGGTGTTCTTCCCGATATCTACACATTCCACCGTTACACCGGGAATTCCAGTCTCCCCTACCGCACTCAAGCCCGCCCGTACCCGGCGCGGATCCACCGTTCAGCCATGGACTTTCACACCGGACCCGCCGAACCGCCTACCAACCCTTTTCGCCCCATAACTCCCGATCACGCTCGCACCCTACGTCTTCCCTCGGCTCCCTGCCCGTGTTTAGC
+
BCCCCGGGGGGDGGGGGGEFGGGFGGGGGGGGGGGGGGGGGGGGGGGGGGGGCGGGGGGGGGGGGGGGFGGGGGGGGGGGGGGGGGC@FFFGGGGFGGEGFGGGGFFFGGGGGGGAF7EDCEGGG7CE:FGGFFD9EGFGFGEFCGG=EEGFDDF6FFDCGGFGGGGGC>CE*>>5*2CF,CC*CE24;C*5:6E+;FFFG?GCGFF0(9(:()2,)(:E(>>3?F(/.9:B333).(CEE(11).(.9C*3(-(-<6<((-:0DGG?(14:(3:6<C)2(44((-,()32(2-(.0))22
@M03364:396:000000000-C9LGT:1:1101:10372:2813 2:N:0:10
GGACTACCGGGGTTTCTAATCCCGTTTGCTCCCCTGGCTTTCGCGCCTCAGCGTCAGTTGTCGTCCAGAAAGCCGCTTTCGCCACTGGTGTTCCTCCTAATATCTACGCATTTCACCGCTACACTAGGAATTCCGCTTTCCTCTCCGATACTCTAGCATCGCAGTTTCGGTCCCCTCACGGGGTTACGCCCCGCACTTTTAAGACCGACTTACGCCGCCGCCTGCGCGCCCTTTACGCCCCGTAAATCCGGACAACGCTCGCCACCTACGTATTACCCCGGCTGCCGGCACGTGCTTAGCC
+
CCCCCGGGGGGGGGGGGGGGGGGGGGGGGGGGGGGGGGGGGGGGGGGGGGGGGGGGGGGGGGGGGGGGGGGGGGGGEGGFGGGGGGGGFFGGGGGGGGGGGGGGGGGGGGFGGGGGGGGGGGGGCGGGGGGGGGGDECCGGGGFGGG@EAGEDE79FAAFEGFGGGGGGGG6AFF*@FGGGGGCEF,:>CECDGGGGGFGFEF<CFFFF7;C4./4CBE=9D??:*3>>DF;<BDA?<GG*48()455?D719;?FE;(237:(>>*8?08):246<8,19,-18(-((-4,4((0**)09
@M03364:396:000000000-C9LGT:1:1101:24810:2824 2:N:0:10
GACTACAGGGGTATCTAATCCTGTTCGATACCCGCACTTTCGAGCATGAGCGTCAGTTGCGCTCCCGTCAGCTGCCTTCGCAATCGGAGTTCTTCGCCATATCTAAGCATTTCACCGCTACACGGCAAATTCCGCCAACATCGTGCGTACTCAAGTCAGCCAGTTCGCGCTGCAGTGCAGATGTTGGGCCTCTACATTTCACAACACGCTTAACCGACAGCCTGCGCTCCCTTTAAACCCAATAAATCCGGATAACGCCCGGCCCTTCCGTATTACCCCGGCTGCTGGCACGGACTTCGCC
+
CCCCCFFFFEGG7FGGGGGFGGGFGGGGGGGGGGFGGEGGGG8FGGGGGFFGGGGDEFGGGGGGGGGFGGGGGGGGGGGDGGGGGGGGFFGFGGFBFGGGGEFFGGGGGGGGG9EFFGG>EBDE8EGGFECGGGGGG:FFGF69?GD=>?DE,:=EFGGGG@FCGDEGGGGGF:=CFFEF?DD@DF<:A*:?FGG7DFGGF?9>DFF=@3;*9=@;)7*51FDF?*3::D:29?92<<GGC0?>*:>FFD9(-()554((1(*4CCF8.44(4,..6+-,,4-464).::??934<@4:<D
@M03364:396:000000000-C9LGT:1:1101:15770:2843 2:N:0:10
GGACTACCCGGGTATCTAATCCTGTTCGATACCCGCACTTTCGAGCTTCAGCGTCAGTTGCGCTCCCGCGAGCTGCCTTCGCAATCGGGGTTCTTCGTCATATCTAAGCATTTCACCGCTACACGACAAATTCCGCCCGCGTTGCGCGCACTCAAGTGGACCAGTATGCGCTGCAAGTCAGACGTTGAGCGCCTACATTTCACAACACACTTAATCCACCGCCTACGCTCCCTTTAAACCCAATAAATCCGGATCACGCCCGGACCTTCCGTATTACCGCGGCCGCTGGCCAGGAATTAGC
+
CCCCCFEFGGGGGGGGGGGGGGGGGGGGGGGGGGGGGGGGGGGGGGGGGGGGGGGGGCFAFGGGGGGGDGGGGGGGGGGGGGGGGGGGCGGGGGGGGGGGG,EFGGEGGGGGGGGGGGGGGGGGG7F@>FGGGGGGGFDG>DG5DGG5EEGBGFFFEGGGFFFGGGFGGGDGBGBFGFGFGE<:=F:=AB8DGG=?FGGGGFFEFBFFFGFGF*36738*-C211;?5?GF?1>?A9AGGG0<0/55697C603,4?B?B>6*(7?5>BF<D<:?26<6>(49((3(,(1((-:()/))99
@M03364:396:000000000-C9LGT:1:1101:8964:2848 2:N:0:10
GGACTACCAGGGTATCTAATCCTGTTCGCTCCCCACGCTTTCGCTCCTCAGCGTCAGTAACGGCCCAGAGACCTGCCTTCGCCATTGGTGTTCTTCCCGATATCTACACATTCCACCGTTACACCGGGAATTCCAGTCTCCCCTACCGCACTCAAGCCCGCCCGTACCCGGCGCGGATCCACCGTTAAGCGATGGACTTTCACACCGGACGCGCCGAACCGCCTACGAGCCCTTTACGCCCAATAAATCCGGATCACGCTTGCACCCTACGTATTTCCGCGGCTGCTGGCACGGATTTTGC
+
@CCCCGGGGGGGGGGGGGEFGGGEFGGGGGGGGGGGGGGGGGGGGGGGGGGGGGGGGFEFGGEGGGGGGGGGGGGGGGGGGGGDGGGGGGGGGGGGGGGGGEGFDGGGGGGGGGFFFGGGCGGGCGGGFFFGGGGGFFGGFFGFDGGGGFGFFD+DGGGGGGFGGGGDFGGCEGBG=DEGCEC*=E*6A9**;CDCFGGGG<F<CBD@BGFGF38477E51C>B(2()(/42?F?)<BDCGFB0044A4C5>0(,(0446168,9FD?,4372-4)63((,49>F<)),8(,((-))*)2*
@M03364:396:000000000-C9LGT:1:1101:19321:2852 2:N:0:10
GGACTACTAGGGTTTCTAATCCCGTTTGCTCCCCTGGCTTTCGCGCCTCAGCGTCAGTTGTCGTCCAGAAAGCCGCTTTCGCCACTGGTGTTCCTCCTAATATCTACGCATTTCACCGCTACACTAGGAATTCCGCTTTCCTCTCCGCTACTCTAGCATCGCAGTTTCGGTCCCCTCACGGGGTTAGGCCCCGCACTTTTAAGACCGACTTACGCCGCCCCCTGCTCGCCCTTTACGCCCACTACTTCCGCACAACGCTGGCCACCTACGTATTCCCCCGGCTGCTGGCACGTAGTTCGCC
+
CCCCCGGGGGGGGGGGGGGGGGGGGGGGGGGGGGGGGGGGGGGGGGGGGGFGGGGGGGGGGGGGGGGGGGGGGGGGEFGFGGGGGGGGCCF=FGGGGGGGGGGGGGGFC7FGFGGGGGGDCF,BE,CBFBFFFC?CEG8EBCE?D@=+3*@0A0+=;=@8+>@GBGDDGCEEBE@0@?D@C>*5@;@=FEG>CE*?DGGGDB@*?;D((><?;:*(27**39(3.+.)4C:0?7)6??GEA<(()..6/>3(-386841((4;3CE*:7?7))5))4*(,(4((-4)8:(54441<7*,//
@M03364:396:000000000-C9LGT:1:1101:14238:2871 2:N:0:10
GGACTACTGGGGTTTCTAATCCTGTTCGCTCCCCACGCTTTCGCTCCTCAGCGTCAGTAACGGCCCAGAGACCTGCCTTCGCCATTGGTGTTCTTCCCGATATCTACACATTCCACCGTTACACCGGGAATTCCAGTCTCCCCTACCGCACTCAAGCCCGCCCGTACCCGGCGCGGATCCACCGTTAAGCGATGGACTTTCACACCGGACGCGCCGAACCGCCTACGAGCCCTTTACGCCCAATCAATCCGGGTCACGCTTGCACCCTACGTCTTACCGCGGCGGCTTGCACGTAGTTAGC
+
CCCCCGGGFFGGGGGGGGFGGGGFGFFGGGGGGGGGGGGGGGGGGGGGGGGGGGGGGFFGGGGGGGCGCGFGGGGFGGGGGGGGGDGGGGGGGGGGFFBGGGGGGGGGFGGGFGGGGGGGEGGGGGGGEEGGGFGFDFGGGGE5=@FGGFGFGDFFFGGGGGFGFEECEEGE9:68=:EGGGD:FG*6FC/**=E*;FGFG?C3>>>>>DBG9)*,)4CC2DF0(240,918:1?AFFGGG?(4)556@C94(-((9204<1C)6CD::?1:128>60-39>;(490(-22<:((.>*)::
@M03364:396:000000000-C9LGT:1:1101:10042:2929 2:N:0:10
GGACTACCCGGGTTTCTAATCCTGTTCGATACCCACGCTTTCGTGCATCAGTGTCAGTCACGGCCTGGCAGGCTGCCTTCGCGATCGGGGTTCTGCGTGATATCTATGCATTTCACCGCTACACCACGCATTCCGCCTGCCCCGTACGTACTCAAGCCAACCAGTTTCAACGGCAATTCAATGGTTGAGCCATTGACTTTCACCGCTGACTTAATCGGCCACCTACGCACCCTTTAAACCCACTGAATCCGGATAAAGCTCGCATCCTCCGTATTCCCGCGGCTGCTGGCCCGGCTTCAGC
+
CCCCCGGGGGDGGGGFFEGFGFGFGGGDGGGGDFFGFDGGGGGEGGGGGGGGGGGGE@FGGGDEGGFGCGGDGFFDEFG,:BCFB7>FFEFFGFCAFGGGGGFC8EFGGGGGGGGGGGGCEFFCBFFGGGDGGGGDGGGGGGD*=>ECDDFDBE6A<@FCCFBGGFGGGGG:?B8CC>FG,,2DFF::A?CGG?,=CCF?F?EEGED9@G<?)151948:6*2/5:(=;<9D0(4)62<8E:(30).)97918<(4*.6<:(:(126)).7(.(.))0-((-4((:2)(,.(((()0))2*
@M03364:396:000000000-C9LGT:1:1101:15846:2938 2:N:0:10
GGACTAGCAGGGGTTCTCATCCTGTTTGCTCCCCACGCTTGCGAGCCTCAGTGTCAGTTTCAGTCCAGGAAGGCGCCTTCGCCACTGGTATTCTTCCTAATCTCTACGCATTTCACCGCTACACTAGGAATTCTCCTTTCCTCTCCTGCACTCTAGATATCCAGTTTGAAATGCAGCACTCAGGTTAAGCCCGAGTATTTCACATCTCACTTCAAAATCCGCCTACGCTCCCTTTACGCCCAGTAAATCCGGACAACGCTCGCCACCTACGTATTACCGCGGCTGCTGGCACGTAGTTCGC
+
--,88,,,,=6+68@,;6C@;FA,6CF@,6;E-6B7F7,6,,++++6;,,C<;B,CF;,,6,9CF@@F,6,B,FGGG,F<<FF:=?EE<FGCBFDFFGFGGGGGGGGGGGGEGGGGGGGGGGFGGGGGGFGGGG;EAFGGGGGFGGG,@?FFFFGF,@FGGGFGACDCFDFGFGFGG6DFGGGC>FGDFGFCGGGGGGGGGCGFGFF57CEG*?A=D5DCBG5>>?94>DF=2BE=E>EFG@28:?)9=<C@0>F(8:>FF6B(*29180(,)6:<AF3>;(4((4.)51(,(4(078)19
@M03364:396:000000000-C9LGT:1:1101:6476:2941 2:N:0:10
GGACTACCCGGGTATCTAATCCTGTTCGATACCCGCACTTTCGAGCTTCAGCGTCAGTTGCGCTCCCGCGAGCTGCCTTCGCAATCGGGGTTCTTCGTCATATCTAAGCATTTCACCGCTACACGACAAATTCCGCCCGCGTTGCGCGCACTCAAGTGGACCAGTATGCGCTGCCAGTCAGGCGTTGAGCGCCTACATTTCACAACACACTTTATCCACGGCCTACGCCCCCTTTACACCCATGCAATCCGGATCACGCCCGCACCTTCCGTCTTCCCGCGGCTGCTGGCCCGGATTTCGC
+
CCCCCGGCEGEGGGGGGGGGGGGEFGEGCF,FFG7FFGGGGGFDFGEFGGGGGGGGGFF9F+@FGGGGGG7FEFGGGGGGGG:FFGGGFGGGGDFGFEB@FGFGGG<FGGGG9EGGGGGGGGGG8+6+@FGGGG?F+@CG8=+*=*@CC5>AF5*9@5,<CFFGG;CGG=E*2<(*+/++A*;*;E:=AB8>5=*=CFGGG<GF4>)-(91<)*+)*)22,>>B<A27(99>617)))<E8:(.).).<FC9<6(,08::01*9GG*)(.(.(.())241,-((-(,)2:013(4)7/)9>
@M03364:396:000000000-C9LGT:1:1101:8655:2947 2:N:0:10
GGACTACTGGGGTATCTAATCCTGTTCGCTCCCCACGCTTTCGCTCCTCAGCGTCAGTAACGGCCCAGAGACCTGCCTTCGCCATTGGTGTTCTTCCCGATATCTACACATTCCACCGTTACACCGGGAATTCCAGTCTCCCCTACCGCACTCAAGCCCGCCCGTACCCGGCGCGGATCCACCGTTAAGCGATGGACTTTCACACCGGACGCGACGAACCGCCTACGCGCCCTTTACGCCCAATAAATCCGGCTAACGCTTGCACCCTACGTCGTACCGCGGCTGCAGGCCCGTAGTTGGC
+
CCCCCGGGGGGGGDGGGGGGGGGGGGGGGGGGGGGGGGGGGGGGGGGGGGGGGGGGGGGGGGGGGGGG8FGGGGGGGGGGGGGGGDGGCFGGGGGFFGGGGDGGGGGGGGGGGGGGGGGGGGGGGGGGGCFGGGGFGGGGGGGFGGGGEBG=:)=FGGGGGGFGGGCEGGGD>EFGD?GFGGG<;EC;C<C<FGGGGGGGGFGFGE33373:6)2,)-87(5;B<E3)-76>60:AF<EGG?0()56.6CC>(,(5F?><<(5)98>(.(,(((-((2(-(-49(((,4923((-08*)29
@M03364:396:000000000-C9LGT:1:1101:8082:2967 2:N:0:10
GGACTACTGGGGTATCTAATCCTGTTTGCTCCCCACGCTTTCGCTCCTCAGCGTCAGTAACGGCCCAGAGACCTGCCTTCGCCATTGGTGTTCTTCCCGATATCTACACATTCCACCGTTACACCGGGAATTCCAGTCTCCCCTACCGCACTCAAGCCCGCCCGTACCCGGCGCGGATCCACCGTTAAGCGATGGACTTTCACACCGGACGCGCCGAACCGCCGACGAGCCCCTTACGCCCAATAAATCCGGATAACGCTTGCCCCCTACGTCTTACCGCCGCTTCTGGCCCGTAGTTCGC
+
@CCCCGGGFGGGEGGGGGFEFGGFGGGGGGGGGGGGGGGGGGGGGGGGGGGGGGGGGGGGGGGGGGGGGGGGGGGGGGGGGGEEEGGGC<FGGFFGGGGGGGGGGGGGGGGGGGGGGGGDGGGGGEGDGGGGGGDE,A?FGCEFGGGGDD79DDCFFFGGDGFGG>EGGGGD9FAGCEGG6E6<;E<6FF=/;EG6*:BCF<G?<:BF031C>)*,14CEFG;(2?1.4D>?(-:),4EGG?FBF7AABFC916()*,4(:68(9@DF(:(.(,44<@-((--((()).).((-(0.*)11
@M03364:396:000000000-C9LGT:1:1101:11756:2989 2:N:0:10
GGACTACTGGGGTTTCTAATCCTGTTTGCTCCCCACGCTTTCGAGCCTCAGTGTCAGTTACAGTCCAGAAAGGCGCCTTCGCCACTGGTATTCTTCCTAATCTCTACGCATTTCACCGCTACACTAGGAATTCTCCTTTCCTCTCCTACACTCTAGCTATCCAGTTTGGAATGCAGCGCCCAGGTTAAGCCCGAGTATTTCACATCCCACTTCAAAATCCGCCTACGCTCCCTTTACGCCCAGTCAATCCGGACCACTCTCGCCCCCTACGTTGTTCCGCGGCTGCTCGCTCGTCGTTCTC
+
CCCCCGFACFEGGGGGFG9FGDFDG<FGFE,FFEGG7F7GGGGCEGCGCECFDFFGE,C,6ECFGGGGA,CF,<@FCF:EFGGGDGGG?,CFGGF9<FEFGECFCFFCEEFGGGFGGGGGCC?FFGD,BFEEF<3<A,3EEF=+=8=,6;FDFBD?,@@FFEDGFDG,=,@DFFEGC*@8C6+FGGB>FF6FDCECFGGAFE9*+3*))*3@0B,*49<=>4<AD,<?(:2>DEECE=G7F0((*7?)AC<0(((65((.;(32*:3,((4(((((.+((43,,-(4)-((269007)3*2
@M03364:396:000000000-C9LGT:1:1101:16979:3040 2:N:0:10
GGACTACCCGGGTTTCTAATCCTGTTCGCTCCCCACGCTTTCGCTCCTCAGCGTCAGTAACGGCCCAGAGACCTGCCTTCGCCATTGGTGTTCTTCCCGATATCTACACATTCCACCGTTACACCGGGAATTCCAGTCTCCCCTACCGCACTCAAGCCCGCCCGTACCCGGCGCGGATCCACCGTTAAGCGATGGACTTTCACACCGGACGCGACGAACCGCCTACGAGCCCTTTACGCCCAATAAATCCGGATCACGCTTGCACCCTACGTATTACCGCGGCTGCTTGCCCGTTGTTAGC
+
CCCCCGGGGGGGGGGGGGGGGGGGGGGGGGGGGGGGGGGGGGGGGGGGGGGGGGGGGGGGGGGGGGGGGGGGGGGGGGGGGGGCGGGGGGGGGGGGGGGGGGGGGGGGGGGGGGGGGGGGGGGGGDGGGFGFGGGFGGGGGGGFGGGGGFGFGDDFGGGGGGFGGGGGGGGGFGBD5?GGGGGCGGC=FGCDGDGFGGGGGFGFGFEFFGFC0<C>GBGGFGFFFG?D?C>?18>966EEGFFB42<<FFGF619?FBFF?684FGG?(,,4).866A8>9>644:).5:(514(.)).:C
@M03364:396:000000000-C9LGT:1:1101:11675:3045 2:N:0:10
GGACTACACGGGTATCTAATCCTGTTCGCTCCCCACGCTTTCGCTCCTCAGCGTCAGTAACGGCCCAGAGACCTGCCTTCGCCATTGGTGTTCTTCCCGATATCTACACATTCCACCGTTACACCGGGAATTCCAGTCTCCCCGACCGCACTCAAGCCCGCCCGTACCCGGCGCGGATCCACCGTTAAGCGATGGTCTTTCACACCGGACGCCACGAACCGCCTACTAGCCCTTTACGCCCAATGAACCCCGATAACGCTCGCCCCCTACTGATTCCGGCGGCTCTCGCACCGTCGTCGGC
+
68ACCCF8EC@CG@EFGG9@F@FGGGGDGGFGGG@BEGGGDGGFEDGGFECEFGC:BCA<F::@FFEG<C,BDGDGEFFFCGE,B?9<E<F:,E>EEFECFFGCGGFGFED@F<AEG>@++B=<E+4:+44AFF,,7A=FGGE5CEG=CDGF7)A5FFGG5CB;C@CB24B>)C()=)*;33013=*(;B/*2:5+:<9<C)A)7@32(/(/(0;733CE9D1((0,*)2,(32).615?8(-()6))0**(((-3619:FFE95:71(()))-.).+,(,---(()-(((,(.()0)2<7
@M03364:396:000000000-C9LGT:1:1101:6909:3060 2:N:0:10
GGACTACACGGGTTTCTAATCCTGTTCGATACCCGCACTTTCGAGCATGAGCGTCAGTTGCGCTCCCGTCAGCTGCCTTCGCAATCGGAGTTCTTCGCCATATCTAAGCATTTCACCGCTACACGGCAAATTCCGCCAACGTCGTGCGTACTCAAGTCAGCCAGTTCGCGCTGCAGTGCAGGTGTTGGGCACCTACATTTCACAACACGCTTAACCGACAGCCTGCGCTCCCTTTAAACCCAATAAATCCGGATAACGCCCGGACCTTCCGTATTCCCGCGGCTGCTGGCACGGACTTAGC
+
CCCCCGGGGGGG6FFGGGGGGFGCFGGGGGGGGGG7FGGEGGGGGGGGGGFGGGGGGGGGGGGGGGGGGGGGGGGGGCGGGGGGGGGGCEGGGGGGGGGGGCAFGGGGGGGGGGGGGGG8CFGGG=FEGGGGGGGGG@?FGGG*@EEGGFGFGA99@FGGGFFGDFCGGGG>?GFGGFGGGGGBGGG9A<4?FGGGGGGGGCECCEF?0D?G0:@<D(:>9G0::29B>934:)4.6<FFGF<B)5)6@FC;6:(9=:6;B7/(9:7)(:1442:))3-40091602)4:??:(()7/-*:
@M03364:396:000000000-C9LGT:1:1101:19968:3091 2:N:0:10
GGACTACTGGGGTTTCTAATCCTGTTCGCTCCCCTAGCTTTCGCGCCTCAGCGTCAGTCGTGGCCCAGAAGGCCGCCTTCGCCACCGGTGTTCTTCCAAATATCTGCGCATTCCACCGCTACACTTGGAATTCCGCCTTCCCCTACCAGACTCAAGCCTGTCGGTATCGGGACCGGGCGGGGGTTGCGCCCCCGGATTTGAGTCCCGACCTAGCCGGCCGCCTACCCCCGCTTTCCGCCCACTTGATCCGTCTAACGCCCGCCCCCTACGTATTCCCCCGGCTGCTCGCACGTAGTTTGCC
+
CCCCCGFGGGGGGGGGGGGGGGGFGGGGGGGGGGGGGGGGGGGGGGGGGGGGGGGGGFGGGGGG8FGGFFEGGGGGGGGGGGGGGGGGFGGGGGFGGFFGGGGGDGGGGGGGGGGGGGGGGG8EFGGGFGGGGGGGGEGGGGGFGGGDEBF5=58FFFFGGGFDGGGGGDGC?EBCGFGGGDCC8C*4>E*9DGG>*ACF719:>FB:6D09,7*4DFG54D((4*2)2)24:<9902EG>(3)*).-0C*(.()6>0(479C9CD5(24(,-.))5*42(,-(44)4;(21(((0/*)20
@M03364:396:000000000-C9LGT:1:1101:10363:3095 2:N:0:10
GGACTACTGGGGTATCTAATCCTGTTCGCTCCCCACGCTTTCGCTCCTCAGCGTCAGTAACGGCCCAGAGACCTGCCTTCGCCATTGGTGTTCTTCCCGATATCTACACATTCCACCGTTACACCGGGAATTCCAGTCTCCCCTACCGCACTCCAGCCCGCCCGTACCCGGCGCAGATCCACCGTTGGGCGATGGACTTTCACACCGGACGCGACGAACCGCCTACGAGCCCTTTACGCCCAATAAATCCGGATAACGCTCGCACCCTACGTATTCCCGCGGCTGCTGGCCCGGCGTTAGC
+
CCCCCGGGGGGGGGCGGGFGGGGGGGGGGGGGGGGGGGGGGGGGGGGGGGGGGGGGGGGGGGGGGGGGGGGGGGGGGGGGGGGGEFGGGGGGGGGGGGGGGGGGGGGGGGGGGGGGGGFCGGGGGGGGGGGGGGGBEFDGFGGFGGGDCBFFGDGFGFGGGGFGGDDGGGGGEEFG5AFGGGFGGG*2?<:CDGG6>FFGGFGFGFFFFGBGF)1-9(2C>GFF(2202<6??<?2<8=EG?,:FFF4@C<(31()9296?FE(7CD:(444847)6<44669((,).566<>6()).(97
@M03364:396:000000000-C9LGT:1:1101:8949:3102 2:N:0:10
GGACTACTGGGGTTTCTAATCCTGTTTGATTCCCGCACTTTCGAGCCTCAGCGTCAATTACACCCCAGGAAACTGCCTTCGCAATCGGAGTTCTTCGTCATATCTAAGCATTTCACCGCTACACGACGAATTCCATCTCCCTTGTGTGCATTCAAGACCACCAGTATCAACGGCATGACAAGGTTGGGCCTTGACATTTTACCGCGGACTTAACAGCCCGCCTACTCTCCCTTTACACCCAATAAATCCGTATAACGCTCGCATCTTCCGTATTTCCTCGGCTGCTGGCACGGACTTCGCC
+
<CCCCGGGGGGGGGGGGGGGGGGFGGGGFGGEGGGGGGGGGGGFFGGGGGGGGGEG:EGGGGGGGGGGGCGGGFGGGGGGGGGD>FGG,FFGFGGGGFGGGGAF;EFEGGGGGGF9?CGGEFGGG+CFCGGE9DFFDFGGGFF;DGGCFFFFA7?9B,=@FGFGFFGFGFGCBE)9C*<:,3=EFGC)9:EC*<:9;DGGG62>D*9>BG3<48>=GFG5,9?@@+6:4;@DEEC<<AC*<,5)*..6)91.4?2<832136*,CCF4A:3(,.).60.(--31?70467<?>F05*025C
@M03364:396:000000000-C9LGT:1:1101:13914:3109 2:N:0:10
GGACTACAGGGGTTTCTAATCCTGTTCGCTCCCCACGCTTTCGCTCCTCAGCGTCAGTAACGGCCCAGAGACCTGCCTTCGCCATTGGTGTTCTTCCCGATATCTACACATTCCACCGTTACACCGGGAATTCCAGTCTCCCCTACCGCACTCAAGCCCGCCCGTACCCGGCGCGGATCCACCGTTAAGCGATGGACTTTCACACCGGACGCGACGGACCGCCTACGAGCCCTTTACGCCCAATAAATCCGGATAACGCTTGCACCCTACGTATTTCCGCGGCTGCTGGCCCGTATGTCGC
+
CCCCCGGGGGGGGGGGGGFGGGGGGGGGGGGGGGGGGGGGGGGGGGGGGGGGGGGGGGGGGGGGGGGGGGGGGGGGGGGGGGGGGGGGFGGGGGGGGGGGGGGGGGGGGGGGGGGGGGGGGGGGGGGGGEEFGGGFGGGGGGGFFGGCGFGFGF6DGGFGGGFGGEGGGGCEEGFGCEGGGGGGGD:8FF8CCEE*;9FDGEG<FF>02D6510:1)4CGFGB4:E?)39643:>FF05CG02:)5<9FGG>610)622::2@.CFG?(88.)6().2,,447992)4:2(-,4-))/)1*
@M03364:396:000000000-C9LGT:1:1101:20519:3146 2:N:0:10
GGACTACTGGGGTATCTACTCCCGTTTGCTCCCCTGGCTTTCGCGCCTCAGCGTCAGTTGTCGTCCAGAAAGCCGCTTTCGCCACTGGTGTTCCTCCTAATATCTACGCATTTCACCGCTACACTAGGAATTCCGCTTTCCTGTCCGTAACTCTAGCATCGCAGTTTCGGTCCCCTCACGGGGTTAAGCCCCGCACTTTTACGACCGACTTACAACGCCGCCTGCCCGCCCTTTACGCCCAATCATTCCGGACACCGCCTGCCACCTACGTATTACCGCGGCTGCTGGCCGGTGGTGCGGC
+
CCCCCFDECGFG@FFGFG,5EFGGGFGFGFFFGGGGFFFGFGDG@FG:C<,CBFGG7FFDFCG<DFFFGGGGGGDD@=@,4CFGGFFG<8FGFCGDFGFGGGGF8EFGGEGGFFCFEGDGECFFGDFG<<FGGGG+@@?F,=,1=EG8,3@E,*+=FGGG@F?CGFGGEGGE*85=?*DF6:5CE*8*<,=DGG>EGGG?F3=2C?B@@<?97+56>9EE0>?:0*(03596:DA2:(:8*4.(/))-9C),93(4>>(4(,*)2/*(,(.)-46)./-(((-460,22:1(-((7)*-/9
@M03364:396:000000000-C9LGT:1:1101:17937:3147 2:N:0:10
GGACTACAGGGGTTTCTAATCCTGTTTGCTCCCCGCGCTTTCGCATATGAGCGTCAGTATTCGCCCAGGAGGCTGCCTTCGCCTTTGGTGTTCTTCCAGATATCTACGCATTCCACCGCTACACCTGGAATTCCGCCTCCCCCTGCGATACTCCAGAACGTCAGTTCAGAGTGCAGTTCCCGGGTTGAGCCCGGGGATTTCACACCCTGCTTGACGTCCCGCCTGCATGCCCTTTACGCCCAGTTATTCCGATTAACTCTTGCACCCTCCGTATTCCCGCCGCCGCTGCCACGGAGTTCGC
+
CCCCCGGGGGGGGGGGGGGGGGGEGGGGGGGGGGGGGGGGGGGGGGDGGGGGGGGGGGGGGGGGGGGGGGGGGGGGGGGGGGGGDGGGGGGGGGGGGFGGGGFGGGGGGGGGGGGGGGGDEGGGGGGG<FGGGGGGECCFGGGFFGGE6@CEBDGD>@FGEGF6@FGCGFGGFG<CEBFGGGGEGGFEFFFGGGDGGDGGG5ECFFF<;F@C<.>,*6CC9C94653+:D:75:?):6EEEB<,9)6AFG*---()8).<)-97FCD066--(44..98>(31-3(,4(,),21,))))1)
@M03364:396:000000000-C9LGT:1:1101:8695:3162 2:N:0:10
GGACTACCGGGGTATCTAATCCTGTTCGCTCCCCACGCTTTCGCTCCTCAGCGTCAGTAACGGCCCAGAGACCTGCCTTCGCCATTGGTGTTCTTCCCGATATCTACACATTCCACCGTTACACCGGGAATTCCAGTCTCCCCTACCGCACTCAAGCCCGCCCGTACCCGGCGCGGATCCACCGTTAAGCGATGGACTTTCACACCTGACGCGACGAACCGCCTACGAGCCCTTTACGCCCAATAAATCCGGATAAAGCTTGCCCCCTACGTATTACCGCGGCTGCTGGCAAGGACTTCGG
+
CCCCCGGGGGGGGGGGGGGGGGGGGGFGGGGGGGGGGGGGGGGGGGGGGGGGGGGGGGGGGGGGGGGGFGGFGFGGGGGGGGGGEEGGGGGGGFFGGGGGGDGGGGGEGGGGEGGGGGFGGGGGFEEGFGGGGGG<EFGGGDCDF@?38@FBGFGF>:E:CF?DF@AEG7CBBF2C4=:C++;FFG<=FF87<**0;CEGG<FB6>)5:F::(0:3<1CEBGBF6;?53>,4:<D9ABCEGF(2)4-6BCDB0(3)*6936?A2*CC6:?B1<2?<A943(--29?):2(()((.))1)9*
@M03364:396:000000000-C9LGT:1:1101:25021:3168 2:N:0:10
GGTCTACTGGGGTATCTAATCCTATTTGATACCCGCACTTTCGAGCTTAATCGTAAGTTATGCATCCGCGAGCTGCCTTCGCAATCGGGGTTCTTCGTCATATCTAAGCATTTCACCGCTACACGACAAATTCAGCCCGCGTTGTTCTCACTATAGTGGACCAGTATGCGCTGCAAGTCAGACGTTCAGCGCCTACATTTCACAACACACTTATCACCCTGACTACGTCTGTGTTCAACCCACTAATTCCGGATCACGCACGCAACTTCTGTCTTCCCGCGGCTGTCGTCCTGGCCTCTGC
+
-A,8A,C,,C,+8,,C6,C,5;<,C6,C9FF-C-@+88+,CCFG,,8F,E,<9E,A@<F,,C9,,6B@<+@C+:E,9,@F=,6C,<FC+>@+4,95CF:,4@,9@,EACE?F=E=AB@46@C?<4+@F>E9,,,,,6+6360+<+,7,72>09*+59,,26@CF3,,@;A:+<F5?FFC@99*5D*,0=,:**4;:C,24,16**/05(1(9>+,*+(/*6*().5(.(*()1.(..9<<1(((06):*:*11:(,)-((,(*(/2*.6)).)-.4)*((((-(4(.(--((-..)*),2*
@M03364:396:000000000-C9LGT:1:1101:20379:3219 2:N:0:10
GGACTACTAGGGTTTCTAATCCTGTTCGCTACCCATGCTTTCGAGCCTCAGCGTCAGTTGCAGACCAGAGAGCCGCCTTCGCCACTGGTGTTCTTCCTAATCTCTACGCATTTCACCGCTACACTAGGAATTCCCTTCTCCTCTCCTGCACTCTAGACTTCCAGTTTGAAATGCAGCACTCAGGTTAAGCCCGAGTATTTCACATCTCACTTAAAAATCCGCCTACGCTCCCTTTACGCCCAGTAAATCCGGGCAACGCTTGCCACCTACGTATTCCCGCGGCTGCTGGCACGTATTTAGC
+
CCCCCGGGGGGGGGGGGGGGGGGFGGGGGGGGGGGGGGGGGGGGFGGGGGGGGGGGGEFGGGGFGFGGGGGGGGGGGGGGGGGGGGGGFFFGGGGGGGGGGGGGGGGGFGGGGGGGGGGGGGGG9EGGGGGGGGGGGDGGGGGFGGF88:FDGDDF@FGFGGFGGGGFG8FDDGFGGFGGGFF6EFFDFGDFCECGGFGGGFGFFFFFFGFG*+7:CFGG9FAFFG4:>DADDEFCFFGFF@DEFE<CFG59FF9?F@@@3=FFDGG:4?68>22)4<4>9BFB>?0)4:(58,4*9*):C
@M03364:396:000000000-C9LGT:1:1101:17329:3232 2:N:0:10
GGACTACAAGGGTTTCTAATCCTGTTCGCTACCCATGCTTTCGAGCCTCAGCGTCAGTTGCAGACCAGAGAGCCGCCTTCGCCACTGGTGTTCTTCCATATATCTACGCATTCCACCGCTACACATGGAGTTCCACTCTCCTCTTCTGCACTCAAGAAAAACAGTTTCCGATGCAGTTCCTCGTTTAAGCCGAGGGCTTTCCCACTAGACTTCTTTTTCCGCCTCCGCTCGCTTTAGGCCCAATAACTCCGGATAACGCTGGCACCCTACGTATTCCCGGGGCTGTTGGCACGTATTCCGC
+
CCCCCGGE@FFGGGGGGFFEGGGGGGGGGGEGGGFGGGGGGGGDFFGG@F@FGGGGEEGGDGGGGGGGGG@FGGGGGGGGGGGGGGGG,EFGGCEFEFGGGGFGFGFGFCFG,EFGCEGGGGCEGFGG8FFGGGGGGFGGGGG968E=@<FBGDG6,36@8CDFGGGGGGGGDEBCD9E=:@==D8:;?,@>CCDED8E92*,.**3:6;4=6+>62><,552((,/)(),(6(6;))>BF1(6;7).=;C9(/34@2-8((13C8D8,1(,.6(.)<((,((-(())(5).4((101)2>
@M03364:396:000000000-C9LGT:1:1101:15969:3284 2:N:0:10
GGACTACCAGGGTTTCTAATCCTGTTCGCTCCCCACGCTTTCGCTCCTCAGCGTCAGTAACGGCCCAGAGACCTGCCTTCGCCATTGGTGTTCTTCCCGATATCTACACATTCCACCGTTACACCGGGAATTCCAGTCTCCCCTACCGCACTCAAGCCCGCCCGTACCCGGCGCGGCTCCACCGTTCAGCGATGGACTTTCACACCGGACGCGACGAACCGCCTACGAGCCCTTTACGCCCAATAAGTCCGGATAACGCTTGCACCCTACGTATTACCGCGGCTGCCTGCACGTAGTTAGC
+
CCCCCGGGFGGGGGGGGGGGGGGGGGGGGGGGGGGGGGGGGGGGGGGGGGGGGGGGGGGGGGGGGGGGFGGGGGGGGGGGGGGGEGGGFGGGGGGGGGGGGGDFDGFAGGGGGGGGGGGDGGGGGGGGGGGGGGGFFCDFGGGBDGGG6>FA@5=DF+@EEGFGGCGGGGGGBFBG*8:C,:743A,6A::)CEGFGG?FGFGFGFF09D>E0:=236EE>G>?124)()414349>FGCE2(4/5)67C<>,3(6=864-4C)9CD:(.42?289A<3--9>0((().3(,(.8)7/.:0
@M03364:396:000000000-C9LGT:1:1101:8749:3321 2:N:0:10
GGACTACTCGGGTTTCTAATCCTGTTCGCTCCCCACGCTTTCGCTCCTCAGCGTCAGTAACGGCCCAGAGACCTGCCTTCGCCACTGGTGTTCTTCCCGATATCTACACATTCCACCGTTACACCGGGAATTCCAGTCTCCCCTACCGCACTCAAGCCCGCCCGTACCCGGCGCGGATCCACCGATAAGCGAGGGACTTTCACACCGGACGCGGCGAACCGCCTACGAGCCCTTTACGCCCATGAAATCCGGATAACCCATTCCCCCTACGTCTTACCGCGGCTGCGTGCCAGTCTTGGGC
+
CCCCCGGGGGGGGGGGGGGGFF9EF,,@@CF7FGGGGGGGGGGGGGGGGGCGGGFGG,,C98:FGGGGFDGFF<FGGGGGGGGG,AFCGGGGG,,ACFFGEGECFGG9FFFG=<EFF8FCCCEDGGGG>:AFGE=8@,+CF6BF+>@+B0>),)633+4:>E*=C*4BGCEE@C9)=)4A9+2**3*,;C=D)185C8C+<)<>77>23)2*()*-),/*()(-,*,.8DF4::7-6288?<(.*:)6*2),-((-/(.(,)0)*@)((.,.((,))3-((2((-4((4(,)),)19*.*/
@M03364:396:000000000-C9LGT:1:1101:19480:3333 2:N:0:10
GGACTACAGGGGTATCTAATCCTCTTCGCTCCCCACGCTTTCGAGCCTCAGCGTCAATTACAGTCCAGAAAGCCGCCTTCGCCACTGGTGTTCCTCCTAATATCTACGCATTTCACCGCTACACTAGGAATTCCGCTTTCCTCTCCTGCACTCACGAAGACCAGTTTCCATCCCCTCACGGGGTTGAGCCCCGAACTTTTAAGATAGACTTGATATCCCGCCTGCGCTCCCTTTACGTCCACTACTTCCGTACAACGCTCGCGACCTACGTTTTGCAGCGGCTGCTGTCACGCAGGTAGCC
+
@CC@@@FAFAC>F,CFFGC,CFE,CEFD@,6@FGFCEECEFG7,,@FEEAFFGGGD,9<FC<FFF,B86CEEGGEECG>,AFFCFEEE:<FEFFGFAEGGGFFF,,,,@C?7@FC<?EGGGEFD94EFAEBFFGGCC:=EEFFFGGGG,@F5,3+08+6@DGBGF,,==E;>DA1++;:@;EDB*58)*,5<**4=*?;,B3>4C88**1*<>+4*=9F5(1(,(13885633=)12(;CC.9()./;=D4((4)))-(-32*,9><22(4(.(()-0.(-,(,(42))--(((-)81,<*
@M03364:396:000000000-C9LGT:1:1101:11506:3359 2:N:0:10
GGACTACTGGGGTATCTAATCCTGTTCGCTCCCCACGCTTTCGCTCCTCAGCGTCAGTAACGGCCCAGAGACCTGCCTTCGCCATTGGTGTTCTTCCCGATATCTACACATTCCACCGTTACACCGGGAATTCCAGTCTCCCCTACCGCACTCCAGCCCGCCCGTACCCGGCGCAGATCCACCTTTAGGCGATGGACTTTCACACCGGACGCAAAGAACCGCCTACGAATCCTTTACGCCCCATAATTCCGGATGACGCCCGCACCCTACGTCTTACCGCGGCTGCTTGCCCGTCTTTAGC
+
CCCCCFGGGGGGG7FGGGEFGGGFEFGGGGGGGGGGGGGGGGGGGGGGGGFGGGGG7FCGGGGGGGGGFGFGGGGGGGGGFGGC7CFGGGGFFGGEFGGGGGGEFGGFFFFGG9=AF>FGEEFDFDGGGDGGGCD9@,?F9?C5DFF+@@C=8=FFGGGGCC9+@EEGFCCE4F975ACFCFG,<?8968C)/7CEF99EFFF5DDF0:GFC(0*(2,A2()42?84.(*-4:<>A<1C>E((.<,54?F67:3((*(--,,*()2>1(.4(3116431961((,4.)50()(,,)7*)**
@M03364:396:000000000-C9LGT:1:1101:17547:3364 2:N:0:10
GGACTACACGGGTATCTAATCCTGTTCGATACCCGCACTTTCGAGCTTCAGCGTCAGTTGCGCTCCCGCGAGCTGCCTTCGCAATCGAGGTTCTTCGTCATATCTAAGCATTTCACCGCTACACGACAAATTCCGCCCGCGTTGCGCGCACTCAAGTGGACCAGTATGCGCTGCAAGTCAGACGTTGAGCGCCTACATTTCACAACACACTTAATCCACGGCCTACGCTCCCTTTCAACCCAATAAATCCGGATAACGCCCGGACCTTCCGTATTCCCGCGGCTTCTTGCCCGGCATTCGC
+
CCCCCGGGGGGGGGGGGGGGGGGFGGGGGGGGGGGGGGGGGGGFGGGGGGGGGGGGGGGFGGGGGGGGGEFGGGGGGGGGGGGEGGGG7FGGGGGGGGGGGGGGGGCFGGGGGGGGGGGGGGGGGCGEEFGGGGGGCEDGGDE5CEGEGFGFGF;ADFFFGGFGGCEFDGGCDEEFGFGGGCF@FGGFFG5DGEGFFGGFGCEEGDF@DGFG<*+.24C>>GFB?E?E2D384<?)-6FGGFFF:2<<F7),(4(6?(79BF:,>C*5:?BD((4).34>(492(.-.).478;-0./):<
@M03364:396:000000000-C9LGT:1:1101:22969:3364 2:N:0:10
GGACTACAAGGGTATCTAATCCTGTTCGCTCCCCACGCTTTCGCTCCTCAGCGTCAGTAACGGCCCAGAGACCTGCCTTCGCCATTGGTGTTCTTCCCGATATCTACACATTCCACCGTTACACCGGGAATTCCAGTCTCCCCTACCGCACTCAAGCCCGCCCGTACCCGGCGCGGATCCACCCTTGAGCGATGGACTTTCACACCGGACGCGACGAACCGCCTACGAGCCCTTTTCGCCCAATAAATCCGGATCACGCTTGCACCCTACGTATCTCCGCGGCTGCTGGCACGTCGGTCGC
+
CCCCCGGGGGGGGGGGGGCFGGGGGFGGGGGGGGGGGGGGGGGGGGGGGGGGGEGGFGGGGGGGGGGG@FFFFDFGGGGFFGGGGGGGFGGGGGGGGGGGGGGFGGGGG9FGGGGGGGGGGEFGGGGGGGGGGGGGFCFGGG69D8DCEBFB@8DFGFGEGGFGG7@8FGGGB@4<=?GGGGG*BC,/6?*:FGE:FGFGF<EE>BB(->9E>)5353:E>DBF?C8)()-82:>))(/;??:7)5))9CD6,-31)(((-48,9CG:?:6:)6().A6?>34-(,.)(4(434,.7:()1
@M03364:396:000000000-C9LGT:1:1101:10369:3388 2:N:0:10
GGACTACAGGGGTTTCTAATCCTGTTCGCTCCCCACGCTTTCGCTCCTCAGCGTCAGTAACGGCCCAGAGACCTGCCTTCGCCATTGGTGTTCTTCCCGATATCTACACATTCCACCGTTACACCGGGAATTCCAGTCTCCCCTACCGCACTCAAGCCCGCCCGTACCCGGCGCGGATCCACCGTTAAGCGATGGACTTTCACACCGGACGCGACGAACCGCCTACGAGCCCTTTACGCCCAATAAATCCGGATAACGCTTGCACCCTACGTATTACCGCGGCTGCTGGCCCGGAATTAGC
+
CCCCCGGGGGGGGGGGGGGGFGGGGGGGGGGGGGGGGGGGGGGGGGGGGGGGGGGGGGGGGGGGGGGGGG@FGGGGGGGGGGGGEGGGFGGGGGGGGGGGGGGGGFGFGGGGGGGGGGGGGGGGGGGGGGFGGGCFGGGGGFG?FGGCEEGFGBGFGEFECGFGGGGGGG>EAC=DEDEF6EFFEEC0AFCCFGGFCFGGGFGCCE>4>GFGB>C1>9CE;GF:0;4<09>??BDFFFGEG(4:?-49FG542<B2F<90:1A)9FGF?<0.4)3)5<41(,-(-802((,(73()0).29
@M03364:396:000000000-C9LGT:1:1101:22510:3401 2:N:0:10
GGACTACTCGGGTTTCTAATCCTGTTCGATACCCGCACTTTCGAGCTTCAGCGTCAGTTGCGCTCCCGCGAGCTGCCTTCGCAATCGGGGTTCTTCGTCATATCTAAGCATTTCACCGCTACACGACAAATTCCGCCCGCGTTGTGCGCACTCAAGTGGACCAGTATGCGCTGCAAGTCAGACGTTGAGCGCCTACATTTCACAACACACTTAATCCACGGCCTACGCTCCCTTTACACCCAATAAATCCGGATAACGCCCGGACCTTCCGTATTCCCGCGGCTGCTGGCACGGCTTCCGC
+
CCCCCFFGFGGGGGGGGGGGGGGCGGGGGGGGGGGGDGGGGGGFGGCFGGGGGGGGGGGGGGGEGGGGGGGGGGGGGGG@@FCGGGGGEFFGGGGGGGGGGGGGDGABFAFGGGGGGGGGD:FGGGG7>FGGGGGGGEDGCG69DGG>EEGFF5C?@EF6FGFGGCFDFGDEEG=CE+>9E,91ECF5A::3CDG6C99FGFGF6>A@DGFG):>9+)A59D>::@?)(9;6(.42).CFGB6?7<<9FGG(404.94;;;9:2CEGF?7424:06:A4(6909(437(4(2:6(00))15
@M03364:396:000000000-C9LGT:1:1101:14995:3431 2:N:0:10
GGACTACTCGGGTATCTAATCCTGTTCGATACCCGCACTTTCGAGCATGAGCGTCAGTTGCGCTCCCGTCAGCTGCCTTCGCAATCGGAGTTCTTCGCCATATCTAAGCATTTCACCGCTACACGACAAATTCCGCCAACGTTGTGCGTACTCAAGACCGTCAGTTCGCGCTGCAGTGCAGAGGTTGAGCCTCTACATTTCACAACACGCTTGACAGCCGGCCTGTGCTCCCTTTAAACCCAATAAATCCGGATCACGCCCGGACCTTCCGTATTACCGCGGCTGCTGGCACGGACTTAGC
+
CCCCCGGGGGGGG>FGGGGGGGGGGGGGGFGGGGGGGGGGGGGGGGDFFGGGGGGGGGF<FGGGGGGGGGGGGGGGGGGGGGCFFGGG,@FFGGGGFFFGGGGGGGEGGFGGGGGGGGGGGGGGGDFDGGGGGGGGGFGGGFDFGGGEGFGFGF8+8@EGEEDGFGGEGGGCAFEGEFGFC<7FGGGFFFGCFGF9FGFGGEG<FDF?/C@=()567=FE;DBD;?41.:4::FF>-6FFG(-.)54<FFD((4(4.,14>>:(>E78?F:??<099A3--44(30)420(.3270>*62:
@M03364:396:000000000-C9LGT:1:1101:8040:3435 2:N:0:10
GGACTACCGGGGTTTCTAATCCCGTTCGCTCCCCTGGCTTTCGAGCCTCAGCGTCAGTTACAGTCCAGAAAGCCGCCTTCGCCACTGGTGTTCCTCCTAATATCTACGCATTTCACCGCTACACTAGGAATTCCGCTTTCCTCTCCTGCACTCAAGAAAAATAGTTTCTATCCCCCCACGGGGTTGAGCCCCGCGCTTTTAAGATAGACTTACTTTCCCGCGCGCTCTCCCTTTACGCCCAATAATGCCGGACACCGCTCGCCACCCACGGCTTTCCCCGGCTGCTGGCAGCTAGTTCCGC
+
CCCCCGGFGGGGF7FGGFG,EFC,EFFFCFFFGGGDFFFGGGGGGGGF<<CEGGGGGFGCGGFFGFCGFFF?@FFCG@G9@CEGGGGGFGGE<FDGGF9?A,DA,EFEGEGGGGGGGGGGDGGGF8FG<EDBFCF7C=0A,CF@=8E?8DD8>5=;7,,@,,+=@9:@,@>@6F=+1*@77EDG888<9DF*9E*42BFFF89C7:6.;7)=)15)3>CE9)(42*-8<*2()5))41/8*,(,75)-6>1(4(((.4(,44/(9C*(,(((-3,66+34;>(((),,2(((())9*/)*1
@M03364:396:000000000-C9LGT:1:1101:22533:3438 2:N:0:10
GGACTACCAGGGTTTCTAATCCTGTTCGCTCCCCACGCTTTCGCTCCTCAGCGTCAGTAACGGCCCAGAGACCTGCCTTCGCCATTGGTGTTCTTCCCGATATCTACACATTCCACCGTTACACCGGGAATTCCAGTCTCCCCTACCGCACTCAAGCCCGCCCGTACCCGGCGCGGATCCACCGTTAAGCGATGGACTTTCACACCGGACGCGACGAACCGCCTACGATCCCTTTACGCCCAATAAATCCGGATAACGACTGCCCCCTCCGTATTCCCGCGGCTGCTGGCACGTATTTCGC
+
CCCCCGGGFGGGGGGGGGGGGGGFGCGEGGGFGGGGGGGGGGGGGGGGGGGGGGGGGAFFGGGGGGGGEFGGGGGGGGGFGGGGCFGGCFGGGGFFGGEGGECE=EEGE9FGFGFGGGFGGGGGGGGGGGGGGGGGG,BFGGGF6=F+BDGFF8?DFGGGGGFGG7>BDGGGF:4DC)?FFGGCGGG8A::*;CE6FGFFGEGEG5>(4DBG0)/292?E0)731;(5(1:?7<>):?GGG03704640>192,1)*-((-7;47AD((4424(2)4<4,41(((()).2()3.(*)*)**
@M03364:396:000000000-C9LGT:1:1101:10116:3465 2:N:0:10
GGACTACCCGGGTATCTAATCCCGTTTGCTCCCCTGGCTTTCGCGCCTCAGCGTCAGTTGTCGTCCAGAAAGCCGCTTTCGCCACTGGTGTTCCTCCTAATATCTACGCATTTCACCGCTACACCAGGAATTCCATCTGCCCTTCCGGTACTCAAGATCCGCAGTTTCAAATGCAATCCAGGGGTTAAGCCCCCGCCTTTCACATCTGACTTGCTAATCCGTCTACGCTCCCTTTACACCCAGTAAATCCGGATCACGCTTGCCCCCTACGTATTACCGCGGCTGCTTGCACGTCGTTAGC
+
CCCCCGGGFGGGGDDGGGGGGGGGGGGGGGGGGGGGGGGGGGGGGGGGGGGGGGGGGGGFGGGFFGGGGDGFGGGGGGGGGGGGGGGGFGGGGGGGGG9FDGGGGFGGGGGGGGGGGGGGGGGGGGGGGGFGGG8,D,=FFFE6DFE=C>FBFBFFEFG9DF5?C;FG:EGGFGF7CFGGEEGGGGFEFFFGDCGEGGCGGEFECF+9@G=GF@,9=*CGFCDF@C@8;G>FF)69C3ECG02;A?<?FGGFF1,3@?<?1(8(CFC((.47<4?>>F<0(4;>FF).5:).8<()))(/*
@M03364:396:000000000-C9LGT:1:1101:19549:3478 2:N:0:10
GGACTACTCGGGTTTCTAATCCTGTTCGCTCCCCACGCTTTCGCTCCTCAGCGTCAGTAACGGCCCAGAGACCTGCCTTCGCCATTGGTGTTCTTCCCGATATCTACACATTCCACCGTTACACCGGGAATTCCAGTCTCCCCTACCGCACTCAAGCCCGCCCGTACCCGGCGCGGATCCACCGTTAAGCGATGGACTTTCACACCGGACGCGCCGAACCGCCTACGAGCCCTTTACGCCCACTCAATCCGGATAACGCTTGCACCCTACGTATTTCCGCGGCTGCTGGCCCGCAGTTAGC
+
CCCCCGGGGGGGGGGGGGEGGGGGGGGGGGGGGGGGGGGGGGGGGGGGGGGGGGGGGGGGGGGGGGGGGGGGGGGGGGGGGGGGGGGGFGGGGGGGFGGGGGGGGGGGGGGGGGGGGGGGGGGGGGGGGGGGGGGGGGGGGGGFGGGGGBGFGDCFFGGGGGFGGDGEFGGGFGFGC;EGCFG@FG@:FFGGGGGFGGGGGEGFGFFBFGFGF384)-C77D><?;:)2<>F3:>9<6EGGF(,).:AFGC>?0(.?:9B03;7GGG??F<84-())34834>;22,52((-1(-))*.::
@M03364:396:000000000-C9LGT:1:1101:14566:3488 2:N:0:10
GGACTACACGGGTATCTAATCCTGTTCGATACCCGCACTTTCGAGCTTCAGCGTCAGTTGCGCTCCCGTCAGCTGCCTTCGCAATCGGGGTTCTTCGTCATATCTAAGCATTTCACCGCTACACGACAAATTCCGCCCGCGTTGTGCGCACTCAAGTGGACCAGTATGCGCTGCAAGTCAGACGTTGAGCGCCTACATTCACAACACACTTAATCCACGGCCTACGCCCCCTTTAAACCCAATAAATCCGTATAACGCCCGGCCCTTCCGTATTACCGCGGCTGCTGGCCCGGAATTGGCC
+
CCCCCGGGGGGGGDGGGGGGGGGGGGGGGGGGGGGGGGGGGGGFGGGGGGGGGGGGGGGGGGGGGGGGGGGGGGGGGGGGGGGGEFGGGGGGGGGGGGGGGGGGGFGGGGGGGGGGGGGGGGGGGGGGGGGGGGGGGGGGEGEEGGFEGBGFGFFFGGGFGGFGGCGGGGGGDG:FGFGGG?FGGGC=FFGDGDGGGGGGC;?;DAB??FAC<CE?D@EG@GF?:/9)4C9>B:65<AGG>(4)9<AA@D*4?BAA>>69>9*3DEF7<2:.:B)4)*-,49,-108:?((499(87*.9C
@M03364:396:000000000-C9LGT:1:1101:17168:3498 2:N:0:10
GGACTACTGGGGTATCTAATCCTGTTCGATACCCGCACTTTCGAGCATGAGCGTCAGTTGCGCTCCCGTCAGCTGCCTTCGCAATCGGCGTTCTTCGCCATGTCTAAGCATTTCACCGCTACACGGCAAATTCCGCCAACGTTGTGCGTACTCTAGTCAGCCAGTTCGCGCTGCAATTCAGACGTTGGGCGCCTACATTTCACAACACGCTTAACAGACGGCCTGCGCTCCCTTTAAACCCAATCAATCCGGATAACGCCCGGACCTTCCGTATTCCCGCCGCTGCTTGCACGGACTTAGC
+
CCCCCGGGEGFGGGGGGGFGGGGCFGGGFGGGGGGGEGGGGGGGCFGGGGGGGGGGGGGGGGGGGGGGGGGGGGGGGGGGGG7@CGGG7FFGGGGG7FFGGGGGGG9FGDGGGGGGGGGGGGGGDEDCGGGGFGGDG+=FEGF5DDF6BAGF,;?FFFGGGGFGGFGGGGGGFGEGGFGD@>CFGG77>F*295CGGGGGC5FFGBA;2D<CD8EEG@GGFG9B:;6BBGF?F<?2)6FGGF?:).3<FGC>?F24?(4342*(9CC.4::?:?B)4+,,(-10(27)5:)560-0)/)::
@M03364:396:000000000-C9LGT:1:1101:9149:3498 2:N:0:10
GGACTACTGGGGTTTCTAATCCTGTTTGCTCCCCTGGCTTTCGCGCCTCAGCGTCAGTTGTCGTCCAGAAAGCCGCTTTCGCCACTGGTGTTCCTCCTAATATCTACGCATTTCACCGCTACACTAGGAATTCCGCTTTCCTCTCCGATACTCTAGCATCGCAGTTTCGGTCCCCTCACGGGGTTAAGCCCCGCACTTTTACGACCGACTTACGCCGCCGCCTGCGCGCCCTTTACGCCCAATAATTCCGCACAACGCTCGCACCCTACGTATTACCGCGGCTGCTGGCACGTAGTTTGCC
+
CCCCCGGGGGGGGGGGGGGFFGGGGGGGGGGGGGGGGGGGGGGGGCGGGGGGGGGGEGGGGGGGGGGGFF<EGGGGFGGGGGGGGGGGGGGGGGGGGGCFGCFGGGGGGGGGGGGGGGGGGGGGGFGGGGGGGGGGGGGGGGGFGGGEGEEEEEGFGGGGGGFGGGGGGGGGFGFGGFGGDGGGGG@;4?FGGGCGDGGGG*=>DFF09DF77)*(1:EC0D::414>159>::)4((:?583)9<948C*-9>04;1,:19*4CE3<F<,.4:444/4-4>>2(..3:,5?B:189*)2:
@M03364:396:000000000-C9LGT:1:1101:13328:3510 2:N:0:10
GGACTACCAGGGTTTCTAATCCTGTTCGCTCCCCACGCTTTCGCTCCTCAGCGTCAGTAACGGCCCAGAGACCTGCCTTCGCCATTGGTGTTCTTCCCGATATCTACACATTCCACCGTTACACCGGGAATTCCAGTCTCCCCTACCGCACTCAAGCCCGCCCGTACCCGGCGCGGATCCACCGTTAAGCGATGGACTTTCACACCGGACGCGCCGAACCGCCTACGAGCCCTTTACGCCCAATAAATCCGGATCACGCTTGCACCCTACGTATTAACGCGGCTCCTGGCCCGTATGTAGC
+
CCCCCGGGGGGGGGGGGGGGGGGGGGGGGGGGGGGGGGGGGGGGGGGGGGGGGGGGGGGGGGGGGGGGGGGGGGGGGGGGGGGGGGGGFGGGGGGGGGGGGGGGGGGGGGGGGGGGGGGGGGGGGGGGGGGGGGCFGGGGGGGFGGGGGFGFGD?FGGGGGGFGGGGGGGGGFGFD5BEGGFGDFG*6FFGGCE56FGGFC)C3FEEB0>>71)/33-?EFGB??C0)4C>F10:A>6EGGF:3)5<>FGG(-2(4?6::41A5FGC0466.4)5))3-441>(((4)8?(42(())*-::
@M03364:396:000000000-C9LGT:1:1101:17586:3517 2:N:0:10
GGACTACTAGGGTATCTAATCCTGTTTGCTCCCCACGCTTTCGCGCCTCAGTGTCAGTTACAGACCAGGAAGCCGCCTTCGCCACTGGTGTTCCTCCATATCTCTACGCATTTCACCGCTACACATGGAATTCCACTTCCCTCTTCTGCACTCAAGTCGACCAGTTTCCAATGACCCTCCACGGTTAAGCCGTGGGCTTTCACATCAGACTTAATCAACCACCTGCGCGCTCTTTACGCCCAATAATTCCGGATCACGCCCGCCCCCTACGTATTCCCGCGGCTGCTGGCAGGTCTTTGGC
+
CCCCCGGGGGGGGGGGGGGGGGGGGGGGGGGGGGGGGGGGGGGGEGGGGGGGGGGGGGGGGGGFGGGGGGGGGGGGGGGGGGGGGGGGGFFGGGGGGGEGGGGGGFGGGGGGGGGGGGGDGGGGGCGGGFGGGGGFGCFGGGGFGGGCDFGEF5DFEEEGGGFG=BFFF,@DD=DFDFGGGFD@FE<CFGGGDGGECEFGGFGCGAB=BGEG;+,1B*DFDG=@@6@?@G(2=<?)),==FF?1)77);@C688;17-((-7>()/76(8((.-().<,439>(4222:?0((()**1)00
@M03364:396:000000000-C9LGT:1:1101:23719:3542 2:N:0:10
GGACTACAGGGGTATCTAATCCTGTTCGCTCCCCACGCTTTCGCTCCTCAGCGTCAGTAACGGCCCAGAGACCTGCCTTCGCCATTGGTGTTCTTCCCGATATCTACACATTCCACCGTTACACCGGGAATTCCAGTCTCCCCTACCGCACTCAAGCCCGCCCGTACCCGGCGCGGATCCACCGTTCAGCGATGGACTTTCCCACCGGACGCGCCGAACCGCCTACGAGCCCTTTACGCCCAATAACTCCGGATCACGCTTGCACCCTACGTCTTTCCGCCGCTGCTGGCGCGTAGTTCGC
+
CCCCCGGGGGEDFGGGGG<FGGGEGGGGFGGGGGGGGGGGGGGGGGGGGGGGGGGGCGCFGGGGGGGGGGDGGGGGGGGGGGGGGFGGCDGGGGGGGGGGGGGG8EGGGGGGGGGGGGFGGGGGGGGGGGGGGGGGGGGGGGGFFGGCGEGAF5?+3=EGGGFDG7>EGGGGFGF:EBGGCFF*BE,/@C/5DEEGGEFGE)>;D50--93E6.:1)4EC>GFF0;(0453:23:).(8?E<6?)2))9C93:?07),.4((2.>FG::B1.(4-)6<::(17>;90486(264-)0*697
@M03364:396:000000000-C9LGT:1:1101:13549:3554 2:N:0:10
GGACTACAGGGGTTTCTAATCCTGTTCGCTCCCCACGCTTTCGCTCCTCAGCGTCAGTAACGGCCCAGAGACCTGCCTTCGCCATTGGTGTTCTTCCCGATATCTACACATTGCACCGTTACACCGGGAATTCCAGTCTCCCCTACCGCACTCAAGCCCGCCCGTATCCGGCGCGGATCCACCGTTGAGCCAGGGGATTTCACACCGGACGCGACGAACCGCCTACGGGCCCTTTACGCCCAATCAATCCGGATCACCCTTGCCCCCTACGTATTGCCGCGGCTCCTTGCACGCATTTCTC
+
CCCCCGGFFFEG@FEFGGC@FGGFGC<FGGAGGGGGGGGGGGGECGGG,?<FGGGGGF<CF:F@FGGGEGE@D8FFGGGCFGGD,5EGE<FGC?EEGFGCGCGGGGGFEGGG9FGGGG>DEGGGGGGGC7E:F?A,7,+C9+CFGG8@+9FAF0=F9DDEGGFGC@1@FGCE>C>D5:CGC@<BCE*/8,*0*18*)1?EGEGF6A)9>D1:,)*-9(CE3C78:C2)-1(-(.8:A(8?C0,())))1*)404(4?((3((3(>FG618B0?).)6:(-4((4(-,)-4)53(()7*.*0
@M03364:396:000000000-C9LGT:1:1101:12226:3569 2:N:0:10
GGACTACTGGGGTTTCTAATCCTGTTTGCTCCCCACGCCTTCGAGCCTCAACGTCAGTTACCGTCCAGCAGACCGCTTTCGCCACCGGTGTTCCTCCTGATCTCTACGCATTTCACCGCTACACCAGGAATTCCATCTGCCCTTCCGGTACTCAAGATCCGCAGTTTCAAATGCAATCCAGGGGTTAAGCCCCCGCCTTTCACATCTGACTTGCTAATCCGTCTACGCTCCCTTTACACCCAGTAAATCCGGATCACGCTCGCCCCCTACGTATTACCGCGGCTGCTTGCCCGTAGTTCGC
+
CCCCCGGGGGGGGGGGGGGGGGGGGGGGGGGGGGGGGGGGGGGGGGGGGG8FGGGGGGFGGGGGGGGGGGGGGGGGGFGGGGGGGGGGFGGGGGGGGGGGGGGGGGGGGGGGGGGGGGGGGGGGGFGDFDGGGGGGFFGGGGDFGGGDGDGEFFDFEGGGGGFGFFGGGFGGFGEGGFGGGGDGGG>CFGFFGGGDDEGGGEFEFFFFFGBF3C48+>FG>9=D?<;=?D@F@FF<E?EFG0;4+93?FGD9((-2?:6(49EBGGGB,82.)).56:?>>9>>0?))5:?::;()00)9<
@M03364:396:000000000-C9LGT:1:1101:10482:3606 2:N:0:10
GGACTACCGGGGTTTCTAATCCTGTTCGATACCCACGCTTTCGAGCCTCAGCGTCAGTGCCGCTACGGTAGGCTGCCTTCGCAATCGGGGTTCTTCGTGATATCTAAGCATTTCACCGCTACACCACGAATTCCGCCTACCTCCAGCGTACTCAAGTACGGCAGTTCGCGCTGCAGTGCCATGGTTGAGCCACGGCATTTCACAACACGCTTACCATACGGCCTGCGCTCCCTTTAAACCCAATCAATCCGGATAACGCCCGGACCTTCCGTATTCCCGCGGCTGCTTGCACGGATTTAGC
+
CCCCCGGGGGGGGGGGGGGGGGGGGGGGGGGGGGGGGGGGGGGGGGGGGGGGGGGGGGGGGGGGGGGGGGGGGGGGGGGGGGGGGGGGFGFGGGGGGGGGGGGGGGGGGGGGGGGGGGGGGGGGGFGGGGGGGGGGGGGGGGGFGGGGGFGFGFFCGAGE>FFGGGGGGGGGFGFGGFGG7ED?CGF5AFGGGGGGDEGGGCFCGEFD6D@GFFGFG@GGFGF?B>>D9C9FFBF4)4CCE:28)42<FGD>:?1>F?FBFF56DGC3>FF?:?>).<4449693:2)81)5<0())*)0*
@M03364:396:000000000-C9LGT:1:1101:23079:3632 2:N:0:10
GGACTACTGGGGTTTCTAATCCTGTTCGCTCCCCACGCTTTCGCGCCTCAGCGTCAGTAACGGCCCAGAGACCTGCCTTCGCCACTGGTGTTCTTCCCGATATCTACACATTCCACCGTTACACCGGGAATTCCCGTCTCCCCTACCACACTCAAGCCCGCCAGTACCCGGCGCGGATCCGCCGTTAAGCCGTGGGCTTTCACACCGAACGCGGCGAACCGCCTACGCTCCCTTTACGCCCATTTAATCCGAATAAGGCTTGCTCCCTACGTATTCCCGCGGCGGCTGTCACGGCCTTAGC
+
CCCCCGGCGGGGGDGGGGGGGGGAFE<,@CFGGGGGGGEGGGGD+6@:EA<EFFGGFEG9,BF+CFGGC<E4C=F=ECDA,BF:,,:E?FGCF?EGCFGGGGDGDFF<FEFF9FEECGFCGFGGF7FEGECDGG,BDC=FC?EDCGFE8DE=:)=A:8D7BF*<F,,>9EGG>7))*)*=,31*B8*6AB0)2>***=8EG9GAG3B(451:()*,/,:59D>F?*-)(1(-34>BB:E5C8(./)).=77(-(4)*).((,*-:+9<A<13,)8))244(,9((((-(.)41(())))2*
@M03364:396:000000000-C9LGT:1:1101:13205:3643 2:N:0:10
GGACTACTCGGGTTTCTAATCCTGTTCGCTCCCCACGCTTTCGCTCCTCAGCGTCAGTAACGGCCCAGAGACCTGCCTTCGCCATTGGTGTTCTTCCCGATATCTACACATTCCACCGTTACACCGGGAATTCCAGTCTCCCCTACCGCACTCAAGCCCGCCCGTACCCGGCGCGGATCCCCCGTTAAGCGATGGGCTTTCACACCGGACGCGACGAACCGCCTACGAGCCCTTTACGCCCAATAACTCCGGATAACGCTTGCACCCTACGTCTTACCGCCGCTGCTGGCACGTATTTCGC
+
CCCCCGGGCGGGFBFGGGGGGGGGGGGGGGGGGGGGGGGGGGGGDGGGGGGGGGGGGGFFGGGGGGGGGGGGGFGGGGGGGGGGFDFFFGGGGFEFGGGGGGGGGGGFGGGGGGGGGGGGGGGGGGGGGEFGGGFEF:=FG=CF6DGEGEGFFDGFFGGGGGFGGGGGE>EGBGAG5BGG,39FCG<=FF5**=;*/:CFGFGCFB>((9;C;FG9C(1C>GFF?;:)4D>FB<DAFBGGG:-(9<)4@FGFB0(4@?FB?<5)9@C?BFB13:?))34>(49;;9)8:?7<?:1*)*)2*
@M03364:396:000000000-C9LGT:1:1101:8968:3654 2:N:0:10
GGACTACACGGGTATCTAATCCTGTTTGCTCCCCACGCTTTCGAGCCTCAGCGTCAGTTACAGTCCAGAGAAGCGCCTTCGCCACTGGTGTTCTTCCTAATCTCTACGCATTTCACCGCTACACTAGGAATTCCCTTCTCCTCTCCTGCACTCTAGACTTCCAGTTTGAAATGCAGCACTCAGGTTAAGCCCGAGTATTTCACATCTCACTTAACAATCCGCCTACGCTCCCTTTACGCCCAGTAAATCCGGACAACGCTTGCCACCTACGTATTACCGCGGCTGCTGGCACGTAGTTAGC
+
CCCCCGGGDGGGGCCGGGGGGGGEGGGGGG9FGGGCGGGGGGGFFCGEGGGGGGGG@FDGGFGGGGGGC@DGGGGFGGGGFGGEGAFGGGFGGGGGGG<FGGGCGFGGGGGGGGGFGGGGGGGGAFGGGGGGGGGFF:=FGGGDFGFFGFD5?DFF;EDEGGFGFGGGFGFFDEEFFD?==@+FGGD=?FG7D>E7DGGGGFCE9C8CEGFGFFAEC*<FAGFD@DD54D>BFEEFFFGGG@?@C?5<FGGFFF9@F@F@<;B(2<C?BF<82<BB><:749;B1(2,5?:DF03.<=<FF
@M03364:396:000000000-C9LGT:1:1101:10026:3655 2:N:0:10
GGACTACTGGGGTATCTAATCCCGTATGCTCCCCTGGCTGGCGCGCCTCAGCGGCAGTTGTCGTCCAGGAAGCCGCTTTCGCCACGGGTGTTCGTCCTGATATCTGCGCATTGCACCGCTACACCGGGAATTCCAGTCTCCCCTACCGAACTCACGCCCGCCCGGAGCCACCGCAAGCTGCAGGTGAAGCCTCCAGTTTTCCCGGTAGACGCACTGAGCCGCCTCCGAGCTCTTTGCGCCCACTCATTCCGGACAACGCACGCACCCGACGTCTGACCGCGGCTGCCGGGCCTGCGGTCGC
+
A-,,AE8@FEEFFGG,EF,,CA<,6+CEFAFF9F@@D<F,,BBFG7C7F@FGG+6>CCCFGFG<F7FF,CCFFCCC7=F,@?,@,+@:+@4+5+@7++?<,BEE,=9CEG@F,,,8,8=C=@6BE+>7BBD,7,,CD,=,,5+:+@:?@?*),:0;@5@C8F>CC1*=/<6;?7(2788<+0;43+8)+?**22*=+2?9:)+63<7:);(7(.*(28F69GBF(*(0-1()..)).4EE>:(.)(.)9C4(192.890(4(*(/:<(3,3(3(-).<44(,(496:(,(--((.0)0(1)
@M03364:396:000000000-C9LGT:1:1101:9303:3658 2:N:0:10
GGACTACAGGGGTATCTAATCCTGTTCGCTCCCCACGCTTTCGCTCCTCAGCGTCAGTAACGGCCCAGAGACCTGCCTTCGCCATTGGTGTTCTTCCCGATATCTACACATTCCACCGTTACACCGGGAATTCCAGCCTCCCCTGCCGCACTCAAGCCCGCCCGTACCCGGCGCAGACCCACCGTTAAGCGATGGGCTTTCACACCGGACGCGCCGACCCGCCTACGAGCCCTTTACGCCCAATGATTCCGGCCCACGCTTGCACCCTACGTCTTTCCGCGGCTGCTGGCCCTTCTTTAGC
+
CCCCCGGGGGGGGCGGGGGGGFGGGGGGGGGGGGGGGGGGGGGGGGGGGGGGGGGGGGGGEEGGGGGGGGGGGGGGGGGGGGGGGGGGGGGGGGFFFFGGGGGGGGGFGGGGGGGGGGECEGDGGCGGGGGGGFDCDFFFFGEDDEG68?GFGBGFGGGDDGFGG:EEFGEGBC55*8=C6CDF8E*6@F*>CEGGGGGGGFG)*:86@G>E1.8751CC6D>:3;1)4<9?<??FFFGGG:,8))6>FGG;((31B66(((;)9FG1.3(.,(4))3,4396((,)),(,4((.*/*)::
@M03364:396:000000000-C9LGT:1:1101:7643:3692 2:N:0:10
GGACTACAGGGGTATCTAATCCCGTTTGCTCCCCTGGCTTTCGCGCCTCAGCGTCAGTTGTCGTCCAGAAAGCCGCTTTCGCCACTGGTGTTCCTCCTAATATCTACGCATTTCACCGCTACACTAGGAATTCCGCTTTCCTCTCCGATACTCTAGCATCGCAGTTTCGGTCCCCTCACGGGGTTAAGCCCCGCACTTTTAAGACCGACTTACGACGCCGCCTGCGCGCCCCTTACGCCCAATAATTCCGGACAACGCTTGCCACCCACGTATTACCCCCGCTGCTGTCACGTAGTTAGCC
+
CCCCCGGFFGGGGEFGGGGGGGFGGGGGGGGGGGGGGGGGGGGGGGGGEGFGGGGGGGGEEFGGGGGGFCEGGGGGFFGGGGGGGGGGFFGGGGCGGGGGGFFGGGGGGGGGGGGGGGGGGGGGGFGGGGGGEGDGGFGGGGGFGGD+@?GEFEFFFCGGGGFGGGGGE>B89D5+CA@C*:DCB3,1;F>/?C:E<FGCF)6*?4?;63;74)/,91?E9DB6(*-)499(,4:7:?EG>3.4/-:AFF<,((.3.2(4(-+)9;*-82(.::656+,(-96;-35)4)54,.,8=/)2>
@M03364:396:000000000-C9LGT:1:1101:24447:3712 2:N:0:10
GGACTACTAGGGTTTCTAATCCTGTTCGATCCCCACGCTTTCGTGCCTCAGCGTCAGTTACGACATGGAACGCTGCCTTCGCAATCGGAGTTCTGCGCGATATCTATGCATTCCACCGCTACACCGGGAATTCCGCCTTCCCCTACCACACTCGAGCCCGCCGGTATCGGAGGCTCGCCGGGGTTGAGCCCCGGGCTTTTACCTCCGACCTACCGGGCCGCCTCCCCGCGCTTTACGCCCACTGCATCGGTATAACGCTCGCCCCCTACGTACTTGCCGCGCTGATGGCACGGACTTTGCC
+
CCCCCGGGGGGGFGGGGGGGGGGGGFFGGFFGGGGGGGGGGGGGGGGFGGGGGGGGCCFGGGGGGGGGGFGGG>FGGGGFGGGGGGGG7FFFFFGGGGGECFGG8,EEFFFGGGFGGGGGGGGGGGDFEF8FGFG=A>=FGGFFGGC,=DE<8==*C@FGGGFDEEGCGGCEEF47:BGEGGG@*:86A,;C<ECCDFGGG<C<FFB((1(<(0:27(8:77((.*-.3724319<008?8((4*)4<)>*.,)))83---7*:9*)(.((.(()).+(-32(,().4<(8(-((0/*6::
@M03364:396:000000000-C9LGT:1:1101:11272:3731 2:N:0:10
GGACTACAAGGGTTTCTAATCCTGTTCGCTCCCCACGCTTTCGCTCCTCAGCGTCAGTAACGGCCCAGAGACCTGCCTTCGCCATTGGTGTTCTTCCCGATATCTACACATTCCACCGTTACACCGGGAATTCCAGTCTCCCCTACCGCACTCAAGCCCGCCCGTACCCGGCGCGGATCCACCGTTAAGCGATGGACTTTCACACCGGACGCGACGAACCGCCGACGAGCCCTTTACGCCCAATAAATCCGGATAACGCTTGCACCCTACGTATTACCGCGGCTGCTGGCACGCATTTAGC
+
CCCCCGGGGGGGGGGGGGCGGGGGGGGGGGGGGGGGGGGGGGGGGGGGGGGGGGGGGGGGGGGGGGGGGGGGGGGGGGGGGGGGGGGGGGGGGGGGCFGGGGGGGGGGGGGGGGGGGGGGGGGGGGGGGGGGGGGGGGGGGGGFGGG8BBD9FDGFGCEEGFBGGDGGGGGGFDA45>EGGGGGGGG@FG5CFGGFGGGGGEFCGEDB1D9C35E2CBEGFGB((:186DB<:??FFFGGGF?B42:4BFC9(((-78;?03C>GGGFBB68>F().2,3(7>93475??04:(-))*)2:
@M03364:396:000000000-C9LGT:1:1101:21815:3745 2:N:0:10
GGACTACACGGGTATCTAATCCTGTTCGCTCCCCACGCTTTCGCTCCTCAGCGTCAGTAACGGCCCAGAGACCTGCCTTCGCCATTGGTGTTCTTCCCGATATCTACACATTCCACCGTTACACCGGGAATTCCAGTCTCCCCTACCGCACTCAAGCCCGCCCGTACCCGGCGCGGATCCACCGTTAAGCGATGGACTTTCACACCGGCCGCGACGAACCGCCTACGAGCCCTTTACGCCCACTAAAACCGGATAACACTTCCACCCTACGTCTTCACGCCGCTACTGGCCCTTTGTTCGC
+
CCCCCGEGCFG7@CDGGF,CFF,,6;@BFGGC@;EFGEEE@EGG7CFFC9CCFCGG:66F,BE>:BFE<C8ECFGFCEFG7=FFGFGGGGDFFCFE<EGCEGGGGGGA8CFGGGGGGEGGGFFGGGGGGGGGGGGGGGFGGFGFFFG8CBF5:D+;=8DGGGBGGGDGGGGG4*(:?BE?+>FEFC:2@??<FG:6CGGGG<C)2:;>(73E4)2-<(:E651((02.494:(42)6,;?C?:?)3))19/(-,(-=)559)9AFFC::?F:102))<03(3-1(3)))((((()*1).9D
@M03364:396:000000000-C9LGT:1:1101:22723:3748 2:N:0:10
GGACTACTGGGGTATCTAATCCCGTTTGCTCCCCTGGCTTTCGCGCCTCAGTGTCAGTTACAGTCCAGTGAGCCGCCTTCGCCACTGGTGTTCTTCCCAATATCACCGCATTTCACCGCTACACTGGGAATTCCACTCACCTCTCCTGCAATCCAGCCAGACAGTTTCAAAAGCCGTCCCGGGGTTCAGCCCCGGGCTTTCACTTCTACCTTACCTCCCCACCTGCCCCCCCTTTCCACCCATCACATCCCGATCACGCTTGCCCCCTGCGATGTCCCGCGGCCGCTGGGCCGTCTTTCCC
+
CCCCC8CF<@CFGGFFGGECEFGGDGFEFFEGGGGGCFG@EGGEG7@B@EEEEGGGDGGCFCE6CFFGAF,EFGGGGGE9?FBFFC<F,BFEGCE9C=,:EFCC,@ECE8?C,,4AE8B?EFGG,EC<D8F:FGGGA8+?F+6++64=D6,;43=D=F8A>D:D=@=F:3EB6>)=@5+@CE>+B:30BC:937**34>CEC;*=9+*0?5<*;C4C2=58D;;(*(2/)49(,3C)4@>E0((/).)9>*4((((.4:68(*(28)1(,,(((,.-9(461(((-(4,,(-,-,08/)02
@M03364:396:000000000-C9LGT:1:1101:14138:3817 2:N:0:10
GGACTACAGGGGTATCTAATCCCGTTTGCTCCCCTGGCTTTCGCGCCTCAGCGTCAGTTGTCGTCCAGAAAGCCGCTTTCGCCACTGGTGTTCCTCCTAATATCTACGCATTTCACCGCTACACTTGGAATTCCGCCTTCCCCTACCAGACTCAAGCCTGTCGGTATCGGGACCGGGCGGGGGTTGAGCCCCCGGATTTGAGTCCCGACCTAGCAGGCCGCCTACGCGCGCCTTACGCCCAATGAATCCGGATAACGCTTGCCCCCTACGTATTACCGCCGCTGCTGGCACGGAGTTCGCC
+
CCCCCGGGGGGGGGGGGGFGGGGGGGGGGGGGGGGGGGGGGGGGGGGGGGGGGGGGGGGGGGGGGGGGFGGGGGGGGGFGGGGGGGGGFGGGGGGGGGGGGGGFGGGGGGGGGGGGGGGGGGGGGGGGGGFGGGGGGCDGGGGFGGG8@6FEEDFBFFDFFGFGGFGGDGGB?F>DGFGGEGG:EE,5?CC5>EG5>*AF9:F<FFF69DFDDF<4D>EGFGF(427>072(-44:<?::/,.476:AFD)24:4<@7((-:E7FG<(881).5.:6*((-9(74).4((430607)1,/9
@M03364:396:000000000-C9LGT:1:1101:24732:3826 2:N:0:10
GGACTACAAGGGTATCTAATCCTGTTCGATACCCGCACTTTCGAGCTTCAGCGTCAGTTGCGCTCCCGCGAGCTGCCTTCGCAATCGGGGTTCTTCGTCATATCTAAGCATTTCACCGCTACACGACAAATTCCGCCCGCGTTGTGCGCACTCAAGTGGACCAGTATGCGCTGCAAGTCAGACGTTGAGCGCCTACATTTCACAACACACTTAATCCACGGCCTACGCTCCCTTTCACCCCAATCACTCCGGATCACGCCCGTACCTTCCGTATTGCCGCCGCTGCTGGCACGTACTTCGC
+
CCCCCGGGGGGGFFGGGGFFFGGGGGGGGGGGGGGGGGGGGGGGGGGGGGGGGGGGFGGGGGGGGGGGGGGGGGGGGGGGGGGGGGGGEGGGGGGGGGGGGGBFEEGFGDGFGGFGGGGGGGGGGGGCFGGGGGFGGEGGEDG5C8C>EBEA@5;;@EFGGGFGFGGGFGGGFGE7EFGFF;C<FC85A<5:DEGFFGGGGEGFGEA@(>=F4A@?F3E27C>:0;:@(19?0486:)<CE(3().(.9C99??(8F6::03*(7;26:B?>8::)6<,1-4>>7>:):?,404()8*-7C
@M03364:396:000000000-C9LGT:1:1101:14746:3839 2:N:0:10
GGACTACACGGGTATCTAATCCTGTTCGCTCCCCACGCTTTCGCTCCTCAGCGTCAGTAACGGCCCAGAGACCTGCCTTCGCCATTGGTGTTCTTCCCGATATCTACACATTCCACCGTTACACCGGGAATTCCAGTCTCCCCTACCGCACTCAAGCCCGCCCGTACCCGGCGCGGATCCACCGTTAAGCGATGGACTTTCACACCGGACGCGACGAACCGCCTACGCGCCCTTTACGCCCAATCAATCCGGATAACGCTTGCACCCTACGTATTACCGCGGCTGCTCGCACGTCATTAGC
+
CCCCCGGGGGGGGDGGGGGGGGGFFFFGGGGGGGGGGGGGGGGGGGGGGGGGGGGGGGGGGGGGGGGGGGFGGGGGGGGGGGGGGGGGFGGGGGFGGGGGGFEGGGGGGGGGGGGGGGGGGGGGGGGGGGGFGGGADF8FGGGFGGGDCBGFGDCFDGGGGFFGGDGGGGGGEF@?*:=CEFGGFG*6CFCDGGGFFG?FC?C58:>>0<>EF):372CGFGBB?F?),>>F>B05A6GGG:4(052<FFGFFB<9F?FFF?@4D@D0:F???)5)6@1;6993(4,)-2012.,))*)27
@M03364:396:000000000-C9LGT:1:1101:19159:3867 2:N:0:10
GGACTACACGGGTTTCTAATCCTGTTCGCTCCCCACGCTTTCGCTCCTCAGCGTCAGTAACGGCCCAGAGACCTGCCTTCGCCATTGGTGTTCTTCCCGATATCTACACATTCCACCGTTACACCGGGAATTCCATTCTCCCCTACCGCACTCACGCCCGCCGGTACCCGGCGCGGATCCACCGTTAAGCGAGGGACTTTCACACCGGTCGCCACAGGCCGCCTACGAGCCCTTTCCGCCCAGTCACTCCTGCTTACTCTTCACTCCTACGTTTTCACGCAGCTCCGGGACAGTCGGTTGC
+
CCCCCFD,@@@CCCFGFFCFC@,;EF<:BFGGGGGEECCEEGGDEEG:<<@F@FFF79FF<CG7C:FGFGGFF@FGGGGGFGG??AF<?AFGGGD@,48CG7C,@FDFFFFF9FF<EE8+88@B9CF7FGFEGCF5@FDGGGG?+DB88@GF?8+3,@6CCE*<<@C96*>:>75C*)3*+0;7BC*369*2)*=**;CFGBC4*753(>(1();(*(159C2828()-910((5)-(*/*((.66)-9**)(())/))5))+)*39.),(.((,).<16(-(()(-(4(4(2)).0)-1*
@M03364:396:000000000-C9LGT:1:1101:11076:3896 2:N:0:10
GGACTACAAGGGTTTCTAATCCTGTTCGCTCCCCACGCTTTCGAGCCTCAGCGTCAGTTACAGTCCAGAAAGCCGCCTTCGCCACTGGTGTTCCTCCTAATATCTACGCATTTCACCGCTACACTAGGAATTCCGCTTTCCTCTCCTGCACTCAAGCAGACCAGTTTCCATCCCCTCACGGGGTTGAGCCCCGCCCTTTTAAGATGGACTTTATCCCCCGCCTGCCCGCCCTTTACGCCCAATAATTCCGACCAACGCCCGCCCCCTACTTATTACCCCGGCTGCTTGCACGTGGTGCGCC
+
CCCCCGGGGGGGGGGGGGGGGGGGGGGGGGGGGGGGGGGGGGGGGGGFGGGGEGGGGGGGGGGGGGGGGGGGGGGGGGGFGGGGGGGGEGGGGGGGFCGFGEGGFGGGDGGDAFGGGGEGE7?EECFGG9FGG?=:@FGGG84+=8,,69A>FDDD,6,,730=FGFGGFDDD@8+@D@GCGDFCC3:FCF5***4@DFG706*++)(08.,9+,*29C56C<7(*,)(:21=;37;0E*/-37=<496<*((4(4)(,-(-:(/:/3.)))66-:9+44;>3((..50,3,3(,7)*(/1
@M03364:396:000000000-C9LGT:1:1101:19200:3905 2:N:0:10
GGACTACTCGGGTTTCTAATCCTGTTCGATACCCGCACTTTCGAGCATGAGCGTCAGTTGCGCTCCCGTCAGCTGCCTTCGCAATCGGAGTTCTTCGCCATATCTAAGCATTTCACCGCTACACGGCAAATTCCGCCAACGTCGTGCGTACTCAAGTCAGCCAGTTCGCGCTGCAGTGCAGGTGTTGGGCACCTACATTTCACAACACGCTTAACCGACAGCCTGCGCTCCCTTTAAACCCACTAACTCCGGATCACGCTCGGACCTTCCGTATTCCCGCGGCGGCTGGCACGGCGTTAGC
+
CCCCCGGGGGGGGGGGGGGGGGGGGGGGGGGGGGGGGGGGGGGGGGGGGFGGGFFGGGGGGGGGGGGGGGGGGGGGGGGGGGGGGGGG7CFGGGGGGGGGGGGGGGGGGGGGGGGGGGGGGGGGGGDGGGGGGGGGG+=FGFG*CCEGGFG9BC?CGGGGGGFGGGFGGGGGDGBFGFGCFFCEFEFBDF@CFGGGCGGGGFG?CBF?0DDGFFGFDFGG9*=;@5(),92?14:)59FGG<10)5(.=7D;<:(8?6:(-42,9?<2><24(4())3(4476(49;;??27?;0)75(/*
@M03364:396:000000000-C9LGT:1:1101:25601:3925 2:N:0:10
GGACTACCGGGGTTTCTAATCCTGTTTGATCCCCACGCTTTCGTGCCTCAGCGTCAATAACGGATTCGTGAGATGCCTTCGCAATCGGTGTTCTGTGTAATATCTATGCATTTCACCGCTACACTACACATTCCTCCCACGGCATCCGCATTCAAGACAGGCAGTATCAATGGCAGTTCCCCGGTTGAGCCGGGACATTTCACCGCTGACTTACCCATCCGCCTACGCACCCTTTAAACCCAATAAATCCGGATAACGCTTGCATCCTCCGTATTAACGCGGCTGCTGGCCCGGCGTTAGC
+
CCCCCGGGGGGGGGGGGGFFGGGGGGGGGGGGGGGGGGGGGGGGGGGGGGGGGGGGEFGGGGGDGGGGGGGGGGGGGGGFGGGEGGGGCFGGGGGGGGGGGGGGGGGGGGGGGGGGGGGGGGGGGGGGGGGGGGGGGFDGEGGBGGG>FEFDFE?DCFGGFGFGGFGGGGFGFGFG?BGGGGGFGG::AFC7DGGGGGGFGFGFGFFF(9>FFFC@F;FF<GFFDC<BFGF@;@F6<<FGG<<?)4):?F<1:606@6>FB?*,:A622:68(.8))3(4-1969F057<(47;48..(12
@M03364:396:000000000-C9LGT:1:1101:17184:3946 2:N:0:10
GGACTACAAGGGTATCTAATCCTGTTCGCTCCCCACGCTTTCGCTCCTCAGCGTCAGTAACGGCCCAGAGACCTGCCTTCGCCATTGGTGTTCTTCCCGATATCTACACATTCCACCGTTACACCGGGAATTCCAGTCTCCCCTACCGCACTCAAGCCCGCCCGTACCCGGCGCGGATCCACCGTTAAGCGATGGACTTTCACACCGGACGCGCCGAACCGCCTACGAGCCCTTTACGCCCAATAAATCCGGATCACGCTTGCACCCTACGTATTCCCGCGGCTGCTGGCACGTAGTTAGC
+
CCCCCGGGGGGGGGGGGGGGGGGGGGGGGGGGGGGGGGGGGGGGGGGGGGGGGGGGGFF9FGGGGGGGEGFGGGGGGGGGGGGGGGGGEGGGGGGGGGGGGGGGGGGGGGGGGGGGGGGGGGGGGGGGGGGGGGGFGG=FGGGFGGGEDEGFGF+::DD>EGDDGEGGGGGGBFBGC>EGCGGEBE*6@F55CEGFGGGGGFGEGF3727259):7>0CE>GBF:C?::DFFB:?BFBGGD32192:<FGD;::(,5::80(24DFGF<<(,4)446C8;9(4;><)4((45:1()0/);:
@M03364:396:000000000-C9LGT:1:1101:14349:3948 2:N:0:10
GGACTACCGGGGTTTCTAATCCTGTTCGCTCCCCACGCTTTCGCTCCTCAGCGTCAGTAACGGCCCAGAGACCTGCCTTCGCCATTGGTGTTCTTCCCGATATCTACACATTCCACCGTTACACCGGGAATTCCAGTCTCCCCTACCGCACTCACGCCCGCCCGTACCCGGCGCGGATCCCCCGTTAAGCGCTGGACTTTCACACCGGACGCGACGAACCGCCTACGCGCCCTTTACGCCCAATAAATCCGGATACCGCTTGCCCCCTACGTATTTCCGCGGCTGGTGGCCCGTATTTAGC
+
CCCCCFGGGGGGG@FGCEGGGGG;FFGGGGGGGGGGGGGGGGGG@FGGGGGGGGGGGFGGGGEEGGGFFF8EFGGGGGGGGGGGGEGFFFGGFGGGGGGDEGGGGGFDGGGGGADFFGECGGGGGGGGGGGGGGGGGGGGGGGFGDGGGBGAC)+5DEGGEGFGGEEEFECEEF9D5>5C*:CCEC8,@::875CCDF?FFAF4CDD69327,0C3)4C5(<6:6C?)4)4(4:DFFFGEE24(/)6)9>)6((4)?6>>0(2(7CD(42-.52(-)3:0(4-,,(((4:(2;(-)0*-:C
@M03364:396:000000000-C9LGT:1:1101:23623:3965 2:N:0:10
GGACTACAGGGGTTTCTAATCCTGTTCGATACCCGCACTTTCGAGCTTCAGCGTCAGTTGCGCTCCCGCGAGCTGCCTTCGCAATCGGGGTTCTTCGTCATATCTAAGCATTTCACCGCTACACGACAAATTCCGCCCGCGTTGCGCGCACTCAAGTGGACCAGTATGCGCTGCAAGTCAGACGTTGAGCGCCTACATTTCACAACACACTTACTCCACGGCCTACGCTCCCTTTAAACCCAATAAATCCGGATCACGCCCGGACCTTCCGTATTACCGCGGCTGCTGGCACGGCAGTAGC
+
CCCCCGGGGGGGBFGGGG9FGGGGGGGGGGGGGGGGGGGGGGGGGGGGFGGFGGGGGGGGGGGGGGGGGGGGGGGGGGGGGGGGGGGG>FGGGGGGGGGGGGGGGGGGGGGGGGGGGGGGGGGGGEGGGGGGGGGGGDDGGGGBGGGCEEF@FBCFFGGG?FFGGGGGGEGGFE2CGFGGG7CEGGF;FFEDGCCFGGGGGEGFGFFBFG?GA*26CDGE9DBBBF0)(17?:>>)64CFG::8)5)-9C59?690<?F?B>:-7:78B:831.5-6<,-(4-((8)4:((5693))0)27
@M03364:396:000000000-C9LGT:1:1101:19311:4002 2:N:0:10
GGACTACACGGGTTTCTAATCCCGTTTGCTCCCCTGGCTTTCGCGCCTCAGCGTCAGTTGTCGTCCAGAAAGCCGCTTTCGCCACTGGTGTTCCTCCTAATATCTACGCATTTCACCGCTACACTAGGAATTCCGCTTTCCTCTCCGATACTCTAGCATCGCAGTTTCGGTCCCCTCACGGGGTTAAGCCCCGCACTTTTAAGACCGACTTACGCCGCCGCCTGCTCGCCCTTTACGCCCAATACTTCCGGACAACGCTTGCCACCTACGTATTACCGCGGCTGCTGGCACGTAGTTCGCC
+
CCCCCGGGGGGGGGGGGGGGGGGGGGGGGGGGGGGGGGGGGGGGGGGGGGGGGGGGGGFGGGGGGGGGGGGGGGGGGGGGGGGGGGGGFGGGGGGGGGGGGGGGGGGGGGGGGGGGGGGGGGGGG8FGGGGGGGGGGGGGGGFCGGG+BDGEFEGFFEFGGGFGGGGGGGGGEGFCEFGG5:<@CC,/ACGGGG?EGGGGG=FFGFFFFGFDA>*6C>G*(C?BF+4)4C?;<D><BFGGD(33/.6>FG)2;>:6>>(38:@6FF<(538).5449*4-4>12:3),2,<?14(7744CD
@M03364:396:000000000-C9LGT:1:1101:16336:4008 2:N:0:10
GGACTACTGGGGTATCTAATCCTGTTCGCTCCCCACGCTTTCGCTCCTCAGCGTCAGTAACGGCCCAGAGACCTGCCTTCGCCATTGGTGTTCTTCCCGATATCTACACATTCCACCGTTACACCGGGAATTCCAGTCTCCCCTACCGCACTCAAGCCCGCCCGTACCCGGCGCGGATCCACCGTTAAGCGATGGACTTTCACACCGGACGCGACGAGCCGCCTACGAGCCCTTTACGCCCAATAAATCCGGATAACGCTTGCACCCTACGTCTTCCCGCGGCTGCTGGCACGTGGTTCGC
+
CCCCCGGFGGGGGCGGGGGGGGGGGGFGGGGGGGGGGGGGGGGFEGGGGGGGGGGGGGGEFGGCGGGGGGFGGGGGGGGGGGGGGDGGFGGGGGGGGGGGGFGGGGGFGGGGGGGGGGEGGGGGGGGGGGGGGGG9DEDGGGGFFGGCEACAFD=DGDFGGGDGGCEG?EDG>G=G5?EG6AC@CEE?FF=3CEG?FGGGGFGFGE>BFGFGB):7C(:C6D>B2A:3:D9<??FAFFGGGF:0)8:4@DC63?:AF:>?60;)>ED0,448(.422@41(7416:0:0<??F:()8))97
@M03364:396:000000000-C9LGT:1:1101:19970:4012 2:N:0:10
GGACTACAGGGGTATCTAATCCTGTTCGCTCCCCACGCTTTCGCTCCTCAGCGTCAGTAACGGCCCAGAGACCTGCCTTCGCCATTGGTGTTCTTCCCGATATCTACACATTCCACCGTTACACCGGGAATTCCAGTCTCCCCTACCGCACTCAAGCCCGCCCGTACCCGGCGCGGATCCACCGTTAAGCGATGGACTTTCACACCGGACGCGACGCACCGCCTACGAGCCCTTTCCGCCCAATAAATCCGGACCACGCTGGCCACCTACGTATTCCCGCGGCTGCTGGCCCGGACTTCGC
+
CCCCCGGGGGGGGGGGGGFGGGGGGGGGGGGGGGGGGGGGGGGGGGGGGGGGGGGGGFGGGGGGGGGGFGDGGGGGGGGGGGGGGGFGCFFGGGGGGGGGFCEGGGGGGGGGFFFEGGGGGGGGGGGGGGGGGGGGGGGGGDGDCEFGG>F8,)=?FCFEEGFDGEEEFEEEFGAG*/=F9C5*=C::AC8*/AE6FGGGGFGFGFFF(17C2)24)48EBD;?FF3)-14(47:49:EC861392:46FD(3(,3>?F<((;:4CF4(48..).).3(-,419>B72?2<(-(()0*)1*
@M03364:396:000000000-C9LGT:1:1101:23834:4023 2:N:0:10
GGACTACTGGGGTTTCTAATCCTGTTCGCTCCCCACGCTTTCGCTCCTCAGCGTCAATAACGGCCCAGAGACCTGCCTTCGCCATTGGTGTTCTTCCCGATATCTACACATTCCACCGTTACACCGGGAATTCCAGTCACCCCTACCGCACTCACGCCCGCCCGTACCCGGCGCGGTTCCACCGTTAAGCGATGGGCTTTCACACCGGACGCGTCGAACCGCCTACGAACCCTTTACGCCCAATCAATCCGGATCACCCTATACCCCTCCGTATTACCGCCGCTTCTAGCCCGGTATCTGC
+
CCCCCGG<@FFGGGGGGGFAFGGEFF9:CCFCCFGGGGGGGGGFGGGGGCFGGGGG,<EGGGGDCF7F@FFEGGFCDFFCGGGGGCGFCFFEFGGE,,8CFFEEFFE?FGGGGGFGGGDGGDDD@8FGGGGGGGG,7C+C8@8*=EFC83+8>8+;F3@@6FDGE**6@>*B?D=G4)4A=><FCC==F?***:8*;FGFE79)*:5(4D9>9)*(18;*4<48(*-0,1(-(48)62CEG121).)-9FC4(,(2)(4(()+-*314-1910,:44<3,(-((((.).44:(((00*)22
@M03364:396:000000000-C9LGT:1:1101:5426:4031 2:N:0:10
GGACTACTAGGGTTTCTAATCCTGTTCGATACCCGCACTTTCGAGCTTCAGCGTCAGTTGCGCTCCCGCGAGCTGCCTTCGCAATCGGGGTTCTTCGTCATATCTAAGCATTTCACCGCTACACGACAAATTCCGCCCGCGTTGTGCGCACTCAAGTGGACCAGTATGCGCTGCAAGTCAGACGTTGAGCGCCTACATTTCACAACACACTTAATCCACGGCCTACGCTCCCTTTAAACCCAATAAATCCGGATAACGCCCGGACCTTCCGTATTACCGCGGCTGCTGGCACGGATGTAGC
+
CCCCCGGGGGGGFGGGGGGGGGGGGGGGGGGGGGGGGGGGGGGFGGDGGGGGGGGGGFGGGGG:FGGGGGGGGGGGGGGGGGGGGGGGEGFGGGGGGGGGGGGGGGDGGGGGGGGGGGGGGGGGGGGFGGGGGGGEGGGGGGG9C7FGGFGFFDGAFGGGGGFCCEGGGGGGDC=DFFGGGGGGGGF=F<*7CE=FGGGGGFGEDFFD;D1<4:+1+7+27D>?0;8<<DFFFFB)-5EFEBF?F>2AFGGFF??BF?4>1;*-9E*..,35((5)6C:19697;B?07?(.3>3))0)2*
@M03364:396:000000000-C9LGT:1:1101:21783:4067 2:N:0:10
GGACTACCCGGGTTTCTAATCCTGTTCGCTCCCCACGCTTTCGCTCCTCAGCGTAAGTAACGGCCCAGAGACCTGCCTTCGCCACTGGTGTTCCTCCTAATATCTACGCATTTCACCGCTACACTAGGAATTCCGCTTTCCTCTCCTGCACTCAAGGAAAGTAGTTTGTATCCCCGCACGGGGTTTAGCCCCGCACTTTTAAGATAGTATTACTTTCCCGCCTGCGCTCCCGTTACGCCCAATCATTCCGTACACCGCGCGCCACCTACGTATTCGCTCGGCTCCTGGCACGTCGTTCTCC
+
A-6A<EEFFEGFF@,CFA,,;AF,;66:@@C@D;F6+6BCFGGG:CC,;5ECFF,@,<,,<CEC@F:FCFFG@DCFF<?FFF,?=4AA,EF@,AD<EGGB<CBEF,,+CEGC;F=FGCGD8+@,,9=ED9FFCF?CEGGFF83B=@E,=DGD,=++,,@@,C2?@D8,,73E<3)+4054*3*@**D:CA,/9**=CFGGG3C*C64**4*,1++)+/+16)4(,1.=(1(.(/4:1(::C2((0.)-9<*(22)()(((-(24*1*4,((.)().4*4(-2(((,)(.(.33((.8)(*2
@M03364:396:000000000-C9LGT:1:1101:12833:4106 2:N:0:10
GGACTACAGGGGTATCTAATCCTGTTCGCTCCCCACGCTTTCGCTCCTCAGCGTCAGTAACGGCCCAGAGACCTGCCTTCGCCATTGGTGTTCTTCCCGATATCTACACATTCCACCGTTACACCGGGAATTCCAGTCTCCCCTACCTCACTCAAGCCCGCCCGTACCCGGCGCGGATCCACCGTTAAGCGATGGACTTTCACACCGGCCGCCACGAACCGCCTACGAGCCCTTTACGCCCACTAAATCCGGATAACGCTTTCCCCCTACGTATTCCCGCGGCTGCTTGCCCGTCTTTGGC
+
CCCCCGGGGGGGGGGGGGGGGGGFGGGGGGGGGGGGGGGGGGGGGGGGGGGGGGGGEGGGGGGGGGGGDFFGGGGGGGGGGGGGCFFGFGGGGGGGGGGGGGGGFGGGGGGGGGGGGGGGGGGGGGGGEGGGGGDEG:BGGGGFGGF,@DFBD88DDGFGGGFGGDGGGD5EDFFG56EG6C;<6A*:FG=<5EG?FGGGGEF3>DD;;C95()*4<1CC>G9:FC?)4C>6(::A<8CEE?(./524=CC08?:2?26(-(3-0AD>:B6:5:356<-,(-,4160)52(5:B?4F*)99
@M03364:396:000000000-C9LGT:1:1101:20206:4107 2:N:0:10
GGACTACCGGGGTTTCTAATCCTGTTTGCTCCCCACGCTTTCGCGCCTCAGCGTCAGTTGTCGTCCAGAAAGTCGCCTTCGCCACCGGTGTTCTTCCTAATCTCTACGCATTTCACCGCTACACTAGGAATTCCACTTTCCTCTCCGATACTCCAGCTTCCCAGTTTCCATCCCATCACGGGGTTAAGCCCCGCACTTTTAAGATGGACTTAGGAAGCCGCCTGCGCGCGCTTTACGCCCAATAATTCCGGACACCGCTTGCCACCTACGTATTACCGCGGCTGCTCGCACGGAGTTAGCC
+
CCCCCGGGGGGGGGGGGGGGGGGGGGGGGGGGGGGGGGGGGGGGGGGGGGGGGGGGGGGGGGGGGGGGGFGGGGGGGGGGGGGGGGGGFFGGGGGGGGGGGGGGGGGGGGGGGGGGGGGGGGGGGGGGGGGGGGGGGGGGGGGFGGG6BBGFFFGFGGGFGGFGGGGGGGGGFGBFC*@A?GGFE>?:>8DDDDCEGGGFFEGEF+6>>F3C7*+)7;CE9DD;7*6A;999??><:8GEG::)1)646C)(391()39:(,2698>3>?.,)5)<A*49>99-(5)-((2((-37?*:DC
@M03364:396:000000000-C9LGT:1:1101:22078:4123 2:N:0:10
GGACTACCAGGGTATCTAATCCTGTTCGCTCACCATGCTTTCGCTCCTCAGTGTCAGTTACGGCCCAGTGACCTGCCTACGCCAATGGTGTCCTTCCCGATACCTACAAATTCCTCCGTAACACCGGGAATTTCAGTCTCCCCTACTACATACGAGCTGGCGGGTAACCGGCGCAGAACGACAGTTGGGCCATGGCCTTTCCCGCCGGACGCCACCATCCGCCTACGAGACCTTTACGCCCGATAAAGCCGGATTTCGATAGTATCCTATTTTTTCCCTCGGCTGCTGGCGAGCAGTTGGC
+
-AC8<@6F@@,6,,6;FDG95;E6C,<:+,,+-C@,,;E<F,,,BFGCGGC,,CEFGE,C68,++7C,,9CF,C,,,,,,8++@+A,,,6:,,,95,,84@:+,,4,,5@5F9,,,,4@++434+@F7F7,A,,@,4,+9,6+;64,4,*,281+*++6==+*+5@,3@7**/*)**),*/:)<,,8(.*/:*+=**5BFG)>(83)((9,*-)*(1)<*(*(((*4)4)4<:>A45(*2:(-4)(.5**)(-8()/.(6(40)*+*.6)).))(.5+)44,1(-().(((((,(0976>4
@M03364:396:000000000-C9LGT:1:1101:23383:4222 2:N:0:10
GGACTACTGGGGTTTCTAATCCTGTTCGCTCCCCACGCTTTCGCTCCTCAGCGTCAGTAACGGCCCAGAGACCTGCCTTCGCCATTGGTGTTCTTCCCGATATCTACACATTCCACCGTTACACCGGGAATTCCAGTCTCCCCTACCGCACTCAAGCCCGCCCGTACCCGGCGCGGATCCACCGTTAAGCGATGGACTTTCACACCGGACGCGACGAACCGCCTACGAGCCCTTTACGCCCAATCAATCCGGATAACGCTTGCACCCTACGTATTCCCGCGGCTGCTGGCCCGTAGTTCGC
+
CCCCCGGGGGGGCFGGGGGGGGGCFGGDGGGGGGGGGGGGGGGGGGGGGGGGGGGGGGGGGGGGGGGGGGGGGGGGGGGGGGGGGGGGGGGGGGGFGGGGGDEGGGGGGGGGGGGGGGGGGGGGGGGGGGGGGGGDFGGGGGEFFGGEGFGFGDGFGGGGGGFDGGDEGGGGFGFGEFGGCEFCFG<6AE*:DEGCGGGGG?G?F>:>0C9E9383D9GGFGF?1C(0:C>FB?D49?EGGB(88:44?DD04:(4?39?BFGFGGG<?FF<)6:49C2(4299BF:)4?,31-(../)99
@M03364:396:000000000-C9LGT:1:1101:20321:4223 2:N:0:10
GGACTACTAGGGTATCTAATCCTGTTCGCTCCCCACGCTTTCGCTCCTCAGCGTCAGTAACGGCCCAGAGACCTGCCTTCGCCATTGGTGTTCTTCCCGATATCTACACATTCCACCGTTACACCGGGAATTCCAGTCTCCCCTACCGCACTCAAGCCCGCCCGTACCCGGCGCGGATCCACCGTTGAGCGATGGACTTTCACACCGGACGCAACGAACCGCCTACGAGCCCTTTACGCCCAATAAATCCGGATAACGCTGGCACCCAACGTCTTACCGCGGCTGCTGGCCCGTCGTTAGC
+
CCCCCGGGGGGGGEGGGGGGGGGGGGGGGGGGGGGGGGGGGGGGGGGGGGGFGGGGGGGCFEGGGGGGCGFAF@FGGGGGGGGGGGGGGGGGGGFEGGGGGGGGGGGAFGGGFGFGGGGGGGGGFGGGGGFGGGGCE:+CFFCFGGGGGDGBGDGFFFDG+@*@FCGE9CB8:F=G*8EG688CFG*6FFCCCCC6*?EFGEGF8>:66DFC()24C?GG>D>FBGF5?D;?7B)6AF8>E?(4)556B9/((((6=69?(212C>9((-1-(.8)::84;9BBBF:?:((-4((0.)(CC
@M03364:396:000000000-C9LGT:1:1101:25494:4239 2:N:0:10
GGACTACTCGGGTATCTAATCCTGTTCGCTACCCATGCTTTCGAGCCTCAGCGTCAGTTGCAGACCAGAGAGCCGCCTTCGCCACTGGTGTTCTTCCATATATCTACGCATTCCACCGCTACACATGGAGTTCCACTCTCCTCTTCTGCACTCAAGAAAAACAGTTTCCGATGCAGTTCCTCGGTTAAGCCGAGGGCTTTCACATTAGACTTATTTTTCCGCCTGCGCTCGCTTTACGCCCAATAAATCCGGACCACGCTTGCCACCTACGTCTTTCCGCGGCTGCCTGCCCGTCTTCAGC
+
CCCCCGGGGGGGGDFFGGGGGGGFGGGGGGGGGGGGGGGGGGGGGGGGGGGGGGGGDCEGGGGFGGGGDGEFGGGGGGGGGGGGGGGG,BFEGGGGGGGGGGGGGGGGGEGGGGGGGGGGEGGGGGEFFGGGGGGGGGGGGGGFGGG=FFGF@8=?,@E8DFFGCFFFGGGGFFDDGFFG=EC:BG+:CFFG75EGGFGC:AFEFF6*/;C,*+58:EDC=D==2=2?@C>BFDF)/8ECE8;3)7><AG51:>(45133<?;:CFF?:B((..4).A4,(44;0(.)8?(.87,)0*.*:
@M03364:396:000000000-C9LGT:1:1101:24678:4273 2:N:0:10
GGACTACACGGGTATCTAATCCCGTTTGCTCCCCTGGCTTTCGCGCCTCAGCGTCAGTTGTCGTCCAGAAAGCCGCTTTCGCCACTGGTGTTCCTCCTAATATCTACGCATTTCACCGCTACACTAGGAATTCCGCTTTCCTCTCCGCTACTCTAGCATCGCAGTTTCGGTCCCCTCACGGGGTTACGCCCCGCACTTTTAAGACCGACTTACGACGCCGCCGGCGCGCCCTTTACGCCCAATAATTCGGGACATCGCTGGCCACCTACGTATTACCGCGGCTGCTGGCACGTAGTTGGCC
+
CCCCCGGGGGGGFGGGGGGGGGGGGGGGGGGGGGGGGGGGGGGGGGGGGGGGGGGGGGGGGGGGGGGGFGGGGGGGFGFGGGGGGGGGFGGGGGGGGGGGGGGFEEFGGGGGGGGGGGGGEGGGGGGG@FGGGGFEGFGGGGG?FGD3@5@=3;8DGFGGGGFGGGGGGGGGFG@CEAFFGGC>CG8:5>=DGGCGGFGGC=;>GFB99D/A4.*6>>EE>C169248999(4:))-4?:;(3)*..6)7141()).33(((2,9C<(,,..-36).2-(-43,(44::02:24176*(22
@M03364:396:000000000-C9LGT:1:1101:24472:4300 2:N:0:10
GGACTACCAGGGTATCTAATCCTGTTTGCTCCCCACGCTTTCGAGCCTCAACGTCAGTTACCGTCCAGTAAGCCGCCTTCGCCACTGGTGTTCCTCCTAATATCTACGCATTTCACCGCTACACTAGGAATTCCGCTTACCCCTCCGGCACTCAAGCTCTACAGTTTCCAATGCAGTCCAGGGGTTGAGCCCCTGCCTTTCACATCAGACTTGCAAAGCCGTCTACGCTCCCTTTACACCCAGTAAATCCGGATAACGCTTGCCCCCTACGTATTACCGCGGCTGCTGGCCCGGATTGCGC
+
CCCCCGGGGGGGFGGGGGGGGGGGGGGGGGGGGGGGGGGGGGGGGGGGGGGGGGGGGGGGGGGGGGGGGGGGGGGGGGGGGGGGGGGGFGGGGGGGGGGGGGGGGGGGGGGGGGGGGGGGGGGGGGGGGGGGGGGGGGDFGGGDDEG++<>DFFDDFDDGCGFGCEFGGGGFFFEGGFGGFFG7EEEEFFEDGGGGGGGGGEGCEFFFFGFF>F,:CBGG@8559>28599637@3<CGGGF8@:<CEFGD@;779A:>6:<82CFC04<44.4:4<?--(469(-57?F14(((...)11
@M03364:396:000000000-C9LGT:1:1101:9376:4361 2:N:0:10
GGACTACCAGGGTATCTAATCCTATTTGCTCCCCACGCTTTCGGGAATGAGCGTCAGTGCAGGCCCAGACCGTCGCCTTCGCCACTGGTGTTCCTCCATATATCTACGCATTTCACCGCTACACATGGAATTCCACGATCCTCTGCCGCACTCCAGCCGTCCGGTTTCCATGGCTCACTGAAGTTGCGCTTCAGTCTTTTACCACAGCCCCTCACGGCCGCCTGCTCCCTCTTTACGCCCAATGATTCCGGATACCGCTCGCCACCTACGTATTACCCCGGCCGCTGGCACGTAGTTCGCC
+
CCCCCGGGGGGGGGFGGGGGGGGEFGGGGGGGGGGGGGGGGGGGGGEGGGFGGGGGGGGGGGGGGGGGGGGGGGGGGGGGGGGGGGGGEGEGGGGGGGGGGGGGFGGGGGGGFGGFGGGDGFFGGFGGGGGGGGGGG+@DGGGFGFFGGFGFDDDFGGGGGGFG@GEGGCFCFE5C<8EC,@CFGF,19:;C+=>?CFGGF@C4;4A(08>*/;C@GFGGBGFDF<>AD8==EE):?BGG8((5/.4<FG31<0)5)43(,7:(9>*(812)63-6<+3132(-73(-1(52(,.099()1
@M03364:396:000000000-C9LGT:1:1101:13118:4384 2:N:0:10
GGACTACTAGGGTTTCTAATCCTGTTTGCTCCCCACGCTTTCGAGCCTCAGCGTCAGTTACAGTCCAGAGAAGCGCCTTCGCCACTGGTGTTCTTCCTAATCTCTACGCATTTCACCGCTACACTAGGAATTCCCTTCTCCTCTCCTGCACTCTAGACTTCCAGTTTGAAATGCAGCACTCAGGTTAAGCCCGAGTATTTCACATCTCACTTAAAAGTCCGCCTACGCTCCCTTTACGCCCAGTAAATCCGGACCACGCTCGCCACCTACGTCTTCCCGCGGCTGCTGGCACGTATTTCGC
+
CCCCCGGGCGGGGFGGGGGGGGGGGGGGGGGGGGGGGGGGGGGFFGGGGGGGGGGGGGGFGGGGGGGGGGGGGGGGGGGGGGGGGGGGGGGGGGGGGGGGGGGGGGGGGGGGGGFGGGGGGGGGCGGGGGGGGGGFGGGGGGGFGGGGFFGEFFGF=FGGGGFGGGGGGGGGFGFFGBG?D@D,7EB:FFFGGGGDGGGGGFGFCFBECGEG51@>D8FFFGFF=>ADFGAFFEE*6@EGG@=E85CEFFCBD99?FD@7;>EF5EG:4??8(4<<>@469B>>>0).8<(,:B(*/*)7*
@M03364:396:000000000-C9LGT:1:1101:22822:4391 2:N:0:10
GGACTACCGGGGTTTCTAATCCTGTTCGCTCCCCACGCTTTCGCTCCTCAGCGTCAGTAACGGCCCAGAGACCTGCCTTCGCCATTGGTGTTCTTCCCGATATCTACACATTCCACCGTTACACCGGGAATTCCGCCTTCCCCTGCCAGACTCAAGCCGGCCGGTATCGGGAGCGGCCGGGGGTTGAGCCCCCGGATTTGACTCCCGACCAGGCTGGCCGCCTACGCGCGCTTTACGCCCAATGCATCCGCATAACGCTTGCCCCCTACGTCTTTCCCCCGCTGCTGGCACGTAGTTCGCC
+
CCCCCGGGGGGGGGGGGGFGGGGGGGGGGGGGGGGGGGGGGGGGGGGGGGGGGGGGGGGGGGGGGGGGGGFGGGGGGGGGGGGGGGGGGGGGGGGGGGGGGGGGGGGGGGGGGGGGGGGGGGGGGGGGGGGGGGGGGGDGGGGFGGG8FFGEF@GFGGGGGGFGGGGGGGG8AGFG*?EGGGDEEC,5?AGGGGGECEGC+<+<GFF?BG(:<@F:G6EC6<::423)4)-48()-(3EE*(,4/6)6?D*(4?2(;9(,(,<:FC)(828(,4))6+4(43-408)52(5?(((0**()1
@M03364:396:000000000-C9LGT:1:1101:9389:4397 2:N:0:10
GGACTACTGGGGTATCTAATCCTGTTCGCTACCCATGCTTTCGAGCCTCAGCGTCAGTTGCAGACCAGAGAGCCGCCTTCGCCACTGGTGTTCTTCCATATATCTACGCATTCCACCGCTACACATGGAGTTCCACTCTCCTCTTCTGCACTCAAGAATGACAGTTTCCGATGCAGTTCCACGGTTGAGCCGTGGGCTTTCACATCAGACTTATCATTCCGCCTGCGCTCGCTTTACGCCCAATAAATCCGGACAACGCTTGCCACCTACGTCTTACCGCGGCTGCTGGCACGTGTTTAGC
+
CCCCCGGGGGGGGDGGGGGGGGGGGGGGGGGGGGGGGGGGGGGGGGGGGGGGGGGGGGGGGGGGGGGGGGGGGGGGGGGGGGGGGGGGFGGGGGGGGGGGGGGGGGGGGGGGGGGGGGGGDGGGGGGGCFGGGGEFFGGGGGGFGGGGGFGFGFGFFGGGGGFGGGGGGGCEEFBFFFGGGGDFGGE@FFEDGEGGGGGGGEGFGFBC3?BCCAG<FEGGFGFFFF@F9*(622?9>DGFG;88;8E?FGGF;;@:F>BB::A:7CF7(.-4(4<2:3462(4(,3)54:(,,.(/)..:7
@M03364:396:000000000-C9LGT:1:1101:8907:4399 2:N:0:10
GGACTACTCGGGTTTCTAATCCTGTTCGATACCCGCACTTTCGAGCTTCAGCGTCAGTTGCGCTCCCGCGAGCTGCCTTCGCAATCGGGGTTCTTCGTCATATCTAAGCATTTCACCGCTACACGACAAATTCCGCCCGCGTTGTGCGCACTCAAGTGGACCAGTATGCGCTGCAAGTCAGACGTTGAGCGCCTACATTTCACAACACACTTAATCCACGGCCTACGCTCCCTTTCAACCCAATAAATCCGGATAACGCCCGGACCTTCCGTCTTACCGCGGCTGCTGGCACGGACGTAGC
+
CCCCCGGGGGGGGGGGGGGGGGGGGGGGFGGGGGGGGGGGGGGGGGGGGGGGGGGGGGGGGGGGGGGGGGGGGGGGGGGGGGGGGGGGEFFGGGGGGGGGGGGGGGGGGFGGGGG?FGGGGGGEGGGGEGGGGFGGGGGGGGGDGDGGGEFFGDGFGGGGGGFGGFFFGGGGBFEGGFDFG?F:BC<9ACCCGE=FGGGGGFGFFFFDDG@G)8>9;3FGBGFF?EBFBGFF?<?FA)9AE:04).469DD9:?0<?:BB>9:(9CD<?F1.(,-6>G89(40070)4((,5:>9))0(9*
@M03364:396:000000000-C9LGT:1:1101:24432:4416 2:N:0:10
GGACTACAGGGGTATCTAATCCTGTTTGCTCCCCACGCTTTCGAGCCTCAACGTCAGTTGCCGTCCAGTAAGCCGCCTTCGCCACCGGTGTTCCTCCTGATATCTACGCATTTCACCGCTACACCAGGAATTCCGCTTACCCCTCCGATACTCTAGCCATACAGTTTCCAAAGCAATCCGGGAGTTGAGCCCCCGCCTTTCACTTCAGACTTGCACCGCCGTCTACGCTCCCTTTACACCCAGTAAATCCGGATAACGCTTGCCCCCTACGTATTACCGCGGCTGCTGGCCCGTCTTTCGC
+
CCCCCGGGGGGGGGGGGGGGGGGGGGGF<EFGGGGGGGGGGGGFGGGGGGDGGGGGGCE9EFFFGGDGGGFGGGGGGGGGGGCFBFGG@FFDGGCGGGGGGGGGGGBFGGG7EGFFGGGDEGGFGFFGBFFGGGG@CFGGGGGFCEE+@@::FDFF9DFD,FFG@=CGFFG9AGE6EFCEGGCEGG<6AFGGDDEGGDGGG?G?FA@E*6>F);0=FBGE9C9;?;;56:7:B<?<B)CEG?BF*6:9FGGB(((-947?6:*,9:D6<?44<A02:3(-7(4(-153.((,4((.0*.17
@M03364:396:000000000-C9LGT:1:1101:19984:4457 2:N:0:10
GGACTACACGGGTTTCTAATCCTGTTCGATACCCGCACTTTCGAGCATGAGCGTCAGTTGCGCTCCCGTCAGCTGCCTTCGCAATCGGAGTTCTTCGCCATATCTAAGCATTTCACCGCTACACGGCAAATTCCGCCAACGTCGTGCGTACTCAAGTCAGCCAGTTCGCGCTGCAGTGCAGGTGTTGGGCACCTACATTTCACAACACGCTTAACCGACAGCCTGCGCTCCCTTTCAACCCAATAAATCCGGATAACGCCCGGACCTTCCGTATTACCGCGGCTGCTGGCCCGGAATTAGC
+
CCCCCGGGGGGGGGGGGGFGGGGGGGGGGGGGGGGGGGGGGGGGGGGGGFGGGGGGGGGGGGGGGGGGGGGGGGGGGGGGGGGGGGGG@FGGGGGGGGEGGGGGGGGGGGGGGGGGGGGGGGGGGGGGGGGGGGGGGCDGGGC>DEGGGFD=9A6;FGGGGGFGFGGGGGGGFGEGFFGGGGGGGGGBF<=DGGGGGGGGGFGEGFFF;D?C16A;D0CE>GDF:86B;GFFFFF<FFGGGFF?68A>FGG9:?09F?>FBFC4DE754:<:8(,-:<4(-399>?0)48(-4>(08))20
@M03364:396:000000000-C9LGT:1:1101:24861:4458 2:N:0:10
GGACTACTGGGGTTTCTAATCCTATTTGATACCCACGCTTTCGTGCCTCAGTGTCAGTTTCAGTCCAGAAGGCCGCATTCGCCACCGGTGTTCCTCCTAATATCTACGCATTTCACCGCTACACTCGGAATTCCGCCTTCCTACCCTGTACTCTAGCTAGACAGTTAGCAAGGTGCTTCAAGGTTGGGCTATGAAATTAAACCCCGCGCTTGCTTAGGACCCTACTACCTCTGTACGTACAGTAATTCTGTATAATGCACGCACCCTACTCGATATCGACGCTGGTAGTGCGTGGTTTACC
+
<@BCCGFG,C@@8@CCFFG,A,;,CC6C,CF<-C6,+6@FCC:FE,:;,46<6FFF@;C<,C,<;,<CCF8E<FBC+44FE,,4,4@7+8BF<9,?=A<AAF9,,9,9@C?:EFCGB+++@C@=,,4=+BDF<FGGEF8F,64+6,,,@C@*,*++B@D9EDB8>;,3@@,3:3)+,2@9,3+8EF+0:3,3=7A,?>,,5*@=;*9))/5:4=C*0.,4(:57:,0+-25*)15>1(5*49.)+))9+22).5))+))/((*(/*14?))(((.,)*((((-1(46.4(-,(((0))(*2
@M03364:396:000000000-C9LGT:1:1101:19511:4470 2:N:0:10
GGACTACCGGGGTTTCTAATCCCGTTTGCTCCCCTGGCTTTCGCGCCTCAGCGTCAGTTGTCGTCCAGAAAGCCGCTTTCGCCACTGGTGTTCCTCCTAATATCTACGCATTTCACCGCTACACTAGGAATTCCGCTTTCCTCTCCGATACTCTAGCATCGCAGTTTCGGTCCCCTCACGGGGTTAAGCCCCGCACTTTTAAGACCGACTTACGCCGCCGCCTGCCCGCCCTTTACGACCCGTAAATCCGGACAACGCCCGCCACCTACGTACTACCCCGGCTGCTGGCACGTAATTCGCC
+
CCCCCGGGGGGGGGGGGGGGGG8CGGGGGGGGGGGGGGGGGGGGGGGGGGGGGGGG@FGGFGGGFGGGGGGGGDFGFFGGGGGGGGGGGGGGGGGFFFEGGGGGGG9FGGGGGGGGGGGGGGFE9FGGGGGGGGGGC=CFGGF7FGGEGFGBFEFFAAFDCGFGGGGGGGGEFGF>:9EFEGGFE58:9>@?DGGGGFGGG3?)*=B>05;7.:*299G*(9460*(02991:>2)42EE*((4>?<DFG)(,,1()((,49C;GG528(4<(4444*-444(3::)52,562(.)99,77
@M03364:396:000000000-C9LGT:1:1101:6804:4517 2:N:0:10
GGACTACAAGGGTTTCTAATCCTGTTCGCTCCCCACGCTTTCGCTCCTCAGCGTCAGTAACGGCCCAGAGACCTGCCTTCGCCATTGGTGTTCTTCCCGATATCTACACATTCCACCGTTACACCGGGAATTCCAGTCTCCCCTACCGCACTCAAGCCCGCCCGTACCCGGCGCGGATCCACCGTTAAGCGATGGACTTTCACACCGGACGCGACGAACCGCCTACGAGCCCTTTACGCCCAATCAATCCGGATCACGCTTGCACCCTACGTCTTCCCGCGGCTGCTGGCACGTATGTCGC
+
CCCCCGGGGGGGEFGGGGGGGGGFGGGGGGGGGGGGGGGGGGGGGGGGGGGGGGGGGGGGGGGGGGGGGGGGGGGGGGGGGGGGGGGGGGGDGGGGGGGGGGGGGGGGGGGGGGGGGGGGGGGGGGGGGGECGGGGGFFGGGGFFGGEG>GBGD=FGGFEGGFGGEDGGEGGFCBG=?ED6FF@GEC=FCEDFGDFFGGGGFGFGFF09D65(0127(159GFF0*47:GFFFFFAA:CCE31.)58:FC366(1<FF034:E46AD<048801:))249(69(3:)22:(8:4(*)*)1/
@M03364:396:000000000-C9LGT:1:1101:24251:4528 2:N:0:10
GGACTACACGGGTTTCTAATCCTGTTTGCTCCCCACGCTTTCGGGCCTCAGTGTCAGTTACAGTCCAGTGAGCCGCCTTAGCCACTGGCGTTCTTCCCAATATCTCCGCATTTCACCGCTACACTGGGAATTCCACTCACCTCTCCTGCACGACAGCCAGACAGTTTCAAAAGCATTCCCGGGGTTGGGACCCGGGCTTTACCTTCTTACTTACCTCGCCACCTGCGCCTCCTTTTCACCCTGTCAATCCTGATCACGCTTCCGCCATACGTAATACTGCGGAGGCCGGCGCTGACTTAGC
+
C@BCCEEGFDGFEGFFGF9EFGGFFG,;C<FG9FGGEGGGGGGEFC:F,A<;EEE,@6CCFGCEGFFGGGFGFGGGDEC,?F<B<EFC,@FCFGG9C<EEGGF<;@CF7>=C,,,CDE7=C>AF,,ADFF,?FF;FF:+,A+6+==9AFF@)+1=*8DFG=F5DF;@;D8EFF:C+,5,2@CDDGD*):,1*;;8?D5;?,*6>FF=*1+9C*14**(=*,/384B6A;*32,>9)9<+<8(48)6).07:4).)6),3,,(0(12)-2843),().2.)(-(,-4,(29,(((()*/.:0
@M03364:396:000000000-C9LGT:1:1101:24005:4555 2:N:0:10
GGACTACCGGGGTTTCTAATCCTGTTCGCTCCCCACGCTTTCGCTCCTCAGCGTCAGTAACGGCCCAGAGACCTGCCTTCGCCATTGGTGTTCTTCCCGATATCTACACATTCCACCGTTACACCGGGAATTCCAGTCTCCCCTACCGCACTCAAGCCCGCCCGTACCCGGCGCGGATCCACCGTTAAGCGATGGACTTTCACACCGGACGCGACGAACCGCCTACGAGCCCTTTACGCCCCATAAATCCGGATAACGCTTGCCCCCTACGTATTCCCGCGGCTCCTGGCACGTCTTTCGC
+
CCCCCGGGGGGGFFGGGGDGGGGGGGGGGGGGGGGGGGGGGGGGDGGGGGGGGGGGGGFGGGGGGGGGFGGGGGGGGGGGGGGGGGGGF@GGGFGGFGGDGGEGGGGGGGGGGFGFGGGDEGCEGGGGGGGGGGC9EGGEG?EDGGGGGFGFGDGACD?6+FBD:EGGGGGG>:@GC0=C9EGEBC*6AC8541;?CGGGG4C)7:537DBGB0:(7(:C099:BA(0479:132-60CEC(-,).:9FF)4(-(6F60(338,0;C2((4.).,-)<--(-29(((5(41<?8()0/-*1
@M03364:396:000000000-C9LGT:1:1101:23250:4558 2:N:0:10
GGACTACACGGGTTTCTAATCCTGTTTGCTCCCCACGCTTTCGAGCCTCAGCGTCAGTCATCGTCCAGCAAGCCGCCTTCGCCGCTGGTGTTCTTCCTAATATCTACGCATTTCACCGCTACACTAGGAATTCCACTTGCCTCTCCGATACTCTAGTCCTACAGTTTCAAATGCAATCCCGGAGTTGAGCCCCGGGTTTTCACATCTGACTTATCTGACCGCCTGCACTCCCTTTACACCCAGTAAATCCGGATAACGCTTGCACCCTACGTATTCCCGCCGCTTCTGGCACGGATTTTGC
+
CCCCCGGGGGGG@FGGGGGGGGGGGGGGGGGGGGGGGGGGGGGGGGGGGGGGGGGGGGGGGGGGGGGGGGGGGGGGGGGGGGGGGGGGGFGGGGGGGGGGGGGGGGGGGGGEGGGFGGGGGGFGCFGGFFGGGEFGGFDGGGGFGGGCGFGFGFGFGGGGGGFGGGGGGGFGFFFDFFFFGGGGGGGFFFFGGGGGGGGEC<CEGFFECGFGFFF5D4EGFGFFDGFF9;=68AF177@BF;?F85E?@FD;(((.1(,-41;)9C>((.(,,6:))<(((,-3(44).2(56(()00)22
@M03364:396:000000000-C9LGT:1:1101:25966:4585 2:N:0:10
GGACTACACGGGTATCTAATCCTGTTCGCTCCCCACGCTTTCGCTCCTCAGCGTCAGTGACGGCCCAGAGACCTGCCTTCGCCATTGGTGTTCTTCCCGATATCAACACATTCCACCGTTACACCGGGAATTCCAGTCTCCCCTACCGCACTCCAGCCCGCCCGTACCCGGCGCAGCTCCACCGTTAGGCGATGGACTTTCACACCGTACGCGCCGAACCGCCTCCGAGCCCTTTACGCCCACTAAATCCGGATCACGCCCGCCCCCTCCGTCTTTCCGCGGCTTCTTGCCCGCTCTTCGC
+
CCCCCGGGGGGG@FGGGGFGGGGEGGGEGGGEGGGGGGGGGGGGGGGGDF8FGGGG76CAFGGGGGGG?F<FGFGFFGGGGGGGGAFDEFGGGGGGGFGDEEEF,CFFGGGGFGFGGGF8EGGGGGDGGGGGGGG,EGFGGGEDFGF++3@@D5DFGGGGGGEGGGGGGG>C4FFG*?FG,@C<C88(;?*):E;*;FECC?FEGEF,(9,>()2-53EE>GF6(;9),99:(44)6:GGGB:8)5,.8C)340-4F:B((4:-CEG21262631).<4?947>42))667::6()0*)/1
@M03364:396:000000000-C9LGT:1:1101:7348:4586 2:N:0:10
GGACTACAAGGGTTTCTAATCCTGTTTGCTCCCCACGCTTTCGCGCCTCAGCGTCAGTTTCAGTCCAGAAAGCCGCCTTCGCCACTGGTGTTCCTACCGATCTCTACGCATTTCACCGCTACACCGGTAATTCCGCTTTCCTCTCCTGCACTCGAGCCCAGCAGTATCCAAAGCAATTCCCACCTTAAAAGCAGGACTTTCACTCCAGACTTACCAGGCCGCCTACGCGCCCTTTACGCCCAATCATTCCGGACACCGCCCGCCCCCTACGTATTACCGCGGCTGCTTGCACGTATTCTGC
+
CCCCCGGGGGGGFGGGGGFFFGGFGGGGGGGGGGGGGGGGGGGGEGGGGGFFFGGGGGGGGGGGGGGGGGGGGGGGGGGGGGGGGGGGGGGGGFFAFGGGGGGFGGGGGGGGGGGGGGGGGGGGGGEGGGGGGGGFE@DGGGG@FGGFGFGFED+:CEGGGGFFECEFGGGFFGB?FFGGGGGGGGG@F,;7DG5*92DFGEGEGFF@347CCFFEGFGGFGFF;*6:;DFBB:@EC?GGGFF?F?>AFFC>30,(0,-(-3:(CED((.82))()6C?061>933463:28?:0*9*)::
@M03364:396:000000000-C9LGT:1:1101:19217:4593 2:N:0:10
GGACTACAAGGGTTTCTAATCCTGTTCGATACCCGCACTTTCGAGCATGAGCGTCAGTTGCGGCCCAGAAGGCTGCCTTCGCCATCGGTGTTCCTCCCAATATCTGCGCATTTCACCGCTACACTGGGAGTTCCGCCCTCCCCTACCGAACTCGAGCCCGCCAGTCCGGGATCCTGCTGGGGGGTGGGCCCCCGGGTTTGAGCTCCCGCTTGGCAGGACGCCTACCCGCGCTTTAAGCCCCCTGAATCCGCAGCAAGCCCGCCCCCTACGCGTCTCCCCCGCTGCTGGCCCCGAGTTCGCC
+
CCCCCGGCEGGGGGGGGGGGGGGGGGGGEFAGGGDGFGGGGGGEFG7?CEFGGGGGFGG@FGFGGGGF,C@DFFGGGGGGGGGGGGGGGGGGGGGGGE<FGGGGGGGGGGGGFDGGGGGGGGFGEFGGEGGGGGEE@+=FGCEF?FGD+@GDG)9@:CCGGGFGGGF8395C>F=D7*514=D*?E*4FFE)/*::9CEC+4+69<FF07(700+()-;/3C(((2()-)((-2))-6<C>((4))64FC*,((4<),(-(,*->C)(4((,,((,.04(-(-2,4)(((4(-(4)88(97
@M03364:396:000000000-C9LGT:1:1101:24137:4599 2:N:0:10
GGACTACACGGGTTTCTAATCCTGTTTGCTACCCACGCTTTCGCATCTCAGCGTCAATACCGGTCCAGGTGGCCGCCTTCGCCACTGATGTTCCTCCAGATATCTACGGATTTCACTCCTACACCTGGAATTCCGCCACCCTCTCCCGGATTCAAGTCAAGCAGTATCAAGGGCAGTTCCACGGTTGAGCCGTGGGATTTCACCCCTGACTTACTCGACAGCCTACATGCGCTTTCCGCCCAGTGCTTCCGATTACCGCTCGCCCCCTCCGTATTCCCGCGGCTGCTGGCCCGGCGTTCGC
+
CCCCCGGGGGGGFGGGGGGGGGGGGGGGGGGGGGGGGGGGGGGGGGGGGGGGGGGG>FGGGGGGGGGGGGGGGGGGGGGGGGGGGGGGDGGGGGGGGGGGGGGGGGGGGGGGGGGGFGGGGGGGGGGGGGGGFGGGGEDGGGGFGGGGGEEAG*=CCDCFFGFGGBDGGGGGFGFGFFFGFGGBFGFCFFCDDGGGCFGGGFGFGFF2:C5B4+,1C>E==FDF8E1C<>9;@(6)/1=FFD@FA).?FF91621)/4;;94:11:>;?F24(8:<2@?9,99;9?77(8212(,)7)(17
@M03364:396:000000000-C9LGT:1:1101:5343:4607 2:N:0:10
GGACTACACGGGTTTCTAATCCTGTTCGCTCCCCTAGCTTTCGCGCCTCAGCGTCAGTCGTGGCCCAGAAGGCCGCCTTCGCCACCGGTGTTCTTCCCGATATCTGCGCATTCCACCGCTACACATGGAATTCCACGATCCTCTTCCGCACTCCAGTGATCCGGTTTCCGGGGCTTCCCGAAGTTTGGCTTCGGGCTTTCACCTCCAGACCTGTCTCACCGCCTGCTCCCTCTTTACGCCCAATGATTCCGGATAACGCTCGCACCCTACGTATTCCCGCGGCTGCTGGCACGTATTTAGC
+
CCCCCGGGGGGGFFGGGGGGGGGGGGGGGGGGGGGCFGCGGGGGDGGECGGGGGGGGGGGGBCDGFFG8FGGGGGGGGGGGGGGEFFGFDFGGGFGGCFGGEGGGFGEDEGGAFFGGGGGGFGGCCGGFGGGGEFFG7DFGFFFGGGG>?FBGCGFFCEGGGA>FE>DGGGCEC94:?FG=:?:CG,/A<3><EGGGGG77<@)9:437F?63;+)1:EF:DB11;7=2><B7<<>D<EEGF0:?2AFFC4((((.??2((4:():944?B:)63).<:;6;FFF:7)8?:??(.097)2:
@M03364:396:000000000-C9LGT:1:1101:19683:4638 2:N:0:10
GGACTACTCGGGTTTCTAATCCTGTTCGATACCCGCACTTTCGAGCATGAGCGTCAGTTGCGCTCCCGTCAGCTGCCTTCGCAATCGGAGTTCTTCGCCATATCTAAGCATTTCACCGCTACACGGCAAATTCCGCCAACGTTGTGCGTACTCTAGTCAGCCAGTTCGCGCTGCAATTCAGACGTTGGGCGCCTACATTTCACAACACGCTTAACAGACGGCCTGCGCTCCCTTTAAACCCAATAAATCCGGATAACGCCCGGACCTTCCGTACTCCCGCGGCTGCTGGCACGGCCTTAGC
+
CCCCCGGGGGGGGGGGGGGGGGGFGGGGGGGGGGGEGGGGGGGGGGGGGFFGGGGGGGGGGGGGGGGGGGGGGGGGGGGGGGGGGGGGCFGGGGGGGGGGGGGGGGFGGGGGGGGGGGGGGGGGGGGDGGGGGGGGGGGGGFFFDEGDEEGDFEGFFFGGGGFGCFGGGGGGFGFDGFGGGGGFGGGDFDCDCGGGGGGGGFF4CDF?<D;E@+<9;=GCD:>F?;>>(99?09?4<AGGGFFB6A<>FGG9<<(.0-1(9>5(9CD2:B?F:(4).;66;B90,4243<,3<B0))).2:
@M03364:396:000000000-C9LGT:1:1101:13349:4652 2:N:0:10
GGACTACCCGGGTATCTAATCCTGTTCGATACCCGCACTTTCGAGCATGAGCGTCAGTTGCGCTCCCGTCAGCTGCCTTCGCAATCGGAGTTCTTCGCCATATCTAAGCATTTCACCGCTACACGGCAAATTCCGCCAACGTCGTGCGTACTCAAGTCAGCCAGTTCGCGCTGCAGTGCAGGTGTTGGGCACCTACATTTCACAACACGCTTAACCGACAGCCTGCGCTCCCTTTAAACCCACTAAATCCGGATAACGCCCGGACCTTCCGTATTACCGCGGCTGCTGGCCCGGACTTCGC
+
CCCCCGGGGGGGGGGGGGGGGGGGGGGGGGGGGGGGGGGGGGGGGGGGGGGGGGGGGGGGGGGEGGGGGGGGGGGGGGGGGGGGGGGG?FGGFGFGGGGGGGGGGGFGGGGGGGGGGGGGGGGGGGGGGGGGFGDFG7CGGGGEGDGD>DGFGFGFFGGGGDFGGGGGGGGGFGEGGFGGFE@FGGD94C,:CFGGFGGGGFGFGBF;0C4C@FF@G0EEBGFF?C679DF?B6:4):FGG14<?:,6F4C9:<0AF:>>>>17DED<0<:8(8,)-<(23919;BB)4<(-99-.)*)11
@M03364:396:000000000-C9LGT:1:1101:16397:4691 2:N:0:10
GGACTACAGGGGTATCTAATCCTGTTTGCTCCCCACGCTTTCGAGCCTCAGCGTCAGTTACAGTCCAGAGAAGCGCCTTCGCCACTGGTGTTCTTCCTAATCTCTACGCATTTCACCGCTACACTAGGAATTCCCTTCTCCTCTCCTGCACTCTAGACTTCCAGTTTGAAATGCAGCACTCAGGTTAAGCCCGAGTATTTCACATCTCCCTTAAAAATCCGCCTACGCTCCCTTTACGCCCAGTAAATCCGGACAACGCTCGCCACCTACGTCTTCCCGCGGCTGCTGGCCCGTACTCAGC
+
CCCCCGGGGGGGGDGGGGGGGGGGGGGGGGGGGGGGGGGGGGGEGGGGGFGGGGGGGGGGGGGGGGGGFGGFGGGGGGGGGGGGGGGGFFGCGGGGGGFGFFGGGGGGGGGGGGDGGGGGGGGGGGGGFGGGGGGGGGGGGGGFGGGGGFGFGFDD;DFGGGFGGGGGCFGGFGFGGFGGGGGGGG9>FEEGD7CCDGGGGEGF?FF;*;CGF8,:CBGGFGFFD:2@ADBFBFFFFFGGGFBE6757CG3(,612=9>DFBG97ECB(5:8,:6)-;369>BBBB>:01((,--)705>7
@M03364:396:000000000-C9LGT:1:1101:6498:4708 2:N:0:10
GGACTACAGGGGTTTCTAATCCTGTTCGCTCCCCTAGCTTTCGCGCCTCAGCGTCAGTCGTGGCCCAGAAGGCCGCCTTCGCCACCGGTGTTCTTCCCGATATCTACACATTCCACCGTTACACCGGGAATTCCAGTCTCCCCTACCGCACTCCAGCCCGCCCGTACCCGGCGCAGATCCACCGTTAGGCGATGGACTTTCACACCGGCCGCGACGAACCGCCTACGAGCCCTTTACGCCCAATAAATCCGGATACCGCGTGCCCCCTCCGTCTTACCGCGGCTGCTGGCACCGACGTAGC
+
CCCCCGGGGGGGGGGGGGGGGGGDFGFFGGGGGGF,EFGGGGGGGGGGGGGGGGGGGGGGFGGGGGGF?EE@FGGGGGGGGGGGGGGGCFGGGFEGGGEGGEGGGGGAFGGGGGGGGGE>EGGGGGGGFCFFFFGFGCFG9FEFDFFGGFGFGBCFFFEEGGFDG@CCF7BC5*(2:1CFCFFCGE*/AC8/8:C?9FFFF<FCG>>9(),:10*-97EGFGF6(;<.494?82:<B:EEE?6077>BFGG90(8))4((-4;(*;96(34866(-.3--2990;?,423()(-().)(1*
@M03364:396:000000000-C9LGT:1:1101:21733:4730 2:N:0:10
GGACTACAAGGGTTTCTAATCCTGTTTGCTCCCCACGCTTTCGAGCCTCAGCGTCAGTTACAGTCCAGAGAAGCGCCTTCGCCACTGGTGTTCTTCCTAATCTCTACGCATTTCACCGCTACACTAGGAATTCCCTTCTCCTCTCCTGCACTCTAGACTTCCAGTTTGAAATGCAGCACTCAGGTTCAGCCCGAGTATTTCACATCTCACTTAAAAGTCCGCCTACGCTCCCTTTACGCCCAATCAATCCGGACAACGCTCGCCCCCTACGTCTTACCGCGGCTGCTGGCACGTAGTTCGC
+
CCCCCGGGGGGGGGGGGGGFGGGGGGGGGGGGGGGGGGGGGGGFGGGGGGGGGGGGGGGGGGGGGGGGFFGGGGGGGGGGGGGGGGGGFGGGGGGGGGFGGGGGGGGGGGGGGGGGGGGGGGGGGGGGGGGGGGGGFFGGGGGFGGGFFDFEEEFFCFGGFGFGFGGGGGGGFGEFGFFFF,=@EF,:CDFGDEGGGGGGFEGE+;<A7CAF*130=EGG=CDFFF>*);ADBEF4C@EGG@27)6=CFFCB;>(6:9B(/6E9/:D7:B:431:)6C:221;>9<038<:<??3)0*)/7
@M03364:396:000000000-C9LGT:1:1101:9637:4733 2:N:0:10
GGACTACAGGGGTTTCTAATCCTGTTCGATACCCGCACTTTCGAGCTTCAGCGTCAGTTGCGCTCCCGCGAGCTGCCTTCGCAATCGAGGTTCTTCGTCATATCTAAGCATTTCACCGCTACACGACAAATTCCGCCCGCGTTACGCGCACTCAAGTGGACCAGTATGCGCTGCACGTCAGACGTTGAGCGCCTACATTTCACAACACACTTACTCCACGGCCTACGCTCCCTTTAAACCCCATAAATCCGGAATACGCCTGGACCTTCCGTATTCTCGCAGCTGCTGGCACGGATGTAGC
+
CCCC8FFFGGGGFG7FFGAFGFF@CFFF<BACFGGGDGGCFGGFGDG,E?<CC,BFCFFEFG7FFEFGGGGGDEECFFGC7FEEF9BFFFGFFF9F<9CD<FGGA=FGGDGGG9=5FEGDG@F?CGGGCFFAEFF+=FCCEGG*93+3>?@)60C;FFDGG::CFCFCCCCEBEE*=6E5E,2*3AF=A<*C:58CD<CEF?CEGA)/=5:FA*<:C0@53C(418?31C0-39:A4)<@5(4:)).-@49(((()*-37?B*(9FC)3,3:..8))344(-9:(84)5((.860)7<:F*
@M03364:396:000000000-C9LGT:1:1101:8437:4736 2:N:0:10
GGACTACAGGGGTATCTAATCCTGTTTGCTCCCCACGCTTTCGTGCCTGAGCGTCAGTTATGTCCCAGGAGGCTGCCTTCGCCATCGGTGTTCTTCCACATATCTACGCATTTCACTGCTACACGTGGAATTCCACCTCCCTCTGACACACTCTAGTCGAGCAGTCACATATGCCATTCCCGAGTTAAGCCCGGGGATTTCACATCTGTCTTACCCAACCGCCTGCGCACCCTTTACGCCCAATAATTCCGGCCCACGCTTGCCCCCTCCGTATTACCGCCGCCTCTGGCACGTAGTTAGC
+
CCCCCGGGGGGGGGGGGGGGGGCGGGGGGGGGGGGGGGGGGGGFGGGGGGGGGGGGGGFFGGGGGGGGGCFGGGGGGGGGGGGGGGGGCEFGGGGGGGGGGGGGGFGGGGGGGFGGFFGGFFGGDGGGGGGGGGGGGE?ECFFFGFGCFFGBCECFFFGEGE5DGGGDFEGGFGEGGBFGGCCFGG=CBC,=DGGGCCFCC<F7FFA6997EEF,)*0AE@GBF@:289DFFF1@CFFGGGDD,)/7?CFC>(-,4@4><:(;5*;C9(434(4:):<6>(41(-40:::(5(,()0*.:D
@M03364:396:000000000-C9LGT:1:1101:11034:4739 2:N:0:10
GGACTACAGGGGTTTCTAATCCTGTTTGCTCCCCACGCTTTCGTGCCTCAGTGTCAGTTGCAGTCCAGAAAGCCGCCTTCGCCGCTGGTGTTCCTCCTAATATCTACGCATTTCACCGCTACACTAGGAATTCCGCTTTCCCCTCCTGCACTCAAGTTATGCAGTTCGCAAGGCGAACAGTGGTTACGCCACTGCCTTAAACCCCACGCTTACATAACCACCTACGCACCCTTTACGCCCAGTAATTCCGAATACCGCTAGCCCCCTACGTCTTACCGCGGCTGCTGGCACGTAGTTTGCC
+
CCCCCGGGGGGGGGGGFGDFGGGGGGGGGFGGGGGGGGGGGGGGGGGFGGGGGGGGFGFGGGGGGGGGGGCFGGFGGGGGGDFFGGGGGGGGGGACGGGGGGFCGGGGGGGGGGGGGGGGGGGGGGGGGFGFGFFEGFFGGCFDDGFEGFGE80+;FAGGBFDFGEFC>8CGF75C>BGFFGG,@E,:5@*3?CEGFEGDC:>)*3?5>C5*6+>5FB8,,<;@;8(03<??@;))6;E7*/4)1:)6=D*4:?4))4(((4:7DE<(.((.46.64/,(-24,:7:(,(4(,(47=*-0:
@M03364:396:000000000-C9LGT:1:1101:17063:4761 2:N:0:10
GGACTACAGGGGTTTCTAATCCTGTTCGCTACCCATGCTTTCGAGCCTCAGCGTCAGTTGCAGACCAGAGAGCCGCCTTCGCCACTGGTGTTCCTCCAGATATCTACGGATTTCACTCCTACACCTGGAATTCCGCCACCCTCTCCCGGATTCAAGTCGTGCAGTATCAAGGGCAGTTCCACGGTTGAGCCGTGGGCTTTCACCCCTGACTTACATAACAGCCTACGTGCGCTTTACGCCCAGTGATTCCGATTCACGCTTGCCCCCTCCGTATTCCCGCCGCTGCTGGCACGGGTTTAGC
+
CCCCCGGGGGGGGGGGGGGGGGGGGGGGGGGGGGGGGGGGGGGGGGGGGGGGGGGGGGGGGGGGGGGGGGGGGGGGGGGGGGGGGGGGGGGGGGGGGGGGGGGGGGGGGGGGGGGGGGGGGGGGGGGGGGGGGGGGGFGGGGGFGGGGGFG@FEDEGGGF6@DGGGGGGGGGFGFGGFGGGGG>FGC@FFGGGGCEFGGGGFFEGFFF(;@C6A,8@6@,>FF=6B@;;D@F>@@)1(;=FF0(*)1<FG402:)6@:?:8?5(9@D9:?93,8?)6<49(49;6632(3,,(1-)))(22
@M03364:396:000000000-C9LGT:1:1101:24200:4773 2:N:0:10
GGACTACCAGGGTATCTAATCCTGTTTGCTCCCCACGCTTTCGAGCCTCAGCGTCAGTTACAGTCCAGAGAATCGCCTTCGCCACTGGTGTTCTTCCTAATCTCTACGCATTTCACCGCTACACTAGGAATTCCATTCTCCTCTCCTGCACTCTAGACTTTCAGTTTGAAATGCAGCACCCAAGTTGAGCCCGGGTATTTCACATCTCACTTACAAGTCCGCCTACGCTCCCTTTACGCCCAGTAAATCCGGACAACGCTCGCCCCCTCCGTATTACCGCGGCTGCTGGCACGTATTTCGC
+
CCCCCGGGGGGGGGGGGGGGGGGGGGGGGGGGGGGGGGGGGGGGGGGGGGGGGGGGGGGGGGGGGGGGGGECGGGGGGGGGGGGGGGGGGGGGGGGCFFGGGGGGGGGGGGGFGGGFGGGGGGGGGGGGGGGGGGBEF@FGGGFGGGC@:FB:DFFAFGGFGFFFGGGGGFGFFEGGFGGGGGGGFDEFGGGGGGGGGGGGFGFCFFFCFFG8+,3CAGGFGFF4D>E>D>BDE@>CDGGG=@EA*8?FGG9DF9FFB@??2C4*:C00<>(,4?).<4;(79(4:2)4:(<??(/99)97
@M03364:396:000000000-C9LGT:1:1101:25190:4780 2:N:0:10
GGACTACAGGGGTTTCTAATCCTGTTTGCTCCCCACACTTTCGTGCCTCAGTGTCAGTAACAGTCCAGAAACCCGCCTTCGCCACTGGCGTTCCTCCTAATATCTACGCATTTCACCGCTACACTAGGAATTCCGCTCTCCTCTCCGCTACTCTAGCATCCCAGTTTCGGTCCCCGTACGGGGTTACGGCGCGCAGCTTTCACACCTGCCTTCATCACCGCCCGCTGGCCCTTTTACACCCATAATTCCCGCCAACGCCTGCCCCCTACGGCATTCCCGCGGCTCATGCCCCGGGTTCCGC
+
CCCCCGG,,CBGBCGGGFEGFGGGGGFGGCGGGGGG7CFGGGGG8FFFFF<,CEFGFF<<FFE9@8EE,;6,C:CFGGGD7CEGCFGG8FFGGFGGEFGFG9EFGG9FCGGGFGGCFGGGGGGGFFED8?EEGGFE++=FFFG7FF+++3@DG7B@FDAD,AFFG,=E++3+*8)++*5+4+3***,0**4//**/),64,8,**0).(*.+)*+.+)5/1C(((3,)-13((.).))32:(((*).5*293(((4>6(.((2(*1)(.(((--46)+(((((-,))6.)((((()0)4*/
@M03364:396:000000000-C9LGT:1:1101:9304:4799 2:N:0:10
GGACTACCGGGGTATCTAATCCTGTTCGATACCCGCACTTTCGAGCTTCAGCGTCAGTTGCGCTCCCGCGAGCTGCCTTCGCAATCGGAGTTCTTCGTGATATCTAAGCATTTCACCGCTACACGACAAATTCCGCCCGCGTTTCGCTCACTCAAGTGGGCCAGTATGCGCTGCAAGTCCGACGTTGGGCCGCTACATTTCACGACACACTTCATTCACGGCCTCCCCTCCCTTTAAACCCAATCATTCCGGAATACGCCCGCACCTTCCGTTTTACCGCGGCCCTCGGCCCGGATTTTGC
+
CCCCCGGGGGGGGEGGGGGGGGGAFGAFGG<FGG7F7FCGGGG,BFGGGGGGGGGGGGGGFGG>FG7F7F7FEGGGGGGGGGGGGGGG+@FGGG,EDF+BFFGGGF9FGGGGGGGGGGGGGFGGCGGB+FDGGGGGC=+>+=+*+8C:EA>>FFFF,,,,6D@FF2B,,4>*9C;*=+>,==)*=A*(.=*//*3**5;CF3C(*).4(9<G2*+)0)3/(C30(2()(93(3>2..)28E3(()5))1**((-()*(-,,4*(1:*),.4,)(3)5<01(4(((((((44(-1()./)*2
@M03364:396:000000000-C9LGT:1:1101:8322:4811 2:N:0:10
GGACTACACGGGTTTCTAATCCTGTTCGATACCCGCACTTTCGAGCATGAGCGTCAGTTGCGCTCCCGTCAGCTGCCTTCGCAATCGGAGTTCTTCGCCATATCTAAGCATTTCACCGCTACACGACGAATTCCAGCATCCCTGTGTGCACTCAAGAAAAACAGTATCAACGGCGAGGTACGGTTGAGCCGCACGATTTTACCGCTGACTTATCTCTCCGCCTACGCTCCCTTTACACCCAATCAATCCGTATAACGCCCGGCCCTTCCGTATTACCCCGGCTGCCGGCACGGAATTCGCC
+
CCCCCGGGGGGGCGGGGGGGGGGGGGGGCGGGGGGGGGGGGGGGGGGGGFGGGGGGGGGGGGGGGGGGFGGGGGGGGGGGGGGGGGGG@EFGGGGGGGGGGGGGGGAFGGGGGGGGGGGGGGGGGGGGGGGGGGGGGCFGGGGFFGEFGFGFGD?:9DFGGD?FCA,DCFGGFGBCC?EGGGDFGG>36FGGGEGDDFGGGEGDD:>;8CCG3A+9+7FGFGF::*4039:4)4<)6<CE>::(/4<)7D*4:?)6)-99>>*3D8C4?6:6<?6).+(,41(42.((302:1(4./1337
@M03364:396:000000000-C9LGT:1:1101:24420:4831 2:N:0:10
GGACTACAGGGGTTTCTAATCCTGTTTGCTCCCCACGCTTTCGAGCCGCAGCGTCAGTTACAGTCCAGAGAAGCGCCTTCGCCACTGGTGTTCTTCCTAATCTCTACGCATTTCACCGCTACACTGGGAATTCCACTCACCTCTCCTGCACTCCAGCCAGACAGGTTCAAAAGCAGTCCCGGGTTTGAGCCCCGGTCTTTCACTTCTGCCTTTCCTCGCCACCTGCGTCCCCTTTGCCCCCACTAAATCCGGGTAACGCTTGCACCCTACTTCTTCCCGCGGCTGGTGCACCGTATTCTGC
+
CCCCCGGGGGGGGGGGGGFAEFA,CFGFF,CFGC@CFGGGGGGFGGG+FEDEGGGGG9C,,CFFFG9FGCFGGGGGGCC=?:FCCEEGGGG@FGGGEG<CD<DE8DCFEEGCFCF?FGGDE7EBEGGGGGFGG<EF,FFCEG,++@E3,5A8,)6*A+3@8D*=+CEGGCD9?80CEF6ECE7+>@F**85>C@E4*>;E7*;7+88/*0*=8AC5C==55C03(*(2.1;23=@C9)9FG(((0.,66D30(,(,/,-,((;5FF*((().6)))60-(,,49(-..),.22(,09*-:C
@M03364:396:000000000-C9LGT:1:1101:23907:4838 2:N:0:10
GGACTACCCGGGTTTCTAATCCTGTTTGCTACCCACGCTTTCGTGCCTCAGTGTCAGTTTCAGTCCAGAAGGCCGCCTTCGCCACCGGTGTTCCTCCTAATATCTACGCATTTCACCGCTACACTAGGAATTCCGCCTTCCTCTCCTGTACTCAAGCTAGACAGTTCGCAGGGCGGTTCACGGTTGGGCCGTGAAATTAAACCCCGCGCTTGCTTAGCCACCTACGCACTCTTTACGCCCAGTAATTCCGGATACCGCTCGCCCCCTACGTGTTACCGCGGCTGCTGGCACGCAGTTCCGC
+
CCCCCGGGGGGG@FGGGGGEGGGGGGGGGGGGGGGGGGGGGGGFFGGGGGFGGGGGGFGGGGGGGGGGGGGGGGGGGGGGGGGEGGGGFGGGGGGGGGGGGGGFGCGGGGGGGGGGGGGGDFGGGGGGGGGGGGGGGGGGGGGFGGDFGFFEEDFFCFGG9FFFGGGGGGEGFG=DC>EFA8DC8ED>A:*:5=FGC;9?F>C@GEF60D?G<6<7FEFC@G@F=*4047846<>DF:CC>14)06AA=F),3?:>>>7>21:1D:71:BB:(..66*,-3129??0::?7:(,-7@7)*1
@M03364:396:000000000-C9LGT:1:1101:15712:4843 2:N:0:10
GGACTACTCGGGTTTCTAATCCTGTTCGCTCCCCACGCTTTCGCTCCTCAGCGTCAGTAACGGCCCAGAGACCTGCCTTCGCCATTGGTGTTCTTCCCGATATCTACACATTCCACCGTTACACCGGGAATTCCAGTCTCCCCTACCGCACTCAAGCCCGCCCGTACCCGGCGCGGATCCACCGTTAAGCGATGGACTTTCACACCGGACGCGACGAACCGCCTACGAGCCCTTTACGCCCAATAACTCCGGATAACGCTTGCCCCCTACGTCTTACCGCGGCTGCTGGCCCGTATTTCGC
+
CCCCCGGGGGGGGDGGGGGGGGGGGGGGGGGGGGGGGGGGGGGGGGGGGGGGGGGGGGGGGGGGGGGGGGGGGGGGGGGGGGGGGFGGGGGGGGGGGGGGGGGGGGGGGGGGGGGGGGFDGGGGGGGGGGGGGGGGGFFGGGGFGGGEGFGFGDGFGGGGGGFGGCGGGGGG>C>C:DGGFGGDGGF?FFCDGDE7CFGFGEGCGFFF059C3):4D(:=2>>F?F10:G9B727>BFGGGF(4)4))9C31,8:AFFFB?BG(*;C;FF?<18-).<(39>>(21)),((-4-()0*)97
@M03364:396:000000000-C9LGT:1:1101:21594:4844 2:N:0:10
GGACTACCGGGGTATCTAATCCTGTTCGATACCCACGCTTTCGTGCATCAGTGTCAGTCACGGCCTGGCAGGCTGCCTTCGCGATCGGGGTTCTGCGTGATATCTATGCATTTCACCGCTACACCACGCATTCCGCCTGCCCCGTACGTACTCAAGCCAACCAGTTTCAACGGCAATTCAATGGTTGAGCCATTGACTTTCACCGCTGTCTTACTCGGCCACCTACGCACCCTTTAAACCCAATGAATCCTGATAACGCTCGCATCCTCCGTATTACCGCCGCGGCTGGCACGTTTTTGGC
+
CCCCCGGGGGGGGGGGGGCGGGGGGGGGGGGGGGGGGGGGGGGGGGGGGGGGGGGGECFGGGGGGGGGGGGGGGGGGGGGGGGDEGGGFGGGGGGGGGGGGGGGGAFGGGGGGGGGGGGDDGGFGGGGGCFGGGGGGFGGGGGFDGGGFFF=@7C?FFGGGDBGGGGGGGGGFGFGGFGGG@CFFG><FFCFFGGFGGGGGFGEGF)6;CECE+59C65C@FF14:;B6CB62:0)-)3;E:139>>BF6*-)4))1,3::9:6>CC44:;101866<,9(-,(-4606?05:(()))(9>
@M03364:396:000000000-C9LGT:1:1101:9394:4861 2:N:0:10
GGACTACACGGGTTTCTAATCCTGTTCGCTCCCCACGCTTTCGAGCCTCAGCGTCAGTTACAGTCCAGAAAGCCGCCTTCGCCACTGGTGTTCCTCCTAATATCTACGCATTTCACCGCTACACTAGGAATTCCGCTTTCCTCTCCTGCACTCAAGAAGACCAGTTTCCATCCCCTCACGCGGTTGGGCCCCGCACTTTTAAGACAGACTTTCGCCGCCGCCCGACGGCCCTTTAACCCCCAGCATTCCGGACAACGCTTGCCACCCACGGCTTACCCCCGCTGGTTGCCCCGAGTTTGCC
+
CCCCCGGG<FEGGCEGGGGGGGGGGGGGGGGGGGGGGGGGGGGGGGGGGGGGGGGGGFFCFDGGGGGG9FFGGGGGGGGGGGGGGGGGGGGGEGGFGGFGGGGGGGGGGGGGGGGGGGGGGEFFEEFFFGGGGGCDC8=FGGGFGG9,=@FFGDGF,,=@,BDFGGGGEA>>?G=+1:DF,49*@*5:6FCDGE**/?FG7@,86;A(-8C,*)*()(=*1C(.(*(),96(48)4-);;*,((7):<FC3?B4:153(4,00)9F*(4-((-4).8+,(92(((.-3().(,((0.*.*2
@M03364:396:000000000-C9LGT:1:1101:23761:4908 2:N:0:10
GGACTACAAGGGTTTCTAATCCCGTTTGCTCCCCTGGCTTTCGCGCCTCAGCGTCAGTTGTCGTCCAGAAAGCCGCCTTCGCCACTGGTGTTCCTCCTAATATCTACGCATTTCACCGCTACACTAGGAATTCCGCTTTCCTCTCCTGCACTCAAGAAAAATAGTTTCTATCCCCTCACGGGGTTGAGCCCCGCATTTTCACTCCGGACTTACGAAACCGCCTACATGCTCTTTACGCCCAATAATTCCGTACACCGCTTGCCACCTACGTATTACCCCGGCTGCTGGCACGTAGTTCCCC
+
CCCCCGGGGGGGGGGGGGGGGFGGGGGGGGGGGGGGGGGGGGGGGGGGGGGGGGGGGGGGGGGGGGGGG8FGGGGGGGGGGGGGGGGGGGGGGGGGGGGGGGGGGGGGGGGGGGGGGGGGGGGGFGGGGGGGGGGGGGGGGGGBGGGFGFGEGD?D,=DFCF5?DGGGGGGGFGFCEFGGGDGFEG>=FFFGDG5CDGFGGE@AFD;@@G=94:*(8:8C;DF?@+);;+95E<?EF@EG83:)*65A@F248:2.7433(2<27C4458:))5).6+-312(-4:7(,(.,..8>?/-9<
@M03364:396:000000000-C9LGT:1:1101:5974:4922 2:N:0:10
GGACTACTCGGGTATCTAATCCTGTTTGCTCCCCACGCTTTCGAGCCTCAGCGTCAGTTACAGTCCAGAGAAGCGCCTTCGCCACTGGTGTTCTTCCTAATCTCTACGCATTTCACCGCTACACTAGGAATTCCCTTCTCCTCTCCTGCACTCTAGACTTCCAGTTTGAAATGCAGCACTCAGGTTAAGCCCGAGTATTTCACATCTCACTTAAAAATCCGCCTACGCTCCCTTTACGCCCAGTAAATCCGGACAACGCTCGCCACCTACGTATTACCGCGGCTGCTGGCCCGGACTTAGC
+
CCCCCGGGGGGGGGGGGGGGGGGGGGGGGGGGGGGGGGGGGGGFGGGGGGGGGGGGGGGGGGGGGGGGGGFCFGGGGGGGGGGGGGGGGGGGGGGGGGGGGGGGGGGGGGGGGGGGGGGGGGGGGGGGGGGGGGGGGGGGGGGFGGGDGFGFGEFFCEGGGGFGGGGGGGGGFGFGGFGDGFFDFG<:FF@DGGGGGGGGGFGC?AFF*5AE*=3>GDGGFGFFADA@AGF=BEFCFFGGGFFF6?CEFGC0060(;6:719GBCGG<??12)5:4:C869,-79(57>:(-4-()0*)2:
@M03364:396:000000000-C9LGT:1:1101:18168:4924 2:N:0:10
GGACTACTGGGGTATCTAATCCTGTTCGCTCCCCTAGCTTTCGCGCCTCAGCGTCAGTCGTGGCCCAGAAGGCCGCCTTCGCCGCTGGTGTTCTTCCTAATATCTACGCATTTCACCGCTACACTAGGAATTCCACTTGCCTCTCCGATACTCTAGTCCTACAGTTTCAAATGCAATCCCGGAGTTGAGCCCCGGGTTTTCACATCTGACTTATCTGACCGCCTGCACTCCCTTTACCCCCAGTAAATCCGGATAACGCTTGCACCATACGTATTCCCGCGGCTGCTGGCCCGTACTTCGC
+
CCCCCGGGGGGGGGGGGGGGGGGGGGGGGGGGGGGGGGGGGGGGGGGGGGGGGGGGGGFGGGGGGGGGGGGGGGGGGGGGGGGGGGGGFFGGGGGGGGGGGGGGGGGGGGGGGGGGGGGGGGGGGGGGFGGGGGGGGGGGGGGFGGG6EEGFGFGFFFGGGGFGGGGGGGGGFGFGGFGGGG>FGC,>AFGGGGGGGGEGG<FE>AB?*18=@+5>C)>F9DFD@E3FEG@DF<@CC)EFGB:B4:4>FGGFFFFAF0>B:68)9C*.2815<4(6<<8609>924.8??(((-())*)19
@M03364:396:000000000-C9LGT:1:1101:22144:4934 2:N:0:10
GGACTACTCGGGTTTCTAATCCTGTTCGCTCCCCTAGCTTTCGCGCCTCAGCGTCAGTCGTGGCCCAGAAGGCCGCCTTCGCCACCGGTGTTCTTCCCGATATCTGCGCATTCCACCGCTACACCGGGAATTCCGCCTTCCCCTGCCAGACTCAAGCCGGCCGGTATCGGGAGCGGACGGGGGTTGGGCCCCCGGATTTTACTCCCGAGCAGGCAGGCCGCCCGCTCGCGGCTTACGCCCAAGGAATCCGGCTACCGCCTGCCCCCCACCTAGTTCCCGCGCCTGTCGCCCCGACTTGCGC
+
CCCCCGGGGGGGGGGGGGFGGGGGGGGGGGGGGGGGGGGGGGGGGGGGGGGGGGGGGGGG@CECGGGGGG8FFGGGGGGGGGFGGGGGBFGGGGGGGGGGGEEGGGGGGGGGGAEGCEEDGGGGE7FE:FGGGCGGGCDGGFC5CGD,@6F8EE6?EE?7>FEGGCFG=C>8?F@CCECE*312:**-8;?CCEG***A++4+49FF6(9466)*-/-A=9C(((*,.2)((3(.)--CC/2((..)569)16(((.((-((2,*1)(2((,).)-.+((,(-((-),,(,-(-().*)/9
@M03364:396:000000000-C9LGT:1:1101:12171:4950 2:N:0:10
GGACTACACGGGTATCTAATCCTGTTCGATACCCACGCTTTCGTGCCTCAGCGTCAGTCACGGCCCGGACAGCTGCCTTCGCAATCGGTGTTCTGTGGCATATCTAAGCATTTCACCGCTACATGACACATTCCGCCATCCTTATCCGCACTCAAGCCTACCAGTATCAACGGCAGTTCCGGGGTTGAGCCCCGAGATTTCACCGCTGACTTACCAGGCCGCCTGCGCACCCTTTAAACCCAATAAATCCGGATAACGCTCGGATCCTCCGTATTGACGCGGCTGCTGGCACGGCTGCCGG
+
CCCCCGGGGGGGG@FGGGGGGGGGGGGGGGGGGGGGGGGGGGGGGGGGGGGGGGGGGFGGGGGGGGGGGGGGGGGGGGGGGGGGGGGGGGGGGGGGGGGGGGGGGGGGGGGGFGGGGGGGGGGFGDGGGGGGGGGGGCDGGGG7DEGC6*CAGBGD9FGGGGFG3@FGGGGGDGADFFGGGEGGGGGBACFDDGCCD5CFGCFEGFE99F@+7+5/8;G59G>B<;6@0C>13::)64CFG<6:)-)4=CDB?<0)0,42<9*(1/262:3-((4))342-(72(,2,::(4?9-))).1)
@M03364:396:000000000-C9LGT:1:1101:16556:4960 2:N:0:10
GGACTACCGGGGTATCTAATCCTGTTTGCTCCCCACGCTTTCGCGCCTCAGTGTCAGTTACAGACCAGGAAGCCGCCTTCGCCACTGGTGTTCCTCCATATCTCTACGCATTTCACCGCTACACATGGAATTCCACTTCCCTCTTCTGCACTCAAGTCGACCAGTTTCCAATGACCCTCCACGGTTAAGCCGTGGGCTTTCACATCAGACTTAATCAACCACCTGCGCGCTCTTTACGCCCAATCATTCCGGATCACGCTCGCCCCCTACGTCTTACCGCGGCTGCTTGCACGTATTTAGC
+
CCCCCGEGGGGGGGGGGGGGGGGGGGGGGGGGGGGGGGGGGGGGGGGGGGGGGGGGGGGGGGGDGGGGGGGGGGGGGGGGGGGGGGGGCFGGGGGGGGGGGGGGGGGGGGGGGGGGGGGGGGGGGGGGGGGGGGGGGGFGGGGFGGGGGFGFG5=DFGGGGGFGG;EGCFGGFFEGGFGG?FGEFG:AFFCGGGGGGGGGGCGFFFF6<FFDF+,7CBGGFGFF@FF:;D0<6ACEE?EFG?(6)44:FCC>(4(4??:(:38-*:C>(3:?(4?):<149;;(-1))5023::.*7*.CF
@M03364:396:000000000-C9LGT:1:1101:10660:4963 2:N:0:10
GGACTACCGGGGTATCTAATCCTGTTCGCTCCCCACGCTTTCGCTCCTCAGCGTCAGTAACGGCCCAGAGACCTGCCTTCGCCATTGGTGTTCTTCCCGATATCTACACATTCCACCGTTACACCGGGAATTCCAGTCTCCCCTACCGCACTCAAGCCCGCCCGTACCCGGCGCGGATCCACCGTTAAGCGATGGACTTTCACACCGGACGCGACGAACCGCCTACGAGCCCTTTACGCCCAATCAATCCGGATTACGCTTGCACCCTACGTATTACCGCCGCTGCTGGCCCGTAGTTCGC
+
CCCCCGGGGGGGGGGGGGGGGGGGGGGGGGGGGGGGGGGGGGGGGGGGGGGGGGGGGGGGGGGGGGGGGGGGGGGGGGGGGGGGGEGGGGGGGGGGGGGGGGGGGGGGGGGGGGGGGGGGGGGGGGGGGGGGGGGGGGGGGGGFGGGEGFGFGF9ABFFGGGFGGDEEFGGGFGFG53EGFGGGGGC7FFCDGGGGGGGGGAG9CBE;>GFG;)C1)4EGFGFFBG?)4C>FF12>DFGEE30:0:44@FC>?((.=B?F?0@2CFDF:B??260)5<:3(44,3728?F((,-(08*-9/
@M03364:396:000000000-C9LGT:1:1101:7695:4967 2:N:0:10
GGACTACCCGGGTTTCTAATCCTGTTCGCTCCCCACGCTTTCGCTCCTCAGCGTCAGTAACGGCCCAGAGACCTGCCTTCGCCATTGGTGTTCTTCCCGATATCTACACATTCCACCGTTACACCGGGAATTCCAGTCTCCCCTACCGCACTCAAGCCCGCCCGTACCCGGCGCGGATCCACCGTTAAGCGATGGCCTTTCACACCGGACGCGACGAACCGCCTACGAGCCCTTTACGCCCACTAAATCCGGATAACGCTTGCACCCTACGTCTTACCCCGGCTGCTGGCACGTATTTCGC
+
CCCCCGGGGGGGGGGGGGFGGGGFGGGGGGGGGGGGGGGGGGGGCGGGGGGGGGGGGGGGGGDGGGDFEFGGGGGGGGGGGGGGGFAFFGGGGCFGGGGGGDEFGGGGGFFGGGGGGGGDEGGGGGGDG7FFGGGFEGGGGFGFDGGDGFGFGDFFGGGGGGFGGEGGGGGGEG@D*8EG9EF*BEF7AC=55CC*>CGGGFGEGFF;BG1EF):9)4C=9GF((220-)(43:39<<EEG:1?6805F4)((-(-9(4:6:C)9CD10:6:(3(..0(-,460;<0)444<044*)*)9>
@M03364:396:000000000-C9LGT:1:1101:11858:4969 2:N:0:10
GGACTACTGGGGTATCTAATCCTGTTCGCTACCCATGCTTTCGAGCCTCAGCGTCAGTTGCAGACCAGAGAGCCGCCTTCGCCACTGGTGTTCTTCCATATATCTACGCATTCCACCGCTACACATGGAGTTCCACTCTCCTCTTCTGCACTCAAGAAAAACAGTTTCCGATGCAGTTCCTCGGTTAAGCCGAGGGCTTTCACATTAGACTTATTTTTCCGCCTGCGCTCGCTTTACGCCCAATAAATCCGGACCACGCTTGCCACCTACGTATTACCGCGTCTGCTTGCACGTATTTCGC
+
CCCCCGGAFGGGGGGGGGGGGGGGGGGGGG@FGGGFGGGGGGGCEGGGGGGGGGGGGGCCGFG9FGGGGGGGGGGGGGGGGGGGGGGGFGGGGFEFGAFGGGGGGGGGGGGGDFGGGGGGGGGGGGGGFGGGGGGFGFGGGGGFFG>G9FGFG<FD7@,6,@FGGFFGGCCGBEECADGGF=CCEG:ACG@+=:CG>FFGGFGFGFFE<GEG=9>A7EGG2D@@=F(6(21:;;@4<0EDG??D6=<?FF:9:>(4511::?G7*AC33763,68)6<04;,33?A))5<))(..*0*)29
@M03364:396:000000000-C9LGT:1:1101:20717:4980 2:N:0:10
GGACTACCGGGGTTTCTAATCCTGTTCGCTCCCCACGCTTTCGCTCCTCAGCGTCAGTAACGGCCCAGAGACCTGCCTTCGCCATTGGTGTTCTTCCCGATATCTACACATTCCACCGTTACACCGGGAATTCCAGTCTCCCCTACCGCACTCCAGCCCGCCCGTACCCGGCGCAGATCCACCGTTCGGCGATGGACTTTCACACCGAACGCGCCGAACCGCCTACGGGCCCTTTACGCCCAATAAATCCTCATCACGCTCGCACCCTACGTCTTCCCGCGGCTGCTGGCACGGATGTAGC
+
CCCCCGGGGGGGGGGGGF<EFGFFGGFFEFGGGGFFGGGGGGDEGGGGGCFGGGEGGGGGGGGDCFGGGGGGGGGGGGGGGGGGGFGGCFGGCGBEFGGGGGGGGGGCEEGGGFFEEEFGG>AF8EDGGCFGGGF9E,?@F++;+@ECEBGBF)=6FDECEGFGGGGEDEGGFGBD?FGFFGGEFE,,:13):=C09CFGF>FFGFB(1>7:4)24>;854D4,-24),9-4<(4))-;:C::?9<46?C*)))).0-4(,454<EC(.8<1(,().2((-(4431))437>((,.)).0*
@M03364:396:000000000-C9LGT:1:1101:10207:4980 2:N:0:10
GGACTACCCGGGTTTCTAATCCTGTTTGCTCCCCACGCCTTCGAGCCTCAACGTCAGTTACCGTCCAGCAGACCGCTTTCGCCACCGGTGTTCCTCCTGATCTCTACGCATTTCACCGCTACACCAGGAATTCCATCTGCCCTTCCGGTACTCAAGATCCGCAGTTTCAAATGCAATCCAGGGGTTAAGCCCCCGCCTTTCACATCTGACTTGCTAATCCGTCTACGCTCCCTTTACACCCAGTAAATCCGGATCACGCTTGCCCCCTACTCATGCCCGCGGCTGCTGGCACGTCGTTAGC
+
CCCCCGGGGGGGGG7FCGE,EFGGGFGGGGGGGGGGFEFGGGGFGGGGGGGGGGGGFGGGGGGGGGGGGGGGGGGGC:FFEGGGGGGGFGGGGGGGGGGGGGGGFGGGGGGGFGGGGGDDGDGGGGGG@FGGGDGCF;DFGFGFGGGCE5C=CD+;FGGGGGAGFFGCFA9EC9*=EACEFFDECG7>FFGGDGGGGGGGG?FE7;FF7::FFF<4:?GGBGD;?>(:(::F8@E)9CGGG@<@=944=FG9F0(471:?(,;7FGG9:?2)..)),0-1(446,::?(-(51:()00(/:
@M03364:396:000000000-C9LGT:1:1101:10440:4986 2:N:0:10
GGACTACAAGGGTATCTAATCCTGTTCGCTCCCCACGCTTTCGCTCCTCAGCGTCAGTGACGGCCCAGAGACCTGCCTTCGCCATCGGTGTTCTTCCCGATATCGACACATTCCACCGTTACACCGGGAATTCCAGTCTCCCCTACCGCACTCAAGCCCGCCCGTACCCGGCGCGGATCCACCGTTAAGCGATGGACTTTCACACCGGACGCGACGAACCGCCTACGAGCCCTGTACGCCCACTGAATCCGGATCACGCTTGCACCCTACGTCTTACCGCGGCTGCTGGCACGTCGTCAGC
+
CCCCCGGGGGGGGGGGGGGGGGGCFGGGGGGGGGGGGGDGGGGGGGGGGGGGGGGGCEGGGGECFGGGGGGGGGGGGGGGGGGGGGGGCGGGGGGE<EGGGEEG6FGGGGGGGFGFFGF>EFC<EEFB>FFGGDGFEFDFDDC6DFB+@BGF:==ACFGGDF9DEGG8FGEG>C27*8CCCEC:F5*66,=5F5EEDFGGCEGFG3)(,73C()1()4?:3C3:6*-),)-4?18)66=:C?(.).52BGD(,4,44,(-4:*,9@D3.4(.((-)6827,-9;;B))(-.8(3(..)(12
@M03364:396:000000000-C9LGT:1:1101:15066:4990 2:N:0:10
GGACTACTAGGGTATCTAATCCTGTTCGCTCCCCACGCTTTCGCTCCTCAGCGTCAGTAACGGCCCAGAGACCTGCCTTCGCCATTGGTGTTCTTCCCGATATCTACACATTCCACCGTTACACCGGGAATTCCAGTCTCCCCTACCGCACTCAAGCCCGCCCGTACCCGGCGCGGATCCACCGTTAAGCGATGGACTTTCACACCGGACGCGACGAACCGCCTACGAGCCCTTTACGCCCAATAAATCCGGATAACGCTTGCCCCCTACGTATTACCGCGGCGCCTTGCCGGTGTTTAGC
+
CCCCCGGGFGGGGFGGGGGGGGGGGG<FGGGGGGFGGGGGGGGFEGGGGGGGGGGGGGGGFGGCGGGGGGGGGGGGGGGGGGGGCFGGGGGGGDFEFGGGGGGGFGGGGGGGGGGGGGGGGGGGGGGGDGGGGGGAFGGGGDGFGGGDGFG=FDDFF8DE8FBGGEGGGGGGFGFG*:EFEGC@FG*/@C:/;CC6CFGGGEFEGB:BBGFD951()-C:9DBB1;4)4966:35AAFGEE<?16)4<?CD9?1,-9:>F6:G(7EC>:?:.)-5)-3((44(((-(,42>(3((0)0)20
@M03364:396:000000000-C9LGT:1:1101:7070:5001 2:N:0:10
GGACTACCGGGGTTTCTAATCCTGTTCGCTCCCCTAGCTTTCGCGCCTCAGCGTCAGTCGTGGCCCAGAAGGCCGCCTTCGCCACCGGTGTTCTTCCCGATATCTGCGCATTCCACCGCTACACCGGGAATTCCGCCTTCCCCTGCCAGACTCAAGCCGGCCGGTATCGGGAGCGGACGGGGGTTGAGCCCCCGGCTTTGACTCCCGACCAGGCTGGCCGCCTACGCTGGCCTTACGCCCAATGAAACCGGATAACGCTTGCCCCCTACGTATTACCCCGGCTGCTGGCACGTAGTTCGGC
+
CCCCCGGGGGGG@FGGG<FGGGGGGGGGGGGGGGGCFFFGFCFGGGGGCGGGGGGEGGGEGGGGEFFEFGCGGGFGGGDCGGGGGGGGGGGGGDFGGGGGGGDGDGFGGGCFGGFGGGGGGGGGGGGGGGGGFGG@GFGFFFGFGGGGGFFEFEGFFGG>CC@DB:ACEGD=5B>CE>8CCCD>EG,5FCG3CEG*/:CGG<AAGFD?FG0:3)A6D?CEFD((4/,)(/-(4),,28CE50(.*-)57D3(4:95)41(,4<4CG3((-43)(..9+-(4>(380421.<:2,,0/9()1
@M03364:396:000000000-C9LGT:1:1101:17206:5015 2:N:0:10
GGACTACAAGGGTATCTAATCCTGTTCGATACCCGCACTTTCGAGCATGAGCGTCAGTTGCGCTCCCGTCAGCTGCCTTCGCAATCGGGGTTCTTCGCCATATCTAAGCATTTCACCGCTACACGGCAAATTCCGCCAACGTCGTGCGTACTCAAGTCAGCCAGTTCGCGCTGCAGTGCAGGTGTTGGGCCCCTACATTTCACAACACGCTTAACCGCCAGCCTGCGCTCCCTTTAAACCCAATAAATCCGGATAACGCCCGGACCTTCCGTATTCCCGCGGCTGCTAGCCCGGCTTTAGC
+
CCCCCGGGGGGGGGGGGGGGGGGGGGGGFFGGGGGGGGGGGGGGGGGFFFGGGGGGGGGGGGGEGGGGGGGGGGGGGGGGGGGGGGGG+FFGGGGGGGGGGFGGGG9FFGGGGGGGGGGGGGGGGEGGGGGGGGGGG7DGGGGDGGGGGFGFGEGCFFEGGGFFGFGGGGGEBFFFCFGGGGCFF8BBDC*)9CCFDEGGGFGCFFF?<GFC;+><D(/=6FB?:;>@;D>:<>7<4>FFE3:BF4A<FGGBF:04?<>>;>?(9?C28<:BB05))<879699>?F).(,49>())/):7
@M03364:396:000000000-C9LGT:1:1101:23822:5040 2:N:0:10
GGACTACCGGGGTTTCTAATCCTGTTTGCTCCCCACGCTTTCGTGCCTCAGCGTCAGTGTCAGTCCAGAAAGCCGCCTTCGCCACCGGTGTTCCTCCTAATATCTACGCATTTCACCGCTACACTAGGAATTCCACTTACCTCTCCGCTACTCTAGTCTCACAGTTTCAGATGCAGTCCCGTGGTTGAGCCTTGGGTTTTCACATCTGACTTGCCAGACCGCCTGCACTCCCTTTTCACCCAGTAAATCCGGATAACGCTTGCCCCCTACGTATTACCGCGGCTGCTGGCCCGGATTTAGC
+
CCCCCGG<FGGGF+FFGGGGGGGGGGGGGGGGGGGGGGGGGGGGGGGGGGGGGGGGGGG6EFFGGGGGFGFGGGGGGGGGGGGGGFGGBFGGGGGGGGFGGGGGGGGGGGGGGGGGGGGGGGGGEGGGGGGGGG;BFGGGFGGFGG6+3<FDG*?F,@A=;FFGGGGGGGFGAF<FGF<E+,3CGG*=CFC*4<DFDEGGGFGC>FFFFGEGBB6480@FBGBF2:3A)267@FF)63>FF@;;+<??AGG0(,,-987(38;(9C)-3<2.))8).<447>>;082:>10:(-15>/)::
@M03364:396:000000000-C9LGT:1:1101:5762:5083 2:N:0:10
GGACTACTCGGGTATCTAATCCTGTTCGCTCCCCACGCTTTCGCTCCTCAGCGTCAGTAACGGCCCAGAGACCTGCCTTCGCCATTGGTGTTCTTCCCGATATCTACACATTCCACCGTTACACCGGGAATTCCAGTCTCCCCTACCGCACTCAAGCCCGCCCGTACCCGGCGCGGATCCACCGTTAAGCGATGGACTTTCACACCGGACGCGACGAACCGCCTACGAGCCCTTTACGCCCAATAAATCCGGATAACGCTTGCACCCTACGTAGTACCGCGGCTGCTGGCACGTATTTGGC
+
CCCCCGGGGGGGGGGGGGFGGGGGGGGGGGGGGGGGGGEGGGGGGGGGGGGGGGGGGGGGGGGGGGGGFGGGGGDGGGGGGGGGGGGGGGGGGGDEFGGGGGGGGGGGGGGGGGGGGGGGGGGGGGGGGGGGGGGFDGFFFGGFGGG+CEG@D=FFGGGGGFEDGEGGGGGGFGBGEEEDCFC<CG:=FGEDFGG?FGGGGFG37BF19C3EF5C99(2C0C>:?FB@8D>?B08)64CEG0?:)424BC)14(,9F82(4:F?GGG?BFB:2(4)4A413;BFF0).8B(4<((*0*)**
@M03364:396:000000000-C9LGT:1:1101:21763:5085 2:N:0:10
GGACTACAAGGGTTTCTAATCCTGTTCGCTACCCATGCTTTCGAGCCTCAGCGTCAGTTGCAGACCAGAGAGCCGCCTTCGCCACTGGTGTTCTTCCATATATCTACACATTCCACCGTTACACCGGGAATTCCAGTCTCCCCTACCGCACTCAAGCCCGCCCGTACCCGGCGCGGATCCACCGTTAAGCGATGGACTTTCACACCGGTCGCGACGAACCGCCTACGAGCCCTTTACGCCCAATCAATCCGGATTCCGCTTGCCCCCTACGTCTTACCGCGGCTGCCTGCACGTCGTTCGC
+
CCCCCGGGGGGGGGGGGGGGGGGGGGGGGGGGGGGGGGGGGGGGGGGGGGFGGGGGGGGGGGGGGGGGGGGGGGGGGGGGGGGGGGGGFGGGGGGGGGGGGGGGGGGGGGGGGGGGGGGDGGGGGGGGGGGGGGGGGFGGGGGB6EC6EEEFGDFFDGGGGGFDFGEE?EGGEGFGD>EGFGGCFGEDFCC7CEGGGEFFG?F?FBE9(/,:9):492CE>D>1:C27-56:1?FBF(*:C6::.35)9F77::()1.1(:?F(0;C9::2.(,2)6<(42;F;0(()51(58?3))).97
@M03364:396:000000000-C9LGT:1:1101:14179:5113 2:N:0:10
GGACTACTGGGGTTTCTAATCCTGTTTGCTCCCCACGCTTTCGTGCCTCAGTGTCAGTTACAGTCCAGAAAGCCGCCTTCGCTACTGGTGTTCCTCCTAATATCTACGCATTTCACCGCTACACTAGGAATTCCACTTTCCTCTCCTGCACTCAAGTTTCCCAGTTTCAAAGGCTTACTACGGTTGAGCCGTAGCCTTTCACCTCTGACTTAAGAAACCACCTACTCACCCTTTACGCCCCGTAATTCCGGATAACGCTAGCCCCCTACGTATTACCGCGGCTGCTGGCACGTAGTTCGCC
+
CCCCCGGGGGGGGGGGGGGGGGGGGGGGGGGGGGGGGGGGGGGGGGGGGGGGGGGGGGGGGGGGGGGGGGGGGGGGGGGGGGGGGGGGGGGGGGGGGGGGGCFGGGGGGGGGGGGGGGGGGFGGGGGGGGGGGGGGGFGGGGGFGGGAGFGFFFFDFGGGGGFFFGFGFFFGFGEGGFGGGGGFGGE=FCEGDGGFCFGGAEF@;FF;AD@AEAEC5@GGC9854,:47;=@BEC<@DGG*/6@)66960)(/8)752,:9@CFGEC@BFF2<B966*-,-717::0(4,8::((06*(19
@M03364:396:000000000-C9LGT:1:1101:7284:5117 2:N:0:10
GGACTACCAGGGTTTCTAATCCCGTTTGCTCCCCTGGCTTTCGCGCCTCAGCGTCAGTTGTCGTCCAGAAAGCCGCTTTCGCCACTGGTGTTCCTCCTAATATCTACGCATTTCACCGCTACACTAGGAATTCCGCTTTCCTCTCCGATACTCTAGCATCGCAGTTTCGGTCCCCTCACGGGGTTAAGCCCCGCACTTTTAAGACCGACTTACGCCGCCGCCCGCCCGCCCTTTACGCCCAATAGTTCCGGACACCCCTTGCCCCCTACGTATTACCCCCGCTGCCTGCCAGTAGTTCGCC
+
CCCCCGGGFGGGEGGGGGGGGGGGGGGGGGGGGGGGGGGGGGGGGGGGGGGGGGGGGGGGGGGGGGGGGGGGGGGG@FGGGGGGGGGGFFGGGGGGGGGGGGGGGGGGGGGGGGGGGGGGGGGGGGGFF9FFGFGFGCFGGGGFGGG6CDGB7;D@F8@EEED6C=CFGEEEBGCCGFGGD*;*>D8:AFGDDEEGGGGFF326CAB3;GF9<)*.:(=C9D(,(*.03>;>??<6<?EG5(45*))6@D3310(()((.,4<,>C<<:-4)-5)5.+(-74(,1().(48).))19*,/1
@M03364:396:000000000-C9LGT:1:1101:6792:5186 2:N:0:10
GGACTACTCGGGTTTCTAATCCTATTTGCTCCCCACGCTTTCGGGAATGAGCGTCAGTGCAGGCCCAGACCGTCGCCTTCGCCACTGGTGTTCCTCCATATATCTACGCATTTCACCGCTACACATGGAATTCCACGATCCTCTGCCGCACTCCAGCCGTCCGGTTTCCATGGCTCACTGAAGTTGAGCTTCAGTCTTTTACCACAGACCCTCACGGCCGCCTGCTCCCTCTTTACGCCCAATGATTCCGGATACCGCTCGCCACCTACGTATTACCGCCGCCGCCGGCACGTAGTTCGCC
+
CCCCCGGGGGGGEGGGGGGGGGGGGGGGGGGGGGGGGGGGGGGGGGGFFCFGGGGGGGGGGGGGGGGGGGGGGGGGGGGGGGGGGGGGGGGGGGGGGGGGGGGGGGGGGG@FGGGGGGGGGGGGGGGGGGGGGGGGGEDGGGGFGGGDEFGFFDGFGGGGGGFGGGGGGGGGFGCGFFGGF<CFGG,:AFGGGGGGGGGGGFGFGFFF=FF6>6E>DFEE>D@F@+7A1;@(>1))1;EG>0,5*646FG)(-8??D9,1(4:?GG44?0,,.4.-417191-2-(-(31(4,((09=()/
@M03364:396:000000000-C9LGT:1:1101:18130:5208 2:N:0:10
GGACTACTGGGGTATCTAATCCTGTTTGCTCCCCACGCTTTCGTGCCTCAGTGTCAGTTACAGTCCAGAAAGCCGCCTTCGCTACTGGTGTTCCTCCTAATATCTACGCATTTCACCGCTACACTAGGAATTCCACTTTCCTCTCCTGCACTCAAGTTTCCCAGTTTCAAGAGCTTACTACGGTTGAGCCGTAGCCTTTCACTCCTGACTTACGCAACCACCTACGCACCCTTTACGCCCAGTACATCCGCATAACGCTTGCACCATACGTATTACCCCGGCCGCTGGCACGTATTTCGCC
+
CCCCCGGGGGGGGGGGGGGGGGGGGGGGGGGGGGGGGGGGGGGGGGGGGGGGGGGGGGGGGGGGGGGGGGGGGGGGGGGGGGGGGGGGDFGGGGGGFGGGGGGGGGGGGGGGGGGGGGGDGGGGGGGGGGGGGGGGGGGGGGFFGGFDFFGBFF6;ADGGGGFGGGGGGGGFFGFF9DDAGGGGGGBDFFECDGGGGGGGGE98CF57@GFG5**1@AGC=G=EB1:*4;2>BFFE@DEF*8;E+9CFAG*67?E@F9(6=?+.2*2.=@@?<?)46+,460(-41(31(.48()09/,7/
@M03364:396:000000000-C9LGT:1:1101:19559:5208 2:N:0:10
GGACTACAAGGGTTTCTAATCCTGTTCGCTACCCATGCTTTCGAGCCTCAGCGTCAGTTGCAGACCAGAGAGCCGCCTTCGCCACTGGTGTTCTTCAATATATCTACGCATTCCACCGCTACACATGGCGTTCAACTCTCCTCTTCTGCACTCACGAAAAACAGTTTCCGATGCAGTTCCTCGGTTAAGCCGAGGGCTTTCACATTAGACTTGTATTTCCGCCTACGCTCGCTTTACGCCCAATAAAACCGGACAACGCTTGCCACCTACGTATTACCGCGGCAGCTTGCAGGTACTTGGC
+
B-CCC8FFGFE,E<@,CF6,,,C6C<FB+BFFGFCF<8<E9F@FC,+,6A,6886@@66,C<,FEF<F8<@B@,@+:?F,A,8:,4B<FGGCFC;9,5?FE<E?EG,4@E7=EF,?8+=8CFGE,@C4,@BF@A=9;:3A:8DD86E,,?8*AD8;F6@EG+*=FFFFGEG6>C*+7?322,3@:A:6+,,3C5C13,,,52,1C9B8EG4E*B9>D@,,-/(5(,()(2,.6;0)>2**467(27))019((,23714?(454*+/...4.)).-)0,((,((-31).,))(,)**0.79
@M03364:396:000000000-C9LGT:1:1101:13282:5212 2:N:0:10
GGACTACTAGGGTTTCCAATCCTGTTCGCTCCCCACGCTTTCGCTCCTCAGCGTCAGTAACGGCCCAGAGACCTGCCTTCGCCATTGGTGTTCTTCCCGATATCTACACATTCCACCGTTACACCGGGAATTCCAGTCTCCCCTACCGCACTCAAGCCCGCCCGTACCCGGCGCGGATCCACCGTTAAGCGATGGACTTTCACACCGGACGCGACGAACCGCCTACGAGCCCTTTACGCCCAATAAATCCGGATAACGCTTGCCCCCTACGTATTACCGCGGCTGCTGGCCCGGCTGTCGC
+
CCCCCGGGGGGGFGGGGFGGGGGGGGGGGGGGGGGGGGGGGGGGGGGGGGGGGGGGGGGGGGGGGGGGGGGGGGGGGGGGGGGGGFGGGGGGGGGGGGGGGGGGGGGGGGGGGGGGGGGGGGFGGGGGGGDFGGGCFGGGG?CFFGGEEFGFGFGFGGGGGFDGGBEGGGGGEGFG5?EF,CGCFG*6AFCDGGG6DGFFGFGFGFB00C9C(0C93>GG9D>?FGF>:GFF0:?2<:EGG?3:)44<FGG01:()9:F??F>,CGG9(31()-466C621(99>?022:(37(()).)7*
@M03364:396:000000000-C9LGT:1:1101:8229:5223 2:N:0:10
GGACTACCAGGGTTTCTAATCCTGTTCGATACCCGCACTTTCGAGCATGAGCGTCAGTTGCGCTCCCGTCAGCTGCCTTCGCAATCGGAGTTCTTCGCCATATCTAAGCATTTCACCGCTACACGACAAATTCCGCCCGCGTTGCGCGCACTCAAGTGGACCAGTATGCGCTGCAAGTCAGACGTTGAGCGCCTACATTTCACAACACCCTTAATCCACGGCCTACGCTCCCTTTCAACCCAATAAATCCGGATAACGCCCGGACCTTCCGTATTACCGCGGCTGCTGGCACGGATTTAGC
+
CCCCCGGGGGGGFFGGGGGGGGGGGGGGGGGGFGFCGGGGGGGGGGGGGGGGGGGGGGGGGGGGGGGGGGGGGGGGGGGGGGGGGGGG7FFGGGGGGGGGGGGGGGGGGGGGGGGFGGGGGGGGGGGGGGGGGGGGGDDGGGGFGGG6EAFFF@A@EFGGGGFGGGGGGGGGFGFGGFGGGEFCGGGFFCEDGEDFGFGGGFGEGEFF09=C@+><F<FGFGFF?2:;(99BF-4>A>:FGF?F?B99FGGFFF2>FB>>>9:7DGD)4<:>1:0))<447>>B9:7?0<:?FF4))/6>*
@M03364:396:000000000-C9LGT:1:1101:18502:5225 2:N:0:10
GGACTACACGGGTTTCTAATCCTGTTCGCTCCCCACGCTTTCGCTCCTCAGCGTCAGTAACGGCCCAGAGACCTGCCTTCGCCATTGGTGTTCTTCCCGATATCTACACATTCCACCGTTACACCGGGAATTCCAGTCTCCCCTACCGCACTCAAGCCCGCCCGTACCCGGCGCGGATCCACCGTTAAGCGATGGACTTTCACACCGGACGCGACGAACCGCCTACGAGCCCTTTACGCCCAATAAATCCGGAGCACGCTTGCCCCCTCCGTATTACCGCGGCTGCTGGCCCGCAGTTGGC
+
CCCCCGGGCGGGFFGGGGGGGGGGGGCFGGGGGGGGGGGGGGGG@GGGGGGGGGGGGGGGGGGGGGGGAFF8D<FGGGGGGGGGF?FGEGGGGFFGGGDGGGGGGFG,FGGG;FFGGG8CEGGG8>FEGCFGGGG9FGFGG6EF8DFEG?FFGFGF=E+7BF5DFCECFCEE:F@D:?GG++;CF?*6AF*12=E*7EFGGFGECE>93C,*(.8(/(:C>G><(2()(9(4?BFBF:CEG:11?A46@*)1-((4;99(3:C06CG>(2(-(.5)4089((279:02::(4((-))*)90
@M03364:396:000000000-C9LGT:1:1101:16752:5238 2:N:0:10
GGACTACCCGGGTATCTAATCCTGTTCGCTCCCCACGCTTTCGCTCCTCAGCGTCAGTAACGGCCCAGAGACCTGCCTTCGCCATTGGTGTTCTTCCCGATATCTACACATTCCACCGTTACACCGGGAATTCCAGTCTCCCCTACCGCACTCAAGCCCGCCCGTACCCGGCGCGGGTCCACCGTTAAGCCCTGGACTTTCGCCCCGGACGCGCCGACCCGCCTCCGAGCCCTTTACCCCCACTAAATCCGGATCACGCTTGCCCCCTCCGTCTTCCCGCGGCGCCTGGCCCGGCTTTCGC
+
CCCCCGGA6FGGGFGGGGGGGGGGGGGGGGGGGGGEGGGGGGGG@FGGGGGGGGGGGGACEFGGGGGGGGE<D,EGGGGGGGGGC9FGFGGGGGGGGCCGGGGGFEF9FGGGGGGGGGEGDGGGEEGGGGGGGG8,@=9FGGGFGGG+6<FBGFGFGGDEDG>GGG5CEEG5/>@G*03;23;*=E:/6C+/2=E*2?CFG08(9>D1(1(*,)*3)(2*(97(281)-17:(:3).)3;>;(()5):@<C9?1(4:(((-4@,9E7,(,71..4)6016B>61((,4-8(((,-))))9/
@M03364:396:000000000-C9LGT:1:1101:5885:5238 2:N:0:10
GGACTACAAGGGTATCTAATCCTGTTCGCTCCCCACGCTTTCGCTCCTCAGCGTCAGTAACGGCCCAGAGACCTGCCTTCGCCATTGGTGTTCTTCCCGATATCTACACATTCCACCGTTACACCGGGAATTCCAGTCTCCCCTACCGCACTCAAGCCCGCCCGTACCCGGCGCGGATCCACCGTTAAGCGATGGACTTTCACACCGGACGCGACGAACCGCCTACGAGCCCTTTACGCCCCATAAATCCGGAGAACGCTTGCCCCCTACGTCTTCCCGCGGCTGCTGGCACGTTCTTGGC
+
CCCCCGGGGGGGGGGGGGGGGGGGGGGGGGGGGGGGGGGGGGGGEGGGGGGGGGGGGGGGGGGGGGGGGGGGGGGGGGGGGGGGGGGGFGFGGGGGGGGGGGGGGGGGGGGGGGGGGGGGGGGGGGGGGGGGGGGG;FGGFFGFGGGDGFGFGFG?FGGGGGBGGGGGGGDGFGADE4CEFCFCBEF;=F/CFGGGGGGGGFGEGFFF0D>*408(/4EGFGBFFF?)4C0?<0:AFFGGD(:?).-.=4)-1((()(-::?G(*CD34424(.(64;:64;;>(:4:??,3<,())*)20
@M03364:396:000000000-C9LGT:1:1101:13056:5252 2:N:0:10
GGACTACAAGGGTTTCTAATCCTGTTCGCTCCCCACGCTTTCGCTCCTCAGCGTCAGTAACGGCCCAGAGACCTGCCTTCGCCATTGGTGTTCTTCCCGATATCTACACATTCCACCGTTACACCGGGAATTCCAGTCTCCCCTACCGCACTCAAGCCCGCCCGTACCCGGCGCGGATCCACCGTTAAGCGATGGACTTTCACACCGGACGCGACGAACCGCCTACGCGCCCTTTCCGCCCAATACATCCGGATCACGCTTGCACCCTTCGTTTTACCGCGGCTGCTTGCCCGTCTGTAGC
+
CCCCCGGGGGGGGGGGGGGGGGGGGGGGGGGGGGGGGGGGGGGGGGGGGGGGGGGGGGGGGGGGGGEGGGEFGGGGGGGGGGGGGGGGFGGGGGGGGGGFGGGGFGGGGGGGGFGGGGGGGGGGGGGGEGCFGGGCDGDFGGGFGGG8EBG>FF?FGGGGGGFGGGGGFGEG>C=C:8CG,CGCGG76FC:3CEC=FGGGG)?<FEFF091*():-9(:C9DB11CB)4D946:B<<1=EG11(03<69**-((-,)3:?B8;)9FG?(.3.(--))34(,--71()).2?:?4,)0/.7*
@M03364:396:000000000-C9LGT:1:1101:20147:5261 2:N:0:10
GGACTACTGGGGTTTCTAATCCTGTTTGCTACCCATGCTTTCGTGCCTCAGCGTCAGTTAGAGCCCAGTAAGCCGCCTTCGCCACTGGTGTTCCTCCGAATATCTACGCATTTCACCGCTACACTCGGAATTCCGCTTACCTCTACTCCACTCAAGAACCACAGTTTTGGATGCAGCTCCGGAGTTAAGCTCCGGTATTTCACATCCAACTTGCAGTCCCGCCTGCGCACCCTTTCCACCCAGTAATTCCGGACCACGCTTGCCACCTACGTATTACCGCGGCTGCTGGCACGGCTGTCGC
+
CCCCCGGGGGGGGGGGGGGGGGGGGGGGGGGGGGGGGGGGGGGGGGGGGGGGGGGGGGGGGGGGGGGGGGGGGGGGGGGGGGGGGGGGGGGGGGGGGGGGGGGGGGGGGGGGGGGGGGGGGGGGGGGGGGGGGGGGGGGGFFFFGGGGGFGFFFFFA?DFGGFGGGGGGGFGFGBGGFGGGGCFGGCCFE,CFEEGGGGGGFGFCFA=)A@F6A,1;7FGFGFF=B=D2<@FFDF)77FGG?DF6?ECCF4>;901>BFBFFGF>FG353444<:).24;399;1?3:>?(5<(().0)1*
@M03364:396:000000000-C9LGT:1:1101:8004:5276 2:N:0:10
GGACTACTGGGGTTTCTAATCCTGTTCGCTCCCCACGCTTTCGCTCCTCAGCGTCAGTAACGGCCCAGAGACCTGCCTTCGCCATTGGTGTTCTTCCCGATATCTACACATTCCACCGTTACACCGGGAATTCCAGTCTCCCCTACCGCACTCAAGCCCGCCCGTACCCGGCGCGGATCCACCGTTAAGCGATGGACTTTCACACCGGACGCGACGACCCGCCTACGAGCCCTTTACGCCCAATAAATCCGGATCACGCTTGCACCCTACGTCTTCCCGCGGCTGCTGGCACGTATTTAGC
+
CCCCCGGGGGGGGGGGGGGGGGGGGGGGGGGGGGGGGGGGGGGGGGGGGGGGGGGGGGGFGGGGGGGGGGGGGGGGGGGGGGGGGFGGGGGGGGGFGGGGGGGGGGGFGGGGGGGGGGGGGGGGGGGGGGGGGGGFEFDGGGGFFGGEGFGFFDGFGGGEGGBGGCEGDGGGED2D?BGGGGGGGG7=FF*>FGGEDGGGGFGCFDFF;C;C>5?9G(:76DFF?8:)(12<?<D4<BGGG?0,68)6@C39(((4??:8(8A)2AC::??7(43).2-420(((4,44?(384(/)*);*
@M03364:396:000000000-C9LGT:1:1101:16043:5286 2:N:0:10
GGACTACTCGGGTTTCTAATCCTGTTCGCTCCCCTAGCTTTCGCGCCTCAGCGTCAGTCGTGGCCCAGAAGGCCGCCTTCGCCACCGGTGTTCTTCCAAATATCTGCGCATTCCACCGCTACACTTGGAATTCCGCCTTCCCCTGCCAGACTCAAGCCGGCCGGTATCGGGAGCGGACGGGGGTTGCGCCCCCGGATTTGACTCCCGACCAGGCTGGCCGCCTACCCGCGCTTTACGCCCACTGCATCCGTCGAACGCTTGCCCCCTACGTATTACCCCCGCCGCTGGCCCGGTGTTCGCC
+
CCCCCGGGGGGGGGGGGGFGGGGEGGGGGGGGGGGGGGGGGGGGGGGGGGGGGGGGGGGGGGGGGGGGGGGGGGGGGGGGGGGGGGGGFGGGGGGGGGFFGGGGGGGGGGGEGGGGGGGGGGGGGGGGFGGFGGGGGGGGGGGFGGF8?FGFGFGFGGEGGGFDFCGGGDGCAF>D7?GGEGGGGG*4<;EGDGG5CC9F7:762<B6;G(>6<;(91:>>D1(4*.)3)736<)63:GG>(8B*))6?C7((-(4),(((-<7FC),2(43)564.+((47,4;;(4?((((,-00*-/1
@M03364:396:000000000-C9LGT:1:1101:20113:5301 2:N:0:10
GGACTACTGGGGTTTCTAATCCTGTTTGCTCCCCACGCTTTCGCGCCTCAGTGTCAGTTACAGACCAGGAAGCCGCCTTCGCCACTGGTGTTCCTCCATATCTCTACGCATTTCACCGCTACACATGGAATTCCACTTCCCTCTTCTGCACTCAAGTCGACCAGTTTCCAATGACCCTCCACGGTTAAGCCGTGGGCTTTCACATCAGCCTTAATCAACCACCTGCGCGCTCTTTACGCCCAATAATTCCGGATAACGCTCGCCCCCTACGTATTTCCGCGGCGGCTTGCCCGTCTTTAGC
+
CCCCCGGGGGGGGGGGGGGGGGGGGGGGGGGGGGGGGGGGGGGGGGGGGGGGGGGGGGGGGCEFGGGGGGGGGGGGGGGGGGGGGGGGFGGGGGGGGFGGGGGGGGGGGGGGGGGGGGGGGGGGFGGGGGGGGGGGGFGGGGGFGGG,>DGFGFGFFGGDGGFGDGFGGGFFF9DDFFGG6DDFGG+:FFGGGGGGGGGGGCGECFAE)CBGFF7:=BGG5F@BBF@:>D,;DEFCC;EEG?01=AF<@>*(1:69=1>?B;E(/:<>?FB?))8).3:?;90(44((-(5)(,,05*-:2
@M03364:396:000000000-C9LGT:1:1101:17336:5302 2:N:0:10
GGACTACTCGGGTATCTAATCCTGTTCGATACCCGCACTTTCGAGCTTCAGCGTCAGTTGCGCTCCCGCGAGCTGCCTTCGCAATCGGGGTTCTTCGTCATATCTAAGCATTTCACCGCTACACGACAAATTCCGCCCGCGTTTCGCGCACTCAAGTGGACCAGTATGCGCTGCAAGTCAGACGTTGAGCGCCTACATTTCACAACACACTTAATCCACGGCCTACGCCCCCTTTCACCCCAATAAATCCGGATAACGCCCGCCCCTTCCGTATTCCCGCGGCTGTTGGACCGGGCTTCGC
+
CCCCCGGGGGGGGGGGGGGGGGGGGGFGEFFGGGGGGGGGGGG8FGEGGGGGGGGGGGGFGGGGGGGGEGGGGGGGGGGGGG@CEGGG7FGGGGGG7F:FGGGGGGCGGGGGGGGGGGGGGGGG>C>+CFGGGGCF8C>G@C+0;:EGGFGAGFGFFFGGGGFGG@FFEGGGBFEFFCFG7,*4BC<;ACCDD7*0>EGGGEGF4B=?;D@GB40-;8C74D>??C(.,7242?0)))3AEB,(95)-@976(4(6F(-(,-*(9?777<?>:3346::2(43((.).()5(,3()87(1*
@M03364:396:000000000-C9LGT:1:1101:14046:5377 2:N:0:10
GGACTACTCGGGTATCTAATCCTGTTTGCTCCCCACGCTTTCGTACCTCAGTGTCAGTTACAGTCCAGAAAGCCGCCTTCGCCACTGGTGTTCCTCCTAATATCTACGCATTTCACCGCTACACTAGGAATTCCGCTTTCCTCTCCTGCACTCAAGCAGCCCAGTTCACAAGGCGAACTATGGTTAAGCCATAGCCTTAAACCCCGTGCTTAGGTAGCCACCTACGTACTCTTTACGCCCAATAATTCCGGATAACGCTTGCCCCCTACGTATTACCCCGGCTGCTGGCACGTAGTTCGCC
+
CCCCCGGGGGGGFGGGGGGGGGGGGGGGGGGGGGGGGGGGGGGGGGGGGGGGGGGGGGGGGGGGGGGGGGGGGGGGGGGGGGGGGGGGFGGGGGGGGGGGGGGGGGGGGGGGGGGGGGGGGGGGGFGGGGGGGGFFGFGGGGGFGGGGGFGFGFDFFGGGFGFGGGGFGGGGFGFGGFGDGGG=D98;AFCDCFFGGGGG7CGFGFFF=FECEAFAFEGCBFF9<47/>8CCFFFFF2?F<7@)17).;<31(2.389;??FGEGGDB???24:<<6+4-9B99:>)41(8<3(.7@F1)1
@M03364:396:000000000-C9LGT:1:1101:19215:5407 2:N:0:10
GGACTACTCGGGTTTCTAATCCTGTTTGCTCCCCACGCTTTCGAGCCTCAGCGTCAGTTACAGTCCAGAGAAGCGCCTTCGCCACTGGTGTTCTTCCTAATCTCTACGCATTTCACCGCTACACTAGGAATTCCATTCTCCTCTCCTGCACTCTAGACTTCCAGTTTGAAATGCAGCACCCAAGTTGAGCCTGGGTATTTCACATCTCACTTAACAGTCCGCCTACGCTCCCTTTACGCCCAGTCAATCCGGACAACGCTCGCCCCCTACGTATTCCCGCGGCTGCTGGCCCGTAGTTCGC
+
CCCCCGGGGGGGGGGGGGGGGGGGGGGGGGGGGGGGGGGGGGGGGGGGGGGGGGGGGGGGGGGGGGGGGGGGGGGGGGGGGGGGGGGGEFGGGGGGGGGGGGGGGGGGGGGGGGGGGGGGGGGGGFGGGGGGGGGGGFFFGGGFGGGGGFGFDD9D,ECFFGFGGGGGGGFGFGBFGFGGGFGGGG<;DCGGGGGCFGGGG<FCCAAEEGFG@33;CEGGFGDFFGFAAD==:EFFFFGFF92>*8@?FFC>2;13A;@(,380*2C;1?:B)6?26C49(43061:?FF2:22-)07)*/
@M03364:396:000000000-C9LGT:1:1101:19433:5412 2:N:0:10
GGACTACAAGGGTATCTAATCCTGTTCGCTCCCCTAGCTTTCGCGCCTCAGCGTCAGTCGTGGCCCAGAAGGCCGCCTTCGCCACCGGTGTTCTTCCCGATATCTGCGCATTCCACCGCTACACCGGGAATTCCGCCTTCCCCTGCCAGACTCAAGCCGGCCGGTATCGGGAGCGGACGGGGGTTGAGCCCCCGGATTTGACTCCCGACCAGGCTGGCCGCCTACGCGCGCTTTACGCCCAATGAATCCGGATACCGCTTGCCCCCTACGTATTACCCCGGCCGCTTGCCACTAGTTAGCC
+
CCCCCGGGGGGGGGGGGGFGGGGGGGGGGGGGGGGGGGGFGGGGGGGGGGGGGGGGGFGGGGGGGGGGGGGGGGGGGGGGGGGGGGGGFGGGGGGGGGGGGGGGGGGGGGGGGGGGGGGGGGGGGGGGGGGGGGGGGGGGGGFBFGGGGFGFGFGFFGGGGGFGGEDGGGGGBF>D5;EGGCDEGG<5?:EGGEE5<A:?96+677:?0C078>:2C18C>D:04;2749;(8:>AFFGG5(,(/..6?591(,4)79724?@BFG7?B:?2<B.-4+((46((-704(4.)(()/9*-:>
@M03364:396:000000000-C9LGT:1:1101:9223:5437 2:N:0:10
GGACTACACGGGTATCTAATCCTGTTCGCTCCCCACGCTTTCGCTCCTCAGCGTCAGTAACGGCCCAGAGACCTGCCTTCGCCATTGGTGTTCTTCCCGATATCTACACATTCCACCGTTACACCGGGAATTCCAGTCTCCCCTACCGCACTCAAGCCCGCCCGTACCCGGCGCGGATCCACCGTTAAGCGATGGACTTTCACACCGGACGCGACGAACCGCCTACGAGCCCTTTACGCCCAATAAATCCGGATCACGCTTGCCCCCTACGTATTCCCGCGGCTGCCGGCACGTGTTTAGC
+
CCCCCGGGGGGGGDFGGGGGGGGGGGGGGGGGGGGGGGGGGGGGGGGGGGGGGGGGGGGGGGGGGGGGFGGGGGGGGGGGGGGGGGGGGGGGFGGGGGGGGGGGGGGGGGGGGGGFGGGGGGGGGGGGGGGGGGGGGGGGGGGFFGGGGFGFFDGFGGGGGDEDGEGGGGGGFGFG*)=?6CGBGGB@FGEG4EGGGGGGGCG?FBF9>G9C>>EFD0CGFDBF0;?08D1::B))<BEGG:0:))6:FGG><:(.<(4:??GBGGGB66:8)-8)403;(4;9>:(,2249::()07-:*
@M03364:396:000000000-C9LGT:1:1101:15810:5486 2:N:0:10
GGACTACTGGGGTTTCTAATCCTGTTCGCTCCCCACGCTTTCGCTCCTCAGCGTCAGTAACGGCCCAGAGACCTGCCTTCGCCATTGGTGTTCTTCCCGATATCTACACATTCCACCGTTACACCGGGAATTCCAGTCTCCCCTACCGCACTCAAGCCCGCCCGTACCCGGCGCGGCTCCACCGTTAAGCGATGGAGTTTCACACCGGACGCGACGAACCGCCTCCGAGCCCTTTGCGCCCAACAACTCCGGGTCACGCTTTCCCCCTGCGCCTTACCCGGGCTGCCGGGACGTCTTTAGG
+
CCCCCFC,@<C@FGGGGF6EFFEEFGFFDGFEGEGEGC:FDG:F@EFGG9CFGFGEGE,<E,F:FFFG8EG8CE@FFFGFGCFEGGGGFD4B??D<E,?FFFCGG;ECEFGGG9EGGGF6=FDFC@CF@FGGFGCCC=DF=FC?8>,++<C5FDFDGFE75FDG>8EE,7*85<5D*)//,<<*==:=F9CCF*A7*5C<FCE37ABB7C3*()8(/(:*-)4((1-)(14(,82))3888(418:,4779(((-./4((4(+.>*)2(,3(,-()(3(--(4-8((((((,3,().*)2*
@M03364:396:000000000-C9LGT:1:1101:13968:5496 2:N:0:10
GGACTACCGGGGTTTCTAATCCCGTTCGCTACCCTGGCTTTCGCATCTCAGCGTCAGACACAGTCCAGAAAGGCGCCTTCGCCACTGGTGTTCCTCCCAATATCTACGCATTTCACCGCTACACTGGGAATTCCCCTTTCCTCTCCTGCACTCAAGTCTTCCAGTATCCAGAGCCATACGGGGTTGAGCCCCGCATTTTCACTCCGGACTTAATAAACCGCCTACCTGCTCTTTACGCCCAATAATTCCGGACAACGCTCGCCACCTACGTATTACCGCGGCTGCCAGCACGTAGTGCGCC
+
CCCCCGGGGGGEFCFFGGGGG9FGGGDFGEECFGGGGGGGGGGEEEGCGFFGGGEE@,CFFGGFFGFFGGGGGGGGGGG@FCGGGFGGGGGGFGGGEBFGGGGFGGFFCEGGGGGGGEGGGGGGFFGCFGCF?F?FE:FFFG;9DEG8DDDDD58@DDCFFGFCFFGGCDFGFFDFGFFGGDGGGGG@9<EDDE5>DGGGC:@B*8?9(95CE+5/=<EGB8;?88=9:;7?EEFEDDEF*,,)*.647DG6>6<:EB16>9EFGGG7BB:)6244<*(499>1(().,226,(38)*()*
@M03364:396:000000000-C9LGT:1:1101:10153:5501 2:N:0:10
GGACTACACGGGTTTCTAATCCCGTTTGCTCCCCTGGCTTTCGCGCCTCAGCGTCAGTTGTCGTCCAGAAAGCCGCTTTCGCCACTGGTGTTCCTCCTAATATCTACGCATTTCACCGCTACACTAGGAATTCCGCTTTCCTCTCCGATACTCTAGCATCGCAGTTTCGGTCCCCTCACGGGGTTAAGCCCCGCACTTTTAAGACCGACTTACGCCGCCGCCTGCGCGCCCTTTACGCCCAATACTTCCGTACAACGCTTGCCACCTACGTATTACCGCGGCTGCTGGCACGTAGTTTGCC
+
CCCCCGGGGGGGGGGGGGGGGGGGGGGGGGGGGGGGFGGGGGGGGGGGGGGGGGGGGGGGGGGGGGGGGGGGGGGGFGGGGGGGGGGGEFFFFGGGGGFFGGGGGGGGGGGGGGGCGGGGGGGGCGGGFGGGGGGGGEFGGFGFGGGDGFGEGFGFGGGGGGFGGGGGGGGGBFFGGFGGGGGGGG,:BGGGGGGGGGGG?>C==FDFFGFCA>/4DFGG>D:?B89>6999?F>F6<EEC<7)))6>9C90:0.:DF?(-:<4CGF(.33)).-).*469932:?78:342.((0**-:0
@M03364:396:000000000-C9LGT:1:1101:14309:5520 2:N:0:10
GGACTACAAGGGTTTCTAATCCTGTTTGCTCCCCACGCTTTCGAGCCTCAGCGTCAGTTACAGTCCAGAGAATCGCCTTCGCCACTGGTGTTCTTCCTAATCTCTACGCATTTCACCGCTACACTAGGAATTCCATTCTCCTCTCCTGCACTCTAGACTTCCAGTTTGAAATGCAGCACCCAAGTTGAGCCCGGGTATTTCACATCTCACTTAAAAGTCCGCCTACGCTCCCTTTACGCCCAGTAAATCCGAACAACGCTAGCCCCCTTCGTATTACCGCGGCTGCTGGCCCGGCATTTGC
+
CCCCCGGGGGGGGGGGGGGGGGGGGGGGGGGGGGGGGGGGGGGGGGGGGGGGGGGGGGGGGGGGGGGGGGGGGGGGGGGGGGGGGGGGGGGGGGGGGGGGGGGGGGGGGGGGGGGGGGGGGGGGGGGGGGGGGGGGGGGGGGGFGGGFGFGFFFGFAFGGGGFGGGGGGCFGFEEGGFGGGGGGGGFFFFGGGGGGDGGGGFGEGFFFEGFGF8,8@EGGAGFFADA>@G>DFFFFE@GFGFFFAECEFG3(14(:F>B@<;E;DGD;8??BF1:<>::6>BFFBF0::00(7(()8*)22
@M03364:396:000000000-C9LGT:1:1101:5620:5526 2:N:0:10
GGACTACTAGGGTTTCTAATCCTATTTGCTCCCCACGCTTTCGTGCCTCAGCGTCAGTAACAGGCCAGGCGGCCGCCTTCGCCACTGGTGTTCCTCCATATATCTACGCATTTTACCGCTACACAAGGTGTTCCACTGCCCTCCCCTGTCCTCTAGCCTGCCAGTTTCCAAGGCCTGTCCACCGTGGGCCGGTACCTTTCCCCTCAGCACTAAACGGCCCCCTACCCACCCTTTTCAACCCAACATTCCCGAAAAACGCCCGCACCCCGCATTGTACCGCGTCCTGTGGCGCGGTTGTCCC
+
CCCCCGGCCFGGEFGGGGGGGGGCFFDFGGFGGGGGGGGCFGGC@FFF,4FGGGGG@F,C9C,C@CFGC,+8@FFGCCGGGG@FCFGGGFGGC,9:,,<C@9>FFGGGGGGGF,=FGGGGGGGG9+,,,4CFF<F?,,+A,=D5>EDEF93*>*=FF?9=?FDGC9AE,E,,<F@+10,@,,*5@,@)*8*3;*1,+?;,,*,(*0/)**0,0),/1(?*6D((/2(*,9<(55)6))<E51(()(6)70*((((,)((-,(*(989(,-(,().)-+4((-((,).,((-((,-)00)*2
@M03364:396:000000000-C9LGT:1:1101:21956:5540 2:N:0:10
GGACTACTAGGGTTTCTAATCCTGTTTGATCCCCACGCTTTCGTGCCTCAGCGTCAGTAACGGCCCAGAGACCTGCCTTCGCCATTGGTGTTCTTCCCGATATCTACACATTCCACCGTTACACCGGGAATTCCAGTCTCCCCTACCGCACTCAAGCCCGCCCGTACCCGGCGCGGAGCCACCGTTAAGCACTGGACTTTGCAACCGAACGCAACGAACCGCCTACGAGCCCATTACGCCCCATAAATCCAGGTCAACCAGTAACCCCACGAATTCACCCGGCTCCTTGCAGGTCGTTAGC
+
C@CCCGGGGGEFFEDGGGD9FFGGFGGGFFGGGGCFCEGGGGGGGGGFGG,EFGGEFFGGFGG+CFGGFGG?FFFFGFGCFGE7FFFG?DFDGGFBEGGGGGGGGG<F=EEFGF8FGEGDGFGGGCC7CFFGGEAF;,+9AD8*@8D@@>+)3)60,@@GEFBDC7CC91B***037)=*,4;*4/8(+,+**=0*;<FC+.+9C4:1()(*(0*-12*/2<(32*3)-1(((.4)-(28808(8244749)()..*-((()+)*3/(4(((,(())3)(-1(2(-(64(),(.).)),1:
@M03364:396:000000000-C9LGT:1:1101:21911:5543 2:N:0:10
GGACTACACGGGTTTCTAATCCTGTTCGCTCCCCACGCTTTCGCTCCTCAGCGTCAGTAACGGCCCAGAGACCTGCCTTCGCCATTGGTGTTCTTCCCGATATCTACACATTCCACCGTTACACCGGGAATTCCAGTCTCCCCTACCGCACTCCAGCCCGCCCGTACCCGGCGCAGATCCACCGTTAGGCGATGGACTTTCACACCGGACGCGACGAACCGCCTACGAGCCCTTTACGCCCAATAAATCCGGATCACGCCCGCCCCCTACGTTGTCCCGCGGCTGCTTGCCCGGATGTCGC
+
CCCCCGGGGGGGGGGGGGGGGGGGGGGGGGGGGGGGGGGGGGGGGGGGGGGGGGGGGGGGGGGGGGGGGGGGGGGGGGGGGGGGGGGGGGGGGGGGGGGGGGGGGGGGGGGGGGGGGGGGGGGGGGGGGGGGGGGGGGGGGGGFGGGEGFGAFFFFGGDEEGFGGGGGGGGC>FBGCFGGCCGFFG:;A?EGGGG6C<?FGEGFDADF9D>GF8C>D0*>>GFF:::739>B0(5263;:E:(39244=DC(--(()4(((,/(1:D9(18.((-6)347(99((,,)5(,,4(,0)))97
@M03364:396:000000000-C9LGT:1:1101:23350:5549 2:N:0:10
GGACTACTGGGGTATCTAATCCTGTTCGCTCCCCACGCTTTCGCTCCTCAGCGTCAGTAACGGCCCAGAGACCTGCCTTCGCCATTGGTGTTCTTCCCGATATCTACACATTCCACCGTTACACCGGGAATTCCAGTCTCCCCTACCGCACTCCAGCCCGCCCGTACCCGGCGCAGATCCACCGTTAGGCGATGGACTTTCACACCGGACGCGCCGAACCGCCTACGAGCCCTTTACGCCCAATCAATCCGGATCACGCTTGCCCCCTACGTATTCCCGCGGCTTCTGGCCCGTACTTAGC
+
CCCCCGGGGGGGEGGGGGGGGGGGGGGGGGGGGGGGGGGGGGGGGGGGGGGGGGGGGGGGGGGGGGGGGGGGGGGGGGGGGGGGGCFGCFGGGGGGGGGGGGGGGGGGGGGGGGGFGGG>CFGGGGGGGGGGGGGCFGGGGGGFGGGEGEGF@DFFFGGGGGFGGGGGGGGGFGFGCFGGGGGCCE*5AFCDCECFFGGFG3F?CDF@>GFD0.:9<6GG9DFFFGF>:C>B4:0-<6EGG?<?54<69*1-44(4<6::?0:(*;D,-324))4).<44(490(.))3>629(()0*.?:
@M03364:396:000000000-C9LGT:1:1101:12576:5558 2:N:0:10
GGACTACTCGGGTATCTAATCCTGTTCGCTCCCCACGCTTTCGAGCCTCAGCGTCAGTTACAGTCCAGAAAGCCGCCTTCGCCACTGGTGTTCCTCCTAATATCTACGCATTTCACCGCTACACTAGGAATTCCGCTTTCCTCTCCTGCACTCAAGAAGACCAGTTTCCATCCCCTCACGGGGTTGAGCCCCGCACTTTTAAGATAGACTTGATCTCCCGCCTGCGCTCCCTTTACGCCCAATACTTCCGGACACCGCTCGCCACCTACGTATTACCCCGGCTGCTGGCACGTCGTTCGCC
+
CCCCCGGGGGGGGEFGGGGGGGGGGGGGGGGGGGGGGGGGGGGGGGGGGGGGGGGGGGGGGGGGGGGGGGGGGGGGGGGGGGFGGGGGGGGGGGGGGGGGGGGGGGGGGGGGGGGGGGGGGFGGGGGGGFGGGGGGGGGGGGGFGGGGGFGFGFGFDDCGGGFGGGGGGGGGFGDFGFGGGGGGGG>@FFGGGGCEGGGGG3D*:=FEFGFGFFGEGFGGBDD<@=6:<DFF<EF<D0=<*6(5)6:AFGD<BF?BF>0991C:DG7>BB:4<?<<A6((4146:7:?B:BFF((00)(11
@M03364:396:000000000-C9LGT:1:1101:20545:5586 2:N:0:10
GGACTACCGGGGTTTCTAATCCTGTTCGATACCCGCACTTTCGAGCATGAGCGTCAGTTGCGCTCCCGTCAGCTGCCTTCGCAATCGGAGTTCTTCGCCATATCTAAGCATTTCACCGCTACACGGCAAATTCCGCCAACGTCGTGCATACTCAAGTCAGCCAGTTCGCGCTGCAGTGCAGGTGTTGGGCCCCTACATTTCACAACACGCTTCACCGACAGCCTGCGCTCCCTTTAAACCCAATAAATCCGGATAACGCCCGGACCTTCCGTTTTCCCGCGGCTGCTGGCACGGACTTCGC
+
CCCCCGGGGGGGGGGGGGGGGGGGGGGGDGCFGGGGGGGGGGGFGGGFFGGGGGGGGGGGGGGCGGGGGGGGGGGGGGGGGGGCGGGG:FFGGGGGGGGGFFFGGGGGGGGGGGGGGGGGCFGGGGGGGGGGGGGGG+@GGGF?CEG+@CFAECGFFEFFFGFGGGGGGG>EDF4FGAF?FFFFDGF9>B/:DGGGGFGGGFGFGDFD(8(A(8CAG9E*35<?:5672>>F:D?9):FFG:?B:<:2763904(<F:9B>9*(9:<)8??))(,)5::0(479;()2:::7:>953?)9*
@M03364:396:000000000-C9LGT:1:1101:5211:5598 2:N:0:10
GGACTACTGGGGTTTCTAATCCTGTTTGCTCCCCACACTTTCGTACCTCAGTGTCAGTTACTGTCCAGAAAGCCGCCTTCGCCACCGGTGTTCCTCCTAATATCTACGCATTTCACCGCTACACTAGGAATTCCGCTTTCCCCTCCAGCACTCAAGTAACCCAGTTCATGGGGCGAACAATGGTTAAGCCGTTGCCTTAAACCCCATGCTTAGGAAACCACCTACGTACTCTTTACGCCCAATACTTCCGGATAACGCTCGCCCCCTACGTCTTACCCCCGCTGCTGGCACGTAGTTCGCC
+
CCCCCGGGFGGGGGGGGGGGGGGGGGGGGGGGGGGGGGGGGGGGGGGGGGGGGGGGGFGGGGGGGGGGGGGGGGGGGGGGGGGGGGGGGGGGGGGGGGGGGGGGGGGGGGGGGGGGGGGGGGGGG@FGGFGGGGDGGDFGGGGFGG8=EFGFFFDFFGGGG8?FGFGGFGGG5:59@?:?FFFFFC,;AF:CDCEGFEBE?:DDDBFFFF49*2,9D>GFBGFE5*5*276<EEE<<FGGG164)9?CFG)3(:).)(-3>624DEC:?68((46::+,(-(46BF82?08:,((09*4<D
@M03364:396:000000000-C9LGT:1:1101:25160:5607 2:N:0:10
GGACTACACGGGTTTCTAATCCTTTTCGATACCCACGCTTTCGAGCTTCAGCGTCAGTTGCGCTACAGCAGGCTGCCTTCGCAATCGGAGTTCTTCGTCATATCTAAGCATTTCACCGCTACACGACGAATTCCGCCTACTTCCTGCGCACTCAAGTCTCACAGTTCGCGCTGCAATGCCCAGGTTGAGCCCCGACATTTCACAACACGCTTATAAGACGGCCTACGCTCCCTTTGAACCCAATCAATCCTGATCACGCCCGGACCTTCCGTATTGCCGCGGCTTCTCGCACGGACTCAGC
+
CCCCCGGGGGGGCFGGGG<FGGG,E<F@FFFGGGGGGGGEGGEGGGGGGF9A@FBFFEEFFGGCGGGFGG@GGFFFGGGGGGF:FDGG,@FGGGGCFGCDFGGFGGGGGGGGGGGGGGEGGGFGEEEGCFGGGGFCE==EDD;DDFD++<==D)+;CEAE,FFGFGDGGGGGEEFCGFDG;,/*?E@<F@<>@5=ECEGGGFGFGBFD<C?E06>6:@D*3C:;@<4>0C4(,4:).6CGG?F7).,.9<*<B<29F(((,,*,9>><???F11:.6+(-(-,3((-)-4(,-6()00)22
@M03364:396:000000000-C9LGT:1:1101:26055:5676 2:N:0:10
GGACTACACGGGTTTCTAATCCTGTTCGATACCCGCACTTTCGAGCTTCAGCGTCAGTTGCGCTCCCGCGAGCTGCCTTCGCAATCGGGGTTCTTCGTCATATCTAAGCATTTCACCGCTACACGACAAATTCCGCCCGCGTTGCGCGCACTCAAGTGGACCAGTATGCGCTGCAAGTCAGACCTTGAGCGCCTACATTTCACAACACACTTACTCCACGGCCTACGCTCCCTTTCAACCCAATAAATCCGGATCACGCCCGGACCTTCCGTATTACCGCCGCTGCTGGCCCGGATTCCGC
+
CCCCCGGGGGGGGGGGGGGBFGGCGGGGGGGGGGGGGGGGGGGGGGGGGGGGGGGGCFGCGGGGGGGGGGCEGGGGGGGC7FGEGGGGGGGGGGGGGGGGGGGGDFGGGCGFGAFGGGDDGGGGE8FGFGGFFGFDG7@F@DG@DGGDEB>)5>DF@?FGFGFGGFGGGEGGFG2FC:FC9EF*B;2/=<:DGEEFFFBFG?C?FEFFFD?G)*262,C50D>?<FB:094<3AB4<BGGGFFB48).9FGBF002?(2?;08;CEFBFB(.((845<(4(42911),5610991))*)21
@M03364:396:000000000-C9LGT:1:1101:22142:5677 2:N:0:10
GGACTACAAGGGTTTCTAATCCTGTTCGCTCCCCACGCTTTCGCTCCTCAGCGTCAGTAACGGCCCAGAGACCTGCCTTCGCCATTGGTGTTCTTCCCGATATCTACACATTCCACCGTTACACCGGGAATTCCAGTCTCCCCTACCGCACTCAAGCCCGCCCGTACCCGGCGCGGATCCACCGTTCAGCGATGGACTTTCACACCGGACGCGACGAACCGCCTACGAGCCCTTTACGCCCAATCAATCCGGATAACGCTTGCCCCCTACGACTTACCGCGGCTGCTGGACCGTATGTGGC
+
CCCCCGGGGGGGGGGGGGGGGGGGGGGGGGGGGGGGGGGGGGGGGGGGGGGGGGGGGGGGGGGGGGGGFGFGGGGGGGGGGGGGGGGGFGGGGGGGGGGGGGGGGGGGGGGGGGGGGGGGGGGGGGGGEGGGGGGFGGGGFGGFGGGCEDG@G<8D9FGGGGFGGGGGGGGG>FFG78EFFGGDGG,6FF=<FGG6CFFCF<GFGFFFFG>C(08451CE9C>B0C1.-99::1?FABGEG::3.426FGG938<4=141::5(9AC6((-(-(4)4@44499976))((.(3:0)0/)21
@M03364:396:000000000-C9LGT:1:1101:25412:5702 2:N:0:10
GGACTACAAGGGTTTCTAATCCTGTTTGCTCCCCACGCTTTCGCGCCTCAGTGTCAGTTACAGACCAGGAAGCCGCCTTGGCCACTGGTGTTCCTCCTAATATCTACGCATTTCACCGCTACACTAGGAATTCCGCTATCCTCTCCTGCACTCAAGCAAAGTAGTTTCAATCCCACCACGGGGTTGTGCCTCGCACTTTTAAGACTGACTTACTTTCCCAGCTGCGCTCCCCTTCCGCCCTATCATTCCGGCCACTGCCCGCCACCTACGTAATATCCGCGCCTCATGCCCGTACTGCTGG
+
CCCC@FFGGFFEFFFCFGGFF9F,CCCF<@FFDFECFFEGGEF7CFC,6=FFGGEE6CF9CCFFG<EFEDDEFEF+@CG,9,,A,ABE:9EBBEFCFGEFGGG9CFC4:8FGGGG?9++=EB?FG@EFE<A:FECF>+@<FF9++@E8=D,:,:D6,6DFCA3=FFGGEFG,*85+=9D8+63@C6+1+3,2<5**3>DC<06;7+>)6+*<;+>*21,,)27((*(2-/((6@((((;=*/)/3)996<)((-(().(,,,*,/1*(5-()(-.))0-,-(((-())).(--,()**)0*
@M03364:396:000000000-C9LGT:1:1101:7144:5707 2:N:0:10
GGACTACTGGGGTTTCTAATCCTGTTTGCTCCCCACGCTTTCGCGCCTCAGTGTCAGTTACAGACCAGGAAGCCGCCTTCGCCACTGGTGTTCCTCCATATCTCTACGCATTTCACCGCTACACATGGAATTCCACTTCCCTCTTCTGCACTCAAGTCGACCAGTTTCCAATGACCCTCCACGGTTAAGCCGTGGGCTTTCACATCAGACTTAATCAACCACCTGCGCGCTCTTTACGCCCAATAATTCCGGATAACGCTCGCCACCTACGTATTACCGCGGCTGCTGGCACGTCTTTCGC
+
CCCCCGGGGGGGFGGGGGGGGGGGGGGGGGGGGGGGGGGGGGGGGGGGGGGGGGGGGGGGGGGGGGGFGGGGGGGGGGGFGGGGGGGGGGGGGGGGGGFFFGGGGGGGGGGGGGGGGGGGGGGGGFGGGGGGGGGGG,AFGDGFFGECFFGFFDCFAFGGGD>FGGCGGGGGFFFGGFGG?ED@EG+:FEGGGCGGFGGGG?BEGFFEEGF?A1::DBGGDGFF=8>?BD6<@AE36(=FG6=3636?FGC@?2(.93>64>G05EC108:,,485<E444;>>BF?:7<:<<,(0)/-71
@M03364:396:000000000-C9LGT:1:1101:12078:5722 2:N:0:10
GGACTACCCGGGTTTCTAATCCTGTTCGATACCCACGCTTTCGAGCATCAGCGTCAGTTACGCTACAGTCAGCTGCCTTCGCAATCGGAGTTCTTCGTCATATCTAAGCATTTCACCGCTACACAACGAATTCCGCCCACTTTCCGCGCACTCAAGAAAGCCAGTTCGCGCTGCAGTGCACCCGTTGAGCGACTACATTTCACAACACGCTTAACCTTCGGCCTACGCTCCCTTTCAACCCAATAAATCCGGATCACGCCCGGACCTTCCGTATTACCGCGGCTGCTTGCCCGGCATTCGC
+
CCCCCGGGGGGGGGGGGGGGGGGGGGGGGGGGGGGGGGGGGGGFGGGGGGGGGGGGGFGGGGGGGGGGGGGGGGGGGGGGGGGGGGGG=FFGGGGGGFGGGGGGGGFGGGGGGGGGGGGGGGGGGGGGGGGGGGGFG+=F8ADFGGGGGFGFEDGB@EGGGGFGFFGEGEGGFGFGGFFGGGGGGGFFFG54CCGGGFGGGFGFFFFF?GFGF6E<C<E58DDFF<<:0CBFFA?29<GGGF?F?><:B4C>FB(:F??047*,9E45???>(8?4<C6671249:5)58(:B9()0/):1
@M03364:396:000000000-C9LGT:1:1101:22975:5736 2:N:0:10
GGACTACTAGGGTTTCTAATCCTGTTTGCTCCCCACGCTTTCGAGCCTCAGCGTCAGTCATCGTCCAGCAAGCCGCCTTCGCCGCTGGTGTTCTTCCTAATATCTACGCATTTCACCGCTACACTAGGAATTCCACTTGCCTCTCCGATACTCTAGTCCTACAGTTTCAAATGCAATCCCGGAGTTTAGCCCCGGGTTTTCACATCTGACTTATCTGACCGCCTGCACTCCCTTTACACCCAGTAAATCCGGAACACGCTTGCACCATACGTCTTACCGCGGCTGCTGGCACGTATTCCGC
+
CCCCCGGGGGGGGGGGGGGGGGGGGGGGGGGGGGGGGGGGGGGGGGGGCECGGGGGGGGGGGGFGGCGGGGGGGGGGGGGGGGGGGGGFFGGGGGGGGEGGGGGGGGGGGGGGGGGGGGGGGGGGCFGDGGGGGFGGGGGGGGFGGG+@?FEGDGFFGGFFFFGGGGGGGACFGFGGFGGG@6@CD,*?=DF>EGGGCGGG<EC+*3>*18C4+;7C*>EFGFF;8(24;;?F);)/)>?F?7@+)<CFGG9(((.)(14-183FG*447<<(,-).<-(4(--3()4(80)(,(19*)01
@M03364:396:000000000-C9LGT:1:1101:22150:5741 2:N:0:10
GGACTACCAGGGTATCTAATCCTGTTCGCTCCCCACGCTTTCGCTCCTCAGCGTCAGTAACGGCCCAGAGACCTGCCTTCGCCATTGGTGTTCTTCCCGATATCTACACATTCCACCGTTACACCGGGAATTCCAGTCTCCCCTACCGCACTCCAGCCCGCCCGTACCCGGCGCAGATCCACCGTTAGGCGATGGACTTTCACACCGGACGCGACGAACCGCCTACGAGCCCTTTACGCCCAATAAATCCGGATCACGCGCGCACCCCACGTATTACCGCGGCTGCTGGCCCGTCGTTCGC
+
CCCCCGGGGGGGGGGGGGGGGEGGGGGGGGGGGGGGGGGGGGGGGCGGGGGGGGGGGGGGGGGGGGGGGGGGGGGGGGGGGGGGGGGGGGGGGGGEGGGGGGGGGGGGGGGGGGGGGGGGGGGGGGGGGGGGGGGGGGFGGGGFGGGGGFGFFBFFGDGGGEEGGEDGFGGGFC>DCFGF6FFCFG*8A<:DDEE=FFGGG3<69>DB>D1=9:E73;EG2>>:?E074C>B<BF9<BGGGF<?)<5-=<99(,-4<63(--1(1:C(-77(,.8)6C:60669-())548:>((0<3(97
@M03364:396:000000000-C9LGT:1:1101:24858:5749 2:N:0:10
GGACTACAGGGGTTTCTAATCCTGTTCGCTCCCCACGCTTTCGCTCCTCAGCGTCAGTAACGGTCCAGAGACCTGCCTTCGCCATTGGTGTTCTTTCCTATATCTACACATTCCACCGTTACACCGGGAATTCCAGTATCCCCTACCTCACTCTAGCCCGCCCGTTCCCGACGCGGATCCAACGTTAAGCGCGGGACTTTCACACTGGTCGCGCCAAACCACCTACGCGCCCTTTACGCCCACTCAATCCGGATAACGCTTGCACCCTTCGTATTGCCGCAGCTGCTGGCACGGCATTAGG
+
CCCCCGG,CFEGBEGDFGEF9FG9FFECCFGFGGGGGGGGGGGGDGGFGFFDEGGGDCF<<@F,BFGGC@F,6CEFGGGFEFG@CFGGAFGGGCF,C?,CEFGEFFA?=EFC,@DFGGF+@BFF,BFFFFDFGFG,@,+CF==D?FF6,5:37*?DFD=C6>9=@,,,,@+4@7)C*:CC?,*5>F,8F9*))4:*78CDGEF?7);(/:25(0:,14FE(9::(8-),1(-,8?)51;>?3-()(,-1>32(:(494((43*.9871,43(.(5)-0(,(-4((5)33:1)80(.0*.?*
@M03364:396:000000000-C9LGT:1:1101:12130:5760 2:N:0:10
GGACTACTAGGGTTTCTAATCCTGTTCGCTCCCCTAGCTTTCGCGCCTCAGCGTCAGTCGTGGCCCAGAAGGCCGCCTTCGCCACCGGTGTTCTTCCCGATATCTGCGCATTCCACCGCTACACCGGGAATTCCGCCTTCCTCTGCCAGACTCAAGCCGGCCGGTATCGGGAGCAGATGGGGGGTGGAGCCCCGGGTTTGCCTCCCGCACTGGCCGGCCGGCCTACGCGCCCTTACCGCCCAGTAATTCGGATACACGCTGCCCCCCCTCGTATTCCCGCCCCTGTCGTCCCGTCTTTCGC
+
CCCCCGGGFGGGGFGGGGGGGGGGGGDGGGGGGG8,CFGGGGG,FFGGGGGGGGGGGF9@,BF+CFGGC<DFGGGGGGGGGGGGG8FGGGGGGGGGG8CEGGGGGFGGFGGG;FFGGEGDGFDG==FFGCCFGGFG+>=FG+@D?FD,,;FFGFGF,3*;*@9DG>>C8?8*:F(;,*,4CGG*://()2/CD=E*/;8*3-+.1>)((9(03)*(13E5()(-(*-0(1-,-4)(((::C?:30-))9**-4().)-(-((1,>E)--(3,(.,)604(((((()),--((1((8F=.*/
@M03364:396:000000000-C9LGT:1:1101:22152:5827 2:N:0:10
GGACTACACGGGTATCTAATCCTGTTCGCTCCCCACGCTTTCGAGCCTCAGCGTCAGTTACAGTCCAGAAAGTCGCCTTCGCCACCGGTGTTCTTCCTAATCTCTACGCATTTCACCGCTACACTAGGAATTCCACTTTCCCCTCCTGCACTCTAGACTCCCAGTTTGGAATGCAGCACCCAGGTTAAGCCCGGGTATTTCACATCCCACTTAAAAGTCCGCCTACGCTCCCTTTACGCCCAGTAAATCCGGACCACGATTGCCACCTACGTATTCACGCGGCTGCTGGCACGTGTTTCGC
+
CCCCCFGGGGGGGGGGGGGGGGGDGGGCGGGGGGGGGGGGGGGCDEGGGGGGFGGGGFGGGGGGGGFGGFGGGGGEGGEGGDGGGGGGFGGGGGGGGGGFFGGEFGGGGGGGGGCGGGDGEDGGGFGEFFGGGGFEFEGGCD86DGGGGFCD36+=DCFDCG??FGFFGCGGF;*=,3@793@+@C,:FF8?CEDGGGGGG?;CGFF=);:C*=>6CEGCDG9>@?94>C6(6>;CED*<F?FFFFFEFFD@(((-)((-2,047+*42.(..)4-)34.1-((,(.)5<<?:3(0079*7
@M03364:396:000000000-C9LGT:1:1101:9577:5863 2:N:0:10
GGACTACACGGGTTTCTAATCCCGTTTGCTCCCCTGGCTTTCGCGCCTCAGCGTCAGTTGTCGTCCAGAAAGCCGCTTTCGCCACTGGTGTTCCTCCTAATATCTACGCATTTCACCGCTACACTAGGAATTCCGCTTTCCTCTCCGATACTCTAGCATCGCAGTTTCGGTCCCCTCACGGGGTTACGGCCCGCACTTTTAAGACCGACTTACGACGCCCGCTGACCGGCCTTTTCCGCCAAGTATTCCGGACCACCGTTGGCCCCCACGCATTTACCGCGGCGCTGGCCAGGTGTTTGGC
+
CCCCCGG?EGGGGEGGGGGGGG8FFGGGGGGGGGF<DGGGGGGGEGGGGGGGGGGGGGFGFEGGGGGGC<FGDGGG+FFFGGGGGGGGGGGGGGFGGFGGGGGGGGGGGGGGGGGFGEGGGGGGGGGGGGGGGGDEG+=FGGGFFGE>EEGDGEGFC@F?+@BGGFFGC@3>0@)0:9D7*@C<CC,)*5CC578/)<FC9>27CF)(()6+;)/,/(:*(9(((*,)(9137A)-)(;A*(()1)))9*/(((43.(,(((3)9E3(-1((-()).2(((-((-((-(.(((,(18)(/0
@M03364:396:000000000-C9LGT:1:1101:12759:5871 2:N:0:10
GGACTACAGGGGTTTCTAATCCTGTTCGCTACCCATGCTTTCGAGCCTCAGCGTCAGTTGCAGACCAGAGAGCCGCCTTCGCCACTGGTGTTCTTCCATATATCTACGCATTCCACCGCTACACATGGAGTTCCACTCTCCTCTTCTGCACTCAAGAAAAACAGTTTCCGATGCAGTTCCTCGGTTAAGCCGAGGGCTTTCACATTAGACTTATTTTTCCGCCTGCGCTCGCTTTACGCCCAATAAATCCGGATAACGCTTGCACCCTACGTATTACCGCGGCTGCTGGCACGTATTTTGC
+
CCCCCGGGGGGGGDFGGGGGGGGGGGGGGGGGGGGGGGGGGGGGGGGGFGGGGGGGGGGGGGGGGGGGGGGGGGGGGGGFFGEGGGFGFGFGGGGGGGGGGGGGGGFGGGGGGGGGGGGGGGGGGGGGGGGGGGGGGGGGGGGFFDFGGFGEGFGF:EGECGFGGGGGGEGGFEFGGFGGGGGGGGBCFDFGGGGGGGGDGFFCGFFF?FEG=BGC7@FF@GD=BF5B>C9;D6:440;BF;D@8@C?FFGB00(-*44?<BF>CFG3(8:.)-4.<E347>B;>F?FFF:<:84*/1)29
@M03364:396:000000000-C9LGT:1:1101:20196:5876 2:N:0:10
GGACTACACGGGTATCTAATCCTGTTCGCTCCCCACGCTTTCGCTCCTCAGCGTCAGTAACGGCCCCGAGACCTGCCTTAGCCATAGGTGTTCTTCCCGATATCGACACATTACACCGTTACACCGGGGATTCACGTCTCCCCTAACGCGCTCAACGCCGCCCGTACCCGGCGCGGACCCACCGTTCAGCGATGGACTTTCGCGCCGGGCGCGACGCAACGCCAACGCGCCCTTTCCCCCCAATCAATCCGGATTCCCGTTGCTCCCTACGTCAATCCGCGGCGGACTGTCCGTACGTGGG
+
CCCCCE,FFG>+@:F9CEG,C@CCF,CC7F<+CCFCC7@FGGGE7,@,CEFFC,,@:6<9,6+@+8+8+66+,:EC=,,5,,6,5,5<,?,4@,4,C,4+@BE9++@+44,E,C=?,+4+6?,?,+@++8B=A<93DFD,>+6*6,,@C*+)3)****34>>:81*4*,/:E)16D*)***298;E,(12:<F***9A++0(;(/7>0()(*():259*2931(-*-)-)4(-4526)2/:((())))**)3-(,46)((((/)229.).4:1(().*((((((-(,(,-.)((())),1)
@M03364:396:000000000-C9LGT:1:1101:24962:5904 2:N:0:10
GGACTACACGGGTTTCTAATCCTGTTCGCTACCCATGCTTTCGAGCCTCAGCGTCAGTTGCAGACCAGAGAGCCGCCTTCGCCACTGGTGTTCTTCCATATATCTACGCATTCCACCGCTACACATGGAGTTCCACTCTCCTCTTCTGCACTCAAGAAAAACAGTTTCCGATGCAGTTCCTCGGTTAAGCCGAGGGCTTTCACATTAGACTTATTTTTCCGCCTGCGCTCGCTTTACGCCCAATAAATCCGGACAACGCTTGCCACCTACGTATTACCGCGGCTGCTGGCATGTAGTTAGC
+
CCCCCGGGGGGGCFGGGGGGGGGGGGGGGGGGGGGGGGGGGGGGGGGGGGGGGGGGGGGGGGGFGGGGFGGGGGGGGGGGGGGGGGGGFGGGGGGGGGGGGGGGGGGGGGGGGGGGGGGGGGGGGGGGFFGFFFGGGGCFGGGFGGGFGFGEFDCDC8DDCFBFGGGGGGGGDFEGDFGGCDGGGG:CFGGGGGGGGGGGGCGECA+>6F?GF+><C:FGFGF25,:?(>;@;?=9CDGGG8(=)7>EFGG>FF(8F090?BC>7CG<?F<8<BF2<E89>>>6(17:?F:ABAA6B4)?>
@M03364:396:000000000-C9LGT:1:1101:8619:5944 2:N:0:10
GGACTACTCGGGTATCTAATCCTGTTCGCTACCCATGCTTTCGAGCCTCAGCGTCAGTTGCAGACCAGAGAGCCGCCTTCGCCACTGGTGTTCTTCCATATATCTACGCATTCCACCGCTACACATGGAGTTCCACTCTCCTCTTCTGCACTCAAGAAAAACAGTTTCCGATGCAGTTCCTCGGTTAAGCCGAGGGCTTTCACATTAGACTTATTTTTCCGCCTGCGCTCGCTTTACGCCCAATAAATCCGGACAACGCTTGCCACCTACGTATTACCGCTGCTGCTGGCCCGTAGTTAGC
+
CCCCCGGGGGGGGGGGGGGGGGGGGGGGGGGGGGGGGGGGGGGGGGGGGGGGGGGGGGFGGGGGGGGGGGGGGGGGGGGGGGGGGGGGFFGGGGAGGGCGGGGGGGGGGGGGGGGGGGGGGGGGGFGGAFFGGGCGGGGGGGGFGGG8CFGFGFGFC,DEBCFGGGGGGEGGDGEFGFGGGGGEEGEEFCFGCGGGGGGGGEG<FFFE4DEEC:F?FECG>GFFFFBA(2:@F4?FEFEE4:6@;ACCF4)(8>(45714((2509C:??::?).)5@17(4(484)30<(-4(,)7*)::
@M03364:396:000000000-C9LGT:1:1101:3797:5958 2:N:0:10
GGACTACTGGGGTATCTAATCCTGTTCGCTCCCCACGCTTTCGCTCCTCAGCGTCAGTAACGGCCCAGAGACCTGCCTTCGCCATTGGTCTTCTTCCCGATATCTACACATTCCACCGTTACACCGGGAATTCCACTCTCCCCTACCGCACTCAAGCCCGCCCGTACCCGGCGCGGATCCACCGTTGAGCGATGGGCTTTCACACCGGACTCGCAGCACCGCCTACGAGCCCTTTACGCCCAGTAAATCCGAATAACGCTTGCACCCTACGTATTCCCGCGGCTGCTGCACGTAATTCGCC
+
CCCCCGGGGGGGEEGGGGGGGGGGGGGGGGGGGGGGGGGGGGGGCFGGGGGGGGGGGGGGGGGDGGGGGGGGGCFGGGGGGGGGB9EFF,9,:59:<9,88FGGGGG,4EFG9FFFGGEC>EGGG7FGGGGGGGG9,E+ADFGFFFF>6AGFGFGFGF?+@EAGGGEGG5@CBG24*:EG6:?CEE*66F*8/1A***37?5ECDE39(7(?(0/,).;EBG;B6@?04D6BB?FAFFGGG<(.=<><BCC-((1)6641(4A)>CC6:B64,6())<89(29,,(.),(.3(.()9/(*1
@M03364:396:000000000-C9LGT:1:1101:10231:5963 2:N:0:10
GGACTACCGGGGTTTCTAATCCTGTTTGCTCCCCACGCTTTCGTGCCTCAGTGTCAGTTACAGTCCAGAAAGCCGCCTTCGCTACTGGTGTTCCTCCTAATATCTACGCATTTCACCGCTACACGAGGAATTCCACTTTCCTCTCCTGCACTCAAGTTTCCCAGTTTCAAGAGCTTACTACGGTTGAGCCGTAGCCTTTCACTCCTGACTTAAGAAACCACCTACGCACCCTTTACGCCCCGTAAATCCGGATAACGCTAGCCACCTACGTATTACCGCGGCTGCTCGCACGTCGTGTGCC
+
CCCCCGGEEGEGGCCEFGGGGFGGGGGGGGFGGDFEGGGGGGGGGGGG<FFCFGGGGGGGFFFGGGGG<,<FFGGGGGGGGD,CFFGGGGGGGGGGGF,BFA@FGEGGGGEGCFGGGGGGGGGD+6CFGEFGGFFGF9DFGGGF6E98BFG<DDGFC@F,@CDGFFGGGGG9;@6D9DE,E@CFCE:8;C@=C@C::@F2,;3:;CF5@DC=A+5>>4DCBG==0*/)0:99BBE*>05=*6:(0,9<FG)81(73>>(22>:)9FC(824)),-.6*4(9>4-3:)((499.(37))(*0
@M03364:396:000000000-C9LGT:1:1101:16984:6008 2:N:0:10
GGACTACTAGGGTATCTAATCCTGTTCGCTCCCCACGCTTTCGAGCCTCAGCGTCAGTTACAGTCCAGAGAATCGCCTTCGCCACTGGTGTTCTTCCTAATCTCTACGCATTTCACCGCTACACTAGGAATTCCATTCTCCTCTCCTGCACTCTAGACTTCCAGTTTGAAATGCAGCACCCAAGTTGAGCCCGGGTATTTCACATCTCACTTAAAAGTCCGCCTACGCTCCCTTTACGCCCAGTAAATCCGGACAACGCTCGCCACCTACGTATTACCGCGGCTGCTGGCCCGTGTTTGGC
+
CCCCCGGGGGGGGGGGGGGGGGGGGG<FGGGGGGGGGGGGGGG<EEGG@FGGGGGGGGGGGGGFGGGGGGGGGGFFGGGGGGGGGGGGFGGGGGGGGGGGGGGGGGGGGGGGGGGGGEEGGEGGGDGGGGGGGGGFG9?FGGGFFFGGFFGEFFGFAFADGGFFGGGGGDFGFA9FGFGGGG6>FGFFFGGFDEGE6DCGDEGF70+*;FEGF+@*=>FFAGFD4?5@)9(:>EFCCDGCE@BE;C9?CGDB<9;DF9>;01BB/:<?7743))(-.04,7>9BFB>0>?(4;1(...(97
@M03364:396:000000000-C9LGT:1:1101:16494:6011 2:N:0:10
GGACTACCAGGGTTTCTAATCCTGTTCGCTCCCCACGCTTTCGCTCCTCAGCGTCAGTAACGGCCCAGAGACCTGCCTTCGCCATTGGTGTTCTTCCCGATATCTACACATTCCACCGTTACACCGGGAATTCCAGTCTCCCCTACCGCACTCAAGCCCGCCCGTACCCGGCGCGGATCCACCGTTAAGCGATGGACTTTCACACCGGCCGCGACGAACCGCCTACGAGCCCTTTACGCCCAATAAATCCGGATCACGCTTGCCCCCTACGTCTTACCTCGGCTGCCGGCACGTAGTTAGC
+
CCCCCGGGGGGGGGGCGGGGGGGGGGGGGDGGGGGGGGGGGGGGGGGGGGGGGGGGGGGGGGGGGGGGFFDGGGGGGGGGGGGGGGGG,DFGCGGGGGGGGGGGFFGDCGGGAFGGGGGGGGGGGGEGGGGGGGGGGDGGGGG*=EGGG5C5CDFFGGGGGD9DCECEGGGGFCAGE)?FFGGCGG:=FEE3DGC**?EGG?GFGFFF(5959):491CEFG061;:@:56018:)-2EGG?(4)4:66CC04:(.?4481<@(0;966?6:1(4:A?)4?F?00:(44666,.()0/6DC
@M03364:396:000000000-C9LGT:1:1101:24748:6013 2:N:0:10
GGACTACCCGGGTTTCTAATCCTGTTTGCTCCCCACACTTTCGTACCTCAGTGTCAGTTACTGTCCAGAAAGCCGCCTTCGCCACCGGTGTTCCTCCTAATATCTACGCATTTCACCGCTACACTAGGAATTCCGCTTTCCCCTCCAGCACTCAAGTAACCCAGTTCATGGGGCGAACAATGGTTAGGCCGTTGCCTTAAACCCCATGCTTAGGCAACCACCTACGTCCTCTTTACGCCCAATACTTCCGGATAACGCTCGCCCCCCACTTAGTTCCCGCGCTGCTGGCCCGGTGTTCGCG
+
CCCCCGGGGGGGFGGGGGGGGGGGGGGGGGGGGGGGGGGGGGGGGGGGGGGGGGGGGGGDGGGGGGGGGGGGGGGGGGGGGGGGGGGGFGGGGGGGGGGGGGGGGGGGGGGCGGGGGGGGGGGGGGGGGGGGGGGGGDGGGGGFGGCFFFGEGFGFDFDGDD@FGGGF8CEGFF59@BEGGGGAAF,3;>*3**4AG9D7C>FFG?F2(=*18;,0;9=*3:((.1/)/17>AC5631CFC03;)<AFFG3,1:4>:;(-(42(>C)43(-)..)-6+((49(,(..5?(((,((0)*-9)
@M03364:396:000000000-C9LGT:1:1101:9354:6052 2:N:0:10
GGACTACAGGGGTTTCTAATCCTGTTTGCTCCCCACGCTTTCGCGCCTCAGTGTCAGTTACAGACCAGGAAGCCGCCTTCGCCACTGGTGTTCCTCCATATCTCTACGCATTTCACCGCTACACATGGAATTCCACTTCCCTCTTCTGCACTCAAGTCGACCAGTTTCCAATGACCCTCCACGGTTAAGCCGTGGGCTTTCACATCAGACTTAATCAACCACCTGCGCGCTCTTTACGCCCAATAAATCCGGACAACGCTTGCCACCTACGTATTACCGCGGCTGCTGGCACGTAGTTAGC
+
CCCCCGGGGGGGGGGGGGGGGGGGGGGGGGGGGGGGGGGGGGGGGGGGGGGGGGGGGGGGGGGGGGGGGGGGGGGGGGGGGGGGGGGGFGGGGGGGGGGGGGGGGGFGGGGGGGGGGGGGGGGGGGGGFGGGGGGGGGGGGGGFGGGGGFGDFDGFEFGGGGFGFFGGGGGGFGFGGFGG7FDGGGBCFFGGGGGGGGGGGFGFGFFB=FEFC+>:>BG?@G@=(69B2C97?)9?<@GFG;3@F@C);75901(.<26(43;57CF:?B34<A?24<63(49;2().86(51(4)7*6:0
@M03364:396:000000000-C9LGT:1:1101:26249:6072 2:N:0:10
GGACTACAAGGGTTTCTAATCCTGTTCGATACCCGCACTTTCGAGCTTCAGCGTCAGTTGCGCTCCCGCGAGCTGCCTTCGCAATCGGGGTTCTTCGTCATATCTAAGCATTTCACCGCTACACTAGGAATTCCATTCTCCTCTCCTGCACTCTAGACTTCCAGTTTGAAATGCAGCACCCAAGTTGAGCCCGGGTATTTCACATCTCACTTAAAAGTCCGCCTACGCTCCCTTTACGCCCAGTCACTCCGGACCACGCTCGCCACCTCCGCATTCCCGCCGCTGCTGTCACGTACTTAGC
+
CCCCCGGGGGGGFFEDDFGGGGGFGGGGGGGGGGGGGGGGGGGGGGGGGGGGGCFGGFGGGGGCFGGGGGGGGGGGGGGGGGGCGFFGCGFFGGGGGGGGFFCFADFGGGGGGGGGGGGGDCFGGGGGGGGGGGGGFFGGGGFDGGGGGFGFGBFF9AFFGGF?EF;ECAEEFGFGGFGGGGGCAA37AFECDD>7;:EFG<DE=A86*=8:8+1*=.CF?G9>@G;FDG>?673)96=FG(2@=;/);CCF19(:F:;-46?>5C>1(:1(-(4)-<<B0199((,...)64.()01):C
@M03364:396:000000000-C9LGT:1:1101:12169:6117 2:N:0:10
GGACTACCAGGGTATCTAATCCCGTTCGCTACCCTGGCTTTCGCATCTCAGCGTCAGACACAGTCCAGAAAGGCGCCTTCGCCACTGGTGTTCCTCCCAATATCTACGCATTTCACCGCTACACTGGGAATTCCCCTTTCCTCTCCTGCACTCAAGTCTCCCAGTATCCAAAGCCATACGGGGTTGAGCCCCGCATTTTCACTCCGGACTTAAGAAACCGCCTACATGCCCTTTACGCCCAATAATTCCGGACAACGCCCGCCACCTACGTATTACCCCCGCTGCTTGCACGGACTTAGCC
+
CCCCCGGGGGGGGGGGGGGGGGGGGGGGGGGGGGGGGGGGGGGFGCGGGGGGGGGGGFGGGGGGGGGGGGGGGGGGGGGGGGGGGGGGGGGGGGGGGGGGGGGGGGGGGGGGGGGGGGGGGGGGGGGGGGFFGGFFGGGGGGGBFGGGGFGFGFFFFGGGGGFGGFGGGGGGDF5FGFGGGGC:BEC@FFFDGGCADFGGG:6AFEDABCEC*+,19@E*2<6:65.;6*6(6@<EFFGGC(/)09<CF45,17?B5(,(-(*(9C*4:2?<95.-<+4(40(47)).4))-(,(0=*)*9
@M03364:396:000000000-C9LGT:1:1101:25069:6131 2:N:0:10
GGACTACCGGGGTTTCTAATCCTGTTCGCTCCCCTAGCTTTCGCGCCTCAGCGTCAGTCGTGGCCCAGAAGGCCGCCTTCGCCACCGGTGTTCTTCCAAATATCTACACATTCCACCGTTACACCGGGAATTCCAGTCTCCCCTACCGCACTCACGCCCGCCCGTACCCGGCGCGGATCCACCGTTAAGCGATGGACTTTCACACCGGACGCGCCGAACCGCCTACGAGCCCTTTACGCCCAATAAATCCGGATAACGCTTGCACCCTACGGATTCCCGCGGCTGATGGCCGGGATTTAGC
+
CCCCCGGGGGGG@FGGGGGGGGGCGGGGGGGGGGGGGGGGGGGGGGGGGGGGGGGGGFGGGEGGGGGGGCGGGGGGGGGDFFFGGGGGFGGGGGGGGGGGGCCGGGC?FGFGGFFGGEECGFGGDEGGGGGGGGGG:C?FGGGBFGG>>AF>F@+;:FEEGGBCCGGGFE886F@D>5CFGCFEEGG@=<*9;AE0CFC:F4F2C::;(>,*()2-/(:C,>;04;:)439?0:B9B:CGC(44)-6)/9>924(471663(;27CG(.8?(4-12:3,-3(((-()-.1((((())1)02
@M03364:396:000000000-C9LGT:1:1101:5406:6142 2:N:0:10
GGACTACAAGGGTATCTAATCCTGTTCGCTCCCCACGCTTTCGCTCCTCAGCGTCAGTAACGGCCCAGAGACCTGCCTTCGCCATTGGTGTTCTTCCCGATATCTACACATTCCACCGTTACACCGGGAATTCCAGTCTCCCCTACCGCACTCAAGCCCGCCCGTACCCGGCGCGGATCCACCGTTAAGCGATGGACTTTCACACCGGACGCGACGAACCGCCTACGAGCCCTTTACGCCCAATGACTCCGGACAACGCTTGCACCCGACGTATTACCGCGGCGCCTGGCACGGAGTCAGC
+
CCCCCGGGFGGG8FFGGGGFGGGGGFGGGGGGGGGGGGGGGGGGGGGGGGGGGGGGGGGGGGDGFGGGGGGGGGGGGGGGGGGGGFGGGGGGGFFGGGGGGGGGGGGGGGGGGGGGGGGCEGGGGDGGGGGCFGGGG:DGGGGFGGGCEEFBFD=?BFGGGGEGFDEGGGGGFG=D76ECFGGCGE*1C??<CEGFGDCEF5FEGEF>6D6EF@GFG>C=9GFBFGF>6C0?2(.6::GGG?080:).@GD027968-2(-4;2CED((,(-().)6C43(,9((-0(31:2<0()0)):*
@M03364:396:000000000-C9LGT:1:1101:10998:6153 2:N:0:10
GGACTACCCGGGTTTCTAATCCTGTTCGATACCCACGCTTTCGTGCATCAGTGTCAGTCACGGCCTGGCAGGCTGCCTTCGCGATCGGGGTTCTGCGTGATATCTATGCATTTCACCGCTACACCACGCATTCCGCCTGCCCCGTACGTACTCAAGCCAACCAGTTTCCACGGCAATTCAATGGTTGAGCCCTTGACTTTCACCGCTGACTTAATCGGCCCCCTACGCACCCTTTAAACCCAATGAATCCGGATAACGCTCGCCTCCTCCGTATTACCGCGGCTGCTTGCCCGGAGTTAGC
+
CCCCCGGGGGGGGCGGGGGGGGGGGGGGGGGGGGGGGGGGGGGFGGGGGGGGGGGGGGGGGGGGGGGGGFEFGGGGGFFGFFFFGGGGGGGGGFFGCGGGGFGGCFEGGFGFGGGGGGGGGGFFGFGGGGGGGGG7EF?>FGGFG+CEDFFDGD?FFGGGGGEGEEFF,,EEBGAGG4E?F,=FGGF2FDF*;6,,0BFGGEGEDEA=>GEE;++171E5(26;<FF3;D>F68>6-4<FGF?3<4-:FD>>(3(-*-4:?9/(*/9((443(.264C61429>>B0)51(509,)8450:
@M03364:396:000000000-C9LGT:1:1101:24351:6174 2:N:0:10
GGACTACCGGGGTATCTAATCCTGTTCGCTCCCCACGCTTTCGCTCCTCAGCGTCAGTAACGGCCCAGAGACCTGCCTTCGCCATTGGTGTTCTTCCCGATATCTACACATTCCACCGTTACACCGGGAATTCCAGTCTCCCCTACCGCACTCACGCCCGCCCGTACCCGGCGCGGATCCACCGTTAAGCGATGGACTTTCACACCGGACGCGACGAACCGCCTACGAGCCCTTTACGCCCAATAAATCCGGACCACGCTCGCACCCTACGTATTACCCCGGCCGCCGGGACGTATTTCGC
+
CCCCCGGGGGGGCGGGGGGFFGCFGGGGGGGGGGGGGGGGGGDGGGGGGGFFGGGGGFGGGGFGGGGGGGGGGFGGGGGGGGGGGEFGFFGGGGFGGGGGGGGGGGGGGGFGGGGGGGGGGGFGGGGGGGGGGGGEC:8FGGGFGGGCGEG@7C79FGGGDGFG>:EGGGGEDGFGEEGGGGGEGE::@<?5CEG6CFFGG)<4DBF66D>GB>*(1(279D>F084)4DB?04:)58=:E10(/.66FGG1,((->342421(9EGBFFF:2-,)6<(--2((-(,-,(42(,-*)*->D
@M03364:396:000000000-C9LGT:1:1101:26925:6180 2:N:0:10
GGACTACTAGGGTTTCTAATCCTTTTCTCTCCCCACGCTTTCGCTCCTCAGCGTCAGTAACGGCCCAGAGACCTGCCTTCGCCATTGGTGTTCTTCCCGATATCTACACATTCCACCGTTACACCGGGAATTCCAGTCTCCCCTACCGCACTCAAGCCCGCCCGTACCCGGCGCGGATCCACCGTTAAGCGATGGACTTTCACACCGGACGCGACGAACCGCCTACGCGCCCTTTACGCCCAATAAATCCGGATAACGCTTGCCCCCTACGTATTACCGCCGCTCGTCGCCAGTACTTAGC
+
CCCCCGGGGGGGFFGGGGGGGGF6EFG@FFGGGGGGGGGGGGGGGGGGGGGGGGGGGFFEGGGGGGGGEGGGGGGGGGGGGGGGGGGGFFGEGGFGGGGGGGGGGGGGGGGGFGGGGGGGGGGGGGGGGGGGGG8BFGGGGGGFGGGGEFGFGF?FGGGGGGFGGGGGGGGGEDBGCBEGGGG@FE*6;F85<EDCFGGGFEGEGFF@0C>D>7:3CBGEFGB?(2()-/449<F9>?GGG:6(03.:FGD((-24??FF?0C0DFG04?1().3960(-(-472,((4,80(5)**/)20
@M03364:396:000000000-C9LGT:1:1101:22845:6210 2:N:0:10
GGACTACTCGGGTTTCTAATCCTGTTCGCTCCCCACGCTTTCGCTCCTCAGCGTCAGTAACGGCCCAGAGACCTGCCTTCGCCATTGGTGTTCTTCCCGATATCTACACATTCCACCGTTACACCGGGAATTCCAGTCTCCCCTACCGCACTCAAGCCCGCCCGTACCCGGCGCGGCTCCACCGTTCAGCGAGGGACTTTCCCACCCGACGCGACGAACCGCCTACGAGCCCTTTACGCCCAAACAATCCGGACACCGCTTGCCCCCCACGTCTTACCGCGGCTGCTGGCCCGTCCTTGGC
+
CCCCCFG<FGEGG>FGGG<<EFGFGFGGGGGGGGGGGGGGGGEGGGGFGF@DGGGECCFEFG7FGGGG<FFFGC,FFFGFFFGF=5EF?BFGFFDFGFGGGDGGFGGAFGFGCDFGGGEDCGGGGDECGCGGGG,C@E9FFGGF+DFG89F8@)+:>D@@EE@C>*@EF?*:9FFG5?EG,@<:;=,5@C*7)*3*:<BCG<F7CD)-1C(:(01(17?>(>><:C?),94:180))(1:EB4...(,9<)-1(-(796(-48(7;<(-4(-(.(.63(4(490((),.((4(,().74*7
@M03364:396:000000000-C9LGT:1:1101:12062:6212 2:N:0:10
GGACTACCGGGGTATCTAATCCTGTTCGCTCCCCACGCTTTCGCTCCTCAGCGTCAGTAACGGCCCAGAGACCTGCCTTCGCCATTGGTGTTCTTCCCGATATCTACACATTCCACCGTTACACCGGGAATTCCAGTCTCCCCTACCGCACTCAAGCCCGCCCGTACCCGGCGCGGATCCACCGTTAAGCGATGGACTTTCACACCGGACGCGCCGAACCGCCTACGCGCCCTTTACGCCCAATCAATCCGGATAACGCTTGCACCCTACGTATTACCGCGGCTGCTGGCACGTAGTTCGC
+
CA@CCGGGGGGEGGGGGGFGGGGGGGGGGGGGGGGGGGGGGGCFBFGGGGGGGGGGGGGGGGGGGGGGGGGGGGGGGGGGGGGGGGGGGGGGCFFCFFGGGEGGGGGFFDGGGGGGGDFGGGGGGGGGFGGGGGG<DFGGGGGFGGG+BBGFG@FAFGGGGGFGGDCEGGGGFG=D?>GGFFCGG=:=FC=DFG**;CBFGACAGFFB(9;D6):,1(2>9C>?(;1.2C9>(2:AAFGEG?:?))5:B<C;:B(9F:4138>8FGG?(36:<9:.6<(41((-(-3::?(.(43)7*)17
@M03364:396:000000000-C9LGT:1:1101:23219:6215 2:N:0:10
GGACTACTGGGGTATCTAATCCTGTTCGCTCCCCTAGCTTTCGCGCCTCAGCGTCAGTCGTGGCCCAGAAGGCCGCCTTCGCCACCGGTGTTCTTCCCGATATCTGCGCATTCCACCGCTACACCGGGAATTCCGCCTTCCCCTGCCAGACTCAAGCCGGCCGGTATCGGGGGCGGCCGGGGGTTGAGCCCCCGGGTTTGACTCCCGACCAGGCCGGCCGCCCACCCTCCCTTTACGCCCAATGAATCCGGATACCGCTTGCCCCCTACGCATTACCCCCGCCGCTCGCACGTCGTTTGCC
+
CCCCCGGGEFFGE;FGGGGGGGGEFFGGGGGGGGGGGGGFGGGGGGGGGGGGGGGGGGG,9BFGGGGGDAEEFGGGGGGGGGGGGGGGFFGGGFGGGGDGGGGGGGGGGGGGGGFGGGGGGGCFGCGG:FDGGGFGGF8DGGGF6FG,3;FEGFDCCGGEGGBGGGFGCE8*:F19*0/1:8D8CC<:FEF<DGE*1:85C6+4D:)(,1(*()*(1(:/77((4/()(*-,.4))(-:?*(4(/-)-99)3(().)--((-<)CC),2-(((-)).+-((0(((,(41(-(((-7)0-::
@M03364:396:000000000-C9LGT:1:1101:5055:6228 2:N:0:10
GGACTACCCGGGTATCTAATCCTGTTCGCTCCCCTAGCTTTCGCGCCTCAGCGTCAGTCGTGGCCCAGAAGGCCGCTTTCGCCACTGGTGTTCCTCCTAATATCTACGCATTTCACCGCTACACTAGGAATTCCTCTTTCCTCTCCGATACTCTAGCATCGCAGTTTCGGTCACCTCACGGGGTTATGCCCCGCACTTTTACGACCGACTGACGCCGCCGCCCGCGCGCTCGTTACGCGCCATAATTCCGTCCAACGCACGCCACCCACGTATTCTCCCGGCCGCTGGCACGTAGGTATCC
+
CCC@CGGFGG::@:F@FEGEAFE,E9F7@FAEDBFG@CFGG9B7FCC,,?<@@CFF@<C:DF:7CC@,6EFFCFF6@,<F,?=BC<F<CFF7EEF9CFFD<5>@@4CA>=++4CDG?C8?EFFGGGCCEGFFFG,:,C=<F9,9DD++@93:,*?DDDE8@C5CFE:,:9>E*765,*31**3145,*13197/CE:,<,=5C95):6(/(+/8*.908C9549(1()()(,-8(,4(*/*-44*--.1C7((,),03--(-/(1C5(49?3)())-+,(49(((-4(-..,.(()1*)*:
@M03364:396:000000000-C9LGT:1:1101:26305:6252 2:N:0:10
GGACTACTGGGGTTTCTAATCCTGTTTGCTCCCCACGCTTTCGCGCCTCAGTGTCAGTTACAGACCAGGAAGCCGCCTTCGCCACTGGTGTTCCTCCATATCTCTACGCATTTCACCGCTACACATGGAATTCCACTTCCCTCTTCTGCACTCAAGTCGACCAGTTTCCAATGCCCCTCCACGGTTAAGCCGCGGGCTTTCACATCAGACTTAATCAACCACCTGCGCGCTCTTTCCGCCCAATAATTCCGGATTACGCTCGCCACCTCCGTATTACCGCGGCTGCTGGCACGTCGTTGGC
+
CCCCCGGGGGGGGGGGDGFFGGGGGGAFGGGGGGGGGGGGGGGGGGGGGGGGGGGGG<EFGECGGGGGGGGGGFCFEGG9EGGGGGGGCFGGGGGGGGGGGGGGGGGGGGGGDGFGGGGGGGGG9EFGGGGGGGGG8=DFFGGF8EDGGFGF=)0;D8E?EGDGGGGGGFGGF,)==DECFGGFGE+9FGFD*@C94CGGGEGFCFA:3?3=:15<37C=1FDD;6.).:.632<<)4EEG:(3)56AFG<9?:(5624,-3:95A748868(444>F?B0490(258(((.(.(07)(19
@M03364:396:000000000-C9LGT:1:1101:19115:6263 2:N:0:10
GGACTACCCGGGTATCTAATCCTGTTCGCTCCCCACGCTTTCGCTCCTCAGCGTCAGTAACGGCCCAGAGACCTGCCTTCGCCATTGGTGTTCTTCCCGATATCTACACATTCCACCGTTACACCGGGAATTCCAGTCTCCCCTACCGCACTCAAGCCCGCCCGTACCCGGCGCGGATCCACCGTTAAGCGATGGACTTTCACCCCGGACGCGACGAACCGCCTACGAGCCCTTTACGCCCAATAAATCCGGATAACGCTTGCACCCTACGTATTACCGCGGCTGCTGGCCCGTCGTTCGC
+
CCCCCGGGGGGGGGGGGGGGGGGGGGGGGGGGGGGGGGGGGGGGGGGGGGGGGGGGGGGGGGGGGGGGFG<FFGGGGGGGGGGGGFGGFGGGGGGGGGGGGGGGGGGGGGGGGGGGGGE=EGGGGGGGCGGGGGGADFGGGGC?FGG8EDEFGFGFGGGGGGFGGEGGGDGG?F=DCBEG?GGEGG*6CG855=C6DFGGGEG)CBFB(79GB7?251EEFGFF0;?)2C9?08?DFFGGG::07-6<@GD>1:(4?19BB:@8GGG3???35A>)6<8>69;>0<7:7?(89B6).)(*1
@M03364:396:000000000-C9LGT:1:1101:6606:6263 2:N:0:10
GGACTACCAGGGTTTCTAAGCCTGTTCTCTACCCATGCTTTCGAGCCTCAGCTTCAATTGCAGACCAGAGAGCCGCCTTCTCCACTGGTGTTCTGCCATATATCGACGCGTTCCGCCGCGACACATGGAGTTCTACTCTCCTCTTCTCAACTCAAGGATGACAGTTTCCGATACATTCTCACGATTTAGCCGTTTTCTTTCAGATCAGTCTTCTCATTGCTCCTGCTTCTGGTTTACTCCCGGATACGCCTGACTACGCGTGCCCCCTACTTCTTAGCCTTGGTGCCTCCGCGTTTTTTGC
+
CAACCFG,,6,B;EFGG9<5@EG,;,<,6;,66C<@6@C6CD,F,,CF6,,6,CC5,CF,CF<,CC,FE,CF,6=+@FG95F<EFG,:FECF9<@<F5A9EC@@,@F+@+8F7,+:=+++66+@>,54,,:EF,3C:,?>A+7B+3>9,?:DF*=0,,6DD:++@ECD,++6*+52@+3@,@**6:8*+,,*34,*26D<C>,*=*3.2:>1*B,8C?,1*4)(8,(11+**.)(6>3<<:(((.()())*6=;7C)(((-(*(9C301<)6)).))+.)).(5(-())(((((()0.(7=
@M03364:396:000000000-C9LGT:1:1101:11399:6275 2:N:0:10
GGACTACAGGGGTATCTAATCCTGTTCGATACCCGCACTTTCGAGCTTCAGCGTCAGTTGCGCTCCCGCGAGCTGCCTTCGCAATCGGGGTTCTTCGTCATATCTAAGCATTTCACCGCTACACGACAAATTCCGCAAACGTTGCGCGCACTCAAGCAGGACAGTATGCGCTGCAATTCAGACGTTGGGCGCCTACATTTCACAACACACTTAACCTGCGGCCTACGCTCCCTTTCAACCCAATAAATCCGGATAACGCCCGGACCTTCCGTCTTACCGCGGCTGCTGGCCCGGACTTAGC
+
CCCCCGGCGGGGGCFGGGGGGGGGGGGGGGFGGGGDGGGGGGGCFGCGGGGGGGGGGGGGGGGCGGGGGGGGGGGGGGGGGGGEGGGGGGGGGGGGGFGGGGFGGEFGGGGGGGGGGGGGGGGGGGGGGGGGGGGG+6=FGFGFGGGCGFGFGFGFGDGGEGFGGFGGGGGGEGF8CAGGGECFGGGFFGGGDEGGFGGGGFGFGFFFFGFG24CBD2FGFGFFFF<B<GFFFFF2:9FGGF:7)4>BFGGF03(6?(39BB*-CE433?F?(2:)6@82>691(-.,5?0<;91)764D>
@M03364:396:000000000-C9LGT:1:1101:5300:6278 2:N:0:10
GGACTACTAGGGTATCTAATCCTGTTCGCTCCCCTAGCTTTCGCGCCTCAGCGTCAGTCGTGGCCCAGAAGGCCGCCTTCGCCACCGGTGTTCTTCCAGATATCTGCGCATTTCACCGCTACACTTGTAATTCCGCCTTCCCCTACCAGACTCAAGCCTGTCGGTATCGGGACCGGGCGGGGGGTGGGCCCCCGGGTTTGAGTCCCGACCTAGCAAGCCGCCTAACCGCTCCTTACGCCCCAGGAATCCGGATACACCTCGCCCCCTACTGCATACCCCGGCCTGTCGGCCGTAGTTCACC
+
CCCCCGGGGGGGG6FGGGGGGGGGGGFGGGGGGGG@FGGGGGGGGGGGCFGGGGGGGGG:FFGGGGGGGGGGGGGGGGGGGGGEDCFGFDGGGFGGGG,FCFFGGGGGGGGE,BEFFGGDGGGG;CF5CFGGGGGE8C8FD+DFDG86,;FDFFGF9D,83=*3C@CFGGG+*61?*54**=D5C**(.2CG3EG5CCE5+2342<5(3C0+56+)2(C=1<,()*..()-(5))(-(:?8-(()42)<)3(41):),(4(-:1<E)(4),.)-)).+(23((-())(((-(-((09/)02
@M03364:396:000000000-C9LGT:1:1101:13972:6286 2:N:0:10
GGACTACTGGGGTTTCTAATCCCGTTTGCTCCCCACGCTTTCGAGCCTCAGCGTCAGTTACAGTCCAGAGAAGCGCCTTCGCCACTGGTGTTCTTCCTAATCTCTACGCATTTCACCGCTACACTAGGAATTCCCTTCTCCTCTCCTGCACTCTAGACTTCCAGTTTGAAATGCAGCACTCAGGTTAAGCCCGAGTATTTCACATCTCACTTAAAAATCCGCCTACGCTCCCTTTACGCCCAGTAAATCCGGACAACGCTCGCCACCTACGTATTACCGCGGCTGCTGGCACGTCGTTAGC
+
CCCCCGGGGGGGF@FGGGGGGGCGGGGGGGGGGGGGGGGGGGGGGGGGGGGGGGGGGFGGGGGGGGGGGGGFGGEGGGGGGGGGGGGGFGGGGGGGGGGGGGGGGGGGGGGGGGGGGGGDGGGGGGGGGGGGGGGGEFFFGGGFGGGGGFGBFFGFFEGGGFFGGGDGFDGGFFFGGFGEGGFGFGA>FFDFGGGEDFGGGFGF@FFFFGEG593:C@FGFGFDFFDE=DB=BEE9=DGGC?<@FEC3AFD>71;(5610::?>*AF?>?84):?<>F<;>BF;(().43(.484)0.3*:
@M03364:396:000000000-C9LGT:1:1101:14109:6296 2:N:0:10
GGACTACTGGGGTATCTAATCCTGTTCGCTCCCCACGCTTTCGAGCCTCAGCGTCAGTTACAGTCCAGAAAGCCGCCTTCGCCACTGGTGTTCCTCCTAATATCTACGCATTTCACCGCTACACTAGGAATTCCGCTTTCCTCTCCTGCACTCAAGAAGACCAGTTTCCATCCCCTCACGGGGTTGAGCCCCGCACTTTTAAGATAGACTTGATCTCCCGCCTGCGCTCCCTTTACGCCCAATACTTCCGGATAACGCTTGCCCCCTACGTATTACCCCGGCTGCTAGCTCGTAGTTAGCC
+
CCCCCGGGGGGGGGGGGGFGGGGFGGGGGGGGGGGGGGGGGGGFGGGGGGGGGGGGGFGGGGGGGGGGFGGGGGGGGGGGGGGGGGGGGGGGFGGGGGGFGGGGGGGGGGGGGGGGGGGGGGGGGGGGGGGGGGGDDFFGGGG?FGGGGFGFFB+;8=FFGFFGGDFGGGGGFGFFGFGGEEDCE>@CF@FGGGCCDGGGG5D6F6?EFGEGE8@CGFGG>D8;;C1269=8A@EC;DGGED(/))):?*)(-2)47,,(-2+5CE)4<::)).452+4(-3-4<:)6?)-3,((<?*.09
@M03364:396:000000000-C9LGT:1:1101:7423:6298 2:N:0:10
GGACTACTAGGGTATCTAATCCTGTTCGCTCCCCACGCTTTCGCTCCTCAGCGTCAGTAACGGCCCAGAGACCTGCCTTCGCCATTGGTGTTCTTCCCGATATCTACACATTCCACCGTTACACCGGGAATTCCAGTCTCCCCTACCGCACTCAAGCCCGCCCGTACCCGGCGCGGATCCACCGTTAAGCGATGGACTTTCACACCGGACGCGACGAACCGCCTACGAGCCCTTTACGCCCAATAAATCCGGATAACGCCCGGACCTTCCGTATTACCGCGGCTGCTGGCACGGGTTTAGC
+
CCCCCGGGGGGGGFGGGGGGGGGGGGGGGGGGGGGGGGGGGGGGGGGGGGGGGGGGGGGGGGGGGGGGGGGGGGGGGGGGGGGGGGGFFGGGGGGGGGGGGGGGGGGGGGGGGGGGGGGGGGGGGGGGGGGGGGGGGGGGGGGFGGGGE>E>FDGFGGGEGGBGGGGGGGGG?FBDE>EG6FC<EE:=ACEG:EGFFFGGGFGFG>BFFD>C>@G>C6EGFGFF:@:)8D>B<0:BF<GGC124)4<2=CD2<B(4@:>9035-CED2:?::(35:<94>F;>(4:FDFF:>F>()))(22
@M03364:396:000000000-C9LGT:1:1101:8835:6326 2:N:0:10
GGACTACACGGGTTTCTAATCCCGTTTGCTCCCCTGGCTTTCGCGCCTCAGCGTCAGTTGTCGTCCAGGAAGCCGCTTTCGCCACTGGTGTTCCTCCTAATATCTACGCATTTCACCGCTACACTAGGAATTCCGCTTTCCTCTCCGATACTCTAGCATCGCAGTTTCGGTCCCCTCACGGGGTTAAGCCCCGCACTTTTAAGACCGACTTACGACGCCGCCTGCGCGCCCTTTACGCCCAATACATCCGGATACCGCTCGCCCCCTACGTATTACCCCGGCTGCTTGCCCGTAGTTCGCC
+
CCCCCGGGGGGGGEGGGGGGGGGGGGGGGGGGGGGGGGGGGGGGGGGGGGGGGGGGGGGGGGGGGGGGGGGGGGGGEGGGGGGGGGGGGGGGGGGGGGGGGGGGGGGGGGGGGGGGGGGGGGGGGGGGGGGGGGGEG7DFGGFFGGGCCDGFFDFFGGGGGGFGGGGGGGGEFGFGGFGGGGDCC@::AFGGGGEEGFGFF)CEGFF>9<?FE>;:DFGGFG<BF56@69>6:::BFFCE/87:)5<9FDD(4?:?B9499;8<DGC<FF:7AB9:4+44>9-3:3)5((5?16189/1/1
@M03364:396:000000000-C9LGT:1:1101:7717:6348 2:N:0:10
GGACTACTGGGGTTTCTAATCCTGTTTGCTCCCCACGCTTTCGTGCCTCAGTGTCAGTTACAGTCCAGAAAGCCGCCTTCGCTACTGGTGTTCCTCCTAATATCTACGCATTTCACCGCTACACTAGGAATTCCACTTTCCTCTCCTGCACTCAAGTTTCCCAGTTTCAAGAGCTTACTACGGTTGAGCCGTAGCCTTTCACTCCTGACTTAAGAAACCACCTACGCACCCTTTACGCCCAGTAAATCCGGATAACGCTAGCCCCCTACGTATTACCCCCGCTGCTTGCACGTAGTTAGCC
+
CCCCCGGGGGGGFFGGGGGGGGGGGGGGGGGGGGGGGGGGGGGFGGGGGGGGGGGGGGGGGGGGGGGGGGGGGGGGGGGGGG@FGGGGGGGGGGGGGGGGGFGGFGGGGGGGGGGGGGGGGGGGGGGGGGGGGGGGGGGGGGGFGGG8EFGFGFDFE=CFGGFGGGGGGGGC;FD6DFGGGED@EE,:DGG+3CGA?FGGFC@ADFFCEDEC*430*=F>>DFEF8A9@G=>BFEFDFGGC270+78*;C38(()/06,:2=F8DG<?;<B<AFAF9+((-2,3(42582<4((4>4/)*0
@M03364:396:000000000-C9LGT:1:1101:16400:6350 2:N:0:10
GGACTACCGGGGTTTCTAATCCTGTTCGATACCCGCACTTTCGAGCATGAGCGTCAGTTGCGCTCCCGTCAGCTGCCTTCGCAATCGGAGTTCTTCGCCATATCTAAGCATTTCACCGCTACACGGCAAATTCCGCCAACGTTGTGCGTACTCTAGTCAGCCAGTTCGCGCTGCAATTCAGACGTTGGGCGCCTACATTTCACAACACGCTTAACAGACGGCCTGCGCTCCCTTTAAACCCAATAAATCCGGATAACGCCCGGACCTTCCGTATTACCGCGGCTGCTGGCCCGGAATTAGC
+
CCCCCGGGGGGGGGGGGGGGGGGGGGGGGGGFGGGGGGGGGGGGGGGFGCGGGGGGGGGGGGGGGGGGGGGGGGGGGGGGGGGGGGGG,FFGGGGGGGGGGGGGGDFGGGGGGGGGGGGGGGGGGGGCFGGGGGGGG7CFGGFFGEGGGFGDGFGFGGGGGGFGFGGGGEGGFG=CGFG7C:FFGGG>E@EDGGCF7FGGGEF3DF);0C@D;AC?G;G=<GFB?@>DFG6?3>044)<CGBF:@).)=7<B?B?DFF9>9>2(>?0),8:31(.-4<14(2;0,().8:((,(().0546
@M03364:396:000000000-C9LGT:1:1101:25750:6354 2:N:0:10
GGACTACAGGGGTTTCTAATCCTGTTCGCTCCCCACGCTTTCGCTCCTCAGCGTCAGTAACGGCCCAGAGACCTGCCTTCGCCATTGGTGTTCTTCCCGATATCTACACATTCCACCGTTACACCGGGAATTCCAGTCTCCCCTACCGCACTCAAGCCCGCCCGTACCCGGCGCGGATCCACCGTTAAGCGATGGACTTTCACACCGGACGCGACGAACCGCCTACGAGCCCTTTCCGCCCAATAACTCCGGATAACGCTTGCACCCTACGTATTACCGCGGCTGCTGGCCCGTAGTTAGC
+
CCCCCGGGGGEGFFGGGGGGGGGGGGGGGGGGGGGGGGGGGGGGGGGGGGGGGGGGEGGFGGEGGGGGFGGGGGGGGGGGGGGGGDGGFFGGGGGGGGFGGGGGGGGGGGGGGGGGGGFDGGGGGGGGGGGGGGGAGGGGGGGFGGG8CEGFF8FFGGGGGGFGGGGGGGGGFGFG5AGGGGGDFG<:FF=74CEFGGGGG<F36>BB3CBG>>EBD9EGFGFFFGF36D0<48?)6:EEG62?44)6@G<>13(6??>:BBGFGGGFB?6:)-8).<869;9B>6)58?86B7()094:0
@M03364:396:000000000-C9LGT:1:1101:22364:6358 2:N:0:10
GGACTACCGGGGTTTCTAATCCTGTTCGCTCCCCACGCTTTCGCTCCTCAGCGTCAGTGACGGCCCAGAGACCTGCCTTCGCCATTGGTGTTCTTCCCGATATCTACACATTCCACCGTTACACCGGGAATTCCAGTCTCCCCTACCGCACTCCAGCCCGCCCGTACCCGGCGCAGATCCCCCGTTAGGCGATGGACTTTCACACCGGACGCCACGAACCGCCAACGAGCCATTTACGCCCACTAAATCCGGCAACCGCGCGCCCCCTACTCCATCCCGCGCCTGCTGGCAGCTCTTTCTC
+
C@CCCFGFGGGG@CEGFFDFFFCEEGFFFEGGFGGEEGGGFFCDFGGGGGGGGGGGGGGGGG7FGGG<CF8?DFAFGFFFEGC@CA5,C<FGGFDGFDCGEE+99=F<EEEFGGGGGGG+@FEG@E@CFGGAFFF,@=BFG8B:DFB+@BFBG@G*>:CE5@5DCCCGG*8C;<(55*>?6CD7C8<;A?C<DE5C4>:C?<E)9574(94:(027),?E9D9(2:45(17(.6)-),8:*(((/(,-9<3((((()(-(((*,9/1,(,))()-.,24((((-(((.,42,(.,0/*.**
@M03364:396:000000000-C9LGT:1:1101:22312:6388 2:N:0:10
GGACTACCCGGGTTTCTAATCCTGTTCGCTCCCCACGCTTTCGCTCCTCAGCGTCAGTAACGGCCCAGAGACCTGCCTTCGCCATTGGTGTTCTTCCCGATATCTACACATTCCACCGTTACACCGGGAATTCCATTCTCCCCTACCGCACTCAAGCCCGCCCGTACCCGGCGCGGATCCACCGTTAAGCGATGGGCTTTCACACCGGACGCGACGAACCGCCTACGAGCCCTTTACGCCCAGTAAATCCGGAACACGCTTGCACCCTACGTATTCCCGCGGCCGCTGGCCCGTCTGTGGC
+
CCCCCGGGGGGGGGGGGGFGGGGGGGGFGGGGGGGGGGGGGGGGGGGGGGGGGGGGGGGFGGFCFFGGEGGGGGGGGGGGGGGGGGGGGFGGGGGGGGGGGGGGGGGGGGGGGFGGGGFGGGGGEGGGGGGGGFF,EE8FFDGFGGG6CBGA@5+;DDFGGGEDGGGGFDEC@G9D=BEF9FFEGC*,@F59CEE*5CFGG?CEFED09C0:35839(:C>D6:?F:)49(4(.4<A?CEE:(5F26<FF50013:;?FF30C5FFG?(48?).5--<41(4((-((4,833;(-7.8.91
@M03364:396:000000000-C9LGT:1:1101:20342:6399 2:N:0:10
GGACTACTGGGGTATCTAATCCTGTTCGCTACCCATGCTTTCGAGCCTCAGCGTCAGTTGCAGACCAGAGAGCCGCCTTCGCCACTGGTGTTCTTCCATATATCTACGCATTCCACCGCTACACATGGAGTTCCACTCTCCTCTTCTGCACTCAAGAAAAACAGTTTCCGATGCAGTTCCTCGGTTAAGCCGAGGGCTTTCACATTAGACTTATTTTTCCGCCTGCGCTCGCTTTACGCCCAATAAATCCGGACAACGCTTGCCACCTACGTATTACCGCGGCTGCTGGCTCGTCGTTAGC
+
CCCCCGGGGFFGGGGGGGGGGGGGGGGGGGGGGGGGGGGGGGGGGGGGGGGGGGGGGFGGGGGFGGGGFGGGGGGGGGGGGGGGGGGGAFGEGFEGGGGGGGGGGGGGGGGGGGGGGGGDGGGGFGGGFGGGGGGGGGGGGGGFGGGGFFGFGFGBF8=DCGFGGGGGGEGGFGFGGFGGCGGGGE7:FFDGGGGGGGGGGFGFGFFF*?EF4=DAFEGGFGFF(69?>D;FDF@CE@GGF<<8AEFFFGGB?FF1>BFFF:C:*<C1???BDAB)6:(((49(46)):?(,44-)852CF
@M03364:396:000000000-C9LGT:1:1101:19489:6414 2:N:0:10
GGACTACTCGGGTTTCTAATCCTGTTTGCTCCCCACGCTTTCGAGCCTCAGCGTCAGTTACAGTCCAGAGAAGCGCCTTCGCCACTGGTGTTCTTCCTAATCTCTACGCATTTCACCGCTACACTAGGAATTCCCTTCTCCTCTCCTGCACTCTAGACTTCCAGTTTGAAATGCAGCACTCAGGTTAAGCCCGAGTATTTCACATCTCACTTAACAATCTGCCTACGCTCCCTTTACGCCCAGTAAATCCGGACAACGCTCGCCCCCTACGTATTACCGCGGCTGCTGGCACGTAGTTAGC
+
CCCCCGGGGGGGGGGGGGGGGGGGGGFGGGGGGGGGGGGGGGGFGGGGGGGGGGGGGGGGGGGGGGGGGGGGGGGGGGGGGGGGGGGGEGGGGGGGGGGGGGGGGGGGGGGGGGGGGGGGGGGGGGGGGGGGGGGGGGGGGGGFFG=DGDGFGFGF;EGGGGFGGGGGGGGGFGCCFFGFG8DFGGF5@F?DDEGFGGGGG<=E9A@7EFFA5=,;;6DAAGF@665AAGFD=BFEFFEGF2BF:@>/BGGB?BFDF6;1;@G>3CG>??1:>B0)6C:>09>;6?).:60<B6407*.:>
@M03364:396:000000000-C9LGT:1:1101:25561:6423 2:N:0:10
GGACTACAAGGGTATCTAATCCTGTTCGATACCCGCACTTTCGAGCATGAGCGTCAGTTGCGCTCCCGTCAGCTGCCTTCGCAATCGGAGTTCTTCGCCATATCTAAGCATTTCACCGCTACACGGCAAATTCCGCCAACGTCGTGCATACTCAAGTCAGCCAGCTCGCGCTGCAGTGCAGGTGTTGGGCGCCTACATTTCACAACACGCTTACCCGACAGCCTGCGCTCCCTTTACACCCAATCAATCCGGATAACGCACGGGCCTTCCTGATTACCGCGGCTGCATGCCCGGCTTCTGC
+
CCCCCFGGGGGGGGGGGGAFGGF;FEGGFFCGGGGGEGGGGGGGGGGGGFCFGGGGEGD<FEGGGGGGGGGGGGGGGGGGGGC7CFGG>FGGGFFCGGGEGDGGG;<FGGGGGCGGGGGGGGGGGE@CGGFGGGGGG+=F+DF5DEG+EFGB9:+;@EA9DGFG+DFEGGGGFGFFGFGCE<FAFEC@F>*:DECFGGG@G4F?=AA;7)6E()5539E*6CD@@5,)-*4<(6>5:AGFGBF0),5<8F)42,4)*-4(4(*(1:18<3))-).6374,(4996?()6))2:F0))))02
@M03364:396:000000000-C9LGT:1:1101:22424:6434 2:N:0:10
GGACTACAAGGGTATCTAATCCTGTTTGCTCCCCACGCTTTCGAGCCTCAGCGTCAGTTACAGTCCAGAGAAGCGCCTTCGCCACTGGTGTTCTTCCTAATCTCTACGCATTTCACCGCTACACTAGGAATTCCCTTCTCCTCTCCTGCACTCTAGACTTCCAGTTTGAAATGCAGCACTCAGGTTAAGCCCGAGTATTTCACATCTCACTTAAAAATCCGCCTACGCTCCCTTTACGCCCAGTAAATCCGGACAACGCTCGCCACCTACGTCTTACCGCGGATGCCGGCACGGAGTTCGC
+
CCCCCGGGGGGGGGGGGGGGGGGGGGGGGGGGGGGGGGGGGGGGGGGGGGGGGGGGGFGGGGGGGGGGGGFDGGGGGGGGGGGGGGGGGGGGGGGGGGGGGGGGGGGGGGGGGFGGGGGGGGFGFGGGGFGGGGGGGGGGGGGFGGGGGFG<ED?DFFGGGGFGGGGGGGGGFFFGGFGDFCF,EF9:FAEGGGG@7DFFGEFF9CAEEGFGFF9=F@GGFGFF>?>52;@BFFF=>@GEG>D=@5E?FFD;FF60;9@071EF3CF<:((,.,,):8(761(,(.,(49(0-(().).C<
@M03364:396:000000000-C9LGT:1:1101:26929:6457 2:N:0:10
GGACTACTAGGGTTTCTAATCCTGTTCGCTCCCCACGCTTTCGCTCCTCAGCGTCAGTAACGGCCCAGAGACCTGCCTTCGCCATTGGTGTTCTTCCCGATATCTACACATTCCACCGTTACACCGGGAATTCCAGTCTCCCCTACCGCACTCACGCCCGCCCGTACCCGGCGCGGATCCACCGTTAAGCGATGGACTTTCACACCGGGCGCGCCGAACCGCCTACGAGCCCTTTCCGCCCAATGATTCCGGACCACGCCTGCCCCCTCCGTCTTCCCGCGGCTGCCGGCCCGCCTGTCGC
+
CCCCCGGGFGGGFFGGGGGGGGGGGGGGGGGGGGGGGGGGGGGGFGGGGGGGGGGGGGFGGGGGGGGGFGGGGGGGGGGGGGGGCEFGFFGGGEFFGGGEGGGGGGG9FCGGCFDGGGFDGGCGGEGGDGGGGGCC==8FFFGFGGGGGEG5>)+0DDEGGGFGGEGGGGEGFFAG*?EG,18<BE*/;C?*;EG6;EF?EEG?GB5>(9173)817(:EFGB?(:13(9;<3?F>B0ECEB(3/.)6=FC((4-(0-4,868(9CG9((,,(.8):E(2290(41,(4((-4(())/)19
@M03364:396:000000000-C9LGT:1:1101:10232:6468 2:N:0:10
GGACTACAAGGGTATCTAATCCTGTTTGCTACCCACGCTTTCGAACCTCAGCGTCAGTTACAGACCAGAGAGCCGCTTTCGCCACTGGTGTTCTTCCATATATCTACGCATTTCACCGCTACACATGGAGTTCCACTCTCCTCTTCTGCACGCAAGTCTTCCAGTTTCCAATGCACTACTTCGGTTAAGCCGAAGGCTTTCACATCAGACTTACAAGACCGCCTGCGTTCCCTTTACGCCCAATAAATCCGGACAACGCTTGCCCCCTACGTATTACCGCGGCTGCTGGCACGTAGTTAGC
+
CCCCCGGFFFFGGFFG<FDGGD9EGAFGFFCFGGGGGGGGGGG<FGGFGGEFGGGGCCFFFGFFGGGGFGGC7FEGFFFGGGGGGGGGFGGEGFDGGGGGFGDFAFGGGGEGGGGGFGED>FFGEEGFFFFFFCGGGGGGGGG?FGG=DFG)>)69EFA8CFFGFDFGGGFGFGFFFDGGGGDGGGB:F9DDG>CEFCEFFEG=9AAB=C@C@+,/A>FFAG@2:6>2-?2=*8=EFFEFC<036746FGG(,662F@F00:C0*29--81.4676>EB>;(762??BF?.)38?7)*);*
@M03364:396:000000000-C9LGT:1:1101:27664:6485 2:N:0:10
GGACTACTGGGGTATCTAATCCCGTTTGCTCCCCTGGCTTTCGCGCCTCAGCGTCAGTTGTCGTCCAGAAAGCCGCTTTCGCCACTGGTGTTCCTCCTAATATCTACGCATTTCACCGCTACACTAGGAATTCCGCTTTCCTCTCCTGCACTCAAGTTCAGCAGTATTGGATGCAGCCCCCAAGTTAAGCCCGGGTATTTCACATCCAACTTACCTTCCCGCCTGCGCTCCCTTTCCGCCCAATAATTCCGGACAACGCTCGCCCCCTACGTATTACCGCGGCTGCTGGCACGTCTTCCGC
+
CCCCCGGGGGGGFGGGGGGGGFGGGGGGGGGGGGGGGGGGGGGGGGGGGGGGGGGGGGGGGGGGGGGGGGGGGGGGCFGGGGGGGFGGFGGGFGGGGGGGGGGGGGGGGGGGFGGGGGGGGGGGGGGGGGGGGGGGGFDFGGGFGGGDFFGDFB=@9CEGFGFGGDGAFDDFFG6=EFGGGD+8EFGEA>FGGGD79DFGGFGFGFF3>FFG*911=@FG@D@5(66?@DBF@EEE3,AEGF<DA=CFFG;;D>7(5,44:>E>5CDF0:42,)5)-321--,4;B43:?(524()7*.99
@M03364:396:000000000-C9LGT:1:1101:17260:6486 2:N:0:10
GGACTACCAGGGTATCTAATCCTGTTCGCTCCCCACGCTTTCGCTCCTCAGCGTCAGTAACGGCCCAGAGACCTGCCTTCGCCATTGGTGTTCTTCCCGATATCTACACATTCCACCGTTACACCGGGAATTCCAGTCTCCCCTACCGCACTCCAGCCCGCCCGTACCCGGCGCAGATCCCCCGTTAGGCGCTGGACTTTCACACCGGACGCGCCGAACCGCCTACGAGCCCTTTACGCCCACTAAAACCGGGTAACGCTTGCACCCTACGTATTCCCGCGGCTGCTGGCACGGCGTTGTC
+
CCCCCCEFDFEDGGGGGGGGFFDCFFFGGGGGGG,FGGGGGFFEGGGGGGFGGGGGGGGFGGGGGG>FEA8EFGFGFGGGGGGDGGGGFGGCFEEFGGGEGDCGGGGGGGGGGGGGGGED=FGGGGGGGDGGGGFAAFDGGGGFDGG=EBGFFD6D:EGEEGBGEEGGGGGGACAD=4A9,=D<EG*>5?8):EG*>FGGG3C?GFFF(57C9):6<0*>0391(2831CBB<::>D:GGGF0(/.,)9>79(,-(*(-3((28FFD<1:?.)..)6C8>>((((3:??:(4<(,)7),*0
@M03364:396:000000000-C9LGT:1:1101:14308:6497 2:N:0:10
GGACTACTGGGGTTTCTAATCCTGTTCGCTCCCCACGCTTTCGCTCCTCAGCGTCAGTAACGGCCCAGAGACCTGCCTTCGCCATTGGTGTTCTTCCCGATATCTACACATTCCACCGTTACACCGGGAATTCCAGTCTCCCCTACCGCACTCAAGCCCGCCCGTACCCGGCGCGGATCCACCGTTAAGCGATGGACTTTCACACCGGACGCGACGAACCGCCTACGAGCCCTTTACGCCCAATAAATCCGGATAACGCTTGCACCCTACGTATTACCGCGGCTGCTGGCACGTCGTCCGC
+
CCCCCGGGGGGGGGGGGGGGGGGGGGGGGGGGGGGGGGGGGGGGGGGGGGGGGGGGGGGGGGGGGGGG<FEGFGGGGGGGGGGDGDGGGGGGGGFFFGGEGGGGGGGGGGGGGGGGGGGGGGGGGGGGGGGGGGEA=FFGGGGFGGGGGFGFGFGFGGGGGGFGGGGGGGGGFGFG=BGGGGGGEE*2AF:>CGG6DBFG?)??GEEF1D>G(0:35>GGFGF<1;651D;<??0<BFGGGB:B644<FGG6?B(9F:>6((;3FGG(.44426522@?;(--2(())(((5::27<)(/9
@M03364:396:000000000-C9LGT:1:1101:14891:6508 2:N:0:10
GGACTACTGGGGTATCTAATCCTGTTTGCTCCCCACGCTTTCGAGCCTCAGCGTCAGTTACAGTCCAGAGAATCGCCTTCGCCACTGGTGTTCTTCCTAATCTCTACGCATTTCACCGCTACACTAGGAATTCCATTCTCCTCTCCTGCACTCTAGACTTCCAGTTTGAAATGCAGCACCCAAGTTGAGCCCGGGTATTTCACATCTCACTTACAAGTCCGCCTACGCTCCCTTTACGCCCAGTAAATCCGGACAACGCTCGCCACCTACGTATTACCGCGGCTGCTGGCACGTAGTTAGC
+
CCCCCGGGGGGGGDFGGGGGGGGGGGGGGGGGGGGGGGGGGGGDGGGGGGGGGGGGGGGGGGGGGGGGGGGGGGGGGGGGGGGGGGGGFGGGGGGGGGGGGFGGGGGGGGGGGGGGGGGGGGCGGGGGGGGGGGGGGGGGGGF=DFGFGFGFGEFB9EEGFGFFGGFCFCFGFGECGFGGGGGGGGGEFDFGGGGEGGGGGAFEFA8CEGFGF+@AFCGGFGFFFFDFADABDBEFEDEFGFB>+7<3FGC>;>9?F6>62:B>7CC1540,,)5>AF3139;66??2>:7???(.0/);:
@M03364:396:000000000-C9LGT:1:1101:12504:6512 2:N:0:10
GGACTACTGGGGTTTCTAATCCTGTTCGCTCCCCACGCTTTCGCTCCTCAGCGTCAGTAACGGCCCAGAGACCTGCCTTCGCCATTGGTGTTCTTCCCGATATCTACACATTCCACCGTTACACCGGGAATTCCAGTCTCCCCTACCGCACTCCAGCCCGCCCGTACCCGGCGCCGCTCCACCGTTAGGCGATGGACTTTCACACCGGACGCGACGAACCGCCTCCGAGCCCTTTCCGCCCAATCAATCCGGATAACGCTCGCCCCCTACGTATTGCCGCGGCTGCTGGCCCGTGTTTTGC
+
CCCCCGGGGGGGGGGGGGGGGGGFFFGGGGGGGGGGGGGGGGGGGGGGGGGGGGGGGGGGGGGGGGGGFGDGGGGGGGGGGGGGGGGGFDFGGGFGGGGGGGGGGGGGGFGGGGGGGGGGDGGGGGGGCDGEGGGGGGFGGFGFGGGEGFGABDGFFGGGCG5DECGGGGGGDE25*:CG8FGFBE*4AF*/7EECFGGGGCFEGBB4(>,:,023)9CG;DF10/(0(/2::?:)-4EGGF6:),4)0C<2:6(-=(-(,-:(9ED1(.(.)),).<12(14((-)).(.2((()))(20
@M03364:396:000000000-C9LGT:1:1101:19203:6515 2:N:0:10
GGACTACAGGGGTTTCTAATCCTGTTCGATACCCGCACTTTCGAGCATGAGCGTCAGTTGCGCTCCCGTCAGCTGCCTTCGCAATCGGAGTTCTTCGCCATATCTAAGCATTTCACCGCTACACGGCAAATTCCGCCAACGTTGTGCGTACTCTAGTCAGCCAGTTCGCGCTGCAATTCAGACGTTGGGCGCCTACATTTCACAACACGCTTAACAGACGGCCTGCGCTCCCTTTCAACCCAATCAATCCGGATAACGCCCGGACCTTCCGTATTCCCGCGGCTGCTGGCCCGGAATTAGC
+
CCCCCGGGGGGGGGGGGGFGGGGGGGGGGGGGGGGGGGGGGGGFGGGGGGGGGGGGGGGGGGGGGGGGGGGGGGGGGGGGGGGGGGGGCFGGGGGGGGGGGGGGGGGGGGGGGFFGGGGGGGGGGGGDGGGGGGFGGBDGGGCDGGGEGEGFGEGFGGGGGGFGGGGGGGGGFG5CGFGFFGGFDDF2AFEDDG=FCEEGGFGFCDA?FG?C11ACD@GC<D>@1/9D;DBF19B24<GGGFBF):29FGD(3:(6??9>B01(9:944??063:2)<,441,4>?::>?(43(-))/)9<
@M03364:396:000000000-C9LGT:1:1101:8361:6521 2:N:0:10
GGACTACTCGGGTTTCTAATCCTGTTTGCTCCCCACGCTTTCGAGCCTCAGCGTCAGTTACAGTCCAGAGAAGCGCCTTCGCCACTGGTGTTCTTCCTAATCTCTACGCATTTCACCGCTACACTAGGAATTCCCTTCTCCTCTCCTGCACTCTAGACTTCCAGTTTGAAATGCAGCACCCAAGTTAAGCCCGGGTATTTCACATCTCACTTAAAAATCCGCCTACGCTCCCTTTACGCCCAGTAAATCCGGACAACGCTTGCCACCTACGTATTACCGCGGCTGCTGGCACGTAGTTAGC
+
CCCCCGGGGGGGGGGGGGGGGGGGGGGGGGGGGGGGGGGGGGGFGGGGGGGGGGGGGGGGGGGGGGGGGGGFGGGGGGGGGGGGGGGGGGGGGGGGGGGDGGGGGGGGGGGGGGGFGGGGGGGGGGGGGGGGGGGGGGGGGGGFFGGGGFGEGF?D9EEGGGFGGGGGGGGGFFFGGFGFED?DGGFDDFDGGDGE6FGGGCFEGFFF@FFF5=,:C@@FFGFFFGFA@GBFFFFEE=EGG;=E=CEEFG39<FFFF29;DFC?FGG??B14)6899C:719019023??<738()07):C
@M03364:396:000000000-C9LGT:1:1101:14444:6570 2:N:0:10
GGACTACAAGGGTATCTAATCCTGTTCGATCCCCGCACTTTCGTGCATGAGCGTCATTTACGGCTTGGGCAGCTGCCTTCGCCATCGGGGTTCTTCGTCATATCTACGCATTTCACCGCTACACGAGGAATTCCGCCCACCTCCACCGCACTCAAGCTCGCCAGTATCAACTGCAGAACGCAGGTGCGCCCCACGATTTTCCCGCCGGCCTGCCCAGCCCCCTGCCCACCCTTTTAACCCAAGTAATTCGGAACACGCCCGGCTCCCTCCGCTTTCACCCGCCGGCGGCACTGGCTTTGGC
+
CCCCCGG8,CFFGCFGGGGGGGGGGGAF<FGEGG:F+FGGGGGE@F,CFFFGGGGG6F,666BB++7B,66CG@EFGG,EFG,?6AFF+4CFF,EG,4,BF?EGFF,AFGGGGGGGGGGGGGGG7++8FFGGGE8CEEDGGGG*=FD+6<+8F<+;F,@C+>?DD9EGFG6,;F*;70,=9C9*><,/)84:/4=*/BC79)?(9)8(6)428)/)/(;*(1(,(*,/,91(48))4-CF*(()/6<4@77,(-.1)-(407*(>EF(4((((-(6)+)(-((((((,((4(4(()0))22
@M03364:396:000000000-C9LGT:1:1101:8628:6588 2:N:0:10
GGACTACACGGGTTTCTAATCCTGTTTGCTACCCACGCTTTCGTGCCTCAGTGTCAGTTTCAGTCCAGAAAGCCGCCTTCGCCACTGGTGTTCCTCCTAATATCTACGCATTTCACCGCTACACTAGGAATTCCGCTTTCCCCTCCTGTACTCAAGCTCTCCAGTTCGCAGGGCGGACTATGGTTAGGCCATAGCCTTAGACCCCGCGCTTAACAAGCCACCTACGCACCCTTTACGCCCCGTAAATCCGGCCACCGCTCGCCACCTACGTCTTCCCCCGGCTGCTGGCACGTAGTTCGCC
+
CCCCCGGGGGGGGGGGGGGGGGGGGGGGGGFGGGGGGGGGGGGGGGGGGGGGGGGGGFGGGGGGGGGGGGGGGGGGGGGGGGGGGGGGCFGGGGGGGGGGGGGGGDGGGDGGGGGGGGGGGGGGGFGGGGGGGGGGCFGGGGGFGGGGGFGFGF+:EAFFFFCGGGGGGGGGDEBG>BE6CGGDC@C@AF;?FGGGGGEFD@D>DBAB@DFE3+17C@=6:C=E@;92:)613;9)/8EG*432B:<BFC7(4;(.73((,-::GG4((-8,4?)).*4369(4<?)4(()(.(()1/(/1
@M03364:396:000000000-C9LGT:1:1101:27048:6595 2:N:0:10
GGACTACTCGGGTTTCTAATCCTGTTTGCTACCCACGCTTTCGCATATGAGCGTCAGTATTTGCCCAGGAGACTGCCTTCGCCTTTGGTGTTCTTCCAGATATCTACGCATTCCACCGCTACACCTGGAATTCCGTCTCCCCCTGCAATACTCGAGTCGGACAGTTTAGAATGCAGTTCCAAGTTTGAGTCCGGGGCTTTCACATCCTGCTTGCCCGACCGCCGGCAGTCCCATTACGCCCAGTTATTCCGATTAACGCTTGCACCATCCGTCTTACAGCGGCCTCTGGCACGGGTGTCGC
+
CCCCCGGGGGGGCCGGGGG9EFGFG9FFGGGGGGGEGGGGGGGGGGEFGGCGGGGGDFFGDDFGGGGGGDGGGCFGGGD,DFG7F9FF,FFGGFFE9<FGGFFE;FEGGGGGGGGGGGGGGGGGG@<FFD9=FGGGF,AFGDC>FF8FFFDB,)6<AFGGCGEGG,C9EGGGF,*=7;EG,7=3,838:3@<CEEEGGGGA5DEGFF:.;B@**,0;2*45C9((*(2(*)))1/)18ECE26.*.6<7F4((8:2*(48?0*7=8*5.4444:?>A2),-73(((.),,()4>(0)03D*
@M03364:396:000000000-C9LGT:1:1101:5963:6600 2:N:0:10
GGACTACAGGGGTTTCTAATCCCGTTTGCTCCCCTGGCTTTCGCGCCTCAGCGTCAGTTGTCGTCCAGAAAGCCGCTTTCGCCACTGGTGTTCCTCCTAATATCTACGCATTTCACCGCTACACATGGAGTTCCACTCTCCTCTTCTGCACTCAAGAAAAACAGTTTCCGATGCAGTTCCTCGGTTAAGCCGAGGGCTTTCACATTAGACTTATTTTTCCGCCTGCGCTCGCTTTACGCCCAATAAATCCGTACAACTCCCGCCACCTACGTATTACCGCGGCTGCTGGCACGTAGTTAGC
+
CCCCCGGGGGGG@GGGGGGGG,F;EFGGGGGGGGGGGGCFGGGGGGGGGGFFCGGGFFFGGGGGFGGGGGGGGGGGG@DEGGGGGGGG,=ECEADFFGGGG<FGGGGGGGGCEGGGGDGGGGGGGGGGGGGGG9=EGGFGGFGFGGG@D;FE,)=?DFF,,@FGFDFG8C68?:>GGFFGFFD+BC@8F9DCDGGGDGFGGAGEFAFEAGCG48,8:?8?(86@B,9E93:>0(6>CF3CB6(6)7;44C<(.2:)9)...(*-)8C(.,-4<255<+8>(((430720(,31:().*)2:
@M03364:396:000000000-C9LGT:1:1101:6265:6605 2:N:0:10
GGACTACAGGGGTTTCTAATCCTGTTCGATACCCGCACTTTCGAGCTTCAGCGTCAGTTGCGCTCCCGCGAGCTGCCTTCGCAATCGGGGTTCTTCGTCATATCTAAGCATTTCACCGCTACACGACAAATTCCGCCCGCGTTTTGCGCACTCAAGTGGACCAGTATGCGCTGCAAGTCAGACGTTGAGCGCCTACATTTCACAACACACTTAATCCACGGCCTACGCTCCCTTTAAACCCACTAAATCCGGATAACGCCCGGACCTTCCGTCTTCCCGCGGCTGCTTGCACGGACGTAGC
+
CCCCCGGGGGGG;FGGGGGGGEFGFGGGFEAFGGGGDFGGGGGFGGGGGGGGGGGGFAFFGGGCFGGGGGEGGGGGGGGGGGEGCEGG@FGGGGGGFFGGGGFGGGGGGGGGGGGGGGGGGGGGC7F@FGGGGGGGGD>FED83+,@ECBGAF=FF@799FGFGG;@DGGGGFGEGGFGGC98CGGCDAA:D<556>FFFGCGC4>A7,C@G3:+6C7FC9GFF<848(>9:1>B)45CFG6(4),)6BCCB:?(6=:;>;;24DGC2>?1)(.3)6:49>>0(-40)5:7?:96)).(1*
@M03364:396:000000000-C9LGT:1:1101:16381:6650 2:N:0:10
GGACTACCCGGGTATCTAAACCTGTTCGATACCCGCACTTTCGAGCTTCAGCGTCAATTGCGCTCCCGCGAGCTGCCTTCGCAATCGGGGTTCTTCGTCATATCTAAGCATTTCACCGCTACACGACGAATTCCGCCCGCGTTTCGCGCACGCAAGTGGACAAGTATGCGCTGCAAGTCAGCCGTTGAGCGCCTACATTTCACAAAACACTTCGTCCACGGCCTCGGCTCCCTTTAACCCCAATAAATCCGGAAAACGACCGCACCTGCCGTATTGCCGCGGCTGCTGGCACGGGTTGAGC
+
C@6<C88;@CCCC7FFGG6,BFFGGGFG,@C@FFECEGGGGGG@BFDBF,CEFGGG,CF9@@7+CF@CFGEEGGGFGGG<DCCFEGDG=:>FFABCF8BFGGD<,,<ACBFE,EEEECEDGE8DEC>+@=FFABF:E=CG:CB*ACE>@/F)5:;875>,?,26F@C9;7EE>F1*015<C+*1C5*(;,/)22*2<9::E4<<4)7(,72E2);21495()4((/-727(4(-446)3/?::?)4))9FG6:(-.59(((-*35:9((,((44,).<440>>,-0)57((.27()0)(9*
@M03364:396:000000000-C9LGT:1:1101:4364:6673 2:N:0:10
GGACTACAGGGGTTTCTAATCCTGTTCGCTCCCCACGCTTTCGCTCCTCAGCGTCAGTAACGGCCCAGAGACCTGCCTTCGCCATTGGTGTTCTTCCCGATATCTACACATTCCACCGTTACACCGGGAATTCCAGTCTCCCCTACCGCACTCCAGCCCGCCCGTACCCGGCGCAGATCCACCGTTAGGCGATGGACTTTCACACCGGACGCGACGAACCGCCTACGAGCCCTTTACGCCCAGTAAATCCGGATCACGCTAGCCCCCTACGTATTACCGCCGCTGCTGGCACGCAGGTCGC
+
CCCCCGG8CFCGBFFGFGGGGGGGGGEFGCFFGGGGCGGGGGGGGGGGGGGGGGGGGFFFGEG7CFCFEFFGF8FGCDFDFGGGCFFGFFFGFFGFFGGDGGGFGG?EFGGGGGFGGGGGGGGFFGGGGBFFGGFFGGGDE+BDCGGGGBGAF=8DFGCECEADGEEGGDGGFGAD=?FGGGF>EE86FC8>5CEGGGGGGFF<*8:;>7>E08E;3(CG0C>0:84)4C><7<0:A::EG1::1).<FGD>?0(.?<:?(4<(2;59((4..57)60-3(-49>>0::?23((-)).)))
@M03364:396:000000000-C9LGT:1:1101:11687:6679 2:N:0:10
GGACTACCAGGGTATCTAATCCTGTTCGCTCCCCACGCTTTCGCTCCTCAGCGTCAGTGACGGCCCAGAGACCTGCCTTCGCCATCGGTGTTCTTCCCGATATCTACACATTCCACCGTTACACCGGGAATTCCAGCCTCCCCTGCCGCACTCAAGCCCGCCCGTACCCGGCGCAGACCCACCGTTAAGCGATGGGCTTTCACACCGGACGCGACGAACCGCCTACGAGCCCTTTACGCCCAATGCTTCCGGACAACGCTTGCACCCTACGTATTACCGCGGCTGCTGGCACGTCTTTCGC
+
CCCCCGGGGGGGGFFGGGFGGGGGGGGGGGGGGGGGGGGGGGGGGGGGGGGGGGGGGGGFGGGGGGGGGG@FGGGGGGGGGGGGGGGGGGGGGGGGGGGGGGGGGGGGGGGGGGGGGGGGGGGGGGGGEGGGGGGFFFGGGGGFGGGGGDGAFDD?FGGGGGEGF8?EGGGGDG@G5FGGGGGEBC:2CF5CDEEGGGFGGFGC6ABB0D>G9:E;C1CEBGF?(28)2DB:??F29<GCG?:0)(.4@FD>09(4F6B1::C4FGG?1634).:)63(4>9>6>B???B(8:(-).*->C
@M03364:396:000000000-C9LGT:1:1101:14883:6688 2:N:0:10
GGACTACTCGGGTATCTAATCCTGTTCGCTCCCCACGCTTTCGCTCCTCAGCGTCAGTAACGGCCCAGAGACCTGCCTTCGCCATTGGTGTTCTTCCCGATATCTACACATTCCACCGTTACACCGGGAATTCCAGTCTCCCCTACCGCACTCAAGCCCGCCCGTACCCGGCGCGGATCCACCGTTAAGCGCTGGACTTTCACACCGGACGCGACGAACCGCCTACGAGCCCTTTACGCCCAATAAATCCGGATCACGCTTGCACCCTACGTATTCCCGCGGCTGCTGGCACGTCGTTCGC
+
CCCCCGGGGGGGGCFGGGFGGGGGGGGGGGGGGGGGGGGGGGGGGFGGGGGGGGGGGGGGGGGGGGGGGGGGGGGGGGGGGGGGGGGGGGGGGGGGGGGGGGGGGGGGGGGGGGGGGGGGGGGGGGGGFGGGGGGGGGGGFGGFGGGGGFGBGFGFFGGGGGFGGEGGGGGGFGFGCDGGCFGGGG*6@<=):EGEGGGGGFGFGFEF0C>D()2-/4EE>D>F<C?56D><:(54ABGGG6??7):9@4)310105:?:(45,CCDB1:4..58).<3--7919:3)5838?(()0)(1)
@M03364:396:000000000-C9LGT:1:1101:13879:6718 2:N:0:10
GGACTACACGGGTTTCTAATCCTGTTCGCTCCCCACGCTTTCGCTCCTCAGCGTCAGTGACGGCCCAGAGACCTGCCTTCGCCATCGGTGTTCTTCCCGATATCTACACATTCCACCGTTACACCGGGAATTCCAGTCTCCCCTACCGCACTCAAGCCCGCCCGTACCCGGCGCGGATCCCCCGTTAAGCGATGGACTTTCACACCGGACGCGCCGCACCGCCTACGCGCCCTTTACGCCCAATAAATCCGGATAACGCTTGCACCCTACGTATTACCGCGGCTGCTGGCCCGTAGTTAGC
+
CCCCCGGFEFGGGGGGGGGGGGGGGGFGGGGGGGGGGGGGGGGFFGGGGGGGGGGGGGGGGGGGGGGGEEC@DDFGGGGGGGGG@EGGGGGGGDFGGCFGGGGGGGGFGGGGDFGGGGEDGGGGFEGGGGGGGGF<@FDFGCGFCGEGGFGFF)CF@FCE+C*@F89C9CEE@F9D*.=F*39FGG*6FF**1AE*;CGGGFG26@DF0C>C65E>)4EG>DF?0C?)4DFF>?DAFBGGGF0:))6<FGGFF?1)=:B?6?E)9FD??FB4)6>><F3239>9044:762019057*)::
@M03364:396:000000000-C9LGT:1:1101:11156:6738 2:N:0:10
GGACTACTAGGGTATCTAATCCTGTTCGATACCCGCACTTTCGAGCATGAGCGTCAGTTGCGCTCCCGTCAGCTGCCTTCGCAATCGGAGTTCTTCGCCATATCTAAGCATTTCACCGCTACACGGCAAATTCCGCCAACGTCGTGCGTACTCAAGTCAGCCAGTTCGCGCTGCAAGTCAGATGTTGGGCATCTGCATTTCACAACACGCTTAACCGACGGCCTGCGCTCCCTTTCAACCCAATAAATCCGGATCACGCCCGGACCTTCCGTATTGCCGCGGCTGCTGGCCCGGGATTAGC
+
CCCCCGGGGGGGGFFGGGGGGGGGGGGGGGGGGGGGGGGGGGGGGGGFGFGGGGGGGGGGGGGGGGGGGGGGGGGGGGGGGGGGGGGG7FGGGGGGGGGGGGGGGGGGGGGGGGGGGGGGGGGGGGGGGGGGGGGEGFGGGGGAGGGGGFGFFCFFFGGGGGFGGGFGGGGGDG@FGFGFG?FGGGC7?>,;FCGGGGGGGFGFGF4>@GDG(@FEGBG5>G>D?59>6D;FFFF<AAGGG:BB)529FGGF<(4:@?FFFB*(1C58>B??(,.))3(249B6263:BF:?10()7.,9F
@M03364:396:000000000-C9LGT:1:1101:16686:6738 2:N:0:10
GGACTACAGGGGTATCTAATCCTGTTCGCTACCCGCACTTTCGAGCATGAGCGTCAGTTGCGCTCCCGTCAGCTGCCTTCGCCATCGGCGTTCTTCGCCATATCTAAGCATTTCACCGCTACACGGCAAATTCCGCCAACGTTTTGCATACTCTAGTCAGCCAGTTCGCGCTGCAATTCAGCCGTTGGGCCCCGACATTTCACAACCCGCTTAACAGACGGCCTGCGCTCCCTTTAACCCCAGTAATTCCGGATCACGCTCGCACCCTCCGTATTACCGCGGCTGCTGGCACGGAGTTAGC
+
CCCCCGGGGGGGGGGGGGGGGGGGGG<F+C,FFGGE@FGFFGG,AF+E@?FFFGGGGFF<CB:CFG?FC@FFC@FFGGGGGG7FB<FG+@FGGGGG7=FFGGGGGF9EFGGGGGGGGGGGGGGG=C+@FGGFGG,BA8+@+=,3+8E,@EFEGFGF==,@:FFFFG:8*@8CBGF>CBG==,*5BED9?C*C?**17CCGGCGE*8)(,91A;+>C>@G5(>>6(;6>(1(4(474))AFGF049<-6=DF90?01?1:((4*-7?/13,43(42469444;>11?8>BF0819(00.)2>
@M03364:396:000000000-C9LGT:1:1101:16498:6739 2:N:0:10
GGACTACCGGGGTATCTAATCCTGTTCGCTCCCCACGCTTTCGCTCCTCAGCGTCAGTAACGGCCCAGAGACCTGCCTTCGCCATTGGTGTTCTTCCCGATATCTACACATTCCACCGTTGCACCGGGAATTCCAGTCTCCCCTACCGCACTCAAGCCCGCCCGTACCCGGCGCGGATCCACCGTTAAGCGATGGACTTTCACACCGGACGCGACGAACCGCCTACGAGCCCTTTACGCCCAATAAATCCAGATCACGCTTGCCCCCTACGTATTACCGCGGCTGCTGGCCCGTAGTTCGC
+
CCCCCGGGGGGGGGGGGGFFGGGGGGFGGGGGGGGGGGGGGGGGGGGGGGGGGGGGGGGGGGGGGGGGFGGFGEFGGGGGGGGGDGGGFFGGGGGGGGGDGGGGGGGGGGGG=FGGGGEDGGGGGGGGFEDGGGGFGG?FFGGFGGGEGEGAFDGFFFGEGFECFCE*@EGEFG>DCBEGCFGGGG71@?**1AECDFGGGBGBFFFBFD95()239>GG159B0;3)49902:D4>?ECG:(.).64=C*52),4F:3(448(229(-38474>).<41,((,-1).5,1:;((07/59C
@M03364:396:000000000-C9LGT:1:1101:5649:6741 2:N:0:10
GGACTACAGGGGTTTCTAATCCTGTTCGCTCCCCACGCTTTCGCTCCTCAGCGTCAGTAACGGCCCAGAGACCTGCCTTCGCCATTGGTGTTCTTCCCGATATCTACACATTCCACCGTTACACCGGGAATTCCAGTCTCCCCTACCGCACTCAAGCCCGCCCGTACCCGGCGCGGATCCACCGTTAAGCGATGGACTTTCACACCGGACGCGCCGAACCGCCTACGAGCCCTTTACGCCCAATCAATCCGGATCACGCTTGCACCCTACGTACTACCGCGGCTGCCGGCCCGGCGTTTGC
+
CCCCCFGGGGGG;FG<EFGGGGG9FFGGGGFGGGGGGGGEGGGGGGGGGFGGGEEGGDGCFGGGGGDGGGGCGGGGGGFGGGG7?FGGDFFGFEFFFGGGGGGG,EFFGGCGFGFFFGGGGGGGGGGGFGGEFFCGGGDGGGCFGGGGGFGBFDFFGGGGGGFGGDGGGGGGFC>DE)=;9<<<:C*3AF5/;EG6D9B9C?F?GFF>(99E>)/(/3CC>GF:6C658D9181?AAFGGGB6B7536@CDF:,42)3.231;)9@*((.43.(-))244311>0((-291(-((...->:
@M03364:396:000000000-C9LGT:1:1101:9242:6767 2:N:0:10
GGACTACAAGGGTATCTAATCCTGTTTGCTCCCCACGCTTTCGCTCCTCAGCGTCAGTTAATGTCCAGCAGGCCGCCTTCGCCACTGGTGTTCCTCCCGATATCTACGCATTCCACCGCTACACCGGGAATTCCGCCTGCCTCTCCATCACTCAAGTCCTACAGTTTCAAATGCAGCCCCGGAGTTGAGCTCCGGTATTTCACATCTGACTTGCAAGACCGCCTACTCGCCCTTTACACCCAGTAAATCCGGACAACGCTCGCCACCTACGTATTACCGCGGCTGCTGGCACGTATTTAGC
+
CCCCCGGGGGGGGGGGGGGGGCGGGGGGGGGGGGGGGGGGGGGGGGGGFGFGGGGGFGGGGGGGGGGGGGGGGGGGGGGGGGGGGGGGGGGGGGGFFGGGGGCFGGGGGGGGGGGGGGGGGGGGGGGEGGGGGGGGGGGGGFCFGGGGGFGCGFDFGGGG9FFGGGGGGFGGFGFGGFGGGD?FEGFEFC,@FGGE>FFGGFGFGFFFEGEG3FEEGBGGFGBFDCEF1DB;>FF<EEGFGF05*6<AFGD0?B0<FBFFB1?;5EG::?83).56)<464>>>9:4)2?:?FB?4)1)02
@M03364:396:000000000-C9LGT:1:1101:12958:6775 2:N:0:10
GGACTACCGGGGTTTCTAATCCTGTTCGCTCCCCACGCTTTCGCTCCTCAGCGTCAGTAACGGCCCAGAGACCTGCCTTCGCCATTGGTGTTCTTCCCGATATCTACACATTCCACCGTTACACCGGGAATTCCAGTCTCCCCTACCGCACTCAAGCCCGCCCGTACCCGGCGCGGATCCACCGTTAAGCGATGGACTTTCACACCGGACGCGACGAACCGCCTACGAGCCCTTTACGCCCAATCAATCCGGATAACGCTTGCACCCTACGTATTACCGCGGCTGCTGGCCCGTATTTCGC
+
CCCCCGGGGGGGGGGGGGFGGGGGGGGGGGGGGGGGGGGGGGGGGGGGGGGGGGGGGGGGGGGGGGGGGGGGGGGGGGGGGGGGGGGGGGGGGGGGGGGGGGGGGGGGGGGGGFGGGGGGGGGGGGGGGGGGGGGGGGGGGGGFGGGGGFGBGFFFGGGGGGFGGGGEGGGGEGFGEFGGGGGGGG::CGEDFEGGGGGGGFGAC>B;9C>GF32,14EC>G;11A?5:D><3?>ABBGGG:<F)5,:FCDFF009=-4?26C>GGG?1?B0<28)6<82469>B?4:?BFFB>())*)01
@M03364:396:000000000-C9LGT:1:1101:20576:6778 2:N:0:10
GGACTACTGGGGTTTCTAATCCTGTTCGCTCCCCACGCTTTCGCTCCTCAGCGTCAGTAACGGCCCAGAGACCTGCCTTCGCCATTGGTGTTCTTCCCGATATCTACACATTCCACCGTTACACCGGGAATTCCAGTCTCCCCTACCGCACTCAAGCCCGCCCGTACCCGGCGCGGATCCACCGTTAAGCGCTGGACTTTCACACCGGACGCGACGAACCGCCTACGAGCCCGTTACGCCCAATAAATCCGGATAACGCTTGCACCCTACGTATTACCGCCGCGGCCGGCCCGTCGTTGGC
+
CCCCCGGGGGGGGGGGGGGGGGGGGGGGGGGGGGGGGGGGGGGGGGGGGGGGGGGGGGGGGGGGGGGGFGCFGGGGGGGGGGGGGGGGFGGGGGGGGGGGGGGGGGGGGGGGGGGGGGGDEGGGGGGGDGGGGGG9EGGGGGGFFGGGGFGBGFGFGGGGGGEGEEEEGEEG>FBGEBGGCGG:BC*6AFE)9EGCFFCGG3FFGFFFFGFD0>D9>9GGFGF<:F?)8D>B(41?FFGGG6?<434AFGD>:8<4F?FF6?C)9EG(4:?4)-5)6<22,49(76((,33((-()0)(19
@M03364:396:000000000-C9LGT:1:1101:26428:6784 2:N:0:10
GGACTACTGGGGTATCTAATCCCGTTTGCTCCCCTGGCTTTCGCGCCTCAGCGTCAGTTGTCGTCCAGAAAGCCGCTTTCGCCACTGGTGTTCCTCCTAATATCTACGCATTTCACCGCTACACTAGGAATTCCGCTTTCCTCTCCGATACTCTAGCATCGCAGTTTCGGTCCCCTCCAGGGGGTAGGCCCCGCACTTTTAAGACCGACTTACGTCGCCGCCTGCTCGCCCTTTTCGCCCCATTATTCCGTACAACGCTTGCCCCCTACGTATTTTCCCCGGTGGCTGCACCGAGTTACGC
+
CCCCCGGGGGGGFGGGGGGGGGGCF,FFGFFGGGGGGGGGGGGG7FGGEFFFGGGGF<FCGGGGGGGGFGCGGGGGCEFAFGGGGGGG<FFGGGFEG@,CFEFGGGFGGEFG9FFGGGGGGGGGDFGGGGGGGG8BC+=FGFE+=FG6B>CECF?DA9EF+FBDECFFE>ED?F@9C5,5@EG:B8*-;?CDDE?G<FEG,.,.>FA(()/4))*,/.=*(1,8:+6)()8((4))((;;/,(.9-4<@97(8(52)4,4((<.95/4,4(.),-).+)(-(-,(,((4(,((4(0)*)**
@M03364:396:000000000-C9LGT:1:1101:26317:6794 2:N:0:10
GGACTACTAGGGTATCTAATCCTGTTCGCTCCCCACGCTTTCGCTCCTCAGCGTCAGTAACGGCCCAGAGACCTGCCTTCGCCATTGGTGTTCTTCCCGATATCTACACATTCCACCGTTACACCGGGAATTCCAGTCTCCCCTACCGCACTCAAGCCCGCCCGTACCCGGCGCGGATCCACCGTTAAGCGATGGACTTTCACACCGGACGCGACGAACCGCCTACGAGCCCTTTGCGCCCAATAAATCCGGATCACGCTTGCACCCTACGTATTTCCGCGGCTGCTGGCCCGTATTTCGC
+
CCCCCGGGGGGGFGGGGGFGGGGFGGGGGGGGGGGGGGGGGGGGGGGGGGGGGGGGFGGGGGGGGGGGGGGGGGGGGGGGGGGGGGGGFGGGGGGGGGGGGGGGFGGGGGGGGGFFGGGDGGGGGGGGGGGGGGGGGGFGFGGFGGGCEFGFFDDFGGGGGGEDFGGGGEGGDGBD:?GG6FF@EG:2CCC7FGGGGGGGGEGFFF514D>GF)?;D>GGFGFF?C:>6C;<12:)63ECEF08).46@GD;?0(3?68?FBC)C;D:01(..6:29F::(43,(82:((,4>F())*)27
@M03364:396:000000000-C9LGT:1:1101:7488:6806 2:N:0:10
GGACTACTGGGGTTTCTAATCCTGTTCGCTCCCCACGCTTTCGCTCCTCAGCGTCAGTAACGGCCCAGAGACCTGCCTTCGCCATTGGTGTTCTTCCCGATATCTACACATTCCACCGTTACACCGGGAATTCCAGTCTCCCCTACCGCACTCAAGCCCGCCCGTACCCGGCGCGGATCCACCGTTAAGCGATGGACTTTCCCACCGGACGCGACGAACCGCCTACGAGCCCTCTACGCCCAATAAATCCGGATAACGCTTGCACCCTACGTATTCCCGCGGCTGCTGGCACGTACGTAGC
+
CCCCCGGGGGGGCGGGGGGGGGGFGAFGGGGGGGGGGGFGGGGGGGGGGGGGGGGGGGFGGGGGGGGGCFGGGGGGGGGGGGGGGGFGEFFGGGGGGGGDGGGFFGGGGGGGGEGGGGCDGGGGGGGGGGGGGGGFDFDGFDE9?EGGG>DBGFDFGCFEEFFGGGGGGGGGFGFG*/?CFGGCBEB8A<CC4EG679CFF)?;FEFBBGFG9786)4CE9GFB0;:0459:?(82>:EGG:(.)))6FFG6--2>F39?0:>)9ED31??,4:5-:C<BF>FFB:2:::0<?18))0)11
@M03364:396:000000000-C9LGT:1:1101:12466:6811 2:N:0:10
GGACTACCGGGGTTTCTAATCCCGTTTGCTCCCCTGGCTTTCGCGCCTCAGCGTCAGTTGTCGTCCAGAAAGCCGCTTTCGCCACTGGTGTTCCTCCTAATATCTACGCATTTCACCGCTACACTAGGAATTCCGCTTTCCTCTCCGATACTCTAGCATCGCAGTTTCGGTCCCCTCACGGGGTTAAGCCCCGCACTTTTAAGACCGACTTACGCCGCCGCCTGCGCGCCCTTTACGCCCAATACTTCCGGACACCGCCTGCCACCTACGTATTTCCGCCGCTGCTGGCCCGTCCTTACCC
+
CCCCCGGGGGDGGDEGGGEFGFFFFGGGGGGGGGGGGGGGGGGGGGGGGGGGGGGGFGFGGGGGGGGG<FCFGGGG:FGFCGGGGGGGFEGGGGGGGGGGGGGGGGGGGGGGGGGGGGGGGGGGGFGFFGGGGGFGGFDGGFGD?FEEGBGFEDDFGFFGCFD6FFGGG68CBF@9>5E7*:CFE*,19DFGCG==7CFGFE<CGFFBFD;@;5*6)3C*6C486*47;DB2::<AFFCE/1:::4>A9*)(,42:>7(4302)9C*3?<3).2)).1-(-9(73))8?1(((((0/*(*2
@M03364:396:000000000-C9LGT:1:1101:24110:6833 2:N:0:10
GGACTACACGGGTATCTAATCCTGTTCGCTCCCCACGCTTTCGCTCCTCAGCGTCAGTAACGGCCCAGAGACCCGCCTTCGCCATTGGTGTTCTTCCCGATATCTACACATTCCACCGTTACACCGGGAATTCCACTCTCCCCTACCGCACTCAAGCCCGCCCGTACCCGGCGCGGATCCACCGTTAAGCCCTGGGCTTTCACACCGAACTCGACGAACCGCCTACGAGCCCTTTACGCCCACTTAATCCCGATCACGCTTGCACCCTCCGTATTTCCGCGGCTCCTGGCACGGCTTCAGC
+
CCCCCGGGGGGGCEGFFGFFGGGAFFACFCGGGGGGGGGGGGGG:FEGFGGGG@FG,CF9FEGGGGGG<CEFF,@FGGGGGGGG7EFFC=FGGCFDGGCFGDGGGGGCGGGG,5EFGD>CEGGGCEEGGGDDFFG<E8+AFFE?8FF++<FBF5:AG??CDGFGGGEE:E8BBC(?*0CE9+0=BE*4;,9*27/*;:F<E<C2<7)(-9(3,<8(91EE9C>?:8:.-17:,325<6EGE:(.*64)/:*-(,4<F(:6(28<CCD,((2-4,5))0(-(49((-,223(5:(()0).::
@M03364:396:000000000-C9LGT:1:1101:10859:6838 2:N:0:10
GGACTACCAGGGTTTCTAATCCTGTTCGATACCCGCACTTTCGAGCTTCAGCGTCAGTTGCGCTCCCGTCAGCTGCCTTCGCAATCGGAGTTCTTCGTCATATCTAAGCATTTCACCGCTACACGACAAATTCCGCCCGCGTTGCGCGCACTCAAGTGGACCAGTATGCGCTGCAAGTCAGACGTTGAGCGCCTACATTTCACAACACACTTAATCCACGGCCTACGCTCCCTTTCAACCCAATAAATCCGGATAACGCCCGGACCTTCCGTATTACCGCGGCTGCTTGCCCGGCATTAGC
+
CCCCCGGGGGGGGGGGGGFGGGGGGGGGGGFGGGGGGGGGGGGGGGGGGGGGGGGGGGGGGGGGGGGGGGGGGGGGGGGGGGGGGGGG7FFGGGGGGGGGGGGGGGGGGGGGGGGGGGGGGGGGDEGGGGGGGGGGGGGGEGEBGGGGGFGFFFFFGGGGGGFGGFGGGGGGFGFGFFG799FGGGFDFF8DGGGGDFGGGEFFGF:?FGFGFF1127859C@??;:>(C>F?FF)<9EGGB(49<4<FFD01??9FBF>0320CE*8?FF?(4:4<E43-74014)64434<0().*)*2
@M03364:396:000000000-C9LGT:1:1101:10607:6840 2:N:0:10
GGACTACACGGGTATCTAATCCCGTTCGCTACCCTGGCTTTCGCATCTCAGCGTCAGACACAGTCCAGAAAGGCGCCTTCGCCACTGGTGTTCCTCCCAATATCTACGCATTTCACCGCTACACTGGGAATTCCCCTTTCCTCTCCTGCACTCAAGTCTCCCAGTATCCAGAGCCATACGGGGTTGAGCCCCGCATTTTCCCTCCGGACTTATAAAACCGCCTCCATGCCCTTTACGCCCAATAATTACGAACAACGCCCGCCACCTACGTATTACCCCTGCTGCTGGCGCGTAGTTCGCC
+
CCCCBGGFFGGGGG8FEGGFGE8BEEFCE@FGGGGEGGFCFFGG7BFFG<CEGGEC@FCEF@FEFEFGGCFEFFGGCFG@FGCFFFGG<BFCGGFFGDGGGGDGGGCDGGCEAEFGCECGEGFA>@FFGGCDEFFED,=FFFD?FFC?D?FB=D8D7,=D>:DFFDDAFFDFDF)+7:FFCCDCEE3:9FGDCEE9CF@,,*67@9)-6)8,*+57=>=C@G(,,2/3(*,5@=9381CC143,*)-)/1*.73::)7(2;>?9DG7(5(,)-55540-(-12437.8?(2((33<6*(/9
@M03364:396:000000000-C9LGT:1:1101:23852:6853 2:N:0:10
GGACTACAGGGGTATCTAATCCTGTTCGCTCCCCCAGCTTTCGCGCCTCAGCGTCAGTGGTGGCCCAGAAGGCCGCCTTCGCCACCGGTGTTCTTCCCGATATCTGCGCATTCCACCGCTACACCGGGAATTCCGCCTTCCCCTACCACACTCGAGCCCGCCGGTATCGGAGGCTCGCCCGGGTTGGGCCCCGGGCTTTTACCTCCGAACTAACGCGCCGCCTCCTCGCCCCTTACGCCCAATGAATCCGCCTAAAGCTGCCCCCCCACATCATTACCGCGCTGCCGGCGCCGTCTGTACC
+
CCCCCGGGGGGGF@GGGGGGGGGGGGGGGGGGGGGGGGGFGGGGGGGGGGGGGGGGGFC<EFGGGGGGCGFGGGGGGGGCFGGGGGGGBFGGFFFFGGE?FGGGGFGGDGGGGGGGGGGGEGGFFEEGCFGGGGFGDCDFFGG9FGG8>FFFF=DF:EGDGE>CFGGGGCEC?E(;5AE*2891;**.;<:CDC8*9C8E+5F5DFB((1.3.9*(9;*:(C((,0.)-)((4()(-(22/((,*6-)))*,31))*.))((*-CE)19().)-)).3-(,,((-.(((---,(-70*)*2
@M03364:396:000000000-C9LGT:1:1101:21714:6889 2:N:0:10
GGACTACTAGGGTATCTAATCCCGTTTGCTCCCCTGGCTTTCGCGCCTCAGCGTCAGTTGTCGTCCAGAAAGCCGCTTTCGCCACTGGTGTTCCTCCTAATATCTACGCATTTCACCGCTACACTAGGAATTCCGCTTTCCTCTCCGATACTCTAGCATCGTAGTTTCGGTCCCCTCACGGGGTTACGCCCCGCACTTTTAAGACCGACTTACGACGCCGCCTGCGCGCCCTTTACGCCCAATAATTCCGGACAACGCTGCCCACCTACGTATTACCCCGGCCGCTTGCACGTAGTTAGCC
+
CCCCCGGGFGGGGGGGGGGGGGGGGGGGGGGGGGGGGGGGGGGGGGGGGGFGGGGGGFFGGGGGGGGGFFGGGGGGEEGGGGGGGGGGFGGGGGGGGGFGGGGGGGGGGGGGGGGGGGGGGGGG9EFGGGGGGGGGGFDGGGGFGGGGEEGFGFGFGFGGGFDGGGGGGGEGFGD?EFGGGCDFEG,85FGGGG=CDGGGCBCEFFFFFGFDE)3,16EE>GBF624.7D>9:?BFFFGG8104746<FG769182.41(((2.>E*(,(4)6:<AD0-(-0(432(4?)4:,(4<B*)2>
@M03364:396:000000000-C9LGT:1:1101:15253:6890 2:N:0:10
GGACTACTGGGGTATCTAATCCTGTTCGCTCCCCACGCTTTCGCTCCTCAGCGTCAGTAACGGCCCAGAGACCTGCCTTCGCCATTGGTGTTCTTCCCGATATCTACACATTCCACCGTTACACCGGGAATTCCAGTCTCCCCTACCGCACTCAAGCCCGCCCGTACCCGGCGCGGATCCACCGTTAAGCGATGGACTTTCACACCGGACGCGACGAACCGCCTACGAGCCCTTTACGCCCAATAAATCCGGATAACGCTTGCACCCTACGCATTACCGCGGCTGCAGGCCCGTGTTTAGC
+
CCCCCGGGGGGGGEGGGGGGGGGGGGGGGGGGGGGGGGGGGGGGGGGGGGGGGGGGGGGGGGGGGGGGGGGFGGGGGGGGGGGGGGGGFFGGGGGFGGGEGGGGGGGGGGGGGGGGGGGCEGGGGGGGGGGGGGGFGGFGGGGFGGGEGFGFG5DFGGGGGGFGGGEGGGCEFGFG5;EFFGGDGGC<FFC3CEGGFEGGGEGEGFD>BGBE;3C9/9=EFGFF<@-04DF?B084A05EGF6:92>AFCD>B?F6?4>B?<F?GGG((((--(3)6@:;3(90(1((.2(,7-(.)))*2
@M03364:396:000000000-C9LGT:1:1101:6717:6893 2:N:0:10
GGACTACAAGGGTTTCTAATCCTGTTTGCTCCCCACGCTTTCGTGCCTGAGCGTCAGTTATGTCCCAGGAGGCTGCCTTCGCCATCGGTGTTCTTCCACATATCTACGCATTTCACTGCTACACGTGGAATTCCACCTCCCTCTGACACACTCTAGTCGCGCAGTCACATATGCCATTCCCGAGTTAAGCTCGGGGATTTCACATCTGTCTTACTCAACCGCCTGCGCACCCTTTACGCCCAGTAATTCCGATTAACGCTCGCACCCTACGTATTACCGCGGCTGCTGGCACGTATTTCGC
+
CCCCCGGGGGGGFGGGGGGGGGGGGGGGGGGGGGGGGGGGGGGFGGGGFFGGGGGGGGGGGGGGGGGGGGGGGGGGGGGGGGGGGGGGGGGGGGGGGGGGGGGGGGGGGGGGGGGGGGGGGGGGDGGGGGGGGGGGGGGGGGGFF;D,@DFDFEFFGGG+@CADGB8@FGGGFGFFGFGGGGD@DC@C7@5?CCC:*@FGGFGF7ABEFGEGAB<>>7FGFGFFFF>F6DFFDFFFE2EGGD?EF)<<FFC(44:9F?>069E(CEG??6::><:<4A2960((-3?02<(<?:(*0*)29
@M03364:396:000000000-C9LGT:1:1101:25284:6909 2:N:0:10
GGACTACTGGGGTATCTAATCCTGTTCGATCCCCACGCTTTCGTGCTTCAGCGTCAGTTGGGCGCCGGTGCGCTGCCTTCGCAATCGGCGTTCTGCGTGATATCTATGCATTTCACCGCTACACCACGCATTCCGCGCACTTCTCGCACACTCAAGACCGCCAGTTTCAACGGCTCGGCGGGGTTGCGCCCCGCGATTTTACCGCTGACTTAGCAGCCCGCCTACCCACCCTTTACACCCACTAAATCCGGATAACGCCCGCTTCCTCCGTAATACCCCGGCTGATGGCACGGCGTGTCCC
+
CCCCCGGGFFFGFGGGGGGGGGGGGGGGGGGGGGGGGGGFGGGDFGGGGGGGGGGGGGG9FGGGGGGGFEGGGGGGGGGGGGG>GGGG7CFGGGDFDEFB8CDFFFFGGF9FEGGGGGGCEEGGGFGCFGG@GGGGGGDGGFGFGGG8B?FCFDGAFFGGGG>7FC:FGGFEDG@GGD5*2?<C***,<A=D<5C*9*;?C>G()7>>BD)94*+)98*:2D:?.*(*498(.46)6<FGC(43)5<26C)(-().0-(((3*,90*.40(((-))52(,(3(-(-.)((.,2(,0)0(*2
@M03364:396:000000000-C9LGT:1:1101:19929:6928 2:N:0:10
GGACTACACGGGTATCTAATCCTGTTCGCTCCCCACGCTTTCGCTCCTCAGCGTCAGTAACGGCCCAGAGACCTGCCTTCGCCATTGGTGTTCTTCCCGATATCTACACATTCCACCGTTACACCGGGAATTCCAGTCTCCCCTACCGCACTCCAGCCCGCCCGTACCCGGCGCAGATCCACCGTTAGGCGATGGACTTTCACACCGGACGCGCCGAACCGCCTACGAGCCCTTTACGCCCAATAAATCCGGATAACGCTCGCACCCTACGTACTCCCGCGGCTGCTGGCACGTAGTTCGC
+
CCCCCGGGGGGGGGGGGGGGGGGGGGGGGGGGGGGGGGGGGGGGGGGGGGGGGGGGCGGGGGGGGGGGEGGGGGGGGGGGGGGD7?FGEGGGGGGGGGFGGGGGGGGGGGGGFGGGGGFGGGGGGCGGGGGGGGGCDEFGGGGFGGGGGFGBGFGFGGGGGGFGG>EGGGGGFGFGCFGG6CGCFG<;AGC):C82;FFGGCG3CB:>(C6E9):1>(2>>DF::F?527;:747AFFGGG01?43).9FD>6,19?12164:4CGG?FF?(4(4)5C4>,46((-.)5?<<33.))1)95
@M03364:396:000000000-C9LGT:1:1101:22710:6932 2:N:0:10
GGACTACCGGGGTTTCTAATCCTGTTCGCTCCCCACGCTTTCGCTCCTCAGCGTCAGTAACGGCCCAGAGACCTGCCTTCGCCATTGGTGTTCTTCCCGATATCTACACATTCCACCGTTACACCGGGAATTCCAGTCTCCCCTACCGCACTCACGCCCGCCCGTACCCGGCGCGGATCCACCGTTAAGCGATGGACTTTCACACCGGACGCGACGAACCGCCTACGCGCCCTTTACGCCCAATAAATCCGGATAACGCTTGCACCCTACGTATTTCCGCGGCTGCTGGCACGTATTCAGC
+
CCCCCGGGGGGGGGGGGGGGGGGGGGGGGGGGGGGGGGGGGGGGGGGGGGGGGGGGGGDGGGGGGGGGFGFGGGGGGGGGGGGGGEGGFGGGGGGGGGGGGDEGGGGGGGGGGGGGGGGGGGGGGGGGCFGGGGGFGGGGGGGFGGG6E?GFGF+AFGGGGGBGG@EGGGGGFGFG58EG?FGC=;:=FFGGCEE*7CFGGFGAGEFF;D>G6>GB37EGFGFFFFF)4C9B902<DFG>E:(,)5).=<C0(-4>F?9(3:8)>CD?1:?8)64)63(44-((2:5::<BFF?:*/*-::
@M03364:396:000000000-C9LGT:1:1101:7347:6949 2:N:0:10
GGACTACTGGGGTTTCTAATCCTGTTCGCTCCCCACGCTTTCGCTCCTCAGCGTCAGTAACGGCCCAGAGACCTGCCTTCGCCATTGGTGTTCTTCCCGATATCTACACATTCCACCGTTACACCGGGAATTCCAGTCTCCCCTACCGCACTCAAGCCCGCCCGTACCCGGCGCGGATCCACCGTTAAGCGCTGGACTTTCACACCGGACGCGCCGAACCGCCTACGCGCCCTTTACGCCCAGTAAATCCGGATACCGCTTGCCCCCTACGTATTACCGCGGCTGATGGCCCGCGTTTAGC
+
CCCCCGGGGGGGFGGGGGGGGGGGGGGGGGGGGGFGGGGGGGGGEGGGGGGGGGGGGGGGCFGGGGGGGGFEFGGGGGGG7FGEG?FF<FFGGGGGCGFFEGEGGGG?FCFGFFGGGG>=EGGGGDGGDGGGGGG93EDGG?CFFGGGC>FAGBFFGGFGEGEGGBEGGEEEFGFD5?EF,CGGBE*6CG=)1:E*CFGGG5C)*:7>9D>E()2()(:C>GF<1A4),>7>(.8>DBGGGB(.*).)9C>13:2))-79(4*(2;C(46:82<04:A<999>B2(.)5<(3(((00)(::
@M03364:396:000000000-C9LGT:1:1101:23910:6960 2:N:0:10
GGACTACAGGGGTATCTAATCCTGTTTGCTCCCCACGCTTTCGCACCTCAGCGTCAATACCGATCCAGGTGGCCGCCTTCGCCACTGATGTTCCTCCAGATATCTACGGATTTCACTCCTACACCTGGAATTCCGCCACCCTCTCCCGGATTCAAGTCGTGCAGTATCAAGGGCAGTTCCACGGTTGAGCCGTGGGATTTCACCCCTGACTTACATAACAGCCTACGTGCGCTTTACGCCCAGTGATTCCGATTAACGCTTGCACCCTCCGTATTCCCGCGGCTGCTGGCACGGCTTCAGC
+
CCCCCGGGGGGGGGGGGGGGGGGGGGGGGGGGGGGGGGGGGGGGGGGGGGGGGGGGGFGGGGGGGGGGGGGFGGGGGGGGGGGGGGGGGGGGGGGGGGGGGGGGGGGGGGGDGGGGGGGFFGGGGGGGGGGGGGGGGGGGGGF;DGGGGFGDGFGFGGGGGGFGGFGGGGGGFGDGGFGGFGGFGEFEFGCDGGGG7DFGGFGFGFFFFGFFEF,9F=F<>G@DEC@FDGBBFFD4C0EFF(6;*6<9?G<((,,<@?B?:?F?GG<0??9:(,2)):39(7BFF?320<:DFB-).).0*
@M03364:396:000000000-C9LGT:1:1101:7743:7017 2:N:0:10
GGACTACTAGGGTTTCTAATCCTGTTCGCTCCCCACGCTTTCGCTCCTCAGCGTCAGTAACGGCCCAGAGACCTGCCTTCGCCATTGGTGTTCTTCCCGATATCTACACATTCCACCGTTACACCGGGAATTCCAGTCTCCCCTACCGCACTCAAGCCCGCCCGTACCCGGCGCGGATCCACCGTTAAGCGATGGACTTTCACACCGGACGCGACGAACCGCCTACGCGCCCTTTACGCCCAATGATTCCGGACAACGCTTGCACCCTACGTATTACCGCGGCTGCGGCCCCCCGTGTCGG
+
CCCCCFGGEGGGCFGGGGCEFGGGGGGGGGGGGGGGGGGGGGGGDGGGGGGGGGGGGGGEFGGGGGGFGG@FFGGGGGGGGGGEGGGGGGGGF<FGGGGGGEGGGGGGGGGGF<EGFGFGGGDGFGEGF@AFGGGFD9=FFFGFGGFEC?GA8)=:DFGCEGFGGCEGGC8EDFAG56EFCCGCGGE;FFEC<EGFFGGGGFGFGB:@9DFG9BE>)3CE9DB??E<7,94>138)<:EGG60099A2@GG94604F>F?(4*,9ED?:06())354<334;6(40((-(,(70(0..(/9
@M03364:396:000000000-C9LGT:1:1101:9542:7029 2:N:0:10
GGACTACAGGGGTTTCTAATCCTGTTCGCTCCCCACGCTTTCGCTCCTCAGCGTCAGTAACGGCCCAGAGACCTGCCTTCGCCATTGGTGTTCTTCCCGATATCTACACATTCCACCGTTACACCGGGAATTCCAGTCTCCCCTACCGCACTCAAGCCCGCCCGTACCCGGCGCGGATCCACCGTTAAGCGATGGACTTTCACACCGGACGCGACGAACCGCCTACGAGCCCTTTACGCCCAATAAATCCGGATAACGCTTGCCCCCTACGTCTTACCGCGGCTGCTGTCCCGTAGTTCGC
+
CCCCCGGGGGGGGGGGGGGGG9FGGGGGGGGGGGGGGGGGGGGGGGGGGGGGGGGGGGGGGGGGGGGGGGGGGGGGGGGGGGGGGFGGFFGGGGGGGGGGGGGGFGGGGGGGGGGGGGGGGGGGGGGGGGGGGGGGGGGGGGGBCGGEGEGBGFCFGGGGGGFGGGGGGGEGFGFGGDGGGGGGGGC6CF?*1CG6CFGFGFGEGA>;9GFGF3:(9>GGFGFF0A<04D>B:B><ABGGGFFF).<>FGCB(8:<@:;?6<C(0ADB?B:?(8,44C:949F64477)3,)(.,))/)*1
@M03364:396:000000000-C9LGT:1:1101:10221:7047 2:N:0:10
GGACTACCGGGGTATCTAATCCTGTTCGATACCCGCACTTTCGAGCTTCAGCGTCAGTTGCGCTCCCGTCAGCTGCCTTCGCAATCGGAGTTCTTCGTCATATCTAAGCATTTCACCGCTACACGACAAATTCCGCCAGCGTTGTGCGCACTCAAGTGGACCAGTATGCGCTGCAAGTCAGACGTTGAGCGCCTACATTTCACAACACGCTTAACCGACAGCCTGCGCTCCCTTTAAACCCACTAAATCCGGATAACGCTAGCCCCCTACGTAGTACCGCGGCTGCCGGCCCGTAGTTAGC
+
CCCCCGGGGGGGGEFGGGGGGGGGGGGGGGGGGGGGGGGGGGGDGGGGGGGGGGGGGGGGGGGGGGGGGGGEGGGGGGGGGGGGGGGG,CCGGGGGGGGGGGGGGG<FGGGGGGGGGGGGGGGGGEGGEFGGGGGGGDDG@DD>GGGGGFGAGFGAFGGDGGFGGGGGGGGDEGFGGFGGGGGEGGGFFFCGGDEGGGGGGCFCDFFF<G;E(;E@G;GEBGFF1;3>(96::2:<4<FGG<(47>:AFGG>B6?A4(7047FFGGG1?BF?).449CFB09997<((,(,72448)*.:7
@M03364:396:000000000-C9LGT:1:1101:20550:7054 2:N:0:10
GGACTACAGGGGTATCTAATCCTGTTCGATACCCGCACTTTCGAGCATGAGCGTCAGTTGCGCTCCCGTCAGCTGCCTTCGCAATCGGAGTTCTTCGCCATATCTAAGCATTTCACCGCTACACGGCAAATTCCGCCAACGTTGTGCGTACTCTAGTCAGCCAGTTCGCGCTGCAATTCAGACGTTCGGCGCCTACATTTCACAACACGCTTAGCAGACGGCCTGCGCTCCCTTTACACCCAATAACTCCGGATAACGCACGGACCCTCCATATTGCCGCGTCTGCTCGCCCGTCGTTACC
+
CCCCCGFG@D;C@GGFGG,@FGGGGGGGFFEEGG76@FFFFACCFD+CEF<FGGGGCFCFEDE+CE@FG@,BEEE@EFFFFEGC6EFG,>?AFEBGFE:CF<DAFF,?FFG?=FGEFCE=EFGDCCGGG,?FGFD7=C8=@FF?=8D8EBGF,2++,@,6D:*08BC687*:@C)*,9;A?;C*41,//5=9?E5C8?CEGFD?45)6(>1C;2+6;(C*,82((24>(*,:(22-))38*3(475)6@G50:(49?:0(,(*(12/4(4(-642))396((((())-443:--(.004**
@M03364:396:000000000-C9LGT:1:1101:17806:7055 2:N:0:10
GGACTACTCGGGTTTCTAATCCTGTTCGATACCCGCACTTTCGAGCATGAGCGTCAGTTGCGCTCCCGTCAGCTGCCTTCGCAATCGGAGTTCTTCGCCATATCTAAGCATTTCACCGCTACACGGCAAATTCCGCCAACGTCGTGCGTACTCAAGTCAGCCAGTTCGCGCTGCAGTGCAGGCGTTGGGCGCCTACATTTCACAACACGCTTAACCGACAGCCTGCGCTCCCTTTAAACCCAATAAATCCGGATCACGCCCGGACCTTCCGTATTACCGCGGCTGCTGGCACGGATTTAGC
+
CCCCCGGGGGGGGGGGGGGGGGGGGGGGGGGGGGGGGGGGGGGGGGGGGDFGGGGGGGGGGGGGGGGGGGGGGGGGGGGGGGGGGGGG6FFGGGGGGGGGGGGGGGDGGGCGGGGGGGGGGGGGGGGGGGGGGGGGG>?FGGGFGGGGGFGFGFGFFGGGGGFGGGGGGGGEEE=GGFG7FGDEGGG>FC:DGGEGGGGGGCFCGE;1,975(;FAC6E=;GB?:@>B(99?797:>4:EEBFF4554BGDB0:(4F?F399*4DE*87BFF<B().A:BB96>4:B:>?:?B>()065FF
@M03364:396:000000000-C9LGT:1:1101:13134:7063 2:N:0:10
GGACTACAAGGGTTTCTAATCCTGTTCGCTCCCCCGGCTCTCGCGCCTCAGCGTCAGTGCCCGCCCAGATGGCCGCCTTCGCCACCGGTGTTCCTCCCGATATCTGCGCATTCCACCGCTACACCGGGAGTTCCGCCCTCCCCTGCGGGCCTCCAGCCCGTCGGTTTCGGGGGCCGGCCCGGGGTTGGGCCCCGTGTTTTCACCCCCGACCCGCCGGGCCGCCTCCGCGCCCCTCACCCCCAATGAATCCGGCACCGCCTCGCCCCCCACGCCTCTCCCCCGTTGCGGCGCCGTGCTTGCC
+
@CCCCGG86FECFEFGGAFGGGGEGFFGGGGGGGGGDGGGFGEGGGGGGFGFEGGGGE<AEGEDGFFF@C,,CF:>FCCF<CG:FF7C@+CBFFFGGG@?@7+ED,?CE7FF9@,EF@EC6B,BF7@C+@+,@E7<C+;FGDE59D*5>>F)<(9;6=854=))<1=9*2*38C(/>B5:/27/*::65@ECDE*:2CFC7:EAFF>(-9;*40:,1,8E(992(@(7(991(4((((;8E((())).967(-((-)(4(-(1(/:71((3((4-(,0.(((,(((((--(4(-())1)*0
@M03364:396:000000000-C9LGT:1:1101:16728:7093 2:N:0:10
GGACTACTCGGGTTTCTAATCCTGTTCGCTCCCCACGCTTTCGCTCCTCAGCGTCAGTAACGGCCCAGAGACCTGCCTTCGCCATTGGTGTTCTTCCCGATATCTACACATTCCACCGTTACACCGGGAATTCCAGTCTCCCCTACCGCACTCAAGCCCGCCCGTACCCGGCGCGGATCCACCGTTAAGCGATGGACTTTCACACCGGACGCGACGAACCGCCTACGAGCCCTTTACGCCCAATCAATCCGGATCACGCTTGCCCCCTACGTATTACCGCGCCTCCTGGCACGTCGTTAGC
+
CCCCCGGGGGGGGGGGGGFGGGGGGGGGGGGGGGGGGGGGGGGGGGGGGGGGGGGGGGGGGGGGGGGGGGGGGGGGGGGGGGGGGGGGFGGGGGGGGGGGGGGGGGGFGGGGGGGGGGFDGGGGGGGGGGGGGGGFGGGGGGGFGGGGGEGBC86;F?FGGGFGGEGGGGGGFGAG5?EGGGF<CE*6F<?5<EECFGGGG3CEGFF91>9717E;39EGBDB<6C<BBGFFF029<BGEG16:).2-@F<6(-3:@-8:(1;(9CC1(3:4).:2<F(,9((-(.2>22?>?6()0)(/2
@M03364:396:000000000-C9LGT:1:1101:17188:7098 2:N:0:10
GGACTACTCGGGTTTCTAATCCTGTTCGCTCCCCACGCTTTCGCTCCTCAGCGTCAGTAACGGCCCAGAGACCTGCCTTCGCCCTTGGTGTTCTTCCCGATATCTACACATTCCACCGTTACCCCGGGAATTCCACTCTCCCCTACCGCACTCAAGCCCGCCCGTACCCGGCGCGGATCCACCGTTGAGCGATGGACTTTCACACCGGCCGCGCCGCACCGCCTACGAGCCCTTTACGCCCAGTCAATCCGCATAACGCTTGCCCCCTACGTATTACCGCGTCTGCTTGCACGCACGTCGC
+
CCCCC?FD@FCEG@FGGGAFGC@CFEGEDGFGGGCGCFGGGGGGGGGGG9CFECFCEF,6EC@C@FGG<ACFDEEGGGGGGGG,+AEEFC,,C?EEGFG=>=>EGFGGGGGFFG,FGG====,BDCGGFCECEGG,@F+A=8EB+@DEE*+0DD6AGGGGGG>D@8*BC**B*>(2*/:C?FG*==*(0?3)//;6CF+AC?G?FB5;(9;=9)12)-:C2DF6:F0)277:8:>>><DE?6(.*)..9FG0>((6?<9(44/.2*>3124336()62211((--:<9<?2>F(()))()1
@M03364:396:000000000-C9LGT:1:1101:18419:7098 2:N:0:10
GGACTACTCGGGTATCTAATCCTGTTCGCTACCCATGCTTTCGAGCCTCAGCGTCAGTTGCAGACCAGAGAGCCGCCTTCGCCACTGGTGTTCTTCCATATATCTACGCATTCCACCGCTACACATGGAGTTCCACTCTCCTCTTCTGCACTCAAGAAAAACAGTTTCCGCTGCAGTTCCTCGGTTAAGCCGAGGGCTTTCACATTAGACTTATTTTTCCGCCTGCGCTCGCTTTACGCCCAATCAATCCTGACGACGCTTGCCCCCTTCGTCTTTCCGCGGCGTCTGGCACGTCGTTGGC
+
CCCCCGGGE,F:C@CFGGCAFGGFF,,BFEGGGGGCEGGDFFD,,@FF<?,@CFGEGF@<F<F,CFDFD<FDFFGG+FGEFF:BFDFGFGGGGFGGGGGGGGE<DGDCCEGDFG;?FEGGGGFGGFGG,=FFFGG<E,?F:8>DDFB4,?AD8==+,,,1,>:=;@,C8C+6*8)6@B:E67:C@E+01@<77;E59EFCE*6:+=+A<*1,1+,25>8C(*056,/?(*6:<60)90CEF1((.6)7AG+.;(((0((,(42(02C((.((((-))<,((-4(,,-1<)(.82().),9*
@M03364:396:000000000-C9LGT:1:1101:21158:7164 2:N:0:10
GGACTACACGGGTATCTAATCCTGTTTGCTACCCACGCTTTCGCATCTCAGCGTCAATACCGGTCCAGGTGGCCGCCTTCGCCACTGATGTTCCTCCAGATATCTACGGATTTCACTCCTACACCTGGAATTCCGCCACCCTCTCCCGGATTCAAGTCAAGCAGTATCAAGGGCAGTTCCACGGTTGAGCCGTGGGATTTCACCCCTGACTTACTCGACAGCCTACATGCGCTTTACGCCCAGTGATTCCGATTAACGCTCGCCCCCTCCGTATTACCGCGGCTGCTGGCACGGGTTCCGC
+
CCCCCGGGGGGGGGGGGGGGGGGGGGGGGGGGGGGGGGGGGGGGGGGGGGGGGGGGEFGGGGGGGGGGGGGGGGGGGGGGGGGGGGGCEFGGGGGGGGGGGGGGGGGGG7FFFGGGDGGGGGGGFGGGGGGGGGGGG@DGGFGDGGGGGEGFGB=CFFGFFGFGGEEGGGGFEGFDFFGGGGGEGG>=FFGGGGGGGGGGGEGFGFFFFGFGFF>9D9E=9FDD;C@A?FB?F?D;C;CFGFD(*)9?FG<4:<B<B:;6?BE(>EGFFF>:0?746<<4((--4:2),6(5:(()))(1*
@M03364:396:000000000-C9LGT:1:1101:10330:7173 2:N:0:10
GGACTACCGGGGTATCTAATCCTGTTCGCTCCCCACGCTTTCGCTCCTCAGCGTCAGTAACGGCCCAGAGACCTGCCTTCGCCATTGGTGTTCTTCCCGATATCTACACATTCCACCGTTACACCGGGAATTCCAGCCTCCCCTGCCGCACTCAAGCCCGCCCGTACCCGGCGCAGACCCACCGTTAAGCGATGGGCTTTCACACCGGACGCGACGAACCGCCTACGAGCCCTTTACGCCCAATGATTCCGGACCACGCTTGCACCCTACGTATTACCGCCGCTGCTGGCACGTAGTTAGC
+
BCCCCGGGGGGGGGGGGGGGGGGGGGGGGGGGGGGGGGGGGGGGGGGGGGGGGGGGGFFGGGGGGGGGGGGGGGGGGGGGGGGGDEGGGGGGGGGGGGGDGGGGGGGGGGGGGGGGGGGDGFGGGGGGGGGGGGFGGGGGGGGFGGGGGFGFG@FFGGGGGGFGEDGGGGGGFGFGCAFG*CDBCCF@FGGGDEEGGFB?E?GEGD>>(>9GB8E9D>EEBGF?FGF83D>F1449<?GGG?:1)-<5FFD;?>(4F<F?:<@4CGD(4<B425746+(-(42(,-))5<,5<23).0.:*
@M03364:396:000000000-C9LGT:1:1101:27896:7175 2:N:0:10
GGACTACACGGGTTTCTAATCCTGTTTGCTCCCCACGCTTTCGAGCCTCAACGTCAGTTGCCGTCCAGTAAGCCGCCTTCGCCACCGGTGTTCCTCCTGATATCTACGCATTTCACCGCTACACCAGGAATTCCGCTTACCCCTCCGGTACTCTCGCCATGCAGTTTCCAAAGCAATCCGGGAGTTGAGCCCCCGCCTTTCACTTCAGACTTGCCCCGCCGTCTCCGCTCCCTTTCCACCCAGTAAATCCGGATCACGCTTGCCCCCTCCGTCTTACCGCGGCTGCCGGCCCGTCGTTCGC
+
CCCCCGGGFGGGFGGGGG9@FGFEGGGGGFGGGGGGGGGGGGGFGGGFGEFGGGGGGEGGGGGFGGGGGG<FFGGGGGGGGGGGGGGG:CGFFGGGGGGGFGGGCFGGGGGGFGGGGGGGGG8FGDFEF,5FFG8CEGCGFDF?DGGGG>C;3;+<CEEGCGFG@DFGGGGGFE)9@9DGE***1=>EFCF4CEDE4CGGGFGEGFFF?GFF<F661(CE>)3((0-76D>6464)64EGGFF39).)*9C16:1:FFFF62CBGGGF0:93(3-).04016((36(4(4(47,()88(>5
@M03364:396:000000000-C9LGT:1:1101:19459:7198 2:N:0:10
GGACTACCAGGGTTTCTAATCCTGTTCGCTCCCCACGCTTTCGCTCCTCAGCGTCAGTAACGGCCCAGAGACCTGCCTTCGCCACTGGTGTTCTTCCCGATCTCTACACATTCCACCGTTACACCGGGAATTCCACTCTCCCCTACCACACTCAAGCCCGCCCGTACCCGGCGCCGCTCCCCCGTTAAGCGCTGGGCTTTCACACCGGACGCGACGAACCGCCTACGCACCCTTTACGCCCAGTAAATCCGGTTAACCCTTGCACCCTACGTATTACCGCGGCTGCTGGCACGGAGTTAGC
+
CCCCCGGG@FGGFFGGGGGGGGDFGECEFFGGGGEGGGGGGGGE,EFGGGGGGFGGGGCCFFFGGGGFG8,EFCFFGGGGGGGG,9EACFGCG9DGGGGGGDFGGGG9FGGGGGGGGD,=?GGGGEGG7FGGGGG9,4=FF8EF?EF,@FG5@:DFGFGGGGFGGGCGG>>E9>)**2=E*=<C:**/@C*)*=8*;CEEFFG3*:)6(7(:7>E314CG6GF??C?>(1(-(.:)<BGGG((.9<)48C)1(--66),(.3<,9@DF(4((.4())3(1(419BB:)(1(.81()).)::
@M03364:396:000000000-C9LGT:1:1101:15529:7214 2:N:0:10
GGACTACCAGGGTATCTAATCCTGTTTGCTCCCCACGCTTTCGAGCCTCAGCGTCAGTTACAGTCCAGAGAAGCGCCTTCGCCACTGGTGTTCTTCCTAATCTCTACGCATTTCACCGCTACACTAGGAATTCCCTTCTCCTCTCCTGCACTCTAGACTTCCAGTTTGAAATGCAGCACTCAGGTTAAGCCCGAGTATTTCACATCTCACTTAACAATCCGCCTACGCTCCCTTTACGCCCAGTAAATCCGGACCACGCTCGCCACCTACGTATTCCCGCGGCTGCTTGCACGTATTTCGC
+
CCCCCGFGGGGGGDFGGGGGGGGGGGGGGGGEGGGGGGGGGGGGGGGGGGGGGGGGGGGGGGGGGGGGFGGGGGGGGGGGGGGGGGGGGGFGGGGGGGGGGGGGGGGGGGGGGGGGGGGGGGGGGGGGFGGGGGGGGG=FGGGFGGGFGFGEADGF7@FFGGFDGGGGGGGGFDDGGFG?=DD@FGFDFE@DGGEGGGFFGECCCFFEEGFGFF5;C@CGFGFD=8>:)992(8@=E@GGGFB@+@CFFGD;31:0:0>(32B>*CDB(34:)<:).<44999;(-)).4).-8.*)*)01
@M03364:396:000000000-C9LGT:1:1101:19727:7228 2:N:0:10
GGACTACTGGGGTTTCTAATCCTGTTTGCTCCCCACGCTTTCGTGCCTCAGTGTCAGTTACAGTCCAGAAAGCCGCCTTCGCTACTGGTGTTCCTCCTAATATCTACGCATTTCACCGCTACACTAGGAATTCCACTTTCCTCTCCTGCACTCAAGTTTCCCAGTTTCAAGAGCTTACTACGGTTGAGCCGTAGCCTTTCCCTCCTGACTTAAGAAACCACCTACGCCCCCTTTACGCCCCGTAAATCCGGATACCGCTAGCCCCCTACGTATTACCCCCGCTGCTGGCACGTAGTTAGCC
+
CCCCCGGGGGGGGGGGGGGGGGGGGGGGGGGGGGGGGGGGGGGGGGGGGGFFGGGGGEFFGGGGGGGGGGGGGGGGGGGGGGEEGGGGEGGGGGGGGGGGGGGGGGGGGGGGGGGGGGGGGGD=F8FGGGGGGGGGGGGGGGGFGGGGGFGFGDGFFFFFGGFGGGGGGGGF6DDFCDGCCEGGGG<:FF6CDEFGGGG,,:,:9?A*:?;9*?@=?CG,=C:62*/*)3:>>=8;=@=C*(66)25?FC);;13.0:.1(.*3*21(.3..-(656+-(49-(4)),1(,4(((010)29
@M03364:396:000000000-C9LGT:1:1101:27616:7267 2:N:0:10
GGACTACAGGGGTTTCTAATCCTGTTCGCTCCCCACGCTTTCGCTCCTCAGCGTCAGTAACGGCCCAGAGACCTGCCTTCGCCACCGGTGTTCTTCCAAATATCTGCGCATTCCACCGCTACACTTGGAATTCCGCCTTCCCCTACCGGACTCAAGCCTGTCGGTATCGGGACCGGGCGGGCGTTGAGCCCCCGGATTTGAGTCCCGAACTAGCAGGCCGCCTACGCGGCCCTTACGCCCCATGAATCCGGGTACCGGCCCGCCCCTACGTATTTCCCCGGCCGCCGGCCCGTAGTTTGCC
+
CCCCCGGCGGDG@FGGGGGGGGFGGGGGGGGGGGGGGGGGGGGGEGFEGGGGGGGGGGFFGGGDGGEG?FGGGGFGGGGGGGGGGGGG:FFDGCFGGGGAGGGGGGGGGGGGGGGGGGGGGGFGF9FFGGGGGGGGGG>FGGGF6FG++9FBGB6DFGCFGGFDG8CGGEE5:*);CD=C=*:<*:;:FGGDDEE*1/<+2494CFF0(9(<4)+.72C7(943(*()()-((.)(,(2:*38(/..)0/)(-().)(((((269C1((,..).)).04((((441((((-,-(40=*)2:
@M03364:396:000000000-C9LGT:1:1101:18828:7320 2:N:0:10
GGACTACTGGGGTTTCTAATCCTGTTCGATACCCGCACTTTCGAGCTTCAGCGTCAGTTGCGCTCCCGTCAGCTGCCTTCGCACTCGGTGTTCTTCGCCATATCTAAGCATTTCACCGCTACACGACAAATTCCGCCGACGTTGCGCGCACTCAAGAACGGCAGTTCGCGCTGCAGTGCCCTGGTTGGGCCACGACATTTCACAACACGCTTGCCATCCGGCCTACGCTCCCCTTAAACCCAATAAATCCGGATAACGCCCGGACCTTCCGTATTACCGCGGCTGTTGGCCCGGATATCGG
+
6A6AC@EFFEEEFEEGGG<<BFF<FEGEFC<@FFF@@:C<F,B8,BFDCF<CCFGG@C<<E@B7@FFE@@@FD<FFGGG<?BB+@?FC,88B,EA?FFECF9;ED,E<F9FFDFFEEC7DGC,=>CC7>EDGGCGG+++6@CGFGGGE6@B8F@GC,@DC>:4;@DC8>:EGBC;GGAFCCGGG+>F0A7FCFECCCBE9?/;.*.)13C?G:F84C(A:9D(232,.-9(4(437<2FG8:(().:A=<<1?:<9*27;69*(/*928,-,,.8).34(36(--.)),(543(,))/-*)
@M03364:396:000000000-C9LGT:1:1101:28095:7337 2:N:0:10
GGACTACAAGGGTATCTAATCCTGTTCGATACCCGCACTTTCGAGCATGAGCGTCAGTTGCGCTCCCGTCAGCTGCCTTCGCAATCGGAGTTCTTCGCCATATCTAAGCATTTCACCGCTACACGGCAAATTCCGCCAACGTCGTGCGTACTCAAGTCAGCCAGTTCGCGCTGCAGTGCAGGCGTTGGGCGCCTACATTTCACAACACGCTTAACCGACAGCCTGCGCTCCCTTTCAACCCAATAAATCCGGATCACGCCCGGACCTTCCGTATTCCCGCGGCTGCTTGCACGGACTTCGC
+
CCCCCGGGGGGGGGGGGGGGGGGGGGGGGGGGGGGGGGGGGGGGGGGGGFFGGGGGGGGGGGGGGGGGGGGGGGGGGGGGGGFCGGGG:FGGGGGGGGGGGGGGGGE,EFGFFFFGGGGGGFFGGGGGGGGGGGGGG:CGEDG*=>CC>?EDF*DFGGGGGGFGGGGGGGGGFGFGGFGGGEDFGGEBFC5CDGEGGGFGGFGFFFA;;C@D;+>7C9EC9GB0724;(>(4.9?FFBGFG?FF?5:<FGC90328FBBB7(225C*8?:?213(623(4,999;07)4-4<<0(0)/)9*
@M03364:396:000000000-C9LGT:1:1101:25795:7338 2:N:0:10
GGACTACCCGGGTATCTAATCCTGTTCGATACCCGCACTTTCGAGCTTCAGCGTCAGTTGCGCTCCCGCGAGCTGCCTTCGCAATCGGGGTTCTTCGTCATATCTAAGCATTTCACCGCTACACGACAAATTCCGCCCGCGTTGCGCGCACTCAAGTGGACCAGTATGCGCTGCAAGTCAGACGTTGAGCGCCTACATTTCACAACACACTTCATCCACGGCCTACGCTCCCTTTCAACCCAATAAATCCGGATAACGCCCGGACCTTCCGTATTACCGCGGCTGCTGGCACGGCGTTCGC
+
CCCCCGGGGGGGGGGGGGGGGGGGGGGGGGGGGGGDGGGGGGGGGGGGGGGGGGGGGGGGGGGGGGGGGGGGGGGGGGGGGGGGGGGGGGGGGGGGGGGGGGGGGGEGGGGGGGGGGGGGGGGGGEGGGGGGGGGGGGGGGGEEGGGEGFGFGFGFGFFFGGFGGFGGGGGGFGFGGFGGGEFFGGGFFGGGGGGGFGCFGFGEGBFF?GFC)*0:FFGG>GB?BA?B?GFF:>D2A9FGD<B<43<AFGG7:?(<F?99BB*2DG<4?F?>((5<AC:>97>>>F?0?F?<?B()0)(95
@M03364:396:000000000-C9LGT:1:1101:21416:7372 2:N:0:10
GGACTACTCGGGTTTCTAATCCTGTTTGATACCCACACTTTCGTGCTTCAGGGTCAGTTATGCCTTGGCAGGCTCCCTTCGCGATCGGGGTCCTGCGTGTTATCTATGCATTTCCCCGCAACACCACACATTCCGCCTGCCCCCAACATACTCAAGCCATCCAGTTTCACCGCCAATTTTATGGTTGAGCCCCAAACTTTCACCGCTGACTTAAATGGCCACCTACGCACCCTTTAAACCCAATGAATCCGGATAACGCTCCCACCCCCCGTATTACCGCGGCTGCTGCACCGGCTTTAGC
+
CCCCCGGGGGGGGGGGGGGGGGGGGGGGGDGGGGGGGGGG@,8;,,C;C,6,,6;46F6,CF,CFEG<CE,46@,B<F<,,864+AC7+6C,,9,,+84,:99<=,,5?=FGG9,CA++++@,B+4+48=F;FA,B+4+AFD63=8>+,3A*8>++C8@,DD*+EF8;E,6B*+1=@8EA:,;>D981;F:**;4,9DG79*D=7>4-/CB40+,0+3C?2C2((3/>8DF;?F3C)>FF7(/3).6)37)28(()*(-(((*.*2/(4;,(,(.).3(-,-4((()5)(..9>())0-:*
@M03364:396:000000000-C9LGT:1:1101:18921:7383 2:N:0:10
GGACTACTCGGGTTTCTAATCCTGTTTGCTCCCCACGCTTTCGGGCCTCAGTGTCAGTTACAGTCCAGTGAGCCGCCTTCGCCACTGGTGTTCTTCCCAATATCTCCGCATTTCACCGCTACACTGGGAATTCCACTCACCTCTCCTGCACTCCAGCCAGACAGTTTCAAAAGCAGTCCCGGGGTTGAGCCCCGGGCTTTCACTTCTGACTTGCCTCGCCACCTGCGCCCCCTTTACACCCAGTAAATCCGGATAACGCTTGCCCCCTACGTCATGCCGCGGCTGCTGGCACGTCTTTAGC
+
CCCCCGGGGGGGGGGGGGFGGGGGGGGGGGGGGGGGGGGGGGG:EGGGGGGGGGGGGGGGGGGGGGGGGGAFGGGGGGGGGGGGGGGGFGGGGGGGGGGGGGGGGGGGGGGGGGGGGGGGGGGGGGGGGGGGGGGGGGGGGGGFGGGDGFGBFDGFGGGGGGFGGFGGGGGFFGEGGFGG6>DEGGCCFFFGD@EEDGFGGEGFGFFFEGFG=AC48@EGFDFF;C;B;D;BFFFCFEGGG@?7*65>FGG>0?6AF3>F?BC7FGG1(3?1((.))<44(367>??D(,4<:.(089.?C
@M03364:396:000000000-C9LGT:1:1101:17832:7391 2:N:0:10
GGACTACCGGGGTTTCTAATCCTGTTCGATACCCGCACTTTCGAGCATGAGCGTCAGTTGCGCTCCCGTCAGCTGCCTTCGCAATCGGAGTTCTTCGCCATATCTAAGCATTTCACCGCTACACGGCAAATTCCGCCAACGTTGTGCGTACTCTAGTCAGCCAGTTCGCGCTGCAATTCAGACGTTGGGCGCCTACATTTCACAACACGCTTAACAGACGGCCTGCGCTCCCTTTCAACCCAATAAATCCGGATCACGCCCGGACCTTCCGTATTACCGCGGCTGCTGGCCCGGACTTAGC
+
CCCCCGGGGGGGGGGGGGFGGGGFGGGGGGGGGGGGGGGGGGGGGGGGGCFGGGGGGGGGGGGGGGGGGGDGGGGGGGGGGGGGGGGG7CCFGGGGGGGGGGGGGGGGGGGGGGGGGGGGGGGGGGGGGGGGGGGGGFGGGGGFGDGGGFGFGEFFGGGGGGFGGGGGGGGGFGFGGFGGG7FFGGF5B::DGGCGFFGGGEGFCB:?DG<=7+<7C@EC;DBF?C6B9DFFFFFFF2EGG?F:)-4)9FD>FF1?@:?<92*,9?C2,:28?7?<AC8;BBFFFB:?01(496>))/4:C
@M03364:396:000000000-C9LGT:1:1101:10316:7409 2:N:0:10
GGACTACTGGGGTTTCTAATCCTGTTCGCTCCCCACGCTTTCGCTCCTCAGCGTCAGTAACGGCCCAGAGACCTGCCTTCGCCATTGGTGTTCTTCCCGATATCTACACATTCCACCGTTACACCGGGAATTCCAGTCTCCCCTACCGCACTCAAGCCCGCCCGTACCCGGCGCGGATCCCCCGTTAAGCGATGGACTTTCACACCGGACGCGACGAACCGCCTACGAGCCCTTTACGCCCACTAAATCCGGATAACGCTCGCATCCTCCGTATTCCCGCGGCTTCTTGCCCGGATGTTGC
+
CCCCCGGGGGGGGGGGGGGGGGGGGGGGGGGGGGGGGGGGGGGGGGGGGGGGGGGGGGGGGGGGGGGGFGGGGFFGGGGGGGGG@FGGGGGGGGGGGGGGGGGGGGGFGGGGGGGGGGEDGGGGGGGGGGFGGGGDFGGGGGGFGGGGGFGFGFDFGGFGGGFGGGGGGGCEBGFDC4CG*=>FGG<=CFE32A8**:CFGCGFGFF(4D05():356EE0C9F:8003CBF0<?24<GGG?(40484FFG><129@((1,1:(*:D24:>811:)6<(2-((447)).60:0(-))))22
@M03364:396:000000000-C9LGT:1:1101:7873:7416 2:N:0:10
GGACTACTGGGGTATCTAATCCCGTTTGCTCCCCTGGCTTTCGCGCCTCAGCGTCAGTTGTCGTCCAGAAAGCCGCCTTCGCCACTGGTGTTCTTCCTGATATCTACGCATTTCACCGCTACACCAGGAATTCCACTTCCCTCTCCCGCTCTCTAGGACGACAGTTCCCGATCCGTCACCGGGGTTGGCCCCGGACTTTTCAATCCGGCCTGTACTCACCGCCGAGCCCCCTTTCACGCCCATGATTCGCGACCACGCCTGCCCCCCACGGCTTACCCGCGGTTCCTGCCACGTCTTTGGC
+
CCCCCGGF@FGGG7FGGGGGGG,@EFGGGFGGGG,,CFGGGGGGEEGGGGGGGGGGGFG,,,BFFGGGCEGGFFGG@FGGGGGGGGGGGGGGG@EFGGGCGGCFEGGGGGGGGGGGGGGGEGGG8DDFFEFGGG,,7C?F8?DFFGBCG*FDA6=993=@@F9=DFEA,1@E>7)*4*8,487:85*)33*/1**4)BFE+/2)2;869)6*)+3.+)5*(1,((/(0(1--:B):2,:F8,4(=)4:)*1(((-(0(-4((*33?)3,(,(-90)302(-(((((...(..(-(0.*)29
@M03364:396:000000000-C9LGT:1:1101:25059:7433 2:N:0:10
GGACTACTAGGGTTTCTAATCCTGTTCGATACCCGCACTTTCGTGCCTCAGCGTCAGTCGGCGGCTGGCATGCTGCCTTCGCAATCGGAGTTCTGCGTGATATCTATGCATTTCACCGCTACACCTCGCATTCCGCATGCCTCGCCGCTACTCAAGACCGCCAGTTTCAACGGCTTTACGGGGTTGAGCCCCGAATTTTTACCGCTGACTTGACAGCCGGCCTACGCACCCTTTACACCCAATAAATCCGTATAACGCTCGCCTCCCCCGTATTACCGCCGCCGCTGGCACGGCGTTAGGC
+
CCCCCGGGGGGGFGGGGGGGGGGGGGGGGGGGGGGGGGGGGGGGGGGGGGGGGGGGGGGGGGGGGGGGGGGGGGGGGGGGGGGGGGGG=FGGGGGGGGGGGGGGGFGGGGGGGGGGGGGGGGGGGGGGGGGGGGGGGGGGGGGFGGGECBFEFEFFFGGGGGFGFGGGGGGGFGFDFFGGGGGEGG?=FFGDGGGEGGGGGEGFGDB><CAC2?<3C?CE>C0<?*-04C?0:D<)<AGG8??096)6@G*(4:)6@;8<>>/2C8*1;9B9((.6<*3(4((,(,(-2(.-2(-05)(*2
@M03364:396:000000000-C9LGT:1:1101:3430:7492 2:N:0:10
GGACTACACGGGTTTCTAATCCTGTTTGCTCCCCACGCTTTCGCGCCTCAGCGTCAGTTGTCGTCCAGAAAGTCGCCTTCGCCACCGGTGTTCTTCCTAATCTCTACGCATTTCACCGCTACACTAGGAATTCCACTTTCCTCTCCGATACGCCAGCTTCCCAGTTTCCATCCCATCACCGGGATAAGCCCCGCACTTTTAAGATGGAATTAGGAAGCCGCCTGCACTCGCTTTACGCCCAATAATTCCGAGCAACGCTTGCCCCCTTCGTATTACCCGCGCAGCTTGCACTGGGTTTGCC
+
@CCC,EDF@F@F+,BE@,E@@,C6EEFA6EE@6@FGC+@FFGCBEG7CE46FCGGD,6,6C,@FFG@FFCF@F,4+,?B=FGGGG8FE+@4=CEFGFA<FCFFFF,<A=BFGGFFAA8EDCEFFAEFGGF<EFFGGAFD<ADGF6D>CEEG)+1+*88==8>9DGGFCCF,,9,)2@*<,1*3*5,<6A88747**:B21,0,/=+;3**7+)+1)0/9*37,(/*/+/*.22=CB41**A087*).4*9*(,((.)12,((<7*:)(.-80(59A)+((-,,(-4).1)4),(..))(*2
@M03364:396:000000000-C9LGT:1:1101:17356:7508 2:N:0:10
GGACTACCAGGGTTTCTAATCCTGTTCGCTCCCCACGCTTTCGCTCCTCAGCGTCAGTAACGGCCCAGAGACCTGCCTTCGCCATTGGTGTTCTTCCCGATATCTACACATTCCACCGTTACACCGGGAATTCCAGTCTCCCCTACCGCACTCAAGCCCGCCCGTACCCGGCGCGGATCCACCGTTAAGCGATGGACTTTCACACCGGACGCGACGAACCGCCTACGAGCCCTTTACGCCCAATAATTCCGGACAACGCTTGCCACCTACGTATTACCCCGGCTGCTTGCACGTCTTTCGC
+
CCCCCFFGFGEGGGGGGGFCGGGFGCFGGGGEGGGEGGCFGCGGGGGGGFGGGGGGGGG,CFCFGGGGGGGGGGGGGGGGGGGDGGGGFGFGGGGGGGGGGGGGCFGFGEGFGGEFFGGDEGGGGGGGCFGGGC8AE=DGGGGB6EF=CBGFGBGFFDC78F>DCEGGFEEE/17C=AEG68<CFG:,;<85F5CA>FFGGEG?<BB;(9(24)/1)(/>2C9:<C?3:<>13,3)<?EEG6?1?5).9FC020(()43:6:C::EF:05(.).4-6+((--,7(3)),,))4,(0)*-/1
@M03364:396:000000000-C9LGT:1:1101:17660:7530 2:N:0:10
GGACTACAAGGGTTTCTAATCCCGTTCGCTACCCTGGCTTTCGCATCTCAGCGTCAGACACAGTCCAGAAAGGCGCCTTCGCCACTGGTGTTCCTCCCAATATCTACGCATTTCACCGCTACACTGGGAATTCCCCTTTCCTCTCCTGCACTCAAGTCTTCCAGTATCCAGAGCCATACGGGGTTGAGCCCCGCATTTTCACTCCGGACTTAAAAAACCGCCTACCTGCTCTTTACGCCCAATAATTCCGGACACCGCTCGCCACCTACGTATTACCCCGGCTGCTGGCACGTAGTTCCGC
+
CCCCCGGGGGGGGGGGGGGGGGGGGGGGGGGGGGGGGGGGGGGGGGGGGGGGGGGGGGGGGGGGGGGGGGGGGGGGGGGGGGGGGGGGFGGGGGGGGGGGGGGGGGGGGGGGGGGGGGGGGGGGGGGGGGGGGGGGGFGGGGGFGGGFGFGFGF8DFGFFGGFGGDGGGGGGFGDGGFGGG8CFGG,::@FGGGCE5EGFEE,AFFF9>GFE=+,8C@EE@GF@F=;1:*;CEECEFFGGE(6)*64<=F)(2>:?)4(4772-CC*474<)64)--+-(29(--7)5:(,((((0/*)*1
@M03364:396:000000000-C9LGT:1:1101:18672:7531 2:N:0:10
GGACTACAGGGGTTTCTAATCCTGTTTGATCCCCACGCTTTCGTGCCTCAGCGTCAATTACGGATTCGTGAGATGCCTTCGCAATCGGTGTTCTGTGTGATATCTATGCATTTCACCGCTACACCACACATTCCTCCCACGGCATCCGCATTCAAGAAACGCAGTATCAATGGCAGCTCCCCGGTTGAGCCGGGACCTTTCACCACTGACTTACATCTCCGCCTACGCACCCTTTCAACCCAATAAATCCGGATAACGCCCGCATCCTCCGTCTTCCCGCGGCTGCTGGCCCGGCGTTCGC
+
CCCCCGGGGGGGGGGGGGGGGGGGGGGGGGGGGGGGGGGGGGGGGGGGGGGGGGGGCEFGGGGEGGGGGGGGFGGGGGGGGGGGGGGGFGGGGGGGGGGGGGGGGFFGGGGGGGGFGGGGGGGGGGGGGGGGGGGFGGGGGGGFGGGGGBGFGFGD=8EFGGFGGGGGGCGGFGDGGFGGGGGFGGGEFD@DDGGGGGGGGEG@GFFF=GFGCF><CCFG@GFF???EDGFFFDF)9<FGG76@@2<)8DC>:104923(-42(1/9?FF;8(.:)6;8>99B>9637>?316>()0),95
@M03364:396:000000000-C9LGT:1:1101:20805:7573 2:N:0:10
GGACTACAAGGGTTTCTAATCCTGTTTGCTACCCACGCTTTCGCATCTCAGCGTCAGTTACAGTCCAGTAAGCCGCCTTCGCCACTGGTGTTCCTCCTAATATCTACGCATTTCACCGCTACACTAGGAATTCCACTTACCTCTCCTGCACTCCAGCCTGACAGTTTCCAAAGCAGTCCCAGGGTTGAGCCCTGGCCTTTCACTTCAGACTTGCCATGCCGTCTACGCTCCCTTTACACCCAGTAACTCCGGATAACGCTTGCCCCCTACGTATTACCGCGGCTGCTGGCCCGTAGTTAGC
+
CCCCCGGGGGGGGGGGGGGGGGGGGGGGGGGGGGGGGGGGGGGGGGGGGGGGGGGGGGGGGGGGGGGGGGGGGGGGGGGGGGGGGGGGFGFGGGGGGGGGGGGGGGGGGGGGGGGGGGGGGGGGFGGGGGGGGGGGGGGGGGGFGGGGGFGFGFGFGGGGGGFFFGGGGGGGFFFDGFGGGGCFGGFEFFGGGGGGGGGCE0=CFFFFFGFFEFG@G@FGA9@BDF=@9;AFBFEFF?FGGF@EB@**;<DF8;0>F@BDF;C;8CD:@FF8)6:):F<969>0134:?:039>(07/)>:
@M03364:396:000000000-C9LGT:1:1101:8008:7573 2:N:0:10
GGACTACAAGGGTTTCTAATCCTGTTCGATACCCGCACTTTCGAGCCTGAGCGTCAGTTGCGCTCCCGTCAGCTGCCTTCGCAATCGGAGTTCTTCGCCATATCTAAGCATTTCACCGCTACACGGCAAATTCCGCCCACGTTTCGCGTACTCTAGTCAGCCAGTTCGCGCTGCAATTCAGACGTTGGGCGCCTACATTTCACAACTCGCTTACCAGACGGCCTGCGCTCCCTTTCCACCCAATCAATCCGGACAACGCCCGGCCCTTCCGTATTACCGCGGCTGCTGGCCCGGATTTAGC
+
CCCCCGG8,FEGCCFGGGFGGGGGGGGG<F,FGGCGCGGGGGG8FE+=;=FGGGGGGGGFGCC@FG<FCBFFF,EFGGGGGGCF:FGG6CFGGAFG774CFFFFGG,FGGGGGGGGGGGGGGGG7CCCEGGFGGDC63=F+=3*++6@E>GFF=8F=E,EDGAFFGGCECEGBG=8,*>,554>FG@9>F*:57AEGFGGGFGFG3).(26C()>478F5?GFF?@>E0C>B?BF)-.CGGF<<)),-=FC91((.8,7034*(9C3,(4:?37:)-<(--246660:??(120()0*6CC
@M03364:396:000000000-C9LGT:1:1101:17337:7588 2:N:0:10
GGACTACACGGGTTTCTAATCCTGTTTGCTCCCCACGCTTTCGAGCCTCAGCGTCAGTTACAGTCCAGAGAAGCGCCTTCGCCACTGGTGTTCTTCCTAATCTCTACGCATTTCACCGCTACACTAGGAATTCCACTTTCCTCTCCTGCACTCAAGTTTCCCAGTTTCAAGAGCTTACTACGGTTGAGCCGTAGCCTTTCACTCCTGACTTAAGAAACCACCTACGCACCCTTTACGCCCAGTACATCCGGATAACGCTAGCCCCCTACGTATTACCGCGGCTGCTTGCACGTCGTTAGGC
+
CCCCCGGGGGGGGGGGGFGGGGGGGGGGGGGGGGGGGGGGGFGGGGGGGGGGGGGGGFGGGGGGGGGGGGGGGGGGGGGGGGGGGGGGFGFGGGGGFFGGGGGGGGGGGGGGGGGGGGGGGGGGFFGGGFGGGFFGGE?FGGE9D@E8FFGFF5ADFGGGGGFGGGGGGDG9DD6FEFGGGGGGGG>:?DEGGGGGGGGGG=@AAFFCCGCE5=,:@@FFDGFFE8>@@9@BDEFC>@?FF8=7+..5AD)(6;7=D927>;?/CCC?BF382><A>*139>46?>)5:27?4(,0<)-*2
@M03364:396:000000000-C9LGT:1:1101:3144:7605 2:N:0:10
GGACTACCAGGGTTTCTAATCCTGTTCGATACCCACGCTTTCGTGCATCAGTGTCAGTCACGGCCTGGCAGGCTGCCTTCTCGATCGGTGTTCTGCGTGATATCTATGCATTTCACCGCTACACCACGCATTCCGCCTGCCCCGTACGTACTCAAGCCTCCCAGTTTCAACGGCAGTTCAATGGTTGAGCCACTGACTTTCACCGCGGACTTAAGAGGCCACCTACGCACCCTTTACGCCCAATAAATCCGGATACCCCTTGCACCCTACGTAGTACCGCGGCTGCTGGCACGTATTCAGC
+
CCCCCGGGGGGEEFGFDFGGGEFGGGDE?FGGFGFGGGGGGFEFGDGGGFGGGGGGGGGGGGGDEGGGFF7@@@F@FGGF,C@FF@FG,BFFGGGFCGGE8FA9EE<FFGGC;?CFGGEGGFFG,DECCECEA@DFEF=,A+6*=BCC=DF5C9?D3=E8,=6A3EF;FC9+<F57C8EF@,?B@DF56,@*0A8,*?E7:*56*9*(-?@,/+,176C:(:((63(>().,,:;).,8C?443)).-*0>6((())((-(,+)2AD8:66<>18<9923;>(11:7).3()-,.*00)*2
@M03364:396:000000000-C9LGT:1:1101:18283:7623 2:N:0:10
GGACTACTGGGGTATCTAATCCTGTTCGATACCCGCACTTTCGAGCATGAGCGTCAGTTGCGCTCCCGTCAGCTGCCTTCGCAATCGGAGTTCTTCGCCATATCTAAGCATTTCACCGCTACACGGCAAATTCCGCCAACGTCGTGCGTACTCAAGTCAGCCAGTTCGCGCTGCAGTGCAGGTGTTGGGCACCTACATTTCACAACACGCTTAACCGACAGCCTGCGCTCCCTTTGAACCCAATAAATCCGGATAACGCCCGGACCTTCCGTATTACCGCGGCTGCTGGCACGGATTTGGC
+
CCCCCGGGGGGGGGGGGGGGGGGGGGGGGGGGGGGGEGGGGGGFGGGFFFGGGGGGGGGGGGGGGGGGGGGGGGGGGGGGGG:FFGGG,CFGGGGGGGGGGGGGGGFGGGGGGGGGGGGGGGGGGEGGGGGGGGGGG:=FEDG>DGGGGFGDGCGFGGGGGGFGFGFGGGGGEFFGE4C:FCGGGGG@FB0:CCCGCFGGGEGEFEA@DG;C;FG<3(8*6FFFFE>@>G>3,97)-6CFG::265.4BC<B(1(6FFB>96:4DE08>B?:6876<C369;0(4627::(,4(())/)20
@M03364:396:000000000-C9LGT:1:1101:7690:7629 2:N:0:10
GGACTACACGGGTATCTAATCCTGTTCGATACCCGCACCTTCGAGCTTCAGCGTCAGTAGCGCTCTCGCAAGCTGCCTTCGCAATCGGGGTTCTTCGTGATATCTAAGCATTTCACCGCTACACCACGAATTCCGCCTGCGTCGTGCGCACTCAAGCCCTCCAGTTCGCGCTGCAGTGCCCTGGTTGAGCCAGGACATTTCACAACACGCTTACAAGGCCGCCTACGCTCCCTTTAAACCCAATGAATCCGGATAACGCGCGCACCTTCCGTATTACCTCGGCTGCTGGCACGGGTTTCGC
+
@CCCCGGFGGGG@FGGGFGFGFGFGGGG8EEGGGEECE@FGGGFFG:FDFFGGGGGEFG9FGC,B@FEGCGGFFGGGGGGEGGGCFFG7FFGGGGGB?FGAAEGG9BDGGGGC9DGGGDGDFGGGGGGGGGGGG8C?:+A3@EDD8C88@F5,@CC9@81>FADGGC*:CE8?FBGGAGFE:?<CF<(?FA44:CGDFCGG<E<7>)4(:6*3=+/><F*6)41<C?E4D9:3AF<9)<CG?F:9<BAFGD002(9F:0((4*(9C70(4-5348-:A4<4?:07??:4:,<(30)0))/*
@M03364:396:000000000-C9LGT:1:1101:24672:7632 2:N:0:10
GGACTACAAGGGTTTCTAATCCTGTTCGATACCCGCGCTTTCGAGCTTCAGCGTCAGTCGTGCTGCGGCATGCTGCCTTCGCAATCGGAGTTCTTCGTGATATCTAAGCATTTCACCGCTACACCACGAATTCCGCATGCCTTCCGCATACTCAAGACGGGCAGTTCGCGCTGCAGTGCCGACGTTGGGCGACGACATTTCACAACACGCTTGCCTGTCAGCCTACGCCCCCTTTCACCCCAATAAATCCGGCTAACGCCCGGACCTTCCGTATTACCGCGGCTGCTGGCACGGCCTTAGC
+
CCCCCGGGFGGGFGGGGGGGGGGGGGGGGGGGGGGGGGGGGGGGGGGGGGGGGGGGGGGGGGGGGGGGGGGGGGGGGGGGGGGGGGGG,FGGGGGGGGGGGGGGGGFGGGGGGGGGGGGGGGGGGFGGGDGGGGGGGGGGGGGFGGGGGFGFGFGF=FGGGGFGGGGGGGGDEGFGGFGGG8;:=;F8BB::CEEECGFGGEGFGFA<DGBE6>C)C4@<:FFF:;80(1-76?F6A)9;C:4()8A<FGGF((()92>;,3:(CE<3?F?.((.-)0443>407(,3>B(432,)0).2*
@M03364:396:000000000-C9LGT:1:1101:22550:7646 2:N:0:10
GGACTACAAGGGTTTCTAATCCTGTTCGATACCCGCACTTTCGAGCATGAGCGTCAGTTGCGCTCCCGTCAGCTGCCTTCGCAATCGGGGTTCTTCGCCATATCTAAGCATTTCACCGCTACACGACAAATTCCGCCCGCGTTGTGCGCACTCAAGTGGACCAGTATGCGCTGCAAGTCAGACGTTGAGCGCCTACATTTCACAACACACTTAATCCACGGCCTACGCTCCCTTTGAACCCAATAAATCCGGATCACGCCCGGACCTTCCGTATTACCGCGGCTGCTGGCACGCACTCAGC
+
CCCCCGGGGGGGGGGGGGGGGGGGGGGGGGGGGGGGGGGGGGGGGGGGGFGGGGGEFGGGGGGGGGGGGGGGGGGGGGGFGGGGGGGG+FFGGGGGGGGGGGGGGEFGGGGGGFCGFGGGCFGGGGGGGGGGGGGGGEGGGDG9CCGCEEEAF<FFF9CGGGFGGGGGGGGGFGFGGFFGGGGGGG7@FGGGGEGGDGGFGEF36:F<;DFGEA+9:3CE9DFF?8?5(/4,4<?)6<GFG?016<ABFGD9<121@04:012(>C7.4(4:<0?2<C?099B>>B0:><BFF(-)0),64
@M03364:396:000000000-C9LGT:1:1101:18463:7649 2:N:0:10
GGACTACCCGGGTTTCTAATCCTGTTTGCTCCCCACACTTTCGTACCTCAGTGTCAGTTACTGTCCAGAAAGCCGCCTTCGCCACCGGTGTTCCTCCTAATATCTACGCATTTCACCGCTACACTAGGAATTCCGCTTTCCCCTCCAGCACTCAAGTAACCCAGTTCATGGGGCGAACAATGGTTAAGCCGTTGCCTTAAACCCCATGCTTAGGAAACCACCTACGTACTCTTTACGCCCAATAATTCCGGATACCGCTCGCCCCCTACGTATTACCCCGGCTGCTGGCACGTAGTTTGCC
+
CCCCCGGGGGGGGGGGGGGGGGGGGGGGGGGGGGGGGGGGGGGGGGGGGGGGGGGGGGGGGGGGGGGGGGGGGGGGEGGGGGGGGGGGFGGGGGGGGGGGGGGGGGGGGGGGGGGGGGGGGGGGGFGGEGGGGGGGGFFGGGGFGGGGGFGFGF8@FGFGGGFGGFGCAEGFFGA7EDGFCGGFFF=;ADEGGGGGGFF7:6D=CAFFBGE@>4=>FBC,>DDF;3:83:CCFFFE<DGG@(6);5?EFG3(8:)5:1(7>;E:GG<(.2.)6>A4>+4766(4<?>0?(804(.7**.20
@M03364:396:000000000-C9LGT:1:1101:16107:7658 2:N:0:10
GGACTACAGGGGTTTCTAATCCTGTTCGCTCCCCACGCTTTCGCTCCTCAGCGTCAGTAACGGCCCAGAGACCTGCCTTCGCCATTGGTGTTCTTCCCGATATCTACACATTCCACCGTTACACCGGGAATTCCAGTCTCCCCTACCGCACTCAAGCCCGCCCGTACCCGGCGCGGATCCACCGTTAAGCGATGGACTTTCACACCGGACGCGACGAACCGCCTACGAGCCCTTTACGCCCAATAAATCCGGATCACGCTTGCACCCTACGTATTACCGCGGCTGCTGGCACGTAGTTACC
+
CCCCCGGGGGGGFGGGGGFGGGGGGGGGGGGGGGGGGGGGGGGGGGGGGGGGGGGGGGGGGGGGGGGGFGGGGGGGGGGGGGGGGFGGFCGGGGGGFGGGFGGGGGGGGGGGGGGGGGGGGGGGGGGGCCGGGGG<@FGGGGEFGGGGGEFAGBGFGGGEGFBDFCECFECEEGFG5?GGEGGEFGB1@FC3;EGCFCGGG3C?FEFFFG>D(0:3C0EGBGF::C:)372<?(:ABFEGGF(.9)-69FD;((48F?BF??E2CFGF02(.)62)6C(-329>>?20::08?13)79)*2
@M03364:396:000000000-C9LGT:1:1101:16776:7700 2:N:0:10
GGACTACTGGGGTTTCTAATCCTGTTCGATACCCGCACTTTCGAGCATGAGCGTCAGTTGCGCTCCCGTCAGCTGCCTTCGCAATCGGAGTTCTTCGCCATATCTAAGCATTTCACCGCTACACGGCAAATTCCGCCAACGTCGTGCGTACTCAAGTCAGCCAGTTCGCGCTGCAGTGCAGGTGTTGGGCACCTACATTTCACAACACGCTTAACCGACAGCCTGCGCTCCCTCTAAACCCAATAAATCCGGCTAACGCCCGGACCTTCCGTATTTCCGCGGCCGCTGGCACGGACTTAGC
+
CCCCCGGGGGGGGGGGGGGGGGGGGGGGGFFGGGGDGGGGGGGFGGGGGGGGGGGGFGGGGGGGGGGGGGGGGGGGGGGGGGCEGGGG,@FGGGGGGGGGGGGGA,CFGGGGGGFGGGGGGGGFGGGGEGGGGGGGGGGGGGFEGDGGGBCDFE6;FGGGDFFGGFGGGGGGFGFGGFGGFG7<DEC2?F,:CGEG<CGGGEGF?DF@FGFC0637C,C56F6@=C9.(7>?F(:A24<CE??(054:FGG6(4?>F1(939*,9EC<?((.2(().<3(,46((149>?FF1(,)09)02
@M03364:396:000000000-C9LGT:1:1101:17379:7711 2:N:0:10
GGACTACTGGGGTATCTAATCCTGTTCGCTCCCCACGCTTTCGCTCCTCAGCGTCAGTAACGGCCCAGAGACCTGCCTTCGCCATTGGTGTTCTTCCCGATATCTACACATTCCACCGTTACACCGGGAATTCCAGTCTCCCCTACCGCACTCCAGCCCGCCCGTACCCGGCGCAGCTCCACCGTTAGGCGATGGACTTTCACACCGGACGCGACGAACCGCCTACGAGCCCTTTACGCCCAATAAATCCGGATACCGCCCGGCCCTTCCGTCTTACCGCGGCTGCTGGCACGGATTTCGC
+
CCCCCGGGGGGGGGGGGGGGGGGGGGGGGGGGGGGGGGGGGGGGGGGGGGGGGGGGGGGFGGGGGGGGGGFGGGGGGGGGGGG:FGGGFFGGGGGGGGGGGGGGGGGGGGGGGFFGGGGCEGEGGGGGCFFFGGG9EGFGGGGFGGGGGFGBGFGFGGGGGGFGG7CEFGGGFGFG*6FC6@FEFG*8FFC75CCAFGGGGFGEGFFFFGFC15?31-*C>GFB?:?51C>?.1:):BEGG23(/...9CD04?<00349(32(9:C(1<3..3<)6<2446>99B?B:025<4,)09)09
@M03364:396:000000000-C9LGT:1:1101:22351:7716 2:N:0:10
GGACTACAAGGGTTTCTAATCCTGTTCGCTCCCCTCGCTTTCGCGCCTCAGCGTCAGTCGTGGCCCAGGTGGCCGCCTTCGCCACTGGTGTTCTTCCCTATATCTGCGCATTTCACCGCTACACCGGGAATTCCGCCATCCTCTGCCAGACTCTAGCTTGCCGGTTTCGGGTGCGGTCCCGGGGTTGGGCCCCGGGCTTTCCCCTCGACCTGGCCGACCCACCTCCGCGCGCTTTACGCCCAGTAATTCCGATTACCGCTTGCACCCTCGGTATTCCCCCGGCTGCTGCCCCGGCTGTAGC
+
CCCCCGG,FGGGG8FGGGGGGGGGGG@FGGGGGG,6CGGGGGGG@EGGGGG8FEGGGF<,66B8FGGG76,B,EFGGGGGGGGGG,EFEFGGG?F,FF,FFGGGGAFGGGGD,FFGGGGGGGGG8E@+FEGGGG8F++0@F+EF=EG8,;FEC*?CF,,5BF*=F*:5C>56:F4C;**,**2*=/=(2B@:)=E=)=>+<)0(*))-(9(*(.*(/(:/(911(/(0,3107::2)(;?866(9-<)=7*,((()/((-((;)98C(4(,-(4:).3(,,3917(57)(.849(8)))*0
@M03364:396:000000000-C9LGT:1:1101:11134:7719 2:N:0:10
GGACTACTGGGGTATCTAATCCTGTTTGCTACCCACGCTTTCGCATCTCAGCGTCAATACCGGTCCAGGTGGCCGCCTTCGCCACTGATGTTCCTCCAGATATCTACGGATTTCACTCCTACACCTGGAATTCCGCCACCCTCTCCCGGATTCAAGTCAAGCAGTATCAAGGGCAGTTCCACGGTTGAGCCGTGGGATTTCACCCCTGCCTTACTCGACAGCCTACATGCGCTTTACGCCCAGTGATTCCTATTAACGCTCGCCCCCTACGTATTCCCGCGGCTGTCGGCCCGTACTTCGC
+
CCCCCGGGGGGGGDGGGGGGGGGGGGGGGGGGGGGGGGGGGGGGGGGGGGGGGGGGGGGGGGGGGGGGGGGGGGGGGGGGGGGGGGGFFGGGGGGGGGGFGGGGGGGGGGGGGGGGFGGGGGGGGGGGFFGCFFGFG7DGGFE6=FGGEDEAGD+<EFGCFGFGGGGGFGGGFG5?EFGF;EC@DE<8A@EDCG>ECC?FFEF@FEFD)9;FEF7@DFGE@FDF3B=A3CBDBDD46;GGGFFFFECEFG77?>B)03;?0381C5<11:(,4425):4996>B(.)((,8>1>4))*)15
@M03364:396:000000000-C9LGT:1:1101:21908:7725 2:N:0:10
GGACTACCGGGGTTTCTAATCCTGTTCGCTCCCCACGCTTTCGCTCCTCAGCGTCAGTAACGGCCCAGAGACCTGCCTTCGCCATTGGTGTTCTTCCCGATATCTACACATTCCACCGTTACACCGGGAATTCCAGTCTCCCCTACCGCACTCAAGCCCGCCCGTACCCGGCGCGGATCCACCGTTAAGCGATGGACTTTCACACCGGACGCGACGAACCGCCTACGAGCCCTTTACGCCCAATCAATCCGGATAACGCTCGCCCCCTACGTATTAACGCGGCTGCTGGCCCGTGTTTAGC
+
CCCCCGGGGGGGGGGGGGFGGGGGGGGGGGGGGGGGGGGGGGGGGGGFGGGGGGGGGGGGGGGGGGGGGGGGGGGGGGGGGGGGGGGGGGGGGGFGGGGGGGDGGGGGGGGGFGGGGGGGGGGGGGGG:FGGGGGDFFCDGFGFGGGGGFGFGFCFGGGE>F?DGEGGGGGGDEBGEAEG?FC:CEC;FFEGGGGGFGFGGFG<GFB>;DFGB:E>59GE>G>B:??38/782<7>ABGEGF<?)8):BGG>(4(-989?F>E>DG344<B:)47))33>>9>>;:.)4,(-99(.8)-2>
@M03364:396:000000000-C9LGT:1:1101:11262:7762 2:N:0:10
GGACTACTGGGGTTTCTAATCCTGTTCGATACCCGCACTTTCGAGCATGAGCGTCAGTTGCGCTCCCGTCAGCTGCCTTCGCAATCGGAGTTCTTCGCCATATCTAAGCATTTCACCGCTACACGGCAAATTCCGCCAACGTCGTGCGTACTCAAGTCAGCCAGTTCGCGCTGCAGTGCAGGTGTTGGGCACCTACATTTCACAACACGCTTAACCGACAGCCTGCGCTCCCTTTCAACCCAATAAATCCGGATCACGCCCGGCCCTTCCGTCTTACCGCGGCTGCTGGCACGGCCTTAGC
+
CCCCCGGGGGGGGGGGGGGGGFGGGGGGGGGGGGGGGGGGGGGFGGGFFFGGGGGGGGGGGGGGGGGGGGGGGGGGGGGGGGGGGGGG:FGGGGGGGGGGGGGGGGCFGGGGGGGGGGGGGGGGGGGGGGGGGGGGGCDGGGGEGGGGGFGFGF?AFGGGGGFGGGGGGGGGFGFGGFGFGGGGGGGFFFEDFG6FGGGGGFGFGFFFDG@GD8EEGFGE>GFD@;>>BGFFFF?2<5FFGF:??756BGG>BF0:FFF?BB2(9CC:1?:?(.8)-<,4(42((427>B07:>()0/.0:
@M03364:396:000000000-C9LGT:1:1101:8372:7773 2:N:0:10
GGACTACCAGGGTTTCTAATCCTGTTCGATACCCGCACTTTCGAGCTTCAGCGTCAGTTGCGCTCCCGCGAGCTGCCTTCGCAATCGGGGTTCTTCGTCATATCTAAGCATTTCACCGCTACACGACAAATTCCGCCCGCGTTGTGCGCACTCAAGTGGACCAGTATGCGCTGCAAGTCAGACGTTGAGCGCCTACATTTCACAACACACTTAATCCACGGCCTACGCTCCCTTTAAACCCAATAAATCCGGATCACGCCCGGACCTTCCGTATTACCGCGGCTGCTGGCACGGACTTCGC
+
CCCCCGGGGGGGGGGGGGGGGGGGGGGGGGGGGGGGGGGGGGGGGGGGGGGGGGGGGGGGGGGGGGGGGGGGGGGGGGGGGGGGGGGGFGGGGGGGGGGGGGGGGGGGGGGGGGGGGGGGGGGGGGGGGGGGGGGGGGGGGGGDGGGGGAF>FDGFGGGGGGFGGGGGGGGGFF@FGFGGG7FGFGF>FGGGGGGGGGGGGEGFGFFF(CDG<A9<>@GGFGFF<@6B1CBBBAFA)6CFG??:)8ABFGGF??(4F:?:BF:7DG5AFFBF:4>AFF<2(49;92).3?0?BF9)7*)91
@M03364:396:000000000-C9LGT:1:1101:17447:7788 2:N:0:10
GGACTACACGGGTTTCTAATCCTGTTCGATCCCCACGCTTTCGTGCCTCAGCGTCAGTGGCGTGCTGGAAAGCTGCCTTCGCAATCGGAGTTCTGCGTCATATCTATGCATTTCACCGCTACACGACGAATTCCGCAAACCTCAACCGCAATCAAGCCCGGCAGTATCAACGGCGGAATGGAGTTGAGCTCCACGATTTGACCGCTGACTTGCAAGGCCGCCTGCGCACCCTTTACACCCCATAAATCCGGATAACGCTCGGATCCTCCGTATTACCCCGGCCGCTTGCACGGCGTGCGCC
+
CCCCCGGGGGGGGGGGGGGGGGGGGGGGGGGGGGGGGGGGGGGGGGGGGGGGGGGGGGGGGGGGGGGGGGGGGGGGGGGGGGGCGGGG>FGGGG9EFFEGGGGGGGGGGGGGGGGGGGGGGGGGGCGGG:FGGGFGG+=FGGF6FGGGGF@AFFDFGGGGDGADGECGCCCC?FADC>FGGCFFFC,/9,CFFEEEGGGGGEGBDEEBFGF+4*C2C45:;D:?::1)3C:,2:645>GG*4<0*42:<>)(4697)4-44;53DFF8B7?F(4.64+2(399(44(44233;(-00)-59
@M03364:396:000000000-C9LGT:1:1101:9968:7813 2:N:0:10
GGACTACCCGGGTTTCTAATCCTGTTCGCTACCCATGCTTTCGAGCCTCAGCGTCAGTTGCAGACCAGACAGCCGCCTTCGCCACTGGTGTTCTTCCATATATCTACGCATTCCACCGCTACACATGGAGTTCCACTGTCCTCTTCTGCACTCAAGTCTGACAGTTTCCGATGCACTTCTTTGGTTAAGCCAAAGGCTTTCACATCAGACTTATCAAACCGCCTGCGCTCGCTTTACGCCCACTAAATCCGGATAACGCTTGCCACCTACGTCTTACCGCGGCTGCTGGCCCGTTCGTAGG
+
CCCCCGGGGGGGGGGGGGGGGGGGGGGGGGGGGGGGGGGGGGGEGGGGGGGGGGGGGGGGGGGGGGGGGGGGGGGGGGGGGGGGGGGGFGGGGGGGGGGGGGGGGGGGGGGGGGGGGGGGGGGGGGGGGGGGGGGGGGGGGGGFGGGGGFGFGFGFGGGGEGFGGGGGGGGGFGFGGFGGGGGGGGECFFC?F?GGGGGGGEFFGFFFFGBGF9FCF@GCBGFFFF=DFGFFDFFFFFGGG;(5063?FDD@DFFFF:9???F>*AC?(8::(1:9<F<4(4236()5:8?11((8)0(*1
@M03364:396:000000000-C9LGT:1:1101:10312:7832 2:N:0:10
GGACTACAAGGGTATCTAATCCTGTTCGCTCCCCACGCTTTCGCTCCTCAGCGTCAGTAACGGCCCAGAGACCTGCCTTCGCCATTGGTGTTCTTCCCGATATCTACACATTCCACCGTTACACCGGGAATTCCGCCTACCTCTGCACTACTCAAGGCCAGCAGTTTTGAAAGCAGTTTATGGGTTGAGCCCATAGTTTTCACTTCCAACTTGCCGGTCCGCCTGCGCTCCCTTTACGCCCAATAATTCCGGACCACGCTCGCCACCTACGTATTACCGCGGCTGCTGGCCCGTATTTAGC
+
CCCCCGGGGGGGGFGGGGGGGGGGGGGGGGGGGGGGGGGGGGGGGGGGGGGGGGGGGGGGGGGGGGGGGGGGGGGGGGGGGGGGGGGGGGGGGGGGGGGGGGGGGGGGGGGGGGGGGGGGGGGGGGGGGGGGGGGEGFGGGGGFFGFFFFGFGF?DFFDFEFFGGGG;FGGEAFEGFFGDGGGGGGGFFGGGGGFGGGGGGFFEGAAECGFGFFF9C@GGBGFFFC@FFGFFFFFFFFGGGFFF)4ADFGF;?99?F<9(41:>*ADBFF??2<?2<@(-47;>7<??76(4>17>6*-?C
@M03364:396:000000000-C9LGT:1:1101:22549:7834 2:N:0:10
GGACTACAGGGGTATCTAATCCTGTTTGCTCCCCACGCTTTCGCGCCTCAGCGTCAGTTACAGTCCAGAGAAGCGCCTTCGCCACTGGTGTTCTTCCTAATCTCTACGCATTTCACCGCTACACTAGGAATTCCCTTCTCCTCTCCTGCACTCTAGACTTCCAGTTTGAAATGCAGCACTCAGGTTAAGCCCGAGTATTTCACATCTCACTTAAAAATCCGCCTACGCTCCCTTTACGCCCAGTAAATCCGGACAACGCTCGCCCCCTACGTATTACCGCGGCTGCTGGCACGTAGTTCGC
+
CCCCCGGGGGGGGGGGGGGGGGGGGGGGGGGGGGGGGGGGGGGGGGGGGGGGGGGGGFGGGGGCFGGGCFGGFGGGGGGGGGGGGGGGGGGGGGGGGGGGGCFFGGGGGGGGGGGGGGGGGGFGGGFFGCGGGGG9DFFGGGGB6FD,6;FEGFDFFEEA=FFGFEFFCGGGFGFGGFGDEDFDGF,:CD@FG>E7FGGGGFGC+;@A<CEGEF,:C@GF=FFFDDAADGFFFFFFFFGEG1;;8??<FGDB@F6?FFFFFFGB*:C92:?7<>>))<4779>>BF73831?B31)8*)99
@M03364:396:000000000-C9LGT:1:1101:17999:7842 2:N:0:10
GGACTACAGGGGTATCTAATCCTGTTCGCTCCCCACGCTTTCGCTCCTCAGCGTCAGTAACGGCCCAGAGACCTGCCTTCGCCATTGGTGTTCTTCCCGATATCTACACATTCCACCGTTACACCGGGAATTCCAGTCTCCCCTACCGCACTCAAGCCCGCCCGTACCCGGCGCGGATCCACCGTTAAGCGATGGACTTTCACACCGGACGCGACGAACCGCCTACGAGCCCTTTACGCCCAATCAATCCGGATACCGCTTGCACCCTACGTATTACCGCGGCTGCTGGCACGTACTTAGC
+
CCCCCGGFGGGGGGGGGGFGGGGGGGGGGGGGGGGGGGGGGGGGGGGGGGGGGGGGGGGGGGGGGGGGGGCFGGGGGGGGGGGGGGGGGGGGGGGGGGGCFEEGGGGGGGGGGGGGGGGDGGGGGGGGGGGGGGGDGGGGGGGFGGGGGDGFGFCDFGFGGGFGGGGGGGGGFGFGCDGG6EFBFGC?FC*C<G8:DGGFFEGCC:B>FG>E>)/3C,CE>GF??F?:6D>FFFFFFFGGGFBB)444FGD>?B:06:>>BBC?FEGFFF44.-2):C:2,461-:2)(3(4:?())*)22
@M03364:396:000000000-C9LGT:1:1101:19609:7916 2:N:0:10
GGACTACTCGGGTTTCTAATCCCGTTTGCTCCCCTGGCTTTCGCGCCTCAGCGTCAGTTGTCGTCCAGAAAGCCGCTTTCGCCACTGGTGTTCCTCCATATCTCTACGCATTTCACCGCTACACATGGAATTCCACTTCCCTCTTCTGCACTCAAGTCGACCAGTTTCCAATGACCCTCCACGGTTAAGCCGTGGGCTTTCACATCAGACTTAATCAACCACCTGCGCGCTCTTTACGCCCAATAATTCCGGATAACGCTCGCCACCTACGTATTACCGCGGCTGCTGGCCCGTATTTCGC
+
CCCCCGGGGGGGGGGGGGGGGFGGGGGGGGGGGGGGGGGGGGGGGGGGGGGGGGGGGGGGGGGGGGGGGGGGGGFGGGGGGGGGGGGGGGGGGGGGGGGGGGGGGFGGGGGGGGGGGGGGGGGGGGGGGGGGGGGGGAFGGGGFGGGFGFGFGFGFFGGGGGFGGGGGGGGGFEEGGFGGGGGFFG@AFFGGCEEGGGFGGFGFDFFE6FEGCFFECFGGFGDFFG@E>D9?<<ECE?EFFFF@AEECAGF>BB34??9:?>EFCEF:3>:4?BBAAC3((-2>F?7>FF02643)96)9D
@M03364:396:000000000-C9LGT:1:1101:12058:7929 2:N:0:10
GGACTACTGGGGTTTCTAATCCTGTTCGATACCCGCACTTTCGAGCATGAACGTCAGTTGCGCTCCCGTCAGCTGCCTTCGCAATCGGAGTTCTTCGCCATATCTAAGCATTTCACCGCTACACGGCAAATTCCGCCAACGTCGTCCGTACTCAAGTCCGCCAGTTCGCGCTGCAGTGCAGAGGTTGGGCATCTACATTTCACAACACGCTTACCCGACCGCATGCGCTCCCTTTACACCCAATCAATCCGCATCCCGCCCGCACCTTCCGTCTTACCGCGGCTGCTGGCCCGGACTTCGC
+
CCCC8FF<6@DFF:FGGGG9EEFEFGDGCC@CEGG>CCGGGGDCEF+CCF,CFFGGCGGC,@@:FGD@FECFGGFGFGGGGGGE7EFE,CFFFGGF7C,C@,><CA,CEEFDGGGFGGG+6CFFE7>F7F54?EEDGE>D>D?>=+@+@@:8;:D5@934@FEGGGC8CEGGEG=0=AD7<,376=,-?=4*8,,4=CF@FCG4*8;((94C7)+/748*./(,481<9524:62959FFC?13).))9D74,-,(),(-49*(7CC0331>(4:)6C,--,29>?)032((1035>4.11
@M03364:396:000000000-C9LGT:1:1101:20175:7930 2:N:0:10
GGACTACCAGGGTTTCTAATCCTGTTCGCTCCCCTAGCTTTCGCGCCTCAGCGTCAGTCGTGGCCCAGAAGGCCGCCTTCGCCACCGGTGTTCTTCCAAATATCTGCGCATTCCACCGCTACACTTGGAATTCCGCCTTCCCCTACCAGACTCAAGCCTGTCGGTATCGGGCCCGGGCGGGGGTTGAGCCCCCGGATTTGCGTCCCGAACTAGAAGGCCCCCTACCCGCGCTTTACGCCCCATGAATCCGGATAACCGCGGCCCCCTACGTTCTTACCCCGCTGGTTGCCACTCGTTTACC
+
CCCCCGGGAFGGGGGGGGGGGGGFFFGGGGGGGGG<FGGGGGGDFGGGGGGGGGGGGGGGGGGGGGGGEFFGGFGGGGGGGGGGECFGFGGGGGGGCCFGGGGGGFGGGGGE@FAGGGGGGGGGGFFFGGGGGFFGGGGGGGGFGFGEFFGDDBFFFFFGGFACF7CGEG>*3FBG>AE5:CC:C8,.;E89):?/*;F?+(*-17<((14+)*+-98;*4C943*.0()4(41.5::GGD??(*.5)9)1((-9)6(((((:(9E)-1(((,-.).0((-2(((,-31)))(.-8))(2:
@M03364:396:000000000-C9LGT:1:1101:6373:7943 2:N:0:10
GGACTACTCGGGTTTCTAATCCTGTTCGCTCCCCACGCTTTCGCTCCTCAGCGTCAGTAACGGCCCAGAGACCTGCCTTCGCCATTGGTGTTCTTCCCGATATCTACACATTCCACCGTTACACCGGGAATTCCAGTCTCCCCTACCGCACTCAAGCCCGCCCGTACCCGGCGCTGATCCCCCGTTAAGCGCTGGCCTTTCACACCGGACCCGACGAACCGCCTACGAGCCCTTTACGCCCACTAATTCCGGATAACGCTTGCACCCTACGTATTACCCCGGCTGCTGGCACCGATTTCGC
+
CCCCCGGGFGGGFFGGGGGGGGGGGGGGGGGGGGGGGGGGGGGG7EEGGGGGGGGGGGFEEFGGGGGGGGGGGGGGGGGGGGGGGGGGGGGGGFEFGGGGGGGGGGGGGGGGGGGGGG=CGEGGGGGGGGGGGGGEA,+C=DEF+@D@EEGFDD6:FFEEDCDCG7CGCEGG5>>C?*>90C)*=C:=8<8)*=8**5CEF3C39BF@()(/(8?-91C/(19((24.(771??FAF?EGG2-2)5))1:>1::<46:9B6<E2F?D17?04)-54::(4-(-49(.82<(,((4).))9/
@M03364:396:000000000-C9LGT:1:1101:22580:7948 2:N:0:10
GGACTACCCGGGTTTCTAATCCTGTTTGCTCCCCACGCTTTCGAGCCTCAACGTCAGTTATCGTCCAGTAAGCCGCCTTCGCCACTGGTGTTCCTCCTAATATCTACGCATTCCACCGCTACACATGGAGTTCCACTCTCCTCTTCTGCACTCAAGAAAAACAGTTTCCGATGCAGTTCCTCGGTTAAGCCGAGGGCTTTCACATTAGACTTATTTTTCCGCCTGCGCTCGCTTTACGCCCAATAAATCCGGACAACGCTTGCCACCTACGTATTCCCGCGGCTGCTGCCACGTCTTTAGC
+
CCCCCGGGGGGGGGGGGGGGGGGGGGGGGDGGGGGGGGGGGGG<FGGGGG@FGGGFGGGFGGGGGGGGGGGGGGGGGGGFGGGGGGGGFGGGGGGGGGGFFGGFGGGGGGGGGGGGGGGGGGGGGGGG8FGFGGGGGG?EGGFFGGGFCDC<FFDFFGCFGGDGGDFFGGGGFEEGFFGGGEDCEGFFFG@C9CCEG>FGFEGEFF>AAGFG489*19AC9DDFD89DBDBB<7?FE;EEGD?;6);EFGD>?B4?F6>6145:7@984::?)68)6<409123705:),4893-)8*-::
@M03364:396:000000000-C9LGT:1:1101:5153:7956 2:N:0:10
GGACTACTGGGGTTTCTAATCCTGTTCGCTCCCCCAGCTTTCGCTCCTCAGCGTCAGTTGTGGCCCAGAAGGCCGCCTTCGCCACCGGTGTTCTTCCTGATATCTGCGCATTTCACCGCTACACTCGGAATTCCGCTTTCCCCTACCAGACTCAAGCCATTCGGTATCGGGCCCGGGCGGGGGTTGGGCCCCCGGGTTTGAATCTCGACCTAGCGTGCCGTCCTCACTGACCTTACGCCCCAGTCACCCCGCTAAGCCCGGTCCCCTACGTCATAACCCGGCCGCAGGCACTGACTTAACC
+
CCCCCFG9,;C:@+BFD<,@@FGGFAAF>@CFGF@FGGGGFFC7@FFEEGGG7FC76FE@FBF7@CF<C@,BFFFFCEC9FGF:?,+44@FCFGFDC,,,5B=?4,9@4CGG,CD?EEE=CG?F,4A+CCEAFGDE6++AC+3*+,333@>DF5=63@,,,9+3F,;,@+6*9*89>41*1/)/:**,78895:8*/;;/0)+-*9))()-+))*474:*()(()+(*)2((.))(((8?*((,14).<C)-4(2))(-(,,2(*2*((,4.((-).3(((--(4(--0(0,()(/9*)**
@M03364:396:000000000-C9LGT:1:1101:12089:7958 2:N:0:10
GGACTACTAGGGTTTCTAATCCTGTTCGCTCCCCACGCTTTCGCTCCTCAGCGTCAGTAACGGCCCAGAGACCTGCCTTCGCCATTGGTGTTCTTCCCGATATCTACACATTCCACCGTTACACCGGGAATTCCAGTCTCCCCTACCGCACTCAAGCCCGCCCGTACCCGGCGCGGATCCACCGTTAAGCGATGGACTTTCACACCGGACGCGACGAACCGCCTACGAGCCCTTTACGCCCAATAAATCCGGATAACGCTAGCCCCCTACGTATTCCCGCCGCTGCGTGCACGTAGTAAGC
+
CCCCCGGGGGGGGGGGGGGGGGGGGGGGGGGGGGGGGGGGGGGGGGGGGGGGGGGGGGGGGGGGGGGGGGGGGGGGGGGGGGGGGGGGGGGGGGGGGGGGGGGGGGGGGGGGGGGGGGG+AFGGGGGGGGGGGGFFGGDFGGGFDGGGGFGFGFGFFGGGGGDGG7CGGGEGFGFG=?GFFGGDGG*2CG59DGEGGFEGGEGFFEFF0D>GFEE3/9GGFGFF0;?><GFBFF?AFFGGG0:?)4)6FGG>::,6F<F:(7CBFGG>4:<:5A>2<F?>(49>BB(4<F(531,07*)0*
@M03364:396:000000000-C9LGT:1:1101:12254:7965 2:N:0:10
GGGATACTCGGGTTGCTAATCCTGTTCGCTCCCCACGCTTTCGCTCCTCAGCGTCAGTAACGGCCCAGAGACCTGCCTTCGCCGTTGGTGATCTTCCCGATATCTACACATTCCACCGTTACACGGGGAATTCCAGGCTCCACTCCCGCACTCAAGCCCGCCCGTACCAGGCGCGGACCCGCCGTTTAGCCCTGGGCTTTCACACCAGGCGCGCTGAACCGCCTTCGTACCCTTTCCGCCCAATCAATCCCGACCGCGCTTGCCACCGTCGTCTTCACGCTGGCTCTTGCCTGTCGTTCGC
+
8@,6AF8,F@F:;B+,CCC5@BFG@FE@76F7<F,CE@F@,68CB,+A,?,C:68=FC<@F:6+C6CCF,C4CC<EG,99AF:+@,,,8,,5,C>99<,4C+4?=@,C44554,4B,C@+++95+@C7>>F,,,,5,A+F++3++3,369FA,);0,D87+*3CC**3,4*4/>4)*0*=*3/1:8,/;,+0;C*:/95+39574)),(*-/(7*-),<E>)34(0()(*-)).2468E;E01:5,)6*97(1(((.4(-81*(*0*(.-(3((-6)32((((-(,(..>:)44)).)(1)
@M03364:396:000000000-C9LGT:1:1101:7922:7975 2:N:0:10
GGACTACAAGGGTTTCTAATCCTGTTCGATACCCGCACTTTCGAGCTTCAGCGTCAGTTGCGCTCCCGCGAGCTGCCTTCGCAATCGAGGTTCTTCGTCATATCTAAGCATTTCACCGCTACACGACAAATTCCGCCCGCGTTGCGCGCACTCAAGTGGACCAGTATGCGCTGCAAGTCAGACGTTGAGCGCCTACATTTCACAACACACTTAATCCACGGCCTACGCTCCCTTTAAACCCAATAAATCCGGATAACGCCCGGACCTTCCGTATTACCGCGGCGGCTGGCCCGGCCTTCGC
+
CCCCCGGGGGGGFGGGGGGGGGGGGGGGGGGGGGGGGGGGGGGGGGDGGGGGGGGGFGGGGGGGGGGGGGGGGGGGGGGGGGGGGGGGFFGGGGGGGFGGGGGGGG9FGGGGGGGGGGGGGGGGGDEDDGGGGGGGGGGGGDE?DGGEGFGA@@CFFDDFEGFFGGGGGGGCAGE>GFGGG?F<;F72FF8CGEGGGGFGGFGEGDFF;C@GE+3.2,C:;GFF?FFE(CBF:AF)):FGGB<?782:FF32(4,<F<BB90*(9E57???>6??-6<:B,36((7((424:>B()0/,7*
@M03364:396:000000000-C9LGT:1:1101:8291:7981 2:N:0:10
GGACTACTGGGGTTTCTAATCCTGTTCGATACCCGCACTTTCGAGCTTCAGCGTCAGTTGCGCTCCCGCGAGCTGCCTTCGCAATCGGGGTTCTTCGTCATATCTAAGCATTTCACCGCTACACGACAAATTCCGCCCGCGTTGTGCGCACTCAAGTGGACCAGTATGCGCTGCAAGTCAGACGTTGAGCGCCTACATTTCACAACACACTTAATCCACGGCCTACGCTCCCTTTCAACCCAATCAATCCGGATAACGCCCGGACCTTCCGTATTACCGCGGCTGCTGGCACGTCGTTCGC
+
CCCCCGGGGGGGFGGGGGGGGGGGGGGGGGGGGGGGGGGGGGGGGGGGGGGGGGGGGGGGGGGGGGGGGGGGGGGGGGGGGGGGGGGGGFGGGGGGGGGGGGGGGGFGGGGGGGGGGGGGGGGGGDGBGGGGGGGGGGGGGGG5DEGGGEGFB@FAFFGGGGFGGGGGGGGGEGF8FFGGGFGEFGG=FGGDGGEGGGGGGFGFGFFF(C5C<+59C<GC>GFFFGF@1C>F:4:<5>GGGB?2)4<4BGDB:?(6@3(3428(9E48????:??AAF?B>91(6<:::(()3,()0)(1)
@M03364:396:000000000-C9LGT:1:1101:16674:8000 2:N:0:10
GGACTACCGGGGTTTCTAATCCTGTTTGCTCCCCACGCTTTCGTGCCTCAGTGTCAGTTACAGTCCAGAAAGCCGCCTTCGCTACTGGTGTTCCTCCTAATATCTACGCATTTCACCGCTACACTAGGAATTCCACTTTCCTCTCCTGCACTCAAGTCTCCCAGTTTCAAGAGCTTACTACGGTTGAGCCGTAGCCTTTCACTCCTGCCTTACGCAACCACCTACCCACCCTTTACGCCCAGTCACTCCGCATAACGCTAGCCCCCTACGTATTACCCCCGCCGCTGGCACGTAGTTCGCC
+
CCCCCGGGGGGGGG@AFF9,CC9CFFFFFFGGGD,CCEFGGGGE8BFGGFCAEFFGGFFCFEEFGGGG@CEEC@FGEFEGGG:=>FGFFGGGGFGGGGGDGGFGGGGGGCCFGGDDFDEDCEGGG8EFEEGC<FGGFADGG@;=FFG8@0,3?)6;C,@,B,;=FGD,E,,338*86;=@E8CD=C,00>:=6;;EF,@A=;73*49)8*;,)3*7;2E*:74(6,82:<=BB:E=D>EF*4@)2)7@AG*(/6)6:16634;1D571:?1)45)66+4(490(9;(-37?B1((./*(19
@M03364:396:000000000-C9LGT:1:1101:22940:8024 2:N:0:10
GGACTACTAGGGTATCTAATCCTGTTTGCTCCCCACGCTTTCGAGCCTCAGTGTCAGTTACAGTCCAGAAAGGCGCCTTCGCCACTGGTATTCTTCCTAATCTCTACGCATTTCACCGCTACACTAGGAATTCTCCTTTCCTCTCCTGCACTCTAGATATCCAGTTTGGAATGCAGCACCCAGGTTAAGCCCGGGTATTTCACATCCCACTTAAATATCCACCTACGCTCCCTTTACGCCCAGTAAATCCGGACACCGCTTGCCACCTACGTATTACCGCGGCTGCTGGCACGTATTTAGC
+
CCCCCGGGGGGGGGGGGGFFGGGGGGGGGGGGGGGGGGGGGGGGGGGGGGGGGGGGGGGGGGGGGGGFFGEFGGGGGGGGGGGGGGGGEGFFGGGGGGGGGGGGGGGGGGGGGGGGGGGGGGGGGGGGGGGGGCEFFFGGGGA=FGFGGFGE=DDFFFGGGGFGGGGGGGGGFGFGGBFGEDD:DF,:DFDDDGGG>FGGGFFEGFFF5DDGE+,3?7EGEGFBED9:4;==BFF*89EEG==@+75CFGC=026(=69>??G(+?;6;;DF)9>)2<?9042(4()3(4(8:?(*)*.:7
@M03364:396:000000000-C9LGT:1:1101:15426:8028 2:N:0:10
GGACTACTAGGGTTTCTAATCCTGTTCGCTCCCCACGCTTTCGCTCCTCAGCGTCAGTAACGGCCCAGAGACCTGCCTTCGCCATTGGTGTTCTTCCCGATATCTACACATTCCACCGCTACACCGGGAATTCCAGTCTCCCCTACCGCACTCCAGCCCGCCCGTACCCGGCGCAGATCCACCGTTAGGCGATGGACTTTCACCCCGGACGCGACGAACCGCCTACGAGCCCTTTACGCCCAATAAATCCGGACAACGCTCGCCCCCTCCGTATTACCGCGGCTGCTGGCACGTGGTCAGC
+
CCCCCGGFFGGGGEFGGGFGGCEFGGFGGGGGGGGGGGGGGGGGFGGGGGGGGGGDGF@DGFGFGGGG@F8FGAFGGGGGGGGG7,FFFGFGGCFGGGGGGGGFFGG9DFGGAFGGGG+@EGGGGGGGGG?FGGGCDGFGGGGFDGFCC*CAGDGF:D+CEGBDF:@CDC8CAGAD*;EF,1?FCE<(2?*/):806E9CFFG3*:>14DFE9):()3CG;G>:0C2)8D9B??:<<?GGGB(1)))6@F391(-,)446-1:(7EG6(-(,,44)4<39029(1(30(21<0(()0/.90
@M03364:396:000000000-C9LGT:1:1101:21149:8029 2:N:0:10
GGACTACCGGGGTATCTAATCCCGTTTGCTCCCCTGGCTTTCGCGCCTCAGCGTCAGTTGTCGTCCAGAAAGCCGCTTTCGCCACTGGTGTTCCTCCTAATATCTACGCATTTCACCGCTACACTAGGAATTCCGCTTTCCTCTCCGATACTCTAGCATCGCAGTTTCGGTCCCCTCACGGGGTTAAGCCCCGCACTTTTACGACCGACTTTCGACGCCGCCTGCGCGCCCTTTACGCCCCATAATTCCGGATAACGCTTGCACCCCACGTATTTCCCCGGCTGCTGGCACGTCGTTAGCC
+
CCCCCGGGGGGGGGGGGGGGGCFCGGGGGGGGGGGFGGGGGGGGGGGGGGGGGGGGGEGGGGGGGGGGGGCFGFGGGGGGGGGGGGGGGGGGGFGGGGCGFEFGG9BFGGGGGGGGGEEDGFGGGGCGFEFFFGEEE?DGF=DFFGG6CBGEDE9B,,@EGGFDGGGGGGEE>DD5@*DCC5C>B8,1AF8DCG55CFGGG)46CBEBFC2+9>*,99EC;<3<:*()4/4-4><410E>*38(*).<BF),4<2.042141+49?)4>F((-4)).+.-(,(-15)5313:.(,85)(*2
@M03364:396:000000000-C9LGT:1:1101:26795:8032 2:N:0:10
GGACTACCGGGGTATCTAATCCTGTTCGATACCCGCACTTTCGAGCTTCAGCGTCAGTTGCGCTCCCGCGAGCTGCCTTCGCAATCGGGGTTCTTCGTCATATCTAAGCATTTCACCGCTACACGACAAATTCCGCCCGCGTTGTGCGCACTCAAGTGGACCAGTATGCGCTGCAAGTCAGACGTTGAGCGCCTACATTTCACAACACACTTAATCCACGGCCTACGCTCCCTTTCAACCCAATAAATCCGGATAACGCCCGGCCCTTCCGTCTTACCGCGGCTGCTGGCACGGAATTCGC
+
CCCCCGGGGGEGGGGGGGGGGGGGGGGGGGGGGGGGGGGGGGGGGGGGGGGFGGGGFGGGGDGGGGGGGGGGGGGGGGGGGGGGGGGDFGGGGGGGGGGGGGGGGGEGGGGGGGGGGGGGGGGGGDGGDGGGGGGDCFGGGDC*CEGGEEGA@=7AFGGCFGFGGGGGGGGGEFF7EFGGGC<<CFE;FD=DGCCF;FGGGFGFGFFFFGFGA*962)<17C>F08:>?GBF?>D9AAGGDB?BF86:@G31(,(6@0907;2(9:D(4::>((15:A1>>9;>9:537?BFF9()7))>C
@M03364:396:000000000-C9LGT:1:1101:12590:8056 2:N:0:10
GGACTACTGGGGTTTCTAATCCTGTTCGCTCCCCACGCTTTCGCTCCTCAGCGTCAGTAACGGCCCAGAGACCTGCCTTCGCCATTGGTGTTCTTCCCGATATCTACACATTCCACCGTTACACCGGGAATTCCAGTCTCCCCTACCGCACTCAAGCCCGCCCGTACCCGGCGCGGATCCACCGTTAAGCGATGGACTTTCACACCGGACGCGACGAACCGCCTACGAGCCCTTTACGCCCAATCAATCCGGATAACGCTTGCACCCTACGTATTACCGCGGCTGCTTGCACGTAGTTAGC
+
CCCCCGGGGGGGGDGGGGGGGGGGGFGGGGGGGGGGGGGGGGGGGGGGGGGGGGGGGGGGGGGGGGGGGGGGGGGGGGGGGGGGGGGGGGGGGGGGGGGGGGGGGGGGGGGGGGGGGGGGGGGGGGGGGGGGGGGGGGGGGFGFGGGEGFGFGFGFGGGEGFFGC8EGGGGGDF2C?)?E9FFFCEF?FGE3FEGFGGGGGFGFGB>>3DBEB58392CG>GFF?FF>?GBB:7?<D?GGEBFF??<>FD79((,6@6>B((246CD21<F?24:<>C8;-9BFFF))5<)8<14)7*)2:
@M03364:396:000000000-C9LGT:1:1101:19709:8061 2:N:0:10
GGACTACTAGGGTTTCTAATCCTGTTTGCTCCCCACGCTTTCGCTCCTCAGCGTCAGTTAATGTCCAGCAGGCCGCCTTCGCCACTGGTGTTCCTCCCGATATCTACGCATTCCACCGCTACACCGGGAATTCCGCCTGCCTCTCCATCACTCAAGTCCTACAGTTTCAAATGCAGCCCCGGAGTTGAGCTCCGGTATTTCACATCTGACTTGCAAGACCGCCTACTCGCCCTTTACACCCAGTAAATCCGGACCACGCTCGCCCCCTCCGTATTACCGCGGCTGCTGGCACGTATTTAGC
+
CCCCCGGGGGGGGGGGGGGGGGGGGGGGGGGGGGGGGGGGGGGGGGGGGGGGGGGGGGGFGGGGGGGGGGGGGGGGGGGGGGGGGGGGFGGGGGGGGGGGGGGGGGGGGGGGGGGGGGGGGGGGGGGGFGGGGGGGGGGGGGGFGGGAFFGEFDGFGGGGGGFGFGGGGGGGFGEGGFGGEGGFEGFEFF7CGGGGGGGGGFGFFFFFFGFG=F94:>GGFGFD6B@F;C>DB8ECCCEGGFFF*54<FGGF<>(3506(83C6*291(8641:>).A:>F93;>?:D?F05<1,*07)::
@M03364:396:000000000-C9LGT:1:1101:25314:8077 2:N:0:10
GGACTACAAGGGTATCTAATCCTGTTCGCTCCCCACGCTTTCGCTCCTCAGCGTCAGTAACGGCCCAGAGACCTGCCTTCGCCATTGGTGTTCTTCCCGATATCTACACATTCCACCGTTACACCGGGAATTCCACTCTCCCCTACCGCACTCAAGCCCGCCCGTACCCGGCGCAGACCCACCGTTGAGCCGTGGGCTTTCACACCGGACGCTACGAACCGCCTACGCGCCCTTTACGCCCAATAAATCCGGATAACGCTTGCACCCTACGTATTACCGCGGCTGCTGGCCCGTCGTTCGC
+
CCCCCGGDGGGGFAFGGGGGGGGGGGGGGGGGGGGGGGGGGGGGGGGGGGGGGGGGGGFEFGGGGGGGGGGGG@FGGGGGGGGG,5BFGEGGG?FGDBGGGGGGGGG9FGGG9@EFGG,6AFGGG8FEGGGGGGG,@FGGGDGFGGGEEFGFGBDF9DGGGGEGG>@CGGGGBG)3*)/=::CFGG7>FF*)1::*7>FGG3FEGF:(:C(/()22C?GE1DFFFGF)(99B61:4<<EEE:1442:49F31(-(6FBB?2(;)0;D?(3:4245)6:(4;FFF9::?(3((--(0..(/1
@M03364:396:000000000-C9LGT:1:1101:16928:8091 2:N:0:10
GGACTACTAGGGTTTCTAATCCTGTTCGCTCCCCACGCTTTCGCTCCTCAGCGTCAGTAACGGCCCAGAGACCTGCCTTCGCCATTGGTGTTCTTCCCGATATCTGCGCATTCCACCGCTACACCGGGAATTCCGCCTTCCCCTGCCAGACTCACGCCGGCCGGTATCGGGAGCGGACGGGGGTTGAGCCCCCGGATTTGACTCCCGACCAGGCTGGCCGCCTACGCCCGCTTTACGCCCAATGAATCCGGATAACGCTTGCCCCCCACGTATTACCCGCGCCGCCTGCACGTAGTGCCGC
+
CCCCCGGGGGGGGGGGGGGGGGGGGGGGGGGGGGGGGGGGGGGGGGGGGGGGGGGGGGGGGGGGGGGGFGFGGGGGGGGGGGGGGGGGFGGGGGGGGGGGGGGGGGGGGGGGGGGGGGGGGGGGGGGGGGGGGGGGGGGGGGGFGGGCFFGFGF+:FGGGGGFGGCFGGGGEAFBG?DGGEGGGDE256;FDDGEE3CFGF:::CFDFBD>F<>=:GBFGBGB12*1)4/,4<(4>::GEC(2:*65:FG3<:?42)2-431C:GD)(-((().):<+((7((13((-4(5<:((0)*)))
@M03364:396:000000000-C9LGT:1:1101:27797:8097 2:N:0:10
GGACTACTGGGGTTTCTAATCCTGTTCGCTCCCCACGCTTTCGCTCCTCAGCGTCAGTAACGGCCCAGAGACCTGCCTTCGCCATTGGTGTTCTTCCCGATATCTACACATTCCACCGTTACACCGGGAATTCCAGTCTCCCCTACCGCACTCAAGCCCGCCCGTACCCGGCGCGGCTCCACCGTTAAGCGATGGACTTTCACACCGGACGCGCCGAACCGCCTACGCGCCCTTTGCGCCCAATAAATCCGGATCACGCTTGCACCCTACGTATTACCGCGGCTGCTTGCACGTATTACGC
+
CCCCCGGGGGGGGGGGGGFFGGGGGGGGGGGGGGGGGGGGGGGGGGGGGGGGGGGGFGGGGGGGGGGGGGGGGGGGGGGGGGGGDGGGFGGGGGGGGGGGGDEGAFGGGGGGGGFGGGED>FDFG@FGGGGGGGG9FCFGGD>6GGG6CDGB:58DFGGGGGFGGGEGGGGGFGFD*/CEFFG7CEF<A:5*;EGGCGGGGFGFGEFF0C059)*-91EGFGB6:@:)4C1661?)64EGG?03/4)-=F)4:((.5(44<<F)>FD<28?FFA75:A?>(9B>964<>FFFF:(/)*-97
@M03364:396:000000000-C9LGT:1:1101:24927:8111 2:N:0:10
GGACTACTGGGGTTTCTAATCCTGTTCGCTCCCCACGCTTTCGCTCCTCAGCGTCAGTAACGGCCCAGAGACCTGCCTTCGCCATTGGTGTTCTTCCCGATATCTACACATTCCACCGTTACACCGGGAATTCCACTCTCCCCTACCGCACTCAAGCCCGCCCGTACCCGGCGCGGATCCACCGTTAAGCCATGGACTTTCACACCGGACGCGCCGAACCGCCTACGAGCCCTTTACGCCCAGTAAATCCGGATCACGCTTGCACCCTACGTATTCCCGCGGCTGCTGGCACGTATTTAGC
+
CCCCCGGGFGGGCCGGGGGGGGGGGGFGGGGGGGGGGGGGGGGGCEGGGGGGGGGGGGCGGGGGGGGGFEFFFEGGGGGGGGGGCGGGFGGGG9EFFGGGGGGGGGG9FGGGEGGGGGFDGGGGGGGGGGGGGGG,E86DF?EFFGG8CBG=F5DFDFFEEG>CGEGGFEDC?FBG7)=CC<C:FGD=FG+*;C@+9CEGGFG3DEDF1D>7>):2/(:C>GF?1EF)(/6??<BFA0CEG:(:=)..9FC;:121?B6(48A)>FG?BB(.,:?29E<179>10:0:?F(8?F019/6D:
@M03364:396:000000000-C9LGT:1:1101:28108:8111 2:N:0:10
GGACTACTGGGGTTTCTAATCCTGTTCGCTCCCCACGCTTTCGCTCCTCAGCGTCAGTAACGGCCCAGAGACCTGCCTTCGCCATTGGTGTTCTTCCCGATATCTACACATTCCACCGTTACACCGGGAATTCCAGTCTCCCCTACCGCACTCACGCCCGCCCGTACCCGGCGCGGATCCACCGTTAAGCGATGGACTTTCACACCGGACGCGACGAACCGCCTACGAGCCCTTTTCGCCCAATCAATCCGGATAACGCTTGCACCCTACGTATTTCCGCGGCTGCTGGCACGTATTTCGC
+
CCCCCGGGGGGGCFGGGGGGGGGGGGGGGGGGGGGGGGGGGGGGGGGGGGGGGGGGGGGGGGGDGGGGGGGGGGGGGGGGGGGDEEGGCFFGGGGGFGGGGGGGGGGGGGGGGGGGGGFCCFGGGGGGGGGGGGG9EGGGGGGFFFF=CBGAFB+;DFEGGGFGE8EEGDEGFGFD5?EGGGG78C*6AE:*>EG:FFGGGFGFGFF>9DFD>):(14EGFGFF:8:.(9;0,8:)6;EGGB:?)5))1996<2,6?BF?BFG)>FG?1:::)64).<,439BBFF7:B?1418(*)/)21
@M03364:396:000000000-C9LGT:1:1101:10013:8112 2:N:0:10
GGACTACTAGGGTTTCTAATCCTGTTCGATACCCGCACTTTCGAGCATGAGCGTCAGTTGCGCTCCCGTCAGCTGCCTTCGCAATCGGAGTTCTTCGCCATATCTAAGCATTTCACCGCTACACGGCAAATTCCGCCAACGTTGTGCGTACTCTAGTCAGCCAGTTCGCGCTGCAATTCAGACGTTGGGCGCCTACATTTCACAACACGCTTAACAGACGGCCTGCGCTCCCTTTAAACCCAATAAATCCGGATAACGCCCGGACCTTCCGTATTACCGCGGCTGCTCGCCCGGAGTTGGC
+
CCCCCGGGGGGGGG7FGGGGF9ECFFGGGGCGFGGDGGGFGGGGGGGFGFGGGGGGEGGCFGEFGGGGFEEGGGGGGGGAFG>7FFGG@FGGG<EGGGECGFGGGCGEGGCFFFGGGGGGGGGC+BFCFGDFGGGGGCDGG=EFGGGG=?E=@EGF=FCEFGFG>CCEE?CCBGEC:@FCC,;>FFFBA>*?DG=FFGFGGFC**:63/C3C3+>C78EGDGFF@F;>,/-:8<?9A>GGGB??FB)6@DC2<?3<@?>>F6/3C>5)3<:>043<9@4309B(,(.)4248>62)75)77
@M03364:396:000000000-C9LGT:1:1101:20272:8116 2:N:0:10
GGACTACACGGGTATCTAATCCTGTTCGATCCCCGCACTTTCGTGCATGAGCGTCATTTACGGCTTGGTCTGCTGCCTACGCAATCGGGGTTCTTCGTCATATCTATGCATTTCACCGCTACACGACAAATTCCGCCCGCGTTGCGCGCACTCAAGTGGACCAGTATGCGCTGCAAGTCAGACGTTGAGCGCCTACATTTCACAACACACTTAACCCACGGCCTACGCTCCCTTTAAACCCAATAAATCCGGATCACGCCCGGACCTTCCGTCTTACCGCGGCTGCTGGCCCGGCATTAGC
+
CCCCCGGGGGGGGGGGGGGGGGGGGGGGGGGGGGGGGGGGGGGGGGGGGGGGGGGGGGGGGGGGGGGGGGGGGGGGGGFGGG7CFGGGDGGGGGGGGGGGGFGGGGGGGGGGGGGGGGGGGGGGGDGEEGGGGGGGGGDGGGE5CEG6EEGFGF>AFDFGGGFGGGGGGGGGFGF>GFGFGFDFGGFBFC:DGEEGGGGGGFGFGF4;=GFG4807>@GCBGFFFFFE0C>F:B?<):FGGFFF?ABAFGD><1(.<<B6>12,9C5>7?FF((-).A69B>>((())442:BB()0/):7
@M03364:396:000000000-C9LGT:1:1101:23254:8122 2:N:0:10
GGACTACCGGGGTATCTAATCCTGTTCGCTCCCCACGCTTTCGCTCCTCAGCGTCAGTAACGGCCCAGAGACCTGCCTTCGCCATTGGTGTTCTTCCCGATATCTACACATTCCACCGTTACACCGGGAATTCCAGTCTCCCCTACCGCACTCAAGCCCGCCCGTACCCGGCGCGGATCCACCGTTAAGCGATGGACTTTCACACCGGACGCGACGAACCGCCTACGAGCCCTTTACGCCCAATAAATCCGGATTACGCTCGCACCCTACGCATTACCGCGGCTGCTGGCACGTACGTAGC
+
CCCCCGGGGGGGGGGGGGGGGGGGGGGGGGGGGGGGGGGGGGGGGGGGGGGGGGGGGGGGGGGGGGGGGGGGGGGGGGGGGGGGGGGGGGGGGGGGGGGGGGGGGGGGGGGGFGGGGGGGGGGGGGGGGGGGFGFGGGFGGGGFGGGGGFGFG@FFGGGGGGFGGGGGGGGGFGFGGDGF+>FEGEC=FFEGGGDCFGGGGFGAGB@>194517873;GE0DF22;87,99::<?AAFGGG::4).).1C3904(5?662091-):9<(((((--4)<434>F69?40::1<248))0)19
@M03364:396:000000000-C9LGT:1:1101:7094:8158 2:N:0:10
GGACTACCCGGGTTTCTAATCCTGTTCGATACCCGCACTTTCGAGCATGAGCGTCAGTTGCGCTCCCGTCAGCTGCCTTCGCAATCGGAGTTCTTCGCCATATCTAAGCATTTCACCGCTACACGGCAAATTCCGCCCACGTTGTGCGTACTCTAGTCAGCCAGTTCGCGCTGCAATTCAGACGTTGGGCGCCTACATTTCACCACACGCTTAACAGACGGCCTGCGCTCCCTTTACACCCAATAACTCCGGATAACGCCCGGACCTTCCGTATTACCGCGGCTGCTGGCACGGAATTAGC
+
CCCCCGG<FGGGFEGGGFGGGGGGGGDF<F@FGGGGCFGGGGG@FG@FFFGGGGGGGGC9FEGGGGGGGGEFGFGGGGGGGG7==FGG4CFGGGGGCEEGGFGGGG9FFGGGGGGGGGGGGGGGE@C7FGGGGG8FG+=F7D8D==E>EEGFGCFFCF;EGGFGFDGGDC5*9F=>FBF?FFGGGG7<DB*8DE=?FGGGG)2.0:A;2C2E3FGEC@GEFGF::8>@9G6??FF9).CGGB0:)5.5@GD044(.9:>990/6DG5<2?<B6475:<--((40-1020:(8?>()80460
@M03364:396:000000000-C9LGT:1:1101:25053:8178 2:N:0:10
GGACTACACGGGTATCTAATCCTGTTTGCTACCCATACTTTCGAGCCTCAGCGTCAGTTGGTGCCCAGTAGGCCGCCTTCGCCACTGGTGTTCTTCCCGATATCTACACATTCCACCGTTACACCGGGAATTCCAGTCTCCCCTACCGCACTCCAGCCCGCCCGTACCCGGCGCAGCTCCACCGTTAGGCCATGGACTTTCACCCCGGACGCGCCGAACCGCCTACCAGCCCTTTACGCCCACTAAATCCGGATAACGCTCGCCCCCTACGTATTCCCGCGGCTGCTGGCCCGTAGTTCGC
+
CCCCCGGFGGEGGDGGGGGGGGFEFGGGGGGGGGGGEFGGGGGCGGGGGGGGGGGCGFGCCFGFGFGGGGGGGGGGDGGGGGGGGGGGGGGGGGGGGG@FEEEFGGGGGGGGGGFFGEE6=FDF,+@EFGGGGGD,@@8FGG=:?GD8CDEAFFFF>@@EGGEDGBCGFGDEEG4;*;D,,<6*=E*(;:,/;,C,0?FGGFG)/552(1.*()2(1(2:>GF0(8())133?(8)6:GGG<(4),..8DD>(,(.=89?(,80>EC>1:?35<:)6@60(4(((,.).4(((-().*.97
@M03364:396:000000000-C9LGT:1:1101:14237:8197 2:N:0:10
GGACTACTGGGGTTTCTAATCCTGTTCGATACCCGCACTTTCGAGCATGAGCGTCAGTTGCGCTCCCGTCAGCTGCCTTCGCAATCGGAGTTCTTCGCCATATCTAAGCATTTCACCGCTACACGGCAAATTCCGCCAACGTCGTGCGTACTCAAGTCAGCCAGTTCGCGCTGCAAGTCAGATGTTGGGCATCTGCATTTCACAACACGCTTAACCGACGGCCTGCGCTCCCTTTAAACCCAATAATTCCGGATAACGCTCGCCACCTCCGTATTACCGCGGCTGCTGGCCCGTCGTTAGC
+
CCCCCGGGGGGGGGGGGGGGGGGGGGGGFGEFGGGGGGGGGGGGGGGGGGGGGGGGGGGGGGGGGGGGGGGGGGGGGGGGGGGGGGGGFGGGGGGGGGGGGGGGGGCEFGGGGGGGFEGGGGGGGGGGGGFGGGGGGGGGGGG>CEGGGBEDFEG:DFGGGGFGGGGGGGGGFGFGGFGFGFFGGGC7BF<DFCFGGGGGGFGFFE6=;D?GFAGAC081:DF?8;6B;DF?7>:)-4CFEFF::2<BFGGF?1(6?:>(-3CF*8D71(--.(.)-<:9-9;>9?:?(4,419(7<:<GC
@M03364:396:000000000-C9LGT:1:1101:8413:8213 2:N:0:10
GGACTACAGGGGTATCTAATCCTGTTCGCTCCCCACGCTTTCGCTCCTCAGCGTCAGTGACGGCCCAGAGACCTGCCTTCGCCATCGGTGTTCTTCCCGATATCTACACATTCCACCGTTACACCGGGAATTCCAGCCTCCCCTGCCGCACTCAAGCCCGCCCGTACCCGGCGCAGACCCACCGTTAAGCGATGGGCTTTCACACCGGACGCGCCGAACCGCCTACGAGCCCTTTACGCCCAATACATCCGGATAACGCTTGCCCCCTACGTATTACCGCCGCTGCTGGCCCGTCCGTCGC
+
CCCCCGGGGGGGGDGGGGGGGGGFFFGGGGGGGGGGGGGGGGGGGGGGGGGGGGGGGGGGGGGGGGGGCFFGGGGGGGGGGGGDGGGGGGGGGGGGGGGGGGGGGGGGGGGGGGFGGGFDGGGGGGGGGGGGGGGGFBFGGGGFGGFEGEGFGFGFGGDGEGFGGEGGGGCGDGFGGFGGCGGGGGC=FGGGFEGGGG>FGEG<DBD;9G>G>):,13EE>G>??E<5:<>F?:?FF?GGGF(46226BFD2:?(9FB>2:BF(9@DB:23.5<?)6@39(4;(14,)528<9;()).(9D
@M03364:396:000000000-C9LGT:1:1101:11107:8226 2:N:0:10
GGACTACCAGGGTATCTAATCCTGTTCGCTCCCCACGCTTTCGCTCCTCAGCGTCAGTAACGGCCCAGAGACCTGCCTTCGCCATTGGTGTTCTTCCCGATATCTACACATTCCACCGTTACACCGGGAATTCCAGTCTCCCCTACCGCACTCAAGCCCGCCCGTACCCGGCGCGGATCCACCGTTAAGCGATGGACTTTCACACCGGACGCGACGAACCGCCTACGCGCCCTTTACGCCCAATAAATCCGGATCACGCTTGCACCCTACGTATTACCGCGGCTGCTTGCACGTCGTTAGC
+
CCCCCGGGGGGGG8FGFGGGGEGGGGGGGGGGGGGGGGGGGGGGGGGGGGGGGGGGGGGGGGGGGGGGGGAFGGGGGGGGGGGGGGGGCGGGGGGGGGGGGGDGGGGGGGGGGGGGGGGGGGGGGGGGGGGGGGGGGGDEGGGFGGGGGFGBGFFFGGGGGGFGGGGGGGGGFGADEAEGFGG@CE*6FFCDGGG6DFGGGEGED=B9;GFD68C956EGFGFF:EF)494>6:74508EGB1,)5)6FGD0(4(4??FF<:;)>@DB16::)5456C1396B>>83)4:).1(()0)-9*
@M03364:396:000000000-C9LGT:1:1101:7542:8278 2:N:0:10
GGACTACTGGGGTTTCTAATCCTGTTTGCTCCCCACGCTTTCGAGCCTCAACGTCAGTTACAGTCCAGTAAGCCGCCTTCGCCACTGGTGTTCCTCCTAATATCTACGCATTTCACCGCTACACTAGGAATTCCGCTTACCTCTCCCGTACTCCAGCAAAGCAGTTTCAAATGCACTACCGGGGTTGAGCCCCGGGCTTTCACATCTGACTTGCCCTGCCGCCTACGCACCCTTTACACCCAGTAACTCCGGATAACGCTTGCTCCCTACGTATTACCGCGGCTGCTGGCACGTATTTCGC
+
CCCCCGGG,EFGFGGGGGGGGGGGGGGGGGGGGGGGGGGGGGGGGGGGGGFGGGGDGGGGGGGGGGGGGGGGGGGGGGGGGGGGGGGGGGGGGGGGGGGGGGGGGGGGGGGGGGGGGGGGGGGGGGGG@FFGGGGGGGGGGGGFGGGGGFGFFEGFGGGCGGFGFEDFGGGGFGFGGFGGGED:EGG5F8DFGG5CGGGGGEGEFFFFFGFGFFGFGBGGFGFFFG@DFG>?D@F<EFGGG@6:=:).=FC>06:)9:9:2384:F*45?B:)64)6<3>>;9BFF::??(<?<3@48:47
@M03364:396:000000000-C9LGT:1:1101:3384:8309 2:N:0:10
GGACTCCTAGGGTTTCTAATCATGTTCGCTCCACACGTTTTCGCTCCTCAGCGTCAGTTACGGCACAGTGACCTGCCTTCGTCATTGGTGGTTTTCCCGTTGTCTACACATTCTACCGTTACACTGGGAATTCTAGTCTCCCCTACCGCACTCCAGACCGGCCGTACGCGGCGCAGAGCCGCCGGTGGGCGAGGGACTTTCACAACGGTCGTGCCGTACTGCCTACGAGCCCTTTAGACCTAATAAAACAGGATGAAGCAGCCACCCAACTTAATCCCGCTGTTGCTGCACTGAGTTTCGT
+
6-8,,,,CFC,@FEGG9F,EFF,6CF<@+BC6-6,6+;;,8CB6@,7EC,,EFGC4:;,,,@F++79<,,C5,,4,,9C5:,,,:A6,:,,,,,@,9,,,A,65=E,9F,,,9,95C>FD++3C,9?<FGGGG,@@4,C,,+43+,6++3+:6)=D,=+1+336@C+3+4+*0*)*;5,,*4/1*3*.)8*)/:*A*;0:+.+.*0),(12/,7*4/,/*.*2>A82)()-(3(5)))+2+.../66-*/*(42,,*.5(((*.285(-,(4))-).+,(((-))).4)(.)42)106-91
@M03364:396:000000000-C9LGT:1:1101:13608:8321 2:N:0:10
GGACTACCCGGGTATCTAATCCTGTTCGCTCCCCTAGCTTTCGCGCCTCAGCGTCAGTCGTGGCCCGGAAGGCCGCCTTCGCCACCGGTGTTCTTCCAAATATCTGCGCATTCCACCGCTACACTTGGAATTCCGCCTTCCCCTACCAGACTCAAGCCTGTCGGTATCGGGACCGGGCGGGGGTTGCGCCCCCGGATTTGCGTCCCGACCTAGCCGGCCGCCTACCCGCCCTTTCCGCCCCCTGACTCCGGATAACGCTCGCCACCTACGTATTACCCCGGCCTCTGGCGCGTAGTTCGCC
+
CCCCCGGGGGGGG>EGGGGGGCGGGGFGGGGGGGGGGGF@FFGGGGGGGGFGGGGGEFGFGFEFGG7C@@FGGGGEGDGCFDGEGGGG@CBFFCFGGGC?F,@FAA?FDEGEEGGGGEG+6CFFGDGDF<FGGGGEEEDGGFGFGG88FFGEF@:A>DFGFF9*@F9;EEC>9>>*?>C5>E<?***-8C*9CEG:5CCF+7C>GFE?>G6+,/*-)-:*05-(.*()()-,.)))--CC*(--5.))0*)(4().7(((((2,9C*(3((,)5).62--(-1(.,)))(-(--(0//(77
@M03364:396:000000000-C9LGT:1:1101:25513:8345 2:N:0:10
GGACTACAAGGGTTTCTAATCCTGTTCGCTCCCCACGCTTTCGCTCCTCAGCGTCAGTAACGGCCCAGAGACCTGCCTTCGCCATTGGTGTTCTTCCCGATATCTACACATTCCACCGTTACACCGGGAATTCCAGTCTCCCCTACCGCACTCCAGCCCGCCCGTACCCGGCGCAGATCCACCGTTAGGCGATGGACTTTCACACCGGACGCGACGAACCGCCTACGAGCCCTTTACGCCCAATAAATCCGGATTCCGCCCGGCCCTTCCGTCTTTCCGCGGCTGCTTGCCCGGCCTTCGC
+
CCCCCGGGGGGGFGGGGGGGGGGGGGGGGGGGGGGGGGGGGGGGGGGGGGGGGGGGGGGGGGGGGGGGGGGGGGGGGGGGGGGGGGGGGGGGGGGGGGGGGDEGFGGEGGGGGGFFGGGGGGGGGGGGGGGGGGGFG=@FFGGFDFGGGFGFGFCFFGGGGGFGGCEGGGGGFGFG5=FFGGG7,=18AC?19EGGGGGGGFGFGFBB;D;GF)/49;G=4C;?<G<<:C08,872:(2?G6:(9).5@F3914()1.-86-*():18:268(,3)6<3:16,(-4).5:3326()./,1/
@M03364:396:000000000-C9LGT:1:1101:26499:8378 2:N:0:10
GGACTACAGGGGTTTCTAATCCTATTTGCTCCCCACGCTTTCGAGCCTCAGCGTCAGTTACAGTCCAGAGAAGCGCCTTCGCCACTGGTGTTCTTCCTAATCTCTACGCATTTCACCGCTACACTAGGAATTCCCTTCTCCTCTCCTACACTCTAGACTTCCAGTTTGAAATGCAGCACTCAGGTTCAGCCCGAGTATTTCACATCTCACTTGTTCATCCGCCTATGCTCCCTTTACGCCCAGTAAATCCGGACCACGCTCGCCCCCTACGTATTACCGCGGCTACTGGCACGTATGTCGC
+
CCCCCGFFFG@:BFEGGGF,CFG,@FGGGGFGGGGGGGGGGGCFFCF8FECFGFCC6;CEGGGGGGGGGCEFGG:@CFGFGGGGCGB8,BEFDFGG?FFFGGFDDF??EE@GCFDGFEGGGGGF;FF8FFFGFFGGD4?FGFGFGGG,6*,:6369;DFD,F7BADEDFFCE?F73AFFDG8?FFC,:E,,=?EGF?EGGFEFE9?CC*8AE*1,*?*E@>FAA9,*+*5):26;*9>EEC(7B+8*9:CCBFFF?38(,6(*,**97(.((.),.:@(,-49((43)2:(4(447)*.59
@M03364:396:000000000-C9LGT:1:1101:7796:8386 2:N:0:10
GGACTACCGGGGTTTCTAATCCTGTTCGCTCCCCACGCTTTCGCTCCTCAGCGTCAGTAGCGGACCAGAGACCTGCCTTCGCCATTGGTGTTCTTCCCGATATCTACACATTCCACCGTTACACCGGGAATTCCAGTCTCCCCTACCGCACTCAAGCCCGCCCGTACCCGGCGCGGATCCACCTGGAAGCGCTGGACTTTTCCACCGATCGCCCCGGACCGCCGACACGCCCTTTGCTCCCACTAAATCCGGATAACGCTTGCACCCTACGTATTCCCCCGGCGGCTGGCACGTCTTTCGC
+
CCCCCGGGFGGG:FGGGGG9EDACFEFCFGECFG@CCFGG<FGGGFGGGG8FEGGCGFC,CB7CE@FG8F,BFEFGGGGGGGGEFG9?CFGGFGG<,F@@CFGGGF?,FFGGGF,C=+EDCEFGG7CF:FGGGGD?,36EDDCF?EDE6@EBGD+AD?8EE7ADC7?>FEDG)*(9/::*+>7++*8.)*3/:58E<E6C+)+-:F@((1(1()*-)-/:,C0((:()(13924?)))3CFB21;:))179(-(,)1,,:((2)0;/(((,.)),).+(49(4(,4((-((54(1).*)19
@M03364:396:000000000-C9LGT:1:1101:15142:8410 2:N:0:10
GGACTACTGGGGTTTCTAATCCTGTTCGCTCCCCACGCTTTCGCTCCTCAGCGTCAGTAACGGCCCAGAGACCTGCCTTCGCCATTGGTGTTCTTCCCGATATCTACACATTCCACCGTTACACCGGGAATTCCAGTCTCCCCTACCGCACTCCAGCCCGCCCGTACCCGGCGCAGATCCACCGTTCGGCGATGGACTTTCACACCGGACGCGACGAACCGCCTACGAGCCCTTTACGCCCAATCAATCCGGATCACGCTTGCACCCTACGTATTCCCCCGGCTGCTGGCCCGGTCGTAGC
+
CCCCCGGGGGGGGEGGGGGGGGGGGGGGGGGGGGGGGGGGGGGGGFGGGGGGGGGGGGGGGGGGGGGGCGFGGGGGGGGGGGGGGGGGGGGGGFGFGDFGGGGGGGGGGGGGGGGGGGGDGGGGFGGGGGGGGGGAFGGGGGGFGGGGGDGAGFGFGGGGGGEGGGGGGGGGFGBD==CG,AFCFE,8><:)8EGGGCFGGFGFGFE--9>C9>E>CBGGF3;8:@1)->0<1??<<,;CG<((..3)19)466,,048<((2)>FD?(.(..4069C70(,-,4?228<(,-(())0(/*
@M03364:396:000000000-C9LGT:1:1101:25678:8428 2:N:0:10
GGACTACAAGGGTATCTAATCCTGTTCGCTCCCCACGCTTTCGCTCCTCAGCGTCAGTAACGGCCCAGAGACCTGCCTTCGCCATTGGTGTTCTTCCCGATATCTACACATTCCACCGTTACACCGGGAATTCCAGTCTCCCCTACCGCACTCCAGCCCGCCCGTACCCGGCGCAGATCCACCCTTCAGCGATGGACTTTCACACCGGACGCGACGACCCGCCTCCGAGCCCTTTCCGCCCAATCAATCCGGATCACGCTTGCACCCTACGTCTTCCCGCGGCGTCTGGCACGTCTTCTGC
+
CCCCCGGGGGGGECGGGGGGGGGGGGGGGGGGGGGGGGGGGGGGGGGGGGGGGGGGCGGGGGGGGGGGFGFFGFGGGGGGGGGGGGGGFGGGGGGGGGGGGGEGEGFDGGGGGGFGGGGGDGGGGGGGDEFFGGG<EFFGDFGFGGG6EFGFFD?6FGGGGGFGG7EGFD5EBE=D/;FGGGG*=:,7BEGCCEGCFFDFFFGFGBB6;DBG0083D(:52DFF0;>)7<>FF?F24(;CG?0,)4)-=C3-406054?B?FF2=CDF:BF:(38)62(1-41(-4:(14(),3,)0*)2:
@M03364:396:000000000-C9LGT:1:1101:3081:8438 2:N:0:10
GGACTACCCGGGTTTCTAATCCTGTTCGCTACCCGCACTTTCGAGCATGAGCGTCAGTTGCGCTCCCGTCAGCTGCCTTCGCAATCGGAGTTCTTCGCCATATCTAAGCATTTCACCGCTACACGGCAAATTCCGCCAACGTCTTGCATACTCAAGTCAGCCAGTTCGCGCTGCAGTGCAGGCGTTGGGCTCCGACATTTCACAACACGCTTAACCGGCAGCCTACGCTCGCTTTCAGCCCAATAAATCCGATTACCGCCCGCACCTTCCGTATTCCCGCGGCTGCTGGCCAGGACTTCGC
+
CCCCCGGG@FGG:;FFGGGGGFGGGGGGCGCGFG7C+CFGGGG<@FEFFFGGGGGGGGF,@@C7FF@FGG7FCFGGGGGGGGGGGGGG7=CFGGGGFE+=FECFFG9FFGGFFGGGGGDDGGGGC+8+FGGGGEDGEG8FFGG*=36,@ECEF=DD@,;@DFFGFAC++45CAFE*=/DE,1;FEE19BF,9C***28BFF?CE*8A2(:;CDCCA)(/*4D?F)0473D(941<):2CFG?(4)599@G3(-(-)947071*-9C*)5:?::0()-3443439;13)40((((-)01)9*
@M03364:396:000000000-C9LGT:1:1101:5333:8445 2:N:0:10
GGACTACTAGGGTATCTAATCCTGTTTGCTACCCACGCTTTCGCACCTCAGTGTCAGTTACCGTCCAGATGGCCGCCTTCGCCACCGGTGTTCTTCCGGATATCTACGGATTTCACTCCTACACCCGGAATTCCGCCATCCTCTCCGGCACTCAAGCACAACAGTTTCAAAGGCAGTTCCGCAGTTGAGCTCCGGGATTTCACCCCTTACTTGCTGCGCAACCTACGTGCGCTTTACGCCCAGTGATTCCTATTAACGCTCGCACCCTCCGTATTACCGCGGCTTCTGGTCCGTAGTTAGC
+
CCCCCGGFAEFGGFGGGG<FGGFGGGGGGGFGGGGGGGGGGGGGDGGGGGFFFGG<,C@EFGGGFGGGGGFGFGGGGEGGGCEGGGGGGGGGGGGGGGDGGGFGGGGGCBCFEGGG9FFGGGGFGGGGGGGGGGCEE>>FGGGFGGGGGA:=DDFFFC8D,@?CFCGGGFCGFGBD7BFGGGDDGGF*AEF*;EG79>FGGEGEGE)(8FFG9+>8D@G71>5;=C;.5C(:>;@FFFGEGBF>74>AFF*-65ABF4(246E(9ED:B?9:(4:AA@099(4,(4.<)))5(.()8*4CC
@M03364:396:000000000-C9LGT:1:1101:17302:8448 2:N:0:10
GACTCCACGGGTCTCTAATCCTGTTCGCTCCCCCAGCTTTCGCGCCTCAGCGTCAGTGGTGGCCCAGAAGGCCGCCTTCGCCACCGGTGTTCTTCCCGATACCTGCGCATTCCACCGCTACACCGGGAATTCCGCCTTCCCCTACCCCACTCGAGCCCGCCGGTATCGGAGGCCCGCCGGGGTTGAGCCCCGGGCGTTTACCTCCGCCCCAACGGGCCGCGCACGCGCGCCTGCCGCCCCATGACTCCGGATAACGCTCGCCCCCCCCGCTTTCTCCCGCCGGCGGGCCCGTCTTTGTCCG
+
<@B@,E<FEGGC+CFA<FCFGAGGFG7F:EFGGGGGGCFGGDG+@F,FCFGEFG7?C<CF7FFGFEF<EF,EF@EFCF?DFF7FGGECCFFGGECGGG@@=+4,,@4>BECCG9DG@E+8C9DFEDFEFFBCF<EGG@;FGF8@FG,+3:5:*:*3CF5CE:88**4;=?E8;*29:>E***9*:+<.?FGC3>C*)2?*<<+39))-,)-/-)/(72*2()(49C(.(1(-((219(:*1(..)..2.)*((.3(86?FF0E1C*7970((-4).-*-(-((,(((((,-((.(/*1.:1
@M03364:396:000000000-C9LGT:1:1101:3498:8451 2:N:0:10
GGACTACTCGGGTTTCTAATCCTGTTCGCTCCCCACGCTTTCGCTCCTCAGCATCAGTAACGGCCCAGAGACCTGCCTTCGCCATTGGTGTTCTTCCCGATATCTACACATTCCACCGTTACACCGGGAATTCCAGTCTCCCCTACCGCACTCAAGCCCGCCCGTACCCGGCGCGGATCCACCGTTAAGCGATGGACTTTCACACCGGACGCCACGAACCGCCTACGAGCCCTTTACGCCCAATAAATCCGGATAACGCTTGCACCCTACGTATTACCGCCGCTGCTGGCACGGATGTAGC
+
CCCCCGGGGGGGFGGGGGGGGFGFGGGGGGGGGGGGGGGGGGGGGGGGGGFGFGGGGCAFFGGGGGGGGGGGGGGGGGGGGGGGGGGGGGGGGGGGGGGGGGGGGGFGGFGGGFGGGGGGGGGGGGGGGGGGG9EFFGGGGG>5DDF=>5C@FDFFFCDEGGFGFC>EEEGDBFAGCACFGFG7;C*6A<CDFGGGGGG?C?E<FE:>6D9*()2,79EE95>?BGF)4D9:B1:AA6CE5<2<)5)69CDB03?<*-148:57CFG0(42354:2)<-6(4(((-).46?B?40))))20
@M03364:396:000000000-C9LGT:1:1101:18875:8453 2:N:0:10
GGACTACCGGGGTTTCTAATCCTGTTCGCTCCCCTAGCTTTCGCGCCTCAGCGTCAGTCGTGGCCCAGAAGGCCGCCTTCGCCACCGGTGTTCTTCCCGATATCTGCGCATTCCACCGCTACACCGGGAATTCCGCCTTCCCCTGCCAGACTCACGCCGGCCGGTATCGGGCGCGGACGGGGGTTGGGCCCCCGGCTTTGACTCCCGACCAGGCTGGCCGCCCACCCCCGCTTTTCGCCCCATGAATCCGGCTACCGCTTGCCCCCCACGTATTTCCCCGGCCGCTGGCACGGTGTTTGCC
+
CCCCCGGGGGGGGGGGGGGGGGGGGGGGGGGGGGGFGGGGGGGGGGGGGFGGGGGGGGGGGGGGGGGGCFFGGGGGGGGGGGGGGGGG=FGGGDGGGGGCGGGGFFGGGGGGGGFGGDGG>FFGGG+C:FEGGGGGGFDGGGGFFFF,>@GBGF59@ECEGEB?:B=FGGG*:<9D5<C7EDD8?8*-8AE<5CE*7CG+36067@5<09(A0>0.5:F:-5(,-*()-/,-(-)69(AE*((.*6)6F//((44()--,-(85FE)(-((.)().)+,,,((-,,-((..(((,0)).0:
@M03364:396:000000000-C9LGT:1:1101:9508:8467 2:N:0:10
GGACTACTAGGGTATCTAATCCTGTTTGCTCCCCACGCTTTCGTGCCTGAGCGTCAGTTATGCCCCAGGAGGCTGCCTTCGCCATCGGTGTTCTTCCACATATCTACGCATTTCACTGCTACACGTGGAATTCCACCTCCCTCTGACACACTCTAGTCGAGCAGTCACATATGCCATTCCCGAGTTAAGCTCGGGGATTTCACATCTGTCTTACTCAACCGCCTGCGCACCCTTTACGCCCAGTAATTCCGAATCACGCTCGCACCCTCCGTATTACCGCGGCTGCTGGCACGTATTTCGC
+
CCCCCGGGGGGGGGGGGGGGG<FGGGGGGGGGGGGGGGGGGGGFFGGGGGGGGGGGGFGGGGDDGGGGGDGGGGGGGGGGGGGGGGGG@FGGGGGGGGGGFFAFFFGGGGGGGGGGDGGGGGGGGGGGCFAGGGGGFA+FGGGFGEFFGDGFGF+=FGEECFDCFFFFDEDGFGFGGFGGGG+6DEF;FE;=CD8C7EGCECF77ABE=CEG7B56+.:EAGFF=82B@GFF0@@39;DFGD?E@EECC@*((/(/=<8,(4>,CED0(4(-(4844@34((704:0.4<,4(8.*0*)9<
@M03364:396:000000000-C9LGT:1:1101:14092:8474 2:N:0:10
GGACTACACGGGTTTCTAATCCTGTTCGATACCCGCACTTTCGAGCATGAGCGTCAGTTGCGCTCCCGTCAGCTGCCTTCGCAATCGGAGTTCTTCGCCATATCTAAGCATTTCACCGCTACACGGCAAATTCCGCCAACGTCGTGCGTACTCAAGTCAGCCAGTTCGCGCTGCAAGTCAGATGTTGGGCATCTGCATTTCACAACACGCTTAACCGACGGCCTGCGCTCCCTTTAAACCCAATAAATCCGGATAACGCCCGGACCTTCCGTATTACCGCGGCTGCTGGCCCGGAATTAGC
+
CCCCCGGGGGGGGGGGGGGGGGGGGGGGGGGGGGGGGGGGGGGGGGGGGGGGGGGGGGGGGGGGGGGGGGGGGGGGGGGGGGGGGGGGCFGGGGGGGGGGGGFGGGGGGGGGGGGGGGGGGFGGGGGGGGGGCGGFG@DGGGFFGGGGGFGFGFCFGFGGGGFGGGGGGGGGFGFGGFGGGGGGGGGBF==FGGGGGGGGGEGFGFFFFGFG@FGFG;EG9GB0427<1C>?1<?4>BGGGB0:F56:=GG>BB0>F69>BB84DGGA?<??13>9AF639>011:87?:119>())/.9*
@M03364:396:000000000-C9LGT:1:1101:17134:8477 2:N:0:10
GGACTACAGGGGTTTCTAATCCCGTTTGCTCCCCTGGCTTTCGCGCCTCAGCGTCAGTTGTCGTCCAGAAAGCCGCTTTCGCCATTGGTGTTCTTCCCGATATCTACACATTCCACCGTTACACCGGGAATTCCAGTCTCCCCTACCGCACTCAAGCCCGCCCGTACCCGGCGCGGATCCACCGTTAAGCGATGGACTTTCACACCGGACGCGACGAACCGCCTACGAGCCCTTTACGCCCAACAAATCCGGATAACGCTTGCACCCTCCGTATTACCGCGGCTGCTGGCACGTCTTTAGC
+
CCCCCGGGGGGGGGGGGGGGGGGGGGGGGGGGGGGGGGGGGGGGGGGGGGGGGGGGGGGGGGGGGGGGGGGGGGGG7FGGGGGFEFGGGGGGGGGGGGGGGGGGGGGGGGGGGGGGGGGGGGGGGGGGGGGGGG8FDFGGGGGFCFGGG>G=G5DFGGGGGGFGGGGGGGGG5C=<5;CF,AFCGD::FF83C5CFFFGGGFGFGFDF0<6:,.:3)3CEFG>B?FB3?GFB<<2<>2CEG:((0.,)9FD961()129BF1;4DGGF(47((48<6<<90(413228?F<???(..*-::
@M03364:396:000000000-C9LGT:1:1101:22102:8485 2:N:0:10
GGACTACTAGGGTTTCTAATCCTGTTCGCTCCCCACGCTTTCGCTCCTCAGCGTCAGTAACGGCCCAGAGACCTGCCTTCGCCATTGGTGTTCTTCCCGATATCTACACATTCCACCGTTACACCGGGAATTCCAGTCTCCCCTACCGCACTCAAGCCCGCCCGTACCCGGCGCGGATCCCCCGTTAAGCGCTGGACTTTCACACCGGACGCGACGAACCGCCTACGAGCCCTTTACGCCCAATAAATCCGGATAACGCTTGCCCCCTACGTATTCCCGCGGCTGCTGGCACGTAGTTAGC
+
CCCCCGGG<FFGGGGGGGFFGGGGGGGGGGGGGGGGGGGGGGGGGGGGGGGGGGGGGGGGGGGGGGGG<FEGGGGGGGGGGGGGGFFGEFGEFGGGGGGGGGGGGGGGGGGGGGGGGGGGGGGGGGGGGEGGGGGDGGGGGCEFGGGGGFGBFDCFFGGGGG5DFCEGGDG>@FFG=5CF,=8CEG:=FF5):>CCDFFGG3C?<BEF9C>D9)*452CG>DF0:@?:?D9?,3:A>BGGG?0(0-6<FGGF?(3AF?>24(;(9FG1(43:2:>2-:,,---((().5?1362(0)*)*2
@M03364:396:000000000-C9LGT:1:1101:11889:8531 2:N:0:10
GGACTACTCGGGTATCTAATCCTGTTCGCTCCCCTAGCTTTCGCGCCTCAGCGTCAGTCGTGGCCCAGAAGGCCGCCTTCGCCACCGGTGTTCTTCCAAATATCTGCGCATTCCACCGCTACACTTGGAATTCCGCCTTCCCCTACCAGACTCAAGCCTGTCGGTATCGGGACCGGGCGGGGGTTGCGCCCCCGGATTTGAGTCCCGACCTAGCCGGCCGCCTACCCGCGCTTTACGCCCCATGAATCCGGATACCGCTCGCCCCCCACGTATTCCCCCCGGCGCTTGGCAGTAGTGCGGC
+
CCCCCGGGGGGGGCDGGGGGGGGDGGGGGGGGGGFGGGGGGGGGGGGGGGGGGGGGGGFEFFGGGGGGGFGGGGGGGGGGGGGGGGGGCFFGGEGGGGGGGGGGGFGGGGGGGGGGGGGDEF9EEEGGG<EGGGGGG@CFGGGFFGF@DFGFGFGFGGGG9DFDG,CFGGGC?G=DDFG55:C:CC1-);EDGGG55*3++-:<>FE23DBC3F*4),CC>G<03*.)414-36):6:EE*111*62)<>),8:),77(3,0:?CG)(4((()5-64*((2((-(((,((.,())1)*()9
@M03364:396:000000000-C9LGT:1:1101:20037:8532 2:N:0:10
GGACTACAAGGGTATCTAATCCTGTTCGATACCCGCACTTTCGAGCATGAGCGTCAGTTGCGCTCCCGTCAGCTGCCTTCGCAATCGGAGTTCTTCGCCATATCTAAGCATTTCACCGCTACACGGCAAATTCCGCCAACGTCGTGCGTACTCAAGTCAGCCAGTTCGCGCTGCAGTGCAGGCGTTGGGCGCCTACATTTCACAACACGCTTAACAGACGGCCTGCGCTCCCTTTAAACCCAATAAATCCGGATAACGCCCGGACCTTCCGTATTTCCGCGGCTGCTGGCACGGATTTAGC
+
CCCCCGGGGGGGGGGGGGGGGGGGGGGGCFFGGGGDFGGGGGGGGGCFFFFGGGGGGGGFGGGGGGGGGGGGGGGGGGGGGG7FGGGG,CFGGGGGGGGGGGGGGGGGGGGGGGGGGGGGGGGGGGGGGGGGGGGGG>DGGGG>DEGGGFGD=DFFFGFFGFAGFGGGGGEEBFFGCFG7=EGDGDG2?<C5CEDGCFGGGEFE;>AD15;C(2;?F1@E<G>?0C>@(9BFF>?<))<@58(8?AFFFGG9(43498>F0722DEGB??(..35)6:3(41042143(2:<?16)7/<CD
@M03364:396:000000000-C9LGT:1:1101:28220:8545 2:N:0:10
GGACTACACGGGTTTCTAATCCTGTTCGATACCCGCACTTTCGAGCTTCAGCGTCAGTTGCGCTCCCGCGAGCTGCCTTCGCAATCGGGGTTCTTCGTCATATCTAAGCATTTCACCGCTACACGACAAATTCCGCCCGCGTTGCGCGCACTCACGTGGACCAGTATGCGCTGCAAGTCCGACCTTGAGCGCCTACATTTCACCACACACTTGATCCACGGCCTACGCTCCCTTTAAACCCAATCAATCCGGATCACGCCCGTACCTTCCGTATTACCGCGGCGTCTGGCACGGCGTCAGC
+
BCCCCGGGGGEGFEEFGGGGGGG6FGGGGGGGGGD@FGGGGGD@FGGGGGCGGGGG,CFGGGGGGGGGGGCGGGGGGGGG@FF:BEGG+@FEGGGGGGGGGGGE=FGGGGGGGGGGGGGGDEDGGGGE7F9DFFFCE+=F7DC0=BB*39FA<=CA<,4CCF><GGGGGG>EFGFGGFF+**)*3C?<FC5<DGGF*<C?FF7)9>FF(7:F)*3.:)AC;G>100-)877:BA:)55@CG?11)44>FG<;:?(.533499/(9:>)8???2,4).3:0090((-(41:(<B>95).4<4
@M03364:396:000000000-C9LGT:1:1101:23002:8547 2:N:0:10
GGACTACCCGGGTATCTAATCCTGTTCGCTCCCCACGCTTTCGCTCCTCAGCGTCAGTGACGGCCCAGAGACCTGCCTTCGCCATTGGTGTTCTTCCCGATATCTACACATTCCACCGTTACACCGGGAATTCCAGTCTCCCCTACCGCACTCCAGCCCGCCCGTACCCGGCGCAGATCCACCGTTAGGCGATGGACTTTCACACCGGACGCGCCGAACCGCCTACGAGCCCTTTACGCCCAATCAATCCGGCTAACGCCCGCACCCTACGTATTACCGCGGCTGCTGGCACGTGTTTCGC
+
CCCCCGGGGGGGGGGGGGGGGGGGGGGGGGGGGGGGGGGGGGGGGGGGGGGGGGGGGGGFGGGGGGGGFGGGGGGGGGGGGGGEGGGGFGGGGGGGGGGGGGGGGGGGGGGGGGGGGGGGGGGGFGGGGGGGGGGDGGGGGGGFGGGGGDGFCDGFGFGGGGFGGDEDGGCGFGF4:FFFGEF:EG*6AC?<D=CFGGGGF6F?FFB1(>9EF:E294=C>GFF<@<8:C0<<7B)61EGG:0:55)6=970(4()98(-(4?>GGGB(4::)68).<27310,2,),48()4.(0)))99
@M03364:396:000000000-C9LGT:1:1101:10024:8547 2:N:0:10
GGACTACTGGGGTTTCTAAGCCTGTTTGCTCCCCGCACCTTCGTGCCTCAGTGTCAGTACATGCCCAGGCGTCCGCCTTCGCCACCGGTGTTCTTCCAGATATCTACAGATTTCACCCCTACACCTGGAATTCCGGTGCCCCCTGCTGTACTCCAGCCCGCCAGTTTCCAGCGCATCACGGAGTGGAGCCCCGAACTTTAACGCCAGACCTGAAAGGACACCTGCGCGCCCTTTACGGCCAATGATTCCGAACCACGCTCGGCCCCGACGGATTACCCCGGCTGCTTGCACGTTATTTCCC
+
6BCC8CFF9FFGGG7FGFFAF,CE6EFFGFFGGGED7F@GGGG<FFGGGGG,CAE9,C@CFFFE<FGGGFDCECFFGGDGGGDG7,>FFDCFF9;9FAFGG9=FGFFGEA,@EFGFG88?==DDDEFCEFGCFFF+6+=AF?E5=8>,6<A;A0ADAF++@CBDDFF97<CG080+4*@7:*0<,@,-;:DDDD8C4F9,49122)2(/*)*,)+/;1C6=F3((*,.(C(437)-((2::40.6.666C*-(((487(41(*41:)(-(((-()-6+4((-(-(55<0)54,((09*)00
@M03364:396:000000000-C9LGT:1:1101:26189:8569 2:N:0:10
GGACTACCGGGGTATCTAATCCTGTTTGATCCCCACGCTTTCGTGCCTCAGCGTCAGTCACTGCTTCGTGAGATGCCTTCGCAATCGGTGTTCTGCGTAATATCTATGCATTTCACCGCTACACTACTCATTCCTCCCACGGCTACAGTATTCAAGCCGGACAGTATCAAAGGCAGTTCCGGAGTTGAGCCCCGGGATTTCACCTCTGACTTGACCGACCGCCTACGCACCCTTTACACCCAATAAATCCGGATAACGCTCGCACCCTCCGTATTACCGCGGCTGCTTGCCCGTCGTTAGC
+
CCCCCGGGCEGGGEFGGGGGGGGGGGGGFGGGGGGGGGGGGGGGGGGGGGGGGGGG,EAFGGG@FFFGGFFG,9CFGGGGGGC@?FGGFGGGGGG,@CEGGGFFGGEFDFGGGGGGGGGGGGGGGCBEFFGGGGFGG+@F=+@*+@BF=;C;FEFFAFEE8FEGGFGGGDGGFGFGGFGGGGDGGGFEFF@?;?EGGGGDGEFE8AFF*=>C:?,0?(=76DF@@B?B0>9?:BFBA4FGGF?(9))6BFC0::(9F?9:44/(/296(444(3(-:3:646>B9?0)53(,46(.0)2/*
@M03364:396:000000000-C9LGT:1:1101:6999:8570 2:N:0:10
GGACTACCGGGGTTTCTAATCCTGTTCGCTCCCCACGCTTTCGCTCCTCAGCGTCAGTAACGGCCCAGAGACCTGCCTTCGCCATTGGTGTTCTTCCCGATATCTACACATTCCACCGTTACACCGGGAATTCCAGTCTCCCCTACCGCACTCAAGCCCGCCCGTACCCGGCGCGGATCCACCGTTAAGCGATGGACTTTCACACCGGACGCGACGAACCGCCTACGAGCCCTTTACGCCCAATAAATCCGGATCACGCTTGCACCCTACGTATTACCGCGGCTGCTGGCCCGGACTTAGC
+
CCCCCGGGGGGGFGGGGGGGGGGGGGGGGGGGGGGGGGGGGGGGGGGGGGGGGGGGGGGGGGGGGGGGGGGGGGGGGGGGGGGGGGGGGGGGGGGGGGGGGGGGGGGGGGGGCEGGGGBDGGGGFGGGEGGGGGGGGGDGGGGFGGGGGFGFGFGFEGGGGGFGGGGGGGDGEF@GGEGFGGG7CE@?FGE57CECGGGGGFGBGFF;0C9E>>E9C0CG>GF:?CB5:D>?FB?>FFGGG:67)5)6@FG6?((,801<(4;3FDGB?::?F<B2)<,7>32,382???0493())/)0*
@M03364:396:000000000-C9LGT:1:1101:13229:8572 2:N:0:10
GGACTACTAGGGTTTCTAATCCTGTTCGCTCCCCACGCTTTCGCTCCTCAGCGTCAGTAACGGCCCAGAGACCTGCCTTCGCCATTGGTGTTCTTCCCGATATCTACACATTCCACCGTTACACCGGGAATTCCAGTCTCCCCTACCGCACTCAAGCCCGCCCGTACCCGGCGCGGATCCACCGTTAAGCGATGGACTTTCACACCGGACGCGACGAACCGCCTACGAGCCCTTTACGCCCAATAAATCCGGATCACGCTTGCACCCTACGTCTTCCCGCGGCTGCTGGCCCGTAGTTAGC
+
CCCCCGGGGGGGGGGGGGGGGGGGGGGGGGGGGGGGGGGGGGGGGGGGGGGGGGGGGGGGGGGGGGGGGGGGGGGGGGGGGGGGGGGGGGGGGGGCGGGGGGGGGGGGGGGGGGGGGGGGGGGFGGGGGGGGGGGGGGGGGGGFGGGGGFGFGFGFGGDGGGEGGCECGGGGFGFGEDGGGFGGCG7,ACC3FGGGGGGGGFGFGFFFFGFG00:9>>GGBGF::EF:?D;<2<?262CEG???62<AF49913,3@((-4,@.>FG?1:4:(.8668449B>06<))2<(034())1):*
@M03364:396:000000000-C9LGT:1:1101:19299:8616 2:N:0:10
GGACTACAGGGGTTTCTAATCCTGTTCGCTCCCCTAGCTTTCGCGCCTCAGCGTCAGTCGTGGCCCAGAAGGCCGCCTTCGCCACCGGTGTTCTTCCAAATATCTGCGCATTCCACCGTTACACCGGGAATTCCAGTCTCCCCTACCGCACTCAAGCCCGCCCGTACCCGGCGCGGATCCCCCGTTAAGCGATGGACTTTCACCCCGGACGCGACGAACCGCCTACGAGCCCTTTACGCCCAATGATTCCGGACCACGCTTGCCCCCTACGTCTTACCGCGGCTGCTCGCCCGTAGTTCGC
+
CCCCCGGGGGGGGGGGGGFGGGGGGGGGGGGGGGGGGGGGGGGGGGGGGGGGGGGGGGGGGGGGGGGGGGGGGGGGGGGGGGGGGGGGCFFGGGGGGGGGGGGGGGGGGGGGGGGGGGFGGGGGGGEGFFGGGGGDGGFGGGGFGGGGGFGFGFGFFGGGGGAGFGDGGGDG?E>D:>GG*;><EG*3@CE3CEE:FGFFG<C)18>B0C;E1581>9GGBDB??GF8:GFFFFFFFBGGGFF?::<:FG69(-7:FF>BB1;(9EDB:0((,4?)6<:9>FFB0<7)49-43(()084>7
@M03364:396:000000000-C9LGT:1:1101:10918:8620 2:N:0:10
GGACCCTAGGGTTTCTAATCCTGTTCGCTCCCCACGCTTTCGCTCCTCAGCGTCAGTAACGGCCCAGAGACCTGCCTTCGCCATTGGTGTTCTTCCCGATATCTACACATTCCACCGTTACACCGGGAATTCCAGTCTCCCCTACCGCACTCCAGCCCGCCCGTACCCGGCGCGGATCCACCGTTAAGCGATGGACTTTCACACCGGACGCGACGAACCGCCTACGAGCCCTTTACGCCCAATAAAGCCGGATAACGCTTGCCCCCCACGTTGTACCCCCGCCGCTGGCCCGTGCTTTGGC
+
CCCC8CCFGGG<FCGFGGFGGGGFFFEGGGGGG@FGGGGGGGG@FG8FGGGGBEGFGEGGGGGGGGGEGFGGFGGGFFGGGGGCEFGFFEFFGGGGGGGGEGGGCD<FFGGGGGGGGGGGGEFGEGGFGGGAGFFCEEDGGGD?FFEEC9C<,:?FFGGGGGB9<CEGGGGGFG=9?DEFF@D*;=:7B7/>DE?FFGCFC<B=CE:;FGFG07*379E5;GB0,*-0,<?0::<DB<GE58?0*4)-.95((-),7(-(-2+.CE)44,(((-46<+((4((,460,(.49((,)9*-**
@M03364:396:000000000-C9LGT:1:1101:4894:8628 2:N:0:10
GGACTACCAGGGTATCTAATCCTGTTCGCTCCCCACGCTTTCGCTCCTCAGCGTCAGTAACGGCCCAGAGACCTGCCTTCGCCATTGGTGTTCTTCCCGATATCTACACATTCCACCGTTACACCGGGAATTCCAGTCTCCCCTACCGCACTCAAGCCCGCCCGTACCCGGCGCGGATCCACCGTTAAGCGATGGACTTTCACACCGGACGCGACGAACCGCCTACGAGCCCTTTACGCCCAATAAATCCGGATCACGCTTGCCCCCTACGTATTACCGCGGCTGCGGGCACGTACTTAGC
+
CCCCCGGGGGGGFFGGGGGGGGGGGGGGGGGGGGGGGGGGGGGGGGGGGGGGGGGGGFFGGGGGGGGGGGGGGGGGGGGGGGGGEDGGGDGGGGGGGCFGGDGGGGGGFGGGGGGGGGGDGGGGGGGGGGGGGGGDGGGGGFGFGGGGGFGBGFFFGGFGGGFGGGGGGGBEFG><*8CG,AF*=:*4:C:*;:C*9FFGGFGFGFEB(<3E63E0)(:E>GFB0@00,C164:BAAFGGGF(:)).)=D53?F(35:?B((;(>FGB6<2:24:6<C,4-(9B9(((-4,4-(.))*)2:
@M03364:396:000000000-C9LGT:1:1101:15487:8678 2:N:0:10
GGACTACTGGGGTTTCTAATCCCGTTTGCTCCCCTGGCTTTCGCGCCTCAGCGTCAGTTGTCGTCCAGAAAGCCGCTTTCGCCACTGGTGTTCCTCCTAATCTCTACGCATTTCACCGCTACACTAGGAATTCCACTTTCCCCTCCTGTACTCTAGACTTTCAGTTTGGAATGCAGCACCCAGGTTAAGCCCGGGTATTTCACATCCCACTTAAAAATCCGCCTACGCTCCCTTTACGCCCAGTAAATCCGGACAACGCTTGCCACCTACGTATTACCGCGGCTGCTGGCACGTCGTTAGC
+
CCCCCGGGGGGGGGGGGGGGGGGGGGGGGGGGGGGGGGGGGGGGGGGGGGGGGGGEGGGGGGGGGGGGGFGGGGGGEGFGGGGGGGGGGGGGGGGGGGFGGGGGGGGGGGGGGGGGDEGGGGDGGGGGGGFGGGCGFFFGG=@DDGGGGFGFEEGFAEAFGGFGGGGGGCEGDE9DFFGGGGGGGG<9FFGGGEEECGGGFAGEDFF>BGFGE>,:72E?AG=@946?DGFFB@FFFFGFG0;;+777AFDF;@(=FBFF?:8:7ED:4>?:24:44C14--1(,12:?6044?()7)(*2
@M03364:396:000000000-C9LGT:1:1101:11469:8679 2:N:0:10
GGACTACTAGGGTTTCTAATCCTGTTTGATTCCCGCACTTTCGAGCCTCAGCGTCAGTAACACCCCAGAAGGCTGCCTTCGCAATCGGAGTTCTTCGTCATATCTAAGCATTTCACCGCTACACGACGAATTCCACCTTCCTTGTGTGCACTCAAGCCCCCCAGTTTCAACGGCAGTTCAATGGTTGAGCCACTGACTTTCACCGCTGACTTACGAGGCCACCTACGCACCCTTTCAACCCAATGAATCCGGATAACGCTCGCATCCTCCGTATTCCCGCGGCTGCTGGCACGGCTTTAGC
+
CCCC8FGGGGGGGFFGGGFFGAFGGFGGCFGDFGC@FFGFGGG8FFGGGFGDGGGGGGFEFGGGDGCEFFGGGGFGGGGGGDGDEGGG,@FFGGGGGGGGFFGFGFEFGGGFDGGGGGGGGGGGGCGGGGGEFDFFEEFGGGG5DFDG,?ADDD+:EFF>EGADGGGGGGGCBGFGE;DEA:?7>EFEFFE*;EF7DFEGGFGFGFF=9C=F=+*/?@GFDFDF@C1><<2;18E)9<FFG;1:7<>BFGGFB60>F:9:27?17CF5-87480:)6989969>6:7>0<.4(-())))::
@M03364:396:000000000-C9LGT:1:1101:8209:8681 2:N:0:10
GGACTACTAGGGTTTCTAATCCTGTTCGATCCCCGCACTTTCGTGCATGAGCGTCATTTACGGCTTGGTCAGCTGCCTACGCAATCGGGGTTCTTCGTCATATCTATGCATTTCACCGCTACACGACGAATTCCGCCAACCTCAACCGCAATCAAGCCCGGCAGTATCAACGGCGGAATGGAGTTGAGCTCCACGATTTGACCGCTGACTTGCAAGGCCGCCTGCGCACCCTTTACACCCAATAAATCCGGATAACGCTCGGATCCTCCGTATTACCGCGGCTGCTGGCACGGAGTGCCGC
+
CCCCCGGGGGGGFGGGGGGGGGGGGGGGGGGGGGGGGGGGGGGGGGGGFGGGGGGGGGGGGGGGGGGGGFGGGGGGGGGGGGGGGGGGGGGGGGGGGGGGGGGGGGGGGGGGGGDGGGGGGGFGGGGGGGGGGGGFE@DGDFF5DGGGGFD@GCFFFGGGGGFGGGEF;FFGEC2CCBGGF6DG89C;A<AD6EE*5BE7C>F;3;D0?FAG4*+-9:FG0C6((2-0,C?0:7))67FG5130/6-49C9<F04).4(471/2CGC8?>:,80444*4292,70?22((.(4(-7)*)))
@M03364:396:000000000-C9LGT:1:1101:26460:8702 2:N:0:10
GGACTACTCGGGTATCTAATCCTGTTCGATACCCACGCTTTCGAGCCTCAGCGTCAGTGCCGCTACGGTAGGCTGCCTTCGCAATCGGGGTTCTTCGTGATATCTAAGCATTTCACCGCTACACCACGAATTCCGCCTACCTCCAGCGTACTCAAGTACGGCAGTTCGCGCTGCAGTGCCATGGTTGAGCCACGGCATTTCACAACACGCTTAACATACGGCCTGCGCTCCCTTTCAACCCAATAAATCCGGATAACGCCCGGACCTTCCGTATTACCGCGGCTGCTGGCACGGACTTGGC
+
CCCCCGGGGGGGGGGGGGECFFGFGGGGGGGGGGGGGGGGGGGGGGGGGGGGGGGGGGGGGGGGGGGGGGGGGGGGGGGGGGGGGFGGGGGGGFGFGGGFGGGGGGFGGGGGGGGGGGGDEGGGGDEGFGGGGGGFGCGGGGFBFGG6C>FDFF=DGCFEGGBGGGGEEGGGFGFGGFGGGGFFGGEEFCC??EEEDGGCFFGFGFAD(:2CD+;6@EDF@GF0:B6@(53?:A0))<GGGFFF;B9>?F)40:<AF22997/3CE445::>12?<AA4331((36).410<?9())*)94
@M03364:396:000000000-C9LGT:1:1101:9528:8717 2:N:0:10
GGACTACCCGGGTCTCTAATCCTGTTCGATACCCGCACTTTCGAGCCTGAGCGTCAGTTGCGCCCCCGTCAGCCGCCTTCGCAATCGGCGTTCTTCGCCATATCTAAGCATTTCACCGCTACACGGCGAATTCCGCCCACGTCGTGCGCACTCAAGCCAGCCAGTTCGCGCTGCAGTGCAGGCGTTGGGCCCCTACATTTCACAACACGCTGACCCGACCGCCTGCGCTCCCTTTAAACCCAATAAATCCGGATAACGCCCGCACCTTCCTGATTCCCGCGGCTGCTGGCCCGGCCTCTGC
+
CCCCCGG<6FFGG+=FFGGGFGGGGGGG@FEFGGEGGGGGGGG,4FFG@EEFGGGGFFGEGGD,@F+C,8:8E,@FGGGFGG::,AFG4CFFF+@E<7+4=FFGGG,CFGEGGGGGGGGGCFFG=+@+@FFGGGGC:+*@>;F9<8CC*:CAGFGF,A,C5F6CFF:CEDG*:F37<)929*2FBC<1:>*)9:*:2<EGGDG)7;@?(9,*-083>(8*-99?6865(9;B:A05):FFG061482:?D<;1(8)=0>40(*-7C*43<)-)-66-<33>9B9--)53((-,((00)(97
@M03364:396:000000000-C9LGT:1:1101:2792:8728 2:N:0:10
GGACTACAGGGGTATCTAATCCTGTTCGCTCCCCACGCTTTCGCTCCTCAGCGTCAGTAACGGCCCAGAGACCTGCCTTCGCCATTGGTGTTCTTCCCGATATCTACACATTCCACCGTTACACCGGGAATTCCAGTCTCCCCTACCGCACTCAAGCCCGCCCGTACCCGGCGCGGATCCACCGTTAAGCGATGGACTTTCACACCGGACGCGACGAACCGCCTACGAGCCCTTTACGCCCAATAAATCCGGAAAACGCTTGCACCCTACGTATTACCGCGGCTGCTGGCCCGTATGTAGC
+
CCCCCGGGGGGGECGGGGGGGGGGGGGGGGGGGGGGGGGGGGGGGGGGGGGGGFGGGGGGGGGGGGGGGGGGGGGGGGGGGGGGGGGGGGGGGGGGGGGGGGGGGGGGGGGGGGGFGGGDEFGGGGGGGGGGGGGGGGGGGGGFGGGGGFGFFFFF=DFEEGFDFEGGGGGCAF@G:)CEFGGDGGF8FC*>DCGFGGCGGFGFGFFF>GF>9>C3>9EEBGF?<;:)4C1?F??AABGGG:1802:<FC<98((.<3><(4A<FGGBBF?276?))342-3-46?)2:61394,))/-:*
@M03364:396:000000000-C9LGT:1:1101:11291:8746 2:N:0:10
GGACTACCAGGGTTTCTAATCCTGTTTGCTCCCCGCACCTTCGCACTTCAGCGTCAGTCGTCTGCCTGCAGCCTGCCTTCGCCATTGGTATTCTTCCTGATATCTACAGATTTCACCCCTACACCAGGAATTCTGGCTGCACTTCAGCGACTCCAGTATCTTAGTTCTCAATGCAGTTCCGGAGTTAAGCCCCGGCATTTCACACCAAGCTTGAGATACCGCCTAGATGCCCTTTACGCCCAATAATTCCGAACAACGCTCGCAACTTCCGTCTTACCGCGGCTGCTGGCACGGCATTAGC
+
CCCCCGGGGGGGGGGGGGGGGGGGGGGGGGGGGGFGGGGGGGGGGGGGGGGGGGGGGGGGGGGGGGGGFGGGGGGGGGGGGGGGGGGGGGGGGGGGGGGGGGGGGGGGGFFGGGGGGFGGGGGGGGGGGGGGGGGGGGGGGGGBGGGGEEGAGBFFGGGGGF?FGGGGGGGGFFFGGFGGGGGGGGFEFFFFGGGGGGGGGFGFGFF9BGFGF?F9FEGGAGFF=27FEFE:@BF49?EFG?F@6AFFFGC?FFBFFBFFFBC6CEGA).(,(,4)6849>916;B:?FF07<;())/):*
@M03364:396:000000000-C9LGT:1:1101:21334:8747 2:N:0:10
GGACTACCGGGGTTTCTAATCCTGTTTGCTCCCCACGCTTTCGTGCCTGAGCGTCAGTTATGTCCCAGGAGGCTGCCTTCGCCATCGGTGTTCTTCCACATATCTACGCATTTCACTGCTACACGTGGAATTCCACCTCCCTCTGACACACTCTAGTCGAGCAGTCACATATGCCATTCCCGAGTTAAGCTCGGGGATTTCACATCTGTCTTACCCAACCGCCTGCGCACCCTTTACGCCCAGTAATTCCGATTAACGCTCGCACCCTACGTATTACCGCGGCTGCTGGCACGTAGTTAGC
+
CCCCCGGGGGGGGGGGGGGGGGGGGGGGGGGGGGGGGGGGGGGGGGGGFGGGGFGGGGGGGGGGGGGGGGGGGGGGGGGGGGGGGGGGGGGGGGGGGGGGGGGGGGGGGGGGGGGGGFGFGGGGGGGGCGFGGGGGGCFFGGGFGGGGGFGFFD@FGGGGGGEGFG8DFFFFFGFGGFGGGGGGGG<;1>,=CEGG>EGGGEGEFF812=EF<+,.;2CEBGF>BB@EBGFFFFFEFFGEGD?E+5?E=F6?6?<AF?BFFFG(/?DBB?2:?A:<AC4;(7>F;B70(((,484876)2*
@M03364:396:000000000-C9LGT:1:1101:5168:8760 2:N:0:10
GGACTACCCGGGTTTCTAATCCCGTTTGCTCCCCTGGCTTTCGCGCCTCAGCGTCAGTTGTCGTCCAGAAAGCCGCTTTCGCCACTGGTGTTCCTCCTAATATCTACGCATTTCACCGCTACACTAGGAATTCCGCTTTCCTCTCCGATACTCTAGCATCGCAGTTTCGGTCCCCTCACGGGGTTAAACCCCGCACTTTTAAGACCGACTTACGCCGCCGCCTGCGCGCCCGTTACGCCCAATACTTCCGGACAACGCTTGCCACCTACGTATTACCCCGGCTGCTGGCACGTAGTTCCCC
+
CCCCCGGGGGGGFGGGGGGGGGGGGGGGGGGGGGFGGGGGGGGGGGGGGGGGGGGGGGGGGGGGGGGGGGGGGGGGEFFGGGGGGGGGGGGGGGGGGGGGGGGGGGGGGGGGGGGGGGGGGDGGGGGGGGGGGGGEEFFGGGGFGGG8E>GEFEGFGGGGGGEGGGGGGDGGFGBFGFGEEGGFEF<*;FGGGD5EGGGGGFG94?B09379>:*6:9GG>D6<B*459DF(4:3:??EG;0:)/6:>FD)(21:B574:6?F2FG42418)6()69+4,-4(4?:)422<(,.(09*)20
@M03364:396:000000000-C9LGT:1:1101:14919:8774 2:N:0:10
GGACTACTGGGGTATCTAATCCTGTTTGCTCCCCACGCTTTCGGGCCTCAGTGTCAGTTACAGTCCAGTGAGCCGCCTTCGCCACTGGTGTTCTTCCTAATCTCTACGCATTTCACCGCTACACTAGGAATTCCCTTCTCCTCTCCTGCACTCTAGACTTCCAGTTTGAAATGCAGCACTCAGGTTAAGCCCGAGTATTTCACATCTCACTTAAAAATCCGCCTACGCTCCCTTTACGCCCAGTAAATCCGGACAACGCTCGCCACCTACGTATTACCGCGGCTGCTGGCACGTAGTTAGC
+
CCCCCGGGGGGGGGGGGGGGGGGGGGGGGGGGGGGGGGGEGGGGGGGGGGGGGGGGGGGGGGGGGGGGGGGGGGGGGGGGGGGGGGGGFGGGGGGGGGGGGGFGGFGGGGGGGGGGFGGGEGGGGGGGGGGGGGGGGGGGGGGBGGGEFFGFGFGF9EEGGGFGGGGGGGGGFGFGG?D=FDGGGG9:FFGGGDGGGGGGGFGF=A@CEGEG>1EAFBGGFGFF>DAFFD=BDEECFFGGG@20+*9<CFD@?FF?F>FFFFGF<EG33332.<?)63-46017(-.)5:7<(385>6)>>
@M03364:396:000000000-C9LGT:1:1101:19940:8778 2:N:0:10
GGACTACTGGGGTATCTAATCCTGTTCGATACCCGCACTTTCGAGCATGAGCGTCAGTTGCGCTCCCGTCAGCTGCCTTCGCAATCGGAGTTCTTCGCCATATCTAAGCATTTCACCGCTACACGACAAATTCCGCCTACGTTGTGCGTACTCAAGAATGCCAGTATGCGCTGCAAGTCAGAGGTTGAGCCTCTACATTTCACAACACACTTAACATCCGGCCTACGCTCCCTTTAACCCCAATAAATCCGGATAACGCCCGGACCTTCCGTATTCCCGCGGCTGCTGGCCCGTAGTTCGC
+
CCCCCGGGGGGGGGGGGGGGGGGGGGGGGFFGGGCGEGGGGGGGGGGGGGGGGGGGGGGGGGGGGGGGGGGGGGGGGGGGGGEFDGFG,@FGGCEFGGGGGGGG8;FFAEFGGGGGGGGGGGGGGGGGDGFFGGGGCE+ABFG?DGGGGFGFGFDBD=ECGFFGFCFGGG>EDE@*@9;;C,A@FGGBFGGGGG9EGGFGGCFE4AFFFGFF=CFC>3CE>DBDFF(8(2:2()4)6.>CC;;@6)9>F0)3??3-=<F>>1*-C/*-873,(34)-<191,423(447(.2(-(0.*)97
@M03364:396:000000000-C9LGT:1:1101:10302:8794 2:N:0:10
GGACTACTCGGGTATCTAATCCTGTTCGCTCCCCACGCTTTCGCTCCTCAGCGTCAGTAACGGCCCAGAGAGCCGCCTTCGCCACTGGTGTTCTTCCCGATATCTACACATTTCACCGTTACACTGGGAATTCCACTCTCCCCTACCGCACTCAAGCCCGCCCGTATCCGGCGCGGATCCACCGTTGAGCGCCGGACTTTCACCCCGGACGCGCCGAACCGCCTACGAGCCCTTTACGCCCAATAAATCCGGACAACGCTTGCCCCCTTCGTATTACCGCCGCTGCTGGCACGTAGTTCGC
+
CCCCCGG,CFGGGBFGGGGGGGGGGG,FGGGGGGGGGGGGGGGG,FGGGGGGGGGGGFF9FGG7FFGG,CF,C,@FGFGGGGGG7FGGGGGGGGGEFE=FGCGGGGG9AFGG9FGGGG,=EGFG,CF?FGGGGGG,@E8FF6EF6DFGGDGFGDGFF=DEEG>DGG,DE***:F)9*:EG6:FCB=*6AF*)):E53BFGGFF>>@)49D(*(.14<1:EFGFFBC?)-C(82::<AFGGEF?0036<FGC66(,4F>FF0?E(>FG9(48:(3:<BC?6(47>>B07?B,5<?0)<=)17
@M03364:396:000000000-C9LGT:1:1101:20224:8822 2:N:0:10
GGACTACTCGGGTTTCTAATCCTGTTCGCTCCCCACGCTTTCGCTCCTCAGCGTCAGTAACGGCCCAGAGACCTGCCTTCGCCATTGGTGTTCTTCCCGATATCTACACATTCCACCGTTACACCGGGAATTCCAGTCTCCCCTACCGCACTCCAGCCCGCCCGTACCCGGCGCGGATCCACCGTTAAGCGATGGACTTTCCCACCGGACGCGACGAACCGCCTACGAGCCCTTTACGCCCAATAAATCCGGATAACGCTTGCCCCCTACGTATTGCCGCGGCTGCCTGCACGGAGTTCGC
+
CCCCCGGGGGGGGEGGGGAFFGGFFGFFGGGGGGGDGGGGGGGGGGGGGGGGGEGGGGGFGGGGGGGGGGGFGGGGGGGCFGGGDBEGFGGGGGGGDFEFGGEFGGGE89FFGGGGGGFCCFFGFGGGFEFFFGGF37BFGGGFGGGGGFGA:)6;FFGE>FACGEEGFGEEFGBG*8CGCFF*2;F@8,8*9*80;BFF?42485=;(9(/()249(//7DF?002.4C9::BFFFFG?>??,04)6@FC441--946?(22(9@<14?34,).)6<496996>?())...8((07).1)
@M03364:396:000000000-C9LGT:1:1101:16429:8824 2:N:0:10
GGACTACCCGGGTTTCTAATCCTGTTCGCTCCCCACGCTTTCGCTCCTCAGCGTCAGTAACGGCCCAGAGACCTGCCTTCGCCATTGGTGTTCTTCCCGATATCTACACATTCCACCGTTACACCGGGAATTCCAGTCTCCCCTACCGCACTCAAGCCCGCCCGTACCCGGCGCGGATCCACCGTTAAGCGATGGACTTTCACACCGGACGCGACGAACCGCCTACGAGCCCTTTACGCCCAATAACTCCGGATAACGCTTGCACCCTACGTATTACCGCCGCTGCTCGCACGTACTTCGC
+
CCCCCGGGGGGGGGGGGGGGGGGGGGGGGGGGGGGGGGGGGGGGGGGGGGGGGGGGGGGGGGGGGGGGFGEFGGGGGGGGGGGGGGGGGFGEGGGGGGGGGGGGGGGGGGGGGGGGGGG=EGGGGGGGGEGFGGGGGGGGGGGFGGGGGFGFFF?CFGGGGGFGFGGGGGGGFGFC/5?EFFF@FG7=AFECFCE6FFGGGFGFFEE9>GFGF)?397EGBG63?GB3:D;?<7:<ABEGGBF8/5)6@DDFF1(.644<??G)9EG0(,-.)-346<:;(46(-4))-739F<,).*)19
@M03364:396:000000000-C9LGT:1:1101:5229:8829 2:N:0:10
GGACTACTCGGGTATCTAATCCTGTTCGATACCCGCACTTTCGAGCTTCAGCGTCAGTTGCGCTCCCGCGAGCTGCCTTCGCAATCGAGGTTCTTCGTCATATCTAAGCATTTCACCGCTACACGACAAATTCCGCCCGCGTTGCGCGCACTCAAGTGGACCAGTATGCGCTGCAAGTCAGACGTTGAGCGCCTACATTTCACAACACACTTAATCCACGGCCTACGCTCCCTGTAAACCCAATAAATCCGGATAACGCCCGGACCTTCCGTATTACCGCGGCTGCTGGCACGGACTCAGC
+
CCCCCGGGGGGGGGGGGGGGGGGGGGGGGGGGGGGGGGGGGGGFGGGGGGGGGGGGGGGGGGGGGGGGGGGGGGGGGGGGGGGGGGGGFGGGGGGGGGGGGGGGGDGGGGGGGGGGGGGGGGGGGGGGGGGGGGGGGGGGGGG*@EGGGEGFG@FFEEGGGGFGGGGGDGGGBGFFGFGGG9C:=FF8A?/7D=EGGGGGGFGEFDF@?GFGC?06:8FGBGFFFC?D6C>FF05)-.<FEBFF)5AAFG59:<(6F09B>FC(CEC7??2:,(4.)<8423>9-23)8?BBFF2)7).9>
@M03364:396:000000000-C9LGT:1:1101:22645:8838 2:N:0:10
GGACTACTCGGGTTTCTAATCCTGTTCGCTCCCCACGCTTTCGCTCCTCAGCGTCAGTAACGGCCCAGAGACCTGCCTTCGCCATTGGTGTTCTTCCCGATATCTACACATTCCACCGTTACACCGGGAATTCCAGTCTCCCCTACCGCACTCAAGCCCGCCCGTACCCGGCGCGGATCCACCGTTAAGCGATGGACTTTCACACCGGACGCGACGAACCGCCTCCGAGCCCTTTACGCCCAATAAATCCGGTTAACGCTTGCACCCTACGTCTTACCGCGGCTGCTGGCACGTCGTTAGC
+
CCCCCGGGGGGGGGGGGGGGGGGGGGGGGGGGGGGGGGGGGGGGGGGGGGGGGGGGGGGGGGFGGGGGFGGGGGGGGGGGGGGGGCFGFGGGGGGGGGGGGGGGGGGGGGGGGGGGGGGGGGGGGGGGGGGGGGFBFGGGGGGFGGGGGFDBGDGFFGGGGGFGGDGGGGGGDG>G7?GGFGGEGC*6FFGGGEC6<9FFGCFCGDF09C65(<E4>9EGFD;1(2(79DFFBF))63EEGBB(9)65@D),(,,.9:>:BBF)DCC:(344(3224@:341((-3)37?7B?1()).-97
@M03364:396:000000000-C9LGT:1:1101:16304:8839 2:N:0:10
GGACTACCAGGGTTTCTAATCCTGTTCGCTCCCCACGCTTTCGCTCCTCAGCGTCAGTAACGGCCCAGAGACCTGCCTTCGCCATTGGTGTTCTTCCCGATATCTACACATTCCACCGTTACACCGGGAATTCCAGTCTCCCCTACCGCACTCAAGCCCGCCCGTACCCGGCGCGGATCCACCGTTAAGCGATGGACTTTCACACCGGACGCGACGAACCGCCTACGAGCCCTTTACGCCCAATGATTCCGGACCACGCTTGCACCCTCCGTATTTCCGCGGCTGCTGGCCCGTAGTCAGC
+
CCCCCGGGGGGGGGGGGGGGGGGGGGGGGGGGGGGGGGGGGGGGGGGGGGGGGGGGGGGGGGGGGGGGGGGGGGGGGGGGGGGGGGGGGGGGGGGGGGGGGGGGGGGGGGGGGGGGGGGDGGGGGGGGGEFGGGGGGGFGGGGFDFGEGFGFGFDDGGGGGGFGFEEEGD8C?F=G5AEF6CF@GG*/:?C*;==*8CGGG3ECFDF>(>>=0):2)4EGFGF:?FF7<D>?B:B9A1AEGFF7;A>AFC6400(,7?>?:6C)9CD?(4(-38:))3,-(390(-):(((-2--)0*);7
@M03364:396:000000000-C9LGT:1:1101:10678:8855 2:N:0:10
GGACTACTAGGGTTTCTAATCCTGTTTGCTCCCCACGCTTTCGGGACTGAGCGTCAGTCGCGGACCAGACCGTCGCCTTCGCCACTGGTGTTCCTCCATATATCTACGCATTTCACCGCTACACATGGAATTCCACGATCCTCTTCCGCACTCCAGTGATCCGGTTTCCGGGGCTTCCCGCAGGTTAGCTTCGGGCTTTCCCCTCCAGACCTGTATCACCGCCTGCTCCCTCTTTACGCCCAGTGATTCCGGATAACGCTCGCCACCTCCGTATTACCCCGGCTGCTGGCACGTAGTTAGC
+
CCCCCFGC<FFGGGGGGGGGGGG,CFGGGGGGGGG7FGGGGGGC@+CF6AFGGGGGGGGGCCCCFGGGG7<F,8CFGGGGGGGGEEFGFCGGGGGGGGFFG9EFGFGGGGGGGGFGGGGGCFGG9EFGGGGGG<EC6FFGGGGFFGG++@FFC5FF3@3,@FFGGGDG:9C5@FACCFFE5C<*=C=2:=<;DEGCDGG<93C15>8;EG?F@:F?+.CGBGF1:A:F)9(844<)6:GGG:(8/.)6FG:0(-1<F?>B:BG>*;<((,(-.80<AA(--1((3(,4(8(.,448<*)0*
@M03364:396:000000000-C9LGT:1:1101:4506:8864 2:N:0:10
GGACTACAAGGGTTTCTAATCCTGTTCGATACCCGCACTTTCGAGCTTCAGCGTCAGTTGCGCTCCCGCGAGCTGCCTTCGCAATCGGGGTTCTTCGTCATATCTAAGCATTTCACCGCTACACGACAAATTCCGCCCGCGTTGTGCGCACTCAAGTGGACCAGTATGCGCTGCAAGTCAGACGTTGAGCGCCTACATTTCACAACACACTTAATCCACGGCCTACGCTCCCTTTAAACCCAATAAATCCGGATCACGCCCGGACCTTCCGTATTACCGCGGCGGCTGGCCCGGCATTCGC
+
CCCCCGGGGGGGCFGGGGGGGGGDGGGGGGGGGGGGGGGGGGGFGGGGGGGGGGGGGFGGGGGDGGGEGGGGGGGGGGGGGGGGGGGGGGGEGGGGGGGGGGGGGAFFFGGGGGGGGGGGGFFGGCFFGGGCGGGGG>DDGDG5=CGGEDGAFD9AEFGD6FFFFFFFGGGGEGEGG8FEF9FCCFA(68*:D/?F6FCEFE96FEF6(>;GC+>9+7CE>CB64;<>?GBB14?<>FGFG:(37<<9FDGB03(:56?<B91(9E<A>?25147)-3,46;9669>9::(330(0)*)2/
@M03364:396:000000000-C9LGT:1:1101:22490:8866 2:N:0:10
GGACTACTGGGGTTTCTAATCCTGTTCGCTCCCCACGCTTTCGCTCCTCAGCGTCAGTAACGGCCCAGAGACCTGCCTTCGCCATTGGTGTTCTTCCCGATATCTACACATTCCACCGTTACACCGGGAATTCCAGTCTCCCCTACCGCACTCAAGCCCGCCCGTACCCGGCGCGGATCCACCGTTAAGCGATGGACTTTCACACCGGACGCGCCGACCCCCCTACGCGCCCTTTACGCCCAATAAATCCGGATCACGATTGCACCCTACGTATTCACGCGGCTGCTGGCACGTAGTTAGC
+
CCCCCGGGGGGGGFGGGGGGGGGGGGGGGGGGGGGGGGGGGGCFGGGGGGGGGEFGGGCFGGGEGGGG<EFGGGGGGGGGGGGGDEFCFGGGGGGGGGGGGGEGGGGGGGGGCGEGGGGDGGGFGG>FFGFGGGGFEFDFG?EFGGGGEEGAA)+;>6DEGGFGFEG>CGGGEC58*0:CGFGCEEB6CC8CFEEFGFGGFC@76=>>9DB270:93(8=(/-(,;()(149043<61CED0<74).:@FG>26,3F<((.2<6CE<2(,(.)-())3301((390)4,3()(.()0*-:7
@M03364:396:000000000-C9LGT:1:1101:16395:8872 2:N:0:10
GGACTACACGGGTATCTAATCCTATTTGCTCCCCACGCTTTCGTGCCTCAGCGTCAGTCTCTGTCCAGGCAGCCGCCTTCGCCACTGGTGTTCCTCCTAATATCTACGCATTTCACCGCTACACTAGGAATTCCGCTTTCCTCTCCTGCACTCAAGTAGCCCAGTTCAGGGGGCTAACAATGGTTGAGCCATTGCCTTTCACCCCCTGCTTAGGTAACCACCTACGCACTCTTTACGCCCACTAAATCCGTATAACGCTTGCCCCCTACGTATTACCCCGGCTGCTGGCACGTAGTTCGCC
+
CCCCCGGGGGGGGGGGGGFFFFG,EFFGGGGGGGGGGGDGGGGGGGGGGGGGGGGEGEGGGGGGGGGGGGDCGGFGGGGGGGGGGGGGCA<EGGGGGCFFGGGGFGGGGGGGGGGGGGGGGGGGGDGGCFGGGGGGGEGGGGGFGGGGGFGFGF6;E,@BFGFGG9DEGGGGFG=+@AF,EFGFFG,:AF,<@EGGGGGGG7EBCED>BC;=69;*C:EF::5=B=:)8:;>EE<C10=CC(64)66?FD1/555>B9-46<+:GGG(1442)()..+-,49(7048:<?FF4.(09*()/
@M03364:396:000000000-C9LGT:1:1101:8477:8878 2:N:0:10
GGACTACTGGGGTTTCTAATCCCGTTCGCTACCCTGGCTTTCGCATCTCAGCGTCAGACACAGTCCAGAAAGGCGCCTTCGCCACTGGTGTTCCTCCCAATATCTACGCATTTCACCGCTACACTGGGAATTCCCCTTTCCTCTCCTGCACTCAAGTCTCCCAGTATCCAAAGCCATACGGGGTTGAGCCCCGCATTTTCACTCCGGACTTACGAAACCGCCTACCTGCTCTTTACGCCCAATAATTCCGGACACCGCTCGCCACCTACGTATTACCGCGGCTGCTTGCACGTAGTTAGCC
+
CCCCCGGGGGGGGCFFGGFGGGGGGGGGGGEGGGGGFFGGGGGFFFGGGGGGGGGGDGGGGGGGGGGGGGFGGGGGGGGGGDGGGGGGFGGGGFGGGGGGGGGGGGGGGGGGGGGFGGGGGGGFGGGGGGGGGGGGGGFFGGGFGGGDFFGFGFCDFFFGGGFGGGGGGGGGFGFGGFGGGGGGGG<=FGGGGD8CCGGGGEBEFFFDFDFG4)*099CC@GFF5*//32>CEC?C;;E@F(60*):>FG3<>F((56((49:0CGF4?BF)67266*437944?8.3:4<1,(.07*6:9
@M03364:396:000000000-C9LGT:1:1101:28227:8894 2:N:0:10
GGACTACAGGGGGCTCTAATCCTGTTCGATACCCGCACTTTCGTGCATGAGCGTCAGTTTCGACCCCGTCAGCTGCCTTCGCCATCGGCGTTCTTCGCCATATCTAAGCATTTCACCGCTACACGTCAAATTCCGCCCCCGTCTTCCGTACTCAAGTCAGCCAGTCCGCGCTGCAGTTCGGTGGTTGGGCCCTTACATTTCACACCACTCTTACCCAACAGCCTGCTCTCCCTTTCACCCCATTCAATCCGCTTAACGCCCGCACTCTCCGTCTTGCCGCGGCTGCCGGCCAGGGTTCCGC
+
CACC,CFC,<@F++8,,6C@A<FCFEEFAE,8C<78+@FGGF>CF,CEEACFFFCCCG9,98C,6@,:@B,BE<@F8EFCFG,CFG7C+@FCC+@F+8FFF9@@D=,AFGGC,,=F,BEGC>@E@4888C<EDD,=@++++6@*3,7466:03*00@D7<,@67F,,*3*4>A*7;?+B/:4*1=EE=)**:**+3;C+CA5E?*8A?(9><)+5.*,2*(92?0C(*)2(.8AF)))+1*((.*.)-97)(((()9,99B(1(1**.28(-((-)4+-(-((-4:(((24(((()0)(19
@M03364:396:000000000-C9LGT:1:1101:25348:8924 2:N:0:10
GGACTACCGGGGTATCTAATCCTGTTTGCTCCCCACGCTTTCGCGCCTCACCGTCAGTTGTCGTCCAGTAATCCGCCTTCGCCACTGGTGTTCTTCCTAATATCTACGCATTTCACCGCTACACTAGGAATTCCGATTACCTCTCCGATACTCAAGACCAACAGTTTCAAATGCAGTTCGCGGGTTAAGCCCGCGGATTTCACATCTGACTTGTCGGCCCGGCTACACGCCCTTTACACCCAGTAAATCCGGACCACGCTTGCCACCTACGGCTTACCGCGGCTGCTGGCCCGTAGTTAGC
+
CCCCCGGGGGGGFEGGGGGGGGGGGGGGGGGGGGGGGGGGGGGGGGGGGGGGGGGGGFGGGGGGGGGGGGGGGGGGGGGGGGGGGGGGFGGGGGGGGGGGGGGGGGGGGGGGGGGGGGGGGGGGGFGGGGGGGGGBEGGGGGGFGGG+@@GFGEGFDFGGGGFGGGGGGGGGFGCGGFGGGGGGGGCAFFFGGGGG<EGGGFFC7A=C?GFGFFF;D@EG;DFF0:<F?D?BFF?ABFGFE6::=>2:@>56112?FFB:<?E>>CF<?B(((-4).<4141199622::(49((..*)::
@M03364:396:000000000-C9LGT:1:1101:3454:8928 2:N:0:10
GGACTACTCGGGTATCTAATCCTGTTCGCTCCCCACGCTTTCGCTCCTCAGCGTCAGTAACGGCCCAGAGACCTGCCTTCGCCATTGGTGTTCTTCCCGATATCTACACATTCCACCGTTACACCGGGAATTCCAGTCCCCCCTACCGCACTCAAGCCCGCCCGTACCCGGCGCGGCTCCACCGTTGAGCGCTGGACTTTCACCCCGGACGCGAAGAACCGCCTACGAGCCCTTTCCGCCCAATAAATCCGGATCACCCTTGCCCCCTACGTCTTACCGCGGCTTCTTGCCCGACGTTTGC
+
CCCCCGGCFGGGEFFGGGGGGDFGGG9FGGGGGGGGGGGGGGGGEGGGGGGGGGGGGG9FGGGGGGGGEGC@FCFGGGGGGGGGF,EFFFGGGGGGGGEGGGGGGGG9BEGG9FFGGG4=CGGG@EGGEGGGGCF<=,+AF+CDDGGEEDE=F5CFGGGGCGEDG7?GGGGGAF>D*:A=0@5:BC*6AF5)/:EGGGGGGFC)*083;D1/,)*-/5FGFGF?:F:0-90:3?D)6:CEE?B?)-.)**)441(.)(.-43E0CGD4(2(.((-))3(-(490314:.)(52(()7.(1:
@M03364:396:000000000-C9LGT:1:1101:13524:8931 2:N:0:10
GGACTACTGGGGTTTCTAATCCCGTTTGCTCCCCTGGCTTTCGCGCCTCAGCGTCAGTTGTCGTCCAGAAAGCCGCTTTCGCCACTGGTGTTCCTCCTAATATCTACGCATTTCACCGCTACACTAGGAATTCCGCTTTCCTCTCCGATACTCTAGCATCGCAGTTTCGGTCCCCTCACGGGGTTAAGCCCCGCACTTTTAAGACCGACTTACGACGCCGCCTGCGCGCCCTTTACGCCCAATAATTCCGGACAACGCTTGTCACCTACGTATTACCGCGGCTGCTTGCACGTAGTTAGCC
+
CCCCCGGGGGGGGGGGGGGGGGFGGGGGGGGGGGGGGGGGGGGGGGGGGGGGGGGGGGGGGGGGGGGGGGGGGGGGFFGGGGGEGGGGFGGGGGGGGGGGGGGGGGGGGGGGGGGGGGGDGGGGGGGGFGGGGGF?EFFFGGGFGGGCGFGFGFGFGGGFGGFGGGGGGGGEDGFGGFGGGGG:CC>>9FGDGGGGGGGGFEFE=FFFFGFGEF*7D9CEBG?<?*4>>DF9BF9918EGG(2864>DFGG<FFFFFB3<??CACGD(3:2))..44*4(7B99<)).-).88218**)20
@M03364:396:000000000-C9LGT:1:1101:6591:8980 2:N:0:10
GGACTACCCGGGTATCTAATCCTGTTCGATACCCGCACTTTCGAGCATGAGCGTCAGTTGCGCTCCCGTCAGCTGCCTTCGCAATCGGAGTTCTTCGCCATATCTAAGCATTTCACCGCTACACGGCAAATTCCGCCAACGTTGTGCGTACTCTAGTCAGCCAGTTCGCGCTGCAATTCAGACGTTGGGCGCCTACATTTCACAACACGCTTAACAGACGGCCTGCGCTCCCTTTAAACCCACTAAATCCGGATAACGCTTGCACCCTACGTCTTACCTCGGCTGCTGGCCCGTATTTAGC
+
CCCCCGGGGGGGGGGGGGGGGGGFGGGGGFFGGGGGGGGGGGGGGGGFFFFGGGGGFGGGGGGGGGGGGGGGGGGGGGGGGGGGGGGG::FGGGGGGGGGGGGGGGGGGGGGGGGGGGGGGGGGGGG>FGGGGGGGGFGGGGGFG@FEGFGFGEFFGGGFGGFGGGGGGGGGEGEFGFGGGGG@GGC9EF=CGGGGGGGGGFGEGFA@FGFG?;FCC@GG;DF??;0)296??DF:>4EGGF0,0..4@C)6??<BF?>?6(2)7EG<:?::,.4)4<6<6::0>F?B00,2(49)964C>
@M03364:396:000000000-C9LGT:1:1101:19421:8982 2:N:0:10
GGACTACTAGGGTATCTAATCCTGTTCGCTCCCCACGCTTTCGCTCCTCAGCGTCAGCAACGGCCCAGAGACCTGCCTTCGCCATTGGTGTTCTTCCCGATATCTACACATTCCACCGTTACACCGGGAATTCCAGTCTCCCCTACCGCACTCAAGCCCGCCCGTACCCGGCGCGGATCCACCGTTAAGCGATGGACTTTCACACCGGACGCGACGAACCGCCTACGAGCCCTTTACGCCCAATAAATCCGGATAACGCTTGCACCCTACGTATTACCGCGGCTGCTGGCCCGTAGTTAGC
+
CCCCCGGGGGGGGGGGGGGGGGGGGGGGGGGGGGGGGGGGGGGGGGGGGGGGGGGGGGGGGGGGGGGGGGGGGGGGGGGGGGGGGGGGFGGGGGGGGGGGGGGGGGGGGGGGGGGGGGGDEGGGGGGGGGGGGGGGGFGGGGGF6DGGGFGFCD8FFGGGGGFGGGGGGGGGEGAGCBGGCGGGGGF@ACCDFEGFGGGGG3B<FFF9632=>7E4C>GGFGFB?885:C>?0:?DA<EGG?F7:24)=C328-29F:>F??G>GGGFBF<<>AF44926>(7>FF2)8:0:;;077*)22
@M03364:396:000000000-C9LGT:1:1101:8104:8987 2:N:0:10
GGACTACTCGGGTATCTAATCCTGTTCGCTCCCCACGCTTTCGCTCCTCAGCGTCAGTAACGGCCCAGAGACCTGCCTTCGCCATTGGTGTTCTTCCCGATATCTACACATTCCACCGTTACACCGGGAATTCCAGTCTCCCCTACCGCACTCAAGCCCGCCCGTACCCGGCGCGGATCCCCCGTTAAGCGATGGACTTTCACACCGGACGCGACGAACCGCCTACGAGCCCTTTACGCCCAATCAATCCGGATAACGCTTGCTCCCTACGTATTACCGCGGCTGCTGGCACGTACTTAGC
+
CCCCCGGGGGGGAEFGGGGFGGGGGGGGGGGGGGGGGGGGGGGGGGGGGGFGGGGGGGGGGGGGGGGGGGGGGGGGGGGGGGGGGGGGGGFGGGGGGGGGGGEGGGGCFGGFGCDFGGGGDGGGGGGGGGGGGGDGFD?FGGGFGGFCDEGF8D+3=DFEGFDGGECCFEC>>C>DGEEF,CDCE@83@C557EG*;CFGGFGE755>(>9G(0:9)-8:2C>F?@:),5-8::?<23E8C<B:).<<FGGF6:,4134(8?F):@F7A<:7290ADE196(((4()).1(5032)0@4F7
@M03364:396:000000000-C9LGT:1:1101:24673:9001 2:N:0:10
GGACTACTAGGGTATCTAATCCTGTTCGCTCCCCACGCTTTCGCTCCTCAGCGTCAGTGACGGCCCAGAGACCTGCCTTCGCCATCGGTGTTCTTCCCGATATCTACACATTCCACCGTTACACCGGGAATTCCAGCCTCCCCTGCCGCACTCAAGCCCGCCCGTACCCGGCGCAGACCCACCGTTAAGCGATGGACTTTCACACCGGACGCGACGAACCGCCGCCGAGCCCTTTCCGCCCAATAAATCCGGAAAACGCTTGCCCCCTCCGTATTACCGCGGCTGCTGGCCCGGAGTTAGC
+
CCCCCGGGAGGGGGGGGGGGGGGGGGGGGGGGGGGGGGGGGGGGGGGGGGGGGGGGGGGFGGGGGGGGGGGGGFGFGGGGGGGGGGGGGGGGGGGGGFGGGDGGGGGDGGGGGGGGGGEDGGGGGGGGGGGGGGGEEF?FGGGFGGGG6?CAGFGFGGGEEGEGGE>ECEEGFGFGC6CF78DFFE*:A?8C4CG*;EFGGCG?FADB9<;E>):9C9GE9D>((24),79B4:?AD?GEG:(2/8>AFGGF0((,79;11(8(2;92(--,((.-)34239>9,10:3((,-((07).0*
@M03364:396:000000000-C9LGT:1:1101:18382:9010 2:N:0:10
GGACTACCCGGGTATCTAATCCTGTTCGATACCCGCACTTTCGAGCCTCAGCGTCAGTTGCGCTACCGTCAGCTGCCTTCGCAATCGGAGTTCTTCGTGATATCTAAGCATTTCACCGCTACACCACGAATTCCGCCAACGTCCCGCGTACTCGAGTGGACCAGTTCGCGCCGCACGTCCGCCGTTCAGCGACGGAATTTCACGACACGCTTAACCCACGGCCTGAGCTCCCTTTAAACCCAATAAATCCGGCTAACGCTCGGACCTTCCGTATTACCGCGCCTCATCGCACGGATTTGGC
+
CCCCCGDEFF@FGGC@FECFGGGGFGFGGGEFGGEDCGGGGGGGGGGGGGEFEGGDCADFCFGGEEFEF76@ECFGGGFFGGFEGGGG,>FGGGGGG=FEGGGFFEAEGGGGGDGEFCED+:9E,>FEFGGGGA?F+8=F@D8@=EE8CDGCA)=?BG+<CFFGGGCCCED8@E4<5?F5CECFGC,(;:?<DGD5<8:?CBF6D556(7?E(7:<<(;*4C>?1*2/)*4,(6:)6<7;;2(().-)99C91482<,-((-*(1:04?4,.,23<5+(-11(-1(6),-(--1())*)27
@M03364:396:000000000-C9LGT:1:1101:9372:9018 2:N:0:10
GGACTACTGGGGTTTCTAATCCTGTTCGCTCCCCACGCTTTCGCTCCTCAGCGTCAGTAACGGCCCAGAGACCTGCCTTCGCCATTGGTGTTCTTCCCGATATCTACACATTCCACCGTTACACCGGGAATTCCAGTCTCCCCTACCGCACTCAAGCCCGCCCGTACCCGGCGCGGATCCACCGTTAAGCGATGGACTTTCACACCGGACGCGACGAACCGCCTACGAGCCCTTTACGCCCAATAACACCGGATACCGCTTTCCCCCTACGGATTCCCGCGGCTGCCGGCACGTGTTTCGC
+
CCCCCGGGGGGGGEGGGGFGGGGFGGGGGGGGGGGGGGGGGGGGGGGGGGGGGGGGGGGAFGGGGGGGGGFGGGGGGGGGGGGGGAFGGGGGGEFGGGGGGGGG,EFGGGGGCFGGGGFGGGGGGGGGCFGGGGGFGGGGGGGFGGGGGDG>GFFFGGGGGGFGGGGGGGGGFGFGEEGF6FFCFE:8FC?*;EG?FGGGGEGFGFE>0C>G>DGBG9EG>DF??GF)-9;B<B><<(2:E?<?)4))9CCB(1:)??9(4(347CD9(((((-())<:690311,(,7>(4:1(0.7./7
@M03364:396:000000000-C9LGT:1:1101:4246:9023 2:N:0:10
GGACTACCGGGGTATCTAATCCTGTTCGCTCCCCACGCTTTCGCTCCTCAGCGTCAGTGACGGCCCAGAGACCTGCCTTCGCCATCGGTGTTCTTCCCGATATCTACACATTCCACCGTTACACCGGGAATTCCAGTCTCCCCTACCGCACTCCAGCCCGCCCGTACCCGGCGCAGATCCACCGTTAGGCGATGGACTTTCACACCGGACGCGACGAACCGCCTACGAGCCCTTTACGCCCAATAAATCCGGATCACGCTCGCCCCCTACGTCTTCCCGCGGCTGCTGGCACGTATTTCGC
+
CCCCCGGGGGGGEGGGGGGEGGGGGGGGGGGGGGGGGGGGFGGGGGGGGGFGGGGGGGGGGGGGGGGCCGGGGGGGGGGGGGGGCFGGFF?CFF9FFGGDGGGGGGGGGGAAFGDFGGECEFGGGGGGG:FGFGGDDGGFGGGFGGGGGFGBGFGFGGE5BF>GFGGGGGGGFGFGEFGGGGF<CE*:AF=5C=C6CFGGGEGFFBFF>GBD():(9(CGBD>F?8<7?DBF?B>2<6EGG?8(/5.-=D344(-8:3:1:BE2*:CB(((,(.-)-221(-90(4),,:(,440*0*)29
@M03364:396:000000000-C9LGT:1:1101:8155:9032 2:N:0:10
GGACTACCAGGGTTTCTAATCCTGTTCGATACCCGCACTTTCGAGCATGAGCGTCAGTTGCGCTCCCGTCAGCTGCCTTCGCAATCGGAGTTCTTCGCCATATCTAAGCATTTCACCGCTACACGGCAAATTCCGCCAACGTCGTGCGTACTCAAGTCAGCCAGTTCGCGCTGCAGTGCAGGCGTTGGGCGCCTACATTTCACAACACGCTTACCCGACAGCCTGCGCTCCCTTTAAACCCAATAAATCCGGATCACGCCCGGACCTTCCGTAGTCCCGCGGCTGCTGGCACGGCATTAGC
+
CCCCCGGGGGGGC<FFFGDEGFDFGGGGFFFGGGDGGGGGGGGDFGGCFFGGGGGGGGGAFGGGGGGGGCCFGGGGGGGGGGGGGGGGCFFDFFGFEEGGGEFFGEEGGGGFGGGGGGDCEGGGE>FFGGGGGGGGD7=F:FG5DEECB@FDFEFFGGGGGGFGFCGEGGGGFGFGGFGGG8;>BCF=EGCDD5CGCFGGGFGFGFFFFG,A;)35C9E5>C:7<C>DFG>FBA054AFGG1???A<49FD922(,04:03(*(9CC)5?63((-.6<7>>>BB>F7::?7>?91)0*2?F
@M03364:396:000000000-C9LGT:1:1101:4937:9041 2:N:0:10
GGACTTCAAGGGTTTCTAATCCTGTTCGCTCCCCACGCTTTCGCTCCTCAGCGTCAGTAACGGCCCAGAGACCTGCCTTCGCCATTGGTGTTCTTCCCGATATCTACACATTCCACCGTTACACCGGGAATTCCAGTCTCCCCTACCGCACTCAAGCCCGCCCGTACCCGGCGCGGATCCACCGTTAAGCGATGGACTTTCACACCGGACGCGCCGAACCGCCTACGAGCCCTCTACTCCCAGTAAATCCTGATAAAGCTTGCACCCTACGTATTTCCGCAGCTGCCAGCATGTCTGTATC
+
CCCCC9EEFGFDGGGGGG,FGGGEGGG7@F?FGEGGFG,FGGGGC<FGFGFGGGGG@FFGGG7@FFEG?FGFGG@CEFGGGGGGGFEFGGCGGGGCCF:FEGCCFDA<E,FFFAFFDE=CEE8F8E7FEEGGGGGCFCFGGGGBFGGD>AGA:D8DFF?+>FE6@CGGGEGG*<:9*:*8CFF:3=16A93***30>CGGF?+<FBA(,13>0:C>D(*217>1:82)(/4(.(.)-.+<C<)(9)6)/C*))4)6*))).(/)2;*,,46.)).).<23(-41,(().14)..-/*1)*2
@M03364:396:000000000-C9LGT:1:1101:27162:9107 2:N:0:10
GGACTACAGGGGTATCTAATCCTGTTCGCTCCCCACGCTTTCGCTCCTCAGCGTCAGTAACGGCCCAGAGACCTGCCTTCGCCATTGGTGTTCTTCCCGATATCTACACATTCCACCGTTACACCGGGAATTCCAGTCTCCCCTACCGCACTCAAGCCCGCCCGTACCCGGCGCGGATCCACCGTTAAGCGATGGACTTTCACACCGGACGCGCCGAACCGCCTACGCGCCCTTTACGCCCAATCAATCCGGATCACGCTTGCACCCTACGTCTTACCGCGGCTGCTGGCACGTAGTTCGC
+
CCCCCGGGGGGGGGGGGGEFGFG,EFGGGGGGGGGGGGGGGGGGGGG8CFGGGGGG7CEGGGGGGGGGGGGGGCFGEGGFGGGDF,EFCFGFFFFGEFGDGGGG,@EFGGFGFGFGGGGGGEFGGGGGGCBFFGAFF,9FF?EFGGD6B?F==D+:,=DEEC?DFBEEGGGCB*7CEEGGGG4<:876:<CDFGGGCEF7EEGFGFFF0C9E1)*-775C7C>?0;6)(12(-8>)<3:*C6(7)554*CD>?:1:44::?:*,6;*48:?81.34<:1173-7(,,,4,(,4,27)*-/1
@M03364:396:000000000-C9LGT:1:1101:14076:9109 2:N:0:10
GGACTACAGGGGTTTCTAATCCTGTTCGCTCCCCACGCTTTCGCTCCTCAGCGTCAGTAACGGCCCAGAGACCTGCCTTCGCCATTGGTGTTCTTCCCGATATCTACACATTCCACCGTTACACCGGGAATTCCAGTCTCCCCTACCGCACTCAAGCCCGCCCGTACCCGGCGCGGATCCACCGTTAAGCGCTGGACTTTCACACCGGACGCGACGAACCGCCTACGAGCCCTTTACGCCCAATAAATCCGGATAACGCTTGCACCCTACGTATTTCCGCGGCTGCTTGCCCGTAGTTAGG
+
CCCCCGGGGGGGGGGGGGFGGGGGGGGGGGGGGGGGGGGGGGGGGGGGGGGGGGGGGGGGGGGGGGGGCGFGGGGGGGGGGGGGGGGGCFGEGGFGGGGGGGGGGGGGGGGGGGGGGGGGGGFGGGGGGGGGGGGGGGCFGGGFGGGCEEGFGFFFGFFGGGEGGDGGGGCEBE@CC5EDFGGEFG*6CFC)5=E=FGG9@?GEGFDB(94*(0:9D9:EBDB2(217(931(,:)62;C:<(2)).)=FC9(((.9(-222C7GGD?((,.)6:).234(7B1(4)),(()-(-))*):*
@M03364:396:000000000-C9LGT:1:1101:6660:9112 2:N:0:10
GGACTACTGGGGTATCTAATCCCGTTCGCTCCCCTGGCTTTCGAGCCTCAGCGTCAGTTACAGTCCAGAAAGCCGCCTTCGCCACTGGTGTTCCTCCTAATATCTACGCATTTCACCGCTACACTAGGAATTCCGCTTTCCTCTCCTGCACTCAAGAATGATAGTTTCTATCCCCTCACGGGGTTGAGCCCCGCACTTTTAAGATAGACTTACCTTCCCGCCTGCGCTCCCTTTACGCCCACTAATTCCGGACAACGCTCGCCACCTACGTATTACCCCGGCTACTGGCCCGTAGTTAGCC
+
CCCCCGGGGGGGGGGGGGEGGGGGGGGGGGGGGGGGGGGGGGGGGGGGGGGGGGGGGGGGGGGGGGGGGGFGGGGGGGGGGGGGGGGGGGGGGGGGGGGGGGGGGGGGGGGGGGGGGGGGGGGGGFGGFGGGGGGGGEGGGGGFGGGFGFGFGFFD,=EFFDFGGGGGGADGFDDGGBFGEEGGGG@@FEG>DG5CGGGGC=FCFFB=BFFF=FGCGFGGBD>2:*60;D@=<E3>@DGGD;=;=7EFFG9(4((:B738(9:(9F7>F::4<?)64+4(,9(-.44:B<?042(0/*6CG
@M03364:396:000000000-C9LGT:1:1101:26663:9113 2:N:0:10
GGACTACTGGGGTATCTAATCCTGTTTGCTCCCCACGCTTTCGCGCCTCACCGTCAGTTGTCGTCCAGTAATCCGCCTTCGCCACTGGTGTTCTTCCTTATATCTACACATTCCACCGTTACACCGGGAATTCCAGTCTCCCCTACCGCACTCAAGCCCGCCCGTCCCCGGCGCGGATCCCCCGTTAAGCGATGGCCTTTCACACCGGACGCACCGAACCGCCTCCGAGCCCTTTACGCCCAATAAATCCGAGCCCCGCTCCCCCCCTACGTATTCCCGCGGCTGCTGGCCCGTAGTTTGC
+
CCCCCGGGGGGGGGGGGGGGGGGFGGGGGGGGGGGGGGGGGGGGGGGGGGFGGGGGGGGGGGGGGGGGGGGGGGGGGGGGGGGGGGGGAFGGGGGGGG<,CE;@=;FCFFGGGFGGGGGD+F,FEGGGGFGEFGFA@E3EFGGF+EFEE5FADDD9FGFEEG>CF+4B,@8C9>4>*/=C,C/*=6*6+<*29==*0?FCF)5.;>A0(91*,)*-93ED6DF?(24)(17:?<4)),AE?8(.)5))109(((((8231((2(9C5(((,4)67))2,3>FB9>::>0423;6-.8*)2:
@M03364:396:000000000-C9LGT:1:1101:18653:9115 2:N:0:10
GGACTACCGGGGTATCTAATCCTGTTCGCTCCCCTAGCTTTCGCGCCTCAGCGTCAGTCGTGGCCCAGAAGGCCGCCTTCGCCACCGGTGTTCTTCCAAATATCTGCGCATTCCACCGCTACACTTGGAATTCCGCCTTCCCCTACCAGACTCAAGCCTGTCGGTATCGGGACCGGGCGGGGGTTGAGCCCCCGGCTTTGAGTCCCGACCTAGCCGGCCGCCTACGCGCGCCTTACGCCCAATGAATCCGGATAACGCTCGCCCCCTACGTATTTCCGCGGCTGCTGGCACGGATATCGGC
+
CCCCCGGGGGGGGGGGGGGGGGGFGGGGGGGGGGGGGGGGGGGGGGGGGGGGGGGGGGGGGDGGGGGGGFGGGGGGGEGGGGGGGGGGFFFFGGGGGGGGGGGGGGGGGGGGGGGGGGGGGGGGGGGGGFGGGGGGGCGGGGGFGGG=DFGFGF6AGGGGGGFGGFFGGGGGEF2C5?CGCE::EE<46AGGGEG*9:FDE?FB>?D049>9<:*4C>8:,9124;2.2/((4()5((:?*((5*-:>FG)(,-)434(493247E)(.(,.444)6/4-23(((,,511<:0(()191)/
@M03364:396:000000000-C9LGT:1:1101:19574:9138 2:N:0:10
GGACTACTCGGGTTTCTAATCCTGTTCGCTCCCCACGCTTTCGCTCCTCAGCGTCAGTAACGGCCCAGAGACCTGCCTTCGCCATTGGTGTTCTTCCCGATATCTACACATTCCACCGTTACACCGGGAATTCCAGTCTCCCCTACCGCACTCCAGCCCGCCCGTACCCGGCGCAGATCCACCGTTAGGCGATGGACTTTCACACCGGACGCGACGAACCGCCTACGAGCCCTTTACGCCCAATAAATCCGGATAACGCTTGCACCCTACGTATTACCGCGGCTGCTCGCACGTCTTTTGC
+
CCCCCFGGGGGGGGDGGGGGFFGGGGGGGGGGGGGGGEGGGGGGGGGGGGGGDGGGGGGEFFFGGGGGGGGGGGGGGGGGGGGDDCGGGFGGGFFFGGG7CFGGGAFFGGGGGGGGGGGGGGGGGGGGFEFGGGFFFFGGGGEDGGG6CEG@@=FFGGEGGBBDECEEDEGDBCBG5AFFCFDFGGC@FGEDCCG?FGFFGFGFGBEF@G>EBDG>D>GEFGFFFGF),C(34::A9?;EGBF<<A24=FC9(-2)604(44;,9CD??((..4569<43,4(((-,),426(.-)7*)29
@M03364:396:000000000-C9LGT:1:1101:9009:9143 2:N:0:10
GGACTACTAGGGTATCTAATCCTGTTCGATACCCGCACTTTCGAGCATGAGCGTCAGTTGCGCTCCCGTCAGCTGCCTTCGCAATCGGAGTTCTTCGCCATATCTAAGCATTTCACCGCTACACGACAAATTCCGCCCGCGTTGTGCGCACTCAAGTGGACCAGTATGCGCTGCAAGTCAGACGTTGAGCGCCTACATTTCACAACACACTTAATCCACGGCCTACGCTCCCTTTAAACCCAATAAATCCGGATAACGCCCGGATCTTCCGTATTAACGCGGCTGCTGGCACGGAATTAGC
+
CCCCCGGGGGGGGGGGGGGGGGGGGGGGGGDGGGGGFGGGGGGFGGGGGGGGGGGGGGGDGGGGGGGGGGGGGGGGGGGGGGGGGGGG,@FGGGGGGGGGGGGGGGGGGGGGGGGGGGEGGGGGGGGEGGGGGGGGGGGGGGEADCFDEEGFGFGFFFDFGGFCFCFGGGDG@<);C9FGG7>FGGGFFF:8C5C64BFGGFGEFEF@0C;EC+>7FFG7:D@F@F?),99?<BF26>GGGB?B?<<AFGG9(349F:;9F2*,*:*6:A?814?<)<(--4319BBDFF8<<1(0)9)9*
@M03364:396:000000000-C9LGT:1:1101:13786:9151 2:N:0:10
GGACTACTAGGGTTTCTAATCCTGTTCGCTCCCCACGCTTTCGCTCCTCAGCGTCAGTAACGGCCCAGAGACCTGCCTTCGCCATTGGTGTTCTTCCCGATATCTACACATTCCACCGTTACACCGGGAATTCCAGTCTCCCCTACCGCACTCCAGCCCGCCCGTACCCGGCGCAGATCCACCGTTAGGCGATGGACTTTCACACCGGACGCGACGAACCGCCTACGCGCCCTTTACGCCCAATAAATCCGGATAACGCTTGCCCCCTACGTATTACCGCGGCTGCTGGCCCGTAGTTAGC
+
CCCCCGGGGGGGGGGGGGGGGGGGGGGGGGGGGGGGGGGGGGGGGGGGGGGGGGGGGGGGGGGGGGGGFGGGGGGGGGGGGGGGGFGGFGGGGCDEFGGGGGCFFGGGGGGGGGGGGGGGGGGGGGGGGGGGGGFGGGFGGGGFGGGDGFGFGFGFGGGGGGFGGCEGCCEGFGFC5;CF9CFFGG7>FGCGGEGDFGGGGFGC6=>@>DFGF5?456CGBGF1:;4)(9;>1??AFFGGGF1:)8256FD>FFFFF:><??G7*;>(4::(,6:2:C42((,(-82330(-71,)7*.?D
@M03364:396:000000000-C9LGT:1:1101:21426:9163 2:N:0:10
GGACTACTCGGGTATCTAATCCTGTTTGATACCCATGCTTTCGTGCTTGAGCGTCAGTTGACCTCTAGGAAGCTGCCTTCGCAATCGGGGTTCTGTGACATATCTAAGCATTTCACCGCTACACGTCACATTCCGCCTCCCTCGACGTCACTCAAGACCGCCAGTATCAACGGCAGTTTTATGGTTGAGCCACAAAATTTCACCGCTGACTTAACAGCCCGCCTGCGCACCCTTTAAACCCAATAAATCCGGATAACGCTCGAATCCTCCGTCTTACCGCGGCTGCTGGCACGGGTGTAGC
+
CCCCCGGGGGGGGEGGGGGGGGGGGGGGFFGGGGGGGGGGGGGGGGGGGGGGGGGGGGGGGGGGGGGGGGGGGGGGGGGGGGGGGGGGGGGGGGGFGGGGGGGGGGGGGGGGGGGGGGGGGC?FGGGGGGGGGGGGGGGGDGGFGGGEG>FBFD=DEGGGGGEGGGGGCFGGEGBG?FFGCFFGGGDBFFFFGCFGFGFGGF@6DDDBFFEG4=FCFBGG>DB0(36>;D>;?@F3<>FG@??@A><<FFGFBF:<F1>6:98?**06<89(,8?<<3(99>6>BBBFF<(8?9(..)-02
@M03364:396:000000000-C9LGT:1:1101:14308:9175 2:N:0:10
GGACTACACGGGTTTCTAATCCTGTTTGCTCCCCACGCTTTCGCACCTCAGTGTCAGTATTAGTCCAGGTGGTCGCCTTCGCCACTGATGTTCCTTCCTATATCTACGCATTTCACCGCTACACCATACATTCCGCCTACCGCATCTACTCTCTAGTCCAACAGTATTAGAGGCAGGCCGGAGTTGAGCCCCGACATTTAACCTCTAACTTATCAAACCGCCTACGCACCCTTTAAACCCAATAAATCCGGATAACGCTTGGTTCCTCCGTATTACCGCGGCTGCTTGCACGGAGTTCGCC
+
CCCCCGGGGGGGGGGGGGGGGGGGGGGGGGGGGGGGGGGGGGGGGGGGGGGGGGGGGGGGGGGGGGGGGGGGGGGGGGGGGGGGGFGGGGGGGGGGGGGGGGGGGGGGGGGGGGGGGGGGGGGGGGGGGGGGGGGGGGGGGGGF>EGEGFFFGFGFFGGAFGFGGGGGFGGGFGFGGFEEGEGGGG,:FFGGGCEEGGGFGFGCGFFFFFFCEFCCGFGG@GDD==;)6D@1@EEE3@FE:65)9;EEFDC:32)3),-4??+4FC:63(((.44:A*-,49(1(.-8:7<2990)51(7C
@M03364:396:000000000-C9LGT:1:1101:10479:9187 2:N:0:10
GGACTACTAGGGTATCTAATCCTGTTCGCTACCCATGCTTTCGAGCCTCAGCGTCAGTTGCAGACCAGAGAGCCGCCTTCGCCACTGGTGTTCTTCCATATATCTACGCATTCCACCGCTACACATGGAGTTCCACTCTCCTCTTCTGCACTCAAGAAAAACAGTTTCCGATGCAGTTCCTCGGTTAAGCCGAGGGCTTTCACATTAGACTTATTTTTCCGCCTGCGCTCGCTTTACGCCCAATAAATCCGGACCACGCTTGCCACCTACGTATTACCGCGGCTGCTGGCACGGAATTAGC
+
CCCCCGGGGGGGGGGGGGGGGGGGGGGGGGGGGGGGGGGGGGGGGGGGGGGGGGGGGGGGGGGGGGGGGGFGGGGGGGGGGGGGGGGGGGGGGGGGGGGGGGGGGGGGGGGGGGGGGGGGGGGGGGGGGGGGGGGGGGGGGGGFGGGGGFGFGFGFE8FGGGFGGGGGGGEGEFFGGFGGFFDGGGBCFGGGGGGGGGFGGFGFGFCCEFEGCEFEFEGGAGDFD:@B>G>>??FFFFGGG;;(6=65FGG;<>6:F?BFFBF?*<C?8?:<2<FFBF?>BFFF>?)5?B77?F()70)9*
@M03364:396:000000000-C9LGT:1:1101:19664:9190 2:N:0:10
GGACTACTCGGGTATCTAATCCTGTTCGATACCCGCACTTTCGAGCATGAGCGTCAGTTGCGCTCCCGTCAGCTGCCTTCGCAATCGGCGTTCTTCGCCATATCTAAGCATTTCACCGCTACACGGCAAATTCCGCCAACGTTGTGCGTACTCTAGTCAGCCAGTTCGCGCTGCAATTCAGACGTTGGGCGCCTACATTTCACAACACACTTAATCCACCGCCTACGCTCCCTTTAAACCCAATAAATCCGGATAACGCCCGGCCCCTCCGTCTTCCCGCGGCTGCTGGCCCGGGCTTAGC
+
CCCCCGGGGGGGGFGGGGGGGGGGGGGGGGGGGGGGGGGGGGGEFG:FCEGGGGGGGGGGGGGGGGGGGGGGGGGGGGGGGG@BFGGG+CFGGFGGCCEGGEGGGGBEGGGGGGGGGGGGGGGGGEGFGGGGGGGGGCDFEGC5C+DGEEGDGFGFGGGGGGFGGGGGGGGGEEBGGAGCF7C:EGG=BF:DGGGGFFGGGFGECBFD(CDGF6+9:)>*6C@?BC?E2C;B4<>)-<GGGF??F>2<FGD>28(9F<BFFF8(9:)48?0<(1:><C8;(210223)46(449())0)9C
@M03364:396:000000000-C9LGT:1:1101:5019:9219 2:N:0:10
GGACTACCGGGGTTTCTAATCCTGTTCGATACCCGCACTTTCGAGCATGAGCGTCAGTTGCGCTCCCGTCAGCTGCCTTCGCAATCGGAGTTCTTCGCCATATCTAAGCATTTCACCGCTACACGGCAAATTCCGCCAACGTCGTGCGTACTCAAGTCAGCCAGTTCGCGCTGCAATTCAGACGTTGGGCGCCTACATTTCACAACACGCTTAACAGACGGCCTGCGCGCCCTTTAAACCCAATAAATCCGGATAACGCCCGGACCTTCCGTATTACCGAGGCTGCTTGCACGGAATTAGC
+
CCCCCGFGGGGGCF>FGGG9EGGCFGGG,EFGGEFCFGG<EFGGGGGFFG@FGGGGGGG@9F@CEGGEGGCFGFGGGGGGGGGCFGGE,FEGBFGGGGFFGGGEEGGGFGGGGG8FGEGCGEGGE8FGGGGGGFG:C+=FGGF>>BCCEBFFFEFF9EECCFACFGGGEGGGBGFGGFGGG78BEF<:AC8CGGEGC9FGC5<CF8FD;D1ED+>?D@GGBG>:31(093160(8646FGE?F:).<<FFC(28?A?<>92,26DCF24,-4:444)<6((-4:8()).()46(40.6:CC
@M03364:396:000000000-C9LGT:1:1101:18264:9235 2:N:0:10
GGACTACTAGGGTTTCTAATCCTGTTCGATACCCGCACTTTCGAGCTTCAGCGTCAGTCGCGATACAGTGAGCTGCCTTCGCAATCGGCGTTCTTCGTGATATCTAAGCATTTCACCGCTACACCACAAATTCCGCCCACTTTCAGCGCACTCAAGGCAACCAGTTCGCGCTGCAGTGCAGATGTTGGGCATCTACATTTCACAACACGCTTAACCGACAGCCTGCGCTCCCTTTAAACCCAATAAATCCGGATAACGCCCGGACCTTCCGTATTACCCCGGCTGCTGGCACGGAATTAGC
+
CCCCCGGGGGGGGGGGGGGGGGGGGGGGGGGGGGGGGGGGGGGGGGEGGGGGGGGGGGGGGGGGGGGGGGGGGGGGGGGGGGGGGGGG+@@FGGGGGGGGGGGGGGGGGGGGGGGGGGGGGGGGGGGGGGGGGGGGGGGGGGGFGGGGGFGFFD+@D+DCGGAGGGGGGGGGFFEGGFGGFCGFGGGFFG>FFFEFGGGGGFGFGFFFFGFG7+57D08:;C@@;=:ABG><8A:)49AFG?<??8:AFGGF<:?<@BF097*(9:04?B?:(:3).2(493>9(4??BFF<1(,)0))9D
@M03364:396:000000000-C9LGT:1:1101:21165:9243 2:N:0:10
GGACTACTGGGGTATCTAATCCTGTTCGCTCCCCACGCTTTCGCTCCTCAGCGTCAGTAACGGCCCAGAGACCTGCCTTCGCCATTGGTGTTCTTCCCGATATCTACACATTCCACCGTTACACCGGGAATTCCAGTCTCCCCTACCGCACTCAAGCCCGCCCGTACCCGGCGCGGATCCACCGTTAAGCGATGGACTTTCACACCGGACGCGACGAACCGCCTACGAGCCCTTTACGCCCACTACATCCGGATAACGCTTGCACCCTACGTATTCCCGCGGCTGCTGGCACGTAGGTAGC
+
CCCCCGGGGGGGGGGGGGFGGGGGGGGGGGGGGGGGGGGGGGGGGGGGGGGGGGGGGGGGGGGGGGGGGGCGGGGGGGGGGGGDGGGGGGGGGGGGGGGGGGGGGGGDGFGGGGGGGGGCGEFGGGGGGGGGGGFFAD9FGDEFGGGGGFGBGFGFGGGGGGFGGGGGGGGG>7AG5?GGFG<*3;=<FFG:GGEEGGGGGEG?GF:96DBE9BEFGBGGFD96:FBB<GF<(,4<<(8EGF(.<(8)=FDB0-(6?01,-4;)9EG2?B?8).:)6@BF(319(4))42(,-,())*)97
@M03364:396:000000000-C9LGT:1:1101:18742:9251 2:N:0:10
GGACTACAGGGGTTTCTAATCCTGTTCGCTCCCCACGCTTTCGCTCCTCAGCGTCAGTAACGGCCCAGAGACCTGCCTTCGCCATTGGTGTTCTTCCCGATATCTACACATTCCACCGTTACACCGGGAATTCCAGTCTCCCCTACCGCACTCCAGCCCGCCCGTACCCGGCGCAGATCCACCGTTAGGCGATGGACTTTCACACCGGACGCGACGAACCGCCTACGAGCCCTTTCCGCCCAATAAATCCGGATCACGCTCGCACCCTCCGTATTACCGCGGCTGCTGGCACGTAGTTAGC
+
CCCCCGGGGGGGGGGGGGGGGGGGGGGGGGGGGGGGGGGGGGGGGGGGGGGGGGGGGGGGGGGGGGGGCGFGGGGGGGGGGGGGGGGGFGGGGFGGGFEGGGGGGGGGGGGGGGGGGGEDGGGGGGGGGGGGGGGEGGCGGGGFGGGCE>GFGFGFGGGGGG5CF8CEGEGG>EBGC?EF?GGCGG*/5?3)9CE6DCGFE?G?FFA@BG95(0:773CEFGFF0A3.3DFF?7:)-4EGGFF06>9<FGG9(((4@<B1?>E(9EGF(2913?:<<@(-(3434420,((.4(,)0/-?C
@M03364:396:000000000-C9LGT:1:1101:10295:9257 2:N:0:10
GGACTACCGGGGTATCTAATCCTGTTCGCTCCCCACGCTTTCGCTCCTCAGCGTCAGTAACGGCCCAGAGACCTGCCTTCGCCATTGGTGTTCTTCCCGATATCTACACATTCCACCGTTACACCGGGAATTCCAGTCTCCCCTACCGCACTCAAGCCCGCCCGTACCCGGCGCGGATCCACCGTTAAGCGATGGACTTTCACACCGGACGCGCCGAACCGCCTACGAGCCCTTTACGCCCAATAAATCCGGATCACGCTTGCACCCTCCGTCTTACCGCGGCTGCTGGCACGGAGTTAGC
+
CCCCCGGGGGGGGGFGGGGGGGGGGGGGGGGGGGGGGGGGGGGGEGGGGGGGGGGGGGGGGGGGGGGGGGGGGGGGGGGGGGGGGGGGGGGGGGGGGGGGGGGGGGGGGGGGGGFGGGGGGGGGGGGGGGGGGGGGGGGGGGGFGGGGGFGBFDGFGGGGDGEGFGEGAEGGFG>GEEGGGGGGFG*6ACEDFGGCFGGGG2A4D>>>FG>50):9<18E>GFF:EF>199B:BFAFFGGG(8?62<A@FD>:1(4@??:B<54DCGFBFB?(1:>AC09,7>0;:,4(:(5:1().))2:
@M03364:396:000000000-C9LGT:1:1101:17529:9300 2:N:0:10
GGACTACTCGGGTATCTAATCCTGTTCGCTCCCCACGCTTTCGCTCCTCAGCGTCAGTAACGGCCCAGAGACCTGCCTTCGCCATTGGTGTTCTTCCCGATATCTACACATTCCACCGTTACACCGGGAATTCCAGTCTCCCCTACCGCACTCAAGCCCGCCCGTACCCGGCGCGGCTCCACCGTTAAGCGATGGACTTTCACACCGGACGCGACGAACCGCCTACGAGCCCTTTACGCCCAATCAATCCGGATCACGCTTGCACCCTACGTATTACCGCGGCTGCTGGCCCGTATTTAGC
+
CCCCCGGGGGGGGGGGGGGGGGGFGGGGGGGGGGGGGGGGGGGGCGGGGGGGGGGGGGGGGGGGGGGGGGGGFAFGGGGGGGGGFGGGGGGGGGGGGGGGGGGGGGGGGGGGGGGG,CEDGGGGGGGGGGGGGGC?@C?GGGGFGGGGGFGFGFFFGGGGGGFGGEEGGGGGEGFG*:EG6EF<FG71AF8CDGG7CFGGGFGFGE53(7(:2)84)(:C1D948E6)-7;B::?2)(2:E21:)5>9@*)-,3(4??FF::C5FFD118<.,<:)6@39101--847:?0177(.)*-::
@M03364:396:000000000-C9LGT:1:1101:13257:9300 2:N:0:10
GGACTACCAGGGTATCTAATCCCGTTTGCTACCCTGGCTTTCGCATCTCAGCGTCAGACACAGTCCAGAAAGGCGCCTTCGCCACTGGTGTTCCTCCCAATATCTACGCATTTCACCGCTACACTGGGAATTCCCCTTTCCTCTCCTGCACTCAAGACTCCCAGTATCCAACGCCATACGGGGTTAAGCCCCGCATTTTCACGTCGGACTTAAAAGCCCGCCTACATGCTCTTTACGCCCAATAATTCCGGACAACGCTTGCCACCTACGTATTACCCCGGCTGCTGGCACGTAGTTCGCC
+
CCCCCGGGGGGGGFGGGGGGGFGGGGGGGGGGGGGGGGGGGGGGGGGGGGGGGGGGGGGGGGGGGGGGGGGGGGGGGGGGGGGGGGGGGGGGGGGGGGGGGGGGGGGGGGGGGGGFGGGGGFGGGGGGFGGGGGGGGGGGGGGFGGGGGFGFGF=FFGGFGGFGGFGGGGGGFGFGGFGGGGGCEG<>FGGGGGGEGGGEGF@>G?EBFGBEC@@94=FGFG?F=297=:>?EFFE@DCEE1;36?ECFF::>9<6>41386FAFGF?0:?)6::BA+82>24>?7)5:(53.,386*457
@M03364:396:000000000-C9LGT:1:1101:25612:9303 2:N:0:10
GGACTACAAGGGTATCTAATCCTGTTCGATACCCGCACTTTCGAGCATGAACGTCAGTTGCGCTCCCGTCAGCTGCCTTCGCAATCGGCGTTCTTCGCCATATCTAAGCATTTCACCGCTACACGGCAAATTCCGCCAACGTCGTGCGTACTCAAGTCAGCCAGTTCGCGCTGCAGTGCAGGTGTTGGGCCCCTACATTTCACAACACACTTAACCGACAGCCTGCGCGCCCTTTAAACCCAATCAATCCGGATAACGCTCGGATCCTCCGTATTCCCGCGGCTGCTGGCACGGATGTCGC
+
CCCCCGGGGGGGGGGGGGGGGGGGGGGGGGCGGGGGEGGGGGG@EGEFFG9FGGGGCGGCGCGGGGGGGGGGGGGGGGGGGGFGGGGG+CFGGGGGGGGGGGCGGGAFGGGGGGGGGGGGGGGGGEGCFGGGGGGGG+@GGGG*CCEGGFGFGFGFGCCCFGFGGGGGGEEGEGEGGFGCGF7FGGFFFF*5CF5C4C@EFCE)2=)/(25F3@@ED:G=>C<=:A>F(91;>B?)4)AGGF:?4856FG36?:896:;?:>/-11948?0(.(4)6<34(439>B::BF(8:>(0)/)19
@M03364:396:000000000-C9LGT:1:1101:2778:9312 2:N:0:10
GGACTACTAGGGTTTCTAATCCTGTTCGCTCCCCACGCTTTCGCTCCTCAGCGTCAGTAACGGCCCAGAGACCTGCCTTCGCCATTGGTGTTCTTCCCGATATCTACACATTCCACCGTTACACCGGGAATTCCAGTCTCCCCTACCGCACTCAAGCCCGCCCGTACCCGGCTCTGATCCACCGTTAAGCGATGGACTTTCACACCGGACGCGCCGAACCGCCCACGATCCCTTTACGCCCAATGAAGCCGGCTCACGCTTGCACCCTACCTTGTACCCCGGCTGCTGCCACGTACTTCTT
+
CCCC8EEGGGFGCEFGGGFCEECEFGGGGGGGGGGGGGEFGGGGGGGGGECDGGGG7CFGGGDGEGCFCEFGFGGGGFGGGDGEFAEGEFGGFG;FEGGGDCCFCGGG<EGFFF;ECB==+8EFE+6@CFFGGFC<DADFF=CF?DB6+0C>>D?;=DFGEGBDEGD>9@>E*@)A,4>F66*1>1*:+@=C4*;,CGG7B?G*;3)(6>(>9):;39EC152,4?4>(93?)47240588((())6)0CC3(702@(11-(/)009(,((.)..:-0),--(((()))(,47(4)01)**
@M03364:396:000000000-C9LGT:1:1101:8630:9344 2:N:0:10
GGACTACTGGGGTATCTAATCCTGTTCGATACCCGCACTTTCGAGCTTCAGCGTCAGTAACGCTACGGTAAGCTGCCTTCTCAATCGGGGTTCTTCGTGATATCTAAGCATTTCACCGCTACACCACGAATTCCGCCTACCTCCCGCGCACTCAAGTCATCCAGTTCGCGCTGCAGTGCCACGGTTGAGCCGCGGCATTTCACAACACGCTTAAACGACGGCCTACGCTCCCTTTAAACCCAATAAATCCGGATAACGCCCGGACCTTCCGTATTACCGCGGCTGCTGGCCCGGGCTTAGC
+
CCCCCGGGFFDFGFFGGGGGGGGGGGGGGGGGGGDEGGGGGGGFFGGGGGGGGGGGGFGGGGGGGGGGGGGGGGGGGGGGFGGFFGGGGGGGGGGGGGGGGGGGGGGGGGGGGGGGGGGGGGGGEFFE:@FGGFGGGGGGGGF6DGGGGEGFG8FFFDCFGGFGGGCEECEDEGFGGFGGCFGGGGGEAF,?DG=EGGGGC?EC=A:;3D<GF6+.:3CC7D>,(2:@?GBF:<?2:<FGGF??62:<FFGF01(66274-4*,9EF7:114((.)5<(2,3((4-):3?0436()8))*0
@M03364:396:000000000-C9LGT:1:1101:5438:9391 2:N:0:10
GGACTACACGGGTATCTAATCCTGTTCGATACCCGCACTTTCGAGCATGAGCGTCAGTTGCGCTCCCGTCAGCTGCCTTCGCAATCGGAGTTCTTCGCCATATCTAAGCATTTCACCGCTACACGGCAAATTCCGCCAACGTTGTGCGTACTCTAGTCAGCCAGTTCGCGCTGCAATTCAGACGTTGGGCGCCTACATTTCACAACACGCTTAACAGACGGCCTTCGCTCCCTTTTAACCCAATAAATCCGGATAACGCCCGGACCTTCCGTATTACCGCGGCTGCTTGCACGGACTTCGC
+
CCCCCGGGGGGGGGGGGGGGGGGGGGGGGGGGGGGGGGGGGGGGGGGFEFDGGGGGGGGGGGGGGGGGGGGGGGGGGGGGGEGGGGGG,FFGGGGGGGFGGGGGGGGGGGGGGGGGGGGGGGGGG8B7FGGGGGGGGGGGGFE6?CDGGEGFGFFF=FFGDGFGGGGGGGDGFGFFGFEFF2AFGFCBED:CG=?FGGGGGFGFGFFD2<2E<:CEG1EEDGF;)24>(<9?B9:).5EGG::?@B94FGGF:BB<=46>00*():*.::??:??)6A8>FF>0(::)58)8:>())1)9*
@M03364:396:000000000-C9LGT:1:1101:16708:9400 2:N:0:10
GGACTACTGGGGTATCTAATCCTGTTTGCTACCCACGCTTTCGCATCTCAGCGTCAATACCGGTCCAGGTGGCCGCCTTCGCCACTGATGTTCCTCCAGATATCTACGGATTTCACTCCTACACCTGGAATTCCGCCACCCTCTCCCGGATTCAAGTCAAGCAGTATCAAGGGCAGTTCCACGGTTGAGCCGTGGGATTTCACCCCTGACTTACTCGACAGCCTACATTCGCTTTACGCCCAGTGATTCCGATTAACGCTCGCCCCCTCCGTATTACCGCGGCTGCTGGCACGGATTTAGC
+
CCCCCGGGGGGGGGGGGGGGGGGGGGGGGGGGGGGGGGGGGGGGGEGGGGGGGGGGDGGGGGGGGCGGGGGGGGGGGGGGGGGGGGGFGGGGGGGGGGGGGGGGGGGGGGGGGGGFFGGGGGGGGGGGGGGGGGGGD7CGGGG5DEGEG9:=EEDFAFAEFGFGG;FGGGGFFGFGGFGGFGGGGGEEFGGGGGGGFEFGGEB=CBFB:FFFFFAC:2C*59BFEC@C)CCDD;;CEFEGGD?=F9?CFF4,3?FFF:B22(:(9?D7(43-4?:2<<:99>9>>-,4:61<B92)7*-:>
@M03364:396:000000000-C9LGT:1:1101:23498:9415 2:N:0:10
GGACTACCGGGGTTTCTAATCCTGTTTGCTCCCCACGCTTTCGAGCATCAGCGTCAGTTATCGTCCAGCATGCCGCCTTCGCCACTGGTGTTCCTCCTGATATCTACACATTCCACCGTTACACCGGGAATTCCAGTCTCCCCTACCGCACTCAAGCCCGCCCGTACCCGGCGCGGATCCACCGTTAAGCCATGGACTTTCACACCGAACGCAACGAACCGCCTACGAGCCCTTTACGCCCAATAAATCCGGATAACGCTTGCACCCTACGTATTCACGCGGCCGCTGGCACGTACTCAGC
+
CCCCCGGGGGGGGGGGGGGGFGGGGGGGGGGGGGGGGGGGGGGFGG:AFFGGGEGCGGGFGGGFGGGGGGGGGGGGGGGGGGGGGGGGFGGGGGGGGGGGGGGGGGGGGGGGGGGGGGGDEGFFFGGGGGGGGGGA@99FGGGF?FF6BAGAFDGFFFGGGGFGGGGGGGGGDGFG7?EG66C7EE@68:+20AF<CFGGGFGEGFF(.9>=(0:;<:CG;C>?,88)4C6<?,:AF?DGG<B74<24FF343::4FBB?1(;.2;D:(((()63))328>23(((((2304:2(07*6*2
@M03364:396:000000000-C9LGT:1:1101:15822:9425 2:N:0:10
GGACTACAGGGGTTTCTAATCCCGTTTGCTCCCCTGGCTTTCGCGCCTCAGCGTCAGTTGTCGTCCAGAAAGCCGCTTTCGCCACTGGTGTTCCTCCTAATATCTACGCATTTCACCGCTACACTAGGAATTCCGCTTTCCTCTCCGATACTCTAGCATCGCAGTTTCGGTCCCCTCACGGGGTTAAGCCCCGCACTTTTAAGACCGACTTACGACGCCGCCCGCGCGCCCTTTCCGCCCAATAATTCCGGACAACGCTTGCCACCTACGTATTACCGCGGCTCCTGGCACGTAGTTAGCC
+
CCCCCGGGGGGGGGGGGGGGGGGGGGGGGGGGGGGGGGGGGGEGFGGGGGGGGGGGGGGFGGGGGGGGGGGGGGGGEGGFGGGGGGGGFGFGGGGGGGGGGGGGGGGGGGGGGGGGGGGGDFFFFGGGFGGGGGGGG7DGFGGFGGEDG>FEFFGFFCCGGGFGGFGGGGGGFGB?E?F7C>D:C>,1@DFG>E=ECEGGC),9CFF693;:@3=2:9E>3)(,-/4869904:))(4EGC02)0--670)(((((),,-,43)2;*(,4,).().6*4--4(((..8:(34..1<@/):9
@M03364:396:000000000-C9LGT:1:1101:7856:9431 2:N:0:10
GGACTACCCGGGTTTCTAATCCTGTTCGCTCCCCACGCTTTCGCTCCTCAGCGTCAGTAACGGCCCAGAGACCTGCCTTCGCCATTGGTGTTCTTCCCGATATCTACACATTCCACCGTTACACCGGGAATTCCAGTCTCCCCTACCGCACTCAAGCCCGCCCGTACCCGGCGCGGATCCACCGTTAAGCGATGGACTTTCACACCGGACGCGACGAACCGCCTACGAGCCCTTTACGCCCAGTAAATCCGGACCACGCTTGCCACCTACGTATTACCGCGGCTGCTGGCACGTAGTTAGC
+
CCCCCGGGGGGGGGGGGGDGGGGGGGGGGGGGGGGGGGGGGGGGGGGGGGGGGGGGGGGGGGGGGGGGGGGGGGGGGGGGGGGGGGGGFGGGGGGGGGGGGGGGGGGGGGGGGGGGGGGGGGGGGGGGEGGGGGGGGGGGGGGFGGGGGEGFFDFFGGGGGGFGGGGGGGGGFGFDDBGF9FGFFG@?FCCGCEEFGGGGGFGEGEE>FGFGF5C1D9EGFG><,;138DFFF0>FFFEGGBF?=49)9DCB13(-<26<((2:*<FBFF?:2A?DFE:>41;B04),8?02:,(0.*)::
@M03364:396:000000000-C9LGT:1:1101:11491:9454 2:N:0:10
GGACTACTCGGGTTTCTAATCCTGTTCGCTCCCCACGCTTTCGCTCCTCAGCGTCAGTAACGGCCCAGAGACCTGCCTTCGCCATTGGTGTTCTTCCCGATATCTACACATTCCACCGTTACACCGGGAATTCCAGTCTCCCCTACCGCACTCAAGCCCGCCCGTACCCGGCGCGGATCCACCGTTAAGCGATGGACTTTCACACCGGACGCGACGAACCGCCTACGAGCCCTTTACGCCCAATAAATCCGGATAACGCTTGCACCCTACGTCTTCCCGCGGCTGCTGGCTCGTAGTTCGC
+
CCCCCGGGGGGGGGGGGGGGGGGGGGGGGGGGGGGGGGGGGGGGEGGGGGGGGGGGGGGGGGGGGGGGGGGGGGGGGGGGGGGGGGGGFGGGGGGGGGGGGGGGGGGGGGGGGGGFGGGGGGGGGGGGGGGGGGGGGGGGGGGDGGGGGFGFGFGFGGGGGGFGGGGGGGGGFGFGC;CGFGGGGG:=FFED<CEFGGFGGEGFGFFF0D>=10C;3;GGFGFF?EF74C>BF084:6EGGF(:)4A<F>7>??(.?--,-8C<GGG?2:-4(4:4<86>93,3(-)3:0(.668))/.97
@M03364:396:000000000-C9LGT:1:1101:8571:9454 2:N:0:10
GGACTACAGGGGTTTCTAATCCTGTTCGCTCCCCACGCTTTCGCTCCTCAGCGTCAGTAACGGCCCAGAGACCTGCCTTCGCCATTGGTGTTCTTCCCGATATCTACACATTCCACCGTTACACCGGGAATTCCAGTCTCCCCTACCGCACTCAAGCCCGCCCGTACCCGGCGCGGATCCACCGTTAAGCGATGGACTTTCACACCGGACGCGACGAACCGCCTACGAGCCCTTTACGCCCACTAAATCCGGATCACGCTTGCACCCTACGTATTACCGCGGCTGCTGGCCCGGAGTTAGC
+
CCCCCGGGGGGGGGGGGGGGGGGGGGGGGGGGGGGGGGGGGGGGGGGGGGGGGGGGGGGGGGGGGGGGGGGGGGGGGGGGGGGGGGGGGGGGGGGGGGGGGGGGGGGGGGGGGGGGGGGGGGGGGGGGGGGGGGGFGGGGGGGFGGGGGFGAFDDFFGGGEGFGGGGGGGGGDGFGGBGG6FGFGG@?FG8CGEGGGGGGGCGEG>DBBG>C1)?;D9E51C>?BFB8(9>FBFF2ABGGG?(2/:79FGGB6604??BF<1;,>EG:14,4.4:)6<--(4-24()48<61(,-))..:*
@M03364:396:000000000-C9LGT:1:1101:15696:9460 2:N:0:10
GGACTACAGGGGTTTCTAATCCTGTTTGATCCCCGCACTTTCGTGCCTCAGCGTCAGTTGAGCGCCGGTAAGCTGCCTTCGCAATCGGGGTTCTGCGTGATATCTATGCATTTCACCGCTACACCACGCATTCCGCTTACTTCTCGCTCACTCAAGATTCCCAGTTTCAACGGCAGGCCGGGGTTGAGCCCCGGGTTTTGACCGCTGAATTGAGAATCCGCCCACGCCCCCTTTAAACCCCATAAATCCGGATAAAGCTCGCCTCCCCCCTATTCCCGCGGCCGCTTGCCACGGGTTCGGC
+
CCCCCGGFGGGGGGGGGGGGGGFGGGGGCGGGGGGGGGGGGGGFGGGGGGGGGGGGGGGFAFGEFGEEGGGFGGGGGGGGGG7FEFGGGGGGGDFGCFGBFGGGGGEFGGGGGGGGGGGGGFGGGFFG7FGGGGGFGGGG;CFFGGG8FEGFGBGF,@=FGGFGGGGGGGGD>FFGGFG7EED1CC,7)@FGDEG53;E=:9C97=5,)+9969*6*.<::C(48/4),>B(::242);E*4?0?)646/5-(4))*.).19:?CE*,2(((.6)).*4(47(((-(3(().4(,0.03)1
@M03364:396:000000000-C9LGT:1:1101:22296:9475 2:N:0:10
GGACTACTGGGGTTTCTAATCCTGTTCGCTCCCCATGCTTTCGCACCCCAGCGTCGGTAGGGACCCAGAGAGCTGCCTTCGCTTTTGGCGTTCCTTCGTAGATCTACGGATTTCACCCCTACACACGAAATTCCACTCTCCTCTGTCTCACTCAAGTGAATTGGTTTCGAGAGCATTCCGCAACTTTTTTGCGACTTTCACTTTCAACCCGATTCACCGCCTACGTGCCCTTTACGCCCCGTCATTCCGAAGAACACTTGCCCCCCCCGTCTTCCCGCGGCTGCTGGCTCGGAACTAGCCG
+
CCCCCGGGDGGGGGGGGGGGGGGGGGFGGGGGGGGGGGGGGGGGEGGCECFGGGGGGGG:FGFGGGGGFFECFCGGGGGGGGB?FGGGFGGGGGGFGGGGGGGGGGGGGGGGGGGGE>EFGGGGGGGGGGGGGGGGGEGGGGGF8@E,ECEFGFGFFG8AFC6DFFGGGGC8?<C7FFGGG5?FGGB5**=DDCE5DGF,95;>G6@6(:>75)>)1/8C6D(6333)2;(=;73<D3E*/441756<@3*((.84>A4))(3-9:D(((,(-)-.(2114(-1)42((.(,(,(0**(9/
@M03364:396:000000000-C9LGT:1:1101:27581:9492 2:N:0:10
GGACTACCAGGGTATCTAATCCTGTTTGCTACCCACGCTTTCGCATCTCAGCGTCAATACCGGTCCAGGTGGCCGCCTTCGCCACTGATGTTCCTCCAGATATCTACGGATTTCACTCCTACACCTGGAATTCCGCCACCCTCTCCCGGATTCAAGTCAAGCAGTATCAAGGGCAGTTCCCCGGTTGAGCCGTGGGATTTCACCCCTGACTTACTCGACAGCCTACCTGCGCTTTACGCCCAGTCATTCCGATTAACGCTTGCACCCTCCGTATTACCGCGGCTGCTGGCCCGGATTTGGC
+
CCCCCGGGGGGGGGGGGGGGGGGGGGGGGGGGGGGGGGGGGGGGGGGGGGGGGGGGCGGGGGGGGGGGGGGGGGGGGGGGGGGGGGGGDGGGGGGGGGGGGGGGGGGGDGGGGGGG<9FGGGGGGGGFGGGGGGGGG@CEGGGFGGG8E>:=FEGD@E:DDGFFGFGGFGGGEGFGFFDG,4=CEGGFFGGGGGGGGGGGGFGEFFFF2FEFEF,8:-C=6C@D)?(2)<@FB;;);<GGG@F@*7:>FGD:??,:F:7:0:C4FEG<F:>:2<?).386-463(-)5:B36;9().*)29
@M03364:396:000000000-C9LGT:1:1101:5639:9522 2:N:0:10
GGACTACTCGGGTATCTAATCCTGTTCGATACCCGCACCTTCGAGCTTCAGCGTCAGTCGCGCTCCCGTAAGCTGCCTTCGCAATCGGAGTTCTTCGTCATATCTAAGCATTTCACCGCTACACGACAAATTCCGCCCGCGTTGTGCGCACTCAAGTGGACCAGTATGCGCTGCAAGTCAGACGTTGAGCGCCTACATTTCACAACACACTTAATCCACGGCCTACGCTCCCTTTCAACCCAATAAATCCGGATAACGCCCGGACCTTCCGTATTACCGCGGCTGCCGGCACGGAATTAGC
+
CCCCCGGGGGGGGGGGGGGGGGGGGGGGGGGGGGGGGGGGGGGGGGGGGGGGGGGGGGGGGGGGGGGGGGGGGGGGGGGGGGGGGGGGBFGGGGGGGGGGGFGGGGGGGGGGGGGGGGGGGGGGGGGGGGGGGGGGGGGGGGG>DEGEGFGBGFGFGGFGGGFGGGGGGGDGFGFG?8DCGC>CEC<5F>CCDEEGGGGGGCFCGBF@6C@7C67<FEFG9D9F@@?F?G>?F<?)6<GGGF0?/849FF396:?2@(79>>82DG557B05((564@:13>BBF6(-6>09?B0))/-24
@M03364:396:000000000-C9LGT:1:1101:23322:9547 2:N:0:10
GGACTACCAGGGTTTCTAATCCCGTTTGCTCCCCTGGCTTTCGCGCCTCAGCGTCAGTTGTCGTCCAGAAAGCCGCTTTCGCCACTGGTGTTCCTCCTAATATCTACGCATTTCACCGCTACACTAGGAATTCCATTCTCCTCTCCTGCACTCTAGACTTCCAGTTTGAAATGCAGCACCCAAGTTGAGCCCGGGTATTTCACATCTCACTTAAAAGTCCGCCTACGCTCCCTTTACGCCCAGTAAATCCGGACAACGCTCGCCACCTACGTATTGCCGCGGCCGCTGGCACGTGTTCAGC
+
CCCCCGGGGGGGGGGGGGGGGBFGGGGDGCFFFGGGDFGGGGEGGGGCFGFGGGGGGGFGGGGGGFFGGGGGGFEGFFEGGGGGGFGGAFF@FFGGGGFGGGGGFGEFDCGF;CFGGGGGGFGGC@EAFFGGGG,F=F@FFC8DDEGGGFGB=DFFFEFCGGB8CFFGGACGB9DD86=ACGF@FGCCFG,=CCECDGGGGCFEFFF*;DEE5:DEDFG?-*<A=?=?2?(8=4>*>8EGG;(/39)78C)((((,..6((-/(*2*((4:1<B7)6<27>6>0377((422(.(05*-2:
@M03364:396:000000000-C9LGT:1:1101:2337:9550 2:N:0:10
GACTACCCGGGTTTCTAATCCTGTTCGCTCCCCACGCTTTCGCTCCTCAGCGTCAGTAACGGCCCAGAGACCTGCCTTCGCCATTGGTGTTCTTCCCGATATCTACACATTCCACCGTTACACCGGGAATTCCAGTCTCCCCTACCGCACTCAAGCCCGCCCGTACCCGGCGCGGATCCACCGTTAAGCGATGGACTTTCACACCGGACGCGACGAACCCCCTACGAGCCCTTTACGCCCAATCAATCCGGATACCGCCACCCCCCCACGTATTACCGCCGCTGCTGGCACCAAGTTCGCC
+
CCCC8CCFGGGFGDGGGGFCFFFEFFEFEGGGGGGGGFGGGGGFFGGFFGGGGGGDGFFGGGEGGGFGGGGGGEDFFFFGGGGCFFGE7FGGGGCGGG:FCFEFFEGGGGGGGGFFFFCDGFGFGGGG@DFFFFA:E3?FGGEFGGGGC<@D88+A>FGGGGFGGGGFGDG>@C@D?:EGGCD*=;<?==*77=6EFCGGF6<175777<652@E1CB8*4>203*-.->:08:)6:?GG53,(/52<FG)23?82),(((,*4CE),3(-(),644/3,,((--))(4(4(((.10/(9C
@M03364:396:000000000-C9LGT:1:1101:3018:9553 2:N:0:10
GGACTACAGGGGTATCTAATCCTGTTCGATACCCGCACTTTCGAGCTTCAGCGTCAGTTGCGCTCCCGTCAGCTGCCTTCGCAATCGGAGTTCTTCGCCATATCTAAGCATTTCACCGCTACACGGCAAATTCCGCCAACGTTGTGCGTACTCTAGTCAGCCAGTTCGCGCTGCAATTCAGACGTTGGGCGCCTACATTTCACAACACGCTTAACAGACGGCCTTCGCTCCCTTTCAACCCAATAAATCCGGATAACGCCCGGACCTTCCGTATTCCCGCGGCTGCTGGCCCGGACGTAGC
+
CCCCCGGGDGFGGGGGGGGGGCGGGGGGGGGGGGGGGGGGGGGGGGGGGGGGGGGGGGGGGGGGGGGGGGGGGGGGGGGGGGGGGGGG?FCGGGGGGGGGGFGGGGGFGGGGGGFGGGGGGGGGGDGGGGGGGGFEEEGGGDFDGC98C@FFFBDFFGGGGGFGGGGGDGGGDGFGFFGGG;?FG8><>FEDDECGGFCFFEGFGEFF;D?5;FG<F;CCFGF;5:2B?DBF7<>2:<GGG?049>>AFCC9?1,-93>B61*-<EC)27<5(43)60(-(-41(().3:0(-(,))0(17
@M03364:396:000000000-C9LGT:1:1101:13738:9580 2:N:0:10
GGACTACACGGGTTTCTAATCCTGTTCGCTCCCCACGCTTTCGCTCCTCAGCGTCAGTAACGGCCCAGAGACCTGCCTTCGCCATTGGTGTTCTTCCCGATATCTACACATTCCACCGTTACACCGGGAATTCCAGTCTCCCCTACCGCACTCAAGCCCGCCCGTACCCGGCGCGGATCCACCGTTAAGCGATGGACTTTCACACCGGACGCGCCGAACCGCCTACGCGCCCTTTACGCCCAATAAATCCGGATAACGCTTGCACCCCACGTATTCCCGCGGCTGCTGGCGCGTATTTCGC
+
CCCCCGGFGGGGGGGGGGGGGGGGGGGGGGGGGGGGGGGGGGGGEGGGGGGGGGGGGGFGGDGEGGGGFGGGGFGGGGGGGGGGCFGGFGGGGDFGGGGGGGGGGGGGGGGGEFGGGGEGGGGGGGGGGGGGGGGFFGGGGGGFDGFEGDGFGFGFGFGGGGBGG*@CGGGDEG@4?BGGCGFGGG*(@B://CE*>?FFFEG?C5796D>C>)27D(:E>DB??F?)4C9FB?:AB:EGGBB:?B2<FGG96:(6?668?BF2=FG96>9:?<05)C3912112:33::(419(0?6)9>
@M03364:396:000000000-C9LGT:1:1101:20772:9586 2:N:0:10
GGACTACCGGGGTATCTAATCCTGTTCGCTCCCCACGCTTTCGCTCCTCAGCGTCAGTAACGGCCCAGAGACCTGCCTTCGCCATTGGTGTTCTTCCCGATATCTACACATTCCACCGTTACACCGGGAATTCCAGTCTCCCCTACCGCACTCAAGCCCGCCCGTACCCGGCGCGGATCCACCGTTAAGCGATGGACTTTCACACCGGACGCGACGAACCGCCTACGAGCCCTTTACGCCCAATAAATCCGGATCACGCTTGCCCCCTACGTATTCCCGCGGCGCCTGGCCCGTCGTTCGC
+
CCCCCGGGGGGGGDGGGGGGGGGEFGGGGGGGGGGGGGGGGGGGGGGGGFGGGGGGGGGGGGGGGGGGFGGGGGGGGGGGGGGDFGGGFGGGGGGGFFGGGGGGGGGGGGGGGGFGGGGGGGGGGGGGGGGFGGGGGDFGGFCBDGGGGAE5B<?FFF6CBFBGGCEGGG:BAFBG5>EG+9C=8:FDF?CDFGGGGGGGFAGAGBB10C>D,)2,73EGFGB(321)-7>?(42)<<GCGB0(04)-@DC6((4<F:??(4;(2AD91:B?>27)6<1;B(4(((--((4:>((00).19
@M03364:396:000000000-C9LGT:1:1101:17798:9592 2:N:0:10
GGACTACAAGGGTATCTAATCCTGTTCGCTCCCCTAGCTTTCGCGCCTCAGCGTCAGTCGTGGCCCAGAAGGCCGCCTTCGCCACCGGTGTTCTTCCCGATATCTGCGCATTCCACCGCTACACCGGGAATTCCGCCTTCCCCTGCCAGACTCAAGCCGGCCGGTATCGGGAGCGGACGGGGGTTGAGCCCCCGGATTTGACTCCCGACCAGGCTGGCCGCCTACCCGCGCTTTACGCCCAATGAATCCGGATAACGCTTGCCCCCTACGTATTACCGCGGCCGCTGGCACGTAGTTCGCC
+
CCCCCGGGGGGGGFGGGGGGGGGGGGGGGGGGGGGGGGGGGGGGGGGGGGGGGGGGGGGGGGGGGGGGGGGGGGGGGGGGGGGGGGGGGGGGGGGGGGGGGGGGGGGGGGGGGGGGGGGGGGGGGGGGGGGGGGGGGGGGGGGFGGGCGFGFGFGFGGGGGGFDFCGGGGGC?FBG=DGGGGGGGG6:FFGGGGG=DGGCC4+6<>)3;G9C<8;356FGFGFB3*.)-)4(34)61?GG>047/54<F5/41<)37((48:E>GDC(4:??9::66*4-,,-493(4((524.:5@1499
@M03364:396:000000000-C9LGT:1:1101:14034:9595 2:N:0:10
GGACTACACGGGTTTCTAATCCTGTTCGCTACCCACGCTTTCGCGCCTCAGCGTCAGTTGCAGACCAGAGAGCCGCCTTCGCCACTGGTGTTCTTCCATATATCTACGCATTCCACCGCTACACCTGGAATTCCACTCGCCTCTTCTACACTCAAGCAAAACAGTTTCAGATGCAGTTCCTCGGTTCAGCCGAGGGCTTTCACATGCAACTTATTTCTCCGCCTTCTCGCCCTTGACGCCCCATAATTCCGGAAACCGCTTGCCCCCTCCGTATTACCGCGGCTGCTGGCCAGTATTTAGC
+
CC@@CEFECFDGGBFEEFG9@E,,;C6@FC,CCCF,8F,8DFG,+@FB:<CFC,8@,9C,,,C,CDFE,:CC@@=F7FFG<@:,F=<EE,CCEFFGCFEFGAFE;EEDGGG>9?EEF+>=+@=F,@?,B,CAE,,,,?+@>C6DDF9,,46>@8?+3@,DDBD==,:C,<;E9,>+<?AC,5=FC>*:<,3***4;*2>9D6FC8*)***04*14/+*,=5C@6(+)1/9,6(6/)/3C::((1F3A9*CC(,(3(0-((-(;(*2)(((,(.(..)+-(-313413:2(1((.-*9*6FC
@M03364:396:000000000-C9LGT:1:1101:12866:9598 2:N:0:10
GGACTACTGGGGTATCTAATCCTGTTCGCTCCCCACGCTTTCGCTCCTCAGCGTCAGTGACGGCCCAGAGACCTGCCTTCGCCATCGGTGTTCTTCCCGATATCTACACATTCCACCGTTACACCGGGAATTCCAGCCTCCCCTGCCGCACTCAAGCCCGCCCGTACCCGGCGCAGACCCACCGTTAAGCGATGGGCTTTCACACCGGACGCGCCGAACCGCCTACGAGCCCTTTACGCCCAATGATTCCGGTCCACGCTTGCACCCTACGTATTACCGCGGCTGCTGGCCCGTAGTTAGC
+
CCCCCGGGGGGGGDGGGGGGGGGGGGGGGGGGGGGGGGGGGGGGGGGGGGGGGGGGEFGGGGGGGGGGFGGGGGGGGGGGGGGGGGGGGGGGGGGGGGGGGGGGGGGGGGGGGGGGGGGDGGGGGGGGGDGGGGGGGGFGGGGFGGGED5F>FFCFGGGGGGFGGGGGGGGGEG955AGGGGGCFG*6AC/2>EGGGGGGF)CCGF>19GBCB)C9C>GGFGF(2C0)4C9:???4>1EGG?F:F2<>FGC9>0(5F:7(48;)98D?1882794643-4;16;600::B(34-()0*)*2
@M03364:396:000000000-C9LGT:1:1101:24243:9612 2:N:0:10
GGACTACTCGGGTTTCTAATCCTGTTCGATACCCGCACTTTCGAGCATGAGCGTCAGTTGCGCTCCCGTCAGCTGCCTTCGCAATCGGAGTTCTTCGCCATATCTAAGCATTTCACCGCTACACGGCAAATTCCGCCAACGTTGTGCGTACTCTAGTCAGCCAGTTCGCGCTGCAATTCAGACGTTGGGCGCCTACATTTCACAACACGCTTCACAGACGGCCTGCGCGCCCTTTCAACCCAATAAATCCGGATAACGCCCGGACCTTCCGTATTCACGCCGCTGCTGGCCCGGCATTGCC
+
CC<C@EGGGGGEGGGGGGGGGGGFGGGGGDGGGG@C:FGGGG7,4F7EFFGGGCFB@FGFGGGCGGFGGCFFGGGFGGCFGGCEBFGE,@BFECFGEDGGGG,F=E,EFGGFGFFGGGEDGEFG=8FGGGGGCFFGGGGG+=>*=EC+@3>DFB?D@E,@F:CCFGGGGCG*?FE*@*372<C:8;>5>C5?<:4:FFEFF<C*2=F;1C4E(;CCF;F*8DBF1847(1(4287ABFGGG1-:9<99=CC9:4?4?:9641*-<>0.231.3:0))3(,,,,347)):B0(11,0)/)*:
@M03364:396:000000000-C9LGT:1:1101:15304:9620 2:N:0:10
GGACTACTGGGGTTTCTAATCCTGTTTGCTCCCCACGCTTTCGCACCTCAGCGTCAATACCGGTCCAGGTGGCCGCCTTCGCCACTGATGTTCCTCCAGATATCTACGGATTTCACTCCTACACCTGGAATTCCGCCACCCTCTCCCGGATTCAAGTCGTGCAGTATCAAGTGCAGTTCCCCGGTTGAGCCGTGGGATTTCACCCCTGGCTTACATAACCGCCTACGTACGCTTTACGCCCAGTGATTCCGATTAACGCTTGCACCCGCCGTATTACCGCCGCTGCTGGCCAGGGTTTAGC
+
CCCCCGGG<FFGG@@FGGGGGGGGGGGGGGGGGGGGGGGGGGGG7FGGFGGGGGGG,CE<FGG6CFGFF@CFGGFGGGGGGGGGGCG9FFGGGGGGGG8FF9EFGGGG+BGEGGGGFDGGGGGGGGGGGGGGGG8FE+=FGGGBAFGCB@60EBDD3D@DGGFGG=DF:C9,?CE?FFGG63=EBC3:A@F53CEE4EGGG?DE<B5527:GFFG*+08,6C;3(56))2,0:?D3>FE?E?12*).)9C4((40:6((,((2)2;9(,74(,(:4-<<9(,7(31)4?:B,3(()).(:*
@M03364:396:000000000-C9LGT:1:1101:21543:9638 2:N:0:10
GGACTACCGGGGTTTCTAATCCTGTTCGATACCCGCACTTTCGAGCTTCAGCGTCAGTTGCGCTCCCGCGAGCTGCCTTCGCAATCGGGGTTCTTCGTCATATCTAAGCATTTCACCGCTACACGACAAATTCCGCCCGCGTTGCGCGCACTCAAGTGGACCAGTATGCGCTGCCAGTCCGACTTTGAGCGCCTACATTTCACAACACCCTTAATCCACGGCCTACGCTCCCTTTAAACCCAATAAATCCGGATAACGCCCGCACCTTCCGTATTCCCTCGGCGGCTGGCCCGGAATTCGC
+
CCCCCGGGGGGGGFGGGGGGFGG,FGGG,ECFGGGEFFGGGGGCGG:FFGGGGGGGGEGFGFFFGGGGGGGGGGGGGGGGGGBCCGGGCEGGGGGGCECGGGGGGC?FG9FGGGAFGGGGGGGGE7FEFGGGGG?EGECF7C>*9@:;CBG>F2;A2>99EGFGGGG;@EEE>B(;F8F+C*>*=F<C.<:>DC*69CFC?)C:6<7((C87)1+6D2CC(99((2-53DBB:-8).-CG>?0,6):-6>D2((-.9:>B>F/2C80.5338(,4)-:)(-11((49(-2(-9(()09457
@M03364:396:000000000-C9LGT:1:1101:23766:9647 2:N:0:10
GGACTACTAGGGTTTCTAATCCTGTTCGCTCCCCACGCTTTCGCGCCTCAGCGTCAGTCGTGGCCCAGAAGGCCGCCTTCGCCACCGGTGTTCTTCCCGATATCTGCGCATTCCACCGCTACACCGGGAATTCCGCCTTCCCCTGCCAGACTCAAGCCGGCCGGTATCGGGAGCGGACGGGGGTTGAGCCCCCGGATTTGACTCCCGACCAGGCTGGCCGCCTACGCGCGCTTTACGCCCAATGCATCCGGATCACGCTGGCCCCCTACGTCTTACCCCGGCTGCTTGCACGTACTTCCGC
+
CCCCCGGGGGGGGGGGGGGGGGGGGGGGGGGGGGGGGGGGGGGGGGGGGGGGGGGGGFFGGDEGGGGGGGGGGGGGGGGGGGGGGGGGEG@FGGFFGGGGGGGGGFGGGGGGGGGGGGGGGGGGGGGEGGGGGGGGEEGGGGGFDFG?GFG=@8FFGGGGGGBGEECGDED=?FBG*):=CCGCEG<:FCFGGGG5>C@ECA7:GFE?>GFGFFG(76CEBGF0:/45972-31<DFFEE*414)..6?5)(1((,.31(-48:GD)4<1((,8)-5+472>1(()..2)5((.(09*)/1
@M03364:396:000000000-C9LGT:1:1101:27631:9662 2:N:0:10
GGACTACCAGGGTTTCTAATCCTGTTCGCTACCCATGCTTTCGAGCCTCAGCGTCAGTTGCAGACCAGAGAGCCGCCTTCGCCACCGGTGTTCTTCCAAATATCTGCGCATTCCACCGCTACACTTGGAATTCCGCCTTCCCCTACCAGACTCAAGCCTGTCGGTATCGGGACCGGGCGGGGGTTGAGCCCCCGGCATTGAGTCCCGACCTAACCGGCCGCCTACGCGCGCTTTACGCCCAACGAAACCGGATAACGCTCGCCCCCCACGTATTACCCGCGCCGGTTGCGCGTAGTTTGCC
+
CCCCCGGGGGGGGFGGGGGGGFEFGGGGGGGGGGGGGGGGGGGFEGGGFGGGGGGGGGEFGGGCFFDGEGCGGGGGGGGFFGGGGGGG:=CGGGFGGFG<EFGGG;FFEGGGGGGGGGGGEGFGGDGGFDFGGGGEEFDFGGFFGGGFFDFBD)=?=FDFGFF>FGGGEC>C>E59ED:C=C72C5<(98;DGEG*)2<3<4CBGFB1;D>F)78(1,?5(/364*,0392((366,:*:/,4:33(-71/(2(-5<4(-348<GE/4>18(-,-690((-3(((-(4((-2((-)/*)0:
@M03364:396:000000000-C9LGT:1:1101:19304:9692 2:N:0:10
GGACTACTGGGGTTTCTAATCCTGTTCGCTACCCATGCTTTCGAGCCTCAGCGTCAGTTGCAGACCAGAGAGCCGCCTTCGCCACTGGTGTTCTTCCATATATCTACGCATTCCACCGCTACACATGGAGTTCCACTCTCCTCTTCTGCACTCAAGAAAAACAGTTTCCGATGCAGTTCCTCGGTTAAGCCGAGGGCTTTCACATTAGACTTATTTTTCCGCCTGCGCTCGCTTTACGCCCAATAAATCCGGATAACGCTTGCACCCTACGTATTACCGCGGCTGCTGGCCCGTCGTTGGC
+
CCCCCGGGGGGGGGGGGGGGGGGGGGGGGGGGGGGGGGGGGGGGGGGGGGGGGGGGGFGGGGGGGGGGGGGGGGGGGGGGGGGGGGGG<BFGGGGGGGGGGGGGGGFGGGGGGGGGGGGGGGGGGFGGGGGGGGGGGGFGGGGFGGGGGFGFGFGFD,=DFGFGFGGGGGGGFGFGGFGGFGGFGG@ACFGG>EGGGFGGGFGFGFFFCGFG4B7::AGE>GFFD;@F>GFFF<@EFFGGG<DFA7CEFGG;6??AF?BFFFG2CF<(4:647A:26C<>1993(2)4511:>F()73(*9
@M03364:396:000000000-C9LGT:1:1101:16857:9694 2:N:0:10
GGACTACCCGGGTTTCTAATCCTGTTCGATACCCGCACTTTCGAGCTTCAGCGTCAGTTGCGCTCCCGCGAGCTGCCTTCGCAATCGGGGTTCTTCGTCATATCTAAGCATTTCACCGCTACACGACAAATTCCGCCCGCGTTGCGCGCACTCAAGTGGACCAGTATGCGCTGCAAGTCAGACGTTGAGCGCCTACATTTCACAACACCCTTAATCCACGGCCTACGCTCCCTCTAAACCCAATAAATCCGGTTAACGCCCGGACCTTCCGTATTCCCGCGGCTGCTTGCCCGGAGTTAGC
+
CCCCCGGGEGEEFEGGGGGGGGGGFGGGCFGGGGGGGGGFGEEEGGCFGGGGDGGGGGGFGGGGGGGGGGG=FGGGGGGFGGGEEFGECFGGGFGFFGGGGFGA;EEGGGGGGGGFGGGGGGGGGGGGGGGGGGGGC@?FCD>5C7C:8:FFGFGAFEDCFFFGGFGGFCGG5CBC?6C?CCFEGG7(;C5>D=C76FGDFCFE4>@0(1,::?CB7<E51<9?:220(*-(8(4)-)3;E::?04<9FG<((,-9*437(4*-1:7.,2,8..:))3(21,4(((.).(()-(40<@4?:
@M03364:396:000000000-C9LGT:1:1101:11178:9704 2:N:0:10
GGACTACAAGGGTTTCTAATCCTGTTCGCTACCCATGCTTTCGAGCCTCAGCGTCAGTTGCAGACCAGAGAGCCGCCTTCGCCACTGGTGTTCTTCCATATATCTACGCATTCCACCGCTACACATGGAGTTCCACTCTCCTCTTCTGCACTCAAGAATGACAGTTTCCGATGCAGTTCCACGGTTGAGCCGTGGGCTTTCACATCAGACTTATCATTCCGCCTGCGCTCGCTTTACGCCCAATAAATCCGGACAACGCTTGCCACCTACGTATTACCGCGGCTGCATGCCCGGGTGTAGC
+
CCCCCGGGGGGGGGGGGGGGGGGGGGGGGGGGGGGGGGGGGGGGGGGGGGGGGGGGGGGGGGGGGGGGGGGGGGGGGGGGGGGGGGGGDGGGGGGGGGGGGGGGGGGGGGGGGGGGGGGGGGGGDGGGEFGGGGGGGGGGGGGFGGGGGFGFGDGFFGGGGGFGGGGGFGGGFGFGGFGC=DGFGGFEFGGGGGGGGGGGG5@;CFFEEGFGFFGEGFGGEGFF==@AFGFFFD;EFFGGF6;@A<)9AF3:092()-7(((2.*<<.,0(4,<:)6<:9479B0:().,5(4(().).;:
@M03364:396:000000000-C9LGT:1:1101:20619:9705 2:N:0:10
GGACTACAGGGGTATCTAATCCTGTTCGCTCCCCACGCTTTCGCTCCTCAGCGTCAGTAACGGCCCAGAGACCTGCCTTCGCCATTGGTGTTCTTCCCGATATCTACACATTTCACCGTTACACCGGGAATTCCAGTCTCCCCTACCGCACTCAAGCCCGCCCGTACCCGGCGCGGATCCCCCGTTAAGCGATGGACTTTCCCACCGGTCGCGCCGAACCGCCTACGAGCCCTTTACGCCCAATAAATCCGGAAACCGCTTGCACCCTACGTCTTCCCGCGGCTGCTGGCCCGCCGGTCGC
+
CCCCCGGFGFGGGGGGFGFFFGGDGGCFGGGGGGGGGGGGGFG7CDFGGGGGGGGGGGEFGGGGGGGGEFFF@FGGGGGGGGGGG9FGFFGGG<FFG,?FFEEGGGGGGGGG,CEFGGFGGGGG@+CGGGGGGGG?4=+CFDGFCGGGGFGFGFFFGGF63F>?F**B:CC>@F=D*/8C,411CF*/@B*12*=*0BFGG)CA*8)4(935(58473EGBGFB(;8),>(4:::)64EGGB:?98)6@7)-6(,()(-(,-2,9CG6(3444(-)-24;6;9B>F7)4(36>(()0.-C3
@M03364:396:000000000-C9LGT:1:1101:5962:9708 2:N:0:10
GGACTACAGGGGTTTCTAATCCTGTTCGCTCCCCTAGCTTTCGCGCCTCAGCGTCAGTCGTGGCCCAGAAGGCCGCCTTCGCCACCGATGTTCCTCCTGATATCTACGCATTTCACCGCTACACCAGGAATTCCGCTTACCTCTACTTCACTCAAGACTCCCAGTATCCAACGCCATACGGGGTTAAGCCCCGCATTTTCACGTCGGACTTAAAAGCCCGCCTACCTGCTCTTTACGCCCAATAATTCCGGACAACGCTTGCCACCTACGTATTACCGCGGCCGCTGGCACGTAGTTCGCC
+
CCCCCGGGGGGGGGGGGGGGGGGFGGGGGGGGGGGGGGGGGGGGGGGGGGGGGGGGGGGGGGGGGGGGGGGGGGGGGGGGGGGGGGGGGGGGGGGGGGGGGGGGGGFGGGGGGGGGGGEGGGGGGGGGGGGGGGGGGGGGGGGFGGGGGFGFFB@?,DFGGGFFFGGGGGGGFGFDGFGGGEGGGG,:BFGGGGDCGGFGF?:=GFFFFGFC);>;FFFE:D;?=*4=:064<DAA?BEG8:?)*6))*0)(,,(2)((4??F<GF*(5:4,4::44/3(46(,96(2:73((,(0*/()1
@M03364:396:000000000-C9LGT:1:1101:15977:9709 2:N:0:10
GGACTACAGGGGTATCTAATCCTGTTCGCTCCCCACGCTTTCGCTCCTCAGCGTCAGTAACGGCCCAGAGACCTGCCTTCGCCATTGGTGTTCTTCCCGATATCTACACATTCCACCGTTACACCGGGAATTCCAGTCTCCCCTACCGCACTCAAGCCCGCCCGTACCCGGCGCGGATCCACCGTTAAGCGATGGACTTTCACACCGGACGCGACGAACCGCCTACGAGCCCTTTACGCCCAATCAATCCGGATAACGCTTGCACCCTACGTATTCCCGCGGCTGCTGGCACGCTGCTCGC
+
CCCCCGGGGGGGGDGGGGGGGGGGGGGGGGGGGGGGGGGGGGGGGGGGGGGGGGGGGGGGGGGGGGGGCDGGGGGGGGGGGGGEGGGGFGGGGGGGGGGGGGGGGGGGGGGGGGGGGGGGGGGGGGGGGGGGGGGGGGGGGGGFGGGGGBFBFFA?FGGGGGFGGGGGGGGGDGAG/6EG?FFCFG*:AC8DCCE?FGGGGFGCCEFFBGFC>):4<1EG>GFB:C<)2C9:<:?AD:?GG?(()5<6=C390:16?84<1:C)=@D?(42434:).<3447>031::?:(,:((.)0-*9
@M03364:396:000000000-C9LGT:1:1101:16452:9719 2:N:0:10
GGACTACTGGGGTATCTAATCCTGTTCGATACCCGCACTTTCGAGCATGAGCGTCAGTTGCGCTCCCGTCAGCTGCTTTCGCAATCGGCGTTCTTCGCCATATCTAAGCATTTCACCGCTACACGGCAAATTCCGCCAACGTTGTGCGTACTCTAGTCAGCCAGTTCGCGCTGCAATTCAGACGTTGGGCGGCTACATTTCACAACACGCTTACCAGACGGCCTGCGCTCCCTTTCAACCCAATAAATCCGGATAACGCCCGGACCTTCCGTATTACCGCGGCTGCTGGACCGGAATTCGC
+
BCCCCGGGG,<@FBFGGDEGF,C6CEEFFBD@FCCC:CFCFG7CFF7AFGGG@FC@CGGEGEEGGD6@E@:B@9EFEDF<FGE7FFGG+7FFGDFGFFB:FFAGG9,AEEGFEGGG9CEG>>EGGG7FFFFFGG,>C7DFFD,*6+@6B>F5,3;BFFFFFF5+@@ECCC8>@7>>CAG,DC>>D8<(?,*))2;:DF>FGFC5F)280C?E<)3.*,:*()(41*-59*(3?),)6)+;;4-,)-46@FD0:1(6?:>(14*-1:950148((5..+((,,439<40(((.39(7>:)91
@M03364:396:000000000-C9LGT:1:1101:10356:9728 2:N:0:10
GGACTACTGGGGTTTCTAATCCTGTTCGCTCCCCACGCTTTCGCTCCTCAGCGTCAGTAACGGCCCAGAGACCTGCCTTCGCCATTGGTGTTCTTCCCGATATCTACACATTCCACCGTTACACCGGGAATTCCAGTCTCCCCTACCGCACTCAAGCCCGCCCGTACCCGGCGCGGATCCACCGTTAAGCGATGGACTTTCACACCGGACGCGACGAACCGCCTACGAGCCCTTTACGCCCAGTAAATCCGGACAACGCTCGCCCCCGACGTATTACCGCGGCTGCTGGCCCGTAGTTAGC
+
CCCCCGGGGGGGGGGGGGGGGGGGGGGGGGGGGGGGGGGGGGGGGGGGGGGGGGGGGGGGGGGGGGGGGGCFGFGGGGGGGGGGGGGGGGGGGGGGGGGGGGEGGGGGGGGGGGGGGGGGGGGGGGGGGGGGGGGGGGGGGGGFGGGGGFGFGFFFGGGGGGFGFGGGGGEGBGFGGEGGFGGGGG<=AFE5>EE6CFGFGFGEGE>9>D;GF):6D1EGFGFB1@0)4D>?(429>6AEGF:F*64AFGG((431>39(:;E,*:D((7944)4)-<29690110).4:.-2,()09):7
@M03364:396:000000000-C9LGT:1:1101:9245:9748 2:N:0:10
GGACTACTGGGGTATCTAATCCTGTTTGCTCCCCACGCTTTCGCTCCTCAGCGTCAGTTAATGTCCAGCAGGCCGCCTTCGCCACTGGTGTTCCTCCCGATATCTACGCATTCCACCGCTACACCGGGAATTCCGCCTGCCTCTCCATCACTCAAGGCCTGCAGTTTCAAATGCAGTTCCCGGGTTAAGCCCGGGGATTTCACATCTGACTTGCAGGTCCGCCTACTCGCCCTTTACACCCAGTAAATCCGGACAACGCTTGCCACCTACTTATTACCGCCGCTGCTTGCCCGTCGTTAGC
+
CCCCCGGGGGGGGGGGGGGGGGGGGGGGGGGGGGGGGGGGGGGGGGGGGGGGGGGGGGGGGGGGGGGGGGGGGGGGGGGGGGGGGGGGFGGGGGGGGGGGGGGGGGGGGGGGGGGGGGGGGGGGGGGFEGGGGGGGGGGGGGGFGGGCFFGDFFGFFGGGGGFGGGGGGGGGFGFGGFGGGGGGGGDFFGGGGGGG4EGGG<;?GFFE4CEGFA+/*6FGFGFFD83F<GFD9@ECFDGGGFFF492:=FD>FF06@>FBB0E::FD::7).-6>4:C(9(,9;040)48(.(3(08)(9C
@M03364:396:000000000-C9LGT:1:1101:10058:9786 2:N:0:10
GGACTACTAGGGTTTCTAATCCTGTTCGATACCCGCACTTTCGAGCTTCAGCGTCAGTTGCGCTCCCGCGAGCTGCCTTCGCAATCGGGGTTCTTCGTCATATCTAAGCATTTCACCGCTACACGACAAATTCCGCCCGCGTTGTGCGCACTCAAGTGGACCAGTATGCGCTGCAAGTCAGACGTTGAGCGCCTACATTTCACAACACACTTAATCCACGGCCTACGCTCCCTTTAAACCCAGTAAATCCGGATAACGCCCGGACCTTCCGTATTACCGCGGCTGCTGGCACGGCACTCGC
+
CCCCCGGGFGGGFFCGGGGGGGGGGGGGGGGGGGGGGGGGGGGFFGGGGGGGGGGGGGGGGGGGGGGGGGGGGGGGGGGGGGGGCGGGEGGGGGGGGGGGGGGGGFBFGGGGGGGGGGGGGGGGGGGDGGGGGFFGEGGGGGGFGGGGGFG=GBGFFGGGGGCGG9CGGGGGDG=CFFGGGGGGGGGFFGGDGGGGGFD?FFGFFFFFFGFFE:+6@EGDBGBF?C?B?GBFBFF94>GGE8(.*6>BFFD>FFF>F09>;>/9DEC>?F64(.:2><<9(472(3247B(469()0.(/7
@M03364:396:000000000-C9LGT:1:1101:5205:9790 2:N:0:10
GGACTACTGGGGTTTCTAATCCTGTTCGATACCCGCACTTTCGAGCTTCAGCGTCAGTTTCGCTCCCGCGTGCTGCCTTCGCAATCGGTGTGCGTCGGCGTATCGAAGCATTTCACCGCTACACGACAAATTCGGTCCGCGTTTTACCCACTCAAGTGGAGCAGTGTACGCTGGAATTCAGACGTTGGACGCTGACATTTCACAACACTCTTTGTCAACGGCCATCGGCCCCTTACAACCCAAGAAATCCGGAGAACGACAGCTCCCTCGGTATTCCCTCGTGGGCCGCAACGGATTGAGC
+
-6,ABFAC6@,+@@CCA<E,A,@@F6E,6,68FG77CFGDGDCGGDFE@E<@6CC@8CE,,,66,8,+6@6+6C<FF,E=7,:@BF?F,BFC,4@C=+++4+@E++,++,CF,,,<88+==+@,++8CEFDCF<,36+++33+*3,7,>**3<=*3@9>9,,30>,2,,4**2*(*4;AC,>*=CF<2;<*:*2/:0?EG97FF6>A()27<)15)+.+*()(((3-7(7(114)().+;*,(.8816=*>,(((3),(4(-1)90*((((-(-)).3)3((.(,(-((((43;?5)),00
@M03364:396:000000000-C9LGT:1:1101:20883:9818 2:N:0:10
GGACTACTAGGGTATCTAATCCTGTTTGCTCCCCACGCTTTCGTGCCTGAGCGTCAGTTATGTCCCAGGAGGCTGCCTTCGCCATCGGTGTTCTTCCACATATCTACGCATTTCACTGCTACACGTGGAATTCCACCTCCCTCTGACACACTCTAGTCGAGCAGTCACATATGCCATTCCCGAGTTAAGCTCGGGGATTTCACATCTGTCTTACTCAACCGCCTGCGCACCCTTTACGCCCAGTAATTCCGATTAAAGCTCGCACCCTACGTATTACCGCGGCTGCTGGCACGTGTTTCGC
+
CCCCCGGGGGGFGGGE9FFDGGGDGGGGGGGGGGGGGGGGGGGGGGGGEGGGGGDGGGGGGGFGGGGGFC7:CGFGGGGGGGGEECFGGGGGGGGGGGGGGGDFFEFGGGEEGGGGGGGGGGGFEFGF>FFGGGGEFEDFGGGFGGF8D:FFDFGFGG66@CEFGFDGGFGGF;DGGFGGEGGEGG9CFD,=DEGGDEF,@AGFGFFE@GEGEB3:=:CE>44@>26A>C2@9BE673CFC0(58)<EFGF???D)+.7.5;C9C?D3.4(.,6456+(4(40(((5)5:(,((().))11
@M03364:396:000000000-C9LGT:1:1101:28666:9852 2:N:0:10
GGACTACTCGGGTTTCTAATCCTGTTCGATACCCGCACTTTCGAGCTTCAGCGTCAGTTGCGCTCCCGTCTGCTGCCTTCGCAATCGGCGTTCTTCGTCATATCTAAGCATTTCACCGCTACACGACAAATTCCGCACACGTTGCGCGCACTCAAGCAGGACAGTATGCGCTGCAATTCAGACGTTGGGCGCCTACATTTCACAACACACTTAACCTGCGGCCTACGCTCCCTTTCACCCCAATAAATCCGGATAACGCCCGCCCCTTCCGTATTTCCGCGGCTGCCGGCACGGATTTCGC
+
CCCCCGGGGGGGGGGGGGGGGGGGGGGGGFGGGGGGGGGGGGGGGGGGGGGGGGGGEGGGGGGGGGGGGGGGGGGGGGGGGGEGCFGG:FFGGGGGFGGGGGGGGGGGGGGGGGFGGGGGGGGGGGGEGGGGGGGGG+=FGGG*@EGGGEFAGFFFFFGGGGFC=DFGGGGGFGB>CF@EGCDGGGD>FFCDDGGGFCFGGCGEFFF;1DDGF6>7D(A=6DB?FF?F?GFF:AF2<2CGGB:BF<))9699:6(67:3647*(18/8(8<:?:()624241(11((-76(149().*6>9
@M03364:396:000000000-C9LGT:1:1101:27084:9853 2:N:0:10
GGACTACTAGGGTTTCTAATCCCGTTTGCTCCCCTGGCTTTCGCGCCTCAGCGTCAGTTGTCGTCCAGAAAGCCGCTTTCGCCACTGGTGTTCCTCCTAATATCTACGCATTTCACCGCTACACTAGGAATTCCGCTTTCCTCTCCGATACTCTAGCATCGCAGTTTCGGTCCCCTCACGGGGTTAAGCCCCGCACTTTTAAGACCGAATTACGACGCCGCCTGGTCGCCCTTTCAGCCCCATAACTCCGTACAACGCTTGCCACCCGCGTATTACCCCGGCTGCTGGCACGGGATCAACC
+
CCCCCGGEFGGGGGGGGGCFFFFGGFGGGGGGGGGCCGGGGGGGGGE7CFFGGGGGGG<CE<F@DFFGFGGGGGGG>FDFFGGFGAFGCFGGGGGGGGDGGGGGGGGGGGGGDGGGGGGGGGGG=EFFGGGGGGDE@:8GGGGFFGGCC?GF@*=9,=,@BF>D@EDFCGEC>F)3A6DCECC:*3@1<?DDG*1::CE7<3C:F)86(/(+))/.:1:/3D<B(0)0(1(-(5)-.:FE*,.2*(.<4**.((6))(((-2<4CF*(--42((--.+,-3((((..52442((())))20
@M03364:396:000000000-C9LGT:1:1101:20163:9860 2:N:0:10
GGACTACCAGGGTATCTAATCCTGTTCGCTACCCATGCTTTCGAGCCTCAGCGTCAGTTGCAGACCAGAGAGCCGCCTTCGCCACTGGTGTTCTTCCATATATCTACGCATTCCACCGCTACACATGGAGTTCCACTCTCCTCTTCTGCACTCAAGAAGGACAGTTTCCGAAGCAGTTCCCCGGTTAAGCCGGGGGCTTTCACTTCAGACTTATCTTTCCGCCTGCGCTCGCTTTACGCCCAATAAATCCGGACAACGCTTGCCACCTACGTATTACCGCGGCTGCTGGCACGGCGTTAGC
+
CCCCCGGGGGGGGCGGGGGGGGGGGGGGGGGGGGGGGGGGGGGGGGGGGGGGGGGGGFGGGGGGGGGGFGGGGGGGGGGGGGGGGGGGEFFGGGGGGGGGGGGGGGGGGGGGGFFGGGGDGFGGGGGGFFFGGGGGGFGGGGGFCGGGGFGFGFFFEEFFEFFGGGGGGGGGFGFGGFGGGEGGGGEFFGGGGDEGGGGGGFGEFFFF8CBFEFCCFEGGFGFF?B6=692:@08AFFGGGB6?6<DFFGGFF>(8F>F??BC?*AG?BB?48A?BFG?B1>4(2(,4::(8:(().),17
@M03364:396:000000000-C9LGT:1:1101:3897:9879 2:N:0:10
GGACTACTAGGGTTTCTAATCCTATTTGCTCCCCACGCTTTCGGGAATGAGCGTCAGTGCAGGCCCAGACCGTCGCCTTCGCCACTGGTGTTCCTCCATATATCTACGCATTTCACCGCTACACATGGAATTCCACGATCCTCTGCCGCACTCCAGCCGTCCGGTTTCCATTGCTCACTGAAGTTGAGCTTCAGTCTTTTACCACAGACCCCCCCGGCCGCCTGCCCCCCCTTTCAGCCCAATTCATCCGGCAAACGCTTGCCCCCTACGTATTTCCCCGGCTGCTCGCACGGAGTTCCCC
+
CCCCCDGGCFFGGGGGGGFGGGG9FGGGGGGGGGGGDGGGGGGCGF+ACF<FGGGGGF<A<FGGGGGGGGGGGGGGGGEDFGGGGGGGGGFGGGGGGGGGGGGGGGGGGGGGGGFFFGGGGGGGGFGGGDGGGGFGG76FGGGFGG9+@<FAGFGFGGGGGG>DFEECGG9,=CECCCGGF;C,@;,:AFC?79>CCGGG:>FFGFF=)@2*()33C;E5:G<34*(8()-4?F)--);>:3()*..6@G)((,.,.(-4(4<)9E3,6415)8)6)+.(42(,(54,13;6((-7.*-*0
@M03364:396:000000000-C9LGT:1:1101:13806:9879 2:N:0:10
GGACTACCGGGGTTTCTAATCCTGTTTGCTCCCCTGGCTTTCGCGCCTCAGCGTCAGTTGTCGTCCAGAAAGCCGCTTTCGCCACTGGTGTTCCTCCTAATATCTACGCATTTCACCGCTACACTAGGAATTCCGCTTTCCTCTCCGATACTCTAGCATCGCAGTTTCCGTCCCCTCACCGGGGTAAGCCCCGCACTTTTAAGACCGACTTACGCCGCCCCCCGCGCGCCCCTTACCCCCACTAATTCCCGACACCGCCTGCCCCCCACGTATGTCCCCCGCCTCTTGCCCCTTATTTGCC
+
CCCCCGGGGGGGGGGGGGGGGG,EFG<FGGGGGG<,CFGGGGGGGDGGGGGGGGGGGGC,6C69CFGGGGFGGCFG@FGGGGGGGGGGEGGGGFGGGG,EFGGGGCGGGGGGGGGGGGGGGGGG;BFGGGGGGGCFGGGGGGGB0D+3+3FEFEGFG,7@=CBGGGGG76,33@:79;D,@;?*>*8**@DD8/:=C:CG+4+6=F>02)(+/)365(:*,92,(*3.(14,3<),,.;C*(((0)55F47032,8)-(-(4C3CCC(4(((..)-:C((44((,(-.)(.-((.*/0)*2
@M03364:396:000000000-C9LGT:1:1101:24546:9894 2:N:0:10
GGACTACCAGGGTATCTAATCCTGTTCGATACCCGCACTTTCGAGCTTCAGCGTCAGTTGCGCTCCCGCGAGCTGCCTTCGCAATCGGGGTTCTTCGTCATATCTAAGCATTTCACCGCTACACCACAAATTCCGCCTGCCTCTGCCGCACTCAAGCAGGCCAGTATCAACTGCAATTTTACGGTTGAGCCGCAAACTTTCACAACTGACTTAACCTGCCGCCTACGCTCCCTTTAAACCCAATAAATCCGGATAACGCTCGGATCCTCCGTATTACCGCGGCTGCTGGCACGGCGGTCGC
+
CCCCCGGGGGGGGGFGGGEFFGGGGGGGGGGGGGGGEGGGGGGGGG7AFF,EFFGGC@FGGGGGEGFGFE+CFCFGFFGGGGGD7FFGFGGGGFGGFAFFFCGDFGGGFFGGFDFFFGG>EFGGCFDFGGCFFCDGGBDD3DDFFFGDEFE)@CGF@CGGEGAGFGGGGGGGF@*2E?;FGGG:DGGFFA6CGG5CG9CCG*4@FFA@AGFGF+>;@;FC1D67?F:.(:4,3<B-<AGGGB((9<B2FGG>2?1>F(-(43*,12C64(--3::)5+-(,4,36:)471?F?>(0))(9)
@M03364:396:000000000-C9LGT:1:1101:17398:9897 2:N:0:10
GGACTACCAGGGTTTCTAATCCTGTTCGCTCCCCACGCTTTCGCTCCTCAGCGTCAGTAACGGCCCAGAGACCTGCCTTCGCCATTGGTGTTCTTCCCGATATCTACACATTCCACCGTTACACCGGGAATTCCAGTCTCCCCTACCGCACTCAAGCCCGCCCGTACCCGGCGCGGATCCACCGTTAAGCGATGGACTTTCACACCGGACGCGACGAACCGCCTACGAGCCCTTTACGCCCAATAAATCCGGATAACGCTTGCACCCTACGTATTACCGCGGCTGCTGGCCACTAGTCAGC
+
CCCCCGGGFFCGGGGGGGGGGGGGGGGGGGGGGGGGGGGGGGGGGGGGGGGGGGGGGGGGGGGGGGGGGGGFGGGGGGGGGGGGGFGGFFGGGGGGGGGGGGGGGGGGGGGGGGGGGGF8@FGGGGGGGGGGGGGAFFGGGFGFFFEEGEGFGFFBGGGEEGEGGGGGGGGG>FAD*?EG<FDEGGG@:F8*;:E66CFFGFG3<BB6>G9E>DGFC6EE>GF6,;37179:<?:BF:GGEB?7).6-@<)203(6?((-,2;<GGGBBFB7)6:BAC23(4;7>B:2(-3((.,/9*6:<
@M03364:396:000000000-C9LGT:1:1101:26012:9905 2:N:0:10
GGACTACTAGGGTTTCTAATCCTGTTCGCTACCCATGCTTTCGCTCCTCAGCGTCAGTAACGGCCCAGAGACCTGCCTTCGCCATCGGTGTTCTTCCCGATATCTACACATTCCACCGTTACACCGGGAATTCCAGTCTCCCCTACCGCACTCAAGCCCGCCCGTACCCGGCGCGGATCCACCCTTAAGCGATGGACTTTCACACCGGACGCGACGAACCGCCTACGAGCCCTTTACGCCCAATAAATCCGGATAACGCTTGCACCCTACGTCTTTCCGCCGCTGCTGGCACGTAGTCAGC
+
CCCCCGGGGGFGGGGGGGGGGGGGGGGGGGGGGGGGGGGGGGGGGGGGGGGGGGGGEGGGGGGGGGGG<FGGGGGGGGGGGGGGGGGGCGGGGGGGGGGGGGGGGGGGGGGGGGGGGGGGGGGGGGGGGGFGGGGFFFDGGGGFGGG6EFGFFDGBFGGGGGFGEGDGGGGG>FAGGFGGCGG*CG:;+8:95EEFGGGGGFGEGFF66D6C25?9C2EGBGFF:C?E15>:B:?5ABEEG0809369F4)-(,(.6:>?0(;29CC08<2..4()6<0:-43019:3??(),(.)7*)*0
@M03364:396:000000000-C9LGT:1:1101:14664:9910 2:N:0:10
GGACTACCGGGGTATCTAATCCTGTTTGCTCCCCACGCTTTCGAGCCTCAGCGTCAGTAACGGCCCAGAGAACTGCCTTCGCCATCGGTGTTCTTCCCGATAACTACACAATGCACCGTTACACCTGGAATTCATGTTCCCACTACCATACTCAAGCCCGACGGCACCCGGCGCGGATCCAGCGTTGAGCGACGGACTTTCACACCGGACACTCCGAACCGCCATCCAGATCACTCCGCCCATTTAATCCGGGATACCCTTGCACCCACAGTATTTACGAGGCAGCTGGCCTTGAGCTAGC
+
<B<C<6,;+8+@F,6CCFEGG<66;E6C,,;CCC,+67FGGG@DE,7FGFCFG@@F@G,F9BF@@@,C6,E,CF<=,,C54,,@F,,4BFFGF<9,5,,4@4+,@E<,49+C,,9:4>4+@=,54,,,,,CFG,6BE,=F,+6;+@3,,33*,*6+,3+6+3*+++4*@*****)1=?E89,**=E*(/,*1)::E)*2+06+)*00,41(2.)*(188*,)-(,+(0)*)(,(-)(-//::,)*).60C1,(((.),3<:08)*0*--(,.:)6-594(-,(((3((4((,))47)9)*2
@M03364:396:000000000-C9LGT:1:1101:10366:9935 2:N:0:10
GGACTACCCGGGTATCTAATCCTGTTCGCTCCCCACGCTTTCGCTCCTCAGCGTCAGTAACGGCCCAGAGACCTGCCTTCGCCATTGGTGTTCTTCCCGATATCTACACATTCCACCGTTACACCGGGAATTCCAGTCTCCCCTACCGCACTCAAGCCCGCCCGTACCCGGCGCGGATCCACCGTTAAGCGATGGACTTTCACACCGGACGCGACGAACCGCCTACGCGCCCTTTACGCCCAATAAATCCGGATAACGCTTGCACCCTACGTATTACCGCGGCTGCTGGCACGTATTTCGC
+
CCCCCGGGGGGGGGGGGGFGGGGGGGGGGGGGGGGGGGGGGGGGGGGGGGGGGGGGGGGFGGGGGGGGGGGGGGGGGGGGGGGGGGGGGGGGGGFGGGGGGGGGGGGGGGGGGFGGGGGDGGGGGGGGEGGGGGGGGGGGGGGFGGGGGFGFGFGFGGGGGGFGGGGGGGGGFGFGDFGGFGGEGGC;FGGCGGGGGGGGGFGCG@@F;DFGF3C;D>GGFGFB?F<)->1>077:<<CGGB(3)89AFGGF6<:B?(46??A4CCG:4:,4)<?><F?>22;F>?>33<(5:8.*07)9*
@M03364:396:000000000-C9LGT:1:1101:27828:9940 2:N:0:10
GGACTACTGGGGTATCTAATCCTGTTTGCTCCCCACGCTTTCGCACCTCAGCGTCAATACCGGTCCAGGTGGCCGCCTTCGCCACTGATGTTCCTCCAGATATCTACGGATTTCACTCCTACACCTGGAATTCCGCCACCCTCTCCCGGATTCAAGTCGTGCAGTATCAAGGGCAGTTCCACGGTTGAGCCGTGGGATTTCACCCCTGACTTACATAACAGCCTACGTGCGCTTTACGCCCAGTGATTCCGATTAACGCTTGCACCCTCCGTATTTCCGCGGCTGCTGGCCCGGGTTCAGC
+
CCCCCGGGGGGGGGGGGGGGGGGGGGGGGGGGGGGGGGGGGGGGGGGGGGGGGGGGFGGGGGGGGGGGGGGGGGGGGGGGGGGGGGGGGGGGGGGGGGGGGGGGGGGGGGGGGGGGFGGFEGGGGGGGGGGGGGGGGGGGGGGFGGGCC>GDDEFCFGGGDGFGGCFGGGGCBC5CGFGGGGGEF5*)3@DDGGGGGGGGGFGF>?FF3FE9EA?4+9CC38==397;(2:@6;;CEDGGGFF64;>AFG4(1:0<?611((2<CED?0:9,.48))34:9B>F>1)5(-((7>())))2:
@M03364:396:000000000-C9LGT:1:1101:24406:9942 2:N:0:10
GGACTACTGGGGTATCTAATCCTGTTCGCTCCCCACGCTTTCGCTCCTCAGCGTCAGTAACGGCCCAGAGACCTGCCTTCGCCATTGGTGTTCTTCCCGATATCTACACATTCCACCGTTACACCGGGAATTCCAGTCTCCCCTACCGCACTCAAGCCCGCCCGTACCCGGCGCGGATCCACCGTTAAGCGATGGACTTTCACACCGGCCGCGACGAACCGCCTACGAGCCCTTTACGCCCAATAAATCCGTATAACGCTTGCACCCTACGTATTAACGCGGCTGCTGGCCCGTAGTTGGC
+
CCCCCGGGGGGGGDGGGGFGGGGGGGGGGGGGGGGGGGGGGGGGGGGGGGGGGGGGGFGFGGGGGGGGGGFGGGGGGGGGGGGGGGGGCFGGGGGGGGDGGGGGFGGGGGDFEGFGGGEGGGGGGGGGGGGGGGG,@D9FGGGFGDGEGBGFGDGFGGGEEGEGGGGGF7CEDD=4*/CFEFG7BE*6CGC3FEECGCEGGEGFCD59,7;C9):9G;EGBDB0:@6<?D;:(48>FFGGG:(4?2<4*>C((,.)=39(((25>CDF?F??2)8))<891,(((4.3(((((-(00*)22
@M03364:396:000000000-C9LGT:1:1101:17702:9968 2:N:0:10
GGACTACCGGGGTTTCTAATCCTGTTTGCTCCCCACGCTTTCGCGCCTCAGCGTCAGTTGTCGTCCAGAAAGCCGCTTTCGCCACTGGTGTTCCTCCTAATATCTACGCATTTCACCGCTACACTAGGAATTCCGCTTTCCTCTCCGATACTCTAGCATCGCAGTTTCGGTCCCCTCACGGGGTTAGGCCCCGCACTTTTAAGACCGACTTACGCCGCCGCCTGCGCGCCCTTTACGCCCACTAGTTCCGGACAACGCTTGCCACCTACGCATTACCCCGGCTGCTTGCACGTCATTCGGC
+
CCCCCGGGGGGGGGGGGGGGGGGGGGGGGGGGGGGGGGGGGGGGGGGGGGGGGGGGGGGGGGGGGGGGGGGGGGGGEGGGGGGGGGGGFGGGGGGGGGGGGGGGGGGGGGECGGGGGGGGGGGGGGGGGGGGGGGEECDGGGGFGGGEEFGFGEGFGEFGGGFGGGGGGGGGFGFFGFGGGGGBEE,:AFGGGGEGGGGG95CEGA>(9<@A@5*3C6E*1C0::245>G9>FFF<BFCEC130*.:4@C)(49(45(-:443)2;58BF0:0:)44+--46(-(5).4))4(4(0014*1
@M03364:396:000000000-C9LGT:1:1101:23963:9969 2:N:0:10
GGACTACCCGGGTATCTAATCCTGTTTGCTACCCACGCTTTCGCATCTCAGCGTCAATACCGGTCCAGGTGGCCGCCTTCGCCACTGATGTTCCTCCAGATATCTACGGATTTCACTCCTACACCTGGAATTCCGCCACCCTCTCCCGGATTCAAGTCAAGCAGTATCAAGGGCAGTTCCACGGTTGAGCCGTGGGATTTCACCCCTGACTTACTCGACCGCCTCCATTCGCTTTACGCCCAGTGATTCCGATTAACGCTCGCACCCTCCGTATTGCCGCGGCTGCTGGCACGGAGTTTGC
+
CCCCCGGGGGGGGGGGGGGGGGGGGGGGGGGGGGGGGGGGGGGGGGGGGGGGGGGGEFGFGGGEEGGGGFFGGGGGGGGGGGGGGGGGGGGGGGGGGCGGGFEFGGGGGCGFFGFG?BFFGGGGFFGGGGGGGGGGGGGGGGGFGGGGG*@=FEDFCDGGGGFFGGGGFGCGED8;@@CF7;=FFGE5@:@?9EGGGGGGG<F3C5?93<;F=A7CD2C*653<(3(8);56;<7>F;CGG?B?6.:AFGF?62()137(495(9C5((-4441?)6<--,4-,--,24:14?9-)7)):*
@M03364:396:000000000-C9LGT:1:1101:11869:9973 2:N:0:10
GGACTACCGGGGTATCTAATCCTGTTCGATACCCGCACTTTCGAGCTTCAGCGTCAGTTGCGCTCCCGCGAGCTGCCTTCGCAATCGGGGTTCTTCGTCATATCTAAGCATTTCACCGCTACACGACAAATTCCGCCCGCGTTGCGCGCACTCAAGTGGACCAGTATGCGCTGCAAGTCAGACGTTGAGCGCCTACATTTCACAACACACTTAATCCACGGCCTACGCTCCCTTTAAACCCAATAAATCCGGATAACGCTCGGATCCTCCGTCATACCGCGGCTGCTGGCACGGAGTTAGC
+
CCCCCGGGGGGGGGFGGGGGGGGGGGGGGFGGGGDEGGGGGGGGGGGGGGGGGGGGGGGGGGGGGGGGGGGGGGGGGGGGGGGGGGGGGGGGGGGGGEGGGGFGGGGGGGGFGFFFGGGGGFFGGGGGGGGGGGGGGDDFDGGFGGGGGA<>FB9?FGGGGGFCFCFFFGDGEGFGGAGGDCFFFGF;A</5C5CFGGGG<)36CBFBFGFGA@0:F<F5939B?C<:159??FFAAAGGG?BF98AAFCDB?:(6=:;(4-:3*:7).,(-((.)-;4(-3(3(38::<4?BF()0)-:*
@M03364:396:000000000-C9LGT:1:1101:11164:9977 2:N:0:10
GGACTACTGGGGTATCTAATCCTGTTCGCTCCCCACGCTTTCGCTCCTCAGCGTCAGTGACGGCCCAGAGACCTGCCTTCGCCATTGGTGTTCTTCCCGATATCTACACATTCCACCGTTACACCGGGAATTCCAGTCTCCCCTACCGCACTCCAGCCCGCCCGTACCCGGCGCAGATCCACCGTTAGGCGATGGACTTTCACACCGGACGCGACGAACCGCCTACGAGCCCTTTACGCCCAATAAAGCCGGATAACGCGCGCACCCTACGTATTACCGCGTCTGCTGGCCCGTAGTTCGC
+
CCCCCGGGGGGGGEFGGGGGG@CEGGGGGGGGGGGGGGGGGGGGGGGGFGGGGGGGEGGGGGGGGGGGGGGGGGGGGGGGGGGGDGGGFGGGGGGGGGDFGEGGGGGGGGGGGGGGG=ECEGGGGGGGGGGGGGGGGGCCFGGFGGGGGEGFGD?FGGCGGG>GGGGGGGDE?F):7AFGCFFEGG<>FEC3DE50>FGEC)<7CDD;9D>EB5=3<;EDBG6212373C(4(3:FF:EGG?:46<2)/9510:6BF(4049C>GGC:01(.89:.)2-,9(((,)))(-(49;0))0)7)
@M03364:396:000000000-C9LGT:1:1101:25048:9982 2:N:0:10
GGACTACCGGGGTTTCTAATCCTGTTCGCTCCCCACGCTTTCGCTCCTCAGCGTCAGTAACGGCCCAGAGACCTGCCTTCGCCATTGGTGTTCTTCCCGATATCTACACATTCCACCGTTACACCGGGAATTCCAGTCTCCCCTACCGCACTCAAGCCCGCCCGTACCCGGCGCGGATCCACCGTTAAGCGATGGACTTTCACACCGGACGCGACGAACCGCCTACGAGCCCTTTACGCCCAATAAATCCGGATAACGCTTGCCCCCTACGTATTACCGCCGCTGCTGGCCCGTCTTTAGC
+
CCCCCGGGGGGGGGGGGGGGGGGGGGGGGGGGGGGGGGGGGGGGGGGGGGGGGGGGGGGGGGGGGGGGGGGGGGGGGGGGGGGGGFGGFGGGGGGGGGGGGGGGGGGGGGGGGGGGGGGGGGGGGGGGGGGGGGFGGGGGGGGFGGGGGFGBD8DFGGGGGFDGGEGGGGGGEGFGC>EGCFGEGG73@AC5FGGGGGGGGFG->BB0(>2:3):-14CGFGF3883)3C;B<FF4>?GGGFFB).<29FD>:049F,,4-3A2CCG(,234)<?)6C<>(446>FF?7-(49(,00*.::
@M03364:396:000000000-C9LGT:1:1101:8626:9984 2:N:0:10
GGACTACTCGGGTTTCTAATCCTGTTCGATACCCGCACTTTCGAGCATGAGCGTCAGTTGCGCTCCCGTCAGCTGCCTTCGCAATCGGAGTTCTTCGCCATATCTAAGCATTTCACCGCTACACGGCAAATTCCGCCAACGTTGTGCGTACTCTAGTCAGCCAGTTCGCGCTGCAATTCAGACGTTGGGCGCCTACATTTCACAACACGCTTAACAGACGGCCTGCGCTCCCTTTCAACCCAATAAATCCGGATAACGCCCGGCCCTTCCGTATTCCCGCGGCTGCTGGCACGGAATTAGC
+
C@CCCDF9CBCEG@FFFGC@B<FFEF,B<@F:C6C@:@FFF9CC<CC?FD<AFFC:CFGGGG>FGEFGD7@CFGGFEG,E7,B=?FGGBFFDGG9FFCCFEGFGG;FGGGEBE,@B,@CD>CFFGGDFEFG;FEG@++=FE8?B?EEEEB@5CDFFFFGGCG?FFFGGEECE?<@7CCEFG7CGGGGBFF5<DGEFGGGFGEC?*5863CDG<:FCG1CE;D9?323)4C>FF2746<FGC?8762<2BGG>?<BFF07094*(//92<<2:(47)6<19>6>(134>:BFBB>-0)0.C2
@M03364:396:000000000-C9LGT:1:1101:24589:9996 2:N:0:10
GGACTACAAGGGTTTCTAATCCTGTTCGATACCCGCACTTTCGAGCTTCAGCGTCAGTTGCGCTCCCGCGAGCTGCCTTCGCAATCGGGGTTCTTCGTCATATCTACGCATTTCACCGCTACACGACAAATTCCGCCCGCCTTGCGCGGACTCAAGGGGACCAGTATGCGCTGCAAGTCAGACGTTGAGCGCCGACATTTCACAACACACTTCATCCACGGCCTACGCGCCCTTTCAACCCAATAAATCCGGATAACGCCCGCCCCCTACGTCTTACCGCGGCTGCTGGCCCGGCATTGGC
+
CCCCCGGFDFGGG<FGGGGGGGGGGGDF,E6FFG@F6FGFGGG<EG:FFGGGGGGGGG9EEGCCFG@F7@FFG:FGGGGGGG@F:<FG7FFGG9DF@=4DFGGGGF9FGGGCCFGGGGGGGGGGEC:+@FCGGGCEE78F+=+3=CGG*<CFGFGF,**4*6@FGCE,5/;*/40;,+>+23;FFFGFFF=DC**25AFGGFG44<FB(91C28+):><24DFFF;?E9D>B>:069<FGGB:B)5:<FGC1,((6?11(,4*,7?34(482:??<AF?961(((-24??0((7())1)22
@M03364:396:000000000-C9LGT:1:1101:15702:10019 2:N:0:10
GGACTACTAGGGTTTCTAATCCTGTTCGATACCCGCACTTTCGAGCTTCAGCGTCAGTTGCGCTCCCGCGAGCTGCCTTCGCAATCGGGGTTCTTCGTCATATCTAAGCATTTCACCGCTACACGACAAATTCCGCCCGCGTTGCGCGCACTCAAGTGGACCAGTATGCGCTGCAAGTCAGACGTTGAGCGCCTACATTTCACAACACACTTAATCCACGGCCTACGCTCCCTTTCACCCCAATAAATCCGGATAACGCCCGGACCTTCCGTATTACCGCGGCTGCCGTGCCGGCAATAGC
+
CCCCCGGGGGGGGGGGGGGGGGGGGGGGGGGGGGGGGGGGGGGGGGGGGGGGGGGGGGGGGGGGGGGGGGGGGGGGGGGGGGGGGGGGFGGGGGGGGGGGGGGGGGGGGGGGGGGGGGGGGGGGGGGGGGGGGGGGGGGGGGC>DGGGGFGFGFF>DFGGGGFGGGGGGGGGFGFFFFG7FCGFF=F7AFCDDD8FCGGGGFGFGFFF;D3FAF:6C?GEBG>08;<B?GFFFFF2D)3:>(3394>AF<59?BFFF:>991*(9C*45<:?60:26C:BF1-((((-((-864())0)2*
@M03364:396:000000000-C9LGT:1:1101:13957:10046 2:N:0:10
GGACTACACTGGTTTCTAATCCCGTTCGCTACCCTGGCTTTCGCATCTCAGCGTCAGACACAGTCCAGAAAGGCGCCTTCGCCACTGGTGTTCCTCCCAATATCTACGCATTTCACCGCTACACTGGGAATTCCCCTTTCCTCTCCTGCACTCAAGTCTCCCAGTATCCAAAGCCATACGGGGTTGAGCCCCGCATTTTCACTCCGGACTTAAGCAACCGCCTACATGCTCTTTACGCCCCATAATTCCGGACACCGCTCGCCACCTACGTATTACCCCGGCTGCTGGCACGGAGTTCGCC
+
CCCCCGGGGGGGGFGGGGGGGGGGGGGGGGGGGGGGGGGGGGGGGGGGGGGGGGGGGFGGGGGGGGGGFGGGGGGGGGGGGGGGGGGGCFGGGGGGGGGGGGGGGGGGGGGGGGGFGGGGGGGGGGGGGGGGGGGGGDGGGGGFGGGGGFGFFFDFDGGGGGBGGGGGGGGCFGFGGFGGGGGGGG,:AFGCCGCGGGGGC<2AFFF=AD3C4B,04:GGBG<?;59@@1;1;CE9?@GG*:;@*7?EFCC1;>:1>9(34(:(CG52?:45A>)69+4-4904:0)48(58((-8;6679
@M03364:396:000000000-C9LGT:1:1101:19351:10053 2:N:0:10
GGACTACCGGGGTATCTAATCCTGTTTGCTCCCCACGCTTTCGTGCCTCAGTGTCAGTTACAGTCCAGAAAGCAGCCTTCGCCACTGGTGTTCCTCCTAATATCTACGCATTTCACCGCTACACTAGGAATTCCACTTTCCTCCACTGCACGCGAGTGTCCCAGTTTCAAGTGATTACTACGGGTAAGCCGTAGCCTTTCACTCCTGACTTACGTGACCACCTACTCCCCCTTTACGACCCGGAAATCCGCATAAAGCTACCCCACTACGTCCTGCCTCCGCTTCTGCCTAGTAGTTTTGC
+
8666A<CCFCFFB,E9CFG@@,,,,,,;EF@FD@F@+76B,;F,BFGC@FG,,<,,C<FGG<EC69<6<CF8,,4,FF<,9,,@@,6@E?C65,@A,4E<?@,9@45A4=FGGFDGF,>@84@4,,,,9E,45?39=,?,4+90+,9,,+604)6<F+6,,,4+F=:DFAC,?,0+6+@F,6=7@+:@F,3+=@@9+EFF,;C*@FACE:8,:*,04/<,//)0368)(:(608>E((/<*,(,..776C*,(67)0-3))(*,58*(33,.--)((+5(4(((-69).).,65)0**.*2
@M03364:396:000000000-C9LGT:1:1101:24562:10054 2:N:0:10
GGACTACTAGGGTTTCTAATCCTGTTCGATACCCGCACTTTCGAGCTTCAGCGTCAGTTGCGCTCCCGCGAGCTGCCTTCGCAATCGGGGTTCTTCGTCATATCTAAGCATTTCACCGCTACACGACAAATTCCGCCCGCGTTGCGCGCACTCAAGTGGACCAGTATGCGCTGCAAGTCAGACGTTGAGCGCCTACATTTCACAACACACTTGATCCACGGCCTACGCTCCCTTTAAACCCAATAAATCCGGATAACGCCCGGCCCTTCCGTATTACCGCGGCTGCTGGCACGGCATTAGC
+
CCCCCGGG9FGGGFGGGGGGGGGGGGGGFGGGGGGG@FGGGGGGFGFGGGGGGGGGGFGEC@FEFGGGGEGGGGGGGGGGGG:FFGGG7FGGGGGGGGDGGGGGGGAFGGGGGGGGGGGGGGGGGGGGGGGGGGGGGC@FFDCDCECCGEG=FB4@7D:FDGFGFDEDFGGEBG=7CFG,B<8FF8FDFGECC=EGGFGGGEGFGDF;(>?G)13-2.<:9GFF:A07(99B?DF)-5FFEBF:)5<>FGGFFF(6F?>9B;/(1:*.(445((,).3476>>;>B>>FB1<B67)5*-:C
@M03364:396:000000000-C9LGT:1:1101:13349:10071 2:N:0:10
GGACTACTAGGGTTTCTAATCCTGTTCGCTCCCCACGCTTTCGCTCCTCAGCGTCAGTAACGGCCCAGAGACCTGCCTTCGCCATTGGTGTTCTTCCCGATATCTACACATTCCACCGTTACACCGGGAATTCCAGTCTCCCCTACCGCACTCAAGCCCGCCCGTACCCGGCGCGGATCCACCGTTAAGCGATGGACTTTCACACCGGACGCGACGAACCGCCTACGAGCCCCTTACGCCCAATAACTCCGGATAACGCTTGCCCCCTACGTATTCCCGCGGCTGCTGGCCCGTGTTTAGC
+
CCCCCGGGFGGGGFGGGGFGGGGGGGEGGGGGGGGGGGGGGGGGGGGGGGGGGGGGGFGGGGGGGGGGEFGFFFGGGGGGGGGGGGGFFGGGGFGGGGGGGGGGGGGGGGGGGGGGGGEGGFGGGGGGGGGGGGGGDGGGGGGFGGFEG>GAGF?DFFFEGGFGGEEGFEEGAGFG*8CC6CFEGGB8+231>>E6>CGGGFG?FF>>(17E0)84)(:53CB,2:()3C3((4::B<GGGF?7;<)6?>D3(-3.*(-4,(;(9CGFBBB?).4)63(49,-(42.3(1(-19()0).02
@M03364:396:000000000-C9LGT:1:1101:9747:10081 2:N:0:10
GGACTACTGGGGTATCTAATCCTGTTTGCTCCCCACGCTTTCGAGCCTCAGCGTCAGTTACAGTCCAGAGAAGCGCCTTCGCCACTGGTGTTCTTCCTAATCTCTACGCATTTCACCGCTACACTAGGAATTCCCTTCTCCTCTCCTGCACTCTAGACTTCCAGTTTGAAATGCAGCACTCAGGTTAAGCCCGAGTATTTCACATCTCACTTAAAAATCCGCCTACGCTCCCTTTACGCCCAGTAAATCCGGACAACGCTCGCCACCTACGTATTACCGCGGCTGCTGGCACGTAGTTAGC
+
CCCCCGGGGGGGGEEGGGGGGGGGGGGGGGGGGGGGGGGGGGGDGGGGGGGGGGGGGGGGGGGGGGGGGGGGGGGGGGGGGGGGGGGGGGGGGGGGGGGGGGGGGGGGGGGGGGGGGGGGGGGGGGGGGGGGGGGGGGGGGGGFGGGGGFGFGFCFAFGGGGFGGGGGGGGGFGFGGFGGGGGGGGGEFFDDGGGGGGGGGCFEFFFFEGFGE+@>DFGGAGFFADA:=DFFFEFFFFGGG@BF+9CEFGD90>1=FBBFD0C3*;C?BF<?7<B2>F8>39BF6?08?B:?<?05<46FC
@M03364:396:000000000-C9LGT:1:1101:23342:10093 2:N:0:10
GGACTACACGGGTTTCTAATCCTGTTCGCTCCCCACGCTTTCGCTCCTCAGCGTCAGTAACGGCCCAGAGACCTGCCTTCGCCATTGGTGTTCTTCCCGATATCTACACATTCCACCGTTACACCGGGAATTCCAGTCTCCCCTACCGCACTCAAGCCCGCCCGTACCCGGCGCGGATCCCCCGTTAAGCGCTGGACTTTCACACCGGACGCGACGAACCGCCTACGAGCCCTTTGCGCCCAATCAATCCGTATTACGCTTGCACCCTACGTATTCCCGCGGCTGCTTGGACGTATTTTGC
+
CCCCCGGGGGGGGEGGGGGGGGGEFEGGGGGGGGGGGGGGGGGGGGGGFGGGGGGGEGGGGGGGGGGGGFFGGGGGGGEGGGGGGFGGFGGGGGGAEFGGGGGGGGGGGGGGFGGGGGGGGGGGGGGGCFFGGGGCGGFFG6BDGFGGGEF=DD8DFGGGGG>DE7@EGGEGDGBGEDGC*/:*=C<:FG=)85=*CCEDFFF<DEE9(14:1.:6)4CE>GBF0;,)(9,4(:4)49EGGB((052)9CD(4((-/4:3::C)7C<3<B?:3A?24:(3,3307:4),().(((*97.:*
@M03364:396:000000000-C9LGT:1:1101:27207:10094 2:N:0:10
GGACTACTCGGGTATCTAAGCCTGTTCGATACCCGCACTTTCGAGCTTCAGCGTCAGTTGCGCTCCCGCGAGCTGCCTTCGCAATCGGGGTTCTTCGTCATATCGAAGCATTTCACCGCTACACGAGAAATTCCGCCAGCGTTGTGCGCACTCAAGTGGACCAGTATGCGGTGCAGGGCAGAAGTTGAGAGGCGACATTTCACAACAGACTTGCGCAGCGGCCAACGAGCCATTTAAACCCAATGAATCCGGATAACGCCCGGACCTTCCGTAATAACCGGGCCGGTGGCACGGCAGTTGC
+
C<CCCGDGFGC@FGGGGGG,EFEGF9CCFCFCFGE7@FGCFEB8@C@4@FCFGCE7FGG9,:FCCCBE7CFFF:DG<FG?FE,FC,B=C+@FD9=B+ABFFFDC8D:++@CE9,@FCC@==+@B+C+6+BBFFGGGD+6F+=+3=+@++<*)7=*;7,@@,>0*755DCE*6**0+0)*==/*62,@*2,1*/**/13++1)5)28A((;)=3*12)(:=9C>14*()(1(().:)66+;C14().4)9CC31,,6=:19(,*(1/*)(,4.4(())3(((--(((((4((.((-))))22
@M03364:396:000000000-C9LGT:1:1101:14570:10113 2:N:0:10
GGACTACTGGGGTATCTAATCCTGTTTGCTCCCCACGCTTTCGTGCCTCAGTGTCAGTTGCAGTCCAGAAAGCCGCCTTCGCCGCTGGTGTTCCTCCTAATATCTACGCATTTCACCGCTACACTAGGAATTCCGCTTTCCCCTCCTGCACTCAAGTTATGCAGTTCGCAAGGCGAACAGTGGTTAAGCCACTGCCTTAAACCTCACGCTTACATAACCACCTACGCACTCTTTACGCCCAATAATTCCGGATAACGCTTGCCCCCTACGTCTTACCGCGGCTGCTGGCACGTAGTTAGCC
+
CCCCCGGGGGGGGDFGGGGGGGGGGGGGGGGGGGGGGGGGGGGFGGGGGGGFGGGGGFGGGGGGGGGGGGGGGGGGGGGGGGGGGGGGEFGGGGGGGGGGGGGGGGGGGGGGGGGGGGGGGGGGGGGGGGGGGGGGGGGGGGGFGGGGGFGFGFGFFCFFFGFFGGGGGGGGFGBGCDGGGGGFGF,;>>,;DFGGGAFFFBG4FFFFFG9A>8;8CEGGDG@E==2)6)6>?53>D@EECD@@*9<<FG7@FFA?@9(-2:A?<E53<0((4(6>F52-7>2962)4<(4?:<(.1*6C6
@M03364:396:000000000-C9LGT:1:1101:7929:10118 2:N:0:10
GGACTACAAGGGTTTCTAATCCTGTTCGCTACCCATGCTTTCGAGCCTCAGCGTCAGTTGCAGACCAGAGAGCCGCCTTCGCCACTGGTGTTCTTCCATATATCTACGCATTCCCCCGCTACCCATGGAGTTCCACTCCCCTCTTCTCCACTCACGCCAAACAGTTTCCGCTGCAGTTCCCCGCTTCAGCCGACGCCTCTCACACTCGCCTCCCCTTTCCGCCTCCGCTCGCCTTACCCCCACTCCCTCCCCACCCCCCTTCCCCCCTACGCCTTCCCGCCGCTGCCGGCACCCCCCTCGC
+
8-AAC8FECF<FECFGFFECFE<CF@FEFCCCGGFAAFF@6EC,@FGCF@<F@FG@:C@EF9E<FGGF<F,@FF@EGDFFFEGEG<FF6F=?F5@EF,,B?,@F,@FCGGCC@E,BFCED+C,B=,9,5::AEEDG8F+AC?E?8EA,>+D;F5+:,3++,@083,7EFE6+9F)3<1EG6D6*53*1<CG*3*1*;,*,43C3*))(-:5*/)*(0)5A2CD<(=(:1>(3,(()5(<FE((..(((8<5,2;6(8(4(.,;?FGG>0:2(-(()4A09(-4,(4(((-(4(-475)41>
@M03364:396:000000000-C9LGT:1:1101:10081:10145 2:N:0:10
GGACTACTAGGGTTTCTAATCCTGTTTGCTCCCCACACTTTCGTACCTCAGCGTCAGTTACAGTCCAGAAAGCCGCCTTCGCCACTGGTGTTCCTCCTAATATCTACGCATTTCACCGCTACACTAGGAATTCCGCTTTCCTCTCCTGCACTCAAGTCTCCCAGTTCACAGGGCGAACAATGGTTGAGCCATTGCCTTAAACCCTGCGCTTAAGAAACCGCCTACTTACCCTTTACGCCCAATAATTCCGGATAACGCTTGCCCCCTACGTATTACCCCGGCCGCTGGCACGTAGTTCGCC
+
CCCCCGGGGGGGGGFFGGGGGGGGGGGGGGGGGGGGDGGGGGGGGGGGGGGGGGGGDGGGGGGGGGGFGGGGGGGGGGGGFGEEGGGGGGGGGGGGGGGGGGGGGGGGGGGGGGGGGGGGGGGG9EFGGFGGGGGGGGGGGGGFGGGGDFGEGF8DEF8CFGFFGGGGGGGGFGBG+@E,EFGFAE,:CF8CC:AFGGF,,:DAGFFF=459CA7:7>GGBGDF541+8;>5:BE>7<EF7=D3*)9<AD)62;3<:6;((4C?GG7(,-8)645A<+4(79(190(4?04(.((86*(/1
@M03364:396:000000000-C9LGT:1:1101:16125:10148 2:N:0:10
GGACTACCAGGGTTTCTAATCCTGTTCGCTCCCCACGCTTTCGCTCCTCAGCGTCAGTAACGGCCCAGAGACCTGCCTTCGCCATTGGTGTTCTTCCCGATATCTACACATTCCACCGTTACACCGGGAATTCCAGTCTCCCCTACCGCACTCCAGCCCGCCCGTACCCGGCGCAGATCCACCGTTAGGCGATGGACTTTCACACCGGACGCGACGAACCGCCTACGAGCCCTTTACGCCCAATAAATCCGGATAACGCTCGCACCCTACGTATTACCGCGGCTGCTCGCCCGTCGGTAGC
+
CCCCCGGGGGGGGFGGGGGGGGGGGGGGGGGGGGGGGGGGGGGGGGGGGGGGGGGGGGGGGGGGGGGGFGGGGGGGGGGGGGGGGGGGDFGGGGGGGGGGGGGGGGGGGGGGGGGGGGGGGGGGGGGGGGGGGGGGGGFGGGEFGGGGGBGFGFFFGGGGGGEDF75CCCCDAE>D54>F=FGBBE*08?C)>EG?DGGGGFG?FDE>;DBE>7C159GE;DFF(;604DBF?:7-:6CGG18?6<96=63;0((-*-4269E(7CGF800,))()6C(-(46,(-,)-3901(())0(1*
@M03364:396:000000000-C9LGT:1:1101:7605:10150 2:N:0:10
GGACTACTAGGGTATCTAATCCTGTTTGCTCCCCACGCTTTCGAGCCTCAGCGTCAGTTACAGTCCAGAGAATCGCCTTCGCAACTGGTGTTCCTCCTAATATCTACGCATTTCACCGCTACACTAGGAATTCCACTCTCCTCTCCTGCACTCAAGTTTCCCAGTTTCAAAGGCTTACTACGGGTTAACCGTAGCCTTTCACCTCTGACTTAAGAAACCACCTACGCCACCCTTACGCCCCGTGATTCCGGGTAACGCTTGCACCCCACGTATTCACCCGGCCGCTTGCCCGTAGTTTGCC
+
CCCCCGGG<EFGG,FGGGGFFGGGGGGGGGGGGGGGGGGGGGG@FGEGGGGGGGG:FEFAFGGGGGGGF8FDFGGFGGGGGG:FGGGGFFGGGGGGGFDCFCGFGGFGGGGEGDGGGGGGEGGGGGGGG,FEGFGB=9=AFGGCGGGGGFGBE)=;:,7EAFFGFGGGCFGD9=)+,*7,@38+@83*1>6396@<2@9,,5E*;****+0,:3,*03@,:C44)*0*);/)::)0-6EG7-/(23<?F4)(.(/7)((/,3+/CG)(41(..(--.+(,-4(((-((424(,((09*6*C
@M03364:396:000000000-C9LGT:1:1101:26885:10152 2:N:0:10
GGACTACAGGGGTTTCTAATCCTGTTCGATACCCGCACTTTCGAGCTTCAGCGTCAGTTGCGCTCCCGCGAGCTGCCTTCGCAATCGGTGTTCTTCGTCATATCTACGCATTTCACCGCTACACGACAAATTCCGCCCGCGTTTTGCGCACTCAAGTGGACCAGTATGCGCTGCAAGTCCGACGTTGAGCGCCTACATTTCACAACACACTTAATACACGGCCTACGCTCCCTTTACACCCAATAACTCCGGATAACGCCCGCACCTTCCGTATTACCGCCGCTGCTGGCCCGGACTTGGC
+
CCCCCGGCGGGGFEGGGGGGGGGGGGGF,FFGGGGGEGGGGGG8FGDGGGGGGGGGGGGCGGGGGGEGGGGGG@FGGGGGCF,F?FGG,CFFGFGGGGGGGGGGGG,FGDGGGGGGGGGGGGGGEGGCGGGGGGGGG@DG:@4<7:F6CBGBGCGF@@9?FGFGGGGCFGG8?GF7<BG7/:CGGGG(AF8DD5C68EGGGCGF4=A@;DBGAF7)0)<*4C>FBE:@(77<:<?D)6FFGB07)5)-9FD>F12AF?;637*4<E*)5??D(824<A(4(4;>>>2)(4(429(007)**
@M03364:396:000000000-C9LGT:1:1101:13963:10159 2:N:0:10
GGACTACTAGGGTATCTAATCCTATTTGCTCCCCACGCTTTCGGGAATGAGCGACAGTGCAGGCCCAGACCGTCGCCTTCGCCACTGGTGTTCCTCCATATATCTACGCATTTCACCGCTACACTGGGAATTCCACTTACCTCTTCCGCACTCAAGCCCGACAGTCTGCAAAGCAATTCCCACCTTGAAAGCAGGACTTTCACTTCACACTTATCAGGCCGCCTACACGCCCTTTACGCCCAGTCATTCCGGCCCACGCTCGCCCCCTACGTATTACCGCGGCTGCTGGCCCGTACTTAGC
+
CCCCCGGGGGGGGCGGGGGGGGGCGGGGGGGGGGGGGGGGGGGGGGGGGFGGGGGGGGGGGGGGGGGGGGGGGGGGGGGGGGGGGGGGFGFGGGFGGGGGGGGGGGGGGGGGGGGGGGGGGGGGGGGGGGGGGGGGGGFGGGGFGGGGGFGFGFGFEGFG>FFGGGGGGGGFFGFGGFGGGGGGGGFCF3,9CFFCGGGGG4DEGFFFCFDG4BFCFBGGFGFF@FFFFGFBFFEFEDGGE?FFA<EFFGGF(21:@;>019E1DGGFFFB3,4:)4<47;6(49?0:01443,()0*)*2
@M03364:396:000000000-C9LGT:1:1101:23368:10176 2:N:0:10
GGACTACTGGGGTATCTAATCCTGTTCGCTACCCATGCTTTCGAGCCTCAGCGTCAGTTGCAGACCAGAGAGCCGCCTTCGCCACTGGTGTTCTTCCATATATCTACGCATTCCACCGCTACACATGGAGTTCCACTCTCCTCTTCTGCACTCAAGAATGACAGTTTCCGATGCAGTTCCACGGTTGAGCCGTGGGCTTTCACATCAGACTTATCATTCCGCCTGCGCTCGCTTTACGCCCACTAAATCCGGACAACGCTTGCCACCTACGTCTTACCGCCGCTGCTGGCACGTCGTTTGC
+
CCCCCGGGGGGGGGGGGGGGGGGGGGGGGGGGGGGGGGGGGGGFGGGGGGGGGGGGGGGGGGGGGGGGFGGGGGGGGGGGGGGGGGGGEGGGGFGGGGGGGGGGGGGGGGGGGGFGGGGGGGGGGGGGGGGGGGGGGGGGGGGFGGGGGFGFFBDF=EFGGGFGGGGGGGGGDGBGGFGG,E>@FGF@FGFC9EGGGGGGGCGFGFFF3?BG4B9<GFGGFGFFB82:(*86-=?CF@GGG?(6A=3CFGD1;;(8@(-8(4*:*<F?7?67(4:5<C3-(491962)4204(4(.>5(1:
@M03364:396:000000000-C9LGT:1:1101:28638:10208 2:N:0:10
GGACTACCCGGGTTTCTAATCCTGTTCGATACCCGCACTTTCGTGCCTCAGCGTCAGTCGGCGGCTGGCATGCTGCCTTCGCAATCGGCGTTCTGCGTGATATCTATGCATTTCACCGCTACACCTCGCATTCCGCATGCCTCTCCGCTACTCAAGACCGCCAGTTTCAACGGCTTTACGGGGGTGGGCCCCGAATTTTTACCGCTGACTTGCCCGCCGGCCTTCCCGCCCCTTACACCCACTACAACCGTGTAAAGCCCGCCTCCCCCGTAGTTGCGCGGCTGACTGGCCGGACGTTGCC
+
C9ACCFFGGGGGGGEGGGGGGGGGGGGGGFGGGGGGEGGGGGGGGGGFEGCFGGGGDCFG@C:FGEGGGGFGGGGGGGG@FG:FGGGG7FGGGEGGEEG@FFGFAEFFFGEGCFEFEGGGDFDD,@=FFEEEGGGGGG6FGGG*A>CEC@*@F;F53D:9CG5DDEFGGF984:5)4=E=*:9<B8*-<EED<7CCC0<C75<31))(.:6+.7<:37*59D().2.)(),(-424A>GD*(2503),<C1(434)*-((--*-1;*4242,(4))-*((-7(((,6<08?09(()00(*;
@M03364:396:000000000-C9LGT:1:1101:12517:10216 2:N:0:10
GGACTACTCGGGTATCTAATCCTGTTCGCTCCCCACGCTTTCGCTCCTCAGCGTCAGTAACGGCCCAGAGACCTGCCTTCGCCATTGGGGTTCTTCCCGATATCTACACATTCCACCGTTACACCGGGAATTCCAGTCTCCCCTACCGCACTCCAGCCCGCCCGTACTCGGCGCAGATCCACCGTTAGGCGACGGACTTTCACACCGGACGCCACCAACCCCCCACCAGCCCTTTACGCCCACTAAATCCGGATAACGCTTGCCCCCTACGTCTTCCCGCGCGTGCGGCCACGTATTTCGC
+
CCCCCGGG8FGGG@DC<FFFGD,CFGFGGGGGGGC7@7FGFFG7,E:F<ECE@BBC:FF9EGCFG::C@DC@FF=FCF,?4F7,6CEC6+CCEGFGDFC7>:8?=E<9E9EC=ADGGG=?1?=E=CEGGGGGGGA?@=3ED=>?GG8++3@0312*3@C9G@?DF*@*5@@>A75CE68<0,21=C*/0,*1)28*9C+<E5?5657((9,:()*(*,1:(1((-:()(14<<0,4<1EGG161)(.-07/4:-0.=:>0(-*(9;9,-,44(426<88;9(-(-((-(((-12(*)*)09
@M03364:396:000000000-C9LGT:1:1101:12139:10223 2:N:0:10
GGACTACTAGGGTTTCTAATCCTGTTCGATACCCGCACTTTCGAGCATGAGCGTCAGTTGCGCTCCCGTCAGCTGCCTTCGCAATCGGAGTTCTTCGCCATATCTAAGCATTTCACCGCTACACGGCAAATTCCGCCAACGTCGTGCGTACTCAAGTCAGCCAGTTCGCGCTGCAGTGCAGGTGTTGGGCACCTACATTTCACAACACGCTTAACCGACAGCCTGCGCTCCCTTTAAACCCAATAAATCCGGATAACGCCCGGACCTTCCGTATTACCGCGGCTGCTGGCCCGGACTTAGC
+
CCCCCGGGGGGGGGGGGGGGGGGGGGGGGGFGGGGGGGGGGGGGGGGGFGGGGGGGGGGGGGGGGGGGGGGGGGGGGGGGGGGGGGGG?FFGGGGGGGGGGGFGGGGGGGGGGGGGGGGCEGGGGGGGGGGGGGGGG7@GGGGFGGGGGFGDFEGFFGGGGGFGGGGGGGGGDFFGGFGFGG9FGGGFFF6CFGGGGGGGGFGFGFFFDGDGDAGEG9E5>C;@;3379G;B?D:BBBGGG<BF?<AAFDC;?1:<=?F>47*4DGC44:<>6:B)6@39>>B>>?BB?B1491-))0)22
@M03364:396:000000000-C9LGT:1:1101:27214:10239 2:N:0:10
GGACTACAGGGGTATCTAATCCTGTTTGCTCCCCACGCTTTCGAGCCTCAGCGTCAGTTACAGTCCAGAGAAGCGCCTTCGCCACTGGTGTTCCTCCATATCTCTACGCATTTCACCGCTACACATGGAATTCCACTTCCCTCTTCTGCACTCAAGTCGACCAGTTTCCAATGACCCTCCACGGTTAAGCCGTGGGCTTTCACATCAGACTTAATCAACCACCTGCGCGCTCTTTACGCCCAATAATTCCGGATAACGCTCGCCACCTACGTATTACCGCGGCTGCTGGCACGTCGTTCGC
+
CCCCCGGGGGGGGGGGGGGGGGGGGGGGGGGGGGGGGGGGGGGGGGGGGGGGGGGGGFGGGGGGGGGGGGGGGGGGGGGGGGGGGGGGGGGGGGGGGGGGGGGGFGGGGGGGGGFFGGEGGGGGGGGGGGGGGGGGGFDFGGGFGGCGGFGEGFGFFGGGGGFGFFDFGGGGFFFGGFGGFGD@FEBAFFGGDEGGGGGGGEGFGFFFFGFC=62<CEGGFGF@=C2;>C113<E?EFEGC0;@FEEEFGFFFFFFFFFF:BEF<CGB:0143AB)6A:24746437:??0,,(()0.(11
@M03364:396:000000000-C9LGT:1:1101:20715:10245 2:N:0:10
GGACTACTCGGGTATCTAATCCTGTTTGCTCCCCACGCTTTCGAGCCTCAGCGTCAGTTACAGTCCAGAGAAGCGCCTTCGCCACTGGTGTTCTTCCTAATCTCTACGCATTTCACCGCTACACTAGGAATTCCCTTCTCCTCTCCTGCACTCTAGACTTCCAGTTTGAAATGCAGCACTCAGGTTAAGCCCGAGTATTTCACATCTCACTTACAAATCCGCCTACGCTCCCTTTACGCCCAGTAAATCCGGACAACGCTCGCCACCTACGTATTACCGCGGCTGCTGGCCCGTAGTTAGC
+
CCCCCGGGGGGGGGGGGGGGGGGGGGGGGGGGGGGGGGGGGGGGGGGGGGGGGGGGGFGGGGGGGGGGGGGGGGGGGGGGGGGGGGGGFGGGGGGGGGGGGGGGGGGGGGGGGGGGGGGGGGGGGGGGGGGGGGGGGGGGGGGFGGGGGFGFGFDFFFGGGGFGGGGGGGCFFGFGGFGGGGFGGGFDFFFFGGGGGGGGGFGFFFFFFGFGF+@9FEGGFGFFFGF>2;AFFFFFFFGGG9=BC)<<FG:>1>(6ABB2;>EF3AF?(8:4)6>)-::;>FFBFF?>?B14992))/):?
@M03364:396:000000000-C9LGT:1:1101:20460:10267 2:N:0:10
GGACTACTCGGGTATCTAATCCTGTTCGCTCCCCACGCTTTCGCTCCTCAGCGTCAGTAACGGCCCAGAGACCTGCCTTCGCCATTGGTGTTCTTCCCGATATCTACACATTCCACCGTTACACCGGGAATTCCAGTCTCCCCTACCGCACTCAAGCCCGCCCGTACCCGGCGCGGATCCACCGTTAAGCGATGGACTTTCACACCGGACGCGACGAACCGCCTACGAGCCCTTTACGCCCAATCAATCCGGATAACGCTTGCCCCCTACGTATTACCGCTGCCGCGTGCCCGGCTTTAGC
+
CCCCCGGGGGGGGDGGGGGGGGGGGGGGGGGGGGGGGGGGGGGGGGGGGGGGGGGGGGGGGGGGGGGGGGGGGGGGGGGGGGGDFFGGFGGGGGGG<FFGGGGGGGGGGGGGGGGGGGGGGGGGGGGGGGGGGGGC:CDGGGGFGGG8CBG=BDFFFGGGGGFGGGGGGGGCBGFGG>EC?GGEFG*6:8:DFGGGGGFGGEGFFBEF;D1EF8:2<3CC6DF38C<B2996((,-68?EC124).<AFFDB22(66(,44:C(>8<>FFF,)).).<13(44(-(((4:14:(()074>>
@M03364:396:000000000-C9LGT:1:1101:9819:10272 2:N:0:10
GGACTACACGGGTTTCTAATCCTGTTCGCTCCCCACGCTTTCGCTCCTCAGCGTCAGTAACGGCCCAGAGACCTGCCTTCGCCATTGGTGTTCTTCCCGATATCTACACATTCCACCGTTACACCGGGAATTCCAGTCTCCCCTACCGCACTCAAGCCCGCCCGTACCCGGCGCGGATCCACCGTTAAGCGATGGACTTTCACACCGGACGCGACGAACCGCCTACGAGCCCTTTACGCCCAATCAATCCGGCTAACGCGTGCCCCCTCCGTCTTACCGCGGCTGCTGGCCCGTATGTGGC
+
CCCCCFGGGGGGGGGGGGGGGGGGGFGEGGGGGGGGGGGGGGGGGGGGGGGGGGGGGGGGGGGGGGGFDGFGGGGGGFFGGGGGDGGGGGGGGGGGGGGGGGGGFGGGGGGGGGGGGGGDGGGGGGGGGGCGGGGGFGFGFFGFFGGGGFGFGF?FGGGGGGFGC@EEF5EE>C@D*):E+>CF:C*6:FG5CEC*>FFGF5C)*87>0C9EB)C3C0C=>GF?6;2)(94:(4)6<?GGD?6755<<BDDF(4<>@3;233/(9CG>(894(.(6)<41229>>?0?FF03(44))0)05
@M03364:396:000000000-C9LGT:1:1101:24653:10274 2:N:0:10
GGACTACTGGGGTTTCTAATCCTGTTCGCTCCCCACGCTTTCGCTCCTCAGCGTCAGTAACGGCCCAGAGACCTGCCTTCGCCATTGGTGTTCTTCCCGATATCTACACATTCCACCGTTACACCGGGAATTCCAGTCTCCCCTACCGCACTCAAGCCCGCCCGTACCCGGCGCGGATCCACCGTTAAGCGATGGACTTTCACACCGGACGCGACGAACCGCCTACGAGCCCTTTACGCCCAATCAATCCGGATAACGCTTGCACCCTACGTATTACCGCGGCTGCCTGCCGGGAGGTTGC
+
CCCCCGGGGGGGFGGGGGEGGGGFGGGGGGGGGGGGGGGGGGGGGGGGGGGGGGGGGGGGGGGGGGEGGGGGGGGGGGGGGGGGGGGGFGGGGGGGGGGGGGGGGGGGGGGGGGGGGGGGGGGGGGGGGGGGGGGGFFFGCFEFGCGGGEGBFDGFGGGGCFFGGGGGGGGGFG@GC6CF?GGGFCC868::CEGCFGGGG?E?CBAB0C977):-96CE>C>02A:),7>F08:AF?=GG::,),5)9CD90-(-9?661:A2CCD?<<(())..5C<>23-4(-(..3:(((()))(2*
@M03364:396:000000000-C9LGT:1:1101:25271:10280 2:N:0:10
GGACTACCGGGGTTTCTAATCCTGTTTGCTCCCCACGCTTTCGAGCCTCAGCGTCAGTTACAGTCCAGAGAATCGCCTTCGCCACTGGTGTTCTTCCTAATCTCTACGCATTTCACCGCTACACTAGGAATTCCATTCTCCTCTCCTGCACTCTAGACTTCCAGTTTGAAATGCAGCACCCAAGTTGAGCCCGGGTATTTCACATCTCACTTACCAGTCCGCCTACGCTCCCTTTACGCCCAGTAAATCCGGACCACGCTCGCCACCTACGTATTCCCGCGGCTGCTGGCACGTAGTTAGC
+
CCCCCGGGGGGGGGGGGGGGGGGGGGGGGGGGGGGGGGGGGGGGGGGGGGGGGGGGGGGGGGGGGGGGGGFGGGGGGGGGGGGGGGGGGGGGGGGGGGGGGGGGGGGGGGGGGGGGGGGGGGGGGGGGGGGGGGGGGGGGGGGFGGGGGFGFFFDFFFGGGGFFFGGGGGGGFGFGGFGGGGGGGGGEFGGGGGECGGGGGFFEFFFE@CEGF8,:DEGGFGF@=:5?@<@FFFFFFFGGGFDF6CCCFGG@62,48;@<?>EF5CG1:::.)68)6A69>1,2,14):<(8?2()0*.::
@M03364:396:000000000-C9LGT:1:1101:12385:10291 2:N:0:10
GGACTACACGGGTTTCTAATCCTGTTCGATACCCGCACTTTCGAGCATGAGCGTCAGTTGCGCTCCCGTCAGCTGCCTTCGCAATCGGAGTTCTTCGCCATATCTAAGCATTTCACCGCTACACGGCAAATTCCGCCAACGTCGTGCGTACTCAAGTCAGCCAGTTCGCGCTGCAGTGCAGGTGTTGGGCACCTACATTTCACAACACGCTTAACCGACAGCCTGCGCTCCCTTTAAACCCAATCAATCCGGATCACGCCCGGACCTTCCGTATTACCGCGGCTGCTGGCACGGGATTAGC
+
CCCCCGGGGGGGEG@GGGGGGGGGGGGGGGGGGGGGGGGGGGGGGGGGFGGGGGGGGGGCGGGEFGGGGGGGGGGGGFGGGGEGGGGG7FGGGGGGGGCGGGGGGGGGGGGGFGGGGGGGGGGGGDG@FGGGGGGDGCDGGGGFCEGGGFGFGFGFFGFFGGFGGCEEGGGGEGFGGFGFFFGGGGFD>F,CFCFGGGGGGEGF>BFFDG8E0FFFG>GE@GFB<;47(9;B262254GGG:147:2:FFDFF6;45(.4>>/4DG587:<?,1:).<-496>FF??)5:(,3,()00)99
@M03364:396:000000000-C9LGT:1:1101:15010:10307 2:N:0:10
GGACTACCGGGGTTTCTAATCCTGTTCGCTCCCCACGCTTTCGCTCCTCAGCGTCAGTAACGGCCCAGAGACCTGCCTTCGCCATTGGTGTTCCTCCCGATATCTACGCATTCCACCGCTACACCGGGAATTCCGCCTGCCTCTCCATCACTCAAGGCCTGCAGTTTCAAATGCAGTTCCCGGGTTAAGCCCGGGGATTTCACATCTGACTTGCAGGTCCGCCTACTCGCCCTTTACACCCAGTAAATCCGGACAACGCTTGCCACCTACGTATTACCGCGGCTGCTGGCACGTAGTTAGC
+
CCCCCGGGGGGGGGGGGGGGGGGGGGGGGGGGGGGGGGGGGGGGGGGGGGGGGGGGGGGGGGGGGGGGGGGGGGGGGGGGGGGGGGGGGGGGGGGGGGGGGGGGGGGGGGGGGGGGGGGGGGGGGGGGGGGGGGGGEGGGGGG*@FG7FFFAGFC:FGGGGGFGFGGGGGGGFGFGFFGGGGGGGGE6FFFGGGGGGGGGGFGF7;ACFGFFFF67C@GGFGFF;@3?0D>BF04<><FFG??B7>6AFGG9BF(:F>FFFFFB*AF18:3?36724<:739B7>?02??7<:,3))/)::
@M03364:396:000000000-C9LGT:1:1101:7571:10347 2:N:0:10
GGACTACAGGGGTATCTAATCCTGTTCGCTCCCCACGCTTTCGCTCCTCAGCGTCAGTAACGGCCCAGAGACCTGCCTTCGCCATTGGTGTTCTTCCCGATATCTACACATTCCACCGTTACACCGGGAATTCCAGTCTCCCCTACCGCACTCAAGCCCGCCCGTACCCGGCGCGGATCCACCGTTAAGCGATGGACTTTCACACCGGCCGCGACGAACCGCCTACGAGCCCTTTACGCCCAATCAATCCGGATCACGCTTGCCCCCTACGTATTACCGCGGCGGCTGGCACGCATGTAGC
+
@@CC<FG@EFCCFGGGGGGGGFFFFGGGGGGGGGGGGGG@FFEGGGGGGGGGGEGGCFGFFCFGGGGG8EEFGGGGGGFFFGGE,CFB?F,BFGGGGGGEEFGGGGGGGGDFFGGGGG>=EGGGGGGGEEGGGGGAFF8FDFG??G8@EEGBGD?DGGGGGE?DF8EEGG*>/>@C?BCDCFFCFCF;FGE*;C86CGFGG?GFG>:0(9,5():-1,:C>GF?68430CBF?0:ABBGGG0((84))=C<116(4?<F?(4*(0;>-4<B,)).6:<19619(-(((41,80((0)*.*:
@M03364:396:000000000-C9LGT:1:1101:24900:10381 2:N:0:10
GGACTACCAGGGTATCTAATCCTGTTCGCTCCCCACGCTTTCGCTCCTCAGCGTCAGTAACGGCCCAGAGACCTGCCTTCGCCATTGGTGTTCTTCCCGATATCTACACATTCCACCGTTACACCGGGAATTCCAGTCTCCCCTACCGCACTCAAGCCCGCCCGTACCCGGCGCGGATCCACCGTTAAGCGATGGACTTTCACACCGGACGCGCCGAACCGCCGACGAGCCCTTTCCGCCCATTAAATCGGGATAACCCTTCCCCCCTACGTCTTCCCGCGGCGGCTGGCCGGTGTGTCGC
+
CCCCCGGGGGGGGGGGGGGGGGGGGGGGGGGGGGGGGGGGGGGGGGGGGGGGGGGGGGGGGGGGGGGGGGGGGGGGGGGGGGGGGGGGFGGGGGGGGGE>EGGE;;FFFEGGGGFGGGGGEG=FDCGGG7FEGGFC=E3FGG>?=D>8>0C5@D+3FGGGGGDDECEG9C>@/57?*6EF,A<*BCC(+>C34=5*2?F7@)>5<>E0(1(*-)17D>G5(91((2,),99,334))(2A?:()16)-9**-((,)9(,41,037ED0(44,(41)6814199((,(((4((-((0))6D<
@M03364:396:000000000-C9LGT:1:1101:16428:10396 2:N:0:10
GGACTACAAGGGTATCTAATCCTGTTCGATACCCGCACTTTCGAGCATGAGCGTCAGTTGCGCTCCCGTCAGCTGCCTTCGCAATCGGAGTTCTTCGCCATATCTAAGCATTTCACCGCTACACGGCAAATTCCGCCAACGTTGTGCGTACTCTAGTCAGCCAGTTCGCGCTGCAATTCAGACGTTGGGCGCCTACATTTCACAACACGCTTAACCGACAGCCTGCGCTCCCTATAAACCCAATAAATCCGGATAACGCCCGGACCTTCCGTATTACCGCGGCGGCTGGCACGTAGTTGGC
+
CCCCCGGGGF8CFEGGGGGGG9FCFGFGGGGGGGGGGGGFEGGGGGGGGGFACFGGGGGGGGGGEGGGAFGGGGGGGGGGGGGFGGGGBFEGGGGGGEFFGGGGGGGGGGGGGGGFGCEDEGGFECDEFGGCFFFGGEGGDF>5@C=+@@E5@9DFFFGCFDFGFGFGCGGGEGFFGFGFFCF@FGGDFDCDGG8CFFDFGFCC8A)1;G?=0CGA<>C*3FFFFC9@BD>FF)545>FGG:38)444F65923,9=:;;(7/(1:*.8?:)(,4<A9<96>1901(21(,5:2:)0*)29
@M03364:396:000000000-C9LGT:1:1101:8607:10412 2:N:0:10
GGACTACCAGGGTTTCTAATCCTGTTCGATACCCACGCTTTCGTGCCTCAGCGTCAGTCGGAGGATAGTATGCTGCCTTCGCAATCGGAGTTCTGCGCGATATCTATGCATTTCACCGCTACACCTCGCATTCCGCATACTTCTTCTCCACTCAAGCTCGCCAGTTCCGACGGCTCTACGGGGTTGAGCCCCGCAATTTTACCGCCGGCTTGACGCGCCGCCTGCCCACCCTTTAAACCCAATAAATCCGGCTAACGCTCGCATCCTCCGTATTACCCCGGCTGCTGGCACGGAGTGCCCC
+
CCCCCGGGGGGGGGGGGGGGGGGGGGGGGGGGGGGGGGGGGGGGGGGGGGGGGGGGGGGGGGGGGFGGGGGGGGGGGGGGGGGGGGGG,@FGGGGGGGGGFGEGGEFGGGGGGGGGGGGGGGGGGGGGEGGGGGGGGGGGGGGFGGGGGFGFFDFFFFGCGGFGGGGGGGGGFGFGGFGGCEGF>C:;AEGGGGEGDGGGGEFDDFF>6<2506*4C9EEBD:01*4)4>???F9)6<EC?:?)/66)0C)((4)4:4(4>9*4D@*5:;B::F22<+-(49(,4,)(1(516(47>*)**
@M03364:396:000000000-C9LGT:1:1101:23063:10472 2:N:0:10
GGACTACCCGGGTATCTAATCCTGTTTGCTCCCCACGCTTTCGGGCCTCAGTGTCAGTTACAGTCCAGCAAGCCGCCTTCGCCGCTGGTGTTCTTCCTAATATCTACGCATTTCACCGCTACACTAGGAATTCCACTTGCCTCTCCGATACTCTAGTCCTACAGTTTCAAATGCAATCCCGGAGTTGAGCCCCGGGTTTTCACATCTGACTTATCTGACCGCCTGCACTCCCTTTACACCCAGTAAATCCGGATAACGCTTGCACCATACGTATTACCGCGGCTGCTGGCCCGATGTTAGC
+
CCCCCGGGGGGGGGGGGGGGGGGGGGGGGGGGGGGGGGGGGGGGGGGGGGGGGGGGGGGGGGGGGGGGGGGGGGGGGGGGGGGGGGGGFGGGGGGGGGGGGGGGGGGGGGGGGGGGGGGGGGGGGGGGGGGGGGGGGFGGGGGFGGGCEFGFGFGFGGGGGGFGGGGGGGGGFGEGGFGGGGGGGG9=F@FGGGGGDGGGGFGFGFFFFGFGFFC?GCGG@D@03;(04<@FFEFFFEGGG(64+97CFDDBFF04??>?60*4CF><>:7??9?2)<822791167?:11-(((00*.:>
@M03364:396:000000000-C9LGT:1:1101:3932:10501 2:N:0:10
GGACTACAGGGGTTTCTAATCCTATTTGCTCCCCACGCTTTCGGGACTGAGCGTCAGTTGCGGACCAGACCGTCGCCTTCGCCACTGGTGTTCCTCCATATATCTACGCATTTCACCGCTACACATGGAATTCCACGATCCTCTTCCGCACTCCAGTGATCCGGTTTCCGGGGCTTCCCGAAGTTTAGCTTCGGGCTTTCACCTCCAGACCTGTATCCCCGCCTGCTCCCTCTTTACGCCCAATGATTCCGGATAACGCTCGCCCCCGTCGTATTACCGCGGCTGCTTGCCCGGTGTCAGC
+
@B8C@FF8@FCEGDGGGG<FEFG,CFGEGFFGGGFGEGGGGFC::BCFE=FD:FFFGGGFFE7+@FFG,CDFGGGGGGGGGGGEGGFFDCEFGGFF@FFDFEFGGCGGGDGG=FFGGGGGEGGG@EEFDEGGGFAFECDGGGGFFC;8+<@=>:2@@DFGCFF6@E>ACCC*?*)*=AFGEGGCBF,8@<>FG5CEGGC:415)2;)6)1,+5A+6C)>C1C;(482@?G1(8>5)6(;CC0(,).-4@>412?046:918>EB3CD((-4-(3:)604;01((-8))4:(.31,)7).:6
@M03364:396:000000000-C9LGT:1:1101:17180:10517 2:N:0:10
GGACTACCGGGGTTTCTAATCCCATTCGCTCCCCTAGCTTTCGTCTCTCAGTGTCAGTGTCGGCCCAGCAGAGTGCTTTCGCCGTTGGTGTTCTTTCCGATCTCTACGCATTTCACCGCTCCACCGGAAATTCCCTCTGCCCCTACCGTACTCCAGCTTGGTAGTTTCCACCGCCTGTCCAGGGTTGAGCCCTGGGATTTGACGGCGAACTTAAAAAGCCACCTACAGACGCTTTACGCCCAATCATTCCGGATAACGCTTGCATCCTCTGTCTTACCGCGGCTGCTGGCACAGAGTTAGC
+
CCCCCGGGGGGGGGGGGGGGGGGGGGGGGGGGGGGGGGGGGGGFGGGGGGGGGGGGGGGGGGGGGGGGGFGGGGGGGGGGGGGGGFGGGGGGGGGGGGGGGGGGGGGGGGGGGGGGGGGGGGGGGGGGGGGGGGGGEFGGGGGFGGGGGFGDGFGFGGFGGGAGGGGGGGGGFGFGGFGGGGG7EGF7FFGGGGGGGGGG?EGFGFF;@GFFA++.CDGGFGFFFGFFFGFFF2:4<?EGGFFFF7BFFGGFFB6AFBFFF?C4::FBF2566<A9><347BB26?B0?F:B1:4)1*)::
@M03364:396:000000000-C9LGT:1:1101:5625:10522 2:N:0:10
GGACTACTCGGGTTTCTAATCCTGTTTGCTACCCACGCTTTCGCATATGAGCGTCAGTATTTGCCCAGGAGACTGCCTTCGCCTTTGGTGTTCTTTCAGATATCTACGCATTCCACCGCTACACCTGAAATTCCGTCTCCCCCTGCAATACTCTAGTCACACAGTTTAGAATGCAGTTCTGAGGTTGAGCCCCAGGCTTTCACATCCTACTTGTATAACCGCCTGCATGCCCTTTCCGCCCAGTTATTCCGATTAACGCTTGCACCCTCCGTCTTCCCGCGGCTGCTGGCACGGAGTTCGC
+
CCCCCGGGGGGGGGGGGGGGGGGGGGGGGGFGGGGGGGGGGGGGGGGGEGGGGGGGGGGGGGGGGGGGGGC@FGGGGGGGGGGGGEFGEFGGGGFFGGGGGGGGGGGGGGGGGGGGGGGGGGFGGGGGGGGGGGGFDEFGFGGFGGG,>DFFGEGFGGGGGGFGGGF;9DGGFGEG8DGCF,=FFGGEFFDGGCGGGGGGGFGEDFF5AG:;9B,0BAGG9DAA@EBFEGF74>3*055FE==6BFFFFGF(/81?F6;FFDF;FGD;;0:@((4-)8446>>(,:?0:0(,37,.8447)
@M03364:396:000000000-C9LGT:1:1101:13346:10557 2:N:0:10
GGACTACTGGGGTTTCTAATCCTGTTCGCTCCCCACGCTTTCGCGCCTCAGCGTCAGTTACGGCCCAGTAAGCCGCCTTCGCCACTGGTGTTCCTCCATATCTCTACGCATTTCACCGCTACACATGGAATTCCACTTCCCTCTTCTGCACTCAAGTCGACCAGTTTCCAATGACCCTCCACGGTTAAGCCGTGGGCTTTCACATCAGACTTAATCAACCACCTGCGCGCTCTTTACGCCCAATAATTCCGGATAACGCTCGCCACCTACGTATTACCGCCGCTGCTGGCACGTAGTTCGC
+
CCCCCGGGGGGGGGGGGGGGGGGGGGGGGGGGGGGGGGGGGGGGGGGGGGGGGGGGGGGGGGGGGGGGGGGGGGGGGGGGGGGGGGGGEEGGGGGGGGGGGGGGGGGGGGGGGGFGGGGGGGGGGGGGGGGGGGGGGGGFGGGFFGGGGFGFGFGFFGGGGGFGDFGGGGGGFFFGGFGGGGGGGGBCFFGGDEGGGGGGGFGEFFFEEGFGFFF@FEGG?GFF;C2B>G;DFFFFFFGGGF:?45<DFGGBFB:AF<B??>C;7EG:?B?:?>?):A:9(43-,42:??(<1:1)06)79
@M03364:396:000000000-C9LGT:1:1101:24689:10580 2:N:0:10
GGACTACAGGGGTTTCTAATCCTGTTCGCTCCCCACGCTTTCGCTCCTCAGCGTCAGTAACGGCCCAGAGACCTGCCTTCGCCATTGGTGTTCTTCCCGATATCTACACATTCCACCGTTACACCGGGAATTCCAGTCTCCCCTACCGCACTCAAGCCCGCCCGTACCAGGCGCGGATCCACCGTTAAGCGATGGACTTTCACACCGGACGCGACGAACCGCCTACTAGCCCTTTACGCCCAATAAATCCGGATCACGCTTGCACCCTACGTATTCCCGCGGCTGCTTGCCCGTAGTTAGC
+
CCCCCGGGGGGGGGGGGGGGGGGGGGFGGGGGGGGGGGGGGGGGGGGGGGGGGGGGGGGGGGGGGGGGFGGGGGGGGGGGGGGGG?FGFGGGGGGGGGGGGGGGGGGFGGGGGGGGGGFD8BDGGGGGEGGGGGG<FF9FGGGD=FD+>9F>GF6?GGGGGGFGGEGGACGG9F=GC;8CCCG7FE@:FF:<DEGCFCFDG?C?GDD@9GBGF)2(1,:EBGF???)*.9<B:?>4>?GGGF0(04))96)4:2(44:::,4;)9CC<BBB0<AB)6<43-(1,(4)),3(46>;3)*.2:
@M03364:396:000000000-C9LGT:1:1101:20526:10582 2:N:0:10
GGACTACCGGGGTTTCTAATCCTGTTCGCTCCCCACGCTTTCGCTCCTCAGCGTCAGTAACGGCCCAGAGACCTGCCTTCGCCATTGGTGTTCTTCCCGATATCTACACATTCCACCGTTACACCGGGAATTCCAGTCTCCCCTACCGCACTCAAGCCCGCCCGTACCCGGCGCGGATCCACCGTTAAGCGATGGACTTTCACACCGGACGCGACGAACCGCCTACGAGCCCTTTACGCCCAATAAATCCGGATAACGCTTGCACCCTACGTATTACCGCGGCTGCTGGCCCGTATTTCGC
+
CCCCCGGGGGGGGGGGGGGGGGGGGGGGGGGGGGGGGGGGGGGGGGGGGGGGGGGGGFGGGGGGGGGGFGGGGGGGGGGGGGGGEFFGFGGGGGGGGGGGGGGGGGGGGGGGGGGGGGFGGGGGGGGGGGGGGGGGGGGGGGGFGGGGGFGFG5FFGGGGGGFGGEGGGGEDBG>GC5CFCGGEGG7:FFG3CGE6CGGGGBGFGFDFFGFD>>E>C0EGFGFF0:1)-<>?(47>ABGGG?:(9)<)9DD>1:09FFFFF:*4=FGFFFB2)-8)-<<BB>F(,(.5>?1:>(()/*)99
@M03364:396:000000000-C9LGT:1:1101:16264:10589 2:N:0:10
GGACTACTAGGGTATCTAATCCTGTTCGCTCCCCACGCTTTCGCTCCTCAGCGTCAGTAACGGCCCAGAGACCTGCCTTCGCCATTGGTGTTCTTCCCGATATCTACACATTCCACCGTTACACCGGGAATTCCAGTCTCCCCTACCGCACTCAAGCCCGCCCGTACCCGGCGCGGATCCACCGTTAAGCGATGGACTTTCACACCGGACGCGACGAACCGCCTACGAGCCCTTTACGCCCAATCAATCCGGATAACGCTTGCACCCTACGTACTACCGCCGCTGCTGGCACGTAGGTCGC
+
CCCCCGGGGGGGGGGGGGGGGGGGGGGGGGGGGGGGGGGGGGGGGGGGGGGGGGGGGGGGGGGGGGGGGGGGGGGGGGGGGGGGGGGGDFGGGGGGGGGGGGGGDFGGGGGGGGGGGGGDEFGGGGGGGGGGGGGGGGGGGGGFGGGCGFGFGFGFGGGGGGBDFEGEGGGGFGFGG?CE9FC<FGC;CF=DFGGGGGGGG);?CB>6>G>EBBE1)9EG>D>FFF?>?D><(824:(AEGB<:)3<-/5)2:B0<??>(--;49FGB7<:3>(4)):36(47,7B:2,1(3((())0.77
@M03364:396:000000000-C9LGT:1:1101:2095:10599 2:N:0:10
GGACTACTGGGGTTTCTAATCCTGTTCGCTCCCCACGCTTTCGCTCCTCAGCGTCAGGGACGGCCCAGAGACCTGCCTTCGCCATTGGTGTTCTTCCCGATATCTACACATTCCACCGTTACACCGGGAATTCCAGTCTCCCCTACCGCACTCAAGCCCGCCCGTACCCGGCGCGGATCCACCGTTAAGCGATGGACTTTCACACCGGACGCGACGAACCGCCGACGAGCCCTTTACGCCCAATAAATCCGGATAAAGCTTGCACCCTACGTGTTACCGCGGCTGCTGGCACGACTTTAGC
+
CCCCCGGGGGGGGGGGGGFEFAG@FGFGEGGGG7FGGGGG?FCEGGGGGFFGDGFG7,,C<FECGGGGFG84DAFGGFGGGGGGC<?FFFFFFFGGGG:FFGDGGFCFF>FGG9DDFE>=CCFGG>F7>FFGFGGCD,3C:+8?+BD++*@>F8FF:8DEGC5?CC5B6?C>BFBD5)/=9E**BCG6FFC3DECCGFGFF6E>*.)993(*-)*-)(:51D614/404)4418)<A0;C836().6<F4>68(469695-,*.7;D1<?::((..)+44--,,(,,5((3<:(())*)2:
@M03364:396:000000000-C9LGT:1:1101:14145:10600 2:N:0:10
GGACTACTGGGGTTTCTAATCCTGTTTGCTCCCCACGCTTTCGAGCCTCAGTGTCAGTTACAGTCCAGAAAGGCGCCTTCGCCACTGGTATTCTTCCTAATCTCTACGCATTTCACCGCTACACTAGGAATTCTCCTTTCCTCTCCTGCACTCTAGATATCCAGTTTGGAATGCAGCACCCAGGTTAAGCCCGGGTATTTCACATCCCACTTAAATATCCACCTACGCTCCCTTTACGCCCAGTAAATCCGGACAACGCTTGCAACCTACGTATTACCGCGGCGGCTGCCACGGAGTTCGC
+
CCCCCDGFEGGGGGGGGGFEFGGGGGGFGGGGGGGGGGGGGDGFGGGGFGGD@FFGFGGGGGGGGGFGGCFGGGGGG@FGGGCFFCFGGFGGGFGGGAFGGGGGGGGGGGGGCFFEDGGGGFFGFGFGGGGFGCCGFFFGGGFCFGGGF?FEGD?FFGGFGFDFFGGGEDFGFA9DGFF8C?FDEDFDFFC?CE>EDGFEFCFFFFF@EGDCEB,35*7@AC@2@B<*)/7)5>5C85:CC(5;+9*/=FD000:=FB0(/=>)+59(6;1,.:>)5<17B0(((-19(.),(((0>?)13
@M03364:396:000000000-C9LGT:1:1101:13556:10629 2:N:0:10
GGACTACTAGGGTTTCTAATCCTGTTTGCTCCCCACGCTTTCGAGCCTCAGCGTCAGTTACAGTCCAGAGAATCGCCTTCGCCACTGGTGTTCTTCCTAATCTCTACGCATTTCACCGCTACACTAGGAATTCCATTCTCCTCTCCTGCACTCTAGACTTCCAGTTTGAAATGCAGCACCCAAGTTGAGCCCGGGTATTTCACATCTCACTTAACAGTCCGCCTACGCTCCCTTTACGCCCAGTAAATCCGGACCACGCTCGCCACCTACGTATTACCGCGGCTGCTGGCCCGTAGTTCGC
+
CCCCCGGGFGGGGGGGGGGGGGGGGGGGGGGGGGGGGGGGGGGGGGGGGGGGGGGGGGGGGGGGGGGGGGGGGGGGGGGGGGGGGGGGGGGGGGGGGGGFGGGGGGGGGGGGGGGGGGGGGGGGGGGGGGGGGGGGGGGGGGGFGGGGGFGFGFGF;EGGGGFGEFCFFGGGFGEGGFGGGFGGGGCDDBGFGGGGGFFGGFGFFFFFCGFG5=,;C5EFDGFFAD9@=GFFF47CFFGGG?DF87<CFGDFFB1::;>1;>CF*;F(7:2..:?2<CBF>>906?0?>:(126(0)*-9<
@M03364:396:000000000-C9LGT:1:1101:11843:10629 2:N:0:10
GGACTACTGGGGTTTCTAATCCTGTTCGATACCCGCGCTTTCGAGCTTCAGCGTCAGTCGTGCTGCGGCATGCTGCCTTCGCAATCGGCGTTCTTCGTGATATCTAAGCATTTCACCGCTACACCACGAATTCCGCATGCCTTCCGCATACTCAAGACGGGCAGTTCGCGCTGCAGTGCCGACGTTGGGCGACGACATTTCACAACACGCTTGCCTGTCCGCCTACGCTCCCTTTCAACCCAATAAATCCGGATAACGCCAGGACCTTCCGTATTACCGCGGCTGCTTGCGCGGGCTTGGC
+
CCCCCGGFEGEFFFGGGGGGGGGAFGGGGGGGGGGGGGGGGGGFGG:FFGGGGGGGFEFGGGGFFFGGGGGGGGGGGGGGGGGGGGGG+@FECEGGGGGGGGGGGGFGGGGGGGGFGGGDGFFFGGGGGGGFGGCFDGGGGGGFCEDCEDCEFFGF>DECEGFGGGD:>>>BDEEGGFGGGEDGGEFD><*::58ECEEFGFG24>>?<G?D()@4>9@+4D??BA25(14<(6>).5FGGFB??<25BFC9?,(4@?F>((1(98*-4:681?BA9<((((,,3(2453(-4(()00(17
@M03364:396:000000000-C9LGT:1:1101:14158:10636 2:N:0:10
GGACTACCCGGGTATCTAATCCTGTTCGCTCCCCACGCTTTCGCTCCTCAGCGTCAGTAACGGCCCAGAGACCTGCCTTCGCCATTGGTGTTCTTCCCGATATCTACACATTCCACCGTTACACCGGGAATTCCAGTCTCCCCTACCGCACTCAAGCCCGCCCGTACCCGGCGCGGATCCACCGTTAAGCGATGGACTTTCACACCGGACGCGACGAACCGCCTACGAGCCCTTTACGCCCAATAAATCCGGATAACGCTTGCACCCTACGTATTACCGCGGCTGCTGGCACGGCGTTAGC
+
CCCCCGGGGGGGGDGGGGGGGGFGGGGGGGGGGGGGGGGGGGGGGGGGGGGGGGGGGGGGGGGGGGGGGGFGGGGGGGGGGGGGGFGGGGGGG9FGGGGGGGGGGGGGGGGGEGGGGGFCEGGGGGGGGGGGGGGFGC3FGGGFGGGGGFGFGDFFGGGGGFAGGGGGGGGGFGBDCBGGGGGEBA<;FGGGGEGFDFGGGEGFGFDB>DBGB>E6C0CE>GFFFG1)3/91(834>BEEGF07)4<>BC)41-3<?:;(4:E>FFGFFF2,4-542A3>(469>?4)5:1>?((085(C0
@M03364:396:000000000-C9LGT:1:1101:25204:10655 2:N:0:10
GGACTACTCGGGTATCTAATCCTGTTTGCTCCCCACGCTTTCGCGCCTCAGCGTCAGTTGTCGTCCAGAAAGTCGCCTTCGCCACCGGTGTTCTTCCTAATCTCTACGCATTTCACCGCTACACTAGGAATTCCACTTTCCTCTCCGATACTCCAGCTTCCCAGTTTCCATCCCATCACGGGGTTAAGCCCCGCACTTTTAAGATGGACTTAGAAAGCCGCCTGCGCGCGCTTTACGCCCAATAATTCCGGACAACGCTTGCCACCTACGTATTACCGCGGCTGCTTGCACGCAGTTCGCC
+
CCCCCGGGGGGGGGGGGGGGGGGGGGGGGGGGGGGGGGGGGGGGGGGGGGGGGGGGGGGGGGGGGGGGGGGGGGGGGGGGGGGGGGGGCFGGGGGGGGGGGGGGGGGGGGGGGGGGGGGGGGGGGGFGGGGGGGGGGGGGGGGFGGG+CDGEFFGFGGGGGGFGGGGGGGGGFEECFFGGCGGFEF,0ADFGGGDGGGGGG3CCGFFBFGFFE1,/?:GG>DD;@*6>179;6:A<BFEGG11:*6<ABF)419??D9:08:<)9E577?<).4)66*4(3943:?)53,46((-)97()9
@M03364:396:000000000-C9LGT:1:1101:3904:10679 2:N:0:10
GGACTACAGGGGTATCTAATCCCGTTCGCTCCCCTAGCTTTCGCACCTCAGCGTCAGTTGCGGCCCAGAAGACTGCCTTCGCCATCGGTGTTCTTCCCGATTTCTGCGCATTTCACCGCTACACCGGGAATTCCGTCTTCCTCTACCGAACTCGAGCCCGCCGGTTCGGGGTCGCGCCGGAGGTTGAGCCCCCGGGTTTGAGACCCCGCTTGGCGAGCCGCCTACGCGCGCTTTACGCCCCATGAATCCGGATACCGCTCGCTCCCTACGTATTACCCCGGCTGCTGGCACGTGATTTGCC
+
BCCCCGGA,C7FF7FGGGCGGFFEGGGCFGGGGGGCFFGGGGCGEGGGGGGFFGGG:FFFEGGGGGGGGFGGFFCGGGGGGGGGGGGGG@FGGGGGGGCEE7BEGGGGDGGGGGGGGEGGGGGGGGGGGGGGGGGGGFGFGGGFCGF889F@E)7?@EGGGGBDFEE5:5CC81()7>*75E:FGD<;FF=DDGGE7E57+4;75@BFFD?F?F51>;EG9DF0,2,),17904)6??EE8?B(=5)66C5(4:,))-(,(7*:GG*),63)65)).+(-(3-,::050(5(.(.)/*)*2
@M03364:396:000000000-C9LGT:1:1101:19465:10686 2:N:0:10
GGACTACCGGGGTTTCTAATCCTGTTCGCTACCCATGCTTTCGAGCCTCAGCGTCAGTTGCAGACCAGAGAGCCGCCTTCGCCACTGGTGTTCTTCCATATATCTACGCATTCCACCGCTACACATGGAGTTCCACTCTCCTCTTCTGCACTCAAGAAAAACAGTTTCCGATGCAGTTCCTCGGTTAAGCCGAGGGCTTTCACATTAGACTTATTTTTCCGCCTGCGCTCGCTTTACGCCCAATAAATCCGGACAACGCTTGCCACCTACGTATTACCGCGGCTGCTGGCACGTAGTTAGC
+
CCCCCGGGGGGGGGGGGGGGGGGGGGGGGGGGGGGGGGGGGGGGGGGGGGGGGGGGGGGGGGGGGGGGGGGGGGGGGGGGGGGGGGGGFGFFGGGGGGGGGGGGGGGGGGGGGGGGGGGGGGGGGFGGFGGGGGGGGFGGGGGFGGGFGFGEGFGFC@FFFGFGGGGGGGGEBFFGGFGGFGGDGG:CFFEDGGGGGGGGGEC6ECFFFG?F4BC5DEFFDGFFB=68:D1:7??F>6EEG;=3)562BGG9:>>BF37:06C?>FG007(.4>?AFF((-32(280)48,4:1:)7*52?
@M03364:396:000000000-C9LGT:1:1101:5588:10686 2:N:0:10
GGACTACCGGGGTATCTAATCCCGTTCGCTCCCCTAGCTTTCGCGCCTCAGCGTCAGTCGTGGCCCAGAAGGCCGCCTTCGCCACCGGTGTTCTTCCCGATATCTGCGCATTCCACCGCTACACCGGGAATTCCGCCTTCCCCTGCCAGACTCAAGCCGGCCGGTATCGGGAGCGGACGGGGGTTGAGCCCCCGGATTTGACTCCCGACCAGGCTGGCCGCCTACGCGCGCTTTACGCCCCATGAATCCGGATAACGCTTGCCCCCTACGTATTACCCCGGCTGCTGGCCCGTAGTTAGCC
+
CCCCCGGGGGGGGGGGGGGGGGGGGGGGGGGGGGGGGGFGGGGGGGGGGGGGGGGGEFGGGGGGGGGGGGGGGGGGGGGGGGGGGGGGGGGGGGGGGGGGGGGGGGGGGGGGFGGGGGGGGEDEFGGGGDGGGGGGGDCFGGGFGGGGGFGFGFGFGGGGGGBCFBFGGGG5=F>G=BGGGCDGGG8:FFGGGGGCCCF9+.+.>FF((90:35;:GFGG6D:67*-)4996<B9<00CG547<FF):6))(4(),54-4?:C)9C3(44<?95)64+(,49(3())4(((39(()/*-27
@M03364:396:000000000-C9LGT:1:1101:2967:10700 2:N:0:10
GGACTACCCGGGTATCTAATCCTGTTCGATACCCGCACTTTCGAGCTTCAGCGTCAGTTGCGCTCCCGCGAGCTGCCTTCGCAATCGGGGTTCTTCGTCATATCTAAGCATTTCACCGCTACACGACAAATTCCGCCCGCGTTGCGCGCACTCAAGTGGACCAGTATGCGCTGCAAGTCAGACGTTGAGCGCCTACATTTCACAACACACTTAATCCACGGCCTACGCTCCCTTTAAACCCAATAAATCCGGATCACGCCCGGACCTTCCGTCTTCCCGCAGCTGCTGGCACGGATGTCGC
+
CCCCCGGGGGGGGGGGGGGGGGGGGGGGGGGGGGGGDGGGGGGGGGGGGGGGGGGGGGGGGGGGGGGGGGGGGGGGGGGGGGGGGGGGGGFFFFFGGGGGGGGGGGGGGGGGGGGGGGGDEGGGGGGGGGGFFGGGGDDGGGE>GGGGGDGBF@>AFGGGGGFGGFGGGGGGBCECGFFGG7<FGFGFFFGGGEGGGGGGFCGFCDFB(9?C46:6:5FG>GFFB?<.(14??6:))5<CG6(./..5=<)2?(-8F04:49:>GEC2:?<>(3:2):32(43?FF0:?3(.294))/-/*
@M03364:396:000000000-C9LGT:1:1101:27493:10715 2:N:0:10
GGACTACTCGGGTATCTAATCCTGTTCGCTCCCCACGCTTTCGCTCCTCAGCGTCAGTAACGGCCCAGAGACCTGCCTTCGCCATTGGTGTTCTTCCCGATATCTACACATTCCACCGTTACACCGGGAATTCCAGTCTCCCCTACCGCACTCCAGCCCGCCCGTACCCGGCGCAGATCCACCGTTAGGCGATGGCCTTTCACACCGGACGCGACGACCCGCCTACGAGCCCTTTACGCCCAATCAATCCGGATCACGCTCGCCCCCTCCGTATTCCCGCGGCTGCTGGCACGGACTTAGC
+
CCCCCGGGGGGGGGGGGGGGGGGGGGGGGGGGGGGGGGGGGGGGGGGGGGGGGGGGGFFGGGGGGGGGFGGGGGGGGGGGGGGEGGFGFGGGGGFFGGGGGGGGGGGGGGGGGGGGGGGGGGFGGGGG=FGGGGGGGGGGGGGFGGG6CBF8@DFFGGGGGGFGEEGGGGGGFGFGCFGFCEG@F5F5;<:D3CC6*5B0<5C);A:(:D(543?>G0CE7C>0,0()-96???8)6?GGGB(35724@<),,(-,<34,39C6CEG;<(--4,(.)349140391)44<?311()0*)20
@M03364:396:000000000-C9LGT:1:1101:17793:10723 2:N:0:10
GGACTACCGGGGTTTCTAATCCTGTTTGCTCCCCACGCTTTCGAGCCTCAGCGTCAGTTACAGTCCAGAGAAGCGCCTTCGCCACTGGTGTTCTTCCTAATCTCTACGCATTTCACCGCTACACTAGGAATTCCCTTCTCCTCTCCTGCACTCTAGACTTCCAGTTTGAAATGCAGCACTCAGGTTAAGCCCGAGTATTTCACATCTCACTTAAAAATCCGCCTACGCTCCCTTTACGCCCAGTAAATCCGGACCACGCTCGCCACCTACGTATTACCGCGGCTGCTGGGACGTATGTAGC
+
CCCCCGGGGGGGGGGGGGGGGGGGGGGGGGGGGGGGGGGGGGGGGGGGGGGGGGGGGGGGGGGGGGGGGGGGGGGGGGGGGGGGGGGGGGGGGGGGGGGGGGGGGGGGGGGGGGGGGGGGGGGGGGGGGGGGGGGGGGGGGGGFGGGGGFFFGFGF=FGGGGFGGFGGGGGGFGFGGFGGGGGGGGGFFGCGGGGGGGGGGFGF>FFCEGFG4B9>FFGGAGFF@F=D2D@=DFFFFFGEGFFFFFEFFGG@FF><FFBBF>C97CF<?F?74A:):A49>B>9>?7?B?:<>23*)/.:7
@M03364:396:000000000-C9LGT:1:1101:10092:10729 2:N:0:10
GGACTACTCGGGTATCTAATCCTGTTTGCTCCCCACGCTTTCGCGCCTCAGCGTCAGTTATTGTCCAGCAGGCCGCCTTCGCCACTGGTGTTCCTCCGTATATCTACGCATTTCACCGCTACACACGGAATTCCGCCTGCCTCTCCAACACTCAAGAAAAACAGTTTCAAATGCAGGCTATGGGTTGAGCCCATAGTTTTCACATCTGACTTGCTTTCCCGCCTACACGCCCTTTACACCCAGTAAATCCGGATCACGCTTGCCCCCTACGTCTTACCGCGGCTGCTGGCCCGTATTTCGC
+
CCCCCGGGGGGGGGGGGGGGGEGGGGGGGGGGGGGGGGGGGGGGGGGGGGGGGGGGGFGGGGGGGGGGGGGGGGGGGGGGGGGGGGGGGGGGGGGGGGFGGGGGGGGGGGGGGGGGGGGGGGGGGGGGGGGGGGGGGGGGGGGFGGG,DDFFGFGF,@DF?GFGGGGGGGDFFF@GGFGCCGGFGGFEFGGGGG8E:FGGGEGEEFFEFGFGFF?C7@GG@CBDFEEF;<@F1@E175EGGF@F6935AFC>08((80:??BC(9CD>2:?<12?)6<899BFFFB223,.8>B1)96)97
@M03364:396:000000000-C9LGT:1:1101:25862:10735 2:N:0:10
GGACTACTGGGGTATCTAATCCTGTTTGCTCCCCACGCTTTCGAGCCTCAACGTCAGTTGCCGTCCAGTAAGCCGCCTTCGCCACCGGTGTTCCTCCTGATATCTACGCATTTCACCGCTACACCAGGAATTCCGCTTACCCCTCCGGTACTCTAGCCATGCAGTTTCCAAAGCAATCCGGGAGTTGAGCCCCCGCCTTTCACTTCAGACTTGCCCCGCCGTCTACGCTCCCTTTCCACCCAGTAAATCCTGATCACGCTTGCCCCCTACGTATTCACGCGGCGTCTGGCACGTCTTCTGC
+
CCCCCGGGGGGGGGGGGGGGGGGGGGGGGGGGGGGGGGGGGGGGGGGGGGGGGGGGDGGGGGGGGGGGGGGGGGGGGGGGGGGGC8CFFGGGGGGGGGGGGGGGGGGGGGGGGGGGGGGGGFGFGFFGGFGGGGGGGGDGFGGFDGGEGEGEA>FFGEGGGGFGFFFGGGGGFGFGGFGGE4*3@D>>FFGGGGGGGGGFGEGEGFC41;>7.A6=FFGG97:?038=?G9B?27)9<CFG0:?*6)4@4*8:<AAF<::?<8(22C4-4::,)(.)+.4432((,,4(4(,(.-).*);:
@M03364:396:000000000-C9LGT:1:1101:4837:10746 2:N:0:10
GGACTACTGGGGTTTCTAATCCTGTTCGATACCCGCACTTTCGAGCTTCAGCGTCAGTTGCGCTCCCGCGAGCTGCCTTCGCAATCGGGGTTCTTCGTCATATCTAAGCATTTCACCGCTACACGGCAAATTCCGCCAACGTTGTGCGTACTCTAGTCAGCCAGTTCGCGCTGCAATTCAGACGTTGGGCGTCTACATTTCACAACACGCTTACCAGACGGCCTGCGCTCCCTTTAAACCCAATCAATCCGGATCACGCCCGGACCTTCCGTATTACCGCGGCTGCTGGCACGGAATCAGC
+
CCCCCGGGGGGGGGGGGGGGGGGGGGGGGGGGGGGGGGGGGGGGGGGGGFGGGGGGGGGGGGGGGGGGGGGGGGGGGGGGGGGGCFGGFGBGGGGGGGGGGGGGGGGGGGGGGGGGGGGGGGGGGGGCGGGGGGGGE7DGGGGFGGGGCAFFGFFFFGGGFFAGFGGGGGGGFGFGGFC,:1;CEGG2?CEGGDGCDGGGGEGFGFFF?G@GF4+9FBGG039?B:9>0<>F3<265<GCC::0)5,)9CD0(,(48:,891:1CGF)(48:03:AA<:719>30<)4??(),,().*)20
@M03364:396:000000000-C9LGT:1:1101:26321:10751 2:N:0:10
GGACTACAGGGGTTTCTAATCCTGTTCGCTCCCCACGCTTTCGCTCCTCAGCGTCAGTAACGGCCCAGAGACCTGCCTTCGCCATTGGTGTTCTTCCCGATATCTACACATTCCACCGTTACACCGGGAATTCCAGTCTCCCCTACCGCACTCCAGCCCGCCCGTACCCGGCGCAGATCCACCGTTGGGCGATGGACTTTCACACCGGACGCGCCGAACCGCCTACGAGCCCTTTACGCCCACTAACTCCGGATAACGCTCGCCCCCTCCGTATTCCCGCGGCCGCTGGCCCGTAGTTCGC
+
CCCCCGGGGGEGGGGGGGGGGGGGGGGGGGGGGGGGGGGGGGGGCGGGGGGGGGGGGGGGGGGGGGGGFGGFGFGGGGGGGGGGCGGGEGGGGGGGGGFGGGGGGGGDGGGGGGGGGGFGGGGGGGGGGGGGGGGCFD9FGGGFFGG>=BGBDDFFG:CEGG>DG7EEGEEB@FBG*?CF?CCBCC*-8B=):AC*<FGGGEGCFFFB9D9E>3?2)4EE>D>B:C<)1>>FF<:BABGGGB6::4(-9C<6(42<@84(49C(*:D((434(15)6C69B62(-1209?(-961)7/)*1
@M03364:396:000000000-C9LGT:1:1101:12846:10752 2:N:0:10
GGACTACTGGGGTATCTAATCCTGTTCGCTCCCCACGCTTTCGCTCCTCAGCGTCAGTAACGGCCCAGAGACCTGCCTTCGCCATTGGTGTTCTTCCCGATATCTACACATTCCACCGTTACACCGGGAATTCCAGTCTCCCCTACCGCACTCAAGCCCGCCCGTACCCGGCGCGGATCCACCGTTAGGCGATGGACTTTCACACCGGACGCGACGAACCGCCTACGAGCCCTTTACGCCCAATAAATCCGGATAACGCTTGCACCCTACGTATTCCCGCGGCTGCTGGCACGTAGTTAGC
+
CCCCCGGGGGGGGGGGGGGGGGGGGGGGGGGGGGGGGGGGGGGGGGGGGGGGGEGGGGGGGGGGGGGGGGGGGGGGGGGGGGGGGGGGEGGGGGGGGGGGGGGGGGGGGGGGGGGFGGGGGGGGGGGGGGGGGGGGGGGGGGGFGGGGCDGAGFGFGEGGEGAGGGGGGGGGFGFGGFGGGGFGFG*8AFCGCGGGGGGGGFGEFFDFFGFGF7E>C9EG>DBF?FF><GBFF0:AFFEGEBFB6A>AFGGFF?B9449BF?@4C@GFBF?:4.3)6<21,4-2,(,4>?(2,.,)0/6F:
@M03364:396:000000000-C9LGT:1:1101:10130:10761 2:N:0:10
[truncated: 45,985,273 more chars]
