# Supplementary material for: Characterization of the bacterial microbiota composition and evolution at different intestinal tract in wild pigs (Sus scrofa ussuricus)
Source: PeerJ. 2020 May 26;8:e9124. doi: 10.7717/peerj.9124 (PMC7258971; doi:10.7717/peerj.9124)
Supplement: Supplemental Information 5 [file peerj-08-9124-s014.gz › D19AH646-Y8DU1_R1.fq]

@M03364:396:000000000-C9LGT:1:1101:12994:1235 1:N:0:10
ACTCCTACGGGAGGCAGCAGTGGGGAATCTTGCACAATGGGCGGAAGCCTGATGCAGCGACGCCGCGTGCGGGACGAAGGCCTTCGGGCTGTAAACCGCTTTCAGCAGGGACGAGGCGAAAGTACCGGTACCTGCAGAAGAAGCTCCGGCTAACTACGTGCCAGCAGCCGCGGTAATACGTAGGGGGCAAGCGTTATCCGGATTCATTGGGCGTAAAGCGCGCGTAGGCGGCCAGCCTGGTCGGGAGTCAAATCCGGGGGCTCAACCCCCGTCCGCTCCCGATACCGGCCGGAT
+
GGGFGGGGGGGGGGGGGEGGGGGGGGGGGGGGFGGGGGGGGGGGGGCGFFGFGGGGGGGGGGGGGGGGGGGGEFCCFFGGFFFCFFEEGGGGFGGGGGGGGGGGG9DEFGGGEF@F*@FGEEF,38>F*4FFF,,36<FGGGFF<2?FFECC<FDGGG@F:C:FCGFGG*CGGCE>FGFGFGGGG?CGGFGDEAE>ECFGGGC5CCEGCCGGGGEGC7C>=ECE2C8ECEG58C>C5EFFF75=EGGGGGGG+0<CDGDEGGGE?C:755C9C5:99D*>DBCDD*9B3585)*
@M03364:396:000000000-C9LGT:1:1101:19908:1273 1:N:0:10
ACTCCTACGGGAGGCAGCAGTGGGGAATATTGCACAATGGGCGAAAGCCTGATGCAGCAACGCCGCGTGAGTGATGAAGGCCTTCGGGTCGTAAAACTCTGTCGTCAAGGAAGATATTGAAGGTACTTGTGGAGGCAGCCCCGGCTAACTACGTGCCAGCAGCCGCGGTAATACGTAGGGGGCTAGCGTTATCCGGATTTACTGGGCGTAAAGGGAGCGTAGGCGGATTTTTAAGTGAGATGTGAAATACTCGGGCTTAACCTGAGTGCTGCATTTCAAACTGGAAGTCTAG
+
GGGGGGGGGGGGGGGGGGGGGGGGGGGGGGGGGGGGGGGGGGCEGGGGGGGGGGGGDFGGGGGGGGGFGGGGEGGGGGGGFGFG?FGGGGGGGFGGGGGCGGG+D?FCGFGGGGGGDGGFA-BFDGGG,,A+D8=+8BF,8+@FC+8@FGFGEFE7*@FFGDDDGEGG@BCGGGGFGGGGGGD7*;EGFFGGGGGGG@CFGGGFFFEGEEGFFG5CCGEEGGGGGEGGDGG9;CFG?CFGGGGGGGCEFFFF5EGGGFGGGGGGGFFGC*+9DFFGFDGGFFDFFF<7D?F7
@M03364:396:000000000-C9LGT:1:1101:17574:1293 1:N:0:10
ACTCCTACGGGAGGCAGCAGTGGGGAATTTTCCGCAATGGGCGAAAGCCTGACGGAGCAATGCCGCGTGAAGGTAGAAGGCCTACGGGTCATGAACTTCTTTTCCCGGAGAAGAAGCAATGACGGTATCCGGGGAATAAGCATCGGCTAACTCTGTGCCAGCAGCCGCGGTAAGACAGAGGATGCAAGCGTTATCCGGAATGATTGGGCGTAAAGCGTCTGTAGGTGGCTTTTTAAGTTCGCCGTCAAATCCCAGGGATCAACCCTGGACAGGCGGTGGAAACTACCAAGCTGG
+
GGGGGGGGGGGGGGGGGGGGGGGGGGGGGGGGGGGGGGGGGGGGGGGGGGGGGGGGGGGGGGGGGGGGGGGGGGGGGGGGGGGGGGGGCFGGGGGGGGGGGGGGGGGCEEGCFGEGGGGGG-CB=CFG<,88C:F7@FGGG<CFC7:>FGGGGGGGGGGGGGGGGGGGG=CGGGGGGGGGGGGGGGGGGGEEGGGGGDGGGGGGGGGGGGGGGFGGGGGGGGGGG9EEGGGGGGGGGGGGGGGGGGGGGGFGGGGGGFGFGGDGGGGGGGGGGGGGDGGGFFGFFGGFGFFGFF
@M03364:396:000000000-C9LGT:1:1101:21041:1306 1:N:0:10
ACTCCTACGGGAGGCAGCAGTGGGGAATATTGCACAATGGGGGAAACCCTGATGCAGCAACGCCGCGTGAGGGATGACGGCCTTCGGGTTGTAAAGCTCGGTCTTCAGGGACGAAAATGACGGATCCTATGCCGGAAGCCACGGCCGACTCGGTGCCAGCAGCCGCGTACATACGTGGGTGGCGAGCGTTGTCCGGGTTTACTGGGCGTAAAGGGAGCGTAGGCGGGTTTTTAAGTGAGAGGTGAAATCCTCGGGCTTAACCTGAGGGCTGCATTTCAAACTGGAAGTCTAG
+
GGGGGGGGGGGGGGGGGGGGGGGGGGGGGGGGGCGGGGGGGGGGGGFGGGGGGAFGGGGGGGGGGGGGGGG,BFGGGA::FGEGGGGGEGGGGGFAEGG::?7B?E<FGGG@CG++8,C,,-8++8DCC<@8F+++5333D8FCF*1*<>**1=713C:@,,=FF:C***3?,CFG7<<FF**:*:/:/**2<@EC*/*1<0<FGCGGG*/;CFCGG/:CG88CEC*/;:F8FFCAF<E@+2<F9F+:+<9<8CC*9*0?F7>C:C*95C8D<GG7>>?7??FDCGF?:*9F
@M03364:396:000000000-C9LGT:1:1101:22823:1308 1:N:0:10
ACTCCTACGGGAGGCAGCAGTGGGGAATCTTGCACAATGGGCGGAAGCCTGATGCAGCGACGCCGCGTGCGGGACGAAGGCCTTCGGGCTGTAAACCGCTTTCAGCAGGGACGAGGCGAAAGTGACGGTACCTGCAGAAGAAGCCCCGGCTAACTACGTGCCAGCAGCCGCGGTAATACGTAGGGGGCAAGCGTTATCCGGATTCATTGGGCGTAAAGCGCGCGTAGGCGGCCAGCCTGGTCGGGAGTCAAATCCGGGGGCTCAACCCCCGTCCGCTCCCGATACCGGCCGGCT
+
GGGGGGGGGGGGGGGGGGGGGGGGGGGGGGGGGGGGGGGGGGGGGGGGGGGGGGGGGGGGGGGGGGGGGGDGGGGGFFGGGGGGGGGGGGGGGGGGGGGGGGGFGCFAFGGGG7@C>C>**5?3;DEG+*6838:<FFFGG,8<,<FFGG*=CFGGGGGGGGGGGFGGF*:C>CEGGGGG<C>EEEGG8;EFGGGGGCFEEDGDFFFEFGGGGGGGGFGGDGGGGGECFGGDCGFGGGFGGGGDDGEEGG+AFGGG3EGEG*CCFGGDGGECDGGG3DGGB>GGD<7@DEECC)
@M03364:396:000000000-C9LGT:1:1101:17792:1338 1:N:0:10
ACTCCTACGGGAGGCAGCAGTGGGGAATATTGCACAATGGGCGCAAGCCTGATGCAGCGACGCCGCGTGCGGGATGGAGGCCTTCGGGTTGTAAACCGCTTTTGTTCAAGGGCAAGGCACGGTTTCGGCAGTGTTGAGTGGATTGTTCGAATAAGCACCGGCTAACTACGTGCCAGCAGCCGCGGTAATACGTAGGTGGCAAGCGTTGTCCGGATTTATTGGGCGTAAAGCGAGCGCAGGCGGAAAAATAAGTCTAATGTGAAAGCCCTCGGCTTAACCGAGGAACTGCATCGG
+
GGGGGGGGGGGGGGGGGGGGGGGGGGGGGGGGGGGGGGGGGGGGGGGGGGGGGGGGGGGGGGGGGGGGGGGGGGGGGGGGEFGGGGGGGGGGGGGGGGGGGGGCGGG9FGGGGG7F<<FC+6F+3@FG>+53,@FFA:FFCFFFGCEEGGFD:FFGGGGGCEGGGGGGF*=2=FFGGGGGGGGGGGDGGGGGFGFGGGGGGGFGGGC>EGGGGGGG+<FGGGDGGGEEGGGGGGGGGGGGGGGGDGGGGGFGFFGGGGGGG?FF7DCGFGEGDFEGGGGGEBGGGGGFGFFFG5
@M03364:396:000000000-C9LGT:1:1101:20859:1393 1:N:0:10
ACTCCTACGGGAGGCAGCAGTAGGGAATCTTCCACAATGGACGCAAGTCTGATGGAGCAACGCCGCGTGAGTGAAGAAGGTTTTCGGATCGTAAAGCTCTGTTGTTGTTGAAGATGGATAGTGGTAGTACCCGGCCTTTATTTGACGGTAATCAACCAGAAAGTCACGGCTAACTACGTGCCAGCAGCCGCGGTAATACGTAGGTGGCAAGCGTTGTCCGGATTTATTGGGCGTAAAGCGAGCGCAGGCGGAAAAATAAGTCTAATGTGAAAGCCCTCGGCTTAACCGAGGAAC
+
GGGGGGGGGGGGGGGGGGGGGGGGGGGGGGGGGGGGGGGGGGGGGGGGGGGGGGGGGGGGGGGGGGGCGGGGFGGGGGGGGGGGGGGGGDEGGEEGGGGEFFGDDFG=FFG<A,,9,B<,F-C4,:?F9,A,+++3@D?D9D@FA?3@FGBFGGGGFGGGGFCDGCF:C+@:FFFGGGFGCGCGGGGGF<>EGFGGGGGGFGGGFGFEFGGGGGGDGGFGEGGG9C+AFGGGGGGGDGGCEEC=*:EECGGEEEG7CCG7<EC7CFF>CFGGGGGGGG5C@FEF7>FFG>@G49
@M03364:396:000000000-C9LGT:1:1101:10426:1400 1:N:0:10
ACTCCTACGGGAGGCAGCAGTGGGGAATATTGCACAATGGGCGAAAGCCTGATGCAGCAACGCCGCGTGAGCGATGAAGGCCTTCGGGTCGTAAAGCTCTGTCCTCAAGGAAGATAATGACAGTACCTATGGAGGAAGCCACGGCTAACTACGTGCCAGCAGCCGCGGTAATACGTAGGTGGCGAGCGTTGTCCGGATTTACTGGGCGTAAAGGGAGCGTAGGCGGATTTTTAAGTGAGATGTGAAATACTCGGGCTTAACCTGAGTGCTGCATTTCAAACTGGAAGTCTAG
+
GGGGGGGGGGGGGGGGGGGGGGGGGGGGGGGGGGG<FGFGGGGGGGGGGGGGGGGGGGGGGGGGGGGGGGGGGGGGGGGGGGGGGGGGGEGGGGGGGGGGGGGGGGG8FFGGGGGG,BF97-C:5EFE,,C,,:B=8FGFGFGGDGEFFGGFFECGGGGGGGGGGGGGG*CFGGGGGGGGGGGGGGGGGGGGG9FGCFGGGGGGGGGGGGGGGGGGGGGGGGDGGG>CEGGGGGGGGGGFGGGGGDFFFG?FGGGGGFFGGFGGGGGGFGDGCFFGGGFFFFGGGGGFGF?7
@M03364:396:000000000-C9LGT:1:1101:12618:1406 1:N:0:10
ACTCCTACGGGAGGCAGCAGTGGGGAATATTGCACAATGGGCGCAAGCCTGATGCAGCGACGCCGCGTGCGGGATGGAGGCCTTCGGGTTGTAAACCGCTTTTGTTTGGGAGCAAGACCTTCGGAGTGCATGAACCTTTCGAATAAGCACCGGCTAACTACGTGCCAGCAGCCGCGGTAATACGTAGGGTGCGAGCGTTATCCGGATTTATTGGGCGTAAAGGGCTCGTAGGCGGTTCGTCGCGTCCGGTGTGAAAGTCCATCGCCTAACGGGGGATCTGCGCCGGGTACGGGC
+
GFGGGGGGGGGGGGGGGGGGGGGGGGGGGGGGGGGGGGGGGGGGGGGGGGGGGGGGCFGEEGGGGGGGGGGGGGGGGGGGGGFGGGGGGGGGGGGFGGGDGGGGG8A8CGGGEG==,BF,,-B++8@F,,7,,,@+,,@F7:8@5;8@F<FE::FGGGCBFG:FFFGGFC<<F7FEFGCGGGGGAFGGCFEGGCEGGGGGGGGGGGGG6@EGGGFGE8ECCCGGG**//;F5EGGCCEGG=CGGGEEGGGGGGGGGGF9FGGGGGGCDFGGG35=)//CDFBGGGGGF39>)C3
@M03364:396:000000000-C9LGT:1:1101:15163:1427 1:N:0:10
ACTCCTACGGGAGGCAGCAGTGGGGAATATTGCACAATGGGGGAAACCCTGATGCAGCAACGCCGCGTGAGTGATGACGGCCTTCGGGTTGTAAAGCTCTGTCTTCAGGGACGATAATGACGGTACCTGTGGAAGAAGCCACGGCTAACTACGTGCCAGCAGCCGCGGTCATACGTAGGTGGCGAGCGTTGTCCGGATTTACTGGGCGTAAAGGGAGCGTAGGCGGACTTTTAAGTGAGATGTGAAATACCCGGGCTCAACTTGGGTGCTGCATTTCAAACTGGAAGTCTAG
+
GGGGGGGGGGGGGGGGGGGGGGGGGGGGGGGGGGGGGGGGGGGGGGGGGGGGGGGGGGGGGGGGGGGGGGGGGGGGGGGGGGGGGGGGGGGGGGGGGGGGGGGGGGGGGGGGGGCFCFFFFEEC<CFGF:@3,,:BDGGGGGEGGBFGGGFGGGGGGGGGFFFGGGGGG*;F@FFGGGGGGFFEGGGGGG7C@:BFDGDGGGGGGGGGGGGGGGGGGGGGGGGGGGCEEGGGDFGECFGFGGGGGGGEFFGGGGGGGFGGGCFGGGGGGGGGDGGGGFGGFFGGGGD?GFFF
@M03364:396:000000000-C9LGT:1:1101:13448:1475 1:N:0:10
ACTCCTACGGGAGGCAGCAGTGAGGAATATTGGTCAATGGATGAGAATCTGAACCAGCCAAGTAGCGTGCAGGACGACGGCCCTATGGGTTGAAAACTGCTTTTGTACGGGGATAAAGGAGCTTACGTGTAAGTTTTTGCAGGTACCGTACGAATAAGGACCGGCTAATTCCGTGCCAGCAGCCGCGGTAATACGGAAGGTCCGGGCGTTATCCGGATTTATTGGGTTTAAAGGGAGCGCAGGCTGTCGGTTAAGCGTGTTGTGAAATGTAGGTGCCCAACACCTGCACTGC
+
GGGGGGGGGGGGGGGGGGGGGGGGGGGGGGGGGGGGGGGGGGGGGGGGGGGGGGGGGGGGGGGGGGGGGGGGGGGGGGGGGGGGGGGGGGGG@FGGGGGGGGGCGGGGGGGGGGDF,FFDFFFFBEFGFFF,,<FFFGGGGGGFGGGGGGGGBFFFFGGGGGGGG7FFGGGGGEFGGGGGGGGGGGGEGGDFGGGGGGGGGGGGGGGGGGGGGGGGGGGGFGGGEGEECGGCCGGGGGGGGGGGGCFGGGGGGG:EGEGGGGGGGGGGGGGGGGGGGFGGEFGGGGGFFFFG
@M03364:396:000000000-C9LGT:1:1101:18123:1516 1:N:0:10
ACTCCTACGGGAGGCAGCAGTGGGGAATTTTCCGCAATGGGCGAAAGCCTGACGGAGCAATGCCGCGTGGAGGTGGAAGGCCTACGGGTCGTCAACTTCTTTTCTCGGAGAAGAAACAATGGCGGTATTTGTGGCCTAAGCGTCGGCTAACTCTGTGCCAGCAGCCGCGGTAAGACAGAGGATGCAAGGGTTATCCGGAATGATTGGGCGTAAAGCGTCTGTAGGTGGCTTTTTAAGTTCGCCGTCAAATCCCAGGGCTCAACCCTGGACAGGCGGTGGAAACTACCAAGCTGG
+
GGGGGFGGGGGGGGEGGGGGGGGGGGGGGGGGGGGGGGGGGGGGGGGGGGGFCFEEEEGGGFGGGDGGGGFGGFFGGFGGGFGGGGGGFEG:FGGGGGGGCGF9A,B=CFGFF,F<<>D5A-,+38:=,,8<,@+,8F,D8+8@F*:D7F,,@CGFFCCFFGFGGGGGE1BF@GECGFGGGGFGGGGGG7FED,BFFGEGCFGGGGGGEGEECFG7C?CGG+9CECFFFGE8CEGGGC:+CECG8:5ECFFGGCCGDE*2C6CG=FGG5*<CFGCD9DDC??FDGFFF97F:9D
@M03364:396:000000000-C9LGT:1:1101:10946:1571 1:N:0:10
ACTCCTACGGGAGGCAGCAGTGGGGAATATTGCACAATGGGCGCAAGCCTGATGCAGCGACGCCGCGTGCGGGATGGAGGCCTTCGGGTTGTAAACCGCTTTTGTTCAAGGGCAAGGCACGGTTTCGGCCGTGTTGAGTGGATTGTTCGAATAAGCACCGGCTAACTACGTGCCAGCAGCCGCGGTAATACGTAGGGTGCAAGCGTTATCCGGATTTATTGGGCGTAAAGGGCTCGTAGGCGGTTCGTCGCGTCCGGTGTGAAAGTCCATCGCTTAACGGTGGATCCGCGCCGG
+
GGGGGGGGGGGGGGGGGGGGGGGGGGGGGGGGGGGGGGGGGGGGGGGGGGGGGGGGGGGGGGGGGGGGGGGGGGGGGGGGGGGGGGGGGFGGGGGGGGGGGGGGGGGAGGGGGGDGGGGGE=F@CEFG88555@FGCFFGGGGGGFGFEGFG7FGGGGGGGGGGGGGGG<FGGGGGGGGGGGGGGGGGGGGGG?FGGGGGGGGGGGGGGGGGGGGGGGGGGGFGGGEGGGGGGGGGGGGGGGGEGGGGEGEGGGGGGGGGG:CFFDFGGGGGGGGGGGGGEFGGGGGFGFFGGD
@M03364:396:000000000-C9LGT:1:1101:16885:1573 1:N:0:10
ACTCCTACGGGAGGCAGCAGTGGGGAATCTTGCGCAATGGGCGGAAGCCTGACGCAGCGACGCCGCGTGCGGGAGGAAGGCCCTCGGGTCGTAAACCGCTTTCAGCAGGGACGAGGCCGCACGTAGACATTCCCTGCAGAAGAAGCCCCGGCTAACTACGTGCCAGCAGCCGCGGTAATACGTAGGGGGCGAGCGTTATCCGGATTCATTGGGCGTAAAGCGCTCGTAGGCGGCCTGCTAGGTCGGGAGTCAAATGCGGGGGCCCAACCCCCGGCCGCTCCCGATACCGGCCGG
+
GGGGGGGGGGGGGGGGGGGGGGGGGGGGGGGGGGGGGGGGGGGGGGGGGGGGGGGGGGGGGGGGGGGGGGGGGGGGGGGGGGGGGGGGGGGGGGGGGGGGGGGGGGGGGGGGGGF*>:FDC4<338FF,,3,,3,,2<,,?<CF:C8*=FDF*C@FGGGG,ACFG<EFFCFGDGGCGEGGGGEFGDGGEDGGGGGEEGGGGGGGECFGGGGGGGGEGCCFGEEEGGGGGGGGGGGGGGG?CGGF*CEEEECGGGFFFDGGC5CCEDCDGGGGG7EDDG=D>FED)9DFDFBCC<
@M03364:396:000000000-C9LGT:1:1101:14254:1608 1:N:0:10
ACTCCTACGGGAGGCAGCAGTGGGGAATATTGCACAATGGGCGCAAGCCTGATGCAGCGACGCCGCGTGCGGGATGGAGGCCTTCGGGTTGTAAACCGCTTTTGTTCAAGGGCAAGGCACGGTTTCGGCCGTGTTGAGTGGCTTGTTCGAATAAGCACCGGCTAACTACGTGCCAGCAGCCGCGGTAATACGTAGGTGGCAAGCGTTATCCGGAATTATTGGGCGTAAAGGGAGAGTAGGCGGTTTAGAAAGTGGAAAGTTAAAGGCTAGTGCTCAACGCTAGTATGCTTTCC
+
GGGGGGGGGGGGGGGGGGGGGGGGGGGGGGGGGGGGGGGGGGGGGGGGGGGGGGGGGGGGGGGGGGGGGGGGGGGGFGGGGGGGGGGGGGGGGGGGGGGGGGGGGFG9DGGGGGGGGGGBF+F@+@FF<>@55,8@CFFFG*>DEDCFFGGG<FGGGGGGGGGGGGGGG7=FGGGGGGGGFGGGGGGGGFGGGGGGGGGGGGFGGGGDFGGGGGGGF?FGGGGGG8:ECFGEFE?GGGGGFGGEGGGGGGGGGGGGFGGFGGGGGGGGGGCCCFEDFGGDD@GGF7DFGFFFG
@M03364:396:000000000-C9LGT:1:1101:9314:1622 1:N:0:10
ACTCCTACGGGAGGCAGCAGTGGGGAATATTGCACAATGGGCGCAAGCCTGATGCAGCGACGCCGCGTGCGGGATGGAGGCCTTCGGGTTGTAAACCGCTTTTGTTTGGGAGCAAGCCCTTCGGTGTGAGTGTACCTTTCGGATAAGCACCGGCTAACTACGTGCCAGCAGCCGCGGTAATACGTAGGGTGCGAGCGTTATCCGGAATTATTGGGCGTAAAGGGCTCGTAGGCGGTTCGTCGCGTCCGGTGTGAAAGTCCATCGCTTAACGGTGGATTCGCGTCGGGTACGGGC
+
GGGGGGGGGGGGGGGGGGGGGGGGGGGGGGGGGGGGGGGGGFGGGGDGGGGGGGGGGGEGGGGGGGGGGGGGGGGGGGGGGGGGGGGGGGGGGGGGGDGGGGGDD8<,BECGGGBF7+B<F-@F7CFG@3F,,3@B,=:FF**@>FCFFGGEC*>F@FFCBC4FGG@FE:,<FGGGG@=FFCFF<CFGF<>8E>*888CC*:0CGC8CC?0CF?ECCEGCCC7CE8CE8CGD6CE8888*8CEGGGGGG=GGDFFFDFGGG+2AGGFD77CD//:9DF+9>>EDGGG>D?B33)
@M03364:396:000000000-C9LGT:1:1101:22052:1654 1:N:0:10
ACTCCTACGGGAGGCAGCAGTGAGGAATATTGGTCAATGGATGAGAATCTGAACCAGCCAAGTAGCGTGCAGGATGACGGCCCTATGGGTTGTAAACTGCTTTTGTACGGGGATAAAGGAGCTTCCGTGTACGTTTTTGCAGGTACCGTACGCATAAGGACCGGCTAATTCCGTGCCAGCAGCCGCGGTAATACGGAAGGTCCGGGCGTTATCCGGATTTATTGGGTTTAAAGGGAGCGCAGGCTGTCGGTTAAGCGTGTTGTGAAATGTAGGTGCCCAACACCTGCACTGC
+
GGGGGGGGGGGGGGGGGGGGGGGGGGGGGGGGGGGGGGGGGGGGGGGGGGGGGGGGGGGGGGGGGGGGGGFGGGGGGGGGGGGGGGGGGGGGGGGGGGGGGGGGGFFCFGGGGG8E,CCBFBB?:BCF?:A8:B<<@FFCFFFF?FFGGGGG+BFGGGGGGGGGGGGGGCGGGGGGGGGGGGGGGGGGGEEGGGGEGGGGGGGGGGGGGGGGGGGGEEGGGGGGGGGGEGGGGGGGGGGGGGGGGGFGGGGGGGGGG?EG6/9CEGGGGGGGFGCFFDFGFFGGGGGFFFFG
@M03364:396:000000000-C9LGT:1:1101:16934:1684 1:N:0:10
ACTCCTACGGGAGGCAGCAGTGGGGAATCTTGCACAATGGGCGGAAGCCTGATGCAGCGACGCCGCGTGCGGGACGAAGGCCTTCGGGCTGTAAACCGCTTTCAGCAGGGACGAGGCGAACTTGACGGACCCTGCAGAAGAAGCCCCGGCTAACTACGTGCCAGCAGCCGCGGTAATACGTAGGGGGCAAGCGTTATCCGGATTCATTGGGCGTAAAGCGCGCGTAGGCGGCCAGCCTGGTCGGGAGTCAAATCCGGGGGCTCAACCCCCGTCCGCTCCCGATACCGGCCGGCC
+
GGGGGGGGGGGGGGGGGGGGGGGGGGGGGGGGGGGGGGGGGGGGGGGGGGGGGGGGGGGGGGGGGGGGGGGGGGGGGGGGGGGGGGGGGGGGGGGGGDGGGGGCGFGGGGGFFF:F7FGG*-?,,8CC+*4=3,,8@C,3:>:42=CCCFBF,<<CFFFGCGFGGGGG8/8:EGGGGEGGFGGGGDEG8*;CEGGGGFFEGG5;FF?FGGGGGGGEGFGGGGDGGG8CFGGDEGGGGGFGGFGGGGGCG?:CFCCCGEGGGEGFFDCC5CCDDEEG<CCFEF=DCGGFGFFC7)
@M03364:396:000000000-C9LGT:1:1101:11855:1688 1:N:0:10
ACTCCTACGGGAGGCAGCAGTGGGGAATATTGCACAATGGGCGCAAGCCTGATGCAGCGACGCCGCGTGCGGGATGGAGGCCTTCGGGTTGTAAACCGCTTTTGTTCAAGGGCAAGGCACGTTTGCGGCCGTGGGGAGTGGAGTGTTCGAATAAGCACCGGCTAACTACATGCCAGCAGCCGCGGTAATACGTAGGTGGCAAGCGTTATCCGGAATGAGTGGGCGGAAAGGGTGCGCAGGCGGCTGTGCAAGTCTGAAGTACAAGGGACCGGCTCAACCGGTTCAGGCTTTGG
+
GGGGGGGGGGGGGGGGGGGGGGGGGGGGGGGFCFGGGGGGGGGGGGGGGGGGGGGGGGFGGGGGGGGGGGGGGGGGFGGGGGGGGGGGGGGGGGGFGEGGFGC,D>DC<EFDCC+B+3,B3-3>+:CF++55****6>BF*,3@<F9CFGGG*<CFGG:FB<CCCFCFF,?,7?<FGGGGCFGGG5CCG?:FG6FEFGGGGGGFG?E5C:F5?8:FG9+<@CGFE5CEEGGGGGE*2:EEE?5:=ECFFGFG7C0<7+<AF9>FFCEGGCGCGGGGG<6C77*1*:>4C7)CC
@M03364:396:000000000-C9LGT:1:1101:17419:1697 1:N:0:10
ACTCCTACGGGAGGCAGCAGTAAGGAATCTTGCACAATGGGGGAAACCCTGATGCAGCAACGCCGCGTGAACGATGAAGGCCTTCGGGTTGTAAAGTTCAAAACCTAGGGAAGAAGAAAGTGACGGTACCTTGGGTTAAGCCCCGGCTAACTACGTGCCAGCAGCCGCGGTAATACGTAGGGGGCAAGCGTTATCCGGAATTATTGGGCGTAAAGAGTTCGTAGGTGGTTATCTAAGCGCAAGGTTTAATCTTGAGGCTCAACCTCATTTTGCCTTGCGAACTGGACTACTTG
+
GGGGGGGGGGGGGGGGGGGGGGGGGGGGGGGGGGGGGGGGGGGGGGGGGGGGGGGGGGGGGGGGGGGGGGGGGGGGGGGGGGGGGGGGGGGGGGGGGGGGGCGGG8EFEGGGGGGG,FFFGFFECFGG8:C,5=F:>FGCFFGFGC7FGGGG=FGGGGGGGGGGGGFGG>EGGGGGGGGGGGGGGGGGGFGGGGGGGGGGGGDGGGGGGGGCEGGGGGGGGGGGGGGGEGGGGGGGGGGGCGGGEGDGFGGGGGGGGGFFFEFGGGGGGGGGFFGGGGGDEFGFGGGFGFFG7
@M03364:396:000000000-C9LGT:1:1101:22228:1811 1:N:0:10
ACTCCTACGGGAGGCAGCAGTGGGGAATATTGCACAATGGGCGCAAGCCTGATGCAGCGACGCCGCGTGCGGGATGGAGGCCTTCGGGTTGTAAACCGCTTTTGTTCAAGGGCAAGACACGATTTCGGCCGTATTGAGTGGTTTGTTCGAATAAGCACCGGCTAACTACGTGCCAGCAGCCGCGGTAATACGTAGGGTGCAAGCGTTATCCGGATTTATTGGGCGTAAAGGGCTCGTAGGCGGTTCGTCGCGTCCGGTGTGAAAGTCCATCGCCTAACGGTGGATCTGCGCCGG
+
GGGGGGGFGGGGGGGGGGGGGGGGGGGGGGGGGGGGGGGGGGGGEGGGFGGGGGGGGGGGGGGGGGGGCFGGGGGGGGGGGGGGGGGGGEGGFFGGGGGFEGGCGGGFAFGGGG+=3:FBB+FGGGGGC<F*8@F,7@,,73*@FGCG7FFF*BFGFGF@CCGGGGEGC*=FGGGGGGFGGGGG7CGGGGFGG?FGGGEGGGGGGEGGGFGGGCEEGCFGGGDGGGD;A7EGGGGGGGGGGGG5CEGEEEGE8=EEGEEGGG=FFDGGGC@CGGG*9CGGEFG<66CFGFFGCG
@M03364:396:000000000-C9LGT:1:1101:7664:1831 1:N:0:10
ACTCCTACGGGAGGCAGCAGTGGGGAATATTGCACAATGGGCGAAAGCCTGATGCAGCAACGCCGCGTGAGCGATGAAGGCCTTCGGGTCGTAAAGCTCTGTCCTCAAGGAAGATATTGACGGTGCTTAAGCAGGAAGCACCGGCTAACTACGTGCCAGCAGCCGCGGTCATACGTAGGGTGCGAGCGTTATCCGGATTTATTGGGCGTAAAGGGCTCGTAGGCGGTTCGTCGCGTCCGGTGTGAAAGTCCATCGCTTAACGGTGGATCCGCTCCGGGTACGGGCGGGCTTG
+
GGGGGGGGGGGGGGGGGGGGGGGGGGGGGGGGGGGGGGGGGGGGGGGGGGGGGGGGGGGGGGGGGGGGGEEGGGGGGGGGGGGGGGGGGGGGGGGGG,EGGGGEGGG,EFGGGGAF,@?:C-@88@FF,,9,C,B>3D8,38+83+3@FFGG:@BFCGGGGGFGGGGGE7;<FG7FGFCGFGGGC7@FF:CF<FFGGFGCFGFGDGGG*CEGGFDGCFGGGGGG5C8?8EAEE=EGEG5CEEGG<??EFGCFGGEEDFGGGCC:EG546CCG*>EC5D*9@:CDDGG@<)5<
@M03364:396:000000000-C9LGT:1:1101:16271:1840 1:N:0:10
ACTCCTCGGGAGGCAGCAGTAGGGAATCTTCCACAATGGACGCAAGTCTGATGGAGCAACGCCGCGGGAGTGAAGAAGGTTTTCGGATCGTAAAGCTCTGTTGTTGGTGAAGAAGGTTAGTGGTGGTAATTTTTCGTTATTTGACGGTAATCGACCAGAAAGTCACGGCTCAATACGTGCCAGCAGCCGCGGTAATACGTAGGTGGCAAGCGTTGTCCGGATTTATTGGGCGTAAAGCGAGCGCAGGCGGAAAAATAAGTCTAATGTGAAAGCCCTCGGCTTAACCGAGGAACG
+
GGGGGGGGGGFFFCFGDDFG9FFGEGGGEGCEGEFDFGG9CFGGGDE<FCFFDFD@DDFEFGGEGG+@+@FC<CEEF@=EFGGGGG:FEFFGEFEFDE<?<BE44?FFFF@,BE,,:?C,5-:E+8BD5,5<,,3+8D+D,,,:,+@B+@<3+@3@7:@<@D>FCGFF@**@,?@<FCGF7;:1?:FFGD7C*<B22?F2CC7<C@CGGE7:8<*;9:CE8/80<F?C+;/88*AF@C:;8*:C87C=CC8:CCE=FGF9ECFF9CC>FDFF4=FG7CCD)7?*:>D>DFDFC*
@M03364:396:000000000-C9LGT:1:1101:9752:1849 1:N:0:10
ACTCCTACGGGAGGCAGCAGTGGGGAATATTGCACAATGGAGGGAACTCTGATGCAGCGACGCCGCGTGAGTGAGGAAGTATTTCGGTATGTAAAGCTCTATCAGCAGGGAAGATAATGACGGTACCTGAGTAAGAAGCACCGGCTAAATACGTGCCAGCAGCCGCGGTCATACGTATGGTGCAAGCGTTATCCGGATTTACTGGGTGTAAAGGGAGTGCAGGCGGTCAGATAAGTCAGATGTGAAAACCCGGGGCTCAACTCCGGGATTGCATTTGAAACTGTAGGACTAG
+
GGGGGGGGGGGGGGGGGGGGGGGGGGGGGGGGGGGGGGGGGGGGGGGGGGGGGGGGGGGGGGGGGGGGGGGGGGGGGGGGGGGGGGGGGGGGGGGGGGGGG9FFGFGGGGGGGGGG9FFF,-@BDFGG,:AC?CFFFGGGGGGGGG:<DGGF+FFGGGGGGGGGGGGGG*CGGGGFGGGGGGGGGGGGCEGGGGGGGEEFGGGGGGGGGGGGGGGGGGGGGGFGGGEGDCFFGGGGGGGGGGGGGGGGGGGGGGGGGGGGGFFFEGGDDCGGGGGGGGGGFFGGGGGFGFFG
@M03364:396:000000000-C9LGT:1:1101:22750:1857 1:N:0:10
ACTCCTACGGGAGGCAGCAGTAGGGAATTTTCGGCAATGGGGGGAACCCTGACCGAGCAACGCCGCGTGAGTGAAGAAGGTCTTCGGATTGTAAAGCTCTGTTGTAAGGGAAGAACGTCAGGCAGAAGATGCCTGAGTGACAGTACCTTACCAGAAAGCCACGGCTAACTACGTGCCAGCAGCCGCGGTAATACGTAGGTGGCGAGCGTTATCCGGAATTATTGGGCGTAAAGGGTGCGTAGGCGGCTGATTAAGTTCGTGGTTAAAGCGTGGGGCTCAACCCCATAAAGCCAC
+
GGGGGGGGGGGGGGGGGGGGGGGGGGGGGGGGGGGGGGGGGGGGGGGGGGGGGGGGGGGGGGGGGGGGGGGGGGGGGGGGGGGGGGGFGGGGGGGGGGGFGGG,>DF@FFGGGGGF<*F*<3C,<CFF8,?B,,>2??<:F,?FGCFEGGGGGGFGGGGGGGGGGGGGFCC6C;FGGGGGGGGGGGGGGGGGGGGGDDGGGGGG5EGGGG5CCEGGG5FFGGGGGGGG?CGGGGGGGGGGGECFG=C5CG7CF7FFFGGGGGGGGGGGGGEGGGE:D:FFF@GDDGC6C?BFGF
@M03364:396:000000000-C9LGT:1:1101:14636:1869 1:N:0:10
ACTCCTACGGGAGGCAGCAGTGGGGAATATTGCACAATGGGCGCAAGCCTGATGCAGCAACGCCGCGTGAAGGAAGAAGGTTTTCGGATCGTAAACTTCTATCAGCAGGGAAGAGAGAATGACAGTACAAGACTAAGAAGCTCCAGATAACTACGTGCCAGCAGCCGCGATAATACGTAGGGAGCAAGCGTTATCCGGATTTACTGGGTGTAAAGGGTGCGCAGGCGGCCAAGCAAGTCAGAAGTGAAATTCCGAGGCTCACCTTCGGAGCTGCTTTTGAAACTGCTAGGCT
+
GGGGGGGGGGGGGGGGGGGGGG9FGGGGGGGGGGGGGGGGGGGGGGGGGGGGGGGGGGGGGGGGGGGGGGGGGGDEGGGGGAFGGGGGGGGGGGGGGGGCGGFGGGG8BEGGGG,=+BFDF-E,BCDG?,A:8,,58BC,:,BF3,,3EFED,BEFD<FF8FGFGGGGG@EGGGFGCFGGGG7FCGGDFG1BFCGG>FDEEFFFCFGGE7EGG@FC8CEECEEEGGEGDGC8CFGGGCEFC9CF<CGGGGG7CFGCGGFCF+99FGG*>DE<DGCFFGCD@FGGGCFFC55C
@M03364:396:000000000-C9LGT:1:1101:23390:1876 1:N:0:10
ACTCCTACGGGAGGCAGCAGTAGGGAATTTTCGTCAATGGGCGCAAGCCTGAACGAGCAATGCCGCGTGGGTGAAGACGGTCTTCGGATTGTAAAGCCCTGTTGCCGGGGACAAAGGACAGCCCGAGTGCATAGCTGACTGTTTGATGGTACCCGGCCAGAAAGCCACGGCTAACTACGTGCCAGCAGCCGCGGTAATACGTAGGTGGCAAGCGTTATCCGGAATGATTGGGCGTAAAGGGTGCGCAGGCGGCTGTGCAAGTCTGAAGTAAAAGGGACCGGCTCAACCGGTTC
+
GGGGGGGGGGGGGGGGGGGGGGGGGGGGGGGGGGGGGGGGGGGGGGGGGGGGGGGDGGGGGGGGGGGGGGGGGGGGGGGGGGGGGGGGGGGGGGGGGGGGGGGFGGG7CGGGGG8F8=F8B-D+8@FD:,9,<8=@FGGGFGGGF,FGFGGG9FEEGGGGGGGGGGGGG*BFCFGGGGGGGGGGGGGGGGGGGDGGGGGGGGGGGGGGGGGGGGGGGGGGGGEGGF9@FFGFGEEE=FFGDGDDGGGGGGGGDGGGGGGGGEGGGFCFGFCGGCEDCFGGFF=DGGG>D@7CD
@M03364:396:000000000-C9LGT:1:1101:18588:1909 1:N:0:10
ACTCCTACGGGAGGCAGCAGTAGGGAATCTTCCACAATGGACGCAAGTCTGATGGAGCAACGCCGCGTGAGTGAAGAAGGTTTTCGGATCGTAAAGCTCTGTTGTTGGTGAAGAAGGATAGCGATAGTCTCTTGCCTTTATTTGGCGGTAATCAACCAGAAAGTCACGGCTAACTACGTGCCAGCAGCCGCGGTAATACGTAGGTGGCAAGCGTTGTCCGGATTTATTGGGCGTAAAGCGAGCGCAGGCGGAAAAATAAGTCTAATGTGAAAGCCCTCGGCTTAACCGAGGAAC
+
GGGGGGGGGGGGGGGGGGGGGGGGGGGGGGGGGGGGGGGGGGGGGGGGGGGGGGGGGGGGGGGGGGGGGCGGGGGGGGGGFEGGGGGGGGGGGGGGGGGEFGGGG<FE:FGCFGCGG8F,A-@+,8BF,,9,,8,:C?F9F9?F,,>FFGGG9=FGGGD<FFGCCAFEG:8F7FGAGGGGGGGGGGFGG@CEGFGGFFFGGGGGGGGGGGGGGGGGCFGGGE8EFFGGGGGGGGGGGGGGGGGGGGGGGGC**:*:5EFG@9FGGFGGGGGGGCCC*7CG35>FGFFEGFFCFF
@M03364:396:000000000-C9LGT:1:1101:8058:1963 1:N:0:10
ACTCCTACGGGAGGCAGCAGTGGGGAATATTGCACAATGGGCGAAAGCCTGATGCAGCAACGCCGCGTGAGCGATGAAGGCCTTCGGGTCGTAAAGCTCTGTCCTCAAGGAAGATAATGACGGTTCTTGCGGAGGAAGCCCCGGCTAACTACGTGCCAGCAGCCGCGGTCATACGTAGGGGGCAAGCGTTATCCGGATTCATTGGGCGTAAAGCGCGCGTAGGCGGCCAGCCTGGTCGGGAGTCAAATCCGGGGGCTCAACCCCCGTCCGCTCCCGATACCGGCCGGCTTGAGT
+
GGGGGGGGGGGGGGGGGGGGGGGGGGGGGGGGGGGGGGGGGGGGGGGGGGGGGGGGGGGGGGGGGGGGGGGGGGGGGGFGGGGGGGGDGGGGGGGGGGGGGGCDFFGGGGGGGFG9EFGGD-@B+BAF,,8+8+88@FCFFGCFEG:FGGFGCFFCFGGFG::FCGEGG*=FGGGGGGGGGD>FFGGGEFGGGFGGGDGGGGGGGFGGGGGGGGGGGGGGGGGGGGGEDGGGCFGGGGGGGGGGGGGGGGEGEGGGGGGGGFCDDGGGGGGDGE5DGGEDFDEGGDGEDFF402
@M03364:396:000000000-C9LGT:1:1101:18206:1968 1:N:0:10
ACTCCTACGGGAGGCAGCAGTGGGGAATATTGCACAATGGGCGCAAGCCTGATGCAGCGACGCCGCGTGCGGGATGGAGGCCTTCGGGTTGTAAACCGCTTTTGTTCAAGGGCAAGGCACGTTTTCGGACGTGTTGAGTGGATTGTTCGAATAAGCACCGGCTAACTACGTGCCAGCAGCCGCGGTAATACGTAGGGTGCAAGCGTTATCCGGATTTATTGGGCGTAAAGGGCTCGTAGGCGGTTCGTCGCGTCCGGTGTGAAAGTCCATCGCTTAACGGTGGATCCGCGCCGG
+
GGGGGGGGGGGGGGGGGGGGGGGGGGGGGGGGGGGGGGGGGGGGGGGGGGGGGGGGGGGGGGGGGGGGGGGGGGGGGGGGGGGGGGGGGGGGGGGGGGGGGGGGGGGGGGGGEGGG<D<8F:B,<FGG+3<+>F,,3@F9:,FFFFFFGGGGBFGGGGGGEGDCGGGGF@C@FGGGGGGGGDGGGGGGGGGGGGGGGGGGGGDGGGGEGGGGGEGGGGGGGGGGGGGG5EFGGGGGEGGGGGGG=EEEGGGGGGDEGGGGGGGFGGGGGFC<D=CDGGGGDFDFFFGFGFFGDD
@M03364:396:000000000-C9LGT:1:1101:8410:1975 1:N:0:10
ACTCCTACGGGAGGCAGCAGTAGGGAATCTTCCACAATGGACGCAAGTCTGATGGAGCAACGCCGCGTGAGTGAAGAAGGTTTTCGGATCGTAAAGCTCTGTTGTTGGTGAAGAAGGATAGCGGCAGTGGCTGGCATTTATTTGAAGGTAATCAACCAGAAAGTCACGGCTAACTACGTGCCAGCAGCCGCGGTAATACGTAGGTGGCAAGCGTTGTCCGGATTTATTGGGCGTAAAGCGAGCGCAGGCGGAAAAATAAGTCTAATGTGAAAGCCCTCGGCTTAACCGAGGAAC
+
GGGGCFGGGGGGGGGGGGGGGGGGGGGGGGGGGGGGGGGGGGGGGGGGGGGGGGGGGGGGGGGGGGGGEGGGGGGGGGGGGGGGGG>FGGGGGGGGGGGFGFFEFGG?FFFFGGFGCFGE,-88+3@F,,8,B+8,8>DFCADFD,BFGGGC<FGFCFGGGFGGGGFGG>EFGGGFCGGFGGGGGFGF@7FGGCEEGGGGGGGDCCC<6FGGGGGGE<+CC;*:C@FCFGGGG5CGGGGDEEE5:EGGDGGGEEF5CFGC<+:C?FFGGFGGGGGGFFCCDFC*:*:BGEF<C9
@M03364:396:000000000-C9LGT:1:1101:19007:2024 1:N:0:10
ACTCCTACGGGAGGCAGCAGTGGGGAATATTGCACAATGGGCGCAAGCCTGATGCAGCGACGCCGCGTGCGGGATGGAGGCCTTCGGGTTGTAAACCGCTTTTGTTTGGGAGCAAGCCCTTCGGCGTGGATGTACCTTTCGAATACGCACCGGCTAACTACGTGCCAGCCGCCGCGGTAATACGTAGGGTGCGAGCGTTATCCGGATTTATTGGGCGTAAAGGGCTCGTAGGCGGTTCGTCGCGTCCGGGGTGAAAGTCCATCGCCTAACGGTGGATCTGCGCCGGGTACGGGC
+
GGGGGGGGGGGGGGGGGGGGGGGGGGGGGGGGGGGGGGGGGGGGGGGGGGGGGGGGGGGGGGGGGGGGGGGGGGGGGFGGGGGGGGGGG:FFGGGGGGGGGGGGG,FCGGGGGG:>DFE8,:@++8CF5*@>8,@C;BCCFF@D*,>>FFGEGGGGFFFFCE3CGGGGFFGCGFGGGEGGGGGGFFGGGCEGGGDGGGGGGGGGGGG5C<CGGGGGG8CEGGGDDF>EEEGGGGGCEDEEGCGGEGCG5*:5CF?CFCGGGGGGGG*9DFGGCCE3C70;FFEG7CDB5)8CD)
@M03364:396:000000000-C9LGT:1:1101:15048:2052 1:N:0:10
ACTCCTACGGGAGGCAGCAGTGGGGAATCTTGCACAATGGGCGAAAGCCTGATGCAGCGACGCCGCGTGCGGGACGAAGGCCTTCGGGTTGTAAACCGCTTTCAGCAGGGACGAGGCCGCAAGGTGACGGTCCCTACAGAAGAAGCCCCGGCTAACTACGTGCCAGCAGCCGCGGTAATACGTAGGGGGCGAGCGTTATCCGGATTCATTGGGCGTAAAGCGCGCGTAGGCGGCCTGCTAGGTCGGGACTCAAATCCGGGGGCTCAACCCCCGCCCGGTCCCGATACCGGCCGG
+
GGGGGGGGGGGGGGGGGGGGGGGGGGGGGGGGGGGGGGGGGGGGGGGGGGGGGGGGGGGGGGGGGGGGGGGGGGGGGGGGGGGGGGGGGGGGGGGGGGGGGGGGGGGGGGGGGGCEEGGC@*<*@FFG+5>+5:F,@FG9<:FFGGFFGGGGDEGGGGGGGGGGGGGGGGGGGGG5EGGGGGGFGGGGGGGGGDGGGGGGGGGGGGGGGGGGGGGGGGGGGGGGGGGGGGGGGGGGGGFFGGGFGGGGGGGGGGGGGDEGGGDEGFGGDGGDGGGGGDGDFFGGGDGFGFFGGC
@M03364:396:000000000-C9LGT:1:1101:11139:2062 1:N:0:10
ACTCCTACGGGAGGCAGCAGTGGGGAATCTTCCGCAATGGGCGAAAGCCTGACGGAGCAACGCCGCGTGAGTGATGACGGCCTTCGGGTTGTAAAGCTCTGTGATCGGGGACGAACGGTCCCTCAGTCCCTCCCTTATGGCAGTGACGGTACCCGAATAGCAAGCCACGGCTAACTACGTGCCAGCAGCCGCGGTAATACGTAGGTGGCAAGCGTTGTCCGGAATTGTTGGGCGTAAAGCGCGCGCAGGCGGCTTTCTAAGTCCATCTTAAAAGTGCGGGGCTTAACCCCGTG
+
GGGGGGGGGGGGGGGGGGGGGGGGGGGGGGGGGGGGGGGGGGGGGGGGGGGGGGGGGEGGGGGGGGGGGGGGGGCCFGGGGDGGGGGGD7FGGGGGGFGFGGG,EFG?EECGG7+=:7FEC-@,,:DF:,8:8<<8@FGF,,86FAFFCF*FCAFEDDFGGGGGGGCGG78<FCEGGGGGGGGGGFFFFGDGGECEEGGGFFCEEGFGGCFGGGEGGEE?=ECC@F+AE*;:CCEE=C?GEDGGEGGGGG>EE5>FGGFCDEC7<CGGGGGGGFC>CDEGFFE4**:BGFF>*
@M03364:396:000000000-C9LGT:1:1101:12784:2065 1:N:0:10
ACTCCTACGGGAGGCAGCAGTGGGGAATATTGCACAATGGGCGCAAGCCTGATGCAGCGACGCCGCGTGCGGGATGGAGGCCTTCGGGTTGTAAACCGCTTTTGTTTGGGAGCAAGCCCTTCGGTGTGAATTGCCCTTTCGAATAAGCACCGGCTAACTACGTGCCAGCCGCCGCGGTAATACGTAGGGTGCGAGCGTTATCCGGATTTATTGGGCGTAAAGGGCTCGTAGGCGGTTCGTCGCGTCCGGTGTGAAAGTCCATCGCCTAACGGTGGATCTGCGCCGGGTACGGGC
+
GGGGGGGGGGGGGGGGGGGGGGGGGGGGGGGGGGGGGGGGGGGGGGGGGGGGGGGGGGGGGGGGGGGGGGGGGGGGGGGGGGGGGGGGGGGGGGGGGGGGGGGGGGGGGGG>FGGG<=F,,3@8+8@F<,7,,,8@FGGGD7<@F9FFGGGGCFEGGGGGGGGGGGGGG:BEGGGEGGD>GGGGGGGGGGGEGCEDCGGGGGGGGGGEFGGFG?FGG:EGGGGCEFGEGGGGGGGEGGGEGGGGGGGGGDGGGF??7<C<+<DEEGCDGGEDCGC3>FGGF>GGGGD@>?BG))
@M03364:396:000000000-C9LGT:1:1101:12556:2082 1:N:0:10
ACTCCTACGGGAGGCAGCAGTGGGGAATATTGCACAATGGGCGCAAGCCTGATGCAGCGACGCCGCGTGCGGGATGGAGGCCTTCGGGTTGTAAACCGCTTTTGTTCAAGGGCAAGGCACGGTTTCGGCCGTGTTGAGTGGATTGTTCGAATAAGCACCGGCTAACTACGTGCCAGCAGCCGCGGTAATACGTAGGGTGCAAGCGTTATCCGGATTTATTGGGCGTAAAGGGCTCGTAGGCGGTTCGTCGCGTCCGGTGTGAAAGTCCATCGCTTAACGGTGGATCCGCGCCGG
+
GGGGGGGGGGGGGGGGGGGGGGGGGGGGGGGGGGGGGGGGGGGGGGGGGGGGGGGGGGGGGGGGGGGGGGGGGGGGGGGGGGGGGGGGGGGGGGGGGGGGGGGGGFGGGGGGGGGGGGGGG7B<7@FG@+@53<C:,DDFGG9<<7DFFG8F:FFGGGGGGGGGG?CFGFFGFGGGFGGGGGGGGDCCCFGGECGGGGGGGGGGGEGGGGGGGD8C9FGGGGGGGE5EGGGGGFFG8CFEFGGGGGGCEGGGG=EGG=EGG?FCFFGDG=FGDCCDGGCG55E56CFFGD@GGG
@M03364:396:000000000-C9LGT:1:1101:11767:2092 1:N:0:10
ACTCCTACGGGAGGCAGCAGTAGGGAATCTTCCACAATGGACGCAAGTCTGATGGAGCAACGCCGCGTGAGTGAAGAAGGTTTTCGGATCGTAAAGCTCTGTTGTTGGTGAAGAAGGACGGCACAAGTACCTGGCTGCCGTTTGACGGTAATCAACCAGAAAGTCACGGCTAACTACGTGCCAGCAGCCGCGGTAATACGTAGGTGGCAAGCGTTGTCCGGATTTATTGGGCGTAAAGCGAGCGCAGGCGGAAAGATAAGTCTGAAGTGAAAGCCCCCGGCTTAACCGAGGAAT
+
GGGGGGGGGGGGGGGGGGGGGGFGGGGGGGGGGFGGGGGGGGGGG7FFGGGGCGGGGGEGGGGGGGGGGGGGGGGGGAFGGGFGGGGGGGGGGGGCFGFFGGGGFGGGGGGGGFAF<,B@7@F+,:BF,,9553>B@FEEEGGCFGCCFG><FFGGGGGG@@FCGFGGEFDCGGGFGGGGGGGDF:FGGGGGDFFGC:FGGGGGGGGGGGGGGFFEGGGGGEG5CEGCFGFFGCEGFFGGGGGDGGGGGGG=EGGGFGGGGGGGGGFDGGGGGGGGGGGGF:EGGGDFDEF3<>
@M03364:396:000000000-C9LGT:1:1101:19067:2107 1:N:0:10
ACTCCTACGGGAGGCAGCAGTGGGGAATATTGCACAATGGGGGAAACCCTGATGCAGCAACGCCGCGTGAGTGATGACGGCCTTCGGGTTGTAAAGCTCTGTCTTCAGGGACGATAATGACGGTGCCTATGTCGAAAGCCACGGCTAACTACGTGCCAGCAGCCGCGGTCATACGTAGGTGGCGAGCGTTGTCCGGATTTACTGGGCGTAAAGGGAGCGTAGGCGGACTTTTAAGTGAGATGTGAAATACCCAGGCTCAACTTGGGTGCTGCATTTCAAACTGGAAGTCTAG
+
GGGGGGGGGGGGGGGGGGGGEGGGGGGGGGGGGGGGGGGGGGGGGGGGGGGGGGGGGGGGGGGGGGGFGGGGGGGGGGGGGGG,?FGGGGGGGGGGGGGCFGGGG9FEFGGGGE:FGGF,,-@B+6DF,,8<,3+:@+,B=C:CEGEFFG9F*@FCCGGGGGFGGGGGG=;F;FGFEFGFGGFGGGGG@CEGGGGGG5EGGGGGCGGGGDGGFCEGD>EGDGGGGG5CCFGG@FFFGGGGGGGFGCFGGFFFFGCCGGGGGG=FGFGGGGGGGGG7DFGGFFFGGFF7CBFG
@M03364:396:000000000-C9LGT:1:1101:21332:2117 1:N:0:10
ACTCCTACGGGAGGCAGCAGTGGGGAATATTGCACAATGGGCGAAAGCCTGATGCAGCAACGCCGCGTGAAGGAAGAAGGTCTTCGGATCGTAAACTTCTGTCCTTAGGGAAGATATTGACGGTACCTATGTCGGGAGCCCCGGCTAACTACGTGCCAGCAGCCGCGGTCATACGTAGGGGGCAAGCGTTATCCGGAATTATTGGGCGTAAAGAGTGCGTAGGTGGTTACCTAAGCAGGGGGTGAAAGGCAATGGCTCAACCATTGTTAGCCCCCTGAACTGGGCTACTTGAGT
+
GGGGGGGGGGGGGGGGGGGGGGGGGGGGGGGGGGGGGGGGGGGGGGGGGGGGGGGGGGGGGGGGGGGGGGGGGGGGGGGGGGGGGGGGGGGGGGGGGGGGGGGGGGGGGGGGGGGD,CF<E?@?+BFG,585,:3+8>FGFCFGGGGGGGGGGGGGGGGGGGGGGGGGG<CFGGGFCGGGGGGGGGGGFCGGGGGGGGGGGGGGGGGGGGDGGGGGGGGGGGGGGGGGGGGGGGGGGGGGGGGGGGGGGGGGGGGGGGGGGGGFDFGGGFGGGGGGGGGGFFGFGGFFGFFFG:
@M03364:396:000000000-C9LGT:1:1101:15113:2145 1:N:0:10
ACTCCTACGGGAGGCAGCAGTGGGGAATATTGCACAATGGGGGAAACCCTGATGCAGCAACGCCGCGTGAGTGATGACGGCCTTCGGGTTGTAAAGCTCTGTCTTCAGGGACGATAATGACGGTACCTGCGGAGGAAGCCACGGCTAACTACGTGCCAGCAGCCGCGGTAATACGTAGGTGGCGAGCGTTGTCCGGATTTACTGGGCGTAAAGGGAGCGTAGGCGGTTCGTCGCGTCCGGTGTGAAAGTCCATCGCCTAACGGTGGATCTGCGCCGGGTACGGGCGGGCTGG
+
GGGGGGGGGGGGGGGGGGGGGGGGGGGGGGGGGGGGGGGGGGGGGGGGGGGGGGGGGGGGGGGGGGGGGGGGGGGGGGGGGGGGGGGGGGGGGGGGGGGGGGGGGGGAFGGGG7CFGFGGGCFCCFGGA,@38CE+@FGGGGGGGEFCGGBFFGGGGGGGGGGGGGGGG1;FDGGGGGGGGGGGGEFGGGGGGGGGDGGGGGGGGGGGGGGGGGGGGGGGGGGGGGGGGGGGGGGGGGGGEGGGGGGGGGGGGGGGGGGGGCD5CDGGGFGGGGGGGGGGFFGGGGGFD>EG
@M03364:396:000000000-C9LGT:1:1101:18905:2160 1:N:0:10
ACTCCTACGGGAGGCAGCAGTGGGGAATATTGCACAATGGGGGAAACCCTGATGCAGCGACGCCGCGTGAGTGATGAAGTATTTCGGTATGTAAAGCTCTATCAGCAGGGAAGATAATGACGGTACCTCACTAAGAAGCACCGGCTAAATACGTGCCAGCAGCCGCGGTAATACGTAGGTGGCAAGCGTTATCCGGAATGATTGGGCGTAAAGGGTGCGTAGGTGGTCTCTTAAGTCAGGAGTGAAAGGCTACGGCTTAACCGTAGTAAGCTCTTGAAACTGGGAGACTTGAGT
+
GGGGGGGGGGGGGGGGGGGGGGGGGGGGGGGGGGGGGGGGGGGGGGGGGGGGGGGGGGGGGGGGGGGGGGGGGGGGGGGFGGGGGGGFFGGGGGGGGGGGGGGGGGGGGGGGGGDFEEFAE=CBBCFF,:A<58BFGGGCFGGEFDC7FGGFFGGGGGGFGGGGGGGGG>EFGGGGGGGGGGGGGGGGGGGGGGGEGGGGGGGGGGGGGGGGGGGGGGGGGGGGGGGGGGGG?FGCFGGGGGFGGGFGGGGGGGEGGD?CFGGG*7EFCGGDGGGGFFGGFFGGGGGFGFFGG:
@M03364:396:000000000-C9LGT:1:1101:21150:2168 1:N:0:10
ACTCCTACGGGAGGCAGCAGTGGGGAATCTTGCACAATGGGCGAAACCCTGATGCAGCAATGCCGCGTGAGTGATGACGGCCTTCGGGTTGTAAAGCTCTGTCTTCAGGGACGATACTGCCCGTGCCTGTGGCCCAAGCCGCGGCTAACTACGTGCCAGCAGCCGCGGTTATACGTAGGTGGCAAGCGTCGTCCGGATTTACTGGGCGTAAAGGGAGCGTAGGCGGATTTTTAAGTGAGATGTGAAATACCCGGGCTTAACTTGGGTGCTGCATTTCAAACTGGAAGTCTAG
+
GGGGGGGGEGGGGGGGGGGGGFGGGGGGGGGGGGGGGGGGGGGGGGGGGGGGGGGGGGGGGGGGGGGGGGGGGGDFFDGGGGGGGGGGGGGGGGG<FFFGFFGEC@EFGFGGGG7+888,,4B8+BB?,,8,8,+8<,B++8C<F:8>>;,,*@,>FGGDEGGG7FFFE7:F,3:7,<FFCFA+CEGG<*=CF7FFG8CFGGFFGGGE:>E5@7EFEDGEEGGC8?/:*<@<CFFGGFG7E<E9ECFGCFDFDCDGCGGGGFFGGGEGGGFGD<CDGG?F@FFG*9CFD6*2
@M03364:396:000000000-C9LGT:1:1101:14713:2201 1:N:0:10
ACTCCTACGGGAGGCAGCAGTGGGGAATATTGCACAATGGGCGCAAGCCTGATGCAGCGACGCCGCGTGCGGGATGGAGGCCTTCGGGTTGTAAACCGCTTTTGTTCAAGGGCAAGGCACGGTTTCGGCCGTGTTGAGTGGATTGTTCGAATAAGCACCGGCTAACTACGTGCCAGCAGCCGCGGTAATACGTAGGGTGCAAGCGTTATCCGGATTTATTGGGCGTAAAGGGCTCGTAGGCGGTTCGTCGCGTCCGGTGTGAAAGTCCATCGCTTAACGGTGGATCCGCGCCGG
+
GGGGGGGGGGGGGGGGGGGGGGGGGGGGGGGGGGGGGGGGGGGGGGGGGGGGGGGGGGGGGGGGGGGGEGGGGGGGGGGGGGGGGGGGGGGGGGGGGGGGGGGGGGGCFGGGGFGG=FGGECF8CFFG@@55>@F@EFFGGCFFGGGFGG@F<FGFGGGGGGGGGGGGG=CFGGGGGGGGGGGGGEGGGGGGGGGGGGGGGGGGGGGGGGGGGGGGFGGGGGGGGGCGGGGGGGGGGGDGGGGEEGGGGGGGGGGGGEGGG9>FGGGGCDDGGGGD::EG>:EGG9<FGFFGGG
@M03364:396:000000000-C9LGT:1:1101:18452:2231 1:N:0:10
ACTCCTACGGGAGGCAGCAGTGGGGAATATTGCACAATGGGCGCAAGCCTGATGCAGCAACGCCGCGTGAAGGAAGAAGGTTTTCGGATCGTAAACTTCTATCAGCAGGGAAGAAATAATGCCTATACATGACTAAGAAGCTCCGGCTAACTACGTGCCAGCAGCCGCGGTAATACGTAGGGAGCAAGCGTTATCCGGATTTACTGGGTGTAAAGGGTGCGCAGGCGGCCAAGCAAGTCAGAAGTGAAATTCCGAGGCTCAACTTCGGAGCTGCTTTTGAAACTGCTAGGCT
+
GGGGGGGGGGGGGGGGGGGGFGGGGEGGGGGGGGGGGGGGGGGGGGGGGGGGGGGGGGGGGGGGGGGGGGGGGGGGGGGGGGGGGGGGGGGGGGGGGGGGGGGGGGGGGGGGGGFF,FFF,-B5,?FG,,C,,,,CAF9AFDFFGE+@FGGGGGGGGFFGGFGGGGEGG*4>FFGGGGGGGGFFGGGGGGGGGGGGGGGGGGGGGFGGGECGGGGGGGGGGEEEGGGGGGGGGGGGG?CFG7CGFGGFFFFGGGEEDGFCGGGGGGGGGGGGGGGGCDGGFFGGGGGFGFFC
@M03364:396:000000000-C9LGT:1:1101:19763:2245 1:N:0:10
ACTCCTACGGGAGGCAGCAGTGGGGAATATTGCACAATGGAGGAAACTCTGATGCAGCGACGCCGCGTGAGTGAAGAAGTATTTCGGTATGTAAAGCTCTATCAGCAGGGAAGAAGACGACGGTACCTTCCTTGGAAGCCCCGGCTAACTACGTGCCAGCAGCCGCGGTCATACGTAGGGGGCAAGCGTTATCCGGATTTACTGGGTGTAAAGGGAGCGTAGACGGTTCAGCAAGTCTGAAGTGAAAGGCGGGGGCTCAACCCCCGGACTGCTTTGGAAACTGTCGGACTAG
+
GGGGGGGGGGGGGGGGGGGGGGGGGGGGGGGGGGGGGGGGGGGGGGGGGGGGGGGGGGGGGGGGGGGGGGGGGGGGGFGFGGGGGGGGGGGGGGGGGGGGGFGFGGGGGGGGGGGG=ACCFCF>+BDF,,8:,,:F<A3FD>FGEE7FFGGE+DFGGGGGGGFCGEGGG<5BFGGFGGGGGGGDGGGGBFGGGGGGGGGGGGGGGGFGEFFGGGGGGGGGGGGGGGDEGGGGGGGGGGGGGGGGGGGGGFEGGGGGGGFGFGGGGGGGGGGGGGFFFGGFFFGGGGG:C>@F
@M03364:396:000000000-C9LGT:1:1101:14772:2251 1:N:0:10
ACTCCTACGGGAGGCAGCAGTAGGGAATCTTCCACAATGGACGCAAGTCTGATGGAGCAACGCCGCGTGAGTGAAGAAGGTTTTCGGATCGTAAAGCTCTGTTGTTGGTGAAGAAGGACCGCATAAGTCCCTGGCTGCCGTTGGACGGTAATCAACCAGAAAGTCACGGCTAACTACGTGCCAGCAGCCGCGGTAATACGTAGGTGGCAAGCGTTGTCCGGATTTATTGGGCGTAAAGCGAGCGCAGGCGGAAAGATAAGTCTGAAGTGAAAGCCCCCGGCTTAACCGGGGAAC
+
GGGGGGGGGGGGGGGGGGGGGGGGGGGGGGGGGGGFGGGGGGGGGFGCFGGGGGGGGGGFGGGGGGGGGEGEFG9FGGGGCCFGGGGGGGGGGFGGGGGEFBF?FEEFFGGEG9=ABFF+@CC++CFF8<>,,:,,+B<FBB+:C3@@FG7,FE<FGGGG<FCFFAFGE:C::FF@FGGGGGFGFGGGGGGGG7BFGFFGCFGGGGGGFFGGGCFGEDFGEE88AF7<@FGGG5CEGFA:AEEEG5==EEGGEGG?FCGGCCFCFFGGGGGGGGGFC7ED>3>FGGGDCEFCC<
@M03364:396:000000000-C9LGT:1:1101:22343:2285 1:N:0:10
ACTCCTACGGGAGGCAGCAGTGGGGAATATTGCACAATGGGCGCAAGCCTGATGCAGCGACGCCGCGTGCGGGATGGAGGCCTTCGGGTTGTAAACCGCTTTTGTTCAAGGGCAAGTCACGGTTGCGGCCGTCTTGAGGAGATTGTTCGAATTAGCACAGGCTAACTACCTGCCAGCAGCCGCGGTAATACGTAGGGTGCAAGCGTTATCCGGATTTATTGGGCGTAAAGGGCTCGTAGGCGGTTCGTCGAGTCCGGTGTGAAAGTCCATCGATTAACGGTGGATCCGCGCCGG
+
EGGEFFGGFGGEGG;CF7FGFGEGD@FFGGGGGGGGGCFFE@CGDGGGGGGGGCFFE@FC:CCFCGGGE>BC:CFFFGFBGGCFEBFGGGGGGDFFFGGGDF9<FA<B9,B@GFCE3>FGG>B++,@>@*35*,83@:,,>:,3,?@,CCF<*?<8>9<FCC,CFF9>7,,<:CC,<7F+FECEG1C*3+3AC<8CGGGEEFC5?G5?CFGGG**;E7<ACCC=C8*12<+8C8::*;8=C8E5**::CC*/+20*9*2/*22+<290:*+***09**2)8@512**.*).)//
@M03364:396:000000000-C9LGT:1:1101:22383:2329 1:N:0:10
ACTCCTACGGGAGGCAGCAGTAGGGAATTTTCGTCAATGGGCGCAAGCCTGAACGAGCAATGCCGCGTGGGTGAAGACGGTCTTCGGATTGTAAAGCCCTGTTGCCGGGGACAATGGGCAGCCAGAGTGTAGCACTGACTGCTTGCTGGTACCCGGCCAGAAAGCCACGTCTAACTACGTGCCAGCAGCCGCGGTAATACGTAGGTGGCAAGCGTTATCCGGAATGATTGGGCGTAAAGGGTGCGCAGGCGGCTGTGCAAGTCTGAAGTAAAAGGGACCGGCTCAACCGGTTCG
+
GFGGG<FGGGGCFGGEGEGGGGGGGGGGGGGGGGE@FEFGGGGGGGGGEFGGGFGDEGGGGGGGGDBFGGGGGGGFEFGGGGGGFFFGG+FGGDFFGGGGGGGGFFFEFGGDGD,A33,,3=F,,,3@,<9,C,,,,,8,B,,38+8@FF,9,>FCFE:@FGGGG7D<>8><:;FGGGGGGFGFC8CGBEFGGC*=FGCFGGFCGGGGGGGGGGCECC7::8:5*<<CEFGF5E8*8;?CECC5:=EE885=8=ECDGG?C+:EGFGF?C<7C+:DFGGGEB*CGF9>C>:C3)
@M03364:396:000000000-C9LGT:1:1101:7913:2337 1:N:0:10
ACTCCTACGGGAGGCAGCAGTGGGGAATCTTGCACAATGGGCGAAAGCCTGATGCAGCGACGCCGCGTGCGGGACGAAGGCCTTCGGGTTGTAAACCGCTTTCAGCAGGGACGAGGCCGCAAGGTGACGGTACCTGCAGAAGAAGCCCCGGCTAACTACGTGCCAGCAGCCGCGGTAATACGTAGGGGGCGAGCGTTATCCGGATTCATTGGGCGTAAAGCGCGCGTAGGCGGCCTGCTAGGTCGGGACTCAAATCCGGGGGCTCAACCCCCGCCCGGTCCCGATACCGACAGG
+
GGGGGGGGGGGGGGGGGGGGGGGGGGGGGGGGGGGGGGGGGGGGGGGGGGGGGGGGGGGGGGGGGGGGGGGGGGGGGGGGGGGGGGGGGGGGGGGGGGGGGGGGGGGGGGGGGGGGGGGGC3@88@CF1*68>FGCFGGGGGGFGFGGGGGGGGGGGGGGGGGGGGGGGGGGGGGGGGGGGGGGGGGGGGGGGGGGGGGGGGGGDGGGGGGGGGGGGGGFGCGGGGGDGGGGGGGGGGGGGGGGGGGGGGGGCGGGGGG=ECCEGGGGGGGG:EGGDGGGFFGDGGGFDEEDCC
@M03364:396:000000000-C9LGT:1:1101:22469:2339 1:N:0:10
ACTCCTACGGGAGGCAGCAGTGGGGAATATTGCACAATGGGGGAAACCCTGATGCAGCAACGCCGCGTGAGTGATGACGGCCTTCGGGTTGTAAAGCTCTGTCTTCAGGGACGATAATGACGGTACTTGAGGAGGAAGCACCGGCTAACTACGTGCCAGCAGCCGCGGTAATACGTAGGGGGCTAGCGTTATCCGGATTTACTGGGCGTAAAGGGTGCGTAGGTGGTTTCTTAAGTCAGGAGTGAAAGGCTACGGCTTAACCGTAGTAAGCTCTTGAAACTGGGAAACTTGAGT
+
GGGGGGGGGGGGGGGGGGGGGGGGGGGGGGGGGGGGGGGGGGGEGGGGGGGGGGGGGGGGGGGGGGGGGGGGGGGGGFGGGGGGGGGDGGGGGGGGGGGGGGG<FDGGCFG=FGGGGGGGFFFEAFFG,:@BB>7F=FF,B<FGGGGGGGCGGGGGEFGGGGGGGGGGG<8FGGGGGGFGGGGGGGGGGEGGGGGGGGGGGGGGGGGGGGGGGGGGGGGEGGEGGG/CFGGGGFGGGGGDCCEFGGFFFGGFGGEGGGGGGGGGGGGGGGGG<FCCFFGGFFGGCDFFDF4290
@M03364:396:000000000-C9LGT:1:1101:6993:2376 1:N:0:10
ACTCCTACGGGAGGCAGCAGTAGGGAATTTTCGTCAATGGGCGCAAGCCTGAACGAGCAATGCCGCGTGGGTGAAGACGGTCTTCGGATTGTAAAGCCCTGTTGCCGGGGACAAAGGACAGCCCGAGTGGAAAGCTGACTGTTTGATGGTACCCGGCCAGAAAGCCACGGCTAACTACGTGCCAGCAGCCGCGGTAATACGTAGGTGGCAAGCGTTATCCGGAATGATTGGGCGTAAAGGGTGCGCAGGCGGCTGTGCAAGTCTGAAGTAAAGGGGACGGGCTAAACGGGTC
+
GGGGGGGGGGGGGGGGGGGGGGGGGGGGGGGGGGGGGGGGGGGGGGGGGGGGGGGGGGGGGGGGDGGGGGGGGGGGGGGGGGGGGGGGGGGGGGGGGGGGGGGFGGG7FGGGGG,FDFGGGGF++@FF+3C,8BDDGGGGF<DFGFGFGGGGGGGGGGGGGGGGGGGGG>CGGGGGGGGGGGGGGGGGGGGGGGGGGGGGGGGGGGGGGGGGGGGGGGGGGGGGGGGFGGGGFGEGGGGGGGGGGGGGGGGEDGGGGGGGGGGFGFGGDDEG:EG)/>/C).**20>)9).9
@M03364:396:000000000-C9LGT:1:1101:21268:2387 1:N:0:10
ACTCCTACGGGAGGCAGCAGTGGGGAATATTGCACAATGGGCGCAAGCCTGATGCAGCGACGCCGCGTGCGGGATGGAGGCCTTCGGGTTGTAAACCGCTTTTGTTTGGGAGCAAGCCCTTCGGTGTGAGTTTCCCTTTCGAATACGCACCGGCTAACTACGTGCCAGCCGCCGCGGTAATACGTAGGGTGCGAGCGTTATCCGGATTTATTGGGCGTAAAGGGCTCGTAGGCGGTTCGTCGCGTCCGGTGTGAAAGTCCATCGCCTAACGGTGGATCTGCGCCGGGTACGGGC
+
GGGGGGGGGGGGGGGGGGGGGGGGGGGGGGGGGGGGGGGGGGGGGGGGGGGGGGGGGGGGGGGGGGGGGGGGGGGGGGGGGGGGGGGGGGGGGGGGGGGGCFFFFGGFFGGGDGGG7+BDB-@+8>FG,88,,3F,7@FGGCCFF,3>FGGGCGGGGGGGGGGFGEGGG*8CGGGGGGGGGGFGGGGGC8EGGEGGDGGEGGFGG>EC:CEGGGGDEEEGGGFGGF>CEEGGGGGGGGGEGGGG?CEE=::CGC+<?CFCF9FEEDEDDDGC*:E967F>6>GG7D375?DDD)
@M03364:396:000000000-C9LGT:1:1101:12367:2394 1:N:0:10
ACTCCTACGGGAGGCAGCAGTGGGGAATATTGCACAATGGGCGCAAGCCTGATGCAGCAACGCCGCGTGAAGGATGAAGGTTTTCGAATCGTAAACTTCTATCAGCAGGGAAGAAATAATGCCGGTACATGCCTAAGAAGCTCCGGCTAACTACGTGCCAGCAGCCGCGGTAATACGTAGGTGGCGAGCGTTGTCCGGATTTACTGGGCGTAAAGGGAGCGTAGGCGGATTTTTAAGTGAGATGTGAAATACTCGGGCTTAACCTGAGTGCTGCATTTCAAACTGGAAGTCT
+
GGGGGGGGGGGGGGGGGGGGGGGGGGGGGGGGGGGGGGGGGGGGGGGGGGGGGGGGGGGGGGGGGGGGGGGGGGGGGGGGGGGGGGGGGGGGGGGGGGGGGGGGGGGGGGGGGGGGFFGDAEF@+8FG,,C:BD<,8CFFF<FF+>FFGGGGFFGGGGGGGGGGGGGGG5CFGGGGGGGGGGGGGGGGGGGGGGGGGGGGGGGGGGGGGGGGGGGGGGGGGEGGEGGGGGEGFGGGGGGGGGGGGGGGGGGGGGGGGGGGGGGGGGGGGGGGGGFFGGGGFFGGGGGFGFFG
@M03364:396:000000000-C9LGT:1:1101:22390:2438 1:N:0:10
ACTCCTACGGGAGGCAGCAGTGGGGAATATTGCACAATGGGCGCAAGCCTGATGCAGCGACGCCGCGTGCGGGATGGAGGCCTTCGGGTTGTAAACCGCTTTTGTTCAAGGGCAAGGCACGCTCGCGGCCGCGTGGAGTGGCTTGTTCGAATAAGCACCGGCTAACTACGTGCCAGCAGCCGCGGTAATACGTAGGGTGCAAGCGTTATCCGGATTTATTGGGCGTAAAGGGCTCGTAGGCGGTTCGTCGCGTCCGGTGTGAAAGTCCATCGCCTAACGGTGGATCTGCGCCGG
+
GGGGGGGGGGGGGGGGGGGGGGGGGGGGGGGGGGGFGGGGGGGGGGGGGGGGGGGGGGEGGGGGGGGGGGGGGGGGGGGGGFGGGGGGGGGGGGGGGGGGGGGFG8DBFGGGGGEFBFDDC33+38CF*3>**>1*4<3,=CFCCF::CCCG8?BFFFGGCCCFEGGGF=BFGGGEFEGGFGEGG5*C77CFFCFGGFGGFFFDGGGGGGGGDG8>CFFG7FC5?E>EFGGGD85CCGGE6EG:EEEE*CEGGGGGG8:CGFGGGGG>DFFGGG5CCFEDB@G9>FGFFFFDG:
@M03364:396:000000000-C9LGT:1:1101:14401:2462 1:N:0:10
ACTCCTACGGGAGGCAGCAGTGGGGAATATTGCACAATGGGCGCAAGCCTGATGCAGCGACGCCGCGTGCGGGATGGAGGCCTTCGGGTTGTAAACCGCTTTTGTTTGGGAGCAAGCCCTTCGGTGTGGATTTACCTTTCGAATAAGCACCGGCTAACTACGTGCCAGCAGCCGCGGTAATACGTAGGGTGCGAGCGTTATCCGGATTTATTGGGCGTAAAGGGCTCGTAGGCGGTTCGTCGCGTCCGGTGTGAAAGTCCATCGCCTAACGGTGGATCTGCGCCGGGTACGGGC
+
GGGGGGGGGGGGGGGGGGGGGGGGGFGGGGGGGGGGGGGGGGGGGGGGGGGGGGGGGGGGGGGGGGGGGGGGGGGGFGGGGGGGGGGGGGGGGGGGGGGGGGGGFGGGGGGGGGFG>FFFEFF++8FG8:8,8@F3@FGGG@FFF;FGGGGGGGEGGGGGGGGGGGGGG8BFGGGGGGGGGGGGGFGGFFFGG8EGDEGEGFGGGGG><EF:FGGGGGGGGGGGGGFEGGGGGDEC5=CEGGGGGGDC=CGCECFGFFGGGG>EEGCCFGEGCFG3*7:7=>GDDGGFDFEDG)
@M03364:396:000000000-C9LGT:1:1101:23834:2507 1:N:0:10
ACTCCTACGGGAGGCAGCAGTAGGGAATTTTCGGCAATGGGGGGAACCCTGACCGAGCAACGCCGCGTGAGTGAAGAAGGTTTTCGGATTGTAAAGCTCTGTTGCAAGGGAAGAACGGCACATCTAGGCTATGTGAGTGACGGTACCTTGCGAGGAAGCCACGGCTAACTACGTGCCAGCAGCCGCGGTAATACGTAGGTGGCGAGCGTTATCCGGAATTATTGGGCGTAAAGGGTGCGTAGGCGGCCTTTTAAGTTTAAGGTGAAAGCGTGGGGCTTAACCCCATAAAGCCTT
+
GGGGGGGGGGGGGGGGGGGGGGGGGGGGGGGGGGGGGGGGGGGGGGGGGGGGGGGGGGGGGGGGGGGGGGGGGGGGGGGGGGGGGGGGGGGGGGGGGGGGGGGGGFGFFEGGGGGGECFGD9F,@?FF,,?82CF,?FFCFGGGGGGFEEFGGGGGGFGGGGGGGGGGGEGGGGGGGGGGGCG>5CEGC>ECDFGGGGG7:FGGGGDEEG>FGGGGDGGGFFFGCCGGGGGGGGGFGGGCGGGGEGEGECGGGGGGGGGGGGGGGGGCC<C<D>EDDGGGFFGGGGGFGFFGGG
@M03364:396:000000000-C9LGT:1:1101:19189:2514 1:N:0:10
ACTCCTACGGGAGGCAGCAGTGGGGAATATTGCACAATGGGCGCAAGCCTGATGCAGCGACGCCGCGTGCGGGATGGAGGCCTTCGGGTTGTAAACCGCTTTTGTTTGGGAGCAAGCCCTTCGTGGTGAGTTTACCTTTCGAATAAGCACCGGCTAACTACGTGCCAGCAGCCGCGGTAATACGTAGGGTGCGAGCGTTATCCGGATTTATTGGGCGTAAAGGGCTCGTAGGCGGTTCGTCGCGTCCGGTGTGAAAGTCCATCGCCTAACGGTGGATCTGCGCCGGGTACGGGG
+
GGGGGGGGGGGGGGGGGGGGGGGGGGGGGGGGGGGGGGGGGGGGGGGGGGGGGGGGGGGGGGGGGGGGGGGGGGGGGGGGGGGGGGGGGGGGGGGGGGGGEGGGGGGFGGGGGGGGECF<B9D,:@FG:33<,,,@BFFGGFFFC=FFGGGECGGGGGFGGGGGGFFGG8CCGGGGGGGGGGGG9CFGEFGGGDEEGGGGGGGGGGCGFGGGGGGGGGGGGGGGGC*:CEGGGGGGGGGGEGGGGEGGG*?CECEDFFFFGFG*19CDFFGGDCE7C:FGFDGCDDG3>;>DG3
@M03364:396:000000000-C9LGT:1:1101:21188:2531 1:N:0:10
ACTCCTACGGGAGGCAGCAGTGGGGAATATTGCACAATGGGCGAAAGCCTGATGCAGCAACGCCGCGTGAGTGATGAAGGCCTTCGGGTCGTAAAACTCTGTCCTCAAGGAAGATAATGACGGTGCTTGAGGAGGAAGCCCCGGCTAACTACGTGCCAGCAGCCGCGGTAATACGTAGGGGGCTAGCGTTATCCGGATTTACTGGGCGTAAAGGGTGCGTAGGTGGTCTCTTAAGTCAGGAGTGAAAGGCTACGGCTTAACCGTAGTAAGCTCTTGAAACTGGGAGACTTGAGT
+
GGGGGGGGGGGGGGGGGGGGGGGGGGGGGGGGGGGGGGGGGGGGGGGGGGGGGGGGGGGGGGGGGGGGGGGGGGGGGGGGGGGGGGGGGGGGGGFGGGGGGGGGGGGFGGGGGGFFFFF@FFCB+@FF<,8:,BCCFFGGGGGGGGGGGGGGGGGGGGGGGGGGGGGGG>BFEGGFGGGGGGGGGGGGCGGGGGGGGFGGGGGGGGGGGGGGGGGGGGGGGGGGGGGGGGGGEGGGGGGGCGGGGGGGGGFGGGGGGGGGGGGGFDEGFGGGGGGGGGGGFFGGFGD>CFF:D*
@M03364:396:000000000-C9LGT:1:1101:11427:2544 1:N:0:10
ACTCCTACGGGAGGCAGCAGTGGGGAATATTGCACAATGGGCGCAAGCCTGATGCAGCGACGCCGCGTGCGGGATGGAGGCCTTCGGGTTGTAAACCGCTTTTGTTCAAGGGCAAGGCACGGTTTCGGCCGTGTTGAGTGGATTGTTCGAATAAGCACCGGCTAACTACGTGCCAGCAGCCGCGGTAATACGTAGGGTGCAAGCGTTATCCGGATTTATTGGGCGTAAAGGGCTCGTAGGCGGTTCGTCGCGTCCGGTGTGAAAGTCCATCGCCTAACGGTGGATCTGCGCCGG
+
GGGGGGGGGGGGGGGGGGGGGGGGGGGGGGGGGGGGGGGGGGGGGGGGGGGGGGGGGGGGGGGGGGGGGGGGGGGGGGGGGGGGGGGGGGGGGGGGGGGGGGGGGGGGGGGGGGGGFFGFG+F:>EFG+8@5@DGFCFFGGCGGGGGGGGGFFGGGGGGGGGGGGGGGG<CGGGGGGGGGGGGGGGGGGGGGGCFGGGGGGGGGGGGGGGGGGCEEGGGGGGGGGGEGGGGGGGGGGDGGGGGEGEEGGGGGGGGGGEEEGEFGGGGGGGGGGGGCGGCGFFGGCFGFGFFGGG
@M03364:396:000000000-C9LGT:1:1101:10580:2551 1:N:0:10
ACTCCTACGGGAGGCAGCAGTGGGGAATATTGCACAATGGGCGAAAGCCTGATGCAGCAACGCCGCGTGAGCGATGAAGGCCTTCGGGTCGTAAAGCTCTGTCCTCAAGGAAGATAATGACGGTACTTGCGGAGGAAGCCCCGGCTAACTACGTGCCAGCAGCCGCGGTCATACGTAGGGGGCTAGCGTTATCCGGATTTACTGGGCGTAAAGGGTGCGTAGGTGGTTTCTTAAGTCAGGAGTGAAAGGCTACGGCTCAACCGTAGTAAGCTCTTGAAACTGGGAAACTTGAGT
+
GGGGGGGGGGGGGGGGGGGGGGGGGGGGGGGGGGGGGGGGGGGGGGGGGGGGGGGGGGGGGGGGGGGGGGGGGGGGGGGGGGGGGGGGGGGGGGGGGGGGGGGFGGG@AGGGGGGG8FFGA-@83BDF,,8+88@3@FGCFEEFEFCCFGGGCGGGGGGGGGGGGGGGG<CFGGGGGGGGGGGGGGGGGGGGGGGGGGGGGGGGGGGGGGGGGGGGGGGGGGGGGGEGFDFGGGGGFGGGGGGGCFFFFFGCGGEGGGGGFGGGGGGGGGGFGGCFFGGGBFGGGGFFG4B>D:
@M03364:396:000000000-C9LGT:1:1101:21573:2567 1:N:0:10
ACTCCTACGGGAGGCAGCAGTGGGGAATATTGCACAATGGGGGAAACCCTGATGCAGCAACGCCGCGTGAGTGATGACGGCCTTCGGGTTGTAAAGCTCTGTCTTCAGGGACGATAATGACAGTTCCTTTGGAAGAAGCCACGGCTAACTACGTGCCAGCAGCCGCGGTCATACGTAGGTGGCGAGCGTTGTCCGGATTTACTGGGCGTAAAGGGAGCGTAGGCGGACTTTTAAGTGAGATGTGAAATACCCAGGCTCAACTTGGGTGCTGCATTTCAAACTGGAAGTCTAG
+
GGGGGGGGGGGGGGGGGGGGGGGGGGGGGGGGGGGGGGGGGGGGGGGGGGGGGGGGGGGGGGGGGGGGGGGGGGGGGGGGGGGGGGGGGGGGGGGGGGGGGGGGGEFFGGGGGG7C>EC,D-C,,:CFA,C,,,38@,BF,F:@<+:C3@@3>FC<FFCCF:<FGEEG7*6<@,=CFCF<FFF@CBEG<BCC:<4FF<FGFFGGGG5*?CEFGGG:CC>8*:>CEG5CCFGGFGFF7CF9CC?F9CCCFGGGFDFF<CCG@:FF6C:DCFGGFGGGCGGGFF77CFGFF=/:
@M03364:396:000000000-C9LGT:1:1101:22625:2569 1:N:0:10
ACTCCTACGGGAGGCAGCAGTGGGGAATATTGGGCAATGGGCGCAAGCCTGACCCAGCAACGCCGCGTGAAGGAAGAAGGTCTTCGGATTGTAAACATCTGTCCTGTGGGACGAAACAAATGACGGTACGACAGGAGGAAGCCCCGGCTAACTACGTGCCAGCAGCCGCGGTAATACGTAGGGGGCGAGCGTTGTCCGGAATTACTGGGCGTAAAGGGTGCGTAGGCGGAAAAGCAAGTCAGATGTGAAATACCCGGGCTTAACCTGGGGGGTGCATTTGAAACTGTTTTCCTT
+
GGGGGGGGGGGGGGGGGGGGGGGGGGGGGGGGGGGGGGGGGGGGGGGGGGGGGGGGGGGGGGGGGGGGGGGGGGGGGGGGGGGGGGGGGGGGGGGGGGGGGGGDDEGFGGGGGGGGCFGBA<B,+@FGF8@@+68=@CEF@EFGG:FFFGGGGGGGGGGGGGGGGGGGG*=F*CFCFGGGGGDEEEGCEGGGD5CGGGGEGGGGGGGFGGGCGEGGFGFGGGEGGGGGGDGGGGGGGGGGGGFGFGGGGFGGGGGGGGGGGGGGGGGGGGGG55C<7FC7?@FGFGGFDFFGGD
@M03364:396:000000000-C9LGT:1:1101:14848:2587 1:N:0:10
ACTCCTACGGGAGGCAGCAGTGGGGAATATTGCACAATGGGCGCAAGCCTGATGCAGCGACGCCGCGTGCGGGATGGAGGCCTTCGGGTTGTAAACCGCTTTTGTTCAAGGGCAAGGCACGGTTTCGGGAGTGTTGAGTGGGTTGTTCGAATAAGCACCGGCTAACTACTTGCCAGCAGCCGCGGTAATACGTAGGGTGCAAGCGTTATCCGGATTTATTGGGCGGAAAGGGCTCGTAGGCGGTTCGTCGCGTCCGGTGTGAAAGTCCATCGCTTAACGGTGGATCCGCGCCGG
+
GGGGGGGGGGGGGGGGGGGGGGGGGGGGGGGGGGGGGGGGGGGGGGGGGGGGGGGGGGGGGGGGGGGGGGGGGGGGGGGGGGGGGGGGGGGGGGGGGGGGGGGFGGG9CFGGGFFG7BFF7:F@+@FF++8333,,3>@C*,5@FFGGGDFCCGGGGFGGGGGGGGGGG,?C:FGGGGGGGGGGGGCEGGDFGCFGEFGGGGGGGGGGGFGEGGEDCGGGGGGGG5:EC>FGGFGG=EFDGEGECGGDGGGGGEGGGCGEG+?FGGFGGGGGG55C:FGGFFGGGGGFGFFGGG
@M03364:396:000000000-C9LGT:1:1101:24254:2608 1:N:0:10
ACTCCTACGGGAGGCAGCAGTGGGGAATATTGCACAATGGGGGAAACCCTGATGCAGCAACGCCGCGTGAGTGATGACGGCCTTCGGGTTGTAAAGCTCTGTCTTCAGGGACGATAATGACGGTACCTGTGGAGGAAGCCACGGCTAACTACGTGCCAGCAGCCGCGGTAATACGTAGGTGGCGAGCGTTGTCCGGATTTACTGGGCGTAAAGGGAGCGTAGGCGGACTTTTAAGTGAGATGTGAAATACCCGGGCTCAACTTGGGTGCTGCATTTCAAACTGGAAGTCTAG
+
GGGGGGGGGGGGGGGGGGGGGGGGGGGGGGGGGGGGGGGGGGGGGGGGGGGGGGGGGGGGGGGGGGGGGGGGGGGGGGGGGGGGGGGGGGGGGGGGGGGFGGGGGGGFGGGGGGFG+CFCD-=B3BFF,,8,,B+8=FGGGGGFDCFECGGFCFGGGGGGGGGGGGGGG*;FGFGGGGGGGGGGGGGGGGGGGGFGGGGGGGGGGFGGEGEGGGGGGGGEEGGGGGDGGGGGGGGGFFGFGGGGGGCEGGGGGGEGGGGDFGGGGGEGGGGGGGGGGGGGFFGGGGGFGFFF
@M03364:396:000000000-C9LGT:1:1101:8222:2611 1:N:0:10
ACTCCTACGGGAGGCAGCAGTGGGGAATATTGCACAATGGAGGAAACTCTGATGCAGCGACGCCGCGTGAGCGATGAAGTATTTCGGTATGTAAAGCTCTATCAGCAGGGAAGATAATGACGGTACCTAACTCAAAAGCTCCGGCTAAATACGTGCCAGCAGCCGCGGTCATACGTATGGAGCAAGCGTTATCCGGATTTACTGGGCGTAAAGGGAGCGTAGGTGGATATTTAAGTGGGATGTGAAATACCCGGGCTTAACCTGGGGGCTGCATTCCAAACTGGATATCTAG
+
GGGGGGGGGGGEG@GGGGGGGGGGGGGGGGGGGGFGGGGDGGGGGGGGGGGGGGGGGGGGGGGGGGGGGGGGGGGGDGG<FGGGGGGGGGGGGFFGGGGGGGGGGGGGGGGGGGGF?FG?E-68+8FF,,8:85,CE>FF?FGFGE7DCFCF@FFGGFFGGGGGEGEGG:CFGGGGGFGGGGGGFFFGFGGGGEEGDGGGGGGGGGGGGDEFGGECGGEECE8FGGFGGGGGGGGGGGGDGGGGGGGGGG<ECEGGDFFFGGGGGGGGGGEGGGGFGFFDFFGFFGGFFFBF
@M03364:396:000000000-C9LGT:1:1101:18238:2621 1:N:0:10
ACTCCTACGGGAGGCAGCAGTGGGGAATATTGCACAATGGGGGAAACCCTGATGCAGCGACGCCGCGTGAGTGAAGAAGTATTTCGGTATGTAAAGCTCTATCAGCAGGGAAGAAGCTGACTGGCCCTCCAGAAGCAGCCCCGGCTAACTACGTGCCAGCAGCCGCGGTCATACGTAGGGGGCAAGCGTTATCCGGATTTATTGGGCGTAAAGGGCTCGTAGGCGGTTCGTCGCGTCCGGTGTGAAAGTCCATCGCTTAACGGTGGATCCGCGCCGGGTACGGGCGGGCTTG
+
GGGGGGGGGGGGGGGGGGGGGGGGGGGGGGGGGGGGGGGGGGGGGGGGGGGGGGGGGGGGGGGGGGGGGGGGGGGGFGGGGGGGGGGGGGGGGGGGGGGGGGGFGGGGGGGGGGGG,?FE<-C,,:BF,8>B5A<FFGGFGGGFGGCCFGGGGGGGGFFF8FGGGGGGE*CEGGGFFGCFGGGGGGGGGCFGGFEEFGEFGGGGGGGGGGGGGGGGGGGGGFGGGGEEGGGGEGGGG5?8CEEG7EDGGGGGGGGGGG5CFEDEGGFGGGGGGGGDDDEC?BGDCDGBDB7C
@M03364:396:000000000-C9LGT:1:1101:21712:2626 1:N:0:10
ACTCCTACGGGAGGCAGCAGTGGGGAATATTGCACAATGGGCGAAAGCCTGATGCAGCAACGCCGCGTGAGCGATGAAGGCCTTCGGGTCGTAAAGCTCTGTCCTAAAGGAAGATAAGGACGGGGCTTATGGGGAAAGCGCCCGCTCACTACGTGCCAGCGGCCGCGGGTATAAGTAGGGGGCTGGCGTTATCCGGATTTACTGGGCGTAAAGGGTGCGTAGGTGGTTTCTTAAGTCAGGGGTGGAAGGCTACGGCTCAACCGGAGTAAGCTCTTGAAAATGGGAAACTTGGGG
+
GGGGGGFGGGGEDGGGGGGGGGGGGFGG@9F<F,EDFFGFGGG7FEGFGGGGFFF,CFCGDGEGGGGGG,44@FFGGGGGCFGGGFGEEGGGGGGB9,BFFGF,5,,::FDFEF,,C,C,43>+++>@B,73D+8+,83+<B+@****,7@C*33*8FC**14**44<**3CE@2C?<?:FEE****?*:*89,/:?CEG+3+<CG*?8:CF@FE8E8::8?830/*2@9:++0+00AFG*8:5**CCGF60;7C598FG:=7*:5:*>FE70C<*00C***<509DF:*9**)
@M03364:396:000000000-C9LGT:1:1101:22788:2629 1:N:0:10
ACTCCTACGGGAGGCAGCAGTGGGGAATATTGCACAATGGGCGAAAGCCTGATGCAGCAACGCCGCGTGAGCGATGAAGGCCTTCGGGTCGTAAAGCTCTGTCCTCACGGAAGATAATGACGGTACTTCCGGAGGAAGCCCCGGCTAACTACGTGCCAGCAGCCGCGGTTATACGTAGGGGGCTAGCGTTATCCGGATTTACTGGGCGTAAAGGGTGCGTAGGTGGTTTCTTAAGTCAGGAGTGAAAGGCTACGGCTCAACCGTAGTAAGCTCTTGAAACTGGGAAACTTGAGT
+
GGGFGFFGGGGGGEGGGGGGGGFGGGGGGGGGGGFGGGGGGGGGGGGGGFDFGDAFGGGGGGGGGGGGGEEFGGGGGGGGGFGGGGGEFGGGGGGFGGGGGGG8ECG,BBFEGG,8CFG9FC>B+BFF,,8++++83@<@CCFFGGGGGGEF@FF>CGFGGGGGGDGEC*=FFGGFGFGGEFGEFGGGEEFAFCECGEGGGDC9C5CGGGGGGGGCEEEGGGCGGG**:CEE9@GGGFGC8CCEFGGC**3CFG8CGDGGGGGECCCF77?*9?EFGGGGFFGGCCCFGF4>C*
@M03364:396:000000000-C9LGT:1:1101:20872:2662 1:N:0:10
ACTCCTACGGGAGGCAGCAGTGGGGAATCTTGCACAATGGGCGGAAGCCTGATGCAGCGACGCCGCGTGCGGGACGAAGGCCTTCGGGCTGTAAACCGCTTTCAGCAGGGACGAGGCGAAAGTGACGGTACCTGCAGAAGAAGCCCCGGCTAACTACGTGCCAGCAGCCGCGGTAATACGTAGGGGGCAAGCGTTATCCGGATTCATTGGGCGTAAAGCGCGCGTAGGCGGCCAGCCTGGTCGGGAGGCAAATCCGGGGGCTCAACCCCCGTCCGCTCCCGATACCGGCCGGCC
+
GGGGGGGGGGGGGGGGGGGGGGGGGGGGGGGGGGGGGGGGGGGGGGGGGGGGGGGGGGGGGGGGGGGGGGGGGGGGGGGGGGGGGGGGGGGGGGGGGGGGGGGGGGGGGGGGGGGGFGGG:*?8DDFE8*=8@<CCFDGGGFGGGGGGEGDG,CFFGGGGGGGGGFGGG::CGGGGGGGGGGGCEGGGGGGGGGGGGGGGGGGDGGGGGGGGGGGGGGGGGGGGGGGGGGGGGGGGGGGGCCGGG=8*88CCGGGGGGGGGECFDFGGGGG<DGGGDGGGFFEGGGDDGFFGG)
@M03364:396:000000000-C9LGT:1:1101:16833:2665 1:N:0:10
ACTCCTACGGGAGGCAGCAGTGGGGAATCTTGCACAATGGGCGGAAGCCTGATGCAGCGACGCCGCGTGCGGGACGAAGGCCTTCGGGCTGTAAACCGCTTTCAGCAGGGACGAGGCGAAAGTTACGGCACCTGCAGAAGAAGCCCCGGCTAACTACGTGCCAGCAGCCGCGGTAATACGTAGGGGGCAAGCGTTATCCGGATTCATTGGGCGTAAAGCGCGCGTAGGCGGCCAGCCTGGTCGGGAGTCAAATCCGGGGGCTCAACCCCCGTCCGCTCCCGATACCGGCCGGCG
+
GGGGGGGGGGGGGGGGGGGGGGGGGGGGGGGGGGGGGGGGGGGGGGGGGGGGGGGGGGEGGGGGGGGGGGGGGGGGGGGGGGGGGGGGGGGGGGGGGDGGGGG9FDF8CFGGGG7:>CC7*5?388CF**4+,,8CB,8<:,@<FF:F:FG*2?AFFG:FCCCGFCGFF/*:C8CGFCGG:@C8CGGEEGGGGEEEFCCEGCEEFCC@GGGGE*:ECF:CEG>E:5CGCEGCEGGGG*;F@:EGEGGGGGGGFC8C<EGEG*9<<C695DGCDGGCD3:F@<57CFCBDEFG3)
@M03364:396:000000000-C9LGT:1:1101:21204:2672 1:N:0:10
ACTCCTACGGGAGGCAGCAGTAGGGAATCTTCCACAATGGACGCAAGTCTGATGGAGCAACGCCGCGTGAGTGAAGAAGGTTTTCGGATCGTAAAGCTCTGTTGTTGGTGAAGAAGGATGTGAGTAGTAACTGGCTCATATTTGACGGTAATCAACCAGAAAGTCACGGCTAACTACGTGCCAGCAGCCGCGGTAATACGTAGGTGGCAAGCGTTGTCCGGATTTATTGGGCGTAAAGCGAGCGCAGGCGGAATGATAAGTCTGATGTGAAAGCCCACGGCTCAACCGTGGAAC
+
GGGGGGGGGGGGGGGGGGGGGGGGGGGGGGGGGGGGGGGGGGGGGGGGGGGGGGGGGGGGGGGGGGGGGGGGGGGGGGGGGGGGGGGGGGGGGGGGGGGGGGCEF@FFGGGGGGGGGGFGGAFB<@FG<,9,<4B=FFFGFCFFFGDFGGCFFGGGGGGGGGGGGGGGGGGGGGGGGGGGGGGGGGGGGGGGGGGGGGGGGFGGGGGGGGGGGGGGGGGGGG7ECGGGGGGGGGGGGGGGGGGGGGGGGGGGGFGDFGGC+<CC<DGCCFCFGGGGGGGGFDCFGGGF*579CF
@M03364:396:000000000-C9LGT:1:1101:17809:2679 1:N:0:10
ACTCCTACGGGAGGCAGCAGTGGGGAATCTTGCGCAATGGGGGCAACCCTGACGCAGCGACGCCGCGTGCGGGACGAAGGCCTTCGGGTCGTAAACCGCTTTCAGCAGGGACGAGGCCGCTCCGGTGACAGTACCTGCAGAAGAAGCCCCGGCTAAATACGTGCCAGCAGCCGCGGTAATACGTATGGGGCGAGCGTTATCCGGATTCATTGGGCGTAAAGCGCGCGTAGGCGGCCCGTTAGGTCGGAGGTAAAAGCCCGGGGCTCAACCCCGGCGAGCCTCCGATACCGGCGG
+
GGGGGGGGGGGGGGGGGGGGGGGGGGGGGGGGGGGGGGGGGGGGGGGGGGGGGGGGGGGGGGGGGGGGGGGGGGGGGGGGGGGGGGGGGGGGGGGGGGGGGGGGGGGGGGGGGG7<7FFBF*>*4<FG,,7?CC;@FFFGF,CFF,2FGGCG>FEFGGGGGGGGGGGGG8CGGGGGGGGGGGGCCGGGF5CEDEGGGGGGGGGGGGGGGGGGGGGGGCGFGGGGGGGEDGGGEGGEGG?EEEGGGGGCCE;?CF7CDGGGD55:5<FGGGGGGGGGGGGG?FGG>DGFGB>DGD
@M03364:396:000000000-C9LGT:1:1101:14572:2724 1:N:0:10
ACTCCTACGGGAGGCAGCAGTGGGGAATATTGCACAATGGGCGCAAGCCTGATGCAGCGACGCCGCGTGCGGGATGGAGGCCTTCGGGTTGTAAACCGCTTTTGTTCAAGGGCAAGGCACGGTTTCGGCCGTGTTGAGTGGATTGTTCGAATAAGCACCGGCTAACTACGTGCCAGCAGCCGCGGTAATACGTAGGGTGCAAGCGTTATCCGGATTTATTGGGCGTAAAGGGCTCGTAGGCGGTTCGTCGCGTCCGGTGTGAAAGTCCATCGCTTAACGGTGGATCCGCGCCGG
+
GGGGGGGGGGGGGGGGGGGGGGGGGGGGGGGFGGGGGGGGGGGGGGGGGGGGGGGGGGGGGGGGGGGGGGGGGGGGGGGGGGGGGGGGGGGGGGGGGGGGGGGGGGGGGGGGGGGGGGGDE@FCGGGG3+5**8>:,@FFGCFEGFGFGGFF>FGGGGGGGGGGGGGGG8CFGGFGGGGGGGGGGGGGGGGGGCFGGGGGGGGGGGGGGGGGGEEEGGGGGGGGGC>CGGGGGGGGGGGGGGGGGGGGGGGG=EGEG8=CGFGCGFEGFFGGGCGDGGGGFFG:6FFFGFFGGG
@M03364:396:000000000-C9LGT:1:1101:19865:2731 1:N:0:10
ACTCCTACGGGAGGCAGCAGTGGGGAATATTGCACAATGGGCGCAAGCCTGATGCAGCGACGCCGCGTGCGGGATGGAGGCCTTCGGGTTGTAAACCGCTTTTGTTTGGGAGCAAGCCCTTCGGTGTGACTGTACATTTCGAATAAGCACCGGCTAACTACGTGCCAGCAGCCGCGGTAATACGTAGGGTGCGAGCGTTATCCGGATTTATTGGGCGTAAAGGGCTCGTAGGCGGTTCGTCGCGTCCGGTGTGAAAGTCCATCGCCTAACGGTGGATCTGCGCCGGGTACGGGC
+
GGGGGGGGGGGGGGGGGGGGGGGGGGGGGGGFGGGFGGGGGGGGGEGGGGGGGGGGGGGGGGGGGGGGGEGGGGGGGFGGGGCGGGGGGGGGFGGGGEGFGGGGFBDFFGFGGF,3FFG,<-@+8@FF3,,:,<F9DFC9F:,DF;C9,DFBFGCF8CFFFGECFCGGG,BCCFFGGGE7FGFFC:FFFGGGG>EEE:EEG7?EGEED6<FFGGGGGG5:FGGGGGFEG>EDACE:ECEEDGEGGGCE5/::E999>F?FFFF7/>5977?D<GG3749CF3:C>CC><FBG))
@M03364:396:000000000-C9LGT:1:1101:9635:2794 1:N:0:10
ACTCCTACGGGAGGCAGCAGTGGGGAATATTGCACAATGGGCGCAAGCCTGATGCAGCGACGCCGCGTGCGGGATGGAGGCCTTCGGGTTGTAAACCGCTTTTGTTCAAGGGCAAGGCACGGTTTCGGCCGTGTTGAGTGGATTGTTCGAATAAGCACCGGCTAACTACGTGCCAGCAGCCGCGGTAATACGTAGGGTGCAAGCGTTATCCGGATTTATTGGGCGTAAAGGGCTCGTAGGCGGTTCGTCGCGTCCGGTGTGAAAGTCCATCGCTTAACGGTGGATCCGCGCCGG
+
GGGGGGGGGGGGGGGGGGGGGGGGGGGGGGGGGGGGGGGGGGGGGGGGGGGGGGGGGGGGGGGGGGGGGGGGGGGGGGGGGGGGGGGGGGGGGGGGGGGGGGGGGFGFFGGGGGBDDDFFC+BCFFFD@<@@>>F@ECDFF,8@FBCDGGGG>EGGFGGGFGGGGGFCFGGGGGGGFGGGGGGGGGGGGGGGF6EGGGGGGGGGGCECGFFGGGGE?FGGGGGGGG5CFGGGEFFEGGGGGGGEGGGGGGGGGGGGGGGEGFGCFGGGGGGGGGGDGGGGB@EFGDFFC3DDGG
@M03364:396:000000000-C9LGT:1:1101:14377:2799 1:N:0:10
ACTCCTACGGGAGGCAGCAGTGGGGAATATTGCACAATGGGCGCAAGCCTGATGCAGCAACGCCGCGTGAAGGATGAAGGTTTTCGGATCGTAAACTTCTATCAGCAGGGAAGAAATAATGCCGGTACCTGCCTAGAAGCTCCGGCTAACTACGTGCCAGCAGCCGCGGTAATACGTAGGGAGCAAGCGTTATCCGGATTTACTGGGTGTAAAGGGTGCGCAGGCGGCCAAGCAAGTCAGAAGTGAAATTCCGAGGCTCAACTTCGGAGCTGCTTTTGAAACTGCTAGGCT
+
GGGGGGGGGGGGGGGGGGGGGGGGGGGGGGGGGGGGGGGGGGGGGGGGGGGGGGGGGGGGGGGGGGGGGGGGGGGGGGGGGGGGGGGGGGGGGGGGGGGGGGGGGGGGGGGGGGGGGCFF<CF@CCGGD?E3FF9D@FFFFEGFFGCFGGGGFGGFEFGFGGGGGGGGG>BFFGGGGGGGEGGGGGGGGGGDGGGGGGGGGGGFGGGFCCCGFGGGGGGGGGGGGGCEGGGGGGGGCFGGGGGCE?FCGGGGGGGGGFGGCFFFGGECDGGFGGED=DCF@BGGGGFFGFF
@M03364:396:000000000-C9LGT:1:1101:14216:2800 1:N:0:10
ACTCCTACGGGAGGCAGCAGTAGGGAATTTTCGTCAATGGGCGCAAGCCTGAACGAGCAATGCCGCGTGGGTGAAGACGGTCTTCGGATTGTAAAGCCCTGTTGCCGGGGACAAAGGACAGCCGGAGTATACAGCTGACTGTTGGCTGGTACCCGGCCAGAAGGCCACGCCTAACTACGTGCCAGCAGCCGCGGTAATACGTAGGTGGCAAGCGTTATCCGGAATGCTTGGGCGTAAAGGGTGCGCAGGCGGCTGTGCAAGTCTGTAGTAAAAGCGACCGGCCCAACCGGGTA
+
GGGGGGGGGGGGGGGGGGGGGEGGGGGGFGGFE6FGGGGGGGGGGGCFGGGG8FDGGGGGGGGGGGGGG+FFGGGGGGGG7FGGGGG7FGGGGGGGG8FGEGGG9FFGGGGGDGFFDG<BF<B+++6+,<9,,:>,,,D,>3@,,,,8+,<EFD3>7*>DGG7>:F:*>**,C7CC9<:3:=*,3*++=*11=<=@:FCA<27;CFG58@<1*;EEE>F@ED5?F++<+AE5/**2A80AA;5/:5/:**::8CEGDCF79C7::000*:CG*0*17>*70)/199D)9>)1)
@M03364:396:000000000-C9LGT:1:1101:22027:2831 1:N:0:10
ACTCCTACGGGAGGCAGCAGTGGGGAATATTGCACAATGGGCGAAAGCCTGATGCAGCAACGCCGCGTGAGTGATGAAGGCCTTCGGGTCGTAAAACTCTGTCCTCAAGGAAGATAATGACGGTGCTTGTGGAGGAAGCCCCGGCTAACTACGTGCCAGCAGCCGCGGTCATACGTAGGGGGCTAGCGTTATCCGGATTTACTGGGCGTAAAGGGTGCGTAGGTGGTTTCTTAAGTCAGGAGTGAAAGGCTACGGCTCAACCGTAGTAAGCTCTTGAAACTGGGAAACTTGAGT
+
GGGGGGGGGGGGGGGGGGGGGGGGGGGGGGGGGGGGGGGGGGGGGGGGGGGGGGGGGGGGGGGGGGGGGGGGGGGGGGGGGGGGGGGGGGGGGGGGGGGGGGGGGGG,AFGGGEG<<CF@FB@8+8ED:,88::C+@BFGGGGFFG@BFGFGCGGGGGGGGGGGGGGGG4CCCGGGGGGGGGGGFGGGGGGGGGGGGGGGGGGGGGGGGGEGGGGF>EEEDEGGGGEGGGGGGGGGGGGGGGGGGGGGGGGGGGGGGGGGGGGGGGGGGGFFGGGGGGGGFFGGGGGFGFFFG:
@M03364:396:000000000-C9LGT:1:1101:21931:2888 1:N:0:10
ACTCCTACGGGAGGCAGCAGTGGGGAATATTGCACAATGGAGGAAACTCTGATGCAGCGACGCCGCGTGAGTGAAGAAGTATTTCGGTATGTAAAGCTCTTTCGGCAGGGAAGATATTGACGGTACCTGCACACGAAGCCCCTGCTGAATACGTGCCAGCAGCCGCGGTCATACGTATGGTGCAAGCGTTATCCGGATTTACTGGGTGTAAAGGGGGCGCAGATGGCCAGGCAAATCAGAAGTGAAAGCCCGGGGCTAAACCACGGGACTGCTTTTGAAACTGTCCGGCTGG
+
GAFGGGGGGDGGGGGGGGGGGGGGGGGGCFGGFGGGFDGFGGGGFGGGFGGGG9AEAC@F:FEGC@FFF7?FFGGGGGGFGA<FFGGE?FGGGGGGGGGGGGGC@:>CF:F,BAEFA,@?,-8BFGED,:D85,3++3+,++3@,,,3<,,@8@FB7B,3F<F,*<*>:1*,@DC,7F,<FF,?C,<C**4C<CE*CFCFCF9<FF+4=CBCFG7:C*C8EE*20<;03;FGAF*++09<0<:?9:EFDF5:8E>CC*AEGG4>=DDD5C5<7++*:5C>??C**95;CEF<
@M03364:396:000000000-C9LGT:1:1101:24328:2908 1:N:0:10
ACTCCTACGGGAGGCAGCAGTGGGGGATATTGCACAATGGACGAAAGTCTGATGCAGCGACGCCGCGTGAGTGAAGAAGTATTTCGGTATGTAAAGCTCTATCAGCAGGGAAGAAAGGCTCCGGAAGGAAAGAGGACGGTACCTGAGTAAGAAGCCCCGGCTAACTACGTGCCAGCAGCCGCGGGAATACGTAGGGGGCAAGCGTTATCCGGATTTACTGGGTGTAGAGGGAGCGCAGACGGATGTGCAAGTCTGATGTGAAAGCCCGGGGCTCACCCCCGGGACTGCATTGG
+
EGGGGGGGGGGGGGGGGGGGGGGGGGGGGGGGGGGGGGGGDGGGGGGGGGGGGGGGGGGGGGGGGGGFGGGGGGGGFGGFGFFGGGGFFDGEGGDFGGGGGGGFGGGFFGGGGG8EEGG<=3B>8@FE,,6:,,:8@FC+@+@<FCF<F=FGGGG:E*FGGCFFGFBFG>DECFFFGGGGGGEG*1FCFFFGFBFGGGGGGGGGGGGGGFEGGGGGGGGGGG:?CF+<FGGGEGEEGEGGGGGGGFGGGGG9FCFFCF9?FFCFGGGGGCEG9=FGFDGGFBG:C*9?CFFGG
@M03364:396:000000000-C9LGT:1:1101:11421:2921 1:N:0:10
ACTCCTACGGGAGGCAGCAGTGGGGAATATTGCACAATGGGCGCAAGCCTGATGCAGCAACGCCGCGTGAAGGAAGAAGGTTTTCGGATCGTAAACTTCTATCAGCAGGGAAGAAAAAATGCCGGTACCTGCCTAAGAAGCTCCGGCTAACTACGTGCCAGCAGCCGCGGTAATACGTAGGGAGCAAGCGTTATCCGGATTTACTGGGTGTAAAGGGTGCGCAGGCGGCCAAGCAAGTCAGAAGTGAAATTCCGAGGCTCAACTTCGGAGCTGCTTTTGAAACTGCTAGGCT
+
GGGGGGGGGGGGGGGGGGGGGGGGGGGGGGGGGGGGGGGGGGGGGGGGGGGGGGGGGGGGGGGGGGGGGGGGGGGGGGGGGGGGGGGGGGGGGGGGGGGGGGGGGGGGGGGGGGDGGDGCF->+88CFB,C,3C,B>9<FFFFFGCCFGGGG9FFGGGGGGGGGGGGGG7EGEGGGGGGGGGGGGGGGGGGGGGGGGGGGGGCGFFGGGGGGCCGEGGGGGGGGGGGGE?EGGGDGG@FGGGGGFGGGGGGGGGGGGGGGGGGGFGGGGGGGFGGC>FGD?=CFGGGFGFF*
@M03364:396:000000000-C9LGT:1:1101:14678:2936 1:N:0:10
ACTCCTACGGGAGGCAGCAGTGGGGAATCTTGCGCAATGGGCGGAAGCCTGACGCAGCGACGCCGCGTGCGGGAGGAAGGCCCTCGGGTCGTAAACCGCTTTCAGCAGGGACGAGGCCGCAAGGAGACGGTACCTGCAGAAGAAGCCCCGGCTAACTACGTGCCAGCAGCCGCGGTAATACGTAGGGGGCGAGCGTTATCCGGATTCATTGGGCGTAAAGCGCGCGTAGGCGGCCAGCCTGGTCGGGAGTCAAATCCGGGGGCTCAACCCCCGTCCGCTCCCGATACCGGCCGG
+
GGGGGGGGGGGGGGGGGGGGGGGGGGGGGGGGGGGGGGGGGGGGGGGGGGGGGGGGGGGGGGGGGGGGGGGGGGGGDGGGGGG@FGGGGGGGGGGGGGGGGGGFGGGGGGGFECFEGGG*4<=*,=FF<:F8*>F?=BCGCEGFGGAFGGGE7BFGFGGGGGGGGGGGGFGGGGGGGEGGGGFGGGGGGGGGGGG>EGGGGGGDGEGGGGGFGGGGGCFDGGGGGG>EGGGGGGGGGGGGGGGGGGGGGEGGGCGFGGGGG=7:FFGGGGGGG7CGGGE7@FG37DDFDEEGD5
@M03364:396:000000000-C9LGT:1:1101:7532:2981 1:N:0:10
ACTCCTACGGGAGGCAGCAGTAGGGAATCTTCCACAATGGACGCAAGTCTGATGGAGCAACGCCGCGTGAGTGAAGAAGGTTTTCGGATCGTAAAGCTCTGTTGTTGGTGAAGAAGAATAACGATAGTAACTGGCCTTTATTTGACGGTAATCAACCAGAAAGTCACGGCTAACTACGTGCCAGCAGCCGCGGTAATACGTAGGTGGCAAGCGTTGTCCGGAATGATTGGGCGTAAAGGGTGCGCAGGCGGCTGTGCAAGTCTGAAGTAAAAGGGACCGGCTCAACCGGGTC
+
GGGGGGGGGGGGGGGGGGGGGGGGGGGGGGGGGGGGGGGGGGGGGGGGGGGGGGGGGGGGGGGGGGGGGGGGFGGGGGGGGGGGGGGFGGGGGGGGGFGGGBFGGGGG:FGGGGGC,B,,,8B4:BFGG?BFC3,3,B,8BFFFG9FGGF=F,E=EGGGGGGGGGGGGGFGGGGG=FGBEFGFGGGGGGGGGFFGGCGFGGGGGGGGGGGGGGGGGGGGGGGGGGCGGGGGFC8:>FGGGFGGGGGGGGGGGGG@FGGFGFCFFEFGGCFGGG5CFGG><@BGGFG559)79
@M03364:396:000000000-C9LGT:1:1101:13656:3025 1:N:0:10
ACTCCACGGGAGGCAGCAGTGGGGAATCTTGCGCAATGGGGGCAACCCTGACGCAGCGACGCCGCGTGCGGGACGAAGGCCTTCGGGTCGTAAACCGCTTTCAGCAGGGACGAGGCCGCGAGGTGACGGGACCTGCAGAAGAAGCCCCGGCTAAATACGTGCCAGCAGCCGCGGTAATACGTATGGGGCGAGCGTTATCCGGATTCATTGGGCGTAAAGCGCGCGTAGGCGGCCCGTTAGGTCGGAGGTAAAAGCCCGGGGCTCAACCCCGGCGAGCCTCCGATACCGGCGGGC
+
GGGGGGGGGGGGGGGGGGGGGGGGGGGGGGGGGGGGGGGGGGGGGGGGGGGGGGCEGGGGGGGDGGGEGGGGGGGGGGGGGGGGGGGGGGGGGGGGGGGGGGGGGGGCGGGGGGCGGEFCF1=<CFCF:*4<CF@C@FGG<FB?AFEFGGGG>FGGGGGGGGGGGG?FGGGGGGGGGGGGGGGGGGGGGGGGGGGGGGGGGGGGGGGGGCDGGGGGGGGGGGGGGGCEGGGDEGGGECGGGGGGGGGGEGGGDCFGFGGGGGGGGGGGGGGDD5:CDGDFFB5CDGGBGFFGD5
@M03364:396:000000000-C9LGT:1:1101:13838:3040 1:N:0:10
ACTCCTACGGGAGGCAGCAGTGGGGAATATTGCACAATGGGGGAAACCCTGATGCAGCAACGCCGCGTGAGTGATGAAGGCCTTCGGGTTGTAAAGCTCTGTCTTCAGGGACGATACTGACGGTGCCTATGCCGGAAGCCCCGGCTAACTACGTGCCAGCAGCCGCGGTCATACGTAGGGGGCGAGCGTTATCCGGATTCATTGGGCGTAAAGCGCTCGTAGGCGGCCTGCTAGGTCGGGAGTCAAATGCGGGGGCCCAACCCCCGGCCGCTCCCGATACCGGCGGGCTTGGGT
+
GGGGGGGGGGGGGGGGGGGGGGGGGGGGFGGGGGGGGGGGGEGGGGGGGGGGGGGGGGGGGGGGGGGGGGGGGGGGGGGGGGGGGGGGGGGGGGGGGGGGDGG@EGGGGGG=FG+8+CF,A8@B3@BF,,8,5+6+6@FCB++8+++,8==@C,:>FGGGCC7F<BFG8=*<FFF<:=<FCCFF:8*/2**8+0;C8;*2<0<EFGFGEGC*<<E>;EG>CFEFC8??CC;+::FFGG8E5?A+3<<CFFECG*/:/?=*;C3CCC5CDGDCCE*C37*/<5=C</977)8*9*
@M03364:396:000000000-C9LGT:1:1101:25101:3049 1:N:0:10
ACTCCTACGGGAGGCAGCAGTGGGGAATATTGCACAATGGGCGCAAGCCTGATGCAGCGACGCCGCGTGCGGGATGGAGGCCTTCGGGTTGTAAACCGCTTTTGTTCAAGGGCAAGACAAGGTTGCGGCTGTGATGAGTGGATTGTTCGAATAAGCACCGGCTAACTACAAGCCAGCAGCCGCGGTAATACGTAGGGTGCAAGCGTTATCCGGATTTATTGGGCGTAAAGGGCTCGTAGGCGGTTCGTCGCGTCCGGTGTGAAAGTCCATCGCTTAACGGTGGATCCGCGCCGG
+
GGGGGFGGGGGGGGGGGGGGGGGGGGGGGGGGGGGGGGGGGFGGGGGGFFGGFGFFAFGGGGDEGGGGG7CGGGEGGD=FGGGG@FEFGGCFGGGGGDGGEGGGGAE9DEGGEGFE8<F,,-E>,:FC++58,3,,3@E:<,,3,@,,>FGGGGGG9AFECDE7CBFFF,,73<F7CFGGGGGFG@CFGFGGG,;C>CEDFCGFGGGGGFFGDGG8C79EGGDCG8CCFGGG568EECCCCEGECEE=EECEGGEGG?C*/<:CFC?CDC797:C3:0:C>>59F<9>7@B5/<
@M03364:396:000000000-C9LGT:1:1101:11998:3052 1:N:0:10
ACTCCTACGGGGGCAGCAGTGGGGAATCTTGCGCAATGGGGGCAACCCTGACGCAGCGACGCCGCGTGCGGGACGAAGGCCTTCGGGTCGTAAACCGCTTTCAGCAGGGACGAGGCCGCTACGGTGACGGTACCTGCAGAAGAAGCCCCGGCTAAATACGTGCCAGCAGCCGCGGTAATACGTATGGGGCGAGCGTTATCCGGATTCATTGGGCGTAAAGCGCGCGTAGGCGGCCCGTTAGGTCGGAGGTAAAAGCCCGGGGCTCAACCCCGGCGAGCCTCCGATACCGGCGGG
+
GGGGGGGGGGGGGGGGGGGGGGGGGGGGGGGGGGGGGGGGGGGGGGGGGGGGGGGGGGGGGGGGGGGGGGGGGGGGGGGGGGGGGGGGGGGGGGGGGGGGGGGGGGGFGGGGGGGGGGGDGEF=8=FF=4C+<FFFFGGFGGGFGGGGGGGGEGGGGGGGGGGGGGGGGFGGGGGGGGGGGGCGGGGGGGGGGGGGGGGGGGGGGGGGGGGGGGGDGGGGGGGGEG:CGGGGGGGGGEGGGGGGGGGGG8A?FGGGGGGGGGGGGGGGGGGGGGGGGCEFFFGGGGGFGFFGGG
@M03364:396:000000000-C9LGT:1:1101:18456:3058 1:N:0:10
ACTCCTACGGGAGGCAGCAGTGGGGAATCTTGCACAATGGGCGGAAGCCTGATGCAGCGACGCCGCGTGCGGGACGAAGGCCTTCGGGCTGTAAACCGCTTTCAGCAGGGACGAGGCGCAAGTGCCGGTACCTGCCGAAGAAGCCCCGGCTAACTACGTGCCAGCAGCCGCGGTAATACGTAGGGGGCAAGCGTTATCCGGATTCATTGGGCGTAAAGCGCGCGTAGGCGGCCAGCCTGGTCGGGAGTCAAATCCGGGGGCTCAACCCCCGTCCGCTCCCGATACCGGCCGGCT
+
GGGGGGGGGGGGGGGGGGGGGGGGGGGGGGGGGGGGGGGGGGGGGGGGGGGGGGGGGGGGGGGGGGGGGGGGGGGGGGGGGGGGGGGGGGGGGGGGGGGGGGGFGGGGGGGGGGCGGGG*>*8<,8CF4*68@:F,=C<FGF2?CFGGGGGG@FGFGGGGGGGGGGGGG*?EGGGGGGGGGGGGGGGGECFGGGGEGGGGGGGGGGGGGGGGGGGGGGGGGGGGGGEEGGGGGGGGGGGGFGGEGEEGGGGGGGGGGGGGGGGGGGGCGGGGGGDGDGGGFFGGGGDDG@EGG3
@M03364:396:000000000-C9LGT:1:1101:7126:3068 1:N:0:10
ACTCCTACGGGAGGCAGCAGTGGGGAATATTGCACAATGGGGGGAACCCTGATGCAGCGACGCCGCGTGCGGGATGGAGGCCTTCGGGTCGTGAACCGCTTTTGATTGGGAGCAAGCGTGAGTGAGTGTTCCTTTCGAATAAGCACCGGCTAACTACGTGCCAGCAGCCTCGGTAATACGTAGGGTGCAAGCGTTGTCCGGAATCATTGGGCGTAAAGGGCTCGTAGGCGGTTCGTCGCGTCCGGTGTGAAAGCCCATCGCTTAACGGTGGGTCTGCGCCGGGTACGGGCGGGC
+
GGGGGGGGGGGGGGGGGGGGGGGGGGGGGGGGGGGGGGGFGGGGGGGGGCCGGGGGGGGGGGGGGGGGEEGGGGGGGGGGGGGGGGGCFCFGCFGGGGGCCGGGGGGFGGGEGGGGGGGEE-?<<CFFF27?FFFFCF6C5<CEF8@EEG*C:@EGGGGGFGFGGGGGG,CCEEE8EGGG9@CEEGGGGFGGGGGGGGGGGGGGGGGGGGGGGGGGGGFGGGFG?EECGGGEGGGE5CGGGGGGGEGGGDGFGGGGGCFGG8<EGGGG<FED3?=C*1*9>DGGGDGECEFDD5
@M03364:396:000000000-C9LGT:1:1101:13627:3106 1:N:0:10
ACTCCTACGGGAGGCAGCAGTGGGGGATATTGCACAATGGAGGGAACTCTGATGCAGCGACGCCGCGTGAGTGAAGAAGTATTTCGGTATGTAAAGCTCTATCAGCAGGGAAGAAAGACCCACAAGGGGGATGCCGGTACCTGAGTAAGAAGCCCCGGCTAACTACGTGCCAGCAGCCGCGGTAATACGTAGGGGGCGAGCGTTATCCGGATTTACTGGGTGTAAAGGGAGCGCAGACGGACCTTCAAGTCTGATGTGAAATTCCGGGGCTCAACCCCGGGACTGCATTGGAA
+
GGGGGGGGGGGGGGGGGGGGGGGGGGGGGGGGGGGGGGGGEGGGGGGGGGGGGGGGGGGGGGGGGGGGGGGGGGGGGGGGFFGGGGGGGGGGGGGGGGGGGGGGGGGGGGGGGFB888EFF:B+,:FE+8@=+,BF@FDGGGFGGD=BEGAFGGFGGGGGGGGGGGGFGGGGGGGGGGGGFGGG@FGGGCFGGGGGGGGGGGGGGGGGGGGGGFFGGGGGEECFGFGGGGEDGGGGGGGGGGGGGGGGGGGGGGGGGGGGGFCEGGGGGGEDGCFGDGGGFBGFFGCFFFFD>
@M03364:396:000000000-C9LGT:1:1101:6824:3111 1:N:0:10
ACTCCTACGGGAGGCAGCAGTAGGGAATCTTCCACAATGGACGCAAGTCTGATGGAGCAACGCCGCGTGAGTGAAGAAGGTTTTCGGATCGTAAAGCTCTGTTGTTGGTGAAGAAGGATGTGAGTAGCATCTGGCTCATATTTGACGGTAATCAACCAGAAAGCCACGGCTAACTACGTGCCAGCAGCCGCGGTAATACGTAGGTGGCGAGCGTTATCCGGAATTATTGGGCGTAAAGGGTGCGTAGGCGGCTGATTAAGTTCGTGGTTAAAGCGTGGGGCTCAACCCCATAA
+
GGGGGGGGGGGGGGGGGGGGGGGGGGGGGGGGGGGGGGGGGGGGGGGGGGGGGGGGGGGGGGGGGGGGGGGGFGGGGGGGGGGGGGGGGGGGGGGGGEGGGGGGGGGGGGGGGGGGGGGGG9<,BCFG,,8A,CADDGGFGGGFGGGFGGB<DFGGGGGGGGGGGGGGGCEGGGGGGGGGGGGGGGGGGEFGGGGGGGGGGGGEGGGGGGGGGGGGGGGGGGGGGGEFFGGGGGGGGGGDGGGGGGGDGGGGGGGGGGGGGGGGGGGGGGGGGFGDGGGGFFGGGGGFG:?46
@M03364:396:000000000-C9LGT:1:1101:9054:3119 1:N:0:10
ACTCCTACGGGAGGCAGCAGTGGGGAATATTGCACAATGGGCGCAAGCCTGATGCAGCGACGCCGCGTGCGGGATGGAGGCCTTCGGGTTGTAAACCGCTTTTGTTCAAGGGCAAGGCACGATTTCGGCTGTGTTGAGTGGATTGGTCGAATAAGCACCGGCTAACTACGTGCCAGCAGCCGCGGTAATACGTAGGGTGCAAGCGTTATCCGGATTTATTGGGCGTAAAGGGCTCGTAGGCGGGTCGTCGCGTCCGGTGTGAAAGTCCATCGCTTAACGGTGGATCCGCGCCGG
+
GGGGGGGGGGGGGGGGGGGGGGGGGGGGGGGGGGGGGGGGGGGGGGGGGGGGGGGGGGDGEGGGGGGGGGGGGGGG7FFGFGGGGGGGGGGGGGGGGEFGGGGEGDDF?<F:=FGG+><<=8D,3@FG+8@8,,,,,88@<BBFG,ECEG:?>FGG9EG*<FGCGGGFC=EFFFCF7CF:CCFFCGECF+:CF,8E>FDECGFGCGDEG9CEEGE;FCCFG+;;>E5/;C:E8FGCCEGEGGG/:58=:=C:C5>EGCC5*@C?EGFDFGG*/5C5>DEG5:=<D7C:DD>753
@M03364:396:000000000-C9LGT:1:1101:15445:3154 1:N:0:10
ACTCCTACGGGAGGCAGCAGTGGGGAATCTTCCGCAATGGGCGAAAGCCTGACGGAGCAATGCCGCGTGAGTGATGAAGGGATTCGTCCCGTAAAGCTCTTTTGTTGGTGACGAACGTGCAGGTGGTACATAATCCTCTGTAATGACGGTAGCCAACGAATAAGCCACGGCTAACTACGTGCCAGCAGCCGCGGTAATACGTAGGTGGCGAGCGTTGTCCGGAATTATTGGGCGTAAAGAGCATGTAGGCGGTTTCTTAAGTCCGGAGTGAAAATGCGGGGCTCAACCCCGTAT
+
GGGGGGGGGGGGGGGGGGGGGGGGGGGGGGGGGGGGGGGGGGGGGGGGGGGGGGGGGGGGGGGGGGGGGGGGGGGGGGGGGGGGGGGGGGGGGGGGGGGGGGGGGGGGGGGGGGEGGGGF=DD38BCF,898,<FFFGGGGGGGGFGGGGGGGGGGGGGGGGGGGGGGGFEGFGGGGGGGGGGGGGGGGGGGGGGGGGGGGGGGGGGGGGGGGGGGGGGGGGCEFFFFGGGGGGGCEGGGGGGGGGGGGGGGCEGFGGGGGGG9EGCDGFCF>FGFGGGGFEEFGGGFGFBDD<
@M03364:396:000000000-C9LGT:1:1101:15318:3185 1:N:0:10
ACTCCTACGGGAGGCAGCAGTAGGGAATCTTCCACAATGGACGCAAGTCTGATGGAGCAACGCCGCGTGAGTGAAGAAGGTTTTCGGATCGTAAAGCTCTGTTGTTGGTGAAGAAGGACGGCAGCAGTTACTGGCTGTCGTTTGACGGTAATCAACCAGAAAGTCACGGCTAACTACGTGCCAGCAGCCGCGGTAATACGTAGGTGGCAAGCGTTGTCCGGATTTACTGGGCGTAAAGGGAGCGTAGGTGGATATTTAAGTGGGATGTGAAATACCCGGGCTTAACCTGGGTGC
+
GGGGGGGGGGGGGGGGGGGGGGGGGGGGGGGGGGGGGGGGGGGGGGGFGGGGGGGGGGGGGGGGGGGGGGGGGGGGGGGGFGGGGGGGGGGFGGGGGGGCFGDFGCF8FFGCFFGGCGFE+44+3BFG,5AC,BCFGGGF=CGGFFFFFFGG9CGGGGGFGGGCGAEGGCEGGGGGGGGGGGGGGGGGGGGGGGGDGGGGGGGGGGGGFFGGGGDGGGDGGGGGGG?CGGGGGGGGGGGGGGGGEGGGGFGFGFGGGGGGGGGGFFGGGGGGG??CFCEGFBFCFCFFGFFD35
@M03364:396:000000000-C9LGT:1:1101:7986:3192 1:N:0:10
ACTCCTACGGGAGGCAGCAGTGGGGAATATTGCACAATGGGCGCAAGCCTGATGCAGCGACGCCGCGTGCGGGATGGAGGCCTTCGGGTTGTAAACCGCTTTTGTTCAAGGGCAAGGCACGGTTTCGGCCGTGTTGAGTGGATTGTTCGAATAAGCACCGGCTAACTACGTGCCAGCAGCCGCGGTAATACGTAGGGTGCAAGCGTTATCCGGATTTATTGGGCGTAAAGGGCTCGTAGGCGGTTCGTCGCGTCCGGTGTGAAAGTCCATCGCTTAACGGTGGATCCGCGCCGG
+
GGGGGGGGGGGGGGGGGGGGGGGGGGGGGGGGGGGGGGGGGGEGGGGGGGGGGGGGGGGGGGGGGGGGGGGGGGGGGGGGGGGGGGGGGGGGGGGGGGGGGGGGGGGGGGGGGG7F7FFGGFFGGFGG:+@5>FD@FFFGGCCDGGGGGGGGFEGGGGGGGGGGGGGGG:C@FGGGGGGGGGGGGGGGGGGGGCGGGGGGGGGGGGGGGCGGGEG59CFGGGGGGGGGGGGGEGFGGGGEGGG:EEDEGGGGGGGGG=EEGGGGGGGGGGGGGGGGGGGG>>EFFGGFGFDG3C
@M03364:396:000000000-C9LGT:1:1101:8438:3195 1:N:0:10
ACTCCTACGGGAGGCAGCAGTGAGGAATATTGGTCAATGGGCGAGAGCCTGAACCAGCCAAGTAGCGTGCAGGATGACGGCCCTATGGGTTGTAAACTGCTTTTGTATGGGGATAAAGTGCCCCACGTTTGGAGTTTTGTAGGTACCATACGAATAAGGACCGGCTAATTCCGTGCCAGCAGCCGCGGTAATACGGAAGGTCCGGGCGTTATCCGGATTTATTGGGTTTAAAGGGAGCGTAGGCCGTGGATTAAGTGTGTTGTGAAATGTAGGCGCTCAACGTCTGACTTGC
+
GGGGGGGGGGGGGGGGGGGGGGGGGGGGGGGGGGGGGGGGGGGGEGGGGGGGGGGGGGGGGGGGGGGGGGGGGGGGGGGGGGGGGGGGGGGGGGGGGGGGGGGGGGGFGGGGDGDFFGGDF-F@+@CF888+:8,BEFGGCDFFF?FFGCFFCDGGGGGGGGGGGGEGGGGGGGGGGGGGGGGGGGGGGFGFFGGGG7CFGFGGGGGGGGGGGFGGE;CCGGGGGG;:EGGGGGGGEGGCCCGG?ECEEC@CCFGGFGGGC=FEFFGGGGGGGGGGGGGGFFG<FGFFGFFG
@M03364:396:000000000-C9LGT:1:1101:19441:3207 1:N:0:10
ACTCCTACGGGAGGCAGCAGTGGGGAATATTGCACAATGGGGGAAACCCTGATGCAGCAACGCCGCGTGAGTGATGACGGCCTTCGGGTTGTAAAGCTCTGTCTTCAGGGACGATACTGACGGCGCCTTCGTCGGAAGCCACGGCTAACTACGTGCCAGCAGCCGCGGTAATACGTAGGTGGCGAGCGTTGTCCGGATTTACTGGGCGTAAAGGGAGCGTAGGCGGATTTTTAAGTGAGATGTGAAATACTCGGGCTTAACCTGAGTGCTGCATTTCAAACTGGAAGTCTAG
+
GGGGGGGGGGGGGGGGGGGGGGGGGGGGGGGGGGGGGGGGGGGGGGGGGGGGGGGGGGGGGGGGGGGGGGGGGGGGGGGGGGGGGGGGGGGGGGGGGGGGGFFGGFGCFGGGGGGG+EFDG-@+3@FF+,8338+@>@FFFGGGGGEFGGGGGGGGGGGGGGGGGGGEG=CGGGGGGGGGGGGGGGGGGGGGGGGGGGGGGGGGGGGGGGGGGGGCEGGEGGGGGGEDGGGGGGGGGEFFFGGGGGFFFGEGGGGGGGGGGFGGGGFGGGGGGGGGGGGGFFGGGGGFGFFG
@M03364:396:000000000-C9LGT:1:1101:10650:3247 1:N:0:10
ACTCCTACGGGAGGCAGCAGTAGGGAATCTTCCACAATGGGCGCAAGCCTGATAGAGCAACACCGCGTGAGTGAAGAAGGGTTTCGGCTCGTAAAGCTCTGTTGTTAGAGAAGAACGTGCGTGCGAGCAACTGTTCACGCAGTGACGGTATCTAACCAGAAAGTCACGGCTAACTACGTGCCAGCAGCCGCGGTAATACGTAGGTGGCAAGCGTTATCCGGATTTATTGGGCGTAAAGCGAGTGCAGGCGGTTTGATAAGTCTGATGTGAAAGCCTTTGGCTTAACCAAAGA
+
GGGGGDFGGGGGGGGGGGGGGGGGGGFGGGGGGGGFGGGGGGGGGGGGGGGGGGGGGGGGGGGGGGGGGGGGGGGGGGGGGFFGGGGGGGGGGGGGGGDEGGGDFGGGGFGCGF<F:?DCB-B++?FFEFFF8@5,CFFC+@CFDECFGGEGGAFFGFFGGGGGG=FFG@EGGGGGGGGCFGGGGFBFCFGGGG>FFGFGFCGGGGCGGFGDGGGGGGGGGG5E?FGGGGGGGGDGGCEGDGGGGGGG*:E78EDFDGCEGGGGGGGGFGG7>FEGGGFGFF=FGG=?7FFD
@M03364:396:000000000-C9LGT:1:1101:21008:3295 1:N:0:10
ACTCCTACGGGAGGCAGCAGTGGGGAATATTGCACAATGGGCGAAAGCCTGATGCAGCAACGCCGCGTGAGTGATGAAGGCCTTCGGGTCGTAAAACTCTGTCCTCAAGGAAGATATTGACGGTACTTGCGGAGGAAGCCCCGGCTAACTACGTGCCAGCAGCCGCGGTAATACGTAGGGGGCTAGCGTTATCCGGATTTACTGGGCGTAAAGGGTGCGTAGGTGGTCTCTTAAGTCAGGAGTGAAAGGCTACGGCTTAACCGTAGTAAGCTCTTGAAACTGGGAGACTTGAGT
+
GGGGGGGGGGGGGGGGGGGGGGGGGFGGGGGGGGGGGGGGGGGGGGGGGGGGGGGGGGGGGGGGGGGGGGGGGGGGGGGGGGGGGGGGFDFFGGGGGGGGGGG8FFGGGGGEFEFG,FFFFFG7:CEFC,88@F==DFCFG7EG7@:FFFFGFGGGGGGGGGGGGGGGGGGGGGGGGGGGGGGGGGGGGGGGGGGGEGGGG?EEEFGGCGGGGGGGGGGEGGGGGGGG@CFFF?F?FGGC@EGGGGGGGGFF?ECGCCFGGGGGGDGGFGGGGF:>CGFDF@FGGGD@FFF:D*
@M03364:396:000000000-C9LGT:1:1101:11547:3297 1:N:0:10
ACTCCTACGGGAGGCAGCAGTGGGGAATATTGCACAATGGGGGAAACCCTGATGCAGCGACGCCGCGTGAGTGAAGAAGTATTTCGGTATGTAAAGCTCTATCAGCAGGGAAGAAGATGACGGTACCTGCAGTAGCAGCCCCGGCTAACTACGTGCCAGCAGCCGCGGTAATACGTAGGGGGCAAGCGTTATCCGGATTTACTGGGTGTAAAGGGAGCGTAGACGGATTAGCAAGTCAGATGTGAAAGGCGGGGGCTTAACCCCTGGATTGCATTTGAAACTGCGGATCTTG
+
GGGGGGGGGGGGGGGGGGGGGGGGGGGGGGGGGGGGGGGGGGGGGGGGGGGGGGGGGGGGEGGGGGGECGGGGGGGGGGGGGFGGGGGGGGGGGGGGGGCFGGGGFGGGGGGGG8F4,AF5-8><CFG,8A,,,8,8=F<+38>::+@FF9CGGGG7D8FFGGFGGG>E:CGGGGFFGEGGGGGGGGGGGGGGGGGGGGGGGGGGGGGCGGGGGGFG5CEGCCGGEEG>EGGFGGGGFG7@FFFCFGFGGGGDEEGGGGGG+CEGGGGGGGG7F?CFFFGF6<CD35>DFFF
@M03364:396:000000000-C9LGT:1:1101:15538:3299 1:N:0:10
ACTCCTACGGGAGGCAGCAGTGGGGAATATTGCACAATGGGCGCAAGCCTGATGCAGCGACGCCGCGTGCGGGATGGAGGCCTTCGGGTTGTAAACCGCTTTTGTTCAAGGGCAAGGCACGGTTTCGGCTGTCTTGAGTGGATTGTTCGAATAAGCACCGGCTAACTACGTGCCAGCAGCCGCGGTAATACGTAGGGTGCAAGCGTTATCCGGATTTATTGGGCGTAAAGGGCTCGTAGGCGGTTCGTCGCGTCCGGTGTGAAAGTCCATCGCCTAACGGTGGATCTGCGCC
+
GGGGGGGGGGGGGGGGGGGGGGGGGGGGGGGGGGGGGGGGGGGGGGGGGGGGGGGGGGGGGGGGGGGGGGGGGGGGGGGGGGGGGGGGGGGGGGGFGGGGGGG9FDF,EFGGGGGGFGG<3+B++:@C>+5,,,8,7@FGG@GFFB@BFG>F*?FFFGGFC@EEFGGGD*=FCFCFGFGGDCFGGGC@FFGG@68AEFGGFGGGGGGEFDFGG?EGGGGGGGFGGC/;CGGGCFCGGGGGGGGGGGGEGGGGGGEGG?EEGCFCFG?>7::DDE53CGGG>>G*02*1*877
@M03364:396:000000000-C9LGT:1:1101:25275:3311 1:N:0:10
ACTCCTACGGGAGGCAGCAGTAGGGAATCTTCCACAATGGACGCAAGTCTGATGGAGCAACGCCGCGTGAGTGAAGAAGGTTTTCGGATCGTAAAGCTCTGTTGTTGGTGAAGAAGGATAGCGTTAGTCACTGGCATTTATTTGACGGTAATCAACCAGAAAGTCACGGCTAACTACGTGCCAGCAGCCGCGGTAATACGTAGGTGGCAAGCGTTGTCCGGATTTATTGGGCGTAAAGCGAGCGCAGGCGGAAAAATAAGTCTAATGTGAAAGCCCTCGGCTTAACCGAGGAAC
+
GGGGGGGGGGGGGGGGGGGGGGGGGGGGGGGGGGGGGGGGGGGGGGGGGGGGGGGGGGGGGGGGGGGGGGGGGGGGFFGGFEGGGGGG>FGGGGGGGGG9FAFCGEB,=DFFGA9BE4=86CC++8FG,,9<,:B,5E<FFCGF<AFFGGGD9FFGFGGGFFFFFGFGGBEGDGGGGGGGGGGGGGGGCCGGGGGGGGGGGGGGGCFGGGGGGFGGEGGGGGEGGG?FFFGGGCGGGGGCEG*78EEGGGE>CGFCDGGFCFFGGGGGGGGGGGGFDFGGFFGGC:F@CB>999
@M03364:396:000000000-C9LGT:1:1101:17232:3323 1:N:0:10
ACTCCTACGGGAGGCAGCAGTAGGGAATCTTCCACAATGGACGCAAGTCTGATGGAGCAACGCCGCGTGAGTGAAGAAGGTTTTCGGATCGTAAAGCTCTGTTGTTGGTGAAGAAGGATAGAGGTAGTAACTGGCCTTTATTTGACGGTAATCAACCAGAAAGTCACGGCTAACTACGTGCCAGCAGCCGCGGTAATACGTAGGTGGCAAGCGTTGTCCGGATTTACTGGGTGTAAAGGGAGCGTAGACGGCAGGGCAAGTCTGAAGTGAAAGGCGGGGGCTCAACCCCCGGAC
+
GGGGGGGGGGGGGGGGGGGGGGGGGGGGGGGGGGGGGGGGGGGGGGGGGGGGGGGGGGGGGGGGGGGGGGGGGGGGGGGGGGGGGGGGGGGGGGGGGGGGGFGGGGGGGGGGGFBF@FDCF?C4BDFG,,CC?,BFGGGGG,AFFGGFGGEGFGGGGGGGGGGGGGGGGGGGGGGGGGGGGGGGGGGGGGGGGGGGGGGGGGGGGGGGGGGGGFGGGGGGGGGGGGGGGGGGGGGGGGGGGGGGGGGEGGGGGGGGGGGGFGFGGGGGFFCGGGGGGGGGFFGGGGFFGEFGGD
@M03364:396:000000000-C9LGT:1:1101:8868:3326 1:N:0:10
ACTCCTACGGGAGGCAGCAGTAGGGAATCTTCCACAATGGACGCAAGTCTGATGGAGCAACGCCGCGTGAGTGAAGAAGGTTTTCGGATCGTAAAGCTCTGTTGTTGGTGAAGAAGAATAGAGGTAGTACCTGGCCTTTATTTGACGGTAATCAACCAGAAAGTCACGGCTAACTACGTGCCAGCAGCCGCGGTAATACGTAGGTGGCAAGCGTTGTCCGGATTTATTGGGCGTAAAGCGAGCGCAGGCGGAAAAATAAGTCTAATGTGAAAGCCCTCGGCTTAACCGAGGAAC
+
GGGGGGGGGGGGGGGGGGGGGGGGGGGGGGGGGGGGGGGGGGGGGGGGGGGGGGGGGGGGGGGGGGGGGGGGGGGGGGGGGGGGGGGGGGGGGGGGGGGGGGGGGGGGGGGFGG,B,4:FE-C,,:EF,,CC,,83CFFGGGFFCE@EGGGGFGGGGGGGGGGGGGGGE7EGFGGGGDGGGGGGGGGGGGGDEGGGGGGGGGGGGGGGGGGGGGGCGGF8?*<CCFCGGGGGGGGGGGGGGGGGCEEEGGG*C7EEFGGFGGGGGFFGGDEFGG=DCFGGFFGG:CGFGFECFC
@M03364:396:000000000-C9LGT:1:1101:20589:3341 1:N:0:10
ACTCCTACGGGAGGCAGCAGTGGGGAATATTGCACAATGGGCGAAAGCCTGATGCAGCAACGCCGCGTGAGTGATGAAGGCCTTCGGGTCGTAAAACTCTGTCCTCAAGGAAGATAATGACGGTACCTGCCCCAGAAGCCCCGGCTAACTACGTGCCAGCAGCCGCGGTGATACGTAGGGGGCAAGCGTTATCCGGATTTACTGGGTGTAAAGGGAGCGTAGGCGGCTTGGCAAGTCTGATGTGAAAGCCCAGGGCTCAACCCTGGGACTGCATTGGAAACTGTCAGGCTAG
+
GGGGGGGGGGGGGGGGGGGGGGGGGGGGGGGGGGGGGGGGGGGGGGGGGGGGGGGGGGGGGGGGGGGGGGGGGGFGGGGGFFFGGGGGGDGGC@FGGGGGGGG8FGG,FGFEFGA,,<EEF@FF+BFG,,8,8++,8BE=>CFGGE+DGGFG7FACGGGGGFGGE*FE:*BFGFFBCCFGGGGGF@FGGEDGGGGGGDGGGGGGGGCGGFGGGDGGGCGEGEEGGG8EEEGGGGGGGGGGGGGFGFGGGC>FGGGGGGGGGGGGGGGGFGGGGGGDFGFGFFGCDGFFGFFG
@M03364:396:000000000-C9LGT:1:1101:16066:3347 1:N:0:10
ACTCCTACGGGAGGCAGCAGTGGGGAATATTGCACAATGGGCGCAAGCCTGATGCAGCGACGCCGCGTGCGGGATGGAGGCCTTCGGGTTGTAAACCGCTTTTGTTTGGGAGCAAGCCCTTCGGGGTGAGTGTACCTTTCGAATACGCACCGGCTAACTACGTGCCAGCCGCCGCGGTAATACGTAGGGTGCGAGCGTTATCCGGATTTATTGGGCGTAAAGCGCGCGTAGGCGGCCCGGCCAGTCGGGGGTCAAATGGCGGGGCCCAGCCCCGCCCCGCCCCCGATACCGCCG
+
GGGGGGGGGGGGGGGGGGGGGGGGGGGGGGGGGGGGGGGGGGGGGGGGGGGGGGGGGGGGGGGGGGGGGGGGGGGGGGGGGGGGGGGGGGGGGGGGGGGGGGGGGGGGGGGGGGFGDGGF,B@3+8CF8,73@,FGGGGGG@FFG,FFGGGGGGGGGGGGGGGGGGGGG*CGGGGGGGGGGGGGGGGGGGGGGEGGGGGGGGGGGGGGGGGGGGGGGGGGGGGGGGGGGGGGGGGGGGGGGGGGGGGGGGGGGFFGGGGGGGGEGGGGGGGGGGGGGGGGFFGGGDGBGFFGG5
@M03364:396:000000000-C9LGT:1:1101:21315:3382 1:N:0:10
ACTCCTACGGGAGGCAGCAGTGGGGAATATTGCACAATGGGCGCAAGCCTGATGCAGCGACGCCGCGTGCGGGATGGAGGCCTTCGGGTTGTAAACCGCTTTTGTTCGAGGGCAAGACACCGTTTCGGCTGGAATAAGTGGCTTGTTCGACTGAGCACCGGCTAACTACATGCCAGCAGCCGCGGTAATACGTAGGGTGCAAGCGTTATCCGGATTTATTGGGCGTAAAGGGCTCGTAGGCGGTTCGTCGCGTCCGGTGTGAAAGTCCATCGCTTAACGGTGGATCCGCGCCGG
+
GGGGGGGGGGGGGGGGGGGGGGGGGGGGGGGGGGGGGGGGGGGGGGGGGGGGGGGGGGGGEGGGGGGGGGGGGGGGGGGGGGGGGGGGGGGGGGGGGGGGGGGAFAF+BCFGGGG7,,BC+8@33@FC+*5+,,,,7@,3<7,,*>,?FG*>5?ECC:C71CCFCF?:B,>F,C<FGAFGGEGG@**29<@E<<@CE@C;CFG>EGGGFC<EG8C>9<E??EG=E8E=;CEGDGGEGEFEFGE5?*:1?EEGGG8EGCG*:@CFE>CD*?CCDC537CEGB>EDF6CFCEFD)>
@M03364:396:000000000-C9LGT:1:1101:19384:3416 1:N:0:10
ACTCCTACGGGAGGCAGCAGTGGGGAATATTGCACAATGGGGGAAACCCTGATGCAGCAACGCCGCGTGAGTGATGACGGCCTTCGGGTTGTAAAGCTCTGTCTTCAGGGACGATAATGACGGTACCTGTGGAGGAAGCCACTGCTAACTACGTGCCAGCAGCCGCGGTAATACGTAGGTGGCGAGCGTTGTCCGGATTTACTGGGCGTAAAGGGAGCGTAGGCGGACTTTTAAGTGAGATGTGAAATACTCGGGCTTAACCTGAGTGCTGCATTTCAAACTGGAAGTCTAG
+
GFGGGGGGGGDGG7FGGCEFGGGGGEGGGGGGGGGCGGAF<FEGGGGGGGFGGGFDFCEEGGGGGEEGGEEFFGGGGGGGGGGGE<CGGGGGFGGDF9?,C9,,@CF,A<AFFGGC+?FF<3@BFF,,:3@,,,+3@D=<>8,78@3@FGEG<FFFGGFFCF:DGGFCE*:F;CFFGGGGCEGECEEEGGGGG:FGGDGGGGFFGGGDC5C8CGGCGEECGDD0:**:8@FGGGGGGGGCGGGGGGGGFCFCCGGGG=FF:C>E?FGDGGG=CFFC>FF:F?7**09/:@@7
@M03364:396:000000000-C9LGT:1:1101:12956:3427 1:N:0:10
ACTCCTACGGGAGGCAGCAGTGGGGAATATTGCACAATGGGGGAAACCCTGATGCAGCAATGCCGCGTGAGTGATGACGGCCTTCGGGTTGTAAAGCTCTGTCTTCAGGGACGATAATGACGGTACCTGAGGAGGCAGCCACGGCTAACTACGTGCCAGCAGCCGCGGTTATACGTAGGTGGCAAGCGTTGTCCGGATTTACTGGGCGTAAAGGGAGCGTAGGCGGATTTTTAAGTGAGATGTGAAATACCCGGGCTTAACTTGGGTGCTGCATTTCAAACTGGAAGTCTAG
+
GGGGGGGGGGGGGGGGGGGGGGGGGGGGGGGGGGGGGGGGGGGGGGGGGGGGGGGGGGGGGGGGGGGGGGGGGGGGGGGGGGGGGGGGGGGGGGGGGGGGGGGGGGGGGGGGGGGG+CFGG-@C:FFG<,8+:+B+8CGGGGGGGG>DFGGGFFGGGGGGGGGGGGGGG*>FFGGFGGGGGGGGGGGGGGGGGGGGGGGGGGGGGGGGGGGGFGGGGGGGDGGGGGCEGFCFFGGGGGGGGGGGGGGGGGGFEGGGGGGGGGGGGGGGGGGGGGG7DGGGFFGGGGGFGFFG
@M03364:396:000000000-C9LGT:1:1101:13171:3445 1:N:0:10
ACTCCTACGGGAGGCAGCAGTGGGGAATCTTGCACAATGGGCGGAAGCCTGATGCAGCGACGCCGCGTGCGGGACGAAGGCCTTCGGGCTGTAAACCGCTTTCAGCAGGGACGAGGCGAAAGTGACGGTCCCTGCAGAAGAAGCCCCGGCTAACTACGTGCCAGCAGCCGCGGTAATACGTAGGGGGCAAGCGTTATCCGGATTCATTGGGCGTAAAGCGCGCGTAGGCGGCCAGCCTGGTCGGGAGTCAAATCCGGGGGCTCAACCCCCGTCCGCTCCCGATACCGGCCGGCT
+
GGGGGGGGGGGGGGGGGGGGGGGGGGGGGGGGGGGGGGGGGGGGGGGGGGGGGGGGGGGGGGGGGGGGGGGGGGGGGGGGGGGGGGGGGGGGGGGGGGGGGGGGGGGGGGGGGFFGGGGD:FFD<@FG88=C<FGAFGGGGFGGGGGGGGGGGGGGGGGGGGGGGGGGG?EEGGGGGGGGGGGGGGGGGGGGGGGGGGGGGGGGGGGGGGGGGGGGGGGGGGGGGG>EGGGGGGGGGGGGGGGGGDGGGGGGGGGGGGGGGDGFGGGDGGEGGGGGGGGGF:EDGGGFGFDDG3
@M03364:396:000000000-C9LGT:1:1101:8843:3458 1:N:0:10
ACTCCTACGGGAGGCAGCAGTGGGGAATCTTCCGCAATGGGCGAAAGCCTGACGGAGCAACGCCGCGTGAGTGATGACGGCCTTCGGGTTGTAAAGCTCTGTGATCGGGGACGAACGGTCCGTCAGCTAATCCCTTATGGAAGTGACGGTACCCGAATAGCAAGCCACGGCTAACTACGTGCCAGCAGCCGCGGTAATACGTAGGTGGCAAGCGTTGTCCGGAATTATTGGGCGTAAAGCGCGCGCAGGCGGCTTTCTAAGTCCATCTTAAAAGTGCGGGGCTTAACCCCGTGG
+
GGGGGGGGGGGGGGGGGGGGGGGGGGGGGGGGGGGGGGGGGGGGGGGGGGGGGGGGGGGGGGGGGGGGGGGGGGGGGGCGGGGGGGGGGGGGGGGGGGGGGGG<FBFCFGGGGGDGEGGGG+@,+8@F3<8,<@@FFGGGGE:FGGGEDFCEFGGGGGGGGGGGGCFGG<CGGGGGGGGGGGGFGGGGGGGGGGGGGGGGGFGGGGGGGGGGGGGGGGGGGGGGCFGDGGGGGGGEGGGGGGGGGGGGGGGDGGGGGGGGGGGGGGGG*?FDCFGGGGGGFFGFGGGFGFFGG)
@M03364:396:000000000-C9LGT:1:1101:7406:3462 1:N:0:10
ACTCCTACGGGAGGCAGCAGTGGGGAATCTTCCGCAATGGACGAAAGTCTGACGGAGCAACGCCGCGTGAACGATGACGGCCTTCGGGTTGTAAAGTTCTGTTATACGGGACGAATGGCGGTACAGTCCATCCCCGTTACGAGTGACGGTACCGTAAGAGAAAGCCACGGCTAACTACGTGCCAGCAGCCGCGGTAATACGTAGGTGGCAAGCGTTGTCCGGAATTATTGGGCGTAAAGGGCGCGCAGGCGGTCTGGTAAGTCGGTCTTAAAAGTGCGGGGCTTAACCCCGTG
+
GGFGGGGGGGGGEGGGEGGGGGGGGGGGGGGGGGGGGGGGGGGGGGGGGGGGGGDGGGGGGGGGGEGGGGGGGGGGGGGGGGGGGGGGGGGGGGGGGGGGGGGGGFGGGGDGFE@>F<FF++88,:EF8<@,@CCGGGGGG:FC:FFGGGC@GFCFGCGGGGGGGGEGG*:<FFGGGGGGFGGGGGCFFF<8CEEGGGGGGG?FGGGGGGGGGGGGCEGFEECEE6<EGGGGFE:CEGGFDE=EGGEGGGGGGGGGD+<:<@FGGGGGCG?>7C:CDGGGBFGGFFCFGEF/*
@M03364:396:000000000-C9LGT:1:1101:11415:3464 1:N:0:10
ACTCCTACGGGAGGCAGCAGTGGGGAATCTTCCGCAATGGGCGAAAGCCTGACGGAGCAACGCCGCGTGAGTGATGACGGCCTTCGGGTTGTAAAGCTCTGTGATCGGGGACGAACGGTCCGTAAGCTCCTACCTTATGGAAGTGACGGTACCCGAATAGCAAGCCACGGCTAACTACGTGCCAGCAGCCGCGGTAATACGTAGGTGGCAAGCGTTGTCCGGAATTATTGGGCGTAAAGCGCGCGCAGGCGGCTTTCTAAGTCCATCTTAAAAGTGCGGGGCTTAACCCCGTGG
+
GGGGGGGGGGGGGGGGGGGGGGGGGGGGGGGGGGGGGGGGGGGGGGGGGGGGGGGGGGGGGGGGGGGGGGGGGGGGGGGGGGGGGGGGGGGGGGGGGGGGGGGFGGGGGGGGGFGGGGG@F7@,8@FF3,8,8,>FCFGGGGGGGGGGGGGGGGGGGGCFGGGGG7<FG7EEGGGGGGGGGGFGFGGGGGGCEGGGGGGGGGGGGGGGDFGGGGG5EGGGE>5CG?FGGGGFGGGDGGGGGGGGGGGGGGGGGGGGGGGGGFFGGGGGFGGCFGGGDGDGFFGCGFGFGFFGG/
@M03364:396:000000000-C9LGT:1:1101:7885:3578 1:N:0:10
ACTCCTACGGGAGGCAGCAGTAGGGAATCTTCCACAATGGACGCAAGTCTGATGGAGCAACGCCGCGTGAGTGAAGAAGGTTTTCGGATCGTAAAGCTCTGTTGTTGGTGAAGAAGGATAGTGGTAGCATCTGTCCATTATTTGACGGTAATCAACCAGAAAGTCACGGCTAACTACGTGCCAGCAGCCGCGGTAATACGTAGGTGGCAAGCGTTGTCCGGATTTATTGGGCGTAAAGCGAGCGCAGGCGGAAAGATAAGTCTGAAGTGAAAGCCCCCGGCTTAACCGGGGAAC
+
GGGGGGGGGGGGGGGDGGGGGGGGGGGGGGGGDGGGGGGGGGGGGGDFGEFGGGGGGGGGGGGGGDGGDFGFGGGGGGGGGCFGGGGGGGGGC8FFG9FGGGGGG?EGCFGGG9FGCDF9<?E,,:BF,,7C,58=CFGA,CDF9?CFGG7<@=FFGG?FCFGGGEGGGGBGGGGGGGGGGGGFFFGGFFGGGGGGGGGGGGCGGGGDFGGGDFGGEGGGGDEEGGGGGGGF81:EGGGGGGCGEGGDEGGECCCCCEGGGGGFFFGGFDFGGG7CCCCDBFCDGGGFG)7DDF
@M03364:396:000000000-C9LGT:1:1101:16151:3594 1:N:0:10
ACTCCTACGGGAGGCAGCAGTGGGGAATATTGCACAATGGGCGCAAGCCTGATGCAGCGACGCCGCGTGCGGGATGGAGGCCTTCGGGTTGTAAACCGCTTTTGTTTGGGAGCAAGCCCTTCGGGGTGACTGTACCTTTCGAATAAGCACCGGCTAACTACGTGCCAGCCGCCGCGGTAATACGTAGGGTGCGAGCGTTATCCGGATTTATTGGGCGTAAAGGGCTCGTAGGCGGTTCGTCGCGTCCGGTGTGAAAGTCCATCGCTTAACGGTGGATCCGCGCCGGGTACGGGG
+
GGGGGGGGGGGGGGGGGGGGGGGGGGGGGGGGGGGGGGGGGGGGGGGGGGGGGGGGGGGGGGGGGGGGGGGGGGGGGGGGGGGGGGGGGGGGGGGGGGGGGGGFGGGGGGGGGGGGFGGFGCD+3@FF3,738=CAFGGGGEFDD@BFFGGGGGGGGGGGGGGGGGGGG*BFGGGGGGGGGGGGGGGGGGGGGCGGGGGGGGGGG?E>@FFGGGGGGGGEGFGGGGGGGGGGGGGEGGGGGGGGGGGGGEGGECEFGGGGGGGGCFGDC>CGDGGGFGGGFDEGGGGFGFFG7)
@M03364:396:000000000-C9LGT:1:1101:19534:3610 1:N:0:10
ACTCCTACGGGAGGCAGCAGTAGGGAATTTTCGTCAATGGGCGCAAGCCTGAACGAGCAATGCCGCGTGGGTGAAGACGGTCTTCGGATTGTAAAGCCCTGTTGCCGGGGACAAAGGACAGACCGAGTGCACAGAGGACTGTTTGATGGTACCCGGCCAGAAAGCCACGTCTAACTACGTGCCAGCAGCCGCGGTAATACGTAGGTGGCAAGCGTTATCCGGAATGATTGGGCGAAAAGGGTGGGCAGGCGGCTGGGCAAGTCTGAAGTAAAAGGGACCGGCCCAACCGGTT
+
GGGGGGGGGGGGGGGGGGGGGGGGGGGGGGGGGGGGGGGGGGGGGGGGGGGGGGGGGGG8FGGGGGGGGGGFGGGGGGGGGGGGGGGGGGGGGGGGGGGGGGGDFGG7FFGGGGFG,,>BD-DD+CF<+,3,,8,83,<>@3,><>@FGGF9FFFFCEGGGGGGGFFGG*;CFGGGGFGGGGGGGGGGG7CEGFEEGGGGGFFGGGFFFFGGGGGG>FG7C:CE*++<9CG5*:*:E*AEC67*/20::5CED=C598>**0*+27+>:FFF7F5CDD*CBB*17CCDC).7
@M03364:396:000000000-C9LGT:1:1101:25993:3692 1:N:0:10
ACTCCTACGGGAGGCAGCAGTGGGGAATATTGCACAATGGGCGCAAGCCTGATGCAGCGACGCCGCGTGCGGGATGGAGGCCTTCGGGTTGTAAACCGCTTTTGTTTGGGAGCAAGCCCTTCGTTGTGACTTTACCTTTCGCATACACACCGGCTAACTACGTGCCAGCAACCGCGGTAATACGTAGGGGGCAAGCGTTATCCGGATTTACTGGGTGTAAAGGGAGCGTAGACGGATTAGCAAGTCAGATGTGAAAGGCGGGGGCTTAACCCCTGGATTGCATTTGAAACTGCG
+
GGGGGGGGGGGGGGGGGGGGGGGGGGGGGGGGGGGGGGGGGGGGGGGGGGGGGGGGGGGGGGGGGGGGGGGGGGDGGGGGGGGGGGGGCGGGGGGGGGGCCGF9FCADGGGGGG<8:8DFD=F8@FGG<37,,,3333,,**8@*,,7@FGG>FGGGGGFGGFGGG;FG8,=:FGEEGGGGGGG::FB<@:EGFGGGEGGGGGGGGGGGGGGGGGGGGFFGGGG5EDE>C>??CEGE5EFFGGGFFFGE7CCCFGGFFFEEGCEC7FGGGGGGF*>C>?C?BGGGGDFFFFFGG
@M03364:396:000000000-C9LGT:1:1101:19258:3715 1:N:0:10
ACTCCTACGGGAGGCAGCAGTGGGGAATCTTGCACAATGGGCGGAAGCCTGATGCAGCGACGCCGCGTGCGGGACGAAGGCCTTCGGGCTGTAAACCGCTTTCAGCAGGGACGAGGCGAAAGTGACGGAACCTGCAGAAGAAGCCCCGGCTAACTACGTGCCAGCAGCCGCGGTAATACGTAGGGGGCAAGCGTTATCCGGATTCATTGGGCGTAAAGCGCGCGTAGGCGGCCAGCCTGGTCGGGAGTCAAATCCGGGGGCTCAACCCCCGTCCGCTCCCGATACCGGCCGGCT
+
GGGGGGGGGGGGGGGGGGGGGGGGGGGGGGGGGGGGGGGGGGGGGGGGGGGGGGGGGGGGGGGGGGGGGGGGGGGGGGGGGGGGGGGGGGGGGGGGGGGGGGGGGGGGGGGGGFFF*CECC<>?;@FG+*48,8<,6C<FGGGGGGEFGGCECFGGGGGGGGGGGCFGG*:EEEGGFGGECGGEGGGGECFGGGGGGGGGGGGGGGGGGGFFGGGEGGGGGDGGGGGGGGGGGGGEGFGEGGGGEEGEGGGFGGGGDGGGGGGFFGFDGGGDGEEG5DGGFB5<GGGFGFF3<)
@M03364:396:000000000-C9LGT:1:1101:21890:3761 1:N:0:10
ACTCCTACGGGAGGCAGCAGTAGGGAATTTTCGTCAATGGGCGCAAGCCTGAACGAGCAATGCCGCGTGGGTGAAGACGGTCTTCGGATTGTAAAGCCCTGTTGCCGGGGACAAAGGACAGCCTGAGTGTACAGCTGACTGTTTGATGGTACCCGGCCAGAAAGCCACGGCTAACTACGTGCCAGCAGCCGCGGTAATACGTAGGTGGCAAGCGTTATCCGGAATGATTGGGCGTAAAGGGTGCGCAGGCGGCTGTGCAAGTCTGAAGTAAAAGGGACCGGCTCAACCGGTTC
+
GGGGGGGGGGGGGGGGGGGGGGGGGGGGGGGGGGGGGGGGGGGGGGGGGGGGGGGGGGGGGGGGGGGGGGGGGGGGGGGGGGGGGGGGGGGGGGGGGGGGGGGGGFGGGGGGFGGG8FFGGDG,3FFF,83,8@8,@9FFGGGGG,3DFGGGGGGGGGGGGGGGGGGGG7BEGGGGGGGGGGGGGGGGGGGGGGGGGGGGGGGGGGGGGGGGGGGGGGGGGGCECFCGGGGGGECEGGGGGGGGGGGGGGGGGGGGGGGGGGGGG>FFCFCFGGGGGGGGEE5>F=F>C>;55
@M03364:396:000000000-C9LGT:1:1101:21331:3838 1:N:0:10
ACTCCTACGGGAGGCAGCAGTGGGGAATATTGCACAATGGGCGAAAGCCTGATGCAGCAACGCCGCGTGAACGATGAAGGCCTTCGGGTCGTAAAGCTCTGTCCTCAAGGAAGATAATGACGGTTCTTGAGAAGTAAGCCCCGGCTAACTACGTGCCAGCAGCCGCGGTTATACGTAGGGGGCTAGCGTTATCCGGAATTACTGGGCGTAAAGGGTGCGTAGGTGGTTTCTTAAGTCAGAGGTGAAAGGCTACGGCTCAACCGTAGTAAGCCTTTGAAACTGGGAAACTTGAGT
+
GGGGGGGGGGGGGGGGGGGGGGGGGGGGGGGGGGGGGGGGGGGGGGGGGGGGGGGGGGGGGGGGGGGGGGGGGGGGGGFGGGGFGGGGGGGGGGGGGGGGGFGDF9FDGGGEGGFG,EFB,-@++BFFE58,5:,,,<9DFEFFFG7CGG<F<FDGFGGGGGGGGGEEG*4@;FFGGGGGGGGGGGGGEGGGGCGGGGGGGGGCGGGGGG>FFGCFGGGGGGGGGGGGG7CGGGGGGGGGGGGGGDGG=FGGFGGGGGFFCEGGGGGGFGGGGGGGGGGGFFGGCFGFGF429*
@M03364:396:000000000-C9LGT:1:1101:8623:3848 1:N:0:10
ACTCCTACGGGAGGCAGCAGTGGGGAATATTGCACAATGGGGGAAACCCTGATGCAGCAACGCCGCGTGAGTGATGACGGCCTTCGGGTTGTAAAGCTCTGTCTTCAGGGACGATAATGACGGTACCTGCGGAGGAAGCCACGGCTAACTACGTGCCAGCAGCCGCGGTAATACGTAGGTGGCGAGCGTTGTCCGGATTTACTGGGCGTAAAGGGAGCGTAGGCGGATTTTTAAGTGAGATGTGAAATACTCGGGCTTAACCTGAGTGCTGCATTTCAAACTGGAAGTCTAG
+
GGGGGGGGGGGGGGEGGGGGGGGGGGGGGGGGGGGGGGGGGGGGGGGGGGGGGGGGGGGGGGGGGGGGGGGGGGGGGGGGGGGGGGGGGGGGGGGGGGGGGGGGGFGDGGGGGFGCBFF,CFF>+>FDC,83++8+8@FFFGDFEE7FFGFFCGGGGFGGGGGGGGGGG*=CFFFGGGGGGGGGGGGGFGDGGGGGGEEGGGGGGGGG>EGGGGGGGGGGGGGGGGEDGGEGGGGGGGGGGGGGFGGGGGGGGGGGGGGGG?FFGGGGGGGGGGGGGGCFF?GGGGGFGFF7
@M03364:396:000000000-C9LGT:1:1101:5392:3883 1:N:0:10
ACTCCTACGGGAGGCAGCAGTGGGGAATCTTGCACAATGGGCGGAAGCCTGATGCAGCGACGCCGCGTGCGGGACGAAGGCCTTCGGGCTGTAAACCGCTTTCAGCAGGGACGAGGCGAAAGTGCCGGTACCTGCAGAAGAAGCCCCGGCTAACTACGTGCCAGCAGCCGCGGTAATACGTAGGGGGCAAGCGTTATCCGGATTCATTGGGCGTAAAGCGCGCGTAGGCGGCCAGCCTGGTCGGGAGTCAAATCCGGGGGCTCAACCCCCGTCCGCTCCCGATACCGGCCGGCT
+
GGGGGGGGGGGGGGGGGGGGGGGGGGGGGGGGGGGGGGGGGGGGGGGGGGGGGGGGGGGGGGGGGGGGGGGGGGGGGGGGGGGGGGGGGGGGGGGGGCFFGGGGGFFGGGGGGGEECGGE*1@@,8CF<*68@FFFFFGGGGGFF:FCFD<F:AFGGGGGGGGGGGGGG?EGGEGGGEFGCFGGGGGGGGGGEEGGGGGGGGGGGGGGGCFGGGGGGGGGGGGGGDGGGGGGEEGGG0AFGGGCEEGEGGGDGGGGGGEGDCCEGGGGGGGCDGGGDCEGF):CDGGEGFFGG)
@M03364:396:000000000-C9LGT:1:1101:9521:3907 1:N:0:10
ACTCCTACGGGAGGCAGCAGTGGGGGATATTGCACAATGGGCGAAAGCCTGATGCAGCGACGCCGCGTGCGGGATGAAGGCCTTCGGGTTGTAAACCGCTTTCAGCAGGGACGAGGCGAAAGTGACGGTACCTGCAGAAGAAGTCCCGGCTAACTACGTGCCAGCAGCCGCGGTAATACGTAGGGGGCAAGCGTTATCCGGATTCATTGGGCGTAAAGCGCGCGTAGGCGGTCTGTTAGGTCGGGAGTCAAATCCGGGGGCTCAACCCCCGTCCGCTCCCGATACCGGCAGACT
+
GGGGGGGGGGGGGGGGGGGGGGGGGGGGGGGGGGGGGGGGGGGGGGGGGGGGGGGGGGGGGGGGGGGGGGGGGGGGGGGGGGGGGGGGGGGGGGGGGGGGGGGGGGGGGGGGGGGG>FGCGCF3,@FG+*6DFGGCFGEGGGGGFGGGGGGGGGGGGGGGGGGFGGGGGFGGGCE5FGGFCGGGGGGGGGGGGGGGGGGGGGGGGGGGGGGGEGGGGGGGGGGGEGGGGGGEGGGGGGGGGGGGGGGGGGGGGGGGGGGGCEFGGGGGGGGCDGGGCGGGFBGGGGGFGFE5C7
@M03364:396:000000000-C9LGT:1:1101:18645:3911 1:N:0:10
ACTCCTACGGGAGGCAGCAGTGGGGAATCTTGCACAATGGGCGGAAGCCTGATGCAGCGACGCCGCGTGCGGGACGAAGGCCTTCGGGCTGTAAACCGCTTTCAGCAGGGACGAGGCGACGCTGACGGTCCCTCGAGAAGAAGCCCCGGCTAACTACGTGCCAGCAGCCCCGGTAATACGTAGGGGGCCGGCGTTATCCGGATTCATTGGGCGTAAAGCGCGCGTAGGCGGCCAGCCTGGTCGGGAGTCAAATCCGGGGGCTCAACCCCCGTCCGCTCCCGATACCGGCCGGCT
+
GGGGGGGGGGGGGGGGGGGGGGGGGGGGGGGGGGGGGGGGGGGGGGCGGGGGGGGGGGCGEGGGGGGGGGGGGGGGGGGGGGGGGGGGGFGGGGGFGEGGGGGGGGC>FCGGGE+5F7C***8*48<C81*8,,*+*=FFF,<<7F1<CE:B,2203;8EGDEF>E8C*/1/?8:*9<CA@08EC8EG**2*?:CGGFGGGG**<CFFFFGGGGGGGFFGGGGDGG8CFGGCEGCEGCF;CFEGGDE>C99CFFF5CCCE8/*<?CFCD38DDEC<93>7<):C<FDDC@79))
@M03364:396:000000000-C9LGT:1:1101:6520:3924 1:N:0:10
ACTCCTACGGGAGGCAGCAGTGGGGAATCTTGCACAATGGGCGGAAGCCTGATGCAGCGACGCCGCGTGCGGGACGAAGGCCTTCGGGCTGTAAACCGCTTTCAGCAGGGACGAGGCGCTGGTGGCGGACCCTGCAGAAGAAGCCCCGGCTAACTACGTGCCAGCAGCCGCGGTAATACGTAGGGGGCAAGCGTTATCCGGATTCATTGGGCGTAAAGCGCGCGTAGGCGGCCAGCCTGGTCGGGAGTCAAATCCGGGGGCTCAACCCCCGTCCGCTCCCGCTACCGTCCGGCT
+
GGGGGGGGGGGGGGGGGGGGGGGGGGGGGGGGFGGGGGGGGGGDGGGGGGGGGFFGGGGGGGGGGGGGGGGGGGGGGGGGGGGGGGGGGGGGGGGGGEGGCFGF9AFGGGGGGG3*>CC**18818*<**48,2<2528<FFF<7B<CBF:<,<<C,/:0*1<CC8:8;*:C5?CCFEFF<+2A>5?E**/*;EEGF7E>CGE5:C<9++;CEGGGG7CGGC58CE8*<EGG5ECGG6;CGFC=8CC/A70AECEG)/:CCC5+09:7/1:CGGDC5C>7))2>DGD)17>)99
@M03364:396:000000000-C9LGT:1:1101:21043:3945 1:N:0:10
ACTCCTACGGGAGGCAGCAGTGGGGAATATTGCACAATGGGGGAAACCCTGATGCAGCAACGCCGCGTGAGTGATGACGGCCTTCGGGTTGTAAAGCTCTGTCTTCAGGGACGATAATGACTGTACCTATGGAGGAAGCCACGGCTAACTACGTGCCAGCAGCCGCGGTCATACGTAGGTGGCGAGCGTTGTCCGGATTTACTGGGCGTAAAGGGAGCGTAGGCGGACTTTTAAGTGAGATGTGAAATACCCGGGCTCAACTTGGGTGCTGCATTTCAAACTGGAAGTCTAG
+
GGGGGGGGGGGGGGGGGGGGGGGGGGGGGGGGGGGGGGGGGGGGGGGGGGGGGGGGGGGGGGGGGGGGGGGGGGGGGGGGGGGGFGGGGGGGGGGGGGGFGGGGGFGAFGGGGGEG8BFF9<CECFGG,,C,,:+:,DFEGGGF<CBCGGFG:FGGGGGGGGGGGGGGE>ECFFGGGGGGGGFGCEGGGFEGGGGGGGGGGGGGGGGGGGGGGGGFGGGGGGGGGGEDGGGFGGGGGGGGFGGGGGGGGGGGGGGGGGGGGFGGGGGGDGGGGGGGGGGGFFGGFGGFGFFG
@M03364:396:000000000-C9LGT:1:1101:22932:3974 1:N:0:10
ACTCCTACGGGAGGCAGCAGTGGGGAATCTTGCACAATGGGCGGAAGCCTGATGCAGCGACGCCGCGTGCGGGACGAAGGCCTTCGGGCTGTAAACCGCTTTCAGCAGGGACGAGGCGAAAGTTCCGGCCCCTGCTGAAGAAGCCCCGGCTAACTACGTGCCAGCAGCCGCGGTAATACGTAGGGGGCAAGCGTTATCCGGATTCATTGGGCGTAAAGCGCGCGTAGGCGGCCAGCCTGGTCGGGAGTCAAATCCGGGGGCTCAACCCCCGTCCGCTCCCGATACCGGCCGGCC
+
GGGGGGGGGGGGGGGGGGGGGGGGGGGGGGGGGGGGGGGGGGGGGGGGGGGGGGGGGGGGGGGGGGGGGGGGGGGGGGGGGGGGGGGGGGGGGGGGGGGGGGGGGFGGGGGGG<@FBFGGB>F,,8CF**=<**=,@CBFGCFGFGGGGGGG,CFEGGGGGGGGGGGGG?EGGEGGGGGGFGGGGGGEGFGFGGGGGGGGGGEGGGGGGGGGGGGGGGGGDGDEGEEDGGGGGGGGGGGGGGGGGEEEEFGGGGGGGGGGGCGFFGGGGGGGGEECCDGGFB=DGGGFGFFGD)
@M03364:396:000000000-C9LGT:1:1101:20339:3989 1:N:0:10
ACTCCTACGGGAGGCAGCAGTGGGGAATATTGCACAATGGGCGCAAGCCTGATGCAGCAACGCCGCGTGAAGGAAGAAGGTTTTCGGATCGTAAACTTCTATCAGCAGGGAAGAAAAAATGCCGGTACCTGCCTAAGAAGCTCCGGCTAACTACGTGCCAGCAGCCGCGGTAATACGTAGGGAGCAAGCGTTATCCGGATTTACTGGGTGTAAAGGGTGCGCAGGCGGCCAAGCAAGTCAGAAGTGAAATTCCGAGGCTCAACTTCGGAGCTGCTTTTGAAACTGCTAGGCT
+
GGGGGGGGGGGGGGGGGGGGGGGGGGGGGGGGGGGGGGGGGGGGGGGGGGGGGGGGGGGGGGGGGGGGGGGGGGGGGGGGFGGGGGGGGGGGGGGGGGGGGGGGGGGGGGGGGGFF@FC<F-B3+@FG=8C,:8D<DF,<F@FGE+@@CGGGFFFGGFGGGGGGGGGGG*=CFGGGGGGGGG?FGGGGGGGGGGGGGGGGGGGGGGGGGGGGGFEGGGGGGGGGGGEEGGGFGGGGEFFGFGFGGGGF7CC7FFCEGGGGGGGGGGGGCDGGGGGG7FFCF4EGGGGFGFFC
@M03364:396:000000000-C9LGT:1:1101:24053:3991 1:N:0:10
ACTCCTACGGGAGGCAGCAGTGGGGAATCTTCCGCAATGGGCGAAAGCCTGACGGAGCAACGCCGCGTGAGTGATGACGGCCTTCGGGTTGTAAAGCTCTGTGACCGGGGACGAACGGTCTGTAAGCTCCTCTCTTATAGAAGTGACGGTACCCGGATAGCAAGCCACGGCTAACTACGTGCCAGCAGCCGCGGTAATACGTAGGTGGCAAGCGTTGTCCGGAATTATTGGGCGTAAAGCGCGCGCAGGCGGCTTCCTAAGTCCATCTTAAAAGTGCGGGGCTTAACCCCGTG
+
GGGGGGGGGGGGGGGGGGGGGGGGGGGGGGGGGGGGGGGGGGGGGGGGGGGGGGGGGGGGGGGGGGGGGGGGGGGGGGGGGGGGGGGGGGGGGGGGGGGGGGGGGGGEFGGGGGGG:CFEG:@,,:FG:,8,,8@=>FFFGFFGG@AFFGFGCFGGEDGGGGGGGGGGG=EGGGGGGFCGGGGGGGGGGGGGGGGGGGGGGGGGGGGGGGGGGGGGGGGGGGCGGGFGGGGGGGGGGGGGGGGGGGEGGGGGGGGGGGGDGFGGFGGCGDGGGGFFGGGGFFCFGFCFGFE>C
@M03364:396:000000000-C9LGT:1:1101:6144:3992 1:N:0:10
ACTCCTACGGGAGGCAGCAGTGGGGAATATTGCACAATGGGCGCAAGCCTGATGCAGCGACGCCGCGTGCGGGATGGAGGCCTTCGGGTTGTAAACCGCTTTTGTTTGGGAGCAAGCCCTTCGTAGTGGGTGTACATTTCGAATAAGCACCGGCTAACTACGTGCCAGCAGCCGCGGTAATACGTAGGGGGCTAGCGTTATCCGGATTTACTGGGCGTAAAGGGTGCGTAGGTGGTCTCTTAAGTCAGGAGTGAAAGGCTACGGCTTAACCGTAGTAAGCTCTTGAAACTGGGG
+
GGGGGGGGGGGG7FGGGGGGGGGGGGGGGGGGGGGGGGGGGGGGGGGGGGGGGGGGGGGGGGGGGGCGGGGGGGGGGGGGGGGGGGGGGGGGGGGGGGGGGGGFFGGGGGGGGGEGGGF,>3@3,@BF:,885@C,,=BF338@>@,EFGGGGGGGGGGGGGGGFG9FG,8<FGGGGGGCFGGCF9FF:FGDECFGECGGGGGGGGGCCGGGGGGGGGGGGGGG8EEG:>E5:CFGGGGGGGFGGGGGGGGFGC?CGGGGDEGE5DEFFFCGDFEGCCGFFF9DFG<@G4FGC/
@M03364:396:000000000-C9LGT:1:1101:12612:4009 1:N:0:10
ACTCCTACGGGAGGCAGCAGTAGGGAATCTTCCACAATGGACGCAAGTCTGATGGAGCAACGCCGCGTGAGTGAAGAAGGTTTTCGGATCGTAAAGCTCTGTTGTTGGTGAAGAAGGACGGCAGTAGTAACTGGCTGCCGTTTGACGGTAATCAACCAGAAAGTCACGGCTAACTACGTGCCAGCAGCCGCGGTAATACGTAGGTGGCAAGCGTTGTCCGGATTTATTGGGCGTAAAGCGAGCGCAGGCGGAAAGATAAGTCTGAAGTGAAAGCCCCCGGCTTAACCGGGGAAC
+
GGGGGGGGGGGGGGGGGGGGGGGGGGGGGGGGGGGGGGGGGGGGGGGGGGGGGGGGGGGGGGGGGGGGGGGGGGGGGGGGGGGGGGGGGGGGGGGGGGGGGFGGGGGGGGGGGG@CFGGCEGG@DFFF,<C@?BFDFGFGGCGFCEFFGG@FGGGGGGGGGGGGGGGGGGGGGGGGGGGGGGGGGGGGGGGGGGGGGGGGGGGGGGGGGGGGGGGGGGGGGGGCFFGGGGGGGGGGGGGGGGGGGGGGEGGEEGGFGGGGFGFGGGGFGGGGGGGCCDGGFF=CFGGFGFEDG>
@M03364:396:000000000-C9LGT:1:1101:18418:4028 1:N:0:10
ACTCCTACGGGAGGCAGCAGTGGGGAATTTTGGACAATGGGCGCAAGCCTGATCCAGCTATTCCGCGTGTGGGATGAAGGCCCTCGGGTTGTAAACCACTTTTGTAGAGAACGAAAAGACCTCTACGAGTACAGGATGTTGCTGACGGTACTCTAAGAATAAGCACCGGCTAACTACGTGCCAGCAGCCGCGGTAATACGTAGGGTGCGAGCGTTAATCGGAATTACTGGGCGTAAAGGGTGCGCAGGCGGTTGAGTAAGACAGATGTGAAATCCCCGAGCTTAACTCGGGA
+
GGGGGGGGGGGGGGGGGGGGGGGGGGGGGGGGGGGGGGGGGGGGGGGGGGGGGGGGGGGGGGGGGGGGGGGGGGGGGGGFFGGGGGGGGGGGGGGGGGGGGGG<FEFCFGGGGGFGFGGG,-8C,CF@+88,<CE,=FFGGFFFAFFGGGDGFGFGGGGGGFGGGGGGGCEGGGGGGGGGGGGGGFCCFFFGGFGGGGGGGGGGGGG7EGGGG@FGCFGGGGGGGGGGCGGFGGGGGGGGGGDC5EGGGDEE5C<FGGGGFGGGGGGGGG7CGFGGGGGGDE7>DGGFGFFC
@M03364:396:000000000-C9LGT:1:1101:19734:4031 1:N:0:10
ACTCCTACGGGAGGCAGCAGTGGGGAATCTTGCGCAATGGGGGCAACCCTGACGCAGCGACGCCGCGTGCGGGACGAAGGCCTTCGGGTCGTAAACCGCTTTCAGCAGGGACGAGGACGCTGCTGTGACCGTACCTGCAGAAGAAGCCCCGGCTAAATACGTGCCAGCAGCCGCGGTAATACGTATGGGGCGAGCGTTATCCGGATTCATTGGGCGTAAAGCGCGCGTAGGCGGCCCGTTAGGTCGGAGGTAAAAGCCCGGGGCTCAACCCCGGCGAGCCTCCGATACCGGCGG
+
GGGGGGGGGGGGGGGGGGGGGGGGGGGGGGGGGGGGGGGGGGGGGGGGGGGGGGGGGGGGGGGGGGGGGGGGGGGGGGGGGGGGGGGGGGGGGGGGGGGGGGG9FGGGGGGGGG*@5@F*>->,,3?7,,=88818CCF,;,?F7:8CFG*CFF7E<FFGGFGGDGGDG,*AEGGC>C>FGGG<FEGGGGGGGGCEGGEGFGGGEGGGGGGGGG>?8>CGGGGGGGGGGEGGGGEEGEEGGEFC9CG5E=;CFGGGFGGGGCDCGGCFGC=CDGGGCGGDFFCD)>55CEFGGG
@M03364:396:000000000-C9LGT:1:1101:24958:4081 1:N:0:10
ACTCCTACGGGAGGCAGCAGTAGGGAATCTTCCACAATGGACGCAAGTCTGATGGAGCAACGCCGCGTGAGTGAAGAAGGTTTTCGGATCGTAAAGCTCTGTTGTTGGTGAAGAAGGATAGCGGTAGTAACTGGCCTTTATTTGACGGTAATCAACCAGAAAGTCACGGCTAACTACGTGCCAGCAGCCGCGGTAATACGTAGGTGGCAAGCGTTGTCCGGATTTATTGGGCGTAAAGCGAGCGCAGGCGGAAAAATAAGTCTAATGTGAAAGCCCTCGGCTTAACCGAGGAAC
+
GGGGGGGGGGGGGGGGGGGGGGGGGGGGGGGGGGGGGGGGGGGGGGGGGGGGGGGGGGGGGGGGGGGGGGGGGGGGGGGGGGGGGGGGGGGGGGGGGGGGGGGGGGGGGGGGGGGG8ED:4-@+4@FG?5C8?FFGFGGGGGGGCDGEGGGGGGGGGGGGGGGGGGGGGCGGGGGGGGGGGGGGGGGGGGGGGGGGGGGGGGGGGGGGGGGGGGGGGGGGGGGGFGGFGGGGGGGGGGGGGGDECGGGGGG:EEGGGGGFFFGGGGGGGGGGGGGGGCCDBFGGGGGFGEFDGC
@M03364:396:000000000-C9LGT:1:1101:24212:4095 1:N:0:10
ACTCCTACGGGAGGCAGCAGTGGGGAATCTTGCACAATGGGCGGAAGCCTGATGCAGCGACGCCGCGTGCGGGACGAAGGCCTTCGGGCTGTAAACCGCTTTCAGCAGGGACGAGGCGAAAGTGACGGTACCAGCAGAAGAAGCACCGGCTAACTACGTGCCAGCAGCCGCGGTAATACGTAGGGGGCAAGCGTTATCCGGATTCATTGGGCGTAAAGCGCGCGTAGGCGGCCAGCCTGGTCGGGAGTCAAATCCGGGGGCTCAACCCCCGTCCGCTCCCGATACCGGCCGGCT
+
GGGGGGGGGGGGGGGGGGGGGGGGGGGGGGGGGGGGGGGGGGGGGGGGGGGGGGGGGGGGGGGGGGGGGGGGGGGGGGGGGGGGGGGGGGGGGGGGGGEGGGGGGGGDGGGGGGCEEEFF**3,<8CF8*=,,8<3=FCFCGGF,<FGGGCG:CGGGGGGFGGGGGGGG**?EEEEFGGGCGGEEGGGGFG>EGGGGGGGGGCCFGGGGGGGGEGEGGGGGGGEEC:C@EGGGGGGGGGGGGGGGGG=CFGGGFGCDGGEECGGGGGGGGGGGGGDCDGGBFGGGGGFCEE37)
@M03364:396:000000000-C9LGT:1:1101:14468:4108 1:N:0:10
ACTCCTACGGGAGGCAGCAGTGGGGAATATTGCACAATGGGGGAAACCCTGATGCAGCAACGCCGCGTGAGTGATGACGGCCTTCGGGTTGTAAAGCTCTGTCTTCAGGGACGATAATGACTGTACCTGAGGAGGAAGCCACGGCTAACTACGTGCCAGCAGCCGCGGTAATACGTAGGTGGCGAGCGTTGTCCGGATTTACTGGGTGTAAAGGGGGCGCAGGTGGCCAGGCAAGTCAGAAGTGAAAGCCCGGGGCTCAACCCCGGGACTGCTTTTGAAACTGTCCGGCTGG
+
GGGGGGGGGGGGGGGGGGGGGGGGGGGGGGGGGGGGGGGGGGGGGGGGGGGGGGGGGGGGGGGGGGGGGGGGGGGGGGGGGGGGGGGGGGGGGGGGGGGGGGGGGGGCGGGGGGGG>FGFG-CC@FGG,,8+,8>=DFGGGGGGGGEGGGGGFGGGGGGGGGGGGGGGG:CFGGGGGGGGGGGGGGGGFGGGGGGGGGGGGGGGGGFGEFGGFGGGGGGGGGGGGGFGCFGGGGGGGGGFGGFGGGGGGGGGGGGGCFGGGFGGGGGGGGGGGGGGFDFGFFGGGGGFGFFG
@M03364:396:000000000-C9LGT:1:1101:26271:4165 1:N:0:10
ACTCCTACGGGAGGCAGCAGTGGGGAATATTGCACAATGGAGGGAACTCTGATGCAGCGACGCCGCGTGAGTGAAGAAGTATTTCGGTATGTAAAGCTCTATCAGCAGGGAAGAAGACGACGGTACCTGACTAAGAAGCCCCGGCTAACTACGTGCCAGCAGCCGCGGTAATACGTAGGGGGCAAGCGTTATCCGGATTTACTGGGTGTAAAGGGAGCGTAGACGGCGGTGCAAGTCTGAAGTGAAAGGCGGGGGCTCAACTCCCGGATTGCTTTGGAAACTGCATGGCTAG
+
GGGGGGGGGGGGGGGGGGGGGGGGGGGGGGGGGGGGGGGGGGGGGGGGGGGGGGGGGGGGGGGGGGGGGGGGGGGGGGGEGGGGGGGGGGGGGGGGGGGGGGGGGGGGGGGGGGGFGGGGGGG:<FGG?,A,,,,CFFGFGGGGGGEFGGGGGGGGGGGGGGGGGGGGG7BFGGGFEGGGGGGGGGGGGGGGGGGGGGGGGGGGGFCGGGGGGGGGGDEGGGGGGGGGGCEGGGFGGGGGGGGGFFGGGGGCEGGGDF6CFGGGGGGGGGGGFGGGGGGGFFFGFFGFGFFG
@M03364:396:000000000-C9LGT:1:1101:5414:4167 1:N:0:10
ACTCCTACGGGAGGCAGCAGTGGGGAATATTGCACAATGGGCGCAAGCCTGATGCAGCGACGCCGCGTGCGGGATGGAGGCCTTCGGGTTGTAAACCGCTTTTGTTCAAGGGCAAGGCACGGTTTCGGCCGTGTTGAGTGGATTGTTCGAATAAGCACCGGCTAACTACTTGCCAGCAGCCGCGGTAATACGTAGGGTGCAAGCGTTATCCGGATTTATTGGGCGTAAAGGGCTCGTAGGCGGTTCGTCGCGTCCGGTGTGAAAGTCCATCGCTTAACGGTGGATCCGCGCCGG
+
GGGGGGGGGGGGGGGGGGGGGGGGGGGGGGGGGGGGGGGDGGGGGGGCFGGGFGGGGGGGGGGGGGGGGGGGGGCFGGGGGGGGGGGGGGGGGFGGGGGG7FFGG8CFAFBEGGG7+BEGG+DCEFGG8@@@B8@>CFFGG>FGGFGGGGG@BCCFGFGGGDGGFFGF+,?FGGGGGGGGGGGGG=FGFGEG:98?>FGG+<C8EGGCFFEGGCEG@7<9?EFF5CEEFGFGEGGGEGGG??CEGGG=*CCGE7?C3*:/;7C:2*322*+15EFD:>EG>F*CFGF4CBE7CC
@M03364:396:000000000-C9LGT:1:1101:21718:4177 1:N:0:10
ACTCCTACGGGAGGCAGCAGTGGGGAATATTGCACAATGGGCGCAAGCCTGATGCAGCGACGCCGCGTGCGGGATGGAGGCCTTCGGGTTGTAAACCGCTTTTGTTTGGGAGCAAGCCCTTCGGGGTGCATGTACCTTTCGAATAAGCACCGGCTAACTACGTGCCAGCAGCCGCGGTAATACGTAGGGTGCGAGCGTTATCCGGATTTATTGGGCGTAAAGGGCTCGTAGGCGGTTCGTCGCGTCCGGTGTGAAAGTCCATCGCCTAACGGTGGATCTGCGCCGGGTACGGGG
+
GGGGGGGGGGGGGGGGGGGGGGGGGGGGGGGGGGGGGGGGGGGGGGGGGGGGGGGGGGGGGGGGGCGGGGGGGGGGGGGGGGGGGGGGGGGGGGGGGGGEGGGGGFGCFGGGGG,>=FEFF<@++8@F+,7,@,,3@FCFGCEDF9DFGGGC:EEFGGGGFCCFGFGFF8CGCFCCFFGGGGGFFFGGG88EG*:CE>EGGGGGGGDGCCFGGGGGGGGGGGGGGE>CC>GGFGG?EEGGGGCCEEEGG8C:E<EFFGGGG:>ECCEDGDED7=E<7>FC7>CCDGGED6>D7)
@M03364:396:000000000-C9LGT:1:1101:13930:4186 1:N:0:10
ACTCCTACGGGAGGCAGCAGTGAGGAATATTGGTCAATGGACGAGAGTCTGAACCAGCCAAGTAGCGTGCAGGATGACGGCCCTATGGGTTGTAAACTGCTTTTGCGGGAGGATAAAGTGCTCCACGTGTGGAGCATTGCAGGTATCCCGCGAATAAGGACCGGCTAATTCCGTGCCAGCAGCCGCGGTAATACGGAAGGTCCGGGCGTTATCCGGATTTATTGGGTTTAAAGGGAGCGTAGGCCGGCCTTTAAGCGTGTTGTGAAATGCGGGCGCTCAACGTCTGCACTGC
+
GGGGGGGGGGGGGGGGGGGGGFGEFGGGGGGGGGGGGGGGGGGGG@FEFGGGGGGGGGGFGGGAFGGGGGGGGGGGGGGGGGGGGGGGGGEGGFGGGGFDGGGFGGCEEGGGDGB9??E<?BF8,BFGB,8+CDC<AEAF9FGGDFFFGC@F+FFGGGGGGGGGGGGGG;@FFGFEFGGGGGGGGGGGGGCGGGCEEEFGGGGGEGGGGGGGCGGG:*;9<CGGGG>88ACFGGGGGDGECEEFCEDEGG6?CGGGGGGGC=FG<DFGFGGCDGGDC1*94@CGFGGFGFFG
@M03364:396:000000000-C9LGT:1:1101:25413:4219 1:N:0:10
ACTCCTACGGGAGGCAGCAGTAGGGAATCTTCCACAATGGACGCAAGTCTGATGGAGCAACGCCGCGTGAGTGAAGAAGGTTTTCGGATCGTAAAGCTCTGTTGTTGGTGAAGAAGGATAGAGTCAGCTACTGGCCATTCTTTGACGGTAATCAACCAGAAAGTCACGGCTAACTACGTGCCAGCAGCCGCGGTAATACGTAGGTGGCAAGCGTTGTCCGGATTTATTGGGCGTAAAGCGAGCGCAGGCGGAAAGATAAGTCTGAAGTGAAAGCCCCCGGCTTAACCGGGGAAC
+
GGGGGGGGGGGGCGEFGGGGGGGGGGGGGGGGGGGGGGGGGGGGGGGGGGGGGGGGGGGGGGGGGGGGGGGGGGGGGCFGG<FFFEGGGGGGC8FFFFFCFGGDF?FEGGGEGAFEFFFG,-:,,8EF8,8:,,B,3=5,:<FFFFGGGGGGGGGGCBFGGGGGGGGGC<BEFGGFGGGGGGFCBCFGCFGGGGGGGGGGGGGGGGGGCFFEEF@EGGGGDE7*?3<AFEFGCGGGGGGGGGGGEDEEDGG=C*;AFFFGGFGFGGGGGG?FD?FCCDGGEEEFGGFBD@DDD*
@M03364:396:000000000-C9LGT:1:1101:16141:4224 1:N:0:10
ACTCCTACGGGAGGCAGCAGTGGGGAATTTTCCGCAATGGGCGAAAGCCTGACGGAGCAATGCCGCGTGGAGGTGGAAGGCCTACGGGTCGTCAACTTCTTTTCTCGGAGAAGAAACAATGACGGTATCTGCGCAATAAGCATCGGCTAACTCTGTGCCAGCAGCCGCGGTAAGACAGAGGATGCAAGCGTTATCCGGAATGATTGGGCGTAAAGCGTCTGTAGGTGGCTTTTCAAGTCCGCCGTCAAATCCCAGGGCTCAACCCTGGACAGGCGGTGGAAACTACCAAGCTGG
+
GGGGGGGGGGGGGGGGGGGGGGGGGGGGGGGGGGGGGGGGGGGGGGGGGGGGGGGGGGGGGGGGGGGGGGGGGGGGDEGGGGGFGGGGGGGGGGGGGGGGGGGGGGGFGGGGGG8FFGGGG-C=+CFFB<E,8++<@FCGGGGGFGGFGGGGGGGGGGGGGGGGGGG*B4=<FGGGGGGGGGGGGGGGGGGGGGGGGGDFFGFGGGGGGGGGGGGGGGGGGGGGGGGGGGGGGGGGGGGGGGGGGGGGGGGFGGGGDGGGGGGDEGGGDFGGGGGDDDGDF7EGFGGFGFFGGG
@M03364:396:000000000-C9LGT:1:1101:20649:4247 1:N:0:10
ACTCCTACGGGAGGCAGCAGTGGGGAATATTGCACAATGGGGGGAACCCTGATGCAGCGACGCCGCGTGCGGGATGGAGGCCTTCGGGTCGTGAACCGCTTTTGATTGGGAGCAAGCGTGAGTGAGTGTACCTTTAGAATAAGCACCGGCTAACTACGTGCCAGCAGCCGCGGTAATACGTAGGGTGCAAGCGTTGTCCGGAATCATTGGGCGTAAAGGGCTCGTAGGCGGTTCGTCGCGTCCGGTGTGAAAGTCCATCGCCTAACGGTGGATCTGCGCCGGGTACGGGCGGGC
+
GGGGGGGGGGGGGGGGGGGGGGGGGGGGGGGGGGGGGGGGGGGGGGGGGGGGGGGGGGGGGGGGGGGGGGGGGGGGGGGGGGGGGGGGGGGGGGGGGFGFGGGGGGGGGGGGGGGGEGGG*-C,CCFF2,?2<,?,?CFG7FGGCEGGGGGGFGGGGGGGGGGGGGGGG8ECGEEGGGGGFGGGGGGGF7FGGDGEGGGGGGEGGGGGGGGGGGGGGGGECFGEGGGGGGGGGEGGEGGDGGGGC>EGGGGFGGFFGGGGGGGEEGGGDGGDFFGG>CEGFEGGDF<@D>>GD)
@M03364:396:000000000-C9LGT:1:1101:16584:4254 1:N:0:10
ACTCCTACGGGAGGCAGCAGTGGGGAATATTGCACAATGGGCGAAAGCCTGATGCAGCAACGCCGCGTGAACGATGAAGGCCTTCGGGTCGTAAAGTTCTGTCCTCAAGGAAGATAATGACGGTACTTGAGGAGGAAGCCCCGGCTAACTACGTGCCAGCAGCCGCGGTAATACGTAGGGGGCTAGCGTTATCCGGATTTACTGGGCGTAAAGGGTGCGTAGGCGGTTTTTTAAGTCAGAAGTGAAAGGCTACGGCTTAACCGTAGTAAGCTTTTGAAACTGGAGAACTTGAGT
+
GGGGGGGGGGGGGGGGGGGGGGGGGGGGGGGGGGGGGGGGGGGGGGGGGGGGGGGGGGGGGGGGGGGGGGGGGGGGGGGGGGGGGGGGGGGGGGGGFGGGGFGFGGGGGGGGGGGGEFFEF?CBBFGG,:A=:CF@FGGGGGGFGG7FFGGGGGGGGGGGGGGGGGGGG*=FFFGFGGGGGGGGGGFGGGGGGGGGGGGGGGGGGGFGGGGGGGGGGGGGGEDGGG:ECFGGGFGGGGGGGGGGGGGGGGGGGGGGGGGGGGDGFGGGGGG?FGCDGGGGFFGGGGGFGFFFF:
@M03364:396:000000000-C9LGT:1:1101:5746:4256 1:N:0:10
ACTCCTACGGGAGGCAGCAGTGGGGAATATTGGACAATGGGCGCAAGCCTGATCCAGCCATGCCGCGTGAGTGATGACGGCCTTCGGGGTGTAAAGCTCTGTCTTCAGGGACGAAATTGCCGGTACCTCTGGTAGAAGTCACGGCGGGCGACGTGCGAGCAGCCGCGGGAGTACGGAGGTGGCAAGGGTTTTCCGGATGGATTGGGCGTAAAGCGAGCGCAGGCGGGGAAAGAAGTCGAAGGTGAAAGCCCTCGGCTTAACGGAGGAACTGGATCGGAAACTGGGGTTGTTG
+
GFGGGCFGGCFC7F@FFGFGFGGGGGCFFGGFFFA,CEF@FEEFFG7DFGG8,EGGCDF8EFCDF:7@FFF9EFGG9F?@C+BEFFEF7FGCFGGEFGGGC5FFGEF?,E<+@>+8,CE,,8@3+3?3,,8,8,CE9,E=F<FE@+5*>*1*4=*1*8=1<,=<FG*8*2*2@+;**/:*:8@0+******1<0CE***/;<C0**::E**2<9:*:EG*/1*2/5**2;@8EG<3+*;CCEGGG9+<6C*:/*;E3*++3*1*/9:DFFF*9CE*9CCDFFC**)17)842
@M03364:396:000000000-C9LGT:1:1101:8428:4260 1:N:0:10
ACTCCTACGGGAGGCAGCAGTGGGGAATATTGCACAATGGAGGAAACTCTGATGCAGCGACGCCGCGTGAGTGAAGAAGTATTTCGGTATGTAAAGCTCTTTCGGCAGGGAAGATAATGACGGTGCCTGCATAAGAAGCACCGGCTAAATACGTGCCAGCAGCCGCGGTCATACGTATGGTGCAAGCGTTATCCGGATTTACTGGGTGTAAAGGGGGCGCAGGTGGCCAGGCAAGTCAGAAGTGAAAGCCCGGGGCTCAACCCCGGGACTGCTTTTGAAACTGTCCGGCTGG
+
GGGGFGGGGGGGGGGGGGGGGGGGGGGGGGGGGGGGGGGGGGGGGGGGGGGGGGGGGGGGGGGGGGGGGGGGGGGGGGGGCGGGGGGGGGGGGGGGGGGGGGGGGCGGGGGGGGAF,CFFFFF838AE,:D,5,CFGFGGGGGGG:+@FFGGDGGFGFGGGGGGGGGGG*1DFGGGGFGGGGGFAFGGGGCFGGGEEGGGGGGGGG8FCFFGGGGGG5EGGGGGGGGGCFGGGGGGGGGGGGFGGGGFCCGGGGGGGFGGG6CGGGGGG:FGG7FGGGGGF?C:FGD@GBFC
@M03364:396:000000000-C9LGT:1:1101:11174:4291 1:N:0:10
ACTCCTACGGGAGGCAGCAGTGGGGAATCTTGCACAATGGGCGGAAGCCTGATGCAGCGACGCCGCGTGCGGGACGAAGGCCTTCGGGCTGTAAACCGCTTTCAGCAGGGACGAGGCGAAAATGACGGTCCCTGCCGAAGAAGCCCCGGCTAACTACGTGCCAGCAGCCGCGGTAATACGTAGGGGGCAAGCGTTATCCGGATTCATTGGGCGTAAAGCGCGCGTAGGCGGCCAGCCTGGTCGGGAGTCAAATCCGGGGGCTCAACCCCCGTCCGCTCCCGATACCGGCCGGCT
+
GGGGGGGGGGGGGGGGGGGGGGGGGGGGGGGGGGGGGGGGGGGGGGGGGGGGGGGGGGGGGGGGGGGGGGGGGGGGGGGGGGGGGGGGGGGGGGGGGGGGGGGGGGGDGGGGGGCGGGG7F*@8,?FF<*=<CFF,=BCFFGGGFGGGGGGGGGGGGGGGGGGGGGGGG*CEGCGDGGGCCGGGGGGGGGGGGGGGGGGGGGGGGGGGGGGGGGGGGGGGGGGEEGGGGGGGGGGGFFFGGGGGGDGGGGGGGGGGGGGGGDFGGGFGDGGDGGGGGDGGFF5DGGGFGFEGG)
@M03364:396:000000000-C9LGT:1:1101:19486:4301 1:N:0:10
ACTCCTACGGGAGGCAGCAGTGGGGGATATTGCACAATGGGGGAAACCCTGATGCAGCGACGCCGCGTGAGTGAAGAAGTATTTCGGTATGTAAAGCTCTATCAGCAGGAAAGATAATGACGGTACCTCACTCAGCAGCACCGGCTAAATACGTGCCAGCAGCCGCGGTTATACGTATGGTGCAAGCGTTATCCGGATTTACTGGGTGTAAAGGGAGCGCAGACGGCATGGCAAGCCAGATGTGAAAGGTGGGGGCTCAACCCCCAAGCTGCATTTGGAACTGTCAAGCTAG
+
FGGGGGGGGGGGGGGGGGGGGGGGGGGGGGGGGGGGGGGGGGGGGGGGGGGGGGGGGGGGGGGGGGGGGGGGGGGGGGGFGFGGGGGGGGGGGGGGGGGGGGG9F@EFGGGGG@FGAFG,,88BBCFG::8C,=,,@FC<FFCCGGGGGGGG*EFGGGGGCGFGCGGGG*;<C@FGGGGGGGCGGGGG:CEGG@FEGGGGGGGGGGCFGGGGGGGGGGGGGGGGGGEEGGGGGGGGGGGGGGGGCG9FGGGGGGGGDCFDEFGCC3EGFGFGGGGGGGGGFFGGGGDFF@FG
@M03364:396:000000000-C9LGT:1:1101:11582:4312 1:N:0:10
ACTCCTACGGGAGGCAGCAGTGGGGAATCTTGCACAATGGGCGGAAGCCTGATGCAGCGACGCCGCGTGCGGGACGAAGGCCTTCGGGCTGTAAACCGCTTTCAGCAGGGACGAGGCGAAAGTTACGGTCCCTGCAGAAGAAGCCCCGGCTAACTACGTGCCAGCAGCCGCGGTAATACGTAGGGGGCAAGCGTTATCCGGATTCATTGGGCGTAAAGCGCGCGTAGGCGGCCAGCCTGGTCGGGAGTCAAATCCGGGGGCTCAACCCCCGTCCGCTCCCGATACCGGCCGGCT
+
GGGGGGGGGGGGGGGGGGGGGGGGGGGGGGGGGGGGGGGGGGGGGGGGGGGGGGGGGGGGGGGGGGGGGGGGGGGGGGGGGGGGGGGGGGGGGGGGGGGGGGGGGGGGGGGGFGGGGGGGCEF,@FFG3*=<C<FFFFFGGGGGGFFFGGGGGGGGGGGGGGGGGGGGGDGGGGGGGGGGGGGGGGGGGFGGGGGGGGGGGGGGGGGGGGGGGGGGGGGGGGGGGGGGGGGGGGGGGGGGGGGGGDGGGGGGGGFGGGGGGGGGGGGGGGGGGGGGCGGGF3CGDDG>:BEGD)
@M03364:396:000000000-C9LGT:1:1101:8816:4312 1:N:0:10
ACTCCTACGGGAGGCAGCAGTGGGGAATCTTGCACAATGGGCGAAAGCCTGATGCAGCGACGCCGCGTGCGGGACGAAGGCCTTCGGGTTGTAAACCGCTTTCAGCAGGGACGAGGCCGCACGTTGACGTTACCTGCAGAAGAAGCCCCGGCTAACTACGTGCCAGCAGCCGCGGTAATACGTAGGGGGCGAGCGTTATCCGGATTCATTGGGCGTAAAGCGCGCGTAGGCGGCCTGCTAGGTCGGGACTCAAATCCGGGGGCTCAACCCCCGCCCGGTCCCGATACCGACGGG
+
GGGGGGGGGGGGGGGGGGGGGGGGGGGGGGGGGDGGGGFGGGGGGGGGGGGGGGGGGGGGGGGGGGGGGGGGGGGGGCGGGGGGGGGGGGGEGGGGGGGGGGGGGGGGGGFGD:+<F3CC3*@8,8BF1*@,1,>,>?:8C,,@FGGGFF@7=FGGGFGGGGG<FFFGGGGGGGGGCEFGFC:<FDEGDEGGGDE>E8FCFGGDEEGCCFGGFGGEGECFGG>E8E:8EEGGGDECFGCFGG+A?EGGGFDFGGGGGGGGCGGCEFGGGGGGG5CGGGGGFFGCD<DFGEF)17
@M03364:396:000000000-C9LGT:1:1101:15997:4325 1:N:0:10
ACTCCTACGGGAGGCAGCAGTGGGGAATATTGCACAATGGGCGCAAGCCTGATGCAGCGACGCCGCGTGCGGGATGGAGGCCTTCGGGTTGTAAACCGCTTTTGTTCAAGGGCAAGGCGGGTCTTCGGGCCCGGTGAGTGGATTGTTCGAATAAGCACCGGCTAACTACGTGCCAGCAGCCGCGGTAATACGTAGGGTGCAAGCGTTATCCGGATTTATTGGGCGTAAAGGGCTCGTAGGCGGTTCGTCGCGTCCGGTGTGAAAGTCCATCGCTTAACGGTGGATCCGCGCCGG
+
GGGGGGGGGGGGGGGGGGGGGGGGGGGGGGGGGGGGGGGGGGGGGGGGGGGGGGGGGGGGGGGGGGGGGGGGGGGGGGGGGGGGGGGGGGGGGGGGGGGGGGGGGGGFGGGGGGGGDGFGE@C<DGGG15>FC*=<7CFGG9?FFFGGGGGG<FGGGGGGGGCGGGGGGCCGGGGGGGGGGGGGGGDGGGGGFFEGGGGGGGGGGGGGGGGGG8EEGGGGGGGGGGGGFGGGGGGGGDFGGGGGGGGGGGGEECEEG?=CECFGGGC:7FGGGFGGGGGGEFGFGGF@FDDGGG
@M03364:396:000000000-C9LGT:1:1101:12372:4363 1:N:0:10
ACTCCTACGGGAGGCAGCAGTGGGGAATCTTGCACAATGGGCGGAAGCCTGATGCAGCGACGCCGCGTGCGGGACGAAGGCCTTCGGGCTGTAAACCGCTTTCAGCAGGGACGAGGCGAAACTGACGGTACCTGCAGAAGAAGCCCCGGCTAACTACGTGCCAGCAGCCTCGGTAATACGTAGGGGGCAAGCGTTATCCGGATTCATTGGGCGTAAAGCGCGCGTAGGCGGCCAGCCTGGTCGGGAGTCAAATCCGGGGGCTCAACCCCCGTCCGCTCCCGATACCGGCCGGCT
+
GGGGGGGGGGGGGGGGGGGGGGGGGGGGGGGGGGGGGGGGGGGGDGGGGGGGGGGGGGGGGGGGGGGGGGGGGGGGGGGGGGGGGGGGGGGGGGGGGGGGGGGGGGGGGGGGGFFF*@F7F*?38?FG1*6:3,3,6C8?A:FFC7FFGGGCFEGGGGGGGGGGGGGGG,@EGEF*<FGGCGGEGGGGCFGGGGGGGGGGGGGGGGGGGGGGGGGGGFGGGGDGEEGGGEGGEGGGGGFGGGGGGEGEGGGGGGGGGGGGECC+<FGDDGGDDEG:51CFFFGD<FDEGEBCC)
@M03364:396:000000000-C9LGT:1:1101:14478:4367 1:N:0:10
ACTCCTACGGGAGGCAGCAGTGGGGAATCTTGCACAATGGGCGAAAGCCTGATGCAGCGACGCCGCGTGCGGGACGAAGGCCTTCGGGTTGTAAACCGCTTTCAGCAGGGACGAGGCCGCAAGGTGACGGTACCTGCAGAAGAAGCCCCGGCTAACTACGTGCCAGCAGCCGCGGTAATACGTAGGGGGCGAGCGTTATCCGGATTCATTGGGCGTAAAGCGCGCGTAGGCGGCCTGCTAGGTCGGAACTCAAATCCGGGGGCTCAACCCCCGCCCGGTTCCGATACCGGCAGG
+
GGGGGGGGGGGGGGGGGGGGGGGGGGGGGGGGGGGGGGGGGGGGGGGGGGGGGGGGGGGDGGGGGGGGGGGGGGGGGGGGGGGGGGGGGGGGGGGGGGGGGGGGGGGGGGGGGGGGGGGEB*@*@FGG+*61>FGCFFGGGFFGGFFGGGGGDEGGGGGGGGGGGGGGGFGGGGGGGGGGGGGCDGGGGGGGGDGGGGGGGGG>EGGGGGGGGGEGGDGGGGGEDGCGEGGGGGGGGGGGGGGGGEEGGGGGGGGGGGGGGGGCFGGGGGGGDGGGGGGGFFGDGGGFGFEDDG
@M03364:396:000000000-C9LGT:1:1101:20372:4372 1:N:0:10
ACTCCTACGGGAGGCAGCAGTAGGGAATCTTCCACAATGGACGCAAGTCTGATGGAGCAACGCCGCGTGAGTGAAGAAGGTTTTCGGATCGTAAAGCTCTGTTGTTGGTGAAGAAGGATAGGGTGAGTAACTAGCATTTATTTGACGGTAATCAACCAGAAAGTCACGGCTAACTACGTGCCAGCAGCCGCGGTAATACGTAGGTGGCAAGCGTTGTCCGGATTTATTGGGCGTAAAGCGAGCGCAGGCGGAAAAATAAGTCTAATGTGAAAGCCCTCGGCTTAACCGAGGAAC
+
GGGGGGGGGGGGGGGGGGGGGGGGGGGGGGGCGGGGGGGGGGGGGGGFGGGGGGGGGGGGGGGGGGGGGGGGGGGGGGGGGGGGGGGGGGGGGGGGGGGGGGF<BFEFFGGGGGG89,CEF-B44:BF,,585,8,C@?,F9DFFFF=FGDGFGGGGGGFGGGGC=FGGGECGGGCGGGGGGGGGGGGGGGGGGGGGGDFFGGGFGGGGGGGGGGGG9CGGGBEFGFFGGGGGGGGGGGGDGGG=CEGGGGCEEECFCFGFFCC9*<7CFGGGGGGCCCDFFCG7C:7>B@CC9
@M03364:396:000000000-C9LGT:1:1101:17236:4374 1:N:0:10
ACTCCTACGGGAGGCAGCAGTAGGGAATCTTCCACAATGGACGCAAGTCTGATGGAGCAACGCCGCGTGAGTGAAGAAGGTTTTCGGATCGTAAAGCTCTGTTGTTGGTGAAGAAGGACGGCAGCAGTATCTCGCTGTCGTTTGACGGTAATCAACCAGAAAGTCACGGCTAACTACGTGCCAGCAGCCGCGGTAATACGTAGGTGGCAAGCGTTGTCCGGATTTATTGGGCGTAAAGCGAGCGCAGGCGGAAAGATAAGTCTGAAGTGAAAGCCCCCGGCTTAACCGGGGAAC
+
GGGGGGGGGGGGGGGGGGGGGGGGGGGGGGGGGGGGGGGGGGGGGGGGGGGGGGGGGGGGGGGGGGGGGGGGGGGGGGGGGGGGGGGGGGGGGGGGGGGGGFF,BBFFGGFFGGGGGFGG+@F6+:FFF,E,,:8>@BDFFCCFGGGGGGGGGGGGGGGGGGGGGGGGGGGGGGGGGGGGGGGGGGGGGGGGGGEFGGGGFGGGGGGGGGGGGEFE>FGGGDEEGGGGGGGCEGGGGGGGGGGEDEGGGGGGG580:@?ECC7:F>9>FGGCCFGGGCE).7:FCFCBGFFGC9
@M03364:396:000000000-C9LGT:1:1101:19112:4418 1:N:0:10
ACTCCTACGGGAGGCAGCAGTAGGGAATTTTCGGCAATGGGGGGAACCCTGACCGAGCAACGCCGCGTGAGTGAAGAAGGTCTTCGGATTGTAAAGCTCTGTTGTAAGGGAAGAACGTCAGGCGGAAGTTGCGGGAGTGACGGTACCTTACCAGAAAGCCACGGCTAACTACGTGCCAGCAGCCGCGGTAATACGTAGGTGGCGAGCGTTATCCGGAATTATGGGGCGTAAAGGGTGCGTAGGCGGCTGATTAAGTTCGGGGGTAAAGCGTGGGGCTCAACCCCATAAAGCCAC
+
FFGGF@FGGGGEEGB@CFCFGGFGGGGGFGCFGGE@BEFGGGCGGGGGCGGGFGGDEBFEGGEGE7FBFEGFFFFFCFFFFCFFGGGG:FFGGGGFGG<<>@@<FGG@CGGGGC:F78C<FA@*<<FF8,7,*1**4;E,3CEEG5,<,A<:9AC8CGGGGGDEE8C@8,AEG0C:@CC8FGGGGEEGCCEFGGGFFCG:<C>88>8C?/C@CCCEC**<CG+<CGDE:CC8C@E8EC51/?EEGGE:E*@9F+3A><C*:*):CGG7FG8C<=C<CDFCFF5>5FGFGFFGG4
@M03364:396:000000000-C9LGT:1:1101:25345:4421 1:N:0:10
ACTCCTACGGGAGGCAGCAGTGGGGAATCTTCCGCAATGGGCGAAAGCCTGACGGAGCAACGCCGCGTGAGTGATGACGGCCTTCGGGTTGTAAAGCTCTGGGATCGGGGACGAACGGTGCGTGAGCTTATCACTTATGGAGGTGCGGGTGCCCGAATAGCAAGCCACGGCTAACTACGTGCCAGCAGCCGCGGTAATACGTAGGTGGCAAGCGTTGTCCGGGATTATTGGGCGTAAAGCGCGCGCAGGCGGCGTTCTAAGTCCATCTTAAAAGTGCGGGGCTTAACCCCGTGG
+
ECFFC@FGGCCCEGC7FCEFFG<FCF;FFGFGDCE:@CFGGGECFGGGEGGE<CF,@7FCGEDG@C+@FCEFGGFCCF7C::FFGFGG,F+?FGCFG?<,B,B<F+B:+@FCG+=F6BF+53@+3FGF,8@,,,,,,@E<F,C>:,*5C<**?A*1<CBFC@FFF*:<C*=B@2?,?:1<CEFCF>FG8@CEEGGEGF7<@AF>EA9;:89F8C?C5/39*:*:8;9:@+CC**::*8<:C=E=E58=E*:E**:=*;<9@C*CF7?:CC9F=?+:7CEGFD7F*:*7DDF9D9
@M03364:396:000000000-C9LGT:1:1101:7423:4442 1:N:0:10
ACTCCTACGGGAGGCAGCAGTGGAGAATATTGCACAATGGGGGAAACCCTGATGCAGCAACGCCGCGTGAGTGATGACGGCCTTCGGGTTGTAAAGCTCTGTCTTCAGGGACGATAATGACGGTACCTGAGGAGGCAGCCACGGCTAACTACGTGCCAGCAGCCGCGGTCATACGTAGGTGGCGAGCGTTGTCCGGATTTACTGGGCGTAAAGGGAGCGTAGGCGGACTTTTAAGTGAGATGTGAAATACCCGGGCTCAACTTGGGTGCTGCATTTCAAACTGGAAGTCTAG
+
GGGGGGGGGGGGGGGGGGGGGGG-EGGGGGGGGGGGGGGGGGGGGGGGGGGGGGGGGGGGGGGGGGGGGGGGGGGGGGGGGGGGGGGGGGGGGGGGGGGGGGGGGGGGGGGGGGGGGGGGF->+:BFG:,A+:CF+@FGGGGGGGGGFGGGGGGGGGGGGGGGGGGGGG<EGGGFGFGGGGGGGGGGGGGGB<FGGGGDGGGGGGGGGGGGGGGGGGGGDGGGFGE5CGFFF?CGFGGGGGGGGGGGGGGGGGGG5DFGGCFGGGGGGDGGGGFGF7:EC*9?FFGG?7=F7
@M03364:396:000000000-C9LGT:1:1101:20488:4452 1:N:0:10
ACTCCTACGGGAGGCAGCAGTGGGGAATCTTGCGCAATGGGGGCAACCCTGACGCAGCGACGCCGCGTGCGGGACGAAGGCCTTCGGGTCGTAAACCGCTTTCAGCAGGGACGAGGCCGCTACGGTGACAGTACCTGCAGAAGAAGCCCCGGCTAAATACGTGCCAGCAGCCGCGGTAATACGTATGGGGCGAGCGTTATCCGGATTCATTGGGCGTAAAGCGCGCGTAGGCGGCCCGTTAGGTCGGAGGTAAAAGCCCGGGGCTCAACCCCGGCGAGCCTCCGATACCGGCGG
+
GGGGGGGGGGGGGGGGGGGGGGGGGGGGGGGGGGGGGGGGGGGGGGGGGGGGGGGGGGGGGGGGGGGGGGGGGGGGGGGGGGGGGGGGGGGCGGGGGGGGGGGGGGGGGGGGGGFG<DFGG5F<CFGG,,7@<8<FCFFF9FFGGGGGGGGFFGGGGGGGGGGGGGGGG8CGGGGGGGGGGGGEGGGGGGGGGGEGGGDGGGGGGCEGGGGGGGGGEGGGGFGGGGGGGGGGGGGGGGEFGGGGGGGEGG>FGFGGGGGEGGDECGFGGGGGDGGGGGGGFFGG<DGFGFFGGG
@M03364:396:000000000-C9LGT:1:1101:23062:4462 1:N:0:10
ACTCCTACGGGAGGCAGCAGTAGGGAATTTTCGTCAATGGGCGCAAGCCTGAACGAGCAATGCCGCGTGGGTGAAGACGGTCTTCGGATTGTAAAGCCCTGTTGCCGGGGACAATGGACAGCCCTAGTGGAGAGCTGACTGTTTGATGGTACCCGGCCAGAAAGCCACGGCTAACTACGTGCCAGCAGCCGCGGTAATACGTAGGTGGCAAGCGTTATCCGGAATGATTGGGCGTAAAGGGTGCGCAGGCGGCTGTGCAAGTCTGAAGTAAAAGGGACCGGCTCAACCGGTTC
+
GGGGGGGGGGGGGGGGGGGGGGGGGGGGGGGGGGGGGGGGGGGGGGGGGGGGGGGGGGGGGGGGGGGGGGGGGGGGGGGGGGGGGGGGGGGGGGGGGGGGGGGFFEFFGGGGGG,C3EFDFCF+,:BF,,8,:++CD@EADFGGG9FGGGFFFGGGGGGGGGGGGGGGG:CFGGGGGGGGGGGGGGGGGGGGGGGGGGGGGGGGGGGGGGGGGGGGGGGGGGCGGFCFGGGGGEE>GGGGGGEGGGGGGGGGGGGGGFFCGFFGGFGGFFGGGFGGFDCDEFEDGGGFGFEGG
@M03364:396:000000000-C9LGT:1:1101:16532:4469 1:N:0:10
ACTCCTACGGGAGGCAGCAGTGGGGAATTTTCCGCAATGGGCGAAAGCCTGACGGAGCAATGCCGCGTGGAGGTGGAAGGCCTACGGGTCGTCAACTTCTTTTCTCGGAGAAGAAACAATGACGGTATCTGAGGAATAAGCATCGGCTAACTCTGTGCCAGCAGCCGCGGTAAGACAGAGGATGCAAGCGTTATCCGGAATGATTGGGCGTAAAGCGTCTGTAGGTGGCTTTTCAAGTCCGCCGTCAAATCCCAGGGCTCAACCCTGGACAGGCGGTGGAAACTACCAAGCTGG
+
GGGGGGGGGGGGGGGGGGGGGGGGGGGGGGGGGGGGGGGGGGGGGGGGGGGGGGGGGGGGGGGGGGGGGGGGGGGGGGGGGGGF,CFGGGGGGGGGGGGGGGGGGGGCGGGGGGFGGGGGG5D=+BFFC,C,<3<<@DFGGFGGGGGFGGGGGGGGGGGGGGGGGGGGG*=FEGGGGGGGGGGGGGGGGGGGGGGGGGGGGGGGGGGGGGGGGGGGGGGGGGGGGGGGGGGGGGGGGGGGGGGGGGGGGGGGGGGGGGGGGGGGGGGGFGGGGGGGGGGDFFGGGGGFGFFGGG
@M03364:396:000000000-C9LGT:1:1101:21197:4471 1:N:0:10
ACTCCTACGGGAGGCAGCAGTGGGGAATATTGCACAATGGGCGCAAGCCTGATGCAGCGACGCCGCGTGCGGGATGGAGGCCTTCGGGTTGTAAACCGCTTTTGTTTGGGAGCAAGCCCTTCGAGGTGCGTATACCTTTCGAATAAGCACCGGCTAACTACGTGCCAGCAGCCGCGGTAATACGTAGGGTGCGAGCGTTATCCGGATTTATTGGGCGTAAAGGGCTCGTAGGCGGTTCGTCGCGTCCGGTGTGAAAGTCCATCGCCTAACGGTGGATCTGCGCCGGGTACGGGC
+
GGGGGGGGGGGGGGGGGGGGGGGGGGGGGGGGGGGGGGGGGGGGGGGGGGGGGGGGGGGGGGGGGGGGGGGGGGGGGGGGGGGGGGGGGGGGGGGGGGGGGGGGGFF,CFFGGC,FFGGFCD@+,@FF,+8+8,@CFDGGGG8DF9FGFGGGEGGGGGGGGGGGGGGGG,BCEGGDGGGGGGGGCFFGGCEDGGEGGGGGGGGGGGGGGGGGGGGGGGGGGGGGGG8CGGGGGGGEDDEGGGGGGGGGGEEEGGGGGECFFGGGGGCDGGGGDGGGGFGGFFGGGGGDGFFGG5
@M03364:396:000000000-C9LGT:1:1101:25751:4509 1:N:0:10
ACTCCTACGGGAGGCAGCAGTGGGGAATTTTCGGCAATGGGGGGAACCCTGACCGAGCAACGCCGCGTGAGTGAAGAAGGTTTTCGGATTGTAAAGCTCTGTTGCAGGGGAAGATCGGCACGTTGAGGGTATAAGAGTGACGGTCCATTGCGAGGAAGCCACGGCTGATTACGTGCCAGCAGCCGGGGTAATACGGAAGTGGCGAGCGTAAACCGGACTTAGTGGGTGTGATGGGTGCGTAGGCGGATCTTGAAGTGAGATGTGAAATACTCGGGCTTAACCTGCGTGCTGCAT
+
GGGGGGGGGGGGGGGGGGGGG-EFGGGG@FG,C:FGGGGGGCG>FG+DGGGG<F:FGGCF,FGGGGGGG<FFGG9FGGGG<,8D,CG+CFGGGGGGGEGGGGCG;3,3CFEGGF,,+*44<-*,888?<85,2,,2,2,,21C1**,+29,//1:/,,2:8,28****+02+/2;**2<*0AG8***2:*232CF*A*/3:+/?*?EGG58*<CE8C**3<+++;E*/:*0+0<EFG5>**:*02*:E*0<++<C:60++++*3<*ADCC+917*>9CCGF*+9*91.>>*29*
@M03364:396:000000000-C9LGT:1:1101:8112:4543 1:N:0:10
ACTCCTACGGGAGGCAGCAGTGGGGAATATTGCACAATGGGGGAAACCCTGATGCAGCAACGCCGCGTGAGTGAAGAAGTATTTCGGTATGTAAAGCTCTATCAGCAGGGAAGATAATGACGGTACCTGCCTAAGAAGCCCCGGCTAACTACGTGCCAGCAGCCGCGGTCATACGTAGGGGGCAAGCGTTATCCGGATTTACTGGGTGTAAAGGGAGCGTAGGCGGCTTGGCAAGTCTGATGTGAAAGCCCAGGGCTCAACCCTGGGACTGCATTGGAAACTGTCAGGCTAG
+
GGGGGGGGGGGGGGGGGGGGGGGGGGGGGGGGGGGGGGGGGGGGGGGGGGGGGGGGGGGGGGGGGGGGGGGGGGGGGGGFGGGGGGGGGGGGGGGGGGGGGDGGGFGGGGGGGGGG9FFEF8@B4BFF,,8B:,BECDGGGGGFGGFDFG>FFGGGGGGGGGGGGGGGG>EGGGGGGGGGGGGGGGGGGGGGGGGGGGGGGGFGGGGGGGGGGGGGGGGGGGGGGGGGGGGGFGGGGGGGGGGGGGGGGFGFGGGGGGGGGGGGGGGGFGGGGGGGGGGGFFGGGGGFGFFG
@M03364:396:000000000-C9LGT:1:1101:9622:4568 1:N:0:10
ACTCCTACGGGAGGCAGCAGTAGGGAATTTTCGGCAATGGGGGGAACCCTGACCGAGCAACGCCGCGTGAGTGAAGAAGGTTTTCGGATTGTAAAGCTCTGTTGCAAGGGAAGAACGGCACGTGGAGGGTATGGGAGTGACGGTACCTTGCGAGGAAGCCACGGCTAACTACGTGCCAGCAGCCGCGGTAATACGTAGGTGGCGAGCGTTATCCGGAATTATTGGGCGTAAAGGGTGCGTAGGCGGCCTTTTAAGTTTAAGGTGAAAGCGTGGGGCTTAACCCCATAAAGCCTT
+
GGGGGGGGGGGGGGGGGGGGGGGGGGGGFGGFGGGGGGGGGGGDGGGGGGGGGFGGGGGGGGGGGGGGGGGGGGFGGGGGGGGGGGGGGGGGGGGGGGGGGGGGGGGGGGGGGGGFCFC>C-C<CFFF*15,?,2CCC:<<<FGGEECF@6EEGGGGGGFFGGGGGGGGCFGCCFCEGGGGGGFGGGGGGGGGGGGFGGGGGGGDEDG88E5?EEGEGDGGGGGGGGEEGGGFDGGCGGEEGGGGGGGGGGGGGGGGFGGGG>CCDGG45?DC5=D)9EGFF=3DGG4>FFDC>
@M03364:396:000000000-C9LGT:1:1101:10858:4575 1:N:0:10
ACTCCTACGGGAGGCAGCAGTGGGGAATATTGCACAATGGGGGAAACCCTGATGCAGCAACGCCGCGTGAGTGATGAAGGCCTTCGGGTTGTAAAGCTCTGTCTTCAGGGACGATAATGACGGTACCTGCGGAGGAAGCCACGGCTAACTACGTGCCAGCAGCCGCGGTAATACGTAGGTGGCGAGCGTTGTCCGGATTTACTGGGCGTAAAGGGAGCGTAGGCGGATTTTTAAGTGAGATGTGAAATACTCGGGCTTAACCTGAGTGCTGCATTTCAAACTGGAAGTCTAG
+
GGGGGGGGGGGGGGGGGGGGGGGGGGGGGGGGGGGGGGGGGGGGGGGGGGGGGGGGGGGGGGGGGGGGGGGGGGGGGGGGGGGGGGGGGGGGGGGGGGGGGGGGGGGGGGGGGGGGCFGGGBFGFGGC,,8833>>DFGGGGGGGGEGGGGGGGGGGGGGGGGGGGGGG<EGGGGGGGGGGGGGEGGGFGGGFGGGGGGGGGGGGGGGGGGGGGGGGGGEEGGGGG?EGGGFGFGGGGGGEFGGGGGGGGGGGGGGGGGGGGGGGGGGGGGGGGGFGGEGFFGGCGGFGFFF
@M03364:396:000000000-C9LGT:1:1101:13873:4652 1:N:0:10
ACTCCTACGGGAGGCAGCAGTAGGGAATCTTCCACAATGGACGCAAGTCTGATGGAGCAACGCCGCGTGAGTGAAGAAGGTTTTCGGATCGTAAAGCTCTGTTGTTGGTGAAGAAGGATAGAGGTAGTACCTGGCCTTTATTTGACGGTAATCAACCAGAAAGTCACGGCTAACTACGTGCCAGCAGCCGCGGTAATACGTAGGTGGCAAGCGTTGTCCGGATTTATTGGGCGTAAAGCGAGCGCAGGCGGAATGATAAGTCTGATGTGAAAGCCCACGGCTCAACCGTGGAAC
+
GGGGGGGGGGGGGGGGGGGGGGGGGGGGGGGGGGGGGGGGGGGGGGGGGGGGGGGGGGGGGGGGGGGGGGGGGGGGGGGGGGGGGGGGGGGGGGGGGGGGGEFGGGGGGGGGGF?F<FFGG5C,8CFF,5A<?8FFFGGGGGGGGGGGGGGGGGGGGGGGGGGGGGGGGEGGGGGGGGGGGGGGGGGGGGGGGGGGGGGGGGGGGGGGGGGGGGGGGGGGGGECFGGGGGGGGGGEGGGGGGGGGGGGGGGGGGGGGGGGGGGGGGGGGGGGGGGGFGGGFFGGGGGFDFFDFC
@M03364:396:000000000-C9LGT:1:1101:8259:4661 1:N:0:10
ACTCCTACGGGAGGCAGCAGTGGGGAATATTGCACAATGGGGGAAACCCTGATGCAGCAACGCCGCGTGAGTGATGACGGCCTTCGGGTTGTAAAGCTCTGTCTTCAGGGACGATAATGACGGTACCTATGAAGGAAGCCACGGCTAACTACGTGCCAGCAGCCGCGGTCATACGTAGGTGGCAAGCGTTGTCCGGATTTATTGGGCGTAAAGCGAGCGCAGGCGGAAAAATAAGTCTAATGTGAAAGCCCTCGGCTTAACCGAGGAACTGCATCGGAAACTGTTTTTCTTG
+
GGGGGGGGGGGGGGGGGGGGGGGGGGGGGGGGGGGGGGGGGGGGGGGGGGGGGGGGGGGGGGGGGGGGGGGGGGGGGGGGGGGGGGGGGGGGGGGGGGGGGGGGGGGGGGGGFFFEBFFFG-@8+BFF,,8,,::FFGGGGF@FEEFGGGGG@FGGGGGGGGGGGGGGG*:CFGGGGGGGGGGGGGGGGGGGG,=F@FGGGGGGGGGGGGGGGGGGGGGGGGGGGG5?*;@EGGGGGGGGGGGGGGGGGGGGGGGGGGGGGGGGEGGGGGGGGGCDGGGGFFGFFGGFGFFG
@M03364:396:000000000-C9LGT:1:1101:16651:4674 1:N:0:10
ACTCCTACGGGAGGCAGCAGTGGGGAATATTGCACAATGGGGGAAACCCTGATGCAGCAACGCCGCGTGAGTGATGACGGCCTTCGGGTTGTAAAGCTCTGTCTTCAGGGACGATAATGACGGTACCTGCGGAGGAAGCCACGGCTAACTACGTGCCAGCAGCCGCGGTAATACGTAGGTGGCGAGCGTTGTCCGGATTTACTGGGCGTAAAGGGAGCGTAGGCGGATTTTTAAGTGAGATGTGAAATACTCGGGCTTAACCTGAGTGCTGCATTTCAAACTGGAAGTCTAG
+
GGGGGGGGGGGGGGGGGGGGGGGGGGGGGGGGGGGGGGGGGGGGGGGGGGGGGGGGGGGGGGGGGGGGGGGGGGGGGGGGGGGGGGGGGGGGGGGGGGGGGGGGGGGCGGGGGGEG:FFFFB@B+BFG:8863@>3@FGGGGGGGGGGGGGGGGGGGGGGGGGGGGGGG1CFGGGGGGGGGGGGGGGGGGGGGGGGGGGGGGGGGGGGGGGGGGGGGGGGGGGGGGCGGGCFCGGGGGGGGGGGGGGGGGGGGGGDDGGGGGGGGGCDFGGGGGGGGGGGFFGGGGGFGFFF
@M03364:396:000000000-C9LGT:1:1101:15338:4685 1:N:0:10
ACTCCTACGGGAGGCAGCAGTGGGGAATATTGCACAATGGGCGCAAGCCTGATGCAGCGACGCCGCGTGCGGGATGGAGGCCTTCGGGTTGTAAACCGCTTTTGTTTGGGAGCAAGCCCTTCGGTGTGCTTGTCCCTTTCGAATACGCACCGGCTAACTACGTGCCAGCCGCCGCGGTAATACGTAGGGGGCGAGCGTTATCCGGATTTATTGGGCGTAAAGGGCTCGTAGGCGGTTCGTCGCGTCCGGGGTGAAAGTCCATCGCCTAACGGTGGATCTGCGCCGGGTACGGGG
+
GGGGGGGGGGGGGGGGGGGGGGFGGGGGGGGGGGGGGGGGGDGGGGGGGGGGGGGGGGGGGGGGGGGGGGGGGGCF<FFGGGGGGGGGGGGGGGGFGGGGGGGE,BFGGGGGGGCFBDF,,:@+3@FF,,8,8,:@:C<F:*87D,@7*>>F*C*F,@<9>:,4:FGFF:B@*4<<<14;F:<A0AF>8**:?*5?EGGGFE@EG*/;CFFECF5CEG8E*<7EDCEE85CGCGE88*:/CEGGE=*:8*:7::6:C<FFC77CC7****;7*:=5767>B3>DDDD><6@CC)
@M03364:396:000000000-C9LGT:1:1101:7318:4714 1:N:0:10
ACTCCTACGGGAGGCAGCAGTGGGGAATATAGCACAATGGGGGAAACCCTGATGCAGCAACGCCGCGTGAGTGATGACGGCCTTCGGGTTGTAAAGCTCTGTCTTCAGGGACGATAATTGCGGTGCCTGAGGCGGCAGCCACTGCTGACTACGTGCCAGCAGCCGCGGTCATACGTAGGTGGCGAGCGTTGTCCGGATTTACTGGGTGTAAAGGGAGCGTAGACGGCGGTGCAAGTCTGAAGTGAAAGGCGGGGGCTCAACTCCCGGATTGCTTTGGAAACGGCATGGCTAG
+
GGGG8@FGG@7FGDEC7FEGEC?F+B8,,;-<<FC@CCEAF>@CFFGGGGG<@,CE@<CEG:@FGGG:>BCFC,<FGGE7C@:=E=FG=FG@E<FGF9FE,<E<9,A,A<=F@7B@3,5,,8+>++BC38@+>77+*5*@<<,,,7,7>>BC>3,><,3>F3:=CC*C:*3<CFG<?<*,<CEEG8FG:88;<?5:?:E6+AEGG**;C<E<99E8CGGGGGG9EGEEG81/+++33+0++<2<9+<CGD5/?*85/8<E8?*A5<*)7*;::+<7<C7>))2/99>>FF*C
@M03364:396:000000000-C9LGT:1:1101:13401:4738 1:N:0:10
ACTCCTACGGGAGGCAGCAGTAGGGAATCTTCCACAATGGACGCAAGTCTGATGGAGCAACGCCGCGTGAGTGAAGAAGGTTTTCGGATCGTAAAGCTCTGTTGTTGGTGAAGAAGGATAGGGGTAGTAACTGGCCTTTATTTGACGGTAATCAACCAGAAAGTCACGGCTAACTACGTGCCAGCAGCCGCGGTAATACGTAGGTGGCAAGCGTTGTCCGGATTTATTGGGCGTAAAGCGAGCGCAGGCGGAAAAATAAGTCTAATGTGAAAGCCCCCGGCTTAACAGAGGAAC
+
GGGGGGGGGGGGGGGGGGGGGFGGGGGGGGGGGGGGGGGGCGGGGGGDFGGGGGGGGGGGFGGGGGGGGGGGGGGGGGGGEFGGGGGGGGGGGGGGGGGGGGGGGGGG?FGGFFGGGAEE<-B88BFF,<C,5<,3CFGCFFGF9DFFGGGFGDGGGEFFFFGGGFGGGFEGGGGGGEGGGGGGGGGGGGGEGCCEFGFGGGGGFGGGGGGGGEGG:2?EG@<CGFCFGGGGGGGGGGFGEEGGGGGGGGG/2:FFCGGGGGFEFGGGGGGGGGGG*9:D>B7CDF7=9?FFFC
@M03364:396:000000000-C9LGT:1:1101:4910:4758 1:N:0:10
ACTCCTACGGGAGGCAGCAGTGGGGAATATTGCACAATGGGCGCAAGCCTGATGCAGCGACGCCGCGTGCGGGATGGAGGCCTTCGGGTTGTAAACCGCTTTTGTTCAAGGGCAAGGCGGGTCTTCGGGTCCGCTGAGTGGATTGTTCGAATAAGCACCGGCTAACTACGTGCCAGCAGCCGCGGTAATACGTAGGGTGCAAGCGTTATCCGGATGTATTGGGCGTGAAGGGCTCGTAGGCGGTTCGTCGCGTCCGGTGTGAAAGTCCATCGCTTAACGGTGGATCCGCGCCGG
+
GGGGGGGGGGGGGGGGGGGGGGGGGGGGGGGGGGGGGGGGGGGCFGGGGGGGGGGGGGGGGGGGGGGGGGGGGGGGFDGGGGGGFFFGEFCCGG<FFFGGGGGGGFG,CFFGGGGF+3><F5@,,@@F1,1>>*8*=:3?*,,,,,<7C,8?*?CFGGGFFGG7FGGGG<CFGFGGFGFEFGEGC>*/:CEEFGGDCAEEGGGCEGEGFFGGGEG*<FGGFDFFGC**;CC=E*;::=FDGGGEC*?7*8/>E5C>DCEC8+0C?F?CCCFGD55*:DGGBFGCC6CFDB)9<D
@M03364:396:000000000-C9LGT:1:1101:20509:4772 1:N:0:10
ACTCCTACGGGAGGCAGCAGTAGGGAATCTTCCACAATGGACGCAAGTCTGATGGAGCAACGCCGCGTGAGTGAAGAAGGTTTTCGGATCGTAAAGCTCTGTTGTTGGTGAAGAAGGATAGAGGTAGTAACTGGCCTTTATTTGACGGTAATCAACCAGAAAGTCACGGCTAACTACGTGCCAGCAGCCGCGGTAATACGTAGGGTGCGAGCGTTATCCGGATTTATTGGGCGTAAAGGGCTCGTAGGCGGTTCGTCGCGTCCGGGGTGAAAGTCCATCGCCTAACGGTGGATC
+
GGGGGGGGGGGGGGGGGGGGGGGGGGGGGGGGGGGGGGGGGGGGGGGGGGGGGGGGGGGGGGGGGGGGGGGGGGGGGGGGGGGGGGGGGGGGGGGGGFGGGFGGGGGFGGGGGFFFE<FCF:C,8CFG,59BE8<FFGGGGGGFGGEFGGEGGGGGGGGGGGGGGGGGGFGGGGGGGGGGGGGGGGGGGGGGGGGGGGGGGGGGGGGGG:EGGGGGGGGGDGGDGGGGGGGGGGGGGGGGGGGEEEGGGGGGGGDGG=75?=DED)*19>FGFFGGGC9DBE55DGDEDFF90*
@M03364:396:000000000-C9LGT:1:1101:20196:4778 1:N:0:10
ACTCCTACGGGAGGCAGCAGTAGGGAATTTTCGGCAATGGGGGGAACCCTGACCGAGCAACGCCGCGTGAGTGAAGAAGGTCTTCGGATTGTAAAGCTCTGTTGTAAGGGAAGAACGTCAGACCTAAGTTGCCTGCGTGACGGTACCTTACCAGAAAGCCACGGCTAACTACGTGCCAGCAGCCGCGGTAATACGTAGGTGGCGAGCGTTATCCGGAATTATTGGGCGTAAAGGGTGCGTAGGCGGCTGATTAAGTTCGTGGTTAAAGCGTGGGGCTCAACCCCATAAAGCCAC
+
GGGGGGGGGGGGGDGGGGGGGGGGGGGGGGGGGGGGGGGGGGGGGGGGGGGGGGGGGGGGGGGGGGGEGGGGGGGGGGGGGGGGFGGGGGGGGGGGGGGGGGF,>;DFGGGFGGFFB<FFF9:*,8BF8,@,2<,+4CFCC1*CFGCCGGGGFGGGGGFF>FCECEGGGC9+AFGGGFGGGGGGGGGGGGGGGGGFFEGFFG6CEGGGGGGFC?EDG?CFFF?FGG>ECCEGGGGCEEGGEGGFGE==EFG?FGGGGGGGGD*:FFGGFDCC3EGD35<7;):CDC47CFFF54
@M03364:396:000000000-C9LGT:1:1101:6110:4784 1:N:0:10
ACTCCTACGGGAGGCAGCAGTGGGGAATATTGCACAATGGGGGAAACCCTGATGCAGCAACGCCGCGTGAGTGATGACGGCCTTCGGGTTGTAAAGCTCTGTCTTCAGGGACGATACTGCCGGTGCCTTAGCCGGGAGCCACGGCTAACTACGTGCCAGCAGCCGCGGTCATACGTAGGTGGCGAGCGTTGTCCGGATTTACTGGGCGTAAAGGGAGCGTAGGCGGCCCGGCCAGTCGGGGGTCAAATGGCGGGGCCCAGCCCCGCCCCGCCCCCGATACCGCCGGGCTCGAGT
+
GGGGGGGGGGGGGGGGGGGGGGGGGGGGGGGGGGGGGGGGGGGGGGGGGGGGGGGGGGGGGGGGGG7FGGGGFGGGGDGGGGGGGGGGGGGGGGGGGGFGCGGFGGGGGGFFGF:F+B@,6+8+88B<8,8,3+3+8@C+CFFFF*8@FF=:<3>>>FEGGEBFGGEF:*=<:FGFFGG<BFFE<8CCFEG*9FEGCAEE?E?FGFDEE>:>FGGFGG5//?EFGGEGGEEGCEC+<EDGGD*5*<F++<FEGGDCG8::/CC:1)1177=7<EG/)9*/?E5>D)753.<9**
@M03364:396:000000000-C9LGT:1:1101:11735:4802 1:N:0:10
ACTCCTACGGGAGGCAGCAGTGGGGAATTTTCCGCAATGGGCGCAAGCCTGATGCAGCAACGCCGCGTGAAGGAAGAAGGTTTTCGGATCGTAAACTTCTATCAGCAGGGAAGAAATAATGACGATACCTGACTAAGAAGCTCCGGCTAACTACGTGCCAGCAGCCGCGGTAATACGTAGGGGGCTAGCGTTATCCGGAATTACTGGGCGTAAAGGGTGCGTAGGTGGTTTCTTAAGTCAGAGGTGAAAGGCTACGGCTCAACCGTAGTAAGCCTTTGAAACTGGGAAACTTGG
+
GGGGGGGGGGGGGGGGGGGGGGGGGGGGGGGFGGGGGGGGGGGGGGGGGGFGGGGGGGGGGGGGGGGGGGGGGGGGGGGGGEFGGGGGGGGFGGGGGGGGGGGGGGG=FEFGGF?FFFFGD<C++8BF5,7::3:3@F<DF<FAFEEDGGGGFGGGGGGGGGGGGCFGG*>CGFGGFFFCFGGGEGDFCBCEEGGGGGCFGG:CGGGGGGGGGFGGGCEGE8>EGFFG8;CCCCFFFGGGG7EFGFGGGGGGGFECD=CEG?FGGGCDGG@FGGG7CFGDFBGFGGF?5?FGF*
@M03364:396:000000000-C9LGT:1:1101:4912:4803 1:N:0:10
ACTCCTACGGGAGGCAGCAGTGGGGAATATTGCACAATGGGCGAAAGCCTGATGCAGCAACGCCGCGTGAGTGATGAAGGCCTTCGGGTCGTAAAACTCTGTCCTCAAGGAAGATAATGACCGTCCTTGCGGAGGAAGCCCCGGCTAACTACGTGCCAGCAGCCGCGGTAATACGTAGGGGGCTAGCGTTATCCGGATTTACTGGGCGTAAAGGGTGCGTAGGTGGTCTCTTAAGTCAGGAGTGAAAGGCTACGGCTTAACCGTAGTAAGCTCTTGAAACTGGGAGACTTGAGT
+
GGGGGGGGGGGGGGGGGGGGFGGGGGGGGGGGGGGGGGGGGGGGGDGGGGFGGGGGFGGGGEGGGGEGGGGGGGGGGGGGGGGGGGGGGGGEFGGGGGGGGGGGGGG?DGGGGGGG,FFFF-@83@FF9,@3+8C=FFGGGGGGGFGFGFGGGGGGGGGGGGGGGGGGGFEFFGGGGGGGGGGGFGFGGDGGGFGGGGGGGGGGGGGGGDDFGGGGGGGGGGGGGGGGEGGGGFGGGGGGGGGGGGGGGGGGGDEGDGGGGGGGGGGGGGGGGGGG7CFFFFG:DGGFFFBFC:
@M03364:396:000000000-C9LGT:1:1101:23218:4810 1:N:0:10
ACTCCTACGGGAGGCAGCAGTGGGGAATCTTGCACAATGGGCGGAAGCCTGATGCAGCGACGCCGCGTGCGGGACGAAGGCCTTCGGGCTGTAAACCGCTTTCAGCAGGGACGAGGCGAAAGTGACGGTCCCTTCAGAAGAAGCCCCGGCTAACTACGTGCCAGCAGCCGCGGTAATACGTAGGGGGCAAGCGTTATCCGGATTCATTGGGCGTAAAGCGCGCGTAGGCGGCCAGCCTGGTCGGGAGTCAAATCCGGGGGCTCAACCCCCGTCCGCTCCCGATACCGGCCGGCT
+
GGGGGGGGGGGGGGGGGGGGGGGGGGGGGGGGGGGGGGGGGGGGGGGGGGGGGGGGGGGGGGGGGGGGGGGGGGGGGGGGGGGGGGGGGGGGGGGGGGGGGGGFGGGGGGGGGGEF*7FF**@,;?FF+1=<338:CF,FF,CFFEGGGGCG<FFGGGGFGFCGGGGGG8>EGGGDGGGGGGGGGGGG5;FGGGGGGGGGGGGDGGGGGGDGGGGGGGGGGGGGEG>EGGGGGGGDFGGGGGGGGGGGGGEGGGGGGGGGGE3EFGGGGGGGGGGG3CEGF3=DGGGDDFEDC)
@M03364:396:000000000-C9LGT:1:1101:12918:4827 1:N:0:10
ACTCCTACGGGAGGCAGCAGTGGGGAATATTGGACAATGGGGGAAACCCTGATCCAGCGACGCCGCGTGAGTGAAGAAGTATTTCGGTATGTAAAGCTCTATCAGCAAGGAAGAAAATGACTGTACTTGCCTAAGAAGCCCCGGCTAACTACGTGCCAGCAGCCGCGGTCATACGTAGGGGGCAAGCGTTATCCGGATTTACTGGGTGTAAAGGGAGCGTAGACGGCAAAGCAAGTCTGAAGTGAAAGCCCCGGGCTCAACCCGGGAACTGCTTTGGAAACTGTTTAGCTAG
+
GGGGGGGGGGGGGGGGGGGGGGGGGGGGGGGGGGGGGGGGGGGGGGGGGGGGGGGGGGGGGGGGGGGGGGGGGGGGGGGGGGGGGGGGGGGGGGGGGGGGGGGGGGGFGGGGGGGGCFFFG-CC<CFG5,8B,,B<FGGGGGGGGG7FGFGGEGGGGGGGGGGGGGGGG1BEGGGFGGGGGGGGGFFGFGGGGGGGGGGGGGGGGGGGGGGGGGGFGGGGGGGGGGGGGGGGGGGGGGGGGGGGGGGGGFFGEGGGGGGGCFGGGGEGGCGGGGGGGGGGFFGGGGGFC?FG
@M03364:396:000000000-C9LGT:1:1101:8886:4836 1:N:0:10
ACTCCTACGGGAGGCAGCAGTAGGGAATTTTCGGCAATGGGGGGAACCCTGACCGAGCAACGCCGCGTGAGTGAAGAAGGTCTTCGGATTGTAAAGCTCTGTTGTAAGGGAAGAACGTCAGGCAGAAGATGTCTGAGTGACGGTACCTTACCAGAAAGCCACGGCTAACTACGTGCCAGCAGCCGCGGTAATACGTAGGTGGCGAGCGTTATCCGGAATTATTGGGCGTAAAGGGTGCGTAGGCGGCTGATTAAGTTCGTGGTTAAAGCGTGGGGCTCAACCCCATAAAGCCAC
+
GGGGGGGGGGGGGGGGGGGGGGGGGGGGGGGGGGGGGGGGGGGGGGGGGGGGGGGGGGGGGGGGGGGGGGGGGGGGGGGGGGGGGGGGGGGGGGGGGGGGGGGFGFGFGGGGGGGGGGGDG<:,1=FF3,??FEGFFGGCGGGGGGGGGGGGGGGGGGGGGGGGGGGGGGGGGGGGGGGGGGGGGGGGGGGGGGGGGGGGGGGGGGGGGGGGGGGGGGGGGGGGGGGEGGGGGGGGGGGEGGGGGGGCEFGGGGGGGGGGGGFFGGGGGGGGGGGDCFEGFFGGDCGFGFB4><
@M03364:396:000000000-C9LGT:1:1101:8685:4844 1:N:0:10
ACTCCTACGGGAGGCAGCAGTGGGGAATCTTGCACAATGGGCGGAAGCCTGATGCAGCGACGCCGCGTGCGGGACGAAGGCCTTCGGGCTGTAAACCGCTTTCAGCAGGGACGAGGCGAAAGTGACGGATCCTGCAGAAGAAGCCCCGGCTAACTACGTGCCAGCAGCCGCGGTAATACGTAGGGGGCAAGCGTTATCCGGATTCATTGGGCGTAAAGCGCGCGTAGGCGGCCAGCCTGGTCGGGAGTCAAATCCGGGGGCTCAACCCCCGTCCGCTCCCGATACCGGCCGGCT
+
GGGGGGGGGGGGGGGGGGGGGGGGGGGGGGGGGGGGGGGGGGGGGGGGGGGGGGGGGGGGGGGGGGGGGGGGGGGGGGGGGGGGGGGGGGGGGGGGGGGGGGGFGGGGGGGGFGCBFGGF**?,,?FF+*4??CF,?;FFGFFGA:FCFEECAAFFFGGGGGGGGGGGG:EEGGGGGGGFFCGGEGGGG5ACEGDGGGGGGG8;CEFGGGGGGEEDGCFGGGGEGGEGGGGGEDGGGGGGGGGGEGGC@C7FGFFGGGGGGGGDFGEGCDGGGGGGGDEGFFGGGFC57BE<C3
@M03364:396:000000000-C9LGT:1:1101:9419:4844 1:N:0:10
ACTCCTACGGGAGGCAGCAGTGGGGAATATTGCACAATGGGCGCAAGCCTGATGCAGCGACGCCGCGTGCGGGATGGAGGCCTTCGGGTTGTAAACCGCTTTTGTTTGGGAGCAAGCCCTTCGTGGTGAGTGGACCTTTCGAGTAAGCACCGGCTAACTACGTGCCAGCAGCCGCGGTAATACGTAGGGTGCAAGCGTTGTCCGGAATCATTGGGCGTAAAGGGCTCGTAGGCGGTTCGTCGCGTCCGGTGTGAAAGCCCATCGCTTAACGGTGGGTCTGCGCCGGGTACGGGG
+
GGGGGGGGGGGGGDGGGGGGGFGGDCFGGGGFDGGGGGGGGFGGGGGGGCFCGGGGGGGGGGGGGDGGG>EGGC7FFGGGGGGGGGGGGGGGGGGGGGDFGGGGGGGGGGGCGF,B++BB<>D:3@D<:,3:+3@<@9FG7*,737,7FFGGFGDGDGFGDCEFGGGGG,CFFGGGGFFBFGFG<9FGEGGGGGGGGEGGGGGGG>EC<FFFGGGGEG8CGG?ECGGGCEGGGDEGGGEGEGGGGEGGGGGGGF:EGGGCCFGCEC57CGED955CD4CDFEEGGDCBDF:3C)
@M03364:396:000000000-C9LGT:1:1101:11285:4851 1:N:0:10
ACTCCTACGGGAGGCAGCAGTAGGGAATCTTCCACAATGGACGCAAGTCTGATGGAGCAACGCCGCGTGAGTGAAGAAGGTTTTCGGATCGTAAAGCTCTGTTGTTGGTGAAGAAGGATAGCGGTAGTGCCTGGCCTTTATTTGACGGTAATCAACCAGAAAGTCACGGCTAACTACGTGCCAGCAGCCGCGGTAATACGTAGGTGGCAAGCGTTGTCCGGATTTATTGGGCGTAAAGGGAGCGTAGGCGGATTTTTAAGTGAGATGTGAAATACTCGGGCTTAACCTGAGTGC
+
GGGGGGGGGGGGGGGGGGGGGGGGGGGGGGGFGGGGGGGGGGGGGGEGGGGGGGGGGGGGGGGGGGGGGGGGGGGGGGGGGGGGGGGGGGGGGGGGGFGGF@FGGGFGGGFGGFGG?FDFG-@@+CFF,,9<:DFGGGGGGGGFFFGFEGGGFGGGGGGGGGGGGGGGGGGGGGGGGGGGGGGGGGGGGGGGGGGGGGGGFGGGGGGGGGGFEFGGEGGGGGGGGGGGGGGGGCCGGGGCGGDEGGGGGGG5E*AFGFGGFGFGFGGGG=GGGGGGGGGGF>GGGFGFGFFGG7
@M03364:396:000000000-C9LGT:1:1101:23779:4852 1:N:0:10
ACTCCTACGGGAGGCAGCAGTAGGGAATCTTCCACAATGGACGCAAGTCTGATGGAGCAACGCCGCGTGAGTGAAGAAGGTTTTCGGATTGTAAAGCTCTGTTGCAAGGGAAGAACGGCCCGTCGAGGGTATGTGAGTGACGGTACCTTGCGAGGAAGCCACGGCTAACTACGTGCCAGCAGCCGCGGTAATACGTAGGTGGCGAGCGTTATCCGGAATTATTGGGCGTAAAGGGTGCGTAGGCGGCCTTTTAAGTTTAAGGTGAAAGCGTGGGGCTTAACCCCATAAAGCCTT
+
GGGGGGGGGGGGGGGGGGGGGGGGGGGGGGGGGGGGGGGGGGGGGGGFGGGGGGGGGGGGGGGGGGGGGGGGGGFGDFGGGGGGGGGGEGGGGGGGGEGGGGGGGFG9FFGGGEFG+BF++8@++@FG++8,:<:<CDFDACFGGGGGGGGGGGGGGGFGGGGGGGGGGG?FFGGGGGGGGGGGGGGGGGGGGGGFGGGGGGGGGGGGGEEGGGGGGDGFGGGGGGGGGGGGGGGFGGGGGGGGGGGGGFFGGGGFGGGGGGGGFFFGGDCGGEDDGGFDF4CGDGCFGFFGCC
@M03364:396:000000000-C9LGT:1:1101:22005:4867 1:N:0:10
ACTCCTACGGGAGGCAGCAGTAGGGAATCTTCCACAATGGACGCAAGTCTGATGGAGCAACGCCGCGTGAGTGAAGAAGGTTTTCGGATCGTAAAGCTCTGTTGTTGGTGAAGAAGGATAGTGGCAGCACCTGGCCATTATTTGACGGTAATCAACCAGAAAGTCACGGCTAACTACGTGCCAGCAGCCGCGGTAATACGTAGGTGGCAAGCGTTGTCCGGATTTATTGGGCGTAAAGCGAGCGCAGGCGGAAAAATAAGTCTAATGTGAAAGCCCTCGGCTTAACCGAGGAAC
+
GGGGGGGGGGGGGGGGGGGGGGGGGGGGGGGGGGGGGGGGGGGGGGGGGGGGGGGGGGGGGGGGGGGFFFGGGGGGGGGGGGGGGGGGGGGGGGGGGGGGFFGGGGGGGGGGGGFGDFFEGFF,+EFE:8DFDDGGGGFGFGGGGGGGGGGGGGGGGGGGGGGGGGGGGFGECFGFGGGGGGGGGGGGGFGGEGGGGGFGGGGGFGGGGGGGGGGGGDFGGECEFGGGGGGGGGGGGGGGGGGGGGGGGGGGDGGGFGGGGGGDFGGGGGGGGGGGGGGGF@EGFGGFGFFGFD
@M03364:396:000000000-C9LGT:1:1101:20046:4920 1:N:0:10
ACTCCTACGGGAGGCAGCAGTAGGGAATCTTCCACAATGGACGCAAGTCTGATGGAGCAACGCCGCGTGAGTGAAGAAGGTTTTCGGATCGTAAAGCTCTGTTGTTGGTGAAGAAGGATAGTGTCAGCATCAGACCATTATTTGACGGTAATCAACCAGAAAGTCACGGCTAACTACGTGCCAGCAGCCGCGGTAATACGTAGGTGGCAAGCGTTGTCCGGATTTATTGGGCGTAAAGCGAGCGCAGGCGGAAAGATAAGTCTGAAGTGAAAGCCCCCGGCTTAACCGGGGAAC
+
GGGGGGGGGGGGGGGGGGGGGGGGGGGGGGGGGGGGGGGGGGFGGGGFFFGGGGGGGGGGGGGGGGGGG7FFGGGGGEEGGGGGGGGDGEGGGGFFGGGGGGB9BBFDGGGCFFFC8AFFG9C?,EEFG,F,,,:3AFBFGGGCFEFGEFGG<CFGGGGD@FGFGFFGG@8@FGGG><FGFGGAFGEGF*:CCFDFGGGGGGGGGGGGFCFGGFGEEFGGGGG5FGFGGGGCEEEGFGGGGGGGGGGGGGG=8EFGFFFGFGGGGGGGGFGGDF=F7CEGFF5CC77>D>B5>7
@M03364:396:000000000-C9LGT:1:1101:11806:4930 1:N:0:10
ACTCTACGGGAGGCAGCAGTGGGAATATTGCACAATGGGCGCAAGCCTGATGCAGCGACGCCGCGTGCGGGATGGAGGCCTTCGGGTTGTAAACCGCTTTTGTTTGGGAGCAAGCCCTTCGGGGTGAGTGTCCCTTTCGAATAAGCACCGGCTAACTACGTGCCAGCAGCCGCGGTAATACGTAGGGTGCGAGCGTTATCCGGATTTATTGGGCGTAAAGGGCTCGTAGGCGGTTCGTCGCGTCCGGTGTGAAAGTCCATCGCCTAACGGTGGATCTGCGCCGGGTACGGGCGG
+
GGGGGGGGGGGGGGGGGGGGGGGFGGGGGGGGGGGGGGGGGGGGGGGGGGGGG,FEGGGGGGGGGGGDGGGFGGGGGGGGGGGGGGGGGGGGGGGGGGGGGGGFGGGDGFGFGGGGFGGGG7C+@CDF@@@,@@FGFFGBDFFGAFACGGCC:FFGDGGGGGGGGGGGGFGGGGGGGGGGGGAGGGGFFEGCGGGEGGGGGGGCE>@FFCGGGGGEGGGGGGC:FEECFGGE>:?GGGGGGGGGE=EEG=ECCCGEGGFGFGGGGGGGGG:CG5<F>F:DEFGGGGDFGFFDGG
@M03364:396:000000000-C9LGT:1:1101:23099:4938 1:N:0:10
ACTCCTACGGGAGGCAGCAGTAGGGAATTTTCGTCAATGGGCGCAAGCCTGAACGAGCAATGCCGCGTGAACGAGGAAGGTCTTCGGATCGTAAAGTTCTGTTGAGAGGGAAAAAGGAACACCGGAGGAAACGCTGGTGAAGTGATATTACCTTTCGAGGAAGTCACGGCTAACTACGTGCCAGCAGCCGCGGTAATACGTAGGTGGCGAGCGTTATCCGGAATGATTGGGCGTAAAGGGTGCGTAGGCGGCCTGTTAAGTCTGAAGTGAAAGGTACCAGCTCAACCGGTAC
+
GGGGGGGGGGGGGGGGGGGGGGGGGGGGGGGGGGGGGGGGGGGGGGGGGGGGGGGGGGGGGGGGGGGGGGGGGGGGGGGGGGGGGGGGGGGGGEGGGGGGGGGGG8FFGGGGGGFGCGGG=BF++@FF838,:=C+@>AAFFGFGG,EFGFGFGFGGGGGGGGG;FFGGCCGGGGGGGGGGGGGGGGGGGGGGGGGGFGGGGGGGGGGGGDDEEGGGCFGGGECFFCEGGGFGGGGGGGGGEGGGGDGGGGG?EFCFGGGGGGGGGGGGGGGGGGG7FCFFFFGGGGFGF3D
@M03364:396:000000000-C9LGT:1:1101:8090:4954 1:N:0:10
ACTCCTACGGGAGGCAGCAGTGGGGAATATTGCACAATGGGCGCAAGCCTGATGCAGCGACGCCGCGTGCGGGATGGAGGCCTTCGGGTTGTAAACCGCTTTTGTTCAAGGGCAAGGCATGGTTTCGGCAGTGTTGAGTGGATTGTTCGAATAAGCACCGGCTAACTACGTGCCAGCAGCCGCGGTAATACGTAGGGTGCAAGCGTTATCCGGATTTATTGGGCGTAAAGGGCTCGTAGGCGGTTCGTCGCGTCCGGTGTGAAAGTCCATCGCTTAACGGTGGATCCGCGCCGG
+
GGGGGGGGGGGGGGGGGGGGGGGGGGGGGGGGGGGGGGGGGGGGGGGGGGGGGGGGGGGGGGGGGGGGEGGGG7FEGGGGGGGGGGGGGGGGGGGGGGGGGGGGGGGGGGGGGGGGFGGG?<FF<EFG@+@::ECFGFFGGFGGGGGGGGFG>DGGGGGGGGGGGGGGG@GGGGGGGGGGGGGGGGGGGGGGFEGGGGGGGGGGGGGGGGGGGGG5CGGGGGGGGGDGGGGGGGGGGGGGGGGGGGGGGGGDGGGGG?EEGGGGGGGGGGGGGGGGGGGGEFGGGGGFGEBG5C
@M03364:396:000000000-C9LGT:1:1101:20867:4992 1:N:0:10
ACTCCTACGGGAGGCAGCAGTAGGGAATCTTCCACAATGGACGCAAGTCTGATGGAGCAACGCCGCGTGAGTGAAGAAGGTTTTCGGATCGTAAAGCTCTGTTGTTGGTGAAGAAGGATAGTGGCAGCCCCTGGCCATTATTTGACGGTAATCAACCAGAAAGTCACGGCTAACTACGTGCCAGCAGCCGCGGTAATACGTAGGTGGCAAGCGTTGTCCGGATTTATTGGGCGTAAAGCGAGCGCAGGCGGAAAGATAAGTCTGAAGTGAAAGCCCCCGGCTTAACCGGGGAAC
+
GGGGGGGGGGGGGGGGGGGGGGGGGGGGGGGGGGGGGGGGGGGGGGGGGGGGGGGGGGGGGGGGGGGGGGGGGGGGGGGGGGGGGGGGGGGGGGGGGGGFGEFGGGFFGGGGGGGGFFGCEFE,+EGG,+@=<<F<FFGGGFFGGGEGGGGGGGGGGGGGGGGGGGGGGEGGGGGGGGGGGGGGGGGGGGGGGGGEFGGGGGGGGGGGGGGGGGGGGGGGGG:EGGEFGGGGGGGGGGGGGGGGGGGGGGEECGGGFFGGGGGGFGGGGGFGGGGGGGGGFFGGGGGEGFFGC<
@M03364:396:000000000-C9LGT:1:1101:9367:4994 1:N:0:10
ACTCCTACGGGAGGCAGCAGTGGGGAATCTTCCGCAATGGACGAAAGTCTGACGGAGCAACGCCGCGTGAGTGATGAAGGTCTTCGGATTGTAAAACTCTGTTGTCAGGGACGAATGTACTTATTTATACTTCACTTCGGTATTGACGGTACCTGACGAGGAAGCCACGGCTAACTACGTGCCAGCAGCCGCGGTAATACGTAGGTGGCAAGCGTTGTCCGGAATTATTGGGCGTAAAGAGCATGTAGGCGGGCTTTTAAGTCCGACGTGAAAATGCGGGGCTTAACCCCGTAT
+
GGGGGGGGGGGGGGGGGGGGGGGGGGGGGGGGGGGGGGGGGGGGGGGGGGGGGGGGGGGGGGGGGGGGGGGGGGGGGGGGGGGGGGGGGGGGGGGGGGGGGGGFGFGCFGGGGGGGEFEGG-BD@BFF<,:,<CFGEGGGGCFGGDFFGGGGGGGGGGGGGGFGGFGGG>EGGGGGGGGGGCGGGGGGGGGGGFEFGGGGGGGGGGGGGGGGGGGGGGGGGGGDCCCCGGGGGGGGGGGGGGGGGGGGGGGGGGEGGGGGGGGGGGGG9CCGC?EFFGGGFFGCFGC?<>EDG5
@M03364:396:000000000-C9LGT:1:1101:4928:5000 1:N:0:10
ACTCCTACGGGAGGCAGCAGTGGGGAATCTTCCGCAATGGACGAAAGTCTGACGGAGCAACGCCGCGTGAACGATGACGGCCTTCGGGTTGTAAAGTTCTGTTATACGGGACGAATGGTACGACGGTCAATACCCGTCGTCAGTGACGGTACCGTAAGAGAAAGCCACGGCTAACTACGTGCCAGCAGCCGCGGTAATACGTAGGTGGCAAGCGTTGTCCGGAATTATTGGGCGTAAAGGGCGCGCAGGCGGCGTCGTAAGTCGGTCTTAAAAGTGCGGGGCTTAACCCCGTGG
+
GGGGGGGGGGGGGGGGGGGGGGGGGGGGGGGGGGGGGGGGGGGGGGGGGGGGGGGGGGGGGGGGGGGGGGGGGGGGGGGGEGGGFGGGGGGGGFGGGFGGFGGGGGGGGGGGGFFGGGGGF-CFF<FG@,8,8@FEFGGG*@FGG>FFGEFGFCFG@FCGGGGGCFGGE1CEGGGGGGGGGGGGGFGGGGFEGGGGEGGGGGGGGGGG;EFGGGGGGEECE>2:8@FFC+<;CECEGFFGG5EGGGGGGEGGGGEGGC=FECGEGGG*:7CGFGFFGGGGFF5FFC>BFD>9<5
@M03364:396:000000000-C9LGT:1:1101:8253:5013 1:N:0:10
ACTCCTACGGGAGGCAGCAGTAGGGAATCTTCCACAATGGACGCAAGTCTGATGGAGCAACGCCGCGTGAGTGAAGAAGGTTTTCGGATCGTAAAGCTCTGTTGTTGGTGAAGAAGGATAGGGGAAGTAACTTGCCTTTATTTGACGGGAATCAAACAGAAAGTCACGGCTAACTACGTGCCAGCAGCCGCGGTAATACGTAGGTGGCAAGCGTTGTCCGGATTTATTGGGCGTAAAGCGAGCGCAGGCGGAAAAATAAGTCTAATGTGAAAGCCCTCGGCTTAACCGAGGGAC
+
GAFFGGGGGGGEGGGGGGGGGEEFGGGFGGGGGGGGGGCFEDGGEGGEFGGFGFGGGGGGGGEGFCE6@:F,EFFFEGGGDFGGGGGEEFGGDGGCF,BFE,E94F<FCFGGGCGGD,5F,4:4+4B7,<C,,CF8FFF99@F,@<>F+@:,,,C,C>F,8@>7<F=>C@8<>DCFFECCDFFGG,>FF@*4C11<FFCF:C:CFGG+=98BEFCGECCGG4=*CC?FCFGFCEEGG9FC8:*21**:*:C*C5@FG9EG9+2+<>EC>CFGCCG3*/>C)5>6DFG:775)79
@M03364:396:000000000-C9LGT:1:1101:16689:5035 1:N:0:10
ACTCCTACGGGAGGCAGCAGTGGGGAATATTGCACAATGGGCGCAAGCCTGATGCAGCGACGCCGCGTGCGGGATGGAGGCCTTCGGGTTGTAAACCGCTTTTGTTCAAGGGCAAGGCACGGTTTCGGACGTGTTGAGTGGATTGTTCGAATAAGCACCGGCTAACTACGTGCCAGCAGCCGCGGTAATACGTAGGGTGCAAGCGTTATCCGGATTTATTGGGCGTAAAGGGCTCGTAGGCGGTTCGTCGCGTCCGGTGTGAAAGTCCATCGCTTAACGGTGGATCCGCGCCGG
+
GGGGGGGGGGGGGGGGGGGGGGGGGGGGGGGGGGGGGGGGGGGGGGGGGGGGGGGGGGGGGGGGGGGGGGGGGGGGGGGGGGGGGGGGGGGGGGGGGGGGGGGFGGGCGGFGGGFFDFGFE+B>+@FF++583@F:FGFGGFGGGF;FGGFG*@FGGGGGEGGEFGGGG*CGGGGGGGGGGGGFGEGGGFGGGDGEGGGGGGGGGGGGGEGGGEGCFEFGGGGGGGGGGGGGGGGGGGGGGGGCGGGGGGGGGDGGG:E:E7CGFFEGGGGGDFFDFCEGEFGFCGF>FEBGDG
@M03364:396:000000000-C9LGT:1:1101:5857:5041 1:N:0:10
ACTCCTACGGGAGGCAGCAGTGGGGAATATTGCACAATGGGCGCAAGCCTGATGCAGCGACGCCGCGTGCGGGATGGAGGCCTTCGGGTTGTAAACCGCTTTTGTTCAAGGGCAAGGCACGCTTTCGGCTGTGTTGAGTGGATTGTTCGAATAAGCACCGGCTAACTACTTGCCAGCAGCCGCGGTAATACGTAGGGTGCAAGCGTTATCCGGATGTATTGGGCGTAAAGGGCTCGTAGGCGGTTCGTCGCGTCCGGTGTGAAAGTCCATCGCTTAACGGTGGATCCGCGCCGG
+
GGGGGGGGGGGG>FGGGGGGGGGGGGGGGGGGGGGGGGGGGGGGDEGGGGGGFEFGGGGGGGGGGGDGG@CGEGCF@<FGGGGGGGGGGECFFGGFFGGEGGFFFFGCGGGC:+>B+B<>C+3@E@FE++58,8@,733:*@,E:DFFFCGGGG?FGGG@CC::CFF9@=;BECF@FGGGGGD:@=C:F:F83AEGCFEE8CA8/;5CFDCE8*;8CCFF79C8E/*21@C88*;EE*AC+:C=5:EC8EGC85*></>:E:7+<?C*2:FGG5E*:C*))0:*27*09>ED5C
@M03364:396:000000000-C9LGT:1:1101:6510:5045 1:N:0:10
ACTCCTACGGGAGGCAGCAGTGGGGAATATTGCACAATGGGGGAAACCCTGATGCAGCAACGCCGCGTGAGTGATGACGGCCTTCGGGTTGTAAAGCTCTGTCTTCAGGGACGATAATGACTGTACCTTAGGAGGAAGCCACGGCTAACTACGTGCCAGCAGCCGCGGTAATACGTAGGTGGCGAGCGTTGTCCGGATTTACTGGGCGTAAAGGGCTCGTAGGCGGTTCGTCGCGCCCGGTGTGAAAGTCCATCGCCTAACGGTGGAGCTGCGCCGGGTACGGGCGGGCTGG
+
GGGGGGGGGGGGGGGGGGGGGGGGGGGGGGGGGGGGGGGGGGGGGGGGGGGGGGGGGGGGGGGGGGGGGGGGGGGGGFGGGGGGGGGGGGGGGGGGGGGGFGGDGFFACFGCFGGG@FFGF-F?,CFF,,8,5,B+DC8FDFCFDFFFGGCGFGGGCGGGGGF<FEEG8>CFGFFB9F7<:CGGGGGGGGGGGGGGGGGGGGGGCFGGEGGGGGGEGGGGGGC9CC:CCEGG8EEEEGGC?EGGCF7C9:<:@C;:DEGGG;C*/9=4558<)7>3C):)95E35)C>D3BC
@M03364:396:000000000-C9LGT:1:1101:19581:5063 1:N:0:10
ACTCCTACGGGAGGCAGCAGTAGGGAATCTTCCACAATGGACGCAAGTCTGATGGAGCAACGCCGCGTGAGTGAAGAAGGTTTTCGGATCGTAAAGCTCTGTTGTTGGTGAAGAAGGATAGTGATAGTTCCTGGCCTTTATTTGACGGTAATCAACCAGAAAGTCACGGCTAACTACGTGCCAGCAGCCGCGGTAATACGTAGGTGGCAAGCGTTGTCCGGATTTATTGGGCGTAAAGGGCTCGTAGGCGGTTCGTCGCGTCCGGTGTGAAAGTCCATCGCTTAACGGTGGATC
+
GGGGGGGGGGGGGGGGGGGGGGGGGGGGGGGGGGGGGCGGGGGGGEFFGGGGFGGGGCGGGGGGGGGCFDFGGGFGGDGGGGGGGGGEG7FGGGGGGFGGGFFFFFGFFGG9F?,BFFFCG5C,<?@F55C<,,,,CD9F<,<E,F=FFGE9CECF8=FGGGGGGGGGGGCCFGGFGGGGGFFGGDGG7CEGGEGGGGCGGGGGGGGGGEGFGFGGGGCEEC7EF9FFGG8FGDGDGGFGGGGEECEEFECGEGGGGGEGGGGGE7EGGGGFG9FGFGEGBFGDGGGE5FDFGF
@M03364:396:000000000-C9LGT:1:1101:21126:5064 1:N:0:10
ACTCCTACGGGAGGCAGCAGTGGGGAATCTTCCGCAATGGACGAAAGTCTGACGGAGCAACGCCGCGTGAACGATGACGGCCTTCGGGTTGTAAAGTTCTGTTATACGGGACGAATGGTACGACGGTCCCTACCCGTCGTAAGTGACGGTACCGTAAGAGAAAGCCACGGCTAACTACGTGCCAGCAGCCGCGGTAATACGTAGGTGGCAAGCGTTGTCCGGAATTATTGGGCGTAAAGGGCGCGCAGGCGGCGTCGTAAGTCGGTCTTAAAAGTGCGGGGCTTAACCCCGTGG
+
GGGGGGGGGGGGGGGGGGGGGGGGGGGGGGGGGGGGGGGGGGGGGGGGGGGGGGGGGGGGGGGGGGGGGGGGGGGGGGGGGGGGGGGGGGGGGGGGGGGGGGGGGFGGGGGGGFFFGFGFGBCG+@FG+,8,@FG7FGGFGFGFF=FFGGGGGGGGGGGGGGGGGGGGGCEGGGGGGGGGGGGGGGGGFGGGGGGGGGGGGGGGGGGGGGGGGGGGGGGGGGEEGGGGGGGGGG>EGGGGGGGGGGGGGGGGDGGGGGGGGGGGG<EGFCEGGGGGGDGGFFDGGGGFD>B951
@M03364:396:000000000-C9LGT:1:1101:20019:5093 1:N:0:10
ACTCCTACGGGAGGCAGCAGTGGGGAATCTTGCACAATGGGCGGAAGCCTGATGCAGCGACGCCGCGTGCGGGACGAAGGCCTTCGGGCTGTAAACCGCTTTCAGCAGGGACGAGGCGAAAGTGACGGTCCCTGCAGAAGAAGCCCCGGCTAACTACGTGCCAGCAGCCGCGGTAATACGTAGGGGGCAAGCGTTATCCGGATTCATTGGGCGTAAAGCGCGCGTAGGCGGCCAGCCTGGTCGGGAGTCAAATCCGGGGGCTCAACCCCCGTCCGCTCCCGATACCGGCCGGCT
+
GGGGGGGGGGGGGGGGGGGGGGGGGGGGGGGGGGGGGGGGGGGGGGGGGGGGGGGGGGGGGGGGGGGGGGGGGGGGGGGGGGGGGGGGGGGGGGGGGGGGGGGFGGGGGGGGGGGGGGGDGFFE,@FG=8=<E<F<?CFFGGGGCGGGGGGG@FGGGGGGGGGGGGGGG5>EGGGGGGGGGGGGGGGGGGGGGGGGGGGGGEEGFDGGGGGGGGGGGGGGGGGEEGGGGGGGGGGGGGGGGGGGGGGGFDCEGGFGGGGGEEFGFFGGGGGGGCEGGGGGF>5DDGGFGFFGG)
@M03364:396:000000000-C9LGT:1:1101:5414:5102 1:N:0:10
ACTCCTACGGGAGGCAGCAGTGGGGAATATTGCACAATGGGCGAAAGCCTGATGCAGCGACGCCGCGTGAGGGATGACGGCCTTCGGGTTGTAAACCTCTTTCAGCACGGAAGAAGCGTAAGTGACGGTACGTGCAGAAGAAGCGCCGGCTAACTACGTGCCAGCAGCCGCGGTAATACGTAGGGCGCAAGCGTTGTCCGGATTTACTGGGCGTAAAGGGAGCGTAGGCGGACTTTTAAGTGAGATGTGAAATACCCGGGCTCAACTTGGGTGCTGCATTTCAAACTGGAAGTC
+
GGGGGGGGGGGGGGGGGGGGGGGGGGGGGGGGGGGGGGGGGGGGGGGGGGGGGGGGGGGGGGGGGGGGGGGGGGGGGGGGGGGGGGGGGGGGGGGGGGGGGGGGGGGGGFGGGGFGGGG>FBC<<CBF8+88:,+>FGGGGGGGGGGGGGDGGGGGGGGGGGGGGGGGG7CGGEGGGGGGGGGGGGGGGEGGGGGGGGGGGGEGGGGGGGGGGGEGGGGGGGGGGGGGGGGGGGGGFGGGFFGFGGFGGGGGGGGGGGGGD5CGGGGDDDF<DGGGGFFFFFGGGGGFG?FCFC
@M03364:396:000000000-C9LGT:1:1101:16262:5102 1:N:0:10
ACTCCTACGGGAGGCAGCAGTAGGGAATCTTCCACAATGGACGCAAGTCTGATGGAGCAACGCCGCGTGAGTGAAGAAGGTTTTCGGATCGTAAAGCTCTGTTGTTGGTGAAGAAGGATAGCGGCAGTACCTGGCCTTTATTTGACGGTAATCAACCAGAAAGTCACGGCTAACTACGTGCCAGCAGCCGCGGTAATACGTAGGTGGCAAGCGTTGTCCGGATTTATTGGGCGTAAAGCGAGCGCAGGCGGAATGATAAGTCTGATGTGAAAGCCCACGGCTCAACCGTGGAAC
+
GGGGGGGGGGGGGGGGGGGGGGGGGGGGGGGGGGGGGGGGGGGGGGGGGGGGGGGGGGGGGGGGGGGGGGGGGGGGGGGGGGGGGGGGGGGGGG7EGGGGFEGGFFGFEFGFGEGGA8FEF-@:+@FG,:CCFBDFFFGGFFDFEFCFGGDGFGGGGGGGFGGGEGGGGGGGFFGGFGGGGGGFEGGGGGGGGGGGGGGGGGGGGGGGGGGGEFGGEGGGEE8EGDGGGGGGGGGGGGFGGGDEEEGGGGGEGGGGFGGGGFGGGGGGGGGGFEFFGGGGDFGGGGGFDFBGC6
@M03364:396:000000000-C9LGT:1:1101:4550:5110 1:N:0:10
ACTCCTACGGGAGGCAGCAGTAGGGAATCTTCCACAATGGACGCAAGTCTGATGGAGCAACGCCGCGTGAGTGAAGAAGGTTTTCGGATCGTAAAGCTCTGTTGTTGGTGAAGAAGGATAGAGGTAGTAACTGGCCTTTATTTGACGGTAATCAACCAGAAAGTCACGGCTAACTACGTGCCAGCAGCCGCGGTAATACGTAGGTGGCAAGCGTTGTCCGGATTTATTGGGCGTAAAGCGAGCGCAGGCGGAAAAATAAGTCTAATGTGAAAGCCCTCGGCTTAACCGAGGAAC
+
GGGGGGGGGGGGGGGGGGGGGGGGGGGGGGGGGGGGGGGGGGGGGGGGGGGGGGGGGGGGGGGGGGDCFEGGFGGGGGGGGGGGGGGGGGGGGGGGGGGGGFFGGGFGGGGGGGFGGGGGG-CE=FFG,<9C<FF,E@FGGGGGGGGGCFFGGGGGGGGGGGGGGFGGGFCFGGFGGGGGGGGGGGGGGGGGGGGGGGGGGGGGGGGGGGGGGGGGGGGGGGGGDGGGGGGGG5CEFFGGGGGGGGGGGGGGGGGGGGGGFCCEFGGGGFGGGGGGGGGGFFGGGGGFDFFDG<
@M03364:396:000000000-C9LGT:1:1101:25607:5117 1:N:0:10
ACTCCTACGGGAGGCAGCAGTGGGGAATATTGCACAATGGGGGAAACCCTGATGCAGCAACGCCGCGTGAGTGATGACGGCCTTCGGGTTGTAAAGCTCTGTCTTCAGGGACGATAATGAGGGTACCTTCGGAGGAAGCCAAGGCTCACTACGTGCCAGCAGCCGCGGTGATACGTAGGTGGCGAGCGGTGTCCGGATTTACTGGGCGTAAAGGGAGCGTAGGCGGATTTTTAAGTGAGATGTGAAATACTCGGGCTTAACATGAGTGCTGCATTTCAAACTGGAAGTCTAG
+
GGGGGGGGGGGGGGGGGGGGGGGGGGGGGGGGGGGGGGGGGGGGGGGGGGGGGGGGGGGGGGDGGGGGGGGGGGGGGCFGGGGGGGGGGGGEGGGGG<FGGGG9FEGGGGGGGG7++,B9<-CF,BD<<,D++@+8<A8,><<F+3,8DF9<+@EF7>@DGGFFE@FGG*8FCF77<FEBFFCEC7BF*4<CF?BC7CEF7E7CCGFDCEE5CC5*8>>8EEGGGC2*;+A?E++39<<+09<CFFFFGGGFECCE5E?9F+:?GGGGCCE*0<9FDFFFF=?FGFG?FFFG
@M03364:396:000000000-C9LGT:1:1101:22041:5210 1:N:0:10
ACTCCTACGGGAGGCAGCAGTAGGGAATTTTCGTCAATGGGCGCAAGCCTGAACGAGCAATGCCGCGTGGGTGAAGACGGTCTTCGGATTGTAAAGCCCTGTTGCCGGGGACAAAGGACAGCCCGAATGCAAAGCTGACTGTTTGATGGTACCCGGCCAGAAAGCCACGGCTAACTACGTGCCAGCAGCCGCGGTAATACGTAGGTGGCAAGCGTTATCCGGAATGATTGGGCGTAAAGGGTGCGCAGGCGGCTGTGCAAGTCTGAAGTAAAAGGGACCGGCTCAACCGGTTC
+
GGGGGGGGGGGGGGGGGGGGEGGGGGGGGGGGGGGGGGGGGGGGGGGGGGGGGGGGGGGGGGGGGGGGGGDGGGGGGGGGGGGGGGGGGGGGGGGGGFDFFGGBF<+4:FGGGF8D=<B,=DFD+@FG,,C3,3B>DFFGFFGFF,@@FGE@CCEEFGEGGGGDGGGGG1>FFGGGGGGGGGGDFGGGGGGGG>*=EGGGGGGGGGGFFEGFGGGGGGGGGGDGGG7@EGGGGGCEGGGGE=EGGGGG55?CEEEFDGFFGF7?A>CFF7FCFFEGFGEGEECDFF47CD5CD
@M03364:396:000000000-C9LGT:1:1101:5855:5227 1:N:0:10
ACTCCTACGGGAGGCAGCAGTGGGGAATCTTGCACAATGGGCGAAAGCCTGATGCAGCGACGCCGCGTGCGGGACGAAGGCCTTCGGGTTGTAAACCGCTTTCAGCAGGGACGAGGCCGCAAGGTGACGGTACCTGCAGAAGAAGCCCCGGCTAACTACGTGCCAGCAGCCGCGGTAATACGTAGGGGGCGAGCGTTATCCGGATTCATTGCGCGTAAAGCGCGCGTAGGCGGCCTGCTAGGTCGGGACTCAAATCCGGGGGCTCAACCCCCGCCCGGTCCCGATACCGACAGG
+
GGGGGGGGGGGGGGGGGGGGGGGGGGGGGGGGGGGGGGGGGGGGGGGGGGGGGGGGGGGGGGGGGGGGGGGGGGGGGGGGGGGGGGGGGGGGGGGGGGGGGGGGGGGGGGFGGG>FFEFG@*@*8@FF>1>+1DEEF?FFGEGGGG>FFG:FCGGGGGGGGGGGGGGGGFGGGGGEGGGGGGCDGGGGGGGGGGGEGGGGGGGDGGGGGGGGGGGGGGGGGGGGGG?EGGGGGGEGGGGGGGFGGGGGGGGGFGGGFEEGGGGECFGGGGGGGGCCDCEGEFGDDGGFD5><CC
@M03364:396:000000000-C9LGT:1:1101:25245:5273 1:N:0:10
ACTCCTACGGGAGGCAGCAGTGGGGAATATTGCACAATGGGGGAAACCCTGATGCAGCAACGCCGCGTGAGTGATGACGGCCTTCGGGTTGTAAAGCTCTGTCTTCAGGGACGATACTGACTGTACCTCCGGCTCCAGCCACGGCTCACTACGTGCCAGCAGCCGCGGTCATACGTAGGTGGCGCGCGTTGTCCGGATTTACTGGGCGTAAAGGGAGCGTAGGCGGATTTTTAAGTGAGATGTGAAATACTCGGTCTTAACCTGAGTGCTGCATTTCAAACTGGAAGTCGAG
+
GGGGGGGGGGGGGGGGGGGGGGGGGGGGGGGGFGGGGGGGGGGGGGGGGGGGGGGGGGGGGGGGGGGGGGGGGGFGG9CFGGGGGGGGGGGGGGGGGGGGFGGFG,E,CFGFFF+C+8C,=-C5,:555,3+++++,:B+,,+8@++83>,@*8@7FGFFG>FGDG7FG117CFG:,=C<FC7F**44<FCB,,1/*;:EF9CFG51:*::*<+*;A*::C8*+::2?/C92;+A+00++<CFGFGCF9?<FCE119:E<+7:CC99::C:**<A*:0<?FFF*>77?7))/
@M03364:396:000000000-C9LGT:1:1101:23571:5274 1:N:0:10
ACTCCTAGGAGGCAGCAGTAGGGAATCTTCCACAATGGACGCAAGTCTGATGGAGCAACGCCGCGTGAGTGAAGAAGGTTTTCGGATCGTAAAGCTCTGTTGTTGGTGAAGAAGGATAGTGGCAGCAACTGTCCATTATTTGACGGTAATCAACCAGAAAGTCACGGCTAACTACGTGCCAGCAGCCGCGGTAATACGTAGGTGGCAAGCGTTGTCCGGATTTATTGGGCGTAAAGCGAGCGCAGGCGGAAAGATAAGTCTGAAGTGAAAGCCCCCGGCTTAACCGGGGAACTG
+
GGGGGGGGGGGGGGGGGGGGGGGGGGGGGGGGGGGGGGFGGGGGGGGGGGGGGFGGGGGGGGGGGGGGGGGFGGGGGGGGGGGGGGGGGGGGGGGGGGGFGGGGGGFGGGGGGGGGG,BCF-B,4BEE,:8,5:,CFFFFGFGGGCFGEGGGGGGGGGGFGGGGGGGGG+3CFGGGGGGGGGGGGGGGGGGGGCFGGGGGGGGGGGGGGGGEGGGCGGGEGGGFGGCGGGGGGGFGGGGGGGGGGGDGGEEEGGGGFGGGGGGGGGGGGGGGGGGGGGGGFFGGGGGFGFFGF=
@M03364:396:000000000-C9LGT:1:1101:10850:5285 1:N:0:10
ACTCCTACGGGAGGCAGCAGTGGGGAATCTTGCACAATGGGCGGAAGCCTGATGCAGCGACGCCGCGTGCGGGACGAAGGCCTTCGGGCTGTAAACCGCTTTCAGCAGGGACGAGGCGAAAGTTACGGTCCCAGCAGAAGAAGCCCCGGCTAACTACGTGCCAGCAGCCGCGGTAATACGTAGGGGGCAAGCGTTATCCGGATTCATTGGGCGTAAAGCGCGCGTAGGCGGCCAGCCTGGTCGGGAGTCAAATCCGGGGGCTCAACCCCCGTCCGCTCCCGATACCGGCCGGGT
+
GGGGGGGGGGGGGGGGGGGGGGGGGGGGGGGGGGGGGGGGGFGGGGGGGGGGGGFGGGGGGGGGGGGGGFGGGGGGGGGGGGGGGGGGGGGGGGGCGGGGCFGFFGGGGGGFFFF:*>FG**8,@@FF88=:,?3FFGG:F8BFGFF<FGGGGDEFFG:FG:FGCFFFG>*:?CE*<ECCFCGGGGGGD8@EC?CCFFGGECCEGFE:FGC;ECCGGGGGGGEGCEGGCEG5CGF@C6EFG@EEGGGEFDCFFGGGGGGGD*9?C<FGDCC>DGGD>CGGFF5CCFG@>>@G))
@M03364:396:000000000-C9LGT:1:1101:14914:5310 1:N:0:10
ACTCCTACGGGAGGCAGCAGTGGGGAATATTGCACAATGGGCGCAAGCCTGATGCAGCGACGCCGCGTGCGGGATGGAGGCCTTCGGGTTGTAAACCGCTTTTGTTCAAGGGCAAGGCACGGTTTCGGCCGTGTTGAGTGGATTGTTCGAATAAGCACCGGCTAACTACGTGCCAGCAGCCGCGGTAATACGTAGGGTGCAAGCGTTATCCGGATTTATTGGGCGTAAAGGGCTCGTAGGCGGTTCGTCGCGTCCGGTGTGAAAGTCCATCGCTTAACGGTGGATCCGCGCCGG
+
GGGGGGGGGGGGGGGGGGGGGGGGGGGGGGGGGGGGGGGGGGGGGGGGGGGGGGGGGGGGGGGGGGGGGGGGGGGGGGGGGGGGGGGGGGGGGGGGGGGGGGGGGGGGGGGGGGDGFGGGGCFEFFGG7@@55@FCFFGGGFGGGGGGGGFGDFGGGGGGGGGGGGGGG7BFFGGGGGGGGGGGGGGGGGGGFGGGGGGGGGGGGGGGGGGGGGGGFGGGGGGGGGCGGGGGGGGGGGGGGGGCEEEEEGGGGEGGG?EEGCCFEGFGGGGGGGGGGGGGBFGGGFGFGF@GDG
@M03364:396:000000000-C9LGT:1:1101:26104:5319 1:N:0:10
ACTCCTACGGGAGGCAGCAGTGGGGAATATTGCACAATGGGCGGAAGCCTGATGCAGCGACGCCGCGTGGGGGATGAAGGCCTTCGGGTTGTAAACCTCTTTCACCGGGGAGGAAGCGGGTGTACCGGCTCCCTTGGCATAAGCACCGGCTAACTACGTGCCAGAAGCCGCGGTAATACGTAGGGTGCGAGCGTTGTCCGGAATGATTGGGCGTAAAGAGCTCGTAGGCGGCTCGTTGCGTCTGCCGTGAAAACTGGAGGCTTAACGTTCAGCTTGCGGTGGGTACGGGCGGGC
+
GGGGGGGGGGGGGGGGGGGGGGGGGGGGFGGGGGGGGGGGGGGCGGEFGGGGGGGGGG@FEGGGGGGGGDCEDFGGFEFGGGGGGGGGGEGGGGGB>,DFFGGG9D++@FG+CFFF,FCE<*>,,,8F**=+*,8,,,8,@BF@CE,:CEGC2,7<?B<F*=:?+2?,4*/?*/?EGCFE3A8EE6CC5:?*::8/A+AEGG8:+<+<<CFGGGCEC70;*<<CGE*80:E**1:/8CGGC8**33?:?=:90A+<<F=C5AC6FG*9**+:>:3*9DG*55*9><DDG37D))
@M03364:396:000000000-C9LGT:1:1101:13440:5323 1:N:0:10
ACTCCTACGGGAGGCAGCAGTGGGGAATCTTGCACAATGGGCGGAAGCCTGATGCAGCGACGCCGCGTGCGGGACGAAGGCCTTCGGGCTGTAAACCGCTTTCAGCAGGGACGAGGCGAAAGTGACGGTACCTGCAGAAGAAGCCCCGGCTAACTACGTGCCAGCAGCCGCGGTAATACGTAGGGGGCAAGCGTTATCCGGATTCATTGGGCGTAAAGCGCTCGTAGGCGGCCTGCTAGGTCGGGAGTCAAATGCGGGGGCCCAACCCCCGGCCGCTCCCGATACCGGCGGGCT
+
GGGGGGGGGGGGGGGGGGGGGGGGGGGGGGGGGGGGGGGGGGGGGGGGGGGGGGGGGGGGGGGGGGGGGGGGGGGGGGGGGGGGGGGGGGGGGGGGGGGGGGGGGGGGGGGGGFGGGGGGE>D<<@FF88=CFFGC@FGGGGGGGGGFGGGGGGGGGGGGGGGGGGGFG5EGGGGGGGGGFGGGGGGGGGGGGGGGGGGGGGGEGGGGGGGGGGGGGGGGDGCCGGGGGEGGGGGGGGGGGGGGGGGCFF@?FGGGGGGGECCGGDEDGGGGGGGGDDEGD>CDGGGFGFFGD)
@M03364:396:000000000-C9LGT:1:1101:24766:5328 1:N:0:10
ACTCCTACGGGAGGCAGCAGTGGGGAATATTGCACAATGGGCGCAAGCCTGATGCAGCGACGCCGCGTGCGGGATGGAGGCCTTCGGGTTGTAAACCGCTTTTGTTTGGGAGCAAGCCCTTCGGTGTGATTCTCCCTTTCGAATACGCACCGTCTAACTACGTGCCAGCCGCCGCGGTAATACGTAGGGTGCGAGCGTTATCCGGATTTATTGGGCGTAAAGGGCTCGTAGGCGGTTCGTCGCGTCCGGGGTGAAAGTCCATCGCCTAACGGTGGATCTGCGCCGGGTACGGGC
+
GGGGGGGGGGGGGGGGGGGGGGGGGGGGGGGGGGGGGGGGGGGGGGGGGGGGGGGGGGGGGGGGGGGGGGGGGGGGGGGGGGGGGGGGGGGGGGGGGGGGGGGGGGFGGGGGGGGG7DED@-@++8>F,873@FF8FFFC::@@D3@@CFGG,>FFGGG?CGGGGGGGG7BBFGGGGG7FCGGGGGGG5;EDG>EGEGGGGGGGGGGGFFGFGGFGGGGGGGGGGGGGGGGGDGGEGGGGGGGE?C8>C*:*:A?<7CCF@CCEGG:<CDED*75*>DF:8;E5C5D:<<DDC)
@M03364:396:000000000-C9LGT:1:1101:21071:5335 1:N:0:10
ACTCCTACGGGAGGCAGCAGTGGGGAATCTTGCACAATGGGCGGAAGCCTGATGCAGCGACGCCGCGTGCGGGACGAAGGCCTTCGGGCTGTAAACCGCTTTCAGCAGGGACGAGGCGAAATTAACGGTCCCTGCAGAAGAAGCCCCGGCTAACTACGTGCCAGCAGCCGCGGTAATACGTAGGGTGCAAGCGTTATCCGGATTTATTGGGCGTAAAGGGCTCGTAGGCGGTTCGTCGCGTCCGGTGTGAAAGTCCATCGCTTAACGGTGGATCCGCGCCGGGTACGGGCGGGC
+
GGGGGGGGGGGGGGGGGGGGGGGGGGGGGGGGGGGGGGGGGGGGGGGGGGGGGGGGGGGGGGGGGGGGGGEGGGGGGGGGGGGGGGGGGGGFGGGGGGGGGGGGGGGGGGGGGGCF*@F7:->,<DFG>*CF,,@,?CCGGGGF7<7FGGGGGGCFGGGGGGGGGGFGG*:>E:CG7FGGGGGGGGGEFFGGGGGGGGGGEEEEFCF?FGGGGGG>CFGGGGGGGGDEFGGCEGDECEGEEGEGGGGGGDFGGGGGGG95:FGGGGGDDFGCCGGFFDGG>DGD54CBDDFG</
@M03364:396:000000000-C9LGT:1:1101:19848:5359 1:N:0:10
ACTCCTACGGGAGGCAGCAGTGGGGAATCTTGCGCAATGGGCGGAAGCCTGACGCAGCGACGCCGCGTGCGGGAGGAAGGCCCTCGGGTCGTAAACCGCTTTCAGCAGGGACGAGGCCGCACGATGACGTTCCCTGCAGAAGAAGCCCCGGCTAACTACGTGCCAGCAGCCGCGGTAATACGTAGGGGGCGAGCGTTATCCGGATTCATTGGGCGTAAAGCGCTCGTAGGCGGCCTGCTAGGTCGGGAGTCAAATGCGGGGGCCCAACCCCCGGCCGCTCCCGATACCGGCGGG
+
GGGGGGGGGGGGGGGGGGGGGGGGGGGGGGGGGGGGGGGGGGGGGGGGGGGGGGGGGGGGGGGGGGGGGGGGGGGGGGGGGGGGGGGGGGGGGGGGGGGGGGGFGGGGGGGGGF:F<7C*4*=*8=FF+16,82,8FFG,,8>?FDFGDG7FFGGGGCFEGFG>FGGGGCGGGGGEEGGGFGFGGGGGGGGGGGGEGEGGGEECEEGFFGGGGGGGGGGGGGECGGCEGGGGGGCEFGGCFGGGGGG5EGGFGGGC?EGGGC3=5CGDDDGGGGGGGGEDEFGDGGG?DEEG)5
@M03364:396:000000000-C9LGT:1:1101:14109:5364 1:N:0:10
ACTCCTACGGGAGGCAGCAGTGGGGAATATTGCACAATGGGCGCAAGCCTGATGCAGCGACGCCGCGTGCGGGATGGAGGCCTTCGGGTTGTAAACCGCTTTTGTTTGGGAGCAAGCCCTTCGGGGTGTGTGTACCTTTCGAATAAGCACCGGCTAACTACGTGCCAGCAGCCGCGGTAATACGTAGGGTGCGAGCGTTATCCGGATTTATTGGGCGTAAAGGGCTCGTAGGCGGTTCGTCGCGTCCGGTGTGAAAGTCCATCGCCTAACGGTGGATCTGCGCCGGGTACGGGG
+
GGGGGGGGGGGGGGGGGGGGGGGGGGGGGGGGGGGGGGGGGGGGGGGGGGGGGGGGGGGGGGGGGGGGGGGGGGGGGGGGGGGGGGGGGGGGGGGGGGGFGGGGGGGFGFGGGGGGG7FCFFD++@CE386,@CGEFGGGG7FDF3@DFGGGGGGGGGGGGGGGGFGGG,:FFGGGGGGGGGGGGGGGGGGGGCGGGGGGGFFEGGGGGCFGGGGCGGGGGGGGGGGEGGGGGGGGGGGGGGGGDGGGGCCEEGFGGFGGGGCGGGGDFDED<CG376FGF>:C<DDFDFFGG)
@M03364:396:000000000-C9LGT:1:1101:20265:5370 1:N:0:10
ACTCCTACGGGAGGCAGCAGTGGGGAATATTGCACAATGGGCGCAAGCCTGATGCAGCGACGCCGCGTGCGGGATGGAGGCCTTCGGGTTGTAAACCGCTTTTGTTTGGGAGCAAGCCCTTCGTAGTGGATTTACATTTCGAATACGCACCGGCTAACTACGTGCCAGCAGCCGCGGTAATACGTAGGGTGCGAGCGTTATCCGGATTTATTGGGCGTAAAGGGCTCGTAGGCGGTTCGTCGCGTCCGGTGTGAAAGTCCATCGCCTAACGGTGGATCTGCGCCGGGTACGGGG
+
GGGGGGGGGGGGGGGGGGGGGGGGGGGGGGGGGGGGGGGGGGGGGGGGGGGGGGGGGGGGGGGGGGGGGGGGGGGGGGGGCFGGGGGGGGGGGGGGGGGGGGGFFGGGGGGEFFFG==FA3-@@,@FF,,,333:,@FF,@>,@>3+@>FDCFGGFGGFGGGGGGGGGG,,<FGGGGGG7FGGCF9FGDCFDGEEDGGGGGGGGGCE89EGGGGGGGGECFGGGGGFEEEGGGGGGGGGGGGGGGGGEGEG580@CFGGGGFFCEGEGFGGG3CE9CCFC6>CC9DD@3@EG))
@M03364:396:000000000-C9LGT:1:1101:10263:5375 1:N:0:10
ACTCCTACGGGAGGCAGCAGTGGGGAATCTTGCGCAATGGGGGCAACCCTGACGCAGCGACGCCGCGTGCGGGACGAAGGCCTTCGGGTCGTAAACCGCTTTCAGCAGGGACGAGGCCGCTCCGTTGACGGTACCTGCAGAAGAAGCCCCGGCTAAATACGTGCCAGCAGCCGCGGTAATACGTATGGGGCGAGCGTTATCCGGATTCATTGGGCGTAAAGCGCGCGTAGGCGGCCCGTTAGGTCGGAGGTAAAAGCCCGGGGCTCAACCCCGGCGAGCCTCCGATACCGGCGG
+
GGGGGGGGGGGGGGGGGGGGGGGGGGGGGGGGGGGGGGGGGGGGGGGGGGGGGGGGGGGGGGGGGGGGGGGGGGGGGGGGGGGGGGGGGGGGGGGGGGGGGFGFGGGGGGGGGGGGGGFEC*C18?CF<1481=FFGGGGGCGGFGGGGGGGGGGGGGGGGGGGGGGGG,@GGGGGGGGGGGGGGGGGGGGGDGGGGGGGGGGGGGGGGGGGGGGGECGGGGGGGGGEGGGGEGEGGGEFEGGFGGGGGGEFGGGGGGGGGGDE=<FGGGGGGGGGGGGGFFFDDGGEGFF<19
@M03364:396:000000000-C9LGT:1:1101:9606:5381 1:N:0:10
ACTCCTACGGGAGGCAGCAGTGGGGAATATTGCACAATGGGCGCAAGCCTGATGCAGCGACGCCGCGTGCGGGATGGAGGCCTTCGGGTTGTAAACCGCTTTTGTTCAAGGGCAAGGCACGGTTTCGGCCGTGTTGAGTGGATTGTTCGAATAAGCACCGGCTAACTACGTGCCAGCAGCCGCGGTAATACGTAGGGTGCGAGCGTTATCCGGATTTATTGGGCGTAAAGGGCTCGTAGGCGGTTCGTCGCGTCCGGTGTGAAAGTCCATCGCCTAACGGTGGATCTGCGCCGG
+
GGGGGGGGGGGGGGGGGGGGGGGGGGGGGGGGGGGGGGGGGGGGGGGGGGGGGGGGGGGGGGGGGGGGGGGGGFGGGGGGGGGGGGGGGGGGGGGGGGGGGGGGGGGGGGGGGGGGGGGGG=FE@FFG3+5558F7FCGGGGGGGGGGGG>FFFGGGGGGGGGGGGGGG=FGFGGGGGGGGGGGGGGGGGFFFGGGGGGGGCGGEEGGGGGGGEG>EGGGGGGGGGCEGGGGGGGGGGGGGGGGGGGGGGGGGCGDDCE=E<CDGGGGGGFGGGC<CDED>>G376:FGFBGCD
@M03364:396:000000000-C9LGT:1:1101:24211:5394 1:N:0:10
ACTCCTACGGGAGGCAGCAGTGGGGAATATTGCACAATGGGGGAAACCCTGATGCAGCAACGCCGCGTGAGTGATGACGGCCTTCGGGTTGTAAAGCTCTGTCTTCAGGGACGATACTGACGGGACCTAAGTAGGGAGCCACGGCTGACTACGTGCCAGCAGCCGCGGTCATACGTAGGTGGCGAGCGTTGTCCGGATTTACTGGGCGTAAAGGGAGCGTAGGCGGATTTTTAAGTGAGATGTGAAATACTCGGGCTTAACCTGAGTGCTGCATTTCAAACTGGAAGTCTAG
+
GGGGGGGGGGGGGGGGGGGGGGGGGGGGGGGGGGGGGGGGGGGGGGGGGGGGGGGGGGGGGGGGGGGGGGGGGGGGGCGGDGGGGGGGGGGGGGGGGGGGGGGCE<FGGGGDFF:F@,?DD7@++8BD,38,,3,+8:>+:3CFD7*@:BFGFFFGFGGGGGGGGGGGG*;CFGFFFGGGGGGG7:EGFGGGGG?>EEGGGGFGGGGDEGGGGGGGGGGGGEACEG:CC?E98FGGFEDFDFGF?FFGGGC+;CGGDCF7CGG66<<>7C?D6EG:?>?C4FFCCCG677=D
@M03364:396:000000000-C9LGT:1:1101:19948:5404 1:N:0:10
ACTCCTACGGGAGGCAGCAGTGGGGAATATTGCACAATGGGGGAAACCCTGATGCAGCAACGCCGCGTGAGTGATGACGGCCTTCGGGTTGTAAAGCTCTGTCTTCAGGGACGATAATGACGGTACCTGCGTAGGAAGCCACGGCTAACTACGTGCCAGCAGCCGCGGTCATACGTAGGTGGCGAGCGTTGTCCGGATTTATTGGGCGTAAAGGGAACGCAGGCGGTCTTTTAAGTCTGATGTGAAAGCCTTCGGCTTAACCGAAGTAGTGCATTGGAAACTGGAAGACTTG
+
GGGGGGGGGGGGGGGGGGGGGGGGGGGGGGGGGGGGGGGGGGGGGGGGGGGGGGGGGGGGGGGGGGGGGGGGGGGGGGGGGGGGGGGGGGGGGGGGGGGGGGGGGGGFGGGGGGGG7FFEF3@B+BFFC,8+++3<EFGGGGGFGG7FGGCGGGGGGGGGGGGGGGGGG*=FFGGGGGGGGFGGGGGGGGGGGGGGGGCGGGGGGGGGGGGGGGGGGGGGGGDDGGEGGGGGGGGGGGGGGGGFFFGGGGGGGGGGGGGGGGGCEGGGGGGGFGGGGGGGFFGG<CFFGF4C
@M03364:396:000000000-C9LGT:1:1101:25659:5415 1:N:0:10
ACTCCTACGGGAGGCAGCAGTAGGGAATTTTCGGCAATGGGGGGAACCCTGACCGAGCAACGCCGCGTGAGTGAAGAAGGTCTTCGGATTGTAAAGCTCTGTTGTAAGGGAAGAACGTCAGGCAGAAGATGCGTGAGTGACGGTACCTTACCAGAAAGCAACGCCTAACTCCTGGCCAGCGGCCGCGTAAATACGAGGTTGGCGAGCGTAATCCGGATTATTTGGGGGAAAAGGGGGCTAGGGCGGTGGATAAGTTTGGTGGTTAAAGCTGGGGGCTAAACCCAATAAGGCCCC
+
GGGGGGGGGGGGGGGGGGCGGFGGGGGGGGGGGFGGGGGFGGGGGGGGGGGGGGGGGGGGGGGGGGGGGGGGGGGGGGGGGGGGGGGGGGFGGGGGGGFCFGGEGGG9FGGGGGEF*C@F*-8,18<F<3,21=7+4FCCF@<=FGGGGGFF<,=F2,;+<0C**2C,*30++++;*+**/*2***:1*/*0+,***8**2/+***//:*12A+1*;*2++3+<C**/*;;*<E5***/*:@:2:*2***++2+3<?+*1;*9C<C90**+2CC5))*3*9FG***9?**8*/1
@M03364:396:000000000-C9LGT:1:1101:12429:5436 1:N:0:10
ACTCCTACGGGAGGCAGCAGTGGGGAATATTGCACAATGGGCGCAAGCCTGATGCAGCGACGCCGCGTGCGGGATGGAGGCCTTCGGGTTGTAAACCGCTTTTGTTCAAGGGCAAGGCACGGTTTCGGCCGTGTTGAGTGGATTGTTCGAATAAGCACCGGCTAACTACGTGCCAGCAGCCGCGGTAATACGTAGGGTGCGAGCGTTATCCGGATTTATTGGGCGTAAAGGGCTCGTAGGCGGTTCGTCGCGTCCGGTGTGAAAGTCCATCGCCTAACGGTGGATCTGCGCCGG
+
GGGGGGGGGGGGGGGGGGGGGGGGGGGGGGGGGGGGGGGGGGGGGGGGGGGGGGGGGGGGGGGGGGGGGGGGGGGGGGGGGGGGGGGGGGGGGGGGGGGGGGGGGGGGGFGGGGGGDGGGG>FFGGFG:+@5>@FGGFFGGGGGGGGGGGFGCFGGGGGGGGGGGGGGG@FGGGGGGGGGGGGGGGGGGGGGFEGGGGGGGGGGGGGGGGGGGGGEGFGGGGGGGGEEGGGGGCGGEGGGGGGCGGGGEGCGGGGEG?ECGFGGGGEFFFGGGGGGGGGGFFGFDGFFDD>GGD
@M03364:396:000000000-C9LGT:1:1101:24040:5438 1:N:0:10
ACTCCTACGGGAGGCAGCAGTGGGGAATATTGCACAATGGGCGCAAGCCTGATGCAGCGACGCCGCGTGCGGGATGGAGGCCTTCGGGTTGTAAACCGCTTTTGTTTGGGAGCAAGCCCTTCGACGTGATTATACATTTCGAATACGCACCGGCTAACTACGTGCCAGCAGCCGCGGTAATACGTAGGGTGCGAGCGTTATCCGGATTTATTGGGCGTAAAGCGAGCGCAGGCGGAAAGATAAGTCTGAAGTGAAAGCCCCCGGCTTAACCGGGGAACTGCTTCGGAAACTGTC
+
GGGGGGGGGDGGGGGGGGGGGGGGGGGGGGGGGGGGGGGGGGGGGGGGGGGGGGGGGGGGGGGGGGGGGGGGGGGGGGGGGGGGGGGGGGGGGGGGGGGGGGGDGGGGGGGGGGBC<@FC,:@++@FF,,8,<,8,,@FBCC:@D:@F7BFC*>FFGFFCFGGFGGGGG8CFGGGCGGGGGGGGFFGGGCCEG*?EGEGGGFGGGDDEFGGGFGGGGEGGGGEGEC>EEGGGDGG>CGGFGGGGGGGGGGGGGGGGGGGGDGDGGGGGGGGGGDEC7FFGFFGGGGGFCFFGGF
@M03364:396:000000000-C9LGT:1:1101:16937:5459 1:N:0:10
ACTCCTACGGGAGGCAGCAGTGGGGAATATTGCGCAATGGGGGCAACCCTGACGCAGCGACGCCGCGTGCGGGACGGAGGCCCTCGGGTCGTAAACCGCTTTCAGCGGGGAAGAACCTTGACGGTACCTTCCGGAGAAGCACCGGCTAACTACGTGCCAGCAGCCGCGGTAACACGTAGGGGGCGAGCGTTATCCGGATTCATTGGGCGTAAAGCGCGCGTAGGCGGCCCGGCCAGTCGGGGGTCAAATGGCGGGGCCCAGCCCCGCCCCGCCCCCGATACCGCCGGGCTCG
+
GGGGFFGC;BFGGGGFGGGGGGGGGGGGGGGGGGGGGGGGGFGDGGGGGFGGGEGGGGGGGGGGGGGGGGGGGGEGE@EGGGGGGGGGGEFGGGGGGGGGGGGGGAFDGGGGGGG<::F,7-=:=FDFC9C2*1111=,?,8C<C<<<EGGG?EFGG>9CC6FCFEGGGC5?FFFECFCGGGGGG>EGDGCEF,9CC?5*9FGGFGGGE:C8@CGECECGEEGGGGG=:>>EDEECEFGCCE77EEC?FFGGE5EE3::7::C*:CE3DCEDGCC57759>?5DDDCDG:FD
@M03364:396:000000000-C9LGT:1:1101:12862:5473 1:N:0:10
ACTCCTACGGGAGGCAGCAGTAGGGAATCTTCCACAATGGACGCAAGTCTGATGGAGCAACGCCGCGTGAGTGAAGAAGGTTTTCGGATCGTAAAGCTCTGTTGTTGGTGAAGAAGGATGTGAGTAGTTTCTGGCTCATATTTGACGGTAATCAACCAGAAAGTCACGGCTAACTACGTGCCAGCAGCCGCGGTAATACGTAGGTGGCAAGCGTTGTCCGGATTTATTGGGCGTAAAGCGTCTGTAGGTGGCTTTTCAAGTCCGCCGTCAAATCCCAGGGCTCAACCCTGGAC
+
GGGGGGGGGGGGGGGGGGGGGGGGGGGGGGGGGGGGGGGGGGGGGGGGGGGGGGGGGGGGGGGGGGGEGGGGGGGGGGGGFGGGGGGGGGGGGGGGGGGGGGGGGGGCFFGGGGGFECFFFCFFFFFF5,:<A<FCFCF@FGGGGGGGGGEFDGGGGGGGGGGDEFFGG>CGGGGGGGGGGGGGGGGGGGGGGGDGGGGGGGGGGGGGGGGGGGGGGGGGGEFGGGGGGGGGGGGGGGGG:?CGGGGGGGGGGFGGGGGGGEDEGGGDGGGGGGGGGGGGFFGGGGFFGFFGG
@M03364:396:000000000-C9LGT:1:1101:9665:5476 1:N:0:10
ACTCCTACGGGAGGCAGCAGTGGGGAATATTGCACAATGGGCGCAAGCCTGATGCAGCGACGCCGCGTGCGGGATGGAGGCCTTCGGGTTGTAAACCGCTTTTGTTCAAGGGCAAGGCACGGTTTCGGCCGTGTTGAGTGGATTGTTCGAATAAGCACCGGCTAACTACGTGCCAGCAGCCGCGGTAATACGTAGGGTGCAAGCGTTATCCGGATTTATTGGGCGTAAAGGGCTCGTAGGCGGTTCGTCGCGTCCGGTGTGAAAGTCCATCGCTTAACGGTGGATCCGCGCCGG
+
GGGGGGGGGGGGGGGGGGGGGGGGGGGGGGGGGGGGGGGGGGGGGGGGGGGGGGGGGGGGGGGGGGGGGGGGGGGFGGGGGGGGGGGGGGGGGGGFFGGGGGGGFGDFFFFGGGGGFGFD@+B+F<FE:+@3*@F:,DFAC,?AFGGGDG8F<CCDCFGGGGGDGGGDG7CFCFFGGCEGGGGGDGGGGFGF<<8CG?>8CGGFGGGGG?EEGEGCEEE7CCGGDGGGGGGG5CCEGEGGGGG*?EEEGGEGGGGCDCG*8<:CCGC7*0ADGC5CGFEG>FGGGGGF3<5DC7
@M03364:396:000000000-C9LGT:1:1101:4619:5476 1:N:0:10
ACTCCTACGGGAGGCAGCAGTGGGGAATATTGCACAATGGGCGCAAGCCTGATGCAGCGACGCCGCGTGCGGGATGGAGGCCTTCGGGTTGTAAACCGCTTTTGTTTGGGAGCAAGCCCTTCGGTGTGATTTTCCCTTTCGAATAAGCACCGGCTAACTACGTGCCAGCCGCCGCGGTAATACGTAGGGTGCGAGCGTTATCCGGATTTATTGGGCGTAAAGGGCTCGTAGGCGGTTCGTCGCGTCCGGTGTGAAAGTCCATCGCTTAACGGTGGATCCGCGCCGGGTACGGGC
+
GGGGGGGGGGGGCGGGGGGGGGGGGGGGGGGGGGGGGGGGGGGGGGDGGGGGGGGGGGGGEGGGGGGGDGGGGFFFFGGGGGGGGGGGGGGGGFGGGGDFGGGGGGGGGGGGGFCF@<F,>8>+38@F8,8,,,8,,@AFDFCF>CGGGGGGGGDGGG?<CFGGGGGGG:EEGGGGGGGGCFFG:EGGEGEDGGGGD>?CGGFGGGGGFD77@FGGGEEEFGGGGFFGEEGDFEGCCGGGEGGGGGGDG?CGDFFGF<<?7<CEGGGDGGGGGCC76<FFFFGGDGD@DFFGG3
@M03364:396:000000000-C9LGT:1:1101:12881:5539 1:N:0:10
ACTCCTACGGGAGGCAGCAGTGGGGAATATTGCACAATGGGCGAAAGCCTGATGCAGCAACGCCGCGTGAGTGATGAAGGCCTTCGGGTCGTAAAACTCTGTCCTCAAGGAAGATAATGACGGTTCTTGGGGAGGAAGCCCCGGCTAACTACGTGCCAGCAGCCGCGGTGATACGTAGGGGGCTAGCGTTATCCGGATTTACTGGGCGTAAAGGGTGCGTAGGTGGTCTCTTAAGTCAGGAGTGAAAGGCTACGGCTTAACCGTAGTAAGCTCTTGAAACTGGGAGACTTGAGT
+
GGGGGGEGGGGGGGGEFGCGGFFGGGGGGGGGFFFGGGGGGGGG>FGGGGGGGCFFFFGGGGGGGGGGGFFFGGFGGGGGGFGGGFFEGEGGGFGGGGGFGGG,FFG8FFFFFFEG8@<<?8=+83B<,,86++68,:BC<FGFGG<BFF<FGGFG@,,DDFEGFFEGG*:FCFGFCFGGGGEGFFGGCC@FGGGGG>/@CFE?CGGGEE8ACFE2CEGEGGCFGG*<FEEFDF7+A<F@0A:E+<CF@F6<CEGGG5AFGDD5FGCF>FCDFFGF><CG=6FGFG<>:=BGG2
@M03364:396:000000000-C9LGT:1:1101:16461:5552 1:N:0:10
ACTCCTACGGGAGGCAGCAGTGGGGAATCTTCCGCAATGGGCGCAAGCCTGACGGAGCAACGCCGCGTGAGTGAAGAAGGGTTTCGACTCGTAAAGCTCTGTTGTCGGGGACGAATGTGGAGGTTGTGAATAACAGCTTCCAATGACGGTACCTGACGAGGAAGCCACGGCTAACTACGTGCCAGCAGCCGCGGTAATACGTAGGTGGCGAGCGTTGTCCGGAATTATTGGGCGTAAAGGGAGCGCAGGCGGGAGGTCAAGTCTATCTTAAAAGTGCGGGGCTCAACCCCGTGG
+
GGGGGGGGGGGGGGGGGGGGGGGGGGGGGGGGGGGGGGGGGGGGGGGGGGGG8FGGGGGGGGGGGGGGGGGGGGGGGGGGGGGGGGGFGGGGGGGGGGGGGGGGGGG@FGGGGF>FGGFD>:BBBFGG,38,:FFFFGGGGGGGGFGGGGGGGGGGGGGGGGGGGGGGG<CGGGGGGGGGGGGGGGGGGGGGGGGGGGGGGGGGEGGGGGGGGGGGGGGGGGEGFFFFGGGGGGGGGGGGGGGGGGGGGGGGG5CEDGGGGGCFGGGGGGGGGGGGGGGGFFEFGGGFGFDCG3
@M03364:396:000000000-C9LGT:1:1101:17867:5566 1:N:0:10
ACTCCTACGGGAGGCAGCAGTAGGGAATCTTCCACAATGGACGCAAGTCTGATGGAGCAACGCCGCGTGAGTGAAGAAGGTTTTCGGATCGTAAAGCTCTGTTGTTGGTGAAGAAGGATAGTGGCAGCACCTGGCCATTATTTGACGGTAATCAACCAGAAAGTCACGGCTAACTACGTGCCAGCAGCCGCGGTAATACGTAGGTGGCAAGCGTTGTCCGGATTTATTGGGCGTAAAGCGAGCGCAGGCGGAAAAATAAGTCTAATGTGAAAGCCCTCGGCTTAACCGAGGAAC
+
GGGGGGGGGGGGGGGGGGGGGGGGGGGGGGGGGGGGGGGGGGGGGGGGGGGGGGGGGGGGGGGGGGGGGGGGGGGGGGGGGGGGGGGGGGGEGGGGGGGGGGGGGGGGGGGGGGGGFGGDDEF,8EFG,,AB<FF@FGGGFGGGGGGGGGGGGGGGGGGGGGGGGGGGG@EGGGGGGGGGGGGGGGGGGGGGGFGGGGGGGGGGGGGGGGGGGGGGGFGGGGCEGGGGGGGGGGGDGGGGGGGGGGGGGGGECCEGGFGGCEFGGGGGGGGGGGGGGGGGFFGGGGGEGEFGGF
@M03364:396:000000000-C9LGT:1:1101:9797:5599 1:N:0:10
ACTCCTACGGGAGGCAGCAGTAGGGAATCTTCCACAATGGACGCAAGTCTGATGGAGCAACGCCGCGTGAGTGAAGAAGGTTTTCGGATCGTAAAGCTCTGTTGTTGGTGAAGAAGGATAGAGGTAGTCCCTGACCTTTATTTGACGGTAATCAACCAGAAAGTCACGGCTAACTACGTGCCAGCAGCCGCGGTAATACGTAGGTGGCAAGCGTTGTCCGGATTTATTGGGCGTAAAGCGAGCGCAGGCGGAATGATAAGTCTGATGTGAAAGCCCACGGCTCAACCGTGGAAC
+
GGGGGGGGGGGGGGGGGGGGGGGGGGGGGGGGGGGGGGGGGGGGGGGGGGGGGGGGGGGGGGGGGGGGGGGGGGGGGGGGGGGGGGGGGGGGGGGGGGGGGFGGGGGGGFGGGGGGC@FCF5C,:EEF<,8:E,BFFGGGGGGGGGDFGGGGFGGGGGGGGGGGGGGGGGGGGGGFGGGGGGGGGGGGGGGGGGGGGGGGGGGGGGGGGGGGGGGGGGGGGGFGGGGGGGGGGGGGGGGGGGGGGGGGGGGDGGGGGGGGGFGGGGGFGGGGGGGGGGGGFEGGGGGD>FFDCD
@M03364:396:000000000-C9LGT:1:1101:21543:5614 1:N:0:10
ACTCCTACGGGAGGCAGCAGTGGGGAATATTGCACAATGGGCGCAAGCCTGATGCAGCGACGCCGCGTGCGGGATGGAGGCCTTCGGGTTGTAAACCGCTTTTGTTTGGGAGCAAGCCCTTAGTAGTGTATTTACCTTTCGAATAATCACCGGCTAACTACGTGCCAGCAGCCGCGGTAATACGTAGGGTGCGAGCGTTATCCGGATTTATTGGGCGTAAAGGGCTCGTAGGCGGTGTGTCGCGTCCGGTGTGAAAGTCCATCGCCTAACGGTGGATCTGCGCCGGGTACGGGG
+
GGGGGGGGGGGGGGGGGGGGGGGGGGGGGGGGGGGGGG9FFEGGGEGGGFFFGGGGGGEGGGGGGGGGGDEGGGDGGGGGGGGGGCEGGGEGFGGGGGGGGGG9FGGGGGGEGGD8<+==A-C8@@FF<,=,=@<=DFCFE@C@FF3D@F8C@CFCFGGFCCGGDFFF7,:CFG7CGB<CCGFG<C<:CGG7<CFEEGG5EFFGD8E>CE?FFCC>EE>8:<FC88AC8>F=FEGE**/;7?*:?E*:::*:8+<CG++03:D=C35<C4?C<FG***<:=>:3CCGFG4>5))
@M03364:396:000000000-C9LGT:1:1101:25640:5617 1:N:0:10
ACTCCTACGGGAGGCAGCAGTGGGGAATCTTGCACAATGGGCGGAAGCCTGATGCAGCGACGCCGCGTGCGGGACGAAGGCCTTCGGGCTGTAAACCGCTTTCAGCAGGGACGAGGCGAAAGTAGCGGTACCTTCAGAAGAAGCCCCGGCTAACTACGTGCCAGCAGCCGCGGTAATACGTAGGGGGCAAGCGTTATCCGGATTCATTGGGCGTAAAGCGCGCGTAGGCGGCCAGCCTGGTCGGGAGTCAAATCCGGGGGCTCAACCCCCGTCCGCTCCCGATACCGGCCGGCT
+
GGGGGGGGGGGGGGGGGGGGGGGGGGGGGGGGGGGGGGGGGGGGGGGGGGGGGGGGGGGGGGGGGGGGGGGGGGGGGGGGGGGGGGGGGGGGGGGGGGGGGGGGGGGGGGGGGCBFEGG7>*@,,8>F+*6?;3<8@F,:FGGGCC@FGGGGCFGGGGGGG<FGGGGGG2:EGGGGGGGGFGGGGGGGGFGFGGGGGGGGGGGGGGGGGGGGGGGGGGGGGGGGGCCCGGGGEGGGGGFGGGGGGEEGGGGGGFGGGGGGGEGGGGGDDGGGGDEGGGGGFFGGGGGFGFFGG3
@M03364:396:000000000-C9LGT:1:1101:9458:5630 1:N:0:10
ACTCCTACGGGAGGCAGCAGTAGGGAATCTTCCACAATGGACGAAAGTCTGATGGAGCAACGCCGCGTGAATGAAGAAGGCCTTCGGGTCGTAAAATTCTGTTGTCAGAGAAGAACGTGCGTGCGAGTCCCTGTTCACGTGTTGACGGTATCTGACCAGAAAGCCACGGCGAACTACGTGCCAGCAGCCGCGGTAATACGTAGGTGGCGAGCGTTGTCCGGATTTATTGGGCGTAAAGGGAACGCAGGCGGTCTTTTAAGTCTGATGTGAAAGCCCGCGGCTTAAGCGAGGAAC
+
EFGGGGGGGGGGGGGGGGGGG<CCGGGGFGFGGCFGGGGG<FFGGDG@FGGGFGGFGGGGC7CFGGGGGGGFGFGGGGGGGGGGFGGGGCFFGGGGGGGGGGG,FFF<5CFBFFFF++BB78B488833:8CF<,5C?B3,,,@,3BFFECFFCE,:,:@F,<<53@F7@*>F7FGGG8F<<9,*,=,<B@E7*1=,><C,<<FC<C::*:5:*/:830;8/A;0<FFCF>@*:*;FGFE587C8EE5**/2**+<CC+<:+:0+::*20+:D?C*)/:C)7**0**.180)2*
@M03364:396:000000000-C9LGT:1:1101:21699:5632 1:N:0:10
ACTCCTACGGGAGGCAGCAGTGGGGAATATTGCACAATGGGGGAAACCCTGATGCAGCGACGCCGCGTGAGTGAAGAAGTATTTCGGTATGTAAAGCTCTATCAGCAGGGAAGAAGATGACGGTACCTGCAGAAGCAGCCCCGGCTAACTACGTGCCAGCAGCCGCGGTAATACGTAGGGGGCAAGCGTTATCCGGATTTACTGGGTGTAAAGGGAGCGTAGACGGATTGGCAAGTCAGATGTGAAAGGCGGGGGCTTAACCCCTGGATTGCATTTGAAACTGCGGATCTTG
+
GGGGGGGGGGGGGGGGGGGGGGGGGGGGGGGGGGGGGGGGGGGGGGGGGGGGGGGGGGGGGGGGGGGGGGGGGGGGGGGGGGGGGGGEGGGGGGGGGGGGGGGGGGGGGGGGGGFF,CFFDBFF+BEF,:A,,BF8@FF8CCGGGGGGGGGGGGGFGGGGGGGGGGGGG*;FGGGGGGGGGGGGGGGGCFGGGGGGGGGGGGGGGGGGGGGGGGGFGGGGGGGGGGE?GFGGFFGGGGGG?FFGFGEGGGGGGGGGDGGGF<CCFFFFGGGGGFGFGGGGFFGGGGDEGFFG
@M03364:396:000000000-C9LGT:1:1101:4788:5635 1:N:0:10
ACTCCTACGGGAGGCAGCAGTGGGGGATATTGCACAATGGGGGAAACCCTGATGCAGCGACGCCGCGTGAGTGAAGAAGTAGTTCGGTATGTAAAGCTCTATCAGCAGGAAAGATAATGACCGAACCTCTCTCAGCAGAACATGACAGATACGTGCCAGCAGCCGCGGTCATACGTATGGTGCAAGCGTTATCCGGATTTACTGGGTGTAAAGGGAGCGCAGACGGCATGGCAAGCCAGATGTGAAAGGGGGGGGCGCAACCCCCAAGCTGCATTTGGAACTGTCAAGCTGG
+
AEFEGGGGGD@E7FCEGG8FFFGGGGCGD9FFFEGGGGGGGGGEGGGFGGGGGFCFGGGGEEGGEC@FFFGGFFGGGGG5?,CFEFGFDFFGGGGG<F<E?FEFGGFEFFFGGGA95?FFC<:++8@,,,@>3,,,3:,,:,,:,,@,3,@@3EB7@CCDFFFG**>C8<8,@FF,?B,:@FFD9BCEE<CEFCC:BF*2<<CFFF?F:C<CCE5AEEE5?8EFC5EEGGGGGG>>FGG6<A+<CCFFGC8C5E5C7:*::8*:/9:5*2<*63<FCCACF?C0:>7FGF45
@M03364:396:000000000-C9LGT:1:1101:13381:5668 1:N:0:10
ACTCCTACGGGAGGCAGCAGTAGGGAATCTTCCACAATGGGCGCAAGCCTGATGGAGCAACACCGCGTGAGTGAAGAAGGGTTTCGGCTCGTAAAGCTCTGTTGTTAGAGAAGAACGTGCGTGAGAGCAACTGTTCACGCAGTGACGGTATCTAACCAGAAAGTCACGGCTAACTACGTGCCAGCAGCCGCGGTAATACGTAGGTGGCAAGCGTTATCCGGATTTATTGGGCGTAAAGCGAGCGCAGGCGGTTTGATAAGTCTGATGTGAAAGCCTTTGGCTTAACCAAAGA
+
GGGGGGGGGGGGGGGGGGGGGGGGGGGGGGGGGGGGGGGGGGGGGGGGGGGGGGGGGGGGGGGGGGGGGGGGGGGGGGGGGGGGGGGGGGGGGGGGGGGGGGGGGGGGGGGGGGGGGGGGGFF48BFF,:8ABFGGFGGGDGGFGGGGGGGGGGGGGGGGGGGGGGGGGGGGGGGGGGGGGGGGGGGGGGGEGGGGGGGGGGGGGGGGGGGGGGGGGGGGGGGGGGGGGGGGGGGGGGGGGGDGGGGGGGGGGGGGGGGGFECFCDGFGGGGGGFGGGGGFF79>GDFGF<F
@M03364:396:000000000-C9LGT:1:1101:6981:5672 1:N:0:10
ACTCCTACGGGAGGCAGCAGTGGGGAATCTTGCACAATGGGCGGAAGCCTGATGCAGCGACGCCGCGTGCGGGACGAAGGCCTTCGGGCTGTAAACCGCTTTCAGCAGGGACGAGGCGAAAGTGACGGTACCTGCAGAAGAAGCCCCGGCTAACTACGTGCCAGCAGCCGCGGTAATACGTAGGGGGCAAGCGTTATCCGGATTCATTGGGCGTAAAGCGCGCGTAGGCGGCCAGCCTGGTCGGGAGTCAAATCCGGGGGCTCAACCCCCGTCCGCTCCCGATACCGGCCGGCT
+
GGGGGGGGGGGGGGGGGGGGGGGGGGGGGGGGGGGGGGGGGGGGGGGGGGGGGGGGGGGGGGGGGGGGGGGGGGGGGGGGGGGGGGGGGGGGGGGGGGGGGGGGGGGGGGGGGGGGCGG7F<FFFFFG<*=?FEGFFGFGGGGGGGGGGGGGCGGGGGGGGGGGGGGGG5CECEGGGGGG+CFGGGGG>FGGGGGGGGGGGGGGGFGGGGGGGEG8FFGGGGGGEGGGGGGGGGF@FGGGGGGGGEGEGGGFGGGGGEGGGGFGGGFGGGGDGGGG*9ECEFEGGGGFCB@GG3
@M03364:396:000000000-C9LGT:1:1101:17919:5674 1:N:0:10
ACTCCTACGGGAGGCAGCAGTAGGGAATCTTCCACAATGGACGCAAGTCTGATGGAGCAACGCCGCGTGAGTGAAGAGGGTTTTCGGATCGTAAAGCTCTGTTGTTGGTGAAGAAGGATAGAGGTAGTGCCTGGCCTTTATTTGACGGTAATCAACCAGAAAGTCACGGCTAACTACGTGCCAGCAGCCGCGGTAATACGTAGGGTGCAAGCGTTATCCGGATTTATTGGGCGTAAAGGGCTCGTAGGCGGTTCGTCGCGTCCGGGGTGAAAGTCCATCGCTTAACGGTGGATC
+
GGGGGGGGGGGGGGGGGGGGGGGGGGGGGGGGGGGGGGGGGGGGGGGGGGGGGGGFGGGGGGGGGGGGGGGGGGGGGGGGGGGGGGGDGGGGGGGGGGGGGFGGGGGGGGGGGDEGC=FGGCC4,CFG,8C?CFEFFFGGGGGGFGGGGGFGGGGGFGGGGGGGGGGGGCGGGGGGGGGGGGGGGGGGGGGGGECGGGGGGGGGGFGGGGGGGGGGGGFGGGC?FGGGGGGGGEGGGGGGCC*:CEGG?GGGGGG5<C=C:8CED):9C*2:DCGDFFGG@FC*:>DE<FF<=>
@M03364:396:000000000-C9LGT:1:1101:7238:5716 1:N:0:10
ACTCCTACGGGAGGCAGCAGTGGGGAATATTGCACAATGGGGGAAACCCTGATGCAGCCATGCCGCGTGAGTGATGACGGCCTTCGGGTTGTAAAGCTCTGTCTTCAGGGACGATAGTGACGGTGCCTGTGCAGGTAGCCACGGCTAACTACGTGCCAGCAGCCGCGGGCATACGTAGGTGGCAAGCGTTGTCCGGATTTACTGGGCGTAAAGGGAGCGTAGGCGGATTTTTAAGTGAGGTGTGAAATACCCGGGCTTAATTTGGGTGCTGCATTTCAAACTGGAAGTCTAG
+
FGGGGGGGGGGGGGGGGGGGGGGGGGGGGGGGGGGGGGGGGEG+FG@FGGGGGGGGGG8FGGGGGGGGGGDGGGFGG9FGGGGGGGGGGGE?FGGGG?EG,FGF@FCGGGGGGG7+4,,8<B@=33A?,58,,,,,7:8FGGEF7++@D==FB<,>CGE<F:<FCGBF***6F<F,3<:,<7<7,4<<<**4?CCFE@*?:A9FGCCC8CEDC78@/**:8*;</?2:*<++*89<<:<*2;C=EFFFE?@C8EG=55CF+32CF3EDC>FF>C+2CF?FFF:6F65@C/=F
@M03364:396:000000000-C9LGT:1:1101:12349:5727 1:N:0:10
ACTCCTACGGGAGGCAGCAGTGGGGAATATTGCACAATGGGCGAAAGCCTGATGCAGCAACGCCGCGTGAGCGATGAAGGCCTTCGGGTCGTAAAGCTCTGTCCTCAAGGAAGATAGTGACGGTACTTTCGTCGGCAGCCCCGGCTAACTACGTGCCAGCAGCCGCGGTGATACGTAGGGGGCTAGCGTTATCCGGAATTACTGGGCGTAAAGGGTGCGTAGGTGGTTTCTTAAGTCAGAGGTGAAAGGCTACGGCTCAACCGTAGTAAGCCTTTGAAACTGGGAAACTTGAGG
+
GGGGGGGGGGGGGGGGGGGGGGGGGGGGGGGGGGGGGGGGGDGGGGGGGGGGFGGGGGGGGGGGGGGGGFFCFFGGGGGGGGGGGGGGGGGGGGGGGGGGGGG8FCF8FFFFGEDG,CFC?=FF+8BF,888883+3@>DE:BB*5+@<FFF@FGGC;FFGGFFCGGGE*;CB;FFGGGGGGFEAEAF=FCFEDEEGEGGGGFGGGGG8?EAFFGCEEE;:CEFGGEFG9+<C9EGFFF:EC<E0<FFGGGFFGGGGEFG8CC5EDG>:CC4CGFGDGGGFFGGCGFF76FFC7
@M03364:396:000000000-C9LGT:1:1101:25793:5752 1:N:0:10
ACTCTACGGGAGGCAGCAGTGGGGAATATTGCACAATGGGCGCAAGCCTGATGCAGCGACGCCGCGTGCGGGATGGAGGCCTTCGGGTTGTAAACCGCTTTTGTTTGGGAGCAAGCCCTTCGGGATGAGTGTACCTTTCGAATAAGCACCGGCTAACTACGTGCCAGCAGCCGCGGTAATACGTAGGGTGCGAGCGTTATCCGGATTTATTGGGCGTAAAGGGCTCGTAGGCGGTTCGTCGCGTCCGGTGTGAAAGTCCATCGCCTAACGGTGGATCTGCGCCGGGTACGGGCG
+
GGGGGGGGGGGGGGGGGGFFGGGGGGGGGGGGGGGGGGGGGGGGGGGGGGGGGGGGGGGGGGGGGGGGGGGGGGGFFGGGGGGGGGGGGGGGGFGGGGGEGGGGGEGGGGGGGGDG?<FFCFFF+8CF:<88,@CEBFGGE,@FFFFFGFFGGGGGGGGGGFGGGFGGGFFGGGG@=CEGFFFFFGGGGGGEEGGGGGGGGGEGEGGGDF??FFFGGGGGGGGGGGGGGGGGGGEGGGGGE=CGEGEE:E:53?<?FCGGGCCEEG=FDGG7DE*96*ACB)17DGG>FBDDCC
@M03364:396:000000000-C9LGT:1:1101:21716:5758 1:N:0:10
ACTCCTACGGGAGGCAGCAGTGGGGAATATTGCACAATGGGCGCAAGCCTGATGCAGCGACGCCGCGTGCGGGATGGAGGCCTTCGGGTTGTAAACCGCTTTTGTTCGAGGGCAAGGCACGGTTTCGGCTGTATTGAGTGGCTTGTTCGAATAAGCACCGGCTAACTACAGGCCAGCAGCCGCGGTAATACGTAGGGTGCGAGCGTTATCCGGATTTATTGGGGGTAAAGGGGGCGTAGGCGGTTCGTCGCGTCCGGTGTGAAAGTCCATCGCCTAACGGTGGTTCTGCGCCGG
+
GGGGGGGGGGGGGGGGGGGGGGGGGGGGGGGGGGGGGGGGGFG@GGGGGGGGGGGGGGGGGGGGGGGGGDGGGGGGFGGG=<FGGGGGGGGGGGGAFCGG>FFEF,53,B>:>F=E<7<,++:+3<@C**58,,8,@E;:D*,613,7FEFE8DA:F,@CEE7BCBB<C,+514=C<FGG7CFFGCEE7@7:<AFDG*;2?8C8CC58:0+88C**+2<<CE8*:**++3<C***:*:C*+:E:**:C288C:5*:9*::;0:+<:E00:ADDCC3<DGD5<E**2:**8@G7D
@M03364:396:000000000-C9LGT:1:1101:12622:5776 1:N:0:10
ACTCCTACGGGAGGCAGCAGTAGGGAATCTTCCACAATGGACGCAAGTCTGATGGAGCAACGCCGCGTGAGTGAAGAAGGTTTTCGGATCGTAAAGCTCTGTTGTTGGTGAAGAAGGATAGTGGCAGCCCCTATCCATTATTTGACGGTAATCAACCAGAAAGTCACGGCTAACTACGTGCCAGCAGCCGCGGTAATACGTAGGTGGCAAGCGTTGTCCGGATTTATTGGGCGTAAAGCGAGCGCAGGCGGAAAGATAAGTCTGAAGTGAAAGCCCCCGGCTTAACCGGGGAAC
+
GGGGGGGGGGGGGGGGGGGGGGGGGGGGGGGGGGGGGGGGGGGGGGGGGGGGGGGGGGGGGGGGGGGGGGGGGGGGGGGGGGGGGGGGGGGGGGGGGGGGFBFGGFFGGGGGFF:B=EF?F?E,+8CF,+@++,,3AFFGGGGG,EGGEFC<9CFGGCGG8FFGGGGGG@CGGGGGGGGGGGGGGGGGGGGGGGGGFGGGFGGGGGGGGGGGGFFGCFFEGEECGGCGGGGGGEGGGGGGGGGGGGGGGGGEDGFFGGGGGFDGFDGGGGGGGGCCGCEDDFDGGDG>DFEDDC
@M03364:396:000000000-C9LGT:1:1101:25384:5795 1:N:0:10
ACTCCTACGGGAGGCAGCAGTGGGGAATATTGCACAATGGGCGCAAGCCTGAACGAGCAATGCCGCGTGGGTGAAGACGGTCTTCGGATTGTAAAGCCCTGTTGCCGGGGACAAAGGACAGCCCTAGTGGACAGCTGACTGTTTGCTGGTACCCGGCCAGAAAGCCACGGCTAACTACGTGCCAGCAGCCGCGGTAATACGTAGGTGGCGAGCGTTATCCGGAATTATTGGGCGTAAAGGGTGCGTAGGCGGCTGATTAAGTTCGTGGTTAAAGCGTGGGGCTCAACCCCATA
+
GGGGGGGGGGGGGGGGGGGGGGGGGGGGGGGGGGGGGGGGGGGGGGGGGGGGGGGGGGGGGGGGGGGGGGGGGGGGGGGGGGGGGGGEGGGGGGGFGFFGGGG9FFG7CFFGGG>D,BF87<DC33BC<:8,,+:,@B<=FFGF,,,@FFGGFFEFEGGGGGGGGGGFG<*>FGGCGDGGGDC,>CFG7:FGEEEGCFGGGFGFBFGGGGGDGGECGGGGGG88:EFCFGGGGE8:EFGGGGGGGDE=EGGGGCEF>FFGGDCCEGFDFFGGGGGGDCCDFBGFGFGFGFFG4
@M03364:396:000000000-C9LGT:1:1101:24487:5802 1:N:0:10
ACTCCTACGGGAGGCAGCAGTGGGGAATATTGCACAATGGGCGAAAGCCTGATGCAGCAACGCCGCGTGAGCGATGAAGGCCTTCGGGTCGTAAAGCTCTGTCCTCACGGAAGATACTGACGGTACTTGTGTTGGAAGCCCCGGCTCACTACGTGCCAGCAGCCGCGGTAATACGTAGGGTGCGAGCGTTATCCGGATTTATTGGGCGTAAAGGGCTCGTAGGCGGTTCGTCGCGTCCGGTGTGAAAGTCCATCGCCTAACGGTGGATCTGCGCCGGGTACGGGCGGGCTGG
+
GGGGGGGGGGGGGGGGGGGGGGGGGGGGGGGGGGGGGGGGGGGGGGGGGGGGGGGGGGGGGGGGGGGGGGGGGGGGGGGGGGGGGGGGGGGGGGGGGGGGGGGFG<F,BFGGGGA?,EB<F-@C+BFG<5@,,,:,,3BF73CE+:+3@F;D>FGCGGGG8FFGGGGG@*6<FDGCFFFFGGEE7CFF1F@FCCFGFGDFCGGGGGGCEGCCFFGGGCCGGGGGGGEG8EEEDGGGGEGEGGCEFGFGGG+C7?EEGDGDFGGGGGC=FGFDDEGDGG=568EG<CDD33>C
@M03364:396:000000000-C9LGT:1:1101:13485:5890 1:N:0:10
ACTCCTACGGGAGGCAGCAGTGGGGAATATTGCACAATGGGCGCAAGCCTGATGCAGCGACGCCGCGTGCGGGATGGAGGCCTTCGGGTTGTAAACCGCTTTTGTTTGGGAGCAAGCCCTTCGGAGTGAGTGTACCTTTCGAATAAGCACCGGCTAACTACGTGCCAGCAGCCGCGGTAATACGTAGGGTGCGAGCGTTATCCGGATTTATTGGGCGTAAAGGGCTCGTAGGCGGTTCGTCGCGTCCGGTGTGAAAGTCCATCGCCTAACGGTGGATCTGCGCCGGGTACGGGC
+
GGGGFGGGGGGFGGGGGGGGGGGGGGGGGGGGGGGGGGGGGFFEGGGGGGGGGGGGGGGEGGGGFGGGGGGGGGGGGGGGGGGGGGGGGGGGDGGGFGGEGGGGGE8FGGGGGGGGG@GF<DF>:FFF,,,:@FEC=FCGCCDFCEFFGGGDGGCGFGCFGGGGFGFGGF>FGFGGGFFGGGGFFFGGGGGGGGGGGGGDGGGGG5?CFGGGGGGGG>E?=FFEEFFECEGG6EE/:EGGGEGGGGE=GCCEG?ACF+:EFG7==DCDGCCD*1>9CF+:6<55DDG3/?BCG)
@M03364:396:000000000-C9LGT:1:1101:21611:5918 1:N:0:10
ACTCCTACGGGAGGCAGCAGTGGGGAATCTTGCACAATGGGCGGAAGCCTGATGCAGCGACGCCGCGTGCGGGACGAAGGCCTTCGGGCTGTAAACCGCTTTCAGCAGGGACGAGGCGAAAGTGACGGTACCTGCAGAAGAAGCCCCGGCTAACTACGTGCCAGCAGCCGCGGTAATACGTAGGGGGCAAGCGTTATCCGGATTCATTGGGCGTAAAGCGCGCGTAGGCGGCCAGCCTGGTCGGGAGTCAAATCCGGGGGCTCAACCCCCGTCCGCTCCCGATACCGGCCGGCT
+
GGGGGGGGGGGGGGGGGGGGGGGGGGGGGGGGGGGGGGGGGGGGGGGGGGGGGGGGGGGGGGGGGGGGGGGGGGGGGGGGGGGGGGGGGGGGGGGGGGGGGGGGGGGGGGGGGGGGGGGEF:FD,@CF1*6@F,<:@FGGGGGGGGGGGGGG@GGGGGGGGGGGGGGGG>EEGEEEGGGFCGGGGGGGGFGGGGGGGGGGGGGDGFGGGGGGGGGGGGGGGGGGGGGGGGGGGGGGGGGGGGGGGGGGGGGGGGGGGGGGEEGGGGGGGGGGGGEGGGGGFDEGGGGFGFFGG)
@M03364:396:000000000-C9LGT:1:1101:21100:5940 1:N:0:10
ACTCCTACGGGAGGCAGCAGTGGGGGATATTGCACAATGGACGAAAGTCTGATGCAGCGACGCCGCGTGGGGGATGAAGGCCTTCGGGTTGTAAACCTCTTTCGCCAGGGAAGAAGGGTTTCTGACGGTCCCTGGAGAAGAAGCACCGGCTAACTACGTGCCAGCAGCCGCGGTAATACGTAGGGTGCGAGCGTTGTCCGGAATTATTGGGCGTAAAGAGCTTGTAGGCGGTTTGTCGCGTCTGCCGTGAAAACCCATGGCTTAACTGTGGGCGTGCGGTGGGTACGGGCAGGC
+
GGGGGGGGGGGGGGGGGGGGFGGGGGGGGGGGGGGGGGGGGGGGGGGGGGGGGGGGGGGGGGGGGGGGGGGGGGGGGGGGGGGGGGGGGGGGGGGGGGGGGGGGGGGDGGGGGGFGDGGGGCC,3@CF++@@=FG,6DBFGGGGGGGGGGEGCGGGGGGGGGGGGGGGG<8FGGGCFGFFFGGGGGGDGGGGGGDEGGGGGCEEGGGGGGGGGGDGGGGGGGGGGGGGFGG:EEGG@GGGGGGGGGGGGGGGGFGGDGGGFGGGGGECCFGGCEGGGGGGFFGGFDGEGF>GG)
@M03364:396:000000000-C9LGT:1:1101:10075:5959 1:N:0:10
ACTCCTACGGGAGGCAGCAGTGGGGAATCTTGCGCAATGGGGGCAACCCTGACGCAGCGACGCCGCGTGCGGGACGAAGGCCTTCGGGTCGTAAACCGCTTTCAGCAGGGACGAGGCCGCGAGGAGACGGTCCCTGCAGAAGAAGCCCCGGCTAAATACGTGCCAGCAGCCGCGGTAATACGTATGGGGCGAGCGTTATCCGGATTCATTGGGCGTAAAGGGCTCGTAGGCGGTTCGTCGCGTCCGGTGTGAAAGTCCATCGCTTAACGGTGGATCCGCGCCGGGTACGGGCGG
+
GGGGGGGGGGGGGGGGFGGGGGGGGGGGGGGGGGGGGGGGGGGGGGGGGGGGGGGGGGGGGGGGGGGGGGGGGGGGGGGGGGGGGGGGGGGGGGGGGGGGGGGGGGGFGGGGGGGGGCF:C*=<*8<F+*1+*8?,<FF,CGCGGGCCFFDCC8CFGGGGGGGCFGGGGFGGCGGGGGGGGGGFGFGGGGGGG>EEGGGGGGGGGDEF?EGGGEGGG8FGFGGGGGGDGGFGGEEGGGGGEGEEEEGEECEECFCCGGGCGGC=FCFCCC:DGFF<4<5DDEGGGDDFGFFDGG
@M03364:396:000000000-C9LGT:1:1101:26752:5969 1:N:0:10
ACTCCTACGGGAGTCAGCATTTTTTCCTCTTTCGCAATGGTTGCCCCCCTGACGCCGCGCCGCCGCGTGCGGGCCTCCTGCCTTCTGGTCTTCCCCCGCTTTCCGCAGGGCCGCGTCCGCGCGGTTCCTTTGCCTGCCTCCTCCTCCCCTTCTAAATACTTTCCCTCAGCCGCTTTCCTCCGTATGGTTCTCTCGTTATCCTTATTCATTTTTCTTAAAGCTCGCTTAGGCGGCCCGTTAGGTCGGAGGTAAAAGCCCGGGGCTCAACCCCGGCGAGCCTCCGATACCGGCGGG
+
GGGGGGGGGGGGG=FGGGGCE<<CCFGDGFFCFFFGGGGGCCFFGGGGGGGGGGGGGGGGGGGGGGGGGGGGGGGEGGFFGGGGGAFFGGGFGGGGGGGGGGGGGGGEGGGFG@F<FFF*<*=41<FF8,7,8FF<*<<<C:FF:<FFGB8?,?<CGGGFGCFGGCBFG<8C88;:EGCFGGGFGGG9<C:FC@EFGF5CF?2:<?FGCD<<@FFFFGCF796EE5*;EGGGGGGGE:EGGGGGGDEEGGFGGGFGGGEGGGGDGGGGGGGGGGG3CDGGFFGDGGGFGEDDDC
@M03364:396:000000000-C9LGT:1:1101:26242:6005 1:N:0:10
ACTCCTACGGGAGGCAGCAGTAGGGAATCTTCCACAATGGACGCAAGTCTGATGGAGCAACGCCGCGTGAGTGAAGAAGGTTTTCGGATCGTAAAGCTCTGTTGTTGGTGAAGAAGGATAGTGGGAGTAACTGGCCTTTATTTGACGGTAATCAACCAGAAAGTCACGGCTAACTACGTGCCAGCAGCCGCGGTAATACGTAGGTGGCAAGCGTTGTCCGGATTTACTGGGCGTAAAGGGAGCGTAGGTGGACTTTTAAGTGAGATGTGAAATACCCGGGCTCAACTTGGGTGC
+
GGGGGGGGGGGGGGGGGGFGGGGGGGGGGGFFGGFGGGGGFGGGGGGGGGFFFGGFGGGGGGGGGGGE@=FFFGGGGEGGGGGGGGGGGGGGGEFGFEF9FFFGG8E@FFGFGGFDC,?<?5C,,:FF,,9<?8,,5:?BF9,C<D@CFGGG93FGF3BFF<C@FCBFG>@FAFGGGGGGFGGGC>FGG*>>E4<FFGGGGGGGFGGFECECEGDGGC?EGGGGDGCCGGFFGEEGGGGGGGGGEGGG0<F>+<<CFGGGGFGFFGGGGGGGG7C6>DEGE):FCCF6CFF*>*
@M03364:396:000000000-C9LGT:1:1101:9748:6006 1:N:0:10
ACTCCTACGGGAGGCAGCAGTGGGGAATATTGCACAATGGGCGCAAGCCTGATGCAGCGACGCCGCGTGCGGGATGGAGGCCTTCGGGTTGTAAACCGCTTTTGTTCAAGGGCAAGGCACGGTTTCGGTCGTGTTGAGTGGATTGTTCGAATAAGCACCGGCTAACTACGTGCCAGCAGCCGCGGTAATACGTAGGGTGCAAGCGTTATCCGGATTTATTGGGCGTAAAGGGCTCGTAGGCGGTTCGTCGCGTCCGGTGTGAAAGTCCATCGCTTAACGGTGGATCCGCGCCGG
+
GGGGGGGGGGGGGGGGGGGGGGGGGGGGGGGGGGGGGGGGGGGGGGGGGGGGGGGGGGGG7FGGGGGGGGGGGGGGGGGGGGGGGGGGGGGGGGGGGGGGGGGGGGGGGGGGGGGGFGGFD+BFGGFG3+85@@,8@FFFGGDFFFGGGGGGCFGFGGGGGGGGG7<F?*=FFFGGFGGGGGEGGGGG:CG@CCGGGFGEEGGEGEGEGC9;ECC>FFGFGFGFGEEGFFGEG@GGGGGGGGGGGEEGEEGGCCEEGEGCE9CFG7<?FGGDGGGCCGGG>FGGFFD@FD3CDD
@M03364:396:000000000-C9LGT:1:1101:25314:6024 1:N:0:10
ACTCCTACGGGAGGCAGCAGTGGGGAATCTTGCGCAATGGGGGCAACCCTGACGCAGCGACGCCGCGTGCGGGACGAAGGCCTTCGGGTCGTAAACCGCTTTCAGCAGGGACGAGGCCGCGTGTTGACGTTCCCTTCAGAAGAAGCCCCGGCTAAATACGTGCCAGCAGCCGCGGTAATACGTATGGGGCGAGCGTTATCCGGATTCATTGGGCGTAAAGCGCGCGTAGGCGGCCCGTTAGGTCGGAGGTAAAAGCCCGGGGCTCAACCCCGGCGAGCCTCCGATACCGGCGGG
+
GGGGGGGGGGGGGGGGGGGGGGGGGGGGFGGGGGGGGGGGGGGGGGGFGGGGGGGGGGGGEGGGGGGGGGGGGGGGGGGGGGGGGGGGGGGGFFGGFFGGDGGGGCF,DFGGGF*@:*>**44*8@EF+8*838C,<C,,,8,?CC,=FFFEF*<CFGGFGGGGGFFGGF5C5?CE5C7CFGFFC8@F>*:?E*C:EGGFGCE8>EGGGGGGGFGGEEGGGGDEGGCGGGCGGGGGE/;=EGFFGEE::/+<CFCGGFCEGGDEGF9<FC=GDGDCDD5*7>5)/CCFDE@D<D
@M03364:396:000000000-C9LGT:1:1101:15126:6050 1:N:0:10
ACTCCTACGGGAGGCAGCAGTGGGGAATATTGCACAATGGGCGCAAGCCTGATGCAGCGACGCCGCGTGCGGGATGGAGGCCTTCGGGTTGTAAACCGCTTTTGTTCAAGGGCAAGGCACGGTTTCGGCAGAGTTTAGTGGATTGTTCGAATAAGCACCGGCTAACTACGTGCCAGCAGCCGCGGTAATACGTAGGTGGCAAGCGTTGTCCGGAATTATTGGGCGTAAAGGGCGCGCAGGCGGCGTCGTAAGTCGGTCTTAAAAGTGCGGGGCTTAACCCCGTGAGGGGACCGG
+
GGGGGGGGGGGGGGGGGGGGGGGGGGGGGGGGGGGGGGGGGGGGGGGGGGGGGGGGGGGGGGGGGGGGGGGGGGGGGGGGGGGGGGGGGGGGGGGGGGGGGGGGGGGCFFGGGGGGGGFG=+B<+@CF++5+33,,7@FGGFFFDFFFFFFFDFFFGGGGGE:FGGCGG*:CECEFGFGFFFFGGGGGFGGECCCEGGGGCEGGGGCGGGGGG?EC69CCEGGFE*:?FGGGCE5CEEGGGEGGDC5C*;FF9<8CC8=7:EGGC>C7DGGGC=FGFGFFB::><5<>D@5CD)
@M03364:396:000000000-C9LGT:1:1101:18886:6079 1:N:0:10
ACTCCTACGGGAGGCAGCAGTAGGGAATCTTCCACAATGGACGCAAGTCTGATGGAGCAACGCCGCGTGAGTGAAGAAGGTTTTCGGATCGTAAAGCTCTGTTGTTGGTGAAGAAGGATAGAGGTAGTAACTGGCGTTTATTTGACGGTAATCAACCAGAAAGTCACGGCTAACTACGTGCCAGCAGCCGCGGTAATACGTAGGTGGCAAGCGTTGTCCGGATTTATTGGGCGTAAAGCGAGCGCAGGCGGAAAAATAAGTCTAATGTGAAAGCCCTCGGCTTAACCGAGGAAC
+
GGGGGGGGGGGGGGGGGGGGGGGGGGGGGGGGGGGGGGGGGGGDGGGGGGGGGGGGGGGGGGGGGGGGGGGEGGGGGGGGCCFGGGGCFGGGGGGGGGGGGFFGFEEFBFGGGFGG8?EFE-:,8CEF,,9C,,A+@F+>,CFEFFGGCGEEAFGGGGGGGFFCAGGGGCCFGGGGGGGGGGGGGGGGGGGGGFFGFGGGGGGGGGGGGGGGGGEEGGGGGG<8A?GGGGGGGEE>FGGGGGGGGGGGGEG:*:;C7FCE:<7?FFFFGGGGGGF3CGGGFFEFFGGF<BDCG*
@M03364:396:000000000-C9LGT:1:1101:5237:6110 1:N:0:10
ACTCCTACGGGAGGCAGCAGTAGGGAATTTTCGTCAATGGGCGCAAGCCTGAACGAGCAATGCCGCGTGGGTGAAGACGGTCTTCGGATTGTAAAGCCCTGTTGCCGGGGACAAAGGACAGCCAGAGTGGAAAGCTGACTGTTTGATGGTACCCGGCCAGAAAGCCACGGCTAACTACGTGCCAGCAGCCGCGGTAATACGTAGGTGGCAAGCGTTGTCCGGATTTACTGGGCGTAAAGGGAGCGTAGGGGGATATTTAAGTGGGATGTGAAATACCCGGGCTTAACCTGGGTG
+
GGGGGGGGGGGGGGGGGGGGGGGGGGGGGGGGGGGGGGGGGGGGGGGGGGGGGGGGGGGGGGGGGGGGGGGGGGGGGFGGFGGGGGGGGGGGGGGG9FGGGGGGGGFGGGGF+AFFGGGGGFF,,:D:CBC3C>@9=DFGG3FFFFEFFAFGFFFGEGFGFDGGGGGGG*>FGGGGFGGFFGGGGGDGGFFGGE:FFGGGG>FGGFGDCFFGGGGCEGGCEGCCCFFFGGGGCE:CC=FFE=GGG:CEE5C=/:8?:@FGGGGFFGCG<C:>FFG7DFEGFFE4C>??FFFGGG
@M03364:396:000000000-C9LGT:1:1101:14073:6111 1:N:0:10
ACTCCTACGGGAGGCAGCAGTGGGGAATCTTCCGCAATGGGCGAAAGCCTGACGGAGCAACGCCGCGTGAGTGATGACGGCCTTCGGGTTGTAAAGCTCTGTGATCGGGGACGAACGGTCCGTAAGTTCATACCTTATGGAAGTGACGGTACCCGAATAGCAAGCCACGGCTAACTACGTGCCAGCAGCCGCGGTAATACGTAGGTGGCAAGCGTTATCCGGAATTATTGGGCGTAAAGCGCGCGCAGGCGGCTTTCTAAGTCCATCTTAAAAGTGCGGGGCTTAACCCCGTG
+
GGGGGGGGGGGGGGGGGGGGGGGGGGGGGGGGGGGGGGGGGGGGGGGGGGGGGGGGGGGGGGGGGGGGGGGGGGGGGGGGGGGGGGGGGGGGGGGGGGGFFEFGGGGGGGGGG>FGGGGGC>D,+:@F,38,<@=,@CFFFGGGGGCFGGFGFGFGGGGGGGGGGGGGG<:FCCFFGDFFGGFGGGGGGGGGG?CEGGGGG:FGGGGGGGGGGGGGGGGGGGCEGGGGGGGGGGGEGGFFGGGDGGGGGGGEGGGCGGGGGFGGGGGGGG7C7ECFCDEGFFGGGGGFGFEDC
@M03364:396:000000000-C9LGT:1:1101:22154:6126 1:N:0:10
ACTCCTACGGGAGGCAGCAGTGGGGAATATTGCACAATGGGCGCAAGCCTGATGCAGCGACGCCGCGTGCGGGATGGAGGCCTTCGGGTTGTAAACCGCTTTTGTTCAAGGGCAAGGCACGGTTTCGGAAGAGGTGAGGGGATTGTTCGAATAAGCACCGGCTAACTACGTGCCAGCAGCCGCGGTAATACGTAGGGTGCAAGCGTTATCCGGATTTATTGGGCGTAAAGGGCTCGGAGGCGGTTCGTCGCGTCCGGTGTGAAAGTCCATCGCTTAACGGTGGATCCGCGCCGG
+
GGGGGGGGGGGGGGGGGGGGGGGGGGGGGGGGGGGGGGGGGGGGGGGGGGGGGGGGGGGGGFGFFGGEGGGGGF:FGCGGGGGGGGGGFGEGGGGGGGGGGF9CF,FDEFGB:FGGDGG,:CDF+@EG++5,@,,8@F,@FBFFFE9FGGFD<CFCCFCGGGGGGGCGF**C<CFGGGGGGGEEG8CEF7CFCGFEGFGCGFFFGCECECGCEE/89C+<<CF5EG5:CFFG5CCE*:EGEGG*:*?=8EEC=ECEG:C7EE>0<0<>*?FC9::7:CEC)0:9=**79>8/>D
@M03364:396:000000000-C9LGT:1:1101:24222:6136 1:N:0:10
ACTCCTACGGGAGGCAGCAGTGGGGAATATTGCACAATGGGCGCAAGCCTGATGCAGCGACGCCGCGTGCGGGATGGAGGCCTTCGGGTTGTAAACCGCTTTTGTTCAAGGGCAAGGCACGGTGTCGGCTGTGGTGAGTGGATTGGTCGAATAAGCACCGGCTAACTACGTGCCAGCAGCCGCGGTAATACGTAGGGTGCGAGCGTTATCCGGATTTATTGGGCGTAAAGGGCTCGTAGGCGGTTCGTCGCGTCCGGTGTGAAAGTCCATCGCCTAACGGGGGATCTGCGCCGG
+
GGGGGGGGGGGGGGGGGGGGGGGGGGGGGGGGGGGGGGGGGGGGGGGGGGGGGGGGGGGGGGGGGGGGGGGGGG@GFGGGGGGGGGGG<BCFGGGGGGGBFFAFFFGGDGGEGGCG+=DFGCG7+@FG++@,@,8D,@<@D3,7@,3>FGGC>FCFGG7FGGCEFG9FFE*=<FFFFCEGGG7B@4?CFGGG6C:CG:EEEEGEG8EC>CGGG8C*0<?FFFFFG*?8CGGD5@FGGGGECCC:EEEEEEG5EGGGC:::E<>EC7EFGGGGGG5<DCG3))297<C4CDFDDG
@M03364:396:000000000-C9LGT:1:1101:6659:6152 1:N:0:10
ACTCCTACGGGAGGCAGCAGTGGGGAATCTTGCACAATGGGCGGAAGCCTGATGCAGCGACGCCGCGTGCGGGACGAAGGCCTTCGGGCTGTAAACCGCTTTCAGCAGGGACGAGGCGAAAGTGACGGTACCTGCAGAAGAAGCCCCGGCTAACTACGTGCCAGCAGCCGCGGTAATACGTAGGGGGCAAGCGTTATCCGGATTCATTGGGCGTAAAGCGCGCGTAGGCGGCCAGCCTGGTCGGGAGTCAAATCCGGGGGCTCAACCCCCGTCCGCTCCCGATACCGGCCGGCT
+
GGGGGGGGGGGGGGGGGGGGGGGGGGGGGGGGGGGGGGGGGGGGGGGGGGGGGGGGGGGGGGGGGGGGGGGGGGGGGGGGGGGGGGGGGGGGGGGGGGGGGGGGGGGGGGGGGGFGGGGCFBF938FG:*=<<CFCFGGGFGGFCFGGGGGGGGGGGGFGGGGGGFGGGEGGGGGGGDGGFGGGGGGGDFGGGGGGFGGGGGEGFGGGGGGGGGGGGGGGGGGGGG?EGGGGGGGGGGGGGGGGGGGGGFFGGGGGGGGGGEGGGGGGGGGGGGGGDGGGFBGGGGCEGEFGG)
@M03364:396:000000000-C9LGT:1:1101:21356:6205 1:N:0:10
ACTCCTACGGGAGGCAGCAGTAGGGAATCTTCCACAATGGACGCAAGTCTGATGGAGCAACGCCGCGTGCGGGATGGAGGCCTTCGGGTTGTAAACCGCTTTTGTTCAAGGGCAAGGCACGGTATCGGCCGTATTGAGTGGATTGTTCGAATGAGCACCGGCTAACTACGTGCCAGCAGCCGCGGTAATACGTAGGGTGCAAGCGTTATCCGGATTTATTGGGCGTAAAGGGCTCGTAGGCGGTTCGTCGCGTCCGGTGTGAAAGTCCATCGCCTAACGGTGGATCTGCGCCGG
+
GGGGGGGGGGGGGGGGGGGGGGGGGGGGGGGGGGGGGGGGGGGGCFGGGGGGGGGGGGGGGGGGGGGGGGGGGFGGDGGGGGGGGGGGGGGGGGFFGGGGGGGAFGGGGEF>FG>FG7<>++D+BDFG+8@++,,3@D,3+3@DFFCEGG8D,@FAFGGGGGGDGGGGG72F<CFFGGGGGGGGGCCEF,<C>AFGGGGGGGGGGGGDGGGGGG>EFGGGGGGGGGCEFFGGGGGGDGGGGGG*:=CCC=C5CEGGGCCEGGGC7?FFFD+9D:C/>CEG5<EG>FGFGD><<G
@M03364:396:000000000-C9LGT:1:1101:21411:6209 1:N:0:10
ACTCCTACGGGAGGCAGCAGTGGGGAATATTGCACAATGGGGGAAACCCTGATGCAGCAACGCCGCGTGAGTGATGACGGCCTTCGGGTTGTAAAGCTCTGTCTTCAGGGACGATAATGACGGTACCTGAGGCGGAAGCCACGGCTAACTACGTGCCAGCAGCCGCGGTTATACGTAGGTGGCGAGCGTTGTCCGGATTTATTGGGCGTAAAGGGCTCGTAGGCGGTTCGTCGCGTCCGGTGTGAAAGTCCATCGCCTAACGGTGGATCTGCGCCGGGTACGGGCGGGCTGG
+
GGGGGGGGGGGGGGGGGGGGGGGGGGGGGGGGGGGGGGGGGGGGGGGGGGGGGGGGGGGGGGGGGDGGGGGGGGGFEGGGGGGFFGGGGGGGGGGGGFGGGGFFGFGGGGGGE>7F:<@<F-=>+BFG<,8++@>+@CFCFEEF*@8DDGCF:FFGGFGGGGGGGGGGG43>FGGAFGGGGGGGGGGG8:8EGFGEDEGGGGGGGGGGGGGGFFGG6AEGGF>FEG*??ECCEGEEDGGGEECECGGEEFGGGGGGGGGGGGGCFGGGGG?>D5599C*1?BGDDGC>)<:C
@M03364:396:000000000-C9LGT:1:1101:12174:6226 1:N:0:10
ACTCCTACGGGAGGCAGCAGTAGGGAATTTTCGTCAATGGGCGCAAGCCTGAACGAGCAATGCCGCGTGGGTGAAGACGGTCTTCGGATTGTAAAGCCCTGTTGCCGGGGACAAAGGACAGCCCGAATGGACAGCTGACTGTTTGATGGTACCCGGCCAGAAAGCCACGGCTAACTACGTGCCAGCAGCCGCGGTAATACGTAGGTGGCAAGCGTTATCCGGAATGATTGGGCGTAAAGGGTGCGCAGGCGGCTGTGCAAGTCTGAAGTAAACGGGACCGGCTCAACCGGTTC
+
GGGGGGGGGGGGGGGGGGGGGGGGGGGGGGGGGGGGGGGGGGGGGGGGGGGGGGGGGGGFGGGGGGGGGGGGGGGGGGGGGGGGGGGGGGGGGGGGGGGGGGGGGGGGGGGGGFDGGGGFGFF3@BFFB,C,:DFABFGGGGGGGDGGGGGGCFGGGGGGGGGGGGGGGCEGGGGGGGGGGGGGGGGGGGGGGGGGGGGGGGGGGGGGGGGGGGGGGGGGGGGGGG@FEGGGGGEGGGGGGGGGGGGGGGGGGGGGGGGGGGGGGGGGGGGGGGGDCDEGFFECGFFFGF5DD
@M03364:396:000000000-C9LGT:1:1101:8239:6230 1:N:0:10
ACTCCTACGGGAGGCAGCAGTGAGGAATATTGGTCAATGGGCGTGAGCCTGAACCAGCCAAGTAGCGTGCGGGAAGAAGGCCCTATGGGTTGTAAACCGCTTTTTCAGGGGGATAAAGTGAGTGACGTGTCATTCATTGCAGGTACCCTGCGAATAAGGACCGGCTAATTCCGTGCCAGCAGCCGCGGTAATACGGAAGGTCCGGGCGTTATCCGGATTTATTGGGTTTAAAGGGAGCACAGGCCGGCTGTCAAGCGTGTTGTGAAATGTAGAGGCTCAACCTCTGCACTGC
+
GGGGGGGGGGGGGGGGGGGGGGGGGGGGGGGGGGGGGGGGGGGGGGGGGGGGGGGGGGGGGGGGGGGGGGGGGGGGGGGGGGGGGGGGGGGGGGGGGGGGGGGGGGGGGGGGGGGG<FGF?BCF?EFG+:A,,CFFCFDGGGCFGFFFGGGGCFGGGGGGGGGGGGGGGGGFGGGGGGGGGGGGGGEGGGDGGGGGEGGGGGGGGGGGGGGGGGGDEGGFGGGGGG;ECGGGGGEGGGGGGGGGGGGGGGGGGGGGDGGGFEGGFGGGGGGGGFFGGGGGF@AGGGGFFFFG
@M03364:396:000000000-C9LGT:1:1101:12263:6252 1:N:0:10
ACTCCTACGGGAGGCAGCAGTGGGGAATATTGCACAATGGGGGGAACCCTGATGCAGCGACGCCGCGTGCGGGATGGAGGCCTTCGGGTCGTGAACCGCTTTTGTTTGGGAGCAAGCCTTCGGGAGAGTGTCCCGTTCGAATAAGCACCGGCTAACTACGTGCCAGCAGCCGCGGTAATACGTAGGGTGCAAGCGTTGTCCGGAATCATTGGGCGTAAAGGGCTCGTAGGCGGTTCGTCGCGTCCGGTGTGAAAGCCCATCGCTTAACGGTGGGTCTGCGCCGGGTACGGGCGG
+
GGGGGGGGGGGGGGGGGGGGGGGGGGEGGGGGFGGGGGGGGGGGGGGGGGGGGGGGGGGGGGGGGGGGGGGGGGGGGGGGGGGGGGGGG>FGGGGGGGGEGGGGGGGGGGGGGGFGCFGFCFF7*4=F,3<,,3*2;?E58FFGGGGGGGGG5CFGGGGGGGGGDGGGG6FEGGGEGGG7C>A?FGGGGGCFGFGEGDGGGGGGGGGFFG7CF5EGG8CGGGGGGGCEFGG=>?EGEEEE52CEECE:8;E7C7C6C57*2CGFG590><=FDEEGGFFGFFE<GG597:@CDG
@M03364:396:000000000-C9LGT:1:1101:11445:6283 1:N:0:10
ACTCCTACGGGAGGCAGCAGTGGGGAATATTGCACAATGGGCGCAAGCCTGATGCAGCGACGCCGCGTGCGGGATGGAGGCCTTCGGGTTGTAAACCGCTTTTGTTCAAGGGCAAGGCACGGTTTCGGCCGTGTTGAGTGGATTGTTCGAATAAGCACCGGCTAACTACGTGCCAGCAGCCGCGGTAATACGTAGGGTGCGAGCGTTATCCGGATTTATTGGGCGTAAAGGGCTCGTAGGCGGTTCGTCGCGTCCGGTGTGAAAGTCCATCGCCTAACGGTGGATCTGCGCCGG
+
GGGGGGGGGGGGDGGGGGGGGGGGGGGGGGGGGGGGGGGGGGGGGGGGGGGGGGGGGGGGGGGGGGGGGGGGGGGGGGGGGGGGGGGGGGGGEFFGGGGGGGGFGGGFGGGGGGGG>DFD=+BF+@FE+85*38D,@FF:FCGFGGGGGGFF>FG9FGGGGGGGGGGGG:BCFFGGGGGGGGGGGGGGG7FFG?GGDGDGGGGGGGGGGGGGGEGEGGGGGGGGGG5EFGEEEGGGGGGGGGGCEGGGGGGCGEEGG5EGGAFGGGFCGGGGGGGG4DEGFFGCCFGFGFFGGG
@M03364:396:000000000-C9LGT:1:1101:14992:6293 1:N:0:10
ACTCCTACGGGAGGCAGCAGTGGGGAATATTGCACAATGGGGGGAACCCTGATGCAGCGACGCCGCGTGCGGGATGGAGGCCTTCGGGTCGTGAACCGCTTTTGATTGGGAGCAAGCGTGAGTGAGTGTACCTTTCGAATAAGCACCGGCTAACTACGTGCCAGCAGCCGCGGTAATACGTAGGGTGCAAGCGTTGTCCGGAATCATTGGGCGTAAAGGGCTCGTAGGCGGTTCGTCGCGTCCGGTGTGAAAGCCCATCGCTTAACGGTGGGTCTGCGCCGGGTACGGGCGGGC
+
GGGGGGGGGGGGGGGGGGGGGGGGGGGGGGGGGGGGGGGGGGGGGGGGGGGGGGGGGGGGGGGGGGGGGGGGGGGGGGGGGGGGGGGGGGGGGGGGGGGGGGGGGGGGGGGGGGCGCFGD*<C,,?FG,8?<<2FFEG,A@,ACGGCEEGGG,<ECGGGGGGGGGGGGG2?EGGGGGGGGGGGGGGGGGGGGGGGGGGGGGGGGGGGGGGGGGGGGGGGGGGGGGGFEFGGGEGGGGGGGGGGGGGGEGGGGGGGGGGGGGF:EGGGGCFGGDGGGGGGGFFGGGGGFGBDGG3
@M03364:396:000000000-C9LGT:1:1101:13236:6294 1:N:0:10
ACTCCTACGGGAGGCAGCAGTGGGGAATATTGCACAATGGGCGCAAGCCTGATGCAGCGACGCCGCGTGCGGGATGGAGGCCTTCGGGTTGTAAACCGCTTTTGTTCAAGGGCAAGGCACGGTTTCGGCCGTGTTGAGTGGGTTGTTCGAATAAGCACCGGCTAACTACTTGCCAGCAGCCGCGGTAATACGTCGGGTGCAAGCGTTATCCGGATTTATTGGGCGTAAAGGGCTCGTAGGCGGTTCGTCGCGTCCGGTGTGAAAGTCCATCGCTTAACGGTGGATCCGCGCCGG
+
GGGGGGGGGGGGEGGGGGGGGGGGGGGGGGGGGGGGGGGGGGGGGGGGGGGGGEGGGGGGGGGGGGGGGGGGGGGGGGGGGGGGGGGGGGGGGGGGGGGGGGGGGGGGAFGGGDFGD@FFG@F<3E@F@+@55>>,;:@AF,1>FGC?FG:CCF99BCFGCGDGE@BFF,5,:F9CFFGGGGGDG?:CFFCF@*:CE;CCCCF>EGE>C@FGGE5*C?EGGGGFE:1;CFGGG6:CCGGGDEG5CC8>EEEGCECCDCEAE9?<F*<7>DGGC7C<F*29)7E*965>GFFG<C
@M03364:396:000000000-C9LGT:1:1101:24170:6344 1:N:0:10
ACTCCTACGGGAGGCAGCAGTGGGGAATATTGCACAATGGGCGCAAGCCTGATGCAGCCATGCCGCGTGTATGAAGAAGGCCTTCGGGTTGTAAAGTACTTTCAGCGGGGAGGAAGGGAGTAAAGTTAATACCTTTGCTCATTGACGTTACCCGCAGAAGAAGCACCGGCTAACTCCGTGCCAGCAGCCGCGGTAATACGGAGGGTGCAAGCGTTAATCGGAATTACTGGGCGTAAAGCGCACGCAGGCGGTTTGTTAAGTCAGATGTGAAATCCCCGGGCTCAACCTGGGAAC
+
GGGGGGGGGGGGGGGGGGGGGGGGGGGGGGGGGGGGGGGGGGGGGGGGGGGGGGGGGGGGGGGGGGGGGGGGGGGGGGGGGGGGGGGGGGGGGGGGGGGGGGGGGGGGGGGGGGGGGGFGC:C,CFFGBCEEFDFAFGFFGGGFFGGEGFGGGGGGGGGGGGGGGGGGGGGGGGGGGGGGGGGGGGGGGGGGGGGGGGGGGGGGGGGGGGGGGGGGGGGGGGGGGGGGGGGGGGGGGGGGGGGGGGGGGGGGGGGGGGGGGGGGGGGGGGGGGGGGGGGGEFGGGGFFFFFGGG
@M03364:396:000000000-C9LGT:1:1101:14064:6364 1:N:0:10
ACTCCTACGGGAGGCAGCAGTGGGGAATATTGCACAATGGGCGAAAGCCTGATGCAGCAACGCCGCGTGAGTGATGAAGGCCTTCGGGTCGTAAAACTCTGTCCTCAAGGAAGATAATGACGGTACTTGAGGAGGAAGCCCCGGCTAACTACGTGCCAGCAGCCGCGGTAATACGTAGGTGGCAAGCGTTATCCGGATTTATTGGGCGTAAAGCGAGCGCAGGCGGAAAAATAAGTCTAATGTGAAAGCCCTCGGCTTAACCGAGGAACTGCATCGGAAACTGTTTTTCTTG
+
GGGGGGGGGGGGGGGGGGGGGGGGGGGGGGGGGGGGGGGGGGGGGGGGGGGGGGGGGGGGGGGGGGGGGGGGGGGGGGGGGGGGGGGGGGGGGGGGGGGGGGGGGGGFGGGGGGGGFFG9F-@B3BFGC,A3BFGFFGGDGGGGGGCFGGGGGGGGGGGGFGGGGGGGG<5FFGGGGGGGGGGGGGGGGGGGGGGGGEGGGGGGGGGGGGGGGGGGGGGGGGGGGG?CCCGGCGGGGGGGGGGGGGGGGGGGGGGGGGGGGGGGGGGGGGGGGGGGGGGGFFGGGGGFGFFG
@M03364:396:000000000-C9LGT:1:1101:8666:6408 1:N:0:10
ACTCCTACGGGAGGCAGAGTAGGGAATCTTCCACAATGGACGCAAGTCTGATGGAGCAACGCCGCGTGAGTGAAGAAGGTTTTCGGATCGTAAAGCTCTGTTGTTGGTGAAGAAGGATAGTGGCAGCACCTGGCCATTATTTGACGGTAATCCACCAGAAAGTCACGGCTAACTACGTGCCAGCAGCCGCGGTAATACGTAGGTGGCAAGCGTTGTCCGGATTTATTGGGCGTAAAGCGAGCGCAGGCGGAAAAATAAGTCTAATGTGAAAGCCCTCGGCTTAACCGAGGAACT
+
GGGGGGGGGGGGGGGGGF8FFGGGGGFGGGGGGFAGGGG@FEGDGGEGFF<FFGGFGEGGGDEGGFFG,CCFFFGCFDFCFFGFFGFCFGFGGGDGGGFGGGFFGGFBFCFEEFEFGGG8EFF+=FFG,:A:,<DFED,BF<CAD:8@CCFG,>DFFGGGGGGGGGGGG:EFGGGGGGGGGGGGGGGFGGGEF*=FFGGGGGGGGGGEGGGEC:@BEGG8:*=+CBFCFG8CEGGGGCG=EGGGGGGGGG*5?6@FG?<<9<DG9C<D7CFDC6FG5CEG)<FFFGG@DF:7C*
@M03364:396:000000000-C9LGT:1:1101:20787:6410 1:N:0:10
ACTCCTACGGGAGGCAGCAGTGGGGAATATTGCACAATGGGCGCAAGCCTGATGCAGCGACGCCGCGTGCGGGATGGAGGCCTTCGGGTTGTAAACCGCTTTTGTTCAAGGGCAAGGCACGGTTTCGGCCGTGTTGAGTGGATTGTTCGAATAAGCACCGGCTAACTACGTGCCAGCAGCCGCGGTAATACGTAGGGTGCAAGCGTTATCCGGATTTATTGGGCGCAAAGGGCTCGTAGGCGGTTCGTCGCGTCCGGTGTGAAAGTCCATCGCTTAACGGTGGATCCGCGCCGG
+
GGGGGGGGGGGGGGGGGGGGGGGGGGGGGGGGGGGGGGGGGGGGGGGGGGGGGGGGGGGGGGGGGGGGGGGGGGGGGGGGGGGGGGGGGGGGGGGGGGGGGGGGGGGDFGGGGGGGFFGGG7F>BEFE++5558FCGCDFFBFFGEFFDGCFFGGGGGGGGGGGGGGGG7:FGGGGGGGFGGGGGEGGGGGGFGGGGGGGGGGGGGGGGGGGGGGGGGGGGGGGGCEG8FFGGGGGGGGGGGGEGGGGGGGGGGGEGCECGGGC9CF7>FGGGGGGGGGD8FGGFGGFGFFGGG
@M03364:396:000000000-C9LGT:1:1101:25720:6414 1:N:0:10
ACTCCTACGGGAGGCAGCAGTGGGGAATATTGCACAATGGGCGCAAGCCTGATGCAGCGACGCCGCGTGCGGGATGGAGGCCTTCGGGTTGTAAACCGCTTTTGTTTGGGAGCAAGCCCCACGGGGTGCATGGCCCTTTCGAATACGCACCGGCTAACTACGTGCCAGCCGCCGCGGTAATACGTAGGGTGCGCGCGTTATCCGGATTTATTGGGCGTAAAGGGCTCGTAGGCGGTTCGTCGCGTCCGGTGTGAAAGACCCTCGCCTAACGGGGGATCTGCGCCGGGTACGGGC
+
GGGGGGGGGGGGGGGGGGGGGGGGGGGGGGGGGGGGGGGGGGGGGGGGGGGGGGGGGGEGGGGGGGGGGEGGGGGG<FGGDFGGGGGGGGGEGGGGGGGEGGGFFFGFFGG7FEGFCFE++8@:+@5@+87,,3>8<FC<F:,@:F>>8*=F*<*=FEAFCC<:FF9FF<:FC@C5*2**:9@;<CGG52;8:*1:C*:8F9FEGE5CGC7CGCECCEEEEFFGE**:EGG=+C5EC?ECCGGC?55C**/:C90<C**:**/:E37><FED**2)*97:@>EG5<<75;;33)
@M03364:396:000000000-C9LGT:1:1101:7428:6425 1:N:0:10
ACTCCTACGGGAGGCAGCAGTGGGGAATATTGCACAATGGGGGAAACCCTGATGCAGCAACGCCGCGTGAGTGATGACGGCCTTCGGGTTGTAAAGCTCTGTCTTCAGGGACGATAATGACCGTTCCTGCGGATTAAACCACTGCTAACTACGTGCCAGCAGCCGCGGTGATACGTAGGTGGCGAGCGTTGTCCGGATTTACTGGGCGTAAAGGGAGCGTAGGCGGATTTTTAAGTGAGATGTGAAATACTCGGGCTTAACCTGAGTGCTGCATTTCAAACTGGAAGTCTAG
+
GFGGGGGGGGGGGCFGGGFFGGFGD;FFCFGGFGGGGDFGFG>:FCF<BFGGGGG9CEGGFFFGCFEFFEEFFFFC9<=>+@FFGG+>F@FFCGGF9C<F9FEFGFD,C8<<F77C@?C@,-@++3,C,B=+3=+<C,,,3+,:@DCF8EAD+8@FFG,*>D:FEGCCG1:@3;7F<:7FGC7FGGDCFFEEFG:<*:<FCFG7E**::ECFCCEGGDCG*:E6*8*2C<@G>+7A7FFDG+AF7:CG?<E62:::/@FFC+>6*2<2**<02<EC:C9*96ECC*7?7*7*
@M03364:396:000000000-C9LGT:1:1101:22856:6448 1:N:0:10
ACTCCTACGGGAGGCAGCAGTAGGGAATCTTCCACAATGGACGCAAGTCTGATGGAGCAACGCCGCGTGAGTGAAGAAGGTTTTCGGATCGTAAAGCTCTGTTGTTGGTGAAGAAGGATAGAGTTAGTGACTGGCATTTATTTGACGGTAATCAACCAGAAAGTCACGGCTAACTACGTGCCAGCAGCCGCGGTAATACGTAGGTGGCAAGCGTTGTCCGGATTTATTGGGCGTAAAGCGAGCGCAGGCGGAAAAATAAGTCTAATGTGAAAGCCCTCGGCTTAACCGAGGAAC
+
GGGGGGGGGGGGGGEGGGGGGGGGGGGGFGGGGGGGGFGGGGGCFEGFGGGGGGGGGGFFGGGGGGGGGGGGGGGGGEFGGGFDFFGGEEEGGGGGGGGGGCAA,BFF=FDFFGGG<4CF,5C58B?F:,9,:BD,,C55@9BE@DBFEF+C,CFFFGGGG8FAFGFGG<C7EG9FGDFGFGGGDCGCFEDEF<<F@FFEBFGDFFF7EGGGEFGEGG;CEEE5F;<;B?F8::CC=<9E=CGGCEEE=85*::6ACCGF<CFF97<::7E*CEG<7>=9B>E<7C7<D@E542
@M03364:396:000000000-C9LGT:1:1101:15456:6448 1:N:0:10
ACTCCTACGGGAGGCAGCAGTAGGGAATTTTCGGCAATGGGGGGAACCCTGACCGAGCAACGCCGCGTGAGTGAAGAAGGTCTTCGGATTGTAAAGCTCTGTTGTAAGGGAAGAACGTCAGGCTGAAGCTGCGTGAGTGACGGTACCTTACCAGAAAGCCACGGCTAACTACGTGCCAGCAGCCGCGGTAATACGTAGGTGGCAAGCGTTGTCCGGATTTATTGGGCGTAAAGCGAGCGCAGGCGGAAAGATAAGTCTGAAGTGAAAGCCCCCGGCTTAACCGGGGAACTGCTT
+
GGGGGGGGGGGGGGGGGGGGGGGGGGGGGGGGGGGGGGGGGGGGGGGGGGGGGGGGGGGGGGGGGGGGGGGGGGGGGGGGGGGGGGGGGGGGGGGGGGGGGGGGG@F,FFGGGGGGGFG7F@C,,8FF,,78=FG+=FGEFGGFGEGGGGGGGGGGGGGGGGGGGGGGGCCEGGGGGGGGGGGGGGGGGGGGGGGGGGGGGGFDGGGGEEGGGGGGEGGGGGGGGGGEEGGGCFGGGGGGEGGGGGGCEFEFCCFGGGGGGFGGGGFGG<FGGGGGGGGGFFGGGGDDGFFFF>
@M03364:396:000000000-C9LGT:1:1101:24664:6454 1:N:0:10
ACTCCTACGGGAGGCAGCAGTGGGGAATATTGCACAATGGGCGCAAGCCTGATGCAGCGACGCCGCGTGCGGGATGGAGGCCTTCGGGTTGTAAACCGCTTTTGTTCAAGGGCAAGGCACGGTTTCGGCCGTGTTGAGTGGATTGTTCGAATAAGCACCGGCTAACTACGTGCCAGCAGCCGCGGTAATACGTAGGGTGCAAGCGTTATCCGGATTTATTGGGCGTAAAGGGCTCGTAGGCGGTTCGTCGCGTCCGGTGTGAAAGTCCATCGCTTAACGGTGGATCCGCGCCGG
+
GGGGGGGGGGGGGGGGGGGGGGGGGGGGGGGGGGGGGGGGGGGGGGGGGGGGGGGGGGGGGGGGGGGGGGGGGFGGFFGGGGGGGGGGGGGGGGGGGGGGGGGGGGGAFFGGGGFGFGGG++B:+@FG++5553>:FCCFG@CFFGCFGGCF7FGGFGGGGGGGGGGGG:C:FGGGGGGGGGGGGGGGGGGFFFGGGFGGGGGGGGGGGGGGG5ECFGGGGGGGGGGGGFGGGGGGGGGGFGGGGGGGGGGGGGGGDGG=E7?7CFFGFGGGGG7DGFGGFFGGGFGFFE>GGG
@M03364:396:000000000-C9LGT:1:1101:15704:6458 1:N:0:10
ACTCCTACGGGAGGCAGCAGTGGGGAATCTTCCGCAATGGGCGAAAGCCTGACGGAGCAACGCCGCGTGAGTGATGACGGCCTTCGGGTTGTAAAGCTCTGTGACCGGGGACGAACGGTCTGTAAGCTACTCCCTTATGGAAGTGACGGTACCCGGATAGCAAGCCACGGCTAACTACGTGCCAGCAGCCGCGGTAATACGTAGGTGGCAAGCGTTGTCCGGAATTATTGGGCGTAAAGCGCGCGCAGGCGGCTTCCTAAGTCCATCTTAAAAGTGCGGGGCTTAACCCCGTGG
+
GGGGGGGGGG>EGGGGGGGGGGGGGGGGGGGGGGEGGGGCGGGGGGGGGGGGGGGGGGGGGGGGGGGGGGGGGGGGGGGGGGGGGGGGGGGGGGGGFGGGGGGGGFEFEGGGGGGGE>C<F-@3,:DF@,888,@:>FFGC9FF9;3>FGGFFFGGGGGGGGGGGGGGG7CFGDFFFGGFCGGGGGGGFGGGGGGEGGGFFCGGDEGGGGGGGGGGGGGGGGCGGG:CFG6C>=GGGGGGGGCEE=5EEGGGGGGGGGG7FFGFF=CFGGFGGG77>GGG>DE*>:*11<B9D)
@M03364:396:000000000-C9LGT:1:1101:6262:6474 1:N:0:10
ACTCCTACGGGAGGCAGCAGTGGGGAATATTGCACAATGGGCGGAAGCCTGATGCAGCGACGCCGCGTGCGGGACGAAGGCCTTCGGGCTGTAAACCGCTTTCAGCAGGGACGAGGCGAAAGTGACGGAACCTGCAGAAGAAGCCCCGGCTAACTACGTGCCAGCAGCCGCGGTAATACGTAGGGGGCAAGCGTTATCCGGATTCATTGGGCGTAAAGCGCGCGTAGGCGGCCAGCCTGGTCGGGAGTCAAATCCGGGGGCTCAACCCCCGTCCGCTCCCGATACCGGCCGGCT
+
GGGGGGGGGGGGGGGGGGGGGGGGGGGGGGGGGGGGGGGGGGGGGGGGGGGGGGGGGGGGGGGGGGGGFGGGGGGGGGGGGGGGGGGGGGGGGGGGGEGGGGGDGGGGGGGGEC:CGEC>@>@,,@F@+*4<8,C<FFGGFCG<CFGGGGG@><FFGGEGGGFGGFC,C2:EGEGGGGGGCFGGEGGG>@FFGGGGGGGGGGEEGCGGGGGGGGGGGGGGGGGGGGCEGGGGGGGGGGGGFGEGGGGGGGGFGGGGDEGGGGCEGGDDCDGGCGEGGGGGF)>CDFDFDF>><)
@M03364:396:000000000-C9LGT:1:1101:13955:6475 1:N:0:10
ACTCCTACGGGAGGCAGCAGTGGGGAATATTGCACAATGGGCGCAAGCCTGATGCAGCAACGTCGCGTGAAGGAAGAAGGTTTTCGGATCGTAAACTTCTATCAGCAGGGAAGAATAATGACGTTACCTGACAGAGAAGCTCCGGCTAACTACGTGCCAGCAGCCGCGGTAATACGTAGGGAGCAAGCGTTATCCGGATTTACTGGGTGTAAAGGGTGCGCAGGCGGCCAAGCAAGTCAGAAGTGAAATTCCGAGGCTCAACTTCGGAGCTGCTTTTGAAACTGCTAGGCTAGG
+
GGGGGGGGGGGGGGGGGGGGGGGGGGGGDFGGGGGGGGGGGGGGGGGGGGGGGGGGGGGGGGGGGGGGGGGGGGGGGFGGGGGGGGGGGGGGGGGGGGGGGGGGGGGGGGGGGGGGFEFE,8B++BFC,54A,,:8D8DDGGGF7C:FCFGGGGGGGGGGGGGGGGGGG*>CF9FFGGGGGGGGGGGGGGGGGGGGEFGGGGGGFGG?CFGCGGGGGGGGGGGGCEGEGGGGGGGGFGGFFEGGGGGFGGGGGGGGGGGG68F7CDGDDDCFGGFGGGGGFFGGGGCBFFFD4*
@M03364:396:000000000-C9LGT:1:1101:9716:6483 1:N:0:10
ACTCCTACGGGAGGCAGCAGTAGGGAATCTTCCACAATGGACGCAAGTCTGATGGAGCAACGCCGCGTGAGTGAAGAAGGTTTTCGGATCGTAAAGCTCTGTTGTTGGTGAAGAAGGATAGGGGAAGTAACTGGCCTTTATTTGACGGTAATCAACCAGAAAGTCACGGCTAACTACGTGCCAGCAGCCGCGGTAATACGTAGGTGGCAAGCGTTGTCCGGATTTATTGGGCGTAAAGCGAGCGCAGGCGGAAAAATAAGTCTAATGTGAAAGCCCTCGGCTTAACCGAGGAAC
+
GGGGGGGGGGGGGGGGGGGGGGGGGGGGGGGGGGGGGGGGGGGGGGGGGGGGGGGGGGGGGGGGGGGGGGGGGGGGGGGGFGGGGGGGGGGGGGGGGGGCFFFGFGG@FFGGGGFE8BFGD-B++8CF,<9C<,B<FFFFGGGDEF7FGG7FFF=DFGGGGGGGGGGGGGGGGGGGGGGGGGGGGGGGGGGGGGGGGGGGGGGGGGGGFGGGGGGGGGGGGGGGGGGGGGGGGGGGGGGGGGGGGGGGGGGGEGGGFGGG9CFGGFCCGFGGGGGGGGGGFFEGGGGFGDDCCF
@M03364:396:000000000-C9LGT:1:1101:8928:6504 1:N:0:10
ACTCCTACGGGAGGCAGCAGTAGGGAATCTTCCACAATGGACGCAAGTCTGATGGAGCAACGCCGCGTGAGTGAAGAAGGTTTTCGGATCGTAAAGCTCTGTTGTTGGTGAAGAAGGATAGAGGTAGTAACTGGCCTTTATTTGACGGTAATCAACCAGAAAGTCACGGCTAACTACGTGCCAGCAGCCGCGGTAATACGTAGGTGGCAAGCGTTGTCCGGATTTATTGGGTGTAAAGGGAGCGTAGGCGGCTTGGCAAGTCTGATGTGAAAGCCCAGGGCTCAACCCTGGGAC
+
GGGGGGGGGGGGGGGGGGGGGGGGGGGGGGGGGGGGGGGGGGGGGGGGGGGGGGGGGGGGGGGGGGGGGGGGGGGGGGGGGGGGGGGGGGGGGGGGGGGGGGGGGGGGGFGCFFFFFFF9E-C,,:EF<5CF5BFFFFGAFGGEFFEEGG>FDFGGGGGDFGGGGGGEGCEFGGGGGGGGGGGGGGGGGGGGGGGGFGFFGGGGGGGGGGGGGGGCGGGDGECGGGGFFGGGGGGGGGGGGGGGGGGGGGGGGGGGGGGGGGFGGGGCGGCFGGFFGGGGEFEGGGGDGFFGCF
@M03364:396:000000000-C9LGT:1:1101:9382:6505 1:N:0:10
ACTCCTACGGGAGGCAGCAGTAGGGAATCTTCCACAATGGACGCAAGTCTGATGGAGCAACGCCGCGTGAGTGAAGAAGGTTTTCGGATCGTAAAGCTCTGTTGTTGGTGAAGAAGGATAGCGGTAGTACCTGGCCTTTATTTGACGGTAATCAACCAGAAAGTCACGGCTAACTACGTGCCAGCAGCCGCGGTAATACGTAGGTGGCAAGCGTTGTCCGGATTTATTGGGCGTAAAGCGAGCGCAGGCGGAAAAATAAGTCTAATGTGAAAGCCCTCGGCTTAACCGAGGAAC
+
GGGGGGGGGGGGGGGGGGGGGGGGGGGGGGGGGGGGGGGGGGGGGGGGGGGGGGGGGGGGGGGGGGGGGGGGGGGGGGGGGGGGGGGEGGGGGGGGGGGFGGGGGGFGGGGGGGEGFEF<F-@44@FG,,CCFF<FEGGGGFGFGGGGGGFFGGGGGGGGGGGGGGGGGGGGGGGGGGGGGGGGGGGGGGGGGGGGGGGGGGGGGGGGGGGGGGGGGGGGGGGEGGGGGGFGGGGGGGGGGGGGGGGGGGGGGGGGCGGGFGGGGGGGGGGGGFGGGGGGFFGGGGGFDBFG4C
@M03364:396:000000000-C9LGT:1:1101:19080:6505 1:N:0:10
ACTCCTACGGGAGGCAGCAGTGGGGAATCTTGCACAATGGGCGGAAGCCTGATGCAGCGACGCCGCGTGCGGGACGAAGGCCTTCGGGCTGTAAACCGCTTTCAGCAGGGACGAGGCGAAAGTGGCGGTCCCTGCAGAAGAAGCCCCGGCTAACTACGTGCCAGCAGCCGCGGTAATACGTAGGGGGCAAGCGTTATCCGGATTCATTGGGCGTAAAGCGCGCGTAGGCGGCCAGCCTGGTCGGGAGTCAAATCCGGGGGCTCAACCCCCGTCCGCTCCCGATACCGGCCGGCT
+
GGGGGGGGGGGGGGGGGGGGGGGGGGGGGGGGGGGGGGGGGGGGGGGGGGGGGGGGGGGGGGGGGGGGGGGGGGGGGGGGGGGGGGGGGGGGGGGGGGGGGGGGGGGGGGGGGGGG>FGG7*@>,8CF**4=3@FFFGGGG@FFCFGGGGFE:FFGGGGGGGGGGGGGGCGGGGEEGGGGGGGGGGGGGFGGGGGGGGGGGGGGGGGGGGGGGGGGGGGGGGGGGEEGGGGGGGGGGGGGGGGEGCGGGGGGGGDEDGGEGGFGFGFGGGGGGGGGGGGGFEGGGGGFGFFGG)
@M03364:396:000000000-C9LGT:1:1101:25404:6506 1:N:0:10
ACTCCTACGGGAGGCAGCAGTAGGGAATCTTCCACAATGGACGCAAGTCTGATGGAGCAACGCCGCGTGAGTGAAGAAGGTTTTCGGATCGTAAAGCTCTGTTGTTGGTGAAGAAGGATAGCGCCAGTATCTGGCCTTTATTTGACGGTAATCAACCAGAAAGTCACGGCTAACTACGTGCCAGCAGCCGCGGTAATACGTAGGTGGCAAGCGTTGTCCGGATTTATTGGGCGTAAAGCGAGCGCAGGCGGAAAAATAAGTCTAATGTGAAAGCCCTCGGCTTAACCGAGGAAC
+
GGGGGGGGGGGGGGGGGGGGGGGGGGGGGGGGGGGGGGGGGGGGGGGGGGGGGGGGGGGGGGGGGGGGGGGGGGGGGGGGCFGGGGGGGGGGGGGGGGG9FGGGGGG8:FFFGGGG=,C,,-8++8==,,:<5,BB=FFGCDDFGFFGGGF,3FGGGGFG@EGGGGGGGEGGFFGGGGGGGGGGGGGGGGGGGGEGGGGGCFGGGGGGGGGGG@FGEGGGGGDGFGGFGGGGGGGGGGGGGGGGEGGGGGEG*>EEDGGGG+:F?>FGGGFGFGGFGGGGFFEGGGGFGFFGG4
@M03364:396:000000000-C9LGT:1:1101:26441:6530 1:N:0:10
ACTCCTACGGGAGGCAGCAGTGGGGAATATTGCACAATGGAGGAAACCCTGATGCAGCAACGCCGCGTGAGTGATGACGGCCTTCGGGTTGTAAAGCTCTGTCTTCAGGGACGATAATGACGGTACCTGAGGAGGAAGCCACGGCTAACTACGTGCCAGCAGCCGCGGTAATACGTAGGTGGCGAGCGTTGTCCGGATTTACTGGGCGTAAAGGGAGCGTAGGTGGATTTTTAAGTGAGATGTGAAATACTCGGGCTTAACCTGAGTGCTGCATTTCAAACTGGAAGTCTAGCG
+
GGGGGGGGGGGGGGGGGGGGGGGGGGGGGGGGGGGGGGGGGGGGGGGGGGGGGGGGGGGGGGGGGGGGGGGGGGGGGGGGGGGGGGGGGGGGGGGGGGGFGGGGGGGGGGGGGGGG>EFGFBFF7BFGA,3+>F++@FGF,B+FCC+@FGFF@FGGGFGGGGGGGGGGGF*7CEGBFCE<FGGEFGGGGDEGGFGGGGCFFG@FFDFGGEGGFGCEGGGEEGG7FG;?FGDGGFGGFCF?CEFCFFGGGGDGG5:EGFGC:7>E6F<>CDFCGGGFFCF7=FDDFD7?CFFC*9
@M03364:396:000000000-C9LGT:1:1101:24759:6539 1:N:0:10
ACTCCTACGGGAGGCAGCAGTGGGGAATATTGCACAATGGGCGCAAGCCTGATGCAGCGACGCCGCGTGCGGGATGGAGGCCTTCGGGTTGTAAACCGCTTTTGTTCAAGGGCAAGGCACGGTTTCGGCCGTGTTGAGTGGATTGTTCGAATAAGCACCGGCTAACTACGTGCCAGCAGCCGCGGTAATACGTAGGGTGCGAGCGTTATCCGGATTTATTGGGCGTAAAGGGCTCGTAGGCGGTTCGTCGCGTCCGGTGTGAAAGTCCATCGCCTAACGGTGGATCTGCGCCGG
+
GGGGGGGGGGGGGGGGGGGGGGGGGGGGGGGGGGGGGGGGGGGGGGGGGGGGGGGGGGGGGGGGGGGGGGGGGGGGGGGGGGGGGGGGGGGGGGGGGGGGGGGGGGGGGFGGGCGGDGGGDCE>FFGG5+@55DFGEFDGGGGGGGGGGGGG:FGGGGGGGGEGGGGGGBFGGGGGGGGGGGGGGCGGGGGGFGGGGFEGGGGGGGGGGGGGGEGGDGGGCFGGGGEEFGGGGGGGEEGGGGGGDGGGGGGGGGGGG:7:ECGFEGFGGGGGGGG3FGGGDFGG*>C?CEFGGD
@M03364:396:000000000-C9LGT:1:1101:12169:6555 1:N:0:10
ACTCCTACGGGAGGCAGCAGTGGGGAATATTGCACAATGGGCGAAAGCCTGATGCAGCAACGCCGCGTGAGTGATGAAGGCCTTCGGGTCGTAAAACTCTGTCCTCAAGGAAGATAATGACGGTACTTATGGCGGAAGCCCCGGCTAACTACGTGCCAGCAGCCGCGGTCATACGTAGGGGGCTAGCGTTATCCGGATTTACTGGGCGTAAAGGGTGCGTAGGTGGTCTCTTAAGTCAGGAGTGAAAGGCTACGGCTTAACCGTAGTAAGCTCTTGAAACTGGGAGACTTGAGT
+
GGGGGGGGGGGGGGGGGGGGGGGGGGGGGGGGGGGGGGGGGGGGGGGGGGGGGGGGGGGGGGDGGGGGGGGGGGGGGGGGGGGGGGGGGGGGGGGGGGGGGGGGGGGGGGGGGGFF5FFFF?@8+8FF,895,8>>FFGGGGGGGGCFFFGGCGGGGGGGGGGGGGGGG*:FGGGGGGGGGGGGGFGGFGGGGGGGDGGGGGGGGGGGGGGGGGGGGGGEEGGFGGGGGGDGFGG@FGGGGGGGGGGGGGGGGCEGGGFFGFGGGGGGGGGFDGGGGGGGFFFGGGGFGF=:4*
@M03364:396:000000000-C9LGT:1:1101:16938:6565 1:N:0:10
ACTCCTACGGGAGGCAGCAGTGGGGAATTTTGCGCAATGGGGGGAACCCTGACGCAGCAACGCCGCGTGCGGGATGAAGGCCTTCGGGTTGTAAACCGCTTTCAGCAGGGACGATTATGACGGTACCTGCAGAAGAAGCTCCGGCTAACTACGTGCCAGCAGCCGCGGTAATACGTAGGGAGCGAGCGTTATCCGGATTCATTGGGCGTAAAGCGCGCGTAGGCGGATGCCTAAGCGGAACCTCTAATCCGAGGGCTCAACCCCCGGCCGGGTTCCGAACTGGGCGTCTCGAGT
+
GGGGGGGGGGGGGGGGGGGGGGGGGGGGGGGGGGGGGGGGGGGGGGGGGGGGGGGGGGGGGGGGGGGGGGGGGGGGGGGGGGGGGGGGGGGGGGGGGGGGGGGGGGGGGGGGGGCEGDFGGCGG:FFG?CC<9CFCEGGGGGGGGGGGGGGGGGGGGGGGGGGGGGGGG8?FGGGGGGGGGGGGCEEGGGGGGGGGGGGGGGGGGGGGGGGGGGGGGGGGGGGGGGCEEFGGEGGGGGGGGGGGGGGGGGGCEGGGGGGGGGDGGGGGGGGG<=FGGGDGFFGGGGGFDFFGG*
@M03364:396:000000000-C9LGT:1:1101:19239:6640 1:N:0:10
ACTCCTACGGGAGGCAGCAGTGGGGAATATTGCACAATGGGGGAAACCCTGATGCAGCAACGCCGCGTGAGTGATGACGGCCTTCGGGTTGTAAAGCTCTGTCTTCAGGGACGATAATGACGGTTCCTACGTAGGAAGCCACGGCTAACTACGTGCCAGCAGCCGCGGTCATACGTAGGTGGCGAGCGTTGTCCGGATTTACTGGGCGTAAAGGGAGCGTAGGCGGATTTTTAAGTGAGATGTGAAATACTCGGGCTTAACCTGAGTGCTGCATTTCAAACTGGAAGTCTAG
+
GGGGGGGGGGGGGGGGGGGGGGGGGGGGGGGGGGGGGGGGGGGGGGGGGGGGGGGGGGGGGGGGGGGGGGGGGGGGGGGGGGGGGGGGGGGGGFGGGGGGGGGFGGGFFGGGFF=CFGFGD-@++8DF,,8,:8+CBFGGGF@@EEGGGGGGFGGGGGGGFGGGGGGGG4CFGGGAFFGFGGGGDGGFFGGGFFFGGGGGGGGGGGGGDGGGGEGFGGEGGGGC>E:*19CGGGFGGGGFGGGGGFGGFGGGEGGGGGGCCAFG7CGGGG?FGGGGGGGGFFGG<CGFD@FG
@M03364:396:000000000-C9LGT:1:1101:5257:6641 1:N:0:10
ACTCCTCGGGAGGCAGCAGTAGGGAATTTTCGTCAATGGGCGCAAGCCTGAACGAGCAATGCCGCGTGAGTGAGGAAGGTCTTCGGACTGTAAAGCTCTGTTGCCGGGGAAAAAGGGGAAATGCAGGACATGGCATTTCATGGATGGTACCCGGCCAGAAAGCCACGGCTAACTACGTGCCAGCAGCCGCGGTAATACGTAGGTGGCGAGCGTTATCCGGAATGATTGGGCGTAAAGGGTGCGCAGGCGGTCTGTTAAGTCTGAAGGCAAAGGGATGAGCTCAACTCATTTATG
+
GGGGGGGGGGGGGGGGGGGGGGGGGGGGGGGGGGGGGGGGGGGGGGGGGGGGGGGGGGGGGGGGGGGGCFFGGGGGGGGGGGGGGG,@FGGGGGGGGGGGGGGGGGGDEFGGGGGG@EE@,8AF5?FG+,833B,FGGGGGGGCDFGFGGFG7FGGGGCGGGGGGGGGGGGGGGGGGGGGGGGGFGGFCGGGEECGG@FCFGGGGGGGGGGGGGGFGFGGGGGFCEGGGGGGEEGGGGGGGGGGGGGGEGEGGGGGGGGCGGGFFGGGCD=6DECGGGGF6?CGFCC*:FFFGC
@M03364:396:000000000-C9LGT:1:1101:16551:6665 1:N:0:10
ACTCCTACGGGAGGCAGCAGTGGGGAATATTGCACAATGGGCGCAAGCCTGATGCAGCGACGCCGCGTGCGGGATGGAGGCCTTCGGGTTGTAAACCGCTTTTGTTCAAGGGCAAGGCACGGTTTCGGCCGTGTTGAGTGGATTGTTCGAATAAGCACCGGCTAACTACGTGCCAGCAGCCGCGGTAATACGTAGGGTGCAAGCGTTATCCGGATTTATTGGGCGTAAAGGGCTCGTAGGCGGTTCGTCGCGTCCGGTGTGAAAGTCCATCGCTTAACGGTGGATCCGCGCCGG
+
GGGGGGGGGGGGGGGGGGGGGGGGGGGGGGGGGGGGGGGGGGGGGGGGGGGGGGGGGGGGGGGGGGGGGGGGGGGGGGGGGGGGGGGGGGGGGGGGGGGGGGGGGGGFGFGGGFFGFGGFG=CC+@FF@@@5*,,<DFEFG:FFGGFDFGGF>FFGFGGGGGGGGGGGG7BFGGGGGGGGGGGGGGGGGGGGGGGGGGGGGGGGGGEGGGGGDGEDFGGGGFGGGC8CFGEGGGGGCCGGGGGCGEGGGGGGGGGGG?5CEGFCGGFGGFGGGFGGGGGG>FECGFFFFFFGCD
@M03364:396:000000000-C9LGT:1:1101:24219:6672 1:N:0:10
ACTCCTACGGGAGGCAGCAGTGGGGAATTTTGCGCAATGGGGGGAACCCTGACGCAGCAACGCCGCGTGCGGGATGAAGGCCTTCGGGTTGTAAACCGCTTTCAGCAGGGACGATCATGACGGTACCTGCAGAATGAGCTCCGGCTGACTACGTGCCAGCAGCCGCGGTAATACGTAGGGAGCGAGCGTTATCCGGATTCATTGGGCGTAAAGCGCGCGTAGGCGGATGCCTAAGCGGAACCTCTAATCCGAGGGCTCAACCCCCGGCCGGGTTCCGAACTGGGCGTCTCGAGT
+
GGGGGGGGGGGGGGGGGGGGGGGGGGGGGGGGGGGGGGGGGGGGGGGGGGGGGGGGGGGGGGGGGGGGGGGGGGGGGGGGGGGGGGGGGGGGGGGGGGGGGGGGGFGGGGGCFG+CCCFFF-488=FF,,?23,,,3A@FGGGG5:*;FG7@ECCFDG6FGGFGEGGGC*?9FGGFGFGEGGGGGGGGG5CDFFEGGDEFGG7CGGGGGGCGGGGGEGGEEGEGGG?EGGFC+@CCEGDEEGFGGGGGGGGGGGGGGGG6EGDEGGGGGGEDG5CFDD5CFFECF318C@F*90
@M03364:396:000000000-C9LGT:1:1101:21833:6684 1:N:0:10
ACTCCTACGGGAGGCAGCAGTGGGGAATATTGCACAATGGGCGCAAGCCTGATGCAGCGACGCCGCGTGCGGGATGGAGGCCTTCGGGTTGTAAACCGCTTTTGTTCAAGGGCAAGGCACGGTTTCGGCCGTGTTGAGTGGATTGTTCGAATAAGCACCGGCTAACTACGTGCCAGCAGCCGCGGTAATACGTAGGGTGCAAGCGTTATCCGGATTTATTGGGCGTAAAGGGCTCGTAGGCGGTTCGTCGCGTCCGGTGTGAAAGTCCATCGCCTAACGGTGGATCTGCGCCGG
+
GGGGGGGGGGGGGGGGGGGGGGGGGGGGFGGGGGGGGGGGGGGGGGGGGGGGGGGGGGGGGGGGGGGGGGGGGEGGGGGGGGGGGGGGGGGGGGGGGGGGGGGGGGGCGGGGGGGG<FGGG7F++@FF+8@5@3@CBF;FGFGFFFAFFGFGCGGGGGGG>EFGGGGGG<FGGGGGGGGGGECGGECEGEFGCFGGGGEEGGGGGGGGGGGGGEGD?FGGGGGGGECECFGGGGGGEGGGGGGCEGGEEEGDGGGGGEE=E7CGFGGGFGGGCEEDGGGG7FG5*9*8CEFGGG
@M03364:396:000000000-C9LGT:1:1101:10952:6695 1:N:0:10
ACTCCTACGGGAGGCAGCAGTAGGGAATTTTCGTCAATGGGCGCAAGCCTGAACGAGCAATGCCGCGTGGGTGAAGACGGTCTTCGGATTGTAAAGCCCTGTTGCCGGGGACAAAGGACAGCCAGAGTGGAAAGCTGACTGTTTGCTGGTACCCGGCCAGAAAGCCACGGCTAACTACGTGCCAGCAGCCGCGGTAATACGTAGGTGGCAAGCGTTATCCGGAATGATTGGGCGTAAAGGGTGCGCAGGCGGCTGTGCAAGTCTGAAGTAAAAGGGACCGGCTCAACCGGTTC
+
GGGGGGGGGGGGGGGGGGGGGGGGGGGGGGGGGGGGGGGGGFGGGGGGGGGFGDGGGGGGGGGGGGGGGGGGGGGGGFGGFGGGGGGGGDGFGGGGGGDDFGG9F,C=FFGGGFDFGGGFGFG8:BBF<+C,C,,,@FGGG9FEF,,@FFECGGGGGDCF@FCGGGGGE*>C:ACGGGGGGGGGGGGGGCCEGEGEDGGFGGGFGGGCF>FCFGGGEFGGCEEEGGFGGGGGGC:8CFFGGGGGGGGGGDEC5*/:C@CF9<>FGGGCCFGFFGGDFCE3<:*9CGF@DE)>5
@M03364:396:000000000-C9LGT:1:1101:11720:6698 1:N:0:10
ACTCCTACGGGAGGCAGCAGTAGGGAATTTTCGGCATTGGGGGGAACCCTGACCGAGCAACGCCGCGTGAGTGAAGAAGGTTTTCGGATTGTAAAGCTCTGTTGCAAGGGAAGAACGGCACCTAGAGGATATGTGAGTGACGGTACCTTGCGAGGAAGCCACGGCTAACTACGTGCCAGCAGCCGCGGTAATACGTAGGTGGCGAGCGTTATCCGGAATTATTGGGCGTAAAGGGTGCGTAGGCGGCCTTTTAAGTTTAAGGTGAAAGCGTGGGGCTTAACCCCATAAAGCCTT
+
GGGGGGGGGGGGGGGGGGGGGGGGGGGGGGGGGGGGGGGGGGGGGGGGGGGGGGGGGGGGGGGGGGGGGGGGGGGGGGGGGGGGGGGGGGGGGGGGGGGGGGGGGGGGGGGGGGFGGGGGG-?,?FFG=8??FFGFFGGGGGGGGGGGGGGGFGGGGGGGGGGGGGGGGGGGGGGGGGGGGGGGGGGGGGGGGGGGGGGGGGGGGGGGGDGGGGGGGGGGGGGGGGGGGGGGGGGGGGGGGGGGGGGGGGGGGGGGGGGGGGGGGGGGGGGGGGGGGGGGFFGGGGGFGFFGGG
@M03364:396:000000000-C9LGT:1:1101:21330:6731 1:N:0:10
ACTCCTACGGGAGGCAGCAGTGGGGAATTTTCCGCAATGGGCGAAAGCCTGACGGAGCAATGCCGCGTGAAGGTAGAAGGCCTACGGGTCATGAACTTCTTTTCCCGGAGAAGAAGCAATGACGGTATCCGGGGAATAAGCATCGGCTAACTCTGTGCCAGCAGCCGCGGTAAGACAGAGGATGCAAGCGTTATCCGGAATGATTGGGCGTAAAGCGTCTGTAGGTGGCTTTTTAAGTTCGCCGTCAAATCCCAGGGCTCAACCCTGGACAGGCGGTGGAAACTACCAAGCTGG
+
GGGGGGGGGGGGGGGGGGGGGGGGGGGGGGGGGGGGGGGGGGGGGGGGGGGGGGGGGGGGGGGGGGGGGGGGGGGGGGGGGGGFGGGGGGGGGGGGGGGGGGGGGGGFGGGGGGGGGGGGG-CC>CFG,8@88C+<@FFGGCFGGCGFEGGGGGGGGGGGGGGGGGGGG:CGFGGGGGGGGGGGGGGGGGGGGGGGGDGGGGGGGGGGGGGGGGGGGGGGGFGGGFGGGGGGGGGGGGGGGGGGGGGGGGGGGGGGGGFGGFGGGGGGGGGGGGGGGGGCFFGGGGGFGFFDFG
@M03364:396:000000000-C9LGT:1:1101:12843:6738 1:N:0:10
ACTCCTACGGGAGGCAGCAGTGGGGAATATTGGACAATGGGGGAAACCCTGATCCAGCGACGCCGCGTGAGTGAAGAAGTATTTCGGTATGTAAAGCTCTATCAGCAAGGAAGAAAATGACGGTACTTAACTAAGAAGCCCCGGCTAACTACGTGCCAGCAGCCGCGGTAATACGTAGGGGGCAAGCGTTATCCGGATTTACTGGGTGTAAAGGGAGCGTAGACGGCAAAGCAAGTCTGAAGTGAAAGCCCCGGGCTCAACCCGGGAACTGCTTTGGAAACTGTTTAGCTAG
+
GGGGGGGGGGGGGGGGGGGGGGGGGGGGGGGGGGGGGGGGGGGGGGGGGGGGGGGGGGGGGGGGGGGGGGGGGGGGFGGGGGGGGGGGGGGGGGGGGGGGGGGGGGGDFGGGGGGGGGGGGFFFDFGG,?EB<5B,CFGGGGEGGGEGGFFFGGGGGGGGGGGGGGGGG>CFGGFGGGGGGGGGGGGGGGGGGGGGGGGGGGGGGGGGGGGGGGGGGGGGGGGGGGGGGGGGGGGGGGGGGFFGFGGGGFGDGEEGGGGGGGGGGGGGGGGGDGGGGGFGFFGDGGGFGFFG
@M03364:396:000000000-C9LGT:1:1101:16242:6741 1:N:0:10
ACTCCTACGGGAGGCAGCAGTGGGGAATATTGCACAATGGGGGAAACCCTGATGCAGCAACGCCGCGTGAGTGATGACGGTCTTCGGATTGTAAAGCTCTGTCTTTAGGGACGATAATGACGGTGCCTGTGGAGGAAGCCACGGCTAACTACGTGCCAGCAGCCGCGGTAATACGTAGGTGGCAAGCGTTGTCCGGATTTACTGGGCGTAAAGGGAGCGTAGGTGGATATTTAAGTGGGATGTGAAATACCCGGGCTTAACCTGGGTGCTGCATTCCAAACTGGATATCTAG
+
GGGGGGGGGGGGGGGGGGGGGGGGGGGGGGGGGGGGGGGGGGGGGGGGGGGGGGGGGGGGGGGGGGGGGGGGGGGGEGGGGGGGGGGFGGGGGGGGGGGGGGGGGGGDGGGGGGFDBFF<F?@B+@FF,5A38,B+=<FCGFGEGG3<FF@FFEGGGGGGGFGGGGGGG>*<CFGGDGGGGGGFFCGFGGGGGFFEFGGGGGGGGG7FEEEFDFGFGGGGGGGGGG>FEGGGG?FGGGG=@EGGGFGEFFEDGGGGGGGFECFFGGGDGGGGGFFFGF77FFFG<:FFFF?7
@M03364:396:000000000-C9LGT:1:1101:22289:6746 1:N:0:10
ACTCCTACGGGAGGCAGCAGTGGGGAATATTGCACAATGGGCGAAAGCCTGATGCAGCAACGCCGCGTGAGCGATGAAGGCCTTCGGGTCGTAAAGCTCTGTCCTCAAGGAAGATAATGACGGTACTTGCGGAGGAAGCCCCGGCTAACTACGTGCCAGCAGCCGCGGTAATACGTAGGGGGCTAGCGTTATCCGGATTTACTGGGCGTAAAGGGTGCGTAGGTGGTTTCTTAAGTCAGGAGTGAAAGGCTACGGCTCAACCGTAGTAAGCTCTTGAAACTGGGAAACTTGAGT
+
GGGGGGGGGGGGGGGGGGGGGGGGGGGGGGGGGGGGGGGGGGGGGGGGGGGGGGGGGGGGGGGGGGGGGGGGGGGGGGGGGGGGGGGGGGGGGGGGGGGGGGGGGGG<EFGFGGDF,FBCFFFFBCFG<<@+6@C+@DGFFFGGGGBFGGFG>FGGGGGGGGGGGGGGG*=FGGGGGGGGGGGGGGGGGGGGGGGGGGGGGGFGGGGGGGGGGGGGGGGGDGGGGGCFGGGGFGGGGGGGGGFGGGGGGGGGCEGGGGGGGDDGGGGGGGGGG7EFGFGGFFGGFFGFGFFGG7
@M03364:396:000000000-C9LGT:1:1101:22703:6749 1:N:0:10
ACTCCTACGGGAGGCAGCAGTGGGGAATATTGCACAATGGGCGCAAGCCTGATGCAGCGACGCCGCGTGCGGGATGGAGGCCTTCGGGTTGTAATCCGCTTTTGTTCAAGGGCAAGGCACGGTTTCGGCTGCGTTGAGTGGATTGTTCGAATAAGCACCGGCTAACTACGTGCCAGCAGCCGCGGTAATACGTAGGGTGCAAGCGTTATCCGGATTTATTGGGCGTAAAGGGCTCGTAGGCGGTTCGTCGCGTCCGGTGTGAAAGTCCATCGCTTAACGGTGGATCCGCGCCGG
+
GGGGGGGGGGGGGGGGGGGGGGGGGGGGGGGGGGGGGGGGGGGGEGGGGGGGGGGGGGGGGGGGGGGGGGGGGGDGGDGGGGGGGGGGGGGGFGGGGGGGGGGFGGGGGGGGGGFF7+B=F+BC+EFG++@+**835>=B*8,7>>BCFGGGFGGGGGGGDGEGGFGGG*CFFGGGGGGFGGGGFGGGGGFFFGGGGGGGGGGGGGGEGGFGE5CEGGGGFGGGGD5?ACCC>FGGGGGD9CEGGGGGGGGGGGG=C8>CG+?FFFGGGGFDG5:CF=EDFFGGCCGF5@>DGG
@M03364:396:000000000-C9LGT:1:1101:19881:6761 1:N:0:10
ACTCCTACGGGAGGCAGCAGTGGGGAATATTGGGCAATGGGGGAAACCCTGACCCAGCAACGCCGCGTGAAGGAAGAAGGCCTTCGGGTTGTAAACTTCTTTTAGTAGGGACGAAAAAGATGACTGTACCTACAGAAAAAGCAACGGCTAACTACGTGCCAGCAGCCGCGGTAATACGTAGGTTGCAAGCGTTGTCCGGATTTACTGGGTGTAAAGGGCGTGTAGGCGGAGATGCAAGTTGGGAGTGAAATGCCGGGGCTCAACCCCGGAACTGCTTTCAAAACTGCATCCCTT
+
GGGGGGGGGGGGGGGGGGGGGGGGGGGGGGGGGGGGGGGGGGGGGGGGGGGGGGGGGGGGGGGGGGGGGGGGGGGGGGGGGGGGGGGGGGGGGGGGGGGGGGGGGGFGFGGGGGGG:AF+A-8<5CCFC,C<<,BDAFG?EGFFG7F@FGGGFFGGCFGGGGGGGGGGGE8CGEGGGGFGGGGGGGGGGGGGGGGGGGGGGCFFGGGGGFGCFGGGGGGGGEGGGGCEGCEDGGGGGGFGGGGGGGGGCFGGFFGGDGGGGGGFGGGGGGGGGGGGFDGFFFGGGGGFFF?FGC
@M03364:396:000000000-C9LGT:1:1101:18737:6808 1:N:0:10
ACTCCTACGGGAGGCAGCAGTGGGGAATCTTGCACAATGGGCGGAAGCCTGATGCAGCGACGCCGCGTGCGGGACGAAGGCCTTCGGGCTGTAAACCGCTTTCAGCAGGGACGAGGCGAAAGTGGCGGTACCTGCAGAAGAAGCCCCGGCTAACTACGTGCCAGCAGCCGCGGTAATACGTAGGGGGCAAGCGTTATCCGGATTCATTGGGCGTAAAGCGCGCGTAGGCGGCCAGCCTGGTCGGGAGTCAAATCCGGGGGCTCAACCCCCGTCCGCTCCCGATACCGGCCGGCT
+
GGGGGGGGGGGGGGGGGGGGGGGGGGGGGGGGGGGGGGGGGGGGGGGGGGGGGGGGGGGGGGGGGGGGGGGGGGGGGGGGGGGGGGGGGGGGGGGGGGGGGGGCGGGGGGGGGGCF7FFD*5FC,>FE*1688CF,?CCGGGGF:FFGGGGG@FEFGGGGGGGGG@EGGEEEGGGGDFGGFGGDEDGGC5FGGGGGGGGGGCEGFFGGCEGGGGGGGGGGGGGGGGGGGGGCGEGFFGGGGGGDGGGG8F9C:EGGGGCEE=7<CDGDGGEDDGGG5DGFE:>5DGG>GFFGG)
@M03364:396:000000000-C9LGT:1:1101:14272:6811 1:N:0:10
ACTCCTACGGGAGGCAGCAGTGAGGAATATTGGTCAATGGGCGAGAGCCTGAACCAGCCAAGTAGCGTGCGGGATGAAGGCCCTATGGGTTGTAAACCGCTTTTACAGGGGGATAAAGTGAGTCACGTAAGATTCATTGCAGGTACCCTGCGAATAAGGACCGGCTAATTCCGTGCCAGCAGCCGCGGTAATACGGAAGGTCCGGGCGTTATCCGGATTTATTGGGTTTAAAGGGAGCACAGGCCGGCTGTCAAGCGTGTTGTGAAATGTAGGGGCTCAACCTCTGAACTGC
+
GGGGGGGGGGGGGGGGGGGGGGGGGGGGGGGGGGGGGGGGGGGGGGGGGGGGGGGGGGGGGGGGGGGGGGGGGGGGGGGGGGGGGGGGGGGGGGGGGGGGGGGGGGGGGGGGGGGG,FFF?5C<,CFG,3A5,5CCFGFGGGFFGGGDGGGG+CEGGGGGGGGGGGGGFCGGGFGGGGGG@FGGGGGGGGGGGGGGGGGGGFGGGGDEGGGGGGGGCEGGGGGGGGGGEEF9FDEGGGGGGGGGGGGGGGCGGFGCGEGGFF<EGGGGGCFGGGGGDGG=?FGGGGGFGFFG
@M03364:396:000000000-C9LGT:1:1101:13375:6815 1:N:0:10
ACTCCTACGGGAGGCAGCAGTAGGGAATCTTCCACAATGGACGCAAGTCTGATGGAGCAACGCCGCGTGAGTGAAGAAGGTTTTCGGATCGTAAAGCTCTGTTGTTGGTGAAGAAGGATAGAGGTAGTAACTGGCCTTTATTTGACGGTAATCAACCAGAAAGTCACGGCTAACTACGTGCCAGCAGCCGCGGTAATACGTAGGTGGCAAGCGTTGTCCGGAATTACTGGGCGTAAAGAGCTCGTAGGTGGTTTGTCGCGTCGTCTGTGAAATTCCGGGGCTTAACTCCGGGCG
+
GGGGGGGGGGGGGGGGGGGGGGGGGGGGGGGGGGGGGGGGGGGGGGGGGGGGGGGGGGGGGGGGGGGGGDGGGGGGGGGGGGGGGGGGGGGGGGGGGGGGGGGGGGGGGGGGGFFF<,CEG-C4BEFG5<9<AFGGFFGEGGGFGGGGGGGGGGGGGGGGGGGGGGGGGGGGGGGGGGGGGGGGGGGGGGGGGGGGGGGGGGGGGGGGGGGGGGGGGGGGGGGGGGGGGGGGGGGGGGGGGGGGGGGGGGGGGGGGGGGGGGGGGGGGGG?FGGGGGGGGFFGGGG=8FFFGGC
@M03364:396:000000000-C9LGT:1:1101:4183:6843 1:N:0:10
ACTCCTACGGGAGGCAGCAGTGGGGAATATTGCACAATGGGCGCAAGCCTGATGCAGCGACGCCGCGTGCGGGATGGAGGCCTTCGGGTTGTAAACCGCTTTTGTTCAAGGGCAAGGCACGGTTTCGGCAGTGTTGAGTGGATTGTTCGAATAAGCACCGGCTAACTACGTGCCAGCAGCCGCGGTAATACGTAGGGTGCAAGCGTTATCCGGATTTATTGGGCGTAAAGGGCTCGTAGGCGGTTCGTCGCGTCCGGTGTGAAAGTCCATCGCTTAACGGTGGATCCGCGCCGG
+
GGGGGGGGGGGGGGGGGGGGGGGGGGGGGGGGGGGGGGGGGGGGGGGGGGGGGGGGGGGGGGGGGGGGGGGGGGGGGGGGGGGGGGGGGGGGGGGGGGGGGGGGGGGGGGFGGGFGGGGGGEFCCFEG5+588@,>FF>CF>FCFFGDGFFGGCFGGGGGGGGGFGCGGFGGGGGGGGF:<FGGGEGCGGGGFFGGGGECGGGGGGGGGFGGGGCCFFGFGGGGGGEGGGGGGGGGGGGGGGGGGGGGGGGGGGGGG=EEG:>?EFFFFGGGGGGDGGCD@FG**9>@FF@GDD
@M03364:396:000000000-C9LGT:1:1101:19016:6852 1:N:0:10
ACTCCTACGGGAGGCAGCAGTAGGGAATTTTCGTCAATGGGCGCAAGCCTGAACGAGCAATGCCGCGTGGGTGAAGACGGTCTTCGGATTGTAAAGCCCTGTTGCCGGGGACAAAGGACAGCCCGAGTGGACAGCTGACTGTTTGATGGTACCCGGCCAGAAAGCCACGGCTAACTACGTGCCAGCAGCCGCGGTAATACGTAGGTGGCAAGCGTTATCCGGAATGATTGGGCGTAAAGGGTGCGCAGGCGGCTGTGCAAGTCTGAAGTAAAAGGGACCGGCTCAACCGGTTC
+
GGGGGGGGGGGGGGGGGGGGGGGGGGGGGGGGGGGGGGGGGGGGGGGGGGGGGGGGGGGGGGGGGGGGGGGGGGGGGGGGGGGGGGGGGGGGGGGGGGGGGGG<FFGGGGGGGGGG8FFDFDF++@CF=>CB,BF<F@FGGEGGG>@@DFFG,CFGGGDGGFGGGC7FE*:FCGGGGDGGGGGGGGGGGFGGGGGGGGGGGGFGGGGGGGGGGGGGGGGGGGCGGGCFGGGFEEEE=FFGGGGGGGGGGGGGGGGGGGGGGGGGGC?DFGGCGGGGGGGGFFCCGGGFDF5DD
@M03364:396:000000000-C9LGT:1:1101:18981:6854 1:N:0:10
ACTCCTACGGGAGGCAGCAGTGGGGAATATTGCACAATGGGGGAAACCCTGATGCAGCAACGCCGCGTGAGTGATGACGGCCTTCGGGTTGTAAAGCTCTGTCTTCAGGGACGATAATGACGGTACCTGCGGAGGAAGCCACGGCTAACTACGTGCCAGCAGCCGCGGTAATACGTAGGTGGCGAGCGTTGTCCGGATTTACTGGGCGTAAAGGGAGCGTAGGCGGATTTTTAAGTGAGATGTGAAATACTCGGGCTTAACCTGAGTGCTGCATTTCAAACTGGAAGTCTAG
+
GGGGGGGGGGGGGGGGGGGGGGGGGFGGGGGGGGGGGGGGGGGGGGGGG8FFGGGGGGGGGGGGGGGGGGGGGGGGGGGGGGGGGGGGGGGGGGGGGGGGGGGEFFGGGGGGGGGG+DF<A3CFFGFF9=F@7CC+>FGGGFEFGG+DFEFFFGGGGGGGFGGGGGGGC*;CFGGGFFFEGGGGGGGGGGDGGGGGGGGGGGGGGGGGGGCGGCGGGGGEDGGGGG:CEGGGFGGFF7CCFFGGCCFFFGGGGCGGGGGDFGGGGGGGGGGGGGFFGGFGFFGGGGGFGFBG
@M03364:396:000000000-C9LGT:1:1101:18403:6855 1:N:0:10
ACTCCTACGGGAGGCAGCAGTGGGGAATATTGGACAATGGGCGCAAGCCTGATCCAGCCATGCCGCGTGAGTGATGAAGGCCCTAGGGTTGTAAAGCTCTTTCACCGGTGAAGATAATGACGTTGACCTTAGGAGAAGCCCCGGCTAACTTCGTGCCAGCAGCCGCGGTAATACGAAGGGGGCTAGCGTTGTTCGGATTTACTGGGCGTAAAGCGCACGTAGGCGGACTTTTAAGTCAGGGGTGAAATCCCGGGGCTCAACCCCGGAACTGCCTGTGATACTGGAAGTCTTG
+
GGGGGGGGGGGGGGGGGGGGGGGGGGGGGGGGGGGGGGGGGGGGGGGGGGGGGGGGGGGGGGGGGGGGGGGGGFGGGGGGGGGGGGGGGGGGGGGGGGGGGGGGGGGGGGGGGF<FFFFFGGFG,BFG,585,,B,AFFGDGGGEGBDFGFGBFFGGGGGGGGGGGGGG**@FGGD<FGGGGGGCFGGGGGGGGGGGGGGGFGGGGGGGGGGGGGGDGGGGGE?CG8EGGFGFGGGGGGGGGGGDFFGFFGGGGGGGGGGGFGGGG5<DFGGGG+:DCCFFFDFFCC?GFFF
@M03364:396:000000000-C9LGT:1:1101:25684:6862 1:N:0:10
ACTCCTACGGGAGGCAGCAGTGGGGAATATTGCACAATGGGCGCAAGCCTGATGCAGCGACGCCGCGTGCGGGATGGAGGCCTTCGGGTTGTAAACCGCTTTTGTTCGAGGACAAGGCACATTTGCGGCCGTATTGAGTGGATTGTTCGAATAAGCACCGGCTAACTACGTGCCAGCAGCCGCGGTAATACGTAGGGTGCAAGCGTTGTCCGGAATCATTGGGCGTAAAGGGCTCGTAGGCGGTTCGTCGCGTCCGGTGTGAAAGTCCATCGCTTAACGGAGGATCCGCGCCGG
+
GGGGGGGGGEGGGGGGGGGGGGGGGGGGGGGGGGDEGGGGGGGGGGGGGGGGGFGGGGDGGGGGGGGGDGEGGGGG7==BBFGGGGGCGGGGF<FGGGGGGGGCEFG+A3@+:FDFB+B8,3:E,:3>8+5**@8;=@<=C8,?:7F@FFFEBEFCFDEE7EGD:FF9C*24<<F@F7,4<FEGCEG8F+3;+,*/;CE>6EG5CGE5C7@EGG*;F<79::8EGE5;@CFGGG5C:ECGGGEC8:?7?EECEEEC51:CE+*+2:+:CDCDGC55:FEG)7CCC<FFGB>77C
@M03364:396:000000000-C9LGT:1:1101:16357:6873 1:N:0:10
ACTCCTACGGGAGGCAGCAGTGGGGAATATTGCACAATGGGGGAAACCCTGATGCAGCAACGCCGCGTGAGTGATGACGGCCTTCGGGTTGTAAAGCTCTGTCTTCAGGGACGATAATGACGGTACCTGTGGAGGAAGCCACGGCTAACTACGTGCCAGCAGCCGCGGTCATACGTAGGTGGCGAGCGTTGTCCGGATTTACTGGGCGTAAAGGGAGCGTAGGCGGGCTTTTAAGTGAGATGTGAAATACCCGGGCTCAACTTGGGTGCTGCATTTCAAACTGGAAGTCTAG
+
GGGGGGGGGGGFGGGEGGGGGGGGGGGGGGGGGGGGGGGGGDEGGGGGGGGGGGGGGGGGGGGGGGGGGGGGGGGGGGGGGGGGGGGGGGGGGGGGGGGGFGGFGGFGGGGGCE@7>,<F,8=+:BFF,:88:BCCFGGFADGGGG@FFG=FGGGGGGGGGGGGGGGGG7CCGGG:9FFGGGGG7CGGGGDGFF7FFG5FGGFFFGGDGEGF99>CC>5CCGEFGG**:CGGG6FGFC:@GGFF7CEGGFGCECEG<FGGC+:?EFCDDCGGCFFGDCGFFFCCC*7<:B=F
@M03364:396:000000000-C9LGT:1:1101:22076:6883 1:N:0:10
ACTCCTACGGGAGGCAGCAGTGGGGAATTTTGCGCAATGGGGGAAACCCTGACGCAGCAACGCCGCGTGCGGGATGAAGGCCTTCGGGTTGTAAACCGCTTTCAGCAGGGACGATTGTGACGGTGCCTACAGCGGAAGCTCCGGCTCACTACGTGCCAGCAGCCGCGGTCATACGTAGGGAGCGAGCGTTATCCGGATTCATTGGGCGTAAAGCGCGCGTAGGCGGATGCCTAAGCGGAACCTCTAACCCGAGGGCTCAACCCCCGGCCGGGTTCCGAACTGGGCGTCTCGAGG
+
GGGGGGGGGGGGGGGGGGGGGGGGGGGGGGGGGGGGGGGGGGGGGGGGGGGGGGGGGGGGGGGGGGGGGGGGGGGGGGGGGGGGGGGGGGGGGGGGGEGGGGGGGGG8AFGGGGFEBFF@A<@>+@FC,8@,3*>CCEGCFGGFGG7C:F;F<FCFGFGGFGGFCCGEE*;CA<FFGGGGFGEE?CEGGGGFGGGGEGDFFGGCGGGDGCGGGGGGGGCCGGGGGGEGEGFGFDGFEGGG=FFGCCGFDGEGDCEGFC+CFFGDEDGDD:GG)AE<<D:D@FFGF5973>:*9)
@M03364:396:000000000-C9LGT:1:1101:10250:6885 1:N:0:10
ACTCCTACGGGAGGCAGCAGTGGGGAATCTTGCGCAATGGGCGGAAGCCTGACGCAGCGACGCCGCGTGCGGGAGGAAGGCCCTCGGGTCGTAAACCGCTTTCAGCAGGGACGAGGCCGCAAGGGGACAGTCCCTGCAGAAGAAGCCCCGGCTAACTACGTGCCAGCAGCCGCGGTAATACGTAGGGGGCGAGCGTTATCCGGATTCATTGGGCGTAAAGCGCTCGTAGGCGGCCTGCTAGGTCGGGAGTCAAATGCGGGGGCCCAACCCCCGGCCGCTCCCGATACCGGCGGG
+
GGGGGGGGGGGGGGGGGGGGGGGGGGGGGGGGGGGGGGGGGGGGGGGGGGGGGGGGGGGGGGGGGGGGGGGGGGEGGGGGGGGGGFGGGGGGGGGGGGGEGGGCFGGGGGGGGGEEGCFGE1<**4<F+*7,2:F,=FFFBFFF,C<FFGFEFGCEGGGGGGGGGGGGGGDEGGG8CEGGGGFGGGGGGGGGGGG>ECFGGCGGGGGGGGGGGGGDC8CFGGGGGEEEGGGGGGEGGGG?FGGGGCEGGGGGGGGGGGGGGEDGGG=CDDGGGCEGDDCG3<EDDGGFG357D<
@M03364:396:000000000-C9LGT:1:1101:27263:6894 1:N:0:10
ACTCCTACGGGAGGCAGCAGTGGGGAATATTGCACAATGGGGGAAACCCTGATGCAGCAACGCCGCGTGAGTGATGACGGCCTTCGGGTTGTAAAGCTCTGTCTTCAGGGACGATAATGACGGTACCTGTGGAGGAAGCCACGGCTAACTACGTGCCAGCAGCCGCGGTAATACGTAGGTGGCGAGCGTTGTCCGGATTTACTGGGCGTAAAGGGAGCGTAGGCGGATTTTTAAGTGAGATGTGAAATACTCGGGCTTAACCTGAGTGCTGCATTTCAAACTGGAAGTCTAG
+
GGGGGGGGGGGGGGGGGGGGGGGGGGGGGGGGGGGGGGGGGGGGGGGGGGGGGGGGGGGGGGGGGGGGGGGGGGGGGGGGGGGGGGGGGGGGGGFFGFGFFGGGGAFGGGGGGGEGC<F@?-@=FFFFB38:,:CC8FDFFGEFGDCDFGGGGGGGGFGGGGGGGGGGGFCFGGGDGGGFCGFGGGGGGGGGGGGGECEFGGGGGGGG5:ECCCGGGGGEGGGGGG:8C9FDC8?FGFGGGGGGGG7EEGGGGGGEGGFFGGGGDGGCFFFCCCGGGFE:?FGFFGGF7=FG
@M03364:396:000000000-C9LGT:1:1101:16612:6897 1:N:0:10
ACTCCTACGGGAGGCAGCAGTGGGGAATATTGCACAATGGGCGCAAGCCTGATGCAGCGACGCCGCGTGCGGGATGGAGGCCTTCGGGTTGTAAACCGCTTTTGTTCAAGGGCAAGGCGGGTCTTCGGGCCCGTTGAGTGGATTGTTCGAATAAGCACCGGCTAACTACGTGCCAGCAGCCGCGGTAATACGTAGGGTGCAAGCGTTATCCGGATTTATTGGGCGTAAAGGGCTCGTAGGCGGTTCGTCGCGTCCGGTGTGAAAGTCCATCGCTTAACGGTGGATCCGCGCCGG
+
GGGGGGGGGGGGGGGGGGGGGGGGGGGGGGGGGGGGGGGGGGGGGGGGGGGGGGGGGGGGGGGGGGGGGGGGGGGGGGGGGGGGGGGGGGGGGGGGGGGGGGGGGGGDGGGEGGGGCFC>E>FG,EEG>>FBF<:+<?CFFCCFGGFGGGFF8FGGFGGGGGGGGGGGGCGGGGGGGGGGGGGGGGGGGGGGF?EGGGGGGGGGGGGGGGGGGCEEFFFGGGGGGGGGGFGGEGGGGGGGGGGGGGGGGGGGGGGEDEGEECFGGC9>FGGGGGFGGGGGFFGFGGGFGFFGGG
@M03364:396:000000000-C9LGT:1:1101:23316:6937 1:N:0:10
ACTCCTACGGGAGGCAGCAGTGGGGAATCTTGCACAATGGGCGGAAGCCTGATGCAGCGACGCCGCGTGCGGGACGAAGGCCTTCGGGCTGTAAACCGCTTTCAGCAGGGACGAGGCGCATGTTCCGGACCCATCTGACGAAGCGCCGGCTAACTACGTGCCAGCAGCCGCGGTACTACGTAGGGGGCCAGCGTTATACGGATTCATTGGGCGTAAAGCGCGCGTAGGAGGCCAGCCTGGTCGGGAGTCAAATCCGGGGGCTCAACCCCCGTCCGCCCCCGATACCGGCCGGCC
+
GGGGGGGGGGGGGGGGGGGGGGGGGGGGCGGGGGGGGGGGGGGEGGGCFGGGFGGGGGGGDGGGGGGGDEEFGGDFGGGGGGG<FGCFBFGGGGGGGCEEEGGFG9<CGGG7FG::*3@7*-8,,,8>B**=3<<8?,3181*C*1*=7C@*,2,?<E88*;++A**;*22:8?E87CCE8<**2*28*1*/C?CGG+ACC>C8+2+CCCF8CC>CE+AE88/:?E>5+;C8*1C*A*:;3+11*:?*+33C79C53CE58*9AE**9/CC*7*/>*55)0.*)/9*)9@:5))
@M03364:396:000000000-C9LGT:1:1101:18175:6961 1:N:0:10
ACTCCTACGGGAGGCAGCAGTAGGGAATTTTCGTCAATGGGCGCAAGCCTGAACGAGCAATGCCGCGTGGGTGAAGACGGTCTTCGGATTGTAAAGCCCTGTTGCCGGGGACAAAGGACAGCCAGAGTGGACAGCTGACTGTTTGATGGTACCCGGCCAGAAAGCCACGGCTAACTACGTGCCAGCAGCCGCGGTAATACGTAGGTGGCAAGCGTTATCCGGAATGATTGGGCGTAAAGGGTGCGCAGGCGGCTGTGCAAGTCTGAAGTAAAAGGGACCGGCTCAACCGGTTCC
+
GGGGGGGGGGGGGGGGGGGGGGGGGGGGGGGGGGGGGGGGGGGGGGGGGGGGGGGGGGGGGGGGGGGGGGGGGGGGGGGGGGGGGGGGGGGGGGGGGGGGGGGGGGGGGGGGGGFGGFFGGGG,CDFF:+8,3BFFFFGGGGGGG9FDGFFGGGGGGGGGGGGGGGGGG>CGGGGGGGGGGGGGGGGGGGGGGEGGGGGGGFGGGFGGGGGGGGGGGGGGGGGGGGGGGGGGGGEGGGGGGFGGGGGGGGGGGGGGGGGGGGGGGGGGFGFGGGGGGGGGFF=DGFGFGFFGG*
@M03364:396:000000000-C9LGT:1:1101:20500:6970 1:N:0:10
ACTCCTACGGGAGGCAGCAGTGGGGAATATTGCACAATGGGCGCAAGCCTGATGCAGCGACGCCGCGTGCGGGATGGAGGCCTTCGGGTTGTAAACCGCTTTTGTTCAAGGGCAAGACACGGTCGTTGACCGTGTTGAGTGGATTGTTCGAATAAGCACCGGCTAACTACGTGCCAGCAGCCGCGGTAATACGTAGGGTGCAAGCGTTATCCGGATTTATTGGGCGTAAAGGGCTCGTAGGCGGTTCGTCGCGTCCGGTGTGAAAGTCCATCGCTTAACGGTGGATCCGCGCCG
+
FFGGGGGGGGGGGGEGGGGGGGGGGGGGGGGGGGGGGGGGGDGGGGGGGGGGGGGGGGGGGGGGGGGGGGGGGEGGDGGGGGGGGGGGGGGGGGGGGDGGGGGCG<D,FGGDGGGG,3DD+8>+8@@C@,@>38,8@9DFGG9F,7,@FEFFG7FFGGG7FEDGGGGCFE5FCGGGGGFGGGGGGGGGGGFGGFGGGGGEEGGGGGGGDFGFGGGCGFFGGGFFCEE5>FGFGGGGGGGGDGGG=EEGGGGEG5CEGGGG5;7:7:<FCCFCCCF37D77>:CGF=<)*5)<)9
@M03364:396:000000000-C9LGT:1:1101:14555:6974 1:N:0:10
ACTCCTACGGGAGGCAGCAGTAGGGAATTTTCGTCAATGGGCGCAAGCCTGAACGAGCAATGCCGCGTGGGTGAAGACGGTCTTCGGATTGTAAAGCCCTGTTGCCGGGGACAAAGGACAGCCAGAGTGGACAGCTGACTGTTTGATGGTACCCGGCCAGAAAGCCACGGCTAACTACGTGCCAGCAGCCGCGGTAATACGTAGGTGGCAAGCGTTATCCGGAATGATTGGGCGTAAAGGGTGCGCAGGCGGCTGTGCAAGTCTGAAGTAAAAGGGACCGGCTCAACCGGTTC
+
GGGGGGGGGGGGGGGGGGGGGGGGGGGGGGGGGGGGGGGGGGGGGGGGGGGGGGGGGGGGGGGGGGGGGGGGGFGGGGGGGGGGGGGEGGGGGGGGGGGGGGGGGGGGFGGGGGGGGGGCFFF,3BFF:+8,,:FCFFGGGCGGG9FFGF@EFGGGGGGGGGGGGGGGG:CGDGGGGGGGGGGGGGGGGGGGGE@FFGGGGGGGGGGGGGGGGGGGGGGGGGEGGGCFGGFGGGEGDCFGGGGGGGGGGGGGGGGGGGFFGGGGF:CCFCCCFGDGCFGGEBE<FGGFGEBGD
@M03364:396:000000000-C9LGT:1:1101:25901:6990 1:N:0:10
ACTCCTACGGGAGGCAGCAGTGGGGAATCTTGCGCAATGGGGGCAACCCTGACGCAGCGACGCCGCGTGCGGGACGAAGGCCTTCGGGTCGTAAACCGCTTTCAGCAGGGACGAGGCCGCTGCGATGACAGTACCTGCAGACGAAGCCCCGGCTAAATACGTGCCAGCAGCCGCGGTAATACGTATGGGGCGAGCGTTATCCGGATTCATTGGGCGTAAAGCGCGCGTAGGCGGCCCGTTAGGTCGGAGGTAAAAGCCCGGGGCTCAACCCCGGCGAGCCTCCGATACCGGCGG
+
GGGGGGGGGGGGGGGGGGGGGGGGGGGGGGGGGGGGGGGGGGGGGGGGGGGGGGGGGGGGGGGGGGGGGGGGGGGGGGGGGGGGGGGGGGGGGGGGGGGCFGGGGGGGGGGGGG*@<<FCE*C**8CF3,?3,,8@>FCFGCEGE@CCGGGEFFGGGGGGGGGGGCGGGGGGDGGGGGGCFGG<CDGGGGGGEEGGGGGGGGGGGGGGGGGGGGGGG85;FG>EGGGGGGGGGGGEEECCEGGGGGGGGGG?CGFGGGCGGEDGGG?FFGGGGCEGGC=DFFGGGCGFGFBDDG
@M03364:396:000000000-C9LGT:1:1101:5266:7006 1:N:0:10
ACTCTACGGGAGGCAGCAGTGGGGAATATTGGACAATGGGCGCAAGCCTGATCCAGCCATGCCGCGTGAGTGATGAAGGCCTTAGGGTTGTAAAGCTCTTTTATCCGGGACGATAATGACGGTTACGGCGGCATAAGCCCCGGCTAACTTCGTGCCAGCAGCCGCGGTAATACGAAGGGGGCTAGCGTTGCTCGGAATCACTGGGCGTAAAGGGCGCGTAGGCGGCGTTTTAAGTCGGGGGTGAAAGCCTGTGGCTCAACCACAGAATGGCCTTCGATACTGGGACGCTTGAGG
+
GGGGCFGGGGGGGG;FEEFFGGGGDGGEGG9CCFGGGEGGGGGGGGGGGGGGFGFFGGGG@CFGGGGGDEFGFGGGGFGGGGGCGGGGGGGGGGGFAFFGGGGG9FDEGGGGGGCEFAFF:FB++:C7+3@+8@<=FF@FGFCFC3:>CFC*8>CFDGCGCGGGGGGGG7CFE@F*=FGG@:BACFGEGGDFFCEDE>CFFFGGGGGEEGFGGGGGGGGGEDEG>EGG/?E7CCEG5E5EC=EE6?FGGFFFG?CECGGCG*C5CFDFCG=<CCFG32=C4*AFFGG39>F4<7
@M03364:396:000000000-C9LGT:1:1101:26024:7016 1:N:0:10
ACTCCTACGGGAGGCAGCAGTGGGGAATATTGCACAATGGGCGCAAGCCTGATGCAGCGACGCCGCGTGCGGGATGGAGGCCTTCGGGTTGTAAACCGCTTTTGTTTGGGAGCAAGCCCTTCGGGGTGAGTGTACCTTTCGAATAAGCACCGGCTAACTACGTGCCAGCAGCCGCGGTAATACGGAAGGTCCGGGCGTTATCCGGATTTATTGGGTTTAAAGGGAGCACAGGCCGGCTGTCAAGCGTGTTGTGAAATGTAGAGGCTCAACCTCTGCACTGCAGCGCGAACTGAC
+
GGGGGGGGGGGGGGGGGGGGGGGGGGGGGGGGGGGGGGGGGGGGGGGGGGGGGGGGGGGGGGGGGGGGEGGGGGGGGGGGGGGGGGGGGGGGGFGGGGGGGGGGGGGGGGGGGG8FFGGCEFD35@FF+,73@,@3FFGGGFGFFBFFGGGGGGGGGGGGGGGGGGGGG,9FGGGGGGEGGGGGGGGGGGGGGGGGGGGGGGGGGDGGGFGCGGGGGEGGGGGGGGGGGGGGGGGGGGGGGGGFGGGGGGGGGGGGGGGG?<CGGGGGGGGGGGGGGGGGFBGGDGDFGFFG7C
@M03364:396:000000000-C9LGT:1:1101:13719:7018 1:N:0:10
ACTCCTACGGGGACAGCAGTGGGGAATATTGCACAATGGGCGAAAGCCTGATGCAGCAACGCAGCGTGAGCGATGAAGGCCTTCGGGTCGTAAAGCTCTGTCCTCAAGGAAGATAAAGACGGTACTTGATGTGGAAGCCCCGGCTAACTACGTGCCAGCAGCCGCGGTACTACGTAGGGGGCTAGCGTTATCCGGAATTACTGGGCGTAAAGGGTGCGTAGGTGGTTTCTTAAGTCAGAGGTGAAAGGCTACGGCTCAACCGTAGTAAGCCTTTGAAACTGGGAAACTTGAGTG
+
GCFGDFGFE7B@+:CD<F<EFCFCC7E9FGEAFGG<,,-;EFEDFGGD@88EFAD<@@C<@F@:@FE7?BECBE79<EE,9CC97F7C:@F<<FFGCFCFFF8<?,99F<EC8EGG,5,,6-B=4C?F:,9,,,,:8F<A>+@=FFFG=,3C8DFB=F@D8,,FF<:FC*?FFF:C::FF7*=,*+4*1*<+?F*C@7<CF@FGG78EGG5<?EG*;/C8?*3+2;F6+ACFG7@++<+3C8*AF?7/*<+*;:8*99AC*:975<C*:48C:E+:?*9CF?5*9*29*19FG:
@M03364:396:000000000-C9LGT:1:1101:25791:7027 1:N:0:10
ACTCCTACGGGAGGCAGCAGTGGGGAATATTGCACAATGGGCGCAAGCCTGATGCAGCGACGCCGCGTGCGGGATGGAGGCCTTCGGGTTGTAAACCGCTTTTGTTTGGGAGCAAGCCCTTCGTGGTGATTTTACCTTTCGAATACGCACCGGCTAACTACGTGCCAGCAGCCGCGGTAATACGTAGGGTGCGAGCGTTATCCGGATTTATTGGGCGTAAAGGGCTCGTAGGCGGTTCGTCGCGTCCGGTGTGAAAGTCCATCGCCTAACGGTGGATCTGCGCCGGGTACGGGG
+
GGGGGGGGGGGGGGGGGGGGGGGGGGGGGGGGGGGGGGGGGGGGGGGGGGGGGGGGGGGGGGGGGGGGGGGGGGGGGGGGGGGGGGGGGGGGGGGGGGGGGGGGGDFGGGGGGGGGFGGF,:@3+8@F,,3,@<D@CFGGGDDFG9CFGGGGEFGGGGGGGGGGGGGGG<CGGGGGGG>FGGGGFGGGD7CEGEEGGGGGGGFGGGGGGFGGGGGGGGGGGGGGGFECEGGDGGGGGGGE:EGGGGEEEEEGGGGGGGGGGGGGGGGGFFGGGGGCFGFGFFGGGGGFGFFGD)
@M03364:396:000000000-C9LGT:1:1101:22451:7038 1:N:0:10
ACTCCTACGGGAGGCAGCAGTAGGGAATTTTCGTCAATGGGCGCAAGCCTGAACGAGCAATGCCGCGTGGGTGAAGACGGTCTTCGGATTGTAAAGCCCTGTTGCCGGGGACAAAGGACAGCCCGAGTGCAGAGCTGACTGTTTGATGGTACCCGGCCAGAAAGCCACGGCTAACTACGTGCCAGCAGCCGCGGTAATACGTAGGTGGCAAGCGTTATCCGGAATGATTGGGCGTAAAGGGTGCGCAGGCGGCTGTGCAAGTCTGAAGTAAAAGGGACCGGCTCAACCGGTTCG
+
GGGGGGGGGGGGGGGGGGGGGGGGGGGGGGGGGGGGGGGGGGGGGGGGGGGGGGGGGGGGGGGGGGGGGGGGGGGGGGGGGGGGGGGGGGGGGGGGGGGGGGGAGGGGGGGGGGGGGD<CFD@++@FF>,8,,8:>FFFFFFGAG=BFFF=FGGGGGGGGGGGGGGGGG7EDGGGGGGGGGGGGGFGGGGGGGGGGGGFGGFGGGGGGGGGGGGGEGGGFGGE=EFCGGGGFFGGECCFGGGGGGGGGGGGGE5CFGFFGGGG?FGDGDFCFGGGGGGGGEF=G4CC4CF)>D)
@M03364:396:000000000-C9LGT:1:1101:19513:7042 1:N:0:10
ACTCCTACGGGAGGCAGCAGTAGGGAATCTTCCACAATGGACGCAAGTCTGATGGAGCAACGCCGCGTGAGTGAAGAAGGTTTTCGGATCGTAAAGCTCTGTTGTTGGTGAAGAAGGATGTGAGTAGTAACTGGCTCATATTTGACGGTAATCAACCAGAAAGTCACGGCTAACTACGTGCCAGCAGCCGCGGTAATACGTAGGTGGCAAGCGTTGTCCGGATTTATTGGGCGTAAAGCGAGCGCAGGCGGAATGATAAGTCTGATGTGAAAGCCCACGGCTCAACCGTGGAAC
+
GGGGGGGGGGGGGGGGGGGGGGGGGGGGGGGGGGGGGGGGGGGGGGGGGGGGGGGGGGGGGGGGGGGGGGGGGGGGGFFGGGGGGGGGGGGGGGGGGGGGGGGGGGGGGGGGGGFGBFDFEBFE5CFF@,CB8BE,=FEEGGGGGGGGGGEGGGGGGGGGGGGGGGGGGFEGGGGGGGGGGGGGGGGGGGGGGGGGGGGGGGGGGGGGGGGGGGGGGGGGGGGGGFGGGGGGGGGGGGGGGGGGGGGGGGGGCGGGGGGGGGGGGGGGGGGGGFGGGGGGFFGGGGGFGFFGGG
@M03364:396:000000000-C9LGT:1:1101:13539:7077 1:N:0:10
ACTCCTACGGGAGGCAGCAGTGGGGAATATTGCACAATGGGGGAAACCCTGATGCAGCAACGCCGCGTGAGTGATGACGGCCTTCGGGTTGTAAAGCTCTGTCTTCAGGGACGATAATGACGGTACCTGAGGAGGAAGCCACGGCTAACTACGTGCCAGCAGCCGCGGTAATACGTAGGTGGCGAGCGTTGTCCGGATTTACTGGGCGTAAAGGGAGCGTAGGCGGACTTTTAAGTGAGATGTGAAATACCCGGGCTCAACTTGGGTGCTGCATTTCAAACTGGAAGTCTAG
+
GGGGGGGGGGGGGGGGGGGGGGGGGGGGGGGGGGGGGGGGGGGGGGGGGGGGGGGGGGGGGGGGGGGGGGGGGGGGGGGGGGGGGGGGGGGGGGGGGGGGGGGGGGGGGGEGF7FG=FGFGFFC=FFGA8@B,BFEFFGGGGGGGGEFGGFGGGGGGGGGGGGGGGGGG*=FGGGDGGGGGGGGGGGGGGGGGGGGEGGGGGGGGGGGGGGGGGEGGGGGGGGGG>*?EGGGCFGGGGGFGGGGGGGGFFFGGGGGGGGGGGFG6FE*CFGFFGGGGGGGFFGGGDFFFFFG
@M03364:396:000000000-C9LGT:1:1101:26686:7082 1:N:0:10
ACTCCTACGGGAGGCAGCAGTGGGGAATATTGCACAATGGGGGAAACCCTGATGCAGCAACGCCGCGTGAGTGATGACGGCCTTCGGGTTGTAAAGCTCTGTCTTGAGGGACGAAAGTGCTGGTGCCGGTGCTTGAGGAGACGGCTGACTACGTACCAGCAGCCGCGGGACTACGTCGGGTGCAGGCGTTGTCGGGATTTATTGGGCGTAAAGGGCTCGTAGGCGGATCGCCGGCTCCGGTGAGAAAGACCATCGATTAACAGTGGATCCGCGCCGGGTACGGGCGGGCGTG
+
FCFGGGGGGGGGGGGGGGGGGGGGGGGGGGGCFFGGGGGGGCGGGGGGGGGGGGFFGGGGGGGGGGGGGGFFGGGGG,F>7CFCEFF7FFGGGFGCFFGGEGG<E,C,:CFGGC++>?,,,8B83,3++88+,,,8,3,+,+3>++533@FF7,,**,@,,3,>CC:FD:*CCA@+*<CC*<:F<C*:2?*A<***1:*<2+<CFG*C*/;@++;C*:8:CGGGEG>=8A*12****1;5:E**+3<<*8A*8CC*/A*2:02++2<****95CE)/7E9)759515<))01
@M03364:396:000000000-C9LGT:1:1101:19762:7130 1:N:0:10
ACTCCTACGGGAGGCAGCAGTAGGGAATCTTCCACAATGGACGCAAGTCTGATGGAGCAACGCCGCGTGAGTGAAGAAGGTTTTCGGATCGTAAAGCTCTGTTGTTGGTGAAGAAGGATAGAGATAGTCCCTGGCCTTTATTTGACGGTAATCAACCAGAAAGTCACGGCTAACTACGTGCCAGCAGCCGCGGTAATACGTAGGTGGCAAGCGTTGTCCGGATTTATTGGGCGTAAAGCGAGCGCAGGCGGAAAAATAAGTCTAATGTGAAAGCCCTCGGCTTAACCGAGGAAC
+
GGGGGGGGGGGGGGGGGGGGGDFGGGGGGGGGGGGGGGGGGGGGEFGGGGGGGGGGGGGGGGGGEGGGGGGGGGGGGGGGFFGGGGGFGGGGGGCFGFGCFGGFGGGGGGGCEG,4,8CFGFB,5CEF,,8,,83BCE9<FGFGGGCEGGFGCFGGGGGGGGGGGFFFGGEGGGGGGGGGGGGGGGGGGGGGGGGGGGGGGGGGGGGGGGGGGFGGCGGGCB<:FFGFFCGGDEEGGGGGDGGGG=EEGGGE55F5CEGGGFGGFGGGGFGGGFGGCGGGFFEFFGC@DFEGG>
@M03364:396:000000000-C9LGT:1:1101:19002:7141 1:N:0:10
ACTCCTACGGGAGGCAGCAGTGGGGAATATTGCACAATGGGGGAAACCCTGATGCAGCAACGCCGCGTGAGTGATGACGGCCTTCGGGTTGTAAAGCTCTGTCTTCAGGGACGAAAATGACGGTACCTGCGGAAGCAGCCACGGCTAACTCTGTGCCAGCAGCCGCGGTCATACGTCGGTGGCAAGCGTTGTCCGGATTTATTGGGCGTAAAGCGAGCGCAGGCGGAAAGATAAGTCTAGTGTGAAAGCCCTCGGCTTAACCGAGGAGTTGCATCGGAAACTGTTTTTCTTG
+
FFGGGGGGGGGGGGGGGGGGGGG@FFGGFFFFAEFGGGGGGGG7FGFGGGGGGFGGGGGGGEGGGGGGG@7EFGFGC<FGGGGGGGGGGGGGGGGGGCEF<FE,C,<CFFG<FG+:>FC,,-++:B>@C8@++++,838DFFBF*>+@:B:F@=BCCE,*?83>**4CC4*@3CE3*=*<F7:+,*====FB:,=<*;86<@FGG5EGGGGEF7:EE5::2**/*:8***0++3<<<9++<:<C7?7?FGGG@:EGGC6<:931:)**02A:*+0*9/*/7@FGD75)27**
@M03364:396:000000000-C9LGT:1:1101:21259:7153 1:N:0:10
ACTCCTACGGGAGGCAGCAGTAGGGAATCTTCCACAATGGGCGCAAGCCTGATGGAGCAACACCGCGTGAGTGAAGAAGGGTTTCGGCTCGTAAAGCTCTGTTGTTAGAGAAGAACGTGCGTGGAAGCAACTGTTCACGCAGTGACGGTATCTAACCAGAAAGTCACGGCTAACTACGTGCCAGCAGCCGCGGTAATACGTAGGTGGCAAGCGTTATCCGGATTTACTGGGCGTAAAGGGAGCGTAGGCGGACTTTTAAGTGAGATGTGAAATACCCGGGCTCAACTTGGGTGC
+
GGGGGGGGGGGGGGGGGGGGGGGGGGGGGGGGGGGGGGGGGGGGGGGGGGGGGGGGGGGGGGGGGGGGGGGGGGGGGGGGGGGGGGGGGGGGGGGGGGGGGGGGGGGFGGGGGGGGGGGGC8B++:BE,:A8:EFGFGGGCFEFGG>FGGGGFGGGGGGGGGGGGGGGGFGGGGGCGGGGGGGGGGGGGGGGGFDGGGGGGGGGGGGGGGGGGGGGGGGGGGGGGGGGFGGGGGGGGGGGCEGGGC8EFGG5EGGGGFFC<9:CC><>FGGGGFDFGGGGF>GG=CGFGFF7D3
@M03364:396:000000000-C9LGT:1:1101:24833:7165 1:N:0:10
ACTCCTACGGGAGGCAGCAGTAGGGAATCTTCCACAATGGACGCAAGTCTGATGGAGCAACGCCGCGTGAGTGAAGAAGGTTTTCGGATCGTAAAGCTCTGTTGTTGGTGAAGAAGGATAGAGGTAGTCACTGGCCTTTATTTGACGGTAATCAACCAGAAAGTCACGGCTAACTACGTGCCAGCAGCCGCGGTAATACGTAGGTGGCAAGCGTTGTCCGGATTTATTGGGCGTAAAGCGAGCGCAGGCGGAAAAATAAGTCTAATGTGAAAGCCCTCGGCTTAACCGAGGAAC
+
GGGGGGGGGGGGGGGGGGGGGGGGGGGGGGGGGGGGGGGGGGGGGGGGGGGGGGGGGGGGGGGGGGGGGGGGGGGGGGGGGGGGGGGGGGGGGGGGGGGGGGGGGGGFGGGGGGGG@GF9F-C,8BFF,<9<<?FBCFCFGGGFFGGGGGCGFGGGGGGGGGGGGGGGGFGDFGGGGGGGGGGGGGGGGGGGGGGGGGGGGGGGGGGGGGGGGGGGGGGGGEEGGGGGGGGGDGGGGGGGGGGDCGGGGGGGGGGGGGGGFGCGGGGGGGDGCFGGFGEGFFGGCFFDD>5D*9
@M03364:396:000000000-C9LGT:1:1101:14487:7232 1:N:0:10
ACTCCTACGGGAGGCAGCAGTGGGGAATCTTGCACAATGGGCGAAAGCCTGATGCAGCGACGCCGCGTGCGGGACGAAGGCCTTCGGGTTGTAAACCGCTTTCAGCAGGGACGAGGCCGCAAGGTGACGGTCCCTGCAGAAGAAGCCCCGGCTAACTACGTGCCAGCAGCCGCGGTAATACGTAGGGGGCGAGCGTTATCCGGATTCATTGGGCGTAAAGCGCGCGTAGGCGGCCAGCCTGGTCGGGAGTCAAATCCGGGGGCTCAACCCCCGTCCGCTCCCGATACCGGCCGG
+
GGGGGGGGGGGGGGGGGGGGGGGGGGGGGGGGGGGGGGGGGGGGGGGGGGGGDFGGGGEGGGGGGGGGGGGGGGGGGGGGGGGGGGGGGGGGGGGGGGGGGGGGGGFGGGGGGGDEGGFGC5@38@FF116+>FGFFEFGGGGFGGGGGGGGEGGGGGGGGGGGGGGGGGGGGGGGGGGGFGFFGGGGGGGGGGGGGGGGGGGDGGGGFDGGGGGGGGGGFGGGGGEGGDCEEGGGDGGFECECEGGEECEGGGGG4CEGGGG*>F6FFGGGGEGGGGCGFFGGGDDFGFFCC/
@M03364:396:000000000-C9LGT:1:1101:11679:7252 1:N:0:10
ACTCCTACGGGAGGCAGCAGTAGGGAATTTTCGTCAATGGGCGCAAGCCTGAACGAGCAATGCCGCGTGGGTGAAGACGGTCTTCGGATTGTAAAGCCCTGTTGCCGGGGACAAAGGACAGCCAGAGTGGACAGCTGACTGTTTGATGGTACCCGGCCAGAAAGCCACGGCTAACTACGTGCCAGCAGCCGCGGTAATACGTAGGTGGCAAGCGTTATCCGGAATGATTGGGCGTAAAGGGTGCGCAGGCGGCTGTGCAAGTCTGAAGTAAAAGGGACCGGCTCAACCGGTTC
+
GGGGGGGGGGGGGGGGGGGGGGGGGGGGGGGGGGGGGGGGGGGGGGGGGGGGGFGGGGGGGGGGGGGGGGGGGGGGGGGGGGGGGGGGGGGGGGGGGGGGGGGFGGGFFGGGGGBFDFGG<FF,,BFF,3833:DFGFGGGGFFGFFDGGGGGGGGGGGGGGGGGGGGG*BFGGGGGGGGGGFGGGGGGGGGGGGGGGGGGFGGEGGGGGGGGGGGGGGFEGEGGGCFGGGGGGCECFGGGGGGGGGGGGGGGGGGGGGGGGGGGGGGGGGGFFGGGFCCEF5>FGGFGDB3D
@M03364:396:000000000-C9LGT:1:1101:20723:7256 1:N:0:10
ACTCCTACGGGAGGCAGCAGTGGGGAATATTGCACAATGGGCGAAAGCCTGATGCAGCAACGCCGCGTGAGCGATGAAGGCCTTCGGGTCGTAAAGCTCTGTCCTCAAGGAAGATAATGACGGTACTTAAGGAGGAAGCCCCGGCTAACTACGTGCCAGCAGCCGCGGTAATACGTAGGGGGCTAGCGTTATCCGGATTTACTGGGCGTAAAGGGTGCGTAGGTGGTTTCTTAAGTCAGGAGTGAAAGGCTACGGCTCAACCGTAGTAAGCTCTTGAAACTGGGAAACTTGAGT
+
GGGGGGGGGGGGGGGGGGGGGGGGGGGGGGGGGGGGGGGGGGGGGGGGGGGGGGGGGGGGGGGGGGGGGGGGGGGGGGGGGGGGGGGGGGGGGGGGGGGGGGGGGGGGGGGGGGGGCEFGF-@>8BFG,,9,C33>FGGGGGGGGGGGGGGG@FGGGGGGGGGGGGGGG*;CFGGGFGGGGGGGGGGGFGGGGGEGGGGGGGGGGGGGGGGGGGGGGGGEGGGGGGCGFGGGGGGGGGGGGGGGGGGGGGGGGGGGGGGGGGGGGGGGGGGGGGGGGGGGFFGGGGFFGFFC40
@M03364:396:000000000-C9LGT:1:1101:15678:7258 1:N:0:10
ACTCCTACGGGAGGCAGCAGTAGGGAATCTTCCACAATGGACGCAAGTCTGATGGAGCAACGCCGCGTGAGTGAAGAAGGTTTTCGGATCGTAAAGCTCTGTTGTTGGTGAAGAAGGATAGAGGTAGTACCTGGCCTTTATTTGACGGTAATCAACCAGAAAGTCACGGCTAACTACGTGCCAGCAGCCGCGGTAATACGTAGGTGGCAAGCGTTGTCCGGATTTATTGGGCGTAAAGCGAGCGCAGGCGGAAAAATAAGTCTAATGTGAAAGCCCTCGGCTTAACCGAGGAAC
+
GGGGGGGGGGGGGGGGGGGGGGGGGGGGGGGGGGGGGGGGGGGGGGGGGGGGGGGGGGGGGGGGGGGGGGGGGGGGGGGGFGGGGGGDGGGGGGGGGGGGGFGGGGFFCFFGFAFGDFF,A-C=:CFG<,95,BFCFGGGGGFFGGGGGGGGEGGGGGGGGGGGGGGGGGGGGGGGGGGGGGGGGGGGGGGGGGGGGGGGGGGGGGGGGGGGGGGGGFFGGGGGCFGGGGGGGGGGGGGGGGGGGGGGGGGE=EF=CFFGG7CFGGGGGGGGGGGGGFEDFFGGGGGE3@BG4>
@M03364:396:000000000-C9LGT:1:1101:7424:7275 1:N:0:10
ACTCCTACGGGAGGCAGCAGTAGGGAATCTTCCACAATGGACGCAAGTCTGATGGAGCAACGCCGCGTGAGTGAAGAAGGTTTTCGGATCGTAAAGCTCTGTTGTTGGTGAAGAAGGATAGCGGTAGTAACTGGCCTTTATTTGACGGTAATCAACCAGAAAGTCACGGCTAACTACGTGCCAGCAGCCGCGGTAATACGTAGGTGGCAAGCGTTGTCCGGATTTATTGGGCGTAAAGCGAGCGCAGGCGGAAAAATAAGTCTAATGTGAAAGCCCTCGGCTTAACCGAGGAAC
+
GGGGGGGGGGGGGGGGGGGGGGGGGGGGGGGGGGGGGGGGGGGGGGGFGGGGGGGGGGGGGGGGGGGGGGGGGGGGGGGGFGGGGGGGGGGGGGGGGGGGGGGGGEGGGGGGGFGGGGGGG-@64@FGBCEAB<CF9<FCGGGGGGGGGF>FDFGGGGGGGGGFFGGGGGGGGGGGGGGGGGGGGGGGGGGGGGGGGGGGGGGGFFFGGGGGGGGGGGGGGGGGGGGFFGGGGGGGGGGGGGGGGEEEGGGDEGDGGGGGGGGGGFGFFGGGGGGGGGGGFFGGFGGFGFFGGF
@M03364:396:000000000-C9LGT:1:1101:18936:7292 1:N:0:10
ACTCCTACGGGAGGCAGCAGTGGGGAATATTGCACAATGGGCGCAAGCCTGATGCAGCGACGCCGCGTGCGGGATGGAGGCCTTCGGGTTGTAAACCGCTTTTGTTTGGGAGCAAGCCCTTCGGGGTGAGTGTACCTTTCGAATAAGCACCGGCTAACTACGTGCCAGCAGCCGCGGTAATACGTAGGGTGCGAGCGTTATCCGGATTTATTGGGCGTAAAGGGCTCGTAGGCGGTTCGTCGCGTCCGGTGTGAAAGTCCATCGCTTAACGGTGGATCCGCGCCGGGTACGGGC
+
GGGGGGGGGGGGGGGGGGGGGGGGGGGGGGGGGGGGGGGGGGGGGGGGGGGGGGGGGGGGGGGGGGGGGGGGGGGGGGGGGGGGGGGGGGGGGGGGGGGGGGGGGGGGGGGGGGGGGGGFFBFF+@FE+,78@3FGFGGGG@,@>7FFFGGGGGGGGGGGGGGGGGGGG8CGGGGGGGGGGGGGFGGGGGGGGGGGGGGGGGGGG>EGGGGGGGGGGGCGGGGGGGGGGGGECEEEEGGGGGGGGDGGGECEGGGGGGGGEGGGDFFDGGGGDEGGGFGGFBGC<DDEDFE)>)
@M03364:396:000000000-C9LGT:1:1101:28380:7294 1:N:0:10
ACTCCTACGGGAGGCAGCAGTAGGGAATCTTCCACAATGGACGCAAGTCTGATGGAGCAACGCCGCGTGAGTGAAGAAGGTTTTCGGATCGTAAAGCTCTGTTGTTGGTGAAGAAGGATAGTGGCAGCGCCTAGCCATTATTTGACGGTAATCAACCAGAAAGTCACGGCTAACTACGTGCCAGCAGCCGCGGTAATACGTAGGTGGCAAGCGTTGTCCGGATTTATTGGGCGTAAAGCGAGCGCAGGCGGAAAGATAAGTCTGAAGTGAAAGCCCCCGGCTTAACCGGGGAAC
+
GGGGGGGGGGGGGGGGGGGGGGGGGGGGGGGGGGGGGGGGGGGGGGGFFGGGGGGGGGGGGGGGGGGGGGGGGGGGGGGGGGGGGGGGGGGGGGGGGGGFGGGGGGGGGGGGGFBE=:FGCCF,+BFF6+@++:BBFFFGGGCFFFGGGGGGDFGGGGGGGGGGGGGGG*BFGGGGGGGGGGGGGGGGGGGGGGGGGGGGGGGGGGGGGGGGGGGGGGGGGGEGGGGFGGGGGGGGGGGGGGGGGGGDGGGGGGFGFDGGGGGFFGGGGGGGGGGGGGGGFE:FGGGFGFFG*9
@M03364:396:000000000-C9LGT:1:1101:5389:7296 1:N:0:10
ACTCCTACGGGAGGCAGCAGTGGGGAATCTTGCACAATGGGCGGAAGCCTGATGCAGCGACGCCGCGTGCGGGACGAAGGCCTTCGGGCTGTAAACCGCTTTCGGCAGGGACGAGGCGAAAGTGTCGGTACCTGCCGAAGAAGCCCCGGCTAACTACGTGCCAGCAGCCGCGGTAATACGTAGGGGGCAAGCGTTATCCGGATGCAGTGGGCGTAAAGCGCGCGTAGGCGGCCTGCTAGGTCGGGACTCAAATCCGGGGGCTCAACCCCCGCCCGGTCCCGATACCGACAGGCT
+
GGGGGGGGGGGGGGGGGGGGGGGGGGGGGGGGGGGGGGGGGGGGGGGFGGGGGGDGGGGGGGGGGGGGGDGGGGGGGGGGGGGGGGGGGGGGGGGCGEGGCFG+@<CFGGGEFF@C**CF*48883=F13=>@FF,4C:<F,C,2=FFFECC,<CFGC0;EF9FGGGEE*2:8:?EFFGC<<@EC*?E8*;8;C?EGFGGGG8*8:+<:EEGGGGGGFGGCEEGGG>E?CEG8E@F6+<E<+>E8E**;+0<F9CGGG7EE=DFFF6577CCCGEDCC5C5):DGFD)77<3/*
@M03364:396:000000000-C9LGT:1:1101:8113:7299 1:N:0:10
ACTCCTACGGGAGGCAGCAGTGGGGAATATTGCACAATGGGCGCAAGCCTGATGCAGCGACGCCGCGTGCGGGATGGAGGCCTTCGGGTTGTAAACCGCTTTTGTTCAAGGGCAAGGCACGGTTACGGCCGTGTTGAGTGGATTGTTCGAATAAGCACCGGCTAACTACGTGCCAGCAGCCGCGGTAATACGTCGGGTGCAAGCGTTATCCGGATTTATTGGGCGTAAAGGGCTCGTAGGCGGTTCGTCGCGTCCGGTGTGAAAGTACCTCGCTTAACGGTGGGTCCGCGCCGG
+
CCFGCE@FG;@B@F@@@@6<6;CFFGEA<C<CFGEECCFGGEC@F7F@FGGDFGGD@,@6CC@GBCFFGGEGG+FCFGDF=DFDADCFFGF?FGFGGGGCF<5AF=5,CFFCC7+:++8BF+B@+:@:+3@553,,73<@C,>>F,8;FG><1DFCD:<FEGG7<:F:C@F@<4,?BFF+2CF@C::*++<C0*:CC@EEG9<8/1;5;:CE5E58+2<:E6CGEE:8ECGGD*/2:EFE<CEC8*?>*:/:/*:5C*:*;@7:0*+:*:CD<CFCG*:557E)1057).<D3D
@M03364:396:000000000-C9LGT:1:1101:23545:7317 1:N:0:10
ACTCCTACGGGAGGCAGCAGTGGGGAATATTGCACAATGGGGGAAACCCTGATGCAGCAACGCCGCGTGAGTGATGACGGCCTTCGGGTTGTAAAGCTCTGTCTTCAGGGACGATAATGACGGTACCTGTGGATGAAGCCACGGCTAACTACGTGCCAGCAGCCGCGGTAATACGTAGGTGGCGAGCGTTGTCCGGATTTACTGGGCGTAAAGGGAGCGTAGGCGGACTTTTAAGTGAGATGTGAAATACCCGGGCTCAACTTGGGTGCTGCATTTCAAACTGGAAGTCTAG
+
GGGGGGGGGGGGGGGGGGGGGGGGGEGGGGGGGGGGGGGGGGGGGGGGGGGGGGGGGGGGGGGGGGGGGGGGGGGGGGGGGGGGGGGGGGGGGGGGGFGGFGGFGGGGGGGGEGE:+?@,C-@B+8CF,,8,,,,,8>DFGF:@7<+DFFCGCFFG7EFFGEFGDGCGE*1@FGFBCFE>CGGE:CEGEE@CFCFFGDEDFFCEGGGEEG>CCC58;CEGCG>EGD5C8F?CFCF9C9?9:EFCCGCF+<AFCEGGG=FFCE7E6C:CD7C47CEFGGFFFFG<F4<FC46:
@M03364:396:000000000-C9LGT:1:1101:20649:7326 1:N:0:10
ACTCCTACGGGAGGCAGCAGTGGGGAATATTGCACAATGGGCGCAAGCCTGATGCAGCAACGCCGCGTGAGGGATGACGGCCTTCGGGTTGTAAACCTCTTTTAGCAGGGAAGAAGCGTGATTTTCGGTTCCTGCGGAAAAAGCGCCGGCTAACTACGTGCCAGCAGCCGCGGTAATACGTAGGGCGCGAGCGTTATCCGGAATTATTGGGCGTAAAGAGCTCGTAGGCGGTTTGTCGCGTCTGCTGTGAAATCCCGAGGCTCAACCTCGGGCCTGCAGTGGGTACGGGCAGAC
+
GGGGGGGGGGGGGGGGGGGGGGGGGGGGGGGGGGGGGGGGGGGDGGGGGGGGGGGGGGGGGGGGGGGGGGGGGGGDGGGGGGGGGGGGGGGGFGGGGGGGGGGFGGGGGGGGGGGGC@>+@8C,,,@:38@,=,:+@FG:FG@FGG@@GGGGAEFGGDFGGGGGGGGGG*:CGGGEGGGGFDFC<EFD*:>EGGGGGCGGGGGGGGGGG?8CE8?EFGGGFGGEECF8EEGCGGGFGEGGGDGGGGGGG?FGGGGGGCEGGEFG?CGGGDEDDGGGGFGG4?GGGGGBDEFG<*
@M03364:396:000000000-C9LGT:1:1101:21859:7338 1:N:0:10
ACTCCTACGGGAGGCAGCAGTGGGGAATATTGCACAATGGGGGAAACCCTGATGCAGCAACGCCGCGTGAGTGATGACGGCCTTCGGGTTGTAAAGCTCTGTCTTCAGGGACGATACTGACTGTGCCTGCGGAGGAAGCCACGGCTAACTACGTGCCAGCAGCCGCGGTAATACGTAGGTGGCGAGCGTTGTCCGGATTTACTGGGCGTAAAGGGAGCGTAGGCGGACTGTTAAGTGAGATGTGAAATACCCGGGCTTAACTTGGGTGCTGCATTTCAAACTGGAAGTCTAG
+
GGGGGGGGGGGGGGGGGGGGGGGGGGGGGGGGGGGGGGGGGDG:FGCFGGGGGGGGGG8FGGGGGGGGG:FEFGGGGGGGGGGGGGGGGGGGGGG<FFGFGGG9EFGGDGGGGG446A8,A85:,5,:?,8++3++8><<3<FBCFGG8;3@38DFGGFGFDF::>44=1173C:,3=FGC@:B*=@<4=F87CE>**/<+3C98E58:8*;FCE*AEGGG>;+:C*1:*<+2+3+<<F+<@<C:++<03C6E=E=)1AFG9*+<F/CG7CF70<**2+:1*099>C/7@?C
@M03364:396:000000000-C9LGT:1:1101:6843:7390 1:N:0:10
ACTCCTACGGGAGGCAGCAGTGGGGAATATTGCACAATGGGCGAAAGCCTGATGCAGCAACGCCGCGTGAGCGATGAAGGCCTTCGGGTCGTAAAGCTCTGTCCTCAAGGAAGATAATGACGGTACTTGCGGAGGAAGCCCCGGCTAACTACGTGCCAGCAGCCGCGGTAATACGTAGGGGGCTAGCGTTATCCGGAATTACTGGGCGTAAAGGGTGCGTAGGTGGTTTCTTAAGTCAGAGGTGAAAGGCTACGGCTCAACCGTAGTAAGCCTTTGAAACTGGGAAACTTGAGG
+
GGGGGGGGGGGGGGGGGGGGGGGGGGGGGGGGGGGGGGGGGGGGGGGGGGGGGGGGGGGGGGGGGGGGGGGGGGGGGGGGGGGGGGGGGGGGGGGGGGGGGGGGGGGFEGGGGGGGGGGGGFGFGGFG?<@3+@F+@CFFGGGGGGGGGGGGGGGGGGGGGGGGGGGGG*BFGGGGGGGGGGGGGGGG<FDGGGGGGGGGGGGGGGGGGGGGGGGGGGGGGGGGGGCFGGFFGGGGGGGGGGGGGGGGGGGGGGGGGGGGGGGCGGGGGFGGGGGGGG?D=FGGGGG?GFFGG*
@M03364:396:000000000-C9LGT:1:1101:24265:7406 1:N:0:10
ACTCCTACGGGAGGCAGCAGTGGGGAATATTGCACAATGGGCGCAAGCCTGATGCAGCGACGCCGCGTGCGGGATGGAGGCCTTCGGGTTGTAAACCGCTTTTGTTTGGGAGCAAGCCCTGCGGGGTGGGTGTACATTTCGAATAAGCACCGGCTAACTACGTGCCAGCCGCCGCGGTAATACGTAGGGGGCGAGCGTTATCCGGATTTATTGGGCGTAAAGGGCTCGTAGGCGGTTCGTCGCGTCCGGTGTGAAAGTCCATCGCCTAACGGTGGATCTGCGCCGGGTACGGGC
+
GGGGGGGGGGGGGGGGGGGGGGGGGGGGGGGGGGGGGGGGGGGGGGGGGGGGGGGGGGGGGGGGGGGGGGGGGGGGFFGGGGGGGGGGGGGGGGGGGGGGDGG,>B@FFGGGGGFGGGGG,DC5+@C>**><>F9,7@93C*8@:7CCFFFGGGGGGGGGGGGGGGFGF*BEEDEGGGDGGGGGCFGGG*:CGGGGGCEGGGGGGE>5CGCFFFGGGCEEFGGGGGEECEGGGGC**?ECCEGGEGGCG*CEGGGCC9?FG7FEGD:7DCGGGGGG4CFGFEGGDGGFDFEGD)
@M03364:396:000000000-C9LGT:1:1101:23636:7471 1:N:0:10
ACTCCTACGGGAGGCAGCAGTGGGGAATATTGCACAATGGGGGAAACCCTGATGCAGCGACGCCGCGTGAGTGAAGAAGTATTTCGGTATGTAAAGCTCTATCAGCAGGAAAGATACTGCCGGTTCCTGCCTCAGCAGCACCGGCTCAATACGTGCCAGCAGCCGCGGTCATACGTATGGTGCAAGCGTTATCCGGATTTATTGGGCGTAAAGGGCTCGTAGGCGGTTCGTCGCGTCCGGTGTGAAAGTCCATCGCCTAACGGTGGATCTGCGCCGGGTACGGGCGGGCTGG
+
FFGGGGGGGGGGGGGGGGGGGGGGGGGGGGGGGGGGGGGGGGGGDGGGGGGGGFGGGGGGEGGGGGFCEGGEGGCGFFGF,AF<FGGGGFFG?DGGGGGFCFGGG<F8FGGFGFDFGGG,,+83+8DFCDF,,,:,,8=DB<+@F@+38@@@@CCF@F:FCFFGGGGGE7173?B>:;FGGGGC?@FGC@FFGFGGDFCFFGGGGFGECFEGGDEGFC8?EGEF*:2:CEEGEGEEGEGE?ECEGF:F9CFFGGEEGGCGFEDCFG=FFFGF7EG5CGGGF3C<D7D@57)5
@M03364:396:000000000-C9LGT:1:1101:5780:7478 1:N:0:10
ACTCCTACGGGAGGCAGCAGTGGGGAATATTGGGCAATGGGGGGAACCCTGACCCAGCGACGCCGCGTGGGTGAAGAAATCCTTCGGGATGTAAAGCCCTGTTGTGTGGGAAGATAATGACGGTACCACACGAGGAAGCCCCGGCAAACTACGTGCCAGCAGCCGCGGTAATACGTAGGGGGCAAGCGTTGTTCGGAATTACTGGGCGTAAAGCGCACGCAGGCTGGCCGTTAAGTCTGTCGTCAAAGGCGGAGGCTCAACCTCCGTTCTACGATAGATACTGGCGGCCTAG
+
GGGGGGGGGGGGGGGGGGGGGGGGGGGGGGGGGGGGGGGGGGGGGGGGGGGGGGGGGGGGGGGGGGGGGGGGGGGGGGGGGGGGGGGGCEFGFGGGGGGGFGGFFGGGGGGGGFGGCFGGGFF:F<FG?*=4=:FFFGGGGGGGG5EGGG9FGGGGGGGGGGGGGGGGG*AFGGGFGGGGGGGGGGGGGDGGGGGGGGGGGGGGGGFGGGGGGGGGGGGGGGGGGGCE@C*;CGGCGGGGGGGF5EFGGGGG5EGGGGGEGGGGGG:CFGFGGGGDGGGGFFGGGGDEGFFG
@M03364:396:000000000-C9LGT:1:1101:18825:7480 1:N:0:10
ACTCCTACGGGAGGCAGCAGTAGGGAATCTTCCACAATGGACGCAAGTCTGATGGAGCAACGCCGCGTGAGTGAAGAAGGTTTTCGGATCGTAAAGCTCTGTTGTTGGTGAAGAAGGATAGAGGTAGTATCTGGCCTTTATTTGACGGTAATCAACCAGAAAGTCACGGCTAACTACGTGCCAGCAGCCGCGGTAATACGTAGGTGGCAAGCGTTGTCCGGATTTATTGGGCGTAAAGCGAGCGCAGGCGGAAAAATAAGTCTAATGTGAAAGCCCTCGGCTTAACCGAGGAAC
+
GGGGGGGGGGGGGGGGGGGGGGGGGGGGGGGGGGGGGGGGGGGGGGGGGGGGGGGGGGGGGGGGGGGGGGGGGGGGFGGGGGGGGGGCFGGGGGGGGGGGGFFGGGGGGFGGGFGGGFFFG-C:5BFGA,:??EFGCGGFGGGGGGGGGGCFFGGGGGGGGGGGGGGGGGGGGGGGGGGGGGGGGGGGGGGGGGGGGGGGGGGGGGGGGGGGGGGGGG?EGGGCFFGGGGGGGGGGGGGGGGEGCEEGGGGCGEGGGGGGGGFGGGGFGGGGFGGGGGGGFFGGGGGEGFFDGG
@M03364:396:000000000-C9LGT:1:1101:14450:7490 1:N:0:10
ACTCCTACGGGAGGCAGCAGTGGGGGATATTGCACAATGGGGGAAACCCTGATGCAGCGACGCCGCGTGAAGGAAGACGTATTTCGGTATGTAAACTTCTATCAGCAGGGAAGAAAATGACGGTACCTAACTCAGAAGCCCCGGCTAACTACGTGCCAGCAGCCGCGGTAATACGTAGGCGGCAAGCGTTGTCCGGAATCATTGGGCGTAAAGGGAGCGCAGGTGGACGTATAGGTCCTTCTTAAAAGTTCGGGGCTCAGCCCCGTGAGGGGAAGGAAACCATGCGTCTTGAGT
+
GGGGGGGECCF>EGGGGGGGGGGFEFFDCFFGGFGGGGGFGGD:CFGGGGFGGFFFGGGEEGGGGGGCGEFGGGGGGFGDDGGFFGGEGFFGGGGGGGGEGGGGGGFFGG=FFB:F8FFF98@8++CF,,338=FF<D<87<>C:C8@>@;@*@@FFG:<FC:B>FGGG1BBCCFGFGGFFGGGGGGGGGGGFFEGGDFFGGGGGGGGGGG8CCCDGGECEEDFGGFFGGCCGFGG+CGGGCFCFGGGGG?:5=8CDGFG60/:CCEDD5ECDEE<7<EGF>GGGG*.9FF*0:
@M03364:396:000000000-C9LGT:1:1101:25927:7513 1:N:0:10
ACTCCTACGGGAGGCAGCAGTAGGGAATCTTCCACAATGGACGCAAGTCTGATGGAGCAACGCCGCGTGAGTGAAGAAGGTTTTCGGTATGTAAAGCTCTATCAGCAAGGAAGAAACTGACGGTTCTTTTCTCGGAAGCCCCGGCTAACTACGTGCCAGCAGCCGCGGTAATACGTAGGGGGCAAGCGTTATCCGGATTTACTGGGTGTAAAGGGAGCGTAGACGGCAAAGCAAGTCTGAAGTGAAAGCCCCGGGCTCAACCCGGGAACTGCTTTGGAAACTGTTTAGCTAG
+
GGGGGGGGGGGGGGGGGGGGGFGGGGGGGGGGGGGGGGGGGGGGGGGDFGGGGGGGGGGGGGGGGGGGGGGGGGGGGGGGFAFGGGGFGGGFGGGGGGGFAGGFFDFEFGGGGGFG,CFFA-@F+BEF?,7C,+B+>FGGGE@C+>8DFGGF7FFGFGC@<CFGGGGG85>FGGGFGCEGGGGGGCFCEF:CF9FGGGCGGGGGGGGGGGGGGGD>EGEGGGGGGGDGGGGGGFGCEEGGGGGGFGFC?6CEECEGGGGFFGGGGDEDGGFGC79>99FFFFG7CDFFGFFG
@M03364:396:000000000-C9LGT:1:1101:12677:7517 1:N:0:10
ACTCCTACGGGAGGCAGCAGTGGGGAATATTGCACAATGGGCGCAAGCCTGATGCAGCGACGCCGCGTGCGGGATGGAGGCCTTCGGGTTGTAAACCGCTTTTGTTCGAGGGCAAGGCAAGGTTTCGGGCGTGTTGAGTGGATTGTTCGAATAAGCACCGGCTAACTACGTGCCAGCAGCCGCGGTAATACGTAGGGTGCAAGCGTTATCCGGATTTATTGGGCGTAAAGGGCTCGTAGGCGGTTCGTCGCGTCCGGTGTGAAAGTCCTTCGCTTAACGGTGGATCCGCGCCGG
+
GGGGGGGGGGGGGGGGGGGGGGGGGGGGGGGGGGGGGGGGGGGGGGGGGGGGGGGGGGGGGGGGGGGGGDGCGGGGG8FG7FGGGGG7FFGGGGGFF+FGEG9?FG9+BDFFEG7<+<F,3<>F,@<+++55*3,3@F3><,8,,?3?C,F<8>FG9<=<<F:*<F@C:**24FCFG7FF<FGE8*/;F9@8:,;EGG5?F<ECEEG5CAF>E8/8:<C+0CGGG>/;CFC=:@88:EFD+?5/*:E=C8CEED>=)*2/*+:0C>A**:0*1CG5?7=5).:50*27C.5/7<
@M03364:396:000000000-C9LGT:1:1101:8761:7531 1:N:0:10
ACTCCTACGGGAGGCAGCAGTGAGGAATATTGGTCAATGGGCGAGAGCCTGAACCAGCCAAGTAGCGTGCGGGACGAAGGCCCTATGGGTTGTAAACCGCTTTTACGGGGGGATAACGTGAGTGACGTATCCATCATTGCAGGTACCCCGCGAATAAGGACCGGCTAATTCCGTGCCAGCAGCCGCGGTAATACGGAAGGTCCGGGCGTTATCCGGATTTATTGGGTTTAAAGGGAGCACAGGCCGGCTGTCAAGCGTGTTGTGAAATGTAGGCGCTCAACGCCTGACTTGC
+
GGGGGGGGGGGGGGGGGGGGGGGGGGGGGGGGGGGGGGGGGGGGGGGGGGGGGGGGGGGGGGGGGGGGGEGGGGGFFGGGFGGGGFGGGGGGGGGGGGGGGGGFFFEGGGGFEGGG,8FG::F<,?FF+8=<,<:??FF,CFGGGFFGFGCC2?CCFGGGFGGGGGGGGFGGGGGGGGGGGGGGGGGGGEGGGGGGEEGGGFGGGGGGGGGCFFGGGEGDFGGGGGEEEGCGGCEGEE;CEFGGGGGGGGGFGGF69;CC8CDG7CFGCFGFGEGGCDEFFDCC*72?CB=F
@M03364:396:000000000-C9LGT:1:1101:21872:7548 1:N:0:10
ACTCCTACGGGAGGCAGCAGTAGGGAATCTTCCACAATGGACGCAAGTCTGATGGAGCAACGCCGCGTGAGTGAAGAAGGTTTTCGGATCGTAAAGCTCTGTTGTTGGTGAAGAAGGATAGAGGTAGTATCTGGCCTTTATTTGACGGTAATCAACCAGAAAGTCACGGCTAACTACGTGCCAGCAGCCGCGGTAATACGTAGGTGGCAAGCGTTGTCCGGATTTATTGGGCGTAAAGCGAGCGCAGGCGGAAAAATAAGTCTAATGTGAAAGCCCTCGGCTTAACCGAGGAAC
+
GGGGGGGGGGGGGGGGGGGGGGGGGGGGGGGGGGGGGGGGGGGGGGGGGGGGGGGGGGGGGGGGGGGGGGGGGGGGGGGGGGGGGGGGGGGGGGGGGGGGGGGGGFGGGGGGGGGGFFFGFCE,:EFG,,CA,5FCFGGFGGGFGGGGGGGGFGGGGGGGGGGGGGGGGGGGGGGGGGGGGGGFGGGGGGGGGEGGGGGGGGGGGGGFGGGGGGGGGGGGGEFGGGGGFEGGGCEGGFCEGGGGGGGGGGGGDGGGFGFFEGFGGGGGGGFFGGGGGFEGFFGGGGGFGFFDGC
@M03364:396:000000000-C9LGT:1:1101:25506:7553 1:N:0:10
ACTCCTACGGGAGGCAGCAGTGGGGAATATTGCACAATGGGCGCAAGCCTGATGCAGCGACGCCGCGTGCGGGATGGAGGCCTTCGGGTTGTAAACCGCTTTTGTTCCAGGGCAAGGCACGGTTTCGGCCGTGTTGAGTGGATTGTTCGAATAAGCACCGGCTAACTACGTGCCAGCAGCCGCGGTGATACGTAGGGTGCAAGCGTTATCCGGATTTATTGGGCGTAAAGGGCTCGTAGGCGGTTCGTCGCGTCCGGTGTGAAAGTCCATCGCTTAACGGTGGATCCGCGCCGG
+
GGGGGGGGGGGGGGGGGGGGGGGGGGGGGGGGGGGGGGGGGGGGGGGGGGGGGGGGGGGGGGGGGGGGGGGGGGGGEFGGGGGGGGGGGGGGGGGGGGGGGGGGGGG,EFGGGF+FFB@D:FFCCFGG+8@3@3D:FCFFG3DCFGDDFGFF*>FGGGGGGEGGGGFGG<CFEGGGGGDGGGGGGG*ACGGGGDGGGGGGGGGGGGG>FGGGGEEGC?<FGGGGGGEEFGGGGGGGGGGGGGE7EEGGEGGGGGGGGCC:E@CGGFGGFGGGDDGGGGGGDFGGFGCFF:>>5C
@M03364:396:000000000-C9LGT:1:1101:8618:7557 1:N:0:10
ACTCCTACGGGAGGCAGCAGTGGGGAATCTTCCGCAATGGACGAAAGTCTGACGGAGCAACGCCGCGTGAACGATGACGGCCTTCGGGTTGTAAAGTTCTGTTATACGGGACGAATGGCGTAGCAGTCAATACCCGTTACGAGTGACGGTACCGTAAGAGAAAGCCACGGCTAACTACGTGCCAGCAGCCGCGGTAATACGTAGGTGGCAAGCGTTGTCCGGAATTATTGGGCGTAAAGGGCGCGCAGGCGGCGTCGTAAGTCGGTCTTAAAAGTGCGGGGCTTAACCCCGTGG
+
GGGGGGGGGGGGGGGGGGGGGGGGGGGGGGGGGGGGGGGGGGGGGGGGGGGGGGGGGGGGGGGGGGGGGGGGGGGGFGGGGGGGGGGGFGGGGGGGGGGGGGGGGFFDGGGGGFFFFGGEC7@@,CEFC3@,,@FGGGGGGCFGGGGGGGGGGGGGEGGGGGGGGGGGG*CGGGGGGGGGGGGGGGGGFFGGGGGGGGGGGGGGGGGGGGGGGGDEGGG?;C5?FFGGGGGGFG8CEGFGGGGDGGDGEGGEEGEGGGCCFCFGE9EDGGGGGE?F=<GGEF=5F:>?DEE*>)
@M03364:396:000000000-C9LGT:1:1101:24519:7569 1:N:0:10
ACTCCTACGGGAGGCAGCAGTGGGGAATATTGCACAATGGGGGAAACCCTGATGCAGCAACGCCGCGTGAGTGATGACGGTCTTCGGATTGTAAAGCTCTGTCTTTAGGGACGATAATGACGGTTCCTCAGGCGGAAGCCACGGCTAACTACATGCCAGCAGCCGCGGTCATACGTAGGTGGCAAGCGTTGTCCGGATTTACTGGGCGTAAAGGGAGCGTAGGTGGATATTTAAGTGGGATGTGAAATACCCGGGCTTAACCTGGGGGCTGCATTCCAAACTGGATATCTAG
+
GGGGGGGGGGGGGGGGGGGGGGGGGGGGGGGGGGGGGGGGGGGGGGGGGGGGGGGGGGFGGGGGGGGGGGGGGGGGGGGGGGGGGGGGGGGGGGGGGGGGGGGFGGGGGGGGGGCGCDF<E7C8=BFG,5A,88:+83@FFGGGGGGGGGGG,FGGGGGGGGGGGGGGG*=FFGGGGGGGFGGGGGGGGGGCGGGGGGGGGGGGGGGGGGGCFGGGGGGGGGGGGGCEGGGGGGGGGGGGGGGGGGGGGGGGGGGGGGGGGGGGGCGGGGEGFDGGGGGGFFGGGCGFGFFG
@M03364:396:000000000-C9LGT:1:1101:5161:7586 1:N:0:10
ACTCCTACGGGAGGCAGCAGTAGGGAATCTTCCACAATGGACGCAAGTCTGATGGAGCAACGCCGCGTGAGTGAAGAAGGTTTTCGGATCGTAAAGCTCTGTTGTTGGTGAAGAAGGATGTGAGTAGTAACTGACTCATATTTGACGGTAATCAACCAGAAAGTCACGGCTAACTACGTGCCAGCAGCCGCGGTAATACGTAGGTGGCAAGCGTTGTCCGGATTTATTGGGCGTAAAGCGAGCGCAGGCGGAATGATAAGTCTGATGTGAAAGCCCACGGCTCAACCGTGGAAC
+
GGGGGGGGGGGGGGGGGGGGGGGGGGGGGGGGGGGGGGGGGGGGGGGGGGGGGGGGGGGGGGGGGGGGGGGGGGGGGGGGGGGGGGGGGGGGGGGGGGGFGGGGFGGGCFGFFFEF,BAEA-:E??FF,CF9F,B<<><FGGGF,FEGGFGDFGGGGGGGGGGGGFGGGGEGGGGGGGGGGGGGGGGGGGGGGGGCCFGGGGFGGGGGFFCEE:FEG9FGGGGGG+<@FFFCGGGGGGCEGGGGGGGGGEGD?*<+:EFFGGGGGFCFGGGGGCGGF<E7B5=CGGFBDFEGFF
@M03364:396:000000000-C9LGT:1:1101:3208:7597 1:N:0:10
ACTCCTACGGGAGGCAGCAGTGGGGAATATTGCACAATGGGCGCAAGCCTGATGCAGCGACGCCGCGTGCGGGATGGAGGCCTTCGGGTTGTAAACCGCTTTTGTTCAAGGGCAAGGCACGGTTTCGGCTGTGTTGAGTGGATTGTTCGAATAAGCACCGGCTAACTACGTGCCAGCAGCCGCGGTAATACGTAGGGTGCAAGCGTTATCCGGATTTATTGGGCGTAAAGGGCTCGTAGGCGGTTCGTCGCGTCCGGTGTGAAAGTCCATCGCTTAACGGTGGATCCGCGCCGG
+
GGGGGGGGGGGGGGGGGGGGGGGGGGGGGGGGGGGGGGGFGGGGGGGGGGGGGFGGGGGGGGGGGGGGGGGGGGG:FFGFGGGGGGGGGGEGGGGGGGGGGCFFGGG?CFGEFGCFDFDFF7FF:FFG@3883@CGGFGG7DFA,@FFGGGG7;AFFGGGCGGGGGGGG:CD7FGGGGFGGGGGGGGGGGGF6:EEGGGGFGGGC>ECGGGGGGGEC+EGFGCFGGGDFGGGDFGGGGDEFEGGGDEGEEGGGCEEGCEE>97<CCGGGGG5>FGCDGGD@FGGC7CF:@EG)7
@M03364:396:000000000-C9LGT:1:1101:12738:7598 1:N:0:10
ACTCCTACGGGAGGCAGCAGTGGGGAATCTTGCGCAATGGGGGCAACCCTGACGCAGCGACGCCGCGTGCGGGACGAAGGCCTTCGGGTCGTAAACCGCTTTCAGCAGGGACGAGGCCGCGTGTTGACTGTGCCTGCAGAAGAAGCCCCGGCTAAATACGTGCCAGCAGCCGCGGTAATACGTATGGGGCGAGCGTTATCCGGATTCATTGGGCGTAAAGCGCGCGTAGGCGGCCCGATAGGTCGGCGGTAAAAGCCCGGGGCTCAACCCCGGCGAGCCTCCGATACCGGCGGG
+
GGGGEAFGGGGG+7BCFEGFEEFC7F@AFDFGDCFG:FFE@@FF+FFFE,9CF,FCC@CGGD7=>FDGC:B=FGDGGGGGGGGFECFEFCCGABF<FGG@CBGFFFFCFGCF7C:>**>*1441,88C,,3,,3,3,,2?<FCFG7,=FF:F7<FEA98C<CCGCCCEC6/?ECE8EG9CFEFF+;00**1*8E8EEG59+88*;C@CA<:CC;8:88;F+?2CCE8*:>6?8C>CC*2886E+8=*78*?5<??*>F*:8*95**209919C:EGG):9;FD5C5)/*.))1)
@M03364:396:000000000-C9LGT:1:1101:23982:7603 1:N:0:10
ACTCCTACGGGAGGCAGCAGTGGGGAATATTGCACAATGGGCGCAAGCCTGATGCAGCGACGCCGCGTGCGGGATGGAGGCCTTCGGGTTGTAAACCGCTTTTGTTTGGGAGCAAGCCCTTCGTAGTGGATGTGCCTTTCGAATACGCACCGGCTAACTACGTGCCAGCCGCCGCGGTAATACGTAGGGTGCGAGCGTTATCCGGATTTATTGGGCGTAAAGGGCTCGTAGGCGGTTCGTCGCGTCCGGTGTGAAAGTCCATCGCCTAACGGTGGATCTGCGCCGGGTACGGGC
+
GGGGGGGGGGGGGGGGGGGGGGGGGGGGGGGGGGGGGGGGGGGGGGGGGGGGGGGGGGGGGGGGGGGGGGGGGGGGGGGGGGGGGGGGGGGGGGGGGDGCGGFFGGGGGGGGGGGG7DF,,3@:,<FG,,@,@,8@FGGGG7,@*,+@CGEGCFCFGFGGGGGGGGGGG**4<=FFGGGGGGGGF?CECFCGG5CGGGGGGGGGGEEEFGGGGGGGGGGGGGGGGFCCGGGGDDEEECEGGGGGGGGGGGGGGFGFGGFGGFGGEDECFGGG5EGC7CFFFBEDDDD@D?@DG)
@M03364:396:000000000-C9LGT:1:1101:9313:7611 1:N:0:10
ACTCCTACGGGAGGCAGCAGTAGGGAATCTTCCACAATGGACGCAAGCCTGATGGAGCAACGCCGCGTGAGTGAAGAAGGTTTTCGGATCGTAAAGCTCTTTTGTTGGGGAAGAAGGGTAGGGGGAGTATCTCGCCTTTATTTGACGGTAATCAACCAGAAAGTCACGGCTAACTACGTGCCAGCAGCCGCGGTAATACGTAGGTGGCAAGCGTTGTCCGGATTTATTGGGCGTAAAGCGAGCGCAGGCGGAAAAATAAGTCTAATGTGAAAGCCCTCGGCTTAACCGAGGAAC
+
FGGGGGGGGGGGGGGGGGGGG<FGGGGGCGG<6CFGGGGG<FGGGGG,FGGGG9,EFGGG8FEGGGGGGGGGGGGGGGGG,,CFFGG:::BFGGGGGDFF,EFFF,BE+@CFGFF<,+:,@-B+:+@+:,9,3,8+@+:,,<@=FGFGGGECGFGF8FCCFGG,33@BEDEEFFGFGFGFFGFFGGGGGGEDB<CFGGGGGGGG,2=FFGGGDEEE8<ACEC;?EEFEFGGGGGDGC<CE*CCCEGGDCEG5C5;*9F?FFCFCFFGGGGGCCEGFFCCDF@5DGGF398BCC7
@M03364:396:000000000-C9LGT:1:1101:26640:7614 1:N:0:10
ACTCCTACGGGAGGCAGCAGTGGGGAATATTGCACAATGGGGGAAACCCTGATGCAGCAACGCCGCGTGAGTGATGACGGCCTTCGGGTTGTAAAGCTCTGTCTTCAGGGACGATAATGACGGTACCTCTGGCGGAAGCCACGGCTAACTACGTGCCAGCAGCCGCGGTAATACGTAGGTGGCGAGCGTTGTCCGGATTTACTGGGCGTAAAGGGAGCGTAGGCGGACTTTTAAGTGAGATGTGAAATACCCGGGCTCAACTTGGGTGCTGCATTTCAAACTGGAAGTCTAG
+
GGGGGGGGGGGGGGGGGGGGGGGGGGGGGGGGGGGGGGGGGGGGGGGGGGGGGGGGGGGGGGGGGGGGGGGGGGGGGGGGGGGGGGGGGGGGGGGGGGGGGGGGGGGGGGGGGGC73FD9A-@8+8ED5,83,6+@CCGFGGGGGCFGGGFGEGGGGGGGGGGGGGGGGC>FFGGGGGGGGGGGGGGGGGGGGGGGGEGGGGGGGGGGGEGGGGGGGGGGGGGGGGCEGGGGFGGGGGGGGGGGFGGGGGGGGGGGGGGGGGFCFGDDGFFGGGGGGGGGFFGGGGGFGFFG
@M03364:396:000000000-C9LGT:1:1101:28429:7625 1:N:0:10
ACTCCTACGGGAGGCAGCAGTGGGGAATATTGCACAATGGGGGAAACCCTGATGCAGCAACGCCGCGTGAGTGATGACGGCCTTCGGGTTGTAAAGCTCTGTCTTCAGGGACGATACTGACTGTACCTGAGTAAGAAGCCCCGGCTAACTACGTGCCAGCAGCCGCGGTAATACGTAGGTGGCGAGCGTTGTCCGGATTTACTGGGCGTAAAGGGAGCGTAGGCGGAGTTTTAAGTGAGATGTGAAATACTCGGGCTTAACCTGAGTGCTGCATTTCAAACTGGAAGTCTAG
+
GGGGGGGGGGGGGGGGGGGGGGGGGGGGGGGGGGGGGGGGGGGGGGGGGGGGGGGGGGGGGGGGGGGGGGGGGGGGGFGGGGGGGGGGGGGGGGGGGDGGGGGADFEFGGGGGGGC+,C,A-?,,:CC8,85,8,,9FFF++3@FCFC8BFF+FGFEGGGFEGGGGGGG*:CFFGEGGG<FGG>@@EFGGFGGGGGGCEE:FGGGGGGGCEGG?EFEGGCDG5CGD**;CE<AF?FFGGGGGGGGGGGGGCFGG5CGCFFGG>FGGCFFFGGGGGGGGFGFFGGGGFFGF67
@M03364:396:000000000-C9LGT:1:1101:22756:7627 1:N:0:10
ACTCCTACGGGAGGCAGCAGTGGGGAATATTGCACAATGGGCGCAAGCCTGATGCAGCGACGCCGCGTGCGGGATGGAGGCCTTCGGGTTGTAAACCGCTTTTGTTCAAGGGCAAGGCACGTTTTCGGCCGTGTTGAGTGGATTGTTCGAATAAGCACCGGCTAACTACGTGCCAGCAGCCGCGGTAATACGTAGGGTGCAAGCGTTATCCGGATTTATTGGGCGTAAAGGGCTCGTAGGCGGTTCGTCGCGTCCGGTGTGAAAGTCCATCGCTTAACGGTGGATCCGCGCCGG
+
GGGGGGGGGGGGGGGGGGGGGGGGGGGGGGGGGGGGGGGGGGGGEGGGGGGGGGFGGGGGGGGGGGGGGGGGGGGGDEGGGGGFGGGGGGGGGGGGGGGGGGGGGGGGGGGGGGFGFFFFC-B>>FFG+33538F,=@;CFEDFGFGGGFFF>FGGGGGGGGGGGGGGF8CFCFGGGGGGGGGGGGGGGGGGGGGGGGGGGGGGGGGGGFGGG;8CFCEGGGGGGEEE5CGGEGGCCEGGGCGGGEGGCGEEC5EGG8=5E+:CG:+:CC?DCCFCGGDG@FGFGGGFC>BG3<
@M03364:396:000000000-C9LGT:1:1101:7066:7627 1:N:0:10
ACTCCTACGGGAGGCAGCAGTGGGGAATATTGCACAATGGGCGCAAGCCTGATGCAGCGACGCCGCGTGCGGGATGGAGGCCTTCGGGTTGTAAACCGCTTTTGTTTGGGAGCAAGCCCTTCGGGGTGAATGTCCCTTTCGAATAAGCACCGGCTAACTACGTGCCAGCCGCCGCGGTAATACGTAGGGTGCGAGCGTTATCCGGATTTATTGGGCGTAAAGGGCTCGTAGGCGGTTCGTCGCGTCCGGTGTGAAAGTCCATCGCCTAACGGTGGATCTGCGCCGGGTACGGGC
+
GGGGGGGGGGGGGGGGGGGGGGGGGGGGGGGGGGGGGGGGGGGGGGGGGGGGGGGGGGGGGGGGGGGGGGGGGGGGGGGGGGGGGGGGGGGGGGGGGGGGGGGFGFGGGGGGGGGGDFF8F@F@CFGG3,7<@,@:DFFGG*:?D;FFAFGGCFEEGFFFGGGGGGGGG*BFGGGGGGGGGGGGEGGGGGGGG*:ED>EDGGGGGGGG?CCGGCEGGEGGGGFGGGGGGGGGGGGGGGGGGGGGEEGGGE>5CFCEFEFGFGGGGGGGGGGGGFG3CFCFFFGGGGGF3@FDD3
@M03364:396:000000000-C9LGT:1:1101:21724:7668 1:N:0:10
ACTCCTACGGGAGGCAGCAGTGGGGAATATTGCACAATGGGCGCAAGCCTGATGCAGCGACGCCGCGTGCGGGATGGAGGCCTTCGGGTTGTAAACCGCTTTTGTTCAAGGGCAAGGCATGGTTTCGGATGCAGTTGGTGGATTGTTCGAAGAAGCACCGGCTAACTACCTGCCAGCAGCCGCGGTAATACGTAGGGTGCAAGCGTTATCCGGATTCATTGGGCGTAAGGCGCGCGTAGGCGGCCGGCTAAGTCGGGAGGCAAAGCCCGGGGCTCAACCCCGGCCCCCACCAGG
+
GGGGGDGGGGGGGGGGGGGGGGGFGGGGGGGGGGGGGGGGGGGGGGGGGGGGGGGGGGGGGGGGGGGGGEGGGE@B<EEFGGGFFGGGGGGGGGGGGGGGGGGGG?9@FGF7BF@BB+B,:-C,BFGG++8,38,,,:33@FGA@D3,@F:**8<>,DFE7F*=?F,3,36<,@F::7<CFE:<C:CEG,?C,3;*:*;8FGG:>EE*CCECG58/+2+<9+@5?8:C*<88*:*:*/:1+:55?ECE88+A+ACC)*:***76?FEFGD=59:A**9:C>>CCC5)0)00*/*
@M03364:396:000000000-C9LGT:1:1101:21519:7676 1:N:0:10
ACTCCTACGGGAGGCAGCAGTGGGGAATCTTCCGCAATGGGCGAAAGCCTGACGGAGCAACGCCGCGTGAGTGATGACGGCCTTCGGGTTGTAAAGCTCTGTGATCGGGGACGAACGGTCCGTCAGCTGATACCTTATGGAAGTGACGGTACCCGAATAGCAAGCCACGGCTAACTACGTGCCAGCAGCCGCGGTAATACGTAGGTGGCAAGCGTTGTCCGGAATTATTGGGCGTAAAGCGCGCGCAGGCGGCTTTCTAAGTCCATCTTAAAAGTGCGGGGCTTAACCCCGTGG
+
GGGGGGGGGGGGGGGGGGGGGGGGGGGGGGGGGGGGGGGGGGGGGGGGGGGGGGGGGGGGGGGGGGGGGGGGGGGGGGGGGGGGGGGGGGGGGGGGGGGGGGGGGGGEGGGGGGGGEEGGG>@,@FFF,,8,<>FFFFGGGGGGGCCFGGGGGGGGGGGGGGGGGGGGG7CFFGGGGGGGGGGGGGGGGGGGGEGGGGGGGGGGGGGGGGGGGGGGDCCGEG>EGGFGGGGGGGGGGGGGGGGGGGGEEEEGGCGFGGGGGGGGFD?CGFGGGGGGGGGGFFEGDGGFGFF</)
@M03364:396:000000000-C9LGT:1:1101:13445:7678 1:N:0:10
ACTCCTACGGGAGGCAGCAGTGGGGAATATTGCACAATGGGGGGAACCCTGATGCAGCGACGCCGCGTGCGGGATGGAGGCCTTCGGGTCGTGAACCGCTTTTGATTGGGAGCAAGCGTGAGTGAGTGTACCTTTCGAATAAGCACCGGCTAACTACGTGCCAGCAGCCGCGGTAATACGTAGGGTGCAAGCGTTGTCCGGAATCATTGGGCGTAAAGGGCTCGTAGGCGGTTCGTCGCGTCCGGTGTGAAAGCCCATCGCTTAACGGTGGGTCTGCGCCGGGTACGGGCGGGC
+
GGGGGGGGGGGGGGGGGGGGGGGGGFGGGGGGGGGGGGGGGGGGFGGGGGGGGGGGGGGGGGGGGGGGGGGGGFGGGGGGGGGGGGGGGGGGGGGGGGGCFGGGGGGGGGGGGGFGGGGG7-??<CFC,87<>AE<ECFGEFGFGGGGGGGGGGGGGGGGGGGGGGGGG:EGGGGGGGGGFEGGGGGGGCE5EEGGGGGGGGGDGGGGGGGGGGEGGGGGGGGEEEGEGGGEGGGCECCGGGGGGEGGGGGGC:EGFGFGEF<EGGGGGCCGDCF7CDGGFFGC<DGFGFFGG)
@M03364:396:000000000-C9LGT:1:1101:28516:7689 1:N:0:10
ACTCCTCGGGAGGCAGCAGTAGGGAATCTTCCACAATGGACGCAAGTCTGATGGAGCAACGCCGCGTGCGGGACGAAGGCCTTCGGGCTGTAAACCGCTTTCAGCAGGGACGAGGCGAAAGTGTCGGTACCTGCAGAAGAAGCCCCGGCTAACTACGTGCCAGCAGCCGCGGTAATACGTAGGGGGCAAGCGTTATCCGGATTCATTGGGCGTAAAGCGCGCGTAGGCGGCCAGCCTGGTCGGGAGTCAAATCCGGGGGCTCAACCCCCGTCCGCTCCCGATACCGGCCGGCTT
+
GGGGGGGGGGGGGGEGGGGGFGGGGGGGGGGGGGGGGGGGGGGGGGGGGGFGGGGGGGGGGGGGGGGGGGGGEGGGDEGGGGGGGGGGGGGGGGGGGGGGGGGGGGGGGGGGGG>G7FFCF-@,,8FC,3@@@,3,@FGGGGGGGGGGGGGCCFGGGGGGGGGGGGGGGGGGFFGFGGGCGGGGGGGG>CGGGGGFGGGGGEGGGGGGGGGGGEGGGGGGGDGE>C;FGGEGDGGGGGGGEGGGGGEGFGGGFGGGGGGGDDFGGGGGGG8DDGGDGGGGFFCDGGGFGFEGG3
@M03364:396:000000000-C9LGT:1:1101:15410:7693 1:N:0:10
ACTCCTACGGGAGGCAGCAGTGGGGAATATTGCACAATGGGCGCAAGCCTGATGCAGCGACGCCGCGTGCGGGATGGAGGCCTTCGGGTTGTAAACCGCTTTTGTTCAAGGGCAAGGCACGGTTACGGCCGTGTTGAGTGGATTGTTCGAATAAGCACCGGCTAACTACGTGCCAGCAGCCGGGGTAATACGTAGGGTGCAAGCGTTATCCGGATTTATTGGGCGTAAAGGGCTCGTAGGCGGTTCGTCGCGTCCGGTGTGAAAGTCCATCGCTTAACGGTGGATCCGCGCCGG
+
GGGGGGGGGGGGGGGGGGGGGGGGGGGGGGGGGGGGGGGGGGGGGGGGGGGGGGGGGGGGGGGGGGGGGGGGGFGGGGGGGGGGGGGGGGGGGGGGGGGEEGGGGGGGGGGGGGDE>CEGG7D:+:CF++535@F:FFGGGFFCGGGFGGGF>FGGGGGGGGGDCGGGGGGGGGGGGGGGGGGGGGGGGGGGGFGGGGGGGGGGGGGGGEFGGCEGFEFGFGGGGD?CGGGGDGGGEGGGGGGEGGGGEEGGE*8:CEDEECCFG>9>>CCDGGGGGFGG>FGD6DGFGFFGGG
@M03364:396:000000000-C9LGT:1:1101:23080:7704 1:N:0:10
ACTCCTACGGGAGGCAGCAGTAGGGAATCTTCCACAATGGACGCAAGTCTGATGGAGCAACGCCGCGTGAGTGAAGAAGGTTTTCGGATCGTAAAGCTCTGTTGTTGGTGAAGAAGGATAGTGTTAGTTTCTGGCCTTTATTTGACGGTAATCAACCAGAAAGTCACGGCTAACTACGTGCCAGCAGCCGCGGTAATACGTAGGTGGCAAGCGTTGTCCGGATTTATTGGGCGTAAAGCGAGCGCAGGCGGAAAAATAAGTCTAATGTGAAAGCCCTCGGCTTAACCGAGGAAC
+
GGGGGGGGGGGGGGGGGGGGGGGGGGGGGGGGGGGGGGGGGGGGGGGFGGGGGGGGGGGGGGGGGGGGGGGGGGGGGGGGGGGGGGG:FEGGGGGGGGGGGG,,EFFFEEGGGGGG8BEFC-C,<BEF55C?,:,B58?,F9BF,,B@>BFGC>CFGDGGE<DFGFFFDDCCFGGFCEGGFCF,@EFFFGEBC<FGFCGGDFCGGGDF>FF7==FEEGE@C=B=:<FFGFFCGEGEGGGGGGCEGG=CE*CC8CC5CFDF+<*:?FFC7CGGGC6FG5CCEFE7::>>DF@D9C
@M03364:396:000000000-C9LGT:1:1101:5338:7739 1:N:0:10
ACTCCTACGGGAGGCAGCAGTGGGGAATATTGCACAATGGGCGCAAGCCTGATGCAGCGACGCCGCGTGCGGGATGGAGGCCTTCGGGTTGTAAACCGCTTTTGTTTGGGAGCAAGCCCTTCGGGGTGAGTATACCTTTCGAATAAGCACCGGCTAACTACGTGCCAGCCGCCGCGGTAATACGTAGGGTGCGAGCGTTATCCGGATTTATTGGGCGTAAAGGGCTCGTAGGCGGTTCGTCGCGTCCGGTGTGAAAGTCCATCGCCTAACGGTGGATCCGCGCCGGGTACGGGC
+
GGGGGGGGGGGGGGGGGGGGGGGGGGGGGGGGGGGGGGGGGGGGGGGGGGGGGGGGGGGGGGGGGGGGGGGGGGGGGGGGGGGGGGGGGGGGGGGGGGGGDGFGFDFGGGGGGG>FFGGFGGF@+@FF+,7,<@C,7=FFGFFFFCGGGGGGCFEGGGGGGGCFGGGGG*:FGGGGGGDEGGGGFFFGGGGGGCEGGGGGGGGGGGGDF@FGGGGGGEEGGFFGGFFEEGGGGGGGCEEGGGGGGGGGGEGCCEGGGGGGGGGGE<5<CGGGDCEC=GGF33CDDGGE3FEGG)
@M03364:396:000000000-C9LGT:1:1101:3117:7741 1:N:0:10
ACTCCTACGGGAGGCAGCAGTGGGGAATATTGCACAATGGGCGCAAGCCTGATGCAGCAACGCCGCGTGAAGGAAGAAGGTTTTCGGATTGTAAACTTCTATCAACAGGGACGAAAAAAATGACGGTACCTGCGTAAGAAGCCCCGGCTAACTACGTGCCAGCAGCCGCGGTAATACGTAGGGGGCAAGCGTTATCCGGAATTACTGGGTGTAAAGGGTGAGTAGGCGGCATGGTAAGCCAGATGTGAAAGCCCGCAGCTTAACTGCGGGACTGCATTTGGAACTACTAAGCT
+
GGGGGGGGGGGGGGGGGGGGGGGGGGGFGGGGGGGGGGGGGGGGGGGGFGGGGGGGGGGGGGGGGGGGGGGGGGGGGFCFCCFFGGGGGGGGGGGGGGGGGGGGGFGEFGGGGGFC7FFCDEFF::FFC3CC,+B+@ACCCFFGF>FFDGFFFFGGFG7FGGGGGGGGGF8FGGGGFGFFFGFEGGGGGGGG5CGFCEGGGGGCFFGGG;CCFCFGGGGGGGFFGGGGGGEEGGGGGGGFGFFGFGGGC@EFGFEC<EG?F?7C?GGGGGGGGGF>7:FGFFCFCGFFGFFFG
@M03364:396:000000000-C9LGT:1:1101:20426:7747 1:N:0:10
ACTCCTACGGGAGGCAGCAGTGGGGAATATTGCACAATGGGGGAAACCCTGATGCAGCAACGCCGCGTGAGTGATGACGGCCTTCGGGTTGTAAAGCTCTGTCTTCAGGGACGATAATGACTGTACTTGAGAAGAAAGCCCCGGCTAACTACGTGCCAGCAGCCGCGGTGATACGTAGGGGGCTAGCGTTATCCGGATTTACTGGGCGTAAAGGGTGCGTAGGTGGTTTCTTAAGTCAGGAGTGAAAGGCTACGGCTCAACCGTAGTAAGCTCTTGAAACTGGGAAACTTGAGT
+
GGGGGGGGGGGGGGGEGGGGGGGGGGGGGGGGGGGGGGGGGGEGGGGFGGGGGGGGGGGGGGGGGGGGGGGGGGGFFFGGEGGGGGGGGGGGFGGGGEFFFGGDF,E,FFGGG:BC8CFAF<FF9<5C,,8,8,,38DFDFEE<:C<,DFFC:FFDGGGGGGGGGGGGG*=FFFFFCFGGGGGDGGFCCF<FGGGE@FCFGGGGFGGGCGGFGGGGEGGGGGGGGGEGGGGGGGGGGGGC6:CEFCCFGGGGGG>EDEGDG*9A:DGDCFF:4CGGFGGGFFGGGDGF79?;C*
@M03364:396:000000000-C9LGT:1:1101:3853:7763 1:N:0:10
ACTCCTACGGGAGGCAGCAGTGGGGAATATTGCACAATGGGCGCAAGCCTGATGCAGCGACGCCGCGTGCGGGATGGAGGCCTTCGGGTTGTAAACCGCTTTTGTTTGGGAGCACGCCCTTCGGGGTGCGTTTACCTTTCGCATAAGCACCGGCTAACTACGTGCCAGCCGCCGCGGTAATACGTAGGGTGCGAGCGTTATCCGGATTTATTGGGCGTAAAGGGCTCGTAGGCGGTTCGTCGCGTCCGGTGTGAAAGTCCATCGCCTAACGGTGGATCTGCGCCGGGTACGGGC
+
GGGGGGGGGGGGGEGGDGGGGGGFDGGGGGGFGGGGGGG98FEGGEGGGGFEFCFGGGGDGEFGGGCG=FGEFGGGGGGDGGGGG=FGGGCFCFEGGEGGGGGDFGGFCEG=CB3@FFGCGFFF73@F+*6+5*?DFGGG@**6*,8?<FGEFFGG@FGGG@F:FFFFG*3=C@F*:E5CFFGGGG@ECFCEEC:CEEGGGGGGGDGGGFGGF@FF>EC8F77CEGG=EEGGGGEGGGGGGEGEGGGD:?8:EF7<>FGG7FG=EDE59DCDG=CCGFFFF>GGDCDD3?;C))
@M03364:396:000000000-C9LGT:1:1101:24714:7763 1:N:0:10
ACTCCTACGGGAGGCAGCAGTGGGGAATATTGCACAATGGGGGAAACCCTGATGCAGCAACGCCGCGTGAGTGATGACAGTCTTCGGATTGTAAAGCTCTGTCTTTAGGGACGATAATGACGGTACCTCAGGAGGAAGCCACGGCTAACTACGTGCCAGCAGCCGCGGTCATACGTAGGTGGCAAGCGTTGTCCGGATTTACTGGGCGTAAAGGGAGCGTAGGTGGATATTTAAGTGGGATGTGAAATACCCGGGCTTAACCTGGGTGCTGCATTCCAAACTGGATATCTAG
+
GGGGGGGGGGGGGGGGGGGGGGGGGGGGGGGGGGGGGGGGGGGGGGGGGGGGGGGGGGGGGGGGGGGGGGGGGGGGGGGGGGGGGGGGGGGGGGGGGGGGGGGGGGGFGGGGGGEG?FG<E-@?+BFF,:A,:B@7DFGGGGGGGGEGGGDF@FGGGGGGGGGGGGGGG1>FGGGFGGGCFGGGGGGGGGGGGGGGGGGGGGGGGGGGGGGGGGGGGGGGGGGGGGCFGGFGGFGGGGGGGGGGGGGGGGFGGGGGGGGGGGGGGGEGGGGFGGGFGGGGFFGGGGGFGFFG
@M03364:396:000000000-C9LGT:1:1101:2971:7766 1:N:0:10
ACTCCTACGGGAGGCAGCAGTGGGGAATATTGCACAATGGGCGCAAGCCTGATGCAGCGACGCCGCGTGCGGGATGGAGGCCTTCGGGTTGTAAACCGCTTTTGTTTGGGAGCAAGCCCTTCGTGGTGCCTGTCCCTTTCGAATAAGCACCGGCTAACTACGTGCCAGCAGCCGCGGTAATACGTAGGGTGCGAGCGTTATCCGGATTTATTGGGCGTAAAGGGCTCGTAGGCGGTTCGTCGCGTCCGGTGGGAAAGGCCATCGCCTAACGGTGGATCTGCGCCGGGTACGGGG
+
GGFFGFFGGGDGGGGEGGGGGGGDFGGGGGGGGGGGGGGFGGGG7FGGFGGFFGGGGDGGEGGGGGGGGGEGGG>E7EFFGDGGGGGGG::FA@FAFCEFC@FDGG8FGGDGGDB,B=D<33@@+>FF,8@83,>B7D,@>33@*7@F9FCF@FCF8>B@<FGCC:FGC,=C:<FFFGG@FGGG7BEGFGGGD5?GEE5CGGGGGGGDCCFGFGGGGG??CE+=EGGGGEGGCEGEGEGGE55*2>CEGGD*:CFC<*7>8CFGC7CDFCE39CE3C6:D@:EGGGGF34>G3)
@M03364:396:000000000-C9LGT:1:1101:25603:7769 1:N:0:10
ACTCCTACGGGAGGCAGCAGTGGGGAATCTTGCGCAATGGGGGCAACCCTGACGCAGCGACGCCGCGTGCGGGACGAAGGCCTTCGGGTCGTAAACCGCTTTCAGCAGGGACGAGGACGAGAGGTGACGCTACGTACAGAAGAAGCACCGGCTAAATACGTGCCAGCAGCCGCGGTAATACGTATGGGGCGAGCGTTATCCGGATTCATTGGGCGTAAAGCGCGCGTAGGCGGCCCGTTAGGTCGGAGGTAAAAGCCCGGGGCTCAACCCCGGCGAGCCTCCGATACCGGCGGG
+
GGGGGGGGGGGGGGGGGGGGGGGGGGGGGGGGGGGGGGGGGGGGGGGGGGGGGGGCGGGGGGGGGGGGGGGGGGGGGGGGGGGGGGGGGGGGGGGGGGGGGGG9FGFDGGGGGF7C*@F**5><?FGG<*=+**8,=BC,<CFFCF,=FGEGGGFGGGGGGGGGGGGGG68CGGGGGDGGGGF?GFGGGCEEGGGGGGGGGGG8EGGGGGGGGGGGGGGGGGGGDGGGGGGGEEGGG:CGGFGGGGGGG89?9?CCGGGGDEGGCDFCF3CCDGGGGGGDFFG3CDG@GFDGCG
@M03364:396:000000000-C9LGT:1:1101:26685:7782 1:N:0:10
ACTCCTACGGGAGGCAGCAGTGGGGAATCTTGCACAATGGGCGGAAGCCTGATGCAGCGACGCCGCGTGCGGGACGAAGGCCTTCGGGCTGTAAACCGCTTTCAGCAGGGACGAGGCGAACGTGGCGGTACCTGCAGAAGAAGCCCCGGCTAACTACGTGCCAGCAGCCGCGGTAATACGTAGGGGGCAAGCGTTATCCGGATTCATTGGGCGTAAAGCGCGCGTAGGCGGCCAGCCTGGTCGGGAGTCAAATCCGGGGGCTCAACCCCCGTCCGCTCCCGATACCGGCCGGCT
+
GGGGGGGGGGGGGGGGGGGGGGGGGGGGGGGGGGGGGGGGGGGGGGGGGGGGGGGGGGGGGGGGGGGGGGGGGGGGGGGGGGGGGGGGGGGGGGGGGGGGGGGGGGGGGGGGGGEGGGF:*5@<*4FE**68<<=8?FFGGGGG7FGGGGEC,FFGGGGGGGGGGGGGG2:EGGGCGGGGGGGGGGGGEGGGGGGGGGGGGGGGGCGGGGGGGGGGGGGGGGGGGGGGGGGGEGGGGGGGGGGGGCEGGGGGGGGGGGGGGEFGGGGGGGGGGGGGGGGGFFGGGGGFGFFGG)
@M03364:396:000000000-C9LGT:1:1101:6232:7829 1:N:0:10
ACTCCTACGGGAGGCAGCAGTAGGGAATTTTCGTCAATGGGCGCAAGCCTGAACGAGCAATGCCGCGTGGGTGAAGACGGTCTTCGGATTGTAAAGCCCTGTTGCCGGGGACAAAGGACAGCCCGAGTGGACAGCTGACTGTTTGATGGTACCCGGCCAGAAAGCCACGGCTAACTACGTGCCAGCAGCCGCGGTAATACGTAGGTGGCAAGCGTTATCCGGAATGATTGGGCGTAAAGGGTGCGCAGGCGGCTGTGCAAGTCTGAAGTAAAAGGGACCGGCTCAACCGGTTC
+
GGGGGGGGGGGGGGGGGGGGGGGGGGGGGGGGGGGGGGGGGGGGGGGGGGGGGGGGGGGGGGGGGGGGGGGGGGGGGGGGGGGGGGGDGGGGGGGGGGGGGGGGGGDGGGGGGGFGECFFGGG++@CF+38,:=CCFGFCGCGGFGGGGGFGGGGGGGGGGGGGGGGGG@CGGGGGGGGGGGGGGGGGGGGGGGCEEGGGGFGFEFGGGGGGGGCECGGGGGGDGG<<FGGGGG?EGGGGGGGGGGGGGCGGGGGGGGFGGFG?FCGGFFFGFGGGFDEGFFGDCFFFGF>GG
@M03364:396:000000000-C9LGT:1:1101:21253:7834 1:N:0:10
ACTCCTACGGGAGGCAGCAGTGGGGAATATTGCACAATGGGCGCAAGCCTGATGCAGCGACGCCGCGTGCGGGATGGAGGCCTTCGGGTTGTAAACCGCTTTTGTTCAAGGGCAAGGCACGGTTTCGGCCGTGTTGAGTGGATTGTTCGAATAAGCACCGGCTAACTACGTGCCAGCAGCCGCGGTAATACGTAGGGTGCAAGCGTTATCCGGATTTATTGGGCGTAAAGGGCTCGTAGGCGGTTCGTCGCGTCCGGTGTGAAAGTCCATCGCTTAACGGTGGATCCGCGCCGG
+
GGGGGGGGGGGGGGGGGGGGGGGGGGGGGGGGGGGGGGGGGGGGGGGGGGGGGGGGGGGGGGGGGGGGGGGGGGGGDGGGGGGGGGGGGGGGGGGGGGGGGGGGGGG9FFGGGFGGDFGG78B>CFFG3+53*@:,,@>FGB<>FFGGGGGG8FFGGGGGGGGGFGGGG1=CGGGGGGGGGGGGGGGGGGGGG?FGGGGGGGGGGGGGGGGGGCGGGGGGGGGGGGEG>CGGGGGGGGGGGGGGGGGEGGGGGEGGG*7:?<7FGFGGFGGGGFGDGGGGBFGGGFFF33599>
@M03364:396:000000000-C9LGT:1:1101:3440:7888 1:N:0:10
ACTCCTACGGGAGGCAGCAGTGGGGAATATTGCACAATGGGCGCAAGCCTGATGCAGCGACGCCGCGTGCGGGATGGAGGCCTTCGGGTTGTAAACCGCTTTTGTTCAAGGGCAAGGCACGGTTTCGGACGTGTTAAGTGGCTTGTTCGAATAAGCACCGGCTAACTACGTGCCAGCAGCCGCGGTAATACGTAGGGTGCAAGCGTTATCCGGATTTATTGGGCGTAAAGGGCTCGTAGGCGGTTCGTCCCGTCCGGTGGGAAAGTCCATCGCTTAACGGTGGATCCGCGCCTG
+
GGGGGGGGGGGGGDEGGGGGGGGGGGGGGGGFGFGGGG@<AFEGGGGGGGGGG<FGAGGGGGGG>F@FGEGGGG@F7FCGGGGGGGGEGG:FGGGGGGGGGGG9FGGGGFGDBD+3<FFF+=F@<@>@+55>3<,,7=@@F*@FGGGFGGGG<BFFFGDG*=7<FGGGF*3<CFDGGGGGGGGGGEGG@?FCFC8EEGEED9:CCEECDGGGG5CEG+<FGC8@EG5=8CCEGGGGGGGGGG5EEGEEG*8E87EG32**2*0*:FGG77F3CCGD7CEDF)>>*997*.5>35
@M03364:396:000000000-C9LGT:1:1101:22724:7928 1:N:0:10
ACTCCTACGGGAGGCAGCAGTGGGGAATATTGCACAATGGGGGAAACCCTGATGCAGCAACGCCGCGTGAGTGATGACGGCCTTCGGGTTGTAAAGCTCTGTCTTCAGGGACGATAATGACGGTACCTGAGGAGGAAGCCACGGCTAACTACGTGCCAGCAGCCGCGGTAATACGTAGGTGGCGAGCGTTGTCCGGATTTACTGGGCGTAAAGGGAGCGTAGGCGGATTTTTAAGTGAGATGTGAAATACTCGGGCTTAACCTGAGTGCTGCATTTCAAACTGGAAGTCTAG
+
GGGGGGGGGGGGGGCFGGGGGGGGGGGGGGGGGGGFGGGGGGGGGGGGGGGGGGGGGG<EFGGGGGGGGGGGGGGGFGGGGGGG9FFGGGGGGGGGGGGEFGGGGGGAFGGGGGEGCGG<A-CF+8BA:38+BCCE=DFG8FFFCC+@FGGGGGGGGGGGGGGGCEFGE*:FGGGFGGGCGGFGGGGFFCFEEFGD*AEGGG7CFDGE:EGCFGGGGGGGGGGGGGCCE?9F@EGGGEFGFGGGCGFECFCGGDGEDEGGD9DGGGFDGGFGGGGGFFCGFFGFGGGFF?FG
@M03364:396:000000000-C9LGT:1:1101:11980:7973 1:N:0:10
ACTCCTACGGGAGGCAGCAGTGGGGGATATTGCACAATGGACGAAAGTCTGATGCAGCGACGCCGCGTGAGTGAAGAAGTATTTCGGTATGTAAAGCTCTATCAGCAGGGAAGATAATGACGGTACCTGACTAAGAAGCCCCGGCTAACTACGTGCCAGCAGCCGCGGTCATACGTAGGGGGCAAGCGTTATCCGGATTTACTGGGTGTAAAGGGAGCGTAGGCGGCTTGGCAAGTCTGATGTGAAAGCCCAGGGCTCAACCCTGGGACTGCATTGGAAACTGTCAGGCTAG
+
GGGGGGGGGGGGGGGGGGGGGGGGGGGGGGGGGGGGGGGGGGGGGGGGGGGGGGGGGGGGGGGGGGGFFEGGGGGGGGGGFGGGGGGGFGGGGGGGGGGGDGGGGGGGGGGGGGFG<FF<94=8+>FF,,A:<,3,9BFGFGGGGG>@FGGGEGGGGGGGGGGGGGGGG:EGGFGFGGGGGGGGFGGGCEGGGGGGGGGGGGGGGGGGCGFFGGGGGGGEGGGFGGGGGGGGFGGGGGGG7CGGGFGGGGGGGGGGFGGG6@DGGGGFFGGG=G?FGC9>?FG:CGF@C@@G
@M03364:396:000000000-C9LGT:1:1101:6406:7981 1:N:0:10
ACTCCTACGGGAGGCAGCAGTAGGGAATCTTCCACAATGGACGCAAGTCTGATGGAGCAACGCCGCGTGAGTGAAGAAGGTTTTCGGATCGTAAAGCTCTGTTGTTGGTGAAGAAGGATAGTGGCAGCAACTGGCCATTATTTGACGGTAATCAACCAGAAAGTCACGGCTAACTACGTGCCAGCAGCCGCGGTAATACGTAGGTGGCAAGCGTTGTCCGGATTTATTGGGCGTAAAGCGAGCGCAGGCGGAAAGATAAGTCTGAAGTGAAAGCCCCCGGCTTAACCGGGGAAC
+
GGGGGGGGGGGGGGGGGGGGGGGGGGGGGGGGGGGGGGGGGGGGGGGGGGGGGGGGGGGGGGGGGGGGGGGGGGGGGGGGGGGGGGGGGGGGGGGGGGGGGGGGGGGGGGGGGGFFEGFFEEG,B4FF,:A:38D<CDGA<FGGGGGGGGCGFGDGGGGGGGGGGGGGGGGGGGGGGCGGGGGGGGGGGEGGGGGGGGGDGCGGGFGGGGGGGGG*BFGGGDGGGGGGGGGGGGGGGGGGGGGGGGGGGGG5?EG?>C9CFEFGGCEGGFGF>FGGGGGGEEGGGGGFGEDDGG
@M03364:396:000000000-C9LGT:1:1101:5459:7988 1:N:0:10
ACTCCTACGGGAGGCAGCAGTGGGGAATATTGCACAATGGGGGAAACCCTGATGCAGCAACGCCGCGTGAGTGATGACGGCCTTCGGGTTGTAAAGCTCTGTCTTCAGGGACGATAATGACGGTGCCTGAGGAGGAAGCCACGGCTAACTACGTGCCAGCAGCCGCGGTAATACGTAGGTGGCGAGCGTTGTCCGGATTTACTGGGCGTAAAGGGAGCGTAGGCGGACTTTTAAGTGAGATGTGAAATACCCGGGCTCAACTTGGGTGCTGCATTTCAAACTGGAAGTCTAG
+
GGGGGGGGGGGGGGGGGGGGGFFGGGGGFGGGGGGGGGGGGGGGGGGGEGGGGGGGGGGGGGGGGGGGGGGGGGGGGGGGGGGGGGGGGGGGGGGGGFGC<FDFGFGGGGGGGF:FCFGGGBCB+8DDE<@+,3F+@BB><>CFCCGFGFDGGGGFGCFGEDFGGDGGGFGGGFGGGGGGGGGGDGGEFEEEFCEGGGGGGGGGGGGG8EE5CFGDGG?>CGC6?C:8EEGFGFGGFFFGGF++<ECFFFGFG>EEGGGGGFFFGGE5DDGGGGGGGGGFFFGCG<>FF4*:
@M03364:396:000000000-C9LGT:1:1101:10149:8003 1:N:0:10
ACTCCTACGGGAGGCAGCAGTGGGGAATATTGCACAATGGGCGAAAGCCTGATGCAGCAACGCCGCGTGAGCGATGAAGGCCTTCGGGTCGTAAAGCTCTGTCCTCAAGGAAGATAATGACGGTACTTGCGGAGGAAGCCCCGGCTAACTACGTGCCAGCAGCCGCGGTAATACGTAGGGGGCTAGCGTTATCCGGATTTACTGGGCGTAAAGGGTGCGTAGGTGGTTTCTTAAGTCAGGAGTGAAAGGCTACGGCTCAACCGTAGTAAGCTCTTGAAACTGGGAAACTTGAGT
+
GGGGGGGGGGGGGGGGGGGGGGGGGGGGGGGGGGGGGGGGGGGGGGGGGGGGGGGGGGGGGGGGGGGGGGGGGGGGGGGGGGGGGGGGGGGGGGGGGGGGGGGGGGGGGGGGGGGGEFGAFBCB+BFF8,8886CCDFGGGGGGGG@FGGFGEGGGGGGGGGGGGGGGG<CFFFGGGGGGGGGGGGGGGGGGGGGGGGGGGGGGGGGGGGGGGGGGGGGGGGGGGGEGGGGGGGGGGGGGGGGGGGGGGGGGGGGGGGGGFGGGGGGGCFGGGGGGGFGGFFGGFFFFCFFGG0
@M03364:396:000000000-C9LGT:1:1101:6917:8004 1:N:0:10
ACTCCTACGGGAGGCAGCAGTGGGGAATATTGCACAATGGGGGAAACCCTGATGCAGCAACGCCGCGTGAGTGATGACGGTCTTCGGATTGTAAAGCTCTGTCTTTAGGGACGATAATGACGGTACCTAAGGAGGAAGCCACGGCTAACTACGTGCCAGCAGCCGCGGTCATACGTAGGTGGCAAGCGTTGTCCGGATTTACTGGGCGTAAAGGGAGCGTAGGTGGATGTTTAAGTGGGATGTGAAATACCCGGGCTTAACCTGGGTGCTGCATTCCAAACTGGATATCTAG
+
GGGGGGGGGGGGGGGGGGGGGGGGGGGGGGGGGGGGGGGGGGGGGGGGGGGGGGGGGGGGGGGGGGGGGGGGGGGGGGGGGGGGGGGGGGGGGGGGGGGGGGGGGGGGGGGGGGCFEFGEF?FG=FFGC,6B:BFFFFGGGGGGGGEGGGGGGGGGGGGGGGGGGGGGG*CFGGGGGGGGGGGGGGGGGGGGGGGGGGGGGGGGGGGGGDGGGGGGGGGGGGGGGGGGGGFGGGGGGGGGGGGGGGGFGGGGGGGGGGGGFGGGGGGGGGGGGGGGGGGGFFGGGG7?FFFG
@M03364:396:000000000-C9LGT:1:1101:4171:8036 1:N:0:10
ACTCCTACGGGAGGCAGCAGTGGGGAATTTTCCGCAATGGGCGAAAGCCTGACGGAGCAATGCCGCGTGGAGGTGGAAGGCCTACGGGTCGTCAACTTCTTTTCTCGGAGAAGAAACAATGCCGGTATCTGCGGAATAAGCATCGGCTAACTCTGTGCCAGCAGCCGCGGTAAGACAGAGGATGCAAGCGTTATCCGGAATGATTGGGCGTAAAGCGTCTGTAGGTGGCTTTTCAAGTCCGCCGTCAAATCCCAGGGCTCAACCCTGGACAGGCGGTGGAAACTACCAAGCTGG
+
GGGGGGGGGEGGGGGGGGGGGGGGGGGGGGGGGGGGGGGGGGGGDGGGGGGGGGGGGGGGGGGGGGGGGGGGGEGGGGFGGFGCGCGG@GGEGCFGFGGGGGGFGGGDGGGFFDGGDEFFG-B3+@FF,3C,3>:8@EFGGFBFFGGF7CBFFGGGGEGGGGGGGGGGG*=FGGGGGGGGGGGGGGGFFFGGGAFGGGGEGGGGC7CFGGGGGGGGEE8CGFFFFGCFGGGGFGGGGGFGGDGGG=EG9FGGFGGGGGGGF6C6C76FFFGG3ECDGGGGFFGGGCCFFFFC69
@M03364:396:000000000-C9LGT:1:1101:2776:8071 1:N:0:10
ACTCCTACGGGAGGCAGCAGTGGGGAATATTGCACAATGGGCGCAAGCCTGATGCAGCGACGCCGCGTGCGGGATGGAGGCCTTCGGGTTGTAAACCGCTTTTGTTCAAGGGCAAGGCACGTTTTCGGCCGTGTTGAGTGGATTGTTCGAATAAGCACCGGCTAACTACGTGCCAGCAGCCGCGGTAATACGTAGGGTGCAAGCGTTATCCGGATTTATTGGGCGTAAAGGGCTCGTAGGCGGTTCGTCGCGTCCGGTGTGAAAGCCCATCGCTTAACGGTGGGGCTGCGCCGG
+
GGGGGGGGGGGGGGEGGGGGGGGGGGGGGGGGGGGGGGGGGGGGGGGGGGGGGGGGGGGGGGGGGGGGGGGGGGGGGGGGDGGGGGGGGGGGGGGGGFGGGGGGGGGGCGGGGGDCFDEEG-B>F3FC88855>DFGG=FF>FFFGG9FBFG<FGGGGGGGGDGGGGGGGGF:FFFFCFGFFGFGGGGGFGFGFGGGGGGGGGFGGGGG7FGGGGEFEGGGFGGGGCGGGGGGGGEEGGGGDGGEEEGGGGEGCEEG:CEGCCEFDCGGGCDDGGCFC=D0<GG)7<>DB5>DG
@M03364:396:000000000-C9LGT:1:1101:24929:8080 1:N:0:10
ACTCCTACGGGAGGCAGCAGTAGGGAATCTTCCACAATGGACGCAAGTCTGATGGAGCAACGCCGCGTGAGTGAAGAAGGTTTTCGGATCGTAAAGCTCTGTTGTTGGTGAAGAAGGATAGCGCTAGTCACTTGCCTTTATTTGACGGTAATCAACCAGAAAGTCACGGCTAACTACGTGCCAGCAGCCGCGGTAATACGTAGGTGGCAAGCGTTGTCCGGATTTATTGGGCGTAAAGCGAGCGCAGGCGGAAAAATAAGTCTAATGTGAAAGCCCTCGGCTTAACCGAGGAAC
+
GGGGGGGGGGGGGGGGGGGGGGGGGGGGGGGGGGGGGGGGFGGGCGFGGGGGGGGGGGGGGGGGGGGGDGGGGGGGGFGGGGGGGGGGGGGGGGGGGGGFGFFADCFEGFGGGG8E?FC,E<@++8FF8,C<,,:,7<A,CBFF<FGDGG7F=D@FGGFGFFGGGGGGGCEGFGGGGGGGGGGGGGGGGGGGGFGGGGGGCFFGGGGGGGGGGGGGEGGGGGGGFDFFGGGGGGEEEGGGGGGGGGGGCGGGDEFGGGGFFFFGGGGDGGGFFCGGGGGGDFE<DGGE:DEGG4
@M03364:396:000000000-C9LGT:1:1101:27075:8085 1:N:0:10
ACTCCTACGGGAGGCAGCAGTGGGGAATATTGCACAATGGAGGAAACTCTGATGCAGCGACGCCGCGTGAGTGAAGAAGTATTTCGGTATGTAAAGCTCTATCAGCAGGGAAGAAGACGACGGTACCTGCCTCAGCAGCCCCGGCTAACTACGTGCCAGCAGCCGCGGTAATACGTAGGGGGCAAGCGTTATCCGGATTTACTGGGTGTAAAGGGAGCGTAGACGGTTCAGCAAGTCTGAAGTGAAAGGCGGGGGCTCAACCCCCGGACTGCTTTGGAAACTGTCGGACTAG
+
GGGGGGGGGGGGGGGGGGGGGGGGGGGGGGGGGGGGGGGGGGGGGGGGGGGGGGGGGGGGGGGGGGGGGGGGGGGGGGGGGGGGGGGGGGGGGGGGGGGGGGGFGGGGGGGGGGFGCFFCC@FB+BFF:,A:5,>,9FFGGGGGGGFGGGFGFGGGGGGGGGGGGGGGG*=FGGGFGGGGGGGGFGGGGGGGGGGGGDGGGGGGGGGGGGGGGGGGGGGGGGEGGGGGGGGGGGGGGGGGFEGGGGGGGGGGGGGGGFGGGGGGGGGGGGGG=C?DFFEGFFGCFFGBG@FG
@M03364:396:000000000-C9LGT:1:1101:22252:8193 1:N:0:10
ACTCCTACGGGAGGCAGCAGTGGGGAATCTTGCACAATGGGCGGAAGCCTGATGCAGCGACGCCGCGTGCGGGACGAAGGCCTTCGGGCTGTAAACCGCTTTCAGCAGGGACGAGGCGAAAGTTACGGTCCCTGCAGAAGAAGCCCCGGCTAACTACGTGCCAGCAGCCGCGGTAATACGTAGGGGGCAAGCGTTATCCGGATTCATTGGGCGTAAAGCGCGCGTAGGCGGCCAGCCTGGTCGGGAGTCAAATCCGGGGGCTCAACCCCCGTCCGCTCCCGATACCGGCCGGCT
+
GGGGGGGGGGGGGGGGGGGGGGGGGGGGGGGGGGGGGGGGGGGGGGGGGGGGGGGGGGGGGGGGGGGGGGGGGGGGGGGGGGGGGGGGGGGGGGGGGGGGGGGGGGGGGGGGGFDGGGGG@:F@,@FGF*FFEFGGFFCFGFGGFGGGGGEGGGGGGGGGGGGGGGGGG:CGGGGGGGGGFGGGGGGGDFFGGGGGGGGGGGGGGGGGGGGGGGGDGGGGGGGGGGGGGGGGGGGGGGGGCGGGGGGGCGGGGGGGGGGGGDGGFCGGGGGGGGGGGGGGFFGDGFDEGFFGG)
@M03364:396:000000000-C9LGT:1:1101:13754:8195 1:N:0:10
ACTCCTACGGGAGGCAGCAGTGGGGAATCTTGCACAATGGGCGGAAGCCTGATGCAGCGACGCCGCGTGCGGGACGAAGGCCTTCGGGCTGTAAACCGCTTTCAGCAGGGACGAGGCGAAAGTGGCGGTCCCTGCAGAAGAAGCCCCGGCTAACTACGTGCCAGCAGCCGCGGTAATACGTAGGGGGCAAGCGTTATCCGGATTCATTGGGCGTAAAGCGCGCGTAGGCGGCCAGCCTGGTCGGGAGTCAAATCCGGGGGCTCAACCCCCGTCCGCTCCCGATACCGGCCGGCT
+
GGGGGGGGGGGGGGGGGGGGGGGGGGGGGGGGGGGGGGGGGGGGGGGGGGGGGGGGGGGGGGGGGGGGGGGGGGGGGGGGGGGGGGGGGGGGGGGGGGGGGGGGGGGGGGGGGGGGGGGECCF<,8FF414C<,<,?FGGGGGGGGGGGGGGEGGGGGGGGGGGGGGGG8CGGGGGGGGGFGGGGGGGGFGGGGGGGGGGGEEGGGGGGGGGGGEGGGGGDGEGGGGGGGGGGGGGGGGGGGEGG=EGGGGGGGGGGGGGGGGFGGGGGGE>CGGGDDGGFBEGGGGFGFFGG5
@M03364:396:000000000-C9LGT:1:1101:25605:8213 1:N:0:10
ACTCCTACGGGAGGCAGCAGTGGGGAATATTGCACAATGGGGGAAACCCTGATGCAGCAACGCCGCGTGAGTGATGACGGCCTTCGGGTTGTAAAGCTCTGTCTTCAGGGACGATACTGACTGTACCTGCGGCGGAAGCCACGGCTAACTACGTGCCAGCAGCCGCGGTAATACGTAGGTGGCGAGCGTTGTCCGGATTTACTGGGCGTAAAGGGAGCGTAGGCGGACTTTTAAGTGAGATGTGAAATACCCGAGCTCAACTTGGGTGCTGCATTTCAAACTGGAAGTCTAGCG
+
GGGGGGGGGGGGGGGGGGGGGGGGGGGGGGGGGGGGGGGGGGGGGGGGGGGGGGGGGGGGGGGGGGGGGGGGGGGGGGGGGGGGGGGGGGGGGGGGGGGGGGGGGGGFGGGGGDCC3CF9F-C85CFG<=@8+8@<@FGG>FFGGG>FGGGGEGGFGFGGGGGGGGGGG1:FGGGGGGGGGGGGGGGGGGGGGGGGGGGGGGGGGGGGGGGGGGDGGGGGGGGGGGEGEG?F<FFFGFGGGGGGGGGGGGGGGGDGGGGGGGGGGGGGGGGGGGGGGGGGFFGGGGGFGFFG*9
@M03364:396:000000000-C9LGT:1:1101:21107:8215 1:N:0:10
ACTCCTACGGGAGGCAGCAGTGGGGAATATTGCACAATGGGGGAAACCCTGATGCAGCAACGCCGCGTGAGTGATGACGGCCTTCGGGTTGTAAAGCTCTGTCTTCAGGGACGATAATGACGGTACCTGTGGAGGAAGCCACGGCTAACTACGTGCCAGCAGCCGCGGTCATACGTAGGTGGCGAGCGTTGTCCGGATTTACTGGGCGTAAAGGGAGCGTAGGCGGATTTTTAAGTGAGATGTGAAATACTCGGGCTTAACCTGAGTGCTGCATTTCAAACTGGAAGTCTAG
+
GGGGGGGGGGGGGGGGGGGGGGGGGGGGGGGGGFGGGGGGGGGGGGGGGGGGGGGGGGGGGGGGGGGGGGGGGGGGGFGGGGGGGGGGGGGGGGGGGFGGGGGGGGGGGGGGGG=@:FGDABBF+BFF<,8=3,B>BFA=B<7CFE:<FF9DF<FFDFFFGBCGFGGGE*;CCGGFFE:CFC:F*:CF<4=B,<FE@?/00<CGGGFG?EEFCFDFEEC:A?EFD>5CE@ECC8C<@<C9CFFGFGEC+<9F55C*9=FC:EFGCCCFCFFCFEGGGCFCFFGFG<FFC4*?
@M03364:396:000000000-C9LGT:1:1101:16867:8231 1:N:0:10
ACTCCTACGGGAGGCAGCAGTGGGGAATATTGCACAATGGGCGCAAGCCTGATGCAGCGACGCCGCGTGCGGGATGGAGGCCTTCGGGTTGTAAACCGCTTTTGTTCAAGGGCAAGGCACGGTTTCGGCCGTGTTGAGTGGATTGTTCGAATAAGCACCGGCTAACTACGTGCCAGCAGCCGCGGTAATACGTAGGGTGCAAGCGTTATCCGGATTTATTGGGCGTAAAGGGCTCGTAGGCGGTTCGTCGCGTCCGGTGTGAAAGTCCATCGCTTAACGGTGGATCCGCGCCGG
+
GGGGGGGGGGGGGGGGGGGGGGGGGGGGGGGGGGGGGGGGGGGGGGGGGGGGGGGGGGGGGGGGGGGGGGGGGGGGGGGGGGGGGGGGGGGGGGGGGGGGGGGGGGGFGGGGGGGGGGGGG:BFEFGG>@C@CFGGGGGGGFGGGGGGGGGGFGGGGGGGGGGGGGGGGFGGGGGGGGGGGGGGGGGGGGGGFGGGGGGGGGGGGGGGGGGGGGGGGGGGGGGGGGEGGGGGGGGGGGGGGGGGGGGGGGGGGGGGGGGGGGGGGGGGGGGGGGDDGGGGDFGGGGGFGFFGGG
@M03364:396:000000000-C9LGT:1:1101:26178:8243 1:N:0:10
ACTCCTACGGGAGGCAGCAGTGGGGAATCTTGCGCAATGGGCGGAAGCCTGACGCAGGGACGCCGCGTGCGGGAGGAAGGCCCTCGGGTTGTAAACCGCTTTCAGCAGGGACGAGGCCGCAAGGTGACTGTCCCTGCAGAAGAAGCCCCGGCTAACTACGTGCCAGCAGCCGCGGTAATACGTAGGGGGCGAGCGTTATCCGGATTCATTGGGCGTAAAGCGCTCGTAGGCGGCCTGCTAGGTCGGGAGTCAAATGCGGGGGCCCAACCCCCGGCCGCTCCCGATACCGGCGGG
+
GGGGGGGGGGGGGGGGGGGGGGGGGGGGGGGGGGGGGGGGGGGGGGGGGGGGGGGGGGGGGGGGGGGGGGGGGGGGGGGGGGGGGGGGGGGGGGGGGGGGGGGGGCF8FGGGGFEGDGFGC5>*,@FF,,@8,<C:FGF?FFGFG78FFGGEFEGGGGGGGGGGGGGGG>FGGGGEEGGGGGGGGGGGGEEGGGGGGGGGGGGGGGGGGGGGGGGGGGGFGGGGGGCGGGGGGGEGGGGGGGGGGGGGGGG99EGGGGGGGGGDGDGGGGGGGGGGGG5DEFGDGDGFGFFCGD
@M03364:396:000000000-C9LGT:1:1101:22124:8263 1:N:0:10
ACTCCTACGGGAGGCAGCAGTGGGGGATATTGCACAATGGACGAAAGTCTGATGCAGCGACGCCGCGTGAGTGAAGAAGTATTTCGGTATGTAAAGCTCTATCAGCAGGGAAGAAAGGCTCCGGGAGGCTAGATGACGGTACCTGCGTAAGAAGCCCCGGCTAACTACGTGCCAGCAGCCGCGGTAATACGTAGGGGGCAAGCGTTATCCGGATTTACTGGGTGTAAAGGGAGCGCAGACGGATGTGCAAGTCTGATGTGAAAGCCCGGGGCTCACCCCCGGGACTGCATTGG
+
GGGGGGGGGGGGGGGGGGGGGGGGGGGGGGGGGGGGGGGGGGGGGGGGGGGGGGGGGGGGGGGGGGGGGGGGGGGGGGGGGGGGGGGCFGGGGGGGGGGGGGGFGGGGGGGGGGG8<BF,33B+3@FF+:=,,<F9DC@C>FGFG,CFGGGGGEFGGCCEGGGGGGGGGFGGGGGGFGGGGGGGEGGGGGGGFGGEGGGGGFCDGGEGGGGGCEGGGGGGGG0AECGGGGGGGGGGC55CEGGGGGGFGGGGGGGFFCCCFFFFGDFGGGGG:C6CCFGGFFGDGFFFGFFGD
@M03364:396:000000000-C9LGT:1:1101:20102:8296 1:N:0:10
ACTCCTACGGGAGGCAGCAGTGGGGAATATTGCACAATGGGCGCAAGCCTGATGCAGCGACGCCGCGTGCGGGATGGAGGCCTTCGGGTTGTAAACCGCTTTTGTTTGGGAGCAAGCCCTTCGGGGTGGGTGTACCTTTCGCATAAGCACCGGCTAACTACGTGCCAGCAGCCGCGGTAATACGTAGGGTGCGAGCGTTATCCGGATTTATTGGGCGTAAAGGGCTCGTAGGCGGTTCGTCGCGTCCGGTGTGAAAGTCCATCGCCTAACGGTGGATCTGCGCCGGGTCCGGGC
+
GGGGGGGGGGGGGGGGGGGGGGGGGGGGGGGGGGGGGGGGGGGGGGGGGGGFGGGGGGDGGGGGGGGGGGGDGFGFFGGGGGGGGGGGGGGGGGGGGGGGGGDGGFGGGGGGEGFGFFFDA@>8+@3@*35+5,8@@FCFF:>>*,8?DFFCGGDGAC;<CE<FFGFFE,BBC7CFG*8CFGGGFGGGEGGGG*C>EEE>EFFEG::CCGFGF6CFEGC8CGGGCFCEEGGDG=EGCCGCC::EGG5E==/15<+<C<?7<A>=CD574C=<1:C**9+;F3*9)755)).>C)
@M03364:396:000000000-C9LGT:1:1101:27290:8297 1:N:0:10
ACTCCTACGGGAGGCAGCAGTGGGGAATATTGCACAATGGGGGAAACCCTGATGCAGCAACGCCGCGTGAGTGATGACGGCCTTCGGGTTGTAAAGCTCTGTCTTCATGGACGATATTGAGAGTACCTACATTTGCAGCCCACGCTAACTACGTGCCAGCAGCCGCGGTGATACGTAGGGGGCACGCGTTATCCGGATTCATTGGGCGTAAAGCGCGCGTAGGCGGCCAGCCTGGCCGGGAGTCAAATCCGGGGGCTCAACCCCCGTCCGCTCCCGATACCGGCCGGCTTGAGT
+
FGGFGF@FEGGGGDEGGGCFGGGCDGGFGFGFGGG9FGFGGEDGGGC8@FGFAFGGGGD<FGGEGCGCCCGGFGFGFE@B>F+,CB+CE?CFFGGAEEEEEBF@D,B5,,B<B::8+5,,5-8:85<F,,AA,8,,C=,,>,+3+@+@,@A<+@FF7,@<FCG7<BFDG*>D<;BDFGGE>GEG*;:F*<FGGFGCF:@FFGF72;ECG8EGG9*?85?CE>;@C>5=EGGGFC5*2:5E8C:FG7CFDGGGG=EEDFFGGG3=EGCGGDE*>7CDDGGGFFGDDGC:/070>2
@M03364:396:000000000-C9LGT:1:1101:19935:8302 1:N:0:10
ACTCCTACGGGAGGCAGCAGTGGGGAATATTGCACAATGGGGGGAACCCTGATGCAGCGACGCCGCGTGCGGGATGGAGGCCTTCGGGTCGTGAACCGCTTTTGATTGGGAGCAAGCGTGAGTTAGTGTACCTTTCGAATAAGCACCGGCTAACTACGTGCCAGCAGCCGCGGTAATACGTAGGGTGCAAGCGTTGTCCGGAATCATTGGGCGTAAAGGGCTCGTAGGCGGTTCGTCGCGTCCGGTGTGAAAGCCCATCGCTTAACGGTGGGTCTGCGCCGGGGACGGGCGGGC
+
GGGGGGGGGGGGGGGGGGGGGGGGGGGGGGGGGGGGGGGGGGGGGGGGGGGGGGGGGGGGGGGGGGGGGGGGGGGGGGGGGGGGGGGGGGGGGGGGGGGGGGGFFGGGGGGCEGCGC@CF*-<,,?CC,,7<,CFFCCFF*<FGFGGGGGGE?FGGGGFGGGGGGGGGG:CGGGGEGGGG<FGGGGGGG?CFGGGGGFGGGCE>FCFCGGGGG5:EGGGGGF8CE5FGGGGGGGGGGGGGGC:EEGGEDCCFGGFGCFGECE*797CD7C5C1:*9FGEDDFG)5>)8CBFG<)
@M03364:396:000000000-C9LGT:1:1101:21735:8317 1:N:0:10
ACTCCTACGGGAGGCAGCAGTAGGGAATTTTCGGCAATGGGGGGAACCCTGACCGAGCAACGCCGCGTGAGTGAAGAAGGTCTTCGGATTGTAAAGCTCTGTTGTAAGGGAAGAACGTCAGTCAGAAGATGCGTGAGTGACGGTACCTTACCAGAAAGCCACGGCTAACTACGTGCCAGCAGCCGCGGTAATACGTAGGTGGCGAGCGTTATCCGGAATTATTGGGCGTAAAGGGTGCGTAGGCGGCTGATTAAGTTCGTGGTTAAAGCGTGGGGCTCAACCCCATAAAGCCAC
+
GGGGGGGGGGGGGGGGGGGGGGGGGGGGGGGGGGGGGGGGGGGGGGGGGGGGGGGGGGGGGGGGGGGGGGGGGGGGGFGGGGGGGGGGGGGGGGGGGGGGGGGGGEGFGGGGFGFGGFGGG-@,3@FC3<78::F+=FGGGGGGGGGGGGGGGGGGGGGGGGGGGGGGGGGGGCFFGGGGGGGGGGGGECGGGGG@FFGGGGGGGGGGGGGGGGGGGGGGGG?FGGFGCEEGGGGFGGECEGGGGGGGGCGFFGGGGGGGGGGGGGFGGGCCDGGDGDFFFFGGGGGFFFF9>5
@M03364:396:000000000-C9LGT:1:1101:13602:8348 1:N:0:10
ACTCCTACGGGAGGCAGCAGTGGGGAATATTGCACAATGGGCGCAAGCCTGATGCAGCGACGCCGCGTGCGGGATGGAGGCCTTCGGGTTGTAAACCGCTTTTGTTCAAGGGCAAGGCACGGTCTTTGGCCGTGTTGAGTGGATTGTTCGAATAAGCACCGGCTAACTACGTGCCAGCAGCCGCGGTAATACGTAGGGTGCAAGCGTTATCCGGATTTATTGGGCGTAAAGGGCTCGTAGGCGGTTCGTCGCGTCCGGTGTGAAAGTCCATCGCTTAACGGTGGATCCGCGCCG
+
GGGGGGGGGGGGGGGGGGGGGGGGGGGGGGGGGGGGGGGGGGGGGGGGGGGGGGGGGGGGGGGGGGGGGEGGGEGGGGGGGGGGGGGGGGGGGGGGFEGGGGGGGGF,FFGGGGGGGEGGG7F@+@FG,,@835D:>DCFFC@DFF,@DF>DFGCGFGGFGGGDGGGGGGGGGGGAFFFGGGGGGG<:*?FFFFGGGGGGEGGGGGGGGGFGGDGGGGGGFFGFDGEECCGGGGGGEECFGGGGGCC:;AGGGGGCCEGE5ECGGGGFFGFCDGG3<FFGEFDGFGGFGFFGC<
@M03364:396:000000000-C9LGT:1:1101:12669:8364 1:N:0:10
ACTCCTACGGGAGGCAGCAGTGGGGAATATTGCACAATGGGCGCAAGCCTGATGCAGCGACGCCGCGTGCGGGATGGAGGCCTTCGGGTTGTAAACCGCTTTTGTTCAAGGGCAAGGCACGGTTTCGGCCGTGTTGAGTGGATTGTTCGAATAAGCACCGGCTAACTACGTGCCAGCAGCCGCGGTAATACGTAGGGTGCAAGCGTTATCCGGATTTATTGGGCGTAAAGGGCTCGTAGGCGGTTCGTCGCGTCCGGTGTGAAAGTCCATCGCTTAACGGTGGATCCGCGCCGG
+
GGGGGGGGGGGG>FGGGGGGGGGGGGGGGGGGGGGGGGGGGGGGGGGGGGGGGGGGGGGGGGCGGGGGGGGGGGGGGGGGGGGGGGGGGEGGGGGGGGGGGGGGGGFFGGGGGGGFGGFGG7D:FFGC:+@*583>CFFGGFFEGFGGGFFF>;FGGGGGDGGGGGGGG7CEFF@FGGGGGGGGGGGGGFECCFFEGGGGGFFFGGGGGGGEGCG5F?FGGGGGGG>8EGFGC=EGGGGGFGGCEGGGGGGEGEEGG=EGG@>FFGGGGGGGD5F5:>EDB:E3FG4FGFF795
@M03364:396:000000000-C9LGT:1:1101:21210:8367 1:N:0:10
ACTCCTACGGGAGGCAGCAGTGGGGAATCTTGCACAATGGGCGAAAGCCTGATGCAGCGACGCCGCGTGCGGGATGAAGGCCTTCGGGTTGTAAACCGCTTTCAGCAGGGACGAGGCGAAAGTGGCGGTCCCTGCAGAAGAAGCCCCGGCTAACTACGTGCCAGCAGCCGCGGTAATACGTAGGGGGCAAGCGTTATCCGGATTCATTGGGCGTAAAGCGCGCGTAGGCGGTCTGTTAGGTCGGGAGTCAAATCCGGGGGCTCAACCCCCGTCCGCTCCCGATACCGGCAGACT
+
GGGGGGGGGGGGGGGGGGGGGGGGGGGGGGGGGGGGGGGGGGGGGGGGGGGGGGGGGGGGGGGGGGGGGGGGGGGGGGGGGGGGGGGGGGGGGGGGGGGGGGGGGGGGGGGGGFGGFGGF7*@,,@CF**58>FG,@FGGGGGGFGGGGGGGFGGGGGGGGGGGGGGGG:EGGGGGGGGGGGGGGGGGGGGGGGGGGGGGGGGGGGGGGGGGGGGGGGGGGGGGGGGGGGGEGGGGGGGGGGGGGGGGGG?FGGGGGGGGGCFGGGGGGGGDGGGGGCGGF>EGGGGFGBEFF4
@M03364:396:000000000-C9LGT:1:1101:12902:8377 1:N:0:10
ACTCCTACGGGAGGCAGCAGTAGGGAATCTTCCACAATGGACGCAAGTCTGATGGAGCAACGCCGCGTGAGTGAAGAAGGTTTTCGGATCGTAAAGCTCTGTTGTTGGTGAAGAAGGATAGCGGTAGTAACTGGCCTTTATTTGACGGTAATCAACCAGAAAGTCACGGCTAACTACGTGCCAGCAGCCGCGGTAATACGTAGGTGGCAAGCGTTGTCCGGATTTATTGGGCGTAAAGCGAGCGCAGGCGGAAAAATAAGTCTAATGTGAAAGCCCTCGGCTTAACCGAGGAAC
+
GGGGGGGGGGGGGGGGGGGGGGGGGGGGGGGGGGGGGGGGGGGGGGGGGGGGGGGGGGGGGGGGGGGGGGGGGGGGGGGGGGGGGGGGGGGGGGGGGGGGGGGGGGGGGGGGGGGGDEF<F-@+4CFG<,CCDBFGFGGGGGGGFGGGGGGGGGGGGGGFGGGGGGGGGGGGGGGGGGGGGGGGGGGGGGGGGGGGGGGGGGGGGGGGGGGGGGGGGGGGGGDGGGGGGGGGGGGGGGGGGGEGGGGGGGGGGGGGGGGGGGGGGGGGGGGGGGGGGGGGDFGGGGGFGDEGGG
@M03364:396:000000000-C9LGT:1:1101:11420:8383 1:N:0:10
ACTCCTACGGGAGGCAGCAGTGGGGAATCTTGCACAATGGGCGGAAGCCTGATGCAGCGACGCCGCGTGCGGGACGAAGGCCTTCGGGCTGTAAACCGCTTTCAGCAGGGACGAGGCGAAATTGGCGGTCCCTGCCGAAGAAGCCCCGGCTAACTACGTGCCAGCAGCCGCGGTAATACGTAGGGGGCAAGCGTTATCCGGATTCATTGGGCGTAAAGCGCGCGTAGGCGGCCAGCCTGGTCGGGAGTCAAATCCGGGGGCTCAACCCCCGTCCGCTCCCGATACCGGCCGGCT
+
GGGGGGGGGGGGGGGGGGGGGGGGGGGGGGGGGGGGGGGGGGGGGGGGGGGGGGGGGGGGGGGGGGGGGGGGGGGGGGGGGGGGGGGGGGGGGGGGGGGGGGGGGGGGGGGGGGEGGGG<>-?F3>FE*44<FFB,=FFEEFFGFFGEGGCF,@FGGGGGGGGGGFGGG*?EEGGCFGGGEFGGGGGGDEFGGGGGGFGGGGGGGGGGCCCGGGGGGGGGCGGGGGGGGGGGEGGCGGGGEGGGGGGGGG7CGFCEGDGGECGGGGCDGGECDGGGGDEGBBGGGGGEGFFGG)
@M03364:396:000000000-C9LGT:1:1101:10879:8398 1:N:0:10
ACTCCTACGGGAGGCAGCAGTAGGGAATTTTCGGCAATGGGGGGAACCCTGACCGAGCAACGCCGCGTGAGTGAAGAAGGTCTTCGGATTGTAAAGCTCTGTTGTAAGGGAAGAACGTCAGGCAGAAGATGCGTGAGTGACGGTACCTTACCAGAAAGCCACGGCTAACTACGTGCCAGCAGCCGCGGTAATACGTAGGTGGCGAGCGTTATCCGGAATTATTGGGCGTAAAGGGTGCGTAGGCGGCTGATTAAGTTCGTGGTTAAAGCGTGGGGCTCAACCCCATAAAGCCAC
+
GGGGGGGGGGGGGGGGGGGGGGGGGGGGGGGGGGGGGGGGGGGGGGGGGGGGGGGGGGGGGGGGGGGGGGGGGGGGGGGGGGGGGGGGGGGGGGGGGGGGGGGGGGGGGGGGGGFGGGG7F<F3*CFG,<??FFG<=FGFGGGGGEGGGGGGCGFGGGGGGGGGGGGGGGGGGGGGGGGGGGGGGGGGGGDGGGGFGGGGGGGGGGGGGGGGGGGGDGGGGGGGGGGGEGGGGGGGGGGEGGGGGGGGG=CFGGGGFCGGGGGCCGGGGGGGGGGGGFGGFFGGGGGFFFFGGF
@M03364:396:000000000-C9LGT:1:1101:7334:8403 1:N:0:10
ACTCCTACGGGAGGCAGCAGTGGGGAATATTGCACAATGGGCGCAAGCCTGATGCAGCGACGCCGCGTGCGGGATGGAGGCCTTCGGGTTGTAAACCGCTTTTGTTTGGGAGCAAGCCCTTCGGTGTGGGTGTCCCTTTCGAATAAGCACCGGCTAACTACGTGCCAGCAGCCGCGGTAATACGTAGGGTGCGAGCGTTATCCGGATTTATTGGGCGTAAAGGGCTCGTAGGCGGTTCGTCGCGTCCGGTGTGAAAGTCCATCGCCTAACGGTGGATCTGCGCCGGGTACGGGC
+
GGGGGGGGGGGGGGGGGGGGFGGGGGGGGGGGGGGGGGGGGGGGGGGGGGGGGGGGGGGGGGGGGGGGGGGGGGGGGGGGGGGGGGGGGGGGFGGGGGGFFDGFFG@FEEGGDFGGGGGGGCFF+@FG++88F,@>FGGGG7D@F;<DFGGGGGGGGGGGFGGGFGGGG:CFFGGDGEGGGGGGGGFGGGGGGGGGEGGGGFFGGDEEGGGGGFDFGGCE*<E5EGGGGGGGGGGGGGGGGGGGGECEE?GGDC9<CCCF9EGGGGED<4A>CGGGGGGGFFDGGGG>3@DDD)
@M03364:396:000000000-C9LGT:1:1101:13277:8426 1:N:0:10
ACTCCTACGGGAGGCAGCAGTAGGGAATCTTCCACAATGGACGCAAGTCTGATGGAGCAACGCCGCGTGAGTGAAGAAGGTTTTCGGATCGTAAAGCTCTGTTGTTGGTGAAGAAGGATAGGGGTAGTAACTGGCCTTTATTTGACGGTAATCAACCAGAAAGTCACGGCTAACTACGTGCCAGCAGTCGCGGTAATACGTAGGTGGCAAGCGTTGTCCGGATTTATTGGGCGTAAAGCGAGCGCAGGCGGAAAAATAAGTCTAATGTGAAAGCCCTCGGCTTAACCGAGGAAC
+
GGGGGGGGGGGGGGGGGGGGGGGGGGGGGGGGFGGGGGGGGGGGGGGGFGGGGGGFFFGGGGGGGGGGGGGGGGGGGGFFFGGGGGGGGGGGGGGGGGGGGGGGGGFGGGGFGFGGG?FDA9B++8BF,8C@<BFDFGGADGFF?FGGGGGGGGGGFGGGGGGGGGGGG@EGFGGGGGGGGGFFGGGGFGDEFFEGGGGGGGGGGGGGGGGFEGGGGGGGEGGGGFGGGGGGGGGGGGGGGGGGGGGGCEGEGDCGDFGF+<CGFFGGGGGGGGGGGFGDEFGGGGGDDEDDF<
@M03364:396:000000000-C9LGT:1:1101:14097:8433 1:N:0:10
ACTCCTACGGGAGGCAGCAGTGGGGAATATTGCACAATGGAGGAAACTCTGATGCAGCGACGCCGCGTGAACGAAGAAGTATTTCGGTATGTAAAGTTCTATCAGCAGGGAAGATTATGACGGTACCTGTCCACGAAGCCCCGGCTAAATACGTGCCAGCAGCCGCGGTCATACGTATGGGGCAAGCGTTATCCGGATTTACTGGGTGTAAAGAGAGCGTAGACGGTAATGTAAGTCTGAAGTGAAATGCAGGGGCTTAACCCCTGAACTGCTTTGGAAACTATATAACTGG
+
GGGGGGGGGGGGGGGGGGGGGGGGGGGGGGGGGGGGGGGGGGGGGGGGGGGGGGGGGGGGGGGGGGGGGGGGGGGGGGGGGGGGGGGGGGGGGGGGGGGGGGGGGGGGGGGGGFDGCFGFG7FB:CEF:,8B?,BFFFGGGEGFGGFCGFCFDFGGGGGGGGGGGGGGG1>FGGGGGGGGGGGGGGGGGGGGGGGGGGGGGGGGGGGGGGGGGGGGGGGGGGGEGGAFGGGGGGGGGGGGGGGGGGGGGGGGGGGGGGGGFDGGGGGFGGGGGGGGGGGGFFGGGGGFGFFG
@M03364:396:000000000-C9LGT:1:1101:17172:8443 1:N:0:10
ACTCCTACGGGAGGCAGCAGTGGGGAATATTGCACAATGGGCGCACGCCTGATGCAGCAACGCCGCGTGAAGGAAGAAGGTTTTCGGATCGTAAACTTCTATCAGCAGGGAAGAAATAATGTCGATACCTGGCTAAGACGCTCCGGCTAACTACGTGCCAGCAGCCGCGTTAATACGTAGGGAGCAAGCGTTATCCGGATTTACTGGGTGTAAAGGGTGCGCAGGCGGCCAAGCAAGTCAGCCGTGAAGTTCCGAGGCTCAACTTCGGAGCTGCTTTTGCACCTGCGAGGCT
+
9FDGFFGGGGC@FCG7@FGG;CFGGGCFEFFGC9EGCEDFGGGDF+7FGGCFFGGGGGDFD6@FEFGFC7<FE8FGD=FGFGGFDFG=FEGE8ECFFFFFGFG,@=FEFDFGEFDE,5C,:8C,+3B:5,,,,,,87:,++B+:=F3@FGF>@CFFF@CFDFGCFFGF:**6*7,<<FB,<:2**1C+1*=:**<:<**=<,727?CC3*1+59@7>E8/8>5?>5EEGC*:**2<@++0<+*12:*1+3<F?C>*7?*:009++**15)5*2CE*00A***:C**))/08*
@M03364:396:000000000-C9LGT:1:1101:20192:8459 1:N:0:10
ACTCCTACGGGAGGCAGCAGTGGGGAATATTGCACAATGGGCGCAAGCCTGATGCAGCGACGCCGCGTGCGGGATGGAGGCCTTCGGGTTGTAAACCGCTTTTGTTTGGGAGCAAGCCCTTCGGAGTGATTGTACCTTTCGAATAAGCACCGGCTAACTACGTGCCAGCCGCCGCGGTAATACGTAGGGTGCGAGCGTTATCCGGATTCATTGGGCGTAAAGCGCGCGTAGGCGGCCAGCCTGGTCGGGAGTCAAATCCGGGGGCTCAACCCCCGTCCGCTCCCGATACCGGCC
+
GGGGGGGGGGGGGGGGGGGGGGGGGGGGGGGGGGGGGGGGGGGGGGGGGGGGGGGGGGGGGGGGGGGGGGGGGGGGGFFGGGGGGGGGGGGGGGGGGGGGGGGGGGGGGGGGGGGG?FGDFCD++8@F,,38@,@AFFGGGGFF:>FFGGGGGGGGGGGGGGGGGGGGG*:CC@FFDEGGGGGGGGGGGGGGGEGGGGGGFFGGGCGGGGGGGGGGGGGEFGFGGGGGGGGGGGGGGGGGFGGGGGGGGGGGGC:0C6EEGGGGGC5>FGG<DEEDDGGGDFGGCD57D6@DGC
@M03364:396:000000000-C9LGT:1:1101:11046:8484 1:N:0:10
ACTCCTACGGAGGCAGCAGTGGGGAATCTTGCACAATGGGCGAAAGCCTGATGCAGCGACGCCGCGTGCGGGACGAAGGCCTTCGGGTTGTAAACCGCTTTCAGCAGGGACGAGGCCGCAAGGTGACGGTACCTGCAGAAGAAGCCCCGGCTAACTACGTGCCAGCAGCCGCGGTAATACGTAGGGGGCGAGCGTTATCCGGATTCATTGGGCGTAAAGCGCGCGTAGGCGGCCTGCTAGGTCGGAACTCAAATCCGGGGGCTCAACCCCCGCCCGGTTCCGATACCGGCAGGC
+
GGGGGGGGGGGGGGGGGGGGGGGGGGGGGGGGGGGGGGGGGGGGGGGGGGGGGGGGGGGGGGGGGGGGGGGGGGGGGGGGGGGGGGGGGGGGGGGGGGGGGGGGGGGBGGGGGGGGGGG:<@D@,@FF58>>FGGGGGGFGGFFGFGGGGGGCGGGGGGGGGGGGGGGGGGGGGEGGGGGGEGGGGGGGGGGGGCGGGGGGGCECGGGGGGGGGGGGFGGGGGGGC8CGGGGGGGGGCGGGGGGGGGGGGGGGFFGGGGGGGCFFGFFGGGGGGGDG9=D@B7DDGGFGB5DG5
@M03364:396:000000000-C9LGT:1:1101:10426:8485 1:N:0:10
ACTCCTACGGGAGGCAGCAGTGGGGAATCTTGCACAATGGAGGAAACTCTGATGCAGCGACGCCGCGTGAGTGATGACGGCCTTCGGGTTGTAAAGCTCTGTCTTCAGGGACGATACTGACGGTACCTGAGGCGGAAGCCACGGCTAACTACGTGCCAGCAGCCGCGGTCATACGTAGGTGGCGAGCGTTGTCCGGATTTACTGGGCGTAAAGGGAGCGTAGGCGGATTTTTAAGTGAGATGTGAAATACTCGGGCTTAACCTGAGTGCTGCATTTCAAACTGGAAGTCTAG
+
GGGGGGGGGGGGGGGGGGGGGGGGGGGGGGGGGGGGGGGGGGGGGGFGGGGGGGGGGGGGGGGGGGGGGGGGGGGGGGGGGGGGGGGGGGGGGGGGGGGGGGGGGGGGGGGGGGE:+5CFFEFB+BFD:=@++8@++@FEEFGFGE+@FF>FFGGGGGGGGGGGEGFGE=C:CGGGGFGFGGGGEGGEEEGEFGGGEGDCGGGGGGGGGGEFGGGGGGGCGGGGGG8CCFGFF?FFGDF9FFGGFGFF?9CFGGGGGGGGGGGGGFCFGGGGFGGCGFFCF?GGGGFFGF8F
@M03364:396:000000000-C9LGT:1:1101:22172:8496 1:N:0:10
ACTCCTACGGGAGGCAGCAGTGGGGAATATTGCACAATGGGCGCAAGCCTGATGCAGCGACGCCGCGTGCGGGATGGAGGCCTTCGGGTTGTAAACCGCTTTTGTTCAAGGGCAAGGCACGTTTTCGGCCGTGTTGAGTGGATTGTTCGAATAAGCACCGGCTAACTACGTGCCAGCAGCCGCGGTAATACGTAGGGTGCAAGCGTTATCCGGATTTATTGGGCGTAAAGGGCTCGTAGGCGGTTCGTCGCGTCCGGTGTGAAAGTCCATCGCTTAACGGTGGATCCGCGCCGG
+
GGGGGGGGGGGGGGGGGGGGGGGGGGGGGGGGGGGGGGGGGGGGGGGGGGGGGGGGGGGGGGGGGGGGGGGGGGGGGGGGGGGGGGGGGGGGGGGGGGGGGGGGGGGGGGGGGGCFCGGGDBF<CFFG@8@5*@:FGFFFGFFGGG9BFFFEFGGGGGGGGGGGGGGGG8BFCFGGGGGGGGGGGGGGGGGFCFFGGGGGGGGGGGGGGCFEGCEGGDGGGGGGGGCEFGGGGGGGDGGGGGGGEEGGGGCGGGGGG=EGG:FGGGGGGGGGGGFDGGGGFFGFFGGFGFFDGG
@M03364:396:000000000-C9LGT:1:1101:15675:8499 1:N:0:10
ACTCCTACGGGAGGCAGCAGTGGGGAATTTTCCGCAATGGGCGAAAGCCTGACGGAGCAATGCCGCGTGGAGGTGGAAGGCCTACGGGTCGTCAACTTCTTTTCTCGGAGAAGAAACAATGACGGTATCTGAGGAATAAGCATCGGCTAACTCTGTGCCAGCAGCCGCGGTAAGACAGAGGATGCAAGCGTTATCCGGAATGATTGGGCGTAAAGCGTCTGTAGGTGGCTTTTCAAGTCCGCCGTCAAATCCCAGGGCTCAACCCTGGACAGGCGGTGGAAACTACCAAGCTGG
+
GGGGGGGGGGGGGGGGGGGGGGGGGGGGGGGGGGGGGGGGGFGEGGEGGGGGGGGGGGGGGGGGGGGGGGGGGECFGGGGFGE=FGGGGCFGGGGGGFGGGGE<FFCG@FEGFGFFEFGDGA<8FFFG3,9,<B>C@F9FEFFF:<7DBDFCDFGEGC@FFGFFGGGGG4=FGDFGGFCFFFCFCFFFFGEGEGCGGD7=FFF:FGDGGEEGCAEDECEGGFGCGFCCF@CCGGGCFGFDEEDGEGGGDE60<FFEDECGGDF=CGGGF0<7CEEDGGGG==EFGGCF4:@FGG
@M03364:396:000000000-C9LGT:1:1101:6431:8500 1:N:0:10
ACTCCTACGGGAGGCAGCAGTGGGGAATATTGCACAATGGGCGCAAGCCTGATGCAGCGACGCCGCGTGCGGGATGGAGGCCTTCGGGTTGTAAACCGCTTTTGTTCAAGGGCAAGGCACGTTTTCGGCCGTGTTGAGTGGATTGTTCGAATAAGCACCGGCTAACTACGTGCCAGCAGCCGCGGTAATACGTAGGGTGCAAGCGTTATCCGGATTTATTGGGCGTAAAGGGCTCGTAGGCGGTTCGTCGCGTCCGGTGTGCAAGTCCATCGCTTAACGGTGGATCCGCGCCGG
+
GGGGGGGGGGGGGGGGGGGGGGGGGGGGGGGGGGGGGGGGGGGGGGEGGGGGGGGGGGDGGGGGGGGGGGGGGGGGGGGDGGGGGGGGGGGGGGGGGGGGGGGGGGGGGFFEGG+>FFFGG-BF7FGG+3@5*@AFBC8=:9:@,?,<F:,DDFFGFGFCCC:*@FFFG<<<FGFGGGGGGDEGEGGEF<CFGCEGGGGEG?FGGGG5EFGGGGCEGCFFFCFGGD5C@CC*C8EGCEFE+:CEEGGEEEGGGGE=31CEC+:7:>EF7>CGC5FDDF5DEFE<7*5>FF>5)9
@M03364:396:000000000-C9LGT:1:1101:13016:8505 1:N:0:10
ACTCCTACGGGAGGCAGCAGTGGGGAATATTGCACAATGGGGGAAACCCTGATGCAGCAACGCCGCGTGAGTGATGACGGCCTTCGGGTTGTAAAGCTCTGTCTTCAGGGACGATAATGACGGTACCTGCGGAGGAAGCCACGGCTAACTACGTGCCAGCAGCCGCGGTCATACGTAGGTGGCGAGCGTTGTCCGGATTTACTGGGCGTAAAGGGAGCGTAGGCGGATTTTTAAGTGAGATGTGAAATACTCGGGCTTAACCTGAGTGCTGCATTTCAAACTGGAAGTCTAG
+
GGGGGGGGGGGGGGGGGGGGGGGGGGGGGGGGGGGGGGGGGGGGGGGGGGGGGGGGGGGGGGGGGGGGGGGGGGGGGGGGGGGGGGGGGGGGGGGGGGGGGGGGGGGGGGGGGGGGCFGGF>FB:FFG?,88+@FB@FGGGGGGGGFFGGGGGGGGGGGGGGGGGGGGG*=FGGGGGGGGGGGGGGGGGGGGGGGGGGGGGGGGGGGGGGGGGGGGGGGDGGGGGGEEGGGGGGGGGGGGGGGGGGGGGGGGGGGGGGGGFGGGGGGGGGGGGGGGGGGGFFGGGGGFGFFG
@M03364:396:000000000-C9LGT:1:1101:9664:8546 1:N:0:10
ACTCCTACGGGAGGCAGCAGTGGGGAATCTTGCACAATGGGCGGAAGCCTGATGCAGCGACGCCGCGTGCGGGACGAAGGCCTTCGGGCTGTAAACCGCTTTCAGCAGGGACGAGGCGAAAGTTACGGTACCTGCAGAAGAAGCCCCGGCTAACTACGTGCCAGCAGCCACGGTAATACGTAGGGGGCAAGCATTATCCGGATTCATTGGGCGTAAAGCGCGCGTAGGCGTCCAGCCTGGTCGGGAGTCAAATCCGTGGGCTCAACCCCCGTCCGCTCCCGATACCGGCCGGCT
+
GGGGGGGGGGGGGGGGGGGGGFDFGGGGGGFGGGFGCGGGGGGGGGGGGGFFGGGGGGGGGEEGGG@FEGGGCCCFG+CFGFGGGG7==@FFGFGGGEGEEGGDBFGGFCGG3>5C7FG>*<88FFFD31:<<,3<CGGGGGGG>7B<BC7<FF<CGD=FGCCF7FGGG*@EC:**+0<C<ECG?5:*/;8EFG7:C@9C>ECE6CGGCFFFEGGC87CC*:CEEEGGGG*?EGFDC::88+*/85CEFC+:FF?E*;C5C*5+?CCC*9CD<EGDGG=F)5:)9C*7D>:C3)
@M03364:396:000000000-C9LGT:1:1101:2954:8554 1:N:0:10
ACTCCTACGGGAGGCAGCAGTAGGGAATCTTCCACAATGGACGCAAGTCTGATGGAGCAACGCCGCGTGAGTGAAGAAGGTTTTCGGATCGTAAAGCTCTGTTGTTGGTGAAGAAGGATAGTGGCAGCAACTGGCCATTATTTGACGGTAATCAACCAGAAAGTCACGGCTAACTACGTGCCAGCAGCCGCGGTAATACGTAGGTGGCAAGCGTTGTCCGGATTTATTGGGCGTAAAGCGAGCGCAGGCGGAAAGATAAGTCTGAAGTGAAAGCCCCCGGCTTAACCGGGGAAC
+
GGGGGGGGGGGGGGGGGGGGGGGGGGGGGGGGGGGGGGGGGGGGGGGGGGGGGGGGGGGGGGGGGGGGGGGGGGGGGGGGGGGGGGGGGGGGGGGGGDGGFFFGGGGGGGGFGGEFG=CEFGF8BFFG<:A::FFFFF?AFFGFGFEEGGGFGGGGFEGGCGGGGGFGGFGGGGGGGGGGGGGGGGGGGGGGGGGGGGGGGGGGGGGGGCGGGFFGGGGGGG:CFGGGCFGGGGGGFGGGGGGG8=ECGGGEGCGGFGGGGGGGGGGGGGFGDGGGGGGGFEEGGGGFGFFGGG
@M03364:396:000000000-C9LGT:1:1101:19950:8555 1:N:0:10
ACTCCTACGGGAGGCAGCAGTGGGGAATATTGCACAATGGGCGCAAGCCTGATGCAGCGACGCCGCGTGCGGGATGGAGGCCTTCGGGTTGTAAACCGCTTTTGTTTGGGAGCAAGCCCTTCGGGGTGGGTGTACCTTTCGAATAAGCACCGGCTAACTACGTGCCAGCCGCCGCGGTAATACGTAGGGTGCGAGCGTTATCCGGATTTATTGGGCGTAAAGGGCTCGTAGGCGGTTCGTCGCGTCCGGTGTGAAAGTCCATCGCCTAACGGTGGATCTGCGCCGGGTACGGGC
+
GGGGGGGGGGGGGGGGGGGGGGGGGGGGGGGGGGGGGGGGGGGGGGGGGGGGGGGGGGGGGGGGGGGGGGGGGFGGGGGGGGGGGGGGGGGGGGGGGGGGGGGGGGGGGGGGGGGGFGGFGFFF8@FF**58@,@@FGGGG*DFF,FFGGGGGGGGGGGGGGGGGGGGG:CGGGGGGCCEGFGGGGGGGGGGGCEGGGEGGGGGGDEGGGC:FCFGGGGGGGGGGGFGGGGGGEGGGGGGGGGGGGGEE?EGDCE7>AEGCFFGGGGGDGGGDGD3>F7?BEDGGGGFGFEGD)
@M03364:396:000000000-C9LGT:1:1101:24899:8557 1:N:0:10
ACTCCTACGGGAGGCAGCAGTGAGGAATATTGGTCAATGGGCGAGAGCCTGAACCAGCCAAGTAGCGTGCGGGATGAAGGCCCTATGGGTTGTAAACCGCTTTTACAGGGGGATAAAGTGAATCACGTATGATTCTTTGCAGGTACCCTGCGCATAAGGACCGGCTAATTCCGTGCCAGCAGCCGCGGTAATACGGAAGGTCCGGGCGTTATCCGGATTTATTGGGTTTAAAGGGAGCACAGGCCGGCTGTCAAGCGTGTTGTGAAATGTAGGGGCCCAACCTCTGAACTGC
+
GGGGGGGGGGGGGGGGGGGGGGGGGGGGGGGGGGGGGGGGGGG@@FEGGGGGGCGGGGGGGGFGGGGGGGC@GGGGGGGGGGFG8FGGGGDGGGGGG<=BFGGG<FAEFGG@@:FG9FFF,<AB,3CF,AD,,58,5C,CF9<DGG,BFGG:+3CCCF><<DGCCFE:B,7E7>>FFGBC,DFF<CF:C<:<<:CCEGGGGFFGGGGGGCE*9<CEGEC69CC@?ECE>F9EGGEGGE80685FGEGE8CCCC?FGGGG*8CC=C*<CFFFFCCEG3CC<DD+7CD?*9/=*
@M03364:396:000000000-C9LGT:1:1101:15606:8569 1:N:0:10
ACTCCTAGGGAGGCAGCAGTGGGGAATATTGCACAATGGGCGCAAGCCTGATGCAGCGACGCCGCGTGCGGGATGGAGGCCTTCGGGTTGTAAACCGCTTTTGTTCAAGGGCAAGGCATGGTTTCGGCCATGTTGAGTGGATTGTTCGAATAAGCACCGGCTAACTACGTGCCAGCAGCCGCGGTAATACGTAGGGTGCAAGCGTTATCCGGATTTATTGGGCGTAAAGGGCTCGTAGGCGGTTCGTCGCGTCCGGTGTGAAAGTCCATCGCTTAACGGTGGATCCGCGCCGGG
+
GGGGGGGGGGFGGGGGGGGGGGGGGGGGGGGGGGGGGGGGGGGGGGGGGGGGGGGGGGGGGGGGGGGGDGGGGGGGGGGGGGGGGGGGGGGGGGGGGGGGGGGGGGGFGGGGGGGGGGGDGFFF<FGG:+,83@F@@FGGGBFFFGGGDGGGGGGGGGGGGDGGGGGGGFGGFGGGGGGGGGGGGCFGGGFFGFFGFGGGGGGGGGGGGGGGGEEDFGGGGGGEGGGGGGGGGGGEEFGGGGGGGGGGGGGGEGGGDGGGFEGGGGGGGGGGGGGGGGGDFDCFGGGFGFFGGG
@M03364:396:000000000-C9LGT:1:1101:10656:8582 1:N:0:10
ACTCCTACGGGAGGCAGCAGTGGGGAATATTGCACAATGGGCGCAAGCCTGATGCAGCGACGCCGCGTGCGGGATGGAGGCCTTCGGGTTGTAAACCGCTTTTGTTCAAGGGCAAGGCACGGTTTCGGCCGTGTTGAGTGGATTGTTCGAATAAGCACCGGCTAACTACGTGCCAGCAGCCGCGGTAATACGTAGGGTGCAAGCGTTATCCGGATTTATTGGGCGTAAAGGGCTCGTAGGCGGTTCGTCGCGTCCGGTGTGAAAGTCCATCGCTTAACGGTGGATCCGCGCCGG
+
FGGFGGFGECGCGGGGGGGGGGGGGGGDCFDGF9FGGGFFEFG@CCECCFFFFGFGGFGGGF:FEGGGGGECGGGGGFGGGFGGFGGGGGGGGGGCFFG@GGGGCG?EDFFEGGGGGGG8F+++38@F>>35*8837@FFG:CDCFGCG7FFFEGGGFCEEEGC7FGF8:34:FFGFGGCGGGEGEDGGGGF?FGCGGGCCFGGGEECF99EE5/8CCGG?CGFEECGGGFGEF8E*/;E98>51CECC*CE:*:=CE5:E<F?FDCCGGGCDFGD7*:<5@CGC*>:CDDDDG
@M03364:396:000000000-C9LGT:1:1101:4497:8587 1:N:0:10
ACTCCTACGGGAGGCAGCAGTGGGGAATATTGCACAATGGGGGAAACCCTGATGCAGCAACGCCGCGTGAGTGATGACGGTCTTCGGATTGTAAAGCTCTGTCTTTAGGGACGATAATGACGGTACCTGCGGAGGAAGCCACGGCTAACTACGTGCCAGCAGCCGCGGTAATACGTAGGTGGCGAGCGTTGTCCGGATTTACTGGGCGTAAAGGGAGCGTAGGCGGATTTTTAAGTGAGATGTGAAATACTCGGGCTTAACCTGAGTGCTGCATTTCAAACTGGAAGTCTAG
+
GGGGGGGGGGGGGGGGGGGGGGGGGGGGGGGGGGGGGGGGGGGGGGGGGGGGGGGGGGGGGGGGGGGGGGGGGGGGGGGGGGGGGGGGGGGGGGGGGGGGGGGFGGGGGGGGGGGGFGGGGFFFAFGG<8@+8+@CFGGGGGGGGGGGGGFGFGGGGGGGGGGGGGGGG*CFGGGGGGGGGGGGGGGGGGGGGGGGGGDFGGGGGGGGGGGGGGGGGGGCEGGGGGCGEGGGGGGGFEGGGGGGGGGGGGGFEGGGGGGGGGGGGG?FGGGGDGGGGGGGFFFCCFGFGFFG
@M03364:396:000000000-C9LGT:1:1101:23063:8594 1:N:0:10
ACTCCTACGGGAGGCAGCAGTAGGGAATTTTCGTCAATGGGCGCAAGCCTGAACGAGCAATGCCGCGTGGGTGAAGACGGTCTTCGGATTGTAAAGCCCTGTTGCCGGGGACAAAGGACAGCCCGAGTAAACCGCTGACTGTTTGATGGTACCCGGCCAGAAAGCCACGGCTAACTACGTGCCAGCAGCCGCGGTAATACGTAGGTGGCAAGCGTTATCCGGAATGATTGGGCGTAAAGGGTGCGCAGGCGGCTGTGCAAGTCTGAAGTAAAAGGGACCGGCTCAACCGGTTC
+
GGGGGGGGGGGGGGGGGGGGGGGEGGGGGGGGGGGGGGGGGGGGGGGGGGGGGGGGGGGGGGGGGGGGGGGGGGGGGFGGGGGGGGGGGGGGGGGGGFFGGGGFGGEFGGFGGGGG,8>F<>F73C@F,<9<338>@CFCGFFFF,FFGGEG9FEFGGGG@GGGGGGCE4:<FGGGCCFGGGGGFGGGGFGGGF@CFGGFGEGGGGGGGGGGGEECGGGGCEEEGGCGGGGGGEEEGGGGGFGGGGGGGDGGGGG7C<EGGGG?C7CFGFGGFFGGCC=CFFGGGG7FDD<D:
@M03364:396:000000000-C9LGT:1:1101:9857:8606 1:N:0:10
ACTCCTACGGGAGGCAGCAGTGGGGAATCTTGCACAATGGGCGGAAGCCTGATGCAGCGACGCCGCGTGCGGGACGAAGGCCTTCGGGCTGTAAACCGCTTTCAGCAGGGACGAGGCGAAAGTGACGGTACCTGCAGAAGAAGCCCCGGCTAACTACGTGCCAGCAGCCGCGGTAATACGTAGGGGGCAAGCGTTATCCGGATTCATTGGGCGTAAAGCGCGCGTAGGCGGCCAGCCTGGTCGGGAGTCAAATCCGGGGGCTCAACCCCCGTCCGCTCCCGATACCGGCCGGCT
+
GGGGGGGGGGGGGGGGGGGGGGGGGGGGGGGGGGGGGGGGGGGGGGGGGGGGGGGGGGGGGGGGGGGGGGGGGGGGGGGGGGGGGGGGGGGGGGGGGGGGGGGGGGGGGGGGGGGGGGGCC>F,,8FGF8=FFGGFFFGGGGGGGGGGGGGGGGGGGGGGGGGGGGGGG:CGGGGGGGGGGGGGGGGGGGGGGGGGGGGGGGGGGGGGGGGGGGGGGGGGGGGGEGGGGGGGGGGGGGGGGGGGGGGEGGGGGGGGGGGGGGFFGGGDGGGGGGGGCDGGF>EGGGGFGFFGG)
@M03364:396:000000000-C9LGT:1:1101:25664:8619 1:N:0:10
ACTCCTACGGGAGGCAGCAGTGGGGAATATTGCACAATGGGCGCAAGCCTGATGCGGCGACGCCGCGTGCGGGATGGAGGCCTTCGGGTTGTAAACCGCTTTTGTTCAAGGGCAAGGCACGGTTACGGCCGTGTTGAGTGGATTGTTCGAATAAGCACCGGCTAACTACGTGCCAGCAGCCGCGGTAATACGTAGGGTGCAAGCGTTATCCGGATTTATTGGGCGTAAAGGGCTCGTAGGCGGTTCGTCGCGTCCGGTGTGAAAGTCCATCGCTTAACGGTGGATCCGCGCCGG
+
GGGGGGGGGGGGGGGGGGGGGGGGGGGGGGGGGGGGGGGGGGGGGGGGGGGGGGGGGGGGGGGGGGGGGGGGGGGGGGGGGGGGGGGGGGGGGGGGGGGGGGGGGGGCGFGGGGCF7BE7@+DF*@FG*5>**8@AFFFGGGFFGGGGGG@F7FGGGGGGGGGDGGGFFCBFGGGGGGGGGGGGGGGGGGGGF?FEGGGGGGGGGGGGGGGGG>EGG+AFGGGGGGEECFGGGGGC8CGGGGGGGGG5CEGEGGGGGEGGGGFFGF7CDFGGGGGGGGGG@FGCGGCFGEFGGD
@M03364:396:000000000-C9LGT:1:1101:19306:8670 1:N:0:10
ACTCCTACGGGAGGCAGCAGTAGGGAATTTTCGGCAATGGGGGGAACCCTGACCGAGCAACGCCGCGTGAGTGAAGAAGGTCTTCGGATTGTAAAGCTCTGTTGTAAGGGAAGAACGTCAGGCGGAGGATGCCTGAGTGACGGTACCTTACCAGAAAGCCACGGCTAACTACGTGCCAGCAGCCGCGGTAATACGTAGGTGGCGAGCGTTATCCGGAATTATTGGGCGTAAAGGGTGCGTAGGCGGCTGATTAAGTTCGTGGTTAAAGCGTGGGGCTCAACCCCATAAAGCCAC
+
GGGGGGGGGGGGGGGGGGGGGGGGGGGGGGGGGGGGGGGGGGGGGGGGGGGGGGGGGGGGGGGGGGGFGGGGGGGGGGGGGGGGGGGGGGGGGGGGGGGFGGGGGGGGGGGGGGGGEBF<F9F*FGFG1?FGG9C:?<FF<:FFGGFFGGGG9EGGGGGGGGGGGGEGGEFGGGGGGGGGGGGGGGGGG5?CFCFCGGGFFFFECE>CGGGGGGGGGEGCEGGGGGFE?EGGGGGGGGEEGGGGGGG=EFGFFFGGGGEGGGDGGG<CCDEGGGGGD>FGFFGGGF<@FFFCFF
@M03364:396:000000000-C9LGT:1:1101:16374:8722 1:N:0:10
ACTCCTACGGGAGGCAGCAGTAGGGAATCTTCCACAATGGACGCAAGTCTGATGGAGCAACGCCGCGTGAGTGAAGAAGGTTTTCGGATCGTAAAGCTCTGTTGTTGGTGAAGAAGGACGGCAGCAGTGTCTGGCTGTCGTTTGACGGTAATCAACCAGAAAGTCACGGCTAACTACGTGCCAGCAGCCGCGGTAATACGTAGGTGGCAAGCGTTGTCCGGATTTATTGGGCGTAAAGCGAGCGCAGGCGGAAAAATAAGTCTAATGTGAAAGCCCTCGGCTTAACCGAGGAAC
+
GGGGGGGGGGGGGGGGGGGGGGGGGGGGGGGGGGGGGGGGGGGGGGGGGGGGGGGGGGGGGGGGGGGGGGGGGGGGGGGGGGGGGGGGGGGGGGGGGGGGGFGGGGGGGGGGGGGGE8FGE:FFFFFG,,:?5:DFFGGGFEGFFGEFGGGGFGFGGGGGGGGGGGGGGGGDGGGGGGGGGGGGGGGGGGGGGGGGGGGGGGGGGGGGGGGGGGGGGGGGGGGGGGGGGGFGGGGGGGGGGGGGGGGGGGGEEGG=CGGGGGGGGGGGGGGGGGGFDFGG>FEGGGG@>>EGFC
@M03364:396:000000000-C9LGT:1:1101:4208:8734 1:N:0:10
ACTCCTACGGGAGGCAGCAGTGGGGAATATTGCACAATGGGGGGAACCCTGATGCAGCGACGCCGCGTGCGGGATGGAGGCCTTCGGGTCGTGAACCGCTTTTGATTGGGAGCAAGCGTGAGTGAGTGTACCTTTCGAATAAGCACCGGCTAACTACGTGCCAGCAGCCGCGGTAATACGTAGGGTGCAAGCGTTGTCCGGAATCATTGGGCGTAAAGGGCTCGTAGGCGGTTCGTCGCGTCCGGTGTGAAAGCCCATCGCTTAACGGTGGGTCTGCGCCGGGTACGGGCGGGC
+
GGGGGGGGGGGGGGGGGGGGGGGGGGGGGGGGGGGGGGGGGGGGGGGGGGGGGGGGGGGGGGGGGGGGGGGGGGGGGGGGGGGGGGGGGGGGGGGGGGGGGGGGGGGGGGGGGGGGGGE@:8CCB?FG,<7??<FFEGGGG9CCGGGGGGCG?FGGGGFGGGGGGGGGGCEGGGGGGGGGGGGGGGGGEGGGGGDGGGGGGGGGGFGGGGGGGGGGGGGGGGGGEE;CFGE8CGGGGGGGGGGGG>CEGFGGGGGGGGFEECDGFGGGGFGD9FGGGDD9@DECDFCDG:5DG)
@M03364:396:000000000-C9LGT:1:1101:7417:8752 1:N:0:10
ACTCCTACGGGAGGCAGCAGTAGGGAATTTTCGTCAATGGGCGCAAGCCTGAACGAGCAATGCCGCGTGGGTGAAGACGGTCTTCGGATTGTAAAGCCCTGTTGCCGGGGACAAAGGACAGCCAGAGTGGAAAGCTGACTGTTTGATGGTACCCGGCCAGAAAGCCACGGCTAACTACGTGCCAGCAGCCGCGGTAATACGTAGGTGGCAAGCGTTATCCGGAATGATTGGGCGTAAAGGGTGCGCAGGCGGCTGTGCAAGTCTGAAGTAAAAGGGACCGGCTCAACCGGTTC
+
GGGGGGGGGGGGGGGGGGGGGGGGGGGGGGGGGGGGGGGGGGGGGGGGGGGGGGGGGGGGGGGGGGGGGGGGGGGGGGGGGGGGGGGGGGGGGGGGGGGGGGGGGGGGGGGGGGGGGFD=FFGB8FF<,8C3C>>DFFGFGFGGGGGFGGGGGGGGGGGGGGGGGGGGGCECGGGGGGGGGGGGGGGGGGGGGGDGGGGGGGGGGEFGGGGGGGGGGGGGGGCEFGCFEGGGGGGEEFGGGGGGGGGGGGCEGGEFGGGGGEGCCCGFCGGGGGGGGFGGFF>DGFGFD@5DD
@M03364:396:000000000-C9LGT:1:1101:18094:8765 1:N:0:10
ACTCCTACGGGAGGCAGCAGTAGGGAATCTTCCACAATGGACGCAAGTCTGATGGAGCAACGCCGCGTGAGTGAAGAAGGTTTTCGGATCGTAAAGCTCTGTTGTTGGTGAAGAAGGATAGAGGTAGTAACTGGCCTTTATTTGACGGTAATCAACCAGAAAGTCACGGCTAACTACGTGCCAGCAGCCGCGGTAATACGTAGGTGGCAAGCGTTGTCCGGATTTATTGGGCGTAAAGCGAGCGCAGGCGGAATGATAAGTCTGATGTGAAAGCCCACGGCTCAACCGTGGAAC
+
GGGGGGGGGGGGGGGGGGGGGGGGGGGGGGGGGGGGGGGGGGGGGGGGGGGGGGGGGGGGGGGGGGGGGGGGGGGGGGGGGGGGGGGGGGGGGGGGGGGGGGGGGGGGGGGGGFFGFDF<F-C8:CFG,5CE<BFGGGGGGGGGGGGGGGGGGGGGGGGGGGGGGGGGGGGGGGGGGGGGGGGGGGGGGGGGGGGGGGGGGGGGGGGGGGGGGGGGGGGGGGDEGGGGGGGGGGGGGGGGGGGGGGGGGGGDGGGGGGGGGGGGCFGGGGGGGGGGGGGGFFGGGGGFC>FGGC
@M03364:396:000000000-C9LGT:1:1101:21531:8781 1:N:0:10
ACTCCTACGGGAGGCAGCAGTGGGGAATATTGCACAATGGGGGAAACCCTGATGCAGCAACGCCGCGTGAGTGATGACGGCCTTCGGGTTGTAAAGCTCTGTCTTCAGGGACGATAATGACGGTACCTAAGGAGGAAGCCACGGCTAACTACGTGCCAGCAGCCGCGGTAATACGTAGGTGGCGAGCGTTGTCCGGATTTACTGGGCGTAAAGGGAGCGTAGGCGGATTTTTAAGTGAGATGTGAAATACTCGGGCTTAACCTGAGTGCTGCATTTCAAACTGGCAGTCTAG
+
GGGGGGGGGGGGGGGGGGGGGGGGGGGGGGGGGGGGGGGGGGGGGGGGGGGGGGGGGGGGGGGGGGGGGGGGGGGGGGGGGGGGGGGFGGGGGGGGGCFFFGE9E5ECFGGGGGGGGGGDF7:>3CFF,,3,:BCFFFC<FEEFCE:FGGGGGFFGGGFDEGGGGGGGG:*@FFGACBF;CFGGGGGGGCEEFGGGGGG6:FGGGGFGGDGFGGG8EGGGGEEGGEEC?CFGGFFGF9ECFEGGFFCC+++<CEGGGCGCGFF*09CF**+02:A70*ADFFFF54/.9BFF
@M03364:396:000000000-C9LGT:1:1101:22963:8783 1:N:0:10
ACTCCTACGGGAGGCAGCAGTGGGGAATCTTGCACAATGGGCGGAAGCCTGATGCAGCGACGCCGCGTGCGGGACGAAGGCCTTCGGGCTGTAAACCGCTTTCAGCAGGGACGAGGCGAAAGTGACGGTACCTGCAGAAGAAGCCCCGGCTAACTACGTGCCAGCAGCCGCGGTAATACGTAGGGGGCAAGCGTTATCCGGATTCATTGGGCGTAAAGCGCGCGTAGGCGGCCAGCCTGGTCGGGAGTCAAATCCGGGGGCTCAACCCCCGTCCGCTCCCGATACCGGCCGGCT
+
GGGGGGGGGGGGGGGGGGGGGGGGGGGGGGGGGGGGGGGGGGGGGGGGGGGGGGGGGGGGGGGGGGGGGGGGGGGGGGGGGGGGGGGGGGGGGGGGGGGGGGGGGGGGGGGGGEEGGGGGG:D<8@FF<*=CFFGGFGGGGGGGGGGGGGGGGGGGGGGGGGGGGGGGG8EGGGGGGGGGFGGGGGGGGGGGGGGGGGGGGGGGGGGGGGGGGGGGGGGGDEGGEGGGGGGGGGGGGGGGGGGGGGGGGGGGGGGGGGGGGGGGGGGGGGGGGGGGGGGGBEEGGGGEDFFDG3
@M03364:396:000000000-C9LGT:1:1101:27970:8786 1:N:0:10
ACTCCTACGGGAGGCAGCAGTAGGGAATCTTCCACAATGGACGCAAGTCTGATGGAGCAACGCCGCGTGAGTGAAGAAGGTTTTCGGATCGTAAAGCTCTGTTGTTGGTGAAGAAGGATAGAGCTAGTCTCTGGCCTTTATTTGACGGTAATCAACCAGAAAGTCACGGCTAACTACGTGCCAGCAGCCGCGGTAATACGTAGGTGGCAAGCGTTGTCCGGATTTATTGGGCGTAAAGCGAGCGCAGGCGGAAAAATAAGTCTAATGTGAAAGCCCTCGGCTTAACCGAGGAAC
+
GGGGGGGGGGGGGGGGGGGGGGGGGGGGGGGGGGGGGGGGGGGGGGGGGGGGGGGGGGGGGGGGGGGGGGGGGGGGGGGGFGGGGGGGGGGGGGGGGGGGGFGGGGGFCFGGG?4EEF@F,CC,8CFF,<95,BFAADFFGFGGFGEFGG7FBFFGGGGGGGGGGGGGG>BEFGGGGGGGGGGGGGGGGGGGGGGGGGGGFGGGGGGGGGGGGGGGGGGGGGGGCFGGGGGGGGGGGGGGGGGGGGGGGGGGEEGGGGGGGGGGGGGGGGGGGGGGFFGGFFGGGFDEGFFGC>
@M03364:396:000000000-C9LGT:1:1101:22081:8790 1:N:0:10
ACTCCTACGGGAGGCAGCAGTGGGGAATATTGCACAATGGGGGAAACCCTGATGCAGCAACGCCGCGTGAGTGATGACGGCCTTCGGGTTGTAAAGCTCTGTCTTCAGGGACGATAATGACGGTTCCTGAGTGGGGAGCCACGGCTGACTACGTGCCAGCAGCCGCGGTCATACGTAGGTGGCGAGCGTTGTCCGGATTTACTGGGCGTAAAGGGAGCGTAGGCGGACTTTTAAGTGAGATGTGAAATACCCGGGCTCAACTTGGGTGCTGCATTTCAAACTGGAAGTCTAG
+
GGGGGGGGGGGGGGGGGGGGGGGGGGGGFGGGGGGGGGGGGGGGGGGGGGGGGGGGGGGGGGGGGGGGGGGGGGGGGFGGGGGGGGGGGGGGGGGGGGGGGGGGGGFGGGGGGG?FCFGC,3@>+8DA53@<38B==:FF@C@CFE*6>FFGGG7FGGGGFFFGGC:FEFEFGGGFGB<?FGGG7EGCFEGEF?EGEGGGFGGGGGFEGGGGGGGFGGGDEGGGGG:C>@?CCFGGGFF9<FGGGGGCFFFGEEGE<FCFCFFFGGCDDGGD<<C>C>FGFFGGFFGFFFB7
@M03364:396:000000000-C9LGT:1:1101:17791:8800 1:N:0:10
ACTCCTACGGGAGGCAGCAGTAGGGAATCTTCCACAATGGACGCAAGTCTGATGGAGCAACGCCGCGTGAGTGAAGAAGGTTTTCGGATCGTAAAGCTCTGTTGTTGGTGAAGAAGGATAGCGGTAGTAACTGGCCTTTATTTGACGGTAATCAACCAGAAAGTCACGGCTAACTACGTGCCAGCAGCCGCGGTAATACGTAGGTGGCAAGCGTTGTCCGGAATTATTGGGCGTAAAGCGCGCGCAGGCGGCTTCCTAAGTCCATCTTAAAAGTGCGGGGCTTAACCCCGTGAT
+
GGGGGGGGGGGGGGGGGGGGGGGGGGGGGGGGGGGGGGGGGGGGGGGGGGGGGGGGGGGGGGGGGGGFGGGGGGGGGGGGGGGGGGGGGGGGGGGGGGGGGGGGGGGGGGGGGGGGGGGGG-@++@FG8,C<CFDCFGGFFFFFGGGFFGGGGGGGGGGGGGGGGGGGGGGCGGGGGGGGGGGGGGGGGGGGGGGGGGGGGGGGGGGGGGGGGGGGGGGGGDFFGGGGGGGGGGGGGGFGGCCGGGGGGGGEGGGGGCGGGGGGGGGGGGGFG:FDDDEGEFCFGFGFGFEDG5
@M03364:396:000000000-C9LGT:1:1101:6524:8812 1:N:0:10
GTGCCAGCAGCCGCGGTAATACGGAGGGTGCAAGCGTTAATCGGAATTACTGGGCGTAAAGCGCACGCAGGCGGTTTGTTAAGTCAGATGTGAAATCCCCGCGCTTAACGTGGGAACTGCATTTGAAACTGGCAAGCTAGAGTCTTGTAGAGGGGGGTAGAATTCCAGGTGTAGCGGTGAAATGCGTAGAGATCTGGAGGAATACCGGTGGCGAAGGCGGCCCCCTGGACAAAGACTGACGCTCAGGTGCGAAAGCGTGGGGAGCAAACAGGATTAGAAACCCTGGTAGTCC
+
GGGGGGGGGGGGGGGGGGGGGGGGGGGGGGGGGGGGFGFGGGGGGGGGGGGGGGGGGGGGGGGGGGGGEGGGGGGGGGGGGFGGGGGGGGGGGGGGGGGGGGGGGGFGGGFFEFFGGGGGCFGG<FDG<:C:@@BFFECGGGGF>DGGGGGGFGGGGGGGGGGGGGGGGEGGGGGGGGGGGGGGGGGGGGGGGGGGGGGGGFGGGGGGGGGGGGGGGGGGGGGGGGGGGGGGGGGGGGGGGGGGGGGGGGGGGGGGGGEGGGDEGGGGGGGGGGGGGGGGFFGGGGG?FFFG
@M03364:396:000000000-C9LGT:1:1101:4615:8833 1:N:0:10
ACTCCTACGGGAGGCAGCAGTAGGGAATCTTCCACAATGGACGCAAGTCTGATGGAGCGACGCCGCGTGAGTGAAGAAGGTTTTCGGATCGTAAAGCTCTGTTGTTGGTGAAGAAGGATAGCGGTAGTACCTGGCCTTTATTTGACGGTAATCAACCAGAAAGTCACGGCTAACTACGTGCCAGCAGCCGCGGTAATACGTAGGTGGCAAGCGTTGTCCGGATTTATTGGGCGTAAAGCGAGCGCAGGCGGAAAAATAAGTCTAATGTGAAAGCCCTCGGCTTAACCGAGGAAC
+
GGGGGGGGGGGGGGGGGGGGGGGGGGGGGGGGGGGGGGGGGGGGGGGGGGGGGGFGGGGGGGGGGGGFFGGGGGGGGGGGGGGGGGGGGGGGGGGGGGGGGFFGGGGGGGGFGGGGGFFEG-@@=FFGF5C<EFGCFFGGFGGGGGGGGGFAFGGGGGGGGGGGGGGGGGGGGGGGGGGGGGGGGGFGGEGGGGGGGGGGGGGGGGGGGGGGGGGGEFGGEGG=FGGGGGGGGGGGGGGGGGGEGGGGGGG=EGGGGGGGCCCGGGGGFGGGFGGGFFGDBFEGGFGEGFFGCF
@M03364:396:000000000-C9LGT:1:1101:19412:8873 1:N:0:10
ACTCCTACGGGAGGCAGCAGTAGGGAATCTTCCACAATGGACGCAAGTCTGATGGAGCAACGCCGCGTGAGTGAAGAAGGTTTTCGGATCGTAAAGCTCTGTTGTTGGTGAAGAAGGATAGGGGTAGTATCTGGCCTTTATTTGACGGTAATCAACCAGAAAGTCACGGCTAACTACGTGCCAGCAGCCGCGGTAATACGTAGGTGGCAAGCGTTGTCCGGATTTATTGGGCGTAAAGCGAGCGCAGGCGGAAAAATAAGTCTAATGTGAAAGCCCTCGGCTTAACCGAGGAAC
+
GGGGGGGGGGGGGGGGGGGGGGGGGGGGGGGGGGGGGGGGGGGGGGGGGGGGGGGFGGGGGGGGGGGGGGGGGGGGGGGGGGGGGGGGGGGGGGGGGGGGGGGGGGGGGGGGGGFGCFFFG-B==FFG,,:CCBEFFGGGGGGGGGGGGGGGGGGGGGGGGGGGGGGGGGGGGGGGGGGGGGGGGGGGGGGGGGGGGGGGGGGGGGGGGGGGGGGGGGGGGGGGGGGGGGGGGDGGGGGGGGEGGGGGGGGC=EGGGGGGGGGGGGGGGGGGGFGGGGGGFFGGGGGFGFFGG9
@M03364:396:000000000-C9LGT:1:1101:18386:8874 1:N:0:10
ACTCCTACGGGAGGCAGCAGTGGGGAATATTGCACAATGGGCGCAAGCCTGATGCAGCGACGCCGCGTGCGGGATGGAGGCCTTCGGGTTGTAAACCGCTTTTGTTTGGGAGCAAGCCCTTCGGGGTGATTGTACCTTTCGAATAAGCACCGGCTAACTACGTGCCAGCAGCCGCGGTAATACGTAGGGTGCGAGCGTTATCCGGATTTATTGGGCGTAAAGGGCTCGTAGGCGGTTCGTCGCGTCCGGTGTGAAAGTCCATCGCCTAACGGTGGATCTGCGCCGGGTACGGGC
+
GGGGGGGGGGGGGGGGGGGGGGGGGGGGGGGGGGGGGGGGGGGGGGGGGGGGGGGGGGGGGGGGGGGGGGGGGGGGGGGGGGGGGGGGGGGGGGGGGGGGGGGGGGGGGGGGGGGGGGGDGFB><CFF8,,88,@FFGGGG<FFFFFFFGGGEGGEGGGGGGGGGGGGG,CFGGGGGCGGGGGGFGGGGGGGGCEGGGGGGGGGGGGGGGGGGGGGGGGGFGGGGGGEGGGGGGGEGGGGGGGGGDGGGCECEFGGDGFGGGGGGGDDGFGGDGGFFGGGFFGGDGG3>?DGGC
@M03364:396:000000000-C9LGT:1:1101:22584:8883 1:N:0:10
ACTCCTACGGGAGGCAGCAGTGGGGAATCTTCCGCAATGGGCGAAAGCCTGACGGAGCAACGCCGCGTGAGTGATGACGGCCTTCGGGTTGTAAAGCTCTGTGATCGGGGACGAACGGTCCTTGAGCTCCTCCCTTATGGAAGTGACGGTACCCGAATAGCAAGCCACGGCTAACTACGTGCCAGCAGCCGCGGTAATACGTAGGTGGCAAGCGTTGTCCGGAATTATTGGGCGTAAAGCGCGCGCAGGCGGCTTTCTAAGTCCATCTTAAAAGTGCGGGGCTTAACCCCGTGG
+
GGGGGGGGGGGGGGGGGGGGGGGGGGGGGGGGGGGGGGGGGGGGGGGGGGGGGGGGGGGGGGGGGGGGGGGGGGGGGGGGGGGGGGGGGGGGGGGGGGGGGGG<FBFGGGGGGGCGGGG7F-@,,:FF,:83,888FFGF,,>FF,EFFGGG?FEFGGGGGGGGGGGGG*:FGCFGGGGGGFGGGGGGGGGGGCGGGGGGGFGGGGGGGGGGGGGGGGGGEE8CCGGGFGGGGGGGDGGFEGGGGGCEDDGECDGFDGEGGGGCFGGGGG7FGGGFGGGGEEEGGGGFGEB9C)
@M03364:396:000000000-C9LGT:1:1101:17163:8883 1:N:0:10
ACTCCTACGGGAGGCAGCAGTGGGGAATATTGCACAATGGGCGCAAGCCTGATGCAGCGACGCCGCGTGGGGGATGACGGCCTTCGGGTTGTAAACTCCTTTCGACAGGGACGAAGCGTTATAGTGACGATCCCTGTAGAAGAAGCACCGGCTAACTACGTGCCAGCAGCCGCGGTAATACGTAGGGTGCGAGCGTTGTCCGGAATTACTGGGCGTAAAGAGCTCGTAGGTGGTTTGTCGCGTCGTCTGTGAAATCCCGGGGCTTAACCTCGGGCGTGCAGGCGATACGGGCAT
+
GGGGGGGGGGGGGGGGGGGGGGGGGGGGGGGGGGGGGGGGGGGGGGGGGGGGGGGGGGGGGGGGGGGGGGGGGGGGGGGGGGGGGGGGGGGGGGGGGGGGGGGGGGGGGGGGGDFGDGGGGFG3=@FG3*63@FF@FEFGG9>FFGCGGGGGGGGGGGGGGGGGGGGGGGGGGGGGGGGGGGGDGGGCEGGGGGGGGGGGFGGEGGGGGGGGGGGGGGFFGGGGGEE=FGCFGGGGGGGGFECCECG=FCFG7CGGCGEDGCC=FGGGGGGGGGGGGGGGFFED<DDFGFFDG9
@M03364:396:000000000-C9LGT:1:1101:14078:8895 1:N:0:10
ACTCCTACGGGAGGCAGCAGTAGGGAATCTTCCACAATGGACGCAAGTCTGATGGAGCAACGCCGCGTGAGTGAAGAAGGTTTTCGGATCGTAAAGCTCTGTTGTTGGTGAAGAAGGATAGAGGTAGTCGCTGGCCTTTATTTGACGGTAATCAACCAGAAAGTCACGGCTAACTACGTGCCAGCAGCCGCGGTAATACGTAGGTGGCAAGCGTTGTCCGGATTTATTGGGCGTAAAGCGAGCGCAGGCGGAAAAATAAGTCTAATGTGAAAGCCCTCGGCTTAACCGAGGAAC
+
GGGGGGCGGGGGGGGGGGGGGGGGGGGGGGGGGGGGGGGGGGGGGEGGGGGFGGGGGGGGGGGGGGGGGGGGGGGGGGGGGGGGGGGGGGGGGGGGGG<FGFGGGGGGGFGGFEFGFFGAF-C,,:EG,+88>CED=FFCC9F<DFGGGGEGGGGGGGGGGGGGGGGGGDGEGGGGGGGGGGGGGGGGGGGGGGGGGGGGGGGGFGGGGGGGGGGGECGGGECGGGGGGGGGGGGGGGGGEGGGGGGGGGGDCGCFGGGGFGFGGGGGGFGGGGGGFDEGEFGFGGGEDEFGGG
@M03364:396:000000000-C9LGT:1:1101:25017:8896 1:N:0:10
ACTCCTACGGGAGGCAGCAGTAGGGAATTTTCGTCAATGGGCGCAAGCCTGAACGAGCAATGCCGCGTGGGTGAAGACGGTCTTCGGATTGTAAAGCCCTGTTGCCGGGGACAAAGGGCAAGCGGAGTTTACCGCTGACTGTTTGCTGGTACACGGCCAGAAAGCCACGGCTAACTACGTGCCAGCAGCCGCGGTAATACGTAGGTGGCAAGCGTTATCCGGATTTACTGGGCGTAAAGGGTGCGTAGGTGGTTTCTTAAGTCAGGAGTGAAAGGCTACGGCTCAACCGTAGT
+
GGGGGGGGGGGGGGGGGGGGGDGGGGGGGGGFGFGGGGGGGGGGGGGGGGGGGGGGGGGGGGGGGGGGGGGGGGGGGGGGGGGGGGGEGGGGGGGGGFFGDFG,??FCCGGEGGG8,+B=+-BCFDE788C,C+@FFGCFF,,:3,8>CFFG,@F3@:FFFGCF7F,DE:CEFB@FCCGFCG7,>8<:FCGCGGFECCEFGEGGGGGFFGC58;EEGGGFGGGGG?+<CEGGGG5CECFGC;EDG*5=E9EGGFF7CFFFGFFC9FADF5@G7AF4*9?D3;CGFFGFGBFC<
@M03364:396:000000000-C9LGT:1:1101:10849:8896 1:N:0:10
ACTCCTACGGGAGGCAGCAGTGGGGAATATTGCACAATGGGGGAAACCCTGATGCAGCAACGCCGCGTGAGTGATGACGGCCTTCGGGTTGTAAAGCTCTGTCTTCAGGGACGATAATGACGGTACCTGAGGAGGAAGCCACGGCTAACTACGTGCCAGCAGCCGCGGTAATACGTAGGTGGCGAGCGTTGTCCGGATTTACTGGGCGTAAAGGGAGCGTAGGCGGACTTTTAAGTGAGATGTGAAATACCCGGGCTCAACTTGGGTGCTGCATTTCAAACTGGAAGTCTAG
+
GGGGGGGGGGGGGGGGGGGGGGGGGGGGGGGGGGGGGGGGGGGGGGGGGGGGGGGGGGGGGGGGGGGGGGGGGGGGGGGGGGGGGGGGGGGGGGGGGGGGGGGGGGGGGGGGGEGGFGGFGFFF3CFGA:8::BFGGGGGGGGGGGGGGGGGGGGGGGGGGGGGGGGGG4=FGGGGGGGGGGGGEGGGGGGGGGGGGGGGGGGGGGGGGGGGGGGGGGGGDGGGGGEEGGFFGGGGGFGC@FGGFGGGGFGFEGGGDGGGGFGGGGGGGGGGGGGFGGFFFFGGFFGFDBFG
@M03364:396:000000000-C9LGT:1:1101:14602:8897 1:N:0:10
ACTCCTACGGGAGGCAGCAGTGGGGAATATTGCACAATGGGCGAAAGCCTGATGCAGCAACGCCGCGTGAGTGATGAAGGCCTTCGGGTCGTAAAACTCTGTCCTCAAGGAAGATAATGACGGTACTTGAGGAGGAAGCCCCGGCTAACTACGTGCCAGCAGCCGCGGTAATACGTAGGGGGCTAGCGTTATCCGGATTTACTGGGCGTAAAGGGTGCGTAGGTGGTCTCTTAAGTCAGGAGTGAAAGGCTACGGCTTAACCGTAGTAAGCTCTTGAAACTGGGAGACTTGAGG
+
GGGGGGGGGGGGGGGGGGGGGGGGGGGGGGGGGGGGGGGGGGGGGGGGGGGGGGGGGGGGGGGGGGGGGGGGGGGGGGGGGGGGGGGGGGGGGGGGGGGGGGGGGGGGGGGGGGGGGGGGGFFBBFGG,8A:5BFEFGGGGGGGGGFGGGGGGGGGGGGGGFGGGGGGG*BFGGGGGGGGGGGGGGGGGGGGGGGGGGGGGGGGGGGGGEGGGGG;CGGGGGGGGGGGGGGGGGGGGGGGGGGGFGGGGGGGGGGGGGGGGGGGGGGGGFGGGGCGGGGGFFGGGGCFGFFFC*
@M03364:396:000000000-C9LGT:1:1101:3725:8902 1:N:0:10
ACTCCTACGGGAGGCAGCAGTGGGGAATATTGCACAATGGGCGCAAGCCTGATGCAGCAACGCCGCGTGAAGGAAGAAGGTTTTCGGATCGTAAACTTCTATCAGCAGGGAAGAAATAATTCCTATACCTGCCTACGAAGCTCCGGCTAACTACGTGCCAGCAGCCGCGGTAATACGTAGGGAGCAAGCGTTATCCGGATTTACTGGGTGTAAAGGGTGCGCAGGCGGCCAAGTAATTCAGAAGTGAAATTCCGAGGCTCAACTTCGGAGCTGCTTTTGAAACGGCTAGGCT
+
GGGGGGGGGGGGGGGGEFGFG9EFGGEFFFGGGFGGGGG9<FGGGGGGGGGGGGGGFGFFGEFGGGGGGGFGGGDDFEFDFEFGGGGEFGEGGGGGGFGG9FF<?FFGGGGFGGG<,5EF,CA<,::FC8?,,:,,@B<F:DGGC>EF+>FA>FFGGGGFEGF:>F*F7<CF:FFG7>,:C<CFFFG:C*CEDFGGGGGGEF9F<EDFGCCCC2F9;CEEGG>CEG5*?EEFGFG7+<<9C?7+A+A??@FGGGE=3C=FFFGGGGGC<5E<CEGFCFFD=BG*9CDBCFFC
@M03364:396:000000000-C9LGT:1:1101:4365:8910 1:N:0:10
ACTCCTACGGGAGGCAGCAGTAGGGAATTTTCGTCAATGGGCGCAAGCCTGAACGAGCAATGCCGCGTGGGTGAAGACGGTCTTCGGATTGTAAAGCCCTGTTGCCGGGGACAAAGGACAGCCAGAGTGGAGAGCAGACTGTTTGATGGTACCCGGCCAGAAAGCCACGTCTAACTACGTGCCAGCAGCCGCGGTAATACGTAGGTGGCAAGCGTTATCCGGAATTATTGGGCGTAAAGGGTGCGTAGGCGGCCTTTTAAGTTTAAGGTGAAAGCGTGGGGCTTAACCCCATA
+
FGGGGGGGGGGGGGGGGGGGGGGGGGGGGGGGGFGGGGGGGGGGGGGGGGGGGGGGGGGGGGGGGGGGGGGGGGGGGGGGDGGGGGGCGGGGGGGGGCGGGGGEGECCGGGGGGDCF=BD7<F8FDFG,+C,,3:,,BF<FB@CFDC,:E@FEFGDGCFCFGFFGGGGE**>*@FFGGG:FFFFFFGGG@F*=**4<FFCB2,=FFCG8FGFGG58CCECEE*8@:CFFGGGFEEC*CGFEGGGECGGG?CGEGE+:+<?CEG9:>EC:CC4CECGGGGGD>**90?9D@ECF
@M03364:396:000000000-C9LGT:1:1101:19582:8919 1:N:0:10
ACTCCTACGGGAGGCAGCAGTGGGGAATATTGCACAATGGGGGAAACCCTGATGCAGCAACGCCGCGTGAGTGATGACGGCCTTCGGGTTGTAAAGCTCTGTCTTCAGGGACGATAATGACGGTGCCTAAGTAGGAAGCCACGGCTAACTACGTGCCAGCAGCCGCGGTCATACGTAGGTGGCGAGCGTTGTCCGGATTTACTGGGCGTAAAGGGAGCGTAGGCGGACTTTTAAGTGAGATGTGAAATACCCGGGCTCAACTTGGGTGCTGCATTTCAAACTGGAAGTCTAG
+
GGGGGGGGGGGGGGGGGGGGGGGGGGGGGGGGFFGGGGGGGGGEEGGGGGGGGGGGGGGGGGGGGGGGGGGGGGGGGGGGGGGGGGGGGGGGFGGGGGGGGGGGGEGGGGGGGGEEFFGG9CC8+@FD9FD,,C9B>DCGGGGGDE7FFFGGGGGGFFEFFGGGGGGG8*;FGGGGCCE<:FFG*=@EGGGGGGGGGGGGFG9EGGFGGGGGGGGGGGCEDEGGGG5EGCEGCFGGGCGFFFACCEDGGGF?EGGC<C?CGFGGGFE<57CF7CGCFGGF@F?<D4<)29=0
@M03364:396:000000000-C9LGT:1:1101:16872:8938 1:N:0:10
ACTCCTACGGGAGGCAGCAGTGGGGAATATTGCACAATGGGGGAAACCCTGATGCAGCAACGCCGCGTGAGTGATGACGGTCTTCGGATTGTAAAGCTCTGTCTTCAGGGACGATAATGACGGTACCTGGGGCGGAAGCCACGGCTAACTACGTGCCAGCAGCCGCGGTCATACGTAGGTGGCGAGCGTTGTCCGGATTTACTGGGCGTAAAGGGAGCGTAGGCGGATTTTTAAGTGAGGTGTGAAATACTCGGGCTTAACCTGAGTGCTGCATTTCAAACTGGAAGTCTAG
+
GGGGGGGGGGGGGGGGGGGGGGGGGGGGGGGGGGGGGGGGGGGEGGGGGGGGGFGGGGGG8FGGGGGGGGGGGGGGGEGGCGGGGGG@FGGGGGGGGGGGGGGCC@<FGGGGGGG:?FFFGCFFBFFF,,8@+8@CFGGGGGGGGGGGGG;FFGGGGGGGGGGGGGGGG*BFGGG9FGGFGGGGDGGCCGGG?FGGECEGGGGGGGGGGGGGGGGGGGG?GGGGGG2?56F?CEGGGGG*<CGGCGGGFF70CEGEDEGG?FDC6C9CFFGGD7EC>DGGFFGGC7C@74*:
@M03364:396:000000000-C9LGT:1:1101:24317:8954 1:N:0:10
ACTCCTACGGGAGGCAGCAGTGGGGAATATTGCACAATGGGCGCAAGCCTGATGCAGCGACGCCGCGTGCGGGATGGAGGCCTTCGGGTTGTAAACCGCTTTTGTTCAAGGGCAAGGCACGGTTTCGGCCGTGTTGAGTGGATTGTGCGAATAAGCACCGGCTAACTACGTGCCAGCAGCCGCGGTAATACGTAGGGTGCAAGCGTTATCCGGATTTATTGGGCGTAAAGGGCTCGTAGGCGGTTCGTCGCGTCCGGTGTGAAAGTCCATCGCCTAACGGTGGATCTGCGCCGG
+
GGGGGGGGGGGGGGGGGGGGGGGGGGGGGGGGGGGGGGGGGGGGGGGGGGGGGGGGGGGGGGGGGGGGGGGGGGGGGEFGGGGGGGGGGGGGGGGGGGGGGGGGG=FFGGGGGGFGGGGFG+B@7EFG@C@5@3>:,FFGGGGGGG,?FGED8FFGGGGGGG:FGGFGGDGGGGGGGGGGGGGGGGGGGGGG<<@EGFECGGGFGGGGGGGGGEGGGFGGGGGGGEGGGGGGGGGGEGGGGGGEEGGGEGGGGGEGG8CCGFGGGG?D>C@DGGEGGGGGEFGC9CFFC>DGGG
@M03364:396:000000000-C9LGT:1:1101:16472:8962 1:N:0:10
ACTCCTACGGGAGGCAGCAGTAGGGAATCTTCCACAATGGACGCAAGTCTGATGGAGCAACGCCGCGTGAGTGAAGAAGGTTTTCGGATCGTAAAGCTCTGTTGTTGGTGAAGAAGGATAGAGGTAGTACCTGGCCTTTATTTGACGGTAATCAACCAGAAAGTCACGGCTAACTACGTGCCAGCAGCCGCGGTAATACGTAGGTGGCAAGCGTTGTCCGGATTTATTGGGCGTAAAGCGAGCGCAGGCGGCGTCGTAAGTCGGTCTTAAAAGTGCGGGGCTTAACCCCGTG
+
GGGGGGGGGGGGGGGGGGGGGGGGGGGGGGGGGGGGGGGGGGGGGGGGGGGGGGGGGGGGGGGGGGGGGGGGGGGGGDGGGGGGGGGGGGGGGGGGGGGGGGGGGGGGGGGGGGCFAFFEGCCBFGGGC,ACEAFGGGGGGGGGGGFFGGGGGGGGGGGGGGGGGGGGGFGGGGGGGGGGGGGGGGGGGGGGGGGGGGGGGGGGGGGGGGGFGGGGGGGGGGCGGGGGGGGGGGGGGGGGGGGGGGGGGGGGGGGGGGGGFFDGEGGGCCFGGFFGGGGGFFFGFFGFGE3C
@M03364:396:000000000-C9LGT:1:1101:27481:8971 1:N:0:10
ACTCCTACGGGAGGCAGCAGTGGGGAATATTGCACAATGGGGGAAACCCTGATGCAGCAACGCCGCGTGAGTGATGACGGCCTTCGGGTTGTAAAGCTCTGTCTTCAGGGACGATAATGACGGTACCTTAGTAGGAAGCCACGGCTAACTACGTGCCAGCAGCCGCGGTAATACGTAGGTGGCGAGCGTTGTCCGGATTTACTGGGCGTAAAGGGAGCGTAGGCGGATTTTTAAGTGAGATGTGAAATACTCGGGCTTAACCTGAGTGCTGCATTTCAAACTGGAAGTCTAG
+
GGGGGGEGGDGGGGGGGGGGGGGGGGGGGGGGGGGGGGGGGGGGGGGGGGGGGGGGGGGGGGGGGGGGGGGFGGGGGGGGGGEGGGGGGGGGFGGGGGGGFGGGGFGGGGGGEGGGGGGC?-@8+B?F,,8,<,=E>EGG<FGGGEFCGGGFGGGFGGGGGGGGGGGGE*6@FFFCFFG<FGGDEGGGGGGCF<FCFC:FGGGEGG>GGCGCCGGGGGG>EGGGGG:*/<@ECGGGG7FA:EGGFFFGGGGGG=5CDF?CDGFFFFFGGGGGGGGDFG<7?FGGF696??FG
@M03364:396:000000000-C9LGT:1:1101:11373:8974 1:N:0:10
ACTCCTACGGGAGGCAGCAGTGGGGAATATTGCACAATGGGCGAAAGCCTGATGCAGCAACGCCGCGTGAGCGATGAAGGCCTTCGGGTCGTAAAGCTCTGTCCTCAAGGAAGATAATGACGGTACTTAAGGAGGAAGCCCCGGCTAACTACGTGCCAGCAGCCGCGGTAATACGTAGGGGGCAAGCGTTATCCGGATTCATTGGGCGTAAAGCGCGCGTAGGCGGCCAGCCTGGTCGGGAGTCAAATCCGGGGGCTCAACCCCCGTCCGCTCCCGATACCGGCCGGCTTGAGG
+
GGGGGGGGGGGGGGGGGGGGGGGGGGGGGGGGGGGGGGGGGGGGGGGGGGGGFGGGGGGGGGGGGGGGGGGGGGGGGFGGGGGGGGGGGGGGGGGFGGGGGGGGGGGFFFGGGGCFCFFBG>FG+FFA,8A:8BFDFFGGFGGEEF:FGGGGGGGGGGGGGGGGGGFGG=EFFFFGGGGGGGGGGGGGCGGGGGGGGGGGFEGGGGCGGEGGGFGDGGGGDEEGGGGGCF;CCFCGGGGG5?*<EDEGGFGGGEGGGGGFFGGGDDEDGDGGGEF79DECFFG)99DED5@4C*
@M03364:396:000000000-C9LGT:1:1101:10667:8994 1:N:0:10
ACTCCTACGGGAGGCAGCAGTGGGGAATCTTCCGCAATGGGCGCAAGCCTGATGCAGCGACGCCGCGTGCGGGATGGAGGCCTTCGGGTTGTAAACCGCTTTTGTTTGGGAGCAAGCCCTTCGGAGTGAGTGTACCTTTCGAATAAGCACCGGCTAACTACGTGCCAGCAGCCGCGGTAATACGTAGGGTGCGAGCGTTATCCGGATTTATTGGGCGTAAAGGGCTCGTAGGCGGTTCGTCGCGTCCGGTGTGAAAGCCCATCGCTTAACGGTGGGTCTGCGCCGGGTACGGGC
+
GGGGGGGGGGGGGGGGGGGGGGGGGGGGGGGGGGGGGGGGGGGGGGGGGGGGGGGGGGGGGGGGGGGGGGGGGGGGGGGGGGGGGGGGGGGGGGGGGGGGGGGGGGGGGGGGGGGGGGGGGGF@+8FG,87,@,EFGGGGG>DDB<FGGGGGFGGGGGGGGGGGGGGGG:CGGGGGGGGGGGGGGGGGGGGGG>EGGGGGGGGGGGG5<FGGGGGGGGGGGGGGGGGGGGGGGGGGGGGGGGGGGGGEG=GGGFFGGGGFGGGGGFGGGGGGGGGGDGGGFFCCDGDFDFFGD)
@M03364:396:000000000-C9LGT:1:1101:20827:8996 1:N:0:10
ACTCCTACGGGAGGCAGCAGTAGGGAATTTTCGTCAATGGGCGCAAGCCTGAACGAGCAATGCCGCGTGGGTGAAGACGGTCTTCGGATTGTAAAGCCCTGTTGCCGGGGACAAAGGACAGCCAGAGTGTAAAGCTGACTGTTTGATGGTACCCGGCCAGAAAGCCACGGCTAACTACGTGCCAGCAGCCGCGGTAATACGTAGGTGGCAAGCGTTATCCGGAATGATTGGGCGTAAAGGGTGCGCAGGCGGCTGTGCAAGTCTGAAGTAAAAGGGACCGGCTCAACCGGTTC
+
GGGGGGGGGGGGGGGGGGGGGGGGGGGGGGGGGGGGGGGGGGGGGGGGGGGGGGGGGGGGGGGGGGGGGGGGGGGGGGGGGGGGGGGGGGGGGGGGGGGGGGGGGGG>FGGGGGGGD@FDEDF,BFFG,,C,CFGAFFGGGGGFGGGGGGGGGGGGGGGGGGGGGGGGG>EEGGGGGGGGGGGGGGGGGGGGGGGGGGGGG9FFGGGGGGGGGGGGGGGGGGGDGFFGGGGGGG?EGGGFCCEGGGGGGGGGGGGFFEGGGGGGGDFFGCFGGGDDGGGDFEEDFDFFDB7<C
@M03364:396:000000000-C9LGT:1:1101:11105:9015 1:N:0:10
ACTCCTCGGGAGGCAGCAGTGGGGAATATTGCACAATGGGGGAAACCCTGATGCAGCAACGCCGCGTGAGTGATGACGGCCTTCGGGTTGTAAAGCTCTGTCTTCAGGGACGATAATGACGGTCCCTGAAGAGGAAGCCACGGCTAACTACGTGCCAGCAGCCGCGGTACTACGTAGGTGGCGAGCGTTGTCCGGATTTACTGGGCGTAAAGGGAGCGTAGGCGGATTTTTAAGTGAGATGTGAAATACTCGGGCTTAACCTGAGTGCTGCATTTCAAACTGGAAGTCTAGAGT
+
GGGGGGGGGGDGGGGGGGGFFGGGFGGGGGGGGFGGGGGGGGGGGGGGGGGGGGDGFGGGGGGGGGCGDGFGGGGFGGGGGGGGGGGGEGGGGGGGFF,<F<FGGAE,EFGGGGCFFFGG+88++8EF,:8,:,,B@CDGG<CFG+3@FGGGFGFGGGGFGGGGGGGGG:FCECCGGGFGGGGGGGGGGDG@F7FFGGGFCFGGGGG8C5EFFGGGGGCEEGECE5:?EG7@CFGG7CFCEGGCFCEFGGGGGGGGGGGFEFFGGGGFGGGDCGFGGGGCFFGF<F77DFFFG:
@M03364:396:000000000-C9LGT:1:1101:22164:9023 1:N:0:10
ACTCCTACGGGAGGCAGCAGTGGGGAATTTTCCGCAATGGGCGAAAGCCTGACGGAGCAATGCCGCGTGGAGGTGGAAGGCCTACGGGTCGTCAACTTCTTTTCTCGGAGAAGAAACAATGACGGTATCTGCGGAATAAGCATCGGCTAACTCTGTGCCAGCAGCCGCGGTAAGACAGAGGATGCAAGCGTTATCCGGAATGATTGGGCGTAAAGCGTCTGTAGGTGGCTTTTCAAGTCCGCCGTCAAATCCCAGGGCTCAACCCTGGACAGGCGGTGGAAACTACCAAGCTGG
+
GGGGGGGGGGGGGGGGGGGGGGGGGGGGGGGGGGGGGGGGGGGGGGGGGGGGGGGGGGGGGGGGGGGGGGGGGGGGGGGGGGG<FFGGGGGGGGGGGGGGGGGGGFGFEFGGGGGGGGGGG5E>:FFF>BC,8>FF@FCGGGGGGGGGGGGGFGGGGGGGGGGGGGGGG:CFFFGGGGGGGGGGGGGGGGGGGGGGGGEGGGFGGGGGGGGGGGGGGGGGG@CFGGGGGGGGGGGGGGGFGGGGGGGGGGGGGGGGGGFGGGGGGFGGGGGGGGGG5CGFFFFGGGG4>FFGGG
@M03364:396:000000000-C9LGT:1:1101:29083:9038 1:N:0:10
ACTCCTACGGGAGGCAGCAGTAGGGAATTTTCGGCAATGGGGGGAACCCTGACCGAGCAACGCCGCGTGAGTGAAGAAGGTCTTCGGATTGTAAAGCTCTGTTGTAAGGGAAGAACGTCATGCTTAAGATGCATGAGTGACGGTACCTTACCAGAAAGCCACGGCTAACTACGTGCCAGCAGCCGCGGTAATACGTAGGTGGCGAGCGTTATCCGGAATTATTGGGCGTAAAGGGTGCGTAGGCGGCTGATTAAGTTCGTGGTTAAAGCGTGGGGCTCAACCCCATAAAGCCAC
+
GGGGGGGGGGGGGGGGGGGGGGGGGGGGGGGGGGGGGGGGGGGGGGGGGGGGGGGGGGGGGGGGGGGGGGGGGGGGGGGGGGGGGGGGGGGGGGGGGGGGGGG9F<CFGGGGGF,<=CFE,@C3,8>F33=3,33<:8<,?*FF7:,>CCFG,8<BAFGGGGFEC8CCC0<CEGGFFFGGGGGFEGEGE88A<FGCGCGF?8CGEGGGEEGGGGGDEEEFGGCCGGGG?CEFGGGGGGGGGGGGGEGGGGGGGFGGGGDEF5CCEGGGGGEGCGGG3FGFFFGG3CGFGFF449
@M03364:396:000000000-C9LGT:1:1101:21427:9055 1:N:0:10
ACTCCTACGGGAGGCAGCAGTGGGGAATATTGCACAATGGGGGAAACCCTGATGCAGCAACGCCGCGTGAGTGAAGAAGTATTTCGGTATGTAAAGCTCTATCAGCAGGGAAGATAATGACGGTACTTGAGGAGGAAGCCCCGGCTAACTACGTGCCAGCAGCCGCGGTAATACGTAGGGGGCTAGCGTTATCCGGAATTACTGGGCGTAAAGGGTGCGTAGGTGGTTTCTTAAGTCAGAGGTGAAAGGCTACGGCTCAACCGTAGTAAGCCTTTGAAACTGGGAAACTTGAGT
+
GGGGGGGGGGGGGGGGGGGGGGGGGGGGGGGGGGGGGGGGGGGGGGGGGGGGGGGGGGGGGGGGGGGGGGGGGGGGGGGGGGGGGGGGGGGGGGGGGGGGGGGGGGGGGGGGGGGGFFGFGDFFFFGGF,A:8>CCFGGGGGGGGGGGGGGGGGGGGGGGGGGGGGGGG1>FGGGGGGGGGGGGGGGGFGGGGGGGGGGGGGGGGGGGEEGGGGGGGGGGGGGGGGGGGGGGGGGGGGGGGGGGGGGGGGGGGGGGGGGGGGGGGGGGGGGGGGGGG>FGFFGGCGGFCFBFC0
@M03364:396:000000000-C9LGT:1:1101:21618:9059 1:N:0:10
ACTCCTACGGGAGGCAGCAGTGGGGAATATTGCACAATGGGGGAAACCCTGATGCAGCAACGCCGCGTGAGTGATGACGGCCTTCGGGTTGTAAAGCTCTGTCTTCAGGGACGATAGTGACGGTGCCTTTGGGGGGAGCCACGGCTAACTACGTGCCAGCAGCCGCGGTAATACGTAGGGGGCAAGCGTTATCCGGATTCATTGGGCGTAAAGCGCGCGTAGGCGGCCAGCCTGGTCGGGAGTCAAATCCGGGGGCTCAACCCCCGTCCGCTCCCGATACCGGCCGGCTTGAGG
+
GGGGGGGGGGGGGGGGGGGGGGGGGGGGGGGGGGGGGGGGGGGGGGGGGGGGGGGGGGGGGGGGGGGGGGGGGGGGGGGGGGGGGGGGGGGGGGGGGGGGGGGFGFGGGGGFCFDG7FG,5>>8+@DF,,93+@F*FFG*,C<F5:+<FGCFDGFFCFFG6@CCEGGGG1CGGGG:FFGEGEE*CFFG5EGGGGGEECEDGGGGGGGGGGGGGGGGGGEEGGGGGGDEGGGG6FECFGGGGGGGGFGGGGGDEGEGGFFG6ED:CGGG37=9CEEDGDECF>EGD7DED:D4C*
@M03364:396:000000000-C9LGT:1:1101:27684:9072 1:N:0:10
ACTCCTACGGGAGGCAGCAGTGGGGAATATTGCACAATGGGCGAAAGCCTGATGCAGCAACGCCGCGTGAGCGATGAAGGCCTTCGGGTCGTAAAGCTCTGTCCTCACGGAAGCTGTTGGCCGTTCTTGTGCCTTAAGCCCCGGCTAACTACATGCCAGCAGCCGCGGTCATACGTCGGGGGCTAGCGTTATCCGGATTTGCTGGGCGTAAAGGGAGCGTAGGTGGTTTCTTAAGTCAGGAGTGCAAGGCGACGGCTCAACCGTAGTAGACTCTTGAAACTGGGAAACTTGA
+
GGGGGGGGGGGGGGGGGGGGGGGGGGGGGGGGGGGGGGGGGGG+@CFGGGGGGGGGGG8F,FGGGGGGG,84CF,BFGGGGGGGGGGCFCCFGGGF9?FFFGG,,5,,8+=FC,:8,85,,-63+:B,,,3,,,:,3<338++8+>+@,=,@,,7C<>,3<,3DCF7FC*:@FF<3,=*=***122+2/*/*0,1/5**+++0AF58E*:*CF95**/?88*/<<@;:*0:9992<CCGG+;0:+<+C***:*:CED8?+0;7*27****+**+00**+*97C*0*94*/9*
@M03364:396:000000000-C9LGT:1:1101:20481:9080 1:N:0:10
ACTCCTACGGGAGGCAGCAGTGGGGAATATTGCACAATGGGGGAAACCCTGATGCAGCAACGCCGCGTGAGTGATGACGGCCTTCGGGTTGTAAAGCTCTGTCTTCAGGGACGATAATGACGGTACCTGCGGAGGAAGCCACGGCTAACTACGTGCCAGCAGCCGCGGTAATACGTAGGTGGCGAGCGTTGTCCGGATTTACTGGGCGTAAAGGGAGCGTAGGCGGATTTTTAAGTGAGATGTGAAATACTCGGGCTTAACCTGAGTGCTGCATTTCAAACTGGAAGTCTAG
+
GGGGGGGGGGGGGGGGGGGGGGGGGGGGGGGGGGGGGGGGGGGGGGGGGGGGGGGGGGGGGGGGGGGGGGGGGGGGGGGGGGGGGGGGGGGGGGGGGGGGGGGGGGGGGGGGGGGEFGGFG>CF+BFF98@+3=FCFGGGCFGFGGFFGGFGGGGGGGGGGGGGGGGGG4CFGGGGGGGGGGGGGGGGEGGGGGGGGGGGGGGGGGGGEGGGGGGGGGGGGGGGGGEGGGGGGGGGGGGEGGGGGGGGGGGGGGGGGDFGCFGGFGGGGGGGFGGFGGGGFFGG5DGFFFFC
@M03364:396:000000000-C9LGT:1:1101:2374:9096 1:N:0:10
ACTCCTACGGGAGGCAGCAGTGGGGAATATTGCACAATGGGGGAAACCCTGATGCAGCAACGCCGCGTGAGTGATGACGGTCTTCGGATTGTAAAGCTCTGTCTTTAGGGACGATAATGACGGTACCTCCGGAGGAAGCCACGGCTAACTACGTGCCAGCAGCCGCGGTAATACGTAGGTGGCAAGCGTTGTCCGGATTTACTGGGCGTAAAGGGAGCGTAGGTGGATATTTAAGTGGGATGTGAAATACCCGGGCTTAACCTGGGTGCTGCATTCCAAACTGGATATCTAG
+
GGGGGGGGGGGGGGGGGGGGGGGGGGGGGGGGGGGGGGGGGGGGGFFGGGGGGGGGGGGGGGGGGGGGGGGGGGGGGGGDGGGGGGGGEEGGGGGGGGGGGGGGBFGGGGGGFE7FB@FGG7:++3CD5,83++3B>FGGG8FFEGGFGGGGGGCCGGFGGGGDFFGGG*;FC9FFGGGGGGGGCFFFFBFGGFFFG:FFFGGGGGGGCECFFF5EGGGGGGG@FGCFFGGGGGGGGGGFGEGGGGFGGGGDGEGGD8EFECGGGGGD3:FGGGGGFGG>FFGC4>F6CF?F
@M03364:396:000000000-C9LGT:1:1101:10969:9096 1:N:0:10
ACTCCTACGGGAGGCAGCAGTGGGGAATCTTGCACAATGGGCGGAAGCCTGATGCAGCGACGCCGCGTGCGGGACGAAGGCCTTCGGGCTGTAAACCGCTTTCAGCAGGGACGAGGCGAAAGTGACGGTACCTGCAGAAGAAGCCCCGGCTAACTACGTGCCAGCAGCCGCGGTAATACGTAGGGGGCAAGCGTTATCCGGATTCATTGGGCGTAAAGCGAGCGCAGGCGGAAAGATAAGTCTGAAGTGAAAGCCCCCGGCTTAACCGGGGAACTGCTTCGGAAACTGTCCTTC
+
GGGGGGGGGGGGGGGGGGGGGGGGGGGGGGGGGGGGGGGGGGGGGGGGGGGGGGGGGGGGGGGGGGGGGGGGGGGGGGGGGGGGGGGGGGGGGGGGGGGGGGGGGGGGGGGGGFGGGGG7F>D8,8CF=*=FFFFBFFFGGDGGGGGGGGGGGGGGGGGGGGGGGGGGG8CEGGGGGGGGGGGGGGGG:FGGGGGGGGGGGGGGGGGGGGGGGGGGGGGGGGGGGGGGDEGECEFGGGGGGGGGGGGGGGGGGGFGGGEGGGGGGGGDDGGGGGGGGGFGFFGGGGFFDFFGGC
@M03364:396:000000000-C9LGT:1:1101:5774:9104 1:N:0:10
ACTCCTACGGGAGGCAGCAGTGGGGAATATTGCACAATGGGCGAAAGCCTGATGCAGCAACGCCGCGTGAGTGATGAAGGCCTTCGGGTCGTAAAACTCTGTCCTCAAGGAAGATAATGACGGTACTTGAGGAGGAAGCCCCGGCTAACTACGTGCCAGCAGCCGCGGTAATACGTAGGGGGCTAGCGTTATCCGGATTTACTGGGCGTAAAGGGTGCGTAGGTGGTCTCTTAAGTCAGGAGTGAAAGGCTACGGCTTAACCGTAGTAAGCTCTTGAAACTGGGAGACTTGAGT
+
GGGGGGGGGGGGGGGGGGGGGGGGGFFGGGGGGGGGGGGGGGGGGGGGGGGGGGGGGGGGGGGGGGGGGGGFGGGGGGGGGGGGGGGGGGGGGGGGGGGGGGGGGGGGGGFGGGFG9FFFG@FC>FFGF,A:8+BC>FGGGGGGGGDFGGFFFGGGFGGGGDGGGGGGG>BFFFGGGGGGGDEGFFGG@FGGGGGGGGDFGGGGGGGG>CEGGFGGGGG8CGGDFGGGGGGGGGGGGGGGGGCFFGGGGG?GGGGGDEGGFGDGGGGGGGF>FGGGGGFG?8CFGG<@GF?FC:
@M03364:396:000000000-C9LGT:1:1101:19758:9132 1:N:0:10
ACTCCTACGGGAGGCAGCAGTGGGGAATCTTGCACAATGGGCGGAAGCCTGATGCAGCGACGCCGCGTGCGGGACGAAGGCCTTCGGGCTGTAAACCGCTTTCAGCAGGGACGAGGCGAAAGTTACGGTCCCTGCAGAAGAAGCCCCGGCTAACTACGTGCCAGCAGCCGCGGTAATACGTAGGGGGCAGGCGTTATCCGGATTCATTGGGCGTAAAGCCCGGGTAGGCGGCCAGCCTGGTGGGGAGTCAAATCGGGGGGCCCAACCCCCGTCCGCCCCCGTTCCCGGCCGGCT
+
GGGGGGGGGGGGGGGGGGGGGGGGGGGGGGGGGGGGGGGGGGGGGGGGGGGGGGGGGGGGGGGGGGGGGGGGGGGGGGGGGGGGGGGGGGGGGGGGGGGGGGGGGGGGGGGGGGGGFGGGC*@,<DCE8*4=,3=8?FCFGCGFGGGGGGEG,CFGFGFFGGGGGFGGG8CEGG>GGGGGCGGGGG>:E****;/2/C7C5*A8++3+<E**//:E*++*****1/;*+:*?888F=0CF+*:C?*2*3<FC0<*2>CC5**9CCGGGG3*11**)*1>)))**909)9575))
@M03364:396:000000000-C9LGT:1:1101:25185:9176 1:N:0:10
ACTCCTACGGGAGGCAGCAGTGGGGAATATTGCACAATGGGCGCAAGCCTGATGCAGCGACGCCGCGTGAGTGAAGAAGTATTTCGGTATGTAAAGCTCTATCAGCAGGGAAGAAGATGACGGTACCTCCATTGGCAGCCCCGGCTAACTACGTGCCAGCAGCCGCGGTAATACGTAGGGGGCAAGCGTTATCCGGAGTTACTGGGTGTAAAGGGGGCGTAGACGGATTAGCAAGTCAGATGTGAAAGGCGGGGGCTTAACCCCTGGATTGCATTTGAAACTGCGGATCTTG
+
GGGGGGGGGGGGGGGGGGGGGGGGGGGGGGGGGGGGGGGGGCF@FG:FGGGGGFGGGGGGGGGGGGGGGGGEGGGGGGGFFFGGGGG==FGGGGGEFGGF<FG9FFGFGGGGGFFC4C?E,-C3B>BGCBDD,ADF>E7=+BECG@FFGFGGFGGGF9>FFGGFGGEGB**CFFGGGGGGGGG@7BCF<=:E:<FGE7<@GGGGGF0;8<FGF9/*::8:EG;CGGC85+<6@FF<9+9:<<<+:<?+25:7=EGD3;CFGD5:7*74?*;D:+<CF7+:=7?FDG).)09:
@M03364:396:000000000-C9LGT:1:1101:9676:9177 1:N:0:10
ACTCCTACGGGAGGCAGCAGTGGGGGATATTGCACAATGGGGGAAACCCTGATGCAGCGACGCCGCGTGAGTGAAGAAGTATTTCGGTATGTAAAGCTCTATCAGCAGGAAAGATAATGACGGTACCTGACTAAGAAGCACCGGCTAAATACGTGCCAGCAGCCGCGGTCATACGTATGGTGCAAGCGTTATCCGGATTTACTGGGTGTAAAGGGAGCGCAGACGGCATGGCAAGCCAGATGTGAAAGGTGGGGGCTCAACCCCCAAGCTGCATTTGGAACTGTCAAGCTAG
+
GGGGGGGGGGGGGGGGGGGGGGGGGGGGGGGGGGGGGGGGGGGGGGGGGGGGGGGGGGGGGGGGGGGGGGGGGGGGGGGGGGGGGGGGGGGGGGGGGGGGGGGGGGGGGGGGGGGGGGGGGCFF>FGG,:@E3DB>FGGGGGGGGGGFGGGGGGGGGGGGGGGGGGGGG1CGGGGGGGGGGGGGGGGGGGGGGGGGGG>FGGGGGGGGGGGGGGGGGGGGGGGGGGGGGGGGGFGGGFGGGGGGGGGGGGFEGGGGGGGGGGGGGGGGGGGGGFGGGGGGFFGGGGGFGF==
@M03364:396:000000000-C9LGT:1:1101:14942:9188 1:N:0:10
ACTCCTACGGGAGGCAGCAGTAGGGAATCTTCCACAATGGACGCAAGTCTGATGGAGCAACGCCGCGTGAGTGAAGAAGGTTTTCGGATCGTAAAGCTCTGTTGTTGGTGAAGAAGGATAGGGTTAGTACCTAGCATTTATTTGACGGTAATCAACCAGAAAGTCACGGCTAACTACGTGCCAGCAGCCGCGGTAATACGTAGGTGGCAAGCGTTGTCCGGATTTATTGGGCGTAAAGCGAGCGCAGGCGGAAAAATAAGTCTAATGTGAAAGCCCTCGGCTTAACCGAGGAAC
+
GGGGGGGGGGGGGGGGGGGGGFGGGGGGGGGGGGGGGGGGGGGGGGGGGGGGGGGGGGGGGGGGGGGGGGGGGGGGGGGGGGGGGGGGG>FFFGGGGGGGGGGGDFFGEFGGGGCF,:CE,-:,,:,F,,9,,:3,9@FGGGFFGFEFGGCGFGFFGGGGGGGGGGGGGC>FGGGGFGGGGGGGGGGGGGGGGGGGGGGGGGGGGGGGGGGGGGGGGGFGGGEEEGFEFGGGGGGGGGFGGGGGGGGGGGG=8:@CFCFF<EFFGGGGGGFGGGGCFGECEFGGGGCECEFGCC
@M03364:396:000000000-C9LGT:1:1101:2796:9193 1:N:0:10
ACTCCTACGGGAGGCAGCAGTGGGGAATATTGCACAATGGGCGCAAGCCTGATGCAGCGACGCCGCGTGCGGGATGGAGGCCTTCGGGTTGTAAACCGCTTTTGTTTGGGAGCAAGCCCTTCGGGGTGGATGTACCTTTCGAATAAGCACCGGCTAACTACGTGCCAGCAGCCGCGGTAATACGTAGGGTGCGAGCGTTATCCGGATTTATTGGGCGTAAAGGGCTCGTAGGCGGTTCGTCGCGTCCGGTGTGAAAGTCCATCGCCTAACGGTGGATCTGCGCCGGGTACGGGC
+
GGGGGGGGGGGGGGGGGGGGGGGGGGGGGGGGGGGGGGGGFGGGGGGGGGGGGGGGGGGDGGGGGGGGGGGGGGGGGGGGGGGGGGGGGGGGGGGGGGGFGGGGGGGGGGGGGGFGGGDDDEF+5+@7**7,@CFGCFFFGGGDFFFFGGGGEFGGGGGGGGGGGGGGG<8CFGGGGEGGGGGGGGGGGFGEGDGGGGEEGGGGGGDGFFDFGEFEEEGGGGCGGFCGGGGDGGGGGGGGGGGCEEEGG58AEEGFGGGGGGFDGGGGGFGDCCED=6CFFFGGGGGF3?DC3/
@M03364:396:000000000-C9LGT:1:1101:23309:9205 1:N:0:10
ACTCCTACGGGAGGCAGCAGTGGGGAATATTGCACAATGGGGGAAACCCTGATGCAGCAACGCCGCGTGAGTGATGACGGCCTTCGGGTTGTAAAGCTCTGTCTTCAGGGACGATAATGACGGTACCTGCGGAGGAAGCCCCGGCTAACTACGTGCCAGCAGCCGGGGTAATACGTAGGGGGCGAGCGTTGTCCGGATTTACGGGGCGTAAAGGGAGCGTAGGCGGATTTTTAAGTGAGATGTGAAATACTCGGGTTTAACCTGAGTGCTGCATTTCAAACTGGAAGTTTAGGG
+
GGGGGGGGGGGGGGGGGGGGGGGGGGDCDFF<A,CFE<FGGG@FGGGGE@CA6,C@CFF@9@FE@CE+=BC,C9<?C9F:FBFF?FGCFEGEGGFEF<A?9<AF,,9FGF<8CC+F7,,,:>+BFF<<C,8+>7CC5<FG+>F:73@@8;,7>3,>B@<1<<>>**=<:F8;FEG,,=**4<<8/888?E*;C0CEEGGGCE*;E>/8*:E@FG>*2/::?:?9EC8CCGGCE?7<+0++++3+<E0<:<++A=8/98<CG976*0+*00097+2;7CG**7C*5*50**1:**
@M03364:396:000000000-C9LGT:1:1101:9196:9216 1:N:0:10
ACTCCTACGGGAGGCAGCAGTGGGGAATATTGCACAATGGGGGAAACCCTGATGCAGCAACGCCGCGTGAGTGATGACGGCCTTCGGGTTGTAAAGCTCTGTCTTCAGGGACGATAATGACGGTACCTGAGGAGGAAGCCACGGCTAACTACGTGCCAGCAGCCGCGGTCATACGTAGGTGGCGAGCGTTGTCCGGATTTACTGGGCGTAAAGGGAGCGTAGGCGGACTTTTAAGTGAGATGTGAAATACCCAGGCTCAACTTGGGTGCTGCATTTCAAACTGGAAGTCTAG
+
GGGGGGGGGGGGGGGGGGGGGGGGGGGGGGGGGGGGGGGGGGGGGGGGGGGGGGGGGGGGGGGGGGGGGGGGGGGGGGGGGGGGGGGGGGGGGGGGGGGGGGGGGGGGGGGGGGGG7FGFGBFC>BFG:,8+83B:DFGGGGGGGGGGGGGGFGGGGGGGGGGGGGGGG:CGGGGGGGGGGGGGGGGGGGGGGGGGGGGGGGGGGGGGGGGGGGGGGGGGGGGGGGEEEGGGGGGGGGGGGGGGGGGGGGGGGGGGGGGGGGGGGGGGGGGGGGGGGGFGFFGGGFGFGFFG
@M03364:396:000000000-C9LGT:1:1101:7458:9217 1:N:0:10
ACTCCTACGGGAGGCAGCAGTGGGGAATATTGCACAATGGGCGCAAGCCTGATGCAGCGACGCCGCGTGCGGGATGGAGGCCTTCGGGTTGTAAACCGCTTTTGTTTGGGAGCAAGCCCTTCGGGGTGCGTGTACCTTTCGAATACGCACCGGCTAACTACGTGCCAGCAGCCGCGGTAATACGTAGGGTGCGAGCGTTATCCGGATTTATTGGGCGTAAAGGGCTCGTAGGCGGTTCGTCGCGTCCGGTGTGAAAGTCCATCGCCTAACGGTGGATCTGCGCCGGGTACGGGC
+
GGGGGGGGGGGGGGGGGGGGGGGGGGGGGGGGGGGGGGGGGGGGGGGGGGGGGGGGGGGGGGGGGGGGGGGGGGGGGGGGGGGGGGGGGGGGGGGGGGGGGGGGGGGFGGGGGGGGFGGFFGG@3@FF83@+@FFGGGGGGGC?F,@CFGGGGGGGGGGGGGGGGGGGG,CFGGGGGGGGGGGGGGGGGGGDGCGGGGGGGGFGGECGGGGGGGGGGGDEGGGGGGGGGGGGGGGCECGCEGGGGGGCEEGEGFGGGGGG7CFGGGGGGGGG9=G39CFGF>EGDGD5)<7DG)
@M03364:396:000000000-C9LGT:1:1101:13559:9217 1:N:0:10
ACTCCTACGGGAGGCAGCAGTGGGGAATATTGCACAATGGGGGAAACCCTGATGCAGCGACGCCGCGTGAGTGAAGAAGTATTTCGGTATGTAAAGCTCTATCAGCAGGGAAGAAGATGACGGTACCTGTAAAAGCAGCCCCGGCTAACTACGTGCCAGCAGCCGCGGTAGTACGTAGGGGGCAAGCGTTATCCGGATTCATTGGGCGTAAAGCGCGCGTAGGCGGCCAGCCTGGTCGGGAGTCAAATCCGGGGGCTCAACCCCCGTCCGCTCCCGATACCGGCCGGCTTGCGC
+
CEFGFEDGG;FFEGE@CEAC-;FGEFGC@-FFECDDFG<ECFGGGGGC@FGGFFGGDDFFFG>F=CFCG7BGGFECFCFEFGGEGFC+:BFFGGGA9<BFGGGD@8FA@E7FCD?C,CEF54@+>C?<?:8,5DF83B>>+++@:F+<FFG>BFF*>FFFCFFCCFFGE1*@@@CCCFEG>C7*=;FE:FC4FGGGGC7CF+<@+1*:EC>*<C>CGGCE*:8<8?*1:CC:*@EGGGG8/?EC79:CCEG**>EGG@CFE8CECC*>D<8*7CF<C7EDF)29CD55)0<*1)
@M03364:396:000000000-C9LGT:1:1101:14530:9220 1:N:0:10
ACTCCTACGGGAGGCAGCAGTAGGGAATCTTCCACAATGGACGCAAGTCTGATGGAGCAACGCCGCGTGAGTGAAGAAGGTTTTCGGATCGTAAAGCTCTGTTGTTGGTGAAGAAGGATAGAGGTAGTTACTGGCCTTTATTTGACGGTAATCAACCAGAAAGTCACGGCTAACTACGTGCCAGCAGCCGCGGTAATACGTAGGTGGCAAGCGTTGTCCGGATTTATTGGGCGTAAAGCGAGCGCAGGCGGAAAAATAAGTCTAATGTGAAAGCCCTCGGCTTAACCGAGGAAC
+
GGGGGGGGGGGGGGGGGGGGGGGGGGGGGGGGGGGGGGGGGGGGGGGGGGGGGGGGGGGGGGGGGGGGGGGGGGGGGGGGGGGGGGGGGGGGGFGGGGGGGFGGGFGGGGGGGGCGGGGGG-C:FFGG,,9C?FFFFGGGGGGGGGGGGGDFFGGGGGGGGGGGGGGGGGGGGGGGGGGGGGGGGGGGGGGGGGGGGGGGGGGGGGGGGGGGGGGGGGGGGGFGGGGGGGGGGGGGGGGGGGGGGGGGGGGEEGGGFGFGCCDFGGGGGGGGGGGGGGEGFFGGGGGFCEFDGF
@M03364:396:000000000-C9LGT:1:1101:25104:9231 1:N:0:10
ACTCCTACGGGAGGCAGCAGTGGGGAATATTGCACAATGGGCGCAAGCCTGATGCAGCGACGCCGCGTGCGGGATGGAGGCCTTCGGGTTGTAAACCGCTTTTGTTCAAGGGCAAGGCACTTTCATTGTTCTTTTTGAGTGGATTGTTCGAATAAGCACCGGCTAACTACGTGCCAGCAGCCGCGGTAATACGTAGGGTGCAAGCGTTATCCGGATTTATTGGGCGTAAAGGGAGCGTAGGCGGCCCGTTAGGTCGGAGGTAAAAGCCCGGGGCTCAACCCCGGCGAGCCTCCG
+
GGGGGGGGGGGGGGGGGGGGGGGGGGGGGGGGGGGGGGGGGGGGGGGGGGGGGGGGGGGGGGGGGGGGGGGGGGGGGGGGGGGGGGGGGGGGGGGGGGGGGGGGGGGFFFGGGG+D:DFF,:CD,8EF,<83,,3@@@>9ECFFFF:FC@,@FFGGGGGGGGGGGGGGGGCCGGFGGGGGGGGGGGGECA<CFGGGGGFGGGDGGGGC5F9FGE8;CC7<FGGGGGEG8FGGGGGGGCEGGGGGGGEE8@EGGGGGGEGG8CFFFFC<DGGDGGCFDFGCDBGDGDGEGFFGF5
@M03364:396:000000000-C9LGT:1:1101:15164:9245 1:N:0:10
ACTCCTACGGGAGGCAGCAGTGAGGAATATTGGTCAATGGGCGCAAGCTTGAACCAGCCAAGTAGCGTGCGGGACGAAGGCCCTATGGGTTGTAAACCGCTTTTTCAGGGGGATAAAGTGAGTTACGTGTCATTCATTGCAGGTACCCTGCGAATAAGGACCGGCTAATTCCGTGCCAGCAGCCGCGGTAATACGGAAGGTCCGGGCGTTATCCGGATTTATTGGGTTTAAAGGGAGCACAGGCCGGCTGTCAAGCGTGTTGTGAAATGTAGAGGCTCAACCTCTGCACTGC
+
GGGGGGGGGGGGGGGGGGGGGGGGGGGGGGGGGGGGGGGGGGGGGGGGGGGGGGGGGGGGGGGGGGGGGGGGGGGGGGGGGGGGGGGGGGGGGGGGGGGGGGGGGGGGGGGGGGGGGGFCD9A,,:CF:88,CC=EEGGGGGFGGGGGGFGG7:BGGGGGGGFCGGGGGFFGGGGGGGGGGGGGGGGGGGGGGGGGGGGGGGGGGGGGGGGGGGGGGGGGGGGGGGGGGGGGGGGGGGGGGGGGGGGGGGGGFGGGGGGGGGCGCFFGGFGGGGGGGGCGFFCFGGGFGFFF
@M03364:396:000000000-C9LGT:1:1101:12172:9277 1:N:0:10
ACTCCTACGGGAGGCAGCAGTGGGGAATATTGCACAATGGGGGAAACCCTGATGCAGCAACGCCGCGTGCGGGACGAAGGCCTTCGGGTTGTAAACCGCTTTCAGCAGGGACGAGGCCGCAAGGTGACGGTACCTGCAGAAGAAGCCCCGGCTAACTACGTGCCAGCAGCCGCGGTAATACGTAGGGGGCGAGCGTTATCCGGATTCATTGGGCGTAAAGCGCGCGTAGGCGGCCTGCTAGGTCGGGACTCAAATCCGGGGGCTCAACCCCCGCCCGGTCCCGATACCGACAGG
+
GGGGGGGGGGGGGGGGGGGGGGGGGGGGGGGGGGGGGGGGGGGGGGGGGGGGGGGGGGGGGGGGGGGGGGGGGGGGGGGGGGGGGGGGGGGGGGGGGGGGGGGGGGGGGGGGGGGGGGGGE+C<@FGG@@C+>DFFGGGGGGGGGGGGGGGEFEGGGGGGGGGGGGGGGFGGGGGGGGGGGGGGGGGGGGGGGGGGGGGGGGGGGDGGGGGGGGGGGGGGGGGGGGE=EEGGGGGGGGGGGGGGGGGGGFGG?FGFGDGGGGGEGGGGDGGDGGGGGGGGFFE5DDG@D:57DF
@M03364:396:000000000-C9LGT:1:1101:13498:9281 1:N:0:10
ACTCCTACGGGAGGCAGCAGTAGGGAATCTTCCACAATGGACGCAAGTCTGATGGAGCAACGCCGCGTGAGTGAAGAAGGTTTTCGGATCGTAAAGCTCTGTTGTTGGTGAAGAAGGATAGGGGTAGTCGCTGGCCTTTATTTGACGGTAATCAACCAGAAAGTCACGGCTAACTACGTGCCAGCAGCCGCGGTAATACGTAGGTGGCAAGCGTTGTCCGGATTTATTGGGCGTAAAGCGAGCGCAGGCGGAAAAATAAGTCTAATGTGAAAGCCCTCGGCTTAACCGAGGAAC
+
GGGGGGGGGGGGGGGGGGGGGGGGGGGGGGGGGGGGGGGGGGGGGGGGGGGGGGGFGGGGGGGGGGGGGGGGGGGGGGGGGGGGGGGGGGGGGGGGGGGGGGGGGGFFFGGGGGGGCDGGG-B+BFGG53@B++BBFGFGGGGFGGGGFGGGGGGGGGGGGGGGGGGGGFGGGGGGGGGGGGGGGGFCFEGGGFGGGGGGGGGGGGGGGGGGGGGGGGGGGDEGGGGFGGGGGGGGGGGGGGGGGGGGGGGEEGGFGGGG?FGGFGGFGGGGGGGFDGGGFFGGGGFDGFFGGF
@M03364:396:000000000-C9LGT:1:1101:27962:9286 1:N:0:10
ACTCCTACGGGAGGCAGCAGTGGGGAATCTTCCGCAATGGGCGAAAGCCTGACGGAGCAACGCCGCGTGAGTGAAGAAGGTCTTCGGATCGTAAAGCTCTGTTGAAGGGGACGCACGGCATCTCATACAAGTTAGTAGGTGAATGCCGGTACCCTTCGAGGAAGCCACGGCTAACTACGTGCCAGCAGCCGCGGTAATACGTAGGCGGCAAGCGTTGTCCGGAATCATTGGGCGTAAAGGGAGCGCAGGTGGACGTATAGGTCCTTCTTAAAAGTTCGGGGCTCAGCCCCGTGG
+
GGGGGGGGGGGGGGGGGGGGGGGGGGGGGGGGGGGGGGGGGGGGGGGGGGGGGGGGGGGGGGGGGGGGGGGGGGGGGGGGGGGGGGGGCGGGGGGGGGGGGGG?DBFGGGGGGCFE7@FG8-E,,:CF3,8<,<@,@FFFG<FFC,:@FGGG:F<FGCFGCFGGGGGGG:BFFGGGGGGGGGGGDFGGFGDGGGEGGGGGGGGGGGGGGGGGGGEGGGGGGGGGGF?FGGGGGGGE=GGGGDDECEGGGGGECEEEGGGFGGGGGGGGGDFGGGGGFGCDFFDFFGCFGBF9<1
@M03364:396:000000000-C9LGT:1:1101:19649:9289 1:N:0:10
ACTCCTACGGGAGGCAGCAGTGGGGAATATTGCACAATGGGCGCAAGCCTGATGCAGCGACGCCGCGTGCGGGATGGAGGCCTTCGGGTTGTAAACCGCTTTTGTTCAAGGGCAAGGCACGGTTTCGGCTGTGTTGAGTGGATTGTTCGAATAAGCACCGGCTAACTACGTGCCAGCAGCCGCGGTAATACGTAGGGTGCAAGCGTTATCCGGATTTATTGGGCGTAAAGGGCTCGTAGGCGGTTCGTCGCGTCCGGTGTGAAAGTCCATCGCTTAACGGTGGATCCGCGCCGG
+
GGGGGGGGGGGGGGGGGGGGGGGGGGGGGGGGGGGGGGGGGGGGGGGGGGGGGGGGGGGGGGGGGGGGGGGGGGGGFGGGGGGGGGGGGGGGGGGGGGGGGGGGGGGGGFGGGGEGGGGGG:FFFDGG3+88@DFFGGGGG<DEGGGGGGGG>FGGGGGGGGGGFFGDEC::FGGGGGGGGGGGGEGGGGGGGFGGGGGGGGGGGCEEGGGGGGGGGGGGGGGGGGGGGGGGGDGGGCFEFGE:ECD5CEEGG=EGG8==CA:FGGGFFGFDCGGDFGGGFFGGGFGFGFFGDG
@M03364:396:000000000-C9LGT:1:1101:11487:9292 1:N:0:10
ACTCCTACGGGAGGCAGCAGTGGGGAATCTTGCACAATGGGCGGAAGCCTGATGCAGCGACGCCGCGTGCGGGACGAAGGCCTTCGGGCTGTAAACCGCTTTCAGCAGGGACGAGGCGAAAGTGGCGGTACCTGCAGAAGAAGCCCCGGCTAACTACGTGCCAGCAGCCGCGGTAATACGTAGGGGGCAAGCGTTATCCGGATTCATTGGGCGTAAAGCGCGCGTAGGCGGCCAGCCTGGTCGGGAGTCAAATCCGGGGGCTCAACCCCCGTCCGCTCCCGATACCGGCCGGCT
+
GGGGGGGGGGGGGGGGGGGGGGGGGGGGGGGGGGGGGGGGGGGGGGGGGGGGGGGGGGGGGGGGGGGGGGGGGGGGGGGGGGGGGGGGGGGGGGGGGGGGGGGGGGGGGGGGGGGGDGGE7*?3,8CF<<C9@>F,FFFGGGGGFGGGGGGG8EGGGDGGGGGGGFGGG*8EGGGGGGGGGGGGGGGGCGGGGGEGGGGGGGGGGGGGCGGGGGGGGGGGGGGGEGGGGGGGGGGGGGGGGGGGGGGGG7FGGGGGGCGEGECEEFEDGGGCDGGGDCCCFBGGGGDFGFFGG)
@M03364:396:000000000-C9LGT:1:1101:22677:9303 1:N:0:10
ACTCCTACGGGAGGCAGCAGTGGGGAATCTTGCACAATGGGCGGAAGCCTGATGCAGCGACGCCGCGTGCGGGACGAAGGCCTTCGGGCTGTAAACCGCTTTCAGCAGGGACGAGGCGAAAGTGACGGTACCTGCAGAAGAAGCCCCGGCTAACTACGTGCCAGCAGCCGCGGTAATACGTAGGGGGCAAGCGTTATCCGGATTCATTGGGCGTAAAGCGCGCGTAGGCGGCCAGCCTGGTCGGGAGTCAAATCCGGGGGCTCAACCCCCGTCCGCTCCCGATACCGGCCGGCT
+
GGGGGGGGGGGGGGGGGGGGGGGGGGGGGGGGGGGGGGGGGGGGGGGGGGGGGGGGGGGGGGGGGGGGGGGGGGGGGGGGGGGGGGGGGGGGGGGGGGGGGGGGGGGGGGGGGGGGGGGGD7D,8?FG8*6CFGG,@FFGGGGGFGGGGGGGGGGGGGGGGGGGGGGGGEGGGGCGGGGGGGGGGGGGDGGGGGGGGGGGGGEEGGGGGGGGGGGGGGGGDGGGGGGGGGGGGGGGGGGGGGGGGGGGFGGGGGGGGGGGGCGGGGFGGGGGGGGGCDGGFFGDGGGFGDFGG)
@M03364:396:000000000-C9LGT:1:1101:10049:9313 1:N:0:10
ACTCCACGGGAGGCAGCAGTGGGGAATCTTGCGCAATGGGGGCAACCCTGACGCAGCGACGCCGCGTGCGGGACGAAGGCCTTCGGGTCGTAAACCGCTTTCAGCAGGGACGAGGCCGCGAGGTGACGGTACCTGCAGAAGAAGCCCCGGCTAAATACGTGCCAGCAGCCGCGGTAATACGTATGGGGCGAGCGTTATCCGGATTCATTGGGCGTAAAGCGCGCGTAGGCGGCCCGTTAGGTCGGAGGTAAAAGCCCGGGGCTCAACCCCGGCGAGCCTCCGATACCGGCGGGC
+
GGGGGGGGGGEGGGGGGGGGGGGGGGGGGGGGGGGGGGGGGGGGGGGGGGGGGGGGGGGGGGGGGGGGGGGGGGGGGGGGGGGGGGGGGGGGGGGGGGGGGGGGGGGGGGGGGGGGGGGDG:C=:FGG4<=<F:CBFGGGGGGFFCGGGGGGGGGGGGGGGGGGGGGGGGGGGGGGGGGGGGGGGGGGGGGGGGGGGGGGGGGGGGGGGFGGGGGGGGGGGGGGGGGGGGGGGGGG=CGGGGGGGGGGEFFFGGGGGGGGGCCFGGGGGGEDGEEDGGGGFEEDGGGFDF>DD<
@M03364:396:000000000-C9LGT:1:1101:15439:9322 1:N:0:10
ACTCCTACGGGAGGCAGCAGTGGGGAATATTGCACAATGGGGGGAACCCTGATGCAGCGACGCCGCGTGCGGGATGGAGGCCTTCGGGTCGTGAACCGCTTTTGATTGGGAGCAAGCGTGAGTGAGTGTACCTTTCGAATAAGCACCGGCTAACTACGTGCCAGCAGCCGCGGTAATACGTAGGTGGCAAGCGTTGTCCGGATTTATTGGGCGTAAAGCGAGCGCAGGCGGAAAAATAAGTCTAATGTGAAAGCCCTCGGCTTAACCGAGGAACTGCATCGGAAACTGTTTTTC
+
GGGGGGGGGGGGGGGGGGGGGGGGGGGGGGGGGGGGGGGGGGGGGGGGGGGGGGGGGGGGGGGGGGGGGGGGGGGGGGGGGGGGGGGGGGGGGGGGGGGGGGGGGGGGGGGGGGGGGGGGC7<:9?FG<8?<<<FGGGGGGGGFGGGGGGGGFGGGGGGGGGGGGGGGG5EGGGGGGGGGGGGGGGGGGGGGGEGDGGGGGEGGFGGGGGGGGGGGGGGGGGGGGGGGGGGEGGGGGFGGGGGGGGGGGGGGGGGGGGGGGGDGGGGGGGGGGGGGGGFFEFGDGGGF>F@FG6
@M03364:396:000000000-C9LGT:1:1101:27951:9336 1:N:0:10
ACTCCTACGGAGGCAGCAGTGGGGAATATTGCACAATGGGCGCAAGCCTGATGCAGCGACGCCGCGTGCGGGATGGAGGCCTTCGGGTTGTAAACCGCTTTTGTTCAAGGGCAAGGCGGGTCTGCGGGCCCGTTGAGTGGATTGTTCGAATAAGCACCGGCTAACTACGTGCCAGCAGCCGCGGTAATACGTAGGGTGCAAGCGTTATCCGGATTTATTGGGCGTAAAGGGCTCGTAGGCGGTTCGTCGCGTCCGGTGTGAAAGTCCATCGCTTAACGGTGGATCCGCGCCGGG
+
GGGGGGGGGGGGGGGGGGGFGGGGGGGGGGGGGGGGGGGGGGGGGGGGGGGGGGGGGGGGGGGGGGGGGGGGGGGGGGGGGGGGGGGGGGGGGGGGGGGGGGGEGGGFGGGGGGGGDGGC*>F,3CFG5*==4,8+@?FGG@FF@FFFEGGGFGGGGGGGGGGGGDFGG8CGGFGGGGGGGGGGGGGFFFFFGGEGGGGGGGGGGGGGGGGGGGGDEFFCGGGGEG;EGGGGGGGGGGGGGGGGGGGGGGCEGGGGGGEG?GGGGGGGGGGGFFCFGGGGFFFFFGGFGEFGDG
@M03364:396:000000000-C9LGT:1:1101:11896:9357 1:N:0:10
ACTCCTACGGGAGGCAGCAGTGGGGAATATTGCGCAATGGGGGCAACCCTGACGCAGCGACGCCGCGTGCGGGACGGAGGCCCTCGGGTCGTAAACCGCTTTCAGCGGGGAAGAACCTTGACGGTACCCGCCGAAGAAGCCCCGGCTAACTACGTGCCAGCAGCCGCGGTAACACGTAGGGGGCGAGCGTTATCCGGATTCATTGGGCGTAAAGCGCGCGCAGGCGGCTTCCTAAGTCCATCTTAAAAGTGCGGGGCTTAACCCCGTGATGGGATGGAAACTGGGAAGCTGG
+
GGGGGGGGGGGGGGGGGGGGGGGGGGGGGGGGGGGGGGGGGGGGGGGGGGGGGGGGGGGGGGGGGGGGGGGGGGGGGGGGGGGGGGGGGGGGGGGGGGGGGGGGGGGGGGGGGGGGGGGG@FFC<FFG@*4**4**4FGGFGGGGGGGGGGGGGGGFGGGGGGGGGGGGEGGGGGGGGGGGGGGGGGGGGGGGGGGGGGDGGGGGGGDGGGGGFGGGGGGGGGGGGGGGGGGGGGGGGGFGGGGD?F9FEGFGGGGGGGGGGGGGGGG<FGGGFGGGGGGFFGGGFFFGFFG
@M03364:396:000000000-C9LGT:1:1101:10781:9372 1:N:0:10
ACTCCTACGGGAGGCAGCAGTGGGGAATATTGCACAATGGGCGCAAGCCTGATGCAGCGACGCCGCGTGCGGGATGGAGGCCTTCGGGTTGTAAACCGCTTTTGTTTGGGAGCAAGCCCTTCGGGGTGCGTGTACCTTTCGAATACGCACCGGCTAACTACGTGCCAGCAGCCGCGGTAATACGTAGGGTGCGAGCGTTATCCGGAATTATTGGGCGTAAAGGGCTCGTAGGCGGTTCGTCGCGTCCGGTGTGAAAGTCCATCGCTTAACGGTGGATCCGCGTCGGGTACGGGC
+
GGGGGGGGGGGGGGGGGGGGGGGGGGGGGGGGGGGGGGGGGGGGGGGGGGGGGGGGGGGGGGGGGGGGGGGGGGGGGGGGGGGGGGGGGGGGGGGGGGGGGGGGGGGGGGGGGGGGGGGGGDF++8@F+568@:@,FGGGGGGDB,DEGGGGGGGGGGGGGGGGGGGGG?EGGGGGGEEGGGGGFGGDGGGGGCGGGCEGGGGGGGCGGFGGGGGGGGGGGGGGGGGGGGGGGGGGGGEGGGCEEEGGG=E:?7CFFCCCGGGGGGGGGGGGDGGCGGGGFFEGGGGFDFFGGC
@M03364:396:000000000-C9LGT:1:1101:17745:9379 1:N:0:10
ACTCCTACGGGAGGCAGCAGTGGGGAATATTGGACAATGGGGGAAACCCTGATCCAGCGACGCCGCGTGAGTGAAGAAGTATTTCGGTATGTAAAGCTCTATCAGCAAGGAAGAAAATGACGGTACTTAACTAAGAAGCCCCGGCTAACTACGTGCCAGCAGCCGCGGTAACACGTAGGGGGCGAGCGTTATCCGGATTCATTGGGCGTAAAGCGCGCGTAGGCGGCCCGGCCAGTCGGGGGTCAAATGGCGGGGCCCAGCCCCGCCCCGCCCCCGATACCGCCGGGCTCGAGT
+
GGGGGGGGGGGGGGGGGGGGGGGGGGGGGGGGGGGGGGGGGGGGGGGGGGGGGGGGGGGGGGGGGGGGGGGGGGGGGGGGGGGGGGGGGGGGGGGGGGGGGGGGGGGGGGGGGGGGFGGGGFFF=FFG,<9A<BD?EGGGGGGGGGGGGGGGGGGGGGGGGGGGGGGGG1CGGGGGGGGGGGGGGGGGGGGGGGGGGGGGGGGGGGGGGGGGGGGGGGGEGGGGGGGGGGGGGGGGGGGGGGGGGGGGGGGGGGGGGGGGGGGEEGGGGGGGGGGGCDGGFEGGGGGF<FE39*
@M03364:396:000000000-C9LGT:1:1101:14232:9386 1:N:0:10
ACTCCTACGGGAGGCAGCAGTGGGGAATATTGCACAATGGGCGCAAGCCTGATGCAGCGACGCCGCGTGCGGGATGGAGGCCTTCGGGTTGTAAACCGCTTTTGTTCAAGGGCAAGGCACGGTTTCGGCCGTATGGAGTGGATTGTTCGAATAAGCACCGGCTAACTACGTGCCAGCAGCCGCGGTAATACGTAGGTGGCAAGCGTTATCCGGAATGATTGGGCGTAAAGGGTGCGCAGGCGGCTGTGCAAGTCTGAAGTAAAAGGGACCGGCTCAACCGGTTCAGGCTTTGG
+
GGGGGGGGGGGGGGGGGGGGGGGGGGGGGGGGGGGFGGGC<FGEGGEGGGGGFGFFGGEGGGGGGGGGGGGGGG:FD@FGGGGGGGGGGGGGFGGGG:FCE7,<A>F,@E=FFGFF>FFGG7BF+:CB+355*8,@,@,@C,<<CF,>FG>B*?B@CCCFDGGE,FEEG7B+<FF@CEFEGCGGGGGDG7CFC98CC<FGGCGGG58CFGFGDGG5C::<<@CFGE***0:?:CECEEGGC/:*?5;<C??FFG+<79CCC+:<EGG>F3C<G*76CC:D3.*CCF7)*7?0>
@M03364:396:000000000-C9LGT:1:1101:3969:9400 1:N:0:10
ACTCCTACGGGAGGCAGCAGTAGGGAATCTTCCACAATGGACGCAAGTCTGATGGAGCAACGCCGCGTGAGTGAAGAAGGTTTTCGGATCGTAAAGCTCTGTTGTTGGTGAAGAAGGATAGAGGTAGTAACTGGCCTTTATTTGACGGTAATCAACCAGAAAGTCACGGCTAACTACGTGCCAGCAGCCGCGGTAATACGTAGGTGGCAAGCGTTGTCCGGATTTATTGGGCGTAAAGCGAGCGCAGGCGGACAAATAAGTCTAATGTGAAAGCCCTCGGCTTAACCGAGGAAC
+
GGGGGGGGGGGGGGGGGGGGGGGGGGGGGGGGGGGGGGGGGGGGGGGGGGGGGGGGGGGGGGGGGGGGGGGGGGGGGGGGGGGGGGGGGGGGGGGGGGGGGFGGGGGFGGGGGFGGCGG9E-C:B<AF55CCEGGGFGGGGGGGFGGGGGGGCFGGGGGGDGGGGGFGGGGGGGGGGGGGGGGGGGFGGGGGGGGGGGGGFGG7FFCFGGFGGGGGGGGGGGGGGGGGFG>FEEEGFGGECEEEGEGDGGCC*:86:92?FGG9EGFGCCFGCFGGGGGDDFGD>FF@D>37*>
@M03364:396:000000000-C9LGT:1:1101:23265:9412 1:N:0:10
ACTCCTACGGGAGGCAGCAGTGGGGAATCTTGCACAATGGGCGGAAGCCTGATGCAGCGACGCCGCGTGCGGGACGAAGGCCTTCGGGCTGTAAACCGCTTTCAGCAGGGACGAGGCCGCGAGATGACTTTCCCTGCAGAAGAAGCCCCGGCTAAATACGTGCCAGCAGCCGCGGTAATACGTATGGGGCGAGCGTTATCCGGATTCATTGGGCGTAAAGCGCGCGTAGGCGGCCCGTTAGGTCGGAGGTAAAAGCCCGGGGCGCAACCCCGGCGAGCCTCCGATACCGGCGGG
+
GGGGGGGGGGGGGGGGGGGGGGGFGGGGGGGGGGGGGGGGGGGDGGGGGGGGGGGGGGGGGGGGGGGGGGGDGGGGGGGGGGGGGGGGGGGGGGGGGGGGGGGDGFGGGGGGGG7FGGGGF>>*8@FF,87,,3,,<CF;C,CFGG8FGGGG7:FGGGFGFGGGGFGGG6FEGGGGGGGGGGDGGGGGG8EEECEGGGGGGGGGC>F?CFGGGFE5CCCGGGGGEE:CEC?EGEGGG?*ACEEFEGCEEC6CF?<5CCGGDGD**5CDCDGG:7CCDD=74;EDDDGF5>))9<
@M03364:396:000000000-C9LGT:1:1101:4367:9447 1:N:0:10
ACTCCTACGGGAGGCAGCAGTGGGGAATTTTGGACAATGGGCGCAAGCCTGATCCAGCCATGCCGCGTGCGGGAAGAAGGCCTTCGGGTTGTAAACCGCTTTTGTCAGGGAAGAAAAGGTTCTTGCTACTACCTGGGACTCATGACGGTATCTGAAGAATAAGCACCGGCTAACTACGTGCCAGCAGCCGCGGTAATACGTAGGGTGCAAGCGTTAATCGGAATTACTGGGCGTAAAGCGTGCGCAGGCGGTTATGCAAGACAGAGGTGAAATCCCCGGGCTCAACCTGGGAAC
+
GGGGGGGGGGGGGGGGGGGGGGGGGGGGGGGGGGGGGGGGGGGGGGGGGGGGGGGGFGGGGGGGGGGGGGGGGGGGGGGGGGGGGGGEGGGGGGGGGGGGGGGGGGGGGGGGGGGC<FGF<?E,,CCF,:CB>DFCEGGGGGGGGGFGGGGGGGGGGGGGGGGGGGGGGGGGGGGGF<FCGGGCGFGFGEGGGCFGGGGGGGGGGGGGGGGGGEGGGGGGGGGGGGFGFFGGGGGGGGGGEGGGGGGGGGGCE5<FFGFGFFGGGGFGGGGFGGGGGGGGFFGGGGC4FFFFFF
@M03364:396:000000000-C9LGT:1:1101:9521:9455 1:N:0:10
ACTCCTACGGGAGGCAGCAGTGGGGAATCTTGCACAATGGGCGAAAGCCTGATGCAGCGACGCCGCGTGCGGGACGAAGGCCTTCGGGTTGTAAACCGCTTTCAGCAGGGACGAGGCCGCACGATGACGCTACCTGCAGAAGAAGCCCCGGCTAACTACGTGCCAGCAGCCGCGGTAATACGTAGGGGGCGAGCGTTATCCGGATTCATTGGGCGTAAAGCGCGCGTAGGCGGCCTGCTAGGTCGGGACTCAAATCCGGGGGCTCAACCCCCGCCCGGTCCCGATACCGACAGG
+
GGGGGGGGGGGGGGGGGGGGGGGGGGGGGGGGGGGGGGGGGGGGGGGGGGGGGGGGGGGGGGGGGGGGGGGGGGGGGGGGGGGGGGGGGGGGGGGGGGGGGGGGGGGGGGGGGGGEG@FE7*5**8CF+*61>>?9<FGBFCE@FGGGGGEEGGGGGGGGGGGGGGGGGGGGGGGGGGGGGGFGGGGGGGGGGGGGGGGGGGGG8CF7CGGGGGGGGGEGGGGGGG?=EGGGGGGGGGCCGFCFGGGGGDFFFDFFGGCEGGGCFCGGGGGGCEGGGGCDBFEC<CDFG>EG35
@M03364:396:000000000-C9LGT:1:1101:12272:9482 1:N:0:10
ACTCCTACGGGAGGCAGCAGTGGGGAATATTGCACAATGGGGGGAACCCTGATGCAGCGACGCCGCGTGCGGGATGGAGGCCTTCGGGTCGTGAACCGCTTTTGTTTGGGAGCAAGCCCTTCGGAGTGAATGTACCTTTCGAGTAAGCACCGGCTAACTACGTGCCAGCCGCCGCGGTAATACGTAGGGTGCGAGCGTTATCCGGATTTATTGGGCGTAAAGGGCTCGTAGGCGGTTCGTCGCGTCCGGTGTGAAAGTCCATCGCCTAACGGTGGATCTGCGCCGGGTACGGGC
+
GGGGGGGGGGGGGGGGGGGGGGGFGDGGGGGGGGGGFFFGGEGGGGGGGGFGFEGGGGGGGGGEGGGEGGGGGGGFFGGGGGGFGGGCGEGGEFGGGGGG<FCG<FFFGCFGGGBFF<F,:F<<8=<F82?,3,3<CFCFG8,<*239@FGGGGGECCFGGGGGGEC8F/CEGGGGGDGEFGGGGGGGGGGEGEEGDCEGGGGGGCE8<9C7FFFGGE8CCCFEGF8C88FGGEG*8CGGE=CC:CEGG8ECCF7CF:?C9EGCEDGDGGGGDEECCCGGF>C55>DD3?D3C)
@M03364:396:000000000-C9LGT:1:1101:18264:9484 1:N:0:10
ACTCCTACGGGAGGCAGCAGTGGGGAATCTTGCACAATGGGCGAAAGCCTGATGCAGCGACGCCGCGTGCGGGACGAAGGCCTTCGGGTTGTAAACCGCTTTTGTTCAAGGGCAAGGCACGATTTCGGCCGTGTTGAGTGGATTGTTCGAATAAGCACCGGCTAACTACGTGCCAGCAGCCGCGGTAATACGTAGGGTGCAAGCGTTATCCGGATTTATTGGGCGTAAAGGGCTCGTAGGCGGTTCGTCGCGTCCGGTGTGAAAGTCCATCGCTTAACGCTGGATCCGCGCCGG
+
GGGGGGGGGGGGGGGGGGGGGGGGGGGGFGGGGGGGGGGGGGGDGGGGGGGGGGGGGGGGGGGGGGGGEGGGGGCFCFGGGGGGGGGGGGGGGGGGGGDEGGCDGGGBFGFEEGFG+BFCF-@7+@@F7CF@C@@FEGGDD,?FDFF9FCAE:CFGGG:FDEFGA7A9C*C2CFFG>FGGG@CCEGEECGGGGGFGDGDGG?CEGG>:57ACEGGGGEFGF+28CGGGGGGGDECEECFCCCE:CEG5;8CCC5CEG8C5:+:C7CFCCFGDCF5*?FE))8CFGD*89@3><D
@M03364:396:000000000-C9LGT:1:1101:25148:9492 1:N:0:10
ACTCCTACGGGAGGCAGCAGTGGGGAATATTGCACAATGGGGGAAACCCTGATGCAGCAACGCCGCGTGAGTGATGACGGCCTTCGGGTTGTAAAGCTCTGTCTTCAGGGACGATACTGACGGTACCTGCGTGGGAAGCCACGGCTAACTACGTGCCAGCAGCCGCGGTAATACGTAGGTGGCGAGCGTTGTCCGGATTTACTGGGCGTAAAGGGAGCGTAGGCGGATTTTTAAGTGAGATGTGAAATACTCGGGCTTAACCTGAGTGCTGCATTTCAAACTGGAAGTCTAG
+
GGGGGGGGGGGGGGGGGGGGGGGGGGGGGGGGGGGGGGGGGGGGGGGGGGGGGGGGGGGGGGGGGGGGGGGGGGGGGGGGGGGGGGGGGGGGGGGGGGGGGGGGGFFGGGGGGGEG:FFB,8@==FGGF,C8++@B<E7FCFEFGE77FGC7CFGGGGG<FFFGGGGGGEGGGGGFGGGFGGGG@E<FFCFGGCEGEGGGGGGGGGGGGGGFFGGGGGGEGGCCEE:CEFFGGCEGGGFFGGCGGGFGGGGGGGGGGGGGGGGGGGECCFGGGGGGGGGGFFGGGGGFGFFG
@M03364:396:000000000-C9LGT:1:1101:18192:9519 1:N:0:10
ACTCCTACGGGAGGCAGCAGTGAGGAATATTGGTCAATGGATGAGAATCTGAACCAGCCAAGTAGCGTGCAGGATGACGGCCCTATGGGTTGTAAACTGCTTTTGTACGGGGATAAAGGAGCTTACGTGTACGTTTTTGCAGGTACCGTACGAATAAGGACCGGCTAATTCCGTGCCAGCAGCCGCGGTAATACGGAAGGTCCGGGCGTTATCCGGATTTATTGGGTTTAAAGGGAGCGCAGGCTGTCGGTTAAGCGTGTTGTGAAATGTAGGTGCCCAACACCTGCACTGC
+
GGGGGGGGGGGGGGGGGGGGGGGGGGGGGGGGGCGGGGGGGGGGGGGGGGGGGGGGGGGGGGGGGGGGGGGGGGGGGGGGGGGGGGGGGGGGGGGGGGGGGGGGGGGGGGGGGGGGGGGGG@FEFFGGB:?<4?BF@FFGGGGGGGGFFGGG:FGGGGGGGGGGGGGGGFFGGGGGGGGGGGGGGGGGGCCFFGGGGGFGGGCGGCGGGGGGFFGEGEGGGGGGGGEG5CGGGGGGGGGGGGGGGG8FFGGG5C99CEGG@FGGGFE:FGGFGGGGGGGGFFEGGGG@GFFF
@M03364:396:000000000-C9LGT:1:1101:26754:9519 1:N:0:10
ACTCCTACGGGAGGCAGCAGTAGGGAATCTTCCACAATGGACGCAAGTCTGATGGAGCAACGCCGCGTGAGTGAAGAAGGTTTTCGGATCGTAAAGCTCTGTGGTTGGGGAAGGAGGATGGAGTAAGTGCCTGGCGTTTATTTGACGGTAATCAACCAGAAAGTCACGGCTAACTACGTGCCAGCAGCCGCGGTAATACGTAGGTGGCAAGCGTTGTCCGGATTTATTGGGCGTAAAGCGAGCGCAGGCGGAAAAATAAGTCTAATGTGAAAGCCCTCGGCTTAACCGAGGAAC
+
GGFFFGGGGDGEEEEEFGGGFFEFGFFGDFG9EAFGGDFDGFGGGFCGGGGFFGGGGGGGGGDFGGEGGFGGGGGGFFGC,,CFGGDGGGGGGFFG<EFCFF<F8+B8+@FEE74B+4,=<AF,35B<,,95,+3+83++,,,7,38@F>C,33@<C@CEG8>7,@;::3CFFC;FFGGGGFGGDBGG7:CEE<<:<C<4<?C@<FFCF,*=:<:8BCFEG5*;+3AFCF8CCEEGGG95CCCCCE55CE5C:***9CE?F7>FFGFF7:9FFFGGDCEDF>EFGGGFGFDG77
@M03364:396:000000000-C9LGT:1:1101:25338:9525 1:N:0:10
ACTCCTACGGGAGGCAGCAGTAGGGAATCTTCCACAATGGACGCAAGTCTGATGGAGCAACGCCGCGTGAGTGAAGAAGGTTTTCGGATCGTAAAGCTCTGTTGTTGGTGAAGAAGGATGGAGGTAGTGACTGGCCTTTATTTGACGGTAATCAACCAGAAAGTCACGGCTAACTACGTGCCAGCAGCCGCGGTAATACGTAGGTGGCAAGCGTTGTCCGGATTTATTGGGCGTAAAGCGAGCGCAGGCGGAAAAATAAGTCTAATGTGAAAGCCCTCGGCTTAACCGAGGAAC
+
GGGGGFGGGGGGGGGGGGGGGGGGGGGGGGGGGGGGGGGGGGGGGGGGGGGGGGGGGGGGGGGGGGGGGGGGGGGGGGGFFDGGGGGGGGGGGG@FFFGGGGDFGCGGGGGGGGFG?EF,ABF+8BFG:,A9C8A3A<<?,<@FF<==FGGCFGCGGGGFBFGGG9FED>:BCEGGGGGGGGGGGG,DGGGGG7FFGGCFGFF>BFGFGFGGGGGGGGGGGDCC9CCGGGFGGGGGGFFGGGDGGGGGGGGGGG67DFGGC9:CGGGGGGGGFFDF:CGGFFEGGGGFGBEC*2
@M03364:396:000000000-C9LGT:1:1101:4873:9546 1:N:0:10
ACTCCTACGGGAGGCAGCAGTGGGGGATATTGCACAATGGGGGAAACCCTGATGCAGCGACGCCGCGTGAGTGAAGAAGTATTTCGGTATGTAAAGCTCTATCAGCAGGAAAGATAATGACGGTACCTGTCTCCGAAGCACCGGCTAAATACGTGCCAGCAGCCGCGGTCATACGTATGGTGCAAGCGTTATCCGGATTTACTGGGTGTAAAGGGAGCGCAGACGGCATGGCAAGCCAGATGTGAAAGGTGGGGGCTCAACCCCCAAGCTGCATTTGGAACTGTCAAGCTAG
+
GGGGGGGGGGGGGGGGGGGGFGGGGGGGGGGGGGGGGGGGGGGGGGCGGGGGGGGGGGGGGGGGGGGEGEGGGGGGGGG?FGGGGGG4AFGGGGGGGGGGGGGGGGGGG7FFGGGC?FGFG8@+:BFD:88<,:@+@FFFGGDFEF@FGCDEDFGFFGGGGFDGGGGGC:;BGGF:FFGGGGGGCCGGCCGFGGGG>BFBEF:FFG<FGGGGGCEFGGGEEGGGGGGGGGGGEGGCGCF=CF+<CF9F;9CFGEGGDGFFFGGCEGE<CFEG4?+?FF7CFFF7C:77>6*2
@M03364:396:000000000-C9LGT:1:1101:18832:9588 1:N:0:10
ACTCCTACGGGAGGCAGCAGTGGGGAATATTGCACAATGGGCGCAAGCCTGATGCAGCGACGCCGCGTGCGGGATGGAGGCCTTCGGGTTGTAAACCGCTTTTGTTTGGGAGCAAGCCCTTCGGGGTGAGTGTACCTTTCGAATAAGCACCGGCTAACTACGTGCCAGCAGCCGCGGTAATACGTAGGGTGCGAGCGTTATCCGGATTTATTGGGCGTAAAGGGCTCGTAGGCGGTTCGTCGCGTCCGGTGTGAAAGTCCATCGCCTAACGGTGGATCTGCGCCGGGTACGGGC
+
GGGGGGGGGGGGGGGGGGGGGGGGGGGGGGGGGGGGGGGGGGGGGGGGGGGGGGGGGGGGGGGGGGGGGGGGGGGGGGGGGGGGGGGGGGGGGGGGGGGGGGGGGGGGGGGGGGGGGGGDGEF@8@FG+873@9D;FGGGGGGFFCGGGGGGGGGGGGGGGGGGGGGGG?FGGGGGGGGGGGGGGGGGGGGGGGGGGGGGGGGGGGGGFFGGGGGGGGGGGGGGGGGGGGGGGGGGGGGGGGGGGDGGGEGGGGFGGGFFGGGGGGGGGGGGGGGDCGGGFFGGDGGFDFFGG5
@M03364:396:000000000-C9LGT:1:1101:5424:9593 1:N:0:10
ACTCCTACGGGAGGCAGCAGTGGGGAATATTGCACAATGGGCGCAAGCCTGATGCAGCAACGCCGCGTGAGTGATGACGGCCTTCGGGTTGTAAAGCTCTGTCTTCAGGGACGATAATGACGGTACCTGAGGAAGAAGCCACGGCTAACTACGTGCCAGCAGCCGCGGTAATACGTAGGTGGCGAGCGTTGTCCGGATTTACTGGGCGTAAAGGGAGCGTAGGCGGATTTTTAAGTGAGATGTGAAATACTCGGGCTTAACCTGAGTGCTGCATTTCAAACTGGAAGTCTAG
+
GGGGGGGGGGGGGGGGGGGGGGGGGGGGGGGGGGGGGGGGGGGGGGGGGGGGGGGGGGGGGGGGGGGGGGGGGGGGGGGGGGGGGGGGGGGGGGGGGGGGGGGGGGGFGGGGGE7FFFGGGGFFFFGG?,@+<,BFFGGGGGEGGGGGGGGGGGGGGGGGGGGGGGGGGFEGGGGGGGGGGGGGGGGGGGGGGFGGGGEGGGGGGGGGEGGFFGGDGDGECGGGGGCEDGGGGGGGGGGGGGGGGGGGGFFEGGGEDCFFFGGGGGFGGGFGFGGGGGFGFFGGGGGFGFFG
@M03364:396:000000000-C9LGT:1:1101:13009:9609 1:N:0:10
ACTCCTACGGGAGGCAGCAGTAGGGAATTTTCGGCAATGGGCGCAAGCCTGACCGAGCAACGCCGCGTGAGTGATGAAGTTTTTCGGAATGTAAAGCTCTGTTGCGCGGGACGAATGGAGAGGGAGGACACTCTTGTGACGGTACCGCGCGAGGAAGCCACGGCTAACTACGTGCCAGCAGCCGCGGTAATACGTAGGTGGCGAGCGTTATCCGGAATTATTGGGCGTAAAGGGTGCGCAGGCGGCCTTTTAAGTTCAAGGTGAAAGCGTGGGGCTCAACCCCATAAAGCCTTG
+
GGGGGGGGGGGGGGGGGGGGGGGGGGGGGGGGGGGGGGGGGGGGGGGGGGGGGGGGGGGGGGGGGGGGGGGGGGGGGGGGGGGGGGGGGGGGGGGGGGGGGGGGGGGGGGGGGGFGGGGGF<@3@FGG>,68@CEFGGGGGGGGGGGGGGGGGGGGGGGGGGGGGGGGG9EGGGGGGGGGGGGGGGGGCGGGGGGGGGGGGGGGGGGGGGGGGGGGDGFG7FGFGGGGGGGGGGGGGGGGGGGGGGGGGGGGGGGGGGGGGGGGGGGGGGGGGGGGFGGGFFGGGGGFGFFGGG
@M03364:396:000000000-C9LGT:1:1101:13253:9611 1:N:0:10
ACTCCTACGGGAGGCAGCAGTGGGGAATCTTGCACAATGGGCGGAAGCCTGATGCAGCGACGCCGCGTGCGGGACGAAGGCCTTCGGGCTGTAAACCGCTTTCAGCAGGGACGAGGCGAAAGTGACGGAACCTGCAGAAGAAGCCCCGGCTAACTACGTGCCAGCAGCCGCGGTAATACGTAGGGGGCAAGCGTTATCCGGATTCATTGGGCGTAAAGCGCGCGTAGGCGGCCAGCCTGGTCGGGAGTCAAATCCGGGGGCTCAACCCCCGTCCGCTCCCGATACCGGCCGGCT
+
GGGGGGGGGGGGGGGGGGGGGGGGGGGGGGGGGGGGGGGGGGGGGGGGGGGGGGGGGGGGGGGGGGGGGGGGGGGGGGGGGGGGGGGGGGGGGGGGGGGGGGGGGGGGGGGGGGGGGGGGGFG,DFFG+*4@FFG<<FCGGGGGCFGGGGGGFGGGGGEFGGGGGGGGGEGGGGGGGGGGGGGGGGGGGGGFGGGGGGGGGGGGGGGGGGGGGGGGGGGGGGGGEGGGGGGGGGGGGGGGGGGGG=EGGGGGGGGGGGGGG=FGGGGGGGGGGGGGCDEGF3EGGGGFGFFGG3
@M03364:396:000000000-C9LGT:1:1101:28550:9613 1:N:0:10
ACTCCTACGGGAGGCAGCAGTGGGGAATTTTCCGCAATGGGCGAAAGCCTGACGGAGCAATGCCGCGTGGAGGTGGAAGGCCTACGGGTCGTCAACTTCTTTTCTCGGGGAAGAAACAATGCCGGTATTTGCGTAATAAGGATCACCTAACACGTGGCCAGAAGCCGCGGTAAGACAGAGGAGGCAAGCGTTATCCGGAATGATTGGGCGTAAAGCGGCTGTAGGGGGCGTTTCAAGTCCGCCGTCAAATCCCAGGGCTCAACCCTGGACAGGCGGTGGAAACTACCAAGCGGG
+
FGGGGGGGGGGGGGGDGGGGGFFGGDGGGGGEG@EGGGGGGGGGGGGAFEFGCGGGGFGGG9FFEGEFGE,EFB,CFGGGGGF,BFGGCFFEFGGGFGGGGGG9FGFF+@FGGGGGGFG,:-D7+33+,<@,558+3@,3,,,6,6,7@@F,>*,,**,,*,,,6,>@C*1=@2CBCF8CFC*<::<<*4F8@<EBFD*2;8<C7CFG58:EE5+<:CG*:@?@F*:CG*?CEFGGGGF9EGEE*:8C?7<F87:E>?:5++9:E>F50C+9D=57)95*9*0:DFCFF53*CC
@M03364:396:000000000-C9LGT:1:1101:10289:9635 1:N:0:10
ACTCCTACGGGAGGCAGCAGTGGGGAATATTGCACAATGGGCGCAAGCCTGATGCAGCGACGCCGCGTGCGGGATGGAGGCCTTCGGGTTGTAAACCGCTTTTGTTTGGGAGCAAGCCCTTCGGGGTGAGTGTACCTTTCGAATACGCACCGGCTAACTACGTGCCAGCCGCCGCGGTAATACGTAGGGTGCGAGCGTTAATCGGAATTACTGGGCGTAAAGGGTGCGCAGGCGGTTGAGTAAGACAGATGTGAAATCCCCGAGCTTAACTCGGGAATGGCATATGTGACTGCC
+
GGGGGGGGGGGGGGGGGGGGGGGGGGGGGGGGGGGGGGGGGGGGGGGGGGGGGGGGGGGGGGGGGGGGGGGGGGGGGGGGGGGGGGGGGGGGGGGGGGGGGGGGGGGGGGGGGGGGBFGGGGF++@FG+,78FAFFFGGGGGGFG,FFGGGGGGGGGGGGGGGGGGGGG*CGGGGGGDGGGGGGFFGGGGGGGEGGGCEGGGGGGGDGGGGGGGGGGGGEFGGGGGGGGGGGGDGCEGFGGGGGGFGGFFGFGDEFGFGGGCGGGGCFGGFGGGGGGGGGFFFGGG>FFFFGF*
@M03364:396:000000000-C9LGT:1:1101:11574:9636 1:N:0:10
ACTCTACGGGAGGCAGCAGTGGGGAATATTGCACAATGGGCGAAAGCCTGATGCAGCAACGCCGCGTGAGCGATGAAGGTCTTCGGGTCGTAAAGCTCTGTCCTCAAGGAAGATAATGACGGTCCTTGCGGAGGAAGCCCCGGCTAACTACGTGCCAGCAGCCGCGGTACTACGTAGGGGGCTAGCGTTATCCGGATTTACTGGGCGTAAAGGGTGCGTAGGTGGTTTCTTAAGTCAGGAGTGAAAGGCTACGGCTCAACCGTAGTAAGCTCTTGCAACTGGGAAACTTGAGTG
+
GGGGFGGGDGECCEGGGGGGGDGGGGFAFGFGGGGGGGGGGGGGGGGGGGGGGGGGGGGGGGGGGGGGGGGGFGGGGGGGGGGGFGGGGGEGGGGGGGGGFGGFGFGGGGGFGC?FFGGGG+B8CDFG,+@++>>>FFFFGFEC7*3FFFGCFGGGGGGGCCFGGCGEE*?FGGFGGEFGGGGGGGGFG7FFGGGEGCCEGGFGGGG>E*C9EDGGGGGGG>FGGCCFGGGGGGFGGGG?E86FFCFGGGGGGGGGGFCGC=DFEGFFGG+>DFD*9DGGFFG:FGGFGBFGGF
@M03364:396:000000000-C9LGT:1:1101:20267:9638 1:N:0:10
ACTCCTACGGGAGGCAGCAGTGGGGAATCTTGCGCAATGGGGGCAACCCTGACGCAGCGACGCCGCGTGCGGGACGAAGGCCTTCGGGTCGTAAACCGCTTTCAGCAGGGACGAGGCCGCTACGGTGACTGTCCCTGCAGAAGAAGCCCCGGCTAAATACGTGCCAGCAGCCGCGGTAATACGTATGGGGCGAGCGTTATCCGGATTCATTGGGCGTAAAGCGCGCGTAGGCGGCCCGTTAGGTCGGAGGTAAAAGCCCGGGGCTCAACCCCGGCGAGCCTCCGATACCGGCGG
+
GGGGGGGGGGGGGGGGGGGGGGGGGGGGGGGGGGGGGGGGGGGGGGGGGGGGGGGGGGGGGGGGGGGGGGGGGGGGGGGGGGGGGGGGGGGGGGGGGGGGGGGGGGGGFGGGGGCGC:ECG*><FFGGC3@8,88@FGGGGFGGGGGGGGGGGGGGGGGGGFFGGGGGC2AFGGEGGGGGGGGGGGGGGGGGGGGGGGGGGGGGDGGCCCGGGGGGGGGGGGGGGGDGEEGGGGGGGG5CCEGGGEEDGGEGFFGGGGGGGGGGGGGGGGGGGGGGGGGGFFGGGGGFGBEGGG
@M03364:396:000000000-C9LGT:1:1101:23204:9653 1:N:0:10
ACTCCTACGGGAGGCAGCAGTGGGGAATATTGCACAATGGGCGCAAGCCTGATGCAGCGACGCCGCGTGCGGGATGGAGGCCTTCGGGTTGTAAACCGCTTTTGTTTGGGAGCAAGCCCTTCGGGGTGCGTGTACCTTTCGAATAAGCACCGGCTAACTACGTGCCAGCAGCCGCGGTAATACGTAGGGTGCGAGCGTTATCCGGATTTATTGGGCGTAAAGGGCTCGTAGGCGGTTCGTCGCGTCCGGTGTGAAAGTCCATCGCCTAACGGTGGATCTGCGCCGGGTACGGGC
+
GGGGGGGGGGGGGGGGGGGGGGGGGGGGGGGGGGGGGGGGGGGGGGGGGGGGGGGGGGGGGGGGGGGGGGGGGGGGGGGGGGGGGGGGGGGGGGGGGGGGGGGGGGGGGGGGGGFGCGGGGFG+@CCE+56+8,@FFGGGGGFDBFFFGGGGGGGGGGGGGGGGGGGGGCEGGGGGGGGGGFGGGGGGGGGGG:EGGGGGGGGGGGGEEEGGGCFGGCGEGGGGGGGGGGGGGGGEGGGGGGGGGGGDGGGGGGGGGDGFFGGGGDCDGGGDGGGFGGGGFFGGDDGFGFFGG)
@M03364:396:000000000-C9LGT:1:1101:15221:9678 1:N:0:10
ACTCCTACGGGAGGCAGCAGTAGGGAATTTTCGTCAATGGGCGCAAGCCTGAACGAGCAATGCCGCGTGGGTGAAGACGGTCTTCGGATTGTAAAGCCCTGTTGCCGGGGACAAAGGACAGCCAGAGTGCACAGCTGACTGTTTGATGGTACCCGGCCAGAAAGCCACGGCTAACTACGTGCCAGCAGCCGCGGTAATACGTAGGTGGCAAGCGTTATCCGGAATGATTGGGCGTAAAGGGTGCGCAGGCGGCTGTGCAAGTCTGAAGTAAAAGGGACCGGCTCAACCGGTTCC
+
GGGGGGGGGGGGGGGGGGGGGGGGGGGGGGGGGGGGGGGGGGGGGGGGGGGGGGGGGGGGGGGGGGGGGGGGGGGGGGGGGGGGGGGGGGGGGGGGGGGGGGGGGGGGGGGGGGDGFDFDGGG,,BFGC,9,><FDFGGFGGGGG9FFGGGGGGGGGGGGGGGGGGGGG>EGGGGGGGGGGGGGGGGGGGGGGFGGGGGGGGGGGGGGGGGGGGGGGGGGGGGGGGFGGGGGGGGGGGGGGGGGGGGGGGGEGGGGGGGGGFFGGGGGFGGGGGGGGGGGF@5DGFFFGF>DD*
@M03364:396:000000000-C9LGT:1:1101:27106:9678 1:N:0:10
ACTCCTACGGGAGGCAGCAGTGGGGAATATTGCACAATGGGGGAAACCCTGATGCAGCAACGCCGCGTGAGTGATGACGGCCTTCGGGTTGTAAAGCTCTGTCTTCAGGGACGATACTGACTGTTCCTAAGGAGGGAGCCACGGATAACTACGTGCCAGCAGCCGCGGTAATACGTAGGTGGCGAGCGTTGTCCGGATTTACTGGGCGTAAAGGGAGCGTAGGCGGACTTTTAAGTGAGATGTGAAATACCCGGGCTCAACTTGGGTGCTGCATTTCAAACTGGAAGTCTAG
+
GGGGGGGGGGGGGGGGGGGGGGGGGGGGGGGGGGGGGGGGGGGGGGGGGGGGGGGGFGGGGGGGGGGGGGGGGGFGGGGGGGGGGGGGGGGGGGGGGGGGGGG,CFGGGGGGGE+8+<A@8-EB,CFF,,A,,3++@F::FACF+5+@>FFGCFFG@E8FFGDGGGEG8*:CGGFFGGDEGGGF:EEEEGGGGGFFGEEFFGCFGGGEGGGFGGGFGEGECGCGCE:E5:@C9<C:CFGGGGGGGG9CC+<CGGGGGGFGF<CECFCCDFCC<FGCFFFGFFGFGCF?CF=0
@M03364:396:000000000-C9LGT:1:1101:21184:9681 1:N:0:10
ACTCCTACGGGAGGCAGCAGTAGGGAATCTTCCACAATGGACGCAAGTCTGATGGAGCAACGCCGCGTGAGTGAAGAAGGTTTTCGGATCGTAAAGCTCTGTTGTTGGTGAAGAAGGATGTGAGTAGTTCCTGACTCATATTTGACGGTAATCAACCCGAAAGTCACGGCTAACTACGTGCCAGCAGCCGCGGTAATACGTAGGTGGCAAGCGTTGTCCGGATTTATTGGGCGTAAAGCGAGCGCAGGCGGAATGATAAGTCTGATGTGAAAGCCCACGGCTCAACCGTGGAAC
+
GGGGGGGGGGGGGGGGGGGGGGGGGGGGGGGGGGGGGGGGGGGGGGEGGEGGGGGGGGGGGGGGGGGGGGGGGGAFFGGGCFGGGGGCGGGGGAEFGFGFDFAFG8E:BDDE9?FGC8AF?-:5FEFG<<9C?,B,CBDAD?DDAF7:CDF<EBDEG+:@FGFGF,@FE@EGCFFFF@FGFGG7:FGGA@FEGCECFGGGGFGGGGGGGGGGG@FEG9EEEGED@B9<<?FF**:EGCGGGEGGGGC=GG>5:7F:FCFFGD:9<FFGF>CF>F6F<CEC)5CFGG479>B*C6
@M03364:396:000000000-C9LGT:1:1101:5638:9681 1:N:0:10
ACTCCTACGGGAGGCAGCAGTGGGGAATATTGCACAATGGGGGAAACCCTGATGCAGCAACGCCGCGTGAGTGATGACGGCCTTCGGGTTGTAAAGCTCTGTCTTCAGGGACGATAATGACGGTACCTGTGGAGGAAGCCACGGCTAACTACGTGCCAGCAGCCGCGGTCATACGTAGGTGGCGAGCGTTGTCCGGATTTACTGGGCGTAAAGGGAGCGTAGGCGGATTTTTAAGTGAGATGTGAAATACTCGGGCTTAACCTGAGTGCTGCATTTCAAACTGGAAGTCTAG
+
GGGGGGGGGGGGGGGGGGGGGGGGGGGGGGGGGGGGGGGGGGGGGGGGGGGGGGGGGGGGGGGGGGGGGGGGGGGGGGGGGGGGGGGGGGGGGGGGGGGGGGGGGGGFGGGGGGEGBFGFGBFFBFFG,,8,:>FEADGGGGGGGGGGGGGGGGGGGGGGGGGGGGGGG*BFGGGGGGGGGGGGGGGGGGGGGGGGGGGGGGGGGGGGGGGGGGGGGGGEGGECGGCEGGGGGGGGGGGGGGFGGFGGGGGGGGDGGGGGGFGGGGFGGGGGGGGGGGGGFFGGGGGFGFFG
@M03364:396:000000000-C9LGT:1:1101:23282:9755 1:N:0:10
ACTCCTACGGGAGGCAGCAGTGGGGAATCTTGCACAATGGGCGGAAGCCTGATGCAGCGACGCCGCGTGCGGGACGAAGGCCTTCGGGCTGTAAACCGCTTTCAGCAGGGACGAGGCGAAAGTGACGGTCCCTGCAGAAGAAGCCCCGGCTAACTACGTGCCAGCAGCCGCGGTAATACGTAGGGGGCAAGCGTTATCCGGATTCATTGGGCGTAAAGCGCGCGTAGGCGGCCAGCCTGGTCGGGAGTCAAATCCGGGGGCTCAACCCCCGTCCGCTCCCGATACCGGCCGGCT
+
GGGGGGGGGGGGGGGGGGGGGGGGGGGGGGGGGGGGGGGGGGGGGGGGGGGGGGGGGGGGGGGGGGGGGGGGGGGGGGGGGGGGGGGGGGGGGGGGGGGGGGGGGGGGGGGGGGGGGGGGEEF?;DFG=*=@CFG<FGGGGGGGGGGGGGDGGGGGGGGGGGGGGGGGG:EEGGGGGGGGFGGGGGGGGGGGGGGGGGGGGGGGGGGGGGGGGGGGGGGGGGGGGGGGGGGGGGGGGGGGGGGGGGGGGGGGGGGGGGGGGDFGGGGGGGGGGGGGCDGGF5EGGGGFGFFCG)
@M03364:396:000000000-C9LGT:1:1101:24066:9757 1:N:0:10
ACTCCTACGGGAGGCAGCAGTGGGGAATATTGCACAATGGGGGGAACCCTGATGCAGCGACGCCGCGTGCGGGATGGAGGCCTTCGGGTCGTGAACCGCTTTTGATTGGGAGCAAGCGTAAGTAAGTGTTCCTTTCGAATAAGCACCGGCTAACTACGTGCCAGCAGCCGCGGTAATACGTAGGGTGCAAGCGTTGTCCGGAATCATTGGGCGTAAAGGGCTCGTAGGCGGTTCGTCGCGTCCGGTGTGAAAGCCCATCGCTTAACGGTGGGTCTGCGCCGGGTACGGGCGGGC
+
GGGGGGGGGGGGGGGGGGGGGGGGGGGGGGGGGGGGGGGGGGGGGGGGGGGGGGGGGGGGGGGGGGGGGGGGGGGGGGGGGGGGGGGGGGGGGGGGGGGGGGGGGGGGGGGGGGGG7*:**-8,<??<,,7,:,,2*;,<EFGGGFCEGGGG8C9FGG:EGGGGGGGGG*8CGEEGGGCGCFGGGCGGGGFGGEEGEFGGG5EGGGGGFGGGG::;FGGGG>EECGFEGGGGEGGGEGGGGGEGCEDEGCFFGECFC8EGGFGGF7CDD<EDCFGGFDDD@EGGDGGEDFFGG)
@M03364:396:000000000-C9LGT:1:1101:28994:9759 1:N:0:10
ACTCCTACGGGGGCAGCAGTGGGGAATATTGCACAATGGGCGCAAGCCTGATGCAGCGACGCCGCGTGCGGGATGGAGGCCTTCGGGTTGTAAACCGCTTTTGTTTGGGAGCAAGCCCTTCGGTTTGAGTGTACCTTTCGAATAATCACCGGCTAACTACGTGCCAGCAGCCGCGGTAATACGTAGGGTGCGAGCGTTATCCGGATTTATTGGGCGTAAAGGGCTCGTAGGCGGTTCGTCGCGTCCGGTGTGAAAGTCCATCGCCTAACGGTGGATCTGCGCCGGGTACGGGCG
+
GGGGGGGGGGGEGGGGGGGGGGGGGGGGGGCFGGGGGGGGGGGGGGGGGGGGGGGGGGGGDGGGGGGGGGGGGGGGG?EGGGGGGGGGGGGGGGGGGGCGGGGBEFG+BFFEGG8F+@FF:8@**8CC+>EFDC,<@FG7:,@FE,;@FG::<FGGGFGGGF7FGGFGG,8FEFGGF>GFGEGCCFGGG>EGECEGGGGGGGGGE5CCGGGGFFGGGCEFGGGGGGGGGGGGGGCEGDEEGGGEEEGGEGCG:?GGGGGFGGGGGGEGGGC*7CCFF>FGFFEGGDGDGEFC<D
@M03364:396:000000000-C9LGT:1:1101:25391:9762 1:N:0:10
ACTCCTACGGGAGGCAGCAGTAGGGAATCTTCCACAATGGACGCAAGTCTGATGGAGCAACGCCGCGTGAGTGAAGAAGGTTTTCGGATCGTAAAGCTCTGTTGTTGGTGAAGAAGGACGGCAGTAGTAACTGTCTGCCGTTTGACGGTAATCAACCAGAAAGTCACGGCTAACTACGTGCCAGCAGCCGCGGTAATACGTAGGTGGCAAGCGTTGTCCGGATTTATTGGGCGTAAAGCGAGCGCAGGCGGAAAGATAAGTCTGAAGTGAAAGCCCCCGGCTTAACCGGGGAAC
+
GGGGGGGGGGGGGGGGGGGGGGGGGGGGGGGGGGGGGGGGGG@FCGGGGGGGGGGGGGGGFGGGGGGGGGGGGGGGGGGGFFGGGGGGGEGGGGGGGFGFGGG9BFFE=FGCFFGGGGGG7>F+,8DFFFE,,,55CBDF=+BCGAFGGGFFGFGGCF7,FFFB9CEGG<BFGGG,?FGGGGGGGGGGGGGGGGEGGGGGGGGGGGGGGGGGGGGG:CBEGG*;FFCGGGGGGDGGGGGGEECGGGEGGGGCEEGGGGGGFFGGGGGGGGGG7CFFGGGGD@GGGGGFDBE>51
@M03364:396:000000000-C9LGT:1:1101:19523:9769 1:N:0:10
ACTCCTACGGGAGGCAGCAGTAGGGAATCTTCCACAATGGACGCAAGTCTGATGGAGCAACGCCGCGTGAGTGAAGAAGGTTTTCGGATCGTAAAGCTCTGTTGTTGGTGAAGAAGGATAGAGGTAGTAACTGGCCTTTATTTGACGGTAATCAACCAGAAAGTCACGGCTAACTACGTGCCAGCAGCCGCGGTAATACGTAGGTGGCAAGCGTTGTCCGGATTTATTGGGCGTAAAGCGAGCGCAGGCGGAATGATAAGTCTGAAGTGAAAGCCCCCGGCTTAACCGGGGAAC
+
GGGGGGGGGGGGGGGGGGGGGGGGGGGGGGGGGGGGGGGGGGGGGGGGGGGGGGGGGGGGGGGGGGGGGGGGGGGGGGGG=FGGGGGGGGGGGGGGGGGGGGGGGGGGGGGGGGGGFFFGF-C:5EFC<57CFEF<=FFCFGGFFGGGGGCGGGGGGGGGGGGGGGGGGGGGGGGGGGGGGGGGGGGGGGGGGGGGGGGGGGGGGGGGGGGGGGGGGGGGGGGGGGGGGGGGGGGGGGGGCEEGGGGGGGGE:EGGGGGGGGGGGGGGGGGGGGGGDGGGFFEFGGFFDFFGG<
@M03364:396:000000000-C9LGT:1:1101:24835:9772 1:N:0:10
ACTCCTACGGGAGGCAGCAGTAGGGAATCTTCCACAATGGACGCAAGTCTGATGGAGCAACGCCGCGTGAGTGAAGAAGGTTTTCGGATCGTAAAGCTCTGTTGTTGGTGAAGAAGGATAGAGGTAGTCACTGGCCTTTATTTGACGGTAATCAACCAGAAAGTCACGGCTAACTACGTGCCAGCAGCCGCGGTAATACGTAGGTGGCAAGCGTTGTCCGGATTTATTGGGCGTAAAGCGAGCGCAGGCGGAAAAATAAGTCTAATGTGAAAGCCCTCGGCTTAACCGAGGAAC
+
GGGGGGGGGGGGGGGGGGGGGGGGGGGGGGGGGGGGGGGGGGGGGGGGGGGGGGGGGGGGGGGGGGGGGGGGGGGGGGGGFGGGGGGGGGGGGGGGGGGGGGGGGGGFGGGGGGFGBF<<F-C8BFFG,<9E,4DFFGGFEGGGGGGGGGGGGGGGGGGGGGGGGGGGGCEGGGGGGGGGGGGGGGGGGGGGGGGGGGGGGGGGGGGGGGGGGGGGGGGGGGGEGGGGGGGGGGGGGGGGGGGGGGGGGGGGGGDFGGGGCFCFGGGGGGGGGGGFFFGGFFGGGGGFGFFGFG
@M03364:396:000000000-C9LGT:1:1101:16534:9807 1:N:0:10
ACTCCTACGGGAGGCAGCAGTGGGGAATCTTGCGCAATGGGCGGAAGCCTGACGCAGCGACGCCGCGTGCGGGAGGAAGGCCCTCGGGTCGTAAACCGCTTTCAGCAGGGACGAGGCCGCAAGGTGACGGTACCTGCAGAAGAAGCCCCGGCTAACTACGTGCCAGCAGCCGCGGTAATACGTAGGGGGCGAGCGTTATCCGGATTCATTGGGCGTAAAGCGCTCGTAGGCGGCCTGCTAGGTCGGGAGTCAAATGCGGGGGCCCAACCCCCGGCCGCTCCCGATACCGGCGGG
+
GGGGGGGGGGGGGGGGGGGGGGGGGGGGGGGGGGGGGGGGGGGGGGGGGGGGGGGGGGGGGGGGGGGGGGGGGGGGGGGGGGGGGGGGGGGGGGGGGGGGGGGGGGGCFGGGGGGGGGGGE:F<CFFG<=<8=FFFFGGFGGGGGFGGGGGGGGGGGGGGGGGGGGGGGCFGGGEE?EGGGGGGGGGGGGGGGGGGGGGGGGG>EEGGGGGGGGEEGGGGGGGGGGGGGGGGGGGGGGGFGGGGGGGDECFFFGGGGGGGGGGECDE<>DGGGGGGGG*>BFG5CDGFDFEGGC
@M03364:396:000000000-C9LGT:1:1101:20537:9811 1:N:0:10
ACTCCTAGGGAGGCAGCAGTGGGGAATATTGCACAATGGGCGCAAGCCTGATGCAGCGACGCCGCGTGCGGGATGGAGGCCTTCGGGTTGTAAACCGCTTTTGTTCAAGGGCAAGGCACGGTTTCGGCGGTATTGAGTGGATTGTTCGAATAAGCACCGGCTAACTACGTGCCAGCAGCCGCGGTAATACGTAGGGTGCAAGCGTTATCCGGATTTATTGGGCGTAAAGGGCTCGTAGGCGGTTCGTCGCGTCCGGTGTGAAAGTCCATCGCTTAACGGTGGATCCGCGCCGGG
+
GGGGGGGGGGGDGGGGGGGFGGGGGGGGGGGGGGGGGGGGGGGGGGGGGGGGGGGGGGGGGGGGGGGGGGGGGEEFGGGGGGGGGEFGGGGGGGGFGGGGGGGFFFDGGGGGGGGGDFGGG=B:,BF>+*5*8@,,7,@:FCGC:@;FFFFCGFGGG<CGGGGGG:,,=,CGGFGGE@,<FEGG/:EG97CCCE5CCG5:C+5CEG8;CCECE?*<@FG9?C5C?*8;FGGDG5:88CG68:E=EGECC=CEE=CCGG5C27?C9::C::C>4F5CCCC*)5*229>@DB@D<D
@M03364:396:000000000-C9LGT:1:1101:26274:9831 1:N:0:10
ACTCCTACGGGAGGCAGCAGTGGGGAATATTGCACAATGGGGGAAACCCTGATGCAGCAACGCCGCGTGAGTGATGACGGCCTTCGGGTTGTAAAGCTCTGTCTTCAGGGACGATAATGACGGTTCCTGTGGCGGAAGCCACGGCTAACTACGTGCCAGCAGCCGCGGTAATACGTAGGTGGCGAGCGTTGTCCGGATTTACTGGGCGTAAAGGGAGCGTAGGCGGACTTTTAAGTGAGATGTGAAATACCCGGGCTCAACTTGGGTGCTGCATTTCAAACTGGAAGTCTAG
+
GGGGGGGGGGGGGGGGGGGGGGGGGGGGGGGGGGGGGGGGGGGGGGGGGGGGGGGGGGGGGGGGGGGGGGGGGGGGGGGGGGGGGGGGGGGGGGGGGGGGGGGEGGGCGGGGGGGGB<FGGCFE+>FG,,8,++6>@FGFEGEFFGGGGFFFFGGGGGGGGGGGGGGGG*;FFGGFGGGGFGGGGEGGGGGGGGGGGGGGGGGGGGGGGGGFGFGGGGGGGGGGGG*8?FGGGGGGGGFFGGGGG??EGGGGGGGGGGGGG?FGGGGGGGGGGGGGGGGFFFGGGGGFGFF>
@M03364:396:000000000-C9LGT:1:1101:18154:9834 1:N:0:10
ACTCCTACGGGAGGCAGCAGTGGGGAATATTGCACAATGGGGGAAACCCTGATGCAGCAACGCCGCGTGAGTGATGACGGCCTTCGGGTTGTAAAGCTCTGTCTTCAGGGACGATAATGACGGTACCTGCGGAGGAAGCCACGGCTAACTACGTGCCAGCAGCCGCGGTCATACGTAGGTGGCGAGCGTTGTCCGGATTTACTGGGCGTAAAGGGAGCGTAGGCGGACTTTTAAGTGAGATGTGAAATACCCGGGCTTAACTTGGGTGCTGCATTTCAAACTGGAAGTCTAG
+
GGGGGGGGGGGGGGGGGGGGGGGGGGGGGGGGGGGGGGGGGGGGGGGGGGGGGGGGGGGGGGGGGGGGGGGGGGGGGGGGGGGGGGGGGGGGGGGGGGGGGGGGGGGGGGGGGGGGFFGGGEGE:CFC,,8+8>FEFGGGGGGGGGGFGGGGGGGGGGGGGGGGGGGGG:EFGGGFGGGGGGGGGGGGGGGGGGGGGGGGGGGGGGGGGGGGGGGGGGGGGGGGGGGGGGGGGGGGGGGCFGGGGGGGGGGGGGGGGGGGGFGGGGGGGGGGGGGGGGCGFFGGGGGFGFFG
@M03364:396:000000000-C9LGT:1:1101:7276:9837 1:N:0:10
ACTCCTACGGGAGGCAGCAGTGGGGAATCTTGCACAATGGGCGGAAGCCTGATGCAGCGACGCCGCGTGCGGGACGAAGGCCTTCGGGCTGTAAACCGCTTTCAGCAGGGACGAGGCGAAAGTGACGGTACCTGCAGAAGAAGCCCCGGCTAACTACGTGCCAGCAGCCGCGGTAATACGTAGGGGGCAAGCGTTATCCGGATTCATTGGGCGTAAAGCGCGCGTAGGCGGCCAGCCTGGTCGGGAGTCAAATCCGGGGGCTCAACCCCCGTCCGCTCCCGATACCGGCCGGCT
+
GGGGGGGGGGGGGGGGGGGGGGGGGGGGGGGGGGGGGGGGGGGGGGGGGGGGGFGGGGGGGGGGGGGGGGGGGGGFGGGGGGGGGGGGGGGGGGGGGGGGGGGFFGGCFGGGGGGGECF*1*,,,8CC8*18<?,,<FFGG8F>318<FDFCFFGFGG:FFGCFGFCEGGGG5?EEGFFFAFFGGGGGGCFGGGGCCCFEGEEEFGGFFGGGGGGGCGFGEGCECC>CFEGCEG588=CGG:CEE5C=FGFEFFFGGGGGGEFF?F=DGG8<DC7C<557@>EDDCCDG@>C<)
@M03364:396:000000000-C9LGT:1:1101:2430:9854 1:N:0:10
ACTCCTACGGGAGGCAGCAGTAGGGAATCTTCCGCAATGGACGAAAGTCTGACGGAGCAACGCCGCGTGAGTGATGAAGGCTTTCGGGTCGTAAAACTCTGTTGTTAGGGAAGAACAAGTACGCGAGTATCTGCTCGTACCTTGACGGTACCTAACCAGAAAGCAACGGCTAACTACGTGCCAGCAGCCGCGGTAATACGTAGGTGGCAAGCGTTATCCGGAATTATTGGGCGTAAAGCGCGCGCAGGCGGTTTCTTAAGTCTGATGTGAAAGCCCAGGGCTCAACCGTGGA
+
GGGGGGGGGGGGGGEGGGGGG9FGGGGGFGG<<@FGGGGGDCFFGGEEFGGG<CFGGGGGEGGGGGGGGCEGGGAF<FGGGFFGGGGGGGGGGGGCF<FG<FGA49<EFGGGGGGC,B=FGDC++3+@B,C,3=F9@FCGEFGFGGGDGGGG=,@@>F,3FFGG,,@FGFGGGGGGGGGGGGEG@FGGGGGGGGGGFGGGCFFG,?FG@FGGGGGG/+<EEG5CGF2CFGGGGGGGGGFG=EGGGGGEGGGGC*+2?FCG7CCGGFGGGFGGCGCFC*:C>@=CGGF)173*
@M03364:396:000000000-C9LGT:1:1101:9945:9865 1:N:0:10
ACTCCTACGGGAGGCAGCAGTGGGGAATATTGCACAATGGGCGCAAGCCTGATGCAGCGACGCCGCGTGCGGGATGGAGGCCTTCGGGTTGTAAACCGCTTTTGTTTGGGAGCAAGCCCTTCGGGGTGCGTGTACCTTTCGAATAAGCACCGGCTAACTACGTGCCAGCCGCCGCGGTAATACGTAGGGTGCGAGCGTTATCCGGATTTATTGGGCGTAAAGGGCTCGTAGGCGGTTCGTCGCGTCCGGTGTGAAAGTCCATCGCCTAACGGTGGATCTGCGCCGGGTACGGGC
+
GGGGGGGGGGGGGGGGGGGGGGGGGGGGGGGGGGGGGGGGGGGGGGGGGGGGGGGGGGGGGGGGGGGGGGGGGGGGGGGGGGGGGGGGGGGGGGGGGGGGGGGGGGGGGGGGGGGGGDF8=DD35@BF+56:C:@FCGGGGGGFC,FFFGGGDGGGGGGCFGGGGGGGG7EGGGGGGGGGGGGGGGGGGGGGGGGGGGGGGGGGGGGGGGGGGGFGGGGG=GGGGGGGEGGGGGGGGGGGGGGGGGGEGEGGGCCFGGFFCFGGGGGGGGGGGGGGGGFG=BGGGGGDCFF7D)
@M03364:396:000000000-C9LGT:1:1101:17727:9878 1:N:0:10
ACTCCTACGGGAGGCAGCAGTGGGGAATATTGCACAATGGGGGAAACCCTGATGCAGCAACGCCGCGTGAGTGATGACGGCCTTCGGGTTGTAAAGCTCTGTCTTCAGGGACGATAATGACGGTGCCTGAGGAGGAAGCCACGGCTAACTACGTGCCAGCAGCCGCGGTCATACGTAGGTGGCAAGCGTTTTCCGGATTTATTGGGCGTAAAGCGAGCGCAGGCGGAAAAATAAGTCTAATGTGAAAGCCCTCGGCTTAACCGAGGAACTGCATCGGAAACTGTTTTTCTTG
+
GGGGGGGGGGGGGGGGGGGGGGGGGGGGGGGGGGGGGGGGGGGGGGGGGGGGGGGGGGGGGGGGGGGGGGGGGGGGGGGGGGGGGGGGGGGGGGGGGGGGGGGGGGGGGGGGGGGGCGGGGEFF+3FC,3883>FFFGGGGCEFFFCFGGFGFGGGGGGGGGGGGGGGG*:CFGGGGGGGGGGGGGGGGGGGGGGGGGGGFGGGGGGGGGGGGGGGGGGGGGGGGG5EGGGGGGGGGGGGGGGGGGGGGGGGGGDGGGGGGGGGGGGGGCFGGCGGGGGGFFGFDGFFGFFF
@M03364:396:000000000-C9LGT:1:1101:25873:9882 1:N:0:10
ACTCCTACGGGAGGCAGCAGTGGGGAATCTTGCACAATGGGCGGAAGCCTGATGCAGCGACGCCGCGTGCGGGACGAAGGCCTTCGGGCTGTAAACCGCTTTCAGCAGGGACGAGGCGAAAGTGACGGTACCTGCAGAAGAAGCCCCGGCTAACTACGTGCCAGCAGCCGCGGTAATACGTAGGGGGCAAGCGTTATCCGGATTCATTGGGCGTAAAGCGCGCGTAGGCGGCCAGCCTGGTCGGGAGTCAAATCCGGGGGCTCAACCCCCGTCCGCTCCCGATACCGGCCGGCT
+
GGGGGGGGGGGGGGGGGGGGGGGGGGGGGGGGGGGGGGGGGGGGGGGGGGGGGGGGGGGGGGGGGGGGGGGGGGGGGGGGGGGGGGGGGGGGGGGGGGGGGGGFGGGFGGGGGFFGGGGCF*?,3@FG=*=?@BF,?<FFGGGGGGGGGGGG8FGGGGGGGGGGGGGGG8CGGEGGGGGGGGGGGGGGGGGGGEGGGGGGGGGGGGGGGFGGGGGGGGGGGGGGGGGGGGGGGGGGGGGGGGGGGGGGGGGGGGGGGGGGGGFGGGCGGGGDGGGGGGGGFEGGGGGFGFFDD3
@M03364:396:000000000-C9LGT:1:1101:25049:9884 1:N:0:10
ACTCCTACGGGAGGCAGCAGTGGGGAATCTTGCACAATGGGCGGAAGCCTGATGCAGCGACGCCGCGTGCGGGACGAAGGCCTTCGGGCTGTAAACCGCTTTCAGCAGGGACGAGGCGAAAGTGACGGCACCTACAGAAGAAGCACCGGCTAACTACGTGCCAGCAGCCTCGGTAATACGTAGGGGGCAAGCGTTATCCGGATTCATTGGGCGTAAAGCGCGCGTAGGCGGCCAGCCTGGTCGGGAGTCAAATCCGGGGGCTCAACCCCCGTCCGCTCCCGATACCGGCCGGCT
+
GGGGGGGGGGGGGGGGGGGGGGFGGGGGFGGGGGFGGGGGGGGGGGGGGGGGGGGGGGEGGGGGGGGGGGGGGGDGGGGGGGGFGGGGDGGGGGGGGDGGGFF<F9FFGGGCCG+@@CC7**8,,8CE**==,,8,7,FF,,>F,48FGD<<,2?FCF:<B@FF:;EGG,2AC;EEFGGGF9CGGDGGE5;C:?CGGGGDG5*CGGD@EGGGGGEGGGGEGG>:EGCEGGEECEGGGGFFGFGGGGGCGFCCFCF55:CC58CFGGFGDCE9DE7C59=FEFC<3CD>DD>9))
@M03364:396:000000000-C9LGT:1:1101:8370:9890 1:N:0:10
ACTCCTACGGGAGGCAGCAGTGGGGAATATTGCACAATGGGCGCAAGCCTGATGCAGCGACGCCGCGTGCGGGATGGAGGCCTTCGGGTTGTAAACCGCTTTTGTTCAAGGGCAAGGCACGGTTTCGGCCGTGTTGAGTGGATTGTTCGAATAAGCACCGGCTAACTACGTGCCAGCAGCCGCGGTAATACGTAGGGTGCGAGCGTTATCCGGATTTATTGGGCGTAAAGGGCTCGTAGGCGGTTCGTCGCGTCCGGTGTGAAAGTCCATCGCCTAACGGTGGATCTGCGCCGG
+
GGGGGGGGGGGGGGGGGGGGGGGGGGGGGGGGGGGGGGGGGGGGGGGGGGGGGGGGGGGGGGGGGGGGGGGGGGGGGGGGGGGGGGGGGGGGGEGGGGGGGGGGGGFCFGGGGGGG7FGGGGGGCFFG++@55@FGFFFGFCGGFGGGGGDGFGGGGGGGGGGGGGGGGCFFGGGGGGGGGGGGGGGGGGGGFGGGGGGGGGGGGGGGGFCGGCGGFGGGGGGGGGGGGGGGGGGGGGGGGGGEGGGGCEGEEEGGGEGEGCCFGGGGGFFGGGGGGFGG7FEFGGGFGFFGGG
@M03364:396:000000000-C9LGT:1:1101:6115:9894 1:N:0:10
ACTCCTACGGGAGGCAGCAGTGGGGAATTTTCCGCAATGGGCGAAAGCCTGACGGAGCAATGCCGCGTGGAGGTGGAAGGCCTACGGGTCGTCAACTTCTTTTCTCGGAGAAGAAACAATGACTGTATCTGAGGAATAAGCATCGGCTAACTCTGTGCCAGCAGCCGCGGTAAGACAGAGGATGCAAGCGTTATCCGGAATGATTGGGCGTAAAGCGTCTGTAGGTGGCTTTTCAAGTCCGCCGTCAAATCCCAGGGCTCAACCCTGGACAGGCGGTGGAAACTACCAAGCTGG
+
GGGGGGGGGGGGGGGGGGGGGGGGGGGGGGGGGGGGGGGGGGGGGGGGGGGGGGGGGGGGGGGGGGGGGGGGGGGGGGGGDGGGGGGGGGGGGGGGGGGGGGGGGGGGGGGGGGGGGGGFG-F,BEFG<39,<<BD@FGGGFGGG7@CGGFGGGGGGGGGGGGGGGGGE*>FGGGGGGGGGGGGGGGGCGGGGGGGFG>BFGCBFGGGGGGGGGGGGGEGFFGGGFCEEGGGGGGGGGCFECGGECEDGGGGGEGFDGGGFFGGGGGGGGGGGGGGGGGF@FGDFDFF<FFGGG
@M03364:396:000000000-C9LGT:1:1101:17099:9900 1:N:0:10
ACTCCTACGGGAGGCAGCAGTGGGGAATATTGCACAATGGGCGCAAGCCTGATGCAGCAACGCCGCGTGAAGGAAGAAGGTTTTCGGATCGTAAACTTCTATCAGCAGGGAAGAAATAATGACGGTACCTGCCTAAGAAGCTCCGGCTAACTACGTGCCAGCAGCCGCGGTAATACGTAGGGAGCAAGCGTTATCCGGATTTACTGGGTGTAAAGGGTGCGCAGGCGGCCAAGCAAGTCAGAAGTGAAATTCCGAGGCTCAACTTCGGAGCTGCTTTTGAAACTGCTAGGCT
+
GGGGGGGGGGGGGGGGGGGGGGGGGGGGGGGGGGGGGGGGGGGGGGGGGGGGGGGGGGGGGGGGGGGGGGGGGGGGGGGGGGGGGGGGGGGGGGGGGGGGGGGGGGGGGGGGGGGGEFGGGAE8FFGGBCF,DFCAFGGGGGGGGGEGGGGGGGGGGGGGGGGGGGGGGFGGGGGGGGGGGGGGGGGGGGGGGGGGGGGGGGGGGGGGGGGGGGGGGGEGGGGGGGGGGGGGGGGGGGGGGGDGGGGGGG<ECFGGGGGGGFGGGGGGGGGGGG6FFGGGF@FGFF:BFFFF
@M03364:396:000000000-C9LGT:1:1101:20530:9901 1:N:0:10
ACTCCTACGGGAGGCAGCAGTGGGGAATATTGCACAATGGGCGCAAGCCTGATGCAGCGACGCCGCGTGCGGGATGGAGGCCTTCGGGTTGTAAACCGCTTTTGTTCGAGGGCAAGGCAAGGTTTCGGTAGTGTGGAGTGGATTGTTCGAATGAGCACCGGCTAACTACGAGCCAGCAGCCGCGGGAATACGTAGGGTGCAAGCGTTATCCGGATTTATTGGGCGTAAAGGGCTCGTAGGCGGTTCGTCGCGTCCGGTGTGAAAGTCCATCGCTTAACGGTGGATCCGCGCCGG
+
GGGGGGGGGGGGGGGGGGGGGGGGGGGGGGGGGGGGGGGGGGGDGGEGGGGGGGGGGGGGGGGGGGGGGGGCGGGFGGGGGGGGGGGGGGGGGGGFFFGGGG<5BA?+3BC@:F+++88,+:@F,@<:+,5,33,+@:@3@D,@:FB;1>>A,>FF:B7CC**<:C9,6**1*<<FGFGEFCEG7**:@9?8<9;EE8CEGFF8CGG>C7::E888:CF??FGGG>5C/:7?E*/CCEGGCEG5=E==CC8CCE8:C*:*;<FFFGGG7CCDDGC5CGCD5:ECFFC:5B37CG
@M03364:396:000000000-C9LGT:1:1101:18164:9906 1:N:0:10
ACTCCTACGGGAGGCAGCAGTGGGGAATATTGCACAATGGGGGAAACCCTGATGCAGCAACGCCGCGTGAGTGATGACGGTCTTCGGATTGTAAAGCTCTGTCTTTAGGGACGATAATGACGGTACCTAAGGAGGAAGCCACGGCTAACTACGTGCCAGCAGCCGCGGTCATACGTAGGTGGCAAGCGTTGTCCGGATTTACTGGGCGTAAAGGGAGCGTAGGCGGATTTTTAAGTGAGATGTGAAATACTCGGGCTTAACCTGAGTGCTGCATTTCAAACTGGAAGTCTAG
+
GGGGGGGGGGGGGGGGGGGGGGGGGGGGGGGGGGGGGGGGGGGGGGGGGGGGGGGGGGGGGGGGGGGGGGGGGGGGGGGGGGGGGGGGGGGGGGGGGGGGGGGGGGGGGGGGGGGGGGGCF4@B+BFF<,A,5BF73BFEGEGDGG7DFGGFGGGFGGGGGGGGGGGGG*;CFGGGGGGFGFGGGE7F=FFGGGGGGGGGGGFGGGGGGEGGFGGGGGD*CCCCGG:CE??FGGGGGFG?+<FGFECCFGFGGGGGDFGGGFFGCG:CC>FFGGGGGG7CFFGC<CFFGF?>
@M03364:396:000000000-C9LGT:1:1101:27439:9910 1:N:0:10
ACTCCTACGGGAGGCAGCAGTGGGGAATATTGCACAATGGGCGCAAGCCTGATGCAGCGACGCCGCGTGCGGGATGGAGGCCTTCGGGTTGTAAACCGCTTTTGTTTGGGAGCAAGACCATCGGTGTGTCTCTGCATTTCGACTATGCACCGGCTAACTACGTGCCAGCAGCCGCGGTAATACGTAGGGTGCGAGCGTTATCCGGATTTATTGGGCGTAAAGGGCTCGTAGGCGGTTCGTCGCGTCCGGTGTGAAAGTCCATCGCCTAACGCTGGATCTGCGCCGGGTACGGGC
+
GGGGGGGGGGGGGGGGGGGGGGGGGGGGGGGGGGGGGGGGGGGGGGGGGGGGGGGGGGGGGGGGGGGGGGGGGGGGGGGGGGGGGGGGGGGGGGGGGGGGGGG,FCCDEGGEGFCF=<D,73B+38FF,<@,,<,8@F;FF**6*,<>@FCF:>C:FFFFGGFGGCECG8<FFFGGDGCGGGGGGGGGGF7=E5CEEGGGGGCGCAEGF7CFGDGGGGCEFGGGG@CEEEFCFGEEGGGE8CECGEEGGEC>CF9FG?EG7+:CGGG5CDE)*:=CGGGDFEGD5CDE5?@DG)
@M03364:396:000000000-C9LGT:1:1101:8794:9915 1:N:0:10
ACTCCTACGGGAGGCAGCAGTAGGGAATTTTCGTCAATGGGCGCAAGCCTGAACGAGCAATGCCGCGTGGGTGAAGACGGTCTTCGGATTGTAAAGCCCTGTTGCCGGGGACAAAGGACAGCCTGAGTGAACAGCTGACTGTTTGCTGGTACCCGGCCAGAAAGCCACGTCTAACTACGTGCCAGCAGCCGCGGTAATACGTAGGTGGCAAGCGTTATCCGGAATGATTGGGGGGAACGGGGGCGCAGGCGGCTGTGCAAGTCGGAAGTAAAAGGGACCGGCTCAACCGGTTCC
+
FGGGGGGGGGGGGGGGGGGGGGGGGGGGGGG9FFGGGGGGGGGGGGGFGGGGFGDGGGGGGGGGGGGGGGD=FGFGGAFGGG@FFGG:=BFBAFGEG<DEEFG<??BFGGCF7BC=,:>FD-+8,,:3,,9:<,8,,3:,33,@<,,=,@,83><:C7*3>F7FECE8E*><FF,7>,FFB4F;FF7C,=<*41*4<,,2<<<CF,4F8:C712/;;C+C8C2:/<3ACCDC*:**1*;8C*7CE*/*8*?5:*2CC?<FG+0*/9:7CCE*::EC4C*175/>F6957)))1*
@M03364:396:000000000-C9LGT:1:1101:2829:9936 1:N:0:10
ACTCCTACGGGAGGCAGCAGTGGGGAATATTGCACAATGGGCGAAAGCCTGATGCAGCAACGCCGCGTGAGTGATGAAGGCCTTCGGGTCGTAAAACTCTGTCCTCAAGGAAGATAATGACGGTACTTGAGGAGGAAGCCCCGGCTAACTACGTGCCAGCAGCCGCGGTAATACGTAGGTGGCAAGCGTTGTCCGGATTTATTGGGCGTAAAGCGAGCGCAGGCGGAAAAATAAGTCTAATGTGAAAGCCCTCGGCTTAACCGAGGAACTGCATCGGAAACTGTTTTTCTTG
+
GGGGGGGGGGGGGGGGGGGGGGGGGGGGGGGGGGGGGGGGGGGGGGGGGGGGGGGGGGGGGGGGGGGGGGGGGGGGGGGGGGGGGGGGFGGGGGGGGGGGGGGGGGGDFGGGGGGGCFGGGCFFDFFG,:A,8BCGFGGGGGGGGGGGGGGGGGGGGGGGGGGGGGGGG>EGGGGFGGGGGGGGGGGGGGGGFGGGGFCGGGGGGGGGGGGGGGGGGGGDEGEEGGEEGGGGGGGGGGFGGGGGGGGGGG>FFEGGGCFGGGGGGGGGGGGGGGFGGGGGFFGCCG9:<BFG
@M03364:396:000000000-C9LGT:1:1101:12196:9951 1:N:0:10
ACTCCTACGGGAGGCAGCAGTGGGGAATATTGCGCAATGGGGGCAACCCTGACGCAGCAATACCGCGTGAGTGATGAAGGTTTTCGGATCGTAAAACTCTGTTATTGGGGAAGAAGAAGTGACGGTACCCACTGAGGAAGTCCCGGCTAATTACGTGCCAGCAGCCGCGGTAATACGTAAGGGACGAGCGTTGTCCGGAATCACTGGGCGTAAAGGGCGCGTAGGCGGTTTTATAAGTCAGATGTGAAAGGTACCGGCTCAACCGGTGACGTGCATTTGAAACTGTAAGACTTG
+
GGGGGGGGGGGGGGGGGGGGGGGGGGGGGGGGGGGGGGGGGGGGGGGGGGGGGGGGGGGGGGGGGGGGGGGGGGGGGGGGGGGGGGGGGGGGGGGGGGGGGGGGGGGGGGGGGGGGEEFGGCBBFFGGC<F+BFFGGGGGGGGGGGGGGGGGGGGGGGGGGGGGGGGGGFGGGGGGGGGGGGGGGGGGGGGGGGGGGGGGGGGGGGGGGGGGGGGGGGGGGGGGGGGE:CC@FGGGGGGGGGFFGGGGGGGGGGGGGGDGFFFGGGGGGGGGGGGGGGGGFFGGGFGFCFFCFF
@M03364:396:000000000-C9LGT:1:1101:22579:9967 1:N:0:10
ACTCCTACGGGAGGCAGCAGTGGGGAATATTGCACAATGGGCGCAAGCCTGATGCAGCGACGCCGCGTGCGGGATGGAGGCCTTCGGGTTGTAAACCGCTTTTGTTTGGGAGCAAGCCCTTCGGGGTGGGTGTACCTTTCGAATAAGCACCGGCTAACTACGTGCCAGCCGCCGCGGTAATACGTAGGGTGCGAGCGTTATCCGGATTTATTGGGCGTAAAGGGCTCGTAGGCGGTTCGTCGCGTCCGGTGTGAAAGTCCATCGCCTAACGGTGGATCTGCGCCGGGTACGGGG
+
GGGGGGGGGGGGGGGGGGGGGGGGGGGGGGGGGGGGGGGGGGGGGGGGGGGGGGGGGGGGGGGGGGGGGGGGGGGGGFGGGGGGGGGGGGGGGGGGGGGGGGGGFGGGGGGGGGGG@=FF<=FC@FFE**53@E@BFGEGG7FDF9FGGGGG@CEGGGGGGGGGGGFGG75FDFGGGGGGGGGGFGGDE@EGGEGGGGGGGGGGGGGE6FDFGFFGGGC?CGGGDFGEGGGGGGG:EEC?ECGGGGGGGEGGGFGFGGGFCCFGGGGGFFEDCFG777C7@BGGGDDD<?>CD)
@M03364:396:000000000-C9LGT:1:1101:2852:9989 1:N:0:10
ACTCCTACGGGAGGCAGCAGTGGGGAATATTGCACAATGGGGGAAACCCTGATGCAGCGACGCCGCGTGAGTGAAGAAGTATTTCGGTATGTAAAGCTCTATCAGCAGGGAAGAAGATGACGGTACCTGCAGAAGCAGCCCCGGCTAACTACGTGCCAGCAGCCGCGGTAATACGTAGGGGGCAAGCGTTATCCGGATTTACTGGGTGTAAAGGGAGCGTAGACGGATTAGCAAGTCAGATGTGAAAGGCGGGGGCTGAACCCCTGGATTGCATTTGAAACTGCGGATCTTG
+
GGGGGGGGGGGGGGGGGGGGGGGGGGGGGGGGGGGGGGGGGGGGGGGGGGGGGGGGGGGGGGGGGGGGGGGGGGGGGGGGGGFGGGGGGGGGGGGGGGGGGGGGGGGCFGGGGGEFFGGGG7@B<FFG::AB<<F8FGGFGGGFGGGGGGFGFGGGGGFGGGGGGGGGG:8FGGG,?EGGGGGGGGGGGGGGGGGGGGGGFGGGFGAEGGGGGGGGGGGGGGGGGGE=EGGGGGGGGGGGGGFFGGGGGGGGGGGGD*:EGEDGGFFGG>FGGGGFGGGG??FGGGG>DF4C
@M03364:396:000000000-C9LGT:1:1101:18854:9991 1:N:0:10
ACTCCTCGGGAGGCAGCAGTGGGGAATATTGCACAATGGGGGAAACCCTGATGCAGCAACGCCGCGTGAGTGATGACGGCCTTCGGGTTGTAAAGCTCTGTCTTCAGGGACGATAATGACGGTACCTGATGCGGAGGCCACGGCTAACTACGTGCCAGCAGCCGCGGTACTACGTAGGTGGCGAGGGTTGTCCGGATTTACTGGGCGGAAAGGGAGCGTAGGGGGATCTTTAAGTGAGATGTGAAATGCCCGGGCTTAACTTGAGTGCTGCATTTCAAACTGGAAGTATAGAGG
+
GGGGGGGGGG@CF@@;@6CCCCFE;FEEFGFFFE,E@EFFFEEFGGF@<<ACCFFC@FEF@BFFGEFFCGEGFGCAC,CCFFDEFCGEFCFAFGAF9EE9FEFC<,CFGG@CG+CF,8E,F+8+B<<DFF=,+3++83@FCG:FC<,63@F:@<*F<D*:BC,>BFF*:=?,?C<<*<>F<2C*C*4<FF:@?>E5C5+3:E<C>C**2:*;8*8*/:8;C>**8*1*+3<C+<++29+<<0CFGCE7++;>C5E:<FFG++*3AFFGGGGGGGFGG>?469<F6**/*197**
@M03364:396:000000000-C9LGT:1:1101:3144:10003 1:N:0:10
ACTCCTACGGGAGGCAGCAGTGGGGAATATTGCACAATGGGGGAAACCCTGATGCAGCAACGCCGCGTGAGTGATGACGGTCTTCGGATTGTAAAGCTCTGTCTTCAGGGACGATAATGACGGTACCTGAGGAGGAAGCCACGGCTAACTACGTGCCAGCAGCCGCGGTAATACGTAGGTGGCGAGCGTTGTCCGGATTTACTGGGCGTAAAGGGAGCGTAGGCGGACTTTTAAGTGAGATGTGAAATACTCGGGCTTAACCTGAGTGCTGCATTTCAAACTGGAAGTCTAG
+
GGGGGGGGGGGGGGCEEGGGGGGGGGGGGGGGGGGGGGGGGGGGGGGGGGGGGGGGGGGGGGGGGGGGGGGGGGGGGGGGGGGGGGGGGGGGFGGGGGGDGGGGGEFEFGGGGGGDEFCGGFFE<:FF,,83>=3BFGGFGGGGGGGGGGGGGCFFGGGGGGGGGDGGG7CCFCFGGGGE:FFCFGGGGGGGGGDGD@EEGGGGGGGG:EEFGGGGGGGEGGGGGG5EGGDGGGGG?7EF9CEGGGGGGGFCCE8EGCFGG?FGFF7C=:FGGCGGGGGG?FFF7CGF79FF
@M03364:396:000000000-C9LGT:1:1101:2604:10007 1:N:0:10
ACTCCTACGGGAGGCAGCAGTCGGGAATATTGCACAATGGGCGAAAGCCTGATGCAGCAACGCCGCGTGAGCGATGAAGGCCTTCGGGTCGTAAAGCTCTGTCCTCAAGGAAGATAATGACGGTACTTGCGGAGGAAGCCCCGGCTAACTACGTGCCAGCAGCCGCGGTAATACGTAGGGGGCTAGCGTTATCCGGATTTACTGGGCGTAAAGGGTGCGTAGGTGGTTTCTTAAGTCAGGAGTGAAAGGCTACGGCTCAATCGTAGTAAGCTCTTGAAACTGGGAAACTCGAGT
+
GGGGGGGGGGGGGGGGGGGGG-@FGEGDDGG<ED@FGGGGGFGDGGGGGGGGEA6FFGCFGGGGGGGGGCFCFGCCGGGGGGGGGGGGG7FFGGG<,55FEGG8?E,,CFCFBF?FC?5,,-+83B5C,,8++8@F<FFG7CC<BC7>@=FGF:FGFGGGGGGFFC<CC1;;F9F<,=<CEC<<FE@F<*:/3<:*;/;60+AC+A5CGEG>9:8CGGG>CC5@@F*;CECCCGGFGGF?8AFGGF7EGGGGGG5*92<C+C*/:97:0:+:F<C:7C7:@@FFC<47**)*1*
@M03364:396:000000000-C9LGT:1:1101:12692:10027 1:N:0:10
ACTCCTACGGGAGGCAGCAGTAGGGAATTTTGCGCAATGGGCGAAAGCCTGACGCAGCAACGCCGCGTGATTGAAAAAGCCCTTCGGGGTGTAAAGATCTGTCAGTGGGGACGAAACTTGACGGTACCCACTGAGGAAGCATCGGCTAACTCCGTGCCAGCAGCCGCGGTAATACGGGGGATGCAAGCGTTGTCCGGAATCATTGGGCGTAAAGAGTTCGTAGGTGGTTTGTTAAGTTTGGTGTTAAATGCAGATGCTCAACATCTGTTCGGCATCGGATACTGGCAGACT
+
GGGGGGGGGGGGGGGGGGGGGCFGGGGGFGGGGGGGGGGGGGGGGGG?FGGGFGGGGGGGGGGGGGGGGGFGGGGFGGGGGGGGGGGGGGGGGGGGFGGGCGGAFFFGGGGEGG+FFGCF,DF+CFFC,,8::<<FDFGG:ECFGGCGGGGGGGGGGGGGGGGGGGGGGCEGGGGGGGGGGCEGGGFGGCEEGGGGGGDGGGGGGGGGEEEEFGFFGCFE;CFE<CAE8*?FGG?:E@FGGGGGGGGCFGGGGGGFCGDG<FFFFFEFGGGDGGGGGGEC:FGFFGGF<FF
@M03364:396:000000000-C9LGT:1:1101:27066:10052 1:N:0:10
ACTCCTACGGGAGGCAGCAGTGGGGAATATTGCACAATGGGCGCAAGCCTGATGCAGCCATGCCGCGTGTATGAAGAAGGCCTTCGGGTTGTAAAGTACTTTCAGCGGGGAGGAAGGGAGTGACATTATTACCTTTGCTCATTGACGTTACCCGCAGAAGAAGCACCGGCTAACTCCGTGCCAGCAGCCGCGGTAATACGTAGGGGGCTAGCGTTATCCGGATTTACTGGGCGTAAAGGGTGCGTAGGTGGTCTCTTAAGTCAGGAGTGAAAGGCTACGGCTTAACCGTAGTA
+
GGGGGGGGGGGGGGGGGGGGGGGGGGGGGGGGGGGGGGGGGGGGGGGGGGGGGGGGGGGGGGGGGGGGGGGGGGGGGGGGGGGGGGGGGGGGGGGGGGGGGGGFGGGGGGDGGDC<+BFG@BFE,8EB,<C<<B9DBE9FGCCAGF+C@FFC,3>EF:F>FEFFGGG7E*>@CFGGGGGGGG9FCFGGGFEGD<FCFGGGGGGGGGGGGGGGEGDGGGGGGEGEG7<ECCFFE8EGFFFGCEGECCEGGGGGGGGGGFC?<<CE?C=CC:CFFG59DG7DEEGGFFGF<))10
@M03364:396:000000000-C9LGT:1:1101:3568:10082 1:N:0:10
ACTCCTACGGGAGGCAGCAGTAGGGAATCTTCCACAATGGACGCAAGTCTGATGGAGCAACGCCGCGTGAGTGAAGAAGGTTTTCGGATCGTAAAGCTCTGGTGTTGGTGAAGAAGGATCGAGGTAGTACCTGGCCTTTATTTGACGGTAATCAACCAGAAAGTCACGGCTAACTACGTGCCAGCAGCCGCGGTAATACGTAGGTGGCAAGCGTTGTCCGGATTTATTGGGCGTAAAGCGAGCGCAGGCGGAAAAATAAGTCTAATGTGAAAGCCCTCGGCTTAACCGAGGAAC
+
GGGFG9FGGGGGGDGGDEGGGCGGGGGGGGGGGFGGGGGGGGGGDFGGGGGGGGGCGEGGGGGGGGGBFGGFFGGGGGDGFAFFGGGGGGGGGGGGGGAFG<EDFEFG7D9FGGGEBFE,@BB:?FFGA,A,,,FFGGG,DGBFGGCFGGFCGG@FCEGGFGGGGGGGGCEGFGGGGGGFGGGGGGGFF:FBFGEFFGGGGEGGGGGFGFGGGEFEEGGGGG:*<CC0+<@CE8EGEFGGGGGGGGGGGGGGC5E5CGFFACF9AGGGGGGGGGGGGGEGDFEGGGDDGE5<C5
@M03364:396:000000000-C9LGT:1:1101:14878:10086 1:N:0:10
ACTCCTACGGGAGGCAGCAGTGGGGAATATTGCACAATGGGGGAAACCCTGATGCAGCAACGCCGCGTGAGTGATGACGGTCTTCGGATTGTAAAGCTCTGTCTTTAGGGACGATAATGACGGTACCTAAGGAGGAAGCCACGGCTAACTACGTGCCAGCAGCCGCGGTAATACGTAGGTGGCAAGCGTTGTCCGGATTTATTGGGCGTAAAGGGTGCGTAGGCGGCTGATTAAGTTCGTGGTTAAAGCGTGGGGCTCAACCCCATAAAGCCACGGATACTGGTCAGCTAGAGT
+
GGGGGGGGGGGGGGGGGGGGGGGGGGGGGGGGGGGGGGGGGGGGGGGGGGGGGGGGGGGGGGGGGGGGGGGGGGGGGGGGGGGGGGGGGGGGGGGGGGGGGGGGGGGGGGGGGGGGGGGGGFFFGGGGG8A,,:B+@FGGGGGGGGGGGGFGFGGGGGGGGGGGGGGGG<EGGGGGGFEFGGGGGFGGGGGGGGGGGGGFGGGGGGGGGGGGGGGGGGGEGGGGGGGGGGDFGGGGGGGGGGFGFGGGGDEGGGGGGGGGFGGGGFDFGGGGGGGGGG=FFFFGGGGFF?F=D7
@M03364:396:000000000-C9LGT:1:1101:8078:10109 1:N:0:10
ACTCCTACGGGAGGCAGCAGTGGGGAATATTGCACAATGGGCGCAAGCCTGATGCAGCGACGCCGCGTGCGGGATGGAGGCCTTCGGGTTGTAAACCGCTTTTGTTTGGGAGCAAGCCCTTCGGAGTGGGTGTACCTTTCGAATAAGCACCGGCTAACTACGTGCCAGCCGCCGCGGTAATACGTAGGGTGCGAGCGTTATCCGGATTTATTGGGCGTAAAGGGCTCGTAGGCGGTTCGTCGCGTCCGGTGTGAAAGTCCATCGCCTAACGGTGGATCGGCGCCGGGTACGGGG
+
GGGGGGGGGGGGGGGGGGGGGGGGGGGGGGGGGGGGGGGGGGGGGGGGGGGGGGGGGGGGGGGGGGGGGGGGGGGGGGGGGGGGGGGGGGGGGGGGGGGGGGGADFGGGGGGGGFGFGGGGGG>+@CE+383C9CFFGGGG@FFFFGGGGGGGGGGGGGGGGGGGGGGG*CEGGGGGB@FGFGGFGGGGGGGG;EEEGGGGGGGGDGCEFGGGGGGGDGGGGGGCFGE8EFGGEG*?EGDCEGGGDGGGCEEG?EGGGGGGGGEEGDGGGGGCCG7DG*/5>CGGGGFCFFGG)
@M03364:396:000000000-C9LGT:1:1101:8142:10112 1:N:0:10
ACTCCTACGGGAGGCAGCAGTGGGGAATATTGCACAATGGGCGCAAGCCTGATGCAGCGACGCCGCGTGCGGGATGGAGGCCTTCGGGTTGTAAACCGCTTTTGTTTGGGAGCAAGCCCTTCGGAGTGAGTGTACCTTTCGAATACGCACCGGCTAACTACGTGCCAGCCGCCGCGGTAATACGTAGGGTGCGAGCGTTATCCGGATTTATTGGGCGTAAAGGGCTCGTAGGCGGTTCGTCGCGTCCGGTGTGAAAGTCCATCGCCTAACGGTGGATCTGCGCCGGGTACGGGC
+
GGGGGGGGGGGGGGGGGGGGGGGGGGGGGGGGGGGGGGGGGGGGGGGGGGGGGGGGGGGGGGGGGGGGGGGGGGGGGGGGGGGGGGGGGGGGGGGGGGGGGGGGGGGGGGGGGGGGFGG?FFD++8@F8:@,<CFGFGGGG7FFF,@CGGGGGDGGGGGGGGGGGGGGG*B@EFGGGGGGGFGGEGGGGGGGGCCGGGGGGGGGGGGGGGG+<CGGGGGGGGGGGGGGGGGGGGGEGGGGGGGGGGGEG?EGGEGGG?FFGGFEGDDDDFGGDGE7*99:B>EDDGGFGFEGG3
@M03364:396:000000000-C9LGT:1:1101:15767:10122 1:N:0:10
ACTCCTACGGGAGGCAGCAGTGGGGAATATTGCACAATGGGCGAAAGCCTGATGCAGCAACGCCGCGTGAGCGATGAAGGCCTTCGGGTCGTAAAGCTCTGTCCTCAAGGAAGATAATGACGGTACTTGCGGAGGAAGCCCCGGCTAACTACGTGCCAGCAGCCGCGGTAATACGTAGGGGGCTAGCGTTATCCGGAATTACTGGGCGTAAAGGGTGCGTAGGTGGTTTCTTAAGTCAGAGGTGAAAGGCTACGGCTCAACCGTAGTAAGCCTTTGAAACTGGGAAACTTGAGG
+
GGGGGGGGGGGGGGGGGGGGGGGGGGGGGGGGGGGGGGGGGGGGGGGGGGGGGGGGGGGGGGGGGGGGGGGGGGGGGGGGGGGGGGGGGDGGGGGGGGGGGGG<FGGFGGGGGGGG9FFFGCCC+BFE8,8++8@BDFGGGGGGGCBFGGFGGGGGGGGGGGGGGGGGG*CFGGGGGGEEGGGEGGGGGG78CFGGGGGGGGGGGGGGEGGGGGGGGGGEGGGGGFEGGDFGGFGGGFFGGGGGGGGGCGFDC=EGGGGGFGG5FCEGGFGCF7CGGFGD=@GGFCF?FFFGF*
@M03364:396:000000000-C9LGT:1:1101:20573:10129 1:N:0:10
ACTCCTACGGGAGGCAGCAGTCGAGGATCATTTGCAATGGGCGAAAGCCTGACAATGCGACGCTGCGTGGAGGATGAAGGCCCTCGGGTTGTAAACTCCTGTCATGAGGGAACAGGCGAACCTTCCCAATACGCAGGGGAGTTGAGTGTACCTCAAGAGGAAGCGACGGCTAACTCTGTGCCAGCAGCCGCGGTAATACAGAGGTCGCGAGCGTTGTTCGGATTTACTGGGCGTAAAGGGCGCGTAGGCGGCCGCGTGTGTCGGATGTGAAAGCTCCGGGCTCAACCCGGAA
+
GGGGGGGGGGGEGGGGGGGGGGGFFEEFGGGGGGGGGGGGGGGGGGGGGGGGGGGGGGGGGGGGGGGGGGGGGGGGGGGGGGGDFGGGGDGGGGGGGGGGGGGGGGGGGGGGFGGGEEFEGDG,,:BA,38B3B+@>CF:CFGF,3@@FFFG9FGGGGGGGGGGGGGGG@CCCGFGGGGGGFGCGGGGG>FEGCEGGGGGGGGGGG:EE5EGGCCEGDGGG88CC:FGGGGGGEEG8C?CECGGEGEEGGGGGGGE)?*:*<DGCCECGFC7:CEFGGGGF37*959BG:))
@M03364:396:000000000-C9LGT:1:1101:3918:10132 1:N:0:10
ACTCCTACGGGAGGCAGCAGTGGGGAATATTGCACAATGGGCGCAAGCCTGATGCAGCGACGCCGCGTGCGGGATGGAGGCCTTCGGGTTGTAAACCGCTTTTGTTCAAGGGCACGGCACGGTTTCGGCCGTGTTGAGTGGATTGTTCGAATAAGCACCGGCTAACTACGTGCCAGCAGCCGCGGTAATACGTAGGGTGCAAGCGTTATCCGGATTCATTGGGCGTAAAGCGCGCGTAGGCGGCCCGTTAGGTCGGAGGTAAAAGCCCCGGGCTCAACCCCGGCGAGCCTCCGC
+
GGGGGGGGGGGGGGGGGGGGGGGGGGGGGGGGGGGGGGGGGGGGGGGGGGGGGCGGGGGGGGGGDGDFFC:FCEGGCFGDGGGGGDGGGGGGGFGGGGGGGGGGGGG,DFGGFG=F7B@:++:>+@>+**55*8@,@F;,*@FDBGFGGF87@;CF9FGGGGGGFGG9?*=<FGFCGGGGDBEEEGEGGFFDF?FEGFEGCGGGGGG>FGGEC*C8@?FFGF8CCGE5AEGGGGGGGC8CFGECGEGGG5;EGF>5CCE7+3:?7C6CC5:C7CE66DFDD:7CD35>CFFGG5
@M03364:396:000000000-C9LGT:1:1101:10375:10142 1:N:0:10
ACTCCTACGGGAGGCAGCAGTGGGGAATCTTCCGCAATGGGCGAAAGCCTGACGGAGCAACGCCGCGTGAGTGATGACGGCCTTCGGGTTGTAAAGCTCTGTGATCGGGGACGAACAGTCCGTCAGTCGATACCTTATGGAAGTGACGGTACCCGAATAGCAAGCCACGTCTAACTACGTGCCAGCAGCCGCGGTAATACGTAGGTGGCAAGCGTTGTCCGGATTTACTGGGCGTAAAGGGAGCGTAGGCGGACTTTTAAGTGAGATGTGAAATACCCGGGCTCAACTTGGGTG
+
GGGGGGGGGGGGGGGGGGGGGFGGGGGGGGGGGGGGGGGGGFGGGGDGGGGGGGGGGGGGGGGGGGGGGGGGGGGGGGGGCFGGEFGGEFEGFFGDGBFGGG,CFE7BFGG7CFGG+8@><-@,+8@9++8,83@=>FFBD:FFE=FFGGEEGFGGCFFGGGGGGGCFG*=C@FGGGGGGGFGGGGFGGGGDF@8?EGFGGGGFE@FGGGGGGGGGGGGGGGE8CCC@EFGGGGDEGGGGGDEGGGGGGFECEEEFGFFGFGC7CFECGGGGGC9FGG5D>>GCCCC6FFFG3/
@M03364:396:000000000-C9LGT:1:1101:8141:10162 1:N:0:10
ACTCCTACGGGAGGCAGCAGTGGGGAATATTGCACAATGGGCGCAAGCCTGATGCAGCGACGCCGCGTGCGGGATGGAGGCCTTCGGGTTGTAAACCGCTTTTGTTCAAGGGCAAGGCACGGTTTCGGCCGTGTTGAGTGGATTGTTCGAATAAGCACCGGCTAACTACGTGCCAGCAGCCGCGGTAATACGTAGGGTGCAAGCGTTATCCGGATTTATTGGGCGTAAAGGGCTCGTAGGCGGTTCGTCGCGTCCGGTGTGAAAGTCCATCGCTTAACGGTGGATCCGCGCCGG
+
GGGGGGGGGGGGGGGGGGGGGGGGGGGGGGGGGGGGGGGGGGGGGGGGGGGGGGGGGGGGGGGGGGGGGGGGGGGGGGGGGGGGGGGGFGGGGGGGGGGGGGGGGGGGGGGGGGGGGGGGG:FCFFGG8835@D@EFFFFGCAFFFGGGGGGDGGGGGGGGGGGGGGGGGGGGGGGGGGGGGGGGGGGGGGGGGGGGGGGGGGGGGGGGGFGGGGGGGGGGGGGGGGGGGGGGGGGGGGGGGGGGGGGEEGGGGGGDCGGG9>FGGGGGGGGDGGGGGGGFFGGGFGFC@DDGG
@M03364:396:000000000-C9LGT:1:1101:20352:10178 1:N:0:10
ACTCCTACGGAGGCAGCAGTGGGGAATCTTGCACAATGGGCGGAAGCCTGATGCAGCGACGCCGCGTGCGGGACGAAGGCCTTCGGGCTGTAAACCGCTTTCAGCAGGGACGAGGCGAAAGTGCCGGTGCCTGCCGAAGAAGCCCCGGCTAACTACGTGCCAGCAGCCGCGGTAATACGTAGGGAGCAAGCGTTATCCGGATTTACTGGGTGTAAAGGGTGCGCAGGCGGCCAAGCAAGTCAGAAGTGAAATTCCGAGGCTCAACTTCGGAGCTGCTTTTGAAACTGCTAGGCT
+
GGGGGGGGGGGDGGGGGGGFGGGGGGGGGGGGGGGGGGGGGGGGGGGGGGGGGGGGGGGGGGGGGGGGGGGGGGGGGGGGGGGGGGGGGGGGGGGGGGGGGGGGGDFGGGGGGGGGFCF>F@F,>FEF*1<38B,CFGEDGFGGGGDGGG@FCEGGGGGGGGGGGGGGGCEGEGGGGFGGGGGGGGGGGGFGEGGGGGGGGGGGGGGGGF8CGGGGGGGGGDEGGGGGGGGGGGGGGGGEGFGGFFFFGFGGF9FGGGGGE8FEGGGGDGCGDFFFGGGFFFGGGGG?:8BGG0
@M03364:396:000000000-C9LGT:1:1101:20160:10181 1:N:0:10
ACTCCTACGGGAGGCAGCAGTGGGGAATATTGCACAATGGGCGAAAGCCTGATGCAGCAACGCCGCGTGAGCGATGAAGGCCTTCGGGTCGTAAAGCTCTGTCCTCAAGGAAGATAATGACGGTACTTGAGGAGGAAGCCCCGGCTAACTACGTGCCAGCAGCCGCGGTAATACGTAGGGGGCTAGCGTTATCCGGAATTACTGGGCGTAAAGGGTGCGTAGGTGGTTTCTTAAGTCAGAGGTGAAAGGCTACGGCTCAACCGTAGTAAGCCTTTGAAACTGGGAAACTTGAGG
+
GGGGGGGGGGGGGGGGGGGGGGGGGGGGGGGGGGGGGGGGGGGGGGGGGGGGGGGGGGGGGGGGGGGGGGGGGGGGGGGGGGGGGGGGGGGGGGGGGGGGGGGGGGGGGGGGGGGGFGGGGBFFFFGGD8A3BFGGGGGGGGGGGGGGGGFGGGGGGGGGGGGGGGGGG:CFFGGGGGGGGGGGGGGGEGGGFGGGGGGGGGGGGGGGGGGGGGGGGGGGDGGGGGEFGGGFGGGGGGGGGGGGGGGGGGGGGGGGDGFGGGGEFDEGCGGFCGGGCGGGFFGGCGDFFFFFG*
@M03364:396:000000000-C9LGT:1:1101:15666:10192 1:N:0:10
ACTCCTACGGGAGGCAGCAGTGGGGAATATTGCACAATGGGGGAAACCCTGATGCAGCAACGCCGCGTGAGTGATGACGGCCTTCGGGTTGTAAAGCTCTGTCTTCAGGGACGATAATGACGGTACCTGAGGAGGAAGCCACGGCTAACTACGTGCCAGCAGCCGCGGTAATACGTAGGTGGCGAGCGTTGTCCGGATTTACTGGGCGTAAAGGGAGCGTAGGCGGACTTTTAAGTGAGATGTGAAATACCCGGGCTCAACTTGGGTGCTGCATTTCAAACTGGAAGTCTAG
+
GGGGGGGGGGGGGGGGGGGGGGGGGGGGGGGGGGGGGGGGGGGGGGGGGGGGGGGGGGGGGGGGGGGGGGGGGGGGGGGGGGGGGGGGGGGGGGGGGGGGGGGGGGGGGGGGGGGCGGGGGGGEGGGGD,@BB+BFGGGGGGGGGGGGGGGGGGGGGGGGGGGGGGGGG:EFGGGGGGGGGGGGEGGGGGGGGGGGDGGGGGGGGGGGGGGGGGGGGGGGGGGGGGEEGFGGGGGGGGGGGGGGGGGGGGGGEGGGGGGGGGGGGGEGGGGGGGGGGGGGFFGFGCGFFFF>
@M03364:396:000000000-C9LGT:1:1101:17909:10197 1:N:0:10
ACTCCTACGGGAGGCAGCAGTGGGGAATTTTCCGCAATGGGCGAAAGCCTGACGGAGCAATGCCGCGTGGAGGTGGAAGGCCTACGGGTCGTCAACTTCTTTTCTCGGAGAAGAAACAATGACGGTATCTGAGGAATAAGCATCGGCTAACTCTGTGCCAGCAGCCGCGGTAAGACAGAGGATGCAAGCGTTATCCGGAATGATTGGGCGTAAAGCGTCTGTAGGTGGCTTTTCAAGTCCGCCGTCAAATCCCAGGGCTCAACCCTGGACAGGCGGTGGAAACTACCAAGCTGG
+
GGGGGGGGGGGGGGGGGGGGGGGGGGGGGGGGGGGGGGGGGGGGGGGGGGGGGGGGGGGGGGGGGGGGGGGGGGGGGGGGGGGGGGGGGGGGGGGGGGGGGGGGGGGGGGGGGGGGGGGGF-C++CFGEAF,=F?D@FGGGGGGGGGGGGGGGGGGGGGGGGGGGGGGG:CFGGGGGGGGGGGGGGFGGGGGGGGGGGGGGGGGGGGGGGGGGGGGGGGGGGGGGGGGGGGGGGGGGGGGGGGGGGGGGGGGGGGGGGCGGGGGGGGGGGGGGGGGDDEG@FGFGGGFGFFGGG
@M03364:396:000000000-C9LGT:1:1101:7960:10238 1:N:0:10
ACTCCTACGGGAGGCAGCAGTGGGGAATATTGCACAATGGGCGCAAGCCTGATGCAGCGACGCCGCGTGCGGGATGGAGGCCTTCGGGTTGTAAACCGCTTTTGTTCAAGGGCAAGGCACGGTTTCGGCCGTGTTGAGTGGATTGTTCGAATAAGCACCGGCTAACTACGTGCCAGCAGCCGCGGTAATACGTAGGGTGCGAGCTTTATCCGGATTTATTGGGCGTAAAGGGCTCGTAGGCGGTTCGTCGCGTCCGGTGTGAAAGTCCATCGCCTAACGGTGGATCTGCGCCGG
+
GGGGGGGGGGGGGGGGEGGGGGGGGGGGGGGGGGGGGGGGGGGGGGGGGGGGGGGGGGGGGGGGGGGGGGGGGGGGGGGGGGGGGGGGGGGGGGGGGGGGGGGGGGGADFGGGGGGFFDCFGGG+@FG+8@**8,8@DFGGAEGGGGGGGDFFGGGGGGGGGGGGGGGG@FFGGGGGGGGGGGGGGD>CGGGGGGGGFGGGGGGGGGGDFFGGGGCEGFCCFEFGGDCGGGGGC>CEGGGGGGGGGGGEGGEGGGGGGGGGCFGGGGGGGFGGGEGGGGD>FGGGGGFFEFC<C
@M03364:396:000000000-C9LGT:1:1101:24253:10243 1:N:0:10
ACTCCTACGGGAGGCAGCAGTGGGGAATATTGCACAATGGGCGCAAGCCTGATGCAGCGACGCCGCGTGCGGGATGGAGGCCTTCGGGTTGTAAACCGCTTTTGTTTGGGAGCAAGCCCTTCGGGGTGCATTTGCCGTTCGAATAAGCACCGGCTAACTACGTGCCAGCAGCCGCGGTAATACGTAGGGTGCGAGCGTTATCCGGATTTATTGGGCGTAAAGGGCTCGTAGGCGGTTCGTCGCGTCCGGTGTGAAAGTCCATCGCCTAACGGTGGATCTGCGCCGGGTACGGGC
+
GGGGGGGGGGGGGGGGGGGGGGGGGGGGGGGGGGGGGGGGGGGGGGEGGGGGGGGGGGGGGGGGGGGGGGGGGEGGGGGGGGGGGGGGGGGGGGGGGGGGEGGG8=BB:CFGGG8F>BF,,-:+8@BF38,@;,,,3@F8FFGG*,?CFGCCEEFGC,3?CF<F@CFGG,<CFCFGC*<BFGG@9CFGG*:EG*?EG>EEGGGGGEGGCAFGDGGGGEEGCGCE5CGEEEGDFEG8ECGGGGGGC>C:E=5/;C<9F:9EF7:C:DC9CGGDDGGC*2:F4;:DGDG:CF@D9)
@M03364:396:000000000-C9LGT:1:1101:11074:10245 1:N:0:10
ACTCCTACGGGAGGCAGCAGTAGGGAATCTTCCACAATGGACGCAAGTCTGATGGAGCAACGCCGCGTGAGTGAAGAAGGTTTTCGGATCGTAAAGCTCTGTTGTTGGTGAAGAAGGATGTGAGTAGTAACTGGCTCATATTTGACGGTAATCAACCAGAAAGTCACGGCTAACTACGTGCCAGCAGCCGCGGTAATACGTAGGTGGCAAGCGTTGTCCGGATTTATTGGGCGTAAAGCGAGCGCAGGCGGAATGATAAGTCTGATGTGAAAGCCCACGGCTCAACCGTGGAAC
+
GGGGGGGGGGGGGGGGGGGGGGGGGGGGGGGGGGGGGGGGGGGGGGGFGGGGGGGGGGGGGGGGGGGGGGGGGGGGGGGGGGGGGGGGGGGGGGGGGGGGGGGGGGFGGFGGGGGGGGGGGCGECFFF8<CEEEGFFGGGGGGGGGGGGGGGGGGGGGGGGGGGGFGGGGGGGGGGGGGGGGGGGGGGGGGGGGGGGGGGGGGGGGGGGGGGGCGGGGFGGGFEGGGGGGGGGGGGGGGGGGGGGGGGGDGDEFGGGGGGGGGGFGGGGGGGGGFFGGGGFFGGGGGDCF>DC9
@M03364:396:000000000-C9LGT:1:1101:15478:10269 1:N:0:10
ACTCCTACGGGAGGCAGCAGTGGGGAATATTGCACAATGGGGGAAACCCTGATGCAGCAACGCCGCGTGAGTGATGACGGCCTTCGGGTTGTAAAGCTCTGTCTTCAGGGACGATAATGACGGTCCCTGCGGAGGAAGCCACGGCTAACTACGTGCCAGCAGCCGCGGTAATACGTAGGTGGCGAGCGTTGTCCGGATTTACTGGGCGTAAAGGGAGCGTAGGCGGATTTTTAAGTGAGATGTGAAATACTCGGGCTTAACCTGAGTGCTGCATTTCAAACTGGAAGTCTAG
+
GGGGGGGGGGGGGGGGGGGGGGGGGGGGGGGGGGGGGGGGGGGGGGGGGGGGGGGGGGGGGGGGGGGGGGGGGGGGGGGGGGGGGGGGGGGGGGGGG<FGGGGFGGGGGGGGGG7F:CFFAFFF+@FF<8@3+@FEFGGGGGGGGGGFGFGGGGGGFGGGGGGGGGGGE:BFGGGFGGGGGGFFGGGDFGGGGGEGGGCGFFGGGGGGCGGFGGGGGGGCGGGGGG5EE9::EGGGGGGGCFFGGGCFGC@?CCE=DCFG@FGGGGGGGGGGFGGGDFE>FFEFGFFFF?FG
@M03364:396:000000000-C9LGT:1:1101:26069:10277 1:N:0:10
ACTCCTACGGGAGGCAGCAGTAGGGAATTTTCGGCAATGGGGGGAACCCTGACCGAGCAACGCCGCGTGAGTGAAGAAGGTCTTCGGATTGTAAAGCTCTGTTGTAAGGGAAGAACGTCAGGCGGAAGTAGCATGAGTGACGGTACCTTACCAGAAAGCCACGGCTAACTACGTGCCAGCAGCCGCGGTAATACGTAGGTGGCGAGCGTTATCCGGAATTATTGGGCGTAAAGGGTGCGTAGGCGGCTGATTAAGTTCGTGGTTAAAGCGTGGGGCTCAACCCCATAAAGCCAC
+
ECFG@FGGGEEECGC@CCD@FFCGGGDEEC9@FB@CCEFGGECFGGFDCFGFGGG7>4CAFC7CBEG>FCFFFEGG9FEBFFGCF7B73@FCGGGAFE8<FFGGF9F,:FGFGC,C::=F:FF**1=C282,<,8,<,?A9CFFG:?,?E<89<C?:EF;CG>*2*?CC,<CG8@CCFE5C8CFGG>E8:C@FC8<CCG<<C8C88:?C8C*0+;EE:869<@FC>*?*:;=F9EFE=??CGG6=E=5?*+<<C??D?57F**:CGGFGGCC<7=7CFGFFFGCC7D=7=FGG<
@M03364:396:000000000-C9LGT:1:1101:20165:10295 1:N:0:10
ACTCCTACGGGAGGCAGCAGTAGGGAATTTTCGTCAATGGGCGCAAGCCTGAACGAGCAATGCCGCGTGGGTGAAGACGGTCTTCGGATTGTAAAGCCCTGTTGCCGGGGACAAAGGACAGCCTGAGTTTACATCTGACTGTTTGATGGTACCCGGCCAGAAAGCCACGGCTAACTACGTGCCAGCAGCCGCGGTAATACGTAGGTGGCAAGCGTTATCCGGAATGATTGGGCGTAAAGGGTGCGCAGGCGGCTGTGCAAGTCTGAAGTAAAAGGGACCGGCTCAACCGGTTC
+
FEFA<CFEGGEGGECFFGFCFFD9CFFF<@@FEDCF;FGD8FGGGEGDFGFGDDF:CFGFGGGEC@B@F7BFGGDFG<?CGDGG9FG7=CDGGGGGFE==FFE<9BC+4>@:<>=,8,3,:D+,,38E,,7,8,3B><F9,CF,3@,3<E,38>@C:*@D,@FCF@,31**1*7>,DGC<C:<F<*<44C*44F*=*2<2<,2<BFD*:BF***;EG5A@=:**A@F7+2;C8*:C=897/CE=:C8>*C8>*>E:*:9+330+0:F40:<70+/7C**1)):3C60)/)))*
@M03364:396:000000000-C9LGT:1:1101:2169:10297 1:N:0:10
ACTCCTACGGGAGGCAGCAGTGGGGAATATTGCACAATGGGCGCAAGCCTGATGCAGCGACGCCGCGTGCGGGATGGAGGCCTTCGGGTTGTAAACCGCTTTTGTTTGGGAGCAAGCCCTTCGGGGTGAGTGTACCTTTCGAATAAGCACCGGCTAACTACGTGCCAGCAGCCGCGGTAATACGTAGGGTGCGAGCGTTATCCGGATTTATTGGGCGTAAAGGGCTCGTAGGCGGTTCGTCGCGTCCGGTGTGAAAGTCCATCGCCTAACGGTGGATCTGCGCCGGGTACGGGC
+
GFGGD9CFGEEGEGCCF@FEFGGGGGEEGGFFGFGGGFGGGGGGGGGGCGGGGGGGGGGGEGEGGCGFGECGGEGGGGGGEGGGGGFEEFGGGGFGEFCB7=9DAFF@:CFF>FBFB<D,F>@++8FE3878<FF9,@F@FFGFC<FCFF@FGGFGGGGGGE<BFGGGG8<FFFFEGGGGGG@BFFEEG;?EE>>8C8CEGGGGGEGCF@FDFGF8::C>FGGEC*2?/;CGFGGEEEE;8CEC:7:CE8ECEFFCDCFFCFGEGGCD4CED9FEF6FGGFFGGGGGBDFE<5)
@M03364:396:000000000-C9LGT:1:1101:6570:10320 1:N:0:10
ACTCCTACGGGAGGCAGCAGTAGGGAATCTTCCACAATGGACGCAAGTCTGATGGAGCAACGCCGCGTGAGTGAAGAAGGTTTTCGGATCGTAAAGCTCTGTTGTTGGTGAAGAAGGATAGAGGTAGTACCTGGCCTTTATTTGACGGTAATCAACCAGAAAGTCACGGCTAACTACGTGCCAGCAGCCGCGGTAATACGTAGGTGGCAAGCGTTGTCCGGATTTATTGGGCGTAAAGCGAGCGCAGGCGGCCAGCCTGGTCGGGAGTCAAATCCGGGGGCTCAACCCCCGTCC
+
GGGGGGGGGGGGGGGGGGGGGGGGGGGGGGGGGGGGGGGGGGGGGGGGGGGGGGGGGGGGGGGGGGGGGGGGGGGGGGGGGGGGGGGGGGGGGGGGGGGGGGGGGGGGGGGGGGEG@FFGGCC,B=FG,,9<:,>FFCFGGGGGGGGGGGEFGGGGGGGGGGGGGGGGGGGGGGGGGGGGGGGGGGGGGGGGGGGGGGGGGGGGGGGGGGGGGEGGGGGGGGFGGGGGGGGGG=EGGGGGGGGGGGGGGGGGGGGGGGGGGGDCGDGGGGGGGGGDGGGGEFFGGGCB<BFGGG
@M03364:396:000000000-C9LGT:1:1101:27664:10336 1:N:0:10
ACTCCTACGGGAGGCAGCAGTGGGGAATATTGCACAATGGGCGCAAGCCTGATGCAGCGACGCCGCGTGCGGGATGGAGGCCTTCGGGTTGTAAACCGCTTTTGTTCAAGGGCAAGAAACAGTTTCGGCAGTGATGAGTGGATTGTTCGAATCAGCACCGGCTAACTACGTGCCAGCAGCCGCGGTGATACGTAGGGTGCAAGCGTTATCCGGATTTATTGGGCGTAAAGCGAGCGCAGGCGGAATGATAAGTCTGATGTGAAAGCCCACGGCTCAACCGTGGAAATGCATCGG
+
GGGGGGGGGGGGGGGGGGCGGGGGGGGGGGGGGGGGGGGGGGGGGGGGGGGGGGGGGG7FEGGGGGGGG,CFGE+C=,BFEDFGGGG+FEGGGFGGGGGEGGGGGGFF9D<:BGG<,BF,3-3CFAFE++8:F,3,3833*>F=:3,,@7FB*3DF9F,>5<<*>:;,?8=,<:9FFGG:FEGG7:*42?F:?9CGG*A:+<C>E*;>8<:E5*//C9<<C6@FGE**202?>?5C8EGGGEG5EC+0A9C?@?EF779:9<7++*07CDGGGGDF=9CC)85D**29F=/21*
@M03364:396:000000000-C9LGT:1:1101:2937:10353 1:N:0:10
ACTCCTACGGGAGGCAGCAGTAGGGAATCTTCCACAATGGACGAAAGTCTGATGGAGCAACGCCGCGTGAATGAAGAAGGCCTTCGGGTCGTAAAATTCTGTTGTCAGAGAAGAACGTGCGTGAGAGTAGCTGTTCACGTATTGACGGTATCTGACCAGAAAGCCACGGCTAACTACGTGCCAGCAGCCGCGGTAATACGTAGGTGGCGAGCGTTGTCCGGATTTATTGGGCGTAAAGGGAACGCAGGCGGTCTTTTAAGTCTGATGTGAAAGCCTCCGGCTTAACCGAAGTAT
+
GGGGGGGGGGGGGGGGGGGGGGGGEFGGGGGGGGGGGGGGGGGDGGGF9FGGGFGGGGGGGCGGGGGGGGGGFGGGGGGGGGGGGGGGGCGGGGGGGGGGGGGGGGGGGGGGGGGGGGGGG=F8C?=><,9CBFDGGGGGGADFGGGDGGFGGGGGFGG7FFGGFFGCEGGGGGGGGGGFGGFGGGCFCCEGGGCGGGGGGGGDG9=FEGGGGGGDECFGGE8?CG7CF?FEEGGDEGF8EFFEGGGGGCGGGGGGGG6CFGGCCF7C7CGG7FC<**:C5B*>FGG)9>ECF0
@M03364:396:000000000-C9LGT:1:1101:13642:10382 1:N:0:10
ACTCCTACGGGAGGCAGCAGTGGGGAATATTGCACAATGGGGGAAACCCTGATGCAGCAATGCCGCGTGAGTGATGACGGCCTTCGGGTTGTAAAGCTCTGTCTTCAGGGACGATAATGACGGTGCCTTAGGAGGAAGCCACGGCTAACTACGTGCCAGCAGCCGCGGTAATACGTAGGTGGCAAGCGTTGTCCGGATTTACTGGGCGTAAAGGGGGCGCAGGTGGCCAGGCAAGTCAGAAGTGAAAGCCCGGGGCTCAACCCCGGGACTGCTTTTGAAACTGTCCGGCTGG
+
GGGGGGGGGGGGGGGGGGGGGGGGGGGGGGGGGGGGGGGGGGGGGGGGGGGGGGGGGGGGGGGGGGGGGGGGGGGGGGGGGGGGGGGGGGGGGGGGGGGGGGGGGGGGGGGGGGGGGGGGFBFC+@FF,5885BCFFGGGGGGGGGDGGGGGGGGGGGGGGGGGGGGGG*>FGGGGGGGGGGGGGGGGGGGGGGGGGGGGFGFGGGGGGGGGGGGDGGGGGGGGGGGGEGGGGGGGGGGGGGGGGGGGGGGEGGGGGGGGGGGGGGGGGGGGGGGGGGGGFFGGFGGFGFFG
@M03364:396:000000000-C9LGT:1:1101:21337:10401 1:N:0:10
ACTCCTACGGGAGGCAGCAGTGGGGAATATTGCACAATGGGGGAAACCCTGATGCAGCAACGCCGCGTGAGTGATGACGGCCTTCGGGTTGTAAAGCTCTGTCTTCAGGGACGATAATGACGGTACCTGAGGAGGAAGCCACGGCTAACTACGTGCCAGCAGCCGCGGTCATACGTAGGTGGCGAGCGTTGTCCGGATTTACTGGGCGTAAAGGGAGCGTAGGCGGACTTTTAAGTGAGATGTGAAATACCCGGGCTCAACTTGGGTGCTGCATTTCAAACTGGAAGTCTAG
+
GGGGGGGGGGGGGGGGGGGGGGGGGGGGGGGFGGGGGGGGGEGGGGGGGGGGGGGGGGGGGGGGGGGGGGGGGGGGGGGGGGGGGGGGGGGGGGFFGGGGGGGGGGGGGGGGGGGD:DFGFFFG+BFF,3@+B:FEDFGFGGGGGDEFGFFGGGGGGGGGGGGGGGGGG*:CGGGCGGGGGGGGGGGGGGGGGGGGGGGGGGGGGGGGGGGGGGGGGGGGGGECGG?CGFG?CEGGGGGCCFGFFE?C+<8CEE5>D*0C@:C0A4/9CD9FFFFDFGGGF?97<D<?CFBD
@M03364:396:000000000-C9LGT:1:1101:2942:10427 1:N:0:10
ACTCCTACGGGAGGCAGCAGTGGGGAATCTTGCACAATGGGCGGAAGCCTGATGCAGCGACGCCGCGTGCGGGACGAAGGCCTTCGGGCTGTAAACCGCTTTCAGCAGGGACGAGGCGAAAGTGACGGTACCTGCAGAAGAAGCCCCGGCTAACTACGTGCCAGCAGCCGCGGTAATACGTAGGGGGCAAGCGTTATCCGGATTCATTGGGCGTAAAGCGCGCGTAGGCGGCCTGCTAGGTCGGGAGTCAAATGCGGGGGCCCAACCCCCGGCCGCTCCCGATACCGGCGGGCT
+
GGGGGGGGGGGGGGGGGGGGGGGGGGGGGGGFGGGGGGGGGGGGGGGGGGGGGGGGGGGGGGGGGGGGGGGGGGGGGGGGGGGGGGGGGGGGGGGGGGGGGGGGGGGGGGGGGGGGGGG7FCF8@FFG=8=CGGGGCGGGGGGGGGGGGGGGCGGGGGGGGGGGGGGGG8EGGCEGGGGGGGGGGGGGGFGGEEGGGGGGGGGGGGGGGFFFGGGGGFDEGGGGGGGGGGGGGGGGGGGGFGGEGDEGGGGGGGGGGGGGDGGGGDGGDGGGGEGG5DGGF:EGDCD:CBFGG)
@M03364:396:000000000-C9LGT:1:1101:14553:10434 1:N:0:10
ACTCCTACGGGAGGCAGCAGTGGGGAATATTGCACAATGGGCGCAAGCCTGATGCAGCGACGCCGCGTGCGGGATGGAGGCCTTCGGGTTGTAAACCGCTTTTGTTCAAGGGCAAGGCACGGTTTCGGCCGTGTTGAGTGGATTGTTCGAATAAGCACCGGCTAACTACGTGCCAGCAGCCGCGGTAATACGTAGGGTGCAAGCGTTATCCGGATTTATTGGGCGTAAAGGGCTCGTAGGCGGTTCGTCGCGTCCGGTGTGAAAGTCCATCGCTTAACGGTGGATCCGCGCCGG
+
GGGGGGGGGGGGGGGGGGGGGGGGGGGGGGGGGGGGGGGGGGGGGGGGGGGGGGGGGGGGGGGGGGGGGGGGGGGGGGGGGGGGGGGGGGGGGGGGGGGGGGGGGGGGGGFGEGGGGGGGG7FFFFGG@+@5CFFGGFFGGFFGGGGGGGGGFGGGGGGGGGCGGGGGGGFGGGGGGGGGGGGGGGGGGGGGEFCEGFGGGGGGGGGGGGGGGGGGGGGCGGDGGGGGGGGGGGGGG*8EGGGGGGGGGGGGGGGGG/=:>CFGGGFGGGGGGGE<FGGG5>EFGGGFGFFGGG
@M03364:396:000000000-C9LGT:1:1101:8573:10435 1:N:0:10
ACTCCTACGGGAGGCAGCAGTAGGGAATCTTCCACAATGGACGAAAGTCTGATGGAGCAACGCCGCGTGAATGAAGAAGGCCTTCGGGTCGTAAAATTCTGTTGTCAGAGAAGAACGTGCGTGAGAGTACCTGTTCACGTATTGACGGTATCTGACCAGAAAGCCACGGCTAACTACGTGCCAGCAGCCGCGGTAAGACAGAGGATGCAAGCGTTATCCGGAATGATTGGGCGTAAAGCGTCTGTAGGTGGCTTTTCAAGTCCGCCGTCAAATCCCAGGGCTCAACCCTGGAC
+
GGGGGGGGGGGGGGGGGGGGGGGGGGGGGGGGGGGGGGGGGGGGGGGGGGGGGGGGGGGGGGGGGGGGGGGGGGGGGGGGGGGGGGGGGGGGGGGGGGGGGGGGGGGGGGGGGGGGGGGGG:F+:EFG@,9CCFGGFGGGGGGGGGGGGGGGGGGGGGGGGGGGGGGGGGGGGGGGFGGGGGGGGGGGGGGGGGGGGGGGGGGGGGGGGGGGGGGGGGGGGEGGGGGFGGGGGGGGGFGGGGGGGGGGGGGGGGGGGGGGGFFGGGGGGGGGGGGGGGGGFFGGGGGFGFFGG
@M03364:396:000000000-C9LGT:1:1101:27744:10439 1:N:0:10
ACTCCTACGGGAGGCAGCAGTAGGGAATCTTCCACAATGGGCGCAAGCCTGAACGAGCAATGCCGCGTGGGTGAAGACGGTCTTCGGATTGTAAAGCCCTGTTGCCGGGGACAAAGGACAGCCCGAGTGTAAAGCTGACTGTTTGATGGTACCCGGCCAGAAAGCCACGGCTAACTACGTGCCAGCAGCCGCGGTAATACGTAGGTGGCAAGCGTTATCCGGAATGATTGGGCGTAAAGGGTGCGCAGGCGGCTGTGCAAGTCTGAAGTAAAAGGGACCGGCTCAACCGGTTC
+
GGGGGGGGGGGGGGGGGGGGGGGGGGGGGGGGGGGGGGGGGGGGGGGGGGGGGGGGGGGGGGGGGGGGGGGGGGGGGGGGGGGGGGGGGGGGGGGGGGGGGGGGGGGGGGGGGGGG<FFFBAD+=@FG+<9,,3E,@,B<C@CCFGGFGGGFGGGGGGGGFGGGGFGGGFGGGGGGGGGGGGGGGGGGGGGGGGFEGGGGGGGGGGGGGGGGGGGGGGGGGGGGGGFFGGGGGGEGGGGGGGGGGGGGGGGGGGGGGGGGFCF9EDFGG=FGGGGGGGGGFFEDGGGFGFF3C
@M03364:396:000000000-C9LGT:1:1101:20687:10441 1:N:0:10
ACTCCTACGGGAGGCAGCAGTGGGGAATATTGCACAATGGGCGCAAGCCTGATGCAGCGACGCCGCGTGCGGGATGGAGGCCTTCGGGTTGTAAACCGCTTTTGTTTGGGAGCAAGCCCTTCGGGGTGAGTGTACCTTTCGAATAAGCACCGGCTAACTACGTGCCAGCCGCCGCGGTAATACGTAGGGTGCGAGCGTTATCCGGATTTATTGGGCGTAAAGGGCTCGTAGGCGGTTCGTCGCGTCCGGTGTGAAAGTCCATCGCCTAACGGTGGATCTGCGCCGGGTACGGGC
+
GGGGGGGGGGGGGGGGGGGGGGGGGGGGGGGGGGGGGGGGGGGGGGGGGGGGGGGGGGGGGGGGGGGGGGGGGGGGGGGGGGGGGGGGGGGGGGGGGGGGGGGGGGGGGGGGGGGGGGGGGGF+3@FG+,@8EEFFGGGGGGGFCGGGGGGGGGGGGGGGGGGGGGGGG*CGGGGGGGGGGGGGGGGDGGGDGEGGGEGGGGGGGCGGGGGGGGGGGGGGGGGGGGGGGGGGGGGCEGGGGGGGEGGGGEGGGFFEFGGFF7DGGGGGFGGD5FD37FFFFEGGGGGECFFGG)
@M03364:396:000000000-C9LGT:1:1101:26072:10468 1:N:0:10
ACTCCTACGGGAGGCAGCAGTGGGGAATATTGCACAATGGGCGCAAGCCTGATGCAGCGACGCCGCGTGCGGGATGGAGGCCTTCGGGTTGTAAACCGCTTTTGTTTGGGAGCAAGCCCTTCGGAGTGTGTGTACCTTTCGAATAAGCACCGGCTAACTACGTGCCAGCAGCCGCGGTAATACGTAGGGTGCGAGCGTTATCCGGATTTATTGGGCGTAAAGGGCTCGTAGGCGGTTCGTCGCGTCCGGTGTGAAAGTCCATCGCCTAACGGTGGATCTGCGCCGGGTACGGGC
+
GGGGGGGGGGGGGGGGGGGGGGGGGGGGGGGGGGGGGGGGGGGGGGGGGGGGGGGGGGGGGGGGGGGGGGGGGGGGGGGGGGGGGGGGGGGGGGGGGGGGGGGGGGGGGGGGGGGGEFG<D>F++@FG3,8,>,@,@FFBC*,@<FDFGGGGDGGGGGGGGGGGGGGGG:CCFGGGGGGGGGGGFGGGGFGGGGGGGGGGGGFGGGGGGGGGGGGGGEGGGGGGGGGGGGFCGGGGGGGGEGGEGGGEGEDEEGGCGGGGGGGGGGGGGGGGGGGDGGGGFFGGDGGFDFDGC/
@M03364:396:000000000-C9LGT:1:1101:19661:10483 1:N:0:10
ACTCCTACGGAGGCAGCAGTGGGGAATCTTCCGCAATGGACGAAAGTCTGACGGAGCAACGCCGCGTGAACGATGACGGCCTTCGGGTTGTAAAGTTCTGTTATACGGGACGAATGGCGTAACGGTCAATACCCGTTACGAGTGACGGTACCGTAAGAGAAAGCCACGGCTAACTACGTGCCAGCAGCCGCGGTAATACGTAGGGTGCAAGCGTTATCCGGATTTATTGGGCGTAAAGGGCTCGTAGGCGGTTCGTCGCGTCCGGTGTGAAAGTCCATCGCTTAACGGTGGATC
+
GGGGGGGGGGGGGGGGGGGGGGGGGGGGGGGGGGEGGGGGGGGGGGGGGGGGGGGGGGGGGGGGGGGGGGGGGGGGGGGGGGGGGGGGGGGGGGGEGGGGGGGGGGGGGGGGGGGFFFGGG-CC=CFG@FG>FCF@CGGGGGGGGGEGGGEGGGGGGGGGGGGGGGGGGGG:CGGGGGFGFGGGGGGGFGGGGGGGGGGGGGGGGGGGGGGGGGGGGGGDGGGGGGGFGGGGGGGGGGGGGGGGGGGGGGGGGGGGGDEGEEDGGDGGGGFGGGGFFFFDBFCCF7/>DFDGCC
@M03364:396:000000000-C9LGT:1:1101:13550:10498 1:N:0:10
ACTCCTACGGGAGGCAGCAGTGGGGAATTTTCCGCAATGGGCGAAAGCCTGACGGAGCAATGCCGCGTGGAGGTGGAAGGCCTACGGGTCGTCAACTTCTTTTCTCGGAGAAGAAACAATGACGGTATCTGCGGAATAAGCATCGGCTAACTCTGTGCCAGCAGCCGCGGTAAGACAGAGGATGCAAGCGTTATCCGGAATGATTGGGCGTAAAGCGTCTGTAGGTGGCTTTTCAAGTCCGCCGTCAAATCCCAGGGCTCAACCCTGGACAGGCGGTGGAAACTACCAAGCTGG
+
GGGGGGGGGGGGGGGGGGGGGGGGGGGGGGGGGGGGGGGGGGGGGEGGGGGGGGGGGGGGGGGGGGGGGGGGGFGGGGGGGGGGGGGGGGGFGGGGGGGGGGGGGGGGGGGGGGGGGGGGGBF+6>FGD,C,+83>FFFGGGGGFCEFGGGGGGGGGGGGGGGGGGGGG<CGGGGGGFGGGFGGGGGGGGGGGGGGGGGGGGFGFGGGGGGGGGGGGGGGFCFFGGGGGGGGGGGGGGGGGGGGGGGGGGGGGGGCGGGCE6DEGFGFGGGGGGGGGDGFFFGGGGGFGFFGGG
@M03364:396:000000000-C9LGT:1:1101:29071:10498 1:N:0:10
ACTCCTACGGGAGGCAGCAGTGGGGAATATTGGACAATGGGGGAAACCCTGATCCAGCGACGCCGCGTGAGTGAAGAAGGATTTCGGTATGTAAAGCTCTATCAGCAAGGAAGAAAATGAAGGTGCTTGCCTATGAAGCCCCGGCTAACTACGTGCCAGCAGCCGCGGTGATACGTAGGGGGCAAGCGTTATCCGGATTTACTGGGTGTAAAGGGAGCGTAGACGGCAAAGCAAGTCTGAAGTGAAAGCCCCGGGCTCAACCCGGGAACTGCTTTGGAAACTGTTTAGCTAG
+
FGGGGGGGGGGGGGGGGGGGGGGGGGGGGGGGGGGGGGGGGEGGGG8EFGGGGGGGGGGGGGGGGGGGGGGDGGGGGGG,BCEGCEF+4BF?FFGGGGGGGGGAFFG8FGGGGGGG,,C,,:B:,:?D,+A5,:CCFE,=++CF:+3@DFF@+35<FCGFC<CFGGGDG1*D@FGCFGGDGGG@<CFGECEGGGGGGGGGGGGGGG;EEGGGGDGGGGGGGDEFGGEC888C6CFGFGGG@F?CFGE?FGGGGGCE3:<?F8CEGD5DCGED7?9:6DFC56<::>CF=F*9
@M03364:396:000000000-C9LGT:1:1101:4452:10498 1:N:0:10
ACTCCTACGGGAGGCAGCAGTGGGGAATATTGCACAATGGGGGGAACCCTGATGCAGCGACGCCGCGTGCGGGATGGAGGCCTTCGGGTCGTGAACCGCTTTTGATTGGGAGCAAGCGTGAGTGAGTGTACCTTTCGAATAAGCACCGGCTAACTACGTGCCAGCAGCCGCGGTAATACGTAGGGTGCAAGCGTTGTCCGGAATCATTGGGCGTAAAGGGCTCGTAGGCGGTTCGTCGCGTCCGGTGTGAAAGTCCATCGCCTAACGGTGGATCTGCGCCGGGTACGGGCGGGC
+
GGGGGGGGGGGGGGGGGGGGFGGGGGGGGGGGGGGGGGGGGGGGGGGGGGGGGGGGGGGGGGGGGGGGGGGGGGGGGGGGGGGGGGGGGGGGGGGGGGGGGGGGGGGGGGGGGGGGGGGGG:?2,>FF?<?<2FGC?CFGGGGGGGGGGGGGFGGGGGFGGGGGGGGGGEEGGEGDGGGGFGGGGGGGGGGGGGGGGGGGGGGFGGGGGGGGGGGGGGGGGGGGGGGGGGGGGGGGGGDGGGGGGCEGGGGGFGGGGGFE8EDEFGGGDGGGGGGGGGGGFFGDDGGDGFFGG3
@M03364:396:000000000-C9LGT:1:1101:26444:10518 1:N:0:10
ACTCCTACGGGAGGCAGCAGTAGGGAATCTTCCACAATGGACGCAAGTCTGATGCAGCAACGCCGCGTGAGTGATGAAGGCCTTCGGGTCGTAAAACTCTGTCCTCAAGGAAGATAATGGCTGTGCTTTTGCCGGAAGCCCCGGCTAACTACGTGCCAGCAGCCGCGGTAATACGTAGGGGGCTAGCGTTATCCGGATTTACTGGGCGTAAAGGGTGCGTAGGCGGTTCGTCGCGTCCGGTGTGAAAGTCCATCGCTTAACGGTGGATCCGCGCCGGGTACGGGCGGGCTTGCG
+
GGGGCGGGGGGGGGGGGGGGGGGGGGGGGGGECFEFGGGGGGGGDFEFGGGGGGGGGGGGGGDGGGGCFGGGGGGGGGGGGGGGG@EEGGGGGGGGGGGGGGG,FFFFGCGGGG,B<,C,,-B:,?FF<,C,,@7:FC,8B+CF7+8><@=F+DEF<FB7<FFGEGGEGB5CGGGGEGGGGDECF@CFGCFFGFGGGGGGGGGG:EFEGGEFFCGGEG8;*:8EEGE=>CACCGGGGEE5EDE*9CGGGG:EGGEGFGGG9/>CFGGGGGGGGEC7C7C3).:DDDGFGFF3*1
@M03364:396:000000000-C9LGT:1:1101:8917:10519 1:N:0:10
ACTCCTACGGGAGGCAGCAGTGGGGAATATTGCACAATGGGGGAAACCCTGATGCAGCAACGCCGCGTGAGTGATGACGGCCTTCGGGTTGTAAAGCTCTGTCTTCAGGGACGATAATGACGGTACCTGAGGAGGAAGCCACGGCTAACTACGTGCCAGCAGCCGCGGTAATACGTAGGTGGCGAGCGTTGTCCGGATTTACTGGGCGTAAAGGGAGCGTAGGCGGACTTTTAAGTGAGATGTGAAATACCCGGGCTCAACTTGGGTGCTGCATTTCAAACTGGAAGTCTAG
+
GGGGGGGGGGGGGGGGGGGGGGGGGGGGGGGGGGGGGGGGGGGGGGGGGGGGGGGGGGGGGGGGGGGGGGGGGGGGGGGGGGGGGGGGGGGGGGGGGGGG<FGGGGGGGGGGGGGGFFGGG=CFGFGGG8@>DFGC@FGGGGGDGGGGGGGGGGFGGGFFGFGGGGGGG*=FCFGGGGGGGGGGEGGGGGEGGGGGGGGGGGGGGGFEGGGGGGDEDEGGGGCFGGEGGGGGGGGGGGGGGGGGGGGGGGGGGGGGGGGGGGGG6DCGGDGGGGFFGGG7@BG4DCF9:@FG
@M03364:396:000000000-C9LGT:1:1101:12438:10520 1:N:0:10
ACTCCTACGGGAGGCAGCAGTGGGGAATCTTGCGCAATGGGGGCAACCCTGACGCAGCGACGCCGCGTGCGGGACGAAGGCCTTCGGGTCGTAAACCGCTTTCAGCAGGGACGAGGCCGCGAGGTGACGGTACCTGCAGAAGAAGCCCCGGCTAAATACGTGCCAGCAGCCGCGGTAATACGTATGGGGCGAGCGTTATCCGGATTCATTGGGCGTAAAGCGCGCGTAGGCGGCCCGTTAGGTCGGAGGTAAAAGCCCGGGGCTCAACCCCGGCGAGCCTCCGATACCGGCGGG
+
GGGGGGGGGGGGGGGGGGGGGGGGGGGGGGGGGGGGGGGGGGGGGGGGGGGGGGGGGGGGGGGGGGGGGGGGGGGGGGGGGGGGGGGGGGGGGGGGGGGGGGGGGGGGGGGGGGGGGGGGG=F=CFFF14FBFFFGFGGGGGGGGGCFGGGG?CFGGGGGGGGGGGGGGGGGGGGGGGGGGGGGGEFGGGGGGGGGGGGGGGGCEEGGCFGGGGGEGGGGFEGGEE:CGGGGGGGGGC6EGGGFGGDEGEFFCFE5DFEGGGGGGGGGFGGDGGG5DDEF@FEGGDG@DEEGGD
@M03364:396:000000000-C9LGT:1:1101:13370:10538 1:N:0:10
ACTCCTACGGGAGGCAGCAGTGGGGAATATTGCACGATGGGGGCAACCCTGACGCAGCAACGCCGCGTGCGGGATGACGGCCTTCGGGTTGTAAACCGCTTTCAGCAGGGAAGAACCTATGCCGGTACCTGCAGAAGAAGCCCCGGCTAACTACGTGCCAGCAGCCGCGGTAATACGTAGGGGGCGAGCGTTATCCGGATTCATTGGGCGTAAAGCGCGCGCAGGCGGCCTGCCAAGCGGGATCTCCAATCCGAGGGCCCAACCCCCGGCCGGATCCCGAACTGGCTGGCTCGG
+
GGGGGGGGGGGGGGGGGGGGGGGGGGGGGGGGGGGGGGGGGGGGGGGGGGGGGGGGGGGGGGGGGGGGGGGGGGGGGGGGGGGGGGGGGGGEGGGGGGGGGGGGGGGGGGGGGGGGGGGGG<D3+@CFF;FCFG,<DFGGGGGGGGGEGGGG@FGGGGGGGGGGGGGGG:=FGGGGGGGGGGGGGGGGGGGGGGGGGGGGGGGGGGGGGGGGGGGGGGGGGGGGGG5?EEGGGGGGGGGGGGGGGGGGGGGGGGEGGGGGGGGGGGGGGGGGGDEGGGE3>BFGCC0<D>>GC)
@M03364:396:000000000-C9LGT:1:1101:25088:10551 1:N:0:10
ACTCCTACGGGAGGCAGCAGTGGGGAATATTGCACAATGGGCGCAAGCCTGATGCAGCGACGCCGCGTGCGGGATGGAGGCCTTCGGGTTGTAAACCGCTTTTGTTCAAGGGCAAGGCACGGTAACGGACGTGTGGAGTGGATTGGTCGAATAAGCACCGGCTAACTACGTGCCAGCAGCCGCGGTAAGACTTAGGGTGCAAGCGTTATCCGGATTTATTGGGCGGAAAGCGAGCGCAGGCGGCCCGTTAGGTCGGAGGGAGAAGCCCGGGGACAAAGCCCGGCGAGCCTCAGG
+
GGDFGGGGGGGGGEGDGGGGC@FGEEGGGGFFFFFFGFGGGFGGGGGGGFCGGGFEFFGFFCBFEECGEDGGDFGGGGGGC78BEGECF=6FEC9,ECCEGGGGG?DF9,BFG7<E<@8,@+B++,FC+353*338,@FDE,,3,5D9FE:F:<3,C<<<7<**3C,,+*3C*4,,<+:<<F@FC888+0<+<7E<8CEDFGFCC>E>8+<?C8;C+@0@E68***:?*1*:;C*/8*/8**:CC*:***2*0+/*1:7***1020**)1:9)**1****0)*)/)/0)<)***
@M03364:396:000000000-C9LGT:1:1101:22926:10553 1:N:0:10
ACTCCTACGGGAGGCAGCAGTGGGGAATCTTGCACAATGGGCGAAAGCCTGATGCAGCGACGCCGCGTGCGGGACGAAGGCCTTCGGGTTGTAAACCGCTTTCAGCAGGGACGAGGCCGCTCCGGTGACAGTACCTGCAGAAGAAGCCCCGGCTAAATACGTGCCAGCAGCCGCGGTAATACGTATGGGGCGAGCGTTATCCGGATTCATTGGGCGTAAAGCGAGCGCAGGCGGAATGATAAGTCTGATGTGAAAGCCCACGGCTCAACCGTGGAACTGCATCGGAAACTGTC
+
GGGGGGGGGGGGGGGGGGGGGGGGGGGGGGGGGGGGGGGGGGGGGGGGGGGGGGGGGGGGGGGGGGGGGGGGGGGGGGGGGGGGGGGGGGGGGGGGGGGGGGGGGGGGGGGGGGFFEGFE*3@**5FGD,?8F,8<DGGGDGGGDCFCFGGGCGGGGGGGGGGGGGGGG,<FGGGGGGGGGGGGGGGGGEGGGGGGGGGGGGGGGGGGGGGGGGGGGGGGGGGEGGGGDEGEGGGGGGGFFCFGGGGFGGGGGGGGGG=GGGGG5DGGGGEDFGDGGGGGFFGGGGGFGF?CG
@M03364:396:000000000-C9LGT:1:1101:13061:10556 1:N:0:10
ACTCCTACGGGAGGCAGCAGTAGGGAATCTTCCACAATGGACGCAAGTCTGATGGAGCAACGCCGCGTGAGTGAAGAAGGTTTTCGGATCGTAAAGCTCTGTTGTTGGTGAAGAAGGATAGAGGTAGTAACTGGCCTTTATTTGACGGTAATCAACCAGAAAGTCACGGCTAACTACGTGCCAGCAGCCGCGGTAATACGTAGGTGGCAAGCGTTGTCCGGATTTATTGGGCGTAAAGCGAGCGCAGGCGGAAAAATAAGTCTAATGTGAAAGCCCTCGGCTTAACCGAGGAAC
+
GGGGGGGGGGGGGGGGGGGGGGGGGGGGGGGGGGGGGGGGGGGGGGGGGGGGGGGGGGGGGGGGGGGGGGGGGGGGGGGGGGGGGGGGGGGGGGGGGGGGGGGGGGFGFGGGGGGG@AFGE-CF<AFF,?C<FFFDCFGGGGGGGGGGGGGFGGGGGGGGGDFGGGGGGGEDGFCFGGGGGGGGGGGGGGGGGGGGGGGGGGGGGGFGGGGGGGGGGGGGDE7EGC2ACGCFGGGGFFFGDGGGGGGDGGGGD56=D9?E:FGGGFGGGGGGGGFGCDEDB>GGGGGFGFFG<7
@M03364:396:000000000-C9LGT:1:1101:21795:10560 1:N:0:10
GTGCCAGCCGCCGCGGTAATACAGAGGGTGCAAGCGTTAATCGGAATTACTGGGCGTAAAGCGCGCGTAGGTGGTTTGTTAAGTTGAATGTGAAATCCCCGGGCTCAACCTGGGAACTGCATCCAAAACTGGCAAGCTAGAGTATGGTAGAGGGTGGTGGAATTTCCTGTGTAGCGGTGAAATGCGTAGATATAGGAAGGAACACCAGTGGCGAAGGCGACCACCTGGACTGATACTGACACTGAGGTGCGAAAGCGTGGGGAGCAAACAGGATTAGAAACCCTTGTAGTCC
+
GGGGGGGGGGGGGGGGGGGGGGGGGGGGGGGGGGGGGGGGGGGGGGGGGGGGGGGGGGGGGGGGGGGGGGGGGGGGGGGGGGGGGGGGGGGGGGGGGGGGGGGGGGGGGGGGGGFGGGFCEFFF3BFG,,C:BD,FFGGGGGFFGGFFGGFFGGGGGGGGGGGGGGGGGBFGGGGGGEGGGGGGGGFFGFCGGGGGGGGGGGGGGGGGGGGGGGGGGGGEEGGGGGGGFGGGGGGGGGGGGGFGGGGGGGGGDGGGGGGGGGGGGGGGGGGGGGGGGGGGFFEGGGGFGFFF
@M03364:396:000000000-C9LGT:1:1101:23019:10567 1:N:0:10
ACTCCTACGGGAGGCAGCAGTGGGGAATTTTCCGCAATGGGCGAAAGCCTGACGGAGCAATGCCGCGTGGAGGTGGAAGGCCTACGGGTCGTCAACTTCTTTTCTCGGAGAAGAAACAATGACGGTATCGGACGAGTAAGCATCGGCTAACTCTGTGCCAGCAGCCGCGGTAAGACAGAGGATGCAAGCGTTATCCGGAATGATTGGGCGTAAAGCGTCTGTAGGTGGCTTTTCAAGTCCGCCGTCAAATCCCAGGGCTCAACCCTGGACAGGCGGTGGAAACTACCAAGCTGG
+
GGGGGGGGGGGGGGGGGGGGGGGGGGGGGGGGGGGGGGGGGGGGGGGGGGGGGGGGGGGGGGGGGGGGGGGGGEGGGGGGGGG@FGGEGEGGGGGGGGGGGGGFGGGGEGGGGGFGFFG?D-AC+BFE,38++83+8F93F9DFF@FFCF8FGGFGFGGFGGGGGCEEE*=<FFGFGGGGGGGGGGGGFCCGGDGGGGEEGGGGGGFGGGDEGGGGGEEGFGGGGC+CCFCCCFGGGGGGGGGGGGEEGGGGGGGGGGDGC9FFGGGFFGGGGGGC9CE>?6:CF<GFGFFGGG
@M03364:396:000000000-C9LGT:1:1101:18735:10567 1:N:0:10
ACTCCTACGGGAGGCAGCAGTGGGGAATATTGCACAATGGGCGCAAGCCTGATGCAGCAACGCCGCGTGAAGGAAGAAGGTTTTCGGATCGTAAACTTCTATCAGCAGGGAAGAAATAATGCCGGTACCTGCCTAAGAAGCTCCGGCTAACTACGTGCCAGCAGCCGCGGTAATACGTAGGGAGCAAGCGTTATCCGGATTTACTGGGTGTAAAGGGTGCGCAGGCGGCCAAGCAAGTCAGAAGTGAAATTCCGAGGCTCAACTTCGGAGCTGCTTTTGAAACTGCTAGGCT
+
GGGGGGGGGGGGGGGGGGGGGGGGGGGGGGGGGFGGGGGGGFGEGGEGGGGGFGGGGGGGGGGGGGGGGGGGGGGGGGGGFEFGGGGEGGGGGGGGGDGGGGGFEGGGGGGCFGE8CCF<A-B6@FGGF@C,,83=@FGGGDGGGGGGGGGGGGGGGGGGGGGGGGGGGCEGGGGGGGGGGGFGGGGGGGGGEGFGGGEFEFF<FGFGCFGGGGGGGGGDGCGGGGGGGCEEFGGGGGGGGGGGGGGGGE:CGG5EDGFGG6F?::EG3>E7DGFGGCFDFFGDFG7=DFFG
@M03364:396:000000000-C9LGT:1:1101:29044:10575 1:N:0:10
ACTCCTACGGGAGGCAGCAGTAGGGAATTTTCGTCAATGGGCGCAAGCCTGAACGAGCAATGCCGCGTGAACGAGGAAGGTCTTCGGATCGTAAAGTTCTGTTGAGAGGGAAAAAGGAACACCCGAGGATATGCTGGTGAAGTGATATTACCTTTCGAGGAAGTCACGGCTAACTACGTGCCAGCAGCCGCGGTAATACGTAGGTGGCGAGCGTTATCCGGAATGATTGGGCGTAAAGGGTGCGTAGGCGGCCTGTTAAGTCTGAAGTGAAAGGTACCGGCTCAACCGGTAC
+
GGGGGGGGGGGGGGGGGGGGGGGGGGGGGGGGGGGGGGGGGGGGGGGGGGGGGGGGGGGGGGGGGGGGGGGGGGGGGGGGGGGGGGGGGGGGGGGGGGGGGGGGGGGGGGGGGGGG7EFGF?F8+@FG>,93<,C,@=B9ED,@@9FDFGGGGGGGGGGGGGGGGGGGG7CCGGGGGGGGGGGGGGGGFEGGGGGGGGGGGGGGGGGGGGGGGGGGGGGGGGGGGGEFGGGGGGGGGGGGGGGGGGGGGGGGGGGFGGGGGGGGGGGGGG9FGCGGGGGDB3CGGGGFGFFG
@M03364:396:000000000-C9LGT:1:1101:7317:10597 1:N:0:10
ACTCCTACAGGAGGCAGCAGTGGGGAATATTGCACAATGGGCGCAAGCCTGATGCAGCGACGCCGCGTGCGGGATGGAGGCCTTCGGGTTGTAAACCGCTTTTGTTCAAGGGCAAGGCACGGTTTCGGCCGTGTTGAGTGGATTGTTCGAATAAGCACCGGCTAACTACGTGCCAGCAGCCGCGGTAATACGTAGGGTGCAAGCGTTATCCGGATTTATTGGGCGTAAAGGGCTCGTAGGCGGTTCGTCGCGTCCGGTGTGAAAGTCCATCGCTTAACGGTGGATCCGCGCCGG
+
GGGGGGGGGGGGGGGGGGGGGGGGGGGGGGGGGGGGGGGGGGGGGGGGGGGGGGGGGGGGGGGGGGGGGGGGGGGGGGGGGGGGGGGGGGGGGGGGGGGGGGGGGGGFGFFGGFFFFGFFFGFE+CCC++5>33F@9FDFGGDAFGGGDF@C>FGGGGGGGGDGGGGGGCF@CGGGGGGGGGGGGEFCGFCE<CCEEGCEGGGGGGGGGEGGDEGCFCEF@9EFGGEECEFEGGGGGGGGGGGGGGGGGGGGGCGGDGG=87*<CCCFGD9DGGG<FGGGDFGFCCCFGBFGGC
@M03364:396:000000000-C9LGT:1:1101:3258:10610 1:N:0:10
ACTCCTACGGGAGGCAGCAGTGGGGAATATTGCACAATGGGCGCAAGCCTGATGCAGCGACGCCGCGTGCGGGATGGAGGCCTTCGGGTTGTAAACCGCTTTTGTTTGGGAGCAAGCCCTTCGGGGTGAGTGTACCTTTCGAATAAGCACCGGCTAACTACGTGCCAGCAGCCGCGGTAATACGTAGGGGGCAAGCGTTATCCGGATTCATTGGGCGTAAAGCGCGCGTAGGCGGCCCGTTAGGTCGGAGGTAGAAGCCCGGGGCTCAACCCCGGCGAGCCTCCGATACCGGCG
+
GGGGGDEGGGGGGGGGGGGGGGGGGGGGGGGGGGGGGGGGGGGGEGGGFGGGGGGGGGGGGGGGGEGGGGGGGGGGGFGGGGGGGGGGGGGGGGGGGGGGGGGGGGGCFGGGGGGGGGGGGGF<CCFF8838FCGFFGGGGGGGGFGGGGGGGGGGGGGGGGGGGGGGG2BFGGGGGGGGGGGGFFGGGGGGGEDGGGGGGGGGGGGGGGGGGGGGGGGGGGGGGGGGGGGGGGGGGGGCGDGGGGGGGGGGGGGGGGGGGGDGGGGGF<FGGEE<DGEDE@GGDDCEG?>DGC
@M03364:396:000000000-C9LGT:1:1101:24707:10628 1:N:0:10
ACTCCTACGGGAGGCAGCAGTGGGGAATATTGCACAATGGGCGCAAGCCTGATGCAGCGACGCCGCGTGCGGGATGGAGGCCTTCGGGTTGTAAACCGCTTTTGTTTGGGAGCAAGCCCTTCGGTGTGGGTTTACCTTTCGAATAAGCACCGGCTAACTACGTGCCAGCAGCCGCGGTAATACGTAGGGTGCGAGCGTTATCCGGATTTATTGGGCGTAAAGGGCTCGTAGGCGGTTCGTCGCGTCCGGTGTGAAAGTCCATCGCCTAACGGTGGATCTGCGCCGGGTACGGGG
+
GGGGGGGGGGGGGGGGGGGGGGGGGGGGGGGGGGGGGGGGGGGGGGGGGGGGGGGGGGGGGGGGGGGGGGGGGGGGGGGGGGGGGGGGGGGGGGGGGGGGGGGGGGGGGGGGGGGGGGF=FDF78@FG333+*8>>FFGGGD@D@BGGGGGGGGGGGGGGGGGGGGGGGCGGGGGGGGGEGGGGFGGGGFGGGEGGGGGGGGGGGEGDFGGGGGGGGGGGGGGGDF8:?CGGGGGGGGGGGGDGEGGEGCEGGGFGGGGGGGGDEGGGGGGG<FG<CGFDFFGGGGGF3FEGG)
@M03364:396:000000000-C9LGT:1:1101:20687:10639 1:N:0:10
ACTCCTACGGGAGGCAGCAGTGAGGAATATTGGTCAATGGATGAGAATCTGAACCAGCCAAGTAGCGTGCAGGACGACGGCCCTATGGGTTGTAAACTGCTTTTGTACGGGGATAAAGGAGCTTACGTGTACGTTTTTGCAGGTACCGTACGAATAAGGACCGGCTAATTCCGTGCCAGCAGCCGCGGTAATACGGAAGGTCCGGGCGTTATCCGGATTTATTGGGTTTAAAGCGCGCGTAGGCGGCCCGTTAGGTCGGAGGTAAAAGCCCGGGGCTCAACCCCGGCGAGCCTC
+
GGGGGGGGGGGGGGGGGGGGGGGGGGGGGGGGGGGGGGGGGGGGGGGGGGGGGGGGGGGGGGGGGGGGGGGGGGGGGGGGGGGGGGGGGGGGGGGGGGGGGGGGGGGGGGGGGGCFGGGGEEFF?FFGF?A8+:BFFGGGFGGGGGDFFGGG:FFGGGGGGGGGGGGFF@FCFGGGGGGGGGGGGGGGG@FFGGGGGGGGGGGGGGGGGGGEGGGGGDGGGGGGGGC8EFGGGGGGGGG=EGGFGGDEGGGGEEGGGGGGGGGGC>ECFGGGGGGG3CCGFFGGGGGB5:>C<>
@M03364:396:000000000-C9LGT:1:1101:21545:10665 1:N:0:10
ACTCCTACGGGAGGCAGCAGTGGGGAATATTGCACAATGGGGGAAACCCTGATGCAGCAACGCCGCGTGAGTGATGACGGCCTTCGGGTTGTAAAACTCTGTCTTTAGGGACGATAATGATGGTACCTAAGGAGGAAGCCACGGCTAACTACGTGCCAGCAGCCGCGGTAATACGTAGGTGGCAAGCGTTGTCCGGATTTACTGGGCGTAAAGGGAGCGTAGGTGGATATTTAAGTGGGATGTGAAATACCCGGGCTTAACCTGGGTGCTGCATTCCAAACTGGATATCTAG
+
GGGGGGGFGGGGGGEGGG?EGGGGGGGFFGGGGCFGGGGGGGGDGGGGGGGDGFFGGFFGGGDGGGGGGGGGGGFGFGGGGGEGGFGGGGCCGGGG9,CFFFFCCGG,BFD<F@FG@FD@,-:C,??F5563:BFCDFGGGGFFE:BFEFFG7FCFF9CFG@DFGGGGG*=@FFG9<FF,?CECC8<FEG**7FEG7=FFCEFGFGGGGEEGFFD8;EE8*:E@FC;+ACCF@F@EGGF*CE6<@EFGF@ECCGGG3ECG7EGGGGC<C7C*7CFCFGFCFFGGCD*8*9*7
@M03364:396:000000000-C9LGT:1:1101:5781:10666 1:N:0:10
ACTCCTACGGGAGGCAGCAGTGGGGAATATTGCACAATGGGGGAAACCCTGATGCAGCAACGCCGCGTGAGTGATGACGGCCTTCGGGTTGTAAAGCTCTGTCTTCAGGGACGATAATGACGGTACCTAAGTAGGAAGCCACGGCTAACTACGTGCCAGCAGCCGCGGTAATACGTAGGTGGCGAGCGTTGTCCGGATTTACTGGGCGTAAAGGGAGCGTAGGCGGATTTTTAAGTGAGATGTGAAATACTCGGGCTTAACCTGAGTGCTGCATTTCAAACTGGAAGTCTAG
+
GGGGGGGGGGGGGGGGGGGGGGGFG7FGGGGGGGGGGGGGGGGGGGGGGGGGGGGGGGGGGGGGGGGEGGGGGGGGGGGGGGGGGGGGGGGGGGGGGGGGGGGGGFFGGGGGGGG@CFGGGCFFB>FF,,8,,<,,@B=>C8+57F+@CGFGFGGGGGGGGGGGGGGGG*;CGGGGGGFGGGDGGGGGGFGGF:FFGG7FGGFGEFGGGEEEACECGDCEGG8EGDEG*CGGCGGGGGGGGGGGFGGDGGGGGEGGDFDFGF7C*9?FFGCF<EGGGFFFFFG747<6CFBF
@M03364:396:000000000-C9LGT:1:1101:26424:10671 1:N:0:10
ACTCCTACGGGAGGCAGCAGTAGGGAATTTTCGGCAATGGGGGGAACCCTGACCGAGCAACGCCGCGTGAGTGAAGAAGGTCTTCGGATTGTAAAGCTCTGTTGTAAGGGAAGAACGTCAGGCAGAAGATGCGTGAGTGACGGTACCTTACCAGAAAGCCACGGCTAACTACGTGCCAGCAGCCGCGGTAATACGTAGGTGGCGAGCGTTGTCCGGATTTACTGGGCGTAAAGGGAGCGTAGGCGGATTTTTAAGTGAGATGTGAAATACTCGGGCTTAACCTGAGTGCTGCAT
+
GGGGGGGGGGGGGGGGGGGGGGG-FGGGGGGGGGGGGGGGGGGGGGGGGGGGGGGGGGGGGGGGGGGGGGGGGGGGGGGGGGGGGGGGGGGGGGGGGGGGGGGGGGGFFGGGGGGG:<F*C?@8*8CF,37?<CF@=FGGGGCFGDGFGGGGCGFGFGGGGGGGGGGGGFGGEGGGGGGGGGGGGGGGGGEGCGGGGGGGGGGGGGGGGGGGGGGGGGGGGGGGGGGGGGGGGGGGGGG5EEGGGGGGGGGGGGGGGGGGFGGGGGGGGGGGGGGGGGGGFFFGGGGFGFFGGG
@M03364:396:000000000-C9LGT:1:1101:26483:10673 1:N:0:10
ACTCCTACGGGAGGCAGCAGTGAGGAATATTGGTCAATGGGCGAGAGCCTGAACCAGCCAAGTAGCGTGCGGGATGAAGGCCCTATGGGTTGTAAACCGCTTTTACAGGGGGATAAAGTGATTCCCGTGTGATTCATTGCAGGTACCCTGCGAATAAGGACCGGCTAATTCCGTGCCAGCAGCCGCGGTAATACGGAAGGTCCGGGCGTTATCCGGATTTATTGGGTTTAAAGGGAGCACAGGCCGGCTGTCAAGCGTGTTGTGAAATGTAGGGGCTCAACCTCTGAACTGC
+
GGGGGGGGGGGGGGGGGGGGGGGGGGGGGGGGGGGGGGGGGGGGGGGGGGGGGGGGGGGGGGGGGGGGGGGGGGGGGGGGGGGGGGGGGGGGGGGGGGGGGGGGGGGGGGGGGG@FFCFD<-CD,:FF+:8,<DF,CFDGGGGFFGGGGGGGFGGGGGGGGGGGGGGGG;EGGGGGGGGGGGGGGGGGGGGGGGGGGGGGGGGGGEGGGGGGGGGGGEDFGFGGGGGG>FGGGGGGGGGGGGFGGGGGGGGGFGGGGGGGFCFGGGFGGGGGGGGGGFCGFFFGFGFFGFFG
@M03364:396:000000000-C9LGT:1:1101:22645:10688 1:N:0:10
ACTCCTACGGGAGGCATCAGTGGGGAATATTGCACAATGGGCGCAAGCCTGATGCAGCGACGCCGCGTGCGGGATGGAGGCCTTCGGGTTGTAAACCGCTTTTGTTCAAGGGCAAGGCACGGTTACGGCCGTGTTAAGTGGATTGTTCGAATAAGCACCGGCTAACTACGTGCCAGCAGCCGCGGTAATACGTAGGGTGCAAGCGTTATCCGGATTTATTGGGCGTAAAGGGCTCGTAGGCGGTTCGTCGCGTCCGGTGTGAAAGTCCATCGCTTAACGGTGGATCCGCGCCGG
+
GGGGGGGGGGGGGGGGGGGGGGGGGGGGGGGGGGGGGGGGGGGGGGGGGGGGGGGGGGGGGGGGGGGGGGGGGGGGGGGGGGGDGGGGGGGGGGGGGGGGGGGGGGG,CFGGGGFFCDFDC:FC+@CE++@@*8@,@FFFG:AFGFCFGGFC1CFGGGGGGGGCFGGGG*=FFGGGGGGGGGGGGGGEGFGGGFGGGGGGGGGGGGEEGGFEGCGEFFGGGGGGGGEECGGEEGGGEEGGGGGEGGGGGGGGGGGGGCEEGCDFGGGGFGGGDFDDGFGGFFGGCCGFFFEGDG
@M03364:396:000000000-C9LGT:1:1101:23586:10700 1:N:0:10
ACTCCTACGGGAGGCAGCAGTGGGGAATATTGCACAATGGGGGAAACCCTGATGCAGCGACGCCGCGTGAGTGAAGAAGTATTTCGGTATGTAAAGCTCTATCAGCAGGGAAGAAGATGACGGTCCCTACAAACGCAGCCCCGGCTAACTACGTGCCAGCAGCCGCGGTAATACGTAGGGGGCAAGCGTTATCCGGATTTACTGGGTGTAAAGGGAGCGTAGACGGCGGTGCAAGTCTGAAGTGAAAGGCGGGGGCTCAACTCCCGGATTGCTTTGGAAACTGCATGGCTAG
+
GGGGGGGGGGGGGGGGGGGGGGGGGGGGGGGGGGGGGGGGGGGGGGGGGGGGGGGGGGGGGGGGGGGGGGGGGGGGGGGGGGGGGGGGGGGGGGGGGGGGGGGGGGGGGGGGGGGG,CF<F8@B8@FF5,8,,,BFEGGGGGGFGGBFGGGGFGGGGGGGGGGGGGGGG7BFGGGGGGGGGGGGGGGGGGGGGGGGGGGGGGGGGGGGGGGGGGGGGGGGGGGGGGGGGGGGGGGGGGGGGGGGGGGGGGGGGGGGGGGGGGGGEDGCCDG7:EEFGFDGFFGGGGC5FFFG
@M03364:396:000000000-C9LGT:1:1101:16887:10702 1:N:0:10
ACTCCTACGGGAGGCAGCAGTAGGGAATCTTCCACAATGGACGCAAGTCTGATGGAGCAACGCCGCGTGAGTGAAGAAGGTTTTCGGATCGTAAAGCTCTGTTGTTGGTGAAGAAGGATAGAGGTAGTAACTGGCCTTTATTTGACGGTAATCAACCAGAAAGTCACGGCTAACTACGTGCCAGCAGCCGCGGTAATACGTAGGTGGCAAGCGTTGTCCGGATTTATTGGGCGTAAAGCGAGCGCAGGCGGAAAAATAAGTCTAATGTGAAAGCCCTCGGCTTAACCGAGGAAC
+
GGGGGGGGGGGGGGGGGGGGGGGGGGGGGGGGGGGGGGGGGGGGGGGFGGGGGGGGGGGGGGGGGGGGGGGGGGGGGGGGGGGGGGGGGGGGGGGGGGGGGEFGGGGGGGGGGGGGGGGGGFF,,CFFCACF,BDFGGGGGGGGGGGGGGGGGGGGGGGGGGGGGGGGGGGGGGGGGGGGGGGGGGGGGGGGGGGGGGGGGGGGGGGGGGGGGGGGGGGGGCFEGGGGGGGGGGGGGGGGGGGGGGGGGGGGGEFGFGGGFGGGGFGGGGGGGGGGGGGGFFGGDGGFGEEGGC
@M03364:396:000000000-C9LGT:1:1101:15951:10707 1:N:0:10
ACTCCTACGGGAGGCAGCAGTGGGGAATATTGCACAATGGGCGCAAGCCTGATGCAGCGACGCCGCGTGCGGGATGGAGGCCTTCGGGTTGTAAACCGCTTTTGTTCGAGGGCAAGGCACGGCTTCGGCCGGGTTGAGTGGATTGTTCGAATAAGCACCGGCTAACTACGTGCCAGCAGCCGCGGTAATACGTAGGGTGCAAGCGTTATCCGGATTTATTGGGCGTAAAGGGCTCGTAGGCGGTTCGTCGCGTCCGGTGTGAAAGTCCATCGCTTAACGGTGGATCCGCGCCGG
+
GGGGGGGGGGDGGGGGGGGGGGGGGGEGGGGGGGGGGGGGFGGGGGGGGGGFGGGGGGGGGGGGGGGGGGEGGGGGEGGDEGGGGGGGGGGGGGGGGGCGGGGGG=F+>DCFFGG@++DGG@+<+::@33>*>>CEFFEG7FFEFFDFGG8FFGGGGGGGEGGGGGG:CC9FGGGGGGCGGGGGEEGGGGGGEGCCEGGGFFGFGEGCFGGGGGE>AGFFF6FCGEGGGGCG>6CEGGGG9EECEGGGEEGGE5E5)8::*<DFCFGCCF:CDG=CDG=D5>5CGG4:F5)CD3
@M03364:396:000000000-C9LGT:1:1101:10793:10710 1:N:0:10
ACTCCTACGGGAGGCAGCAGTGGGGGATATTGCACAATGGAGGAAACTCTGATGCAGCAACGCCGCGTGAAGGAGGAAGGCCTTCGGGTCGTAAACTTCTGTCCTCAGGGAAGAAAAAAATGACGGTACCTGAGGAGGAAGCCCCGGCTAACTACGTGCCAGCAGCCGCGGTAACACGTAGGGGGCGAGCGTTATCCGGAATTACTGGGCGTAAAGAGTGCGTAGGTGGCTGAGCAAGCGCGGGGTTTAATTTCACGGCCCAACCGTGAACCGCCCTGCGAACTGTTCAGCTTG
+
GGGGGGGGGGGGGGGGGGGGGGGGGGGGGGGGGGFGGGGGGGGGGGGGGGGGGGGGGGGGGGGGGGGGGGGGGGGEGGGGGGGGGGGDFGGGGGGGGGGGGGGGGEFFGGFGGGFGGGGEG<FF+6BE=,@BDFGAFGGGGGGGGGGGGGGGGGGGGGFGGGGGGGGEG*=FGGFGGGFGFGGGGGGGGGGGGGGGGGGGGGGGGGGGGGEEEGGGGGGGGGGCEEGGGGGGGGGGGGGGGGGGGGECGGGGGGG?FEE7CGGGGGGGGGFGGGGGGGGG:DG4FGCFGFFGFF
@M03364:396:000000000-C9LGT:1:1101:21303:10725 1:N:0:10
ACTCCTACGGGAGGCAGCAGTGGGGAATCTTGCACAATGGGCGGAAGCCTGATGCAGCGACGCCGCGTGCGGGACGAAGGCCTTCGGGCTGTAAACCGCTTTCAGCAGGGACGAGGCGAAAGTGACGGTACCTGCAGAAGAAGCCCCGGCTAACTACGTGCCAGCAGCCGCGGTAATACGTAGGGGGCAAGCGTTATCCGGATTCATTGGGCGTAAAGCGCACGCAGGCGGTTTGTTAAGTCAGATGTGAAATCCCCGCGCTTAACGTGGGAACTGCATTTGAAACTGGCAAGC
+
GGGGGGGGGGGGGGGGGGGGGGGGGGGGGGGGGGGGGGGGGGGGGGGGGGGGGGGGGGGGGGGGGGGGGGGGGGGGGGGGGGGGGGGGGGGGGGGGGGGGGGGGGGGGGGGGGFGGFGGGCFF?FFGG1*6?9CFFFGGGGGGGGGGGGGGG<FGFGGGGGGGGGGGGGEGGGGGGGGGFGGGGGGGGDFGGGGGGGGGGGGGDFGGGGGGGGGGGGGGGGGGGGGGGGGGEEGGDGGGGGGGGGGGGGGGGGFGDGGGGGGGGGGGGGGDGGGGGGGFFBFGGGGGFGFFGFC
@M03364:396:000000000-C9LGT:1:1101:23916:10746 1:N:0:10
ACTCCTACGGGAGGCAGCAGTGGGGAATCTTCCGCAATGGGCGAAAGCCTGACGGAGCAACGCCGCGTGAGTGAAGAAGGGCTTCGGCTCGTAAAGCTCTGTTGAAGGGGACGAACGTGAAAGCTGTGTATCATGGCTTTCAATGACGGTACCTTTCGAGGAAGCCACGGCTAACTACGTGCCAGCAGCCGCGGTAATACGTAGGTGGCGAGCGTTGTCCGGAATTATTGGGCGTAAAGGGAGCGCAGGCGGGCTGTCAGGTCCTGCTTAAAAGTGCGGAGCTCAACTCCGTGG
+
GGGGGGGGGGGGGGGGGGGGGGGGGGGGGGGGGGGGGGGGGGGGGGGGGGGGGGGGGGGGGGGGGGGGGGGGGGGGGGGGGGGGGGGGGGGGGGGGGGGGGGGGGEGFGGGGGGGGGGGCF-B>,BFG38@3,<FDFGGGGGGFGFGGGGGGFGGGGGGFGGGGGGGGGFGGCGGGGGGGGGGGGGGGGGGGGGGGGGGGGCFGGGGGGGDGGGGGGGGGGG8CGGGFFGGGGGGGGGGGGGGDEEGGGGGGGGGGFFGGGGFGGDFGGGGGGGGGGGGGFD6<=CGFG@D5C)
@M03364:396:000000000-C9LGT:1:1101:13420:10746 1:N:0:10
ACTCCTACGGGAGGCAGCAGTGGGGAATATTGCACAATGGGGGAAACCCTGATGCAGCAACGCCGCGTGAGTGATGACGGCCTTCGGGTTGTAAAGCTCTGTCTTCAGGGACGATAATGACGGTACCTGCGGAGGAAGCCACGGCTAACTACGTGCCAGCAGCCGCGGTAATACGTAGGTGGCGAGCGTTGTCCGGATTTACTGGGCGTAAAGGGAGCGTAGGCGGACTTTTAAGTGAGATGTGAAATACCCAGGCTCAACTTGGGTGCTGCATTTCAAACTGGAAGTCTAG
+
GGGGGGGGGGGGGGGGGGGGGGGGGGGGGGGGGGGGGGGGGGGGGGGGGGGGGGGGGGGGGGGGGGGGGGGGGGGGGGGGGGGGGGGGGGGGGGGGGGGGGGGGGGGGGGGGGGGGDGGGG7@FFGGG5,68@FE>DFGGGGGGGGGGGGGGGGGGGGGGGGGGGGGGG*BFFGGDGGGGGGGGGGGGGGGGGGGGGGDGGGGGGGGGGGGGGGGGGGGGGGGGGGEGGGFGGGGGGGGGGGGGGGGGGFFCGGFGGGGGGGFFGGEGGCFGGGGGGGGGFFGGGGGFGFFG
@M03364:396:000000000-C9LGT:1:1101:28767:10754 1:N:0:10
ACTCCTACGGGAGGCAGCAGTAGGGAATTTTCGTCAATGGGCGCAAGCCTGAACGAGCAATGCCGCGTGGGTGAAGACGGTCTTCGGATTGTAAAGCCCTGTTGCCGGGGACAAAGGACAGCCATAGTTGAAAGCTGACTGTTTGATGGTACCCGGCCAGAAAGCCACGGCTAACTACGTGCCAGCAGCCGCGGTAATACGTAGGTGGCAAGCGTTATCCGGAATGATTGGGCGTAAAGGGTGCGCAGGCGGCTGTGCAAGTCTGAAGTAAAAGGGACCGGCTCAACCGGTTC
+
GGGGGGGGGGGGGGGGGGGGGGGGGGGGGGGGGGGGGGGGGGGGGGGGGGGGGGGGGGGGGGGGGGGGGGGGGGGGGGGGGGGGGGGGGGGGGGGGGGGGGGGGGGGGGGGGGGGG8,B,3CF,,:D=,,9,:CF9DFFFFFFFGB=FFG<CFFGGGGGG@FGGG<BFG*>FFGGGGGGGGGGGGGGGGGGGGGDGGGGGGGGFGEFGGGGGGGGGGGGGGGEGGG+@<EGGGGEGEGGGGGGGGGGGGGGGGGGGGGGGGGGGFDFFFGGGGGGGGGGGFF5DGGGFGFF7C
@M03364:396:000000000-C9LGT:1:1101:18673:10759 1:N:0:10
ACTCCTACGGGAGGCAGCAGTGGGGAATCTTCCGCAATGGGCGAAAGCCTGACGGAGCAACGCCGCGTGAGTGATGACGGCCTTCGGGTTGTAAAGCTCTGTGATCGGGGACGAACGGTCCGTAAGCTACTACCTTATGGAAGTGACGGTACCCGAATAGCAAGCCACGGCTAACTACGTGCCAGCAGCCGCGGTAATACGTAGGTGGCAAGCGTTGTCCGGAATTATTGGGCGTAAAGCGCGCGCAGGCGGCTTTCTAAGTCCATCTTAAAAGTGCGGGGCTTAACCCCGTGG
+
GGGGGGGGGGGGGGGGGGGGGGGGGGGGGGGGGGGGGGGGGGGGGGGGGGGGGGGGGGGGGGGGGGGGGGGGGGGGGGGGGGGGGGGGGGGGGGGGGGGGGGGGGGGEGGGGGGGGGGGGGCF,+@FG,,8,<FFGGGGGGGGGGGGGGGGGGGGGGGGGGGGGGGEGGFEGGGGGGGGGGGGGGGGGGGGGGGGGGGGGGGFGGGGGGGGGGGG5CGGGGGGGGGGGGGGGGGGGGGGGGGGGGGGECGGGGGGFFGGGGGGGGGGGGGGGFGGGGGGGFF=DGGGFGFFDG)
@M03364:396:000000000-C9LGT:1:1101:19765:10779 1:N:0:10
ACTCCTACGGGAGGCAGCAGTGGGGAATATTGCGCAATGGGCGAAAGCCTGACGCAGCGACGCCGCGTGAGGGATGAAGGTCTTCGGATCGTAAACCTCTGTCAGAAGGGAAAAATGTACAGTGCTCCACTCAACATTGTATTGATGGTACCTTCAGAGGAAGCACCGGCTAACTCCGTGCCAGCAGCCGCGGTAATACGGAGGGTGCAAGCGTTAATCGGAATTACTGGGCGTAAAGCGCGCGTAGGTTGTTTTGTAAGTCAGAGGTGTAATCCCACGGCTTAACCGTGGAAC
+
GGGGGGGGGGGGGGGGGGGGGGGGGGGGGGGGGGGGGGGGGGGGGGGGGGGGGGGGGGGGGGGGGGGGGGGGGGGGGGGGGGGGGGGGGGGGGGGGGGGGGGGGGGGGGGGGGGGGFGGGGBE,,CFG83>B,BD@DGGGGGGGGGGGGGGGGGGGGGGFGGGGGGGGGGGGGGGGGGGGGGGGGGGGFGGGGGGGGGGGGEGGGGGGGGGGGGGGGGGGGGGGGGFFGGGGGGGGGGGGGGEGGGGGFEEGFGCFGGGGGGGGDFFCFFFCGFGGGGEC7>EFFGG@DFFGF9
@M03364:396:000000000-C9LGT:1:1101:9117:10789 1:N:0:10
[truncated: 47,611,067 more chars]
