# Supplementary material for: Characterization of the bacterial microbiota composition and evolution at different intestinal tract in wild pigs (Sus scrofa ussuricus)
Source: PeerJ. 2020 May 26;8:e9124. doi: 10.7717/peerj.9124 (PMC7258971; doi:10.7717/peerj.9124)
Supplement: Supplemental Information 6 [file peerj-08-9124-s015.gz › D19AH646-Y8DU1_R2.fq]

@M03364:396:000000000-C9LGT:1:1101:12994:1235 2:N:0:10
GGACTACTAGGGTATCTAATCCTGTTCGCTCCCCTAGCTTTCGCGCCTCAGCGTCAGTCGTGGCCCAGAAGGCCGCCTTCGCCACCGGTGTTCTTCCCGATATCTGCGCATTCCACCGCTACACCGGGAATTCCGCCTTCCCCTGCCAGACTCAAGCCGGCCGGTATCGGGAGCGGACGGGGGTTGAGCCCCCGGATTTGACTCCCGACCAGGCTGGCCGCCTACTCGCGACTTTCGACCAATGCCATCGTACAACGCTAGCCCACTACGCACTAACGCGGCCTGTGTCACGTAAATAACC
+
CCCCCGGGEGGGGGGGGGGGGFFEFCFGGG<FFGGGGGCGGGGCFEGGGGFGDGGGGD<86,8@F@FFGGGGGGGGFGGGCCGGG<7B+@CEGGGGGGDGGGCD=EGDGCBF95@FEE7DGGFFECFF7FFGGGG>C3CFGGF?FFG63;C@FF6A:FGG>C?C1>;,=C8C><(?*:?CC*9:*?:34@85D5E53899F<@>FFDB07(:(08(1(*/,1,18+2)41((-2).4(/:*.),),))/11,(())0(-((.:1/;0(2((-(-),5/(7((-(())).)-(.((00*)20
@M03364:396:000000000-C9LGT:1:1101:19908:1273 2:N:0:10
GGACTACTCGGGTATCTAATCCTGTTTGCTCCCCACGCTTTCGAGCCTCAGCGTCAGTTACAGTCCAGAGAAGCGCCTTCGCCACTGGTGTTCTTCCTAATCTCTACGCATTTCACCGCTACACTAGGAATTCCCTTCTCCTCTCCTGCACTCTAGACTTCCAGTTTGAAATGCAGCACTCAGGTTAAGCCCGAGTATTTCACATCTCACTTAAAAATCCGCCTATGCTCACTTTACGCCCAGTAAATCCGGATAACGCTAGCCCCCTCCGTCTTCCCGCGGCTGCCGGCCCTGATTTGGC
+
CCCCCGGGGGGGGGGGGGGDFGGFGGGFGFFFGGGGGGGGGGGGGGGGGGGGGGGGGDFGGFGGGFFGGG<EFGGGGGDFGGGGGGGFFFGGGGFFDFGGGGGGGGGGCEGGEFDFFECGGGGGGGGGAFGGGGGGGGFGGFGFGGGGF6?D:8DFEFGGGGFG9EC=FFGGFCE8CDGGCECDGG9DBEC6C9+4?FGC7=97CFFFC@EGC@7AFBEC)C=AA,*+/:*1AE:9<(8<E@=(=<><@FG(((,7A<@;1;E1F8D(/63442())019(27611((21(((((///.*9
@M03364:396:000000000-C9LGT:1:1101:17574:1293 2:N:0:10
GGACTACTCGGGTTTCTAATCCCATTCGCTCCCCTAGCTTTCGTCTCTCAGTGTCAGTGTCGGCCCAGCAGAGTGCTTTCGCCGTTGGTGTTCTTTCCGATCTCTACGCATTTCACCGCTCCACCGGAAATTCCCTCTGCCCCTACCGTACTCCAGCTTGGTAGTTTCCACCGCCTGTCCAGGGTTGATCCCTGGGATTTGACGGCGAACTTAAAAAGCCACCTACAGACGCTTTAGGCCCAACCATTCCGGATAACGCTTGCATCCTCTGCCTTACCGCGGCTGCTGTCCCAGAGTTCGC
+
CCCCCGGGGGGGGGGGGGGGGGGGGGGGGGGGGGGGGGGGGGGFGFGGGGGGGGGGGGGGGGGGGGGGGGGGGGGGGGGGGGGGFEEFFGGGGGGGGGGGGGGGGGGGGGGGGGGGGGGGGGGGGGGGGGGGGGGGFEFGGGGFGGGEFFGDFFGFFGGGC:FGGGGGGGFGBGFDGCFGAFG*DFFCCFFGFFDG>FGGE4EFGE)6@GBFA+;);;FG@GF;EC())17@?DF)))5<EB6()(59FG*733()1(4:4(24*3><4-)).4)45<((4(476()4.5)5.3(.9*./9
@M03364:396:000000000-C9LGT:1:1101:21041:1306 2:N:0:10
GGACTACCAGGGTTTCTAATCCTGTTTGCTCCCCACGCTTTCGAGCCTCAGCGTCAGTTACAGTCCAGAGAAGCGCCTTCGCCACTGGTGTTCTTCCTAATCTCTACGCATTTCACCGCTACACTAGGAATTCCCTTCTCCTCTCCTGCACTCTAGACTTCCAGTTTGAAATGCAGCACTCAGGTTAAGCCCGAGTATTTCACATCTCACTTAAAAATCCGCCTACGCTCCCTTTACGCCCAGTCAATCCGGCCCACGCTCGCCCCCCCCGTATTACCGCGGCTGCTGGCCCGTCGTTCGC
+
CCCCCGGGDGGGGGGGGGEGGGGGGGGGGGGGGGGGGGGGGGGEGGGGGGGGGGGGFFDEGGGGGGGG9FGF<FGGGGGGGGGEF@FGCFGGGGGGGGG?FGGGGGGGGGGGGGGGGGGGGGGG>ECFFGGGGGGBD=7FFFGFGGFDGFFFGB9D8EFFFGFFFFGFE,@FFG98DFDFGDF8B=<>FDDFG+5@:FGGGEGFDA+*;=AC56,0@=EG=FD<<DA?9D@DB4>*99EGGF23*053FG:(((.6>:3(/68,7E<((444-44).<(43(4((-2)401:((()))(19
@M03364:396:000000000-C9LGT:1:1101:22823:1308 2:N:0:10
GGACTACCGGGGTTTCTAATCCTGTTCGCTCCCCTAGCTTTCGCGCCTCAGCGTCAGTCGTGGCCCAGAAGGCCGCCTTCGCCACCGGTGTTCTTCCCGATATCTGCGCATTCCACCGCTACACCGGGAATTCCGCCTTCCCCTGCCAGACTCAAGCCGGCCGGTATCGGGCGCGGACGGGGGTTGCGCCCCCGGATTTGCCTCCCGACCAGGCTGGCCGCCTACGCGCGCTTTACGCCCAATGAATCCGGATACCCCCTGCCCCCCACGCATTACCCCGGCTGCTTGCACGTATCTCGCC
+
-CCCCGGGDGEGGGGGGGGGGGGFGDGGGGGGGGGCFFGFFGGGGGGGGGCFGGGGGGGGGGGGGGGGG<FGGGGGGGGGGGGCFFGGCFGGGGGGGGG@FGGGDFGFGGGGGGGGGGGGCGGGGEEGGGGGGGGGGCGGGGGFGGG@E6F:>C5;FGGGGFE4C:7CGDG*8C>CGEECCEG?CC*4@?89>:C//ACG74249B>(4C9F2>8(12**3><08*4)312-:?A42:GG/(,,1)4<F7/-48:))-(-38229C)4>(((-,).6+((-4-46)-564343())1*.19
@M03364:396:000000000-C9LGT:1:1101:17792:1338 2:N:0:10
GGACTACAGGGGTTTCTAATCCTGTTCGCTACCCATGCTTTCGAGCCTCAGCGTCAGTTGCAGACCAGAGAGCCGCCTTCGCCACTGGTGTTCTTCCATATATCTACGCATTCCACCGCTACACATGGAGTTCCACTCTCCTCTTCTGCACTCAAGAAAAACAGTTTCCGATGCAGTTCCTCGGTTAAGCCGAGGGCTTTCACATTAGTCTTATTATTCCGCCTGCGCTCGCTTTACGCCCACTAAATCCTGACGACGCTTGCCCCCTCCTTCTTACCGCGGCTGCTGGCACGGACTCCGC
+
BCCCCGGGAFFGGCGGFGGGGGGFGEGGGGECFFGGGGGGGGGFGGG@FGFFGGGGEFD9FGGFGGGGGCGGGGDFGGGGGGGGGGGGCFGGGGGGGGGGGGGCAFG@@EGEFGGGFGGGGGGGGGGGFGGGGGDE8FGGGG?+?FA,,?FEEBGFADGFCFFGGCDFGG>CEGFFFFFG8D7FCGCEF9E9C5**;F5<CAGFFAC4*=A@6EF*=;993C5((,/)(*.(((4;<6:CF6//)63CCG+73;(,8>31??D(*271(8())))--<1(49691-4:(2(5((().),17
@M03364:396:000000000-C9LGT:1:1101:20859:1393 2:N:0:10
GGACTACCCGGGTTTCTAATCCTGTTCGCTACCCATGCTTTCGAGCCTCAGCGTCAGTTGCAGACCAGAGAGCCGCCTTCGCCACTGGTGTTCTTCCATATATCTACGCATTCCACCGCTACACATGGAGTTCCACTCTCCTCTTCTACACTCAAGACAAACAGTTTCCGATGCAGTTCCTCGGTTAAGTCGAGGGCTTTCACATTAGACTTATTTTTCCGCCTGCGCTCGCTTTACGCCCAATAAATACCGACACCACTTGCCACCTAGGTGTTACCGCGGCTGATGGCACGTCTTTAGC
+
CCCCCGGGGGDGGGGGGG,FFG9,CFGGGGGGGGFGFGGGGGGGGGG,CF<FGGGGE;CFCGGGGGGGGGGGGGGGGGGGGGGGGGGFCFGGGGGGFGGGGGGFC;CF+BFGE<EFGGGG>CDFDFGGGFFGGGGGGBFFFG8DDGGCCBFB6)?D>3=8EFFGC9D;CCE+0+:DFFGGG,;CB>8>C,@77CE5CGCGCEGAFAFC4?AGFF,:DE@C25(52,/)(2.((6=34;GCF<(()776+;*3;>1()(,5)6040<C(,)(.)--640,3(-,((.)),((.4,(8.*.*2
@M03364:396:000000000-C9LGT:1:1101:10426:1400 2:N:0:10
GGACTACTGGGGTTTCTAATCCTGTTTGCTCCCCACGCTTTCGAGCCTCAGCGTCAGTTACAGTCCAGAGAAGCGCCTTCGCCACTGGTGTTCTTCCTAATCTCTACGCATTTCACCGCTACACTAGGAATTCCCTTCTCCTCTCCTGCACTCTAGACTTCCAGTTTGAAATGCAGCACTCAGGTTAAGCCCGAGTATTTCACATCTCACTTACAAATCCGCCTACGCTCCCTTTACGCCCAGTAAATCCGGACTACGCTCGCCACCTACGTATTACCGCGGCGGCTGGCACGTAGTTCGC
+
CCCCCGGFGGGGG@FGGGGGGGGFGGGGGGGGGGGGGGGGGGGEFGG8FGCFGGGGGEEEFGGGGGGGGGE@EFGGGGGFCFGGGGGGGGGEGGGGGGGGGGGGGGGGGDCGFGEFFGGGGFGGGFGGGGGFGGGGGGGGGGE@FGGGGFG*6DDF9EGGFGFGDEGGGGGGFFBDGFG@8DF?FFGDFFGGGGGGFGGGGEGADFFECGCGE+3:F;EEBG@>42:*4465=B=*69EEF52;+7?CFG:98;(6A19;;>C1*8>:0(,.5)2)-34,-46(40,3(:14(,40)*)15
@M03364:396:000000000-C9LGT:1:1101:12618:1406 2:N:0:10
GGACTACAGGGGTATCTAATCCTGTTCGCTCCCCCAGCTTTCGCTCCTCAGCGTCAGTAACGGCCCAGAGACCTGCCTTCGCCATTGGTGTTCTTCCCGATATCTACACATTCCACCGTTACACCGGGAATTCCAGTCTCCCCTACCGCACTCCAGCCCGCCCGTACCCGGCGCAGATCCACCGTTCGGCGATGGACTTTCACACCGGACGCCACGCACCGCCTACGAGCCCTTTACGCCCATGAAATCCGGATCACGCTCGCACCCTACGTATTCCCGCCGCTCCTGTCACGCCTTTAGC
+
CCCCCGGGGGGGGGFGGGGGGGGAGFGGGEGGGGGGGGGGGGGGGGGGGGGGGGGGGGGCGGGGGGGGEFDFGFFGGGGFGGGGDDFGDFGGGADFFGDGGGGGGGGGFGGGGGFGGGECGGGGGGGGGGCFGGG,@FGGGGEFGGGEB?GFGFGF,@@EEGFGGGGEGGGGFG=D56CFCFG7=C,58C3:5CE67CGGG)C6*:)(,C4:(8:()(::(9><?FF)45(332?AA(A?E:((/.):6FC>F16:F1??F;?298D?(33(.44<)3(4(-2((((.)46<1((0)*.:>
@M03364:396:000000000-C9LGT:1:1101:15163:1427 2:N:0:10
GGACTACACGGGTTTCTAATCCTGTTTGCTCCCCACGCTTTCGAGCCTCAGCGTCAGTTACAGTCCAGAGAATCGCCTTCGCCACTGGTGTTCTTCCTAATCTCTACGCATTTCACCGCTACACTAGGAATTCCATTCTCCTCTCCTGCACTCTAGACTTCCAGTTTGAAATGCAGCACCCAAGTTGAGCCCGGGTATTTCACATCTCACTTCAAAGTCCGCCTACGCTCCCTTTACGCCCAGTCAATCCGGACAACGCTCGCCCCCTACGTATTCCCGCGGCTACCGGCACGTATTCCGC
+
CCCCCGGGGGGGGCGGGGGGGGG<FGGGGGGGGGGGGGGGGGGGGGGGGGGGGGGGGGFGGGGGGGGFGGGGGGGGGGGGGGGGGGGGFFGGFCFFGCFFGGGGGGGGGGGGFGFGGGGGGGGGGFGGGGGGGGFFEEFGGGGFFGGGGFFDGFFF,EAFGGFFFGCFGFFGFFEGGFGGGG6DFGCC?ECDGCGCCFG7F7FEF?=A7==F*+3;CAGG-?::<85?=DBF3;BCE@GCE92(17)6AC<6@F0;F@F<FFGF5CD9?F6()68)6C(((-,(((((-4;7:?(*0*)09
@M03364:396:000000000-C9LGT:1:1101:13448:1475 2:N:0:10
GGACTACTCGGGTTTCTAATCCTGTTCGATACCCGCACTTTCGAGCATGAGCGTCAGTTGCGCTCCCGTCAGCTGCCTTCGCAATCGGAGTTCTTCGCCATATCTAAGCATTTCACCGCTACACGGCAAATTCCGCCAACGTCGTGCGTACTCAAGTCAGCCAGTTCGCGCTGCAGTGCAGGTGTTGGGCACCTACATTTCACAACACGCTTAACCGACAGCCTGCGCTCCCTTTAAACCCAATAAATCCGGATAACGCCCGGACCTTCCGTATTACCGCGGCTGCTTGCACGGACTTCGC
+
CCCCCGGGGGGGGGGGGGGGGGGGGGGGGGGGGGGGGGGGGGGGGGGGGFFGGGGGGGGGGGGDGGGGGGGGGGGGGGGGGGGGGGGGFFGGGGGGGGGGGGGGFGCFGGGGGGGGGGGGGGGGGEGCFGGGGGGGG7CFEGF>D@EGGFGFGEGF@FGGGGFFGGGGGGGE>GECGFGGGD?FGGGFFG=DGGGGGGGGGFGFDEFDDD@E0FGEG1C:4C@FD8;7(CBF44:))6EFGFFF95-6@G708:39F?99-7*(9EC>BFF?<FFA6<?>(3;BFB7)4:23<92)09)95
@M03364:396:000000000-C9LGT:1:1101:18123:1516 2:N:0:10
GGACTACAGGGGTATCTAATCCCATTCGCTCCCCTAGCTTTCGTCTCTCAGTGTCAGTGTCGGCCCAGCAGAGTGCTTTCGCCGTTGGTGTTCTTTCCGATCTCTACGCATTTCACCGCTCCACCGGAAATTCCCTCTGCCCCTACCGTACTCCAGCTTGGTAGTTTCCACCGCCTGTCCAGGGTTGAGCCCTGGGATTTGACGGCGAACTTAGTAAGCCGCCTACCGACGCGTTACGCCCAATCATTCCGGATACCCCTTGCACCCTCTGTCTTACCGCGGCTGCTGGCACAGAGTCAGC
+
CCCCCGGGGGGGGDGGGGGEG@F8@C,<@BFGGGGFGGGGGGGCC@FFGGFGGFFG<6EFGGGGGGGGGGGGGEGGGGGGGGGGCFFGCFGGGGF<EEGCFG,?DGFGGG7CFFGGGGGGDCFGGG7+@FFFFGD9,EDAFG8D+DG+6:@D95DFFCFF8EBFDFGCFGGFEFA+CAGGGCC*>,55A8FD>FGC4,><,9D2CB6((:(+)++1+.>6(26;;C38,990,9>:??GGG<(4)464BC*(41()98?13<?2*298<75<>:4)4@4(4707;6>:7?4<(4()17)2*
@M03364:396:000000000-C9LGT:1:1101:10946:1571 2:N:0:10
GGACTACTAGGGTATCTAATCCTGTTCGCTCCCCACGCTTTCGCTCCTCAGCGTCAGTGACGGCCCAGAGACCTGCCTTCGCCATTGGTGTTCTTCCCGATATCTACACATTCCACCGTTACACCGGGAATTCCAGTCTCCCCTACCGCACTCAAGCCCGCCCGTACCCGGCGCGGATCCACCGTTAAGCGATGGACTTTCACACCGGACGCGACGAACCGCCTACGAGCCCTTTCCGCCCAATAAATCCGGCTACCGCTTGCACCCTACGTATTCCCTCGGCTGCTGTCACGTAGTTCGC
+
CCCCCGGGGGGGGGFGGGGGGGGFGGGGGGGGGGGGGGGGGGGGEGGGGGDGGGGGEFFCGGGGGGGGGGGGGGGGGGGGGGGDGAFGFGGGGGGGGGGGGGGGFFGCGGGGFGGGGGGGEEGGGDEGEGEGGFG9@==FGGGFGGGGGFG=GDGFGGG8EGFGFGGGGG5C/5>5:)=F9FF*;886@CE*8ED?DGGFG?C);DF63C(>65E6D>GE0DB1,;:)3<9(,34-6(;EG63,9<24@G59(--(84>>:?G>GGG?(4(().0).3).-2?<03,5)54644,)8*)19
@M03364:396:000000000-C9LGT:1:1101:16885:1573 2:N:0:10
GGACTACTGGGGTTTCTAATCCTGTTCGCTCCCCTAGCTTTCGCGCCTCAGCGTCAGTCATGGCCCAGAAGGCCGCCTTCGCCACCGGTGTTCTTCCCGATATCTGCGCATTCCACCGCTACACCGGGAATTCCGCCTTCCCCTGCCAGACTCAAGCCGGCCGGTATCGGGGGCGGCCGGGGGTTGGGCCCCCGCCTTTGACCCCCGACCTAGAGGCACGCCCACCAGCGCTTTACGCCCCATGAATCCGTATAACGCTCGCCCCCTACCTAATGCCCCGGCCGCTTGCGCGGAATGCGCC
+
CCCCCGGGFGCDGGGGGGGGGGGFGGGGGGGGGGGGGGGGGGGGGGGCGGGGGGGGGCFGGFE?FGEGGGGGGGGGGGGGGGGGGFGG@FGGGGFGGGGGGFGGGAGGGGGGGGFGG@@CEGGGGGGCFGDGGGDGGDDGGGGFGGGG6CGFG<?6<CCGEGBCFEGGGGD*2F6DGFEEGGGCC8*(0;89D=***290+.+3770((9(+.*+(*-2*-9((-*()(),,(-.5,,:C*((.9).6<<10(.5474(-,2:0C:),8()))--)504-47,-,-,--((,-((0)*(1*
@M03364:396:000000000-C9LGT:1:1101:14254:1608 2:N:0:10
CGCCAGCTGACGTGGATTATTATGTTTGCTCCCCTGGTTTTAGTATCTGAGTGTTAGATCCTACTTACTTCCCCGCCTGCGCCCGCTCTGCCTCCCCTCCAATCTTGGTAATCCCCCTCTGCACCGCGCCGCCCACTCTCCTCCACTCAACTCTAGTCTTCACCTTCTAATCCCTTCTCCGATTCTGTTCCTCGCCATTCACTTGTTCGCTAATCTACTACCTAACACCCCTTTACGTCCCCACACTACTCATCTACATTGTCACCCTACTATTCCCCCTGCCACTGTCCCACTCTGCCCC
+
--,8,+6,,,,,,=,,6,C;=,,;C,@<,,6C--,:,;@,,,,C,<<C6,CFAE;,6,66,<C,;<,,,<@EF,4+8,,9+6,++7++,9C,CE84,46,,,,A;,,5:9,5,,,,@CB+99@A,88+++++87+=,,==,3,*0,,,,*,5A*++:76,3,++3>,,@,,,+8)+,33,++++7,8*+:,+5***36,,,0,*+3+*)/)*)+,*+/,,*0740,02()-(()))(,3*<((()(/()+*).)))3)))))5)+0*,(2))-64<<6((-3(,,()..)))((.70/,19
@M03364:396:000000000-C9LGT:1:1101:9314:1622 2:N:0:10
GGACTACTGGGGTTTCTAATCCTGTTCGCTCCCCACGCTTTCGCTCCTCAGCGTCAGTAACGGCCCAGAGACCTGCCTTCGCCATTGGTGTTCTTCCCGATATCTACACATTCCACCGTTACACCGGGAATTCCACTCTCCCCTACCGCACTCCAGCCCGCCCGTACCCGCCGCAAATCCCCCGTTCAGCCATGGACTTTCACACCGACCCCAACGAACCACCTCCGAGCCCTTTACGCCCAATAATTCCGGTATACGCTCGCACCCTCCGTCTTCCCGCGGCTCCTGGCCGCTCTTTCGC
+
CCCCCGGF<EFGGFCGGGGGGGGGGGGGGGGGGGGGGGGGGGGGEGGGGGGGGFGGGGGGGGC@FGGGEFEEGFGGGGGGGGGGEGFGGGGGGGGGGG@FGGGGGGGEFFGGCFGFGG=>6FFGEEGEGCFFCG8,3B?FGGGF6D@?CBC>DDDD=FGECF**@7@*,4*4*>9D:4<C,:)=CF,0+8**2<6+>FG?16C5C)8((/(2();(7,?C(>??,2-)(9;<::?2::EE8((()-:4BC*((-(-0(4:<0:(9CD0((,((445:80(11;1-38B0:?((((00*.5<
@M03364:396:000000000-C9LGT:1:1101:22052:1654 2:N:0:10
GGACTACCCGGGTATCTAATCCTGTTCGATACCCGCACTTTCGAGCATGAGCGTCAGTTGCGCTCCCGTCAGCTGCCTTCGCAATCGGAGTTCTTCGCCATATCTAAGCATTTCACCGCTACACGGCAAATTCCGCCAACGTCGTGCGTACTCAAGTCAGCCAGTTCGCGCTGCAGTGCAGGTGTTGGGCACCTACATTTCACAACACGCTTAACCGCCAGCCTGCGCTCCCTCTCAACCCAATAAATCCGGATCACGCCCGGACCTTCCGTATTACCGCGGCTGCTGGCACGGCTGTCGC
+
CCCCCGGGGGEGGGGGGGGGGGGGGGGGGGGGGGGGGGGGGGGGGGGGFGFGGGGGGGGGGGGGGGGGGGGGGGGGGGGFGGGGFGGGBFBFFGGGGGGGGGFGGGFGGGGGGGGFFGGGEGGGGEGGGGGGGCEEE:DGGFFFGGGGEBF=8*+;@EFFFFFGEFFEGGGC>FFG9FGFGGF:CEF9B=0*?ECCCFGGGFGFGFF?6D0>01;7D(*=3><?7*-<1D6?B(8.8<FGG?(().6-9C76:1(4?:?:63249E0):4(.(.(6:9-(-26(3:0.(((.-(())0)/*
@M03364:396:000000000-C9LGT:1:1101:16934:1684 2:N:0:10
GGACTACAAGGGTATCTAATCCTGTTCGCTCCCCTAGCTTTCGCGCCTCAGCGTCAGTCGTGGCCCAGAAGGCCGCCTTCGCCACCGGTGTTCTTCCCGATATCTGCGCATTCCACCGCTACACAGGGAATTCCGCCATCCCCTGCCAGACTCAAGCCGGCCGGTATCGGGAGCGGACGGGGGATGCGCCCCCGGATTTTACTCCCGACCAGGACGGACGCCTTCTCCCGCCTTCCGCCCCATGCATCCGCATAACACTTCCCCCCCACGCATTTCCCCGCCAGCACGGTCGTGATGTCCC
+
CCCCCFGDFGGGGGGGGGGFFGGDFGGGGEGGGGG?FGGFGGGGCFGGGGEFGGGGF@E:FFGGGGGGFF8EFFGGGGGDGGGGGFGG=BFGFFD@FG=CFGCGGGGGGGGGAFEGGEEDCG?G,@FCFF<FGGGGG+0@FFDFGGGD,;FF:@?FGGGGGG*<FBFFEGD*:FBG*2C5*/8*;C,-)**97CE*1*+++.059>>((9(A67*-C(**-1.()+-/,)((--)(,1*:*(((0.--9C*76067*,))).249C37;9((-449AF(((-(,-((,(-((-,(.*1)*2
@M03364:396:000000000-C9LGT:1:1101:11855:1688 2:N:0:10
GGACTACTAGGGTATCTAATCCTATTTGCTCCCCACGCTTTCGTGCCTCAGCGTCAGGTACAGGCCAGGCGGCCGCCTTCGCCGCTGGTGTTCTTCCACATCTCTACGCATTTTACCGCTACACATGGAGTTCCACCGCCCTCTCCTGTCCTCAAGCCGTGCAGTTTCCAAAGCCTGAACCGGTTTAGCCGGTCCCTTTTACTTCCTCCTTGCACAGCCCCCTGCCCCCCCCTTCCGCCCCAGCATTCCGTATACCGCTTGCCCCCTACCTCATCCCCGCGCCGCTCGCCCGTCTTTCCCC
+
BCCCCGGGAFFGGGFGGGGGGGF,C=EFGGGGGGGGGGGGGGGGGGGGGGGGGGGGE,EFGGG8FGGGGFGGGGGGFGGGGGGCEGGGGGGGGC9FFFGGGGGGGGGGGGGGFEFGGGGGGGGG9@FGFFDGGGGFG+=FGDFDGGEFEFG=F*AA@FCC:FCFGFGF7F;,;FC*@9,=FC95:*8/8C*9)*4=8CGF,.+.2*2)/*733*+)2,=53D((3*/0(9;(92((((;?*,(.).)4@7*(4:)60-(,-(38<E)(.(.2(64).8(1-(((-,(3((4(-,.)1*)*2
@M03364:396:000000000-C9LGT:1:1101:17419:1697 2:N:0:10
GGACTACCGGGGTTTCTAATCCTGTTTGCTCCCCACGCTTTCGTTCCTCAGTGTCAGTTACAGTCCAGAAAGCCGCCTTCGCCACTGGTGTTCTTCCTAATATCTACGCATTTCACCGCTACACTAGGAATTCCGCTTTCCCCTCCTGCACTCAAGTAGTCCAGTTCGCAAGGCAAAATGAGGTTGAGCCTCAAGATTAAACCTTGCGCTTAGATAACCACCTACTAACTCTTTACGCCCAATAATTCCGGATACCGCTTGCCCCCTACGTATTACCCCGGCTGCTTGCACGTAGTTCGCC
+
CCCCCGGGGGGGGGGGGGGFGGGGGGGGGGGGGGGGGGGGGGGGGGGGGGGGGGGGFFGGGGGGGGGGGGGGGGGGGGGGGGGGGGGGFFGGGGGGGGGGGGGGGGGGGGGGGGGGGGGGGGGGGGGGGGGGGGGGGGGGGGGFGGGGGFGFG)?FA=FGGFFGGGGCCGEGAGFG8?AC9EF:>F3:?F:?D7ECGGCG7>FDGFFFADFCBA,;D@FEBGF=>,11.==>CC<CDDEGB7=)/.)9;C)(/3)5:66@FFC?GGG(834))549<+4-27-,4)).8)4((.2.=90)9
@M03364:396:000000000-C9LGT:1:1101:22228:1811 2:N:0:10
GGACTACTGGGGTATCTAATCCTGTTCGCTCCCCACGCTTTCGCTCCTCAGCGTCAGTAACGGCCCAGAGACCTGCCTTCGCCATTGGTGTTCTTCCCGATATCTACACATTCCACCGTTACACCGGGAATTCCAGTCTCCCCTACCGCACTCCAGCCCGCCCGTACCCGGCGCAGATCCACCGTTCGGCGATGGACTTTCACACCGGACGCGCCCAACCGCCTACGAGCCCTTTACGCCCACTCAATCCGGCTCACGCTTGCACCCGAAGTGTTGCCGCGGCTGCTGGCACGTACTTAGC
+
@CCCCGGFGGGGGGGGGG9FFGFEFGGGGGDGGGGGGGGGGGGGGGGFGGGGGGGGFGFDGGGGGGGGGGCFGGGGGGGGCEGGGEFGCEFFGCFFGGGEGGEGGGDGGGFGGGFGGGGGGGDGGGGGCCFGGC,?F3=FGD@9DGFCE*F>88?6,@EEEGFGGGGCFGCE>E9CGFFC,AD*6*?86<*297::FECCC399<BD0-71C1.*(14;E6CBF1*(04C(:7(3<<2C:E:((0,82@F33(-,.*((4:,839;7(4((-)..(6+(419;49()),4(814.)0*.2?
@M03364:396:000000000-C9LGT:1:1101:7664:1831 2:N:0:10
GGACTACCGGGTTTCTAATCCTGTTCGCTCCCCACGCTTTCGCTCCTCAGCGTCAGTAACGGCCCAGAGACCTGCCTTCGCCATTGGTTTTCTTCCCGATATCTACACATTCCACCGTTACACCGGGAATTCCAGTCTCCCCTCCCGCACTCCAGCCCGCCCGTACCCGGCTCGGCTCCACCGTTAAGCCCTGGACTTTCACCCCCGGCGCGGCGAACCGCCTACGCGCCCTTTACGCCCAAGCAATCCGGATACCCCTCCCCCCCCACGGTCTATCCCGGCCGCCGGCACGTCGTTCGCC
+
CCCCCGGGEGDFFGGGGGDFGGC6FCFC@EGGGGGGGDFGCC@B@FF=<A,CFGGGD,,E@FDGG7@CG8C7C6<F<F=,CF,:F<EB,9CFFEFGGDGGG@EF8F9==EC,=?DF7EBDEFFG++@@FFFEGEF:@9CFGGC08E8++3+:,:0;@:8?EE>*BBE?C5C*35)*42?6F:?2:;**4232>E0*;CFC?C+6>).((1(*(7*(93E*(1487*,)()(-(.)),,/C5(0(722,?)70167)0-,-(-/(1?5(4(((,--)-0.(-13((--,,(4-(-,.<8(99
@M03364:396:000000000-C9LGT:1:1101:16271:1840 2:N:0:10
GGACTACTAGGGTTTCTAATCCTGTTCGCTACCCATGCTTTCGAGCCGCAGCGTCAGTTGCAGACCAGAGAGCCGCCTTCGCCACTGGTGTTCTTCCATATATCTACGCATTCCACCGCTACACATGGAGTTCCACTCTCCTCTTCTGCACTCAAGTAAAGCAGTTTCCGATGCAATTCCCCGGTTAAGCCGAGGCCTTTCACATTAGACTTATTGTTCCGCCTGCGCTCTCTTTTCGCCCATTAACTCCGGACCACGCTTGCCCCCTCCGTATTCCCGCGGAGGCATGCACGACGGTAGC
+
-AC@@C6CFFF@CFFGGFGE@FGCCC@@@F7CFGGE<,6;EF:,AFC+@F+@@FFCEGG,6CC,C@<F6EGFG@FGG=4,4CCF=EEF6BF@C,>5EA@EFCGFFG?=+@=EGECGGD88=F?F@4===,EFFGGC8?+<EDD7D,E4=D8>=)00,,73,,;=FGGA,==+<@B+=892,,0+4@3:683@5****?,A::,:=:A48CCC=8,*41B,(*(((,,5(*(/7.<)16*4C<(7AC3)8**(4>(47((413*(*279(-342(.6)0(234((((,).)441,0))),*2
@M03364:396:000000000-C9LGT:1:1101:9752:1849 2:N:0:10
GGACTACACGGGTATCTAATCCTGTTTGCTCCCCACGCTTTCGAGCCTCAGCGTCAGTCATCGTCCAGCAAGCCGCCTTCGCCGCTGGTGTTCTTCCTAATATCTACGCATTTCACCGCTACACTAGGAATTCCACTTGCCTCTCCGATACTCTAGTCCTACAGTTTCAAATGCAATCCCGGAGTTGAGCCCCGGGTTTTCACATCTGACTTATCTGACCGCCTGCACTCCCTTTACACCCAGTAAATCCGGCTCACGCTTGCACCATACGTATTACCGCGGCTGCTGGCACGTATTTCGC
+
CCCCCGGGGGGGGDGGGGGFGGGGGGGGGGGGGGGGGGGGGGGGGGGGGGGGGGGGGFGGFGGGGGGGGGGGGGGGGGGGFGGGGGGGGGGGGGGGGGGGGGGGDGGGGGGGGFGGGGGGGGGGGGGG@FGGGGGGGCFGGGGFFGG68?CF@E9DFGGG,BDFGGGGGFGGFGE7CFGGGGCFGGEEFFGGGGDGCGGGG4E@CF=*9DEF4448C4FF@GFF7*3AEGFF8<@EEEGEG0:@ACECAFC9((-8@<FF:(;<FF9324:>>4446<444(-46?0421,48B?*9*)9D
@M03364:396:000000000-C9LGT:1:1101:22750:1857 2:N:0:10
GGACTACTGGGGTATCTAATCCTATTTGCTCCCCACGCTTTCGTGCCTCAGCGTCAGTCTCTGTCCAGGCAGCCGCCTTCGCCACCGGTGTTCCTCCATATATCTACGCATTTTACCGCTACACATGGAATTCCACTACCCTCTCCAGTACTCTAGCTGACCAGTATCCGTGGCTTTATGGGGTTGCGCCCCACGCTTTAACCACGACATTAATCAGCCGCCTACTGCCCCTTTACGCCCCATAATTCCGACCAACGCTCGCCACCCACGTATTACCGCGGCTGCTCGCACGTAATTCGCC
+
CCCCCGGGGGGGGGGGGGGGGGGCFGGGGGGGGGGGGGGGGGGGGGGGGGCFGGGGGEFGGGGGGGGGGGGGGGGGGEGFGGGGGFGGFFGGGGGGGGCGGGGGGGGGGGGGGGDFGGDDGGGGGGGGFFGGGGFFG:=FGGGFFE;8C7F*,*?=B=FFGGFGCBDGGEF65FDGGFA:FFCCEC,1<@*;?;:=*1>5<AFFF?D((*1=*4B@CB?59DD;3+)+(2261;6)6;:=*(,(*-.<FF*((4(354(,,22(11/4:2-()...)*4,.4(-,2)--,-4(,(.9*(*9
@M03364:396:000000000-C9LGT:1:1101:14636:1869 2:N:0:10
GGACTACTAGGGTTTCTAATCCTGTTTGCTCCCCACGCTTTCGTGCCTGAGCGTCAGTTATGGTCCAGAAAGCCGCCTTCGCTACTGGTATTCCTTTGAATCTCTACGCATTTCACCGCTACACTCAAAGTTCTACTTTCCTCTCCCACACTCGAGCCTAGCAGTTTCAAAAGCAGCTCCGAAGTTGAGCCCCGGAATTTCACTTCTGACTTGCTTGGCCGCCTGCGCACCCTTTACACCCAGTAAATCCTGATAAAGCTTGCTCCCTACGTATTACCGCGGCTGCTGGCACGTAGTTAGC
+
CCCCCGGGFGGGG8@FGGGAFGGEFGGGGGGGGG<@FGGGGGGGGGGGFGGGGGGGCFGFGGFGGGGGGFEFECFF:CGAFD,@@EGGG9CGGGGGGAEGFGDF,;FCCDFE,?EFG>EG8FGCEFFG9EEEFCFEE9=EFD,5=8FD?>FDF)8BCCFG8D:+E9EDFGGED@D6@?8DE=8@>9:;A,:+=;CE5::@EEFCFFF57CEF*3;6D2DEAD2=(,5)(702;38)9)+2<21(+)));C7).)17+9477@B9>@50-,(4)6(.)0-,(,4398040((4::0)8*)*2
@M03364:396:000000000-C9LGT:1:1101:23390:1876 2:N:0:10
GGACTACTCGGGTTTCTAATCCTATTTGCTCCCCACGCTTTCGTGCCTCAGCGTCAGGTACAGGCCAGGCGGCCGCCTTCGCCGCTGGTGTTCTTCCACATCTCTACGCATTTTACCGCTACACATGGAGTTCCACCGCCCTCTCCTGTCCTCAAGCCGTGCAGTTTCCAAAGCCTGAACCGGTTGGGCCGGTCCCTTTTACTTCAGACTTGCTCAGCCGCCTTCCCCCCCTTTACGCCCAATCATTCCGTCTAACGCTTGCCACCTACGTATTACCCCGCCTGCTGGCACGTAGTTCGCC
+
CCCCCGGGGGGGGGGGGGGGGGGDFFGFFGGGGGGGGGEGGGGGGGGGGGGGGGGGGFGGGGGGGGGGGGGGGGGGGDGGGGGGGGGG<FGGGGGGGGGGGGCD,=FGGGGEDFCGGGGGEGGGGGGGBFFGGGGGG7CFGDGBDGG8DCGE@:9FGGCEGG0BFGGGGGGGAGB9;F8FFEGEC=*6ABEG)=8FCGGGC=5<CCCCEFEC610.;;FC0C(()*.)(974::9>(-:E*(48))6:9C*(,4:6)---2-3)*1*.((..).4<46((((,-.,).((.(((.0*/(/9
@M03364:396:000000000-C9LGT:1:1101:18588:1909 2:N:0:10
GGACTACCGGGGTTTCTAATCCTGTTCGCTACCCATGCTTTCGAGCCTCAGCGTCAGTTGCAGACCAGAGAGCCGCCTTCGCCACTGGTGTTCTTCCATATATCTACGCATTCCACCGCTACACATGGAGTTCCACTCTCCTCTTCTGCACTCAAGAAAAACAGTTTCCGATGCAGTTCCTCGGTTAAGCCGAGGGCTTTCACATTAGACTTATTTTTCCGCCTGCGCTCGCTTTACGCCCAATAAATCCGGACAACGCTTGCCACCTCCGTCTTACCGCGGCTGCTGGCCCGTACTTGGC
+
CCCCCGGGGGGGGGGGGGGGGGGGGGGGGGGGGGGGGGGGGGGFGGGGGGGGGGGGGEAGGGGFGGGGGGGGGGGGGGGGGGGGGGGG?FGGGGGGGFGGGGGGGGGGGGGGGGGFGGGGGGGGG@EGGDFGGGGGGGGGGGGFGGGDGDFEGDD6F8D8BGDGFEGGGGG8@F=DFAFGEFG7EC@9FEFC5CEGGGGGGEGFCFFFCFFG*159C:CG9DDFFF9E(9>B<DDFF@G=C;67/565BGG-(46:F>B<:<;:2<C:(244(4<))3394900905:>F086;9)54)99
@M03364:396:000000000-C9LGT:1:1101:8058:1963 2:N:0:10
GGACTACTGGGGTATCTAATCCTGTTCGCTCCCCTAGCTTTCGCGCCTCAGCGTCAGTCGTGGCCCAGAAGGCCGCCTTCGCCACCGGTGTTCTGCCCGATAGCTGCGCATTCCACCGCTACACCGGGAATTCCGCCTTCCCCTGCCAAACTCAAGCCGGCCGGTATCGGGAGCGGACGGGGGTGGAGCTCCCGGATTTGACCCCGGACCAGGTGGGCCGCCTACGCGCGCGTTACGCCCAGTGAATCCGTATAACTCTTGCCCCCTACGTATTGCCTCCGCCGATTGTACGGTATTTGCC
+
CCCCCGGGDGGCFGGGCGEAFFGCFEGGGGGGGGGGFGGGGGDGGGGGDFDFGCFG7;E:FEGEGGGGGGGDG<FGEEE<,:B=FCGGGGGGGF,CFGGGGG+?==FGGGGG9FFGGDCDEE?=D7FECGG@FG8FG@DFGGGFGGDD,5<:C*9;9EGDCFAGGGDFG*B=AEBG=BEE**1?**24:,+*9>E*9EGG94+.C))((1(/()+(10;=(96(423),1,(--4(((*2*(5)1)626</4:>44*))6.)3)1C560(4)6()6<38.(8(-,((-)).((((0=*)*:
@M03364:396:000000000-C9LGT:1:1101:18206:1968 2:N:0:10
GGACTACTGGGGTATCTAATCCTGTTCGCTCCCCTAGCTTTCGCGCCTCAGCGTCAGTAACGGCCCAGAGACCTGCCTTCGCCATTGGTGTTCTTCCCGATATCTACACATTCCACCGTTACACCGGGAATTCCAGTCTCCCCTACCGCACTCAAGCCCGCCCGTACCCGGCGCGGCTCCACCGTTCAGCGATGGGCTTTCACACCGGACGCAACGAACCGCCTACGCTCCCCTTACGCCCAATAAATCCGGATAACGCTTGCACCCTACGTATTCCCGCCGCGGCTGGCACGTATTTAGC
+
CCCCCGGGGGGGGGGGGGFGGGGEGGGGGGGGGGGEGGGGGGGGGGGGGGGGGGGGEFGGGGGGGGGGGGGGGGGGGGGGGGGDGGGGFGGGGGFGGGGGGGGGGGGGGGGGFGGGGGGDGGGGGGGGEFGGGGG,EFGGGGGFGGGGGEGFGDDFFED7EGA+C8CEGDGG?C95*)4C,=<1BE:6CF8)5A=*CBFCGCGCGFD26<95(8C(18EGFGF?(0-)(17:(4<7??GGG:0().64BFC6:((6F09((-*2CCD(.4(..6?)-<42,49((4,(22(32:(*)/)02
@M03364:396:000000000-C9LGT:1:1101:8410:1975 2:N:0:10
GGACTACCGGGGTATCTAATCCTGTTCGCTACCCATGCTTTCGAGCCTCAGCGTCAGTTGCAGACCAGAGAGCCGCCTTCGCCACTGGTGTTCTTCCATATATCTACGCATTCCACCGCTACACATGGAGTTCCACTCTCCTCTTCTGCACTCAAGAAAAACAGTTTCCGATGCAGTTCCTCGGTTAAGCCGAGGGCTTTCACATTAGACTTATTTTTCCGCCTGCGCTCGCTTTACGCCCAATAAATCCGGACAACGCTTGCCCCCTACGTATTACCGCGGCCGCTGGCCCGTAGTTAGC
+
CCCCCGGGGGGGGDGGGGGGGGGGGGGGGGGGGGGFGGGGGGGGGGGGGGGGGGGGGGGGGGGFGGGGGGGGGGGGGGGGGGGGGFGGCEGGGGGGGGGGGFFGFGGCEGFG@EFGFGGGGGGGGCFGGGGGGGFGGG8FGGGFGGG8EFFEFDFF9DFGGEFGGGGGFGGGEFEGGFFGCE=FEE8>F>?DDGDGDGFGGFFFGF>CEGFG4=>>F:FE@49@F565(:>9(=@FF@EEED6(9><B?GGFF>(44448:<@4*;C74:::4<:))3-,(2(,091(4?,3(-,..8:7C
@M03364:396:000000000-C9LGT:1:1101:19007:2024 2:N:0:10
GGACTACTGGGGTATCTAATCCTGTTCGCTCCCCACGCTTTCGCTCCTCAGCGTCAGTAACGGCCCAGAGACCTGCCTTCGCCATTGGTGTTCTTCCCGATATCTACACATTCCACCGTTACACCGGGAATTCCAGTCTCCCCTACCGCACTCCAGCCCGCCCGTACCCGGCGCAGATCCACCGTTCGGCGATGGACTTTCACACCGGACGCGACGAACCGCCTACGAGCCCTTTACGCCCAATCACTCCGGATAACGCTCGCCCCCTACGTCTTCCCGGGGCTGCTGGCACGTCGTTAGC
+
CCCCCGGGGGGGGGGGGGGCFGGDFFFGGGGGGGGGGGGGGGGGGGG8E?FGGEFGGGGGGGGGGGGGGFGGGGGGGGGFGGGG7FFGCFGGGGDFEGGGGDEF,C??FGGGGGGGGGECCFGGG>FC@EEFGGFGC,+7EDEFGGG6EEGB>:DFGGGGCG?DFGGDFGGG>:)9EFGG?C6:CE,-8CC):CGFFGFFFEG5DFFFFGFG>):2D(2:4D>((04)4<968::2<:GCG?(455,)9FD110()1-73?>:(9:D;(484(43>)*3((-39BF:37<(50((00)(*2
@M03364:396:000000000-C9LGT:1:1101:15048:2052 2:N:0:10
GGACTACCAGGGTTTCTAATCCTGTTCGCTCCCCCAGCTTTCGCGCCTCAGCGTCAGTCGTGGCCCAGAAGGCCGCCTTCGCCACCGGTGTTCTTCCCGATATCTGCGCATTCCACCGCTACACCGGGAATTCCGCCTTCCCCTGCCCGACTCAAGCCGGCCGGTATCGGGACCGGGCGGGGGTTGAGCCCCCGGATTTGAGTCCCGACCTAGCAGGCCGGCTACGCGCGCTTTACGCCCCATCGATCCGGATAACGCCCGCCCCCTCCGTCTTTCCCCGGCTGCTGGCACGTAATTAGCC
+
CCCCCGGGGGGGGGGGGGGGGGGGGGGGGGGGGGGGGGGGGGGGGGGGGGGGGGGGGFGGGGGGGGGGGGGGGGGGGGGGGGGGGGEEFEGGGGGGGGGDEGGGGGGCFGGGGGGGGGGGGGGGGGGGGGGGGGGGGG>FGGGFGGG,@AG=E5CAFFG>EGFCFCFGD=CCBG0<=BGGEGD1/?,.<F=CGEC**;:9?1::C@)-(C6+4@FFG>GC(1((,*409/((43651?GG*-(()(34B*)-42),)-(-(-14CE)-3(-(,().-+4(-((((.,52(.4,(()1*,99
@M03364:396:000000000-C9LGT:1:1101:11139:2062 2:N:0:10
GGACTACCCGGGTTTCTAATCCTGTTTGCTCCCCACGCTTTCGCGCCTCAGCGTCAGTTGTCGTCCAGAAAGTCGCCTTCGCCACCGGTGTTCTTCCTAATCTCTACGCATTTCACCGCTACACTAGGAATTCCACTTTCCTCTCCGCTACTCCAGCTTCCCAGTTTCCATCCCATCACGGGGTTAGGCCCCGCACTTTTAAGATGGACTTAGCAAGCCGCCTGCGCGCGCTTTACGCCCAATAATTCCGGACAACGCCTGCCACCTACGTATTACCGCGGCTGCTGGCACGGTGTTCGCC
+
CCCCCGGFFGGGFGCFGGA,CFEFDFGGGGGGGGGGGGGGFGGGGGGGGGGGGGGGGDFF9FGFGGGGGGGGGGGDGGGFGGGGFGGGGG=FGGGGGDBFFGGGGFADGGG=EGDFGGGD=FGGC@FGGGGGGGGGFFFFGGGFFGG+@@7),5=?DEGGGGFGFFFFFGFFAFBFG?GGG8C@C*,:AFEGC7CGDGGG?BE6FFFBFGB?E+,6C3@=@D6;216:3773::)5?6E?/8?01)6582/-1((473(4(.2)9E737::))5).614,(-(-2.4(((51(((076()9
@M03364:396:000000000-C9LGT:1:1101:12784:2065 2:N:0:10
GGACTACTGGGGTTTCTAATCCTGTTCGCTCCCCACGCTTTCGCTCCTCAGCGTCAGTAACGGCCCAGAGACCTGCCTTCGCCATTGGTGTTCTTCCCGATATCTACACATTCCACCGTTACACCGGGAATTCCAGTCTCCTCTACCGCACTCCAGCCCGCCCGTACCCGGCGCAGATCCACCGTTAGGCCATGGACTTTCACACCGGACGCACCGAACCGCCTACGCGCCCTTTACGCCCAATAAATCCGGATAACGCTCGCCCCCTCCGTCTTACCGCGGCTGCTGGCACGTAGTTCGC
+
CCCCCGGFGGFGGDGGGGGGGGGGGFGGGGGGGGGGGGGGGGGGDGGGGGGGGGGGGGGGGGGGGGGGGGEGGGGGGGGGGGGG@DGGGGGGGGGGGGGGGGGGGGGFGGGGGGGGGGGDGGGGGGGGGEGGGGG,EC9FG+@DDGGGGDGFGBDFGGGGCGFGG>EGGGGGDGFGEFGG6@CCGEB@FG,12CF6CEGGGFGCCEB1;D,1,0:2C1CG9DF?6GF),9>FF:BAFFGGG6:(04)6FD33:0?BFFB:-,275ED1(,33(34<AC<6(4913:0:7?FD6(3)87)9C
@M03364:396:000000000-C9LGT:1:1101:12556:2082 2:N:0:10
GGACTACACGGGTTTCTAATCCTGTTCGCTCCCCACGCTTTCGCTCCTCAGCGTCAGTAACGGCCCAGAGACCTGCCTTCGCCATTGGTGTTCTTCCCGATATCTACACATTCCACCGTTACACCGGGAATTCCAGTCTCCCCTACCGCACTCAAGCCCGCCCGTACCCGGCGCGGCTCCCCCGTTAAGCGATGGACTTTCACACCGGACGCGACGACCCGCCTACGCGCCCTTTACGCCCAATAAATCCGGATCACGCTTGCCCCCTACGTCTTACCGCGGCCGCCTGCCCGTCTGTCGC
+
CCCCCGGGGGGGGGCGGGGGGGGGGGGGGGGGGGGGGGGGGGGGGGGGGGFGGGGGGFFGGGGGGGGGGGGGGGGGGGGGGGGGGEGGGGGGGGGGGGGGGGGGGGGGGGGGGGGGGGGGGGGGGGGGEEDFGGGGGGGGGGGFGGG>E?CBFDCFGFGGGGDGGGGGGGGGFE=D*:CC*=<:=F*6A:*:<CG*>FFGFEGDGFF>(99E>:C>D(*C079:024)4DB;0<:996GEG12()--6FFDB?,34?B0-(4;36ED0(344(.84:C8((4,((4,(4:0:<2-))*)1*
@M03364:396:000000000-C9LGT:1:1101:11767:2092 2:N:0:10
GGACTACTGGGGTTTCTAATCCTGTTCGCTACCCATGCTTTCGAGCCTCAGCGTCAGTTGCAGACCAGAGAGCCGCCTTCGCCACTGGTGTTCTTCCATATATCTACGCATTCCACCGCTACACATGGAGTTCCACTCTCCTCTTCTGCACTCAAGAAAAACAGTTTCCGATGCAATTCCTCGGTTAAGCCGGGGGCTTTCACTTCAGACTTATCTTTCCGCCTGCGCTCGCTTTACGCCCAATAAATCCGGACAACGCTTGCCACCTACGTATTACCGCGGCTGCTGGCACGTAGTTAGC
+
CCCCCGGGGGGGGGGGGGGGGGGGGGFGEFGGGGGGFGGGGGGGGGGGGGGGGGGGGGGGGGGFGGGGEGGGGGGGGGGGGGGGGFGGCFGGGGGGGGGGGGGGGGGGGGGGGGGGGGGGGGGGDE9@AEEGGGFGDDDGGGGFGGGGCFGFGFGBDDD=>FFGGGGGFG8CEGFFGBFC,@DGEG+:FFGGGDGEGGGGGFG?CF@C?GFGFAC<FFFG038@<C@FFGFFFFDFF6EEG?BBFB<AFG)409>3>99??<5::EC<(82().346<49(2;;0<>F:???F<()764::
@M03364:396:000000000-C9LGT:1:1101:19067:2107 2:N:0:10
GGACTACCGGGGTATCTAATCCTGTTTGCTCCCCACGCTTTCGAGCCTCAGCGTCAGTTACAGTCCAGAGAATCGCCTTCGCCACTGGTGTTCTTCCTAATCTCTACGCATTTCACCGCTACACTAGGAATTCCATTCTCCTCTCCTGCACTCTAGACTTCCAGTTTGAAATGCAGCACCCAAGTTGAGCCTGGGTATTTCACATCTCACTTCCCAGGCCGCCGACGCTCCCTTTGCGCCCCGTAAATCCGGACCACGCTCGCCACCTACGTCTTACCGCGGCCTCCGCCCCTTACTTGGC
+
CCCCCGGGGGGGGGGGGGGEFGFFGGGGGGGGGGGGGGGGGGGGGGGGGG<DGEFG,<EFGGGGGGGGGGCFFGGFGGG9@FGGGFGFFGGGGCFGGGGGGGG9EGGGGGGGGGGGGGDDEGCF;EEGGGGGGGFFGGFGGGGFGGGEFFGFGFGFD@FFGGFGFGGCF9EFFGFCFFGGE?C8EGDEFDGGC6DFFGGGGFGF7?68*=7=**333)4C9DB)(42?DG9?@E;3>(:C@((/)/(1AC5401((0,((-4/9*2>(.((.((-).389(427(3(-(-(((()0**)*9
@M03364:396:000000000-C9LGT:1:1101:21332:2117 2:N:0:10
GGACTACAGGGGTTTCTAATCCTGTTTGCTCCCCACACTTTCGTGCCTCAGTGTCAGTTTCAGTCCAGAAAGCCGCCTTCGCCACTGGTGTTCCTCCTAATATCTACGCATTTCACCGCTACACTAGGAATTCCGCTTTCCTCTCCTGTACTCAAGTAGCCCAGTTCAGGGGGCTAACAATGGTTGAGCCATTGCCTTTCACCCCCTGCTTAGTTAACCACCTACTCACTCTTTTCGCCCATTACTTCCGGCTACCGCTTGCCCCCTACGTATTACCCCGGCTGCTGGCACGTAGTTCGCC
+
CCCCCGGGGGGGGGGGGGGFFFCCFGGGGGGGGGGGGGGGGGGGGGGGGGGGFGGGECFFGGGGGGGGGGGGFGGGGGGEGGGGGGGGDFGGGGGGGGGGGGGGGGGGGGDGGGGGGGGGGGGGGFFGGGGGGGGGGDFGGGF9FGGGCEFEDDCDFFFGFGBFF9DDGGGGBF8=ADFG8=?DCE,5@C@?FFGGGGGGGEGF59*):F;C>+22CA;65?-))67=;:E=EF*86>EF@:;*+17;*/)(,,(()6(66(55CED(40().(69<+4((4,(4>246(484((0071>D
@M03364:396:000000000-C9LGT:1:1101:15113:2145 2:N:0:10
GGACTACCAGGGTATCTAATCCTGTTCGCTCCCCACGCTTTCGCTCCTCAGCGTCAGTAACGGCCCAGAGACCTGCCTTCGCCATTGGTGTTCTTCCCGATATCTACACATTCCACCGTTACACCGGGAATTCAGTCTCCCCTACCGCACTCCAGCCCGCCCGTACCCGGCGCAGATCCACCGTTAGGCGATGGACTTTCACACCGGACGCGACGAACCGCCTACTCTCCCTTTACGCCCCGTCAATCCGTACAACGCCCCCCACCTACTGTTTACCCCCGCCGCTGGCACGGAGTTAGCC
+
CCCCCGGGGGGGGGGGGGGGGGGGGGGGGGGGGGGGGGGGGGGGGGGGGGGGGGGGGGGGGGGGGGGGGGFFGGGGGGGGGGGGGGGGGGGGGGGGGGGGGEGGGGGGGGGGGGGGGGGGGGGGGGGGCGGGGFGGECDGGDG?FGGG6?=:DDCFGGGGGGFGFGGGGGGGB5>9CFGCFGG<**CBF=*:7EEG=FGF9?+5DFF967;54@G6DBG=>G::<+.0:FF?<><<0:GG*48()(65?7*(46)5)444(-:0DE*23))-).).5+-(-(,-797>B2<:((-8?*-:9
@M03364:396:000000000-C9LGT:1:1101:18905:2160 2:N:0:10
GGACTACTAGGGTATCTAATCCTGTTTGCTCCCCACGCTTTCGTGCCTCAGTGTCAGTTACAGTCCAGAAAGCCGCCTTCGCTACTGGTGTTCCTCCTAATATCTACGCATTTCACCGCTACACTAGGAATTCCACTTTCCTCTCCTGCACTCAAGTCTCCCAGTTTCAAGAGCTTACTACGGTTAAGCCGTAGCCTTTCACTCCTGACTTAAGAGACCACCTACGCACCCTTTACGCCCAATCATTCCGGATAACGCTTGCCACCTCCGTATTACCCCGGCTGCTTGCCCGTATTTGGCC
+
CCCCCGGGGGGGGGGGGGGGGGGGGGGGGGGGGGGGGGGGGGGGGGGGGGGGGGGGGGFGGGGGGGGGGGGGGGGGGGGGGGEGGGGGFGGGGGGGGGGGGFGGGGGGGGGGGGGGGGGGGGGGGGGGGGGGGGGGGFGGGGGFGGGFGFGFFB8DFGGGGGFGGGGGGGGA:DEDF?FFGGDFEE,;DDEGGGGGGGGGFECCGFF7CCEC7CF@5@FG>C8@83:9@CABDFEADFCF*5>B/*9C@C/8<07;;:117;5;FGD(/4=7@EECE,(4(239BD)58()4,3(/9*.>F
@M03364:396:000000000-C9LGT:1:1101:21150:2168 2:N:0:10
GGACTACTGGGGTATCTAATCCTGTTTGCTCCCCACGCTTTCGAGCCTCAGCGTCAGTTACAGTCCAGAGAAGCGCCTTCGCCACTGGTGTTCTTCCTAATCTCTACGCATTTCACCGCTACACTAGGAATTCCCTTCTCCTCTCCTGCACTCTAGACTTCCAGTTTGAAATGCAGCACCCAAGTTAAGCCCGGGTATTTCACATCTCACTTACAAATCCGCCTACGCTCCCCTTACGCCCAGTAAATCCGGACCACGCTTGCCCCCTACGTATTACCGCGGCTTCTGGCACGTCTGTAGC
+
CCCCCGGGGGGGGDGGGGCGFGFEFGGDFFGGGGGGGGGEGGG<@FGGGFGGGGGG:CF<FEGGGGGG9E,FAECFGGCGGGGGG8FGEFGGGDEFGGEFGGGGGFGGGEGGFGGGGGGGGGGG,EFGG9FFFFGAFEFGGGFD=FFCEDEED6DD,@8,EFFGGFGAEG9,<D*A8DFF86@FGD,;BDGGGGECCFFGGEGE>FBC=CEF5+,395DFAGAFAC4B=D@2(7:3;DECG1=@+)).@<D9;@6;F0;6?<8.*/99(84:)5:<<<6>((7;(.-))2,513-))/)*:
@M03364:396:000000000-C9LGT:1:1101:14713:2201 2:N:0:10
GGACTACCAGGGTTTCTAATCCTGTTCGCTCCCCACGCTTTCGCTCCTCAGCGTCAGTAACGGCCCAGAGACCTGCCTTCGCCATTGGTGTTCTTCCCGATATCTACACATTCCACCGTTACACCGGGAATTCCAGTCTCCCCTACCGCACTCAAGCCCGCCCGTACCCGGCGCGGATCCACCGTTAAGCGATGGACTTTCACACCGGACGCGCCGAACCGCCTACGAGCCCTTTCCGCCCAATAAATCCGGATCACGCTTGCACCCTACGTATTACCGCGGCTGCTGGCCCGTCTGTCGC
+
CCCCCGGGGGGGGGGGGGFGGGG@FGGGGGGGGGGGGGGGGGGGGGGGGGGGGGGGGGGGGGGGGGGGGGGGGGGGGGGGGGGGGFGGGGGGGGGGGGGGGGGGGGGGGGGGGGGGGGGDEGGGGGGGGEEGGGGEGGGGGGGFGGGCEDGFGFCFGGGGGGFGGGGGGGGGDGFG5;EGFFGCFC<:AC:57=CEGGGGGFGEGFF>(C9E6):7D9EG>G>??F?:6D>BBBF)9?GEG?<294-<FFD96:0?F???F:@7CFG38:48).8)6<:91(9(((,)5(23990))/-11
@M03364:396:000000000-C9LGT:1:1101:18452:2231 2:N:0:10
GGACTACTAAGGTATCTAATCCTGTTTGCTCCCCACGCTTTCGTGCCTGAGCGTCAGTTATGGTCCAGAAAGCCGCCTTCGCTACTGGTATTCCTTTGAATCTCTACGCATTTCACCGCTACACTCAAAGTTCTACTTTCCTCTCCCACACTCTAGCCTAGCAGTTTCAAAAGCAGCTCCGAAGTTTAGCCTCGGAATTTCACTTCTGACTTGCTTGGCCGCCTGCGCACCCTTTACACCCAGTAAATCCGGATAACGCTTGCTCCCTACGTATTCCCGCGGCTGCTGGCACGTATTTAGC
+
CCCCCGGGF9FGGGGGGGGGGGGGGGGGGGGGGGGGGGGGGGGFFGGGGGFGGGGGGGGGGGGGGGGGGGGGFGGGGGGGGGGGGGGGEGGGGGGGGGGGGGGGGGCGGGGGGGGFGGGGGGFGGGGGGGGGGGGGG=DFGGFFGGGGGEEDGFGFGGGGFGFGGGGGGGGGFGFGGFGGGG6:E,,2=<DGGGEE9EGGGFGFGFFEFGB<5F77CDGG=D=)7>>B:D=D=3BEF?GFG@@E6<C5CF89;DD366><(1=4;<83).4..6>222-(7;>;9(44:?1<?..*)*)2*
@M03364:396:000000000-C9LGT:1:1101:19763:2245 2:N:0:10
GGACTACACGGGTTTCTAATCCTGTTTGCTCCCCACGCTTTCGAGCCTCAACGTCAGTTGCCGTCCAGTAAGCCGCCTTCGCCACCGGTGTTCCTCCTGATATCTACGCATTTCACCGCTACACCAGGAATTCCGCTTACCCCTCCGGTACTCTAGTCCGACAGTTTCCAAAGCAGTCCGGGGGTTGAGCCCCCGCCTTTCACTTCAGACTTGCTGAACCGTCTACGCTCCCTTTACACCCAGTAAATCCGGATCACGCTTGCCCCCTACGTATTCCCGCGGCTGCTGGCACGTCGTTCGC
+
CCCCCGGGGGGGGGGGGGGGGGG9FGGGGGGGGGGGGGGGGGGGGGGGGG@FGGGGGGGFGGGGGGGGGGGGGGGGGGGGGGFGEGGGFGGGGGGGGGGGGGGGGGGGGGGGGGGGGGGGGGGGGGGGGGGGGGGGGGGGGGGFGGGD3@EEFEDFDFGG>FEGGGGGGGG9;:CGGFGGGDG>EEFEFGCGGEEGDGGGG?FFFFF93;@FAF99FBFG>>:03<<@?G>F?FD)<AFGG<BFF<A<F*12<?(4F(:6??::FGD>?F?:26:24026(2999:?:2?(5:?(.<..C7
@M03364:396:000000000-C9LGT:1:1101:14772:2251 2:N:0:10
GGACTACAAGGGTTTCTAATCCTGTTCGCTACCCATGCTTTCGAGCCTCAGCGTCAGTTGCAGACCAGAGAGCCGCCTTCGCCACTGGTGTTCTTCCATATATCTACGCATTCCACCGCTACACATGGAGTTCCACTCTCCTCTTCTGCACTCACGAAGGACAGTTTCCGAAGCAGTTCCCCGGTTAAGCCGGGGGCTTTCACTTCAGACTTCTCTTTCCGCCTGCGCTCGCTTTCCGCCCAATAAATCCTGACAACGCTTGCCACCTACGTATTACCGCCGCTGCTGGCACGTACTCCGC
+
CCCCCGGGFGGGGFGFGGGGGGGGGFGGEGEGGGFGGGGFFGGGGGGGGGGGGGGGGEDGDFG9FGFGFGC@FFGFGGGGGGGGGGGC:AEE@AE?FGCDAFGGAFGGGEGGAFFGGGGGGGGGCFGGEEFFFGCFGGFGGGGFGGGAEFF5=8+;+8CEFGFGGGGGGGGEFD86EFFFDGD:BE+:;FGGGCGGGGDEC<FECFF9CGFG3:F?C?EFFD@F183>(>>080826?EGG?(.)4)6@F*44:))79B?:?FF*@C<(::1,)5):?39(4792905>F0)(.()0*(19
@M03364:396:000000000-C9LGT:1:1101:22343:2285 2:N:0:10
GGACTACTGGGGTATCTAATCCTGTTCGCTCCCCACGCTTTCGCTCCTCAGCGTCAGTAACGGCCCAGAGACCTGCCTTCGCCATTGGTGTTCTTCCCGATATCTACACATTCCACCGTTACACCGGGAATTCCAGTCTCCCCTACCGCACTCAAGCCCGCCCGTACCCGGCGCGGATCCCCCGTTCAGCGATGGACTTTCACACCGGACGCGCCGAACCGCCTACGCGCCCTTTACGCCCAATCAATCCGACTACGCCTTGCCCCCGACGTATTCACCCCGCTCCTGGCCGTTCCTCCGC
+
CCCCCFFGGF<CGGGGFGGGGGGGGGGFGGGGGG8BFEEGGGGGG,FD@BEFGGFD,CFFGGEGFGDGFGGFFEFGGGFGGGGDCAEGADGGGGGGFGGGCG6F;;FGFGGG>FGGGGGGGECFGGEF@FGFGGF9E>=FF6C68DG=E5F5D=FB,DEG6>59F7CE698>BCAG:?C?,A1<C8,4AD=35>8**<<<C5C<<:B(2>>57)1,1(::6<9??F4),)-4-8>)),;CE?(.0).)1*)((,(.)(-.,,+(22)((---(-(4)3)4(449((.4(,4(((()*/(/1
@M03364:396:000000000-C9LGT:1:1101:22383:2329 2:N:0:10
GGACTACTGGGGTATCTAATCCTGTTTGCTCCCCACGCTTTCGTGCCTCAGTGTCATTTACAGTCCAGGCGGCCGCCTTCGCCGCTGGTGTTCTTCCACATCTCTACGCATTTTACCGCTACACATGAAGTTCCACCGCCCTCTCCTGTCCTCAAGCCGTGCAGTTTCCAAAGCCTGAACCGGTTGTGCCGGTCCCTTTTACTTCAGACCTGACCAGCCGCCTTCCCACCCTGTACGCCCCGTACTTCCGTCAACCCACTGCCCCCTCCGTTATACCCCGGCCGCTAGGCCGTAGTTCGCC
+
B@CC@FFFEF@@F7EC@FE@FGA@F,C,C6E<DFFGDCFCDGCE@FF,C<@CFGGG,CECAGG6CCFE<EG@FGCFGFGCDFGC@7CFGGGCFFFFD99BFFFGCFE7FDEE,,@CFGEC+>=B@>=5<?8CFF;CFF+FFD8*==@,3*@D,:+9C8>C+@?DFGFGGA,3@:57,;C?C:C5B**0;?8))=:FC?CF,.,*=8CC)*5*()0)/6*:150()*/*(*4((569(3::1(((),.-*9*.(4<()-2(..2(12)(-(-)(,-).+((-(,-(((,((((-4(0/*(19
@M03364:396:000000000-C9LGT:1:1101:7913:2337 2:N:0:10
GGACTACTGGGGTTTCTAATCCTGTTCGCTCCCCTAGCTTTCGCGCCTCAGCGTCAGTCGTGGCCCAGAAGGCCGCCTTCGCCACCGGTGTTCTTCCAAATATCTGCGCATTCCACCGCTACACTTGGAATTCCGCCTTCCCCTACCAGACTCAAGCCTGTCGGTATCGGGACCGGGCGGGGGTTGAGCCCCCGGATTTTAGTCCCGCCCTAGCAGGCCGCCTACGCGCCCTTTACGCCCAATGAATCCGGATAACCGCAGCCCCCTACGATCTACCTCGGCTGCTTGCACGTAGTTTGCC
+
CCCCCGGGGGFGFGGGGGFGGGGGGGGGGGGGGGGGGGGGGGGGGGGGGGGGGGGDGFFEGGGGGGGGG8FGGGGGGGGGGGGGGGGGCFGGGFFGGGGGGGGGGGGGGGGGFGGGGGGGGGGGGGGGGGGGGGGDEFGGGGGFGGGFDFGFGEDFGGGGGGAGGEGGGGGGFF9GGFEC2CG>EE?5FF=9DGG5789+0(<>CFE((97FBF72>3CE>GF::*459)3-276A?FGG*4(4/).<?G)(:(44)((((-28GGC(3((((.64<+.((3428:656241.((0/0)*2
@M03364:396:000000000-C9LGT:1:1101:22469:2339 2:N:0:10
GGACTACTAGGGTATCTAATCCTGTTTGCTCCCCACGCTTTCGTGCCTCAGTGTCAGTTACAGTCCAGAAAGCCGCCTTCGCTACTGGCGTTCCTCCTAATATCTACGCATTTCACCGCTACACTAGGAATTCCACTTTCCTCTCCTGCACTCAAGTTTCCCAGTTTCAAGAGCTTACTACGGTTAAGCCGTAGCCTTTCACTCCTGACTTACGAAACCACCTACGCACCCTTTACGCCCAGTCAATCCGGATAACGCTAGCCCCCTACGTATTATCCCCGCTGCTTGCCCGTAATTCGCC
+
CCCCCGGGGGGGGGGGGFGGGGGGGFGGGGGGGGGGGGGGGGGGGGGGGGGGGGGGGGGGGFGGGGGGGFFFGGGGGGGGGGFFGGGG,@FGGGGGFGGGGGGGDGGGGGGGGGGGGGGGGGGGGGFGGGGGGGGGGGFGGGGFGGGG8DGDDDGF4@EF>FFGGGGGGGF,:FEG8DGEGGD@E=C;DF6++@EEDFGCCE;AGFF7@F7959*:CA>,8D474*)/:D=:@FF*5@5F<((.46?CFD)//;);:660..B@GG3,((2))56).+.(49(70)64-,43,--)9*(*1
@M03364:396:000000000-C9LGT:1:1101:6993:2376 2:N:0:10
GGACTACTAGGGTTTCTAATCCTATTTGCTCCCCACGCTTTCGTGCCTCAGCGTCAGGTACAGGCCAGGCGGCCGCCTTCGCCGCTGGTGTTCTTCCACATCTCTACGCATTTTACCGCTACACATGGAGTTCCACCGCCCTCTCCTGTCCTCAAGCCGTGCAGTTTCCAAAGCCTGAACCGGTTGAGCCGGTCCCTTTACCTCAGGCTTTCAACGCCCGCCGCGCCCCCCTTTAGCCCCCACCTGTCGGTCACCGCCTGCCCCCCTACTATTTTCCCCGCCTGCAGTCCCGCGGTTCCCC
+
CCCCCGGGGGGGFGGGGGGGGGF9FGGGGGGGGGGGGGGGGGGGGGGGGGGFFEGGE8FGGGGGDGFFFGGGDGGGGGGGGGGGGGGGFFGCFF;FFGGGGGCFGGGCGGGG9FCFFEGGGGGGGCFFF,3AFGGFG:>CGGF?DFF@EDFE>CDAFCC7>>?FFFGGFFFFFC=CFFGGFGGFE*C@FFG:C?EF;CF7A)5)*)),,940)+5(),3/6801(8-86D1(8))).);8*(,()(-.)9/((,)()(-,((*,98)(,).))-)..+,-,-8(((,).))((,(..).2*
@M03364:396:000000000-C9LGT:1:1101:21268:2387 2:N:0:10
GGACTACCAGGGTATCTAATCCTGTTCGCTCCCCACGCTTTCGCTCCTCAGCGTCAGTAACGGCCCAGAGACCTGCCTTCGCCATTGGTGTTCTTCCCGATATCTACACATTCCACCGTTACACCGGGAATTCCAGTCTCCCCTACCGCACTCCAGCCCGCCCGTACCCGGCGCAGATCCACCGTTCGGCGATGGACTTTCACACCGGACGCGACGAACCGCCTACGAGCCCTTTACGCCCACTAACTCCGGATCACACTCGCACCCTACGTATTCCCGCGGCTTCCTGCCCGTCCGTTGC
+
CCCCCGGGGGGGGGGGGGGGGGGGGGGGGGGGGGGGGGGGGGGGGGGGGGGGGGGFEGGGGGGGGGGGGGGGGGGGGGGGGGGEGGGGEGGGGFFGGGGGGGGFGGGGGGGG9FGGGGGGGGGGGDGGGGGGFGGCF7=FGGGFFGCCEDGFGB6;FGGGGGFGF8CEGGGGFGFGDFGG6F<:CE,5BD895EGGCC?GGFGFF5>2(94C3)2-99EEBDF6<8,.(14?(8?>DFGGGF(:?>()1>7><((4<)..(-2(1:D6,3(.)).)-0(-,-76(4,)6706,,-))8)11
@M03364:396:000000000-C9LGT:1:1101:12367:2394 2:N:0:10
GGACTACCGGGGTTTCTAATCCTGTTTGCTCCCCACGCTTTCGAGCCTCAGCGTCAGTTACAGTCCAGAGAAGCGCCTTCGCCACTGGTGTTCTTCCTAATCTCTACGCATTTCACCGCTACACTAGGAATTCCCTTCTCCTCTCCTGCACTCTAGCCTTCCAGTTTGAAATGCAGCACTCAGGTTAAGCCCGAGTATTTCACATCTCACTTAAAAATCCGCCTACGCTCCCTTTACGCCCAGTAAATCCGGACAACGCTCGCCCCCTACGTATTACCGCGGCTGCTGGCACGTCGTTAGC
+
CCCCCGGGGGGGGGGGGGGGGGGGGGGGGGGGGGGGGGGGGGGGGGGGGGGGGGGGGGGFGGGGGGGGGGGGGGGGGGGGGGGGGGGGFFGGGGGGGGGGGGGGGGGGGGGGGGGGGGGGGGGGEGGGGGGGGGFFDFFGGGGFGGGGGFGFG5DF,DDGGGFFFFGGGGGGFGFGGFGGGCFGGG,:BFEGDGGGGGGGGFGFCF>E;=EGF+5/;7@F>GFFDE@?(?@B@BFFFFGGGFFEFCC<ACD0?B(6FFFBFFGB5CD>:F:.).3)6E:>6;B>6?:4:<0<:4(08)47?
@M03364:396:000000000-C9LGT:1:1101:22390:2438 2:N:0:10
GGACTACTGGGGTTTCTAATCCTGTTCGCTCCCCACGCTTTCGCTCCTCAGCGTCAGTAACGGCCCAGAGACCTGCCTTCGCCACTGGTGTTCTTCCCGATATCTACACATTCCACCGTTACACCGGGAATTCCAGTCTCCCCTACCGCACTCCAGCCCGCCCGTACCCGGCGCAGATCCACCGTTAGGCGCTGGACTTTCCCACCGGACGCGACGAACCGCCTCCGCACCCTTTCCGCCCAATAACTCCGGATACCCCTGGCACCCTACGACTTCCCGCGGCTGCTGGCCCGACTTCGGC
+
CCCCCGGGGGGGGGGGGGGGGGFFGFGGDFGGGGGGGGGGGGGGCFGGGGGGGGGGGGEGFEGEGGGGGG8FGGGGFGGGFGGG,EGGFGGGGGGGGGGGGGEGGGGGGGGGFGGGGG@DGGGGGDGGBCFFGGC<FDFGGGGFGGF6CBG5,)2;AFEGGGADG*@>3CEGFG2<CFCFC8CFGC*/;<:)95:=CFG7F):4DB>9194E(.?()(2:1<>?(23.(/(((.4)61EEC66(62))969-(-(.)(.4(-;(C>DB(4((-4-658123,-11(.:8::1(((.76(19
@M03364:396:000000000-C9LGT:1:1101:14401:2462 2:N:0:10
GGACTACTGGGGTATCTAATCCTGTTCGCTCCCCACGCTTTCGCTCCTCAGCGTCAGTAACGGCCCAGAGACCTGCCTTCGCCATTGGTGTTCTTCCCGATATCTACACATTCCACCGTTACACCGGGAATTCCAGTCTCCCCTACCGCACTCCAGCCCGCCCGTACCCGGCGCAGATCCCCCGTTAGGCGATGGACTTTCACACCGGACGCGACGAACCGCCTACGAGCCCTTTACGCCCAATAAATCCGGATAACGCTCGCACCCTACGTATTACCGCGGCGGCTGGCACGTCTTTAGC
+
CCCCCGGGGGGGGFFGGGGGGGGGGGGGGGGGGGGGGGGGGGGGGGGGGGGGGGGGGGGGGGGGGGGGGGGGGGGGGGGGGGGGGGGGFGGGGGGGGGGGGGGGGGGGGGGGGFFGGGGGGGGGGGGGCGGGGGGGGD=FGGEFGGGEGBGAGFGFGGGGGGFGGGGGGDGGFGFGEFGG,ADGGG78A?39CEGGGGGGGEGFGFFFFGBG>)C,99EEBGFFFE?38G>F7<7>AFGGGF(392)-@GD;:4<AF39,14:->E::(8:8)534:C,(-(4((332(,4<4:(0.*)2:
@M03364:396:000000000-C9LGT:1:1101:23834:2507 2:N:0:10
GGACTACTCGGGTTTCTAATCCTATTTGCTCCCCACGCTTTCGTGCCTCAGCGTCAGTTACTGTCTAGAAAGCCGCCTTCGCCACCGGTATTCCTCCATATATCTACGCATTTTACCGCTACACATGGAATTCTACTTTCCTCTCCGTACTCTAGCCTCCCAGTATCTAAGGCTTTATGGGGTTAAGCCCCACGCTTTCACCTTAAACTTAAAAGGCAGCCTACGCACCCTTTACTCCCAATCATTCCGGCTAACGCTCGCCCCCTACGTATTACCGCGGCTGCTGGCACGTAGTTGTCCC
+
CCCCCFGGGGGGEGGGGG9FGGGEGGGGGGGGGGGGGGGGGGGGGGGGGGGGGGGGGGGGGGGGGGGGGGFGGGGGGGGGGGGGGGGGGCGGGGGGGGGGGGGGGGGGGGEGDFFGGGGGGGGGFCFGGGGGGGGGG?CGGGGFFFG8DAEEFC?DGEGGG,:DFFGGGGGDD=DFGFFGGGGGGGGCFGGDCEG:D>FCGEDBF+=@;CEGC@75F)*=49EDDE9D>D9@EE>*17=+25():7EEFD),6@E6D7?FF(/3C8*,,().44<>(:99>>060)(-(5312:(***-:*
@M03364:396:000000000-C9LGT:1:1101:19189:2514 2:N:0:10
GGACTACTGGGGTATCTAATCCTGTTCGCTCCCCACGCTTTCGCTCCTCAGCGTCAGTAACGGCCCAGAGACCTGCCTTCGCCATTGGTGTTCTTCCCGATATCTACACATTCCACCGTTACACCGGGAATTCCAGTCTCCCCTACCACACTCCAGCCCGCCCGTACCCGGCGCAGATCCACCTTTAGGCGATGGACTTTCACACCGGACGCGACGAACCGCCTACGAGCCCTTTACGCCCACTCAATCCGGACAACCCTCGCCCCCTAACTCTTCACGCGGCTGCTGGCCCGTATTAGCC
+
CCCCCGGGGGFFGGGGGGGGGGGFGGGGGGGGGGGGGGGGGGGGGGG@EGCEGFGGFEEFFGFGGGGGDFAFFGGGGGGFGGGGEGGGFFGGGGGGGGGDGGGGGGGGGEGGGGEFGGB?CEDGGGGGEGFFFGGGGC8FFG>:DGG,@DFDF=DF@FGGGGFGEGGGGGGGBC=7**59<,;,,<888>:)8CGGGGFGGC@)>DA>()(*()24)3CC1C>0(*()-944(45:A1*:E?(2)40)9D3,((((0(-(,(*(7?C2:((.)-).-3,,((,7134).(.:9(()0*)**
@M03364:396:000000000-C9LGT:1:1101:21188:2531 2:N:0:10
GGACTACAGGGGTTTCTAATCCTGTTTGCTCCCCACGCTTTCGTGCCTCAGTGTCAGTTACAGTCCAGAAAGCCGCCTTCGCTACTGGTGTTCCTCCTAATATCTACGCATTTCACCGCTACACTAGGAATTCCACTTTCCTCTCCTGCACTCACGTCTCCCAGTTTCAAGAGCTTACTACGGTTAAGCCGTAGCCTTTCACTCCTGACTTAAGAGACCACCTACGCACCCTTTACGCCCCGTAAATCCGGATAACGCCAGCCCCCTACGTATTTCCCCGGCTGCTGGCCCGTAGTTCCCC
+
CCCCCGGGGGGGGGGGGGGGGGGFGGGGGGGGGGGGGGGGGGGGGGGGGGGGGGGGGGGGGGGGGGGGEEEGGGGGGGGGGGGGGGGGFGGGGGGGGGGGGGGGGGGGGGGGGGGGGGGGGGGGGFGGGGGGGGGGFEDGGGFFGGGFGFGFFD+;EEFGGGFGF;FGGGGA9DEGGFGGGGGFG>8;DF8;CEGGGGGGAE9CFF>*:CEG=+=6FDGGFG:=465:>?=55@=C@?EG*6<(2/7?FG)68<)750(613;6DG76?03)).))6+44(((-87),(,491(,.*1)*2
@M03364:396:000000000-C9LGT:1:1101:11427:2544 2:N:0:10
GGACTACCAGGGTTTCTAATCCTGTTCGCTCCCCACGCTTTCGCTCCTCAGCGTCAGTAACGGCCCAGAGACCTGCCTTCGCCATTGGTGTTCTTCCCGATATCTACACATTCCACCGTTACACCGGGAATTCCAGTCTCCCCTACCGCACTCCAGCCCGCCCGTACCCGGCGCAGATCCACCGTTAGGCGATGGACTTTCACACCGGACGCGACGAACCGCCTACGAGCCCTTTACGCCCACTAAATCCGGCTCACGCTTGCACCCTACGTATTACCCCGGCTGCCGGCACGTCGTTCGC
+
CCCCCGGGGGGGG?@GGGGGGGGGGGGGGGGGGGGGGGGGGGGGGGGGGGGGGGGGGGGFGGGGGGGG@FFGGGGGGGGGGGGGGEGGFGGDFEFGGGGGGGGGGGGGGGGGGGGGGGFGGGGGGGGG>F@FGFAAF@@FGCEFGGGEGEGFFDGFGGGGGGFGGEGGGGGGFC4D5AFGFGGFFG75AFE<<GGGFGFFG<G3DBDB9DFG>>G>D>GGBCB60;478DFFBF7BFFGGG<(,/:?AFGG>,((.@:6?06F)0CD?B:(.5:(:)0(-(-,244,(1907?4-)))(97
@M03364:396:000000000-C9LGT:1:1101:10580:2551 2:N:0:10
GGACTACCAGGGTTTCTAATCCCGTTTGCTCCCCTGGCTTTCGCGCCTCAGCGTCAGTTGTCGTCCAGAAAGCCGCTTTCGCCACTGGTGTTCCTCCTAATATCTACGCATTTCACCGCTACACTAGGAATTCCACTTTCCTCTCCTGCACTCAAGTTTCCCAGTTTCAAGAGCTTACTACGGTTGAGCCGTAGCCTTTCACTCCTGACTTAAGAAACCACCTACGCACCCTTTACGCCCAGTAACTCCGGATAACGCTAGCCCCCTACGTATTACCGCGGCCGCTTGCACTTAGTTCACC
+
CCCCCGGGGGGGGGGGGGGGGGGGGGGGGGGGGGGGGGGGGGGGGGGGGGCGGGGGGGGGGGGGGGGGGGGGGGGGGGGGGGGGGGGGGGGGGGGGGGGGGGGGGGGGGGGGGGGGGGGGGGGGGGGGFGGGGGGGGGGGGGGFGEFFEDF5=DGDAEFGEGFGGGGGFGGGFGEGFFGGGEG@CED@FFGDDGGCGGGGGADCFFFFFCEA7=D4>BGFBGF2515/8?@:3>==@>ED:136C)97FG)2?@))::8(./2(1CC0<?<2)(.)6*4-4>((7(4?:77))-6966)*2
@M03364:396:000000000-C9LGT:1:1101:21573:2567 2:N:0:10
GGACTACTAGGGTATCTAATCCTGTTTGCTCCCCACGCTTTCGAGCCTCAGCGTCAGTTACAGTCCAGAGAATCGCCTTCGCCACTGGTGTTCTTCCTAATCTCTACGCATTTCACCGCTACACTAGGAATTCCATTCTCCTCTCCTGCACTCTAGCCTTCCAGTTTGAAATGCAGCACCCAAGTTGAGCCTGGGTATTTCACATCTCACTTAAAAGTCCGCCTACGCTCCCTTTACGCCCAGTAAAACCGGACAACGCCCGCACCCTACGTAGTACCGCGGCTGATGGCACGTAGTTCGC
+
CCCCCGGGCGGGGGGGGGGGGGGGGGGGGGGGGGGGGGGGGGGCFGGGGGGGGGGGDFGGGGGGGGGGGFGC<FGGGGGGGGGGGGGGEGGGGGGGGGGGGFGGGFGGGGGEGGGGGGGGGEGGGFGGGGGGGGFAF,+CE=D9DG98EF=*,0DB,4=@9FFFGGGFGGFGFGFG8FGGGCGDGG<EFGFFFGG8DFGGFEGF7;+*;FEGC+,1+3EFACDFFF=?>*9=BEFFCAGGG995+5**2:52(,60A(:1.6C()39((4442(4)6349(117(()),.(51:.0.8)9)
@M03364:396:000000000-C9LGT:1:1101:22625:2569 2:N:0:10
GGACTACCGGGGTATCTAATCCTGTTTGCTCCCCACGCTTTCGTGCCTCAGCGTCAGTTACAGTCCAGCAAGTCGCCTTCGCCACTGGTGTTCCTCCTAATATCTACGCATTTCACCGCTACACTAGGAATTCCACTTGCCTCTCCTGCACTCACGGAAAACAGTTTCAAATGCACCCCCCAGGTTAAGCCCGGGTATTTCACATCTGACTTGCTTTTCCGCCTACGCACCCTTTACGCCCAGTAATTCCGGACCACTCTTGCCCCCTACGTATTACCGCCGCGTCTGGCCCCTAGTTCGC
+
CCCCCGGGGGGGGGGGGGGFFGGGGGGGGGGGGGGGGGGGGGGGGGGGGGGGGGGGCFFGGGGGGGGGGGGGGGGGGGGAFGGGGGGGGGGGGGGGGGGGGGGGGGGGGGGGGGGGGGGGGGGGCGGGGGGGGGGGF9DGGGGFGGG,DFGFFD+;CEGGGGFFFGGGGGGGFFDFFDGGGCDEGF,8;@DDGGGGGGGGGEFC@FFE*=EGE8,8C=CE@4@@>82B6D@0;@@7C18FG;(/+)97AD8B039:F(()))3.CFD0-40()-.46+4904904((,().((((09*)15
@M03364:396:000000000-C9LGT:1:1101:14848:2587 2:N:0:10
GGACTACTCGGGTATCTAATCCTGTTCGCTCCCCACGCTTTCGCTCCTCAGCGTCAGTAACGGCCCAGAGACCTGCCTTCGCCATTGGTGTTCTTCCCGATATCTACACATTCCACCGTTACACCGGGAATTCCAGTCTCCCCTACCGCACTCAAGCCCGCCCGTACCCGGCGCGGATCCACCGTTAAGCGATGGACTTTCACACCGGACGCGACGAACCGCCTACGAGCCCTTTACGCCCAATAAATCCGGATAACGCTTCCCCCCTCCGTATTACCGCGGCCGCTGGCCCGGAGTTAGC
+
CCCCCGGGGGGGGGGGGGGGGGGCGGGGGGGGGGGGGGGGGGGGEGGGGGGGGGGGEGGGGGGGGGGGGGGGGGGGGGGGGGGGCEGGGFGGGGFGGFGGGGGGGGGFGGGGGGGGGGGDEGGGGGFGDEGGGGGBFGFGGDGFGGGGGFGFGFGFDGFGGGDGGGGGGCGGFGFG5?EGCFGBFG72@C*:<EEFFGFFFFGFGFE;9D>GF):9)(::9CB??F?3:C>F2<7<A?EGGFFB63<<FF),33?AFFFF:(3(9CD2-(-4,.32<F?>1;>((433((.,,(,).))02
@M03364:396:000000000-C9LGT:1:1101:24254:2608 2:N:0:10
GGACTACTAGGGTATCTAATCCTGTTTGCTCCCCACGCTTTCGAGCCTCAGCGTCAGTTACAGTCCAGAGAATCGCCTTCGCCACTGGTGTTCTTCCTAATCTCTACGCATTTCACCGCTACACTAGGAATTCCATTCTCCTCTCCTGCACTCTAGACTTCCAGTTTGAAATGCAGCACCCAAGTTGAGCCCGGGTATTTCACATCTCACTTAAAAGTCCGCCTACGCTCCCTTTACGCCCAGTAAATCCGGACCACGCCCGCCACCTACGTATTACCGCGGCTGCTGGCACTGCTTCAGC
+
CCCCCGGGGGGGGGGGGGGGGGGFEGGGGGGGGGGGGGGGGGGGGGGGGGGGGGGGGGGGGGGGGGGGGGGGGGGGGGGGGGGGGGGGFFGGGGGGGGGGGGGGCGGFGGGGGGGGGGGGGGGG9@FGGGGGGGGGGF=CFGFFGGG8FFGFEEFFGGGGCGFGGGGDGGGGFDE88DFGEFG@EG3;3=8=CEECDFGGGFGEGFAA7DEGF9,9DFGFDGAFF>):9C9BBEF4>2EFF=BF6>*9BF22(:(=FDF(69CB)=F1>B?254:.6<(46;96(4282:B8((.*1*)2;
@M03364:396:000000000-C9LGT:1:1101:8222:2611 2:N:0:10
GGACTACTAGGGTTTCTAATCCTGTTTGCTCCCCACGCTTTCGTGCCTGAGCGTCAGTTATGGTCCAGAAAGCCGCCTTCGCTACTGGTATTCCTTTGAATCTCTACGCATTTCACCGCTACACTAGGAATTCTGCTTTCCCCTCCTGCACTCTAGATATCCAGTTTGGAATGCAGCCCCCAGGTTAAGCCCGGGTATTTCACATCCCACTTAATTATCCACCTACGCTCCCTTTACGCCCAGTAACTCCGGATCACGCTTGCTCCCTACGTATTACCGCGGCTGCTGGCACGTCTTTCGC
+
CCCCCFFGGGGGDGGGGF9AFCFGGGGFGGGGDGGGEGGGGGGFGG?EEFGGGGGGGFFDFGFGGGFGFCEFFGGGFGGGGGFG@FFF<9FFFGFGFGGGGEFEEGGGGGGGGGGGGGGGG@9FEDFFCEFFGGGGGGFF9DFFDGGGGFGEA8F+,@E,@9CDGFGC>=EGFGEGC?+@EEGEFG96=FFCG+8@CCDFGCGEC6C):FDG5B3057==7C2>B60@:;>92>34;=8<FDDF@7))27796;((;;@FFFF);F86)3(4?)466+-3(-69>?0)4:48?8(.894<C
@M03364:396:000000000-C9LGT:1:1101:18238:2621 2:N:0:10
GGACTACCAGGGTTTCTAATCCTGTTCGCTCCCCACGCTTTCGCTCCTCAGCGTCAGTAACGGCCCAGAGACCTGCCTTCGCCATTGGTGTTCTTCCCGATATCTACACATTCCACCGTTACACCGGGAATTCCAGTCTCCCCTACCGCACTCAAGCCCGCCCGTACCCGGCGCGGATCCACCGTTAAGCGATGGACTTTCCCACCGGACGCGCCGACCCGCCTACGAGCCCTTTCCGCCCAATCAATCCGGATCACGCTTGCCCCCTACGCATTACCCCGGCTGCTGGCACGTCGTTCGC
+
CCCCCGGGGGGGGGGGGGGGGGGGGGGGGGGGGGGGGGGGGGGGGGGGGGGGGGGGGGGGGGGGGGGGGGGGFGGGGGGGGGGDCFGGAFGGGGFGFGGGGDGGGGGGGGGGGGGGGGGG=FGGGGGEGGGGGGGCFGFGGGGFGGGGGFGFF0AFFGGGGGFD7BCEGG>E>@AC?5=E<FFCFG*6AFC35=CCFGFEG)?<FEB((17=>58-7-:E>GF:1@(0(/7?(.0).,;?G::B4.)6@GG0(2(4<1:<24*4F>C181(((,,)63.,-29>9:))22373.-..)(1/
@M03364:396:000000000-C9LGT:1:1101:21712:2626 2:N:0:10
GGACTACTCGGGTATCTAATCCTGTTTGCTCCCCACGCTTTCGTGCCTCAGTGTCAGTTACAGTCCAGAAAGCCGCCTTCGCTACTGGTGTTCCTCCTAATATCTACGCATTTCACCGCTACACTAGGAATTCCACTTTCCTCTCCTGCACTCAAGTTTCCCAGTTTCAAGAGCTTACTACGGTTGAGCCGTAGCCTTTCACTCCTGACTTAAGAAACCACCTCCCCACCCTTTACGCCCAGTAAATCCGGATAACGCCACACCCCTCCGTCTTACCCCGGCTGCTGGCACGGAGTTCGCC
+
CCCCCGGGGGGGGGGGGGFGGGGFGGGGGGGGGGGGGGGGGGGGGGGGGGGFFGGGGGGGGFGGGGGGGFGGGGGGGGGGGG:?FGGGFGGGGGGGGGGGGGGGGGGGGGGGGGGGGGGGGGGG;FGGGGGGGGGGGGFGFFGFGGGD?FFDFD=D9D8CFGFGGGGGG8E9DFD6BFG,@CCBE8D:DD6=D>EGGEGAF@;:CA@71+3@*+,398D,:?))0*0*5C>42>*99=GG*86C+75CFG)30(7;>2(6((=1C87(/-4(425<7+-(4>04824(-(,,((475*,7C
@M03364:396:000000000-C9LGT:1:1101:22788:2629 2:N:0:10
GGACTACTAGGGTTTCTAATCCTGTTTGCTCCCCACGCTTTCGTGCCTCAGTGTCAGTTACAGTCCAGAAAGCCGCCTTCGCTACTGGTGTTCCTCCTAATATCTACGCATTTCACCGCTACACTAGGAATTCCACTTTCCTCTCCTGCACTCAAGTTTCCCAGTTTCAAGAGCTTACTACGGTTGAGCCGTAGCCTTTCACTCCTGACTTACAAAACCCCCTACTCACCCTTTACGCCCAGTACATCCGTATAACGCTAGCCCCCTCCGTATTACCTCGGCTGCTGGCACGCACTTCGCC
+
CCCCCGGGCGGFFCBFFGFGE<C,CCGFCGGGFGGG@FGGGGDFGFGGGGC<FFGCFFFFGGGGG@EFGCGGFGGGGEGGGGFEGGGGGGGFGGGGCG<FGEEF8E9<CE@FGFGGGGEGGGGGF8FFGCFFFFFGG?DEFF=1=EGCFFEDFD0D,47@9EFGGGGGGGGD;==F89,,@EDFCC>:D,6=C=D9CCF72;8>785*0=*EE+5*0=C*);842,)1./<=:>*A)6=7*854+117):2(6=))),,(.(565CD((.,,66).6+)-(48((...214((-(.//(19
@M03364:396:000000000-C9LGT:1:1101:20872:2662 2:N:0:10
GGACTACTGGGGTTTCTAATCCTGTTCGCTCCCCTAGCTTTCGCGCCTCAGCGTCAGTCGTGGCCCAGAAGGCCGCCTTCGCCACCGGTGTTCTTCCCGATATCTGCGCATTCCACCGCTACACCGGGAATTCCGCCTTCCCCTGCCAGACTCAAGCCGGCCGGTATCGGGAGCGGACGGGGGTTGAGCCCCCGGATTTGACTCCCGACCAGGCTGGCCGCCTACCCCCGCCTTACGCCCCATTAATCCGGATAACGCCTGCCCCCTACGTATTACCCCGGCCGCTTGCCCGTGGTTCCCC
+
CCCCCGGFGGGGGGGGGGGGGGGFGGGGGGGGGGGGGGGGGGGGGGGGGGGGGGGGGGGGGGGGGGGGGGGGGGGGGGGGGGGGGGGGGGFGGGGGGGGGGGGGGGGGGGGGGGGGGGGGGGGGGGGGGGGGGGGGCFGGGGGFGGG6FFGFFFGFCGGGGGFGG7?FGGG*8FBG7>EGGGGCEC,.9@FGCGG55CEGC60:CFDB0C056FE1D?C5,9,-1*()-/4(,4254<CG*4,)0..)1)1-3?)))(((-.23CC)(.((,48)).0-(-((((,(4((,4-(-07*(*2
@M03364:396:000000000-C9LGT:1:1101:16833:2665 2:N:0:10
GGATACTAGGGTTTCTAATCCTGTTCGCTCCCCTAGCTTTCGCGCCTCAGCGTCAGTCGTGGCCCAGAAGGCCGCCTTCGCCACCGGTGTTCTTCCCGATATCTGCGCATTCCACCGCTACACCGGGAATTCCGCCTTCCCCTTCCAGACTCCAGCCGGCCGGTATCGGGAGCGGACGGGGGTTGGGCCCCCGGATTTGACTCCCGACCAGGCTGCCCGCCCACCCGCGCCTTCCTCCCACTGACACCGGCTCACGCTTACCCCCCCCCTATTACCCCGCCCCCTTGCCCACTGTTTCCCC
+
CCCC,C9CCFGFGGGGGGGGFDF,FFEC6EFGGFDFFEFGGGGGDGEGGG@FFGEEECFFGGG<FGGFGGGGGEDG7FF<FF=CFCFC>:FG?EEGGGCFEGG,9E:B:BFGG<EG+C86C,@EEGEFGGGCFFGGG+=FGG8:CFFCF@@5,3+;@85@C<9C:BFGGE:>:<>)>38C/*)1**28FCE59:*/96++34<3D)77()453)*(*4*24)-4(2,77/(-4)()).;**44))))4<C)(())(0,((),38959134(,4)66(*7((-((,(((,))(().*11)0*
@M03364:396:000000000-C9LGT:1:1101:21204:2672 2:N:0:10
GGACTACCAGGGTATCTAATCCTGTTCGCTACCCATGCTTTCGAGCCTCAGCGTCAGTTGCAGACCAGAGAGCCGCCTTCGCCACTGGTGTTCTTCCATATATCTACGCATTCCACCGCTACACATGGAGTTCCACTCTCCTCTTCTGCACTCAAGAATGACAGTTTCCGATGCAGTTCCACGGTTGAGCCGTGGGCTTTCACATCAGACTTATCATTCCGCCTGCGCTCGCTTTACGCCCAATAAATCCGGACAACGCTTGCCACCTACGTATTTCCGCGGCTGCCGGCACGTATTTGGC
+
CCCCCGGGGGGGGGGGGGFGGGGGGGGGGGGGGGGGGGGGGGGGGGGGGGGGGGGGGFGGGGGFGGGGGGGGGGGGGGGGGGGGGFGGFGGGGGGGGGGGGGGGGGGGGGGGGGGGGGGGGGGGFGGGFGGGGGFEGGGGGGFFFFFFGFGEFDGF,@FFCFFGGGGGGGGEBGF7FFGG8FGCEECCFGGGGGDGGGGGGFGFFFFE8FEGC67*=EGGFGF=):5?>CBB5>DFFFGGG?8197)7CF:9@FF0;(7?F?C>7@F?204..44).34:(90(3((319126?:*6/)27
@M03364:396:000000000-C9LGT:1:1101:17809:2679 2:N:0:10
GGACTACAGGGGTTTCTAATCCTGTTCGCTCCCCCAGCTTTCGCGCCTCAGCGTCAGTGGTGGCCCAGAAGGCCGCCTTCGCCACCGGTGTTCTTCCCGATATCTGCGCATTCCACCGCTACACCGGGAATTCCGCCTTCCCCTACCGCACTCGAGCCCGCCGGTATCGGAGGCTCGCCGGGGTTGGGCCCCGGGCTTTTACCTCCGAACTAACGGGCCGCCTACCCGCGCCTTACGCCCCATGAATCCGGATCAACCCCGGCCCCTACCGATTACCCCCGCTGCCTGCCCGTATTTCGCC
+
CCCCCGGGGGGGCFGGGGGGGGGGGGGGGGGGGGGGGGGGGGGGGGGGGGGGGGGGGFFEFFGGGGGGACFGGGFGGGGGGGGGGFGGFGGGGGGGGGGGGGGGGGGGCEGGGGGGGGGGGGGGGGGGGGGGGGFGGGGGGGGFCFG+CBGAG)9@FEFGGGFGG8EF5CEG=F;FE:EE58>8EG*,7;8>>EGE5FEG?4?9FF>((9:<)?*3C>GC;G11(*204/7(4434,4:E8212/6).97C1((..)(((((24C1*-3(((-,()-0((46(4((.8?0(31(()1*,*1
@M03364:396:000000000-C9LGT:1:1101:14572:2724 2:N:0:10
GGACTACACGGGTTTCTAATCCTGTTCGCTCCCCACGCTTTCGCTCCTCAGCGTCAGTAACGGCCCAGAGACCTGCCTTCGCCATTGGTGTACTTCCCGATATCTACACATTCCACCGTTACACCGGGAATTCCAGTCTCCCCTACCGCACTCAAGCCCGCCCGTACCCGGCGCGGATCCACCGTTAAGCGATGGACTTTCACACCGGACGCGACGAACCGCCTACGCGCCCTTTACGCCCAATAAATCCGGATCACGCTTGCACCCTACGTATTACCGCGGCTGCTGGCACGTAGTTAGC
+
CCCCCGGGGGGGGGGGGGGGGGGFGGGGGGGGGGGGGGGGGGGGGGGGGGGGGGGGGGGGGGGGGGGGGGGGGGGGGGGGGGGDGGGGGGGGGGGGGGGGGGGGGGGGGGGGGGGGGGGGGGGGGGGGGGGGGGGGGGGGGGGFGGGDEFGFF5DFGGGGGGFDGEGGGGGGFGFGC:EGFGGGGGC@FFECDEGFGGGGG?FEGFFF9D>G>5:;C>GG>GB??C:)(>09>:?<AFGEG?F2)-)6FGD;(438FFB:?6/.>FG?:?14)659AA34(4;13:)8:0(8<6(0.*)22
@M03364:396:000000000-C9LGT:1:1101:19865:2731 2:N:0:10
GGACTACCGGGGTATCTAATCCTGTTCGCTCCCCACGCTTTCGCTCCTCAGCGTCAGTAACGGCCCAGAGACCTGCCTTCGCCATTGGTGTTCTTCCCGATATCTACACATTCCACCGTTACACCGGGAATTCCAGTCTCCCCTACCGCACTCCAGCCCGCCCGTACCCGGCGCAGATCCACCGTTAGGCGATGGACTTTCACACCGGACGCGACGAACCGCCTACGAGCCCTTTACGCCCAATAAATCCGGATAACGCTCGCCCCCTACGTCTTCCCCCGGCTGCGGGCCCGTATTTCGC
+
CCCCCGGGGGGGGGGGGGFGGGGFGGGGGGGGGGGGGGGGGGGGDGGGGGGGGGGGGFFAFGGDGGGG<F<FFGGGGGGGGGGGGFGGEFGGGGFFFGGGGGGGGGGGGGGGACFGGG@DGGGGGGGGGGGFGGGGEDCGGGGFGGGE69>AFFGFGGGGGGFGG8CGGGCGEG5CDAFG,,?<EE*3AFCC3EGDFFGGGFGFGFEB;DFC0):,>9GGFG>??82)(94344?<96CEE11()-).@F314(4<F6>(-(/(9:>1?:342(-:4;(4146(61,(49;B67(0)*)*1
@M03364:396:000000000-C9LGT:1:1101:9635:2794 2:N:0:10
GGACTACTAGGGTTTCTAATCCTGTTCGCTCCCCACGCTTTCGCTCCTCAGCGTCAGTAACGGCCCAGAGACCTGCCTTCGCCATTGGTGTTCTTCCCGATATCTACACATTCCACCGTTACACCGGGAATTCCAGTCTCCCCTACCGCACTCAAGCCCGCCCGTACCCGGCGCGGATCCACCGTTAAGCGATGGACTTTCACACCGGACGCGACGAACCGCCTACGAGCCCTTTACGCCCACTCAATCCGGATAACGCTTGCCCCCTACGTATTACCGCGGCTGCTGGCACGTACTTCGC
+
CCCCCGGGDGGGGGGGGGCGGGGGGFGGGGGGGGGGGGGGGGGGGGGGGGGGGGGGGGGGGGGGGGGGDGGFGGFGGGGGGGGGGGGGFGGGGGGGGCFFEDGGGGGGGGGGGGGGGGE?EGFGGGDGGGGGGGGCFFGGGGGFFGG6CBGFFD66AF+C>FEGGGGGGGGGEGFG55CFFGGGGG7=FG=5CGGFGGGGGFGFFA>9(>1EB3?;<0CC9DBBBC<7,93:,::AFFGGC1,(.4()1CC26((.62B:?48,0;74?B?3<)4A>FB909B;122,5??F?4:)7*)1>
@M03364:396:000000000-C9LGT:1:1101:14377:2799 2:N:0:10
GGACTACCGGGGTATCTAATCCTGTTTGCTACCCACGCTTTCGTGCCTCAGTGTCAGTTTCAGTCCAGAAAGCCGCCTTCGCTACTGGTATTCCTTTGAATCTCTACGCATTTCACCGCTACACTCAAAGTTCTACTTTCCTCTCCCACACTCTAGCCTAGCAGTTTCAAAAGCAGCTCCGAAGTTGAGCCTCGGAATTTCACTTCTGACTTGCTTGGCCGCCTGCGCACCCTTTACACCCAGTAAATCCGGATCACGCTTGCTCCCTACGTATTACCGCGGCTGCTGGCACGTAGTTCGC
+
CCCCCGGGGGGGGGGGGGGGGGGGGGGGGGGGGGGGGGGGGGGGGGGGGGGGGGGGGGGFGGGGGGGGGGGGGGGGGGGGGGGGGGGGGGGGGGGFGGGGGGGGGGGGGGGGGGGGGGGGGGGGGGGGGGGGGGGGGGGGGGGFGGG@EBGFGFGFGGGGGGFGGGGGGGGGFGFGGFGGGDCFGGEFFGGGGGG@DGGGGEFFGFFFAFEG@FDCG>FGBGFFFFBFBDFFFFFFFFGGGF@EFEECFGG;;;(6FDFDF@C:FGG?81432:?<BF8629BB(3708(.,24()0/)19
@M03364:396:000000000-C9LGT:1:1101:14216:2800 2:N:0:10
GGACTACAAGGGTATCTAATCCTGTTTGCTCCCCACGCTTTCGTGCCTCAGCGTCAGGTACAGGCCAGGCGGCCGCCTTCGCCGCTGGTGTTCCTCCCCATCTCTACGCATTTTACCGCTACACCTGGAGTTCCACCTCCCTCTCCTGTCCTCAAGCCGTCCAGTTTCCAATGCCTGACCCGGGTGAGCCGGTCCCTTTTACCTCCGACTTGCACAGACCCCCGGCGCCCGCTTTCGCCCCAGCACTTCCGATTCCCCCTGCCACCCACCTATTTACCCCGCCGCCGTCCCCGTCTTTACC
+
CCCCCGGA6FFGGEFGGGGGGGG9FGGGGGFGGGGGGGGEGGGFGGFG<EFGGGGEF<C,;CECGGGG7DEGGGGGGGGGGGGGGGGGGGGGG9@FE+8FCGGGGGGGGDGGF@EG9CEGGGGG88CF@CFGGGGGF,0@FDGF8F9EF*>>803?FGE>3C@DFCGGGGC,;F)5,*,@;*71>8*//@4)1//,*6BF+72)0))(()69)05.*(=/(:3((/()(1(((4()(,8;81((0(5,6*/(-()-*((-((;,6E*(4(((-6).60(-30(((-(,(,(,,-()0/.0:
@M03364:396:000000000-C9LGT:1:1101:22027:2831 2:N:0:10
GGACTACCGGGGTATCTAATCCTGTTTGCTCCCCACGCTTTCGTGCCTCAGTGTCAGTTACAGTCCAGAAAGCCGCCTTCGCTACTGGTGTTCCTCCTAATATCTACGCATTTCACCGCTACACTAGGAATTCCACTTTCCTCTCCTGCACTCAAGTTTCCCAGTTTCAAGAGCTTACTACGGTTGAGCCGTAGCCTTTCACTCCTGACTTAATAAACCACCTACGCACCCTTTACGCCCAGTAAATCCGCATAACGGCAGCCCCCCTCGTAATACCCCCGCTGCTGGCACGTAGTTCGCC
+
CCCCCGGGGGGGGGGGGGGGGGGGGGGGGGGGGGGGGGGGGGGGGGGGGGGGGGGGGFGGGGGGGGGGGGGGGGGGGGGGGGEGGGGGGGGGGGGGGGGGGGGGGGGGGGGGGGFGGGGGGGGGGEGGGGGGGGGGGFGGGGGFGGGGGFGFGDFBC:FG9FFGGGGGGFGFDFBFGFGGGGGDEG8=FD@=DGEGGFFCAA,>GFA*:>EGA+,3C@FFFG5;@*7*:<@2>>EE@9:C<1.68<<CFG*(/47;)(((,6:<DG3(-438(--6:81496(4(,,524>,3.(0=*()1
@M03364:396:000000000-C9LGT:1:1101:21931:2888 2:N:0:10
GGACTACAGGGGTTTCTAATCCTGTTTGCTCACCACGCTTTCGTGCCTGAGCGTCAGTTACAGTCCAGTGAGCCGCCTTCGCCAATGGTGTTCGTCCCAATATCTCCGCATTTCACCGCTACACTGGGAATTCCACTCACCTCTCCTGCACTCATGCCGGACAGTTTCAAACGCAGTCCCGGGGTTGAGCACGGGGCTTTCACTTCTGTCTTGCCGGGCCGCCTGCACGCGCTTGACACCCAGTAAGTCCGGATAACGCTTGCACCCGACGTATTACCGCGGCGGCAGGCACGCCTTTCGC
+
BCCCCGG8<ECEE:FFCFFFGGCFGGGGDGGFFGGGDEEGGGGGGE8FCA<CFGGGGGF,CEFFGFGFG<9EFCC:FFG@FGGG+<FDCFGGG,BF,4AFB8EFC9FCEEGGGGGDGGG>8FGGC,=FG8F:EFGDA,6=FGCF+4@,4@EDF)+?A6+6=>BG:E,7,,7,3F0=E6<C++<>E5><AF,A**@E4826:82/19B40+/=7/<()4EG0<2/(/(9()(-(3((5:FFG2::B6)66770-,(.6124((*47A*,(41-,6>B)+-(-49((,(,41:<((-))/-9D
@M03364:396:000000000-C9LGT:1:1101:24328:2908 2:N:0:10
GGACTACCAGGGTTTCTAATCCTGTTTGCTCCCCACGCTTTCGAGCCTCAACGTCAGTTACTGTCCAGCAAGCCGCCTTCGCCTCCGGTGTTCCTCCTGATATCTACGCATTTCACCGCTACACCAGGAATTCCGCTTGCCCTTCCAGTACTCCAGACGCACAGTTTCCAATGCAGTCCCGGGGGTGAGCCCCGGGCTTTCACATCAGACTTGCACATCCGTCTGCGCTCCCTTTCCACCCAGTCAATCCGGATCACGCTTGCCCCCTACGTATTACCGCGGCTGCTCGCACGCAGTCCAC
+
CCCCCGGGGGGGCEGGGGGGGGF@FEGGGGGGGGGGGGGGGGGCGGGGGG8FGGGGGGGGGGGGGGGGGGGGGGGGGGGFGGGGGGGGFFGGGGGGGGGGGGGGAFGGGGGGGGGGGGGGGGGGGGGGGGGGGGGDEFGGGGF?DFDCEFGEFEGFEFGGCF>G>DGGGGGGFGCGGFGGGGG@E>FBFFFGGGGGGEEGGFGEGFF8;F@GAF>7C4CF?70;?G>FBC>FFA?><2<CGFF?69))9DD1<?BFF6<04<F?FFD0(,444).).339(21(-(2)46136(()0))*2
@M03364:396:000000000-C9LGT:1:1101:11421:2921 2:N:0:10
GGACTACTGGGGTATCTAATCCTGTTTGCTCCCCACGCTTTCGTGCCTGAGCGTCAGTTATGGTCCAGAAAGCCGCCTTCGCTACTGGTATTCCTTTGAATCTCTACGCATTTCACCGCTACACTCAAAGTTCTACTTTCCTCTCCCACACTCTAGCCTAGCAGTTTCAAAAGCAGCTCCGAAGTTGAGCCTCGGAATTTCACTTCTGACTTGCTTGGCCGCCTGCGCACCCTTTACACCCAGTAAATCCGGATAACGCTTGCTCCCTACGTATTACCGCGGCTGCTGGCCCGTAGTTGGC
+
CCCCCGGGGGGGGDEGGGGGGGGGGGGGGGGGGGGGGGGGGGGGGGGGGGCFGEGGGFFGGGGGGGGGGGGGGGGGGGGGGGCFGGGGGGGDFGGGGDCFGGGGGGGGGGGGGGGFGGGGEFFGGG8FGGGGGGGGGFGGGFGFFFG,DAGDGEDCFGGGGGFGGDFGGGGGFGFGGFGGG?8FGGFEFFGDFGG79FGGGFGFGFFEEGEGBF9AG9FG=DBFFG2;>G@@DFFEFFGEG@D=:?CCFG7:28<EF1;@D?B.:EF:5:4().826<4917999?.)8142>63)0*)20
@M03364:396:000000000-C9LGT:1:1101:14678:2936 2:N:0:10
GGACTACTGGGGTTTCTAATCCTGTTCGCTCCCCACGCTTTCGCTCCTCAGCGTCAGTGACGGCCCAGAGACCTGCCTTCGCCATCGGTGTTCTTCCCGATATCTGCGCATTCCACCGCTACACCGGGAATTCCGCCTTCCCCTGCCCGACTCAAGCCGGCCGGTATCGGGAGCGGACGGGGGTTGGGCCCCCGGATTTGACGCCCGACCAGGCTGGCCGCCTACGCGCGCCGTACGCCCCATGCAGCCGGCTAACGCGCGCCCCCCACGCATTCACGCCGCGGCTGGCACGACCTTCGCC
+
CCCCCGGEFGGGGGGFGGDFGGGCCEGGGGGGGGGGGGGGGGGGECFFGGFGGGGGGGGGGEGGGGDDFGGGGCGGGGGGGGGCFGEGBCFGGEFGGGGD@FEFFGGGGGGGGGGGGGDGCFGGGGGCFEFGGGFGGD6FGDF6FGC,6*@)+)0;FG8EGGFGG>=BCCE46F9D*=?C5E7*:C*(7@ECC=E*1*+0+.*,9<:919,50.*.C:C*-9(3:1753C9((-(((4EE*(47))-5>39(40),50(-(,12>E)(4(((((.))*.(41-(--(-3(4((((01)47C
@M03364:396:000000000-C9LGT:1:1101:7532:2981 2:N:0:10
GGACTACCAGGGTTTCTAATCCTATTTGCTCCCCACGCTTTCGTGCCTCAGCGTCAGGTACAGGCCAGGCGGCCGCCTTCGCCGCTGGTGTTCTTCCACATCTCTACGCATTTTACCGCTACACATGGAGTTCCACCGCCCTCTCCTGTCCTCAAGCCGTGCAGTTTCCAAAGCCTGAACCGGTTGCGCCCGTCCCTTTTACTTCAACCTTGCACAGCCCCCTGCCCCCCCTTTACGCCCAATCATTCCGCGAACCGCTTGCCACCTACCTCTTTCCCCGGGCGCTGGCCCGTAGTTTCGC
+
CCCCCGGGGGGGGGGGGGGGGGG9FFGGGGGGGGGGGGGGGGGGGGGGGGGGGGGGGEGGGGG8FEFGFGCFGGGGGGGGGGGCGGGGGGGGGGGGGGGGGGGGGEGGGDGGG9=E9EGGGGGGEFGGGFGGDCDCF+=@FGGFGFGF>?FEFEC6CDEG5FFGFGGGGGG>6FFF6*DACED>B*,/6C*:::=EFGGGF<??F6+1(;=+469)0(8*(:.(.*(8(5-,4:.),,:C*47??44:=C*,(((-),3(((<)0;*(5()),)).4+3-((,(,(-70(-3(46<8*)*1
@M03364:396:000000000-C9LGT:1:1101:13656:3025 2:N:0:10
GGACTACTAGGGTTTCTAATCCTGTTCGCTCCCCCAGCTTTCGCGCCTCAGCGTCAGTGGTGGCCCAGAAGGCCGCCTTCGCCACCGGTGTTCTTCCTGATATCTGCGCATTCCACCGCTACACCGGGAATTCCGCCTTCCCCTACCACACTCGAGCCCGCCGGTATCGGAGGCTCGCCGGGGTTGAGCCCCGGGCGTTTACCTCCGACCTAACGGGCCGCCTACGCGCGCTTTACGCCCCATGCATCCGCATCACCCCCGCCCCCTACGTCTTACCCGCGCTGCTGGGACGGATTTCGCC
+
CCCCCGGGGGGGGGGGGGGGGGGFGGGGGGGGGGGGGGGGGGGGGGGGGGGGGGGGGGGGGGDGGGGGGGGGGGEGGGGGGGGGGGGGCFGGGGGGGGGGGGGGGGGGGGGGGGGGGGGGGGGGGGGGCEGGGGGEE@?GGGGDFGFEGFGFG>FEGGGGGGFGGEGGGGGGFGFGGFG7E8C=C5?4FFGGGGEG):::56C<DFEF>G>?)>83DFEE>G0-2227()--4:)4<BGE>?B:636<6D*(44)5)3(334:-C*)(34((,-)6269(9-(-24).(.44((()11(7C
@M03364:396:000000000-C9LGT:1:1101:13838:3040 2:N:0:10
GGACTACCGGGGTTTCTAATCCTGTTCGCTCCCCCAGCTTTCGCTCCTCAGCGTCAGTTGTGGCCCAGAGGGCCGCCTTCGCCACCGGTGTTCTTCCCGATATCTGCGCATTCCACCGCTACACCGGGAATTCCGCCCTCCCCTACCACACTCAAGCCCGCCGGTATCGGGAGCGGCCCGGGGTTGGGCCCCCGCATTTTCCCCCCGACCTATCAGGCCGCCCACCGGCGCTTTACGCCCCATGAATCCGGATACAGCCCGGCCCCCTCCGTCTCCCCGCGCCGTCTGGCCCGCGTTTGCC
+
CCCCCGG@FGGGGEFGGGGGGGGGGGGGGGGGGG@:FGGGGGGG7FGGGGGGGGGGGGFE6BFGGGGGG,@FGGGGGGGGGGGGGGGGGGGGG9EGGGCFGCEGGGGGGGGG9FFGGGGGGGGGFCFGGGFGGGGEE3CFGGGF>GG,,3FCGCGFGGGCCF*9F:?CE5B12<(9=>*/11>*:C*37EGDDE8*18C++.0,1<5(,9;6)*+)21;/(9((,*(),)4(,,)622CG*(4.*6<4<C70,())*,(-((/4CGC(((((((()./(,3(46(1(,()4((((00)(2:
@M03364:396:000000000-C9LGT:1:1101:25101:3049 2:N:0:10
GGACTACTCGGGTTTCTAATCCTGTTCGCTCCCCACGCTTTCGCTCCTCAGCGTCAGTAACGGCCCAGAGACCTGCCTTCGCCATTGGTGTTCTTCCCGATATCTACACATTCCACCGTTACACCGGGAATTCCAGTCTCCCCTACCGCACTCAAGCCCGCCCGTACCCGGCGCGGATCCACCGTTAAGCGATGGACTTTCACACCGGACGCTACGAACCGCCTACGAGCCCATTACGCCCAATAATACCGGATAACGCTTGCCCCCTACGTACTCCCGCCGCGGCTTGCCCGTATTTCGC
+
CCCCCGGGFGGGCFGGGGGGGGGGGGGGGG@EGGGGGGGGGGGGDGGGGGGGGGGGG@FEGGGGGGGGGFGGGGGFGGGGGGGGDGGGGGGGGGGGFGGGGGCADFFAFGGGGGGGGEFDDCCFG@:F>@FFFGCEF,3C>?CDDDGCGEE=:8AF:=EGEGDGC@E>?EGEAGAC*8ECFFCE;E18AC*2>CEC<EGGGFG3DBE1,>95()2,71C:()4:6@1),9;?(,6A92E>GB0<62))/9<14614610,,-*(221((4(,,(,-.*44(-(-(3,(((.)323))*)2/
@M03364:396:000000000-C9LGT:1:1101:11998:3052 2:N:0:10
GGACTACTGGGGTTTCTAATCCTGTTCGCTCCCCCAGCTTTCGCGCCTCAGCGTCAGTGGTGGCCCAGAAGGCCGCCTTCGCCACCGGTGTTCTTCCCGATATCTGCGCATTCCACCGCTACACCGGGAATTCCGCCTTCCCCTACCACACTCGAGCCCGCCGGTATCGGAGGCTCGCCGGGGTTGAGCCCCGGGCTTTTACCTCCGACCTAACGGGCCGCCTACGCGCGCTTTACGCCCAATGAATCCGGATAACGCTCGCCCCCTACGTATTCACCCCGCCGCTGGCCCGTATTTCGCC
+
CCCCCGGGGGGGGEGGGGGGGGGGGGGGGGGGGGGGGGGGGGGGGGGGGGGGGGGGGFGFGGGGGGGGGGGGGGGGGGGGGGGGGGGGGGGGGGGGGGGGGGGGGGGGGGGGGGGGGGGGGGGGGGGGGCFGGGGGEFDGGGGFGGGGGFGFGFGFGGGGGGFGE@EGGGCGFGFGGFGGGGG:8=,5FFGDGCEC<8<9:<GFGFF99C995FE9D9EC>G6<424.499(4:>F?<EG5-27*.4-9C/(((-4:3(-,4E:9*/(44(.4:<44+4(49(((24(1((,,((09911C
@M03364:396:000000000-C9LGT:1:1101:18456:3058 2:N:0:10
GGACTACTCGGGTATCTAATCCTGTTCGCTCCCCTAGCTTTCGCGCCTCAGCGTCAGTCGTGGCCCAGAAGGCCGCCTTCGCCACCGGTGTTCTTCCCGATATCTGCGCATTCCACCGCTACACCGGGAATTCCGCCTTCCCCTGCCAGACTCAAGCCGGCCGGTATCGGGAGCGGACGGGGGTTGAGCCCCCGGATTTGACTCCCGACCAGGCTGGCCGCCTACGCGCTCCTTACGCCCCATTAATCCGCCTACCGCTTGCCCCCTCCGTATTACCCCGGCAGCTTGCCCGGCTTTTTGC
+
CCCCCGGGGGGGGGGGGGGGGGG<FFFGGGGGGGGGGGGGFFGGGGGGGF,FEGGG@CECFGGGGGGGGGCGFGGGGGGEGGGGGGGE7CFGGGGGFGGEGGGGGGGGGGGGGGGGGGGGGGGGGGGGGGGGGGGCE+=FFGGACDG@,0F<B@9AFGEGGG>CEEFGGGG::F2C*=EG5ED:CE,.9@=5CCC*7:<?+6+69FE02C>F:FGFDBF5,9(43*-)-)-(.648:,21*-1)/.-<=5*(,17?)((,-38:FG)((-,(.46<<+(((-((42)4((4(((,))*))2
@M03364:396:000000000-C9LGT:1:1101:7126:3068 2:N:0:10
GGACTACTAGGGTTTCTAATCCTGTTCGCTCCCCACGCTTTCGCTCCTCAGCGTCAGTGACGGCCCAGAGACCTGCCTTCGCCATCGGTGTTCTTCCCGATATCGACACATTCCACCGTTACACCGGGAATTCCAACCTCCCCTGCCGCACTCGAGCACGCCCGTACCCGGCGCAGACCCGCCGTTAAGCGATGGGCTGGCACACCGGTCGCGTGCAACCGCCTGCAGGCCCCTTACGCCCTATTATTACGGACAAAGCTCGCGCCCTACGTATCTCCGCGTGTTCGAGCACGGAGGTGGC
+
BCCCC8FA<EFGEGDCFGC,CEFCFGGG@CECFG,C@FCGGE:FFG@FFFGGGGGG@CFFGGDDEECFFGG<FGDE@FE<F:CF?FFFGGGGFEGGDGGE+@@,+DFG7==B9<;FEE8=E:=E@BC=7CD:FFF,@++A=8=6=E8=+0@)<)+*@341*@?CFDEE:C5*9:9)4;:C*8C7:=G?:,/775*1>28*13<:F5)((),1()*(*-<6(72:(*()4)4((,,8?,;//(4>*64)*;*-(-9(.4(-),*(1:D9,4:()61).+411((-(-(((41:3(,)0)(/*
@M03364:396:000000000-C9LGT:1:1101:13627:3106 2:N:0:10
GGACTACACGGGTTTCTAATCCTGTTTGCTCCCCACGCTTTCGAGCCTCAACGTCAGTTACTGTCCAGTAAGCCGCCTTCGCCACCGGTGTTCCTCCTGATATCTACGCATTTCACCGCTACACCAGGAATTCCGCTTACCCTTCCAGTACTCCAGATCTCCAGTTTCCAATGCAGTCCCGGGGTTGAGCCCCGGAATTTCACATCAGACTTGAGGGTCCGTCTGCGCTCCCTTTACACCCAGTAAATCCGGATAACGCTCGCCCCCTACGTATTCACGCGGCTGCTGGCACGTCTTTGGC
+
CCCCCGGGGGGGGDGGGGGGGGGGGGGGGGGGGGGGGGGGGGGFGGGGGG8FGGGGGFGGGGGGGGGGFGGGGGGGGGGGGGGGGGGGGGGGGGGGGGGGGFGGGGGGGGGGGGGGGGGGGGGGGGGGGGFGGGGGGCDGGGC6FGGGFDFFEEGF:EFDGGFGFFGGGFGGFGFGGFGGGGGGGGF:FGEGGGGC*DFGGEGF>A=3*;BF:A,-?5CF@53=:99>;D91(>@)99FGG?@396A4@DC3(439@B7(-4CBGGG>6??:2:?<)<42(39>>B0:04(5?<,))*)*0
@M03364:396:000000000-C9LGT:1:1101:6824:3111 2:N:0:10
GGACTACTAGGGTTTCTAATCCTATTTGCTCCCCACGCTTTCGTGCCTCAGCGTCAGTCTCTGTCCAGGCAGCCGCCTTCGCCACCGGTGTTCCTCCATATATCTACGCATTTTACCGCTACACATGGAATTCCACTGCCCTCTCCAGTACTCTAGCTGACCAGTATCCGTGGCTTTATGGGGTTGGGCCCCACGCTTTAACCACGAACTTACTCAGCCGCCTACGCACCCTTTACGCCCACTAATTCCGGAAAACCCTCGCCACCTACCTTATACCCCGGCCGCTGGCACGATGTTCACC
+
CCCCCGGGGGGGCFGGGGGGGGGEGGGGGGGGGGGGCGGGGGGGDGGFFGGGGGGGGGGGGGGGGGGGGGGGGGGGGGGGGGGGGGGGGGGGGGFGGGGGGGFGGGGGGGGGFGFGGGGGGEGGGGGGGGGGGGGGGGGGGGFBFGE8EDGE?EDFGGG9BFFGGFGGGGGD9FB+=?F8,=7FE>+0*:CDGE>>7CE=E:;6CB47AGCF*=E/0;EC9D<@8=20.:66(=4)6<=@C<3(/56)9*1(((.4)-(-11?-7F*(8(4)).).6+4--3(,(,((((.(,(-09*.2:
@M03364:396:000000000-C9LGT:1:1101:9054:3119 2:N:0:10
GGACTACTCGGGTTTCTAATCCTGTTCGCTCCCCACGCTTTCGCTCCTCAGCGTCAGTAACGGCCCAGAGACCTGCCTTCGCCATTGGTGTTCCTCCCGATATCTACACATTCCACCGTTACACCGGGAATTCCAGTCTCCCCTACCGCACTCAAGCCCGCCCGTACCCGGCGCGGATCCACCGTTAAGCGATGGACTTTCACCCCGGACGCAACGAACCGCCTACGCGCCCTTTCCGCCCAAGAAATCCGGATCACGCTTGCACCCTACCTATTACCGCCGCTGCCGGCACGTCGTTAGC
+
CCCCCGGGGGGGGGGGGGAFGGGGGGGGGGGGGGGGGGGGGGGGGGGFGGGGGGGGFFC,EFFEGGGGGD,9FCEDGGGGGGGGD,FCFFGGG,@EFCECFEEGGGGCGGGG9FFEGG8CEGGFGGGGGGGGGFG,EFGGG?EFCFD+@?FBG5=@=FFCGF?DFC*:<C5EBG2DCBGG9F<:FE*3AF**2=E27FGGGEG)2:0((1(*():198EC(966388)4C>F>?B)4:EGG0(.)((-9<<61123??FFFF@)CFG186()..:64@(2(49>>(((491(340).)(1:
@M03364:396:000000000-C9LGT:1:1101:15445:3154 2:N:0:10
GGACTACCCGGGTTTCTAATCCCGTTCGCTACCCTGGCTTTCGCATCTCAGCGTCAGACACAGTCCAGAAAGGCGCCTTCGCCACTGGTGTTCCTCCCAATATCTACGCATTTCACCGCTACACTGGGAATTCCCCTTTCCTCTCCTGCACTCAAGTCTCCCAGTATCCAAAGCCATACGGGGTTGAGCCCCGCATTTTCACTCCGGACTTAAGAAACCGCCTACATGCTCTTTACGCCCAATAATTCCGGACACCGCTCGCCACCTACGTATTACCGCGGCTGCTTGCACGTACTTCGCC
+
CCCCCGGGGGGGCEFGGGFGGFGGGGGGGGGGGGGGGGGFGGGGGCGGGGGGGGGGGFGGGGGGGGGGGGGGGGGGGGGGGGGGGGGGGGGGGGGGGGGGGGGGGGGGGGGGGGGGGGGGGGGGGGGGGGGGGGGGGGGGGGGFFGGGGFGFF<FFFGFCFFFGGFFFGGGGFGFGGFGGGEDFGG:@FGGGGGGG4EGGGA;BFBF9>DE:4B78CBGG>DF<=+988;C<<C?>7?8F*:84*6:A@G5(60(,03(,32::GGF(32:457-)6*,-41(-434<:4<:.,(.9/277
@M03364:396:000000000-C9LGT:1:1101:15318:3185 2:N:0:10
GGACTACTGGGGTTTCTAATCCTGTTTGCTCCCCACGCTTTCGAGCCTCAGTGTCAGTTACAGTCCAGAAAGGCGCCTTCGCCACTGGTATTCTTCCTAATCTCTACGCATTTCACCGCTACACTAGGAATTCTCCTTTCCTCTCCTGCACTCTAGATATCCAGTTTGGAATGCAGCACCCAGGTTAAGCCCGGGTATTTCACATCCCACTTAACTATCCACCTACGCTCCCTTTACGCCCATGAAATCCTGACACCGCTTGCCACCTACGTATTACCGCCGCCGCTGGCACGTAATTAGC
+
CCCCCGGGGGGGGGGGGGGGGGGGGGGGGGGGGGGGGGGGGGGFGGGGGGGGGGGGG9FFGDGGGGGGGGGGGGGGGGGGGGGGG8FGEDGFGGGGGGFGCGGFGFGGGGGGFG=FGGGGGGGGGFGGGGGGGGGCF9=FFGGDGGGGGFG*AD=B8EFFGGFGGGGGGGGGFFBDGFGGD8D:6E=>D9=FDGEEGGGGGEGFFFF5@GBFE>,;=*@@AFDD=,4*:9==B4=>C2EFG@((/9*8BF+;).))..0(21*5+5;=(;?1))/7<?(,(-(-2((49B270(.))*.90
@M03364:396:000000000-C9LGT:1:1101:7986:3192 2:N:0:10
GGACTACCAGGGTTTCTAATCCTGTTCGCTCCCCACGCTTTCGCTCCTCAGCGTCAGTAACGGCCCAGAGACCTGCCTTCGCCATTGGTGTTCTTCCCGATATCTACACATTCCACCGTTACACCGGGAATTCCAGTCTCCCCTACCGCACTCAAGCCCGCCCGTACCCGGCGCGGATCCACCGTTAAGCGATGGACTTTCACACCGGACGCGACGAACCGCCTACGAGCCCTTTACGCCCAATAAATCCGGATCACGCTTGCACCCTACGTATTCCCGCGGCGGCTTGCACGTACTTCGC
+
CCCCCGGGGGGGFGGGGGFGGGGFGGGGGGGGGGGGGGGGGGGGGGGGGFCFGGGGGGGGGGGGGG@FEGGGGGGGGGGGGGGGGEFGGGGGGGGGGGGGGCGGGGGGGGGGGGGGGGGGDGGGGGGGGGGGGGGGGGGGGGGFGGGEGBGFFFGFFGGDGDEGG@7EFEGG>GFG*8EGEGG<CEE;FACGGGGFGCFGG)B?FADFBG;G6)C(79EG2DFB(;3),>0??B7.::EG83?4))64FGD90(,45((4018)9CD?FF:3).8).<?2(40-17((-8))(.().*.19
@M03364:396:000000000-C9LGT:1:1101:8438:3195 2:N:0:10
GGACTACTCGGGTTTCTAATCCTGTTCGATACCCGCACTTTCGAGCTTCAGCGTCAGTTGCGCTCCCGCGAGCTGCCTTCGCAATCGGGGTTCTTCGTCATATCTAAGCATTTCACCGCTACACGACAAATTCCGCCCGCGTTGTGCGCACTCAAGTGGACCAGTATGCGCTGCAAGTCAGGCGTTGAGCGCCTACATTTCACAACACACTTAATCCACGGCCTACGCTCCCTTTAAACCCAATAAATCCGGATAACGCCCGGACCTTCCGTATTACCGCGGCTGCTGGCACGGAATTAGC
+
CCCCCGGGGGGGGGGGGGGGGFGGGGGGGGFFGGGGEGGGGGGGGGGGGGGGGGGGGGGGGGGGGGGGGGGGGGGGGGGGGGGGGFGG7FGGGGGGCGGGGGGGGGGGGGGGGGGEGGGCEFGGEEDEFFFGGGDGC:+C7C8<DGFEEBFA:CGFFFGG6FFGGCF9FE5EDC=7<=9C@,*<EEF@FF8DC:CFGCFFGFGF=5A12DDGF696D?G/4D61:23>0<0<1<?):2:8E413<))6@CC((-44/49(4624<G*).48761?440(4(,,(-2)4?:07<>2009)2*
@M03364:396:000000000-C9LGT:1:1101:19441:3207 2:N:0:10
GGACTACAGGGGTATCTAATCCTGTTTGCTCCCCACGCTTTCGAGCCTCAGCGTCAGTTACAGTCCAGAGAAGCGCCTTCGCCACTGGTGTTCTTCCTAATCTCTACGCATTTCACCGCTACACTAGGAATTCCCTTCTCCTCTCCTGCACTCTAGACTTCCAGTTTGAAATGCAGCACTCAGGTTAAGCCCGAGTATTTCACATCTCACTTAAAAATCCGCCTACGCTCCCTTTACGCCCAGTAAATCCGGACAACGCTCGCCACCTACGTATTGCCGCGGCTGCTGGCCCGTAGTTTGC
+
CCCCCGGGGGGGGGGGGGGGGGGGGGGGGGGGGGGGGGGGGGGGFFGGGGGGGGGGGFFGGGGGGGGGGGFGGGGGGGGGGGGGGGGGFFGGGGGGGGGGGGGGGGGGGGGGGGGGGGGGGGGGCFGGGGGGGGGGGGGGGGGFGGGGFFGF8DGFA9EEFGFFFFGGGGGGFCEGFFGFGGFFGG9>FFGGGGGG?GGGGFGFC>>*;B8E*3=:F:FF@FF==,:44;@=BFE:C2EFE@DEFF3CFGGF60(6A9988@D95AD?(,4..)42<CB9;9B96())(((,131)8*)*0
@M03364:396:000000000-C9LGT:1:1101:10650:3247 2:N:0:10
GGACTACTGGGGTTTCTAATCCTGTTCGCTACCCATGCTTTCGAGCCTCAGCGTCAGTTGCAGACCAGGCAGCCGCCTTCGCCACTGGTGTTCTTCCATATATCTACGCATTCCACCGCTACACATGGAGTTCCACTGCCCTCTTCTGCACTCAAGTCTGACAGTTTCCGATGCACTTCTTTGGTTAAGCCAAAGGCTTTCACATCAGACTTATCGAACCGCCTGCACTCGCCTTACGCCCAATAATTCCGTATCACGCTTGCCACCTACTTAGTACCGCCGCTGCTGGCCAGTACTCAGC
+
CCCCCGGGGGGE@7@FGGGFGGGGEGGGGG7F@FFGFGGGGGGDEFGGGGCGGGGGEFG9FFGFGGFGGG@FEG7FGGGGGGGGGGGGCFCFGGGGGGGGGGDDFGFGGGGGGGGFGGGGGEGG?FDGCGEGDGGGD,8EFFCBFGFF,4,:AD+;C,EF9BFGGGGGG>EEF@*=EFGGGGG?EF95;CC7C??F??FG75;EF5<6**3@C@;)37D?4DA2(4(28C=2(6:EF(8*C20:;<)9@F6/(6=EF;:?@0;8*092.()))-6)-3-,(7>0660)2(((()-*//)*2
@M03364:396:000000000-C9LGT:1:1101:21008:3295 2:N:0:10
GGACTACTCGGGTTTCTAATCCTGTTTGCTCCCCACGCTTTCGTGCCTCAGTGTCAGTTACAGTCCAGAAAGCCGCCTTCGCTACTGGTGTTCCTCCTAATATCTACGCATTTCACCGCTACACTAGGAATTCCACTTTCCTCTCCTGCACTCAAGTCTCCCAGTTTCAAGAGCTTACTACGGTTAAGCCGTAGCCTTTCACTCCTGACTTAAGAGACCACCTACGCACCCTTTACGCCCAGTAAATCCGTATAACGCTAGCCCCCTACGTATTACCCCGGCTGCTGGCACGTAATTCGCC
+
CCCCCGGGGGGGGGGGGGGGGGGAFGGGGGGGGGGGGGGGGGGGGGGFGGGGGGGEFDFGGGGGGGGGFGGGGGGGGGGGGGFGDEGGFFGGGGGGGGGGGGGGGGFGGGGGAFFFGGGGGGGGGGGGGGGGGGGGGFFGGFFFGGGCCDF=FD+;FGDF9FDGFFGGGGGDFF=?FFGGGGGGGG=;<B3=DGGGDAFFAE9=CFAE@FEFE89=@CGCCGB@4*)*-;9=BE=C@@DF79348@CF)>166;C4)6,36=F@GE<(21:))(.--+139>(-3:)7((.34(,76*-/1
@M03364:396:000000000-C9LGT:1:1101:11547:3297 2:N:0:10
GGACTACTAGGGTATCTAATCCTGTTTGCTCCCCACGCCTTCGAGCCTCAACGTCAGTTACCGTCCAGCAGACCGCTTTCGCCACCGGTGTTCCTCCTGATCTCTACGCATTTCACCGCTACACCAGGAATTCCATCTGCCCTTCCGGTACTCAAGATCCGCAGTTTCAAATGCAATCCAGGGGTTAAGCCACCGCCTTTCACATCTTACTTGCTAATCCGTCTACGCTCCCTTTACACCCAGTAAATCCGGAGCACGCTTGCCCCCTCCGTGGTCCCTCGCGTGCCTGCACGTATTTAGC
+
CCCCCGGGGGGGGFGGGGGGGGG9FGGGGGCGGDGGGGGGGGGGD7FCEAFG@FGGG<FFFFGCFGGGGGGGFGGEEGGAFGG=:,8FGGGGGAFFGGGFG<EAEFFDFGGG9DFBF@GGGCFFFGGC<EEFFGGDEGGGFGGDFGE6CB+;>*?5,EFFGGB6=BFFFEGD83>CGFCC9FD>BCCC>=F*;,543B8?CEGE=9:*/BC@*+57>8>C2C9=>,(/6C96=>E3)7A:F3((39)9CF)(((((0(-,4(/(7C5(,(--((()./-49((-,(,).((((.,*)/.::
@M03364:396:000000000-C9LGT:1:1101:15538:3299 2:N:0:10
GGACTACAGGGGTATCTAATCCTGTTCGCTCCCCACGCTTTCGCTCCTCAGCGTCAGTAACGGCCCAGAGACCTGCCTTCGCCATTGGTGTTCTTCCCGATCTCTACACATTCCACCGTTACACCGGGAATTCCAGTCTCCCCTACCGCACTCCAGCCCGCCCGTACCCGGCGCAGATCCCCCGTTGGGCGATGGACTTTCACACCGGACGCGACGAACCGCCTACGAGCCCTTTACGCCCAATCAATCCGGATAACGCTTGCACCCTACGTATTACCGCGGCTTCTTGCCCGGACGTAGC
+
CCCCCGGGFGGGGGGGGGGGGGGGGGGGGGGGGGGGGGGGGGGGDGGGFGGGGGGGGGCDGGGEGGGGFG8FFFGGGGGGGGGGECFGGFGGGGFGGGGGG+DFGGGGGGGGFGGGGGEGGGGGGGGGGGGGGGGF=F+@FGGFGGG+6@FFGBGFGGGECGEGGGGEGGG5>FFG*;C?65?BEG*6BF*8)=E*;?FGGEG<8::>FGFD65C>D>EG19>22E?08C9?03>BFFGGGF22).448DGBF0(6@B9844@<GGG6(838.-4<>@69(49(4()--).44(,))0(1*
@M03364:396:000000000-C9LGT:1:1101:25275:3311 2:N:0:10
GGACTACACGGGTATCTAATCCTGTTCGCTACCCATGCTTTCGAGCCTCAGCGTCAGTTGCAGACCAGAGAGCCGCCTTCGCCACTGGTGTTCTTCCATATATCTACGCATTCCACCGCTACACATGGAGTTCCACTCTCCTCTTCTGCACTCAAGAAAAACAGTTTCCGATGCAGTTCCTCGGTTAAGCCGAGGGCTTTCACATTAGACTTATTTTTCCGCCTGCGCTCGCTTTACGCCCAATAAATCCGGACCACGCTTGCCACCTACGTATTCCCGCGGCTGCTGGCACGTAGTTCGC
+
CCCCCGGGGGGGEGGGGGFGGGGFGDGGGGGGGGGGGGGGGGGGGGGGGGGGGGGGGGGGGGGGGFGGGGGGGGGGGGGGGGGGGFGGCFGDGGDGGGGGGGGGGGGGGGGGGGGGGGGGGFGGGGGGEGEGCFEFAFFFGDFBDGGF9EDD=D8D,,DFGGFFFGGGGGGGFEEGGFGGGGGDGG+9CBFCDECEGE><9<FEGF6*1=AF64:9EFFF>D@F=55?9:9(668CCFCEGD;@4=6?FFGBBF>:F693:?55:C<((.4:72:.)3,7(31361))3<(8?F357*.97
@M03364:396:000000000-C9LGT:1:1101:17232:3323 2:N:0:10
CACCGGAGGAATGGCGCGGACCGTGTGATCTTTTGCTCTGGACGCCTAGGATATCTACTCCTCTTTTCTCCCTCCGCTTGCGTTGCTCCAACGCCGTTTCAGCACGGTTAAACTCCTTGGCCCATCGGTTTGCTCTTAAGTCTCTGTCACTTGCCCTCTACTCCTGCAAATCCCGTTTCTCCTCCCGTACCTCCGCCCGCCCGTTGCACTCCGCCTCCCGGGGGTTCTGCGCACCCCTTCTCCTCACCTTCGGCCACGCGCTTCCTGCCACCTCTGCTCCCCGCATGTCTGCACACCTCCC
+
68<,,++++=,;,6,+6++8+++86;6,<,,---C,,,,;8,;+++,,,,6<C,,,,,<9C,,,,C,9@,6,,,,+8,,,4+4,+8,:9B,,8++77+,,:,,99+++++,BC5,:5,,+,81+,,+88+++5:,,,9?,3+72+33,,+,*,*+*,,,2,,;+,8,,,,,7*3)*1*,,,,+5@C*)**15;7**3144*01(2.)).+(*,)*///3*(:(((*(*.*((((((((20+.-6))((***((-(()(-(,(*(*+2.().4(().5+)),(((-((.:4-))..7))(1*
@M03364:396:000000000-C9LGT:1:1101:8868:3326 2:N:0:10
GGACTACTGGGGTATCTAATCCTGTTCGCTACCCATGCTTTCGAGCCTCAGCGTCAGTTGCAGACCAGAGAGCCGCCTTCGCCACTGGTGTTCTTCCATATATCTACGCATTCCACCGCTACACATGGAGTTCCACTCTCCTCTTCTGCACTCAAGTAAAACAGTTTCCGATGCAGTTCCTCGGTTAAGCCGAGGGCTTTCACATTAGACTTATTTTTCCGCCTGCGCTCGCTTTACGCCCACTAAATCCGGACAACGCTTGCCACCTACGTATTACCGCGGCTGCTGGCACGGAGTTAGC
+
CCCCCGGGGGGGGGGGGGFGGGGGGGGGGGGGGGGGGGGGGGGGGGGGGGGGGGGGGGGGGGGGGGGGGGGGGGGGGGGGGGGGGGGGEFFGGGGGGFGGGGGGGGGGGGGGGGGGGGGGGGGGGFGGGGGGGGGFGFGGGGGFGGGGGFGEFFGF,@AGDGFGFDGADEGGDGE+@FAFDFDGGG+>FBDC=EGGGFFFFEF<GFFEFGF@=9<:CCGE>D@DFC9B>?>@FF?;;;;=C6(,)65?FGC:261:F90:86CF7CF18:24.<?2>C4,-1(4;643,8(<<0()0)-;7
@M03364:396:000000000-C9LGT:1:1101:20589:3341 2:N:0:10
GGACTACTCGGGTATCTAATCCTATTTGCTCCCCACGCTTTCGAGCCTCAGCGTCAGTTACAGTCCAGTAAGCCGCCTTCGCCACTGGTGTTCCTCCTAATATCTACGCATTTCACCGCTACACTAGGAATTCCACTTACCTCTCCTGCACTCTAGCCTGACAGTTTCCAATGCAGTCCCAGGGTTGAGCCCTGGGCTTTCACATCAGACTTGCCAAGCCGCCTACGCTCCCTTTACACCCAGTAAATCCGGTTCACGCTTGCCCCCTACGTAGTCCCGCGGCTGCTTGCACGTCTTTAGC
+
CCCCCGGGCFGGGGGGGG<9FFGEEFGGFAECFGGGFGCGFGGDFGGGGFGGEGGGCCFAFGGGGGGGGGGGCFGGEGG9DFGGDGGGDFGGGGGGGGGGGGGGAFFF:CEGGGGGFGGGEFDFEFFF8FGGGGGGGGGGGGFBD@AD=:FEAD8DAFDFGGFGC;DGGGGFFGC+@:6A@D?CGG8=:<DCGF6C7,>CF;DACA+**CED*B,*3:**:D974>:///6B8BFFFFGGG(:E6<?EFGD(((();/6(3=C4CC89-88,)(4))<123(-((,))53).-.(0)*-*2
@M03364:396:000000000-C9LGT:1:1101:16066:3347 2:N:0:10
GGACTACCGGGGTATCTAATCCTGTTCGCTCCCCCGGCTCTCGCGCCTCAGCGTCAGTGCGCGCCCGGAAGCCCGCCTTCGCCACCGGTGTTCCTCCCGATATCTGCGCATTCCACCGCTACACCGGGAGTTCCGACTTCCCCTGCGCGACTCGAGCCCGGCGGTATCGGGGGCGGGGCGGGGCCGGGCCCCGCCCTTTGACCCCCGACTGGCCGGGCCGCCGCCCCGCCCTCTCCGCCCCCTCAACACGGCTAAACCCCGCCCCCCCCGTCGTTCCCCCGGCGCGCGCCGGTCCTTTGCC
+
BCCCCDGGGCEEGDFGGGGGFGGFGGGGGGGGGGGGGGGGFGGGGGG@GGFGGGGFEGGGGDGGGGGGGGGGGGDGGGFGGGGDGGEG:FFGGGGGGGGCFEEGGFGGGGGGGGGGGGGDGGGGGGGECF<FGG>3@>3DFGGFGGDGGFGFGF4)FGGD>F>CE>CGGCEDB?()/8?//29**2*488E7):E*)28++.<:DEE(-),72)2(1(1*(1((-*-02)(((.(((-;::7((.53)8*/-(())),(((-/45C)(4--((4(,2+((-((46((404((-((/*/)*0
@M03364:396:000000000-C9LGT:1:1101:21315:3382 2:N:0:10
GGACTACAGGGGTTTCTAATCCTGTTCGCTCCCCACGCTTTCGCTCCTCAGCGTCAGTAACGGCCCAGAGACCTGCCTTCGCCATTGGTGTTCTTCCCGATATCTACACATTCCACCGTTACACCGGGAATTCCACTCTCCCCTCCCGCACTCAAGCCCGCCCGTACCCGGCGCGGATCCACCGTTGAGCGATGGGCTTTCACACCGGACGCCACGAACCGCCTACGCACCCTTTCCGCCCAATAAATCCGCATAACGCTTGCCCCCTTCGTATTTCCGCGGCGGCTGGCACGCAGTTGGC
+
CCCCCGGGGGGGGGGGGGDGGGGGGGGGGGGGGGGGGGGGGGGGGGGGGGGGGGGGGGFAFGEGGGGGFGDGFFGGGGGFFGGGDFFGFFGGGFEFFGGGGGGGGGGFGGGGGGGGGG==EGGGGGGGFGGGGGF9D8AFGGGF+3@CC@GBGBCFGGGGGG5CF7CCGE**35-)*:?C+>CFGD*6FF*)8=E**=2CCCF)9BB09D(1()/4)4EG6<>:(230(/4<(4>24:EG8((()-)6=C9(-(,6@87:448(2;C6((,,(.5).3(83112(((-4?(48(-)09)*2
@M03364:396:000000000-C9LGT:1:1101:19384:3416 2:N:0:10
GGACTACCGGGGTATCTAATCCTGTTTGCTCCCCACGCTTTCGAGCCTCAGCGTCAGTTACAGTCCAGAGAAGCGCCTTCGCCACTGGTGTTCTTCCTAATATCTACGCATTTCACCGCTACACTAGGAATTCCCTTCTCCTCTCCTGCACTCTAGACTTCCAGTTTGAAATGCAGCACTCCGGTTAAGCCCGAGTATTTCACATCTCACTTAAAAGTTCGCCTACGCTCACTTTACGCCCAGTAAATCCGGACAACGCCCGCAACCTACGTATGTCCGCGGCAGCTGGCACTTGTTTAGC
+
CCC@CFEFFCC@@FEGFGFC@FDGGG9@EFE@DFB@:CFGFEC@,@CA,ACDEF7F:,CFCFCCFGAFEF@@<8@@C=@CDCC:C@CFEGGE<?E<,CFGF,>9=ECFCCFGGGG<?CEDE@=E,4ECEFFEC,@?9A8<,+6==,=8D;D5>>DD;=ADD399FDF9,EFGB,*?8DF?8,6@B@:AF,,59@C*9;;<7;=*?F6*2:A=/+51=*,5/@2>@C285*(0*9>?61CF@(66A5).@6C>@>(3.6(((,*()**.5::2<)().2,,-10((-(((,32(0)/0).:7
@M03364:396:000000000-C9LGT:1:1101:12956:3427 2:N:0:10
GGACTACCAGGGTTTCTAATCCTGTTTGCTCCCCACGCTTTCGAGCCTCAGCGTCAGTTACAGTCCAGAGAAGCGCCTTCGCCACTGGTGTTCTTCCTAATCTCTACGCATTTCACCGCTACACTAGGAATTCCCTTCTCCTCTCCTGCACTCTAGACTTCCAGTTTGAAATGCAGCACCCAAGTTAAGCCCGGGTATTTCACATCTCACTTAACAATCCGCCTACGCTCCCTTTACGCCCAGTCAATCCGGACAACGCTTGCCACCTACGTATTACCGCGGCTGCTGGCCCGTCGTTCGC
+
CCCCCGGGGGGGGGGGGGGGGGGGGGGGGGGGGGGGGGGGGGGFGGGGGGGGGGGGGGGGGGGGGGGGGGGGGGGGGGGGGGGGGGGGFGGGGGGGGGGGGGGGGGGGGGGGGGGGGGGGGGGGGGGGGGGGGGG9EGGGGGGFGGGDGBGFGEGFAFGGGGFGGGGGGGGFFGFGGFGGGG?FFGGEFGFGGGGGGGGGGEGF7A8C@FFGE+,3=8EGBGFDAD>>AGFDF=BEFFGGGFFE*.9CFGGF09(=F@B6<@GF*<D8.5::)629<C<>(3049(..4((4>3(0.)(11
@M03364:396:000000000-C9LGT:1:1101:13171:3445 2:N:0:10
GGACTACTCGGGTTTCTAATCCTGTTCGCTCCCCTAGCTTTCGCGCCTCAGCGTCAGTCGTGGCCCAGAAGGCCGCCTTCGCCACCGGTGTTCTTCCCGATATCTGCGCATTCCACCGCTACACCGGGAATTCCGCCTTCCCCTGCCAGACTCAAGCCGGCCGGTATCGGGAGCGGACGGGGGTTGAGCCCCCGGATTTGACTCCCGACCAGGCTGGCCGCCTACGCGCGCTTTACGCCCCATGCATCCGGATAACGCTTGCCCCCTACGTATTACCCCGGCTGCTGGCGCGTAGTTAGCC
+
CCCCCGGGGGGGGGGGGGGGGGGGGGGGGGGGGGGGGGGGGGGGGGGGGGGGGGGGGGGGGGGGGGGGGGGGGGGGGGGGGGGGGGGGFGGGGGGGGGGGGGGGGGGGGGGGGGGGGGGGGGGGGGGGGGGGGGGGGGGGGGGFGGGCEFGFGCGFGGGGGGFGG7AGGGG:?F=G/>EECEG:?E,4@CGGGGG/95CF<60:0>B:>GFG1>*,9:FGFG6:423.4C>98<A>??CE*-,2/5<<?C)(4(48894:?:C?GG3(8228)...6+-,(((4:7701(-,-34@?06>D
@M03364:396:000000000-C9LGT:1:1101:8843:3458 2:N:0:10
GGACTACTAGGGTTTCTAATCCTGTTCGCTCCCCACGCTTTCGCTCCTCAGCGTCAGTTACAGTCCAGAAAGTCGCCTTCGCCACCGGTGTTCTTCCTAATCTCTACGCATTTCACCGCTACACTAGGAATTCCACTTTCCTCTCCGATACTCCAGCTTCCCAGTTTCCATCCCATCACGGGGTTAAGCCCCGCACTTTTAAGATGGACTTAGAAAGCCGCCTGCGCGCGCTTTACGCCCAATAATTCCGGACAACGCTTGCCCCCTACGTATTACCCCGTCTGCTGGCCCGTAGTTCGCC
+
CCCCCGGGGGGGGGGGGGGGGGGFGGGGGGGGGGGGGGGGGGGGGGGGFGGGGGGGGFGGGGGGGGGGFGGGGGGGCFGGGGGGGGGGFGGGGGGGGGGGGGGGGGGGGGGGGGG9FBEDGGGGGGGGGGGGGGGDG:DFGGGFGGGGGACD8=DFFGGGGGFGFGGGGGGGFFDDGFGGGED>CF@;ACDDDG>E>F9FC4>EGAFDBD@FE+=9FF6C@CDF;*156CB(6?DA?FEC8:B:7<AF=69?60(470(40:<)*:/((,.))(-640(,(((-59>33(443(,09*-/C
@M03364:396:000000000-C9LGT:1:1101:7406:3462 2:N:0:10
GGACTACACGGGTATCTAATCCTGTTCGCTACCCATGCTTTCGAGCCTCAGCGTCAGTTGCAGACCAGAGAGCCGCCTTCGCCACTGGTGTTCTTCCATATATCTACGCATTTCACCGCTACACTAGGAATTCCGCTTTCCTCTCCGATACTCTAGTCTGGCAGTTTCGGTCCCCTCACGGGGTTAAGCCCCGCACTTTTAAGACCGACTTACCCGACCGCCTGCGCGCCCTTTACGCCCAATAATTCCGTACACCGCTTGCCACCTACGTATTACCCCGGCTGCTGGCCCGTAGTTCGCC
+
CCCCCGGGGGGGFGGGGGFGFGGGGGGGGGGGGGGGGGGGGGGGGGGGGGGGGGGGGGGGGGGGGGGGGGGGGGGGGGGGGGDGGGGGGGGGGGGGGGGGGGGGGGGGGGGFGGGGGGGGGGGGG?FGGGGGGGGCGFFGGGGFGFGCGEGEGFGFGGGGGGFGGGGGGGCEDGFCGFGG>EDBCF,;AFGGGG*@CGGFG=F:D?A9@G<DEF9:D>EEBGFF?:9>><;7??2)-8ECC:07*.:<9C2(4:6:D7961:<4DF*(.333>0)69+4,39(,42.,((46603<F1()1
@M03364:396:000000000-C9LGT:1:1101:11415:3464 2:N:0:10
GGACTACTGGGGTATCTAATCCTGTTTGCTCCCCACGCTTTCGCGCCTCAGCGTCAGTTGTCGTCCAGAAAGTCGCCTTCGCCACCGGTGTTCTTCCTAATCTCTACGCATTTCACCGCTACACTAGGAATTCCACTTTCCTCTCCGATACTCCAGCTTCCCAGTTTCCATCCCATCACGGGGTTAAGCCCCGCACTTTTAAGATGGACTTAGAAAGCCGCCTGCGCGCGCTTTACGCCCAATAATTCCGTCCAACGCTTGCCACCTACGTATTACCCCGGCTTCTGGCACGTAGTTCACC
+
CCCCCGGGGGGGGGGGGGGGGGGGGGGGGGGGGGGGGGGGGGGGGGGGGGGGGDGGGGFGGGGGGGEGFFGGGGDGFGGGGGGGEGGGCFFGGGGGGGGGGGGGGGGGGGGGGGGGGEGGGFGGGGGGGGGFGGGGDEFFGGGFGGGGGECEFDGFFGCGGGFGGGGGGFGGFGEGGFGGGGGGGG,3?@EDGG8EGGGCF=B8CFFFEG=:>+48FFGG><7;;33=9GB42:9<?FEGC:0)9<ADBG7((-6?B64:?8<6DGF?F:4,6426)+-(79(,().<0086,,(8=8)0:
@M03364:396:000000000-C9LGT:1:1101:7885:3578 2:N:0:10
GGACTACAGGGGTATCTAAGCCTGTTCGCTACCCATGCTTTCGAGCCTCAGCGTCAGTTGCAGACCAGAGAGCCGCCTTCGCCACTGGTGTTCTTCCATATATCTACGCATTCCACCGCTACACATGGAGTTCCACTCTCCTCTTCTGCACTCAAGAAGGACAGTTTCCGAAGCAGTTCCCCGGTTAAGCCGGGGGCTTTCACTTCAGACTTATCTTTCCGCCTGTGCTCGCTTTCCGCCCAATGAAGCCGGACAACGCTTGCCACCTACGTCTTACCGATGCCGCTGGCTCGTCTTCAGC
+
CCCCCGGGECFGGGGGGGG9@FECF@FEGGDEGGGFGGFFGGGDGG@F8E8CBFC7FC9CA@FGGFFDEFGGG<FGGGEEGGBCFEFGGGGGGGGGG,C,,FF<E,CAC,BC;,@FD+B+@FFC,@F<BFA=E5,CAAFGG8D9+8>=,<,:,)+0,@8D>F*DG,:DF8>B@>DFDBCD@FD+CEFEC9@55@EECEE6CC9<+;:>CF8F<A+)279?,>@DD9)+1;(36=64708AE:,4)66)6C73(4;:)763-8570<<8(,((4::)6+(((,,)-26(,1.)((,)0=A>7
@M03364:396:000000000-C9LGT:1:1101:16151:3594 2:N:0:10
GGACTACAAGGGTATCTAATCCTGTTCGCTCCCCACGCTTTCGCTCCTCAGCGTCAGTAACGGCCCAGAGACCTGCCTTCGCCATTGGTGTTCTTCCCGATATCTACACATTCCACCGTTACACCGGGAATTCCAGTCTCCCCTACCGCACTCAAGCCCGCCCGTACCCGGCGCGGATCCACCGTTAAGCGATGGACTTTCACACCGGACGCGACGAACCGCCTACGAGCCCTTTACGCCCAATAAATCCGGATAACGCTCGCACCCTACGTACTACCGCGGCTGCTGGCCCGTCGTTAGC
+
CCCCCGGGFGGGGGGGGGGGGGGGGGGGGGGGGGGGGGGGGGGGGGGGGGGGGGGGGGGGGGGGGGGGGGGGGGGGGGGGGGGGGGGGEFGGGGGFGGGGGGGGGGGGGGGGGGGGGGGGGGGGGGGG@GGGGGGGFGGGGGG?CGG=EEGAGBGFFGGGGGFGGEGGGGGGFGFGEFGGCCFCFGC;FGECGGGGGFGGGEGCCAD@,CBGF):;C;GGBGB??FB)3C9<:7:9A:GGGB:(92-)9FG>B?(4*-4:B9E3CED-1838?(4):E>>99049:0.5:(499().),9>
@M03364:396:000000000-C9LGT:1:1101:19534:3610 2:N:0:10
GGACTACCAGGGTTTCTAATCCTATTTGCTCCCCACGCTTTCGTGCCTCAGCGTCAGGTACAGGCCAGGCGGCCGCCTTCGCCGCTGGTGTTCTTCCACATCTCTACGCATTTTACCGCTACACATGGAGTTCCACCGCCCTCTCCTGGCCTCAAGCCGTGCAGTTTCCAAAGCCTGAACCGGTTGAGCCGGTCCCTTTTACTTCAGACTTGCCAAGCCGCCTGCTCACCCTTTACGCCCAATCATTCCGAATACAGCTGGCCACCTAGCTTGTACCCGGGCGCGTGGCAAGGGGTCTGCC
+
CCCCCGFGGGCGCFGGGGEGGGC,CFFGGGGGGGGGGGGCGGGGGGGGGGGGGGGCCCGGGGGGGGGGGGGGGGGGGGGGGGEECGGFBFG@FGGG9FGGGGGGGGGGGGGCCE8EFGGGGGGGFGGG,DFCGGGFG7@FGG??FGC8,0F*8@?0<@>15CFGGGFCFGGE>A@?CADGGCC>8=87AA:DCGD=CFFGC;2);8@);C?<E055C(=:,7;<33)*.1:0:?<A<0C/133<))))*9/42<2)*))(((/./2*()(.)(,.-)+4-((,(((4>F8)((((00)(0*
@M03364:396:000000000-C9LGT:1:1101:25993:3692 2:N:0:10
GGACTACTCGGGTTTCTAATCCTGTTTGCTCCCCACGCCTTCGAGCCTCAACGTCAGTTACCGTCCAGCAGACCGCTTTCGCCACCGGTGTTCCTCCTGATCTCTACGCATTTCACCGCTACACCAGGAATTCCATCTGCCCTTCCGGTACTCAAGATCCGCAGTTTCAAATGCAATCCAGGGGTTAAGCCCCCGCCTTTCACATCTGCCTTGCGAATCCGTCTACGCTCCCTTTACACCCAGTCAATCCGGATAACGCTTGCCCCCTACGTATTACCGCGGCTGCTGGCACGTCTTTCGC
+
CCCCCGGGGGGGFGGGGGGGGGGGGGGGGGGGGGGGGGGGGGGGGGGGGGEFGGGGGGGGGGGGGGGGGGGGGGGGGGGGGGGGGGGGGGGGGGFGFGGGGGGGGG9FGGGGGGGGFGGDGEEGFGEG+FGGGGGFFADGGD8*=FE++<CD99DFF8FGDGFGGGGGGGDF?FCCFFGFGED7CE::;>3*9*:5>EGCGEG4BAFF*?;9.)*(:3EGFG;?DC?B1>>DDEE3)6CFGB:?*-6)19)3141<F:9:B</49EG9-324<A?)5<199;FB01).8?:?:4(0)0)19
@M03364:396:000000000-C9LGT:1:1101:19258:3715 2:N:0:10
GGACTACAAGGGTTTCTAATCCTGTTCGCTCCCCTAGCTTTCGCGCCTCAGCGTCAGTCGTGGCCCAGAAGGCCGCCTTCGCCACCGGTGTTCTTCCCGATCTCTGCGCATTCCACCGCTACACCGGGAATTCCGCCTTCCCCTGCCAGACTCAAGCCGGCCGGTATCGGGCGCGGCCGGGGGTTGGGCCCCCGGATTTGACCCCCGACCAGGCGGGCCGCCTACGCGCGCTTTACGCCCACTGAATCCGGATAACGCTTGCCCCCCACGGATTCCCCCGGCCGCTTGCCCCGACTTCGCC
+
CCCCCGG@@FFFFGGGGGGGGGGGGGGGGGGGGGFFFGGFGGGGGGGGGGGGGGGGGFG@DCGGGGGGFFEDGGGGGGGGGGGGGGGGCFGEGFGGGGGEG+@FGGGGGDGGA<DFGGGGGGGGGGGE7FGGDFFGGCDGGDGF?FGFF?FFG5??FEG*@F?DE8FGGGE:?F@G5>=*:/988**,);CDGE521C?7+6+47@>1099E63/-9(:/4C0(,/(.,)4-3<))(3CE*(45?)).9)/(-(),)---:2@?FG)(,((,(4))58>0614(4,(((.)(-((009(*9
@M03364:396:000000000-C9LGT:1:1101:21890:3761 2:N:0:10
GGACTACCGGGGTTTCTAATCCTATTTGCTCCCCACGCTTTCGTGCCTCAGCGTCAGGTACAGGCCAGGCGGCCGCCTTCGCCGCTGGTGTTCTTCCACATCTCTACGCATTTTACCGCTACACATGGAGTTCCACCGCCCTCTCCTGTCCTCAAGCCGTGCAGTTTCCAAAGCCTGAACCGGTTGAGCCGGTCCCTTTTACTTCAGACTTGCACAGACGCCTGCGCACCCTTTACGCCCAATCATTCCGGATACAGCTTGCCACCTACGTATTACCGCGGCTGCTGGGCCGTAGTTCGCC
+
CCCCCGGGGGGGFFGGGGGGGGGACGGGGGGGGGGGGGGGDGGGGGGGGGGGGFGGGDGGGGGGGGGGGGGGGGGGGGGGFGEGEGGGFGGDGGGGGGGGGGGGGGGGGGGGFGGGGEGGGGGGGGGGEFGFGGFGGGDGGDGFG8CFGFFEGAFF7DEGGC@FFFFGGGCCAG4DFAFGGGG:EG37;CEGGGGGGCFFG=FCG8A))9?FE*5.C(;:49:<?83)-><(,84)(,:C/4:?FD<6@F>,(,,)1,.51,39FG5(((4):?):4*4>>96>?B03(3-41((0=141/
@M03364:396:000000000-C9LGT:1:1101:21331:3838 2:N:0:10
GGACTACTCGGGTTTCTAATCCTGTTTGCTCCCCACGCTTTCGTGCCTCAGTGTCAGTTACAGTCCAGAGAGCCGCCTTCGCAACTGGTGTTCCTCCTAATATCTACGCATTTCACCGCTACACTAGGAATTCCACTCTCCTCTCCTGCACTCAAGTTTCCCAGTTTCAAAGGCTTACTACGGTTGAGCCGTAGCCTTTCACCTCTGACTTAAGAAACCACCTACGCACCCTTTACGCCCAGTATTTCCGTCTACCGCTAGCCCCCTACGTATTACCCCGGCTGCTCGCACGTAGTTAGCC
+
CCCCCGGGGGGGGGGGGGGGGGGGGGGGGGGGGGGGGGGGGGGGGGGGGGGGGGGGGGGGGGGGGGGGGG<FGGGGGGGGGGGGGGGGFGGGGGGGGGGGGGGGGGFGGGGGGGGGGGGGGGGGGGFFEGGGGGGGAFFGGFEFGGG=BDFB,)=DFFDGGGFGGGFGFGGGFGFGGFGGGGD>EE<1D,3:CEFGFGE,,;>6@AF@C:;B*4,3;5E5>D=)76)3:355>E4>@=EB@(0*+)/1:C*,(/9A>63(.(5/C8C(/(.)674).24-4--417)42217:(..**)22
@M03364:396:000000000-C9LGT:1:1101:8623:3848 2:N:0:10
GGACTACTGGGGTTTCTAATCCTGTTTGCTCCCCACGCTTTCGAGCCTCAGCGTCAGTTACAGTCCAGAGAAGCGCCTTCGCCACTGGTGTTCTTCCTAATCTCTACGCATTTCACCGCTACACTAGGAATTCCCTTCTCCTCTCCTGCACTCTAGACTTCCAGTTTGAAATGCAGCACTCAGGTTAAGCCCGAGTATTTCACATCTCACTTAAAAATCCGCCTACGCTCCCTTTCCGCCCAGTAAATCCGGACAACGCTCGCCACCTACGTATTACCGCGGAGGCTGGCACGTCGTTCGC
+
CCCCCGGGGGGGGGGGGGGGGGGGGGGGGGGGGGGGGGGGGGGGGGGGFFGGGGGGGFFGGGGGGGGGGGFGGGGGGGGFGGDGGGGGFFFGGGGGGGGGGGGGGGGGGGGGGGGGFGGGGGGGGGGGGGGGGGGGGGGGGGGCGGFGGFGB88+=CECGGG7FFFGGGGGGFFEFGFGGGGFDFG9:F>@DGEE6CFCGF<F@FFB77DEG@B,3;CECAF=ADF)@2C@BBFF*8>EFG=2@8)7<FG<0?FF1).46?>EF<CG:BF64<)556<81>2((,42((41<:((00)(/7
@M03364:396:000000000-C9LGT:1:1101:5392:3883 2:N:0:10
GGACTACACGGGTTTCTAATCCTGTTCGCTCCCCACGCTTTCGCTCCTCAGCGTCAGTAACGGCCCAGAGACCTGCCTTCGCCATTGGTGTTCTTCCCGATATCTGCGCATTCCACCGCTACACCGGGAATTCCGCCTTCCCCTGCCAGACTCAAGCCGGCCGGTATCGGGAGCGGACGGGGGTTGAGCCCCCGGATTTGACTCCCTGCCAGGCTGGCCGCCTACCCGCCCTTTTCGCCCACTGAATCCGGAGAACGCTGGCCCCCTACGTCTTACCCCCGCCGCGTGCGCCTGGTTCGCC
+
CCCCCGGGGGGGGGGGGGGGGGGFGGGGGGGGGGGGGGGGGGGGGGGGGGGGGGGGGGGGGDGGGGGGFGGGGGGGGGGGGGGGEDFGFGGGGGGGGFGGGGGGGFGGGGGGGGGGGGGGGGGGGGGGGCDGGGGGGCGGGFGFGGG8BBGFGE6?@:+@CGBG@CCCEEG5;F@C7;8C:ED8CG04@F@>GGG*5C?+A>+6CF))(94CBF=314A*29141*3)()((.4).40EG5(()15-4@<C0(3()0,(,-4EFGG)(42:0(8)).+((4210,---((((((-0**()/
@M03364:396:000000000-C9LGT:1:1101:9521:3907 2:N:0:10
GGACTACCCGGGTATCTAATCCTGTTCGCTCCCCTAGCTTTCGCGCCTCAGCGTCAGTTATGGCCCAGAAGGCCGCCTTCGCCACCGGTGTTCTTCCAAATATCTGCGCATTCCACCGCTACACTTGGAATTCCGCCTTCCCCTACCAAACTCAAGTCTGCCGGTATCGGGAGCGGACGGGGGTTGAGCCCCCGGATTTGACTCCCGACCTAACAGACCGCCTACGCGCGCTTTACGCCCACTGAATCCGTATAACGCTTGCCCCCTACGTATTACCGCGGCTGCTGGCACGTAGTTCGCC
+
CCCCCGGGGGGGGGFGGGGGGGGGGGGGGGGGGGGGGGGGGGGGGGGGGGGGGGGGGGGGGGGGGGGGGGGGGGGGGGGGGGGGGGGG@FFGGGGGGGGGGGGGGGGGGGGGGGGGGGGGGGGGGGGGGGGGGGGGGGGGFGGFGGGCFFGFGFGFGGGGGGFGGGGGEGGCDEBGDBGGGEGCEG,6=?FGGGGGGGGGGA9:<>D:7DBC>F+5*,:C;GF<229DBGF9?BAFFFCEG(87*5))9D/3:?>B>---33C?FGC6:?:2)56<9*449;(2::530(584047B6:DC
@M03364:396:000000000-C9LGT:1:1101:18645:3911 2:N:0:10
GGACTACCAGGGTATCTAATCCTGTTCGCTCCCCTAGCTTTCGCGCCTCAGCGTCAGTCGTGGCCCAGAAGGCCGCCTTCGCCACCGGTGTTCTTCCCGATATCTGCGCATTCCACCGCTACACCGGGAATTCCGCCTTCCCCTGCCAGACTCAAGCCGGCCGGTATCGGGAGCGGACGGGGGTTGCGCCCCCGGATTTGCCTCCCGGCCAGGCCGGCCGCCTACCCGCGCTTTACGCCCAATGCATCCGGATACCGCCTGCCCCCTTCCTACTGTCCGCGGCTGTGGCCCGGACTTTGGC
+
CCCCCGGGEFGGGGGGGGGDFGGFGGGGGGGGGGG8FFGGGGGGGGGGDGGFGGGGEFFGGGGGGGGGGGGGGGGGGGGGGGGGGEEG=FGGGAFGGGGGE+CFGFFEGEGCEGGGGGGGGGGGGGGGCFGGGGGEGC>EGDGFGGB,3@FC>86AGGGGGGFGGDGG*=B*8C><=>G=**9*/8*-7C=D5CE*11<<+5+.9>>(-99F15*39(::(9(((*.)-)((--44,4CE*(4:669<F<30:1))03((41;1>C),3().)))).+((,(-3,(.4(4<10(()0*.*7
@M03364:396:000000000-C9LGT:1:1101:6520:3924 2:N:0:10
GGACTACTAGGGTTTCTAATCCTGTTCGCTCCCCTAGCTTTCGCGCCTCAGCGTCAGTCGTGGCCCAGAAGGCCGCCTTCGCCACCGGTGTTCTTCCCGATATCTGCGCATTCCACCGCTACACCGGGAATTCCGCCTTCCCCTGCCCGACTCAAGCCTGCCGGTCTCGGGCGCGGTCGGGGGTTGGGCCCCCGGGTTTGACCCCCAGCCCGGCAGGACGCCCAGCGCCCCCTTACGCCCCATGAATCCGGATAACGCCTGCCCCCCACCGACTTACCCGGCCTGTGGGCCCGACTTCGGC
+
BCCCCGGGGGGGGGGGGGEGGGGGGG9FGGGGGGG8EGGGGGGCFGGF:EEGCFGBBEF@F7@@FGCG@,:FFFGGGGGGGGGGEGGGGGGGG<FGGG+BF+@FG,?CE@CFDGGGAEGGGGGG8+CFF7BFGG,BE3=FGFF67CG,@*3)>8CFGG,:>FADG7EF<98*2<25*.*2*39*:8*25@EG<EG5/;/*3.+,10.-.C(*431,),;*-C(,(*()()-(4()524EG5(,(144<@3)4((.).((.,3*,CE3,3(44(4(..+.(-((((-.(((((-,(../1*/
@M03364:396:000000000-C9LGT:1:1101:21043:3945 2:N:0:10
GGACTACCGGGGTTTCTAATCCTGTTTGCTCCCCACGCTTTCGAGCCTCAGCGTCAGTTACAGTCCAGAGAAGCGCCTTCGCCACTGGTGTTCTTCCTAATCTCTACGCATTTCACCGCTACACTAGGAATTCCATTCTCCTCTCCTGCACTCTAGACTTCCAGTTTGAAATGCAGCACCCAAGTTGAGCCCGGGTATTTCACATCTCACTTACAAGTCCGCCTACGCTCCCTTTACGCCCAGTCAATCCGGACAACGCTCGCCACCTACGTATTCCCGCGGCTGCTGGCACGTAGTTAGC
+
CCCCCGGGGGGGFGGGGGGGGGGGGGGGGGGGGGGGDGGGGGGGGGGGGGFGGGGGGGGGGGGGGGGGGGGGGGGGGGGCFGGGGGGGCFGGGGGGGGGGGGGGGGCFGGGGGGGGGGGGGGGGGGGGFGGGGGGGGDFGGGGFGGG8EFGFCEFFAFGGCGFGFFGGGFGGFCDDFFGGGGF3EF@CFFGGGGGEGGGGGFGFCFF48FEGC+>8FAFGFGFF@?@D?DFFFFF=EDGGG@;E*.6CFGC0,:93F6BBF>C3*;74:?B3):?5<E(4-496(8)4:?7<012))/)2:
@M03364:396:000000000-C9LGT:1:1101:22932:3974 2:N:0:10
GGACTACCGGGGTATCTAATCCTGTTCGCTCCCCTAGCTTTCGCGCCTCAGCGTCAGTCGTGGCCCAGAAGGCCGCCTTCGCCACCGGTGTTCTTCCCGATATCTGCGCATTCCACCGCTACACCGGGAATTCCGCCTTCCCCTGCCAGACTCAAGCCGGCCGGTATCGGGAGCGGACGGGGGTTGAGCCCCCGGATTTGACTCCCGACCAGGCAGGCCGCCTACTCGCGCTTTACGCCCCATGAATCCGCATAACGCTTGCCCCCTACGCCTTCACCCGGCTGCTGGCGCGTAGTTCGCC
+
CCCCCGGGGGEGGDGGGGA@FFGGGGGGGGGGGGGGFFGGGGGGGGGGGGGGGGGGGGGGGFGGGGGGGGGGGGGGGGGGGGGGGGGG@FGGGGGGGGGGGGGGGGGGGGGGGGGGGGGGGGGGGGGGGGGGGGGGG7CGGGGFFGG8@AGEF@FFFGGGGGFGGEGGEGG5=F@GGFEEGDGG5C05?82CDGG:98+9<>76*<>((9256F*(9(;C>C:2.+589)7-41))415:*(.(*-).0C*((-48790(14+55:938:((,,)).+.,34,(-5),((-4((,06*,C*
@M03364:396:000000000-C9LGT:1:1101:20339:3989 2:N:0:10
GGACTACAGGGGTATCTAATCCTGTTTGCTCCCCACGCTTTCGTGCCTGAGCGTCAGTTATGGTCCAGAAAGCCGCCTTCGCTACTGGTATTCCTTTGAATCTCTACGCATTTCACCGCTACACTCAAAGTTCTACTTTCCTCTCCCACACTCTAGCCTAGCAGTTTCAAAAGCAGCTCCGAAGTTGAGCCTCGGAATTTCACTTCTGACTTGCTTGGCCGCCTGCGCACCCTTTACACCCAGTAAATCCGGATAACGCTTGCTCCCTACGTCTTACCGCGGCTGCCGGCACGTCGTTCGC
+
CCCCCGGGGGGGGGGGGGGGGGGEGGGGGGGGGGGGGGGGGGGGGGGGGGGGGGGGGFGGGGGGGGGGGGGFGGGGGGGGGECGGGGGFGGGGGGGGCFGGGGGGGGGGGGGGGGGGGGGGGGGCGFEDFGGFFGGGGGGGGGFGGG,>@FDFDGDAFGCFGFGGGGGGGGGFGFGGFGGGECEGGGFFGG?FEC?DFEGGFG5CAEEFGFGFF9=FFGGAGBF)>@F>D>DB@36C?GCG;=E6<<?AGD@07(7A;FFF@*):<>?7.((((-)6<4929;96(,29;>943-073(97
@M03364:396:000000000-C9LGT:1:1101:24053:3991 2:N:0:10
GGACTACCGGGGTATCTAATCCTGTTTGCTCCCCACGCTTTCGCGCCTCAGCGTCAGTTGTCGTCCAGAAAGTCGCCTTCGCCACCGGTGTTCTTCCTAATCTCTACGCATTTCACCGCTACACTAGGAATTCCACTTTCCTCTCCGATACTCCAGCTTCCCAGTTTCCATCCCATCACGGGGTTACGCCCCGCACTTTTAAGATGGACTTAGGAAGCCGCCTGCGCGCGCTTTACGCCCAATAATTCCGGACAACGCTTGCCCCCTACGTATTACCGCGGCTGCTTGCACGTAGTTAGCC
+
CCCCCGGGGGGDFEGGGGGGGGGGGGGGGGGGGGGGGGGGGGGGGGGGGGGGGGGGGGGGGGGGGGGGGGGGGGGGGGGGGGGGGGGGFGGGGGGGGGFGGGGGGGGGGGGGGGGGGGGGGGGGGFGGFGGGGGGGGGGGGGG?FGG8CBGFFBCDGFGGFGFGGGGFGGGGFGFGGFGGGGGEGC,:5>:DGECGCGGGFBGFGAF@@GFGC8+7CDGGFG@@=36079>9:?>>FFGGCB18*)65@G56;6(4<746B80)1:/(4:?))5)66*,--9396>)52)36?:(86/)29
@M03364:396:000000000-C9LGT:1:1101:6144:3992 2:N:0:10
GGACTACTAGGGTTTCTAATCCTGTTCGCTCCCCTAGCTTTCGTGCCTCAGTGTCAGTTACAGTCCAGAAAGCCGCCTTCGCTACTGGTGTTCCTCCTAATATCTACGCATTTCACCGCTACACTAGGAATTCCACTTTCCTCTCCTGCACTCAAGTCTCCCAGTTTCAAGAGCTTACTACGGTTAGGCCGTAGCCTTTCACTCCTGACTTAATAGACCACCTACGCACCCTTTACGCCCAGTAAATCCGGATACCGCTAGCCCCCTACGTATTACCCCGGCTGCTGGCCCGTAATTTGCC
+
CCCCCGGGGGGGFEFGGGGGGGGGGGGGGGGGGGGGGGGGGGGGGGGGFGGGGGGGGGGGGGGGGGGGGFFGGGGGGGGGGGG7FGGGGGGGGGGGGGEFGGFGGGGGGGGGFGGGGGGGGGGGGGGGGGGGGGFFGGGGGGGFGGGGGFGFGDDFFGGGGGFGGGGGGGGGFGEGGFGGCCGGGG,508@CGD?FGGGGGFDCFF5*5C<FE+,3=@@F8C@)=*0:7C<BFFE4)(:FF9@C+8?CF493(6)))((,(5C3CE)/:8(.63)4.+(---49?:2::00(((()**)*2
@M03364:396:000000000-C9LGT:1:1101:12612:4009 2:N:0:10
GGACTACTGGGGTTTCTAATCCTGTTCGCTACCCATGCTTTCGAGCCTCAGCGTCAGTTGCAGACCAGAGAGCCGCCTTCGCCACTGGTGTTCTTCCATATATCTACGCATTCCACCGCTACACATGGAGTTCCACTCTCCTCTTCTGCACTCAAGAAGGACAGTTTCCGAAGCAGTTCCCCGGTTAAGCCGGGGGCTTTCACTTCAGACTTATCTTTCCGCCTGCGCTCGCTTTACGCCCAATAAATCCGGACAACGCTTGCCACCTACGTATTACCGCGGCTGCTGGCACGTAGTTCGC
+
CCCCCGGGGGGGGGGGGGGGGFGGGGGGGGGGGGGGGGGGGGGGGGGGGGGGGGGGGGGGGGGGGGGGGGGGGGGGEGGGFGGGGGGGGGGGGFDGGGGFGGGGGGGGGGGGGGGGGGGGGGGGGGGGGGGGGGGGGGGGGGGFGGGDGFGFGFGBADGGFGFFGFGGGGGEDGEGGFGGGGG:CG+9CFGDGG5EGGGGGEG*BA=CEGFF3+>?CCGGFGFFFFFF>G>>BF:>BFGGG?07)4<AFG3,-9,4>96:?FGF7FF44>0(55>99C:>(49>9:0::?<<??1)8*)9>
@M03364:396:000000000-C9LGT:1:1101:18418:4028 2:N:0:10
GGACTACCGGGGTATCTAATCCTGTTTGCTCCCCACGCTTTCGTGCCTGAGCGTCAGTTATGTCCCAGGAGGCTGCCTTCGCCATCGGTGTTCTTCCACATATCTACGCATTTCACTGCTACACGTGGAATTCCACCTCCCTCTGACACACTCTAGTCGAGCAGTCACATATGCCATTCCCGAGTTAAGCTCGGGGATTTCACATCTGTCTTACCCAACCGCCTGCGCACCCTTTACGCCCAGTAATTCCGATTAACGCTCGCACCCTACGTATTACCGCGGCTGCTGGCACGTATTTAGC
+
CCCCCGGGGGGGGGGGGGGGGGGGGGGGGGGGGGGGGGGGGGGGGGGGFGGGGGGGGGGFDDFGGGGGGGGGGGGGGGGGGGGFGGGGFGGGGGGGFFGGGGGGGGGGGGGGGFGGAFGFGFGFCEGGGGGGGGGGGFFGGGGFG=DFFFGDFEFFGF>CEG?DGDAFGGGGFGE=FFGFDGGEFE=CF>3:7CGE5EGFGEGECF89*=EG4=,6;5CGFGB2=C>F9D@DFFFFFDGGGFFE1)77FGG<??:AF:66(-2-9CD:086?)4>)<F:>F>69902:2((521.*0*)2:
@M03364:396:000000000-C9LGT:1:1101:19734:4031 2:N:0:10
GGACTACCGGGGTATCTAATCCTGTTCGCTCCCCCAGCTTTCGCGCCTCAGCGTCAGTGGTGGCCCAGAAGGCCGCCTTCGCCACCGGTGTTCTTCCCGATATCTGCGCATTCCACCGCTACACCGGGAATTCCGCCTTCCCCTACCACACTCGAGCCCGCCGGTATCGGAGGCTCGCCGGGGTTGAGCCCCGGGCTTTTCCCTCCGGCCCAACAGGCCCCCTCCCGCGCCTTTCAGCCCACAGCATCCGGATAACGCCACCCCCCTCCGTATTTCCCCCGCCGCTTGGCCGGACTTCACC
+
CCCCCGGGGGEGGEGGGGGGGGGGGGGGGGGGGGGGFGGGGGGGGGGGGGGGGGGGGFFFGGGGGGGGGDFGGGGGGGGGGGGGGGFGFFGGGGGDCFFGF@EGCFGGGGGCDGDGFGGGDGGGGGGGDGGGGGGGGGCGGGFF+DGGGFGFGFFBGEFG*>?CF:EGD=*1)434=>GC*:<8:C,()0C><=C*/;CFF)<)95)((1(*-0*4*(;77D0((*(7()((-546));;*(((.().)1)4:B)4)3(4,,;>72)--((((()..+((-4(((((-((5(-((.**)00
@M03364:396:000000000-C9LGT:1:1101:24958:4081 2:N:0:10
GGACTACTGGGGTTTCTAATCCTGTTCGCTACCCATGCTTTCGAGCCTCAGCGTCAGTTGCAGACCAGAGAGCCGCCTTCGCCACTGGTGTTCTTCCATATATCTACGCATTCCACCGCTACACATGGAGTTCCACTCTCCTCTTCTGCACTCAAGAAAAACAGTTTCCGATGCAGTTCCTCGGTTAAGCCGAGGGCTTTCACATTAGACTTATTTTTCCGCCTGCGCTCGCTTTACGCCCAATAAATCCGGACAACGCTTGCCACCTACGTATTACCGCGGCTGCTGGCACGTAGTTAGC
+
CCCCCGGGGGGGCFGGGGGGGGGGGGGGGGGGGGGGGGGGGGGGGGGGGGGGGGGGGFGGGGGGGGGGGGGGGGGGGGGGGGGGGGGGFFFGGFGGGGGGGGCFGGGGGGGGGGGGGGGGGEGGGGGGFFGGGGGGGFGGGFFFGGGGGFGF?0DF>DGGDGFGGFGGGGGED><FAFFGGGG7EG+:AFEGDEGGGG>FGFGFGFAEAGFC=9D?GFFC@D?D=E=?@:@FFFFEF<GFG?F@FA<EFGD02>>?FF>:?8@?:@C1(.44)-:64C:9(4>004,)(((.44(.04-0:
@M03364:396:000000000-C9LGT:1:1101:24212:4095 2:N:0:10
GGACTACTAGGGTATCTAATCCTGTTCGCTCCCCTAGCTTTCGCGCCTCAGCGTCAGTCGTGGCCCAGAAGGCCGCCTTCGCCACCGGTGTTCTTCCCGATATCTGCGCATTCCACCGCTACACCGGGAATTCCGCCTTCCCCTGCCAGACTCAAGCCGGCCGGTATCGGGAGCGGACGGGGGTTGAGCCCCCGGATTTGACTCCCGACCAGGCTGGCCGCCTACGCGCGCTTTACGCCCAATGAATCCGAATAACGCTGGCCCCCTACGACGTTCCACCGCTGCTGGCCCGTTGTTCACC
+
CCCCCGGGGGGGGGGGGGFGGGGCFGFGGGGGGGGFGGGGGGGGGGGGGG?FGGGGFGGGGGGGGGGGGGGGGGGGGGGGGGGGGGGGBFGGGGGGGGGGGGGGGGFGGGGGGGGCFGGGGGEGCGGGGGGGGGGGGCDGGGGFGGGF65F@BC?CGGGECFFDCCFGGCE:AE@CC5?EC?CC*:,5@,/CDGG=DEG7A<<:9FF:(>9C0>*8DFGG>GF?3*,)(149-49-4:EE*(4(9<424D*4(,97>>,(-4*,98)(4(((,-(,8+-,-30(4,)(4(,4,(,7)/)02
@M03364:396:000000000-C9LGT:1:1101:14468:4108 2:N:0:10
GGACTACACGGGTATCTAATCCTGTTTGCTCCCCACGCTTTCGGGCCTCAGTGTCAGTTACAGTCCAGTGAGCCGCCTTCGCCACTGGTGTTCTTCCCAATATCTCCGCATTTCACCGCTACACTGGGAATTCCACTCACCTCTCCTGCACTCCAGCCGGACAGTTTCAAAAGCAGTCCCGGGGTTGAGCCCCGGGCTTTCACTTCTGACTTGCCTGGCCACCTGCGCCCCCTTTACACCCAGTAAATCCGGACAACGCTCGCCACCTACGTATTACCGCGGCTGCTGGCACGTCTTTAGC
+
CCCCCGGGGGGGGGGGGGGGGGGGGGGGGGGGGGGGGGGGGGGGGGGGGGGGGGGGGGGGGGGGGGGGGGGGGGGGGGGGGGGGGGGGGGGGGGGGGGGGGGGGGGGGGGGGGGGGGGGGGGGGGGGGGFGGGGGGGGGGGGGFGGGGGFGFFDGFGFEGEGFGGGGGGGGGFGEDGFFGGCCFGGCEFFDFGGGGGGGGG4EEFFFC4CEGFFGCGFGGFGFFF:>F2<;9(8=CFFGCGFFF*<ADFGD>6>(8:(4(89EF3CF<7>-44AFA:C?FF>99B?040<<?FB(0.*):2
@M03364:396:000000000-C9LGT:1:1101:26271:4165 2:N:0:10
GGACTACAAGGGTATCTAATCCTGTTCGCTCCCCCAGCTTTCGCTCCTCAGCGTCAGTTGCCGTCCAGTAAGCCGCCTTCGCCACCGGTGTTCCTCCTGATATCTACGCATTTCACCGCTACACCAGGAATTCCGCTTACCCCTCCGGTACTCTAGCCATGCAGTTTCCAAAGCAATCCGGGAGTTGAGCCCCCGCCTTTCACTTCAGACTTGCACCGCCGTCTACGCTCCCTTTACACCCAGTAAATCCGGATAACGCTTGCCCCCTACGTATTACCGCCGCTGCTTGCACGTAGTCAGC
+
CCCCCGGGGGGGGGGGGGEGGGGGGGGGGGGGGGGGGGGGGGGGGGGGGGGGGGGGGGGGGGGGGGGGGGGGGGGGGGGGGGGGGGGGGGGGGGGGGGGGGGFGGGGGGGGGGGGGGGGGGGGGGGGGCFGGGGGGGGGGGGGDGGGCEBFFGFGFGGGGGGFGFGGGGGGFFFFGGFGEGGGCE@,;AFDFDEGGGGGGGEFEGFFF8CEGBF+7CBGD>DB<;BDF?DBFFFFAFAGGGBFF42>AFGD>BF(-=1>?46C:GGD9:B13)6:)-<13(,7900,.4<<4:2()7/):9
@M03364:396:000000000-C9LGT:1:1101:5414:4167 2:N:0:10
GGACTACAGGGGTATCTAATCCTGTTCGCTCCCCACGCTTTCGCTCCTCAGCGTCAGTAACGGCCCAGAGACCTGCCTTCGCCATTGGTGTTCTTCCCGATATCTACACATTCCACCGTTACACCGGGAATTCCAGTCTCCCCTACCGCACTCAAGCCCGCCCGTACCCGGCGCGGATCCACCGTTAAGCGATGGACTTTCACACCGGACGCGCCGAACCGCCTACGAGCCCTTTACGCCCAATAAATCCGGATAACGCTTGCACCCTCCGTATTACCGCGGCTGCTGGACCGTATTTGGC
+
CCCCCGGGCFGGGGGGGGGGGGG,FGGGGGGGGGGGGGGGGGGDCGGGFCGGGGGDC@CFGGDGGGGGCFF@FFGGGGGGGGGG:5BFFGGGGGGGFGDGGEGGGGGGG9FGGCFGGGDGGGFFGGEE:FGGGGGFF=DGGFED=FF>B*@18)0+=EDCEG>CGGGG6?5E5@>C5)=,9CC7EGE8FF=25786<EGCF<F<GE33(73C9)?191EE9DF668:)(91:?<?4<?GGCB(4@DBAFD5(2:<)*4>(3(;44C<6(-,8?B?2)<(,20((3:?:?((((--))*)2*
@M03364:396:000000000-C9LGT:1:1101:21718:4177 2:N:0:10
GGACTACACGGGTTTCTAATCCTGTTCGCTCCCCACGCTTTCGCTCCTCAGCGTCAGTAACGGCCCAGAGACCTGCCTTCGCCATTGGTGTTCTTCCCGATATCTACACATTCCACCGTTACACCGGGAATTCCAGTCTCCCCTACCGCACTCCAGCCCGCCCGTACCCGGCGCAGATCCACCGTTAGGCGATGGACTTTCACACCGGACGCGACGAACCCCCTGCGCGCCCTTTACGCCCCATAAATCCGGCTAACGCCCGCACCCTCCGTATTACCGCGGCTGCTGGCCCGTATGCAGC
+
CCCCCGGGGGGGGGGGGGGGGGGGGGGGGGGGGGGGGGGGGGDGGGGGGGGGGGGGGGGGGGGGGGGGFGGGGGGGGGGGGGGGGGFGFFGGGGGGFGGGGGEGGGGGGGGGGGGGGGGGEGGGGDGGCGGFGGFFD:=FEFG9FGGGGFG=DDAFGGEEGFAGFGGGGGGGFD2C5AFFEG<=CG*3A:C5DEE;FFGEGEGEGFB(.9957584>9C5(1-1(/()(13(33:-:1EEE(4105<<FG3,(((.9,,((,2(1:5(,-(-((5)69,1(,-,4(43>2301(().*)2*
@M03364:396:000000000-C9LGT:1:1101:13930:4186 2:N:0:10
GGACTACTCGGGTTTCTAATCCTGTTCGATACCCGCACTTTCGAGCTTCAGCGTCAGTTGTGCTCCCGCAAGCTGCCTTCGCAATCGGAGTTCTTCGTCATATCTAAGCATTTCACCGCTACACGACGAATTCCACCTGCGTTGCGCACACTCAAGACCTCCAGTTCGCGCTGCAGTGCAGACGTTGAGCGCCCGCATTTCACAACACGCTTAATGGCCGGCCTACGCTCCCTTTGAACCCAATAAATCCGGATAACGCCCGGACCTTCCGTAGTCCCGCGGCTGCTGGCACGGCATCAGC
+
CCCCCGDFGFGG<FGGGG,@FGGFGGGGFGDFGGGGGGGGGGG,FGGGGGGGGGGGEFGFGEFGGGGGGEGGGFGGGGF,AFF:FGGG,CFGGGGGGEG7F<DFGF?FGGGGGGGGGGGGGGGGG7FGGCDFGGGGGEFGG=@<C8E68@FBDB+;7@FFEFFGFFCEGGGGFC@FFFGFG?FCFFG9AG8/CEGGGGG?FEB<6>A;0C;50@+7F@GE@D>F<F676DF(463)))<AE:B0)44<4C)1014)=333-4/(9CD4080)((-)-<4636>92()).((.890.8),2>
@M03364:396:000000000-C9LGT:1:1101:25413:4219 2:N:0:10
GGACTACCCGGGTTTCTAATCCTGTTCGCTACCCATGCTTTCGAGCCTCAGCGTCAGTTGCAGACCAGAGAGCCGCCTTCGCCACTGGTGTTCTTCCATATATCTACGCATTCCACCGCTACACATGGAGTTCCACTCTCCTCTTCTGCACTCAAGCAGGACAGTTTCCGAAGCAGTTCCCCGGTTAAGCCGGGGGCTTTCACTTCAACCTTATCTTTCCGCCTGCGCTCGCTTTGCGCCCAATAAATCCGGACAACGCTTGCCACCTACGTAGTACCGCGGCTGCTGGCCCGTACTCAGC
+
CCCCCFGGGGGGGGGGGGGGGGGGGFCFGGGGGGGGGGGFGGGGGGGGGG<FGGGGDGDFGGGGGGGGGGDGGGGGGGGGGGGGGGGGFGFGGFGGGGGGCFFGCF,ACBCC;B;FGGGGGGC<EFGFFGGGFGGGGGGGGGG+6ED8DDED,)60,@DFGGF8>=DEFGC3?+:FFCFG,@C+CC3:@:@07@CGGGGG?8@?7*1))2.A9+<);??GF<7<(*(),84,-(3)6(2**4:4?>6<FG<B:F0()-73-4;:F9C,((-,)(-)-+-2,-(46()).3.-442))*.>7
@M03364:396:000000000-C9LGT:1:1101:16141:4224 2:N:0:10
GGACTACTGGGGTTTCTAATCCCATTCGCTCCCCTAGCTTTCGTCTCTCAGTGTCAGTGTCGGCCCAGCAGAGTGCTTTCGCCGTTGGTGTTCTTTCCGATCTCTACGCATTTCACCGCTCCACCGGAAATTCCCTCTGCCCCTACCGTACTCCAGCTTGGTAGTTTCCACCGCCTGTCCAGGGTTGAGCCCTGGGATTTGACGGCGGACTTGAAAAGCCACCTACAGACGCTTTACGCCCAATACTTCCGGATCACGCTTGCATCCTCTGCCTTACCACGGCTGCTGGCCCAGGGTTCGC
+
CCCCCGGGGGGGGGGGGGGGGGGEGGGGGGGGGGGGGGGGGGGFGFFGGGGGGGGGGGGGGGGGGGGGGGGGGGGGGGGGGGGGGGGGGGFGGGGGGGG??FGGGGGGGGGGGGGGGGGGGGGGGGG=FGGGGGGGFFGGGGGFGGGDGFGD>DGFGGGFGE9FGGGGGGGEBGFGEFGGFGGF8FFFFGGGGGGGDG,CFAFFGFEF@GF9)9+7CEGGFG@@EC;;4;10<?B<<BEEGFB7),)6FFD>6?(47(.2::827CC7)).)).6)5@6>843394)8(((-(,()0)(7/
@M03364:396:000000000-C9LGT:1:1101:20649:4247 2:N:0:10
GGACTACCGGGGTATCTAATCCTGTTCGCTCCCCTAGCTTTCGCTCCTCAGCGTCAGTGACGGCCCAGAGACCTGCCTTCGCCATTGGTGTTCTTCCCGATATCTACACATTCCACCGTTACACCGGGAATTCCAGTCTCCCCTACCGCACTCCAGCCCGCCCGTACCCGGCGCAGATCCACCGTTAGGCGATGGACTTTCACACCGGACGCGCCGAACCGCCTACGAGCCCTTTACGCCCAATGATTCCGGACAACGCTTGCACCCTACGTCTTCCCGCGGCTGCCGGCCCGGAGTTTGC
+
CCCCCGGGGGGGGGGGGGGGGGGGGGGGGGGGGGGGGGGGGGGGGGGGGGGGGGGGGGGFGGGGGGGGFGGGGGGGGGGGGGGGGCGGGGGGGGGGGGGGGGGGGGGGGGGGGGGGGGGDGGGGGGGGGGGGGGGDFGGGGGGFGGGGGDGFGBGFGGGGGGFGGEGGGGGGFGFGGFGG6>DCFG*6AFE:D>CFGGGGGFGFFFFFBD>E9)/(9(:C>GFFFGF)-<(1(4:<<FGGGB:1)6A9?FF0690<>;BF?BC<FFG:8??3(4444;123>>04((-4(3,(,().))22
@M03364:396:000000000-C9LGT:1:1101:16584:4254 2:N:0:10
GGACTACAGGGGTATCTAATCCTGTTTGCTCCCCACGCTTTCGTGCCTCAGCGTCAGTTACAGTCCAGAGAGCCGCCTTCGCTACTGGTGTTCCTCCTAATATCTACGCATTTCACCGCTACACTAGGAATTCCACTCTCCTCTCCTGCACTCAAGTTCTCCAGTTTCAAAAGCTTACTACGGTTAAGCCGTAGCCTTTCACTTCTGACTTAACAAACCGCCTACGCACCCTTTACGCCCAGTAAATCCGTATAACGCTAGCCCCCTACGTATTACCCCGGCTGCTGGCACGTAGTTCGCC
+
CCCCCGGGGGGGGGGGGGGGGGGGGGGGGGGGGGGGGGGGGGGGGGGGGGGGGGGGGGGGGGGGGGGGGGGGGGGGGGGGGGGGGGGGEGGGGGGGGGGGGGGGGGGGGGGGGGGGGGGGGGGGGGGGGGGGGGGGGGCFGDGFGGGFGFGFGF?DFGGGGGFGGGGGGFGDFG<DFFGGGGGGGG,;FFGGGDGGGBFGFCECGFFFFFEG=+E:FFGD@7>AD>=8>?@BFF=C?@:C*/6)39<<AD/1;@<;)13044C@DGG6618,::464+--4;,(14)(3(,423.770,77
@M03364:396:000000000-C9LGT:1:1101:5746:4256 2:N:0:10
GGACTACTGGGGTATCTAATCCTGGTCGCTACCCATGCTTTCGAGCCTCAGCGTCAGTTGCAGACCAGAGAGCCGCCTTCGCCACTGGTGTTCTTCCATATATCTACGCATTCCACCTCTACACATGGAGTGCCACGCGCCTCTTCTACACTCAAGAAAAACAGTTTCCGAGCCAGGTCCACGCTGAAGCCGAGGGCTTTCACATTAGCCGTATTTTGCCGCCTGCGCTCGCGTTACTCCCAATAAATCCGCACCACGCTTGCCGCCTCCGTCTTGCCTCGTGGTCTTGCCCGTACTCCGC
+
8AB@@C@F,E@FF7FAC@,,5CE,,;C@+8@7EEEGEFGF,CF,4,@FF8@F:6B=76E,C@CECDFGE<8@7C:FEG7FGFF@,A<AFCC6C,9,C5,@F,,CEE?4CG,B=EFGG,,=,5=FEF<FGEB,5EFG++04@D+?=EE,=9D9DDGF,,,,,390,CDD=8C+*8)5+3@?,E++3**3;,D*94*=@,,=56;*+4+176(/58,>:*AE6DB6?C().C30(6>0()3<E3((05.6=*)-27((7(32,-25)*/((.(-(,())0)4,(((-.6)-)(51,-001(**
@M03364:396:000000000-C9LGT:1:1101:8428:4260 2:N:0:10
GGACTACTGGGGTTTCTAATCCTGTTTGCTCCCCACGCTTTCGGGCCTCAGTGTCAGTTACAGTCCAGTGAGCCGCCTTCGCCACTGGTGTTCTTCCCAATATCTCCGCATTTCACCGCTACACTGGGAATTCCACTCACCTCTCCTGCACTCCAGCCGGACAGTTTCAAAAGCAGTCCCGGGGTTGAGCCCCGGGCTTTCACTTCTGACTTGCCTGGCCACCTGCGCCCCCTTTACACCCAGTAAATCCGGATAACGCTTGCCCCCTCCGTATTCCCGCGGCTGTCGTCCCGTCTTTAGC
+
CCCCCGGGGGGGGGGGGGGGGGGGGGGGGGGGGGGGGGGGGGGFGGGGGGGGGGGGGGGGGGGGGGGGGGGGGGGGGGGGGGGGGGGGGGGGGGGGGFCFGFGGFFGGGEGGGGG?FEGGGGGGGGGGGGGGGGGGGGDGGGGFGGGGGFGFGFGFBFGGEC>DFFGGGGGCDFFGGF8@>EGGGGFCFFFGGGGGGGGGGFGFGFFF*=>FEF6CF1FGEGFFFG;F6D>;7@F9EFGGG:1:F6).*>7>?-()98188(/(01),(44::0:))3,(,49>B(3:31439(,0<*6CF
@M03364:396:000000000-C9LGT:1:1101:11174:4291 2:N:0:10
GGACTACCAGGGTTTCTAATCCTGTTCGCTCCCCTAGCTTTCGCGCCTCAGCGTCAGTCGTGGCCCAGAAGGCCGCCTTCGCCACCGGTGTTCTTCCCGATATCTGCGCATTCCACCGCTACACCGGGAATTCCGCCTTCCCCTGCCAGACTCAAGCCGGCCGGTATCGGGAGCGGACGGGGGTTGAGCCCCCGGATTTGACTCCCGACCCGGCTGGCCGCCTACTCGCGCTTTACGCCCAATGAATCCGGATACCGCTTGCCCCCTCCGTATTGTCCCGGCTGCTTGCCCGTCGTTCGCC
+
CCCCCGGGFGGGGGGGGGGGGGGGGGGGGGGGGGGGGGGGGGGGGGGGGGGGGFGGFGGEGGGGGGGGGGGGGGGGGGGGGGGGGGGGGGGGGGGGGGGGGGGGGGGEGGGGGGGGGGGGGGGGGGGGEGGGGGGGGGCFFGGFGGGFGFGEFFFFFGGGGGFGGC5;CGE15:>C5>GGEGG:>E,.7;FGGGD5<8@79:+67<D?>3(:05*(/4CC751:4+.049>08(468<EGC(..1:92@9)((3)379((3(3.7?)(42,(.()).+,,(-((4,-43(2,4(45))-/7
@M03364:396:000000000-C9LGT:1:1101:19486:4301 2:N:0:10
GGACTACAAGGGTTTCTAATCCTGTTTGCTCCCCACGCTTTCGAGCCTCAACGTCAGTTATCGTCCAGTAAGCCGCCTTCGCCACTGGTGTTCCTCCTAATATCTACGCATTTCACCGCTACACTAGGAATTCCACTGACCTATCCGAGACTCTAGCTTGACAGTTCCAAATGCAGCTTGGGGGTTGAGCCCCCACCTTTCACATCTGACTTGCCATGCCGTCTGCTCTCCCTTTCCACCCAGTAAATCCGGATAACGCTTGCACCATACGTATTTACGCGGCTGCTGGCACGTATTTAGC
+
CCCCCGGGGGGGGGGGGGE@EA<,EFFEFGGGGCFGGGGGGGGGGGG:F@CFGFGG:CEFFGGGGGGGGGGCCGGGGGE,AFGGGGGGFGFGFGGGGEFGFADA;FEFEGCCGFCFFGEDGFGCF8EF<FFDFGGGG,?A?+,3=EC6+@CDF=FFGECF8AFDGGGFGGDGFG*=DFGG+=?7@CF=F,:CCEGECDDFFE;49AC**5:=*=,8:3CC>D9>>,*1/;>@;EF))9@FG<0@FCC5AD)((/87A013:1;)9;*5)4338>:-)<4((-((,(,).(4??B(*96)20
@M03364:396:000000000-C9LGT:1:1101:11582:4312 2:N:0:10
GGACTACCAGGGTTTCTAATCCTGTTCGCTCCCCCAGCTTTCGCTCCTCAGCGTCAGTTGTGGCCCAGAAGGCCGCCTTCGCCACCGGTGTTCTTCCCGATATCTGCGCATTCCACCGCTACACCGGGAATTCCGCCTTCCCCTGCCAGACTCAAGCCGGCCGGTATCGGGAGCGGACGGGGGTTGAGCCCCCGGATTTGACTCCCGACCAGGCTGGCCGCCTACGCGCGCTTTACGCCCAATGAATCCGGCTAACGCTTGCCCCCCACGTCTTTCCGCGGCTGCTGGCCAGTGGCTCGCC
+
CCCCCGGGGGGGGGGGGGGGGGGGGGGGGGGGGGGGGGGGGGGGGGGGGGDGGGGGGGGGGGGGGGGGGGGGGGGGGGGGGGGGGGGG4@FGGGGGGGGGGGGGGFGGGGGGGGFGGGGGGEGGGGGGFGGGGGGGGC6BFGGFGGGGGFGFGFGFBEEGEFBDFCGGGGGCDFFG*=ECEGD2CE347@8CDGG=C8@FC:C2CFF66D0C?);,9:CEBD<<7575;D;36:>A6?GG*(47*6--9<<4((57>98(43C?FG)0;>B6(-)64*,(47(((,.4,(((.)()))()/
@M03364:396:000000000-C9LGT:1:1101:8816:4312 2:N:0:10
GGACTACCAGGGTATCTAATCCTGTTCGCTCCCCTAGCTTTCGCGCCTCAGCGTCAGTCGTGGCCCAGAAGGCCGCCTTCGCCACCGGTGTTCTTCCAAATATCTGCGCATTCCACCGCTACACTTGGAATTCCGCCTTCCCCTACCGGACTCAAGCCTGTCGGTATCGGGACCGGGCGGGGGTTGAGCCCCCGGATTTGAGTCCCGACCTAGCCGGCCGCCTCCCCGCGCTTTACGCCCAATGCATCCGGATACCGCCCGCCCCCTACGGATTACCCCGGGCGACGGCACGTGGTCTCGC
+
CCCCCGGGFGEGGGGGGGGGGGGGGGGGGGGGGGGGGGGGGGGGGGGGGGGGGGGGGGGGGEGGGGCFEEFGGGGGGGGGGGGG@GGG:FFD9A,FDF,CFFCGGGGGGGGGAGGDGGGGGGFGGDE8EEG8FGGFEC+F>FG58DG+69C18DFFGE6EFGFGGEDGGGDB9F5C>?EEC59*?E056CCCDEG598C+2,:<74;((96C?48-)(::9D4((*()(/41(8.)-,:C8((4)6)))99(-,))04(-2(231?)(4-2(-()5)+(((((-((,49-(-.40>*7)*/
@M03364:396:000000000-C9LGT:1:1101:15997:4325 2:N:0:10
GGACTACTGGGGTATCTAATCCTGTTCGCTCCCCACGCTTTCGCTCCTCAGCGTCAGTAACGGCCCAGAGACCTGCCTTCGCCATTGGTGTTCTTCCCGATATCTACACATTCCACCGTTACACCGGGAATTCCAGTCTCCCCTACCGCACTCAAGCCCGCCCGTACCCGGCGCGGATCCACCGTTAAGCGATGGACTTTCACACCGGACGCGACGAACCGCCTCCGAGCCCTTTACGCCCAAGAAATCCGGATCACGCTTGCCCCCTACGTATTCCCGCGGCGGCTGGCACGTAGTTAGC
+
CCCCCGGGGGGGGGGGGGGGGGGGGGGGGGGGGGGGGGGGGGGGGGGGGGGGGGGGGFGGGGGGGGGGGGGGGGGGGGGGGGGGGFGGDFGGGGGGGGGGGDEGGGGGGGGGGGGGGGD?EGGGGGGGGGGGGGGGGGGGGGGFGGG@EEGFGDFFGGFEGGEGGGGGGGGGAFBC5BGGCGC<CC*6AC3>5CCA<FGGGFGFFE:>1>9E6)2,/28EFD;0(2479D98(3>942CEG?((.(.6@CD6B0(4??BF?F@(9FGF:<::89::<F?>(40((-,4:??>BB2556):2
@M03364:396:000000000-C9LGT:1:1101:12372:4363 2:N:0:10
GGACTACCCGGGTATCTAATCCTGTTCGCTCCCCTAGCTTTCGCGCCTCAGCGTCAGTCGTGGCCCAGAAGGCCGCCTTCGCCACCGGTGTTCTTCCCGATATCTGCGCATTCCACCGCTACACCGGGAATTCCGCCTTCCCCTGCCAGACTCAAGCCGGCCGGTATCGGGAGCGGACGGGGGTTGGGCCCCCGGATTTGACTCCCGACCAGGCTGGCCGCCTACGCGCGCTTTACGCCCAATGCATCCGGATAACGCTTGCCCCCTACGTATTCCCCCGGCTGCTGGCACGGGGTTGGCC
+
CCCCCGGGGGGGG:EGGGFGGGGGGGGGGGGGGGGGGGGFGGGGGGGGGGGGGGGGGCGGGGGGGGGGGGGGGGGGDGGGGGGGGGGGCFGGGGGGGGGGDGEGGGGGGGGGEEFFGGGGGGGGGGGGGGFGGGGDE+=FCFGFGGG,@FGEFEGFGGGGGGFGGEGGCEG:AC@GEBGDGGGEE5*->E?7DGG**;@F0:<<9<E(-91F?:*(93;E>G::4130-919135<?FGEE043)..<9D5,:144>1:111<47ED0(((,).).4*--(4(,1:243(.((((07)(*0
@M03364:396:000000000-C9LGT:1:1101:14478:4367 2:N:0:10
GGACTACTGGGGTTTCTAATCCTGTTCGCTCCCCACGCTTTCGCACCTCAGCGTCAGTGACGGCCCAGCAAGCTGCCTTCGCCATCGGTGTTCTTCCATATATCTGCGCATTCCACCGCTACACATGGAATTCCGCCTTCCCCTACCAGACTCAAGCCTGCCGGTATCGGAACCGGGCGGGGGTTGAGCCCCCGGATTTGAGTTCCGCCCTAGCAGGCCGCCTACGCGCGCTTTACGCCCCAGGAATCCGGATAACGCTCGCCCCCTACGTATTCACCGGGCTTCTTGCCCGTAGTTAGCC
+
CCCCCGGGGGGGGDEGGGGGGGGGGGGGGGGGGGGGGGGGGGGGGGGGGGGGGGGGGGGGGGGGGGGGGGGGGGGGGGGGGGGGGGGGFFGGGGGGGGGGGFGGGGGGGGGGGGGGGGGGGGGG9=FFGGGGGGGGGGCFFGGFGGGFGFGFFFGFGGGGGGFGGDFEGGGGFGBGGFGGGGGCCG,.<8CDGGG*959?9324FFE(3D9F:F+5DF8:3<6(4*(039948:<DFBCC*((().)5:C5:?1-,.1((39C?GG)(421.)4)).+((,((((.-66(4-(,(8**)02
@M03364:396:000000000-C9LGT:1:1101:20372:4372 2:N:0:10
GGACTACCGGGGTATCTAATCCTGTTCGCTACCCATGCTTTCGAGCCTCAGCGTCAGTTGCAGACCAGAGAGCCGCCTTCGCCACTGGTGTTCTTCCATATATCTACGCATTCCACCGCTACACATGGAGTTCCACTCTCCTCTTCTGCACTCAAGAAAAACAGTTTCCGATGCAGTTCCTCGGTTAAGCCGAGGGCTTTCACATTAGACTTATTTTTCCGCCTGCGCTCGCTTTACGCCCAATAAATCCGGTCAACGCTTGCCCCCTACGTATTACCGCTGCTGCTGGCCCGTGTTTGGC
+
CCCCCGGGGGGGGGGGGGGGGGGGGGGGGG>GGGGFGGGGGGGDFGGGGGGGGGGGEFE9FFFCFGGG<EEGGGGGGGGGGGGGGGGG<FFGGCFGGGFGGGGGGGFGFGGG@FFGGGGGGGGGEEGGGGGGGGAF8:3FFGGF+EFF9DFFGFGFA8,,,>DFFAFGEC8C:FEGGF7F@ACFGG:AAF@C7CEGGGGFGFGFCA:CEGEF*118@;FC@D?=2,6)(:9;D;0)73C<F?(/9<)-9CD1(-3)94(83:E?*;>0131<<BFFB<(((-9??),54(.(4(()0)(1>
@M03364:396:000000000-C9LGT:1:1101:17236:4374 2:N:0:10
GGACTACCAGGGTATCTAATCCTGTTCGCTACCCATGCTTTCGAGCCTCAGCGTCAGTTGCAGACCAGAGAGCCGCCTTCGCCACTGGTGTTCTTCCATATATCTACGCATTCCACCGCTACACATGGAGTTCCACTCTCCTCTTCTGCACTCAAGAAGGACAGTTTCCGAAGCAGTTCCCCGGTTGAGCCGGGGGCTTTCACTTCAGACTTATCTTTCCGCCTGCGCTCGCTTTACGCCCAATAAATCCGACCCACGCTTCCCCCCCACTTATTCCCGCGGCTGCTGGCACGTGGTCACC
+
CCCCCGGGGGGGGGGGGGGGGGGGGGGGGGGGGGGGGGGGGGGFGGGGDGGGGGGGGGGGGGGGGGGGFGGGGGGGGGGGGGGGGGGGEFGGGGGGGGGGGGGGGGGGGGGGGFFFGG@DGGGGGGGGEGGGGGGGGGGGGGGFGGGA;DGFGFGFG8DF@FFGGGGGGGGCBGFGGFGGGEDFGG+8CECDDGEGGGGGG?C?>AF=CFEFC7;9D<@<2C7812(.(*36??B2-(A::,(2?A>69<D1(,(..,14(-3(*2/((,()).)).A((,-462(.,:?B2,.()0*-0*
@M03364:396:000000000-C9LGT:1:1101:19112:4418 2:N:0:10
GGACTACACGGGTTTCTAATCCTATTTGCTCCCCACGCTTTCGTGCCTCAGCGTCAGTCTCTGTCCAGGCAGCCGCCTTCGCCACCGGTGTTCCTCCATATATCTACGCATTTTACCGCTACACATGGAATTCCACTCCCCTCTCCAGTACTCTAGCTGACCAGTATCCGTGGCTTTATGGGGTTGGGCCCCACGCTTTAACCACGAACTTAATCAGCCGCCTCAGCACCCCTTACGCCCAATCATTCCGTCTACCCCCCGCCACCTACGTATTCCCCCCGCTGCTGGCACGTACTTCCCC
+
CCCC<CEFEGEGGCFGGGGCFFE,CFEGGF<FGEAFFGGGDCFDCFGGGGEFG@FC8<EFGFGGGGGGE@FFGGGGGGGGGGGE7,>@@FFEGFFFGGGAFDEFFEGGGGEE,FGGG>B=CC?G,EFGFGGFEGGGF:+AFFC0=DF,D+CD>7DFDDD?EGF?DCFGFEFG>@)=,13:2,+88C*8ACE59C*;*11=@1?399:2>C?<*4<98=F=;GF0(+/168;(2;)46(=F*-((94)6@F*(41)-)-(--(1(1/5.8(()-4)-5*(,-9(,424(3(564(()*0409
@M03364:396:000000000-C9LGT:1:1101:25345:4421 2:N:0:10
GGACTACTGGGGTTTCTAATCCTGTTTGCTCCCCACGCTTTCGCGCCTCAGCGTCAGTTGTCGTCCAGAAAGTCGCCTTCGCCACCGGTGTTCTTCCTAATCTCTACGCATTTCACCGCTACACTAGGAATTCCACTTTCCTCTCCGATACTCCAGCTTTCCAGTTTCCATCCCATCACGGGGTTAGGCCCCGCACTTTTAAGATGGACTTAGAAAGCCGCCTGCCGCCCCTTTACGCCCAAGCATTCCGCCCAACCCTTGCCACGTACGTCTTGCCGCCGCTGCTTGCACTGACTTCCCC
+
CC@CCFFG9FFGCEGAFG,5@FCFEFFG<CFFGG@FGGGGFDFE:CFGFGGGGGGE:EEFGGGGGCFGAFFFGAFGGGGGGGGD7A@CF:BFFGCFGFFDCFFGGAABFGGGGGGGGGGDG@CE=8FFFFE:FGGGG==?FDFD=F>+39@*C0=DFAF,=D?FCFFDDFEGA@=+;CGE>67@ED,09CGG?;8CG6CFGBG;FF4@EC3,8+,1;@GC3C?0(2()()((,5.61:CEA2(()66>6F*(((4-),(.3(3)71/.,((.(().,*(((-(,(.64(),).).*9*)*2
@M03364:396:000000000-C9LGT:1:1101:7423:4442 2:N:0:10
GGACTACTGGGGTTTCTAATCCTGTTTGCTCCCCACGCTTTCGAGCCTCAGCGTCAGTTACAGTCCAGAGAATCGCCTTCGCCACTGGTGTTCTTCCTAATCTCTACGCATTTCACCGCTACACTAGCAATTCCATTCTCCTCTCCTGCACTCTAGACTTCCAGTTTGAAATGCAGCACCCAAGTTGAGCCCGGGTATTTCACATCTCACTTAACAGTCCGCCTACGCTCCCTTTACGCCCAGTAAATCCGGACCACGCTCGCCACCTACGTATTACCGCGGCTGCTGGCACGTAGTTAGC
+
CCCCCGGGGGGGGGGGGGDGGGFGGGGGGGGGGGGGGGCGGGGGGGGGGGGGGGGGGFGFGFGGGGGGFGGCFGGGGGGGGGGGGGGGEGGGGGGGGDGGGGGGGGGGGGGGGGGGGGGGGGGGGGG,EGFGGGGGGGGGGGGFGGG8DDFFGFGFEEGGGGFGFGGGGCEGFFFFGFFGGG?CGGFEFFEFGGGCGGGGGCGC7ABE*=:@E+7;;ACF)@AFAEF?ADBFB4>:=@CGF=>F+995;C<2(6(6>136;@EBCCC::B?<<B?)<F31,79>>0),4:3)4?F)7*)::
@M03364:396:000000000-C9LGT:1:1101:20488:4452 2:N:0:10
GGACTACACGGGTTTCTAATCCTGTTCGCTCCCCCAGCTTTCGCGCCTCAGCGTCAGTGGTGGCCCAGAAGGCCGCCTTCGCCACCGGTGTTCTTCCCGATATCTGCGCATTCCACCGCTACACCGGGAATTCCGCCTTCCCCTACCACACTCGAGCCCGCCGGTATCGGAGGCTCGCCGGGGTTGAGCCCCGGGCTTTTACCTCCGGCCTAACGGGCCGCCTACGCGCGCTTTACGCCCACTGAATCCGGATAACGCTCGCCCCCTACGTACTGCCTCGGGTGCTCGCACGCAGTGCGCC
+
CCCCCGGGGGGGGGGGGGGGGGGGGGGGGGGGGGGGGGGGGGGGGGGGGGGGGGGGGGGGGGGGFGGGFGGGGGGGGGGGGGGGGGGGCFGGGGDFGGGGGGGGGGGGGGGGGGGGGGGGGGFGGGGGDEGGGGGGGFGGGGGFCGFDGFGDF9FFGGFGGGADGCGGGCEG>EBGGEC5CEGG8C25?;EGGGEC38FFC7F<D@>(,9,2,8*3C>GGBC0(4*-)()-4(-.5:<GG*((.*).6@<3(804<>92(-428C5)32(,.,-)).+)-(((-33)49-39(((.)*-/9
@M03364:396:000000000-C9LGT:1:1101:23062:4462 2:N:0:10
GGACTACACGGGTTTCTAATCCTATTTGCTCCCCACGCTTTCGTGCCTCAGCGTCAGGTACAGGCCAGGCGGCCGCCTTCGCCGCTGGTGTTCTTCCACATCTCTACGCATTTTACCGCTACACATGGAGTTCCACCGCCCTCTCCTGTCCTCAAGCCGTGCAGTTTCCAAAGCCTGAACCGGTTGAGCCGGTCCCTTTTACTTCAGACTTGCACAGCCGCCTGCTCACCCTTTACGCCCAATCATTCCGGATACCGCTTGCCACCTACGTCTTACCGCGGCTGCTGGCACGTAGTTCACC
+
CCCCCGGGGGGGGGGGGGGGGGG,FFGGGGGGGGGGGGGGGGGGGGGGGGFGGGGGCFGGGGGGGGGGGGGGGGGGGGGGGGGGGGGGFFFGGGGGGGGGGGGGGGGGGGGGGGFGGGGGGGGGGGGGGGGGGGFGGGGGGGGFGGGFGAFE,0=AEFGGCGFGGGGEGGGCAFBFGFGGFGGFGG,0???CCEGGGGGGG75<DFF?EGE?9*+);;C*2:11.+-*)1:1<BF461E>*-3:)66<FGD<:B)8B4311,3.9@5:704(4:)43/--394(,.)(((3:40(09/)0:
@M03364:396:000000000-C9LGT:1:1101:16532:4469 2:N:0:10
GGACTACTCGGGTTTCTAATCCCATTTGCTCCCCTAGCTTTCGTCTCTCAGTGTCAGTGTCGGCCCAGCAGAGTGCTTTCGCCGTTGGTGTTCTTTCCGATCTCAATGCATTTCACCGCTCCACCGGAAATTCCCTCTGCCCCTACCGTACTCCAGCTTGGTAGTTTCCACCGCCTGTCCAGGGTTGAGCCCTGGGATTTGACGGCGGCCTTGAAAAGCCACCTACAGACGCTTTACGCCCAATCATTCCGGATAACGCTTGCATCCTCTGTCTTACCGCGGCTGCTGGCACAGATTTAGC
+
CCCCCGGGGGGGGGGGGGGGGGGGGGGGGGGGGGGGGGGGGGGFGGGGGGGGGGGGGGGGGGGGGGGGGGGGGGGGGGGGGGGGFEGGCGFGGGGGGGGGFFGGGGGGGGGGGGGGGGGGGGGGGGGFEFFGGGGFCFFGGGGFGGGGGFGDFFGFGGGGEGFGFGGGGGGGFGFGGFGGCFGDGGGEFFGGGGGGGGFGG@E=GEFB29;64*0/;8EG;D@F8B@A)*6>;;D<A?GGE::25):>FG*923()/47<B0;3CC7)4-4<><D44<29391(46:?(-(<1?(746)*0
@M03364:396:000000000-C9LGT:1:1101:21197:4471 2:N:0:10
GGACTACTAGGGTTTCTAATCCTGTTCGCTCCCCACGCTTTCGCTCCTCAGCGTCAGTAACGGCCCAGAGACCTGCCTTCGCCATTGGTGTTCTTCCCGATATCTACACATTCCACCGTTACACCGGGAATTCCAGTCTCCCCTACCGCACTCCAGCCCGCCCGTACCCGGCGCAGATCCACCGTTAGGCGATGGACTTTCACCCCGGACGCGACGAACCGCCTACGAGCCCTTTACGCCCAATAAATCCTGATAACGCTCGCACCCTACGTATTTCCGCCGCTGCTGGCCCGTACTTGGC
+
CC8CCGGGFGGGFGGGGGGFGGGFGGGGGGGGGGGGGGGGGGGGGFGGGGGGGGGGGFGFFGGGGGGGGGGGGGGGGGGGGGGDGGGGFGGGFGGGGGGGGGGFDBDFGGGGFGGGGGGCEGFGGGGGC:FGGFGGGFGGGGE5DGGGGEGF@5ADGDEGGGF>FEECGGGGFGFG59FG,CFC>C*8;<=3DGG6<FFGGFG)>BE61D>C1):773CG9G>B004)4<;011?<B<GEGF(.)-64@C032)4)94;0?BC9DGD24?B?))(-6<32(4(((-,).42:>23).6)96
@M03364:396:000000000-C9LGT:1:1101:25751:4509 2:N:0:10
GGACTACAGGGGTTTCTAATCCTGTTTGCTCCCCACGCTTTCGAGCCTCAGCGTCAGTTACAGTCCAGAGAAGCGCCTTCGCCACTGGTGTTCTTCCTAATCTCTACGCATTTCACCGCTACACTAGGAATTCCATTCTCCTCTCCTGCACTCTAGACTTCCAGTTTGAAATGCAGCACTCAGGTTGAGCCCGAGTATTTCACATCTCACTTAACAATCCGCCTACGCACCCTTTACACCCAATAATTCCGGATAACGCTCGCCCCCTCCGTATTACCGCGGCTGCTGGCACGTAGTTCGC
+
CCCCCGGGGGGGBBFGGGEGGGGGGGGGGGGGGGGGGGGGGGG8FGGGFGGGGGGG,C96FEGFGGGG9FF@<FGGGGGGGGGGGGGGEGGGGGGGG9FGGGFGGGGGEEGGGFGGGGGGGGGGG,EFB9EFGGE,EG9EFGGFFGGGCFFFG8DF;ECFGGFGFCGDDGG9DGFGDBG=8@8FGG,:DD,=C>E+9EGGGEGC9?4:5C8<=+3;C5DGFGFFFFF>>C-59B=4;*AFC2(7)7CCAFC((/(/=(:?1;E3*:>3(42167?2AG417009>F::?F1304,)0/6CC
@M03364:396:000000000-C9LGT:1:1101:8112:4543 2:N:0:10
GGACTACCAGGGTATCTAATCCTGTTTGCTCCCCACGCTTTCGAGCCTCAGCGTCAGTTACAGTCCAGTAAGCCGCCTTCGCCACTGGTGTTCCTCCTAATATCTACGCATTTCACCGCTACACTAGGAATTCCACTTACCTCTCCTGCACTCTAGCCTGACAGTTTCCAATGCAGTCCCAGGGTTGAGCCCTGGGCTTTCACATCAGACTTGCCAAGCCGCCTACGCTCCCTGTACACCCAGTAAATCCGGATCACGCTTGCCCCCTACTTCTTCCCGCGGCTGCCGGCCCGGCTTTAGC
+
CCCCCGGGGGGGEFGGGGGGGGGGGGGGGGGGGGGGGGGGGGGGGGGGGGGGGGGGGGGGGGGGGGGGGGGGGGGGGGGGGGGGGGGGFGGGGGGGGGGGGGGGGGGGGGGGGGGGGGGGGGGGGGGGCFGGGGGGCFFGGGGFGGFCEFFEFEGFGGGGGGFGGGGGCAFGFGEFGFGGCFG7DE>=FFGGGGGDGGFCGFGFFFF56DCD*B?:*)@CAGFFFC=B25>DD)8>EFGGGB5/+9CEFFD9<?(=F@?@6=CEGGGB3:))).6)6@49196;B0((41(,3((.)).70
@M03364:396:000000000-C9LGT:1:1101:9622:4568 2:N:0:10
GGACTACAAGGGTTTCTAATCCTATTTGCTCCCCACGCTTTCGTGCCTCAGCGTCAGTTACTGTCTAGAAAGCCGCCTTCGCCACCGGTATTCCTCCATATATCTACGCATTTTACCGCTACACATGGAATTCTACTTTCCTCTCCAGTACTCTAGCCTCCCAGTATCTAAGGCTTTATGGGGTTAGGCCCCACGCTTTCACCTTAAACTTAACTGGCCGCCTACGCACCCTTTACGCCCAATAATTCCGTATAACGCTGGCCACCTACGTATTGCCCCGGCTGCTGGCACGTGGTTCGCC
+
CCCCCGGGGGGGGFGGGGGGGGGFGGGGGGGGGGGGGGGGGGGGGGGGGGGFGGGGGEGGGGGFGGGGGGGFGFGGGGGGGGEFBFGGGGGGGGGGGGGGFGGGGGGGGGGGGGGGFGGGGGEFE@FGGGGGGGGGGEFGGGGFGFEDFFGDFDGFGDFFG7?DFDEG=@@D5EEFFF,E8@C>CC,:6>E+;CGGGGGGGECC*A8**?94>+,**)4=:C@2(1/)6?2(:)6)/2EB<1(/*7)93;24,59>)3,((-*3D;7(8::<A:)).+---7(4672(-(512(()0*(97
@M03364:396:000000000-C9LGT:1:1101:10858:4575 2:N:0:10
GGACTACCGGGGTTTCTAATCCTGTTTGCTCCCCACGCTTTCGAGCCTCAGCGTCAGTTACAGTCCAGAGAAGCGCCTTCGCCACTGGTGTTCTTCCTAATCTCTACGCATTTCACCGCTACACTAGGAATTCCCTTCTCCTCTCCTGCACTCTAGACTTCCAGTTTGAAATGCAGCACTCAGGTTAAGCCCGAGTATTTCACATCTCACTTAAAAATCCGCCTACGCTCCCTTTACGCCCAGTAAATCCGGACCACGCTCGCCACCTACGTATTCCCGCGGCTGCTGGCACGTAGTTAGC
+
CCCCCGGGGGGGGGGGGGGGGGGGGGGGGGGGGGGGGGGGGGGGFGGGGGGGGGGGGGGGGGGGGGGGGGGGGGGGGGGGGGGGGGGGFFGGGGGGGGFGGGGGGGGGGGGGGGGGGGGGDEGGGFGGGGGGGGGGGGGGGGGFFGG=EFFEGDFFFFGGEFFGDGFFGGGGFGFGGFGGG?FFGG9AFGGGGGG>FCFGGEGFCA6=AGEG*4,1A=GGBGFFDC=A29@FFEF=C=EEFDFF6)/7FG5@@F(1>DFFFFDF*;9:?FF:)6>)6<869;F9>?7>(3486(,)0/):7
@M03364:396:000000000-C9LGT:1:1101:13873:4652 2:N:0:10
GGACTACCAGGGTATCTAATCCTGTTCGCTACCCATGCTTTCGAGCCTCAGCGTCAGTTGCAGACCAGAGAGCCGCCTTCGCCACTGGTGTTCTTCCATATATCTACGCATTCCACCGCTACACATGGAGTTCCACTCTCCTCTTCTGCACTCAAGAATGACAGTTTCCGATGCAGTTCCACGGTTGAGCCGTGGGCTTTCACATCAGACTTATCATTCCGCCTGCGCTCGCTTTACGCCCAATAAATCCGGACAACGCTTGCCACCTACGTATTACCGCGGCTGCTGGCACGTCTTTAGC
+
CCCCCGGGGGGGGGGGGGGGGGGGGGGGGGGGGGGGGGGGGGGGGGGGGGGGGGGGGGGGGGGFGGGGGGGGGGGGGGGGGGGGGGGGFGGGGGGFGGGGGGGGGEFGGGGGGGGGGGGGGGGGGGGGGGFGGGGGGGGGGGGFGGGGGFGFGFGFFFFGFGFGGGGGGGGGFGFGGFGGGGGGGGGFFGGDDGGGGGGGGEGFCFFFEGFGEFGFGFGGEGFFD:@4(2>@=D;CEFEGG@6@6ACEFGG>FF08FFB?B6;?*<CBFF?:3.56<F(2(46>B?)47:<<<1()./6CC
@M03364:396:000000000-C9LGT:1:1101:8259:4661 2:N:0:10
GGACTACCAGGGTTTCTAATCCTGTTCGCTACCCATGCTTTCGAGCCTCAGCGTCAGTTGCAGACCAGAGAGCCGCCTTCGCCACTGGTGTTCTTCCATATATCTACGCATTCCACCGCTACACATGGAGTTCCACTCTCCTCTTCTGCACTCAAGAAAAACAGTTTCCGATGCAGTTCCTCGGTTAAGCCGAGGGCTTTCACATTAGACTTATTTTTCCGCCTGCGCTCGCTTTACGCCCAATAAATCCGGACCACGCTTGCCACCTACGTATTACCGCCGCTGCTGGCCCGTATGTAGC
+
CCCCCGGGGGGGFGGGGGGGGGGFGGGGGGGGGGGGGGGGGGGGGGGGGGGGGGGGGGGGGGGGGGGGFGGGGGGGGGGGGGGGGGGGFG<EFFGGGGGGGGGGGGGGGGGGGGGGGGGGGGFGGGGGFGFDGGGGGFGGGGGDDGGFGFGD6)=6?=FGGGFGGFGFGGCCEFEGGFGG:FGCEG@14@DD7@EGGGGCFAFEDCFF?>EFC6?*CEGGFG@=(:(8(/66?<?CF?EEE;;D6)6<FGD;?B(4::>?BFFFGFC1(588?A0-<C:((-4>B;000(((-717)1)::
@M03364:396:000000000-C9LGT:1:1101:16651:4674 2:N:0:10
GGACTACCCGGGTATCTAATCCTGTTTGCTCCCCACGCTTTCGAGCCTCAGCGTCAGTTACAGTCCAGAGAAGCGCCTTCGCCACTGGTGTTCTTCCTAATCTCTACGCATTTCACCGCTACACTAGGAATTCCCTTCTCCTCTCCTGCACTCTAGACTTCCAGTTTGAAATGCAGCACTCAGGTTAAGCCCGAGTATTTCACATCTCACTTAAAAATCCGCCTACGCTCCCTTTACGCCCAGTAAATCCGGACAACGCTCGCCACCTACGTATTACCGCGGCTGCTGGCACGTATTTAGC
+
CCCCCGGGGGGGGGGGGGDGGGGGGGGGGGGGGGGGGGGGGGGGGGGGGGGGGGGGGGGGGGGGGGGGGGGGGGGGGGGGGGGGGGGGFGGGGGGGGGGGGGGGGGGGGGGGGGGGGGGGGGGGGGGGGGGGGGGGGGGGGGGFGGGFGFGFFDDF=DFGGGFGGGGGGGGGFGFGGFGGGGGDFGCDFFFGGDGGGGGGGFGFFFC7;FEA*1,3CDGGFGFFDDAFFGFFFFFCEFGFG;;E1??EFGC@FF@6F9>FD9E>*;D<?F?82>F):<:969F>9?0)5<02<B(*)*-::
@M03364:396:000000000-C9LGT:1:1101:15338:4685 2:N:0:10
GGACTACCGGGGTTTCTAATCCTGTTCGCTCCCCACGCTTTCGCTCCTCAGCGTCAGTAACGGCCCAGAGACCTGCCTTCGCCATTGGTGTTCTTCCCGATATCTACACATTCCACCGTTACACCGGGAATTCCAGTCTCCCCTACCGCACTCCAGCCCGCCCGTACCCGGCGCAGATCCACCGTTAGGCGATGGGCTTTCACACCGCACGCGACGACCCGCCTACGCGCCCTTTCCGCCCAATCAATCCGGCTCACGCTCGCACCCTACGTCTTCCCGCGGCTGCCGGCACGTCGTTCGC
+
CCCCCAEGGGGGGDFGGGGGGGGGGG9BFGGGGGGGGGGGGGDGGGGGGGGGFFGGGGG<FGGFGGGGFG=EGADFGGGGGGGGCFEGCDCFGGFFGGGGGGGGGGGGGGGGGGGGGGGGGGGGGGGGGG8GGGG?FGCFG6CFFFFGDDD8@@GFFFGGDGFGG@CE97CEBG=D*6EF,<0*3=*/8<*))/A*;FGGGFGC*8B(7DFD-7E6>(:C(7;?:C?)3D03(4:)6:GEGF(3),5<FG)90(28*((-(4?;GGGB1<?1(4,.);419,,,3(,42((484-)0.,11
@M03364:396:000000000-C9LGT:1:1101:7318:4714 2:N:0:10
GGACTACAGGGGTTCTAATCCTGTTTGCTCCCCACGCTTTCGAGCCTCAACGTCAGTTGCCGTCCAGTAAGCCGCCTGCGCCACCGGTGTTCCTCCTGATATCTACGCATTTCACCGCTACACCAGGAATTCCGCTTCCCCCTCCGGTACTCTAGCCATGCAGTGTCCAAAGCAATCCGGAAGTTGAGCCCCCGCCTTTCACTTCAGACTTGCAACGCCGTCTACTCTCCCTTTACCCCCAGTAAATCCGTACACCGCTCGCCACCTACGTATTCACCCGGCTGCTCGCGCGTAATGCAGC
+
C-8@CFCDFA,+,7CFDC@,C,CFEE6@CBFFCEBFDGD<E:F8BCCE@AFCDDC,<,;CFC8C+B@<,,,:E@CB6AC+@B+@FE=++88CFCDA=<FFCEED;FGEBCB<954F7>BD6<EFF87+4?F,CA>7@+6AF=@5DEEE=<,:FE=+3,3<B,<+,8@9D9D,;F@+4*@C*5*7@,,0;FF4/*=5?E99?9,*0+1*)0*+)*+/1:=:29(/)+/+/0,(/5))).;E?(.)*-5<6>*4:2)()((((-2(9**(.,.56.)).0,((((-4))(-(4((-()/*.*9
@M03364:396:000000000-C9LGT:1:1101:13401:4738 2:N:0:10
GGACTACTGGGGTATCTAATCCTGTTCGCTACCCATGCTTTCGAGCCTCAGCGTCAGTTGCAGACCAGAGAGCCGCCTTCGCCACTGGTGTTCTTCCATATATCTACGCATTCCACCGCTACACATGGAGTTCCACTCTCCTCTTCTGCACTCAAGAAAAACAGTTTCCGATGCAGTTCCTCTGTTAAGCCGAGGGCTTTCACATTAGACTTATTTTTCCGCCTGCGCTCGCTTTACGCCCAATAACTCCGGACCACGCTTGCCCCCTCCTTATTACCGCGGCTGCTGGCCGGTATTTCGC
+
CCCCCGGGGGGGGGGGGGGGGGGGGGDGGGGGGGGGGGGGGGGFGGGGFGGGGGGGGGDFGGGFGGGGGGGGGGGGGGGGGGGGGGGGFGGGGGGGGFFGGGF,@FGGGGGG;FGGGGGGGGGG9EGGGGGGGFDGDF=FGGGFGGGGGFGFFBGFC@8D?FFGGFAFG?C=BGFGGFGF,7+>ED@EFFG>;EEGGGGGFAEAE6=C*;AF*4>ADEGGDDAFDC>6/:-28?<4>DGGG;(/68)9BFGF01(,0,-483*42CD(((,))-66491969>((-5>036(((-)*/)0/
@M03364:396:000000000-C9LGT:1:1101:4910:4758 2:N:0:10
GGACTACTCGGGTTTCTAATCCTGTTCGCTCCCCACGCTTTCGCTCCTCAGCGTCAGTAACGGCCCAGAGACCTGCCTTCGCCATTGGTGTTCTTCCCGATATCTACACATTCCACCGTTACACCGGGAATTCCAGGCTCCCCTACCGCACTCAAGCCCGCCCGTACCCGGCGCGGGTCCGCCGTTAAGCGATGGACTTTCACACCGGACGCGCCGAACCGCCTCCGAGCCCTTTACGCCCACTCAATCCGGATAACGCTTGCCCCCTCCGTCTTCCCGCCGCTGCTGGCCCGGCTTTCGC
+
CCCCCGGGGGGGFGGGGGGGGGGGGGGFGGGGGGGGGGGGGGGFCFGGGGGGGGGGGGF9AFF:FGGG8FDCFGGGGGGGGGGGG<FFCFGGGGFF,=FGGGGGEGFCGGGG=BFFGGFDGGGGGCFG4FFGGG,8,ADFGGGFGGG8EEGFGFGFDF6CE>BGGEGGCC*4:F29*0?F*/:*:?@3AF/2//;FGGGFGFG9*7>B2C3=>)14)4CC9>>((2(84<>B?0:AAFGGG:(().44@FDFFF?)68914<D7CFG9(-4(((3)-*42(-(26(.50(410(()0).>D
@M03364:396:000000000-C9LGT:1:1101:20509:4772 2:N:0:10
GGACTACAGGGGTTTCTAATCCTGTTTGCTCCCCACGCTTTCGAGCCTCAACGTCAGTAACGGCCCAGAGACCTGCCTTCGCCATTGGTGTTCTTCCCGATATCTACACATTCCACCGTTACACCGGGAATTCCAGTCTCCCCTACCGCACTCCAGCCCGCCCGTACCCGGCGCAGATCCACCGTTAGGCGATGGACTTTCACACCGGACGCGACGAACCGCCTACGAGCCCTTTACGCCCAATAAATCCGGATCACGCTCGCACCCTACGTCTTCCCGCGGCTGCTGGCCCGTCTTTAGC
+
CCCCCGGGGGEGFGGGGGGGGGGGGGGGGGGGGGGGGGGGGGGDGGGGGGGGGGGGGGGGGGGGGGGGGGGGGGGGGGGGGGGGGCGFGGGGGGGFGGGGGGGGGGGGGGGGGGGGGGGGGGGGGGGGFGDGGGGGGGGGGGGFGGGGGFGAFFGFGGGGGGFGEGEGGCEEEGFG?;FF6FGCEE*/8<C3CEGEFGGGE)BCFA>>(C,:90C996=EBGF?B?:82<6??FFAF:CCG66:)5<27D5>:2(4<-,-,,/(1?54(((,(43))249374(118,.(,-33())*)20
@M03364:396:000000000-C9LGT:1:1101:20196:4778 2:N:0:10
GGACTACTGGGGTATCTAATCCTATTTGCTCCCCACGCTTTCGTGCCTCAGCGTCAGTCTCTGTCCAGGCAGCCGCCTTCGCCACCGGTGTTCCTCCATATATCTACGCATTTTACCGCTACACATGGAATTCCACTGCCCTCTCCAGTACTCTAGCTGACCAGTATCCGTGGCTTTATGGGGTTGGGCCCCACGCTTTAACCACGAACTTACTCAGCCGCCTACGCGCCCGTTTCGCCCCATCATTCCGCATAACGCTCGCCACCTACGTCTTACCCCGGCCGCTGGCCCGTGGTTCACC
+
CCCCCGGGGGGGGGGGGGGFGGG,EDGGGGGGGGGGGGGGGGGGFFGFEGGGGGGGGFGGGGGGGGGGGGFFGGGGGGGGGGGGFFGG=FGGGGFGGGFGGGGG8EFGGEEFFGGGGGGDGFFGEEGCFGFEFCEDF,?EFGFFGF9,>@EFG7DCFFF8=FFGG;:ED++63@D+@7DF?6C:@E3:*>:C5@EDCEF,,:D=G*3)/?6<*+>=D@C75/((/*.)(83(.=(/(-*2*-((*).6FD*(4:)571,3((8:DFG(53<((3)67:,(40((-,((((-1(((00*)**
@M03364:396:000000000-C9LGT:1:1101:6110:4784 2:N:0:10
GGACTACCCGGGTTTCTAATCCTGTTCGCTCCCCCGGCTCTCGCGCCTCAGCGTCAGTGCGCGCCCGGAAGCCCGCCTTCGCCACCGGTGTTCCTCCCGATATCTGCGCATTCCACCGCTACACCGGGAGTTCCGCCTTCCCCTGCGCGACTCGAGCCCGGCGGTATCGGGGGCGGGGCGGGGGTGGGCCCCGCCGTTTTCCCCCCGACTGGCCGCGCCGCCTCCCCCCCCTTGTCGCCCCATCACACCGGACCCCCGCCCGCCCCCCACTCATCACCTCCGGTCTCGGCCCTCCTTCCGC
+
CCCCCGGGGGGGFFGGGGGGGGGGGGGFGGFGGGGGGGG@FGGGGGGGFGGGGGGGGGGGGCGGGGGGG>F@G<FGGGGGGGGGGGGGFGGGGGGGGGEGCGGGGGGGGGGGGGGGGGGGGGGGFCGGG@BGGGG*:@*EFFE*78*=:?F>G2C5FG5=EE5:C8CFEGG>5E0C*)2**29*2:87)8ED3/:*/;F*+)317>)(-1(53>/(1,/*-9(((*()(/((.())((;E5((.6))..1/4(((-)(((((/3>E)7(,,(()).)*),(((-(().-(-,((()**(*1
@M03364:396:000000000-C9LGT:1:1101:11735:4802 2:N:0:10
GGACTACAGGGGTTTCTAATCCTGTTTGCTCCCCACGCTTTCGTGCCTCAGTGTCAGTTACAGTCCAGAGAGCCGCCTTCGCAACTGGTGTTCCTCCTAATATCTACGCATTTCACCGCTACACTAGGAATTCCACTCTCCTCTCCTGCACTCAAGTTTCCCAGTTTCAAAGGCTTACTACGGTTGAGCCGTAGCCTTTCACCTCTGACTTACTAAACCACCTACTCACCCTTTACGCCCCGTACTTCCGTCTAACGCTAGCCCCCTACGTTTTACCCCTGCTGCTCGCCCGTACTTCGCC
+
CCCCCGGGGGGGGDGGGGGDGGGFGGGGGGGGGGGGGGGGGGGGGGGGGGGGGGGGFFFDGGGGGGGGCFGGGGGGGEGGGG@FGGGGFFGGGGFFGGGGGGGGGGGGGGGGGGGGGGGDEGGGGFGGGGGGGCCFGDDGGDF?DGG?GFGF8=+;A=F8EGFFFFGGDCFFFGEGFFGAFGDFEE,:FFEG+@EGGGGC;0@0;9A5AFC7*+50ACG,5DF:>,:+:9<BDE4@5>GGC(82:6?CFD0((()/)622((?@GGC(4(3((-).-+,,-3(344)46(((,(-)9*,17
@M03364:396:000000000-C9LGT:1:1101:4912:4803 2:N:0:10
GGACTACTGGGGTATCTAATCCTGTTTGCTCCCCACGCTTTCGTGCCTCAGTGTCAGTTACAGTCCAGAAAGCCGCCTTCGCTACTGGTGTTCCTCCTAATATCTACGCATTTCACCGCTACACTAGGAATTCCACTTTCCTCTCCTGCACTCAAGTCTCCCAGTTTCAAGAGCTTACTACGGTTAGGCCGTAGCCTTTCACTCCTGACTTAAGAGACCACCTACGCACCCTTTACGCCCCGTACATCCGGATAACGCTAGCCCCCTACGTATTCCCGCGGCGTCTGGCACGTGGTTCGCC
+
CCCCCGGGGGGGGGGGGGGGGGFEFFGGGGGGGGGGGGGGGGGGGGGGGGGGGGGGGFGGGGGGGGGGCGGGGGGGDGGGGGGGGGGG@FGGGGGFGGGGGGGGGFFGGGGGAEFGGGGGGFCGFCFGGGGGAFDGGFDGG8E@FGGGGFGDED+DFFGGGGFGGGGGFGGGFGBF9FGGGGGFGC,8?,@DDGGGGGGGG=E@DFFFFGECCA33;=CF=DDB@>=@=;>4@346@@CF*8>(239<AG):?F<EE6606;B;9ED0:<?2),))5*---4--433:D7<1((-7>43<5
@M03364:396:000000000-C9LGT:1:1101:23218:4810 2:N:0:10
GGACTACCGGGGTATCTAATCCTGTTCGCTCCCCTAGCTTTCGCGCCTCAGCGTCAGTCGTGGCCCAGAAGGCCGCCTTCGCCACCGGTGTTCTTCCAAATATCTGCGCATTCCACCGCTACACCGGGAATTCCGCCTTCCCCTGCCAGACTCAAGCCGGCCGGTATCGGGAGCGGACGGGGGTTGAGCCCCCGGATTTGACTCCCGACCAGGCTGGCCGCCTACCCGCGCTTTCCGCCCCATGCATCCGGATACCGCTTGCCCCCCACGTATTCCCCCGGCTGCCTGCCACCACTTTCCC
+
CCCCCGGGGGGGGGGGGGGGGGGGGGGGGGGGGGGGGGGGGGGGGGGGGGGGGGGGGGFGDFGEGGGGGGFGGGGGGGGGGGGGGGGGFFGGGGGGGG9FGFFGGGGGGGGGGGGGGGGGCFGGGGGDCGGFGGGGGFDFCGGFCGF6>?FFFFFFGGGEGGEDGCGGEEDC5:955>CCE8D8C?,50;FDG=G*119+3636>F>(3D1=<F*(7<CC9C((3*.)-143,2))(-CC*,8(),..9D)(-3)554(3((<>3?)((((().)).*--(,(-(().47))(((0**)*2
@M03364:396:000000000-C9LGT:1:1101:12918:4827 2:N:0:10
GGACTACCGGGGTATCTAATCCTGTTTGCTCCCCACGCTTTCGAGCCTCAACGTCAGTTACAGTCCAGTAAGCCGCCTTCGCCACTGGTGTTCCTCCTAATATCTACGCATTTCACCGCTACACTAGGAATTCCACTTACCTCTCCTGCACTCTAGCTAAACAGTTTCCAAAGCAGTTCCCGGGTTGAGCCCGGGGCTTTCACTTCAGACTTGCTTTGCCGTCTACGCTCCCTTTACACCCAGTCAATCCGGATCACGCTTGCCCCCTACGTATTACCGCGGCTGCTGGCACGTAGTTAGC
+
CCCCCGGGGGGGGGGGGGGGGGGGGGGGGGGGGGGGGGGGGGGGGGGGGGGGGGGEGFFGGGGGGGGGGGGGGGGGGGGGGGGGGGGGGGGGGGGGGGGDFGGGGGGGGDGGGGGGGGGGGGGGGFGGD9EGGGGFGGGGGGGFFFGCFFGFGFCDED:FGGFGGGGGEFGEF?DFGFGGGGGGGG<=F@@FGDCCGGGFFAFFCFFE*A>F@AC*+*>C@59B24>=@DBDDFF<EFGGGFDE*7958CD9?:04F?:?03;?FGD63137<4:):<1439>FB6)282()((()0/);0
@M03364:396:000000000-C9LGT:1:1101:8886:4836 2:N:0:10
GGACTACTAGGGTATCTAATCCTATTTGCTCCCCACGCTTTCGTGCCTCAGCGTCAGTCTCTGTCCAGGCAGCCGCCTTCGCCACCGGTGTTCCTCCATATATCTACGCATTTTACCGCTACACATGGAATTCCACTGCCCTCTCCAGTACTCTAGCTGACCAGTATCCGTGGCTTTATGGGGTTGAGCCCCACGCTTTAACCACGAACTTAATCAGCCGCCTACTCACCCTTTACGCCCAATCATTCCGGATAACGCTCGCCACCTACGTATTACCGCCGCTGCTGGCCCGTAATTCGCC
+
CCCCCGCFFGGGFDGGGGDDFGFFGGGGGGGGCFFGGGGGGGGGGGGGGGGGEGGGGGGGFGGFGGGGGGGGGFFFEGGGGGEGFFGGFEGEFGFGGGGGGGCFDFGGGGGGFGGEEEGDGGGGGFGGGGFGGGGGGFFAFFFFGGGGGFGFFE9DDEFGGGFFDG8DFEGGBCDC=DEGFGGFEG>@CFGDDGGGDEFBF8>@FEE24CCG*=FAGEGGBCD2:,7+6;73@@C7?6?C<=D(/9?FFG37D09>@91276?,9E5?F?B))8.:A*((-2990,5::(131(()//-*1
@M03364:396:000000000-C9LGT:1:1101:8685:4844 2:N:0:10
GGACTACTGGGGTATCTAATCCTGTTCGCTCCCCTAGCTTTCGCGCCTCAGCGTCAGTCGTGGCCCAGAAGGCCGCCTTCGCCACCGGTGTTCTTCCCGATATCTGCGCATTCCACCGCTACACCGGGAATTCCGCCTTCCCCTGCCAGACTCAAGCCGGCCGGTATCGGGAGCGGACGGGGGGTGAGCCCCCGGATTTGACTCCCGATCAGGCTGGCCGCCTACGCGCGCTTTTCGCCCAATGACTCCGGATAACGCTTGCCCCCTACGCATTACCCCTGCTGCTGGCACTGCGTTTGCC
+
CCCCCGGGGGGGG7FGGGGGGFFGGGGGGGGGGGGCGGGGGGGGGGGGGGGGGGGGBFFEGGGGFGGGDGGGGGGGGGGGGGGGGGGGCFFFGGEGGGGFEGGGGGGGGGGGFFFGGGGGCGCGFEFGGGGGGGGGE=DFFFGFGGGG6CGFG57AFF>CCFFGE8;,:::=?FBD*==C*=D*C8C:?FGGCE:/*AF++)+.7@@2(92+))04*(;E9G((3*()(/,(-2))-312*,,46)6<)1)81:)8B>448:<0CC)4?<(-(-).9+2-46(5>7)8<(5((.,0))(2:
@M03364:396:000000000-C9LGT:1:1101:9419:4844 2:N:0:10
GGACTACTGGGGTATCTAATCCTGTTCGCTCCCCACGCTTTCGCTCCTCAGCGTCAGTGACGGCCCAGAGACCTGCCTTCGCCATCGGTGTTCTTCCCGATATCTACACATTCCACCGTTACACCGGGAATTCCAGCCTCCCCTGCCGCACTCAAGCCCGCCCGTACCCGGCGCAGACCCACCGTTAAGCGATGGGCTTTCACACCGGACGCGACGAACCGCCTACGAGCCCTTTACGCCCAATGGTTCCGGACAACGCTTGCACCCTCCGTATTACCGTGGCTGCTGGCCCGTCAGCAGC
+
CCCCCGGGGGGGG7,CFEFGGGGGGGGFEEFEFGFGGGEG<FGGGFGGGGGC:FFFF@FEFFE7FGGF,FFGGGGGGFFFDGEDDGGGGEGEGAEFCFGGE@EDFFFGGEEGFGF,EEF>8C;CFGGGCEGFGCFFF>DFGGEFD@8+60@8F)?A<@CEG7@DC7EGGGEGFGFGGFGG,4:<CGC3;>E5CCCEG*;FG<C?GFF6>D>5():759=EBG>B682),90:?BFABFGGG6(4?(6<=G*909(14((-::F)9FC((40,(.3).+-,((((-2)).3,-(((.)/.2*
@M03364:396:000000000-C9LGT:1:1101:11285:4851 2:N:0:10
GGACTACCAGGGTATCTAATCCTGTTTGCTCCCCACGCTTTCGAGCCTCAGCGTCAGTTACAGTCCAGAGAAGCGCCTTCGCCACCGGTGTTCTTCCTAATCTCTACGCATTTCACCGCTACACTAGGAATTCCCTTCTCCTCTCCTGCACTCTAGACTTCCAGTTTGAAATGCAGCACTCAGGTTAAGCCCGAGTATTTCACATCTCACTTAAAAATCCGCCTACGCTCCCTTTACGCCCAATAAATCCGGACAACGCTTGCCACCTACGTAGTACCGCGGCTGCTTGCCCGTCTGTCGC
+
CCCCCGGGGGGGG?AGGGGGGGGGGGGGGGGGGGGGGGGGGGGGGGGGCGGGGGGGGGGGGGGGGGGGGGGGGGGGGGGGGGGGGGGGGGGGGGGGGGGGGGGGGGGGGGGGGGGGGGCDEFFGGGGGFGGGGGFGGGGFGGGFGGGGGFFEGFFFFGGGGGFFGGGGGFGGFFFGGFGGGGGGGGBDFFGGGGGFGGGGGFG<CFFFACAGF+,9CCFGFGADFBA>@G>@DBE=C@EGG<0@AACEFGG;;@1=A9>?37@:>FG7>?:()(-))<1-(441(40-8:()(-,))0)15
@M03364:396:000000000-C9LGT:1:1101:23779:4852 2:N:0:10
GGACTACTCGGGTATCTAATCCTATTTGCTCCCCACGCTTTCGTGCCTCAGCGTCAGTTACTGTCTAGAAAGCCGCCTTCGCCACCGGTATTCCTCCATATATCTACGCATTTTACCGCTACACATGGAATTCTACTTTCCTCTCCAGTACTCTAGCCTCCCAGTATCTAAGGCTTTATGGGGTTAGGCCCCACGCTTTCACCTTAACCTTAAACGGCCGCCTACGCACCCTTTACGCCCAATAATTCCGGATAACGCTCGCCACCTACGTATTCCCCCGGCTGCTTGCCCGTAGTTTCCC
+
CCCCCGGGGGGGGGGGGGGGGGGAFGGGGGGGGGGGGGGGGGGGGGGGGGGGGGGGGGGFGGGGGGGGGGGGGGGGGGGGGGGGGGGGGGGGGGGGGGGGGGGGGGGGGGGGGGFGGGGGGGGFEFGGGGGGGGGFGFGGGGGFGGGGGFGFFE??EGGGGGFGGGGGGGCGFGFGGFGGGGGBEG8:FFEGGGGGCGGGFEGFGFF*0<@EE+5);=CGFC=@=*02:C;;DECEF;?C<(3)6/?3;C162:9<>1034>C:DG5(52())..-5*-(424684-40(.496(7**)*2
@M03364:396:000000000-C9LGT:1:1101:22005:4867 2:N:0:10
GGACTACAGGGGTATCTAATCCTGTTCGCTACCCATGCTTTCGAGCCTCAGCGTCAGTTGCAGACCAGAGAGCCGCCTTCGCCACTGGTGTTCTTCCATATATCTACGCATTCCACCGCTACACATGGAGTTCCACTCTCCTCTTCTGCACTCAAGAAAAACAGTTTCCGATGCAGTTCCTCGGTTAAGCCGAGGGCTTTCACATTAGACTTATTTTTCCGCCTGCGCTCGCTTTACGCCCAATAAATCCGGACAACGCTTGCCACCTACGTATTACCGCGGCTGCTGGCACGTAGTTAGC
+
CCCCCGGGGGGGGGGGGGGGGGGGGFGFGGGGGGGGGGGGGGGGGGGGGGGGGGGGGFGGGGGGFGGGGGGGGGGFEGGFFFFGGGGGFGFGGFGGGGGGGGGGGGGGGGGGGGFFGGGGGGGGGGGGFGGGGGGFGGGGGFGFGGGGGFCDFDGFGGGGGGFGFGGGGGEGEGEGGFGG89=@EG<AFF?DDGGG5DEGGEEECFFE4DFG8B<>CCDC2DFFF8@?@<:9;??C>FCEF@61;/19ACC11(,4>(4:6:;,*<9:?F::44:)-<,--24((44:26:)0(,)0*)02
@M03364:396:000000000-C9LGT:1:1101:20046:4920 2:N:0:10
GGACTACACGGGTTTCTAATCCTGTTCGCTACCCATGCTTTCGAGCCTCAGCGTCAGTTGCAGACCAGAGAGCCGCCTTCGCCACTGGTGTTCTTCCATATATCTACGCATTCCACCGCTACACATGGAGTTCCACTCTCCTCTTCTGCACTCAAGAAGGACAGTTTCCGAAGCAGTTCCCCGGTTAAGCCGGGGGCTTACACTTCGGACTTAACTTTCCGCCGGCGCCCCCTTCTAGCCCAATAAATCCGGACCACGCTGTCCACCTACGTATTTCCGCGGCTGCTGGCACGGTTGCAGC
+
CCCCCGGGFGGG7FGGGGCDFACFGGCGGGGGGGGGGGGGGGGGGGGGGCFFEEF7:EFGFGGGGGGGGGGGGGG@CFFFGGGGG8FGCFGGGGGGGGGCGGD9DFFGGGGG9BDFFGG6>@CEGGGF<FEFGGFDF88EFF8+AFFA;DED@D6036DFFG0=CEF9EG889:DFEFAFG:C7CCC8<EC79CCCDE=,=>9>89)(()69)+<5D?F+/>0(,*-)()((-4()-.<8*431F>:)19/((4933(---(3,*29,(.(.))().+,-(,-,,-))460.(,-))).*9
@M03364:396:000000000-C9LGT:1:1101:11806:4930 2:N:0:10
GGACCACAGGGGTTTCTAATCCTGTTCGCTCCCCACGCTTTCGCTCCTCAGCGTCAGTAACGGCCCAGAGACCTGCCTTCGCCATTGGTGTTCTTCCCGATATCTACACATTCCACCGTTACACCGGGAATTCCAGTCTCCCCTACCGCACTCCAGCCCGCCCGTACCCGGCGCAGATCCCCCGTTCGGCGATGGACTTTCACACCGGACGCGCCGAACCGCCTACGAGCCCTTTACGCCCAATAAATCCGGATAACGCTCGCACCCTCCGTATTACCGCCGCTGCTGGCACGTACTCAGC
+
CCCCCGGGGGGGGGGGGGFGGGGGGGGGGGGGGGGGGGGGGGGGGGGGGGGGGGGGGGGEGGGGGGGGFGGGFGGGGGGGGGGGGGGGGGGGGGGGGGGDGGGGGGGGGGGGGGGGGGEDGGGGGGGGGGGGGGGCFDGGGGG5?GGCCEGFGFFFBFGGGGFG@7EGGGGGFGFD:AGG,;CEGG,6BGE)>EG6FGGGGFG9CEF>951=4):6<(CC9G>:<F?>377BF:?4<?GGGF(4)5<:FGG021()9(4(4980CEC:(473418><E(4(47>9>):8<0<643).1)99
@M03364:396:000000000-C9LGT:1:1101:23099:4938 2:N:0:10
GGACTACTGGGGTTTCTAATCCTATTTGCTCCCCACGCTTTCGTGCCTCAGCGTCAGGTACAGGCCAGGCGGCCGCCTTCGCCGCTGGTGTTCTTCCACATCTCTACGCATTTTACCGCTACACCTGGAGTTCCACCGCCCTCTCCTGTCCTCTAGCCTGCCAGTTTCCAAAGCCTGTACCGGTTGCGCTGGTACCTTTCACTTCAGACTTACCAGGCCGCCTACCCCCCCTTTACGCCCACTCATTCCGTATACCGCTCGCCACCCACGTCTTACCGCCGCTGCTGGCACGTAGTTCCCC
+
CCCCCGGGGGGGFGGGGGGGGGGAFGGGGGGGGGGGGGGGGGGGGGGGGGGGGGGGFEFFGFFCFGGGGGCGGGGGGGGGGGGGGGGGEGGGGGGGGGGGGGGGGGGGGGGGFGD?FGGGGGGG,DFF8FGGGGGGG>CEGGGDFGGGGFFEGFCCFGGGGGFGFGGGFGFA9FDGGBFFGGGFED,081?D?,>F7BFFC<;4C7=C@FFG);+;D<GE;G1;;*/),14,8?<)41EG>(4?)::AFG*,(,)))427>>C45E*-84:1(4)-5*,(-74920.56(<?:((09*)29
@M03364:396:000000000-C9LGT:1:1101:8090:4954 2:N:0:10
GGACTACCGGGGTATCTAATCCTGTTTGCTACCCACGCTTTCGAACCTCAGCGTCAGTTACAGACCAGAGAGCCGCTTTCGCCATTGGTGTTCTTCCCGATATCTACACATTCCACCGTTACACCGGGAATTCCAGTCTCCCCTACCGCACTCAAGCCCGCCCGTACCCGGCGCGGATCCACCGTTAAGCGATGGACTTTCACACCGGACGCGACGAACCGCCTACGAGCCCTTTACGCCCAATAAATCCGGATAACGCTTGCACCCTACTGCTTACCGCGGCTGCCGCGCCGTAGTTAGC
+
CCCCCGGGGGGGFGGGGGGGGGGGGGGGGGGGGGGGGGGGGGGGGGGGGGGGGGGGGGGGGGGGGGGGGGGGGGGGGGGDGGGGGGGGGGGGGGGGGGGGGGGGGGGGGGGGGGGGGGGGGGGGGGGGEGGGGGGGGGGGGGGFGGGGGDGFGFGFGGGGGEFGGEGGGGGGFGAGDFGGGGG:CE:?FFEGCGGGGGGGDCGEFEA13D6E978396EEBG>1?6272DBBFF?BFBGGG<1:944<FG7334-<F?FF?BG)96>14<)))).67E19(-3(,6(-((,19,-.78)22
@M03364:396:000000000-C9LGT:1:1101:20867:4992 2:N:0:10
GGACTACAAGGGTATCTAATCCTGTTCGCTACCCATGCTTTCGAGCCTCAGCGTCAGTTGCAGACCAGAGAGCCGCCTTCGCCACTGGTGTTCTTCCATATATCTACGCATTCCACCGCTACACATGGAGTTCCACTCTCCTCTTCTGCACTCAAGAAGGACAGTTTCCGAAGCAGTTCCCCGGTTAAGCCGGGGGCTTTCACTTCAGACTTATCTTTCCGCCTGCGCTCGCTTTACGCCCAATAAATCCGGACAACGCTTGCCACCTACGTCTTCCCGCGGCTGCTGGCCCGTATTTAGC
+
CCCCCGGGGGGGGDGGGGGGGGFGGGGGGGGGGGGGGGGGGGGGGGGGGGGGGGGGGGGGGGGFGGGGGGGGGGGGGGGGGGFGGGGGEGGGGGGGGGGGGGGGGGGGGGGGGFGGGGGGGGGGGFGGFGGGGGGGGGGGGGGFGGGGGFGFGF8D:@DGFGFGGGGDGDEGEGFGGFGGGGGGEG+:FFFGDGGGGGGGGFGFCA>6CGFG4CFCGCFG?GFFF5189DBFFFBF<6E:E1(,95--17C>01(4<9;BBBG:7CC1?FB:(8:)4;,44>BF>6047<(,44,)94)::
@M03364:396:000000000-C9LGT:1:1101:9367:4994 2:N:0:10
GGACTACACGGGTTTCTAATCCCGTTTGCTACCCTGGCTTTCGCATCTCAGCGTCAGACACAGTCCAGAAAGGCGCCTTCGCCACTGGTGTTCCTCCCAATATCTACGCATTTCACCGCTACACTGGGAATTCCCCTTTCCTCTCCTGCACTCAAGACTCCCAGTATCCAACGCCATACGGGGTTAAGCCCCGCATTTTCACGTCGGACTTAAACGCCCGCCTACCTGCTCTTTACGCCCAATAATTCCGGACACCGCTTGCCACCTACGTCTTACCGCGGCTGCTGGCACGTAGTTAGCC
+
CCCCCGGGGGGGGFGGGGGGGFGGGGGGGGFGGGGGGGGGGGGGGGGGGGGFGGGGG9FFDFGGGGGGGGGGGGGGGGGGGGGGGGGGGGGGGGGGGGGGGGGGGGDGGGGGGGGGGGGGGGGGGGGGGGGGGGGGGD8FGGGFGGGCGFGFGBGFCFGGFGFGGFFGAAGGFEBDGFGGGGG@CE,;<@FGGGECDFGGGEF=FBEFF4>?4B,8D@GGBDD(33;8:0;97C<<;@GG*4:BFAF<FG3,3>(,76(42:F>GG*4:(3(3:<)4*(,3934(,).23<:B140@*47C
@M03364:396:000000000-C9LGT:1:1101:4928:5000 2:N:0:10
GGACTACTAGGGTTTCTAATCCCGTTTGCTCCCCTGGCTTTCGCGCCTCAGCGTCAGTTGTCGTCCAGAAAGCCGCTTTCGCCACTGGTGTTCCTCCTAATATCTACGCATTTCACCGCTACACTAGGAATTCCGCTTTCCTCTCCGATACTCTAGCATCGCAGTTTCGGTCCCCTCACGGGGTTAAGCCCCGCACTTTTAAGACCGACTTACGACGCCGCCTGCGCGCCCTTTACGCCCAATAATTCCGGACACCGCTGGCCACCTACGTATTACCGCTGCTGCTGGCACGTAGTTCGCC
+
CCCCCGGGGGGGFGGGGGGGGGGGGGGGGGGGGGGGGGGGGGGGGGGGGGGGGGGGGGGGGGGGGGGGGGGGGGGGFGGGGGGGGGGGGGGGGGGGGGGGGGFFGGGGGGGGGGGGGGGGGGFGGDFFFFGGGGGGGGGGGGGFGGGEEFGEFFGFEFGGGGFGGGFFGGGGFGFDEFGGGEDFEG,;ADDDGDEGGGGGGEG=CFFFFGF7;5*.:>CGFGFFB*40,C>>FFFFBBGEC?(8*5<28</((4(4>>,,-885FG<4(437)5:4</-(42)48:3::(81.14B99-79
@M03364:396:000000000-C9LGT:1:1101:8253:5013 2:N:0:10
GGACTACCGGGGTATCTAATCCTGTTCGCTACCCATGCTTTCGAGCCTCAGCGTCAGTTGCAGACCAGAGAGCCGCCTTCGCCACTGGTGTTCTTCCATATATCTACGCATTCCACCGCTACACATGGAGTTCCACTCTCCTCTTCTGCACTCAAGAAAAACAGTTTCCGATGCAGTTCCTCGGTTAAGCCGAGGGCTTTCACATTAGACTTATTTTTCCGCCTGCGCTCGCTTTACGCCCAATAAATCCGGACCACGCTTGCCACCTACGTCTTACCGCGGCTGCTGGCACGTAGTTCGC
+
CCCCCGGGGGGGGGGGGGGGGGGGGGGGGGGGGGGGGGGGGGGGGGGGGGGGGGGGGGGGGGGGGGGGGGGGGGGGGGGGGGGGGGGGFGGGGGGGGGGGGGGGGGFGGGGGGGGGGGGGCFGGGGGGGGGGGGGGGGGGGGGFGGGDFFGDFDGFC=FGFEFGGGGGGGEGFGFGGFFFEGCFGGBCFGFGCEEGGGGGGFGFGFAEEGFGEFF@CEGGFGFFF8>838:627@FFFGGG<FFFF69FGCF?96:F:>BBBF3*<>4:??B(4?<A83>99>((44,4:2<?8(.<?)5/
@M03364:396:000000000-C9LGT:1:1101:16689:5035 2:N:0:10
GGACTACTAGGGTTTCTAATCCTGTTCGCTCCCCACGCTTTCGCTCCTCAGCGTCAGTAACGGCCCAGAGACCTGCCTTCGCCATTGGTGTTCTTCCCGATATCTACACATTCCACCGTTACACCGGGAATTCCAGTCTCCCCTACCGCACTCAAGCCCGCCCGTACCCGGCGCGGATCCACCGTTAAGCGATGGACTTTCACACCGGACGCGACGAACCGCCTACGAGCCCTTTACACCCAATAAATCCGGATAACGCTTGCACCCTACGTATTACCGCGGCTGCTTGCACGGCGTCAGC
+
CCCCCGGGEGGGGGGGGGFGGGGFGGGGGGGGGGGGGGGGGGGGGGGCFEFGGGGGEFFFGGGGGGGGEFFGGFGGGGGGGGGDEGGGFGGGGFGGGGGDGGGGGGGGGGGGGGGGGGEDGGGGGGGDCCFGGGGGGGCFGGGF6DGCDBG5=8FFFGGGGGFGGEEGGGGGFGFGCBGGDGFFFD*6AC**;EG*>FEFE)??D>=;9G07(01(14EG6GF0:8?)-12?::BBF)<CGFF(9)64@FD>?0(4=268?<F<FGG0,32.254).<:(2(4(-4))4:3<0((07)(*9
@M03364:396:000000000-C9LGT:1:1101:5857:5041 2:N:0:10
GGACTACCAGGGTTTCTAAGCCTGTTCGCTCCCCACGCTTTCGCTCCTCAGCGTCAGTAACGGCCCAGAGACCTGCCTTCGCCATTGGTGTTCTTCGCGATATCTACACATTCCACCGTTACACCTGGAATTCCAGTTTCCCCTACCGCACTCAAGCCCGACCGTACCCGGCGCGGGTCCACCTTTAAGCGCGAGACTTTACCACCTGCTGCAAAGACCCACCTACTAGCCCTTTCAGCCCATAAAATCCGGAAAACCGTGTCACCCTACGTATGCCCCGGCCTGTCGGCCCGGATGTTGC
+
CCCCCGGFECBFFGGGGGG,BFG<FFGGCFFGGGGG7FGGGGGDDGGGGE<CFFGGF<E,C,CG:@C,,6C4FEGGGGG9FGGGF?EFCFG7BF9,,,@F7=EEFC<9EFGDEEEFG@E=+8@,>=AFEGGFGGF,@,6AC=@5+D>++9==A1AF@EDG+C5?F++3,4**3F)*5/?5,95+<C,78E*5)*/2)3<@+)<6CD).3*,+.*+(*(*/(1(,86)*)*.((4)-))+;C1((*)6-6C)(-((,0((((.2-*<7,(,,..-())24(4((444)-,(-((,-759)0*
@M03364:396:000000000-C9LGT:1:1101:6510:5045 2:N:0:10
GGACTACTGGGGTATCTAATCCTGTTCGCTCCCCACGCTTTCGCTCCTCAGCGTCAGTAACGGCCCAGAGACCTGCCTTCGCCATTGGTGTTCTTCCCGATATCTACACATTCCGCCGTTACACCGGGAATGCCAGTCTCCCCTACCGCACTCCAGCCCGCCCGTACCCGGCCCAGATCCGCCGTTCGGCGATGGACTTTCACGCCGGGCGCGACGAACCGCCTACTAGCCCTTTACGCCCAGGAAATCCGGCCCACGGCCGCCCCCTACGGAGTTCCGCTGCTTCTTGCACGGACTCGGC
+
@A,ACEFG,CFCF7FFGG9,@FF,EFGBCEGGGGG@@CFG,C7FFGGCGG,C+FFDCF,FFB7@FGGGGGCFDFGGGGCEDFG>=,B<:FFG?,DE,E8?=CE<F,F9F>FFFE,+B>ECGEFGG7FF7>F8FFC,,7?,AD+*=B?+6:+068+*@+@CCG**@@CCCCED*5)34*5<,4?*B:,6>FCDCGG*;:E9F69(2:54()(5,7/-)(2>3<9??F)/6*(4(42<A1CEE4005,()9C<0((--.3(-49>3)*1(,,(((,-(.+,((-344-)).4<)((,05)(/*
@M03364:396:000000000-C9LGT:1:1101:19581:5063 2:N:0:10
GGACTACTCGGGTTTCTAATCCTGTTCGCTCCCCACGCTTTCGCTCCTCAGCGTCAGTAACGGCCCAGAGACCTGCCTTCGCCATTGGTGTTCTTCCCGATATCTACACATTCCACCGTTACACCGGGAATTCCAGTCTCCCCTACCGCACTCAAGCCCGCCCGTACCCGGCGCGGATCCACCGTTAAGCGATGGACTTTCACACCGGACGCGACGACCCGCCTACGAGCCCTTTACGCCCAAGAAATCCGGACAACGCTTGCCACCTACGTCTTCCCGCGGCGGCTGGCCGCGACTTAGC
+
CCCCCGGGGGGGGGGGGGFGGGGGGGGGGGGGGGGGGGGGGGGGGGGGGGGGGGGGGGGGGGGGGGGGGGGGGGGGGGGGGGGGGFGGGGGGGGGGFGGGGGGGGCFGGGGGGGGFGGFGGGGGGGGGGGGGGGG9FDFGGGEFFGGG6AGAGFGFGG8EGGDGGCEGCGGGFGAD=5:E?FG7EG7=FGE<5CE2;EFGG?FFGFE>>GF535849(:C6D>:8EB>19;:4:5)4?EEC8:(7:24@FG9(-((),4:3,2,*394:((.4(44-;:339>((-9(((1,((()07)2*
@M03364:396:000000000-C9LGT:1:1101:21126:5064 2:N:0:10
GGACTACTAGGGTATCTAATCCCGTTTGCTCCCCTGGCTTTCGCGCCTCAGCGTCAGTTGTCGTCCAGAAAGCCGCTTTCGCCACTGGTGTTCCTCCTAATATCTACGCATTTCACCGCTACACTAGGAATTCCGCTTTCCTCTCCGATACTCTAGCATCGCAGTTTCGGTCCCCTCACGGGGTTAAGCCCCGCACTTTTAAGACCGACTTACGACGCCGCCTGCGCGCCCTTTACGCCCAATAATTCCGGACAACGCTTGCCACCTACGTATTACCCCGGCCGCTGGCACGTAGTTACGC
+
CCCCCGGGGGGGGGGGGGGGGGGGGGGGGGGGGGGGGGGGGGGGGGGGGGGGGGGGGGGGGGGGGGGGGGGGGGGGGGGGGGGGGGGGGGGGGGGGGGGGGGGGGGGGGGGGGGGGGGGGGEGGGGGGGGGGGGGGGGGGGGGFDGG6CDGDAEGFGGGGGGFGGGGGGGGE5FCC>5DFEEGFGC=;AFFGDD87CGGGF@E:6AEFBG?G;)3.:9CGBG?F?*379DB>:D<4<BGG8(38/5<BFG719;(8741:<(<4FGD2:??)6().6+((-3(,704;:05((4(0/*)*1
@M03364:396:000000000-C9LGT:1:1101:20019:5093 2:N:0:10
GGACTACTAGGGTTTCTAATCCTGTTCGCTCCCCTAGCTTTCGCGCCTCAGCGTCAGTCGTGGCCCAGAAGGCCGCCTTCGCCACCGGTGTTCTTCCCGATATCTGCGCATTCCACCGCTACACCGGGAATTCCGCCTTCCCCTGCCAGACTCAAGCCGGCCGGTATCGGGAGCGGACGGGGGTTGAGCCCCCGGATTTGACTCCCGACCAGGCTGGCCGCCTACGCGCGCCTTCCGCCCAATGAATCCGGCTAACGCCTGCCCCCTCCGTATTACCCCCGCTGCTTGGACCGAGTTGCCC
+
CCCCCGGGGGGGGGGGGGGGGGGGGGGGGGGGGGGGGGGGGGGGGGGGGGGGGGGGEGGGGDGGGGGGGGFGGGGEGGGGGGGGGGGGFGGGGGGGGGGGGGEGGGGGGGGGGGGGGGGGGGGGGGGEGGGGGGGEGGGGGGGFGGGCFFGFGCGFFGGGDGEGG7CFEEG5?C2CCAEEEGDCEC<4<CGGDEE*1/<FE:+<6<B07D>F?F@:D:CGFD((417>1)((-().::EE*(((/66<?G)(,(.55-(((.28DE)(41:(.4.)4+((40(-3).)().(-((.0*)29
@M03364:396:000000000-C9LGT:1:1101:5414:5102 2:N:0:10
GGACTACCAGGGTATCTAATCCTGTTTGCTCCCCACGCTTTCGAGCCTCAGCGTCAGTTACAGTCCAGAGAATCGCCTTCGCCACTGGTGTTCTTCCTAATCTCTACGCATTTCACCGCTACACTAGGAATTCCATTCTCCTCTCCTGCACTCTAGACTTCCAGTTTGAAATGCAGCACCCAAGTTGAGCCCGGGTATTTCACATCTCACTTAAAAGTCCGCCTACGCTCCCTTTACGCCCAGTAAATCCGGACAACGCTTGCGCCCTACGTATTACCGCGGCTGCTCGCCCGTATTTAGC
+
@CCCCGGGGGGGGGGGGGGGGGGGGGGGGGGGGGGGGGGGGGGFGGGGGGGGGGGGGGGGGGGGGGGGGGEEGGGGGGGFGGGGGGGGGGGGGGGGGGGGGGGGGGGGGGGGGGGGGGGGGGGGGGGGGGGGGGGGGCFGFCFFFGGCFFFDA8DFFEDFFGFCFFGGGCFGFGEGGDGGE6DFGGFFFGDFDCGGDGGGGCEE9AFF<D8@8+,3DCFG9GAA->)3-;=BF@EFF=8FFDFF+>57BFD66@2(81;;87B1DGG>?6217)5)6A2-(4;BFBD)36((23(.9*.>D
@M03364:396:000000000-C9LGT:1:1101:16262:5102 2:N:0:10
GGACTACAGGGGTTTCTAATCCTGTTCGCTACCCATGCTTTCGAGCCTCAGCGTCAGTTGCAGACCAGAGAGCCGCCTTCGCCACTGGTGTTCTTCCATATATCTACGCATTCCACCGCTACACATGGAGTTCCACTCTCCTCTTCTGCACTCAAGAATGACAGTTTCCGATGCAGTTCCACGTTTGAGCCGTGGGCTTTCACATCAGACTTATCATTCCGCCTGCGCGCGCTTTACGCCCAATAAATCCGGACAACGCTTGCCACCTAAGTATTCCCGCGGCTGCTGTGCCGGCTTTAGG
+
CCCCCGGGGGGGFGGGGGFEFGG;CFFEGGGFGGGGGGGGGGGGFFEGC8FFGGGG@CF9FGGAFGGGGGGGGGEGFGG@@FGGGGGGCEFEGDGGGGGGGGGGDF<DG@F:E,CFFECDEGGFFGGGGGGFGCF9D4=<FGGFGGG,E389?D+986=EFEFGG9F9FGGGBFEGGFGGF9@=3D<7?CCDG7C**@F6A>,1+;FE=FBF*1>9@:D<@GD29,()(2606;@46(=FE3((//1136)3?>>(0((-2:C70+9((),6))4-)33>F;-,-1)4)()660(.)))2*
@M03364:396:000000000-C9LGT:1:1101:4550:5110 2:N:0:10
GGACTACAAGGGTTTCTAATCCTGTTCGCTCCCCACGCTTTCGCTCCTCAGCGTCAGTAACGGCCCAGAGACCTGCCTTCGCCATTGGTGTTCTTCCCGATATCTACACATTCCACCGTTACACATGGAGTTCCACTCTCCTCTTCTGCACTCAAGAAAAACAGTTTCCGATGCAGTTCCTCGGTTAAGCCGAGGGCTTTCACATTAGACTTATTTTTCCGCCTGCGCTCGCTTTACGCCCACTAAATCCGGACAACGCTTGCCACCTACCAATTACCGCGGCGGCTGGCACGGATTTAGC
+
CCCCCGGGGGGGGGGGGGFGGGGGGGGGGGGGGGGGGGGGGGGGGGGGGGGGGGGGGGGGGGGGGGGGGGGGGGGGGGGGGGGGGFGGFGGGGGGGGGDGGGGFGGFCFGFGGGDGGGGG6?CGGGGGGGGGGFGGGG8?FGGFGGGGGFFDFD=5ADDFFGFFGBCDEEGGBFDGGFGGAFDFGG<>FEGDDGGGGGCGGAFEFFFFEGFGEAG<@EGC@D=DDC@:(::@?@3<EFGG<:(6FE39FG37171:F(22:?EBGFCB::()).6:<C<946((-419(((.2(-)8/)27
@M03364:396:000000000-C9LGT:1:1101:25607:5117 2:N:0:10
GGACTACCCGGGTTTCTAATCCTGTTTGCTCCCCACGCTTTCGAGCCTCAGCGTCAGTTACAGTCCAGAGAAGCGCCTTCGCCACTGGTGTTCTTCCTAATCTCTACGCATTTCACCGCTACACTAGGAATTCCCTTCTCCTCTCCTGCACTCTAGACTTCCAGTTTGAAATGCAGCACTCAGGTTAAGCCCGAGTATTTCACATCTCACTTGACAATCCGCCTACGCTCCCGTTCCGCCCAGTAAATCCGGCCAACGCACGCCACCTACGTATTACCGCGGCTGCTGGCACGTAGTTCGC
+
CCCCCGGGGGGGFFEGGGGGGGGGGGGGGGFFGGGGGGGGGGGFGGGGFGGGGGGGGFGGGGGGGGGGGGGGGGGGGGGGGG=BGCGGFGGGGGGGGGFGGGGGEFGGGGEGFGGFGGGGGFGGGEGGDAFFFG8<9FFGGFG7FGGGGFGFG6+=8@EF9C@FFFFGGGGGFCDCDFGF,,6,@D39B<5=?7ECDFF:CADE+@B0;C7E*341==FGFGFF@27>2C9((8:2-(A=F(=@+.67AGGB(,.=:17(-,:(1;C(::?2<>F2)<1190163<))54,4::().06CD
@M03364:396:000000000-C9LGT:1:1101:22041:5210 2:N:0:10
GGACTACCCGGGTATCTAATCCTATTTGCTCCCCACGCTTTCGTGCCTCAGCGTCAGGTACAGGCCAGGCGGCCGCCTTCGCCGCTGGTGTTCTTCCACATCTCTACGCATTTTACCGCTACACATGGAGTTCCACCGCCCTCTCCTGTCCTCACGCCGTGCAGTTTCCAAAGCCTGAACCGGTTGCGCCGGTCCCTTTTACTTCAGACTTGCCCAGCCGCCTGCTCACCCTTTACGCCCCATCGTTCCGCATAACGCTTGCCACCTACGTATTCCCCCGGCTGCTGGCCCGCAGTTCGCC
+
CCCCCGGGGGGGGDFGGGGGFGGGGGGGGGGGGGGGGGGGGGGGGGGGGGGGGGGDCFGGGGGGGGGGGGGGGGGGGGGGGGGGGGFGBFFGGGGGGGFGCGGGEGGGGGGGAFGEGGGGGGGGGGGG8FDGGGGGGGGGGGGACGGGCFG@,:3;:CEEGGFGCFFGD:DCFGDFFAGGGGG*CG,8?==DDEEGFGGG?=>CFA6)57?CC)C:F?AC9D?B?+-*)13(385<:?GE*-::)-01?G*3(-6>>(3(44<)9C45:2())..-5*((-((-().8?(46((-0=*(/9
@M03364:396:000000000-C9LGT:1:1101:5855:5227 2:N:0:10
GGACTACCGGGGTATCTAATCCTGTTCGCTCCCCACGCTTTCGCTCCTCAGCGTCAGTAACGGCCCAGAGACCTGCCTTCGCCACCGGTGTTCTTCCAAATATCTGCGCATTCCACCGCTACACTTGGAATTCCGCCTTCCCCTACCCGACTCAAGCCTGTCGGTATCGGGACCGGGCGGGGGTTGAGCCCCCGGATTTGAGTCCCGACCTAGCCGGCCGCCTACGCGCGCTTTACGCGCAATGCATCCGTATAACGCTCGCCCCCTACGTATTCCCGCGGCTGCTGTCCCGTCGTTCGCC
+
CCCCCGGGGGGGGGGGGGEGGGGGGGGGGGGGGGGGGGGGGGGGGGGGGGGGGGGGGGGGGGGGGGGGGGGGGGGGGGGGGGGGGGGGCEGGGGGGGGGFGGGGGGGCCGGGGGGGGGGGGFGGGCFGCAFGGGGGGFGGFFGFGGG,BAG>F8FFFGGGGGFCGGFFGGGGEC@DEFGGGDGGGG,8FFGDDG=57>609-<4*9>37D6<>4*->0EGFGF:0*75991(2:>>(4:5*345)-4<FG*(,5)6@9(49>E<DG3:??2).84).*-492(-2),))))-.((00<(17
@M03364:396:000000000-C9LGT:1:1101:25245:5273 2:N:0:10
GGACTACTCGGGTTTCTAATCCTGTTTGCTCCCCACGCTTTCGAGCCTCAGCGTCAGTTACAGTCCAGAGAAGCGCCTTCGCCACTGGTGTTCCTCCTAATCTCTACGCATTTCACCGCTACACTAGGAATTCCCTTCTCCTCTCCTACACTCTAGCCTTCCAGTTTGAAATGCAGCACTCAGGTTAAGCCCGAGTATTTCACATCTCACTTCACAAACCGCCTACGCTCCCTTTCCGCCCAGTAAATCCGGCCAACGCTCGCCACCTACGTATTCCCGCGGCTGCTGGCCCGTATTTAGC
+
CCCCCGFGEGGGFGGGGGGGGGGEGFGGGGGGGGGGGGGGGGG@FE:FCDGGGGGG,CE,<E<6CFGG<F6B,6@FGGGFGGGGEEFGFGGGG,@FG=,EFGGGGGGGGGGGGGGGDEGGGGGGAFGGGGGGGC?9,A7FFGGFDGG,49A:A5698DFG=FFGGAFE9EGFFGFG86D,A@D8@F9DFA?FG9E+CFGGCCE;DF+8*5>C*43;F);C2@=@7278(:/:7B@*>9EFG603@))<@F>3((.:817?678-1A54:?<??)4)6<32(424(42)3-(3394748)::
@M03364:396:000000000-C9LGT:1:1101:23571:5274 2:N:0:10
GGACTACAAGGGTTTCTAATCCTGTTCGCTACCCATGCTTTCGAGCCTCAGCGTCAGTTGCAGACCAGAGAGCCGCCTTCGCCACTGGTGTTCTTCCATATATCTACGCATTCCACCGCTACACATGGAGTTCCACTCTCCTCTTCTGCACTCAAGAAGGACAGTTTCCGAAGCAGTTCCCCGGTTAAGCCGGGGGCTTTCACTTCAGACTTATCTTTCCGCCTGCGCTCGCTTTACGCCCAATAAATCCGGACAACGCTTGCCACCTACGTATTACCGCCGCTGCTGGCCCGTATTTAGC
+
CCCCCGGGGGGGFGGGGGGGGGGGGGGGGGGGGGGGGGGGGGGFGGGGGGGGGGGGGGGGGGGGGGGGGGFGGGGGGGGGGGGGGGGGFGGGGGGGGGGFGGGGGGGGGGGGGGGGGGGGGGGGFGGGGGGGGFGGGGGGGGGFGGGGFFGFF=D?9=DGGGFG:FGFGGGEDEFGGFGGG8D>C@+8CA6>9CGGGGGGGFGFGFFC*CEGF6A7DEGC7DFDDC@>0:9@@DFFFFGCE?(:@><9@GG(3>2<F9B::6E(*AF??043)6:2:@3-(39090))4-(-99;7)*)2*
@M03364:396:000000000-C9LGT:1:1101:10850:5285 2:N:0:10
GGACTACCCGGGTTTCTAATCCTGTTCGCTCCCCTAGCTTTCGCGCCTCAGCGTCAGTCGTGGCCCAGAAGGCCGCCTTCGCCACCGGTGTTCTTCCCGATATCTGCGCATTCCACCGCTACACCGGGAATTCCGCCTTCCCCTGCCAGACTCAAGCCGGCCGGTATCGGGAGCGGACGGGGGTTGAGCCCCCGGATTTGACCCCCGACCAGTCTGGCCGCCTACCCGCGCTTTCCGCCCCGTGAATCCGGATAACGCTTGCCCCCTACGTTATACCCCAGCGCGCTGTCCGGTATTTAGC
+
CCCCCGGGGGGGGCFGGGGGGGGGGGGGGGGGGGG?FGGGGGGGGGGGGGGFGGGGGFCC<CFFFGGGEFFFFGGGGGGCGGGGGGGGEGGGGGGGGGGGGDEGFCGGGGGGDFAFGGGGGGFGGEGGGGFFGFDCEEGGGGGA0@D:@5FCC)09@E*9*>5DG8FGDGGCBG6G=BECCCD8CC8:)2A<CEE*9C+++6+.57:9>G>C)*+-9?C*-9(,,*.)()-,-4)6(,;C824:34).)/)((-.8)((-((3)78)(.(.((()6<C((,(-(,((,,.)((-(.*/)22
@M03364:396:000000000-C9LGT:1:1101:14914:5310 2:N:0:10
GGACTACCCGGGTTTCTAATCCTGTTCGCTCCCCACGCTTTCGCTCCTCAGCGTCAGTAACGGCCCAGAGACCTGCCTTCGCCATTGGTGTTCTTCCCGATATCTACACATTCCACCGTTACACCGGGAATTCCAGTCTCCCCTACCGCACTCAAGCCCGCCCGTACCCGGCGCGGATCCACCGTTAAGCGATGGACTTTCACACCGGACGCGACGAACCGCCTACGAGCCCTTTCCGCCCAATCAATCCGGATAACGCTTGCACCCTACGTATTACCGCGGCTGCCGGCACGTTGTCAGC
+
CCCCCGGGGGGGGGGGGGGGGGGGGGGGGGGGGGGGGGGGGGGGGGGGGGGGGGGGGEFGGGGGGGGGFGFGGGGGGGGGGGGGGGGGGGGGGGGGGGGGGGGGGGGGGGGGGGGGGGGGGGGGGGGG>FFGGGGGGGFGGGGFGGGGGFGFGFGFGGGGGGBGEEEGFGEGEF@DEEGGCGC<BC:=FFE3FEGGGEFGGFGFGFF9391=():479GGFDF0:;?.4C>BB05)4?EGG:02)52<FF39:6:)9:BFF?A)7@C:13833:?)6C?7(4;>1(((49((4.()0*.?*
@M03364:396:000000000-C9LGT:1:1101:26104:5319 2:N:0:10
GGACTACTCGGGTATCTAATCCTGTTCGCTCCCCACGCTTTCGCTCCTCAGCGTCAGTATCGGCCCAGAGACCCGCCTTCGCCACCGGTGTTCCTCCTGATATCTGCGCATTTCACCGCTACACCAGGAATTCCAGTCTCCCCTACCACACTCAAGCCCGCCCGTATCCACCGCAAGCTGACGGTTGAGCCCCGAGTTTTCACGGCAGACGCACCGAGCCGCCTACGCGCGCTTTACGCCCAATCATTCCGGACAACGCTCGCACCCTTCGTATTCCCGCCGCTGCTGGCCCGGCTTTCGC
+
CCCCCGGGEGGGGGGGGGGGGGGGGGGGGGGGGGGGGGGGGGGGGGGGGGGGGGGGGFGCEFGGGGGGFGCFGGGGGGGGGGGGFGGGGGGGGGGGGGGGGEGG8C?FGGGGGGGGGGGGGGGGG+AFFGGGGGG,7FGGGFGF?FE,,3@5FDF?FFFGGG>GGGGGGAFGDGF9CF8,=<?FGE*7FG?2:**4/=EFG?G2C)0(,C9E0)339(:E>C>B1C?)(1(((442<BGEG?(8.,6-/?D;(444>9>?((1(9CD6(3:((.72AF<0,-99>FB54,(,4(())))1*
@M03364:396:000000000-C9LGT:1:1101:13440:5323 2:N:0:10
GGACTACTAGGGTTTCTAATCCTGTTCGCTCCCCTAGCTTTCGCGCCTCAGCGTCAGTCGTGGCCCAGAAGGCCGCCTTCGCCACCGGTGTTCTTCCAAATATCTGCGCATTCCACCGCTACACCGGGAATTCCGCCTTCCCCTACCAAACTCAAGCCCGCCGGTATCGGGAGCGGCCGGGGGTTGGGCCCCCGCATTTGACTCCCGACCTAGCAGGCCGCCTACGAGCGCTTTACGCCCAATGCATCCGGATAACGCTTGCCCCCTACGTAGTACCCCCGCTGCTCGCACGTAGTTCGCC
+
CCCCCGGGGGGGGFGGGGGGGGGGGGGGGGGGGGGGGGGGGGGGGGGGGGGGGGGGGGGGGGGGGGGGGGGGGGGGGGGGGGGEGGGGFFFGGGGGGGGGGGGGGGGGGGGGGFFGGGGGGGGGGGGGFGGGGGGGGGGGGGGFGGB=DFGEGECFGGGGGGFGDCGGGGG5?F@45)=CEGGEEG847AEGGGG5DEGG760:2>>?0C>?<F+5>>EG>C:342-79D>(424A:?GG8(37)6<BFG)(4048B44(41:>GG3(31.),-).6+((-2,46:)4;(494.8.**-/9
@M03364:396:000000000-C9LGT:1:1101:24766:5328 2:N:0:10
GGACTACAGGGGTATCTAATCCTGTTCGCTCCCCACGCTTTCGCTCCTCAGCGTCAGTAACGGCCCAGAGACCTGCCTTCGCCATTGGTGTTCTTCCCGATATCTACACATTCCACCGTTACACCGGGAATTCCAGTCTCCCCTACCTCACTCCAGCCCGCCCGTACCCGGCGCAGATCCACCGTTGGGCGATGGACTTTCACACCGGCCGCGACGAACCGCCTACGAGCCCTTTCAGCCCAATAAATCCGGAGTACCCTCGCCCCCTACGTATTCCCGCGGCTGCTGGCCCGGATGTAGC
+
CCCCCGGGGGGGCGGGGGGGGGGGGGGGGGGGGGGGGGGGGGGDEGGGGGGGEGGGGEGGGDGGGGGGEGAEFGGGGGGFFGGGGEGGCGGGGGGGGGGGGGGGGGGCGGGGGGGGGGGGGGGGGGGGGCGGGGGEF9+FF?CFFGG,B0CDF=FF@FGGGGDGGDCEEEEE?EBC?AFG9FF@FE*2:E*:CGE6CFGFGCGCFED0(20*()*,)-CE>DFF:GB<(97:218B))<CGB6<)52:=GG;<((.*)..33*49EC6(8?(4<:5<@89,4;9>B:00?4(-(())/6*2
@M03364:396:000000000-C9LGT:1:1101:21071:5335 2:N:0:10
GGACTACTGGGGTTTCTAATCCTGTTCGCTCCCCACGCTTTCGCTCCTCAGCGTCAGTAACGGCCCAGAGACCTGCCTTCGCCATTGGTGTTCTTCCCGATATCTACACATTCCACCGTTACACCGGGAATTCCAGTCTCCCCTACCGCACTCCAGCCCGCCCGTACCCGGCGCGGATCCACCGTTAAGCGATGGACTTTCACACCGGACGCGACGAACCGCCTACGAGCCCTTTACGCCCAATAAATCCGGATACCGCTTGCACCCTACGTATTACCGGGGCTGCTGGCACGAAGTCTGG
+
CCCCCGGFGGGGFFFGGGGFG<D<FGGGGGGGGGGGGGGGGGGEGEFGGGFFGEGGGGGGGDGEDEGGGGFFFF@GEGFGGGGGG9FGFFGGGGGGGGDGGGGGFGFGGFGGGDGDGGGCGCGGGEECGGFGGGG9E,+ED?8*=DDGEDF5>5=DFGGEEGFGGEE>9>8EBE@4?)48+98<EE73CEC3<75*9BFGG<CC8AB09G0=6)/7<9G=6CB?(*4),)-4(4?2A:;:/(-1))6<F9114(4)/(21<1249*94((-.,6.)6<:(,19(-3:,48:2:((00*);*
@M03364:396:000000000-C9LGT:1:1101:19848:5359 2:N:0:10
GGACTACCGGGGTTTCTAATCCTGTTCGCTCCCCCAGCTTTCGCTCCTCAGCGTCAGTTGTGGCCCAGAAGGCCGCCTTCGCCACCGGTGTTCTTCCCGATATCTGCGCATTCCACCGCTACACCGGGAATTCCGCCTTCCCCTACCCAACTCAAGCCCGCCGGTATCGGGAGCGGCCGGGGGTTGGGCCCCCGCATTTGACTCCCGCCCTAGCAGGCCGCCTACGAGCGCGTTACGCCCAATGCATCCGGCTAACGCTCCCCCCCTACGGACTACCCCGGCTGCTGGCACGTCGTGCTCC
+
CCCCCGGGGGGGEGGGGGGGGGGGGGGGGGGGGGGGGGGGGGGGGGGGGGGGGGGGGGFDFGGGGGGGFFCFGGGGGGGGGGGGGGGGFGFGGGGGGGDGGGEGGFGGGGGGGGGGGGGG6FFGGGGGGGFGGGGGG7@FGFFFFGG8@9F5A9*@GFGGDGDGG@:BC5E58F>3==EGC5<2:?*(.119DGG*9*C9C6069>5(-92:4F74*4CEBD,81:(),/1(47334?GG*(,()..66/9((,)(04(-((14CC5(,(-((-(,4*1(79(4(,.51.,1,,7><)(02
@M03364:396:000000000-C9LGT:1:1101:14109:5364 2:N:0:10
GGACTACTAGGGTTTCTAATCCTGTTCGCTCCCCACGCTTTCGCTCCTCAGCGTCAGTAACGGCCCAGAGACCTGCCTTCGCCATTGGTGTTCTTCCCGATATCTACACATTCCACCGTTACACCGGGAATTCCAGTCTCCCCTACCGCACTCCAGCCCGCCCGTACCCGGCGCAGATCCACCGTTAGGCGATGGACTTTCACACCGGACGCGACGAACCGCCTACGAGCCCTTTACGCCCAATAAATCCGGATAACGCCCGCACCCTACGTCTTACCGCGGCTGCTGGCCCGACGTTCGC
+
CCCCCGGGGGGGGEFGGGFGGGGGGGGGGGGGGGGGGGGGGGGGGGGGGGGGGGGGGGGGGGGGGGGGGGDGGGGGGGGGGGGGGGGGGGGGGGGGGGGGGGGGGGGGGGGGGGGGGGGDEGGGGGGGGGGGGGGGGGGGGGGFGGGGGFGA:DGFGGGGGGFGGGCEGGGGFGBGGFGG6FGGGG*5AC?5C=E6DGFGG?GEGFFF@GB=27C>G6EGBGFF?C?5:DFFF<?2<<GEGFF:?74.99C;24<2=:91,4:9DGG0(44(,.1)6<242109>1)8?1169((00)(//
@M03364:396:000000000-C9LGT:1:1101:20265:5370 2:N:0:10
GGACTACTGGGGTATCTAATCCTGTTCGCTCCCCACGCTTTCGCTCCTCAGCGTCAGTAACGGCCCAGAGACCTGCCTTCGCCATTGGTGTTCTTCCCGATATCTACACATTCCACCGTTACACCGGGAATTCCAGTCTCCCCTACCGCACTCCAGCCCGCCCGTACCCGGCGCAGATCCCCCGTTAGGCGATGGACTTTCACACCGGACGCGCCGAACCGCCTACGAGCCCTTTCCGCCCACTAAATCCGGATAACGGTCGCACCCTCCGTCTTCCCGCGGCTGCTGGGCCGGATTTCGC
+
CCCCCGGGGGGGGFGGGGGGGGGFGGGGGGGGGGGGGGGGGGGGGGGGGGGGGGGGGGGGGGGGGGGGFGCFFGGGGGGGGGGGGGGGCGGGGGGGGGGGGGGGGGGGGGGGFGGGGGFGGGGGGGGGGGGGGGG9E:BFFFGDFGD6B@GFGFGFGGGGGGEGGECEFEGEEGFDEFFF,8)*6A86ACED)>E6CFFGGEGCGDF1(13:0):79(?EBD(3(;6)4C;?<70))-CCE:(.).,:F*)((-,)/((-(,/-7?D2(,--((44:82>69B09(,4((((--(0)*-93
@M03364:396:000000000-C9LGT:1:1101:10263:5375 2:N:0:10
GGACTACCCGGGTTTCTAATCCTGTTCGCTCCCCCAGCTTTCGCGACTCAGCGTCAGTGGTGGCCCAGAAGGCCGCCTTCGCCACCGGTGTTCTTCCCGATATCTGCGCATTCCACCGCTACACCGGGAATTCCGCCTTCCCCTACCACACTCGAGCCCGCCGGTATCGGAGGCTCGCCGGGGTTGAGCCCCGGGCTTTTACCCCCGAACTAACGGGCCGCCTACCCCCGCTTTACCCCCCATGAAACCGTATACCGCCACCCCCCCTCCGTCTCACCCCGCTGCTGGCACGTCTTCTCCC
+
@CCCCGFGGGFGGEGGGGGGGGGFGGGGGGGGGGGGGGGGGGGGGGGGGGGGDGGG,C@FFFEGGGGGGDDFFGBFCGEF7FGGGGGGGCFGFGFGGGG>FGGGGGGGGGCGGGEEFGGD=FGGGCCC3@>FFDFGGE?FGGGF7BFGC9C@C>F>FGG?>BB9C@CFG=ECAF@GGEGCG*5*:8,.<85>C=CC)2+<<5@(*))-,7(+5@:1>2E7(>,4<*4)-/(((--6)(;*233(*.)47)1-(,42)(,-(4:>G>91<((((..)681-(4-(())(((,,.((.**)*2
@M03364:396:000000000-C9LGT:1:1101:9606:5381 2:N:0:10
GGACTACACGGGTTTCTAATCCTGTTCGCTCCCCACGCTTTCGCTCCTCAGCGTCAGTGACGGCCCAGAGACCTGCCTTCGCCATTGGTGTTCTTCCCGATATCTACACATTCCACCGTTACACCGGGAATTCCAGTCTCCCCTACCGCACTCCAGCCCGCCCGTACCCGGCGCAGATCCACCGTTAGGCGATGGACTTTCACACCGGACGCGACGAACCGCCTACGAGCCCTTTACGCCCAATAAATCCGGATAACGCTCGCACCCTACGTATTACCCCGGCTGCCGGCCCGTGTTTGGC
+
CCCCCGGGGGGGGGDGGGDEFGGGGGGGGGGGGGGGGGGGGGGGGGGGGGGGGGGGGGGGGGGGGGGG<EFFGGGGGGGGGGGGGEEFCDGGGGGGGGGGGGGGGGGGGGGGGGGEGGECEGGGGGGGGGGGGGGGFGFGGGGFGFGGGFGFGDCFGGEGEFEGCCGGGCEGFGFGGFGG9EFECE*/;CEDDGGGGGGGGFGEGFF@097=9;5(9>GG6<93?GF>17>??(49A05?E(,8;AF)9CGBB((.9(,((-*(1:>??:1:)),-6<((,-4(-(,29>0391(00)(/0
@M03364:396:000000000-C9LGT:1:1101:24211:5394 2:N:0:10
GGACTACTGGGGGATCTAATCCTGGTTGCGCCCCACGCTTTCGAGCCTCAGCGTCAGTTTCAGTCCAGAGAACCGCCGTCGCCACTGGTGTTCTTCCTAATTTCTACGCAGTTCACCGCTACACTAGGAATTCCCTTCTCCTCTCCTGTACTCTTGACTTCCAGTTTAAAATGCAGAACGCGGTTTAAGCCCGAGTATTTCACATATCCCTTACCAATCCGCCTACGCTCACTTTCCGCCCAGTAATTCCGGACAACGCCCCCCACCTCTGTATTCCTGCGGCTGTTGTACCTTCCTTAGC
+
C-BCCD@C6,@++6F<F@6@;5<,,C@,,+@@F66@:+C@FDBF<@F8F86,@F@FCF<699,99FAECFEF,,+>++@8C>:,BFBA:AFBF9@E,<F,,,,99@FF7++BE?EGGEDDGGFGG==,D?,3<F=AD,+88+,+=@@,,2C;D7+4,,@=E:+2,8;,,7,,;,0<,33+@**3*1,:@?,**18**?FGG?;?D08<**8=))>4*7EE9D;;D6:B07(..64)7(AF>31(/6)6***((((()-((((*()2/,.)..-6-64+-.-((4(.)-(-.<).()**)*2
@M03364:396:000000000-C9LGT:1:1101:19948:5404 2:N:0:10
GGACTACACGGGTTTCTAATCCTGTTTGCTACCCACGCTTTCGAACCTCAGCGTCAGTTACAGACCAGAGAGCCGCTTTCGCCACTGGTGTTCTTCCATATATCTACGCATTTCACCGCTACACATGGAGTTCCACTCTCCTCTTCTGCACTCAAGTCTTCCAGTTTCCAATGCACTACTTCGGTTAAGCCGAAGGCTTTCACATCAGACTTAAAAGACCGCCTGCGTTCCCTTTACGCCCAATAAATCCGGACCACGCTCGCCCCCTACGTATTACCGCGGCTGCTGGCCCGTATTTCGC
+
CCCCCGGGGGGGGGGGGGGGGGGGGGGGGGGGGGGGGGG;FGGGGGGGGGGGGGGGGFGGGGGFGFGGFGGGGGGGFCFGGGGGGGGGFGGGGGGGGGGGGGGFGGGGGGGGGGGGGDGGGGGGGGGGGGGGGGGGGGGGFFFFGGFAFFGEED8@ADGGGGFGDFGGGGGGFGFGGFGGGFD7CG7DFEGGGGGGGGGGFFG<CCFBBGFG;@,/B:FG>GBD==@D@DFEFFF4@DGGGF6D)79.;6):3>0?F<B0:38(*2>44:(.,:3:<@:B(4902,)4(3:(,,())*)2*
@M03364:396:000000000-C9LGT:1:1101:25659:5415 2:N:0:10
GGACTACCAGGGTATCTAATCCTATTTGCTCCCCACGCTTTCGTGCCTCAGCGTCAGTCTCTGTCCAGGCAGCCGCCTTCGCCACCGGTGTTCCTCCATATATCTACGCATTTTACCGCTACACATGGAATTCCACTGCCCTCTCCAGTACTCTAGCTGACCAGTATCCGTGGCTTTATGGGGTTGAGCCCCACGCTTTAACCACGAACTTAATCAGCCGCCTACGCCCCCTTTACGCCCACTACTTCCGCATACCGCTCGCCACCTACCTACTCCCGCCGCTGCTTGCCCGTAGTTCGCC
+
C@CCCGGGGGGGGGGGGGGGGGGGGGGFGFGGGGGGGGGGGGGGGGGGGGGGGGGGEFGGFGGGGGGGGGGGGGGGGGGGGGGGGGGGFGGGGGGGGGGGGGGGGGGGGGGGGGGGGGGGGGGGGFGGGGGGGGFGG:DAFGGFGGGGGFGFFEDFFGFFFGFGGGGGGGGGFGBFFFGGGFGCEG@@FFGGGGGG9EGEFCFE>BBBFGFG4BEEGFGG9C992*(),C6613);76CFG@DF?99<6C*(-8)(.,(,-4/3CFF:?().(.)../4(42(2(...0(:192,0@*1/9
@M03364:396:000000000-C9LGT:1:1101:12429:5436 2:N:0:10
GGACTACTGGGGTATCTAATCCTGTTCGCTCCCCACGCTTTCGCTCCTCAGCGTCAGTGACGGCCCAGAGACCTGCCTTCGCCATTGGTGTTCTTCCCGATATCTACACATTCCACCGTTACACCGGGAATTCCAGTCTCCCCTACCGCACTCCAGCCCGCCCGTACCCGGCGCAGATCCACCGTTAGGCGATGGACTTTCACACCGGACGCGACGAACCGCCTACGAGCCCTTTACGCCCAATAAATCCGGATCACGCTCGCACCCTACGTATTCCCGCGGCGTCTGGCCCGTCGGTAGC
+
CCCCCGGGGGGGGCFGGGGGGGGGGGGGGGGGGGGGGGGGGGGGGGGGGGGGGGGGGGGGGGGGGGGGGGGGGGGGGGGGGGGGGGGGGGGGGGGGGGGGGGGGGGGGGGGGGGGGGGGDGBFGGGGGCGEGGGGGGGFGGGGFGGGEEBGFGBGFGGGGGGFGGGGGGGGGFGFGEFGGGGFCEGC@FGGGGGGGGGGGGEEEGFFF;DBGF<E39(:E;DF?:F?5:CB?:(5ADFGGGB:76224BFG>11(354?129G>GGGFFF:,,5?4>F:;496((-,(44249,(0).,C*
@M03364:396:000000000-C9LGT:1:1101:24040:5438 2:N:0:10
GGACTACCAGGGTTTCTAATCCTGTTCGCTACCCATGCTTTCGAGCCTCAGCGTCAGTTGCAGACCAGAGAGCCGCCTTCGCCACTGGTGTTCTTCCATATATCTACGCATTCCACCGCTACACATGGAGTTCCACTCTCCTCTTCTTCACTCAGGAAGGACAGTTTCCGAAGCAGTTCCCCGGTTAAGCCGGGGGCTTTCACTTCAGACTTATCTTTCCGCCTTCGCTCGCTTTACGCCCAATAAATCCGGATAACGCTCGCACCCTACGTATTACCGCGGCTCCTGGCACGTATTTGGC
+
CCCCCGGG8FGGFFGGGGGGGGGFF<FGGGGGGGGGGGGGGGG8AFGGGGGGGGGGGGGGGGGFGGGGFGGGGGGGGGGGGGGGGEGGGGFGGFGGGGGGGGGGGGGGGGGGGGFGGGGGGGGGGGFGDGGGGGGGC=3EFGGFDFC=,?FEFD+0,@DGCFFGGGGFGEB6@FDGGFGGGGGFGE3:ACECDGGGGGGGGEFECF+6<FFF3++9+.>A(<@@(52=(/:;?6;9::GCE<:7?<))0>DB33(66:>?1(:6GGG1.42())5)6003(2(((-.,3<0<:((/9/)*2
@M03364:396:000000000-C9LGT:1:1101:16937:5459 2:N:0:10
GGACTACTAGGGTTTCTAATCCTGTTCGCTCCCCTAGCTTTCGCGCCTCAGCGTCAGTCGTGGCCCAGAAGGCCGCCTTCGCCACCGGTGTTCTTCCCGATATCTGCGCATTCCACCGCTCCACCGGGAGTTCCGCCTTCCCCTGCGCGACTCGACCCCGGCGGTATCGGGGGCGGGCGGGGGCTGTGCCCCGCCCCTTTGCCCCCGCACGGACGGGACGCCCACCCCCGCCTTAACACCCATGAACTCCGGTCCACCGCCCCCCCTACCCCTTTACCCGGCCACCGGGCCGCAGTTTGCC
+
@CCCCGGC,EEGFGGGGFGAFFDFEGGGGGFGGGGFFEC@EFEGDCGDFBFG+FFC@FC7FFEGGGDE<CD<@E=FG:F9AEGGGC7=7@B:F9DFGGFFDGGFCEF@FCCFGFFGG>+8+>EFEEE@F7B>DD68@7>BFFF6CF+@>5F)38**1:?;CC/7F*5F=E*18:2/7)**1/)*/;0(*22575E*)2*0+-0)*8)(()-*()1-/(/:0<((4*,),)((-,.)))0;/((.*64<87*1,((.*((,(,/-9>5(((((-()).+,,(--(-(-(-(42(--0**.*2
@M03364:396:000000000-C9LGT:1:1101:12862:5473 2:N:0:10
GGACTACCGGGGTATCTAATCCCATTTGCTCCCCTAGCTTTCGTCTCTCAGTGTCAGTGTCGGCCCAGCAGAGTGCTTTCGCCGTTGGTGTTCTTTCCGATCTCAATGCATTTCACCGCTCCACCGGAAATTCCCTCTGCCCCTACCGTACTCCAGCTTGGTAGTTTCCACCGCCTGTCCAGGGTTGAGCCCTGGGATTTGACGGCGGACTTGCAAAGCCACCTACAGACGCTTTACGCCCAATAAATCCGGCCAACGCTGTCCACCTACGTATTACCGCGGCTGCTGGCCGGGAAGTCGC
+
CCCCCGGGGGGGGGGGGGGGGCGGGGGGGGGGGGGGGGGGGGGGGGGGDGGGGGGGGGGGGGGGGGGGGGGGGGGGGGGFGGGGGGGGGGGGGGGGGGGGFGGGGGGGGGGGGGGGGGGGGGGGGGGGGGGGGGGGGFGGFFDFCFGGGFGDFFGFFGGFEBFGGGGGFFGGFGBCFFGF7DGGGGEBFGFGGFGGGGGGGCGFD>;2(8:F3@34DEGD@G?;@F;;EF9>:(4560CEG:209>AFFGD>(17?F?9:0-<>*<<7(4(.44:)6<-((--((-4)::1(-(()))-1/
@M03364:396:000000000-C9LGT:1:1101:9665:5476 2:N:0:10
GGACTACACGGGTTTCTAATCCTGTTCGCTCCCCACGCTTTCGCTCCTCAGCGTCAGTAACGGCCCAGAGACCTGCCTTCGCCATTGGTGTTCTTCCCGATATCTACACATTCCACCGTTACACCGGGAATTCCAGTCTCCCCTACCGCACTCAAGCCCGCCCGTACCCGGCGCGGATCCACCGTTAAGCGATGGACTTTCACACCGGACGCGACGAACCGCCTACGAGCCCTGTACGCCCAATAAATCCGGATAACGCTTGCACCCTACGTATTACCGCGGCGGCTGGCACGGACGTGGC
+
CCCCCGGGGGGGGEGGGGFGGGGGGGGGGGGGGGGGGGGGGGGGGGGGGGGGGGGGGGFAEFGGGGGG?FEEGFGGGGGGGGGGGFGGGGGGGGGGGGGGGGGGGGGGGGGGGGGGGGEGGGGGGGGGGGGGGCFFGGFGG6EFGGF=BBGFFFDFGGCEEG>DGGEGGGG>@FFG=DGGCGGCFG*6CF:DCEG6FGGGGFGECDFFFG>G9EG>G9CE>G>:(;<01D4:B(8).1/:E4(8)84)=CDB((4)=36<3:C?GGG?7B??2AF)6<87,41((-(3::(58(-)..(*/
@M03364:396:000000000-C9LGT:1:1101:4619:5476 2:N:0:10
GGACTACTGGGGTTTCTAATCCTGTTCGCTCCCCACGCTTTCGCTCCTCAGCGTCAGTAACGGCCCAGAGACCTGCCTTCGCCATTGGTGTTCTTCCCGATATCTACACATTCCACCGTTACACCGGGAATTCCAGTCTCCCCTACCGCACTCAAGCCCGCCCGTACCCGGCGCGGATCCACCGTTAAGCGATGGACTTTCACACCGGCCGCGACGAACCGCCTACGAGCCCTTTACGCCCAAGAAATCCGGATCACGCTCGCCCCCTACGTATTACCGCGGCTGACCGCACGTAGTTCGC
+
CCCCCGGGGGGGGGGGGGGGGGGGGGGGGGGGGGGGGGDGGGGGGGGGGGGGGGGGGGGGGGGGGGGGGFGFGGGGGGGGGGGGEGGGFCFGGFFFGGGGGGGGGGGFDFGGGGGGGGGGGGGGGGGGGGFFGGGAFD+CFFGFGGG6>DGFGFGF9DFGGGACFCGGGGGG>>@G5AGGGFGCEE<66:*/8>G*;:EGF?FE6BB6(1(2():9D0EC9DF?BC?@89>?BFF241CGGBF(70.6B<5;1(42<?:(24:(1CD9143.).,-4<-(,--,3(((,4690((001)>D
@M03364:396:000000000-C9LGT:1:1101:12881:5539 2:N:0:10
GGACTACTGGGGTATCTAATCCTGTTTGCTCCCCACGCTTTCGTGCCTCAGTGTCAGTTACAGTCCAGAAAGCCGCCTTCGCTACTGGTGTTCCTCCTAATATCTACGCATTTCACCGCTACACTAGGAATTCCACTTTCCTCTCCTGCACTCAAGTCTCCCAGTTTCAAGAGCTTACTACGGTTAGGCCGTAGCCTTTCCCTCCTGACTTACGCGACCACCTACGCACCCTTTACGCCCCGTAAATCCGGATACCGCTAGCCCCCTACGTCGTTCCCCCGCTGCCTGCCCGTAGTTTGGC
+
CCCCCGGGEFGGGFGGGGDGGGGFFGGGGGGGGGGGGGGGGGGFFGGGG?F<FFGGGFG,E<FFFGGGGCCFGGGGGGGFGG:=FGGGFFFFGFGGGG,EFFGGG=FGGGGGFGGGGGGGGGGFG8FGFCFGGGGGC=DFGGGF?FFGGFGBFFGFFGGG9EDGGGGGFDF9@FFCDDF8EED=E638DF6CCE6ACBC,,:887?ACB+>A***13>C*:C@=610)8C=5@E4;275F*6;()//.AC)(41),.70732:3DG)(:1<,-4,8?+.(41,41(48<(,(--,7**)*2
@M03364:396:000000000-C9LGT:1:1101:16461:5552 2:N:0:10
GGACTACCCGGGTTTCTAATCCTGTTCGCTCCCCACGCTTTCGAGCCTCAGCGTCAGTTACAGTCCAGAAAGCCGCCTTCGCCACTGGTGTTCCTCCTAATATCTACGCATTTCACCGCTACACTAGGAATTCCGCTTTCCTCTCCTGCACTCAAGAAGACCAGTTTCCATCCCCTCACGGGGTTGAGCCCCGCACTTTTAAGATAGACTTGACCTCCCGCCTGCGCTCCCTTTACGCCCCATAATTCCGGACACCCCTCGCCACCTACGTATTACCGCGGCTGCTGGCACGTAGTTCGCC
+
CCCCCGGGGGGGGGGGGGGGGGGGGGGGGGGGGGGGGGGGGGGGGGGGGGGGGGGGGGGGGGGGGGGGGGGGGGGGGGGGGGGGGGGGFGGGGGGGGGGGGGGGGGGGGGGGGGGGGGGGGGGGGGGG<FGGGGGGGGFGGGGFGGGGGFGFGBGF>=EFGGFGGGGGGGGGFGDDGFGGGGGEGGD=FDGGGGEGGGGGG=G4CAF4BCCG=FACGDEG>GFFF>;5;C?3AEEE??C8*,40=<9AFFC(-4,()-4869?6DGF7>?3)<(649/4-((-3:?)4???:2:077/()1
@M03364:396:000000000-C9LGT:1:1101:17867:5566 2:N:0:10
GGATACTCGGGTATCTAATCCTGTTCGCTACCCATGCTTTCGAGCCTCAGCGTCAGTTGCAGACCAGAGAGCCGCCTTCGCCACTGGTGTTCTTCCATATATCTACGCATTCCACCGCTACACATGGAGTTCCACTCTCCTCTTCTGCACTCCAGAAAAACAGTTTCCGATGCAGTTCCTCGGTTAAGCCGAGGGCTTTCACATTAGACTTATTTTTCCGCCTGCGCTCGCTTTACGCCCAATAAATCCGGACACCGCTTGCCACCTACGTATTACCGGCGCTGCTGGCACGTAGTTAGCC
+
CCCC8CFGGGGGGGGGAFFFGGFFGGGGGGGGGG<FFGGGGGDGGGGGGFFGGGGEFFGGGGGGGGGGGGGGGGGEGGGGGGGEGGGFGGGGGGGGGF9FFFFGGGGGGGGGGGGFEGG6EDFFGGGGGCGGGGGFGEFGGGGFGGGGGFCD,8?5:DEGGGFGGGGGGGGEACDDG?FFGGDGGE9*AC8CDGGGGGGCF8@AFFF*.CEG?9FEFEFE@DFBB8>8=C;FFDCCDDECF(53=>EFFG>?>>(-77;<16<4CFC:012)63<4A*((-441(,.8:4>?,((.0*-**
@M03364:396:000000000-C9LGT:1:1101:9797:5599 2:N:0:10
GGACTACAGGGGTTTCTAATCCTGTTCGCTACCCATGCTTTCGAGCCTCAGCGTCAGTTGCAGACCAGAGAGCCGCCTTCGCCACTGGTGTTCTTCCATATATCTACGCATTCCACCGCTACACATGGAGTTCCACTCTCCTCTTCTGCACTCAAGAATGACAGTTTCCGATGCAGTTCCACGGTTGAGCCGTGGGCTTTCACATCAGACTTATCATTCCGCCTGCGCTCGCTTTACGCCCAATAAATCCGGACCACGCTTGCCACCTACGTATTACCGCGGCTGCTGGCACGTATTTAGC
+
CCCCCGGGGGGGGEFGGGGGGGGGGGGGGGGGGGGGGGGGGGGFGGGGGGGGGGGGGGGGGGGGGGGGFGGGGGGGGGGGGGGGGGGGGGCFFGGGGGGGGGGGGGGGGGGGGGGFGGGGGGGGGGGGGGGGGGGGGGGGGGGFCGGGGFGEEDGF:EGGGGFGGGGFFGGGFGEGGFGG:EDFFG@@FGGGDEGEGFGGGEFEGFF=BFEC4@DEFEGG@GD@D:5ABGFFFFF9EFGEG@F@FA6?FGC>DBB?FBFF?:F?>FC0(.-.))5)63492219B:.3?F1<B62/)/):>
@M03364:396:000000000-C9LGT:1:1101:21543:5614 2:N:0:10
GGACTACCGGGGTATCTAATCCTGTTCGCTCCCCACGCTTTCGCTCCTCAGCGTCAGTAACGGCCCAGGGACCTGCCTTCGCCATTGGTGTTCTTCCCGATATCTACACATTCCACCGTTACACCGGGAATTCCAGTCGCCCCTACCGCACTCCAGCCCGCCCGTACCCGGCGCAGATCCCCCCTTGGGCGATGGACTTTCACACCGGACGCGTAGCACCGCATACCGACTCTTTACGCCCTATAAATCCTGTTAACGCTCGCACCCTACGTCTTGCCCCCGCTGCTGGCACGCCTTTGGC
+
CCCCCGFGEGE7FCCFFF<FGGFGFCA:FEGEGEFE:FFGGGF:@FGGGG@ABFCF@F@,CBEGEEC@,B7==<FFDEF,,B:F=FFCFFGFG<D@E,B@CGEFFEGGGGFE9DFC8=ECGEFE88F+CEFFEEG,@>+@@C8*=F3=6@C5D)3*,5A?>E5>GG*BE5EG4<>):/0+23:*:C8()**9/:8:DGGGE<9<*)7(9C(*()/-9)+2,9(-4+()(1(,)6A26(8/:((592))8**..<).8,31-2*298>4:12.((2)6+)((,462()54((5:(-.76)9*
@M03364:396:000000000-C9LGT:1:1101:25640:5617 2:N:0:10
GGACTACTCGGGTATCTAATCCTGTTCGCTCCCCTAGCTTTCGCGCCTCAGCGTCAGTCGTGGCCCAGAAGGCCGCCTTCGCCACCGGTGTTCTTCCCGATATCTGCGCATTCCACCGCTACACCGGGAATTCCGCCTTCCCCTGCCAGACTCAAGCCGGCCGGTATCGGGAGCGGACGGGGGTTGAGCCCCCGGCTTTGACTCCCGACCAGGCTGGCCGCCTACCCGCGCTTTACGCCCAATGAATCCGTCTAACGCTTGCCCCCTCCGTATTTCCGCGGGTGCTTGCCCCTGGTTTGCC
+
CCCCCGGGGGGGGGGGGGGGGGGGGGGGGGGGGGGGGGGGGGGGGGGGGGGFGGGGGGGGGGGGGGGGGGGGGGGGGGGGGGGGGGGGGGGGGGGGGGGGGGGGGGGGGGGGGGGFFGGGGGGGGGGGGGGGGGGGGDDFGGGFGGGCG6F8@>CFGGGEGG>DE@FFGDG5?F@GEFGGGGGCGG826CCCGGG*98ECC5+-9@D:2>>GB5*3C4CC1D:0(*,0-)((-3.560=>8((,/65<:C/(.2).00(-4:<?FE7(4(43(4)6<*8,((,,(..5(()((,-)0.(20
@M03364:396:000000000-C9LGT:1:1101:9458:5630 2:N:0:10
GGACTACCGGGGTTTCTAATCCTATTCGCTACCCATGCTTTCGAGCCTCAGCGTCAGTTGCAGACCAGAGAGCCGCCTTCGCCACTGGTGTTCTTCCATATATCTACGCATTCCACCGCTACACAGGGAGTTCCACTCTCCTCTTCTGCACTCAAGAAAAACAGTTTCCGCTGCAGGTCCGCGGTTAAGCCGCGGGCTTTCACATCAGACTTAATAGACCGCCTGCGTTCCCTTTACGCCCAGTAAATCCGGACAACGCTCGCCCCCTACGTATTACCGCGGCTTCTGGCCGGCGCTTCGC
+
CCCCCAF,@FGGGFFEFGFGGG,,6;CEE@FEGG?BFGGDFGGCAF@D<FFFG:FGEGE<9FF9FDFG8,CB@EFGGEGG?FGG@<FGCBFBEAF9F,,F?,@9DFF7C=:F,9=FG78>6FGG,,==+=BF9F,5D8+EF?DB8BF,,4DDD5+;,,6ADF?DFCFFDE+BDGEF,;D,++*:@>*:BFCD4;:CC5C+:69639A3@FEA)++)2)<+(:>?:@()-9.8<A?9BBDECB0:7:6>FG39-(28729(39?,*:5(-464)-546:(,(-,,,,)64>((((())0(11
@M03364:396:000000000-C9LGT:1:1101:21699:5632 2:N:0:10
GGACTACTCGGGTATCTAATCCTGTTTGCTCCCCACGCCTTCGAGCCTCAACGTCAGTTACCGTCCAGCAGACCGCTTTCGCCACCGGTGTTCCTCCTGATCTCTACGCATTTCACCGCTACACCAGGAATTCCATCTGCCCTTCCGGTACTCAAGATCCGCAGTTTCAAATGCAATCCAGGGGTTAAGCCCCCGCCTTTCACATCTGACTTGCCAATCCGTCTACGCTCCCTTTACACCCAGTCAATCCGGATAACGCTTGCCCCCTACGTCTTCCCGCGGCTGCTGGCCCGTATTTAGC
+
CCCCCGGGGGGGGEGGGGGGGGGGGGGGGGGGGGGGGGGGGGGGGGGGGGGGGGGGGGGGGGGGGGGGGGGGGGGGGGGGGGGGGGGGFGGGGGGGGGGGGGGFFGEGGGGGGGGGGGGGGGGGGGGGGGGGGGGGGGGGGGG0=FG@CAGFFE=;8EGGGGFDGGGGGGGGFGFGGFEFGGGFGGFBFFFGGGGGGGGGGFGFFFFCCGFGFFGB<BGGFGD0=?=>@GFFFFF7;EGGGDD@4;7<B<3>62(6FFFFFFG?FCD;(,(((.46);:1(19>BB0)43.499;)0*)20
@M03364:396:000000000-C9LGT:1:1101:4788:5635 2:N:0:10
GGACTACACGGGTTTCTAATCCTGTTTGCTCCCCACGCTTTCGAGCCTCAACGTCAGTTATCGTCCAGTAAGCCGCCTTCGCCACTGGTGTTCCTCCTAATATCTACGCATTGCACCGCTACACTAGGAATTCCACTGACCTCGCCGATACTCTAGCTTGACAGTTCCAAATGCAGCTTGGTGGTTGAGCCCCCACATTTCACATCTGGCTTGCCATGCCGTCGGTGCTCTCTTTAGACCCAGTAAATCCTGGTAACGCTTGCACCCTACGTAATTCTGCGGCGGTTGGCCCGCGTTTGGC
+
CCCCCFFD,B@B+6C6<FGCF@FG6FFGGG<A@CFGDE,CFGG8FCCEFFGGFFFCCFDGDFGEFE@F6CCFF@F@@,8,AFG4BFGGFEF@F9DGFGE,EFAC;EFFGG:F,EEFCCC+CGFFA8FGCGGFFFG,=A+66?4*===+@AF:,*?==EEGGGFFG,DDDFFFFGE?F?9C+3=7*:@CA,,33@1@;?DFG6,A7*89*37:8/,*2)146D266*:D3C)73))/)/;FFDD(+917A<7)(/69?B>8(-*,9C33(.(.)(-)-+)-43(9((,,(.)(-((.).4**
@M03364:396:000000000-C9LGT:1:1101:13381:5668 2:N:0:10
GGACTACCGGGGTTTCTAATCCTGTTCGCTACCCATGCTTTCGAGCCTCAGCGTCAGTTGCAGACCAGGCAGCCGCCTTCGCCACTGGTGTTCTTCCATATATCTACGCATTCCACCGCTACACATGGAGTTCCACTGCCCTCTTCTGCACTCAAGTCTGACAGTTTCCGATGCACTTCTTTGGTTAAGCCAAAGGCTTTCACATCAGACTTATCAAACCGCCTGCGCTCGCTTTACGCCCAATAAATCCGGATAACGCTTGCCACCTACGTATTACCGCGGCTGCTTGCACGTAGTTAGC
+
CCCCCGGGGGGGGGGGGGFGGGGGGGGGGGGGGGGGGGGGGGGGGGGGGGGGGGGGGGGGGGGGGGGGGGGGGGGGGGGGGGGGGGGGFGFGGGGGGGGGGGGGGGGGGGGGGGFGGGGGGGGGGGGGFGGGGGGGGGGGGGGD8FFGGFGFFB6DFCFGDFFGGGGGDCBEBG@GGFGGGGGDFG:>F>EDGDGGGGGGGEFEDFFF=GEGCFGEGFGGBDB=26>?28:28;=CF@GFG@6;)=>EFFD9:B:)9446:<;40<<<FF?44<B).<37;>>F;<:)5?27?8(00*.:*
@M03364:396:000000000-C9LGT:1:1101:6981:5672 2:N:0:10
GGACTACAGGGGTATCTAATCCTGTTCGCTCCCCTAGCTTTCGCGCCTCAGCGTCAGTCGTGGCCCAGAAGGCCGCCTTCGCCACCGGTGTTCTTCCCGATATCTGCGCATTCCACCGCTACACCGGGAATTCCGCCTTCCCCTGCCAGACTCAAGCCGGCCGGTATCGGGAGCGGACGGGGGTTGAGCCCCCGGATTTGACTCCCGACCAGGCTGGCCGCCTCCCCGCGCTTTACGCCCAATGAATCCGGATCACGCCTGCCCCCCACGGATTCACCCGGCTGCGTGCACGTTGTTAGCC
+
CCCCCGGGGGDF7FFGGFGGGGGGGGGGGEFGGGGGGG9EEGGGGGGGGGGGGGGEFEFEGGGGGGGGGFGFGGFGGGGGGGGCFGGGEFFDGFFFGGGGGGGGGGGGGGGGGFEGGGGGGGGGGGDGCEEFGG8:?FGGGGGFFDFC?FGFGFGFGFG7BCEGG>FG=EGB/<2C*::5CED:8C35;F=59EEC*A9++-+627381C>56>*8D:GG9GB63*45;)((-364((:C*-4:799AFD3:0(4:@((4312.9E)(2(((-()--2.-(-,(-((33(--(((07*)*2
@M03364:396:000000000-C9LGT:1:1101:17919:5674 2:N:0:10
GGACTACCCGGGTTTCTAATCCTGTTCGCTCCCCACGCTTTCGCTCCTCAGCGTCAGTAACGGCCCAGAGACCTGCCTTCGCCATTGGTGTTCTTCCCGATATCTACACATTCCACCGTTACACCGGGAATTCCAGTCTCCCCTACCGCACTCAAGCCCGCCCGTACCCGGCGCGGATCCACCGTTAAGCGATGGACTTTCACACCGGACGCGACGAACCGCCTACGAGCCCTTTTAGCCCAATAAATCCGGATAACGCTTGCACCCTACGTATTTCCGCGGCTGCTTGCACGTCTTTAGC
+
CCCCCGGGGGGGGGGGGGGGGGGGGGGGGGGGGGGGGGGGGGGGGGGGGGGGGGGGGGFGGGGGGGGGGGGGGGGGGGGGGGGGGGGGCFGGGGGGGGGGGGGGGGGGGGGGGGGGGGGGGGGGGGGGGGGGGGGCGGGGGGGFGGGGGFG=FDGFFGGGGGFGGGGGGGGGFGFG*5CGFFFEGG:=F<*17EG6DGGGGFGFF@DFFGF510?(1,CGBGFB:EB.35>F:B?))(3<C63:)46-9CD92:(49?02??>)9;D::?F?444).<4609B(-(,)53)58.())/-:0
@M03364:396:000000000-C9LGT:1:1101:7238:5716 2:N:0:10
GGACTACTGGGGTTTCTAATCCTGTTTGCTCCCCACGCTTTCGAGCCTCAGCGTCAGTTACAGTCCAGAGAAGCGCCTTCGCCACTGGTGTTCTTCCTAATCTCTACGCATTTCACCGCTACACTAGGAATTCCCTTCTCCTCTCCTGCACTCTAGCCTTCCAGTTTGAAATGCAGCACCCAAGTTAAGCCCGGGTATTTCACATCTCACTTAACAATCCGCCTACGCGCCCTTTACGCCCAGTAAATCCGGACCACGCTTGCCACCTACGTATTACCGCGGCTGCTGGCACGTGTTTAGC
+
CCCCCGGGCFGGFGGGGGGGGGGGGGGGGGGGGGGGGGGGGGG@AFGD<FGGDGGGGGGD<@FGGGGFCF,:6@CGGGGGGGEGGEGGGDGGGFDGGGDFGGGGGGGGGGGDGGGDFGGGGGCF;EFGGGGGG<=BAFGFGGFFFG=4DDED80B9,=DEFFFGGFG9ADCFFGFF?DFFGFCFGGDCFEGGGGGGGGGFGEGFG>B:AFCG*BD;;6DFAGFF22>)(:5>BB@3<D=FE@0(:5)?FGC2(6,37?>???C7*<>0(.4,4<>BAC:9(-(,90..460461(08))2:
@M03364:396:000000000-C9LGT:1:1101:12349:5727 2:N:0:10
GGACTACTAGGGTATCTAATCCTGTTTGCTCCCCACGCTTTCGTGCCTCAGTGTCAGTTACAGTCCAGAGAGCCGCCTTCGCAACTGGTGTTCCTCCTAATATCTACGCATTTCACCGCTACACTAGGAATTCCACTCTCCTCTCCTGCACTCAAGTTTCCCAGTTTCAAAGGCTTACTACGGTTGAGCCGTAGCCTTTCACCGCTGACTTAAGAAACCACCTACGCCGCCTTTACGCCCCGTACTTCCGGATAACGCTAGCCCCCCACGTATTTCCCCTGCGTCTTGGCCGCAGTTCCGC
+
CCCCCGGGGGGGGFGGGGFGGGGGGGGGGGGGGGGGGGGGGGGEGGGGGFGCFFGGGGG9FFGGGGGGGGGGGGGGGGGGGG7FEGGFGGGGGGGGGG@FFDGGGGGGGGGGGGGGGGGGGGGGFEFGGGGGGGFGGGFGGGGFGGF=8@FFGFCD4@DDDFFGFGFD::@,;FF8@D=8E=C:=C:);B+0=@CCFGG72;@)9*<)3<A,0+,3;CF7>G))7*:5(9((:EC852EF*(,(2/??BD<(,().)-(-,.;<GE)(,,-(-.)6<+((-.(-(,(-)(,((,(09*)*1
@M03364:396:000000000-C9LGT:1:1101:25793:5752 2:N:0:10
GGACTACAGGGGTTTCTAATCCTGTTCGCTCCCCACGCTTTCGCTCCTCAGCGTCAGTAACGGCCCAGAGACCTGCCTTCGCCATTGGTGTTCTTCCCGATATCTACACATTCCACCGTTACACCGGGAATTCCAGTCTCCCCTACCGCACTCCAGCCCGCCCGTACCCGGCGCAGATCCACCGTTAGGCGATGGACTTTCACACCGGACGCGACGAACCGCCTACGAGCCCTTTACGCCCAATCAATCCGGATAACGCTCGCACCCTACGTATTACCGCCGCTTCCGGCCCGTTGTTCGC
+
CCCCCGGGGGGG@FGGGGEGGGGGGGGGGGGGGGGGGGGGGGGGGGGGGGGGGGGGGGGGGGGGGGGGFGGGGGGGGGGGGGGGGGGGGGGGGGGGGGGGGGGGGGGGGGGGGGGGGGGGGGGGGGGGFEGGGGGGFGGGGGGFGGGGGFGBDD6?FGGGGGEDEEGGGGGGFGFGCFGGGGG:BG*6AFCCDGGCGGGGG<F?GFFF(9;G1.:-<,CE6CBF?C?5:DFFF??<B:EEGB1(05367CC>?F64@(2:<>E(5?D12?::)68)5C64(44((()-2(34,-(00)-1/
@M03364:396:000000000-C9LGT:1:1101:21716:5758 2:N:0:10
GGACTACCAGGGTATCTAATCCTGTTCGCTCCCCACGCTTTCGCTCCTCAGCGTCAGTGACGGCCCAGAGACCTGCCTTCGCCATTGGTGTTCTTCCCGATATCTACACATTCCACCGTTACACCGGGAATTCCACTCTCCCCTACCGCACTCCAGCCCGCCCGTACCCGGCGCAGATCCACCGTTAGGCCATGGACTTTCACACCGGACTCGACGAACCGCCTACGCGCCCTTTACGCCCAATAATTCCGGATCACGCTCGCCCCCTACGTATTCCCGCGGCTGCTGGCCCGGAGTTAGC
+
CCCCCGGD<FEGGGGGGGGGGGGGGGGGGGGGGGGGGGGGGGGGCGGGGGGGGGGGGGAFGGGGGGGGFGG8F@FGGGGGGGGG:FGGFGGGG<FGG8FGG:CGGGGCGGGGCGGGGG@DGGGGFEGGGGGGGG8,@A8FG6EF=E?@EBGAG<6DFEEGGG>DGB@>ECEGEGAD51C6,19CEE:6FC,*2<<+09EFGCG<8A>@BG(2,08()-?EBGBF0F<37DBBB0:AF:ECGBF:@>):?D6734(3F?FF:>E,CED63::4)5.))<:>096>00))41:(((()00)::
@M03364:396:000000000-C9LGT:1:1101:12622:5776 2:N:0:10
GGACTACCGGGGTATCTAATCCTGTTCGCTACCCATGCTTTCGAGCCTCAGCGTCAGTTGCAGACCAGAGAGCCGCCTTCGCCACTGGTGTTCTTCCATATATCTACGCATTCCACCGCTACACATGGAGTTCCACTCTCCTCTTCTGCACTCAAGAAGGACAGTTTCCGAAGCAGTTCCCCGGTTAAGCCGGGGGCTTTCACTTCAGACTTATCTTTCCGCCTGCGCTCGCTTTACGCCCAATAAATCCGGACAACGCTTGCCACCTACGTATTCCCGCGGCTGCTGGCCCGGATTTAGC
+
CCCCCGGGGGGGGEGGGGGGGGGGGGGGGGGGGGGGGGGGGGGGGGGFGGGGGGGGGGGGGFGEFGGGGGGGGGGGGGGGGGGGGGGGFGGGGGFGGGGGGGGGGGGGGGGGGGGGGGGGGGFGGGGGFGGGGGGGGGGGGGGFGGFAFFG==8+;,DFFFFFGGGGGGE+@?G@7EFFGCFDFGG3>FF@DGGGGGGGGG?FCGFA<<CEG3:C?7?GG?CD6(3:>BG;FB??>B0CEC?02?A9<FFC619;0:4>0:<A8*<74388.,67).<:9996(4:7)5(.(((()0*.?*
@M03364:396:000000000-C9LGT:1:1101:25384:5795 2:N:0:10
GGACTACTCGGGTATCTAATCCTATTTGCTCCCCACGCTTTCGTGCCTCAGCGTCAGTCTCTGTCCAGGCAGCCGCCTTCGCCACCGGTGTTCCTCCATATATCTACGCATTTTACCGCTACACATGGAATTCCACTGCCCTCTCCAGTACTCTAGCTGACCAGTATCCGTGGCTTTATGGGGTTGCGCCCCACGCTTTAACCACGAACTTAATCAGCCGCCTCCTCACCCTTTACGCCCAATAATTCCGGATAACGCCCGCCCCCTACGTCATACCCCGGACGCTTGCCCCGAGTTCGGC
+
CCCCCGGGGGGGGGGGGGGCGGGDFGGGGGGGGGGGGGGGGGGGFGGGGFCFFGGG:FFGGGGGGGGGGGGGGGGGGGGGGGGFFFGGFGGGGGFGGGGGGGGGGGGGGGGGGGGGGGGGGFGFFGGGFGCGGGGGFEFFFF8DGGGG9FCE9;DF9EDFFGFGGGGDFGG69:08=FGGGGDGGG,193@?9?G5DGG,=>DEDDE2@FEG4A,8:3:EBC?(,*/+/;?1=E39(6CFE78)*)66=G:(,-))0,(,,4*-1:)(.(.(-.).:8(,((((3(-48()(((-8@*()1
@M03364:396:000000000-C9LGT:1:1101:24487:5802 2:N:0:10
GGACTACCGGGGTTTCTAATCCTGTTCGCTCCCCACGCTTTCGCTCCTCAGCGTCAGTAACGGCCCAGAGACCTGCCTTCGCCATTGGTGTTCTTCCCGATATCTACACATTCCACCGTTACACCGGGAATTCCAGTCTCCCCTACCGCACTCCAGCCCGCCCGTACCCGGCGCAGATCCACCGTTGGGCCACGGGCTTTCACACCGGACGCGACGAACCGCCTACGAGCCCTTTACGCCCAATAAATCCGGACAACGCTCGCACCCTACGTATTACCGCGGCTGCTTGCACGGAGTTTGC
+
CCCCCGGGGGGGCFGGGGFGGGGGGGGGGGGGGGGGGGGGGGGGGGGGGGGGGGGGGGGDGGGGGGEG?FGGGEGGGGGGGGGG:AFGEGGGGDEGG8FGGGGGGFG5FFGGDFEFGGD6CFGGGGGGFGGGGGGGGGDGGGGFFGG8+<C=C5FFF+AEGGFGGGCCCCEDBF@G**AG,5;FEG*3>@*/*=:*:EGFFEGFFE5;(/9E6BG>C;EE>D>::@808C0:??:4<?GGGF:?))5>BGG1<(-(79>014:9DGGB(,-48),))349394600))533<?(2).))20
@M03364:396:000000000-C9LGT:1:1101:13485:5890 2:N:0:10
GGACTACACGGGTATCTAATCCTGTTCGCTCCCCACGCTTTCGCTCCTCAGCGTCAGTAACGGCCCAGAGACCTGCCTTCGCCATTGGTGTTCTTCCCGATATCTACACATTCCACCGTTACACCGGGAATTCCAGTCTCCCCTACCGCACTCCAGCCCGCCCGTACCCGGCGCAGATCCACCGTTAGGCGATGGACTTTCACACCGGACGCGACGAACCGCCTACGCGCCCTTTACGCCCAATCAATCCGGATAACGCTTGCACCCTACGTATTACCCCGGCTGCTGGCCCGTATTTAGC
+
CCCCCGGGGGGGGEEGGFFGGEGGGGGGGGGGGGFGGGGGGGGGGGGGGGGGGGGGGGGGGFFGEGGGGGFGGGGGGGGGGGGGGGGGGGGGFGGFGGGGGGGGGGGGGGGGGGFGGEGGGGGGFEFFGEECGGGGGGGAFFG?FGGGGFG5@8DFFGGGGEBGCGGGGEGGFGFGCFGG6A<FFE14AFG)7CE?FGGGGEGFGEF@694/25=9)2CGFGFF?;?)(99901?2)(*:?(6:)5)6?FC11(-.6,(((,2.9CG(,,(,,-.)6<(,--33(,)5((.,,((0)*)22
@M03364:396:000000000-C9LGT:1:1101:21611:5918 2:N:0:10
GGACTACTAGGGTTTCTAATCCTGTTCGCTCCCCTAGCTTTCGCGCCTCAGCGTCAGTCGTGGCCCAGAAGGCCGCCTTCGCCACCGGTGTTCTTCCCGATATCTGCGCATTCCACCGCTACACCGGGAATTCCGCCTTCCCCTGCCAGACTCAAGCCGGCCGGTATCGGGAGCGGACGGGGGTTGAGCCCCCGGATTTGACTCCCGACCAGGCTGGCCGCCTACGCGCGCTTTACGCCCAATGAATCCGGATAACGCTTGCCCCCTCCGCATTACCCCGGCTGCTCGCACGCGGTTCGGC
+
CCCCCGGGGGGGGGGGGGGGGGGGGGGGGGGGGGGGGGGGGGGGGGGGGGGGGGGGGFGGGGGGGGGGGGGGGGGGGGGGGGGGGGGGFGGGGGGGGGGGGGGGGGGGGGGGGGGGGGGGGGGGGGGGGGGGGGGGGGGGGGGFGGGFGFGFGEGFGGGGDGFGGCGGEGG:?C@DCBEGGGGEGG<:FFGGGGGEG5CE?<<>GFF:9C;FFF*4C6CE>GFF4/3)()-(4065::GG*(4,*..6?G3?:B<?>9,(,(<7FC5(49(-44).4+(,190((5)-2,7>(-(0)0()/
@M03364:396:000000000-C9LGT:1:1101:21100:5940 2:N:0:10
GGACTACAAGGGTATCTAATCCTGTTCGCTCCCCATGCTTTCGCTTCTCAGCGTCAGTAATGGCCCAGAGACCTGCCTTCGCCATCGGTGTTCCTCCTGATATCTGCGCATTTCACCGCTACACCAGGAATTCCAGTCTCCCCTACCACACTCTAGCCTGCCCGTACCCACCGCACGCCCACAGTTAAGCCATGGGTTTTCACGGCAGACGCGACAAACCGCCTACAAGCCCTTTCCGCCCACTCATTCCGGACCACGCTCGCCCCCTACGTATTCCCGCGGCTGCTGGCCCGTCGGTTGC
+
CCCCCGGGGGGGGGGGGGGGGGGFGGGGGGGGGGGGGGGGGGGGGGGGGGGGGGGGGGGGGGGGGGGGGGGGGGGGGGGGGGGGGGGGFGGGGGGGGGGGGGGGGGGGGGGGGGGGGGGGGGGGFGGGGGGGGGGGGGGGGGGFGGG8FDGDFF9?FGGGGGFDGGGGGGGGBFADGFDCEEGEGGFEFDFFGGGGCEDGFCFBGFEFB<9EB5E>G@FE@D@<<F;A@<(4,7:)4:EEGB(3)4<A=GCB1014F?6(-7>2CGG13:8(4<B94@<>(439122:?4((((-)))(1*
@M03364:396:000000000-C9LGT:1:1101:10075:5959 2:N:0:10
GGACTACCCGGGTTTCTAATCCTGTTCGCTCCCCACGCTTTCGCTCCTCAGCGTCAGTAACGGCCCAGAGACCTGCCTTCGCCATTGGTGTTCTTCCCGATATCTACACATTCCACCGTTACACCGGGAATTCCAGTCTCCCCTACCGCACTCAAGCCCGCCCGTACCCGGCGCGGATCCACCGTTAAGCGATGGACTTTCACACCGGACGCGACGAACCGCCTACGAGCCCTTTACGCCCAATGAATCCGGATCAGGCTCGCCCCATACGTATTCCCGCGGCCGCTGGGCCGTCTTTTGC
+
CCCCCGGGGGGGGFGGGGGGGGGGGGGGGDGGGGGGGGGGGGGGGGGGGGGGGGGGGEGGGGGGGGGGGGFGFGGGGGGGGGGGGDGGGGGGGGGGFCFGGGGGGCF9=FGGFFGEGG==EFFGGGGGGGGGGGGFFA@FGGGFGGGGCEGAGFGFGGGGCG5DFGGGGGGGF*(C*?EGC@CGFG7=FG*/9CEFGGGGG5E<<>>;4C>G>):4)-*:9DF?:E6.1C(::4:AF0C:C(-4?)6)9F5(((4(*,4:03:6DG*34((..-0).3--(-4(4((3((.434-7FF)**
@M03364:396:000000000-C9LGT:1:1101:26752:5969 2:N:0:10
GGACTACCGGGGTATCTAATCCTGTTCGCTCCCCCAGCTTTCGCGCCTCAGCGTCAGTGGTGGCCCAGAAGGCCGCCTTCGCCACCGGTGTTCTTCCCGATATCTGCGCATTCCACCGCTACACCGGGAATTCCGCCTTCCCCTACCACACTCGAGCCCGCCGGTATCGGAGGCTCGCCGGGGTTGAGCCCCGGGCTTTTACCTCCGACCTAACGGGCCGCCTACGCGCGCTTTACGCCCACTGAATCCGGATAACGCCCGCCCCCTCCCTATTACCCCCGCTGCCTGCACGTAGTTAGCC
+
CCCCCGGGGGGGEGGGGGFGGGGGGGGGGGGGGGGGGGGGGGGGGGGGGGGGGGGGGGGFGGGGGGGGGGGGGGGGGGGGGGGGGGGGGGGGGGGGGGGGGGGGGGGGGGGGGGFGGGGGGGGGGGGGG+DFGGGGGCDGGGGFGGG,DFG@F=FBGGGGGGFGGGGGGG5B>G0CEEGGG*9:CC359AEGC=EGGGGCCBG9CF54(17C:F*33(::>G6:<*-.4797:4)50<EG*(.4/)6<@C)0:?)).((4(48>G57(4((.).-.683(9>09(().2(.4,,(09/)29
@M03364:396:000000000-C9LGT:1:1101:26242:6005 2:N:0:10
GGACTACAGGGGTTTCTAATCCTATTTGCTCCCCACGCTTTCGTGCCTCAGCGTCAGGTACAGTCCAGAGAATCGCCTTCGCCACTGGTGTTCTTCCTAATCTCTACGCATTTCACCGCTACACTAGGAATTCCATTCTCCTCTCCTGCACTCTAGCCTTCCAGTTTGAAATGCAGCACCCAAGTTGAGCCCGGGTATTTCACATCTCTCTTACCAGTCCGCCTACGCTCCCTTTACGCCCAGTAAATCCGGACAACGCTTGCCACCTACGTATTACCGCGGCTGCTGGCACGTCTGTCGC
+
CCCCCGGGGGGGBFGGGGGGGGG,EFGGGGGGGGGGGGGGGGGGGGGGFG,FFGGGCCFGGGGGGGGGGGGGGGGGGGGDGGGGGGGGFGGGGGGGGGGGGGGGGGFGGGGGGGGGGGGGGGGGG8FFGGGGGGGGG@FGGGGFGGGDEFGFFEGF?FCCGGFGGGGGGGGGFFECCBFF=D636EDDB,@?DGGC6:FFGCF=CFFC*2>E=1,3;=FD);5>2:>>4>>>(86*@(:CF@DFFE<<=G32<B((046;12==FFF7:B:1>BF2AF<>6;6;0:))3:()3((00/)9*
@M03364:396:000000000-C9LGT:1:1101:9748:6006 2:N:0:10
GGACTACTAGGGTATCTAATCCTGTTCGCTCCCCACGCTTTCGCTCCTCAGCGTCAGTAACGGCCCAGAGACCTGCCTTCGCCATTGGTGTTCTTCCCGATATCTACACATTCCACCGTTACACCGGGAATTCCAGTCTCCCCTACCGCACTCAAGCCCGCCCGTACCCGGCGCGGATCCACCGTTAAGCGATGGACTTTCACACCGGACGCGACGAACCGCCTACGAGCCCTTTACGCCCAATAAATCCGGATCACGCTTGCACCCTACGTATTACCGCGGCTGCTGGCACGGATGTCGC
+
CCCCCGGGGGGGGFFGGGGGGGGGGGGGGGGGGGGGGGGGGGGGDGGGGGGGGGGGGGGGGGGGGGGGGGGGGGGGGGGGGGGGGFGG<FEGGGGFEFGGGGGGGGGGGGGGGGGEGGGGGGGGFGGGDGGGGGGGGEFGGGGBGGGGGFEADDGFFCDEGGFGGGGGGECEEEFGC?GG6CF@FGC;CC?<FGGGGGGGG?GFGFF0(9;5(0:-928=07>?<CB>BGFFF2:9<1CEG?:197A9?FC28102FBB:::F<FGGFFFB??A7AD<((,46(21,423:7(((0)/)/*
@M03364:396:000000000-C9LGT:1:1101:25314:6024 2:N:0:10
GGACTACAGGGGTTTCTAATCCTGTTCGCTCCCCCAGCTTTCGCGCCTCAGCGTCAGTGGTGGCCCAGAAGGCCGCCTTCGCCACCGGTGTTCTTCCCGATATCTGCGCATTCCACCGCTACACCGGGAATTCCGCCTTCCCCTACCACACTCGAGCCCGCCGGTATCGGAGGCTCGCCGGGGTTGAGCCCCGGGCTTTTACCTCCGACCTAGCTGGCCGCCTCCGCGCGCTTTACGCCCCATGAATCCGGCACCCCCTCCCCGCCTCCGCATCACCCCGGCTGCTATCCCGTATTTCGCC
+
CCCCCGGGGGEGFGGGGG<FFGGEFG,BCFGGGGGEGGGGGGGGEGGGGGFGGGGGGFGGFGGGGGGGG8DGGGGGGGGGFDGGGGGG+CFGGGGGGGGC=FGGEGGGGGGGGGGGGGGGGGGGG>FE@FFCCGGECBDGGFG?FGG,,;E8>);:*5DEGGFGGGGGGG51:FB5:B5*28C=8E<:028C5EG55EGG+-<4:>:>3<>9)/0.7-**49(((/30(/4((8))(-8C*,(216646))-(--()-((((/(1**-:(((-().4*,-93(3()))((,(.(()1*(1/
@M03364:396:000000000-C9LGT:1:1101:15126:6050 2:N:0:10
GGACTACAAGGGTTTCTAATCCCGTTTGCTCCCCTGGCTTTCGCGCCTCAGCGTCAGTTGTCGTCCAGAAAGCCGCTTTCGCCACTGGTGTTCCTCCTAATATCTACGCATTTCACCGCTACACTAGGAATTCCGCTTTCCTCTCCGCTACTCTAGCATCGCAGTTTCGGTCCCCTCACGGGGTTAGGCCCCGCACTTTTAAGACCGACTTACGACGCCGCCTGCCCGCCCTTTACGCCCAATAATTCCGGCCAACGCTTGCCACCTACGTATTACCCCCGCCGCTTGCACGTAGTTAGCC
+
CCCCCGGGGGGGGGGGGGGGGFFGGGGGGGGGGGGGGGGGGGGGGGGGGGGGGGGGGGGGGGGFGGGGFGGFGGGGFGFGGGGGGGGG??CFGGGGFFGGGFDFGGGGGGGGGGCGGGGGGFEFFGFGFAFGGGGGCEDFGGG+=FE+@?FDFBDDEDEFEGFGGGGFGG:@5,:;@:DEE5D@EE,8AEEDG58C):CF,8;6?AA:BGF9))*691CE9D:B(*,.,911:))64<::*4:)99>>FC)(((((.(,-,6<6FG5((-.)6(..6+((-((-708?023::??>=*)*2
@M03364:396:000000000-C9LGT:1:1101:18886:6079 2:N:0:10
GGACTACCCGGGTATCTAATCCTGTTTGCTCCCCACGCTTTCGAGCCTCAGCGTCAGTTACAGTCCAGAGAAGCGCCTTCGCCACTGGTGTTCTTCCTAATCTCTACGCATTCCACCGCTACACATGGAGTTCCACTCTCCTCTTCTGCACTCAAGAAAAACAGTTTCCGATGCAGTTCCTCGGTTAAGCCGAGGGCTTTCACATTAGACTTATTTTTCCGCCTGCGCTCGCTTTACGCCCAATAATTCCGGACAACGCTTGCCACCTACGTAGTCCCGCGGCTGCTGGCACGGTGGTAGC
+
CCCCCGGCGGGGGEFGGGGGGGGGGGGGGGGGGGGGGGGGGGGFGGGGGGGGGGGGGGGGGGGDGGGGFDGEAFGGGGGGGGGGGGGGAFGGGAFGGGDFGGGGGGGGGGGG;FGGGGGGGGGGEFGGFEDGGG,AE4DGGGGF8FGGGFGFGFGF,=@8=FFGFGGG:CGG@@DDFFGG@E@CEG+:FFGG7EGGGGGFFEGFG9FFEGFG=9:*=*>=8D@2(66?:C9;(68EEFGGGF<@F@)7@FFB0718F9>BF:A.*<C2376:2.4))244(-(-4142>?,5:((0).):9
@M03364:396:000000000-C9LGT:1:1101:5237:6110 2:N:0:10
GGACTACCCGGGTATCTAATCCTGTTTGCTCCCCACGCTTTCGAGCCTCAGTGTCAGTTACAGTCCAGAAAGGCGCCTTCGCCACTGGTATTCTTCCTAATCTCTACGCATTTCACCGCTACACTAGGAATTCTCCTTTCCTCTCCTGCACTCTAGATATCCAGTTTGGAATGCAGCACCCAGGTTAAGCCCGGGTATTTCACATCCCACTTAAATATCCCCCTACGCTCCCTTTCCGCCCAGTAAATCCGGAACACGCTTGCCCCCTACGTATTACCGCGGCTGCTGGCCCGTACTTCGC
+
CCCCCGGGGGGGFGGGGDGGGGGGGGGGGGGGGGGGGGGGFGGGGGGGGGGGGGGGGFGFGFGGGGGGGGGGGGGGGGGGGGGGGGGGGGGGGGGGGGGGGGGGGGFGGGGGGGGGGGGGGFGGGGGGAFFFGGGGGGGGGGGFGGGG8@BEED8D,@,@FF=FGGGGGCEB?DDGCDGFGCDDBEF>FGFGGGG+38>FG7CACF>9CGBFCA,;+7@<);A49>ABAGFF(>@*86C<F216+6<CFGDB@((6521;;8*=0BC(-,(.).8).<,-(491>:8:?F(89--)0*.1/
@M03364:396:000000000-C9LGT:1:1101:14073:6111 2:N:0:10
GGACTACACGGGTATCTAATCCTGTTTGCTCCCCACGCTTTCGCGCCTCAGCGTCAGTTGTCGTCCAGAAAGTCGCCTTCGCCACCGGTGTTCTTCCTAATCTCTACGCATTTCACCGCTACACTAGGAATTCCACTTTCCTCTCCGATACTCCAGCTTTCCAGTTTCCATCCCATCACGGGGTTAAGCCCCGCACTTTTAAGATGGACTTAGAAAGCCGCCTGCGCGCGCTTTACGCCCAATAATTCCGGATAACGCTTGCCACCTACGTAGTACCGCGGCTGCTGGCCCGTAGTTAGCC
+
CCCCCGGGGGGGG>FGGGGGGGGGGGGGGGGGGGGGGGGGGGGGGGGGGGGGGGGGGGGGGGGFGGGGGGGGGGGGGGGGGGGGGGGGFGGGGFFGGGGGGGGGGGGGGGGGFEGGGGGGGGGGFGGGGGFGGGGGGGGGGGGFGGC>EBGFGEGFGFGFGGFGEEFGGGGFFGFGGFGGGGG@ED>;A@FGGGGGD<CDF3F:FFF3@C>,>+,6CBCE6DDF;:9:6C>11:A>:?GG>::)156<F*92::DFF;,-4<C2>F48?6?3(4446*4-7>,20,)5:(4;1((0=*.?F
@M03364:396:000000000-C9LGT:1:1101:22154:6126 2:N:0:10
GGACTACTAGGGTATCTAATCCTGTTCGCTCCCCACGCTTTCGCTCCTCAGCGTCAGTAACGGCCCAGAGACCTGCCTTCGCCATTGGTGTTCTTCCCGATATCTACACATTCCACCGTTACACCGGGAATTCCAGTCTCCCCTACCGCACGCAAGCCCGCCCGTACCCGGCGCGGATCCACCGTTAAGCGATGGACTTTCACACCGGGCGCGAGGAACCGCCTACGCGCCCTTTACGCCCAATAAATCCGGATCACGCTTGCCCCCTAAGGATTCACGGGGCTGCCGGCACGGCAGTCGC
+
CCCCCGGGGGGGGFGGGGGGGGGGGGGGGEGGFGGGGGDGGGGGGFGGGGGGGGGGGFGGGGGGFGGGFGGFGGFEGGGFGGGGCFFGGGGGGGGGGGGGGGDGGGFGGGGGGGGFGGFGCFGGGGFGCGGGGGGGG=DGGGGFGGG6+?7)C>DBFGGGGFEGG@>EEEGG@FFGE8E?9C<BBCFDFFCDFGGCGG?CC39<DB@>(59EFB*-14C=>GB(3;1)4961(8?AD:58C6?<;))./CC>?-(3),(--42.*;/(((,().)))21(,(-((((((3312(())0,9)
@M03364:396:000000000-C9LGT:1:1101:24222:6136 2:N:0:10
GGACTACCGGGGTTTCTAATCCTGTTCGCTCCCCACGCTTTCGCTCCTCAGCGTCAGTAACGGCCCAGAGACCTGCCTTCGCCATTGGTGTTCTTCCCGATATCTACACATTCCACCGTTACACCGGGAATTCCAGTCTCCCCTACCGCACTCCAGCCCGCCCGTACCCGGCGCCGATCCACCCTTAGGCCATGGACTTTCACACCGCACGCGACGAACCGCCTACGAGCCCTTTCCGCCCAATAAATCCGGATCACGCTCGCCCCCTACGCATTCCCGCGCCGGCCGGCCCGTACTCCGC
+
CCCCCGGGGGGG6@FGGGGGGGGGGGGGGGGGGGGGGGGGGGGGGGGGGGGGGGGGGGGGGGGGGGGGEGFFGGGGGGGGGGGGGFEFFFGGGCFGGGGGGGGGGGGGGGFGGFFFGG8CEGFFGGDGGGGGGGGGGGDGGGGFGFGGGFGFGFGFGGGDDGEDFEGGGGCDEG(2/8EECFF*3<27=?+*;6<+9CCGECGFGFD(4>9C>)1-7,:C079(421)4DBF08>24?ECE,3392<)9<5(((,4?::(,-:1CCG>(,8(341))3439(4(,1((4-(477())*.55
@M03364:396:000000000-C9LGT:1:1101:6659:6152 2:N:0:10
GGACTACCGGGGTATCTAATCCTGTTCGCTCCCCTAGCTTTCGCGCCTCAGCGTCAGTCGTGGCCCAGAAGGCCGCCTTCGCCACCGGTGTTCTTCCCGATATCTGCGCATTCCACCGCTACACCGGGAATTCCGCCTTCCCCTGCCAGACTCAAGCCGGCCGGTATCGGGAGCGGACGGGGGTTGAGCCCCCGGATTTGACCCCCGACCAGGCTGGCCGCCTACCCGCGCTTTACGCCCCATGACTCCGCAGAACGCTTGCCCCCTCCGTATTACCCCGGCTGCTTGCCCGTCGTTCGCC
+
CCCCCGGGGGGGGGGGGGDGGGGGGGGGGGGGGGGFFGGGGGGGGGGGGGFFGGGGGGGGGGGGGGGGGGGGGGGGGGGGFGGGGGGGGGGGGFGGGGDGGGGGGGG>FGGGGGFGGGGGGGGGGG>FCFFGGGGGGGCGGGGFFGGGGAG@@)96@C5;EFDDG:EGDCG55F>DE>E5EEGGGG,.9;CDGG5:CEFF9.+.9<)(3C1:?FF8DF=>;D?:3*4)4)1(28)64<CG*4,(9)).9<*,((,.82-8(8C>GE7(428((4.<<81((3(40))52()(((-07<(9C
@M03364:396:000000000-C9LGT:1:1101:21356:6205 2:N:0:10
GGACTACCGGGGTATCTAATCCTGTTCGCTCCCCACGCTTTCGCTCCTCAGCGTCAGTAACGGCCCAGAGACCTGCCTTCGCCATTGGTGTTCTTCCCGATATCTGCGCATTCCACCGCTACACCGGGAATTCCAGTCTCCCCTACCGCACTCCAGCCCGCCCGTACCCGGCGCAGATCCGCCGTTCGGCGATGGACTTTCACACCGGCCGCGACGAACCGCCTACGAGCCCTTTAACCCCAATAACTCCGGCATAAGCTTCCACCCTACGGATTTCCGCCGCTGCTGTCCCGTCGTTAGC
+
CCCCCGFGGGEGEEGFGGEFGGGAFGGGGGGGGGGGGGGGGGGGGGGGGGGGGGGGGGGGGGDGFFDGGFGGFGGGGGGGGGGEGGGGGGGGGGGGGGGG@FGGG9<FDGEFCFGGGGGG6FGGGGGCCGGGGGGG=39EFGGFFGGGG?GFC)5;BFEG>F>?FCEEGGGGFD>)/;CE*3><ED,1>C*97EE6CFFFG9F96<B>6D>D(.:3/(:C6CB0:;?)(),41<0)))+2;18464<)9C52(,,)*)).))3):AD(.42(-(3)-331(-3((-)2..))42())0(/*
@M03364:396:000000000-C9LGT:1:1101:21411:6209 2:N:0:10
GGACTACAAGGGTTTCTAATCCTGTTCGCTCCCCACGCTTTCGCTCCTCAGCGTCAGTAACGGCCCAGAGACCTGCCTTCGCCATTGGTGTTCTTCCCGATATCTACACATTCCACCGTTACACCGGGAATTCCAGTCTCCCCTACCGCACTCCAGCCCGCCCGTACCCGGCGCAGATCCCCCGTTCGGCGATGGACTTTCACACCGGACGCGCCGAACCGCCTACGAGCCCTTTACGCCCAATAAATCCGGACCACGCTCGCCACCTACGTCTTCCCGCGGCGGCCGGCACGTCTGTCGC
+
CCCCCGGE6@EFG<FGGGCDFGGGGGGGGEGGGGGGGGGGGGGGGGGGGGGGGGGGGFGGGGGGGGGGCFGGGGGGGGGGGGGGFGGGCFFGGGGGEFGGF:EGGGGGGGGGGGFGGEGGGGGGGGDGCBBFGGF,EFFFFFCDGGFEGFG=FDFFFFGGGGDDGGGEGGGD4FAC5AFG,;?7=C,/5:8<CE5CFBEFFEGCCAD16C9CB.:9D9?E9GF6:F<;:<0<?F?)6<CEC6?(9)5<BG99(9(4@?6144:9*;C0:?1,(.-)-24>B>6-(4(-2,(4:2(0016<C
@M03364:396:000000000-C9LGT:1:1101:12174:6226 2:N:0:10
GGACTACCAGGGTTTCTAATCCTATTTGCTCCCCACGCTTTCGTGCCTCAGCGTCAGGTACAGGCCAGGCGGCCGCCTTCGCCGCTGGTGTTCTTCCACATCTCTACGCATTTTACCGCTACACATGGAGTTCCACCGCCCTCTCCTGTCCTCAAGCCGTGCAGTTTCCAAAGCCTGAACCGGTTGAGCCGGTCCCGTTTACTTCAGACTTGCACAGCCGCCTGCGCACCCTTTACGCCCAATCATTCCGGATAACGCTTGCCACCTACGTATTACCCCGGCTGCTGGCCCGTAGTTCCCC
+
CCCCCGGGGGGGGGGGGGGGGGGFGFGGGGGGGGGGGGGGGGGGGGGGGGGGGGGGGGGGGGGGGGGGGGGGGGGGGGGGGGGGGGGGGGGGGGGGGGGGGGGGGEGGGGGGGGGGGGG6@FFGGGGGCGGGGGGGGGGGGGGFGGGGGFFEFC+AFGGGEGFGGGGGGGGA5FFGGFGGGGGGGGFBFGGGGGGGGGFGF>FFF6C3=FEFF=F<G@856C@BF*4)7GBB:D2A?BGG>1?F44<B@G91(2-<B>:BFBE2>FC?B6(568)64+,,99--02)41(4990,<F/-2>
@M03364:396:000000000-C9LGT:1:1101:8239:6230 2:N:0:10
GGACTACAAGGGTTTCTAATCCTGTTCGATACCCGCACTTTCGAGCTTAAGCGTCAGTGGCGCTCCCGTCAGCTGCCTTCGCAATCGGCGTTCTTCGTCATATCTAAGCATTTCACCGCTACACGACAAATTCCGCCAACGTTGTGCGTACTCAAGACCGTCAGTTCGCGCTGCAGTGCAGAGGTTGAGCCTCTACATTTCACAACACGCTTGCCAGCCGGCCTGTGCTCCCTTTCAACCCAATAAATCCGGATAACGCCCGGACCTTCCGTATTACCGCGCCTTCTGGCCCGGACTTCGC
+
CCCCCGGGGGGGFGGGGGGGGGGGGGGGGGGGGGGGGGGGGGGFGGGGGCGGGGGGGGGGGGGGGEGGGGEGGGGGGGGGGGGEGGGG+@FGGGGGGGGGGGGGFGFGGGGGFGGGGGGGGGFG8CCFDGGGFGGGG7CGGFGFGDGGGEGFGFFFCFFGEGFGFGGGGGDGEGFC?6E7DGGFGGC@FGGGGFGGGGGGGFGF=EFF;DFGD)</C<G59<6?FE4/4C7?B>F):5FGGF???4529F<>2::DF:914623CED20?<>0,84:<:>>(-4()--50(46(()01)97
@M03364:396:000000000-C9LGT:1:1101:12263:6252 2:N:0:10
GGACTACCAGGGTTTCTAATCCTGTTCGCTCCCCACGCTTTCGCTCCTCAGCGTCAGTAACGGCCCAGAGACCTGCCTTCGCCATTGGTGTTCTTCCCGATATCTACACATTCCACCGTTACACCGGGAATTCCAGCCTCCCCTGCCGCACTCAAGCCCGCCCGTACCCGGCGCAGACCCACCGTTAAGCGATGGGCTTTCACACCGGCCGCGACGAACCGCCTACGCGCCCTTTACGCCCAATGATTCCGGCCCACGCTTGCCCCCTACCTATTCCCGCGGCTCCTGGCCCGTATTTAGC
+
CCCCCGGGGGGGGGGGGGGGGGGGGGGGGGGGGGGGGGGGGGGGGGGGGGGGGGGGGGGGGGGGGGGGGGEGGGGGGGGGGGGCFGGGGGGGGGGGGGGCGGGGGGGGGGGGGGGGGGGGDGGGGGGGGGGGGGC?DFDFGDGFGGG6CBGBG5DFCGGEGGBGFCCEGGCEDGFG5?CF5CDGGGEFFG**/:8FGCFGG?F?FEB@(9>E6)/479CE9GF(3;6)->;>;?DAB0EGGB?(0).6BFF966(3@17::?;(7CD>?(()-.4)6E:61((9((4),((4,((.)*)2:
@M03364:396:000000000-C9LGT:1:1101:11445:6283 2:N:0:10
GGACTACAGGGGTATCTAATCCTGTTCGCTCCCCACGCTTTCGCTCCTCAGCGTCAGTGACGGCCCAGAGACCTGCCTTCGCCATTGGTGTTCTTCCCGATATCTACACATTCCACCGTTACACCGGGAATTCCAGTCTCCCCTACCGCACTCCAGCCCGCCCGTACCCGGCGCAGATCCACCGTTAGGCGATGGACTTTCACACCGGACGCGACGAACCGCCTACGCGCCCTTTCCGCCCAATAAATCCGGATCACGCTCGCACCCTACGTATTACCGCGGCTGCTGGCCCGTCGTTCGC
+
CCCCCGGGGGGGG>FGGGGGGGGGGGGGGGGGGGGGGGGGGGGGGGGGGGGGGGGGGGGGGGGGGGGGGGGGGGGGGGGGGGGGGGGGGGGGGGGGGGGGGGEGGGGGGGGGGGGGGGGGGGGGGGGGGGGGGGGGGGGGGGGFFGGGGFGFGFGFDFEGGGFGGEGGGGGGEGAGCFGG6FGGGG*8FGEDGGGGGGGGGFG5CDFFFGFGB)81DBGGFGF?FFF)(92;2:>)6:GGGF:2)24AFGG>02,4F8?0:6E(9CDB(4:B)-444C?9;67(,(,5(((-46()07(9)
@M03364:396:000000000-C9LGT:1:1101:14992:6293 2:N:0:10
GGACTACCGGGGTTTCTAATCCTGTTCGCTCCCCACGCTTTCGCTCCTCAGCGTCAGTAACGGCCCAGAGACCTGCCTTCGCCATTGGTGTTCTTCCCGATATCTACACATTCCACCGTTACACCGGGAATTCCAGCCTCCCCTGCCGCACTCAAGCCCGCCCGTACCCGGCGCAGACCCACCGTTAAGCGATGGGCTTTCACACCGGACGCGACGAACCGCCTACGCGCCCTTTACGCCCAATGATTCCGGACAACGCTTGCACCCTACGTATTACCGCGGCTGCTGGCCCGTCGTTCGC
+
CCCCCGGGGGGGGGGGGGGGGGGGGGGGGGGGGGGGGGGGGGGGGGGGGGGGGGGGGGGGGGGGGGGGFGGGGGGGGGGGGGGGGGGGGGGGGGGGGGGGGGGGGGGGGGGGGGGGGGGGGGGGGGGGEGGGGGGDFFGGGGGFGGGEGFGFGF69FGGGGGFGGGGGGGGGFGFGDFGG5CDEGG*6FB88CEGGF>FCE)?CGFF92C>=6)C;59EGBCB61C<)4D6B;7?AF6?EC<(4664<FGGF:B(8FF>B::F7FGG84<?.46:2<F?B99>BFF:)8:(-97()7.(99
@M03364:396:000000000-C9LGT:1:1101:13236:6294 2:N:0:10
GGACTACACGGGTATCTAATCCTGTTCGCTCCCCACGCTTTCGCTCCTCAGCGTCAGTAACGGCCCAGAGACCTGCCTTCGCCATTGGTGTTCTTCCCGATATCTACACATTCCACCGTTACACCGGGAATTCCAGTCTCCCCTACCGCACTCAAGCCCGCCCGTACCCGGCGCGGATCCACCGTTAAGCGCTGGACTTTCACACCGGACGCGACGAACCGCCCACGAGCCCTTTACGCCCAATCAATCCGGATAACGCTTGCACCCTACGTATTACCCCCGCTGCTTGCCCGTAGTTCGC
+
CCCCCGGGGGGGGEGGGGGGGGGGGAEFEGGGGGGGGGGGGGGGFGGGGGGGGGGG@FGCFDEGCEFGCFGGFGGGGGGGGGGGGGGGFFFGGCGFGGBEGGGGGGFDFGGGDFGGGGFGGGGGGGEC+@BFGGGGEDDFF+B:DGFEGEFAGBGFGGFG><9DC756EE*>?G=GEDGG63;=CGE36F=C3CEC8?FGGEG3FB)49G6E0)86)3CGFD>0189),1(83<74:4AEG(-1)5)-@FCB<F<26,9?66:.7CD?(((.)68)6<(,(-37360)53(:?9(.8*)97
@M03364:396:000000000-C9LGT:1:1101:24170:6344 2:N:0:10
GGACTACCGGGGTTTCTAATCCTGTTTGCTCCCCACGCTTTCGCACCTGAGCGTCAGTCTTCGTCCAGGGGGCCGCCTTCGCCACCGGTATTCCTCCAGATCTCTACGCATTTCACCGCTACACCTGGAATTCTACCCCCCTCTACGAGACTCAAGCTTGCCAGTATCAGCTGCAGTTCCCAGGTTGAGCCCGGGGATTTCACCTCTGACTTACCAAACCGCCTGCGTGCGCTTTCCGCCCAGTCATTCCGATTCACGCTTGCACCCTCCGTCTTACCGCCGCTGCTGGCCCGGGTTTCGC
+
CCCCCGGGGGEGGGGGGGFGGGGFGGGGGGGGGGGGGGGGGGGGGGGGGE@FFGGGFFGGGGGGGGGGGGGGGGGGGGGGGGGGGGGGGDGGGGGGGGGDGGGGGGGGGGGGGGGGGGGGGGGGGGGGGFGGGGGGGFGGGGGA:FG>BBGFGE5AGGFGGGFGGGGGGG6CFGEGGFGGGGGCFG@>FGGGGGGG3CEFFFF);AAEFGFFFFGFGDGGFGBBFCB:?GFF(46)6?GGG<<>*6>>FG>2:?AFFFFFFFG)CGD:4?>?<(4)52(-(4>B9>77(,,4(4(0)))19
@M03364:396:000000000-C9LGT:1:1101:14064:6364 2:N:0:10
GGACTACACGGGTTTCTAATCCTGTTCGCTACCCATGCTTTCGAGCCTCAGCGTCAGTTGCAGACCAGAGAGCCGCCTTCGCCACTGGTGTTCTTCCATATATCTACGCATTCCACCGCTACACATGGAGTTCCACTCTCCTCTTCTGCACTCAAGCAAAACAGTTTCCGATGCAGTTCCTCGGTTAAGCCGAGGGCTTTCACATTAGACTTATTTTTCCGCCTGCGCTCGCTTTACGCCCAATAAATCCGGATAACGCTTGCCACCTACGTATTACCGCGGCTGCTGGCCCGTCTTTCGC
+
CCCCCGGGGGGGGGGGGGGGGGGGGGGGGGGGGGGGGGGGFGGGGGGGGCGGGGGGGGGGGGGFGGGGGGGGGGGGGGGGGGGGGGGGCFGGGFGGGGGGGGFGGGGGGDGGGGGGGGGGGGGGGGGGFGGGGGGGGGGGGGGFGGGFGFGFG<FF,@EGFGFGGGFGFDCGFGDFGFGGFGGEEG>AFDGGGE5EDGGGEFGEGFFAEGFGEFFEF?6E@D@DFFBE28:@8;DFE@GEGD(8/=>5AGD9?B(6=4988?GF7@C:?F<?)6?)6:49FF9(,2)48:106>()89-*1
@M03364:396:000000000-C9LGT:1:1101:8666:6408 2:N:0:10
GGACTACAGGGGTTTCTAATCCTGTTCGCTACCCATGCTTTCGAGCCTCAGCGTCAGTTGCAGACCAGAGAGCCGCCTTCGCCACTGGTGTTCTTCCATATATCTACGCATTCCACCGCTACACATGGAGTTCCACTCTCCTCTTCTGCACTCAAGAAAAACAGTTTCCGATGCAGTTCCTCGGTTAAGCCGAGGGCTTTCACATTAGACTTATTTTTCCGCCTGCGCTCGCTTTACGCCCAATAAATCCGGACCACGCTTGCCCCCTCCGTATTACCGCGGCTGCTGGCACGTAGTTTGC
+
CCCCCGGFFGGGGGGGGGGGGGGGGGGGGGGGGGGGGGGGGGGGGGGGGGFGGGGGGGGGGGGEGGGG8FEFGFGGGGGGGGGGGGGGGGGGGFGGGGDGGGGGGGGGGGGGEGFGGGGGGGGGGFGGGGGGGGCFFFGGGGGFDGFGFFGBG5DD,6@,6C5FG9D;DGE>@GFGFFGG,EDGGGGEFFFGDEGGGGGGGCFEC6+ACFEB9+579CGG=C9@DF>8>D06(6=EEFGGG;(=AE));DG;?3(,884::BFB*;D0(39:..865@4,-190(,))4,(.3(,876):C
@M03364:396:000000000-C9LGT:1:1101:20787:6410 2:N:0:10
GGACTACCGGGGTATCTAATCCTGTTCGCTCCCCACGCTTTCGCTCCTCAGCGTCAGTAACGGCCCAGAGACCTGCCTTCGCCATTGGTGTTCTTCCCGATATCTACACATTCCACCGTTACACCGGGAATTCCAGTCCCCCCTACCGCACTCACGCCCGCCCGTACCCGGCGCGGATCCACCGTTAAGCGATGGACTTTCACCCCGGCCGCGACGAACCGCCTACGAGCCCTTTCCGCCCACTAAATCCGGATAACGCTTGCACCCTCCGAATTCCCGCGGCCGCTGGGCCGCAGTTGCC
+
CCCCCGGGGGGGGGGGGGGGGGGGGGGGGGGGGGGGGGGGGGGGGGGGGGGGGBFGFGGGGGGGGGGGFGGGGGGGGGGGGGGGGGGGFGGGGGGGGGGGG>EGG9FEGGGGGGGGGGGDGGFGGGFGFFGGGFG,@F+AFDG@CF8+B>F531+;FGGGGGFGF8CEFG:C?FFGG3=CCGG7EE716B/:*/8:CCFCC-:)7>F;(/,*3)*-)(:5(794?C:)8D188?7)61CEE<0,05).=<31((:A?,,(((25CGG6(41(-4(.63(4633((-(3((((,(().*)*2
@M03364:396:000000000-C9LGT:1:1101:25720:6414 2:N:0:10
GGACTACTGTGGTATCTAATCCTGTTCGCTCCCCACGCTTTCGCTCCTCAGCGTCAGTAACGGCCCAGAGACCTGCCTTCGCCATTGGTGTTCTTCCCGATATCTACACATTCCACCGTTACACCGGGAATTCCACTCTCCCCTACCGCACTCAAGCCCGCCAGTACCCGGCGCCGGTCCGCCTTGAGGCCCGGGACTTTCACACCGACCGCCTCGACCCCCCGCCCACCCCTTTACCCCAACAAACTCCGAAACACGCTCCCCCCCTCCGATTACCCGCGGCCGCTGGCCCGTCTTTGCC
+
CCCCCGGAGCEGFDGGGGGGGGGGGGGGEGGGGGGGFGGGGGGG7FEFGGGGGGGGGG9FFGE>GGGGF,EFFFGGGGGGGGGGC?FGFFGGGFGGG,4FG:EGGGG,EFGG;FFGGG88AGGGG7CEGGGGGGGAD,6ED8EF+@F>EDFAF5FF@DD88F*=@=CFD6*3:F=9*)44*4**6,8/)</8)2?*/BCF7)??G>5(-9(*,)*,*282(1(((*(0(926?<044.CF*4((7:03?D5((,(.746:2(2(9C761,4(,-(4)339>69(4124(4(---,)0*)*:
@M03364:396:000000000-C9LGT:1:1101:7428:6425 2:N:0:10
TGACTACCCGGGTATCTAATCCTGTTGGCTCCCCACGCTTTCGAGCCTCAGCGTCAGTTACAGTCCAGAGAATCGCCTTGGCCACTGGTGTTCTTCCTAATCTCTACGCATTGCGCCGCTACACTAGGAATTCCCTTATCCTCACCTTCACACGAGACTTCCAGTTTGAAGTGCAGCACTCAGTTGAAGTCCGATTTTTTCACATCTGCCTTGAAAAGCCGCCGATTGACCCTTTACACCCAGTCAATCCAGACCACGCTCGCCACCTACGAATTACCGCTGCTGCTGTCACGTCTTAAGC
+
--8@CFF<8F:F@FG<CF,EFGGGG9,CCFG;FGFGGDGGGCG,,B@,6,,C:FCCB6C,,CFF@<EC,,,,6C,,,8F,A<@E,A,EFGGE?E>,?,E95A9,@;E<FG?F9,+>4@+==>,BEGC=FG<,?<=F94+CEF,++46,4+7*8)=5FEE,,:+6EFF,,,,6+3*6=*@7E,=,@,,59@75++5**57113,;+/1**4*50*56+5,4()(6(*(2)+//5()9C)5CF(,;*7).+02/4((,24((44*-*1/,441(.8().+((-40.5.))-..:03(.0*)02
@M03364:396:000000000-C9LGT:1:1101:22856:6448 2:N:0:10
GGACTACTAGGGTTTCTAATCCTGTTCGCTACCCATGCTTTCGAGCCTCAGCGTCAGTTGCAGACCAGAGAGCCGCCTTCGCCACTGGTGTTCTTCCATATATCTACGCATTCCACCGCTACACATGGAGTTCCACTCTCCTCTTCTGCACTCAAGCAAAACAGTTTCCGATGCAGTTCCTCGGTTAAGCCGAGGGCTTTCACATTAGACTTATTTTTCCGCCTGCGCTCGCTTTACGCCCAATAAATCCGGACCACGCTTGCCACCTACGTATTCCCGCGGCTGCTGGCACGTAGTTAGC
+
CCCCCGGGFFFGGGGGGGGGGGGGGGGGGGGGGGGGGGFFGGG@EEGGGGFGGGGGGFFGGFFGFGGGGG?FFFGGGGGGGGGGGGGGFGGGGGGGGGGGGGGGGGGGGGGFFGGGFEGGGGGGGGGGEDFGGDFFGGGGGGGFFFGDCFFDFDDF,6@DFGFGGAGDDGGE>GECFFGG8DC=CE:6B@FGCEGGGCFGGCF@9=BE68>F*+52=C@E2C@D9,(:2:9>?DD))/8<FDD3;@E6:C597;((.(48<6E279C,(,38))5))3(-,4413:)48?0)(.,)8*)27
@M03364:396:000000000-C9LGT:1:1101:15456:6448 2:N:0:10
GGACTACCAGGGTTTCTAATCCTGTTCGCTACCCATGCTTTCGAGCCTCAGCGTCAGTTGCAGACCAGAGAGCCGCCTTCGCCACTGGTGTTCTTCCATATATCTACGCATTCCACCGCTACACATGGAGTTCCACTCTCCTCTTCTGCACTCAAGAAGGACAGTTTCCGAAGCAGTTCCCCGGTTAAGCCGGGGGCTTTCACTTCAGACTTATCTTTCCGCCTGCGCTCGCTTTACGCCCAATAAATCCGGCCAACGCTTGCCACCTACGTATTACCGCGGCTGCTGGCCCGTAGTTAGC
+
CCCCCGGGGGGGGGGGGGGGGGGGGGGGGGGGGGGGGGGGGGGCFGGGGGGGGGGGGGGGGGGGGGGGGGGGGGGGGGGGGGGGGGGGEFFGGGGGGGGGGGGGGGGGGGGGGGGGGGGGGGGGGGGGGGGGGGGGGGGGGGGFFGGFGFGFGDFD,6DFCGFGGGGGGGGEDG5DGFGGGGGGGG>AFCGGGGGGGGGGGFF4:AF499.,/:ECGFGGDGD<?=983C>FFFFFFFGGG8(4)465@>3>(-(8>021:BGB*CF?2??:2<?4<C1(-37141:03(2:B4().*):0
@M03364:396:000000000-C9LGT:1:1101:24664:6454 2:N:0:10
GGACTACTGGGGTTTCTAATCCTGTTCGCTCCCCACGCTTTCGCTCCTCAGCGTCAGTAACGGCCCAGAGACCTGCCTTCGCCATTGGTGTTCTTCCCGATATCTACACATTCCACCGTTACACCGGGAATTCCAGTCTCCCCTACCGCACTCAAGCCCGCCCGTACCCGGCGCGGATCCACCGTTAAGCGATGGCCTTTCACACCGGACGCGACGACCCGCCTACGAGCCCTTTCCGCCCAACACATCCGGACAACGCTTGCACCCTACGTATTACCGCGGCTGCTGGCCCGTAGGTAGC
+
CCCCCGGGGGGG:CGGGGGGGGGGGGGGGGGGGGGGGGGGGGGGGGGGGGGGGGGGGEFFGGGGGGGGEFGGGGGGGGGGGGGEGFGGFDGGGGGGGGGGGGGGGGGGGGGGGGGGGGGDGGGGGGGGGGGGGGGGGGGGGFGFGGGGGEG9@8DDGGGGGGFGFEEGGGE>DE@GC5EG,8CFFE@6AF**8E=*;C:CFCF?FF7>>G0/(0:9<(1>;DF:?F<>:DBF:<?:4,CCG::(0(13?FGFF((.046::?D<=CG,(.(.5)5<6+333>9-7?2,(((-1-())1)2*
@M03364:396:000000000-C9LGT:1:1101:15704:6458 2:N:0:10
GGACTACCGGGGTTTCTAATCCTGTTTGCTCCCCACGCTTTCGCGCCTCAGCGTCAGTTGTCGTCCAGAAAGTCGCCTTCGCCACCGGTGTTCTTCCTAATCTCTACGCATTTCACCGCTACACTAGGAATTCCACTTTCCTCTCCGATACTCCAGCTTCCCAGTTTCCATCCCATCACGGGGTTAGTCCCCGCACTTTTAAGATGGCCTTAGGTAGCCGCCTGCGCGCGCCTTGAGCCCAATATTTCAGTACAACCATTGCCCCCTACCTCTTCCCCCTGCAGTCTGCACGGTATTTGGC
+
CCCCC<EAFEEGGGGGGGCFFDFFGGGGFCGGGG8FCEB;FFC@FGGGGGCFGGG7C9C<F9@DFEB@<,CFFCFEEEEFGECFGGED4CCFG9EFB?EE<FGC,9E<FEDFFGFDF8E=@@EEGFGG<,BE<FF,@9DCBFG+=D6+@@CE:DG6DGFGFG?FCFG,3=DCA:>879@>957@C@:*+,4/3:85:CGGF>B4>64(086C)A+.;3AE(/,1(*.8()((-3.)))0/*((.*.6<**2:<>A3)()..)3)9ED:0())44)..*-(-1(5)()))).,(((.9*)27
@M03364:396:000000000-C9LGT:1:1101:6262:6474 2:N:0:10
GGACTACTCGGGTTTCTAATCCTGTTCGCTCCCCTAGCTTTCGCGCCTCAGCGTCAGTCGTGGCCCAGAAGGCCGCCTTCGCCACCGGTGTTCTTCCCGATATCTGCGCATTCCACCGCTACACCGGGAATTCCGCCTTCCCCTGCCAGACTCAAGCCGGCCGGTATCGGGAGCGGACGGGGGTTGCGCCCCCGGATTTGACTCCCGACCAGGCTGGCCGCCTACGCGCGCTTTACGCCCAATGAATCCGCATAACGCTTGCCCCCTACGTTTTACCCCGGCCGCTTGCACGTAGTTCGCC
+
CCCCCFGGGGGGCFGGGGGGGGGGGGGGGGGGGGGGGGGGGGGGGGGGGGGGGGGG@FGGGGGGGGGGFGGBFGGGGGGGGGGGGGGGGGGGGGGGGGGGGGEGGFGGGGGGFGGGGGGGGGGGFEGGGGGGGGGGEEDGGGGF6FF,:AFEGFGFFFGCGGEGGE5FGGG>:FBGC>CGGDD?EG*4BGGGGGG5*AC+:6+69F>((9;G(>;1C6FE17:(.*-02),,42))2(:?*,((/64>FG*,-()()((4((<2<E)48<:(.3454+-,(3(4(,--8,4:B78@=83C<
@M03364:396:000000000-C9LGT:1:1101:13955:6475 2:N:0:10
GGACTACAAGGGTTTCTAATCCTGTTTGCTCCCCACGCTTTCGTGCCTGAGCGTCAGTTATGGTCCAGAAAGCCGCCTTCGCTACTGGTATTCCTTTGAATCTCTACGCATTTCACCGCTACACTCAAAGTTCTACTTTCCTCTCCCACACTCTAGCCTAGCAGTTTCAAAAGCAGCTCCGAAGTTGAGCCTCGGAATTTCACTTCTGACTTGCTTGGCCGCCTGCGCACCCTTTACACCCAGTAACTCCGGCTAACGCTTGCTCCCTACGTATTACCGCGGCTGCTGGCACGTCGTTAGC
+
CCCCCGGGGGGGGGGGGGGGGGGGGGGGGGGGGGGGGGGGGGGGGGGGGGGGGGGGFGGGGGGGGGGGFGGGGGGGGGGGGGGGGGGGFFFGGGGGGGFGGGGGGGEFGGGGGGGGGGGGGFGGGGG?GGGGGGGGECFGGGFFGGFFGEGFGEGFGDFEGGFGGGFDGCGE?FDFG?=EGEGGGGGFBBFGFGGGCFGGGFG@DFFE=FEG@FEEGADG=DFDDFA?=D@FFFEEEEGGGFFF6<)9FGGF02<36/7<;<B6CF5:)4(4<B?FA<89669>BF>044222:()..(1*
@M03364:396:000000000-C9LGT:1:1101:9716:6483 2:N:0:10
GGACTACCGGGGTTTCTAATCCTGTTCGCTACCCATGCTTTCGAGCCTCAGCGTCAGTTGCAGACCAGAGAGCCGCCTTCGCCACTGGTGTTCTTCCATATATCTACGCATTCCACCGCTACACATGGAGTTCCACTCTCCTCTTCTGCACTCAAGAAAAACAGTTTCCGATGCAGTTCCTCGGTTAAGCCGAGGGCTTTCACATTAGACTTATTTTTCCGCCTGCGCTCGCTTTACGCCCAATAAATCCGGACAACGCTTGCCACCTACGTATTACCGCGGCTGCTGGCCCGTAATTATC
+
CCCCCGGGGGGGGGGGGGGGGGGGGGGCEGEGGGGGCGGFFGGGGGGGGGGGGGGGGEGGGGGFGGGGGGFFGFGGGGG?FEEGGDGG5BFFFAFGGGGGGGGGGGGGGGGGGGGGGGGGGGGGGGGGAFEFGGGGDFFGGGDFFFF@FFGFFDGF:D8=8FB6CFFFFG+>?CCFGFGF,,@FEE*:BCGGDGGG4FGGCEFFGFFEFGFG*459CE89=D9D=*430CBB;?D.;<GGF:((054)96C0:0(4>>6303C7*+1822((.6>260-(-463,47?0:(4,3())*)22
@M03364:396:000000000-C9LGT:1:1101:8928:6504 2:N:0:10
GGACTACAGGGGTTTCTAATCCTGTTTGCTCCCCACGCTTTCGCGCCTCAGCGTCAGTTTCAGTCCAGAAAGCCGCCTTCGCCACTGGTGTTCCTACCGATCTCTACGCATTTCACCGCTACACTAGGAATTCCACTTACCTCTCCTGCACTCTAGCCTGACAGTTTCCAATGCAGTCCCAGGGTTGAGCCCTGGGCTTTCACATCAGACTTGCCAAGCCGCCTACGCTCCCTTTACACCCAATAAATCCGGACAACGCTTGCCCCCTACGTTGTACCGCGGCGGCTGGCACGTAGTCAGC
+
CCCCCGGFGGGGGGGGGGFFGGGGGFGGGGGGGGGGGGGGGGGFGGGGGGGGGGGGGGGGGGGGGGGGGGGGGGGGGGGGGGGGGGGGFFGGGGGFGGGGCEGGGGGGGGGGGFFFGGGGGGGGGCFGGFGGGGGGGGGGGGG6FGGGGFGBD8BFGFGG>DFGGGGGFGFGFGFFGFEFFFGGGGGEFFFFGGGGGGGGGFGFGFFB:FEGEFGFF@GGFGFF9?>D<D:65;;<E);BE=6@)7/1@45(((((0-(481;?68D1,,(.((-6:A84249(407>66(<<6(08*)22
@M03364:396:000000000-C9LGT:1:1101:9382:6505 2:N:0:10
GGACTACAAGGGTATCTAATCCTGTTCGCTACCCATGCTTTCGAGCCTCAGCGTCAGTTGCAGACCAGAGAGCCGCCTTCGCCACTGGTGTTCTTCCATATATCTACGCATTCCACCGCTACACATGGAGTTCCACTCTCCTCTTCTGCACTCAAGAAAAACAGTTTCCGATGCAGTTCCTCGGTTAAGCCGAGGGCTTTCACATTAGACTTCTTTTTCCGCCTGCGCTCGCTTTACGCCCAATAAATCCGGACAACGCTTGCCCCCTACGTATTACCGCGGCTGCTGGCACGTCGTTGGC
+
CCCCCGGGGGGGGGGGGGGGGGGGGGGGGGGGGGGGGGGGGGGFGGGGGGGGGGGGGGFFGGGGGGGGGGGGGGGGGGGGGGGGGGGGGGGGGGGGGGGGGGGGGGGGGGGGGGGGGGGGGGGGGGGGGGGEEGGGGFDGGGGFGGGGGFGFGFDF=8@=8FFGGFGGGG8EDGFGGFGFFCGGGG+>FGGGDGGGGGGGGEGE9BACFGEE*=9AGFGGFGFFFC@FFGFFFFFFFFGGG?63A<<CFGD0(3(8F9>FFFGF*AD1??0..::):C36;BFF208???8>F,,00)(19
@M03364:396:000000000-C9LGT:1:1101:19080:6505 2:N:0:10
GGACTACTAGGGTTTCTAATCCTGTTCGCTCCCCTAGCTTTCGCGCCTCAGCGTCAGTCGTGGCCCAGAAGGCCGCCTTCGCCACCGGTGTTCTTCCCGATATCTGCGCATTCCACCGCTACACCGGGAATTCCGCCTTCCCCTGCCAGACTCAAGCCGGCCGGTATCGGGAGCGGACGGGGGTTGCGCCCCCGGATTTGACTCCCGACCAGGCTGGCCGCCTACGCGCGCTTTACGCCCCATGAATCCGGATAACGCTTGCCCCCTACGTATTACCCCCGCCGCGTGCCCGTTGTTCGCC
+
CCCCCGGGGGGGGGGGGGGGGGGGGGGGGGGGGGGGGGGEGGGGGGGGGGGGGGGGGGGGGGGGGGGGFFGGGGGGGGGGGGGGGGGGFGGGGGGGGGGGGGGGGGGGGGGFGGGGGGGGGGGGGGGGGEGGGGGGGCDGGGGFGGG:EFGEGBGFGGDCEGFGG8CGGEGB>C9D*:EGGDGEED*4@EGGGGG55CFFC:<<>FE66D9F0F@2C<GD3C6:?*4.3)(-(,6<?FEG*2<19)429D536?)8>92(,4<4DE3(1(.,.8)6>+,(-((-(((-4212((405*(9>
@M03364:396:000000000-C9LGT:1:1101:25404:6506 2:N:0:10
GGACTACAAGGGTATCTAATCCTGTTCGCTACCCATGCTTTCGAGCCTCAGCGTCAGTTGCAGACCAGAGAGCCGCCTTCGCCACTGGTGTTCTTCCATATATCTACGCATTCCACCGCTACACATGGAGTTCCACTCTCCTCTTCTGCACTCAAGCAAAACAGTTTCCGATGCAGTTCCTCGGTTAAGCCGAGGGCTTTCACATTAGACTTATTTTTCCGCCTGCGCTCGCTTTACGCCCAATCAATCCTGACTACGCTTGCCACCTACGTATTACCGCGGCTGCTGGCACGTATGTCGC
+
CCCCCGGGGGGGGGGGGGFGGGGFGGGGGGGGGGFGGGGGGGGFGGGGGGFGGGGGGGGGGGGGGGGGGGGGGGGGGGGGGGGGGGGGFGFGGFDGGGGGGGGGAFGFCGGGGGGGFGGDGGGG@FFG=FGGGGGGGFGGGGG?=EG,DFEDFDFB4DDFDG?FDFGGGGEDDFEGGFGGFFDEGG<>FFC>DEEEGGGGGFGEGFF=4@CG*1:8F4<C@GF>225:2?(6(48)9<8FF1(()6/);C+/3;3))49B??F?CFG:?B??26?).+4(-(((4()).((52806)/)**
@M03364:396:000000000-C9LGT:1:1101:26441:6530 2:N:0:10
GGACTACTCGGGTTTCTAATCCTGTTTGCTCCCCACGCTTTCGAGCCTCAGCGTCAGTTACAGTCCAGAGAAGCGCCTTCGCCACTGGTGTTCTTCCTAATCTCTACGCATTTCACCGCTACACTAGGAATTCCCTTCTCCTCTCCTGCACTCTAGACTTCCAGTTTGAAATGCAGCACTCAGGTTAAGCCCGAGTATTTCACATCTCACTTAAAAATCCACCTACGCCCCCTTTACGCCCAGTAAATCCGGACAACGCTCGCCACCTACGTATTACCGCGGCGTCTGGCACGGAGTTTGC
+
CCCCCGGGGGGGGGGGGGGGGGGFGGGGGGGGGGGGGGGGGGGGGGGGGGGGGGGGGGGGGGGGGGGGGFFGGGGGGGGGGGGGGGGGFGGGGGGGGGFGGGGGGGGGGGGGGGGGGGGGGGGGGGGGGGGGGGFFGFDFGGGFFGGFG?GFFE9D@EGGGGFGGGGGGCFC5FC8DFGDG8A=FGC8DE3=DE6A7EGGG7@ECC@A*=AF*3,0;=GGFDB@2?@B4/>@@=B8>5EFGF?@69C?FGG90:(:F;@0;9CB3AC((.(.)-566::9>(22(401:>2>:(().))2?
@M03364:396:000000000-C9LGT:1:1101:24759:6539 2:N:0:10
GGACTACTGGGGTTTCTAATCCTGTTCGCTCCCCACGCTTTCGCTCCTCAGCGTCAGTAACGGCCCAGAGACCTGCCTTCGCCATTGGTGTTCTTCCCGATATCTACACATTCCACCGTTACACCGGGAATTCCAGTCTCCCCTACCGCACTCCAGCCCGCCCGTACCCGGCGCAGATCCACCGTTAGGCGATGGACTTTCACACCGGACGCGACGAACCGCCTACGAGCCCTTTACGCCCCATAAATCCGGATAACGCTCGCACCCTACGTCTTACCGCGGCTGCTGGCCCGTAGTTAGC
+
CCCCCGGGGGGGFGGGGGGGGGGGGGGGGGGGGGGGGGGGGGGGGGGGGGGGGGGGGEFGGGGGGGGGFGFGGGGGGGGGGGGGGFGGGGGGGFEFEGGGGGGGFGGGGGGGGGGGGGGGGGFGGGGGGDGGGGGFFFGGGGGFFGGEGFGFGFG?DGGEGGFGGDGGGECGBF>C??EG6F?*BC:6ABC3CEGCGGGGGFG);>>;3C1E0)2251CE>GF?6;:33>><?F?ABBGGG((45):4@GDB:??)7,33<2?0CCDF(2(((,(.6A1(,29;1404(8(((-(0)*)02
@M03364:396:000000000-C9LGT:1:1101:12169:6555 2:N:0:10
GGACTACAAGGGTATCTAATCCTGTTTGCTCCCCACGCTTTCGTGCCTCAGTGTCAGTTACAGTCCAGAAAGCCGCCTTCGCTACTGGTGTTCCTCCTAATATCTACGCATTTCACCGCTACACTAGGAATTCCACTTTCCTCTCCTGCACTCAAGTCTCCCAGTTTCAAGAGCTTACTACGGTTAAGCCGTAGCCTTTCACTCCTGACTTACGAGACCACCTACGCACCCTTTACGCCCAGTAAATCCGGATAACGCCAGCCCCCTACGTATTACCCCGGCTGCTGGCCCGTAGTTCGCC
+
CCCCCGGGGGGGGGGGGGGGGGGGGGGGGGGGGGGGGGGGGGGGGGGGGFGGGGGGFGGGGGGGGGGGGGGGGGGGGGGGGGGGGGGGGGGGGGGGGGGGGGGGGGGGGGGGGGGGGGGDGGGGGGGGGGGGGGGGGDGGGGGFGGGFGFGEFDC;AEDGGGFGGGGGGFG9@FEGFFGGGGDFEG,;DF8CG>FGFFFFCEEA7:53:DCA**@5C=8,:98;665*:CABBE4>D>GG*77*1*15;D7,(6)/:.(((6B;GG5<?824)8)4<+((-(49?))(-.334(489/-9C
@M03364:396:000000000-C9LGT:1:1101:16938:6565 2:N:0:10
GGACTACTAGGGTTTCTAATCCTGTTCGCTCCCCACGCTTTCGCACCTCAGCGTCAGTGCCGGCCCAGCAAGCTGCCTTCGCCATCGGTGTTCTTCCATATATCTGCGCATTCCACCGCTACACATGGAATTCCACTTGCCCCTACCGCACTCGAGACGCCCAGTTCGGAACCCGGCCGGGGGTTGAGCCCTCGGATTAGAGGTTCCGCTTAGGCATCCGCCTACGCGCGCTTTACGCCCAATGAATCCGGCTACCGCTCGCTCCCTACGTATTACCCCGGCTGCTGGCACGTCGTTCGCC
+
CCCCCGGGGGGGGGGGGGGGGGGGGGGGGGGGGGGGGGGGGGGGGGGGGGGGGGGGGGGGGGGGGGGGGGGGGGGGGGGGGGGGGGGGFGGGGGGGGGGGGGGGGGGGGGGGGFFGGGGGGGGGGFGGGGGGGGGGGCDGFGGFGGGGGEGFGFCBDEGGGGFGGGGGGGGGFGFGGFGGGGGFEE?6AFEGGEG><8CEC)A>G6??:38729C?G>FGFGF??/7)3)936?6<:BEEC?::FA<DFG)(-823>;69>>8?DF58?87).8).-+-44;(71),5<8<?4(-7)76DG
@M03364:396:000000000-C9LGT:1:1101:19239:6640 2:N:0:10
GGACTACAAGGGTTTCTAATCCTGTTTGCTCCCCACGCTTTCGAGCCTCAGCGTCAGTTACAGTCCAGAGAAGCGCCTTCGCCACTGGTGTTCTTCCTAATCTCTACGCATTTCACCGCTACACTAGGAATTCCCTTCTCCTCTCCTGCACTCTAGACTTCCAGTTTGAAATGCAGCACTCAGGTTAAGCCCGAGTATTTCACATCTCACTTAATAATCCGCCTACGCTCCCTTTACGCCCAGTTAATCCGGACCAGGCTCGCCCCCTACGTATTACCCGTGCTGCTGGCACGTAGTTAGC
+
CC8CCGGGGGGGGGGGGG9FGFGEFFGGGCFGGGGGGGGGGGGFFGGFEFFFEGGGCFEFDDEFFGGGFGCFGGGGCFGFGGGEGGGGCFGGGGGFGGGGGGFEFFFD:CFGGGDEF@EDEGGGGGGGGGGGG?FFGBFFGGGDDFG@?DD6,1DF,@EAFGFCFFGFGGEGFFFGGB?,?D=,@AFD7>==CEEGGGGGF@DE9:1*2BEF*+,3=7AF>FAA2659>>@44>E*165<C((8+1*/=D2,3;(()(/(/,*6*:C72:?B7A2.6+(((-32),)),(4<0.305*)*0
@M03364:396:000000000-C9LGT:1:1101:5257:6641 2:N:0:10
GGACTACCCGGGTATCTAATCCTATTTGCTCCCCACGCTTTCGTGCCTCAGCGTCAGTCACAGGCCAGGCGGCCGCCTTCGCCACTGGTGTTCTTCCATATCTCTGCGCATTTTACCGCTACACATGGAGTTCCACCGCCCTCTCCTGTCCTCAAGTCTGCCAGTTTCTGAATCATAAATGAGTTGAGCTCATCCCTTTGCCTTCAGACTTAACAGACCGCCTGCGCACCCTTTACGCCCAATCATTCCGGATAACGCTCGCCCCCTACGTATTACCGCGGCTGCTGGCCCGTAGTTCGCC
+
CCCCCFGGGGGGGCGGGGGGFGGGGGGGGGGGGGGGGGGGGGGGGGGGGGGGGGGGGCFEFFGGGGGGFFGGDEGGG:FGGDGGGGGGGGFGGGFGGGGGGG;F=EEGGGGGGGFGGGGGGGGGGFFGCGGGGGFFCFDGGGGDFGDCDDFFF@CFFGGGFGFGCCCGGGDCFGFGF6FGGAFFGG8:F8<4@FGFFFGDFF@AGFFCEGF74F7.CDGGFGD;=*7)4D?FDE<E;DGG>00<)<25*C)((--8>2((-4/(9C<21(()).4<B*4-3>37:25:B18;142@F6?DC
@M03364:396:000000000-C9LGT:1:1101:16551:6665 2:N:0:10
GGACTACCGGGGTTTCTAATCCTGTTCGCTCCCCACGCTTTCGCTCCTCAGCGTCAGTAACGGCCCAGAGACCTGCCTTCGCCATTGGTGTTCTTCCCGATATCTACACATTCCACCGTTACACCGGGAATTCCAGTCTCCCCTACCGCACTCAAGCCCGCCCGTACCCGGCGCGGATCCACCGTTAAGCGATGGACTTTCACACCGGACGCGACGAACCGCCTACGAGCCCTTTACGCCCAATAAATCCGGATAAAGCTTGCACCCTCCGTATTCCCGCGGCCGCCTGCCCGTCCTTCGC
+
CCCCCGGGGGGGGGGGGGFGGGGGGGGGGGGGGGGGGGGGGGGGGGGGGGGGGGGGGGGGGGGGGGGGGGGGGGGGGGGGGGGGGGGGGGGGGGGGGGGEGEEGGGGGGGGGGGGGGGGDGGGGGGGGCFGGGGGEGGGGGGGFGGGGGFGBGF6:DFEEEGEGGGGGGGGGA@@D5AEF9FCC8C:(;?:*9=C6CCC?F4CAGFD>2C9E>7E6<9GGFGFF6;?),90:<B7<FBGGG6(,)-5:FGD9<((.*).5>(2)2;C1(((-.32))246(4-((-(,4:(464(..*.C5
@M03364:396:000000000-C9LGT:1:1101:24219:6672 2:N:0:10
GGACTACTAGGGTTTCTAATCCTGTTCGCTCCCCACGCTTTCGCACCTCAGCGTCAGTGCCGGCCCAGCAAGCTGCCTTCGCCATCGGTGTTCTTCCATATATCTGCGCATTCCACCGCTACACATGGAATTCCACTTGCCCCTACCGCACTCGAGACGCCCAGTTCGGAACCCGGCCGGGGGTTGAGCCCTCGGATTAGAGGTTCCGCTTAGCCATCCGCCTACTCCCCCTTTACGCCCAATGAATCCGGATACCGGCCGCTCCCTCCGTGTTTCCCCGGCCGGCTGCCCCTACTTGCCC
+
CCCCCGGGGGGGFGGGGGGGFGGFGGGGGGGGGGGGGGGGGGGGGGGGGGGGGGGGGGGGGGGFGGGGGCFGG@FGGGGGGGGGEGGGBFGDGEGGGFGGGGGGGGGGGGGGGEFGGGGGGGGGG8EFFGGGGGGGG,+CFFGFCGGCEEGBF5?>,@EGGGFFFFFGGGGGFGFDGBC1*85*=88;AFFDGCE*2:+9<<@45BFF?31:)*0,2:858D((,+,),*,(.4<A0(:C*-(,9-5<F571:2),.(4(44*(>C*4<>((((().+((-((-((,410((-((/9*)27
@M03364:396:000000000-C9LGT:1:1101:21833:6684 2:N:0:10
GGACTACCAGGGTTTCTAATCCTGTTCGCTCCCCACGCTTTCGCTCCTCAGCGTCAGTAACGGCCCAGAGACCTGCCTTCGCCATTGGTGTTCTTCCCGATATCTACACATTCCACCGTTACACCGGGAATTCCAGTCTCCCCTACCGCACTCCAGCCCGCCCGTACCCGGCGCAGATCCACCGTTGGGCGATGGACTTTCACACCGGACGCGACGAACCGCCTACGAGCCCTTTACGCCCAATAAATCCGGATCACGCTTGCACCCTACGTATTCCCGCGGCTGCTGGCCCGTCGTTAGC
+
CCCCCGGGGGGGGGGGGGGGGGGGGGGGGGGGGGGGGGGGGGGGGGGGGGGGGGGGGGGGGGGGGGGGGGGGGGGGGGGGGGGGGGGGFGGGGGGGGGGGGGGGGGGGGGGGGGGGGGGGGGGGGGGGGGGGGGGAFGFGGGGFGGGDGDGAGBGFGGGGGGFGGEDEGGDD?GFC=6>?,CGEFG*8AF::DGG?FFGGGEG?CD>;0C>GFFGFG>GG>GF6?F,0(<;?(4>)5(2?C?6368))9C39<6(4F<2?B?F2>FG1<BF1))4)6C<;199(434?BF(1(-()0)-97
@M03364:396:000000000-C9LGT:1:1101:10952:6695 2:N:0:10
GGACTACACGGGTTTCTAATCCTATTTGCTCCCCACGCTTTCGTGCCTCAGCGTCAGGTACAGGCCAGGCGGCCGCCTTCGCCGCTGGTGTTCTTCCACATCTCTACGCATTTTACCGCTACACATGGAGTTCCACCGCCCTCTCCTGTCCTCAAGCCGTGCAGTTTCCAAAGCCTGAACCGGTTGAGCCGGTCCCCTTTACCTCAGACTTTACCAGCCGCCTGCTCCACCTTTACGCCCAATCGTTCCGGCTAACGCTTGCCACCTACGTATTGCCCCGGCTGCTGGCCCGTTGTTCGCC
+
CCCCCGGGGGDGEGGGGGGDFFGFFGGGGGGGGGGGGGGGGGGFGGGGGGGGGGGGCEFGGGG@FFCFFGGGGDGGGGGFDEFDBFFEFEF+CBFGGGGGGGGGGGGGGGGGGGGGFGGGEEEGGGDGGFDAFAAF@8=FFDGDFGG<EAFCCCCFFFGGGGFGGGGCAF9B9FBFFF,=FGCEEC,06F?DCCEF*=CGF<+70)08ECE+)+>67=G56726?+.7(9(().))(-:?542:.(.4?59((3)477(4((36FG*(5(,.67)45+,,(3(,47).((-((((0)*-19
@M03364:396:000000000-C9LGT:1:1101:11720:6698 2:N:0:10
GGACTACACGGGTATCTAATCCTATTTGCTCCCCACGCTTTCGTGCCTCAGCGTCAGTTACTGTCTAGAAAGCCGCCTTCGCCACCGGTATTCCTCCATATATCTACGCATTTTACCGCTACACATGGAATTCTACTTTCCTCTCCAGTACTCTAGCCTCCCAGTATCTAAGGCTTTATGGGGTTAAGCCCCACGCTTTCACCTTAAACTTAAAAGGCCGCCTACGCACCCTTTACGCCCCATACTTCCGTATAACGCTCGCCACCTACGTATTACCGCGGCTGCTGGCCCGTAGTTCGCC
+
CCCCCGGGGGGGGGGGGGGGGGGFGGGGGGGGGGGGGGGGGGGGGGGGGGGGGGGGGGGGGGGGGGGGGGGGGGGGGGGGGGGGGGGGGGGGGGGGGGGGGGGGGGGGGGGGGGFGGGGGGGGGGGGGGGGGGGGGGFGGGFGFGGGGFFGFGFGFGGGGGGFGGGGGGGGGFGFFGFGG?FGCEC<;FFGGGGGGCEGGD=FFGFF;EGEG4@,:;<FGBG=(76:59DDFFE97;DEF*61=)7?9BD*6@@EFBB6:>(:-9C<>B<:.4?BAB*,(-6170:4:?(,-7707@*(1>
@M03364:396:000000000-C9LGT:1:1101:21330:6731 2:N:0:10
GGACTACTGGGGTTTCTAATCCCATTCGCTCCCCTAGCTTTCGTCTCTCAGTGTCAGTGTCGGCCCAGCAGAGTGCTTTCGCCGTTGGTGTTCTTTCCGATCTCTACGCATTTCACCGCTCCACCGGAAATTCCCTCTGCCCCTACCGTACTCCAGCTTGGTAGTTTCCACCGCCTGTCCAGGGTTGAGCCCTGGGATTTGACGGCGAACTTAACAAGCCACCTACAGACGCTTTACGCCCAATCATTCCGGATAACGCTTGCATCCCCCGTCTTACCGCGGCTGCTGGCCCGGCGTTCGC
+
CCCCCGGGGGGGGGGGGGGGGGG<FGGGGGGGGGGGGGGGGGGFGFGGGGGGGGGGGGGGGGGGGGGGGGG8FEGGGGGGGGGGCGGGGGGGGGGGGGGEGGGGGGGGGGGGGGGGGGGGGGGGGGG:CGGGGGGFGFFGGGGFGGGGGFGFFEDFDFGGGG9FGFGGGGGGDGFGFFGGEFF7@FGEFFFDFFGGFGGGGEGDGFFFFD;F3++1;@FG1C@D@F8A4DBF<D<FFFGGG66?F0>BFFF>:B2<F3;?:?C,0<D(((,(-(4)6<(-(-1311227?1:(--.8)(1)
@M03364:396:000000000-C9LGT:1:1101:12843:6738 2:N:0:10
GGACTACCCGGGTTTCTAATCCTGTTTGCTCCCCACGCTTTCGAGCCTCAGCGTCAGTTACAGTCCAGAGAATCGCCTTCGCCACTGGTGTTCTTCCTAATCTCTACGCATTTCACCGCTACACTAGGAATTCCATTCTCCTCTCCTGCACTCTAGCTAAACAGTTTCCAAAGCAGTTCCCGGGTTGAGCCCGGGGCTTTCACTTCAGACTTGCTTTGCCGTCTACGCTCCCTTTACACCCAGTAAATCCGGCTCACGCTTGCGCCCTACGTCTTACCCCGGCTGCTGTCCCGTATTTAGC
+
CCCCCGGGGGGGGEGGGGGGGGGFGGFGGGGGGGGGGGGGGGGFGFGGGGGGGGGGGGGGGGGGGGGGGFGGGGGGGGGGGGGGGFGGGGGGGGGFGFFGGGGGGGGGGGGGGGFGGGEGEGGGGGGGFFGGGGGGGFFFFF@7DGGDEDF*,:+=FCFFGGFGGGGGGGGGBFFGGF@@@CDCEC::AF,;CGGGGGGG?<F<FFFFCFEG@CE6C*>F2C@>(,6/57@F1>E3;9FGG6;F+)67ACD0((,7A2023?*(1;C7.32.(.().3(-4349>:)5).,56:(0)*.22
@M03364:396:000000000-C9LGT:1:1101:16242:6741 2:N:0:10
GGACTACAGGGGTATCTAATCCTGTTTGCTCCCCACGCTTTCGAGCCTCAGCGTCAGTTACAGTCCAGAGAAGCGCCTTCGCCACCGGTGTTCTTCCTAATCTCTACGCATTTCACCGCTACACTAGGAATTCCCTTCTCCTCTCCTGCACTCTAGATATCCAGTTTGGAATGCAGCACCCAGGTTAAGCCCGGGTATTTCACATCCCACTTAACTATCCACCTACGCTCCCTTTACGCCCAGTAAATCCGGACAACGCTTGCCACCTACGTATTCCCGCGGCTTCTGGCACGTACTTCGC
+
CCCCCCCEGGGGGGGGGGGGGFFGGGGGGGGGGGGGGGGGFGGGGGGGGG8FGGGGGFGGGGGGGGGGGGGGDGGGGGGGGGGGGFFG=BGGGGGGFGFGEGGGGGFGGGGGGGGGGGGGGGGGGGGGGGGGGGGG=,?FGGGFGGG?FFGBDEFF,D:=DGFFGEDDEGFGFDEGGFGGGFGCFF9=FFDFGGGECGFFGFGFGF5@=GFG*=,:=?CAAD4=525)8DF230>=>6=EE8033).);C3@<>>1F9B32::,0</32:??FA?243(((-7,(.-)8>?718().0-/9
@M03364:396:000000000-C9LGT:1:1101:22289:6746 2:N:0:10
GGACTACAGGGGTATCTAATCCTGTTTGCTCCCCACGCTTTCGTGCCTCAGTGTCAGTTACAGTCCAGAAAGCCGCCTTCGCTACTGGTGTTCCTCCTAATATCTACGCATTTCACCGCTACACTAGGAATTCCACTTTCCTCTCCTGCACTCAAGTTTCCCAGTTTCAAGAGCTTACTACGGTTGAGCCGTAGCCTTTCACTCCTGACTTACGAAACCACCTACGCACCCTTTACGCCCAGTACATCCGGATACCGCTAGCCCCCTACGTTTTCCCCCGGCTGCTGGCCCGTAGTTCTCC
+
CCCCCGGGGGGGGGGGGGFGGGGGGGGGGGGGGGGGGGGGGGGGGGGGGGGGGGGGGEFGGGGGGGGGGGGGGGGGGGGGGGGGGGGGFGGGGGGGGGGGGGGGGGGGGGGGGGGGGGGGGGGGGGGGGGGGGGGGGGGGGGGFGGGGGFGFFBGFFGGGGGFGGGGGGGGGBGBFGFGFGGCFEG>8DF8CDGGGGGGE,;;AFFF<EFEG65*1<=FECGF2:*53:DDFBEEC9@EF*27;07<CFG)/:;.6>9169;F=GG):?67((-)53*4,46(4::)(3(-((-47*0)2:
@M03364:396:000000000-C9LGT:1:1101:22703:6749 2:N:0:10
GGACTACAGGGGTATCTAATCCTGTTCGCTCCCCACGCTTTCGCTCCTCAGCGTCAGTAACGGCCCAGAGACCTGCCTTCGCCATTGGTGTTCTTCCCGATATCTACACATTCCACCGTTACACCGGGAATTCCATTCTCCCCTACCGCACTCAAGCCCGCCCGTACCCGGCGCGGATCCACCCTTAAGCGATGGACTTTCACACCGGCCGCGACGAACCGCCTACGAGCCCTTTACGCCCAATAAATCCGGAAAACGCTTGCACCCTACGTCTTGCCGCGGCTGCTGGCACGTGGTTGGC
+
CC<CCGGGGFGGGCGGGGGGGGGGGGGGGEGFGGGGDGGGGGGG7CFEFG8FEGGDFFFFEGEECFGFGGGCFGD<FGGFGGGGGAGG6FGCFGGAFGGGEGGF8EFGGGGGG,;FEE>+@CFEEGCGG+?:FA;,@FGFDFD9DG?@EEGAF5=DAC8C>FBDC7EE?C8*9C495?GFFFC*=9F4FA*:C5EFG9CEF)??9>5>(1,2,<E(>9EC>CB1(0(0,732((5)),;C83::626)9*13((-2@>1((,2<GCD(,.(433-))3(((,,(44:)464<:(,)081<0
@M03364:396:000000000-C9LGT:1:1101:19881:6761 2:N:0:10
GGACTACTCGGGTTTCTAATCCTGTTTGCTCCCCACGCTTTCGCGCCTCAGCGTCAGTTGTCGTCCAGCAAGCCGCCTTCGCCACTGGTGTTCCTCCTAATATCTACGCATTTCACCGCTACACTAGGAATTCCGCTTGCCTCTCCGATACTCAAGGGATGCAGTTTTGAAAGCAGTTCCGGGGTTGAGCCCCGGCATTTCACTCCCAACTTGCCTCTCCGCCTACACGCCCTTTACACCCAGTAAATCCGGACCACGCTTGCACCCTACGTATTACCGCGGCTGCTGGCACGTAGTTAGC
+
CCCCCGGGGGGGGGGGGGGGGGGGGGGGGGGGGGGGGGGGGGGGGGGGGGGGGGGGGGGGGGGGGGGGGGGGGGGGGGGGGGGGGGGGFGGGGGGGGGGFGFGGFGGGGGGGGGGGGGGGGGGGGFFGFGGGGGGGGGGGGGGFGGG6=?GFGFGF:@CGGGFGGCFGGGGFFGFGGFGGGGGGGGGEFFGGDGGGCGGDGCG?8AF33DFF3@8<4;EG@GFFFG@A;CD>F<?)6)CFG6?F7:<4FGD>091:FF>B?BG<*;C61<?:?4:::F:;7>>2(42:??(4:8(074):>
@M03364:396:000000000-C9LGT:1:1101:18737:6808 2:N:0:10
GGACTACCGGGGTATCTAATCCTGTTCGCTCCCCTAGCTTTCGCGCCTCAGCGTCAGTCGTGGCCCAGAAGGCCGCCTTCGCCACCGGTGTTCTTCCCGATATCTGCGCATTCCACCGCTACACCGGGAATTCCGCCTTCCCCTGCCAGACTCAAGCCGGCCGGTATCGGGCGCGGACGGGGGTTGAGCCCCCGGATTTGACTCCCGACCAGGCTGGCCGCCTACGCGCCCTTTACGCCCAATGCATCCGGATAACCGTTGCCCCCCACGTATTACCCCGGCCGCTGGCACGCAGTTTGCC
+
CCCCCGGGGGGGG@GGGGGGGGGGGGGGGGGGGGGFGGGGGGGGGGGGGGGGGGGGGFGGFCGGGGGG@FGGGGGGGGGGGGGGGGGGFFFGGGGGGGGFGGGGGGGGGGGGGGGGGGGGGGGGGGGFGEGGGGGGGEGGGGGFFGG6EFGFGFGFGGEGGGFDF7/?:5C*8:1D*=855=DED5,.?EFGGGG*98@?E<<:CF537D07:F;(1,;=;C0-414)-)((,46>03EE8222)6<<45)(((63)((--(<3FE)(((-(-5))6+--36(-12-4:(81((-7**-0C
@M03364:396:000000000-C9LGT:1:1101:14272:6811 2:N:0:10
GGACTACTGGGGTTTCTAATCCTGTTCGATACCCGCACTTTCGAGCTTAAGCGTCAGTAACGCTCCCGTCAGCTGCCTTCGCAATCGGAGTTCTTCGTCATATCTAAGCATTTCACCGCTACACGACGAATTCCGCCAACGTTGTGCGCACTCAAGACCGTCAGTTCGCGCTGCAGTTCAGAGGTTGAGCCCCTACATTTCACAACACGCTTGACAGCCGGCCTGTGCTCCCTTTAAACCCAATACATCCGGATCACGCCCGGACCTTCCGTATTCCCGCGGCTTCTTGCCCGGATTGAGC
+
CCCCCGGGGGGGGGGGGGGGGGGGGGGGGGGGGGGGGGGGGGGDFGCFFFGGGGGGGGGGGGGGGGGGGGGGGGGGGGGGGGGGGGGG7CFGGGGGGGCFGFGGGF?FGGGGGGGGGGGGGGGGGDGGGGGGGGGGGF8FGFFDDEGGGEGAGFGFAGCCCFEGGGGGGGGGFG2CCFGGG:CGGG=(;BCGDGCF<FFGGFGFCDFD;D@E0)AC==GC6DB3(349)::??A?<:<GGG??:6)5<B<99:<,3<3(339*-7E<38???07>))<43(4((((.).)(860()0))29
@M03364:396:000000000-C9LGT:1:1101:13375:6815 2:N:0:10
GGACTACCAGGGTTTCTAATCCTGTTCGCTACCCATGCTTTCGCTCCTCAGCGTCAGTTACTGCCCAGAGACCCGCCTTCGCCACCGGTGTTCCTCCTGATATCTGCGCATTTCACCGCTACACCAGGAATTCCAGTCTCCCCTACAGTACTCAAGTTATGCCCGTATCGCCTGCACGCCCGGAGTTAAGCCCCGGAATTTCACAGACGACGCGCCAAACCACCTCCGAGCTCTTTACGCCCAGTAATTCCGGACCACGCTTCCCCCCTCCGTATTACCGCCGCTGCTGGCACGTAGTT
+
CCCCCGGGGGGGGGGGGGGGGGGGGGGGGGGGGGGGGGGGGGGGGGGGGGGGGGGGGGGGGGGGGGGGGGGGGGGGGGGGGGGGGGGGGGGGGGGGGGGGGGGGGGGGGGGGGGGGGGGDGGGGGGGGFGGGGGGGGGGGGGGFGFEFGFGEGBDFDFAFGGFGGGGGGGGGA7=C<:CGGGGCEGD;B3EGGGGGD5DG:C;@@AAD=45>30*6)(:E6*2;D268299(2<<4)68CGF?F<4<2@FGF>39(<84941*5F67390804(32)<.,-(41(((),(4,5?())06
@M03364:396:000000000-C9LGT:1:1101:4183:6843 2:N:0:10
GGACTACTGGGGTATCTAATCCTGTTCGCTCCCCACGCTTTCGCTCCTCAGCGTCAGTAACGGCCCAGAGACCTGCCTTCGCCATTGGTGTTCTTCCCGATATCTACACATTCCACCGTTACACCGGGAATTCCAGTCTCCCCTACCGCACTCAAGCCCGCCCGTACCCGGCGCGGATCCACCGTTAAGCGATGGACTTTCACACCGGACGCGCCGAACCGCCTACGAGCCCTTTACGCCCAATCAATCCGGATCACGCTTGCACCCTACGTCTTCCCGCGGCTGCTGGCACGTCGTTCGC
+
CCCCCGGGGGGGEGGGGGFGGGGGGGGGGGGGGGGGGGGGGGGGGGGGGGGGGGGGGGGGGGGGGGGGGGGGGGGGGGGGGGGGGGGGGGGGGGGFFGEEFGGGGGGGGGGGGFFGGGGGGGGGGGGG7FFGGGG9EFFGFDEF=FGEG>FFGB+6FFFCGGFGG7ECGEEG>FBG5)=C9CGCGG83CFE*;E8*;EGFG?G3FED99D;E0):656CEFGFF6C<)4D;?FF?)6:GGGF(:),)-@FC08?>0F?F:<:E)9FG?3?::(:?)6;<B1>FB(47>>?05(4(00.(*9
@M03364:396:000000000-C9LGT:1:1101:19016:6852 2:N:0:10
GGACTACTGGGGTATCTAATCCTATTTGCTCCCCACGCTTTCGTGCCTCAGCGTCAGGTACAGGCCAGGCGGCCGCCTTCGCCGCTGGTGTTCTTCCACATCTCTACGCATTTTACCGCTACACATGGAGTTCCACCGCCCTCTCCTGTCCTCAAGCCGTGCAGTTTCCAAAGCCTGAACCGGTTGAGCCGGTCCCTTTTACTTCAGACTTTCCCAGCCGCCTGCGCACCCTTTACGCCCAATCCTTCCGTATACCGCTTGCCCCCTACGTATTTCCCCCGCTGCGTGCCCGTTGTTCAGC
+
CCCCCGGGGGGGGGGGGGGEGGGCFGGGGGGGGGFGGGGGGGGGGGGGGGGGGGGGG<F9FEGAGFGGFFGGGGGGGGGFGGG>CCFGEFGGGGGGGGGGGGFGFGGGCEFGFGGGGGGGGGCF,@FG>FGGGGGGDFGEGGGFGGGGGFGFCE9AFGGEEGFCFGGFGFGGFGCGGFDGGGGFEE,06<?D7C5ECFGFE7?)@@F3=F5+90>@GDG59GDDD*9)29<1<2).2:EE5(.4)-69FG24734<)-36<4<)9:)(((,).5).6+((44(,4(,48(4(((-0>4)*2
@M03364:396:000000000-C9LGT:1:1101:18981:6854 2:N:0:10
GGACTACTAGGGTTTCTAATCCTGTTTGCTCCCCACGCTTTCGAGCCTCAGCGTCAGTTACAGTCCAGAGAATCGCCTTCGCCACTGGTGTTCTTCCTAATCTCTACGCATTTCACCGCTACACTAGGAATTCCCTTCTCCTCTCCTGCACTCTAGACTTCCAGTTTGAAATGCAGCACTCAGGTTAAGCCCGAGTATTTCACATCTCACTTAAAAATCCGCCTACGCTCCCTTTACGCCCCGTAAATCCGGACAACGCTCGCCCCCTACGTCTTCCCGCGGCTGCTTGCACGTAGTTCGC
+
CCCCCGGGGGGGGGGGGGGGGGGGGGGGGGGGGGGGGGGGGGGCFGGGGGGGGGGGGEFGGGGGGGGGGGGFGGGGGGGGGGGGGGGGFGGGGGGGGGGGGGGGGFGGGGGGGGFGGGGGGGFGGGGGGGGGGGGEGGGGGGGFGGGGGFGEGBCF,EGGGGFGGGGGGGGGFFEGGFGFGCGFFGC5DFFFDEE@CGGGGFGFFFFC7DFGF+,:DCGGBGFDFE=EADFF=EFEE?GEF(8@5;?<FGG>@B03A29D?929*2>B66:8(.864;(444911?3-8?)5:6()0*67C
@M03364:396:000000000-C9LGT:1:1101:18403:6855 2:N:0:10
GGACTACTGGGGGTATCTAATCCTGTTTGCTCCCCACGCTTTCGCACCTCAGCGTCAGTAATGGTCCAGTGAGCCGCCTTCGCCACTGGTGTTCCTCCGAATATCTACGAATTTCACCTCTCCACTCGGAATTCCCCTCACCTCTACCATACTCAAGACTTCCAGTATCAAAGGCAGTTCCGGGGTTGAGCCCCGGGATTTCACCCCTGACTTAAAAGTCCGCCTACGTTCGCTTTACGCCCAGTAAATCCGCACACCGCCACCCCCCTTCGTATTACCGCCGCTGCTGGACCGACGTCGC
+
CCCCCGGGGGGGGGGEGGG@FGGFFGGGGGGGGGFGGGGGGGGFGEFF@FEFGGGE7@FGAFGEFGFFGGGGFGGGGGG:F7FF,FGG8EEF:FGFGGGGFGGGGG,EF7:F7EFCFGFGG<DAGDGGBF7F<FE<DFG,EF,@8@E@==F=9DFD>DFF>FFGDG8DFGG,=88=EFCFGGG+8@*)33<DGGGGG8>6<@CC4;A=(0>F*4=8@C@FE5;03*()/*/(,;?(9>*=C;187<B9*:C(,-39)336(3/8DCD93(.14.:7)<64-(30-(2)52(4:;()7)())
@M03364:396:000000000-C9LGT:1:1101:25684:6862 2:N:0:10
GGACTACCGGGGTTTCTAATCCTGTTCGCTCCCCACGCTTTCGCTCCTCAGCGTCAGTAACGGCCCAGAGACCTGCCTTCGCCATTGGTGTTCTTCCCGATATCTACACATTCCACCGTTACACCGGGAATTCCAGTCTCCCCTACCGCCCTCAAGCCCGCCCGTACCCGGCGCGGATCCCCCGTTGAGCGATGGACTTTCACACCGGCCGCCATGAACCGCCTCCGAGCCCGTTCAGCCCAATAATTCCGGGCCACGCTTGCACCCTACGTACTCCCGCGACTACCGGCCCGTCATTTGG
+
CCCCCGGGGGGFFGGGGGCFFFCCFFGGGFEGGGGGGGGGGGGE:F@8CEEEGGGGCF<FGGGGGGGF,C,AD,EEEAB<?BF7C<FGGGGGGGDFC,?FFFGCGAE,?=FAAAAEEC4=8BDFF=F:CBFGFD:<=,3E,=@D+D=C>*8)38+;,+514559@*:>D7E>4:>G:886*3/=EG*6;,:7C7EF6E<E9<05F559014*(7*)2)2:(76(-*(0-9239>0:(4:;:8(,))).8C2((-(,.-2(42;)20*((,3,),,)4*(1((((((,((-((,4()0*.:*
@M03364:396:000000000-C9LGT:1:1101:16357:6873 2:N:0:10
GGACTACCGGGGTATCTAATCCTGTTTGCTCCCCACGCTTTCGAGCCTCAGCGTCAGTTACAGTCCAGAGAATCGCCTTCGCCACTGGTGTTCTTCCTAATCTCTACGCATTTCACCGCTACACTAGGAATTCCATTCTCCTCTCCTGCACTCTAGCCTTCCAGTTTGAAATGCAGCACCCAAGTTGAGCCCGGGTATTTCACATCTCACTTACCAGTCCGCCTACGCTCCCTTTACGCCCAGTAATTCCGGACAACGCTCGCCCCCTACGTATTACCGCGGCTGCTGGCACGTTGTTAGC
+
CACCCGFGGGGGGEGGGGGGGGGGGGGGGGGGGGGGGGGGGGGFGGGGGGGGGGGDGFFGGFGFGGGGEG8<EFGGGGGGGGGGGGGGEGGGGGGGGGGGGGGGGGGFGGGGGGFGGGGGGGGGGGGGEFFGGG8FFGFGGGGFGF94DDGFGFFF,@EGFFFGGG8@F=FAFGE7,*@FEDFCFGC7AFGGGGG9CEF::*@A7A?**=CF;05*2:DC=DDAA?@EFDFFFEECFDGGF(3;1?))1;F(311(8267:9>3*8C;::343.74<E4-(-(-4:?:?:33:((07))2:
@M03364:396:000000000-C9LGT:1:1101:22076:6883 2:N:0:10
GGACTACTGGGGTATCTAATCCTGTTCGCTCCCCACGCTTTCGCACCTCAGCGTCAGTGACGGCCCAGCAAGCTGCCTTCGCCATCGGTGTTCTTCCATATATCTGCGCATTCCACCGCTACACATGGAATTCCACTTGCCCCTACCGCACTCGAGACGCCCCGTTCGGAACCCGGCCGGGGGGTGAGCCCTCGGGTTAGAGGTTCCGCTTAGACATCCGCCTACCCGCGCCTTACGCCCAATGAATCCGGATAACGCTCGCCCCCTACGGTTTCTCCCGGCTGCTTGCCGGTTGTGATCC
+
CCCCCGGGGGGGGGGGGGGGGGGGGGGGGGGGGGGGGGGGGGGGDGGGGGGGGGGGGGGCGGGGGGGGGF8FGGGGGGGGGGGEEFGG:FCEGCGGGFEGGGGGGGGGGGGGGGGGGGGGGGGGFFGGFGFGGGGGGEDGGGGFGGGDGBGBFDGF,C>6EG*=FF9BEE*@CGA?5@?E=EG*:C13FFG*9CEGGEFFC20.997:?305)*3)2,8*(92(4*4.,/3(43,38?CC881:4<)6F5<(40)504((,4/3DE5(4,(((4:).+.((-,-:2)5::(,-(-))1)00
@M03364:396:000000000-C9LGT:1:1101:10250:6885 2:N:0:10
GGACTACCCGGGTATCTAATCCTGTTCGCTCCCCTAGCTTTCGCGCCTCAGCGTCAGTCGTGGCCCAGAAGGCCGCCTTCGCCACCGGTGTTCTTCCCGATATCTGCGCATTCCACCGCTACACCGGGAATTCCGCCTTCCCCTACCAAACTCAAGCCCGCCGGTATCGGGAGCGGCCGGGGGTTGGGCCCCCGCATTTGACTCCCGACCTAGCGGGCCGCCTCCTAGCGCTTTACGCCCAATGCACCCGCATACGGCTCGCCCCCTCCGGATTACCGCTGCGGCCTGCCAGTTGTTCGCC
+
CCCCCFGGGGGGGD@F<CFGGCGAFGGGGGGGGGGGGGGCGGGEGDGGGGGGEFEDGGGGGEGGGGGGGGGFGGFGGGGGGGGGGFECFFFGGGGGGGGGGDB9E;FEEECGGGFGGGGGGEFGGGDEGGGFGCCCC39,5CFFGGGC6;FE900?CEFGEGFGGD=,A=E*:F@GGDGDG=72:8C688EGDGG59CGG+)26*8>:1C>E)9*,>1*54C0(4*)8759:(1668BEE*(47/6-3>D)4(43(.---,7/:CE<223(-4:2..*4(-,,(-,,(((.))).07/6)9
@M03364:396:000000000-C9LGT:1:1101:27263:6894 2:N:0:10
GGACTACAGGGGTATCTAATCCTGTTTGCTCCCCACGCTTTCGAGCCTCAGCGTCAGTTACAGTCCAGAGAAGCGCCTTCGCCACTGGTGTTCTTCCTAATCTCTACGCATTTCACCGCTACACTAGGAATTCCCTTCTCCTCTCCTGCACTCTAGACTTCCAGTTTGAAATGCAGCACTCAGGTTAAGCCCGAGTATTTCACATCTCACTTAAAAATCCGCCTACGCTCCCTTTACGCCCAGTAAATCCGGACAACGCTCGCCACCTACGTATTACCGCGGCTGCTGGCACGTATTCTGC
+
CCCCCGGGGGGGGGGGGGGGGGGGGGGGGGGGGGGGGGGGGGGGGGGGGGGGGGGGGGGGGFGGGGGGGGGFGGGGGGGGGGGGGGGGFGGGGGGGGGFGGGGGGGGGGGGGGGGGGGGGGEGGGGGGGFGGGGGGGGGGGGGFGGGGGFGFED9D=EGFDGFGGGGGFFGGDDFGGFGGGFF3EGADDEGGGGGGFGGGGCGFGFFFEFEG*+73@CFGFGAFDD9>5D>BFEF*>@GGGDBEA?3?ADD;@@(6FF9,61B;3EG<3>?8)55-6@8147>B>B:0::(5??4*0*)22
@M03364:396:000000000-C9LGT:1:1101:16612:6897 2:N:0:10
GGACTACTGGGGTTTCTAATCCTGTTCGCTCCCCACGCTTTCGCTCCTCAGCGTCAGTAACGGCCCAGAGACCTGCCTTCGCCATTGGTGTTCTTCCCGATATCTACACATTCCACCGTTACACCGGGAATTCCAGTCTCCCCTACCGCACTCAAGCCCGCCCGTACCCGGCGCGGATCCACCGTTAAGCGATGGACTTTCACACCGGACGCGCCGAACCGCCTACGAGCCCTTTACGCCCAATAAATCCGGATAACCCTTGCCCCCTACGTATTCCCGCGGCTGCTGGCCGGCAGTCAGC
+
CCCCCGGGGGGGGGGGGGFGGGGGGGGGGGGGGGGGGGGGGGDGGGGGGGGGGGGGGGGFGGGGGGGGFFFGGGGGGGGGGGGGGFGGFFGGGGGGGGGGGGGGGGGGGGGGGGGGGGGGGGGGGGGGGGGGGGCFGG9FGGGFGGGGG>FAFD+0C@FEGGFGGEGEFGGGEGFG7?EF6CC:8E76FFC8FEG6FGGGG3FEGFE9>GFGF3*-17E=1CB4(;4)->>FF74)6:EEG018F)-:FGGF0((-/(((.2C(>FG3881..54)6@:6(4424:)3:?(((((.8))27
@M03364:396:000000000-C9LGT:1:1101:23316:6937 2:N:0:10
GGACTACAGGGGTATCTAATCCTGTTCGCTCCCCTAGCTTTCGCGCCTCAGCGTCAGTCGTGGCCCAGAAGGCCGCCTTCGCCACCGGTGTTCTTCCCGATATCTGCGCATTTCACCGCTACACCGGGAATTCCGCCTTCCCCTGCCAGACTCAAGCCGGCCGGTATCCGGAGCGGACGGGGGTTGGGCGCCCGGATTTTCCTCCCGACCCGGCCGGCGCACTACCCGTGCTTTACGCCCCATGAATCCGGAGCTCGCTTGGCCCCCACGTCTTACTGCGGCTGCTAGCTCGCAGTTTGCC
+
CCCCCGGGFGCGGGGFGGFGFGGFFFGGDGGGGG89CFGGGGGG7FFGFFGGGGGG>CF,6@F>FGGFF8CEFGGGGGGGGGGGGGGGEFGGG,EEE8:CECCAF,?:>EGG,@AFGDGGGEDFF@CE7FGFDGFGG+0CFDEFFGB3>;<57)CA3**4>FA9<>C;,:=1:F()*.***:C:EEG(0*/7DEG71*<++.3.2870,9(*-)22C0**(1()(*()(*(--64641*214(,0).46)1(,((5.(((-(<3*:),,(((,()))+.-,(,10,..2).1(,(.*1)0*
@M03364:396:000000000-C9LGT:1:1101:18175:6961 2:N:0:10
GGACTACAAGGGTATCTAATCCTATTTGCTCCCCACGCTTTCGTGCCTCAGCGTCAGGTACAGGCCAGGCGGCCGCCTTCGCCGCTGGTGTTCTTCCACATCTCTACGCATTTTACCGCTACACATGGAGTTCCACCGCCCTCTCCTGTCCTCAAGCCGTGCAGTTTCCAAAGCCTGAACCGGTTGAGCCGGTCCCTTTTACTTCAGACTTGCACAGCCGCCTGCGCCCCCTTTACGCCCAATCATTCCGTATAACGCTTGCCACCTACGTATTACCCCGGCTGCTGGCACGTGGTGTGGC
+
CCCCCGGGGGGGGGGGGGGGGGGFGGGGGGGGGGGGGGGGGGGGGGGGGGGGGGGGGFGGGGGGGGGGGGGGGGGGGGGGGGGGGGGGFGGGGGGGGGGGGGGGGGGGGGGGGGGGGGGGGGGGEGGGFFGGGGGGGEGGGGGFGGGGGFGEFEC?GGGCGGFGFGGGGGGFFF@;95,<CEGFGG:;FFEGCEGGFGGGFEC?FFFEFF9CC;EEG@GC;G16=*4)-749:?):2?GG58(3)6<AFG*.484>B948232)9C*488,2).)--+--46(2875:3.8?,(,7))(*1
@M03364:396:000000000-C9LGT:1:1101:20500:6970 2:N:0:10
GGACTACTGGGGTTTCTAATCCTGTTCGCTCCCCACGCTTTCGCTCCTCAGCGTCAGTAACGGCCCAGAGACCTGCCTTCGCCATTGGTGTTCTTCCCGATATCTACACATTCCACCGTTACACCGGGAATTCCAGTCTCCCCTACCACACTCAAGCCCGCCCGTACCCGGCGCGGATCCACCGTTAAGCGATGGACTTTCACACCGGACGCGACGAACCGCCTACGAGCCCTTTAAGCCCAATAAATCCGGATAACGCTTGCACCCTACGTCTTACCGCCGCTGCATGCCCGTGCGTAGC
+
CCCCCGGGGGGGECGGGFEGGGGGGGGGGGGGGGGGGGGGGGGGGGGGGGGGGGGGGGGGGGGGGGGGGGFGGGGGGGGGGGGGDFGGGGGGGGGGGGGGGGEGFFGGGGGGGGGGGGGDCEFGGDGGGG8FGE8CFFFGGFCFGGF,@*@DFDGFGGFGGGFG<87EFG>E9CAG*:C==88BCGGFFF**>EEGGFG7+)56DBD0,92:()*4)4CEBGF0(24045918<D4)6CGE:?04):<FFD((-1)981(-(*.0AD0?:2((((-:64-(-401(()-)4(-1()).(11
@M03364:396:000000000-C9LGT:1:1101:14555:6974 2:N:0:10
GGACTACTCGGGTATCTAATCCTATTTGCTCCCCACGCTTTCGTACTTCAGCGTCAGTTGCAGACCAGGCGACCGCCTTCGCCACCGGTGTTCTTCCATATATCTACGCATTTTACCGCTACACATGGAGTTCCACCGCCCTCTCCTGTCCTCAAGCCGTGCAGTTTCCAAAGCCTGAACCGGTTGAGCCGGTCCCTTTTACTTCAGCCTTGCACAGCCGCCTGCGCACCCTTTACGCCCAATCATTCCGGATAACGCTCGCCACCTACGTATTACCCCGGCTGTCTGCACGTGGTTCGCC
+
CCCCCGGGGGGGGGGGGGGGGGGFGGGGGGGGGGGGGGGGGGGGGGFGGGGGGGGGGEGGGGGGGGGGGGCGGGGGGGGGGGGGGFGG@@FGFGFGGGGGGGFGFCGGGEGGFGFFGGGGGGGGGCEEEFGGFGFGGGGGGGGFGGGDFD@;FEGDGGEGEGFFFCF9CFFFFGFGG5@FGGGCEEF;FG>C7CEGGGGG<>;8CFF*>F:F@4F3FFGGBGFDD=:247:?:8:<BFGG5(,4?A2<?4)-82<?326(442-9C48B?:)6229<66(91((()).:2?:1((0.*49D
@M03364:396:000000000-C9LGT:1:1101:25901:6990 2:N:0:10
GGACTACTGGGGTTTCTAATCCTGTTCGCTCCCCACGCTTTCGCTCCTCAGCGTCAGTAACGGCCCAGAGACCTGCCTTCGCCATTGGTGTTCTTCCCGATATCTACACATTCCACCGTTACACCGGGAATTCCAGTCTCCCCTACCGCACTCCAGCCCGCCGGTATCGGAGGCTCGCCGGGGTTGGGCCCCGGGCTTTTCCCTCCGGCCTAACGGGCCGCCTACCCGCGCTTTACGCCCAATGCATCCGGATAAAGCCCGCCCCCCACGCATTTCCCCCGGCGCTAGCGCGGCACTTGCC
+
CCCCCGGGGGGGGGGGGGGGGGGGGGGGGGGGGGGGGGGGGGGGGGGGGGGGGGGGGFFFGGGGGGGGDGCEF@FGGGGGGGGGEFFGGGGGGGFEFGGEGGGGGGG9FGGGEFGGGGEDGGGGGGGGGGGGGGG9=ADGGFGFGGGGGDGFFBGFGDEGGG5CFEGGEGGGFG=GCBG5:CD::8*45CGD5C=79;FG7.A9CB)(-9:63>/(93E59D((.*,0()4(-4)636EG*3(,)6446/1(40))/6((((14C5)(4(((-(-).0((,((-40(-:(-(((()0)-:C
@M03364:396:000000000-C9LGT:1:1101:5266:7006 2:N:0:10
GGACTACAAGGGTTTCTAATCCTGTTTGCTCCCCACGCTTTCGCGCCTCAGCGTCAGTAATGGTCCAGTTGGCCGCCTTCGCCACCGGTGTTCTTGCGAATATCTACGAATTTCACCTCTACACTCGCAGTTCCACCAACCTCTACCATACTCAAGCGTCCCAGTATCGAAGGCCATTCTGTGGTTGAGCCACAGGCTTTCACCCCCGACTTAAAACGCCGCCTACGCGCCCTTTACGCCCAGTGATTCCGCGCAACGCTAGCCCCCTCCGTATTACCGCGGCTGCTGGCACGCAGTTGGC
+
CCCCCGGEEGGGEFGGGGGGGGGGGGGGGGGGGGGGGGGGGGGGGGGGGGGGGGGGGGGCFGGEFGGGGFGGGGGGGGGFGGGGGGGGGGGGGGGGGGGGGCFGGGGGGGGGGGGGGGGGGGGGGECBB@FGFGGGGEFGGGGFDGF8>;FFGF8?FEAEGGFFGCGGGGGGFGF6FFGFGFGGGGG@FCF*;FGGGGGGGEG3;BF>9D@C*+,*26EE>GFFFCD59GFFF0>99(/?E??F*)-6@C*-39B(5(7(((3:FGDB039:(37)<F:B017(484:?6(50,-00*)27
@M03364:396:000000000-C9LGT:1:1101:26024:7016 2:N:0:10
GGACTACAGGGGTATCTAATCCTGTTCGATACCCGCACTTTCGAGCTTAAGCGTCAGTGGCGCTCCCGTCAGCTGCCTTCGCAATCGGAGTTCTTCGTCATATCTAAGCATTTCACCGCTACACGACAAATTCCGCCAACGTTGTGCGTACTCAAGACCGTCAGTTCGCGCTGCAGTGCAGAGGTTGAGCCTCTACATTTCACAACACGCTTGACAGCCGGCCTGTGCTCCCTTTCAACCCAATAAATCCGGATCACGCCCGGACCTTCCGTATTACCGCGGCTGCTGGCACGTATTTCGC
+
CCCCCGGGGFEGGGGGGGGGGGGGGGGGGGGGGGGGGGGGGGGGGGGGGGGGGGGGGGGGGGGGGGGGGGGGGGGGGGGGGGGGGGGGBFGGGGGGGGGGGGGGGFGGGGGGFGGGGGGGGGFGGDEFFGGGGGGGG+CFEFFDGDGEGAGFGEDFDGGGEGFGGFGGGGGGFGFGGFGGG9C<DGD=FGGGGGGGGGGGGFG?FFFFDGFGF)>)>?FEBGFF@?=FCC;B7A?FFBGGGBB8)54:FGCBB?9BF1<6>>C,7C22548?B::).342169BBF0::1(,13,*//.29
@M03364:396:000000000-C9LGT:1:1101:13719:7018 2:N:0:10
GGACTACTGGGGTTTCTAATCCTGTTTGCTCCCCACGCTTTCGAGCCTCAGCGTCAGTTACAGTCCAGTAAGCCGCCTTCGCCACTGGTGTTCCTCCTAATATCTACGCATTTCACCGCTACACTCGGAATTCCACTCTCCTCTCCTGCACTCAGGTTTCCCAGTTTCAAAGGCTTACTACGGTTGAGCCGTAGCCTTTCACCTCTGACTTAAGAACCCACCTCCGCACCCTTTACGCCCCGTCATTCCGGATACCGCTAGCCCCCTACGTATTACCCCGGCTGCTGGCCCTATGTTCGCC
+
CCCC@<FFGGGGGFEFGGAFFG9EFGFGGDCEDFFGGGCGGGC<8;CGFCFGEE@@@CEEGGGGGGGGGGAEGFFGG>F@FCFGGGGGCFGGGGFGGGEGGGGGGCFFGGGFGGFGGCGDEG9ED,?FGGGGFGGGGF88==47=FG?FFGDE=+;CE=ADG?FDFFA,,;EDGFFFFGCGED3BC@86<:=+@DFGFFCEEGFF9>5AC@,91,1*78*0;@4>*-8/)65@>6@@0:<*680.6?<FG3(,/)).-4(2761CEC(4:<)62)-6+44;9,367,43(,(.).11/4)/
@M03364:396:000000000-C9LGT:1:1101:25791:7027 2:N:0:10
GGACTACAAGGGTATCTAATCCTGTTCGCTCCCCACGCTTTCGCTCCTCAGCGTCAGTAACGGCCCAGAGACCTGCCTTCGCCATTGGTGTTCTTCCCGATATCTACACATTCCACCGTTACACCGGGAATTCCAGTCTCCCCTACCGCACTCCAGCCCGCCCGTACCCGGCGCAGATCCACCGTTAGGCGATGGACTTTCACACCGGACGCGACGAACCGCCTACGAGCCCTTTACGCCCAATAAATCCGGATCACGCTCGCACCCTACGTATTACCGCGGCTGCTTGCACGTACTTCGC
+
CCCCCGGFEGGGCGGGGGFGGGGGGGGGGGGGGGGGGGGGGGGGGGGGGGGGGGGGGFGGGGGGGGGGFGGGGGGGGGGGGGGGGGGGGGGGGGGGGGGGGDEGGGGGGGGGGGGGGGGDGGGGGGGGEEGGFFFGGFGGGGGFGGG+BDGF8=FFGGGGGGFGGGGGGGGGFGFG56CFFFGGGG*6AFE7DGGFGGFCFCE);B>@0D479)8296EGBGF?FG?;:<6?74:AFFGEGF6:/44:FGG>(22<?(41:0837>D:1:,()-.-.342420((,)).4721...)*)17
@M03364:396:000000000-C9LGT:1:1101:22451:7038 2:N:0:10
GGACTACTAGGGTATCTAATCCTATTTGCTCCCCACGCTTTCGTGCCTCAGCGTCAGGTACAGGCCAGGCGGCCGCCTTCGCCGCTGGTGTTCTTCCACATCTCTACGCATTTTACCGCTACACATGGAGTTCCACCGCCCTCTCCTGTCCTCAAGCCGTGCAGTTTCCAAAGCCTGAACCGGTTGGGCCGGTCCCTTTTACTTCAGACTTGCACAGCCGCCTGCGCCCCCTTTACGCCCAATCATTCCGCATAACCCTTGCCACCTACGTCTTACCCCGGCTGCTTGCCCGTAGTTCACC
+
CCCCCGGGGGGGGGGGGGGGGGG9FGGGGGGGGGGGGGGGGGGGGGGGGGGGGGGGG<FGGGGGGGGGGGGGGGGGGGGGGGGGGGGGEGCEGGGGGGGGGGGGGGGGGGG7EFGGGGGGGGGGGFGGDCFGFGGGGCDFGGGFGGGFB?FEGFGAEFGC+@?FCEGGGGCCFGBFGFGGGGGGCE*8?<*??=EGCFGG?@9CG+@<;FEFE*C4<7F79D???*(01C7-8?2A<BGDE0,4)):AFG3(-49:)(.234<6CC*(.18(,4)-4+4-4;(4?>)247347(-8*1)*2
@M03364:396:000000000-C9LGT:1:1101:19513:7042 2:N:0:10
GGACTACCGGGGTATCTAATCCTGTTCGCTCCCCTAGCTTTCGCGCCTCAGCGTCAGTCATGGCCCAGAAGGCCGCCTTCGCCACCGGTGTTCTTCCCGATATCTACGCATTCCACCGCTACACATGGAGTTCCACTCTCCTCTTCTGCACTCAAGAATGACAGTTTCCGATGCAGTTCCACGGTTGAGCCGTGGGCTTTCACATCAGACTTATCATTCCGCCTGCGCTCGCTTTACGCCCAATAAATCCGGACAACGCTTGCCACCTACGTATTCCCGCGGCTGCTGGCACGTAGTCGGC
+
CCCCCGGGGGGGGGGGGGGGGGGGGGGGGGGGGGGGGGGGGGGGGGGGGGGGGGGGGGGGGGGGGGGGGGGGGGGGGGGGGGGGGFGGFFGGGGGGGGGGGGGGGGGGGGGGGGGGGGGGGGGGGGGGFGGGGGGGGGGGGGGFGGGGGFGFGDGFFEFGGGFGGGGGGGGGFGEGGFGGGFD:DEEBFFGGCEGGGGCGGFGEFFFFBGFD)+>?GFGFFGFFF;253C::0=?FFBE?E?B0?A.)=FG>?F(8>6>?:?E>CFF78B?:)-5)6<:1(49;>?)233,<?:4))*-1/
@M03364:396:000000000-C9LGT:1:1101:13539:7077 2:N:0:10
GGACTACACGGGTTTCTAATCCTGTTTGCTCCCCACGCTTTCGAGCCTCAGCGTCAGTTACAGTCCAGAGAATCGCCTTCGCCACTGGTGTTCTTCCTAATCTCTACGCATTTCACCGCTACACTAGGAATTCCATTCTCCTCTCCTGCACTCTAGACTTCCAGTTTGAAATGCAGCACCCAAGTTGAGCCCGGGTATTTCACATCTCACTTAAAAGTCCGCCTACGCTCCCTTTACGCCCAGTAAATCCGGACAACGCTCGCCACCTACGTATTACCGCGGCTGCTGGCACGTAGTTAGC
+
CCCCCGGGGGGGGGGGGGGGGGGGGGGGGGGGGGGGGGGGGGGGGGGGGGGGGGGGGFGGGGGGGGGGGGGFGGGGGGGGGGGGGFGGGGFGGGGGGGFFGGGGGGFGGGGGGGGGGGGGGGGGGGGGGGGGGGGGGF=FGFGFGGGGFFGEFEDF,EFGGGFGGGGGGGGGFGEGGFGGGGGFGGGEFFFGGGGGGGGGGEGFFFFFFGEG@<@:>CFGAGFFFFFA=G@BFEBEEFGFE=@FFC?EFGG@FF0=FFFDF@G;3?FBFF:8,<?).<8>>;>916:7>?7?F<4)86);2
@M03364:396:000000000-C9LGT:1:1101:26686:7082 2:N:0:10
GGACTACAGGGGTTTCTAATCCTGTTCGCTCCCCACGCTTTCGCTCCTCAGCGTCAGTAACGGACCAGAGGCCTGCCTTCGCCATTGGTGTTCTTCCCGATATCTACACATTCCACCGTTACACCGGGAATTCCAGTTCCCCCTACCGCACTTAAGACCGCCCGTATCCGACGCGGATCCACAGTTCAGCGTTGGACTTTCACCCCGCCCTCCAAGAACCGCCTACGCGCCCTTTACGCCCAATCACTCCGACTTACGCCTGCCCCCTACGTCTTACCGCAGCTGCTGGCCCGTACTCCGC
+
CCCCCGG8FFGE@@FFCFG9EDG,ECC@CFECDGGGGGGGFEEG7FE:@F,@FFEG7<,<6BF,@FGE,C,,:6DF8=FEBFEC=ABFG7ECE<EEGD=FFG=<44CBFGGG9BE?FE,0@FDFECCF>C,AEFFC@3+?3+@9FDFG=?7),*==,@=7@F9CG*,4,***31))4?CF44*,?C,<+8**2>/+7<<CG?+)*:5(()(2(0+)*(2A699<0*-),)39B7?92(2?EB((),(-/7*(-((.*,((,:51CEG(4::1.((-)3,-(,-((()),,3,(4()8*(/9
@M03364:396:000000000-C9LGT:1:1101:19762:7130 2:N:0:10
GGACTACTAGGGTATCTAATCCTGTTCGCTACCCATGCTTTCGAGCCTCAGCGTCAGTTGCAGACCAGAGAGCCGCCTTCGCCACTGGTGTTCTTCCATATATCTACGCATTCCACCGCTACACATGGAGTTCCACTCTCCTCTTCTGCACTCAAGAAAAACAGTTTCCGATGCAGTTCCTCGGTTAAGCCGAGGGCTTTCACATTAGACTTCTTTTTCCGCCTGCGCTCGCTTTACGCCCAATAAATCCGGACAACGCTTGCCACCTACGTCTTCCCGCGGCTGCTGGCACGTAGTTCGC
+
CCCCCGGFGG8FFFGGGEFGG9FGGFFGEGGGGGFFFFGGGAFFFG@FAFFFGGGDFGGGG@FEGFGGGGGEGFGDFFFGGGGGGGGGCFFGGGDFEF9AFCFGGGGGGGGGFGGFGGGDCFGF=BEFBEFGGGGGGGFGGDGBDGGFGFGBEDFF,@8,@FFFFGGGGDGGDFEGGFEF,==@CG@9BC?GDEGGGGGGG@AEGAFE*;AC41,*=68<9DFFD,6)25>>4=?CF<8<<3,5)7)5ADDFDB6:F;F?:?C0*<>??B::?(-))289(4-49:?7(32<?:.))1)*)
@M03364:396:000000000-C9LGT:1:1101:19002:7141 2:N:0:10
GGACTACTCGGGTATCTAATCCTGTTCGCTACCCATGCTTTCGAGCCTCAGCGTCAGTTGCAGACCAGAGAGCCGCCTTCGCCACTGGTGTTCTTCCATATATCTACGCATTCCACCGCTACACATGGAGTTCCACTCTCCTCTTCTACACTCAAGCAAAACAGTTTCCGATGCAATTCCTCGGTTCAGCCGAGGGCTTTCACATTAGGATTATGTTTCCGCCTGCGCTCGCTTTACGCCCAATCAATCCGGACAACGCTTGCCCCCTCAGTATTTCCGCGGCTGTTGGCCCAGAGTTTGC
+
CCC@CGGFFGGGG7EFFGAEDEF@E<FFGC8CFG?@FFGGGGGGCFEFF8EEEFFE@CE99,;EFGGF8C6B<FFGFGGGFEGEE8FGCFGGGFFFGFCFFDDGGCEGGGDEGDAGG8@DGEGG9B?@FGGGGGFG,4+8ADFF8BE,@=F*E)0;,,66@EFGGGGGGGC85CDAED8FE9+@CC+:?FGD67:@DEG7C62*+=+:*+1B*=,2=ADG@C@52,6)(/.31=;)468:<;=()))1:98(-2;?F;7?0(*4**990.4-)64.4+3396;>F()51741((10**)22
@M03364:396:000000000-C9LGT:1:1101:21259:7153 2:N:0:10
GGACTACAGGGGTTTCTAATCCTGTTTGCTCCCCACGCTTTCGAGCCTCAGCGTCAGTCATCGTCCAGCAAGCCGCCTTCGCCGCTGGTGTTCTTCCTAATCTCTACGCATTTCACCGCTACACTAGGAATTCCATTCTCCTCTCCTGCACTCTAGACTTCCAGTTTGAAATGCAGCACCCAAGTTGAGCCCGGGTATTTCACATCTCACTTAAAAGTCCGCCTACGCTCCCTTTACGCCCAGTCAATCCGGATAACGCTTGCCACCTACGTATTCCCGCGGCTGCTGGCCCGTCTTTCGC
+
CCCCCGGGGGGGGGGGGGCGGGGGGGGGGGGGGGGGGGGGGGGGGGGGGGGGGGGGGGGGGGGGGGGGGGFGGGGGGGGGGGGGGGGGFFGGGGGGGGDGGGGGGGGGGGGGGGGGGGGGGGGGGGGGGGGGGGGGGGGGGGGFGGGCGFGFC=FFFFGGGGFGGGGGGFGFFGFGGFGGGGFCFG@CFFGGGGGG>FGGGFGFDFFE8FFG=B?AG=FGFGFF@?5?>DFF@EFFFFGGG@DE*.9CFGD9<<(47<BFF?;?:?D0(4,..6>)6@4772,,((),,411;1())*)19
@M03364:396:000000000-C9LGT:1:1101:24833:7165 2:N:0:10
GGACTACAGGGGTATCTAATCCTGTTCGCTACCCATGCTTTCGAGCCTCAGCGTCAGTTGCAGACCAGAGAGCCGCCTTCGCCACTGGTGTTCTTCCATATATCTACGCATTCCACCGCTACACATGGAGTTCCACTCTCCTCTTCTGCACTCAAGAAAAACAGTTTCCGATGCAGTTCCTCGGTTAAGCCGAGGGCTTTCACATTAGACTTATTTTTCCGCCTGCGCTCGCTTTACGCCCAATAAATCCGGACCACGCTTGCCCCCTACGTATTACCGCGGCTGCTTGCCAGTGTTTAGC
+
CCCCCGGGGGGGGGGGGGGGGGGGGGGGGGGGGGGGGGGGGGGGGGGGGGGGGGGGDGGGGGGGGGGGGGGGGGGGGGGGGGGGGGGGFFGGGGGGGGGGGGGGGGGGGGGGGGGGGGGGGGGGGGGGFFGGGGGGGGGGGGGFGGG@EFFEGFFFFCFG=FDGGFFGGGGGFDDGGFGGGGGFEE<>CCGGGGGGGGGGGFGEGFFFCGEGEFGCFEFGFGFFF8>;9C>FF??.;6C<C??DF@;?FG<;:13:>?9BF?847AC((383).5)6<26>0499?))58,))5)/0))2:
@M03364:396:000000000-C9LGT:1:1101:14487:7232 2:N:0:10
GGACTACAGGGGTATCTAATCCTGTTCGCTCCCCTAGCTTTCGCGCCTCAGCGTCAGTCGTGGCCCAGAAGGCCGCCTTCGCCACCGGTGTTCTTCCCGATATCTGCGCATTCCACCGCTACACCGGGAATTCCGCCTTCCCCTGCCAGACTCAAGCCGGCCGGTATCGGGAGCGGACGGGGGTTGCGCCCCCGGATTTGACCCCCGACCAGGCTGGCCGCCTACGCGCGCTTTACGCCCCATGAATCCGGCTACCCCTCGCCCCCCACGTCTTACCCCGGCTGGCTGGCCGTAGTTCCGC
+
CCCCCGGGGGGGGDGGGGGGGGGGGGGGGGGGGGGGGGGFGGGGGGGGGGGGGGGGFGGGGGGGGGGGGGGGGGGGGGGGGGGGGGGGFGGGGGGGGGGGGGGGGGGGGGGGGGGGGGGGGGGGGGGGGGGGGGGGGGGGGGGFGGGFGFGFGBCFFGGGGGFGG8?GEC>:?F2C*=EG5:D/:E*4<CGDGED:*;FF9A9:GDD,9DBG6F;8C0CC4D0:8*47>)4(4:9:??=E>B<:9<).<C)((-(()((-,(::GG5(,(,((()-(042(((((((-((.4-(()1*)*1
@M03364:396:000000000-C9LGT:1:1101:11679:7252 2:N:0:10
GGACTACACGGGTATCTAATCCTATTTGCTCCCCACGCTTTCGTGCCTCAGCGTCAGGTACAGGCCAGGCGGCCGCCTTCGCCGCTGGTGTTCTTCCACATCTCTACGCATTTTACCGCTACACATGGAGTTCCACCGCCCTCTCCTGTCCTCAAGCCGTGCAGTTTCCAAAGCCTGAACCGGTTGAGCCGGTCCCTTTTACTTCAGACTTGCACCGCCGCCTGCGCACCCTTTACGCCCAATCATTCCGGATAACGCTTGCCACCTACGTATTACCTCCGCTGCTGGCCCCTCTTTACCC
+
CCCC<FGGGGGGGGGGGGFGGGGFGGGGGGGGGGGGGGGGGGGGGGGGGGGGGGGG@CFGGGGDFGGGGGGGGGGGG7FFGGGGGGGGGGGGGGGGGGGGCFGGGGGGGCFGFGFGGDGCEGGGFCDD,DDFGGGGG@CGGGGFFGG8EAGEC*9AGGGE8CFFGFGGCCDFFGFGGFGFGCGFG=,8A:CD5CEFFC?FD7<.:::5;CC7.2>(>BGG4C?84*4.,96?F?<>:?GG*(.306>BF:<(31<<;323(4<-CG5(5(4.<86<<+)(.,39>>),2(,((((1**-07
@M03364:396:000000000-C9LGT:1:1101:20723:7256 2:N:0:10
GGACTACCGGGGTATCTAATCCTGTTTGCTCCCCACGCTTTCGTGCCTCAGTGTCAGTTACAGTCCAGAAAGCCGCCTTCGCTACTGGTGTTCCTCCTAATATCTACGCATTTCACCGCTACACTAGGAATTCCACTTTCCTCTCCTGCACTCAAGTTTCCCAGTTTCAAGAGCTTACTACGGTTGAGCCGTAGCCTTTCACTCCTGACTTAAGAAACCCCCTACGCACCCTTTACGCCCAGTAAATCCGGATAACGCTAGCCCCCTACGACTTACCCCGGCTGCTCGCACGTAGTTAGCC
+
CCCCCGGGGGGGGGGGGGGGGGGGGGGGGGGGGGGGGGGGGGGGGGGGGGGGGGGGGGGGGGGGGGGGGGGGGGGGGGGGGGGGGGGGGGGGGGGGAFGFGGFGGGGGGGGGGGGGGGGGGGGGFGGGGGGGGGGGGGGGGGFDFGGFGFGFFF6DFGGGCFFFFGGGGGGFDFEGGFGCGGGFGG==CFGGGGGGGGGGEE=>FAA;)=EG7B,:CBG*:DA2<*-)6?DDDF4C=>GG7:@E19CEFGD<<FEF5((13=FFGG5??(((((442+,-42-,(8)8>(31(((.1/)29
@M03364:396:000000000-C9LGT:1:1101:15678:7258 2:N:0:10
GGACTACCGGGGTATCTAATCCTGTTCGCTACCCATGCTTTCGAGCCTCAGCGTCAGTTGCAGACCAGAGAGCCGCCTTCGCCACTGGTGTTCTTCCATATATCTACGCATTCCACCGCTACACATGGAGTTCCACTCTCCTCTTCTGCACTCAAGAAAAACAGTTTCCGATGCAGTTCCTCGGTTAAGCCGAGGGCTTTCACATTAGACTTATTTTTCCGCCTGCGCTCGCTTTACGCCCAATAAATCCGGACCACGCTTGCCCCCTACGTATTCCCGCGGCTGCTGGCACGTCGTTAGC
+
CCCCCGGFGGGGGDGGGGGGGGGGGGGGGGGGGGGGGGGGGGGFFGGGGGGGGGGGGGGGGGGCGGFG<EEFGGGGGGGGGGGGGGGG<FFGGGGGGGGFGFEGFGGGGGGGGGGGGGGGGGGGGGCC@CFGGGFG,A=FGFFFCGFGGFA>FDDF,6DCCFFGGGGGGG+BBF@FCFGF=EGCEG>8FFGG*@CECCGCCEGCFB6A*:?E:+>>FFGGFGFFF86>3>9@??DEFDEGE;(,/8>AFG<>?F(4>:>B<1;40*9;0<?145:)-A4,-(4>084).:?BF0-)))(1:
@M03364:396:000000000-C9LGT:1:1101:7424:7275 2:N:0:10
GGACTACCGGGGTTTCTAATCCTGTTCGCTACCCATGCTTTCGAGCCTCAGCGTCAGTTGCAGACCAGAGAGCCGCCTTCGCCACTGGTGTTCTTCCATATATCTACGCATTCCACCGCTACACATGGAGTTCCACTCTCCTCTTCTGCACTCAAGAAAAACAGTTTCCGATGCAGTTCCTCGGTTAAGCCGAGGGCTTTCACATTAGACTTATTTTTCCGCCTGCGCTCGCTTTACGCCCAATAAATCCGGACAACGCTTGCCACCTACGTATTCCCGCGGCTGCTGGCACGTAGTTAGC
+
CCCCCGGGGGGGFGGGGGGGGGGGGGGGGGGGGGGGGGGGGGGGGGGGGGGGGGGGGGGGGGGGGGGGGGGGGGGGGGGGGEGGGGGGGGGGFFGGGGGGGGGGGGEGGGGGGGGGGGGGGGGGGGGGGGGGGGGGGGGGGGGFFGGGGFGFFDGF,6@FEFFGGFCGGGGCBGEGGFGGFGDFGG<AAEEC7EGGGGGGGEFFGFFCFG?FEB>@FFGFFGFFBC@51DBFFF6CFFGGG?(4@F:>FGG6(9;?FB9<<<F:>FG?0:8:?DB)-<,47>F>>B30(((.:6()0/6:C
@M03364:396:000000000-C9LGT:1:1101:18936:7292 2:N:0:10
GGACTACCGGGGTATCTAATCCTGTTCGCTCCCCACGCTTTCGCTCCTCAGCGTCAGTAACGGCCCAGAGACCTGCCTTCGCCATTGGTGTTCTTCCCGATATCTACACATTCCACCGTTACACCGGGAATTCCAGTCTCCCCTACCGCACTCAAGCCCGCCCGTACCCGGCGCGGATCCACCGTTAAGCGATGGACTTTCACACCGGACGCGACGAACCGCCTACGAGCCCTTTACGCCCAATAAATCCGGCTCACGCTCGCACCCTACGTATTCCCGCGGCTGCTGGCCCGTCGTTAGC
+
CCCCCGGGGGGGGGGGGGGGGGGGGGGGGGGGGGGGGGGGGGGGGGGGGGGGGGGGGGGGGGGGGGGGGGGGGGGGGGGGGGGGGFGGGGGGGGGGGGGGGGGGGGGGGGGGGGGGGGGDGGGGGGGGGGGGGGGCGG?FGGGFGGGCGEGFG5CFGGGGGGFGGGGGGGGGFG>D7>EF9FGGGGC;FF?<FGGGGGGGGBGFGFFF(9>GF):;G0EGBGF:1;4)8D04((5ABFGEGF?<)5<BFGD>(3(5@<?BFFE(<ED<??<43<?)6C:9>9;6904:?F0(1,,)7)(*2
@M03364:396:000000000-C9LGT:1:1101:28380:7294 2:N:0:10
GGACTACACGGGTATCTAATCCTGTTCGCTACCCATGCTTTCGAGCCTCAGCGTCAGTTGCAGACCAGAGAGCCGCCTTCGCCACTGGTGTTCTTCCATATATCTACGCATTCCACCGCTACACATGGAGTTCCACTCTCCTCTTCTGCACTCAAGAAGGACAGTTTCCGAAGCAGTTCCCCGGTTAAGCCGGGGGCTTTCACTTCAGACTTATCTTTCCGCCTGCGCTCGCTTTACGCCCAATAAATCCGGACCACGCTTGCCACCTACGTCTTACCGCGGCTGCCGGCCCGGACTTCGC
+
CCCCCGGGGEGGGGGGGGGGGGGGGGGGGGGGGGGGGGGGGGGEGGGGGGGGGGGGGGGGGGGFGGGGGGGGGGGGGGGGGGGGGGGGEGGGGGGGGGCFGGGGGGGGGGGGGGGGGGGGGGGGGGGGGGGGGGGGGGGGGGGFFGGGGFGFGF=D3=@CCGFGGFGGGGGG>FEGGFGGGGGFEG@CFCFGGGGDGGGGGFGCCAA>5DFG);@?FFGGDGF?;F:),969:<?4A:CEG?:(62:>FGG16B(2@BBB2:C>*0>34:BF6(4).3414>;((-(((((-((()0*.9C
@M03364:396:000000000-C9LGT:1:1101:5389:7296 2:N:0:10
GGACTACTGGGGTTTCTAATCCTGTTCGCTCCCCTAGCTTTCGCGCCTCAGCGTCAGTCGTGGCCCAGAAGGCCGCCTTCGCCACCGGTGTTCTTCCCGATATCTGCGCATTCCACCGCTACACTTGGAATTCCGCCTTCCCCTACCAGACTCAAGCCTGTCGGTATCGGGTCCGGGCGGGGGTTGAGCCCCCGGGTTTTCACCCCGAACTTGCTGGCCCGCCTGCCCTCGCTTTCGGCCCATTAATTCGGAACACCGCTGCCCCCCTCCGATTTCCCCCGCTGGTGGGCCGGTATGTGCC
+
CCCCCGGFGGGGFGGGGGFGGGGGGGGGGGGGGGGGFGGGGGGFGGGGGGGGGGGGGGDG@666EDFGG<CAFGGGGGGGGGGGGFFGGGEGGGGGGFEDFGGGG9FGGGGGGGGGGGGGGGFGADGGFBFGGGCG>+=FG8FF6EE,3;FEFCGFCC6@;F5?F:FGGGC,*65?>*/***12?*,();F<)1C5/CG*0)+.1.;,(94+)10-7(A5,>1,(*,),/((-4-)((:C>::)1<-)9**((,4()(-4((2,5?)(4(((,(().+.-4(-4(,(-(,((((-.)*-*2
@M03364:396:000000000-C9LGT:1:1101:8113:7299 2:N:0:10
GGACTACCGGGGTCTCTAATCCTGTTCGCTCCCCACGCTTTCGCTCCTCAGCGTCAGTAACGGCCCAGAGACCTGCCTTCGCCATTGGTGTTCTTCCCGATATCTACACATTCCACCGTTACACCGGGAATTCCAGTCTCCCCTACCGCACTCAAGCCCGCCCGTACCCGGCGCGGATCCACCCTTAAGCGATGGACTTTCACACCGGACGCGACGCACCGCCTACGAGCCCTTTACGCCCAATCAATCCCGATCACGCTTGCCCCCTACGTATTCCCGCGGCGGCTTGCACGTCCGTCGC
+
@@,BC<EEEGC+C,;,;CCFFE@CFC<FGCEEF@6C@FGGGGGDGDGGGGDFGCF=@CFAE7FEGEFF<EFF@CFGGGGGGEGCFFECG,,8EFAEGFGCFEEFGF<FGFFEGG;FGGE88FFFFEGG>7FFGGGGDFGGGCC5DFG8>9F>GCGFGGDGGG?95BC>E7ED/<9D*)?FCFF*3A?7AC**1286FCBFGFF2*>>((12:7)*1/9EGFGF<1;1.,>>,((8)68=CG0(1)5)6=7*,-4>6FBB-(,2(2;>9(84.).4:<F8>F(41;0,09:)4((())).95
@M03364:396:000000000-C9LGT:1:1101:23545:7317 2:N:0:10
GGACTACAAGGGTTTCTAATCCTGTTTGCTCCCCACGCTTTCGAGCCTCAGCGTCAGTTACAGTCCAGAGAATCGCCTTCGCCACTGGTGTTCTTCCTAATCTCTACGCATTTCACCGCTACACTAGGAATTCCATTCTCCTCTCCTGCACTCTAGCCTTCCAGTTTGAAATGCAGCACCCAAGTTGAGCCCGGGTATTTCACATCTCACTTCACAGTCCGCCTACGCTCCCTTTACGCCCAGTCAATCCGGACAACGCTCGCCACCTACGTCTTCCCGCGGCTGCTGGCACGTAGTCCGC
+
CCCCCGGGFGGGFEFGGGFFGGGGGGGGGGGGGGGGGGGGGGG@FGGGGGGGGFGGGEECFFGGGGGGGGGGGGGGGGGGGGGGGGGGFFGGGGGGGGFGGGGGGGGGGGGGGGGGGGGGGGGGCEGGGGGGGGGFEFDFGGGFDDFDFFGFF>=D,@EFGGFGFGD;FDFGFFD8FDGGGGGFGG@CFFGFGGG>?FFGGFGF9AA57=EG5B9AD@FCADFDD>4:597=BFF*8>EEGD=(*0)):5)66;6,8061(,89*AFB(434(.4<98(((491>:):0((.43().*)11
@M03364:396:000000000-C9LGT:1:1101:20649:7326 2:N:0:10
GGACTACCGGGGTTTCTAATCCTGTTCGCTCCCCACGCTTTCGCTCCTCAGCGTCAGTTACGGCCCAGAGATCTGCCTTCGCCATCGGTGTTCCTCCTGATATCTGCGCATTCCACCGCTACACCAGGAATTCCAATCTCCCCTACCGCACTCTAGTCTGCCCGTACCCACTGCAGGCCCGAGGTTGAGCCTCGGGATTTCACAGCAGACGCGACAAACCGCCTACGCGCTCTTTACGCCCAATAATTCCGGATAACGCTTGCGCCCTACGTATTACCGCGTCTGCTGGCACGTGTTTAGC
+
CCCCCGGGEDGGGGEGFFCGGGGAFGGGGEFGGGGGGGGGGGF@7EFAFGFFGGGGEGGGF:CGEGGGEAFFF,CFFFGFCFE,B?F>CEGGGGGGGGGFFDFFFFGCGDGEGGDFGGGDGGGGGGFCGGFGGGG,@3BDFFGFDFF@C>EA8D+1@EGF9F5CF:CGGGGGFGFGGF5CE*37CF8(;8CGGGGGDCFGGCGFCFA;19;=35/,81CF>GFF(02)41(-48>9A08:C:(1)..6FGD96:()0(4:(,;(1;94?:<(4)5).0891-1:146)(:180((0..):C
@M03364:396:000000000-C9LGT:1:1101:21859:7338 2:N:0:10
GGACTACCGGGGTTTCTAATCCTGTTCGCTCCCCACGCTTTCGAGCCTCAGCGTCAGTTACAGTCTAGAGAATCGCCTTCGCCACTGGTGTTCTTCCTAATCTCTACGCATTTCACCGCTACACTAGGAATTCCATTCTCCTCTCCTGCACTCTAGACTTCCCGTTTGAAATGCAGCACCCAAGTTAAGCCCGGGTATTTCCCACCTCACTTCACAGTCCGCCTACGCTCCCCTTACGCCCAGTCAATCCGGACCCCGCTCGCCCCCTACGTATTTCCGCCGCCTCTTGCCCGTCTTTAGG
+
CCCCCGGG@FGGGGGGGGGGGGGGGG,CFGGGGGGGGGGGGGG8<FGGGGGGGGGGGFDFFFG6F<FGFGE<@FGGGGGGGGGGGDFGFFFGG<DGGG,FFBGGGFGGGGEGGGGGGGGGGGGG,@FFFGGGGGGGGGFGGDGD6ED=8:FFGFGC7E,==F6+6==C9=,@DF:=F6DFC?+,>E,;7<ECDCE**@;EC*6**3/50;8=64,12*>A2C>5@C-)(/:;(688@;EGG0/.*/..;C<0,1(,)(((-3?>*:D((,((.)5))<(,,4(,(,()54(4((-))/.:*
@M03364:396:000000000-C9LGT:1:1101:6843:7390 2:N:0:10
GGACTACAGGGGTTTCTAATCCTGTTTGCTCCCCACGCTTTCGTGCCTCAGTGTCAGTTACAGTCCAGAGAGCCGCCTTCGCAACTGGTGTTCCTCCTAATATCTACGCATTTCACCGCTACACTAGGAATTCCACTCTCCTCTCCTGCACTCAAGTTTCCCAGTTTCAAAGGCTTACTACGGTTGAGCCGTAGCCTTTCACCTCTGACTTACGCAACCACCTACGCACCCTTTACGCCCAGTACTTCCGGATAACGCTAGCCCCCTACGTATTTCCCCCGCCGCTGGCACCGAGTTTGGC
+
CCCCCGGGGGGGFGGGGGGGGGGGGGGGGGGGGGGGGGGGGGGGGGGDGGGGGGGGGGGGGGGGGGGGGGGGGGGGGGGGGGDGGGGGGGGGGGGGGGGGGGGGGGGGGGGGGGGGGGGGGGGGGGGGGGGGGGGGGGGGGGGFGGGDFDGFGBGFFAFGAGFGGGCGGGGGFGEGFFFGGGGFCC<:D>:DCCGFGGGFAEG@FFFEEG*E=**1;AGC9DB20*-)0:=BDFCC@DGG<1=3+9)9FC1(623/53(6149:GG:(44,8)5).:0,(-1(320(,4(.(-((00*-*2
@M03364:396:000000000-C9LGT:1:1101:24265:7406 2:N:0:10
GGACTACACGGGTTTCTAATCCTGTTCGCTCCCCACGCTTTCGCTCCTCAGCGTCAGTAACGGCCCAGAGACCTGCCTTCGCCATTGGTGTTCTTCCCGATATCTACACATTCCACCGTTACACCGGGAATTCCAGTCTCCCCTACCGCACTCCAGCCCGCCCGTACCCGGCGCAGATCCACCGTTAGGCGCTGGACTTTCACACCGGACGCGCCGAACCGCCTACGAGCCCTTTACGCCCAATAAATCCGGATCACGCTCGCACCCTACGTATTACCGCGGCTGCTGGCACGTCGTTCGC
+
CCCCCGGGGGGGFGGGGGFGGGGGGGGGGGGGGGGGGGGGGGGGGGGGGGFGGGGGFFGGGGGGGGGGDE<FGGGGGGGGGGGGG?FFEGGGGGGGGGGEGGGGFGGGGGGGGGGGGGCDGGGGFGGGGGFGGGG9=FGGGFGFGGGE>AGBGFGFGGGGEGFGGGGGGG*BBE=D*/>F6C?CFC*6;F5)8>EGFGFGGFGEGFFFFGFG6)/()4CEBD>F08104C907?B)61EGD:(:)54-9FGF1118F1:1<>G(>CC04:,4.6().<<;>6;>>FB)42(562,0>3(97
@M03364:396:000000000-C9LGT:1:1101:23636:7471 2:N:0:10
GGACTACCCGGGTTTCTAATCCTGTTCGCTCCCCACGCTTTCGCTCCTCAGCGTCAGTAACGGCCCAGAGACCTGCCTTCGCCATTGGTGTTCTTCCCGATATCTACACATTCCACCGTTCCACCGGGAATTCCAGTCTCCCCTACCGCACTCCAGCCCGCCCGTACCCGGCGCAGCTCCACCGTTGGGCCATGGACTTTCCCACCGGGCGCGACGAACCGCCTACGAGCCCTTTCCGCCCAATAAATCCGGTTCACGCTTGCACCCTCCCTATTCCCCCGGCTGCCGGCCCGTATTCCGC
+
CCCCCGGGGGEE+BFGGG@@EGG,FAFGGGGGGGGGEEGGGGGGDFGCFFGEGGGGFFCAFCFEFGCGEFDFFEGGGGGGGGGCC9FG<7CFFAFGGGG@FCGFCAFEF9FE,EDGGG8D,FGGGDGG+C,ADFFFDCD<DFGB6FF+69@)=5+;FFGGGG>DG>CCDEEDEG27*;FF,89*=:*45<*/*+<+0B?9E)?)2:59(:2C>):,)(/:9D9((8(0-52:,47A418:E667))-.=DC(--(46:F6<?8)9ED(((,,))6-6+(-,46>4:(3(4(,(((09*)09
@M03364:396:000000000-C9LGT:1:1101:5780:7478 2:N:0:10
GGACTACTGGGGTTTCTAATCCTGTTCGCTCCCCACGCTTTCGCTCCTCAGCGTCAGTAACGGCCCAGAGACCTGCCTTCGCCACTGGTGTTCCTCCCGATATCTACGCATTTCACCGCTACACCGGGAATTCCACTTCCCTCTCACATACTCTAGGCCGCCAGTATCTATCGTAGAACGGAGGTTGAGCCTCCGCCTTTCACGACAGACTTAACGGCCAGCCTGCGTGCGCTTTACGCCCAGTAATTCCGAACAACGCTTGCCCCCTCCGTATTACCGCGCCTGCTGGCCCGTCGTTGGC
+
CCCCCGGFGGGGFGGGGGFGGGGFGGGGGGGGGGFGGGGGGGGGDGGGGGGFGGGGGGGGGGGEGGGGFCFGGGGGGGGGGGGGGGFGGFGGGGGGGGGGGGGGFFGGGGGGGGFDFGGGGG?FGGGGGGGG<<@F9A?GFGGFG=@8=?B9:;FF3@FCCFEGGFC95@,DBF577BFE5*;*>C85ACE*0:E5DGG?,0@85>.((;;GC+>;D@G*,5=@@C>>1C>B268<D<=EC(347<AFFC2-8;0(779?6(83DGG0(,,411:)63-43((4-((521(134(0.)(**
@M03364:396:000000000-C9LGT:1:1101:18825:7480 2:N:0:10
GGACTACCGGGGTTTCTAATCCTGTTCGCTACCCATGCTTTCGAGCCTCAGCGTCAGTTGCAGACCAGAGAGCCGCCTTCGCCACTGGTGTTCTTCCATATATCTACGCATTCCACCGCTACACATGGAGTTCCACTCTCCTCTTCTGCACTCAAGAAAAACAGTTTCCGATGCAGTTCCTCGGTTAAGCCGAGGGCTTTCACATTAGACTTATTTTTCCGCCTGCGCTCGCTTTACGCCCAATAAATCCGGACAACGCTTGCCCCCTACGTATTACCGCGGCGGCTGGCACGTAGTTAGC
+
CCCCCGGGGGGGGGGGGGGGGGGGGGGGGGGGGGGFGGGEFGGDFGGGGGGGGGGGGGGGGGGAFGGGGGGGGGGGGGGGGGGGGGGGCFGGGGGGGGGGGGGGFFGGGGGGGGGGGGGGGGGGGGGGGGGGGGGGGGGGGFFFGGGDGFGFDD=D>8EGCGFFFGGGFGGGFGFGGFGC2EDCCECCFFFGGGGGGGGGGEGFGFFFFGFGCCB9@CEC9DD=(3:D6D@FFFFFFFGGG;(86<A>FGGF197<FBB:08>8*2C6?<84<DB5<<439;0;>967(41303())*6C>
@M03364:396:000000000-C9LGT:1:1101:14450:7490 2:N:0:10
GGACTACTAGGGTTTCTAATCCCGTTCGCTTCCCTGGCTTTCGAGCCTCAGTGTCAGTTGCAGTCCAGAAAGCCGCCTTCGCCACTGGTGTTCTTCCTGATATCTACGCATTTCACCGCTACACCAGAAATTCCGCTTCCCTCTCCTGCACTCAAGCCGCATGGTTTCCTTCCCCTCACGGGGCTGCGCCCCGAACTTTTAAGAAGGACCTATCCGTCCACCTGCACTCCCTTTACGCCCAATTATTCCGAACAACGCTTGCCGCCTACGTATTACCGCGGCTGCTGGCACGTAGTTAGCC
+
C@C<C@EF<EECG,BEEGFA@,C@FFFCEGG;FFG8,<6;CFFFFEG8@FCF9E<@F,C9FEGFFGF89FF@@EGEGGEF7CCEEGGECFFECA@ECFC9F,@,=;C=FCGD9@;?FEDDEGCF@4F<8BCB,FEEEC=B,=>DF=D8,0E8?5++,+6@8E*+CE,73@,@?=0+@0,,++0>B>30*<*/@5*=7,;?7)6/+/?@(?(<;*>5*58*7*6;5*68;D?1>EE<3(=B72()+..4@6*-1323),(((3+45EC,1(444.-.6/4--244()..834(,.47B*6*9
@M03364:396:000000000-C9LGT:1:1101:25927:7513 2:N:0:10
GGACTACTAGGGTTTCTAATCCTGTTTGCTCCCCACGCTTTCGAGCCTCAGCGTCAGTTACAGTCCAGTAAGCCGCCTTCGCCACTGGTGTTCCTCCTAATATCTACGCATTTCACCGCTACACTAGGAATTCCACTTACCTCTCCTGCACTCTAGATAAACAGTTTCCAAAGCAGTTCCCGGGTTGAGCCCGGGGCTTTCACTTCAGACTTGCTTTGCCGTCTACGCTCCCTTTACACCCAGTAATTCCGGATAACGCTTGCCCCCTACGTATTACCGCGGCTGCTGGCACGTATGTAGC
+
CCCCCGGGGGGGCFGGGGGGGGGGGGGGGGGGGGGEGGGGGGGFGGGGGG,EFGGGG9FEEFFFGGGGGGCAFGGGGGGGGGGGGGGGFGGGGGGGGGGGGGGGGGGGGGGGGGGGGGGGDFGGG8FCFFFGGGGGG9@FEDFFG8FG8DGDF*+=,6@D9=FGGADGGGGE5DDGGFGGGGGGEGEDFFEGGGG57EGGFEGCGFFEFGFGFF7*=*DFA49>965)(2(6>BFFF7FGGFF@6?)?FGF>;70@F<B<3:C5CFG903<7)424<<816121;67?7:??FB0*)1)::
@M03364:396:000000000-C9LGT:1:1101:12677:7517 2:N:0:10
GGACTACAGGGGTTTCTAATCCTGTTCGCTCCCCACGCTTTCGCTCCTCAGCGTCAGTAACGGCCCAGAGACCTGCCTTCGCCATTGGTGTTCTTCCAGATATCTACACATTCCACCGTTACACCGGGAATTCCAGTCTCCTCTACCGCACTCAAGCCCGACCGTACCCGGCGCGGTTCCACCGTTAAGCCACGGACTTTCACATCGGACGCGACGAACCGCCTACCAGCCCTTTACGCCCAATAAATCCGGATAACGCTTGCACCCTACGTATTACCGCGGCAGCTTGCACGTATTTCGC
+
CCCCCGGGGGGGG7FGGGGGGGGFFG<FGGGGGGGGGGGGGGGG:FGGGGGGGGGGEGGGG@F7FGGG<CFEF,AFGGGGGGG7,CFGFGGGGGGGGC9FGGGGGGG<FGGG;FGGGG==CGGG8+CFFGGGGGG,E=?FG8DFDD@88?FAG)+?,=D=3F9DG71BE>B5@F=>*)AF@CFGGG*6CF8*0=C*/CFGGFGF7A)8(/(2(024)3CGBDBF(0(0,>?FFF?26(;CGB41)-)4@DC0(-8<F<>B?0;?GGG,4::3):8)63(4,43((-,),,)56,.*6*)09
@M03364:396:000000000-C9LGT:1:1101:8761:7531 2:N:0:10
GGACTACCGGGGTATCTAATCCTGTTCGATACCCGCGCTTTCGAGCTTAAGCGTCAGTAACGCTCCCGTCAGCTGCTTTCGCAATCGGAGTTCTTCGTCATATCTAAGCATTTCACCGCTACACGACAAATTCCGCCAACGTTGCGCGCACTCAAGACCGTCAGTTCGCGCTGCAAGTCAGGCGTTGAGCGCCTACATTTCACAACACGCTTGACAGCCGGCCTGTGCTCCCTTTAAACCCAATAAATCCGGATAACGCCCGGACCTTCCGTATTACCGCGGCTGCTGGCCCGGACTTAGC
+
CCCCCGGGCGGGGGGGGGGGGGGGGGEFEFFGGGGGGGGGGGGFGGFG9FEGGGGGGGGFGGGFGGGGGGGGGGGG,CFEEGC:FGGGBFGGGGGGGGGGGGGGGGGGGGGGGGGGGGGGGGGGGGGEGGGGGGGGG@CG+=>6=8BGGFGAF@FF>CDE6FEDGGGGGGGGEFFFGFGGGFFGGGDDFGEGGD=FGGGGGFG<6>4;(9:C(.34=:FGBGBF038=AFFF<<2)).C@E?FB)825@FDB6<BFFF9(-(*->E753:?:(4?AFE:2(,-,423:::1:6;1007):0
@M03364:396:000000000-C9LGT:1:1101:21872:7548 2:N:0:10
GGACTACTAGGGTTTCTAATCCTGTTCGCTACCCATGCTTTCGAGCCTCAGCGTCAGTTGCAGACCAGAGAGCCGCCTTCGCCACTGGTGTTCTTCCATATATCTACGCATTCCACCGCTACACATGGAGTTCCACTCTCCTCTTCTGCACTCAAGAAAAACAGTTTCCGATGCAGTTCCTCGGTTAAGCCGAGGGCTTTCACATTAGACTTATTTTTCCGCCTGCGCTCGCTTTACGCCCAATAAATCCGGACAACGCTTGCCACCTACGTATTCCCGCGGCGGCTGGCCCGTGGTTAGC
+
CCCCCGGGGGGGGGGGGGGGGGGGGGGGGGGGGGGGGGGGGGGGGGGGGGGGGGGGGGGGGGGGGGGGGGGGGGGGGGGGGGGGGGGGFGFDFGGGGGGGGGGGGGGGCGGGGGGGGGGGGGGGGGGGFGGGGGGGGGGGGGGFGGGGGFGFGDFFEDFGGGFGGGGGGG6EBFEGGFGG:DC>CE+:BFFGDGGGGFGGGEGCGFFFCGFGCB7AFFGGFGFFB:=EFGFFF@@FEFGGG@7;FA<EFGDF@>((73624:C?7CF<7?<?2<>)6C0>146(4969:?(3;9()87)9C
@M03364:396:000000000-C9LGT:1:1101:25506:7553 2:N:0:10
GGACTACAGGGGTATCTAATCCTGTTCGCTCCCCACGCTTTCGCTCCTCAGCGTCAGTAACGGCCCAGAGACCTGCCTTCGCCATTGGTGTTCTTCCCGATATCTACACATTCCACCGTTACACCGGGAATTCCAGTCTCCCCTACCGCACTCAAGCCCGCCCGTACCCGGCGCGGATCCACCGTTGAGCGATGGACTTTCACACCGGACGCGCCGAACCGCCTACGCGCCCTTTACGCCCAATCAATCCGGATAACGCTTGCACCCTCCGTCGTGCCGCGGCTGCTGGCCCGTACTTAGC
+
CCCCCGGGGGGGGGGGGGGGGGGGGGGGGGGGGGGGGGGGGGGGGGGGGGGGGGGGGGGGGGGGGGGGGGFGGGGGGGGGGGGGGGGGFFGGGGGGGGGGGGGGGGGGGGGGGFGGGGGGGGGGGGGGGGGGGGGGGGGGGGGBGGG=CEGFGDDFGGGGEGFGGGGGGGGGFGFGCAGG6FCFGG*6=CEDFGDCDCFGGC@)9>DB>GB5()27D0CE>DFFB@?)47994<?)44EEGB3.).,.=439:3366-,38?GDGGD:(:9,((-(-24(-471--4::((3934)./)2*
@M03364:396:000000000-C9LGT:1:1101:8618:7557 2:N:0:10
GGACTACCAGGGTTTCTAATCCCGTTTGCTCCCCTGGCTTTCGCGCCTCAGCGTCAGTTGTCGTCCAGAAAGCCGCTTTCGCCACTGGTGTTCCTCCTAATATCTACGCATTTCACCGCTACACTAGGAATTCCGCTTTCCTCTCCGATACTCTAGCATCGCAGTTTCGGTCCCCTCACGGGGTTAAGCCCCGCACTTTTAAGACCGACTTACGACGCCGCCTGCGCGCCCTTTACGCCCAATAATTCCGGACAACGCTTGCCACCTCCGTATTACCGCGGCTGCTTGCACGGAGTTAGCC
+
CCCCCGGGGGGGGGGGGGGGGDGGGGGGGGGGGGGGGGGGGGGGGGGGGGGGGGGGGGGGGGGGGGGGGGGGGGGGGGGGGGGGGGGGGGGGGGGGGGGGGGGGGFGGGGGGGGGGGGGGGFGGCGGGEGGGGGGGEFGGGGGFGGGGGFGEAEGFA@FGGGFDGCFGGGGG5<@FGFGGGGG<CC,1;FGDDGGD<FFGF52>DAE9(72F7:*:C@EE9D:<6*4>BGFF?:29<0EG88:274:-@4319((4.1(486F)9FD(.42442))./3,79((()6<2.<(1(,.7/)*2
@M03364:396:000000000-C9LGT:1:1101:24519:7569 2:N:0:10
GGACTACTAGGGTTTCTAATCCTGTTTGCTCCCCACGCTTTCGAGCCTCAGCGTCAGTTACAGTCCAGAGAAGCGCCTTCGCCACTGGTGTTCTTCCTAATCTCTACGCATTTCACCGCTACACTAGGAATTCTGCTTTCCCCTCCTGCACTCTAGATATCCAGTTTGGAATGCAGCCCCCAGGTTAAGCCCGGGTATTTCACATCCCACTTAACTATCCACCTACGCTCCCTTTACGCCCAGTAAATCCGGACCACGCTTGCCCCCTACGTATTCCCGCGGCTGCTGGCACGTGTTTAGC
+
CCCCCGGGFGGGFGGGGGGGGGGGGGGGGGGGGGGGGGGGGGGGGGGGGGGGGGGGGFFGGGGFGGGGGGGGGGGGGGGGGGGGGGGGFGGGGGGGGGGGGGGGGGGGGGGGGGGGGGGGGGGGGGGGGFGGGGGGG=DGFGGBGGGGGFGFGFGFEFGGGGFGGGGGGGGGFGFGGFGGGDCFDF9DFFGGGGGGGGEGGFG<>CF@CGFGEA91B6DFEGFFEB>F@DBD(8@4>DEGGD?@87<?FFG9D@00>?F3,6F>*A<10::4).:A)<(,3447>?027B(444()87-*0
@M03364:396:000000000-C9LGT:1:1101:5161:7586 2:N:0:10
GGACTACTGGGGTATCTAATCCTATTTGCTCCCCACGCTTTCGTGCCTCAGCGTCAGTTGCAGACCAGAGAGCCGCCTTCGCCACTGGTGTTCTTCCATATATCTACGCATTCCACCGCTACACATGGAGTTCCACTCTCCTCTTCTGCACTCAAGAATGACAGTTTCCGATGCAGTTCCACGGTTGAGCCGTGGGCTTTCACATCAGACTTGTCATTCCGCCTTCGCTCGCTTTACGCCCACTAAATCCGGACAACGCTTGCCACCTACGTATTACCGCGGCTGCTGGCACGTAGTTAGC
+
CCCCCGGGGGGGG@FGGGGGGGG<FGGGGGGGGGGGGGGGGGGFGGGGGGGGGGGGGGGGGGGEGGGGEFEFGGGGGGGGGGGGGGGGFGFGGGGGGFGGGGGGGGGGGGGGGGGGGGGGGGGGGGGGGGGGGFAGDF+EGFGFDGGGGFGEGFFF:EGFGGFGGGGGEC6C?FDFGFGG8ADGGGGEFCGGDEEDGCFGGEGEFF>*8CBG*=F4CEGF@GAD4B=DDG2@@DFEE0EDG<(5A@;<CGG>70(3FBFF??C?*CC?2:8826:4A<4141>96:5?F?04:144<6)*:
@M03364:396:000000000-C9LGT:1:1101:3208:7597 2:N:0:10
GGACTACTGGGGTTTCTAATCCTGTTCGCTCCCCACGCTTTCGCTCCTCAGCGTCAGTAACGGCCCAGAGACCTGCCTTCGCCATTGGTGTTCTTCCCGATATCTACACATTCCACCGTTACACCGGGAATTCCAGTCTCCCCTACCGCACTCAAGCCCGCCCGTACCCGGCGCGGATCCACCGTTAAGCGATGGACTTTCACACCGGACGCGACGAACCGCCTACGAGCCCTTTACGCCCAATCAATCCGGATCACGCTTGCACCCGCCGTTTTCCCGCCGCGTCTTGCCCGTCTTCAGC
+
@CCCCFFFFFGG@FFGGGGFG9FFGGGGGGGGGGGGGGGGGGGGGGG?FGGGGGGGGEDGGGGGGECGGGGFFGCGGGGGCGGGGGGGGGGGGGGGGFBCGG>FDGGAGEFEGFGGGGG6CGGGFECGDGGGFFCDFCGGGGGFGGGC6?BAFDGFFCFDGGF>F@EDGD5E@CB::):C,@CEFGF;F?E:47EFGG9AF3CE75:>(9;GB5?1<>CE9GFF?C4;(77?0(,6:<CEE?8(0)..*99,(,(4)41((-:)28*((((-((-).0(((-7((4(().5)((()0*)02
@M03364:396:000000000-C9LGT:1:1101:12738:7598 2:N:0:10
GGACTACCAGGGTTTCTAATCCTATTCGCTCCCCCCGCTTTCGCGCCTCAGCGTCAGTGGTGGCCCAGAAGGCCGCCTTCGCCACCGGTGTTCTTCCCGATATCTGCGCATTACACCGCTACACCGGGAATTCCGCCTTCCCCTACCTCACTCGAGCCCGCCCGTATCGGCGGCTCGCCGGGGTGGTGCCCCGGGCTTTTCACTCCGACCCACGCGGCCGCCTCCCCCCACTACCGGCCCCTTGCAACGCCATAACGGCCGACCCCTCCTTGTTTACCGCCCCGGTGGCCCGCGCTTCGGC
+
@<C,ACEFFG7;;C@CGGFFBFC,CAFGF,EFGGC+7@CCCEB@FGG@,:,CCBFEDGA,C@@<CFCFE,CB=A7:C:=54CFGEDGC@7FFFAFCFGG++@>BD,E:FCG7,C9BE@CD=EDDC=B++8<:E@CGG+@FC9?*CFG,49F8B)**>8DE:E/)=:CFC***)*(2*):*C:)****(1,;/9C*:)23AA)<)75)((/,2()/3/-::3)((.*(),)(3(,((((2:8(,,).-4)))(())()(((((*(9**(-()).)(-.+(((((--((((.(((((07),1)
@M03364:396:000000000-C9LGT:1:1101:23982:7603 2:N:0:10
GGACTACCGGGGTTTCTAATCCTGTTCGCTCCCCACGCTTTCGCTCCTCAGCGTCAGTAACGGCCCAGAGACCTGCCTTCGCCATTGGTGTTCTTCCCGATATCTACACATTCCACCGTTACACCGGGAATTCCAGTCTCCCCTACCGCACTCCAGCCCGCCCGTACCCGGCGCAGATCCACCGTTAGGCGATGGACTTTCACACCGGACGCGACGAACCGCCTACGAGCCCTTTCCGCCCAATAAATCCGGATAACGCCCGCACCCTCCGTATTCACGCGGCGTCTGCCCCGTACTTCGC
+
CCCCCGGGGGGG@FGGGGGGGGGGGGGGGGGGGGGGGGGGGGGG:FGGGGCFGGGGGGGGGGGGGGGGFFGGFEGGGGGGGGGGGAFGFGGGGGGGFGGGGGGGGGGGGGGGGGGGGGGGGGGGF7FEGGGGGGG,@=@GGGGFGGFCC:FFC5;CGFGGGGFGGEGGGGGGFGBG*;F6,4;4;?*6AFE)):=EFGG?FFGFGFEB0CBG()1-51EE(972(243433(42424(;CG6(,)5)58CC(8?(66((-29G1DC92(-44(.()-33(-419,4,3).(-(-())*)19
@M03364:396:000000000-C9LGT:1:1101:9313:7611 2:N:0:10
GGACTACTCGGGTTTCTAATCCTGTTCGCTACCCATGCTTTCGAGCCTCAGCGTCAGTTGCAGACCAGAGAGCCGCCTTCGCCACTGGTGTTCTTCCATATATCTACGCATTCCACCGCTACACATGGAGTTCCACTCTCCTCTTCTGCACTCAAGCAAACCAGTTTCCGATGCAGTTCCTCGGTTGAGCCGAGGGCTTTCACATTAGACTTATTTTTCCGCCTGCGCTCGCTTTACGCCCAATAAATCCGGCTAACGCTTGCCCCCCACGTATTACCGCGTCTTCTGGCCCGTAGTTAGC
+
CCCCCGGGCFGGGGGGGGGGGGGGGGGGGG@FGGG8FGGGGGG,EF+E@EFGGGGGFFA,66EEFGGG@FCFFFGGGGGGGGGGDBFGFFGDG9DFFFAFGCEGGGGGGGGG9FEGEEGGGGGG9@FG,<BFGFFG,AAFGGGFGG4,7DFEFBF5,,3,6ADDGFGGG6+@?FE=FFGG,@CEEE+:@CF6*@CCDGGGGEF4:19AEGFGC9,/56A?(*:@FCFE(>96(6?3><EGG@1@A))9AGD((((5FFBF:0502C<(-49??F:DFE090((-(--)-4(4(-,)0/)::
@M03364:396:000000000-C9LGT:1:1101:26640:7614 2:N:0:10
GGACTACAAGGGTTTCTAATCCTGTTTGCTCCCCACGCTTTCGAGCCTCAGCGTCAGTTACAGTCCAGAGAATCGCCTTCGCCACTGGTGTTCTTCCTAATCTCTACGCATTTCACCGCTACACTAGGAATTCCATTCTCCTCTCCTGCACTCTAGACTTCCAGTTTGAAATGCAGCACCCAAGTTGAGCCCGGGTATTTCACATCTCACTTAAAAGTCCGCCTACGCTCCCTTTACGCCCAGTAAATCCGGACCACGCTCGCCACCTACGTATTACCGCGGCTGCTGGCACGTATTTCGC
+
CCCCCGGGGGGGGGGGGGGGGGGGGGGGGGGGGGGGGGGGGGGGDGGGGGGGGGGGGGGGGGGGGGGGGGGGGGGGGGGGGGGGGGGGGGGGGGGGGGGGGGGGFGGGGGGGGGFGGGGGGGGGGFFGFGGGGGGGGGGGGGGFGGGFFDGFFFFBEFGFDGFGGGGGGDGGFGFGGFGGGGF@FF=CFFGGGGGGDGGGGFGFGFFFEGFG;8,:CCGGFGFFFFAAAGFFFFFCE2EFGF=>+7*13>:906(3>03;<>82*;C,8?BB2<B):C(749;>104)581<:?194*)9C
@M03364:396:000000000-C9LGT:1:1101:28429:7625 2:N:0:10
GGACTACTCGGGTTTCTAATCCTGTTTGCTCCCCACGCTTTCGAGCCTCAGCGTCAGTTACAGTCCAGAGAAGCGCCTTCGCCACTGGTGTTCTTCCTAATCTCTACGCATTTCACCGCTACACTAGGAATTCCCTTCTCCTCTCCTGCACTCTAGACTTCCAGTTTGAAATGCAGCACTCAGGTTAAGCCCGAGTATTTCACATCTCACTTAACAATCCGCCTACGCTCCCTTTCCGCCCAGTAAATCCGGACAACGCTCGCCCCCTACGTATTACCGCGGCTGCTTGCCCGTATTCAGC
+
CCCCCGGGGGGGGEGGGGGGGGGEGGGGGGGGGGGGGGGGGGGF8FGGGGAFGGGGFGGGGGGGGGGGCFGFDFGGGGGGGGGGGGGGGGGGGGGGGGGGGFFGGGGGGGGGGGGGGGGGEGGGGGGGGGGGGGGCDA=FGGGFGGG,@;FFFDFF,EG=DFFGFDGGGGFGFGEGFFGFG,AFEFEDFGFFCEE79CFGFCFFCCCF@GFF*+3;CEGCAGFAFF9DAGBBDFF=B@EFG=BE+59CCF)1;90::6>213:17?D>8<034):)6C<06>B>FF:)427><(179*):?
@M03364:396:000000000-C9LGT:1:1101:22756:7627 2:N:0:10
GGACTACCCGGGTTTCTAATCCTGTTCGCTCCCCACGCTTTCGCTCCTCAGCGTCAGTAACGGCCCAGAGACCTGCCTTCGCCATTGGTGTTCTTCCCGATATCTACACATTCCACCGTTACACCGGGAATTCCAGTCTCCCCTACCGCACTCAAGCCCGCCCGTACCCGGCGCGGATCCACCGTTAAGCGATGGACTTTCACACCGGCCGCGACGAACCGCCTACGAGCCCTTTACGCCCAATAAATCCGGATAACGCTTGCACCCTACGTATTCCCGCGGCTGCTGGCACGTATTCCGC
+
CCCCCGGGGGGGGGGGGGFGGGGGGGGGGGGGGGGGGGDGGGGGGFGGGGGFEGGGEGGGGGGGGGGGGGGGGGGGGGGCGGG>FDFFEFGFGGGGEFGEEGGGGGGGGGFGGGGGGGGGGGGGGGGGGGGGGGGDGF?GGGEBGGG>EEGFGF8CGGGGGGFGGGEEGGEGFGBG7AGGGGG7C=*6AFCCFGGF6FGEGEGFGEF9(14>6)/451ED>GFBFF:52CBF?FF)6:?CG?:()))6@FGFBB(.??F26?FBGGG8180:)-3))342,6>6(4447::<::3*)*-2*
@M03364:396:000000000-C9LGT:1:1101:7066:7627 2:N:0:10
GGACTACCGGGGTATCTAATCCTGTTCGCTCCCCACGCTTTCGCTCCTCAGCGTCAGTAACGGCCCAGAGACCTGCCTTCGCCATTGGTGTTCTTCCCGATATCTACACATTCCACCGTTACACCGGGAATTCCAGTCTCCCCTACCGCACTCCAGCCCGCCCGTACCCGGCGCAGATCCACCGTTAGGCGATGGACTTTCACACCGGACGCTACGAACCGCCTACGGGCCCTTTCCGCCCAATAAATCCGGATAACGCCCGCACCCTACGTCTTACCTCGGCTGCTGGCCCGTCGTTCGC
+
CCCCCGGGGGGGFGGGGGGGGGGGGGGGGGGGGGGGGGGGGGGGGGGGGGGGGGGGGGGGGGGGGGGGDGGGGGGGGGGGGGGGGGGGGGGGGGGGFGGGGGGGGGGGGGGGGGGGGEFDGGGGGGGGEGGGGGGFAFGGGGGFGGG6C?GFG<CFGGGGGGFGGGGGGEE>BGFD5;CG6:D*=C*:FGC5CCEGGGGGGEG)C8>-(9(7():4C(:C1DF:<F1)(97>0<>AB?GGE(,4)4<9FFC92:(66<B(33E(5EC1,2(.(42)60-.4-((-8).4:(462(00),79
@M03364:396:000000000-C9LGT:1:1101:21724:7668 2:N:0:10
GGACTACTAGGGTATCTAATCCTGTTCGCTCCCCCAGCTTTCGCGCCTCAGCGTCAGTCGTGGCCCAGAAGGCCGCCTTCGCCACCGGTGTTCTTCCCCATATCTGCGCATTTCACCGCTACACGTGGAATTCCGCCTTCCCCTGCCAGACTCAAGCCCGCCAGTTTCGCGAGCGCGCCGGAGGTGAGCCCCGGGCTTTTACTCCCGAACTTGCCGGCCCCCTACCCGCGGCTTACGCCCCACGAATCCCGATCACCCTCCGCCCCTACGCTTGCCCCCCGCCGGCAGCCCGCTGTTCCCC
+
CCCCCGF@<EFFGGGCEEEFGGG@FD@FGGGGGGG@FFFFG@@B@FG@,ACEFFGGGE9FFD,:EFGF,6CEGGFEG@C=A7FFGG:77F?CECFGGF,BEAD?C,A=CEGGGGGF?EGCGFGF+,4?FDGGFA8@C+6<C?FFFD=,,:=8=:++7@+@+3*;33@,3*4*3C>//)C**/2*B8<()8=7C5E5)2<+3)+)28)(().+.1C0C1C*(9(4(*.5(),,(3):12:C54(431(49**,3,31)(-(((*-9E*((4(((-(()*((4((((((--(4,((,.9*)22
@M03364:396:000000000-C9LGT:1:1101:21519:7676 2:N:0:10
GGACTACCAGGGTATCTAATCCTGTTTGCTCCCCACGCTTTCGAGCCTCAGTGTCAGTTACAGGCCAGAGAGCCGCTTTCGCCACCGGTGTTCCTCCATATATCTACGCATTTCACCGCTACACTAGGAATTCCACTTTCCTCTCCGATACTCCAGCTTTCCAGTTTCCATCCCATCACGGGGTTAAGCCCCGCACTTTTAAGATGGACTTAGCAAGCCGCCTGCTCGCGCTTTACGCCCAATAATTCCGGACAACGCTTGCCACCTACGTATTACCCCGGCTGCTGGCACGTAGTTCGCC
+
CCCCCGGGGGGGGGGGGGGGGGGGGGGGGGGGGGGGGGGGGGGGGGGGGGGGFGGGGGGGGGGGGGGGGGGGGGGGGGGGGGGGGGGGFGGGGGGGGGGGGGGFFGGGGGGGGGGGGGGGGGGGGGGGGGGGGGGGFFFGGGGFGGGGGFGFGFGFGGGGGGFGGGGGGGGGFGECGFGE=CGFCG,3AFGGGG*@4DFGFEC6EFF2ECE?=+44?BCG>D@F@+7895:,3=9C7@GGD?<:/6)4=F)3964:770(-8<)7@08?B?<A0<44+,7262313,28(51(.18@*->D
@M03364:396:000000000-C9LGT:1:1101:13445:7678 2:N:0:10
GGACTACAAGGGTATCTAATCCTGTTCGCTCCCCACGCTTTCGCTCCTCAGCGTCAGTGACGGCCCAGAGACCTGCCTTCGCCATCGGTGTTCTTCCCGATATCTACACATTCCACCGTTACACCGGGAATTCCAGCCTCCCCTGCCGCACTCAAGCCCGCCCGTACCCGGCGCAGACCCACCGTTAAGCGATGGGCTTTCACACCGGACGCGACGAACCGCCTACGAGCCCTTTACGCCCAATGATTCCGGACCACGCTCGCACCCTACGTATTACCGCGGCTGCTGGCCCGCAGTTCGC
+
CCCCCGGGGGGGGDFGGGGGGGGGGGGGGGGGGGGGGGGGGGGGGFGGGGGGGGGGGGGGGGGGGGGGGGGGGGGGGGGCGGGGGGGGFGGGGGGGGGGGGGGGGGGGGGGGGGGGGGGGGGGFGEGGGG@FGFGFDAFGGGG5?FGGGFGAGDGFGGGGGGEGEEEGGGGGFGFGEAGFGCDEFE<;FFEDGGGGGGGGGEGFGEEFFG>E>):69(=:2D(-2;:8:D63(43<B6EEE:(27).6@GD,(((-767((,:(5?7,((443)44571913-436)5??((4((009.95
@M03364:396:000000000-C9LGT:1:1101:28516:7689 2:N:0:10
GGACTACCCGGGTTTCTAATCCTGTTCGCTCCCCTAGCTTTCGCGCCTCAGCGTCAGTCGTGGCCCAGAAGGCCGCCTTCGCCACCGGTGTTCTTCCCGATATCTGCGCATTCCACCGCTACACCGGGAATTCCGCCTTCCCCTGCCAGACTCAAGCCGGCCGGTATCGGGAGCGGACGGGGGTTGGGCCCCCGGATTTGACTCCCGACCAGGCTGGCCGCCTACGCGCGCTTGACGCCCAATGAATCCGGATAACGCTTGCCCCCCACGTTATACCCCGGCCGCCTGCCCGTAGTTCGCC
+
CCCCCGGGGGGG@FEGGGGGGGGGGGGGGGGGGGGEGGGFGGGGGGGGGGGGGGGGGFGGGGGGGGGGGGGGGGGGGGGGGGGGGGGGFGGGGGFGGGGGGGEGGGGGGGGGGGGGGGGGGGGGGGGGEGDGGGGGGGGGGGGFGGGFGFGBFCGFGGECEFDGGGGGGGGEFGBGEDGGGGG5EE*->CEDDEE*9>FGFA+:>FFFBC>G?@E(>:FGBD323*20,)4(4((,-3ECC::7=A2<FGDFF6)5)4(:((3)9C)4>>0(,(.-6+((46(((,-33(.370()09(19
@M03364:396:000000000-C9LGT:1:1101:15410:7693 2:N:0:10
GGACTACAGGGGTTTCTAATCCTGTTCGCTCCCCACGCTTTCGCTCCTCAGCGTCAGTAACGGCCCAGAGACCTGCCTTCGCCATTGGTGTTCTTCCCGATATCTACACATTCCACCGTTACACCGGGAATTCCAGTCTCCCCTACCGCACTCAAGCCCGCCCGTACCCGGCGCGGATCCACCGTTAAGCGATGGACTTTCACACCGGACGCGACGAACCGCCTACGAGCCCTTTACGCCCAATAAATCCGGATACCGCTTGCCCCCTACGTATTACCCCGGCTGCTGGCACGTAGTTCGC
+
CCCCCGGGGGGGGDGGGGGGGGGGGGGGGGGGGGGGGGGGGGGGGGGGGGGGGGGGGGGGGGGGGGGGFGGGGGGGGGGGGGGGGGGGGGGGGGGGGGGGGGGGGGGGGGGGGGGGGGGGGGGGGGGGCGGGGGGGGGGGGGGFGGGEGEG@AD8?FGFGGGEGGGGGGGGG>FBG5?EG9AGGFG76CGGGGGGGGGGGGFGEGFFB0<>GF):759EC>C;3(24)1C9647>42(;EG:(()56:FGG;::0)034(4<F(0CD>?:?2)6(4:C24,9B9>?0>21,5??4)8*)*9
@M03364:396:000000000-C9LGT:1:1101:23080:7704 2:N:0:10
GGACTACTCGGGTATCTAATCCTGTTCGCTACCCATGCTTTCGAGCCTCAGCGTCAGTTGCAGACCAGAGAGCCGCCTTCGCCACTGGTGTTCTTCCATATATCTACGCATTCCACCGCTACACATGGAGTTCCACTCTCCTCTTCTGCACTCAAGAGAAACAGTTTCCGATGCAGTTCCTCGGTTAAGCCGAGGGCTTTCACATTAGACTTATTTTTCCGCCTGCGCTCGCTTTACGCCCAATAAATCCGGACAACGCTTGCCACCTACGTATTGCCGCGGCTTCTGGCACGTATTTAGC
+
CCCCCGGG<FEGGGGGGGFFGGGGGGFGGGGGGGGGGGFGGGGGGGGGGG8FGGGGGFGGGGGFGGGGGGGGGGGGGGGFGGGDG?FGFFGEGFGGGGGGGGGGGGGGGGGGGGEGGGGGEGGG9EGGGDFGGGGGG=?FGGGFFGG@CBEDFDGFF,,6DGFGGGGGGGGEFGEFGFFGF9C@EG8:A<DD+@:@>FGGGFG49=FF*;AF*459ECGG@4@FB595(2:;@DD;E@GFG?(6)7;EFGD>?B93479:3:@>*<C72(,42::))<192>>9(:4)5>83<?(1)*.::
@M03364:396:000000000-C9LGT:1:1101:5338:7739 2:N:0:10
GGACTACTAGGGTTTCTAATCCTGTTCGCTCCCCACGCTTTCGCTCCTCAGCGTCAGTAACGGCCCAGAGACCTGCCTTCGCCATTGGTGTTCTTCCCGATATCTACACATTCCACCGTTACACCGGGAATTCCAGTCTCCCCTACCGCACTCAAGCCCGCCCGTACCCGGCGCGGATCCACCGTTAGGCGATGGACTTTCACACCGGACTCCACGAACCGCCTACGAGCCCTTTACGCCCAATCAATCCGGATAACGCTCGCACCCTACGTATTCACGCGGCTGCTGGCCCGTCTTTAGC
+
CCCCCFGGGDGGEGGGGGGGGGGGGGGGGGGGGGGGGGGGGGGGGGGGGGGGGGGGFFFGGGGGGGGGFGGGGGGGGGGGGGGG7FEGEFGGGGGGGFGGGGGFGGGGGFGGGGGGGGGGGGGGGDGECGGGGGGGFGGGGFGFGGG=EEGBGFGFGGGGGGEGG@CEGGGGFG>4?>EG6AF<BE=6;?8):5=*9BFFGEGCDBA7;D(*,)0-)4EGFGFF<F:)-99BB?F4A0CEG6<?4:44@C),-8(.??;1?1:0CEGF??38)65<4C,,4(,(4<>)(4(,((,))*):0
@M03364:396:000000000-C9LGT:1:1101:3117:7741 2:N:0:10
GGACTACTGGGGTATCTAATCCTGTTTGCTCCCCACGCTTTCGTGCCTCAGCGTCAGTTACAGTCCAGAAAGCCGCCTTCGCCACCGGTGTTCTTCCTAATATCTACGCATTTCACCGCTACACTAGGAATTCCGCTTTCCTCTCCTGCACTCTAGCTTAGTAGTTCCAAATGCAGTCCCGCAGTTAAGCTGCGGGCTTTCACATCTGGCTTACCATGCCGCCTACTCACCCTTTACACCCAGTCATTCCGGATCACGCTTGCCCCCTACGTCTTACCGCGGCTGCTGGCCCGTATTTCGC
+
CCCCCGGGCFGGFGGGGGGGG@FGGGGGGFGGGGGGGGGGGGGFCFGGGGGGGGGGGFGFGGGGGGGGGDEFGGGGGGGCFGECGGGGGGGGGGGGGG9FGGGGGDGGGGGGGGGFGGGGGGCGG@FGGGGGGFGGGGGGGGGFGGGGGFG5:5DFGG8EFG;FGGGGGFAFFGDFGFGGGGGEGG8;B>ECGGGGCCGF7:CECFFF4?2=6F>*B=GG@GFF=?3;6C737@FEC?GGGFDF*759AFF97;9:5:?F?BFFGGG7(4:B0(,-.317(43((42)4(.-44-)/*)9*
@M03364:396:000000000-C9LGT:1:1101:20426:7747 2:N:0:10
GGACTACACGGGTATCTAATCCTGTTTGCTCCCCACGCTTTCGTGCCTCAGTGTCAGTTACAGTCCAGAAAGCCGCCTTCGCTACTGGTGTTCCTCCTAATATCTACGCATTTCACCGCTACACTAGGAATTCCACTTTCCTCTCCTGCACTCAAGTTTCCCAGTTTCAAGAGCTTACTACGGTTGAGCCGTAGCCTTTCACTCCTGACTTACGAAACCACCTACACACCCTTTACGCCCAGTAAATCCGGATAACGCACGCCCCCTACGTATTACCGCGGCTGCTAGCCCGTAGTTAGCC
+
CCCCCFDGDFFGCEDEGFGGCFGGGGGGGGFGGGGGGGGGGFGFGGGGGGGGGGGGGFGFGGGGGGFGGGGGGGFFGGG@<@FCFFFGGGGGG<CAFFGFGGGGGGFGCEGGGGGGGECC@@FFGGGGDGGGAFGGG9FFFEDFGGFFGFGEFBFFGGGGFGFGGGGGGGFE?DDFGFGGGDGCEG::D88?C9898>>F:;@=9;A*)=EE**3:C@6E>DDE2,)/)37)85;C=9*4*(7117*/;D)37@)386((.1B2DC)-8,4)-())-24-4(42()).(,.13;,)**)22
@M03364:396:000000000-C9LGT:1:1101:3853:7763 2:N:0:10
GGACTACTAGGGTTTCTAATCCTGTTCGCTCCCCACGCTTTCGCTCCTCAGCGTCAGTAACGGCCCAGAGACCTGCCTTCGCCATTGGTGTTCTTCCCGATATCTACACATTCCACCGTTACACCGGGAATTCCAGTCTCCCCTACCGCACTCCAGCCCGCCCGTACCCGGCGCAGATCCACCGTTCGGCGATGGACTTTCACACCGGACGCGACGAACCGCCTACGAGCCCTTTACGCCCAATAAATCCGGATCACGCTCGCCCCCTACCTCTTACCCCCGCTGCTGGCCCGTACGTAGC
+
ACCC@CFGEGGGFGGGGGGGGGGGGGGGGGGGGGGGGGGGGGGGGGGGGGGGGGGGGGGGGGGGGGGGGGGGGGGGGGGGGGGDGFGGGGGGGGGGGGGDFGGGGGGGGGGGGGGFGGGGGGGGGEGGBFGGGGGGFGFGGGGFGGGEGFGFGFGFGGCEEGFGGGEGDGGGBGFGD4<CEGGGGG,6?EC<DGEFFFCGGFGEFBB;9G>5(7C-94EGFGFF<E:74DBB,,:9A<GGG???64<A=4)4:(-17((,44:(18732<(,).6))2,((---,44).6(-3,().0)1*
@M03364:396:000000000-C9LGT:1:1101:24714:7763 2:N:0:10
GGACTACTGGGGTTTCTAATCCTGTTTGCTCCCCACGCTTTCGAGCCTCAGTGTCAGTTACAGTCCAGAAAGGCGCCTTCGCCACTGGTATTCTTCCTAATCTCTACGCATTTCACCGCTACACTAGGAATTCTCCTTTCCTCTCCTGCACTCTAGATATCCAGTTTGGAATGCAGCACCCAGGTTAAGCCCGGGTATTTCACATCCCACTTAAATATCCACCTACGCTCCCTTTACGCCCAGTAAATCCGGACCACGCTTGCCACCTACGTATTACCGCGGCTGCTGGCACGTAGTTGGC
+
CCCCCGGGGGGGGGGGGGGGGGGGGGGGGGGGGGGGGGGGGGGFGGGGGGGGGGGGGGGGGGGGGGGGGGGGGGGGGGGGGGGGGGGGGGGGGGGGGGGGGGGGGGGGGGGGGGGGGGGGGGGGGGGGGGGGGGGGGGGGGGGFFGGGGFGFFF+=4EFGGGFGGGGGGGGGFGFGGFGGGGG@GF9:FDFGGGGGGGGGGFGFGFFFEGFGE+,3?AGGFGFFEF99ADADDFF4CDGGGF>B1858BF)4?6(8FDFDD;EF>FG@3=?2<AB-624419>09?:??0,<:4(07*)27
@M03364:396:000000000-C9LGT:1:1101:2971:7766 2:N:0:10
GGACTACACGGGTTTCTAATCCTGTTCGCTCCCCACGCTTTCGCTCCTCAGCGTCAGTAACGGCCCAGAGACCTGCCTTCGCCATTGGTGTTCTTCCCGAGATCTACACATTCCACCGTGACACCGGGAATGCCAGTCTCCCCTACCGCACGCCAGCCCGCCCGTACCCGGCGCGTCTCCGCCGTGGGGCGATGGACTTTCGCACCGGACGCGACGAACCGCCTACGCGCCCTTGACGCCCAATGAGTCCGGCACGCGCTCGCACCCTACGCGTTCCCGCCGCTGCTGGCCCGTAGGTAGC
+
CBCCCGGGGFGGCFGDGG9<FFGGGAFF7FGGGGGGF@FF<FGG7EGGGFGDGGGGGFFF,,88@FEG?EAECEFGFGGCEGGGCEFGGFGGA@FFGGGE+@@F;EE,?EF9=,4,EBE+9F=BFGGDFC<,75@<FBFCGD86=D,++03)3:+@:FGGGF3*@8C*,=8C@:()*0=,*;/*3**.)12))1::C:E+<(;(/8711C,:4.:(9(:C0)4:1;-)(>62218276CEE(41).)./:9(((((046049C()/18801(((,((0,4(-4((1).,(3(-,-))/)20
@M03364:396:000000000-C9LGT:1:1101:25603:7769 2:N:0:10
GGACTACTGGGGTTTCTAATCCTGTTCGCTCCCCCAGCTTTCGCGCCTCAGCGTCAGTGGTGGCCCAGAAGGCCGCCTTCGCCACCGGTGTTCTTCCCGATATCTGCGCATTCCACCGCTACACCGGGAATTCCGCCTTCCCCTCCCACACTCGAGCCCGCCGGTATCGGAGGCTCGCCGGGGTTGAGCCCCGGGCTTTTACCTCCGCACTAACGGGCCGCCTACACGCGCTTTACGCCCAATGCATTCGGACACAGCTCGCCCCCCACGTATTACCCCCGCAGCTGGCGCGCAGTTTGCC
+
CCCCCGGFGGGGFEGGGGFGGGGEGGGGGGGGGGGGGGGGGGGGGGGGGGGGGGGGGFFEGGGGGGGGGFDGGGGGGGG9FGGGGGGGFGGGGGGGGGGEGDEGGGGGGGGGGGGGGGGGGGGGFEGG>FGGGGGGGC6FDGCF+:C,D5F=@:*@7@FGGEEGGGF<CE>EE>=C5:E=C*14:?C,78F7DEC=DGGF+<C<DF@(297+(0*(93C:9<2(422)-14((,.541CE*,40).))1**,(43(04,5(184DC),4140486).+((-7(((.(.,(-4(((0**)22
@M03364:396:000000000-C9LGT:1:1101:26685:7782 2:N:0:10
GGACTACTGGGGTTTCTAATCCTGTTCGCTCCCCTAGCTTTCGCGCCTCAGCGTCAGTCGTGGCCCAGAAGGCCGCCTTCGCCACCGGTGTTCTTCCCGATATCTGCGCATTCCACCGCTACACCGGGAATTCCGCCTTCCCCTGCCAGACTCAAGCCGGCCGGTATCGGGAGCGGACGGGGGTTGCGCCCCCGGATTTGACTCCCGACCAGGCTGGCCGCCTACGCGCGCTTTCCGCCCAATGCATCCGTGTACCGCGTGCCCCCCACGTATTACCCCCGCTGCGTGCACGTGCTTCGGC
+
CCCCCGGGGGGGCGGGGGGGGGGDFGGGGGGGGGGGGGGGGGGGGGGGGGGGGGGGGGGGGGGGGGGGGFGGGGGGGGGGGGGGGGGG@FGGGGGGGGGGGGGGGGGGGGGGGGDGGGGGGGGGGGGECFFGGGGGG7DGGGGFGGGCFFGCF@DFGGGGGGFGG@FGGGGCDGFG*=EGCCCCGG/4<AEGGGGC<EF7<63:CFE(2C97()8:DBGEBGFB2*-.7/(3(--)3?GGC(3().540C/(..)676(-(3;7FD)3>(4(.4-)-0-(-433(((43(.-((()*0439
@M03364:396:000000000-C9LGT:1:1101:6232:7829 2:N:0:10
GGACTACCAGGGTTTCTAATCCTATTTGCTCCCCACGCTTTCGTGCCTCAGCGTCAGGTACAGGCCAGGCGGCCGCCTTCGCCGCTGGTGTTCTTCCACATCTCTACGCATTTTACCGCTACACATGGAGTTCCACCGCCCTCTCCTGTCCTCAAGCCGTGCAGTTTCCAAAGCCTGAACCGGTTGAGCCGGTCCCTTTTACTTCAGACTTGCCCAGCCGCCTGCGCACCCTTTACGCCCAATCCTTCCGTATACCCCTTCCCACCTCCGTCTTACCGCGGCTGCTGGCACGTAGTTCGCC
+
CCCCCGGGGGGGEFGGGGGGGGGFFGGGGGGGGGGGGGGGGGGGGGGGGGGGGGGGGGGGGGGGGGGGGGGGGGGGGGGGGGGGGGGGGGGGGGGGGGGGGGGGGGGGGGGGGFGGGDGGGGGGGGGGGGGGGGGGGFDGGGGFGGGFGFGFGF?FFGGGGGFGGGGGGCF9?FCGGFGGGGGCE=,8AF59CEGGGG?FC=9<FAC?FFFG</>);6FCFG;?@*2.,C?1??<ABFGGE(48?424FG*4??<2)--8((0)980(,(((.4642*4-9B(904)580<24,4<?4:)9
@M03364:396:000000000-C9LGT:1:1101:21253:7834 2:N:0:10
GGACTACCCGGGTATCTAATCCTGTTCGCTCCCCACGCTTTCGCTCCTCAGCGTCAGTAACGGCCCAGAGACCTGCCTTCGCCATTGGTGTTCTTCCCGATATCTACACATTCCACCGTTACACCGGGAATTCCAGTCTCCCCTACCGCACTCAAGCCCGCCCGTACCCGGCGCGGATCCACCGTTAAGCGATGGACTTTCACACCGGACGCGACGAACCGCCTACGAGCCCTTTACGCCCAATAAATCCGGATCACGCTTGCACCCTACGTATTCCCGCGGCTGCTGGCACGTAGTTGGC
+
CCCCCGGGGGGGGGGGGGGGGGGGGFGGGGGGGGGGGGGGGGGGGGGGGGFGGGGGGFGGGGGGGGGGGGGGGGGGGGGFGGGGGFGGCFGGGGGGGGGEGGGGGGGGGGGGFFGGGGGGGGGGGGGGGGGDGGG,@BDGGGEFCFGGGFGBGFDFGGGGGGFGGEEGFGGGFG9GE4??CGC:FGE;@:?<FECFGGGFGCFEGFFF4D>G><EBG9CEBG>:1;1)-59:(:?<<:GEG??0:266@453(:(37464(48)9CD,1:??<2724<2-(-49(35280(.3(.).*.**
@M03364:396:000000000-C9LGT:1:1101:3440:7888 2:N:0:10
GGACTACACGGGTTTCTAATCCTGTTCGCTCCCCACGCTTTCGCTCCTCAGCGTCAGTAACGGCCCAGAGACCTGCCTTCGCCATTGGTGTTCTTCCCGATATCTACACATTCCACCGTTACACCGGGAATTCCATTCGCCCCTACCGCACTCACGCCCGCCCGGTCCCGGCGCGGAGCCACCTTTATGCGATGGACTTTCACACCTGACTGCACGAACCGCCGACGTACCCTGGGCCGCCCATCAGGCCTGAGCAGGCTTGCACCCGACGACTGACCGCGGCGCCTGGCCCGACTTCACC
+
BCCCCGGGGGGG:,CFGG9@F9ECFGDFGGGGGGGG:F:FGGDE,CFGFGGGG:FC@F9FG7CDEEGEEEFG7CFGGGGFFGGGEEDFF<FFGGGC<A,CC+@FF;FAA,EF=F;AFE>D++,CE8+>+C?=EF,,8E++8+>30DF=C0F:8@+0@E+15FAC**@*:@8EAG():5?5+3;2+>?);,/**2*27CC+<<9)>7),2*6+.10(9(2*->2((2(.,1,..(((((*2:((()).))**(((())(-.83>)9C<9(,((-((,(3((--1,(-,(((.34((0.*-*:
@M03364:396:000000000-C9LGT:1:1101:22724:7928 2:N:0:10
GGACTACCAGGGTATCTAATCCTGTTTGCTCCCCACGCTTTCGAGCCTCAGCGTCAGTTACAGTCCAGAGAAGCGCCTTCGCCACTGGTGTTCTTCCTAATCTCTACGCATTTCACCGCTACACTAGGAATTCCCTTCTCCTCTCCTGCACTCTAGACTTCCAGTTTGAAATGCAGCACTCAGGTTAAGCCCGAGTATTTCACATCTCACTTAACAATCCGCCTACGCTCCCTTTACGCCCAGTAAATCCGGACAACGCTCGCCACCTACGTATTACCGCGGCTGCCGGCACGTATTTGGC
+
CCCCCGGGGGGGGGGGGGGGGGGGGGGGGGGGGGGGGGGGGGG8FGGFGGGGGGGGGGGGGGGCGGGGAFEFGGGGGGGFGGGGGEFFGFFEFEFGFA,EFGFGGGGGGGGGGGGGGGGGGGGGG@?FGGGGGG?<EEFGGGFFFGGGGFFD8DFFEFCFDGFGGGGGDFDFFGDFGFGECFF8DDFDFFFGD7@CFGGGGFG@DA+**53E*473;8<F5FFFA>7A>G)>D5:CEDECF(>=+98>FFD((.(/A9@F?(=1*;548433)-()6:0990,(4:((46>>B,(*0*)**
@M03364:396:000000000-C9LGT:1:1101:11980:7973 2:N:0:10
GGACTACTAGGGTTTCTAATCCTGTTTGCTCCCCACGCTTTCGTGCCTCAGTGTCAGTTACAGTCCAGAAAGCCGCCTTCGCTACTGGTGTTCCTCCTAATATCTACGCATTTCACCGCTACACTAGGAATTCCACTTACCTCTCCTGCACTCTAGCCTGACAGTTTCCAATGCAGTCCCAGGGTTGAGCCCTGGGCTTTCACATCAGACTTGCCAAGCCGCCTACGCTCCCTTTACACCCAGTCAATCCGGATAACGCTTGCCCCCTACGTATTACCGCGGCTGCTGGCACGTCGTTCGC
+
CCCCCGGGGGGGGGGGGGGGGGGGGGGGGGGGGGGGGGGGGGGGGGGGFGGGGGGGGGGEFGGGGGGGFGGGGGGGGDGGFG@FGGGGEGGGGGGGGGGGGGFFFGGGGGGGGGGGGGGGDEGGGCFGGGGGGF8BFFGGGGGFGGGGGFGFGBGFGGGGFGFGGFFGGGGGFG=?FFDEEFFFGGDDFGGGGGGFGGGGGCE*??FBCGFG@FCCF@FGBGFFFGDB4C@BBF=EFFGGGFBF*89@FFGF((17A7;?8;E=GGG>FF1.540)4<4(-32(3170??1<:?,00.(17
@M03364:396:000000000-C9LGT:1:1101:6406:7981 2:N:0:10
GGACTACTAGGGTTTCTAATCCTGTTCGCTACCCATGCTTTCGAGCCTCAGCGTCAGTTGCAGACCAGAGAGCCGCCTTCGCCACTGGTGTTCTTCCATATATCTACGCATTCCACCGCTACACATGGAGTTCCACTCTCCTCTTCTGCACTCAAGAAGGACAGTTTCCGAAGCAGTTCCCCGGTTAAGCCGGGGGCTTTCACTTCAGACTTATCTTTCCGCCTGCGCTCGCTGTACGCCCAATAAATCCGGACAACGCTTGCCACCTACGTATTACCGCGGCTGCTGGCCCGGAGTTCGC
+
CCCCCGGGGGGGFGGGGGGGGGGGGGGGGGGGGGGGGGGGGGGGGGGGGGGGGGGEGGGGGGGGGGGFFFGGGGGGCCGGGGGGGGGG?FGGGGGGGGGGGGGGGGGGGGGGGGGGGGGGGGGGG?FGFGGGGGGGGGGGGGGFGGGEGFFFGFDF9@DFGGFGGGGGGGGGFGFGGFFGGFGGGE:AFFGCDEGGGGGC??FCFFFFEGFGC8C?CEGGDGFFDB@D9GFFF(4:ABGGGB:7FBFFFGG109>0547<13A?*<C(.4:44<?9<?1131(-70,4:0(49(()0))11
@M03364:396:000000000-C9LGT:1:1101:5459:7988 2:N:0:10
GGACTACCAGGGTATCTAATCCTGTTTGCTCCCCACGCTTTCGAGCCTCAGCGTCAGTTACAGTCCAGAGAATCGCCTTCGCCACTGGTGTTCTTCCTAATCTCTACGCATTTCACCGCTACACTAGGAATTCCATTCTCCTCTCCTGCACTCTAGACTTCCAGTTTGAAATGCAGCACCCAAGTTGAGCCCGGGTATTTCACAGCTCACTTAAAAGTCCGCCTACTCTCCCTTTGCGCCCAGTAAATCCGGGCAACCCTCGCCCCCTACGTGTTACCACGGCTGCTGGCCCGTAGGTAGC
+
CCCCCGGGGGGCEDFGGGGGGGGGGAFGGGFGFGG>FGF;FFGDCFGGGGGGGGGGEFFFGGFGGGGG9FEFFGFFEGGGGGGGG8EFFEFGFEGFGGAFGC,EFA?FCGDF;EFGGDEGEEFGFCFCA<FFGD8A@9CDFGGFGGGGGFFDED+17@=CEE9?FC,6@FDFFF=+@*@=+6=,EDFEF?DDD>EC9DFGGFG7:*3)3C7C*1,3<CGGA5>=92*@?FB==EE*:-CFG9=(41/*=C3((3(/)/,,8;E0*=94(.4.(5262+)),01,16::((,4(4-))/)29
@M03364:396:000000000-C9LGT:1:1101:10149:8003 2:N:0:10
GGACTACTGGGGTATCTAATCCTGTTTGCTCCCCACGCTTTCGTGCCTCAGTGTCAGTTACAGTCCAGAAAGCCGCCTTCGCTACTGGTGTTCCTCCTAATATCTACGCATTTCACCGCTACACTAGGAATTCCACTTTCCTCTCCTGCACTCAAGTTTCCCAGTTTCAAGAGCTTACTACGGTTGAGCCGTAGCCTTTCACTCCTGACTTAAGAAACCACCTACGCACCCTTTACGCCCAGTAAATCCGGATAACGCTAGCCCCCTACGTATTACCCCCGCTGCTTGCACGTAGTTCGCC
+
CCCCCGGGGGGGGGGGGGGGGGGGGGGGGGGGGGGGGGGGGGGGGGGGGGGGGGGGGGGGGGGGGGGGGGGGGGGGGGGGGGGGGGGGGGGGGGGGGGGGGGGGGGGGGGDGGGGGGGGGGGGGGGGGGGGGGGGGGGGGGGGFGGGGGFGFGFGFEEGGGGFGGGGGGGGCDFEGGFGGGGGGGGFEFGGGGGGFFGGGCE=AGFFCEGC97B,>FCFGFGFF@6:95CABFFEEFDGGC>E*1>EFFG32;DEF>>00(6F@GG),=;B32:)5<+((-6417))58)5<(4(8=*(1/
@M03364:396:000000000-C9LGT:1:1101:6917:8004 2:N:0:10
GGACTACTGGGGTATCTAATCCTGTTTGCTCCCCACGCTTTCGAGCCTCAGCGTCAGTTACAGTCCAGAGAATCGCCTTCGCCACTGGTGTTCTTCCTAATCTCTACGCATTTCACCGCTACACTAGGAATTCTCCTTTCCTCTCCTGCACTCTAGATATCCAGTTTGGAATGCAGCACCCAGGTTAAGCCCGGGTATTTCACATCCCACTTAAACATCCACCTACGCTCCCTTTACGCCCAGTAAATCCGGACAACGCTTGCCACCTACGTATTACCGCGGCTGCTGGCCCGTAGTTAGC
+
CCCCCGGGGGGGFGGGGGGGGGGGGGGGGGGGGGGGGGGGGGGGGGGGGGGGGGGGGGGGGGGGGGGGGGGGGGGGGGGGGGGGGGGGGGGGGGGGGGGGGGGGGGGGGGGGGGGGGGGGGGGGGGGGGGGGGFGGGGFGGGGFFGDADFGFGDFF9DEGGGFGGGGGGFGGFGFGGFGGGGGGGGGDFGGGGGEEGGGGGCFFGFFDEGFG5=,98>GGFGFFEB@DDGBDDFFFFDGGG@DE8577AFG9?B0=ABFFF@GFCFFFBF?844744F69(44,(().4?(29>(00/);7
@M03364:396:000000000-C9LGT:1:1101:4171:8036 2:N:0:10
GGACTACTAGGGTTTCTAATCCCATTTGCTCCCCTAGCTTTCGTCTCTCAGTGTCATTGTCGGCCCAGCAGAGTGCTGTCGCCGTTGGTGTTCTTTCCGATCTCAATGCATTTCACCGCTCCACCGGCAATTCCCTCTGCCCCTACCGTACTCCAGCTTGGTAGTTTCCACCGCCTGTCCAGGGTTGTGCCCTGGGATTTGACGGCGTCCTTGAAAAGCCACCTACATACGCTTTACGCCCAATCCTTCCTGATAACGTTTGCATCCTCTGTCTTCCCGCTGCTGCTGGCACAGCTTCAGC
+
CCCCCGFGGGFGF8FFGGGF<FFFGFGGFEGGGGGFGGGGGGGFCFGGF,,CEFFG,C,EFGCEGGGCGFDFGFFFE,CFGGG7F@@FGFG@EFFFFGGG?F,9,,C?EEGFGD,EAE@0==,=>8+++8=:CFGGG=DFG8>5+EFGG5F8E=+3A@FGCF+3CDD>E,EB5=5C@CGF::F+@DC)3,33;,4*3D,@,;=ACE4((:6C:*1*+(4C@8>@3C(+/;=7?2?FF1EGG2<(.(9CAF+)).<)9:(4:6?)0<<?<),)549:28-4,76?0<303,44(2./9*)2:
@M03364:396:000000000-C9LGT:1:1101:2776:8071 2:N:0:10
GGACTACTAGGGTATCTAATCCTGTTCGCTCCCCACGCTTTCGCTCCTCAGCGTCAGTGACGGCCCAGAGACCTGCCTTCGCCATCGGTGTTCTTCCCGATATCTACACATTCCACCGTTACACCGGGAATTCCAGCCTCCCCTGCCGCACTCAAGCCCGCCCGTACCCGGCGCAGACCCACCGTTAAGCGATGGGCTTTCACACCGGACGCGACGAACCGCCTACGAGCCCTTTACGCCCAATAAATCCGGATGACGCTTGCACCCTACGTATTCCCGCGGCGGCTGGCACGTAGTTGGC
+
CCCCCGGGGGGGGGGGGGGGGGGGFGACFGGGGGGGGGGGGGGGGGGFDGGGGGGGGGGGGGGGC@FGGGGGGGGGGGGGGGFEGGGG:FFGGGGFEFGEGEEFGGAFFGGGGGGGGGGC>FFGGEFG>FGGGFGGG+=DG6E:8>@EC>FAFD85:@:CCGFDGGCEGGGGE79<EF=FGED7FEC3@?ECFGDGGCFFGFCCGABB()47;0:49-:E959:?687:C(33?04<BEE88?0F):9BF32(4(5*861<2@?FG3:?(,,,.544+,(-4(((((-(248??<)0*)*2
@M03364:396:000000000-C9LGT:1:1101:24929:8080 2:N:0:10
GGACTACAGGGGTATCTAATCCTGTTCGCTACCCATGCTTTCGAGCCTCAGCGTCAGTTGCAGACCAGAGAGCCGCCTTCGCCACTGGTGTTCTTCCATATATCTACGCATTCCACCGCTACACATGGAGTTCCACTCTCCTCTTCTGCACTCAAGAAAAACAGTTTCCGATGCAGTTCCTCGGTTCAGCCGAGGGCTTTCACATTAGACTTCTTTTTCCGCCTGCGCTCGCTTTCCGCCCAATAAATCCGGACTCCGCTTGCCACCTACGTATTCCCGCGGCTGCTGGCCCGTCTTTCGC
+
CCCCCGGGGGGGFGFGGGGGGGGGGAEFGGGGGGFEEFGGGGGFGGGGFGGGGGGG@EFFGFGFGGGGFGGFGGGGGGGFGGFCGGGGCFGGGGDGGGGGGGGGGGFFGGGGGGGGGGGGGGGGGGGGGGGGGGGGFGGGGFFDGGG=DDGFFFFFDFFGEGFGGGGGGGGEDCDGFFGGFGGDEG+8CBFD7EGGGGGGGEG?FFFE8CAF*B;EGEC<=DFDF>5:599;(1=)78E<F<<3AA));C31:>((6((-(3;?:ACBB>:<).8)6<(-(-7;>?2)5:(8;91)7*)19
@M03364:396:000000000-C9LGT:1:1101:27075:8085 2:N:0:10
GGACTACAAGGGTATCTAATCCTGTTTGCTCCCCACGCTTTCGAGCCTCAACGTCAGTTGCCGTCCAGTAAGCCGCCTTCGCCACCGGTGTTCCTCCTGATATCTACGCATTTCACCGCTACACCAGGAATTCCGCTTACCCCTCCGGTACTCTAGTCCGACAGTTTCCAAAGCAGTCCGGGGGTTGAGCCCCCGCCTTTCACTTCAGACTTGCTGAACCGTCTACGCTCCCTTTACACCCAGTAAATCCGGATAACGCTTGCCCCCTACGTATTCCCGCGGCTGCTGGCACGTAGTTTGC
+
CCCCCGGGGGGGGGGGGGGGGGGGGGGGGGGGGGGGGGGGGGGGGGGGGGGGGGGGGFFFGGGGGGGGGGGGGGGGGGGGGGGGGGGG:FGGGGGGGGGFGGGFGGGGGGEGFGGGGGGGGGGGDGGGFGGGGGGGGFDGGGGFGGGEEBGEFEFDFFGGCFFDFGGGGGGGFGFGGFGEGGG7B**(2<<CCEGGDGGFGEGE@F:<EFEGFFC7CEGG>>:(1@?FFGB<?BF<DBGGG?:574:5FF<1(3(-9:>?B,/5FGC6<6(.<>:).2439>>096))(((.,,(.0*)22
@M03364:396:000000000-C9LGT:1:1101:22252:8193 2:N:0:10
GGACTACAGGGGTTTCTAATCCTGTTCGCTCCCCTAGCTTTCGCGCCTCAGCGTCAGTCGTGGCCCAGAAGGCCGCCTTCGCCACCGGTGTTCTTCCCGATATCTGCGCATTCCACCGCTACACCGGGAATTCCGCCTTCCCCTGCCAGACTCAAGCCGGCCGGTATCGGGAGCGGACGGGGGTTGAGCCCCCGGATTTGACTCCCGACCAGGCAGGCCGCCTACGCGCGCCTTACGCCCACTGCATCCGGATCACGCTTGCCCCCTCCGTATTAACCCGGCGTCTGGCCGCGCGTTCGCC
+
CCCCCGGGGGGGGGGGGGGGGGGGGGGGGGGGGGGGGGGGGGGGGGGGGGGGGGGGFFGGGGGGGGGGGGGFFGGGGGGGGGGGGGGGFGGGGGGGGGGEECEGGGGGGGGGGGGGGGGGEGGFFGDGGGGGGGGGGECFGGGFGGD,49D5F@FFGGGGGG>7<:EGG=E*?FFG58C5CEDG88,5@G*9>EG5DG6AE5+697::6D>=15*-99*:99:082932)(((-.812:E?(42*4.:)7)-(,4<:,(((1:.>C)(-1,(.4)-)+.,36,(-4(3)(((((-83)4/1
@M03364:396:000000000-C9LGT:1:1101:13754:8195 2:N:0:10
GGACTACTAGGGTATCTAATCCTGTTCGCTCCCCTAGCTTTCGCGCCTCAGCGTCAGTCGTGGCCCAGAAGGCCGCCTTCGCCACCGGTGTTCTTCCCGATATCTGCGCATTCCACCGCTACACCGGGAATTCCGCCTTCCCCTGCCAGACTCAAGCCGGCCGGTATCGGGAGCGGACGGGGGTTGAGCCCCCGGATTTGACTCCCGACCAGGCTGGCCGCCTACGCGCGCTTTCCGCCCAATGAATCCGGCTACCGCTGGCCCCCTTCCGATTTCCCCCCCTCCTGGCCGGTCGTTTCCC
+
CCCCCGGGFFGGGFGGGGGGGFFGGGGGGGGGGGGGFGGGGGGGGGGGGGGGGGGGGGGGGGGGGGGGGGGGGGGGGGGGGGGGGGGGGGGGGGGGGGGFGGGGGGGGGGGGGGGGGGGGEGGGGGGGGGGGGGGGGGDGGGGFGGG,D;FEG@GFGFGGGFBCG>FFGGG5?F@GEEGGG8D>>G04?FGGGGGC3ECG+6+47FE06D1:?FE<GFFEBG(4:817;92,(2))-8EG*:(.0)-609)(-4(,7-,(,8C:GD)(((((4(()6+,((,(((.),(((,-((0)).20
@M03364:396:000000000-C9LGT:1:1101:25605:8213 2:N:0:10
GGACTACCAGGGTTTCTAATCCTGTTTGCTCCCCACGCTTTCGAGCCTCAGCGTCAGTTACAGTCCAGAGAATCGCCTTCGCCACTGGTGTTCTTCCTAATCTCTACGCATTTCACCGCTACACTAGGAATTCCATTCTCCTCTCCTGCACTCTAGACTTCCAGTTTGAAATGCAGCACCCAAGTTGAGCTCGGGTATTTCACATCTCACTTAACAGTCCGCCTACGCTCCCTTTACGCCCAGTCAATCCGGACAACGCTCGCCCCCTACGTCTTCCCGCGGCTGCTGGCACGTAGTTCGC
+
CCCCCGGGGGGGFGGGGGCGFGGGGGGGGGGGGGGGGGGGGGGGGGGGGGGGGGGGGGGGGGGGGGGGGGGGGGGGGGGGGGGGGGGGFFGGGGGGGGFGGGGGGGGGGGGGGGGGGGGGGGGGGGGGGGGGGGGGGGGGGGGFGGG?EFGFFE+D;FFGGGFGGGGGGFGGFGCGGFGGGDF:ED3;DD8DGGGGCFGGGFGFGFFFEGFG=+3AGFGGFGFFDD=FFGFFFFFFF?GEGF266>8CFGC>FB,=FBF?FFGF5CG>(8?B(8?:4@199;F62?2,:?(5<<()0*)99
@M03364:396:000000000-C9LGT:1:1101:21107:8215 2:N:0:10
GGACTACAAGGGTATCTAATCCTGTTTGCTCCCCACGCTTTCGAGCCTCAGCGTCAGTTACAGTCCAGAGAAGCGCCTTCGCCACTGGTGTTCTTCCTAATCTCTACGCATTTCACCGCTACACTAGGAATTCCCTTCTCCTCTCCTGCACTCTAGACTTCCAGTTTGAAATGCAGCACTCAGGTTAAGCCCGAGTATTTCACATCTCACTTAACAATCCGCCTACGCTCCCTTTACGCCCAGTAAATCCGGACAACGCTCGCCCCCTACGTATTACCGCGGCTGCTGGCCCGTAGTTAGC
+
CCCCCGGGCGGGGGGGGGGGGGGGGGGGGGGGGGGGGGGGGGGGGGGGGGGGGGGGGGGGGGGFGGGGFGCGGGGGGGGGGGGGGFFGFFGGGGGGGGDGGGGGGGGGGGGGGGGGGEGGGGGGCEFGGGGGGFGGGGGGGGGFGGGGGFGEGFGF,EGGDFFGGGGFGG,@DFEGFFFFGGGDGF=DFFFGG6E:CFGGGFG7=F8*;BCCE1,3C8FG=GA9AFFEADBFFFFFFFDGGFFE8<<8FGCB;B2?F@B@?9E97CD3:??44<?FFF<>4>FFBFFBFF662--0>/47:
@M03364:396:000000000-C9LGT:1:1101:16867:8231 2:N:0:10
GGACTACTGGGGTATCTAATCCTGTTCGCTCCCCACGCTTTCGCTCCTCAGCGTCAGTAACGGCCCAGAGACCTGCCTTCGCCATTGGTGTTCTTCCCGATATCTACACATTCCACCGTTACACCGGGAATTCCAGTCTCCCCTACCGCACTCAAGCCCGCCCGTACCCGGCGCGGATCCACCGTTAAGCGATGGACTTTCACACCGGACGCGACGAACCGCCTACGAGCCCTTTACGCCCAATCAATCCGGATAACGCTTGCACCCTACGTATTCCCGCGGCTGCTGGCACGTATTTAGC
+
CCCCCGGGGGGGGGGGGGGGGGGGGGGGGGGGGGGGGGGGGGGGGGGGGGGGGGGGGGGGGGGGGGGGGGGGGGGGGGGGGGGGGGGGGGGGGGGEGGGGGGGGGGGGGGGGGGGGGGFDGGGGGGGGGGGGGGGE8FFGGGGFGGGGGFGFGDGFGGGGGGFGGCEGGGGGFGFG?;EGCGGCFDF=FGE<<CEFDGGGGFGCC=A>FGF*(.:;CBGGFGF?BC:.(9>?F0:2<?GGGF??),<DFGGFF:<4749BB6C?GEG1:B:?)505>F39449B>?535::<??7*)*)22
@M03364:396:000000000-C9LGT:1:1101:26178:8243 2:N:0:10
GGACTACTAGGGTATCTAATCCTGTTCGCTCCCCCAGCTTTCGCTCCTCAGCGTCAGTTGTGGCCCAGAAGGCCGCCTTCGCCACCGGTGTTCTTCCCGATATCTGCGCATTCCACCGCTACACCGGGAATTCCGCCTTCCCCTACCAAACTCAAGCCCGCCGGTATCGGGAGCGGCCGGGGGTTGGGCCCCCGCATTTGACTCCCGACCTAGCAGGCCGCCTACGAGCGCTTTACGCCCACTGAATCCGTATATCGCTCGCCCCCCACGTATTACCGCGGCTGCTGGCACGTGGGTCCCC
+
CCCCCFGGFGGGFCFGGGAAFGGFGGGGGGGGGGGGGGGGGGGGGGGGGFFFGGGGGFGGGGGGGGGGG8FGGGGGGGGGFGGGGGGGFEGGGGGGGGGGDGGGGGGGDGGGGGGGGGGGGGGGGGGGGGGGGGGDGCCGGGGFFFF=,:FE,=FF>EFGGF>CGDFFGCGCFGBGGFGE=CD:C?84F;8DDEGC9ECG76+69<B:(9(<<F98D>8C;G?<:18)2773812)4::?E01)*4).9<9(4))6@2(,(428CE),,4-(6:)).*-,7>47?))(((,4,(()0)(*/
@M03364:396:000000000-C9LGT:1:1101:22124:8263 2:N:0:10
GGACTACTGGGTTTCTAATCCTGTTTGCTCCCCACGCTTTCGAGCCTCAACGTCAGTTACTGTCCAGCAAGCCGCCTTCGCCTCCGGTGTTCCTCCTGATATCTACGCATTTCACCGCTACACCAGGAATTCCGCTTGCCCTTCCAGTACTCCAGACGCACAGTTTCCAATGCCGTCCCGGGGGTGGGCCCCGGGCTTTCACATCAGACTTGCACATCCGTCTGCCCTCCCCTTACCCCCCGTAAATCCGGATAACGCCTGCCCCCTACGTCTTACCCCCGCTGCTGGCCCGTGGTTTGCC
+
CCCCCGGGGGGGGGGGGGEAFEFEFFG9EGGGGFGGD@FGGGGEGGDFCFFGGG,=CFGGGGGGGGGGGGGGGGGGGGGGGG,CGGGG7FGGGGGGGFFFAFEF8DFG,@FGGFGGGGGGG=FGFFGBFFGGGGGE>ADGGGFFGDFDFFFEG=+;FCGGGDBDGGGGGGGGF,8DCBEEGGGGGG>>FFGCGGGGDG6<+9?7CB63373+1*3673F=3C:BA+(0,9?(4843(.A:*4(-744:?)>(-3)207(404C6CE)2:((((,-.5+4(46(4902((.:69((0))(*2
@M03364:396:000000000-C9LGT:1:1101:20102:8296 2:N:0:10
GGACTACTGGGGTTTCTAATCCTGTTCGCTCCCCACGCTTTCGCTCCTCAGCGTCAGTAACGGCCCAGAGACCTGCCTTCGCCATTGGTGTTCTTCCCGATATCTACACATTCCACCGTTACACCGGGAATTCCAGTCTCCCCTACCGCACTCCAGCCCGCCCGTACCCGGCGCAGATCCACCGTTAGGCGATGGACTTTCACACCGGACGCGACGAACCGCCTACGAGCCCTTTACGCCCAATCAATCCGGATTACGCTCGCCCCCTACGTCTTCCCGCGGCTGCTGGCCCGGATGTAGC
+
CCCCCGGGDGGGGGGGGGGGGGGCFGEGGGGGGGGGGGGGGGGFGGGGFGGGGGGGGGGGGGGGGGGGFGGGFGGGGGGGGGGGGDFGFGGGGGGFGGGGGGGGGGGDGGGGEGGGGG@DGGGGEGGEEGGGGGG9FFFGGGGFGGG6>>F>D5=DC8C9EFEGG7>ECEEEAG9DCFFC6CF:;C*/;C*2/=:28CFGGFGCCA8;6D1=3)2499EGFGF??GF),72:8:?<BFGGGF?:)).6FGG668(,934((-*(1:C9(48?(4:2);44(-3-46).::((4(()00):2
@M03364:396:000000000-C9LGT:1:1101:27290:8297 2:N:0:10
GGACTACAGGGGTAACTACTCCTGTTCGCTCCCCACGCTTTCGCTCCTCAGCGTCAGTGACGGCCCAGAGACCTGCCTTCGCCACCGGTGTTCTTCCCGATATCTGCGCGTTCCACCGCTACACCGGGAATTCCGCCTTCCCCTGCCAGACACAAACCGGCCGGTATCGGGAGGGGGCGGGGGTGGAGCCCCCGGCGTTGACTCCCGACCAGGCTGGCAGCCTACTCGCGCTTTCCGCCCAATGACTCCGGATAACGCTTGCCCCCTACCTCTTACCGCTGCTGCCTGCACGTAGTTCGCC
+
CCCCC6CD8CFB6@,66@@C@,C,CF@77FGGGCF:B@FGGGG7FGD8;ECCCGGGGCEEEC:E+6,,,:,A<<=6:A,9::?@,,6>84B:F?D,5AF?F@EFFG?+@+44@,@5?CCGC+9,,+8==FC:,,1B@FCC:?,;+88A,:D5:);053*4**/**=7CGCC*)*(1*)3>**1:*:*45/**9::*)21C*5+675>16D>G()*.9(**,1..3+5.4/(,(44)-(21;14:/))-)91(46)..3,8?:@)1*1(((,)..)-(*(,,4.32(.42(.83,.0*1(19
@M03364:396:000000000-C9LGT:1:1101:19935:8302 2:N:0:10
GGACTACTCGGGTTTCTAATCCTGTTCGCTCCCCACGCTTTCGCTCCTCAGCGTCAGTAACGGCCCAGAGACCTGCCTTCGCCATTGGTGTTCTTCCCGATATCTACACATTCCACCGTTACACCGGGAATTCCACCCTCCCCTGCCGCACTCAAGCCCGCCCGTACCCGGCGCAGACCCCCCGTTAAGCGATGGGCTTTCACACCGGACGCGACGAACCGCCTACGAGCCCTTTACGCCCAATGATTCCGGACAACGCTTGCACCCTACGTATTACCGCGGCTGCTGGCACGTCGGTAGC
+
CCCCCGGGGGGGGGGGGGGGGGGGGGGGGGGGGGGGGGGGGGGGGGGGGGGGGGGGGGGGGGGGGGGGFGFGGGGGGGGGGGGGEGGGFGGGGGGGGGGDGGGGGGGFGGGGGGGGGGEGGGGGGGGGCFGGGGG,=>DGGGGFFGG+8?F=FBFFF@FEGGAGECEGGGEGEGFDCFGG*?D7CGE@FG/7CEGGGGGFFEF9C>DF2D0>4)1499EGBGF??F,)-14:17?2AFGGGF?0<AF2@FG9:>02FB>FFFC)9CG1(4,4)636634420>6>F?)412<?<?))0.77
@M03364:396:000000000-C9LGT:1:1101:21735:8317 2:N:0:10
GGACTACCCGGGTTTCTAATCCTATTTGCTCCCCACGCTTTCGTGCCTCAGCGTCAGTCTCTGTCCAGGCAGCCGCCTTCGCCACCGGTGTTCCTCCATATATCTACGCATTTTACCGCTACACATGGAATTCCACTGCCCTCTCCAGTACTCTAGCTGACCAGTATCCGTGGCTTTATGGGGTTGAGCCCCACGCTTTAACCACGAACTTAATCAGCCGCCTACGCCCCCTTTACGCCCAATACTTCCGGATACCGCTCGCCACCTACGTATTACCCCGGCTGCTTGCACGTAGTTCGCC
+
CCCCCGGGGGGGGGGGGGGGGGG9FGGGGGGGGGGGGGGGGGGGGGGGGGGGGGGGGGGGGGGGGGGGGGGGGGGGGGGGGGGGGGGGGGGGGGFGGGGGGGGGGGGGGGGGDGGGGGGGGGGGFGGGEGGGGGGGG?FGGGGFGGGFFFGFFEGFGGGGGGBGGGFGGGGFDGFGG7FGDFGFEG8@FFGGGGGDDGGFG9?BFFF4BGFG4:E?CBGG>C;;;*()6C;>@FFC@FGG*,(84)64FG),-:)8@94(,481CFD(5,8))8)64+2(7029:?)5<)4::(.09*-)1
@M03364:396:000000000-C9LGT:1:1101:13602:8348 2:N:0:10
GGACTACTAGGGTTTCTAATCCTGTTCGCTCCCCACGCTTTCGCTCCTCAGCGTCAGTAACGGCCCAGAGACCTGCCTTCGCCATTGGTGTTCTTCCCGATATCTACACATTCCACCGTTACACCGGGAATTCCAGTCTCCCCTACCGCACTCAAGCCCGCCCGTACCCGGCGCGGATCCACCGTTAAGCGATGGACTTTCACACCGGACGCGACGAACCGCCTACGAGCCCTTTACGCCCAATAAATCCGGATAACGCTTGCACCCTACGTCTTCACGCGGCTGCTGGCACGGCTTTCGC
+
CCCCCGGFEGFGGFGGGGGGGGGGGGGGGGGGGGGGGGGGGGGGGGGGEFGGGGGGGGGGGGGGGGGGDGFGGGGGGGGGGGGGEGGGFGGGGGGGGGGGGGGGFFGGGGGGGGGGGG8?EGGGGGGGGGGGGGGCDGGGGGGFCGGEDAGBGDGFGGCGGGFGFGGGGDGGBFFGCEGGFGGGGG76CF*:5EE?FGGGG?GCCEFF1<9=(0C>39GGFGFBFGB.4C94<0:2AFGGGFF<F<46?DG>?FFAF?F?8?E4FGG?1::4(4:2)<4349B>904>BB(8:6()0/)19
@M03364:396:000000000-C9LGT:1:1101:12669:8364 2:N:0:10
GGACTACTGGGGTATCTAATCCTGTTCGCTCCCCACGCTTTCGCTCCTCAGCGTCAGTAACGGCCCAGAGACCTGCCTTCGCCATTGGTGTTCTTCCCGATATCTACACATTCCACCGTTACACCGGGAATTCCAGTCTCCCCTACCGCACTCAAGCCCGCCCGTACCCGGCGCGGATCCACCGTTAAGCGATGGACTTTCACACCGGACGCGCCGAACCGCCTCCGAGCCCTTTACGCCCAATAAATCCGGATCACGCTTGCACCCTACGTATTACCGCGGCTGCTGGCCCGTAGTTATC
+
CCCCCGGGGGGGGCFGGGGGGFGFGGGGGGGGGGGGGGGGGGGGGGGGGGGGGGGGGGFGGGGGGGGG8FFGFGGGGFFFGGGGGGGGGGGEGGGGGGG>FCCGGGGGGGGGAFGGGGGDEGGGGGGGGEGGGGFGDFFCGGGFGGFGCBGFGB+@FGFEG@BGGGGGGGEE4:=D=BEGFFGCGG*6F?3:<GGFFCFGGECCFFFF;GBG;):491CE>G;0(*(04D>FB<:BA?GGG((2054:=C<064-(0,40(,1.CGGF<?<()).49F39(39>>:2033,4>;()0*)*0
@M03364:396:000000000-C9LGT:1:1101:21210:8367 2:N:0:10
GGACTACCAGGGTTTCTAATCCTGTTCGCTCCCCTAGCTTTCGCGCCTCAGCGTCAGTTATGGCCCAGAAGGCCGCCTTCGCCACCGGTGTTCTTCCAAATATCTGCGCATTCCACCGCTACACTTGGAATTCCGCCTTCCCCTACCAAACTCAAGTCTGCCGGTATCGGGAGCGGACGGGGGTTGAGCCCCCGGATTTGACTCCCGACCTACCAGACCGCCTACGCGCGCTTTACGCCCACTGAATCCGGATAACGCTTGCCCCCTACGTATTACCGCGGCTGCTGGCACGGAGTTGCCC
+
CCCCCGGGGGGGGGGGGGGGGGGGGGGGGGGGGGGGGGGGGGGGGGGGGGGGGGGGGGGGGGGGGGGGGGGGGGGGGGGGGGGGGGGGFGGGGGGGGGGGGGGGGGGGGGGGGGGGGGGGGGGGGGGGGGGGGGFGGDGGGGGFGGGFFDGFGFGFCFGGGGEGGGGGGGGB@FBGCEGGGEGGGGF@FGGGGEECCGFGD>+<F<::6D>F0>68<?CEBGF08;;<1)(,22<ABFGGG03363)6)C9:01)<@7461?GFGG386(..:7266*471>(4(47BB7>(((-07*)27
@M03364:396:000000000-C9LGT:1:1101:12902:8377 2:N:0:10
GGACTACACGGGTTTCTAATCCTGTTCGCTACCCATGCTTTCGAGCCTCAGCGTCAGTTGCAGACCAGAGAGCCGCCTTCGCCACTGGTGTTCTTCCATATATCTACGCATTCCACCGCTACACATGGAGTTCCACTCTCCTCTTCTGCACTCAAGAAAAACAGTTTCCGATGCAGTTCCTCGGTTAAGCCGAGGGCTTTCACATTAGACTTATTTTTCCGCCTGCGCTCGCTTTACGCCCAATAAATCCGGACCACGCTTGCCCCCTACGTATTACCGCGGCTGCCGGCACGTAGTTAGC
+
CCCCCGGGGGGGGEGGGGGGGGGGGGGGGGGGGGGGGGGGGGGFGGGGGGGGGGGGGGGGGGGGGGGGGFGGGGGGGGGGGGGGGGGGFGGGGGGGGGGGGGGGGGGGGGGGGGGGGGGGGGGGGGGGGGGGGGGGGGDGGGGFGGGFGFGFGFGF:@FGFGFGGGGGGGGGFGEFGFGFDGGGGG@CFFGGGGGGGGGGGEGFGFFFFGFG=9DEGFGF@G>=266A9DB9<@FFFFGGGD?FFEEFFGGF(6(3@:>:??FB*;C>2:8?)<?)6<47>99490((4;2>BF8)04):7
@M03364:396:000000000-C9LGT:1:1101:11420:8383 2:N:0:10
GGACTACTCGGGTATCTAATCCTGTTCGCTCCCCACGCTTTCGCTCCTCAGCGTCAGTAACGGCCCAGAGACCTGCCTTCGCCATTGGTGTTCTTCCCGATATCTGCGCATTCCACCGCTACACCGGGAATTCCGCCTTCCCCTGCCAGACTCAAGCCGGCCGGTATCGGGCGCGGACGGGGGTTGAGCCCCCGGATTTGACTCCCGACCAGGCTGGCCGCCTACCCGCGCGTTACGCCCCATGAATCCGCATAACGCTTGCCCCCCCCGCGTTTACCCCGTCGCTGGCCACGTGTTCGGC
+
CCCCCGGGGGGGG7FGGGGGGGGGGGGGGGGGGGGGGGGGGGGGGGGGGGGGGGGGGGGGGGGGGGGGEFCFG8FGGGGGGGGGCFFGGGGGGFFGGGGGG=EGGEGGGGGGGGGGGGGGGGGGGGGGGGGGGGGGGE>FGGGFGGFFCDGEFCGFFGCGGEDGGB=BEEG*:E=C5>CCC=5:CE239CGGGEG*1A6++-+67<5-(1(/-)0.>,C*->:(,*(.4),(-4(18<CEEF:1*4))91*-3,)5.(,(((<:FE)41(((,(((.+,,-,-,1((((3((-((07*(/9
@M03364:396:000000000-C9LGT:1:1101:10879:8398 2:N:0:10
GGACTACTGGGGTATCTAATCCTATTTGCTCCCCACGCTTTCGTGCCTCAGCGTCAGTCTCTGTCCAGGCAGCCGCCTTCGCCACCGGTGTTCCTCCATATATCTACGCATTTTACCGCTACACATGGAATTCCACTGCCCTCTCCAGTACTCTAGCTGACCAGTATCCGTGGCTTTATGGGGTTGAGCCCCACGCTTTACCCACGAACTTAATCAGCCGCCTACGCCCCCTTTACGCCCAATAATTCCGCATACCGCTCGCCACCCACGTCTTACCGCCGCCGCTTGCACGTAGTTCGCC
+
CCCCCGGGGGGGGGGGGGGGGGGFFGGGGGGGGGGGGGGGGGGGGGGGGGGGGGGGGGGGGGGGGGGGGGGGGGGGGGGGGGGGGGGGGGGGGGGGGGGGGCGGGGGGGEGGGGGGGGGGGGGGGGGGGGGGGGGGGFFFGGGFGGGGGFGBFF?DFFFFGGFGGGGGGGGGFGBGGCGGGGGFE:,:;@FGGGGG5CGE7:FEG>D=4C@G4:F?CEGGBD2;613)6DB@FE>E@?GG7(4)1)69BF*7:B)30419;BG:GG*24,4(.42::*((41(36(834)5(.2(89*2)7
@M03364:396:000000000-C9LGT:1:1101:7334:8403 2:N:0:10
GGACTACAGGGGTATCTAATCCTGTTCGCTCCCCACGCTTTCGCTCCTCAGCGTCAGTAACGGCCCAGAGACCTTCCTTCGCCATTGGTGTTCTTCCCGATATCTACACATTCCACCGTTACACCGGGAATTCCAGTCTCCCCTACCGCACTCCAGCCCGCCCGTACCCGGCGCAGATCCACCGTTGGGCGATGGACTTTCACACCGGACGCCACGAACCGCCTACGACCCCTTCACGCCCATTAAATCCGCAAAACGCTCGCACCCTACGTCTTACCGCGGCTGCTTGCCCGTATTTCGC
+
CCCCCGGGFGGGBFGFFGDFFGGDEE<BFFFEGGFG@C@FFGEC@FFGGGFFEFGGFF9CFCCEGGGFFF<EFG,CFGDEFDGDCFFEGG=FFGGGGGGGCFGGGGF9FEFFAECEFCFGEGGF8EB=CFFEFCD?CFDFGGGFFEG8CDGAFDCDGC+;>>@>FEGCE5CC9C4/:AEC?FF:CE*2?FC))7=ECCEGG?EE8;)(:D1*(0*4/(:59D9<02,.(930(3,)..2CC8(.0).6FG7(,(((0(44:>C0>ED13<,8(4-46<41(3131:2-40(.292.)86C<
@M03364:396:000000000-C9LGT:1:1101:13277:8426 2:N:0:10
GGACTACTGGGGTTTCTAATCCTGTTCGCTACCCATGCTTTCGAGCCTCAGCGTCAGTTGCAGACCAGAGAGCCGCCTTCGCCACTGGTGTTCTTCCATATATCTACGCATTCCACCGCTACACATGGAGTTCCACTCTCCTCTTCTGCACTCATGAAAAACAGTTTCCGATGCAGTTCCTCGGTTAAGCCGAGGGCTTTCACATTAGACTTATTTTTCCGCCTGCGCTCGCTTTCCGCCCAATAAATCCGGACAACGCTTGCCACCTACGTATTACCGCGACTGCTGGCACGTAGTTAGC
+
CCCCCGGGGGGGGFGGGGGGGGGGGGGGGGGGGGGGGGGGGGGGGGGGFGFGGGGGGGGGGGGGGGGGGGGGGGGGGGGGGGGGGGGGGGGGGGGGGGGGGGGGGGGGGGGGCFGGGGGDDGGGGGGGGGFGGGGGGGFGGGGFGGGGGFGFGDCF,@DFGGFGGGGGGGEGFFEGGFGGEGDGGG88FFGGGGGGGGGGGFGEGFFECGFGF9:A9CFE@DFFFFFFBGFB??0);?CCF;2@6<>?F<D>?B3?FB>0628>:EG?>?BF2A7)6<(-41>09?4?>B0444(.774C:
@M03364:396:000000000-C9LGT:1:1101:14097:8433 2:N:0:10
GGACTACAGGGGTATCTAATCCTGTTTGCTCCCCACGCTTTCGAGCCTCAACGTCAGTTACCGTCCAGTAAGCCGCCTTCGCCACCGGTGTTCCTCCTGATATCTACGCATTTCACCGCTACACCAGGAATTCCGCTTACCCCTCCGGTACTCCAGTTATATAGTTTCCAAAGCAGTTCAGGGGTTAAGCCCCTGCATTTCACTTCAGACTTACATTACCGTCTACGCTCTCTTTACACCCAGTAAATCCGGATAACGCTTGCCCCATACGTATTACCGCGGCTGCTGGCACGTATTTAGC
+
CCCCCGGGGGGGGFGGGGGGGGGGGGGGGGGGGGGGGGGGGGGFGGGGGGGGGGGGGGGGGGGGGGGGGGFGGGGGGGGGGGGGGGGGGGGGGGGGGGGGGFFGGGFGGGGGGGGGGGGGGGGGGGGGGGGGGGGFGGGGGGGFGGGGGFFEFBFDCA:CFGFGGGGCCFEE?FEGGFGGGGGGGG7:FFDD@>FGGGGGGEFEFFFEEGBGFFF98@EG>?@DDCBD9D6@FFFCEFGGD<<E=C5?FFG9/:?<F;>:((23CG743?BFDFF26C37>BBF1:2):<17:414<6)?C
@M03364:396:000000000-C9LGT:1:1101:17172:8443 2:N:0:10
GGACTACCGGGGTTTCTAATCCTGTTTGCTCCCCACGCTTTCGTGCCTGAGCGTCAGTTATGGTCCAGAAAGCCGCCTTCGCCACTGGTATTCCTTTGAATCTCTACGCATTTCACCGCTACACTCGAAGTTCTACTTCCCTCTCCCGCACTCTAGCCTAGCAGTTTCAAAAGCAGCCCCGAAGTTGGGCCCCGGAATTTCACGTCGGACTTGATTGGCCGCCTGCGCCCCCTTTCCACCCAGTAAATCCGGTAACCGCTTGCCCCCGTCGTATTACCGCGGCTGCAGGCCGGGATTAGGC
+
CCCCCGG@FFFGG@FFGGFGGGGGGGGGGGGGGGDDGFGGGGGEGFGFEA8@FFGGGFF9CCFGGGGG9CEFGGGGGGGFFG,?FGGGCBFGGEGD,AECEFFGGGGGGGGDGEEGGGGGGGFGF,+4:BFGC,EA;,+CEAFFFG8+@@EBFE8<FFG8DFFGAEEG,C9,5>:7?*@++50*69=)*,3*3=8**;E:C*,(*0/(5<@?3*+)31CF>GFD1*.5(99>F??)--<CE:<:4).6@CG(,(,)119>(2;(>87((,-,(.8)67--362(91(,(((((,(.0*)**
@M03364:396:000000000-C9LGT:1:1101:20192:8459 2:N:0:10
GGACTACTAGGGTTTCTAATCCTGTTCGCTCCCCTAGCTTTCGCGCCTCAGCGTCAGTCATGGCCCAGAAGGCCGCCTTCGCCACCGGTGTTCTTCCCGATATCTGCGCATTCCACCGCTACACCGGGAATTCCGCCTTCCCCTGCCAGACTCAAGCCGGCCGGTATCGGGAGCGGACGGGGGTTGAGCCCCCGGATTTGACTCCCGACCAGGCTGGCCGCCTACCCGCGCTTTACGCCCACTGAATCCGGGTAACGCTCGCACCCCACGTATTACCCCGGCTGCTGTGCCGTCGTTTGGC
+
CCCCCGGGGGGGGGGGFG@FGGGGGGGGGGGGGGGGGGGGGGGGGGGGGGGFGGGGGGGGGGGGGGGGFFGGGGGGGGGGGGGGGFGGBFFFGGGGGGGGGGGGGFFGGGGGGGGGGGGDEG?GGEDGEGGGGGGGGDGGGGGBGGG,@FGCG5FFGGEEGGEGGBCGGGD>?GFG?BGG7CGEDG,49CGGGGGGGC?<?<0:7>:61C6A:F*(7,C=191(3*2)()-,4:44((CEG((,7364F)/(--4).(,,(387DG)4((4().))6+((49(3(.,)())-43;85),*0
@M03364:396:000000000-C9LGT:1:1101:11046:8484 2:N:0:10
GGACTACACGGGTATCTAATCCTGTTCGCTCCCCTAGCTTTCGCGCCTCAGCGTCAGTCGTGGCCCAGAAGGCCGCCTTCGCCACCGGTGTTCTTCCAAATATCTGCGCATTCCACCGCTACACTTGGAATTCCGCCTTCCCCTACCAGACTCAAGCCTGCCGGTATCGGAACCGGGCGGGGGTTGAGCCCCCGGATTTGAGTTCCGACCTAGCAGGCCGCCTACGCGCGCTTTACGCCCAATGAATCCGGATACCGCCCGCCCCCCACGGATTACCCCGGGTGCTTGCCCGTAGTTCGCC
+
CCCCCGGGGGGGGGFGGGGGGGGGGGGGGGGGGGGGGGGGGGGGGGGGGGGGGGGGGGGGGGGGGGGGGFGGGGGGGGGGGGGGGGGGFGFGGGGGGGGGGGGGGGGGGGGGGGGGGGGGDGGGGGGGGGGGGGGGGGGGGGGFCFGCGFGEGECFGGGGGGFGGEGGGGGEEGFGGFGG>EGEGG,5;EGGGGG*9CC7+-34CFF4BG>9)<7-52C=29--.*-01)4(8?.68<GC/(,(9)64/>)((-)4331(((:9GG)2>9(-:()5962(((-((.),((.8-1:5F*-)*
@M03364:396:000000000-C9LGT:1:1101:10426:8485 2:N:0:10
GGACTACAAGGGTTTCTAATCCTGTTTGCTCCCCACGCTTTCGAGCCTCAGCGTCAGTTACAGTCCAGAGAAGCGCCTTCGCCACTGGTGTTCTTCCTAATCTCTACGCATTTCACCGCTACACTAGGAATTCCCTTCTCCTCTCCTGCACTCTAGACTTCCAGTTTGAAATGCAGCACTCAGGTTAAGCCCGAGTATTTCACATCTCACTTAAAAATCCGCCTACGCTCCCTTTACGCCCAGTAAATCCGGACAACGCTCGCCCCCTACGTATTACCGCGGCTGCTGGCCCGTATTTAGC
+
CCCCCGGGGGGGGGGGGGGGGGGGGGGGGGGGGGGGGGGGGGG,EGGGGGGGGGGGGGGGGGGGGGGGGGG<FGGGGGGGGGGGGGGGFGGGGFGGGGGGGGGGGGGGGGGGGGGGGGGGGGGGGGGGGGGGGGGFGGGGGGGFGGGCGFGEFEFF,EFDGGFGGGFGFFDGFGFGGFGFGGGGGG9>DFFGDEE7?FGGGFGFCF7A;FCEA8,:C5EGFGFFFD=?2?>D@EEFFFGGGFFFF<?EFGGFFFF@F;>?2>EF3:D9(8<<2<?)6<:;7990(47:BB?4>B9)6*)::
@M03364:396:000000000-C9LGT:1:1101:22172:8496 2:N:0:10
GGACTACTCGGGTTTCTAATCCTGTTCGCTCCCCCGGCTCTCGCGCCTCAGCGTCAGTGCGCGCCCGGAAGCCCGCCTTCGCCACCGGTGTTCCTCCCGATATCTACACATTCCACCGTTACACCGGGAATTCCAGTCTCCCCTACCGCACTCAAGCCCGCCCGTACCCGGCGCGGATCCACCGTTAAGCGATGGACTTTCACACCGGACGCGACGAACCGCCTACGAGCCCTTTACGCCCAATAAATCCGGATAACGCTTGCCCCCTACGTATTCCCGCGGCTGCTGGCACGGCTTTCGC
+
CCCCCGGGGGGGGGGGGGGGGGGGGGGGGGGGGGGGGGGGGGGGGGGGGGGGGGGGGGGGGGGGGGGGGGGGGGGGGGGGGGGGGGGGGGGGGGGGGGGGGEGGGGGGGGGGGGGGGG>DGGGGGGGGCGGGGGGGGGCGGGGF5CGEGFGAEBGFFEGGGGFGGGGGGCEGFG;D5)?ECGGCGG*4@CC55CCCDGGGGAGBGFEB9D;EF.?971E=>GB::FF)8D9:?(5-<:GEG11?68:4F7)3:((.96BB<4;(9CDF<::<)::):6-771>2(-,5(((48(4)86)9/
@M03364:396:000000000-C9LGT:1:1101:15675:8499 2:N:0:10
GGACTACACGGGTTTCTAATCCCATTTGCTCCCCTAGCTTTCGTCTCTCAGTGTCAGTGTCGGCCCAGCAGAGTGCTTTCGCCGTTGGTGTTCTTTCCGATCTCAATGCATTTCACCGCTCCACCGGAAATTCCCTCTGCCCCTACCGTACTCCAGCTTGGTAGTTTCCACCGCCTGTCCAGGGTTTAGCCCTGGGATTTGACGGCGGACTTGACAAGCCACCTACAGACGCTTTACGCCCAATCATTCCGGATAACGCTTGCATCCTCCGTCTTACCGCGGCTGCTGGCCCGTATTTCGC
+
CCCCCGGFGGGGGGGGGGGGGGE,CFGGGGGGGGG<FGGGGGG@C6CFGGGGFGGGGFFFEGGGGGGGGDGF@6EF<FFGGGGG+@FFFGGGGGCAFGGGGGGGFG<FGGGGGGGGGGGG>GGGGGG:CFEGGG8,6,2?F+DF?GGGCDGDG)DFGG8DC:DFGGGGGGGD@F)9@<FC,D9<EF+3==:C5CGG*BFC<EG>CBF@=GFF)2+9:1CF@<;8;C46;C@>17@3;?EGGF24?2<AFFGB(2(4?:B66?8)2AC4<1441.82<?-(,,9>1())3(16(-()/*)29
@M03364:396:000000000-C9LGT:1:1101:6431:8500 2:N:0:10
GGACTACCCGGGTATCTAATCCTGTTCGCTCCCCCAGCTTTCGCTCCTCAGCGTCAGTTGTGGCCCAGAAGGCCGCCTTCGCCACCGGTGTTCTTCCCGATATCTACACATTCCACCGTTACACCGGGAATTCCAGTCTCCCCTACCGCACTCAAGCCCGCCCGTACCCGGCGCGGATCCACCGTTAAGCGCTGGACTTTCACACCGGACGCGACGAACCGCCTACGCGCCCTTTACGCCCACTAAATCCGGATAACGCTTGCCCCCTACGTCTTACCGCGGCTGCTGGCCCGTCGTTAGC
+
CCCCCGGD@FCGGGGGGGGGGGGGGGGGGGGGGG@CFGGGGGGF:FGGGGGGGGGGGGGGGGGFGGGGE@EFGGGGGGGGGGGGGFGGGGGGGGGFFGGGGGGGGGGFGGGG;FGGGGEDGGGFDGGGGGGGGGGDF98FGCEDFFF6EEGFFFGFCFGGEFBGGGEGGEDG?F>D5)=C9FFGGE*68?:)2=E7CGGGGAGFDBDB6D>C9>E>GFGG>D>?<FF)(>;27<?<ABGGG?(4)(4:FGC>?(26F?6?3:8(0*99(,171(:A:34(7;>97822(((4>,()0)45D
@M03364:396:000000000-C9LGT:1:1101:13016:8505 2:N:0:10
GGACTACTCGGGTTTCTAATCCTGTTTGCTCCCCACGCTTTCGAGCCTCAGCGTCAGTTACAGTCCAGAGAAGCGCCTTCGCCACTGGTGTTCTTCCTAATCTCTACGCATTTCACCGCTACACTAGGAATTCCCTTCTCCTCTCCTGCACTCTAGACTTCCAGTTTGAAATGCAGCACTCAGGTTAAGCCCGAGTATTTCACATCTCACTTACAAATCCGCCTACGCTCCCTTTACGCCCAGTAAATCCGGACAACGCTCGCCACCTACGTATTACCGCGGCTGCTGGCCCGTAGTCCGC
+
CCCCCGGGGGGGGGGGGGGGGGGGGGGGGGGGGGGGGGGGGGGGGGGGGFGGGGGGGGGGGGGGGGFGGGGGGGGGGGGGGGGGGGGGFGFGGGGGGGFGGGGGGGGGGGGGGGGGGGGGGGGFGGGGGGGGGGGGGGGGGGGFGGGGGFGFFFFFCFGGGGFGGGGGCFGGFGFGGFGGGGGGGG<:FFDGGCEGCFFGGFGFGFFAEGFCE+;AFEGGAFDDDD>D9DB=BEFEC@GCFDFF+?7<FG5>FF0?F@91?6EFDGG:?FB:)6?)6@(7479>>F?DF?(19;0)8*)11
@M03364:396:000000000-C9LGT:1:1101:9664:8546 2:N:0:10
GGACTACCCGGGTTTCTAATCCTGTTCGCTCCCCTAGCTTTCGCGCCTCAGCGTCAGTCGTGGCCCAGAAGGCCGCCTTCGCCACCGGTGTTCTTCCCGATATCTGCGCATTCCACCGCTACACCGGGAATTCCGCCTTCCCCTGCCAGACTCAAGCCGGCCGGTATCGGGCGCGGACGGGGGTTGACCCCCCGGATTGGACTCCCGAACAGGATGGCCGCCTCCGCCGCGCTTACGCCCCACGACTCCGGATTAGGCTTGCCCCCTGTGTCATGACCCCGCTTCTAGCTCGTAGTTACCC
+
<CCCCGGGGFCEFBFGGGGCEFGGGGGGDEGGGGFGGGGGGGGG@FGDGFFGGGGGEFGEGGGGGGCE8FFGGGEGGGGGCGGGGGGG>CFEGGFFGGG=@CGGGGGGEGGEGFFGGGGGGGGG8@C+=FCGFD?B@@?DEGFFDGG,@:<8F:F59D5:CE>*>*=CGE5*.4.9:)**:E)12:,)02CCCE8**;*:9.3297)((9(*.)+(*.<*-91((*(),/(((-()((2**--(0((-;95(2())1..,4(+.C?)())))))-))+.(,(((,6.6<-58,(-09*)*9
@M03364:396:000000000-C9LGT:1:1101:2954:8554 2:N:0:10
GGACTACTCGGGTTTCTAATCCTGTTCGCTACCCATGCTTTCGAGCCTCAGCGTCAGTTGCAGACCAGAGAGCCGCCTTCGCCACTGGTGTTCTTCCATATATCTACGCATTCCACCGCTACACATGGAGTTCCACTCTCCTCTTCTGCACTCAAGAAGGACAGTTTCCGAAGCAGTTCCCCGGTTAAGCCGGGGGCTTTCACTTCAGACTTATCTTTCCGCCTGCGCTCGCTTTACGCCCAATAAATCCGTACCACGCTTGCCCCCTACGTCTTACCGCGGCTTCTGGCCCGTCTTTAGC
+
CCCCCGGGGGGGGG7FDGFGGGGGGGGFGGEGGGGGGGGGGGGDGGGGFCFFGGGGEFFGFGGFGGGGGGGGGGGGGGGGGGGGGGGGGGFGGEEGGGGGGGGGGGGD7>FGGDFFFGGGC7DGGFGGEGFFGGGGGG?FGGGFGGG=DFGFGFDFAFGGFGFGGGGFFC8=?FFGGFFGGDDCEGECFFGGGEGGGDGFGEGFGFF4/8@ACAFEGFGGFGFF0B()2:69:BB)66EGG2(()55<FCD,1:(-7:911(/4*;C0<???(.4.)0-441((-(-..5(((,-)772::
@M03364:396:000000000-C9LGT:1:1101:19950:8555 2:N:0:10
GGACTACACGGGTTTCTAATCCTGTTCGCTCCCCACGCTTTCGCTCCTCAGCGTCAGTAACGGCCCAGAGACCTGCCTTCGCCATTGGTGTTCTTCCCGATATCTACACATTCCACCGTTACACCGGGAATTCCAGTCTCCCCTACCGCACTCAAGCCCGCCCGTACCCGGCGCAGATCCACCGTTAGGCGCTGGACTTTCACACCGGACGCGACGAACCGCCTACGAGCCCTTTACGCCCAATAAATCCGGCTAACGCCCGCACCCTACGTATTCCCGCGGCTGCTTGCCCGTCGTTGGC
+
CCCCCGGGGGGGGGGGGGGGGGGGGFGGGGGGGGGGGGGGGGGGGGGGGGGGGGGGGGGGGGGGGGGGGGFGGGGGGGGGGGGCGGGGGGGGGGGGGDGGGGEGGGGGGGGGGGGGGGEDCGGGGGGGGGGGGGF<EF9FFGGFGGGGGFGFFFGFGGGGGGEGGEGGGGGDDEFGEFFGFGGCFEC>AFE):CGGFGGGGFGFGDEF@GBGF3C;DFGGFGFF6C2)371:2:?9ABDGC(18)56:@FG((,-4F:>(-7E0>ED?:0,..-:)6<:;063>0(.-5(.5(((.)),/2
@M03364:396:000000000-C9LGT:1:1101:24899:8557 2:N:0:10
GGACTACAAGGGTATCTAATCCTGTTCGATACCCGCACTTTCGAGCTTAAGCGTCAGTAACGCTCCCGTCAGCTGCCTTCGCAATCGGAGTTCTTCGTCATATCTAAGCATTTCACCGCTACACGACGAATTCCGCCCACGTTGTGCGCACTCAAGACCGTCAGTTCGCGCTGCAGTTCAGAGGTTGAGCCCCTACATTTCACAACACGCTTGACAGCCGGCCTGTGCTCCCTTTAAACCCAATAAATCCGGATAACGCCCGTACCTTCCGTATTCCCGCGGCTGCTGGCCCGGCATCCGC
+
CCCCCGGFDGGGGGGGGGGGGGGGGGGGAFFGGGEGEGGGGGGDGGEFGGGGGGGGGGGGGGEGGGGGEECFGGGGGGGGGGC@FGGG6@FGGGGGGF@FG9EEFGAFGGGGGGGFGGGGGGGGGD:F=FGFGCDEG7CF:FC;DCFC=AGFFDGF,=DEBFFGGG7*:CGGDGFGEBF@@DFGGGGEFFGFDF;C8CGGGFGFC?4,(:7E;FGEG;F*6DFD05./)0)8<B?2)6FGGF03642)9C3((-(.9199(-1(1;*64?(.,4?)-3897>>;><?7:1,4;>()0)(9C
@M03364:396:000000000-C9LGT:1:1101:15606:8569 2:N:0:10
GGACTACCCGGGTTTCTAATCCTGTTCGCTCCCCACGCTTTCGCTCCTCAGCGTCAGTAACGGCCCAGAGACCTGCCTTCGCCATTGGTGTTCTTCCCGATATCTACACATTCCACCGTTACACCGGGAATTCCAGTCTCCCCTACCGCACTCAAGCCCGCCCGTACCCGGCGCGGATCCACCGTTAAGCGATGGACTTTCACACCGGACGCGACGGACCGCCTACGATCCCTTTACGCCCAATAAATCCGGATCACGCTTGCCCCCTACGTATTGCCGCGGCTGGTGGCCCGTAGTTAGC
+
CCCCCGGGGGGGGGGGGGGGGGGGGGGGGGGEGGGGGGGGGGGGGGGGGGGGGGGGGGFGGGGGGGGGGGGFGGGGGGGGGGGGGGGGGGGGGGGGGGGGGEGGGGGGGGGGGGGGGGGGGGGGGGGGGGGGGGDGGGGGGGGFGGGGGEG=DD@FFEGGCGFGGCEGGGGGFGFG5BCF9FGEGG:3FFC*8A30>9FGG<E?77>>>GF5(084)4CGF3>13E:)(1814>4-<6CEGBFB))4)875132(473:?0(;46FGF(((.5.4))<,4(3(4((((41((2--08727*
@M03364:396:000000000-C9LGT:1:1101:10656:8582 2:N:0:10
GGACTACCAGGGTTTCTAATCCTGTTCGCTCCCCACGCTTTCGCTCCTCAGCGTCAGTAACGGCCCAGAGACCTGCCTTCGCCATTGGTGTTCTTCCCGATATCTACACATTCCACCGTTACACCGGGAATTCCAGTCTCCCCTACCGCACTCAAGCCCGCCCGTACCCGGCGCGGATCCACCGTTAAGCGATGGACTTTCACACCGGACGCGACGTACCGCCTACGCGCCCTTTACGCCCAATAAATCCGGTTAACGCCTGCACCCTACGTCTTACCCCGGGTGCTGGCACGTTGTTACC
+
6CBCCGFCCFCEGG7EFEFGC@FDFCFGEGCF@FFGGGGGFGGCFGGGGGG8CGGGGGFGGGGGGGGGGGEEGGDGCFCGGGEDGFGAC<FFFCFFFECFGEEF8@FFGGGGGEEF8EGGGBA9=EDGG>EFCAEDD,=FGGG?6FF8EBGBED637D8C@>?G>E>EEGGEFE2D74=EFCDC8:<(:<C8C7?CFDFFGFGCFF>60C6C(023)4;C:GB?:C2)4<B9((5<:1=EG333:7).*992--,)96((43;<GCDB?.((.4426<220((,--4:,(,)(4(0).)*2
@M03364:396:000000000-C9LGT:1:1101:4497:8587 2:N:0:10
GGACTACCAGGGTTTCTAATCCTGTTTGCTCCCCACGCTTTCGAGCCTCAGCGTCAGTTACAGTCCAGAGAATCGCCTTCGCCACTGGTGTTCTTCCTAATCTCTACGCATTTCACCGCTACACTAGGAATTCCATTCTCCCCTCCTGCACTCTAGACTTCCAGTTTGAAATGCAGCACTCAGGTTAAGCCCGAGGATTTCACATCTCACTTAAAAAACCGCCTACGCTCCCTTTACGCCCAGTAAATCCGGACAACGCTCGCCACCTACGTATTACCGCCGCTGCTGGCACGTATGTAGC
+
CCCCCGGGGGGGGGGGGGGGGGGGGGGGGGGGGGGGGGGGGGGGGGGGGGGGGGGGGGGGGGGGGGGGGGGGGGGGGGGGGGGGGGGGGGGGGGGGGGFGGGGGGGGGGGGGGGGGGDGGGFFGEGGGEGGGGGGFFFGGGGGFGGGGGFGFGFGF@EDGGGFFGGGFGGGGFGFGGFGFGCDDGGA>DFFGDGG6CGEGGEGFGA;CFF5C8<,02)4C4DAA@C@F@GBFFFF=C28FGF0;;?57AGGB;>B0569??9C>5EGB?B4<?)5)6A:2(44(,1))42(4:10*./)2:
@M03364:396:000000000-C9LGT:1:1101:23063:8594 2:N:0:10
GGACTACTCGGGTTTCTAATCCTATTTGCTCCCCACGCTTTCGTGCCTCAGCGTCAGGTACAGGCCAGGCGGCCGCCTTCGCCGCTGGTGTTCTTCCACATCTCTACGCATTTTACCGCTACACATGGAGTTCCACCGCCCTCTCCCATCCTCAAGCCGTGCAGTTTCCAAAGCCTGACCCGGTTGAGCCCGTCCCTTTTACCTCAGACTTGCCCAGCCGCCTGCCCACCCATTACGGCCCATCAATCCGGATTAACCCTGCCACCTACCTTTTTCCCCGGCCTCCTGCCCGTAGTTTGGC
+
CCCCCGFGGGEGGFGGGGG,CAE<EFFGGGGGGDEEGGGGGGGEGDGGGGCFGFGGEGGFFGFFGGGGGFGG7CFCFECCGEGEGGGEBFFGGB=@FFCFGFFFGGEDE7CFFGGFFEGGGFFG9EFFE<FFEG,BF+0@FGFFGF,,3;>>FEGFFE:>5F*=@FFEA:F@AFB*,*,<7:9>>E,7AF*::5:*0CFG94+.*)0;)*1+9/<)/(=E@G((3*,93>:-3))6((:::((49).)7/):(().*)(.((2)2/*5?()).3)(.+((((-((((.(2(1((,01*./0
@M03364:396:000000000-C9LGT:1:1101:9857:8606 2:N:0:10
GGACTACTAGGGTTTCTAATCCTGTTCGCTCCCCCAGCTTTCGCGCCTCAGCGTCAGTGGTGGCCCAGAAGGCCGCCTTCGCCACCGGTGTTCTTCCCGATATCTGCGCATTCCACCGCTACACCGGGAATTCCGCCTTCCCCTGCCAGACTCAAGCCGGCCGGTATCGGGAGCGGACGGGGGTTGAGCCCCCGGATTTGACTCCCGACCAGGCCGGCCGCCTACGCGCGCTTTACGCCCAATGAATCCGGATAACGCTTGCCCCCTACCTATTTCCCCGGCCGCTGGCACGGAGTTCCGC
+
CCCCCGGGGGGGGGGGGGGGGCGFGGGGGGGGGGGGGGGGGGGGGGGGGGGGGGGGGGFGGGGGGGGGGGGGGGGGGGGGGGGGGGGGEGGGGGFFGGGGGGGGGGGGGGGGGGGGGGGGGGGGGGGGGGGGGGGGGGGGGGGFGGG,@FGFGFGFGGEGGGFGGGGGGGGEBGFGEEGGGGGCDE,5?FGGGGG*9CCE9<+:>FFFBGFGFF*4C9GG>G:??*4)-79((32643CE?38:6<<DFG321:<>>>102?GDGG)11(.6)4)66+2(32(-(,-23(5((((0.9)*/
@M03364:396:000000000-C9LGT:1:1101:25664:8619 2:N:0:10
GGACTACCGGGGTTTCTAATCCTGTTCGCTCCCCACGCTTTCGCTCCTCAGCGTCAGTAACGGCCCAGAGACCTGCCTTCGCCATTGGTGTTCTTCCCGATATCTACACATTCCACCGTTACACCGGGAATTCCAGTCTCCCCTACCGCACTCAAGCCCGCCCGTACCCGGCGCGGATCCACCGTTAAGCGATGGACTTTCACACCGGACGCGACGAACCGCCTACGAGCCCTTTACGCCCAATAAATCCGGATCACGCTTGCACCCTACGTATTACCGCGGCTGCCTGCACGGATTTCGC
+
CCCCCGGGGGGGFGGGGGGGGGGGGGGGGGGGGGGGGGGGGGGGGGGGGGGGGGGGGFGGGGGGGGGGGGGGGGGGGGGGGGGGGGGGFGGGGGGGGGGGG7@FGGGGGGGGGGGGGGGGGGGGGGGGCGGGGGGGGGGGGGGFGGGCCBEFGD6FGGGGGGEGGGGGGGGGFGFD5:GGCGG7BEF;FCE*>GGGG9@FG>GAGFF6;D;E0)1-9>GGBGFF(2,047;:B:?4<:EGG62<)).6@F<;BF(2@BF086C)2;D6(4:?<4:4<F(-4;BF(((,.2(.,(-)./.**
@M03364:396:000000000-C9LGT:1:1101:19306:8670 2:N:0:10
GGACTACCGGGGTATCTAATCCTATTTGCTCCCCACGCTTTCGTGCCTCAGCGTCAGTCTCTGTCCAGGCAGCCGCCTTCGCCACCGGTGTTCCTCCATATATCTACGCATTTTACCGCTACACATGGAATTCCACTGCCCTCTCCAGTACTCTAGCTGACCAGTATCCGTGGCTTTATGGGGTTGAGCCCCACGCTTTAACCACGAACTTAATCAGCCGCCTACGCCCCCTTTACGCCCACTACTTCCGGATAACGCTCGCCACCTACGTATTACCCCGGCTGCTGGCACGTAGTTCGCC
+
CCCCCGGGGGGGGGGGGGGGGGG9FGGGGGGGGGGGGGGGGGGGGGGGGGGGGGGGGGGGGGGGGGGGGGGGGGGFGGGGGGGGGGGGEGGGGGGGGGGGGGGGGGGGGGGGGGGGGGGGGGGGGGGGGGGGGGGGGAFGGGGFGGDDFFGFFFCFGGGGGGFGGGGGGGGF@F@FEFFGGFGGGGA@FGGGGGGGGGGC?AEEFFF>BGC9>BFEGFGG>GF@=*65(2:2=@)>;?GGC(40)692B9)48?D?B92219:?DG4??B2)6:6:<+417139??0(,(5?6..<8*(97
@M03364:396:000000000-C9LGT:1:1101:16374:8722 2:N:0:10
GGACTACTCGGGTTTCTAATCCTGTTCGCTACCCATGCTTTCGAGCCTCAGCGTCAGTTGCAGACCAGAGAGCCGCCTTCGCCACTGGTGTTCTTCCATATATCTACGCATTCCACCGCTACACATGGAGTTCCACTCTCCTCTTCTGCACTCAAGAAAAACAGTTTCCGATGCAGTTCCTCGGTTAAGCCGAGGGCTTTCACATTAGACTTATTTTTCCGCCTGCGCTCGCTTTACGCCCAATAAATCCGGACAACGCTTGCCACCTACGTATTACCGCGGCTGCTGGCACGTCTTTAGC
+
CCCCCGGGGGGGFGGGGGGGGGGGGGGGGGGGGGGGGGGGGGGGGGGGGGGGGGGGGGGGGGGGGGGGGGGGGGGGGGGGGGGGGGGGEFGGGGGGGGGGGGGGGGGGGGGGGGGGGGGGGGGGGGGGGGGGGGGGGGFGGGGFGGGGGFGEFFGD7DFFGGFGGGGGGGGGFGFGGFCFDFC7CE+9FFDGCGGGGGGGGCFFGFFCAGFGE9DAFFGGDGFFDB@FFGFBFD@FF?ECG3(5AE>CFFDBFF0:F>>???F::EG::?B<?B?4<C(,,49>(87>:?1>?6())/)?:
@M03364:396:000000000-C9LGT:1:1101:4208:8734 2:N:0:10
GGACTACTAGGGTTTCTAATCCTGTTCGCTCCCCACGCTTTCGCTCCTCAGCGTCAGTGACGGCCCAGAGACCTGCCTTCGCCATCGGTGTTCTTCCCGATATCTACACATTCCACCGTTACACCGGGAATTCCAGCCTCCCCTGCCGCACTCAAGCCCGCCCGTACCCGGCGCAGACCCACCGTTCAGCGATGGGCTTTCACACCGGACGCTACGAACCGCCTACGAGCCCTTTACGCCCAATGCTTCCGGACAACGCTTGCCCCCTACGTTTTACCGCCGCTGCTGGCCCGGAGTCCGC
+
CCCCCGGGGGGGFGGGGGGGGGGGGGGGGGGGGGGGGGGGGGGGGGGGGGGGGGGGGGGGGGGGGGGGGGGGGGGGGGGGGGGGGGGGGGGGGGGGGGGGGGGGGGFGGGGGGGFFGGGGGGGGGGGGGGGGGGFGGF=FEDGFGGGGGFGBGDDAFGGEGGFGGGGGGGEGFG>GCFGF:EGCEE,;AFE);ECFGGGF9<FFGFF>(935():8C(:C(59<0@8.3D;23?D69:GGG(43/(::BF3709,4F>B<?BC(>CD6-144(.4).<32((4,363>04(-((()0).*1
@M03364:396:000000000-C9LGT:1:1101:7417:8752 2:N:0:10
GGACTACCCGGGTATCTAATCCTATTTGCTCCCCACGCTTTCGTGCCTCAGCGTCAGGTACAGGCCAGGCGGCCGCCTTCGCCGCTGGTGTTCTTCCACATCTCTACGCATTTTACCGCTACACATGGAGTTCCACCGCCCTCTCCTGTCCTCAAGCCGTGCAGTTTCCAAAGCCTGAACCGGTTGAGCCGGTCCCTTTTACTTCAGACTTGCACAGCCGCCTGCGCACCCTTTACGCCCAATCATTCCGTCTAACGCTTGCCACCTACGTATTACCGCCGCCGCTGGCACGTCGTGAGCC
+
@CCCCGGGGGGGCFGGGGGGGGG9FFGGGGGGGGGGGGGGGGGGGGGGGGGGGGGGEGGGGGGGGGGGGGGGGGGGGGGGGGGGGGGG<FFFFFGGGGGG8FGGFFGGGGGGGGGGGGGGGGGGG8FFGFGGGGGGFGGGGGGFGGFGGFGFGEFFGGGGGGFGFGGGGGGGFGFFCAFGGGGEGE?;FF59CGGGF9CFGA+7DAFCEGFDC*>>C;C=;G?B:*4)49<?00)6-4CGE03(06:AFF9(,4<<890(48<-6C7>B:?2475:9*2(3((-41-(83<14(47))(29
@M03364:396:000000000-C9LGT:1:1101:18094:8765 2:N:0:10
GGACTACTGGGGTATCTAATCCTGTTCGCTACCCATGCTTTCGAGCCTCAGCGTCAGTTGCAGACCAGAGAGCCGCCTTCGCCACTGGTGTTCTTCCATATATCTACGCATTCCACCGCTACACATGGAGTTCCACTCTCCTCTTCTGCACTCAAGAATGACAGTTTCCGATGCAGTTCCACGGTTGAGCCGTGGGCTTTCACATCAGACTTATCATTCCGCCTGCGCTCGCTTTACGCCCAATAAATCCGGACCACGCTTGCCACCTACGTATTACCGCGGCTGCTGGCACGTAGTTAGC
+
CCCCCGGGGGGGGGGGGGGGGGGGGGGGGGGGGGGGGGGGGGGGGGGGGGGGGGGGGGGGGGGGGGGGGGGGGGGGGGGGGGGGGGGGFGFGGGGGGGGGGGGGGGGGGGGGGGGGGGGGGGGGGGGGGGGGGGGGGGGGGGGFGGGGGFGFGFGFEFGGGGFGGGGGGGGGFGFGGFGGGGGFGGFEFGGGGGGGGGGGGEFEGFFFBGFGFFGEGFFEEGFFFCBFFG@BFFFFFFGGG@@@F@9CFGDFF>>?FFBFF?C?:EF((4,35>B-:<43491;>82?FF?FFB(08*-:F
@M03364:396:000000000-C9LGT:1:1101:21531:8781 2:N:0:10
GGACTACCGGGGTTTCTAATCCTGTTTGCTCCCCACGCTTTCGAGCCTCAGCGTCAGTTACAGTCCAGAGAAGCGCCTTCGCCACTGGTGTTCTTCCTAATCTCTACGCATTTCACCGCTACACTAGGAATTCCCTTCTCCTCTCCTGCACTCTAGACATCCAGTTTGAAATGCAGCACTCAGGTTAAGCCCGAGTATTTCACATCTCACTTAACAATCCGCCTACGCTCCCTTTACGCCCAGTAAATCCGGACCACGCTCGCCACCTACGGATTACCGCGGCTGCTGGCACGTACTTAGC
+
CCCCCGGDGGGGFFFGGGEEFFFFFGGGDFFFGGGGGGGGGGGFEFGCFGGGG7@FGCEFEFGGGEGG9FFC,:CFGGGGGGG>FGGGEFGGCF9<FFCFFF9FGGFGFGGFGGGGGGGCGFEFFFGGGGGFDD,:@FDDEDFFGFFFDFFEFDFFCE,@DFFGGCA@AFGADFDGGFG88<7DFGF5BEFFG7:*;EECFFGEGF8CEFFG4=<9*:FF9C=D2<>)(2>2>EEFCFDFE;?;F).<AGGF06(6>@F(498;7?D:??(((-1349(-(7;>1:24((4.1.())1)::
@M03364:396:000000000-C9LGT:1:1101:22963:8783 2:N:0:10
GGACTACTAGGGTTTCTAATCCTGTTCGCTCCCCTAGCTTTCGCGCCTCAGCGTCAGTCGTGGCCCAGAAGGCCGCCTTCGCCACCGGTGTTCTTCCCGATATCTGCGCATTCCACCGCTACACCGGGAATTCCGCCTTCCCCTGCCAGACTCAAGCCGGCCGGTATCGGGAGCGGACGGGGGTTGAGCCCCCGGATTTGACTCCCGACCAGGCTGGCCGCCTACGCGCGCTTTACGCCCAATGAATCCGTATAACGCTTGCCCCCTACGTATTCCCCCGGCTGCTCGCACGTAGTTCGCC
+
CCCCCGGGGGGGGGGGGGGGGGGGGGGGGGGGGGGGGGGGGGGGGGGGGGGGGGGGGGGGGGGGGGGGGGGGGGGGGGGGGGGGGGGGFGGGGGGGGGGGGGGGGGGGGGGGGGFGGGGGEGGGGGCGGCGGGGGGGGGGGGGFGGGEGFGFGFGFGGGEGGEGG@GGEGG>DE@GEDEEGDCEGG<8FFGGGGG5<CEFF:+69>366D(70>*(C?CCBG064*4.4/4-::<<<6:C?,:(*6-6@91,.)).7((-1(<49?)1::.)-82).*4,(((48?)490>B32206*-11
@M03364:396:000000000-C9LGT:1:1101:27970:8786 2:N:0:10
GGACTACAGGGGTTTCTAATCCTGTTCGCTACCCATGCTTTCGAGCCTCAGCGTCAGTTGCAGACCAGAGAGCCGCCTTCGCCACTGGTGTTCTTCCATATATCTACGCATTCCACCGCTACACATGGAGTTCCACTCTCCTCTTCTGCACTCAAGAAAAACAGTTTCCGATGCAGTTCCTCGGTTAAGCCGAGGGCTTTCACATTAGCCTTATTTTTCCGCCTGCGCTCGCTTTACGCCCAATAAATCCGGACAACGCTTGCCACCTCCGTATTCCCGCGGCTGCTGGCACGTATTTAGC
+
CCCCCGGFGGGG@FGGGGGGGGGGGGGGGGGGGGGGGGGGGGGFGGGGGGGGGGGGGFGGGGGFGGGGGGGGGGGGGGGGGGGGGGGGEFFGGGGGGGGGGGGGGGGGGGGGGGGGGGGGCFGGCFGGGGGGGGGGDEFFFFEDGGGGGFGFGD=FF,@FCFFGGGGGGGE>?FEFEFGG,=C<CE+:;CDD5EGGDFGGGEGEGFAE);AG39=ECFG?9D@@(6(2(279??F9C8EFG(354=95+>D943(,<9FBB0::0@F<::>1(3465C4;63,((,)808(5(((*)*)*2
@M03364:396:000000000-C9LGT:1:1101:22081:8790 2:N:0:10
GGACTACTCGGGTTTCTAATCCTGTTTGCTCCCCACGCTTTCGAGCCTCAGCGTCAGTTACAGTCCAGAGAATCGCCTTCGCCACTGGTGTTCTTCCTAATCTCTACGCATTTCACCGCTACACTAGGAATTCCATTCTCCTATCCTGCACTCTAGACTTCCAGTTTGAAATGCAGCACCCAAGTTGAGCCCGGGGATTTCACATCTGACTTAAAAGTCCGCCTACGCTCCCTTTACGCCCAGTAAATCCGGACAACGCTCGCCACCTACGTATTCCCGCCGCTGCTGGCACGTAGTTAGC
+
CCCCCGGGGGGGGGGGGGGGGGGGGGGGGGGGGGGGGGGGGGG,FFGGGGGGGGGGGGGGGGGGGGGGEGFGFGGGGGGGGGGGGGGGAEFGGGGGGGEGGGGGGGGGGGGGGGGGGGGGGGGG9EGGGGGGGGGFFEFGGG,+=EGGGFGFGFGFCFDFBFFFF;DGFGGGFGDGGBGGGCFFGGGFFFGGGEG+9CGGGEG*;C6*3=AF;A<AC.DE>?DFFGAA(959=4>=E@EGG;7;@35);DDBFF0=F0:@?BC>7ED<5?:,,.3)-<4-((49B9:DBB:>04()00-;:
@M03364:396:000000000-C9LGT:1:1101:17791:8800 2:N:0:10
GGACTACTGGGGTATCTAATCCTGTTTGCTCCCCACGCTTTCGCGCCTCAGCGTCAGTTGTCGTCCAGAAAGTCGCCTTCGCCACCGGTGTTCTTCCTAATCTCTACGCATTTCACCGCTACACTAGGAATTCCACTTTCCTCTCCGATACTCCAGCTTCCCAGTTTCCATCCCATCACGGGGTTAAGCCCCGCACTTTTAAGATGGACTTAGGAAGCCGCCTGCGCGCGCTTTACGCCCAATAATTCCGGACCACGCTTGGCACCTACGTATTACCCGGGCTGGTTGCCCGTTGTTCGCC
+
CCCCCGGGGGGGGGGGGGGGGGGGGGGGGGGGGGGGGGGGGGGGGGGGGGGGGGGGGGGGGGGGGGGGGGGGGGGGGGGGGGGGGGGGFGGGGGGGGGGGGGGGGGGGGGGGGGGGGGGGGGGGGGGGGGGGGGGGGGGGGGGFGGG+BACEGFGFGGGGGGFFGGGGGGF9DGFGCFGEGGGGGF>AFFGGGGGGGGGGC>C4FF;3ECE,92188=FGFG?;?398(/--84))(-:C;4154<66@G3(-,4<:2(4,(<<GG<((,3.6:).6+((4904(,.44).((((0>*-/9
@M03364:396:000000000-C9LGT:1:1101:6524:8812 2:N:0:10
GGACTACCAGGGTTTCTAATCCTGTTTGCTCCCCACGCTTTCGCACCTGAGCGTCAGTCTTTGTCCAGGGGGCCGCCTTCGCCACCGGTATTCCTCCAGATCTCTACGCATTTCACCGCTACACCTGGAATTCTACCCCCCTCTACAAGACTCTAGCTTGCCAGTTTCAAATGCAGTTCCCACGTTAAGCGCGGGGATTTCACATCTGACTTACCAAACCGCCTGCGTGCGCTTTACGCCCAGTAATTCCGCTTCACGCTTGCACCCTCCGTATTACCGCGGCGGCTGGCCCCGGTGCT
+
CCCCCGGGGGGGGGGGGGFGGGGGGGGGGGGGGGGGGGGGGGGGGGGGFGFGGGGGGGGGGGGGGGGGGGGGGGGGGGGGGGGGGGGGGGGGGGGGGGGGGGGGGGGGGGGGGGGGGGGGGGGGGGGGGGGGGGGGGFGGGGGFGGG,DFGFGCCBEGFGGGFGFGGGGGGGFFEGGFGGGCDCFGCBFGGGGGGGCEGGGFGFDFACEGECE+>>GFGG;DFF?;9>6DF;>(84<1EEGB?F?:AAFGF(,2(6?<?BFF>2CGG<BF9227?)6<4119>1(207:B(3(((0)))
@M03364:396:000000000-C9LGT:1:1101:4615:8833 2:N:0:10
GGACTACCCGGGTTTCTAATCCTGTTCGCTACCCATGCTTTCGAGCCTCAGCGTCAGTTGCAGACCAGAGAGCCGCCTTCGCCACTGGTGTTCTTCCATATATCTACGCATTCCACCGCTACACATGGAGTTCCACTCTCCTCTTCTGCACTCAAGAAAAACAGTTTCCGATGCAGTTCCTCGGTTAAGCCGAGGGCTTTCACATTAGACTTATTTTTCCGCCTGCGCTCGCTTTACGCCCAATAAATCCGGACAACGCTTGCCACCTACGTATTACCGCGGCTGCTGGCACTGAGTTAGC
+
CCCCCGGGGGGGFGGGGGGGGGGFGGGGGGGGGGGGGGGGGGGGGGGGGGGGGGGGGGGGGGGGGGGGFGGGGGGGGGGFGGGGGGGGFECFGGGGGGGGGGGGGFFGGGGGGGGGGGGGGGGGGGGGGGGGGGGGGGGGGGGFGGGGGFGFFBGF>,DD8CFGG;EGGGGEBGFFGFFGGGDCGGEBFGFGGGGGGGGGGADEGF6EEGEC*4>@FFGGDGFFFC2B>GFFFFFFF@GGG?F1;<CEFGGB<>9?FFF?32A?*AF04??.8:?<>F:62;F99??B01(,(,))9/)22
@M03364:396:000000000-C9LGT:1:1101:19412:8873 2:N:0:10
GGACTACTGGGGTATCTAATCCTGTTCGCTACCCATGCTTTCGAGCCTCAGCGTCAGTTGCAGACCAGAGAGCCGCCTTCGCCACTGGTGTTCTTCCATATATCTACGCATTCCACCGCTACACATGGAGTTCCACTCTCCTCTTCTGCACTCAAGAAAAACAGTTTCCGATGCAGTTCCTCGGTTAAGCCGAGGGCTTTCACATTAGACTTATTTTTCCGCCTGCGCTCGCTTTACGCCCAATAAATCCGGACAACGCTTGCCACCTACGTATTACCGCGGCTGCTGGCCCGTAGTTAGC
+
CCCCCGGGGGGGGGGGGGGGGGGGGGGGGGGGGGGGGGGGGGGGGGGGGGGGGGGGGFGGGGGGGGGGGGGGGGGGGGGGGGGGGGGGCFFGGGGGGGGGGGGGGGGGFGGGGGGGGGGGGGGGGGGGCFGGGGGGFFDGGFGFGGGGGFGFFFFFA@FGCFFGGGGGGGGGFGEGGFGGGGDGGG:CFFFGGGGGGGGGGEGFGFFF4CAG;BGAGFGG@GF@FC>B@G>FFF@FFFGGG;=;FE>CFFGBBB9:F>2:<BFFFCC?:?83).:46<123749B:0:7,(-32(08/4C:
@M03364:396:000000000-C9LGT:1:1101:18386:8874 2:N:0:10
GGACTACACGGGTATCTAATCCTGTTCGCTCCCCACGCTTTCGCTCCTCAGCGTCAGTGACGGCCCAGAGACCTGCCTTCGCCATTGGTGTTCTTCCCGATATCTACACATTCCACCGTTACACCGGGAATTCCAGTCTCCCCTACCGCACTCCAGCCCGCCCGTACCCGGCGCAGATCCACCGTTAGGCGATGGACTTTCACACCGGACGCGACGAACCGCCTACGAGCCCTTTACGCCCAATCAATCCGGATCACGCCCGCACCCTACGTCGTACCGCGGCTTCAGGCCAGTATGTAGC
+
CCCCCGGGGGGGGGGGGGGGGGGGGGGGGGGGGGGGGGGGGGGGGGGGGGGGGGGGGGGFGGGGGGGGGGDGGGGGGGFGGGGGGFGG,FFGGGGFGGGGGGEGFGGGGGGGGGGGGGGGGGGGGGGGFCGGGGGDGGGGGGGFGGGGGFGFGFFFGGGGGGEGGGGGGGEGDG>G*8FGGGGGGG@1AFGDGGGFFGGGGFGFGFE@@GFG90?496EGFGB?6A:08DBB<F>AFFGGGF??).)5@GGF?3((54((,4:-CEG:4(-4((-.4A321,-((.)).(41-4)**0)02
@M03364:396:000000000-C9LGT:1:1101:22584:8883 2:N:0:10
GGACTACAGGGGTTTCTAATCCTGTTTGCTCCCCACGCTTTCGCGCCTCAGCGTCAGTTGTCGTCCAGAAAGTCGCCTTCGCCACCGGTGTTCTTCCTAATCTCTACGCATTTCACCGCTACACTAGGAATTCCACTTTCCTCTCCGATACTCCAGCTTCCCAGTTTCCATCCCATCACGGGGTTAAGCCCCGCACTTTTAAGATGGACTTAGAAAGCCGCCTGCCCGCGCTTTACGCCCAATAATTCCGGCCAACGCTTGCCACCTACGTATTACCCGCGCTGGCGGCACGGTATTTGCC
+
CCCCCGGGGGGGGGGGGGGGGGGGGGGGGGGGGGGGGGGGGGGGGGGGGGGGGGGEGGGGGGGGGGGGFFGGGGGGGGGGGGGGGGGGCGGGGGGGGGFGGGGGGGFGGGGGGGGGGGGGGGGGGGGGGGGGFGGGGGGGGGGFGGGGG5FEBEGFGCFGFGDFGGGGGFGGFGFGGACC>EGB88,3AF*?7EGG4BFGFFGCGCF3@DEF41,9F=CE;92=1*/)6):0664)41EE>?F0*)6<FG)-2(.(84(,,30-7@*884())5)696((4-(4(((-7(41(((08*)00
@M03364:396:000000000-C9LGT:1:1101:17163:8883 2:N:0:10
GGACTACAGGGGTTTCTAATCCTGTTCGCTACCCATGCTTTCGCCCCTCAGCGTCAGTTACTGCCCAGAGACCTGCCTTCGCCATTGGTGTTCCTCCTGATATCTGCGCATTTCACCGCTACACCAGGAATTCCAGTCTCCCCTACAGCACTCAAGTTATGCCCGTATCGCCTGCACGCCCGAGGTTAAGCCCCGGGATTTCACAGACGACGCGCCAACCCACCTCCGAGCCCTTTACGCCCAGTAATTCCGGACCACGCTCGCACCCTACGTATTACCGCCGCCTCTTGCCCGGCGTTGC
+
CCCCCGGGGGGGGGGGGGFGGGGGGGGFGGGGGGGGGGGGGGGG>FFGG8FGGGGGGFGFGGGGGGGGGGGGGGGGGGGGGGGGEFFGFGGGGGGGGGGGGGGGGGGGGGGGGGGGGGGGGGGGGCFGGGGGGGGGDE=FGGGFGGG8?DGFFFFFFFFFGGFDFGGCGGG>5DDFF?EFE@CF>C@=A9EFGGGCD>E69:@@+9):2)5:;3:3715>;GFFF*6.4C>(3<:?4488C(1:6:9<*>:79(7(02(3(2*4):C??(((())..36(((3(-(-8)-)2.36)70()*
@M03364:396:000000000-C9LGT:1:1101:14078:8895 2:N:0:10
GGACTACTGGGGTTTCTAATCCTGTTCGCTACCCATGCTTTCGAGCCTCAGCGTCAGTTGCAGACCAGAGAGCCGCCTTCGCCACTGGTGTTCTTCCATATATCTACGCATTCCACCGCTACACATGGAGTTCCACTCTCCTCTTCTGCACTCAAGAAAAACAGTTTCCGATGCAGTTCCTCGGTTAAGCCGAGGGCTTTCACATTAGACTTATTTTTCCGCCTGCGCTCGCTTTACGCCCAATAAATCCGGACCACGCTTGCCACCTACGTATTGCCGCGGCTGCTGGCCCGTACTTGGC
+
CCCCCGGGGGGGFGGGGGGGGGGFGGGGGGGGGGGGGGGGGGGGGGGGGGGGGGGGGGGGGFG<FFGGEGFGGGFGGGGGGGGGGGGGFG<FFFGGGGGGGGGGGGGGGGGGGGGGGGGGGGGGGGGGFGGGGGGGGGGGFGGFGGGGGFGFGDGF8@88DFFGFGGGFEECBFFGGFGGGGGCEGC=CC8DCEGGDGGGGFGFFAFF4>8C66D7CEGG@C@@DB@85::627@<>;CFF;:@F@47ADG960(2<49B:?C8>FC?BF42)6?):941>1(,,(,88(((,7()8*-7<
@M03364:396:000000000-C9LGT:1:1101:25017:8896 2:N:0:10
GGACTACCGGGGTTTCTAATCCTGTTTGCTCCCCACGCTTTCGTGCCTCAGTGTCAGTTACAGTCCAGAAAGCCGCCTTCGCTACTGGTGTTCCTCCTAATATCTACGCATTTCACCGCTACACTAGGAATTCCACTTTCCTCTCCTGCACTCAAGTTTCCCAGTTTCAAGAGCTTACTACGGTTGAGCCGTAGCCTTTCCCTCCTGGCTTAAGCAAACCCCTACCGCGCCTTTACGCCCCGTTAATCCGGATAAACGTTTCCACCCACGTATTACCCGCGCAGCCTGCCCGTGGTTCGGC
+
CCCCCGGGGGGGFEGGGGGGGGGGGGGGGGFGGGGGGGGGGGGGFGGGGGGEGGGGGFCFGCGGGGGGGGGGGGFGGGGGGGGGGGGGFGGGGGGGGGDFGGGGGGGGGGGGFGGGGGGGGGGGGGGGGGGFGGGFGGGGGGGF=FDCDFGEGDFDFFFDGGFGGGFCGFC,;D=8,3E,7+==B6@8?F8=+A+4CGFF,0,);;*)1;89*+,:4);1);)7),(2(:((07*.((3C*(/()/6<FG3<?84)6((.(.36F:*442:(),.4<6((4,((-((.(((-,,(07/())
@M03364:396:000000000-C9LGT:1:1101:10849:8896 2:N:0:10
GGACTACTGGGGTATCTAATCCTGTTTGCTCCCCACGCTTTCGAGCCTCAGCGTCAGTTACAGTCCAGAGAATCGCCTTCGCCACTGGTGTTCTTCCTAATCTCTACGCATTTCACCGCTACACTAGGAATTCCATTCTCCTCTCCTGCACTCTAGACTTCCAGTTTGAAATGCAGCACCCAAGTTGAGCCCGGGTATTTCACATCTCACTTAAAAGTCCGCCTACGCTCCCTTTACGCCCAGTAAATCCGGACAACGCTCGCCACCTACGTATTACCGCGGCTGCTGGACCGTGTTTAGC
+
CCCCCGGGGGGGGGGGGGGGGGGGGGGGGGGGGGGGGGGGGGGFGGGGGGGGGGGGGFGGGGGGGGGGGGGGGGGGGGGGGGGGGGGGFGGGGGGGGGGGGGGGGGGGGGGGGGGGGGGGGGGGGGGGGGGGGGGGGGGGGGGFGGGGGFGFGFGFEGFGFGFGGFGGFGGGFGEGGFGGGGGGGGGEFGFGDGGCGGFGGFFF?FFE5DCCEAFEFCGGDGFFDD=BAGFFFFFEEDEFFFD@CEFFFGGFFF68F:>DF:=9<EGBF?64)68)6:462>7(4142,..3>6(07)-?7
@M03364:396:000000000-C9LGT:1:1101:14602:8897 2:N:0:10
GGACTACAAGGGTTTCTAATCCCGTTTGCTCCCCTGGCTTTCGCGCCTCAGCGTCAGTTGTCGTCCAGAAAGCCGCTTTCGCCACTGGTGTTCCTCCTAATATCTACGCATTTCACCGCTACACTAGGAATTCCACTTTCCTCTCCTGCACTCAAGTCTCCCAGTTTCAAGAGCTTACTACGGTTACGCCGTAGCCTTTCACTCCTGACTTAAGAGACCACCTACGCACCCTTTACGCCCAGTAAATCCGGATAACGCTAGCCCCCTACGCATTACCGCGGCTGCTGGCACGTAGTTCCCC
+
CCCCCGGGGGGGGGGGGGGGGGGGGGGGGGGGGGFGGGGGGGGGGGGGGGGGGGGGGGGGGGGGGGGGGGGGGGGGGGGGGGGGGFGGGGGGGGGGGGGGGGGGGGGGGGGGGGGGGGGGGGGGGGGGFGGGGGGGGGGGGGGFGGGGGFGFGDDDFGGGGGFGGGGGFGGGFGFFCFGFGGGGGG88?@?GGGGFDFFGC=BCFFFEEFE?AC,:9>FG=DDFE*5:>D@DFF4EF@CF*35>765<FG:(3;E@E9:(20;4DGG:?0(-4<A9A*--49(404)4:<?:(.47@*)9>
@M03364:396:000000000-C9LGT:1:1101:3725:8902 2:N:0:10
GGACTACTCGGGTTTCTAATCCTGTTTGCTCCCCACGCTTTCGTGCCTGAGCGTCAGTTATGGTCCAGAAAGCCGCCTTCGCTACTGGTATTCCTTTGAATCTCTACGCATTTCACCGCTACACTCAAAGTTCTACTTTCCTCTCCCACACTCTAGCCTAGCAGTTTCAAAAGCAGCTCCGCAGTTGGGCCTCGGAATTTCACTTCTGACTTACTTTGCCTCCTTCGGACCCTTTTAACCCAGTAAATCCGGATTACGCTTGCTCCCTGCGTACTACCGGCGCTTCTTGCCCGTAGTTGGC
+
CCCCCGGDFGGGGGGGGGGGGCGGGGFGGGGGGGGGGGCFFGGE,CGGCFGGGGGGGFG9<FGGGGGGFFFEEGDGGGGGGDFDGFFGG<CFGGGF9,,CFFCGGGGGGGGGFGGGCEGGEFEGBD?BF9FFGF8?,9?FFCFDF8E@,<FBE5DFCFF8FF5DFDDAD:DE9B5+1*@D6+=CEGE)*:@7+7C?:5FFG7=5CF+03=C2*<,*+.5<**7<*?)*)1/5(-)**)5CC(50+*5)@FC9((()*67;2(1.:BC;)2643(84489(34790()))-4:<19)0*)2*
@M03364:396:000000000-C9LGT:1:1101:4365:8910 2:N:0:10
GGACTACACGGGTTTCTAATCCTATTTGCTCCCCACGCTTTCGTGCCTCAGCGTCAGTTACTGTCGAGAAAGCCGCCTTCGCCACCGGTATTCCTCCATATATCTACGCATTTTACCGCTACACATGGAATTCTACTCTCCTCTCCAGTACTCTAGCCTCCCAGTATCTAAGGCTTTATGGGGTTAAGCCCCACGCTTTCACCTTCAACTTAAAAGGCCGCCTACCCACCCTTTACGCCCCATATTTCCGTCAAACGCTTTCTACCTCAGTTTTACCCCCGCCGCTTGCACGTAGTTCGCC
+
CCCCCGGGGGGGEGGGGD9FGGGFGGGAFGGGGGGGGGGGGCFC@;FGGGFDFGDG@F@,C,CFF,B@<,CECFGGGGGG<@CFGGGG>:F,EEGDCEFEEEFCFGFF7CGGD,,CF@EGEECG9@FAFGGFF?EADF8EFGF7FGCD6=CEFEGFG?A=DFB?F,@=3@;EDCEGE+32,==FCG,;+:DC+@>9C*@2=2,*2*39*5:<*+,*/4,727@55,-/-1:;@3)72;CF*(/3+15)110,(())04(,(.+)20*)(.))-6))2+((,((-(((-1)),.((09*()7
@M03364:396:000000000-C9LGT:1:1101:19582:8919 2:N:0:10
GGACTACACGGGTATCTAATCCTGTTTGCTCCCCACGCTTTCGAGCCTCAGCGTCAGTTACAGTCCAGAGAATCGCCTTCGCCACTGGTGTTCTTCCTAATCTCTACGCATTTCACCGCTACACTAGGAATTCCATTCTCCTCTCCTGCACTCTAGACTTCCAGTTTGAAATGCAGCACCCAAGTTGAGCCCGGGTATTTCACATCTGACTTAAAAGTCCGCCTACGCTCCCTTTACGCCCAGTAAATCCGGACAACGCTCGCCCCCTCCGTATTACCGCCGCTGCGTGCACGTCTTTTGC
+
CCCCCGGGGGGGGGGGGGGGGGGGGGGGGGGGGGGGGGGGGGGGGGGGGGGGGGGGGFEFGGGGGGGGFFGGGGGGGGGGGGGGGFFGFGGGGGGGCFEFGGGGGGGGGGGGGGGGGGGGGGGGGGGG?EGGGGGFGFGGGGGFGGGFGFGEAD+=,@DFGGFFGAFAEFDFDFE8D9EFEDDFFC3;FGGGGDGGDGGGG7@;29+*3=CF;+51@@FGFGFD>::@);=BBB=CC=GGGF=;+))<FGGFFF0?A@FFF;C3*:C9(8>?B03)5<:2-41379(-4:<A2(().9.*9
@M03364:396:000000000-C9LGT:1:1101:16872:8938 2:N:0:10
GGACTACTCGGGTTTCTAATCCTGTTTGCTCCCCACGCTTTCGAGCCTCAGCGTCAGTTACAGTCCAGAGAAGCGCCTTCGCCACTGGTGTTCTTCCTAATCTCTACGCATTTCACCGCTACACTAGGAATTCCCTTCTCCTCTCCTGCACTCTAGCCTTCCAGTTTGAAATGCAGCACTCAGGTTAAGCCCGAGTATTTCACATCTCGCTTAGAAATCCGCCTACGCTCCCTTTACGCCCAGTAAATCCGGACCACGCTCGCCACCTACGTATTTCCGCCGCCGCCGGCACGTGTTTAGC
+
CCCCCGGGGGGGGGGGGGGGGGGGGGGGGGGGGGGGGGGGGGG<FGGGGGGGGGGGGGGGGGGGGGGGGGFGFFGGGGGGGGGGGGGGFGGGGGGEGGGGGFGGGGGGGGGGGGGGGGGGEFGGFFGGGGGGGGGD=?DFGGGFGGFGGFGFGFFF,@DDGGFGGGAFDGGGFGFGGBFDGDFEFGFDFBFG>GGCFFGGGEGFFF88);>G5*7;CEGG=FFDA>AF??>DDEFCFFGGG@F@6)9CFGG1212356:;;9C>*;D?(:<3,6:)6A:0(44((((4;60084())))2:
@M03364:396:000000000-C9LGT:1:1101:24317:8954 2:N:0:10
GGACTACTAGGGTTTCTAATCCTGTTCGCTCCCCACGCTTTCGCTCCTCAGCGTCAGTAACGGCCCAGAGACCTGCCTTCGCCATTGGTGTTCTTCCCGATATCTACACATTCCACCGTTACACCGGGAATTCCAGTCTCCCCTACCGCACTCCAGCCCGCCCGTACCCGGCGCAGATCCACCGTTCGGCGATGGACTTTCACACCGGCCGCGCCGAACCGCCTACGAGCCCTTTACGCCCAATAAATCCCGAACACGCTTGCCCCCTACGTATTTCCGCGGCTTCTGGCACGTCCTCAGC
+
CCCCCGGGGGGGFGGGGGGGGGGFGEGEGGGGGGGGGGGGGGGGGGGGGGGGGGGGEFFGGGGGGGGGGGGGGGGGGGGGGGGGEGGGFGGGFGGGGGEGGGGGFGGGGGGGFGGGGGGDGEFGGGDG7FGGGGGEDFGGGCGFGGGEC@FFGFD?FFDEGGDDF>>EGG8B>GBGEAFFCFGCFC,8?<*:CGC6FFG9C<FEGFDB(97E4):(>(CE>GFF664)-93:??)).8CEGF0:?<)-90*41(43F69?1?C4*;C((4((,-().3-3(1-((.44-4(,-2,)0*)99
@M03364:396:000000000-C9LGT:1:1101:16472:8962 2:N:0:10
GGACTACTGGGGTTTCTAATCCCGTTTGCTCCCCTGGCTTTCGCGCCTCAGCGTCAGTTGTCGTCCAGAAAGCCGCTTTCGCCACTGGTGTTCCTCCTAATATCTACGCATTTCACCGCTACACTAGGAATTCCGCTTTCCTCTCCGATACTCTAGCATCGCAGTTTCGGTCCCCTCACGGGGTTACGCCCCGCACTTTTAAGACCGACTTACGACGCCGCCTGCGCTCGCTTTACGCCCAATAAATCCGGACAACGCTTGCCACCTACGTATTCCCGCGGCTGCTTGCACGTCGTTAGCC
+
CCCCCGGGGGGGGGGGGGGGGFGGGGGGGGGGGGGGGGGGGGGGGGGGGGGGGGGGGGGGGGGGGGGGFFGGGGGGFFDGGGEGGGGGGGGGGGGGGGFGGGGGGGGGGGGGGGGGGGGGGGGGGGGG8FGGGGGGGFFGGGGFGGGDGFGEFEGFGGGGGGFGCFFEGDEE>G@9CFGF7EGFGG8:@FEGGGEE<FGFGB@4FFFFFGFGEA8:C@G=>DB??19.29;1<?FFF?GEG6::?A9:FD)(49?:893((2<<GG4??:824:)).24,4>61404417?(((-85)-*2
@M03364:396:000000000-C9LGT:1:1101:27481:8971 2:N:0:10
GGACTACTGGGGTTTCTAATCCTGTTTGCTCCCCACGCTTTCGAGCCTCAGCGTCAGTTACAGTCCAGAGAAGCGCCTTCGCCACTGGTGTTCTTCCTAATCTCTACGCATTTCACCGCTACACTAGGAATTCCCTTCTCCTCTCCTGCACTCTAGACTTCCAGTTTGCAATGCAGCACTCAGGTTAAGCCCGAGTATTTCACATCTCACTTAACAATCCGCCTACGCTCCCTTTCCGCCCAGTAAATCCGGACACCGCTCGCCCCCTCCTTATTACCGCGGCTGCTGGCACGTAGTTCGC
+
CCCCCGGGGGGE@@FCF<EFGGGEFFGGGGGGGGGGGGGGGGF<FGEGGGGGGGGGGGGDGCGEFCFFGFDF<FEGGGGGGGGGGGGGCFGGGFFFFFF9FFAFG;FFEEFGGGGGGGGGGG8FBFFGF,E,EF?C9=+CFFDBFG9,DDCDA*6387DC;A+?FFFC,@DFFE7FFFF,136,@E,8DE,?9@>15DCFG7EE?A+:7CAC@6,AC6@@5DAF>?@9)38>7@E=BDGGG2(4+17?FGD1361(:9>2.(24*:>2(((.)6:)6<304>FFF?0)5128??8007)75
@M03364:396:000000000-C9LGT:1:1101:11373:8974 2:N:0:10
GGACTACCGGGGTTTCTAATCCTGTTCGCTCCCCTAGCTTTCGCGCCTCAGCGTCAGTCGTGGCCCAGAAGGCCGCCTTCGCCACCGGTGTTCTTCCCGATATCTGCGCATTCCACCGCTACACCGGGAATTCCGCCTTCCCCTGCCAGCCTCAAGCCGGCCGGTATCGGGAGCGGACGGGGGTTGAGCCCCCGGATTTGACTCCCGACCAGGCTGGCCGCCTACGCGCGCTTTACGCCCCATTAATCCGGAAAAACCTTGGCCCCCTCGGTCTACCCCGGTCGCTGGCACCGCGTTCACC
+
CCCCCGGGGGGGGFGGGGGGGGGGGGGGGGGGGGGGGGGGGGGGGGGCGGGGGGGGGFGGFGGGGGGGGGGFFGFGGGGGGGGGGGGGGGGGGFFGGGGGGGGGGGGGGGGGGGGGGGGGGFGGGGGGGGGGGGGGGDDGGGGFFCC:D*@=FBGFFFEEGGAGGGGGGC54:C9D=AG5EDG:C*,,9C8><EG*/;E<+.+.<4)-,7-/,0*.7(;54D028*,.,9((-854:3EC*-,)066AF3)(((.1)(().(+)9E3(32(((4.))*-(2,(,(,---(43(((07)(*2
@M03364:396:000000000-C9LGT:1:1101:10667:8994 2:N:0:10
GGACTACACGGGTTTCTAATCCTGTTCGCTCCCCACGCTTTCGCTCCTCAGCGTCAGTGACGGCCCAGAGACCTGCCTTCGCCATCGGTGTTCTTCCCGATATCTACACATTCCACCGTTACACCGGGAATTCCAGCCTCCCCTGCCGCACTCAAGCCCGCCCGTACCCGGCGCAGACCCACCGTTAAGCGATGGGCTTTCACACCGGACGCGACGAACCGCCTACGAGCCCTTTACGCCCAATAAATCCGGATAACGCTCGCACCCTACGTCTTACCGCGGCTGCTGGCACGTAGTACGC
+
CCCCCGGGGGGGGGGGGGGGGGGGGGGGGGGGGGGGGGGGGGGGGGGGGGGGGGGGGGGGGGGGGGGGGGGGGGGGGGGGGGGGGGGGGGGGGGGGGGGGGGGGGGGGGGGGGGGGGGGGGGGGGGGGGGGGGGGGGGGGGGGFGFGGGBGBGFFFFGGGGGFGEEGGGGGGFGFGCFFG5CD<FGG<FDEDGGGGDG>FGEFFGEDF9DFE2<E><;DE>:>0<F:7?D><082<>08CE0(()5:4FGG>:(3<F3>??6:23CD?:0(..4<<9C417(-,238:?:.46<375*-9)
@M03364:396:000000000-C9LGT:1:1101:20827:8996 2:N:0:10
GGACTACCCGGGTTTCTAATCCTATTTGCTCCCCACGCTTTCGTGCCTCAGCGTCAGGTACAGGCCAGGCGGCCGCCTTCGCCGCTGGTGTTCTTCCACATCTCTACGCATTTTACCGCTACACATGGAGTTCCACCGCCCTCTCCTGTCCTCAAGCCGTGCAGTTTCCAAAGCCTGAACCGGTTGAGCCGGTCCCTTTTACTTCAGACTTGCCCAGCCGCCTGCGCAACCTGTACGCCCAATCATTCCGGATAACGCTTGCCACCTACGTCTTACCGCGGCCGCTTGCACGTACTTCCCC
+
CCCCCGGGGGGGGDGGGGGGGGGCFGGGGGGGGGGGGGGGGGGGGGGGGGGGGGGGGGGGGGGGGGGGGGGGGGGGGGGGGGGGGGGGFGGGGGGGGGGGGGGGEGGGGGGGDGFGGGGGGGGGGGGGF@FGGGGGGFGGGGGFGGGFGFGFGBFFGGGEEEAGGGGGFGCDAGFGGFCFGGGGGGF66BCDCGGGGGGGDE?EF=CC@CC7<)35<;GEBG?6(27)(144(64<:0CE?68:)444@F/432<?)((411<4CF5?B::(.8-5(*4(4>(3922::25:?:(0=*)29
@M03364:396:000000000-C9LGT:1:1101:11105:9015 2:N:0:10
GGACTACCGGGGTATCTAATCCTGTTTGCTCCCCACGCTTTCGAGCCTCAGCGTCAGTTACAGTCCAGAGAATCGCCTTCGCCACTGGTGTTCTTCCTAATCTCTACGCATTTCACCGCTACACTAGGGATTCCCTTCTCCTCTCCTGCACTCTAGACTTCCAGTTTGAAATGCAGCACTCAGGTTAAGCCCGAGTATTTCACATCTCACTTCACAATCCGCCTACGCTCCCTTTACGCCCAGTAAATCCGGACCACGCTCGCCACCTACGTCTTACCGCGGCTGCTGGCCCGTATTTCGC
+
CCCCCGGGGGGGGGGGGGFGGGGGGGGGGGGGGGGGGGGGGGGFGGGGGGGGGGGGGGGGGGGGGGGGFFFGGGGGGGGGGGGGGGGGEFGGGGGGGGGGGGGGFDFGGGGGEFGFGGGGGFFFGGGG,EFGGGGGGGGGGFGFDGGDFFGFFDGF3@DEGGFGFGFGGGGGFFFDFFGGG8=,@D=9FDEGGGGGGGGGGCGF<AAC@FFE*+,3A>GG=CD=44<49G>5:@B*8@EGF;7@+/)1A4)6((62>3:;?982*/74.5<2(3-463414>B(,(.,81:1>6())*)21
@M03364:396:000000000-C9LGT:1:1101:22164:9023 2:N:0:10
GGACTACACGGGTTTCTAATCCCATTTGCTCCCCTAGCTTTCGTCTCTCAGTGTCAGTGTCGGCCCAGCAGAGTGCTTTCGCCGTTGGTGTTCTTTCCGATCTCAATGCATTTCACCGCTCCACCGGAAATTCCCTCTGCCCCTACCGTACTCCAGCTTGGTAGTTTCCACCGCCTGTCCAGGGTTGAGCCCTGGGATTTGACGGCGGACTTGAAAAGCCACCTACAGACGCTTTACGCCCAATCATTCCGGATAACGCTTGCATCCTCCGTCTTACCGCGGCTGCTGGCACAGCTGTAGC
+
CCCCCGGGGGGGGGGGGGGGGGGEGGGGGGGGGGGGGGGGGGEFGFFFGGGGGGGGGGGGGGGGGGGGGGGGGEFGGFGGGGGGFGGG@FGGGGGGGGG:CFCGGFFGGGGGGGGGGGGGGGGGGGGGEFGGGGGGGGGGEFFFDFGGGFGDFFDDFFFGDD7FFGGGGGGGFGBCGFGGGDC7DGGFFDCFGGGGFGGGGEFDGEFF2C@C<6+77@GGFGFDEB8A9CBF@D;)6:G8E?:,72<AF>C;1(2<F?BFF<:22:9))(((.4?)6<:((4-46:),5:(8(3(/7/-:*
@M03364:396:000000000-C9LGT:1:1101:29083:9038 2:N:0:10
GGACTACACGGGTTTCTAATCCTATTTGCTCCCCACGCTTTCGTGCCTCAGCGTCAGTCTCTGTCCAGGCAGCCGCCTTCGCCACCGGTGTTCCTCCATATATCTACGCATTTTACCGCTACACATGGAATTCCACTGCCCTCTCCAGTACTCTAGCTGACCAGTATCCGTGGCTTTATGGGGTTGAGCCCCACGCTTTACCCACGAACTTAATCAGCCGCCTACCCACCCTTTCCGCCCAATCCTTACGGATAACGCTCGCCACCTACGTATTTCCCCGGCTGCTTGCCCGGAGTTCACC
+
CCCCCGGGGGGGGGGGGGGGGGGCFGGGGGFGGGGGGGGGGGGGGGGGGGGGGGGGFEFFGGGGGGGGGGFGGGGGGGGGGGGGEGGGGGGGGGGGGGGGGGGGGGFGGGGGGDEGGGGDGGGGE@?F,AFGGGGGF88FGGGDFGC,7=DDFE@9FDFFGGFFG9DGGEFDBGDGCBDECCG7B+:19@DGGC>C;>F,,:D6C9?2@*9<4=;8:@G46D<D@6;*:C;(/6)7,8EFC,3()..)9*1(46),01(43;EBGG5>?(4)).)-.+4,(,((().58(80((()0*.*;
@M03364:396:000000000-C9LGT:1:1101:21427:9055 2:N:0:10
GGACTACAGGGGTATCTAATCCTGTTTGCTCCCCACGCTTTCGTGCCTCAGTGTCAGTTACAGTCCAGAGAGCCGCCTTCGCAACTGGTGTTCCTCCTAATATCTACGCATTTCACCGCTACACTAGGAATTCCACTCTCCTCTCCTGCACTCAAGTTTCCCAGTTTCAAAGGCTTACTACGGTTGAGCCGTAGCCTTTCACCTCTGACTTAAGAAACCACCTACGCACCCTTTACGCCCAGTACTTCCGGATAACGCTACCCCCCTACGTATTACCCCGGCTGCTGGCACGTAGTTCCCC
+
CCCCCGGGGGGGGGGGGGGGGGGGGGGGGGGGGGGGGGGGGGGGGGGGGGGGGGGGGGGGGGGGGGGGGGGGGGGGGGGGGGEGGGGGEGGGGGGGGGGGGGGGGGGGGGGGGGGGGGGGGGGGGGGGGGGGGGGGGGGGGGG9FGGFGFGEFFGFGGGGGGFGGDFGGGGGFGFGGFGDGGGGGG<:DFDGDGGGGFGGG;E@FFF*87AF5B7:CDF>>D@2:6:::>=@@BFFF@GG@(6C4<5CFG)(3;9;::;<(6E@GGD,41,.654A9+3,4;636:.4:3<?:16>?*)*2
@M03364:396:000000000-C9LGT:1:1101:21618:9059 2:N:0:10
GGACTACTGGGGTATCTAATCCTGTTCGCTCCCCTAGCTTTCGCGCCTCAGCGTCAGTCGTGGCCCAGAAGGCCGCCTTCGCCACCGGTGTTCTTCCCGATATCTGCGCATTCCACCGCTACACCGGGAATTCCGCCTTCCCCTGCCAGACTCAAGCCGGCCGGTATCGGGAGCGGACGGGGGTTGAGCCCCCGGATTTGACTCCCGACCAGGCTGGCCGCCTACGCGCGCTTTACGCCCAATGAATCCGGATAACGCTTGCCCCCTCCGTGTTACCCCGGCGGCTGGCACGTAGCTCGCC
+
CCCCCGGGGGGGGGGGGGFFGGGGGGGGGGGGGGGGGGGGGGGGGGGGGGGGGGGGECFGGGGGGGGGCGGGGGGGGFGGGGGGGGGGGGGGGGGGGGGGGGGGGGGGGGGGGGGGGGGDEGGGGGG:FGGGGGGDCFDGFFGFGGGD,6>CF5DFGGGGGGDDG*:CEGG5AGB3*2?CC=DECC3.<FGG5EGDD*AF+6+-65>13<1C:)*.918E>GF0,;159)1(((-)4:::2(82*:AAFC>-41))7-(3::+)9:7(412(.46<9+,-9>((,2(--(4:1(4)9=(7<
@M03364:396:000000000-C9LGT:1:1101:27684:9072 2:N:0:10
GGACTACTGGGGTTTCTAATCCTGTTTGCTCCCCACGCTTTCGTGCCTCAGTGTCAGTTACCGTCCAGAAAGCCGCCTTCGCTACTGGTGTTCCTCCTAATATCTACGCATTTCACCGCTACACCAGGAATTCCACTTTCCTCTCCGACACTCAAGTTTCCCAGTTTCAAGAGCTTACTACGGTTGGGCCGTAGCCTTTTACTCCTGACTTAGACAACCAGCTACGCTCCCTTTCCGCCCCGTACATCCGAATCCCGCTAGCCACCTCACTATTACCCCCGCTGCCTGCACGTGGCTCGCC
+
CCCCCGG@<FFGGEGGGGGCFFGGGGGGGFGGFGGGGGGDGGE@,6DF,,,;EFFGEC@@C,BF@FCFC,,4CFFGGGGFDC@C@EFFFFGGGGGAGG95C,>FGGGFGGDEFFGGGGG86@,<,+AF@<FFG9,9,4+CFFD9?E+++3@=D5+;=,ED>F5DFA:E=,6,;86+,*7,=+=F8:+::B@C99*48FG9,066CA4A;8EF;=,:?BGD(;7***()(/6-*66),(3C:.22=16)):8(3()).----8?2FE*((())).-).+,,43>96().(((4((()0)-91
@M03364:396:000000000-C9LGT:1:1101:20481:9080 2:N:0:10
GGACTACCGGGGTTTCTAATCCTGTTTGCTCCCCACGCTTTCGAGCCTCAGCGTCAGTTACAGTCCAGAGAAGCGCCTTCGCCACTGGTGTTCTTCCTAATCTCTACGCATTTCACCGCTACACTAGGAATTCCCTTCTCCTCTCCTGCACTCTAGACTTCCAGTTTGAAATGCAGCACTCAGGTTAAGCCCGAGTATTTCACATCTCACTTAAAAATCCGCCTACGCTCCCTTTACGCCCAGTAAATCCGGACAACGCTCGCCCCCTACGTATTACCGCGGCTGCTGGCCCGTAGTTAGC
+
CCCCCGGGGGGGGGGGGGGGGGGGGGGGGGGGGGGGGGGGGGGGGGGGGGGGGFGGGGGGGGGGGGGGGGGGGGGGGGGGGGGGGGGGFFGGGGGGGGFGGGGGGGGGGGGGGGGGGGGGGGGGGGGGGGGGGGGGGGGGGGGFGGGGGFG88:DFAFGFGDFGFGGGGGGGFEFGGFGGGCFFGGGEFFFGGGGGGGGGGFGE7ABE@FEC4+>>CBDGFGFFFFFA9DBFBEF=EFGGG;6=;97?FFC972(6;462?9C6*:D>B:335<B2<C?1(4902::DF<6<>9(0)/):>
@M03364:396:000000000-C9LGT:1:1101:2374:9096 2:N:0:10
GGACTACTAGGGTATCTAATCCTGTTTGCTCCCCACGCTTTCGAGCCTCAGCGTCAGTTACAGTCCAGAGAAGCGCCTTCGCCACTGGTGTGCTTCCTAATCTCTACGCATTTCACCGCGACACTAGGAATTCTCCTTTCCGCTCCTGGACTCTAGATGTACAGTTTGGAATGCAGCACCCAGGTTAAGCCCGGGTATTTCACATCCCACTTTAATATCCACCTACGCTCCCTTTACGCCCAGTAAATCCGGACCACGCTTGCCACCTACGTATTACCGCGGCTGGTGGCACGTAGGTAGC
+
CCCCCCF,EFGGGGGGGGGFFAFEFFFGGFGGGGFGGGGFGGGG8@FGG=EFCBCGGCFGGF@<FGFGFGF8EEEFC=FG?@@?FFGGGGG,5FD,:AEGGGGGGGCFDEEDFGG?9C88CC8FFFFGFGGGGFF<E9=F9++0=EF8,03*3:?97E,6,3<DFF8A6=FF:>=D8D?8E@774E<03,5CDEG59BCC@;@C+395=C@C*B,75*,=68@=>285(2667>B*.(=CF;;;63<6:C).;34=F66(,4*4:<7:7?B?)),.6+40(439((,,(4(.((())/)0*
@M03364:396:000000000-C9LGT:1:1101:10969:9096 2:N:0:10
GGACTACTGGGGTATCTAATCCTGTTCGCTACCCATGCTTTCGAGCCTCAGCGTCAGTTGCAGACCAGAGAGCCGCCTTCGCCACTGGTGTTCTTCCATATATCTACGCATTCCACCGCTACACATGGAGTTCCACTCTCCTCTTCTGCACTCAAGAAGGACAGTTTCCGAAGCAGTTCCCCGGTTAAGCCGGGGGCTTTCACTTCAGACTTATCTTTCCGCCTGCGCTCGCTTTACGCCCAATGAATCCGGATCACGCTTGCCCCCTACGTATTACCGCGGCTGCCTGCACGTAGTTCGG
+
CCCCCGGGGGGGGGGGGGGGGGGGGGGGGGGGGGGGGGGGGGGGGGGGGGGGGGGGGGGGGGGGGGGGGGGGGGGGGGGGGGGGGGGGGGGGGGGGGGGGGGGGGGGGGGGGGGGGGGGGGGGGFGGGGGGGGGGGGGGGGGGFGGGGGFGFGFGFEDGGGGFGGGGGGGGGFGFGGFGGGGGGGG7AFFFGGGGGGGGGGEC?GFFF5DEGF8C?GFGGFGFFFC;EFGBB@1:).3EGGBBF?A24@C<>B?12?8??8:@:GGG0,2(.)68)4<44(7>((4()58(.:4())*)1)
@M03364:396:000000000-C9LGT:1:1101:5774:9104 2:N:0:10
GGACTACCAGGGTATCTAATCCTGTTTGCTCCCCACGCTTTCGTGCCTCAGTGTCAGTTACAGTCCAGAAAGCCGCCTTCGCTACTGGTGTTCCTCCTAATATCTACGCATTTCACCGCTACACTAGGAATTCCACTTTCCTCTCCTGCACTCAAGTCTCCCAGTTTCAAGAGCTTACTACGGTTAAGCCGTAGCCTTTCACTCCTGACTTAACAGACCACCTACGCACCCTTTACGCCCAGTAAATTCGGATAACGCTAGCCCCCTACGTATTAGCGCGGCTGCTGGCACGTAGTTCGCC
+
CCCCCGGGGGGGFGGGGGGGGDGGGGGGGGCEDFFGGGCEGGGGGFGGGGGGGGGGFFFGGGGGGGGGFDFGGGGGGGGGGGGGGGGGFFGGGGGGGGGGGGGGGGFGEGGGGGGAFGGGGGGGGGGGGGGGGGGGFE?FGGFFGGGFGFGEFFGFG8,6DFBGGGGDGFG9;A*=E6E,==8DGEB;FFGGGGGGGGGGGC8ACAFFEGFF5+,99CGGDGF@5@59ADF)47AC@FEB17;8+91*=C<7,:A@89((.6<;GED1;<=))6)..2-446670,)5-(,4,(,0=*(17
@M03364:396:000000000-C9LGT:1:1101:19758:9132 2:N:0:10
GGACTACACGGGTATCTAATCCTGTTCGCTCCCCTAGCTTTCGCGCCTCAGCGTCAGTCGTGGCCCAGAAGGCCGCCTTCGCCACCGGTGTTCTTCCCGATATCTGCGCATTCCACCGCTACACCGGGAATTCCGCCTTCCCCTGCCAGACTCAAGCCGGCCGGTATCGGGCGCGGACGGGGGTTGAGCCCCCGGATTTGACTCCCGACCAGGCTGGCCGCCTCCGCCCCCTTGACGCCCACTGAACCCGGATCACGCTTGCCCCCTCCGCACTCCCCCGGCGCCTCGCCAGTGATCTGCC
+
CCCCCGGGGGGGG:FGGGGGGGGGGGGGGGGGGGG@EGGGGGGGGGGGGGFGGGGGGFGGGGGGGGGGFAFGGGDGGGGGGGGGGGGGCFFGG9DGGGGCFGEGGGGGGGGGGGGGGGGGCFFGGGGGDEGFGGGGGGGGGGGFGGG6D*7:F:FFGGGGGGEDFCFGGGG*:F39*8:5CCGCC:25?FGGGGG*/*<:+6+.75)-2C(113*(14FE>G:16*4)()-(.(.336EC*(,4*-(4>)/-(,:773-(-:GDGE),,(((((.(,*,(---((,(((-,,)))***)*0
@M03364:396:000000000-C9LGT:1:1101:25185:9176 2:N:0:10
GGACTACTAGGGTATCTAATCCTGTTTGCTCCCCACGCTTTCGCGCCTCAGCGTCAGTTACCGTCCAGCAGACCGCTTTCGCCACCGGTGTTCCTCCTGATCTCTACGCATTTCACCGCTACACCAGGAATTCCATCTGCCCTTCCGATACTCAAGATCCGCAGTTTCAAATGCAATCCAGGGGTTAAGCCCCCGCCTTTCACATCTGACTTGCTAATCCGCCTACGCTCCCTTTACACCCAGTAAATCCGGATAACGCTTGCCCCCTACGTATTACCGCGGCTGCTGGCACGTCGTACGC
+
CCCCCGGF,FDGGFGGGGGGGGGCFGGGGGGGGGGGGGGGGGGFGGGGGG8FGGGGFGGFG9FEGGGG?FFDFGGG+CFGGGGGG8FGCFGGGGGGGE<FGGGGGGGGGGGGGGGGGGGGGGGGC@FGGFGGGGF9=A+FFG,:?F8++<FDE9DFAAE,@FEGEEFGGGGGFGE8=;,,<,<7BEFEFCCCC7C7CEGGGFGEDFFFFGFGFF7/+)0+7*6;2?(2,148@)=CC6EFE@F2946<?>C(,4(-90700:F?9CD((.34,4:440((4(96>B0>FFBBF?(074-CC
@M03364:396:000000000-C9LGT:1:1101:9676:9177 2:N:0:10
GGACTACTGGGGTTTCTAATCCTGTTTGCTCCCCACGCTTTCGAGCCTCAACGTCAGTTATCGTCCAGTAAGCCGCCTTCGCCACTGGTGTTCCTCCTAATATCTACGCATTTCACCGCTACACTAGGAATTCCACTTACCTCTCCGATACTCTAGCTTGACAGTTCCAAATGCAGCTTGGGGGTTGAGCCCCCACCTTTCACATCTGGCTTGCCATGCCGTCTGCGCTCCCTTTACACCCAGTAAATCCGGATAACGCTTGCACCATACGTATTACCGCGGCTGCTGGCCCGTATTTAGC
+
CCCCCGGGGGGGGFGGGGGGGGGGGGGGGGGGGGGGGGGGGGGGGGGGGGGGGGGGGGGGGGGGGGGGGGGGGGGGGGGGGGGGGGGGFGGGGGGGGGGGGGGGGGGGGGGGGGGGGGGGGGGGGFGGGGGGGGGGGFFGGGGFGGG8EAGBFEGFGGGGGGFGGGGGGGGGFGFGGFGGCFDGGGD:FGGFDGGGGGGGG?FFEF:48CDG@FGEG=GGFDF==<6E073?DFFFFFGGGFFFFE<EFGGFB::>F?FF0(;)>8*.5?<<<A:)6E89(49>F?),4:(-92(.916::
@M03364:396:000000000-C9LGT:1:1101:14942:9188 2:N:0:10
GGACTACTCGGGTTTCTAATCCTGTTCGCTACCCATGCTTTCGAGCCTCAGCGTCAGTTGCAGACCAGAGAGCCGCCTTCGCCACTGGTGTTCTTCCATATATCTACGCATTCCACCGCTACACATGGAGTTCCACTCTCCTCTTCTGCACTCAAGAAAAACAGTTTCCGATGCAGTTCCTCGGTTAAGCCGAGGGCTTTCACATTAGACTTATTTTTCCGCCTGCGCTCGCTTTACGCCCAATCAATCCGGACAACGCTTGCCCCCTACGTATTACCGCGGCTGCTGGCCCGTATTTAGC
+
CCCCCGGGGGGGGGCGGGGGGGGGGGGGGGGGGGGGGGGGGGGFGGGGGGGGGGGGGGGGGGGGGGGGGGGGGGGGGGGGGGGGGGGGEFGGGGGGGGGGGGGGGGGGGGGGGGGGGGGGGGGGDFGGGFGGGCCFDGGGGGGFGGCFGDGEGBFF,@8DBCFFGGFGGG6C@F8DGFGGE8CFGG@8@FGGCEEG7FDFGAEFCBFE<FE?A>>ACEGC@GFFDCBFBC9>8@@EE0CGG;6=)6;?FFD9(9(8:>BFB?F(*2>0(.1224(-6A8496>61(,,((((,4()9/4*:
@M03364:396:000000000-C9LGT:1:1101:2796:9193 2:N:0:10
GGACTACACGGGTATCTAATCCTGTTCGCTCCCCACGCTTTCGCTCCTCAGCGTCAGTAACGGCCCAGAGACCTGCCTTCGCCATTGGTGTTCTTCCCGATATCTACACATTCCACCGTTACACCGGGAATTCCAGTCTCCCCTACCGCACTCCAGCCCGCCCGTACCCGGCGCAGATCCACCGTTAGGCGATGGACTTTCCCACCGGCCGCGACGAACCGCCTACGAGCCCTTTACGCCCAATAAATCCGGACCACGCTCGCCCCCTACCTATTCCCCCGGCTGCTGGCCCTGAGTCCCC
+
CCCCCGGGGGGGGDGGGGGGGFGGGGGGGGGGGGGGGGGGGGGGGGGGGGGGGGGGFFGGGGGGGGGGGGGGGGGGGGGGGGGGGAFFE7FFFGGGFFFGGGGGGGGGGGGGGGFGGGGGEGGGFGGGDGGGGGGGEFFGFFGFDGG+@?FFGFGDFFGGGGDG@CEGFGGGFD@G7AFFFFF*6;<65<:33:CFFFCCG)?7F>D((13C15:9D>GE0C>F62:)->9<?746A(;E8,(.).6)9CD(-((()-1(,-:(>ED9(((,).4).<(((,,4332)(-41-,()1*)*1
@M03364:396:000000000-C9LGT:1:1101:23309:9205 2:N:0:10
GGACTACAGGGGTTTCTAATCCTGTTCGCTACCCATGCTTTCGAGCCTCAGCGTCAGTTGCAGACCAGAGAGCCGCCTTCGCCACTGGTGTTCTTCCTAATCTCTACGCATTTCACCGCTACACTAGGAATTCCCTTCTCCTCTCCTGCACTCTAGACTTCCAGTTTGAAATGCAGCACTCAGGTTAAGCCCGAGTATTTCACATCTCCCTTAACAATCCGCCTACGCTCCCTTTACGCCCAGTAAATCCGGACAACGCTCGCCACCTACGTATTCCCGCGGCTGCTGGCACGTAGGTAGC
+
CCCCCGGGGGGGFGGGGGFGGGGGGGGGGGGGGGGGGGGGGGGGGGGFGGGGGGGGGGGGGGGGGGGGGGGGGGGGGGGGGGGGGGGGFGFGGGGGGGGGGGGGGGGGGGGGGGGGGGGGGGGFCFGGGGGGGGGGGGGGGGGFGFGFGFGEFB?FFFGGGGFGGGGGEGFFFGEFGFGGGGGFGGFDFF:DGED7FGGGGFGFGF6;*;@FBA9>FFGGBGFFDCA?DD@F@=ECF>CFE;@@AC9<FGC;(6:;A36(((:99EG:(5?3)67.:<27>>>>11)).8(.8?3.)/)27
@M03364:396:000000000-C9LGT:1:1101:9196:9216 2:N:0:10
GGACTACAAGGGTATCTAATCCTGTTTGCTCCCCACGCTTTCGAGCCTCAGCGTCAGTTACAGTCCAGAGAATCGCCTTCGCCACTGGTGTTCTTCCTAATCTCTACGCATTTCACCGCTACACTAGGAATTCCATTCTCCTCTCCTGCACTCTAGACTTCCAGTTTGAAATGCAGCACCCAAGTTGAGCCTGGGTATTTCACATCTCACTTAAAAGTCCGCCTACGCTCCCTTTACGCCCAGTAAATCCGGACCACGCTCGCCACCTACGTATTCCCGCGGCTGCTGGCACGTCTTTAGC
+
CCCCCGGGGGGGGGGGGGGGGFGFGGGGGGGGGGGGGGGGGGGGGGGGGGGGGGGGGGGGGGGGGGGGGGGGGGGGGGGGGGGGGGGGGGGGGGGGGGGGGGGGGGGGGGGGGGGGGGGGGGGGGGGGGGGGGGGGGGGGGGGFGGG8FFGFFEGF=FGGGGFGGGGGGGGGFGFGGFGGGFGFGG,CFGGGGGGFFGGGGFGFGFFF7CEGF<,:FFGGFGFFFGAEFGFFFFFEFAGGGDFF8C5?FGG==90=FDF@?BG>5BFD;F?42<?:)<4329B;(8727?(4-4(.8*.?>
@M03364:396:000000000-C9LGT:1:1101:7458:9217 2:N:0:10
GGACTACTAGGGTATCTAATCCTGTTCGCTCCCCACGCTTTCGCTCCTCAGCGTCAGTAACGGCCCAGAGACCTGCCTTCGCCATTGGTGTTCTTCCCGATATCTACACATTCCACCGTTACACCGGGAATTCCAGTCTCCCCTACCGCACTCCAGCCCGCCCGTACCCGGCGCAGATCCACCGTTAGGCGATGGACTTTCACACCGGACGCGACGAACCGCCTACGAGCCCTTTCCGCCCAATAAATCCGGATAACGCTCGCCCCCTACGTCTTACCGCCGCTGCTGGCACGGATTTCGC
+
CCCCCGGGGGGGGGGGGGGGGGGGGGGGGGGGGGGGGGGGGGGGGGGGGGGGGGGGGGGGGGGGGGGGFGGGGGGGGGGGGGGGGGGGGGGGGGGGGGGGGGGGGGGGGGGGGGGGGGGGGGGGGGGGGGGGGGGFGGGGGGGFGGGGDEGFGFGFGGGGGGFGGGGGGGEGFGAGCFGG6FFGFG<>A?:9DEEFGGGGGEG?GFFF0DBD><C>C(:E23720;:.-C9BBFF)6:GGGF???8B2@GGBBBF4F?>61,*(1CG;1?:4,(4.6<:((-46>>0>:0(4:1(.)*)2*
@M03364:396:000000000-C9LGT:1:1101:13559:9217 2:N:0:10
GGCCTACTGGGGTTTCTAATCCTGTTCGCTCCCCTAGCTTTCGCGCCTCAGCGTCAGTCGTCGCCCAGAAGGCCGCCTTCGCCACCGGTGTTCTTCCCGCTATCTGCGCATTCCACCGCTACACCGGGAATTCCGCCTTCCCCTGCCAGACTCAAGCCGGCCGGTATCGGGAGCGGGCCGGGGTTGAGCGCCCGGACGTGACTCTCGACCAGGCTGCCCGCCTACCCGACCTTCACGCCCCATGCATCCGCATCACCCTTCCCCCCTCCCTCTTACCGCGCCAGCTGGCCCACCGTCACCC
+
A-,8,6CEFG8CF+6CC<CBE<<6CCCEF:FFGC@,6CFFFE7F+@FGG,6E+6B=,<:BC,+66CCF<@E,6C4FCCEGGGGCFCC:@7++C?EFGGC+@++FF9EEGEE+@FDGG7@88F8FF+>CG@A:>3,C=@+@FF3*+@>,>0D1@=?CF>3?EGA/<4=CE5:1/<:G*2*/:5)1/:3(9*:DDE5*)*2*1-+6*9),3D(*(0*(*.;54>?(3*4)()-(.().,(;E*(.(),))07/(4-).)((.(.2():)((((,(.6)(*(-(--((,(((((((,,0))-75
@M03364:396:000000000-C9LGT:1:1101:14530:9220 2:N:0:10
GGACTACTCGGGTATCTAATCCTGTTCGCTACCCATGCTTTCGAGCCTCAGCGTCAGTTGCAGACCAGAGAGCCGCCTTCGCCACTGGTGTTCTTCCATATATCTACGCATTCCACCGCTACACATGGAGTTCCACTCTCCTCTTCTGCACTCAAGAAAAACAGTTTCCGATGCAGTTCCTCGGTTAAGCCGAGGGCTTTCACATTAGACTTATTTTTCCGCCTGCGCTCGCTTTACGCCCAATAAATCCGGACCACGCTTGCCCCCTCAGTATTACCGCGGCTGCTGGCCCGTCTTTAGC
+
CCCCCGGGGGGGGGFGGGGGGGGGGGGGGGGGGGGGGGGGGGGGGGGGGGGGGGGGGGGGGGGGGGGGGGGGGGGGGGGGGGGGGGGGFGGGGGGGGGGGGGGGGGGGGGGGGGGGGGGGGGGGGGGGGGGGGGGGGGGGGGGFGGGGGFGFGFGFFGGGGGFFDFGGGGGGFGFGGFGG8FDFGG7>FFGGDGGGGGGGGFC?CFFFEGEGCBGEFEGG@GFFDC=EBD>@???<EFEGGDDFFEE?CFDF?;(3>BB34:F>4:D9,(,.).5)6@,9>>>6B0,8::(39>37<*6**
@M03364:396:000000000-C9LGT:1:1101:25104:9231 2:N:0:10
GGACTACAGGGGTTTCTAATCCTGTTCGCTCCCCCAGCTTTCGCGCCTCAGCGTCAGTGGTGGCCCAGAAGGCCGCCTTCGCCACCGGTGTTCTTCCCGATATCTGCGCATTCCACCGCTACACCGGGAATTCCGCCTTCCCCTACCACACTCGAGCCCGCCGGTATCGGAGGCTCGCCGGGGGTGGGCCCCGGGCTTTTACCTCCGACCTAACAGGCCGCCTCCGCTCCCTTTACGCCCCATCACTCCGGATAACGCCTGCACCCCACGTATTACCCCGGCCGCTGGCCCGTTGTGCACC
+
CCCCCGGFFFGGGGGGGG@FGGGGGGGGGGGGGGGGGGGGGGGGGGGGGGGGGGGGGGDCEFGGGGGGED<FGGGGGGGGGGGGGGGGFGGGGGGGGGGCGFEGGGGGGGDGGGGGGGGGGGGGGDFEFGFGGGGGGFDFGGGFGGG,DFGFGF7?F>FGGGFDGC5CEGGDAFBGEBGEGEC*?E*4>CEDCEG=78CF?AG2DFE>FDB?)8+4C(;2-93,1*4)4C67-44<6:GG510(9))6?<>32?-251-2(4*5<E)813(.-4-)6+,,-3(((((-((,2,((.)*)09
@M03364:396:000000000-C9LGT:1:1101:15164:9245 2:N:0:10
GGACTACAAGGGTTTCTAATCCTGTTCGATACCCGCACTTTCGAGCTTAAGCGTCAGTGGCGCTCCCGTCAGCTGCCTTCGCAATCGGAGTTCTTCGTCATATCTAAGCATTTCACCGCTACACGACAAATTCCGCCAACGTTGTGCGTACTCAAGACCGTCAGTTCGCGCTGCAGTGCAGAGGTTGAGCCTCTACATTTCACAACACGCTTGACAGCCGGCCTGTGCTCCCTTTCAACCCAATAAATCCGGATAACGCCCGGACCTTCCGTATTCCCGCGGCTGCTGGCCCGGACTTAGC
+
CCCCCGGGGGGGGGGGGGGGGGGGGGGGGGGGGGGGFGGGGGGGGGGF<FGGGGGGGGGGGGGGGGGGFGGGGGGGGGGGGGCFGGGG6FFGGGGGGGGGGGGGGGFGGGGGGGGGGGGGGGGGGDFEFGGGGGGGGFCGEGGFDGGGG?F5FE?F:DGGCGFGGGGGGGGGFGFGGFGFFFFGGGGFFGG4C<AFGGGGGEGFFFFFFGFE?)C7D?GGBGFF;?;CCG;DF>D2AAGGG?4:684<BDG0(3,9FB>01(2(1:57??::6<F24<,23(4-(274:4((70(056)*2
@M03364:396:000000000-C9LGT:1:1101:12172:9277 2:N:0:10
GGACTACACGGGTATCTAATCCTGTTCGCTCCCCTAGCTTTCGCGCCTCAGCGTCAGTCGTGGCCCAGAAGGCCGCCTTCGCCACCGGTGTTCTTCCAAATATCTGCGCATTCCACCGCTACACTTGGAATTCCGCCTTCCCCTACCAGACTCAAGCCTGTCGGTATCGGGACCGGGCGGGGGTTGAGCCCCCGGATTTGAGTCCCGACCTAGCAGGCCGCCTACGCGCGCTTTACGCCCAATGCATCCGGATAACGCTCGCCCCCCACGCATTACCGCGGCCGCTGGCCCGGTGTTTGCC
+
CCCCCFGGGGGGGDFGGGGGGGGGGGGGGGGGGGGGGGGGGGGGGGGGGGGGGGGGGGGDGGGGGGGGGGGGGGGGGGGGGGGGGGGGFFEGGFGGGGFGGGGGGGGGGGGGGGGGGGGGGGFGGGGGGGGGGGGGECDGGGGFGGGFFDGDFFGFGGGCFGFGGGGGGGGGFGFGCA=EG=D:CG68FCF<<EGCG5CCC:FA:?BBFGFF7?+492CE>GF0227045-,3645?BEE*,(4)-).9C1(3?)554112;?:DE)174((-46).1-(-4((41-4((2(4(-.8)(0:
@M03364:396:000000000-C9LGT:1:1101:13498:9281 2:N:0:10
GGACTACCCGGGTTTCTAATCCTGTTCGCTACCCATGCTTTCGAGCCTCAGCGTCAGTTGCAGACCAGAGAGCCGCCTTCGCCACTGGTGTTCTTCCATATATCTACGCATTCCACCGCTACACATGGAGTTCCACTCTCCTCTTCTGCACTCAAGAAAAACAGTTTCCGATGCAGTTCCTCGGTTAAGCCGAGGGCTTTCACATTAGACTTATTTTTCCGCCTGCGCTCGCTTTACGCCCAATAAATCCGGACCACGCTTGCCACCTACGTATTACCGCGGCTGCTGGCACGTAGTTAGC
+
CCCCCGGGGGGGGGGGGGGGGGGGGGGGGGGGGGGGGGGGGGGGGGGGGGGGGGGGGGGGGGGFGGGGGGGGGGGGGGGFFGGGGGGGFGGGGGGGGGGGGGGGGGGGGGGGGGEFGGGGEFGGGGGGGGGGGGGGGGGGGGGFGGG@DFGEGFGFA@FGGGFGGGGGGGGGFGFGGFGGFCCEGG:>FDGG*@GGGFGGG6DEGFFFFGFG=9CEGFGGDG@=2;>57D99;<?3C@GGG@0;A;9CFC3;FF01@?02?BGF><C33::B><?22A149>99>:.47?3<BB()8/6:>
@M03364:396:000000000-C9LGT:1:1101:27962:9286 2:N:0:10
GGACTACACGGGTATCTAATCCCGTTCGCTTCCCTGGCTTTCGAGCCTCAGTGTCAGTTGCAGTCCAGAAAGCCGCCTTCGCCACTGGTGTTCTTCCTGATATCTACGCATTTCACCGCTACACCAGGAATTCCGCTTCCCTCTCCTGCACTCAAGACGCATGGTTTCCTTCCCCTCACGGGGCTGCGCCCCGAACTTTTAAGAAGGAACTATCCGTCCACCTGCCCTCCCTTTACGCCCCATGATTCCGGCCAACGCTTGCCGCCTACGTATTCCCCCGGCTGCTGGCACGTAGTTCGCC
+
CCCCCGGGGGGGGGGGGGGGGGGGGGGGGGGGGGGGGGGGGGGGGGGGGGDGGGGGGGFDGGGGGGGGGGGGGGGGGGGGGGGGGGGGGGGGGGGGGGGGGGGGGGGGGGGGGGGGGGGGGGGGGGGGGGGGGGGGGGGGGGGFGGCEFFGFGD6?:FGGGGFGGGGGGF9DFGBDG?FG6ED<CG*)<FGGDGEEGGGFE3B8CAF2(;@94+5697C*7CD@8*,2/:@14=)60(?G*8?(9<AAFG9,(-81),(,(4<1DD*(((.4)(-62*-(,7(1(),,1..3:((0/*-)1
@M03364:396:000000000-C9LGT:1:1101:19649:9289 2:N:0:10
GGACTACAGGGGTTTCTAATCCTGTTCGCTCCCCACGCTTTCGCTCCTCAGCGTCAGTAACGGCCCAGAGACCTGCCTTCGCCATTGGTGTTCTTCCCGATATCTACACATTCCACCGTTACACCGGGAATTCCAGTCTCCCCTACCGCACTCAAGCCCGCCCGTACCCGGCGCGGATCCACCGTTAAGCGATGGACTTTCACACCGGACGCGCCGAACCGCCTACGCGCCCTTTACGCCCAATAAATCCGGTTCACGCTCGCACCCTACGTATTACCGCGGCTGCTGGCACGTCTTTCGC
+
CCCCCGGGGGGGGGGGGGGGGGGFGGGGGGGGGGGGGGGGGGGGGGGGGGGGGGGGGGGGGGGGGGGGGGGGGGCGGGFGGGGGEBFGGGGGGGGGGGGGGGGGGGGGGGGGGGGGGGFD6FGGGGGGGGGGGGGDGGGGGGGFGGD6=?FFGFCDFEGGGGEGGGGGGGCG>GB4*6EF+A5CCG*3CFC3CEGCGGGGF?C7FFF01D1EB)81C0CE;C>FBGB017>BF?:5<6EGGF(.)..6@73((-1<B3::(4>(9CD3(46:3A?2<7-429602:?7?B(3:1(0)*.1>
@M03364:396:000000000-C9LGT:1:1101:11487:9292 2:N:0:10
GGACTACACGGGTATCTAATCCTGTTCGCTCCCCTAGCTTTCGCGCCTCAGCGTCAGTCGTGGCCCAGAAGGCCGCCTTCGCCACCGGTGTTCTTCCCGATATCTGCGCATTCCACCGCTACACCGGGAATTCCGCCTTCCCCTGCCAGACTCAAGCCGGCCGGTATCGGGAGCGGACGGGGGTTGCGCCCCCGGATTTGACTCCCGACCAGGCTGGCCGCCTCCTCCCGCTTTACGCCCACTGAATCCGGCTAACGCTTGCCCCCTACGGTTTACCCCGGCTGTCTGCCCGTAGTTCGCC
+
@CCCCGGGGGGGGGGGGGGGGGGGGGGGGGGGGGGGGGGGGGGGGGGGGGGGGGGGGFGGGGGGGGGGGGGGGGGGGGGGGGGGGGGGEGGGGGGFGGGEGEEGGGGGGGGGGGGGGGGGGGGGGGGGFGGGGGG7CFGGFGGFDGB,@AF8@)A5FGGGGG?CFEGGGGG:?F=D=>=EGGGE>=*4>CEC95?*1C609:+6FF5<>G6*47*.9-;7373(3*()-/-((4-6(4EG?(4)*-)-9/)((-).0412<BF)/2)(,((.(4(658((4361())).)(-,,,07*(1>
@M03364:396:000000000-C9LGT:1:1101:22677:9303 2:N:0:10
GGACTACACGGGTTTCTAATCCTGTTCGCTCCCCTAGCTTTCGCGCCTCAGCGTCAGTCGTGGCCCAGAAGGCCGCCTTCGCCACCGGTGTTCTTCCCGATATCTGCGCATTCCACCGCTACACCGGGAATTCCGCCTTCCCCTGCCAGACTCAAGCCGGCCGGTATCGGGAGCGGACGGGGGTTGAGCCCCCGGATTTGACTCCCGACCAGGCTGGCCGCCTACCCCCGCTTTACGCCCCATGAATCCGCATAACGCTTGCCCCCCACCTATTACCCCCGCCGCTTGCCCGTCCTTTCGC
+
CCCCCGGGGGGGGGGGGGGGGGGGGGGGGGGGGGGGGGGGGGGGGGGGGGGGGGGGGGGGGGGGGGGGGFFFGGGGGGGGGGGGGGGGCGGGGGGGGGGGGGGGGGGGGGGGGGGGGGGGGGGGGGGGDGGGGGGGGEDGGGGFGGG6FFGEG@FFGGGGGGFGG@GGGGGEEGFG=BGGGEG>CD,59EFDDEE*CEFF:6+:>>@B>G9FFF=?D:@=>G(4:*.).)(,--6:1:GG*4(3*6-<FG*,,4)474-231C>FG)(4(((...)6+4(49(490(4<2:-(,(06*)*1
@M03364:396:000000000-C9LGT:1:1101:10049:9313 2:N:0:10
GGACTACCGGGGTATCTAATCCTGTTCGCTCCCCCAGCTTTCGCGCCTCAGCGTCAGTGGTGGCCCAGAAGGCCGCCTTCGCCACCGGTGTTCTTCCCGATATCTGCGCATTCCACCGCTACACCGGGAATTCCGCCTTCCCCTACCACACTCGAGCCCGCCGGTATCGGAGGCTCGCCGGGGTTGAGCCCCGGGCTTTTACCTCCGACCTAACGGGCCGCCTACGCGCGCTTTACGCCCCATGAATCCGGATACCGCTCGCCCCCTACGTATTTCCCCGGCCGCTGGCACGTATTTAGCC
+
CCCCCGGGCGGGGGGGGGGGGCFCFFGEFEGGGGGGGGGFGGCCCFGGGGGGGFGGGFGGGGGGGGGGGGGGGGGGGGGGGGGGGGGG@CFFGGEGGGGGDGGGGGGGGGGGGGGGGGGGGGGGGGGGFGGGGGGGGEGGGFFFGGGGGFGFG9CEGGGGGGFGGEGGGGEGBD?FGDGGGGD:CEC?FGGGDEEGCCFGFAGFGFEB>G09:FE,<9EG>GB6:59B>G>1(4<66?=>*,42*56<FGGFF?0);1(((4::D*7(4<:25())6+.-42(43((41(5::()091)2>
@M03364:396:000000000-C9LGT:1:1101:15439:9322 2:N:0:10
GGACTACTCGGGTTTCTAATCCTGTTCGCTACCCATGCTTTCGAGCCTCAGCGTCAGTTGCAGACCAGAGAGCCGCCTTCGCCACTGGTGTTCTTCCATATATCTACGCATTCCACCGCTACACATGGAGTTCCACTCTCCTCTTCTGCACTCAAGAAAAACAGTTTCCGATGCAGTTCCTCGGTTAAGCCGAGGGCTTTCACATTAGACTTATTTTTCCGCCTGCGCTCGCTTTACGCCCAATAAATCCGGACAACGCTTGCCACCTACGTATTACCGCGGCTGCTGGCACGTAGTTAGC
+
CCCCCGGGGGGGGGGGGGGGGGGFGGGGGGGGGGGGGGGGGGGGGGGGGGGGGGGGGFGGGGGGGGGGGGGGGGGGGGGGGGGGGGGGFGGGGGGGGGGGGGGGGGGGGGGGGGGGGGGGGGGG?GGGCFEFGGGGGGGGGGGFGGGGGFGFGDGF:8=FGEFGFFGGGGGGFGFGGFGGEGGGGG@AFFGGDEGGGFF?FEGFGFFFEGFGECFEC;FGDGFFFFBDFGFF62;>EFGGD24@AEFFFDG@:>0:F>B?:<FBFFG:?BFFF2:)5<:B66>B;?D7::8>?6,08*)::
@M03364:396:000000000-C9LGT:1:1101:27951:9336 2:N:0:10
GGACTACACGGGTATCTAATCCTGTTCGCTCCCCACGCTTTCGCTCCTCAGCGTCAGTAACGGCCCAGAGACCTGCCTTCGCCATTGGTGTTCTTCCCGATATCTACACATTCCACCGTTACACCGGGAATTCCAGTCTCCCCTACCGCACTCAAGCCCGCCCGTACCCGGCGCGGATCCACCGTTAAGCGATGGACTTTCACACCGGACGCGCCGAACCGCCTACGAGCCCCTTACGCCCAATAAATCCGGATAACGCTTGCACCCTACGTATTCCCGCGGCTGCTGGCACGTATGTAGC
+
CCCCCGGGGGGGGGGGGGGGGGGGGGGGGGGGGGGGGGGGGGGGGGGGGGGGGGGGGGGGGGGGGGGGGGGGGGGGGGGGGGGGGFGGGGGGGGGGGGGGGDGGGGGGGGGGFGGGGGGGGGGGGGGGGGGGGGGGGGGGGGGFGGGGGFGBFDFFGGGGGGFGGGGGGGGGFGFG5?EF+CFEGG7=FFC3FGGCGGGGGFGFGFD69D>D;0:9DBGGFGFFBFF54>>F(42>BBGGGB0()4)5BFDB?:1<F?9:??E)9FGB:FF??A4)-<3;09BF;B?B0-(581(/./.:*
@M03364:396:000000000-C9LGT:1:1101:11896:9357 2:N:0:10
GGACTACTGGGGTATCTAATCCTGTTTGCTCCCCACGCTTTCGCGCCTCAGCGTCAGTTGTCGTCCAGAAAGTCGCCTTCGCCACCGGTGTTCTTCCTAATCTCTACGCATTTCACCGCTACACTAGGAATTCCACTTTCCTCTCCGATACTCCAGCTTCCCAGTTTCCATCCCATCACGGGGTTAAGCCCCGCACTTTTAAGATGGACTTAGGAAGCCGCCTGCGCGCGCTTTACGCCCAATGAATCCGGATAACGCTCGCCCCCTACGTGTTACCGCGGCTGCTGGCACGTAGTTCGCC
+
CCCCCGGGGGGGGGGGGGGGGGGFGGGGGGGGGGGGGGGGGGGGGGGGGGGGGGGGGGGGGGGGGGGGGGGGGGGGGGGGGGGGGGGGCGGGGGGGGGGGGGGGGGGGGGGGGGGGGGGGGGGGGGGGEFGGGGGGGGGGGGGFGGGGGBGEGFGFGGGFGGFGGGGGGGGGFGCBG5EG6CDGGF@>CFGGGGEGGGGG,7<=GFADFGFGFF,**7EEBGFF;*6.1997?F9ABFGGC6?76<ABFD13:B24>94:(4:?DG5(38<(4<64A*-(4>6>FF:,.()(.(.8B*(19
@M03364:396:000000000-C9LGT:1:1101:10781:9372 2:N:0:10
GGACTACCCGGGTTTCTAATCCTGTTCGCTCCCCACGCTTTCGCTCCTCAGCGTCAGTAACGGCCCAGAGACCTGCCTTCGCCATTGGTGTTCTTCCCGATATCTACACATTCCACCGTTACACCGGGAATTCCAGTCTCCCCTACCGCACTCCAGCCCGCCCGTACCCGACGCGGATCCACCGTTAAGCGATGGACTTTCACACCGGACGCGACGAACCGCCTACGAGCCCTTTACGCCCAATAATTCCGGATAACGCTCGCACCCTACGGATTACCGCGGCCGCTGGCACGTAGTTGGC
+
CCCCCGGGGGGGGGGGGGGGGGGGGGGGGGGGGGGGGGGGGGGGGGGGGGGGGGGGGGGGGGGGGGGGEFCFGGGGGGGGGGGGGGGGGGGGGFFGGGGGGGGGGGGGGGGGGGFGGGGGGGFGGGGGGGGGGGGGGGGGGGGFGGGGGFGFFDFFGGGGGGFGGGGGGGCE?@@GGAGFFGGGGG::FFDDCGG?FGGGG?CCCD>BFG>E>):459GD>G>FFFF>?GFFF7:ABFGGGFB(98ADFGGF,48464>F?BG6DGGF<BF(436..<,33(-(4219;?484,())*)22
@M03364:396:000000000-C9LGT:1:1101:17745:9379 2:N:0:10
GGACTACCAGGGTATCTAATCCTGTTCGCTCCCCCGGCTCTCGCGCCTCAGCGTCAGTGCGCGCCCGGAAGCCCGCCTTCGCCACCGGTGTTCCTCCCGATATCTGCGCATTCCACCGCTACACCGGGAGTTCCGACTTCCCCTGCGCGACTCGAGCCCGGCGGTATCGGGGGCGGGGCGGGGCTGGGCCCCGCCCTTTTACCCCCGACTGGCCCGGCCGCCTACCCCCCCTTTACGCCCCATGCATCCGGATAACGCTCGCCCCCCACCTGGTGCCCGCGCCGCCTGCCCGTAGTTCGCC
+
CCCCCGGGGGGGGGGGGGGGGGGGGGGGGGGGGGGGGGGGGGGGGGGGGGGGGGGGGGGGGGGGGGGGGGGGGGGGGGGGGGGGGGGGGGGGGGGGGGGGGGGGGGGGGGGGGGGGGGGGGGGGGGGGGGGGGGG*@FDGGGGFGGCEGEGFGFFBGGGGGGFGGEGGGGDGEC>GEECEGGC88:8<);EDCEG*);C++5<49>)(4)7F:7*4D0?7;G044*..,)-(,.))(-?E8:(4).)6<D)((,).0((--,:<GG3,3((((.()48((44(491641(.(-((0/*,11
@M03364:396:000000000-C9LGT:1:1101:14232:9386 2:N:0:10
GGACTACCGGGGTTTCTAATCCTATTTGCTCCCCACGCTTTCGTGCCTCAGCGTCAGGTACAGGCCAGGCGGCCGCCTTCGCCGCTGGTGTTCTTCCACATCTCTACGCATTTTACCGCTACACATGGAGTTCCACCGCCCTCTCCTATCCTCAAGCCGTGCAGGTTCCAATGCCTGCACCGGTTGCGCCGGTCCCTTTTACTTCAGACTTGCCCGGCCGCCCGCGCCCCCCTTACGCCCCCTCCATCCGTCTACCCCCTCCCCCCTCCCTTTTTCCCGGGCCTGCTGCCCGGCCGTCGGC
+
CCCCC@FG:CCF@7BFGAFGFFF6@FFCEDGGGGG@FGGGGGGEFGGGGGGDGCFEF<CEEED8FFGFFG@FCGFGFFEFFGGFFFGC4BAFG9ECG<?FFGCFDDGGGGGEF5=FFGGDGGGF,,CF8,8@DG8FF+=@CDFAFGA,30DEDC*6FG*@BFFD,>CE?FC,;F@FC4DFG=D**4,/8C*9/:EC7?<E775)21+))2.+)0<(/3?*3<(-7*(027911(..3:ED*,-870<>F**((-)))-,(((2-C5)((,()).)546((,---(((.50.((((00)()/
@M03364:396:000000000-C9LGT:1:1101:3969:9400 2:N:0:10
GGACTACCGGGGTATCTAATCCTGTTCGCTACCCATGCTTTCGAGCCTCAGCGTCAGTTGCAGACCAGAGAGCCGCCTTCGCCACTGGTGTTCTTCCATATATCTACGCATTCCACCGCTACACATGGAGTTCCACTCTCCTCTTCTGCACTCAAGAAAAACAGTTTCCGATGCAGTTCCTCGGTTAAGCCGAGGGCTTTCACATTAGACTTATTTTTCCGCCTGCGCTCGCTTTACGCCCAATCAATCCGGACAACGCTTGCCACCTACGTCTTACCGCGGCTGCTGGCCCGCCGTTAGC
+
CCCCCGGGCE@EF7FGGACFGGGCFGGGGGGGGGGGGGGGGGGFFGGGGGGGGGGGGGGCFFGDFGFGGFGGGGGGGGGGGGGGGGGGEFFGGGGGGFG,FEFGGGGGGGGGGGGGGGGGGGGGFGFG8FGGGGFGGGGGGGGFGGGGGFGEF88?,6,@>FFFGGGGGG6CEGFGGFGGFFGGGG@AFDDG0@CGGGGGGFGCGFF**?EF:AG?GFFF@GDFBE>>9DBFDDFCC@CEG;1@)5)467)28;(,<9BFBFFB7CF848:?4:B-6:436(404?D???((((()0)(9:
@M03364:396:000000000-C9LGT:1:1101:23265:9412 2:N:0:10
GGACTACCGGGGTATCTAATCCTGTTCGCTCCCCCAGCTTTCGCGCCTCAGCGTCAGTGGTGGCCCAGAAGGCCGCCTTCGCCACCGGTGTTCTTCCCGATATCTGCGCATTCCACCGCTACACCGGGAATTCCGCCTTCCCCTACCACACTCGAGCCCGCCGGTATCGGAGGCTCGCCGGGGTTGAGCCCCGGGCTTTTACCTCCGACCTAACTGGCCGCCTCCGCGCGCTTTACGCCCACTGCATCCGTATAACGCTCGCCCCATACGAATTACCCCGGCTGCTGGCGCGTATTCGGCC
+
CCCCCGGGEGGEFGGGGG9FGGGFFAFFGEGGGGGGEGGGGGGGGGGDGGGFGCEGCE98EFFFGGGGCFFGGGG:FGGGG>FFGFGGEGEEGGGFEFGCGGCFFGGGGGGGGGGGGGGGEGGGGGGGFGGGFFGEG7:F:CF:DGDGGFB@3);9<:FGCFBDFEGGGG*:>G?C*:=:>*9C**,,0,;*>EC*7@FFGAF67>@>(79F))+.9:*71C6(,14)()(46:<238:?C02)*.:4<D/(4::-)73(4;:,9**37((.((-.4+,((,-(,5)48(3>4,(9*)(1/
@M03364:396:000000000-C9LGT:1:1101:4367:9447 2:N:0:10
GGACTACACGGGTTTCTAATCCTGTTTGCTCCCCACGCTTTCGTGCATGAGCGTCAGTACAGGTCCAGGGGATTGCCTTCGCCATCGGTGTTCCTCCGCATATCTACGCATTTCACTGCTACACGCGGAATTCCATCCCCCTCTACCGTACTCTAGCCATGCAGTCACAAAGGCAGTTCCCAGGTTGAGCCCGGGGATTTCACCTCTGTCTTGCATAACCGCCTGCGCACGCTTTACGCCCAGTAATTCCGCTTAACGCTTGCACCCTACGTATTACCGCGGCTGCTGGCCCGTACTTAGC
+
CCCCCGGGGGGGGGGGGGGGGGGGGGGGGGGGGGGGGGGGGGGGGGGGGGDGGGGGGGGGGGGGGGGGGGGGGGGGGGGGGGGGGGGGEEGGGGGGGGGGGGFGGFFGDGGGGGGGGGGGGGGGGGGGGGGGGGDE;BFFGGGFGGGEGFG>GFFDDFGGGGFGDE9FGDGGFGFGGFCGGACFFGD=FFCFDEGCDGCCGCG3DAFE?F?:4F,8FEGG;C9DF8;EFD@FF0:)6:GEE?:B=<ADFGC(18?)=1;03<C4F8C444,4)6:)6<89290(-37:3<0(4,4)7*-:>
@M03364:396:000000000-C9LGT:1:1101:9521:9455 2:N:0:10
GGACTACACGGGTTTCTAATCCTGTTCGCTCCCCACGCTTTCGCTCCTCAGCGTCAGTCGTGGCCCAGAAGGCCGCCTTCGCCACCGGTGTTCTTCCCGATATCTGCGCATTCCACCGCTACACCGGGAATTCCGCCTTCCCCTGCCAGACTCAAGCCTGTCGGTATCGGGACCGGGCGGGGGTTGCGCCCCCGGATTTGAGTCCCGACCTTACAGGCCGCCTACGCGCGCCTTACGCCCCATGAATCCCGATTACCCCCGCCCCCCACGTATTACCCCCGCCGCCGGCACGTTACTAGCC
+
CCCCCGGGGFEGGGGGGGAFGFGGGGGGGGGGGGGGGGGGGGGGEGGGGGGFEGGGGCFCFGGGGGGGGDGGFGGGGGGGGGGGGEFG:FGGGGGFGGGGGDEGGFGEGGGGFFDGGGGGGGGGGEDGEEGGGGFGE+6@FGGFGGG,8?F@FEGFGGGGCG>DF,:EEC88@G>DE:CE*8)1::2-58C57>C*/;C+3206295?9GF+)00)21?E;G(,8/45;<2((-)(2(?E*4717<)-9**(((-54(((-3865?)((,,()5-64+-,42(30(-(,-4(..()9/-22
@M03364:396:000000000-C9LGT:1:1101:12272:9482 2:N:0:10
GGACTACAGGGGTATCTAATCCTGTTCGCTCCCCACGCTTTCGCTCCTCAGCGTCAGTAACGGCCCAGAGACCTGCCTTCGCCATTGGTGTTCTTCCCGATATCTACACATTCCACCGTTACACCGGGAATTCCAGTCTCCCCTACCGCACTCCAGCCCGCCCGTACCCGGCGCAGATCCCCCGTTAGGCGCTGGACTTTCACACCGGACGCGACGAACCGCCTACGAGCCCTTTACGCCCAATCAATCCGGATAACGCCCGCCCCCCTCGTATTCCCGCGGCTGTTGGCCCGGACTTTGC
+
CCCCCFGGGGGGGEFGGGFGGGGFGGGGGGGGGGGGGGGGGGGGFGGGGGGGDGGGGGCGGGGGGGGGGECEGGGGGGGGGGG@:EFGFDGGGFGGGGGCGGGGFDGGGGFGGGFGGGFDGGGGGGGGCGGGGGGF:F=FGGGBFGGGG>G=DDGFFFEGGGBDECEEGGBB4F=D59CF,=CC:E1(8?8)9=E5<CBFG)CEGF)6(915()12>6EG9G>0(;<)4C>0(3:AFFGGGF(4)3))=FGB(((-9(,,4-23CGD((-(-((.)6:(,(--((.)),3:31(())*)2*
@M03364:396:000000000-C9LGT:1:1101:18264:9484 2:N:0:10
GGACTACTGGGGTATCTAATCCTGTTCGCTCCCCACGCTTTCGCTCCTCAGCGTCAGTAACGGCCCAGAGACCTGCCTTCGCCATTGGTGTTCTTCCCGATATCTACACATTCCACCGTTACACCGGGAATTCCAGTCTCCCCTACCGCACTCAAGCACGCCCGTACCCGGCGCGGATCCACCGTTAAGCGATGGACTTCCCCACCGGACGCGACGAACCGCCTAGGACCGCTTTGCGCCCAAGGAATCCGCATCAGTCTCGCACCCTACGAATTACCGCGGCGGTGGGTACGGATTTAGG
+
@BCCCFGGF<<EGFGFAFGGGGFGFFDFFGGGEGFFCGGFGECCBEFGCFFDEGGGEEDGGG77+8BFEFGFGGGGGGFFFCB,8EF=C=FEAFA@?=C,CFGGEG?F<9EG;?EFGGD8@FF?,@FE+==FEFCEE:9@FGCFGFG>8@F>3=DB>,@@CF?GEE6CEC:>/5:7/::6=48<,;:,+8**;7**2C9+3(4/58)34C;E0):152?51<;(:*16)/((,32).3*CEB0()(()19>((80>*)..-58(187:7<3-(.---<:1>23((,-(,())(((089:7*
@M03364:396:000000000-C9LGT:1:1101:25148:9492 2:N:0:10
GGACTACCGGGGTATCTAATCCTGTTTGCTCCCCACGCTTTCGAGCCTCAGCGTCAGTTACAGTCCAGAGAAGCGCCTTCGCCACTGGTGTTCTTCCTAATCTCTACGCATTTCACCGCTACACTAGGAATTCCCTTCTCCTCTCCTGCACTCTAGACTTCCAGTTTGAAATGCAGCACTCAGGTTAAGCCCGAGTATTTCACATCTCACTTAACAATCCGCCTACGCTCCCTTTACGCCCAGTCAATCCGGACGACGCTCGCCACCTACGTATTACCGCGGCTGCTGGCACGTATTTTGC
+
CCCCCGGGGGGGGGGGGGGGGGGGGGGGGGGGGGGGGGGGGGGGGGGGGGGGGGGGGFGGGGGGGGGGGGCFGGGGGGGGGGGGGGGGFGGGGGGGGGGGGGGGGGGGGGGGGGGGGGGGGGGGGGGGGGGGGGGGGFGGGGGFGGGCDFGF8DFFDGGGGGFGGGGGGGGGFFEGGFGFGDGCFFCCFEFGGGGFDGGGGFGCGFBE5DEGF>,:DBGGFGFF=?=B=C>BBFFFFFGGGFFF*71<FGGB;>(3>9,,24:;*;F<33?B<<?46<8>6>BBF:20:<?DFB(1/1):>
@M03364:396:000000000-C9LGT:1:1101:18192:9519 2:N:0:10
GGACTACAGGGGTTTCTAATCCTGTTCGATACCCGCACTTTCGAGCATGAGCGTCAGTTGCGCTCCCGTCAGCTGCCTTCGCAATCGGAGTTCTTCGCCATATCTAAGCATTTCACCGCTACACGGCAAATTCCGCCAACGTCGTGCGTACTCAAGTCAGCCAGTTCGCGCTGCAGTGCAGGTGTTGGGCACCTACATTTCACAACACGCTCACCCGACAGCCTGCGCTCCCTTTAAACCCAATAAATCCGGATAACGCCCGGACCTTCCGTCTTACCGCGGCCGCTGGCACGGCATCAGC
+
CCCCCGGGGGGGGGGGGGGGGGGGGGGGDFGGGGGGGGGGGGGGGGGGGGGGGGGGGGGGGGGGGGGGGGGGGGGGGGGGGGGGGGGG,CFGGGGGGGGGGGGGFGGGGGGGGGGGGGGGGGGGGECEGGGGGGGFD@@FEFGFGCE6EBFFGEGFGGFEGFFGGGGGGGGGFGFGGFGGGGFGGEFBEC,:FFGGGGGGFCGFGFFF3C;*3+33>6C>6F=D1;937C9?2AD2AAGGGFF06445@C<9?B?>F0>>4(24DEC4:B2>1((5>F19>>;((4(49:0<B9().).C*
@M03364:396:000000000-C9LGT:1:1101:26754:9519 2:N:0:10
GGACTACTGGGGTTTCTACTCCTGTTCGCTACCCATGCTTTCGAGCCTCAGCGTCAGTTGCAGACCAGAGAGCCGCCTTCGCCACTGGTGTTCTTCCATATATCTACGCATTCCACCGCTACACATGGAGTTCCACTCTCCTCTTCTGCACTCAAGAAAAACAGTTTCCGATGCAGTTCCTCGGTTGAGCCGTGGGCTTTCACATTAGACTTATCTTTCCGCCTGCGCTCGCTTTACGCCCAATCAATCCGGACAACGCTTGCCACCTACGTTTTCACTCCGCTGCTGGCACGTATTTAGC
+
BC<ACA<,,;C@FGC<FA,,;,C,CECF+B8C6FFGGCFEGFB<BB+,6AFAC:@FCCC,,;6@<FF,C,9@C@7@@C7E,@,CFEE8:BC=@ADFE?BFGGGGGGF,@8C=,595BEEGE4=B@EF,EEEEA<,,@,+8?ADBFGG=,+804)0;,6D83@9?FGCB,1@3:3:2@9=DF99+@E+)*,,+*@*10>DG,72/2++**=8=6B7>FCFG25(:(2-:9D21:3;E408C</(68;)7:5/,,4((86>:(4E(*274(.4?(3())3-)(-((,()),4,2<F8*7*)2*
@M03364:396:000000000-C9LGT:1:1101:25338:9525 2:N:0:10
GGACTACCCGGGTTTCTAATCCTGTTCGCTACCCATGCTTTCGAGCCTCAGCGTCAGTTGCAGACCAGAGAGCCGCCTTCGCCACTGGTGTTCTTCCATATATCTACGCATTCCACCGCTACACATGGAGTTCCACTCTCCTCTTCTGCACTCAAGAAAAACAGTTTCCGATGCAGTTCCTCGGTTAAGCCGAGGGCTTTCACATTAGACTTATTTTTCCGCCTGCGCTCGCTTTACGCCCAATAAATCCGGACAACGCTTGCCACCTCCGTATTCCCGCGGCTGCAGGACCGTTCGTGGC
+
CCCCCGGGGGGGGGGGGGGFGGGGGGGGGGGGGGGGGGGGGGGGGFGGGGGGGGGGGGGGGGGGGFGGFGGGGGGGGGGGGGGGGCGGEFGGGEFFGGGGGGGGGGGGGEGGGGGGGGGGGGGGGGGGFGGGDGFFG8FGFGGFGGGFGFGDFD=9,@FG?:@FFGFGGGGGFGEGGFGGAEDGEG:AFCFGGGGGGGGGGFCEFFF4>DEG*4>CGEF?5<@FBF@A1>6>;;<3E?EFG;;@4<>?FFC06>12>9B6:6:::<D<(17?(4:2::4,4>4,32((,(-46?()0)(9/
@M03364:396:000000000-C9LGT:1:1101:4873:9546 2:N:0:10
GGACTACTGGGGTTTCTAATCCTGTTTGCTCCCCACGCTTTCGAGCCTCAACGTCAGTTATCGTCCAGTAAGCCGCCTTCGCCACTGGTGTTCCTCCTAATATCTACGCATTTCACCGCTACACTAGGAATTCCACTTACCTCTCCGATACTCTAGCTTGACAGTTCCAAATGCAGCTTGGGGGTTGAGCCCCCACCTTTCACATCTGGCTTACCATTCCGTCTGCGCGCCCTTTACTCCCAGTAAATCCGGATAACGCTTGCACCATACGTATTACCGCGGCTGCTGGCCCGTATTCAGC
+
CCCCCGGGGGGGGGGGGGGGGGGGGGGGGGGGGGGGGGGGGGGEGGGGGGCFGGGGGGGGFGGFGGGGGGGGGGGGGGGGGGGGGGGGFGGGGGGGGGGGGFGGGGGGGGGGGGGGGGGGGGGGGDFGGGGGGGGGGFDFFFGFGGG+><CEGD9DA@EF=FFGGGGGGGGGFG7=ED@ECFCCEC<:?FCGDCC>DGGGGFGFGFAE:;=6)2>4=*>C@;959C>B(>>>FDEFF)>FGF;@F)/6@FD;<<?26(-4??C)>F*4.274<<B4<C16>;39BF:>?3:1>(-)9*)**
@M03364:396:000000000-C9LGT:1:1101:18832:9588 2:N:0:10
GGACTACTGGGGTATCTAATCCTGTTCGCTCCCCACGCTTTCGCTCCTCAGCGTCAGTAACGGCCCAGAGACCTGCCTTCGCCATTGGTGTTCTTCCCGATATCTACACATTCCACCGTTACACCGGGAATTCCAGTCTCCCCTACCGCACTCCAGCCCGCCCGTACCCGGCGCAGATCCACCGTTAGGCGATGGACTTTCACACCGGACGCGACGAACCGCCTACGAGCCCTTTACGCCCAATAAATCCGGATAACGCTCGCCCCCTACGTATTACCGCGGCTGCTGGCACGTATTTAGC
+
CCCCCGGGGGGGGDGGGGFGGGGGGGGGGGGGGGGGGGGGGGGGGGGGGGGGGGGGGGGGGGGGGGGGFGGGGGGGGGGGGGGGGGGGGGGGGGGGGGGGGGEGFFGGGGGGGGGGGGGDGGGGGGGGGGGGGGGGGGGGGGGFGGGEGEC=FFGFGGGGGGFGGGGGGGGGFGFGCFGGGGGGGGB=FFE:DGGFFGGGG?FEGEEF0DBGB5C679GE>GFF<EB7,>7?7?FBFFGGGB:<7<4<FFD0??(.?0;<FB?(>EG9<B?3)),-:<8;>>>1>62,33(5<:,*)/.:>
@M03364:396:000000000-C9LGT:1:1101:5424:9593 2:N:0:10
GGACTACAGGGGTATCTAATCCTGTTTGCTCCCCACGCTTTCGAGCCTCAGCGTCAGTTACAGTCCAGAGAAGCGCCTTCGCCACTGGTGTTCTTCCTAATCTCTACGCATTTCACCGCTACACTAGGAATTCCCTTCTCCTCTCCTGCACTCTAGACTTCCAGTTTGAAATGCAGCACTCAGGTTAAGCCCGAGTATTTCACATCTCACTTAAAAATCCGCCTACGCTCCCTTTACGCCCAGTAAATCCGGACAACGCTCGCCACCTACGTATTACCGCGGCTGCTGGCACGTATTTAGC
+
CCCCCGGGGGGGGDGGGGGGGGGGGGGGGGGGGGGGGGGGGGGGGGGGGGGGGGGGGGGGGGGGGGGGGGGGGGGGGGGGGGGGGGGGGGGGGFGGGGGGGGGGGGAFGGGGGGGGGGGGGGGGGGGGGGGGGGGGGGGGGGGFGGGGGFGFGBFFAECGGGFGGGGGGGGGFGFGGFGDC@DGFGADFFGFD>EFGGGGGFGEFF@EEGECC+,398DFFGAA5><DAG2=BEF*6@GGE=8;@55<CGG066B0=:@629EFCEG?7>8<25?<AG:>F>>BFFBF:0(233(1)*)0:
@M03364:396:000000000-C9LGT:1:1101:13009:9609 2:N:0:10
GGACTACACGGGTTTCTAATCCTATTTGCTCCCCACGCTTTCGTGCCTCAGCGTCAGTTACTGTCCAGACAGCCGCCTTCGCCTCCGGTGTTCCTCCATATATCTACGCATTTTACCGCTACACATGGAATTCCGCTGTCCTCTCCAGTACTCCAGCCTCCCAGTATCCAAGGCTTTATGGGGTTGAGCCCCACGCTTTCACCTTGAACTTAAAAGGCCGCCTGCGCACCCTTTACGCCCAATAATTCCGGATACCGCTCGCCACCTACGTATTACCGCGGCTGCTTGCACGTCGTTCGCC
+
CCCCCGGGGGGGGGGGGGGGGGGGGGGGGGGGGGGGGGGGGGGGGGGGGGGGGGGGGGGGGGGGGGGGGGGGGGGGGGGGGGGGGGGGGGGGGGGGGGGGGGGGGGGGGGGGGGGGGGGGGGGGGGGGGGGGGGGGGGGGGGGFGGGGGFGEGEGFFGGGGGFGGFGGGGGGFGFFGFGGFGGGGG8=6DEDGGGGGGGGGFGFGFF3BGFG;+,9D>GGFGFF?8:8;DD=@FFEF@EG771.=)66FF)4???>54((,3C6GG*586:))5-:A*,(40(-8>.3:).41(47>)-9C
@M03364:396:000000000-C9LGT:1:1101:13253:9611 2:N:0:10
GGACTACTGGGGTTTCTAATCCTGTTCGCTCCCCTAGCTTTCGCGCCTCAGCGTCAGTCATGGCCCAGAAGGCCGCCTTCGCCACCGGTGTTCTTCCCGATATCTGCGCATTCCACCGCTACACCGGGAATTCCGCCTTCCCCTGCCAGACTCAAGCCGGCCGGTATCGGGAGCGGACGGGGGTTGAGCCCCCGGATTTGACTCCCGACCAGGCTGGCCGCCTACGCGCGCCTTACGCCCCATGAATCCGGATACCGCTTGCCCCCCACGTATTACCCCGGCTGCTTGCACGTTGTTCGCC
+
CCCCCGGGGGGGGGGGGGGGGGGGGGGGGGGGGGGGGGGFGGGGGGGGGGCGGGGGGGGGGFFGGGGGFGGGGGGGGGGGGGGGGGGGGGGGFGGGGGGGGGGGGFGGGGGGGGGGGGGGGGGGGDGGGGFGGGGGGGGGFCGFGGG?EFGFGFDFCGGGGGFGGGGGGGG>>E@GCB8EEGGG>E85@FFGGGG59?FGF60:6FD<9DFGBFC<*4CCBGB?8;35;)((-4)52:GG512(/)66?D31<?)5>;(,4:C5CE)462:(.46<>+(--(,(-,.5:)3,,(.071(19
@M03364:396:000000000-C9LGT:1:1101:28550:9613 2:N:0:10
GGACTACCGGGGTATCTAATCCCATTTGCTCCCCTAGCTTTCGTCTCTCAGTGTCAGTGTCGGCCCAGCAGAGTGCTTTCGCCGTTGGTGTTCTTTCCGATCTCCATGCATTTCACCGCTCCACCGGAAATTCCCTCTGCCCCTACCGTACTCCAGCTTGGTAGTTTCCACCGCCTGTCCAGGGTTGAGCCCTGGGATTTGACGGCGGACTTGACAAGCCACCTACCCACGCTTTACGCCCAATCATTCCGGATAACGCTTGCCTCCTCTGTCTTACCGCCGCTGCCGGCACAGCGGTGGC
+
CCCCCGGGGGGGGGGGGGGGGGG,FFGGGGGGGGGGGGGGGGGFGGGGGGGGGGGGGCCFGGGGGGGGGGGCGFGGDFGGGGGGGGGGFGGGGG9FGGG:7CFG,EFFGGGGGGGFGGGGGCFGGGGCEGGGFGGGFBFFFGFFGGG+=:C5FEGFGGGF8C=FGGGGGGGF<C>CFF:F7DFCDGGEFGDFGGGGGFCFF6;4CA>@1DBG4/>>C6EG(CDDEC()/9;F6:<):?EGG<01))6)=FF>?<:2*12:42C(2:D(.)5.))6)6<:((-369>(((2(((42))0(19
@M03364:396:000000000-C9LGT:1:1101:10289:9635 2:N:0:10
GGACTACCGGGGTTTCTAATCCTGTTTGCTCCCCACGCTTTCGTGCCTGAGCGTCAGTTATGTCCCAGGAGGCTGCCTTCGCCATCGGTGTTCTTCCACATATCTACGCATTTCACTGCTACACGTGGAATTCCACCTCCCTCTGACACACTCTAGTCGAGCAGTCACATATGCCATTCCCGAGTTAAGCTCGGGGATTTCACATCTGTCTTACTCAACCGCCTGCGCACCCTTTACGCCCAGTAATTCCGATTAACGCTCGCACCCTACGTATTACCGCGGCTGCTTGCCCGTCGTTCGC
+
CCCCCGGGGGGGGGGGGGGGGGGGGGGGGGGGGGGGGGGGGGGFGGGGGCFGGGGGGGGGGGGGGGGGGGGGGFGGGGGGGGGGGGGGGGGGGGGGGGGGGGFGGGGGGGGGGGGGFGGGGGGGGGGGGGGGGGGGEADGGGGFGGGGGFGFGBFFFFEEEFDFGD9BDDDFFGFGGFGGGGCFGGACFG7CDGGGGGGGGCF7CAFF6FFGFFCAC:EGFGF9(:9DBGFFF1@378EGGFF3AEFFFGF03(,<F<;6(2?(9CGB?B?()-5)6C:>6>B;(,2)43:::7(.).(15
@M03364:396:000000000-C9LGT:1:1101:11574:9636 2:N:0:10
GGACTACTCGGGTATCTAATCCTGTTTGCTCCCCACGCTTTCGTGCCTCAGTGTCAGTTACAGTCCAGAAAGCCGCCTTCGCTACTGGTGTTCCTCCTAATATCTACGCATTTCACCGCTACACTAGGAATTCCACTTTCCTCTCCTGCACTCAAGTTTCCCAGTTTCAAGAGCTTACTACGGTTGAGCCGTAGCCTTTCACTCCTGACTTAAGAAACCACCTACGCACCCTTTACGCCCCGTAAATCCGTATAACGCTAGCCCCCTACGTATTACCGCGGCTGCTTGCCCGTAGTTCCGC
+
CCCCCFFGEFGGGE<EGGFEGGGFGGGGGGGGGGGGGGGGGGEFGEGGGFFFFGGGGGGGGGGFGGGGGFGGGGGGGGGGGGC@FGFGAFGG9EGGGGGGFGGGFGGGGGE@FGGGGGGCGGGGGEFGFEGGGGGDF:8FFFGFGGGGFFGFCDGF7EADFGFGGDGGFGFEFDD6EFFGFGGFCEB:DFC>>CFGDFFCC;8:7;CEECEG*4@*;CFFCC@@B>>:AG=9B@CC@DGG*85(.6).)>2/5;635:,2(4:@GE)414325849<*(,49((()).,..(-(476*)*1
@M03364:396:000000000-C9LGT:1:1101:20267:9638 2:N:0:10
GGACTACCGGGGTATCTAATCCTATTTGCTCCCCACGCTTTCGTGCCTCAGCGTCAGGTACAGGCCAGGCGGCCGCCTTCGCCACCGGTGTTCTTCCCGATATCTGCGCATTCCACCGCTACACCGGGAATTCCGCCTTCCCCTACCACACTCGAGCCCGCCGGTATCGGAGGCTCGCCGGGGTTGAGCCCCGGGCTTTTACCTCCGACCTAACGGGCCGCCTACGCGCGCTTTACGCCCACTGAATCCGGATAACGCTCGCCCCCTACCTATTACCGCGGCCGCCTGCCCGCATTTTGCC
+
CCCCCGGGGGGGGDGGGGEGGGGAFGGGGGGGGGGGGGGGGGGGGGGGGGGGGFGGGGGGGGGGGGGGGGGGGGGGGGGGGGGGGGGGGGGGGGGGGGGGGGEGGGGGGGGGGGGGGGGGEGGGGGGGGGGGGGGGGEDGGGGFGGGGGFGCG9FEGGGGGGFGGDGGGGEEAF2DE>EG5CGCEE05@;FGGGEEDGGCFAGAFFF;BG(<:F8(9>E52>:04/4.4794(4)436EG*(,,*.49FDC(2(-,04-4,9:<D*),4())))-).*-(--(4(((.1(4:(-(0**.>>
@M03364:396:000000000-C9LGT:1:1101:23204:9653 2:N:0:10
GGACTACAAGGGTTTCTAATCCTGTTCGCTCCCCACGCTTTCGCTCCTCAGCGTCAGTAACGGCCCAGAGACCTGCCTTCGCCATTGGTGTTCTTCCCGATATCTACACATTCCACCGTTACACCGGGAATTCCAGTCTCCCCTACCGCACTCCAGCCCGCCCGTACCCGGCGCAGATCCACCGTTAGGCGATGGACTTTCACACCGGACGCGACGAACCGCCTACGAGCCCTTTACGCCCAATAAATCCGGATAACGCTCGCACCCTACGTATTACCGCGGCTGCTGGCACGTCTTTCGC
+
CCCCCGGGGGGGGGGGGGGGGGGGGGGGGGGGGGGGGGGGGGGGGGGGGGGGGGGGGGGGGGGGGGGGGGGGGGGGGGGGGGGGGGGGFGGGGGGGGGGGGGGGGGGGGGGGGEGGGGGGGGGGGGGGGGGGGGGFGGGGGGGFGGGGGFGFGFGFGGGGGGFGGDGGGGGGFGFGGFGGGGG7FE@9FFCGGGG?FGGGGEGFGFF1(C9EF>E>D9GGFGF:?FFE?DFFF?FAA?GGGF61)5)5BGDFF<6AFBFB?>C0DEG6:?:8<A7)63331139;?7?BF(82(()./)19
@M03364:396:000000000-C9LGT:1:1101:15221:9678 2:N:0:10
GGACTACCAGGGTTTCTAATCCTATTTGCTCCCCACGCTTTCGTGCCTCAGCGTCAGGTACAGGCCAGGCGGCCGCCTTCGCCGCTGGTGTTCTTCCACATCTCTACGCATTTTACCGCTACACATGGAGTTCCACCGCCCTCTCCTGTCCTCAAGCCGTGCAGTTTCCAAAGCCTGAACCGGTTGAGCCGGTCCCTTTTACTTCAGACTTGCCCAGCCGCCTGCGCACCCTTTACGCCCAATCATTCCGGGTAACGCTTGCCACCTACGTATTACCCCCGGCGCTTGCACGTTGTTCACC
+
CCCCCGGGGGGGGFGGGGGGGGGGGGGGGGGGGGGGGGGGGGGGGGGGGGGGGGGGGGGGGGGGGGGGGGGGGGGGGGGGGGGGGGGGGGGGGGGGGGGG8EGGGGGGGGGGGGGGGGGGGGGGGGGGC8=FFGGGGEDGGGGFGGFGGFFEGFGFGDGEGGFDFGFFGGGFFGFGGF6FGGGGGG<>AECCCGGGGGGGGE;CGAFCEF<?C4C4D1FG@GFF?2402D?(4?4<::8C818?F<B<FG)(-7(57--34<FDFF*3:(..65..663(-((-4((,-)8:,(37)*)0;
@M03364:396:000000000-C9LGT:1:1101:27106:9678 2:N:0:10
GGACTACTGGGGTTTCTAATCCTGTTTGCTCCCCACGCTTTCGAGCCTCAGCGTCAGTTACAGTCCAGAGAATCGCCTTCGCCACTGGGGTTCTTCCTAATCTCTACGCATTTCACCGCTACACTAGGAATTCCATTCTCCTCTCCTGCACTCTAGCCTTCCAGTTTGAAATGCAGCACCCAAGTTGAGCCCGGGTATTTCACATCTCACTTAAGAGTCCGCCTACGCGCCCTTTACGCCCAGTAAATCCGGACAACGCTCGCCACCTACGTATTGCCGCGGCTGCTGGCACGTATGTAGC
+
CCCCCGGGFGGGG7FGFGGGGGGGGGGGFGGGGGGGGGGGGGGGFFGAFGFCGGGGG;,CFGGFGGGGFFFFFGGGGGGGGGFFCEFG8FFFGG9FFGFGGAFFC=FFFEFF,F=EFGGGGGGGD=FGGGGGGGGGG,=<EGGDGGAF8DF5A*BD,@7E,ADFFDDBAAFGD,9=D6DGGF+@E,BDFFGGGGD+;DFGGEG75;B*2C7CE+,*;*>?:DFDDDDA(/09@5E37<EGG1748?C?FGC@@B6;)44(,4C(/;48??-.,)5))3(7(,,,,-)8?:1)-4:*)1):*
@M03364:396:000000000-C9LGT:1:1101:21184:9681 2:N:0:10
GGACTACTAGGGTTTCTAATCCTGTTCGCTACCCATGCTTTCGAGCCTCAGCGTCAGTTGCAGACCAGAGAGCCGCCTTCGCCACTGGTGTTCTTCCATATATCTACGCATTCCACCGCTACACCTGGAGTTCCACTCTCCTCTTCTGCACTCAAGAATGACAGTTTCCGATGCAGTTCCACGGTTGAGCCGTGGGCTTTCACATCAGACTTATCATTCCGCCTGCGCTCGCTTTACGCCCAATAAATCCGGACACAGCTTGCCACCTACGTCTTCCCGCGGCTGCTGGCCCGTCTTTCGC
+
CCCCCGGG9FFGGGGGGGFGGGGGGGGGGGCGGGGEFGGGGGGG<CGGFGFGGGGGEGFFFGFFGGGGEAF4DDFCGGGFEGGGGDGGFDFGFGFEFFGGGGGGFGGGGDGGGEDFEGD8=>,F,4A=BFGGFGGCC,?FG??D+CDDFFGFGDDF,,3=,,+6AEEBFEC>@E5DF7A:,@+>BC+)AC6;C:::78FFG<F@7*+*09.B*+>*56,<)*:7):5)5D@B?D@3>2CE7(3@AA3)@D)33:0().:2)(152<544??:,42)4829(,4730587?,34(48)94<9
@M03364:396:000000000-C9LGT:1:1101:5638:9681 2:N:0:10
GGACTACTGGGGTTTCTAATCCTGTTTGCTCCCCACGCTTTCGAGCCTCAGCGTCAGTTACAGTCCAGAGAAGCGCCTTCGCCACTGGTGTTCTTCCTAATCTCTACGCATTTCACCGCTACACTAGGAATTCCCTTCTCCTCTCCTGCACTCTAGACTTCCAGTTTGAAATGCAGCACTCAGGTTAAGCCCGAGTATTTCACATCTCACTTAAAAATCCGCCTACGCTCCCTTTACGCCCAGTAAATCCGGACAACGCTCGCCACCTACGTATTACCGCGGCTGCTGGCACGTAGGTGGC
+
CCCCCGGGGGGGGGGGGGGGGGGGGGGGGGGGGGGGGGGGGGGFGGGGGFGGGGGGGGGGGGGGGGGGGGGGGGGGGGGGGGGGGGGGFGGGGFGGGGGGGGGGGGGGGGGCFGGGGGGGGGGGFGGGGGGGGGGGGGGGGGGFGGGGGFGFGFCFEFGGGFFGGGGGGGGGFGFGGFG?F?ADFG99FFGGDEG?CFFGGFGFC58A;D@CE+@AFCGFAGFFAEAE)@>B5=@4CFGGGFFF6CC?FGG(,:9;F@F(6:C>CGG?(:?1))5)6C<B69B004),5:(<:(35)*)10
@M03364:396:000000000-C9LGT:1:1101:23282:9755 2:N:0:10
GGACTACTCGGGTATCTAATCCTGTTCGCTCCCCTAGCTTTCGCGCCTCAGCGTCAGTCGTGGCCCAGAAGGCCGCCTTCGCCACCGGTGTTCTTCCCGATATCTGCGCATTCCACCGCTACACCGGGAATTCCGCCTTCCCCTGCCAGACTCAAGCCGGCCGGTATCGGGAGCGGACGGGGGTTGAGCCCCCGGATTTGACTCCCGACCAGGCTGGCCGCCTCCGCGCGCTTTACGCCCAATGAATCCGGATAACGCTTGCCCCCTACGTATTACCCCGGCTGCTCGCCCGTAGCTCGCC
+
CCCCCGGGGGGGGGGGGGGGGGGGGGGGGGGGGGFGGGGGGGGGGGGGGGGGGGGGGGGEGDGGGGGG@FFFGGGGGGGGGGGGGGGGEGGGGGGGGGGGGGGGGGGGGGGGGGGGGGGGGGGGGGFGGGGGGGGGGFGGGGGFGGG68FG@FFCFGGGGGGEGGEGGGGG:AGBG*:CEGEGGCC,5@GGGGGGE3CFC76+69>503D(A:FF?G:E=>G:(4*459)7,(,5:4<EG5(4(*64<F596(-<?39(((4<?F8/(2?2).4)-6+,((,(414)491?(-4()9*(19
@M03364:396:000000000-C9LGT:1:1101:24066:9757 2:N:0:10
GGACTACACGGGTTTCTAATCCTGTTCGCTCCCCACGCTTTCGCTCCTCAGCGTCAGTGACGGCCCAGAGACCTGCCTTCGCCATCGGTGTTCTTCCCGATATCTACACATTCCACCGTTACACCGGGAATTCCAGCCTCCCCTGCCGCACTCAAGCCCGCCCGTACCCGGCGCAGACCCACCGTTGAGCTATGGGCTTTCACACCGGACGCGACGAACCGCCTACGAGCCCTTTACGCCCAATGATTCCGGACAACGCTTGCACCCTACGTATTACCGCGGCCGCTGGCACGTATTTAGC
+
CCCCCGGGGGGGGGGGGGGGGGGEGGGGGGGGGGGGGGGGGGGGGGGGGGFGGGGGCCF<EGGGGGGGGGGFGEGGGGGGGGGGGGGGBFGGGGGGGGGGGGGGGGGGGGGFGFGGGGFCGGGFFEDFFGGGGGFAF7AFGD=FFGGEGFGAE@+AEGFGGGBG@EEGCE>E9F=<*)=C6E3**3*/;F+*:=EGGGGGGFGEGF>>(),:6):-)(//4DF?:*45633((4>).:EGG1(2)69<@GG>BFF?)4>038;)7CG:1((..-4-6C(91(,((47,4((5:2(*)*)0*
@M03364:396:000000000-C9LGT:1:1101:28994:9759 2:N:0:10
GGACTACCAGGGTTTCTAATCCTGTTCGCTCCCCACGCTTTCGCTCCTCAGCGTCAGTAACGGCCCAGAGACCTGCCTTCGCCATTGGTGTTCTTCCCGATATCTACACATTCCACCGTTACACCGGGAATTCCAGTCTCCCCTACCGCACTCCAGCCCGCCCGTACCCGGCGCAGATCCCCCGTTAGGCCAGGGACTTTCACACCGGACGCAATGAACCGCCTACGCGCCCTTTACGCCCAATACATCCGGATCACGCTCGCACCCTACGGATTACCGCGGCTGCTGGCACGCCTTTCGC
+
CCCCCGGGGGGGGGGGGGGGGGGCGFGGGGGGGGGGGGGGGGGGGGGGGGGGGGGGGGGGGGGDGGGGGFCGG?FGGGGGGGGGEAFGFGFGFEGGGGGFGEGGGGGGGGGGFGGGGD=@EGGGFEFEGGGGGGGAFDDGGGGF6DFCEDGA=DDDFFEGEG>DF7CECCGG4E@C:6@E,=)4=E*/;C6<*1;59FCFF?F32=>((/(52.*,74AF1D>FF?:)(174143:43CCG?6(0)5.9FD>6((4?:::4(*(9:>:(41((44).3:>;>>09:2:?B4<B(()0*)9<
@M03364:396:000000000-C9LGT:1:1101:25391:9762 2:N:0:10
GGACTACTGGGGTATCTAATCCTGTTCGCTACCCATGCTTTCGAGCCTCAGCGTCAGTTGCAGACCAGAGAGCCGCCTTCGCCACTGGTGTTCTTCCATATATCTACGCATTCCACCGCTACACATGGAGTTCCACTCTCCTCTTCTGCACTCAAGCAGGACAGTTTCCGAAGCAGTTCCCCGGTTAAGCCGGGGGCTTTCACTTCAGACTTATCTTTCCGCCTGCGCTCGCTTTACGCCCAATAAATCCTGACAACGCTTGCCACCTACGTATTACCGCGGCTGCTGGCACGTGGTTAGC
+
CCCCCGGG<FGGGGGGGGGGGGGGGGDFGG@FGGGGFGGGGGG@FGGGFG@FGGGGGGGCFFGCFGGGGGCFGGGGGGGDFGGGGFGGFFGGGFGGGGFGGCFGGGGGGGGGFFFGGGGGGGGG9EGGFGGGGFGGGD8EGGGBFGDDGFGFEDFF,@DF+FFGGDGGGGGC?FBDEFGGD8CCEGB=F9@*CEECCEGCFCCEGFBEEGFGF7<5@?GA<DFF=:380>;6???AA?EE::6??B<BFG*8942-<>;<?6*4*074(.2.<)()6:33,2121:78??(5:(,0<)->*
@M03364:396:000000000-C9LGT:1:1101:19523:9769 2:N:0:10
GGACTACTCGGGTTTCTAATCCTGTTCGCTACCCATGCTTTCGAGCCTCAGCGTCAGTTGCAGACCAGAGAGCCGCCTTCGCCACTGGTGTTCTTCCATATATCTACGCATTCCACCGCTACACATGGAGTTCCACTCTCCTCTTCTGCACTCAAGAAGGACAGTTTCCGAAGCAGTTCCCCGGTTAAGCCGGGGGCTTTCACTTCAGACTTATCATTCCGCCTGCGCTCGCTTTACGCCCAATAAATCCGGACAACGCTTGCCACCTACGTATTACCGCGGCTGCTGGCACGTAGTTAGC
+
CCCCCGGGGGGGGFGGGGGGGGGGGGGGGGGGGGGGGGGGGGGGGEGGGGGGGGGGGGGGGGGGGGGGGFGGGGGGGGGGGGGGGGGGFGGGGGGGGGGGGEGGGGGGGGGGEGFGGGGGGGGGFGGGGCFGGGGGGGGGGGGFGGGGGFGDFDFF,3DFEGFGGGGGGGGGBGE?FFGGGGGGGG7AFFGGGDEGGGGGGFGEDFFFEGFGFAC6:CGGEGFD133>9C9>?<BFFFGGG:4<FABBFD<9<>(4F9;:30;?GGG::384.-866<8996;>FB7?BFFFB0(0765F7
@M03364:396:000000000-C9LGT:1:1101:24835:9772 2:N:0:10
GGACTACAGGGGTTTCTAATCCTGTTCGCTACCCATGCTTTCGAGCCTCAGCGTCAGTTGCAGACCAGAGAGCCGCCTTCGCCACTGGTGTTCTTCCATATATCTACGCATTCCACCGCTACACATGGAGTTCCACTCTCCTCTTCTGCACTCAAGAAAAACAGTTTCCGATGCAGTTCCTCGGTTAAGCCGAGGGCTTTCACATTAGACTTATTTTTCCGCCTGCGCTCGCTTTACGCCCAATAAATCCGGACAACGCTTGCCACCTACGTCTTCCCGCGGCTGCTGGCACGTCTTTCGC
+
CCCCCGGGGGGGGGGGGGGGGGGGGGGGGGGGGGGGGGGGGGGGGGGGGGGGGGGGEFGGGGGGGGGGGGGGGGGGGGGGGGGGGGGGEGGGGGGGGGGGGGGGGGGGGGGGGGGGGGGGGGGGGGGGGGGGGGGGGGGGGGGFGGGFFFGFGFFFADGGFFFGFGGGGGGGFGFGGFGGCGGGGG+ABFGG9CEGGGGGGFGCGFFF*@EG66DEGFGGFGFFDC@B@DB93??4<<EEGD=@6;7<FGG>?;(8F99<8?FFCFG<45-8(48)6@2396;FF?)).1.<B:-.)*)11
@M03364:396:000000000-C9LGT:1:1101:16534:9807 2:N:0:10
GGACTACAGGGGTTTCTAATCCTGTTCGCTCCCCCAGCTTTCGCTCCTCAGCGTCAGTTGTGGCCCAGAAGGCCGCCTTCGCCACCGGTGTTCTTCCCGATATCTGCGCATTCCACCGCTACACCGGGAATTCCGCCTTCCCCTACCAAACTCAAGCCCGCCGGTATCGGGAGCGGCCGGGGGTTGGGCCCCCGCATTTGACTCCCGACCTAGCCGGCCGCCTACGAGCGCTTTACGCCCACTGAATCCGCATAACGCTCGCCCCCTACGCACTACCGCGGCTGCGGGCACGTACTTCGCC
+
CCCCCGGGGGGGGGGGGGGGGGGGGGGGGGGGGGGGGGGGGGGGGGGGGGGGGGGGGGGGGGGGGGGGGGGGGGGGGGGGGGGGGGGGEGGGGGGGGGGGGGGGGGGGGGGGGGGGGGGGGGGGGGGGGGGGGGGGGFCFGGGFGGGGGFGFGFDFGGGGGGFGGEEDEGG>BE@DGFGECEGE5EG>FCEGGGGC<EFE7<+66FE19D>C?42457==;D6682(049640:>A?FDEG1:?*564?D*7169::2((44::D:)-8:03(-43:*4,3(((,((-3(4,.,(09*(1/
@M03364:396:000000000-C9LGT:1:1101:20537:9811 2:N:0:10
GGACTACACGGGTATCTAATCCTGTTCGCTCCCCACGCTTTCGCTCCTCAGCGTCAGTAACGGCCCAGAGACCTGCCTTCGCCATTGGTGTTCTTCCCGATATCTACACATTCCACCGTTACACCGGGAATTCCAGTCTCCCCTACCGCACTCAAGCCCGCCCGTACCCGGCGCGGATCCACCGTTAAGCGCTGGACTTTCACACCGGACGCGACGAACCGCCTACGAGCCCTTTACGCCCAATAAATCCGGATAACGCTTGCACCCTACGTCTTTCCGCGGCTGCTGGCCCGTAGTTCGC
+
CCCCCGGGGGGGGCGGGGEFGGGFGGGGGGGGGGGGGGGGGGGGGGGGGGGGGGGGGGGGGGGGGGGGGGGGGGGGGGGGGGGGGFGGGGGGGGGGGGGGGGGGGGGGGGGGGGGFGEGGGCEGFGGGGGGGGGGFGGGGGGGFGGGGGFG=FFCFGGGGGGFDFEGGGGGGFGFGEFGGFGGGGGG;FGE)5:E*;<CGGED?FBDFBGF50):-14CEFGF::C:)4>9<4<?4:?GGG<(,0-))129;166AF3-4115)9CGFFF<4((.))3-417099<7::?06>1(.8?)9)
@M03364:396:000000000-C9LGT:1:1101:26274:9831 2:N:0:10
GGACTACTCGGGTTTCTAATCCTGTTTGCTCCCCACGCTTTCGAGCCTCAGCGTCAGTTACAGTCCAGAGAATCGCCTTCGCCACTGGTGTTCTTCCTAATCTCTACGCATTTCACCGCTACACTAGGAATTCCATTCTCCTCTCCTGCACTCTAGACTTCCAGTTTGAAATGCAGCACCCAAGTTGAGCCCGGGTATTTCACATCTCACTTAACAGTCCGCCTACGCTCCCTTTACGCCCAGTAAATCCGGACAACGCTCGCCACCTACGTATTCCCGCGGCTGCTGGCACGTCGTTTGC
+
CCCCCGGGGGGGGGGGGGFGGGGFGGGGGFGGGGGGGGGGGGGGGGGCGGGGGGGGG<FGGGGGGGGGGGGGGGGGGGGFGGGGGGGGCEFDGGGGGGGGGGGGGGGGGGGEGGGGGGGGGGGGGGGGGGFGGGGGG,=FGGGFGGGGFFGFGEGFBA8CGDFGGGGGGGGGFGEFGFFGGGF,EF=;;@F6CGGGGGGGGFGFGFAA5FCF;+,1;EFGFGFF)>::9CBFB==4>2CGGDFE8C))@F)6?B;FF0:(24:9*;F7>?(,)).))<1647>BF?0:0<(.:<4)7)-1:
@M03364:396:000000000-C9LGT:1:1101:18154:9834 2:N:0:10
GGACTACTCGGGTTTCTAATCCTATTTGCTCCCCACGCTTTCGTGCCTCAGCGTCAGTGATGGCCCAGCAAGCCGCCTTCGCCACTGGTGTTCCTTCTAATATCTACGCATTTAACCGCTACACTAGGAATTCCATTCTCCTCTCCTGCACTCTAGACTTCCAGTTTGAAATGCAGCACCCAAGTTAAGCCCGGGTATTTCACATCTCACTTAAAAGTCCGCCTACGCTCCCTTTACGCCCAGTAAATCCGGACCACGCTCGCCACCTACGTATTACCGCGGCTGCTGGCACGTAGTTAGC
+
CCCCCGGGGGGGGGGGGGGGGGGGGGGGGGGGGGGGGGGGGGGGGGGGGGGGGGGGGGGGGGGGGGGGGGGGGGGGGGGGGGGGGGGGFGGGGGGGGGGGGGGGGGGGGGGGCFGGGGGGGGGGGGGGGGGGGGGGGGGGGFGFGGGGGFGFGFDF;EFFGGFGGGGGGGGGFGFGGFGGGGGGGGGFFGGGGGGGGGGGGFGFGFAEEGEGE6<AFFGGDGFFADAEDDFFDFFEFDGGGFFF:C?EFFC@@@(3F?FDFFEB5CFB5??48<?2<C:>499>BB74:0(5:4(00*6>>
@M03364:396:000000000-C9LGT:1:1101:7276:9837 2:N:0:10
GGACTACTGGGGTATCTAATCCTGTTCGCTCCCCTAGCTTTCGCGCCTCAGCGTCAGTCGTTGCCCAGAAGGCCGCCTTCGCCACCGGTGTTCCTCCCGATATCTGCGCATTCCACCGCTACACCGGGAATTCCGCCTTCCCCTGCCAGACTCAAGCCCGCCGGTATCGGGAGCGGACGGGGGTTTGGCCCCCGGACTTGCCCCCCGACCAGGCTGGCCGCCCACCCCCGCTTTTCGCCCCATGAATCCGGCTAACGCCTGCCCCCCACCTCCTACCCCCGCCGCTATGCCCGAGTCTGCC
+
CCCCCFG,EFEF@,;FCFEEFA<CEF<FFFGFGG89CEFFFGCCEGGGGGGGCFGGEFE7C,CFGGEG,<EEFGGGGGGGGGGGGGGCFGGGF,@FGGGGFECFEEFGFGGG;FEGGGGCCFFGGCGDFGFGGGGGGC+CFDF?D8D,,*>8@)=:3D*@CF*7<>7,*;:4:=5C7=8**:C:8**()3A<D=C5)2AF+5+4)>>(,>>*,8*(1(;*(9((,*-)31-(-()---2A/4:0*-)-9)/(-().)4(:((2(9CC6>(4(.4))3*-49013(,(()).((,,0)*.29
@M03364:396:000000000-C9LGT:1:1101:2430:9854 2:N:0:10
GGACTACCAGGGTTTCTAATCCTGTTTGCTCCCCACGCTTTCGCGCCTCAGCGTCAGTGACAGACCAAAAAGCCGCCTTCGCCACTGGTGTTCCTCCACATCTCTACGCATTTCACCGCTACACGTGGAATTCCGCTTTTCTCTTCTGCACTCAAGTTCCCCAGTTTCCAATGACCCTCCAGGGTTGAGCCGTGGGCTTTCACATCAGACTTAAGAAACCGCCTGCGCGCGCTTTACGCCCAATAATTCCGGATAACGCTGGCCACCTACGTTATCCCGCGGCTGCTGGCCTGTGTTACGC
+
CCCCCGGFEGGGGFGGGGGGG<FGGGGGGGGGGGGGGGGGGGGC+F:F,EFGGGGGDE,,,<CFFFG@<@<FF,@FFFGFGGGGEFFGFFGGGGGGGG8EBFGGFEEFCEGGF<DE<CEGGGFECEGGGGGGGG=F+?+,9?@+3C7,,5ADFFG?7@7CFG6CFC:,DFE96,801;EEC,=+6D+);>@79@:EFGGGG6D?+6+>69)=<+,*47E65DB@>>;:1>4(3<@34(;E833?4.)6=*9(4?:AF?>?6(;:*;C(4:6(((.))3(-4(,((-5400()3..1)*-/*
@M03364:396:000000000-C9LGT:1:1101:9945:9865 2:N:0:10
GGACTACTGGGGTTTCTAATCCTGTTCGCTCCCCACGCTTTCGCTCCTCAGCGTCAGTAACGGCCCAGAGACCTGCCTTCGCCATTGGTGTTCTTCCCGATATCTACACATTCCACCGTTACACCGGGAATTCCAGTCTCCCCTACCGCACTCCAGCCCGCCCGTACCCGGCGCAGATCCACCGTTAGGCGATGGACTTTCACACCGGACGCGACGAACCGCCTACGAGCCCTTTACGCCCAATCAATCCGGATAACGCTCGCACCCTACGTATTACCGCCGCTGCTGGCACGTCGGTAGC
+
CCCCCGGGGGGGGGGGGGGGGGGGGGGGGGGGGGGGGGGGGGGGGGGGGGGGGGGGGGGGGGGGGGGGGGGGGGGGGGGGGGGGGGGGGGGGGGGGGGGGGGGGGGGGGGGGGGGGGGGDDGGGGGGGGEGGGGGGGGCGG?EFGGGGGEGFGFGFGFGGGGFGGGGGGGGGFGFGEFGGGGGGGG*(;C:9CEG6;FFGG5EEGD3;;GFGF):2)7EGFGF6?C<)1CBF3::<ABGGGFF:)4)-9DGF?1(.?390:>E1DGG?1:1(4)469F:B67>B0(4)5:2<6?().0(9>
@M03364:396:000000000-C9LGT:1:1101:17727:9878 2:N:0:10
GGACTACAAGGGTATCTAATCCTGTTCGCTACCCATGCTTTCGAGCCTCAGCGTCAGTTGCAGACCAGAGAGCCGCCTTCGCCACTGGTGTTCTTCCATATATCTACGCATTCCACCGCTACACATGGAGTTCCACTCTCCTCTTCTGCACTCAAGAAAAACAGTTTCCGATGCAGTTCCTCGGTTAAGCCGAGGGCTTTCACATTAGACTTATTTTTCCGCCTGCGCTCGCTTTACGCCCAATAAATCCGGAAAACGCTTGCCACCTACGTATTACCGCGGCTGCTGGCCCGTATTTAGC
+
CCCCCGGGGGGGGGGGGGGGGGGGGGGGGGGGGGGGGGGGGGGGGGGGGGGGGGGGGGGGGGGGGGGGFGGGGGGGGGGGGGGGGGGGGGGGGGGGGGGGGGGGGGGGGGGGGGGGGGGGGGGGFGGGGGGGGGGGGGGGGGGFGGGGGFGFGFGFFDFDGGFGGGGGGGDGFGFGGFGGGGGGGGGCFGGGCEGGGGGGGEGEGFFE6FCGCFGEGFGGFGFF=C9A59;BD;<<EFEGG;3;=<EFF6C@FB6:@>F?B?GB7FGBFFB:?FFAAC:>B;>BFB07>B(3;99494):*
@M03364:396:000000000-C9LGT:1:1101:25873:9882 2:N:0:10
GGACTACCAGGGTATCTAATCCTGTTCGCTCCCCTAGCTTTCGCGCCTCAGCGTCAGTCGTGGCCCAGAAGGCCGCCTTCGCCACCGGTGTTCTTCCCGATATCTGCGCATTCCACCGCTACACCGGGAATTCCGCCTTCCCCTGCCAGACTCAAGCCGGCCGGTATCGGGAGCGGACGGGGGTTGAGCCCCCGGATTTGACTCCCGACCAGGCTGGCCGCCTACGCGCGCTTTACGCCCAATGAATCCGTATAACGCTTGCCCCCTACGTAGTACCGCCGCTGCTTGCCCGCAGTTCGCC
+
CCCCCGGGGGGGGGGGGGGGGGGFGGGGGGGGGGGGGGGGGGGGGGGGGGFGGGGGFFGGGGGGGGGGGGGGGGGGGGGGGGGGGGGGFFGGGGGGGGGDGGGGGFGGGGGGGGGGGGGGGGGGGGGGEGGGGGGEECGGGGGFGGGFGFGFG@FAFGGGGGFGGGGGGEECBGBGCBEGGGDGGG,5F;CGGGG5CEG7A6<67FEB>G0C0.22C:=C>G?:82474)-,-2)<<BGG564.*42<@D14??<:B>3:?FC,CC7(81:,,-.../4(43(37:)8?(56(-45**()1
@M03364:396:000000000-C9LGT:1:1101:25049:9884 2:N:0:10
GGACTACCCGGGTTTCTAATCCTGTTCGCTCCCCTAGCTTTCGCGCCTCAGCGTCAGTCGTGGCCCAGAAGGCCGCCTTCGCCACCGGTGTTCTTCCCGATATCTGCGCATTCCACCGCTACACCGGGAATTCCGCCTTCCCCTGCCAGACTCAAGCCGGCCGGTATCGGGAGCGGCCGGGGGTTGAGCCCCCGGATTTGTCCCCCGCACAGGCAGGGCGCCTACTCGCGCTTTGCGCCCCATGAATCCGGATAACGCTTGCCCCCCACGGTTTATCCGCGCCGGCTGCCCGTCGTTTGGC
+
CCCCCFFGGGGGBFGGGFGGGGGGFGGGGGGGGGGGFGGGGGGDGGGFFF<DFGGGGFGEFFG:FGGGFGGGGGGGGEGGGGGGGGGG7FFGGGGGGGGGGCCFEGGGGGGGGFFGGGGGDFGGGGGGGCFGGGGDGGGGGGGFGFF6>CG@DCFAFGGE8F*9>:EFGGG:?E13*0=7CED:*/,.<CFG)C=*/12C+)+.18>(-9(C(3*(9(;5(9((.+))-)(((())((1:*3:(/)..9C33(-4))((,(4<77>)(47(-21().+((4((-3(47?026-((0))(/7
@M03364:396:000000000-C9LGT:1:1101:8370:9890 2:N:0:10
GGACTACTAGGGTTTCTAATCCTGTTCGCTCCCCACGCTTTCGCTCCTCAGCGTCAGTAACGGCCCAGAGACCTGCCTTCGCCATTGGTGTTCTTCCCGATATCTACACATTCCACCGTTACACCGGGAATTCCAGTCTCCCCTACCGCACTCCAGCCCGCCCGTACCCGGCGCAGATCCACCGTTAGGCGATGGACTTTCACACCGGACGCGACGAACCGCCTACGAGCCCTTTACGCCCAATAAATCCGGATAACGCTCGCACCCTACGTATTACCGCGGCTGCTGGCACGTCGTTGGC
+
CCCCCGGGGGGGGGGGGGGGGGGGGGGGGGGGGGGGGGGGGGGGGGGGGGGGGGGGGGGGGGGGGGGGGGGGGGGGGGGGGGGGGGGGFGGGGGGGGGGGGGGGGGGGGGGGGAFGGGGGGGFGGGGGGGGGGGGGGGGGGGGFDGGEGFGAGFGFCFGGGGEDGEGGFGGGFGAGEFGGGGGGGG@2AEEGGGGFGGGGFFGFGFFF>D>C>)29CBGG>D9?024)4CBBBFFAF?GGGFF7F)-6BFGFFFB4?89BFFG9GGG?(242)5.).0497>>(3::B76(2<,()))(10
@M03364:396:000000000-C9LGT:1:1101:6115:9894 2:N:0:10
GGACTACTCGGGTATCTAATCCCATTTGCTCCCCTAGCTTTCGTCTCTCAGTGTCAGTGTCGGCCCAGCAGAGTGCTTTCGCCGTTGGTGTTCTTTCCGATCTCAATGCATTTCACCGCTCCACCGGAAATTCCCTCTGCCCCTACCGTACTCCAGCTTGGTAGTTTCCACCGCCTGTCCAGGGTTGAGCCCTGGGATTTGACGGCGGACTTGACAAGCCACCTACAGACGCTTTACGCCCAATCATTCCGGATAACGCTTGCATCCTCTGTCTTACCGCGGCTGCTGGCACAGCTGTCGC
+
CCCCCGFGFGGGGGGGGGFGGGGGGGGGGGGGGGGGGGGGGGGGGFGGGGGGGGGGGGGGGGGGGGGGGGGGGGGGG9FGGGGGCEGGGGGGGG=FGGGGGGGGGGFGGGGGGGFGFGGGGGGGGGGEGFGGGFGFGFGGGFGFDGGEGFGDEEGFAFDFG:?FGGGGCFGGAF5CFAFDG6CCCGCEF@@;@CGGCFFGGEF4DFF>6<>93=+9:;F5=GDD;C.;3>9BDF@6)3CG>6<(7:AAFGD313(6?6>?3:5<>:C7AA4<>FF2:C,7(46(422:(44<(3(6)0)1/
@M03364:396:000000000-C9LGT:1:1101:17099:9900 2:N:0:10
GGACTACTAGGGTATCTAATCCTGTTTGCTCCCCACGCTTTCGTGCCTGAGCGTCAGTTATGGTCCAGAAAGCCGCCTTCGCTACTGGTATTCCTTTGAATCTCTACGCATTTCACCGCTACACTCAAAGTTCTACTTTCCTCTCCCACACTCTAGCCTAGCAGTTTCAAAAGCAGCTCCGAAGTTGAGCCTCGGAATTTCACTTCTGACTTGCTTGGCCGCCTGCGCACCCTTTACACCCAGTAAATCCGGATAACGCTTGCCCCCTACGTATTACCGCGGCTGCTGGCACGTAGTTAGC
+
CCCCCGGGGGGGGGGGGGGGGGGGGGGGGGGGGGGGGGGGGGGGGGGGFGGGGGGGGFGGGGGGGGGGGGGGGGGGGGGGGGFFGGGGGGGGGGGGGGGGGGGGGGGGGGGGGGGGGGGGGEGGCGGGGGGGGGGGGGGGGGGFGGGGGEGDFEFFGGGGGGFGGGGGGGGGFGFGGFGGCEDEGGFBFGG6FEGEGGGGGFGFGFFFEGFGFF7AFAGGFGFFDD@4/CBFFBECFEGGGFFF+?CCFGD91;DEFFB?6?5(;CG;:BFF2<B2:C?;>FB0122::6(434()766DF
@M03364:396:000000000-C9LGT:1:1101:20530:9901 2:N:0:10
GGACTACAGGGGTATCTAATCCTGTTCGCTCCCCACGCTTTCGCTCCTCAGCGTCAGTAACGGCCCAGAGACCTGCCTTCGCCATTGGTGTTCTTCCCGATATCTACACATTCCACCGTTACACCGGGAATTCCAGTCTCCCCTACCGCACTCAAGCCCGCCCGTACCCGGCGCGGCTCCACCGTTAAGCGATGGACTTTCACACCGGACGCGACGCACCGCCTACGCGCCCTTTACGCCCAATAATTCCGGATCACGCTTGCACCCTCCGTATTACCGCGGCTGCTGGCCCGTACTGAGC
+
CCCCCGGCFGGGGGGGGGGGGGGGGGGGGGGGGGGGGGGGGGGGCGGGGGGGGGGGGGGFGGGGGGGGCF8@FFGGGGGGGGGGE,FGFGGGGGGGEFGGGGGGDGG<EFGGCFGGGG8CEGGFGEDGC7FGGFF,EFFFGFEFGFGC69E@:DDFFGDEGGFGEGEGGGGCACAC*0;=CEFGGG*6;C*2>1A6CGGGGEGFGF>>>D1*(.24)(1:7D6,3C:0299;3?:4-,;CG:3163))9>DF01(.)(.(-4;5CFG:13,-2<2-6<39907>>4),.1(,72()8*)09
@M03364:396:000000000-C9LGT:1:1101:18164:9906 2:N:0:10
GGACTACTGGGGTTTCTAATCCTGTTTGCTCCCCACGCTTTCGAGCCTCAGCGTCAGTTACAGTCCAGAGAAGCGCCTTCGCCACTGGTGTTCTTCCTAATCTCTACGCATTTCACCGCTACACTAGGAATTCCCTTCTCCTCTCCTGCACTCTAGACTTCCAGTTTGAAATGCAGCACTCAGGTTAAGCCCGAGTATTTCACATCTCACTTAAAAATCCGCCTACGCTCCCTTTACGCCCAGTAAATCCGGACCACGCTTGCCACCTACGTATTACCGCGGCTGCTGGCCCGTAGTCAGC
+
CCCCCGGGGGGGGDGGGGGGGFFGGGGGGGGGGGGGGGGGGGGFGGGGGGGGGGGGGGGGGGGGGGGGGGGGGGGGGGGGGGGGGGGGFGFGGGGGGGGGGGFGGGFGGGGGGGGGGEC?EFFGFGGGDGGGGGGGGEDEFFD?FGGGGFFFGBDFAFGFGGFGFGGGGAFGFFFGGFGGGF?:EF,:DEGGGGGFGGGGGCGEGF+8*<AEE1,3*)@F9D@D>?>DFG@FFFF4@>EGF=F@FC)9FC7;,,((86;?;<:@+?F0(,(..:4>:<3,(311(,.,5<<2(-(08/):>
@M03364:396:000000000-C9LGT:1:1101:27439:9910 2:N:0:10
GGACTACCGGGGTTTCTAATCCTGTTCGCTCCCCACGCTTTCGCTCCTCAGCGTCAGTAACGGCCCAGAGACCTGCCTTCGCCATTGGTGTTCTTCCCGATATCTACACATTCCACCGTTACACCGGGAATTCCAGTCTCCCCTACCGCACTCCAGCCCGCCCGTCCCCGGCGCAGCTCCCCCGTTAGGCCATGGACTTTCACACCGGACGCGCCGAACCGCCTCCGCGCCCTTTACGCCCCATCACTCCGGACCACGCTCGCCCCCTACGTCTTGCCGCGGCTGCTTGCACGTATTTCGC
+
CCCCCGGGEGGGGGGGGGGGGGGAFEAFGEGGGGGGGGGGGGGGDGGGGGGGGGGEFFFEFFGGGGGGGF=FFFGGGGGGGGGGEFGG,DFGGFGGGGGGGGGGGGGGFGGGGGDGGG8=EGGGGDGG:FFGGGGGG@FGEGGFDGGC6?G=>);CGGGGGGFGG**>EEEGFD=4*/>FCG3FECF6AC+/>CE+;FFFGCGFGFEF6D(:9)*45-?:0>9:1A9)49(2(:?).3CEG021).)6@FD04(,2;:(483C(9EC9(.-3(48.-0(-40;>B:..562<18(*)*.9C
@M03364:396:000000000-C9LGT:1:1101:8794:9915 2:N:0:10
GGACTACCCGGGTTTCTAATCCTGTTTGCTCCCCACGCTTTCGTGCCTCAGCGTCAGTTACAGGCCAGGCGGCCGCCTTCGCCGCTGGTGTTCTTCCACATCTCTACGCATTTTACCGCTACACATGGAGTTCCACCGCCCTCTCCTGTCCTCAAGCCGTGCAGTTTCCAAAGCAGGTACCGGGTGCGGCGGTCGCATTTCCTTCATACTTTCCCAGCCCGCTGACGCACCCTTTCGCCCCATCATGTCGGGTTAACCTTTCCACCCTCCGTATTACCGCGGCTGCTGGCCGTGATTTCGC
+
CCCCCGGG8FGGGBFGGGGGGGG,FGGGFGGGGGGGGGGGGGGGGGGGGGGGGGGGE;CCF9F,FCFG,,6@FEGGGGGGGGC+44@FFGGGGGD<?,EGG8EFGGFGGGGGG,EFGGGGGGGFC,83A,BFGGAF8++@FGG:CF93E*<;FEGF9DC;EG>FG;BG:CD,;F:47*,22A4*=**()4*))***)2AF+.+)01*)-*.+)*3)0.A*(9(,(01)(99(:?3-,(?GCB:29)-.9*)((((.*)).))2)2;/(164-(4,.69(4;13((()5032(((()1*)9/
@M03364:396:000000000-C9LGT:1:1101:2829:9936 2:N:0:10
GGACTACACGGGTATCTAATCCTGTTCGCTACCCATGCTTTCGAGCCTCAGCGTCAGTTGCAGACCAGAGAGCCGCCTTCGCCACTGGTGTTCTTCCATATATCTACGCATTCCACCGCTACACATGGAGTTCCACTCTCCTCTTCTGCACTCAAGAAAAACAGTTTCCGATGCAGTTCCTCGGTTAAGCCGAGGGCTTTCACATTAGACTTATTTTTCCGCCTGCGCTCGCTTTACGCCCAATAAATCCGGACCACGCTTGCCACCTACGTATTCCCGCGGCTCCTGGCACGTAGTTCGC
+
CCCCCGGGGGGGGGGGGGGGGGGGGGGGGGGGGGGGGGGGGGGGGGGGGGGGGGGGGGGGGGGGGGGGGGGGGGGGGGGGGGGGGGGGDGFGGGGGGGGGGGF9DGGGGGGGGEFFGGGGGGGGDGGGFFGGGGGGGGGGGDFFGGGCCFGFGD?DFGG,DFFGGGGGGGCGBGFGGFGGGGGGGG>6FF?DGGGGGGGGGCFECFFE:FFGF9F4CEGGDG@DF==F>GB92=?9;7GGGDD@)7>CFGC100(4><BF?<FB*AF??FF?25:2)2-4,417(((5:?0?:425>=2*5
@M03364:396:000000000-C9LGT:1:1101:12196:9951 2:N:0:10
GGACTACACGGGTATCTAATCCTGTTCGCTCCCCATGCTTTCGCACCTCAGCGTCAGTATCTGCCCAGCAAGCCGCCTTCGCCACCGGTGTTCTTCCTAATATCTACGCATTTCACCGCTACACTAGGAATTCCGCTTGCCTCTTCAGTACTCAAGTCTTACAGTTTCAAATGCACGTCACCGGTTGAGCCGGTACCTTTCACATCTGACTTATAAAACCGCCTACGCGCCCTTTACGCCCAGTGATTCCGGACAACGCTCGTCCCTTACGTATTACCGCGGCTGCTGGCCCGTCTTCAGC
+
CCCCCGGGGGGGGGGGGGGGGGGGGGGGGGGGGGGGGGGGGGGGGGGGGGGGGGGGGGGGGGGGGGGGGGGGGGGGGGGGGGGGGGGGCGEGGGGGGGGGGGGGGGGGGGGGGGGGGGGGGGGGGFGGGGGGGGGGGGGGGGGFGGFGGFGFGFGFGGGGGGFGGGGGGGGGFGEGGFGGGGGFGGFEFGGGGGGGGGGG74DC=ACEFGFG=E?AFEDGBGFFFFDF>DBFFDECEFGGGFFFFFDFFGGF<((4>9><F>::DC*625(4)-8).<---7>9><:7?B0269()0/)22
@M03364:396:000000000-C9LGT:1:1101:22579:9967 2:N:0:10
GGACTACACGGGTATCTAATCCTGTTCGCTCCCCACGCTTTCGCTCCTCAGCGTCAGTAACGGCCCAGAGACCTGCCTTCGCCATTGGTGTTCTTCCCGATATCTACACATTCCACCGTTACACCGGGAATTCCAGTCTCCCCTACCGCACTCCAGCCCGCCCGTACCCGGCGCAGATCCACCGTTGGGCGCTGGACTTTCACACCGGACGCGACGAACCGCCTACGAGCCCTTTACGCCCAATAAATCCGGATAACGCTCGCCCCCTCCGTATTACCGCGGCTGCTGGCACGTCGTTCGC
+
CCCCCGGGGGGGGCGGGGGGGGGGGGGGGGGGGGGGGGGGGGGGGGGGGGGGGGGGEFGGGGGGGGGGFGFGGAFGGGGGGGGGCFGGGGGGGGGGGGGGGGGGGGGFGGGGFGGGGGFCEGGGGGGEDGGGGGGFGF8DFGGFGGGDGFGADDFFGEEGCGEGGEGGFGDGDD@C?6EG6C?FGGD=DC:)2:=*0CGGG)B58:89,C9>6)*->>CC>DBB:CB><G1:?7BFFFGGG?(()-..7CD3::19FFF0:>E(<ED1(49:0:>)4A:>(4912?:???(.(((.).(1/
@M03364:396:000000000-C9LGT:1:1101:2852:9989 2:N:0:10
GGACTACTGGGGTTTCTAATCCTGTTTGCTCCCCACGCCTTCGAGCCTCAACGTCAGTTACCGTCCAGCAGACCGCTTTCGCCACCGGTGTTCCTCCTGATCTCTACGCATTTCACCGCTACACCAGGAATTCCATCTGCCCTTCCGGTACTCAAGATCCGCAGTTTCAAATGCAATCCAGGGGTTAAGCCCCCGCCTTTCACATCTGACTTGCTAATCCGTCTACGCTCCCTTTACACCCAGTCAATCCGGATTACGCTTGCCCCCTACGTATTACCGCGGCTGCTGGCACGTCGTTAGC
+
CCCCCGGGGGGGG@FGGGGGG<FGGGGGGGGGGGGGGGGGEFGGGGGGGFF?FFGEFFFGFFGGGGGGGGGGGGFGGEGGGGGFGGGECFGGGGFGGGGGFGGGGGGGGGGGCGGCGGGGGGGGGGGGGGGGGCGFEFFGFGDBF8@@B?GFFECDCD9EEFFGGGFGCCEGFGEFFFEFC,;<@>7:<FFGGEEEGCE?FEG<FF:@EFE=>=7>D:FF;DFF?CDE@C6@FFFCE<EGE(=@*71<F<C>0((.74:B11C4FGG9<FFF?2:44<49(3((4::???(43((08)(9:
@M03364:396:000000000-C9LGT:1:1101:18854:9991 2:N:0:10
GGACTACAAGGGTTTCTAATCCTGTTTGCTCCCCACGCTTTCGAGCCTCAGCGTCAGTTACAGTCCAGAGAAGCGCCTTCGCCACTGGTGTTCTTCCTAATCTCTACGCATTTCACCGCTACACTAGGAATTCCCTTCTCCTCTCCTGCACTCTAGACTTCCAGTTTGAAATGCAGCACTCAGGTTAAGCCCGAGTATTTCACATCTCACTTAACAATCCGCCTACGCTCCCTTTACGCCCAGTAAATCCGGACAACGCTCGCCCCCTACGTATTACCGCGGCTGCTGGCCCGTATGTAGC
+
CCCCCGGCGGGGGGGGGGGGGGGGGGGGGGEGGCA7FGGGGGGGGGGGFFGGGGGGGGAC<@FFGGGGGFGGF<FGGGGGGGGGGGGGFGGGGDD9FFCGG<EFFGGGGGGGGGGGGGGGGGGG98FDF?FFGF=<EEFGGFGFGGC=>DFFG*?DCFG8@FFFG,E>D3EEDFEGCF8DF,=FFG9DFG8DD6@1+@EGGFGCGFF=EGEGF69*2>EGFGFFFD>EFG9B@FFEFFGGG=>@BEC<@FD902,:FF@?66C61?D96:?:2636<C:39>FF9?:D?<?F>-7)./):7
@M03364:396:000000000-C9LGT:1:1101:3144:10003 2:N:0:10
GGACTACACGGGTTTCTAATCCTGTTTGCTCCCCACGCTTTCGAGCCTCAGCGTCAGTTACAGTCCAGAGAAGCGCCTTCGCCACTGGTGTTCTTCCTAATCTCTACGCATTTCACCGCTACACTAGGAATTCCCTTCTCCTCTCCTGCACTCTAGACTTCCAGTTTGAAATGCAGCACTCAGGTTAAGCCCGAGTATTTCACATCTCACTTAAAAGTCCGCCTACGCTCCCTTTACGCCCAGTAAATCCGGACAACGCTCGCCACCTCCTTATTCCCGCGCCTGCTGGCACGTATTTAGC
+
CCCC8FGGFGDGEGEGGGGGFCGGGGGGFGGGGGGGGGGGGGGGGGGFFGGGGGGFEGGGGGFGFGGGCGF@@<FGEGGGGGGEGGGFEFGGGGGGAFDFFGGGGGGF7CGGGFF9FEEDG@DFDEFFGGGFFGGGG8D<FGC?FGGGF?FE=0==,,E8EB@DGDFDFGFGFGB8=5@DF82@EFG>7CDCCEE17CGGG*37BAFAFGF9*15>:9=,/@=DD>:999>20>=C8(=*1535:77CAF<@((,6=19772C2/;>.(.()..<).+,(4((-2(3:030<0(.*)*):2
@M03364:396:000000000-C9LGT:1:1101:2604:10007 2:N:0:10
GGACTACACGGGTATCTAATCCTGTTTGCTCCCCACGCTTTCGTGCCTCAGTGTCAGTTACAGTCCAGAAAGCCGCCTTCGCTACTGGTGTTCCTCCTAATATCTACGCATTTCACCGCTACACTAGGAATTCCACTTCCCTCTCCTGCACTCAAGTTTCCCAGTTTCAAGTGCTGACTACGGTTGGGCCGTAGCCTTTCACTCCTCACTTAAGCAACACCCTCTGCACCCTTTACCACCAGTACATCCGAATAACGCTAGCCCCCTACGCATTACCCCGGCTGCGTGCAACTAGCTTGGC
+
CCCCCGFFCFGGGFFGGDGGGD@FFGGGGGGGGGFDFGGGGGGCDBFGGGGEEGGGGFECFFGGGFFGFFG<,CFF7CFFGF@FE8FG<FEG9FDCCEFCF?EGGGGGCGGGGGGGGGGGEGEFE,CBFAFFGGGGFG+5A8EF6E,@?DGFGFGFE=D;@,0==>8EF,@,3,5+7:9AF>DFE++1:FEG6;:2+@E,,*,0***01+*@56,3A>,*0?<))6:1)?@B=.9***1==8848*0/;>*(6=)7)(/;365=5CC=;(4(-,))40((44(-3(-41())((.)1*.**
@M03364:396:000000000-C9LGT:1:1101:12692:10027 2:N:0:10
GGACTACCAGGGTTTCTAATCCTGTTCGCTCCCCCAGCTTTCGCTCCTCAGCGTCAGTTGTGGCCCAGAAGGCCGCTTTCGCCACCGATGTTCCTCCTGATATCTACGCATTTCACCGCTACACCAGGAATTCCCTTTACCTCTACCGCATTCTAGTCTGCCAGTATCCGATGCCGAACAGATGTTGAGCATCTGCATTTAACACCAAACTTACCAAACCACCTACGCACTCTTTACGCCCAATGATTCCGGACCACGCTTGCATCCCCCGTATTACCGCGGCTGCTGGCCCGGCGGTAGC
+
CCCCCGGEFGGGGGGGGGGGGGFEFGGGGGGGGGDCGGGGGGGGGGGGGGGGGGGGGGGGGGGGGGGGFGGGG<CGECFGGGGGGGGGDGGGGGGGGGGGGGGGGGGGGGGGGGGGGGGGGCFGGFGC<EFGGGGADFGGGGGFGAEED5+:EE8DCFGFFGFGG9CE=@=>@GEC75CC:52@FFCAFE,;CFFF>DGGGCFEGF4@);>F@+>6CBGFFG92>FD)683;@ECCEFEGGFFFAE?CFGC17>4:F<BF0(/)00981>>:90?-)349339>><:)531<90-))0,97
@M03364:396:000000000-C9LGT:1:1101:27066:10052 2:N:0:10
GGACTACAGGGGTTTCTAATCCTGTTTGCTCCCCACGCTTTCGTGCCTCAGTGTCAGTTACAGTCCAGAAAGCCGCCTTCGCTACTGGTGTTCCTCCTAATATCTACGCATTTCACCGCTACACTAGGAATTCCACTTTCCTCTCCTGCACTCAAGTCTCCCAGTTTCAAGAGCTTACTACGGTTAAGCCGTAGCCTTTCACTCCTGACTTACACGACCACCTACCCACCCTTTACGCCCAGTACATCCGGATAACGCTGGCCCCCTACGTACTACCGCGGCTGCTGGCACGGAGTGCGCC
+
CCCCCGGGGGGGFDEGGGGGGGFGGGGF<F@FGGGGGGGGGGGFGG8FCFGGGGGGGGGGGGGDFGGGGGFGGGGGEEGGGGCGFFGGCFGGGGGGFDFGGGDGFFFFGGGGFGGGGGGGGGGGGGGGGCFGGGGGGADGGG@+DGG=FF=*8:AF,6,=9FFGGGGGFDFBFFB?=?FF9CCFE6D9DFE897DA+EFFGE3:CFF@FGFGE+,:C=E><DB):,-3:C@B:=4@@=GG*->C+9/9=D)618)/.6((,4==GD)4<:2)(-)).*,,,4(,,..41(<,4437)*()*
@M03364:396:000000000-C9LGT:1:1101:3568:10082 2:N:0:10
GGACTACAGGGGTATCTAATCCTGTTCGCTACCCATGCTTTCGAGCCTCAGCGTCAGTTGCAGACCAGAGAGCCGCCTTCGCCACTGGTGGTCTTCCATATATCTACGCATTCCACCGCTACACATGGAGTTCCACTCTCCTCTTCTGCACTCAAGAAAAACAGTTTCCGATGCAGTTCCTCGGTTCAGCCGAGGGCTTTCACATTAGACTTATTTTTCCGCCTGCGCTCGCTTTACGCCCAATAAATCCGGACAACGCTTGCCACCTACGTATTACCGCGGCTGCTGGCCGGTGCTCCGC
+
CCCCCGAFFGGGGDG9FGGFG9FFGCFEGGGGGGGGGGGGFGGGGGGFEFGCFEGEFCFFGGFGGFFGFGGGGGGFGEGGGGGGGFGG,E,BEFFGFGGGGGCFDGCEFGGGGFDBFEEDCFGGGGGGGFGFFGGGG,8FFFE<FGG8,?=DFD?F=FGGG7*=CE8;@@8E>@DGGFGG:,=@EG+:EFFG6CGGCF8<E6;8F+@AEGFFE>:*=AFGFGFFF,(:>D>B@?0)7;A=F6,:;A3<;F53(((.)(--((2:*<D:8??B2-5<632;1>>(4<3::((((,()/*.71
@M03364:396:000000000-C9LGT:1:1101:14878:10086 2:N:0:10
GGACTACCGGGGTATCTAATCCTATTTGCTCCCCACGCTTTCGTGCCTCAGCGTCAGTCTCTGTCCAGGCAGCCGCCTTCGCCACCGGTGTTCCTCCATATATCTACGCATTTTACCGCTACACATGGAATTCCACTGCCCTCTCCAGTACTCTAGCTGACCAGTATCCGTGGCTTTATGGGGTTGAGCCCCACGCTTTAACCACGAACTTAATCAGCCGCCTACGCACCCTTTACGCCCACTAAATCCGGACAACGCTTGCCACCTACGTATTACCCCGGCGGCCGGCCCTGAGTTCGCC
+
CCCCCGGGGGGGGDGGGGGGGGGGGGGGGGGGGGGGGGGGGGGFGGGGGGGGGGGGEFFGGGGGGGGGGGGGGGGGGGGGGGGGGGGGGGGGGGGGGGFGGGGGGGGGGGGGGGFGGGGGGGGGFFGGGGGGGGGGGFFFGGGFGGGGFDAD>DFDGGGGGGFGGGGGGGGGAF5DFAFAEGGFGG@@FFG?CECG7EGFGEGFGB8>@FE,91=CF)<=6D1?@=9;9>D=@@<ED;GEE(8(/5:29>14>0(402,8:BE2CF43:0:)5())6+4(37((-((--(((,.,19*()*
@M03364:396:000000000-C9LGT:1:1101:8078:10109 2:N:0:10
GGACTACAAGGGTTTCTAATCCTGTTCGCTCCCCACGCTTTCGCTCCTCAGCGTCAGTAACGGCCCAGAGACCTGCCTTCGCCATTGGTGTTCTTCCCGATATCTACACATTCCACCGTTACACCGGGAATTCCAGTCTCCCCTACCGCACTCCAGCCCGCCCGTACCCGGCGCAGATCCACCGTTAGGCGATGGACTTTCACACCGGACGCGACGAACCGCCTACGCGCCCTTTACGCCCAATAAATCCGGATAACGCTCGCACCCTACGTATTCCCGCGGCCGCTGGCCCGGCGTTCGC
+
CCCCCGGGGGGGGGGGGGGGGGGGGGGGGGGGGGGGGGGGGGGGGGGGGGGGFGGGGGGGGGGGGGGGGGGGGGGGGGGGGGGGGGGGGGGGGGGGGGGGGGGGGGGGGGGGFGFGGGFCEGGGGGGGGGGGGGGGGGFGGGGFGGGGGFGFGFGFGGGGGDBGGGGGGGGGFDFG5AGGGGGGGG7>FFGGGGGGGGGGGEF6DEFFFGFE>5C7D;EGFGFFFG?)(9;>B??BFFEGGFFB4544@GGF:36)7:B0?9E(7EG?:?:?79::)<22-34(,71(386(((()))(1/
@M03364:396:000000000-C9LGT:1:1101:8142:10112 2:N:0:10
GGACTACCCGGGTTTCTAATCCTGTTCGCTCCCCACGCTTTCGCTCCTCAGCGTCAGTAACGGCCCAGAGACCTGCCTTCGCCATTGGTGTTCTTCCCGATATCTACACATTCCACCGTTACACCGGGAATTCCAGTCTCCCCTACCGCACTCCAGCCCGCCCGTACCCGGCGCAGATCCACCGTTAGGCGATGGACTTTCACACCGGACGCGACGAACCGCCTACGAGCCCTTTACGCCCAATAAATCCGGATAACGCCCGCACCCTACGTATTACCGCGGCGGCTGCGCCGTCTTTCGC
+
CCCCCGGGGGGGGGGGGGGGGGGGGGGGGGGGGGGGGGGGGGGGGGGGGGGGGGGGGGGGGGGGGGGGGGGGGGGGGGGGGGGGGGGGGGGGGGGGGGGGGGGGGGGGGGGGGFGGGGEDGGGGGGGGEGGGGGGGGGGGGGGFGGGGGFGFGFGFFGEGGGEGGEGGGECD>FFGD=FF?FGGFG*:;C:7DGGGGGGGGEG);>E@0>6E6;C39,8E9GF0:FB)(>284?F))(;EE??048247FG,3((4=<9-(,23DGGB???:DAF)-<89-70(1;(1((--74().*.9/
@M03364:396:000000000-C9LGT:1:1101:15767:10122 2:N:0:10
GGACTACAAGGGTTTCTAATCCTGTTTGCTCCCCACGCTTTCGTGCCTCAGTGTCAGTTACAGTCCAGAGAGCCGCCTTCGCAACTGGTGTTCCTCCTAATATCTACGCATTTCACCGCTACACTAGGAATTCCACTCTCCTCTCCTGCACTCAAGTTTCCCAGTTTCAAAGGCTTACTACGGTTGAGCCGTAGCCTTTCACCTCTGACTTAAGCAACCACCTACGCACCCTTTACGCCCAGTAATTCCGGATAACGCTAGCCCCCTACGTTTTACCCCGGCCGCCTGCACGCAGTTAGGC
+
CCCCCGGGGGGGGDGGGGGGGGGGGGGGGGGGGGGGGGGGGGGGGGGGGGGGGGGGGGGGGGGGGGGGGGGGGGGGGGGGGGGGGGGGEGGGGGGGGGGGGGGGGGGGGGGGGGGGGGGGGGGGCFGGGGGGGGGGGGGGGGGFGGGEFFFEGFGFCEF,@FFGGGGGGGGGFGBF=FFGGGGDGE>DFF@=DEGGGGGFFCGCFFFEEFE<C6;:C8FEDG=B)*0/:DA=D:*9=2EG75=4B?9/;F3;02@4)((/6.B8DE)/2(,(,4.)5+((42(-(((.1(.-(,(.1*)09
@M03364:396:000000000-C9LGT:1:1101:20573:10129 2:N:0:10
GGACTACAAGGGTATCTAATCCTGTTTGCTCCCCCGACTTTCGCGCCTCAGCGTCAGAGCCGTTCAAGGAATCCGCCTTCGCCTCCGGTGTTCTGCAGGATATCCACGCATTTCACCGCTACACCCTGCATTCCGCTTCCCCCTCCCGGCCTCGAGCCGCGCAGTCTCGGACGCACTTTCCGGGTTGAGCCCGGAGCTTTCACATCCGACACCCGCGGCCGCCTACGCGCCCTTTACGCCCAGTAAATCCGCACCACGCCCGCGACCCCTGTATTACCGCGGCTGCTGGCGCAGCGTTCGC
+
CCCCCCFGGGFGGFGGGGGGGGGGGGGGGGGGGGGGGGGFGGGGGGGGGGGGGGGGG9EFGGGCGC@FGE@FGGGGGGDGGGGDGGGGGGGGGGGGGG8B?AEC,CFGGEGGGGGGGGGGGGGGGGFGGGGGGGG+@@DGGGEFGGGGGFGAFFGDGGEGGGEGFGCGGGGEFG2DEFGGGGGDEEFFFFC<CE8EDF+=CED)2<FF:D0C6>:49;GGFC>:?G?B9DFF00))44EED(,5*).)/7)(,3(45((,41?01:D(-((.).446<(-(49011).:<(,((()07(97
@M03364:396:000000000-C9LGT:1:1101:3918:10132 2:N:0:10
GGACTACTGGGGTTTCTAATCCTGTTCGCTCCCCCAGCTTTCGCGCCTCAGCGTCAGTGGTGGCCCAGACGGCCGCCTTCGCCACCGGTGTTCTTCCCGATATCTGCGCATTCCACCGCTACACCGGGAATTCCGCCTTCCCCTACCACACTCGAGCCCGCCGGTATCGGAGGCTCGCCGGGGTTGCGCCCGGGGCTTTTCCCTCCGCACTAACAGGCCGCCTACGCGCGCTTTCCGCCCAATGAATCCGTATCACGCTTGCCCCCTACGCATTCCCCCCGCTGACAGCACGTACTTCGCC
+
<BCCCFFF@F@FGCFGGFFFGFFCFGGCFGGGGGGGGFGGGGCGGGGGGEEGDGGG@ECCFFDGGGGGG7BEGGGGGECFGGGGGGGGGCGGGGCFFEC@FFGGGGGCFGGGFADFEEED>FC,@EEGGDCF9F=>A@>FGFGADGGGGFG@G=F5FDE9CGEDG8?EGG>CED?GGFGGGCD*:8*45;CD5C857C6F+3<-9>38,99<(9+.5(**4786.*-)271,1(-.(-1:1(,(1:45F<967(46541(((+,9E3:::(2-8)-5*4(-2((-().4(4(.(()9@37C
@M03364:396:000000000-C9LGT:1:1101:10375:10142 2:N:0:10
GGACTACTCGGGTTTCTAATCCTGTTTGCTCCCCACGCTTTCGAGCCTCAGCGTCAGTTACAGTCCAGAGAATCGCCTTCGCCACTGGTGTTCTTCCTAATCTCTACGCATTTCACCGCTACACTAGGAATTCCACTCTCCTCTCCTGCACTCTAGACTTCCAGTTTGAAATGCAGCACCCAAGTTGAGCCCGGGTATTTCACATCTCACTTAACAGTCCGCCTACGCTCCCTTTACGCCCAGTAAATCCGGACAACGCTTGCCACCTACGTATTACCGCGGCTGCTGGCACGTAGTTAGC
+
CCCCCGGGFGGGGGGGGGGGGGGGGGGGGGGGGGGGGGGGGGG8FGGGGGGGGGGGGGGGGFGGGGGGGGG8,EFGGGGGGGGGGGGGFGGGG<E,FF<FGGGGGGGGGGGGGGGGGGGGGGGGDFGGGGGGGGG9EA?FFFFFCGCFGFGFGBDF,@==EGFGGGG;3EGFFGFDDFGFGF?8@FFFFGGGGGGC+@FGGFGCEF17EGEFC9,0=EGGF>A=>>5A)?2>BEEEEFGGGFFFFE35AFG9;B(6A@>D;@EE+BGB:B6.)676:@49>B>>F:228?:<:?,).*)::
@M03364:396:000000000-C9LGT:1:1101:8141:10162 2:N:0:10
GGACTACTCGGGTTTCTAATCCTGTTCGCTCCCCACGCTTTCGCTCCTCAGCGTCAGTAACGGCCCAGAGACCTGCCTTCGCCATTGGTGTTCTTCCCGATATCTACACATTCCACCGTTACACCGGGAATTCCAGTCTCCCCTACCGCACTCAAGCCCGCCCGTACCCGGCGCGGATCCACCGTTAAGCGATGGACTTTCACACCGGACGCGACGAACCGCCTACGAGCCCTTTACGCCCAATCAATCCGGATAACGCTTGCACCCTACGTCTTACCGCGGCGGCTGGCCCGTCTTTCGC
+
BCCCCGGGGGGGGDEGGGFGGGGGGGGGGGGGGGGGGGGGGGGGGGGGGGGGGGGGGGGGGGGGGGGGGGGGGGGGGGGGGGGGGGGGFGGGGGGGFGGGGGGGGGGGGGGGGFFGGGGGGGGGGGGGGGGGGGGGGGGGGGEFGGGEGEGFGDGFGGGGGGEGGGGGGGGGFGAGEBGGGGGGGGC=FCEDGGGGGGGGGFG38BFF;G;D;7:3<>GGFGFF0A:5:DFF:::9>BEGG103).84FGGF0?:AFBF<6<C7FGGFFFF<<<FA<G:7;BF00110:?1099(0)*)99
@M03364:396:000000000-C9LGT:1:1101:20352:10178 2:N:0:10
GGACTACTCGGGTTTCTAATCCTGTTTGCTCCCCACGCTTTCGTGCCTGAGCGTCAGTTATGGTCCAGAAAGCCGCCTTCGCTACTGGTATTCCTTTGAATCTCTACGCATTTCACCGCTACACTCAAAGTTCTACTTTCCTCTCCCACACTCTAGCCTAGCAGTTTCAAAAGCAGCTCCGAAGTTGAGCCTCGGAATTTCACTTCTGACTTGCTTGGCCGCCTGCGCACCCTTTACACCCAGTAAATCCGGATAACGCTTGCTCCCTACGTCTTACCGCGGCTGCTGGCCAGTTGTTAGC
+
CCCCCGGGGGGGGGGGGFGGGGGGGGGGGGGGGGGGGDGGGGGGGGGGGGGGGGGGGGGGFGGGFGGGGGGGFGGDFFGGGGGGGFGGEGGGGGGGDEEGGFGGGGGGGGGEGGGGGGGGGGGGGFFGFGFGGGGEFFFFFFF7=FGFDEGDGECFECDDGGFGGECGGGGFDADFG6DGG>C=EDGBDFGFGGG>DGGGG5FE>FFF5:8CEAF8CDGGAGFFBE>5=GBF=>BCFFGGG@D8@5<5CGGF1;;);11(678-:8F:)42(2:?B:32722193::)5-3((,)0*04C7
@M03364:396:000000000-C9LGT:1:1101:20160:10181 2:N:0:10
GGACTACAGGGGTATCTAATCCTGTTTGCTCCCCACGCTTTCGTGCCTCAGTGTCAGTTACAGTCCAGAGAGCCGCCTTCGCAACTGGTGTTCCTCCTAATATCTACGCATTTCACCGCTACACTAGGAATTCCACTCTCCTCTCCTGCACTCAAGTTTCCCAGTTTCAAAGGCTTACTACGGTTGAGCCGTAGCCTTTCACCTCTGACTTAAGCAACCACCTACGCACCCTTTACGCCCAGTACTTCCGGATAACGCCAGCCCCCTACGTATTACCCCGGCTGCTGGCACGTAGTTCGCC
+
CCCCCGGGGGGGGGGGGGGGGGGGGGGGGGGGGGGGGGGGGGGGGGGGGGGGGGGGGGFGGGGGGGGGGGGGGGGGGGGGGGGGGGGGFFGGGGGGGGGGGGGGGGGGGGGGGGGGGGGGGGGGGGGGGGGGGGGGGGGGGGGFGGGGGDGFFDGFGGGGGGFGGGGGGGGGFGFCFFDEFGGFEG,:FECCG6FGFGGGGCE5CFCEFGFG5B,03@<@<DD27*7*5@@@DFF==2CF:(09+<5?AD:60,.7)2(,6=CFGG)8??B7>,6>>6479;2133426(8((.:7663DC
@M03364:396:000000000-C9LGT:1:1101:15666:10192 2:N:0:10
GGACTACACGGGTATCTAATCCTGTTTGCTCCCCACGCTTTCGAGCCTCAGCGTCAGTTACAGTCCAGAGAATCGCCTTCGCCACTGGTGTTCTTCCTAATCTCTACGCATTTCACCGCTACACTAGGAATTCCATTCTCCTCTCCTGCACTCTAGACTTCCAGTTTGAAATGCAGCACCCAAGTTGAGCCCGGGTATTTCACATCTCACTTAAAAGTCCGCCTACGCTCCCTTTACGCCCAGTAAATCCGGACAACGCTCGCCACCTACGTATTACCGCGGCTGCTGGCCCGTAGTTAGC
+
CCCCCGGGGGGGGDFGGGGGGGGGGGGGGGGGGGGGGGGGGGGGGEGGGGGGGGGGGFGGGGGGGGGGGGGGGGGGGGGGGGGGGGGGDFGGGGGGGGFGGGGGGGGGGGGGGGGGGGGGGGGGFGGGGGGGGGCFGGGGGGGFGGGGGFGEGFGF;FEGGGFGFGGGGGGGFFEGGFGGGGF:=FFFFGGGGGGEDGGFGFGFGF8CEGFGF3E8CCGGAGA9<>>?DGFFFF=C=@GGG9@EFEECFFGFFFBDA0:;;3C95EG<02(.8<?4>9-4(4991?:?00((--(0745FF
@M03364:396:000000000-C9LGT:1:1101:17909:10197 2:N:0:10
GGACTACAGGGGTTTCTAATCCCATTTGCTCCCCTAGCTTTCGTCTCTCAGTGTCAGTGTCGGCCCAGCAGAGTGCTTTCGCCGTTGGTGTTCTTTCCGATCTCAATGCATTTCACCGCTCCACCGGAAATTCCCTCTGCCCCTACCGTACTCCAGCTTGGTAGTTTCCACCGCCTGTCCAGGGTTGAGCCCTGGGATTTGACGGCGGACTTGAAAAGCCACCTACAGACGCTTTACGCCCAATCATTCCGGATAACGCTTGCATCCTCCGTCTTACCGCGGCTGCTTGCCCCGGTGTGCC
+
CCCCCGGGGGGGGGGGGGGGGGGGGGGGGGGGGGGGGGGGGGGGFFFGGGGGGGGGGGGGGGGGGGGGGGG8DFFGFGGGGGGGFGGGFFGGGGGFGGGG=FGGGGFAFGGGGGFGGGGGGGGGGGGGGGGGGGG9DFGGGGGFDGGGGFG=FEGFGGGGGGFGFGGGGGGGAFADGFGGGGGGGGGE6@DFGGGGDGGGGEEACDEFFG0+7*<7;EGG@GFF@G;A6FBFFFFEA?GGG?:7??AAFGG>63(6?B92,42503C<)((-.412<8-49;B211)),-(.(,-)7)(**
@M03364:396:000000000-C9LGT:1:1101:7960:10238 2:N:0:10
GGACTACCCGGGTATCTAATCCTGTTCGCTCCCCACGCTTTCGCTCCTCAGCGTCAGTAACGGCCCAGAGACCTGCCTTCGCCATTGGTGTTCTTCCCGATATCTACACATTCCACCGTTACACCGGGAATTCCAGTCTCCCCTACCGCACTCCAGCCCGCCCGTACCCGGCGCAGATCCACCGTTAGGCGATGGACTTTCACACCGGACGCGCCGAACCGCCTACGCGCCCTTTACGCCCAATAAATCCGGATAAAGCTCGCACCCTACGTATTCCCGCGGCTGCTGGCCCGGAGTTAGC
+
CCCCCFGGGGGGGGFGGGGGGGGGGGGGGGGGGGGGGGEGGGGGGGFGGGGGGGGGGGGGGGGEFGGGGGGGGGGGGGGGGGGGGGGGEGGGGGGGGGGGGGGGGGGFGGGGGFGGGGFCGGGGGGGGG=EGEEFGFDDFGGGFGGGEGFGFGBGFGG6;CF>CFEGGGGCE?FFDCFGGF8D@8C=2AC87DGDEGGGGG<FEFFDF6DBE>5:7<9EG;D>6:FF)4D6>>?B<2,;EG?1:9-6-@FC;,((6766)5<8(9ED:::8:)6?)-<:BB>B;0:03>?0,4(()))):*
@M03364:396:000000000-C9LGT:1:1101:24253:10243 2:N:0:10
GGACTACCGGGGTATCTAATCCTGTTCGCTCCCCACGCTTTCGCTCCTCAGCGTCAGTAACGGCCCAGAGACCTGCCTTCGCCATTGGTGTTCTTCCCGATATCTACACATTCCACCGTTACACCGGGAATTCCAGTCTCCCCTACCGCACTCCAGCCCGCCCGTACCCGGCGCAGATCCACCGTTAGGCTATGGACTTTCACACCGGACGCGGCGAACCGCCTAAGAGACCTTTACGCCCAATAAATCCGGATAACGCTCGCACCCTACGTATTACCGCGGCTGCTGGCAAGTCGTACGC
+
CCCCCGCGGGEGEGGGGGGFGGGGGGDFGGGGGGGGGGGGGG7FGCEGGGFGGGEGDFFFFGGG@BFGGFGGGGGGGDFF7EFGCAFG?DFGGCG<FFEGGGGG;EGFGGGFGGGGGGFDEEGFF7FGFGC,ABEFFGGDFD=5@F?EEFG5@CFFCDEEGGEDC@>CFGGGFE2C=AFCF6;4=?:;F@+*9CFC4BF7FCEED5B69C9EF)8,>9C53<6:?+(64*(,,--660EE84(46)).*21,-,44*-2((-825:7:(.((.)()-0(-(((((,4:70()()))0),75
@M03364:396:000000000-C9LGT:1:1101:11074:10245 2:N:0:10
GGACTACACGGGTATCTAATCCTGTTCGCTACCCATGCTTTCGAGCCTCAGCGTCAGTTGCAGACCAGAGAGCCGCCTTCGCCACTGGTGTTCTTCCATATATCTACGCATTCCACCGCTACACATGGAGTTCCACTCTCCTCTTCTGCACTCAAGAACGACAGTTTCCGATGCAGTTCCACGGTTGAGCCGTGGGCTTTCACATCAGACTTATCATTCCGCCTGCGCTCGCTTTACGCCCAATAAATCCGGACCACGCTTGCCACCTACGTCTTACCGCGGCTGCCTGCCGGTATTTGGC
+
CCCCCGGGGGGGGCFGGGGGGFGGGGGGGGGGGGGGGGGGGGGGGGGGGGGGGGGGGGGGGGGGGGGGGGGGGGGGGGGGGGGGGGGGFFGGGGGGFGGGGGGGGGGGGGGGGGGGGGGGGGGGGGGFFGGGFGGGGGGGGGGFGGGGGFGDGDFFFGGGEGEGGGGGFE>EDEFGFFGGFGDFGGGFFGGGDCEGGGGGGEGFGFFF34>C8FGCGFFGEGFFF59B;D>F<DF9<0EEC;05AE7);FGB0((4>3,44:C(*3<42((.31:)4::9B9((-4(,50:1((()**-26
@M03364:396:000000000-C9LGT:1:1101:15478:10269 2:N:0:10
GGACTACCAGGGTTTCTAATCCTGTTTGCTCCCCACCCTTTCGAGCCTCAGCGTCAGTTACAGTCCAGAGAATCGCCTTCGCCACTGGTGTTCTTCCTAATCTCTACGCATTTCACCGCTACACTAGGAATTCCCTTCTCCTCTCCTGCACTCTAGACTTCCAGTTTGAAATGCAGCACTCAGGTTAAGCCCGAGTATTTCACATCTCACTTAAAAATCCGCCTACGCTCCCTTTACGCCCAGTAAATCCGGACAACGCTCGCCACCTACGTATTACCGCGGCTGCTGGCCCGTAGTTAGC
+
CCCCCGGGGGGGGGGGGGGGGGGGGGGGGGGGGGGG,FGGGGGFGGGGGGGGGGGGGGFGGGGGGGGGGGGGFGGGGGGGGGGGGFGGFGGGGGGGGGFGGFGGGGGGGGGGGGGGGGGGGGGGFGGGGGGGGGGGGGGGGGGFGGGGGFGFGFGFFGGGGGFGGGGGGGGGFFFGFFF8EDDFGGADFFFGGGGFGGGGGFGF?F78*=A,>+3998FGFGFFFEABDGAFDBEEFFGGGFFBBE?CFGGF?FFFFFF?D@G9<EGB4?FBBFF)6@?B01;>6?0?:1:(3;17;42D7
@M03364:396:000000000-C9LGT:1:1101:26069:10277 2:N:0:10
GGACTACCGGGGTTTCTAATCCTATTTGCTCCCCACGCTTTCGTGCCTCAGCGTCAGTCTCTGTCCAGGCAGCCGCCTTCGCCACCGGTGTTCCTCCATATATCTACGCATTTTACCGCTACACATGGAATTCCACTGCCCTCTCCAGTACTCTAGCTGACCAGTATCCGTGGCTTTATGGGGTTGCGCCCCACGCTTTAACCACGAACTTACTCAGCCGCCTCCCCACCCTTTACGCCCACTCATTCCGTCTACAGCTCTCCACCTCCGTATTACCTCCGCTGCTTGTACGTCGTTCACC
+
CC@CCC<FEGGGG>;@F9,,CBF,C@CFE<CCFC8FCGGGDFFECFGGGECFGFG:8<CFGEEFAFGGGC@,BFBF:FEGGDGEB<F@F@F:FGG9F8F,A@DFGC??F8FEEG;FGGE8CCGG9EFGEAFCEFGCF,=AFFEBGGD=D+,0A*+=;=DFFDB8FFGGEC8>*>=7FFC;?@+53@,103=/7C*=/=8,4/;.9)6(-**47+>3FEC56DF0(*/).926;=)6(2:CC?1()..6FG*(40)))5))).*)222(49-.,454.+.(-,32().5(.4:1((.0>(*:
@M03364:396:000000000-C9LGT:1:1101:20165:10295 2:N:0:10
GGACTACACGGGAGTATAATCCTATTTGCTCCCCACGCTTTCGTGCCTCAGCGTCAGTTACAGGCCAGGCGGCAGCCTTCGCCGCTGGTGTTCTTCAACATCTATAAGCATTTTACCGCTACAACTGGAGTTCCACCGCCCTCTCCTCTCCTCAAGCTGTGCAGTTTCTACCGCATATACCGGCTAGGGCTGTCTCTTTTACTTTGGCCTTGCACAGCCACCTGCCACCCCTTTACGCCCCATCATTCCGTATTCAGCCTGCCACCTACGTATTACGCAGGCTGCGTGCCGTTCGTTCGCC
+
@<,AC<EF,8@@,+B,6,<5E,F;CFGGEGA66@F+@:F;FG@F,@94@A667CFG,,6E,66,6,,6,,++@+466?F,,,6+74@>C,:BE?,C@,,5A,45,45,,,C5,C8,,6@+@8E,4@,,B,8E<F,53+638?=F?FG8E6,0DDF57,,,,@+5E;,3,@,,**);*+,7,37***80*,,*0=,=1,2<<3C41+)).07C=9?>51*/(2((/*)*,/6(/5))((3=*(.(9)-)1023((.)*)(.820,9C*4,(,.-(6)(/((((4314:??((((((..)45<
@M03364:396:000000000-C9LGT:1:1101:2169:10297 2:N:0:10
GGACTACTGGGGTTTCTAATCCTGTTCGCTCCCCACGCTTTCGCTCCTCAGCGTCAGTAACGGCCCAGAGACCTGCCTTCGCCATTGGTGTTCTTCCCGATATCTACACATTCCACCGTTACACCGGGAATTCCAGTCTCCCCTACCGCACTCCAGCCCGCCCGTACCCGGCGCAGAGCCACCGTTAGGCGATGGACTTTCACACCGGCCGCGTCGAACCGCCTACGAGCCCTTTCCGCCCAATAAAGCCGGATAGCGCTCGCACCCTCCGACTTACCGCGGCTGCTGGACCGTGGGCCGC
+
CCCCCFGGFGFEGC,C@C@;@,CAFEEEG7FFG;FFGGGGEGGDGGGGGGGGGBCGGFFFGGGDD:FGGGGGGGFGGGDGGGGG7FGACBFFFFFEDFGCGC+A;@?EGGG?FF8FFGE+@FEFGEFCFG8FFFGGCFDGGFB6DFFC85FBGDFDGDCEEGFDCEECCEECBF=DE)<AFFGEG:*84885)=;CCF9EF3BCD>E3(/-*-)2(7(2C1C963C0>?<90.(,))-?EEB??)59)=557((((*--319:1C:7-3(((--(6.249(((((()5,3(443())0(/)
@M03364:396:000000000-C9LGT:1:1101:6570:10320 2:N:0:10
GGACTACCAGGGTTTCTAATCCTGTTCGCTCCCCTAGCTTTCGCGCCTCAGCGTCAGTCGTGGCCCAGAAGGCCGCCTTCGCCACCGGTGTTCTTCCCGATATCTGCGCATTCCACCGCTACACCGGGAATTCCGCCTTCCCCTGCCAGACTCAAGCCGGCCGGTATCGGGAGCGGACGGGGGTTGAGCCCCCGGATTTGACTCCCGACCAGGCTGGCCGCCTGCGCTCGCTTTACGCCCACTACATCCGCACAACCCTTTCCACCTACGTATTCCCCCGTCTTCTGCCCCGTAGTTACCC
+
CCCCCGGGGGGGGGGGGGFGGGGGGGGGGGGGGGGGGGGGGGGGGGGGGGCFCFGGGGGFGGCEGGGGGCFFGGGGGGGGFGGGGGGGGGGGGGGGGGE@FGGGGGGEGGGGGGGGGGGGEGGGGEGGGGGGGGFGGEGGGGGFGGG,@FGFG5A9FGEGGGFGGCGGGCG5?C25:::7C*>CE*,.?FGGGGGGCEFF76+52>0,7C2A,7;(9:CC6D1(,*-)()4(3<))(4EEE1::)56:FC*41(21)-(4)6<):F<7?32)6:)-5863(,((-5.))(---((8/*)07
@M03364:396:000000000-C9LGT:1:1101:27664:10336 2:N:0:10
GGACTACACGGGTATCTAATCCTGTTCGCTACCCATGCTTTCGAGCCTCAGCGTCAGTTGCAGACCAGTGAGCCGCCTTCGCCACTGGTGTTCTTCCATATATCTACGCATTCCACCGCTACACATGGAGTTCCACTCTCCTCTTCTGCACTCAAGCATGACAGTTTCCGATGCAGTTCCACGGTTGAGCCGTGGGCTTTCACATCAGACTTCTCGTTCCGCCGACGCTCGCTTTACGCCCACTAACTCCGGATCACGCTTGCCCCCTACGTATTTCCGCGGCTGCTGGCACGTATTTCGC
+
CCCCCGGEFFFGG7FGGGGGGEFCFGEGGG:FGGG<@FGGGGG,FGGGGGGGGGGGGGG,EGG,FGGG,,CFGGGGGGGGGGGGGGGGGGGGGDFGGD?FGGGGGGGGGGGGCFDGGBEGGGGG=EEGGEGGGGF<8,+AFFGF+@@DFFDDG5?F,,=9=F?FGGGG81B8@EEGGFGG:,=+@E<CFCFD9EGGGGGGGFG=DA9*1?>F*+2);)=?AD>((43B(:(67;=)4/=FG?(5)5.:FGG9B0(47((4(4:.*AC4(4(,4<>)4@8?6611135:0<:>:6(96*.<<
@M03364:396:000000000-C9LGT:1:1101:2937:10353 2:N:0:10
GGACTACAAGGGTTTCTAATCCTGTTTGCTACCCACGCTTTCGAACCTCAGCGTCAGTTACAGACCAGAGAGCCGCTTTCGCCACTGGTGTTCTTCCATATATCTACGCATTTCACCGCTACACATGGAGTTCCACTCTCCTCTTCTGCACTCAAGTCTTCCAGTTTCCAATGCACTACTTCGGTTAAGCCGAAGGCTTTCACATCAGACTTAAAAGACCGCCTGCGTTCCCTTTACGCCCAATAAATCCGGAAAACGCTCGCCACCTACGTATTCCCGCGGCTGCTGGCACGGAGTTCGC
+
CCCCCGGGGGFGGGGGGGGGGGGGGGGGGGCGGGGGGGEGGGGF<FEGFGGGGGGGFECCEFGGGGGGFGGGGGGGCFDFCFGGFFGGCFFGGGGGGGGGGGGGGGGGGGGGGGGGGEEG>@DC,EGGFFGGGEGF,?AFFGGFGGF=EDFFGF6DAEFCEFFGGDGGGGDAFGFGG5DC,ACCGG+9BEGGD7CGGGGGGFGEGF5CEGFGF8A*5=FGFGFA9D@?2DFFFFFC4>EFG<(6AA36C<C9((((2961(-:(/;F(08((.44)-<4990446?0).813((-)80)97
@M03364:396:000000000-C9LGT:1:1101:13642:10382 2:N:0:10
GGACTACTAGGGTTTCTAATCCTGTTTGCTCCCCACGCTTTCGGGCCTCAGTGTCAGTTACAGTCCAGTGAGCCGCCTTCGCCACTGGTGTTCTTCCCAATATCTCCGCATTTCACCGCTACACTGGGAATTCCACTCACCTCTCCTGCACTCCAGCCGGACAGTTTCAAAAGCAGTCCCGGGGTTGAGCCCCGGGCTTTCACTTCTGACTTGCCTGGCCACCTGCGCCCCCTTTACGCCCAGTAAATCCGGACAAGCCTTGCCACCTAAGTATTACCGCGGCTGCTGGCCCGTATTTCTC
+
CCCCCGGGGGGGGGGGGGGGGGGGGGGGGGGGGGGGGGGGGGGFGGGGGGFGGGGGGGGGGGGGGGGGGGGGGGGGGGGGGGGGGGGGFGGGGGGGGGGGGGGGGGGGGGGGGGGGGGGGGGGGGGGGFFGGGGGGGGGGGGGFGGGEFFFEFFGBGGEGGGFGGGGGGCFGFGFGGFGGGEDFGGGBFGGGGGGGGGGGGEGFGFFFEG=E34@>GDGGFGF8;F>EDGFF@8=EC2=EEF?F42:49FD1:9(()(-5..357AF2()(.)656<<2>990(3:)).:(,4,3)<*)0:
@M03364:396:000000000-C9LGT:1:1101:21337:10401 2:N:0:10
GGACTACCGGGGTTTCTAATCCTGTTTGCTCCCCACGCTTTCGAGCCTCAGCGTCAGTTACAGTCCAGAGAATCGCCTTCGCCACTGGTGTTCTTCCTAATCTCTACGCATTTCACCGCTACACTAGGAATTCCATTCTCCTCTCCTGCACTCTAGACTTCCAGTTTGAAATGCAGCACCCAAGTTGAGCCCGGGTATTTCACATCTCACTTAAAATTCCGCCAACGCTCCCTTTACGCCCAGTAACTCCGGACCACGCTCGCCCCCTCCGTATTACCGCGGCGTCTGGCCCTTTGTTTGC
+
CBCCCGGGGGGGGGGGGGGGGGDFGGGGGGGGGGGGGGGGFFGFGGGGGGGGGEGGGEFGGGGGGGGGGGGGGGFGGGGCFGGGGGGGEFGGGGGGGGFGGGFGGFFGGGGGGGEFGGGDGGGGA@EFFGGDGFGFFFGGGGF9DGGGGFGEFDGF=FGFGGFGGGGGCDF=DFEDDDGGGGCEFG@CFGGGGGG19FEGGEC@D5?C5B@C4+,*+.>,.;5)-=9D2D9BB;)9>=GGG;(;6C63=CC901(6F;;-4(/,7*C9229:1:2)6:3-((,((-((22(((()*9).*:
@M03364:396:000000000-C9LGT:1:1101:2942:10427 2:N:0:10
GGACTACTGGGGTATCTAATCCTGTTCGCTCCCCCAGCTTTCGCTCCTCAGCGTCAGTTGTGGCCCAGAAGGCCGCCTTCGCCACCGGTGTTCTTCCCGATATCTGCGCATTCCACCGCTACACCGGGAATTCCGCCTTCCCCTACCAAACTCAAGCCCGCCGGTATCGGGAGCGGCCGGGGGTTGGGCCCCCGCATTTGACTCCCGACCTAGCAGGCCGCCTACGCGCGCTTTACGCCCACTGAATCCGGCTAACGCCTGCCCCCTACGTATTACCCCGGCTTCTGGCACGTCGTTACCC
+
CCCCCGGGFGGGGGGGDG9FFGGGGGGGGGGGGGGGGGGFGGGGGGGGGGGGGGGGGFGFGGGGGGGGGGGGGGGGGGGGGGGGGGGGGDFGGGGGGGGDGGGGGGGEFGDGGGGGGGDGGGGGGGDGDEFGGGGEGBCFGGGFGGGGCCFEFEFAGGGGGGFCFGFGGCECBG@DGFGG5EGEGDD3F>?DGEEEG>??F6<<GFEB9D(<?FCAC>CE>D<67*4.2990-29)(3CED0821-6<)1/(-4):>1((,(2.>E<?6((.)()-604(390((-)4:,424(-0).(27
@M03364:396:000000000-C9LGT:1:1101:14553:10434 2:N:0:10
GGACTACTCGGGTTTCTAATCCTGTTCGCTCCCCACGCTTTCGCTCCTCAGCGTCAGTAACGGCCCAGAGACCTGCCTTCGCCATTGGTGTTCTTCCCGATATCTACACATTCCACCGTTACACCGGGAATTCCAGTCTCCCCTACCGCACTCAAGCCCGCCCGTACCCGGCGCGGATCCACCGTTAAGCGATGGACTTTCACACCGGACGCGACGAACCGCCTACGAGCCCTTTACGCCCAATAAATCCGGATAACGCTTGCACCCTACGTATTCCCGCGGCTGCTGGCACGTAGTTAGC
+
CCCCCGGGGGGGGGGGGGGGGGGGGGGGGGGGGGGGGGGGGGGGGGGGGGGGGGGGGGGGGGGGGGGGGGGGGGGGGGGGGGGGGFGGGGGGGGGGGGGGGGGGGGGGGGGGGGGFFEFGGGGGGGGGGGGGGGGGFGGGGGGDDGGGGFGFGFGFGFGGDGFGEGGGGGGGDGFD58EGGGGGGD7=FF?3CEEGGGGGGFGFFEB>>D>GBEG9DBGG>GF(4;<<?GFF,4:26:GGG?6?68>AF:<90(-6F?BFF6;<CGD<FFF436:)6A:B>;9(,:2>?F:7<,4))/):7
@M03364:396:000000000-C9LGT:1:1101:8573:10435 2:N:0:10
GGACTACAGGGGTATCTAATCCCATTTGCTCCCCTAGCTTTCGTCTCTCAGTGTCAGTGTCGGCCCAGCAGAGTGCTTTCGCCGTTGGTGTTCTTTCCGATCTCAATGCATTTCACCGCTCCACCGGAAATTCCCTCTGCCCCTACCGTACTCCAGCTTGGTAGTTTCCACCGCCTGTCCAGGGTTGAGCCCTGGGATTTGACGGCGGACTTGACAAGCCACCTACAGACGCTTTACGCCCAATCATTCCGGATAACGCTTGCATCCTCTGTCTTACCGCGGCGGCTGGCCCGTCGTTAGC
+
CCCCCGGGGGGGGEGGGGGGGFGGGGGGGGGGGGGGGGGGGGGGG@FGGGGGGGGGGGGGGGGGGGGGGGGGGGGGGGGGGGGGGGGGGGGGGGGGGGGGGGGFCCGGGGGGGFGGFGGGDFGGGGGFGGGGGGGGGGFGGGGFGGGGGFGDFEGFFGGGGGFFGGGGGGGGFGFGGFGGGGGGGGGEFGGGGGGG>F>CFEGFGEFF=DFG<A89@;EG@C=@FFFFCGFF0(:CFFGGGFB<FFBFFGF;<?04?:>FFFC20AC>DB7-))626<:>>B6,490226(37(().)(9:
@M03364:396:000000000-C9LGT:1:1101:27744:10439 2:N:0:10
GGACTACCCGGGTATCTAATCCTATTTGCTCCCCACGCTTTCGTGCCTCAGCGTCAGGTACAGGCCAGGCGGCCGCCTTCGCCGCTGGTGTTCTTCCACATCTCTACGCATTTTACCGCTACACATGGAGTTCCACCGCCCTCTCCTGTCCTCAAGCCGTGCAGTTTCCAAAGCCTGAACCGGTTGAGCCGGTCCCTTTTACTTCAGACTTGCACAGCCGCCTGCCCACCCTTTACGCCCAATCATTCCGGATAACGCTTGCCACCTACGTATTTCCCCGGCTGCTTGCACGTGGTTCTGC
+
CCCCCGGGGGGGGGGGGGGGGGGDGGGGGGGGGGGGGGGGGGGGGGGGGGGGGGGGGFFGGGGGGGGGGGGGGGGGGGGGGGGGGGGGFGGGGGGGGGGGFGGGGGGGGGGGFGGGGGGGGGGG9CGFFFGGGGGGGDDGGGGFGGFGGFGEGFGFGGGGGGFGGGGGGGGCFGDGGFCGFGGCCC8;AF*8CGGGGFGG9;+9F6FCEGEGE/>3C?GGFG,81*47:D?23?66:?GG5((.0-6:?C)340-471,3043)9C*48<:,6:)).+,(4124,)).().4(((0)1)*:
@M03364:396:000000000-C9LGT:1:1101:20687:10441 2:N:0:10
GGACTACTGGGGTTTCTAATCCTGTTCGCTCCCCACGCTTTCGCTCCTCAGCGTCAGTAACGGCCCAGAGACCTGCCTTCGCCATTGGTGTTCTTCCCGATATCTACACATTCCACCGTTACACCGGGAATTCCAGTCTCCCCTACCGCACTCCAGCCCGCCCGTACCCGGCGCAGATCCACCGTTAGGCGATGGACTTTCACACCGGACGCGACGAACCGCCTACGAGCCCTTTACGCCCAATAAATCCGGATAACGCTCGCACCCTACGTATTACCGCGGCTTCTTGCAGGTAGTTAGC
+
CCCCCGGGGGGGGGGGGGGGGGGGGGGGGGGGGGGGGGGGGGGGGGGGGGGGGGGGGGGGGGGGGGGGFGGGGGGGGGFGGGGGGGGGGGGGGGGGFGGGGGGGGGFGGGGGGGGGGGGGGFFGGGGGGGGGGGGGGGGGGGGFGGGEGDGFGFGFGGGGGFFGG7CGGG5CAFFGGFGGCFG7CG<8AE?DDGG6FGGGGFGFGFE9(917>7C35>GG>GB(,0,0,99?F(4>BFGGG?(,)55<@GD(2(,6F<0(-424CEGB<?0(,).)6<49(7;(,,)).<<).()19/)22
@M03364:396:000000000-C9LGT:1:1101:26072:10468 2:N:0:10
GGACTACCGGGGTATCTAATCCTGTTCGCTCCCCACGCTTTCGCTCCTCAGCGTCAGTGACGGCCCAGAGACCTGCCTTCGCCATTGGTGTTCTTCCCGATATCTACACATTCCACCGTTACACCGGGAATTCCAGTCTCCCCTACCGCACTCCAGCCCGCCCGTACCCGGCGCAGATCCACCGTTGGGCGATGGACTTTCACACCGGACGCGACGAACCGCCTACGCGCCCTTTACGCCCAATAAAACCGGGTAACGCTCGCACCCTACGTATTACCGCGGCTGCTGGCACGTAGTTAGC
+
CCCCCGGGGGGGG7FGGGGGGGGDGGGGGGGGGGGGGGGGGGGGGGGGGGGGGGGGGFFGGGGGGGGGGGCGGGGGGGGGGGGGGGGGGGGGGGGGGGGGGGGGGGGCGGGGGGGGGGGGGGGGGGGGEFGGGGGAGGGGGGGFFDGGGFG=FFGFGEGGGGFGGGGGGGGGFGFG*;FG,>FFFG*2>FE3CEE*;EGGGFDCCABBFGFGF014)-CC>GF0(8()437;0182:<GDG<(40)))1<<((,(594>1<>E0>ED2:6<(44>A<@<>9>>19?>30?3?F8(0.8):*
@M03364:396:000000000-C9LGT:1:1101:19661:10483 2:N:0:10
GGACTACACGGGTTTCTAATCCTGTTCGCTCCCCACGCTTTCGCTCCTCAGCGTCAGTAACGGCCCAGAGACCTGCCTTCGCCATTGGTGTTCTTCCCGATATCTACACATTCCACCGTTACACCGGGAATTCCAGTCTCCCCTACCGCACTCAAGCCCGCCCGTACCCGGCGCGGATCCACCGTTAAGCGATGGACTTTCACACCGGACGCGACGAACCGCCTACGAGCCCTTTACGCCCAATAAATCCGGATCACGCTTGCACCCTACGTATTACCGCGGCTGCTGGCACGTGTGTAGC
+
CCCCCGGGGGGGGGGGGGFGGGGGGGGGGGGGGGGGGGGGGGGGGGGGGGGGGGGGGGGGGGGGGGGGCGGGGGGGGGGGGGGGGGGGGGGGGGGGFFGGGGGGGGGGGGGGGGGGGGGDGFGGGEGGGGGGGGGGFGGGGGGFGGGGGFGFGFCFGGGGEGFGGECGGGEG?GFG5AEGCFFEFE<:FF?*<EE;FGFGF)?<FFFFBD>EF5E>D9EGFG;:?G?DFGFF0()-51CG:(37:>9AFGGFFF(8FB<62:F3FGGFFB?38<?)4<:B217;BF)550(48?(0)0.::
@M03364:396:000000000-C9LGT:1:1101:13550:10498 2:N:0:10
GGACTACCGGGGTTTCTAATCCCATTTGCTCCCCTAGCTTTCGTCTCTCAGTGTCAGTGTCGGCCCAGCAGAGTGCTTTCGCCGTTGGTGTTCTTTCCGATCTCAATGCATTTCACCGCTCCACCGGAAATTCCCTCTGCCCCTACCGTACTCCAGCTTGGTAGTTTCCACCGCCTGTCCAGGGTTGAGCCCTGGGATTTGACGGCGGACTTGAAAAGCCACCTACAGACGCTTTACGCCCAATCATTCCGGATAACGCTTGCATCCTCTGTCTTACCGCGGCTGCTGGCCCAGGTTTAGC
+
CCCCCGGGGGGGGFFGGGGGGGFFGGGGGGGGGGGGGGGFGGGFG<FFFFGGGGGGGGGGGGGGGGGGGGGGGGGGGGGGGGGGCEGGFGGGGGGGGGGCFGGGDFFGGGGGGGGGGGGCEGGGGGGGGGGGGGGEEFFGGCGFGGGGGFGDFDGF8FDFEFFGGGGGGGGFEGFDFFGGGGGEEFGFFGGGDGGGDGFGGAD9DE):3DBGFA+4:=GGFGFFFG@FEG@>446263AEG??7F?ADFGGF2:?>@86(83C>C<D?A.545<A<<:33(4-(,43,8?(4(4()/*(**
@M03364:396:000000000-C9LGT:1:1101:29071:10498 2:N:0:10
GGACTACCCGGGTTTCTAATCCTGTTTGCTCCCCACGCTTTCGAGCCTCAGCGTCAGTTACAGTCCAGTAAGCCGCCTTCGCCACTGGTGTTCCTCCTAATATCTACGCATTTCACCGCTACACTAGGAATTCCACTTACCTCTCCTGCACTCTAGCTAAACAGTTTCCAAAGCAGTTCCGGGGTTGAGCCCGGGGCTTTCACTTCAGACTTGCTTTGCCGTCTACGCTCCCTTTACACCCAGTAAATCCGGATAACGCTTGCCCCCTACGTATTGCCGCGGCTGCTGGCACGTATTTTGC
+
CCCCCGGFFGGGGDGGGGGGGGGGGGGGGG9FGGGFGGGGGGG8FGGGGG,FGGGGGGFEGGGGGGGGCGGGGGGGGGGGGGGGGGGGFFGGGGGGGGDGGGGGGFGGGGGGGGGGGGGGGGGGGGGGGGGGGGGGGGDGGGG+AF=@D@FEF*BFFF:E,DFDCEFGGGG6;FEFFDGG6CDCCE+:FFGFDEEGGGGGGFG4CA6**25=3=,>C3<E@?@20;85;GBD@@@)6)CFB=FFFC<EFGD2:<?27:B6,4;:FFGB21(.4<>)6<9;9>FF>?:?BF(.1(.*09):>
@M03364:396:000000000-C9LGT:1:1101:4452:10498 2:N:0:10
GGACTACACGGGTATCTAATCCTGTTCGCTCCCCACGCTTTCGCTCCTCAGCGTCAGTAACGGCCCAGAGACCTGCCTTCGCCATTGGTGTTCTTCCCGATATCTACACATTCCACCGTTACACCGGGAATTCCAGTCTCCCCTACCGCACTCCAGCCCGCCCGTACCCGGCGCAGATCCACCGTTAGGCGATGGACTTTCACACCGGACGCGACGAACCGCCTACGAGCCCTTTACGCCCAATGATTCCGGACCACGCTTGCCCCCTACGTCTTACCGCCGCTGCTGGCTCGTCGTTAGC
+
CCCCCGGGGGGGGCFGGGGGFGFGFGGGGGGGGGGGGGGGGGGGGGGGGGGGGFGGCFGGGGDGGGGGGGFGGGDGGGGGGGGGGGGGEFGGGFGGGGGGGGGGGGGGGFGGGGGGGGGDGGGGGGGGFGGFGGGGGGGGGGGFGGGCEEGFGF6:FFEGGGFGGGGGGGGGBGFCCFGGFF61BE*15:/):CC6;F:EGFGFFBA63<9705C9D7EE6DF60;15:D02:2>2<:EGG?6:FFBAFGD9(428:(4(12C(9CC6(,4:62?4)02,(---2920:?(499()002*0
@M03364:396:000000000-C9LGT:1:1101:26444:10518 2:N:0:10
GGACTACTGGGGTTTCTAATCCTGTTCGCTCCCCACGCTTTCGCTCCTCAGCGTCAGTAACGGCCCAGAGACCTGCCTTCGCCATTGGTGTTCTTCCCGATATCTACACATTCCACCGTTACACCGGGAATTCCAGTCTCCCCTACCGCACTCAAGCCCGCCCGTACCCGGCGCGGATCCACCGTTAAGCGATGGACTTTCACACCGGACGCGCTGACCAGCCGCCGCACCCTTTACGCCCAGTAAAACCGGATAACGCTAGCCCCCTACGACTTACCGCGGCGGCTGCACCGTACTTCGC
+
CCCCCGGGGG@FFFFGGGGGGGGGFGGGGGGGGGGGGGEGGGGGCFFGGGGGGGGGECFGGGEGEGGGDG@CFGGGGGGFFGFGFFGGCFGGGGGGDFEG7FEGGGGFGGGFEDFBFGGGGGGGFEEG:CFGGGFFGC?GA=EFGGG6EFEA:5=?FG69CEBDF*:E<?>>?E@G*)=CFGDBFG72AF*9*58099C7=<<);5.0(92E>.*(9(0+,*,,(:6B()43832-6?EGEBB>F99)99D;>1<)?6((,(2(95C9B64(-(3448(3707((-32,.440.())*.*9
@M03364:396:000000000-C9LGT:1:1101:8917:10519 2:N:0:10
GGACTACTAGGGTTTCTAATCCTGTTTGCTCCCCACGCTTTCGAGCCTCAGCGTCAGTTACAGTCCAGAGAATCGCCTTCGCCACTGGTGTTCTTCCTAATCTCTACGCATTTCACCGCTACACTAGGAATTCCATTCTCCTCTCCTGCACTCTAGACTTCCAGTTTGAAATGCAGCACCCAAGTTGAGCCCGGGTATTTCACATCTCACTTAAAAGTCCGCCTACGCTCCCTTTACGCCCAGTCAATCCGGACAACGCTCGCCACCTCCGTCTTACCGCGGCTGCTGGCCCGTCGTTAGC
+
CCCCCGGGGGGGGGGGGGGGGGGGGGGGGGGGGGGGG7FGGGGGGGGGGGGGGGGGGGGFGGGGGGGGGGGGGGGGGGGGGGGGGGGGFFGGGGFFGFGGGGGGGGCFEGGGGGGGGGGGGGGGGGGGGGFGGGGGGGGGGGDFGGGGGFGFGFGFAFGGFGFGGFGGGGGGFFEGDBFGGFGGFGGFFGGGDGGEGGGGGFGFCCF@<FFGC8ECGFFGFGFFFF@?DGFFBFE==@GGG@BE*8**BFGBFF(:F@>079C>>EGF017261:<>88>9>6;F?4)4:((-3(0.)(97
@M03364:396:000000000-C9LGT:1:1101:12438:10520 2:N:0:10
GGACTACAAGGGTTTCTAATCCTGTTCGCTCCCCCAGCTTTCGCGCCTCAGCGTCAGTGGTGGCCCAGAAGGCCGCCTTCGCCACCGGTGTTCTTCCCGATATCTGCGCATTCCACCGCTACACCGGGAATTCCGCCTTCCCCTACCACACTCGAGCCCGCCGGTATCGGAGGCTCGCCGGGGTTGAGCCCCGGGCTTTTACCTCCGACCTAACGGGCCGCCTACGCGCGCTTTACGCCCAATGACTCCGGCTACCGCTCGCCCCCTCCGTATTACCCCGGCCGCTGGCACCTAGTTGGCC
+
CCCCCGGGGGGGGGGGGGGGGGGGGGGGGGGGGGGGGGGGGGGGGGGGGGGGGGGGGGGFGFGGGGGEFDGGGGGGGGGGGGGGGGGGCFGGGGGGGGGGGGGGGGGGGGGGGGGGGGGGGGGGGGGGDGGGGGGGGGGGGGGFGGGGGFGFA5CDGGGGGGFGDCFGGGE8?F2DGFG5=EC=5C<4<CFDCEGG:CDG9AE9CF>>>D>F:FG>GBGG6C044/3)492(41))48GG8(33*))<FD39;BB::,(,-38:D8)(,,((.2-).+--49((,(-42()((()19*(*2
@M03364:396:000000000-C9LGT:1:1101:13370:10538 2:N:0:10
GGACTACTCGGGTTTCTAATCCTGTTCGCTCCCCCAGCTTTCGCGCCTCAGCGTCAGTTCCGGCCCAGAGGACTGCCTTCGCCATCGGTGTTCTTCCCAATATCTGCGCATTCCACCGCTACACTGGGAATTCCATCCTCCTCTACCGTACTCGAGCCAGCCAGTTCGGGATCCGGCCGGGGGTTGGGCCCTCGGATTGGAGATCCCGCGTGGCCGGCCGCCTGCGCGCGCCTTACGCCCCATGAATCCGGATAACGCCCGCCCCCTACGGATTACCCCGGCTGCTGGCACGGCGTTAGCC
+
CCCCCGGGGGGGGGGGGGGGGGGGGGGGGGGGGGGGGGGGGGGGGGGGGGGGGGGGGGGGGGGGGGGGFGGGGGGGGGGGGGGGGGGGFGGGGGGGGGGGFFGGGGGGGGGGGGGGGGGDGGFGGGGGGGGGGGGFGGGGGGGFGGFCFFFDFACAFGGG6FFGGFFGGGGEFGFGGBCEGGGCEG>9FFEFFGGCCECF+,<(C?F29)4>0D*-99**3C:??*359GF(40,,41CE*27114:AF<7:1<A))((-39C0DE)3:((((,.5A+-(4>3>B0::3(.((-(..)4:7
@M03364:396:000000000-C9LGT:1:1101:25088:10551 2:N:0:10
GGACTACACGGGTATCTAATCCTGTTCGCTCCCCCAGCTTTCGCGCCTCAGCGTCAGTGGTGGCCCAGAAGGCCGCCTTCGCCACCGGTGTTCTTCCCGATATCTGCGCATTCCACCGCTACACCGGGAATTCCGCCTTCCCCTACCACACTCGAGCCCGCCGGTATCGGAGGCTCGCCGGGGTTGAGCCCCGGGCTTTTACCTCCGACCTAACGGGCCGCCTGCCCTCGCTTTACGCCCAATAAATCCGGATACCGCTTGCCCCCTACGTATTACCCCCGCTGCTTGCACGTAGTGCCGC
+
CCCCCGGGGGGGGGGGGGGGGGGGGGGGGGGGGGGGGGGGGGGGGGGGGGGGGGGGGGGGGGGGGGGGFGGGGGGGGGGGGGGGGGGGGGGGGGFGGFGGGGGGGGGGGGGGGGGGGGGGGGGGGGGGGGGGGGGGGGGGGGGFGGG?FFGFGFFFGGGGGGFGGDGGDEGGFGFGGFGGGEGFEG6:FCEDGGGGDGGG?>GAGF3(4DF9?F23C>EE>GB<:*47:3>2:?B6<?GG*8,.*.4:FG)2:BF4>4((38+5DE),:<?)-464A+4(790792.82,<:3485)0))1
@M03364:396:000000000-C9LGT:1:1101:22926:10553 2:N:0:10
GGACTACACGGGTTTCTAATCCTGTTCGCTACCCATGCTTTCGAGCCTCAGCGTCAGTTGCAGACCAGAGAGCCGCCTTCGCCACTGGTGTTCTTCCATATATCTACGCATTCCACCGCTACACATGGAGTTCCACTCTCCTCTTCTGCACTCAAGAATGACAGTTTCCGATGCAGTTCCACGGTTGAGCCGTGGGCTTTCACATCAGACTTATCATTCCGCCTGCGCTCGCTTTACGCCCAATTAATCCGGCTAACGCTCGCCCCCTCCGTATTACCGCGGCTGCTGGCACGTCTTTCGC
+
CCCCCGGGGGGGGGGGGGGGGGGGGGGGGGGGGGGGGGGGGGGGGGGFGGGGGGGGGGGFGGGGGGGGFFGGGGGGGGGGGGGGGGGGCFGGGGGGGGGGGGGGGGGGFGGGGFEFGGGGGGGGFGGGGGGGGGGGF83AFGFFFFF8EFG8ADFF,DFGGF?FGGGFGGGGEGFGGFEEDED:EG@CFFFDD7EEGGGGF<;;:FFFEF>F;=A79<@EEGFF=BBE9C@>DDF391EGG@@F+7)):1/(((,)9890?9:(9?1,(-2224?<>C:91>96(())51(.3.-)0*)19
@M03364:396:000000000-C9LGT:1:1101:13061:10556 2:N:0:10
GGACTACAGGGGTTTCTAATCCTGTTCGCTACCCATGCTTTCGAGCCTCAGCGTCAGTTGCAGACCAGAGAGCCGCCTTCGCCACTGGTGTTCTTCCATATATCTACGCATTCCACCGCTACACATGGAGTTCCACTCTCCTCTTCTGCACTCAAGAAAAACAGTTTCCGATGCAGTTCCTCGGTTAAGCCGAGGGCTTTCACATTAGACTTATTTTTCCGCCTGCGCTCGCTTTACGCCCAATAAATCCGGACAACGCTTGCCACCTACGTATTACCGCGGCTGCTGGCCCGTCGTCAGC
+
CCCCCGGFGGGGGGGGGGGGGGGGGGGGGGGGGGGGGGGGGGGGFGGGGGGGGGGGGGGGGGGGGGGGGGGGGGGGGGGGGGGGGGGGFGGGGFGGGGGGGGGGGGGGGGGGFGFGGGGGGGGGGGGGFGGGGGGGGGGGGGGFGGGG9EGFGFFFFC=EGGFGGFGGGGEGFGFGGFGGGFDGGGGEFG@>DGGGGGGGGFGFCF8/8CE:C:<*BCFF94>@=F=?@GBFFFFFFFGGGD2@FE9ECGG;0;1?FFFFF:>3*<F::B0,26?29C8;9BB6><,)(2(89>()8),9D
@M03364:396:000000000-C9LGT:1:1101:21795:10560 2:N:0:10
GGACTACAAGGGTTTCTAATCCTGTTTGCTCCCCACGCTTTCGCACCTCAGTGTCAGTATCAGTCCAGGTGGTCGCCTTCGCCACTGGTGTTCCTTCCTATATCTACGCATTTCACCGCTACACAGGAAATTCCACCACCCTCTACCATACTCTAGCTTGCCAGTTTTGGATGCAGTTCCCAGGTTGAGCCCGGGGATTTCACATTCAACTTAACAAACCACCTACGCGCGCTTTACGCCCAGTAATTCCGATTAACGCTTGCACCCTCTGTATTACCGCGGCGGTCGGCACGGGTGCGC
+
CCCCCGGGGGGGGGGGGGGGGGGGGGGGGGGGGGGGGGGGGGGGGGGGGGGGGGGGGFGGGGGGGGGGGGGGGGGGGGGGGGGGGGGGFFGGGGGGGGGGGGGGGGGGGGGGGGGGGGGGGGGGGGGFGGGGGGGGGFGGGGGFGGGFGFGFGFGFFGGGGGFGAEFGGGGGFGEGGFGGGGGFGGBDFGGGDGGG7EGGGFGFGFFFFGFGECGEGFGGFGFF@D@BFGBFFFFFF;EGGFFEFEFFFG;7?<(<F?BFF?C2DFGF0(4<)6<26E26(7;BB(((-2(4(-48))()
@M03364:396:000000000-C9LGT:1:1101:23019:10567 2:N:0:10
GGACTACCGGGGTTTCTAATCCCATTCGCTCCCCTAGCTTTCGTCTCTCAGTGTCAGTGTCGGCCCAGCAGAGTGCTTTCGCCGTTGGTGTTCTTTCCGATCTCAATGCATTTCACCGCTCCACCGGAAATTCCCTCTGCCCCTACCGTACTCCAGCTTGGTAGTTTCCACCGCCTGTCCAGGGTTGAGCCCTGGGATTTGACGGCGGACTTGAAAAGCCACCTACCGACGCTTTACGCCCACTCATTCCGGATAACGCTTGCATCCTCTGTCTTACCGCGGCTGCTGGCACAGGCTTCGC
+
CCCCCGGGGGGGGGGGGGGGGGG8FGFGGGGGGGGGGGGGGGGGCFGGGGGGGGGGGGGGGGGGGGGGGGGFFGFFFGGGGGGGCFGG:FFGGGGGGGGGGGGGGGGGGGGGGFGGGGGCEGFGGGG@FFGGGGG<DFGGGGG?GGGGGFGDG)DDFGGGCFFGGGGGGGGFDGFGGFGGFGG7>DFEFFFGCCFGGGGF77EDGE>0(22<<*5):;F=@G?F@:3)3D>;:1?24?GGG?(1)45<FFF>FB?)0143((2)222,..46)-6)6+409742(-)4>B??,4()70(9*
@M03364:396:000000000-C9LGT:1:1101:18735:10567 2:N:0:10
GACTACTAGGGTATCTAATCCTGGTTGCTCCCCACGCTTTCGTGCCTGAGCGTCAGTTATGGTCCAGAAAGCCGCCTTCGCTACTGGTCTTCCTTTGAATCTCTACGCATTTCACCGCTACCCTCAAAGTTCTACTTTCCTCTCCCACACTCTAGCCTAGCCGTTTCAAAAGCAGCTCCGCAGTTGGGCCTCGGACTTTCCCCTCTGACTTGACTGGCCGCCTGCCCCGCCTTTCCCCCCCGTACATCCGTATACCCGCTGCCCCCCTCCGACTTCCCCCGCCTGCTGCCCCGTGTTTGGC
+
CCC@,C,C@FGE,CFEFGCEF<F,CFCGAAFFG-CFFCFGEEF8CF<F6E8CFC:C;E@<@FF<F<FCFCF<F@FG:F<,@,,@,CF?9@FEF,EE9,F?<?@@DEC@CCEGD<;F,@+=E,A,DF,CACE;5A=5@CDF;B,3@F,8+:4:,;6=FC,=,39=CDF,@FDF*,3==DG8+@83E7,1*@+;7E:**@F,,3,:CC*/>+A7**,1;58*-26((,/)(::1;A))//CG@9?()44<F<*1(5).66(3(,*,98)((,-((-().8,-7(-(,3::2(((--(0))(12
@M03364:396:000000000-C9LGT:1:1101:29044:10575 2:N:0:10
GGACTACTGGGGTTTCTAATCCTATTTGCTCCCCACGCTTTCGTGCCTCAGCGTCAGTAACAGGCCAGGCGGCCGCCTTCGCCACTGGTGTTCTTCCATATATCTACGCATTTTACCGCTACACATGGAGTTCCACCGCCCTCTCCTGTCCTCTAGCCTGCCAGTTTCCAAAGCCTGTACCGGTTGAGCCGGTACCTTTCACTTCAGACTTAACCGGCCGCCTACGCACCCTTTACGCCCAATCATTCCGGATAACGCTCGCCACCCACGTATTACCCCGGCTGCTGGCACGTAGTTCGCC
+
CCCCCGGGGGGGGGGGGGGGGGG9FGGGGGGGGGGGGGGGGGGGGGGGGGGGGGGGGGGGGGGGGGGGGGGGGGGGGGGGGGGGGGGGGGGGGGGGGGGGGGFGGGGGGGGGGGGGGDGGDFGGGGFGFGGGGGGGEBDGGGGFGGGGGFGEGEFFFGGGFF??@DFGGGGGFGFGGFGGGGD@EE,:AF8CGGGGGGGGFC@CGFA*6?5B6FC(::EC>GFF@*4249?6:::<:?EGC(88?6>FFG)4?F)3)74299E1CF*18>-(.8)-6+4-4;796)),1,5141(09*(/1
@M03364:396:000000000-C9LGT:1:1101:7317:10597 2:N:0:10
GGACTACTCGGGTATCTAATCCTGTTCGCTCCCCACGCTTTCGCTCCTCAGCGTCAGTAACGGCCCAGAGACCTGCCTTCGCCATTGGTGTTCTTCCCGATATCTACACATTCCACCGTTACACCGGGAATTCCAGTCTCCCCTACCGCACTCAAGCCCGCCCGTACCCGGCGCGGATCCACCGTTAAGCGATGGACTTTCACACCGGACGCGACGAACCGCCTACGAGCCCTTTACGCCCAATAAATCCGGATAACGCTTTCACCCTACGTATTGCCGCGGCTGCTGGCACGTATTCAGC
+
CCCCCGGFGGECGGGGGG<FEGGGEFGGGFGGGGGGEGGGGGGGGGGGGGGGGGDF@FFGFGGGGGGGGGGGFGGDGGGGGGGEEFFGCFG@FGGGFGGGGGGGFGGGGGGGGCFFGGGGGGGGGGGGGGGGGGFF=FGFGGGFGGGGGBGAFDCFGGGGGGEDCEGGGC>E?G=8?)=?9EC4;8<:@FCC*=EFFFECECE5*:80(/4EB):7528E>GB0003)(97:?07).,;EE001).-)9FG9(:0<?69?-(0.:CF0(.,.)).).2(3,7134<:F010414(000):>
@M03364:396:000000000-C9LGT:1:1101:3258:10610 2:N:0:10
GGACTACAGGGGTTTCTAATCCTGTTCGCTCCCCCAGCTTTCGCGCCTCAGCGTCAGTGGTGGCCCAGAAGGCCGCCTTCGCCACCGGTGTTCTTCCCGATATCTGCGCATTCCACCGCTACACCGGGAATTCCGCCTTCCCCTACCACACTCGAGCCCGCCGGTATCGGAGGCTCGCCGGGGTTGAGCCCCGGGCTTCTACCTCCGACCTAACGGGCCGCCTACGCGCGCTTTACGCCCAATTAATCCGGATAACGCTTGCCCCCCACGTATTTCCCCCGCTGCTGGCCCGTAGTTGGCC
+
CCCCCGGGGGGG@FGGFGG<;CFGGGGGGGGGGGG@FGFGGGGG@@+F7<CEEGGGGFFGGGG?FGFFFFGGFFGDGEGCG@:C:FFGF@B:FE,FGDGGEGEGFFG>FEGGG9EFFCEGGGGGGGGGGGGGGGGCEFDGGGGFGGG6EAEDG=79FEGGGGFGGGFFCEEEFGFGGFGGCEDFEG:3@CFDG=EGD8E9<6A3CF>(-91E)<C,97CG6D:(,*4)49990<AAFFGG5(.)/.-6431(-(4874-4:1<8FE)366-4).)-.+4((431(4.,(,(,-(,.9*(2>
@M03364:396:000000000-C9LGT:1:1101:24707:10628 2:N:0:10
GGACTACTCGGGTATCTAATCCTGTTCGCTCCCCACGCTTTCGCTCCTCAGCGTCAGTAACGGCCCAGAGACCTGCCTTCGCCATTGGTGTTCTTCCCGATATCTACACATTCCACCGTTACACCGGGAATTCCAGTCTCCCCTACCGCACTCCAGCCCGCCCGTACCCGGCGCAGATCCACCGTTAGGCGATGGACTTTCACACCGGCCGCGCCGAACCGCCTACGAGCCCTTTACGCCCAATAAATCCGGATCACGCTCGCCCCCTCCGTATTCCCGCGGCTGCTGGCCCGTAGTTCGC
+
CCCCCGGGGGGGGGGGGGGGGGGGGGGGGGGGGGGGGGGGGGGGGGGGGGGGGGGGGGGGGGGGGGGGFGGGGGGGGGGGGGGGGGGGGGGGGGGGGGGGGGGGGGGGGGGGGGGGGGGGGGGGGGGGGGGGGGG9FG=FGGGFGFGGGFGFGFGFDGGGGGDDGGGGGGGGEGFDEFGG6CG@FG<6?B8CDEG:CEFGGFG3FFFF0C6C(.:4>(:C(17:181)4>9827?FF?GGGB<0/4.4B<561-42?30(4(:(78>6(-(44.5)6<?>B9,(-24):?(492,)0*)9)
@M03364:396:000000000-C9LGT:1:1101:20687:10639 2:N:0:10
GGACTACCAGGGTTTCTAATCCTGTTCGCTCCCCCAGCTTTCGCGCCTCAGCGTCAGTGGTGGCCCAGAAGGCCGCCTTCGCCACCGGTGTTCTTCCCGATATCTGCGCATTCCACCGCTACACCGGGAATTCCGCCTTCCCCTACCACACTCGAGCCCGCCGGTATCGGAGGCTCGCCGGGGTTGAGCCCCGGGCTTTTACCTCCGACCTAACCGGCCGCCTACGCGCGCTTTACACCCAATCAATCCGCATAACGCCCGGCCCTTCCGTATTACCCGCGCTGCTGGGCCGGAATGTGGC
+
CCCCCGGGGGGGGGGGGGGGGGGGGGGGGGGGGGGGGGGGGGGGGGGGGGGGGGGGGGDDFGGFGGGGGGGGGGGGGGGGGGGGGGGGFGGGGGGGGGGGGGGGGGGGGGGGGGGGGGGGGGGGGGGGGGGGGGGGGFGGGGGFGGG?FFGFGFDFGGGGGGDDG@FGGDGGFG9CCBGGECD<8C32?FGGGGGECFFG+8FAFF@0(90<)>*4CFGGBDB28*459/4(4(64A3FGC:B(626<FG*(,(-5:9>(-4*79:*444:2(..6<0(,-((4,2).(4299693)*)*1
@M03364:396:000000000-C9LGT:1:1101:21545:10665 2:N:0:10
GGACTACCAGGGTATCTAATCCTGTTTGCTCCCCACGCTTTCGAGCCTCAGTGTCAGTTACAGTCCAGAAAGGCGCCTTCGCCACTGGTATTCTTCCTAATCTCTACGCATTTCACCGCTACACTAGGAATTCTCCTTTCCTCTCCTGCACTCTAGATATCCAGTTTGGAATGCAGCACCCAGGTTAAGCCCGGGTATTTCACATCCCACTTAAATATCCACCTACGCTCCCTTTACGCCCAGTAAATCCGGACAACGCTTGCCACCTACGTATTACCGCGGCTGCTGGCACGTATTTCGC
+
CCCCCGGGGGGGGGGGGGGGGGGGGGGGGGGGGGGGGGGGGGGGGGGGGGGGGGGGGFGGGGGGGGGGGGGGGGGGGGGGGGGGGGGGGGGGGGGGGGGGGGGGGGGGGGGGGGGGGGGGGGGGGCGGGGGGGGGGGGGGGGGFGGGGGFGFGDFFEFGFGGFFGGFGGGGGDDEGGFGGGGFAFGFDFGGGGGGEGGGGGFGFGFFBFGFCE8,;=@EE=FFFFF@>>GFFFF=4C@GGGFDFAC58B;C97>;DFFFD0(86:CD@;;0(.:7):<46>>FBF?F>?F186:(*0*)2*
@M03364:396:000000000-C9LGT:1:1101:5781:10666 2:N:0:10
[truncated: 48,731,604 more chars]
