# Supplementary material for: Characterization of the bacterial microbiota composition and evolution at different intestinal tract in wild pigs (Sus scrofa ussuricus)
Source: PeerJ. 2020 May 26;8:e9124. doi: 10.7717/peerj.9124 (PMC7258971; doi:10.7717/peerj.9124)
Supplement: Supplemental Information 7 [file peerj-08-9124-s016.gz › D19AH649-Y6JE2_R1.fq]

@M03364:396:000000000-C9LGT:1:1101:13106:1215 1:N:0:10
ACTCCTACGGGAGGCAGCAGTGGGGAATATTGCACAATGGGCGCAAGCCTGATGCAGCGACGCCGCGTGCGGGATGGAGGCCTTCGGGTTGTAAACCGCTTTTGTTCAAGGGCAAGGCACGGTTTCGGCCGTGTTGAGTGGATTGTTCGAATAAGCACCGGCTAACTACGTGCCAGCAGCCGCGGTAATACGTAGGGTGCAAGCGTTATCCGGATTTATTGGGCGTAAAGGGCTCGTAGGCGGTTCGTCGCGTCCGGTGTGAAAGTCCATCGCTTAACGGTGGATCCGCGCCGG
+
GGGGGGGGGGGGGGGGGGGGGGGGGGGGGGGGGGGGGGGGGGGGGGGGGGGGGGGGGGGGGGGGGGGGGGGGGGGGGGGGGGGGGGGGGGGGGGGGGGGGGGGGGGGFGGGGGGFGGFGGGCF7@FGG8@@55,<<FF;FG@CEGGG@FGFFFGGGGFGGGGGGGGGGG<BFGGGGGGGGGGGGG:EECECGFCGGGGGGGGFGGGGGGGGGGE5CCGGGGGGGGGGGGGGGGGGGGGGGGGGDGGGGGGGGGGGGGGG7E7CFGGGFGGGGGGGGGGGGFFGGFGGFGEFGDG
@M03364:396:000000000-C9LGT:1:1101:18733:1249 1:N:0:10
ACTCCTACGGGAGGCAGCAGTGGGGAATATTGCACAATGGGGGAAACCCTGATGCAGCAACGCCGCGTGAGTGATGACGGCCTTCGGGTTGTAAAGCTCTGTCTTCACGGACGATACTGACCGTCCCTTCGTCCCCAGCCCCCGCTCACTACGTGCCAGCAGCCGCGGTAATACGTAGGTGGCGAGCGTTGTCCGGATTTACTGGGCGTAAAGGGAGCGTAGGCGGACTTTTAAGTGAGATGTGAAATACCCGGGCTCAACTTGGGTGCTGCATTTCAAACTGGAAGTCTAG
+
GFGGGGGGCGDEGBGEEGGGG9EGGGGCFGGGGGGGGAAFFG@FECEGGGEFGGGCEFE8ECGG:FGCCF7FEGGGGGGGGCFGGGGC=BCFG,@EFGG?AFFAFDF,F7=FEB++@FA983@++@FF,:>:+++:@+,@+>3@:*3*3FEF88,@D9FFFC@::FG<B7*77?@?FF7<FGG1<BFGE**1<AEECCEFGG+<CGFEC*CEE7;88>>EDE>FGGE8::C++2:@+<<CCCC7+3A20<:A:EC*1A??E+CGG42/>FGGCGFFCC?F=FCGF*9);@F>
@M03364:396:000000000-C9LGT:1:1101:21704:1278 1:N:0:10
ACTCCTACGGGAGGCAGCAGTAGGGAATTTTCGTCAATGGGCGCAAGCCTGAACGAGCAATGCCGCGTGAACGAGGAAGGTCTTCGGATCGTAAAGTTCTGTTGAGAGGGAAAAAGGAACACCCGAGGTAATGCTGGTGAAGTGATATTACCTTTCGAGGAAGTCACGGCTAACTACGTGCCAGCAGCCGCGGTAATACGTAGGTGGCGAGCGTTATCCGGAATGATTGGGCGTAAAGGGTGCGTAGGCGGCCTGTTAAGTCTGAAGTGAAAGGTACCGGCTCAACCGGTAC
+
GGGGGGGGGGGGGGGGGGGGGGGGGGGGGGGGGGGGGGGGGGGGGGGGGGGGGGGGGGGGGGGGGGGGGGGGGGGGGGGGGGGGGGGGGGGGGGGGGGGGGFGGGGGGGGGGGGGGGGGGFGG++8CE+:93<,@>@DFGF9FEFGFCFGFFFGGGGGGGGGGGGGGGGGGGGGGGFGGGGGGGGGGGGGGGGEGGGGGGGGGGGFGGGEGGGGGGFFGGE;ECGGEFGGGGGEGGGGGGGGGGGGGGDEGGEGGGGGGGGEFGGGGFGGGGGGGGGFEGFFGGGGGFGFFD
@M03364:396:000000000-C9LGT:1:1101:11169:1319 1:N:0:10
ACTCCTACGGGAGGCAGCAGTGGGGAATATTGCACAATGGGCGCAAGCCTGATGCAGCGACGCCGCGTGCGGGATGGAGGCCTTCGGGTTGTAAACCACTTTTGTAGAGAACGAAAAGACACCAGCGACCAAATGGTGTTGCTGACGGTACTCTAAGAATAAGCACCGGCTAACTACGTGCCAGCAGCCGCGGTAATACGTAGGGTGCGAGCGTTAATCGGAATTACTGGGCGTAAAGGGTGCGCAGGCGGTTGAGTAAGACAGATGTGAAATCCCCGAGCTTAACTCGGGAAT
+
GGGGGGGGGGGGGGGDFGG8FGGFGGGGGGFGGGGGGGGGDEFGGGGGGGGGGGGGGGGGGDGGGG>FGGGDDGGGGGFGGGF8FGGGGGGGGFGGFGGFFGG,D5FFFFGGGG>FEGFC<DF=,BCC3+8:@F,@7ED*@FFC,DC7FG*?,FGGFGGGGGGGCFGGGDEEFGGFFG@FGGGGGE:F<FFGGGGGGGGGGGCEGG>>C;CDE88?8:CCGGEFFF7CC6CEGGC?F?ECGGGGGGCEGGGGEE<6?ECGFGGGGGGFGGFFFFFGGDGGF@CCDCFFDF>3C*
@M03364:396:000000000-C9LGT:1:1101:11666:1329 1:N:0:10
ACTCCTACGGGAGGCAGCAGTAGGGAATCTTCCACAATGGACGCAAGTCTGATGGAGCAACGCCGCGTGAGTGAAGAAGGTTTTCGGATCGTAAAGCTCTGTTGTTGGTGAAGAAGGATAGAGGTAGTAACTGGCCTTTATTTGACGGTAATCAACCAGAAAGTCACGGCTAACTACGTGCCAGCAGCCGCGGTAATACGTAGGTGGCAAGCGTTGTCCGGATTTATTGGGCGTAAAGCGAGCGCAGGCGGAAAAATAAGTCTAATGTGAAAGCCCTCGGCTTAACCGAGGAAC
+
GGGGGGGGGGGGGGGGGGGGGGGGGGGGGGGGGGGGGGGGGGGGGGGGGGGGGGGGGGGGGGGGGGGGGGGGGGGGGGGGGGGGGGGGGGGGGGGGGGGGGGGGGFGGGGGGGDFGGCFGG-C,:CFF<5C<,,BAFFGGGFGFCFEFGGGGFFGGGGGGG@FGGGGGGGGGGGGGGGGGGGGGGGGGGGGGGFGGGGGGGGGGGGGGGGGGGEGGEGGGGGCEGGGGBEGGDGGGGGGGGGGGGGGGGGG=8CCFFGGGFGGGGGGGGGGF7EGGGGEDBFEGGGGFGFFGGF
@M03364:396:000000000-C9LGT:1:1101:16078:1343 1:N:0:10
ACTCCTACGGGAGGCAGCAGTAAGGAATCTTGCACAATGGGGGAAACCCTGATGCAGCAACGCCGCGTGAACGATGAAGGCCTTCGGGTTGTAAAGTTCAAAACCTAGGGAAGAAGAAAGTGACGGTACATAGGGTTAAGCCCCGGCTAACTACGTGCCAGCAGCCGCGGTAATACGTAGGGGGCAAGCGTTATCCGGAATTATTGGGCGTAAAGAGTTCGTAGGTGGTTATCTAAGCGCAAGGTTTAATCTTGGGGCTCAACCTCATTTTGCCTTGCGAACTGGACTACTTGG
+
GGGGGGGGGGGGGGGGGGGGGGGGGGGGGGGGGGGGGGGGGGGGGGGGGGGGGGGGGGGGGGGGGGGGGGGGGGGGGGGGGGGGGGGGGGGGGGGGGGGGGGGGGGGCGGGGGGGG8FFFG?FA8@FGB,:,:F=DDFFFGGGGGCGEGGGGFGGGGGGGGGGGGGGGG<E>FFGGGGGGGGGGGGGGGGGGFFGGGGCFGFGGGGGGGGGGGGGGGGGGGGGGGFFFEGCGGGGGGGGGGGGGGGGGGGGGGGGGGGGGG?FGGGGGGGGGGGGGGGGGDEGGGGGFGFF7>*
@M03364:396:000000000-C9LGT:1:1101:22653:1362 1:N:0:10
ACTCCTACGGGAGGCAGCAGTAGGGAATTTTCGTCAATGGGCGCAAGCCTGAACGAGCAATGCCGCGTGAGTGAGGAAGGTCTTCGGACTGTAAAGCTCTGTTGCCGGGGAAAAAGGGGAGCTCGAGGACATGGCATTTCATGGATGGTACCCGGCCAGAAAGCCACGGATAACTACGTGCCAGCAGCCGCGGTAATACGTAGGTGGCGAGCGTTATCCGGAATGATTGGGCGTAAAGGGTGCGCAGGCGGTCTGTTAAGTCTGAAGGCAAAGGGATGAGCTCAACTCATTTAT
+
FGGGGFEGGGDGGGGGGGGGGGGGGGGGGGGGGGGGGGGGGCFFEGGGGGGGGGGGGGGGGGGGGGGGGGFCFFGGGCFGGGGGGGGEFGGFGGGGGGGGGGGFF,@FCFGGFGGG==F+++B,+8>C8+@3,,,:7@3,3,,,,@3+@F3B,*><@B:,@:FC,>FG751CFFGGCGFGCFF,CFGFAFDE@@FEGEGDFFCGFCF8E>EGGGEE*<:?EE8CCF@:FGGCECCCGGGCCG=E**CEEGGEEGGGGF+A:+:CC7FGFGGGGFDCFDCG?*<F=F*?GF4**:
@M03364:396:000000000-C9LGT:1:1101:22694:1363 1:N:0:10
ACTCCTACGGGAGGCAGCAGTGGGGAATCTTGCGCAATGGGGGCAACCCTGACGCAGCGACGCCGCGTGCGGGACGAAGGCCTTCGGGTCGTAAACCGCTTTCAGCAGGGACGAGGCCGCGAGGTGACGCTCTCTGCAGAAGAAGCCCCGGCTAAATACGTGCCAGCAGCCGCGGTAATACGTATGGGGCGAGCGTTATCCGGATTCATTGGGCGTAAAGCGCGCGTAGGCGGCCCGTTAGGTCGGAGGTAAAAGCCCGGGGCTCAACCCCGGCGAGCCTCCGATACCGGCGGG
+
GGGGGGGGGGGGGGGGGGGGGGGGGGGGGGGGGGGGGGGGGGGGGGGGGGGGGGGGGGGGGGGGGGGGGGGGGGGGGGGGGGGGGGGGGGGGGGGGGGGGGGGGGGFFGGGGFGGGE7FGE*C<*=@F+*4+*8<:FGGGGC,?,2:CCFEGGGFCEGGG:EGGGGGFG6@EGGGGGGGGGGF69ACGGGGDG5CEGEGGFGEE5CGGGGGGGGGGG5EGGGGGGGEEGGGGGGGGG/:CEGFFCG::EECFGGGGGGGGDGGGG6EFGGGD3C539C57>FGDGGGFGFFGGG
@M03364:396:000000000-C9LGT:1:1101:19226:1394 1:N:0:10
ACTCCTACGGGAGGCAGCAGTGGGGAATATTGCACAATGGGCGCAAGCCTGATGCAGCGACGCCGCGTGCGGGATGGAGGCCTTCGGGTTGTAAACCGCTTTTGTTCAAGGGCAAGGCACGGTTTCGGCCGTGTTGAGTGGATTGTTCGAATAAGCACCGGCTAACTACGTGCCAGCAGCCGCGGTAATACGTAGGGTGCAAGCGTTGTCCGGATTTATTGGGCGTAAAGCGAGCGCAGGCGGAAAAATAAGTCTAATGTGAAAGCCCTCGGCTTAACCGAGGAACTGCATCGG
+
GGGGGGGGGGGGGGGGGGGGGGGGGGGGGGGGGGGGGGGGGGGGGGGGGGGGGGGGGGGGGGGGGGGGGGGGGGFFGGGGGGGGGGGGGGGGGGGGGGGCFFGGG8FFGGGCFGGC77FGD=FC+@@F+8@333,,@DFGGCG9FF9FGCGGGGGGGGGDGGGGGGGGGCFFFGGGGGFGFGGGGGGGGGGFFGGGGGGGGGGGGGGGGGGGG*CECFEGGFGGGGGGGGFGEEECEEGGGGGGDEGFGGGD9?CC>@CFFFGFGDCGDGDDDGGGGGGGFFGGGGGFGFFGGG
@M03364:396:000000000-C9LGT:1:1101:8223:1424 1:N:0:10
ACTCCTACGGGAGGCAGCAGTGGGGAATATTGCACAATGGGCGCAAGCCTGATGCAGCGACGCCGCGTGCGGGATGGAGGCCTTCGGGTTGTAAACCGCTTTTGTTCAAGGGCAAGGCACGTTTTCGGCCGGGTTAAGTGGATTGTGCGAATCAGCACCGGCTAACTACTTGCCAGCAGCCGCGGTAATACGTAGGGTGCAAGCGTTATCCGGATTTATTGGGCGTAAAGCGAGCGCAGGCGGTTGCTTAGGTCTGATGTGAAAGCCTTCGGCTTAACCGAAGAAGTGCATCGG
+
GGGGGGGGGGGGGGGGGGGGGGGGGGGGGGGGGFGGFEEFGGGGGGGGGGGGGGGGGGGGGGGGGGGGGGGGGGFGFFGGGGGGGGGGGGGGGGGGGDGGGGG9C8F,<D8CBFFGFFFG+3:<8@FG+3@**@>+,@3@C8,3>,,7:C7F<FFEGFFEEGGGGF:<F,2,?FFCFGGGGGGGGGEE7CEFFFFCEGGGGGGFGEGGCCCEGC8CFDEFG+;CEG8;*<9EC*?C5EGGGGGG5C*A9@FFGGGGGGGGGGGFCDFGGGF*9EG*:CCGFF5CC7FFGFF7*7
@M03364:396:000000000-C9LGT:1:1101:15328:1451 1:N:0:10
ACTCCTACGGGAGGCAGCAGTGGGGAATATTGCACAATGGGCGCAAGCCTGATGCAGCGACGCCGCGTGCGGGATGGAGGCCTTCGGGTTGTAAACCGCTTTTGTTCAAGGGCAAGGCGGGTCTTCGGGTCCGTTAAGTGGATTGTTCGAATAAGCACCGGCTAACTACTTGCCAGCAGCCGCGGTAATACGTAGGGTGCAAGCGTTATCCGGATTTATTGGGCGTAAAGGGCTCGTAGGCGGTTCGTCGCGTCCGGTGTGAAAGTCCATCGCTTAACGGTGGATCCGCGCCGG
+
GGGGGGGGGFGGGGGGGGGGGGGGGGGGGGGGGGGGGGGGGGGGGGGGGGGGGGGGGGGGGGGGGGGGEGGGGGGGGGGGGGGGGGGGGGGGGGGGGGGFGGGFGDGFGGGGGGFC3D@F*5@8>EEG*,58*33+*@@CC,,@FFC?FGGG7FFGGGGEGGGGGFGGG89FFGGGGGGGGGGGGGGGGGGGGCFGGGGGGGGGGGGGGGGGGGG5CCFGGGGF8:5CFGGGGFGGDGGGFGG=EGGGCEGGGGGGG8=5CAFGGFFDGGGGGFCCGGG:>FGGGFGFGFDDCG
@M03364:396:000000000-C9LGT:1:1101:13939:1490 1:N:0:10
ACTCCTACGGGAGGCAGCAGTGGGGAATATTGCACAATGGGCGAAAGCCTGATGCAGCAACGCCGCGTGAGCGATGAAGGCCTTCGGGTCGTAAAGCTCTGTCCTCAAGGAAGATAATGACGGTACTTGCGGAGGAAGCCCCGGCTAACTACGTGCCAGCAGCCGCGGTAATACGTAGGGGGCTAGCGTTATCCGGAATTACTGGGCGTAAAGGGTGCGTAGGTGGTTTCTTAAGTCAGAGGTGAAAGGCTACGGCTCAACCGTAGTAAGCCTTTGAAACTGGGAAACTTGAGT
+
GGGGGGGGGGGGGGGGGGGGGGGGGGGGGGGGGGGGGGGGGGGGGGGGGGGGGGGGGGGGGGGGGGGGGGGGGGGGGGGGGGGGGGGGGGGGGGGGGGGGGGGGGGGDGGGGGGGGCFGEF7>+:BFG,,838=F+@FGFGGGGGD<FFFGGFGGGGGGGGGGGGGGGG:CFFGGGGGGGGGGGGGGGFEGGGGGGGDGGGGGGGGGGGGGGGGGGGGGGGGGGGGGGGGGGCGGGGGGGGGGGGGGGGGGGGGDGDGGGGGDEGGGGGGGGGGGGGGGGFFGGDGGFFFFFGC
@M03364:396:000000000-C9LGT:1:1101:17777:1490 1:N:0:10
ACTCCTACGGGAGGCAGCAGTAGGGAATCTTCCACAATGGACGCAAGTCTGATGGAGCAACGCCGCGTGAGTGAAGAAGGTTTTCGGATCGTAAAGCTCTGTTGTTGGTGAAGAAGGATAGAGGTAGTAACTGGCCTTTATTTGACGGTAATCAACCAGAAAGTCACGGCTAACTACGTGCCAGCAGCCGCGGTAATACGTAGGTGGCAAGCGTTGTCCGGATTTATTGGGCGTAAAGCGAGCGCAGGCGGAAAAATAAGTCTAATGTGAAAGCCCTCGGCTTAACCGAGGAAC
+
GGGGGGGGGGGGGGGGGGGGGGGGGGGGGGGGGGGGGGGGGGGGGGGGGGGGGGGGGGGGGGGGGGGGGGGGGGGGGGGGFGGGGGGGGGGGGGGGGGGCFFGGGCFACFGFGG,BFFGEB-::8CFGEEF,5,B<=FGGGGGFBFGGGGGG9FFGGGGGGGGGGGGGGDEGGGGGGGGGGGGGGGGGGGGGGFGGGGGGGGGGCFGGGGGGGGGGGGGGGGCGGGGGFGGFGGGGGGGGGGGGGGGGGGG=?EGGGGGGGFFGGGGGGGGGGGGGGGGGFFGGGGGFGFF<FF
@M03364:396:000000000-C9LGT:1:1101:21434:1537 1:N:0:10
ACTCCTACGGGAGGCAGCAGTGGGGAATATTGCACAATGGGGGAAACCCTGATGCAGCAACGCCGCGTGAGTGATGACGGCCTTCGGGTTGTAAAGCTCTGTCTTCAGGGACGAAAATGACGGTACCTTAGAGGGAAGCCACGGCTAACTACATGCCAGCAGCCGCGGTAATACGTAGGTGGCGAGCGTTGTCCGGATTTACTGGGCGTAAAGGGAGCGTAGGCGGACTTTTAAGTGAGATGTGAAATACCCGGGCTCAACTTGGGTGCTGCATTTCAAACTGGAAGTCTAG
+
GGGGGGGGGGGGGGGGGGGGGGGGGGGGGGGGGGGGGGGGGGGGGGGGGGGGGGGGGGGGGGGGGGGGGGGGGGGGGGGGGGGGGGGGGGGGGGGGGGGGGGGBEEGGGGGFGG+8@AF<B-@>BFEE,,C,3,+B<F,>FGEGGECFGFGG,@FGGDGGFFGGGGGGE**7@FGG?AFCFGGG@CGGF7@EGGGGGGGGGGGGGGGGGGGGGGGGGGCGDGDGGC*C5CCGG6@FGGGGGGGG:FGFFGGGGDGGCGF<C<CFFGGGGGGGGGGGGC?FF?FGGGGFGF?>
@M03364:396:000000000-C9LGT:1:1101:9074:1558 1:N:0:10
ACTCCTACGGGAGGCAGCAGTAGGGAATCTTCCACAATGGACGAAAGTCTGACGGAGCAACGCCGCGTGAACGATGACGGCCTTCGGGTTGTAAAGTTCTGTTATACGGGACGAATGGTACGACTGTCATTTCCCGTCGTAAGTGACGGTACCGTAAGAGAAAGCCACGTCTAACTACGTGCCAGCAGCCGCGGTAATACGTAGGTGGCAAGCGTTGTCCGGAATTATTGGGCGTAAAGGGCGCGCAGGCGGCGTCGTAAGTCGGTCTTAAAAGTGCGGGGCTTAACCCCGGGG
+
GGGGGGGGGGGGGGGGGGGGGGGGGGGGGGGGGGGGGGGGGGGGGGGGGGGGGGGGGGGGGGGGGGGGGGGGGGGGGGGGGGGGGGGGGGGGGGGGGGGGGGGGGDGDGGGGG7@,A<FGG-C>+@F<38@,,,::FFG@<FE@<9FFGGEEFFGGGGGGGGGGGGGGE1>FFGGGGGGGGGGGGGGGGGGGGDGGGGGFGFGGGGGGGGGGGGGGGGGGGGE=EGFGFGFFGGGGGGGGGGGGD5CCCEGGGGEGG?E6EGFEGGGCFFCGCC9CFCEDDBGFGGGFGBE)))
@M03364:396:000000000-C9LGT:1:1101:19759:1561 1:N:0:10
ACTCCTACGGGAGGCAGCAGTGGGGAATATTGCACAATGGGCGCAAGCCTGATGCAGCGACGCCGCGTGCGGGATGGAGGCCTTCGGGTTGTAAACCGCTTTTGTTCAAGGGCAAGCCACGGTTACGGCCGCTTTAGGTGGATTGTTCGAATAAGCACCGGCTAACTACGCGCCAGCAGCCGCGGTAATACGTAGGGTGCAAGCGTTATCCGGATTTATTGGGCGTAAAGGGCTCGTAGGCGGTTCGTCGCGTCCGGGGTGAAAGTCCATCGCTTAACGGTGGATCCGCGCCGG
+
GGGGGGGGGGGGGGGGGGGGGGGGGGGGGGGGGFGGGGGGGGGGGGGGGGGGGGGGGGGGGGGGGGGGGCGGGGGGFGFGGGGGGGGGGGGGGGGGGGGGGGGGF>F,CF8>CEFF<+B<6+@:CFGF+8@7***,338@8<,@,,3<>>,3DF,><,<F:FE*,,7,C**4*<:BGGGGGG8EGE5EGGC:<,;?88C86EGGGGGGGGCGGC5?E+CC?FC**/1/AFGGGGG5CEFGGDG:C=C58/*//>EC78>:E*7<?CGG7>+9CC5/::CD5>ECFD<F35>)1)
@M03364:396:000000000-C9LGT:1:1101:19283:1566 1:N:0:10
ACTCCTACGGGAGGCAGCAGTGGGGAATATTGCACAATGGGCGCAAGCCTGATGCAGCGACGCCGCGTGCGGGATGGAGGCCTTCGGGTTGTAAACCGCTTTTGTTCAAGGGCAAGGCACGGTTTCGGATGTGTTGAGTGGATTGTTCGAATAAGCACCGGCTAACTACGTGCCAGCAGCCGCGGTAATACGTAGGGTGCAAGCGTTATCCGGATTTATTGGGCGTAAAGGGCTCGTAGGCGGTTCGTCGCGTCCGGTGTGAAAGTCCATCGCTTAACGGTGGATCCGCGCCGG
+
GGGGGGGGGGGGGGGGGGGGGGGGGGGGGGGGGGGGGGGGGGGGGGGGGGGGGGGGGGGEGGGGGGGGGGGGGGGGGGGGGGGGGGGGGGGGGGGGGGGGGGGGGGGGGGGGGGGGGGGGG7F>+:CF++8:<8@FGG=FFCGGGFABFGFGFGGGFGGGGGGGGGGGG:EFGGGGGGGGGGGGGGGGG:FGGGGGGFGGGGGGGGGGGGGGGGGGGGGGGGGGGEGGGGGGGGGG8EGGGGGGGDGGGGGGGGGGG8EEGFCGGGGGGGFGD:FGFDGGEFGCC*CFD@FCGG
@M03364:396:000000000-C9LGT:1:1101:14492:1572 1:N:0:10
ACTCCTACGGGAGGCAGCAGTGGGGAATATTGCACAATGGGCGCAAGCCTGATGCAGCGACGCCGCGTGCGGGATGGAGGCCTTCGGGTTGTAAACCGCTTTTGTTCAAGGGCAAGGCACGGTTTCGGTCGTGTTGAGTGGATTGTTCGAATAAGCACCGGCTAACTACGTGCCAGCAGCCGCGGTAATACGTAGGGTGCAAGCGTTATCCGGATTTATTGGGCGTAAAGGGCTCGTAGGCGGTTCGTCGCGTCCGGTGTGAAAGTCCATCGCTTAACGGTGGATCCGCGCCGG
+
GGGGGGGGGGGGGGGGGGGGGGGGGGGGGGGGGGGGGGGGGGGGGGGGGGGGGGGGGGGGGGGGGGGGGGGGGGGGGGGGGGGGGFGGGGGGGGFGGGGGGGG<FFG,FGGGG?DF7BFDG:FF+:BF+35**8>:,DFFG8,@F,;FFG:D*@BFGGGGGGGGGGGGG=CCFGGGGGGGGGGGGGGGGGGGGCGGGGGGGGGGGGGGGGGGDGGGCGGGGGGGGECEGGFEGGGGGGGGGGG5EGDCEGGGGGGGGCEEGGGGFGGGGGGGGGCGGGGGFFGGGGGFGFFGDD
@M03364:396:000000000-C9LGT:1:1101:19648:1581 1:N:0:10
ACTCCTACGGGAGGCAGCAGTGGGGAATATTGCACAATGGGCGCAAGCCTGATGCAGCGACGCCGCGTGCGGGATGGAGGCCTTCGGGTTGTAAACCGCTTTTGTTCAAGGGCAAGGCACGGTTTCGGCCGTGTTGAGTGGATTGTTCGAATAAGCACCGGCTAACTACGTGCCAGCAGCCGCGGTAATACGTAGGGTGCAAGCGTTATCCGGATTTATTGGGCGTAAAGGGCTCGTAGGCGGTTCGTCGCGTCCGGTGTGAAAGTCCATCGCTTAACGGTGGATCCGCGCCGG
+
GGGGGGGGGGGGGGGGGGGGGGGGGGGGGGGGGGGGGGGGGGGGGGGGGGGGGGGGGGGGGGGGGGGGGGGGGFGGGGGGGGGGGGGGFGGGGGGGGGGGGGGGGGGGGGGGGG+B>DFGF+D:7EFGC+@5@FGGGGGGG:CGGGGGGGFF<FGGGGGGGGGGGGGGGCCGGGGGGGGGGGGGG:EGGGGGFEGGGGGGGGGGGGGGGGFGGG5CFFGGGGGGGG5CCGGGGGGGGGGGFGGGGDEGGCEG?EGGD:ECGCFGFGGGFGGGGFGDCDEG>FGGGGGFDEFGCG
@M03364:396:000000000-C9LGT:1:1101:11487:1606 1:N:0:10
ACTCCTACGGGAGGCAGCAGTGGGGAATCTTGCGCAATGGGGGCAACCCTGACGCAGCGACGCCGCGTGCGGGATGGAGGCCTTCGGGTTGTAAACCGCTTTTGTTCAAGGGCAAGGCACGGTTTCGGCCGTGTTGAGTGGATTGTTCGAATAAGCACCGGCTAACTACGTGCCAGCAGCCGCGGTAATACGTAGGGTGCAAGCGTTATCCGGATTTATTGGGCGTAAAGGGCTCGTAGGCGGTTCGTCGCGTCCGGTGTGAAAGTCCATCGCTTAACGGTGGATCCGCGCCGG
+
GGGGGGGGGGGGGGGGGGGGGGGGGGGGGGGGGGGGGGGGGGEFGGGGGGGGGGGGCGGGGGGGEGGGFGGGEGGGGGGGGGGGGFGGGGGGGGGGGGGGGGGGGGGGFFGGGGCCCFGGG*@8@FGG7*551@BDFGGGGCGFFFGFGGCF1=FGGGGGGGGGGGGGG7CFGGGGGGGGGGGGGGGGGGGGGCEEGGGGGGGGGGG>FGGGGGGDCEGGGGGGGGEEGGGGGGGGGGGGGGGGGGGGEDGDGEGGGCEGGFGGGGGGGGGGDGGDFGCDEFGG=FFFGEFDDG
@M03364:396:000000000-C9LGT:1:1101:8406:1626 1:N:0:10
ACTCCTACGGGAGGCAGCAGTGGGGAATATTGCACAATGGGCGCAAGCCTGATGCAGCGACGCCGCGTGCGGGATGGAGGCCTTCGGGTCGTAAACCGCTTTCAGCAGGGACGAGGCCGCTACGGTGACGGTACCTGCAGAAGAAGCCCCGGCTAAATACGTGCCAGCAGCCGCGGTAATACGTATGGGGCGAGCGTTATCCGGATTCATTGGGCGTAAAGCGCGCGTAGGCGGCCCGTTAGGTCGGAGGTAAAAGCCCGGGGCTCAACCCCGGCGAGCCTCCGATACCGGCGG
+
GGGGGGGGGGGGGGEGGEFGGGGGGGGGGGGGGGGGGGGGGGGGGGGGGGGGGGGGGGGGGGGGDGGGGGGGGGGGGGGGGGGGGGGGGGGGGGGGGGGGGGGGGGGGGGGGGFGGGGGGG>FFFFGC3858*>FFFGFGGGGFGGGGGGGGGGGGGGGGGGGGGGGGGCFGGGGGGGGGGGGGGGGGGGGGGGGGGGGGGGGGGGGGGGGGGGGGGGGGGGGGGGGGGGGGGGGGGGGGDEGGGGGGGG>CFGFGFGGGGGGGGGGGGGGGGGGGGGGGFFFGDGGFGBBDGD
@M03364:396:000000000-C9LGT:1:1101:16115:1642 1:N:0:10
ACTCCTACGGGAGGCAGCAGTGGGGAATATTGCACAATGGGGGGAACCCTGATGCAGCGACGCCGCGTGCGGGATGGAGGCCTTCGGGTCGTGAACCGCTTTTGATTGGGAGCAAGCGTGAGTGAGTGTCCCTTTCGAATAAGCACCGGCTAACTACGTGCCAGCAGCCGCGGTAATACGTAGGTGGCGAGCGTTGTCCGGATTTACTGGGCGTAAAGGGAGCGTAGGCGGATTTTTAAGTGAGATGTGAAATACTCGGGCTTAACCTGAGTGCTGCATTTCAAACTGGAAGTC
+
GGGGGGGGGGGGGGGGGGGGGGGGGGGGGGGGGGGGGGGGGGGGGGGGGGGGGGGGGGGGGGGGGGGGGGGGGGGGGGGGGGGGGGGGGGGGGGGGGGGGGGGFGGGGGGGGGGFG<@FF<FF,<CFF8,7?,8CFEFGGEGGGGGFGGGGG?FGGGGGGGGGGGGGGG5EGGGGGGGGGFFGGGGGGGCEGGEGGGGGGGDGGGGGGGGGGGGGGGGGGGGGGEGEGGGGGGGGGGGGGFGGGGGGGFGFGFGGGGEEGGGGGGGGGGGGFGGGFGGGGFFGGGGGFGFFGGC
@M03364:396:000000000-C9LGT:1:1101:19988:1682 1:N:0:10
ACTCCTACGGGAGGCAGCAGTAGGGAATTTTCGGCAATGGGGGAAACCCTGATGCAGCAACGCCGCGTGAGTGATGACGGCCTTCGGGTTGTAAAGCTCTGTCTTCAGGGACGATAATGACGGTACCTGCGGAGGAAGCCACGGCTAACTACGTGCCAGCAGCCGCGGTAATACGTAGGTGGCGAGCGTTGTCCGGATTTACTGGGCGTAAAGGGAGCGTAGGCGGACTTTTAAGTGAGATGTGAAATACCCGGGCTCAACTTGGGTGCTGCATTTCAAACTGGAAGTCTAG
+
GGGGGGGGGGGGGGGGGGFGGGGGGGGGGGGGGGGGGGGGGGGGGGGGGGGGGGGGGGGGGGGGGGGGGGGGGGGGGGGGGGGGGGGGGGGGGGGGGGGGGGGGGGGFGGGGGCGC=FEFFFFF:BFG<,8@@3FFEGFFFGGGGG:FFFFFGGGGGGGGGGGGGFGGG<8FGGFFGGGGGGGCGGGGGGGGGGGGGGGGFGGGGGGGGGGGGGGGGGGGGGGGGG**:CGGGFGGGGGCCEGFFGFGGGGGGGGGGFCFGGGGGGGDDFGGGGGGGCGGFFFG9CFFGFFG
@M03364:396:000000000-C9LGT:1:1101:22835:1737 1:N:0:10
ACTCCTACGGGAGGCAGCAGTGGGGAATATTGCACAATGGGCGCAAGCCTGATGCAGCGACGCCGCGTGCGGGATGGAGGCCTTCGGGTTGTAAACCGCTTTTGTTCAAGGGCAAGGCACGGTTACGGCCGTGTTGAGTGGATTGTTCGAATAAGCACCGGCTAACTACGTGCCAGCAGCCGCGGTAATACGTAGGGTGCAAGCGTTATCCGGATTTATTGGGCGTAAAGGGCTCGTAGGCGGTTCGTCGCGTCCGGTGTGAAAGTCCATCGCTTAACGGTGGATCCGCGCCGG
+
GGGGGGGGGGGGGGGGGGGGGGGGGGGGGGGGGGGGGGGGGGGGGGGGGGGGGGGGGGGGGGGGGGGGGGGGGGGGGGGGGGGGGGGGGGGGGGGGGGGGGGGGGGG9DFGGGGGG+DFFC+BC+@FG5+@5*8,,@FFGGDGFGGGGGGGG<FGGGGGGDGGGGGGGG<CF@FGFGGFGGGGGGGGGGFGGC<CGGGGGGGGGGGGGGGGGGGGDFGGGGGGGGEEGGGGGGGGGGGGGGGGEGEGGGEGGEEEGD:EEGFGCF>C:FFFGGGGDGGGDFFGGGDGFGFFDDG
@M03364:396:000000000-C9LGT:1:1101:8913:1751 1:N:0:10
ACTCCTACGGGAGGCAGCAGTGGGGAATATTGCACAATGGGCGCAAGCCTGATGCAGCGACGCCGCGTGCGGGATGGAGGCCTTCGGGTTGTAAACCGCTTTTGTTCAAGGGCAAGGCACGGTTTCGGCCGTGTTGAGTGGATTGTTCGAATAAGCACCGGCTAACTACGTGCCAGCAGCCGCGGTAATACGTAGGGTGCAAGCGTTATCCGGATTTATTGGGCGTAAAGGGCTCGTAGGCGGTTCGTCGCGTCCGGTGTGAAAGTCCATCGCTTAACGGTGGATCCGCGCCGG
+
GGGGGGGGGGGGGGGGGGGGGGGGGGGGGGGGGGGGGGGGGGGGGGGGGGGGGGGGGGGGGGGGGGGGGGGGGGGGGGGGGGGGGGGGGGGGGGGGGGGGGGGGGGGFGGGGGFFF@FFGG+BF3@BF88@35@FFGFFGGGGGDFFGGGCF>9:FFGGGGGGFGGGGG<CGGGGGGGGGGGGGGGGGGGGGGGGGGGGGGGGGGGGGF@GGGGGGGGGGGGGGGGE:@FFGGGGGGGGGGGGEGEGGGGD5?E8>5:E:E3?FGGGGGGGGGG5<FGGGEFGFFGGFGFFDDD
@M03364:396:000000000-C9LGT:1:1101:17500:1772 1:N:0:10
ACTCCTACGGGAGGCAGCAGTGGGGAATATTGCACAATGGGGGAAACCCTGATGCAGCAACGCCGCGTGAAGGAAGAAGGCCTTCGGGTCGTAAACTTCTGTCCTTGGGGAAGAAGAACTGACAGTACCCTTGGAGGAAGCCCCGGCTAACTACGTGCCAGCAGCCGCGGTAATACGTAGGGGGCTAGCGTTATCCGGAATTACTGGGCGTAAAGGGTGCGTAGGTGGTTTCTTAAGTCAGAGGTGAAAGGCTACGGCTCAACCGTAGTAAGCCTTTGAAACTGGGAAACTTGG
+
GGGGGGGGGGGGGGGGGGGGGGGGGGGGGGGGGGGGGGGGGGGGGGGGGGGGGGGGGGGGGGGGGGGGGGGGGGGGGGGGGGGGGGGGGGGGGGGGGGGGGFGFG9FGGGGGGGGGGGGG<-B,,CFG,8A>,35B@FF<DBFFE7>FFGCFAFGGGGGGGGCFGGGGGCGGGGGCFFGGGGGGGGFGGCGDFGGGGEGGGGCFGGGGGGCEGGGFC*CDEEGGGGGGEGFFGGGGG?EGGGGGGGGGDFGG?EGGGGCCCFFFGDGGGGFDFGGGGG?FFFGGGGD@F@67:*
@M03364:396:000000000-C9LGT:1:1101:19048:1837 1:N:0:10
ACTCCTACGGGAGGCAGCAGTGGGGAATATTGCACAATGGGCGCAAGCCTGATGCAGCGACGCCGCGTGCGGGATGGAGGCCTTCGGGTTGTAAACCGCTTTTGTTCAAGGGCAAGGCACGGTCTCGGCTGTGTTGAGTGGATTGTTCGAATAAGCACCGGCTAACTACGTGCCAGCAGCCGCGGTAATACGTAGGGTGCAAGCGTTATCCGGATTTATTGGGCGTAAAGGGCTCGTAGGCGGTTCGTCGCGTCCGGTGTGAAAGTCCATCGCTTAACGGTGGATCCGCGCCGG
+
GGGGGGGGGGGGGGGGGGGGGGGGGGGGGGGGGGGGGGGGGGGGGGGGGGGGGGGGGGGGGGGGGGGGGGGGGGDFFFGGGGGFGGGGGGGGGGGGGGGGGGGGGCFCDGGGGGGGGDGF7@F+8@FEC+@3,3,,7@,8@,8@:3,@FFCFCGFG:FGGGGGGGGGGG*6CCFGGGFGGGGGGGGGGGEEFF6CGGFGGFGGGGGGGGFGGGGEE9CCGFGFGGG5EFGGGGFGGGGGGGGGEEEGGGGGGEEGED:E:EC*?FGGGCFGGGFCDFGGG>>C5CFFFFFFGGG
@M03364:396:000000000-C9LGT:1:1101:23098:1869 1:N:0:10
ACTCCTACGGGAGGCAGCAGTGGGGAATATTGCACAATGGGCGAAAGCCTGATGCAGCAACGCCGCGTGAGCGATGAAGGCCTTCGGGTCGTAAAGCTCTGTCCTCATGGAAGATCATGTCCGTTCTTTTGCAAGAAGCCCCGGCTAACTACTTGCCAGCAGCCGCGGTAATACGTAGGGGGCTAGCGTTATCCGGAATTACTGGGCGTAAAGGGTGCGTAGGTGGTTTCTTAAGTCAGAGGTGAAAGGCTACGGCTCAACCGTAGTAAGCCTTTGAAACTGGGAAACTTGAGT
+
G@FGGGGGGG7CFGGGDCG@FGFF>FGGGGGCGGGGGAFFGGGGGGEGGFE8F,EAEEGGGGGG7CCGCCEGG:A@FFF8CC,BBFBCFGGGFGGGGGGGGGGGF9F,<FG9A,,,:,C,,-8BDFGG,,5:,,,:,,,B++8@:3F>CF,3,,,:>F,<D:F<FGC*>*>FFGG,36C@@CEFGCCF1CCGGGDGGGGGGGAC:FF>8EDGGGDGGGEEEG>FGFEFGFGGGGGGG?F??FF5<FGE*CEGGG5:DG6CG6CGDD=FG>CFGC+C7CCFFFCFF*>FGF*C4:
@M03364:396:000000000-C9LGT:1:1101:8853:1891 1:N:0:10
ACTCCTACGGGAGGCAGCAGTAGGGAATCTTCCACAATGGACGCAAGTCTGATGGAGCAACGCCGCGTGAGTGAAGAAGGTTTTCGGATCGTAAAGCTCTGTTGTTGGTGAAGAAGGATAGAGGTAGTAACTGGCCTTTATTTGACGGTAATCAACCAGAAAGTCACGGCTAACTACGTGCCAGCAGCCGCGGTAATACGTAGGTGGCAAGCGTTGTCCGGATTTATTGGGCGTAAAGCGAGCGCAGGCGGAAAGATAAGTCTAATGTGAAAGCCCTCGGCTTAACCGAGGAAC
+
GGGGGGGGGGGGGGGGGGGGGGGGGGGGGGGGGGGGGGGGGGGGGGGGGGGGGGGGGGGGGGGGGGGGGDGGGGGGGGGGGGGGGGGCEGGGGGGGGGGGGGGGGGGGGGGDFFFFCFG9F-C:=FFG<,CBA,BFFCGGGGGGFGEFGGGGFGGGGGGGGGGGGGGGGGGGGGGGGGGGGGFGGGGGGGGGGGGGGGGGGGGGGGGGGFGGGGGGGGGGG8:CFGGGGGGGGCGGGGGGGGDGGGGGGGGGGG5CCFGGCFGGFGGGGGGFGGGFGFGGFFDGGGDBGFFGG9
@M03364:396:000000000-C9LGT:1:1101:14577:1904 1:N:0:10
ACTCCTACGGGAGGCAGCAGTGGGGAATCTTGCGCAATGGGGGCAACCCTGACGCAGCGACGCCGCGTGCGGGACGAAGGCCTTCGGGTTGTAAACCGCTTTTGTTCAAGGGCAAGGCACGGTTTCGGCCGTGTTGAGTGGATTGTTCGAATAAGCACCGGCTAACTACGTGCCAGCAGCCGCGGTAATACGTAGGGTGCAAGCGTTATCCGGATTTATTGGGCGTAAAGGGCTCGTAGGCGGTTCGTCGCGTCCGGTGTGAAAGTCCATCGCTTAACGGTGGATCCGCGCCGG
+
GGGGGGGGGGGGGGGGGGGGGGGGGGGGGGGGGGGGGGGGGGGGGGGGGGGGGGGGGGGGGGGGGGGGGGGGGGGGGGGGGGGGGGGGGGGGGGGGGGGGGGGGGGGFGGFGGGGGDGGFGGG::@FGC15*58=FEFGGGFFGGFGFGGGGFGGGGGGGGGGGGGGGGFGGGGGGGGGGGGGGGGGGG?EFGGGGGGGGGGGGGGGGGGGGGGGGFGGGGGGGG>CEGGGGEGFGGGFGGGGGGGGGGGGGG=EGG8CCECFGGGGFF>C5>:EGGGED).:CDFFFD@DDDG
@M03364:396:000000000-C9LGT:1:1101:19524:1927 1:N:0:10
ACTCCTACGGGAGGCAGCAGTAGGGAATTTTCGTCAATGGGCGCAAGCCTGAACGAGCAATGCCGCGTGAACGAGGAAGGTCTTCGGATCGTAAAGTTCTGTTGAGAGGGAAAAAGGAACACCCGAGGACATGCTGGTGAAGTGATATTACCTTTCGAGGAAGTCACGGCTAACTACGTGCCAGCAGCCGCGGTAATACGTAGGTGGCGAGCGTTATCCGGAATGATTGGGCGTAAAGGGTGCGTAGGCGGCCTGTTAAGTCTGAAGTGAAAGGTACCGGCTCAACCGGTAC
+
GGGGGGGGGGGGGGGGGGGGGGGGGGGGGGGGGGGGGGGGGGGGGGGGGGGGGGGGGGGGGGGGGGGGGGGGGGGGGGGGGGGGGGGGGGGGGGGGGGGGGGGGGGGGGGGGGG,F:FFGFEF++8@C+:8:3BFDFFGGGGFD=FGFGGGGGGGGGGGGGGGGGGGGGFEGFGGGGGGGGGGGGGGGFCCEGGGGGGGGGGGGGGGGGCEGGGGGGGGGGGGGGGGGGGGGGGGGGGGGGGGGGGGGGGGGGGGGFGGGGFFGGFGFGGGGGGGGGFGGF@EGGGGFGFDG
@M03364:396:000000000-C9LGT:1:1101:23332:1931 1:N:0:10
ACTCCTACGGGAGGCAGCAGTAGGGAATTTTCGTCAATGGGCGCAAGCCTGAACGAGCAATGCCGCGTGAACGAGGAAGGTCTTCGGATCGTAAAGTTCTGTTGAGAGGGAAAAAGGAACACCAGAGGATATGCTGGTGAAGTGATATTACCTTTCGAGGAAGTCACGGCTAACTACGTGCCAGCAGCCGCGGTAATACGTAGGTGGCGAGCGTTATCCGGAATGATTGGGCGTAAAGGGTGCGTAGGCGGCCTGTTAAGTCTGAAGTGAAAGGTACCGGCTCAACCGGTAC
+
GGGGGGGGGGGGGGGGGGGGGGGGGGGGGGGGGGGGGGGGGGGGGGGGGGGGGGGGGGGGGGGGGGGGGGGGGGGGGGGGGGGGGGGGGGGGGGGGGGGGGGGGGGGGGGGGGGFE+,BE8?B:=CFG3,CC,FD9FFG9FFCFGGEFGG<FFGGGGGGGGGGGDGGGG:CEGGGGGGGGGGGGGGGGGGGGGGCEGGGGFGGGGGGGDFEGGGGDGGFGGGGGGGGGGGGGGGGGGGGGGGGGGGGEGGGGGEGGGGGGGFFF?CFGGGGGGFGGFDGGF>GGGGGDGFDG
@M03364:396:000000000-C9LGT:1:1101:16654:1966 1:N:0:10
ACTCCTACGGGAGGCAGCAGTAGGGAATTTTCGTCAATGGGCGCAAGCCTGAACGAGCAATGCCGCGTGGGTGAAGACGGTCTTCGGATTGTAAAGCCCTGTTGCCGGGGACAAAGGACAGCCTAAGTGTAGAGCAGACTGTTTGCTGGTACCCGGCCAGAAAGCCACGACTAACTACGTGCCAGCAGCCGCGGTAATACGTAGGTGGCAAGCGTTATCCGGAATGATTGGGCGTAAAGGGTGCGCAGGCGGCTGTGCAAGTCTGAAGTAAAAGGGACCGGCTCAACCGGTTCG
+
GGGGGGGGGGGGGGGGGGGGGGGGGGGGGGGGGGGGGGGGGGGGGGGGGGGGGGGGGGGGGGGGGGGGGGGGGGGGGFGGGGGGGGGCGGGGGGGGGFGGGGGGGFB@FGGGGGDE,:FC7-B,,,>F,8@<,,,,8,BC<,,,><,8DF<F,@FGG7>FFFCFFFGGE*>CGGG9FFG7BFFFCFGGGFEGEFFGGCCFGGGGGGGGGGGGFE8EECEGCE5:8C<CFFGGGG8E5@CFGE=CEDGGEGGGG5C6CGGGGGFFGGGG7C9CCF=DGGGDF>EGFG<FC3)1*)
@M03364:396:000000000-C9LGT:1:1101:20348:1986 1:N:0:10
ACTCCTACGGGAGGCAGCAGTAGGGAATTTTCGTCAATGGGCGCAAGCCTGAACGAGCAATGCCGCGTGGGTGAAGACGGTCTTCGGATTGTAAAGCCCTGTTGCCGGGGACAAAGGACAGCCCCAGTGAAACACTGACTGTTTGTTGGTACCCGGCCAGAAAGCCACGGCTAACTACGTGCCAGCAGCCGCGGTAATACGTAGGTGGCAAGCGTTATCCGGAATGATTGGGCGTAAAGGGTGCGCAGGCGGCTGTGCAAGTCTGAAGTAAAAGGGACCGGCTCAACCGGTTCC
+
GGGGGGGGGGGGGGGGGGGGGGGGGGGGGGGGGGGGDFGFGGGGGGGGGGGGGGGGGGGGGGGGGGGGGGGGGGGGGGGGGGGGGGGGGGGGGGGGGGGGFGGFF<FGGGGGGGGGB3B,+>FF+8CF,,93>3,<3,,@B3<=B,:@FFFEGFFDEGGFFFGGGGFGG:CEFGGGGGGGGGGGGGGGGGGGGGEGGGGGGBFGGGGGGGGGGGGG>FGGGEEGFGGGCEGG>C:C=FFGGFEGGGGEEGGGGGGGGFFGD9?:CF9FCF<F>FGGCGGGEF:DFFGFGE>)9*
@M03364:396:000000000-C9LGT:1:1101:12308:1991 1:N:0:10
ACTCCTACGGGAGGCAGCAGTGGGGAATCTTGCGCAATGGGGGCAACCCTGACGCAGCGACGCCGCGTGCGGGACGAAGGCCTTCGGGTCGTAAACCGCTTTCAGCAGGGACGAGGCCGCGAGATGACATTCCCTGCAGAAGAAGCCCCGGCTAAATACGTGCCAGCAGCCGCGGTAATACGTATGGGGCGAGCGTTATCCGGAATGATTGGGCGTAAAGGGTGCGCAGGCGGCTGTGCAAGTCTGAAGTAAAAGGGACCGGCTCAACCGGTTCAGGCTTTGGAAACTGCACGG
+
GGGGGGGGGGGGGGGGGGGGGGGGGGGGGGGGGGGGGGGGGGGGGGGGGGGGGGGGGGGGGGGGGGGGGGGGGGGGGGGGGGGGGGGGGGGGGGGGGGGGGGGGFGGGGGGGGG*FCCGDF7F*88FF,,7;,><<<FF9F8BF7CCGGGEE*=F<BGGGFGFFF8E6FAF88CGEE>FDGGGFECFG>5EEGGGGGGGGGDG>>FGCGDGGGGGEGC@EFG8EGGECGGGGGGGEFGGCFGGGC+9CFCCFFGGCD575EECEEGGGGGGC<::>F9:09?66>F4FF*77CC
@M03364:396:000000000-C9LGT:1:1101:22021:2009 1:N:0:10
ACTCCTACGGGAGGCAGCAGTGGGGAATATTGCACAATGGGCGCAAGCCTGATGCAGCGACGCCGCGTGCGGGATGGAGGCCTTCGGGTTGTAAACCGCTTTTGTTCAAGGGCAAGGCACGGTTTCGGCCGTGTTGAGTGGATTGTTCGAATAAGCACCGGCTAACTACGTGCCAGCAGCCGCGGTAATACGTAGGGTGCAAGCGTTATCCGGATTTATTGGGCGTAAAGGGCTCGTAGGCGGTTCGTCGCGTCCGGTGTGAAAGTCCATCGCTTAACGGTGGATCCGCGCCGG
+
GGGGGGGGGGGGGGGGGGGGGGGGGGGGGGGGGGGGGGGGGGGGGGGGGGGGGGGGGGGGGGGGGGGGGGGGGGGGGGGGGGGGGGGGGGGGGGGGGGGGGGGGGGGGGGGGGGGG+DFGG+D::FFG:3@@>>F7FCFGG?GE7FFGGGGG>FGGGGGGGGGGGGGGG*=FGGGGGGGGGGGGGGGGGGFG?EGGGGGGGGGGGGGGGGGGGCGGGGGGGGGGGGEGFGGGGGGGEGGGGGGGGGGGGGGGCCEGG=EEGGGGGGGGGGGGGGGGFGEDBFG:DGCFG>>5>C
@M03364:396:000000000-C9LGT:1:1101:18182:2016 1:N:0:10
ACTCCTACGGGAGGCAGCAGTAGGGAATTTTCGTCAATGGGCGCAAGCCTGAACGAGCAATGCCGCGTGAACGAGGAAGGTCTTCGGATCGTAAAGTTCTGTTGAGAGGGAAAAAGGAACACCCGAGGATATGCTGGTGAAGTGATATTACCTTTCGAGGAAGTCACGGCTAACTACGTGCCAGCAGCCGCGGTAATACGTAGGTGGCGAGCGTTATCCGGAATGATTGGGCGTAAAGGGTGCGTAGGCGGCCTGTTAAGTCTGAAGTGAAAGGTACCGGCTCAACCGGTAC
+
GGGGGGGGGGGGGGGGGGGGGGGGGGGGGGGGGGGGGGGGGGGGGGGGGGGGGGGGGGGGGGGGGGGGGGGGGGGGGGGGGGGGGGGGGGGGGGGGGGGGGEFGGGGGGGGGGGGGFGGGGGE++@FG@,C<8FFGDDFFGGGFGGGFGGGGGGGGGGGGGGGGGGGGGFEGGGGGGGGGGGGGGGGGGGGGGGGGGEGGGGGGGGGGGGGGGGGGGGGGGGGGGFFEGGGGGGGGGGGGGGGGGGGGGGGGDGGGGGGGGGGGGGGGD=FGGGGGGGGGFFGGCGGFGFFG
@M03364:396:000000000-C9LGT:1:1101:13615:2023 1:N:0:10
GTGCCAGCCGCCGCGGTAATACGTAGGGGGCTAGCGTTATCCGGAATTACTGGGCGTAAAGGGTGCGTAGGTGGTTTCTTAAGTCAGAGGTGAAAGGCTACGGCTCAACCGTAGTAAGCCTTTGAAACTCGGAAACTTGAGTGCAGGAGAGGAGAGTGGAATTCCTAGTCTAGCGGTGAAATGCGTAGATATTAGGAGGAACACCAGTTGCGAAGGCGGCTCTCTGGACTGTAACTGACACTGAGGCACGAAAGCGTGGGGAGCAAACAGGATTAGAAACCCTAGTAGTCC
+
GGGGGGGGGGGGGGGGGGGGGGGFGGGGGGGGGGGGDGGGGGGGGGGGGGGGGGGGEGGGGGGGGGGGGGGGGGGGGGGGGFGGGGGGGGGGGGGGGGGGGGGGGDGGGGGGGGEG,CDFCAC,,:FFF,@+88>=DEFG?@FFGG8FFFDFFFFGGGGGGAFGGCFGF,,@AFGCFGGGGGEGGGGGFFGGGGGGGGGFFGGGGGGGGGGGGGGGGGGGGGGGGGCFGGGGEFGGGGGGGGGGGGGGGGEE5=FGGGGGGGGGGDGGFGGGFGGGGGGGFFGGGGGFFFF
@M03364:396:000000000-C9LGT:1:1101:20658:2024 1:N:0:10
ACTCCTACGGGAGGCAGCAGTGGGGAATATTGCACAATGGGCGCAAGCCTGATGCAGCGACGCCGCGTGCGGGATGGAGGCCTTCGGGTTGTAAACCGCTTTTGTTCAAGGGCAAGGCACGTTTACGGCAGTGTTTAGTGGATTGTACGAATAAGCACCGGCTAACTACTTGCCAGCAGCCGCGGTAATACGTAGGGTGCAAGCGTTATCCGGATTTATTGGGCGTAAAGGGCTCGTAGGCGGTTCGTCGCGTCCGGTGTGAAAGTCCATCGCTTAACGGTGGATCCGCGCCGG
+
GGGGGGGGGGGGGGGGGGGGGGGGGGGGGGGGGGGGGGGGGGGGGGGGGGGGGGGGGGGGGGGGGGGGGGGGGGGGGGGGDFGGGGGGGGGGGGGGGGGGGGGGGFG9FGGGGGGC+3B<3-B=3@FG>3@3,,8,7EFCGF9D,@,@FF@FF>FGGGGGDGGCGGCGG,,CCFFGFGGGGGGGE8FFCF:CF<CGG@EDGGEFGGGEFFGGGGCGCACFFG5@EC/;*2CEGF*?ECGGGGG=EGGGGGGGGGGGGEEEG+0CE7CFGDFG3*CDGGGGBFGGGGGFCE:DDG
@M03364:396:000000000-C9LGT:1:1101:9510:2029 1:N:0:10
ACTCCTACGGGAGGCAGCAGTGGGGAATATTGCACAATGGGCGCAAGCCTGATGCAGCGACGCCGCGTGCGGGATGGAGGCCTTCGGGTTGTAAACCGCTTTTGTTCAAGGACAAAGCACTCTTACGGCCGCATTGAGTGGATTGTTCGAATAAGCACCGGCTAACTACGTGCCAGCAGCCGCGGTAATACGTAGGGTGCAAGCGTTATCCGGATTTATTGGGCGTAAGGGGGTCGTAGGCGGGTCGTCGCGTCCGGTGTGAAAGTCCATCGCTTAACGGTGGATCCGCGCCGG
+
GGGGGGGGGGGGGGCFEDGGGGFFEGGGD-CFFGGGGGGGFCEEGCCFGEGGGCFGGGCFGGGGGEGFG@EG:FGEFFGGFGGGGGGGGGGGGFFFGDGGGGGGG8FA<,B,:FG,,3>F,-C3,CCF<+@+*>*8,@FACFFA:>,38DAC8,DF<D:*=F7FFGFBC8C+=CECGGGEFECGFB@EC@FF?EFDEF>C?CFCEG5CGCFGGGCCFFGGC+*A:EEC*:C?*:E5:@CEFGG*:7=*;E5EGGEG:*21AEGCG7<:**<>>GCGC7CD>FE<CFD:FD:)7>
@M03364:396:000000000-C9LGT:1:1101:15377:2074 1:N:0:10
ACTCCTACGGGAGGCAGCAGTGGGGAATATTGCACAATGGGCGCAAGCCTGATGCAGCGACGCCGCGTGCGGGATGGAGGCCTTCGGGTTGTAAACCGCTTTTGTTCAAGGGCAAGGCACTGTTTCGGACGTCTTTAGTGGATTGTTCGAATAAGCACCGGCTAACTACGTGCCAGCAGCCGCGGTAATACGTAGGGTGCAAGCGTTATCCGGAATTATTGGGCGTAAAGAGCGCGCAGGTGGTTGATTAAGTCTGATGTGAAAGCCCACGGCTTAACCGTGGAGGGTCATTGG
+
GGGGGGGGGFGGEGGGGGGGGGFGGGGGGGGGGGGGGGGGGGGGCGGGGGGGGGGGGGGGDGGGGGGG>FGGGGGGGGGGGGGGGGGGAFCFGGGGGDG>FFGCF@F,CFGGGC=3++BF,-B,,:FF+888*8*3,8,@@,FDFCFEGGCGGGGG9BF7:FGGGFCFG<2,=FFGGFGFGGG*BEFGGCBFF?EGE?EC8CF5CEEGGGFGGGGGGGGC<F5CGEGDGFFGGE**:ECG;CFGGCCFGFFFFF:CCEFGGG7<CC:7FGCDCGD<:CFG5<E3<5>59F9FGF
@M03364:396:000000000-C9LGT:1:1101:22078:2110 1:N:0:10
ACTCCTACGGGAGGCAGCAGTGGGGAATCTTGCGCAATGGGGGCAACCCTGACGCAGCGACGCCGCGTGCGGGACGAAGGCCTTCGGGTCGTAAACCGCTTTCAGCAGGGACGAGGCCGCTACCGTGATTGTACCTGCAGATGAAGCCCCGGCTAAATACGTGCCAGCGGCCGCGGTAATACGTATGGGGCGAGCGTTATCCGGATTCATTGGGCGTAAAGCGCGCGTAGGCGGCCCGTTAGGTCGGAGGGAAAAGCCCGGGGCTCAACCCCGGCCAGCCGCCGATACCGGCGG
+
GGGGGGGGGGGGGGGGGGGGGGGGGGGGGGGGGGGGGGGGGGGGGGGGGGGGGGGGGGGGGGGGGGGGGGGGGGGGGGGGGGGGGGGGGGGGGGGGGGGG7FCDF9FFGGGGGG*@**>BF*><<<FE,<?,,C;CFC<F@,8?<7?::F<FDGCGCFG:C<F<CGGG***::EE5?CEFGGGFC<EE6C5?*:CEEEGC@CEG>:EFGCGFGCCEEG5CG7*:CEDEEGGGGGE8?E58*CF<0:C*:C8/*A@F4C5>GGG*//AF<C8<<**)1957)7EDGCGEGFFGDG
@M03364:396:000000000-C9LGT:1:1101:23220:2141 1:N:0:10
ACTCCTACGGGAGGCAGCAGTGGGGAATATTGCACAATGGGCGCAAGCCTGATGCAGCGACGCCGCGTGCGGGATGGAGGCCTTCGGGTTGTAAACCGCTTTTGTTCAAGGGCAAGGCACGGTTTCGGCTGTGTTGAGTGGATTGTTCGAATAAGCACCGGCTAACTACGTGCCAGCAGCCGCGGTAATACGTAGGGTGCAAGCGTTATCCGGATTTATTGGGCGTAAAGGGCTCGTAGGCGGTTCGTCGCGTCCGGTGTGAAAGTCCATCGCTTAACGGTGGATCCGCGCCGG
+
GGGGGGGGGGGGGGGGGGGGGGGGGGGGGGGGGGGGGGGGGGGGGGGGGGGGGGGGGGGGGGGGGGGGGGGGGGGGGGGGGGGGGGGGGGGGGGGGGGGGGGGGGGGFGGGGGGCG+FGGG+F<FDFG5+8,8@@ECFGFCFFGGGCGGGFG*?FFGGGGGGGGGGGGG<<<FCFFFGGGGGGGDGGEGGGGGGGGECGGFGGGGGGGGGGGGGGECFGGGGGF>:CECGGGGGFEGCFGGGDCGGGGGGGGGGGGGGDEG+:CCFFFGGGGGGGCGGGGFFGFGFGFGFBDDG
@M03364:396:000000000-C9LGT:1:1101:17772:2144 1:N:0:10
ACTCCTACGGGAGGCAGCAGTGGGGAATATTGCACAATGGGCGCAAGCCTGATGCAGCGACGCCGCGTGCGGGATGGAGGCCTTCGGGTTGTAAACCGCTTTTGTTCAAGGGCAAGGCACGGTATCGGCCGTGTTGAGTGGATTGTTCGAATAAGCACCGGCTAACTACGTGCCAGCAGCCGCGGTAATACGTAGGGTGCAAGCGTTATCCGGATTTATTGGGCGTAAAGGGCTCGTAGGCGGTTCGTCGCGTCCGGTGTGAAAGTCCATCGCTTAACGGTGGATCCGCGCCGG
+
GGGGGGGGGGGGGGGGGGGGGGGGGGGGGGGGGGGGGGGGGGGGGGGGGGGGGGGGGGGGGGGGGGGGGGGGGGGGGGGGGGGGGGGGGGGGGGGGGGGGGGGGGGGGGGGGGDCFFGGGG:D++:CF+3555@,8DFGGGGGGGGGGGGGG>FCGGGGGGGGCGGGGG*CGGGGGGGGGGGGGGGGGGGFGFGGGGGGGGGGGGGGGGGGGGGGGGGGGGGGGGEDEGGGGGGGGEGGGGGGGGGGGGGGGEGGGGCCEGGGGFFGD>FGGGGGGGGGG55EGFFGFGFFDDG
@M03364:396:000000000-C9LGT:1:1101:9625:2155 1:N:0:10
ACTCCTACGGGAGGCAGCAGTGGGGAATATTGCACAATGGGCGCAAGCCTGATGCAGCGACGCCGCGTGCGGGATGGAGGCCTTCGGGTTGTAAACCGCTTTTGTTCAAGGGCAAGGCACGGTTGCGGACGTGTTGAGTGGATTGTTCGAATAAGCACCGGCTAACTACGTGCCAGCAGCCGCGGTAATACGTAGGGTGCAAGCGTTATCCGGATTTATTGGGCGTAAAGGGCTCGTAGGCGGTTCGTCGCGTCCGGTGTGAAAGTCCATCGCTTAACGGTGGATCCGCGCCGG
+
GGGGGGGGGGGGGGGGGGGGGGGGGGGGGGGGGGGGGGGGGGGGGGGGGGGGGGGGGGGGGGGGGGGGGGGGEGGGGGGGGGGGGGGGGGGGGGGGGGGGGGGGGGGADFGGGGGGGGGGG+D@+:FG+3@8@GG7FGCFFFDCF9CFEF:C<FGGGFGGGGGEFGGGG<CGGGGGEFGGGGGGGGEGFEGGGFCEEGGDFGGGDGGGGGGGEEGGG7EGFG8C?EEDFGGGG=GGGGGCFGGGGGGEECE5?CG=D5>:>CGCFF?CFDF3CCC3CCEDE3C797DF5..CCD
@M03364:396:000000000-C9LGT:1:1101:19409:2168 1:N:0:10
ACTCCTACGGGAGGCAGCAGTGGGGAATATTGCACAATGGGCGAAAGCCTGATGCAGCAACGCCGCGTGAGCGATGAAGGCCTTCGGGTCGTAAAGCTCTGTCCTCAAGGAAGATAATGACGGTACTTGAGTGGGAAGCCCCGGCTAACTACGTGCCAGCAGCCGCGGTCATACGTAGGGGGCTAGCGTTATCCGGAATTACTGGGCGTAAAGGGTGCGTAGGTGGTTTCTTAAGTCAGAGGTGAAAGGCTACGGCTCAACCGTAGTAAGCCTTTGAAACTGGGAAACTTGAGT
+
GGGGGGGGGGGGGGGGGGGGGGGGGGGGGGGGGGGGGGGFGGGGGGGGGGGGGGGGGGGGGGGGGGGGGGGGGGGGGGGGGGGGGGGGGGGGGGGGGGGGGGGFGGG8FGGGGGG9,AE,,8@8+8FG8,8<,8,DEED8FCEGGGGFGGF<*DFGGGGGGGGGGGGGC*;@FGGGGGGGGGGGGGGG<FFGGEGGGGGGGGGGGGGGGGGGGGGGGGEGGGGGGGEGGGGGGGGGGGGGGGGGFGGGGGGGGGGGGGGGGGGGGGGGGGGGGGGGGGGC==FGGDGFDFFGG*
@M03364:396:000000000-C9LGT:1:1101:19849:2169 1:N:0:10
ACTCCTACGGGAGGCAGCAGTAGGGAATCTTCCACAATGGACGCAAGTCTGATGGAGCAACGCCGCGAGAGTGAAGAAGGTTTTCGGATCGTAAAGCTCTGTTGTTGGTGAAGAAGGATAGGGTTAGTCACTGGCCTTTATTTGACGGTAATCAACCAGAAAGTCACGGCTAACTACGTGCCAGCAGCCGCGGTAATACGTAGGTGGCAAGCGTTGTCCGGATTTATTGGGCGTAAAGCGAGCGCAGGCGGAAAAATAAGTCTAATGTGAAAGCCCTCGGCTTAACCGAGGAAC
+
GGGGGGGGGGGGGGGGGGGGGGGGGGGGGGGGGGGGGGGGGGGGGGGFGGGGGGGGGGGGGGGGGGGGGGGGGGGGGGGGGGGGGGGGGGGGGGGGGGGGGGGGGGGDGGGGGG8BAEFGF-B,8BFF<,9C<<=AFFGFGGGD,>:CFFGGCGGGGGGGGFGGGFGGGF>EGGGEGGGGGGGGFFGGGGGGGGGEGGGGGGGGGGGGGGGGGGEGGGGGGGCEEGGGGGGG5:CGGGGGDCEGGGGGGGEG5CFFGGGGGGGGGGGGGGGGGGGGGGGGFFCCFGFFDDFGFF
@M03364:396:000000000-C9LGT:1:1101:11315:2199 1:N:0:10
ACTCCTACGGGAGGCAGCAGTGGGGAATATTGCACAATGGGCGCAAGCCTGATGCAGCGACGCCGCGTGCGGGATGGAGGCCTTCGGGTTGTAAACCGCTTTTGTTCAAGGGCAAGGCACGGTGTCGGCAGTGTTGAGTGGATTGTTCGAATAAGCACCGGCTAACTACGTGCCAGCAGCCGCGGTAATACGTAGGGTGCAAGCGTTATCCGGATTTATTGGGCGTAAAGGGCTCGTAGGCGGTTCGTCGCGTCCGGTGTGAAAGTCCATCGCTTAACGGTGGATCCGCGCCGG
+
GGGGGGGGGGGGGGGGGGGGGGGGGGGGGGGGGGGGGGGGGGGGGGGGGGGGGGGGGGGGGGGGGGGGGGGGGGGGGGGGGGGGGGGGGGGGGGGGGGGEGGGFGGG,FFGGGGFGD7F<++B++:>F8+588<@,7@=BFFGFFB;<FFBC>FFGGGGG@CGGGGGGGCFGGGGGGGGGGGGGCCFGG7FFGFGGGGGGFGGGGGGEGGGGGGGECEGGGCEGGGCEGGGGGGFGGGGGGGG7EGGGGEEGGCECD:::ECDGFGGGGGGGGGG37>GG:@=<FGFFGFDGDD
@M03364:396:000000000-C9LGT:1:1101:7509:2199 1:N:0:10
ACTCCTACGGGAGGCAGCAGTAGGGAATTTTCGTCAATGGGCGCAAGCCTGAACGAGCAATGCCGCGTGGGTGAAGACGGTCTTCGGATTGTAAAGCCCTGTTGCCGGGGACAAAGGACAGCCTGAATATATAGGCGACTGTTTGCTGGTACCCGGCCAGAAAGCCACGGCTAACTACGTGCCAGCAGCCGCGGTAATACGTAGGTGGCAACCGTTATCCGGAATGATTGGGCGTAAAGGGTGCGCAGGCGGCTGTGCAAGTCTGAAGTAAAAGGGACCGGCTCAACCGGTTCG
+
GGGGGGGGGGDGGGGGGGGGGGGGGGGGAFGGC@FFGGGGGGGDGGGGGGGGCEEFGGGFFGFGGGEFGCGGGF<EFDEGGGGGGGGEG7FFGGGBF8FGGGG9?CFGGGGGCF=<,33,:>=3,B>F8,,8,,,,338+3>FC<,,@<F@E>:C*CF*<BEF<>>>>E*4<FFEFD:CFGFF<FF@CFGBCECFGGCFG7<FFC@E*@FD*2CEGE>CCEEG5AC09CFFEF5:E=@EF58:EGG==5EGGC=*C*AFG9<7<::<CF=GGFD5<CC5C3>EDFGGF<>5)9)
@M03364:396:000000000-C9LGT:1:1101:21431:2204 1:N:0:10
ACTCCTACGGGAGGCAGCAGTAGGGAATTTTCGTCAATGGGCGCAAGCCTGAACGAGCAATGCCGCGTGAACGAGGAAGGTCTTCGGATCGTAAAGTTCTGTTGAGAGGGAAAAAGAAACAGCTAAGGCTATAATAGTGAAGTGATATTACCTTTCGAGGAAGTCACGGATCACTACGTGCCAGCAGCCGCGGTAATACGTAGGTGGCGAGCGTTATCCGGAATGATTGGGCGTAAAGGGTGCGTAGGCGGCCTGTTAAGTCTGAAGTGAAAGGTACCGGCTCAACCGGTAC
+
GGGGGGGGGGGGGGGGGGGGGFGGGGGGGGGGGGGGGGGGGGGGGGGGGGGGGGGGGGGGGGGGGGGGGGGGGGGGGGGGFGGGGGGD:FGGGGGGGGGGGGGGGGG<FGGGCGC@+BE,6-B,,BFF,,85,8C<,8@D,?=C,@FGFGG9,CFGGGGDEFFGGFFGC3**@FFGFGGGGGGGC:FGFEEGGFGG@FGGGGGGFGFGGGCEGCFEFGGGGEEGG7CGGGGF>:C:@FCEFDGGGGGGGGGGEDGFGGGGGGGGGGGG4CCCG5FFGFCD>BE*CGGFGF><
@M03364:396:000000000-C9LGT:1:1101:9133:2228 1:N:0:10
ACTCCTACGGGAGGCAGCAGTGGGGAATATTGCACAATGGGCGCAAGCCTGATGCAGCGACGCCGCGTGCGGGATGGAGGCCTTCGGGTTGTAAACCGCTTTTGTTCAAGGGCAAGGCGGGTCTTCGGGACCGTTGAGTGGATTGTTCGAATCAGCACCGGCTAACTACGTGCCAGCAGCCGCGGTAATACGTAGGGTGCAAGCGTTATCCGGATTTATTGGGCGTAAAGGGCTCGTATGCGGTTCGTCGCGTCCGGTGTGAAAGTCCATCGCTTAACGGTGGATCCGCGCCGG
+
GGGGGGGGGGGGGGGGGGGGGGGGGGGGGGGGGGGGGGGGGGGGGGGGGCGGGGGGGGGGGGGGGGGGGGGGGGGGGGGGGGGGGGGGGGGCFGGFGGGGGFF,D,C<5CCFGFBFF7CF*5>,,@FG**>1*18+=CCFF>FF7,,?CEGG*?FCF,CC<CFGGGFGF:*CFGGGGGGGGGGGGGGGCC7EFFGGGGEEGGGGGDECCCFGGGG5?CFFGGGGGEEGCFF58*CGG**;CEGGGDEGGGGGGDEEDGGC:0:<?FC::CCDC*:>CGEDB>GGFFGFGFFG95
@M03364:396:000000000-C9LGT:1:1101:22554:2240 1:N:0:10
ACTCCTACGGGAGGCAGCAGTGGGGAATATTGCACAATGGGCGCAAGCCTGATGCAGCGACGCCGCGTGCGGGATGGAGGCCTTCGGGTTGTAAACCGCTTTTGTTCAAGGGCAAGACACGTTTTCGGCCGTGTTGAGAGGATTGTTCGAATAAGCACCGGCTAACTACGTGCCAGCAGCCGCGGTAATACGTAGGGTGCAAGCGTTATCCGGATTTATTGGGCGTAAAGGGCTCGTAGGCGGTTCGTCGCGTCCGGTGTGAAAGTCCATCGCTTAACGGTGGATCCGCGCCGG
+
GGGGGGGGGGGGGGGGGGGGGGGGGGGGGGGGGGGGGGGGGGGGGGGGGGGGGGGGGGGGGGGGGGGGGGGGGGEGFGGGGGGGGGGGGGGGGGGFGGGGGGGGGGGFGGGGGFFB,,B>FBF=:DFG+885*8,,7@,8*,@DF7<,CF@:*DCFGGGGGGGGFCGG@*=CCEGDGGGGGG7BEGGGD7EFC@CEEGGGGGGGGGDCFFFGGEGDFGGGGGGGGGGCF?FC8CCGCEFGEEGEE=EEGGGGGGGGG?E5EF*33:<DFFGGGGGGGFGGB:GCCG45<B>5CG
@M03364:396:000000000-C9LGT:1:1101:10121:2243 1:N:0:10
ACTCCTACGGGAGGCAGCAGTAGGGAATTTTCGTCAATGGGCGCAAGCCTGAACGAGCAATGCCGCGTGGGTGAAGACGGTCTTCGGATTGTAAAGCCCTGTTGCCGGGGACAAAGGACAGCCAGAGTGGAAAGCTGACTGTTTGATGGTACCCGGCCAGAAAGCCACGGCTAACTACGTGCCAGCAGCCGCGGTAATACGTAGGTGGCAAGCGTTATCCGGATTTATTGGGCGTAAAGCGCGCGTAGGCGGCCCGTTAGGTCGGAGGTAAAAGCCCGGGGCTCGACCCCGGCG
+
GGGGGGGGGGGGGGGGGGGGGGGGGGGGGGGGGGGGGGGGGGGGGGGGGGGGGGGGGGGGGGGGGGGGGGGGGGGGGGGGGGGGGGGGGGGGGGGGGGGGGGGFGGGGGGGGGGGGFGGFGGG3:BFG,:C,CBFFFGGGGGGGFEFGFFGGEFEGGGGGGGGGGFDGG@EEEGGGGGGGGGGGGGGGGGGGGGGGGGGGGGGGGGGGGGFFGGGGGGGGDGGGGGGFGFGGGDCEGGGFGGGGG:CCGGGGGGGGGGGGGFGGGCGGGGGGGGGGGGGGFF=DGDGFGFFGG3
@M03364:396:000000000-C9LGT:1:1101:22663:2255 1:N:0:10
ACTCCTACGGGAGGCAGCAGTGGGGAATATTGCACAATGGGCGCAAGCCTGATGCAGCGACGCCGCGTGCGGGATGGAGGCCTTCGGGTTGTAAACCGCTTTTGTGCGAGGGCAAGGCACGGGTTCGGCCGAATTGAGCGGATTGTTCGAATAAGCACCGGCTACCTACGTGGCATCAGCCGCGGGAGTAGGTCGGGTGCAAGGGTTATCCGGGTTGCTCGGGCGTAAAGGGCGCGTAGGGGGGTCATCCCGTCCGTTGTGCAAGTCGATCGCTTCAAGGTGGCTCCGCTGGGG
+
FFGGGGGGGGGGGGGGGGGGGGGGGGGGGGGGGGGGGGGGCCFGGGG7FGGGGGGGGGCGGGGGGDGGGDGGGG+B+BFEGGDGEGGGF4FGGGGGGGGGEGG,B,,++@3:3D>D>+@8<F+@3@>:*8*1*>:,@F,5<*41C<,,8,@F1?FGCC*=B***++,,+8*+*42+3+<+*:?>D*:1;+++3,:?*/*;8<+*;08*3++2::***2+01C>CC/*/*3CCC**/*1::*:=*27*+20*:**/11+/*;90+<00***2/*:7*2*376):579<)15))*1
@M03364:396:000000000-C9LGT:1:1101:19669:2268 1:N:0:10
ACTCCTACGGGAGGCAGCAGTGGGGAATATTGCACAATGGGCGCAAGCCTGATGCAGCGACGCCGCGTGCGGGATGAAGGCCTTCGGGGTGTAAACCGCTTTTATCCGAGGGCAAGGCACGGTTTCGGCCGCCGTTGGTGGATTACTCGAATACTCGCCGGCTAACTACGTGCCACCAGCCGCGGGGATACGTGGGGAGCAAGCGTTATCCGGATTTATTGGCCGAAAAGGTCTCGTAGGCGGTTCGTCGCGACCGGTGTGCAAGTCCATCGCCTAACGGCGGATCCGCCCCGG
+
CFGGGGGGGGGGGGGGGGGGGGGGGGGGFGGGGFGGGGGGCEE7FGEFGGGG@FGGGGGGGGGGGGGGG>EGGGFF,5EFEGEGGGGG+@FFGGGGGGGC:BD<,,533@C++B<D+3@F++++8@CF**@****8*38*<F,9<,,,1=3:*,,8*4*1<CB<,27,?:8C8:@+;8@5@:*:8***/0<89,21**1*2A8*;:1;*00*:*AC@++3<++2***:8<C+:<++;?5;<C:*//:>EE5=*:8=)/***+*0+2+*:><*9***2*27)0*)1)95*0795/
@M03364:396:000000000-C9LGT:1:1101:15283:2272 1:N:0:10
ACTCCTACGGGAGGCAGCAGTGGGGAATATTGCACAATGGGCGCAAGCCTGATGCAGCGACGCCGCGTGCGGGATGGAGGCCTTCGGGTTGTAAACCGCTTTTGTTCAAGGGCAAGGCACGGTTTCGGCCGTGTTGAGTGGATTGTTCGAATAAGCACCGGCTAACTACGTGCCAGCAGCCGCGGTAATACGTAGGGTGCAAGCGTTATCCGGATTTATTGGGCGTAAAGGGCTCGTAGGCGGTTCGTCGCGTCCGGTGTGAAAGTCCATCGCTTAACGGTGGATCCGCGCCGG
+
GGGGGGGGGGGGGGGGGGGGGGGGGGGGGGGGGGGGGGGGGGGGGGGGGGGGGGGGGGGGGGGGGGGGGGGGGGGGGGGGGGGGGGGGGGGGGGGGGGGGGGGGGGGGGGGGGGGGFGGGECFF:EFG+3@5>@EFGFFFFFGEGGFFGGGG*FFGGGGGGGGGGGGGG<CFGGGGGGGGGGGGEGGGGGGGGGGGGFGGGGGGGGGGGGGGGGGGGGGGFGGGGGEEGGGCCCCGGGGGGGGEGGGGGGGGGGGGG*>GGCFGGGFGGGGGGGGDGGGGEFGGGGG>G>:DDC
@M03364:396:000000000-C9LGT:1:1101:21891:2283 1:N:0:10
ACTCCTACGGGAGGCAGCAGTAGGGAATTTTCGTCAATGGGCGCAAGCCTGAACGAGCAATGCCGCGTGGGTGAAGACGGTCTTCGGATTGTAAAGCCCTGTTGCCGGGGACAAAGGACAGCCCGAGTGTAACGCTGACTGTTTGATGGTACCCGGCCAGAAAGCCACGTCTAACTACGTGCCAGCAGCTGCGGTAATACGTAGGTGGCAAGCGTTATCCGGAATGATTGGGCGTAAAGGGTGCGCAGGCGGCTGTGCAAGTCTGAAGTAAAAGGGACCGGCTCAACCGGTTC
+
GGGGGGGGGGGGGGGGGGGGGGGGGGGGGGGGGGGGGGGGGGGGGGGGGGGGGGGGGGGGGGGGGGGGGGGGGGGGGGGGGGGGGGGGGGGGGGGGGGGGGGGEGFGGGGGGGGD?F=FF+==++>FF+3C,<+@FFGFC,@CC<9CFGGGGEGGGGGGGGGFGFCFGG::FGGGGGGGGGGGGGGGGGGGGGGGGGGGGGGGGGGGGGGGGGGEGGGFFGGCEFGCFDCEFGECEEGGGGGGGGGGGDGGG=GGGGCFGG@DFGGGGGGGGGGGGGGGGFFGDGG<FGB>DG
@M03364:396:000000000-C9LGT:1:1101:10605:2324 1:N:0:10
ACTCCTACGGGAGGCAGCAGTAGGGAATTTTCGTCAATGGGCGCAAGCCTGAACGAGCAATGCCGCGTGAACGAGGAAGGTCTTCGGATCGTAAAGTTCTGTTGAGAGGGAAAAAGGAACACCCGAGGACATGCTGGTGAAGTGATATTACCTTTCGAGGAAGTCACGGCTAACTACGTGCCAGCAGCCGCGGTAATACGTAGGTGGCGAGCGTTATCCGGAATGATTGGGCGTAAAGGGTGCGTAGGCGGCCTGTTAAGTCTGAAGTGAAAGGTACCGGCTCAACCGGTAC
+
GGGGGGGGGGGGGGGGGGGGGGGGGGGGGGGGGGGGGGGEGGGGGGGGGGGGGGGGGGGGGGGGGGGGGGGGGGGGGGFDGGGGGGGEGEGGGGGGGGGFFFGGGFGGGGGGGGFFCCFEEEF+6CFG8:8,:<>D>>ECFG<FEFFFFGFF<FGGGGGGGGGGGGGGGFEGGGGGGGGGGG@FGGFGGEFEGEGGGGGGGGGGGGGGGFGGGGGGFGGGGGGGGGGGGGGGEEGGGGGGGGGGGDGGGGGGGGGFGGGGGGGGGGGFFGEGGGFFGFEGEFGGGGDBGF@D
@M03364:396:000000000-C9LGT:1:1101:18184:2363 1:N:0:10
ACTCCTACGGGAGGCAGCAGTAGGGAATTTTCGTCAATGGGCGCAAGCCTGAACGAGCAATGCCGCGTGGGTGAAGACGGTCTTCGGATCGTAAAGCCCTGTTGCCGGGGACAAAGGACGGCCGTAGTGCACGGGCGACTGCTTGATGGTACCCAGCCAGAAAGCCACGGCTAACTACGTGCCAGCAGCCGCGGTAATACGTAGGTGGCAAGCGTTATCCGGAATGATTGGGCGTAAAGGGTGCGCAGGCGGCTGTGCAAGTCTGAAGTAAAAGGGACCGGCTCAACCGGTGCG
+
FGGGGGGGGGGGGGGGGGGGGGGGGGGGFGGGD,BFGGGGGGGCGGGGGGGGGDGGGGGGFGGGGGGGGGGGGGFGG<FGFFGGGGGGG+BFGGG9F8FGGGGGF9BEGGG:=FF,,,B=6C>++88>,,7,+3**5*5**,<D:,8@<F,F,<,,8:FFGGDFGGCCGFDEGGGGGGGGGGGCGGGGGGGGGGGGGGGGGFFGGGGECFGGGGGGC5FFGEGGG6FF:?FGGGGGGGGGGDGDGGGGGGGGGGGF*<EGGEF7CC?DCC?:CGCC<DEDEFEDGGGFGE:39)
@M03364:396:000000000-C9LGT:1:1101:6964:2380 1:N:0:10
ACTCCTACGGGAGGCAGCAGTGGGGAATATTGCACAATGGGCGCAAGCCTGATGCAGCGACGCCGCGTGCGGGATGGAGGCCTTCGGGTTGTAAACCGCTTTTGTTCAAGGGCAAGGCACGATTTCGGGCGTGTTGAGTGGATTGTTCGAATAAGCACCGGCTAACTACTTGCCAGCAGCCGCGGTAATACGTAGGTGGCGAGCGTTATCCGGAATTATTGGGCGTAAAGAGCGCGCAGGTGGTTGATTAAGTCTGATGTGAAAGCCCACGGCTTAACCGTGGAGGGTCATTGG
+
GGGGGGGGGGGGGGGGGGGGGGGGGGGGGGGGGGGGGGG-CFGGGGGGGGGGGGGGGGGGGGGGGGDGGGGGGGGGFGGDFGGGGGGGGGGGGGGGGGGGGGGGGGGGGGGGGGBFFCC==-B,:FFG++@3*3D7,F=<:?BFFC;FGGGG7FCGGGGEGGGGGGGGG,2CEFG:EGGGGGGF7EGGGGGGGFGGGGFFGGGDE/AC8:EGGGEFGGGGGGG=?:EECFGGGGE>EGE?;C=CFGGGGFFGGGGGFGGGCFFGDFGGGGEGC5EFDGFGFFEGG3509F4706
@M03364:396:000000000-C9LGT:1:1101:17053:2405 1:N:0:10
ACTCCTACGGGAGGCAGCAGTGGGGAATCTTGCGCAATGGGGGCAACCCTGACGCAGCGACGCCGCGTGCGGGACGAAGGCCTTCGGGTCGTAAACCGCTTTCAGCAGGGACGAAGCCGCTACCGTGAATGTCCCTGCAGAAGAAGCCCCGGCTAAATACGTGCCAGCAGCCGCGGTAATACGTATGGGGCGAGCGTTATCCGGATTCATTGGGCGTAAAGCGCGCGTAGGCGGCCCGTTAGGTCGGAGGTAAAAGCCCGGGGCTCAACCCCGGCGAGCCTCCGGTACCGGCGG
+
GGGGGGGGGGGGGGGGGGGGGGGGGGGGGGGGGGGGGGGGGGGGGGGGGGGGGGGGGGGGGGGGGGGGGGGGGGGGGGGGGGGGGGGGGGGGGGGGGGGGGGGGGGGGGGGGGG*F@FGEG7F,*>FF+<@3<,<:?:F>C,8?F:8FGGEGGDGGGGGGGCFGCGGGG2;8EGGGGGGGGGGCC@FGGEEGGGGGGGGGGGGGGGGGGGGGGGGGGEGGGGGGGDGEGGGGGGGEGE:EEGGGGGGGGG*C7E9CFFGGGE)::<FFGC8DDEGDGGEDFFGGGGGFGFFGDC
@M03364:396:000000000-C9LGT:1:1101:21793:2413 1:N:0:10
ACTCCTACGGGAGGCAGCAGTAGGGAATTTTCGTCAATGGGCGCAAGCCTGAACGAGCAATGCCGCGTGAACGAGGAAGGTCTTCGGATCGTAAAGTTCTGTTGAGAGGGAAAAAGGAACACCAGAGGATATGCTGGTGAAGTGATATTACCTTTCGAGGAAGTCACGGCTAACTACGTGCCAGCAGCCGCGGTAATACGTAGGTGGCGAGCGTTATCCGGAATGATTGGGCGTAAAGGGTGCGTAGGCGGCCTGTTAAGTCTGAAGTGAAAGGTACCGGCTCAACCGGTAC
+
GGGGGGGGGGGGGGGGGGGGGGGGGGGGGGGGGGGGGGGGGGGGGGGGGGGGGGGGGGGGGGGGGGGGGGGGGGGGGGGGGGGGGGGGGGGGGGGGGGGGGGGCFGGGGGGGGGGGEGGGFCF+3FFD8895,CFFGDCCFG<EGGAEGGGG=FCFGGGGGGGGGGGGGCEGGGGGGGGGGGGG7EGGGGGGGGDGFGGGFGGGGGGGGEGGGGGDFCFGGGGFGGGGGGGGGGGGGGGGGGGGE=EGGGGGGGGGGFFGGGGGFGGGGGGGF5+*:*ADDBGGGGCBGFFG
@M03364:396:000000000-C9LGT:1:1101:19332:2421 1:N:0:10
ACTCCTACGGAGGCAGCAGTAGGGAATTTTCGTCAAGGGGCGCAAGCCTGAACGAGCAATGCCGCGTGGGTGAAGACGGTCTTCGGATTGTAAAGCCCTGTTGCCGGGGACAAAGGACAGCCATGATGATACGCTGACTGTTTGATGGTACCCGGCCAGAAAGCCACGGCTAACTACGTGCCAGCAGCCGCGGTAATACGTAGGTGGCGAGCGTTATCCGGAATGATTGGGCGTAAAGGGTGCGTAGGCGGCCTGTTAAGTCTGAAGTGAAAGGTACCGGCTCAACCGGTACCG
+
GGGGGGGGGGGGGGGGGGGGGGGGGGGGGGGGGGGGGGGGGGGGGGGGGGGGGGGGGGGGGGGGGGFGGGGGGGGGGGGGGGGGGGEFGDGGGGGGGGGGGGGGGDG+CFGGGGGG8FF<F9<,,CFG,,8,:8<+>FFF3FGFE@CF>DFFGGGGGGGGGFGGGGGGGFGGGGGGGGGGGGGFFGGGGGGGGGGGGGGGGGFEGGGGGGGGGGGGGGGGGGEGGG:FGGGGG5EGGGGGGDCCAEGGGGGGG=F<CCEFF<CEECC7DFCGGDA77CGGE7CCGFGFGBE3*/
@M03364:396:000000000-C9LGT:1:1101:15826:2439 1:N:0:10
ACTCCTACGGGAGGCAGCAGTGGGGAATATTGCACAATGGGCGCAAGCCTGATGCAGCGACGCCGCGTGCGGGATGGAGGCCTTCGGGTTGTAAACCGCTTTTGTTCAAGGGCAAGGCACCGTTACGGGAGCGTTAAGTGGCTTGTTTGAATGAGCACCGGCTAACTACGTGCCAGCAGCCGCGGTAATACGTCGGGAGCAAGCGTTATCCGGCTTTATTGGGCGTCTAGGGCTCGTAGGCGGGTCGTCGCGTCCGGTGGGAAAGTCCCTCGCTTAACGGTGGATCCGCGCCGG
+
GGGGGGGGGGGGGGGGGGGGGGGGGGGGGGGGGGGGGGGGGGG:FGGGGGGGGGGGGGCG7FGGGGGGGCGCFEFF<FGGEGGGGGGGGGGGGGG,F=FGGGF58BAF9C=F:F=DC7,,+8BF+@:>++8*558+3@3,,*85*>,,8>,7,?F<,,:***1*?FC,2*3<*=>E>:CCFCEG71:*2+<CF*:CE*/:CEF*;C>:@+<8C*:1<7<:EGGG*:**2<C=CFFGCEFEF::*:2:58*/::*2*9/1***0::F90*:;/)/*1::5C.)2***9>FB:)/)
@M03364:396:000000000-C9LGT:1:1101:18041:2481 1:N:0:10
ACTCCTACGCGAGGCAGCAGTGGGGAATATTGCACAATGGGCGCAAGCCTGATGCAGCGACGCCGCGTGCGGGATGGAGGCCTTCGGGTTGTAAACCGCTTTTGTTCAAGGGCAAGACACTGTTTCGGCCGTGGAGAGTGGATTGTTCGAATGAGCACCGGCTAACTACGTGCCAGCAGCCGCGGTAATACGTAGGGTGCAAGCGTTATCCGGATTTATTGGGCGTAAAGGGCTCGTAGGCGGTTCGTCGCGTCCGGTGTGAAAGTCCATCGCTTAACGGTGGATCCGCGCCGG
+
GGGGGGGGGGGGGGGGGGGGFGGGGGGGGGGGGGGGGGGGGGGGGGGGGGGGGGGGGGGGGGGGGGGGFGGGGGGGGFGGGGGGGGGGGGGGGGGFGDGGGGGGGCE3CFFEGGGG,@F@,3@==FCFC*@5***,6>F,*?,?>B9FEGC?,?CFCGGEEEG@FGGGG7<<<FCCFDGGGGGDEGEEG+@CC,;CEGG>FCGGGGEEGCGDG8E>CCFGGGGGG8*;*C7CEGCEGGGGCGGCGEGGGCECEGGEGGGGE?FEF*A:CCE*1ACDGFGC7<C<96FFF>:359
@M03364:396:000000000-C9LGT:1:1101:15703:2489 1:N:0:10
ACTCCTACGGGAGGCAGCAGTGGGGAATATTGCACAATGGGCGCAAGCCTGATGCAGCGACGCCGCGTGCGGGATGGAGGCCTTCGGGTTGTAAACCGCTTTTGTTCAAGGGCAAGGCACGGTGTCGGACGTGTTGAGTGGATTGTTCGAATAAGCACCGGCTAACTACGTGCCAGCAGCCGCGGTAATACGTAGGGTGCAAGCGTTATCCGGATTTATTGGGCGTAAAGGGCTCGTAGGCGGTTCGTCGCGTCCGGTGTGAAAGTCCATCGCTTAACGGTGGATCCGCGCCGG
+
GGGGGGGGGGGGGGGGGGGGGGGGGGGGGGGGGGGGGGGGGGGGGGGGGGGGGGGGGGGGGGGGGGGGGGGGGGGGGGGGGGGGGGGGGGGGGGGGGGGGGGGCFGGGGGGGGGGG<DFGC7F+3@FG+85+88@:=F;FC3?DFDGGGGGGCGGGGGGGDGGGGGGGGFFGGGGGGGGGGGGGGGEGGGGGGFFGGGGGGGGGGGGGGGGGGEEECFGGGGGGGGCEEGGGGGGGEGGGGGGEGGGGGGGE8>EGD85EEEFGGDCGFGGGGGGDFGCDFFGFF4F>5BEDCG
@M03364:396:000000000-C9LGT:1:1101:12572:2496 1:N:0:10
ACTCCTACGGGAGGCAGCAGTGGGGAATATTGCACAATGGGCGCAAGCCTGATGCAGCGACGCCGCGTGCGGGATGGAGGCCTTCGGGTTGTAAACCGCTTTTGTTCAAGGGCAAGGGACGGTTTCGGCTGCGTTGAGTGGATTGTTCGAATAAGCACCGGCGAACTACCTGCCAGCAGCCGCGGTAATGCGTAGGGTGCAAGCGTTATCCGGATTCATTGGGCGTAAAGCGCGCGTAGGCGGCCGCCTAAGCGGACCCTCGAACCCCGGGGCTCAACCTCGGGCCGGGTTCCG
+
FGGGGAFAFCGGGGGGGGGEFGGFEB@F9FGFEGCF8FG@<EFBFGCFDFC<EE<FDFCGGGCGC>>@@:F7>47B<4B?E<<EED7CEFBFG<FEGGGGEDD,3B,,5<FGEG<+++:<C++38,8@5*5+*8@C*3F9FGGFF:;?FG>,8F:B<G7<<>1**4<,>2<CFCE<FCGCCGGG8/C8FCCC?*1C*0;EFFF5CE8C5@9CG*2;F+<<++;*:C*;/:9?EDGE8*:CCEC5CG*:2/CFG5*:/*/2A*9CGCEG:D=C<*:C7*A*771>DCDE3)076*
@M03364:396:000000000-C9LGT:1:1101:16900:2499 1:N:0:10
ACTCCTACGGGAGGCAGCAGTAGGGAATTTTCGTCAATGGGCGCAAGCCTGAACGAGCAATGCCGCGTGAACGAGGAAGGTCTTCGGATCGTAAAGTTCTGTCGAGAGGGAAAAAGGAACACCCGAGGCTACGTTGGTGAAGTGACCTTACCTGTCGAGGAAGTCACGGCTAACTACGTGCCAGCAGCCGCGGTAATACGGAGGTGGCGAGCGTTAACCGGAATGATTGGGCGTAAAGGGTGCGTAGGCGGCCTGTTAAGTCTGAAGTGAAAGGTACCGGCTCAACCGGTAC
+
FGGGGGGGGGGGGGGGGGGGGGGGGGGGGGGGGCFGGGGGGGGGGGGGGGGG8EFGGGGGEGGGGGGGGEF9FG@GGGGGGGGGGGGGG>FGGGGGBEGGGG<F7:9>FGGG8FF@?@F@8D=@+CFC+3@3+,BB@@F,,8@@F<3@FGGG,,7,@@*@FGG<F7?FE:::FEF,FF<FFGFGGGGGGG@BCC@CCGGF*CFG7CCF5CEDC:EE*00CGEE*<<+<C6CCE::EG7ED8?EGEGGGGDEDC=EF7CFGGGGFGGGGGG?FFF9::>CCBEEFFGG))7)/
@M03364:396:000000000-C9LGT:1:1101:7752:2505 1:N:0:10
ACTCCTACGGGAGGCAGCAGTGGGGAATCTTGCGCAATGGGGGCAACCCTGACGCAGCGACGCCGCGTGCGGGACGAAGGCCTGCGGGTCGTAAACCGCGGTCTGCAGGGACGAGTCCGCCAGGTGACGGTTCCTGCAGAAGAAGCGCCGGCTAAATACGTGCCAGCAGCATCGGTAATACGTATGGGGCGAGAGTTATCCGGATTCATTTGGCGTAAAGCGCGCGTAGGCGGCCCGTTAGGTCGGAGGGAAAAGCCCGGGGCTCAACCCCGGCGAGCCGCCGATACCGGCGGG
+
GGGGGGFGG,@FGGCFGEGGEFG9:FGGF9<FG7FEEDGGG>FEF,DFGGFG<::F@:C6@FGGE@EGG7++=F:C++?7B<E+3@C+CC:>B,FG@FE++@@*@=F,DFFGD<**,,><**=83<<:=**+*?B2,,?>,2<5C,*=FCC*/:+3A:,/<,*;C8CGGF*+<ECC>?9CFGG6+;>FECEEC*2C70A07;E*1::FF++0<?EG>:CF?EEEDG8?GDGG*/:C:2;;8*<+:**2***:CFFF**/*8*95/9E<<GG<5E*7)3:)7)29775:C08D3<
@M03364:396:000000000-C9LGT:1:1101:24621:2532 1:N:0:10
ACTCCTACGGGAGGCAGCAGTGGGGAATATTGCACAATGGGCGCAAGCCTGATGCAGCGACGCCGCGTGCGGGATGGAGGCCTTCGGGTTGTAAACCGCTTTTGTTCAAGGGCACGGCACGGTTTCGGCCGGAATAAGTGGCTTGTTCGAATAAGCACCGGCTAACTACGTGCCAGCAGCCGCGGTAATACGTAGGGTGCAAGCGTTATCCGGATTTATTGGGCGTAAAGGGCTCGTAGGCGGTTCGTCGCGTCCGGTGTGAAAGTCCATCGCTTAACGGTGGAGCCGCGCCGG
+
GGGGGGGGGGDG7@FCGFGGGGGGGEGGGGGGGGGGGGGGGGGGGEFGGFEFGGGGFGG7FCEGGGGGGGGGGEEFGGGGGGGGFGGGGGDFAEGGGGGGGGGGG,F9EDGFGG+3>CG7>+@++:CC*3@**5*37@8D9*>::>FFGC@F8>>FEGGDEEGGGGGGF<BFFGGGGGGGFEGGGECEC+<EFFGGCCCCFFFGGGGGGGGGGGDCCFGGGGGGGEGGGFC=*08?8CGGGGEC==ECGGGGGEEGD:C=EFFCEGGGGGGDD:ECFGGG>FGG*957>EEGGG
@M03364:396:000000000-C9LGT:1:1101:8223:2584 1:N:0:10
ACTCCTACGGGAGGCAGCAGTAGGGAATTTTCGTCAATGGGCGCAAGCCTGAACGAGCAATGCCGCGTGAGTGAGGAAGGTCTTCGGACTGTAAAGCTCTGTTGCCGGGGAAAAAGGGGAGTTTCAGGAAATGGCATTTCATGGATGGTACCCGGCCAGAAAGCCACGGCTAACTACGTGCCAGCAGCCGCGGTAATACGTAGGTGGCAAGCGTTATCCGGAATGATTGGGCGTAAAGGGTGCGCAGGCGGCTGTGCAAGTCTGAAGTAAAAGGGACCGGCTCAACCGGTTC
+
GGGGGFGGGGGGGGGGGGGGGGGGGGGGGGGGGGGGGGGGGGGGGGGGGGGGGGGGGGGGGGGGGGGFGGGGGGGGGGGGGGGGGGGGGGGGGGGGGGGCFGGGGGGGGGGGGGGG+?F:C3B,CFFGF,@D,,8CFGGGGGGGGGGGGGGGGGDGGGGGGGGGGGGGGGCFGGGGGGGGGGGGGGGGGGGEGCFGGGGGGGGGGGGGGGGFEEGGGGGGGGGGGGGGGGGGGGGGGGGGGGGGGGGGGGGGGGGFGGGGGGGFGFFGGFGGGGGGGGGGFFGGGGGFGFDC
@M03364:396:000000000-C9LGT:1:1101:7453:2599 1:N:0:10
ACTCCTACGGGAGGCAGCAGTGGGGGATATTGCACAATGGGGGAAACCCTGATGCAGCGACGCCGCGTGAGTGAAGAAGTATTTCGGTATGTAAAGCTCTATCAGCAGGAAAGATAATGACGGTACCTGACTAGGAAGCACCGGCTAAATACGTGCCAGCAGCCGCGGTAATACGTATGGTGCAAGCGTTATCCGGATTTACTGGGTGTAAAGGGAGCGCAGACGGCATGGCAAGCCAGATGTGAAAGGTGGGGGCTCAACCCCCAAGCTGCATTTGGAACTGTCAAGCTAG
+
GGGGGGGGGGGGGGGGGGGGGGGGGGGGGGGGGGGGGGGGGGGGGGGGGGGGGGGGGGGGGGGGGGGGGGGGGGGGGGGGGGGGGGGGFGGGGGGGGGGGGFGFGGGFGGGGGGGGFGGCF7FF8BFGC,@><,:DFGGGGGGGGGGGGGGGCFGGGGGGFCFGGGGGG4=FGGGGGGGGGGGGGGGGGGGGGGGGGGGGGGGGGGGGGGGGGFGGGGGGGGGGGGGGGG>FCFGGGGGGGGGGGGGGGGCFGGGGGGFFGGGGGGGGGGGGFGFFCDEFFF9:FFGFGFFG
@M03364:396:000000000-C9LGT:1:1101:19722:2642 1:N:0:10
ACTCCTACGGGAGGCAGCAGTAGGGAATCTTCCACAATGGACGCAAGTCTGATGGAGCAACGCCGCGTGAGTGAAGAAGGTTTTCGGATCGTAAAGCTCTGTTGTTGGTGAAGAAGGATAGCGGTAGTATCAGGCCTTTATTTGACGGTAATCAACCAGAAAGTCACGGCTAACTACGTGCCAGCAGCCGCGGTAATACGTAGGTGGCAAGCGTTGTCCGGATTTATTGGGCGTAAAGCGAGCGCAGGCGGAAAAATAAGTCTAATGTGAAAGCCCTCGGCTTAACCGAGGAAC
+
GGGGGGGGGGGGGGGGGGGGGGGGGGGGGGGGGGGGGGGGGGGGGGGGGGGGGGGGGGGGGGGGGGGGGGGGGGGGGGGGGGGGGGGGGGGGGGGGGGGGGFGGFGGCGGGGGEEEEFFGG-@+BCFG,<:,<BAFF??FC9FFBFFGGGGGGGGGGGGGGGGGGGGGEFEGGGGGGGGGGGGGGGGGGGGGGFGGGGGGGGGGGGGGGGFGGGGGGGFEG@FEGGGGGGGGGGGGG@+:/:EC=EEEGGGEEEGCFFGGFGFFGGGGGFGGGGGGDFEGF>EFGGGFDEFGCC
@M03364:396:000000000-C9LGT:1:1101:20153:2662 1:N:0:10
ACTCCTACGGGAGGCAGCAGTGGGGAATATTGCACAATGGGCGCAAGCCTGATGCAGCGACGCCGCGTGCGGGATGGAGGCCTTCGGGTCGTAAACCGCTTTCAGCAGGGACGAGGCCGCTTGTCGACTTTCCCTGCAGAAGAAGCCCCGGCTAAATACGTGCCAGCAGCCGCGGTAATACGTATGGGGCGAGCGTTATCCGGATTCATTGGGCGTAAAGCGCGCGTAGGCGGCCCGTTAGGTCGGAGGTAAAAGCCCGGGGCTCAACCCCGGCGAGCCTCCGATACCGGCGGG
+
GGGGGGGGGGGGGGGGGGGGGGGGGGGGGGGGGGGGGGGGGGGGGGGGGGGGGGGGGGGGGGGGGGGGGGGGGGGGGGGGGGGGGGGGGGGGGGGFGGGGGGGGGGGGGGGGGG@GEGGD*3@88@CE+*7,8<DFFFFGC:>CFGFGGGGG:7FGGGGGFCFFGGGGGCF@EGGGGGCGGGCCFFGGGGEEGGDG8CGFG?8AEGGCECGGFFGGGGGGFGGGGGECEGFGGD>:?828EFGGGGGGGE@CFGFGGGGGGGGEFDFCCC=37CEDGCEFFFE)>DD?G@BG31
@M03364:396:000000000-C9LGT:1:1101:10676:2669 1:N:0:10
ACTCCTACGGGAGGCAGCAGTGGGGAATATTGCACAATGGGCGCAAGCCTGATGCAGCGACGCCGCGTGCGGGATGGAGGCCTTCGGGTTGTAAACCGCTTTTGTTCAAGGGCAAGGCACGTTATCGGCCGTGTTGAGTGGATTGTTCGAATAAGCACCGGCTAACTACGTGCCAGCAGCCGCGGTAATACGTAGGGTGCAAGCGTTATCCGGATTTATTGGGCGTAAAGGGCTCGTAGGCGGTTCGTCGCGTCCGGTGTGAAAGTCCATCGCTTAACGGTGGATCCGCGCCGG
+
GFGGGCFG>C7CF:CCEGGGGGDEGGGGGGGGGGGGGGGGGDCGGGGGGGGFGAEF<FC:FGGGGGGGGGGGGGDGGDFEGGGGGGGGFEFGGGGGGGGGGGGFGGGCFFGGCEF<DFFDE->,,@BF33@3*38,@<D,@>DFFEGGG7FGFFGGGGCCEEGGF,;FF*<+=CFGGFGGGGGGGGGGGGCC?CDGG:88EGGC>C>>FCGEG*/;99<CF65CEEGGGGGGGEGGEGGEG5EEC7?:88EGGE8E<EEGC?FGCC<:CFCGCGFCCGDGF>E:F455D7))/9
@M03364:396:000000000-C9LGT:1:1101:10202:2682 1:N:0:10
ACTCCTACGGGAGGCAGCAGTAGGGAATCTTCCACAATGGACGCAAGTCTGATGGAGCAACGCCGCGTGAGTGAAGAAGGTTTTCGGATCGTAAAGCTCTGTTGTTGGTGAAGATGGATAGAGGTAGTATCTGTCCTTTCTTTGACGGTAATCAACCAGAAAGTCACGGCTAACTACGTGCCAGCAGCCGCGGTAATACGTAGGTGGCAAGCGTTGTCCGGATTTATTGGGCGTAAAGCGAGCGCAGGCGGAGAAATAAGTCTAATGTGGAAGGCCTCGGCTTAACCGAGGAAC
+
F<EFF,EEFGGGEGGDEGGFFGGGGFGGFGGCFEFFCFGFF<:+@CF<EFGFGGGFGGGGFGGFGGGFGG@?FGGFGGG8C9F7EFEFECCFB,<FA,:CFFAFFDEFFEF,C<<,,,5CF-54,5CF,,:<,5,:8FD,?,AB,,838A+C8,<=FCEGG<AFFF9F@:@8DFGGGGFF*63>3@F@,>@EDGEGGC;=FF3=FFCF*<E7@*4C:9<8E=@?9;CF4:=*:E>E=GFE=EEEGD5ECE5C*1*<:@F<0AF+<:7::*3><*:<457C37*9*007C)3)92
@M03364:396:000000000-C9LGT:1:1101:11361:2701 1:N:0:10
ACTCCTACGGGAGGCAGCAGTGGGGAATATTGCACAATGGGCGCAAGCCTGATGCAGCGACGCCGCGTGCGGGATGGAGGCCTTCGGGTTGTAAACCGCTTTTGTTCAAGGGCAAGGCACGGTTTCGGCTGCGTGGAGTGGATTGTTCGAATCAGCACCGGCTAACTACGTGCCAGCAGCCGCGGTAATACGTAGGGTGCAAGCGTTATCCGGATTTATTGGGCGTAAAGGGCTCGTAGGCGGTTCGTCGCGTCCGGGGTGAAAGTCCATCGCTTAACGGTGGATCCGCGCCGG
+
GGGGGGGGGGGGGGGGGGGGGGGGGGGGGGGGGGGGGGGGGGGGGGGGGGGGGGGGGGGGDGGGGGGGGGGGGGGGG8EFECFFGGGGECFGGGGGGGGGGFGDFCF,EAFCGF@7+3FFG+DFCFEDE+@+53**5<FEFF,>D>,>FBFC*?FE<FFFCEGGGGGFF<8FF:EFGDGGGGGGDEEE7<<CC9EGE?EEGGGGGCEGGECEGEGG6C?FFFFGGEE:;?CE>FCEGCFE?CE>C=E=EG/:CC:EG*7*:1CCGCC>FG+75:ADFDEG>FD5C7D5/73C9C
@M03364:396:000000000-C9LGT:1:1101:15393:2703 1:N:0:10
ACTCCTACGGGAGGCAGCAGTGGGGAATATTGCACAATGGGCGCAAGCCTGATGCAGCGACGCCGCGTGCGGGATGGAGGCCTTCGGGTTGTAAACCGCTTTTGTTCAAGGGCAAGGCACGGTTTCGGCTGTGTTGAGTGGATTGTTCGAATAAGCACCGGCTAACTACGTGCCAGCAGCCGCGGTAATACGTAGGGTGCAAGCGTTATCCGGATTTATTGGGCGTAAAGGGCTCGTAGGCGGTTCGTCGCGTCCGGTGTGAAAGTCCATCGCTTAACGGTGGATCCGCGCCGG
+
GGGGGGGGGGGGGGGGGGGGGGGGGGGGGGGGGGGGGGGGGGGGGGGGGGGGGGGGGGGGGGGGGGGGGGGGGGGGGFGGGGGGGGGGGGGGGGGGGGGGGGGGGGGGGGGGGGGFFFGGE7F>CFEG5+838,8>FFFFG9CFGCAFGGGGFFGGGGGGGGGGGGGGG<EGGGGGGGGGGGGGGGGGGGGGGGGGGGGGGGGGGGDGGGGGGGGGGGGGGGGGGEEEFGGGGGGGGGGGGGGGGEGGGGGGGEGGGEGGGEGGGGGFGGGGGFGGGGGGFFGGGGGFFFFG<G
@M03364:396:000000000-C9LGT:1:1101:13793:2749 1:N:0:10
ACTCCTACGGGAGGCAGCAGTGGGGAATATTGCACAATGGGCGCAAGCCTGATGCAGCGACGCCGCGTGCGGGATGGAGGCCTTCGGGTTGTAAACCGCTTTTGTTCAAGGGCAAGGCACGGTTTCGGCCGTGTTGAGTGGATTGTTCGAATAAGCACCGGCTAACTACGTGCCAGCAGCCGCGGTAATACGTAGGGTGCAAGCGTTATCCGGATTTATTGGGCGTAAAGGGCTCGTAGGCGGTTCGTCGCGTCCGGTGTGAAAGTCCATCGCTTAACGGTGGATCCGCGCCGG
+
GGGGGGGGGGGGGGGGGGGGGGGGGGGGGGGGGGGGGGGGGGGGGGGGGGGGGGGGGGGGGGGGGGGGGGGGGGGGGGGGGGGGGGGGGGGGGGGGGGGFGGGGGGGCBFGGGGGGGGGGG+FCBFFGC+@3*@F79CCFGGGGGGGFGGFGFGGGGGGGGGGGGGGGGEGGGGGGGGGGGGGGG8EGGGGGF<CGGCEGGGGGGGGEFGGGGEG5?FGGGGCGGGEGFGGGGGGGGGGGGGGGGGGGGGGGGGGGGEEGGGCCGGGGGGFGGGGGGGGGBFGGGFGFGFFGGG
@M03364:396:000000000-C9LGT:1:1101:17147:2805 1:N:0:10
ACTCCTACGGGAGGCAGCAGTGGGGAATATTGCACAATGGGCGAAAGCCTGATGCAGCAACGCCGCGTGAGCGATGAAGGCCTTCGGGTCGTAAAGCTCTGTCCTCAAGGAAGATAATGACGGTACTTGTGTTGGAAGCCCCGGCTAACTACGTGCCAGCAGCCGCGGTAATACGTAGGGGGCTAGCGTTATCCGGAATTACTGGGCGTAAAGGGTGCGTAGGTGGTTTCTTAAGTCAGAGGTGAAAGGCTACGGCTCAACCGTAGTAAGCCTTTGAAACTGGGAAACTTGAGT
+
GGGGGGGGGGGGGGGGGGGGGGGGGGGGGGGGGGGGGGGGGGGGGGGGGGGGGGGGGGGGGGGGGGGGGGGGGGGGGGGGGGGGGGGGGGGGGGGGGGGGGGGGGGGGGGGGGGFGGGG?9-@BBFFG,,8:,:D83DDFFGGFFFGGGGGG<FGGGGGGGGGGGDGGG*BFGGGGGGGGGGGDGGGGEGGGGGGGDGGGGGGGGGGGGGGEGFGGGGGGDGGGGGGGGGGFFGGGGGGGGGGGGGGGGGFGGGGGGGGGGGDEFGGGGGCFFGGGGGGGFFGGG7FFFFFC40
@M03364:396:000000000-C9LGT:1:1101:14337:2933 1:N:0:10
ACTCCTACGGGAGGCAGCAGTGGGGAATATTGCACAATGGGGGAAACCCTGATGCAGCGACGCCGCGTGCGGGATGGAGGCCTTCGGGTTGTAAACCGCTTTTGTTCAAGGGCAAGGCACGGTTTCGGAAGTGTGGAGTGGATTGTTCGAATAAGCACCGGCTAACTACGTGCCAGCAGCCGCGGTAATACGTAGGGTGCAAGCGTTATCCGGATTTATTGGGCGTAAAGGGCTCGTAGGCGGTTCGTCGCGTCCGGTGTGAAAGTCCATCGCTTAACGGTGGATCCGCGCCGG
+
GGGGGGGGGGGGGGGGGGGGGGGGGGGGGGGGGGGGGGGGGGGGGGGGGGGGGGGGGGGGGGGGGGGGGGGGGGGGG@FGDGGGGGGGGGGGGGGGGGGGGGGGGFF9FFGGGGGGFFG?FECE+@FF+3@,83,@:FFGGGBEFFACFGGG:FGGGGGGGGGGGGGGG<FGFFFGGGGGGGGGGEGDGCFFCFGGG8EGGFGGGGGGGGGGGGD8CFGFGGGGGGECFGGGDFGEGGGGFEE=EEGGEGGGGGGGGCEEG:C?FGGGGGGGG7=DGFGG>FG*9DC>CB@CDG
@M03364:396:000000000-C9LGT:1:1101:12347:2969 1:N:0:10
ACTCCTACGGGAGGCAGCAGTGGGGAATATTGCACAATGGGCGCAAGCCTGATGCAGCGACGCCGCGTGCGGGATGGAGGCCTTCGGGTTGTAAACCGCTTTTGTTCAAGGGCAAGGCACGGTTTCGGTCGTGTTGAGTGGATTGTTCGAATAAGCACCGGCTAACTACGTGCCAGCAGCCGCGGTAATACGTAGGGTGCAAGCGTTATCCGGATTTATTGGGCGGAAAGGGCTCGTAGGCGGTTCGTCGCGTCCGGTGTGAAAGTCCATCGCTTAACGGTGGATCCGCGCCGG
+
GGGGGGGGGGGGGGGGGGGGGGGGGGGGGGGGGGGGGGGGGGGGGGGGGGGGGGGGGGGGGGGGGGGGGGGGGFGGGGGGGGGGGGGGGGGGGGGGGGGGGGGGGFGEGGGGGGGGGGGGG+>C+@FG+3@5@FG@FF3>FF,<F>BFGGGGGGGGGGGGGG>FFGFFG<CFFGGGFGGGGGGGG@CEEF?E9CFEGGGGGGGGGDECFGGGGE5CECFGGGGEG/:EGGGGGCF>8EFGGGGCGGGG?EGGEEGGG:=:E:DCFFEGGGFGCG=CGDGGEFGFGGFF:D5CDG
@M03364:396:000000000-C9LGT:1:1101:21359:3006 1:N:0:10
ACTCCTACGGGAGGCAGCAGTGGGGAATATTGCACAATGGGCGCAAGCCTGATGCAGCGACGCCGCGTGCGGGATGGAGGCCTTCGGGTTGTAAACCGCTTTTGTTCAAGGGCAAGGCACGGTTTCGGCCGTGTTGAGTGGCTTGTTCGAATAAGCACCGGCTAACTACGTGCCAGCAGCCGCGGTAATACGTAGGGTGCAAGCGTTATCCGGATTTATTGGGCGTAAAGGGCTCGTAGGCGGTTCGTCGCGTCCGGTGTGAAAGTCCATCGCTTAACGGTGGATCCGCGCCGG
+
GGGGGGGGGGGGGGGGGGGGGGGGGGGGGGGGGGGGGGGGGGGGGGGGGGGGGGGGGGGGGGGGGGGGGGGGGGGGFGGG@FGGGGGD=FGGGGGGGGGGGGFC=CC,?CFEGGGC+=BFFF>++:@:++5**88:FF,@F73><<FA<,>?>BFGG:<4CC@@FF:EC*=BBGCCF7FE<FGGGGGEGFG82<EGGFECFGFFGGGDGGGGG:;/<+<FFGFGD1:C*AF51*85*2;;?EG*:CEG51?CCCEC5*:CE+::CGGG7D+**:E7>:EC77EFCGG>GD59CD
@M03364:396:000000000-C9LGT:1:1101:25087:3018 1:N:0:10
ACTCCTACGGGAGGCAGCAGTGGGGAATATTGCACAATGGGCGCAAGCCTGATGCAGCGACGCCGCGTGCGGGATGGAGGCCTTCGGGTTGTAAACCGCTTTTGTTCAAGGGCAAGGCACGGTTTCGGCCGCGTTAAGTGGATTGTTCGAATAAGCACCGGCTAACTACGAGCCAGCAGCCGCGGTAATACGTAGGGTGCAAGCGTTATCCGGATTTATTGGGCGTAAAGGGCTCGTAGGCGGTTCGTCGCGTCCGGTGTGAAAGTCCATCGCTTAACGGTGGATCCGCGCCGG
+
GGGGGGGGGGGGGGGGGGGGGGGGGGGGGGGGGGGGGGGGGGGGGGGGGGGGGGGGGGGGGGGGGGGGGGGGGGGEGFGGGGGGGGGGGCEFGGGGGGGGGGG,D,C,CFFGGGGG<=D8@7BF+>FE++@**3*+>ECFF,3?D<,@FGGG*FFGGFGGEGGGGGFFG8*4<CFFFFFFGGCC8:EG+3+/0<@EGFGCFFGGG8C5C@FGGG5EF?9CC?FGG>*8;FGGGGCE5ECEGGGCGGGGEGE5:CEEG8C/;<?FGGGGF?FGGFD>77EGFFGG9FGFGF>DGG
@M03364:396:000000000-C9LGT:1:1101:12132:3023 1:N:0:10
ACTCCTACGGGAGGCAGCAGTGGGGAATATTGCACAATGGGCGCAAGCCTGATGCAGCGACGCCGCGTGCGGGACGAAGGCCTTCGGGTCGTAAACCGCTTTCAGCAGGGACGAGGCCGCTACGGTGACGGTACCTGCAGAAGAAGCCCCGGCTAAATACGTGCCAGCAGCCGCGGTAATACGTATGGGGCGAGCGTTATCCGGATTCATTGGGCGTAAAGCGCGCGTAGGCGGCCCGTTAGGTCGGAGGTAAAAGCCCGGGGCTCAACCCCGGCGAGCCTCCGATACCGGCGG
+
GGGGGGGGGGGGGGGGGGGGGGGGGGGGGGGGGGGGGGGGGGGGGGGGGGGGGGGGGGGGGGGGGGGGGGGGGGGGGGGGGGGGGGGGGGGGGGGGGGGGGGGGGGGGGGGGGFFGFGFGG*@3>DFFF<>8@FGGGGGFGGGGGGGGGGGGGGGGGGGGGGGGGGGGG<FGGGGGGGGGGGGCGGGGFGGGGGGGGGGGGGGGGEGGGGGGGGGGGGGGGGGGGGGGGGGGGGGCEGCGGGGGGGGGGGCFGGGGGGGGGGGG=CGGGGGGGGECCGGG@FGDCGGFGFFGGG
@M03364:396:000000000-C9LGT:1:1101:17942:3024 1:N:0:10
ACTCCTACGGGAGGCAGCAGTAGGGAATCTTCCACAATGGGCGCAAGCCTGATGGAGCAACACCGCGTGAGTGAAGAAGGGTTTCGGCTCGTAAAGCTCTGTTGTTGGAGAAGAACGTGCGTGAAAGTGCCTATTCACGCAGTGACGGTATCCAACCAGAAAGTCACGGCTAACTACGTGCCAGCAGCCGCGGTAATACGTAGGGTGCAAGCGTTATCCGGATTTATTGGGCGTAAAGGGCTCGTAGGCGGTTCGTCGCGTCCGGTGTGAAAGTCCATCGCTTAACGGTGGATC
+
GGGGGGGGGGGGGGGGGGGGGGGGGGGGGGGGGGGGGGGGGGGGGGGGGGGGGGGGGGGGGGGGGGGGGGGGGGAEGGGGGGGGGGGGGGGGGGGGGGGGGGGGGGGGGGGGGGFG+FG7>-B+:BFE8?F,,:5,CE8<>=>D9@=CFG?FCGGGGGGGGFGGGFGGGDDGGGGGFG<DFGGGFGGGGGGEGFGGFGGGFGGGGFEGGGGGGGGGGGFGGG*AFFGF9FFCEGGGFFGDGGGGEGFGGGGEGGGGGGGGGCDGGCEDGGCF><FCGGGGFFG3DGGFGF3*29
@M03364:396:000000000-C9LGT:1:1101:21780:3034 1:N:0:10
ACTCCTACGGGAGGCAGCAGTAGGGAATCTTCCACAATGGGCGCAAGCCTGATGGAGCAACACCGCGTGAGTGAAGAAGGGTTTCGGCTCGTAAAGCTCTGTTGTTAGAGAAGAACGTGCGTGAGAGCTTCTGTTCACGCAGTGACGGTATCTAACCAGAAAGTCACGGCTAACTACGTGCCAGCAGCCGCGGTAATACGTAGGTGGCAAGCGTTATCCGGATTTATTGGGCGTAAAGCGAGCGCAGGCGGTTTGATAAGTCTGATGTGAAAGCCTTTGGCTTAACCAAAGA
+
GGGGGGGGGGGGGGGGGGGGGGGGGGGGGGGGGGGGGGGGGGGGGGGGGGGGGGGGGGGGGGGGGGGGGGGGGGGGGGGGGGGEGGGGCFGGGGGGGGGGGGGGGGGFGGGGGG?FE@FDC=C+BFFG,,C,55,,CBDFCECFGACEGFFEAFGGFGGGGGGGGGGGG>EGGGGGGGGGGGGGFGGG7<FEGGGGGGGGGGGGGGGGGGGGGGGGGGGGGECECF7:EFGGGGGGGGGGDGGGGGGGDGGC=5EGGGGGFCDGE7EGGGGGGGFGGGGGFFGGGGF?F47C
@M03364:396:000000000-C9LGT:1:1101:12847:3035 1:N:0:10
ACTCCTACGGGAGGCAGCAGTGGGGAATATTGCACAATGGGCGCAAGCCTGATGCAGCGACGCCGCGTGCGGGATGGAGGCCTTCGGGTTGTAAACCGCTTTTGTTCAAGGGCAAGGCACGGTTTCGGCCGTGTTGAGTGGATTGTTCGAATCAGCACCGGCTAACTACATGCCAGCAGCCGCGGTAATACGTAGGGTGCAAGCGTTATCCGGATTTATTGGGCGTAAAGGGCTCGTAGGCGGTTCGTCGCGTCCGGTGTGAAAGTCCAGCGCTTAACGGTGGATCCGCGCCGG
+
GGGGGGGGGGGGGGGGGGGGGGGGGGGGFGGGGGGGGGGGGGGFGGGGGGGGGGGGGGGGGGGGGGGGGGGGGFEGGGGGGGGGGGGGGGGGGGGGGGGGGGGGGCC<CFEGGG+B>@FDF+DFEFFG+@@@*83FFF,@CC9FG>EFF:FA*?FDCFFFC@CEC:F@>,3<CFCFFGGGCFEGG1?CFDGG<,;EGFGEFGGFG>CGDCGCE5;;+A7FGGGFG88CFEFG>FFGEDGGEGGC=CEGEEC:C:EGD8EEGF7CG:CCG*8DDG*9DFED7:G*9DDFF>:DGG
@M03364:396:000000000-C9LGT:1:1101:22958:3038 1:N:0:10
ACTCCTACGGGAGGCAGCAGTGGGGAATCTTGCGCAATGGGGGCAACCCTGACGCAGCGACGCCGCGTGCGGGACGAAGGCCTTCGGGTCGTAAACCGCTTTCAGCAGGGACGAGGCCGCGAGTAGACGCTGATTGCCGACTAAGCCCCGGCTAAATACGTGCCAGCAGCCGCGGTAATACGTATGGGGCGAGCGTTATCCGGATTCATTGGGCGTAAAGCGCGCGTAGGCGGCCCGGTAGGTCGGAGGGAAAAGCCCGGGGCTCAACCCCGGCGAGCCTCCGATACCGGCGGG
+
GGGGGGGGGGGGGGGGGGGGGGGGGGGGFGGGGCGGGGGGGGGGGGFGGGGGGGGGGGGGGGGGGGGGGEGDGGGGGGGGGGGGGGGGGEGGGGGFGEFGGGGDGF9<FFG7FC:ECF>C<144<,CF8*=+*,?<2,<**1*7,5FFDGGG**+,2:,;<CFGF?@8F6CG8/CE58FGGG@:A;CF:>E*:CGCEGGDCEG5:*<:FDGGGGGGGCFFGGDDGG:=CE<EEEGDG*/*;EGE?C*:C*15*:EEGGGGGG::FG6CCDGG3C5193:*7F77CC3@CEBD)1
@M03364:396:000000000-C9LGT:1:1101:14684:3053 1:N:0:10
ACTCCTACGGGAGGCAGCAGTAGGGAATCTTCCACAATGGACGCAAGTCTGATGGAGCAACGCCGCGTGAGTGAAGAAGGTTTTCGGATCGTAAAGCTCTGTTGTTGGTGAAGAAGGATAGAGGTAGTAACTGGCCTTTATTTGACGGTAATCAACCAGAAAGTCACGGCTAACTACGTGCCAGCAGCCGCGGTAATACGTAGGTGGCAAGCGTTGTCCGGATTTATTGGGCGTAAAGCGAGCGCAGGCGGAAAAATAAGTCTAATGTGAAAGCCCTCGGCTTAACCGAGGAAC
+
GGGGGGGGGGGGGGGGGGGGGGGGGGGGGGGGGGGGGGGGGGGGGGGGGGGGGGGGGGGGGGGGGGGGGGGGGGGGGGGGGGGGGGGGGGGGGGGGGGGGGGGGGGGFGGGGGGFGFGGEG-CBBFFG5,9@ECFGGFGGGGGGGGDGGGGGGGGGGGGGGGGGGGGGGGDGGGGGGGGGGGGGGGGGGGGGGGGGGGGGGGGGGGGGGGGGGFGGGGGGDGGDCGGGGGGGGGGGGGGGGGGGGGGGGGG=EGGGGGGGGGGGGGGGGGGGGCFFGGGGFFGGGGGFGFFGGF
@M03364:396:000000000-C9LGT:1:1101:22358:3069 1:N:0:10
ACTCCTACGGGAGGCAGCAGTGGGGAATATTGCACAATGGGCGCAAGCCTGATGCAGCGACGCCGCGTGCGGGATGGAGGCCTTCGGGTTGTAAACCGCTTTTGTTCAAGGGCAAGGCACGGTTTCGGCAGTGTGGAGTGGATTGTTCGAATAAGCACCGGCTAACTACGTGCCAGCAGCCGCGGTAATACGTAGGGTGCAAGCGTTATCCGGATTTATTGGGCGTAAAGGGCTCGTAGGCGGTTCGTCGCGTCCGGTGTGCAAGTCCATCGCTTAACGGTGGATCCGCGCCGG
+
GGGGGGGGGGGGGGGGGGGGGGGGGGGGGGGGGGGGGGGGGGGGGGGGGGGGGGGGGGGGGGGGGGGGGGGGGGGGGGGGGGGGGGGGGGGGGGGGGGGGGGGGGCFCFFGGGGGG7FGG@>F:+@FF++588@,@,><FF,EFFCCBFGFG*?FFFDGGGGFGGGGDGFGGGGGGGGGGGGGGGGDGGGGGE@EEGGGGGGGGGGGGGGGGGCEGCFGGGGFGGGEEGGGDGGGGGGGGGEGGDCGGGGGGEEEGG8ECE+:?FGGF7FFGGGGGGGGGFFGGGGGFFDFGGG
@M03364:396:000000000-C9LGT:1:1101:13637:3089 1:N:0:10
ACTCCTACGGGAGGCAGCAGTGGGGAATCTTGCGCAATGGGGGCAACCCTGACGCAGCGACGCCGCGTGCGGGACGAAGGCCTTCGGGTCGTAAACCGCTTTCAGCAGGGACGAGGCCGCGCGGTGACGGTCCCTGCAGAAGAAGCCCCGGCTAAATACGTGCCAGCAGCCGCGGTAATACGTATGGGGCGAGCGTTATCCGGATTCATTGGGCGTAAAGCGCGCGTAGGCGGCCCGTTAGGTCGGAGGTAAAAGCCCGGGGCTCAACCCCGGCGAGCCTCCGATACCGGCGGG
+
GGGGGGGGGGGGGGGGGGGGGGGGGGGGGGGGGGGGGGGGGGGGGGGGGGGGGGGGGGGGGGGGGGGGGGGGGGGGGGGGGGGGGGGGGGGGGGGGGGGGGGGGGGGGGGGGGGFEEGFGC*=**4=C+==+<7FGFCFCGGGFGGFGGGGGEGGGGFGGGGGGGGGGGFGGGGGGGGGGGGGGGGGGGGGGGGGEEGGGGGGEGEGGGGGGGGGGGDGGGGEEEE:CGGGGGDEGGCFGGGGGGDEEGEGGGFG5<@EGGGGGGCCFGGGGD=5)95CDFFGGGGGFGF>3CC
@M03364:396:000000000-C9LGT:1:1101:14751:3126 1:N:0:10
ACTCCTACGGGAGGCAGCAGTGGGGAATATTGCACAATGGGCGCAAGCCTGATGCAGCGACGCCGCGTGCGGGATGGAGGCCTTCGGGTTGTAAACCGCTTTTGTTCAAGGGCAAGGCACGTTTTCGGCTGTGCTGAGTGGATTGTTCGAATAAGCAACGGCTAACTACGTGCCAGCAGCCGCGGTAATACGTAGGGTGCAAGCGTTATCCGGATTTATTGGGCGTAAAGGGCTCGTAGGCGGTTCGTCGCGTCCGGTGTGAAAGTCCATCGCTTAACGGTGGATCCGCGCCGG
+
GGGGGGGGGGGGGGGGGGGGGGGGGGGGGGGGGGGGGGGGGGGGGGGGGGGGGGGGGGGGGGGGGGGGGDGGGGCGGGGGGGGGGGGGGGEGGGGGGGGGGGGGGFGFGFGGGGCG@F<C=BF>+:FD++88,,3@>D;F7,EFG3DACE>F>DFFFFFEFEEEGGFFG8CEFGFGGGGGGGDGGCG:FDFF<CFGGGEEGGGGGGGGG7AEGGGDFGGGGGGGDEGGF?FG8@C:82;=FG5*:EGGGGGGGGCEG8EEC+?FDFF>7CCDGFG<DGGGFFGGGGGFG:@GGD
@M03364:396:000000000-C9LGT:1:1101:6131:3127 1:N:0:10
ACTCCTACGGGAGGCAGCAGTGGGGAATCTTGCGCAATGGGGGCAACCCTGACGCAGCGACGCCGCGTGCGGGACGAAGGCCTTCGGGTCGTAAACCGCTTTCAGCAGGGACGAGGCCGCTCCGGTGAACGTACCTGCAGGAGAAGCCCCGGCTAAATACGTGCCAGCAGCCGCGGTAATACGTATGGGGCGAGCGTTATCCGGATTCATTGGGCGTAAAGCGCGCGTAGGCGGCCCGGTAGGTCGGAGGTAAAAGCCCGGGGCTCAACCCCGGCGAGCCTCCGATACCGGCGG
+
GGGGGGGGGGGGGGGGGGGGGGGGGGGGGGGGFGGGGGGGGGGEGGGGGGGGGGGGGGGGGGGGGGGGGFGGGGGFGGGGGGGGGGGGGGGGGGGGGGGGCGDCGFGGGGGFFGEE7FFGG5>*CBFG,,6181<,?<AB,8FCGF:<FCEFC*CGDCGGF:CCFGGG8,;EEGGGCC?FCFG+0<CGGGGGDGGGGGGFFGGG>E8<CG7:8FFG?EE@FCCGGGGEEEGGGGDECC*28EF<<CE7CE*<<?CFGFGGDG:**9C*29=DGGGD/>*)8@FGGGDFFBFG5D
@M03364:396:000000000-C9LGT:1:1101:17240:3130 1:N:0:10
ACTCCTACGGGAGGCAGCAGTAGGGAATTTTCGTCAATGGGCGCAAGCCTGAACGAGCAATGCCGCGTGAGTGAGGAAGGTCTTCGGACTGTAAAGCTCTGTTGCCGGGGAAAAAGGGGAACTGCAGGACATGGCATTTCATGGATGGTACCCGGCCAGAAAGCCACGGCTAACTACGTGCCAGCAGCCGCGGTAATACGTAGGTGGCGAGCGTTATCCGGAATGATTGGGCGTAAAGGGCTCGTAGGCGGTTCGTCGCGTCCGGTGTGAAAGTCCATCGCTTAACGGTGGATC
+
GGGGGGGGGGGGGGGGGGGGGGGGGGGGGGGGGGGGGGGGGGGGGGGGGGGGGGGGGGGGGGGGGGGGGGGGGGGGGGGGGGGGGGGGGGGGGGGGGGGGGGGGGGGGGGGGGGGGBFFFE-B:AEFG++83:>AF<DFGGFGGFGGFGGGFCGFGGGGGGGGGGGGGGFEGGGGGGGGGGGGGGGGGGGGGGGGGGGGGGGGGGGGGGEGGGGGGGGGGGEDGGG?FGGGGGGGGGGFGGFGGGEGDCGGEC=EGGGGGGGGGGDGDGFFGGGGGGGGGFFGGGGGFDFFFC<
@M03364:396:000000000-C9LGT:1:1101:19385:3154 1:N:0:10
ACTCCTACGGGAGGCAGCAGTGGGGAATCTTGCACAATGGGCGAAAGCCTGATGCAGCAACGCCGCGTGAGCGATGAAGGCCTTCGGGTCGTAAAACTCTGTCGTCAGGGAAGAAAAAGTCCGTTCTTACGTGAACAGCCCTTGACGGCTCCGTACCAGCAGCCGAGGTCTTACGTAGGGGGAGAGCGCGATCCGGAATGAATGGGCGTAAAGGGTGCGGAGGTGGTTTCTTGAGTAGGAGGTGAAAGGCGACGGCTCAGCCGTAGTAGGAAGCTGAAACTGGGACAGTGGAGG
+
FGGGGGGGGGGGGGGGGGGGG-EFGGGG,FGDFFGGGGGG<FGGGGGCGGGG9F<FFGGGGGGGGGGGGGG8FGAFGGGGEAFGGGG:EFGGGGG,FFGGGGD+BFD8,BFGGG8,B,BB,5B,,,+,,<8B,,+E,,,BF83@,,+++5+6*8,<:DF7F,,@***>>F,,7CF,3C*<=****14*4***4*2/*/A+2+3<FG*12?8/<98*1?***/?8;/EF8++20+:0++00@;:C+<:<@**12:85D*9*+;9*1*/2**+***+29=90*9?*2*/)207695
@M03364:396:000000000-C9LGT:1:1101:18866:3156 1:N:0:10
ACTCCTACGGGAGGCAGCAGTGGGGAATCTTGCGCAATGGGGGCAACCCTGACGCAGCGACGCCGCGTGCGGGACGAAGGCCTTCGGGTCGTAAACCGCTTTCAGCAGGGACGAGGCCGCTGCTATGAATGCACCTGCAGACGAACGCCCGGCTAAATACGTGCCAGCACCCGCGGTAATACGGATGGGGCGAGCGTTCTCCGGATTCATTGGGCGTAAAGCGCGCGTAGGCGGCCCGTTAGGTCGGGGGGAAAAGCCCGGGGCTCAACCCCGGCGAGCCTCCGATACCGGCGG
+
GGGGGGGGGGGGGGGGGGGGGGGGGGGGFGGGGGGGGGGGGEGGGGFGGGGGGGGGGGEGEGGGGGGGGCF7FGEGGGGGGGGGGGGGGGGGGGG9F:FGGGGGGGFFGGG+CF7>**5*>*5,,8,@,,7,38,86F@,C,CC@****4***1*?2,?,<<AF>+3/*,1*/:CCC*/+9A8*8;C5/?EG>858E?*;++?E*C8CD900C88?:***<@>588EE8CEGGCCC5C**/;*+<CE*/?*/;/2+7:5:8*9:/7CF*98CD7ECDD5/).C59*)098>779
@M03364:396:000000000-C9LGT:1:1101:23878:3167 1:N:0:10
ACTCCTACGGGAGGCAGCAGTGGGGAATATTGCACAATGGGCGCAAGCCTGATGCAGCGACGCCGCGTGCGGGATGGAGGCCTTCGGGTTGTAAACCGCTTTTGTTCAAGGGCAAGGCACGGTTTCGGCTGTGTTGAGTGGATTGTTCGAATAAGCACCGGCTAACTACATGCCAGCAGCCGCGGTAATACGTAGGGTGCAAGCGTTATCCGGATTTATTGGGCGTAAAGGGCTCGTAGGCGGTTCGTCGCGTCCGGTGTGAAAGTCCATCGCTTAACGGTGGATCCGCGCCGG
+
GGGGGGGGGGGGGGGGGGGGGGGGGGGGGGGGGGGGGGGGGGGGGGGGGGGGGGGGGGDGGGGGGGGGGGGGGGGGGGGGGGGGGGGEGGGGGGGGGGGGGGGGGGGGDGGGGGFF7FFGD+BB7FFD8+@83@:CFG9F79:BFF9FGGFG8FFGGFGGGGGGGGGGG,=FFGGFGGGGGGGGGGGGGFFGGFCCGGEGGGGGGGEGGEGGGGGGFFGGGFGGGG*C:FGGGFGDEGGGGGGGGGGGGGGGEGGGGCEE5<>FF:?DGFFDD5ECGGGGFFGGGGGFFEFCDG
@M03364:396:000000000-C9LGT:1:1101:11915:3188 1:N:0:10
ACTCCTACGGGAGGCAGCAGTAGGGAATTTTCGTCAATGGGCGCAAGCCTGAACGAGCAATGCCGCGTGGGTGAAGACGGTCTTCGGATTGTAAAGCCCTGTTGCCGGGGACAAAGGACAGCCCGAGTGGAACGCTGACTGTTTGATGGTACCCGGCCAGAAAGCCACGGCTAACTACGTGCCAGCAGCCGCGGTAATACGTAGGTGGCAAGCGTTATCCGGAATGATTGGGCGTAAAGGGTGCGCAGGCGGCTGTGCAAGTCTGAAGTAAAAGGGACCGGCTCAACCGGTTC
+
GGGGGGGGGGGGGGGGGGGGGGGGGGGGGGGGGGGGGGGGGGGGGGGGGGGGGGGGGGGGGGGGGGGGGGGGGGGGGGGGGGGGGGGGGGGGGGGGGEGGGGGGGGG7FGGGGGGGGCFGFDD+@>CF3+8,,8@B@FGFGGGFGGCFGGGGGGGGGFGGGGGGGGGGG4CE:FGGFGGGGGGGGGGGGGGGGFGGGGGGGGGGGGGGGGGGGGGGGGGGGGGGGGC7CCGGFGGGGGGGGGGGGGGGGGGGGGGGGGGGG<CFFGGGGGGGGGGDGGGGF>=DGFCFGFD3C
@M03364:396:000000000-C9LGT:1:1101:9098:3208 1:N:0:10
ACTCCTACGGGAGGCAGCAGTGGGGAATCTTGCGCAATGGGGGCAACCCTGACGCAGCGACGCCGCGTGCGGGACGAAGGCCTTCGGGTCGTAAACCGCTTTCAGCAGGGACGAGGACGCGAGGTGACGCTCCCTGCAGAAGAAGCCCCGGCTAAATACGTGCCAGCAGCCGCGGTAATACGTATGGGGCGAGCGTTATCCGGATTCATTGGGCGTAAAGCGCGCGTAGGCGGCCCGTTAGGTCGGAGGTAAAAGCCCGGGGCTCAACCCCGGCGAGCCTCCGATACCGGCGGG
+
GGGGGGGGGGGGGGGGGGGGGGGEGGGGGGGGGGGGGGGGGGGGGGGGGGGGGGGGGGGGGGGGGGGGGGGGGGDCFGGGGGGGGGGGGCEGGGGGGGGDGGGGGGGFGGFGCE3F:8CC1*4:=FFG+*=<F::,=:FCFCF<C7<<@=FE4/<<CCGGGGGGGGFGGDC>EGGEGGGGGGG6CFFGCEECEEGGGDFFFDC5;AFCFFGDF8CGGGGC9>EGGG8?EEG5EGDC51;?8CFFGEC588<97ACC4;EG5CDCG42<>DGDGGC59<EF>:C<DCD7C>D:))
@M03364:396:000000000-C9LGT:1:1101:12169:3242 1:N:0:10
ACTCCTACGGGAGGCAGCAGTGGGGAATATTGCACAATGGGCGCAAGCCTGATGCAGCGACGCCGCGTGCGGGATGGAGGCCTTCGGGTTGTAAACCGCTTTTGTTCAAGGGCAAGGCACGGTTACGGCAGTGTTGAGTGGATTGTTCGAATGAGCACGGACTAACGACGTGCCAGCAGCCGCGGGAATACGTCGGGTGCAAGCGTTATCCGGAGTTATTGGGCGTGAAGGGCTCGTAGGCGGTTCGTCGCGTCCGGGGGGAAAGTCCCTGGCTTCACGGCGGTTCCGCGCCGG
+
FFGGGGFGGGGGGGGGGGGGGGGGGGGGGGGGGGGGGGGGGGGGGGGGGGGGGGGGGGEEGGGGGDGGGGGGGGGGGGGGCFGGGGGGEEGGGGGGFEGG@GDFGDCC9EA=+::B++D,6+3++::35+*8,3,37@;@:,,,6@,7>>C,,8FA9>*4*4C7?<*11*3*4<2::+=+<FGGE*:8:?C50*2?*;EEGCF@ECG*;<+;EE*1:+00+<EFE**;*<@=E=8?/1CG+?EC=*:E:885:/*:>55*/*1**02*7*+*17:*:0/*)7C))*08>5>55D
@M03364:396:000000000-C9LGT:1:1101:9287:3244 1:N:0:10
ACTCCTACGGGAGGCAGCAGTGGGGAATATTGCACAATGGGGGAAACCCTGATGCAGCAACGCCGCGTGAGTGATGACGGCCTTCGGGTTGTAAAGCTCTGTCTTCAGGGACGATAATGACGGTACCTGTGGAGGAAGCCACGGCTAACTACGTGCCAGCAGCCGCGGTCATACGTAGGTGGCGAGCGTTGTCCGGATTTACTGGGCGTAAAGGGAGCGTAGGTGGATTTTTAAGTGAGATGTGAAATACTCGGGCTTAACCTGAGTGCTGCATTTCAAACTGGAAGTCTAG
+
GGGGGGGGGGGGGGGGGGGGGGGGGGGGGGGDGGGGGGGGGGGGGGGGGGGGGGGGGGGGGGGGGGGGGGGGGGGGGGGGGGGGGGGGGGGGGGGGGGGGGGGGFEFFGGGFGGDEE,?BF=C8BFFG,:@B,B+36DECGGGGG>3@FFGGCCGGGGFGGGGFGGGGG*;FECFEGGGGGGFGDEEGGGGGGGGDEGGCGFEGGGGGGGGGGGECEGGC8CCGGF8FCC9?AFGGGFC?FGFFGGCFFGGGGGGGGGFFFGGGGGGGGGGGFGGGGGGGFFGGGD*9DF=C
@M03364:396:000000000-C9LGT:1:1101:16372:3267 1:N:0:10
ACTCCTACGGGAGGCAGCAGTAGGGAATCTTCCACAATGGACGCAAGTCTGATGGAGCAACGCCGCGTGAGTGAAGAAGGTTTTCGGATCGTAAAGCTCTGTTGTTGGTGAAGAAGGATAGTGGCAGCACCTGGCCATTATTTGACGGTAATCAACCAGAAAGTCACGGCTAACTACGTGCCAGCAGCCGCGGTAATACGTAGGTGGCAAGCGTTGTCCGGATTTATTGGGCGTAAAGCGAGCGCAGGCGGAAAGATAAGTCTGAAGTGAAAGCCCCCGGCTTAACCGAGGAAC
+
GGGGGGGGGGGGGGGGGGGGGGGGGGGGGGGGGGGGGGGGGGGGGGGGGGGGGGGGGGGGGGGGGGGGGGGGGGGGGFGGGGGGGGGGGGGGGGGGGGGGGGGGGFFF=FFGGFGGFCDEEFG,+?FD,4F3,3FD,FFGGGGGFGGGGGGGEGGGGGGGGGGGGGGGGGGGGGGGGGGGGGGGGGGGGGGGGEEGGGGGGFFGGGGGGGGGGGGGGGGGGEEG<FGGGGGGGGGGGGGGGGGGGGGGGGGGEEGGGGFGFGGGCDGGGGGGGECCDGGGF@GGGGGFGFFGC9
@M03364:396:000000000-C9LGT:1:1101:22652:3272 1:N:0:10
ACTCCTACGGGAGGCAGCAGTAGGGAATCTTCCACAATGGACGCAAGTCTGATGGAGCAACGCCGCGTGAGTGAAGAAGGTTTTCGGATCGTAAAGCTCTGTTATTGGTGAAGAAGAATAGAGGTAGTACCCGGCTTTTATTTGACGGTAATCAACCAGAAAGTCACGGCTAACTACGTGCCAGCAGCCGCGGTAATACGTAGGTGGCAAGCGTTGTCCGGATTTATTGGGCGTAAAGCGAGCGCAGGCGGAAACATAAGTCTAATGTGAAAGCCCTCGGCTTAACCGAGGAAC
+
GGGGGGGGGGGGGGGGGGGGGGGGGGGGGGGGGGGGGGGGGGGGGG>FGGGFGGGGGGGGGGGGGGGGGGDGGGGGGGGGGGGGGGGGGGGGGGGGGDGFGEF,EFGGGGGFGGGG<4C,,8C,,:BEC<,,++8++3,58DFFFG7>+@+CFE,3BCFFGGGG,@=FGGGGGGGFGGGGGGGGGGGGGGGGGGGGGGGGGFGGFGGGFGGGGEGGEFGGGGGGGGDGGGGGGGEGGGGG5EGGGGGDGGGEE5*0:+CGFGFEFGGFGGGGGFFGG4>DEFDFGGGFC>BCF<
@M03364:396:000000000-C9LGT:1:1101:13825:3286 1:N:0:10
ACTCCTACGGGAGGCAGCAGTGGGGAATATTGCACAATGGGCGCAAGCCTGATGCAGCGACGCCGCGTGCGGGATGGAGGCCTTCGGGTTGTAAACCGCTTTTGTTCAAGGGCAAGGCACGGTTTCGGCCGTGTTGAGTGGATTGTTCGAATAAGCACCGGCTAACTACGTGCCAGCAGCCGCGGTAATACGTAGGGTGCAAGCGTTATCCGGATTTATTGGGCGTAAAGGGCTCGTAGGCGGTTCGTCGCGTCCGGTGTGAAAGTCCATCGCTTAACGGTGGATCCGCGCCGG
+
GGGGGGGGGGGGGGGGGGGGGGGGGGGGGGGGGGGGGGGGGGGGGGGGGGGGGGGGGGGGGGGGGGGGGGGGGGGGGGGGGGGGGGGGGGGGGGGGGGGGGGGGGGGFGGGGGGGGFGGGG@F<:EFG3+55@>FFCFFGGFFFGGGGGGGFFFGGGGGGGGGGGGGGG=FGGGGGGGGGGGGGGGGDFGGGGFGGGGGGGGGGGGGGGGGGGEEDFFGGGGGGGGEGFGGGGGGGGGGGGGGGGGGGGGGGGEGGGCE=EFGGGFGGGGGGGGGGGFEGFFGGGGGFGFFGDD
@M03364:396:000000000-C9LGT:1:1101:6891:3307 1:N:0:10
ACTCCTACGGGAGGCAGCAGTGGGGAATATTGCACAATGGGCGCAAGCCTAATGCAGCGACGCCGCGTACGGGATGGAGGCCTTCGGGTTGTAAACCGCTTTTGTTCAAGTGCATGTCAAGCTTTCGGGCGTGTTGTGAGGATTATTAGAATAAGCACCGGCTAACTACGTTCCAGCAGCCGCGGTAATACGTAGGGTGCAAGCTTTATCCGGATTTTTTGAGCGTAAAGGGATCGTAGGCGGTTCGTCCCGTCCGGTGTGTAAGTTCATCGCTTAACGGTGGATCCTCGCCGG
+
FF9EFGGD@F+6@CFC@EFCFFG97,BFG9-6<EEGDG9@;<+@FGFEGD,:6,,CC@@CFGG+8++@+8=++?F77BEGG+,594=C44:C9FEE,+@CFGG,BBAFFC,5BD<5,8EB75BD,<+@++5++8,3,8,@B3F@,,3,,3D;FF,,8>3****>F<?,>*4,=,<>BFFG,<F7**=<C97:<F@*1<**+A0:+3++3++;8*/;A+0::*20*:88A0<***2/;***32>=E=8/**2****2/8/1/*;<+0+*2::0*A*9772)0)*7***/:B5D))
@M03364:396:000000000-C9LGT:1:1101:13942:3336 1:N:0:10
ACTCCTACGGGAGGCAGCAGTGGGGAATATTGCACAATGGGCGCAAGCCTGATGCAGCGACGCCGCGTGCGGGATGGAGGCCTTCGGGTTGTAAACCGCTTTTGTTCAAGGGCAAGGCACGATTTCGGTCGTGTTGAGTGGATTGTTCGAATCAGCACCGGCTAACTACGTGCCAGCAGCCGCGGTAATACGTAGGGTGCAAGCGTTATCCGGATTTATTGGGCGTAAAGGGCTCGTAGGCGGTTCGTCGCGTCCGGTGTGAAAGTCCATCGCTTAACGGTGGATCCGCGCCGG
+
GGGGGGGGGGGGGGGGGGGGGGGGGGGGGGGGGGGGGGGGGGGGGGGGGGGGGGGGGGGGGGGGGGGGGGGGGGGGGGGGGGGGGGGGGGGGGGGGGGGGGGGGGGG9FGGGGGGG+FEBF->>3@FF++@5*@B,@F=FGGCFFGGGGGFF*@EF@FGGGGGGGFFGG7BCGGGGGGGGGGGGGGGGGGGFC6CEGGGGGGGDEGGGGGGGGGGGF?CFGFFFGG8CCFFGGGGGCEGGGGGGEGGGEG>=ECE=DECGGGFDG:CFDGGGGG=CFGGDB>GCFFFFFEDGGG
@M03364:396:000000000-C9LGT:1:1101:8461:3343 1:N:0:10
ACTCCTACGGGAGGCAGCAGTGGGGAATCTTGCGCAATGGGGGCAACCCTGACGCAGCGACGCCGCGTGCGGGACGAAGGCCTTCGGGTCGTAAACCGCTTTCAGCAGGGACGAGGCCGCTCCGGTGACGGTACCTGCAGAAGAAGCCCCGGCTAAATACGTGCCAGCAGCCGCGGTAATACGTATGGGGCGAGCGTTATCCGGATTCATTGGGCGTAAAGCGCGCGTAGGCGGCCCGTTAGGTCGGAGGTAAAAGCCCGGGGCTCAACCCCGGCGAGCCTCCGATACCGGCGG
+
GGGGGGGGGGGGGGGGGGGGGGGGGGGGGGGGGGGGGGGGGGGGGGGGGGGGGGGGGGGGGGGGGGGGGGGGGGGGGGGGGGGGGGGGGGGGGGGGGGGGGGGGGGGGGGGGGGGEFGGGG*C**4CFC8==<FGGGGGFGFGGFGGGGFGGGDGGGGGGGGGGGGGGG,AFGGGGGGGGGGGEGGGGGGGGGGGGGGGGGGGGGGGGGGGGGGGGGCGGGGGGGGGGGGGGGGGGGGEFGGGGGGGGGGGGEFGGGGGGGGGGGGGGGGGGGGGGGGGGFFGGGDGFGFFGGG
@M03364:396:000000000-C9LGT:1:1101:7527:3348 1:N:0:10
ACTCCTACGGGAGGCAGCAGTAGGGAATCTTCCACAATGGACGCAAGTCTGATGGAGCAACGCCGCGTGAGTGAAGAAGGTTTTCGGATCGTAAAGCTCTGTTGTTGGTGAAGAAGGATAGAGGTAGTACCTGGCCTTTATTTGACGGTAATCAACCAGAAAGTCACGGCTAACTACGTGCCAGCAGCCGCGGTAATACGTAGGTGGCAAGCGTTGTCCGGATTTATTGGGCGTAAAGCGAGCGCAGGCGGAAAAATAAGTCTAATGTGAAAGCCCTCGGCTTAACCGAGGAAT
+
GGGGGGGGGGGGGGGGGGGGGGGGGGGGGGGGGGGGGGFGGGGGGGGGGGGGGGGGGGGGGGGGGGGGGGGGGGGGGGGGGGGGGGGGGGGGGGGGGGGGGGGGGGGGGGGGGGFGGGECF<E,5:FG8,CCCEGGFGGGGGGGGGGGGGGGGGGGGGGGGGGGGGGGGGGGGGGGGGGGGGGGGFGFGGGGGFGGGGGGGGGGGGGGGGGGGGGGGGDGGGFGGGGGGGGGGGGGGGGGGGGGGGGGGGGGGDE5<FGGGGGGGGGGGGGGGGFGGFGGFFGGGGGFCDF5CC
@M03364:396:000000000-C9LGT:1:1101:15235:3359 1:N:0:10
ACTCCTACGGGAGGCAGCAGTGGGGAATATTGCACAATGGGCGCAAGCCTGATGCAGCGACGCCGCGTGCGGGATGGAGGCCTTCGGGTTGTAAACCGCTTTTGTTCAAGGGCAAGGCGGGTCTTCGGGCCCGTTGAGTGGATTGTTCGAATAAGCACCGGCTAACTACGTGCCAGCAGCCGCGGTAATACGTAGGGTGCAAGCGTTATCCGGATTTATTGGGCGTAAAGGGCTCGTAGGCGGTTCGTCGCGTCCGGTGTGAAAGTCCATCGCTTAACGGTGGATCCGCGCCGG
+
GGGGGGGGGGGGGGGGGGGGGGGGGGGGGGGGGGGGGGGGGGGGGGGGGGGGGGGGGGGGGGGGGGGGGGGGGGGGGGGGGGGGGGGGGGGGGGGGGGGGGGGGGGGGGGGGGGCGGGG7:<FFGGGG>*>CCFF7FFGFGFGFGFFFFFFGCFGGGGGGGGGGGGGGG<CFDFGGGGGGGGGGGGGGGGGGFGGGGGGGGGGGGGGGGGGGGDGGFGGGGGGGGG>EGGGGGGGEGGGGGGGGGGGGGGGGGGGGG5:EG?>GGFFGGGGGGGGDFGGG53C>FGGFFBEDDG
@M03364:396:000000000-C9LGT:1:1101:16336:3368 1:N:0:10
ACTCCTACGGGAGGCAGCAGTGGGGAATATTGCACAATGGGGGAAACCCTGATACAGCGACGCCGCGTGGGGGATGACGGCCTTCGGGTTGTAAACCTCTTTCGGTAGGGAAGAAGCCTTCGGTTGACTTTTCCTGCAGACGAAGTACCGGCTAACTACGTGCCAGCAGCCGCGGTAATACGTGGGGTACAAGCGTTGTCCGGAATTATTGGGCGTAAAGAGCTCGTAGGTGGTCTGTCACGTCTGCTGTGGCAACGCAAGGCTCACCCTTGCGCGTGCAGTGGGTACGGGCGG
+
G@EGGGFGGEGF:FEEGEEGGGDCF@@C<FGGA9CEFEE@8@F+CFFGGGGCE9EFGGGDCFG@FCBCFC>CCGGGGGCGDGEFD<CF<BFEFADCFGGCF<<+CF@EFB<BFD8,,=8>A-@+F:<73,7,<,@,@@A;,3*@C>,,@>FFF:AFG9FE<<CFFBCCFFBFGFGC*4?A<CG+<*:CE6:+0*;;58;FFCC8*:@9@@998E*:8>F+<F*2:C8=CGFGG=EGGGGF?EGG65++<2<:CF?:<E*:8CF7*9+7770CCGDD79E<?=FFG7*7DEBCDC
@M03364:396:000000000-C9LGT:1:1101:18669:3371 1:N:0:10
ACTCCTACGGGAGGCAGCAGTGGGGAATATTGCACAATGGGCGCAAGCCTGATGCAGCGACGCCGCGTGCGGGATGGAGGCCTTCGGGTTGTAAACCGCTTTTGTTCAAGGGCAAGGCAAGGTTACGGTCGTTGTGGGTGAATTGTTCGAATAAGCAGCGGCTAAATACGTGCCAGCAGCCGCGGTAATACGTAGGGTGCAAGCGTTATCCGGATTTATTGGGCGTAAAGGGCTCGTAGGCGGTTCGTGGCGTCCGGTGTGAAAGTCCATCGCTTAACGGTGGATCCGCCCG
+
GGGGGGGGGGGGGGGDGGGGGGGGGFGGGFFCEEGGGGGGGGECFFFGGGGGGGGGGGGGGGGGGGGGGGGGG@CF@FFGGGGGGGGGGGGGGGGGFGGGGG9,:,C@<FDC7FGG++=3+-C,:@FG8+F++,3+3@>F*3,@,3<3>FCFFGGGG,:F4<=*3,<FFGCC*<C,4FC+=<<FGG::+A+;<2;;80C*3AFGGCECC7@EG88*<++<7ECCCC*;5CCCGG5CECCEF=E*:5:7*/*21/:>C/>**<*A7>EDDC?CDGC<DG=D<<CF*7*8/)))
@M03364:396:000000000-C9LGT:1:1101:23113:3394 1:N:0:10
ACTCCTACGGGAGGCAGCAGTAGGGAATCTTCCACAATGGGCGCAAGTCTGATGGAGCAACGCCGCGTGAGTGAAGAAGGTTTTCGGATCGTAAAGCTCTGTTGTTGGTGAAGAAGGATTGCGGTAGTCCCTGCCCTTTATTTGACGGTAATCAACCAGAAAGTCACGGCTAACTACGTGCCAGCAGCCGCGGTAATACGTAGGTGGCAAGCGTTGTCCGGATTTATTGGGCGTAAAGCGAGCGCAGGCGGAAAAATAAGTCTAATGTGAAAGCCCTCGGCTTAACCGAGGAAC
+
GGGGGGGGGGGGGGGGGGGGGGGGGGGGGGGGGGGGGGGGGGGGGGGGGGGGGGGGGGGGGGGGGGGGGGGGGGGGGGGGGGGGGGGGGGGGGGGGGGGGGGGGFGGGCFGGGGFE,,8,:-864@CF,,AD,,:,38,AFFFGFF7FEG>F9FGDFDCGGGGGG<FGGEEGGGGGGGGGGGGGGGGGGGGEGGDGGGGGGGGGEGGGGGGGGGGGGGGGGGE=CGGGGGGGGGGGGGGG=EGGGGGGGGGD:EF=DFFC@:CCGGGFFGGGGGGG4>EGFFCGFGGFDDEGG<
@M03364:396:000000000-C9LGT:1:1101:14387:3405 1:N:0:10
ACTCCTACGGGAGGCAGCAGTGGGGAATATTGCACAATGGGCGCAAGCCTGATGCAGCGACGCCGCGTGCGGGATGGAGGCCTTCGGGTTGTAAACCGCTTTTGTTCGAGGGCAAGGCACGGTTACGGCAGTGTGGAGTGGATTGTTCGAATGAGCACCGGCTAACTACGTGCCAGCAGCCGCGGTAATACGTAGGGTGCAAGCGTTATCCGGATTTATTGGGCGTAAAGGGCTCGTAGGCGGTTCGTCGCGTCCGGTGTGAAAGTCCATCGCGTAACGGTGGATCCGCGCCGG
+
GGGGGGGGGGGGGGGGGGGGGGGGGGGGGGGGGGGGGGGGGGGGGGGGGGGGGGGGGGGGGGGGGGGGGGGGGGDGGGGGGGGGGGGGGGGGGGGGGGGCGGGEBFF+3FFGGGGGC?EFG7F>+@FG3*@,,<,8FGGGGD,DF:,3>CFG:FFG,=CC7ECCEGGGF:<BCFGGGGFGGGCEGGGGG?FFECGDEGGGGGGGGGGE5AFEGDEEF?CEGGGGGECG5FGG>GGGC8;AFGG5ECC=A8EEC>CEG5>5CCFEFGFCDCFGD*>999EG5@5C=6CFFFBDDG
@M03364:396:000000000-C9LGT:1:1101:21160:3418 1:N:0:10
ACTCCTACGGGAGGCAGCAGTAGGGAATTTTGCGCAATGGGGGAAACCCTGACGCAGCAACGCCGCGTGACCGATGAAGCCCTTCGGGGTGTAAAGGTCTGTCAGTGGGGACGAAAAATGACGGTACCCCCCGAGGAAGCATCGGCTAACTCCGTGCCAGCAGCCGCGGTAATACGGGGGATGCAAGCGTTGTCCGGAATCATTGGGCGTAAAGAGTTCGTAGGTGGTTTGTTAAGTCTGGTGTTAAAGTCAGAGGCTCAACTTCTGTTCGGCACTGGATACTGGCAGACTTG
+
GGGGGGGGGGGGGGGGGGGGGGGGGGGGGGGGGGGGGGGGGGGGGGGGGGGGGGGGGGGGGGGGGGGGGGGGGGGGGGGGGGGGGGGGGGGGGGGGGGGGGGGFFFFFGGGGGG7B3FFF@FF5+@FG<:@33<C<CFGGGGGGGGGGGGGGGGGGGGGGGGGGGGGGGFGGGGGGGGGGGGGGGGGGEGGGGGGGGGGGGGGGGGGGGGGGGGGGGGGGGGGGGGFGGGGGGGGGGGGGGGGGGGGGGGGGGGGGGGGGGGFGGGGGGGGGGGGGGGFFFFGGGGGEGFFGF
@M03364:396:000000000-C9LGT:1:1101:19098:3426 1:N:0:10
ACTCCTACGGGAGGCAGCAGTGGGGAATATTGCACAATGGGCGCAAGCCTGATGCAGCGACGCCGCGTGCGGGATGGAGGCCTTCGGGTTGTAAACCGCTTTTGTTCAAGGGCAAGGCACGGTGTCGGCCGCTTTGGGGGGATTGTTCGAATAAGCACCGGCTAACTACGTGCCAGCAGCCGCGGTAATACGTAGGGTGCAAGCGTTATCCGGATTTATTGGGCGTAAAGGGCTCGTAGGCGGTTCGTCGCGTCCGGGGTGAAAGTCCATCGCTTAACGGTGGATCCGCGCCGG
+
GGGGGGGGGGGGGGGGGGGGGGGGGGGGGGGGGGGGGGGGGGGGGGGGGGGGGGGGGGGGGGGGGGGGGEGGGGGGGGGGGGGGGGGGGGGGGGGGGGGGGGGGGDF,EEGGCGGGF<DFF7DC8<CF8+@***3,,8*>8*:ACAFFEGFG*<C9:C5CDEGDGGCEF:FGGGGGGFGCGCCCG*8CG9CE<<@EECEEGGGEGGGDFFG?E;CECEGFFFGGD*2AFFGGCGGGGEEGGGGCEGGGGGCEG5?5C*:*2;99<?<C7CFGGCC3:FCG).>DFGFFGB>>DD
@M03364:396:000000000-C9LGT:1:1101:22914:3431 1:N:0:10
ACTCCTACGGGAGGCAGCAGTGGGGAATATTGCACAATGGGCGCAAGCCTGATGCAGCGACGCCGCGTGCGGGATGGAGGCCTTCGGGTTGTAAACCGCTTTTGTTCAAGGGCAAGGCACGGTTTCGGCCGTGTTGAGTGGATTGTTCGAATAAGCACCGGCTAACTACATGCCAGCAGCCGCGGTAATACGTAGGGTGCAAGCGTTATCCGGATTTATTGGGCGTAAAGCGCGCGTAGGCGGCCCGTTAGGTCGGAGGTAAAAGCCCGGGGCTCAACCCCGGCGAGCCTCCGC
+
GGGGGGGGGGGGGGGGGGGGGGGGGGGGGGGGGGGGGGGGGGGGGGGGGGGGGGGGGGGGGGGGGGGGGGGGGGGGGGGGGGGGGGGGGGGGGGGGGGGGGGGFGFG9FFGGGG+F7CFCF:FFC>FF++@5*3,3EF;C7CBA,?CCEGGCFEFGGGGGGGGGGGGGG,?<FGG<FGGGGGGGG7EEGCEFGGGGGGGGGGGGGGGGGGGGG>>EFGGGGGGGGDEGGGGGGGGGGGGGGGGGGGGCFGGGGGGGGGG=F<DGFGFGGGGGGDFGGGGG3BGGGDDFGFFGG*
@M03364:396:000000000-C9LGT:1:1101:9579:3459 1:N:0:10
ACTCCTACGGGAGGCAGCAGTGGGGAATCTTGCGCAATGGGGGCAACCCTGACGCAGCGACGCCGCGTGCGGGACGAAGGCCTTCGGGTCGTAAACCGCTTTCAGCAGGGACGAGGCCGCTCCGGTGACGGTACCTGCAGAAGAAGCCCCGGCTAAATACGTGCCAGCAGCCGCGGTAATACGTATGGGGCGAGCGTTATCCGGATTCATTGGGCGTAAAGCGCGCGTAGGCGGCCCGTTAGGTCGGAGGTAAAAGCCCGGGGCTCAACCCCGGCGAGCCTCCGATACCGGCGG
+
GGGGGGGGGGGGGGGGGGGGGGGGGGGGGGGGGGGGGGGGGGGGGGGGGGGGGGGGGGGGGGGGGGGGGGGGGGGGGGGGGGGGGGGGGGGGGGGGGGGGGGGGGFGGGGGGGGGGGGGDC*C1FFEF,*488<CFFGGGGGGGGGGGGGEGGGGGGGGGGGGGGGGGG8FGGGGEEGGGGGGGGGGGGGGGGGGGGGGGGGGGGGGGGGFGGGGG>EEFF?EGGGGGGGGGEGGCEGCDGGFFGGGGGEEFGGGGGGGGDGGGEFFFGG=DGEGCDGEGF>GGGGD5CBDDGC
@M03364:396:000000000-C9LGT:1:1101:7172:3477 1:N:0:10
ACTCCTACGGGAGGCAGCAGTGGGGAATATTGCACAATGGGCGCAAGCCTGATGCAGCGACGCCGCGTGCGGGACGAAGGCCTTCGGGTCGTAAACCGCTTTCAGCAGGGACGAGGCCGCTACGGTGACGGTACCTGCAGAAGAAGCCCCGGCTAAATACGTGCCAGCAGCCGCGGTAATACGTATGGGGCGAGCGTTATCCGGATTCATTGGGCGTAAAGCGCGCGTAGGCGGCCCGTTAGGTCGGAGGTAAAAGCCCGGGGCTCAACCCCGGCGAGCCTCCGATACCGGCGG
+
GGGGGGGGGGGGGGGGGGGGGGGGGGGGGCGGGGGGGGGGGGGGGGGGGGGGGGGGGGGGGGGGGGGGGGGGGGGGGDGGGGGGGGDGFFGGGGGGGGGGGGGGGFGGGGGGGGGG<DF7F*CB*FDF><>:>*,@CFFGGFGFGGFGGFGG>FGGGGFGGGGGFGGGGC6CFECEEGGGGGGCGGGGGGGG5??EEGEFGGGGGG8FGFGGGGGGEGGCCCGGGGGEGEGGGG>EGGEGGGFG?EGCG=;?FFGGFGGDGGGGGGGGGDGGCGGGDDEGF;GD3DDFGFFGGG
@M03364:396:000000000-C9LGT:1:1101:22105:3517 1:N:0:10
ACTCCTACGGGAGGCAGCAGTAGGGAATCTTCCACAATGGGCGCAAGCCTGATGGAGCAACACCGCGTGAGTGAAGAAGGGTTTCGGCTCGTAAAGCTCTGTTGTTGGAGAAGAACGTGCGTGAGAGTCTCTGTTCACGCAGTGACGGTATCCAACCAGAAAGTCACGGCTAACTACGTGCCAGCAGCCGCGGTAATACGTAGGTGGCAAGCGTTATCCGGATTTATTGGGCGTAAAGCGAGCGCAGGCGGTTGCTTAGGTCTGATGTGAAAGCCTTCGGCTTATCCGAAGA
+
GGGGGGGGGGGGGGGGGGGGGGGGGGGGGGGGGGGGGGGGGGGGGGDGGGGGGGGCFFDGGGGGGEGGGGGGGGGGGGGFGGGGGGDGGGGGGGGGGGGGGFG,B<FG8DFFFGGGGGFG@=F=BBFG?5ED<,:,,B,:@FGGGF=EGFCF=FFFE:<FGGGGCCG7EDEGGGFFGGGGGGGDF@FGFEG@F:FGFF:CFFGGGGGGGGGGGGGGGGGCCC@5CG?@ECFGGDGDFFGGEGGC=>EGEG>E5CCEGGCFG7CFGFGGCFCC7FGFFGFGBFCC*0?B<@BG
@M03364:396:000000000-C9LGT:1:1101:17673:3560 1:N:0:10
ACTCCTACGGGAGGCAGCAGTGGGGAATCTTGCGCAATGGGGGCAACCCTGACGCAGCGACGCCGCGTGCGGGACGAAGGCCTTCGGGTCGTAAACCGCTTTCAGCAGGGACGAGGCCGCTCCGGTGACAGTACCTGCAGAAGAAGCCCCGGCTAAATACGTGCCAGCAGCCGCGGTAATACGTATGGGGCGAGCGTTATCCGGATTCATTGGGCGTAAAGCGCGCGTAGGCGGCCCGTTAGGTCGGAGGTAAAAGCCCGGGGCTCAACCCCGGCGAGCCTCCGATACCGGCGG
+
GGGGGGGGGGGGGGGGGGGGGGGGGGGGGGGGGGGGGGGGGGGGGGGGGGGGGGGGGGGGGGGGGGGGGGGGGGGGGGGGGGGGGGGGGGGGGGGGGGGGGGGGGGGGGGGGGFGGCFEEG7C8*=FG<,@8,<F<CGGGGGGGGDBFGGGGDGGGGGGGGGGGGGGGF8CGGGGGGGGGGGGGGGGGGEGGGGGGGGGGGGGGGGGGGGGGFGGGGGGGGGGGGGGGGGGGGGGGGG?CGGGGGGGCEE?C9EFCGFGGGGDGGGGGGGGGGGGGGGGG5>GGGGGBGDFGGG
@M03364:396:000000000-C9LGT:1:1101:8022:3578 1:N:0:10
ACTCCTACGGGAGGCAGCAGTGGGGAATTTTGGACAATGGGCGCAAGCCTGATCCAGCTATTCCGCGTGTGGGATGAAGGCCCTCGGGTTGTAAACCACTTTTGTAGAGAACGAAAAGACATCTTCGACTACAGGATGTTGCTGACGGTACTCTAAGAATAAGCACCGGCTAACTACGTGCCAGCAGCCGCGGTAATACGTAGGGTGCGAGCGTTAATCGGAATTACTGGGCGTAAAGGGTGCGCAGGCGGTTGAGTAAGACAGATGTGAAATCCCCGAGCTTAACTCGGGAAT
+
GGGGGGGGGGGGGGGGGGGGGGGGGGGGGGGGGGGGGGGGGGGGGGGGGGGGGGGGGGGGGGGGGGGFGGGGGGGGGGGGGGGGGGGGGGGGGGGGGGGGGGGGGGGFFGGGGG@F>FFG,5CB<EFG+8@,,:F=AFGFFGGGGGGGGGGGGGGGGGGGGGGGGGGGGGGGGGGGGGGGGGGGGGGGGGGGGGGGGGGGGGGGGGGGGGGGGGGGGGGGGGGGGGGGGGGGGGGGGGGGGGGGGDGGGGGGGGGGGGGGGGGGGGGGGGGGGGGGGGDGF:F>FGGFDFFGG<
@M03364:396:000000000-C9LGT:1:1101:12488:3580 1:N:0:10
ACTCCTACGGGAGGCAGCAGTGGGGAATATTGCACAATGGGCGCAAGCCTGATGCAGCGACGCCGCGTGCGGGATGGAGGCCTTCGGGTTGTAAACCGCTTTTGTTCAAGGGCAAGGCACGGTTTCGGCCGAGTTGAGTGGATTGTTCGAATAAGCACCGGCTAACTACGTGCCAGCAGCCGCGGTAATACGTAGGGTGCAAGCGTTATCCGGATTTATTGGGCGTAAAGGGCTCGTAGGCGGTTCGTCGCGTCCGGTGTGAAAGTCCATCGCTTAACGGTGGATCCGCGCCGG
+
GGGGGGGGGGGGGGGGGGGGGGGGGGGGGGGGGGGGGGGGGGGGGGGGGGGGGGGGGGGGGGGGGGGGGGGGGGGGGGGGGGGGGGGGGGGGGGGGGGGGGGGGGGGCGGGGGGGGGFGGG7B>CFGG>+>*5@FFGGGGGDGGGFGGFGGGFFGGGGGGGGGGGGGGGFFGGGGGGGGGGGGGGGGGGGGGFEGGGGGGGGGGGGGGGGGGGGCEFCGGGGGGGEEGGGGDGGGGGGGGGGGGGGGGGGGGGGGEGCGGGFGGGGGGGGGGGGGDGGGGEFGGGGGFGFFGGG
@M03364:396:000000000-C9LGT:1:1101:6020:3597 1:N:0:10
ACTCCTACGGGAGGCAGCAGTAGGGAATTTTCGTCAATGGGCGCAAGCCTGAACGAGCAATGCCGCGTGGGTGAAGACGGTCTTCGGATTGTAAAGCCCTGTTGCCGGGGACAAAGGACCGCCCGAGTGGACCGCTGACTGTTTGATGGTACCCGGCCAGAAAGCCACGGCTAACTACGTGCCAGCAGCCGCGGTAATACGGAGGTGGCAAGCGTTATCCGGAATGATTGGGCGTAAAGGGTGCGCAGGCGGCTGTGCAAGTCTGAAGTAAAAGGGACCGGCTCAACCGGGTC
+
GGEGGGGFF@FGGGGGGEFGGGGGGGGDDGGGGGGGGGGGGGGGGGGGGGGGGGGGGGGGGGGGGGGGGGGGGGGGGGGGEEGGGGGEEGGGGGGGGGFGGGGCE?F=CGGEDFFGFCC++@F7+3@F++8,,8B+53@AC=C;FA=F@CFFCFGGEEGCCGGGGGGGG<EEGGFGGGGGGGGGGGGGGGGGGD>EGGGGG*?EGEGGEFFGGGGEGE@FGGEEGGF7CFGGGGCEGGGGECGGGGGGGGGGGGGCF?FFGCG?C>FGC>FDFFGGGG5CBD*5CF45C@)9C
@M03364:396:000000000-C9LGT:1:1101:9105:3642 1:N:0:10
ACTCCTACGGGAGGCAGCAGTGGGGAATATTGCACAATGGGCGCAAGCCTGATGCAGCGACGCCGCGTGCGGGATGGAGGCCTTCGGGTTGTAAACCGCTTTTGTTCAAGGGCAAGGCACGGTTTCGGCCGTGTTGAGTGGATTGTTCGAATAAGCACCGGCTAACTACGTGCCAGCAGCCGCGGTAATACGTAGGGTGCAAGCGTTATCCGGATTTATTGGGCGTAAAGGGCTCGTAGGCGGTTCGTCGCGTCCGGTGTGAAAGTCCATCGCTTAACGGTGGATCCGCGCCGG
+
GGGGGGGGGGGGGGGGGGGGGGGGGGGGGGGGGGGGGGGGGGGGGGGGGGGGGGGGGGGGGGGGGGGGGGGGGGGGGFGGGGGGGGGGGGGGGGGGGGGGGGGCGFGDGGGGGGGG+DF8:+D@<EFG<3@3>@F,@FFGFFFCFBFGGFGG>FGGGGGEEGDGGGGGGB3BFFGGGGGGGGGGEGGGGFEFGFGGGGGEGFGFGGGGGGGEGEEED9CGGFGGGGEGDFGGGGGE8EGEFGDGGGGGGCE=G=E*>//CC9FFFGFFGFCDGDF*:FEDE5CCD6F@C3>59D
@M03364:396:000000000-C9LGT:1:1101:7008:3645 1:N:0:10
ACTCCTACGGGAGGCAGCAGTGGGGAATATTGCACAATGGGCGAAAGCCTGATGCAGCAACGCCGCGTGAGCGATGAAGGCCTTCGGGTTGTAAACCGCTTTTGTTCAAGGGCAAGGCACGATTTCGGCCGTGTTGAGTGGATTGTTCGAATAAGCACCGGCTAACTACGTGCCAGCAGCCGCGGTAATACGTAGGGTGCAAGCGTTATCCGGATTTATTGGGCGTAAAGGGCTCGTAGGCGGTTCGTCGCGTCCGGTGTGAAAGTCCATCGCTTAACGGTGGATCCGCGCCGG
+
GGGGGGGGGGGGGGGGGGGGGGGGGGGGGGGGGGGGGGDGGGGGGGGGGGGGGGGGGGGGGGGGGGGGDGGGGG@FGGGGGGGGGGGGCFFGGGGGGGGGGGGGGGGDFGGGFFFGGGGCB-D=FFFE+3386DF,9FGGC,@F@FEGGGGF@FFGGGGGGGGGGGGGG>ECFFG?FGGGGGGGGGDGGFGGGFGGDGGFFGGGGGGDFGGGG;8>E<FFGC8;EE8CCGGGCCFGG5FECGGCGDEECGGGGGGCGCECC<?7CFGGGFGGGGG*:CEGFFGGFFD4C>BGGD
@M03364:396:000000000-C9LGT:1:1101:9147:3660 1:N:0:10
ACTCCTACGGGAGGCAGCAGTGGGGAATATTGCACAATGGGCGCAAGCCTGATGCAGCGACGCCGCGTGGGGGATGACGGCCTTCGGGTTGTAAACCTCTTTCGACAGGGACGAAGCTTTTTGTGACGGTACCTGTATAAGAAGCACCGGCTAACTACGTGCCAGCAGCCGCGGTAATACGTAGGGTGCGAGCGTTGTCCGGAATTACTGGGCGTAAAGAGCTCGTAGGTGGTTTGTCGCGTCGTCTGTGAAATTCCGGGGCTTAACTCCGGGCGTGCAGGCGATACGGGCAAT
+
GGGGGGGGGGGGGGGGGGGGGGGGGGGGGGGGGGGGGGGGGGGGGGGGGGGGGGGGGGGGGGGGGGGGGGGGGGGGGGGGGGGGGGGGGGGGGFGGGGGGGGGGGGGGGGGGGG+>FFGFGGGDCDFF33@@,FFGGFFCEFGCGBCFGGGGFGFGGGGGGGGGGGGGGGGGGGFGGGGGGGGGGGGGGGCEGGGGGGGGGGGGGGGGGGFGFGGGGCFFCFFFGGEFGGGG>EFGGGGGD=EGGGFGGGA9FCGFCCECGGGGGGGGGDCGGGGGGDF=:DEDDGGFD3>DG7
@M03364:396:000000000-C9LGT:1:1101:25900:3681 1:N:0:10
ACTCCTACGGGAGGCAGCAGTGGGGAATCTTGCGCAATGGGGGCAACCCTGACGCAGCGACGCCGCGTGCGGGACGAAGGCCTTCGGGTCGTAAACCGCTTTCGGAAGGGACGAGGCCGCTTCGATGACCGTACCTGCAGAAGAGGCCCCGGCTAAATACGTGCCGGCAGCCGCGGTAATACGTATGGGGCGAGCGTTATCCGGATTCATTGGGCGTAAAGCGCGCGTAGGCGGCCCGTTAGGTCGGAGGTAAAAGCCCGGGGCTCAACCCCGGCGAGCCTCCGATACCGGCGG
+
GGGGGGGGGGGGGGGGGGGGGGGGGGGGGGGGGGGGGGGGGGGEGCGGGGGFEFE@C7FFEFGGEFEGCFGGEGCFGCFDG<FFGGGGG+36D>FFFEDGGGG+@7@CFFA+C@7**15*<-=<*,<,3,41CF7CFC,C9<<B+*F7:1=FE*<?<CC95<CF8*2:8?EFGGGGEGED<0:<ACFGGE8C58CEE8?FF<CEEGGGGGGGGFGEEG>CGGGGCEGG8CC6CCCE8EGC?EGF+>:*8:29CGGFG*AECE5:27ECFFG3CG*9795>F5*><9)7C55/9D
@M03364:396:000000000-C9LGT:1:1101:12002:3732 1:N:0:10
ACTCCTACGGGAGGCAGCAGTGGGGAATATTGCACAATGGGCGCAAGCCTGATGCAGCGACGCCGCGTGCGGGATGGAGGCCTTCGGGTTGTAAACCGCTTTTGTTCAAGGGCAAGGCACGGTTTCGGCCGTGTTGAGTGGATTGTTCGAATAAGCACCGGCTAACTACGTGCCAGCAGCCGCGGTAATACGTAGGGTGCAAGCGTTATCCGGATTTATTGGGCGTAAAGGGCTCGTAGGCGGTTCGTCGCGTCCGGTGTGAAAGTCCATCGCTTAACGGTGGATCCGCGCCGG
+
GGGGGGGGGGGGGGGGGGGGGGGGGGGGGGGGGGGGGGGGGGGGGGGGGGGGGGGGGGGGGGGGGGGGGGGGGGGGGGGGGGGGGFGGGGGGGGGGGGGGGGGFGFGGGGGGGGGCFGGGG7F:C@@F+3@358<,@DFFGFGGFCCFGGGFCFGFGGGGGGCGFFFFG7CFGGGGGGGFGGGGG>CGGC7ACCGGGGCEGGGGGGGEGGFCEEG>+AEGDC5CGG>EFGGGEFFGGGGGGGGEDGGG5EE=E=ECD*:CEG>FGGCFCC@DDG5<FCCD:FGGG4CF3@FGDG
@M03364:396:000000000-C9LGT:1:1101:6831:3742 1:N:0:10
ACTCCTACGGAGGCAGCAGTAGGGAATTTTCGGCAATGGGGGAAACCCTGACCGAGCAACGCCGCGTGAACGACGAAGGCCTTAGGGTCGTAAAGTTCTGTTGCGAAGGAAGAACGCCGGAGGGAGGATCTGCCCTGCGGGTGACGGTACTTCGCGAGAAAGCCACGGCTAACTACGTGCCAGCAGCCGCGGTAATACGTAGGTGGCGAGCGTTATCCGGAATCATTGGGCGTAAAGAGGGAGCAGGCGGCCGTGAGGGTCTGTGGTAAAAGACTGAAGCTCAACTTCAGTG
+
GGGGGGGGGGGGGGGEGGGFGGGGGGGGGGGGGGGGGGGGGGGGGGGGGGGGGGGGGGGGGGGGGGGGCFFGGGGGGGGGGGGGGGGGGGGGGGGFGGGGGGGGGGGGGGGGGGGGFGC<88@**@FG38@,>>FCFGGGDFGGGGGGFGGFGGGGGGGGGGGGGGGGGCEGGGGGGGGGGGGGGGGGGGGGEGGGGGGGGGGGGGGGGGGGEGGGGGGGGGGGGGGGGGGGCGGGGGGGGGGGGGGGGGGGGGGFDGGEFGGCFGGGFGFCFGGGGGGGFFCFFGGFGFFC
@M03364:396:000000000-C9LGT:1:1101:11657:3745 1:N:0:10
ACTCCTACGGGAGGCAGCAGTAGGGAATTTTCGTCAATGGGCGCAAGCCTGAACGAGCAATGCCGCGTGAGTGAGGAAGGTCTTCGGACTGTAAAGCTCTGTTGCCGGGGAAAAAGGGGAGCTGCAGGACATGGCATTTCATGGATGGTACCCGGCCAGAAAGCCACGGCTAACTACGTGCCAGCAGCCGCGGTAATACGTAGGTGGCGAGCGTTATCCGGAATGATTGGGCGTAAAGGGTGCGCAGGCGGTCTGTTAAGTCTGAAGGCAAAGGGATGAGCTCAACTCATTTAT
+
GGGGGGGGGGGGGGGGGGGGGGGGGGGGGGGGGGGGGGGGGGGGGGGGGGGGGGGGGGGGGGGGGGGGGGGGGGGGGGGGGGGGGGGGGGGGGGGGGGGGGGGGGGGGGGGGGGGGGGG7F+B,,BDF33@38>F=EFCGGGGGCCGFGGGGGGGGGGGGGGGGGGGGGGEEGGGGGGGGGGGGGGGGGGGGGGGGGGGGGGGGGGGGGGGGGGGGGGGGGGGGGGGGGGGGGGGEGGGGGGGGGGGDGGGGGGGGGGGGGFGGCGGGGGGGCDECFD6DF?GGGGGFFF=FFF
@M03364:396:000000000-C9LGT:1:1101:18005:3746 1:N:0:10
ACTCCTACGGGAGGCAGCAGTAGGGAATCTTCCACAATGGGCGCAAGCCTGATGGAGCAACACCGCGTGAGTGAAGAAGGGTTTCGGCTCGTAAAGCTCTGTTGTTGGAGAAGAACGTGCGTGTTAGTCCCTTTTCACGCAGTGACGGTATCCAACCAGAAAGTCACGGCTAACTACGTGCCAGCAGCCGCGGTAATACGTAGGTGGCAAGCGTTATCCGGATTTATTGGGCGTAAAGCGAGCGCAGGCGGTTGCTTAGGTCTGATGTGAAAGCCTTCGGCTTAACCGAAGATG
+
GGGGGGGGCGGGGGGGGGFGGFGGGGGGEGGGGGGGFGGGGGGGGGFGGGGGGGGGGGGGGGGGGGGGGGGGGGGFGGGGGGGGGGGGGGGFEGGGGFFGGFFEGGGGGFGGGGGF:FFF@BF+,,CF,,8B,,:?EFFGCFFGDGGCFGGGCEFGGGGGFGGFGCFGG7EGGGGGGGGGGGGGGGGFFGGGGGGGGGGGGGGEGGGDGGGDEGEGGGGEGEFEGGGGGGGCGEGGGGG=EDGDDGEEGGGGEEGGCGGCEGGGGGGGGGGGGGGGGGFGFFGGG>FBCEFGGF
@M03364:396:000000000-C9LGT:1:1101:8695:3766 1:N:0:10
ACTCCTACGGGAGGCAGCAGTGGGGAATATTGCACAATGGGGGAAACCCTGATGCAGCAACGCCGCGTGAGTGATGACGGCCTTCGGGTTGTAAAGCTCTGTCTTCAGGGACGATAATGACGGTACCTGAGGAGGAAGCCACGGCTAACTACGTGCCAGCAGCCGCGGTCATACGTAGGTGGCGAGCGTTATCCGGATTCATTGGGCGTAAAGCGCGCGTAGGCGGCCCGTTAGGTCGGAGGTAAAAGCCCGGGGCTCAACCCCGGCGAGCCTCCGATACCGGCGGGCTCGAGG
+
GGGGGGGGGGGGGGGGGGGGGGGGGGGGGGGGGGGGGGGGGGGGGGGGGGGGGGGGGGGGGGGGGGGGGGGGGGGGGGGGEGGGGGGGGGGGGGGGGFGGGGGGGDGGGGGGGGFF>@BFG7@B+8EF,,8+:BFCFGFCGGGGGG@FGGGGGGGGGGGGGGGGGEGGG*:FFGGGGGGGGGFGGGGGFDGGGGGGGEGGGGGGGGGGGGGGGGGGGGGGGGGGGGECGECCGGGGGGGDGGECEGGGG=EGGGGGGGGGGGGGGGGGGGGDGCGGGGGGFFGGGGGFC3<9C)
@M03364:396:000000000-C9LGT:1:1101:14526:3795 1:N:0:10
ACTCCTACGGGAGGCAGCAGTGGGGAATCTTGCGCAATGGGGGCAACCCTGACGCAGCGACGCCGCGTGCGGGACGAAGGCCTTCGGGTCGTAAACCGCTTTCAGCAGGGACGAGGCCGCGAGTTGACGGTACCTGCAGAAGAAGCCCCGGCTAAATACGTGCCAGCAGCCGCGGTAATACGTATGGGGCGAGCGTTATCCGGATTCATTGGGCGTAAAGCGCGCGTAGGCGGCCCGTTAGGTCGGAGGTAAAAGCCCGGGGCTCAACCCCGGCGAGCCTCCGATACCGGCGGG
+
GGGGGGGGGGGGGGGGGGGGGGGGGGGGGGGGGGGGGGGGGGGGGGGGGGGGGGGGGGGGGGGGGGGGGGGGGGGGGGGGGGGGGGGGGGGGGGGGGGGGGGGGGGGGGGGGGGGGGGFFF*=*1@FF==F+12>:=CFFGGGGGGCCGGGGDGGGGGGGGGGGGGGGGGGGGGGGGGGGGGFGGGGGGGGGGGGGGGGGGGGGGGGGGGGGGGGGGGGGGGGGGGCEGGGGGGGGGCCGGGGGGGGGGEFFGGGGGGGGGEC=FGGGGDGGGGGDDGGGFFEGGGGFGFFGGG
@M03364:396:000000000-C9LGT:1:1101:23000:3825 1:N:0:10
ACTCCTACGGGAGGCAGCAGTGGGGAATATTGGACAATGGGCGCAAGCCTGATCCAGCCATGCCGCGTGAGTGATGAAGGCCCTAGGGTTGTAAAGCTCTTTCACCGGTGAAGAAAAAGGAGGTTACCCCATAAGAAGCCCCTGCTAACTTCGTGCCAGCAGCCGCGGTCATACGAAGGGGGCTAGCGTTGTTCGGATTTACTGGGCGTAAAGCGCACGTAGGCGGACTTTTAAGTCAGGGGTGAAATCCCGGGGCTCAACCCCGGAACTGCCTTTGATAATGGAAGTCTTG
+
GGGGGGGGGGGGEGFGGGGGGGGGGGGGGGGGG<FGFGGGFGG@CGCGGGGGFGGGGGFGGGGGGGGGGGGFGGGGGGGG8,4C8EFCDFFEGFGGGFCGGGE<E94+@FGGGG4F,9B4,-+44CFF,+8,:C,?<B,>>>3:,3,,8E@,8>D+D,3>F,,@CFCFE5>9@<F7,6BCEGC<CFCEGGGGG9FB7FFGFF:<ECCFGGGF++/?E*11C5:@CE*21<CC+0+CFFCCFEEECFGF+<CG=EGE3CFC8*1:C5CCCFFGD+0:F*CD*0<7=FFF>@F:
@M03364:396:000000000-C9LGT:1:1101:17792:3855 1:N:0:10
ACTCCTACGGGAGGCAGCAGTAGGGAATCTTCCACAATGGGCGCAAGCCTGATGGAGCAACACCGCGTGAGTGAAGAAGGGTTTCGGCTCGTAAAGCTCTGTTGTTGGAGAAGAACGTGCGGGAGAGTAACTGTTCACGCAGTGACGGTATCCAACCAGAAAGTCACGGCTAACTACGTGCCAGCAGCCGCGGTAATACGTAGGTGGCAAGCGTTATCCGGATTTATTGGGCGTAAAGCGAGCGCAGGCGGTCGCTTAGGTCTGATGTGAAAGCCTTCGGCTTAACCGAAGA
+
GGGGGGGGGGGGGGGGGGGGGGGGGGGGGGGGGGGGGGGGGGGGGGGGGGGGGGGGGGGGGGGGGGGGGGGGGGGGGGGGGGGGGGGGGGGGGGGGGGGGGGGGGGGGGGGGGG@ECGGGG7F+=FFF<5C9CABDFGGGGGGGFGGGGGGGGFGGGGGGGGGGGGGGGGGGGGGGGGGGGGGGGGGGGGGGGFGGGGGGGGGGGGGGGGGFEGGGGGGGGEECFGGGGGGGGGGDFGGGCGGEGGGGEGGGCEGGGGGGF:CEFFGGGGFGGGGGGFGGFFGGGGGFGFDC
@M03364:396:000000000-C9LGT:1:1101:9011:3862 1:N:0:10
ACTCCTACGGGAGGCAGCAGTAGGGAATTTTCGTCAATGGGCGCAAGCCTGAACGAGCAATGCCGCGTGGGTGAAGACGGTCTTCGGATTGTAAAGCCCTGTTGCCGGGGACAAAGGACAGCCCGAGTATATCGCTGACTGTTTGATGGTACCCGGCCAGAAAGCCACGGCTAACTACGTGCCAGCAGCCGCGGTAATACGTAGGTGGCAAGCGTTATCCGGAATGATTGGGCGTAAAGGGTGCGCAGGCGGCTGTGCAAGTCTGAAGTAAAAGGGACCGGCTCAACCGGTTCC
+
GGGGGGGGGGGGGGGGGGGGGGGGGGGGGGGGGFGGGGGGGGGGGGGGGGGGGGGGGGGGGGGGGGGGGGGGGGGGGGGGGGGGGGGFGGGGGGGGGGGGGGGFFEEGGGGGGGFG,,=3+AB+6@FG,<C,,3BCCFGGG<EFA=AF@FFGAGGGGGGGFFGGGGGGG*:<BGGGFGGGGGGG?FGGGGGGGGGGGGGGFFFGGEGFGGGGGDGGGFG7EEGGGG99EFGGGGGGC8<C=*:EDGGGGGGGGGEGGGD99ECCE:EFCFGGD?EDFG=D:EEGF7D:<D@DG*
@M03364:396:000000000-C9LGT:1:1101:19920:3876 1:N:0:10
ACTCCTCGGGAGGCAGCAGTGGGGAATATTGCACAATGGGCGCAAGCCTGATGCAGCGACGCCGCGTGCGGGACGAAGGCCTTCGGGTCGTAAACCGCTTTCAGCAGCGACGAGGCCGCGACGTGACGTTACCTGCAGAAGAAGCCCCGGCTAAATACGTGCCAGCAGCCGCGGTAATACGTATGGGGCGAGCGTTATCCGGATTCATTGGGCGTAAAGCGCGCGTAGGCGGCCCGTTAGGTCGGAGGTAAAAGCCCGGGGCTCAACCCCGGCGAGCCTCCGATACCGGCGGGC
+
GGGGGFGGGGGGGGGGGGGGGGGGGGGGGGGGGGGGGGGGGGGGGGGGGGGGGGGGGGGGGGGGGGGGGGGGGGGGGGGGGGGGGGGFGGGGGGGGGGGGGEFFGGG,@FGGGGC<>FGGD5=F7FEF=*=+F;FFFCD:?,>?F2CGGGEG*?FFGFGFFGGGGGGGG8EGGGGGGGGGGGGGGFGGGGGGGDCGGGGGGGCEDEGGGGGGECEGGGGGGGEEGGGGGGGGCEGE?F>EGGGGGDGECEFFGGGFGEGEG=DFGG7FGCGGGD5>D5FDF@CDDDC@DFFGD5
@M03364:396:000000000-C9LGT:1:1101:24411:3895 1:N:0:10
ACTCCTACGGGAGGCAGCAGTAGGGAATCTTCGGCAATGGGCGAAAGCCTGACCGAGCAACGCCGCGTGAATGATGAAGGCCTTCGGGTTGTAAAATTCTGTTATAAGGGAAGAACAACATTATAAGGGTATTGCTAGAATGTGACGGTACCGTATGAGAAAGCCACGGCTAAATACGTGCCAACAGCCGAGGAAATACGTAGGTGGCGAGCGTTATCCGGAATTATTGGGCGTAAAGAGCGCGCAGGTGGTTGATTAAGTCTGATGTGAAAGCCCACGGCTTAACCGTGGAGG
+
CFFGDEEGEGGGGGGGGGGGGCFFGGFG9FFGFE@CEGGFCFEGGGDEFGGCFDGCFGGGGGEGGDFGGCGCF<FGE?FGFG8F<FFGFEGFGFG9E@CFEGDFG<F95EFFFF,=,8?DF??8<CCA:,65,,,,,,,,,:,,,,8@BF+,+@FFDF3=>D<D,DCC*@><3,@;,>>FDG,,*1>:FG78B*<<27,4><7F7C7BE@C7E*=>52+AEG*8<90220/*:/:EC:+2*:=C=::C@8CC*:CF7C+7:<:CE7?C*2<FDC6C*>CC>)>FG7*.1<7*1<
@M03364:396:000000000-C9LGT:1:1101:20481:3915 1:N:0:10
ACTCCTACGGGAGGCAGCAGTAGGGAATCTTCCACAATGGACGCAAGTCTGATGGAGCAACGCCGCGTGAGTGAAGAAGGTTTTCGGATCGTAAAGCTCTGTTGTTGGTGAAGAAGGATAGAGGTAGTAACTGGCCTTTATTTGACGGTAATCAACCAGAAAGTCACGGCTAACTACGTGCCAGCAGCCGCGATAATACGTAGGTGGCAAGCGTTGTCCGGATTTATTGGGCGTAAAGCGAGCGCAGGCGGTTGCTTAGGTCTGATGTGAAAGCCTTCGGCTTAACCGAAGA
+
GGGGGGGGGGGGGGGGGGGGGGGGGGGGGGGGGGGGGGGGGGGGGGGGGGGGGGGGGGGGGGGGGGGGGGGGGGGGGGGGEFGGGGGGGGGGFGGGGGGGGGGGGGF=FGGGGGGCA8EFC5B,:CFF,,9,,,B,C<FGFGFGFGGGGGGGGGGGGGGGGGGGGGGGGEEGGGGGGGGGGGGGGGGGGGGGGEGGGGGGGGGGFGGGGGGFEFEGGGGGGGFGGGGGGFFGGGGGGGGGGGGGGGGGGGGGGGGGGCFGGGFGGGGGFFGGGGGGGGGGFFEFGGGFGBBG
@M03364:396:000000000-C9LGT:1:1101:7700:3915 1:N:0:10
ACTCCTACGGGAGGCAGCAGTGGGGAATATTGCACAATGGGCGAAAGCCTGATGCAGCAACGCCGCGTGAGCGATGAAGGCCTTCGGGTCGTAAAGCTCTGTCCTCAAGGAAGATAATGACAGTACTTAAGGATGAAGCCCCGGCTAACTACATGCCAGCAGCCGCGGTCATACGTAGGGGGCTAGCGTTATCCGGAATTACTGGGCGTAAAGGGTGCGTAGGTGGTTTCTTAAGTCAGAGGTGAAAGGCTACGGCTCAACCGTAGTAAGCCTGTGAAACTGGGAAACTTGAGT
+
GGGGGGGGGGGGGGFGGGGGCFGGGGFGGFGGGGGGGEDFGGGGGGGDGGGGGGGGGGGGG@FGGGGGGGGGGGFGGGDGGFFGGFD=FBFGGGGGGFDGGDG,C,?<FGGGGGG<F<FF,-BCAE,D5,A,C,,DD9F>+B+@FEG<FF=<,@CFGGGGGGGGGG7F:*BFGGGGGGEG7FGGGFFGFEGGGDGGDGGGGGGGGFB82?EEEFG*AC:;EEGFGGCE8EG::CFGEGGGGGG*9CCGG8FGGGGGG5CCFFDEFGGFGG6C6*AF7*A>@BCFG4C4*@97**
@M03364:396:000000000-C9LGT:1:1101:17144:3956 1:N:0:10
ACTCCTACGGGAGGCAGCAGTGGGGAATATTGCACAATGGGCGCAAGCCTGATGCAGCGACGCCGCGTGCGGGATGGAGGCCTTCGGGTTGTAAACCGCTTTTGTTCAAGGGCAAGGCACGATTTCGGCCGTGTTGAGTGGATTGTTCGAATAAGCACCGGCTAACTACGTGCCAGCAGCCGCGGTAATACGTAGGGTGCAAGCGTTATCCGGATTTATTGGGCGTAAAGGGCTCGTAGGCGGTTCGTCGCGTCCGGTGTGAAAGTCCATCGCTTAACGGTGGATCCGCGCCGG
+
GGGGGGGGGGGGGGGGGGGGGGGGGGGGGGGGGGGGGGGGGGGGGGGGGGGGGGGGGGGGGGGGGGGGGGGGGGGGGGGGGGGGGGGGGGGGGGGGGGGGGGGCGGGGGGGGGG7FDDFGG-><+@FG>8@**8@CFFGGGGGCFGGGGGGG>FFGGGGGGGGGGGGGGGGGGGGGGGGGGGGGGGGGGCFCFFGGGGGGGGGGGGGGGGGGGEGGGGGGGGFGGGCEGGGGGGGGGGGGGGGCGGGGGGGGGGGGGEGGGDGGG:<>GGGGGGGDDGDG>FGFGGGFGFEDGG
@M03364:396:000000000-C9LGT:1:1101:21832:3964 1:N:0:10
ACTCCTACGGGAGGCAGCAGTGGGGAATATTGCACAATGGGCGAAAGCCTGATGCAGCAACGCCGCGTGAGCGATGAAGGCCTTCGGGTCGTAAAGCTCTGTCCTCAAGGAAGATAATGACGGTACTTGAGGCGGAAGCCCCGGCTAACTACGTGCCAGCAGCCGCGGTAATACGTAGGGGGCTAGCGTTATCCGGAATTACTGGGCGTAAAGGGTGCGTAGGTGGTTTCTTAAGTCAGAGGTGAAAGGCTACGGCTCAACCGTAGTAAGCCTTTGAAACTGGGAAACTTGAGT
+
GGGGGGGGGGGGGGGGGGGGGGGGGGGGGGGGGGGGGGGGGGGGGGGGGGGGGGGGGGGGGGGGGGGGGGGGGGGGGGGGGGGGGGGGGGGGGGGGGGGGGGGGGGGGGGGGGGGG9EFECB@+:8EFC,8:+8+CFFGGGGGGGGGGGGFFGGGGGGGGGGGGGGGGG*=FGGGGGGGGGGGGGGGECGGGGGGGGGGGGGGGGGGGGGGGGGGGGGGEGGGGGGEGGGFFGGGGGGGGGGGGGFGGGGFGGGGGGEGGGGCEGDDGGGGGGGFGGGGGFFFGFGGFDFF760
@M03364:396:000000000-C9LGT:1:1101:5885:3983 1:N:0:10
ACTCCTACGGGAGGCAGCAGTAGGGAATTTTCGGCAATGGGGGAAACCCTGACCGAGCAACGCCGCGTGAACGAAGAAGGCCTTCGGGTCGTAAAGTTCTGTTGTACGGGAAGAACGTCGGATGGAGGAAATGCCATGCGAGTGACGGTACCGAACATAGAAAGCCACGGCTAACTACGTGCCAGCAGCCGCGGTAATACGTAGGTGGCGAGCGTTATCCGGAATCATTGGGCGTAAAGAGGGAGCAGGCGGTGATACAGGTCTGGAGGTGAAAGCCCGAAGCTAAACTTCGGG
+
GGGGGGGGGGGGDGGGGGGGGGGGGGGGGGGGGGGGGGGGGGGEGGGGGGGGGGDG6@FGGGGGGGGGGGGGGGGGGGGCGGGGGGGGGGGGGGGGGGGFGGGGGGGGGGGDCGGGEFFFF+B@>FFFB,8:@FF@CFGGGGGGGGGCFGGGGGGGGGGGGGFGGCGGG=EEDGGGGGGGGGF:FGGGGGGGGGGGGGGGGGGGGGGGGGCGDGGGEFGGG5?EFFFGGGGGGGE>EGGGGGGDGGGGGGEEGGGGGGGGG7>CED?DGGGGFGGGGGGG3BEGGGGFGFF<CD
@M03364:396:000000000-C9LGT:1:1101:14938:3993 1:N:0:10
ACTCCTACGGGAGGCAGCAGTGGGGAATATTGCACAATGGGCGCAAGCCTGATGCAGCGACGCCGCGTGCGGGATGGAGGCCTTCGGGTTGTAAACCGCTTTTGTTCAAGGGCAAGGCACGGTTTCGGCCGTGTTGAGTGGATTGTTCGAATAAGCACCGGCTAACTACGTGCCAGCAGCCGCGGTAATACGTAGGGTGCAAGCGTTATCCGGATTTATTGGGCGTAAAGGGCTCGTAGGCGGTTCGTCGCGTCCGGTGTGAAAGTCCATCGCTTAACGGTGGATCCGCGCCGG
+
GGGGGGGGGGGGGGGGGGGGGGGGGGGGGGGGGGGGGGGGGGGGGGGGGGGGGGGGGGGGGGGGGGGGGGGGGGGGGGGGGGGGGGGGGGGGFGGGGGGGGGGGGGGFGGGGGGGGFGGGG7DEFGFG>8@5<DFCFCFGGDFGGGGGGGGG*DGGGGGGGGGGGGGGG<FGGGGGGGGGGGGGGGGGGGGGGFGGGGGGGGGGGGGGGGGGGEGGGGGGGGGGGGGGGGGGGGGGGGGGGGGEGGGGGGGGGEGGGEEGGCFGGGGGGGGGGGCDGGGGFFGGGGGFGFFD3D
@M03364:396:000000000-C9LGT:1:1101:22330:3997 1:N:0:10
ACTCCTACGGGAGGCAGCAGTGGGGAATATTGCACAATGGGCGCAAGCCTGATGCAGCGACGCCGCGTGCGGGATGGAGGCCTTCGGGTTGTAAACCGCTTTTGTTCGAGGGCAAGGCACGGTTTCGGCCGTGATGAGTGGATTGTTCGAATCAGCACCGGCTAACTACGTGCCAGCAGCCGCGGTAATACGTAGGGTGCAAGCGTTATCCGGATTTATTGGGCGTAAAGGGCTCGTAGGCGGTTCGTCGCGTCCGGTGTGAAAGTCCATCGCTTAACGGTGGATCCGCGCCGG
+
GGGGGGGGGGGGGGGGGGGGGGGGGGGGGGGGGGGGGGGGGGGGGGGGGGGGGGGGGGGGGGGGGGGGGGGGGGGGFFGGGGGGGGGGGGGGGGGGGGGGGGGF@FG+>DFGGG7F?+D3F+@8<@FF@><5**3,@8,8>,,7,?<DCGGF=FGGGFFGGGGGGGGFF:<F@CGGGFGCFGCFGEGGC<<CCFFGGGGGGGE5CGEEGDGGGEECFGGGGGGGGG*;:@FC8CFGCGGGGGG5CECE*:CEEDGEG=E5??FFGFGGGGGGGG5CC:7>;FECFFDFC>)<)C
@M03364:396:000000000-C9LGT:1:1101:23948:3998 1:N:0:10
ACTCCTACGGGAGGCAGCAGTGGGGAATATTGCACAATGGGCGCAAGCCTGATGCAGCGACGCCGCGTGCGGGATGGAGGCCTTCGGGTTGTAAACCGCTTTTGTTCAAGGGCAAGGCACGGTTTTTGGCCTGGTTGAGTGGATTGTTCGAATAAGCACCGGCTAACTACGTGCCAGCAGCCGCGGTAATACGTAGGGTGCAAGCGTTATCCGGATTTATTGGGCGTAAAGGGCTCGTAGGCGGTTCGTCGCGTCCGGTGTGAAAGTCCATCGCTTAACGGTGGATCCGCGCCG
+
GGGGGGGGGGGGGGGGGGGGGGGGGGGGGGGGGGGGGGGGGGGGGGGGGGGGGGGGGGGGGGGGGGGGGGGGGGDGGGGGGGGGGGGGGGGGFGGGGGGGGGGGGGG9FGGGGGG?<FFG+>FE+:FF:,@,+*8=@@FF9C<:F<FFFG,>CEGGGGGGGGGGGGGGGG>CCFGGGGDFGGGGGGEG:FFGG?FGGDGGGGGGGEGGEGGCEGEGD?FGGFFGGCEGEGGG5CCC5:CFGGGEEGGGGGGEGGEGGG75:8?FCFFGGGFFDGCFGGFGF>FDFGGFGFFGG<
@M03364:396:000000000-C9LGT:1:1101:21140:4004 1:N:0:10
ACTCCTACGGGAGGCAGCAGTAGGGAATCTTCCACAATGGACGCAAGTCTGATGGAGCAACGCCGCGTGAGTGAAGAAGGTTTTCGGATCGTAAAGCTCTGTTGTTGGTGAAGAAGGATAGCGGTAGTTTCTAGCCTTTATTTGACGGTAATCAACCAGAAAGTCACGGCTAACTACGTGCCAGCAGCCGCGGTAATACGTAGGTGGCAAGCGTTGTCCGGATTTATTGGGCGTAAAGCGAGCGCAGGCGGCCCGTTAGGTCGGAGGTAAAAGCCCGGGGCTCAACCCCGGCGG
+
GGGGGGGGGGGGGGGGGGGGGGGGGGGGGGGGGGGGGGGGGGGG7FFGGGGGGGGGGGGGGGGGGGGEGGGGGGGGGGGGGGGGGDGEGCGGGGGGGGGGGGF<FCGCGGGFG,,B::C,<-8+8@FG8,:5,8,8AFBFCFAF9BBFGG7D@FFGGDGGGGGGGGGGC:>FFEGDFFGGGFFCDGGGGGGGGGGGGFGGGGGGGGGGGFGGGGGGGGGGGGFGGCGGGGGGGGGGGGGGGGGGGGGGGGGCEGGEFEGGG<9>CDGDF>C7:CCFGGGGEEGFFFGFD@D3D)
@M03364:396:000000000-C9LGT:1:1101:19916:4033 1:N:0:10
ACTCCTACGGGAGGCAGCAGTGGGGAATATTGCACAATGGGCGCAAGCCTGATGCAGCGACGCCGCGTGCGGGATGGAGGCCTTCGGGTTGTAAACCGCTTTTGTTCAAGGGCAAGGCACGATTTCGGCCGTGTTGAGTGGATTGTTCGAATAAGCACCGGCTAACTACGTGCCAGCAGCCGCGGTAATACGTAGGGTGCAAGCGTTATCCGGATTTATTGGGCGTAAAGGGCTCGTAGGCGGTTCGTCGCGTCCGGTGTGAAAGTCCATCGCTTAACGGTGGATCCGCGCCGG
+
GGGGGGGGGGGGGGGGGGGGGGGGGGGGGGGGGGGGGGGGGGGGGGGGGGGGGGGGGGGGGGGGGGGGGGGGGGDGGGGGGGGGGGGGGGGGGGGGGGGGGGGAGFFGGGGGGF+DBBFBC->@<FFG@@C3*8,@,@EAD,EF@FGGGGCAFGGGGGFGGGGGGGGGG=BFFFGGGGGGGGGGGGGGGGGFEEFGG6?EGGGCEGGDGGGGGEEEGGGGGGGGGGGGGGGGGGCDEEGGGGGGDEEGEDGGGGGGG8>EGCGFFGGFDGGDGGGGGFGGBFGGGGGF3@DG3D
@M03364:396:000000000-C9LGT:1:1101:6040:4050 1:N:0:10
ACTCCTACGGGAGGCAGCAGTGGGGAATATTGCACAATGGGCGCAAGCCTGATGCAGCGACGCCGCGTGCGGGATGGAGGCCTTCGGGTTGTAAACCGCTTTTGTTCAAGGGCAAGGCACGGTTTCGGCCGGGTTGAGTGGATTGTTCGAATAAGCACCGGCTAACTACGTGCCAGCAGCCGCGGTAATACGTAGGGTGCAAGCGTTATCCGGATTTATTGGGCGTAAAGGGCTCGTAGGCGGTTCGTCGCGTCCGGTGTGAAAGTCCATCGCTTAACGGTGGATCCGCGCCGG
+
GGGGGGGGGDGGGGGGGGGGGGGGGGGGGGGGGGGGGGGGGGGGGGGGGGGGGGGGGGGGGGGGGGDGGGGGGGGGGGGGGGGGGGGGGGGGGGGGGGGGGGGFGGGFGGGGGGGGGGGGDGGE+@FG@+@**5**@FCGG>,DE9<DFGFG<FFF@FGC=CCFGGGGGCFGGGGGGGGFGGGGGG5CFFFCCFGGGGGDGGGGGG>EGGGGGGGG9FFF?ECFGGCEGGGGCFGGGGGGGGGEGGGGGGDGGGEDDCEGG9><9DGCCFCDCF*1>FGGB3EGGFGF3>DDCD
@M03364:396:000000000-C9LGT:1:1101:13568:4062 1:N:0:10
ACTCCTACGGGAGGCAGCAGTAGGGAATCTTCCACAATGGGCGCAAGCCTGATGGAGCAACACCGCGTGAGTGAAGAAGGGTTTCGGCTCGTAAAGCTCTGTTGTTGGAGAAGAACGTGCGTGTGAGTACCTGTTCACGCAGTGACGGTATCCAACCAGAAAGTCACGGCTAACTACGTGCCAGCAGCCGCGGTAATACGTAGGTGGCAAGCGTTATCCGGATTTATTGGGCGTAAAGCGAGCGCAGGCGGTTGCTTAGGTCTGATGTGAAAGCCTTCGGCTTAACCGAAGA
+
GGGGGGGGGGGGGGGGGGGGGGGGGGGGGGGGGGGGGGGGGGGGGGGGGGGGGGGGGGGGGGGGGGGGGGGGGGGGGGGGGGGGGGGGGGGGGGGGGGGGGGGGGGGGGGGGGGGGDFGGG:F84CFG,59,::F<FFGGGFGFCAFFGGGGGGGGGGGGGGGFGGGGGGGDGGGGGGGGGGGGGGGGGGGGGGGFGGGGGGGGGGGGGGGGGGGDGFGGGGFGFGGGGGGGGGGGGGFGCGDGGGGGGGGGGGDGGFGGGCCGGGGGGGGGGGGFGGGGEFCGGGGFGDFG
@M03364:396:000000000-C9LGT:1:1101:10421:4073 1:N:0:10
ACTCCTACGGGAGGCAGCAGTGGGGAATATTGCACAATGGGCGCAAGCCTGATGCAGCAACGCCGCGTGAAGGAAGAAGGTTTTCGGATCGTAAACTTCTATCAGCAGGGAAGAAATAATGACGGTACCTGACTAAGAAGCTCCGGCTAACTACGTGCCAGCAGCCGCGGTAATACGTAGGGAGCAAGCGTTATCCGGATTTACTGGGTGTAAAGGGTGCGCAGGCGGCCAAGCAAGTCAGAAGTGAAATTCCGAGGCTCAACTTCGGAGCTGCTTTTGAAACTGCTAGGCT
+
GGGGGGGGGGGGGGGGGGGGGGGGGGGGGGGGGGGGGGGGGGGGGGGGGGGGGGGGGGGGGGGGGGGGGGGGGGGGGGGGGGGGGGGGGGGGGGGGGGGGGGGGGGG?FGGGGGDGGGGGF-C8@BFGC,C,BDF,AFFGGGGGDGGGGGGGFGGGGGGGGGGGGGGGG1>FGGGGGGGGGGGGGGGGGGGGGGGGGGGGGGGGGGGGGGGGGGGGGGGGGGGGGGGGGGGGGGGGGGGGGGGGGGGGGGGGGGGGGGGGGGGGGGGGGGGFGGGGGGGGFFGGGGGFGFFG
@M03364:396:000000000-C9LGT:1:1101:19515:4087 1:N:0:10
ACTCCTACGGGAGGCAGCAGTAGGGAATTTTCGTCAATGGGCGCAAGCCTGAACGAGCAATGCCGCGTGGGTGAAGACGGTCTTCGGATTGTAAAGCCCTGTTGCCGGGGACAAAGGACAGCCCGAGTTAACAACTGACTGTTTGATGGTACCCGGCCAGAAAGCCACGGCTAACTACGTGCCAGCAGCCGCGGTAATACGTAGGTGGCGAGCGTTATCCGGAATGATTGGGCGTAAAGGGTGCGTAGGCGGCCTGTTAAGTCTGAAGTGAAAGGTACCGGCTCAACCGGTAC
+
GGGGGGGGGGGGGGGGGGGGGGGGGGGGGGGGGGGGGGGGGGGGGGGGGGGGGGGGGGGGGGGGGGGGGGGGGGGGGGGGGGGGGGGGGGGGGGGGGGGGGGGGGGGEGGGGGGFGD<DDFFG+F:FD+,9,<,:@F<CFG<CC79DFFGFF>FGGGGGG>FGGGFGGG*BFFFGGGGGGGGGGGGGGFGGGGGCGGGGFGGGGGGGGGGGGGGGGGGGGGGGGGGFGGFGGCEEEGGGGGGGGGGGGGGGGEGEFGGGGGGGGFFGG:=FG:CF2:>EDFF*56=C>C>BGD
@M03364:396:000000000-C9LGT:1:1101:6603:4089 1:N:0:10
ACTCCTACGGGAGGCAGCAGTGGGGAATATTGCACAATGGGCGCAAGCCTGATGCAGCGACGCCGCGTGCGGGATGGAGGCCTTCGGGTTGTAAACCGCTTTTGTTCAAGGGCAAGGCACGGTTTCGGCTGTGTTGAGTGGATTGTTCGAATAAGCACCGGCTAACTACGTGCCAGCAGCCGCGGTAATACGTAGGGTGCAAGCGTTATCCGGATTTATTGGGCGTAAAGGGCTCGTAGGCGGTTCGTCGCGTCCGGTGTGAAAGTCCATCGCTTAACGGTGGATCCGCGCCGG
+
GGGGGGGGGGGGGGGGGGGGGGGGGGGGGGGGGGGGGGGGGGGGGGGGGGGGGGGGGGGGGFFFGGGGGFGGGGGGGGGGGGGGGGGGGGGGGGGGGGGGGGGCDGG9FFGGGGGGGGGGG7<:+:CE3+8888>BFFGFG,DFG>CFFGFFGGFGGGGGGGGGGGGGF7C7CFGGGGGDFGGGGGDFDCGG+0;CEFGECGGDGE>EF7FGGEEG9CFFGGGGGECCFCGGGGCCCEGGDCGC87CEGGEGGGGGG:5:CEGCE:<F7>FDDCFDGFDGEFED=FCF<@BGDD
@M03364:396:000000000-C9LGT:1:1101:22220:4097 1:N:0:10
ACTCCTACGGGAGGCAGCAGTAGGGAATTTTCGTCAATGGGCGCAAGCCTGAACGAGCAATGCCGCGTGAACGAGGAAGGTCTTCGGATCGTAAAGTTCTGTTGTTGGTGAAGAAGAATAATGTTAGTCTCTGGCATTTATTTGATGGTAATCAACCAGAAAGTCACGGCTAACTACGTGCCAGCAGCCGCGGTAATACGTAGGTGGCAAGCGTTGTCCGGATTTAGTGGGCGTAAAGCGAGCGCAGGCGGAAAAATAAGTCTAATGTGAAAGCCCTCGGCTTAACCGAGGAAC
+
GFFGGFFFGC>FGGGGGGGFFFFFFFGGGGGCFGGFEFEFGFFEE@FFGGGGGGFEGDGGGGGGC+FF=FGFG=F7CFC?FGDFFFF:=B=EFFFGEFFFCBE?B4<=FFF,ECFE,:?<<B8<<@EE5,C??,,,CF5<?A,,,,,8CEDF,C>DG+DD<,@BDCFFCFGGGGGGFGG7@FE,*@@F:>7*<FF7B,,@?FF:FGG>EF78C11=EGG78*C*<+,>CFE=E::EGGGEGGD5*:CE5=E5:5;FCCCCGFFFGGCCFFGFGDGFGGEGF>EC77*)/7<DF<
@M03364:396:000000000-C9LGT:1:1101:12259:4115 1:N:0:10
ACTCCTACGGGAGGCAGCAGTGGGGAATCTTGCGCAATGGGGGCAACCCTGACGCAGCGACGCCGCGTGCGGGACGAAGGCCTTCGGGTCGTAAACCGCTTTCAGCAGGGACGAGGCCGCGAGGTGACAGTACCTGCAGAAGAAGCCCCGGCTAAATACGTGCCAGCAGCCGCGGTAATACGTAGGGTGCAAGCGTTATCCGGATTTATTGGGCGTAAAGGGCTCGTAGGCGGTTCGTCGCGTCCGGTGTGAAAGTCCATCGCTTAACGGTGGATCCGCGCCGGGTACGGGCGG
+
GGGGGGGGGGGGGGGGGGGGGGGGGGGGGGGGGGGGGGGGGGGGGGGGGGGGGGGGGGGGGGGGGGGGGGGGGGGGGGGGGGGGGGGGGGGGGGGFFFGGGGGGGGGGGGGFGGDGEGGGG7=18=BF,,?,?:CBFGGEF8<FGGGGGEGGFGCGDFGFEGGGGGGGGFFC:EEGGGGFGG<FFGGFGGFGFFG8CEGGGGG?8CEFGGGGGGG5:CFEGGEGFEGGGGGGGEGGGEGGGGEGGGG5C*A9CFGGCFGFCGDCCDEFGD;<D50*9C*>;DEGGD<FGFF39C
@M03364:396:000000000-C9LGT:1:1101:16826:4194 1:N:0:10
ACTCCTACGGGAGGCAGCAGTGGGGAATATTGCACAATGGGCGCAAGCCTGATGCAGCGACGCCGCGTGCGGGATGGAGGCCTTCGGGTTGTAAACCGCTTTTGTTCAAGGGCAAGGCACGATTTCGGCTGTGTTGAGTGGATTGTTCGAATAAGCACCGGCTAACTACGTGCCAGCAGCCGCGGTAATACGTAGGGTGCAAGCGTTATCCGGATTTATTGGGCGTAAAGGGCTCGTAGGCGGTTCGTCGCGTCCGGTGTGAAAGTCCATCGCTTAACGGTGGATCCGCGCCGG
+
GGGGGGGGGGGGGGGGGGGGGGGGGGGGGGGGGGGGGGGGGGGGGGGGGGGGGGGGGGGGGGGGGGGGGGGGGGGGGGGGGGGGGGGGGGGGGFGGGGGGGGGCGGGGGGGGGFGG+BF<F-B,+@DF:+>:83<<;FEGGFFFFFCCEGFG>FGGFGGGGGGGGGGGFECGF7FFFGGGGGGGGGGGGGGF<AFGGGGEGGGGGEEEGDFGGEG5@CFFGGEFGGCEFGGGGGGGGEFGGGGEGGGGCECECGEGDGGEE9DGGGGFGFGGGGCDGCEGBFG3CCFFGF>DGG
@M03364:396:000000000-C9LGT:1:1101:21972:4196 1:N:0:10
ACTCCTACGGGAGGCAGCAGTGGGGAATATTGCACAATGGGCGCAAGCCTGATGCAGCGACGCCGCGTGCGGGATGGAGGCCTTCGGGTTGTAAACCGCTTTTGTTCAAGGGCAAGGCACGGTTTCGGCCGAGTTGAGTGGATTGTTCGAATAAGCACCGGCTAACTACGTGCCAGCAGCCGCGGTAATACGTAGGGTGCAAGCGTTATCCGGATTTATTGGGCGTAAAGGGCTCGTAGGCGGTTCGTCGCGTCCGGTGTGAAAGTCCATCGCTTAACGGTGGATCCGCGCCGG
+
GGGGGGGGGGGGGGGGGGGGGGGGGGGGGGGGGGGGGGGGGGGGGGGGGGGGGGGGGGGGGGGGGGGGGGGGGGGGGGGGGGGGGGGGGGGGGGGGGGGGGGGGGGGCGGGGGGFG7BFF::DFFFFE7@C*583;@FFGGFGGGGGGGFFG<FFGFGGFGGGGGGGGF7FFGGGGGGGGGFGGGEGGGGGG<CGGGGGGGGGGGGGGGCFGG5EEFGGGGGGGGGGGGGGGGFGGCEGGGGGGGGGGC=EGGGGGG:>EG<CFGGEGGFDDGGGDGGGG>FGDFFGFDE@GGG
@M03364:396:000000000-C9LGT:1:1101:9040:4203 1:N:0:10
ACTCCTACGGGAGGCAGCAGTAGGGAATTTTCGTCAATGGGCGCAAGCCTGAACGAGCAATGCCGCGTGAGTGAGGAAGGTCTTCGGACTGTAAAGCTCTGTTGCCGGGGAAAAAGGGGAAATGCAGGCCATGGCATTTCATGGATGGTACCCGGCCAGAAAGCCACGGCTAACTACGTGCCAGCAGCCGCGGTAATACGTAGGTGGCGAGCGTTATCCGGAATGATTGGGTGTAAAGGGTGCGCAGGCGGTCTGTTAAGTCTGAAGGCAAAGGGATGAGCTCAACTCATTTAT
+
GGGGGGGGGGGGGGGGGGGGGGGGGGGGGGGGGGGG7FGGGFGGGGGGGGGGGFGGGGGGGGGGGGGGGGGGGGGGGGDEFGGGGG7FGFGGFGGFGGGGGGGFFFE@FECFGGBF7FC::9B,<:CF++8B<>ADCFGG<BFGGD<FFGGGGGGGGGGGGGGGGGGGGGEGGGGGGGGGGGGGGGGGGGGGEG7FGGGGGGGGGGGGGCECEGGDGGGEEEGGGGGGGGGGGGGGEFGGGGGGGEEGGGGGGGGGGFGCFGDFC>CFGG=CGGGFFGGGF?CD67DFGFFG*C
@M03364:396:000000000-C9LGT:1:1101:5670:4222 1:N:0:10
ACTCCTACGGGAGGCAGCAGTGGGGAATATTGCACAATGGGCGCAAGCCTGATGCAGCGACGCCGCGTGCGGGATGGAGGCCTTCGGTTTGTAAACCGCTTTTGTTCAAGGGCAAGACACGTTTTCGGAAGTGTTGAGTGGATTGTTCGAATAAGCACCGGCTAACTACGTGCCAGCAGCCGCGGTAATACGTAGGGTGCAAGCGTTATCCGGATTTATTGGGCGTAAAGGGCTCGTAGGCGGTTCGTCGCGTCCGGTGTGAAAGTCCATCGCTTAACGGTGGATCCGCGCCGG
+
GGGGGGGGG7+@CGGG@FF@FGGGCEGGGGGGGGGE,CF-FFGEF:FFGFFGGGFGDF@CEGEGCFGGGGGD+74?B<FCFFGGG@F+BFGG9FGGGEDGGGGEFD9AGGDE7FDF,<<>+-:BCFBFGCCFC,@3EC>F7C@A,7,=FFGFF;CGFCCE7FFFGE3,,*6=:<F@CEC:=FEGC8FECCCGFCF5CE;CF778CGGD>9CC5EGGGEGGF68::*:8*::55:;8E=E;CCCGGGGGGE*:C=5:5:EGGFFGCF7CF>CD*:F3CGCDDFGFCC*)/)7)7)
@M03364:396:000000000-C9LGT:1:1101:18650:4251 1:N:0:10
ACTCCTACGGGAGGCAGCAGTGGGGAATATTGCACAATGGGCGCAAGCCTGATGCAGCGACGCCGCGTGCGGGATGGAGGCCTTCGGGTTGTAAACCGCTTTTGTTCAAGGGCAAGGCACGGTTTCGGCCGTGTTGAGTGGATTGTTCGAATAAGCACCGGCTAACTACTTGCCAGCAGCCGCGGTAATACGTAGGGTGCAAGCGTTATCCGGATTTATTGGGCGTAAAGGGCTCGTAGGCGGTTCGTCGCGTCCGGTGTGAAAGTCCATCGCTTAACGGTGGATCCGCGCCGG
+
GGGGGGGGGGGGGGGGGGGGGGGGGGGGGGGGGGGGGGGGGGGGGGGGGGGGGGGGGGGGGGGGGGGGGGGGGGGGGGGGGGGGGGGGGGGGGGGGGGGGGGGGGGGCFGGGGFFG+=BF+6B+3@FG7+@5F<<:;FGGCA:DCCGGGGC<FFGGF@FGEFGGGGGGG,?BCFGGGGGGGGGGGGEGGGGFGFGGGFEGGGGGGGGEGCGGGE>5CE?CFGGGGGEGGGGGDDFGDGGGGGEGGGGGGGGGGGGGGCECE7:FGGGGGGGGGGGGDFGG:>GG=FGFG@5CCD
@M03364:396:000000000-C9LGT:1:1101:11576:4272 1:N:0:10
ACTCCTACGGGAGGCAGCAGTGGGGAATATTGCACAATGGGCGCAAGCCTGATGCAGCGACGCCGCGTGCGGGATGGAGGCCTTCGGGTTGTAAACCGCTTTTGTTCATGGGCATAGCACGGTTACGGCCGCAATAAGTGGCTTTTACGAATTAGCACCGGCTACCTACATGCCAACAGCCGCGGTAATTCGTGGGGTGCAAGCGTTATCCGGATTTATTGGGCGTAATGGGCTCGTAGGCGGTTCGTCGCGGCCGGTGTGTAAGTCCATCGCTTGACGGTGGATTTGCGCCGG
+
FEEEEFCFEBGFDEC;@,F<CFGGCCCE<FE<EF@FGEFE@8F7@F+C@CEA9@99CF7FGGGGEG+CFGGCFGGEFDFGCDDG<DC@ACCFGFCEAFGF@7=,BBD,,C,+:B,,3,:>:+:++33+885*5*89,>38,*>>,,,,16B51,78FGC7*:C*,<,<:,2,2<C,**,4*1***:*/<+<5+*2?/:*8++<881;*;0<:*12*3:@@C?>58:C**0<*;C*::E5/<85EE*/2/*1:*:C*)/:7C/*+22+:C*+**:C*0*7707=59**9:>3*)/
@M03364:396:000000000-C9LGT:1:1101:19076:4274 1:N:0:10
ACTCCTACGGGAGGCAGCAGTAGGGAATTTTCGTCAATGGGCGCAAGCCTGAACGAGCAATGCCGCGTGGGTGAAGACGGTCTTCGGATTGTAAAGCCCTGTTGCCGGGGACAAAGGACAGCCAGAGTGGAAAGCTGACTGTTTGATGGTACCCGGCCAGAAAGCCACGGCTAACTACGTGCCAGCAGCCGCGGTAATACGTAGGTGGCAAGCGTTATCCGGAATGATTGGGCGTAAAGGGTGCGCAGGCGGCTGTGCAAGTCTGAAGTAAAAGGGACCGGCTCAACCGGTTC
+
GGGGGGGGGGGGGGGGGGGGGGGGGGGGGGGGGGGGGGGGGGGGGGGGGGGGGGGGGGGGGGGGGGGGGGGGGGGGGGGGGGGGGGGGGGGGGGGGGGGGGGGGGGGGGGGGGGGGGGGCADF,BFFG:+8,,,BFFFGGGFGGG<FFGGGGGGGGGGGGGGGGGGGGG1BFGGGGGGGGGGGGGGGGGGGGGGGGGGGGGFGGGGGGGGGGGGGGGGGGGGGEGGFGGGGGGGGGGGGGGGGGGGGGGGGGGGGGGGGGGGGGGGFFFGGGGGGGFDEGFF7<FGFFGF>CC
@M03364:396:000000000-C9LGT:1:1101:5269:4314 1:N:0:10
ACTCCTACGGGAGGCAGCAGTAGGGAATTTTCGTCAATGGGCGCAAGCCTGAACGAGCAATGCCGCGTGAGTGAGGAAGGTCTTCGGACTGTAAAGCTCTGTTGCCGGGGACAAAGGACAGCCAGAGTGGACAGCTGACTGTTTGATGGTACCCGGCCAGAAAGCCACGGCTAACTACGTGCCAGCAGCCGCGGTAATACGTAGGTGGCAAGCGTTATCCGGATTTATTGGGCGTAAAGCGAGCGCAGGCGGTTGCTTAGGTCTGATGTGAAAGCCTTCGGCTTAACCGAAGA
+
GGGGGGGGGDEGFGGGGGGFGGGGGFGG<FGGGGGGGGGGGGGFFGEGGG<FGGDFEFGGGCFG:F7FGDGGDGG@F@E@FGEGGEFGGGGFGGGFFFGGFGGEFGCFCFGGGG,B<EFCCAB,:>FFA+C,,:=<><FGGGG>F>@==@FF@FCCFGGGGGFFFGGGE:BEBGFFGGCFFFGGFFFEFEDCF<4CBFDGGGDGGGGFFF@CEFGGDGGGGCCE8FC9CGG5CGGEGGGGGG:E5EEEE5:5:EGGGGGDCFDGG7<7:*<7>CFGGGGG38CDGGG4D3)95
@M03364:396:000000000-C9LGT:1:1101:20415:4319 1:N:0:10
ACTCCTACGGGAGGCAGCAGTGGGGAATATTGCACAATGGGCGCAAGCCTGATGCAGCGACGCCGCGTGCGGGATGGAGGCCTTCGGGTTGTAAACCGCTTTTGTTCAAGGGCAAGGCACGGTTTCGGCCGTGTTGAGTGGATTGTTCGAATAAGCACCGGCTAACTACGTGCCAGCAGCCGCGGTAATACGTAGGGTGCAAGCGTTATCCGGATTTATTGGGCGTAAAGGGCTCGTAGGCGGTTCGTCGCGTCCGGTGTGAAAGTCCATCGCTTAACGGTGGATCCGCGCCGG
+
GGGGGGGGGGGGGGGGGGGGGGGGGGGGGGGGGGGGGGGGGGGGGGGGGGGGGGGGGGGGGGGGGGGGGGGGGGGGGGGGGGGGGGGGGGGGGGGGGGGGGGGGGGGGGGGGGG=F<FGGF+B8>FFG88555@FFGFGGG@FFGGGGGGEF>FGGGGGGGGGEGGGGG7CFGGGGGGGGGGGFGGGGGGGGG?FGGGGGGGGGGGGGGGGGDCEGGGGGGGGGGGGECFGGGGGGGGGGGGGGGGGGGGGGGGGGD?CEG<FFF:<DG>FDDFG3CGGG5@GCCFGFGEFD3C
@M03364:396:000000000-C9LGT:1:1101:21200:4319 1:N:0:10
ACTCCTACGGGAGGCAGCAGTGGGGAATATTGCACAATGGGCGCAAGCCTGATGCAGCGACGCCGCGTGCGGGATGGAGGCCTTCGGGTTGTAAACCGCTTTTGTTCAAGGGCAAGGCACGGTTTCGGCAGTGTTGAGTGGATTGTTCGAATAAGCACCGGCTAAATACGTGCCAGCAGCCGCGGTAATACGTATGGGGCGAGCGTTATCCGGATTCATTGGGCGTAAAGCGCGCGTAGGCGGCCCGTTAGGTCGGAGGTAAAAGCCCGGGGCTCAACCCCGGCGAGCCTCCG
+
GGGGGGGGGGGGGGGGGGGGGGGGGGGGGGGGGGGGGGGGGGGGGGGGGGGGGGGGGGGGGGGGGGGGGGGGGGGGGGGGGGGGGGGGGGGGGGGGGGGGGGGFGGGFGGGGGGBDFGGGC@F:+@CF8+588,8,@CFGG@FCFGGGEGGG@FGGGGGGGGGGFDGGG<FFGGGGGGGGGGGGGGEGGGGGFFGGGGGDGGGGGGGGG?FGG>EGGGGGEGGGG::EGGGGGGCE8?EGGGGEDGG:8EDGGEGE3EG*<::CF*:CGGGGG5ECDFFDDEG<DCD3CFFGG
@M03364:396:000000000-C9LGT:1:1101:22051:4335 1:N:0:10
ACTCCTACGGGAGGCAGCAGTGGGGAATATTGCACAATGGGCGCAAGCCTGATGCAGCGACGCCGCGTGCGGGATGGAGGCCTTCGGGTTGTAAACCGCTTTTGTTCAAGGGCAAGGCACGGTTTCGGCTGTGGTGAGTGGATTGTTCGAATAAGCACCGGCTAACTACGTGCCAGCAGCCGCGGTAATACGTAGGGTGCAAGCGTTATCCGGATTTATTGGGCGTAAAGGGCTCGTAGGCGGTTCGTCGCGTCCGGTGTGAAAGTCCATCGCTTAACGGTGGATCCGCGCCGG
+
GGGGGGGGGGGGGGGGGGGGGGGGGGGGGGGGGGGGGGGGGGGGGGGGGGGGGGGGGGGGGGGGGGGGGGGGGGGGGGGGGGGGGGGGGGGGGGGGGGGGGGGGGFFAFGGGGGDF>BFFE7FC+@FG++888,3<FFCGGCGC,@FCGGDC:DFGGGGGGGDGGGGGG7BCGFFGGGGGGGFGGGGGGGGFFFGGGGGGGGGGGGGDGFGGGGGGGGGGGGGGGG>EGGGGG6EGEGGGFGGEGGGGEGGGGGGGG8CEGFGGCF7C>DFGGG55>>EDBFGGFFGFC7)CDG
@M03364:396:000000000-C9LGT:1:1101:6949:4360 1:N:0:10
ACTCCTACGGGAGGCAGCAGTGGGGAATATTGCACAATGGGCGCAAGCCTGATGCAGCGACGCCGCGTGCGGGATGGAGGCCTTCGGGTTGTAAACCGCTTTTGTTCAAGGGCAAGGCACGGTTTCGGCCGTGTTGAGTGGATTGTTCGAATAAGCACCGGCTAACTACGTGCCAGCAGCCGCGGTAATACGTAGGGTGCAAGCGTTATCCGGATTTATTGGGCGTAAAGGGCTCGTAGGCGGTTCGTCGCGTCCGGTGTGAAAGTCCATCGCTTAACGGTGGATCCGCGCCGG
+
GGGGGGGGGGGGGGGGGGGGGGGGGGGGGGGGGGGGGGGGGGGGGGGGGGGGGGGGGGGGGGGGGGGGGGGGGGGGGGGGGGGGFFGGGGGGGGGGGGGGGGGGGFGDGFGGGGGGGGGDG>FDBEFE33>5<8D@;CDFFAAC7?AFBFFC*>FCGGG@FFGCGGCFF88FFGFGGGFGGGGGGGGGGCGFCFGGGGGG?EGGEGGGGGGGGGCEFGGDGFGGGGEEFGGGGGGGGGGGGGGGGGEGGGDEE5EGG8CGGGGFGGGGGGGGGGG5CFGDDFGGGDG>GFFGGG
@M03364:396:000000000-C9LGT:1:1101:24969:4379 1:N:0:10
ACTCCTACGGGAGGCAGCAGTGGGGAATCTTGCGCAATGGGGGCAACCCTGACGCAGCGACGCCGCGTGCGGGACGAAGGCCTTCGGGTCGTAAACCGCTTTCTGCAGGGACGATGCTGCCGGTAGACGGGGAGTAAGGAACGAGTAACGGCGAACTACGTGCCGGGAGAATAGGTAATACGCAAGGGGTGAGCGGTATCAGGATGCGTTGGGGGTGAAGCGGGCGTAGGCGGCCCGGTAGGTCGGAGGTAAAAGCCCGGGCCGCAACCCCGGCGAGCAACCGATAGCGGCGGG
+
FGGGGGGGGGGGGGGGGGGGGGGGGGGGAFGGG7FGGGGGGGG@FGGGGGGGGGGGGGGGGGGGGGGGGCG7FGGGGGGGGGGGGGGGGEEGGGGAGEGGGGG,3EECGGGGGG+@>,@:35>5*88>+***1*1,3,,,28*1*4,7C:*C****/<,/,;CF****/**+0+<9C+,3+;***:/;*/:/2,C*;:C9+2++++2*;***:*:C**+3+:*/*::*1*<=***2:*1:CCG9/*?58*+0++3=DF5*?*)**)*195*17:537C**85C/9)*/)757)9
@M03364:396:000000000-C9LGT:1:1101:8968:4399 1:N:0:10
ACTCCTACGGGAGGCAGCAGTGGGGAATCTTGCGCAATGGGGGCAACCCTGACGCAGCGACGCCGCGTGCGGGACGAAGGCCTTCGGGTCGTAAACCGCTTTCAGCAGGGACGAGGCCGCGCGGTGACGGTACCTGCAGAAGAAGCCCCGGCTAAATACGTGCCAGCAGCCGCGGTAATACGTATGGGGCGAGCGTTATCCGGATTCATTGGGCGTAAAGCGCGCGTAGGCGGCCCGTTAGGTCGGAGGTAAAAGCCCGGGGCTCAACCCCGGCGAGCCTCCGATACCGGCGGG
+
GGGGGGGGGGGGGGGGGGGGGGGGGGGGGGGGGGGGGGGGGGGGGGGGGGGGGGGGGGGGGGGGGGGGGGGGGGGGGGGGGGGGGGGGGGGGGGGGGGGGGGGGGGG8FGGGGEGGGGGGF*=*4<FG=*=+8<FFFGGGGGGFGGGGGGGGGGGGGGGGGGGGGGGGGGGGGGGGDGGGGGGGGGGGGGGGGGGGGGGGGGGEGGGGGGFGGGGGGDGGGGGGGGGGGDGGGGGGEGGGGGGGGGGGGCFEFGGGGGGGGGGGGGGGGGGGGGGGGGGGFFECDGGFG@FGGD
@M03364:396:000000000-C9LGT:1:1101:15106:4399 1:N:0:10
ACTCCTACGGGAGGCAGCAGTGGGGAATATTGCACAATGGGCGCAAGCCTGATGCAGCGACGCCGCGTGCGGGATGGAGGCCTTCGGGTTGTAAACCGCTTTTGTTCAAGGGCAAGGCACGGTTTCGGCCGTGTTGAGTGGATTGTTCGAATAAGCACCGGCTAACTACGTGCCAGCAGCCGCGGTAATACGTATGGGGCGAGCGTTATCCGGATTCATTGGGCGTAAAGCGCGCGTAGGCGGCCCGTTAGGTCGGAGGTAAAAGCCCGGGGCTCAACCCCGGCGAGCCTCCG
+
GGGGGGGGGGGGGGGGGGGGGGGGGGGGGGGGGGGGGGGGGGGGGGGGGGGGGGGGGGGGGGGGGGGGGGGGGGGGGGGGGGGGGGGGGGGGGGGGGGGGGGGGFGGBFGGGGGGGGGGGE@BCFFGGFC@55DF:FFGGGCGGGGGGGGGGFFGGGGGGGGGGGGGG7=EFGGGGGGGGGGGGGGGGGGGGGFGGGGGGGGGDGGGEGGGGD5EGGGGGFGFGG8*AFGGGGGGGGGGGFGGGGGG7=EEFGGGGDGGECF:CCFEGGGGGG5CDGGGGFFGGGGGFGFFGD
@M03364:396:000000000-C9LGT:1:1101:8054:4419 1:N:0:10
ACTCCTACGGAGGCAGCAGTAGGGAATCTTCCACAATGGGCGCAAGCCTGATGGAGCAACACCGCGTGAGTGAAGAAGGGTTTCGGCTCGTAAAGCTCTGTTGTTAGAGAAGAACGTGCGTGAGAGTACCTGTTCACGCAGTGACGGTATCTAACCAGAAAGTCACGGCTAACTACGTGCCAGCAGCCGCGGTAATACGTAGGTGGCAAGCGTTATCCGGATTTATTGGGCGTAAAGCGAGCGCAGGCGGTTTGATAAGTCTGATGTGAAAGCCTTTGGCTTAACCAAAGAAGT
+
GGGGGGGGGGGGGGDEGFGGGGGGGGGGGGGGGGGGGGGGGGGGGGGGGGGGGGGGGGGGGGGGGGFFGGGGGGGGGGGGGGGGGGGGGGGGGGGGGGGGGGGGGGGGGGGGGGGGGGGGG:FC,BEF,,95:5DDEFGCFGGGGGGFGGGGFGGGGGGGGGGGFGGGGGGGGGGGGGGGGGGGGGGGGGGGGGGGGGGGGFGGGGGGGGGGGGGGGGGGGEGGGGGGGGGGGGGGGGGGGGGGGGGGGGGGGEFFGGGGGGGFGGGGGGFFCFGCCFCFFFGGGGGFGFFCG?
@M03364:396:000000000-C9LGT:1:1101:15907:4420 1:N:0:10
ACTCCTACGGGAGGCAGCAGTAGGGAATTTTCGTCAATGGGCGCAAGCCTGAACGAGCAATGCCGCGTGAACGAGGAAGGTCTTCGGATCGTAAAGTTCTGTTGAGAGGGAAAAAGGAACACCACAGGATATGCTGGTGAAGTGATATTACCTTTCGAGGAAGTCACGGCTAACTACGTGCCAGCAGCCGCGGTAATACGTAGGTGGCGAGCGTTATCCGGAATGATTGGGCGTAAAGGGTGCGTAGGCGGCCTGTTAAGTCTGAAGTGAAAGGTACCGGCTCAACCGGTAC
+
GGGGGGGGGGGGGGGGGGGGGGGGGGGGGGGGGGGGGGGGGGGGGGGGGGGGGGGGGGGGGGGGGGGGGGGGGGGGGGGGGGGGGGGGGGGGGGGGGGGGGGGGGGGGGGGGGGFE+FGDFFG7+:FF,,88,AFAFFEFFGFFGGFFGGGGGGGGGGGGGGGGGGGGGFGGGGGGGGGGGGGGGGGGGGGGG<<FGGGGGGGGGGGGGGGGGGGGGGFGGGGGGGGFGGGGGGDGGGGGGGGGGGGGGGGGGGGGG?FGEGFECGGGGGGGGGGGGFCCBDECGFFFGFBG
@M03364:396:000000000-C9LGT:1:1101:20069:4431 1:N:0:10
ACTCCTACGGGAGGCAGCAGTGGGGAATATTGCACAATGGGCGAAAGCCTGATGCAGCAACGCCGCGTGAGTGATGAAGGCCTTCGGGTCGTAAAACTCTGTCCTCAAGGAAGATAATGACGGTACTTGCGGAGGAAGCCCCGGCTAACTACGTGCCAGCAGCCGCGGTAATACGTAGGGGGCTAGCGTTATCCGGATTTACTGGGCGTAAAGGGTGCGTAGGTGGTCTCTTAAGTCAGGAGTGAAAGGCTACGGCTTAACCGTAGTAAGCTCTTGAAACTGAGAGACTTGAGT
+
GGGGGGGGGGGGGGGGGGGGGGGGGGGGGGGGGGGGGGGGGGGGGGGGGGGGGGGGGGGGGGGGGGGGGGGGGGGGGGGGGGGGGGGGGGGGGGGGGGGGGGGDGGGFFGGGGGGGGGGGGEFGAFFGB,8@=7CFGGGGGGGGGGGGGGFGGGGGGGGGGGGGGGGGG1BFGGGGGGGGGGGGGGGGCGGGGGGGGEGGGGGGGGGGGGGGGGGGGGGGGGGGGGGGGFFFGGGGGGGGFGGGGGGGGGGGGGGGGGGGEGGEGGGGGGGDCF+C7>?CFFCGGGF4FBFDG*
@M03364:396:000000000-C9LGT:1:1101:13228:4494 1:N:0:10
ACTCCTACGGGAGGCAGCAGTGGGGAATATTGCACAATGGGCGCAAGCCTGATGCAGCGACGCCGCGTGCGGGATGGAGGCCTTCGGGTTGTAAACCGCTTTTGTTCAAGGGCAAGGCACGGTTTCGGCAGTGTTGAGTGGATTGTTCGAATAAGCACCGGCTAACTACGTGCCAGCAGCCGCGGTAATACGTAGGGTGCAAGCGTTATCCGGATTTATTGGGCGTAAAGGGCTCGTAGGCGGTTCGTCGCGTCCGGTGTGAAAGTCCATCGCTTAACGGTGGATCCGCGCCGG
+
GGGGGGGGGGGGGGGGGGGGGGGGGGGGGGGGGGGGGGGGGGGGGGGGGGGGGGGGGGGGGGGGGGGGGGGGGGGGGFGGGGGGGGGGGGGGGGGGGGGGGGGGGGGGGGGGGGGGDFGGG+BFGGGG8+588@FFGFFCGGGGGFGGGGGGFGGGGGGGGGGGGGGGGCGGGGGGGGGGGGGGGEGDGGGGFCCGGFGGGGGGGGGEGGGGGEG>CFGCGGGGGGGGGGGGGGGGGDCGGGGGGGGGGGGGCEEGG/7*;<CEGDCFGGGCCFGGFFEG<:E7=CGFFFFGGG
@M03364:396:000000000-C9LGT:1:1101:18550:4503 1:N:0:10
ACTCCTACGGGAGGCAGCAGTGGGGAATCTTGCGCAATGGGGGCAACCCTGACGCAGCGACGCCGCGTGCGGGACGAAGGCCTTCGGGTCGTAAACCGCTTTCAGCAGGGACGAGGCCGCGCGGTGACGTTACCTGCAGAAGAAGCCCCGGCTAAATACGTGCCAGCAGCCGCGGTAATACGTATGGGGCGAGCGTTATCCGGATTCATTGGGCGTAAAGCGCGCGTAGGCGGCCCGTTAGGTCGGAGGTAAAAGCCCGGGGCTCAACCCCGGCGAGCCTCCGATACCGGCGGG
+
GGGGGGGGGGGGGGGGGGGGGGGGGGGGGGGGGGGGGGGGGGGGGGGGGGGGGGGGGGGGGGGGGGGGGGGGGGGGGGGGGGGGGGGGGGGGGGGGGGGGGGGFGGGGGGGGGGEGGGFC:1=44=CF+81,<,C:FGF<CC<FFG<FGGEGEGFGGGGGGGGGGGGGGEFGGGGGDGGGGGGGGGGGGEGGGGGGGGGGGGGCEGGGGGGGGGGDGGGGFGGGGGECGGGGGGGGG8;?EGFFGG:CG:CFFGGGFGGGGGGEGGGGFGEDGGDDGGGDFFGGGGGFGFFGGD
@M03364:396:000000000-C9LGT:1:1101:11543:4527 1:N:0:10
ACTCCTACGGGAGGCAGCAGTAGGGAATTTTCGTCAATGGGCGCAAGCCTGAACGAGCAATGCCGCGTGAACGAGGAAGGTCTTCGGATCGTAAAGTTCTGTTGAGAGGGAAAAAGGAACACCTGAGGATATGCTGGTGAAGTGATATTACCTTTCGAGGAAGTCACGGCTAACTACGTGCCAGCAGCCGCGGTAATACGTAGGGGGCTAGCGTTATCCGGAATTACTGGGCGTAAAGGGTGCGTAGGTGGTTTCTTAAGTCAGAGGTGAAAGGCTACGGCTCAACCGTAGTA
+
GGGGGGGGGGGGGGGGGGGGGGGGGGGGGGGGGGGGGGGGGGGCGGGGGGGGGGGGGGGGGGGGGGGGGGGGGGGGGGGGGGGGGGGGGGGGGGGGGGGGGGGGGGGGGGGGGGEGCGGDCFG,:=DF8,9<8FE,DFG<FFGFDGFFGGGGGGGGGFGGEGGGGGGGGGGGGGGGGGGGGGGGGGGGGGGGGGGGGGGGGGGGGGGGGGGGGGGGGGGGGGGGGGFGGGGGGGGGGGGGGGGGGGGGGGGGGGFGGFGGGCDFGGGGGGGGGGGGGGGGFECFGGGFG>BGG
@M03364:396:000000000-C9LGT:1:1101:17354:4551 1:N:0:10
ACTCCTACGGGAGGCAGCAGTGGGGAATATTGCACAATGGGGGAAACCCTGATGCAGCAACGCCGCGTGAGTGATGACGGCCTTCGGGTTGTAAAACTCTGTCTTCAGGGACGATAATGACGGTGCCTGCGGAGGAAGCCACGGCTAACTACGTGCCAGCAGCCGCGGTCATACGTAGGTGGCGAGCGTTGTCCGGATTTACTGGGCGTAAAGGGTGCGTAGGCGGCCTGTTAAGTCTGAAGTGAAAGGTACCGGCTCAACCGGTACAGGCTTTGGAAACTGGCAGGCTGGAGG
+
GGGGGGGGGGGGGGGGGGGGGGGGGGGGGGGGGGGGGGGGGGGGGGGGGGGGGGGGGGGGGGGGGGGGGGGGGGGGGGGGGGGGGGGGGGGGGGGGGGGGGGGGGGGGGGGGGGGG+CF,58@8BCFG,,8+++@+@FFGGGGGGG7FGGFGCFGGGGGGGGGGGGGGG:EGGGGFGGGEFGGGGGGGGGEECFGG5CEGGFGGGGGDEGGGGGEGEGGGEEGGGGGG8CCCCGFFGFGGGGFGGGGFFFFGDEGGCEF9*AC:>DEFCFD7CGGGFGGC7=FD<DGFF>E5DG
@M03364:396:000000000-C9LGT:1:1101:5894:4557 1:N:0:10
ACTCCTACGGGAGGCAGCAGTGGGGAATATTGCACAATGGGGGAAACCCTGATGCAGCAACGCCGCGTGAGTGATGACGGTCTTCGGATTGTAAAGCTCTGTCTTTAGGGACGATAATGACTGTACCTATGGAGGAAGCCACGGCTAACTACGTGCCAGCAGCCGCGGTCATACGTAGGGGGCTAGCGTTATCCGGAATTACTGGGCGTAAAGGGTGCGTAGGTGGTTTCTTAAGTCAGAGGTGAAAGGCTACGGCTCAACCGTAGTAAGCCTTTGAAACTGGGAAACTTGAGT
+
GGGGGGGGGGGGGGGGGGGGGGGGGGGGGGGGGGGGGGGGGGGGGGGGGGGGGGGGGGGGGGGGGGGGGGGGGGGGGGGGGGDCGGGGGG8FGGGGGGGGGGGFGGGGGGGGGGGG7?EFE-C8<CDGC,8,,,B+AFFGGGGGGG7FFGFGFGGGGGGGGGGGGGGGG*CFGGGGGGGGGGGGGGGGGGGGGGGGGGGGGGGGGG5EEEGGGGGFGGGGGDGGGGGGGFGFGGGGGGFCFGGGFFFGGF8?GGGGDGGGC8DGGGGDGFGDGFGGDFGGFFGGFFGFGFFGG2
@M03364:396:000000000-C9LGT:1:1101:22031:4564 1:N:0:10
ACTCCTACGGGAGGCAGCAGTGGGGAATATTGCACAATGGGCGAAAGCCTGATGCAGCAACGCCGCGTGAGCGATGAAGGCCTTCGGGTCGTAAAGCTCTGTCCTCAAGGAAGATAGTGACTGTACTTGTGGTAAAAGCCCAGGCTAACTACTTGCCAGCAGCCGCGGTTATACGTAGGGGGCTAGCGTTATCCGGAATTACTGGGCGTAAAGGGTGCGTAGGTGGTTTCTTAAGTCAGAGGTGAAAGGCTACGGCTCAACCGTAGTAAGCCTTTGAAACTGGGAAACTTGATT
+
EFGGGGDGGGC@:F7@FFFEFFGGD@FGCGGGFGGAFFFGGGGEF:FG@FGGGGGGGGGGCGGEEDGGEGGGGGGGGDFFFGG8FGGFFGGGGFFFFCFGGGCBE9A<EEGFFDGGDFG9,-:5,:5A8,83:,,,9CF<+,3@=F,>=FC8,>,>><@<<<F@7<CCE**>@@FFGGECFEGDCBC<F:=F@,<*CFGGFFFGCFCFECGGG7CG>E8?CEEGGG8A::CEFGFF:CFEGGGGGGG?8C<CEGCE5=9EE*9>FDGGFC9<6EFF7:<08FG:9*9?G7*:**
@M03364:396:000000000-C9LGT:1:1101:20118:4566 1:N:0:10
ACTCCTACGGGAGGCAGCAGTGGGGAATATTGCACAATGGGGGAAACCCTGATGCAGCAACGCCGCGTGAGTGATGACGGCCTTCGGGTTGTAAAGCTCTGTCTTCAGGGACGATAATGACGGTACCTGAGGAGGAAGCCACGGCTAACTACGTGCCAGCAGCCGCGGTAATACGTAGGTGGCGAGCGTTGTCCGGATTTACTGGGCGTAAAGGGAGCGTAGGCGGACTTTTAAGTGAGATGTGAAATACCCGGGCTCAACTTGGGTGCTGCATTTCAAACTGGAAGTCTAG
+
GGGGGGGGGGGGGGGGGGGGGGGGGGGGGGGGGGGGGGGGGGGGGGGGGGGGGGGGGGGGGGGGGGGGGGGGGGGGGGGGGGGGGGGGGGGGGGGGGGGGGGGGGFGFGGGGGEEGCFFGGFF338BF5,8+,BB:FGFGGGGEGGFFGGGGGGGGGGGGGGGGGGGGG48FFGGFGGGGGGGGEGGGGGGGGGGGGGGGGGGGGGGGGEGGGEEEGGGGGGGGGGCEGGGGGGGGGCGEGFGGFGGGGGGGGGGGGFGGGFGGGGGGGGGGGGGGGGGGFFGGGGGFGFFG
@M03364:396:000000000-C9LGT:1:1101:11467:4566 1:N:0:10
ACTCCTACGGGAGGCAGCAGTAGGGAATTTTCGGCAATGGGGGAAACCCTGACCGAGCAACGCCGCGTGAACGAAGAAGGCCTTCGGGTTGTAAACCGCTTTTGTTCAAGGGCAAGGCACGGTTTCGGCCGTGTTGAGTGGGTTGTTCGAATAAGCACCGGCTAACTACGTGCCAGCAGCCGCGGTAATACGTAGGGTGCAAGCGTTATCCGGATTTATTGGGCGTAAAGGGCTCGTAGGCGGTTCGTCGCGTCCGGTGTGAAAGTCCATCGCTTAACGGTGGATCCGCGCCGG
+
GGGGGGGGGGGGGGGGGGGGGGGGGGGGGGGGGGGGGGGGGGGGGGGGGGGGGGGGGGGGGGGGGGGGGGGGGGGGGGGGGGGGGGGGGGGGGGGGGGGGGGGGGGGDGFGGGGGF7FGG++B>3EFG3+8@3@FC9@DCD,@C@>CFGFFC>EGGGGGEEGGCFGGGC8C7BBGGGGFGGGGGGGGGGGGGG,5CGGGGGGGGGGEEGCGGGEGCGEGGGGGGGGEEEFGGGGGGGGGGFGGGGGGGGGG5:C8CGEEGG?CCFFDF7FGGGFGGDGGG>@GGFFGFFDBDGG
@M03364:396:000000000-C9LGT:1:1101:25879:4575 1:N:0:10
ACTCCTACGGGAGGCAGCAGTGGGGAATATTGCACAATGGGCGCAAGCCTGATGCAGCGACGCCGCGTGCGGGATGGAGGCCTTCGGGTTGTAAACCGCTTTTGTTCAAGGGCATGGCACGATTTCGGCCGTATTTAGTGGATTGTTCGAATAAGCACCGGCTAACTACGTGCCAGCAGCCGCGGTAATACGTAGGGTGCAAGCGTTATCCGGATTTATTGGGCGTAAAGGGCTCGTAGGCGGTTCGTCGCGTCCGGTGTGAAAGTCCATCGCTTAACGGTGGATCCGCGCCGG
+
GGGGGGGGGGGGGGGGGGGGGGGGGGGGGGGGGGGGGGGGGGGGGGGGGGGGGGGGGGGGGGGGGGGGGGGGGGDGGFGGGGGGGGGGFGCFGCGGGGGGGGG,DDG,CFFDGC,,,8>F7-B,+:DF++8@*,8,,@FF,8CF7DFFGG,D*@FGFGGGGGGGGGGGG*6<FGGGGGGGGGGGGGGGGGGF:,CEDEGGGGGGGGGGGGFGG8C>FCCGGGGGC>?EGGFEGDGDEEGGGGGGGECGGEC5CGGDD/*:>9CFEFGGGGGGDGFDFGGG:FD3CGF@DDFGGG
@M03364:396:000000000-C9LGT:1:1101:12909:4586 1:N:0:10
ACTCCTACGGAGGCAGCAGTGGGGAATATTGCACAATGGGGGAAACCCTGATGCAGCAACGCCGCGTGAGTGATGACGGTCTTCGGATTGTAAAGCTCTGTCTTTAGGGACGATAATGACGTTACCTAAGGAGGAAGCCACGGCTAACTACGTGCCAGCAGCCGCGGTAATACGTATGTGGCAAGCGTTATCCGGAATGATTGGGCGTAAAGGGTGCGCAGGCGGCTGTGCAAGTGTGAAGTAAAAGGGACCGGCGCAACAGGTTCAGGCTTTGGAAACTGCACGGCTGGAGG
+
GGGGGGGGGGEEGC;@;CF,6FFG;FEF<F@<<@FFECF-B@:CFFGGFF@<<@ECC@@<:6FFEEEGEGGGDGF<FEGCCEF<FGC:CEBEFGD?5F<<FBF,E,9B84D7F++BBEE?483,3:5,B:65BF+,=<,8>>>=+3@<A9@FCFEF,>DB<8>BGGC:**2D9<7,F<FGG7F:B7C<F<F9FEFC<*C<F:F7F<E**4CE;EFEGE51?C5:*8:=FFC+<@9+<<2+<0303<C:CCCCECE*98=C*29+20+00027*A6*2*:F@F+*9D)7)7)*9
@M03364:396:000000000-C9LGT:1:1101:15398:4595 1:N:0:10
ACTCCTACGGGAGGCAGCAGTGGGGAATATTGCACAATGGGCGCAAGCCTGATGCAGCGACGCCGCGTGCGGGATGGAGGCCTTCGGGTTGTAAACCGCTTTTGTTCAAGGGCAAGGCACGGTTTCGGCCGTGTTGAGTGGATTGTTCGAATAAGCACCGGCTAACTACGTGCCAGCAGCCGCGGTAATACGTAGGGTGCAAGCGTTATCCGGATTTATTGGGCGTAAAGGGCTCGTAGGCGGTTCGTCGCGTCCGGTGTGAAAGTCCATCGCTTAACGGTGGATCCGCGCCGG
+
GGGGGGGGGGGGGGGGGGGGGGGGGGGGGGGGGGGGGGGGGGGGGGGGGGGGGGGGGGGGGGGGGGGGGGGGGGGGGGGGGGGGGGGGGGGGGGGGGGGGGGGGGGGAFGGGGGGGGGGGG+BCCEGG38@5*@FCFGGGGFFGGGGGGGFG7FGGGGGGGGGGGGGGG*CEGGGGGGGGGGGGGGGGGGGGECFGGGGGGGGGGGGEGGGGGDGGGGGGGGGGGEEGFGGGGGGEGGGGGGGEGGGGGGGGEEEGG?EGGCFGGFGGGGGGGGGDFGGGEFGDG4FFGFFGGG
@M03364:396:000000000-C9LGT:1:1101:24008:4610 1:N:0:10
ACTCCTACGGGAGGCAGCAGTGGGGAATATTGCACAATGGGCGCAAGCCTGATGCAGCGACGCCGCGTGCGGGATGGAGGCCTTCGGGTTGTAAAGCTCTGTCTTCAGGGACGATAATGACGGTACCTGCGGGGGCAGCCACGGCTCACTACGTGCCAGCAGCCGCGGTAATACGTAGGGTGCGAGCGTTATCCGGAATTATTGGGCGTAAAGGGCTCGTAGGCGGTTCGTCGCGTCCGGTGTGAAAGTCCATCGCTTAACGGGGGATCCGCGCCGGGTACGGGCGGGCTTGTG
+
GGGGGGGGGGGGGGDGDGGGFGGGGGGGFGGFGGGGGGGGGGGGGDCFFGGGGGGGGGGDGGGGGDGEGGGEGGGEFFFGFGGGGGGGGGGGFGFGGGGGGGGGFFGFGFGGG:B7B=FFF:@B3@FG,,3++*544<77FFGG<<+?F@CFGGGCFGGGGGFGGGGEG**<CC>C68>*;8EC;*:88C5CCCGGDGGGGFGFFCF>CGGGG9CECGGGEGDGG5*/;EC5:8?ECEDECCEC7F7<2<9CFCCCFCEGGGG**72>C<F3C=537DGDF>CDCD<@5;)3*2
@M03364:396:000000000-C9LGT:1:1101:7807:4617 1:N:0:10
ACTCCTACGGGAGGCAGCAGTGGGGAATCTTGCGCAATGGGGGCAACCCTGACGCAGCGACGCCGCGTGCGGGACGAAGGCCTTCGGGTCGTAAACCGCTTTCAGCAGGGACGAGGCCGCGCGGTGACGGTACCTGCAGAAGAAGCCCCGGCTAAATACGTGCCAGCAGCCGCGGTAATACGTATGGGGCGAGCGTTATCCGGATTCATTGGGCGTAAAGCGCGCGTAGGCGGCCCGTTAGGTCGGAGGTAAAAGCCCGGGGCTCAACCCCGGCGAGCCTCCGATACCGGCGGG
+
GGGGGGGGGGGGGGGGGGGGGGGGGGGGGGGGGGGGGGGGGGGGGGGGGGGGGGGGGGGGGGGGGGGGGGGGGGGGGGGGGGGGGGGGGGGFGGGGGGGGGGGAFFGGGGGGGGGGG7FED*=*4=FF<4<8*,?:<FGGGGGGFGFGGGGGEGGGGGGGEGGGGGGGGFGGGGGGGGGGGGGGGGGGGGGGGGGGDGGGGGGCGGGGGFFGGGGGGGGGGGGGGGEEGGGGGGGDEECGGGGGGGEGGGGGGGGFCFEGGGD:EGGGCDGGGGG3CGEFFFGCDGGFGEFGGG
@M03364:396:000000000-C9LGT:1:1101:11339:4623 1:N:0:10
ACTCCTACGGGAGGCAGCAGTGGGGAATATTGCACAATGGGCGCAAGCCTGATGCAGCGACGCCGCGTGCGGGATGGAGGCCTTCGGGTTGTAAACCGCTTTTGTTCAAGGGCAAGGCACGGTTTCGGCCGTGTTGAGTGGATTGTTCGAATAAGCACCGGCTAACTACGTGCCAGCAGCCGCGGTAATACGTAGGGTGCAAGCGTTATCCGGATTTATTGGGCGTAAAGGGCTCGTAGGCGGTTCGTCGCGTCCGGTGTGAAAGTCCATCGCTTAACGGTGGATCCGCGCCGG
+
GGGGGGGGGGGGGGGGGGGGGGGGGGGGGGGGGGGGGGGGGGGGGGGGGGGGGGGGGGGGGGGGGGGGGGGGGGGGGGGGGGGGGGGGGGGGGGGGGGGGGGGGGGGFGGGGGG>F>FFGGDFE<EFG+8@*5@FCFFCGFCGGGGGGGGFG>FGGGGGGGGGGGGGGG7FGGGGGGGGGGGGGGGGGGGGGGGGGGGGGGGGGGGGCFFGGGCC>EFFGGGGGGGGEFFGGEFGGGDGGGGGEGGGEEGGGGGGGD?EGGCCGGGGDFGGGDEF3?FGGD>GFCFGFGEDGGG
@M03364:396:000000000-C9LGT:1:1101:18417:4645 1:N:0:10
ACTCCTACGGGAGGCAGCAGTGGGGAATATTGCACAATGGGCGCAAGCCTGATGCAGCGACGCCGCGTGCGGGATGGAGGCCTTCGGGTTGTAAACCGCTTTTGTTCAAGGGCAAGGCACGGTTTCGGCCGTGTTTAGTGGATTGTTCGAATTAGCACCGGCTAACTACTTGCCAGCAGCCGCGGTAATACGTAGGGTGCAAGCGTTATCCGGATTTATTGGGCGTAAAGGGCTCGTAGGCGGTTCGTCGCGTCCGGTGTGAAAGTCCATCGCTTAACGGTGGATCCGCGCCGG
+
GGGGGGGGGGGGGGGGGGGGGGGGGGGGGGGGGGGGGGGGGGGGGGGGGGGGGGGGGGGGGGGGGGGGFDGGGGGGGGGGGGGGGGGGGGGGGGFGGGGGGGGCGGG9FGGGGCGGFGGFE7FF@FFG++@558,,,@FGGCGECFFGGGGG*?BEGGGGGGG7<CGGG9+CFFGGGGGGGFGGGGGCCEGGFEGGGGGGGGGGGGGGGGCEGECGGGGGGGGGGCCECFGGGGGGGGGGGGGEGC85CGGDC5?5DCE5ECFEGGFGFGGGDGG3FFGGEFGGFFF>GE:<DG
@M03364:396:000000000-C9LGT:1:1101:4779:4658 1:N:0:10
ACTCCTACGGGAGGCAGCAGTAGGGAATTTTCGGCAATGGGCGCAAGCCTGAACGAGCAATGCCGCGTGAACGAGGAAGGTCTTCGGATCGTAAAGTTCTGTTGAGAGGGAAGAAGGTACGTCCGAGGTCACACTGGAGACGGGATATTACATTTCGAGGAAGTCACGGCTAACTACGTGCCAGCAGCCGCGGGAATACGGAGGGGGCGAGCGGTATCCGGAATGGTTGGGCGGAAAGGGTGCGGAGGCGGCCTGTTAAGTCTGGAGGGAAAGGGACGGGCTCAACCGGTAC
+
GGGGGGGGGGGG7FFGGGGGGGGGGGGGGGGGG+FGGGGGG8FFGGFGGGGGAFGGGGGGGGGGGGGGGGCFFGFFFGGGGGGGGGGGGGGGGGGGEGGGGGGGE,BFFFGG+BE8F,5,+-,38@FC+,8,8,:,6,8B+++>+8>,,73,,@FBC3<@@C,,,37>>546D7D;,<3,4@A7*:=,F<*:C*4F:2::*AC>5*/8?*2***;:*3@;?*:F:+02*:C8:88EE8E/;;//*//:*/:*1:C?FGGG9@DC*2**)1;FDG5FG)*9.8:DGCFBC80*
@M03364:396:000000000-C9LGT:1:1101:12787:4674 1:N:0:10
ACTCCTACGGGAGGTAGCAGTGGGGAATATTGCACAATGGGCGAAAGCCTGATGCAGCAACGCCGCGTGAGCGATGAAGGCCTTCGGGTCGTAAAGCTCTGTCCTCAGGGAAGATAATGACGGTGCTTGTGGAGGAAGCCCCGGCTGACTACGTGCCAGCAGCCGCGGTCATACGTAGGGGGCTAGCGTTATCCGGAATTACTGGGCGTAAAGGGTGCGTAGGTGGTTTGTTAAGTCAGGGGTGAAAGGCTACGGCTCAACCGTAGGAGGACTCTGAAACTGGGAAACTTGA
+
GGGGGGGGGGGGGG6FFGGGGGGGGGGGGGGGGFGGGGGGGGGGGGGGGGGGGGGGGGGGGGGGGGGGG=,,@FGGGGGGGGFGFGGGF+FFGGGG,5FG9FG,<EB,BFGFGFF<AFF,,-@B+35E,8,8,,+B@FGGG::@CC+@FF,FCFFFFGGEGGFGGGGGE<C@FGG<3@FGGEE7FFFFFG*82CFGDGG8C7<EGGGGEGEFCFGFEGGGECCGGGEF8***3+<CE+<*;8CG5EGF*/+2*1;CD;E+:;3/:<***1*16*<C**<**177D>5)**9*
@M03364:396:000000000-C9LGT:1:1101:21811:4674 1:N:0:10
ACTCCTACGGGAGGCAGCAGTGGGGAATATTGCACAATGGGCGCAAGCCTGATGCAGCGACGCCGCGTGCGGGATGGAGGCCTTCGGGTTGTAAACCGCTTTTGTTCAAGGGCAAGACACGATTTCGGCCGTGTTGAGTGGATTGTTCGAATAAGCACCGGCTAACTACGTGCCAGCAGCCGCGGTAATACGTAGGGGGCTAGCGTTATCCGGAATTACTGGGCGTAAAGGGCTCGTAGGCGGTTCGTCGCGTCCGGTGTGAAAGTCCATCGCTTAACGGTGGATCCGCGCCGG
+
GGGGGGGGGGGGGGGGGGGGGGGGGGGGGGGGGGGGGGGGGGGGGGGGGGGGGGGGGGGGGGGGGGGGGGGGGEFGGGGGGGGGGGGGGGGGGGGGGGGGGGGGGGGGGGGGGG7F,BFDD+B>+@FF++@5*3@,@FDCCGGE,D@FGGGEFGGGGFFGGGEGGGGGG*CFFGGGGGGGGGGGGGGGGGGGGGGGGGGEGGGGGDGEGCFGGEEFFEGGGG>=E?ECFGFG5CCGEGGGGGGEEGGGEGCE8EGEG8>5C?FGGGF7FGGGDG=<CCEGFFGFDFCFC@>DDG
@M03364:396:000000000-C9LGT:1:1101:10997:4691 1:N:0:10
ACTCCTACGGGAGGCAGCAGTGGGGAATCTTGCGCAATGGGGGCAACCCTGACGCAGCGACGCCGCGTGCGGGACGAAGGCCTTCGGGTCGTAAACCGCTTTCAGCAGGGACGAGGCCGCTCCGGTGACGGTACCTGCAGAAGAAGCCCCGGCTAAATACGTGCCAGCAGCCGCGGTAATACGTAGGTGGCAAGCGTTGTCCGGATTTATTGGGCGTAAAGCGAGCGCAGGCGGAAAAATAAGTCTAATGTGAAAGCCCTCGGCTTAACCGAGGAACTGCATCGGAAACTGTTT
+
GGGGGGGGGGGGGGGGGGGGGGGGGGGGGGGGGGGGGGGGGGGGGGGGGGGGGGGGGGGGGGGGGGGGGGGGGGGGGGGGGGGGGGGGGGGGGGGGGGGGGGGGGGGGGGGGGEGGGGGEG:F**=FFC*=8=::CFGGGGGGGGG?FGGGGGGGGGGGGGGGGGGGGG6@FGDGGEGGGGGGCFGGFGGGGFEGGEGGGGGGGEEC?GGGGGGFEGGGGGGGEGGGGGGGGGGEGG=FG7CFFFGGGGGGGGGGGGGFGFECEGGGFGGGGGG5FGGGGFFGDGGGBG4B?CG
@M03364:396:000000000-C9LGT:1:1101:13766:4702 1:N:0:10
ACTCCTACGGGAGGCAGCAGTAGGGAATTTTCGGCAATGGGGGAAACCCTGACCGAGCAACGCCGCGTGAACGAAGAAGGCCTTCGGGTCGTAAAGTTCTGTTGTACGGGAAGAACGTCGGCTGGAGGACATGCCATGCGAGTGACGGTACCGAACATAGAAAGCCACGGCTAACTACGTGCCAGCAGCCGCGGTAATACGTAGGTGGCGAGCGTTATCCGGAATCATTGGGCGTAAAGAGGGAGCAGGCGGTGATACAGGTCTGGAGGTGAAAGCCCGAAGCTAAACTTCGGG
+
GGGGGGGGGGGGGGGGGGGGGGGGGGGGGGGGGGGGGGGGGGGGGGGGGGGGGGGGGGGGGGGGGGGGGGGGGGGGGGGGGGGGGGGGGGGGGGGGGGGGGGGGGGGGGGGGGGGGCFGFF6B>+:@F++8:@CF<@FCEGG@FGDEFGGFGGGGGGFGGGGGGGGGGG:CEFGGGGFGGGGGGGGGGCFFGGGGGGFFGGFGGGGGGGGGGGGGGGGGGGGGGGGCGGGGGFGEGGGGGGGGGGGGGGGGGGG>FFCGDG+>FGGFGGGGFGGGGFCCDFFG:FCF@FFFGGG
@M03364:396:000000000-C9LGT:1:1101:24400:4713 1:N:0:10
ACTCCTACGGGAGGCAGCAGTGGGGAATATTGCACAATGGGCGCAAGCCTGATGCAGCGACGCCGCGTGCGGGATGGAGGCCTTCGGGTTGTAAACCGCTTTTGTTCAAGGGCAAGGCACCGTTACGGTCGTGATAAGCGGCGTGTACGAATAAGCACCGGCTAACTACGTGCCAGCAGCCGCGGTAATACGTAGGGTGCAAGCGTTATACGGAGTTATTGGGCGTAAAGGGCTCGTAGGCGGTTCGTCGCGTCCGGTGAGCAAGGCCATCGCTTAACAGTGGATCCGCGCCGG
+
GGGGGGGGGGGGGGGGGGGGGGGGGGGGGGGGFGGGGGGGGGGGGGGGGGGGGGFGGFGGGGGGGGGGGGDGGGGGGGGGFFGGGGGGFGGGGGGGFEGGGGG9>,?B?FGECGGG++>,+8B>7@CC,+@F:,8,7E,*3>1=CF,3<FC,*@CFC8:<:1=CCE,,?*2<<CA@FCE:B?C*:?ECF99;:3;EDCEGFC?*AEE8C+:CEG*;*+0<@EG=E8*;EGGG8*1??CFGFEG:?*:EDEGG?C5:D2:*2+2*2*2*9C6/97*7FC+:6*:*0*75C@5<)9
@M03364:396:000000000-C9LGT:1:1101:25538:4717 1:N:0:10
ACTCCTACGGGAGGCAGCAGTGGGGAATCTTGCGCAATGGGGGCAACCCTGACGCAGCGACGCCGCGTGCGGGACGAAGGCCTTCGGGTCGTAAACCGCTTTCAGCAGGGACGAGGCCGCGCGGCGACGGTCCCTACAGAAGAAGCCCCGGCTAAATACGTGCCAGCAGCCGCGGTAATACGTATGGGGCGAGCGTTATCCGGATTCATTGGGCGTAAAGCGCGCGTAGGCGGCCCGTTAGGTCGGAGGTAAAAGCCCGGGGCTCAACCCCGGCGAGCCTCCGATACCGGCGGG
+
GGGGGGGGGGGGGGGGGGGGGGGGGGGGGGGGGGGGGGGGGGGGGGGGGGGGGGGGGGGGGGGGGGGGGGGGGGGGGGGGGGGGGGGGGGEGGGGGGGGGGGGGGFE>7CFGGGCEGFF>C*<**44<**48*2<,2<8?C2<CFCFGGGEGEGCFGCFCAFFGGGGGG,AECEGE5CFGCC<CFFFGGGGCE>CCEGGGGGGEECCCEFFGGGGGGEGGGG5CEEC*CGGGE*CC?:F8?FC7CEE5:*:EF7+5CFGEG=DEC9CC<DCGGG=777EFF@GGDGGFGDFD)1
@M03364:396:000000000-C9LGT:1:1101:18514:4718 1:N:0:10
ACTCCTACGGGAGGCAGCAGTGGGGAATATTGCACAATGGGCGCAAGCCTGATGCAGCGACGCCGCGTGCGGGATGGAGGCCTTCGGGTTGTAAACCGCTTTTGTTCAAGGGCAAGGCACGTTTTCGGCCGTGTTGAGTGGATTGTTCGAATAAGCACCGGCTAACTACGTGCCAGCAGCCGCGGTAATACGTAGGGTGCAAGCGTTATCCGGATTTATTGGGCGTAAAGGGCTCGTAGGCGGTTCGTCGCGTCCGGTGTGAAAGTCCATCGCTTAACGGTGGATCCGCGCCGG
+
GGGGGGGGGGGGGGGGGGGGGGGGGGGGGGGGGGGGGGGGGGGGGGGGGGGGGGGGGGGGGGGGGGGGGGGGGGGGGGGGGGGGGGGGGGGGGGGGGGGGGGGGGGGFGGGGGGGFBDGDE>F<CFGE3+853DFC9DFF:<BFGGGGGG:D1@FGGGGGGEGGGGGGG*BCFGGGGGGGGGGGGGGGG?EGGGFGGGEEGGGGGGGGGGGGGEEEGGFGGGGGGG5CCFGGGGGGGGGGFGGGGE=A=8CEGGGGG8EEG7CGGGCFGFEDGCFGCGEC>5ECD7DFFDF35D
@M03364:396:000000000-C9LGT:1:1101:7233:4723 1:N:0:10
ACTCCTACGGGAGGCAGCAGTGGGGAATATTGCACAATGGGCGAAAGCCTGATGCAGCAACGCCGCGTGAACGAGGAAGGTCTTCGGATCGTAAAGTTCTGTTGAGAGGGAAAAAGGAACACCCGAGGTGATGCTGGTGAAGTGATATTACCTTTCGAGGAAGTCACGGCTAACTACGTGCCAGCAGCCGCGGTAATACGTAGGTGGCAAGCGTTGTCCGGATTTATTGGGCGTAAAGCGAGCGCAGGCGGAAAAATAAGTCTAATGTGAAAGCCCTCGGCTTAACCGAGGAAT
+
GGGGGGGGGGGGGGGGGGGGGGGGGGGGGGGGGGGGGGGGGGGGGGGGGGGGGGGGGGGGGGGGGGGGGGGGGGGGGGGGGGGGGGGGGGGGGGGGGGGGGGGGGGGGGGGGGGGGECFFEFE3@@FG++9<<CFAFFGFGGGFCGFFGGGGGGGGGGGGGGGGGGGGGFGGGGGGGGGGGGGGGGGGGGGGGGGGGGGGFGGGGGGGGGGGGGGGGGGGGGEECFCFGGGGGGGGGGGGGGGGGGGGGGGGGGGGGGGGGGFGGGGGGGGGGGFGGGGGFFGGGGGFGFFDGF
@M03364:396:000000000-C9LGT:1:1101:23009:4727 1:N:0:10
ACTCCTACGGAGGCAGCAGTAGGGAATCTTCCACAATGGGCGCAAGCCTGATGGAGCAACACCGCGTGAGTGAAGAAGGGTTTCGGCTCGTAAAGCTCTGTTGTTGGAGAAGAACGAGCGCGAGAGTAGCTGAACACGCAGTGACGGTATCCGACCAGAAAGTCACGGCTAACTACGTGCCAGCAGCCGCGGTAATACGTAGGTGGCAAGCGTTATCCGGATTTATTGGGCGTAAAGCGAGCGCAGGCGGTTGCTTAGGTCTGATGTGAAAGCCTTCGGCTTAACCGAAGAAGG
+
GGGGGGGGGGGGGGGGGGGGFGGGFGFGGGGGGGGGGGGGGGGGGGGGGGGGGGGGGGGGGGGGGGGGBFGGGGGGGGGGGGGGGGGGGGFFGG9F<EF?FGGEFGGBCFGFFG,>++8++436+@BF,5A<,,,<@FG3@BFCF++8DFDG+>CFFECCGGGGDGGGG<>FFGGGGGGGGGGGGGG:CFFEGCFGGFFFEFGFGGGGFGGGEGGF?GEGGCCG+A:<EFGGGGGGGGGGGGGGGGE5?C2>EF?ECCCCGFDCECCF*:CFGGG7FFGGFFFGGCDFGD:*0*
@M03364:396:000000000-C9LGT:1:1101:13084:4739 1:N:0:10
ACTCCTACGGGAGGCAGCAGTGGGGAATATTGCACAATGGGCGCAAGCCTGATGCAGCGACGCCGCGTGCGGGATGGAGGCCTTCGGGTTGTAAACCGCTTTTGTTCGAGGGCAAGGCGGGTCTTCGGGCCCTTTGAGTGGATTGTTCGAATCAGCACCGGCTAACTACGTGCCAGCAGCCGCGGTAATACGGAGGTGGCAAGCGTTGTCCGGATTTATTGGGCGTAAAGCGAGCGCAGGCGGAGAAAGAAGTCTAATGTGACAGCCCTCGGCTTAACCGAGGAAATGGATCGG
+
FGGGGGGGGGGGGGGGGGGGGGGGGGGG@GGGGFGGGGGGGGGCGGGGGGGGGGGGGGEGGGGGGGGGG7FFGGGGDFGGGGFFGGGGGGGGGGGFGCGGGGCGF>9+:B:=+BFF++85*3*,8@DF*54=*?,3,83@CCGGG:93C<CF*?FGG8*=FEE*,<C<?::<:CGCFGG6//?EE8C*:+2;8**2A>EGFFC8A;EEE?FCE*;86<C?CEC5*?C5/<+:/::*=C5E*/5**2C++20<2+AC*3<9C7*0<9E3F/8/>//27*?C)8ECC**/29**/1
@M03364:396:000000000-C9LGT:1:1101:16414:4779 1:N:0:10
ACTCCTACGGGAGGCAGCAGTGGGGAATATTGCACAATGGAGGAAACTCTGATGCAGCGACGCCGCGTGAGTGAGGAAGTATTTCGGTATGTAAAGCTCTATCAGCAGGGAAGATAATGACGGTACCTGCGTAAGAAGCACCGGCTAAATACGTGCCAGCAGCCGCGGTAATACGTATGGTGCAAGCGTTATCCGGATTTACTGGGTGTAAAGGGAGTGCAGGCGGTCTTGCAAGTCAGATGTGAAAACCCAAGGCTCAACCATGGGACTGCATTTGAAACTGTGAGACTAG
+
GGGGGGGGGGGGGGGGGGGGGGGGGGGGGGGGGGGGGGGGGGGGGGGGGGGGGGGGGGGGGGGGGGGGGGGGGGGGGGGGGGGGGGGGGGGGGGGGGGGGGGGGGGGGGGGGGGFFGGGFGFFCBFFFB,@BB:DFGGGGGGGGGGFGGGGGGGGGGGGGGGGGGGGGG18FGGFFGGGGGGGGGGGGGGGGGGGGGGGGGGGGGGGGGGGGGEGGGGGGGGGGGGGGGGGGGGGGGGGGGGGGGGGGFEGGGGGGGGGGGGGGGGGGGFFGGGGGGFGGFF9DGGGFGFFG
@M03364:396:000000000-C9LGT:1:1101:8028:4798 1:N:0:10
ACTCCTACGGGAGGCAGCAGTAGGGAATCTTTCACAATGGGCGAAAGCCTGATGGAGCAACGCCGCGTGCAGGATGAAGGCCTTCGGGTTGTAAACTGCTTTTATAACCGAGAAATATGATGGTCAGTTATGGCTAAGGATCGGCTAACTACGTGCCAGCAGCCGCGGTCATACGTAGGATCCGAGCATTATCCGGAGTGACTGGGTGTAAAGAGTTGCGTAGGTGGTTTGTTAAGTAGGTAGTGAAATCTGGTGGCTCAACCATTCAGACTATTACCTAAACTGGCAGACTCG
+
GGDFCFGGGGGGGGGGGGGGGGGGGGGGGGGGGGGGGGGGGGGGGGGGGGGGGGGGGGGGGGGGGGGGGGGGGGGGGGGGGGGGGGGGGGGGGGGGGGGGGGG9FBDDFGGGDFFF,5CBCCC5<?FGCCC,,,B<AF8CFGGG7F+@FGFGEGGGGGFGFGFGGGGGGGDGFGGGDFGGGGGGFEEGCFGFGGGGDGGGGGGGGGGGGGGGGDGGGGGGCEFGCC>CFGGGGGGGGGGGGFFFGEFCEGEFGGGGGGGGGGGGGGGFFGGGGCGGDF9CF6CGGGGFCFFGG<
@M03364:396:000000000-C9LGT:1:1101:8955:4817 1:N:0:10
ACTCCTACGGGAGGCAGCAGTAGGGAATCTTCCACAATGGGCGCAAGCCTGATGGAGCAACACCGCGTGAGTGAAGAAGGGTTTCGGCTCGTAAAGCTCTGTTGTTGGAGAAGAACGTGCGTGCGAGTAACTTTTCACGCAGTGACGGTATCCAACCAGAAAGTCACGGCTAACTACGTGCCAGCAGCCGCGGTAATACGTAGGTGGCAAGCGTTATCCGGATTTATTGGGCGTAAAGCGAGCGCAGGCGGTTGCTTAGGTCTGATGTGAAAGCCTTCGGCTTAACCGAAGA
+
GGGGGFCFGGG>CEGG;@AFFCFE7FGGGFEFFGGGFFADFGGGGG@<CFFFGCDFGGEECDGGDG7FF,=CEFFGGGFEEEFGF7FGGG:FGGGFDGFFCFFB4,E8AFF=EB<F7DB7+B+++3@@,,9@,CC,7@<FEEFFGGE>FGGF@F<@@FFGGGGGFGGGGFEGFGF<FCGDFGGGGGGGGGEGCFECEGCGGCGGGGGGGGGG7CFEF9CCC>8;EGGGGGFCECDEEFGGE5EGGCCCECDECGFGFCCFFC>C7C7DGGG7>C6DGFF3>FC4FDF>5)7*
@M03364:396:000000000-C9LGT:1:1101:4792:4824 1:N:0:10
ACTCCTACGGGAGGCAGCAGTAGGGAATCTTCCACAATGGACGCAAGTCTGATGGAGCAACGCCGCGTGAGTGAAGAAGGTTTTCGGATCGTAAAGCTCTGTTGTTGGTGAAGATGGTTAGCGTTAGTCCCTGCCCTTTATTTGACGGTAATCAACCAGAAAGTCACGGCTAACTACGTGCCAGCAGCCGCGGTAATACGTAGGTGGCAAGCGTTGTCCGGATGTATTGGGCGTAAAGCGAGCGCAGGCGGAAAAATAAGTCTAATGTGAAAGCCCTCGGCGTAACCGCGGAAC
+
GGGGGGGGGDGG+@F@FCGFGGFGGGGGFGGGGGGGGGGGGGGGGCCCFF<FAEFGGGCF8:@FFG>>FCFGFFACEDFGFACFEE>BCEEFFFGGGGGGDEGCB,,FGGG@F?,:B,5C,:48+?+C,<5:,:,,8,8,,5EF,,8+B339,87FFFG7,<3EFFFEEBC3CFFAFGGDGGFFGCFF<CFED:@1FFGCFFGGGGCGGGGGG::CGGF@EC**C9E?EFG5EEE>GGGE*:CCDGEG8E:*1:2:CF7+A+:9:>FG70<C:C6>CFEG@)2)77FE)75D))
@M03364:396:000000000-C9LGT:1:1101:21939:4825 1:N:0:10
ACTCCTACGGGAGGCAGCAGTGGGGAATATTGCACAATGGGCGCAAGCCTGATGCAGCGACGCCGCGTGCGGGATGGAGGCCTTCGGGTTGTAAACCGCTTTTGTTCAAGGGCAAGGCACGGTTTCGGCCGTGTTGAGTGGATTGTTCGAATAAGCACCGGCTAACTACGTGCCAGCAGCCGCGGTAATACGTAGGGTGCAAGCGTTATCCGGATTTATTGGGCGTAAAGGGCTCGTAGGCGGTTCGTCGCGTCCGGTGTGAAAGTCCATCGCTTAACGGTGGATCCGCGCCGG
+
GGGGGGGGGGGGGGGGGGGGGGGGGGGGGGGGGGGGGGGGGGGGGGGGGGGGGGGGGGGGGGGGGGGGGGGGGGGGGGGGGGGGGGGGGGGGFFGGGGGGGGGGGGGFFGGGGGGC+FG@@=F>:FFG3+@3*8DFFFFGG@9<FFGGGGDF>FFGGGGGGGGDGGGGG*<FGGGGGGGGGGGGGGGGGGGFGGGGGGGGGGGGGGGGGGGGGCEGFFGGGGGGGGEGGGGGGGFGGGGGGGGGGDGGGGGGEEGEG:EEGCGCFFFGGGFGD=E9::CC5>EFGGGFCEFDGG
@M03364:396:000000000-C9LGT:1:1101:16998:4825 1:N:0:10
ACTCCTACGGGAGGCAGCAGTAGGGAATCTTCGGCAATGGGCGAAAGCCTGACCGAGCAACGCCGCGTGAATGATGAAGGCCTTCGGGTTGTAAAATTCTGTTATAAGGGAAGAACGACTTTAGTAGGATATGGCTAGAGTGTGACGGTACCTTATGAGAAAGCCACGGCTAACTACGTGCCAGCAGCCGCGGTAATACGTAGGTGGCGAGCGTTATCCGGATTTATTGGGCGTAAAGGGCTCGTAGGCGGTTCGTCGCGTCCGGTGTGAAAGTCCATCGCTTAACGGTGGATC
+
GGGGGGGGGGGGGGGGGGGGGGGGGGGGGGGGGGGGGGGGGGGGGGGGGGGGGGGGGGGGGGGGGGGGGGGGGGGGFGGGGGGGGGGGGGGGGGGGGGGGGGGGGEGGGGGGGGGGGCF:FGG,,:FGC5CBF,><>FFGGGGGGGGGGGGGGGGGGGFGGGGGGGGGGGGGGGGGGGGGGGGGGGGGGGGGGFGGGGGGGGGGGGGGGGGGGGGGGGGGGGDEGGGGGGGGGGGGGGGGGGGGGGGGGGGGGDGGDGEEEE3CGGGGGGGGGFGGGGGGFFFGGGGEGFDDGF
@M03364:396:000000000-C9LGT:1:1101:13339:4829 1:N:0:10
ACTCCTACGGGAGGCAGCAGTGGGGAATATTGCACAATGGGCGCAAGCCTGATGCAGCGACGCCGCGTGCGGGATGGAGGCCTTCGGGTTGTAAACCGCTTTTGTTCAAGGGCAAGGCACGGTTTCGGCCGTGTTGAGTGGATTGTTCGAATAAGCACCGGCTAACTACGTGCCAGCAGCCGCGGTAATACGTAGGGTGCAAGCGTTATCCGGATTTATTGGGCGTAAAGGGCTCGTAGGCGGTTCGTCGCGTCCGGTGTGAAAGTCCATCGCTTAACGGTGGATCCGCGCCGG
+
GGGGGGGGGGGGGGGGGGGGGGGGGGGGGGGGGGGGGGGGGGGGGGGGGGGGGGGGGGGGGGGGGGGGGGGGGGGGGGGGGGGGGGGGGGGGGGGGGGGGGGGGGGGGGFFGGGBE@FGG@:DE+@FF@>@5@@CFFFFGGF:FGGDGGGGF*;FFFGFCFGGGGGFGG7=F:FFGGGGGGGGGGEGGGGGFGCGGGGGGGGGGEGGEGFGGGC5C?CEGGGGGGECEFFGGCFFGGGGGGGGCGGGGGGGGGEGGG?ECG+:<9>9CFGGGGDF*7*><:FGFFF5<C>>DGG
@M03364:396:000000000-C9LGT:1:1101:6727:4841 1:N:0:10
ACTCCTACGGGAGGCAGCAGTGGGGAATATTGCACAATGGGCGCAAGCCTGATGCAGCGACGCCGCGTGCGGGATGGAGGCCTTCGGGTTGTAAACCGCTTTTGTTCAAGGGCAAGGCATGGTTTCGGCCGTGTTGAGTGGATTGTTCGAATAAGCACCGGCTAACTACGTGCCAGCAGCCGCGGTAATACGTAGGGTGCAAGCGTTATCCGGATTTATTGGGCGTAAAGGGCTCGTAGGCGGTTCGTCGCGTCCGGTGTGAAAGTCCATCGCTTAACGGTGGATCCGCGCCGG
+
GGGGGGGGGGGGGGGGGGGGGGGGGGGGGGGGGGGGGGGGGGGGGEGGGGGGGFGGGGGGGGGGGGGGGGGGGEGGGFGGGGGGGGGGFGGGGGGGGGGGGGGGGGGGGGGGGGCECFFGGDCDFGGGE>F85@FDFFFGGFGGGGGGGGGF:FGGGGGGGGGGGFGGG@FFFGGGGGGGGGGGGGGGGGGGE@FGGGGGGGGGGGGGGGGGGEGGGGGGGGGGGEGGCGGGGGGGCGGGGGGEGGGGGEGGGGGGGCEGGEGGGGGFCGGGGGGDGGGGFFGFFFG><@BGGG
@M03364:396:000000000-C9LGT:1:1101:26110:4854 1:N:0:10
ACTCCTACGGGAGGCAGCAGTGGGGAATATTGCACAATGGGCGCAAGCCTGATGCAGCGACGCCGCGTGCGGGATGGAGGCCTTCGGGTTGTAAACCGCTTTTGTTCAAGGGCAAGGCAAGGTTGCGGTAGCAGAGAGTGGATTGTTCGAATAAGCACCGGCTAACTACGTGCCAGCAGCCGCGGTAATACGTAGGGTGCAAGCGTTATCCGGATTTATTGGGCGTAAAGGGCTCGTAGGCGGTTCGTCGCGTCCGGTGTGAAAGTCCATCGCTTAACGGTGGATCCGCGCCGG
+
GCFGF,FFGGGGGGEGGEGGFGGFGGGGGGFGGGGGGGGGGGGCFEFCDFGGGGGGGGGGGGGGGGCGGGGGDC@FF<FGGFGGGFGGGGCGGE<FDEDGEDA<FDFDGGFGGG+B=+B,@=F=,@FEF+@8,,,+,3>,3@,@C7FCE:FC*><CFGGFGGCFC,F9C@:<<=C<FGGG@FDEGGGEGGGCFEFEGCEC?GGGGGDGGC?EG**;CFC9CFGGE>CCF9FCEFC5CEGG?CCE:=EEEGGGGGGEC**1;<C9::+:CFFDDFF*:CCD77:52><<3@3C57
@M03364:396:000000000-C9LGT:1:1101:17132:4867 1:N:0:10
ACTCCTACGGGAGGCAGCAGTGGGGAATATTGCACAATGGGCGAAAGCCTGATGCAGCGACGCCGCGTGAGTGAAGAAGTATTTCGGTATGTAAAGCTCTATCAGCAGGGAAGATAATGACCGTGCCTGCCTAAGAAGCCCCGGCTAACTACGTGCCAGCAGCCGCGGTTATACGTAGGGGGCAAGCGTTATCCGGATTTACTGGGTGTAAAGGGAGCGTAGGTGGCATAGCAAGTCAGATGTGAAAGCCCGGGGCTTAACCTCGGGACTGCATTTGAAACTGCTAAGCTAG
+
GGGGGGGGGGGGGGGGGGGGGGGGGGGGGGGGGGGGGGGGGGGGGGGGGGGGGGGGGGGGGGGGGGGGGGGGGGGGGGGGGGGGGGGGGGGGGGGGGGGGGGGGGGGGGGFGGGGGGGGGG-C3,BFG,3A=F<FGGGGGGGEFGE7FGGGGCGGGGGGGGGGGGGGGG*>FGGGFGGGGGGGGGGGGGGGGGGGGGGGGGGGGGGGGGGGGGGGGGGGGGGGGGGFGGGGGGGGGGGGGGGGFGGGGGGFGGGGGGGGGCCFGGGGGGGGGGGGGGGGGFFGC>FGFGFFG
@M03364:396:000000000-C9LGT:1:1101:19648:4871 1:N:0:10
ACTCCTACGGGAGGCAGCAGTAGGGAATTTTGCGCAATGGGGGAAACCCTGACGCAGCAACGCCGCGTGAATGATGAAGCCCTTCGGGGTGTAAAGTTCTGTCAGTGGGGACGAAACTTGACGTTACCCCCAGAGGAAGCACCGGCTAACTCCGTGCCAGCAGCCGCGGTAATACGGAGGGTGCAAGCGTTGTCCGGAATCATTGGGCGTAAAGAGTTCGTAGGCGGTTTGTTAAGTCTGGTGTTAAAGGCTGAGGCTCAACCTTGGTAGGGCACTGGATACTGGCAAACT
+
GGGGGGGGGGGGGGGGGGGGGGGGGGGGGGGGGGGGGGGGGGGGGGGGGGGGGGGGGGGGGGGGGGGGGGGGGGGGGGGGGGGGGGGGGGGGGGGGGGGGGGGGGGG8FGGGGG:=FFGCFGF+:BFGD+8+8,@B<FCGFGGFFGFGGGGGGGGGGGGGGGGGGGGGGFEGGGGGGGGGGGGGGGGGGGGGGGGGGGGGGGGGGGGGGGGEGGGGGGGGGGGGGGE?E>EGGGGGGGGGGGGGGGGGGGGGGGGGGGFGGGGGGGGGGGGGGGGGGGGGFFGGGGGFGFF
@M03364:396:000000000-C9LGT:1:1101:6872:4880 1:N:0:10
ACTCCTACGGGAGGCAGCAGTAGGGAATCTTCCACAATGGACGCAAGCCTGATGGAGCAACACCGCGTGAGTGAAGAAGGGTTTCGGCTCGTAAAGCTCTGTTGTTGGAGAAGAACGTGCGTGCGAGTCCCTGTTCACGCAGTGACGGTATCCAACCAGAAAGTCACGGCTAACTACGTGCCAGCAGCCGCGGTAATACGTAGGTGGCAAGCGTTATCCGGATTTATTGGGCGTAAAGCGAGCGCAGGCGGTTGCTTAGGTCTGATGTGAAAGCCTTCGGCTTAACCGAAGA
+
GGGGGGGGGGGGGGGGGGGGGGGGGGGGGGGGGGGGGGGGGGGGGGGGGGGGGGGGGGGGGGGGGGGFGGGGGGGGGGGGGGGGGGGGFDGGGGGGGGGGGGGGGGGGGGGGGGGGEFGGCBFB7FFG,,8?A<?9?FGGGGEGGFEGGGDGGGGGGGGGGGGGGGGGGGGCFGGGGGGGGGGGGGGGGGGGGCGGGCCFGGGGGGGGGGGGGGGGGGGGGG58CEFGGGGGGGGGGGGGGGGGGGGGGGGG5CFGGGFGEFGGGGGGGGFCGGEGGGGGFFDGGG77C)8C
@M03364:396:000000000-C9LGT:1:1101:19274:4887 1:N:0:10
ACTCCTACGGGAGGCAGCAGTAGGGAATCTTCCACAATGGACGCAAGTCTGATGGAGCAACGCCGCGTGAGTGAAGAAGGTTTTCGGATCGTAAAGCTCTGTTGTTGGTGAAGAAGGATAGCGGTAGTCACTGGCCTTTATTTGACGGTAATCAACCAGAAAGTCACGGCTAACTACGTGCCAGCAGCCGCGGTAATACGTAGGTGGCAAGCGTTGTCCGGATTTATTGGGCGTAAAGCGAGCGCAGGCGGAAAAATAAGTCTAATGTGAAAGCCCTCGGCTTAACCGAGGAAC
+
GGGGGGGGGGGGGGGGGGGGGGGGGGGGGGGGGGGGGGGGGGGGGGGGGGGGGGGGGGGGGGGGGGGGGGGGGGGGGGGGGGGGGGGGGGGGGGGGGGGGGFGGGGGGGFGGGFEFGDFFG-@44>FF,59CFF8=<FFGGGGGFFGFGGGGFGGGGGGGGGGGGGGGGGGGGGGGGGGGGGGGGGGGGGGGGFGGGGGGGGGGGGGGGGGGGEGGGEGGGGD5CFGGGGGGGGGGGGGGGGEGGGGGGGGE=CGFGGGG9FDFGGGGGGGGGGGGGGEGEFEGGGGDGFFGGF
@M03364:396:000000000-C9LGT:1:1101:15264:4943 1:N:0:10
ACTCCTACGGGAGGCAGCAGTGGGGAATATTGCACAATGGGCGCAAGCCTGATGCAGCGACGCCGCGTGCGGGATGGAGGCCTTCGGGTTGTAAACCGCTTTTGTTCAAGGGCAAGGCACGGTTTCGGCAGTGTTGAGTGGATTGTTCGAATAAGCACCGGCTAACTACGTGCCAGCAGCCGCGGTAATACGTAGGGTGCAAGCGTTATCCGGATTTATTGGGCGTAAAGGGCTCGTAGGCGGTTCGTCGCGTCCGGTGTGAAAGTCCATCGCTTAACGGTGGATCCGCACCGG
+
GGGGGGFGGGGGGGGGGGGGGGGGGGGGGFGGGGGGGGGGGFGGGEGGGGGGGGGGGFGGGGGGGGGGGGGGGGDGGGGGGGGGGGGGGGGGGGGGGGGGGGGGGGGGGFGGGGFGGFGGGEGGGGGG++58@@;7;FCFG:FGGGGGGGGGFGGGGGFFGGGGGGGGG*==CCFGGGGGGGGGGGEGFGGGGGGGGGGEFGGGGGGGGGGGGEEGGFGFGGGGGECEGGGGGGGGEGGGGGGGGGGGDGGGGGGGD2:CG9DGGF<>DGFCCFFDGGGGEFGG44C>FEFGGG
@M03364:396:000000000-C9LGT:1:1101:14245:4961 1:N:0:10
ACTCCTACGGGAGGCAGCAGTGGGGAATATTGCACAATGGGCGCAAGCCTGATGCAGCGACGCCGCGTGCGGGATGGAGGCCTTCGGGTTGTAAACCGCTTTTGTTCGAGGGCAAGACAAGAGTACGGCTGGAATAAGTGGATTGTTCGAATAAGCACCGGCTAACTACCTGCCAGCAGCCGCGGTAATACGTAGGGTGCAAGCGTTATCAGGATTGATTGGGCGTAAAGGGCTCGTAGGCGGTTCGTCGCGTCCGTTGTGCAAGTCCATCGCTTAACGGCGGATTCGCTCGGG
+
GGGGGGGGGGGGGGGEFGGGGGGGGGGGGGGGGGGGGGGGGGGGGGGGGGGGGGGGGGCG@FGGGGGGGFGGGGEFDFGGGGGF,DEEGGGGGGGEGEGGGGGGG8<+<B:=FF+B,,,,,-,<,@<BF+38,8,,,@,,,88,6D,7>,DC<;@EFA:@:*<B,?<,,,,7+=,?1<=CBFEE:*<*??@EFGFEG8*AFEF*A*/1;C+<:0+902+A<;FFG*//*+2**0*2/;FG6CC*/>E=E=EEC58=*+2:A+*3A:9**:+/**:9:::7))*))*209).))9
@M03364:396:000000000-C9LGT:1:1101:21932:4976 1:N:0:10
ACTCCTACGGGAGGCAGCAGTGGGGAATATTGCACAATGGGCGCAAGCCTGATGCAGCGACGCCGCGTGCGGGATGGAGGCCTTCGGGTTGTAAACCGCTTTTGTTCAAGGGCAAGGCACGTTTTCGGCCGTGTTGAGTGGATTGTTCGAATAAGCACCGGCTAACTACGTGCCAGCAGCCGCGGTAATACGTAGGGTGCAAGCGTTATCCGGATTTATTGGGCGTAAAGGGCTCGTAGGCGGTTCGTCGCGTCCGGTGTGAAAGTCCATCGCTTAACGGTGGATCCGCGCCGG
+
GGGGGGGGGGGGGGGGGGGGGGGGGGGGGGGGGGGGGGGGGGGGGGGGGGGGGGGGGGGGGGGGGGGGGGGGGDDGGGGGGGGGGGGGGGGGGGGGGGGGGGGGGGGCFGGGGGCGFGGGE3BFCFGG:8@5*@:<CF;DFEFCACFGGGGGDFGGGGGGGGGGGGGGG7EGGGGGGGGGGGGGGGGGGGGG6CFGGGGGGGGGGGGGGGGEGDGDCFGGGGGGGEEGGGGGEFGGGGGGGGG:E=ECEGGG578EC?E5E3CEFFFGGGGGGGCDG7>D7>E*729>5>@3<D
@M03364:396:000000000-C9LGT:1:1101:22402:4994 1:N:0:10
ACTCCTACGGGAGGCAGCAGTGGGGAATCTTGCGCAATGGGGGCAACCCTGACGCAGCGACGCCGCGTGCGGGACGAAGGCCTTCGGGTCGTAAACCGCTTTCAGCAGGGACGAGGCCGCGAGGAGACGTTACCTGCAGAAGAAGCCCCGGCTAAATACGTGCCAGCAGCCGCGGTAATACGTATGGGGCGAGCGTTATCCGGATTCATTGGGCGTAAAGCGCGCGTAGGCGGCCCGTTAGGTCGGAGGTAAAAGCCCGGGGCTCAACCCCGGCGAGCCTCCGATACCGGCGGG
+
GGGGFGGGGGGGGGGGGGGGGGGGGGGGGGGGGGGGGGGGGGGGGGGGGGGGGGGGGGGGGGGGGGGGGGGGGGGGDEGGGGGGGGGGGFGGGGGGGGGGGGGGGGGFGGGGGGEGGGFD744**8C7+84,*,?CCFGGGGDFG<=CFF7@?EFGGGGGGGFFFGGGG;EEGGGGGGGGGGGGGGGGGGGGG5EEEEGFGGG>ECFGFGGFGGGGDGFGFGCEECCEGGFGG*?CC888CFF7/=5CEG6:ACCFC:EGGDDGFCF79**9<EE5CC:<55C>DD56C>;CDG
@M03364:396:000000000-C9LGT:1:1101:12733:5040 1:N:0:10
ACTCCTACGGGAGGCAGCAGTGGGGAATATTGCACAATGGGCGCAAGCCTGATGCAGCGACGCCGCGTGCGGGATGGAGGCCTTCGGGTTGTAAACCGCTTTTGTTCAAGGGCAAGGCACGGTTTCGGCAGTGTTGAGTGGATTGTTCGAATAAGCACCGGCTAACTACGTGCCAGCAGCCGCGGTAATACGTAGGGTGCAAGCGTTATCCGGATTTATTGGGCGTAAAGGGCTCGTAGGCGGTTCGTCGCGTCCGGTGTGAAAGTCCATCGCTTAACGGTGGATCCGCGCCGG
+
GGGGGGGGGGGGGGGGGGGGGGGGGGGGGGGGGGGGGGGGGGGGGGGGGGGGGGGGGGGGGGGGGGGGGGGGGGGGGGGGGGGGGGGGGGGGGGGGGGGGGGGGGGGGGGGGGGGGGGGGG=FFCFGG8+58@@FFGGFGG:FGGFGGFFGGFGGGGGGGGGGGGGGGGCGFFGGGGGGGGGGGGGDGFGGGFGGGGGGGGGGGGGGGGFGGGGGGGGGGGGGFGEEEGGGGGGGGGCEGFEGGGGEE8EGGG=EGG*:CGAFGGGGGGGGGGCCGFGGGB>GFDDFFFEFGDG
@M03364:396:000000000-C9LGT:1:1101:14471:5065 1:N:0:10
ACTCCTACGGGAGGCAGCAGTAGGGAATTTTCGTCAATGGGCGCAAGCCTGAACGAGCAATGCCGCGTGGGTGAAGACGGTCTTCGGATTGTAAAGCTCTGTTGCCGGGGAAAAAGGGGGAATTCAGGACATGGCATTTCATGGATGGTACCCGGCCAGAAAGCCACGGCTAACTACGTGCCAGCAGCCGCGGTAATACGTAGGTGGCAAGCGTTATCCGGAATGATTGGGCGTAAAGGGTGCGCAGGCGGCTGTGCAAGTCTGAAGTAAAAGGGACCGGCTCAACCGGTTC
+
GGGGGGGGGGGGGGGGGGGGGGGGGGGGGGGGGGGGGGGGGGGGGGGGGGGGGGGGGGGGGGGGGGGGGGGGGGGGGGGGGGGGGGGGGGGGGGGGGFGGGGGBAF:>FFCBCFGGGGE+88B,<C@D,+8,,,:>@FFFFGGF@@FFGGGGGGEDEGGGGGGGGGGGGGGGGGGGGGGGGGGGGGGGGGGGGGGGGGGGFGGGGGGGGGGGGGGGGEFGGGGGGGEGGGGGGGGGGGEGGGGGGGGGGGGGGG@C7CFGGGGGCCGG*:FGFEG4CCEGFBEGGGGFD@)1
@M03364:396:000000000-C9LGT:1:1101:21961:5089 1:N:0:10
ACTCCTACGGGAGGCAGCAGTAGGGAATCTTCCACAATGGACGCAAGTCTGATGGAGCAACGCCGCGTGAGTGAAGAAGGTTTTCGGATCGTAAAGCTCTGTTGTTGGTGAAGAAGGATAGCGGTAGTCCCTGGCCTTTATTTGACGGTAATCAACCAGAAAGTCACGGCTAACTACGTGCCAGCAGCCGCGGTAATACGTAGGTGGCAAGCGTTGTCCGGATTTATTGGGCGTAAAGCGAGCGCAGGCGGTTGCTTAGGTCTGATGTGAAAGCCTTCGGCTTAACCGAAGA
+
GGGGGGGGGGGGGGGGGGGGGGGGGGGGGGGGGGGGGGGGGGGGGGGGGGGGGGGGGGGGGGGGGGGGGGGGGGGGGGGGGGGGGGGGGGGGGGGGGGGGGGGGGGGGGGGGGGGG8BFFF-@+4@FF,,8:=<<BFGGGFGAFDDCFFG7FFGGGGGGGGGGGGGGGGE@FGGGGGGGGGGFGGGGGGGGGGCGGGGGGGGGGFFGGGGGGGGGGGGGGGGDGGGGGGGGGGGGGGGGGEEDGGGGGGGGGGGGFGFFGCFGGGGGGGGGGGFGGGFGGFFGGGGGEDEFG
@M03364:396:000000000-C9LGT:1:1101:8033:5094 1:N:0:10
ACTCCTACGGGAGGCAGCAGTGGGGAATATTGCACAATGGGCGCAAGCCTGATGCAGCGACGCCGCGTGCGGGATGGAGGCCTTCGGGTTGTAAACCGCTTTTGTTCAAGGGCAAGGCACGGTTTCGGCAGTGTTGAGTGGATTGTTCGAATAAGCACCGGCTAACTACGTGCCAGCAGCCGCGGTAATACGTAGGGTGCAAGCGTTATCCGGATTTATTGGGCGTAAAGGGCTCGTAGGCGGTTCGTCGCGTCCGGTGTGAAAGTCCATCGCTTAACGGTGGATCCGCGCCGG
+
GGGGGGGGGGGGGGGGGGGGGGGGGGGGGGGGGGGGGGGGGGGGGGGGGGGGGGGGGGGGGGGGGGGGGGGGGGGGGGGGGGGGGGGGGCGGGGGGGGGGGGGGGFGFGGGGEEDGFFFC=3>CGGGG:+@FFFB,7@EFG9FFC@<FFGGG*>FFGGFGCE7FEGGFG<C7FGGGGGGGGGGGCGGEGDEG<<CGGGGGGGGGE8ECGEGGGGG5@FFGGGGGGGGGGGGGGGGGGGEEGGGEEEG=EGEGGGGDGEG5CCFCGG977:C<>EEGGGGG>>EGFGGFFFFDGG
@M03364:396:000000000-C9LGT:1:1101:16961:5132 1:N:0:10
ACTCCTACGGGAGGCAGCAGTGGGGAATCTTGCGCAATGGGGGCAACCCTGACGCAGCGACGCCGCGTGCGGGACGAAGGCCTTCGGGTCGTAAACCGCTTTCAGCAGGGACGAGGCCGCGAGTAGACGATAACTGCATAAGAAGCCCCGGCTAAATACGTGCCAGCAGCCGCGGTAATACGTAGGTGGCGAGCGTTGTCCGGATATACTGGGCGGAAAGGGAGCGTAGGCGGATTTTTAAGTGAGATGTGAAATACTCGGGCTTAACCTGAGTGCTGCATTTCAAACTGGA
+
GGGGFGGGGGGGGG;CFGEFCFGGGEGGGGGGCCCFEGGGGGGGGGGFGGGGFDE@FEGGGGGGGCFCECFEEGEC:FGGGGGGC>CEF@CGGEFDGGGDG7<DF==CGDGFFG**@FEEF*=13?@,<**+88?,?:,?<,27<F=B**C:1<@FGCCEFG;;+<88;,;CEG>EGEG?C8CFGC90C8C5CCE*CGGGGGGE>*003<EFG8E*:CEGFG*;/8:C:;9:/2:CC+<FDGGF?C:CFC??<E<<CC?ED=<CEC:CCC69CF7CC>FC?=C**?FFFF?9
@M03364:396:000000000-C9LGT:1:1101:10839:5150 1:N:0:10
ACTCCTACGGGAGGCAGCAGTAGGGAATCTTCCGCAATGGACGAAAGTCTGACGGAGCAACGCCGCGTGAGCGATGAAGGCCTTCGGGTCGTAAAGCTCTGTTGTTAGGGAAGAACAAGTAAGAGAGTCACTGCTCGTACCTTGGCGGTACCTAACCAGAAAGCCCCGGCTAACTACGTGCCAGCAGCCGCGGTAATACGTAGGGGGCAAGCGTTGTCCGGAATTATTGGGCGTAAAGGGCTCGTAGGCGGTTTCTTAAGTCTGATGTGAAAGCCCACAGCTCAACTGTGGAGG
+
GGGGGGGGDGGDGDGGGGGGGGGGDGGGGGGGGGGGGGGGGAEGEGFEGEGFGGGGGGFGGGGGGGGGGGGGEGGGGGGGGFGGGGGGGGGG@FFGGGGGGGGCFEF9FGG@GEFFFEFG?-E?B@FGB,C5,,>=FGD+>DF9,,3@FBBFFGGGGGGGGGGGCGGGGDDGGGGCGGGGGGGGGGGGFGDDGE>GGGGFGFGGGGGCE5EFEEGGGGGGD:8FFCGGG?ECGGEGCECGGFFGGGGE9CC:85<<C:CF<E79EGGGGGD>DF657C5<>4?CDDC?FFFGDG
@M03364:396:000000000-C9LGT:1:1101:11323:5157 1:N:0:10
ACTCCTACGGGAGGCAGCAGTGGGGAATATTGCACAATGGGCGCAAGCCTGATGCAGCGACGCCGCGTGCGGGATGGAGGCCTTCGGGTTGTAAACCGCTTTTGTTCAAGGGCAAGGCACGGTTTCGGCCGTGTTGAGTGGATTGTTCGAATAAGCACCGGCTAACTACGTGCCAGCAGCCGCGGTAATACGTAGGGTGCAAGCGTTATCCGGATTTATTGGGCGTAAAGGGCTCGTAGGCGGTTCGTCGCGTCCGGTGTGAAAGTCCATCGCTTAACGGTGGATCCGCGCCGG
+
GGGGGGGGGGGGGGGGGGGGGGGGGGGGGGGGGGGGGGGGGGGGGGGGGGGGGGGGGGGGGGGGGGGGGGGGGGGGGGGGGGGGGGGGGGGGGGGGGGGGGGGGGGGDFGGGGGGGGGGGG+F>FGFG>+5*53@<CFFFFCFFGGFGFECGDGGGGGGGGGGEGGGGFCFEFGGGGGGGGGGGGGEGGGGFGGGGGCEEGGGGGEECGFCEE5CC@FGGGGGFEGEGGGGGDGFGGGGGGGGCGEGE=EGGGEGGG8E=EDGGGFGGGGF<>5CCFGGG>@E34*9><>39DC
@M03364:396:000000000-C9LGT:1:1101:24138:5163 1:N:0:10
ACTCCTACGGGAGGCAGCAGTAGGGAATCTTCCACAATGGACGCAAGTCTGATGGAGCAACGCCGCGTGAGTGAAGAAGGTTTTCGGATCGTAAAGCTCTGTTGTTGGTGAAGAAGGATAGCGGTAGTCACTGGCCTTTATTTGACGGTAATCAACCAGAAAGTCACGGCTAACTACGTGCCAGCAGCCGCGGTAATACGTAGGTGGCAAGCGTTGTCCGGATTTATTGGGCGTAAAGCGAGCGCAGGCGGAAAAATAAGTCTAATGTGAAAGCCCTCGGCTTAACCGAGGAAC
+
GGGGGGGGGGGGGGGGGGGGGGGGGGGGGGGGGGGGGGGGGGGGFGGGGGGGGGGGGGGGGGGGGGGGGGGGGGGGGGGGGGGGGGGGGGGGGGGGGGGGGGGGGGGGGGGGGEED<EFB<-88+@FG559<,,::FFGCGGGGFG@FGG>FGGGGGGGGGGGGGGGGGCEGGGGGGGGGGGGGGGGGGGGGGGGGGGGGGGGGGGGGGGGGGGGGGGGGGGGGGGGGGGGGGGGGGGGGGGGGGGGGGGGCEG6FGGGGFFFGGGGGGGGGGGGF<FGGFFGGGGGFGFFGGG
@M03364:396:000000000-C9LGT:1:1101:8482:5168 1:N:0:10
ACTCCTACGGGAGGCAGCAGTAGGGAATCTTCCACAATGGGCGCAAGCCTGATGGAGCAACACCGCGTGAGTGAAGAAGGGTTTCGGCTCGTAAAGCTCTGTTGTTGGAGAAGAACGTGCGTGAGAGTCACTGTTCACGCAGTGACGGTATCCAACCAGAAAGTCACGGCTAACTACGTGCCAGCAGCCGCGGTAATACGTAGGTGGCAAGCGTTATCCGGATTTATTGGGCGTAAAGCGAGCGCAGGCGGTTGCTTAGGTCTGATGTGAAAGCCTTCGGCTTAACCGAAGA
+
GGGGGGGGGGGGGGCFGGGGGGGGGGGGGGGGGGGGGGGGGGGGGGGGGGGFGGGGGGGGGGGGGGGGGDGGGGGGGGGGGGGGGGGGGGGGGGGGGGGGGGGGGGGCEFFGGGFGFFGGG7C++CBF,,9<,EDCFFDG>FEFEDCFGGGG=DCFGGGGGDGGGGGGG>CFGGGGGGGGFGFGGGGGGGGGGGGGGGGGGGGGFGGFGGGGGGGG*BFEEEF5CFGDGGGGGGGGGGGGEE=C==?CCGGG=EFGD?CF@+:C?CFGGGGGGGGGFGGGD@CF7>DBDE>*
@M03364:396:000000000-C9LGT:1:1101:20898:5179 1:N:0:10
ACTCCTACGGGAGGCAGCAGTAGGGAATCTTCGGCAATGGGCGAAAGCCTGACCGAGCAACGCCGCGTGAATGATGAAGGCCTTCGGGTTGTAAAATTCTGTTATAAGGGAAGAACGACTTTAGTAGGATATGGCTAGAGTGTGACGGTACCTTATGAGAAAGCCACGGCTAACTACGTGCCAGCAGCCGCGGTAATACGTAGGTGGCGAGCGTTATCCGGAATTATTGGGCGTAAAGAGCGCGCAGGTGGTTGATTAAGTCTGATGTGAAAGCCCACGGCTTAACCGTGGAGG
+
GGGGGGGGGGGGGGGGGGGGGGGGGGGGGGGGGGGGGGGGGGGGGGGGGGGGGGGGGGGGGGGGGGGGGGGGGGGGGGGGGGGGGGGGGGGGGGGGGGGEGGGDFFGGGGGGGGGG7=F@FDFC?FFG5,C<3,:>FGFCFGGGGGGGGGGGFGGGGGGGGGGGGGGGGEGEGGGGGGGGGGGGGGGGGGGGGGGGGGGGGGGGGGGGGEGGGGGGGGFGGGGGGGGGGGGGGEGGGGGGFEGGGGGGGGGEGGGGGGGGG7CFCGGGGGGGGGGGGGGGBFGFGGG@CFF9CG
@M03364:396:000000000-C9LGT:1:1101:6626:5188 1:N:0:10
ACTCCTACGGGAGGCAGCAGTAGGGAATCTTCCACAATGGGCGCAAGCCTGATGGAGCAACACCGCGTGAGTGAAGAAGGGTTTCGGCTCGTAAAGCTCTGTTGTTGGAGAAGAACGTGCGTGAGAGTAACTGTTCACGCAGTGACGGTATCCAACCAGAAAGTCACGGCTAACTACGTGCCAGCAGCCGCGGTAATACGTAGGTGGCAAGCGTTATCCGGATTTATTGGGCGTAAAGCGAGCGCAGGCGGTTGCTTAGGTCTGATGTGAAAGCCTTCGGCTTAACCGAAGA
+
GGGGGGGGGGGGGGGGGGGGGGGGGGGGGGGGGGGGGGGGGGGGGGGGGGGGGGGGGGGGGGGGGGGGGGGGGGGGGGGGGGGGGGGGGGGGGGGGGGGGGGGGGGGGGGGGGGGGGGGGGGF++?FA<,9AFFGGGGGGGGGGGGGGGGGGGGGGDCGGGGGGGGGGGGGGGGGGGGGGGGGGGGGGGGGGGGGGGGGGGGGGGGGGGGGGGGGGGGGGGGCCFGGGGGGGGGGGGGGGGGGGGGGGGGGCEGGEGGGGGGGGGGGGGGGGGGGGGGGGFFGGGGGFDDFD
@M03364:396:000000000-C9LGT:1:1101:8693:5194 1:N:0:10
ACTCCTACGGGAGGCAGCAGTGGGGAATCTTGCGCAATGGGGGCAACCCTGACGCAGCGACGCCGCGTGCGGGACGAAGGCCTTCGGGTCGTAAACCGCTTTCAGCAGGGACGAGGCCGCTCCGGTGAAGGGACCTGCAGAAGAAGCCCCGGCTAAATACGTGCCAGCAGCCGCGGTAATACGTATGGGGCGAGCGTTATCCGGATTCATTGGGCGTAAAGCGCGCGTAGGCGGCCCGTTAGGTCGGAGGTAAAAGCCCGGGGCTCAACCCCGGCGAGCCTCCGATACCGGCGG
+
GGGGFGGGGGGGGGGGGGGGGGGGGGGGGGGGGGGGGGGGGGGGGGGGGFGGGGGGGGGGGGGGGGGGGGGGGGGGGEGGGGGGGGGGGGGGFGGGGGGGGGGGGFGGGGGGGGEGCCFDE:F<CCFG,,6+,8<:FFFGGGGFGGEFGGGGGGGGGGGGGGGGGGGGF,;FGGGGCGGGGGG9CFGGFGGGGGGGGDGGGGGGEGDGGGGGGGGGGDGFGGGGGGGGEGGGGGGGGG*CEEGGGGGEEG8C?CCFFFGGGGD=:CE4CGGGGGGGGGGGFFGD</CB4<DGGG
@M03364:396:000000000-C9LGT:1:1101:7894:5195 1:N:0:10
ACTCCTACGGGAGGCAGCAGTGGGGAATCTTGCGCAATGGGGGCAACCCTGACGCAGCGACGCCGCGTGCGGGACGAAGGCCTTCGGGTCGTAAACCGCTTTCAGCAGGGACGAGGCCGCTACGGTGACGGTACCTGCAGAAGAAGCCCCGGCTAAATACGTGCCAGCAGCCGCGGTAATACGTATGGGGCGAGCGTTATCCGGATTCATTGGGCGTAAAGCGCGCGTAGGCGGCCCGTTAGGTCGGAGGTAAAAGCCCGGGGCTCAACCCCGGCGAGCCTCCGATACCGGCGG
+
GGGGGGGGGGGGGGGGGGGGGGGGGGGGGGGGGGGGGGGGGGGGGGGGGGGGGGGGGGGGGGGGGGGGGGGGGGGGGGGGGGGGGGGGGGGGGGGGGGGGGGGGGGGGGGGGGGGGGGGGG7F8*?FF@*=8@FGGGGGGGGGGGGGGGGGGGGGGGGGGGGGGGGGGG8CCGGGGGGGGGGGGGGGGGGGGGGGGGGGGGGGGGGGGGGGGGGGGGCGGGGGGGGEEGGGGGGGGGGEGGGGGGGGEGGCCGGGGCEGGGGGGGGGGGGGDGGGGDGEGFFGGGGGFGFFDDG
@M03364:396:000000000-C9LGT:1:1101:22545:5208 1:N:0:10
ACTCCTACGGGAGGCAGCAGTGGGGAATATTGCACAATGGGCGCAAGCCTGATGCAGCGACGCCGCGTGCGGGATGGAGGCCTTCGGGTTGTAAACCGCTTTTGTTCAAGGGCAAGGCACGGTTTCGGCCGTGTTGAGTGGATTGTTCGAATAAGCACCGGCTAACTACGTGCCAGCAGCCGCGGTAATACGTAGGGTGCAAGCGTTATCCGGATTTATTGGGCGTAAAGGGCTCGTAGGCGGTTCGTCGCGTCCGGTGTGAAAGTCCATCGCTTAACGGTGGATCCGCGCCGG
+
GGGGGGGGGGGGGGGGGGGGGGGGGGGGGGGGGGGGGGGGGGGGGGGGGGGGGGGGGGGGGGGGGGGGGGGGGEGGGGGGGGGGGGGGGGGGGGGGGGGGGGGGGGGCGGGGGGGGG7FF+8B+CFFG:+@CC,,,@<@FFGEFFFGGGGCF>FFGGGFGGGGGFGGGGCEFGGEGFFGGGGGGGGGGGFFFF?EEGFGGGGGGGEGGGGGGGCCC+9CFGGGGGGGGGCFGGEGGEGGGGGGGG=GGEGGGE=EEGCEGGGGGGFGFGGFDGGGDGFGGBFG3CCCFDFFGGG
@M03364:396:000000000-C9LGT:1:1101:20791:5230 1:N:0:10
ACTCCTACGGGAGGCAGCAGTGGGGAATATTGCACAATGGGCGCAAGCCTGATGCAGCGACGCCGCGTGCGGGATGGAGGCCTTCGGGTTGTAAACCGCTTTTGTTCAAGGGCAAGGCACGGTATCGGCCGTGCTGAGTGGATTGTTCGAATAAGCACCGTCTAACTACGTGCCAGCAGCCGCGGTAATACGTAGGGTGCAAGCGTTATCCGGATTTATTGGGCGTAAAGGGCTCGTAGGCGGTTCGTCGCGTCCGGTGTGAAAGTCCATCGCTTAACGGTGGATCCGCGCCGG
+
GFFGGGFGGGGEFGGGE><FGGGGGGGGGDFGGGGFEFGGFFGGGGGGGGGGGGGGGFGFGGEEGGDFGEEGDGEB@EAFCCEF<DFEGG@F?FGFFFCFGGGGGBGCFCFBGF+B7<F=:7B+8>CFFG>3**83,@@9>>,35?FCGFGFGGFG<BFECEEFGGGCF*BF@FDCFAF7<F*<BCF:F,:;+<CEE*85@<9CCEGCC77C8*;8<<C:CC588E*CFC:**8:CE8FEGGGGGGC75*:/2CE=D/:AG979?FCF720***:97CE3735*6*C@7))515
@M03364:396:000000000-C9LGT:1:1101:6011:5240 1:N:0:10
ACTCCTACGGGAGGCAGCAGTAGGGAATTTTCGTCAATGGGGGGAACCCTGAACGAGCAATGCCGCGTGAGTGAAGACGGTCTTCGGATTGTAAAGCTCTGTTGCGAGAGAAAAAGGACAGGACGAGGGAATGCTTCCGGTTTGATGGTATCTCGCCAGAAAGTCACGGCTAACTACGTGCCAGCAGCCGCGGTAATACGTAGGTGGCGAGCGTTATCCGGAATGATTGGGCGTAAAGGGTACGTAGGCGGCCAGATAAGTCTGGTGTGAAAGGCTGCAGCTCAACTGCAGCAC
+
GGGGGGGGGGGGGGGGGGGGGGGGGGGGGGGGGGGGGGGGGGGGGGGGGGGGGGGGGGGGGGGGGGGGGGGGGGGGGGGGGGGGGGGGGGGGGGGGGGGGGGGGGGGGGGGGGGFGFFGGG9C8:FGE484=<AFFFGGFGGGGFFCFGGGGGGGGGGGGGGGGGGGGGGGGGGGGGGGGGGGGGGGGGGGGGGGGGGGGGGGGGGGGGGGGGGGDGGGGGGGGGGEFGGGGGEGGGGGGGGGGGGGGGGGGGGGGGGGGFGGGGGGDGFFGGGGGGGGG@:6C4FGFGFFG4C
@M03364:396:000000000-C9LGT:1:1101:22779:5291 1:N:0:10
ACTCCTACGGGAGGCAGCAGTAGGGAATTTTCGTCAATGGGCGCAAGCCTGAACGAGCAATGCCGCGTGGGTGAAGACGGTCTTCGGATTGTAAAGCCCTGTTGCCGGGGACAAAGGACAGCCAGAATGCACAGCTGACTGTTTGCTGGTACCCGGCCAGAAAGCCACGGCTAACTACGTGCCAGCAGCCGCGGTAATACGTAGGTGGCAAGCGTTATCCGGAATGATTGGGCGTAAAGGGTGCGCAGGCGGCTGTGCAAGTCTGAAGTAAAAGGGACCGGCTCAACCGGTTCG
+
GGGGGGGGGGGGGGGGGGGGGGGGGGGGGGGGGGGGGGGGGGGGGGGGGGGGGGGGGGGGGGGGGGGGGGGGGGGGGGGGGGGGGGGGGGGGGGGGGGGGGGGFGGGGGGGGGGGGC=FDFGG<<FFGB3C,::BFFGGGGGGGG,EFFGFGDGGGGGGGGGGGGGGGG5CGFGGGGGGGGGGFGGGGGGGGFFFGGGGGGGGGGGGGGGGGGGGGGGGGEGGGGGC?CCFFCGEGGGGGGGGGGGGGGGGGGGGGGFGGGCD7EG7D>FGGFGGGGFGGFB=CFGFFGFEGD)
@M03364:396:000000000-C9LGT:1:1101:7591:5305 1:N:0:10
ACTCCTACGGGAGGCAGCAGTAGGGAATTTTCGTCAATGGGCGCAAGCCTGAACGAGCAATGCCGCGTGGGTGAAGACGGTCTTCGGATTGTAAAGCCCTGTTGCCGGGGACAAAGGACAGCCAGAGTGTAAAGCTGACTGTTTGATGGTACCCGGCCAGAAAGCCACGGCTAACTACGTGCCAGCAGCCGCGGTAATACGTAGGTGGCAAGCGTTATCCGGAATGATTGGGCGTAAAGGGTGCGCAGGCGGCTGTGCAAGTCTGAAGTAAAAGGGACCGGCTCAACCGGTTC
+
GGGGGGGGGGGGGGGGGGGGGGGGGGGGGGGGGGGGGGGGGGGGGGGGGGGGGGGGGGGGGGGGGGGGGGGGGGGGGGGGGGGGGGGGGGGGGGGGGGGGGGGGGGGGGGGGGGGGGGGDGGGFFGFF,,33,CFEFGGGGADFGGGGGGGGCFGGGGGGGGGGGGGGGFEEGGGGGGGGGGGGGGGGGGGGGGGCFGGGGGGGGGGGGGGGGGGGGGGGGGCGFGFEGFGGGGCCEGGGGGGGGEGGGGGGGGGGGGGGGGGGGFFFGDCCFGGGFGGGFF*97FDFGF<<C
@M03364:396:000000000-C9LGT:1:1101:18071:5310 1:N:0:10
ACTCCTACGGGAGGCAGCAGTGGGGAATATTGCACAATGGGCGCAAGCCTGATGCAGCAACGCCGCGTGAAGGAAGAAGGTTTTCGGATTGTAAACTTCTATCAGCAGGGAAGAAAAAATGCCGGTACCCGCCTAAGAAGCTCCGGCTAACTACGTGCCAGCAGCCGCGGTAATACGTATGGTGCAAGCGTTATCCGGATTTACTGGGTGTAAAGGGAGCGTAGACGGGACAGCAAGTCTGATGTGAAAGGCTGGGGCTTAACCCCAGGACTGCATTGGAAACTGTTGGCCTTG
+
GGGGGGGGGGGGGGGGGGGGGGGGGGGGGGGGGGGGGGGGGGGGGGGGGGGGGGGGGGGGGGGGGGGGGGGGGGGGGGGGGGGGGGGGGGGGGGGGGGGGGGGGGGGGGGFGGG8FFGGGGCE:=@FGC8@+++BDFGGGGGGFGEGFFGGF@FGGGGGGGGGGGGGGG*:FFGCFGGGGGGGGGGFGGGGGGGGGGGGGGGGGGGGGFFEGGGGGGGGGGGGGGGGGGGGGGGGGGFGGGDGGFGGGGGGGGGGGDGGFCGGGFGCDGGGGGGDGGGGGFFGGGGGFGFFGF<
@M03364:396:000000000-C9LGT:1:1101:22655:5325 1:N:0:10
ACTCCTACGGGAGGCAGCAGTAGGGAATCTTCCACAATGGGCGCAAGCCTGATGGAGCAACACCGCGTGAGTGAAGAAGGGTTTCGGCTCGTAAAGCTCTGTTGTTGGAGAAGAACGTGCGTGCGAGTCACTGTTCACGCAGTGACGGTATCCAACCAGAAAGTCACGGCTAACTACGTGCCAGCAGCCGCGGTAATACGTAGGTGGCAAGCGTTATCCGGATTTATTGGGCGTAAAGCGAGCGCAGGCGGTTGCTTAGGTCTGATGTGAAAGCCTTCGGCTTAACCGAAGA
+
GGGGGGGGGGGGGGGGGGGGGGGGGGGGGGGGGGGGGGGGGGGGGGGGGGGGGGGGGGGGGGGGGGGGGGGGGGGGGGGGGGGGGGGFFGGGGGGGFGGGGGGGGGGGGGGGGGG8CDF@F:F8+8CC,,98<CBDDGGGGEGGGGEGGGGGGCFGGGGCGGGGGFGGGEGGGGGGGGGGGGGGGGGGFGGGGGGGGGFFFGGGGGGGGFGGGGGDGGGGG5;CCFGFGGGGGDGGFGGGGGGGDGGCGGGGGGGGGGGGGGFGGGFFDGDCFEF479EDB5EFFGGB53<C
@M03364:396:000000000-C9LGT:1:1101:18849:5327 1:N:0:10
ACTCCTACGGGAGGCAGCAGTAGGGAATTTTCGTCAATGGGCGCAAGCCTGAACGAGCAATGCCGCGTGAACGAGGAAGGTCTTCGGATCGTAAAGTTCTGTTGAGAGGGAAAAAGGAACACCCGAGGCAATGCTGGTGAAGTGATATTACCTTTCGAGGAAGTCACGGCTAACTACGTGCCAGCAGCCGCGGTAATACGTAGGTGGCGAGCGTTATCCGGAATGATTGGGCGTAAAGGGTGCGTAGGCGGCCTGTTAAGTCTGAAGTGAAAGGTACCGGCTCAACCGGTAC
+
GGGGGGGGGGGGGGGGGGGGGGGGGGGGGGGGGGGGGGGGGGGGGGGGGGGGGGGGGGGGGGGGGGGGGGGGGGGGGGGGGGGGGGGGGGGGGGGGGGGGFFGGGGGGGGGGGGGG7FFGGGF:3FCF++8:8BFGFFFFFFGFFGGGGGGGGGGGGFGGGGGGGGGGGFEGGGGGGGGGGGGGGGGGGGGGGGGGGGGGGGGGGGGGGGGGGGGGGGGGGCEGGGGGGGGGGGGGGGGGGGGGGGGGGGGGGGGGGCFGECFGEF?CFGGGGGGGGGEGFB=GGGD>DDF3
@M03364:396:000000000-C9LGT:1:1101:9755:5339 1:N:0:10
ACTCCTACGGGAGGCAGCAGTAGGGAATTTTCGTCAATGGGCGCAAGCCTGAACGAGCAATGCCGCGTGGGTGAAGACGGTCTTCGGATTGTAAAGCCCTGTTGCCGAGGACAAAGGACAGCCCGAGTAGAAAGCTGACTGTTTGATGGTACCCGGCCAGAAAGCCACGGCTAACTACGTGCCAGCAGCCGCGGTAATACGTAGGTGGCAAGCGTTGTCCGGATTTATTGGGCGTAAAGCGAGCGCAGGCGGAAAAATAAGTCTAATGTGAAAGCCCTCGGCTTAACCGAGGA
+
GGGGGGGGGGGGGGGGGGGGGGGGGGGGGGGGGGGGGGGGG<FCGGGGGGGGGGGGGGGGGGGGGGGGGGGGGGGGGFGGGGGGGGGCGEGGGGGFGGGGGGGGGDC+@FGFGGCAA<CFGFF>CFFB,,9<C,:DEGGGGG,E<F,@FEEB<FGGGGGGGGFGFGFGE**>>FGCFGGGGFFGGGGGG7F7CEFCFGGGFCFGGGGGGGFGFGGGEEGCEE??*@CFFFFGFGGGGFGGGGGCGEEGGDGGCEG6FFGGGDFGGFGFGGG=CF?>FF5DBEGDGFFFG3>CC
@M03364:396:000000000-C9LGT:1:1101:20380:5349 1:N:0:10
ACTCCTACGGGAGGCAGCAGTGGGGAATATTGGACAATGGGCGCAAGCCTGATCCAGCCATGCCGCGTGAGTGATGAAGGCCCTAGGGTTGTAAAGCTCTTTCACCGGTGAAGATAATGACGGTAACCGGAGAAGAAGCCCCGGCTAACTTCGTGCCAGCAGCCGCGGTAATACGAAGGGGGCTAGCGTTGTTCGGATTTACTGGGCGTAAAGCGCACGTAGGCGGACTTTTAAGTCAGGGGTGAAATCCCGGGGCTCAACCCCGGAACTGCCTTTGATACTGGAAGTCTTG
+
GGGGGGGGGGGGGGGGGGGGGGGGGGGGGGGGGGGGGGGGGGGGGGGGGGGGGGGGGGGGGGGGGGGGGGGGGGGGGGGGGGGGGGGGGGGGGGGGGGGGGGGGGGGCGGGGGGGGFGGGG?CF+BFG+3@@@<FDFFGGGGGGGGFGGGGGCFGGGGGGGGGGGGGGG1BFGGG<FFGGGGGGGGGGGGGGGGGGGGGGGGGGGGGGGGGFGGGGGGGGGGGGGGEEGCGGGGGGGGGGGGGGFGGGGGGGGGGGGGGGGGGGGGGGGGGGGFGGFFGGFFGFFGG?F6=D
@M03364:396:000000000-C9LGT:1:1101:4206:5357 1:N:0:10
ACTCCTACGGGAGGCAGCAGTAGGGAATCTTCCACAATGGACGCAAGTCTGATGGAGCAACGCCGCGTGAGTGAAGAAGGTTTTCGGATCGTAAAGCTCTGTTGTTGGTGAAGAAGGATAGGGGTAGTTCCTGACCTTTATTTGACGGTAATCAACCAGAAAGTCACGGCTAACTACGTGCCAGCAGCCGCGGTAATACGTAGGTGGCAAGCGTTGTCCGGATTTATTTGGCGTAAAGCGAGCGCAGGCGGAAAAATAAGTCTAATGTGAAATCCCTCGGCTTAACCGAGGAAC
+
GGGEGGFGG7CG>FFGGGGGGGGGGFFGFGGGGGGGFGGFGGFGEGGGGGGCFFFG,@FC<FGGG:CCFGGFFGGGGGGGF,CFFGGGGGGGGGGDFGD,,<FCBFF<FFEGFFGG,4?AF4A++8CE5,985,,3,C,BFFGGD,8CCFF,3CFFFGFGGD7FFCC>C:>BF<9;FFGF7FFG7F:CA>FE7CCF;FGGGGFGFFFGGGFGG<C8EF9EE@78CCFG+0<8CEGGFGFDEDE*?EEGCEE=EEG5<<?C<+;C:CCFFGEG*0+99F*7>:>6C7:BGBEDC*
@M03364:396:000000000-C9LGT:1:1101:9807:5375 1:N:0:10
ACTCTACGGGAGGCAGCAGTAGGGAATTTTCGTCAATGGGCGCAAGCCTGAACGAGCAATGCCGCGTGAGTGAGGAAGGTCTTCGGACTGTAAAGCTCTGTTGCCGGGGAAAAAGGGGAGATGCCGGAAATGGCATTTCATGGATGGTACCCGGCCAGAAAGCCACGGCTAACTACGTGCCAGCAGCCGCGGTAATACGTAGGGGGCTAGCGTTATCCGGAATTACTGGGCGTAAAGGGTGCGTAGGTGGTTTCTTAAGTCAGAGGTGAAAGGCTACGGCTCAACCGTAGTA
+
GGGGGGGGGGGGDGGGGGGGGGGGGGGGGGGGGGGGGGGGGGGGGGGGGGGGGGGGGGGGGGGGGGGGGGGGGGGGGGGGGGGGGGGGGFFGGGGGGGGGGGGGGGGGGGGGGGDFCGGGDFFD8@FD3+C:BFDFGGGGFGGGGGGGGFFGGGGEGGGGGGGGGGGGGGCFFGGGGGGGFFGGGGGEGGGGG*=FGGGFGGEGGGGGGGGGGGGGGGGGGGGGGGGGGGGG?ECGGGGGGGGEGGGGGGEGGCGGGGGGGGGGGGGGGGGGGGGGFGGG>BCCFGGFGFFG
@M03364:396:000000000-C9LGT:1:1101:13491:5379 1:N:0:10
ACTCTACGGGAGGCAGCAGTGGGGAATCTTGCGCAATGGGGGCAACCCTGACGCAGCGACGCCGCGTGCGGGACGAAGGCCTTCGGGTCGTAAACCGCTTTCAGCAGGGACGAGGCCGCGAGGTGACGGTACCTGCAGAAGAAGCCCCGGCTAAATACGTGCCAGCAGCCGCGGTAATACGTATGGGGCGAGCGTTATCCGGATTCATTGGGCGTAAAGCGCGCGTAGGCGGCCCGTTAGGTCGGAGGTAAAAGCCCGGGGCTCAACCCCGGCGAGCCTCCGATACCGGCGGGC
+
GGGGGGGGGGGGGGGGGGGGGGGGGGGGGGGGGGGGGGGGGGGGGGGGGGGGGGGGGGGGGGGGGGGGGGGGGGGGGGGGGGGGGGGGGGGGGGGGGGGGGGGGGGGCFGGGGGGGGGGGG*==*?FF18=F9FGGGGGGGGGFG7FGFFGGEGGGGGGGGGGGFGGGGGGGGGGGGGGGGFGGGGGGGGGGGGGGGGGGGGCEGGGGGGGGGGGGGGGGGGGGGGGGGGGGDEGG8CGEFGGGGGGGEFGGGGGGGGGGGGDGGGGGGGGGGGGDGG?FFFGGGGGFGDFGG3
@M03364:396:000000000-C9LGT:1:1101:5987:5379 1:N:0:10
ACTCCTACGGGAGGCAGCAGTGGGGAATATTGCACAATGGGGGAAACCCTGATGCAGCAACGCCGCGTGAGTGATGACGGCCTTCGGGTTGTAAAGCTCTGTCTTCAGGGACGATAATGACGGTACCTAAGGATGAAGCCACGGCTAACTACGTACCAGCAGCCGCGGTAATACGTAGGTGGCGAGCGTTGTCCGGATTTACTGGGCGTAAAGGGAGCGTAGGCGGACTTTTAAGTGAGATGTGAAATACCCGGGCTCAACTTGGGTGCTGCATTTCAAACTGGAAGTCTAG
+
GGGGGGGGGGGGGGGGGGGGGGGGGGGGGGGGGGGGGGGGGGGGGGGGGGGGGGGGGGFGGGGGGGGGGGGGGGGGGGGGGGGGGGGGGGGGGGGGFFGGGGGGGFGGGGGGGGEGFGGGF=CBFFGF,,8:,,B=CFGGGGGGGFFGGGGGCFGGGGGGGGGGGGGGE*=FGGGFGGGGGGGGGGGGGGG7CGFGGDGDGGGGGEGGGGEGGGGGDGGGGGGGGG8:EGGGGGGGFFGGFGGGFGCFFF<?ECGGDGGGGC>FDFEDGGGGGGGGGGGGFFGGFCFFDFFF
@M03364:396:000000000-C9LGT:1:1101:17302:5380 1:N:0:10
ACTCCTACGGGAGGCAGCAGTGGGGAATATTGCACAATGGGCGAAAGCCTGATGCAGCAACGCCGCGTGAGCGATGAAGGCCTTCGGGTCGTAAAGCTCTGTCCTCAAGGAAGATAATGACGGTACTTGCGGAGGAAGCCCCGGCTAACTACGTGCCAGCAGCCGCGGTAATACGTAGGGGGCTAGCGTTATCCGGAATTACTGGGCGTAAAGGGTGCGTAGGTGGTTTCTTAAGTCAGAGGTGAAAGGCTACGGCTCAACCGTAGTAAGCCTTTGAAACTGGGAAACTTGAGT
+
GGGGGGGGGGGGGGGGGGGGGGGGGGGGGGGGGGGGGGGGGGGGGGGGGGGGGGGGGGGGGGGGGGGGGGGFGGGGGGGGGGGGGGGGGGGGGGGGGGGGGGGFGGG8FGGGGGGGFGGGGCFC+CFG9,@8FEFDGGGGGGGGGGGGGGGFGGGGGGGGGGGFFGGGG<EGGGGGGGGGGGGGGGGGGGGGGGGGGGGGGGGGGGFCEEGGGGGGGGGGGGGGGGGGGGGGGGGGGGGGGGGGGGGGGGGGGGGGGEGGFGDGGGGGGGGGDGFGFFGGFBEGF<FFGFFGG:
@M03364:396:000000000-C9LGT:1:1101:25896:5395 1:N:0:10
ACTCCTACGGGAGGCAGCAGTAGGGAATTTTCGTCAATGGGCGCAAGCCTGAACGAGCAATGCCGCGTGAGTGAGGAAGGTCTTCGGACTGTAAAGCTCTGTTGCCGGGGAAAAAGGGGGAGTGCAGGCTATGCCATTTCATGGATGGTACCCGGCCAGAAAGCCACGGCTAACTACGTGCCAGCAGCCGCGGTAATACGTAGGGTGCAAGCGTTATCCGGATTTATTGGGCGTAAAGGGCTCGTAGGCGGTTCGTCGCGTCCGGTGTGAAAGTCCATCGCTTAACGGTGGATC
+
GGGGGGGGGGGGGGGGGGGGGGGGGGGGGGGGGGGGGGGGGGGGGGGGGGGGGGGGGGGGGGGGGGGGGGGGGGGGGGGGGGGGGGGGGGGGGGGGGGGGGGGEGFFEGGGEGGGGGGG+++8,<CFG+,83,,::@FCF<CFGGGFGGGAFGGGGGGGFGGGGGGGGGFGGGGGFGGGGGGGGGGGGGGGGGEGGGFGGGGGGGGGGGGGGGGGGGGFGGC>EFGFGGGGGGECGFGGGGGGGGGFGGGGGGGGGGGGEEEGEDDGGGGGGG?FGGFGDFFGGG=DD9;D*9C
@M03364:396:000000000-C9LGT:1:1101:18785:5421 1:N:0:10
ACTCCTACGGGAGGCAGCAGTGGGGAATATTGCACAATGGGCGCAAGCCTGATGCAGCGACGCCGCGTGCGGGATGGAGGCCTTCGGGTTGTAAAGCTCTGTCTTCAGGGACGATAATGACGGTACCTGCGGAGGAAGCCACGGCTAACTACGTGCCAGCAGCCGCGGTAATACGTAGGTGGCGAGCGTTGTCCGGATTTACTGGGCGTAAAGGGAGCGTAGGCGGCTGTGCAAGTCTGAAGTAAAAGGGACCGGCTCAACCGGTTCAGGCTTTGGAAACTGCACGGCTTGAGG
+
GGGGGGGGGGGGGGGGGGGGGGGGGGGGGGGGGGGGGGGGGGGGGGGGGGGGGGGGGGGGGGGGGGGGGGGGGGGGGGGGGGGGGGGGGGGGGGGGGGGGGGGGGGGCGGGGGGEG:FFFG-@B+@FF:,8+35FCDGGGGGGGGGCFGGGGFFGGGGGGGGGGGGGGG*;FGGGGGGGGGGGGGGGGGGGGGGGGGGDFGGGGGGGGGGGGGGGGGGGGGGGGGGGGGGGGGGGGGFGEGGCGGGGGGGGCEGGGGGGGCFGGEGEGGGGCFGGGFGGFFFGGGGGFG:@5CG
@M03364:396:000000000-C9LGT:1:1101:23866:5429 1:N:0:10
ACTCCTACGGGAGGCAGCAGTGGGGAATCTTGCGCAATGGGGGCAACCCTGACGCAGCGACGCCGCGTGCGGGACGAAGGCCTTCGGGTCGTAAACCGCTTTCAGCAGGGACGAGGCCGCGACTATAACCGTACCTGCAGAAGAAGCCCCGGCTAAATACGTGCCAGCAACCGCGGTAATACGTATGGGGCGAGCGTTATACGGATTCATTGGGCGTAAAGCGCGCGTAGGCGGCCCGTTAGGTCGGAGGTAAAAGCCCGGGGCTCAACCCCGGCGAGCCTCCGATACCGGCGG
+
GGGGGGGGGGGGGGGGGGGGGGGGGGGGGGGGGGGGGGGGGGGGGGGGGGGGGGGGGGGGGGGGGGGGGGGGGGDGGGGGBFGGGGGGGGGGGGGGGGGGGFGAFGGGGDGFGG*7>*>71*=<48;@<,=C*8<,,<,?B,?F:<CCCGFGCEC:FG?EE@FGGGGGF,;FGGGGGGEGGFGCCCFGGGGGGDCECGEG+<EG5CEFGGF7FGGDG>CFCFCEGDEGEEGGGGGEGG>EEGGGFDGD=E8E7CFGG=EEGEDE=CGGGG5CGGGGGGG:5:FGGGGEFDFGDG
@M03364:396:000000000-C9LGT:1:1101:16405:5431 1:N:0:10
ACTCCTACGGGAGGCAGCAGTGGGGAATCTTGCGCAATGGGGGCAACCCTGACGCAGCGACGCCGCGTGCGGGACGAAGGCCTTCGGGTCGTAAACCGCTTTCAGCAGGGACGAGGCCGCGAGGTGACGGTCCCTGCAGAAGAAGCCCCGGCTAAATACGTGCCAGCAGCCGCGGTAATACGTATGGGGCGAGCGTTATCCGGATTCATTGGGCGTAAAGCGCGCGTAGGCGGCCCGTTAGGTCGGAGGTAAAAGCCCGGGGCTCAACCCCGGCGAGCCTCCGATACCGGCGGG
+
GGGGGGGGGGGGGGGGGGGGGGGGGGGGGGGGGGGGGGGGGGGGGGGGGGGGGGGGGGGGGGGGGGGGGGGGGGGGGGGGGGGGGGGGGGGGGGGGGGGGGGGGGGGGGGGGGGGGGGGGG1=48@FG+441=FGFFEGGGGGGGGGGGGGGGGGGGGGGGGGGGGGGGGGGGGGGGGGGGGGGGGGGGGGGGGGGGGGGGGGGGEGGGGGGGGGGGGGGGGGGEGGGGGGGGGGGGCFGGGGGGGEEGCFFGGGGGGGGGGGGGGGGGGGGGGDDGDGFFFE5CD3?GFFGGD
@M03364:396:000000000-C9LGT:1:1101:9802:5484 1:N:0:10
ACTCCTACGGGAGGCAGCAGTGGGGAATATTGCACAATGGGCGCAAGCCTGATGCAGCGACGCCGCGTGCGGGATGGAGGCCTTCGGGTTGTAAACCGCTTTTGTTCAAGGGCAAGGCGGGTCTTCGGGCCCGTTGAGTGGATTGTTCGAATAAGCACCGGCTAACTACGTGCCAGCAGCCGCGGTAATACGTAGGGTGCAAGCGTTATCCGGATTTATTGGGCGTAAAGGGCTCGTAGGCGGTTCGTCGCGTCCGGTGTGAAAGTCCATCGCTTAACGGTGGATCCGCGCCGG
+
GGGGGGGGGGGGGGGGGGGGGGGGGGGGGGGGGGGGGGGGGGGGGGGGGGGGGGGGGGGGGGGGGGGGGGGGGEGGGEGGGGGGGGGGGGGGGGGGGGGGGGGGGGGFGGGGGGGGGGGEGGG>AFGG*5>CFFGDFFCGGEGGGGGGGCGF=FGGGGGGGGGGGGGGGCFFGFGGGGGGGGGGGGGGGFGGGGGGGGGGGGGGGGGDGGGGGGEDEGFGGGGGGGGGGGGEGGGGGGGGGGGGGGGGGDGGEEGGGCEEGCGGGGFGGGGGGGGGGGGGFFGFGDDFGFFGGG
@M03364:396:000000000-C9LGT:1:1101:26184:5500 1:N:0:10
ACTCCTACGGGAGGCAGCAGTGGGGAATCTTGCGCAATGGGGGCAACCCTGACGCAGCGACGCCGCGTGCGGGACGAAGGCCTTCGGGTCGTAAACCGCTTTCAGCAGGGACGAGGCCGCTTCGATGATTGTACCTGCGGAAGAATCACCGGCTAAATACGTGCCAGCAGCCGCGGTAATACGTATGGGGCGAGCGTTATCCGGATTCATTGGGCGTAGAGCGCGCGTAGGCGGCCCGTTAGGTCGGAGGTAAAAGCCCGGGGCTCAACCCCGGCGAGCCTCCGATACCGGCGG
+
GGGG@FGGEGGFGGGGGGGFGFFG@CEGGGGEGGGGGGGGGDGDGGGGGGGGGEGDFCEFGGGGGGGGGGGGDEFGFGGG,=FGGGGDGEECFGCCEFEGEFG<F,EA>FF+@>:<3*>15-8**8@F,,7833,,@C*=C*=F,,82<F7F@E*8,?,2*,=F5+<*A,2CEEEGGEE+<9@+<:8F6*AC>*/C:85@?FED58CFFGCCFGEGE5*;CC?EE>:EEEGGGGCEC=:E5*C0CGGE5C56<:7+9@CEE:DGEG9FDCEGG==CGG5CFF5>)95>CEFGGD
@M03364:396:000000000-C9LGT:1:1101:4177:5502 1:N:0:10
ACTCCTACGGGAGGCAGCAGTGGGGAATCTTGCGCAATGGGGGCAACCCTGACGCAGCGACGCCGCGTGCGGGACGAAGGCCTTCGGGTCGTAAACCGCTTTCAGCAGGGACGAGGCCGCTACGATGACAGTACCTGCAGAAGAAGCCCCGGCTAAATACGTGCCAGCAGCCGCGGTAATACGTAGGGTGCAAGCGTTATCCGGATTTATTGGGCGTAAAGGGCTCGTAGGCGGTTCGTCGCGTCCGGTGTGAAAGTCCATCGCTTAACGGTGGATCCGCGCCGGGTACGGGCG
+
GGGGGGGGGGGGGGGGGGGGGGGGGGGGGGGGGGGGGGGGGGGGGGGFGGDGGGGGGGGGGGGGGGCF7FGGGGGDGGGGGFFFGGGGGGCFGGGGG=FECFF=CGGGGGGGG7@>FCGGG7F**@FG:3@83?;FFFGFEEGF7,>FBFFEGGGGFGGGGGGGGGGGGCGGDGEGGGDGGGGFFFGCFEEFE:CEGGGGGFGDGDE6EGGGGDCEECCFGGGEFGGG>EGGCEEGDGGGGGGGGGGDGGGGGGGGGGGF+ADGG3CFGG=*9**>DGGG)7*1>CD:GEFC3>
@M03364:396:000000000-C9LGT:1:1101:9507:5521 1:N:0:10
ACTCCTACGGGAGGCAGCAGTAGGGAATTTTCGTCAATGGGCGCAAGCCTGAACGAGCAATGCCGCGTGAACGAGGAAGGTCTTCGGATCGTAAAGTTCTGTTGAGAGGGAAAAAGGAACACCAGAGGCCATGCTGGTGTAGTGATATTACCTTTCGAGGAAGTCACGGCTAACTACGTGCCAGCAGCCGCGGTAATACGTAGGTGGCGAGCGTTATCCGGAATGATTGGGCGTAAAGGGTGCGTAGGCGGCCTGTTAAGTCTGAAGTGAAAGGTACCGGCTCAACCGGTTC
+
GGGGGFGGGGGGGGEGGGGGGGFGGGFGGGGGGGGGGGFGGGGGCGGGFFGGGFGGGGGGGGGGGGDGGGGGGGGGGGGGG<FGFGGFEGGFABFGFFGCF,B9@=E@CEFFG@EF=CEE?<FB,BDF3+8=,,C,3BB,3>FFFGFCFF,EDFEFFBFEGGGEGEFGGGGGGGGFGG>BFCFFFEFFCEGGGFEEGGGGGGGG<FF7EEGDGGGGGGFGGCGGGGGFFFGFEEGGGGGGGGGGGCEDGGGGGCCGGCFGE?FF<CCGFDGGG=FFF>E<@>CFGF4.CD7>
@M03364:396:000000000-C9LGT:1:1101:20293:5527 1:N:0:10
ACTCCTACGGGAGGCAGCAGTGGGGAATCTTGCGCAATGGGGGCAACCCTGACGCAGCGACGCCGCGTGCGGGACGAAGGCCTTCGGGTCGTAAACCGCTTTCAGCAGGGACGAGGCCGCTCCGGTGACGGTACCTGCAGAAGAAGCCCCGGCTAAATACGTGCCAGCAGCCGCGGTAATACGTATGGGGCGAGCGTTATCCGGATTCATTGGGCGTAAAGCGCGCGTAGGCGGCCCGTTAGGTCGGAGGTAAAAGCCCGGGGCTCAACCCCGGCGAGCCTCCGATACCGGCGG
+
GGGGGGGGGGGGGGGGGGGGGGGGGGGGGGGGGGGGGGGGGGGGGGGGGGGGGGGGGGGGGGGGGGGGGGGGGGGGGGGGGGGGGGGGGGGGGGGGGGGGGGGGGGGGGGGGGFCFGGGGG<F*=CFF8848*=FGGGGGGFGGGFGGGGGGGGGGGGGGGGGGGGGGG0CFGGGGGGGGGGGFFGGGGGGGEGGGGGGGGGGGEGGGGGGGGGGGGGGGGGGGGGGGGGGGGGGEEGCCEGGGGGGGGGCFFGGGFGGGGGGEGGGGGGGGGGGGGGGGFFGGCDDFGFFGDD
@M03364:396:000000000-C9LGT:1:1101:6029:5532 1:N:0:10
ACTCCTACGGGAGGCAGCAGTGGGGAATCTTGCGCAATGGGGGCAACCCTGACGCAGCGACGCCGCGTGCGGGACGAAGGCCTTCGGGTCGTAAACCGCTTTCAGCAGGGACGAGGCCGCGAGCTGACGTGGCCTGCAGAATAAGCCCCGGCTAAATACGTGCCAGCAGCCGCGGTAATACGTATGGGGCGAGCGTTATCCGGATTCATTGGGCGTAAAGCGCGCGTAGGCGGCCCGTGAGGTCGGAGGGAAAAGCCCGGGGCGCAACCCCGGGGAGCCTCCGATACCGGGGGG
+
GGGGGGGEFBFGGGGGGEGGGGGGGGGGGGGGFFGGGGGGGGG@7FFFGGGGGGGGGGGFD@FFGGGGGGGEEGGEGGDFGGGGGGGG<FG:FGGGFEGGGGC,@<F:@C7+<>CE78>:*14**8,?+11+<,81<2FFF,>FFFG<FEC:*;CFGCCFGGC>CCCEGCGC:EE>EG?:@C3++2;F*2:8?C?88*8E@8E*C5C?FFGGFGE:EEFC?CEC8EC5EE+*:88:?:A*?F6CEE*:E5*/;=CC<*::EGC*1CGDGGGDD*/)11/*0<C)*)/9C3)/9C
@M03364:396:000000000-C9LGT:1:1101:15061:5555 1:N:0:10
ACTCCTACGGGAGGCAGCAGTGGGGAATCTTGCGCAATGGGGGCAACCCTGACGCGGCGACGCCGCGTGCGGGACGAAGGCCTTCGGGTCGTAAACCGCTTTCAGCAGGGACGAGGCCGCTCCGGTGACAGTACCTGCAGAAGAAGCCCCGGCTAAATACGTGCCAGCAGCCGCGGTAATACGTATGGGGCGAGCGTTATCCGGATTCATTGGGCGTAAAGCGCGCGTAGGCGGCCCGTTAGGTCGGAGGTAAAAGCCCGGGGCTCAACCCCGGCGAGCCTCCGATACCGGCGG
+
GGGGGGGGGGGGGGGGGGGGGGGGGGGGGGGGGGGGGGGGGGGGGGGGGGGGGGGGGEGFGGGGGGGGGGGGGGGGGGGGGGGGGGGGGGGGGGGGGGGGGGGGGGGGGGGGGGGGGDFGG7<**4=C,,78<?FFEF@FGFGFGGGGGGGGEGGGGG?FGCFGGGGGGEFGGGGGGGGGGGGGF?FF>EEG5EGGGGGG9CEGEGGF?FFGGFCEEGGFECEEECCECEEFGGDG5CCF=CFE:CG*?EA9FGC?GG5EGGGG5CGGGGG7D5739<EC)7>D)51<C@5)9>
@M03364:396:000000000-C9LGT:1:1101:25060:5568 1:N:0:10
ACTCCTACGGGAGGCAGCAGTGGGGAATATTGCACAATGGGCGCAAGCCTGATGCAGCGACGCCGCGTGCGGGATGGAGGCCTTCGGGTTGTAAACCGCTTTTGTTCAAGGGCAAGGCACGGTTACGGTCGTACTGAGTGGATTGTTCGAATAAGCACCGGCTAACTACATGCCAGCAGCCGCGGTAATACGTAGGGTGCAAGCGTTATCCGGATTTATTGGGCGTAAAGGGCTCGTAGGCGGTTCGTCGCGTCCGGTGTGAAAGTCAATCGCTTAACGGAGGATCCGCGCCGG
+
GGGGG9FGGGGGGGGGGGGGGFGGGGGFGGGGGGGGGCAFGGCECGGCF8FGFGGGGGG>FG7FFGGGGGGGGGGGFEDGGDCFE<CGGG7FG9FFGGG+FGG<F8F@DFGCE<3>++:,++B7+@FE8+@@:3:,@DFCFGFF,737>FGGDCFGGEFGDFC@FCFF7,;@BFGG@FGCCFEC7:FGFFBF+<888C>CEG95;ECGFGFGGC8C6CCFG?CGGGGG59CC5:CEGG5;FGCC8:CE58>58EEGDCEGG9>FGCF*0:<FC5FG=:E<)0/9*27@*0)97<
@M03364:396:000000000-C9LGT:1:1101:5364:5571 1:N:0:10
ACTCCTACGAGAGGCAGCAGTGGGGAATATTGCACAATGGGCGCAAGCCTGATGCAGCGACGCCGCGTGCGGGATGGAGGCCTTCGGGTGGTAAACCGCGTTGGTTCAAGGGCACGGCACGGTTTCGGGTGAAATGCGTGGATTGTTCGAGTAACACCCGGCTAACAGCGGGCCAGCTGCCCGGGTAATAAGTATGGGGCAAGCGTTATCCGGGTGTATTGGGCGTAAAGGGCCCGTGGGCGGTTCGTCGCGTCCGGGGGGAAATTCCACCGCTCAGCGGTGGATCCCTGCCGG
+
FEGFF@@FE,@FFGCFGG866CCCF,BC@6CEEFFGGGG?C<FCFGEC<@@69FFCAE+FGC:@@7CCCCG:+7@FGGDEGG<FGGDBE++BF5<5?+3+8+6AB<=<=BFC7B3++@+5@+3@*,*5*85+,,,<,>C*FEC,,3<,<F,7=C,,,81C*1*=,,,,+4*<F88*2+2<***:*/:0:E++00+<**;CC*;/2;8EF?+;:*//2<@+++;*1:?E*3<?E*:******2*:**::5::E**:5)/****17+*<:>**))/*9*0*708**02*)0057)/
@M03364:396:000000000-C9LGT:1:1101:11620:5591 1:N:0:10
ACTCCTACGGGAGGCAGCAGTGGGGAATATTGCACAATGGGCGCAAGCCTGATGCAGCGACGCCGCGTGCGGGATGGAGGCCTTCGGGTTGTAAACCGCTTTTGTTCAAGGGCAAGGCACGTTTTCGGCCGTGTTGAGTGGATTGTTCGAATAAGCACCGGCTAACTACGTGCCAGCAGCCGCGGTAATACGTAGGGTGCAAGCGTTATCCGGATTTATTGGGCGTAAAGGGCTCGTAGGCGGTTCGTCGCGTCCGGTGTGAAAGTCCATCGCTTAACGGTGGATCCGCGCCGG
+
GGGGGGGGGGGGGGGGGGGGGGGGGGGGGGGGGGGGGGGGGGGGGGGGGGGGGGGGGGGGGGGGGGGGGGGGGGGGGGGGGGGGGGGGGGGGGGGGGGGGGGGGGGGGGGGGGGGG<FFG:-BBFFFG+3@5@8FEFFFGG>CDFGFFGGFF7FGGGGGGEGGGGGGGG<CFGGGGGGGGGGGGGGGGGGGGGFGGGGGGGGGGGGGGGEFGGEGGFGGGGGGGGGGGGFFCEGGGGGGGGGGGGGGGGGGGGGGGDGGGGFFGGGGGGFGGGGGGFDEG::GG=FCFGBFDGG
@M03364:396:000000000-C9LGT:1:1101:25024:5599 1:N:0:10
ACTCCTACGGGAGGCAGCAGTGGGGAATATTGCACAATAGGCGCAAGCCTGATGCAGCGACTCCGCTTGCGGGATGGAGGACTTCGGGTTTTAAACCGCTTTTGTTCAAGGACACATCACGTATCCGGTTGGTATTTTATCATTGTACGAATAAGCATCTGCTAACTAATAGACAGAATTCGCCCTAATACGAAGGGTGCAAGCGTTATTTAGTTGTTTTTGTCGTAAAGGGCTCGAAATCGGTTAGTTTCGTCAGGTGTTCATGTACATCTGTTATCCGTGTCTCTGCGCCTG
+
E8FC,EE,86@;FGCFD@EEEF<EECGGGGGACAFDEF-<E,+++@@@,C8<6,,C@F7C@+B,::,,C=7:+++BF<,,,:,:,BCFG++B,9A,EC:7?+,54=AEC9,:=B,,5:,,+-,5,C77++8++,3,9,3,,C@F<D,C+3@@:3,,@,,,,,,,@,3@,35,,,,,,7,,@<****,,7@,1*,***<<<F9,146:*B,+++,7++*55*14+*1*:*++=**8**;**+/*2*/2<+00*;5**2023*+20+;+0*:+**23***3*77*0***1*.)C**
@M03364:396:000000000-C9LGT:1:1101:20521:5615 1:N:0:10
ACTCCTACGGGAGGCAGCAGTGGGGAATATTGCACAATGGGCGCAAGCCTGATGCAGCGACGCCGCGTGCGGGATGGAGGCCTTCGGGTTGTAAACCGCTTTTGTTCAAGGGCAAGGCACGGTTTCGGCCGTGTTGAGTGGATTGTTCGAATAAGCACCGGCTAACTACGTGCCAGCAGCCGCGGTAATACGTAGGGTGCAAGCGTTATCCGGATTTATTGGGCGTAAAGGGCTCGTAGGCGGTTCGTCGCGTCCGGTGTGAAAGTCCATCGCTTAACGGTGGATCCGCGCCGG
+
GGGGGGGGGGGGGGGGGGGGGGGGGGGGGGGGGGGGGGGGGGGGGGGGGGGGGGGGGGGGGGGGGGGGGGGGGFGGGGGGGGGGGGGGGGGGGGGGGFGFGGGGGGGFGGGGGGFGGGGGG+F:CFFG+8@*38FGGG=FF3>FGGFGGGFFFFGGGGGGGGGGGGGGGGGFGGGGGGGGGGGGGGGGGGGGC@FGGGGGGGGGGGGGGGGGGEG>FFGGGGGGGGEGGGGGEEFGGGGGGGG:CEGGGGGGGGGGGCECG:CFGGGGGGFGGGFDGGGG3>C>779>FD@DDD
@M03364:396:000000000-C9LGT:1:1101:23010:5621 1:N:0:10
ACTCCTACGGGAGGCAGCAGTGGGGAATCTTGCGCAATGGGGGCAACCCTGACGCAGCGACGCCGCGTGCGGGACGAAGGCCTTCGGGTCGTAAACCGCTTTCAGCAGGGACGAGGCCGCTCCGGTGACAGTACCTGCAGAAGAAGCCCCGGCTAAATACGTGCCAGCAGCCGCGGTAATACGTATGGGGCGAGCGTTATCCGGATTCATTGGGCGTAAAGCGCGCGTAGGCGGCCCGTTAGGTCGGAGGTAAAAGCCCGGGGCTCAACCCCGGCGAGCCTCCGATACCGGCGG
+
GGGGGGGGGGGGGGGGGGGGGGGGGGGGGGGGGGGGGGGGGGGGGGGGGGGGGGGGGGGGGGGGGGGGGGGGGGGGGGGGGGGDGGGDGEGGGGGFGGGGGGGGGFF8FGGGGF7FFGFCGFG7*=FC3,78<?,@CFGCF?CCCA:FGGGGGGDGGGGGGGGGGGGGG8:CGGGEEGGGGGGGGGGG8CGGGGGGGGGGGCGG>EGGGGFFGGGGGDGGGGGGGGGEG>AFEGCEGG>EEEFGGGG*:CEFDFFGC=FGGDGGEGGGGGGGGGGGGGCD4:7<>DGDGDFGCC
@M03364:396:000000000-C9LGT:1:1101:25418:5625 1:N:0:10
ACTCCTACGGGAGGCAGCAGTGGGGAATATTGCACAATGGGCGCAAGCCTGATGCAGCGACGCCGCGTGCGGGATGGAGGCCTTCGGGTTGTAAACCGCTTTTGTTCAAGGGCAAGGCACGTTTTCGGCCGTGTTGAGTGGATTGTTCGAATAAGCACCGGCTAACTACGTGCCAGCAGCCGCGGTAATACGTAGGGTGCAAGCGTTATCCGGATTTATTGGGCGTAAAGGGCTCGTAGGCGGTTCGTCGCGTCCGGTGTGAAAGTCCATCGCTTAACGGTGGATCCGCGCCGG
+
GGGGGGGGGGGGGGGGGGGGGGGGGGGGGGGGGGGGGGGGGGGGGGGGGGGGGGGGGGGGGGGGGGGGGGGGGGGGGGGGGGGGGGGGGGGGGGGGGGGGGGGGGGG9FFGGGGGCDGGGG3DB+@FE3+83*@F,;:@C7DFFGGGGGFGG7FGFGGGGGGGGGFGGGCGGGGGGGGGGDEGGGGGGG9FGG6CEGFGGGGGGGGGGGGGGGCGGDGGGGGCGGGGGGGGGGGGGGGGGGGGGGEGGGEEEEGGGDC=:EFCFGGGGGGFGGCGGGGGGFFEFDGGFGFFDGG
@M03364:396:000000000-C9LGT:1:1101:15554:5635 1:N:0:10
ACTCCTACGGGAGGCAGCAGTGGGGAATATTGCACAATGGGCGCAAGCCTGATGCAGCGACGCCGCGTGCGGGATGGAGGCCTTCGGGTTGTAAACCGCTTTTGTTCAAGGGCAAGGCACGGTTTCGGCCGTGTTGAGTGGATTGTTCGAATAAGCACCGGCTAACTACGTGCCAGCAGCCGCGGTAATACGTAGGGTGCAAGCGTTATCCGGATTTATTGGGCGTAAAGGGCTCGTAGGCGGTTCGTCGCGTCCGGTGTGAAAGTCCATCGCTTAACGGTGGATCCGCGCCGG
+
GGGGGGGGGGGGGGGGGGGGGGGGGGGGGGGGGGGGGGGGGGGGGGGGGGGGGGGGGGGGGGGGGGGGGGGGGGGGGGGGGGGGGGGGGGGGGGGGGGGGGGGGGGGGGGGGGGGGFGGGG7>F:FFG+8@5@FGGGGGGGEGFGGGGGGGG>FGGGGGGGGGGGGGGG:BFGGGGGGGGGGGGGGGGGGGGFFGGGGGGGGGFGGGEGGGGGEEDCGGGGGGGGGDGGGGGGGGGEEGGGGGGGGGGGGGGGGGGG/>EGEGGGGGGGGGGGGGGGGGGEFGGGGGFFFFGDD
@M03364:396:000000000-C9LGT:1:1101:25270:5653 1:N:0:10
ACTCCTACGGGAGGCAGCAGTAGGGAATCTTCCACAATGGACGCAAGTCTGATGGAGCAACGCCGCGTGAGTGAAGAAGGTTTTCGGATCGTAAAGCTCTGTTGTTGGTGAAGAAGGATATAGGTAGTAACTGGCCTTTATTTGACGGTACTCAACCAGAAAGTCACGGCTAACTACGTGCCAGCAGCCGCGGTAATACGTAGGTGGCAAGCGTTGTCCGGATTTATTGGGCGTAAAGCGAGCGCAGGCGGAAAAATAAGTCTAATGTGAAAGCCCTCGGCTTAACCGAGGAAC
+
GGGGGGGGGGGGGGGGGGGGGGGGGGGGGGGGGGGGGGGGGGGGGGGFGGGGGGGGGGGGGGGGGGGGGGGGGGGGGGGGCEGGCGGCEGGGGGGGGGGGGGGFGGGCFFFFFE8=,,C5,5C:E?FG<,A55,:BFFA<A?FGGGGGEG+@DFDGFGGCFGGFGGGGGGGGGGGFFFGGGGGGGFFFCFGGGGGGGGGGGGGGGGGFGGGGGGGGGGGGGEFDCCGFCFGGGGGGGGGGGGGGEGGGGGGG5C6FCFCFFGGGFGFGFGGGGFGFFGGGBFCDGGGDG@EGC>
@M03364:396:000000000-C9LGT:1:1101:26260:5660 1:N:0:10
ACTCCTACGGGAGGCAGCAGTGGGGAATATTGCACAATGGGCGCAAGCCTGATGCAGCGACGCCGCGTGCGGGATGGAGGCCTTCGGGTTGTAAACCGCTTTTGTTCAAGGGCAAGGCACGGTTTCGGACGTGTTTAGTGGATTGTTCGAATAAGCACCGGCTAACTACGTGCCAGCAGCCGCGGTAATACGTAGGGTGCAAGCGTTATCCGGATTTATTGGGCGTAAAGGGCTCGTAGGCGGTTCGTCGCGTCCGGTGTGAAAGTCCATCGCTTAACGGTGGATCCGCGCCGG
+
GGGGGGGGGGGGGGGGGGGGGGGGGGGGGGGGGGGGGGGGGGGGGGGGGGGGGGGGGGGGGGGGGGGGGGGGGGGGGGGGGGGGGGGGGGGGGGGGGGGGGGGCGGGFGGGGGDDGGGGG@+B+3@FG++@>*>F,7>DFF:D9BFFGGGCF@CGGGGGGGDGGGGGGG1CFGGFGGGGGGGGGGG5EGGGGGFGGGGGGGGGGGGGGGGGGGEGGGGGCGGGGGG8EFGGGDGGGGEFGGGGDGGGGCGGGEGGGGEG7C9CFFC:DFGGGGFGGGGGGFFGFC64)7>DGGG
@M03364:396:000000000-C9LGT:1:1101:23146:5660 1:N:0:10
ACTCCTACGGGAGGCAGCAGTGGGGAATATTGCACAATGGGCGCAAGCCTGATGCAGCGACGCCGCGTGCGGGATGGAGGCCTTCGGGTTGTAAACCGCTTTTGTTCGAGGGCAAGGAACGGTTTCGGCCGTGTTGAGTGGATTGTTCGAATAAGCACCGGCTAACTACGTGCCAGCAGCCGCGGTAATACGTAGGGTGCAAGCGTTATCCGGATTTGTTGGGCGTCAGGGGCTCGTAGGCGGTTCGTAGCGTCCGGTGTGAAAGTCCGTCGCTTAACGGTGGATCCGGGCCGG
+
GGGGGGGGGGGGGGGGGGGGGGGGGGGGGGGGGCGGGGGGGGGCGGGGGGGGFGGGGGDGGGGGGGGGGGGGGG+CFGGGGGGGGGGGGEGGGGGGGGGGGGG9B3,+,B+6+B83+,8,+88+><<<+8>**,8,7>>,8,,3>?FCEGF<*8F3>CFGEC7F:4,,5**4:<:FFCGC:F:BE**2+++2C0AEG8C>FC:1C:88;EF>E***++<;CCE5C**2*2AG>=@EEEFE+:EE**?**88CAC5><?E5C+:+<*02*/*/)::*;*:D5)C*795>)8)9)7
@M03364:396:000000000-C9LGT:1:1101:5832:5661 1:N:0:10
ACTCCTACGGGAGGCAGCAGTGGGGAATATTGCACAATGGGCGCAAGCCTGATGCAGCGACGCCGCGTGCGGGATGGAGGCCTTCGGGTTGTAAACCGCTTTTGTTCAAGGGCAAGGCACGGTTTCGGCAGTGTTGAGTGGATTGTTCGAATAAGCACCGGCTAACTACGTGCCAGCAGCCGCGGTAATACGTAGGGTGCAAGCGTTATCCGGATTTATTGGGCGTAAAGGGCTCGTAGGCGGTTCGTCGCGTCCGGTGTGAAAGTCCATCGCTTAACGGTGGATCCGCGCCGG
+
GGFGGGGGGEGGGGGGGGGGGGGGGGGGGGGGGGGGGGGGGGGGGGGGGGGGGGGGGGGGGGGGGGDFGGGGDGCFGGGGGGGGGGGGGGGGGGGGGGGGGG9FGGGFGGGGGG7FFGFFE7FDCFFG++58,<;FCFFGGF@FF>FGG>>B>FGFFGGGGGGGFFCGG:FFFFGFCGGGGGGGGCEGGGGFFGFGGGGGGGGGGGGGGGGGGGECFCFFFFFGGGEGGGGGGGGGDDFG?GG:EGGEEGGGE58ED?EEGGGGGFEFGGGGDGGDGGGD>FGGFGGFFFFGGG
@M03364:396:000000000-C9LGT:1:1101:25508:5675 1:N:0:10
ACTCCTACGGGAGGCAGCAGTGGGGAATCTTGCGCAATGGGGGCAACCCTGACGCAGCGACGCCGCGTGCGGGACGAAGGCCTTCGGGTCGTAAACCGCTTTCAGCAGGGACGAGGCCGCTCCCTTGACAGTACCTGCAGAAAAAGCCCCGGCTAAATACGTGCCAGCAGCCGCGGTAATACGTATGGGGCGAGCGTTATCCGGATTCATTGGGCGTAAAGCGCGCGTAGGCGGCCCGTTAGGTCGGAGGTAAAAGCCCGGGGCTCAACCCCGGCGAGCCTCCGATACCGGCGG
+
GGGGGGDGGGGGGGGGGGGGGGGGGGGGGGGGGGGGGGGGGGGGGFFGGFFFGGGCFGGGGGGGGGGG@F:FCFCEGDGGGFGGGGGEGEDG8F7FCGGGEGFGGGFBFGFFG*::*>>:C1>*<9CF8<<?;,8<,<F88<,?<*=FFGEE**<FGGFGGGGFFGFCC;@FGGGGGGGGGGGFGGGGGEEGG5?EGGGGGGGG8ECGGGGGGGFEGGGGGGGGGGGGGGGF>EGGGECCGGGGGCCCEDCFGGGGGCFGG=GDEGGGGGC37C=CDGEDF>FDCDGFGBDCGG
@M03364:396:000000000-C9LGT:1:1101:8281:5677 1:N:0:10
ACTCCTACGGGAGGCAGCAGTGGGGAATCTTGCGCAATGGGGGCAACCCTGACGCAGCGACGCCGCGTGCGGGACGAAGGCCTTCGGGTCGTAAACCGCTTTCAGCAGGGACGAGGCCGCTCCTTTGACGGTACATGCAGAAGAAGCCCCGGGTAAATACGTGCCAGCAGCCGCGGTAATACGTATGGGGCGAGCGTTATCCGGATTCATTGGGCGTAAAGCGCGCGTAGGCGGCCCGTTAGGTCGGAGGTAAAAGCCCGGGGCTCAACCCCGGCGAGCCTCCGATACCGGCGG
+
GGGGFGF@FGGGGGGGGGGGGGGGDGGGGGGGGGGGDGGFGGGGGGGGGGGGG>FGGGGGGGGGGGGGGGGGGGGFGGDEFGGGGGGCGGGGGDFF8FGGGGGGGGGGFGGGGGEGE*F***>,,8CC;*<+<<,<,8@FCC?@<,,<FCFC*<<FGGFGEBCC>@FFF,;CEGEDGGGGGGGFGGFF6C*E8*?58?EG7CEGCG5FGGGGDGGGGGC>CFEGEC5?E5CCEDEG=EEGEEGGFEECGGCC?9EF4=FD5*7**79CDC57CCEC7CEDF4E<)>D:633D3D
@M03364:396:000000000-C9LGT:1:1101:19209:5684 1:N:0:10
ACTCCTACGGGAGGCAGCAGTGGGGAATATTGCACAATGGGCGAAAGCCTGATGCAGCAACGCCGCGTGAGCGATGAAGGCCTTCGGGTCGTAAAGCTCTGTCCTCAAGGAAGATAATGACGGTACTTGCGGAGGAAGCCCCGGCTAACTACGTGCCAGCAGCCGCGGTAATACGTAGGGGGCTAGCGTTATCCGGAATTACTGGGCGTAAAGGGTGCGTAGGTGGTTTCTTAAGTCAGAGGTGAAAGGCTACGGCTCAACCGTAGTAAGCCTTTGAAACTGGGAAACTTGAGT
+
GGGGGGGGGGGGGGGGGGGGGGGGGGGGGGGGGGGGGGGGGGGGGGGGGGGGGGGGGGGGGGGGGGGGGGGGGGGGGGGGGGGGGGGGGGGGGGGGGFGGGGGGGGGGGGGGGGCGEFFFFCFF:CGG,,8+3@FCDGGGGGGFEGEGGGGGGGGGGGGGGGGGGGGGG*BFGGGGGGGGGGGGGGGGGGGGGGGGGGGGGGFGGGGGGGGGGGGGGGGEGGGGGGEGFGGGGGGGGGGGGGGGGGGFGGGGGGGGGGGGFGGGGGGGGGGDFGGGGGGGFFGGGGGFGFFGG2
@M03364:396:000000000-C9LGT:1:1101:23090:5730 1:N:0:10
ACTCCTACGGGAGGCAGCAGTGGGGAATATTGCACAATGGGCGCAAGCCTGATGCAGCGACGCCGCGTGCGGGATGGAGGCCTTCGGGTTGTAAACCGCTTTTGTTCAAGGGCAAGGCACGGTTTCGGCCGTGTTGAGTGGATTGTTCGAATAAGCACCGGCTAACTACGTGCCAGCAGCCGCGGTAATACGTAGGGTGCAAGCGTTATCCGGATTTATTGGGCGTAAAGGGAGCGTAGGCGGACTTTTAAGTGAGATGTGAAATACCCGGGCTCAACTTGGGTGCTGCATTTC
+
GGGGGGGGGGGGGGGGGGGGGGGGGEEFFGGGGGGGGGGGGGGGGGGGGGGGGGGGGGGGGGGGGGGGGGGGGFDGGGGGGGGGGGGGGGGGGGGGGGGGGGGDGGGFGGGGGGFGDGGGGCGGECGG<FF@*@@<=@FGGC<:FGGGGFGGCFGGGGGGGGGGGGGGG:<FFGGGGGGGGGGGD8EGGGGGGGGGGGGGGGGGGGGEGGGGG5CEFGFGGGGGECGGGFGGFD?EEGGGGGGGGCFGGFCGFF+9:9AFG@CFGGGGFDGGG*:6CD?CFFF5CDFB4)=FGC
@M03364:396:000000000-C9LGT:1:1101:10738:5746 1:N:0:10
ACTCCTACGGGAGGCAGCAGTAGGGAATCTTCGGCAATGGGCGAAAGCCTGACCGAGCAACGCCGCGTGAATGATGAAGGCCTTCGGGTTGTAAAATTCTGTTATAAGGGAAGAACGACTTTAGTAGGACATGGCTAGAGTGTGACGGTACCTTATGAGAAAGCCACGGCTAACTACGTGCCAGCAGCCGCGGTAATACGTAGGTGGCGAGCGTTATCCGGAATTATTGGGCGTAAAGAGCGCGCAGGTGGTTGATTAAGTCTGATGTGAAAGCCCACGGCTTAACCGTGGAGG
+
GGGGGGGGGGGGGGGGGGGGGGGGGGGGGGGGGGGGGGGGGGGGGGGGGGGGGGGGGGGGGGGGGGGGGGGGGGGGGGGGGGGGGGGGGGGGGGGGGGGGGGGFGGGGGGGGGGGGGGGGGGF<,BEF888::CFFDGFGGGGGGGGGGGGGGGGGGGGGGGGGGGGGGGGGGGGGGGGGGGGGGGGGGGGGGGGGGGGGGGGGGGGGGGGGGGGDGGGGGGEGFGGGGGGCGEGGGGGGGEGGGGGGCFGGGGGGGGGGGGCFGFGGGGGGGGAFDGGGFFGGGGFBDFFGGG
@M03364:396:000000000-C9LGT:1:1101:19511:5755 1:N:0:10
ACTCCTACGGGAGGCAGCAGTAGGGAATCTTCCACAATGGACGCAAGTCTGATGGAGCAACGCCGCGTGAGTGAAGAAGGTTTTCGGATCGTAAAGCTCTGTTGTTGGTGAAGAAGGATAGAGTTAGTGCCTGGCCTTTATTTGACGGTAATCAACCAGAAAGTCACGGCTAACTACGTGCCAGCAGCCGCGGTAATACGTAGGTGGCAAGCGTTGTCCGGATTTATTGGGCGTAAAGCGAGCGCAGGCGGAAAAATAAGTCTAATGTGAAAGCCCTCGGCTTAACCGAGGAAC
+
GGGGGGGGGGGGGGGGGGGGGGGGGGGGGGGGGGGGGGGGGGGGGGGGGGGGGGGGGGGGGGGGGGGGGGGGGGGGGGGGFGGGGGGGGDGGGGGGGGGGGGGGGGGGGGGGGF?F<EFGF5C<<EFG,,9C,B<BEEFGGGGGGGGGGGGGGGGGGGGGGGGGGGGGGDGGGGGGGGGGGGGGGGGGGGGGGGGGGGGGGGGGGGGGGGGGGGGGGGGGGEFEFFGGGGGGGGGGGGGGGGDGGGGGGGGCEGFGDGGGCGGFGGGDGGGGGGGGGGGGBFCGGGGECEFGFC
@M03364:396:000000000-C9LGT:1:1101:22199:5762 1:N:0:10
ACTCCTACGGGAGGCAGCAGTGGGGAATATTGCACAATGGGCGCAAGCCTGATGCAGCGACGCCGCGTGCGGGATGGAGGCCTTCGGGTTGTAAACCGCTTTTGTTCAAGGGCAAGGCACGGTATCGGATGTGTGGAGGGGATTGTTCGAATAAGCACCGGCTAACTACGTGCCAGCAGCCGCGGTAATACGTAGGGTGCAAGCGTTATCCGGATTTATTGGGCGTAAAGCGCGCGTAGGCGGCCCGGTAGGTCGGAGGTAAAAGCCCGGGGCTCAACCCCGGCGAGCCTCCG
+
GGGGGGGGGGGGGGGGGEGGGGGGGGGGGGGGGGGGGGGGGGGGGGGGGGFGGGGGGFGGGGGGGGGGGGGGGGGGG<FFDGGGDFGGGGGGGGGGGGGGGG@DDEFGGGGCGGGG+>FFC7>+@>FF8+@:<<,83@*>C7*:3,@;FGGG:A:AFGGEGGGGGGFC@*=FEFGGCGDFC@EGGGEGE<9C<:EECCGCFGFCEGDEG?FGGGDEFGFFGGGCGGGGGGCE>EDGGGGG?EGGGC=*:CEF+<:=CEG5<7*<CC=CDGGGDGFFGF=DEDGGGGGFGFFFG
@M03364:396:000000000-C9LGT:1:1101:8224:5859 1:N:0:10
ACTCCTACGGGAGGCAGCAGTGGGGAATATTGCACAATGGGCGCAAGCCTGATGCAGCGACGCCGCGTGCGGGATGGAGGCCTTCGGGTTGTAAACCGCTTTTGTTCAAGGGCAAGGCGGGTCTTCGGGCCCGTTGAGTGGATTGTTCGAATAAGCACCGGCTAACTACGTGCCAGCAGCCGCGGTAATACGTAGGGTGCAAGCGTTATCCGGATTTATTGGGCGTAAAGGGCTCGTAGGCGGTTCGTCGCGTCCGGTGTGAAAGTCCATCGCTTAACGGTGGATCCGCGCCGG
+
GGGGGGGGGGGGGGGGGGGGGGGGGGGGGGGGGGGGGGGGGGGGGGGGGGGGGGGGGGGGGGGGGGGGGGGGGGGGGGGGGGGGGGGGGGGGGGGGGGGGGGGGGGGGGGGGGGDGEGGCF<CDFFFG>1>FFEGGGFGGGGGGGGGGGG>F1FGGGGGGGGGGGGGGG=EGGGGGGGGGGGGGGGGGGGGGEGGGGGGGGGGGGGGGGGGGGGGDGFGGGGGGGGDGGGGGGGGGGGGGGGGGGGGGEGGGEEGGG:CEG<DFGFGDGGGGGGGGGGGGFFCFFCF>DEFGGG
@M03364:396:000000000-C9LGT:1:1101:17688:5868 1:N:0:10
ACTCCTACGGGAGGCAGCAGTGGGGAATCTTGCACAATGGGCGGAAGCCTGATGCAGCGACGCCGCGTGCGGGACGAAGGCCTTCGGGCTGTAAACCGCTTTCAGCAGGGACGAGGCGAAAGTGACGGTACCTGCAGAAGAAGCCACGGCTAACTACGTGCCAGCAGCCGCGGTAATACGTAGGTGGCGAGCGTTATCCGGAATGATTGGGCGTAAAGGGCTCGTAGGCGGTTCGTCGCGTCCGGTGTGAAAGTCCATCGCTTAACGGTGGATCCGCGCCGGGTACGGGCGGGC
+
GGGGGGGGGGGGGGGGGGGGGGGGGGGGGGGGGGGGGGGGGGGGGGGGGGGGGGGGGGGGGGGGGGGGGGGGGGGGGGGGGGGGGGGGGGGGGGGGGGGGGGGGGFGGGGGGGFGGGGGDC*D,8DFG+*=C<FFF@FFGGGGGGGGGGGDECGGGGGGGGGGGGFGGGEEEGGGDGGGFFGGGGGGGGGGGGGGGGGGGGCGFGDGGGGGGGEEGGGGGGGGGGGGGGGGGGGGGGGGGGGDDECE:CCCFGECGGGGGEDFEGGCDGFGFGFGGGGGGFFGGDFGFGDFGG)
@M03364:396:000000000-C9LGT:1:1101:5134:5875 1:N:0:10
ACTCCTACGGGAGGCAGCAGTGGGGAATATTGCACAATGGGCGAAAGCCTGATGCAGCAACGCCGCGTGAGCGATGAAGGCCTTCGGGTCGTAAAGCTCTGTCCTCAAGGAAGATAATGACGGTACTTGAGGAGGAAGCCCCGGCTAACTACGTGCCAGCAGCCGCGGTAATACGTAGGGGGCTAGCGTTATCCGGAATTACTGGGCGTAAAGGGTGCGTAGGTGGTTTCTTAAGTCAGAGGTGAAAGGCTACGGCTCAACCGTAGTAAGCCTTTGAAACTGGGAAACTTGAGT
+
GGGGGGGGGGGGGGGGGGGGGGGGGGGGGGGGGGGGGGGGGGGGGGGGGGGGGGGGGGGGGGGGGGGGGGGGGGGGGGGGGGGGGGGGGGGGGGGGGGGGGGGGGGGGGGGGGGGGGGGGF:FC<FGGCCD8BFGGGGGGGGGGGGGGGGGGEGGGGGGGGGGGGGGGG<EGGGGGGGGGGGGGGGGGGGGGGGGGGGGGGGGGGGGGGGGGGGGGGGGGGGGGGGGDGGGGGGGGGGGFGGGGGGGGGGGGGGGG3EGGGGGGGGGGFGGGGGGGGGCFBFGGGGGFFFFGG0
@M03364:396:000000000-C9LGT:1:1101:7043:5879 1:N:0:10
ACTCCTACGGGAGGCAGCAGTGGGGAATCTTGCGCAATGGGGGCAACCCTGACGCAGCGACGCCGCGTGCGGGACGAAGGCCTTCGGGTCGTAAACCGCTTTCAGCAGGGACGAGGCCGCTACGGTGACGGTACCTGCAGAAGAAGCCCCGGCTAAATACGTGCCAGCAGCCGCGGTAATACGTATGGGGCGAGCGTTATCCGGATTCATTGGGCGTAAAGCGCGCGTAGGCGGCCCGTTAGGTCGGAGGTAAAAGCCCGGGGCTCAACCCCGGCGAGCCTCCGATACCGGCGG
+
GGGGGGGGGGGGGGGGGGGGGGGGGGGGGGGGGGGGGGGGGGGGGGGGGGGGGGGEGGGGGGGGGGGEEGGGGGGGGGGGGGGGGGGGGGGGGGGGGGGEGGGGGGGFGGGGGGGGC<@FG*C:1CFEF7CFC:,@F:<,FC:FFCFFFGEGGGCGGGGGGGGGGGGGG,;FCECGGGGGGGGEGGFGFGGGGGDGGGGGGFGGGEEGGGC9@ECCGEGF7EEGGGG:CEGGGGGGEGE@EEGFGGGEGGEGGGGFF=GGGCDCGGGGGGGGGGGGGGGGFF:C)9DDGFFG3C
@M03364:396:000000000-C9LGT:1:1101:22994:5890 1:N:0:10
ACTCCTACGGGAGGCAGCAGTAGGGAATTTTCGTCAATGGGCGCAAGCCTGAACGAGCAATGCCGCGTGGGTGAAGACGGTCTTCGGATTGTAAAGCCCTGTTGCCGGGGACAAAGGACAGCCCGAGTATACCGCTGACTGTTTGATGGTACCCGGCCAGAAAGCCACGGCTAACTACGTGCCAGCAGCCGCGGTAATACGTAGGTGGCAAGCGTTATCCGGAATGATTGGGCGTAAAGGGTGCGCAGGCGGCTGTGCAAGTCTGAAGTGAAAGGTACCGGCTCAACCGGTAC
+
GGGGGGGGGGGGGGGGGGGGGGGGGGGGGGGGGGGGGGGGGGGGGGGGGGGGGGGGGGGGGGGGGGGGGGGGGGGGGGGGGGGGGGGGGGGGGGGGGGGGGGGGGCFEFGGGGGGG<FG8FFG+@CFC,,9,3++3@FGCFFDGF,EFGGFGGGGGGGGGGCGFGFFDG1:CFGGGFGGGGGGGGGGGCGGGG:1CGGGGGGGGEGGGGGGGGGGGGGGGGGEEGFCGGGGGGG>EGGGGGGGGGGGGEGGGGCGGGGGGGGGGGGGFFGGGGFFFCGGD>BCDGGGFDEEDG
@M03364:396:000000000-C9LGT:1:1101:26083:5902 1:N:0:10
ACTCCTACGGGAGGCAGCAGTAGGGAATTTTCGGCAATGGGGGAAACCCTGACCGAGCAACGCCGCGTGAACGAAGAAGGCCTTCGGGTCGTAAAGTTCTGTTGTACGGGAAGAACGTCGTCTTGAGGACATGCCCTGCGAGTGACGGTACCGAACATAGAAAGCCACGCCTAACTACGTGCCAGCAGCCGCGGTAATACGTAGGTGGCGAGCGTTATCCGGAATCATTGGGCGTAAAGCGCGCGTAGGCGGCCCGTTAGGTCGGAGGTAAAAGCCCGGGGCTCAACCCCGG
+
GGGGGGGGGGGGGGGGGGGGGGGGGGGGGGGGGGGGGGGGGGGGGGGGGGGGGGGGGGGGGGGGGGGGDGGFCEGGGGGGGGGGGGGGGDDGGGGGGGGGGGGEF5EBFGGGGGFF73B:+-:8,CDF,:DC,@<,,,,+**@FCFGGGGFG*F7FGGEDGGGFGDGGG*1<FGFGGGGGGGGGGGGE7FGGE5:EGGGFGEGEGGFGGGDDGGGGGGGGGDECFG:CGGGGGGGGGGGFGGGGGEGGGDE=CG>ECFEGECFEGDEGC4FF7?FG<DGDFF:5CFFFG:BG
@M03364:396:000000000-C9LGT:1:1101:7562:5911 1:N:0:10
ACTCCTACGGGAGGCAGCAGTAGGGAATTTTCGTCAATGGGCGCAAGCCTGAACGAGCAATGCCGCGTGAACGAGGAAGGTCTTCGGATCGTAAAGTTCTGTTGAGAGGGAAAAAGGAACACCCGAGGACATGCTGGTGAAGTGATATTACCTTTCGAGGAAGTCACGGCTAACTACGTGCCAGCAGCCGCGGTAATACGTAGGTGGCGAGCGTTATCCGGATTTATTGGGCGTAAAGGGCTCGTAGGCGGTTCGTCGCGTCCGGTGTGAAAGTCCATCGCTTAACGGTGGATC
+
GGGGGGGGGGGGGGGGGGGGGGGGGGGGGGGGGGGGGGGGFGGGGGGGGGGGGGGGGGGGGGGGGGGGGGGGGGGGGGGGGGGGGGGGGGGGGGGGGGGGGGFFGGGGGGGGGGGGGGGGFGG++>FG8+@:3BF<@BFGGGGFGGFFFGFGFGGGG@FD@FFGGGGGGGDGGGGGGGGGGGGGGGGGGGGGGFGGGGGGGGGGGGGGGGGGGGGGGGGGGGDEFGGGGGDGGGGGGGGGGGGGEGFGFEGGEEGGGGGGGGGGGGGGGGGGGGFGGGCDDFCCGGGFGF@CFF
@M03364:396:000000000-C9LGT:1:1101:5696:5917 1:N:0:10
ACTCCTACGGGAGGCAGCAGTGGGGAATATTGCACAATGGGGGAAACCCTGATGCAGCAACGCCGCGTGAGTGATGACGGCCTTCGGGTTGTAAAGCTCTGTCTTCAGGGACGATAATGACTGTACCTGAGGAGGAAGCCACGGCTAACTACGTGCCAGCAGCCGCGGTAATACGTAGGTGGCGAGCGTTGTCCGGATTTACTGGGCGTAAAGGGAGCGTAGGCGGACTTTTAAGTGAGATGTGAAATACCCGGGCTCAACTTGGGTGCTGCATTTCAAACTGGAAGTCTAG
+
GGGGGGGGGGGGGGGGGGGGGGGGGGGGGGGGGGGGGGGGGGGGGGGGGGGGGGGGGGGGGGGGGGGGGGGGFGGGGGGGGGGGGGGGGGGGGGGGGGGGGGGGGGGGGGGGGGEG@DFFG-CCCEFFA3A+8CF@DFGGGFGGG7CFFFGGGGGGGGGGGGGGGGGGG*CCGGG@FFGGGGGGGGGGGGGGGGGGGGGGGGFFGGGGGGGGGGGGGGGGGEGGGG8EGGGFGGGGGGGGGGGGGGGGGGGGGGGGGGGGGGGGGGECDGGGDGGGGFGGFFGGGFFFGFFG
@M03364:396:000000000-C9LGT:1:1101:23118:5948 1:N:0:10
ACTCCTACGGGAGGCAGCAGTAGGGAATTTTCGGCAATGGGGGAAACCCTGACCGAGCAACGCCGCGTGAACGAAGAAGGCCTTCGGGTCGTAAAGTTCTGTTGTACGGGAAGAACGTCGGATGGAGGCAATGCCATGCGAGTGACGGTACCGAACATAGAAAGCCACGGCTAACTACGTGCCAGCAGCCGCGGTAATACGTAGGTGGCGAGCGTTATCCGGAATCATTGGGCGTAAAGAGGGAGCAGGCGGTGATACAGGTCTGGAGGTGAAAGCCCGAAGCTAAACTTCGGG
+
GGGGGGGGGGGGGGGGGGGGGGGGGGGGGGGGGGGGGGGGGGGGGGGGGGGGGGGGGGGGGGGGGGGGGGGGGGGGGGGGGGGGGGGGGGGGGGGGGGGGGGGGFFGGGGGGGCFGGGGGG+B3+3@E++8:@FF<@FGG:CFFCFBFFFFGFGGGGGFGGGGGGGGGG:EEGGGGGGGGGGG9CGGGGGGGGGGGGGGGGGFGGGGGGGGGGGGGGGGGGGGGGGFGGGGGGGEGGGGGGGGGGGGGGGGGGG;9FFFGFGGFFGGGDCFD=:EGCCEG>ECGGCFFFFFGGG
@M03364:396:000000000-C9LGT:1:1101:21467:5948 1:N:0:10
ACTCCTACGGGAGGCAGCAGTAGGGAATTTTCGTCAATGGGCGCAAGCCTGAACGAGCAATGCCGCGTGAGTGAGGAAGGTCTTCGGACTGTAAAGCTCTGTTGCCGGGGAAAAAGGGGAAGTGCAGGCTATCGCATTTCATGGATGGTACCCGGCCAGAAAGCCACGGCTAACTACGTGCCAGCAGCCGCGGTAATACGTAGGTGGCGAGCGTTATCCGGAATGATTGGGTGTAAAGGGTGCGCAGGCGGTCTGTTAAGTCTGAAGGCAAAGGGATGAGCTCAACTCATTTAT
+
GGGGGGGGGGGGGGGGGGGGGGGGGGGGGGGGGGGGGGGGGGGGGGGGGGGGGGGGGGGGGGGGGGGGGGGGGGGGGGGGGGGGGGGGGGGGGGGGGGGGGGGGGGGCGGFEGFGDEGF@3-:55CFG338:,8B+@FFFGGGGFFGGGGFFFGGGGGGGGGGGGGGGDGGGGGG9FFGGGGFGGGGFGGGGGGGGGGGGGGGGGGGFGCEGGEG5ECFGG>EGG77CFGGEGEEE:FGEGGDGGGGGGGGGEEGGGEGGE7CG9DGGFFCFGGG4CGFF=F6DFGGFFB=F77
@M03364:396:000000000-C9LGT:1:1101:22403:5980 1:N:0:10
ACTCCTACGGGAGGCAGCAGTGGGGAATATTGCACAATGGGCGCAAGCCTGATGCAGCGACGCCGCGTGCGGGATGGAGGCCTTCGGGTTGTAAACCGCTTTTGTTCAAGGGCAAGGCACGGTTTCGGCCGTGTTGAGTGGATTGTTCGAATAAGCACCGGCTAACTACGTGCCAGCAGCCGCGGTAATACGTAGGGTGCAAGCGTTATCCGGATTTATTGGGCGTAAAGGGCTCGTAGGCGGTTCGTCGCGTCCGGTGTGAAAGTCCATCGCTTAACGGTGGATCCGCGCCGG
+
GGGGGGGGGGGGGGGGGGGGGGGGGGGGGGGGGGGGGGGGGGGGGGGGGGGGGGGGGGGGGGGGGGGGGGGGGGGGGFGGGGGGGGGGGGGGGGGGGGGGGGGGGGGDGGGGGGGGGGGGG+D:CFFG+3@55DC:ABFFGFFFGGGGGGFF>FGGGGGGGGGGGGGGGCFGGGGGGGGGGGGGGGGGGGGFCFGGGGGGGGGGGGGEFGFGGEGGGGGGGGGGGGGGGGGGGFGEGGGEFEGGGEGGEC>CCCEGG*7CECCCFGGGGCCGGGGDFGEG3@G9FCDFGBFGGG
@M03364:396:000000000-C9LGT:1:1101:17470:5986 1:N:0:10
ACTCCTACGGGAGGCAGCAGTGGGGAATATTGCACAATGGGCGAAAGCCTGATGCAGCAACGCCGCGTGAGCGATGAAGGCCTTCGGGTCGTAAAGCTCTGTCCTCAAGGAAGATAATGACGGTACTTGTGGAGGAAGCCCCGGCTAACTACGTGCCAGCAGCCGCGGTAATACGTAGGGGGCTAGCGTTATCCGGAATTACTGGGCGTAAAGGGTGCGTAGGTGGTTTCTTAAGTCAGAGGTGAAAGGCTACGGCTCAACCGTAGTAAGCCTTTGAAACTGGGAAACTTGAGT
+
GGGGGGGGGGGGGGGGGGGGGGGGGGGGGGGGGGGGGGGGGGGGGGGGGGGGGGGGGGGGGGGGGGGGGGGGGGGGGGGGGGGGGGGGGGGGGGGGGGGGGGGGGGGGGGGGGGGGFGFFGGGGBFFGC,88CFGGGGGGGGGGGGGGGGGGGGGGGGGGGGGGGGGGG4CFGGG>CGGGGGGGGGGGGGGGGGGGGGGGGGGGGGGGGEGGGGECGGGCGGGGGGGGGGFGGFGGGGGGGGGGGGGFGGGGGGGGGGGGGGGGGGGGGGGGGGGGGGGGFFGG5CFFCFFCF*
@M03364:396:000000000-C9LGT:1:1101:15404:5999 1:N:0:10
ACTCCTACGGGAGGCAGCAGTGGGGAATATTGCACAATGGGCGCAAGCCTGATGCAGCGACGCCGCGTGCGGGATGGAGGCCTTCGGGTTGTAAACCGCTTTTGTTCAAGGGCAAGGCACGGTTTCGGCCGTGTTGAGTGGATTGTTCGAATAAGCACCGGCTAACTACGTGCCAGCAGCCGCGGTAATACGTAGGGTGCAAGCGTTATCCGGATTTATTGGGCGTAAAGGGCTCGTAGGCGGTTCGTCGCGTCCGGTGTGAAAGTCCATCGCTTAACGGTGGATCCGCGCCGG
+
GGGGGGGGGGGGGGGGGGGGGGGGGGGGGGGGGGGGGGGGGGGGGGGGGGGGGGGGGGGGGGGGGGGGGGGGGGGGGFGGGGGGGGGGGGGGGGGGGGGGGGGGGGGGGFGGGGGGGGGGG+B+BFFG8@@55DFFCFAFFEFGFCGGGG8F>FGGGGGGGGGGGGGGG*<FFGGGGGGGGGGGGGGGGGGG?CEGGGGDGGGGGCEEGFGGGGDDGFGGGGGGGGEGGGGGGGGGEGGGDGGEGDEGGGGGGE5>D*:>E+?GG:C7D>?DGGGGGGGG:FG<DC<8*<B5DD
@M03364:396:000000000-C9LGT:1:1101:9216:6006 1:N:0:10
ACTCCTACGGGAGGCAGCAGTCGGGAATATTGCACAATGGGGGAAACCCTGATGCAGCGACGCCGCGTGCGGGATGGAGGCCTTCGGGTTGTAAACCGCTTTTGTTCAAGGGCAAGGCACGGTTTCGGCCGTGTTGAGTGGATTGTTCGAATAAGCACCGGCTAACTACATGCCAGCAGCCGCGGTAATACGTAGGGTGCAAGCGTTATCCGGATTTATTGGGCGTAAAGGGCTCGTAGGCGGTTCGTCGCGTCCGGTGTGAAAGTCCATCGCTTAACGGTGGATCCGCGCCGG
+
GGGGGGGGGGGGGGGGGGGGGGGGGGGGGGGGGGGGGGGGGGGGGGGGGGGGGGGGGGGGGGGGGGDGGGGGGG@FGGGGGGGGGGGGGGGGGGGGGGGGGGGGGGGGGGGGGGDGGGGC=CFC7FGG7>C@<,8,@FFFGFEFGCFGGFFGBFGGGGGGGGGGGGGGG,CFFGFGGGGGGGGGGGGGGGGGCGGGGGGGGGGGGGGGGGGGGCECEFGGGGGGGECGGGGDEGGGGGGGGGG>EGGGGGGGGGGGGEGGGCFGFDCFGFGGGGDGGGGG@@GGGG:>FD:DDG
@M03364:396:000000000-C9LGT:1:1101:13078:6021 1:N:0:10
ACTCCTACGGGAGGCAGCAGTGGGGAATCTTGCGCAATGGGGGCAACCCTGACGCAGCGACGCCGCGTGCGGGACGAAGGCCTTCGGGTCGTAAACCGCTTTCAGCAGGGACGAGGCCGCTCCGGTGACTGTACCTGCAGAAGAAGCCCCGGCTAAATACGTGCCAGCAGCCGCGGTAATACGTATGGGGCGAGCGTTATCCGGATTCATTGGGCGTAAAGCGCGCGTAGGCGGCCCGTTAGGTCGGAGGTAAAAGCCCGGGGCTCAACCCCGGCGAGCCTCCGATACCGGCGG
+
GGGGGGGGGGGGGGGGGGGGGGGGGGGGGGGGGGGGGGGGGGGGGGGGGGGGGGGGGGGGGGGGGGGGGGGGGGGGGGGGFGGGGGGGGGGGGGGGGGGGGGGGGFGGGGGGGGBFFFFEC*><1=CG3,78<@CGFCFG9FFFGGGGCFCECBFGGGGGGFFFGGGGG8EFGGCGGGGFFGGFGGGGGGGGGGDEGGEFC:CE*;CGGFFGGGGGGGGFFGGGGGGGGGGCEEEEGC88CGGGFDG=CE8<FGGEGGGECEDGEDGCFFD<CEGDDDDDFFGGDGGDGEFDGD
@M03364:396:000000000-C9LGT:1:1101:5983:6032 1:N:0:10
ACTCCTACGGGAGGCAGCAGTGGGGAATCTTGCGCAATGGGGGCAACCCTGACGCAGCGACGCCGCGTGCGGGACGAAGGCCTTCGGGTCGTAAACCGCTTTCGGCAGGGACGATGCCGCGGGTTGACGGTCCCTGCAGAAGAAGCCCCGGCTAAATACGTGCCAGCAGCCGCGGTAAGACGTATGGGGCGAGCGTTATCCGGATTCATTGGGCGTAAAGCGCGCGTAGGCGGCCCGCTAGGTCGGAGGTAAAAGCTCGGGGCACAACCCCGGCCAGCCACCGATACCGGCGGG
+
GGGGGEFGGGEGGGGGGGGGGGGGGGEG,FGGDFFGGGGGGGGGGGGGGGCGFBGGGGEGGGGGGGGGG+C+>FCEFGGGGGGGGGGGG++@FGGCF:CGGGF7CFGFGGGGGG+>:A>75**4**8<<*4+**8?<,,?,:C:,,8*?CCE*8C9@9C>CFGF7+2,*;8CG>8CEE,<:C*12;8F5/?5CGD88EF+A/?;E8C9@G:C5>CCE88CFECECEGDGD9?E=5:C**:EGGG558CDEF?+0<>0+*/**)//*:5*///1C*/9D**777)9CC4*.5<75
@M03364:396:000000000-C9LGT:1:1101:17192:6034 1:N:0:10
ACTCCTACGGGAGGCAGCAGTGGGGAATCTTGCGCAATGGGGGCAACCCTGACGCAGCGACGCCGCGTGCGGGACGAAGGCCTTCGGGTCGTAAACCGCTTTCAGCAGGGACGAGGCCGCTCCGGTGACGGTACCTGCAGAAGAAGCCCCGGCTAAATACGTGCCAGCAGCCGCGGTAATACGTATGGGGCGAGCGTTATCCGGATTCATTGGGCGTAAAGCGCGCGTAGGCGGCCCGTTAGGTCGGAGGTAAAAGCCCGGGGCTCAACCCCGGCGAGCCTCCGATACCGGCGG
+
GGGGGGGGGGGGGGGGGGGGGGGGGGGGGGGGGGGGGGGGGGGGGGGGGGGGGGGGGGGFGGGGGGGGGGGGGGGGGGGGGGGGGGGGGGGGGGGGGGGGGGGGGGGGGGGGGGGGGGGGG*C11<CF?*4=*=FGFFGGGGGGGGGGGGGGGGDGGGGGG<CFGGGGG;FGGGGGEGGGGGGEGGGGGGGGGGGGEGGGGGGGEEEFGGFGGGFGGGGGGFGGGGGGGGGGGGEEGGEFCCGGFEGEGG?FFGGG4;FEEGGG5FGGGFGGGGGGGGGGFFGG<DD@GFFGGG
@M03364:396:000000000-C9LGT:1:1101:4591:6040 1:N:0:10
ACTCCTACGGGAGGCAGCAGTAGGGAATCTTCCACAATGGACGCAAGTCTGATGGAGCAACGCCGCGTGAGTGAAGAAGGTTTTCGGATCGTAAAGCTCTGTTGTTGGTGAAGAAGGATAGAGGTAGTAACTGGCCTTTATTTGACGGTAATCAACCAGAAAGTCACGGCTAACTACGTGCCAGCAGCCGCGGTAATACGTAGGTGGCAAGCGTTGTCCGGATTTATTGGGCGTAAAGCGAGCGCAGGCGGAAAAATAAGTCTAATGTGAAAGCCCTCGGCTTAACCGAGGAAC
+
GGGGGGGGGGGGGGGGGGGGGGGGGGGGGGGGGGGGGGGGGGDGGGGCGGGGGGGGGGGGGGGGGGEGGGGGGGGGGGGGGFGGGGGGGGGGGGGGFGGGGFAFFGG8FFGGGFFGGGFGG9C=FFGGF5C??,DDFGDFGFGGGGGGGGGGGGGGGGGGGGGGGGGGGGGGGGGGFGGGGGGGGGGGGGGGGBFGGGGGGGGGGGGGGGGGGFGGEGGGGG@EFFGGGGGGGGGGGGGGGGGGEGGGGGGGDEGGDFGGGGGDFDFGGGFGGGGGCGEGEFEGGGGFGDDG<7
@M03364:396:000000000-C9LGT:1:1101:9493:6046 1:N:0:10
ACTCCTACGGGAGGCAGCAGTGGGGAATATTGCACAATGGGCGCAAGCCTGATGCAGCGACGCCGCGTGCGGGATGGAGGCCTTCGGGTTGTAAACCGCTTTTGTTCAAGGGCAAGGCACGGTTTCGGCCGCGTTGAGTGGATTGTTCGAATAAGCACCGGCTAACTACGTGCCAGCAGCCGCGGTAATACGTAGGGTGCAAGCGTTATCCGGATTTATTGGGCGTAAAGGGCTCGTAGGCGGTTCGTCGCGTCCGGTGTGAAAGTCCATCGCTTAACGGTGGATCCGCGCCGG
+
GGGGGGGGGGGGGGGGGGGGGGGGGGGGGGGGGGGGGGGGGGGGGGGGGGGGGGGGGGGGGGGGGGGGGCGGGGGGGGGGGGGGGGGGGGGGGGGGGGGGGGGCGGG<FGGGGGDG+BFGG7>7+@FE+8@**5<FFFGCFE:CCFEFGG>:FFCGGGGGGGCCEF9FG<BFGFFGGGGGGGGGGEGGFGFF<EFGGGEEGGGGGGGEGC9CCAC5:<CGGGGGGE5?>EFEE=CEGGGGGGGCGEEGGGEGGGGCC1:=G7D?CFC7CGGDDFF*::CGDFGF=62<DEFGGG
@M03364:396:000000000-C9LGT:1:1101:16651:6053 1:N:0:10
ACTCCTACGGGAGGCAGCAGTGGGGAATATTGCACAATGGGCGCAAGCCTGATGCAGCGACGCCGCGTGCGGGATGGAGGCCTTCGGGTTGTAAACCGCTTTTGTTCAAGGGCAAGGAACGGTTACGGCAGAGGTAAGTAGAATGTACGAATAAGCACCGGCTAACTACGTGCCAGCAGCCGCGGTAATACGTAGGGTGCAAGCGTTATCCGGATTTATTGGGCGTAAAGGGCTCGTAGGCGGTTCGTCGCGTCCGGTGTGAAAGTCCATCGCTTAACGGTGGATCCGCGCCGG
+
GCFGGGGGEEFGGGGGGGDGGGECGGGGCGGCFGEFFGFGG@FGGGGGFGGFFGFGFFGEGGECFGGGDDFEGGGGFGGCC@FGEF?FFCFGGAEDDGGGGGF,BC?A?DDG:F+B7,B<+-B++@FF++8+*38,FAD,@,,7,7,,8CFAF<?FGCCFD7<<FEEFF*,@<:<<<<<F:CGECEFG,C+;30188EEGGFG8ECECC9+;?*2*+AC?CFGFG*/;C9CE;*@ECEGD9==CEGGE8:CC8CCEDGGGDFCFGF2:>F773=5*:::CB>:***27977)9D
@M03364:396:000000000-C9LGT:1:1101:19674:6056 1:N:0:10
ACTCCTACGGGAGGCAGCTGTGGGGAATATTGCACAATGGGCGCAAGCCTGATGCAGCGACGCCGCGTGCGGGATGGAGGCCTTCGGGTTGTAAACCGCTTTTGTTCAAGGGCAAGGCACGGTTTCGGCCGTGTTGAGTGGATTGTTCGAATAAGCACCGGCTAACTACTTGCCAGCAGCCGCGGTAATACGTAGGGTGCAAGCGTTATCCGGATTTATTGGGCGTAAAGGGCTCGTAGGCGGTTCGTCGCGTCCGGGGTGAAAGTCCATCGCTTAACGGTGGATCCGCGCCGG
+
GGGGGGGGGGGGGGGGGGGGGGGGGGGGGGGGGGGGGGGGGGGGGGGGGGGGGGGGGGGGGGGGGGGGGGGGGFGGGGGGGGGGGGGGGGGGGGGGGGGGGGGGGGG9FGGGGGFFBFGGD7FC+EFG33555@FFFFGGG?9BFFFFFGFG:FGGGCFFGG:FGFFGE,?FFGGGGGGGGGGGGGGGDGGGCCGGGGGCFGGEGEGGEEGGGEGDCGGGGGGFG*2AFFGGGFGGGGFGCGGEGEG5CEGGGCEEG*>EG*9?A:?>DCFDDGFDFGGGDFGC97D@CEFD)9
@M03364:396:000000000-C9LGT:1:1101:6256:6059 1:N:0:10
ACTCCTACGGGAGGCAGCAGTGGGGAATCTTGCGCAATGGGGGCAACCCTGACGCAGCGACGCCGCGTGCGGGACGAAGGCCTTCGGGTCGTAAACCGCTTTCAGCAGGGACGAGGCCGCGCGGTGACGGTACCTGCAGAAGAAGCCCCGGCTAAATACGTGCCAGCAGCCGCGGTAATACGTATGGGGCGAGCGTTATCCGGATTCATTGGGCGTAAAGCGCGCGTAGGCGGCCCGTTAGGTCGGAGGTAAAAGCCCGGGGCTCAACCCCGGCGAGCCTCCGATACCGGCGGG
+
GGGGGGGGGGGGGGGGGGGGGGGGGGGGGGGGGGGGGGGGGGGGGGGGGGGGGGGGGGGGGGGGGGGGEGGGGGGGGGGGGGGGGGGGGGGGGGGGGGGGGGGGGGGGGGGGGGGGGGGGG*C=4=FGC<F+FGGGFFGFGGGGGGFGEFFEEGGGGGGGGGGGGGGGGGGGGGGGGGGGGGFFGGGGGGGGGEGGGGGGGGGGCGGGGGGGGGGGGGGGGGGGGGGGGGGGGGGGC:;EGGGGGGEGGGGGGGFEFGEGGGGCFGGGGGGGGGGDGGGCFFGGGGCFGFFGGG
@M03364:396:000000000-C9LGT:1:1101:22208:6095 1:N:0:10
ACTCCTACGGGAGGCAGCAGTAGGGAATTTTCGGCAATGGGGGAAACCCTGACCGAGCAACGCCGCGTGAACGACGAAGGCCTTAGGGTCGTAAAGTTCTGTTGCGAAGGAAGAACGCCGGGGGGAGGAAATGCCCTGCGGGTGACGGTACTTCGCGAGAAAGCCACGGCTAACTACGTGCCAGCAGCCGCGGTAATACGTAGGTGGCGAGCGTTATCCGGAATCATTGGGCGTAAAGAGGGAGCAGGCGGCCGTGAGGGTCTGTGGTAAAAGACTGAAGCTCAACTTCAGTGG
+
GGGGGGGGGGGGGGGGGGGGGGGGGGGGGGGGGGGGGGGGGGGGGGGGGGGGGGGGGEGGGGGGGGGGGGGGGGGGGGGGGGGGGGGGFGGGGGGGEFGGFGGGGGGGGGGGGGGGGGGGE+8112CE1,30<?:F<FGGGG>CFGGG>FEFGGGGGEGGGGGGFGGGGGCEGGGGGGFFGGGGGGGGGGGGGGGGGG?EGGGGGGGGGGGCGGGGGGFGGGGCEFGFGFA8E:EGFF?FFG5CEFGG=EGE5C8=CEGG8;CF+:C7CFGFGGGCDGCG@:6CDCFBF=?CF*
@M03364:396:000000000-C9LGT:1:1101:4090:6113 1:N:0:10
ACTCCTACGGGAGGCAGCAGTGGGGAATATTGCACAATGGGCGCAAGCCTGATGCAGCGACGCCGCGTGCGGGATGGAGGCCTTCGGGTTGTAAACCGCTTTTGTTCAAGGGCAAGGCACGGTTACGGCAGGAATAAGGGTATTGTTCGAATCAGCACCGGCTCACTACGTGCCAGCAGCCGCGGTAATACTTCGGGTGCAAGCGTTATACGGATTTATTGGGCGTGAAGGGCACTTAGGCGGTTCGTCGCGTCGGGTGACGAAGTCCACCGCTTAACGGTGGATCCGCGCC
+
FGGEGGGGGGGGGGGGGGGGGGGGGGGGGGG9DFGGGGGGGGGGGG7FFAEFFGFCFGGGGG+CFG7FEFC@+>+B+BFEGGGGGGGFGG7FFGGGDGGGGGG?33B,5?,B:FCB++:<B7D@+@+++85**38,38,,3,,,3,<7>:D7*,7?B::*<<*1,,,@8**4:C,?1<<+*4C**4/*0+<2+,2;*;**39@*;****+3;E/1/6++<+6C58**//@C5C*2*+0+++2CG8*2/8?CE*:5*1/**+**:*97:**2))*29C75)0)**2**.1)))
@M03364:396:000000000-C9LGT:1:1101:17470:6122 1:N:0:10
ACTCCTACGGGAGGCAGCAGTGGGGAATCTTGCGCAATGGGGGCAACCCTGACGCAGCGACGCCGCGTGCGGGACGAAGGCCTTCGGGTCGTAAACCGCTTTCAGCAGGGACGAGGCCGCGAGGTGACGCTACCTGCAGAAGAAGCCCCGGCTAAATACGTGCCAGCAGCCGCGGTAATACGTATGGGGCGAGCGTTATCCGGATTCATTGGGCGTAAAGCGCGCGTAGGCGGCCCGTTAGGTCGGAGGTAAAAGCCCGGGGCTCAACCCCGGCGAGCCTCCGATACCGGCGGG
+
GGGGGGGGGGGGGGGGGGGGGGGGGGGGGGGGGGGGGGGGGGGGGGGGGGGGGGGGGGGGGGGGGGGGGGGGGGGGGGGGGGGGGGGGGGGGGGGGGGGGGGGCGGGGGGGGGGGFGFFFG==48@FF8*4+=FGGGGCCFGCFGGFGGGGGDGGGGGGGGGGGGGGGGGEEGGGGGGGGGGFGGGGGGGGGGGGEGGGGGEGCEEGGGGGGGGGEGEGFFGEGGGEGGGGGGECEE:@CEGGGGGCCG;<EGGGGGG=EDGG5FFGGGGGGGGG3CGECFFGG5CDFDFFGGD
@M03364:396:000000000-C9LGT:1:1101:4903:6131 1:N:0:10
ACTCCTACGGGAGGCAGCAGTGGGGAATCTTGCGCAATGGGGGCAACCCTGACGCAGCGACGCCGCGTGCGGGACGAAGGCCTTCGGGTCGTAAACCGCTTTCAGCAGGGACGAGGCCGCTACGGTGACGGTACCTGCAGAAGAAGCCCCGGCTAAATACGTGCCAGCAGCCGCGGTAATACGTATGGGGCGAGCGTTATCCGGATTCATTGGGCGTAAAGCGCGCGTAGGCGGCCCGTTAGGTCGGAGGTAAAAGCCCGGGGCTCAACCCCGGCGAGCCTCCGATACCGGCGG
+
GGGGGGGGGGGGGGGGGGGGGGGGGGGGGGGGGGGGGGGGGGGGGGGGGGGGGGGGGGGGGGGGGGGGGGGGGFGEGGGGGGGGGGGGGGGGGGGGGGGGGGGGGGFGGECFFFEGG7>BF*C**@FC<*4888FC?C8C<CFDGGFCFGGG@<=FFCGGGFGGGGGGC0CECGGGGEGGGFE+<9CGFGGGGGGEGGG>@FEG58>FGGFCGGGG?EGGFGGGGDGGGGC@CCCEGGCFGECF9:C5EG;<CC?C<FGGGGGE*7ECDC8DDEGD)97C)0:DC3C><@FCDD
@M03364:396:000000000-C9LGT:1:1101:15417:6147 1:N:0:10
ACTCCTACGGGAGGCAGCAGTAGGGAATTTTCGTCAATGGGCGCAAGCCTGAACGAGCAATGCCGCGTGAGTGAGGAAGGTCTTCGGACTGTAAAGCTCTGTTGCCGAGGAAAAAGGGGAGCTACAGGATATGGCATGTCATGGATGGTACCCGGCCAGAAAGCCACGGCTAACTACGTGCCAGCAGCCGCGGTAATACGTAGGTGGCGAGCGTTATCCGGAATGATTGGGCGTAAAGGGTGCGCAGGCGGTCTGTTAAGTCTGAAGGCAAAGGGATGAGCTCAACTCATTTAT
+
GGGGGGGGGGGGGGGGGGGGGGGGGGGGGGGGGGGGGGGGGGGGGGGGGGGGGGGGGGGGGGGFGGGFGFGGGGEEFFGGGGAFGGGGGGGGGGGGGGGCGGG<F,@+@C>8FFGC+BF+8+8,DFGG,89C,,,:3,C@FFGG8F,>FG@B@@CFGGGGGCGGGFDE@7CGFGGGGGGGFGGF<CFFFGGGG<:FGFGGF@CGFFGFECCGEEGDFGGGGC>EGGFGGGGGGE8EFGGCFGGGGCEGDGGGDGGCDFFE<9C<3>EFFGD*>F=/>DGGFFFFCCCF*697:>
@M03364:396:000000000-C9LGT:1:1101:16648:6160 1:N:0:10
ACTCCTACGGGAGGCAGCAGTAGGGAATCTTCCACAATGGACGCAAGTCTGATGGAGCAACGCCGCGTGAGTGAAGAAGGTTTTCGGATCGTAAAGCTCTGTTGTTGGTGAAGAAGGATAGAGGTAGTAACTGGCCTTTATTTGACGGTAATCAACCAGAAAGTCACGGCTAACTACGTGCCAGCAGCCGCGGTAATACGTAGGTGGCAAGCGTTGTCCGGATTTATTGGGCGTAAAGCGAGCGCAGGCGGAAAAATAAGTCTAATGTGAAAGCCCTCGGCTTAACCGAGGAAC
+
GGGGGGGGGGGGGGGGGGGGGGGGGGGGGGGGGGGGGGGGGGGGGGGGGGGGGGGGGGGGGGGGGGGFGGGGGGGGGGGGGGGGGGGGGGGGGGGGGGGGGGGGGGGFFGGGGFBFFGFFG-C:8AFF<59C<?FGBDGFFGGFGGGGGGGGFGGGGGFGGGGGGGGGGFCGGGGGGGGGGGGGGGGGGGGGGGGGGGGGGGGGGGGGGGGGGGGGGGGGGCC8EFFGGGGGGGGGGGGGGGGGGGGGGGGEEGGGGGGGGGGGGGGGGGGGGGGGFGGDEFGGGGGFG>EDCC
@M03364:396:000000000-C9LGT:1:1101:14551:6168 1:N:0:10
ACTCCTACGGGAGGCAGCAGTGGGGAATATTGCACAATGGGCGCAAGCCTGATGCAGCGACGCCGCGTGCGGGATGGAGGCCTTCGGGTTGTAAACCGCTTTTGTTCAAGGGCAAGGCACGATTGCGGCTGGGTTGAGTGGATTGTTCGAATAAGCACCGGCTAACTACGTGCCAGCAGCCGCGGTAATACGTAGGGTGCAAGCGTTATCCGGATTTATTGGGCGTAAAGGGCTCGTAGGCGGTTCGTCGCGTCCGGTGTGAAAGTCCATCGCTTAACGGTGGATCCGCGCCGG
+
GGGGGGGGGGGGGGGGGGGGGGGGGGGGGGGGGGGGGGGGGGGGGGGGGGGGGGGGGGGGGGGGGGGGGGGGGGGGGGGGGGGGGGGGGGGGGGGGGGGGGGGDGGGGFGGGDG7D<7,,>-8@+@FC@+5+@DC@FFGFG,F:7?FFDG,78FFGGGGGGGGDGGGGFCBEFGGGFGGGGGGGG8CGGFGGC6CGG8EGGGGGGGGGFEEGC5:?FEFGDGGGGGEECGFGCCFGGGGGGED>EGG=EEGGGGGEDEGEE97CFGG7CG+1>:E<CGCD53CC=CGFGFDDGG
@M03364:396:000000000-C9LGT:1:1101:6252:6171 1:N:0:10
ACTCCTCGGGAGGCAGCAGTGGGGAATATTGCACAATGGGCGCAAGCCTGATGCAGCGACGCCGCGTGCGGGATGGAGGCCTTCGGGTTGTAAACCGCTTTTGTTCAAGGGCAAGGCACGGTTTCGGCCGTGTTGAGTGGATTGTTCGAATAAGCACCGGCTAACTACGTGCCAGCAGCCGCGGTAATACGTAGGGTGCAAGCGTTATCCGGATTTATTGGGCGTAAAGGGCTCGTAGGCGGTTCGTCGCGTCCGGTGTGAAAGTCCATCGCTTAACGGTGGATCCGCGCCGGG
+
GGGGGGGGGGGGGGGGGGGGGGGGGGGGGGGGGGGGGGGGGGGGGGGGGGFGGGGGGGGGGGGGGGGGGGGGGGGGGGGGGGGGGGGFGGGGFGGGGGGGGGGFGGGFGGGGGGGGGGGGGBFFFFGGGCB@FGG;@>FGFGGGFGFFDFGGGGGGGGGGGGGGGGGGG=FEFCGGGGGGGGGGFGGGGGGGGGGG?EGGGGGGGGEGGGGGGGGGGGGGGGGGEGEGGGGGGGGGGGGGGGEGGGGCEEEGGGGGDGCE9AFGGGGGGGGDGGGGGGGDFEFFD<DFG>>DDG
@M03364:396:000000000-C9LGT:1:1101:12917:6172 1:N:0:10
ACTCCTACGGGAGGCAGCAGTAGGGAATCTTCCACAATGGACGCAAGTCTGATGGAGCAACGCCGCGTGAGTGAAGAAGGTTTTCGGATCGTAAAGCTCTGTTGTTGGTGAAGAAGGATAGAGGTAGTAACTGGCCTTTATTTGACGGTAATCAACCAGAAAGTCACGGCTAACTACGTGCCAGCAGCCGCGGTAATACGTAGGTGGCAAGCGTTGTCCGGATTTATTGGGCGTAAAGCGAGCGCAGGCGGAAAAATAAGTCTAATGTGAAAGCCCTCGGCTTAACCGAGGAAC
+
GGGGGGGGGGGGGGGGGGGGGGGGGGGGGGGGGGGGGGGGGGGGGCGGGGGGGGGGGGGGGGGGGGGGGGGGGGGGGGGGGGGGGGGGGGGGGGGGGGGGGGGGGGGGGGGGGF<FGFGEF-CB?CFG,<CCFFFFGGGGGGGGGGGGGGDGGGGGGGGGGGGGGGGGGGGGGGGGGGGGGGGGGGGGGGGGGGGGGGGGGGGGGGGGGGGGGGGGGGGGGGGGGGGGGGGGGGGGGGGGDGGGGGGGGGGGEGFGGGGGGGFFGGGGGGGGGGGGGGGGFFGGGGGFDDFDC<
@M03364:396:000000000-C9LGT:1:1101:14166:6195 1:N:0:10
ACTCCTACGGGAGGCAGCAGTGGGGAATATTGCACAATGGGCGAAAGCCTGATGCAGCGACGCCGCGTGAGCGAAGAAGTATTTCGGTATGTAAAGCTCTATCAGCAGGGAAGAAGAATGACGGTACCTGACTAAGAAGCCCCGGCTAACTACGTGCCAGCAGCCGCGGTAATACGTAGGGGGCAAGCGTTATCCGGATTTACTGGGTGTAAAGGGAGCGCAGGCGGTACGGCAAGTCTGATGTGAAAGCCCGGGGCTCAACCCCGGGACTGCATTGGAAACTGTCGGACTAGG
+
GGGGGGGGGGGGGGGGGGGGGGGGGGGGGGGGGGGGGGGGGGGGGGGGGGGGGGGGGGGGGGGGGGGGGGGGGGGGGGGGGGGGGGGFGGGGGGGGGGGGGGGGGGGGGGGGGGGGBFFFEFF@CFFG,,8B>3B,CFGGGGGGCE@CFGGGGGGGGGGGGGGGGGGGG4=FGEGGGFGGGGGGGGGGGFGGGGGGGDGGFGGGGGGEEGGGGGGGGGGGGGGGGGEGDGGGGGGGGGFGGGGGGGFFFGFGGGGGGDGFGGGGGGGGDGFGGFGFGGCFFFGGGGGFDFFF4*
@M03364:396:000000000-C9LGT:1:1101:10325:6234 1:N:0:10
ACTCCTACGGGAGGCAGCAGTGGGGAATATTGCACAATGGGCGCAAGCCTGATGCAGCGACGCCGCGTGCGGGATGGAGGCCTTCGGGTTGTAAACCGCTTTTGTTCAAGGGCAAGGCACGGTTTCGGCCGTGTTGAGTGGATTGTTCGAATAAGCACCGGCTAACTACGTGCCAGCAGCCGCGGTAATACGTAGGGTGCAAGCGTTATCCGGATTTATTGGGCGTAAAGGGCTCGTAGGCGGTTCGTCGCGTCCGGTGTGAAAGTCCATCGCTTAACGGTGGATCCGCGCCGG
+
GGGGGGGGGGGGGGGGGGGGGGGGGGGGGGGGGGGGGGGGGGGGGGGGGGGGGGGGGGGGGGGGGGGGGGGGGGGGGGGGGGGGGGGGGGGGGGGGGGGGGGGGGGGFGGGGGGEGCGGGGFFGFFGG8+555@FBFCBGG@FFGGGFGG8F<FGGGGGGGGGGGGGGG8CCGFGGGFGGGGGGGGGGGGGGFCFGGGGGGGGGGGGGGGGGGGGGGGGGGGGGGGGGGGGGGGGGGCFGGGGGGGGGGGGGGGGGGCEEG<CGGGGFFGFGGGGDGGGGFFGGGGFFGFFGGG
@M03364:396:000000000-C9LGT:1:1101:11008:6236 1:N:0:10
ACTCCTACGGGAGGCAGCAGTGGGGAATATTGCACAATGGGCGAAAGCCTGATGCAGCAACGCCGCGTGAAGGAAGAAGGTTTTCGGATCGTAAACTTCTATCAGCAGGGAAGAACAATGACGGTACCGAACTAAGAAGCTCCGGCTAACTACGTGCCAGCAGCCGCGGTAATACGTAGGGTGCAAGCGTTATCCGGATTTATTGGGCGTAAAGGGCTCGTAGGCGGTTCGTCGCGTCCGGTGTGAAAGTCCATCGCCTAACGGTGGATCTGCGCCGGGTACGGGCGGGCTGGG
+
GGGGGGGGGGGGGGGGGGGGGGGGGGGGGGGGGGGGGGGGGGGGGGGGGGGGGGGGGGGGGGGGGGGGGGGGGGGGGGGGFGGGGGGGGGGGGGGGGGGGGGGGGGGGGGGGGGGGFGFEFFF+8DFG++@C3,>FFGGGGGECFD@EGGGGGGGGGFGGGGGGGGGGGC5FGGGFGGGGGGGGGGGGGGGDGDGGGDEEFFGGGGGGGEEGGGGGGGGEEEGGGGGEEGGGGGGCEGGGGGGEGGGFGGGGGGGGGGGCGGDGEFGGGFFGGDGGGGGDEF5DGGGFGFFGG3
@M03364:396:000000000-C9LGT:1:1101:9357:6247 1:N:0:10
ACTCCTACGGGAGGCAGCAGTGGGGAATATTGCACAATGGGCGCAAGCCTGATGCAGCGACGCCGCGTGCGGGATGGAGGCCTTCGGGTTGTAAACCGCTTTTGTTCAAGGGCAAGGCACGGTTTCGGCCGTGTTGAGTGGATTGTTCGAATAAGCACCGGCTAACTACGTGCCAGCAGCCGCGGTAATACGTAGGGTGCAAGCGTTATCCGGATTTATTGGGCGTAAAGGGCTCGTAGGCGGTTCGTCGCGTCCGGTGTGAAAGTCCATCGCTTAACGGTGGATCCGCGCCGG
+
GGGGGGGGGGGGGGGGGGGGGGGGGGGGGGGGGGGGGGGGGGGGGGGGGGGGGGGGGGGGGGGGGGGGGGGGGGGGGGGGGGGGGGGGGGGGGGGGGGGGGGGGGGGGGGGGGGGGDFGGG+F<3>FG@+55@>C7;FFGGGGGGGGGGGFGDFGGGGGGGGGGGGCFG:FGGGGGGGGGGGGGGGGGGGGGG6EGDGGGGGGGGGGGGGGGGEEC?EGGGGGGGGEGGGGGGGGGECGGGGGGGGGGGGEGGGGGG?EGGCDFGGGGFGGGGGGGGGGD57EFDGFFGFFGGD
@M03364:396:000000000-C9LGT:1:1101:6310:6265 1:N:0:10
ACTCCTACGGGAGGCAGCAGTAGGGAATTTTCGTCAATGGGCGCAAGCCTGAACGAGCAATGCCGCGTGGGTGAAGACGGTCTTCGGATTGTAAAGCCCTGTTGCCGGGGACAAAGGACAGCCCGAGTAGAAAGCTGACTGTTTGCTGGTACCCGGCCAGAAAGCCACGGCTAACTACGTGCCAGCAGCCGCGGTAATACGTAGGGTGCAAGCGTTATCCGGATTTATTGGGCGTAAAGGGTGCGCAGGCGGCTGTGCAAGTCTGAAGTAAAAGGGACCGGCTCAACCGGTTC
+
GGGGGGGGGGGGGGGGGGGGGGGGGGGGGGGGGGGGGGGGGGGGGGGGGGGGGGGGGGGGGGGGGGGGGGGGGGGGGGGGGGGGGGGGGGGGGGGGGGGGGGGGGGGDGGGGGGFGG<FCEDDB3>BF,,C,,3DFFGGGGGGGF,@FGFCFFGGGGGGGGGGGGGGGG*>FGGGGGGGGGGGGGGFCGGGGGGGGGGGGGGGGGGGGGGGGGGGGGGGGGGGGGGEEGGGGGGGGGGGGGGGGGGGGGGGGGGGGGGGGGGGGGGGGGGGGGGGGGGGGFF:CGFDFGFFGG
@M03364:396:000000000-C9LGT:1:1101:16199:6278 1:N:0:10
ACTCCTACGGGAGGCAGCAGTGGGGAATATTGGACAAAGGGCGCAAGCCTGATCCAGCCATGCCGCGTGAGTGATGAAGGCCTTCGGGTTGTAAAGCTCTTTTGTCCGGGAAGATAATGACTGTCCCGGAAGAATAAGCCCCGGCAAACTTCGTGCCAGCAGCCGCGGTAATACGAAGGGGGCTAGCGTTGTTCGGATTTACTGGGCGTAAAGCGCACGTAGGCGGCTTGTTAAGTCAGAGGTGAAAGCCTGGAGCTCAACTCCAGAACTGCCTTTGATACTGGCAAGCTCG
+
GGGGGGGGGGGGGGGGGGGGGGGGGGGGGGGGGGGGG8FGGGGGGGGGGGGGGGGGGGGGGGGGGGGGGGGGGGGGGGGGGGGGGGGGGGGGGFGGGGGGGGGGGGGGGGGGGGGGCGGGGEFE,BEF6+88A,C,EFGGGGGFG+@FGGGGGGGGGGGGGGGGGGGGG*=FGGGGGGGGGGGGGGGGGGGGGGGGGGGGGGGGGGGGGGGGGGGGGGGGGGGGGGGGGGGGGGGGGGGGGGGGGGGGGGGGGGGGGGGGGGGGGGFGGGGGGGGGGGGGFFGGGGGFGFFG
@M03364:396:000000000-C9LGT:1:1101:23204:6279 1:N:0:10
ACTCCTACGGGAGGCAGCAGTGGGGAATCTTGCGCAATGGGGGCAACCCTGACGCAGCGACGCCGCGTGCGGGACGAAGGCCTTCGGGTCGTAAACCGCTTTCAGCAGGGACGAGGCCGCGGGTAGACGGTACCTGCAGAAGAAGCCCCGGCTAAATACGTGCCAGCAGCCGCGGTAATACGTATGGGGCGAGCGTTATCCGGATTCATTGGGCGTAAAGCGCGCGTAGGCGGCCCGTTAGGTCGGAGGTAAAAGCCCGGGGCTCAACCCCGGCGAGCCTCCGATACCGGCGGG
+
GGGGGGGGGGGGGGGGGGGGGGGGGGGGGGGGGGGGGGGGGGGGGGGGGGGGGGGGGGGGGGGGGGGGGGGGGGGGGGGGGGGGGGGGGGGGGGGGGGGGGGGFGGGGGGGGGE<*@FF@1*=*48CF<*=812?,=<89:<,?CF:CFGEC8CFEFGGGGGFFFGGGG,;5CEGGGDGGGGGGGGGGCGGGGGGGGGGGGGGEGGGGGGGGGGGCEGFGGGGGGGEGGGGGGEGGGEGGGDGGGGGGGGGG?FFGGGGGE5>CFGGFGGGCDGGGGGGGFFGCDCDF3<>CC<
@M03364:396:000000000-C9LGT:1:1101:4879:6280 1:N:0:10
ACTCCTACGGGAGGCAGCAGTGGGGAATATTGCACAATGGGCGCAAGCCTGATGCAGCGACGCCGCGTGCGGGATGGAGGCCTTCGGGTTGTAAACCGCTTTTGTTCAAGGGCAAGGAACAGTTACGGACGTGTTGAGTGGCTTGTTCGAATAAGCACCGGCTAACTACGTGCCAGCAGCCGCGGTAATACGTAGGGTGCAAGCGTTATCCGGATTTATTGGGCGTAAAGGGCTCGTAGGCGGTTCGTCGCGTCCGGTGTGAAAGTCCATCGCTTAACGGTGGATCCGCGCCGG
+
GGGGGGGGGGGEGGGGGGGGGGGGGGGGGGGGGGGGGGGGGFGGGGGGGGGFGGGGGGGGGGGGEGDGGGGGGGGGFGGGGGGGGGGGFEGGGGGGGDGGGGF<FFFDGGGCFG>F<,:B,-83,C@+85588,@<CFDE>*@@CEGGGGDF:AFGGGGGGGG>FFGGG<<CCFGGGGGGGGGGGEGGGGGG<,@CEFEEGGGGGGDEGGGGGE8CCFGGGGGG>***;EF5EGGGGGFGGGG:EEGGE=C5CECG3/:EE7CGG>F>FGGGDG57*:AC:>EFDCC>C5BGDG
@M03364:396:000000000-C9LGT:1:1101:8477:6285 1:N:0:10
ACTCCTACGGGAGGCAGCAGTGGGGAATATTGCACAATGGGCGAAAGCCTGATGCAGCAACGCCGCGTGAGCGATGAAGGCCTTCGGGTCGTAAAGCTCTGTCCTCAAGGAAGATAATGACGGTACTTGCGGAGGAAGCCCCGGCTAACTACGTGCCAGCAGCCGCGGTCATACGTAGGGGGCTAGCGTTATCCGGATTTACTGGGCGTAAAGGGTGCGTAGGTGGTTTCTTAAGTCAGGAGTGAAAGGCTACGGCTCAACCGGAGTAAGCTCTTGAAACTGGGAAACTTGAGT
+
GGGGGGGGGGGGGGGGGGGGGGGGGGGGGGGGGGGGGGGGGGGGGGGGGGGGGGGGGGGGGGGGGGGGGGGGGGGGGGGGGGGGGGGGGGGGGGGGGGGGGGGGGGGGGGGGFG<EFAFBEFD:BFDF:5838@FF<CCBCGGGCGCFFF=FC>FFFGFFFFGGGGDGG*:FGGGGCFEGDGFGGGAC<EGGGFGGEGEEGGGFGGGGCGGGGGGGGGGE8EGFGGGF@EGGEGGFGGGG6C:CCFGGGGGGFGGGGGGC;FC**CEFFFD7CEGFGC?FFFGGGFGFC7FFC0
@M03364:396:000000000-C9LGT:1:1101:10045:6295 1:N:0:10
ACTCCTACGGGAGGCAGCAGTGGGGAATATTGCACAATGGGGGAAACCCTGATGCAGCAACGCCGCGTGAGTGATGACGGCCTTCGGGTTGTAAAGCTCTGTCTTCAGGGACGATAATGACGGTACCTGCGGAGGAAGCCACGGCTAACTACGTGCCAGCAGCCGCGGTAATACGTAGGTGGCGAGCGTTGTCCGGATTTACTGGGCGTAAAGGGAGCGTAGGCGGACTTTTAAGTGAGATGTGAAATACCCGGGCTCAACTTGGGTGCTGCATTTCAAACTGGAAGTCTAG
+
GGGGGGGGGGGGGGGGGGGGGGGGGGGGGGGGGGGGGGGGGGGGGGGGGGGGGGGGGGGGGGGGGGGGGGGGGGGGGGGGGGGGGGGGGGGGGGGGGGGGGGGGGGGGGGGGGGGG=FFEGFFB3CFF5,88+8CFFGGGGGGGDECFEGCGGGGGGGGGGGGGGGGGG*=FFGGGGGGGGGGGGGGGGGGGGGGGGGGGGGGGGGGGGGGGGGGGGDGGGGGGGG>EGGGGFGGGGGGFGGGGGGGFGGGGGGGGGGGGG?FGGGGGGGGGDGGGGGGGFFGGFGG@CFFG
@M03364:396:000000000-C9LGT:1:1101:12052:6304 1:N:0:10
ACTCCTACGGGAGGCAGCAGTGGGGAATATTGCACAATGGGCGAAAGCCTGATGCAGCAACGCCGCGTGAGCGATGAAGGCCTTCGGGTCGTAAAGCTCTGTCCTCAAGGAAGATAATGACGGTACTTGAGGAGGAAGCCCCGGCTAACTACGTGCCAGCAGCCGCGGTCATACGTAGGGGGCTAGCGTTATCCGGAATTACTGGGCGTAAAGGGTGCGTAGGTGGTTTCTTAAGTCAGAGGTGAAAGGCTACGGCTCAACCGTAGTAAGCCTTTGAAACTGGGAAACTTGAGT
+
GGGGGGGGGGGGGGGGGGGGGGGGGGGGGGGGGGGGGGGGGGGGGGGGGGGGGGGGGGGGGGGGGGGGGGGGGGGGGGGGGGGGGGGGGGGGGGGGGGGGGGGGGGGGGGGGGGGGAFFFFFFCAFGGA,8:BFECFGGGGGGGGGCFGGFGEGGGGGGGGGGGGGGGG*;FFGGGGGGGGGGGGGGGFGGGGGGGGGGGGGGGGGGGGGGGGGGGGGGGGGGGGGGGGGGGGGGGGGGGGGGGGEFGGGGGGGGGGGGGGGGGGGGGGGGGGGGGGFGGFFFGGGGFGFFGG:
@M03364:396:000000000-C9LGT:1:1101:17377:6313 1:N:0:10
ACTCCTACGGGAGGCAGCAGTGGGGAATCTTGCGCAATGGGGGCAACCCTGACGCAGCGACGCCGCGTGCGGGACGAAGGCCTTCGGGTCGTAAACCGCTTTCAGCAGGGACGAGGCCGCTACGGTGACTGTACCTGCAGAAGAAGCCCCGGCTAAATACGTGCCAGCAGCCGCGGTAATACGTATGGGGCGAGCGTTATCCGGATTCATTGGGCGTAAAGCGCGCGTAGGCGGCCCGTTAGGTCGGAGGTAAAAGCCCGGGGCTCAACCCCGGCGAGCCTCCGATACCGGCGG
+
GGGGGGGGGGGGGGGGGGGGGGGGGGGGGGGGGGGEGGGGGGGGGGGGGGGGGGGGGGGGGGGGGGGGGGGGGGGGGGGGGGGGGGGGGGGGGGGGGGGGGGGCFGGGGGGGGFFGGFGGG*>*8?FFB,783@FFFGFFGFGFGCGGFGGGGGGCGGGGGGGGGGGGG;CFGGGGGGGGGGGGGGGGGGGGGCEGGGGGGGGGEEGGGGGGGGECEGDFGGGGGGGGGGGGGGGGGGEGGGGGFGGDEGEDGF+<FGFGGGGG5CG=FGGGGGG35CGDFFGGDGGFGF5>5C
@M03364:396:000000000-C9LGT:1:1101:5162:6322 1:N:0:10
ACTCCTACGGGAGGCAGCAGTAGGGAATTTTCGTCAATGGGCGCAAGCCTGAACGAGCAATGCCGCGTGAGTGAGGAAGGTCTTCGGACTGTAAAGCTCTGTTGCCGGGGAAAAAGGGGAAATGCAGGAAATGGCATTTCATGGATGGTACCCGGCCAGAAAGCCACGGCTAACTACGTGCCAGCAGCCGCGGTAATACGTAGGTGGCAAGCGTTATCCGGAATGATTGGGCGTAAAGGGGGCGCAGGCGGCTGTGCAAGGCTGAAGGAAAAGGGACCGGCTCAACCGGTGC
+
GGDFGFGFGGGGGGGGGGGGFGGGGGGGGGGGGGGGGGGGGGGGGGGGGGGGGGGGGGGGGGGGGGGFGGGGGGGF8FGGEGGGFGGGGGGGGGGGGGGGGGGGGGG:FEFFAFGGGFGGE-C55C<F338=:<B3@BD=@@<F,,383@@,F7>+<7BD,FFCFGGG7**:>DGCGGCGGGGGFGFFFFGGG1:CFFGGGGGGCFCG8F8CEG:CFGGGGGGFGGG7CEFFGEEGGGGG*:5CCG=EEGDG5CGGFGE+1**:>CG*9C8F6:>*/*2935CGFGFDGF)9
@M03364:396:000000000-C9LGT:1:1101:13544:6326 1:N:0:10
ACTCCTACGGGAGGCAGCAGTGGGGAATATTGCACAATGGGCGAAAGCCTGATGCAGCAACGCCGCGTGAGCGATGAAGGCCTTCGGGTCGTAAAGCTCTGTCCTCAAGGAAGATAATGACGGTACTTGAGGAGGAAGCCCCGGCTAACTACGTGCCAGCAGCCGCGGTAATACGTAGGGGGCTAGCGTTATCCGGAATCATTGGGCGTAAAGAGGGAGCAGGCGGCCGTGAGGGTCTGTGGTAAAAGACTGAAGCTCAACTTCAGTGAGCCATGGAAACCGGACGGCTGGAGT
+
GGGGGGGGGGGGGGGGGGGGGGGGGGGGGGGGGGGGGGGGGGGGGGGGGGGGGGGGGGGGGGGGGGGGGGGGGGGGGGGGGGGGGGGGGGGGGGGGGGGGGGGGGGGGGGGGGGGF?FFFGFF=:BFGC,8::8CCFGGGGGGFEGGGGGGGGGGGGGGGGGGGGGGGG*=FGGGGGGGGGGGGGGGGGGGGGGGGGGGGGGGGGGGGGGGGGGGGGGGGGGGGGGGGGEGFGGGGGEGCFGGGFFGFCGGGGGGGGGFGGGGGGGGGGGGFDGGGGGGGFFGDGGGFGDFGG*
@M03364:396:000000000-C9LGT:1:1101:4734:6327 1:N:0:10
ACTCCTACGGGAGGCAGCAGTGGGGAATTTTGGACAATGGGCGCAAGCCTGATCCAGCTATTCCGCGTGTGGGATGAAGGCCCTCGGGTTGTAAACCACTTTTGTAGAGAACGAAAGGACATCTTCGAATACAGTATGTTGCTGACGGTACTCTAAGAATAAGCACCGGCTAACTACGTGCCAGCAGCCGCGGTAATACGTAGGGTGCGAGCGTTAATCGGAATTACTGGGCGTAAAGGGTGCGTAGGTGGTTTCTTAAGTCAGAGGTGAAAGTCTACGGCTCAACCGTAGT
+
GGGGGGGGGGGGGGGGGGGGGGGGGGGGGGGGGGGGGGGGGGGGGGGGGGGGGGGGGGFGGGGGGGGGGGFCGGGGGGGGGGDGGGGGGGGGGGGGGGGGGGG<?AFEFAE@FGEG+BFA,8C,,:BD,:3,:C,85BFCFCFFCFFG@7F>FFB>FGGGFGCFGGGGGGGGGGGGGGGGGGFGGGGGGGDEGCFEGGGGGGGGGCCGDEEGGGGGGFFFGG55CFGGGGGGGEEDCGGGGGGGEGGGGFGGGGGGFEGG<:*<9CGFFGG>F0<FGFGDEFGGGGFDC5>G
@M03364:396:000000000-C9LGT:1:1101:20669:6339 1:N:0:10
ACTCCTACGGGAGGCAGCAGTGGGGAATCTTGCGCAATGGGGGCAACCCTGACGCAGCGACGCCGCGTGCGGGACGAAGGCCTTCGGGTCGTAAACCGCTTTCAGCAGGGACGAGGCCGCGAGTTGACGATACCTGCAGAAGAAGCCCCGGCTAAATACGTGCCAGCAGCCGCGGTAATACGTATGGGGCGAGCGTTATCCGGATTCATTGGGCGTAAAGCGCGCGTAGGCGGCCCGTTAGGTCGGAGGTAAAAGCCCGGGGCTCAACCCCGGCGAGCCTCCGATACCGGCGGG
+
GGGGGGGGGGGGGGGGGGGGGGGGGGGGGGGGGGGGGGGGGGGGGGGGGGGGGGGGGGGGGGGGGGGGGGGGGGGGGGGGGGGGGGGGGGGGGGGGGGGGGGGGGGGGGGGGGGGGDGGGE*=41?@FG*<+=CCFF8<:FGFFGGFGGGFGEGGGGGGG?FGGFGGGGGGGGGGGGGGGGGFGFGGGGGGGGGGEGGGGGGGEGGFGGGGGGGGGGCGGGGEGGGCEEGGGGGGGGCFEEGGGGGDGG8FG?FCFGGGGGGGDGFGGGGGGGGGGDGG4>FE<DGGFGFEGDD
@M03364:396:000000000-C9LGT:1:1101:19524:6341 1:N:0:10
ACTCCTACGGGAGGCAGCAGTGGGGAATATTGCACAATGGGCGCAAGCCTGATGCAGCGACGCCGCGTGCGGGATGGAGGCCTTCGGGTTGTAAACCGCTTTTGTTCAAGGGCAAGGCACGGTTTCGGCCGTGTTGAGTGGATTGTTCGAATAAGCACCGGCTAACTACGTGCCAGCAGCCGCGGTAATACGTAGGGTGCAAGCGTTATCCGGATTTATTGGGCGTAAAGGGCTCGTAGGCGGTTCGTCGCGTCCGGTGTGAAAGTCCATCGCTTAACGGTGGATCCGCGCCGG
+
GGGGGGGGGGGGGGGGGGGGGGGGGGGGGGGGGGGGGGGGGGGGGGGGGGGGGGGGGGGGGGGGGGGGGGGGGGGGGGGGGGGGGGGGGGGGGGGGGGGGGGGGGGGFGGGGGGGGGGGGF@FF@DGE>>F3@FCFGFFFGCGFGGGGGGFGCGGGGGGGGGGGGGGGGCFGGGGGGGGGGGGGGGGGGGGGFEGGGGGGGGGGGGGGGGGGGGGGGGFGGGGGGGEGGGGGGGGGGDGGGGGEEGDGGGGGGGGGGCE>C9FFFFFGGGGGGFFDGGGGBFGGCFGFFEFGGD
@M03364:396:000000000-C9LGT:1:1101:6540:6346 1:N:0:10
ACTCCTACGGGAGGCAGCAGTGGGGAATATTGCACAATGGGCGAAAGCCTGATGCAGCAACGCCGCGTGAGCGATGAAGGTCTTCGGGTCGTAAAGCTCTGTCCTCAAGGAAGATAATGACGGTACTTGCGGAGGAAGCCCCGGCTAACTACGTGCCAGCAGCCGCGGTAATACGTAGGTGGCGAGCGTTATCCGGAATGATTGGGCGTAAAGGGTGCGTAGGCGGCCTGTTAAGTCTGAAGTGAAAGGTACCGGCTCAACCGGTACAGGCTTTGGAAACTGGCAGGCTAGAGG
+
GGGGGGGGGGGGGGGGGGGGGGGGGGGGGGGGGGGGGGGGGGGGGGGGGGGGGGGGGGGGGGGGGGGGGGGGGGGGGGGGGGGGGGGGGGGGGGGGGGGGGGGGGGGFGGGGGGGGFFGGGFFCABFFF,8@=FG:@FGGGGGGGEGGGGGGGGGGGGGGGGGGGGGGG1CFGGGGGGGGGGGGGGGGGGGGGGGGGGGGGGGGGGGGGGGGGGGGGGGGGGGGEGGGGGGGDGGGGGGFGGGGGGGGGGGGGGGGGGGGGGGGGGGGGGGCFFGFFFGFFFFGFGGFGFFGGF
@M03364:396:000000000-C9LGT:1:1101:22515:6351 1:N:0:10
ACTCCTACGGGAGGCAGCAGTGGGGAATCTTGCGCAATGGGGGCAACCCTGACGCAGCGACGCCGCGTGCGGGACGAAGGCCTTCGGGTCGTAAACCGCTTTCAGCAGGGACGAGGCCGCTCCGGTGACTGTACCTGCAGAAGAAGCCCCGGCTAAATACGTGCCAGCAGCCGCGGTAATACGTATGGGGCGAGCGTTATCCGGATTCATTGGGCGTAAAGCGCGCGTAGGCGGCCCGTTAGGTCGGAGGTAAAAGCCCGGGGCTCAACCCCGGCGAGCCTCCGAGACCGGCGG
+
GGGGGGGGGGGGGGGGGGGGGGGGGGGGGGGGGGGGGGGGGGGGGGGGGGGGGGGGGGGGGGGGGGGGGGGGGGGGGGGGGGGGGGGGGGGGGGGGGGGGGGGGGGGGGGGGGG<FGGGGG:F<1=FG:8@83@CFEGGGGGGGG?FGGGGGGGGGGGGGGGGGGGGGG@FGGGGGGGGGGGGGGGGGGGGGGGGGGGGGGGGGGGGGGGGGGGGGGGGGGGGGGGGEGGGGGGGEEECGGGGGGGGEGGCFGGGGGGGGGGGG5C6CGGGGG5:<CDEGF@FGD)9>CDEGGD
@M03364:396:000000000-C9LGT:1:1101:11939:6357 1:N:0:10
ACTCCTACGGGAGGCAGCAGTGGGGAATATTGCACAATGGGCGCAAGCCTGATGCAGCGACGCCGCGTGCGGGATGGAGGCCTTCGGGTTGTAAACCGCTTTTGTTCAAGGGCAAGGCACGGTGGCGGCAGTGTTGAGTGGATTGTTCGAATAAGCACCGGCTAACTACGTGCCAGCAGCCGCGGTAATACGTAGGGTGCAAGCGTTATCCGGATTTATTGGGCGTAAAGGGCTCGTAGGCGGTTCGTCGCGTCCGGTGTGAAAGTCCATCGCTTAACGGTGGATCCGCGCCGG
+
GGGGGGGGGGGGGGGGGGGGGGGGGGGGGGGGGGGGGGGGGGGGGGGGGGGGGGGGGGGGGGEGGGGGGGGGGGGGGGGGGGGGGGGGGGGGGGGGGGGGGGGGGGGGGGGGGGCFCCFGG+B8+3@7535,88<FGG@DF9DCF,@FEGGG=FGGGGGGGGGGGGGGGCCFFGFGGGGFGGGGDEEGEGFG@::EECCEGFGGGEGGGGFG5?;?FGFD7EGGGC?EGFFE>FG8?EGGGGECCECEG*CCGGGGDGE>E<CGGGGC7CG:CFGDG7=D>FC>=CCFFEFGGD
@M03364:396:000000000-C9LGT:1:1101:19939:6367 1:N:0:10
ACTCCTACGGGAGGCAGCAGTGGGGAATATTGCACAATGGGCGCAAGCCTGATGCAGCGACGCCGCGTGCGGGATGGAGGCCTTCGGGTTGTAAACCGCTTTTGTTCAAGGGCAAGGCACGGTTTCGGTCGTGTTGAGTGGATTGTTCGAATAAGCACCGGCTAACTACATGCCAGCAGCCGCGGTAATACGTAGGGTGCAAGCGTTATCCGGATTTATTGGGCGTAAAGGGCTCGTAGGCGGTTCGTCGCGTCCGGTGTGAAAGTCCATCGCTTAACGGTGGATCCGCGCCGG
+
GGGGGGGGGGGGGGGGGGGGGGGGGGGGGGGGGGGGGGGGGGGGGGGGGGGGGGGGGGGGGGGGGGGGGGGGGGGGGGGGGGGGGGGGGGGGGGGGGGGGGGGGGGGDDFGGGGGGFGGD:CFC:FGG++53*,8,7D@FG,FCEGGGGGGG<FGGGGGGGGGGGGGGC,?CGGGGGGGGGGGGGGGGGGGGFFFGGGGGGGGGGGGGGGGGG8ECGGGGGGGGGECGFGGGGGGGGGGGGGGEGGGGGGEEGGGCC*:CE+:CFFFGFGGGGGGGGGGGEFGDCCFFDDFGGG
@M03364:396:000000000-C9LGT:1:1101:16418:6412 1:N:0:10
ACTCCTACGGGAGGCAGCAGTAGGGAATCTTCCACAATGGACGCAAGTCTGATGGAGCAACGCCGCGTGAGTGAAGAAGGTTTTCGGATCGTAAAGCTCTGTTGTTGGTGAAGAAGGATAGGGGTAGTAACTGGCCTTTATTTGACGGTAATCAACCAGAAAGTCACGGCTAACTACGTGCCAGCAGCCGCGGTAATACGTAGGTGGCAAGCGTTGTCCGGATTTATTGGGCGTAAAGCGAGCGCAGGCGGAAAAATAAGTCTAATGTGAAAGCCCTCGGCTTAACCGAGGAAC
+
GGGGGGGGGGDGGGGGGGGGGGGFGGGGGGGGGGGGGGGGCGGGGGGGGGGGGGGGGGGGGGGGGGGGGGGGGGGGGGGGFGGDGGGGGGGGGGGGGGGGGF?EFGGGGGGGGFBF,8CFE-B:CFFF889<<DCGFEGGGGGFCFFGGGGGGGGGGGG@FGGGGEFGGGGGGGGGGGGGGFGGGGGGGGGGGCFGGGGGGGGEFGGGGFGGGGGGGGGCEGF8@FGGGGGGGGGGGGGGGGGGGGGGGGGGGGGGGFGGCCDFEGGGGGFGFFGFGGGGFFGGGGG@7@EGFF
@M03364:396:000000000-C9LGT:1:1101:15460:6432 1:N:0:10
ACTCCTACGGGAGGCAGCAGTGGGGAATATTGCACAATGGGCGCAAGCCTGATGCAGCGACGCCGCGTGCGGGATGGAGGCCTTCGGGTTGTAAACCGCTTTTGTTCAAGGGCAAGGCACGGTTTCGGCCGTGTTGAGTGGATTGTTCGAATAAGCACCGGCTAACTACGTGCCAGCAGCCGCGGTAATACGTAGGGTGCAAGCGTTATCCGGATTTATTGGGCGTAAAGGGCTCGTAGGCGGTTCGTCGCGTCCGGTGTGAAAGTCCATCGCTTAACGGTGGATCCGCGCCGG
+
GGGGGGGGGGGGGGGGGGGGGGGGGGGGGGGGGGGGGGGGGGGGGGGGGGGGGGGGGGGGGGGGGGGGGGGGGGGGGGGGGGGGGGGGGGGGGGGGGGGGGGGGGGGFGGFGGGGGGGGGG7D<BFFG@@@5@FFGGFFGG9FFGGGGGGFFDFGGGGGGGGGGGGGGGCFGGGGGGGGGGGGGGGGGGGGGGGGGGFGGGGGGGGGGGGGGGCEGGFGGGGGGGECEGGGGGGGGGEGGFGGGGGGGGGGGGGGGGEGGGGGGGGGGGGGGGGGGFGGGFFGGGGGFGFFGGG
@M03364:396:000000000-C9LGT:1:1101:13254:6435 1:N:0:10
ACTCCTACGGGAGGCAGCAGTGGGGAATATTGCACAATGGGCGCAAGCCTGATGCAGCGACGCCGCGTGCGGGATGGAGGCCTTCGGGTTGTAAACCGCTTTTGTTCAAGGGCAAGGCACGGTTTCGGCCGTGTTGAGTGGATTGTTCGAATAAGCACCGGCTAACTACGTGCCAGCAGCCGCGGTAATACGTAGGGTGCAAGCGTTATCCGGATTTATTGGGCGTAAAGGGCTCGTAGGCGGTTCGTCGCGTCCGGTGTGAAAGTCCATCGCTTAACGGTGGATCCGCGCCGG
+
GGGGGGGGGGGGGGGGGGGGGGGGGGGGGGGGGGGGGGGGGGGGGGGGGGGGGGGGGGGGGGGGGGGGGGGGGGGGGGGGGGGGGGGGGGGGGGGGGGGGGGGGGGGFGGGGGGGFFFGGGCB:>FGG<8@5@@FFFFFFGBFEGGGGGGGG>FGGGGGGGGGGGGGGG<FGGGGGGGGGGGGGGGGGGGGGGCGGGGGGGGGGGGGGGGGGGGGGGGGGGGGGGGEGGGGGGGGGGGGGGGGGGGGGGGGGGGGGGEEGG?DGGGGGGGGGGGGGGGGGDFGFGGGFGFFDCD
@M03364:396:000000000-C9LGT:1:1101:27864:6439 1:N:0:10
ACTCCTACGGGAGGCAGCAGTGGGGAATATTGCACAATGGGCGCAAGCCTGATGCAGCGACGCCGCGTGCGGGATGGAGGCCTTCGGGTTGTAAACCGCTTTTGTTCAAGGGCAAGGCACGGTTTCGGCCGTGTTGAGTGGATTGTTCGAATAAGCACCGGCTAACTACGTGCCAGCAGCCGCGGTAATACGTAGGGTGCAAGCGTTATCCGGATTTATTGGGCGTAAAGGGCTCGTAGGCGGTTCGTCGCGTCCGGTGTGAAAGTCCATCGCTTAACGGTGGATCCGCGCCGG
+
GGGGGGGGGGGGGGGGGGGGGGGGGGGGGGGGGGGGGGGGGGGGGGGGGGGGGGGGGGGGGGGGGGGGGGGGGEGGGGGGGGGGGGGGGGGGGGGGGGGGGGGGGFGCGGGGFGGG7FFFB+B>+@CG>+5*38@@AF;DFGGGFGDFGFCF*<FGGGGGGGGGFGGGGGGGGGGGGGGFGGGGGGGGGGFGF6FGGCEEGGCGGGGGGGFGGGDGFFGGGGGGGC28CFGEEFGGGGGGGGGCGGGGCEDGGGGGGEGEGCFGGGGFFGFDDF=5>FEGB>EG4CFFGFFGDG
@M03364:396:000000000-C9LGT:1:1101:17677:6456 1:N:0:10
ACTCCTACGGGAGGCAGCAGTGGGGAATATTGCACAATGGGCGCAAGCCTGATGCAGCGACGCCGCGTGCGGGATGGAGGCCTTCGGGTTGTAAACCGCTTTTGTTCGAGGGCAAGGCACGGTGTCGGCCGGGTGGAGTGGATTGTTCGAATAAGCACCGGCTAACTACGTGCCAGCAGCCGCGGTAATACGTAGGGTGCATGCGTTATCCGGATTTATTGGGCGTAAAGTGCTCGTAGGCGGTTCGTCGCGTCCGGGGTGAAAGTCCATCGCTTAACGGTGGATCCGCGCCGG
+
GGGGGGGGGGGGGGGGGGGGGGGGGGGGCFG@F<FGGGGGGGGDGGGGGGGGDGFGGGGG@:FGGGGGGGEGGGCF7FFGGGGGCFGGGGGGGGGG<+CFGGG9FA<+BF=F:FGE3>F<F+3+@:+@@>:**511><33D,3@<?;C7FG<8,7<3,C1*<1<2FA2B<C<<F,?F:FF*=8/?8?E:9<*AC888;C>G+<+*;C8AF?>8EA597+<:C>EE***/30<+AACC**2+/7C**:/8***2:*:D*2C8;F::C+***297**9*:5))):*0*9./8577>
@M03364:396:000000000-C9LGT:1:1101:19603:6488 1:N:0:10
ACTCCTACGGGAGGCAGCAGTGGGGAATATTGCACAATGGAGGGAACTCTGATGCAGCGACGCCGCGTGAGTGAGGAAGTATTTCGGTATGTAAAGCTCTATCAGCAGGGAAGATAATGACGGTACCTGCGTCCGAAGCACCGGCTAAATACGTGCCAGCAGCCGCGGTCATACGTATGGTGCAAGCGTTATCCGGATTTACTGGGTGTAAAGGGAGTGCAGGCGGTCAGATAAGTCAGATGTGAAAACCCGGGGCTCAACTCCGGGATTGCATTTGAAACTGTAGGACTAG
+
GGGGGGGGGGGGGGGGGGGGGGGGGGGGGGGGGGGGGGGGGGGGGGGGGGGGGGGGGGGGGGGGGGGGGGGGGGGGGGGGGGGGGGGEGGGGGGGGGGGGGGGFGGGGGGGGGGCA5EFFF7CFBFFG5,88++8+@FE<FCGFGGEGGGGGGGGGGGGGGGGGGGGGG*BFGGGFGGGGGGGGGGGGGGGGGGGGGGGGGGGGGGGGGGGFFFGFGGGGGGGGGG>E>FGGGGGGGGGGGGGGGGGGGGGGCEGGGGGGGGGGGCECDGGGGGGGGGGGFFFFFGGFFF:F
@M03364:396:000000000-C9LGT:1:1101:23929:6496 1:N:0:10
ACTCCTACGGGAGGGAGCAGTGGGGAATATTGCACAATGGGCGCAAGCCTGATGCAGCGACGCCGCGTGCGGGATGGAGGCCTTCGGGTTGTAAACCGCTTTTGTTCAAGGGCAAGGCACGATTTCGGCCGTGTTGAGTGGATTGTTCGAATAAGCACCGGCTAACTACGTGCCAGCAGCCGCGGTAATACTTAGGGTGCAAGCGTTATCCGGATTTATTGGGCGTAAAGGGCTCGTAGGCGGTTCGTCGCGTCCGGTGTGAAAGTCCATCGCTTAACGGTGGATCCGCGCCGG
+
GGGGGGGGGGGGGGGGGGGGGGGGGGGGGGGGGGGGGGGGGGGGGGGGGGGGGGGGGGGGGGGGGGGGGGGGGGGGGGGGGGGGGGGGGGGGGCGGGFGEGGGFGFF<FGGGGGBFBFCCF-@F@FFG>>FF7D8A=F,@FCFFGGGFGG:B:FFF@GFFEGGGGEGFGCFGFGGGGGGGGGGGGGGGGCFGGDGGGGGGGDCDGEGGFGGGGGGCFGGGGGFGGGGGGGGGGGGGGGGGGGGEGGGGEGGGGGGGGEEGG+CFGGGGG=?DGG5CGGGGDFGGGGFFFFFDCD
@M03364:396:000000000-C9LGT:1:1101:14847:6505 1:N:0:10
ACTCCTACGGGAGGCAGCAGTAGGGAATTTTCGTCAATGGGCGCAAGCCTGAACGAGCAATGCCGCGTGGGTGAAGACGGTCTTCGGATTGTAAAGCCCTGTTGCCGGGGACAAAGGACAGCCAGAGTGGAAAGCTGACTGTTTGATGGTACCCGGCCAGAAAGCCACGGCTAACTACGTGCCAGCAGCCGCGGTAATACGTAGGTGGCAAGCGTTATCCGGAATGATTGGGCGTAAAGGGTGCGCAGGCGGCTGTGCAAGTCTGAAGTAAAAGGGACCGGCTCAACCGGTTC
+
GGGGGGGGGGGGGGGGGGGGGGGGGGGGGGGGGGGGGGGGGGGGGGGGGGGGGGGGGGGGGGGGGGGGGGGGGGGGGGGGGGGGGGGGGGGGGGGGGGGGGGGFGGGGGGGGGFFGDBDD@FF,BFFG:+8,:FCFFCFGGGGGGFGFGGGGGGGGGGGGGGGGGGFGE*>FFGGGGGGGGGGGGGGGGGGGG:CFGGGGGGGGGGGGGGGGGGGGGGGGGGEGGGAFGGGGGGEEGDGGGGGGGGGGEGGGGGGGGFGGGGG?EGEFGGGGGGGGGFGGE::7DFFFDFBGD
@M03364:396:000000000-C9LGT:1:1101:9629:6506 1:N:0:10
ACTCCTACGGGAGGCAGCAGTGGGGAATATTGCACAATGGGCGCAAGCCTGATGCAGCGACGCCGCGTGCGGGATGGAGGCCTTCGGGTTGTAAACCGCTTTTGTTCAAGGGCAAGGCACGGTTTCGGCCGTGTTGAGTGGATTGTTCGAATAAGCACCGGCTAACTACGTGCCAGCAGCCGCGGTAATACGTAGGGTGCAAGCGTTATCCGGATTTATTGGGCGTAAAGGGCTCGTAGGCGGTTCGTCGCGTCCGGTGTGAAAGTCCATCGCTTAACGGTGGATCCGCGCCGG
+
GGGGGGGGGGGGGGGGGGGGGGGGGGGGGGGGGGGGGGGGGGGGGGGGGGGGGGGGGGGGGGGGGGGGGGGGGGGGGGGGGGGGGGGGGGGGGGGGGGGGGGGGGGGFFGGGGGGGGGGGG:FF7@FG38@55>F7=FDEG<FFGGGGGFGG@FGGGGGGGGGGGGGGG=EGFGGGGGGGGGGGGGGGGGGGE6AEGGGGGGGGGGGGGGGGGGGGFFGGGGGGGGGGFGGGGGGGEGGGGDGEGCGGGGGGEEGGG/C5C<CGGFGGGGGGGGGCCGCD>FEGGF*8FFFD<C
@M03364:396:000000000-C9LGT:1:1101:14285:6512 1:N:0:10
ACTCCTACGGGAGGCAGCAGTAGGGAATCTTCCACAATGTACGCAAGTCTGATGGAGCAACGCCGCGTGAGTGAAGAAGGTTTTCGGATCGTAAAGCTCGGTTGTTGGTGAAGAAGGATAGGGGGAGTATCCGGCCTTTATTTGACGGTAATGAACCAGAAAGTCACGGCTAACTACGTGCCAGCAGCCGCGGTAATACGTAGGTGGCAAGCGTTGTCCGGATTTATTGGGCGTAAAGCGAGCGCAGGCGGAAAATTAAGTCTAATGTGAAAGCCCTCGGCTTAACCGAGGAAC
+
FD<CC,,;;CF7FE@CCGFEGGFFEAFG@FGFGGFE@,;6CE@:@BCCCFAFDFEGF8F@EB@@FCCGEFDCCFGA?FGGEDFGEFGGE7?EA=FD,A,+8FGC@<E,4BFG?FEE=,C,:-B:3+8C,,9,83@++:F<=FD9FCCFFF+@,@A=D@FGGCFG93=C8FEC>BFGDGGFGFGGG::CFGC8FFGGF:,4?:FC<,B+<?B78??8;+<55**2A@:@CE*;C88>809:8CC55C//::>5::E+9@<<E+;<+*<>:7<:::0>*153)7770?:7C5>DF*
@M03364:396:000000000-C9LGT:1:1101:24337:6543 1:N:0:10
ACTCCTACGGAGGCAGCAGTGGGGAATATTGCACAATGGGCGCAAGCCTGATGCAGCGACGCCGCGTGCGGGATGGAGGCCTTCGGGTTGTAAACCGCTTTTGTTCAAGGGCAAGGCACGGTTTCGGCCGTTTTGAGTGGATTGTTCGAATAAGCACCGGCTAACTACGTGCCAGCAGCCGCGGTAATACGTAGGGTGCAAGCGTTATCCGGATTTATTGGGCGTAAAGGGCTCGTAGGCGGTTCGTCGCGTCCGGTGTGAAAGTCCATCGCTTAACGGTGGATCCGCGCCGGG
+
GGGGGGGGGGGGGGGGGGGGEGGGGGGGGGGGGGGGGGGGGGGGGGGGGGGGGGGGGGGGGGGGGGGGGGGGGGGGGGGGGGGGGGGGGGGGGGGGGGGGGGGFGGGFGGGGGGGGDGGGG=C8=FEG++33,8>:@@FGF,:>>FFFEGGG9CFGGGGGGGDGGGGGG8BFGGGGGGGGGGGGFDGGC:EFFFGGCGGGGGGGGGGGGGGGEGGGCGFGGGGEEGEGGGGECFGGGGGGGG=ECEEEGEGEEGEG<E*:7C7C<DCC>DEGFFGGFGG5@B=77DF@DFFGGG
@M03364:396:000000000-C9LGT:1:1101:27256:6550 1:N:0:10
ACTCCTACGGGAGGCAGCAGTGGGGAATATTGCACAATGGGCGCAAGCCTGATGCAGCGACGCCGCGTGCGGGATGGAGGCCTTCGGGTTGTAAAGCTCTTTCACCGGTGAAGATAATGACGGTCACCTTACCCGCAGCCCCGGCTAACTTCGTGCCAGCAGCCGCGGTAATACGAAGGGGGCTAGCGTTGTTCGGATTTACTGGGCGTAAAGCGCACGTAGGCGGACTTTTAAGTCAGGGGTGAAATCCCGGGGCTCAACCCCGGAACTGCCTTTGATACTGGAAGTCTTG
+
GGGGGGGGGGGGGGGGGGGGGGGGGGGGGGGGGGGGGGGGGGGGGGGGGGGGGGGGGGGGGGGGGGGGGGGGGGGGGGGGGGGGGGGGFGGGGGGGGGGGGGGFG9C+@FGGGE,,<EF=F-@8+8DF:@8,,83+8**,*8*>*18@FGAF1>FDF=FFG8FFECCGG:8FGGG7FFGGGGGEGCFG>EDGGEGGGDGEGGGGGGFDGGGGGFGGGDGGGGDGE?*8:EGFFGGGFGFGGGGGGGGGGGGEGGGGGFGGGFGGDGGGGGGGGEC7DFGGFFGGFFGF7BB*
@M03364:396:000000000-C9LGT:1:1101:25561:6560 1:N:0:10
ACTCCTACGGGAGGCAGCAGTGGGGAATATTGCACAATGGGCGCAAGCCTGATGCAGCGACGCCGCGTGCGGGATGGAGGCCTTCGGGTTGTAAACCGCTTTTGTTCAAGGGCAAGGCACGGTTTCGGCTGTGTTGAGTGGATTGTTCGAATAAGCACCGGCTAACTACGTGCCAGCAGCCGCGGTAATACGTAGGGTGCAAGCGTTATCCGGATTTATTGGGCGTAAAGGGCTCGTAGGCGGTTCGTCGCGTCCGGTGTGAAAGTCCATCGCTTAACGGTGGATCCGCGCCGG
+
GGGGGGGGGGGGGGGGGGGGGGGGGGGGGGGGGGGGGGGGGGGGGGGGGGGGGGGGGGGGGGGGGGGGGGGGGGGGFGGGGGGGGGGGGGGGGGGGGGGGGGGGGGGFGGGCFG<FFGFGG7FCFFFG+:8,8,83ECFCF9FFEGGGGGFF*<FGFGGGGGDGGGGFE*=<FFGGGGGGGGGGGGDFGFGGC6CEGGGGGGFDGGGEGGGGGEEGG?FGCGGGGE*ACFGGGGGGEGGGGGGGGGGGGGGGGGGGGCEEECCGGGGGFFFDGFC3>GGGEFGGGGGFFBECCD
@M03364:396:000000000-C9LGT:1:1101:27411:6560 1:N:0:10
ACTCCTACGGGAGGCAGCAGTAGGGAATCTTCCACAATGGGCGCAAGCCTGATGGAGCAACACCGCGTGAGTGAAGAAGGGTTTCGGCTCGTAAAGCTCTGTTGTTGGAGAAGAACGTGCGTGAAAGTAACTGTTCACGCAGTGACGGTATCCAACCAGAAAGTCACGGCTAACTACGTGCCAGCAGCCGCGGTAATACGTATGGGGCGAGCGTTATCCGGATTCATTGGGCGTAAAGCGCGCGTAGGCGGCCCGTTAGGTCGGAGGTAAAAGCCCGGGGCTCAACCCCGGCGG
+
GGGGGGGGGGGGGGGGGGGGGFFGGGGGGGGGGGGGGGGGGFGGGGGGGGGGGGGGGGFGGGGGGGGGGEGGGGGGGGGGGGGGGEGGGGGEGGGGGGGGGGGFFGGFGGGGGGG?+:B@+8B++CEF8,C8F,<EFFFC+@+>FGFGGG@=@FEGGGGGGGGGG9FGG@:7@FG9FGFFGGGGGGGGGDGGGGGBCFGGGGGGGGGGGGEGGGGGFGGGGGGGGGFGGGGGGGGGGGGGGGGGGGGGFEECGEGEGGGGGGGGGGGGFGDGGGGCDCGGF:ECFFFDGFFC5)
@M03364:396:000000000-C9LGT:1:1101:21820:6562 1:N:0:10
ACTCCTACGGGAGGCAGCAGTAGGGAATTTTCGTCAATGGGCGCAAGCCTGAACGAGCAATGCCGCGTGGGTGAAGACGGTCTTCGGATTGTAAAGCCCTGTTGCCGGGGACAAAGGACAGCCAGAGTGTAAAGCTGACTGTTTGATGGTACCCGGCCAGAAAGCCACGGCTAACTACGTGCCAGCAGCCGCGGTAATACGTAGGTGGCAAGCGTTATCCGGAATGATTGGGCGTAAAGCGCGCGTAGGCGGCCCGTTAGGTCGGAGGTAAAAGCCCGGGGCTCAACCCCGGCG
+
GGGGGGGGGGGGGGGGGGGGGGGGGGGGGGGGGGGGGGGGGGGGGGGGGGGGGGGGGGGGGGGGGGGGGGGGGGGGGGGGGGGGGGGGGGGGGGGGGGGGGGGGGGGCFGGGGGGGGGFGGGG,BFGG,89,CFFADFEFGGGCGFGFGGFGGGGGGGGGGGGGGGGGG<EGGGGGGGGGGGGGGGGGGGGGGGGGGGGGGGGGGGGGGGGGGGGGGGGGGGCEGGGGGGGGGGGGGGGGGGGGGGGGGGGGGGGGDCEGGFGGGCGGCFGGGGGGGGGGF@EGGGGFGFFGG<
@M03364:396:000000000-C9LGT:1:1101:26988:6567 1:N:0:10
ACTCCTACGGGAGGCAGCAGTGGGGAATCTTGCGCAATGGGGGCAACCCTGACGCAGCGACGCCGCGTGCGGGACGAAGGCCTTCGGGTCGTAAACCGCTTTCAGCAGGGACGAGGCCGCTACGGTGAGTGAGCCTGCAGAAGAAGCCCCGGCTAAATACGTGCCAGCAGCCGCGGTAATACGTAGGTGGCAAGCGTTATCCGGAATGATTGGGCGTAAAGGGTGCGCAGGCGGCTGTGCAAGTCGGAAGTAAAAGGGACCGGCGCAACCGGTTCAGGCTTTGGAAACTGCACG
+
GGGGGFGGGFGCFGEEGEAFGFFGGC@@CFFGGGGGGGGGGGC7:<DD:FGECF@FG:FEGGGGGGGEFFEFGFCB:@FECFAFFGG@F:BF,BB>,@FFCFF,FGF<<FCFE7**3@5>**5*8<<<,,7,3<<FBF<F,2?:?,84<C<F*1C2,8>FGAC*;<</8,08?8CGEEG77:A9+;C9912;@>8C2?5CCEEDE?CFF7C@FGGG//;@FFGFE*/8:CCGGGGGG8EG:9F0@*:5:C<70AF:9C=*CEC5*9CD39=71**2:7AC.6EGDC>FC@6CFC
@M03364:396:000000000-C9LGT:1:1101:15699:6574 1:N:0:10
ACTCCTACGGGAGGCAGCAGTAGGGAATCTTCCACAATGGACGCAAGTCTGATGGAGCAACGCCGCGTGAGTGAAGAAGGTTTTCGGATCGTAAAGCTCTGTTGTTGGTGAAGAAGAATAGGGTGAGTCCCTGGCCTTTATTTGACGGTAATCAACCAGAAAGTCACGGCTAACTACGTGCCAGCAGCCGCGGTAATACGTAGGTGGCAAGCGTTGTCCGGATTTATTGGGCGTAAAGCGAGCGCAGGCGGAAAAATAAGTCTAATGTGAAAGCCCTCGGCTTAACCGAGGAAC
+
GGGGGGGGGGGGGGGGGGGGGGGGGGGGGGGGGGGGGGGGGGGGGGGFFGGGGGGFGGGGGGGGGGGGGEGGGGGGGGGGCCFGFGGFFCGGGGGGGGGGGGG<BFFGFGGGGGGG,:CD,5B48BEF,:8,5+,,,:DGFFCCDDFGGGGGFFGGGGGGGGGGF,FFG@8FFGGGGGGGGFEGGGFGFGD*<C*<FFGGGFGGGGGGGGFFGEGGGGEEEEFEGCGFGGGGGGGGGGFGGGEEDDEGDGGE==EFDFGG<EGCFFGGGGEFGGGGGGGGDFGGGGGFCEFG*9
@M03364:396:000000000-C9LGT:1:1101:7300:6575 1:N:0:10
ACTCCTACGGGAGGCAGCAGTGGGGAATATTGCACAATGGGCGCAAGCCTGATGCAGCGACGCCGCGTGCGGGATGGAGGCCTTCGGGTTGTAAACCGCTTTTGTTCAAGGGCAAGGCACGGTTTCGGCCGTGTTGAGTGGATTGTTCGAATAAGCACCGGCTAACTACGTGCCAGCAGCCGCGGTAATACGTAGGGTGCAAGCGTTATCCGGATTTATTGGGCGTAAAGGGCTCGTAGGCGGTTCGTCGCGTCCGGTGTGAAAGTCCATCGCTTAACGGTGGATCCGCGCCGG
+
GGGGGGGGGGGGGGGGGGGGGGGGGGGGGGGGGGGGGGGGGGGGGGGGGGGGGGGGGGGGGGGGGGGGGGGGGGGGGGGGGGGGGGGGGGGGGGGGGGGGGGGGGGGGGGGGGGGFBFGGC8D7+@FE++55CFFGDF;FGFFEAFAFGG8FFGGGGGGGGGGGGGGGGCFGGGGGGGGGGGGGGGGGGCFGFCEGGGGGGGGGGGGGGGGGGEGGGGGGGGGGGGGGGFGGGGGGGGGGGGGCGGGGGGGGGGGGGEEGG7CFGGFGG>EGG5E<FGGG:FGGF4CFGFFGGG
@M03364:396:000000000-C9LGT:1:1101:20048:6583 1:N:0:10
ACTCCTACGGGAGGCAGCAGTGGGGAATCTTGCGCAATGGGGGCAACCCTGACGCAGCGACGCCGCGTGCGGGACGAAGGCCTTCGGGTCGTAAACCGCTTTCAGCAGGGACGAGGGCGCTACGGTGAAAGTCCCTGCAGAAGAACGCCCGGCTAAATACGTGCCAGCAGCCGCGGTAATACGTATGGGGCGAGCGTTATCCGGATTCATTGGGCGTAAAGCGCGCGTAGGCGGCCCGTTAGGTCGGAGGTAAAAGCCCGGGGCTCAACCCCGGCGAGCCTCCGATACCGGCGG
+
GGGGGGGGGGGGGGGEGGGGGGGGGGFG9FGGGGGGGGGGGGGGGGFGGGG@FGGGGGCEGGGGGGGGGGGGGGGGGGGGGGGGGGGGGGGGCFFGF>D>FGGCFGCFGGFGGG:F**>F7CF::FF*3,7?,,,,7<,?<,?<<+*44=<FG7:A9FFGFFFFGGGGCCD>CGGDECG7CFG<9CC6>EGEEGGGGG>CCGEGCC>FGGF7CFGGGGGGGFGGGGGG5CEGGGD8881;E86FFGE*::;<C7CGGECECCD=*1C97F=DGGGDC3C3)8FD3CCB45<C35
@M03364:396:000000000-C9LGT:1:1101:23387:6640 1:N:0:10
ACTCCTACGGGAGGCAGCAGTGGGGAATATTGCACAATGGGCGAAAGCCTGATGCAGCAACGCCGCGTGAGCGATGAAGGCCTTCGGGTCGTAAAGCTCTGTCCTCAAGGAAGATAATGACGGTCCTTTAGGATGCAGCCCCGGCTAACTACGTGCCAGCAGCCGCGGTAATACGTAGGGGGCTAGCGTTATCCGGATTTACTGGGCGTAAAGGGTGCGTAGGTGGTTTCTTAAGTCAGGAGTGAAAGGCTACGGCTCAACCGTAGTAAGCTCTTGAAACTGGGAAACTTGAGT
+
GGGGGGGGGGGGGGGGGGGGGGGGGGGGGGGGGGGGGGGGGGGGGGGGGGGGGGGGGGGGGGGGGGGGGGGGGGGGGGGGGGGGGGGGGGGGGGGGGGGGGGGGGGG=FGGGGGGD,FE<F-88+8CD,,9,,,:,8EFGGG>FGG+DFGFG3FFGGGGGGGGGGGGGG*;FGGGGFGGGGGGGGGGGGGGGGGGGCDEFGGGGGGGGGGGGGGGGGGGGGGGGGGGGGGGGGGGGGGGGGGFGGGGGGGGGGGGGGGGGGGGGGGGGGGGGGGGGGGGC4?GGFFGFG?FFF7
@M03364:396:000000000-C9LGT:1:1101:23966:6648 1:N:0:10
ACTCCTACGGGAGGCAGCAGTGGGGAATATTGCACAATGGGCGCAAGCCTGATGCAGCGACGCCGCGTGCGGGATGGAGGCCTTCGGGTTGTAAACCGCTTTTGTTCAAGGGCAAGGCACGGTTCCGGCCGTGCTGAGGGGGTTGTTCGACTAAGCACCGGCTAACTACATGCCAGCAGCCGCGGTAATACGTAGGGTGCAAGCGTTATCCGGATTTATTGGGCGTAAAGGGCTCGTAGGCGGTTCGTCGCGTCCGGTGTGAAAGTCCATCGCTTCACGGTGGATCCGCGCCGG
+
GEGGGGGG>@F@CGGGEGGGGGCEGGEFGGGGGGGGFEEGF@FCGEGFFEFGFCFCFGGC7@@CFGFG=FGGG:FEBF?CFGGFGFFGGDCCGACFD@CGGGGGGDFA<D8CFB<=FGGG=+B++::F+8>@B*3D;,*>F7<1<CACEF*<:,,29<FFC@<7FFFFF,+7BFCFCC;CF>C>C:?8F7?FGGF>EC5EEGCFGGGGGGGCCED>CGGFGFDEGGECEEEEGGFE=EF=GGGG=EC:A*:5C7CEC8:/*<>9CFCGGGE<5:5*:7=9)):C*09>CEED)9
@M03364:396:000000000-C9LGT:1:1101:15700:6650 1:N:0:10
ACTCCTACGGGAGGCAGCAGTAGGGAATCTTCGGCAATGGGCGAAAGCCTGACCGAGCAACGCCGCGTGAATGATGAAGGCCTTCGGGTTGTAAAATTCTGTTATAAGGGAAGAACGACTTTAGTAGGACATGGCTAGAGTGTGACGGTACCTTATGAGAAAGCCACGGCTAACTACGTGCCAGCAGCCGCGGTAATACGTAGGTGGCGAGCGTTATCCGGAATTATTGGGCGTAAAGAGCGCGCAGGTGGTTGATTAAGTCTGATGTGAAAGCCCACGGCTTAACCGTGGAGG
+
GGGGGGGGGGGGGGGGGGGGGGGGGGGGGGGGGGGGGGGGGGGGGGGGGGGGGGGGGGGGGGGGGGGGGGGGGGGGGGGGGGGGGGGGGGGGGGGGGGGGGGGGF,EFGGGGGGGGCCGE79A?C@FG@BA:,:,BDFGGGGGGGGGGGGGGFGGGGGDGGGGGGGGGGGGGGGGGGGGGGGGGGGGGGGGGGGGGGGGGFGGGGGGGGGGGGGGGGGEGGEGGGGGGGCGGGGGGGGFFGGGGGGGGFGGGGGGGFGFGGFGGCGGGGGGGGGGGGGGGFFGGGGGFDFFGGG
@M03364:396:000000000-C9LGT:1:1101:19678:6680 1:N:0:10
ACTCCTACGGGAGGCAGCAGTGGGGAATATTGCACAATGGGCGCAAGCCTGATGCAGCGACGCCGCGTGCGGGATGGAGGCCTTCGGGTTGTAAACCGCTTTTGTTCAAGGGCAAGGCACGGTTTCGGCCGTGTTGAGTGGATTGTTCGAATAAGCACCGGCTAACTACGTGCCAGCAGCCGCGGTAATACGTAGGGTGCAAGCGTTATCCGGATTTATTGGGCGTAAAGGGCTCGTAGGCGGTTCGTCGCGTCCGGTGTGAAAGTCCATCGCTTAACGGTGGATCCGCGCCGG
+
GGGGGGGGGGGGGGGGGGGGGGGGGGGGGGGGGGGGGGGGGGGGGGGGGGGGGGGGGGGGGGGGGGGGGGGGGGGGGGGGGGGGGGGGGGGGGGGGGGGGGGGGGGGGGGFGGGGGFGGGG7DC@FGG3+@5CDFGGGFGFFGGGGGGGGGG:AFGGGGGGGGGGGGGGBGGGGFGGGGGGGGGGGGGGGGGGFGGGGGGGGGGGGGGGGGGGGGGFGGGGGGGGGEGCFGGGGGGGGGGGGGGGGGGGGGGGGGGGEGGGEGGFGFGGGGGGGGGGFEGDFGGGGGFGFFCDG
@M03364:396:000000000-C9LGT:1:1101:15629:6687 1:N:0:10
ACTCCTACGGGAGGCAGCAGTAGGGAATCTTCCACAATGGGCGCAAGCCTGATGGAGCAACACCGCGTGAGTGAAGAAGGGTTTCGGCTCGTAAAGCTCTGTTGTTGGAGAAGAACGTGCGTGCGAGTAACTGTTCACGCAGTGACGGTATCCAACCAGAAAGTCACGGCCAACTACGTGCCAGCAGCCGCGGTAATACGTAGGTGGCAAGCGTTATCCGGATTTATTGGGCGTAAAGCGAGCGCAGGCGGTTGCTTAGGTCTGATGTGAAAGCCTTCGGCTTAACCGAAGA
+
GGGGGGGGGGGGGGGGGGGGGGGGGGGGGGGGGGGGGGGGGGGGGGGGGGGGGGGGGGGGGGGGGGGGGGGGGGGGGGGGGGGGGGGGGGGGGGGGGGDGGGGGGGGGGFGGGGGGCGGGGGF+88CF:<C<BBCDDFFG@GFD9EFGGGGFGGGGGGGG<FGGGGGGGFEGGGGGGGGGGGGGGGGFGGGGGGGGGGGGFGGGGGGGGGGGGGGGGGGGGGGEGGGGGGGGGGGGGGFGGGGGGGGGGGEEGGGGCFGFGGGGGGGGGGGGGGGGGGGGFFGGGGGFD>@<
@M03364:396:000000000-C9LGT:1:1101:21115:6699 1:N:0:10
ACTCCTACGGGAGGCAGCAGTGGGGAATATTGCACAATGGGCGCAAGCCTGATGCAGCGACGCCGCGTGCGGGATGGAGGCCTTCGGGTTGTAAACCGCTTTTGTTCAAGGGCAAGGCACGATTTCGGCTGTGTTGAGTGGATTGTTCGAATAAGCACCGGCTAACTACGTGCCAGCAGCCGCGGTAATACGTAGGGTGCAAGCGTTATCCGGATTTATTGGGCGTAAAGGGCTCGTAGGCGGTTCGTCGCGTCCGGTGTGAAAGTCCATCGCTTAACGGTGGATCCGCGCCGG
+
GGGGGGGGGGGGGGGGGGGGGGGGGGGGGGGGGGGGGGGGGGGGGGGGGGGGGGGGGGGGGGGGGGGGGGGGGGGGGGGGGGGGGGGGGGGGGGGGGGGGGGGGGGF9FGGGGGGGFFFFG-D,>@FD++8:,<@FFGGGGEFFFGGGGGGG1DGGGGGGGGG>GGGGG<EGGGGGGGGGGGGGGGGGGFGFFFGGGGGEFGGGGGGGGGGGGGGGGGGGGGGGGGGGGGGGGGFCGGGGGGG7EGGGGGGGGGGGDGEAC<DGGDCFFGGGGGGDGGEGD:EGGGG@D;DGGG
@M03364:396:000000000-C9LGT:1:1101:9177:6710 1:N:0:10
ACTCCTACGGGAGGCAGCAGTGTGGAATATTGCACAATGGGCGAAAGCCTGATGCAGCAACGCCGCGTGAGCGATGAAGGCCTTCGGGTCGTAAAGCTCTGTCCTCAAGGAAGATACTGACTGTACTTGAGGAGGAAGCCCCGGCTAACTACGTGCCAGCAGCCGCGGTAATACGTAGGGGGCTAGCGTTATCCGGAATTACTGGGCGTAAAGGGTGCGTAGGTGGTTTCTTAAGTCAGAGGTGAAAGGCTACGGCTCAACCGTAGTAAGCCTTTGAAACTGGGAAACTTGAGT
+
GGGGGGGGGGGGGGGGGGGGGG-FGGGGGGGGGGGGGGGGGGGGGGGGGGGGGGGGGGGGGGGGGGGGGGGGGGGGGGGGGGGGGGGGGGGGGGGGGGGGGGGGGGGFGGGGGGGG<BBEF-CC,BFF,,838B@+AFGFFDGFCEEGGGFGGGGGGGGGGGGGGGGGGGGFGGGGGGGGGGGGGGDG7=EGGGGGGGGGGGGDFGGGGEEGGGEGCGGGGGGGGG5CFFGGGGGGGGGGGGGGGGFEFGFFFGGGGGGEGGDCFGGGGFFGGGG77CFGBFGG4FGFGBFF*2
@M03364:396:000000000-C9LGT:1:1101:5059:6714 1:N:0:10
ACTCCTACGGGAGGCAGCAGTGGGGAATCTTGCGCAATGGGGGCAACCCTGACGCAGCGACGCCGCGTGCGGGACGAAGGCCTTCGGGTCGTAAACCGCTTTCAGCAGGGACGAGGCCGCGCGGTGACGCTTCCGGCGGAAGAAGCCCCGGCGAAATACGTGCCAGCAGCCGCGGTAATACGTATGGGGCGAGCGTTATCCGGATTCATTGGGCGTAAAGCGCGCGTAGGCGGTTCGTCGCGTCCGGTGGGAAGGTCCATCGCGTAACGGTGGATCCGCGCCGGGTGCGGGCGG
+
GGGGGGGGGGGGGGGGGGGGGGGGGGGGGGGGGDGGGGGGGEGGGG7FGGGGFGCGGGGGGGGGGGGGG@FGGGFFGGGGEFGGGGGFFGFGGGGGGGGGEGGAFACGGGGFFGEF*1>**4=**4FF:1*8*2*4**2::>,<F+,/8?8>:5C*/0,13A@1@8*,22*:C5>EED7::@+A9;8FGGG5C*?E55*3+;E;*/<FF+<<FCCE>*/ACECCEGG*:EEE8//*::*2:E:5CCE5E5C*+*2+;<20<=<*:)***1*972<7CF*9>>EGDD)8C:D3DD
@M03364:396:000000000-C9LGT:1:1101:22752:6722 1:N:0:10
ACTCCTACGGGAGGCAGCAGTGGGGAATATTGCACAATGGGCGCAAGCCTGATGCAGCGACGCCGCGTGCGGGATGGAGGCCTTCGGGTTGTAAACCGCTTTTGTTCAAGGGCAAGGCACGATTTCGGCCGAGTTGAGTGGATTGTTCGAATAAGCACCGGCTAACTACGTGCCAGCAGCCGCGGTAATACGTAGGGTGCAAGCGTTATCCGGATTTATTGGGCGTAAAGGGCTCGTAGGCGGTTCGTCGCGTCCGGTGTGAAAGTCCATCGCTTAACGGTGGATCCGCGCCGG
+
GGGGGGGGGGGGGGGGGGGGGGGGGGGGGGGGGGGGGGGGGGGGGGGGGGGGGGGGGGGGGGGGGGGGGGGGGGGGGGGGGGGGGGGGGGGGGGGGGGGGGGGGGGGGGGGGGGGGBBFGG-B>+FFGF@F**8:;CF;FGF?FGFFFGGGFFEFGGGGGGGGGGGGGG<FGGGGGGGGGGGGGGGGGGGGGCFGGGGGDGGGGGGGGGGGGGEGGFGGGGGGGGGDEGGGGC=CGGGGGGGGGGDEGCCGGGGGGGCECEFFFGGFGGGGGGGGGGGGGFFGGFFFFGFFCDD
@M03364:396:000000000-C9LGT:1:1101:14568:6741 1:N:0:10
ACTCCTACGGGAGGCAGCAGTGGGGAATATTGCACAATGGGGGAAACCCTGATGCAGCAACGCCGCGTGAGTGATGACGGCCTTCGGGTTGTAAAGCTCTGTCTTCAGGGACGATAATGACGGTACCTGCGGAGGAAGCCACGGCTAACTACGTGCCAGCAGCCGCGGTAATACGTAGGTGGCGAGCGTTGTCCGGATTTACTGGGCGTAAAGGGAGCGTAGGCGGACTTTTAAGTGAGATGTGAAATACCCGGGCTCAACTTGGGTGCTGCATTTCAAACTGGAAGTCTAG
+
GGGGGGGGGGGGGGGGGGGGGGGGGGGGGGGGGGGGGGGGGGGGGGGGGGGGGGGGGGGGGGGGGGGGGGGGGGGGGGGGGGGGGGGGGGGGGGGGGGGGGGGGGGGGGGGGGGGGCFGFGEFF3CFG:,8@3=FGGGGGGGGFGGCFGGGGGGGGGGGGGGGGGGGGG*BFGGGGGGGGGGGGGGGGGGGGGGGGGGGGGGGGGGGGGGGGGGGGGGGGGGGGGG5EGCFGCGGGGGGFFFGGGGGGGGGGGGGGGGGGGEFGGGGGGGGGGFGFGFGFFFGGFGGFGFFG
@M03364:396:000000000-C9LGT:1:1101:7537:6819 1:N:0:10
ACTCCTACGGGAGGCAGCAGTGGGGAATATTGCACAATGGGCGCAAGCCTGATGCAGCGACGCCGCGTGCGGGATGGAGGCCTTCGGGTTGTAAACCGCTTTTGTTCAAGGGCAAGGCACGGTTTCGGCCGTGTTGAGTGGATTGTTCGAATAAGCACCGGCTAACTACGTGCCAGCAGCCGCGGTAATACGTAGGGTGCAAGCGTTATCCGGATTTATTGGGCGTAAAGGGCTCGTAGGCGGTTCGTCGCGTCCGGTGTGAAAGTCCATCGCTTAACGGTGGATCCGCGCCGG
+
GGGGGGGGGGGGGGGGGGGGGGGGGGGGGGGGGGGGGGGGGGGGGGGGGGGGGGGGGGGGGGGGGGGGGGGGGGGGGGGGGGGGGGGGGGGGGGGGGGGGGGGGGGGGGGDGGGGGGGGGGEFCFFGG7+@3@FE7AFFFG9CFGCFFGGFGGGGGFGGGGGGGGGGGG:EGGGGGGGGGGGGGGGGDGGGGG?FGG?EEGGGGGGGDGGFEGGGGGGGGGGGGGGEEFGGGGGGGGGGGGGGGGGG7E5EGGGGGGCECEAFGGGGGGGGGGGGDGGGG>>GGGGGFGFFGGG
@M03364:396:000000000-C9LGT:1:1101:25262:6827 1:N:0:10
ACTCCTACGGGAGGCAGCAGTGGGGAATCTTGCGCAATGGGGGCAACCCTGACGCAGCGACGCCGCGTGCGGGACGAAGGCCTTCGGGTCGTAAACCGCTTTCAGCAGGGACGAGGCCGCTACGATGAGCGTCCCTGCAGAAGAAGCCCCGGCTAAATACGTGCCAGCAACCGCGGTAATACGTATGGGGCGAGCGTTATCCGGATTCATTGGGCGTAAAGCGCGCGTAGGCGGCCCGTTAGGTCGGAGGTAAAAGCCCGGGGCTCAACCCCGGCGAGCCTCCGATACCGGCGG
+
GGGGGGGGGGGGGGGGGGGGGGGGGGGGGGGGGGGGGGGGG7F7BFDFFGGGGGGGGGGGGGGGGGGGGGGGGGFFGGGEGGGGGFGG=BFFGGGGGEGGGGG,DAAFFFGGGG:@**5>**58**=F,314*1*,?:,,,,?C,5,:CEEC*<<CC9<CC0;CF7EF0,;CEGGGEG5CGG8+3@@FCCCE>CEECEE80AEE8//+<@7A@ECE8?CGEAGGGGCCGGGGGGDCGDCCEEFCCCC5CEEG+<+05EC>EEGC=FFF5*;CDCEDC57))7CDCDC>DE>C7C
@M03364:396:000000000-C9LGT:1:1101:6439:6837 1:N:0:10
ACTCCTACGGGAGGCAGCAGTGGGGAATATTGCACAATGGGGGAAACCCTGATGCAGCAACGCCGCGTGAGTGATGACGGCCTTCGGGTTGTAAAGCTCTGTCTTCAGGGACGATAATGACGGTCCCTGCGGCGGCAGCCACGGCTAACTACGTGCCAGCAGCCGCGGTCATACGTAGGTGGCGAGCGTTGTCCGGATTTACTGGGCGTAAAGGGAGCGTAGGCGGATTTTTAAGTGAGATGTGAAATACTCGGGCTTAACCTGAGTGCTGCATTTCAAACTGGAAGTCTAG
+
GGGGGGGGGGGGGGGGGGGGGGGGGGGGGGGFGFGGGGFGGGGGGGGGGGGGGGGGGGGGGGGGGGGGGGGGGGGGFGGEGGGGGGGGGGGGGGGGGEGGEGGGFGFDGGGGGGGG+A@DF-8B3@FF,:@3+@F*5FFFCGGGGG+CGG9F=F:FGGGGGGGGGGGGG*;FFGGGGGDGGGGGGGGGGGGGGGGGGGGGGGGG?FGGGGGGGCGGEGGECEGCGG8EEGGGFEFGGGGGGGG?FGGGGFGGGGGGGGFGFGGGGGGGGGGGGGGFGDDCFFFCFFGFGFFF
@M03364:396:000000000-C9LGT:1:1101:3796:6849 1:N:0:10
ACTCCTACGGGAGGCAGCAGTGGGGAATATTGCACAATGGGCGAAAGCCTGATGCAGCAACGCCGCGTGAGCGATGAAGGCCTTCGGGTCGTAAAGCTCTGTCCTCTAGGAAGATACTGTCTGTGCTTGTGTACGAAGCCCCGGCTAACTCCGTGCCAGCAGCCGCGGTCCTACGTAGGGTGCTAGCGTTATCCGGTATTACTGGGCGTAACGTGCTCGTAGGTGGTTTCTTAAGTTAGATGTGAAAGGCTACGGCTCAATCGTAGTAAGCCTTTGCAACTGGGAAACTGGAAT
+
CFGGGGGGGGGGEDGGGGGGGGGCFG7FEFGFFFFGGGGFGFGCGEGGGGGFF@FGGGGGCCFFFGGGG@F8FEFGFGGGGGGGGGGGGGGGGGGGGGGG,FC<EF,,,8=,BF?8,5:5,-,<,5C?5:,:5,++3BF,+B7CCC8>DE,8+@>>>C,@B:7DFGGGE**7@F@:,,*=,6<B;ED*<F:B>>C74=<@<9:<,*4*:E8*;28**388/:>A?8;CF?+<++<<++0++<AC+<<A5*<6CCGDG;+90AD:*9:00>0*90<:**+9)0+97*/<7*/***
@M03364:396:000000000-C9LGT:1:1101:12572:6856 1:N:0:10
ACTCCTACGGGAGGCAGCAGTAGGGAATTTTCGTCAATGGGCGCAAGCCTGAACGAGCAATGCCGCGTGGGTGAAGACGGTCTTCGGATTGTAAAGCCCTGTTGCCGGGGACAAAGGACAGCCCGAGTGGAAAGCTGACTGTTTGATGGTACCCGGCCAGAAAGCCACGGCTAACTACGTGCCAGCAGCCGCGGTAATACGTAGGTGGCAAGCGTTATCCGGAATGATTGGGCGTAAAGGGTGCGCAGGCGGCTGTGCAAGTCTGAAGTAAAAGGGACCGGCTCAACCGGTTC
+
GGGGGGGGGGGGGGGGGGGGGGGGGGGGGGGGGGGGGGGGGGGGGGGGGGGGGGGGGGGGGGGGGGGGGGGGGGGGGGGGGGGGGGGGGGGGGGGGGGGGGGGGGGGGGGGGGG?F88FFGCG+8CFGF+E,BCEAFFGGGGGGGGGGGGGGGGGGGGGGGGGGGGGGG@EGGGGGGGGGGGGGGGGGGGGGGGGGGGGGGFGGGGGGGGGGGGGGGGGGGGEGGGFGGGGGGGECEGGGGGGGGGGGGGGGGGGGGGGGGGGGGFGGGGGGGGGGGGGGFFEGGGGFGFBDG
@M03364:396:000000000-C9LGT:1:1101:25266:6869 1:N:0:10
ACTCCTACGGGAGGCAGCAGTAGGGAATCTTCCACAATGGACGCAAGTCTGATGGAGCAACGCCGCGTGAGTGAAGAAGGTTTTCGGATCGTAAAGCTCTGTTGTTGGTGAAGAAGGATAGAGTTAGTCCCTGGCCTTTATTTGACGGTAATCAACCAGAAAGTCACGGCTAACTACGTGCCAGCAGCCGCGGTAATACGTAGGTGGCAAGCGTTGTCCGGATTTATTGGGCGTAAAGCGAGCGCAGGCGGAAAAATAAGTCTAATGTGAAAGCCCTCGGCTTAACCGAGGAAC
+
GGGGGGGGGGGGGGGGGGGGGGGGGGGGGGGGGGGGGGGGFGGGGGGGGGGGGGGGGGGGGGGGGGGGGGGGGGGGGGGGFGGGGGGGGGGGGGGGGGGFGGGGGGG8CFGGGF=F<FDGG-C,<CFG,,8:A<B,AFCFGGDGGG:FFG>DGGGGGGGGGGGGGGGGG@EDGGGGFGGGGGGGGGGGGGGGGGGGGGGGGGFGGGGGGGGGGGGGGGGGGGGGDFFGGGGGGGGGGGGGGGGGGGGGGGGGDEGGGFGGEFGFGGGGGGGGGGGFGGGGFFDGGGGBGFFDCF
@M03364:396:000000000-C9LGT:1:1101:8183:6879 1:N:0:10
ACTCCTACGGGAGGCAGCAGTGGGGAATCTTCCGCAATGGACGAAAGTCTGACGGAGCAACGCCGCGTGAACGATGACGGCCTTCGGGTTGTAAACCGCTTTTGTTCAAGGGCAAGGCACGGGTTCGGATGAGTTGAGTGGATTGTTCGAATCAGCCCCGGCTCACTACCTGCCAGCAGCCGCGGTAATACGTAGGGAGCAAGCGTTCTCCGGATTTATTGGGCGTAAAGGGGTCGTAGGCGGGTCGTCGCGTCCGGTGTGGCAGTGCGTCGCCTAACGGCGGATCCGCGCCCG
+
GGGGGGGGGGGGGGGGGGGGGGGGGGGGGGGGGGGGGGGGC,@FFGCEFGGGGGFFGGGGGGGGGGGGGDGGGGGGFFGGGGGGGGGGGGGGGGG<F=FGGGB?<,C@5CBF+FFE<<DC+3+8+:@C++5,,3,,,:@,*,8,,7,3:F,@*,?:,8:F7<*17C?,<36<<F,,C,=+=F@FC:**?,CF>,4;;**/8AF8EG>**++222/;@C+2<6C58*1**3C**2*8://CCE55?/CCEGGGG58:5:C****2*>6*)1/1/*/CC<:C))19)5CFDB:3//
@M03364:396:000000000-C9LGT:1:1101:27907:6885 1:N:0:10
ACTCCTACGGGAGGCAGCAGTGGGGAATATTGCACAATGGGCGCAAGCCTGAACGAGCAATGCCGCGTGGGTGAAGACGGTCTTCGGATTGTAAAGCCCTGTTGCCGGGGACAAAGGACAGCCCGAGTGTACCGCTGACTGTTTGATGGTACCCGGCCAGAAAGCCACGGCTAACTACGTGCCAGCAGCCGCGGTAATACGTAGGTGGCAAGCGTTATCCGGAATGATTGGGCGTAAAGGGTGCGCAGGCGGCTGTGCAAGTCTGAAGTAAAAGGGACCGGCTCAACCGGTTCC
+
GGGGGGGGGGGGGGGGGGGGGGGGGGGGGGGGGGGGGGGGGGGGGGGGGGGGGGGGGGGGGGGGGGGGGGGGGGGGGGGGGGGGGGGGGGGGGGGGGGGGGGGGGGGGGGGGG<FDD<AAFFF+CFGG7,C,,B>3CFGGGFFFF,EFGGGGGGGGGGGGGGGGGGGGG<EEFGGGGGGGGGGGGGGGGGGGGGGGGGGGGGGGGGGGGGGGGGGGGGGGGGGGGGEFFGGGGGGDGGGGGGDGGG=EGGCGGGGGGG?FGGGGGCCFD7FFCGDGGGGGD>:C>C<>DFBGG*
@M03364:396:000000000-C9LGT:1:1101:23468:6889 1:N:0:10
ACTCCTACGGGAGGCAGCAGTGGGGAATATTGCACAATGGGCGCAAGCCTGATGCAGCGACGCCGCGTGCGGGATGGAGGCCTTCGGGTTGTTAACCGCTTTTGTTCAAGGGCAAGGCACGGTTTCGGCCGTATTGAGTGGATTGTTCGAATAAGCACCGGCTAACTACGTGCCAGCAGCCGCGGTAATACGTAGGGTGCAAGCGTTATCCGGATTTATTGGGCGTAAAGGGCTCGTAGGCGGTTCGTCGCGTCCGGTGTGAAAGTCCATCGCTTAACGGTGGATCCGCGCCGG
+
GGGGGGGGGGGGGGGGGGGGGGGGGGGGGGGGGGGGGGGGGGGGGGGGGGGGGGGGGGGGGGGGGGGGGGGGGGGGGGGGGGGGGGGGGGGGGGGGGGGGGGGFGGGGGGGGGGFE<DGGGGGD7@FE+3@3*,,@BFFFGFGFGGGGGGGG>FGGGGGGGGGGGGGGG:EGGGGGGGGFGGGGGGDGFGGGFCFGGGGDGCFGGGGGGGGGGGGGGGGGGGGGGEEGGGGGGGGGGGGGGGGEEECCECGGGGGGG*CEG3CGGGGGGGGGGGGGGGGGEFGGFFGFGFFGGG
@M03364:396:000000000-C9LGT:1:1101:10464:6897 1:N:0:10
ACTCCTACGGGAGGCAGCAGTAGGGAATTTTCGTCAATGGGCGCAAGCCTGAACGAGCAATGCCGCGTGGGTGAAGACGGTCTTCGGATTGTAAAGCCCTGTTGCCGGGGACAAAGGACAGCCAGAGTGGAAAGCTGACTGTTTGATGGTACCCGGCCAGAAAGCCACGTCTAACTACGTGCCAGCAGCCGCGGTAATACGTAGGTGGCAAGCGTTATCCGGAATGATTGGGCGTAAAGGGTGCGCAGGCGGCTGTGCAAGTCTGAAGTAAAAGGGACCGGCTCAACCGGTTC
+
GGGGGGGGGGGGGGGGGGGGGGGGGGGGGGGGGGGGGGGGGGGGGGGGGGGGGGGGGGGGGGGGGGGGGGGGGGGGGGGGGGGGGGGGGGGGGGGGGGGGGGGGGGGGGGGGGGFGF<FFFGFA,DDD:3>,<BFFDGGGGFGCGGGFFFGGGGGDGGGGGGGGGGGGG*>FGGGGGGGGGGGGGGGGGGGGGGGGGGGGGGGGGGGGGGGGGGGGGGGGGGEGGGGGGGGGGGCG8EFGGGGGGGGGEGGGGGGGGGGFGGGGFGFGGGGGCGEGFFGGFFGGFGFFDD@GG
@M03364:396:000000000-C9LGT:1:1101:13692:6915 1:N:0:10
ACTCCTACGGGAGGCAGCAGTAGGGAATCTTCCACAATGGACGCAAGTCTGATGGAGCAACGCCGCGTGAGTGAAGAAGGTTTTCGGATCGTAAAGCTCTGTTGTTGGTGAAGAAGGATAGCGGGAGTAACTGGCCTTTATTTGACGGTAATCAACCAGAAAGTCACGGCTAACTACGTGCCAGCAGCCGCGGTAATACGTAGGTGGCAAGCGTTGTCCGGATTTATTGGGCGTAAAGCGAGCGCAGGCGGAAAAATAAGTCTAATGTGAAAGCCCTCGGCTTAACCGAGGAAC
+
GGGGGGGGGGGGGGGGGGGGGGGGGGGGGGGGGGGGGGGGGGGGGEGGGGGGGGGGGGGGGGGGGGGGGFGGGGGGGGGGFGGGGGGGGGGGGGGGGGGFFFGGGDFEGGFGGGGGF<F,A-@+++@F,,C?E8FFGGGFGGGGCFGGGGFCDFFGGGGGGGGGGACFGGGGGGGGGGGGGD@FGGFGGEGGEEGFGGF7:CFCFFGFGGGGGGGGGGGGG>?CFGFGGGGGEGGDFGGE*:EGGGEGGCGEGGGGGFGGFGGGG79FF*CDGGGDDDEDF>CFCFGFGD@D<>
@M03364:396:000000000-C9LGT:1:1101:10225:6936 1:N:0:10
ACTCCTACGGGAGGCAGCAGTGGGGAATCTTCCGCAATGGACGAAAGTCTGACGGAGCAACGCCGCGTGAACGATGACGGCCTTCGGGTTGTAAAGTTCTGTTATACGGGACGAATGGTACGACGGTCATTCCCCGTCGTAAGTGACGGTACCGTAAGAGAAAGCCACGGCTAACTACGTGCCAGCAGCCGCGGTAATACGTAGGTGGCAAGCGTTGTCCGGAATTATTGGGCGTAAAGGGCGCGCAGGCGGCGTCGTAAGTCGGTCTTAAAAGTGCGGGGCTTAACCCCGTGG
+
GGGGGGGGGGGGGGGGGGGGGGGGGGGGGGGGGGGGGGGGGGGGGGGFGGGGGGGGGGGGGGGGGGGGGGGGGGGGGGGGGGGGGGGGGGGGGGGGGGGGFGGGG9FGGGGGGGEDGGGCC-FC+@FG>,83@3<<FFG:F@FFE;FFGGDGGGGGGGGGGGGGGGGGG4BFGGGGGGGGGGGGGGGGGGGGGGEGECEGFFGGGGGFFGGGCGGEGGGFGGGGGGCFGGGGGGEG5EGGG=EGGGGGCGGGGGCCDEGFGFFEEGDG*?:C>GCGFGGGFFGDFGG?*.819)
@M03364:396:000000000-C9LGT:1:1101:22460:6963 1:N:0:10
ACTCCTACGGGAGGCAGCAGTGGGGAATCTTGCGCAATGGGGGCAACCCTGACGCAGCGACGCCGCGTGCGGGACGAAGGCCTTCGGGTCGTAAACCGCTTTCAGCAGGGACGAGGCCGCCGGTTGACTTTCACTGCAGAAAAAGCCCCGGCTAAATACGTGCCAGCAGCCGCGGTAATACGTATGGGGCGAGCGTTATCCGGATTCATTGGGCGTAAAGAGCGCGTAGGCGGCCCGTTAGGTCGGAGGTAAAAGCCCGGGGCTCAACCCCGGCGAGCCTCCGATACCGGAGGG
+
GGGGGGGGEFGGGGGGGGGGGFG<FFGGFGGGGGGGGGGGGGFEGGGGGGGGGGGGEGGGGGGFEGEFE+@@=F7>@+BF<?BFED==FGGGGFCAF+FF<FF,E9@,+@FFGG*C@D><**=4<<:<<,3,,2,,,2,<>,?*C*,*=7<F<FF:C:F;,;C>E6*0;,**::E8EGFF7@+<C8*C*/2C>?C:88E:CEG**/<9F9+0;CEGGDF9+28588/:8898C:/8?:8CG6C:E==58:0:7<C5*C/1::5**0<*0*:517777/5*7::5CC<FD@)155
@M03364:396:000000000-C9LGT:1:1101:23750:6963 1:N:0:10
ACTCCTAGGGAGGCAGCAGTGGGGAATATTGCACAATGGGCGCAAGCCTGATGCAGCGACGCCGCGTGCGGGATGGAGGCCTTCGGGTTGTAAACCGCTTTTGTTCAAGGGCAAGGCACGGTTTCGGCAGTGTTGAGTGGATTGTTCGAATAAGCACCGGCTAACTACGTGCCAGCAGCCGCGGTAATACGTAGGGTGCAAGCGTTATCCGGATTTATTGGGCGTAAAGGGCTCGTAGGCGGTTCGTCGCGTCCGGTGTGAAAGTCCATCGCTTAACGGTGGATCCGCGCCGGG
+
GGGGGGGGGGGGGGGGGGGGGGGGGGGGGGGGGGGGGGGGGGGGGGGGGGGGGGGGGGGGGGGGGGGGGGGGGGGGGGGGGGGGGGGGGGGGGGGGGGGGGGGGGGGGGGGGGFEFFGGFGBB3<FDF++,:<=D3@FFGGGGFGGGGFGGGCFGGGGGGGGGGGFGGG=BFGGGGGGGGGGGGGGGGGGGGGGGGGGGGGGGGGGGGGGGGGGGGGGGGGGGEEGCFGGGGGGGGEGGGGGGGGDGGGGGGGGGGGGCEGGGGGGGGGGGGGF5DGGGDFFCGGGFFGFFGGG
@M03364:396:000000000-C9LGT:1:1101:26231:6975 1:N:0:10
ACTCCTACGGGAGGCAGCAGTGGGGAATATTGCACAATGGGCGCAAGCCTGATGCAGCGACGCCGCGTGCGGGATGGAGGCCTTCGGGTTGTAAACCGCTTTTTTTCAAGGGCAAGACACAGTTACGGGCGTAGCAAGTGGCGTGTTCGAATAAGCACCGGCTAACTACAAGCCAGCAGCCGCGGTAATACGTAGGGTGCAAGGGGTATCCGGATTGATTGGGCGTAAAGGGCTCGTAGGCGGTTCGTCGCGTCCGGAGTGCAAGTCAATCGCTTAACGGTTGATCCGCGCCGG
+
FGGGGFGGGGGGGGGGGGGGGGGGGGGGGGGGGGGGGGGGGGG@FGGGGGGGGGGGGGCFGGGGGGGGG7FCFGGGDFGGGGGGGGGGGGGGGGG<F+@>FGF,F:F,<CD7+F:3,,,35>>@<F:7+*@3***,?@38,*>>*=,31,,,*=FCB<:7:*7FCF,,+,+,=C7AFBFF7FECC88*<03*3,2AEF>5:E<*:*2*<A98E8*;*++3+;EGE*:8*0<*:*/:5CF8<C**2*/:C8?7*7*1)*/28+*3<::**:0/*/:*00*/0)>*2:7>F37))9
@M03364:396:000000000-C9LGT:1:1101:15495:7042 1:N:0:10
ACTCCTACGGGAGGCAGCAGTGGGGAATATTGCGCAATGGGGGCAACCCTGACGCAGCGACGCCGCGTGCGGGACGAAGGCCTTCGGGTCGTAAACCGCTTTAAGCAGGGACGAGGCCGCAAGAAGTCTTTCCTTGCAGTAGAAGACGCGGCTAAATACGTGCCAGCAGTCGCTGTAATACGTATGGGGCGAGCGTTTTCCGGATTCATTGGGTGTAAAGCGCGCGTAGGCGGCCAGTTAGGTCGGAGGTGCAAGCTCAAGGCTCAACCCCGACGAGCCTCCGATACTGGGGGG
+
CFG<@AFEFGGGDGGGGGFGGGG@@@CE,CFF9CFECFEFCFF@BFFFGFFF,,FF@C:CB>CGGGDFC+C+CF+@FGCFF<E,,=@:>3>FFGGF<7C=FG,,DDF<FEF+@F*<5>@E**5,3<,7<<,,8,<,,<,3?>,@<,,****=:1?::<,18,/*++28@,<85*;E7<@97*32+088*88/?8CEC5;++;:EGG99<++<***:9CF97:****2/:*+?C***/3+<@6<<E5EECC*0<++1*+++0+/+2>A7***))*195C**).:C7DC6C))9/)
@M03364:396:000000000-C9LGT:1:1101:16744:7057 1:N:0:10
ACTCCTACGGGAGGCAGCAGTGGGGAATCTTGCGCAATGGGGGCAACCCTGACGCAGCGACGCCGCGTGCGGGACGAAGGCCTTCGGGTCGTAAACCGCTTTCAGCAGGGACGAGGCCGCTACGGTGACGGTACCTGCAGAAGAAGCCCCGGCTAAATACGTGCCAGCAGCCGCGGTAATACGTATGGGGCGAGCGTTATCCGGATTCATTGGGCGTAAAGCGCGCGTAGGCGGCCCGTTAGGTCGGAGGTAAAAGCCCGGGGCTCAACCCCGGCGAGCCTCCGATACCGGCGG
+
GGGGGGGGGGGGGGGGGGGGGGGGGGGGGGGGGGGGGGGGGGGGGGGGGGGGGGGGGGGGGGGGGGGGGGGGGGGGGGGGGGGGGGGGGGGGGGGGGGGGGGGGGGGGGGGGGEFGGGGGG7F<8CFD>*488<FGGGGGGGGGGDGGGGGGGGGGGGGGGGGGGGGGG;FGGGGGGGGGGGGGGGGGGGGGGGGGGGGGGGGGDDGGGGGGGGGGGDCFGGGGGGGGGGGGGGGGGGECEGGGGGGGGGCEGGGGGGGGGGGGEGGGGGGGGGGGGGDGFFGGCDD@6@DGGG
@M03364:396:000000000-C9LGT:1:1101:6974:7068 1:N:0:10
ACTCCTACGGGAGGCAGCAGTGGGGAATATTGCACAATGGGGGAAACCCTGATGCAGCAACGCCGCGTGAGTGATGACGGTCTTCGGATTGTAAAGCTCTGTCTTTAGGGACGATAATGACGGTACCTAAGGAGGAAGCCACGGCTAACTACGTGCCAGCAGCCGCGGTAATACGTAGGTGGCAAGCGTTGTCCGGATTTACTGGGCGTAAAGGGAGCGTAGGTGGATATTTAAGTGGGATGTGAAATACTCGGGCTTAACCTGAGTGCTGCATTTCAAACTGGAAGTCTAG
+
GGGGGGGGGGGGGGGGGGGGGGGGGGGGGGGGGGGGGGGGGGGGGGGGGGGGGGGGGGGGGGGGGGGGGGGGGGGGGGGGGGGGGGGGGGGGGGGGGGGGGGGGGGGGGGGGGGGGFFGGGFFFBFFG5,8:8DFCFGGGGGGGGGCFGGGGGGGGGGGGGGGGGGGGG*=FGGGGGGGGGGGGGGGGGGGGGGGGGGGGGGGGGGGGGGGGGGGGGGGGGGGEGGGGDGGGGGGGGGGGGGGGGGGGGGGGGGGGGGGGGGGGGGGGGGGGGGGGGGGGFFGG7DGFGFFG
@M03364:396:000000000-C9LGT:1:1101:4680:7069 1:N:0:10
ACTCCTACGGGAGGCAGCAGTAGGGAATTTTCGTCAATGGGCGCAAGCCTGAACGAGCAATGCCGCGTGGGTGAAGACGGTCTTCGGATTGTAAAGCCCTGTTGCCGGGGACAAAGGACAGCCCGAGTGTACAGCTGACTGTTTGATGGTACCCGGCCAGAAAGCCACGGCTAACTACGTGCCAGCAGCCGCGGTAATACGTAGGTGGCAAGCGTTATCCGGAATGATTGGGCGTAAAGGGTGCGCAGGCGGCTGTGCAAGTCTGAAGTAAAAGGGACCGGCTCAACCGGTTC
+
GGGGGGGGGGGGGGGGGGGGGGGGGGGGGGGGGGGGGGGGGGGGGGGGGGGGGGGGGGGGGGGGGGGGGGGGGGGGGGGGGGGGGGGGGGGGGGGGGGGGGGGGGGGEGGGGGGGGG<F8FFFC7FFG:8938BFFFGGGGFGFGFGGGGFGDFGGGGGGGGGGGGGGG*CGEGGGGGGGGGGGGGGGGGGGGGEGGGGGGGGGGGGGGGGGGGGGGGGGGDE=FFGGGGGGGG>EGFGGGGGDGGGGEGGGGGGGFFGFFGGGG7FGGGGGGGGGGGGGFFCGGGC@GFBDC
@M03364:396:000000000-C9LGT:1:1101:5562:7104 1:N:0:10
ACTCCTACGGGAGGCAGCAGTGGGGAATCTTGCGCAATGGGGGCAACCCTGACGCAGCGACGCCGCGTGCGGGACGAAGGCCTTCGGGTCGTAAACCGCTTTCAGCAGGGACGAGGCCGCTACTATGAGGGGACCTGCAGAAGAAGCCCCGGCTAAATACGTGCCAGCAGCCGCGGTAATACGTATGGGGCGAGCGTTATCCGGATTCATTGGGCGTAAAGCGCGCGTAGGCGGCCCGTTAGGTCGGAGGTAAAAGCCCGGGGCGCAACCCCGGCGAGCCTCCGATACCGGCGG
+
GGGGGGGGGGGGGGGGGGGGGGGGGGGGGGGGGGGDDGGGGGGGGFGGGGGGGGGGGGGGGGEGGGGGGGGGGGDGGGGGFGGFFGGGGGGGFGGGGEG7FFGGGGGGGFFFGECG*>FC**>,<3@C3,6*4=73CFCC9,CCCBFGG@=FCCEFGGFGGCGGG7FGC@>FEGGGGGCGGGG<ECECGCEEGEGGGGEGCFDGGGEFGCF?EFGGCEG5@CGDGGGGGGGGEGGEGG?FGGC9CEE*?E8<F9FFCEFGG?DG5<5<7C:DD557DDGG4;:DDD<BD@DD)9
@M03364:396:000000000-C9LGT:1:1101:19074:7160 1:N:0:10
ACTCCTACGGGAGGCAGCAGTAGGGAATTTTCGTCAATGGGCGCAAGCCTGAACGAGCAATGCCGCGTGAACGAGGAAGGTCTTCGGATCGTAAAGTTCTGTTGAGAGGGAAAAAGGAACACCAGAGGACATGCTGGTGAAGTGATATTACCTTTCGAGGAAGTCACGGCTAACTACGTGCCAGCAGCCGCGGTAATACGTAGGTGGCGAGCGTTATCCGGAATGATTGGGCGTAAAGGGTGCGTAGGCGGCCTGTTAAGTCTGAAGTGAAAGGTACCGGCTCAACCGGTAC
+
GGGGGGGGGGGGGGGGGGGGGGGGGGGGGGGGGGGGGGGGGGGGGGGGGGGGGGGGGGGGGGGGGGGGGGGGGGGGGGGGGGGGGGGGGGGGGGGGGGGGGGGGGGGGGGGGGGGGGGGGFGE+8FFF,+8:8BFGFFGFGGGFFFCFFFGGGGGGGGGGGGGGGGGGGGGGGGGGGGGGGGGGGGGGGGGGGGGGGGGGGGGGGGGGGGGGGGGGGGGGGGGGGGGGGGGGGGGGGGGGGGGGGGGGGGGGGGGGGGGGGGGGGGGGGGGGGGGGGGGDFEEGGGGFGFFG
@M03364:396:000000000-C9LGT:1:1101:27217:7163 1:N:0:10
ACTCCTACGGGAGGCAGCAGTGGGGAATATTGCACAATGGGCGCAAGCCTGATGCAGCGACGCCGCGTGCGGGATGGAGGCCTTCGGGTTGTAAACCGCTTTTGTTCAAGGGCAAGGCACGGTTTCGGCCGTGTTGAGTGGATTGTTCGAATAAGCACCGGCTAACTACGTGCCAGCAGCCGCGGTAATACGTAGGGTGCAAGCGTTATCCGGATTTATTGGGCGTAAAGGGCTCGTAGGCGGTTCGTCGCGTCCGGTGTGAAAGTCCATCGCTTAACGGTGGATCCGCGCCGG
+
GGGGGGGGGGGGGGGGGGGGGGGGGGGGGGGGGGGGGGGGGGGGGGGGGGGGGGGGGGGGGGGGGGGGGGGGGGGGGGGGGGGGGGGGGGGFGGGGGGGGGGGGGGGFGGGGGGGGFGGGG+B:>FFG8@C55@FAFFGGGGGFGF,?FGGFFFGGGGGGFGGGGGGGGCFGGGFGGGGGGGGGGGGGGDGGGGGGGGGGGGGGGGGGGGGGGGEEEFGFGDGGGGEGGGGGGGGGGGGGGGGGGGGGGGGGEGGGGCCEGFFGGCFGGGGGGGGGGGGGDFGCFFFF3BDCDD
@M03364:396:000000000-C9LGT:1:1101:25739:7168 1:N:0:10
ACTCCTACGGGAGGCAGCAGTGGGGAATCTTGCGCAATGGGGGCAACCCTGACGCAGCGACGCCGCGTGCGGGACGAAGGCCTTCGGGTCGTAAACCGCTTTCAGCAGGGACGAGGCCGCTCCGGTGACTGTACCTGCAGAAGAAGCCCCGGCTAAATACGTGCCAGCAGCCGCGGTAATACGTATGGGGCGAGCGTTATCCGGATTCATTGGGCGTAAAGCGCGCGTAGGCGGCCCGTTAGGTCGGAGGTAAAAGCCCGGGGCTCAACCCCGGCGAGCCTCCGATACCGGCGG
+
GGGGGGGGGGGGGGGGGGGGGGGGGGGGGGGGGGGGGGGGGGGGGGGGGGGGGGGGGGGGGGGGGGGGGGGGGGGGGGGGGGGGGGGGGGGGGGGGGGGFGGGGGGGGGGGGGEFGGGGEG*>*4=CF?;?8<FFFGGGFGFFFF@GGGGGGGDGGGGGGGGGGGGGGGEFGGGGGGGGGGGGFGGGGFGGGGGGGGDGGGGGGGGGGFGGGGGGGGDEGGGGGGGGGGGGGGGEGGGGGGGGGGGGGGGEGFGGGFFFGGEGGGGGGGGGGGGGGGGGGFFGG<DDFGFFGGG
@M03364:396:000000000-C9LGT:1:1101:15244:7197 1:N:0:10
ACTCCTACGGGAGGCAGCAGTGGGGAATATTGCACAATGGGCGCAAGCCTGATGCAGCGACGCCGCGTGGGGGATGACGGCCTTCGGGTTGTAAACTCCTTTCGACAGGGACGAGGCCGCTACGGTGACTGTACCTGCAGAAGAAGCCCCGGCTAAATACGTGCCAGCAGCCGCGGTAATACGTATGGGGCGAGCGTTATCCGGATTCATTGGGCGTAAAGCGCGCGTAGGCGGCCCGTTAGGTCGGAGGTAAAAGCCCGGGGCTCAACCCCGGCGAGCCTCCGATACCGGCGG
+
GGGGGGGGGGGGGGGGGGGGGGGGGGGGGGGGGGGGGGGGGGGGGGGGGGGGGGGGGGGGGGGGGGGGGGGGGGGGGGGGGGGGGGGGGGGGGGGGGGGGGGGGGGGGGGGGGGFGCGGGG>F@*@FG<,@8<,FFFGGGGGGGGGGGGGGGGGGGGGGGGGGGGGGGG:CGGGGGGGGGGGGGGGGGFGGGGGGGGGGGGGGG8EEGFFGGGGGGG?CFGGGGGCCCGEGGGGGGGGCFEGGGFGGGGGE?FFGGFGGDGGDC5DFGGGGGDGGGGGGGFFGDGGDFFFFG<D
@M03364:396:000000000-C9LGT:1:1101:16882:7200 1:N:0:10
ACTCCTACGGGAGGCAGCAGTGGGGAATATTGCACAATGGGCGCAAGCCTGATGCAGCGACGCCGCGTGCGGGATGGAGGCCTTCGGGTTGTAAACCGCTTTTGTTCAAGGGCAAGGCACGGTTTCGGCCGTGTTGAGTGGATTGTTCGAATAAGCACCGGCTAACTACGTGCCAGCAGCCGCGGTAATACGTAGGTGGCAAGCGTTGTCCGGATTTATTGGGCGTAAAGCGAGCGCAGGCGGAAAAATAAGTCTAATGTGAAAGCCCTCGGCTTAACCGAGGAACTGCATCGG
+
GGGGGGGGGGGGGGGGGGGGGGGGGGGGGGGGGGGGGGGGGGGGGGGGGGGGGGGGGGGGGGGGGGGGGGGGGGGGGGGGGGGGGGGGGGGGGGGGGGGGGGGGGGGFGGGGGGGGFGFGG+BCFFFG33555@FEFFGGGDGGGGGGGGFF:FFGGGGGGGGGGGGGG1=FGGGGGGGGGGGGGGGGGGGGGFGGGGGGGGGGGGGGGGGGGEGD?FGGGGGGGGEGGGGGGGGGGGGGGGGEEDGFGGGGGGGGGGGGGFGGGGGFGGGGGGGDGGGGEFGGGGGFGFFGGG
@M03364:396:000000000-C9LGT:1:1101:7989:7203 1:N:0:10
ACTCCTACGGGAGGCAGCAGTGGGGAATATTGCACAATGGGCGAAAGCCTGATGCAGCAACGCCGCGTGAGCGATGAAGGCCTTCGGGTCGTAAAGCTCTGTCCTCAAGGAAGATAATGACGGTGCTTCAGGAGGAAGCCCCGGCTAACTACGTGCCAGCAGCCGCGGTAATACGTAGGGGGCTAGCGTTATCCGGAATTACTGGGCGTAAAGGGTGCGTAGGTGGTTTCTTAAGTCAGAGGTGAAAGGCTACGGCTCAACCGTAGTAAGCCTTTGAAACTGGGAAACTTGAGT
+
GGGGGGGGGGGGGGGGGGGGGGGGGGGGGGGGGGGGGGGGGGGGGGGGGGGGGGGGGGGGGGGGGGGGGGGGGEGGGGGGGGGGGGGGGGGGGGGGGGGGGGGGGGGGGCFGGGFG,CE<F-CF+@FC,,9,:+B+8FDFDGGGGGDFGGGFGGG7FGGGGGGGGGGGG7CGGGGCGGGGGGGDGGGGGCFEFGGGGGGGGGGFGGGGG>EFGGGGGGGGGGGGGGCFFFGGGFGGFGGFGFGGGGGGGGGGGEGGGCCGFGC=C<EFGFCGGE7CGGGF4=FC9FGFF?FGG:
@M03364:396:000000000-C9LGT:1:1101:20576:7211 1:N:0:10
ACTCCTACGGGAGGCAGCAGTGGGGAATATTGGACAATGGGCGCAAGCCTGATCCAGCCATGCCGCGTGAGTGATGAAGGCCCTAGGGTTGTAAAGCTCTTTCAACGGTGAAGATAATGACGGTAACCGTAGAAGAAGCCCCGGCTAACTTCGTGCCAGCAGCCGCGGTAATACGAAGGGGGCTAGCGTTGTTCGGATTTACTGGGCGTAAAGCGCACGTAGGCGGATTGTTAAGTTAGGGGTGAAATCCCAGGGCTCAACCCTGGAACTGCCTTTAATACTGGCAATCTCG
+
GGGGGGGGGGGGGGGGGGGGGGGGGGGGGGGGGGGGGGGGGGGGGGGGGGGGGGGGGGGGGGGGGGGGGGGGGGGGGGGGGGGGFGGGGGGGGGGGGGGGGGGGGGGGGGGGGGEF9<BFGEFFEFFF++88+,CF8FCDFGGFGEFGGGGGCBFGGGGGGGFGGGGGG1>FGGGDGGGGGGGGGGGGGGGGGGGGGCEGGGGGGGGGGGGGGGGCEGGGGGGGGGCEGGCFGGGGFGGGGGEGGFFGGFGGGGGGGFGGGGGCEF*09DFGGGGGGDG*77E4<*6?69@G
@M03364:396:000000000-C9LGT:1:1101:6514:7216 1:N:0:10
ACTCCTACGGGAGGCAGCAGTAGGGAATTTTCGTCAATGGGCGCAAGCCTGAACGAGCAATGCCGCGTGGGTGAAGACGGTCTTCGGATTGTAAAGCCCTGTTGCCGGGGACAAAGGACAGCCCGAGTGGAAAGCTGACTGTTTGATGGTACCCGGCCAGAAAGCCACGGCTAACTACGTGCCAGCAGCCGCGGTAATACGTAGGTGGCAAGCGTTATCCGGAATGATTGGGCGTAAAGGGTGCGCAGGCGGCTGTGCAAGTCTGAAGTAAAAGGGACCGGCTCAACCGGTTC
+
GGGGGGGGGGGGGGGGGGGGGGGGGGGGGGGGGGGGGGGGGGGGGGGGGGGGGGGGGGGGGGGGG7FFFGGGGGGGGGGGGGGGGGGGGGGGGGGGGGGGGGGGGGGGGGGGGGGGGFGGGFF+=CFF++C,8>8FFGGGGFGGFCFFGGGGEGGGGGEGGGGGGGGGG>EGEGGGGGGGFGGGGGGGGGGGGGGGGGGGGGGGGGGGGGGGGGGGGGGGGGGGGGFGGGGGGGGGGGGGGGGGGGGGGGGGGGGGGGGGFFFFGGFGGGGGGGGGGGGDDB=DGGGFGFDGG
@M03364:396:000000000-C9LGT:1:1101:27000:7237 1:N:0:10
ACTCCTACGGGAGGCAGCAGTAGGGAATCTTCCACAATGGACGCAAGTCTGATGGAGCAACGCCGCGTGAGTGAAGAAGGTTTTCGGATCGTAAAGCTCTGTTGTTGGTGAAGAAGGACGGCAGGAGTCTCCCTCTGCCGTTTGACGGTAATCAACCAGAAAGTCACGGCTAACTACGTGCCAGCAGCCGCGGTAATACGTAGGTGGCAAGCGTTGTCCGGATTTATTGGGCGTAAAGCGAGCGCAGGCGGAAAGATAAGTCTGAAGTGAAAGCCCCCGGCTTAACCGGGGAAC
+
GGGGGGGGGGGGGGGGGGGGGGGGGGGGGGGGGGGGGGGGGGGGGGGGGGGGGGGGGGGGGGGGGGGGGGGGGGGGGGGGGGGGGGGGGGGGGGGGGGGGGGGAFGG<BFGEGGFGGCF++8@++BFF,,9,,::BCFFGGDGGFGGGGGCGFGGFGGGGGGGGGGFGGCEGGGGGGGGGGGGGGGGGGGGGGGGGGGGGGGGGFGGGGGGGGGFGGGGGGGE5@F7FGGGGGEGGGGGGEGGGGGGGGGG=EDGGGFGGGFGGGGGGGGGGGGGFGGGGFE:FGGGFCBFGGF
@M03364:396:000000000-C9LGT:1:1101:25100:7255 1:N:0:10
ACTCCTACGGGAGGCAGCAGTGGGGAATATTGCACAATGGGCGCAAGCCTGATGCAGCGACGCCGCGTGCGGGATGGAGGCCTTCGGGTTGTAAACCGCTTTTGTTCAAGGGCAAGGCACGGTTACGGACGTGTTGAGTGGATTGTTCGAATAAGCACCGGCTAACTACGTGCCAGCAGCCGCGGTAATACGTAGGGTGCAAGCGTTATCCGGATTTATTGGGCGTAAAGGGCTCGTAGGCGGTTCGTCGCGTCCGGTGTGAAAGTCCATCGCTTAACGGTGGATCCGCGCCGG
+
GGGGGGGGGGGGGGGGGGGGGGGGGGGGGGGGGGGGGGGGGGGGGGGGGGGGGGGGGGGGGGGGGGGGGGGGGGGEGGGGGGGGGGGGGGGGGGGGGGGGGGGGGGGAFGGGGG7FFGGF++BF+@FG++@38,3,7@FFGGCE>F@FGGGF*FFGGGGGGGGGGGGGGCFGGGGGGGGGGGGGGGDGGGGGF?FGGFEEGGGGGGGGGFGGGEGCFFFGGGGGGGCEGGGGGGGGGGGGGGDEGGGDEGGGCCEGG:57C+>FGGFFFCFGDGFDDCGG>@GGFGGFFFFGDD
@M03364:396:000000000-C9LGT:1:1101:4405:7265 1:N:0:10
ACTCCTACGGGAGGCAGCAGTGGGGGATATTGCACAATGGAGGAAACTCTGATGCAGCAACGCCGCGTGAAGGAGGAAGGCCTTCGGGTCGTAAACTTCTGTCCTCAGGGAAGAAAAAAATAACGGTACCTGAGGCGGAAGCCCCGGCTAACTACGTGCCAGCAGCCGCGGTAACACGTAGGGGGCGAGCGTTATCCGGAATTACTGGGCGTAAAGAGTGCGTAGGTGGCTGAGCAAGCGCGGGGTTTAATTTCACGGCCCAACCGTGAACCGCCCTGCGAACTGTTCAGCTTG
+
GGGGGGGGGGGGGGGGGGGGGGGGGGGGGGGGGGGGGGGGGGGGGGGGGGGGGGGGGGGGGGGGGGGGGGGGGGGGGGGGGGGGGGGGGGGGGGGGGGGGGGGFGGGGGGGGGGFG,AF==-8C+@FG8:C:,BF+@FFCFGG<FFCEEGGFFCFGGGFGFGGGGGGGGCEFFGGGGGGGGE>7EGGEGGGGG5FEFGGGGGGCFGGGGGGGG5FD?FGGGGGDGGGGCFGGCGGGGFCEGEGGGCGG6CG?79AFFDGEGC5CCDEDDFGCDGGGCFGD5)>FGGFF7@F*22
@M03364:396:000000000-C9LGT:1:1101:12057:7286 1:N:0:10
ACTCCTACGGGAGGCAGCAGTGGGGAATCTTGCGCAATGGGGGCAACCCTGACGCAGCGACGCCGCGTGCGGGACGAAGGCCTTCGGGTCGTAAACCGCTTTCAGCAGGGACGAGGCCGCGGGGAGACTATCCCTGCAGAAGAAGCCCCGGCTAAATACGTGCCAGCAGCCGCGGTAATACGTATGGGGCGAGCGTTATCCGGATTCATTGGGCGTAAAGCGCGCGTAGGCGGCCCGTTAGGTCGGAGGTAAAAGCCCGGGGCTCAACCCCGGCGAGCCTCCGATACCGGCGGG
+
FFGFFGFGGGGGGGGGGGGGGGGGGGGGGGGGGGGGGGGFGGEEGGGGCFGGGGGGGGGGGGGGGGGGGGGGGGGGGGGGEGGGGGEGGGGGFGEFFGGGEGGAFEECFGGFGGCDGFFE**1<*4=F:,?2,,?<=FGGG6,<ECC>EE:E::FGF@EGGDFFGGGGGCFEGGGGGGGGGFA+CGGGGGGCDGGGGGGGGGGGEDGGGFGFFGGGCCFFGGGGGGGGGGCEGGGE5:@=CGGFGG5CGEAFEFG=FFE58*9:CFEFGCGDDCEGGDGGFFGGGDDF<5>CDD
@M03364:396:000000000-C9LGT:1:1101:27588:7322 1:N:0:10
ACTCCTACGGGAGGCAGCAGTAGGGAATTTTCGTCAATGGGCGCAAGCCTGAACGAGCAATGCCGCGTGGGTGAAGACGGTCTTCGGATTGTAAAGCCCTGTTACCGGGGACAAAGTACATTCCTAGTTCACAACAGACTAATTGCTGGTACCCGGCCAGAAAGCCACGGCTAACTACGTGCCAGCAGCCGCGGTAATACGTAGGTGGCAAGCGTTATCCGGAATGATTGGGCGTAAAGGGTGCGCAGGCGGCTGTGCAAGTCTGAAGTAAAAGGGACCGGCTCAACCGGTGC
+
GCFGGGGGGGGGGGGGGGGGGGGGGGGGGGGGGDFGGGGGGGGGGGGGGGGG<FFBFBGGGGFGGGGGGDGGGGDDGGGGCFGGGGGE:FFGGGGEFGGGGEG,C<F=FGGEGG@D@,:F,-B,<CDG,,:85,B3,:8,,,,:,:,CDF,,@F73>B*@F<FG:FFFE*>CFC:DDFEC@@EGCCGFG,<CF*CCEFGFGGGFD2:CCGGCEGCEEGFGG>/1CC+C@CFFEECGGGFGDGGGGDGGGGE=E=EGGGFGGG7CE?FGGFGFGGE**/:D>D*C49*>D>@)/
@M03364:396:000000000-C9LGT:1:1101:7677:7326 1:N:0:10
ACTCCTACGGGAGGCAGCAGTAGGGAATCTTCCACAATGGGCGCAAGCCTGATGGAGCAACACCGCGTGAGTGAAGAAGGGTTTCGGCTCGTAAAGCTCTGTTGTTGGAGAAGAACGTGCGTGAGAGTAACTGTTCACGCAGTGACGGTATCCAACCAGAAAGTCACGGCTAACTACGTGCCAGCAGCCGCGGTAATACGTAGGTGGCAAGCGTTATCCGGATTTATTGGGCGTAAAGCGAGCGCAGGCGGTTGCTTAGGTCTGATGTGAAAGCCTTCGGCTTAACCGAAGA
+
GGGGGGGGGGGGGGGGGGGGGGGGGGGGGGGGGGGGGGGGGGGGGGGGGGGGGGGGGGGGGGGGGGGGGGGGGGGGGGGGDGGGGGGGGGGGGGGGGFGGGGGGGFGGGGGGGGGF=FGG78F++BFG,8CCFDDFFFGF:FGGGGGGGGGGGGGGGGGGGGGGGGGGGGGGGGGFGGGGGGGGGGGGGGGGGGGGGGGGGGGGGGGGGFGGGGGGGGGGGGGGCCCFGGGGGGGGGGGGGGGGGGGGGGGEGEFCFGGGGGGGGGGGGGGGGFCGFFGGFFGGGGGF<:DG
@M03364:396:000000000-C9LGT:1:1101:14102:7339 1:N:0:10
ACTCCTACGGGAGGCAGCAGTAGGGAATTTTCGTCAATGGGCGCAAGCCTGAACGAGCAATGCCGCGTGAACGAGGAAGGTCTTCGGATCGTAAAGTTCTGTTGAGAGGGAAAAAGGAACACCCGAGGACATGCTGGTGAAGTGATATTACCTTTCGAGGAAGTCACGGCTAACTACGTGCCAGCAGCCGCGGTAATACGTAGGTGGCGAGCGTTATCCGGAATGATTGGGCGTAAAGGGTGCGTAGGCGGCCTGTTAAGTCTGAAGTGAAAGGTACCGGCTCAACCGGTAC
+
GGGGGGGGGGGGGGGGGGGGGGGGGGGGGGGGGGGGGGGGGGGGGGGGGGGGGGGGGGGGGGGGGGGGGGGGGGGGGGGGGGGGGGGGGEGGGFGGGGGGGGGGGGGGGGGGGGGGFEFCFFE+:BFG6+83CFGGFFGGGGGFFFAEFGGGGGGGGFFGGGGGGGGGGEGEGGGGGGFGGGGGGGGGGGGGGGGGGGGGGGGGGGGGGGGGGGGGGGGGGGGFGGGGGGGGGGGGCEFGGGGGGGGGGGGGGGGGGGGGECFGCGGGGGFGGGGG=DGGFFGGGGGFGEBD
@M03364:396:000000000-C9LGT:1:1101:16869:7340 1:N:0:10
ACTCCTACGGGAGGCAGCAGTGGGGAATATTGCACAATGGGCGCAAGCCTGATGCAGCGACGCCGCGTGCGGGATGGAGGCCTTCGGGTTGTAAACCGCTTTTGTTCAAGGGCAAGGCACGGTTTCGGCCGTGTTGAGTGGATTGTTCGAATAAGCACCGGCTAACTACGTGCCAGCAGCCGCGGTAATACGTAGGGTGCAAGCGTTATCCGGATTTATTGGGCGTAAAGGGCTCGTAGGCGGTTCGTCGCGTCCGGTGTGAAAGTCCATCGCTTAACGGTGGATCCGCGCCGG
+
GGGGGGGGGGGGGGGGGGGGGGGGGGGGGGGGGGGGGGGGGGGGGGGGGGGGGGGGGGGGGGGGGGGGGGGGGGGGGGGGGGGGGGGGGGGGGGGGGGGGGGGGGGGGGGGGGGGGGGGGE7B<3@FG+3555@FE,@FGG<FFGGGGGGFF>FGGGGGGGGGDGGGGG7FGGGGGGGGGGGGGGGCEGGGGFGGGGGGGGGGGEGGGGFGGGGGDGGGGGGGGGG>EFGGGGGFD=EFGGEEGGGGGGGGGGCGGGCEED7CCCFCFCCFGGGGGGGCGEFGGFDFFCEDGGG
@M03364:396:000000000-C9LGT:1:1101:28058:7341 1:N:0:10
ACTCCTACGGGAGGCAGCAGTGGGGAATCTTGCGCAATGGGGGCAACCCTGACGCAGCGACGCCGCGTGCGGGACGAAGGCCTTCGGGTCGTAAACCGCTTTCAGCAGGGACGAGGCCGCTCCGGTGAATGTACCTGCAGAAGAAGCCCCGGCTAAATACGTGCCAGCAGCCGCGGTAATACGTATGGGGCGAGCGTTATCCGGATTCATTGGGCGTAAAGCGCGCGTAGGCGGCCCGTTAGGTCGGAGGTAAAAGCCCGGGGCTCAACCCCGGCGAGCCTCCGATACCGGCGG
+
GGGGGGGGGGGGGGGGGGGGGGGGGGGGGGGGGGGGGGGGGGGGGGGGGGGGGGGGGGGGGGGGGGGGGGGGGGGGGGGGGGGGGGGGGGGGGGGGGGGGGGGFGGGGGGGGGGGGGGGCG*>**4FF,<783@@FFGFGCFGFC7FFGGGGGGGGGGGGGGGGGGFGG;CFGGGGGGGGGGG?FGGGFDEGGGGGGGGGGGGGGGGGGGGGGFGGGCCGGGGGGGGGGGGGGGGGGGEFEEDFGGG=EGEFGG9FGGGGGGGGDGFGGGGGGGGGGGGGFFFG5DGFGFDDGG
@M03364:396:000000000-C9LGT:1:1101:28203:7351 1:N:0:10
ACTCCTACGGGAGGCAGCAGTGGGGAATATTGCACAATGGGCGCAAGCCTGATGCAGCGACGCCGCGTGCGGGATGGAGGCCTTCGGGTTGTAAACCGCTTTTGTTCAAGGGCAAGGCACGGTTTCGGCCGGGTTGAGTGGATTGTTCGAATAAGCACCGGCTAACTACGTGCCAGCAGCCGCGGTAATACGTAGGGTGCAAGCGTTATCCGGATTTATTGGGCGTAAAGGGCTCGTAGGCGGTTCGTCGCGTCCGGTGTGAAAGTCCATCGCTTAACGGTGGATCCGCGCCGG
+
GGGGGGGGGGGGGGGGGGGGGGGGGGGGGGGGGGGGGGGGGGGGGGGGGGGGGGGGGGGGGGGGGGGGGGGGGEGGGGGGGGGGGGGGGGGGGGGGGGGGGGGGGGGFDGGGGGBFDGGGG+BCFFGG3@@*3@>:FFGDG,DFBFCFEG:F*?FGGGGGGGGGGGGGG=<FGGGGGGGGGGGGGGGGGFFGGGGGGGGGGGGGGGGGGGGGGGGGGGGGGGGGGG5CCFGGGGGGGGGGFGGEGGGGGDGGGGGGG*>=G77FGGGGGGGGGGGDGGGGFFGGGGGFGEEGCC
@M03364:396:000000000-C9LGT:1:1101:27448:7369 1:N:0:10
ACTCCTACGGGAGGCAGCAGTGGGGAATCTTGCGCAATGGGGGCAACCCTGACGCAGCGACGCCGCGTGCGGGACGAAGGCCTTCGGGTCGTAAACCGCTTTCAGCAGGGACGAGGCCGCTACGTTGACGGTCCCTGCAGAGAAACCCCCGGCTAAATCCGTGCCAGCACCCGCGGTAATACGTATGGGGCGAGCGTTATCCGGATTCTTTGGGCGTAAAGCGCACTTAGGCGGATTCTTAAGTCGGTGGTGAAAGCCTGGAGCTCAACTCCAGAACTGCCTTCGATACTGAGG
+
GGGGGGGGGGGGGGGGGGGGGGGGGGGGGGGGGGGGGGGGGGGGGGGGGGGGGGGGGGGGGGGGGGGGGGGGGGGGGGGGGGGGGGGGGGGGGGGGGGGGGGGGGGGGGGGGGGDDFGFG7**8,,81,8*8*43,,*,,8*,54+=FE:C***=F,2,0*2/;*++/*,2/*/:*:8*0+2;3++;E688:**8CEC5:E9EG*;/<+0+<F5****;:02*1**/+2<+0??*/;CE<:+<<9CEEGC;5EF<EDGCGG;*:*9C*C*CG*+027*+>@7+29F7.9*/2<5
@M03364:396:000000000-C9LGT:1:1101:18677:7387 1:N:0:10
ACTCCTACGGGAGGCAGCAGTAGGGAATCTTCCACAATGGACGCAAGTCTGATGGAGCAACGCCGCGTGAGTGAAGAAGGTTTTCGGATCGTAAAGCTCTGTTGTTGGTGAAGAAGGATAGAGGTAGTGCCTGGCCTTTATTTGACGGTAATCAACCAGAAAGTCACGGCTAACTACGTGCCAGCAGCCGCGGTAATACGTAGGGGGCTAGCGTTATCCGGAATTACTGGGCGTAAAGGGTGCGTAGGTGGTTTCTTAAGTCAGAGGTGAAAGGCTACGGCTCAACCGTAGTA
+
GGGGGGGGGGGGGGGGGGGGGGGGGGGGGGGGGGGGGGGGGGGGGGGGGFFFGGGGGGGGGGGGGGGGGEGGGGGGGGGGGGGGGGGGGGGGGGGGGGGGGGDGGGGGGGGGGGGGGEFFE-C:B=FG,,9<53BFFFFAFGCFGGGGGGCFEGGGGGGFGGGGGGGGGFGGGGGGGGGGGGGGGGGGGGGGGGGGGGGGGGGGGGGGGFGGGGGGGGGGGGGGEGGGGGGGGECEGGGGGGGGEEGGGGGG8FGGGGFGFCFFEFFGGFC:FFGGFFGGFDGGGGGEDFDGG
@M03364:396:000000000-C9LGT:1:1101:21608:7408 1:N:0:10
ACTCCTACGGGAGGCAGCAGTGGGGAATATTGCACAATGGGCGAAAGCCTGATGCAGCAACGCCGCGTGAGCGATGAAGGCCTTCGGGTCGTAAAGCTCTGTCCTCAAGGAAGATAATGACGGTACTTGAGGAGGAAGCCCCGGCTAACTACGTGCCAGCAGCCGCGGTAATACGTAGGGGGCTAGCGTTATCCGGATTTATTGGGCGTAAAGGGCTCGTAGGCGGTTCGTCGCGTCCGGTGTGAAAGTCCATCGCTTAACGGTGGATCCGCGCCGGGTACGGGCGGGCTTG
+
GGGGGGGGGGGGGGGGGGGGGGGGGGGGGGGGGGGGGGGGGGGGGGGGGGGGGGGGGGGGGGGGGGGGGGGGGGGGGGGGGGGGGGGGGGGGGGGGGGGGGGGGGGGFGGGGGGGGGGFFGFFBDFGGB:ABBBFCFGGGGGGGGGDFGGGGGGGGGGGGGGGGGGGGG45CFGGGGGGGGGGGGGGGGGDGGGGGGGGGGGGGGGGGGGGGGGGGGFGGGGGGGGGGGGGGEDGGGGGGGGEGGGGGGGGGGGGGGGDG7*9:CDGGGGCDDGGDGGCDFEGGGGGFCE)1
@M03364:396:000000000-C9LGT:1:1101:9865:7417 1:N:0:10
ACTCCTACGGGAGGCAGCAGTGGGGAATATTGCACAATGGGCGAAAGCCTGATGCAGCAACGCCGCGTGAGCGATGAAGGCCTTCGGGTCGTAAAGCTCTGTCCTCAAGGAAGATAATGACGGTTCTTGAGGAGGAAGCCCCGGCTAACTACGTGCCAGCAGCCGCGGTCATACGTAGGGGGCTAGCGTTATCCGGAATTACTGGGCGTAAAGGGTGCGTAGGTGGTTTCTTAAGTCAGAGGTGAAAGGCTACGGCTCAACCGTAGTAAGCCTTTGAAACTGGGAAACTTGAGT
+
GGGGGGGGGGGGGGGGGGGGGGGGGGGGGGGGGFGGGGGGGGGGGGGGGGGGGGGGGGGGGGGGGGGGGGGGGGGGGGGGDGGGGGGGGGGGGGGGGGGGGGGFFGG@FGGGGGGG<FGEG:CC+8FC:,8,,>C36FGGFFGCFFFFGFFGFGGGGGGGGGGGGGGGG*:@FGGGGGGGGGGGGGGGFCGFGGGGGGGGGFGGGGGG5EGGGGGGGGG?CGGFGG;@GGGGEGGFGGGGGGGGC<EGGGGGGGGGGGGF8FDGGGGGGGCGGGGFGGGGFFGGFGGFF?FFG2
@M03364:396:000000000-C9LGT:1:1101:27297:7420 1:N:0:10
ACTCCTACGGGAGGCAGCAGTGGGGAATATTGCACAATGGGCGCAAGCCTGATGCAGCGACGCCGCGTGCGGGATGGAGGCCTTCGGGTTGTAAACCGCTTTTGTTCAAGGGCAAGGCACGTTCGTTGACCGTGTTGAGTGGATTGTTCGAATAAGCACCGGCTAACTACGTGCCAGCAGCCGCGGTAATACGTATGGGGCGAGCGTTATCCGGATTCATTGGGCGTAAAGCGCGCGTAGGCGGCCCGTTAGGTCGGAGGTAAAAGCCCGGGGCTCAACCCCGGCGAGCCTCCG
+
GGGGGGGGGGGGGGGGGGGGGGGGGGGGGGGGGGGGGGGGGGGGGGGGGGGGGGGGGGGGGGGGGGGGGGGGGGGGGGGGGGGGGGGGGGGGGGGGGGGGGGGGGGGGGGGGGGGG7DFGF:F,+8DF3,@38,,>@,@FF7@FGGGFFGFGGGGGGGGGGGGGEGFGGGGGGGGGGGGFGGGGGGGGGGGGGAEEFGGGGDGGGGGGEGGGGGGDEGGGGFGGGGGEDGGGGGGGGEGGGGDGGGGG?CCEGGGGG:EGE@DGGFGGGGGGDC5CFGGGFFGGGGDDD5:FG5
@M03364:396:000000000-C9LGT:1:1101:17460:7438 1:N:0:10
ACTCCTACGGGAGGCAGCAGTGGGGAATATTGCACAATGGGCGCAAGCCTGATGCAGCGACGCCGCGTGCGGGATGGAGGCCTTCGGGTTGTAAACCGCTTTTGTTCAAGGGCAAGGCACGGTTTCGGCCGGGTTGAGTGGATTGTTCGAATAAGCACCGGCTAACTACGTGCCAGCAGCCGCGGTAATACGTAGGGTGCAAGCGTTATCCGGATTTATTGGGCGTAAAGGGCTCGTAGGCGGTTCGTCGCGTCCGGTGTGAAAGTCCATCGCTTAACGGTGGATCCGCGCCGG
+
GGGGGGGGGGGGGGGGGGGGGGGGGGGGGGGGGGGGGGGGGGGGGGGGGGGGGGGGGGGGGGGGGGGGGGGGGGGGGGGGGGGGGGGGGGGGGGGGGGGGGGGGGGG9FFGDGGGGFFFGGGFC+@FF>FG7B3*@FFFGG@<FFGGGGGGF*CFGFGGGGGGGGGGGG<EFGGGGGGGGGGGGGGGGGGGGFGGGGGGGGGGGGGGGGGGGG?CECFFGGGGGGEEGGGGGGGGGGDEGCGGCEGGGGDC7CGGEG8E5?@FGGGFGGFGGGGG5DFED@FGGGGGFGDFGGG
@M03364:396:000000000-C9LGT:1:1101:10815:7449 1:N:0:10
ACTCCTACGGGAGGCAGCAGTAGGGAATTTTCGGCAATGGGGGAAACCCTGACCGAGCAACGCCGCGTGAACGAAGAAGGCCTTCGGGTCGTAAAGTTCTGTTGTACGGGAAGAACGTCGGCTGGAGGACATGCCATGCGAGTGACGGTACCGAACATAGAAAGCCACGGCTAACTACGTGCCAGCAGCCGCGGTAATACGTAGGTGGCGAGCGTTATCCGGAATCATTGGGCGTAAAGAGGGAGCAGGCGGTGATACAGGTCTGGAGGTGAAAGCCCGAAGCTGAACTTCGGG
+
GGGGGGGGGGGGGGGGGGGGGGGGGGGGGGGGGGGGGGGGGGGGGGGGGFGGGGGGGGGFGGGGGGGGGGGGGGGDGGFGGGGGGFGGFGGCFFGGFGGGGGGFG9FFGGGGGGDGGFFFD7F+C<DF+:@<F,>@CFGFG:FF;CGEGGECCGEGEFFGGGCACEGGG:E@FCGGDFGGGGGGF8ACFGGGEGG8EGGCEGGCECEGGGGGGGGGEFFDEGGCFFFGGGGGFG*:EGGGGGGCEDCFGGGGEC5?CC+CF<6EGFFCDDGCFGGFFFG)<>ED*9DFGFFGDD
@M03364:396:000000000-C9LGT:1:1101:18015:7451 1:N:0:10
ACTCCTACGGGAGGCAGCAGTAGGGAATCTTCCACAATGGGCGCAAGCCTGATGGAGCAACACCGCGTGAGTGAAGAAGGGTTTCGGCTCGTAAAGCTCTGTTGTTGGAGAAGAACGTGCGTGTGAGTCTCTGTTCACGCAGTGACGGTATCCAACCAGAAAGTCACGGCTAACTACGTGCCAGCAGCCGCGGTAATACGTAGGTGGCAAGCGTTATCCGGATTTATTGGGCGTAAAGCGAGCGCAGGCGGTTGCTTAGGTCTGATGTGAAAGCCTTCGGCTTAACCGAAGA
+
GGGGGGGGGGGGGGGGGGGGGGGGGGGGGGGGGGGGGGGGGGGGGGGGGGGGGGGGGGGGGGGGGGGGGGGGGGGGGGGGGGGGGGGGGGGGGGGGGGGGGGGGGGGGGGGGGGFGCGFFG4B+BEFG,,9B<,@<@FGGGCFFGGFGGGGGGGGGGGGGGGGGGCFGGGGGGGGFGGGGGGGGGGGGGGGGGGGGGGGGGGGGGGGGGGGGGGGGGGGGGECEFGGGGGGGGEGGGGGGGGGGGGEGGGGGEGFFGGGFEFGGFGGFDGGGGGGGGGGGFFDFGG::D>D5
@M03364:396:000000000-C9LGT:1:1101:6356:7454 1:N:0:10
ACTCCTACGGGAGGCAGCAGTGGGGAATATTGCACAATGGGCGCAAGCCTGATGCAGCGACGCCGCGTGCGGGATGGAGGCCTTCGGGTTGTAAACCGCTTTTGTTCAAGGGCAAGGCACGGTTTCGGCCGTGTTGAGTGGATTGTTCGAATAAGCACCGGCTAACTACGTGCCAGCAGCCGCGGTAATACGTAGGGTGCAAGCGTTATCCGGATTTATTGGGCGTAAAGGGCTCGTAGGCGGTTCGTCGCGTCCGGTGTGAAAGTCCATCGCTTAACGGTGGATCCGCGCCGG
+
GGGGGGGGGGGGGGGGGGGGGGGGGGGGGGGGGGGGGGGGGGGGGGGGGGGGGGGGGGGGGGGGGGGGGGGGGGGGGGGGGGGGGGGGGGGGGGGGGGGGGGGGGGG9FGGEGFFGGGGGG+BFGFGG:@@@CFF7FCFFGGGFDGGGGGFF1FGGGGGGGGGGGGGGF1BCGGGGGGGGGGGGEGGGGGFGGCGGGGGGGGGGGGEEGGGDEEGGGFFGGGFGGGEGGGGGDFGGGGFGGGGGGGGGEGGD85CEGEEEG?C7?>FFFGGGGGFGGGGGFFGGGGGFGFEGGG
@M03364:396:000000000-C9LGT:1:1101:12654:7456 1:N:0:10
ACTCCTACGGGAGGCAGCAGTGGGGAATATTGCACAATGGGCGCAAGCCTGATGCAGCGACGCCGCGTGCGGGATGGAGGCCTTCGGGTTGTAAACCGCTTTTGTTCAAGGGCAAGGCGGGTCTTCGGGCCCGTTGAGTGGATTGTTCGAATAAGCACCGGCTAACTACGTGCCAGCAGCCGCGGTAATACGTAGGGTGCAAGCGTTATCCGGATTTATTGGGCGTAAAGGGCTCGTAGGCGGTTCGTCGCGTCCGGTGTGAAAGTCCATCGCTTAACGGTGGATCCGCGCCGG
+
GGGGGGGGGGGGGGGGGGGGGGGGGGGGGGGGGGGGGGGGGGGGGGGGGGGGGGGGGGGGGGGGGGGGGGGGGGGGGGGGGGGGGGGGGGGGGGGGGGGGGGGGGGGFGGGGGGDGFGG7CFCD;FGG>*>FBFG7FFAFGFGGFGFFGGDF*FGGGGGGGGGGGGGGGCFGGGGGGGGGGGGGGGGGGFGGE:CEGGGGFEGGGGGGGGGGGGGGGFFGGGGGGGCGGGGGGGGGGGGGGGGGGGGGGGGGGEEGGEGEE?DGGGGGGGGGGGGDFGGG>FGGGG5:FFEGDD
@M03364:396:000000000-C9LGT:1:1101:3622:7466 1:N:0:10
ACTCCTACGGGAGGGAGCAGTGGGGAATATTGCACAATGGGCGCAAGCCTGATGCAGCGACGCCGCGTGCGGGATGGAGGCCTTCGGGTTGTAAACCGCTTTTGTTCAAGGGCAAGGCACGGTTTCGGCCGTGTTGAGTGGATTGTTCGAATAAGCACCGGCTAACTACGTGCCAGCAGCCGCGGTAATACGTAGGGTGCAAGCGTTATCCGGATTTATTGGGCGTAAAGGGCTCGTAGGCGGTTCGTCGCGTCCGGTGTGAAAGTCCATCGCTTAACGGTGGATCCGCGCCGG
+
GGGGGGGGGGGGGGGFGGGGGGGGGGGGGGGGGGGGGGGGFGGGGGGGGGGGGGGGGGGGGGGGGGGGGGGGGGGGGGGGGGGGGGGGGGCGGGGGGGGGGGGGCGGGFGFFGGGGFF,FF+@F:EFG3:C@<:FFGGFFGGGFGGFGGGFGFEGGGGGGGGGGGGGGG7C<BFGGGGGGGGGGGGGGGCCCCFFGGGGGGGGGGGGGGGGGGGGGGGGGGGGGGGGGG?FGGGGGGGGGGGGGGGGGGGGGGGGG::CCCCFGGGFGGGGGGGG<CGGD@FGGGGGFGFFGGG
@M03364:396:000000000-C9LGT:1:1101:22597:7470 1:N:0:10
ACTCCTACGGGAGGCAGCAGTGGGGAATATTGCACAATGGGCGAAAGCCTGATGCAGCGACGCCGCGTGAGCGATGAAGGCCTTCGGGTCGTAAAGCTCTGTCCTCAAGGAAGATAATGACGGTGCTTGTGGAGGAAGCCCCGGCTAACTACGTGCCAGCAGCCGCGGTAATACGTAGGGGGCAAGCGTTATCCGGATTTATTGGCGTAAAGGGCTCGTAGGCGGTTCGTCGCGTCCGGTGTGAAAGTCCATCGCTTAACGGTGGATCCGCGCCGGGTACGGGCGGGCTTGAGT
+
GGGGGGGGGGGGGGGGGGGGGGGGGGGGGGGGGGGGGGGGGGGGGGGGGGGGGGGGGG7FGGGGGGGGGGGGGGGGGGGGGGGGGGGGGGGGGGGGGGGGGGGGGGGGGGGGGGGGDFGFFCF:+@FF,,@8,:F>@FGFGGGGGGFGGGGGGGGGGGGGGGGGGGGGG*BFFGGGGGGEGGEFGGGGEGGGGGGGGGGGGGGGGGGGGGGGGGGGGGGGGGGGGGGGGGGGGGGGGGGGGGGFFGGGGGGGGGGGFEGGGCD5EFGGFGCGGGGGGGGGFFGGGGGE5FF*>0
@M03364:396:000000000-C9LGT:1:1101:24865:7502 1:N:0:10
ACTCCTACGGGAGGCAGCAGTGGGGAATCTTGCGCAATGGGGGCAACCCTGACGCAGCGACGCCGCGTGCGGGACGAAGGCCTTCGGGTCGTAAACCGCTTTCAGCAGGGACGAGGCCGCTACGGTGACAGTACCTGCAGAAGAAGCCCCGGCTAAATACGTGCCAGCAGCCGCGGTAATACGTATGGGGCGAGCGTTATCCGGATTCATTGGGCGTAAAGCGCGCGTAGGCGGCCCGTTAGGTCGGAGGTAAAAGCCCGGGGCTCAACCCCGGCGAGCCTCCGATACCGGCGG
+
GGGGGGGGGGGGGGGGGGGGGGGGGGGGGGGGGGGGGGGGGGGGGGGGGGGGGGGGGGGGGGGGGGGGEGGGGGGGGGGGGGGGGGGGGGGGGGGGGGGGGGGGGGGGGGGGGGGGGGGGG7F<*<FG,<?88BFCFGFGFGGGG,FFGFFGGEGGGGGGGGGGGGGGD;FGEGGGGGEGGGGFGGGGFGGGGGGGGGGGGGEGGGGGGGG?CGGGGGGFGGGGGGGGGGGGGGGGGGGGGGGGFEGCGGEECFFGGGGGGGGGEGGFGFEGGGGGGGGC:FGGCDGFGD3C<C
@M03364:396:000000000-C9LGT:1:1101:6954:7512 1:N:0:10
ACTCCTACGGGAGGCAGCAGTGGGGAATCTTGCACAATGGGCGCAAGCCTGATGCAGCGACGCCGCGTGCGGGATGGAGGCCTTCGGGTTGTAAACCGCTTTTGTTCAAGGGCAAGGCACGGTTTCGGCAGTGTTGAGTGGATTGTTCGAATAAGCACCGGCTAACTACGTGCCAGCAGCCGCGGTAATACGTAGGGTGCAAGCGTTATCCGGATTTATTGGGCGTAAAGCGAGCGCAGGCGGTTGCTTAGGTCTGATGTGAAAGCCTTCGGCTTAACCGAAGAAGTGCATCGG
+
GGGGGGGGGGGGGGGGGGGGGGGGGGGGGGGGGGGGGGGGGGGGGGGGGGGGGGGGGGGGGGGGGGGGGGGGGGGGGGGGGGGGGGGGGGGGGGGGGGGGGGGGGGG,FFGGGGGGDGGGG7D@FFEG3+@,,3@:FD;FGFFGGGFCEGGGCFGGGGGGGGGGGGGGG*=CGGGGGGGGGGGGGEGGGGGGGCGEGGGGGGGGGGGGGGGGGGEGGGGGGGFGGGEGGGGGGGGGGGGDGGG=C=5FE7FGCGEGGGGGGGGGGGGGGGGGGGGFGGGGFFGGGFGFGFFGGG
@M03364:396:000000000-C9LGT:1:1101:11044:7516 1:N:0:10
ACTCCTACGGGAGGCAGCAGTGGGGAATATTGCACAATGGGCGCAAGCCTGATGCAGCGACGCCGCGTGCGGGATGGAGGCCTTCGGGTTGTAAACCGCTTTTGTTCAAGGGCAAGGCACGGTTTCGGCCGTGTTGAGTGGATTGTTCGAATAAGCACCGGCTAACTACGTGCCAGCAGCCGCGGTAATACGTAGGGTGCAAGCGTTATCCGGATTTATTGGGCGTAAAGGGCTCGTAGGCGGTTCGTCGCGTCCGGTGTGAAAGTCCATCGCTTAACGGTGGATCCGCGCCGG
+
GGGGGGGGGGGGGGGGGGGGGGGGGGGGGGGGGGGGGGGGGGGGGGGGGGGGGGGGGGGGGGGGGGGGGGGGGGGGGGGGGGGGGGGGGGGGGGGGGGGGGGGGGGGGGGGGGGGGGFGGGEFFGGGGC+555,DDGFGGGGGFGGGGGGGGFGGGGGGGGGGGGGGGGCFGGGGGGGGGGGGGGGGGGGGFCCFGGGGGGGGGGGGGGFGGGEEC@FGGGGGGGG>EGGGGGGGGGGGGGGG*:EGCGGGGG:EGG/>EG<:EFGEDGFGGGFGDCCEGBFG3=CFFFF5CDG
@M03364:396:000000000-C9LGT:1:1101:24832:7529 1:N:0:10
ACTCCTACGGGAGGCAGCAGTGGGGAATATTGCACAATGGGCGCAAGCCTGATGCAGCGACGCCGCGTGCGGGATGGAGGCCTTCGGGTTGTAAACCGCTTTTGTTCAAGGGCAAGGCACGGTTTCGGCCGTGTTGAGTGGATTGTTCGAATAAGCACCGGCTAACTACGTGCCAGCAGCCGCGGTAATACGTAGGGTGCAAGCGTTATCCGGATTTATTGGGCGTAAAGGGCTCGTAGGCGGTTCGTCGCGTCCGGTGTGAAAGTCCATCGCTTAACGGTGGATCCGCGCCGG
+
GGGGGGGGGGGGGGGGGGGGGGGGGGGGGGGGGGGGGGGGGGGGGGGGGGGGGGGGGGGGGGGGGGGGGGGGGGGGGGGGGGGGGGGGGGGGGGGGGGGGGGGGGGGDGGGGGGFG<FGGG7FF+@FD5+5558F7,@FFGC,DCFGGGGFG*DFGDGGGGGGGGGGGGGGGGGGGGGGGGGGGGEEGGGGFF6CEGGGGGGGGGGGEGGGGGGGGGGFFGGGGGEEEFGGGGGGGGGGGGGGGGGGGGGGGGGGGGCE=E@FGGGGGFGGGDGGDGGGG75EFGFGFF@BGDD
@M03364:396:000000000-C9LGT:1:1101:16797:7531 1:N:0:10
ACTCCTACGGGAGGCAGCAGTGGGGAATATTGCACAATGGGCGCAAGCCTGATGCAGCGACGCCGCGTGCGGGATGGAGGCCTTCGGGTTGTAAACCGCTTTTGTTCGAGGGCAAGGCACGGTTTCGGCCGTGTGGAGTGGCTTGTTCGAATAAGCACCGGCTAACTACGTGCCAGCAGCCGCGGTAATACGTCGGGTGCAAGGGTTATCCGGATTTATTGGGCGTAAGGGGGGGGCAGGGGGTGATACGGGTCTGGGGGTGAAGGCCCGAAGCTAAACTTGGGGAAGCCCGGG
+
GGGGGGGGGGGGGGGGGGGGGGGGGGGGGGGGGGGGGGGGGGGGGGGGGGGGGGGGGGDGGGGGGGGGGDGGGGGGDGGGGGGGGGGGGGGGGGGGGFGGGGGGG<F+BFF@CGDFD@DE3+@F7@CG5*53*8*8?>>DD*355D>DCG:F*?FF9<FCBF74?FC:C*=C@FFGGGGFFCGGGGC5EACFF*:E58*/<00*;;8*<:+;E8CC++<0<FA8:**;*<:CG=*/:*;:*:5//*+23*;C8**0**1:2**<077</)255*+*2:7:**<7)1*77>FCDD
@M03364:396:000000000-C9LGT:1:1101:24127:7549 1:N:0:10
ACTCCTACGGGAGGCAGCAGTGGGGAATCTTGCGCAATGGGGGCAACCCTGACGCAGCGACGCCGCGTGCGGGACGAAGGCCTTCGGGTCGTAAACCGCTTTCAGCAGGGACGAGGCCGCTCCCCTGACTGTACCTGCAGAAGAAGCCCCGGCTAAATACGTGCCAGCAGCCGCGGTAATACGTAGGTGGCGAGCGTTGTCCGGATTTACTGGGCGTAAAGGGAGCGTAGGCGGATTTTTAAGTGAGATGTGAAATACTCGTGCTTAACCTGAGTGCTGCATTTCAAACTGGA
+
GGGGGGGGGGGGGGGGGGGGGGGGGGGGGGGGGGGGGGGGGEGGGGGGGGGGGGGGGGGGGGGGGGGGGGGGGGGGGGGGGGGGFGGGGGGGGGGGGGG@FGGAFGGFFGGGGECB*>CCF*>**8<C?,7,3,83<<,,,3CFF,,2CF*=FFGGFGFGEGGGG?CEG;EGGGGG>EGGGGGFGGEGGGCED:EGGGDEDGGGDGGGCFGGGGGGCE8FFGEGGGEECEEGCGGEGGGGGGGGCFGGGGGGGCDEFFFCD8CEFFCFFGGG*6CGGFGGFBFGGGGFGFF4*
@M03364:396:000000000-C9LGT:1:1101:9250:7556 1:N:0:10
ACTCCTACGGGAGGCAGCAGTAGGGAATCTTCGGCAATGGGGGCAACCCTGACCGAGCAACGCCGCGTGAGTGAAGAAGGTTTTCGGATCGTAAAACTCTGTTGTTAGAGAAGAACGTTAATTCGAGTGGAAAGTTACTTAAGTGACGGTATCTAACCAGAAAGGGACGGCTAACTACGTGCCAGCAGCCGCGGTAATACGTAGGTCCCAAGCGTTGTCCGGATTTATTGGGCGTAAAGCGAGCGCAGGTGGTTTCTTAAGTCTGATGTAAAAGGCAGTGGCTCAACCATTGTG
+
GGGGGGGGGGGGGGGGGGGGGGGGGGGGGGGGGDGGGGGGGGGGGGGGGGGGGGGDGGGGGGGGGGGGGGGGGGGGGGGGFGGGGGGDGGGGGGGGGGGGGGGGGGGGGGGGGGGGEGFF<-:,:CFF++C3>,:DFGGCFCAFGBCFGGGGFFFGGGGGCFGGGDGGG*>FFGGGGGGFGGGGGGGGGGGCFF@FGGGGGGGGGGGFGGGGGGGEGGGGEGGGDCGGGFGGGGCG8FGFGDGGGGGGEGGGEGGGFGGGGGGFGGGGGGFGFGCFGGGFFEACDGGFGFFGC7
@M03364:396:000000000-C9LGT:1:1101:24809:7590 1:N:0:10
ACTCCTACGGGAGGCAGCAGTAGGGAATCTTCCACAATGGACGCAAGTCTGATGGAGCAACGCCGCGTGAGTGAAGAAGGTTTTCGGATCGTAAAGCTCTGTTGTTGGTGAAGAAGGATAGGGGTAGTACCTGGCCTTTATTTGACGGTAATCAACCAGAAAGTCACGGCTAACTACGTGCCAGCAGCCGCGGTAATACGTAGGTGGCAAGCGTTGTCCGGATTTATTGGGCGTAAAGCGAGCGCAGGCGGAAAAATAAGTCTAATGTGAAAGCCCTCGGCTTAACCGAGGAAC
+
GGGGGGGGGGGGGGGGGGGGGGGGGGGGGGGGGGGGGGGGGGGGGGGGGGGGGGGGGGGGGGGGGGGGGGGGGGGGGGGGGGGGGGGGGGGGGGGGGGGGGGGGGGGGGGGFGGBFEFCEC-B7FCFG,,CFD,B,DEFGGGGGGGGGGGGGGGGGGGGGGGGGGFGGGCEGGGGGGGGGGGGGGGGGGEGGGGGGGGGGGGFGGGGGGGGGGGGGGGGGGGGGGGGGGGGGGGGGGGGEGGGGGGGGGGGGGGGGGGGGGGGGGGGGGGFGFGGGGGGGEFEGGGGFGFFGG7
@M03364:396:000000000-C9LGT:1:1101:20435:7595 1:N:0:10
ACTCCTACGGGAGGCAGCAGTGGGGAATCTTGCGCAATGGGGGCAACCCTGACGCAGCGACGCCGCGTGCGGGACGAAGGCCTTCGGGTCGTAAACCGCTTTCAGCAGGGACGAGGCCGCGCGGTGACGGTACCTGCAGAAGAAGCCCCGGCTAAATACGTGCCAGCAGCCGCGGTAATACGTATGGGGCGAGCGTTATCCGGATTCATTGGGCGTAAAGCGCGCGTAGGCGGCCCGTTAGGTCGGAGGTAAAAGCCCGGGGCTCAACCCCGGCGAGCCTCCGATACCGGCGGG
+
GGGGGGGGGGGGGGGGGGGGGGGGGGGGGGGGGGGGGGGGGGGGGGGGGGGGGGGGGGGGGGGGGGGGGGGGGGGGGGGGGGGGGGGGGGGGGGGGGGGGGGGDGGGGGGGGGGCGGGGGG*=114FF<*4+1CFCFFGGGGFFGGGGGGGGEEFGGGGGFGGGGGGGGFGGGEGGGGGGGGF@CFGGGGGGGGGGGGGGGGGEGEGGGGGCFGGDGGGGGCEGGGEGGGGGGGGGGEEGGGGGGGEED*AFDFDFGGGGGGDEF4CGGCEGDGGDDGGGFFGDDGGFGFB397
@M03364:396:000000000-C9LGT:1:1101:24004:7606 1:N:0:10
ACTCCTACGGGAGGCAGCAGTAGGGAATCTTCCACAATGGACGCAAGTCTGATGGAGCAACGCCGCGTGAGTGAAGAAGGTTTTCGGATCGTAAAGCTCTGTTGTTGGTGAAGAAGGATAGGGGAAGTCACTGGCCTTTATTTGACGGTAATCAACCAGAAAGTCACGGCTAACTACGTGCCAGCAGCCGCGGTAATACGTAGGTGGCAAGCGTTGTCCGGATTTATTGGGCGTAAAGCGAGCGCAGGCGGAAAAATAAGTCTAATGTGAAAGCCCTCGGCTTAACCGAGGAAC
+
GGGGGGGGGGGGGGGGGGGGGGGGGGGGGGGGGGGGGGGGGGGGGGGGGGGGGGGGGGGGGGGGGGGGGGGGGGGGGGGGGGGGGGGGGGGGGGGGGGGGGEGGGGGGGGGGGGGG?EFG?9B++BFG,,98,,BAFDGGFGGGGG@GGGGGFGGGGGGGGGGGGGGGG+CGGGGGGGGGGGGGGGGGGGGGGGGGGGGGCGGGGGGGGGGGGGGGGGGGGDCEFGGFGGGGG=5CGGGGGGGGDGGGGGGGDGFFGGGFFGGGGGGGFCFGGGGGGGGGFFGGGDFFGFFGGD
@M03364:396:000000000-C9LGT:1:1101:2964:7627 1:N:0:10
ACTCCTACGGGAGGCAGCAGTGGGGAATCTTGCGCAATGGGGGCAACCCTGACGCAGCGACGCCGCGTGCGGGACGAAGGCCTTCGGGTCGTAAACCGCTTTCAGCAGGGACGAGGCCGCTCCGGTGACGGTACCTGCAGAAGAAGCCCCGGCTAAATACGTGCCAGCAGCCGCGGTAATACGTATGGGGCGAGCGTTATCCGGATTCATTGGGCGTAAAGCGCGCGTAGGCGGCCCGTTAGGTCGGAGGTAAAAGCCCGGGGCTCAACCCCGGCGAGCCTCCGATACCGGCGG
+
GGGGGGGGGGGGGGFGGGGGGGGGGGGGGGGGGGGGGGGGGGGGGGGGGGGGGGGGGGGGGGGGGGGGGGGGGGGGGGGGGGGGGGGGGGGGGGGGGGGGGGGGGGGGGGGGGGGGCGFFE*181=FF<8=<BFGGFGGGGGGGGFGGGGGGGGGGGGGGGGFFGGGGG;FFEGGGGGGGGGFFGGGGGGGGGGGGGGGGFGGGECEGGGGGGGGGGGGGGGGGGGGEGGGGGGGEEGGFGGGFFGEGEGCEFGGGGGGEGGGGGGGGGGGGGGGGDGGGFFGGDGDEGEFDCD
@M03364:396:000000000-C9LGT:1:1101:21367:7628 1:N:0:10
ACTCCTACGGGAGGCAGCAGTGGGGAATATTGCACAATGGGGGAAACCCTGATGCAGCAACGCCGCGTGAGTGATGACGGCCTTCGGGTTGTAAAGCTCTGTCTTCAGGGACGATAATGACGGTACCTGAGGAGGAAGCCACGGCTAACTACGTGCCAGCAGCCGCGGTAATACGTAGGTGGCGAGCGTTGTCCGGATTTACTGGGCGTAAAGGGAGCGTAGGCGGACTTTTAAGTGAGATGTGAAATACCCGGGCTCAACTTGGGTGCTGCATTTCAAACTGGAAGTCTAG
+
GGGGGGGGGGGGGGGGGGGGGGGGGGGGGGGGGGGGGGGGGGGGGGGGGGGGGGGGGGGGGGGGGGGGGGGGGGGGGGGGGGGGGGGGGGGGGGGGGGGGGGGGGGGFGGGGGGGDFGFGG=FB+8FF8,88,BCCFGGGGGGFGGFFGGGGGGGGGGGGGFGGGGGGG*BFFGGGGGGGGGGGGGGGGGGGGGGGGGGGGGGGGGGGGGEGGGGGGGGGGGGGGG?=EGFFCGGGGGGGGGGGGGGG@FGGGEGGGGGG?EFGGGGGGGGG4EGGGGGGFFGGGGG@GFFG
@M03364:396:000000000-C9LGT:1:1101:24601:7643 1:N:0:10
ACTCCTACGGGAGGCAGCAGTGGGGAATATTGCACAATGGGGGAAACCCTGATGCAGCAACGCCGCGTGAGTGATGACGGCCTTCGGGTTGTAAAGCTCTGTCTTCAGGGACGATAATGACGGTACCTGAGGAGGAAGCCACGGCTAACTACGTGCCAGCAGCCGCGGTAATACGTAGGTGGCGAGCGTTGTCCGGATTTACTGGGCGTAAAGGGAGCGTAGGCGGACTTTTAAGTGAGATGTGAAATACCCGGGCTCAACTTGGGTGCTGCATTTCAAACTGGAAGTCTAG
+
GGGGGGGGGGGGGGGGGGGGGGGGGGGGGGGGGGGGGGGGGGGGGGGGGGGGGGGGGGGGGGGGGGGGGGGGGGGGGGGGGGGGGGGGGGGGGGGGGGGGGGGGGGGGGGGGGGGGEFGGGCFB+CFGF,@BBFFCFFGGCGGGGGGGGGGGGGGGGGGGGGGGGGGGGFEGGGGGGGGGGGGGGGGGGGGGGGGGGGGGGGGGGGGGGGGGGGGGGGGGGGGGGG:EEGFGGGGGGGGGGGGGGGGDGGGGGGGGGGGGGGGGGGGGGGGGGGGFGGGGFFGGGGGFGFFG
@M03364:396:000000000-C9LGT:1:1101:26530:7652 1:N:0:10
ACTCCTACGGGAGGCAGCAGTGGGGAATCTTGCGCAATGGGGGCAACCCTGACGCAGCGACGCCGCGTGCGGGACGAAGGCCTTCGGGTCGTAAACCGCTTTCAGCAGGGACGAGGCCGCGGGGTGACTATCCCTGCAGAAGAAGCCCCGGCTAAATACGTGCCAGCAGCCGCGGTAATACGTATGGGGCGAGCGTTATCCGGATTCATTGGGCGTAAAGCGCGCGTAGGCGGCCCGTTAGGTCGGAGGTAAAAGCCCGGGGCTCAACCCCGGCGAGCCTCCGATACCGGCGGG
+
GGGGGGGGGGGGGGGGGGGGGGGGGGGGGGGGGGGGGGGGGGGGGGGGGGGGGGGGGGGGGGGGGGGGGGGGGGGGGGGGGGGGGGGGGGGGGGGGGGGGGGGFGGGEGGGGGGGECGF7F=C*1=BC,,7,<<<FC,FC8F,<C@85EG5C>ECGGGGGGGGGDGGGG,;EGGGGGGGGGGGEGFGGDEGGGGGGGGGGGGGGGGGGGFCFGGGGGEGGGGGGGGEGGGGG>CGGG*CEEGGGCEGGGEGGGFGGFGGGGGGGGGGGGGGGGGGGGGGG>FEGGDGFGDFGGG
@M03364:396:000000000-C9LGT:1:1101:22185:7660 1:N:0:10
ACTCCTACGGGAGGCAGCAGTGGGGAATATTGCACAATGGGCGCAAGCCTGATGCAGCGACGCCGCGTGCGGGATGGAGGCCTTCGGGTTGTAAACCGCTTTTGTTCAAGGGCAAGGCACGGTTTCGGACGTGTTGAGTGGATTGTTCGAATAAGCACCGGCTAACTACGTGCCAGCAGCCGCGGTAATACGTAGGGTGCAAGCGTTATCCGGATTTATTGGGCGTAAAGGGCTCGTAGGCGGTTCGTCGCGTCCGGGGTGAAAGTCCATCGCTTAACGGTGGATCCGCGCCGG
+
GGGGGGGGGGGGGGGGGGGGGGGGGGGGGGGGGGGGGGGGGGGGGGGGGGGGGGGGGGGGGGGGGGGGGGGGGGGGGDGGGGGGGGGGGGGGGGGGGGGGGGGGGGGGGGGGGGGGDGGG:+:F+@FE<@F+8@<@CD=AF@:>FGCFGGCF<FFGGGGGGGGGGGGGG7CFGGGGGGGGFFGGGGDGG9EG?9FGG8CCGGGGGGEGGGGGGGGGGGGGGGGCEECGGGGGCEEEGEGGFGGEGEGGDGGGE=ECD:=>C;*AF:<FF7FGDFE3:>=C5>GCFFDFF@DDDG
@M03364:396:000000000-C9LGT:1:1101:24834:7682 1:N:0:10
ACTCCTACGGGAGGCAGCAGTAGGGAATCTTCCACAATGGGCGCAAGCCTGATGGAGCAACACCGCGTGAGTGAAGAAGGGTTTCGGCTCGTAAAGCTCTGTTGTTGGAGAAGAAAGTGCGTGGTAGTACCCGTTCAGGCAGTGACGGTATCCAACCAGAAAGTCACGGCTAACTACGTGCCAGCAGCCGCGGTAATACGTAGGGTGCAAGCGTTATCCGGATTTATTGGGCGTAAAGGGCTCGTAGGCGGTTCGTCGCGTCCGGTGTGAAAGTCCATCGCTTAACGGTGGATC
+
GGGGGGGGGGGEGGGGGGGGGFGGGGGGGGGGGFGGGGGGGGGGGGGGGGGGGGGGGGGFGGGGGGGGGEGEFGGGG8FGGGGGFGGGGGGGGGGDGFFGGGGGGGGG8EF8FGF,:5CFGCF++:E<,,9,C+,:=,BF,+36,C+>3<=FC9FDCFGGGFFFGFFFD**@3>FFFGGGGGFFGFGG:1CEFFGFFFFGGGGGGGGGGFGGGGGGGFGGGGDGFG7FFGGFGEGGGGGG=FFGGGGGGGCG5CGGD:CC:EGGG5E1CDG7FEGGG=9DEFCCFGGFD@EGFC
@M03364:396:000000000-C9LGT:1:1101:26662:7707 1:N:0:10
ACTCCTACGGGAGGCAGCAGTAGGGAATTTTCGTCAATGGGCGCAAGCCTGAACGAGCAATGCCGCGTGAACGAGGAAGGTCTTCGGATCGTAAAGTTCTGTTGAGAGGGAAAAAGGAACACCCTAGGCGATGCTGGTGAAGTGATATTACCTTTCGAGGAAGTCACGGCTAACTACGTGCCAGCAGCCGCGGTAATACGTAGGTGGCGAGCGTTATCCGGAATGATTGGGCGTAAAGGGTGCGTAGGCGGCCTGTTAAGTCTGAAGTGAAAGGTACCGGCTCAACCGGTAC
+
GGGGGGGGGGGGGGGGGGGGGGGGGGGGGGGFEGGGGGGGGGGGGGGGGGGGGGGGGGGGGGGGGGGGGGGGGGGGGGGGGGGGGGGGGEGGGGGGGGGGGGGGGFGFFGGGGG?F8EFE,B:3+BFF3+88:><=,3DFFFEEF<FFGGDFFGGGGGGGGGGGGGGGG@CFCFGFGGGGGGGGGGGGGDGGGEGDGGGGGGGGGGGGGGGGGGGGGGGGGD>CGGGGGGG=EGEGGGGGGGGGCGEGGGGGCGGGGGGGGGGGFGGGGGGGGFFGGFGC>DCCCFGFGF>C
@M03364:396:000000000-C9LGT:1:1101:13191:7776 1:N:0:10
ACTCCTACGGGAGGCAGCAGTGGGGAATATTGCACAATGGGGGAAACCCTGATGCAGCAACGCCGCGTGAGTGATGACGGTCTTCGGATTGTAAAGCTCTGTCTTCAGGGACGATAATGACGGTACCTGAGGAGGAAGCCACGGCTAACTACGTGCCAGCAGCCGCGGTAATACGTAGGTGGCGAGCGTTGTCCGGATTTACTGGGCGTAAAGCGAGCGCAGGCGGAATGATAAGTCTGATGTGAAAGCCCACGGCTCAACCGTGGAACTGCATCGGAAACTGTCATTCTTG
+
GGGGGGGGGGGGGGGGGGGGGGGGGGGGGGGFGGGGGGGGGGGGGGGGGGGGGGGGGGFGGGGGGGGGGGGGGGGGGGGGGGGGGGGEGGGGGGGGGGGGGGGGGGGGGGGGGGGGGGGGGGEGGGGGG:ABECGGGGGGGGGGGGGGGGFGGGGGGGGGGGGGGGGGG<EGGGGGGGGGGGGGGGGGGGGGGGGGGGGGGGGGGGGGGGGGGGGGGGGGGGGGGG/:FF?GGGGGGGGFGGGGGGGGGGGGGGGGGGGGGGGGGGGGGGGGFGGDGGGGFFGGGGC6FFFG
@M03364:396:000000000-C9LGT:1:1101:3543:7783 1:N:0:10
ACTCCTACGGGAGGCAGCAGTGGGGAATATTGCACAATGGGCGCAAGCCTGATGCAGCGACGCCGCGTGCGGGATGAAGGCCTTCGGGTTGTAAACCTCTTTTATTCGGGGGCAAGGCACGCTTACGGCTATATTGAGTGGTTTGTTCGACTAAGCACCGGCTAACTCCGTGCCAGCAGCCGCGGTAATACGGAGGGTGCGAGCGTTGTCCGGAATCATTGGGCGTAATGAGTTCGTAGGGGTCAGGTGAAGGTGTTTGTTTAAGGCAGGGGCTCAACGCCTGTAAGGCACGTT
+
FGGCEEFGGGGGGEGGEGGGGGF9FGGGEGGF9@FFGGGGGGECFFEFFGFGGEFGGGDGFG@FGC@FGFGDGCGE,<BFFFGGGGGGGGEGFGGAF8?FFFF<F<E,,@=C+C:+:@<<++8@*8*@5**8,@F;F:3<*,*6<C:,8<***8<<<F,***1<:F:,?*14=C9B@F2<CCE**:CCC7+1*:5*8/8AC8:**2*:?C+88**/:<+++A5C58*/*33<33<22;E5=C*//**++0+<+7+2*2*:;*0+0975*/*95EC*2*/)8@GGG*:;*)01**
@M03364:396:000000000-C9LGT:1:1101:13590:7788 1:N:0:10
ACTCCTACGGGAGGCAGCAGTAGGGAATTTTCGTCAATGGGCGCAAGCCTGAACGAGCAATGCCGCGTGAACGAGGAAGGTCTTCGGATCGTAAAGTTCTGTTGAGAGGGAAAAAGGAACACCCGAGGACATGCTGGTGAAGTGATATTACCTTTCGAGGAAGTCACGGCTAACTACGTGCCAGCAGCCGCGGTAATACGTAGGTGGCGAGCGTTATCCGGAATGATTGGGCGTAAAGGGTGCGTAGGCGGCCTGTTAAGTCTGAAGTGAAAGGTACCGGCTCAACCGGTAC
+
GGGGGGGGGGGGGGGGGGGGGGGGGGGGGGGGGFGGGGGGGGGGGGGGGGGGGGGGGGGGGGGGGGGGGGGDFGGGGGGGGGGGGGGGGGGGGGGGFGGGGGGGGGFGFGGGGGGGCFFGEGD++>CF++88,:3DFEFGGGGFFGFFGGGGFGGGGGGGGGGGGFGGGGGGGGGGGGGGGGGGGGGGGGGGGGGGGGGGGGGGGGGGGGGGGGGGGGGGGGGGGGGGGGGGGGGGGGGGGGGGGGGGGGGGGGGGGGGGGGGGGGGGGGGGGFGFGGGGFFGGGGGEGF>C
@M03364:396:000000000-C9LGT:1:1101:9641:7790 1:N:0:10
ACTCCTACGGGAGGCAGCAGTGGGGAATATTGCACAATGGGCGCAAGCCTGATGCAGCGACGCCGCGTGCGGGATGGAGGCCTTCGGGTTGTAAACCGCTTTTGTTCAAGGGCAAGGCACGGTTTCGGCTGTGTTGAGTGGATTGTTCGAATAAGCACCGGCTAACTACGTGCCAGCAGCCGCGGTAATACGTAGGGTGCAAGCGTTATCCGGATTTATTGGGCGTAAAGGGCTCGTAGGCGGTTCGTTGCGTCCGGTGTGAAAGTCCATCGCTTAACGGTGGATCCGCGCCGG
+
GGGGGGGGGGGGGGGGGGGGGGGGGGGGGGGGGGGGGGGGGGGGGGGGGGGGGGGGGGGGGGGGGGGGGGGGGGGGGFFGGGGGGGGGGGGGGGGGGGGGGGGFGGGDGFGDGGCF<DFGG+BFCDFG@+8,88@:EF>FG9FCGFFEGG:F*8DDFFGGGGGGGG?FF:CEFGGGGGGGGGGGGGGGGGGG<<CEGCEGGGGGGGGGGGGGGGGGG7@CFGGGGG:EGGGGGFGGEGGGGGGCGEG=*;CEEEGGGCECC9DCGDCCCFGGGG:C77:D>>GGGGFFCDDC3>
@M03364:396:000000000-C9LGT:1:1101:27050:7821 1:N:0:10
ACTCCTACGGGAGGCAGCAGTGGGGAATATTGCACAATGGGCGCAAGCCTGATGCAGCGACGCCGCGTGCGGGATGGAGGCCTTCGGGTTGTAAACCGCTTTTGTTCAAGGGCAAGGCACGTTTTCGGTAGTGTTTAGTGGATTGTTCGAATAAGCACCGGCTAACTACGTGCCAGCAGCCGCGGTAATACGTAGGGTGCAAGCGTTATCCGGATTTATTGGGCGTAAAGGGCTCGTAGGCGGTTCGTCGCGTCCGGTGTGAAAGTCCATCGCTTAACGGTGGATCCGCGCCGG
+
GGGGGGGGGGGGGGGGGGGGGGGGGGGGGGGGGGGGGGGGGGGGGGGGGGGGGGGGGGGGGGGGGGGGGGGGGDGCDFGGGGGGGGGGGEGGGGGGGGGGGGGG<FGA9F>=CGGG=BC8C=FD+@FF+:@,<33,,,,8,8,7F7@CF><,*?>FGFGGGGG7CACFCCCFF@C:BFFGGGGGGGGGGGFFG:FECFGGGGG5EEEECFFECE88C:@F9C@CDC>E5EGD>6CECEGEGEG=*7CGCEEG:7:CDEE*C+?FC:CFFDGG*:57CCGG:FE36*9<3)))9C
@M03364:396:000000000-C9LGT:1:1101:20458:7826 1:N:0:10
ACTCCTACGGGAGGCAGCAGTGGGGAATATTGCACAATGGGCGCAAGCCTGATGCAGCGACGCCGCGTGCGGGATGGAGGCCTTCGGGTTGTAAACCGCTTTTGTTCAAGGGCAAGGCACGGTTTCGGCCGTGTTGAGTGGATTGTTCGAATAAGCACCGGCTAACTACGTGCCAGCAGCCGCGGTAATACGTAGGGTGCAAGCGTTATCCGGATTTATTGGGCGTAAAGGGCTCGTAGGCGGTTCGTCGCGTCCGGTGTGAAAGTCCATCGCTTAACGGTGGATCCGCGCCGG
+
GGGGGGGGGGGGGGGGGGGGGGGGGGGGGGGGGGGGGGGGGGGGGGGGGGGGGGGGGGGGGGGGGGGGGGGGGFCFFGGGGGGGGGGGGGGGGGGGGGGGGGGGGGG9FFFGGGGGFFGGG+D++@FC++55*8@CGFCFFFGDGFFGGGGGFGGGGGFGGGGGGGGGGCGGGGGGGGGGGGGGGEEDGGGG<ACCGGGEGGGFGGGEGGGGG5ECCCGGGGGGGGCEGGGGDGGDGGGGGEGE55C5E5CEGGEGG:>/8<CFGGGGGFGDDGFG*?=C5FDF*9C>FB:DDG
@M03364:396:000000000-C9LGT:1:1101:19063:7828 1:N:0:10
ACTCCTACGGGAGGCAGCAGTAGGGAATTTTCGTCAATGGGCGCAAGCCTGAACGAGCAATGCCGCGTGGGTGAAGACGGTCTTCGGATTGTAAAGCCCTGTTGCCGGGGACAAAGGACAGCCCGAGTGGAAGGCTGACTGTTTGATGGTACCCGGCCAGAAAGCCACGGCTAACTACGTGCCAGCAGCCGCGGTAATACGTAGGTGGCAAGCGTTATCCGGAATGATTGGGCGTAAAGGGTGCGCAGGCGGCTGTGCAAGTCTGAAGTAAAAGGGACCGGCTCAACCGGTTCC
+
GGGGGGGGGGGGGGGGGGGGGGGGGGGGGGGGGGGGGFGGGGGGGGGGGGGGGGGGGGGGGGGGGGGGGGGGGGGGGGGGGGGGGGGDEGGGGGGGGGGGGGGGGGGGGGGGGGCGE,BDGFG7FCFG+<C,,8<,@FG9CFFGG<FFGGGG>FGGGGGGFGGGGGGGGFGGGGGGGGGGGGGGGGGGGGGGGGGGGGGGGGGGGGGGGGGG*AEGEGGGEEEEGG<CCGGGFEGDCGGGGDGGGGGGGGGGGGGGGGG9FEGGFFCFF=FCFGCGGGGGFFDDGFFFDB099*
@M03364:396:000000000-C9LGT:1:1101:3658:7871 1:N:0:10
ACTCCTACGGGAGGCAGCAGTAGGGAATTTTCGTCAATGGGCGCAAGCCTGAACGAGCAATGCCGCGTGAACGAGGAAGGTCTTCGGATCGTAAAGTTCTGTTGAGAGGGAAAAAGGAACACCAGAGGAAATGCTGGTGAAGTGATATTACCTTTCGAGGAAGTCACGGCTAACTACGTGCCAGCAGCCGCGGTAATACGTAGGTGGCGAGCGTTATCCGGAATGATTGGGCGTAAAGGGTGCGTAGGCGGCCTGTTAAGTCTGAAGTGAAAGGTACCGGCTCAACCGGTAC
+
EGGGGGGGGEGDE7FFGGGGGGGGGGGGGGGGGGGGGGGGGGGGGGGGGGGGGGGGGGGGGGGGGGDGGGGGGGGGGGGGGGGGGGGDGGGGGGGGGGGGGGGGFCFGGGGFGG<CC8FEF@F+3BFG,38,C,CFFGGG9BFCDGFFGGFEAGGGGGGGEFGGFGGGGGE7FFGGGGGGGGF7FFGGGGGGDE@FGFGGGFGEGDEGDFGGGGGGGGGGGGEGGGCFGGFGGGGGGGGGFGDEE*:CCCGGECGGGGFECEFGFC<FDGFGGGG>FFG3>BGGGGGFGDED
@M03364:396:000000000-C9LGT:1:1101:13773:7874 1:N:0:10
ACTCCTACGGGAGGCAGCAGTAGGGAATCTTCGGCAATGGGCGAAAGCTTGACCGAGCAACGCCGCGTGAATGATGAAGGCCTTCGGGTTGTAAAATTCTGTTATAAGGGAAGAACGACTTTAGTAGGACATGGCTAGAGTGTGACGGTACCTTATGAGAAAGCCACGGCTAACTACGTGCCAGCAGCCGCGGTAATACGTAGGTGGCGAGCGTTATCCGGATTTACTGGGCGTAAAGGGAGCGTAGGCGGACTTTTAAGTGAGATGTGAAATACCCGGGCTCAACTTGGGTGC
+
GGGGGGGGGGGGEGGEGGGGGGGGGGGGGGGFEFEGGG?FGGGGGGGGCFGGF@FGGGGGGEGGGGGGEFGGGGGGGGGGGGGGGGGGFFGFGGGGGGGGGGFFGGDFGFGGGGGF7FF>FFC98BC<::A58>>BCFFFGGGGGGGGGFFG,@<=FGGGFCF?EFGGGCE@EGGGGGGGCFCFFGGFFGGEFFFGGGFGGGGGGGGFG>EEGEGEDF7?E>EGGGFGGG>GGGGEFGGGGGGGGGGGGGGGGGCCFCFG@CFF?CFGGGCGCCC*9CGGFEFGGGG?D@FDG7
@M03364:396:000000000-C9LGT:1:1101:4654:7895 1:N:0:10
ACTCCTACGGGAGGCAGCAGTAGGGAATCTTCCACAATGGACGCAAGTCTGATGGAGCAACGCCGCGTGAGTGAAGAAGGTTTTCGGATCGTAAAGCTCTGTTGTTGGTGAAGAAGGATCGAGGTAGTAACTGGCCTTTATTTGACGGTAATCAACCAGAAAGTCACGGCTAACTACGTGCCAGCAGCCGCGGTAATACGTAGGTGGCAAGCGTTGTCCGGATTTATTGGGCGTAAAGCGAGCGCAGGCGGAAAAATAAGTCTAATGTGAAAGCCCTCGGCTTAACCGAGGAAC
+
GGGGGGGGGGGGGCFEGCGFGGGGGGGGGGGGGGGG<FFDGGDGGG7EEFFGGGGG@CGGGGEDFGGGGGGGGGGGCDFFGGGGGGGG7>:FEG<9F<FFFGFFBFFC=CC,?9EF,,C,+4B845CFC,CC<<=FDF9FGCFCG<BBC@+FFFCEGECG8>FGGFCCE+3FFFGG@FFECFCFGFGGF>FEFEGGCBCGGDEDGGGFGGGGGEGEEF9ED8CEFG9CFGGCC:EGGF+:EGDE5EECE587:**:CCCC<2??C7?F*?CC>ECFF5*975E6FGG5)07<DC
@M03364:396:000000000-C9LGT:1:1101:10517:7904 1:N:0:10
ACTCCTACGGGAGGGAGCAGTGGGGAATATTGCACAATGGGCGCAAGCCTGATGCAGCGACGCCGCGTGCGGGATGGAGGCCTTCGGGTTGTAAACCGCTTTTGTTCAAGGGCAAGGCACGGTTTCGGCTGTGTTGAGTGGATTGTTCGAATAAGCACCGGCTAACTACGTGCCAGCAGCCGCGGTAATACGTAGGGTGCAAGCGTTATCCGGATTTATTGGGCGTAAAGCGAGCGCAGGCGGAAAAATAAGTCTAATGTGAAAGCCCTCGGCTTAACCGAGGAACTGCATCGG
+
GGGGGGGGGGGGGGGGGGGGGGGGGGGGGGGGGGGGGGGGGGGGGGGGGGGGGGGGGGGGGGGGGGGGGGGGGGGGGFGGGGGGGGGGGGGGGGGGGGGGGGGGGGGGGGGGGG7FDEFFF7FCFCFG++538@,@FFFGFFFFFGDGGG>FBEGGFGGGGGGGFGFGGCFGGGGGFGGGGGGGGGGDGFFFGCFGGGGGGGGGGGGGGFGGGGGDDFGGFGGGGEEGFGGGGGGGGGGGGGG:EGFGGGGGGGGGGGGGGCFGGFGGGGGGG=CCFFCDEFGDFGGFGF*:DG
@M03364:396:000000000-C9LGT:1:1101:19159:7913 1:N:0:10
ACTCCTACGGGAGGCAGCAGTGGGGAATATTGCACAATGGGGGAAACCCTGATGCAGCAACGCCGCGTGAGTGATGACGGCCTTCGGGTTGTAAAGCTCTGTCTTCAGGGACGATAATGACGGTACCTGAGGAGGAAGCCACGGCTAACTACGTGCCAGCAGCCGCGGTCATACGTAGGTGGCGAGCGTTGTCCGGATTTACTGGGCGTAAAGGGAGCGTAGGCGGACTTTTAAGTGAGATGTGAAATACCCAGGCTCAACTTGGGTGCTGCATTTCAAACTGGAAGTCTAG
+
GGGGGGGGGGGGGGGGGGGGGGGGGGGGGGGGGGGGGGGGGGGGGGGGGGGGGGGGGGGGGGGGGGGGGGGGGGGGGFGGGGGGGGGGGGGGGGGGGGGGGGGGGGGGGGGGGGEECFFFGFFC<FGGB,8+:>C+@FG@FGGF7@CGGGCGGGGGGGGFGGGGGGGGG*8FCGG<FFGGGGFGCEEFGGGGGGGGGGGGFGFGDGCGGGGGGGGCE5CECGGDGG8?EGFGGGGGGGGGGGGGGDGGGGG<+:EGGGGGEFGGGGCGDGFCDGFGFGDFFFGC5FG6:?BG
@M03364:396:000000000-C9LGT:1:1101:4093:7922 1:N:0:10
ACTCCTACGGGAGGCAGCAGTGGGGAATCTTGCGCAATGGGGGCAACCCTGACGCAGCGACGCCGCGTGCGGGACGAAGGCCTTCGGGTCGTAAACCGCTTTCAGCAGGGACGAGGCCGCGGGGTGACGATCCCTGCAGAAGAAGCCCCGGCTAAATACGTGCCAGCAGCCGCGGTAATACGTATGGGGCGAGCGTTATCCGGATTCATTGGGCGTAAAGCGCGCGTAGGCGGCCCGTTAGGTCGGAGGTAAAAGCCCGGGGCTCAACCCCGGCGAGCCTCCGATACCGGCGGG
+
GGGGGGGGGGGGGGGGGGGGGGGGGGGGGGGGGGGGGGGGGGGGGGGGGGGGGGGGGGGGGGGGGGGGGGGGGGGGGGGGGGGGGGGGGEGGGGGGGGGGGGGAFGFFGGGGGG>F>:FFE*=11<<F<*<+822:4FF?E<CF?8FC>EEEEECFGFGGCGG8FGGGGCGGGGGGGGGFGGC?GGGGEGGGGGG8CGGFGGGDGGGF@9E?FFGGGCGGGGGGGG88EEG=>/:EE=EGGFCFGG5EGCEG+ACFFGGG>=<EGGGD*98CD=EDGGGG@:C<<DD?5BFG<C
@M03364:396:000000000-C9LGT:1:1101:25853:7930 1:N:0:10
ACTCCTACGGGAGGCAGCAGTGGGGAATCTTGCGCAATGGGGGCAACCCTGACGCAGCGACGCCGCGTGCGGGACGAAGGCCTTCGGGTCGTAAACCGCTTTCAGCAGGGACGAGGCCGCTTCGGTGACTGTACCTGCAGAAGAAGCCCCGGCTAAATACGTGCCAGCAGCCGCGGTAATACGTATGGGGCGAGCGTTATCCGGATTCATTGGGCGTAAAGCGCGCGTAGGCGGCCCGTTAGGTCGGAGGTAAAAGCCCGGGGCTCAACCCCGGCGAGCCTCCGATACCGGCGG
+
GGGGGGGGGGGGGGGGGGGGGGGGGGGGGGGGGGGGGGGGGGGGGGGGGGGGGGGGGGGGGGGGGGGGGGGGGGGGGGGGGGGGGGGGGGGGGGGGGGGGGGGGGGGGGGGGGGCFGGGDG->**=FG,,73,8@AFGGGFGGF7?AFGGGGDEGGGGGGGGGGGFGGG,:EEGGGGGGGGGGFGFGGGGGGGGGGGGEGGGGGE8CGGGGGGGF>EGGGGGGGGDECGGGGGGGGGGCGCEGGGGGEGGGGCE7?<GGGGGGG*/<FFFGGDCCDCCGC7>FCDDD:F>>39D
@M03364:396:000000000-C9LGT:1:1101:17450:7950 1:N:0:10
ACTCCTACGGGAGGCAGCAGTAGGGAATCTTCCACAATGGACGCAAGTCTGATGGAGCAACGCCGCGTGAGTGAAGAAGGTTTTCGGATCGTAAAGCTCTGTTGTTGGTGAAGAAGGATAGGGGTAGTTCCTGGCCTTTATTTGACGGTAATCAACCAGAAAGTCACGGCTAACTACGTGCCAGCAGCCGCGGTAATACGTAGGTGGCAAGCGTTGTCCGGATTTATTGGGCGTAAAGCGAGCGCAGGCGGAAAAATAAGTCTAATGTGAAAGCCCTCGGCTTAACCGAGGAAC
+
EGFFGGDFGGGGGGGCEGGFFFFGGGGGFGFGGGG@EFGGDGGGGGFFGDFGEEFFGGGGGGGGGGG>>FFEF9FFEGGCGGFGFGEGG7CEEABFFFEGGGGG,BF<FEF<FF,E<FF,=:B+484C5<7583:<CFGGGDFF<DF@CDFG@,FDFEE<>>@>3FCB@FGECFEG<*@@:DB<:B:AFCF8<C*FG;@BCCGD<<EF8CEGEF:=;?C8*;1AEGG7:A**/1:C:CEGG*C55:8EGEG5?***9<<9<9:F7CF7>*+2?CF37FG:@FE67CGBDD>D42
@M03364:396:000000000-C9LGT:1:1101:8985:7980 1:N:0:10
ACTCCTACGGGAGGCAGCAGTAGGGAATTTTCGTCAATGGGCGCAAGCCTGAACGAGCAATGCCGCGTGAACGAGGAAGGTCTTCGGATCGTAAAGTTCTGTTGAGAGGGAAAAAGGAACACCAGAGGACATGCTGGTGAAGTGATATTACCTTTCGAGGAAGTCACGGCTAACTACGTGCCAGCAGCCGCGGTAATACGTAGGTGGCGAGCGTTATCCGGAATGATTGGGCGTAAAGGGTGCGTAGGCGGCCTGTTAAGTCTGAAGTGAAAGGTACCGGCTCAACCGGTAC
+
GGGGGGGGGGGGGGGGGGGGGGGGGGGGGGGGGGGGGGGGGGGGGGGGGGGGGGGGGGGGGGGGGGGGGGGGGGGGGGGGGGGGGGGGGGGGGGGGGGGGGGGF<EFGGGGGGGGGEFGGFGG7BBFGB+85B<FFFGGGFFGFEFGFGGGGFGGGGGGGGGGGGGGGGGGGGGGGGGGGGGGGGGGGGGGGGGGGGGGGGGGGGGGGGGGGGGGGGFFGGEGGGGGGGGGGGGGGGGGGGGGGGGGGGGGGGGGGGCFGCFFGFGFCFGGGGGGGGGGGFEGFGGGFGBDG
@M03364:396:000000000-C9LGT:1:1101:24215:7993 1:N:0:10
ACTCCTACGGGAGGCAGCAGTGGGGAATATTGCACAATGGGCGCAAGCCTGATGCAGCGACGCCGCGTGCGGGATGGAGGCCTTCGGGTTGTAAACCGCTTTTGTTCAAGGGCAAGGCACGGTATCGGACGTGGTGAGTGGATTGTTCGAATAAGCACCGGCTAACTACGTGCCAGCAGCCGCGGTAATACGTAGGGTGCAAGCGTTATCCGGGTTTATTGGGCGTAAAGGGCTCGTAGGCGGTTCGTCGCGTCCGGTGTGAAAGTCCATCGCTTAACGGTGGATCCGCGCCGG
+
GGGGGGGGGGGGGGGGGGGGGGGGGGGGGGGGGGGGGGGGGGGGGGGGGGGGGGGGGGGGGGGGGGGGGGGGGFDFGGGGGGGGGGGGGGGGGGGGGGGGGGGGG@FFEGGEGGEFGCD,8+B++:>F8+533*8+@F>D@:B<::,?FG:F7DF@CFGGEGGGFGCGGFCFFGGGGGGGGGGEGC:C9+<C39AEG:EGFCGGGGGGFCFGE*:A8CFF@FGGG>C:AFFEDFGG8=FGGGGGGEGGGGEG=CEGDEEEG+:CGGECFGGGG=FDGGGD>@CFFG*8C>DG3C
@M03364:396:000000000-C9LGT:1:1101:19729:8008 1:N:0:10
ACTCCTACGGGAGGCAGCAGTGGGGAATCTTGCGCAATGGGGGCAACCCTGACGCAGCGACGCCGCGTGCGGGACGAAGGCCTTCGGGTCGTAAACCGCTTTCAGCAGGGACGAGGCCGCTCCGGTGATAGTCCCTGCAGAAGAAGCCCCGGCTAAATACGTGCCAGCAGCCGCGGTAATACGTATGGGGCGAGCGTTATCCGGATTCATTGGGCGTAAAGCGCGCGTAGGCGGCCCGTTAGGTCGGAGGTAAAAGCCCGGGGCTCAACCCCGGCGAGCCTCCGATACCGGCGG
+
GGGGGGGGGGGGGGGGGGGGGGGGGGGGGGGGGGGGGGGGGGGGGGGGGGGFGGGGGGGGGGGGGGGGGGGGGGGGGGGGGGGGGGGGGGGGGGGGGGGGGGGDCFFFGGGGG7CE<CF7C*>1C<B7,,7@,,@<<:8FGFCF7FEGGCGGGGDGFGGGGGGGGCEGGCFGGGEGGGE7EGGC?FEGGGGE>EEECEEGGGGG>;?CCFGGFGCE?EGGGF:EE5EECEEFEGEEGC2*;CFCFGD*?E*<+3C?DFFCEEG=5DCCFG=CDEDGCD575<FD77>@CBEDD5
@M03364:396:000000000-C9LGT:1:1101:9802:8070 1:N:0:10
ACTCCTACGGGAGGCAGCAGTGGGGAATATTGCACAATGGGCGCAAGCCTGATGCAGCGACGCCGCGTGCGGGATGGAGGCCTTCGGGTTGTAAACCGCTTTTGTTCAAGGGCAAGGCACGGTTGCGGAAGTGTTGAGTGGATTGTTCGAATAAGCACCGGCTAACTACGTGCCAGCAGCCGCGGTAATACGTAGGGTGCAAGCGTTATCCGGATTTATTAGGCGTAAAGGGCTCGTAGGCGGTTCGTCGCGTCCTGTGTGAAAGTCCATCGCTTAACGGTGGATCCGCGCCGG
+
GGGGGGGGGGGGGGGGGGGGGGGGGGGGGGGEGGGGGGGGGGGGDGGGGGGGGGGGGGGGGGGGGGGGGDGEGCGEGGGGGGGGGGGGFFGGGGGGGGGFGG?,BFA?FFGD7F+D7+D,8+3@+:<F@35,3@@<,>@DFF9::>DCF,FFF;FGE3>FEGGFFG?FF<9FCFG:<CFG:<:C@:*;AF98<98CE8CCFF9CE:;;CFGGDC*8@9CC+<<8CCEC8FF*?FG5:5CCF5=/87=5CCEE87C*2<?C877:0*+:*:<<D5CG**2908=57CD5<:5CGC
@M03364:396:000000000-C9LGT:1:1101:8496:8075 1:N:0:10
ACTCCTACGGGAGGCAGCAGTAGGGAATCTTCGGCAATGGGGGCAACCCTGACCGAGCAACGACGCGTGAGTGAAGAAGGTTTTCGGATCGTAAAGCTCTGTTGTAAGAGAAGAACGTGTGTGCGAGTAGAACTTTCACACAGTGACGGTAACTTACCAGAAAGGGACGTCTAACTACGTGCCAGCAGCCGCGGTAATACGTAGGTCCCGAGCGTTGTCCGGAGTTATTGGGCGTAAAGCGAGCGCAGGCGGTTTAATAAGTCTGAAGTTAAAGGAAGTGGCTTAACCATTGTT
+
F<9F<E<FFGGGGE-8@,CEG<FFG@FFEFF6FCCFGGGGGGGGEEDDFFA8EE:FC@@DCC,>CCGGF7B5<<CEEEFFFGFGC>=FEFGF??FA9FFFFEB9FG,AFCBGG8BAFCD3+:B,8+@F,<C<3,:<@<=,>CFG9:@@FFGEGGFAFCA:<CDGCFFFB88DFC,DCFGGG7FFF8F@FBB*=<<<FF,7<<FFGG9<8C88CCEGE8:9CE**;6++3<+A8CG>EFGGEGC*:5CEGGG52:?FGGGGFF:CFC<=FFGC?E?*25<C?DFGFF*07?F>::
@M03364:396:000000000-C9LGT:1:1101:28379:8075 1:N:0:10
ACTCCTACGGGAGGCAGCAGTAGGGAATCTTCCGCAATGGACGAAAGTCTGACGGAGCAACGCCGCGTGAGTGATGAAGGCTTTCGGGTCGTAAAACTCTGTTGTTAGGGAAGAATAAGTACGCTAGTATCTGCTCGTACCTTGACGGTACCTAACCAGAAAGCCACGGCTAACTACGTGCCAGCAGCCGCGGTAATACGTAGGTGGCAAGCGTTATCCGGAATTATTGGGCGTAAAGCGCGCGCAGGCGGTTTCTTAAGTCTGATGTGAAAGCCCACGGCTCAACCGTGGAGG
+
GGGGGGGGGGGGGGGGGGGGGGGGGGGGGGGGGGGGGGGGGGGGGGGGGGGGGGGGGGGGGGGGGGGGGGGGGGGFGGGGGGGGGGGGGGGGGGGGGGGGGGGGGEF9EDGGGGGGEFGFE9C6>FGG<,C,<5CB@CBDCF9FFFFGGGGDGGGGFGGGGGGGGEGEE*>@FFGGGGGGGGGGGGGGG7FGDCFGGGGGFGGGGGGGGGGGGGGGGGGGGGGGGFEFGDGGGGGGGGGGGGGGGGGGGGG=5CFGGGDFCGGGGGGGFGFFGGGGGGGGFFGGGGGB*7;>5D
@M03364:396:000000000-C9LGT:1:1101:8786:8078 1:N:0:10
ACTCCTACGGGAGGCAGCAGTAGGGAATCTTCCACAATGGACGCAAGTCTGATGGAGCAACGCCGCGTGAGTGAAGAAGGTTTTCGGATCGTAAAGCTCTGTTGTTGGTGAAGAAGGATAGAGGTAGTAACTGGCCTTTATTTGACGGTAATCAACCAGAAAGTCACGGCTAACTACGTGCCAGCAGCCGCGGTAATACGTAGGTGGCAAGCGTTGTCCGGATTTATTGGGCGTAAAGCGAGCGCAGGCGGAAAAATAAGTCTAATGTGAAAGCCCTCGGCTTAACCGAGGAAC
+
GGGGGGGGGGGGGGGGGGGGGFGGGGGGFGGGGGGGGGGGFGFGGGGEFGGGGGFGGGGGGGGGGGGGGBFGGGGGGGGGFFGGGGGCFGGGGGGGACFGGFDFF@B,4BFEFFDFF<FFGCC,5CBF,CF@,,A,,DF9FGGGEEGDGGGGAF9FCGC@GGGFFFGGG>EDGGGGGEFGFGGGGGFC>@FGFGCCFGGGFFFGFFFFFGGGGGGGGEFGCC@C9?9CGGGGGGEGGGFGEC=CGG*55EE=E78:5FFF+<?FGGGGGGFFG6C5*1CCB>*CFF=:/<BGGC
@M03364:396:000000000-C9LGT:1:1101:24984:8079 1:N:0:10
ACTCCTACGGGAGGCAGCAGTGGGGAATATTGCACAATGGGCGCAAGCCTGATGCAGCGACGCCGCGTGCGGGATGGAGGCCTTCGGGTTGTAAACCGCTTTTGTTTTGGAGCAAGCCCTTCGGAGTGACTTTCCCTTTCGAATAAGCACCGGCTAACTACGTGCCAGCAGCCGCGGTAATACGTAGGGTGCGAGCGTTATCCGGAATTATTGGGCGTAAAGGGCTCGTAGGCGGTTCGTCGCGTCCGGTGTGAAAGTCCATCGCTTAACGGTGGATCCGCGTCGGGTACGGGC
+
GGGGGGGGGGGGGGGGGGGGGGGGGGGGGGGGGGGGGGGGGGGGGGGGGGGGGGGGGGGGGGGGGGGGGGGGGGGGGGGGGGGGGGGGGGGGGGGGGGGGGGGCGGD,BFGGGC,><<BC<-B8+@CE:,,<3,:33FCD7*8@B@:>DEGG7FGGGGGGGGGGGGFGG<6FGGGGDGGGGGGGGGGGGCFGECGGGGGGGGGGGGEGGGFGGGGGGGGGGGGGGGGGEEGGGGCECEE;EGDEGGGGGCE*89<CGFCFCFFGGGGGGCEG3:EFGC?FFD5CGGGFG@>DD5
@M03364:396:000000000-C9LGT:1:1101:22277:8091 1:N:0:10
ACTCCTACGGGAGGCAGCAGTAGGGAATCTTCCACAATGGGCGCAAGCCTGATGGAGCAACACCGCGTGAGTGAAGAAGGGTTTCGGCTCGTAAAGCTCTGTTGTTGGAGAAGAACGTGCGTGGGAGTAACTGTTCACGCAGTGACGGTATCCAACCAGAAAGTCACGGCTAACTACGTGCCAGCAGCCGCGGTAATACGTAGGTGGCAAGCGTTATCCGGATTTATTGGGCGTAAAGCGAGCGCAGGCGGTTGCTTAGGTCTGATGTGAAAGCCTTCGGCTTAACCGAAGA
+
GGGGGGGGGGGGGGGGGGGGGGGGGGGGGGGGGGGGGGGGGGGGGGGGGGGGGGGGGGGGGGGGGGGGGGGGGGGGGGGGGGGGGGGGGGGGGGGGGGGGGGGGGGGGGGGGGGGGGGGGG=F+@FGGFACCFGGGGGGGGGGGGGGGGGGGGGGGGGGGGGGGGGGGGGGGGGGGGGGGGGGGGGGGGGGGGGGGGGGGGGGGGGGGGGGGGGGGGGGGGGACFGGGGGGGGGGGGGGGGGGGGGGGGGGGGGGGGGGGFGFEEFGGGGGGGGGGGGGGFFGCGGFDGEEG
@M03364:396:000000000-C9LGT:1:1101:24361:8096 1:N:0:10
ACTCCTACGGGAGGCAGCAGTGGGGAATCTTGCGCAATGGGGGCAACCCTGACGCAGCGACGCCGCGTGCGGGACGAAGGCCTTCGGGTCGTAAACCGCTTTCAGCAGGGACGAGGCCGCGAGGTGACGGTACCTGCAGAAGAAGCCCCGGCTAAATACGTGCCAGCAGCCGCGGTAATACGTATGGGGCGAGCGTTATCCGGATTCATTGGGCGTAAAGCGCGCGTAGGCGGCCCGTTAGGTCGGAGGTAAAAGCCCGGGGCTCAACCCCGGCGAGCCTCCGATACCGGCGGG
+
GGGGGGGGGGGGGGGGGGGGGGGGGGGGGGGGGGGGGGGGGGGGGGGGGGGGGGGGGGGGGGGGGGGGGGGGGGGGGGGGGGGGGGGGGGGGGGGGGGGGGGGFGGGGGGGGGGEECFCGG:=**8?F<1=1=FFFFFFGGFCFCFFGGGGG5?FGGGGGFGGGGGGGGFCEGGGGGGGGGGEGGGGGGGGGGGGGGGGGGGGEGGGGGCGGGGGGGEGGGGDGDE?EGGFGGGGDE?FEGGGGGGGGGCEGFGGGGGGGGGD=FGGGGDEGDGGGGGG4FFGDDGGFGFFGGD
@M03364:396:000000000-C9LGT:1:1101:22893:8099 1:N:0:10
ACTCCTACGGGAGGCAGCAGTGGGGAATATTGCACAATGGGGGAAACCCTGATGCAGCAACGCCGCGTGAGTGATGACGGCCTTCGGGTTGTAAAGCTCTGTCTTCAGGGACGATAATGACGGTACCTGAGGAGGAAGCCACGGCTAACTACGTGCCAGCAGCCGCGGTCATACGTAGGTGGCGAGCGTTGTCCGGATTTACTGGGCGTAAAGGGAGCGTAGGCGGACTTTTAAGTGAGATGTGAAATACCCGGGCTCAACTTGGGTGCTGCATTTCAAACTGGAAGTCTAG
+
GGGGGGGGGGGGGGGGGGGGGGGGGGGGGGGGGGGGGGGGGGGGGGGGGGGGGGGGGGGGGGGGGGGGGGGGGGGGGGGGGGGGGGGGGGGGGGGGGGGGGGGGGGGDGGFGFFFG:FFFE8@8+8DF,,8+:B7+@FGGGGGFGGCFGGGGCFGGGGGGGGGGGGGGG*=FGGGGGGGGGGGGGGDFGGGGGGGGCGGGGGGGGGGGGDGGGFGGGGGGGGGGGGEEEGGGGGGGGGGGGGFGFGGGFGGGGGGGGGGGDFDCFGGGGFGGGGGG7DGGFFGGGGG@GFFG
@M03364:396:000000000-C9LGT:1:1101:16111:8114 1:N:0:10
ACTCCTACGGGAGGCAGCAGTGGGGAATATTGCACAATGGGCGCAAGCCTGATGCAGCGACGCCGCGTGCGGGATGGAGGCCTTCGGGTTGTAAACCGCTTTTGTTCAAGGGCAAGGCACGGTTTCGGCCGTGTTGAGTGGATTGTTCGAATAAGCACCGGCTAACTACGTGCCAGCAGCCGCGGTAATACGTAGGGTGCAAGCGTTATCCGGATTTATTGGGCGTAAAGGGCTCGTAGGCGGTTCGTCGCGTCCGGTGTGAAAGTCCATCGCTTAACGGTGGATCCGCGCCGG
+
GGGGGGGGGGGGGGGGGGGGGGGGGGGGGGGGGGGGGGGGGGGGGGGGGGGGGGGGGGGGGGGGGGGGGGGGGGGGCFGGGGGGGGGGGGGGGGGGGGGGGGGGGGG9FGFDEG<F<FFGG7FFEFGGC+555>8@FDGGF,FDCFGFGGFF:DGGGGGGGGGGGGGGG7BFFGGGGGGGGGGGGGGGGGGGFCFGGGGGGGGGGGGGGGGGGCGGGCGGGGGGGGGEGGGGDGGGGCFGGGGGGGGGGGGGGGGGGCECG<DGGGGGGGGGGGGGGGGGE5EDCCCFGFFGGG
@M03364:396:000000000-C9LGT:1:1101:8710:8115 1:N:0:10
ACTCCTACGGGAGGCAGCAGTGGGGAATATTGCACAATGGGCGCAAGCCTGATGCAGCGACGCCGCGTGCGGGATGGAGGCCTTCGGGTTGTAAACCGCTTTTGTTCAAGGGCAAGGCACGGTTTCGGCCGTGTTGAGTGGATTGTTCGAATAAGCACCGGCTAACTACGTGCCAGCAGCCGCGGTAATACGTAGGGTGCAAGCGTTATCCGGATTTATTGGGCGTAAAGGGCTCGTAGGCGGTTCGTCGCGTCCGGTGTGAAAGTCCATCGCTTAACGGTGGATCCGCGCCGG
+
GGGGGGGGGGGGGGGGGGGGGGGGGGGGGGGGGGGGGGGGGGGGGGGGGGGGGGGGGGGGGGGGGGGGGGGGGGGGGGGGGGGGGGGGGGGGGGGGGGGGGGGGGGGGGGGGGGGGGGGGEFFBEGGG33555@F>FFGGG,FFFGGGGGFFDFGGGGGGGGGGGGGGG7CFGGGGGGGGGGGGGGGGGGGGE@FGGGGEGGGGGGGGGGGGGGGEGGGGGGGGGGEGGGGGGGGGGGGGGGGGGGGGGGGGGGGGGGGEC?CFGFGGGGGGGGC7DCGG>FGFFGFFGFEGGG
@M03364:396:000000000-C9LGT:1:1101:13106:8126 1:N:0:10
ACTCCTCGGGAGGCAGCAGTAGGGAATCTTCCACAATGGACGCAAGTCTGATGGAGCAACGCCGCGTGAGTGAAGAAGGTTTTCGGATCGTAAAGCTCTGTTGTTGGTGAAGAAGGATAGAGGTAGTAACTGGCCTTTATTTGACGGTAATCAACCAGAAAGTCACGGCTAACTACGTGCCAGCAGCCGCGGTAATACGTAGGTGGCAAGCGTTGTCCGGATTTATTGGGCGTAAAGCGAGCGCAGGCGGAAAAATAAGTCTAATGTGAAAGCCCTCGGCTTAACCGAGGAACT
+
GGGGGGGGGGGGGGGGGGEGGGGGGGGGGGGGGGGGGGGGGGGGGGGGGGGGGGGGGGGGGGGGGGGGEFFGGGGGGGGGGGGGGGGGGFGGGGGGGGGGGGGGGGGBFFGGGGCF,FEFA<B8,:CFC?E<:FFFCGGGGFGGGGGGGGGG<FGGGGGGGGGGGGGGGEGGGGGGGGGGGGGGGGGGGGGGGDGGGGGGGGGGGGGGGGGGGGGGGGGGGCGGGGGGGGGGEGGGGGGGGGGGGGGGGGEEEGGGGGGGGGDFGGGGGGGGGGGFGGGGFEGGGGGFGFFGD6
@M03364:396:000000000-C9LGT:1:1101:4289:8135 1:N:0:10
ACTCCTACGGGAGGCAGCAGTGGGGAATATTGCACAATGGGCGCAAGCCTGATGCAGCGACGCCGCGTGCGGGATGGAGGCCTTCGGGTTGTAAACCGCTTTTGTTCAAGGGCAAGGCACGGTTACGGAAGTGGTGAGTGGATTGTTCGAATAAGCACCGGCTAACTACGTGCCAGCAGCCGCGGGAATACGTAGGGTGCAAGCGTTATCCGGATTGATTGGGCGGAAAGGGCTCGTAGGCGGTTCGTCGCGTCCGGTGTGAAAGTCCATCGCTTAACGGTGGATCCGCGCCGG
+
GGGGGGGGGGGGGGGGGGGGGGGGGGGGGGGGGGGGGGGGGGGGGGGGGGGGGGGGGGGGGGGGGGGGGGGGGG@FFGGGGGGGGGGGGGGGGGGFGEGGGGG938C5BFCCCG7F<B3,8@DE+@C:+35@,,8+@F<3@,,3<F;FGFFG:;FFC@3>FEEC7F,,?1<<7F,?FGGDGGGGC*:8C?FGE@AEEFG>FGF8C;E5CF?CE5*2*2+3<CFGG5:=8F*8581:CEFGFGE7:EECC8C5?5:C3:5CGC*7?03::CCC7CFGFGEGDFGGG6FFG3))19
@M03364:396:000000000-C9LGT:1:1101:15085:8157 1:N:0:10
ACTCCTACGGGAGGCAGCAGTGGGGAATCTTGCGCAATGGGGGCAACCCTGACGCAGCGACGCCGCGTGCGGGACGAAGGCCTTCGGGTCGTAAACCGCTTTCAGCAGGGACGAGGCCGCGAGGTGACGATCCCTGCAGAAGAAGCCCCGGCTAAATACGTGCCAGCAGCCGCGGTAATACGTATGGGGCGAGCGTTATCCGGATTCATTGGGCGTAAAGCGCGCGTAGGCGGCCCGTTAGGTCGGAGGTAAAAGCCCGGGGCTCAACCCCGGCGAGCCTCCGATACCGGCGGG
+
GGGGGGGGGGGGGGGGGGGGGGGGGGGGGGGGGGGGGGGGGGGGGGGGGGGGGGGGGGGGGGGGGGGGGGGGGGGGGGGGGGGGGGGGGGGGGGGGGGGGGGGGGGGGGGGGGGFGGGFFD1=1=CFG=*4+=:FDFGGFEF:CFGGGGGGG>EGFGGGGGGGGGGGGGFGGGGGGEGGGGGGGGGGGGGGDGEGGGGGGGGGGEEGFGGGGGGGGGDGGGGGGGGEGGGGGGGGEGC6=CCFGGGEEE8C?FGGGGGEGGGGGGF?FGGGGGGGGGGGFFFGCDGD?DFEDDD
@M03364:396:000000000-C9LGT:1:1101:26635:8179 1:N:0:10
ACTCCTACGGGAGGCAGCAGTGGGGAATATTGCACAATGGGCGCAAGCCTGATGCAGCGACGCCGCGTGCGGGATGGAGGCCTTCGGGTTGTAAACCGCTTTTGTTCCAGGGCAAGGCACGGTTTCGGCTGTCTTGAGTGGTTTGTTCGACTAAGCACCGGCTAACTACTTGCCAGCAGCCGCGGTAATACGTAGGGTGCAAGCGTTATCCGGTTTTATTGGGCGTAAAGGGCTCGTAGGCGGTTCGTCGCGCCCGGTGTGTAAGTCCATCGCTTAACGGTGGATCCGCGCCGG
+
GGGGGGGGGGGGGDGGGGFGGGGGGGGGGGGGGGGGGGGGGGGGGGGGGGGGGGGGGGECFGGGGGGGGGGDFFGGFBFGGGGGGGGGGGGGGGGFGFGEGGGFG<B,5FF:F+8+:D@=8+@+@@:F++88,,3,38=F7,8@@<:DF7*>*,7FG@FF*=FFGFGCF,2CFGFCFFGGGFC:C:CFF+<EGGGGGCGGGGD@ECC8CFGGG5*CF++AC<CGGE*8*AFGGGGG*?F=FCEGC=E=8CGG**2:C?=C8**2<:?D>CFGD=5<>FEC375CFGD>CBE<)5
@M03364:396:000000000-C9LGT:1:1101:10916:8224 1:N:0:10
ACTCCTACGGGAGGCAGCAGTGGGGAATCTTGCGCAATGGGGGCAACCCTGACGCAGCGACGCCGCGTGCGGGACGAAGGCCTTCGGGTCGTAAACCGCTTTCAGCAGGGACGAGGCCGCGCGGTGACGGTCCCTGCAGAAGAAGCCCCGGCTAAATACGTGCCAGCAGCCGCGGTAATACGTATGGGGCGAGCGTTATCCGGATTCATTGGGCGTAAAGCGCGCGTAGGCGGCCCGTTAGGTCGGAGGTAAAAGCCCGGGGCTCAACCCCGGCGAGCCTCCGATACCGGCGGG
+
GGGGGGGGGGGGGGGGGGGGGGGGGGGGGGGGGGGGGGGGGGGGGGGGGGGGGGGGGGGGGGGGGGGGGGGGGGGGGGGGGGGGGGGGGGGGGGGGGGGGGGGGGGGGGGGGGGGGEGGGF*=4<CEGFFF+<FFFFGGGGGCFGGGGGGGGGGGGGGGGGGGGGGGGGFGGGGGGGGGGGFFEGGGGGGGGGGGCGGGGGGGGGGGGGGGGGGGGGGGGGGGGGGGEGGFGGGGGGCCGGGGGGGGEECEGGGGGCGGGGGGGGGGGGGGGGGDDGGGC>FGGDGDFGFFGGD
@M03364:396:000000000-C9LGT:1:1101:19457:8225 1:N:0:10
ACTCCTACGGGAGGCAGCAGTGGGGAATATTGCACAATGGGCGCAAGCCTGATGCAGCGACGCCGCGTGCGGGATGGAGGCCTTCGGGTTGTAAACCGCTTTTGTTCAAGGGCAAGGCACGGTTTCGGCCGTGGTGAGTGGATTGTTCGAATAAGCACCGGCTAACTACGTGCCAGCAGCCGCGGTAATACGTAGGGTGCAAGCGTTATCCGGATTTATTGGGCGTAAAGGGCTCGTAGGCGGTTCGTCGCGTCCGGTGTGAAAGTCCATCGCTTAACGGTGGATCCGCGCCGG
+
GGGGGGGGGGGGGGGGGGGGGGGGGGGGGGGGGGGGGGGGGGGGGGGGGGGGGGGGGGGGGGGGGGGGGGGGGGGGGGGGGGGGGGGGGGGGGGGGGGGGGGGGGGGGGGGGGGGGFGGG=+BCGGGG>@>53*8DFFGGF9FFGGGGGGGGFGGGGGGGGGGGGGGGG@CGGGGGGGGGGGDFGGGGGGGGEFGGGFGGGGGGG5EGGGGGGGGGFGGGGGGGGGGGGGGGGGGGEGGGGEGEEGGGEGGGGGGGD2:7C<?CCFFCGGGGGGGDDCCD55E:=CCF7DFDGD
@M03364:396:000000000-C9LGT:1:1101:9866:8272 1:N:0:10
ACTCCTACGGGAGGCAGCAGTAGGGAATCTTCCACAATGGACGCAAGTCTGATGGAGCAACGCCGCGTGAGTGAAGAAGGTTTTCGGATCGTAAAGCTCTGTTGTTGGTGAAGAAGGATAGAGGTAGTAACTGGCCTTTATTTGACGGTAATCAACCAGAAAGTCACGGCTAACTACGTGCCAGCAGCCGCGGTAATACGTAGGTGGCAAGCGTTGTCCGGATTTATTGGGCGTAAAGCGAGCGCAGGCGGAAAAATAAGTCTAATGTGAAAGCCCTCGGCTTAACCGAGGAAC
+
GGGGGGGGGGGGGGGGGGGGGGGGGGGGGGGGGGGGGGGGGGGGGGGGGGGGGGGGGGGGGGGGGGGGGDGGGGGGGGGGGGGGGGGGGGGGGGGGGFGGGGDGGGGGGGGGGGGGGGGAF?C::CFG<<CC5,BDFFFFGGGGGGGFGGGGGGGGGGGGGGGGGGGGGGGGGGGGGGGGGGGGGGGGGGGGGGGGGGGGGGGGGGGGGGGGGEGGGGGGGGGGGGGFGGGGGGGEGGGGGGGGGGGGGGGGGGGGGGGF9ECCFGGGGGGGGGGGGGGGFFDGGGGFGFFGFF
@M03364:396:000000000-C9LGT:1:1101:9071:8279 1:N:0:10
ACTCCTACGGGAGGCAGCAGTGGGGAATATTGCACAATGGGCGCAAGCCTGATGCAGCGACGCCGCGTGCGGGATGGAGGCCTTCGGGTTGTAAACCGCTTTTGTTCAAGGGCAAGGCACGGTTTCGGCCGTGTTGAGTGGATTGTTCGAATAAGCACCGGCTAACTACGTGCCAGCAGCCGCGGTAATACGTAGGGTGCAAGCGTTATCCGGATTTATTGGGCGTAAAGGGCTCGTAGGCGGTTCGTCGCGTCCGGTGTGAAAGTCCATCGCTTAACGGTGGATCCGCGCCGG
+
GGGGGGGGGGGGGGGGGGGGGGGGGGGGGGGGGGGGGGGGGGGGGGGGGGGGGGGGGGGGGGGGGGGGGGGGGGGGFGGGGGGGGGGGGGGGGGGGGGGGGGFGGGGGGGGGGGFGGGEFG7FEGGEG<CC<F<FCDFAFGFFFFGDFGGGGFGGGGGGGGGGGGGGGG<EFGGGGGGGGGGGGGGGGGGGGGGGGGGGGGGGGGGGGGFGCEEGDGGGGGGGGGGCEFFDEGGGEGGGGGGGGGGGGGGGGGGGGGGGGGGGGGGGGGGGGGGGGGGEGFFEFFGGFGFFGGG
@M03364:396:000000000-C9LGT:1:1101:27319:8280 1:N:0:10
ACTCCTACGGGAGGCAGCAGTGGGGAATATTGCACAATGGGCGCAAGCCTGATGCAGCGACGCCGCGTGCGGGATGGAGGCCTTCGGGTTGTAAACCGCTTTTATTCAAGGGCAAGTGACGGTTTCGGCCGTTTTGAGAGGATTGTTCGAATAAGCACCGGCTAACTACGTGCCAGCAGCCGCGGTAATACGTAGGGTGCAAGCGTTATCCGGATTTATTGGGCGTAAAGGGCTCGTAGGCGGTTCGTCGCGTCCGGTGTGAAAGTCCATCGCTTAACGGTGGATCCGCGCCGG
+
GGGGGGGGGGGGGGGGGGGGGGGGGGGGGGGGGGGGGGGGGGGGGECFGGGGGGGGGGGGGGGGGGGGGGGGGGEGGGFGGGGGGGGGGCFGFGGGGGGGGGF,C?F9A@FCGGFGC,C,86C++EBG@7@>*@73F3,38FDF,><>FFGFCCG9F3=FFEFGGGGFFG8FEFGGFFEFGGE:FGEGDGDGFFGGGGGG+CFGGGGEGCGGGE*ACFFGGGGGGGGGFGGGGGGGGGGEFGGGGCGEEEEGGGGGGC=CC97EFFGGGGGGGGGGGGGDBFGGGFGF3:>)>C
@M03364:396:000000000-C9LGT:1:1101:26209:8280 1:N:0:10
ACTCCTACGGGAGGCAGCAGTGGGGAATATTGCACAATGGGCGCAAGCCTGATGCAGCGACGCCGCGTGCGGGATGGAGGCCTTCGGGTTGTAAACCGCTTTTGTTCAAGGGCAAGGCACGCTTTCGGCTGCGTTGAGTGGATTGTTCGAATAAGCACCGGCTAACTACGTGCCAGCAGCCGCGGTAATACGTAGGGTGCAAGCGTTATCCGGATTTATTGGGCGTAAAGGGCTCGTAGGCGGTTCGTCGCGTCCGGTGTGGAAGTCCATCGCTTAACGGTGGATCCGCGCCGG
+
GGGGGGGGGGGGGGGGGGGGGGGGGGGGGGGGGGGGGGGGGGGGGGGGGGGGGGGGGGGGGGGGGGGGGGGGGGGGCFGGGGGGGGGGGGGGGGGGGGGGGGGGGGG,5EDFEGG<B>F<B+@@+@:F<+@+38*3@:3@B8,3>>;FFG8?*?:FFCFG@EG7?FCFG*3CGGECGGG:FGGGGG5C9@CG9CFGGCECFGGFGGDDCGGEG?EGFFCGGGGGG8*;/CGCEGGECCFGGGGCGCG5?CCGE58CC:C5C*0<:7CFDFGGGDC3CGGG:3EF*6C>CD3CCD
@M03364:396:000000000-C9LGT:1:1101:19372:8294 1:N:0:10
ACTCCTACGGGAGGCAGCAGTGGGGAATCTTGCGCAATGGGGGCAACCCTGACGCAGCGACGCCGCGTGCGGGACGAAGGCCTTCGGGTCGTAAACCGCTTTCAGCAGGGACGAGGCCGCTCCGGTGACGGTACCTGCAGAAGAAGCCCCGGCTAAATACGTGCCAGCAGCCGCGGTAATACGTATGGGGCGAGCGTTATCCGGATTCATTGGGCGTAAAGCGCGCGTAGGCGGCCCGTTAGGTCGGAGGTAAAAGCCCGGGGCTCAACCCCGGCGAGCCTCCGATACCGGCGG
+
GGGGGGGGGGGGGGGGGGGGGGGGGGGGGGGGGGGGGGGGGGGGGGGGGGGGGGGGGGGGGGGGGGGGGGGGGGGGGGGGGGGGGGGGGGGGGGGGGGGGGGGGGGGGGGGGGGGGGGGGG7F<4CFG:*481=FFFGGGGGGFFCFGGGGGGGGGGGGGGGGGGGGGFCGGGGGGGGGGGGGGGGGGGGGGGGGGGGGGGGGGEGGGGGGGGGGGGGGGGGGGGGGGGGGGGGGGGE:EGGGGFDG5EE89FEGGGFGGGGGG5FFGGGGGGGGGGGGCFFGGGGDDCEFGGG
@M03364:396:000000000-C9LGT:1:1101:14662:8303 1:N:0:10
ACTCCTACGGGAGGCAGCAGTGGGGAATCTTGCGCAATGGGCGCAAGCCTGATGCAGCGACGCCGCGTGCGGGATGGAGGCCTTCGGGTTGTAAACCGCTTTTGTTCAAGGGCAAGGCACGGTTTCGGCCGTGTTGAGTGGATTGTTCGAATAAGCACCGGCTAACTACGTGCCAGCAGCCGCGGTAATACGTAGGGTGCAAGCGTTATCCGGATTTATTGGGCGTAAAGGGCTCGTAGGCGGTTCGTCGCGTCCGGTGTGAAAGTCCATCGCTTAACGGTGGATCCGCGCCGG
+
GGGGGGGGGGGGGGGGGGGGGGGGGGGGGGGGGGGGGGGGGGGGGGGGGGGGGGGGGGGGGGGGGGGGGGGGGGGGGGGGGGGGGGGGGGGGGGGGGGGGGGFGFGGGGFGGGGGGFGGGE:DCGFGGC*555@>FDFGGGFGCGGGGGGGG<FFFFGGGGGCCFGCEG<BFFGGGGGGGGGGGGEECGGGGC?FEGFGGDGGGGGG5C@FEGCE*ACFFFCGFEE*;5CGGGGGGGGGGCEGEEDGC*:ECGGGGD:ECGC7<EF9>CFEGGGGCFGGG>FGGGGGF7)7DGG
@M03364:396:000000000-C9LGT:1:1101:8086:8309 1:N:0:10
ACTCCTACGGGAGGCAGCAGTAGGGAATTTTCGTCAATGGGCGCAAGCCTGAACGAGCAATGCCGCGTGGGTGAAGACGGTCTTCGGATTGTAAAGCCCTGTTGCCGGGGACAAAGGACAGCCCGAGTGCACAGCTGACTGCTTGATGGTACCCGGCCAGAAAGCCACGGCTAACTACGTGCCAGCAGCCGCGGTACTACGTAGGTGGCAAGCGTTATCCGGAATGATTGGGCGTAAAGGGTGCGCAGGCGGCTGTGCAAGTCTGCAGTAAAAGGGACCGGCTCAACCGGTTC
+
GGGGGGGGGGGEGGGGGGGFECFGGAFGGGG97;CFGFFGGGGEGG:FGGGGCEDFGGGF9FCGGGGEGB@>FFEFGFGGGCGGGGGGGGGFGGGEG<FGGG,:<B@FGGGGFGGF<F8FCD@CCGB@8,7,:DD,@,:=D,@3,58@CEFG,@@FDG7>F,,?,FCFB>CGEFD9,<F,@CFFFDFC<FFGGGG**,7?CGFFCFEGC8FC5/8>*;09;E8C*<9:A@88FGECEFF?CCGGGGEC=ECCEC?EGF?:C9*0<*+9*:C77F*9***9:3*929>7DF>)9
@M03364:396:000000000-C9LGT:1:1101:25930:8363 1:N:0:10
ACTCCTACGGGAGGCAGCAGTGGGGAATATTGCACAATGGGCGCAAGCCTGATGCAGCGACGCCGCGTGCGGGATGGAGGCCTTCGGGTTGTAAACCGCTTTTGTTCAAGGGCAAGGCACGGTTTCGGCTGTGTTGAGTGGATTGTTCGAATAAGCCCCGGCTAACTACCTGCCAGCAGCCGCGGTAATACGTAGGGTGCAAGCGTTATCCGGATTTATTGGGCGTAAAGGGCTCGTAGGCGGTTCGTCGCGTCCGGTGTGAAAGTCCATCGCTTAACGGTGGATCCGCGCCGG
+
GGGGGGGGGGGGGGGGGGGGGGGGGGGGGGGGGGGGGGGGGGGGGGGGGGGGGFFGGGGGEGGGGGGGGGGGGGGGCFGGGGGGGGGGGGGGFGGGG>FGGGGCGGF,CFFGGGGGGFGGG@FE7FEE++53,,83,DAAC,@FFFCFGG8?*<9>,*8<:FGEFF=CF,?FGGFFGGGGGDEGFE*CFFGGC9CGGFECGGG5EGG58FGCE8C>EF:C7FFGEEEC8FGEECCECDEGGGGEECECEG5*:=EGG:C*;+*+:CAD72@CCCF3CCED5):996DFCD)/19
@M03364:396:000000000-C9LGT:1:1101:19625:8365 1:N:0:10
ACTCCTACGGGAGGCAGCAGTGGGGAATATTGCACAATGGGCGCAAGCCTGATGCAGCGACGCCGCGTGCGGGATGGAGGCCTTCGGGTTGTAAACCGCTTTTGTTCAAGGGCAAGGCACGGTTTCGGCCGTGTTGAGTGGATTGTTCGAATAAGCACCGGCTAACTACGTGCCAGCAGCCGCGGTAATACGTAGGGTGCAAGCGTTATCCGGATTTATTGGGCGTAAAGGGCTCGTAGGCGGTTCGTCGCGTCCGGTGTGAAAGTCCATCGCTTAACGGTGGATCCGCGCCGG
+
GGGGGGGGGGGGGGGGGGGGGGGGGGGGGGGGGGGGGGGGGGGGGGGGGGGGGGGGGGGGGGGGGGGGGGGGGGGGFGGGGGGGGGGGGGGGGGGGGGGGGGGGGGGFAFGGGFFFDCGGG@FEEGGG+8@55@F7,DFGG:FFGGGGGGFFFFGGGGGGGGGGGGGGGEGGGGGGFGGGGGGGGEEGGGGGGFGGGGGGGGGGGGGGGGGGGEGGGGGGGGGGGGGGGGGGGGGGGGGGGEGEEGGGGGGGGGGGG?E=G<CGFFGGCGGGDCFDGGGGEFGFGFFFGFFDDG
@M03364:396:000000000-C9LGT:1:1101:21119:8369 1:N:0:10
ACTCCTACGGGAGGCAGCAGTGGGGAATATTGCACAATGGGGGAAACCCTGATGCAGCAACGCCGCGTGAGTGATGACGGCCTTCGGGTTGTAAAGCTCTGTCTTCAGGGACGATAATGACGGTACCTGCGGAGGAAGCCACGGCTAACTACGTGCCAGCAGCCGCGGTAATACGTAGGTGGCGAGCGTTGTCCGGATTTACTGGGCGTAAAGGGAGCGTAGGCGGACTTTTAAGTGAGATGTGAAATACCCGGGCTCAACTTGGGTGCTGCATTTCAAACTGGAAGTCTAG
+
GGGGGGGGGGGGGGGGGGGGGGGGGGGGGGGGGGGGGGGGGGGGGGGGGGGGGGGGGGGGGGGGGGGGGGGGGGGGGGGGGGGGGGGGGGGGGGGGGGGGGGGGGGGGGGGGGEEG7FGGG>CF<FGG,,883CECFGGGFGGGGGEGGGGGFGGGGGGGGGGGGGGGG*BFGGGFGGGGGGGGGGGGGGGGGGGGGGGGGGGGGGGGGGGGGGGGGGGEGGGGGGDCEFGGFGGGGFGGGGGGFGFFGGGGGGGGGGGGGGGGGFGGGGGGFGGGFGFGFFGGGGGFGFFG
@M03364:396:000000000-C9LGT:1:1101:5313:8371 1:N:0:10
ACTCCTACGGGAGGCAGCAGTGGGGAATATTGCACAATGGGCGCAAGCCTGATGCAGCGACGCCGCGTGCGGGATGGAGGCCTTCGGGTTGTAAACCGCTTTTGTTCAAGGGCAAGGCACGGTTTCGGCAGTGTTGAGTGGATTGTTCGAATAAGCACCGGCTAACTACGTGCCAGCAGCCGCGGTAATACGTAGGGTGCAAGCGTTATCCGGATTTATTGGGCGTAAAGGGCTCGTAGGCGGTTCGTCGCGTCCGGTGTGAAAGTCCATCGCTTAACGGTGGATCCGCGCCGG
+
GGGGGGGGGGGGGGGGGGGGGGGGGGGGGGGGGGGGGGGGGGGGGGGGGGGGGGGGGGGGGGGGGGGGGGGGGGGGGGGGGGGGGGGGGGGGGGGGGGGGGGFGGGGFFGGGGGGGGGFFFFFC:>FF3<@38,@<FFGGG9:FF>@CFCFGEGGGGGGGGGGGGGGGGFGFGGGGGGGGGGGGGEG7@0@CFFFGGFGGGGGGGGEEGFGGGCGGGGGGGGGGGGGGGGGGGGGGGGGGGGGGGGGGGDGGGDEGD?E5ECDGG>FFGGGGGCCDGGGG55EF6<DFFF:CDG
@M03364:396:000000000-C9LGT:1:1101:15474:8380 1:N:0:10
ACTCCTACGGGAGGCAGCAGTGGGGAATATTGCACAATGGGCGCAAGCCTGATGCAGCGACGCCGCGTGCGGGATGGAGGCCTTCGGGTTGTAAACCGCTTTTGTTCAAGGGCAAGGCACGGTTTCGGCTGTGTTGAGTGGATTGTTCGAATAAGCACCGGCTAACTACGTGCCAGCAGCCGCGGTAATACGTAGGGTGCAAGCGTTATCCGGATTTATTGGGCGTAAAGGGCTCGTAGGCGGTTCGTCGCGTCCGGTGTGAAAGTCCATCGCTTAACGGTGGATCCGCGCCGG
+
GGGGGGGGGGGGGGGGGGGGGGGGGGGGGGGGGGGGGGGGGGGGGGGGGGGGGGGGGGGGGGGGGGGGGGGGGGGGGGGGGGGGGGGGGGGGGGGGGGEGGGGGGGGDGGGGGGGGFGGGG7DCCFFE++88,<D>AFFGGFGFGGGGGGGG<FGGGGGGGGGGGGGGG<EGGGGGGGGGGGGGGGGGGFGGFFEGGGGGGGGGGGGGGGGGGEGDGFGGGGGGGGCGFGGGGGGGGGGGGGGGGGDGGGGGGEEGGCEGGCGGGGGGGGGGGGGC7>EGFFGGGGGFGBBDGG
@M03364:396:000000000-C9LGT:1:1101:28477:8396 1:N:0:10
ACTCCTACGGGAGGCAGCAGTGGGGAATATTGCACAATGGGCGCAAGCCTGATGCAGCGACGCCGCGTGCGGGATGGAGGCCTTCGGGTTGTAAACCGCTTTTGTTCAAGGGCAAGGCACTTTTTCGGATGTGTTGGGTGGATTGTTCGAATAAGCACCGGCTAACTACGTGCCAGCAGCCGCGGTAATACGTAGGGTGCAAGCGTTATCCGGATTTATTGGGCGTAAAGGGCTCGTAGGCGGTTCGTCGCGTCCGGTGTGAAAGTCCATCGCTTAACGGTGGATCCGCGCCGG
+
GGGGGGGGGGGGGGGGGGGGGGGGGGGGGGGGGGGGGGGGGGGGGGGGGGGGGGGGGGEGGGGGGGGGGGGGGGGGGGGGGGGGGGGGGGGGGGGGGDGGGGGGGFG<FEFGGGGECCGG,-,3=DFE78>8<8@,,@>*58DFFFB@CF:F8?A:CGFGDCF@FGGGGCC:FGGAGCFGGG>EFEE@CCFC3<8>E;CCFGGGGGGGGFFEG:5?@9CFGC5EEECGCGFDC6@ECEEEDEG5EEEGGGCEGGCED2:*;CF???CFCCF5DCCCFGGC)7CFC6D4*.><)9
@M03364:396:000000000-C9LGT:1:1101:18501:8408 1:N:0:10
ACTCCTACGGGAGGCAGCAGTGGGGAATATTGCACAATGGGCGCAAGCCTGATGCAGCGACGCCGCGTGCGGGATGGAGGCCTTCGGGTTGTAAACCGCTTTTGTTCAAGGGCAAGGCACGGTTTCGGCCGTGTTGAGTGGATTGTTCGAATAAGCACCGGCTAACTACGTGCCAGCAGCCGCGGTAATACGTAGGGTGCAAGCGTTATCCGGATTTATTGGGCGTAAAGGGCTCGTAGGCGGTTCGTCGCGTCCGGTGTGAAAGTCCATCGCTTAACGGTGGATCCGCGCCGG
+
GGGGGGGGGGGGGGGGGGGGGGGGGGGGGGGGGGGGGGGGGGGGGGGGGGGGGGGGGGGGGGGGGGGGGGGGGGGGGGGGGGGGGGGGGGGGGGGGGGGGGGGGGGGEFGGGGGGGCGGGG+=F7EFG++@55>FGGFFGG,>CGGGGGGGGGGGGGGGGGGGEGGGGG<FFGGGGGGGGGGGGGGGGGGGGF?FGGGGGGGGGGGGGGEGGGDGGGGGGGFGGGGEGGGGGGGGGGGGGGEGEGGEGGGEGGGGGGEE7C+CFFGFFGGGGGFG7FGEGEFGGGFG@C@FGGG
@M03364:396:000000000-C9LGT:1:1101:6519:8419 1:N:0:10
ACTCCTACGGGAGGCAGCAGTGGGGAATATTGCACAATGGGCGCAAGCCTGATGCAGCGACGCCGCGTGCGGGATGGAGGCCTTCGGGTTGTAAACCGCTTTTGTTCAAGGGCAAGGCACGGTTTCGGCAGTGATGAGTGGATTGTTCGAATAAGCACCGGCTAACTACGTGCCAGCAGCCGCGGTAATACGTAGGTGGCGAGCGTTATCCGGAATGATTGGGCGTAAAGGGTGCGTAGGCGGCCTGTTAAGTCTGAAGTGAAAGGTACCGGCTCAACCGGTACAGGCTTTGG
+
GGGGGGGGGGGGGGGGGGFFEFGGGGGGGGGGGGGGGGGGGGGGGGGGGGGGGGGGGGGGGGGGGGGGGGGGGGGGEGGGGGGGGGGGGGGGGGGGGGGEFFGGFGGGGGGGGGDF+DFCE:FCEFCG7+58,,8@;FGGGGGG@FFFGGGGFEGGGGFGGGG@FGGGGGFGGGGGGGECGGGGGGGGFGGGGFGGGGFGG>EGGEEEGGGGGGGGGGFFGGGGEEEGGGGGF=CEGEC=CEEGGGGGGGFGGGGG7@GG?9CGCGFGGGCDDEEFFDFGFFGGGFGFF@F>C
@M03364:396:000000000-C9LGT:1:1101:2624:8436 1:N:0:10
ACTCCTACGGGAGGCAGCAGTAGGGAATTTTCGTCAATGGGCGCAAGCCTGAACGAGCAATGCCGCGTGGGTGAAGACGGTCTTCGGATTGTAAAGCCCTGTTGCCGGGGACAAAGGACAGCCCGAGTGGAAAGCTGACTGTTTGATGGTACCCGGCCAGAAAGCCACGGCTAACTACGTGCCAGCAGCCGCGGTAATACGTAGGTGGCAAGCGTTATCCGGAATGATTGGGCGTAAAGGGTGCGCAGGCGGCTGTGCAAGTCTGAAGTAAAAGGGACCGGCTCAACCGGTTC
+
GGGGGFGGGGGGGGGGGGGGGGGGGGGGGGGGGGGGGGGGGGGGGGGGGGGGGGGGGGGGGGGGGGGGGGGGGGGGGGGGGGGGGGGFFGGFGGGGGGGGGGGFGGGCEGGGGGGGFBFDGDF8BFFF>3C,,B,,@DABF@FAFCGGGGGAFGEGGGGGFGGGGCFGG*B<FFGGGGGGGFGGGGGGCFGGGG:BFFEFFEFEEFFGGGGGGGGEGGGFGGEG>F<EGGGGGCCEGFGGGGGGG5EGGGGGEEGGGGGGGFFEFCGF>>CCCFEGFGDDBB*/972<DB7>3
@M03364:396:000000000-C9LGT:1:1101:21701:8442 1:N:0:10
ACTCCTACGGGAGGCAGCAGTGGGGAATATTGCACAATGGGCGCAAGCCTGATGCAGCGACGCCGCGTGCGGGATGGAGGCCTTCGGGTTGTAAACCGCTTTTGTTCAAGGGCAAGGCACGGTTTCGGCCGTGTTGAGTGGATTGTTCGAATAAGCACCGGCTAACTACGTGCCAGCAGCCGCGGTAATACGTAGGGTGCAAGCGTTATCCGGATTTATTGGGCGTAAAGGGCTCGTAGGCGGTTCGTCGCGTCCGGTGTGAAAGTCCATCGCTTAACGGTGGATCCGCGCCGG
+
GGGGGGGGGGGGGGGGGGGGGGGGGGGGGGGGGGGGGGGGGGGGGGGGGGGGGGGGGGGGGGGGGGGGGGGGGGGGGGGGGGGGGGGGGGGGGGGGGGGGGGGGGGGGGGGGGGFGFGGGG7FFFFFG885358>FGFDFGGGFFGGGGGFGGGGGGGGGGGGGGGGGG<FFFGGGGGGGGGGGGGGGGGGGGGGGGGGGGGGGGEGGGGGGGGGGFGGGGGGGGEEGGGGEGFGGGGGGGGGGEEEGGGEE?EGEG:CCGA>FFGGGGGGGGGFDGGEG>FGGGGC;7>DC3>
@M03364:396:000000000-C9LGT:1:1101:25763:8464 1:N:0:10
ACTCCTACGGGAGGCAGCAGTGGGGAATATTGCACAATGGGCGCAAGCCTGATGCAGCGACGCCGCGTGCGGGATGGAGGCCTTCGGGTTGTAAACCGCTTTTGTTCAAGGGCAAGACACGTTTTCGGCTGTGTTAAGTGGATTGTTCGAATAAGCACCGGCTAACTACATGCCAGCAGCCGCGGTAATACGTAGGGTGCAAGCGTTATCCGGATTTATTGGGCGTAAAGGGCTCGTAGGCGGTTCGTCGCGTCCGGTGTGAAAGTCCATCGCTTAACGGTGGATCCGCGCCGG
+
GGGGGGGGGGGGGGGGGGGGGGGGGGGGGGGGGGGGGGGGGGGGGGGGGGGGGFGGGGGDGGGGGGGGGGGGGGGGFEFGGGGGGGGGGGGGGGGGGGGFGGGGGFD,CFEGGGG7,,BD7:B=+@FG++8:,<8,@=,@D,>CC@CFFFFG7<CFFGFGCGG<CFFFG8>CGGG,<FAC<:CFE*C:<FGGFCGCGCE>CGGGGGGGCFGCGEGCFGGGEDGFGE*A>CFDEFFGC*CC6CE:EEG5ECGG?EC=7/728<7ACFFC>FGGGGFCFGGDBF=<FDF>C:D377
@M03364:396:000000000-C9LGT:1:1101:5982:8510 1:N:0:10
ACTCCTACGGGAGGCAGCAGTGGGGAATATTGCACAATGGGCGCAAGCCTGATGCAGCGACGCCGCGTGCGGGATGGAGGCCTTCGGGTTGTAAACCGCTTTTGTTCAAGGGCAAGGCACGGTTTCGGCCGTGTTGAGTGGATTGTTCGAATAAGCACCGGCTAACTACGAGCCAGCAGCCGCGGTAATACGTAGGGTGCAAGCGTTATCCGGATTTATTGGGCGTAAAGGGCTCGTAGGCGGTTCGTCGCGTCCGGTGTGAAAGTCCATCGCTTAACGGGGGATCCGCGCCGG
+
GGGGGGGGGGGGGGGGGGGGGGGGGGGGGGGGGGGGGGGGGGGGGGGGGGGGGGGGGGGGGGGGGGGGGGGGGGGGGGGGGGGGGGGGGGGGGGGGGGGGGGGGGGGFGGCGFGGGGGGGG7>C+@FG8<C5>BFG;F>FGF@FG9FFFGGG@FGGGGGGGGGFFGGGG<C@EGGGGGGGGGGGGGGEGF?F+<FGGGGGFGGGGGG5FFDEG5CGDGGGGCFFGGGCGGGGGGGGGGGG?EGGCEGGEE?GGGCGD87:C77CFDG:>G?>CGGGGGGG)):<DGGFGFF<CG
@M03364:396:000000000-C9LGT:1:1101:17782:8516 1:N:0:10
ACTCCTACGGGAGGCAGCAGTGGGGAATCTTGCGCAATGGGGGCAACCCTGACGCAGCGACGCCGCGTGCGGGACGAAGGCCTTCGGGTCGTAAACCGCTTTCAGCAGGGACGAGGCCGCGAGGTGACGTTCCCTGCAGAAGAAGCCCCGGCTAAATACGTGCCAGCAGCCGCGGTAATACGTATGGGGCGAGCGTTATCCGGATTCATTGCGCGTAAAGCGCGCGTAGGCGGCCCGTTAGGTCGGAGGTAAAAGCCCGGGGCTCAACCCCGGCGAGCCTCCGATACCGGCGGG
+
GGGGGGGGGGGGGGGGGGGGGGGGGGGGGGGGGGGGGGGGGGGGGGGGGGGGGGGGGGGGGGGGGGGGGGGGGGGGGGGGGGGGGGGGGGGGGGGGGGGGGGGGGGGGGGGGGGGGGGCGF1==<CFG=*<,?CB<FFGGGGDFGGFGGGGGFGGGGGGGGGGGGGGGGGGGGGGGGGGGGGGGGGGGGGGGGGGGGEGGGGGCEGGGGGGGGGGGGGGGGGGGGGEGGEFGGGGGGGGGGGGGGGEGGDCFGGGGGGGGGGGDGGGGCDGGC5CDGGGGFFGGDG<FGEDGGD
@M03364:396:000000000-C9LGT:1:1101:16123:8528 1:N:0:10
ACTCCTACGGGAGGCAGCAGTGGGGAATATTGCACAATGGGCGCAAGCCTGATGCAGCGACGCCGCGTGCGGGATGGAGGCCTTCGGGTTGTAAACCGCTTTTGTTCGAGGGCAAGGCACGGTTTCGGGCGTGTTGAGTGGATTGTTCGAATAAGCACCGGCTAACTACGTGCCAGCAGCCGCGGTAATACGTAGGGTGCAAGCGTTATCCGGATTTATTGGGCGTAAAGGGCTCGTAGGCGGTTCGTCGCGTCCGGTGTGAAAGTCCATCGCATAACGGTGGATCCGCGCCGG
+
GGGGGGGGGGGGGGGGGGGGGGGGGGGGGGGGGGGGGGGGGGGGGGGGGGGGGGGGGGGGGGGGGGGGGGGGGFGGGEFGGGGGGGGGGGGGGGGGGGGGGGGGGFG+DFFFGGGGCGGG@FFC+@FD3*55>>:CFFAFGDGFGGFGGFFC=CFGDGGGGGGGGGGFGCGGGGGGGCGCFFGGGEECGGGGGCGGGGGDGGGGGGGDFGGGG8EEF<:FCEGGGG:*;E9EEFGGGCFGDEG18CGGGGGGGGGC>:C58+>?FGDGFD<DDCGDCCEDBFGCFGC>C@>CGD
@M03364:396:000000000-C9LGT:1:1101:7120:8549 1:N:0:10
ACTCCTACGGGAGGCAGCAGTGGGGAATATTGCACAATGGGCGCAAGCCTGATGCAGCGACGCCGCGTGCGGGATGGAGGCCTTCGGGTTGTAAACCGCTTTTGTTCAAGGGCAAGGCACGGTTTCGGACGTGTTGAGTGGATTGTTCGAATAAGCACCGGCTAACTACGTGCCAGCAGCCGCGGTAATACGTAGGGTGCAAGCGTTATCCGGATTTATTGGGCGTAAAGGGCTCGTAGGCGGTTCGTCGCGTCCGGTGGGAAAGTCCATCGCTTAACGGTGGATCCGCGCCGG
+
GGGGGGGGGGGGGGGGGGGGGGGGGGGGGGGGGGGGGGGGGGGGGGGGGGGGGGGGGGGGGGGGGGGGGGGGGEGGGGGGGGGGGGGGGGGGGGGGGDGGGGF<FADAFFGGGFCFGEGGGF<@:@CF@@33@DFGFB=FG>,>EFFGGCBF*DFABBFGFFD@FGG?F<CFGFGGGGGGGGGGGEGEF:CF?0CEGGGGGGGGEGGCGCGGGGEGDFGGGGDGGC8CGGDEDGGGGEFGFEGC8CC:?EGGGEEE3//*:87CGGD:>FFDGFC*;:CG57556797<D>C97
@M03364:396:000000000-C9LGT:1:1101:11183:8565 1:N:0:10
ACTCCTACGGGAGGCAGCAGTGGGGAATATTGCACAATGGGCGCAAGCCTGATGCAGCGACGCCGCGTGCGGGATGGAGGCCTTCGGGTTGTAAACCGCTTTTGTTCAAGGGCAAGGCACGGTTTCGGCCGTGTTGAGTGGATTGTTCGAATAAGCACCGGCTAACTACGTGCCAGCAGCCGCGGTAATACGTAGGGTGCAAGCGTTATCCGGATTTATTGGGCGTAAAGGGCTCGTAGGCGGTTCGTCGCGTCCGGTGTGAAAGTCCATCGCTTAACGGTGGATCCGCGCCGG
+
GGGGGGGGGGGGGGGGGGGGGGGGGGGGGGGGGGGGGGGGGGGGGGGGGGGGGGGGGGGGGGGGGGGGGGGGGGGGGGGGGGGGGGGGGGGGGGGGGGGGGGGGGGGAFGGGGGGGFGGGD7FF7DFG<3555@FFGFEFG@FFGGGGGGGG<FGGGGGGGGGGGGGGGFGGGGGGGGGGGGGGGGGEGFGGG<CGGGGGCGGGGGGGGGGGGCGCFFGGGGGGGGGGGGGGGGGGDGGGGGGGGGGGGEGGGGDEG8EGGCFGFGGGGDC<CEFDGGEG>FGFGFGFGFDDDD
@M03364:396:000000000-C9LGT:1:1101:18435:8578 1:N:0:10
ACTCCTACGGGAGGCAGCAGTGGGGAATCTTGCGCAATGGGGGCAACCCTGACGCAGCGACGCCGCGTGCGGGACGAAGGCCTTCGGGTCGTAAACCGCTTTCAGCAGGGACGAGGCCGCTCCGGTGACTGTACCTGCAGAAGAAGCCCCGGCTAAATACGTGCCAGCAGCCGCGGTAATACGTATGGGGCGAGCGTTATCCGGATTCATTGGGCGTAAAGCGCGCGTAGGCGGCCCGTTAGGTCGGAGGTAAAAGCCCGGGGCTCAACCCCGGCGAGCCTCCGATACCGGCGG
+
GGGGGGGGGGGGGGGGGGGGGGGGGGGGGGGGGGGGGGGGGGGGGGGGGGGGGGGGGGGGGGGGGGGGGGGGGGGGGGGGGGGGGGGGGGGGGGGGGGGGGGG9FGGGGGGGGGGGGGFGG:F<FCBF,<@8<@@@CGGFBEFGG<<FFFGGCCFGGGGGGGGGGFGGD:CEGGGGGE8E7CG@GGGGGGGGGGEGGGDGFGGGEEEGGGFGGGGGGG5@FDGEGGGGGGGGGGD8EE88:CFGGGG5EE;CEFGGCCFGGGGGGGFDFGGCDCEC3D=5)>EGGDDEGDFDDD
@M03364:396:000000000-C9LGT:1:1101:28366:8597 1:N:0:10
ACTCCTACGGGAGGCAGCAGTGGGGAATCTTGCGCAATGGGGGCAACCCTGACGCAGCGACGCCGCGTGCGGGACGAAGGCCTTCGGGTCGTAAACCGCTTTCAGCAGGGACGAGGCCGCTCCGGTGAGAGTCCCTGCAGAAGAATCCCCGGCTAAATACGTGCCAGCAGCCGCGGTAATACGTATGGGGCGAGCGTTATCCGGATTTATTGGGCGTAAAGGGCTCGTAGGCGGTTCGTCGCGTCCGGTGTGAAAGTCCATCGCTTAACGGTGGATCCGCGCCGGGTACGGGCG
+
GGGGGGGGGGGGGGGGGGGGGGGGGGGGGGGGGGGGGGGGGGGGGGGGGGGGGGGGGGGGGGGGGGGGGGGGGGGGGGGGGGGGGGGGGGGDGGGGGGGGGGG<FFFGGGGGGG>>*:F7*5>**=CF,8@,,,3,7<B8,2,<:72<FF=<**FFCFGG:<FGGCGG6,0;CGEGEEGGGGG9@@CGC5ECEGGGGGGGGGGGC>EFFGGCGGGGC*8EGFGGGGG*8FGGEG8EEGGGGCEEEGGGEG*:CC9CFCFDFGGGGG5>DDGGGGFFGF:CBBECC<C3*>>37C
@M03364:396:000000000-C9LGT:1:1101:22523:8597 1:N:0:10
ACTCCTACGGGAGGCAGCAGTGGGGAATATTGCACAATGGGCGCAAGCCTGATGCAGCGACGCCGCGTGCGGGACGAAGGCCTTCGGGTCGTAAACCGCTTTCAGCAGGGACGAGGCCGCGAGGTGACGGTCCCTGCAGAAGAAGCCCCGGCTAAATACGTGCCAGCAGCCGCGGTAATACGTATGGGGCGAGCGTTATCCGGATTCATTGGGCGTAAAGCGCGCGTAGGCGGCCCGTTAGGTCGGAGGTAAAAGCCCGGGGCTCAACCCCGGCGAGCCTCCGATACCGGCGGG
+
GGGGGGGGGGGGGGGGGGGGGGGGGGGGGGGGGGGGGGGGGGGGGGGGGGGGGGGGGGGGGGGGGGGGGGGGGGGGGGGGGGGGGGGGGGGGGGGGGGGGGGGGGGGGGGGGGGFGGGFGG5>58@CC846+<FGGFGGGGGGGGGFGGGGGGGGGGGGGGGGGGGGGGFGGGGGGGGFGGGEGGGGGGGGDGGGGGGGGGGGE>EGGGGGGGGGGGGGGGGGGDGGGGGGGGGGGGGFGGGGGGEEEGEFFGGGGGGGGGGGGGFF<FGGGGGGCDGGGFFGDGGGFGFFGGG
@M03364:396:000000000-C9LGT:1:1101:27534:8601 1:N:0:10
ACTCCTACGGGAGGCAGCAGTAGGGAATCTTCCACAATGGACGCAAGTCTGATGGAGCAACGCCGCGTGAGTGAAGAAGGTTTTCGGATCGTAAAGCTCTGTTGTTGGTGAAGAAGGATAGCGTTAGTACCTGGCCTTTATTTGACGGTAATCAACCAGAAAGTCACGGCTAACTACGTGCCAGCAGCCGCGGTAATACGTAGGTGGCAAGCGTTGTCCGGATTTATTGGGCGTAAAGCGAGCGCAGGCGGAAAAATAAGTCTAATGTGAAAGCCCTCGGCTTAACCGAGGACC
+
GGGGGGGGGGGGGGGGGGGGGGGGGGGGGGGGGFGGGGGGGFGGGGFCFGFFGGGGGGGGGGGGGGGGGGGGGGGGGGFFDFEFGGGGGGGGGFGGGFGFGFGGGFGGFGGGG5FF,EF<A-@+8:FE,<5,EFF,FFG,,CBE,,+8BDBB,CF3BFGGGFFGGCGGGGECAFGDFGGGGGGGFDGGFGDGGCEFFDCG<FFEGGGGGGGGGGGGEGGGGEG8<<FGGGGGGGGG5CGGDG*:EEGGGGGG?ECFGGGGGCGGGGGGGGGDGGCFFGGDBFGFCGFEGEEC*1
@M03364:396:000000000-C9LGT:1:1101:19245:8613 1:N:0:10
ACTCCTACGGGAGGCAGCAGTGGGGAATATTGGACAATGGGCGCAAGCCTGATCCAGCCATGCCGCGTGAGTGATGAAGGCCCTAGGGTTGTAAAGCTCTTTCACCGGTGAAGATAATGACGGGGACCGGAGGAGAAGCCCCGGCTAACTTCGTGCCAGCAGCCGCGGTCATACGGAGGGGGCTAGCGTTGTTCGGAATTACTGGGCGTAAAGCGCACGTAGGCGGCTTTGTAAGTTAGAGGTGAAAGCCTGGAGCTCAACTCCAGAATTGCCTTTAAGACTGCATCGCTTGA
+
GGGGGGGGGGGGGGGGGGGGGGGGGGGGGGGGGGGGGGGGGGGGGGGGGGGGGGGGGGGGGGGGGGGGGFGGGGGGGGGGGGGGGGGGGGGGGGGGGGGGGGGFGGGGGFGGGGDEFGFEFBC++@FF+88++3B,@F8FFGGFCC+DFGGGBFFGGGGGGGGGGGGGG*=BFBFGFGGGGGGGGGGGEEGGGGGGGGGGGGGGGGGGGGGGGGGEGGGGGGGGGGGGEGGGGGGGGGGGGGGGGGGGGGFGGCFFFFGGGDGFCFFGGGGGGGGG=CGGFFGGGFC@DFFGG
@M03364:396:000000000-C9LGT:1:1101:8082:8631 1:N:0:10
ACTCCTACGGGAGGCAGCAGTGGGGAATATTGCACAATGGGCGCAAGCCTGATGCAGCGACGCCGCGTGCGGGATGGAGGCCTTCGGGTTGTAAACCGCTTTTGTTCAAGGGCAAGGCACGGTTTCGGATGTGGTGAGTGGATTGTTCGAATGAGCACCGGCTAACTACGTGCCAGCAGCCGCGGTAATACGTAGGGTGCAAGCGTTATCCGGATTTATTGGGCGTAAAGGGCTCGTAGGCGGTTCGTCGCGTCCGGGGTGAAAGTCCATCGCTTAACGGTGGATCCGCGCCGG
+
GGGGGGGGGGGGGGGGGGGGGGGGGGGGFFGGGGGGGGGGGGGGGGGGGGGGGGGGGGGGCGGGGGGGGGGGGGGGGGGGGGGGGGGGGGGGGGGGCGGGGGGGGDG,CFFFEGGG7<FFF+>3+@FF++883,,@;F;CC9,DCFFFGFFG,>FDBDFGEGGEFFFFGCGGFGFGGGGGGGGGGCC*7?CF<CEEGFECFFGGGGGCFFFEGGGEGGE7<6CFGEGGGGGGEGGG=EGGGGE:CEGGDC*7?=EG3*/*/*9CC7<:CCFGGGF<7>CD.775*9>F7B@GDC
@M03364:396:000000000-C9LGT:1:1101:23072:8632 1:N:0:10
ACTCCTACGGGAGGCAGCAGTGGGGAATCTTGCGCAATGGGGGCAACCCTGACGCAGCGACGCCGCGTGCGGGACGAAGGCCTTCGGGTCGTAAACCGCTTTCAGCAGGGACGAGGCCGCTCCTGTGACAGTACCTGCAGAAGAAGCCCCGGCTAAATACGTGCCAGCAGCCGCGGTAATACGTATGGGGCGAGCGTTGTCCGGATTTATTGGGCGTAAAGCGAGCGCAGGCGGAAAAATAAGTCTAATGTGAAAGCCCTCGGCTTAACCGAGGAACTGCATCGGAAACTGTTT
+
GGGGGGGGGGGGGGGGGGGGGGGGGGGGGGGGGGGGGGGGGGGGGGGGGGGGGGGGGGGGGGGGGGGGGGGGGGGGGGGGGGGGGGGGGGGGGGGGGGGGGGGFGGGGGGGGGGGGGGGDE*C,?FFG@,?@@FGGFGGGDGGGGCFGGGGGEFGGGGGGGGGGGGGGF,CEEGGGGGGGGGGFGGGGGGGGGGGGGGGGGGGGGGGGGGGGGGGGGGGGGFGGGGGDEGGDEGDGGGDFGGGFCFFGGFFGGGGGGGGGGGGGFGFGGGEGGGCGGGGGFFFGGGGFGFFGGG
@M03364:396:000000000-C9LGT:1:1101:3241:8639 1:N:0:10
ACTCCTACGGGAGGCAGCAGTGGGGAATCTTGCGCAATGGGGGCAACCCTGACGCAGCGACGCCGCGTGCGGGACGAAGGCCTTCGGGTCGTAAACCGCTTTCAGCAGGGACGAGGCCGCTCCGGTGACAGTCCCTGCAGAAGAAGCCCCGGCTAAATACGTGCCAGCAGCCGCGGTAATACGTATGGGGCGAGCGTTATCCGGATTCATTGGGCGTAAAGCGCGCGTAGGCGGCCCGTTAGGTCGGAGGTAAAAGCCCGGGGCTCAACCCCGGCGAGCCTCCGATACCGGCGG
+
GGGGGGGGGGGGGGGGGGGGGGGGGGGGGGGGGGGGGGGGGGGGGGGGGGFGGGGGGGGGGGGGFGGGEGGGGGGGGGGGGGGGGGGGGGGGGGGFGGGCFFFFGGGGGGGGGGEEGGGDG*>**4CFC338,>FFGFGGC8FCC@EGGGFGEF78:AFGFGGGFGGGG>EGGGGGGGCGGGGFGGGGGGGGG5CGGG5CFFGGGECE?FGEFDGGGEGG+CCCEGGEEG8EEGDGCEECGEGGGCEGE8EFGG7C5=GDEEDD5C?4C<CDGGGGDCCGFFGG)CDEGFFGCD
@M03364:396:000000000-C9LGT:1:1101:6630:8647 1:N:0:10
ACTCCTACGGGAGGCAGCAGTGGGGAATATTGCACAATGGGGGAAACCCTGATGCAGCAACGCCGCGTGAGTGATGACGGCCTTCGGGTTGTAAAGCTCTGTCTTCAGGGACGATAATGACGGTACCTGTGGAGGAAGCCACGGCTAACTACGTGCCAGCAGCCGCGGTAATACGTAGGTGGCGAGCGTTGTCCGGATTTACTGGGCGTAAAGGGAGCGTAGGCGGTTCGTCGCGTCCGGTGTGAAAGTCCATCGCTTAACGGTGGATCCGCACCGGGTACGGGCGGGCTTG
+
GGGGGGGGGGGGGGGGGGGGGGGGGGGGGGGGGGGGGGGGGGGGGGGGGGGGGGGGGGGGGGGGGGGGGGGGGGGGGGGGGGGGGGGGGGGGGGGGGFGGGGGGGGGGGGGGGGGEFGGFG7F>+BFC,8@:,BFFGGGGGGGGGGGGGGGGFGGGGGGGGGGGGGGGG*8CFFGFGGGGGGGGGGGGGGGGGGGGGGGGGGGGGGGGDE5CGGGGGGGECGGGGGCEGGGGGGGGGGGGEGGGGGGGGGGGGGGGGGGGGGGGGGGGFDFGGGGGGDGGFFDGGGGFGF@C
@M03364:396:000000000-C9LGT:1:1101:28507:8653 1:N:0:10
ACTCCTACGGGAGGCAGCAGTGGGGAATATTGCACAATGGGCGCAAGCCTGATGCAGCGACGCCGCGTGCGGGATGGAGGCCTTCGGGTTGTAAACCGCTTTTGTTCAAGGGCAAGGCACAGTGGCGGAAGTGTTGAGTGGGTTGTTCGAATAAGCACCGGCTAACTACCTGCCAGCAGCCGCGGTAATACGTAGGGAGCAAGCGTTATCCGGATTTATTGGGCGTAAAGGGCTCGTAGGCGGTTCGTCGCGTCCGGTGTGAAAGTCCATCGCTTAACGGCGGATCCGCGCCGG
+
GGGGGGGGGGGGGGGGGGGGGGGGGGGGGGGGEGGGGGGGGGGGGGGGGGGGGAGGGGGGGGGGGGGGGGDGGGGGGFGGGGGGGGGGGGGGFGGEGGGEGGG,B=F,,CF7FDG@>+BB,:C>,8C>3*58,<,,,88,@,C@**,7>F8:*8,,<,37<<*4?FFC8,5,+=7?FFGGFEEC>/1;C+<E<3ACC*;:ECFGGC5:CEF>C:8:CCFDCC5CE8*2/@FG>88?85CEDEGED5CEEGD=:5?CD:EEE?F9E*<::CGGGF5<7DGD375CCDFFGFE3/C
@M03364:396:000000000-C9LGT:1:1101:6776:8657 1:N:0:10
ACTCCTACGGGAGGCAGCAGTGGGGAATATTGCACAATGGGCGCAAGCCTGATGCAGCGACGCCGCGTGCGGGATGGAGGCCTTCGGGTTGTAAACCGCTTTTGTTCAAGGGCAAGGCACGGTTACGGACGTGTTGAGTGGATTGTTCGAATAAGCACCGGCTAACTACGTGCCAGCAGCCGCGGTAATACGTAGGGTGCAAGCGTTATCCGGATTTATTGGGCGTAAAGGGCTCGTAGGCGGTTCGTCGCGTCCGGTGTGAAAGTCCATCGCTTAACGGTGGATCCGCGCCGG
+
GGGGGGGGGGGGGGGGGGGGGGGGGGGGGGGGGGGGGGGGGGGGGGGGGGGGGGGGGGGGGGGGGGGGGGGGGGGGGGGGGGGGGGGGGGGGGGGGGGGGGGGFGGGGGGGGGGFG7DFGC+B:+@FD8+588@@FFFFFFF9B>?FFGG@7>FFGGGGGGGGGGGGGG<BFGGDGGGGGGGGGECCEGGGGCFGEGE8CGCGGGGGGGGGGGGGDEGGGGGGFEGEGGGGGGGGEEGGGGGGEGGGGGEGGGGGGC:E:CCFFGCCF=FGGGGCDFGGG>FGGDGGFGFEDGG
@M03364:396:000000000-C9LGT:1:1101:8910:8701 1:N:0:10
ACTCCTACGGGAGGCAGCAGTAGGGAATCTTCCACAATGGACGCAAGTCTGATGGAGCAACGCCGCGTGAGTGAAGAAGGTTTTCGGATCGTAAAGCTCTGTTGTTGGTGAAGAAGGATAGCGGTAGTAACTGGCCTTTATTTGACGGTAATCAACCAGAAAGTCACGGCTAACTACGTGCCAGCAGCCGCGGTAATACGTAGGTGGCAAGCGTTGTCCGGATTTATTGGGCGTAAAGCGAGCGCAGGCGGAAAAATAAGTCTAATGTGAAAGCCCTCGGCTTAACCGAGGAAC
+
GGGGGGGGGGGGGGGGGGGGGGGGGGGGGGGGGGGGGGGGGGGGGGGGGGGGGGGGGGGGGGGGGGGGGGGGGGGGGGGGGGGGGGGGGGGGGGGGGGGGGGGGGGGGGGGGGGGDFDFEG-@:CFFF<,CCE=FGFGGGGGGGGGCFGGGGFFGGGGGGFGGGGGGGGGEGGGGGGGGGGGGGGGGGGGGGGGGGGGGGGGGGGGDFGGGGGGGGGGGGGGGGDGGG+ACFGGGGGGGGGGGGGGGGGGGGCGFFGGGGFGCFGFGGFGGDDFGGGFGGFFGGGGGFCBEGC9
@M03364:396:000000000-C9LGT:1:1101:13912:8704 1:N:0:10
ACTCCTACGGGAGGCAGCAGTGGGGAATATTGCACAATGGGCGCAAGCCTGATGCAGCGACGCCGCGTGCGGGATGGAGGCCTTCGGGTTGTAAACCGCTTTTGTTCAAGGGCAAGGCACGGTTTCGGCCGTGTTGAGTGGATTGTTCGAATAAGCACCGGCTAACTACGTGCCAGCAGCCGCGGTAATACGTAGGGTGCAAGCGTTATCCGGATTTATTGGGCGTAAAGGGCTCGTAGGCGGTTCGTCGCGTCCGGTGTGAAAGTCCATCGCTTAACGGTGGATCCGCGCCGG
+
GGGGGGGGGGGGGGGGGGGGGGGGGGGGGGGGGGGGGGGGGGGGGGGGGGGGGGGGGGGGGGGGGGGGGGGGGGGGGGGGGGGGGGGGGGGGGGGGGGGGGGGGGGGFFGGGDFGGGGGGG7>7<DFF++55@>BFCF>FGDGFGGGFGCFGFCGGGGGGGGGGGGGGGBCAFGGGGGGGGGGGG:CEGGGGGFGGGFDEGGGFGGGGGEFEGCGCF7CFGGGGG8CCFFGGEFGGDEGGGEGCEGG5;88CC=EGG?E5>@FGGGGGGDECC=F>F7*977E<66FFG>:D7C
@M03364:396:000000000-C9LGT:1:1101:17343:8706 1:N:0:10
ACTCCTACGGGAGGCAGCAGTGGGGAATCTTCCGCAATGGACGAAAGTCTGACGGAGCAACGCCGCGTGAACGATGACGGCCTTCGGGTTGTAAAGTTCTGTTATACGGGACGAATGGTACGACGGTCACTCCCCGTCGTAAGTGACGGTACCGTAAGAGAAAGCCACGGCTAACTACGTGCCAGCAGCCGCGGTAATACGTAGGTGGCAAGCGTTGTCCGGAATTATTGGGCGTAAAGGGCGCGCAGGCGGCGTCGTAAGTCGGTCTTAAAAGTGCGGGGCTTAACCCCGTGG
+
GGGGGGGGGGGGGGGGGGGGGGGGGGGGGGGGGGGGGGGGGGGGGGGGGGGGGGGGGGGGGGGGGGGGGGGGGGGGGGGGGGGGGGGGGGGGGGGGGGGGGGGGGCFGGGGGGFFGCDFDGCGG7@FE@,8,,:F:BFFFGCFCF,FFDEGGGGGGGGGGGGGGGFGGG:CGGGGGGGGGGGGGGGGGGGGGGDGGGGGGGGGGGGGGGGGGGGGGGGGGEGEGGFGGGGGGGG>EGGGGGEGGGGGGGGGGGG5C<?EGGEGCGGGG>>+2?CFGGGGGFFCFGCFFGDB175
@M03364:396:000000000-C9LGT:1:1101:7252:8712 1:N:0:10
ACTCCTACGGGAGGCAGCAGTAGGGAATCTTCCACAATGGACGCAAGTCTGATGGAGCAACGCCGCGTGAGTGAAGAAGGTTTTCGGATCGTAAAGCTCTGTTGTTGGTGAAGAAGGATAGAGGTAGTATCTGGCCTTTATTTGACGGTAATCAACCAGAAAGTCACGGCTAACTACGTGCCAGCAGCCGCGGTAATACGTAGGTGGCAAGCGTTGTCCGGATTTATTGGGCGTAAAGCGAGCGCAGGCGGAAAAATAAGTCTAATGTGAAAGCCCTCGGCTTAACCGAGGAAC
+
GGGGGGGGGGGGGGGGGGGGGGGGGGGGGGGGGGGGGGGGGGGGGGGGGGGGGGGGGGGGGGGGGGGGGGGGGGGGGGGGGGGFGGGEFGGGGGGGGGGGGGGGGGGGGGGGFFGCEFFCFEF8??FGC<C<,CFGGFGFAFFGGGGEGGGGGFGGGGGGGGGGGGGGGGGGGGGGGGGGGGGGGGGGGFGGGGGGGGGGGGGGGGGGGGGGGFGGEDGGGE:CFGGG9FCFEGGGGCGEGGGGGGGGGGGGGGGGGGGGEGGEGGCF7FFF7CGF59ECEFGGGGGFDFFDF7
@M03364:396:000000000-C9LGT:1:1101:7868:8756 1:N:0:10
ACTCCTACGGGAGGCAGCAGTGGGGAATATTGCACAATGGGCGCAAGCCTGATGCAGCGACGCCGCGTGCGGGATGGAGGCCTTCGGGTTGTAAACCGCTTTTGTTCAAGGGCAAGGCACGGTTTCGGCCGTGTTGAGTGGATTGTTCGAATAAGCACCGGCTAACTACGTGCCAGCAGCCGCAGTAATACGTAGGGTGCAAGCGTTATCCGGATTTATTGGGCGTAAAGGGCTCGTAGGCGGTTCGTCGCGTCCGGTGTGAAAGTCCATCGCTTAACGGTGGATCCGCGCCGG
+
GGGGGGGGGGGGGGGGGGGGGGGGGGGGGGGGGGGGGGGGGGGGGGGGGGGGGGGGGGGGGGGGGGGGGGGGGGGGGGGGGGGGGGGGGGGGGGGGGGGGGGGGGGGGGGGGGGGGFGGGG7F@+@FG@3@>*@FCGFFFGGGGGFGGGG8FFFGGGGGGGGGGGGGGGFFGFGFGGGGGGGGGGEGFEFGGA9EEEFEEGFGGGGGGGGFGGCEGGGGGGGGGGGGCEFGGGGGGEEGGGGGGGDEEEE>EGEGEG:C:E<7EGFG:>FCDGGGDGGGG)5CFCD<77BDGGG
@M03364:396:000000000-C9LGT:1:1101:6010:8766 1:N:0:10
ACTCCTACGGGAGGCAGCAGTAGGGAATCTTCCACAATGGACGCAAGTCTGATGGAGCAACGCCGCGTGAGTGAAGAAGGTTTTCGGATCGTAAAGCTCTGTTGTTGGTGAAGAAGGATAGAGGTAGTCACTGGCCTTTATTTGACGGTAATCAACCAGAAAGTCACGGCTAACTACGTGCCAGCAGCCGCGGTAATACGTAGGTGGCAAGCGTTGTCCGGATTTATTGGGCGTAAAGCGAGCGCAGGCGGAAAAATAAGTCTAATGTGAAAGCCCTCGGCTTAACCGAGGAAC
+
GGGGGGGGGGGGGGGGGGGGGGGGGGGGGGGGGGGGGGGGGGGGGGGGGGGGGGGGGGGGGGGGGGGGGGGGGGGGGGGGFGGGGGGGGGGGGGGGGFGFGFFGGGGGGFGGGG<FEFGGG:CBBEFG,<CC,,>DFFFFCFGGGGEGGGGGFFGGGGGGGGGGGGGGGFGGGGGGGGGGGGGGGGGGGGGGGFGGGGGGGGGGGGGGGGGGGGGGBEGGGGGCGGGGGGGGGGGGGGGGGGGGGGGGGGGDE5EGFGGGFGGGGFGGGGFDGGFDC<EGFFEGGGGFGFFGGC
@M03364:396:000000000-C9LGT:1:1101:10096:8768 1:N:0:10
ACTCCTACGGGAGGCAGCAGTGGGGAATATTGCACAATGGGCGAAAGCCTGATGCAGCAACGCCGCGTGAGCGATGAAGGCCTTCGGGTCGTAAAGCTCTGTCCTCAAGGAAGATAATGACGGTGCTTGTGGAGGAAGCCCCGGCTAACTACGTGCCAGCAGCCGCGGTAATACGTAGGGGGCTAGCGTTATCCGGAATTACTGGGCGTAAAGGGTGCGTAGGTGGTTTCTTAAGTCAGAGGTGAAAGGCTACGGCTCAACCGTAGTAAGCCTTTGAAACTGAGAAACTTGAGT
+
GGGGGGGGGGGGGGGGGGGGGGGGGGGGGGGGGGGGGGGGGGGGGGGGGGGGGGGGGGGGGGGGGGGGGGGGGGGGGGGGGGGGGGGGGGGGGGGGGGGGGGGGGGGDGGGGGGGGGGGGGEF:+@FG<,8+:DFFFGGGGGGGGGDGGGFGGGGGGGGGGGGGGGGGG<8CFGGGGGGGGGGGGGGGFEGGGGGGGGGGGGGGGGGGGGGGGGGGGGGGGGGGGGGGGGGGGGGGGGGGGGGGGGGGGGGGGGGGDGGGGGGGGGGGGGGGGGGGGGGGFFGGGFGFGFFGG0
@M03364:396:000000000-C9LGT:1:1101:26579:8774 1:N:0:10
ACTCCTACGGGAGGCAGCAGTGGGGAATCTTGCGCAATGGGGGCAACCCTGACGCAGCGACGCCGCGTGCGGGACGAAGGCCTTCGGGTCGTAAACCGCTTTCAGCAGGGACGAGGCCGCGCGCTGACTGTCCCTGCAGAAGAAGCCCCGGCTAAATACGTGCCAGCAGCCGCGGTAATACGTATGGGGCGAGCGTTATCCGGATTCATTGGGCGTAAAGCGCGCGTAGGCGGCCCGTTAGGTCGGAGGTAAAAGCCCGGGGCTCAACCCCGGCGAGCCTCCGATACCGGCGGG
+
GGGGGGGGGGGGGGGGGGGGGGGGGGGGGGGGGGGGGGGGGGGGGGGGGGGGGGGGGGGGGGGGGGGGGGGGGGGGGGGGGGGGGGGGGGGGGGGGGGGGGGG=FGGGGGGGGF>F*FF7:*=**=FF,,7,?:<FC8C>C8BCFGEFFGEEEGGGGGGGGGGGGFGFG@FGGGGGGGGGGGCGFGGGGGGGGGGGGGGGGGDEGGGGGGGGGGGGGGGGGGGGGGGGDGGGGGGGEECEGGGGGGDGGGGGGGGFDGDGDGGGGGGGGGGDDGEDDGG4>>GCDGG?DBEGC5
@M03364:396:000000000-C9LGT:1:1101:15262:8774 1:N:0:10
ACTCCTACGGGAGGCAGCAGTAGGGAATTTTCGGCAATGGGGGGAACCCTGACCGAGCAACGCCGCGTGAACGAGGAAGGCCTTCGGGTCGTAAAGTTCTGTTGCGAAGGAAGAACGCCGGGGGGAGGCCATGCCCTGCGGGTGACGGTACTTCGCGAGAAAGCCACGGCTAACTACGTGCCAGCAGCCGCGGTAATACGTAGGTGGCGAGCGTTATCCGGAATCATTGGGCGTAAAGAGGGAGCAGGCGGCCGTGAGGGTCTGTGGTAAAAGACTGAAGCTCAACTTCAGTGG
+
GGGGGGGGGGGGGGGGGGGGGGGGGGGGGGGGGGGGGGGGGGGGGGGGGGGGGGGGGGGGGGGGGGGGGGGGGGGGGGGGGGGGGGGGGGGGGGGGGGGGGGGGGGG>FGGGGGFGGGGGD*=2:CEE2*2<EGFGGGGGGGGECFGEEGGGGGGGGGGGGGGGGGGGGGGGGGGGGGGGGGGGGGGGGGGGGEGGGGGGGGGGFGGGGGGGGGGGGCFGGGEGGGGGGGGGGGGGGFFGGGGGGGGGGGGGCE8CFGGG;A5CEFGFDCFFGFGGGGGF?:CFFGGFGFF:F*
@M03364:396:000000000-C9LGT:1:1101:8859:8781 1:N:0:10
ACTCCTACGGGAGGCAGCAGTGGGGAATATTGCACAATGGGCGAAAGCCTGATGCAGCAACGCCGCGTGAGCGATGAAGGCCTTCGGGTCGTAAAGCTCTGTCCTCAAGGAAGATAATGACGGTACTTGAGGAGGAAGCCCCGGCTAACTACGTGCCAGCAGCCGCGGTCATACGTAGGGGGCTAGCGTTATCCGGAATTACTGGGCGTAAAGGGTGCGTAGGTGGTTTCTTAAGTCAGAGGTGAAAGGCTACGGCTCAACCGTAGTAAGCCTTTGAAACTGGGAAACTTGAGG
+
GGGGGGGGGGGGGGGGGGGGGGGGGGGGGGGGGGGGGGGGGGGGGGGGGGGGGGGGGGGGGGGGGGGGGGGGGGGGGGGGGGGGGGGGGGGGGGGGGGGGFGFGGGG,FFGGGGGG,EFFGFFGGGFG,,8:,+8>@FGGGGGGGGFGGGFGGGGGGGGGGGGGGGGGG*CFFFGGGGGGGGGGGGGGGGGGGGGGGGGGGGGGGGGGGGGFGCEFGGGGGGGGGGGGGGDFGCGGGFGGGGGG?EGFCGGGFGGC<EGGGGGGGGGGFFAGGFGGGCGGFFGFFFF::==*>*
@M03364:396:000000000-C9LGT:1:1101:17678:8784 1:N:0:10
ACTCCTACGGGAGGCAGCAGTGGGGAATATTGCACAATGGGCGCAAGCCTGATGCAGCGACGCCGCGTGCGGGATGGAGGCCTTCGGGTTGTAAACCGCTTTTGTTCAAGGGCAAGGCACGGTTTCGGACGTGTTGAGTGGATTGTTCGAATAAGCACCGGCTAACTACGTGCCAGCAGCCGCGGTAATACGTAGGGTGCAAGCGTTATCCGGATTTATTGGGCGTAAAGGGCTCGTAGGCGGTTCGTCGCGTCCGGTGTGAAAGTCCATCGCTTAACGGTGGATCCGCGCCGG
+
GGGGGGGGGGGGGGGGGGGGGGGGGGGGFGGGGGGGGGGGGGGGGGGGGGGGGGGGGGGGGGGGGGGGGGGGGGGGGGGGGGGGGGGGGGGGGGGGGGGGGGGGGFF9FFGGGGGGD7DAFCEE+@FF8558*@<FGGCGGC,>FGGGGG8>*DEGGFGGGEGGGGGGG<BFDC@FFGGGGGGGGGEGGDEFGGFGGCEEG@CFGGCEG?FGGGGDGCFFGFFGGG8CGEFGCGGG=CGGGCE=E5ECCGGE8*:>C?CEG07<CDCCGD?CG*/>>:C5@:E<CGGF:B>DDD
@M03364:396:000000000-C9LGT:1:1101:15154:8790 1:N:0:10
ACTCCTACGGGAGGCAGCAGTGGGGAATATTGCACAATGGGCGCAAGCCTGATGCAGCGACGCCGCGTGCGGGATGGAGGCCTTCGGGTTGTAAACCGCTTTTGTTCAAGGGCAAGGCACGGTTTCGGCCGTGTTGAGTGGATTGTTCGAATAAGCACCGGCTAACTACGTGCCAGCAGCCGCGGTAATACGTAGGGTGCAAGCGTTATCCGGATTTATTGGGCGTAAAGGGCTCGTAGGCGGTTCGTCGCGTCGGGTGTGAAAGTCCATCGCTTAACGGTGGATCCGCGCCGG
+
GGGGGGGGGGGGGGGGGGGGGFGGGGGGGGGGGGGGGGGGGGGGGGGGGGGGGGGGGGGGGGGGGGGGGGGGGGGGGGGGGGGGGGGGGGGGGGGGFGGGGGGGGGGGGGGGGGCGFGGGE+B::@FG3+@533>@CFEGG9DFGGGGGGDF<FFGGGGGEGGGGGGGGGGGGGGGGGGC7FEGGGGGGGGFCGGGGFGGGGGGEGGGGFFEGCEGGGFFFFGGGGGCFGGGGGFDEEGEGGGGGEGGCGDGE=*:<875:+:9C*3:CGFD3CCDDFEG>@ECDD<)*.7>DG
@M03364:396:000000000-C9LGT:1:1101:13204:8795 1:N:0:10
ACTCCTACGGGAGGCAGCAGTGGGGAATATTGCACAATGGGCGAAAGCCTGATGCAGCAACGCCGCGTGAGCGATGAAGGCCTTCGGGTCGTAAAGCTCTGTCCTCAAGGAAGATAATGACGGTACTTAAGGAGGAAGCCCCGGCTAACTACGTGCCAGCAGCCGCGGTAATACGTAGGGGGCTAGCGTTATCCGGAATTACTGGGCGTAAAGGGTGCGTAGGTGGTTTCTTAAGTCAGAGGTGAAAGGCTACGGCTCAACCGTAGTAAGTCTTTGAAACTGGGAAACTTGAGT
+
GGGGGGGGGGGGGGGGGGGGGGGGGGGGGGGGGGGGGGGGGGGGGGGGGGGGGGGGGGGGGGGGGGGGGGG?FFFGGGGGGGGGGGGGGGGGGGGGGGGGGGGGGGGFFGGGGGGGDFGG<-@+BFFG,59,:FF=DFGGGEEFFE7DFGDGFGGGGGGGGGGGGGGGG4CFFFGFGGGGGGGGGGGGFCCFFFGGGDGGGGGGGGGGGGCFFGGGGGGCGGGGGGGGGF?FGGGG?FFDGGGGGGFGGGGGFEEGGGGGFGGGGGGFFGFGGGGGFGFGFFGGCCCF>FFGG7
@M03364:396:000000000-C9LGT:1:1101:20123:8820 1:N:0:10
ACTCCTACGGGAGGCAGCAGTGGGGAATATTGCACAATGGGGGAAACCCTGATGCAGCAACGCCGCGTGAGTGATGACGGCCTTCGGGTTGTAAAGCTCTGTCTTCAGGGACGAGGCCGCTTCGATGACAGTGCCTGCAGAAGAAGCCCCGGCTAAATACGTGCCAGCAGCCGCGGTAATACGTATGGGGCGAGCGTTATCCGGATTCATTGGGCGTAAAGCGCGCGTAGGCGGCCCGTTAGGTCGGAGGTAAAAGCCCGGGGCTCAACCCCGGCGAGCCTCCGATACCGGCGG
+
GGGGGGGGFGGGEGFGGGFFGGGGGGEGGGGGFGCFEGGGGGGGGGGFGGGGGGGGGGGGGGGGGGGGGGGGGGGGGGGGGGGGGGGGGGGGGGGEGGGGGGGDFFFGGFDG4CCEE<FCG-:6+3C<,:C,,,:D@F8FFFFFFD8<FDECE7FGGGGGFDFFGFGG?8BCGGCFECFGGGGCFGGFGGG@EE5?:ECFGGGGE5CCFGGFGFG::CCGCCGEGGGG5CEGGGGEEC2;ECGF+5C=EC*3+<FG<GGGGE<:5CCFCDGGGGGGDGD35>779D<B6:DD>D
@M03364:396:000000000-C9LGT:1:1101:3079:8823 1:N:0:10
ACTCCTACGGGAGGCAGCAGTGGGGAATATTGCACAATGGGCGCAAGCCTGATGCAGCGACGCCGCGTGCGGGATGGAGGCCTTCGGGTTGTAAACCGCTTTTGTTCAAGGGCAAGGCACGGTTTCGGCCGTGTTGAGTGGATTGTTCGAATAAGCACCGGCTAACTACGTGCCAGCAGCCGCGGTAATACGTAGGGTGCAAGCGTTATCCGGATTTATTGGGCGTAAAGGGCTCGTAGGCGGTTCGTCGCGTCCGGGGTGAAAGTCCATCGCTTAACGGTGGATCCGCGCCGG
+
GGGGGGGGGGGGGGGGCGGGGGGGGGGGGGGGGGGGGGGGGGGGGDGGGGGGGGGGGGGGGGGGGGGFGGGCGGGGGGGGGGGGGGGGGGDGGGGDFCGGGFGGGGGGGGFEGGDFGGGGC=B>+:CF3+5*3@DEFFFGGCGFGFGFGC<?@FGGGGGGGGGGGGGGG<CE:FDGGGFGGGGGGGDEGGGGG6FCGGGGGGGCC?CGGGFEGGG>E:CFGF5CGEEGGGFGGGGEECCGGGE5EEGGEEGEGGGG:*2CC;F?FFGGGGGGGGGGGGDGDFGFGCGFFDBDDD
@M03364:396:000000000-C9LGT:1:1101:17550:8850 1:N:0:10
ACTCCTACGGGAGGCAGCAGTGGGGAATATTGCACAATGGGCGCAAGCCTGATGCAGCGACGCCGCGTGCGGGATGGAGGCCTTCGGGTTGTAAACCGCTTTTGTTCAAGGGCAAGGCACGTTTTCGGACGTGTTGAGTGGATTGTTCGAATAAGCACCGGCTAACTACGTGCCAGCAGCCGCGGTAATACGTAGGGTGCAAGCGTTATCCGGATTTATTGGGCGTAAAGGGCTCGTAGGCGGTTCGTCGCGTCCGGTGTGAAAGTCCATCGCTTAACGGTGGATCCGCGCCGG
+
GGGGGGGGGGGGGGGGGGGGGGGGGGGGGGGGGGGGGGGGGGGGGGGGGGGGGGGGGGGGGGGGGGGGGGGGGGGGGGGGGGGGGGGGGGGGGGGGGGGGGGGGGGGCGGGEGGGG=EGGG-DDEFGG+5@83@,@@DFGGBFGGGECGGGG<FGGFGGGGGGGGGGGF8CEGGGGGGGGGGGGGGGGGGGGCEGEGFGGGGGFGEGGGGGGGEEEEFGGGGGGGEEGGGGGGGGGGGGGGGGGGGEGGGGGGGGGDCEEG+?CEGGCGFGGGGGGFFGGFFGGGGGFGFFGDD
@M03364:396:000000000-C9LGT:1:1101:15951:8856 1:N:0:10
ACTCCTACGGAGGCAGCAGTGGGGAATATTGCACAATGGGCGAAAGCCTGATGCAGCAACGCCGCGTGAGCGATGAAGGCCTTCGGGTCGTAAAGCTCTGTCCTCAAGGAAGATAATGACGGTACTTGATGCGGAAGCCCCGGCTAACTACGTGCCAGCAGCCGCGGTACTACGTAGGGGGCTAGCGTTATCCGGATTTACTGGGCGTAAAGGGTGCGTAGGTGGTTTCTTAAGTCAGGAGTGAAAGGCTACGGCTCAACCGTAGTAAGCTCTTGAAACTGGGAAACTTGAGTG
+
GGGGGGGGGGGGGGGGGGGGGGGGGGGGGGGGGGGGGGGGGGGGGGGGDGGGGGGGGGGGGGGGGGGGGGGGDFGGGFGGGGGGGGGFFGGGGGGGGGGGGGGF9<EFGGGGGGGGGGGGGCF+8:FF8<9,8+++8DDDEGDCG+@CFGGDFGFFGGGGGGGGGGGGG7?F<CFCFFEGGGGGGGGCFEGG@BEGGGGGGGGGG>E:EGFGGEGGGGCEGGGGGEGFFFCFFFFFFFC8C@EAFGGGGF?7EGGGGGGGC:DEGGGCGG:FDFCDGFGGFFGGGF:BGFFGFF
@M03364:396:000000000-C9LGT:1:1101:16618:8860 1:N:0:10
ACTCCTACGGGAGGCAGCAGTGGGGAATATTGCACAATGGGCGCAAGCCTGATGCAGCGACGCCGCGTGCGGGATGGCGGCCTTCGGGTTGTAAACCGCTTTTGTTCAAGGGCAAGGCGGGTCTTCGGGTCCGTTGAGTGGATTGTTCGAATAAGCACCGGCTAACGACGTGCCAGCAGCCGCGGTAATACGTAGGGTGCAAGCGTTATCCGGATTTATTGGGCGTAAAGGGCTCGTAGGCGGTTCGTCGCGTCCGGTGTCAAAGTCCATGGCTTAACGGTGGATCCGCGCCGG
+
GGGGGGGEFGCCFEGCEGGGFGGGGCCFFEEGGDGGFFGFFEGCFFFGGGGE@FGFFGGGGGGEEGGGGGDGG:CFF,@CGGGFGGGGFEGGFGGGF>EGFE=DA8<@D<<7C@CGF@+@FFGD>D7B:,=3=,3<<F3CCF,><FA9C*=<:,CF9FFGEC<CFG*1??CEC8@EFF>CFCEGGE8C::C8<<CE5EC5CCG/CEGGCFFDEEC8?9<9CFFFCECECC?E5*;?EEF:C5:C5CE5CC8/:5CEC*/2++:CGGCCCC+9F6**:CC<)0:C6>*75;B<35
@M03364:396:000000000-C9LGT:1:1101:28432:8865 1:N:0:10
ACTCCTACGGGAGGCAGCAGTGGGGAATCTTGCGCAATGGGGGCAACCCTGACGCAGCGACGCCGCGTGCGGGACGAAGGCCTTCGGGTCGTAAACCGCTTTCAGCAGGGACGAGGACGCGGGGTGACTTTTTCTGCAGAAGAAGCTCCGGCTGAATCCGTGCCAGCAGTCGCGGTAATACGTCTGGGTCGAGCGTTATCCGGATTCCTTGGGCGTAAAGCGCGCGTAGGCGGCCCGTTAGGTCGGCGGTAAAAGCCCTGGGCTCAACCCCGGCGAGCCTCCGATACCGGCGGG
+
<FDEE@,CB;:@:FCGGEG8F<EGEF@FECA@@6@6@@C9E::@@FFCC@EFFGGGCC:7=6FG7B=FCFCEG7==FCEGGDBC<A>:A7CFG<<AECE:>FBFF<FC<E7+@<F7*>>5>>:**4*<,<?,,,,?:,,<8>,<<:,7AE*:***3<,21CC58CFFED<@EEGE??87<+8C5;C;:*0:*/*1:C;:CFE5*CEE+<CCC8/:CC8C<C8**:CGECE<=CC*8C1E8C6EGG5*:EC*AFEFFGG*/1/9*1*<<FDE)9>EGG)/9>>C>*1C?C>BD:D
@M03364:396:000000000-C9LGT:1:1101:24412:8876 1:N:0:10
ACTCCTACGGGAGGCAGCAGTGGGGAATATTGCACAATGGGCGCAAGCCTGATGCAGCGACGCCGCGTGCGGGATGGAGGCCTTCGGGTTGTAAACCGCTTTTGTTCAAGGGCAAGACGGGGCTTCGGGCCCGTGGAGTGGATTGTTCGAATAAGCACCGGCTAACTACGTGCCAGCAGCCGCGGTAATACGTAGGGTGCAAGCGTTATCCGGATTTATTGGGCGTAAAGGGCTCGTAGGCGGTTCGTCGCGTCCGGTGTGAAAGTCCATCGCTTAACGGTGGATCCGCGCCGG
+
GGGGGGGGGGGGGGGGGGGGGGGGGGGGGGGGGGGGGGGGGFGGGGGGGGGGGGGGGGGGGGGGGGGGGGGGGGGGFGGGGGGGGGGGGGGGGGGGGGGGGGGGD,A@CFDFGGGG,:C=3+3+,:@F35C:***1*@3DD,8:D>FFCCCGEDFG?CC<CCEFDC:<C12<<FCGFFG:FGGGG*:*<@9C<6CEGGECGGFGG:8;FGGEGEC8@E?FGGGGG5:CFGFEA888/?FG@C5*::?EG*:EC7CEGGG5>?*AFCCG7C0/*CGCFFGDFFG5*97>F3>/5C
@M03364:396:000000000-C9LGT:1:1101:14681:8877 1:N:0:10
ACTCCTACGGGAGGCAGCAGTAGGGAATTTTCGTCAATGGGCGCAAGCCTGAACGAGCAATGCCGCGTGGGTGAAGACGGTCTTCGGATTGTAAAGCCCTGTTGCCGGGGACAAAGGACAGCCCCAGTGGACAACTGACTGTTTGATGGTACCCGGCCAGAAAGCCACGGCTAACTACGTGCCAGCAGCCGCGGTAATACGTAGGTGGCAAGCGTTATCCGGAATGATTGGGCGTAAAGGGTGCGCAGGCGGCTGTGCAAGTCTGAAGTGAAAGGTACCGGCTCAACCGGGACC
+
GGGGGGGGGGGGGGGGGGGGGFGGGGGGFGGFGDGGGGFFGCFCEGGGGGGGCFEGGGGGGGGGGGGGGDGGGGFGGGGGGGGGGGGDGGGGGGGGGFFGGGGGGGEGGGGFFGFGFAFCEC+++BBFC,C,>,:,@3@>F=FGG9,@<FCF<,@FGEE@GG,?CFGGG5BFFE7CCFDGDDCG@EGGGFF7CCFFGG,,=F:FFFFGGGGG5::EGGFE;>;/A?+@CFGF;:*/;*AF;*1/2*:5EGDGGEEFGCGCCF7+A>EG>CCF*?*2C7?<B7/*99<4>B39<*
@M03364:396:000000000-C9LGT:1:1101:27595:8889 1:N:0:10
ACTCCTACGGGAGGCAGCAGTGGGGAATATTGCACAATGGGCGCAAGCCTGATGCAGCGACGCCGCGTGCGGGATGGAGGCCTTCGGGTTGTAAACCGCTTTCAGCAGGGACGAGGCCGCGAGGTGACTGTCCCTGCAGAAGAAGCCCCGGCTAAATACGTGCCAGCAGCCGCGGTAATACGTATGGGGCGAGCGTTATCCGGATTCATTGGGCGTAAAGCGCGCGTAGGCGGCCCGTTAGGTCGGAGGTAAAAGCCCGGGGCTCAACCCCGGCGAGCCTCCGATACCGGCGGG
+
GGGGGGGGGGGGGGGGGGGGGGGGGGGGGGGGGGGGGGGGGGGGGGGGGGGGGGGGGGGGGGGGGGGGGGGGGDGGGGGGGGGGGGGGGGGGGGGGGGGGGGGCFGGGGGGGGGGDDGGGG*@5*8?F,,@,,833DFGBF8CCFGCFGGGGCFGGGGGGGGGGGFFGG:CGGGGGEGGGGGFGGGGGGGGGGGGGGGGGGGGGGGGGGGGGGGGGGGGGGG>EGGGGGGGGGGGGG=EGGGGGGGDEGEFGGGGGGGGGGGG5CGCGFGGGGGGDGGGGFFGGGGGFGFEGGD
@M03364:396:000000000-C9LGT:1:1101:18027:8904 1:N:0:10
ACTCCTACGGGAGGCAGCAGTAGGGAATCTTCCACAATGGACGCAAGTCTGATGGAGCAACGCCGCGTGAGTGAAGAAGGTTTTCGGATCGTAAAGCTCTGTTGTTGGTGAAGAAGGATAGCGGTAGTGACTGGCCTTTATTTGACGGTAATCAACCAGAAAGTCACGGCTAACTACGTGCCAGCAGCCGCGGTAATACGTAGGTGGCAAGCGTTGTCCGGATTTATTGGGCGTAAAGCGAGCGCAGGCGGAAAAATAAGTCTAATGTGAAAGCCCTCGGCTTAACCGAGGAAC
+
GGGGGGGGGGGGGGGGGGGGGGGGGGGGGGGGGGGGGGGGGGGGGEFEGFGGGGGGGGGGGGGGGGGGGGGGGGGFFGFGEFGGGGGGGGGGGGGGGGGGGGFGFGGGGGGGGGDFCFEFG-@+8@CF,,9,:,::CDFGGGGFAFGGGGGGGGGGGGGGGGGGGFFGGGGGGGGGGGGGGGGGGCGGGGGGGGGGGGGGGGGGFGF7FFGFGGGGEFGGGGFCFGGGGGGGGEGEFGGGGGGGGGGGGGG7*:C5C9FGAFFFFGGGGGGGGGGGGGGGFFGGGGC:5>BGCD
@M03364:396:000000000-C9LGT:1:1101:23108:8905 1:N:0:10
ACTCCTACGGGAGGCAGCAGTGGGGAATCTTGCGCAATGGGGGCAACCCTGACGCAGCGACGCCGCGTGCGGGACGAAGGCCTTCGGGTCGTAAACCGCTTTCAGCAGGGACGAGGCCGCGCGGTGACGTTCCCTGCAGAAGAAGCCCCGGCTAAATACGTGCCAGCAGCCGCGGTAATACGTATGGGGCGAGCGTTATCCGGATTCATTGGGCGTAAAGCGCGCGTAGGCGGCCCGTTAGGTCGGAGGTAAAAGCCCGGGGCTCAACCCCGGCGAGCCTCCGATACCGGCGGG
+
GGGGGGGGGGGGGGGGGGGGGGGGGGGGGGGGGGGGGGGGGGGGGGGGGGGGGGGGGGGGGGGGGGGGGGGGGGGGGGGGGGGGGGGGGGGGGGGGGGGGGGGGGGGGGGGGGGFGGGGGG*=44CFF88=,?FEFFFGFFGEFGGGGGGGGEG6FGGGGFFGGGGGGGCFGGGGGGGGGGGFCFGGGGGGGGGGGGGGGGGGGGGGGGGGGGGGGGGGGGGGGGGEGGGGGGGGGG:CCEGGGGGEED;EFGGGGGFEGGDC5FDGGGGCCDGGCDCGCFFEGGGGFGDFGG7
@M03364:396:000000000-C9LGT:1:1101:27047:8906 1:N:0:10
ACTCCTACGGGAGGCAGCAGTGGGGAATATTGCACAATGGGGGAAACCCTGATGCAGCAACGCCGCGTGAGTGATGACGGCCTTCGGGTTGTAAAGCTCTGTCTTCAGGGACGATAATGACGGTACCTGAGGAGGAAGCCACGGCTAACTACGTGCCAGCAGCCGCGGTAATACGTAGGTGGCGAGCGTTATCCGGAATGATTGGGCGTAAAGGGTGCGCAGGCGGTCTGTTAAGTCTGAAGGCAAAGGGATGAGCTCAACTCATTTATGATTCAGAAACTGGCAGACTTGAGG
+
GGGGGGGGGGGGGGGGGGGGGGGGGGGGGGGGGGGGGGGGGGGGGGGGGGGGFGGGGGGGGGGGGGGGGGGGGGGGGGGGGGGGGGGGGGGGGGGGGGGGGGGGGGGGGGGGGBGF+BC5?8@>3CFG,,8+:BBFFFBFFGCFGGGGGGGGGGGGGGGGGGGGGGGGG=:CFGGGFGGGGGGGDGGGGGGGGGGGGEGECFGGGGGGGEGGFGGGGGGGGGGGEGEGGGGGFGGGGGGFGGGGGGGGGGFFGGG7DGGGGFFGGFGGFGGGGGGGGGGGFFGGGGFF<B?F4C
@M03364:396:000000000-C9LGT:1:1101:12646:8925 1:N:0:10
ACTCCTACGGGAGGCAGCAGTAGGGAATTTTCGGCAATGGGGGAAACCCTGACCGAGCAACGCCGCGTGAACGAAGAAGGCCTTCGGGTCGTAAAGTTCTGTTGTACGGGAAGAACGTCGGGTGGAGGGAATGCCATGCGAGTGACGGTACCGAACATAGAAAGCCACGGCTAACTACGTGCCAGCAGCCGCGGTAATACGTAGGTGGCGAGCGTTATCCGGAATCATTGGGCGTAAAGAGGGAGCAGGCGGTTCGTCGCGTCCGGTGTGAAAGTCCATCGCTTAACGGTGGAT
+
GGGGGGGGGGGGGGGGGGGGGGGGGGGGGGGFGGGGGGGGGGGGGGGGGGGGGGGGGGGGGGGGGGGGGGGGGGGGGGGGGGGGGGGGGGGGGGGGGGFGGGGGGFFGGGGGGGGGCFFGG+B+@FFG88@<:;F,@FGGDCCFGFGGGGGGGGGGGGGGGGGGGGGGG*CE<FFFGFGGGGGGGGGGGGGDGGGGGGGGGGFGGGGGGGGGGGGGGGGGGGCEGGCFGGGGGG>EGGGGGGGDGGGFGGGGGDGGGEGEE=DGGG=DGGFFGGEGGGFGDEFGGFCDDDFDD2
@M03364:396:000000000-C9LGT:1:1101:26920:8946 1:N:0:10
ACTCCTACGGGAGGCAGCAGTGGGGAATATTGCACAATGGGCGCAAGCCTGATGCAGCGACGCCGCGTGCGGGATGGAGGCCTTCGGGTTGTAAACCGCTTTTGTTCGAGGGCAAGGGAATGGTACGGGTGTTTGAAGCGGGGTCTTCGAATGAGCACCGGCTAGCGACGAGCCGGCAGCCGCGGGAATACGTAGGGTGCAAGCGTTATCCGGGTTTATTGGGCGTAAAGGGCTCGTAGGCGGTTCGTCGCGTCCGGTGTGCAAGTCCATCGCTTAACGGTGGATCCGCGCAGG
+
GGGGFGGGGGGGDEGGGGFDGGGGGGGGFGFGGCGGGGFFGCE7FGBDDCEFGCFFFFGGGEGGGDGGG@4@@>+CDDCFGGCFFGGE8BEGGGFGFGG>+BFGG8E:BFEFBF+>++,33@8,3:<F>+55*8,,7@,3>**=*@,,@F<F,8<FC8**::***,*4=**/2:*:*/?C;:2::*228+38@C@E>;C>FEC*11;*C00:1*2;;+<0:<C5::*2*<@=C@5:C5*;FGDC/*:EEEGE*>*:<C5CE+0<C>+7::+93*1>D773@FCDG4*.C@)/9C
@M03364:396:000000000-C9LGT:1:1101:25781:8954 1:N:0:10
ACTCCTACGGGAGGCAGCAGTGGGGAATATTGCACAATGGGCGCAAGCCTGATGCAGCGACGCCGCGTGCGGGATGGAGGCCTTCGGGTTGTAAACCGCTTTTGTTCAAGGGCATGGCAGGGTTTCGGCAGAATTTAGGGGATTGTTCGAATCAGCACCGGCTAACTACATGCCAGCAGCCGCGGTAATACGTAGGGTGCAAGCGTTATCCGGATTTATTGGGCGTGAAGGGCTCGTAGGCGGTTCGTCGCGTCCGGTGTGAAAGTCCATCGCTTAACGGTGGATCCGCGCAGG
+
GGGGGGGGGGGGGGGGGGGGGGGGGGGGGGGGGGGGGGGGGGGGGECCFGGGCGGGGGGGGGGGGGGGGGGGGFGEBFGGGGGGGGGGGGGGGGGGGEGGGGGFGFC<FG,++3,,3BB+@6><<FD<++8+,<,,,D,@F::3FFFGGF>>*8C,3>BF7F:7F<7;4,2<7F@FGGGGFEFED7C>C9CFC28CEAECFGFCEGEE>9ACC5>:C+<C96C5C/*;8:@EC@CEGEFEFGGGCE5*8**>?EC>/2/:ECFGF:<?>0@DGF51?:AD5>E<479>FF>3>9
@M03364:396:000000000-C9LGT:1:1101:12999:8955 1:N:0:10
ACTCCTACGGGAGGCAGCAGTGGGGAATATTGCACAATGGGCGAAAGCCTGATGCAGCAACGCCGCGTGAGCGATGAAGGCCTTCGGGTCGTAAAGCTCTGTCCTCAAGGAAGATAATGACGGTACTTGAGGAGGAAGCCCCGGCTAACTACGTGCCAGCAGCCGCGGTAATACGTAGGGGGCTAGCGTTATCCGGATTTACTGGGCGTAAAGGGTGCGTAGGCGGCCTGTTAAGTCTGAAGTGAAAGGTACCGGCTCAACCGGTACAGGCTTTGGAAACTGGCAGGCTGGAGG
+
GGGGGGGGGGGGGGGGGGGGGGGGGGGGGGGGGGGGGGGGGGGGGGGGGGGGGGGGGGGGGGGGGGGGGGGGGGGGGGGGGGGGGGGGGGGGGGGGGGGGGGGGGGGGGGGGGGGG<FGGGCFF3CFGC:A::FF=FGGGGGGGGGCFGGGGGGGGGGGGGGGGGGGGG:EGGGGGGGGGGGGGGGGGGGGGGGGGGGGGGGGGGGGGGGGGGGGGGGGGGGGGGGGGGGGGGGGGGGGGFGGGGGGGGGGGGGGGGGGGGGGGGGGGGGGGGGGGGGGGFFGGGGGFGFFFGG
@M03364:396:000000000-C9LGT:1:1101:15089:8971 1:N:0:10
ACTCCTACGGGAGGCAGCAGTGGGGAATTTTGGACAATGGGCGCAAGCCTGATCCAGCTATTCCGCGTGTGGGATGAAGGCCCTCGGGTTGTAAACCACTTTTGTAGAGAACGAAAAGACATCTTCGAATAAAGGATGTTGCTGACGGTACTCTAAGAATAAGCACCGGCTAACTACGTGCCAGCAGCCGCGGTAATACGTAGGGTGCGAGCGTTATCCGGATTTATTGGGCGTAAAGGGCTCGTAGGCGGTTCGTCGCGTCCGGTGTGAAAGTCCATCGCTTAACGGTGGATC
+
GGGGGGGGGGGGGGGGGGGGGGGGGGGGGGGGGGGGGGGGGGGGGGGGGGGGGGGGGGGGGGGGGGGGGGGGGGGGGGGGGGGGGGGGGGGGGGGGGGGGGGGGGFGFFGGGGGF=@EFGEAF<DFFE::A55,C<CFGFGGGFEGGGGGGGGGFFGGGGGGGGGGFGGFEGGGGGGGGGGGGGGGGGGGGGGGGGGGGGGGGGGGGGGGGGGGGGGGGGGGGGGGGGGGFGGGEEFGGGGGGEGGGGGGGGGGGGGGGDE=CEGCEDDCFFGCFFCDGGE>FDGGGFCFDCFF
@M03364:396:000000000-C9LGT:1:1101:23460:9022 1:N:0:10
ACTCCTACGGGAGGCAGCAGTGGGGAATATTGCACAATGGGCGCAAGCCTGATGCAGCGACGCCGCGTGCGGGATGGAGGCCTTCGGGTTGTAAACCGCTTTTGTTCAAGGGCAAGGCACGGTTTCGGCAGTGTTGAGTGGATTGTTCGAATAAGCACCGGCTAACTACGTGCCAGCAGCCGCGGTAATACGTAGGGTGCAAGCGTTATCCGGATTTATTGGGCGTAAAGGGCTCGTAGGCGGTTCGTCGCGTCCGGTGTGAAAGTCCATCGCTTAACGGTGGATCCGCGCCGG
+
GGGGGGGGGGGGGGGGGGGGGGGGGGGGGGGGGGGGGGGGGGGGGGGGGGGGGGGGGGGGGGGGGGGGGGGGGGGGGGGGGGGGGGGGGGGGGGGGGGGGGGGGGGGGGGGGGGGGFFFFG8>:+@FG++5888@@9DEFG8FFCFFGGGGG>FCF:>FGGGGDGGGGG<FGGGGGGGGGGEGGGGGGGFGG6<CEGGGGGGGGGGGGGGGGGEDE?CGFGGGGGEEE5CGGGFGGGEGGGGGDGGGGG=CE8:8:C/:*;+0<E*<CDGDGGFGGGCEG>FG39>C.*.)9<D
@M03364:396:000000000-C9LGT:1:1101:17330:9035 1:N:0:10
ACTCCTACGGGAGGCAGCAGTAGGGAATCTTCGGCAATGGGCGCAAGCCTGAACGAGCAATGCCGCGTGGGTGAAGACGGTCTTCGGATTGTAAAGCCCTGTTGCCGGGGACAAAGGACAGCCCGAGTGGAAAGCTGACTGTTTGATGGTACCCGGCCAGAAAGCCACGGCTAACTACGTGCCAGCAGCCGCGGTAATACGTAGGTGGCAAGCGTTATCCGGAATGATTGGGCGTAAAGGGTGCGCAGGCGGCTGTGCAAGTCTGAAGTAAAAGGGACCGGCTCAACCGGTTCC
+
GGGGGGGGGGGGGGGGGGGGGGGGGGGGGGGGGGGGGGGGGGGGGGGGGGGGGGGGGGGGGGGGGGGGGGGGGGGGGGGGGGGGGGGFGGGGGGGGG@FGGGGGGGGGGGGGGGCGBFC3=FG8+@CF8+8,,:D<@EGGGGGGF9FFGGFGFGGGGGGGGGGGGGGGG4BFCGGGGGGGGGGGGGGGGGGGGGGGGGGGGCGGG9CFGGGGGGGGGGGGGGEGGGCF9CGGGG*:CCFGGGGEGEGGGGGGGGGGGFFGGGGGGFGGFGGDFGGGFFGGDBCDGGCFGF7DD*
@M03364:396:000000000-C9LGT:1:1101:5384:9045 1:N:0:10
ACTCCTACGGGAGGCAGCAGTAGGGAATTTTCGTCAATGGGCGCAAGCCTGAACGAGCAATGCCGCGTGAACGAGGAAGGTCTTCGGATCGTAAAGTTCTGTTGAGAGGGAAAAAGGAACACCCGAGGATATGCTGGTGAAGTGATATTACCTTTCGAGGAAGTCACGGCTAACTACGTGCCAGCAGCCGCGGTAATACGTAGGTGGCGAGCGTTATCCGGAATGATTGGGCGTAAAGGGTGCGTAGGCGGCCTGTTAAGTCTGAAGTGAAAGGTACCGGCTCAACCGGTAC
+
FGGGGGGGGGGGGDGGGGGGFGGGGGGGEFGGGFCFGGGGGGG7FGGGGGGGGGDEGG:FGGGGGGGFE@D<FFDFGGGGGGGGGGGGGGGGGGGG,CFG<FF<F@,BCGGGGGGGCF8F,BC+@+@78,9<,<3F<BFDFGGGGF<=FGGGFGCBFFGGGGG:CFFDGGGGGGGFGGGGGGGGGGGGGGGGGGGGGGGGCGGGB:CGEEGGGEGGE7<EGGGGGGCGGGDGGGGGGG9E8EDEGGGGGGGEEGGG7FDFFCDGGGGGGGGFCEF7C:EDB)CGFGGFGE>D
@M03364:396:000000000-C9LGT:1:1101:8462:9048 1:N:0:10
ACTCCTACGGGAGGCAGCAGTGGGGAATATTGCACAATGGGCGCAAGCCTGATGCAGCGACGCCGCGTGCGGGATGGAGGCCTTCGGGTTGTAAACCGCTTTTGTTCAAGGGCAAGGCACGGTTTCGGCCGTGTTGAGTGGATTGTTCGAATAAGCACCGGCTAACTACGTGCCAGCAGCCGCGGTAATACGTAGGGTGCAAGCGTTATCCGGATTTATTGGGCGTAAAGGGCTCGTAGGCGGTTCGTCGCGTCCGGTGTGAAAGTCCATCGCTTAACGGTGGATCCGCGCCGG
+
GGGGGGGGGGGGGGGGGGGGGGGGGGGGGGGGGGGGGGGGGGGGGGGGGGGGGGGGGGGGGGGGGGGGGGGGGGGGGGGGGGGGGGGGGGGGFGGGGGGGGGGGGGGGGGGGGGCFFFGGG7FF7EFG@+@55FF7BDFGGDFGGGGGGGGG<FGGGGGGGGGGGGGGGGGGGGGGGGGGGGGGGGGGGGGG@CGGGGGGGGGGGGGGGGGGGGGD@FFGGGGGGGCGGGGGEGGGGGGGGGGEGGGGGGGGGGGGGCEEGCCEGGG7DDFDDFGDFFGGBFGGGGGFGFDGDD
@M03364:396:000000000-C9LGT:1:1101:22944:9055 1:N:0:10
ACTCCTACGGGAGGCAGCAGTGGGGAATATTGCACAATGGGGGAAACCCTGATGCAGCAACGCCGCGTGAGTGATGACGGCCTTCGGGTTGTAAAGCTCTGTCTTCAGGGACGATAATGACGGTACCTGTGGAGGAAGCCACGGCTAACTACGTGCCAGCAGCCGCGGTAATACGTAGGTGGCGAGCGTTGTCCGGATTTACTGGGCGTAAAGGGAGCGTAGGCGGACTTTTAAGTGAGATGTGAAATACCCGGGCTTAACTTGGGTGCTGCATTTCAAACTGGAAGTCTAG
+
GGGGGGGGGGGGGGGGGGGGGGGGGGGGGGGGGGGGGGGGGGGGGGGGGGGGGGGGGGGGGGGGGGGGGGGGGGGGGGGGGGGGGGGGGGGGGGGGGGGGGGGGGGGGGGGGGGDCGGGGF:@>:=FF,,8,8B:CFGGGGGGGGGCGGGGGGGGGGGGGGGGGGGGGC*CFGGGFGGGGGGGGGGGGGGGGGGGGGGGGGGGGGGGGGGGGGGGFEGGGGGGGGGCEEGGGGGGGGGGFGGGGGFGGGGFGGGGGGFGG@FGGGGGGGGGGCFGGGGGGFFDGFFG@7F?F
@M03364:396:000000000-C9LGT:1:1101:14433:9055 1:N:0:10
ACTCCTACGGGAGGCAGCAGTGGGGAATATTGCACAATGGGCGAAAGCCTGATGCAGCAACGCCGCGTGAGCGATGAAGGCCTTCGGGTCGTAAAGCTCTGTCCTCAAGGAAGATAATGACGGTACTTGCGGAGGAAGCCCCGGCTAACTACGTGCCAGCAGCCGCGGTCATACGTAGGGGGCTAGCGTTATCCGGAATTACTGGGCGTAAAGGGTGCGTAGGTGGTTTCTTAAGTCAGAGGTGAAAGGCTACGGCTCAACCGTAGTAAGCCTTTGAAACTGGGAAACTTGAGT
+
GGGGGGGGGGGGGGGGGGGGGGGGGGGGGGGGGGGGGGGGGGGGGGGGGGGGGGGGGGGGGGGGGGGGGEEGGGGGGGGGGGGGGGGGGGGGGGGGGGGGGGGCFGG,FGGGGGG9CFF??FF+>CGG9,8++@>FGGFGG:FFGE<<FFFFBFGGGGGGGGGGGGGCE*:FFGFGFGGFEGGCFFGFFFGFGGGGGDGGGDGGGGGGGGEGGGGGDGE8EGGGGGGGGGGFFFFGGGGGGGGGFGFGGGGGFEGGGGGGGGGEFGEGFFGF<FFD7:CGF@<FD<C@DFFGF*
@M03364:396:000000000-C9LGT:1:1101:5751:9067 1:N:0:10
ACTCCTACGGGAGGCAGCAGTAGGGAATTTTCGTCAATGGGCGCAAGCCTGAACGAGCAATGCCGCGTGGGTGAAGACGGTCTTCGGATTGTAAAGCCCTGTTGCCGGGGACAAAGGACAGCCCGAATGGAAAGCTGACTGTTTGATGGTACCCGGCCAGAAAGCCACGGCTAACTACGTGCCAGCAGCCGCGGTAATACGTAGGTGGCAAGCGTTATCCGGAATGATTGGGCGTAAAGGGTGCGCAGGCGGCTGTGCAAGTCTGAAGTAAAAGGGACCGGCTCAACCGGTTC
+
GGGGGGGGGGGGGGGGGGGGGGGGGGGGGGGGGGGGGGGGGGGGGGGGGGGGGGGGGGGGGGGGGGGGGGGGGGGGGGGGGGGGGGGDGGGGGGGGGGGFGGGGGGGCFGGGGGGGGDF8DDG>6@@F,8@,>:=CEFGGGGGFGGGGGGFGGGGGGGGGGGGGGGGGG>CGGGGGGGGGGGGGGGGGGGGGGEFDGGGGGGGGGGGGGGGGGGGGGGGGGGEGGGFGGFGGGGEGGGEFGGGGGGGGGGGGGGGGGGGGGGGGGGGGCFFGGGGGFGGGBF=CF=FFGFECG
@M03364:396:000000000-C9LGT:1:1101:14092:9071 1:N:0:10
ACTCCTACGGGAGGCAGCAGTGGGGAATCTTGCGCAATGGGGGCAACCCTGACGCAGCGACGCCGCGTGCGGGACGAAGGCCTTCGGGTCGTAAACCGCTTTCAGCAGGGACGAGGCCGCTCCGGTGACTGTACCTGCAGAAGAAGCCCCGGCTAAATACGTGCCAGCAGCCGCGGTAATACGTATGGGGCGAGCGTTATCCGGATTCATTGGGCGTAAAGCGCGCGTAGGCGGCCCGTTAGGTCGGAGGTAAAAGCCCGGGGCTCAACCCCGGCGAGCCTCCGATACCGGCGG
+
GGGGGGGGGGGGGGGGGGGGGGGGGGGGGGGGGGGGGGGGGGGGGGGGGGGGGGGGGGGGGGGGGGGGGGGGGGGGGGGGGGGGGGGGGGGGGGGFGGGGGGGGGGFGGGGGGGGGFGGGG@FE<C<@,,78<3CFFGGGACFGGGGGGGGGEGGGGGGGGFFGGGGGGAEGGGGGGGGGGGGGGGGGGGGCEGGGGGGGFFEGGGEDGGGGGGGGECEGGFGDGGGGGGGGEGECGECGGDFCCEEGGGEGCGGGGGGGCEGGDCCGGGECDCE:DDGG45CDDDG@GFFGGG
@M03364:396:000000000-C9LGT:1:1101:11827:9096 1:N:0:10
ACTCCTACGGGAGGCAGCAGTGGGGAATATTGCACAATGGGCGCAAGCCTGATGCAGCGACGCCGCGTGCGGGATGGAGGCCTTCGGGTTGTAAACCGCTTTTGTTCAAGGGCAAGGCGGGTCTTCGGGCCCGTTGAGTGGATTGTTCGAATAAGCACCGGCTAACTACGTGCCAGCAGCCGCGGTAATACGTAGGGTGCAAGCGTTATCCGGATTTATTGGGCGTAAAGGGCTCGTAGGCGGTTCGTCGCGTCCGGTGTGAAAGTCCATCGCTTAACGGTGGATCCGCGCCGG
+
GGGGGGGGGGGGGGGGGGGGGGGGGGGGGGGGGGGGGGGGGGGGGGGGGGGGGGGGGGGGGGGGGGGGGGGGGGGGGFGGGGGGGGGGGGGGGGGGGGGGGGGGGGGCFGGGGGGGGGG<FCFGGGGG5*>CCGGGGFFFGFGGGGGGGGGGCFGGGGGGGGGGGGGGGFGGGGGGGGGGGGGGGGGGGGGGFFGGGGGGGGGGGGGGGGGGGGGGFGGGGGGGGGEEGGGGGGGGGGGGFGGGGGGGGGGGGEEGGGGGG<CGGGCCDFGGGGGGGGGGEFGCFGG>FFFDDG
@M03364:396:000000000-C9LGT:1:1101:24356:9104 1:N:0:10
ACTCCTACGGGAGGCAGCAGTGGGGAATCTTGCACAATGGGCGCAAGCCTGATGCAGCGACGCCGCGTGCGGGATGGAGGCCTTCGGGTTGTAAACCGCTTTTGTTCAAGGGCAAGGCACGGTTACGGCCGTGGTGAGTGGATTGTTCGAATAAGCACCGGCTAACTACGTGCCAGCAGCCGCGGTAATACGTAGGGTGCAAGCGTTATCCGGATTTATTGGGCGTAAAGGGCTCGTAGGCGGTTCGTCGCGTCCGGTGTGAAAGTCCATCGCTTAACGGTGGATCCGCGCCGG
+
GGGGGGGGGGGGGGGGGGGGGGGGGGGGGGGGGGGGGGGGGGGGGGGGGGGGGGGGGGGGGGGGGGGGGGGGGEDGGGGGGGGGGGGGGGGGGGGGGGGGGGGGGGGFGGGGGGGGDGGFGCF++:FF+8553*8@FFBFG9FGG@FGFGFG7FFGGGFGGGGGGGGFGGGFGGGGGGGGGFCFGEGGGGGGGFGGGCEGGGGGGGGGGGGGGG>EC9CGGGGGGG5EGGGGGGGGGCFEGGG=EEG=ECEGCGGGG*:CE7CFFC9FF>CDGF=DFGGGEFGCDGFFGFD/9C
@M03364:396:000000000-C9LGT:1:1101:27967:9114 1:N:0:10
ACTCCTACGGGAGGCAGCAGTGGGGAATATTGCACAATGGGCGCAAGCCTGATGCAGCGACGCCGCGTGCGGGATGGAGGCCTTCGGGTTGTAAACCGCTTTTGTTCAAGGGCAAGACACCGTTTCGGCTGTGTTAAGTGGTATTTACGAATAAGCACCGGCTAACTACATGCCAGCAGCCGCGGTAATACGTAGGGTGCAAGCGTTATCCGGATTTATTGGGCGTAAAGGGCTCGTAGGCGGTTCGTCGCGTCCGGTGTGAAAGTCCATCGCTTAACGGTGGATCCGCGCCGG
+
GGGGF,EFGGEGGGGGEGGGGGGGGGGFGGGGGGGGGGGGGGGGCGGGGGGGGGGGGGGGGGGGGGGGEGCFEGGGGAEGGGGGGGDGGGGGGFFGGGGEGGG<B@BFFGG@FG+:::D,++B<3@FEC+@FFFC,7@3,,3,,,,,,8FGFFGGGGCFCC@FFF,3BE8CFF:F7:FCFGGGGGEGG9FFC?9<EC?CEFG9FEEGE5<@CDAEGFG+<C?CCC8:CG+C5;CFGGEFGCE*2:::EGGGGEGGGGEE:8<:F970*::7*9>FCFGGGEFGFG<C>CE3CDG
@M03364:396:000000000-C9LGT:1:1101:11443:9123 1:N:0:10
ACTCCTACGGGAGGCAGCAGTAGGGAATCTTCCACAATGGACGCAAGTCTGATGGAGCAACGCCGCGTGAGTGAAGAAGGTTTTCGGATCGTAAAGCTCTGTTGTTGGTGAAGAAGGATAGAGGTAGTAACTGGCCTTTATTTGACGGTAATCAACCAGAAAGTCACGGCTAACTACGTGCCAGCAGCCGCGGTAATACGTAGGTGGCAAGCGTTGTCCGGATTTATTGGGCGTAAAGCGAGCGCAGGCGGAAAAATAAGTCTAATGTGAAAGCCCTCGGCTTAACCGAGGAAT
+
GGGGGGGGGGGGGGGGGGGGGGGGGGGGGGGFGGGGGGGGGGGGGGGFGGGGGGGGGGGGGGGGGGGGGGGGGGGGGGGGCFGGGGGGGGGGGGGGGGGGGGEGGGFGFFGDFGGG888,,-:,:CEF<<CB<B>DFFF9FGGGDGFFGGGGGGDGGGGGGGGGGFGGGGGGGGGGGGGGGGGGGGGGGGGGGFGGGGGGGFGGGGGGGGGGGGGGGGGGGGGGFFFFGGG=CEGGGGFGEGGGEGGGDGGCE5CFFGGGA<CCGGGGGGGGGGGGF<CDFF5DCGGECBFDF7
@M03364:396:000000000-C9LGT:1:1101:21677:9134 1:N:0:10
ACTCCTACGGGAGGCAGCAGTGGGGAATATTGCACAATGGGCGAAAGCCTGATGCAGCAACGCCGCGTGAGCGATGAAGGCCTTCGGGTCGTAAAGCTCTGTCCTCAAGGAAGATAATGACGGTACTTGCGGAGGAAGCCCCGGCTAACTACGTGCCAGCAGCCGCGGTAATACGTAGGGGGCTAGCGTTATCCGGAATTACTGGGCGTAAAGGGTGCGTAGGTGGTTTCTTAAGTCAGAGGTGAAAGGCTACGGCTCAACCGTAGTAAGCCTTTGAAACTGGGAAACTTGAGG
+
GGGGGGGGGGGGGGGGGGGGGGGGGGGGGGGGGGGGGGGGGGGGGGGGGGGGGGGGGGGGGGGGGGGGGGGGGGGGGGGGGGGGGGGGGGGGGGGGGGGGGGGGGGGGGGGGGGGGFGGGG7@3:BDD,,8+8@BEFGGFGGGGGGFFGGGGGGGGGGGGGGGGGGGGG*CFGGGGGGGGGGGGGGGGGGGGGGGGGGGGGGGGGGGGGGGGGGGEGGGGGGGGGGGGGGGGGGGGGGGGGGGGGGGGGGGGGGGGGGGGGGGGFGEGGGGGGGGGGGGGFFGGFGFFG?FFD*
@M03364:396:000000000-C9LGT:1:1101:16079:9161 1:N:0:10
ACTCCTACGGGAGGCAGCAGTGGGGAATCTTGCGCAATGGGGGCAACCCTGACGCAGCGACGCCGCGTGCGGGACGAAGGCCTTCGGGTCGTAAACCGCTTTCAGCAGGGACGAGGCCGCTACGGTGACGGTACCTGCAGAAGAAGCCCCGGCTAAATACGTGCCAGCAGCCGCGGTAATACGTATGGGGCGAGCGTTATCCGGATTCATTGGGCGTAAAGCGAGCGCAGGCGGTTGCTTAGGTCTGATGTGAAAGCCTTCGGCTTAACCGAAGAAGTGCATCGGAAACCGGGC
+
GGGGGGGGGGGGGGGGGGGGGGGGGGGGGGGGGGGGGGGGGFGGGGEGGGGGGGGGGGGGGGGGGDGGGGGGGGGDGGGGGGGGGGEGGGGGGGGGGCGFDFGDFGGGGGGGGGEGG@CGC*>C*8CF?8=<18C;<BFGGGGFFGGAFGGGGGGFGGGGGFGGGGGGGFGGGGGEGG5CCEG9CGF*88CEEEGGGCEGGGGGGGE97<F?F8FGGGGFGF*AEEGEEEEGGCC?CFCEE9EGGGFCGD9+C9CFGFGGF@CEFD6*CCG)9*:9CCFGFFGGGDD@GFEGGD
@M03364:396:000000000-C9LGT:1:1101:12139:9168 1:N:0:10
ACTCCTACGGGAGGCAGCAGTGGGGAATATTGCACAATGGGCGGAAGCCTGATGCAGCGACGCCGCGTGGGGGATGACGGCCTTCGGGTTGTAAACCTCTTTCACCAAGGACGAAGCGGGAGTGACGGTGCTTGGGGAAGAAGCACCGGCTAACTACGTGCCAGCAGCCGCGGTAATACGTAGGGTGCGAGCGTTGTCCGGAATTATTGGGCGTAAAGAGCTCGTAGGCGGCTCGTTGCGTCTACCGTGAAAACTGGAGGCTTAACCTTCAGCTTGCGGTGGATACGGGCGGGC
+
GGGGGGGGGGGGGGGGGGGGGGGGGGGGGGGGGGGGGGGGGGGGGGGGGGGGGGGGGGGGGGGGGGGGGGGGGGGGGFGGGGGGGGGGGGGGGGGGGGGGGGGEGGFGGGGGEGGGCFGGG7C,,8>F18>3,8C>CG*::<FGGFFFEGDGGGGGGGGGGGGFGGGGG7:CGGGGGGFG<@FGGGGGGGGGGGGGGGGGGEEFFEGFFGGGGGGGGGGGGGGGGCC=CEGEGGEGGGGGGGGFGGGGGGFGGC?FC6CE58>?FGCFGGGFGFGGC/:CBECGCFGFGF@CG)
@M03364:396:000000000-C9LGT:1:1101:4834:9185 1:N:0:10
ACTCCTACGGGAGGCAGCAGTGGGGAATATTGCACAATGGGCGCAAGCCTGATGCAGCGACGCCGCGTGCGGGATGGAGGCCTTCGGGTTGTAAACCGCTTTTGTTCAAGGGCAAGGCACGTTTTCGGCCGTGTTGAGTGGATTGTTCGAATAAGCACCGGCTAACTACGTGCCAGCAGCCGCGGTAATACGTAGGGTGCAAGCGTTATCCGGATTTATTGGGCGTAAAGGGCTCGTAGGCGGTTCGTCGCGTCCGGTGTGAAAGTCCATCGCTTAACGGTGGATCCGCGCCGG
+
GGGGGGGGGGGGGGGGGGGGGGGGGGGGGGGGGGGGGGGGGGGGGGGGGGGGGGGGGGGGGGGGGGGGGGGGGGGGGGGGGGGGGGGGGGGGGGGGGGGGGGGFGFGGGGGGGG<FFGGGG-D8+@FF+8@@FFGFGGGDD93>C>FGGGGGGGGGGGGGGGGGGFGGG*=:CFGGGGGFGGGGGGGGGGGGGGDGGEEGGFCFGGGGGGGGGCGGGCFEFFFGGGDCFGECCEGGGGGGGGEEEGGGGGGGEEGDG8CEG<CGGGGFFGGGGGG:CCEGBFDFFFFFDDFGCD
@M03364:396:000000000-C9LGT:1:1101:15440:9186 1:N:0:10
ACTCCTACGGGAGGCAGCAGTGGGGAATCTTGCGCAATGGGGGCAACCCTGACGCAGCGACGCCGCGTGCGGGACGAAGGCCTTCGGGTCGTAAACCGCTTTCAGCAGGGACGAGGCCGCGCGGTGACGATACCTGCAGAAGAAGCCCCGGCTAAATACGTGCCAGCAGCCGCGGTAATACGTATGGGGCGAGCGTTATCCGGATTCATTGGGCGTAAAGCGCGCGTAGGCGGCCCGTTAGGTCGGAGGTAAAAGCCCGGGGCTCAACCCCGGCGAGCCTCCGATACCGGCGGG
+
GGGGGGGGGGGGGGGGGGGGGGGGGGGGGGGGGGGGGGGGGGGGGGGGGGGGGGGGGGGGGGGGGGGGGGGGGGGGGGGGGGGGGGGGGGGGGGGGGGGGGGGGGGGGGGGGGGGGGGCFF*=C:CFFC*=+*8FGGGGFFGGFGGGGGGGGEGGGGGGGGGGGGGGGGFDGGGGGGGGGGGGGGGGGGGGGGGGGGGGGGEGCECGCFGGFFGGGGEFEFGGGGGEGGGGGGGGGG8FGGGGGGDEGE5CFFGGGGGGGDED*:>FGGGGGGGGDGGGGFFEGDGGFGD:)C9
@M03364:396:000000000-C9LGT:1:1101:14790:9200 1:N:0:10
ACTCCTACGGGAGGCAGCAGTGGGGAATATTGCACAATGGGCGCAAGCCTGATGCAGCGACGCCGCGTGCGGGATGGAGGCCTTCGGGTCGTAAACCGCTTTCAGCAGGGACGAGGCCGCGCGGTGACGGTCCCTGCAGAAGAAGCCCCGGCTAAATACGTGCCAGCAGCCGCGGTAATACGTATGGGGCGAGCGTTATCCGGATTCATTGGGCGTAAAGCGCGCGTAGGCGGCCCGTTAGGTCGGAGGTAAAAGCCCGGGGCTCAACCCCGGCGAGCCTCCGATACCGGCGGG
+
GGGGGGGGGGGGGGGGGGGGGGGGGGGGGGGGGGGGGGGGGGGGGGGGGGGGGGGGGGGGGGGGGGGGGGGGGGGGGGGGGGGGGGGGGGGGGGGGGGGGGGGGGGGGGGGGGG>FGGGGD*@>:>FG1*61C<FCFGGGGGGFCGFGGGGGFGGGGGGGGGGGGGGGGGGGGGGGGGGGGGGFGGGGGGGGGDEGGGGGGGGGEGGGGGGGGGGGGGGGGGGGGGEEGECEGGGGGEG=EGGGGGGGG;FGGDFGCGGGEGDCFFGGGGGGGGGCGGEGF@7DGGDFGDECGD
@M03364:396:000000000-C9LGT:1:1101:17328:9204 1:N:0:10
ACTCCTACGGGAGGCAGCAGTGGGGAATATTGCACAATGGGCGCAAGCCTGATGCAGCGACGCCGCGTGCGGGATGGAGGCCTTCGGGTTGTAAACCGCTTTTGTTCAAGGGCAAGGCACGGTTTCGGCCGTGTTGAGTGGATTGTTCGAATAAGCACCGGCTAACTACGTGCCAGCAGCCGCGGTAATACGTAGGGTGCAAGCGTTATCCGGATTTATTGGGCGTAAAGGGCTCGTAGGCGGTTCGTCGCGTCCGGTGTGAAAGTCCATCGCTTAACGGTGGATCCGCGCCGG
+
GGGGGGGGGGGGGGGGGGGGGGGGGGGGGGGGGGGGGGGGGGGGGGGGGGGGGGGGGGGGGGGGGGGGGGGGGGGGGGGGGGGGGGGGGGGGGGGGGGGGGGGGGGG,FFGGGGEG@FGA:7FG:@FG3+@553D,EFFGGGDFGGGGGGGG*DFGGGGGGEGDGGGGG*BFGGGGGGGGGGGGGEEGGEFGG?FGGGGGGGGGGGGGGGGGGGGDGGGGGFGGGGCEGGGGGGGGGGGGGGGGGGGGGGGGEEEGD:EEE<C<CDGGGGGGGGGDGGGGFFGGCFG4C>EGGG
@M03364:396:000000000-C9LGT:1:1101:20433:9225 1:N:0:10
ACTCCTACGGGAGGCAGCAGTGGGGAATATTGCACAATGGGCGCAAGCCTGATGCAGCGACGCCGCGTGCGGGATGGAGGCCTTCGGGTTGTAAACCGCTTTTGTTCAAGGGCAAGGCACGGTTTCGGCCGTGTTGAGTGGATTGTTCGAATAAGCACCGGCTAACTACGTGCCAGCAGCCGCGGTAATACGTAGGGTGCAAGCGTTATCCGGATTTATTGGGCGTAAAGGGCTCGTAGGCGGTTCGTCGCGTCCGGTGTGAAAGTCCATCGCTTAACGGTGGATCCGCGCCGG
+
GGGGGGGGGGGGGGGGGGGGGGGGGGGGGGGGGGGGGGGGGGGGGGGGGGGGGGGGGGGGGGGGGGGGGGGGGGGGGFGGGGGGGGGGGGGGGGGGGGGGGGGCFGGGGGGGGGGGGFF3C+BFCFGG+8@5C<CGGGFGGGGFGDGGGGGGFGGGGGGGGGGGGGGGG*=<FGGGGGGGGGGGGGGGGGGGAEGGGGGGGCFFGGGEGGFGGEGCFFGGGGGGGGEGGGGGD=FGGGGEGGGEGGGGGGECEE?EC:CEGEG?EFGGGGGGGGGCFFED>FGFCFFFGFEGDG
@M03364:396:000000000-C9LGT:1:1101:6851:9233 1:N:0:10
ACTCCTACGGGAGGCAGCAGTGGGGAATATTGCACAATGGGCGCAAGCCTGATGCAGCGACGCCGCGTGCGGGATGGAGGCCTTCGGGTTGTAAACCGCTTTTGTTCAAGGGCAAGCCACGCTTTCGGCAGTCTCGAGTGGATTGTTCGAGTAAGCACCGGCTAACTACGTGCCAGCAGCCGCGGTAATACGTAGGGTGCAAGCGTTATCCGGATTTATTGGGCGTAAAGGGCTCGCAGGCGGTTCGTCGCGTCCGTGGGGCAAGGCCATGCCTTAACGGTGGATCCGCTCCGG
+
GGGGGCF<FCF@C:CCECCEGGGGGDGGGGGGGGGGC9CFGGCC+@@6CFGFFGGGGGE:F7FG@CGGGGGG7@FFDGGGGDGEFEGGFGGF9@FEC:C3CDC<:>EB,,=BC@8+++=F=+@:@F@C3+58,<,87<,DC,@DFFCCCC,?,3@8>:CCEEFGGF9=C*2=*<>,FFFGFGGGE8*1CG+;EFGGGF*2<++CC>/;AC<CCC;*3+3<:C>@ECE*2+<8ECEG**/?:ED=*:8:**:ECCE5*2:***):55CG40+*2AC*>CEC.<E562C)*)01*7
@M03364:396:000000000-C9LGT:1:1101:6361:9237 1:N:0:10
ACTCCTACGGGAGGCAGCAGTGGGGAATATTGCACAATGGGCGAAAGCCTGATGCAGCAACGCCGCGTGAGCGATGAAGGCCTTCGGGTCGTAAAGCTCTGTCCTCAAGGAAGATAATGACGGTACTTATGCAGGAAGCCCCGGCTAACTACGTGCCAGCAGCCGCGGTCATACGTAGGGGGCTAGCGTTATCCGGAATTACTGGGCGTAAAGGGTGCGTAGGTGGTTTCTTAAGTCAGAGGTGAAAGGCTACGGCTCAACCGTAGTAAGCCTTTGAAACTGGGAAACTTGAGG
+
GGGGGGGGGGGGGGGGGGGGGGGGGGGGGGGGGGGGGGGGGGGGGGGGGGGGGEGGGGDGGGGGGGGGGGGGGGGGGGGGGGGGGGGCGEGGGGGGGGGGDGFFGGG8FGGGFFEF,CFGG->8+BED?,E,,,,+3BF8FC:F@<+@FG9FECFFFGFFGGGGGGGGG:C@FGFGFFGGGGGGGGGGG@FFGGGGGGGGGGGGGFGGGGEFG7>F8?EGGGGF:>EFFGGG??CGGGGGGGGGFGGG8CFGFCGGGGGFGGD>CGEF7D?DGGGG>:EF4@FGGGFF*9=D**
@M03364:396:000000000-C9LGT:1:1101:10870:9264 1:N:0:10
ACTCCTACGGGAGGCAGCAGTGGGGAATATTGCACAATGGGCGCAAGCCTGATGCAGCGACGCCGCGTGCGGGATGGAGGCCTTCGGGTTGTAAACCGCTTTTGTTCAAGGGCAAGGCACGGTTTCGGCCGTGTTGAGTGGATTGTTCGAATAAGCACCGGCTAACTACGTGCCAGCAGCCGCGGTAATACGTAGGGTGCAAGCGTTATCCGGATTTATTGGGCGTAAAGGGCTCGTAGGCGGTTCGTCGCGTCCGGTGTGAAAGTCCATCGCTTAACGGTGGATCCGCGCCGG
+
GGGGGGGGGGGGGGGGGGGGGGGGGGGGGGGGGGGGGGGGGGGGGGGGGGGGGGGGGGGGGGGGGGGGGGGGGGGGGGGGGGGGGGGGGGGGGGGGGGGFGGGGGGGGGGGGGGGGFGGGD+DFGFGGC@@55@F>EFGGGGGGGGGGGGFG:FGGGGGGGGGGGGGGGCGFGGGGGGGGGGGGGGGGGGGGGDGGGGGGGGGGGGGGGGGGGEDEFFFCCDGGGGGGGGGGGEGGGGGGGGGGGGGGGGGGGGGGG8EEG<CFGGGGGGGGGGGCGGGGFFGGGGGFC@BGGD
@M03364:396:000000000-C9LGT:1:1101:21037:9276 1:N:0:10
ACTCCTACGGGAGGCAGCAGTGGGGAATATTGCACAATGGGCGCAAGCCTGAACGAGCAATGCCGCGTGAACGAGGAAGGTCTTCGGATCGTAAAGTTCTGTTGAGAGGGAAAAAGAAACACCAGAGGAAATGCTGGTGAAGTGATATTACCTTTCGAGGAAGTCACGGCTAACTACGTGCCAGCAGCCGCGGTAATACGTAGGGTGCAAGCGTTATCCGGATTTATTGGGCGTAAAGGGCTCGTAGGCGGTTCGTCGCGTCCGGTGTGAAAGTCCATCGCTTAACGGTGGATC
+
FGGGGGGGGGGGGGGGGGGGGGGGGGGGGGGGGFGGGGGGGGGGGGGGGGGGGGGGGGGGGGGGGGGGGGGEGGGGGGGGGGGGGGGGGGGGGGGGAFGGGGFFA<FFGGGGGGGG+BBC8<:3D=>CB,AC5?@,>=>,CC@E,FFDGGGGCF9CEGCEGGG<3,@FGGGGGGGGGGFGGGGGGGGGGGGGGGCFFFGCFCEFGEEGGGGGGGGGCFGEEG*;CFCFGGGFG8EGGGFD86:5::*CGGGGG*:E:85C>C7EGCC<5C7CDCCFF><95.7CFFDECFD9**
@M03364:396:000000000-C9LGT:1:1101:9162:9276 1:N:0:10
ACTCCTACGGGAGGCAGCAGTGGGGAATATTGCACAATGGGCGCAAGCCTGATGCAGCGACGCCGCGTGCGGGATGGAGGCCTTCGGGTTGTAAACCGCTTTTGTTCAAGGGCAAGGCACGGTTTCGGCCGTGTTGAGTGGATTGTTCGAATAAGCACCGGCTAACTACGTGCCAGCAGCCGCGGTAATACGTAGGGTGCAAGCGTTATCCGGATTTATTGGGCGTAAAGGGCTCGTAGGCGGTTCGTCGCGTCCGGTGTGAAAGTCCATCGCTTAACGGTGGATCCGCGCCGG
+
GGGGGGGGGGGGGGGGGGGGFGGGGGGGGGGGGGGGGGGGGGGGGGGGGGGGGGGGGGGGGGGGGGGGGGGGGGFG<FGGGGGGGGGGGGGGGGGGGGGGEGFGFFF<FFDEEGGGFGGA78BFEFGG:3@**@FFGGGCGGGGGGFFGG@FCFGGGFGECEGEGGGGF8CFGGGGGGFFFGGGGGGDGGGGF?FGGCCEFGGGGGGCFGGEGGGGGFGGGGGGGGGGGGGGGGDGGGGG6CG:EGEGCGGD=E?E3/:CCFFGGGGGCCCGGGC*:CCG.<C<CFG>GD:DGD
@M03364:396:000000000-C9LGT:1:1101:10474:9289 1:N:0:10
ACTCCTACGGGAGGCAGCAGTGGGGAATATTGCACAATGGGCGAAAGCCTGATGCAGCAACGCCGCGTGAGTGATGAAGGCCTTCGGGTCGTAAAACTCTGTCCTCAAGGAAGATAATGACGGTACTTGAGGAGGAAGCCCCGGCTAACTACGTGCCAGCAGCCGCGGTAATACGTAGGGGGCTAGCGTTATCCGGATTTACTGGGCGTAAAGGGTGCGTAGGTGGTTTCTTAAGTCAGGAGTGAAAGGCTACGGCTCAACCGTAGTAAGCTCTTGAAACTGGGAAACTTGAGG
+
GGGGGGGGGGGGGGGGGGGGGGGGGGGGGGGGGGGGGGGGGGGGGGGGGGGGGGGGGGGGGGGGGGGGGGGGGGGGGGGGGGGGGGGGGGGGGGGGGGGGGGGGGGGGGGGGGGGGFGGFGCF?+BFG,,8:,BF+@FGGGGGGGG7>FFFFFGGGGGGGGGGGGGGGG*BFGGGFGGGGGGGGGGGGFGGGGGGGGGGGGGGGGGGGGGG5CEGGDGGGGGGGGGEFGGGGGFFGGGGGGGGGGGGGGGGGGG>EGGFFCGGGGGGCGGGCGGGGGGGGFFGGGGCFG@6CF*
@M03364:396:000000000-C9LGT:1:1101:4010:9290 1:N:0:10
ACTCCTACGGGAGGCAGCAGTGGGGAATATTGCACAATGGGCGCAAGCCTGATGCAGCGACGCCGCGTGCGGGATGGAGGCCTTCGGGTTGTAAACCGCTTTTGTTCAAGGGCAAGGCACGGTTTCGGCCGTGTTGAGTGGATTGTTCGAATAAGCACCGGCTAACTACGTGCCAGCAGCTGCGGTAATACGTAGGGTGCAAGCGTTATCCGGATTTATTGGGCGTAAAGGGCTCGTAGGCGGTTCGTCGCGTCCGGTGTGAAAGTCCATCGCTTAACGGTGGATCCGCGCCGG
+
GGGGGGGGGGGGGGGGGGGGGGGGGGGGGGGGGGGGGGGGGGGGGGGGGGGGGGGGGGGGGGGGGGGGGGGGGGGGGGGGGGGGGGGGGGGGGGGGGGGGGGGGGGGGGGGGGGGGFFFG:FGGC@FG3+@5@BFCFFGGGFFFGGGFGGCFCGGGFGGGDGGECGGGGFGGGGGGGGGGFGGGGGEGGGGG:CFGGGGEGGGGGGGGGGGGG5CCFGGGGGGGGGGGGGG=E@@EGC*:CGGGGDECC5C*?=C5CEEEC:CCFD:C>CFDGGG7>FGCEFG5DFG>FFFGC<
@M03364:396:000000000-C9LGT:1:1101:3547:9291 1:N:0:10
ACTCCTACGGGAGGCAGCAGTGGGGAATATTGCACAATGGGCGCAAGCCTGATGCAGCGACGCCGCGTGCGGGATGGAGGCCTTCGGGTTGTAAACCGCTTTTGTTTGGGAGCAAGCCCTTCGAGGTGAGTGTACCTTTCGAATAAGCACCGGCTAACTACGTGCCAGCAGCCGCGGTAATACGTATGGGGCGAGCGTTATCCGGATTCATTGGGCGTAAAGCGCGCGTAGGCGGCCCGTTAGGTCGGAGGTAAAAGCCCGGGGCTCAACCCCGGCGAGCCTCCGATACCGGCG
+
FGGGGGGGGGGGGEECGGGGEEGGGGGGEGGGGGGGGGGGGGGGGGGGGGGGGGGFGGGGGGGGGGGGGGGGGGGGGGGGGGGGGFGGBEGGGGGGGGGG7BDAFGGFGGGGGGGGFGGGGGF+88CF,:83@FFAFGGGGGFFGCGGGGGGGGGGGGGGGGGFGGGGG,CEFGGFGEFGGGFFCE9FGGGDECEGGGGGGGGGGCEG?GGFFCCCGEGEGGGGGGGGE5EGCGGG=EG:CEGGGGGGCGG=?CFFFEG5CEGGG3CGFGCDGGGDGGGDDFGGGDD:36>DD<
@M03364:396:000000000-C9LGT:1:1101:22617:9323 1:N:0:10
ACTCCTACGGGAGGCAGCAGTAGGGAATTTTCGTCAATGGGCGCAAGCCTGAACGAGCAATGCCGCGTGGGTGAAGACGGTCTTCGGATTGTAAAGCCCTGTTGCCGGGGACAAAGGACAGCCAGAGTAAAAAGCTGACTGTTTGATGGTACCCGGCCAGAAAGCCACGTCTAACTACGTGCCAGCAGCCGCGGTAATACGTAGGTGGCAAGCGTTATCCGGAATGATTGGGCGTAAAGGGTGCGCAGGCGGCTGTGCAAGTCTGAAGTAAAAGGGACCGGCTCAACCGGTTCG
+
GGGGGGGGGGGGGGGGGGGGGGGGGGGGGGGGGGGGGGGGGGGGGGGGGGGGGGGGGGGGGGGGGGGGGGGGGGGGGGGGGGGGGGGGGGGGGGGGGGGGGGGGGFG7FGGGGGCG8DDB>3F<,,FF,,9<:7>BFFFGFAFFGGGGGGFFGGGDGGGGAFDFGGGGG*4FFFDGGGGF7CGGGGFFFGGGGGEEGGGGGGGFGGDGGCFFGGGGGGGGGGEGGGGGGFGGGGEEEGGGGDGGGEGGGGGEG5?FGFEFGFGGGFGGGGFDC7CC7DGGFEEDGGGFC;B3*)
@M03364:396:000000000-C9LGT:1:1101:11231:9355 1:N:0:10
ACTCCACGGGAGGCAGCAGTAGGGAATTTTCGTCAATGGGCGCAAGCCTGAACGAGCAATGCCGCGTGAGTGAGGAAGGTCTTCGGACTGTAAAGCTCTGTTGCCGGGGAAAAAGGGGAAATGCAGGAACTGGCATTTCATGGATGGTACCCGGCCAGAAAGCCACGGCTAACTACGTGCCAGCAGCCGCGGTAATACGTAGGTGGCGAGCGTTATCCGGAATGATTGGGCGTAAAGGGTGCGCAGGCGGTCTGTTAAGTCTGAAGGCAAAGGGATGAGCTCAACTCATTTATG
+
GGGGGGGGGGGGGGGGGGGGGGGGGGGGGGGGGGGGGGGGGGGGGGGGDGGGGGGGGGGFGGFGGGFF7FFFEGGGGGEGGGGFGGEFEGGGGGEFFGD,EFGGCGGGGGGGGFGGGDGEGGEC,CFG3,3,38=DFAFFEGGGGGGFFGGGGGGCCFGG8FGFFGGGGGGGGG@FDGFGGGFGFCGCFGGGFCFGGGFFCGGGGGGGCGCGGGEGGEEEGG580AAFGGEE:EGFGGGCECGEEGDGGECE5:@FGDFFFF>C9C<9CGDCFE5*92<>7FG=9:7?GFFFF7
@M03364:396:000000000-C9LGT:1:1101:17069:9356 1:N:0:10
ACTCCTACGGGAGGCAGCAGTGGGGAATCTTGCGCAATGGGGGCAACCCTGACGCAGCGACGCCGCGTGCGGGACGAAGGCCTTCGGGTCGTAAACCGCTTTCAGCAGGGACGAGGCCGCCCGGTGACGTTCCCTGCAGAAGAAGCACCGGCTAACTACGTGCCAGCAGCCGCGGTAATACGTAGGGGGCGAGCGTTATCCGGAGTCATTGGGCGTAAAGCGCGCGTAGGCGGCCTGCTAGGTCGGGACTCAAATCCGGGGGCTCAACCACCGCCCGGTCCCGATACTGACA
+
FGGGGGGGGGGGGGGGGGGGGGGGGGGGGGGGGGGGGGGGGDGCGGGGGGGGFEGGGGGG7FGGGGGGG@F@FG@FGGGGGGGGGGGGG7FFGGGGGFFGGGC9EFCFFGG7FGC**@>***4**<<F+**3,8,,4,8,<:<2?C,:C7CC*=<F@FGGECFFF8;@ECC5E*?EGD9<C8A?8ECC>C:CEDEGEEGEC8C**1<7::C6@FEGG5*CCGC=EE**:5+::CE5;*+<CC:+/52*:*@+<?CC**/2*/)***<*9**><CEG3<:<>@5<551/*1)*
@M03364:396:000000000-C9LGT:1:1101:28181:9361 1:N:0:10
ACTCCTACGGGAGGCAGCAGTAGGGAATTTTCGGCAATGGGGGGAACCCTGACCGAGCAACGCCGCGTGAGTGAAGAAGGTTTTCGGATCGTAAAGCTCTGTTGTTGGTGAAGAAGGATAGCGCTAGTAACTTACCTTTATTAGACGGTAATCAACCAGAAAGTCACGGCTAAATACGTGCCAGCAGCCGCGGTAATACGTAGGTGGCAAGCGTTGTCCGGATTTATTGGGCGTAAAGCGAGCGCAGGCGGAAAAATAAGTCTAATGTGAAAGCCCTCGGCTTAACCGAGGAAC
+
GGGGGGGGGGGGGGGGGGGGGGGGGGGGGGGGGGGGGGGGGGGGGGGGGGGGGGGGGGGGGGGGGGGGGGGGGGGGGGGGFFFGGGGGEGGGGGGGGEGGGGGGG>EGCFGGGGCG7F9,,-4*=FFF,8?<,2<,7,2F,:,7C,<<:FFCCFGGGGDGCFFFGGGGG*:EF+ACGGGGGGGGGGGGG>EGGGGG?FFGGGGGGGGGGG*;?;EGGCFEGC5C6FGGGGGGEGGGGGGGDGGGGGGGGGGEEG>EGGGFFCGGGFGCGGGFGGGGFFEGEFGGGGGFDBF5C*
@M03364:396:000000000-C9LGT:1:1101:27486:9363 1:N:0:10
ACTCCTACGGGAGGCAGCAGTGGGGAATATTGCACAATGGGCGCAAGCCTGATGCAGCGACGCCGCGTGCGGGATGGAGGCCTTCGGGTTGTAAACCGCTTTTGTTCAAGGGCAAGGCACGGTTTCGGTCGTGTTGAGTGGATTGTTCGAATAAGCACCGGCTAACTACGTGCCAGCAGCCGCGGTAATACGTAGGGTGCAAGCGTTATCCGGATTTATTGGGCGTAAAGGGCTCGTAGGCGGTTCGTCGCGTCCGGTGTGAAAGTCCATCGCTTAACGGTGGATCCGCGCCGG
+
GGGGGGGGGGGGGGGGGGGGGGGGGGGGGGGGGGGGGGGGGGGGGGGGGGGGGGGGGGGGGGGGGGGGGGGGGGGGGGGGGGGGGGGGGGGGGGGGGGGGGGGGGGGGGGGGGGFG7FGECFG::EFG++@5*@F,,<FGFC<FF<FGGGGGEGGGFGGGGGGGGGGGG7EFGGGGGGGGGGGGGGGGGGGGGGGGGGGGGGGGGGGGGGGGGGDDFFCGGGGGGG>E>FGGGGGGGGGGGGGEGEGGGGGGGGGGG/>=GFGGGDFCFGGGGGGGC>EDBFGGFFGFGFFGDG
@M03364:396:000000000-C9LGT:1:1101:13060:9379 1:N:0:10
ACTCCTACGGGAGGCAGCAGTGGGGAATATTGCACAATGGGCGCAAGCCTGATGCAGCGACGCCGCGTGCGGGATGGAGGCCTTCGGGTTGTAAACCGCTTTTGTTCAAGGGCAAGGCACGGTTTCGGCCGTGTTGAGTGGATTGTTCGAATAAGCACCGGCTAACTACGTGCCAGCAGCCGCGGTAATACGTAGGGTGCAAGCGTTATCCGGATTTATTGGGCGTAAAGGGCTCGTAGGCGGTTCGTCGCGTCCGGTGTGAAAGTCCATCGCTTAACGGTGGATCCGCGCCGG
+
GGGGGGGGGGGGGGGGGGGGGGGGGGGGGGGGGGGGGGGGGGGGGGGGGGGGGGGGGGGGGGGGGGGGGGGGGGGGGGGGGGGGGGGGGGGGGGGGGGGGGGGGGGGGGGGGGGGGGGGGG7DFFFGG@3@5@FFGGGGGGGGGGGGGGGFG>FGGGGGGGGGGGGGGG<FGGGGGGGGGGGGGGGGGGGGGGGGGGGGGGGGGGGGGGGGGGGGGGGGGGGGGGGGGGGGGGGGGGGGGGGGGGGGGGGGGGGGGG==5CCFGFFGGGGGGGGF<FGGGFFEFGGGFGFFGGG
@M03364:396:000000000-C9LGT:1:1101:25486:9380 1:N:0:10
ACTCCTACGGGAGGCAGCAGTAGGGAATTTTCGTCAATGGGCGCAAGCCTGAACGAGCAATGCCGCGTGAGTGAGGAAGGTCTTCGGACTGTAAAGCTCTGTTACCGGGGAAAAAGAGGGACTGTAGGTTATGGCATTTCATGGATGGTACCCGGCCAGAAAGCCACGGCTAACTACGTGCCAGCAGCCGCGGTAATACGTAGGTGGCGAGCGTTATCCGGAATTATTGGGCGTAAAGAGCGCGCAGGTGGTTGATTAAGTCTGATGTGAAAGCCCACGGCTTAACCGTGGAGG
+
GGGFGGGGGGGGGGGGGGGGGGGGGGGGFGGFGGGGGGFFFGGGCFGFGGGGGGGGGGGGFGFCFEEFGGEEFGGGGGGGFGGGCDGDEFGEGGGFFFFAFGG9EEECGG=@FFGD+,B+3-:,,CBF,,C?58,>CFF<EGGGC=,3CD=><F@F:C:FFGG,@:BFG*>FCBFFGCBBCFFFGFGGGGEDF*=FFFGGGFGGFGGGGDEEEGG>@:ECCC>5E7EGC9>CEGGGGCCF*?CCEEEGCFGE@EFFGGGGC+:CFGFGGGCFGC=<FDE)<@C>>>FBCFD>CD
@M03364:396:000000000-C9LGT:1:1101:8914:9408 1:N:0:10
ACTCCTACGGGAGGCAGCAGTGGGGAATCTTGCGCAATGGGGGCAACCCTGACGCAGCGACGCCGCGTGCGGGACGAAGGCCTTCGGGTCGTAAACCGCTTTCAGCAGGGACGAGGCCGCTCCGGTGACGGTACCTGCAGAAGAAGCCCCGGCTAAATACGTGCCAGCAGCCGCGGTAATACGTATGGGGCGAGCGTTATCCGGATTCATTGGGCGTAAAGCGCGCGTAGGCGGCCCGTTAGGTCGGAGGTAAAAGCCCGGGGCTCAACCCCGGCGAGCCTCCGATACCGGCGG
+
GGGGGGGGGGGGGGGGGGGGGGGGGGGGGGGGGGGGGGGGGGGGGGGGGGGGGGGGGGGGGGGGGGGGEGGGGGGGGGGGGGGGGFGGGGGGGGGGGGGGGGGGGGGGGGGGGGGDGGGGG:C84CFGF7F=*CFFGGGGGGGGFAFGGGGGGGGGGGGGGGGGGGGGG2AGGGGGGGGGGGGGGGGGGGGGGGGGGGGGGGGGGGGGGGGFFCFEGGGGGGGGGGGGGEGGDGGGGGGGGGGGGGGGGGEFGGGGGCFGGGGGEDGGGGGGGGGGDGGGFFGGDGGFGFFGGG
@M03364:396:000000000-C9LGT:1:1101:24093:9420 1:N:0:10
ACTCCTACGGGAGGCAGCAGTGGGGAATATTGCACAATGGGCGCAAGCCTGATGCAGCGACGCCGCGTGCGGGATGGAGGCCTTCGGGTTGTAAACCGCTTTTGTTCAAGGGCAAGGCACGGTTTCGGCCGTGTTGAGTGGATTGTTCGAATAAGCACCGGCTAACTACGTGCCAGCAGCCGCGGTAATACGTATGGGGCGAGCGTTATCCGGATTCATTGGGCGTAAAGCGCGCGTAGGCGGCCCGTTAGGTCGGAGGTAAAAGCCCGGGGCTCAACCCCGGCGAGCCTCCG
+
GGGGGGGGGGGGGGGGGGGGGGGGGGGGGGGGGGGGGGGGGGGGGGGGGGGGGGGGGGGGGGGGGGGGGGGGGGGGGGGGGGGGGGGGGGGGGGGGGGGGGGGGGGGGGGGGGGGG>FGGGCFE<EFG+8@55@CGDFCGGGFFGFGGGGCFFGGGGGGGGGGGGGGGG<CFGGGGGGGGGGGGGGGGGGGGFGGGGGGGGGGGGGGGGGGGGGGGGGGGGGGFGGGGGGGGGGGGGGGGGGGGGGGCCGGGGGGGDGG>C:DGDGGGGGGGGGGCGGGGFBGGGGGFGFFGG
@M03364:396:000000000-C9LGT:1:1101:2872:9423 1:N:0:10
ACTCCTACGGGAGGCAGCAGTAGGGAATTTTCGGCAATGGGGGGAACCCTGACCGAGCAACGCCGCGTGAGTGAAGAAGGTCTTCGGATTGTAAAGCTCTGTTGTAAGGGAAGAACGTCCGGCTGAGGATGCCTGAGTGACGGTACCTTACCAGAAAGCCACGGCTAACTACGTGCCAGCAGCCGCGGTAATACGTAGGTGGCAAGCGTTATCCTGAATGATTGGGCGTAAAGGGTGCGCAGGCGGCTGTGCAAGTCTGAAGTAAAAGGGACCGGCTCAACCGGTTCAGGCTTG
+
GGFGGFGGGGGGGGGGGGGGGGGGGGGGGGGGGGGGGGGGGGFGGGGGGGGGGGGGGGGGGGGGEGGGEGGGGGGGGGGGGGGGGGGGGGGGGGGFEFGGFGGDGGGD:FGCFGGGGGG*1*4**=FF,,5,2FF85<:8<7*=FG?FEFFGGFGGG?FGFGGEGGCFGFG@CGGDFGGGGGGGGGGEEEGGGFGGGGEF6CCGGGGGGGGFGEG9<EGGGD?EFF5C8CEFCFDF/?CGGGGGGGCEGFCFGGGGGCFGCGGGGGGG*>FDCE=GCG9C@4CDGGG=*9FFG)
@M03364:396:000000000-C9LGT:1:1101:20042:9437 1:N:0:10
ACTCCTACGGGAGGCAGCAGTGGGGAATATTGCACAATGGGCGAAAGCCTGATGCAGCAACGCCGCGTGAGCGATGAAGGCCTTCGGGTCGTAAAGCTCTGTCCTCAAGGAAGATAATGACGGTACCTGCGGAGGAAGCCACGGCTAACTACGTGCCAGCAGCCGCGGTAATACGTAGGTGGCGAGCGTTGTCCGGATTTACTGGGCGTAAAGGGAGCGTAGGCGGACTTTTAAGTGAGATGTGAAATACCCGGGCTCAACTTGGGTGCTGCATTTCAAACTGGAAGTCTAG
+
GGGGGGGGGGGGGGGGGGGGGGGGGGGGGGGGGGGGGGGGGGGGGGGGGGGGGGGGGGGGGGGGGGGGGGGGGGGGGGGGGGGGGGGGGGGGGGGGGGGGGGGGGGGCGGGGGGGGEGGGGCFF>CFG?B>@@=CGFGGGGGGGGGGGGGGGGGGGGGGGGGGGGGGGG*BFGGGGGGGGGGGGGGGGGGGGGGGGGGGGGGGGGGGGGGGGGGGGGGGGGGGGGGCEGGGGGGGGGGGGGGGGGGGGGGGGGGGGGGGGFGGFCFEGGGGGGGGGGGGGFFGGGGGFGFFG
@M03364:396:000000000-C9LGT:1:1101:6417:9443 1:N:0:10
ACTCCTACGGGAGGCAGCAGTAGGGAATTTTCGTCAATGGGCGCAAGCCTGAACGAGCAATGCCGCGTGAGTGAGGAAGGTCTTCGGACTGTAAAGCTCTGTTGCCGGGGACAAAGTCCAGCACTGTGGGAAGCTTACTGTTTGGTTGTACCCGGCCAGAAAGCCACCGCTAACTACGTTCCAGCAGCCGCCGGAATACGTAGGTGGCAAGCGTTATCCGGAATGATTGGGCGTAAAGGGTGCGCAGGCGGCTTTGCAAGTCTGAAGTGAAAGGGACCGGCTCAACCGGTTC
+
GGGGGGGGGGGGGGGGGGGGGGGGDFGGGGGGGGGGGG<FGGGGGGCFGGGGGGGGGGGGGFFGGGGGGEGGGGGFFGGGGGGGGGGGGGGGGGGFFFGGGGG,<FE7FEFGFF8F,,,,,3,,,:5:,+8,+3>,,:>,,C<,+:+@F<FCFCECC*>F,F3,@6D,@115CA;FF*D,<F97,,6<FB:*=**<F<?*2<4@FFC@9C;;:*;88:A5?/8:A7<@+;8@E:8EFFFEC8CEG=?C*/?:?*++02CFFEGC9FFF**9>:5EFCDGC>@EGF5F>D>B5
@M03364:396:000000000-C9LGT:1:1101:3492:9448 1:N:0:10
ACTCCTACGGGAGGCAGCAGTGGGGAATCTTGCGCAATGGGGGCAACCCTGACGCAGCGACGCCGCGTGCGGGACGAAGGCCTTCGGGTCGTAAACCGCTTTCAGCAGGGACGAGGCCGCTGCGGTGACGGTACCTGCAGAAGAAGCCCCGGCTAAATACGTGCCAGCAGCCGCGGTAATACGTATGGGGCGAGCGTTATCCGGATTCATTGGGCGTAAAGCGCGCGTAGGCGGCCCGTTAGGTCGGAGGTAAAAGCCCGGGGCTCAACCCCGGCGAGCCTCCGATACCGGCGG
+
GGGGGGGGGGGGGGGGGGGGGGGFGGGGGGGGGGGGGGGGGGGGGGGGGGGGGGGGGGGGGGGGGGGGGGGGGGGGGGGGGGGGGGGGGGGGGGGGGGGGGGGFEFFFGGGGGGGDGGFGG*>4*8<C8*4+1<C9AC:FFGFF7:FGFFGGGGGGCFGFECFGGGGGF2;@EGDGGGGGGGF<<FGGGDGDCEEGGGGGGGGGEG8EGGGGGGGGGGGC@EGGGGGGGGG9CEE:CE88CEFGGGGGEE>+<FCF5FFE*:C7C9?4<CCGCCEG3<:5?>7DDGGFGDBCCD
@M03364:396:000000000-C9LGT:1:1101:26858:9466 1:N:0:10
ACTCCTACGGGAGGCAGCAGTGGGGAATATTGCACAATGGGCGCAAGCCTGATGCAGCGACGCCGCGTGCGGGATGGAGGCCTTCGGGTTGTAAACCGCTTTTGTTCAAGGGCAAGGCACGGTTGCGGCTGGGTGAAGTGGATTGTTCGAATAAGCACCGGCTAACTACGTGCCAGCAGCCGCGGTAATACGTAGGGTGCAAGCGTTATCCGGATTTATTGGGCGTAAAGGGCTCGTAGGCGGTTCGTCGCGTCCGGTGGGAAAGTCCATCGCTTAACGGTGGATCCGCGCCGG
+
GGGGGGGGGGGGGGGGGGGGGGGGGGGGGGGGGGGGGGGGGGGGGGGGGGGGGGGGGGGGDGGGGGGGGGGGGGGGGGGGGGGGGGGEEGGGGGGGGGGGGGGGGGGGGFFEGG@FDEF<F7FC+:FE3*53>,*+7>@<C>><CB;;FGF<:CF@GGGGFCFFFFGGGEGGGGGGCFGGGGEGG8CC+2CC@9EEG8C>FGFCEEEGGGGGGEECE?FFGGGGGCCE@FGGD=EECEFG6EEG5:::8:*:/2?EG*:*:2>CFG7::??5C57CC7=D:FGG=D<>C7)959
@M03364:396:000000000-C9LGT:1:1101:9292:9492 1:N:0:10
ACTCCTACGGGAGGCAGCAGTGGGGAATCTTGCGCAATGGGGGCAACCCTGACGCAGCGACGCCGCGTGCGGGACGAAGGCCTTCGGGTCGTAAACCGCTTTCAGCAGGGACGAGGCCGCTCCGGTGACGGTACCTGCAGAAGAAGCCCCGGCTAAATACGTGCCAGCAGCCGCGGTAATACGTATGGGGCGAGCGTTATCCGGATTCATTGGGCGTAAAGCGCGCGTAGGCGGCCCGTTAGGTCGGAGGTAAAAGCCCGGGGCTCAACCCCGGCGAGCCTCCGATACCGGCGG
+
GGGGGGGGGGGGGGGGGGGGGGGGGGGGGGGGGGGGGGGGGGGGGGGGGGGGGGGGGGGGGGGGGGGGGGGGGGGGGGGGGGGGGGGGGGGGGGGGGGGGGGGGGGGGGGGGGGGGGGGGG*>84FFGF*==<EFFFGGGGGGGGGGGGGGGGGGGGGGGGGGGGGGGG;CFGGGGGGGGGGGGGGGGGGGGGGGGGGGGGGGGGGGGGGGGGGFGGDGFGGGGGGGGEGGGGGGGGGEFGEGGGGGGGGEGGGGGGGGGGGGGCFGGGGGGGGGGGGGGFFGGGGGEGFDGGG
@M03364:396:000000000-C9LGT:1:1101:8462:9497 1:N:0:10
ACTCCTACGGGAGGCAGCAGTGGGGAATATTGCACAATGGGGGAAACCCTGATGCAGCAACGCCGCGTGAGTGATGACGGCCTTCGGGTTGTAAAGCTCTGTCTTCAGGGACGATAATGACGGTACCTGAGGAGGAAGCCACGGCTAACTACGTGCCAGCAGCCGCGGTCATACGTAGGTGGCGAGCGTTGTCCGGATTTACTGGGCGTAAAGGGAGCGTAGGCGGACTTTTAAGTGAGATGTGAAATACCCGGGCTCCACTTGGGTGCTGCATTTCAAACTGGAAGTCTAG
+
GGGFGGGGGGGGGGGGGGGGGGGGGGGGFGGFGGGGGGGGGGGGGGGGGGGGGGFGGGGGGGGGGGGGGGGGGGGFGGEGGFGGGGGGGGGGGGGGGGDEFGGFGGGGGFFGGEFG7?<9EFFF<:FG<3@+,+++@>F=DFGG+FC<CDEGCFFGGGGFFFGGGGDG8*:;FFCECEGFGFFGG7CCGGG7>FEGG>E+<E?CCFFGGDCFC<C5?5C*;?EGGGEE8CC@<F7CFCF+CF<FGFGGC9++::E=3**<;+:AEF7<C>EFGGGFDF?>@FGFGGGFGF=>
@M03364:396:000000000-C9LGT:1:1101:18231:9499 1:N:0:10
ACTCCTACGGGAGGCAGCAGTAGGGAATCTTCCACAATGGACGCAAGTCTGATGGAGCAACGCCGCGTGAGTGAAGAAGGTTTTCGGATCGTAAAGCTCTGTTGTTGGTGAAGAAGGATAGAGGTAGTACCTGGCCTTTATTTGACGGTAATCAACCAGAAAGTCACGGCTAACTACGTGCCAGCAGCCGCGGTAATACGTAGGTGGCAAGCGTTGTCCGGATTTATTGGGCGTAAAGCGAGCGCAGGCGGAAAAATAAGTCTAATGTGAAAGCCCTCGGCTTAACCGAGGAAC
+
GGGGGGGGGGGGGGGGGGGGGGGGGGGGGGGGGGGGGGGGGGGGGGGGGGGGGGGGGGGGGGGGGGGGGGGGGGGGGGGGFGGGGGGGGGGGGGGGGGGGGGGGGGGGGGGGGGGGFEFGG-C4:CFG,,9CBFFCDGGGGGGGGGGGGGEGGGGGGGGGGGGGGGGGGGGGGGGGGGGGGGGGGGGGGGGGGGGGGGGGGGGGGGGGGGGGGGGGGGGGGGGGGGGGGGDFGGGGFGGGGGGEGGGGGGGGGGFFGGGGGGGGFFGGGGGGGGGGGGGGFFGGGGGFGFFGFD
@M03364:396:000000000-C9LGT:1:1101:15628:9509 1:N:0:10
ACTCCTACGGGAGGCAGCAGTGGGGAATATTGCACAATGGGCGCAAGCCTGAACGAGCAATGCCGCGTGAGTGAGGAAGGTCTTCGGACTGTAAAGCTCTGTTGCCGGGGAAAAAGGGGAAATTCAGGAAATGGCATTTCATGGATGGTACCCGGCCAGAAAGCCACGGCTAACTACGTGCCAGCAGCCGCGGTAATACGTAGGTGGCAAGCGTTATCCGGAATGATTGGGCGTAAAGGGTGCGCAGGCGGCTGTGCAAGTCTGAAGTAAAAGGGACCGGCTCAACCGGTTC
+
GGGGGGGGGGGGGGGGGGGGGGGGGGGGGGGGGGGGGGGGGGGGGGGGGGGGGGGGGGGGGGGGGGGGGGGGGGGGGGGGGGGGGGGGGGGGGGGGGGGGGGGGGGGGGGGGGGCEFGGEGBE,?CFG,,8C>9B8EEGGGGGGGGFGGGEGGCFGGGGGGGFGGFGGGGGGGGGGGGGGGGGGGFGFGGGDFGGEGGGGFGGGGGGGFGG7CECEGGGGGGGGGGG?CC8EGGDEGGGGGGGGGG=EGGGCGGGGGGGGFGGGF>FGGFGGGGEFGGGGFBGGGGF@DFFG
@M03364:396:000000000-C9LGT:1:1101:13010:9509 1:N:0:10
ACTCCTACGGGAGGCAGCAGTGGGGAATCTTGCGCAATGGGGGCAACCCTGACGCAGCGACGCCGCGTGCGGGACGAAGGCCTTCGGGTCGTAAACCGCTTTCAGCAGGGACGAGGCCGCTACGGTGACTGTACCTGCAGAAGAAGCCCCGGCTAAATACGTGCCAGCAGCCGCGGTAATACGTATGGGGCGAGCGTTATCCGGATTCATTGGGCGTAAAGCGCGCGTAGGCGGCCCGTTAGGTCGGAGGTAAAAGCCCGGGGCTCAACCCCGGCGAGCCTCCGATACCGGCGG
+
GGGGGGGGGGGGGGGGGGGGGGGGGGGGGGGGGGGGGGGGGGGGGGGGGGGGGGGGGGGGGGGGGGGGGGGGGGGGGGGGGGGGGGGGGGGGGGGGGGGGGGGGGGGGGGGGGGGGCFFGG:>**8FFC,78,<CCFGGGFFGGGFGGGFGG7FGGFDGGGGGGGGGGGFGGGGGCGGDGEGGFGGGGGGGGGGGGGGGGGGGGD8CFGGGGGGGGEGGGGGGGDGEGGGGGCGGGGG5@EEGFFGEGGG;CA9@EFGFEECDGC<FFGGGGDGGCDGGGFFGGG<C@GFF39C
@M03364:396:000000000-C9LGT:1:1101:12850:9526 1:N:0:10
ACTCCTACGGGAGGCAGCAGTGGGGAATCTTGCGCAATGGGGGCAACCCTGACGCAGCGACGCCGCGTGCGGGACGAAGGCCTTCGGGTCGTAAACCGCTTTCAGCAGGGACGAGGCCGCTACGGTGACGGTACCTGCAGAAGAAGCCCCGGCTAAATACGTGCCAGCAGCCGCGGTAATACGTATGGGGCGAGCGTTATCCGGATTCATTGGGCGTAAAGCGCGCGTAGGCGGCCCGTTAGGTCGGAGGTAAAAGCCCGGGGCTCAACCCCGGCGAGCCTCCGATACCGGCGG
+
GGGGGGGGGGGGGGGGGGGGGGGGGGGGGGGGGGGGGGGGGGGGGGGGGGGGGGGGGGGGGGGGGGGGGGGGGGGGGGGGGGGGGGGGGGGGGGGGGGGGGGGGGGGGGGGGGGGGGGGGG7FCCFFG:*==*=<FGGGGGGGGG7FFGFEGGGGGGGGGGGGGGGGGG,AGGGGGGGGGGGGGGGGGEGGGGGGGGGGGGGGGGGGGGGGGGGGGGGGGFGGGGGGEGGGGGGGGGGGGGGGGGGGGGGGCFGGGGGGGGGGGGGGGGFGGGEGDGGGGFFGGDGGFGFFGGG
@M03364:396:000000000-C9LGT:1:1101:18068:9528 1:N:0:10
ACTCCTACGGGAGGCAGCAGTAGGGAATCTTCGGCAATGGGCGAAAGCCTGACCGAGCAACGCCGCGTGAATGATGAAGGCCTTCGGGTTGTAAAATTCTGTTATAAGGGAAGAACGACTTTAGTAGGAAATGGCTAGAGTGTGACGGTACCTTATGAGAAAGCCACGGCTAACTACGTGCCAGCAGCCGCGGTAATACGTAGGTGGCGAGCGTTATCCGGAATTATTGGGCGTAAAGAGCGCGCAGGTGGTTGATTAAGTCTGATGTGAAAGCCCACGGCTTAACCGTGGAGG
+
GGGGGGGGGGGGGGGGGGGGGGGGGGGGGGGGGGGGGGGGGGGGGGGGGGGGGGGGGGGGGGGGGGGGGGGGGGGGGGGGGGGGGGGGGGGGGGGGGGGGGGGGGGGGGGGGGGGGFFGGGGF?CFEG,,8:CCF>FFGGGGGGGGGGGGGGBFGGGGGGGGGGGGGGGGGGGGGGGGGGGGGGGGGGGGGGGGGGGFGGGGGGGGGGGGGGGGGGGGGGGGGGGGGGGGGGGGGGGGGGGGGGGGGGFGGGGGCFGGGGFFGGGGGGGGGGGGGGGGGGFEGGGGGFDFFGGG
@M03364:396:000000000-C9LGT:1:1101:24241:9543 1:N:0:10
ACTCCTACGGGAGGCAGCAGTGGGGAATATTGCACAATGGGCGCAAGCCTGATGCAGCGACGCCGCGTGCGGGATGGAGGCCTTCGGGTTGTAAACCGCTTTTGTTCAAGGGCAAGACACGGTTTCGGACGTGATAAGGGGATTGTTCGAATAAGCACCGGCTAACTACGTGCCAGCAGCCGCGGTAATACGTAGGGTGCAAGCGTTATCCGGATTTATTGGGCGTAAAGGGCTCGTAGGCGGTTCGTCGCGTCCGGTGTGAAAGTCCATCGCTTAACGGTGGATCCGCGCCGG
+
GGGGGGGGGGGGGGGGGGGGGGGGGEGGGGGGGGGGGGGGGGGGGGGGGGGGGGGGGGGGGGGGGGGGGDGGGGGGGGGGDFGGGGGGGGGGGGGGGGGGGGGGF<FGGGGGGGCF,BCF:CFFFGGG++583,,,7D,87F*?F,3>FFGGGFGGGFGGGGFGGFFGG<9CGFGGGGGGGGGGGGDEGFGGGGGGGGGGGGGFGGGGC<CGGDCE+<@EFGGGG5?CFCFGGGGGEGGGGGG==CEEGGGGEEGGD*>EGFGGG7CFCFDGC5CC7CEDEFDFCFC4CED<CD
@M03364:396:000000000-C9LGT:1:1101:28311:9566 1:N:0:10
ACTCCTACGGGAGGCAGCAGTAGGGAATTTTCGTCAATGGGCGCAAGCCTGAACGAGCAATGCCGCGTGAGTGAAGAAGGGTTTCGGCTCGTAAAGCTCTGTTGTTGGAGAAGAACGTGTGTGATAGTTTCTTTTCACGCGGTGACGGTAACCAACCAGAAAGTCACGGATAACTACGTGCCAGCAGCCGCGGTAATACGTAGGTGGCAAGCGTTATCCGGAATGATTGGGCGTAAAGGGTGCGCAGGCGGCTGTGCAAGTCTGAAGTAAAAGGGACCGGCTCAACCGGTTC
+
GFGGGGGGGGGGGGGGGGGGGGGGGGGGGGGGGGGGGGGGGGGGGGGGGGGGGGGGGGGGGGGGGGGGGGGGFFGFGFDGGGGGGGGGGGFGDDFGGGGGGGG9EFGGGGGGGGEE+:D,A-B,,EFFD9?FA9CCE<DG++@FGGGGCF+73@>3:<FG@EAFAFFGED5CFFGGGGGGFCCFGFGGCCCGGEGGFFGGFGGGGGCFGFCGGFGGGFGGGGEGGG7CFGGFGEEGGGFEFGGG5CEEGGGGCEGFGFFEE7:CF7FC>DGGGGG:<CEG@EEGGGC3C5)*
@M03364:396:000000000-C9LGT:1:1101:26399:9573 1:N:0:10
ACTCCTACGGGAGGCAGCAGTGGGGAATCTTGCGCAATGGGGGCAACCCTGACGCAGCGACGCCGCGTGCGGGACGAAGGCCTTCGGGTCGTAAACCGCTTTCAGCAGGGACGAGGTCGAATGTTGACGATTTCTGCAGACGAAGCCCCGGCTAAATACGTGCCAGCAGCCGCGGTAATACGTATGGGGCGAGCGTTATCCGGATTCATTGGGCGTAAAGCGCGCGTAGGCGGCCCGTTAGGTCGGAGGTAAAAGCCCGGGGCTCAACCCCGGCGAGCCTCCGATACCGGCGGG
+
GGGGFFGFGGGGGGGDEGGFFGGGGGEGFGGGGGDGGGFGCEEGGGDGGGGGGGGGGGGGGGGGGGGGFCGGEGGGGGDGFCFGGCFCFED=DGGGGGGGGGGCFFFGGDGEF**@+8C**-?,,@;D+8>,*,8,79<F,*4<1*,<BFCF*=,FEGGGGGGGG7CFF:*::EGGGGCGGGF6:CC8CGDEG8CGCEGGGGGGGGGGGGGFF>EEGGC?FECGGGGDEGGGC5EC::C8CF9CGG=ECEC7CCE=CGGGGGGCFGFG*C?>C5ECD):*8<C)>))9<BFG3C
@M03364:396:000000000-C9LGT:1:1101:2652:9583 1:N:0:10
ACTCCTACGGGAGGCAGCAGTGGGGAATATTGCACAATGGGCGCAAGCCTGATGCAGCGACGCCGCGTGCGGGATGGAGGCCTTCGGGTTGTAAACCGCTTTTGTTCAAGGGCAAGGCACGGTTTCGGGAGTAATGAGTGGATTGTTCGAATAAGCACCGGCTAACTACGGGCCAGCAGCCGCGGTAATAAGTCGGGTGCAAGCGGTATCCGGATTTATTGGGCGTAAAGGGCTCGTAGGCGGTTCGACGCGTCCGGTGCGAAAGTCCATCGCTTAAGGGTGGACCCGCGCCGG
+
GGGGFDE<CFGGGGGGGGGDFFGFGGCEFGGGCGGGGGGF86:@FGDGFFEFCFGGGGGGGGGGGGGGECF7F+FGFGFGG+FFGGG:9B@FFGGC4>7F=7,E<BFGDCDEGG+B<7,33+3@+8+++333,,8<3@@>3,@C,E37>AE,>FCF9BF>4:**3?CCC**4CC*=F:F><<<B>CC8F9++30*:5/:;C+<*:*1:;+<CE>5*0++3+<@CEC2:8C+*;*8*/***+::C**:*;CEE/::*>:7***/::F7CC7+1*:537*+20.5****./5<19D
@M03364:396:000000000-C9LGT:1:1101:13053:9586 1:N:0:10
ACTCCTACGGGAGGCAGCAGTGGGGAATCTTGCGCAATGGGGGCAACCCTGACGCAGCGACGCCGCGTGCGGGACGAAGGCCTTCGGGTCGTAAACCGCTTTCAGCAGGGAAGAAAATGACGGTACCTGACTAAGAAGCCCCGGCTAACTACGTGCCAGCAGCCGCGGTCATACGTAGGGGGCAAGCGTTATCCGGATTTACTGGGTGTAAAGGGAGCGTAGACGGCATGGCAAGTCCGATGTGAAAACCCGCGGCTCAACTGCGGGATGGCATTGGAAACTGTCAGGCTTG
+
GGGGGGGGGGGGCGGGGGGGGGGGGGGGGGGGGGGGGGGGGGGGGGGGGGGGGGGGGGGGGGDGGGGGGGGGGGGGGGGGGGGGGGGGGGGGGGGGFGGGGGGGGGGFFEGGGGCG,EFGG-@@:>FG,,68,,3,@FFGGGGGGG7FGGFGFGGGGGGGGGGGGGGGG*;FGGGGGGGGGGGGGGGGGGGGGGGGGGGGGGGGGGGGEGGGGGGGGGGGGGGGGGGGGGFGGGGGGGGGGEGGGGGGGAEEGGGGDGGGGGCFGGGGGDGGGGGFFFGGFFGGGGGFGFFG
@M03364:396:000000000-C9LGT:1:1101:17298:9599 1:N:0:10
ACTCCTACGGGAGGCAGCAGTGGGGAATCTTGCGCAATGGGGGCAACCCTGACGCAGCGACGCCGCGTGCGGGACGAAGGCCTTCGGGTCGTAAACCGCTTTCAGCAGGGACGAGGCCGCGAGGTGACGATCCCTGCAGAAGAAGCCCCGGCTAAATACGTGCCAGCAGCCGCGGTAATACGTATGGGGCGAGCGTTATCCGGATTCATTGGGCGTAAAGGGCTCGTAGGCGGTTCGTCGCGTCCGGTGTGAAAGTCCATCGCTTAACGGTGGATCCGCGTCGGGTACGGGCGG
+
GGGGGGGGGGGGGGGGGGGGGGGGGGGGGGGGGGGGGGGGGGGGGGGGGGGGGGGGGGGGGGGGGGGGGGGGGGGGGGGGGGGGGGGGGGGGGGGGGGGGGGGGGGGGGEGGGGEGGGFGG1<4<CEF<*=+*8?CGDG@FCF:FFFFEGGGGGEGGGGGGGGGGGGGGGGGGGGGGGGGGGGGFGGGGGGGGGGCEGGGGGGEEEGGGGGGGGGGGGCGGEEGGGEEGGGGGGGGGGGGGGGGGGD>CCEFGGGGGGGGGGG5CGFGGGEF3=9DDFGC>DECC<DFGEEDGC
@M03364:396:000000000-C9LGT:1:1101:18546:9634 1:N:0:10
ACTCCTACGGGAGGCAGCAGTGGGGAATATTGCACAATGGGCGCAAGCCTGATGCAGCGACGCCGCGTGCGGGATGGAGGCCTTCGGGTTGTAAACCGCTTTTGTTCAAGGGCAAGGCACGGTTTCGGACGTGTTGAGTGGATTGTTCGAATAAGCACCGGCTAACTACGTGCCAGCAGCCGCGGTAATACGTAGGGTGCAAGCGTTATCCGGATTTATTGGGCGTAAAGGGCTCGTAGGCGGTTCGTCGCGTCCGGTGTGAAAGTCCATCGCTTAACGGTGGATCCGCGCCGG
+
GGGGGGGGGGGGGGGGGGGGFGGGGGGGGGGGGGGGGGGGGGGGGGGGGGGGGGGGGGGGGGGGGGGGGGGGGGGGGGGGGGGGGGGGGGGGGGGGGGGGGFGFDEFDGGGGGGCGGGGGE+>C<@FE+8C8FDFGGGFGG@FFGFFFGGGG@FGGGGGGGGGGGGGGG*CFGGGGGGGGGGGGGGGGGGFGGGGGGFGGGGGGDGGGGFDEGEDCDGGGGGGGGGCEFDGGGGGGGGGGGGGGGGGGGGGGGGGGD:5782::CCAFFGGGGGGGGGGG>FGCGGC>D@>CGG
@M03364:396:000000000-C9LGT:1:1101:7820:9649 1:N:0:10
ACTCCTACGGGAGGCAGCAGTGGGGAATCTTGCGCAATGGGGGCAACCCTGACGCAGCGACGCCGCGTGCGGGACGAAGGCCTTCGGGTCGTAAACCGCTTTCAGCAGGGACGAGGCCGCGAGGTGACGGTACCTGCAGAAGAAGCCCCGGCTAAATACGTGCCAGCAGCCGCGGTAATACGTATGGGGCGAGCGTTATCCGGATTCATTGGGCGTAAAGCGCGCGTAGGCGGCCCGTTAGGTCGGAGGTAAAAGCCCGGGGCTCAACCCCGGCGAGCCTCCGATACCGGCGGG
+
GGGGGGGGGGGGGGGGGGGGGGGGGGGGGGGGGGGGGGGGGGGGGGGGGGGGGGGGGGGGGGGGGGGGGGGGGGGGGGGGGGGGGGGGGGGGGGGGGGGGGGGGGGGGGGGGGEGGGGGGG*=4<CCF8=C<CFGCFGGGGGGFGGGGGGGGDGGGGGGGGGGGGFGGGGGGGGGGGGGGGGFGGGGGGGEDGGGGGGGGGGGGGGGGGGGGGGGGGGGGGGGGGGGGGEGGGGGGGCGGGGGGGGGEGEFGFGGGGGGGGGDGCDFGGGGGGGGGGDGGFFEGCGGFGFFGGD
@M03364:396:000000000-C9LGT:1:1101:13331:9653 1:N:0:10
ACTCCTACGGGAGGCAGCAGTGGGGAATATTGCACAATGGGCGCAAGCCTGATGCAGCGACGCCGCGTGCGGGATGGAGGCCTTCGGGTTGTAAACCGCTTTTGTTCAAGGGCAAGGCACGGTTTCGGCCGTGTTGAGTGGATTGTTAGAATAAGCACCGGCTAACTACGTGCCAGCAGCCGCGGTAATACGTAGGGTGCAAGCGTTATCCGGATTTATTGGGCGTAAAGGGCTCGTAGGCGGTTCGTCGCGTCCGGTGTGAAAGTCCATCGCTTAACGGTGGATCCGCGCCGG
+
GGGGGGGGGGGGGGGGGGGGGGGGGGGGGGGGGGGGGGGGGGGGGGGGGGGGGGGGGGGGGGGGGGGGGGGGGGGGGGGGGGGGGGGGGGGGGGGGGGGGGGGGGGGGGGGGGGFGGGGGG+DFCFGG335@CFGGGFGGGFE:FGGGGGGG@FGGGGGGGGGGGGGGG<EGGGGGGGGGGGGGGGGGGGGGGGGGGGGGGGGGGGGDGGGGGGGGCGGGGGGGGGEGGGGGGGGGGGGGGGGGGGGGGGGGGGGGGEGGGCFGGGGGGGGGGGGCFGGGEFGGGGGFGFFGGG
@M03364:396:000000000-C9LGT:1:1101:27726:9656 1:N:0:10
ACTCCTACGGGAGGCAGCAGTGGGGAATCTTCCGCAATGGACGAAAGTCTGACGGAGCAACGCCGCGTGAACGATGACGGCCTTCGGGTTGTAAAGTTCTGTTATACGGGACGAATGGTACGACGGTCATTCCCCGTCGTAAGTGACGGTACCGTAAGAGAAAGCCACGGCTAACTACGTGCCAGCAGCCGCGGTAATACGTAGGTGGCAAGCGTTGTCCGGAATTATTGGGCGTAAAGGGCGCGCAGGCGGCGTCGTAAGTCGGTCTTAAAAGTGCGGGGCTTAACCCCGTGG
+
GGGGGFGGGGGGGGGGGGGGGGGGGGGGGGGGGGGGGGGGGGGGGGGGGGGGGGGGGGGGGGGGGGGGGCGGGGGGGGGGGGGGGGGGGGGGEGFGGGGGGGG9F,C<FGDCF:FF,AFDF-+38>FF<<=<@<>CCEE<,3:FBCFFEF>FDFFGGGGGDGGGGFCGG1:FGGGFFFGGGGGGGGGGFFGEE5EGEGGGFFGFGGGGGGGGGGEGGGGGGGGGGGFGGGFGGGEEGGGGGGGGGGEEEGGGGGEGGGFCF9CEGGGGGFCDC:FGC<G:B3=FGGGFDEE59)
@M03364:396:000000000-C9LGT:1:1101:6928:9658 1:N:0:10
ACTCCTACGGGAGGCAGCAGTGGGGAATCTTGCGCAATGGGGGCAACCCTGACGCAGCGACGCCGCGTGCGGGACGAAGGCCTTCGGGTCGTAAACCGCTTTCAGCAGGGACGAGGCCGCGAGGTGACGGTCCCTGCAGAAGAAGCCCCGGCTAAATACGTGCCAGCAGCCGCGGTAATACGTATGGGGCGAGCGTTATCCGGATTCATTGGGCGTAAAGCGCGCGTAGGCGGCCCGTTAGGTCGGAGGTAAAAGCCCGGGGCTCAACCCCGGCGAGCCTCCGATACCGGCGGG
+
GGGGGGGGGGGGGGGGGGGGGGGGGGGGGGGGGGGGGGGGGGGGGGGGGGGGGGGGGGGGGGGGGGGGGGGGGGGGGGGGGGGGGGGGGGGGGGGGGGGGGGGGGGGFGGGGGGGGGGGGG*==<FGG1*=+<FGGGGGGGGFFGGGGGGGGCEGGGGGGGGGGGGGGGGGGGGGGGGGGGGGGGGGGDEGGGGGGGDGGGGGCEGEGGGGGGGGGGGGGGGGGGGEDGGGGDGGGGE>CEGGGGG5EGGCEFDFGGFGGDGGDGFGGGGGGGGD:D5E<FFGDGGGFDEFGDG
@M03364:396:000000000-C9LGT:1:1101:27414:9662 1:N:0:10
ACTCCTACGGGAGGCAGCAGTAGGGAATTTTCGTCAATGGGCGCAAGCCTGAACGAGCAATGCCGCGTGGGTGAAGACGGTCTTCGGATTGTAAAGCCCTGTTGCCGGGGACAAAGGACAGCCCGAGTGCACAGCTGACTGTTTGATGGTACCCGGCCAGAAAGCCACGGCTAACTACGTGCCAGCAGCCGCGGTAATACGTAGGTGGCAAGCGTTATCCGGAATGATTGGGCGTAAAGGGTGCGCAGGCGGCTGTGCAAGTCTGAAGTAAAAGGGACCGGCTCAACCGGTTC
+
GGGGGGGGGGGGGGGGGGGGGGGGGGGGGGGGGGGGGGGGGGGGGGGGGGGGGGGGGGGGGGGGGGGGGGGGGGGGGGGGGGGGGGGGGGGGGGGGGGGGGGGFGGGDGGGGGG<F,BF@E9D78+@F339,,,BDDEGAFCGGGGGGGGGGCGGGGGGGGGGGGGGGG>CFGGGGGGGGGGFGGGGGGGGGGGGGGGGGGGGGGGGGGGGGGGEGGGGGGGEGGG?GGGGGGGEEGGGGGFGGGGGGGGGGGGGGGGGGG@FFFDFFFFFGGGGGFG5CDF:DCGF>DE53C
@M03364:396:000000000-C9LGT:1:1101:14332:9665 1:N:0:10
ACTCCTACGGGAGGCAGCAGTGGGGAATATTGCACAATGGGCGCAAGCCTGATGCAGCGACGCCGCGTGCGGGATGGAGGCCTTCGGGTTGTAAACCGCTTTTGTTCAAGGGCAAGGCACGGTTTCGGCTGTGTTGAGTGGATTGTTCGAATAAGCACCGGCTAACTACGTGCCAGCAGCCGCGGTAATACGTAGGGTGCAAGCGTTATCCGGATTTATTGGGCGTAAAGGGCTCGTAGGCGGTTCGTCGCGTCCGGTGTGAAAGTCCATCGCTTAACGGTGGATCCGCGCCGG
+
GGGGGGGGGGGGGGGGGGGGGGGGGGGGGGGGGGGGGGGGGGGGGGGGGGGGFGGGGGGGGGGGGGGGGGGGGGFGGGGGGGGGGFGGFFGGGGGGGGGGGGGGGGGAFGGGGGGGG7FBB+B:+FF7++838@@FFF>FFG9::>FFEG:BFFFGGGGEGGDECGAFG@CGFFGGGGGGGGGGG8<FGGGGEGCEG8EGGGFFGE>EFGGCC*;>C9FGFCFGGGCGGCFCCCFGG5;CCGGC5EEGGGGDEEDCD:EEE@CGFGGCFGGG37:*CFCGBFG:GCDFF35CDD
@M03364:396:000000000-C9LGT:1:1101:23169:9690 1:N:0:10
ACTCCTACGGGAGGCAGCAGTGGGGAATCTTGCGCAATGGGGGCAACCCTGACGCAGCGACGCCGCGTGCGGGACGAAGGCCTTCGGGTCGTAAACCGCTTTCAGCAGGGACGAGGCCGCTCCGGTGACGGTACCTGCAGAAGAAGCCCCGGCTAAATACGTGCCAGCAGCCGCGGTAATACGTATGGGGCGAGCGTTATCCGGATTCATTGGGCGTAAAGCGCGCGTAGGCGGCCCGTTAGGTCGGAGGTAAAAGCCCGGGGCTCAACCCCGGCGAGCCTCCGATACCGGCGG
+
GGGGGGGGGGGGGGGGGGGGGGGGGGGGGGGGGGGGGGGGGGGGGGGGGGGGGGGGGGGGGGGGGGGGGGGGGGGGGGGGGGGGGGGGGGGGGGGGGGGGGGGGGGGGGGGGGEFDGGGGG*>14=FGF8481CFGFGGGGFGFGGGGGGGGGGGGGGGGGGGGGGGGGCGGGGGGGGGGGGGGGGGGGGGGGGGGGGGGGGGGGGGGGGGGGGGGGGGGGGGGGGGGGGGGGGGGGGGGGGGGGGGGGGEGGGGGFGGGGGGGGGGGGGGGDGCGDGGG@FGGGGGFGDFGGG
@M03364:396:000000000-C9LGT:1:1101:11343:9691 1:N:0:10
ACTCCTACGGGAGGCAGCAGTGGGGAATATTGCACAATGGGCGCAAGCCTGATGCAGCGACGCCGCGTGCGGGATGGAGGCCTTCGGGTTGTAAACCGCTTTTGTTCAAGGGCAAGGCACGGTTTCGGCCGTGTTGAGTGGATTGTTCGAATAAGCACCGGCTAACTACGTGCCAGCAGCCGCGGTAATACGTAGGGTGCAAGCGTTATCCGGATTTATTGGGCGTAAAGGGCTCGTAGGCGGTTCGTCGCGTCCGGTGTGAAAGTCCATCGCTTAACGGTGGATCCGCGCCGG
+
GGGGGGGGGGGGGGGGGGGGGGGGGGGGGGGGGGGGGGGGGGGGGGGGGGGGGGGGGGGGGGGGGGGGGGGGGGGGGGGGGGGGGGGGGGGGGGGGGGGGGGCGGGGGGGGGGGGGGGGGG7FCGGGG@8@5CFGGGFCGGFGGGGGGGFGGFGGGGGGGGGGGGGGGGCFFGGGGGGGGGGGGGGGGGGGGGGGGGGGGGGGGGGGGGGGGGEEEFGGGGGGGGGGGGGGGGGGGGGGGGGGGDEGGGGGGGDEGGEGGGGCFGGGFGGGGGGGDFGGGFFGGGGGFGFEGGG
@M03364:396:000000000-C9LGT:1:1101:2589:9697 1:N:0:10
ACTCCTACGGGAGGCAGCAGTAGGGAATCTTCCACAATGGGCGCAAGCCTGATGGAGCAACACCGCGTGAGTGAAGAAGGGTTTCGGCTCGTAAAGCTCTGTTGTTGGAGAAGAACGTGCGTGAGAGTAACTGTTCACGCAGTGACGGTATCCAACCAGAAAGTCACGGCTAACTACGTGCCAGCAGCCGCGGTAATACGTAGGTGGCAAGCGTTATCCGGAATGATTGGGCGTAAAGGGTGCGCAGGCGGCTGTGCAAGTCTGAAGTAAAAGGGACCGGCTCAACCGGGTC
+
GGGG<FGGGEDGGGCCGGDEFFGGEGGDFFGGF@EFGGGGGFEGG@F<DGGGGGGFFGGGGGCFCEGGGGGFGGGGAFGGEGGGGGGGG@FFFGGGGG<FEFAFDDFCCFGFGGGGFFDFGFF+8<BE,<C,CFC,?FFFFGEFFFGGEGGCDFFCFGGFGGGGFGGGGFEFF@FGFFGGFFGF7FGE7>CEEFGGGGBECFFGCFGFFCE8;FG>;9CGG8C8CEG?CAFGG*:;FFGGGGEEGEGG8CED5EEGD9CFEFFDG7C;CDCFFGC5C1:DDFACDC4>3)7)
@M03364:396:000000000-C9LGT:1:1101:23672:9704 1:N:0:10
ACTCCTACGGGAGGCAGCAGTGGGGAATCTTGCGCAATGGGGGCAACCCTGACGCAGCGACGCCGCGTGCGGGACGAAGGCCTTCGGGTCGTAAACCGCTTTCAGCAGGGACGAGGCCGCGAGATGACGCTACCTGCAGAAGAAGCCCCGGCTAAATACGTGCCAGCAGCCGCGGTAATACGTATGGGGCGAGCGTTATCCGGATTCATTGGGCGTAAAGCGCGCGTAGGCGGCCCGTTAGGTCGGAGGTAAAAGCCCGGGGCTCAACCCCGGCGAGCCTCCGATACCGGCGGG
+
GGGGGGGGGGGGGGGGGGGGGGGGGGGGGGGGGGGGGGGGGGGGGGGGGGGGGGGGGGGGGGGGGGGGGGGGGGGGGGGGGGGGGGGGGGGGGGGGGGGGGGGGGGGGGGGGGFCGDGFGF1=*1@FC88687:FCFGDFFGG?GGGGGGGGEGGGGGFGFGGGGGGGGCGGGGGGGGGGGGFGGGGG>EGGGGGEGGGGGGGGCGGGGGGGGGGGGGFFCCGGGGGEEGGGGGGGGGGGGGGEEC8EGEEFGGGGC=EGG5CCG=EGGGEGGGGDGGGGFFGGCDDFGFF<DC
@M03364:396:000000000-C9LGT:1:1101:4843:9709 1:N:0:10
ACTCCTACGGGAGGCAGCAGTGGGGAATTTTGGACAATGGGCGCAAGCCTGAACGAGCAATGCCGCGTGGGTGAAGACGGTCTTCGGATTGTAAAGCCCTGTTGCCGGGGACAAAGGACAGCCCGAGTGGACAGCTGACTGTTTGATGGTACCCGGCCAGAAAGCCACGGCTAACTACGTGCCAGCAGCCGCGGTAATACGTAGGTGGCGAGCGTTATCCGGAATGATTGGGTGTAAAGGGTGCGCAGGCGGTCTGTTAAGTCTGAAGGCAAAGGGATGAGCTCAACTCATTTT
+
GGGGGGGGGGGGGGGEGGGGGGGGGGGGGGGGGGGGGGGGGGGGGGDGGGFG?FGGGGGFGGGGGGGFGGGGGGFGGGGGGGGGFGFGFFGGGGGGGGFG<FDGFFFGGCGFFF=BD,AF7>D+3@FF>+@3,@F<7,,:<3@FF,8=FFAF>FFCEGGGGGGGGGGGG7BFG,CFFGDFC:CF77::BFGGG*=F@EBCG@FGGG6;8::EC5EEGGG9E5;CEFFF9@F8CC?FF@9CCFGGGGEGDGGGEGGGGG7F7::CFCFCFFCCC+0*195*9=776DFFG4B;>*
@M03364:396:000000000-C9LGT:1:1101:27299:9719 1:N:0:10
ACTCCTACGGGAGGCAGCAGTGGGGAATATTGCACAATGGGCGCAAGCCTGATGCAGCGACGCCGCGTGCGGGATGGAGGCCTTCGGGTTGTAAACCGCTTTTGTTCAAGGGCAAGGCACGTTTTCGGCTGTATTGAGTGGATTGTTCGAATAAGCACCGGCTAACTACGTGCCAGCAGCCGCGGTAATACGTAGGGTGCAAGCGTTATCCGGATTTATTGGGCGTAAAGGGCTCGTAGGCGGTTCGTCGCGTCCGGTGTGAAAGTCCATCGCTTAACGGTGGATCCGCGCCGG
+
GGGGGGGGGGGGGGGGGGGGGGGGGGGGGGGGGGGGGGGGGGGGGGGGGGGGGGGGGGGGGGGGGGGGGGGGGGGGGGGGGGGGGGGGGGGGGGGGGGGGGGGGGGGCGGGGGC8F7DFGF3B@BFGG++8:,<@,@FFFGGGGG>DFGGGG:FGGGGGGGGGGGGGGGFGGGGGGGGGGGGGGGGGGGGGGGGGGGGGGGGGGGGGGGGGGGEDGFGGGGFGGGGEGGGGGGGGGGGGGGGGEGGGGGGGGGGGGGEGGG+CFGGGGGFGGDGGGFFGGFFGGFFFFGFFGDD
@M03364:396:000000000-C9LGT:1:1101:14064:9752 1:N:0:10
ACTCCTACGGGAGGCAGCAGTAGGGAATTTTCGGCAATGGGGGAAACCCTGACCGAGCAACGCCGCGTGAACGAAGAAGGCCTTCGGGTCGTAAAGTTCTGTTGTACGGGAAGAACGTCGGGTGGAGGAAATACCATGCGAGTGACGGTACCGAACATAGAAAGCCACGGCTAACTACGTGCCAGCAGCCGCGGTAATACGTAGGTGGCGAGCGTTATCCGGAATCATTGGGCGTAAAGAGGGAGCAGGCGGTGATACAGGTCTGGAGGTGAAAGCCCGAAGCTAAACTTCGGG
+
GGGGGGGGGGGGGGGGGGGGGGGGGGGGGGGGGEGCGGGGGGGGGGGGGGGGGGGGGGGGGGGGGGGGGGGGGGGGGGGGGGGGGGGGGFGFGGGGFGGECF@FGDGFGGGGGGGEF>FFC+DCGGGF3,8,,38@FGGGCG:BEGGGGFCFFEGGGGGGGGGGGGGGG7CGCFGGFGGCFFG?EGGGGFGGGGGGGG+<ECCEDFDGGEDCEGGCE89:;CEE8?<CGFGG5CCEGGFGGGG58>FGGGGGGEFGGD??*3*<?CFFDGGGGFE*9<CDD5:0:CG4?6=DCG
@M03364:396:000000000-C9LGT:1:1101:6579:9757 1:N:0:10
ACTCCTACGGGAGGCAGCAGTAGGGAATCTTCGGCAATGGGCGAAAGCCTGACCGAGCAACGCCGCGTGAATGATGAAGGCCTTCGGGTCGTAAACCGCTTTCAGCAGGGACGAGGCCGCTCCGGTGACGGTACCTGCAGAAGAAGCCCCGGCTAAATACGTGCCAGCAGCCGCGGTAATACGTATGGGGCGAGCGTTATCCGGATTCATTGGGCGTAAAGCGCGCGTAGGCGGCCCGTTAGGTCGGAGGTAAAAGCCCGGGGCTCAACCCCGGCGAGCCTCCGATACCGGCGG
+
GGGGGGGGGGGGGGGGGGGGGGGGGGGGGGGGGGGGGGGGGGGGGGGGGGGGGGGGGGGDGGGGGGGGGGGGGGGGGGGGGGGGGGGGGGGGGGGGGGGGGGGGGGGGGGGGGGGGGGGGG7F@8@FG:*>@CFGGGGGGGGGGGGGGGGGGGGGGGGGGGGGGGGGGG<EGGGGGGGGGGGGGGGGGGGGGGGGGGGGGGGGGGGGGGGFGGGGGGGGGGGGGGGGGGGGGGEGEGGCFEEEFGGGCEGGGGG7+>CFGECDGGGGGGGGGGDECDDGGFFGGGGGFGEBGCC
@M03364:396:000000000-C9LGT:1:1101:22668:9771 1:N:0:10
ACTCCTACGGGAGGCAGCAGTGGGGAATATTGCACAATGGGCGCAAGCCTGATGCAGCGACGCCGCGTGCGGGATGGAGGCCTTCGGGTTGTAAACCGCTTTTGTTCAAGGGCAAGGCACGTTTTCGGCCGTATTGAGTGGATTGTTCGAATAAGCACCGGCTAACTACGTGCCAGCAGCCGCGGTAATACGTAGGGTGCAAGCGTTATCCGGATTTATTGGGCGTAAAGGGCTCGTAGGCGGTTCGTCGCGTCCGGTGTGAAAGTCCATCGCTTAACGGTGGATCCGCGCCGG
+
GGGGGGGGGGGGGGGGGGGGGGGGGGGGGGGGGGGGGGGGGGGGGGGGGGGGGGGGGGGGGGGGGGGGGGGGGGGGGGGGGGGGGGGGGGGGGGGGGGGGGGGGGGGCGGGGGGFG@FGGD3DF:FGG:+@@*8DGFGFGFFFGGFGGGGGGDGGGGGGGGGGGGFGGG*=FFGGGGGGGGGGGGGGGGGGGGGGGGGGGGGGGGGGGGGGGGEGGFGGGGGGGGGDGGGGGGGGGGGGGCEGGDGEGGGEGEEGDGGG5?3CFGGGGGGGGGGFGGGGG55CCFFG>GFFGGG
@M03364:396:000000000-C9LGT:1:1101:28083:9780 1:N:0:10
ACTCCTACGGGAGGCAGCAGTGGGGAATATTGCACAATGGGGGAAACCCTGATGCAGCAACGCCGCGTGAGTGATGACGGCCTTCGGGTTGTAAAGCTCTGTCTTCAGGGACGATAATGACGGTACCTTTGAAGGAGGCCACGGCTATCTACATGCCAGCAGCCGCGGGGATACGTAGGTGGCGAGCGTTGTCCGGATTTACTGGGCGTAAAGGGAGCGTAGGCGGATTTTTAAGTGAGATGTGAAATACTCGGGCTTAACTTGGGTGCTGCATTTCACACTGGAAGTCTAG
+
GGGGGGGGGGGGGGGGGGGGG?FGGGGGGGGFEFGGGGGGG7FEGGGGGGGGGDFGGGGGFGGGGGGGGCGGGGFGGGGGDGGGGGGGGGGGGGGGGFGGGGGGFGFGGGGGGG7:=,CA,3@BFF,F,,7,,:,3,+8+B=<F+++@<FFG,,@:F,@DF:<,*>F7***=7<<FG@FCFCCE*1:?/;E10:CEGGE@9C9FGG5EC8;89EDC>8::8E8CGG*?AC?@*AC<FFF:99+2+2<9:@7?5CC*55<FFC*37CCD7CG*970?>C<:?@FFGGGF7B@F
@M03364:396:000000000-C9LGT:1:1101:20161:9806 1:N:0:10
ACTCCTACGGGAGGCAGCAGTGGGGAATATTGCACAATGGGCGCAAGCCTGATGCAGCGACGCCGCGTGCGGGATGGAGGCCTTCGGGTTGTAAACCGCTTTTGTTCGAGGGCAAGGCACGGTTTCGGCTGTGTGGAGTGGATTGTTCGAATAAGCACCGGCTAACTACTTGCCAGCAGCCGCGGTAATACGTAGGGTGCAAGCGTTATCCGGATTTATTGGGTGTAAAGGGCTCGTAGGCGGCTCGTCGCGTCCGGTGTGCAAGTCCATCGCTTAACGGTGGATCCGCGCCGG
+
GGGGGGGGGGGGGGGGGGGGGGGGGGGGFGGGGGGGGGGGGGGGGGGGGGGGGGGGGGEGGGGGGGGGGGGGGGGGDGGGGGGGGGGGGGGGGGGFGGGGGGGGGDD+3DFEGGGG<DFG@5@:8EF>*338,,,87@<,>@3<37;>BF,D*@<FFFFDCFCFFGCFF,?<CFGFGGCFFDGGGE8EFCCC<,AEGGGCFGGCEGG5EFG8E*8*+9CGFGF/A8+<73AE8@5?CDCG?EG*25::8?8EG5*:D:C*;+:<CFFDF*<><FG57:CD)7=CDCG@3@>CDG
@M03364:396:000000000-C9LGT:1:1101:9908:9809 1:N:0:10
ACTCCTACGGGAGGCAGCAGTGGGGAATCTTGCGCAATGGGGGCAACCCTGACGCAGCGACGCCGCGTGCGGGACGAAGGCCTTCGGGTCGTAAACCGCTTTCAGCAGGGACGAGGCCGCTCCGGTGACAGTACCTGCAGAAGAAGCCCCGGCTAAATACGTGCCAGCAGCCGCGGTAATACGTATGGGGCGAGCGTTATCCGGATTCATTGGGCGTAAAGCGCGCGTAGGCGGCCCGTTAGGTCGGAGGTAAAAGCCCGGGGCTCAACCCCGGCGAGCCTCCGATACCGGCGG
+
GGGGGGGGGGGGGGGGGGGGGGGGGGGGGGGGGGGGGGGGGGGGGGGGGGGGGGGGGGGGGGGGGGGGGGGGGGGGGGGGGGGGGGGGGGGGGGGGGGGGGGGGGGGGGGGGGGGGGGGDE*><*=FF<,78,>FFGGGGGGGGGFCFGGGGGGGGGGGGGGGGGGGGG;FGGGGGGGGGGGGGGGGFFEGGGGGGGGGGGGGGGGGGGGGGGGGGGGGGFGGGGGGGGGEGGGGGGGEGGGGGGGGGGGEGFGGGGGGGGGDG5CGGGGGGGGGDDGGGFFGGCGGFG>BGC<
@M03364:396:000000000-C9LGT:1:1101:27987:9826 1:N:0:10
ACTCCTACGGGAGGCAGCAGTGGGGAATATTGCACAATGGGCGCAAGCCTGATGCAGCGACGCCGCGTGCGGGATGGAGGCCTTCGGGTTGTAAACCGCTTTTGTTCAAGGGCAAGGCACGGTTTCGGACGCGTTGAGAGGATTGTTCGAATAAGCACCGGCTAACTACAGGCCAGCAGCCGCGGTAATACGTAGGGTGCAAGCGTTATCCGGATTTATTGGGCGTAAAGGGCTCGTAGGCGGTTCGTCGCGTCCGGTGTGAAAGTCCATCGCTTAACGGTGGATCCGCGCCGG
+
EDEGGCDGGGGGGGGGGEGGGGGGGGGGGGGGGGGGGGGGGFGGGGGGGGGGGFGGFCGGGGGGGGDGGGGGGGDGGGGGGGGGGGGGGGGGGGGGGGGGGGGGG8F,CFGFFEG+8+:,3+B+>EE@3+5*35>7F8,8*8>B,3,@FFGG1F9BFFG7FGGGGGEFD,++<FFEGFGGCGGG>8:ECC9CCF5CG0?EFF@FGGGGGGGGGGGC?FGGGGFCE:*;EFGGDFGEGG5=FE5CEEGG8*CEECEGD:C5CEFGGGGGGFGGGGG<CCCG;>D9>6F>3@D35D
@M03364:396:000000000-C9LGT:1:1101:23716:9844 1:N:0:10
ACTCCTACGGGAGGCAGCAGTAGGGAATCTTCGGCAATGGGCGAAAGCCTGACCGAGCAACGCCGCGTGAATGATGAAGGCCTTCGGGTTGTAAAATTCTGTTATAAGGGAAGAACGACTTTAGTAGGAAATGGCTAGAGTGTGACGGTACCTTATGAGAAAGCCACGGCTAACTACGTGCCAGCAGCCGCGGTAATACGTAGGTGGCAAGCGTTGTCCGGATTTATTGGGCGTAAAGCGAGCGCAGGCGGAAAAATAAGTCTAATGTGAAAGCCCTCGGCTTAACCGAGGAAC
+
GGGGGGGGGGGGGGGGGGGGGGGGGGGGGGGGGGGGGGGGGGGGGGGGGGGGGGGGGGGGGGGGGGGGGGGGGGGGGGGGGGGGGGGGGGGGGGGGGGGGGGGGGGGGGGGGGGGGGGGGDFGD?CFG,,883>FFFGGGGGGFDDGGGGGGDFGGGGGGGGGGGGGGGGGGGGGGGGGGGGGGGGGGGGGGGGGGGGGGGGGGGGGGGGGGGGGGGGGGGGGGGGGGGGGGGGGGGGGGGGGGGGGGGGGGGGGGGGGGGGGGGGGGGGGGGGGGGGGGFFGGGGGFGFEGG<
@M03364:396:000000000-C9LGT:1:1101:5354:9878 1:N:0:10
ACTCCTACGGGAGGCAGCAGTGGGGAATCTTGCGCAATGGGGGCAACCCTGACGCAGCGACGCCGCGTGCGGGACGAAGGCCTTCGGGTCGTAAACCGCTTTCAGCAGGGACGAGGCCGCTCCGGTGACGGTACCTGCAGAAGAAGCCCCGGCTAAATACGTGCCAGCAGCCGCGGTAATACGTATGGGGCGAGCGTTATCCGGATTCATTGGGCGTAAAGCGCGCGTAGGCGGCCCGTTAGGTCGGAGGTAAAAGCCCGGGGCTCAACCCCGGCGAGCCTCCGATACCGGCGG
+
GGGGGGGGGGGGGGGGGGGGGGGGGGGGGGGGGGGGGGGGGGGFGGGGGGGGGGGGGGGGGGGGGGGGGGGGGGGGGGGGGGGGGGGGGGGGGGGGGGGGGGGGGGGGGGGGGGGGGGGGG>F*4=CFF8=8*=FGGGGGGGGCF<FGGGGGGGGGGGGGGGGGGGGGG;CFGGGGGGGGGGGGGGGGGGGGGGGGGGGGGGCEEGEGGGGGGGGG?EEGGGGGGGGGGEGGGGGGGGGGGGGGGGGDGGEFGGGGGGGGGDDG5FGGGGGGGGGGCGGGFFGGCGGFGFFGGG
@M03364:396:000000000-C9LGT:1:1101:22671:9897 1:N:0:10
ACTCCTACGGGAGGCAGCAGTAGGGAATCTTCCACAATGGGCGCAAGCCTGATGGAGCAACACCGCGTGAGTGAAGAAGGGTTTCGGCTCGTAAAGCTCTGTTGTTGGAGAAGAACGTGCGTGAGAGTAACTGTTCACGCAGTGACGGTATCCAACCAGAAAGTCACGGCTAACTACGTGCCAGCAGCCGCGGTAATACGTAGGTGGCAAGCGTTATCCGGATTTATTGGGCGTAAAGCGAGCGCAGGCGGTTGCTTAGGTCTGATGTGAAAGCCTTCGGCTTAACCGAAGA
+
GGGGGGGGGGGGGGGGGGGGGGGGGGGGGGGGGGGGGGGGGGGGGGGGGGGGGGGGGGGGGGGGGGGGGGGGGGGGGGGGGGGGGGGGGGGGGGGGGGGGGGGGGFGGGGGGGGEGFFGGGGF+=FFGA?C?FBFDFGFGGDGGGGGGGGGGGGGGGGGGGGGGGGGGGGGGFFFGGGGGGGGGGGGGGGGGGGGGGGGGGGGGGGGGGGGGGGGGGGGGGCFEGGGGGGGGGGGGGGGGGGGGGGGGGGGGGGFEGFGGCCCGGGGG>FGFGGGGGGFGFFEGGGGFGFFG
@M03364:396:000000000-C9LGT:1:1101:5120:9922 1:N:0:10
ACTCCTACGGGAGGCAGCAGTGGGGAATATTGCACAATGGGCGAAAGCCTGATGCAGCGACGCCGCGTGGGGGATGAAGGCCTTCGGGTTGTAAACTCCTTTCGCTAGGGACGAAGAGTTACATTGACGATCCCTGGAGAAGAAGCACCGGCTAACTACGTGCCAGCAGCCGCGGTAATACGTAGGGTGCGAGCGTTGTCCGGAATTACTGGGCGTAAAGAGCTCGTAGGTGGTTTGTCGCGTCGTCTGTGAAATCCCGGGGCTTAACTCCGGGCGTGCAGGCGATACGGGCAT
+
GGGGGGGGGGGGGGGGGGGGGGGGGGGGGGGGGGGGGGGGGGGGGGGGGGGGGGGGGGGGGGGGGGGGGGGGGGGGGGGGGGGGGGGGGGGGGGGGGGGGGGGGGCFEGGGGGGGG=FFFF9CF=>FF8+@3>@FGGGGEGGGFGGFGGGGGEGGGGGGGGGGGGGGGGGGGGGGGGGGGGGGGGGGGGGGGGGGGGGGGGGGCEGGGGGGGGGGGGGGGGGGGGGEEGGCFGEFGGGGGGGGGGDGGGGGGFGGGGGGGGGGGGGGGGGGGGCEG<DGGFFGGDGGFF:>C)2
@M03364:396:000000000-C9LGT:1:1101:8848:9944 1:N:0:10
ACTCCTACGGGAGGCAGCAGTGGGGAATATTGCACAATGGGGGAAACCCTGATGCAGCAACGCCGCGTGAGTGATGACGGCCTTCGGGTTGTAAAGCTCTGTCTTCAGGGACGATAATGACGGTACCTCAGGAGGAAGCCACGGCTAACTACGTGCCAGCAGCCGCGGTAATACGTAGGTGGCGAGCGTTGTCCGGATTTACTGGGCGTAAAGGGAGTGTAGGCGGACTTTTAAGTGAGATGTGAAATACCCGGGCTCAACTTGGGTGCTGCATTTCAAACTGGAAGTCTAG
+
GGGGGGGGGGGGGGGGGGGGGGGGGGGGGGGGGGGGGGGGGGGGGGGGGGGGGGGGGGGGGGGGGGGGGGGGGGGGGGGGGGGGGDCGGGGGGGGGGGGGGGGGGGGGGFGGGGGG@F,8C8@F<CFF,,83B+C+@FGGGGGGGG>FGFGGGGCGGGGGGGGGGGGGG*;CFGGGGGGGGGGGGGGGGGGGCGG>FGGGGGGGGGGGGEGGGGGGGGGGGGGGGGEGGGFGGGGGGCFFGFGGGGFFGGGGGGGGGGGGGGFGGGGGGGGGGGGCFGGD4=FFFGGFFFFG
@M03364:396:000000000-C9LGT:1:1101:10185:9967 1:N:0:10
ACTCCTACGGGAGGCAGCAGTGGGGAATATTGCACAATGGGCGCAAGCCTGATGCAGCGACGCCGCGTGCGGGATGGAGGCCTTCGGGTTGTAAACCGCTTTTGTTCAAGGGCAAGGCATGGTTGCGGACGGGATGAGTGGATTGTTCGAATAAGCACCGGCTAACTACGTGCCAGCAGCCGCGGTAATACGTAGGTGGCAAGCGTTGTCCGGATTTATTTGGCGTAAAGCGAGCGCAGGCGGAAAAATAAGTCTAATGTGAAAGCCCTCGGCTTAACCGAGGAACTGCATCGG
+
GGGGGGGGGGGGGGGGGGGGGGGGGGGGFGGGGGGGGGGGGGGGGGGGGGGGGGGGGGGGGGGGGGGGGGGGGCEEGGGGGGGGGGGGGGGGGGGGGGGGGGGAFGGFGGGGGGGGBFDFG-33+>FF:FE7**5>FFAFGF@E:><FGCEF*>FGGGGGGGGGGGGGG7CGGFGGGGGGGGGGGEEGGGGGFDGG9FGGGGFGGEEEGGGDGEE5@FGG7CEGGGDGGC?EGGGGGGGEGGGEGCGGGGGGGGEC>??ECCCFGGGFDGDDDGGGGGGGFFGDGFFFGFFGCD
@M03364:396:000000000-C9LGT:1:1101:9320:9967 1:N:0:10
ACTCCTACGGGAGGCAGCAGTGGGGAATATTGCACAATGGGCGCAAGCCTGATGCAGCGACGCCGCGTGCGGGATGGAGGCCTTCGGGTTGTAAACCGCTTTTGTTCAAGGGCAAGGCACGGTTTCGGCCGTGTTGAGTGGATTGTTCGAATAAGCACCGGCTAACTACGTGCCAGCAGCCGCGGTAATACGTAGGGTGCAAGCGTTATCCGGATTTATTGGGCGTAAAGGGCTCGTAGGCGGTTCGTCGCGTCCGGTGTGAAAGTCCATCGCTTAACGGTGGATCCGCGCCGG
+
GGGGGGGGGGGGGGGGGGGGGGGGGGGGGGGGGGGGGGGGGGGGGGGGGGGGGGGGGGGGGGGGGGGGGGGGGGGGGGGGGGGGGGGGGGGGGGGGGGGGGGGGGGGGGGGGGGGGFGFFF>FG:FFG<+@5*@DCFFFGGFGGGGGGGGFG@FGGGGGGGGGGGGGGGCGGGGGGGGGGGGGGGGDCEGGGGGGGEGGGGGGGGGGGGGGGGGGGGGGGGGGGGGGGGGGGG6EEGG>EGGGEGGGGGGGGGGGGG:E5EEGGGGG>CCGGGGGGGGGGFFDFGGGFGFFGGD
@M03364:396:000000000-C9LGT:1:1101:20072:9968 1:N:0:10
ACTCCTACGGGAGGCAGCAGTGGGGAATATTGCACAATGGGCGCAAGCCTGATGCAGCGACGCCGCGTGCGGGATGGAGGCCTTCGGGTTGTAAACCGCTTTTGTTCAAGGGCAAGGCACGGTTTCGGCCGTGTTGAGTGGATTGTTCGAATAAGCACCGGCTAACTACGTGCCAGCAGCCGCGGTAATACGTAGGGTGCAAGCGTTATCCGGATTTATTGGGCGTAAAGGGCTCGTAGGCGGTTCGTCGCGTCCGGTGTGAAAGTCCATCGCTTAACGGTGGATCCGCGCCGG
+
GGGGGGGGGGGGGGGGGGGGGGGGGGGGGGGGGGGGGGGGGGGGGGGGGGGGGGGGGGGGGGGGGGGGGGGGGGGGGGGGGGGGGGGGGGGGGGGGGGGGGGGGGGGGGGGGGGGGFGGGG7FECFEG@>:33DC73@DFGFGFGGGGGFCFFGGGGGGGGGGDFGGGGDGGGGGGGGGGGGGGEEEGGGGGCFGGGGGDFGGGGCECGEGGG;8CCFFGGGGGGEGGCFGGGGFGGGGCGGGGEGGGGGGGEEGGGCC*8:>CGFFGGGGGDGGGFGGG>FGC4<>>FEFD<<
@M03364:396:000000000-C9LGT:1:1101:23442:9978 1:N:0:10
ACTCCTACGGGAGGGAGCAGTAGGGAATCTTCCACAATGGGCGCAAGCCTGATGGAGCAACACCGCGTGAGTGAAGAAGGGTTTCGGCTCGTAAAGCTCTGTTGTTGGAGAAGAACGTGCGTGCGAGTAACTGTTCACGCAGTGACGGTATCCAACCAGAAAGTCACGGCTAACTACGTGCCAGCAGCCGCGGTAATACGTAGGTGGCAAGCGTTATCCGGATTTATTGGGCGTAAAGCGAGCGCAGGCGGTTGCTTAGGTCTGATGTGAAAGCCTTCGGCTTAACCGAAGA
+
GGGGGGGGGGGGGGGGGGGGGGGGGGGGGGGGGGGGGGGGGGGGGGGGGGGGGGGGGGGGGGGGGGGGGGGGGGGGGGGGGGGGGGGGGGGGGGGGGGGGGGGGGGGFDGGGGGGGGFGFE:C8+BFGB,9C,<@AFFGGGGGGGGGGGGGGGGGGGDGGFGGGGGGGG@EC<FGGGGGGGGGGGGGGGGGGGFGGGGGGGGGGGGGGGGGGEFGGFGGGGG5EGFFFGGGGGGGGGGGGGGGGGGGGGGGGDEGGGGGF@@*:?FCFFGGFF6EFFDGGFFCF7FG@G@@G
@M03364:396:000000000-C9LGT:1:1101:6801:9987 1:N:0:10
ACTCCTACGGGAGGCAGCAGTAGGGAATCTTCCACAATGGGCGCAAGCCTGATGGAGCAACACCGCGTGAGTGAAGAAGGGTTTCGGCTCGTAAAGCTCTGTTGTTGGAGAAGAACGTGCGTGCGAGTATCTGTTCACGCAGTGACGGTATCCAACCAGAAAGTCACGGCTAACTACGTGCCAGCAGCCGCGGTAATACGTAGGTGGCAAGCGTTATCCGGATTTATTGGGCGTAAAGCGAGCGCAGGCGGTTGCTTAGGTCTGATGTGAAAGCCTTCGGCTTAACCGAAGA
+
GGGGGGGGGGGGGGGGGGGGGGGGGGGGGGGGGGGGGGGGGGGGGGGGGGGGGGGGGGGGGGGGGGGGGGGGGGGGGGGGGGGGGGGGGGGGGGGGGGGGGGGGGGGGGGGGGGGGCFFGE=F++>FG8,:CCBFGGGGGGGGGGGGGGGGGFGGGGGGGGGGGGGGGGGGGGGGGFGGGGGGGGGGGGGGGGGGGGGGGGGGGFGGGGGGGGGGGGGGGGGGDFGGFGGGGGGGGGGGGGGGGGGGGGGGGGGGGGGCF@FGGGGGGGGGGGGGGGGGGFFGGGGGFDDED
@M03364:396:000000000-C9LGT:1:1101:14043:9998 1:N:0:10
ACTCCTACGGGAGGCAGCAGTGGGGAATATTGCACAATGGGCGAAAGCCTGATGCAGCAACGCCGCGTGAGCGATGAAGGCCTTCGGGTCGTAAAGCTCTGTCCTCAAGGAAGATAATGACGGTACTTGGGTAGGAAGCCCCGGCTAACTACGTGCCAGCAGCCGCGGTAATACGTAGGGTGCAAGCGTTATCCGGATTTATTGGGCGTAAAGGGCTCGTAGGCGGTTCGTCGCGTCCGGTGTGAAAGTCCATCGCTTAACGGTGGATCCGCGCCGGGTACGGGCGGGCTTG
+
EFGGGGGGGGGGGGGGGGGGGGGGGGGGGGGGGGGGGGGGGFGGGGEGGGGGGDGGGGCGAFGGGGGGGGGGGGGGGGGGGGGGDGFGGCFGGGGGGGGGCGG8FBF8FFGFGGGGGGGGG7CFCGDEB,A+A3BFFFGGGGGGGGGGGGBFGGGGGGGGGGGGGGGGG<EGGGGFGGGGCFGCFGGGGG:C:CGGGCF@F2CFGGGGGGGGG?EG>FGGGGGGGG8?>EG8**?EE5?E:CGEEGGFGGGG?CEGG*:CG*9EFCF6C7CGCC=5C3EGF3ED3CG:DFFD
@M03364:396:000000000-C9LGT:1:1101:24859:9999 1:N:0:10
ACTCCTACGGGAGGCAGCAGTAGGGAATCTTCCACAATGGGCGCAAGCCTGATGGAGCAACACCGCGTGAGTGAAGAAGGGTTTCGGCTCGTAAAGCTCTGTTGTTGGAGAAGAACGTGCGTGAGAGTCCCTGTTCACGCAGTGACGGTATCCAACCAGAAAGTCACGGCTAACTACGTGCCAGCAGCCGCGGTAATACGTAGGTGGCAAGCGTTATCCGGATTTATTGGGCGTAAAGCGAGCGCAGGCGGTTGCTTAGGTCTGATGTGAAAGCCTTCGGCTTAACCGAAGA
+
GGGGGGGGGGGGGGGGGGGGGGGGGGGGGGGGGGGGGGGGGGGGGGGGGGGGGGGGGGGGGGGGGGGGGGGGGGGGGGGGGGGGGGGGGGGGGGGGGGGGGGGGGGGGGGGGGGGFCGGGGCF++:BE,,8:=FGFGGGG:CFGFGGGGGGGGG<FGEGGGGGGGGGGGFGGGGGGGGGGGGGGGGGGGGGGGEGGGGGGGGGGGGGGGGGGGGGGGGGGGGGGGGGGGGGGGGGEFEFGGGGGGGGGGGGEEEGGGGGGEFDGGGGGGGGGGGGGGFGGFFGGGGGFGEFG
@M03364:396:000000000-C9LGT:1:1101:20342:10013 1:N:0:10
ACTCCTACGGGAGGCAGCAGTGGGGAATCTTGCGCAATGGGGGCAACCCTGACGCAGCGACGCCGCGTGCGGGACGAAGGCCTTCGGGTCGTAAACCGCTTTCAGCAGGGACGAGGCCGCTACGGTGACTGTACCTGCAGAAGAAGCCCCGGCTAAATACGTGCCAGCAGCCGCGGTAATACGTATGGGGCGAGCGTTATCCGGATTCATTGGGCGTAAAGCGCGCGTAGGCGGCCCGTTAGGTCGGAGGTAAAAGCCCGGGGCTCAACCCCGGCGAGCCTCCGATACCGGCGG
+
GGGGGGGGGGGGGGGGGGGGGGGGGGGGGGGGGDGGGGGGGGGGGGGGGGGGGGGGGGGGGGGGGGGGGGGGGGGGGGGGGGGGGGGCFCGGGGGGGGGGEFGFFFGGGGGFGG::>DFEE*>1FFGG>,7?,@F9<F8FF,<BFCA:FGGEGEGFGGGGGGGGGGGCF,;CGGEE>EEFGGG@FGGFGEGGEGGGGGGGGGGG>:8CFG79<*;CED88CCGCE>C85?EGGGEGDC8:CCE?FGC5?E8CC+<7>C=EG*75*1+29>E*9:CG<D55)0:<D377DBBDDD
@M03364:396:000000000-C9LGT:1:1101:5711:10016 1:N:0:10
ACTCCTACGGGAGGCAGCAGTGGGGAATATTGCACAATGGGCGCAAGCCTGATGCAGCGACGCCGCGTGCGGGATGGAGGCCTTCGGGTTGTAAACCGCTTTTGATCAAGGGCAAGGCACGGTTTCGGCCGTGTTGAGTGGATTGTTCGAATAAGCACCGGCTAACTACGTGCCAGCAGCCGCGGTAATACGTAGGGTGCAAGCGTTATCCGGATTTATTGGGCGTAAAGGGCTCGTAGGCGGTTCGTCGCGTCCGGTGTGAAAGTCCATCGCTTAACGGTGGATCCGCGCCGG
+
GGGGGGGGGGGGGGGGGGGGGGGGGGGGGGGGGGGGGGGGGGGGGGGGGGGGGGGGGGGGGGGGGGGGGGGGGGGGGGGGGGGGGGGGGGGGGGGGGGGGGGGGGGGGGGGGGGGGFGGGGDGG>EFG@+55@FGFGFCFG?FGGGGGGGGGFFGGGGGGGGGGGGGGGFGGGGGGGGGGGGDGGGGGGGGGFGGGGGGGGGGFGGGGGGGDGGDGCGGGGGGGGGGECFGGGGFEEDGGGGGEGGGGGGGGEEEEGGGGG?DFFFGGFCCGGDGGGGGGDFGGGFFFGFFDGG
@M03364:396:000000000-C9LGT:1:1101:12981:10020 1:N:0:10
ACTCCTACGGGAGGCAGCAGTGGGGAATATTGCACAATGGGCGCAAGCCTGATGCAGCGACGCCGCGTGCGGGATGGAGGCCTTCGGGTTGTAAACCGCTTTTGTTCAAGGGCAAGGCACGGTTTCGGCCGTGTTGAGTGGATTGTTCGAATAAGCACCGGCTAACTACGTGCCAGCAGCCGCGGTAATACGTAGGGTGCAAGCGTTATCCGGATTTATTGGGCGTAAAGGGCTCGTAGGCGGTTCGTCGCGTCCGGTGTGAAAGTCCATCGCTTAACGGTGGATCCGCGCCGG
+
GGGGGGGGGGGGGGGGGGGGGGGGGGGGGGGGGGGGGGGGGGGGGGGGGGGGGGGGGGGGGGGGGGGGGGGGGGGGGGGGGGGGGGGGGGGGGGGGGDGGGGGGGGGGGGGGGGGGEGGGG+FC+EFD3+5*58D@AFFFF93>DFFGGGGGGGGGGGGGGGGGGGGGG7EGGGGGGGGGGGGGGGDGGGGGFGGGGGGGGGGGGGGGGGGDGEGGGGFEFFGFGC:EGGGGDGGE=EGGGGGGGGGGE=C5EGCCD8CEGCCFGFGGGGGGGGFCC>EC>:5*0*9;DDBGDG
@M03364:396:000000000-C9LGT:1:1101:15410:10025 1:N:0:10
ACTCCTACGGGAGGCAGCAGTAGGGAATCTTCCACAATGGACGCAAGTCTGATGGAGCAACGCCGCGTGAGTGAAGAAGGTTTTCGGATCGTAAAGCTCTGTTGTTGGTGAAGAAGGATAGAGGTAGTAACTGGCCTTTATTTGACGGTAATCAACCAGAAAGTCACGGCTAACTACGTGCCAGCAGCCGCGGTAATACGTAGGTGGCAAGCGTTGTCCGGATTTATTGGGCGTAAAGCGAGCGCAGGCGGAAAAATAAGTCTAATGTGAAAGCCCTCGGCTTAACCGAGGAAC
+
GGGGGGGGGGGGGGGGGGGGGGGGGGGGGGGGGGGGGGGGGGGGGGGGFGGGGGGGGGGGGGGGGGGGGGGGGGGGGGGGFGGGGGGGGCFGGEGGGGDGG@FGGGGFEFGGGGFGFFGGG-C4=FFGE,7C,4DCFFGGGCGGGGEFGGGGFGGGGGGGGGGGGGGGGGGGGGGGGGGGGGGGGGGGFGGGGGGGGGGGGGGGGGGGGFGGGGGGGGGG8ECCECCGGGGGGGGGGFCGGGGGGGGGGGGGG=C:DFGG@FGGGGGGGGGGGFGGGGGGF:>DGGF>GFFG4>
@M03364:396:000000000-C9LGT:1:1101:28570:10044 1:N:0:10
ACTCCTACGGAGGCAGCAGTAGGGAATCTTCCACAATGGGCGCAAGCCTGATGGAGCAACACCGCGTGAGTGAAGAAGGGTTTCGGCTCGTAAAGCTCTGTTGTTAGAGAAGAACGTGCGTGAGAGCAACTGTTCACGCAGTGACGGTATCTAACCAGAAAGTCACGGCTAACTACGTGCCAGCAGCCGCGGTAATACGTAGGTGGCAAGCGTTATCCGGATTTATTGGGCGTAAAGCGCGCGTAGGCGGCCCGTTAGGTCGGAGGTAAAAGCCCGGGGCTCAACCCCGGCG
+
GGGGGGGGGGGGGGGGGGGGGGGGGGGGGGGGGGGGGGGGGGGGGGGGGGGGGGGGGGGGGGGGGGGGGGGGGGGGGGGGGGGGGGGGGGGGGGGGGGGEFGGFGCGGGEGFFFFGFFGCF-B+<?FFB,A,,<C9DFGEDGGGGGGGGGGGFFGGGGGGGGGGGGDCE5@FGGGGGGGGGGFGGGGGE7FGGGGGGGG:FFC?FGGGGGGGGGGGGGGDGGG6AFGGCGGGGGGGGGEGGGGGGGGFEGGGGGCGGGGGF57CEGGGGGGGGGGGGGGD:FGGGGGFGFFG
@M03364:396:000000000-C9LGT:1:1101:10435:10048 1:N:0:10
ACTCCTACGGGAGGCAGCAGTGGGGAATATTGCACAATGGGCGCAAGCCTGATGCAGCGACGCCGCGTGCGGGATGGAGGCCTTCGGGTCGTAAACCGCTTTCAGCAGGGACGAGGCCGCGGGGTGACGATCCCTGCAGAAGAAGCCCCGGCTAAATACGTGCCAGCAGCCGCGGTAATACGTATGGGGCGAGCGTTATCCGGATTCATTGGGCGTAAAGCGCGCGTAGGCGGCCCGTTAGGTCGGAGGTAAAAGCCCGGGGCTCAACCCCGGCGAGCCTCCGATACCGGCGGG
+
GGGGGGGGGGGGGGGGGGGGGGGGGGGGGGGGGGGGGGGGGGGGGGGGGGGGGGGGGGGGGGGGGGGGGGGGGGGGGGGGGGGGGGGGGGGGGGGGGGGGGGGGGGGGGGGGGGGGGGGGG*CF*=FG=*<+<<F:CFGFFGGGGF<FGFGGCEGGGGGGCEGGGGGGGEGGGGGGGGGGGGCFGGGGGGGGGGGGGGGGGGGGGGGGGGGGGGGGGGGGGGGGGGGGGGGGGGGGGCFGGGGGGGCEGEFGGGGGGGGGEGGEG=CFFDGGDGGDDDGFFFGGGGDFGEFGGG
@M03364:396:000000000-C9LGT:1:1101:16437:10049 1:N:0:10
ACTCCTACGGGAGGCAGCAGTAGGGAATTTTCGTCAATGGGCGCAAGCCTGAACGAGCAATGCCGCGTGGGTGAAGACGGTCTTCGGATTGTAAAGCCCTGTTGCCGGGGACAAAGGACAGCCCGAGTGGAAAGCTGACTGTTTGATGGTACCCGGCCAGAAAGCCACGGCTAACTACGTGCCAGCAGCCGCGGTAATACGTAGGTGGCAAGCGTTATCCGGAATGATTGGGCGTAAAGTGTGCGCAGGCGGCTGTGCAAGTCTGAAGTAAAAGGGACCGGCTCAACCGGTTC
+
GGGGGGGGGGGGGGGGGGGGGFGCGGFGGGGGGGGGGGGFCEGGGGGGGGGGFFGGGGGGGGGGEGGGGDFGGGGGCGGGEGGGGGGGGGGGGGGGGGGGFFEEDFCGGGGGDAFGDFG8FCF7>C=FF+EE,BFCDFF9=FFFG9FFGGFE>FCFGGGGGGGFGGGGGEEEEFFGGGGGFGGGGGGDFGGGFGFGGGGGGGGGGFDGGGGGGGGGGGG7:EEGGGEFGGGGGGGGDGFFG<9CEGGGDGGGGGGFGGD7FCG?CF+CFGG>FGGDFCEGFFEDCC4>GF<DC
@M03364:396:000000000-C9LGT:1:1101:3934:10061 1:N:0:10
ACTCCTACGGGAGGCAGCAGTGGGGAATATTGCACAATGGGCGAAAGCCTGATGCAGCAACGCCGCGTGAGCGATGAAGGCCTTCGGGTCGTAAAGCTCTGTCCTCAAGGAAGATCATGACGGTACTTTCGTAGGAAGCCCCGGCTAACTACGTGCCAGCAGCCGCGGTGATACGTAGGGGGCTAGCGTTATCCGGAATTACTGGGCGTAAAGGGTGCGTAGGTGGTTTCTTCAGTCAGAGGTGAAAGGCTACGGCTCAACCGTAGTAAGCCTTTGAAACTGGGAAACTTGAGT
+
GGGGGGGGGGGGGGGGGGGGGFF@FGGGGGGDFGGGGGGGGDEGGGDGGGGGEA<FGGGGGGGGGGGGGG7FGGFGGGGGGGGGGFGGGGGGGGGGGGGGGGEFGGG@FGGGGGC,BEE,5-+8:BD<,8@,,3833:FE+>3@FEF<,@,@CF7F*;,@B,@CGD@7E**@FFCFFFE>::FC<@<<<<<@:<<7<*2:9<CGGCFC8?EC9CEF58C//?C:+*;CGGCF+033:EGGGCE*+2<?GFFCC=C*)A?C@F3A/>C>7>?CFFG*:*+*9*2**><FGF?772
@M03364:396:000000000-C9LGT:1:1101:22424:10090 1:N:0:10
ACTCCTACGGGAGGCAGCAGTGGGGAATATTGCACAATGGGCGCAAGCCTGATGCAGCGACGCCGCGTGCGGGATGGAGGCCTTCGGGTTGTAAACCGCTTTTGTTCAAGGGCAAGGCACGGTTTCGGCAGTGTTGAGTGGATTGTTCGAATAAGCACCGGCTAACTACGTGCCAGCAGCCGCGGTAATACGTAGGGTGCAAGCGTTATCCGGATTTATTGGGCGTAAAGGGCTCGTAGGCGGTTCGTCGCGTCCGGTGTGAAAGTCCATCGCTTAACGGTGGATCCGCGCCGG
+
FGGGGGGGGGGGGGGGGGGGGGGGGGGGGGGGGGGGGGGGGGGGGGGGGGGGGGGGGGGGGGGGGGGGGGGGGGGGGGGGGGGGGGGGGGGGGGGGGCGGGGGGGGG<FGGGGGGGCGGFG>FF:FFG3838,,8,@F=FG9:>CGGGGG8F>FGGGGGGGGDCGGFG@*6<CFFFGFFFGGDFEEEDFCCFGDCEDFGEGGGFC>EEGG78C8CEFGGGGGGGGC/?EGGC:FGGGGGEGGDEGDEGGGGGGGGGG8C7C+?FFGGFDFGG<:=<FGGGFFEF*7FFFE)CCD
@M03364:396:000000000-C9LGT:1:1101:6748:10109 1:N:0:10
ACTCCTACGGGAGGCAGCAGTGGGGAATATTGCACAATGGGCGCAAGCCTGATGCAGCGACGCCGCGTGCGGGATGGAGGCCTTCGGGTTGTAAACCGCTTTTGTTCAAGGGCAAGGCACGGTTTCGGACGTGTTGAGTGGATTGTTCGAATAAGCACCGGCTAACTACGTGCCAGCAGCCGCGGTAATACGTAGGGTGCAAGCGTTATCCGGATTTATTGGGCGTAAAGGGCTCGTAGGCGGTTCGTCGCGTTCGGTGTGAAAGTCCATCGCCTAACGGTGGAGCTGCGCCGG
+
GGGGGGGGGGGGGGGGGGGGGGGGGGGGGGFGGGGFGGGGGGGGGGGGGGGGGGGGGGGGGGGGGGGGGGGGGFGGGGGGGGGGGGGGFGGGGGGGGGGGGFGGGGGCFGFGGGGGFCFEG+BC::FC8+5888FEFFFGG,8DFGDGGG8F7FFGGFGGGGGCFFGFFFFGFCFGGGGGGGGGFGC8CCGGFEGGGDEEGGGGGGGGGFGGGDEC?<FFGFGGGE5EFDFE8EFECGGGFGG:/2:5EDGG:*;=C;518<:CFCFGGCCDDGDC<CCD00:5*9996@DDDD
@M03364:396:000000000-C9LGT:1:1101:21162:10128 1:N:0:10
CTCCTACGGGAGGCAGCAGTAGGGAATCTTCGGCAATGGGCGAAAGCCTGACCGAGCAACGCCGCGTGAATGATGAAGGCCTTCGGGTTGTAAAATTCTGTTATAAGGGAAGAAAGACTATCGTAGGAAATTCATAGAGTGTGACTGTACCTTATGAGAAAGCCACGGCTAACTACGTGGCAGCAGCCGCGGTAATAAGTAGGTGGCGAGCGCTACACGGAAATATTGGGCTTAAAGAGCGGGCAGGCGGATGATTAAGTATTATGTTAAAACCCACGGCTTAACCGTGGGGGG
+
<<@<FG?C@E;@FGGDEE,<CFFC,E;C@@@CF:6@CC9FCEGGG7CA6FF8C687@CE<:CCF+:F=ECE9FF,EF,,B:,,54:CG7FG9@FGC,5,@FDG9FF<?FFGG<B,,,,C87<3,,88FF@D5,,:,7>C,C83C9,33C,8D9F<,,,3@F,,:>D+:*@EBF;>,@<3*>FG:F722***14CFGC,<<F,,,,*+*=*8**=1*+0/**;*+<+<++/**2CFC+0;8*/**:5**/**1:AC+0<0<++*2+0+*2:<**:CC*9:557?DF*)09B)>C3
@M03364:396:000000000-C9LGT:1:1101:27411:10143 1:N:0:10
[truncated: 52,628,355 more chars]
