# Supplementary material for: Characterization of the bacterial microbiota composition and evolution at different intestinal tract in wild pigs (Sus scrofa ussuricus)
Source: PeerJ. 2020 May 26;8:e9124. doi: 10.7717/peerj.9124 (PMC7258971; doi:10.7717/peerj.9124)
Supplement: Supplemental Information 8 [file peerj-08-9124-s017.gz › D19AH649-Y6JE2_R2.fq]

@M03364:396:000000000-C9LGT:1:1101:13106:1215 2:N:0:10
GGACTACTGGGGTATCTAATCCTGTTCGCTCCCCACGCTTTCGCTCCTCAGCGTCAGTAACGGCCCAGAGACCTGCCTTCGCCATTGGTGTTCTTCCCGATATCTACACATTCCACCGTTACACCGGGAATTCCAGTCTCCCCTACCGCACTCAAGCCCGCCCGTACCCGGCGCGGATCCACCGTTAAGCGATGGACTTTCACACCGGACGCGACGAACCGCCTACGAGCCCTTTACGCCCAATAAATCCGGATCACGCTTGCACCCTACGTATTACCGCGGCTGCTGGCACGGTGTTAGC
+
CCCCCGGGGGGGGGGGGGDGGGGGGGGGGGGGGGGGGGGGGGGGGGGGGGGGGGGGGGGGGGGGGGGGGGGGGGGGGGGGGGGGGGGGGGGGGGGGGGGGGGGGGGGGGGGGGGGGGGGGGGGGGGGGGGFGGGGGGGGGGFGFDCFEGEGFGFGFGFDGGGFGGGGGGGGGDG>GCDGGFFFBFEC=FGEC5CGFGGGGGFGCF>)4-79EBDE939GG6DB?FG4)-14:?22)-4EEGB??63ABFFDB?:(4?:?BB:C)9FG6(::32-,)69---326>?)).4.5:((.0)):*
@M03364:396:000000000-C9LGT:1:1101:18733:1249 2:N:0:10
GGACTACTAGGGTTTCTAATCCTCTTTGCTCCCCACGCTTTCGTGCCTCAGTGTCAGTTACAGTCCAGAGAGCCGCCTTCGCACCTGGCGTTCCTCCTAATATCTACGCATTTCACCGCTACACTAGGAATTCCACTCTCCTCTCCTGCACTTTAGACTTCCAGTTTGAAATGCAGCCCCCAACTTGAGCCCGGGTATTTCACAGCTCACTTAACAGTCCTCCTACGCTCCCTTTACGCCCAGTAAATCCTGACACCTCTCGCCCCCTACGTCTTGCCGCCGCGGCGTGCCCTTCTTTCGC
+
C-CCC@FFAFDGG@FGGGF<EFG,FAFCFGGGGGGGGDGGGGGFGGGGGF6CCFGGCCE<FGEFGGGFFD,CFGGGGGD?DFB+F<FE,@FCCFGGGFBFECGF;=EGFECFGGAGGGGGCF,<=EGGGDFGGGDGGG?EGFGFGGGFDFG5,*3=,@DFGGFGG;FFGC9FFGF+D9EE86=>8E=::>:?DGGECFCFGEGC+96>=FAC*+26A:DC*=>B:9)3)9@B(80*0(=<F(16+97.873./674360)/38(*=>(46346:?).3(4(49(((((-3(((.(***-19
@M03364:396:000000000-C9LGT:1:1101:21704:1278 2:N:0:10
GGACTACACGGGTATCTAATCCTATTTGCTCCCCACGCTTTCGTGCCTCAGCGTCAGTAACAGGCCAGGCGGCCGCCTTCGCCACTGGTGTTCTTCCATATATCTACGCATTTTACCGCTACACATGGAGTTCCACCGCCCTCTCCTGTCCTCCAGCCTGCCAGTTTCCAAAGCCTGTACCGGTTGAGCCGGTACCTTTCACTTCAGACTTAACAGGCCGCCTACTCACCCTTTACGCCCAATCATTCCGTATCACGCTCGCCACCTACGTATTACCCCTGCTGCTGGCACGTACTTCGCC
+
CCCCCGGGGGEGGGGGGGG9FGGGGDFFGFGGGGGGGGGGGGGGGGGGGGFGEGGGGFGGGGF@FFGGGGGGGGGGGGGFGGGGGGGGEGGGGGGGGGGGGGDF=EEFGCGGGGFFGGEDGFGGGGGCFGEFGGGGGFGGGGDFGGF,@DGD@DFAFFFGGGFGD;EFG7FFFGBGCFGGGGGFEG>:A:;CDGGGFGGFG>@CG6A5;GCF=A77C1=*,:6(3+56;DD:;EC<:?CC*3(8@>BFFG*((()4).,494/4CC7>7(4).469)+,(414:?:)(4(,3((-00*-7C
@M03364:396:000000000-C9LGT:1:1101:11169:1319 2:N:0:10
GGACTACAAGGGTTTCTAATCCTGTTTGCTCCCCACGCTTTCGTGCCTGAGCGTCAGATATGTCCCAGGAGGCTGCCTTCGCCATCGGTGTTCTTCCACATATCTACGCATTTCACTGCTACACGTGGAATTCCACCTCCCTCTGACACACTCTAGTCGAGCAGTCACATATGCCATTCCCGAGTTAAGCTCGGGGATTTCACATCTGACTTCATCAACCGCCTGCGCCCCCTTTACGCCAAGGCATTCCGCTTAACGCTCGCACCCGATGTATTACCGCGGCTTCTGGGCCGTACTTAGC
+
C9CB@C@FFF,8E@;FGFFFEFEFFGEFGC<F@EFCC::C8EFGECFFFE@E7BFGG,6CEEGCE@BEF@:FCEECFFDGCF7FEFG7CCFFDFCFCBFCEFGGFFFFGCGEDED?B>C@89@<@BFGGGGGDFEGC,=FF?DFFGE8E?7DF*DBF88=>C>ADCDFC@FFF9DF,+@EECDFGGCF79;?DE>CC8@@<03;9?8>*=8B*42/:3DE=42>9,(/(26>08)1.(=<*,(()//);@8((66<6((--4*(1:7(((,,)).-6+-4709>31)))((((,-)00)::
@M03364:396:000000000-C9LGT:1:1101:11666:1329 2:N:0:10
GGACTACTCGGGTTTCTAATCCTGTTCGCTACCCATGCTTTCGAGCCTCAGCGTCAGTTGCAGACCAGAGAGCCGCCTTCGCCACTGGTGTTCTTCCATATATCTACGCATTCCACCGCTACACATGGAGTTCCACTCTCCTCTTCTGCACTCAAGAAAAACAGTTTCCGATGCAGTTCCTCGGTTAAGCCGAGGGCTTTCACATTAGACTTATTTTTCCGCCTGCGCTCGCTTTACGCCCAATAAATCCGGACAACGCTTGCCCCCTACGTATTACCGCGGCTGCTTGCACGTAGTTAGC
+
CCCCCGGGGGGGGGGGGGFFGGGGGGGGGGGGGGGGGGGGGGGGGGGGGGGGGGGGCFGCFGGGGGGGGGGGGGGGGGGGGGEFGGGGECFGGGGGGGGGGFGGGGGFGGGGGGGGGGGGGGGGGGGGFGGGGGGGGGGGGGGFGGG;DFFBADD?:D8EFGFGFGGGGGCGFGFGFFGGFGGEEG3>AFFGDGGGGGGGGEGFGFC6*=AF=9,92AEF>G@25:>?>DF;?@FCF@GGGFFF;<4<FGG(39((>9>:(2:?*CC>6?(()-..6<49(4;F9?))54)44:()7*)0:
@M03364:396:000000000-C9LGT:1:1101:16078:1343 2:N:0:10
GGACTACCGGGGTATCTAATCCTGTTCGCTCCCCACGCTTTCGCTCCTCAGCGTCAGTAACGGCCCAGAGACCTGCCTTCGCCATTGGTGTTCTTCCCGATATCTACGCATTTCACCGCTACACTAGGAATTCCGCTTTCCCCTCCTGCACTCCAGTAGTCCAGTTCGCAAGGCAAAATGAGGTTGAGCCCCAAGATTAAACCTTGCGCTTAGCTAACCACCTACGCACTCTTTACGCCCCATCATTCCGGCTACCGCTTGCCCCCTACGTATTACCGCGGCTGCTTGCCCGTACTTAGCC
+
CCCCCGGGGGGGGGGGGGGGGGGFGGGGGGGGGGGGGGGGGGGGGGGGGGGGGGGGGGGGGGGGGGGGGGGGGGGGGGGGGGGGGFGGFGGGGGGFGGGGGGEGGGGGGGGGGGGGGGGGGGGGGFFGGGGGGGGGGEGGGGGFGGGFDFGF@)AD=EFFFGFGGGGGGGGGFGFGC9CFCFGFGGF@FFGCCEF>DGC9F>FBFFFFB9>EF+57F@GFFG@F81(265()9??F@0EC*41,*.4<BG)((-((043:0:C?GG33:(44.0)6<*-(-7(-8748?(),-4()9*)02
@M03364:396:000000000-C9LGT:1:1101:22653:1362 2:N:0:10
GGACTACCAGGGTTTCTAATCCTATTTGCTCCCCACGCTTTCGTGCCTCAGCGTCAGTCACAGGCCAGGCGGCCGCCTTCGCCACTGGTGTTCTTCCATATCTCTGCGCATTTTACCGCTACACATGGGGTTCCACCGCCCTCTCCTGTCCTCAAGTCTGCCAGTTTCTGAATCATAAATGAGGTGAGCCCATCCCTTTGCCTTCCGACTTAGCAGACCCCCTGCGCCCCCTTTACGCCCATGCTTTCCGAGTAACTCTCGTCCCCCACGTATTATCTCCGCGTATTGCACGTAGTTCACC
+
CCCCCGFEFFCCCFFGFGGGGGGCEEFGGGGGCEGGGGDGGGGFGGGGE86FGGGGGGGG,66,<FFCFD+CGEGGGDG,AFFGGGFGA?CFFGGGF,<?5?DF8EFGGGGG,BEFFEEDEF,B>=FF+B@7DF:?F++@CDD*=DE33*D0,*35,@CFAFFGFGF,7C;,+,1+2+3,2,+,@:,:@,;C4:;94>D?E3>60)26(:(1*4,.*-;*(:2?6*,)(161649EF:EE*((4*).-9>*(,1)-/)..-(*(*2)39(-,)5).)+)--,(((-,-.4),(.4@FF)::
@M03364:396:000000000-C9LGT:1:1101:22694:1363 2:N:0:10
GGACTACCGGGGTATCTAATCCTGTTCGCTCCCCCAGCTTTCGCGCCTCAGCGTCAGTGGTGGCCCAGAAGGCCGCCTTCGCCACCGGTGTTCTTCCCGATATCTGCGCATTCCACCGCTACACCGGGAATTCCGCCTTCCCCTACCACACTCGAGCCCGCCGGTATCGGAGGCTCGCCGGGGCTGGGCCCCGGGCTTTTACCTCCGACCTAACGGGCCGCCTACCCCACCTTTTCGCCCAATGAATCCGGATAACGCTCGACTCCTACGTCTTATCCCCGCTGCTTGCACGTATTTCTCC
+
CCCCCGGGDGCGGGGGGGGGGGGGGGGGGGGGGGGGGGGFGGGGDGGGGGGGGGGGGG<FEDFGGGGGGGGGGGDGGGGGGGGGGFGGFGGGGGGGGGGEGGEGFGGGGGGGGGFGGGGG>CFGGDCGGGGGGGCFGCDGGGGFGFGG6AG@>8CEGGGGGGFG::EFGGGGFGFG5>GEDEC*:**,.;:C5EE*98<E7<FAGFB((9994)2(9;EE1D:1(0.)()4(.6))(4CE;-.(*).6?GC?B(6433-4-(2(902,4(,(,4))6+)(-3,(4)-,()434(.//*)2:
@M03364:396:000000000-C9LGT:1:1101:19226:1394 2:N:0:10
GGACTACTGGGGTTTCTAATCCTGTTCGCTACCCATGCTTTCGAGCCTCAGCGTCAGTTGCAGACCAGAGAGCCGCCTTCGCCACTGGTGTTCTTCCATATATCTACGCATTCCACCGCTACACATGGAGTTCCACTCTCCTCTTCTGCACTCAAGAAAAACAGTTTCCGATGCAGTTCCTCGGTTAAGCCGAGGGCTTTCACATTAGACTTATTTTTCCGCCTGCTCTCGCTTTACGCCCAATAAATCCGGACTACGCTTGCACCCTACGTATTACCGCGGCTGCTGGCACGTCTTTGGC
+
CCCCCEFGGEFGGGCFG9CFGGG<FECGGGGFGGGGFGGGGGGGGGG8FFECF:FFFFFFFGGGGGGG8CEFFGGGGEGGCCFCCGGGFF<CF9EFFFFGGGFCFGGGG@CFFGGAGGGGGGGFEFDCBFGGGGGFGFFGFGFD?EFGFEADFFG5C=F8EFFDF@EFGG+@@FFFF9EFCGGCEG+:@=@DCGCCCFCFFEEEGF+>4CE:8:5*:CCFFG@F2,(48?@FFFF360C<F8(,;7C3@C5(/2(5?:>6((2<G*9:BF?73)().A8(-3902(.5>B??12().*)0>
@M03364:396:000000000-C9LGT:1:1101:8223:1424 2:N:0:10
GGACTACTGGGGTTTCTAATCCTGTTCGCTACCCATGCTTTCGAGCCTCAGCGTCAGTTGCAGACCAGAGAGCCGCCTTCGCCACTGGTGTTCTTCCATATATCTACGCATTCCACCGCTACACATGGAGTTCCACTCTCCTCTTCTGCACTCAAGTTGCCCGGTTTCCGATGCACTTCTGCGGTTCAGCCGAAGGCTTTCACATCAGTCCTCAGCCACCGCCTGCCCTCGCTTTGCGCCCAATAAATCCGGATCACGCTTGCACCCTACGTATTACCGCGGCTGCCGGCACCGCTTCCGC
+
CCCCCGGG<FGGGEGGGGGGGGGGGGGGGGGGGGGGGGGGGGGGGGGEFGCFGGGGFFGCEE<CFGGGGGGGGGGGGGGGGGGGGCGGFGEGGFFGGGDFGGAAF@FFEGGGFCDFFEGDGGGC>8ABEA4EEFGGC,?FGGGFGGGD9?EEFFDD;DFGGGD6CEGGCE>C>:*+@FGC,9@FCD+:FCGGGC5*3DEGGE?A>*?=*2:C/3,)*/,=0/:2>;0;(*(61=1)73:CG;;(;=>);6)-3(48@0,3<:F?FGG:,,(..)())336(-4731,(,410((-))))19
@M03364:396:000000000-C9LGT:1:1101:15328:1451 2:N:0:10
GGACTACAGGGGTTTCTAATCCTGTTCGCTCCCCACGCTTTCGCTCCTCAGCGTCAGTAACGGCCCAGAGACCTGCCTTCGCCATTGGTGTTCTTCCCGATATCTACACATTCCACCGTTACACCGGGAATTCCAGTCTCCCCTACCGCACTCAAGCCCGCCCGTACCCGGCGCGGATCCACCGTTAAGCGATGGACTTTCACACCGGACGCGCCGAACCGCCCACGAGCACTTTACGCCCAATCCACCCGGATACCGCTTGCACCCTACTGATTATCGCGGCTGCCGGCACGTCGTCAGC
+
CCCCCGGGGGEGGCFFGGGGGGGGGGGGGGGGGGGGGGGGGGGG7FGGGGGGGGGGGFGFGGDDGGGGCGFGFGGGGGGGGGGGGBGGGFGGGGGGFFGGGGCGGGGFGGGGGGGGGGGGGGGGGGGG@EGGGGGADFDGEGGFFGG>EBGAGBGFDCDGGGDGG@GGGGEGFGBGE;EG?EFFCE*,@C35*13:CB:9CEGCF>59(7(70)*()4CEBD;((24)-C(4:>7:A?EGGF6:)(5(8C<11<:)913(,(A>FFD,8122)..-)<(29;1>01(,(429::(.0)4CD
@M03364:396:000000000-C9LGT:1:1101:13939:1490 2:N:0:10
GGACTACTAGGGTATCTAATCCTGTTTGCTCCCCACGCTTTCGTGCCTCAGTGTCAGTTACAGTCCAGAGAGCCGCCTTCGCAACTGGTGTTCCTCCTAATATCTACGCATTTCACCGCTACACTAGGAATTCCACTCTCCTCTCCTGCACTCAAGTTTCCCAGTTTCAAAGGCTTACTACGGTTGAGCCGTAGCCTTTCACCTCTGACTTACGCAACCACCTACGCACCCTTTACGCCCAGTACTTCCGTATAACGCTAGCCCCCTACGTCTTACCCCGGCTGCTGGCACGTAGTTCCGC
+
CCCCCGGGGGGGGGGGGGGGGGGGGGGGGGGGGGGGGGGGGGGGGGGGGGGGGGGGGGGGGGGGGGGGGGGGGGGGGGGGFGGGGGGGEFGGGGGGGGGGGGGGGGGGGGGGGGGGGGGGGGGGDGGGGGFGGGGFGGGGGGGBFGGDGFGFGFGFCFGGGGFGGGGGGGGGFGFGFFGFGGGGGGF=DEEGGGGGGGGGCCEEGFF*78=F5**:C>@E=D=26*:3:C@>BEEE@DGG7274/5CC6D2483.956(42;C3DE7?@::(.8-43+4--4-3?D24:(4::(,8@*)*1
@M03364:396:000000000-C9LGT:1:1101:17777:1490 2:N:0:10
GGACTACTAGGGTATCTAATCCTGTTCGCTACCCATGCTTTCGAGCCTCAGCGTCAGTTGCAGACCAGAGAGCCGCCTTCGCCACTGGTGTTCTTCCATATATCTACGCATTCCACCGCTACACATGGAGTTCCACTCTCCTCTTCTGCACTCAAGAAAAACAGTTTCCGATGCCGTTCCTCGGTTAAGCCGAGGGCTTTCACATTAGACTTATTTTTCCGCCTGCGCTCGCTTTACGCCCAATAAATCCGGACACCGCTTGCCACCTACGTATTACCGCGGCTGCTGGCACGTCTTTAGC
+
CCCCCGGGGGGGGGGGGGGCFGG9FCGGGGGGGGGGGGGGGGGGGGGFGG@FGGGGGEFGGGGGGGGGGGGGGGGGGGGGGGGGGGGGFGFGGGGGGGGGGGGGDFGFGGGGGGGGGGGGGGGGGGGGGGFGGGGGGGGGGGGFGGGGGFGFF5AD4@FF8F6FDEFGFGGEEB)=@@FGFGDFEG:=FDGGDEGGGGGGGFGFFFFE<8?FE9,/=>EC=DFF2,5?BD@9;<?)7;ECG<03)777:F<9?F((.(-73:;>7<C84>0()6:)6<1431,-605>??0<?4())*-::
@M03364:396:000000000-C9LGT:1:1101:21434:1537 2:N:0:10
GGACTACCCGGGTATCTAATCCTGTTTGCTCCCCACGCTTTCGAGCCTCAGCGTCAGTTACAGTCCAGAGAATCGCCTTCGCCACTGGTGTTCTTCCTAATCTCTACGCATTTCACCGCTACACTAGGAATTCCATTCTCCTCTCCTGCACTCTAGACTTCCAGTTTGAAATGCAGCACCCAAGTTGAGCCCGGGTATTTCACATCTCACTTACAAGTCCGCCTACGCTCCCTTTACGCCCAGTACATCCGGACAACGATCGCCACCTACGCATTACCGCGGCTGCCGGCACGTACTGAGC
+
CCCCCGGGGGEGGGGGGGGFGGGFGGGGG9EFFGGGGGGGGGGGGGGGGGGGGGGGG<FFFGGGGGGGGGFFGGGFGGGAFGGGEFGGFGGGGGGGGGGGGGGGGDCFGGGGFFCFGDEDCCFGGGGGGGGFGGEEG9@FFGF?FFG8DDCD8>==9@=FFF9B9EEEFFGFFFEDF9ED=6?,@D,;68=?DDE>;EGGFCFE7>;C7CEFC+5:;8E,)?=A56555C@DFE=EFDGCGF0;8)96FFC1;>60=(((/(3(*AC::B(((-844946,3>;(-((-32442()0*-9F
@M03364:396:000000000-C9LGT:1:1101:9074:1558 2:N:0:10
GGACTACTAGGGTATCTAATCCCGTTTGCTCCCCTGGCTTTCGCGCCTCAGCGTCAGTTGTCGTCCAGAAAGCCGCTTTCGCCACTGGTGTTCCTCCTAATATCTACGCATTTCACCGCTACACTAGGAATTCCGCTTTCCTCTCCGATACGCTAGCATCGCAGTTTCGGTCCCCTCACGGGGTTAAGCCCCGCACTTTTAAGACCGACTTACGCCGCCGCCTGCTCGCCCTTTACGCCCACTACTTCCGTACAACGACTGCCACCTACGTTGTACCCGTGCTGCTGGCACGTACTTATGC
+
CCCCCGGGCGGGGFFGGGGEGFG;FGGGGGGGGGGGGGGGGGGGGGGGGGGGGGGGFGGGGGGGCFGGGFGGGGGGGGGGGGFGGGGGGGGGGFGGFGFGGFGGGGFFGEGGGEEFGGGGDCGGC8FFGGGGGG?E6+=EFGFFGGECEEG)3=D5FFF?+FDGGGGGGGGGEGF?EAGFEGGCEG9/+3;CDE=E4?CGC@E6DFF1()/+;)*.81EE>D:<(+679/44?D46(4:/A03().66?D*36:),)-(((,0598*4>FF(486<A+((4?:9)),(-(5::<(0**)*2
@M03364:396:000000000-C9LGT:1:1101:19759:1561 2:N:0:10
GGACTACTCGGGTATCTAATCCTGTTCGCTCCCCACGCTTTCGCTCCTCAGCGTCAGTAACGGCCCAGAGACCTGCCTTCGCCATTGGTGTTCTTCCCGATATCTACACATTCCACCGTTACACCGGGAATTCCAGTCTCCCCTACCGCACTCAAGCCCGCCCGTACCCGGCGCGGATCCCCCGTTAAGCGATGGACTTTCACACCGGACGCGACGAACCGCCTACGAGCCCTTTACGCCCAATAAATCCGGATCACGCTTGCACCCTACGTATTCCCGCGGCTGCTTGCACGTCCTTACC
+
CCCCCGGGEGGGGGGGGGACFGFFGFFGGGGGGGGGGGGGGGGGGGG@FGGGGGGGCFFAFGGG@FEGGGGGGGGGGGGGGGGGE?FGEFGGGGDFFGGDGGGGGCGGGGFG9EFGGGEDEGFGG>EGGGGGGGGGGFCGGGG??FFGCEGAFD6?GGGGGGFGGDEGCECG>GA4*8C6,3/=E=*6CF8DFGG6CGGGGFGE<B)39DFGB)/2)-?C;C>6?F:.8<>?0:?<AFCEG?04/8))9FD9:(4:?,2334C)9*9:((-..).-)3130((76<2).43<1,().*)*0
@M03364:396:000000000-C9LGT:1:1101:19283:1566 2:N:0:10
GGACTACTGGGGTTTCTAATCCTGTTCGCTCCCCACGCTTTCGCTCCTCAGCGTCAGTAACGGCCCAGAGACCTGCCTTCGCCATTGGTGTTCTTCCCGATATCTACACATTCCACCGTTACACCGGGAATTCCAGTCTCCCCTACCGCACTCAAGCCCGCCCGTACCCGGCGCGGATCCACCGTTAAGCGATGGACTTTCACACCGGACGCGACGAACCGCCTACGAGCCCTTTACGCCCAATAAATCCGGATAACGCTTGCACCCTACGTATTGCCCCGGCTGCTGGCACGTAGTTAGC
+
CCCCCGGGGGGGGGGGGGGGGGGFGGGGGGGGGGGGGGGGGGGGGGGGGGGGGGGGGGFGGGGGGGGGGGGGGGGGGGGGGGGGGGGGGGGGGGGGGGGGGGGGGGGGGGGGGGGGGGGDGGGGGGGGGGGGGGGFGFFGGGGFGGGGGFGA8D6DGGGGGGFGGGEGGGGGAGFD55?FFCGEGG*6@F8CCGGFCEGGGFGCFDEF2DFG1<=6DBGG>DBF:827:D>:1:4)63EGG?:8)-)4@F52:8(66291::E,>FGFBB38362).<),(49(1835?:(5((,).*)2:
@M03364:396:000000000-C9LGT:1:1101:14492:1572 2:N:0:10
GGACTACTGGGGTTTCTAATCCTGTTCGCTCCCCCAGCTTTCGCGCCTCAGCGTCAGTGGTGGCCCAGAAGGCCGCCTTCGCCACCGGTGTTCTTCCCGATATCTGCGCATTCCACCGTTACACCGGGAATTCCAGTCTCCCCTACCGCACTCAAGCCCGCCCGTACCCGGCGCGGATCCACCGTTAAGCGATGGACTTTCACACCGGACGCGACGAACCGCCTACGAGCCCTTTACGCCCAATAAATCCGGATACCGCTTGCACCCTACGCATTACCGCGGCTCCTTGCACGTCCTCCGC
+
CCCCCGGGGGGGGGGGGGCEFGGCFFGGGGGGGGGGGGGGGGGGGGGGGGGGGGGGFFDFGGGGGGGGGGGGGGGGGGGGGGGGGGGGFGFGGGDFFGG:E7EGGGGGGGEGGGFGGGGD6FGGGGGG@FGFGGGFGFFGGGG*8FF@C*@1@5?FGGGGGGFGG@EGGDGGBGFGDDGG+@F*=E:6CB*59C?6C?C+<9G<GF>60C0:(0/(33=E;D>?:C?)-C;8(,8))(2:EB?:)5).=F<(24(,/,,2(:F4CFD?1?B43:246C?0>9>1(4..2(48:8()01(93
@M03364:396:000000000-C9LGT:1:1101:19648:1581 2:N:0:10
GGACTACTGGGGTTTCTAATCCTGTTCGCTCCCCACGCTTTCGCTCCTCAGCGTCAGTAACGGCCCAGAGACCTGCCTTCGCCATTGGTGTTCTTCCCGATATCTACACATTCCACCGTTACACCGGGAATTCCAGTCTCCCCTACCGCACTCAAGCCCGCCCGTACCCGGCGCGGATCCACCGTTCAGCGATGGACTTTCACACCGGACGCGCCGAACCGCCTACGAGCCCTTTACGCCCAATCAATCCGGATAACGCTTGCACCCTACGTATTACCGCGGCTGCTGGCCCGTCGGTGGC
+
CCCCCGGGGGGGFGGGGGDGGGGFGGGGGGGGGGGGGGGGGGGGGGGGGGGGGGGGGGGGGGGGGGGGGGGGGGGGGGGGGGGGGGGGFGGGGGGGGGGGGGGGGGGGGGGGGGGGGGGGGGGGFGGGGGGGGGGGGGGGGGGFGGGGGFGFFFGF>FGGGGED@EEDGGGGFGFGGDEGFGGDEE,6CF=DFGGFDGGGG?E3DFF90C>GF):37(:>;G><?F154>B:(4:AB<GEC1887:<<FGG;,41)78>136E<GGGB??:82:4)-<((-30444,341(47-(0.)()7
@M03364:396:000000000-C9LGT:1:1101:11487:1606 2:N:0:10
GGACTACTGGGGTTTCTAATCCTGTTCGCTCCCCACGCTTTCGCTCCTCAGCGTCAGTAACGGCCCAGAGACCTGCCTTCGCCATTGGTGTTCTTCCCGATATCTACACATTCCACCGTTACACCGGGAATTCCAGTCTCCCCTACCGCACTCAAGCCCGCCCGTACCCGGCGCGGATCCACCGTTAAGCGATGGACTTTCACACCGGCCGCGCCGAACCGCCTACGAGCCCTTTACGCCCAATAAATCCGGATACCCCTTCCACCCTACGTTGTCCCCCGGCTGCTGGCACGTCTTCAGC
+
CCCCCGGGGGGGGD@GGGFGGGGGGGGGGGGGGGGGGGGGGGGGGGGGGGGGGGGGGGGGGGGGGGGGDGGGGGGGGGGGGGGGGGGGFFFGGGFFGGGGGGGGFFGGGGGGGGGFGGGGGGEGGGEGGGFGGGGGGGGGGGGFFFGGGFGAF5D5CDGGGGFGGDGGGGGGFDBG56EFGGGCFE<:=<:3FEG6FGGGGFGFGFFB(99C30:(9>GD47;?(*(03C;BBFFAA?GGG:(().:4@G>2((4))((,((2)0AD136((((-))3(-,,90(-).5:(86,(0)*)*0
@M03364:396:000000000-C9LGT:1:1101:8406:1626 2:N:0:10
GGACTACTGGGGTATCTAATCCTGTTCGCTCCCCCAGCTTTCGCGCCTCAGCGTCAGTGGTGGCCCAGAAGGCCGCCTTCGCCACCGGTGTTCTTCCCGATATCTGCGCATTCCACCGCTACACCGGGAATTCCGCCTTCCCCTACCACACTCGAGCCCGCCGGTATCGGAGGCTCGCCGGGGTGGAGCCCCGGGCTTTTACCTCCGACCTAACGGGCCGCCTACGCGCGCTTTACGCCCAATGAATCCGGATAACGCTCGCCCCCTACGTATTACCCCCGCCGCTGGCCCGTATTTCGCC
+
CCCCCGGGGGGGGFFGGGGGGGGGGGGGGGGGGGGGGGGGGGGGGGGGGGGGGGGGGGGGGGGGGGGGGFGGGGGFGGGGGGGGGGGGFGGGGGGGGGGGGGGGGGGGGGGGGGGGGGGGGGGGGGGGGGGGGGGGGCDGFCGFGGGGGFGFGFGFGGGGGGFGGGGGGGGGFGFGGFGGGGGF*:A4FGGGDGEE<FGG75E<F@>92>;C0:*4D9EE>G61814.374(-44416EEG(,(94:>@5)(33>8)4124>EFG*111(.))...6+4(46(,410((.,4(,(09*(*1
@M03364:396:000000000-C9LGT:1:1101:16115:1642 2:N:0:10
GGACTACTGGGGTTTCTAATCCTGTTTGCTCCCCACGCTTTCGAGCCTCAGCGTCAGTTACAGTCCAGAGAAGCGCCTTCGCCACTGGTGTTCTTCCTAATCTCTACGCATTTCACCGCTACACTAGGAATTCCCTTCTCCTCTCCTGCACTCTAGACTTCCAGTTTGAAATGCAGCACTCAGGTTAAGCCCGAGTATTTCACATCTCACTTAAAAATCCGCCTACGCTCCCTTTACGCCCAGTAAATCCGTACAACGCTCGCCACCTACGTATTACCGCGGCTGCTGGCACGTTGGTAGC
+
CCCCCGGGGGGGGGGGGGGGGGGFGGGGGGGGGGGGGGGGGGGGGGGFFGCGGGGGDFGGGGGGGGGGGGGFGGGGGGGGGGGGGGGGFFFGGGGFGGGGGGGGGFGGGGGGGFGGGGGGGFGGGDGGGGGGGGGGGGGGGGGFDGG@DFG5?=D?CFGG9FFGGGGGGGGGFGEGGBFGGFFFGG,:DB8CDGGFDFGGGFC;FFF=7+:BA8;:FCG@4FFDD8AB292>->BE=@GCGFBF6??CFCC((/3)=(3((481*;C?2?:459>)6<:>0(7,7(,544(4(.())0.:6
@M03364:396:000000000-C9LGT:1:1101:19988:1682 2:N:0:10
GGACTACCGGGGTTTCTAATCCTGTTTGCTCCCCACGCTTTCGAGCCTCAGCGTCAGTTACAGTCCAGAGAATCGCCTTCGCCACTGGTGTTCTTCCTAATCTCTACGCATTTCACCGCTACACTAGGAATTCCATTCTCCTCTCCTGCACTCTAGACTTCCAGTTTGAAATGCAGCACCCAAGTTGAGCCCGGGTATTTCACATCTCACTTACAAGTCCGCCTACGCTCCCTTTACGCCCAGTAAATCCGGACCACGCTCGCTCCCTACGTATTACCGCGGCTGCTGGCACGTCGTTAGC
+
CCCCCGGGGGGGGGGGGG@FGG9CFGFGGGGGGGGGGGGGGGGGGGGGGGGGGGGGGFGGGGGGGGGGGGGGGGFGGGGGCGGGGGGGEFFGGGGGGGGGGGFFGGGGGGGGGGGGFGGGGGGGGFGGGGGDFGGCF9=EFGCFGGGGGFFD>>9DEFGGGGFFFFFGGGGGFGFGGFGGGGF>EFE00@FFGGGC7DFCGEFECF;CEGEGE+5:DEGGFGFF5?9?@D>9==@/>@GGG07E85??FGGB?FF1A17(89:(/*9:<?<32<7)-A6B>9BB4<D:B?:<::(00),9C
@M03364:396:000000000-C9LGT:1:1101:22835:1737 2:N:0:10
GGACTACCGGGGTTTCTAATCCTGTTCGCTCCCCACGCTTTCGCTCCTCAGCGTCAGTAACGGCCCAGAGACCTGCCTTCGCCATTGGTGTTCTTCCCGATATCTACACATTCCACCGTTACACCGGGAATTCCAGTCTCCCCTACCGCACTCAAGCCCGCCCGTACCCGGCGCGGATCCACCGTTAAGCGATGGACTTTCACACCGGACGCGACGAACCGCCTACGAGCCCTTTACGCCCAATCAATCCGGATACCGCTTGCCCCCTCCGTCTTCCCGCCGCTTCTGGACCGTCTTTTGC
+
CCCCCGGGGGGGGGGGGGDFGGGCGGGGGGGGGGGGGGGGGGGGDGGGGGGGGGGGGGGGGGGGGGGGFGGGGGGGGGGGGGGGGGGG9FGGGGGGGGGGGGGG8EGGGGGGGF=EFGGGGGGGGGGGCFFFGGGFEFFGGGGFGGGGGDGFGBC?DFGGEGBDGGGGGGGG>F5<*88F6F>138*/;A8CFG=6<FGGG<GFGFF>07;GF@*2C(?=>GFFFG?>6DBFFFF2:0CEG04:).32BF9>:2()0--(4:E26ED0(-4((,-)6@(4(430(:)64)4:>F077*)*9
@M03364:396:000000000-C9LGT:1:1101:8913:1751 2:N:0:10
GGACTACTGGGGTTTCTAATCCTGTTCGCTCCCCACGCTTTCGCTCCTCAGCGTCAGTAACGGCCCAGAGACCTGCCTTCGCCATTGGTGTTCTTCCCGATATCTACACATTCCACCGTTACACCGGGAATTCCAGTCTCCCCTACCGCACTCAAGCCCGCCCGTACCCGGCGCGGATCCACCGTTAAGCGATGGACTTTCACACCGGACGCGACGAACCGCCTACGAGCCCTTTACGCCCACTCAATCCGGATAACGCTTGCACCCTACGTATTCCCGCGGCTGCTGGCCCGCACTTGGC
+
CCCCCGGGGGGGGGGGGGGGGGGGGGGGGGGGGGGGGGGGGGGGGGGGFGGGGGGGGGFAFGGGGGGGGGFFGGGGGGGGGGGGGEFGFFFGGGGGGGGGGGGGFFGGGGGGGGFCFGFGGGGGGGGGEGGGGGGFDGGGGGGFGGGCGFGAF)8;FGFEGGFGG7@G?E5EBFFGEDDEFGG7CEC<AFCGFGD6FGGFFEGFGFD;(92=,0:-96EGBGF??F(0271:(.5AA18>8((3.4()95)3(-(66424:2*4=FD?:B0482:)-<:6(-999B00(((41(-)0))20
@M03364:396:000000000-C9LGT:1:1101:17500:1772 2:N:0:10
GGACTACACGGGTATCTAATCCTGTTTGCTCCCCACGCTTTCGTGCCTCAGTGTCAGTTACAGTCCAGAGAGCCGCCTTCGCAACTGGTGTTCCTCCTAATATCTACGCATTTCACCGCTACACTAGGAATTCCACTCTCCTCTCCTGCACTCAAGTTTCCCAGTTTCAAAGGCTTACTACGGTTGAGCCGTAGCCTTTCACCTCTGAATTAAGAAACCACCTGCGCACCCTTTACGCCCAGTACTTCCGAATAACGCTAGCCCCCTACGTATTACCGCGGCTGCTGGCCCGTAGTTACCC
+
CCCCCGGGGGGGGGGGGGF9FGGGGGGEGFGGGGEGDGGGGGGGGGGGGDFFGGGGGEFGGGGFFGGGGGGGGGGGGGG<EGGDGGGGFGGGGGDGFFFFGGGGAEFGGGGGGGGGGGGGGGGGGGGGGGGGGGGGA,=FF84+=EGFGFG<EDFDFFGGGGFGGADFG8EG?,002;DDGG6>CG,:F>E>DDGF?DFGACGFFF>**5;@EACEFCFC=G5))4:9>5>2:=4*6-C*<6=E+)16/8*(/24332(41;*/>CC,4:(.),).9*-(41.(47)48(((-21<*9)2C
@M03364:396:000000000-C9LGT:1:1101:19048:1837 2:N:0:10
GGACTACCGGGGTATCTAATCCTGTTCGCTCCCCACGCTTTCGCTCCTCAGCGTCAGTAACGGCCCAGAGACCTGCCTTCGCCATTGGTGTTCTTCCCGATATCTACACATTCCACCGTTACACCGGGAATTCCAGTCTCCCCTACCGCACTCAAGCCCGCCCGTACCCGGCGCGGATCCACCGTTAAGCGATGGACTTTCACACCGGACGCGACGAACCGCCTACGAGCCCTTTACGCCCAATAAATCCGGATAACGCTTGCCCCCTACGTAGTACCGCGGCTGCTGGCACGTAGTCGGC
+
CCCCCGGGGGGGGGFGGGGGGGGGGGGGGGGGGGGGGGGGGGGGGGGGGGGGGGGGGGEFGGGGGGGGGGGGGGGGGGGGGGGGEGGGEFGGGGGFGGGGGGGGGGGFGGGGFGFEFG8=EGGGGGGGGGGGGGC?FF9DGGGFGGCCDFGFGFGFCGGGGG>GFCGGGGGGFGFG?>EFCF7:CE<=CF:*;>?6CGGCGAGFGFFB9D6*,):-9(CG>GF<2CB)3<>01:?)62E>E?B(9>A99697012)7<;?,:C0CFDB::6..(-)-<,46(43;?)88B(38(()0*,>5
@M03364:396:000000000-C9LGT:1:1101:23098:1869 2:N:0:10
GGACTACCAGGGTTTCTAATCCTATTTGCTCCCCACGCTTTCGTGCCTCAGTGTCAGTTACAGTCCAGAGAGCCGCCTTCGCAACTGGTGTTCCTCCTAATATCTACGCATTTCACCTCTACACAAGGAATTCAACTCTCCTCTCCTGCACTCACGGTTCCCAGTTTCAAAGGCTGACTACGGTTGCGCCGTAGCCTTTCACCTCTGTCTTACATAACCACCTACGCACCCTTTACGCCCAGTACTTCCGTATATCGCAAGCCCCCACCGGATTAGCACGCCTGCTGCCACGTAGTTCGCC
+
8ABC,CFCGGGGFGEGFFGADFG,CC<,C9CFFCFEGGGGGGDGFCGFFAFGGGGG<CFFGEFEGGAFAFGGFFG7BFF9<FGFE?FG,EF,F<F<CFFGGGC9;EFDDCFC;9CAF,@DDFF8,+ABFEFFF,,549+9A==<=FG,,39:,3+5+66C@ED?:>C==:FF53=+@FFG?8C8++,19+@DD7CF7,>:A>4*3@9*35*@*030D:86)3)576>*//(((0**>>*=*(/;//.7=D*8,=))0((.,,*67:),(-(,--).8+5(((4,,(,)(.89?((0//(1/
@M03364:396:000000000-C9LGT:1:1101:8853:1891 2:N:0:10
GGACTACCGGGGTTTCTAATCCTGTTCGCTACCCATGCTTTCGAGCCTCAGCGTCAGTTGCAGACCAGAGAGCCGCCTTCGCCACTGGTGTTCTTCCATATATCTACGCATTCCACCGCTACACATGGAGTTCCACTCTCCTCTTCTGCACTCAAGAAAAACAGTTTCCGATGCAGTTCCTCGGTTAAGCCGAGGGCTTTCACATTAGACTTATTTTTCCGCCTGCGCTCGCTTTACGCCCAATAAATCCGGACAACGCTTGCCCCCTACGTATTACCGCGGCTGCTGGCACGTATTTCGC
+
CCCCCGGGGGGGGGGGGGGFGGGGGGGGGGGCGGGGGGGGGGGDFGGGGGGGGGGGGFFGGGF9FFGGGGGGGGGGGGGFGGGFECGG?FFGGGFFGGGGGGGEGCEF@EGGG,@FCEGGGFGGGGGGFGFFGGGFG,=EFFFFFGGCCDC=@5DDCD8EFGFCGFGGGGECDEEGFFGG:CDGGC:AB,@C>EEGC6E6FEEEGFFF<DCCCA,*=?C?>G((5*6=(969DDFE<<CC:3=?F<:4FFD((23<F4(2::C3*;C(8:11?A:A>F<19>29B?0::00,888*)*)97
@M03364:396:000000000-C9LGT:1:1101:14577:1904 2:N:0:10
GGACTACACGGGTATCTAATCCTGTTCGCTCCCCACGCTTTCGCTCCTCAGCGTCAGTAACGGCCCAGAGACCTGCCTTCGCCATTGGTGTTCTTCCCGATATCTACACATTCCACCGTTACACCGGGAATTCCAGTCTCCCCTACCGCACTCAAGCCCGCCCGTACCCGGCGCGGATCCACCGTTAAGCGATGGACTTTCACACCGGACGCGACGAACCGCCTACGAGCCCTTTACGCCCAATCAATCCGGATCACGCTTGCACCCTACGTATTACCGCGGCTGCTGGCACGTCGTTAGC
+
CCCCCGGGGGGGGGGGGGGGGGGFGGGGGGGGGGGGGGGGGGGGGGGGGGGGGGGGGFGGGGGGGGGGFGGGGGGGGGGGGGGGG9FGGGGGGGGGGGGGGGGGGGGGGGGGGGGGGGGGGGGGGGGGGGGGGGGGGGGGGGGFGGGEGFGFGFGFGGGGGGFGGGGGGGGGFGFG5?EF9FGEGG::FF8CFGGF>FGGGEGFGFFB0CBG9BGF39GGFDFF0;:)(74<:<?<<6ECG1:<)559FG9903(3@?FF1<C)9EG?:3(..67)6CBB(36((3))48<<:<(07)(9:
@M03364:396:000000000-C9LGT:1:1101:19524:1927 2:N:0:10
GGACTACACGGGTTTCTAATCCTATTTGCTCCCCACGCTTTCGTGCCTCAGCGTCAGTCACAGGCCAGGCGGCCGCCTTCGCCACTGGTGTTCTTCCATATCTCTGCGCATTTTACCGCTACACATGGAGTTCCACCGCCCTCTCCTGTCCTCCAGCCTGCCAGTTTCCAAAGCCTGTACCGGTTGAGCCGGTACCTTTCACTTCAGACTTAACAGGCCGCCTACGCACCCTTTACGCCCAATCATTCCGGATAACGCTCGCCACCTACGTATTACCCCGGCTGCTGGCACGTACTTCTCC
+
CCCCCGGGGGGGGGGGGGGGGGGCGGGGGGGGGGGGGGGGGGGGGGGGGGGGGGGGGGGGGGGGGGGGGGGGGGGGGGGGGGGGGGGGGGGGGGGGGGGGGGGGGGGGGGGGGGGGGGGGGGGGFFGGGGGGGGGGGGGGGGGFGGGGFFGFFFGFGGGGGGFGGGGGFGGEAFFGGFGGGGG>BE3:FF>DGDEGGGGGFEFFGFF*6>CG3=C=FFDE>D7@;320:D?6:?BDF6::/3:BFAAAFG)43?),.4-449:1CF*4::())56.6+--49(442.3:1>12(()*/)22
@M03364:396:000000000-C9LGT:1:1101:23332:1931 2:N:0:10
GGACTACAAGGGTATCTAATCCTGTTCGCTACCCATGCTTTCGAGCCTCAGCGTCAGTTGCAGACCAGAGAGCCGCCTTCGCCACTGGTGTTCTTCCATATATCTACGCATTCCACCGCTACACATGGAGTTCCACCGCCCTCTCCTGTCCTCCAGCCTGCCAGTTTCCAAAGCCTGTACCGGTTGAGCCGGTACCTTTCACTTCAGACTTAACAGGCCGCCTACCCACCCTTTACGCCCAATACTTCCGGATAACGCTCGCCACCTACGTATTACCCCGGCTCCTGGCACGGAGTTTGCC
+
CCCCCGGGGGGGGGGGGGGGGGGFGGGGGGGGGGGGGGGGGGGGGGGGGGGGGGGGEGGGGGGGGGGGGGGGGGGGGGGGGGGGGGGGGGGGGGGGGGGGGGGGGGGGGGGGGGCGGGGGGGGGGGGGDGGGGGGGGEDEGGGFGGGFGFFFFB?FGGGGFFFGAEGGFGDCFGFGGFGFECD8CE@=F:4;DDGGGGDEGE;AFFF<)*:F*459CDGE=G@2(,/*/:?0=@.9<;EG*13)2757AC1361)4>7(4,2C2/;*((41)-,)6<+-((4,(,..5:4<?(9970*6*:
@M03364:396:000000000-C9LGT:1:1101:16654:1966 2:N:0:10
GGACTACTGGGGTATCTAATCCTATTTGCTCCCCACGCTTTCGTGCCTCAGCGTCAGGTACAGGCCAGGCGGCCGCCTTCGCCGCTGGTGTTCTTCCACATCTCTACGCATTTTACCGCTACACATGGAGTTCCACCGCCCTCTCCTGTCCTCAAGCCGTGCAGTTTCCAAAGCCTGAACCGGTTGGGCCCGCCCCTTTTCCTTCAGCATTGCCCAGCCCCCTGCTCCCCCTTTACGCCCCATCATTCCGGATACACCTTGCCACCTACGTATTTCCCCGCCTGCTGGCCCGCACTTAGCC
+
CCCCCGGGGGGGGGGGGGGGGGG9FGGGGGGGGGGGGGGGGGG8FFGGGGGGGGGGGFFFGGGFGGGGGGFGGGGGGGGGGGGGGC@FGFGGGFFGGGG8FGFGFGGGGGGD;EDFGGGGGGGGGFFGGGDGGGGGGBGFG=DBCGC87*FEF@CFFGG@5F?7FFFEC7,>;F591;?ACEG*84:>?C*?)58=*:6C9;9?C6;6):/+9*5/97**(1438+6)(/3((56610=E8(41=-)./7)4(3?F6:.44?FAGG*(5-(.6()--3.4((((..,.((((((())*.7>
@M03364:396:000000000-C9LGT:1:1101:20348:1986 2:N:0:10
GGACTACTAGGGTTTCTAATCCTATTTGCTCCCCACGCTTTCGTGCCTCAGCGTCCAGTACCGCCCAGGCGGCCGCCTTCGCCGCTGGTGTTCTTCCACATCTCTACGCATTTTACCGCTCCACATGGAGTTCCCCCGCCCTCTCCTGTCCTCAAGCCGTGCAGTTTCCAAAGCCTGAACCGGGTGAGCCCGGCCCTTTTACTTCAGACTTGACCAGCCGCCTGCCCACCCTTTCCGCCCCCACCATCCGGGTACCCCCTGCCCCCTACCGTTTTCCCCCGGCGCTGGCTCGTAGTTCACC
+
CCBC@,CEACEEC@@EFCFFFFC,<CFEE<CGGGCFCGFGGCEG?CGDD,,,+,B+,,<,C,B+@@FCFFGGCF:BCFC<<CC7C+@FBFGEE?FFG,BF,B994,FDF+8B=F,CB@4++@=F,3>F,D>FFD8FC++@C+@:CFE839@*,13*7@C**@*=@>E@C,DF9?=*46D,;/9*=**0)</1)/?C*?<+479<7+1))*/+)/>//6C5,1(((*40474,(4))-8/:*-(-70-()*1(46:29((--.*,5:)(.((8((,58+.,3((4((,(((.(,((0**-*2
@M03364:396:000000000-C9LGT:1:1101:12308:1991 2:N:0:10
GGACTACACGGGTTTCTAATCCTATTTGCTCCCCACGCTTTCGTGCCTCAGCGTCAGGTACAGGCCAGGCGGCCGCCTTCGCCGCTGGTGTTCTTCCACATCTCTACGCATTTTACCGCTACACATGGAGTTCCACCGCCCTCTCCTGTCCTCAAGCCGTTCAGTTTCCAAAGCCTGACCCGGTTGGGCCGGTCCCTTTTACTTCCGACTTGAACAGCCGCCTGCGCACCCTTTACGCCCCAGCATTCCGGATAACGCTCGCCCCCTACGTCTTAACCGCGCCGCTGGCCCGTCGTTCCCC
+
CCCCCGGGGGGGGGGGGGGFGGGFGFGGGGGGGGGGGGGGGGGGFGGGGGGGGDGGFGGGGGGCGGGGGGGGGGGGGGGGGGGGGGGGGGGGGGGGGGGGCF9FFGGGGGGGGFDGGGGGGGGGGDGGFFGGGFGGGFGDGGGFFGG@DFGFGE?FFG8C*>AG;FGFFGGEFGD7CF,=C*;>5?*8AB/CC*/*>+?C@4<.C*8?0)6+))09C(;:6D1(.2-.4>?18:))4:CE*4(4065<=690((6<734141:4D*)4:(4(.46-6+(-334(1((,(3(441,8@)(2C
@M03364:396:000000000-C9LGT:1:1101:22021:2009 2:N:0:10
GGACTACTAGGGTATCTAATCCTGTTCGCTCCCCACGCTTTCGCTCCTCAGCGTCAGTAACGGCCCAGAGACCTGCCTTCGCCATTGGTGTTCTTCCCGATATCTACACATTCCACCGTTACACCGGGAATTCCAGTCTCCCCTACCGCACTCAAGCCCGCCCGTACCCGGCGCGGATCCACCGTTAAGCGATGGACTTTCACACCGGTCGCGACGAACCGCCTACGAGCCCTTTACGCCCAATAAATCCGGATAACGCTTGCACCCTACGTATTACCGCCGCGGACGGCCCGTATGTAGC
+
CCCCCGGGGGGGGGGGGGGGGGG9FGGGGGGGGGGGGGGGGGGGGGGGGGGGGGGGGGGGGGGGGGGGGGGGGGGGGGGGGGGGGGGGFGGGGGGGGGGGGGGGGGGGGGGGGGGGGGGGGGGGGGGGGGGGGGFFGGGGGGGFGGGCGEFBADGFGGGGCF>GGGGGGEGGFGFGDDGG?FG7EG16CC:CGGGGGGGGGFGFGFDF(9>G>):479EGFGFB?6408C6?01>)68GEG?1().6)8CD;?2:94:0668;8CFGF?:-4)65.)<3((44(((((-(((((()0/)2*
@M03364:396:000000000-C9LGT:1:1101:18182:2016 2:N:0:10
GGACTACTGGGGTATCTAATCCTATTTGCTCCCCACGCTTTCGTGCCTCAGCGTCAGTAACAGGCCAGGCGGCCGCCTTCGCCACTGGTGTTCTTCCATATATCTACGCATTTTACCGCTACACATGGAGTTCCACCGCCCTCTCCTGTCCTCCAGCCTGCCAGTTTCCAAAGCCTGTACCGGTTGAGCCGGTACCTTTCACTTCAGACTTAACAGGCCGCCTACGCACCCTTTACGCCCAATCATTCCGGCTAACGCTCGCCACCTACGTATTACCGCGGCTGCTTGCCCGTAGTTCCCC
+
CCCCCGGGGGGGGGGGGGGGGGGGGGGGGGGGGGGGGGGGGGGGGGGGGGGGGGGGGGGGGGGGFGGGGGGGGGGGGGGGGGGGGGGGEFGGGGGGGGGGGFEFEEFGGGGGGGGGGGGGGGGGGGGGGGGGGFGGG:CCFGGFFGGGGFGEFFGFGGGGGGFG@DFGGFFGFGBGGFGGGGG@*88:ACEDGCEG@CB=C>@?FFF8.68EEFCBG?GGFG@;@16),>?8@@F>1:EG5(.:F<ABFC5((4)404,4,,:0CF<2??4,6449<*---3-4()).4(4:2(-)1*)*2
@M03364:396:000000000-C9LGT:1:1101:13615:2023 2:N:0:10
GGACTACTAGGGTTTCTAATCCTGTTTGCTCCCCACGCTTTCGTGCCTCAGTGTCAGTTACAGTCCAGAGAGCCGCCTTCGCAACTGGTGTTCCTCCTAATATCTACGCATTTCACCGCTACACTAGGAATTCCACTCTCCTCTCCTACACTCAAGTTTCCCAGTTTCAAAGGCTTACTACGGTTGAGCCGTAGCCTTTCACCTCTGCCTTAAGCAACCACCTACGCACCCTTTACGCCCCGTACTTCCGGGTAACGCTAGCCCCCTACGTCTTTCCCCCGCGGCTTGCCCCCAGTCACGG
+
CCCCCGGGGGGGGGGGGGGGFGGFGGGGGGGGGGGGGGGGGGGGGGGGGGGGFGGGGGGGGGGFGGGGGGGGGGGGGGGGGGGGGGGGGGGGGGGGGGGGGGGFGGGGGGGGGGGGGCEGGGGGGGGGGGGGGGGGGFDGGGGFFGF,=DGC?=?D,@EGCGFGGGGGGGGGFGFGGFCFFCC@EDFEFB8=CEGG7EC2,5E*3;6*3;CCA1,3?CD*);4):*7/:CA:@E=4@(C=*881),.;FG3(..())((/.6*/>E)(4,.((-)-6+((-1-(,(-40(4-71()1*)**
@M03364:396:000000000-C9LGT:1:1101:20658:2024 2:N:0:10
GGACTACTAGGGTTTCTAATCCTGTTCGCTCCCCACGCTTTCGCTCCTCAGCGTCAGTAACGGCCCAGAGACCTGCCTTCGCCATTGGTGTTCTTCCCGATATCTACACATTCCACCGTTACACCGGGAATTCCAGTCTCCCCTACCGCACTCAAGCCCGCCCGTACCCGGCGCGGATCCACCGTTAAGCGATGGACTTTCACACCGGACGCGCGGAACCGCATACGCGCCCTTTCCGCCCAATACATCCTGATAACGCTTGCACCCTACGTCTTTCCGCGGCTACTCGCCCGTTTGTCGC
+
CCCCCGGGGGGGGG7FGGFGGGG<FFGGGGDGGGGGGGGGGGGCFGGGGGGGGGGE6;FFGGGGGGGFFGGGGGGGGGG9BEGGGGGGEFGGFGGGGGGGEGGCFGG9FGFGGGGGGGGGGGFGGGCGGGGGGGGFD:DGGFGFGBE8+@FAGFFFG8DG+@>DCCG>GGGGBFBD56:F?@F=FG:6A:*8CE86DGGGG?FFFFE0(/4EF)*,1(:C3C((-3(7(/(793:)-(:?G?(3?0<AFG*34)).?292<<8)*;*,(.,4.1()-24(-99B(4.)--((3(,))))1/
@M03364:396:000000000-C9LGT:1:1101:9510:2029 2:N:0:10
GGACTACCAGGGTTTCTAATCCTGTTCGCTCCCCACGCTTTCGCTCCTCAGCGTCAGTCACGGCCCAGGGACCTGCCTTCGCCATTGGTGTTCTTCCCGATATCTACACATTCCACCGTTACACCGGGAATTCCACTCTCCCCTACCGCACTCAAGCCCGCCCGTACCCGGCGCGGTTCCACCGTTGAGCCATGGGCTTTCACACCGGCCTCGCAGAACCGCCTGCGAGCCCTTTACGCCCACTAAATCCGGCTCACGCTTGCACCCTACGTAGTACCGCGGCTGCTGGCCCGGAGTCAGC
+
CCCCC@<ECDGFFFCGGGFCFFGFFEEGECFD@FEEECFEGFGB,;+E,CFEFGGGDF,CFG@FEGGG,@,,BFEGCFGFGECGE9EFGDGGGGFG,,BFGDEGDGC5FGFGADEEFGFGGFCG8+@::FFGGF8,@D8FG+@?D8DCE53)F86?FF?7BFADGGDGGGGGFG2?*);C@;*4=**/AC0;:AC**2=FFEC);B)2()(2(.*()3;:1546(*75()((.(4)-3CE54,4)434=0),((-41(,(,(*)2;<:7?:84(-46+46714((42)8:613(()0))*2
@M03364:396:000000000-C9LGT:1:1101:15377:2074 2:N:0:10
GGACTACTCGGGTTTCTAATCCTATTTGCGCCCCACGCTTTCGAGCCTCAGTGTCAGTTACAGACCAGGAAGCCGCCTTCGCCACTGGTGTTCCTCCATATCTCTACGCATTTCACCGCTACACATGGAATTCCACTTACCTCTTCTGCACTCAAGTCGACCAGTTTCCAATGACCCTCCACGGTTAAGCCGTGGGCTTTCACATCAGACTTAATCAACCACCTGCGCGCTCTGTACGCCCAATACTTCCGGATAACGCTTGCACCCTACGTATTACCGCGGCTGCTGGCACGTACTTTGC
+
B<CCCGFGGCFEGGEFGGG9FGF,CECFF:FGGGGCFEG@GF@D,CF@FD8FFGGGC,CEFDGGGGGGG?AFFFCFCGG@BFGGGFB=9?ECCEFCFGGGFDFFAFG=EEFG9EDFC+@DEGGGGF,<BEEFFFFGG9+CDF,9DFG,>+F*,8ABBFGCEGF+EADDDFBEF98DDDGGCFG+@E@9<=:;9*@55DFE76C<FF?=3C:?6B,1D718(:>>0,0)0/.:1)1)1/*<F0;;))97679348(.44>BBFG)70/4::1:))(.6+--4((-3())(,.534()0*)2:
@M03364:396:000000000-C9LGT:1:1101:22078:2110 2:N:0:10
GGACTACCGGGGTTTCTAATCCTGTTCGCTCCCCCAGCTTTCGCGCCTCAGCGTCAGTGGTGGCCCAGAAGGCCGCCTTCGCCACCGGTGTTCTTCCCGATATCTGCGCATTCCACCGCTACACCGGGAATTCCGCCTTCCCCTACCACACTCGAGCCCGCCGGTATCGGAGGCTCGCCGGGGTTGAGCCCCGGGCTTTTACCTCCGCCCTAACGGGCCCGCTAACCGCGCCTTACGCCCCACGCATCCGGATAAACGTCGCCCCCCACGGAATTACCGCGCCGCTTGCGCGTACTTTCCC
+
CCCCCGGGEGGGGGGGGGGGGGGFGGFGGGGGGGC@FGGFGGGGCFGGGGGGGGGDFGC8EFGGGGGG8FECGFGGGGGGGGGGGFGDCEFEGGGGGGGGGGGG8EEFGGGGCFFGGGGGGGGGFGGGCGGGGGG+@33EGFEF7FCCCAFDB)*A*@*CEG45F8CFGG8EBG1<E3ECE89:88,56CGCDGG5/;?CG><5>@>((>;*.)*-148*(9(4(+()(),(-,2411CE54(()-49?5)((-6.*((-,2;0>E360((-(-,)62,(46,((((-3(((,,(.96-*2
@M03364:396:000000000-C9LGT:1:1101:23220:2141 2:N:0:10
GGACTACTGGGGTTTCTAATCCTGTTCGCTCCCCACGCTTTCGCTCCTCAGCGTCAGTAACGGCCCAGAGACCTGCCTTCGCCATTGGTGTTCTTCCCGATATCTACACATTCCACCGTTACACCGGGAATTCCAGTCTCCCCTACCGCACTCAAGCCCGCCCGTACCCGGCGCGGACCCACCGTTAAGCGATGGACTTTCACACCGGACGCGACGAACCGCCTACGAGCCCTCTACGCCCACTAAATCCGCATCACCCCTGCCCCCTACGTCTTTCCGCGGCGGCTGGCCACGATTCAGC
+
CCCCCGGGGGFC:FFGGGDFGGGGGGGGGEGGGGGGGGGGGGGGGGGGGGGGGGGGGGGGGGGGGGGGDGCFGGGGGGF@FGGGGGGGFGGGFGFGGGGGGGGGAFGGGGGGGFE<FGFGGGFGGGGGDGGGGGGGGGFGGFEFCGGGG5FAFFFDBFFEEGFG@CEGGDEGDC>DE4CCCGD<;;</@@:<FED?F9<@F3FCGD@9->;>()1499EG6DB6(220-76<1(4))(2:EB(3744)19D(((-.*(.(-3C278C((((..(().<(1(,7(4((760?((-,))*)*2
@M03364:396:000000000-C9LGT:1:1101:17772:2144 2:N:0:10
GGACTACTAGGGTATCTAATCCTGTTCGCTCCCCCAGCTTTCGCTCCTCAGCGTCAGTAACGGCCCAGAGACCTGCCTTCGCCATTGGTGTTCTTCCCGATATCTACACATTCCACCGTTACACCGGGAATTCCAGTCTCCCCTACCGCACTCAAGCCCGCCCGTACCCGGCGCGGATCCACCGTTAAGCGATGGACTTTCACACCGGACGCGACGAACCGCCTACGAGCCCTTTACGCCCAATCAATCCGGATCACGCTTGCACCCTACGTACTGCCGCGGCCGCGTGCCCGGCGTTACC
+
CCCCCGGGGGGGGGGGGGCFFGG@FEFGGGGGGGGGGGGGGGGGGGGGGGGGGGGGGGFGGGGGGGGGGFFGGGGGGGG<DGGGGGGGGGGGGGGGGGG:FGGGGGGGGGGGGGGGGGFDGGGGGGGGDGGGGGGFGGGGGGGFGGGGGFG>:88DAFGGGGFGGGGGGEDGEC2CCAGGDFG@FEC@FFEGGGGGFGGFG6CEGFFB6D;E25:199EEFGB?B807,9;F(:?920CEG??()).-@FCB:(3:F(((-48)7ADB7<(.,(-.)24(--1((-(-,,,,(2()).,**
@M03364:396:000000000-C9LGT:1:1101:9625:2155 2:N:0:10
GGACTACTGGGGTTTCTAATCCTGTTCGCTCCCCACGCTTTCGCTCCTCAGCGTCAGTAACGGCCCAGAGACCTGCCTTCGCCATTGGTGTTCTTCCCGATATCTGCGCATTCCACCGCTACACCGGGAATTCCAGTCTCCCCTACCGCACTCAAGCCCGCCCGTACCCGGCGCGGATCCACCGTTAAGCGATGGACTTTCACACCGGACGCTACGAACCGCCTACGGACCCTTTACGCCCAAGAAATCCGGATAACGCTTGCCCCCTACGTATTCCCGCGGCCTCTGGCCCGTACTTCGC
+
CCCCCGGGGGGGGDGGGGCFGGGGGGGGGGGGGGGGGGGGGGGGCGGGGGGGGGGGGEFFGGGGGGGGGGG@FFGGGGGGFGGGGGGGFGGGGGGGGGGGGGGGGGGGGGGGEGGGGGGGGEFGGDGGGGGGGGFFGABFGGGF6DECGFGFGC+;EFGGDGFGG8CBEEGGFD=C1.?C6CFGGG71;F=CCGGGFGGGG)+:FE5(3C0:()2,1,?E379?BG<)(9;1(48AA6EEG<6()3:4@C7>0(()9:(-8:C(2CD9?8(.).())34(-420(.,.)).29,())1)/*
@M03364:396:000000000-C9LGT:1:1101:19409:2168 2:N:0:10
GGACTACCGGGGTTTCTAATCCTGTTTGCTCCCCACGCTTTCGTGCCTCAGTGTCAGTTACAGTCCAGAGAGCCGCCTTCGCAACTGGTGTTCCTCCTAATATCTACGCATTTCACCGCTACACTAGGAATTCCACTATCCTCTCCTACACTCAAGTTTCCCAGTTTCAAAGGCTTACTACGGTTGAGCCGTAGCCTTTCACCTCTGACTTACACAACCACCTACTCACCCTTTACGCCCAGTAATTCCGTATACCGCTAGCCCCCTACGTATTACCCCGGCTGCTGGCACGTAGTTCACC
+
CCCCCGFGGGGGGGGGGGGDFGGGGCGGGCFGGGGGGGGGFGGGFCFFGFGGGGGGFFFFGGGFGGGGFGGGGGGGGGG9FGGGGGGGCEGGGDFGFGGGGGGGGEFGDGGGGGGGFGCGGGGGGGGGGGFGGGGA=,=FGGFFGGC@FFFE=DD5,@8CDFFGGGGGGFGGFFEFG?DFACDDEE3:AFEC+7DGGGGGAAF@CAFCEFEG=+,.;@81-;@B>68@=C52BEC;:5EE*64<7?CE8;2,/3).5((,,498CE),4-()).):.+--(41-(.)(4(3144()1/):>
@M03364:396:000000000-C9LGT:1:1101:19849:2169 2:N:0:10
GGACTACAGGGGTTTCTAATCCTGTTCGCTACCCATGCTTTCGAGCCTCAGCGTCAGTTGCAGACCAGAGAGCCGCCTTCGCCACTGGTGTTCTTCCATATATCTACGCATTCCACCGCTACACATGGAGTTCCACTCTCCTCTTCTGCACTCAAGAAAAACAGTTTCCGATGCAGTTCCTCGGTTCAGCCGAGGGCTTTCACATTACACTTATTTTTCCGCCTGCGCTCGCTTTACGCCCAATAAATCCGGACAACGCTTGCCACCTACGTCTTACCGCGGCTGCCTGCCCGTAGTTGGC
+
CCCCCGGGGGGGGGGGGGGGGGGFGGGGGGCEGGGGFGGGGGGGGGGGGGFGGGGGGEGGGGGGGGGGFCGEGGFGGGGGGGGEFGGGEGGGGGGGGGGGGGGGGGGGGGGGCGFGGGGGGGCGGGGGGCGGGFGGG@DFGGGFGGGGGFGEFBFFC=FGD=DDGGGGGEEC5FDDEDDFD,9CC?+:C>FDDGGDGGGGGEGFGFF*6CEGF9,:CEGG2C29>82;5<1>;D<EFFGEF7;().7?FC)96>(4@6>?F1/.*3>28714(.4)6<:B342(((()..28?(())/.27
@M03364:396:000000000-C9LGT:1:1101:11315:2199 2:N:0:10
GGACTACAGGGGTATCTAATCCTGTTCGCTCCCCACGCTTTCGCTCCTCAGCGTCAGTAACGGCCCAGAGACCTGCCTTCGCCATTGGTGTTCTTCCCGATATCTACACATTCCACCGTTACACCGGGAATTCCAGTCTCCCCTACCGCACTCAAGCCCGCCCGTACCCGGCGCGGATCCACCGTTAAGCCATGGACTTTCCCACCGGACGCGCCGAACCGCCTACGCGCCCTTTACGCCCAAGCAATCCGGCTAACTCTTGCCCCCTACGTACTCCCGCGTCTGCTTGCCCGTAGTTCGC
+
CCCCCGGGGGGGG7FGGGGGGGGAFFGGGGGGGGGFFGGGGGGG7FGGGGFGGGGGGGGGGGGGGGEGCEFCFFFGGGGFFGGGGDGGGGGEEGFGGGGGGGGGGGGCFFGFGFCGGCEDCEGGGGGGGGGGGDE5EF3FGGEFGGF+@>F),:FFGGGGGG>GEEEGGGCE>FBG58E64<CFGG*6CF+;CEGGDFGGG)?;FEF@097:,):6C(?G>G>08;1)4D;>6<)-::GG>((().,)9D>>69B0<)).--3(9CGB((,4)2(6(2(4,(4(42).2(55:9(0.*.*1
@M03364:396:000000000-C9LGT:1:1101:7509:2199 2:N:0:10
GGACTACTCGGGTTTCTAATCCTGTTTGCTCCCCACGCTTTCGTGCCTCAGCGTCAGTTACAGGCCAGGCGGCCGCCTTCGCCGCTGGTGTTCTTCCACATCTCTACGCATTTTACCGCTACACATGGATTTCCACTCCCCTCTCCTGCCCTCAAGCCGTCCAGTTTCCAATGCCTGAACCGGTTTGCCCGGGCCCTTTTCCTCCAAGCTTTCACAACCCCCCGCCACCCGTTTCCGCCCCACAGATCCGGGTACCCGTGTCCCCCCCAGTTCTGTCCCTGCCGCTGGCCCCGTGTTCGCC
+
CCCCCGGEECEGFBFFGGGGGGG,EFGGGGGGGGGGGGGGGGGEFFCFGGGGGGGGG6<EEFFEFGGFCFCC@FGGGGGGGGG7FGGG=EGGG,E<FCAFGGGDA;FGGGGGG<DCGEDGGGFGFFGF:,CAFD,CD6+86+@:DGGD8;=1@@FA9++4@@??CFGGGGG,;,3+,*,41:4*>18**8*))4*/1BCFG)+)2)0)/73+)+11*6A7()(((/(715((44))(-;C8--()(),95)-(4).0(,(((384:)3((,-)-)))3)..((((-((((-((,(0<*()1
@M03364:396:000000000-C9LGT:1:1101:21431:2204 2:N:0:10
GGACTACTCGGGTTTCTAATCCTATTTGCTCCCCACGCTTTCGTGCCTCAGCGTCAGTAACAGGCCAGGCGGCCGCCTTCGCCACTGGTGTTCTTCCATATATCTACGCATTTTACCGCTACACCTGGAGTTCCACCGCCCTCTCCTGTCCTCTAGCCTGCCAGTTTCCAAAGCCTGTACCGGGTGAGCCCGTACCTTTCACTTCAGCCTTAACAGGCCGCCTAACCCCCCTTTACGCCCAATCATTCCGGATAACGCCCGCCCCCTCCCGCTTTCCCCGGCGGCGTGCACGTTGTTCGCC
+
CCCCCGGG8CFGFGGGGGGGGGG,EFFGFFGGGGGGEGGGGGGF@FGFGFGGGGGGGFEFGAEFGGGFGGCGGGGGGGGGGGGG>FGDFGGGGGGGGGAFGGGGGGGGECFGG9EGFGGGGGGG,@FDGEFGGGGGG++CCCD0@DE835@;D*+174<?EGFGDFFGGFGCFG)@><EEFC7*>*<<A3*;CC*::F9,,1288F1*0;36.81)1(**(26,)3(),13(4:6)(4*:*,,4))-4=4)((-6>)430((/(9:),((((,(().+((-(-((,-((()-,(,0)9-)1
@M03364:396:000000000-C9LGT:1:1101:9133:2228 2:N:0:10
GGACTACCCGGGTTTCTAATCCTGTTCGCTCCCCACGCTTTCGCTCCTCAGCGTCAGTAACGGCCCAGAGACCTGCCTTCGCCATTGGTGTTCTTCCCGATATCTACACATTCCACCGTTACACCGGGAATTCCAGTCTCCCCTACCGCACTCAAGCCCGCCCGTACCCGGCGCGGATCCACCGTTGAGCCATGGCCTTTCACACCGGACGCGACGAACCGCCTACGAGCCCTTTACGCCCAATAAATCCGGCTAACGCTTGCACCCTACTGATTACCGCCGCTGCTGGCACGGATGTCGC
+
CCCCCGGGGGGGGGGGGGGGGGGFGGGGFGGGGGGGGGGGGGGGDGGGGGGGGGGEGGCEFGGGGGGG8FF<FFGGFGGGGGGGGFGGGGGGGFFEFEEGGGGGGGGGGGGGGFDFGDFGGFFGGCGGEDFGGGGCDDFFGGGFGFG>E@C8:)6@FC8EG>>5FEGEGE5C>F2?*:EF+>;<EE*:AC**;FG*;C<EGC;)>BB9>G1EBBG9)28C6D;:6C?.45(4,4:)6:GGG6(36).-=F34(2()9(31<0>)9FC:((),))))5<(4(21((,))43.5,(())0)*9
@M03364:396:000000000-C9LGT:1:1101:22554:2240 2:N:0:10
GGACTACACGGGTTTCTAATCCTGTTCGCTCCCCACGCTTTCGCTCCTCAGCGTCAGTAACGGCCCAGAGACCTGCCTTCGCCATTGGTGTTCTTCCCGATATCTACACATTCCACCGTTACACCGGGAATTCCAGTCTCCCCTACCGCACTCAAGCCCGCCCGTACCCGGCGCGGATCCACCGTTAAGCGATGGACTTTCACACCGGACGCGACGAACCGCCTACGAGCCCTTTACGCCCAATCAATCCGGCTCCCGCTTGCCCCCTCCGAGTGTCCGCGGCTGCTGGCCCGTATTTAGC
+
CCCCCFG<FGEGGGGGGGEGGGGCFGGGGGGGGGGGGGGGGGGGGGGGGGGGGGGGDFCFGGGGGGEGFGGGGGGGGGGGGGGGCGGGGGGGGGGGGGGGGGGGGFFCAEFG9EFDFGGG6FGGF@FD+C<FGGG9FGFGGGGFGGG6=*>8,)+0CDFGGGED:8CEFEEGFG@D*8C?CC542A*3A?**//?*;CCCG)??4ABF>D>G05:2)48CBGF88C(0->6<B:>A4:GGG?B7)).:@73((,((.-47,,2(7;C2(33((--.6A874,(31:05>:3:B26))*)2*
@M03364:396:000000000-C9LGT:1:1101:10121:2243 2:N:0:10
GGACTACTGGGGTTTCTAATCCTGTTCGCTCCCCCAGCTTTCGCGCCTCAGCGTCAGTGGTGGCCCAGAAGGCCGCCTTCGCCACCGGTGTTCTTCCCGATATCTGCGCATTCCACCGCTACACCGGGAATTCCGCCTTCCCCTACCACACTCGAGCCCGCCGGTATCGGAGGCTCGCCGGGGTCGAGCCCCGGGCTTTTACCTCCGAACTAACGGGCCGCCTACGCCCGCTTTACGCCCCATAAATCCGTATAACGCTTGCCACCTACGTATTAACGCGGCTGCTGGCACGTAATTCGCC
+
CCCCCGGGGGGGGGGGGGGGGGGCFGGGGGGGGGGGGGGGGGGGGGGDGGGGGGGGFFGFGGGGGGGGFGFGGGGGGGGGGGGGGGGGFGGGGGGGGFGEEGGGGGGGGGGGGGGFGGGGGGGGGGGGGGGFGFFGGCDGGGGFGGGEFCGF:);>FGGGGGFGGDFGDEGG>@>FGFGGG5D@BE:9E?FGD*:C)/AGG7E<GFF6(94E)<*39>EE>D(,427)4117::AD30?E*-41*46<6D9.446<>7-44::4FG53:?())4-)./4(-4(,82.244<??(()9*457
@M03364:396:000000000-C9LGT:1:1101:22663:2255 2:N:0:10
GGACTACTCGGGTATCTAATCCTGTTTGCTCCCCACGCTTTCGCGCCTCAGCGTCAGTATCGGCCCAGCGACCCGCCTTCGCCACTGGTGTTCCTCCCGATATCTACGCATTCCACCGTTACACCGGGAATTCCAGTCTCCCCTACCGCACTCAAGCCCGCCCGTACCCGACGCCGCTCCACCGTTGAGCCCTGGGCTTTCACCCCGGCCTCACCGAACCGCCTACGAGCCCTTTACGCCCAATAATTCCGCACAACGCTAGCACCCTACGTCTTACCGCGGCTGCCTGCACGTACTTCGC
+
CCCCCGGFGGGGG7FGGGGGGGGGGG9FGGGFGGGGGGGGGGGG@GGGGGGGGGGGECC,CF:FGGGG,7@+8+@FGGGGGGGG:<FGF=FGG,@FGCGGGGGGGGG<>EGG9FFGG746@FEGG7FGEGFCFEF,,86CFGGFDEG6B5FFFCFF,:@>CE9CF**>,**48F(//:?E+**4=E*6=E5**=C:FGGGGBG)18)4,9(*.);(/(2C6DBF0;8)(92?B?F4<?GGG(((04))9:<(43(4>991((35CCC?10((.4:24E(-(-3(-(()50(5(.2))*./>
@M03364:396:000000000-C9LGT:1:1101:19669:2268 2:N:0:10
GGACTACAGGGGTTTCTAATCCTGTTCGCTCCCCACGCTTTCGCTCCTCAGCGTCAGTAACGGCCCAGAGACCTGCCTTCGCCATCGGTGTTCTTCCCGATATCTACACATTCCACCGTTACACCGGGAATTCCAGTCTCCCCTACCGGACTCAAGCCCGCCCGTATCCGGCGCGGGTCCGGAGTTCAGCGTTGGACTTTCACAGCGCACGCAACGGACCGCCTACGAGCCCTTTACGCCCAATAAATCCTGATACCGCTTGCACCCTACGTCTTAACGCGGCTGCCGGCACGAATTTGGC
+
BCCCCGGG8F;@B7@FFFEEFGAFGGFGGDEEGGGEGFFB8FFC@F@D,<FFEGCGFG@@EFCCFEED@FE,C,4CCFFGGGG@C,BBB:FGD?DFA8CCCFGFEDFBFGFFFDEFF@8@EEGFGBEGCFGGCDDDF>9FGFEFGGGG+3C:F5;A,@3@6>5DGC,6E***3C()4)3****4=8?7::**1*;+2AFGC4FA7.7(-94*():(),*:6CB?F8()(/(-2:2)-4CCG:6()..-/9*.6)))/(431(2)2;/3.4((.(,))042((3((((,(((,((,)77)0*
@M03364:396:000000000-C9LGT:1:1101:15283:2272 2:N:0:10
GGACTACACGGGTATCTAATCCTGTTCGCTCCCCACGCTTTCGCTCCTCAGCGTCAGTAACGGCCCAGAGACCTGCCTTCGCCATTGGTGTTCTTCCCGATATCTACACATTCCACCGTTACACCGGGAATTCCAGTCTCCCCTACCGCACTCAAGCCCGCCCGTACCCGGCGCGGATCCACCGTTAAGCGATGGACTTTCACACCGGACGCGACGAACCGCCTACGAGCCCTTTACGCCCACTAAATCCGGATAACGCTTGCACCCTACGTATTACCGCGGCTGCTGGCCCGTATTTAGC
+
CCCCCGGGGGGGGGGFGGFGGGGGGGGGGGGGGGGGGGGGGGGGGGGGGGGGGGGGGG9FGGGGGGGGGGGGGGGGGGGGGGGGGGGGFGGGGGGGGGGGGGGGGGGGGGGGGGGGGGFGGGGGGGGGGGGGGGGGGGGGFFGFGGGGGFGFGBFDGGFGGGEGGEGGGDGGEGFGGFGGGGGGFGF?FFC<CGGCFGGFGFGFGFF>FGBG9)?><>GGFGB<(;6)47988(5<>FGGG?(.9?06FFD06414@8;???G<GGG(3?0()-49>F<629909?)4::((-(-)9*6:>
@M03364:396:000000000-C9LGT:1:1101:21891:2283 2:N:0:10
GGACTACAAGGGTATCTAATCCTATTTGCTCCCCACGCTTTCGTGCCTCAGCGTCAGGTACAGGCCAGGCGGCCGCCTTCGCCGCTGGTGTTCTTCCACATCTCTACGCATTTTACCGCTACACATGGAGTTCCACCGCCCTCTCCTGTCCTCAAGCCGTGCAGTTTCCAAAGCCTGAACCGGTTGAGCCGGTCCCTTTTACTTCAGACTTGCGCAGCCGCCTCCGCACCCTTTACGCCCAATCATTCCGTCTAACGCTTGCCACCTACGAATTACCCCCGCTGCGGGCACGTAGTTAGCC
+
CCCCCGGGGGGGGGGGGGC,CFGGFFGFFFGGGGGDCEEGGGGGGGGFFGGGEEGGFEFEFGGGGGGGGGGGGGGGGGGGGGGGGEEEBFEGGFFGGGGGGGGG@EGGGD@CDFEEFGGGGGGGF8F<AFGFGGGCE7CGGG?*AF9,7;@CFC7?96CCCGFGGGCFFG9>*@@GGFCFGED14C,7FE5CDCGGGFFGF=F);@@76<C73)/6D@556C0(48604)4(8::<4:GG>((4)6>AFF03(()6>10(-,36>8*2((((.-649+---7(3(((-4(232(.)9*-?7
@M03364:396:000000000-C9LGT:1:1101:10605:2324 2:N:0:10
GGACTACAGGGGTTTCTAATCCTATTTGCTCCCCACGCTTTCGTGCCTCAGCGTCAGTAACAGGCCAGGCGGCCGCCTTCGCCACTGGTGTTCTTCCATATATCTACGCATTTTACCGCTACACATGGAGTTCCACCGCCCTCTCCTGTCCTCCAGCCTGCCAGTTTCCAAAGCCTGTACCGGTTGAGCCGGTACCTTTCACTTCAGCCTCAACAGGCCGCCTACTCACCCTTTACGCCCAATCCTTCCGGCTAACGCTCGCCACCTACGTCTTCCCCCGGCTGCTGGCACGTAGTTCGCC
+
CCCCCGGGGGGGGGGGGGGABFGCDFGGGGGGGGGGGGGGGGGGGGGFFFEFGGGGGGGFGGGGGGGGGGGGGGGGGGGGGGGGGGCFFFGDFGGGGGGGGGAFGGGGGGGGGGCEGGGGGGGGDGGGEFGGGGGGG7CFGGGDGGFDDFFEBD89<DFFGGFGGFFGGGGAFGD5FB=FGDD3**3:A3;3;5CFF?FF,9,1?FFEFG(0))+(;=E5(C(,6+/1526(6@3>11GG*418)4:>FG<((4)4<6,4,(2(9C*:B64(.-)-.*---((-:87(24<0.4(09*(19
@M03364:396:000000000-C9LGT:1:1101:18184:2363 2:N:0:10
GGACTACTGGGGTATCTAATCCTATTTGCTCCCCACGCTTTCGTGCCTCAGCGTCAGGTACAGGCCAGGCGGCCGCCTTCGCCGCTGGTGTTCTTCCACATCTCTACGCATTTTACCGCTACACATGGAGTTCCACCGCCCTCTCCTGTCCTCAAGCCCTGCAGTTTCCAAAGCCTGAACCGGGTGGGCCCGTCGCTTTTCCTTCAGGATTGCAGAGCCGCCTGCCCCCCCCTTTCCCCCCATCAGTCCGGATAACGCTTTCCCCCCACCGTTTTCCCCGGCGGCGTGCTCGTAGGTCCGC
+
CCCCCCGG<EFGGFGGGGGGGGG@FG<FGGGGGGGGGGGGGGG,DGGGGGGGGGGGG<FGGGG,DFGGFF7F@FGGGGGGFGG+CFDFBFGGGAFGGGGGGGGGGGGGGGGGG,EFGGGGGGGG96CGGDGGGGFF8+=FFGGF+@DF;9DEG=?FGF+5,@;FGFEG::F,;C5*,*,4=8?*B*1(/<*:)1*1*=CG+.2)0/2)(*1*)+0.2(3*47(((*.),13(-4)6),;CE9(.7):)95)(-(64)-(,()24DG3(7(3,,(())2((-4((((-,((.,,,,)97))9
@M03364:396:000000000-C9LGT:1:1101:6964:2380 2:N:0:10
GGACTACACGGGTTTCTAATCCTGTTTGCTCCCCACGCTTTCGCGCCTCAGTGTCAGTTACAGACCAGGAAGCCGCCTTCGCCACTGGTGTTCCTCCATATCTCTACGCATTTCACCGCTACACATGGAATTCCACTTCCCTCTTCTGCACTCAAGTCGACCAGTTTCCAATGACCCTCCACGTTTAAGCCGTGGGCTTTCCCATCAGCCTTAATCAACCACCTGCGCGCTCTTTACGCCCACGAATTCCGGATAACGCTCGCCACCGACGGCGTACCGCGGCTGTTTCACCGTCTTTTGC
+
CCCCCGGGGGGGFFGGGGEFFGFCFGFGFGGFGGGGGGG@@F77FCE@F8EFFGGGE@FGGFFFGGGGGGFGFFFGFEGFCFGGGGG@EEFCFFFGGGCGDFGGGGGGGCCFFGFGGGGGGGGGFGGG<F9FEGGG,,=EFF?58FF;4CG56=+5AAEGGGEGGDEFGGGF*7:=@?8C,5C3DF<CFFCD>EE**@5FF4,*+33>3;7A69,:CBGF25:3>>(:@D(:;<C<77*<7,(,),63*:7(((3)119::B?(1:/((4((((-43*12491(-()))--51:,.>4)*2
@M03364:396:000000000-C9LGT:1:1101:17053:2405 2:N:0:10
GGACTACAGGGGTATCTAATCCTGTTCGCTCCCCCAGCTTTCGCGCCTCAGCGTCAGTGGTGGCCCAGAAGGCCGCCTTCGCCACCGGTGTTCTTCCCGATATCTGCGCATTCCACCGCTACACCGGGAATTCCGCCTTCCCCTACCACACTCGAGCCCGCCGGTACCGGAGGCTCGCCGGGGTTGAGCCCCGGGCTTTTACCTCCGCCCTACCCGGCCGCCTCCCCGCCCTCTACGCCCACTGAATCCGGCTATACCCACGCCCCTACGTCTTACCCCGGCCGCTCGCCCGTATTCTCCC
+
<CCCCGGEEFEGGGGGGGDFFGGCFFFGGGGGGGGEGGGFGGGGGGGGGDEGGGGG@FECF@CGGGGEFCGGGGGGGGGGGGGGGGGG>FGGFGGGGGGGFE=9EFGGGGGGGGFGGGGGGGFGGGGGDGGGGGGGG+?@FGFFGGFCEFGDF9?5:CG>8FE4F87CCEE*:F(9>>C/*/9C*?,(92@DD5CG5CFFCBG9FF7:(9(2()2-)(:1(9,,(/()-)-((4)4(-C?:34)0.-.01)(,().*.()-(/3D5*,3((,.-).,+((37(((-(----4-(.)**.09
@M03364:396:000000000-C9LGT:1:1101:21793:2413 2:N:0:10
GGACTACAAGGGTTTCTAATCCTATTTGCTCCCCACGCTTTCGTGCCTCAGCGTCAGTCACAGGCCAGGCGGCCGCCTTCGCCACTGGTGTTCTTCCATATCTCTGCGCATTTTACCGCTACACATGGAGTTCCACCGCCCTCTCCTGTCCTCCAGCCTGCCAGTTTCCAAAGCCTGTACCGGTTGAGCCGGTACCTTTCCCTTCAGACTTAACAGGCCGCCTACCCACCCTTTACGCCCAATCATTCCGGATAACGCCCGCCACCTACGTATTACCCCGGGCGCTCGCGCGTAGTTCGCC
+
CCCCCGGGGGGGGGGGGGGGGGG9FDGGGGGGGGGGGGGGGGGGGGGGGGGGGGGGGFFGGGGCGGGGGGGGGGGGGGGGGGGGGGGGFGFGGGGGGGGGGGGGGGGEGGEGGGGGGGGGGGDGECGGGGGGGGGGG:@GGGF*=DF,7@GFGFGBGGGGGGFGCF7EGGG9AFFGGFGGGCDFE::6AF:CC5EEFGGG,7?>D4F4BD?9CF+=FDGC9D?(3*(*/:6;@E)4:BGEE(37@4<<*9)3??>780((4-:25C<?8,85.4).-+(,-((-4(,4((-49,75@*-/1
@M03364:396:000000000-C9LGT:1:1101:19332:2421 2:N:0:10
GGACTACCGGGGTATCTAATCCTATTTGCTCCCCACGCTTTCGTGCCTCAGCGTCAGTAACAGGCCAGGCGGCCGCCTTCGCCACTGGTGTTCTTCCATATATCTACGCATTTTACCGCTACACATGGAGTTCCACCGCCCTCTCCTGTCCTGCAGCCTGCCAGTTTCCAAAGCCTGTACCGGTTGAGCCGGTACCTTTCACTTCAGACTTAACAGGCCGCCTACGCACCCTTTACGCCCAATCCTTCCGGATACCGCTCGCCACCTACGTATTCTCGCGGCCGCTTGCACGTCGTTGTCC
+
CCCCCGGGGGGGGGFGGGGDGG,,CEFGGGFEGGGEEEEEFGGGGGGAEGFCGGCFGFDFFGGGGGGGGGGGGGGGDGGCFGGEGGGG5EFGGCGGGGGGGGGGGGGGGGGGEGGGGEGDCFFGFGGFDCGGCGGDD+=CFDFDDGGCFACC,)3AFFGGGGFGGFFFCCFFFGFFGFGGGGGCEC:<A88DGGGGGFGGC5@?FFF?307C3;+.;78E;C((/1.)(/148?463:CE5(,47644<<)4<6)4.-(((,:->E<,:4(268)).*-(46(-4,(--).44((0)),22
@M03364:396:000000000-C9LGT:1:1101:15826:2439 2:N:0:10
GGACTACAAGGGTATCTAATCCTGTTCGCTCCCCACGCTTTCGCTCCTCAGCGTCAGTAACGGCCCAGGGACCCGCCTTCGCCATTGGTGTTCTTCCCGATATCTACACATTCCACCGCTACACCGGGAATTCCAGTCTCCCCTACCGCACTCAAGCCCGCCCGTACCGGGCGCGGTTCCACCGTTAAGCCATGGCATTTCACACCGGACTCACCAAACCGCCTACGAGCGCTTTACGCCCAGTAACTCCGGATCACGCTTGCACCCTACGTATTACCGCGGCTGCTGGCACGTAGTTAGC
+
CCCCCGG8CFEGGGGGGGGGGGGGGGAFGGGGGGGGGGGGGGGG>FGGGGFFGGGGCFG9FFGDFGGG,,C@@,@FGGGGGGGG,EFGGGGGG<EEFG:=FGGGGGG9FGGG,CFGGE+=EFGGFGG>CFGGGGD,7,+CF8CF?FG=8<@AGB+6E@C9:F5DGC>B*:B48F(?*:CC+A5CFG*6AFC07=F12BFGGFG)7:)2;D(*)):)14C59DFF?FB36D(4:?FFFFGGGF046<)6@F5((-(4?0?088/)9C<(,28?<AB4:<:;3>FF>?3)(3(,-44.84)2:
@M03364:396:000000000-C9LGT:1:1101:18041:2481 2:N:0:10
GGACTACCAGGGTATCTAATCCTGTTCGCTCCCCACGCTTTCGCTCCTCAGCGTCAGTAACGGCCCAGAGACCTGCCTTCGCCATTGGTGTTCTTCCCGATATCTACACATTCCACCGTTACACCGGGAATTCCAGTCTCCCCTACCGCACTCAAGCCCGCCCGTACCCGGCGCGGATCCACCGTTGAGCGATGGACTTTCACACCGGACGCACCGAACCGCCTACGTGCCCCTTCCGCCCACTAAATCCGGATCACGCTTGCCCCCTCCGTATTACCGCCGCGGCTTGCACGTAGTTAGC
+
CCCCCGGG@GGGGGGGGGEFGGGGGGGGGGGGGGGGGGGGGGGGEGGGGGGGGEGGGFFFGGGGGGGGGGDFGGFGGGGGGGGEC<EF?FGGGGGGGGCFGCEFGGGEFGGGGCGGGCFGDG;FEEGE@@FGGFG,EEDGGGGD?FGE>5F8FD+;9DGGGGEGGEEGGEEEED2D*2=C,1;*=?*/=B*)8=C7C2?EG<G)>BBB(907(.*-9(:54C;(,;:)(9381:?:?(;CG:6:)5))/49,22(2?:?8?1@?GGG0((,-((.).3(-((4-,,4(-05<?(.))*-2*
@M03364:396:000000000-C9LGT:1:1101:15703:2489 2:N:0:10
GGACTACAAGGGTTTCTAATCCTGTTTGCTCCCCACGCTTTCGCTCCTCAGCGTCAGTAACGGCCCAGAGACCTGCCTTCGCCATTGGTGTTCTTCCCGATATCTACACATTCCACCGTTACACCGGGAATTCCAGTCTCCCCTACCGCACTCAAGCCCGCCCGTACCCGGCGCGGATCCACCGTTAAGCGATGGACTTTCACACCGGACGCGACGAACCGCCTACGAGCCCTTTACGCCCAAGAAATCCGGATAACGCTTGCACCCTACGTATTACCGCGGCTGCCGTCCCGTCTTTAGC
+
CCCCCGGGGGGGGGGGGGGFGGGGGGGGGGGGGGGGGGGGGGGGGGGGGGGGGGGGGGGFGGGGGGGGGGGGGGGGGGGGGGGGGGGGGGGGGGGGGGGGGGGGGGGGGGGGGGFGGGGGGGFFGGGGGGGGGGGG=ADGGGGFFGG@C>GFGFFFFGGEEGFGGGEGGGGGFGA>/8EG?GFFCGD?FF=DFCE*9FGGGFGCC>=69C3E9>=9),CEBGB(224)4<1<?F29ABGGGFF(083)1*)448(4??>68:@)9FD?7?:286846<60((2011(4(((-23,))1)**
@M03364:396:000000000-C9LGT:1:1101:12572:2496 2:N:0:10
GGACTACCCGGGTATCTAAGCCTGTTCGCTCCCCCAGCTTTCGCGCCTCACCGTCACTCGTCGCCCAGAAGGCCGCCTTCGCCACCGGTGTTCTTCCCGCTATCTACGCATCCCACCGCTACACCAGGAATTCCACCTTCCCCGACCTCACGCAAGCCAGCCAGTGCTGAAGCCCGGCCGTGGATGATCCCCAGGGTACAACGTTCCGCCTCGCCGGCCGCCTACCCCCTCCCTCCGCCCAGATGAGCCGGATGCCGCCTGCCCCCTAGCGAATGCCTGGGGCTGCTGCCCGTAGTTTGGC
+
-6,88,;,;7++@@6E96,,A@6ECEE@F@6FGGG7BF8@6C@@+@:,6A,,BFE:6,,,667+,6BF,6FEFECG::4=<F:,B48=>+B+,A4B<EC+@>>,,,<+>=4+@4,BC+@+=>23=+,+:B,=FF,EDF6,80D*++B+@5,)5)<0>F,,*66C22=,>,>,*2))4/:7**1*+08)38*:***202+1+)*/*250(/8*(.:4<;E*4C(((24)()(((4(3(4*8*((,*))))))(-(()0(((418(9/),(((((,,))0)-(--((()5)((---,)**.*2
@M03364:396:000000000-C9LGT:1:1101:16900:2499 2:N:0:10
GGACTACTGGGGTATCTAATCCTGTTTGCTCCCCACGCTTTCGTGCCTCAGCGTCAGTAACAGGCCAGGCGGCCGCCTTCGCCACTGGTGTTCTTCCATATATCTACGCATTTCACCGCTACACCTGGAGTTCCACCGCCCTCTCCTAGCCTCAAGCCTGCCAGTTTCCGAAGCCGTTCCCGGGTTGAGCCGTGCGTTTTCCCATAGCACTTACAGGCCGCCCACCCCCCGCTTTACCCCCACTAATTCCGACACACGCTCGCACCCCCCGTTTTCCCCCGCCTCCTGCCCCGGGTGTGCC
+
CCCCCGGGEFGGGFGGGGFGGGG9FGFGGGEGGGGEGGGGGGG,AFGGCFGGGGGGGGF,CEF,CFFGF,@FFGGGGGGGGGGGGDGGFGGGGCFGGGFFGGGGGGGGGGGGG9;@FGGGGFFG,EFFG?FGGFGGG3@GGGGF+@>,,*@DF)DDCF?7,@FDGGGGG68*<C)3*:3C<*@*B1*.)?,78****11*1)2)+))))26+90+7*(=*(:(((*,)(1,((414))3;?6,(0,:)9*2(((-3@2>61(:(>E504(,4(5(6)3((-(((-,(),(,((,()))(*2
@M03364:396:000000000-C9LGT:1:1101:7752:2505 2:N:0:10
GGACTACTCTGGTTTCTAATCCTCTTCGCTCCCCGAGCTTGCGCGCCTCATCGTCATTGGTGACCCAGGAGGCCACGTTCGCCACCGGTGTTCTGCCGGATATCTGCGCAGTCGAGCGCGACACCGGGAAGGCCGCCGTCCCCTACCTCAGTCGACCCGGCCGAGGTGGGAGGCTCGCCGGGGGTGAACGCCGTGGGTTTCCCCCCTGTCTACCTGGCCGAGGACGCTGCCTTTGCGCGAAAAGAAACGGACAAGGCCCCGCCCCACGGGTAGCCCGTCGCCGGGCTACGGGTGCTGCGCC
+
CC,@,CFGE,,CCFDFGGGG<E,,,;,,BBFF--++@+@,,C+8C:+,8A,;CFGGC@,CCC,,,9,,,,,,6,,,+:B4,>FG,47>@+BCFD,C,+4@@C=F;E,4444?,+6+48@+CFGGDG7F3+++@,@B>:<C**@9*>82D*,:F59*4***1*8/=*:*=*2B)*(2*0***/1*:E5)/*;33*2*)*2*+.@().)-)0-<A*<)*4C5(/,3,*()()().)649>5**21,)4(()1*-((,(04,4-(*(9*)((-1(())((/(-(-((-((,((463((/*1()*
@M03364:396:000000000-C9LGT:1:1101:24621:2532 2:N:0:10
GGACTACTAGGGTATCTAATCCTGTTCGCTCCCCACGCTTTCGCTCCTCAGCGTCAGTAACGGCCCAGAGACCTGCCTTCGCCATTGGTGTTCTTCCCGATATCTACACATTCCACCGTTACACCGGGAATTCCAGTCTCCCCTACCGCACCCAAGCCCGCCCGTACCCGGCGCGGATCCACCGTTCAGCGATGGACTTTCACACCGGACGCGACGAACCGCCTACGAGCCCGTTGCGCCCAAGCACTCCGGATAACGCTTGCACCCTCAGTCTTCCCGCGGCCTCTGGCCCGCACTTCGC
+
CCCCCGGDFEF<C<CFFGDDGGG9FCEGG@FEGGGGGGGGGGGGGGG8EEEEGGGGCEC@EFGGGGGGGFFFGGGGGGGDGEG7F,AF9DFFEDFGGGGGGGGG;EFGGGGGCGGGGGE>EFGGGGGGFFCGGG,?446CFFGFFGBC+5F)+:0*3=@E>F>C+>A>ACE85F>5=?8C9<?:BE8/1<39DDCF7B31CEFCGBB11<6E6.:2)1:E>DF6(*()-/(4(41((-:*:3(.).(.9CC>(,--9(9224*.2;730(,.-6))-:-1-76(41.)..(33(,)09.*1
@M03364:396:000000000-C9LGT:1:1101:8223:2584 2:N:0:10
GGACTACAAGGGTTTCTAAGCCTATTTGCTCCCCACGCTTTCGTGCCTCAGCGTCAGTCACAGGCCAGGCGGCCGCCTTCGCCACTGGTGTTCTTCCATATCTCTACGCATTTTACCGCTACACATGGAGTTCCACCGCCCTCTCCTGTCCTCAAGCCGTGCAGTTTCCAAAGCCTGAACCGGTTGAGCCGGTCCCTTTTACTTCAGACTTGCACAGCCGCCTGCGCACCCTTTACGCCCACTCATTCCGGATAACGCTTGCCCCCTACGTATTACCGCGGCTGCTGGCACGTAGTTCGCC
+
CCCCCGGGFGGGCFGGGGG,EFGEG9FGGCEFGGGGGCGGGGGGGGGGGGGGGGEGGAFCCEGFGGGGGGGGGGGGGGGGFGGGGGGG<FGGGGGGGGGGGGGGFEGGG7FGGGGFGGGGEGGGGGGGFFFGGGFFF8+CFGGFGGGGFFGE@DGB8DCEEGFGCGGGGGGG6F8D7A8FFCD*B587??*?<E?EG?FGG7@<F68)4C5C<4>);1:CBGDF7328,)(4(56:<BEGC((4?A>A6D),4(9B@72,-42)/?C(284).56)4*-(17--(2,5:1<?F(.7@*,)1
@M03364:396:000000000-C9LGT:1:1101:7453:2599 2:N:0:10
GGACTACCCGGGTATCTAATCCTGTTCGCTCCCCCAGCTTTCGCGCCTCAGCGTCAGTGGTGGCCCAGTAAGCCGCCTTCGCCACTGGTGTTCCTCCTAATATCTACGCATTTCACCGCTACACTAGGAATTCCACTTACCTCTCCGATACTCTAGCTTGACAGTTCCAAATGCAGCTTGGGGGTTGAGCCCCCACCTTTCACATCTGGCTTGCCATGCCGTCTGCGCTCCCTTTCCACCCAGTCAATCCGGTTACCGCTTGCACCATACGTATTACCGCGGCTGCTGTCACGTATTTCGC
+
CCCCCGGGGGGGGGGGGGGGFGGEFGGGGGGGGGGGGGGGGGGGGGGEGGGGGGGGFGGGGGGGGGGGGGGGGGGGGGGGGGGGGGGGGGGGGGGGGGGGGGGGGGGGGGGGGGGGGGGGGGGGGGGGGGGGGGGGGGCGGGGFGFG8EEGEFEGF9EFGGGFGGGGGGFGFFGFFF6EGEFGGGGGEFC1;CEGGGGGGGFGFGFFFC45FBAFAF@GGBGF01?3B(93?1>@)7?FFG:04*6<AFGG9(,4)1,44-(*)9805)3(,.:>):C82(1;91:)54)).1:(177)29
@M03364:396:000000000-C9LGT:1:1101:19722:2642 2:N:0:10
GGACTACTCGGGTTTCTAATCCTGTTCGCTACCCATGCTTTCGAGCCTCAGCGTCAGTTGCAGACCAGAGAGCCGCCTTCGCCACTGGTGTTCTTCCATATATCTACGCATTCCACCGCTACACATGGAGTTCCACTCTCCTCTTCTGCACTCAAGAAAAACAGTTTCCGATGCAGTTCCTCGGTTAAGCCGAGGGCTTTCACATTAGACTTATTTTTCCGCCTGCGCTCGCTTTACGCCCAATAAATCCGGACCACGCTTGCCCCCTACGTATTACCGCGGCGGCTGGCACGCACTTAGC
+
CCCCCGGGGGGGGGGGGGFGGGGGGGDGGGGGGGGGGGGGGGGGGGGGGGFGGGGGGGGGGGGFGGGGGGGGGGGGGGGGGGGGGGGGFGGGGGGGGGGGGGGGGGGGGGGGGGGGGGGGGGGGGGGGCFGGGGGGGGDFGGGFGGGGGFGD?==DDE=FGGFGGGGGGGGDEGFGGFGGGGGGEG<AF9FGCGGGGGGGGFGFGFFF?FFG=BF4C?EF2D2=6=@;@<;>;?6))3=FF@F@;AEFFGC601(4>?9BF?5(2;<>:?:87AB-6<(1469(-3(21:(),(()0).?:
@M03364:396:000000000-C9LGT:1:1101:20153:2662 2:N:0:10
GGACTACTGGGGTATCTAATCCTGTTCGCTCCCCCAGCTTTCGCGCCTCAGCGTCAGTGGTGGCCCAGAAGGCCGCCTTCGCCACCGGTGTTCTTCCCGATATCTGCGCATTCCACCGCTACACCGGGAATTCCGCCTTCCCCTGCCTCACTCGAGCCCGCCGGTATCGGAGGCTCGCCGGGGTTGAGCCCCGGGCTTTTACCTCCGACCTAACCGGCCGCCGACCAGCTCTTTCAGGCCCATGAAGCCGGACCACGACTCCCCCCCACCCCTGACCCGCGGCTACTGGCACTGATTTGCC
+
9CCCCGGFGF8+@@CEEEEFFF<FECFGG@AFGGGDBFEFGGGGFGGGEGGGGGGGFCFFC,CEFGFE,@FFGGGGGGGGFGG7CFGGFCGGGGFGGGGGGGGFGGGGGGGGGGGGGGGDGGCGGDGGFGGGGGGDE:CFDDGF+@:,,3>171?BCCCGEGFD7C*?EGGGFG>C=B81=:9***,.9EDDDG8*);6++)<)2<59>GF67F*(94**,9(((*()(*.).).6))88?:((1)-.0))-(--(),((((24C*)(,,(((((.48,3((-(((),).3)(()*01)**
@M03364:396:000000000-C9LGT:1:1101:10676:2669 2:N:0:10
GGACTACCGGGGTTTCTAATCCTGTTCGCTCCCCACGCTTTCGCTCCTCAGCGTCAGTAACGGCCCAGAGACCTGCCTTCGCCATTGGTGTTCTTCCCGATATCTACACATTCCACCGTTACACCGGGAATTCCAGTCTCCCCTACCGCACTCAAGCCCGCCCGTACCCGGCGCGGGTCCACCGTTAAGCGATGGACTTTCACACCGGACGCCACGAACCGCCTACGAGCCCTTTACGCCCAATAAATCCGGATAACGCTTGCCCCCTACGCAATCACGCAGCTGCTGGCCCGTCATCCGC
+
CCC@CGFGGCEGGGEGGGE,B<E@CFA@@FGGGGGGGGGGGGGGGGGGGGGFGEGGFDGGGGGDGGGGFFFGGGGGEFG<BGGEECEGFGGDFEGAAFGGGGGFGGGGGGGCFGFFECFGD4@BFB:CCCFFDCEFFGDC:=ED+D8+@5=>7=:AC+@C>FAGGD*>A*>CEF=D*0==FGF*38F(+,**2:/**3CF?<EAGF>0190=()*4)4C=>D916*1>0C9(,8?)6(;CE:1</4.4*>111:14?390((2.9FG0(36(((-))2,.,-7:3(4)21((490)7*)19
@M03364:396:000000000-C9LGT:1:1101:10202:2682 2:N:0:10
GGACTACAAGGGTTTCTAAGCCTGTTCGCTACCCATGCTTGCGAGCCTCAGCGTCAGTTGCAGACCAGAGAGCCGCCTTCGCCACTGGTGTTCTTCCATATATCTACGCATTCCACCGCTACACATGGAGTTCCACTCTCCTCTTCGGCACTCAAGAAGAACGGTTTCTGATGCAGTTCCCCGGTTAAGCCGAGGGCTTTCACATTAGACTTATTTTTCCGCCTGCGCTCGCTTTACGCCCAATAAATCCGTACAACGCTTGCCACCTACGTCGTAACGCGGCTGCCGGCACGTCGTTATC
+
C9A8@,,CFEEF@CFFFGG,BE<;;;6B+8::9F<@C8F,,CF@F7@FEFGGC:FFEC,6C<F<CFF,C8,,,CFC+C@==F6@74BFCBE=E9=@,C,FGCF,4@,FEECC;,9<FEE+@>@=E8=<=FG8?EF?,,+7,=D7=E+++<7=:=FFAF,@>:*+83A9,7=EDF*:@1D,,,33@*>:F:D**4;ECFCFF>B?:F8*88?EC+CC:;FC2?(6(3(),23,31=436C*24((/54)941,(2(6:3(4415(*<9?0::,((-1(;4(-490((.-71024((0<)(*2
@M03364:396:000000000-C9LGT:1:1101:11361:2701 2:N:0:10
GGACTACTGGGGTATCTACTCCTGTTCGCTCCCCACGCTTTCGCTCCTCAGCGTCAGTAACGGCCCAGAGACCTGCCTTCGCCATTGGTGTTCTTCCCGATATCTACACATTCCACCGGTACACCGGGAATTCCAGTCTCCCCTACCACACTCACGCCCGCCCGTACCCGGCGCGGATCCACCTTGAAGCGATGGACTTTCACACCGACCGCTACGACCCGCCTACTAGCCCTTTACGCCCAATAAATCCGGATCACTCTTGCACCCTACGTATTGCCGCGGCGGCTGGCCCGTCCTCCGC
+
CCCCCFFGDGFGGDFGGG,,BFG,CCFDBCFGGGGGEGGGFGGCGFGGGGCFGEGG,CFEFGGGGGGGFF@EFGFGGGGFGGGC,?EFFGGGGGFFGGGGGCGCFGGGGGDF9BDEGC+=++=FGC+CFGFGFCD,,8+ACD6??FG,,*+388+;BFGGGGFCF8CGGGGDBG=G*2CG6CF+++,//,*271**2+2AF)9<4=>(4CB*()1-*(1*(921:F.*.>72(:)).-CEG((,9)46@GC0((,())).).9)0093((,.)),).<(,,,4(36(((,,49,())*(1/
@M03364:396:000000000-C9LGT:1:1101:15393:2703 2:N:0:10
GGACTACAGGGGTTTCTAATCCTGTTCGCTCCCCACGCTTTCGCTCCTCAGCGTCAGTAACGGCCCAGAGACCTGCCTTCGCCATTGGTGTTCTTCCCGATATCTACACATTCCACCGTTACACCGGGAATTCCAGTCTCCCCTACCGCACTCAAGCCCGCCCGTACCCGGCGCGGATCCACCGTTAAGCGATGGACTTTCACACCGGACGCGACGAACCGCCTACGCGCCCTTTACGCCCAATCAATCCGGATTACGCTTGCACCCTACGTATTACCGCGGCTGCTGGTACGGAGTTCGC
+
CCCCCGGGGGGGGGGGGGFGGGGFGGGGGGGGGGGGGGGGGGGGGGGGGGGGGGGGGGGGGGGGGGGGGGGGGGGGGGGGGGFCGGGGGGGGGGFGGGGGGGGGGGGGGGGGGGGGGGFDGGGGGGGGGGGGGGGGGGGGGGGFGGG+BDGF8=?DGGGGGGFGGDGGGDGGAGBG58EGGGGGGG<:=C*9DEGFCFGGGEFFGFFF()(>>)*4>>GEFDB:4C6)4)744:><ABGGG6-().,)9CC;03(.9,2:2:;?FFGB4(3.3<0-6<39>FFB(4,,(()--((0).)9C
@M03364:396:000000000-C9LGT:1:1101:13793:2749 2:N:0:10
GGACTACCAGGGTATCTAATCCTGTTCGCTCCCCACGCTTTCGCTCCTCAGCGTCAGTAACGGCCCAGAGACCTGCCTTCGCCATTGGTGTTCTTCCCGATATCTACACATTCCACCGTTACACCGGGAATTCCAGTCTCCCCTACCGCACTCAAGCCCGCCCGTACCCGGCGCGGATCCACCGTTAAGCGATGGACTTTCACACCGGACGCGACGAACCGCCTACGAGCCCTTTACGCCCAAGCAATCCGGATAACGCTTGCACCCTACGCATTCCCGCGGCTGCTGGCACGTCTTCCGC
+
CCCCCGGGGGEGGDGGGGGGGGGGGGGGGGGGGGGGGGGGGGGGGGGGGGGGGGGGGGGGGGGGGGGGGGGGGGGGGGGGGGGGGGGGFFGGGGGGGGGGGGGGGGGFGGGGGGGGGGGGGGGGGGGGGGGGGGGGGGGGGGGFGGGEEEGFGDGFGGGGGGFGGGGGGGGGFDFG5AGGCGGCFG7:FEEDGGG69CCFGEGFGFD@(>>E():4<;GGBGFB0A6)8DBFF::)6<GEG??().82FGDB??(4@8>B8:C2CGGFFF?(-,().<44-19>>FB:::(.28()./)97
@M03364:396:000000000-C9LGT:1:1101:17147:2805 2:N:0:10
GGACTACCGGGGTATCTAATCCTGTTTGCTCCCCACGCTTTCGTGCCTCAGTGTCAGTTACAGTCCAGAGAGCCGCCTTCGCAACTGGTGTTCCTCCTAATATCTACGCATTTCACCGCTACACTAGGAATTCCACTCTCCTCTCCTGCACTCAAGTTTCCCAGTTTCAAAGGCTTACTACGGTTGAGCCGTAGCCTTTCACCTCTGACTTACGAAACCACCTACTCACCCTTTACGCCCAGTACTTCCGTCTACCGCTAGCCCCCTACGCATTACCCCGGCCGCTTGCACGTAGTTAGCC
+
CCCCCGGGGGGGGGGGGGGGGGG9FGGGGGGGGGGGGGGGGGGGGGGGGG@FGGGGFFFGGGGGGGGGGGFGGGGGGGGFGGGGGGGGEGGGGGGGGGGGGGGGDFFFGGGGEFGGGGGGGGGGGGFGGGGGGGGGGFGGGGGCFGG,@DGDAD6?,=EGAFFGGGGGGGGGBCDF8DFCF6DFE88:C@8C+::CFGFFEAF8FFFCEGAF69:9DBG,5C2@E,84>?@=:EC4>28F<4@E+)9?FG<(,()/).(71(*:9C)86(((-4).66436((423(-8>B?B7(0//)*2
@M03364:396:000000000-C9LGT:1:1101:14337:2933 2:N:0:10
GGACTACTGGGGTTTCTAATCCTGTTCGCTCCCCACGCTTTCGCTCCTCAGCGTCAGTAACGGCCCAGAGACCTGCCTTCGCCATTGGTGTTCTTCCCGATATCTACACATTCCACCGTTACACCGGGAATTCCAGTCTCCCCTACCGCACTCAAGCCCGCCCGTACCCGGCGCGGATCCACCGTTAAGCGATGGACTTTCACACCGGACGCGACGAACCGCCTACGAGCCCTTTACGCCCAATAAATCCGGATAACGCTTGCACCCTACGTATTACCGCGGCTGCTGGCCAGTATTTAGC
+
CCCCCGGGGGGGGFEGGGGGGGGGGGGGGGGGGGGGGGGGGGGFEGGGGGGGGGGGGGGGGGGGGGGGFGGGGGGGFGGGGGGGGGGG?FGGGGEFFGGGGGGG;EGFCFGGGGDGGGGGGGGGGGGDECFGGGGEGGGGGGGFGGGGD5F=G)=DCGGG>CBGECEGGGGDFGBGC)CFGG4<8E*3@C=*/==*C<9:E)51CBB;>GFG>)*3)3EE>DF?BF104>;?(4:BFFGGGB(3@24<FGD9:<?BF?08:?><GGGFFFFBF97)6@399(49>BB::?0(446*1/.>7
@M03364:396:000000000-C9LGT:1:1101:12347:2969 2:N:0:10
GGACTACTAGGGTATCTAATCCTGTTCGCTCCCCACGCTTTCGCTCCTCAGCGTCAGTAACGGCCCAGAGACCTGCCTTCGCCATTGGTGTTCTTCCCGATATCTACACATTCCACCGTTACACCGGGAATTCCAGTCTCCCCTACCGCACTCAAGCCCGCCCGTACCCGGCGCGGATCCACCGTTAAGCGATGGACTTTCACACCGGACGCGACGAACCGCCTCGGAGCCCTTTACGCCCAATAAATCCGGATAACGCTTGCACCCTACGTATTACCGCGGCTGCAGGCCCGTAGTTGGC
+
CCCCCGGGFGGGGFGGGGFGGGGGGGGGGGGGGGGGGGGGGGGGGGGGGGGGGGGGGGGGGGGGGGGGFGGFGGGGGGGFGGGGEFGGFGGGGGGGGGGGGGGGGGGGGGGGGGGGGGGGGGGGGGGGGGGGGGGGGGGGGGGFDFFGEBG=8D8?=FEGGGFGGGGGGGEGFDBGEDEGEGCCFGC==<=<5EE*;CGCFEGFGFBBFD6=67:6<;EG>GF0(*-049<?0(59<?GGE6<<:<A>FGC1,4:4?,4<03*)9@C01<?45:())3,4470-70((4(3?;03)77)9*
@M03364:396:000000000-C9LGT:1:1101:21359:3006 2:N:0:10
GGACTACTGGGGTATCTAATCCTGTTCGCTCCCCACGCTTTCGCTCCTCAGCGTCAGTAACGGCCCAGAGACCTGCCTTCGCCATTGGTGTTCTTCCCGATATCTACACATTCCACCGTTACACCGGGAATTCCAGTCTCCCCTACCGCACTCAAGCCCGCCCGTACCCGGCGCGGATCCACCGTTAAGCGATGGCCTTTCACCCCGGACGCGCCGAACCGCCTACGATCCCTTTACGCCCAATAAATCCGGATCACGCTTGCACCCTACGTATTCCCGCCGCGGCTGGCACGTCGGTCGC
+
CCCCCGG<CFGGGCFGGGGGGGGEGGFGGGGGGGGGGG7FGGGGEGGGGGGGGGGGGGGGGCF7FGGGFGGGGAFGGGGGGGGCFAFGGGGGGDFGFF7FGGGGGGGCGGGGGGGGGG@DGGGGF>FGGGGGGGF9DDDFG8EFDGFEGDGFGFC5FGDEGG>@FBCEGGGD>FBG:?8A,>7FFE<:FF**2:8*;CCFF5<)/:869D9C9):(/-:EB31(28:<(*41,9B>F:EEGF(2/-54FCDF:((,8:<B::;)2;DB<FF?<<?))3,3(36((-,(32(24(-.)0(19
@M03364:396:000000000-C9LGT:1:1101:25087:3018 2:N:0:10
GGACTACTGGGGTTTCTAATCCTGTTCGCTCCCCACGCTTTCGCTCCTCAGCGTCAGTAACGGCCCAGAGACCTGCCTTCGCCATTGGTGTTCTTCCCGATATCTACACATTCCACCGTTACACCGGGAATTCCAGTCTCCCCTACCGCACTCAAGCCCGCCCGTACCCGGCGCGGATCCACCGTTAAGCGATGGACTTTCACACCGGACGCGACGAACCGCCTACGGGCCCTTTACGCCCAATAAATCCGGCTTACGCTTGCCACCTACTTATTTCCGCGGCTGCCTGCCCGTACTTCGC
+
CCCCCGGGGGGGFGGGGGGGGGGGGGGGGGGGGGGGGGGGGGGGGGGGGGFGGGGGGGGGGGGGGGGGEFFGGDFGGGGGGGGGFGGGGGGGGCFGGGGGGGGG8FGCGGGGCGGGGGFDGGGGGGGGGGGGGGG9FGFGGDEFGGGCE5>=FDCDFFGGGGEGGGGGGGGGFGFG5BGF6<<7CG*6FD3*7EGGGGGGGCGF;D>>(>15(.249>GGFGFB(0(),907?FF942CE>603684)1>3;(((.0(:6?BG:*<>?8()-)-.)6<(-(,(-2(2772(4:>())*)1/
@M03364:396:000000000-C9LGT:1:1101:12132:3023 2:N:0:10
GGACTACTCGGGTATCTAATCCTGTTCGCTCCCCCAGCTTTCGCGCCTCAGCGTCAGTGGTGGCCCAGAAGGCCGCCTTCGCCACCGGTGTTCTTCCCGATATCTGCGCATTCCACCGCTACACCGGGAATTCCGCCTTCCCCTACCACACTCGAGACCGCCGGTATCGGAGGCTCGCCGGGGTTGAGCCCCGGGCTTTTACCTCCGACCTAACGGGCCGCCTACGCCCGCTTTACGCCCCATGAATCCGGATAACGCTCGCCCCATTCGTATTACCCCTGCCGCTGGCACGTATTTCGCC
+
CCCCCGGGGGGGGDGGGGGGGGGGGGGGGGGGGGGGGGGGGGGGGGGGGFFGGGGGGGGGGGGGGGGGGCGGGGGGGGGGGGGGGGGGGGGGGGGGGGGGGGGGGGGGGGGGGGGGGGGGGGGGGGGGGGFGGGGGGCDGGGGFFGGGGFGFGFGAFEGGEF>CFGGGGGGGBGB;=:EGEGGCEC,5@;;>DEGG3@?F7AG)>F3(3C;E:>E9DB5:9C(38*4)-9931:9B13EG>-82*65AF7),,2)5576:93:8G**)663(47)<>+((41(((,-2,(3(.82)9*459
@M03364:396:000000000-C9LGT:1:1101:17942:3024 2:N:0:10
GGACTACCGGGGTTTCTAATCCTGTTCGCTCCCCACGCTTTCGCTCCTCAGCGTCAGTAACGGCCCAGAGACCTGCCTTCGCCATTGGTGTTCTTCCCGATATCTACACATTCCACCGTTACACCGGGAATTCCAGTCTCCCCTACCGCACTCAAGCCCGCCCGTACCCGGCGCGGATCCACCGTTAAGCGATGGACTTTCACACCGGACGCGACGAACCGCCTACGAGCCCTTTACGCCCAATAAATCCGGATCACGCTTGCACCCTCCGTATTCCCGCGGCTGCTGGCCCGTCGTCAGC
+
CCCCCGGGGGGGGGGGGGGGGGGGGGGGGGGGGGGGGGGGGGGGGGGGGFFFGGGGGGGGGGGGGGGGGGGGGGGGGGGGGGGGGGGGFFGGGGGGFGGGGGGGGGGGGGGGGGGGGGGGGGGGGGGGGGGGGGGFFFFGGFCFGGGGGFGFG@GFGFGGGGEGGGGGGGGDEG>D=DGF?CCCFG*6@<=CFGGFFGGGGFGBFEFF056=95E>G9EGBD>B<CB>:D(1.4?2:?GGGFF?9<<<FFDF?(18F(4:::C)9AD?0:9?<:?44<89(444(405??02(((.8)(12
@M03364:396:000000000-C9LGT:1:1101:21780:3034 2:N:0:10
GGACTACCGGGGTTTCTAATCCTGTTCGCTACCCATGCTTTCGAGCCTCAGCGTCAGTTGCAGACCAGGCAGCCGCCTTCGCCACTGGTGTTCTTCCATATATCTACGCATTCCACCGCTACACATGGAGTTCCACTGCCCTCTTCTGCACTCAAGTCTGACAGTTTCCGATGCACTTCTTTGGTTAAGCCAAAGGCTTTCACATCAGACTTATCAAACCGCCTGCGCTCGCTTTGCGCCCAATAAATCCTGATCACGCTTGCCACCTACGTACTACCGCGGCGGCAGTCCCGTATGTAGC
+
CCCCCGGGGGGGGGDGGGFGGGGFGGGGGGDGGGGGGGGFGGGGGGGGGGFGGGGGGEGGFGGFGGGGGG<FGGGGGGGGGGGGGFGGFGGGGGGGGGGGFGGGGGGGGGGFAADCDGGGGGGGGGGGFGGGGGGFFCFGGGGF?FGEGFGEFDFFCFAFEG06CFGGGGEEAE5FEFGGCGGFDFCEF9CFGFGGFFFGD=EEFFFBEF=F*=<4C;EC4<9>9,(552638@6.76EFF2(/937)+2+764)678644:@>79C((.882(46A8((-99,2((-(().441))/5>D
@M03364:396:000000000-C9LGT:1:1101:12847:3035 2:N:0:10
GGACTACTGGGGTTTCTAATCCTGTTCGCTCCCCACGCTTTCGCTCCTCAGCGTCAGTAACGGCCCAGAGACCTGCCTTCGCCATTGGTGTTCTTCCCGATATCTACACATTCCACCGTTACACCGGGAATTCCAGTCTCCCCTACCGCACTCAAGCCCGCCCGTACCCGGCGCGGATCCACCGTTAAGCGATGGACTTTCACACCGGACGCGCCGAACCGCCTACGAGCCCTTTACGCCCAAGCAATCCGGATCACGCTTGCACCCTCCGTATTACCGCGGCCGCTGGCCCGGAGTCAGC
+
CCCCCGGGGGFGGGGGGGGGGGGGGFFGGGGGGGGGGGGGGGGGCG@FEGGGGGGGGG9FGGGDGGGGGGGGGGGGGGFGGGGGGGGGFGGGGGGCFFEGGDGGGGGGGGGGFGFGGGGGGGGGCBFGGGFGGGG5@CFFGGG?FFGEEBGFC)+;>FFGGGBGF7CEGEEGEG-?C>EG6CCGGE:=FGC**1?*2CFGGEGF;8.41D>C>:/-9(:/1>>??F8)47;?(.8AFBEGG:<().(.9C93(-(8F31,18A)6ED<(4(-,,4)6@6972((-2(-,4(4(-(074:*0
@M03364:396:000000000-C9LGT:1:1101:22958:3038 2:N:0:10
GGACTACCCGGGTATCTAATCCTGTTCGCTCCCCCAGCTTTCGCGCCTCAGCGTCAGTGGTGGCCCAGAAGGCCGCCTTCGCCACCGGTGTTCTTCCCGATATCTGCGCATTCCACCGCTACACCGGGAATTCCGCCTTCCCCTACCACACTCGAGCCCGCCGGTATCGGAGGCTCGCCGGGGGTGCGCCCCGGGCTTTTCCCTCCGACCTACCCGGCCGCCCACGCGCGCCTTACGCCCAATGAATCCGGATAACGCTCGCCCCCCACCGACTCCCCGCGCCGCTCGGCCGGGCTTCTCC
+
CCCCCGGGGGGGGGGGGGGFGGGGGGGGGGGGGGGGGGGGGGGGEGGGGGGGGGGGGE<EF@GGGGGGF8<FGGGFGGGGGGGGGFGG=CFFGDFGGFEDCFEGEFFGGGGGGGGGGGG>EGGGGGGG7FFGGGGCE>:F@?F?CGGC,@C=300<@EFEGGFGE7CEEGEC?F<D5:E5:8C*:E/-)1?5>CE51;@F+5E)980-,99<(.*-73C*,9((-*()()((-8)861CG*(,(*)).91)(((.45(((-(237C)(3(,(((((.1((4((((((-((-(--,)7?)2*
@M03364:396:000000000-C9LGT:1:1101:14684:3053 2:N:0:10
GGACTACTGGGGTATCTAATCCTGTTCGCTACCCATGCTTTCGAGCCTCAGCGTCAGTTGCAGACCAGAGAGCCGCCTTCGCCACTGGTGTTCTTCCATATATCTACGCATTCCACCGCTACACATGGTGTTCCACTCTCCTCTTCTGCACTCAAGAAAAACAGTTTCCGATGCAGTTCCTCGGTTAAGCCGAGGGCTTTCACATTAGACTTATTTTTCCGCCTGCGCTCGCTTTACGCCCAATAAATCCGGACAACGCTTGCCACCTACGTATTACCGCGGCTTCTGGCACGTATTCTGC
+
CCCCCFGGGGGGGCFGGGFGGGGGGGGGGGGGGGGGGGGFGGGGGGGGGGGGGGGGGGGGGGGDGGGGGGGGGGGGGGGGGGGGGGGGEFFGGGGGGGGGGGGGGGGGGGGGFGGGGGGGGGGGGGGGCGGGGGGGGGGGGGGFGGGGGFGEFBGFAE?FGGFGGGGGGGGGFGFGGFGGCFGFEG@AFFCDDGGGGGGGGEFEDFFFEGEG4ECCFEFFDDF@5;=D>D>B;DFFFFEGG;<(;;EFFGG9:>0.84>BB<C?7<C(5>FFF22)6A:917>90,)62>()-.(*)*)2:
@M03364:396:000000000-C9LGT:1:1101:22358:3069 2:N:0:10
GGACTACCCGGGTTTCTAATCCTGTTCGCTCCCCACGCTTTCGCTCCTCAGCGTCAGTAACGGCCCAGAGACCTGCCTTCGCCATTGGTGTTCTTCCCGATATCTACACATTCCACCGTTACACCGGGAATTCCAGTCTCCCCTACCGCACTCAAGCCCGCCCGTACCCGGCGCGGCTCCCCCGTTAAGCGATGGACTTTCACACCGGCCGCGCAGAACCGCCTACGAGCCCTTTACGCCCAATAAATCCGGATAACGCTTGCACCCTACGTATTACCGCGGCTGCCGGCACGTCTTTCGC
+
CCCCCGGGGGGGEGGGGGFFGGGGGGGGGGGGGGGGGGGGGGGGGGGGGGGGGGGGGGGGGGGGGGGGFGGGGGGGGGGGGGGEG9FGGGGGGGGGGGGGGGGGGGGGGGGGGGGGGGG+@FGGGGGGGGGGGGGGD,?FG=EFFGGDGFGFGF+AFFGGGGFGGCEGGGGG9C@G*4CG*CG@EG@?FF*CGEE6FGCGFBGFGFFF(77=(0*(9,;FBGFFBFB3(17:02?)<?GGGFB(6.-)0753--4>@0(,44;,2;78<B?7.44)6<(44614;?(2191;0(,))1)97
@M03364:396:000000000-C9LGT:1:1101:13637:3089 2:N:0:10
GGACTACACGGGTATCTAATCCTGTTCGCTCCCCCAGCTTTCGCGCCTCAGCGTCAGTGGTGGCCCAGAAGGCCGCCTTCGCCACCGGTGTTCTTCCCGATATCTGCGCATTCCACCGCTACACCGGGAATTCCGCCTTCCCCTACCACACTCGAGCCCGCCGGTATCGGAGGCTCGCCGGGGTTGAGCCCCGGGCTTTTACCTCCGACCTAACGGGCCGCCTACCCGCGCTTTACGCCCAATGAATCCGGATCACGCTCGCCCCCCACCGATTTCCCGCGCCGCTGGCCCGGAATTCGCC
+
CCCCCGGGGGGGGDGGGGGGGGGGGGGGGGGGGGGGGGGGGGGGGGGGGGGGGGGGGGFGGGGGGGGGGGGGGGGGGGGGGGGGGGGGFGGGGGGGGGGGGGGGGGGGGGGGGGGGGGGGGGGGGGGGGGDGGGGGGGGGGGGFFGGCGFGBGBGEGGGGGGEDEEGGGG5CBGFGGFGEGGG1?5,.9AFGDEEGDGCEC<G4FFB66C9?0>8;DFE=>D134*.04/---()),-:E*(.(@>449D32:(4?>?11(3C2C:)4;(((,-().9((49(2(((4((,4(4(07=2C7
@M03364:396:000000000-C9LGT:1:1101:14751:3126 2:N:0:10
GGACTACTAGGGTTTCTAATCCTGTTCGCTCCCCACGCTTTCGCTCCTCAGCGTCAGTAACGGCCCAGAGACCTGCCTTCGCCATTGGTGTTCTTCCCGATATCTACACATTCCACCGTTACACCGGGAATTCCAGTCTCCCCTACCACACTCAAGCCCGCCCGTACCCGGCGCGGATCCACCGTTAAGCGACGGACTTTCACACCGGACGCGCCGAACCGCCTACGAGCCCTTTACGCCCAAGAAATCCGGATAACGCTTGCACCCTACGTATTCCCGCGGCTGCCTGCCCGTCGTTAGC
+
CCCCCGGGDGGGGGCFGGGGGGGGGGGGGGGGGGGGGGGGGGGGGGGGGGGGGGGGGGFGGGGGGGGGFGDGGGGGGGGGGGGGEGGGGGGGFGGGFGGGCFGGGGGFGGGGGGGGGGFGGGGGG@FCFCFFGGG9DEDGG6CFGGG,89F<FDGFGFG6+CDGFEGGGECDEGFG54?F98?:FGC;AE**)28*)=CGGFG36>576D;5,)*-)(:EBGB(3;4.4C9:7<?AF65CG6((0(34@C<>?:(6@:9?1(22>FD8,,,,,-54)0,1(,4(41228((4?;()))(/:
@M03364:396:000000000-C9LGT:1:1101:6131:3127 2:N:0:10
GGACTACTGGGGTATCTAATCCTGTTCGCTCCCCCAGCTTTCGCGCCTCAGCGTCAGTGGTGGCCCAGAAGGCCGCCTTCGCCACCGGTGTTCTTCCCGATATCTGCGCATTCCACCGCTACACCGGGAATTCCGCCTTCCCCTACCACACTCGAGCCCGCCGGTATCGGAGGCTCGCCGGAGTTGGGCCCCGGGCTTTTACCTCCGGCCTAACAGGCCGCCCACCCGGTCCTTTACCCCCATGAATCCCGAGACACCTCGCCCCCTACGGCATTACCCGGGTTCTTTGCCGGTGTTCGGC
+
CCCCCGGCFGGGG>GGGGGGGGGGGGGGGGGGGGGGGGGFGGGGGGFGFGGGGGGGGGF@EFFGEGGGFFFFFFFGGGGGGGGGGDGGFGGGGDFFEGGGG>EGGEFGGGGGGCFGGGGCEFGGFEGEFGGGGGGDE@8FFDGFCFG6FAC5F>GFG8FEBF9CCC?CEG51:=-85>:51*21?@,658CGGGG5D5FGG<<6>F)(,9:*,7+)9-;*,9(28*-)(),(.)).))3;/((4*45:F*9((((45((.((2:DE)2<,(-(-).60((((,(.))-)-)((((08*()1
@M03364:396:000000000-C9LGT:1:1101:17240:3130 2:N:0:10
GGACTACTCGGGTTTCTAATCCTGTTCGCTCCCCACGCTTTCGCTCCTCAGCGTCAGTAACGGCCCAGAGACCTGCCTTCGCCATTGGTGTTCTTCCCGATATCTACACATTCCACCGTTACACCGGGAATTCCAGTCTCCCCTACCGCACTCAAGCCCGCCCGTACCCGGCGCGGATCCACCGTTAAGCGATGGACTTTCACACCGGACGCGACGAACCGCCTACGAGCCCTTTACGCCCCATCATTCCGGATAACGCTCGCCCCCTACGTATTCCCGCGGCTGCTGCGCCGTCGTTAGC
+
CCCCCGGGGGGGFGGGGGGGGGGGGGGGGGGGGGGGGGGGGGGGGGGGGGGGGGGGGGGGGGGGGGGGGG<EGGGGGGGGGGGGGGGGFGGGGGGGGGGGGGGGGGGGGGGGGGGGGGGGGGGGGGGGDGGGGGGGGG8DFGGFGGGGGEGFGFGFGGGGGGEGFEGGGGEGFGFG5BGGGGGCGG==FFCDFEECGGGGGCFCFEFF6D176.?1<(:C9D>F(28)4C>FF??)41E8E(,35)<4@G<(,((6?,.,(,24*291(42.)-8))3,-(,197003),(-4>(0))(90
@M03364:396:000000000-C9LGT:1:1101:19385:3154 2:N:0:10
GGACTACTCGGGTATCTAATCCTGTTTGCTCCCCACGCTTTCGTGCCTCAGTGTCAGTTACAGTCCAGAGAGCCGCCTTCGCAACTGGTGTTCCTCCTAATATCTACGCATTTCACCGCTACACTAGGAATTCCACTCTCCTCTCCTGCACTCAAGTTTCCCAGTTTCAAAGGACTACTACCGGTGAACCCTAGCCTTTTCACTCTGACCTAAAGGAACCCCCACCCCCCGCTTAAGCCCCGAAAATCCCGCTCACGCTATCCCCCCTCGTATTTACCCGGGCACCTGCACGTGATTCGGC
+
CCCCCGGGEGGGGGGGGGGGGGGGGGGGGGGGGGGGGGGGGGG@FGGGGGG,EFGGGFFEGGG<FGGGGGGGGGGGGGGGGGCFG@GGCFGGGGGGG86CFGGGGGGGGGEEGGFFGGGGGGGG9@FEFFEGGGFGGFGGGGGB8BDFGFG5=DDFA=;DFGFFCEEGCDDED:)0,;3,,,6+@3+0+:+++5,,+@E,@*@*?+3***32)0,*3:F*);))/*//(:((.:()17<F*6((:,).;*1((--)),,-((34*:9(3(,((,))-0,(,(((((..((.,(((07*2*9
@M03364:396:000000000-C9LGT:1:1101:18866:3156 2:N:0:10
GGACTACTGGGGTATCTAATCCTGTTCGCTCCCCCAGCTTTCGCGCCTCAGCGTCAGTGGTGGCCCAGAAGGCCGCCTTCGCCACCGGTGTTCCTCCCGATATCTGCGCATTCCACCGCTACACCGGGAATTCCGCCTTCCCCTACCGCACTCAAGCCCGCCGGTATCGGAGGCTCGCCGCGGGTGGGCCCCGGGCTTTTCCCTCCGGACTAACAGGCCCGCCACCGCGCGCTTTCCCCCCAGTAATCCCGATCCACCCCGCCCCCCACCTAATTACCGGGCCGGCTGGCACGGTGTCAGC
+
CCCCCGGACFEFGEGGGGGGGGGFGGFGGEGGGG@7FGGGGGGGDGGGGGGGGGGGGGF,C,CFFGGG,CDEGGGGGGEDGGGGGGGGCFGGG,EFGCFEG:EGGGGGGGGGGGCGGGGGGGGGGCGDEEGGGG?F=3=FF+DCFGF+>@GFG)AC,;:9EG4?F7CG5C:*:=(**2=**3:*:*8();EGGGG*1*<?+5F27>50(996)/+-1,A=(91((2,)()((-(,)));?E90(*.6)979(4(())((-(-:9DC<(4((()).):C(,-,,,((-96?12((()0/-27
@M03364:396:000000000-C9LGT:1:1101:23878:3167 2:N:0:10
GGACTACACGGGTTTCTAATCCTGTTCGCTCCCCACGCTTTCGCTCCTCAGCGTCAGTAACGGCCCAGAGACCTGCCTTCGCCATTGGTGTTCTTCCCGATATCTACACATTCCACCGTTACACCGGGAATTCCAGTCTCCCCTACCGCACTCAAGCCCGCCCGTACCCGGCGCGGATCCACCGTTCAGCCATGGACTTTCACACCGGACGCGACGAACCGCCTCCGAGCCCTTTCCGCCCAATAAATCCGGATCACGCTTGCACCCTACGTATTCCCGCCGCTGCTGGCCCGTCATTCGC
+
CCCCCGGGGGGG+FGGGGGGGGGGGFGGGBFGGGGGGGGFGGGGGGGGGGGGGGGGGGGGGGGGGGGGCFGFFGGGGGGGFGGGGFGGFGGGGGGEGGGGGGGGGGGGGGGGFGFFGGCDGEFGGGGGGGGGGGABGGDGGGGFGGGEGFGBGFDFGGFECGAGGGGGGGEGBGFGGDGGGEG*:C25@E*8CFECGGGG?)?CF>D1(),:102(9(:E>GBF(;-.7DBF<?>2)(*AEB(3)54)9FC9(-(451?F:BE7GGD1(344).,66@29(400(,4)2((-3(-))/)*1
@M03364:396:000000000-C9LGT:1:1101:11915:3188 2:N:0:10
GGACTACTGGGGTATCTAATCCTATTTGCTCCCCACACTTTCGTGCCTCAGCGTCAGGTACAGGCCAGGCGGCCGCCTTCGCCGCTGGTGTTCTTCCACATCTCTACGCATTTTACCGCTACACATGGAGTTCCACCGCCCTCTCCTGTCCTCAAGCCGTGCAGTTTCCAAAGCCTGAACCGGTTGAGCCGGTCCCTTTTACTTCAGCCTTGCCCAGCCGCCTGCGCACCCTTTCCGCCCAATCATTCCGGATCACGCTTGCCACCTACGTATTTCCCCCGCTGCTTGCCCGTCTTTAGCC
+
CCCCCGGGGGFGGCGGGGGGGGGGGGGGGGGGGGGGGGGGGGGGGGGGGGGGGGGGGGGGGGGGGGGGGGGGGGGGGGGGGGGGGGGGGGGGGGGGGGGGGGGGGGGGGGGGGGGGGGGGGGGGGGGGFFGGGGGGGGDEGGGFDGG8,:FEF5CACFGGGGFGFFFGGFG9AF5*,9,9EGGFEG,6;F55)?ECFDFG?39<D++)5CEF@)03C@G53C;11*,79D24<?)62<GG*((.946>=F33((47>4(-(-3.CFF7:1,544)-.+.(43,,(,-515):((.09*)09
@M03364:396:000000000-C9LGT:1:1101:9098:3208 2:N:0:10
GGACTACTAGGGTATCTAATCCTGTTCGCTCCCCCAGCTTTCGCGCCTCAGCGTCAGTGGTGGCCCAGAAGGCCGCCTTCGCCACCGGTGTTCTTCCCGATATCTGCGCATTCCACCTCTACACCGGGAATTCCGCCTTCCCCTACCACACTCGAGCCCGCCGGTATCGGAGGCTCGCCGGGGTTGAGCCCCGGGCTTTTCCCTCCGCCCTAACGGGCCGCCTACGCGCGCCTTACGCTCCATGTACTCGTATAACGCTCGCCCCCCACGTACTCTCCCGGCCTCTGTCACGTATTTCGCC
+
CCCCCGGGCFGGGEDGGFFFF,C;CEEGDGGECGGGDFGFFGEECGGGGFGGGGGGEFE?E@:FGGDGCC@8CFFGGGEGGGGDGFCGFFFCFDFGFGG+>+>DGDFGGGGG9FGFG,ED8FFGF=:@3CDFFGGEGC6FFFGF+D86@0@5<:C>EGD7EEADF8?C5*>B5F@GC>G**=D:8:,6;,C9755CDCFC+4<4*7)(-96*(7*,*(/*29((.*(.,/,(-33,-3*1*,).*.)6@*1(4..6)361(4::D*)(2(,((().5*.(-4,4(().))61(.)/9*.9<
@M03364:396:000000000-C9LGT:1:1101:12169:3242 2:N:0:10
GGACTACACGGGTTTCTAATCCTGTTCGCTCCCCACGCTTTCGCTCCTTAGCGTCAGTAACGGCCCAGAGACCTGCCTTCGCCATTGGTGTTCTTCCCGATATCTACACATTCCACCGTTACACCGGGAATTCCAGTCTCCCCTACCGCACTCAAGCCCGCCCGTACCCGGCGCGGATCCACCGTTGAGCGCTGGACTTTCACACCGGACGCGTCGACCCGCCTACGATCCCTTTACGCCCACTAAATCCGGACACCGCTTGCACCCTCCGTCTTACCGCGGCTGCTGGCCCGTCCTTAGC
+
CCCCCGGDAGGGGCCGGGGFGGGGGGFGGEGGGGGGGGGGGGGGCGGG9AFGGGGGGGCEFCGGGGGG<EDFF8AGGGFGGGGG7EFFFGGGGBFGGFFGGGGGFGGCFGGGGGFGGG8CEGEFGGGGDCEGGGF<EC=FFGEFFF,@>9C>FDFFGCDE6FADF7:EF>4*:C9D*5EF+8*<=C73FF5)::**;CGFG<F<087(4>4*,)2(1(2>9DF01;2)(1214656:1EEE2,498))7>9(212(019>63;)*291((--(.<2A841(44661)34:((((-).*):7
@M03364:396:000000000-C9LGT:1:1101:9287:3244 2:N:0:10
GGACTACTGGGGTTTCTAATCCTGTTTGCTCCCCACGCTTTCGAGCCTCAGCGTCAGTTACAGTCCAGAGAAGCGCCTTCGCCACTGGTGTTCTTCCTAATCTCTACGCATTTCACCGCTACACTAGGAATTCCCTTCTCCTCTCCTGCACTCTAGACTTCCAGTTTGAAATGCAGCACTCAGGTTAAGCCCGAGTATTTCACATCTCACTTAAAAATCCACCTACGCTCCCTTTACGCCCAGTAAATCCTGACCACGCTCTCCCCCTACTTATTACCGCGGCTGCTTGCACGTATTTAGC
+
CCCCCGGGGGGGGGDGGGGGGGGGGGGGGGGGGGGGGGGGGGGFGGGGGGGGGGGGGEEGGGGGGGGGGGG8FCFGGGGGGGGGGGGGGGGGGGGGGGGFGGGGGGGGECGGGGEEFEGDGGGGGGGGGGGGGGGGDGGGGGF7DFF8DFGFGFGF9DEFGDDCGGGFDCCGBGFD=BF8D@F8EE,:F<FGDCEFCFGGG<E;FFFC@FFGF+<A55EGEGFFFF)*);7>FEEEC@DGEF9BF*15CD779(.5F;BF<(53*;:(/,)11?C))<(((-9>(())53,2(.(19*)*2
@M03364:396:000000000-C9LGT:1:1101:16372:3267 2:N:0:10
GGACTACAAGGGTTTCTAATCCTGTTCGCTACCCATGCTTTCGAGCCTCAGCGTCAGTTGCAGACCAGAGAGCCGCCTTCGCCACTGGTGTTCTTCCATATATCTACGCATTCCACCGCTACACATGGAGTTCCACTCTCCTCTTCTGCACTCAAGAAAAACAGTTTCCGATGCAGTTCCTCGGTTAAGCCGGGGGCTTTCACTTCAGACTTATCTTTCCGCCTGCGCTCGCTTTACGCCCAATAAATCCGGACAACGCTTGCCACCTACGTATTACCGCGGCTGCTGGCCAGTAGTTCGC
+
CCCCCGGGGGGGGGGGGGGGGGGGGGGGGGGGGGGGGGGGGGGFGGGGGGGGGGGGGGGGGGGCGGGGFGFGGGGGGGGGGGGGGGGGFFGGGGGGGGGGGGGGGGGGGGGGFGFFGGGGGGGGGGGGFGGGGGGGGGGGGGGFGCFGGFGFFD+;CDCFGEFFAEGGGE68@FEGGFGGF8CCCGCEFDGDGGGDGGGG7CFEGF>>4CEGFF99DEGGFGF@?EBFFGBB?@D33;E?E?81FA2AFGD>B>9?F>>???82*<>48B:8)<?)6<:3499>F6,)82((,..*80)1)
@M03364:396:000000000-C9LGT:1:1101:22652:3272 2:N:0:10
GGACTACCGGGGTTTCTAATCCTGTTCGCTACCCATGCTTTCGAGCCTCAGCGTCAGTTGCAGACCAGAGAGCCGCCTTCGCCACTGGTGTTCTTCCATATATCTACGCATTCCACCGCTACACATGGAGTTCCACTCTCCTCTTCTGCACTCAAGAAAAACAGTTTCCGATGCAGTTCCTCGGTTAAGCCGAGGGCTTTCACATTAGACTTATTTTTCCGCCTGCGCTCGCTTTACGCCCAATAAATCCGGACAACGCTTGCCACCTACGTATTCCCGCGGCTGCTGGCCCGTCTTTCGC
+
CCCCCGGGGGGGGGGGGGGGGGGGGGGGGGGGGGGGGGGGGGGFGGGGDG@FGGGGGGGGGGGGGGGGGGGGGGGGGGGGGGGGGGGGFGGGGGGGGGGGGGGGGGGGGGGGEGGGGGGGGGGG?8EFGGGGGGFGGGGGGGGFGGFGGFGFGB6D,D@FBFFGGEFGFGEGEGB<CFFG:DC>EG8:FFGD9EGGGFGGGEFFGFF>?FCG8117C;FGDGDD98(>BGB6(6?9C6EFF?(.05<BFGG01912@>FFBBC:*<D7,58?2<>):E329>>>6:7?(-((4400866<5
@M03364:396:000000000-C9LGT:1:1101:13825:3286 2:N:0:10
GGACTACCAGGGTTTCTAATCCTGTTCGCTCCCCACGCTTTCGCTCCTCAGCGTCAGTAACGGCCCAGAGACCTGCCTTCGCCATTGGTGTTCTTCCCGATATCTACACATTCCACCGTTACACCGGGAATTCCAGTCTCCCCTACCGCACTCAAGCCCGCCCGTACCCGGCGCGGATCCACCGTTAAGCGATGGACTTTCACACCGGACGCGACGAACCGCCTACGAGCCCTTTACGCCCAATAAATCCGGATCACGCTTGCACCCTACGTATTACCGCGGCTGCTGGCACGTAGTTAGC
+
CCCCCGGGGGGGGDGGGGGGGGGGGGGGGGGGGGGGGGGGGGGGGGGGGGGGGGGGGGGGGGGGGGGGGGFGGGGGGGGGGGGGGGGGEFFGGGGGGGGGGGGGGGGGGGGGGGGGGGGGGGGGGGGGFGGGGGGGGGGGGGGFGGGDGFGFGFGFGGGCEGFGC7EGGGGGFGFG5AGGCGGGGGF@FGDCGGGGGCFGGFGFGFFFFG9C07E>3;EGFGFFFGF>:<>?:??4A?GGG?1?4<>AFGG>61(4?1::F0C7FGG:7<?2<<7AAF:6494(4::>02(5<?,))*.::
@M03364:396:000000000-C9LGT:1:1101:6891:3307 2:N:0:10
TGACTACTTGGGTTGCGACGCCTCTTCGCGTCCCACGCTTTCGCTCCTCAACGTCAATATCGGCCCACAGACCTGCCTTCGCCATTGTTGTTCTTCCCGATATATACACATTCCACCGTGCCACCGGGAATTCCAAATTCACATAACTCAATCCTACCCACCCATTTCCTGCTCGTTTCCGCCCATAATCTATGGACTTTCCACCCGGAATCGACCTACAACCTATAAACCATTTACGCCCAATCAACACTGATTTAGCGTGCGCGCATCGTATCACTCTGTCTACTGACGCGGACTTGGC
+
--,6866,,,;,8C+,8++++@6,,C,,6++8@CE<+:6,,6F7C,CF,,::,B@B,66CEEC+,>,,,:69CC,,,,A=,,?4=FG<E<4B,<DE,,4+4+6,@E<E<>FG,,,C,8@+++7<,@7CFC<,?A=,,,+9,+,+6,,63;,1,)++,5,,6C:+,,,,77;?*>)*13,5**;**5,.+8,=C,,5;C99=@;**)2(08(3(8*(2.>37*/6(;)+)*((/)17)(**/,,...)(0>>)34))*))(-,*(1/)((-,(,(().+).).)))).)),((-((00*)29
@M03364:396:000000000-C9LGT:1:1101:13942:3336 2:N:0:10
GGACTACTGGGGTTTCTAATCCTGTTCGCTCCCCACGCTTTCGCTCCTCAGCGTCAGTAACGGCCCAGAGACCTGCCTTCGCCATTGGTGTTCTTCCCGATATCTACACATTCCACCGTTACACCGGGAATTCCAGTCTCCCCTACCGCACTCAAGCCCGCCCGTACCCGGCGCGGAGCCACCGTTGAGCGATGGACTTTCACACCGGACGCGCCGAACCGCCTACGGGCCCTTTACGCCCAAGCAATCCGGATCACGCTTGCCCCCTACGTATTACCGCGGCTGCTTGCCCGGCTTTCGC
+
CCCCCFGGFGGGGGDFGGGGGGGGGFGFGEGGGGGGGGGGGGGGGGGFFG@FGGGEGFFGGGGGGGGGDFGGGGGGGGGGGGGCEGFGGGFGFFGFFGGGGGGGC@FGGGGG9BDGGGG6@FGGGGGGCGFGGGGGGFGGGFEFGGE@EAE)>DDFGF8CEG>DG>EGFCEGFE=D5)=C6:4*;C*6=<5C5C5=FGGGGCGCGEF6>D>E>)*3),/:2<942C:)29>(4<:)628CE((,),()9<<6:?93?0(4:3:(9FD(4<((.68<<:(422-7>B)))(,),(()0)65<
@M03364:396:000000000-C9LGT:1:1101:8461:3343 2:N:0:10
GGACTACTGGGGTTTCTAATCCTGTTCGCTCCCCCAGCTTTCGCGCCTCAGCGTCAGTGGTGGCCCAGAAGGCCGCCTTCGCCACCGGTGTTCTTCCCGATATCTGCGCATTCCACCGCTACACCGGGAATTCCGCCTTCCCCTACCACACTCGAGCCCGCCGGTATCGGAGGCTCGCCGGGGTTGAGCCCCGGGCTTTTACCTCCGACCTAACGGGCCGCCTACGCGCGCTTTACGCCCATTGGACCCGGATACCGCTCGCCCCCTACGTATCACCCCGGCCGCTGGCCCGGATTTCCCC
+
CCCCCGGGGGGGGGGGGGGGGGGCGGGGGGGGGGGGGGGGGGGGGGGGGGFGGGGGGGGGGGGGGGGGCFGGGGGEGGGGGGGGGGGGGGGGGGGGGGGGGGGGGGGGGGGGGGGGGGEDGGGGGGGG+CDDCFDFGEDGGGGFGF?CGAGDF=F*@@8CGGDGECCGGGEGFE9<5BECGDG<>E,.9;FDDG?7<FG6C8FAGFF09C9F?FG>G>CC9D?:<*9>1>>(48)6:?5>5(-6).).59)4<B047441-9?8C*5(43:)4(.4(*-,((((4-((((-7(-(07*)09
@M03364:396:000000000-C9LGT:1:1101:7527:3348 2:N:0:10
GGACTACCCGGGTTTCTAATCCTGTTCGCTACCCATGCTTTCGAGCCTCAGCGTCAGTTGCAGACCAGAGAGCCGCCTTCGCCACTGGTGTTCTTCCATATATCTACGCATTCCACCGCTACACATGGAGTTCCACTCTCCTCTTCTGCACTCAAGAAAAACAGTTTCCGATGCAATTCCTCGGTTAAGCCGAGGGCTTTCACATTAGACTTATTTTTCCGCCTGCGCTCGCTTTACGCCCAATAAATCCGGACCACGCTTGCCACCTACGTATTCCCGCGGCTGCTTGCACGTAGTCAGC
+
CCCCCGGGGGGGFGGGGGGGGGGGGGGGGGGGGGGGGGGGGGGGGGGGGGGGGGGGGGGGGGGGGGGGGGGGGGGGGGGGGGGGGGGGFGGGGGGGGGGGGGGGGGGGGGGGGGGGGGGGGEFGGFFGFGGGGGGGGGGGGGGFGGD,DFGFG5FB9DGE8CFGGGGGGGGGFGFFGFGGGGGGGG:CFGGGGEGGDGGGGFGFGFFFFGFGFAFCGFGGFGFFDFFFBDBFFD<3>DGGG?;DF@CEFG32:93::<BFFFG?*<C1:?33.)4)4<493;936??.4?5<?:15>*-:C
@M03364:396:000000000-C9LGT:1:1101:15235:3359 2:N:0:10
GGACTACTCGGGTTTCTAATCCTGTTCGCTCCCCACGCTTTCGCTCCTCAGCGTCAGTAACGGCCCAGAGACCTGCCTTCGCCATTGGTGTTCTTCCCGATATCTACACATTCCACCGTTACACCGGGAATTCCAGTCTCCCCTACCGCACTCAAGCCCGCCCGTACCCGGCGCGGATCCACCGTTAAGCGATGGACTTTCACACCGGACGCGCCGAACCGCCTACGAGCCCTTTACGCCCAATAAATCCGGATAACGCTTGCACCCTCCGTATTCCCGCGGCTGCTGGCACGTATTTAGG
+
CCCCCGGGGGGGFCFGGGEGGGGGGGGGGGGGGGGGGGGGGGGGGGGGGGGGGGGGFFGGGGGGGGGGGGFGGGGGGGGGGGGGGGGGGGGGGGFBFGGGGGGGGGGGGGGGGGGGGGGGGGGGGGGGGGGGGGGGDEFGFGGFGGGEGFGFD=8?DGGGGGFGGGGGGGGGBGBD7BGFDFFEEG*6AF5/>EE?CFGGGCGFGFFF>DFG0)8479EEBGFBFC<)499637>AA?EGG?(:)494FDD0(4()9(90,1;4DED((---.24..<-(,3>9(-)5::(8?8,*)*)2*
@M03364:396:000000000-C9LGT:1:1101:16336:3368 2:N:0:10
GGACTACAAGGGTATCTAATCCTGTTCGCTCCCCATGCTTTCGCTCCTCAGCGTCAGTTACAGCCCAGAGTCCCGCCTTCGCCACCGGTGTTCCTCCTGATATCTGCGCATTTCACCGCTACACCAGGAATTCCACACTCCCCTACTGCACTCTAGTCCGCCCGTACCCACTGCCCGCGCAGGGCTGAGCCTTCCGTTTCCACAGCAGACGCGCCAGCCCACCTACGAGCGCTTTACGCCCAGCCATTCCCGACAACCACTGTACCCTACGTATTCCCCCTGCGGCGGACGGCTACTTGGC
+
9<CCC,;<C<<CE66FCEFGFA@CCEE@7:FFGG,E@FACCFFGD,CFCACFGFCC6,;9CEF8F@F@,C,9EFFGGG:EFEC@CF=F7FB=FF9EC<FB,FFGGFFCEEGC,BDCFEGG6FFFG+9B+45ADF8,,@8FADEF=>?,E+,9A*=DAFAE>FBDGC==9?E,08)39AGG7*0>*48:A:FC7,,40?,==4F@<8F2(;2*()*(:(AA=DD((2/),1(((-()),;*:2,(024)*:*-(1(3>0(((,36:92)(414))(..0.((-((4((,,3(-,(()//)*9
@M03364:396:000000000-C9LGT:1:1101:18669:3371 2:N:0:10
GGACTACAAGGGTATCTAATCCTGTTCGCTCCCCACGCTTTCGCTCCTCAGCGTCAGTAACGGCCCAGAGACCTGCCTTCGCCATTGGTGTTCTTCCCGATATCTACACATTCCACCGTTACACCGGGAATTCCAGTCTCCCCTACCGCACTCAAGCCCGCCCGTACCCGGCGCGGATCCACCGTTCAGCTATGGACTTTCACACCGGACGCGACGAACCGCCTACGCGCCCTTTACGCCCAATAACTCCGGTTAACGCTTGCACCCTACGTATTCCCGCGGCTGCTGGCACGTAGTTAGC
+
CCCCCGG@FFFEFFGGGGGGGCGGGGGGGGGGGGGGGGGGGGGGGGGGGFGGFGGGGGC<ECDGGGGCFGFGGFFGGGFFGGFEFEEG9FGFGFGGGGF@FDGCG=E?FGFGCEFGGG,@EGGGFEGGGDFFGGGDGGGGDGGFDGGGDEGBDDFDF=DCCEBGECC>9C5C?>)7*?EFG,;FEC,/;C++3=C99BFFFFGCGF>(650*4):9)(:72DF:(23)4C1>61><D0EGC6:(/.))90*1((,-9<B?(-826;<?(,,(42:)6C16(3310-,3:?(4<(,)0*)2:
@M03364:396:000000000-C9LGT:1:1101:23113:3394 2:N:0:10
GGACTACTGGGGTTTCTAATCCTGTTCGCTACCCATGCTTTCGAGCCTCAGCGTCAGTTGCAGACCAGAGAGCCGCCTTCGCCACTGGTGTTCTTCCATATATCTACGCATTACACCGCTACACATGGAGTTCCACTCTCCTCTTCTGCACTCAAGAAAAACAGTTTCCGATGCAGTTCCTCGGTTAAGCCGAGGGCTTTCACATTAGGCTTATTTTTCCGCCTGCGCTCGCTTTACGCCCAATAAATCCGGACAACGCTTGCCACCTACGTATTCCCGCCGCTGCTGGACCGTATTTAGC
+
CCCCCGGGGGGGFGGGGGGGGGGGGGGDFGDDGGGGGGGGGGGEGGGFFGGGGGGGGGGGGGGCFGGGGGGGGFGGGGGGGGCG:=FFEFEFGDGGGGGGGGGGGGGGGGGG,EDFGGGDEGGGFGGGFGFFGGGGGGGGGGGFDEGCGFGECD=FFF888=DFF;DFFCEEB>DGGFGF:EDGGGFEFF,?;@EEDF>FCA@AGFFF4>>F)+,28>E9>5>252()6<;16;?3CDGFF2,()7>)@CD3:>9?5>>B??*4*<C:4(437A:)6+--(-(((,,2.,((344))*-:0
@M03364:396:000000000-C9LGT:1:1101:14387:3405 2:N:0:10
GGACTACTAGGGTTTCTAATCCTGTTCGCTCCCCACGCTTTCGCTCCTCAGCGTCAGGAACGGCCCAGAGACCTGCCTTCGCCATTGGTGTTCTTCCCGATATCTACACATTCCACCGTTACACCGGGAATTCCAGTCTCCCCTACCGCACTCAAGCCCGCCCGTACCCGGCGCGGATCCACCGTTAAGCGATGGACTTTCACACCGGACGCGACGAGCCGCCTACGCGCCCTTTACGCCCAATGACTCCGGATAACGCTTGCACCCTACGTCGTACCGCGGCCGCCGTCACGTCGTTGGC
+
CCCCCGGGDFGGGGGGGGGGGGGGGFGGGGGGGGGDFGGEGGGGDFFGGGGGGGGG@,CFGGGGGGGGDGDFGGGGGGGGFGGGGFGGFGGGGGGGGGGGGGGFGGG<FGGGFGGGGGECEFDFGGGGGGGGGGFAFEFFF=CBGGDEE9FADDGFGGGGEGFDCCGGC1>C?C>4*?EG6CGG>C<8FG?/>CC:<CBFGFGFCB5(-96530:15(/:9DF(-;479C7>6:?4>68:E333)6))7<D;34(64((1:6@2C?C(..(,((-.4842((-(4((3,,48:?()8)(19
@M03364:396:000000000-C9LGT:1:1101:21160:3418 2:N:0:10
GGACTACTGGGGTATCTAATCCCATTTGCTACCCTGGCTTTCGTTCCTCAGTGTCAATTACGGCCCAGTAAAGCGCTTTCGCCTCCGATGTTCCTCCTGATATCTACGCATTTCACCGCTACACCAGGAATTCCCTTTACCTCTACCGCATTCAAGTCTGCCAGTATCCAGTGCCGAACAGAAGTGGAGCCTCTGACTTTAACACCAGACTTAACAAACACCCTACGAACTCTTTACGCCCAATGATTCCGGACAACCCTTGCATCCCCCGTATTCCCGCGGCTGCTGGCCCGGCTTCAGC
+
CCCCCGGGGGGGGGGGGGGGGGGGGGGGGGGGGGGGGGGGGGGGGGGGGGGGGGGGFGGGGGGGGGGGGGGGGGEGGGGGGGGGGGGCFFGGGGGGGGGGFGFDFFFEEGGGFG;FGEEDGGGG8=FD@AFEGGGGFGGGGGDF=EFCE@EAFEFF;,,,@C6?A9EE:CDFFGBCE*6=@FDFE,::9FE+0,5,+7EFF@>EFE>C@>C,*+@;>4@,/C2):>9:(7(>CCCCF?GGG?064)97A7*(62((),6:1(?.25068;(-44:45<(((4;3(().(3((,4(.0))20
@M03364:396:000000000-C9LGT:1:1101:19098:3426 2:N:0:10
GGACTACAGGGGTATCTAATCCTGTTCGCTCCCCACGCTTTCGCTCCTCAGCGTCAGTAACGGCCCAGAGACCTGCCTTCGCCATTGGTGTTCTTCCCGATATCTACACATTCCACCGTTACACCGGGAATTCCAGTCTCCCCTACCGCACTCAAGCCCGCCCGTACCCGGCGCGGATCCACCGTTAAGCGATGGACTTTCACACCGGACGCGACGAACCGCCTACGAGCCCTTTACGCCCACTAAATCCGGATAACGCTTGCCCCCTACGTATTACCGCGGCTGCTGGCACGTAGTTCGC
+
CCCCCGGGGGGGGGGGGGGGGGGGGGGGGGGGGGGGGGGGGGGGGGGGGFGGGGGGGGFFGGGGGGGGGG<FGGGGGGGGGGGGGCGGEFGGGGGGGGGGGGGGGGGFGGGGGGGGGGGDGGGGGGGGGCFGGGFFFD=,FDGFGGGDGFGFGBGFFGGEEGFDGEEGGGGGFGFG*6EG,>9<FG*6@<*17CE6<FGFA.B?<>>00>>5408,9(:EFGF?:8(7:G0-(4:9AFGGG<(4)5)6@F<9((,471;:?::(9CD1-((..).).3,-,44(-4),5:2408()./)79
@M03364:396:000000000-C9LGT:1:1101:22914:3431 2:N:0:10
GGACTACCGGGGTATCTAATCCTGTTCGCTCCCCCAGCTTTCGCGCCTCAGCGTCAGTGGTGGCCCAGAAGGCCGCCTTCGCCACCGGTGTTCTTCCCGATATCTGCGCATTCCACCGCTACACCGGGAATTCCGCCTTCCCCTACCACACTCGAGCCCGCCGGTATCGGAGGCTCGCCGGGGTTGGGCCCCGGGCTTTTCCCTCCGACCTACCGGGCCGCCTACTCTCGCTTTACGCCCCATAGATCCGCATACGGCTTGCCCCCTCCGTTTTCTCTCGGCTGCTCGCACCAAGTTCGCC
+
@CCCCGGGGGGGGGGGGGGGGGGEGGGGGGGGGGGGGGGGGGGGGGGGGGGGGGGGFFGGGGGGGGGGGFFGGGGGGGGGGGGFGGEG>FGGGGGGGGGGGGGGGFFEG7CFGGCFGGGGDGGGGGGGGEGGGFCFCFGGGGGFGG6,7;FD<:>?FGGGGGFGGGGGGDGG54(>*::7>E5:885(8/?GD:8C95CF78EAGF5((92C0)2399E59C604+)1,12,--6-,2C**(.8)4)4?G*761,()(((--+.1:/,43470:)))+.(-,-(()),,((,(,(0/*(19
@M03364:396:000000000-C9LGT:1:1101:9579:3459 2:N:0:10
GGACTACCAGGGTTTCTAATCCTGTTCGCTCCCCCAGCTTTCGCGCCTCAGCGTCAGTGGTGGCCCAGAAGGCCGCCTTCGCCACCGGTGTTCTTCCCGATATCTGCGCATTCCACCGCTACACCGGGAATTCCGCCTTCCCCTACCACACTCGAGCCCGCCGGTATCGGAGGCTCGCCGGGGTTGAGCCCCGGGCTTTTACCTCCGACCTAACGGGCCGCCTACGCGCGCTTTACGCCCAATGACTCCGGATAACGCTCGCCCCATACGTATTACCGCGGCTGCTGGCCCGTACTTCGCC
+
CCCCCGGGGGGGGGGGGGFGGGGGGGGGGGGGGGGGGGGGGGGGGGGGGGGGGGGGGFGFGGGGGGGGGGGGFGGGGGGGGGGGGGGGGGGGGGGGGGGGGGGGGGFGGGGGGGGGGDGGGGCGGGGGECFGGGGGECCFFDFFFGGGGAC)@>FEGGCEGGFGGEFGGGG>BGFGGFECEGG7CE,.?CFGGGEG3CFFFFGFGFFF>G0627C0C3*:292042786>>142A:1:8?86:,9)66:D)(8:)4)1329;::)12(,.4)-3))./-(-1,10,4:<1,4---09*(19
@M03364:396:000000000-C9LGT:1:1101:7172:3477 2:N:0:10
GGACTACACGGGTATCTAATCCTGTTCGCTCCCCCAGCTTTCGCGCCTCAGCGTCAGTGGTGGCCCAGAAGGCCGCCTTCGCCACCGGTGTTCTTCCCGATATCTGCGCATTCCACCGCTACACCGGGAATTCCGCCTTCCCCTACCACACTCGAGCCCGCCGGTATCGGAGGCTCGCCGGGGTTGAGCCCCGGGCTTTTACCTCCGACCTAACGGGCCGCCTACGCGCGCTTTACGCCCAATGAATCCGTATAAACACCCCCCCCTACGTCATACCCCGGCTGCATGCCCGTACTCTGCC
+
CCCCCGGGGGGGGGGGGGGGGGFGGGGGGFFGGGDEGGGFGGGGGGGGGGGGGGGGGGGGGGGGGGGGGGGGGFGGGGGGGGGGGGGG@FGGGGGGEFGGGGGGGGGGFGGGGGAFGGGGGGGGGGGGDEGGGGGGGGDGFFGA7C8,>AGDF)??:EGEGE>CF*=BEE8B5<5FC:C*1?C4*?356CFGCC55);CGC<F)*7:(4D96))24*(:7(C:03*()456((4))46C5*(4,72.54>*(,3))*)(-((147/)14-34,2)6:+-(43(4(().4)33(((0**)*9
@M03364:396:000000000-C9LGT:1:1101:22105:3517 2:N:0:10
GGACTACCCGGGTTTCTAATCCTGTTCGCTACCCATGCTTTCGAGCCTCAGCGTCAGTTGCAGACCAGACAGCCGCCTTCGCCACTGGTGTTCTTCCATATATCTACGCATTCCACCGCTACACATGGAGTTCCACTGTCCTCTTCTGCACTACAGTTGCCCGGTTTCCGATGCACTTCTTCGGTTGAGCCGAAGGCTTTCACATCAGGCCTAACCACCCGCCTGCGCTCGCTTTACGCCCAATAAATCCGGATACCGCTTGCCACCTACGGATACCCGCGGCTCACGGCCCGTCGTTGGC
+
CCCCCGGGGGGGGGGGGG,BE@F,EFEGGGGGGGGFGGGGGGGGGGGGFFEFGGGGG@FGGGGGGGGGGGGGGGEGGGGGGGGEGCFG:F<?FFGGGFF?FGGCFFGFGDGGGA@CFG7CEF==9@FFFDFFGGGF88?FGGGFFGGA,44*,)66C:DCGFDGCEC,:8>C@G*;EAGFFC@+6@:8A8DCD7EEGCCCF?;*BAF*)0<F2A,(2(==9)5513()18:96;?9<1;<73(,)-6./7314(3,90((-484*<7((5((33()432(-4--()).(1((-(())).*2
@M03364:396:000000000-C9LGT:1:1101:17673:3560 2:N:0:10
GGACTACCAGGGTTTCTAATCCTGTTCGCTCCCCCAGCTTTCGCGCCTCAGCGTCAGTGGTGGCCAAGAAGGCCGCCTTCGCCACCGGTGTTCTTCCCGATATCTGCGCATTCCACCGCTACACCGGGAATTCCGCCTTCCCCTACCACACTCGAGCCCGCCGGTATCGGAGGCTCGCCGGGGTTGAGCCCCGGGCTTTTACCTCCGACCTCACGGGCCGCCGACGCGCGCTTTACGCCCAACGAATCCGGATAACGCTCGCCCCCTACGTCTTACCCCCGCTGCTGGCACGTCTTTCGCC
+
CCCCCGGGGGGGGGGGGGGGGGGGGGGGGGGGGGGGGGGGGGGGGGGGGGGGGGGGGGFFGGGGGGGGGGGGGGGGGGGGGGGGGFGGFGGGGGGGGGGFFGEEGGGGGGGGGGGGGGGGDGFGGGGGFGGGGGGGGGGGGGGFGGGGGFG5@>7?GGGGGGE7FEGGEEGGFGFFCBGGEEG<CEC?FGGGGGGE75CF?7A4C:5(3DB6:>*,73::2<(,,/-079>44:<:??:E*4(,)-449C5(41<>59(1,18:D*1-24<0:266?+-(-(-(-,423(80(,()062*/
@M03364:396:000000000-C9LGT:1:1101:8022:3578 2:N:0:10
GGACTACCGGGGTTTCTAATCCTGTTTGCTCCCCACGCTTTCGTGCCTGAGCGTCAGTTATGTCCCAGGAGGCTGCCTTCGCCATCGGTGTTCTTCCACATATCTACGCATTTCACTGCTACACGTGGAATTCCACCTCCCTCTGACACACTCTAGTCGAGCAGTCACATATGCCATTCCCGAGTTAAGCTCGGGGATTTCACATCTGTCTTACTCAACCGCCTGCGCACCCTTTACGCCCAGTAATTCCTATTAACGCTCGCACCCTACGTATTCCCGCGGCTGCCGGCACGTCGTTCGC
+
CCCCCGGGGGGGFEGGGG<FFGGGGGGGGGGGGGGGGGGGGGGGGGGGGGFGGGGGGEFGGGGGGGGGGGGGGGGGGGGGGGGGGGGGGGGGGGGGGGGGGGGGCCFGGGGGGGGGGGGGGGGGGGGGGGGGGGGGGEFGGGGFD,E9FFGF:>FFGGGEGGFGGGGGGFGF?FEGGFGGGEDFGG9;@@3;DGGGCGGGGFGFGFFE4C?GEF,/=6CGFG@DBC9B6C@FFFF6CDGGG@DF=??EFC+)6<-)=:>BBBE9GGGFFF?38:?:<<(4(3((,1((42(422()80(9)
@M03364:396:000000000-C9LGT:1:1101:12488:3580 2:N:0:10
GGACTACAAGGGTTTCTAATCCTGTTCGCTCCCCACGCTTTCGCTCCTCAGCGTCAGTAACGGCCCAGAGACCTGCCTTCGCCATTGGTGTTCTTCCCGATATCTACACATTCCACCGTTACACCGGGAATTCCAGTCTCCCCTACCGCACTCAAGCCCGCCCGTACCCGGCGCGGATCCACCGTTAAGCGATGGACTTTCACACCGGACGCGACGAACCGCCTACGAGCCCTTTACGCCCAATCAATCCGGATAACGCTTGCACCCTACGTATTACCGCGGCTGCCTGCACGGACTTCGC
+
CCCCCGGGGGGGGGGGGGGGGGGGGGGGGGGGGGGGGGGGGGGGGGGGGGGGGGGGGGGGGGGGGGGGGGGGGGGGGGGGGGGGGGGGGGGGGGGGGGGGGGGGGGGGGGGGGGGGGGGGGGGGGGGGGGGGGGGGGGGGGGGFGGGCCBGFGFGF9FGGCGBGGGGGGGGGFGFG=DGGGGGGGGF=FGGGGGGCGGGGGEGFGFFFFGFG>@89C1:E>GFFFFF@BGFFBB?<<BGGG0?0)342@GDF1(4<6(48??;<FGG:(.(47<35AC89(49324().8(.3(-))*6C3
@M03364:396:000000000-C9LGT:1:1101:6020:3597 2:N:0:10
GGACTACAGGGGTTTCTAATCCTATTTGCTCCCCACGCTTTCGTGCCTCAGCGTCAGGTACAGGCCAGGCGGCCGCCTTCGCCGCTGGTGTTCTTCCACATCTCTACGCATTTTACCGCTACACATGGAGTTCCACCGCCCTCTCCTGTCCTCAAGCCGTGCAGTTTCCAAAGCCTGAACCGGTTGAGCCGGTCCCTTTTACTTTAGGCTTTCACAGGCCCCTGCCCACCCGTTTCGGCCCATCAATCCGGATACCGGGTGCCCCCTACGGATTTCCCCGGGTGGCTGGCAGTAGTTCCGC
+
CCCCCGGGGGGGFGGDGGGFGGG,CFGFGGGGGGGEGGGGGGGFDFGGFFGGGGGGGG,@EFGGGGGGGGGDECGGGDFGGGGGDEGGFFGGGDDGFGFGGGGGGGGGGGGGGACFGGGGGGGG9BFGBDGFGFFFGCDGDCGDFGG,@6F@FAFFGCE:5FFGGFFF:EC;CC)*9*,4;:;*=?836<CG5/:/;BFF1/2.++;)645+/+<):(A*/>(((*,),96(4:()((:;*-(4*)--7750<?).0((-((0(1?)4,(((((...+(((,(,,3:-,8.,.))*18)1*
@M03364:396:000000000-C9LGT:1:1101:9105:3642 2:N:0:10
GGACTACTCGGGTTTCTAATCCTGTTCGCTCCCCACGCTTTCGCTCCTCAGCGTCAGTAACGGCCCAGAGACCTGCCTTCGCCATTGGTGTTCTTCCCGATATCTACACATTCCACCGTTACACCGGGAATTCCAGTCTCCCCTACCGCACTCAAGCCCGCCCGTACCCGGCGCGGATCCACCGTTAAGCGATGGACTTTCACACCCGTCGCGACCAACCGCCTACGTGCGCTTTACGCCCACAAAATCCGGATAACGCTTGCACCCTTCGTCATTCTGCCGCTGCTGGCCCGTAATTAGC
+
CCCCCGGGDF;@FC7FFGGBBFGEFFF7FGGGGGFCGGGGGGGGEGGFFGFGFFGGGFG9FGGGGGGFFGDEEFGGGFFGCEGGGEGFE<FB?EFFFDGGGGGGGGFGGGGGFFFAFEC6AFFGGGDEGGGGGFCFGGDFBD>DD>E6803:F=F6,@8EDGBGFDEGGECE9:):=;EGC88:BC<0@9CG/C=*CGGFFCD5D5)-(99E0@8(1./A(73?(*4)4*((48:A4(;:E1,(0.(40>3-(:?F@((44:*)0;7:((((((().+-))-7(-2:):((-79()08-**
@M03364:396:000000000-C9LGT:1:1101:7008:3645 2:N:0:10
GGACTACTAGGGTTTCTAATCCTGTTCGCTCCCCACGCTTTCGCTCCTCAGCGTCAGTAACGGCCCAGAGACCTGCCTTCGCCATTGGTGTTCTTCCCGATATCTACACATTCCACCGTTACACCGGGAATTCCAGTCTCCCCTACCACACTCAAGCCCGCCCGTACCCGGCGCGGATCCACCGTTAAGCGATGGGCTTTCACACCGGACGCTACGAACCGCCTACGAGCCCTTTACGCCCAGTAAATCCGGATAACGCTTGCCCCCTACGTATTACCGCGGCTGCTGGCCCGTAGTTCGC
+
CCCCCGGGGGGGGGGGGGFGGGGGGGGGGGGGGGGGGGGGGGGG7FCFEGGGGGGGEGGGGGGGGGGGDFFGGGGGGGGFGEGGCFGGGGFGGGFFGGGGGG6F=FGGGGGGDGGGGGGCEEGGGGGGGGFFGFAFEGGGGGGFG88,,;7)60=DFFFCCF>CFE6>EEG>5>)948:FC:04=C78F9=3C:E*8EFGGCE3CA>09D0*(0:15?ED03408C?>11140(4.61*C8:(59AA9FFC2,4:AF11-,,;(*;CF(8(.).(<>A0132(,363),0(472()0*)*)
@M03364:396:000000000-C9LGT:1:1101:9147:3660 2:N:0:10
GGACTACAAGGGTTTCTAATCCTGTTCGCTACCCATGCTTTCGCTCCTCAGCGTCAGTTACTGCCCAGAGACCTGCCTTCGCCATTGGTGTTCCTCCTGATATCTGCGCATTTCACCGCTACACCAGGAATTCCAGTCTCCCCTACAGCACTCAAGTATTGCCCGTATCGCCTGCACGCCCGGAGTTAATCCCCGGAATTTCACTGACGACGCGACAAACCACCTACGAGCTCTTTTCGCCCAGTAATTCCGTACAACGCTCCCCCCCTACCTATTCCCCCGGCTGCTTGCCAGTAGTTTG
+
CCCCCGGGGGGGGGGGGGGFFEFGFFGEGGCFGGGGGGGGGGGGGGGGGGCFGGGEGFGDGGGGGGGGFGGGDFGFFFGEFFGEEGGGGGGGGGGGGG@AGEFGGGFGCEGGGEFEGEECGE?BECF:CFFGGGFFDFF<FGG?FFGFGFGEA=+;F;EC=FDGGGG8DECE*=DCDFGGGGGG>CACF@EC9FGG>B>FGF@?+1*<)*:*94*.>9*;8*(235/0/*6.6?AF))/8C:80).4)=FG?)(,-/.-7:B*2*296941(.<AD2+.(9(3(((-.48:2)))01/)**
@M03364:396:000000000-C9LGT:1:1101:25900:3681 2:N:0:10
GGACTACTGGGGTATCTAATCCTGTTCGCTCCCCCAGCTTTCGCGCCTCAGCGTCAGTGGTGGCCCAGAAGGCCGCCTTCGCCACCGGTGTTCTTCCCGATATCTGCGCATTCCACCGCTACACCGGGAATTCCGCCTTCCCCTACCACACTCGAGCCCGCCGGTATCGGAGGCTCGCCGGGGTTGCGCCCCGGGCTTTTACCTCCGACCTAACGGGCCGCCTACTCGCGCTTGACGCCCCATGAATCCGTATACCGCTCGGCCCCTACGTACTACCCCTGATGCTGTCCCGGCGTGCGCC
+
CCCCCGGGGGGGGDGGGGGEFGG9FDGEGDGGGGGDFGGGGFGGGGGGBFCFGGGGGGGFGGGFGGGGGGGGGGGGGGGGGGGGGGDG>FGEGAFFF?GDCFGG;FGGGGGGFFFEEEGDEGGG@CFGG7F@9DCFE:?FFD,9+D,:D5<)DCGFCEDEGG>GFDDFE5E>DFBGGEGEGGD<8C*40CCDGGCCDE6C75<5D)7((93E)759C95>(1(-.+)039;6?014?(8:*(.(*.-69CC6())5)4(,-(/(11/(.11)(44.(*-(4()-.)).)).34(-.0)()1
@M03364:396:000000000-C9LGT:1:1101:12002:3732 2:N:0:10
GGACTACTAGGGTATCTAATCCTGTTCGCTCCCCACGCTTTCGCTCCTCAGCGTCAGTAACGGCCCAGAGACCTGCCTTCGCCATTGGTGTTCTTCCCGATATCTACACATTCCACCGTTACACCGGGAATTCCAGTCTCCCCTACCGCACTCAAGCCCGCCCGTACCCGGCGCGGATCCACCGTTAAGCGATGGACTTTCACACCGGACGCGCCGAACCGCCTACGAGCCCTTTACGCCCAATCAATCCGGATCACGCTTGCACCCTACGTATTCCCGCCGCTGCTTGCACGTCGTCTGC
+
CCCCCGGGGGGGGGGGGGGGGGGGGGGGGGGGGGGGGGGGGGGEFGGGGGGGGGGGGGGGGGGFGGGGCFGGDFGGGGGGGGGGGGGGEFGGGGGGGGGGGGGGGGGGGGGGGGEFGGFGGGFGGGGGEGGGGGGAEFFGGDEFCFF6BDGFGFFFGEDCGGFGGCGGGGDDBGAGCBGGCGGGGG*6FCECFEG;FGGGGFGFGFF99C0*3)/4)4EGFGFFFG0)49;?7?>9A0?EG<?F)4>BFGDB<?(4?<???:8,CED<7:??)64-6<:1(4-((4)).32.,.().)(12
@M03364:396:000000000-C9LGT:1:1101:6831:3742 2:N:0:10
GGACTACAGGGGTATCTAATCCTATTTGCTCCCCACGCTTTCGGGAATGAGCGTCAGTGCAGGCCCAGACCGTCGCCTTCGCCACTGGTGTTCCTCCATATATCTACGCATTTCACCGCTACACATGGAATTCCACGATCCTCTGCCGCACTCCAGCCGTCCGGTTTCCATGGCTCACTGAAGTTGAGCTTCAGTCTTTTACCACAGACCCCCACGGCCGCCTGCTCCCTCTTTACGCCCAATGATTCCGTATAACCCTCCCCACCTACGTATTAACGCGGCTGCTGGCACGTCGTTCCCC
+
CCCCCGGGGGGGGGGGGGGGGGGGGFGGGGFGGGGGGGGGGGGGGGGGGGEFGGGGBCEGGGGGGGGGGGGGGGGGGGGGGGGGGGGG?FGGGGFGGGFFFGGGGGGGGGGGGGGGGGGGGGGGCGGGGGGGGGGGG=DGGGG9DFGGGBFAFDGF8EECGGFG<EEGGGGGFF5FFFGGGCF9>FC8AFFDFGCFFFGGCEGFG6A25C=*-8E@DBEE>G(36+7A;C@(75378?GGGF:3*:AA=F2(4:2:).(((-*,>CC>>(.)).-))*4(4,-(25)41(53:(,0<5(22
@M03364:396:000000000-C9LGT:1:1101:11657:3745 2:N:0:10
GGACTACTGGGGTTTCTAATCCTATTTGCTCCCCACGCTTTCGTGCCTCAGCGTCAGTCACAGGCCAGGCGGCCGCCTTCGCCACTGGTGTTCTTCCATATCTCTGCGCATTTTACCGCTACACATGGAGTTCCACCGCCCTCTCCTGTCCTCAAGTCTGCCAGTTTCTGAATCATAAATGAGTTGAGCTCATCCCTTTGCCTTCAGACTTAACAGACCGCCTGCGCACCCTTTACGCCCAATCATTCCGTATAACGCTCGCCACCTACGTATTCCCCCGGCTGCTCGCCCGTAGTTCGCC
+
CCCCCGGGGGGGGGGGGGGGGGGAGGGGGGGGGGGGGGGGGGGGGGGGGGGGGGGGGGGGGFGGGGGGGGGGGGGGGGGGGGGGGGGGFGGGGGGGGGGGGGGGGGGGGGGGGGFFGGGGGGGG9FGGGFGGGGGGFFGGGGGFGGGFEDFEFFGFGGGGGGFGGGFFFGGFFGFFAFDCF;@=E;,:C;A5CGGGGGG?FECEG>CCFG?E4BG@FFGGFD;;=1:5.9;1;;9>DFCF<(4?6:<AFG*(43<<>4((,2:(9@7(481).().)*4412(418),4((42(-8**->D
@M03364:396:000000000-C9LGT:1:1101:18005:3746 2:N:0:10
GGACTACACGGGTTTCTAATCCTGTTCGCTACCCATGCTTTCGAGCCTCAGCGTCAGTTGCAGACCAGACAGCCGCCTTCGCCACTGGTGTTCTTCCATATATCTACGCATTCCACCGCTACACATGGAGTTCCACTGTCCTCTTCTGCACTCAAGTTGCCCGGTTTCCGATGCACATCTTCGGTTAAGCCGAAGGCTTTCACATCAGACCTCAGCAACCGCCTGCGCTCGCTTTACGCCCAATAAATCCGGCTAACGCTTGCCACCTACGTATTACCGCGGCTTCTTGCACGTACTTACC
+
CCCCCGGGGGGGECFGGGGGGGGFGGGGGGGGGGGGGFGGGGEFGGGGGGCGGGGGGGGGGGGFGGGGEFA<FGGGGGGGGGCFFGGGFGGGGGGGGGGGGGGEGGGGGGGGECFGGGGG>CDFE=FFBFFGGA8FFEEGGGGF8FA,,<FEGD=FC:,A@BBDG@EGEGCEDDEGGFFG77?:BE8:+,<?*CCCFFFEG<FAEFF66FBG)667C2CF2DFFF8(2(*6,,=?>EFGFG6?1)/).=CD1(-,5F<>346C:*+985???)<B9:<(17>B9(4)).))4-41)5*)*2
@M03364:396:000000000-C9LGT:1:1101:8695:3766 2:N:0:10
GGACTACACGGGTTTCTAATCCTGTTCGCTCCCCCAGCTTTCGCGCCTCAGCGTCAGTGGTGGCCCAGAAGGCCGCCTTCGCCACCGGTGTTCTTCCCGATATCTGCGCATTCCACCGCTACACCGGGAATTCCGCCTTCCCCTACCACACTCGAGCCCGCCGGTATCGGAGGCTCGCCGGGGTTGAGCCCCGGGCTTTTACCTCCGACCTAACGGGCCGCCTACTCGCGCTTTACGCCCCATGAATCCGCATAACGCTCGCCACCTACGTATTACCGCCGCTGCTGGCACGTACTTCGCC
+
CCCCCGGGGGGGGGGGGGCGGGGGGGGGGGGGGGGGGGGGGGGGGGGGGGGGGGGGGFFGGGGGGGGGEEGGGGGGGGGGGGGGGDGGEGGGGGGGGGGGGGGGGFGGGGGGGGGGGEEGGGGGGGGGGGGGGGGGGGGGGGGAGFF?FAECGFGDCGGGGGFGGCFFGGCGAF2C=BGCCEDFEG64?88>GG55DFGGF>G<GF391D>F:FC3C9:C9D:2:+4)3591:?AA?FCC*422*)-667*,,49:>9((-42->E5:4(.).(65<*4(610907,:<:8B:1(0/76CD
@M03364:396:000000000-C9LGT:1:1101:14526:3795 2:N:0:10
GGACTACACGGGTTTCTAATCCTGTTCGCTCCCCCAGCTTTCGCGCCTCAGCGTCAGTGGTGGCCCAGAAGGCCGCCTTCGCCACCGGTGTTCTTCCCGATATCTGCGCATTCCACCGCTACACCGGGAATTCCGCCTTCCCCTACCACACTCGAGCCCGCCGGTATCGGAGGCTCGCCGGGGTTGCGCCCCGGGCTTTTACCTCCGACCTAACGGGCCGCCTACGCGCGCTTTCCGCCCAATGAATCCGGATACCGCTCGGCCCATACGTATTTCCCCCGCTGCTGGCCCGTATTTCGCC
+
CCCCCGGGGGGGGGGGGGGGGGGGGGGGGGGGGGGGGGGGGGGGGGGGGGGGGGGGFFGGGGGGGGGGCFGGGGGGGGGGGGGGGGGGGGGGGGGGGGGDGGGGGGGGGGGGGGGGGGGGGGGGGDGGGGGGGGGGGCCGGFGFFGGGGFGFG=?>FEFGGGFGGEFGGGGGDGFGGFGD7C<*1:*,8CGDDGD*9@<6?<@9FFB61C;+5F*-7>E=(96(.*479)4,(4))(8E>*((5*-66/51816),82(4((24D*0(.(5).3)646((-4-(()),3((-,3()963C7
@M03364:396:000000000-C9LGT:1:1101:23000:3825 2:N:0:10
GGACTACTGGGGTTTCTAATCCTGTTTGCTCCCCACGCTTTCGCACCTCAGCGTCAGTAATGGTCCAGTGAGCCGCCTTCGCCACTGGTGTTCCTCCGAATATCTACGAATTTCACCTCTACACTCGGAATTCCACTCACCTCTACCATACTCAAGACTTCCAGTATCAAAGGCAGTTCCGGGGTTGAGCCCCGGGATTTCACCCCTGACTTACTGGTCCGCCTACGCACCCTTTACTCCCAATAACTCCGGACAACGCCAGCACCCTTCGTATTTCCGCGCCGGCTGGCACGACTTTGGC
+
CCCCCFGF<FFFGGGGGF,CFFG,;CCFF9CFGGGGGGGDFGG7BFGGGGCFGCGGGEGCFCF,EFGGGGGEGGGD@:C=D@CECFFG6FFGGCFCF7>CECEFGGG7BBGGEFGGGGGFAFFFGGFCFFGGG9FCF,0<FDCFDF=4,3AEFFGFFF9,,A9DGAFGGGFAFF)=FBD=+=C+4:>03>FDDEGE*:CCF9@9*:*7>DEC4+,1?8C,/5/-3?0)().6:5=37)34B8((/7)/;C*(4790731,(-/(2;52((((((.)-+((4(-(((-4:?<)(:())1)0C
@M03364:396:000000000-C9LGT:1:1101:17792:3855 2:N:0:10
GGACTACAGGGGTTTCTAATCCTGTTCGCTACCCATGCTTTCGAGCCTCAGCGTCAGTTGCAGACCAGACAGCCGCCTTCGCCACTGGTGTTCTTCCATATATCTACGCATTCCACCGCTACACATGGAGTTCCACTGTCCTCTTCTGCACTCAAGTCGCCCGGTTTCCGATGCACTTCTTCGGTTAAGCCGAAGGCTTTCACATCAGACCTAAGCGACCGCCTGCGCTCGCTTTACGCCCAATAAATCCGGATAACGCTTGCCACCTACGTATTACCGCGGCTGCTGGCACGTAGTACGC
+
CCCCCGGGGGGGGGGGGGGGGGGGGGGGGGGGGGGGGGGGGGGGGGGGFGGGGGGGGGGGGGGAFGGGEGGGGGGGGGGGGGGGGGGGFFGGGGGGGGGGGGGGGGGGGGGGGGGGGGGGGGGGGGGG8FFGGGGGGGFGGGGFGGGGGFG5=)=@FFGGGGEGGGGGFG8CDGFGGFGGGGGGGG7AFDEDGCEGGGGDG4@AFFFFEGFG36<5C9CG@GFF@>1=25:@04?>C?GGG:1?)4)6BFG>BF(4??>BF:F:*AC:27?BF9?><:4((42;>B:)4<04<(.07*.>7
@M03364:396:000000000-C9LGT:1:1101:9011:3862 2:N:0:10
GGACTACTCGGGTTTCTAATCCTATTTGCTCCCCACGCTTTCGTGCCTCAGCGTCAGGTACAGGCCAGGCGGCCGCCTTCGCCGCTGGTGTTCTTCCACATCTCTACGCATTTTACCGCTACACATGGAGTTCCACCGCCCTCTCCTGTCCTCAAGCCGTGCAGTTTCCAAAGCCTGAACCGGTTGAGCCGGTCCCTTTTACTTCCGACTTGCACAGCCGCCTTCCCACCCTTTACGCCCCACTATTCCGTATAACCCCTTCCCCCTCCCTCGTGCCCGCGCTGCTTGCCCGTACTTCCGC
+
CCCCCGGGGGGGGFGGGGFGFGGEFGGGGGGGGGGGGGGGGGGFGEGGFGGGGGGGGEFGGGGGGGGGGGGGGGGGGGGGGGGE7CGGBFFEGFGGFFAFGGGFCFGGGGGGEEFGGDGGGG,BEFFGDFEFFFGF8=8FEGG*=D9DBAFEE*7;D?CGGGFF>EA9E,>,9DC>F4EF::C>1C,0)8:C<?C5*>CG+7+)3*5,:C?G920)73C=2<((.2.*(980:?)61(?E24(().55FF>01,6)0((-((0(7C)(,(.((-((-2,(-((((,-,(,,,(((0**)19
@M03364:396:000000000-C9LGT:1:1101:19920:3876 2:N:0:10
GGACTACTGGGGTATCTAATCCTGTTCGCTCCCCCAGCTTTCGCGCCTCAGCGTCAGTGGTGGCCCAGAAGGCCGCCTTAGCCACCGGTGTTCTTCCCGATATCTGCGCATTCCACCGCTACACCGGGAATTCCGCCTTCCCCTACCACACTCGAGCCCGCCGGTATCGGAGGCTCGCCGGGGTTGAGCACCGGGCTTTTACCTCCGCCCTAACGGGCCGCCTACGAGCGCTTTACGCCCACTGACTCCGGATACGCCCCGCCCCCTACGTATGACCCCGCGCGGTGGCCCTGATTTCGGC
+
CCCCCGGGGGGGGDGGGGGGGGGGGFGGGCGGGGGGEFGGGGGFGGGDG<EEGGDE,CFGGGGGGGGGGFGFGFDDGGG9CFGFCEFGFGGGGGGAFGGGGGGFGGGGGGGGGDGGGEGDEEFFFGCGEGGEFFCGA>6DD8EF+DD5DAC5,)=5@C>ECEEGGCF?EEEEFC(*/>8C**9F8EF56,;1>EE5CFFC+5C2:55(-91*45*457*/7C:?(/()-9;16(4<((::*(()1(46)/)(((.()((-(,2,)*1,:?22).)6(0-30(4((4(410(((()1=?())
@M03364:396:000000000-C9LGT:1:1101:24411:3895 2:N:0:10
GGACTACCGGGGTTTCTAATCCTGTTTGCTCCCCACGCTTTCGCGCCTCAGTGTCAGATACAGACCAGGAAGCCGCCTTCGCCACTGGTGTTCCTCCATATCTCTACGCATTTCACCGCTACACCTGGAATTCCACTTCCCTCTTCTGCACGCAAGTCGTCAAGTTTCCAATAACCCTCCACGGTTTACCCGTGGGCTTTCAAATCAGGCTTGTGCAACCACCTGCGCGCTCTTTACGCCCAATGATTCCGGATCACGCGTGCCCCCTACGTGTTTCTGTGGCTGCTAGCCCGTATTCAGC
+
CC8CCGGCCGGGCBCFGDFEF9@AECEFFGFGFCFEG@FGG,F@FCGGEDCCFAFFG,CCEEGGEFGF7CFF8FEGEGGCGC,@F8FC5BC?FGGEEF9EFFBF,@FAFCFGA?AFGGGD>FFG8EF=FGGGEFFCCFFD:=>0+,6,32A)3:C@EFE+>+3=FGGG:FCC*,5+5:@EGEC:DE8:+,,3;?>EFC:7E*,:C6A:)27E(/,*=:E:(92;@8(.:560(/<C<?GCE:(29>)59**(,((,.42((-*,*2/(-.-.((((.+.)-.4(,(5)6((472(.9*)*:
@M03364:396:000000000-C9LGT:1:1101:20481:3915 2:N:0:10
GGACTACACGGGTATCTAATCCTGTTCGCTACCCATGCTTTCGAGCCTCAGCGTCAGTTGCAGACCAGACAGCCGCCTTCGCCACTGGTGTTCTTCCATATATCTACGCATTCCACCGCTACACATGGAGTTCCACTGTCCTCTTCTGCACTCAAGTTGCCCGGTTTCCGATGCACTTCTTCGGTTAAGCCGAAGGCTTTCACATCAGACCTAAGCAACCGCCTGCGCTCGCTTTACGCCCAATAAATCCGGACCACGCTTGCCACCTACGTATTCTCGCGGCTGCTGGCACGTCGTTGGC
+
CCCCCGGGGGGGGGGGGGGGGGGCGGGGGGDGGGGGGGGGGGGFGGGGGFFGGGGGGGGGGGGCGGGGFGGGGGGGGGGGGGGGGGGGFFFFGGFGGGGGGGFFGGGGGGGGGGGGGGGGGGGGGGGGGGGGGGGGGFGGGGGFGGGGGFGFG5+;FGGGGGFGGGDGGGGGDGFGGFGFGGG7CE8AFFFG5*:EGGGGGEGFGFFE;FDG33>:;BGGFGFFFEB33:6>???FFDGGGF<FAA29FGGF?F(4FBBF??C::09(5:::2<B4)3,((4423()).8(,2.(.8)(70
@M03364:396:000000000-C9LGT:1:1101:7700:3915 2:N:0:10
GGACTACTAGGGTATCTAAGCCTGTGTGCTCCCCACGCTTTCGTGCCTCAGTGTCAGTTACAGTCCAGAGAGCCGCCTTCGCAACTGGTGTTCCTCCTAATATCTACGCATTTCACCTCTACACTAGGAATTCCAACCGCCTCTCCTTCACGCAAGTTTCCCAGTTTCAAAGGCTTACTACGGTTGGGCCGTAGCCTTTCACCCCTGACTTATTGAACCACCTACTACCCCATTACACCCGGTAATTCCGGATAACGCTAACCCCCTAAGTATGTCCGCTGCTGCTAGATCGTAGTTTTGC
+
C@CCCGGF<FDGFGEFEF,,BF<FG,<CFFFFF@FGFGGGGG:C@B@F<FC@<EEC,,<ECC<CFGGCFGG7FFCFD@C?,6C7FGFFG8FC9E9,=FGFFGF,=FFGGGGGGE,<C9E8FG,=,,C,FFGGG<D<,4+8@CEFF@=,4:F<40=5=ECGFDFCF,@F83@E*,8886ACA@=:C+3);3+=C*DF>F,=,;C);**0)+*5*+,*20*,477.(,*1(*0(8>***004*.66A5C3AF)6(17@)62((./.C87((()).)-))*-((4,)))-))).-4(,7=*.*9
@M03364:396:000000000-C9LGT:1:1101:17144:3956 2:N:0:10
GGACTACTAGGGTTTCTAATCCTGTTCGCTACCCATGCTTTCGAGCCTCAGCGTCAGTTGCAGACCAGAGAGCCGCCTTCGCCACTGGTGTTCTTCCCGATATCTACACATTCCACCGTTACACCGGGAATTCCAGTCTCCCCTACCGCACTCAAGCCCGCCCGTACCCGGCGCGGATCCACCGTTAAGCGATGGACTTTCACACCGGACGCGACGAACCGCCTACGAGCCCTTTACGCCCAATAAATCCGGATACCGCTTGCACCCTACGTATTACCGCGGCTGCTTGCCCGTACTTCGC
+
CCCCCGGGGGGGGGGGGGGGGFFGGGGGGGGGGGGGGGGGGGGGGGGGGGGGGGGGGGGGGGGFGGGGGGGGGGGGGGGGGGGGGGGGFGGGGGGGGGGGGGGGGGGGGGGGGGGGGGGGGGGGGGGGGGGGGGG9EF8FGGGFFGGDEFGFG5=?FGGGGGFGG@EGGGGGBEBG5?GC<FG:FG76FC:9FCEFGGGGGFGFGEE;(C>C>)C()7EGFGF1(;?549>FB(5:ABGGGF?B42)69<37(4()0,,713/)9FDF7:?:3)5)4@39(4019B:)5:(53-().*)11
@M03364:396:000000000-C9LGT:1:1101:21832:3964 2:N:0:10
GGACTACAGGGGTTTCTAATCCTGTTCGCTACCCATGCTTTCGAGCCTCAGCGTCAGTTGCAGACCAGAGAGCCGCCTTCGCCACTGGTGTTCCTCCTAATATCTACGCATTTCACCGCTACACTAGGAATTCCACTCTCCTCTCCTGCACTCAAGTTTCCCAGTTTCAAAGGCTTACTACGGTTGAGCCGTAGCCTTTCACCTCTGACTTACGAAACCACCTACGCACCCTTTACGCCCAGTAATTCCGTCTACCCCTAGCCCCCTACGTATTACCCCGGCTGCTGGCACGTAGTTCGCC
+
CCCCCGGGGGGGEGGGGGGGGGGGGGGGGGGGGGGGGGGGGGGGGGGGGGGGGGGGFFGGGGGGGGGG8FGGGGGGGGGGGGGGGGGGGGGGGGGGGGGFGGGFGGGGGGGGGGGGGGGGGGGGGGGGGGGGGGGGGGGGGGGFGGGDFFGDF5DDFGGGGGFGGGGGGGGGFG=FEFFGGGGGGG8=FFCCDEGFGGDGCEFFGFFFFG*B*3*:*:,:<DD@5*68@DD9@B449;?C<(;)+19EFG2(6;44)/315=9=DED0<?1.:?>-6+424;;((..4:34:2((00*()1
@M03364:396:000000000-C9LGT:1:1101:5885:3983 2:N:0:10
GGACTACAGGGGTTTCTAATCCTATTTGCTCCCCACGCTTTCGGGACTGAGCGTCAGTTGCGGACCAGACCGTCGCCTTCGCCACTGGTGTTCCTCCATATATCTACGCATTTCACCGCTACACATGGAATTCCACGATCCTCTTCCGCACTCCAGTGATCCGGTTTCCGGGGCTTCCCGAAGTTTAGCTTCGGGCTTTCACCTCCAGACCTGTATCACCGCCTGCTCCCTCTTTACGCCCAATGATTCCGGATACCGCTCTCCCCCTACGCATTCACGCGGCTGCTGGCACGTACTTCGC
+
CCCCCGGGGGGGGDFGGGGGGGGDGGGGGGGGGGGGGGGGGGGGDDGFGEGGGDGGGGGGGCEGGGGGGGGEGGGGEGGFGGGGEGGGCFFCGGGGGGGCAGGGGGCDGEG>BFFGGGGGGGCGFDGGGGFFGGGGG:FFEGGCDGCEGDG=EDFFF?FCFGA;@ECAFGGGBGFC=AGE>*;=CF,08C<FGGGGGFGEC5?.9;=;@F@G@6;?CCG??DF0:5,987(4(6:4::EG510<FFFF9;01(11)046(((34*8<6:6((-4244C(,,-(,3:0:,234((().*)*1
@M03364:396:000000000-C9LGT:1:1101:14938:3993 2:N:0:10
GGACTACCAGGGTATCTAATCCTGTTCGCTCCCCACGCTTTCGCTCCTCAGCGTCAGTAACGGCCCAGAGACCTGCCTTCGCCATTGGTGTTCTTCCCGATATCTACACATTCCACCGTTACACCGGGAATTCCAGTCTCCCCTACCGCACTCAAGCCCGCCCGTACCCGGCGCGGATCCACCGTTAAGCGATGGACTTTCACACCGGACGCGACGAACCGCCTACGAGCCCTTTACGCCCAATAAATCCGGATCACGCTTGCACCCTACGTATTACCGCGGCTGCTGGCCCGGCGTTAGC
+
CCCCCGGGGGGGGFGGGGGGGGGGGGGGGGGGGGGGGGGGGGGGGGGGGGGGGGGGGGGGGGGGGGGGGGGGGGGGGGGGGGGGGGGGGGGGGGGGGGGGGGGGGGGGGGGGGGGGGGGGGGGGGGGGEGGGGGGGGGGGGGGFGGGCGFGBGD=DGGGGGGFGGGGGGGDEDGFGCBEG?EFCFE<?FF=DFGGFGGGDF5FFGF>99D6E97C-9;GGBGF?3C(.4D>F<??<A(*?GFF09<)2=FC0(2(4?3<?13A)9EDF0<:?)672:C:613-(-2)44?6((((00)(/2
@M03364:396:000000000-C9LGT:1:1101:22330:3997 2:N:0:10
GGACTACTCGGGTTTCTAATCCTGTTCGCTCCCCACGCTTTCGCTCCTCAGCGTCAGTAACGGCCCAGAGACCTGCCTTCGCCATTGGTGTTCTTCCCGATATCTACACATTCCACCGTTACACCGGGAATTCCAGTCTCCCCTACCGCACTCAAGCCCGCCCGTACCCGGCGCGGATCCACCGTTCAGCGATGGACTTTCACACCGGACGCGCCGAACCGCCTACGAGCCCTTTACGCCCAACAAATCCGGATACCGCTTGCCCCCTCCGTATTACCGCCGCTGGTGGCCCGGAGTCTGC
+
CCCCCGGGGGGGGGGGGGGGGGGDGGGGGGGGGGGGGGGGGGGGGGGGGGGGGGGGGGGGGGGGGGGGFGGGGGGGGGGGGGGGEDGGEGGGGGGGGGGDGGGGFGGCGGGGGGGGGGGGGGGGGGGGGGGGGGFFGGFGGDGFGGG=>?GAFFDDFGFGGGFGG@?CGG5EEGFG55CF,<<<FG,6AE*21CE64CFFFEGEGAB;9GFGB)1-9;GGBGF<:C30-<4:B??BFFGGGF?(.(.)1C378(-.)49B:<5(7CD;(8916:?2690((-.-((,.8B(27(-).))::
@M03364:396:000000000-C9LGT:1:1101:23948:3998 2:N:0:10
GGACTACCGGGGTATCTAATCCTGTTCGCTCCCCACGCTTTCGCTCCTCAGCGTCAGTAACGGCCCAGAGACCTGCCTTCGCCATTGGTGTTCTTCCCGATATCTACACATTCCACCGTTACACCGGGAATTCCAGTCTCCCCTACCGCACTCAAGCCCGCCCGTACCCGGCGCGGATCCACCGTTAAGCGATGGACTTTCCCACCGGACGCGACCAACCCCCTCCGAGCCCTTTACGCCCAATAAACCCGGAAACCGCTTCCCCCCTAGTTCTTACCGCCGCTGTGGCCCCGATGTTGCC
+
CCCCCGGGGGGGGGGGGGGGGGGGGGGGGGGGGGGGGGGGGGGGGGGGGGGGGGGGGGGFGGGGGGGGGGGGGGGGGGGGGGGGG9FFCFGGFGGGGGGGGGGGEDGGGGGGGGGGGGGGGGGGGGGGGGGGGFE9,A9FGGEF?FGC>@GAGDACGGGGGG>CC@CEGC*>**-95)?CFF5*3A*(;C5*1:E*>CFFF<GAGFBB;G0*-./(1,CE(94,129)4CBFF<B).(::E<((989)<DG9(((,)(-2-(+4*:DB(())..)-4:(((-(7(((,((,-2((00*)**
@M03364:396:000000000-C9LGT:1:1101:21140:4004 2:N:0:10
GGACTACTAGGGTATCTAATCCTGTTCGCTCCCCCAGCTTTCGCGCCTCAGCGTCAGTGGTGGCCCAGAAGGCCGCCTTCGCCACCGGTGTTCTTCCCGATATCTGCGCATTCCACCGCTACACCGGGAATTCCGCCTTCCCCTACCACACTCGAGCCCGCCGGTATCGGAGGCTCGCCGGGGTTGAGCCCCGGGCTTTTCCCTCCGCCCTAACAGGCCGCCTGCTCACGCTTTATCCCCACTACATCCGTCCCGCGCTTGCCACCCCCGGTGTCCCCCGGCTGCTTGGCCGTATGTCTCC
+
CCCCCGFFGGFGFGGGGGGFGGGFGGGCGFGGGGGGGGGGGGGGGGGGGGFGGGGGGFEFGGGGGGGGGGGGGGGGCFGFFGGGC<FGCFGGGGGGGGGDGGGADAFGGGGGGGDGGGCDCFEFGGGEGGGEFGGFGGGGFGGFGGGCCA>5<=+*:@DGGGEDG@FFGGDE>:28*)==*?D=5E,/6,;CC5CE)ACF+42)9;3((1,*.)+-1(8*4D:(2+)*-*,(4())).3;*-,(),-6)**.(((-.2(4433)CC*((((((,.),*-(,4((-.).(()---()19.*2
@M03364:396:000000000-C9LGT:1:1101:19916:4033 2:N:0:10
GGACTACAAGGGTTTCTAATCCTGTTCGCTCCCCACGCTTTCGCTCCTCAGCGTCAGTAACGGCCCAGAGACCTGCCTTCGCCATTGGTGTTCTTCCCGATATCTACACATTCCACCGTTACACCGGGAATTCCAGTCTCCCCTACCGCACTCAAGCCCGCCCGTACCCGGCGCGGATCCACCGTTAAGCGATGGACTTTCACACCGGACGCGACGAACCGCCTACGAGCCCCTTACGCCCCATAAATCCTGATCACGCTTGCACCCTACGTATTCCCGCGGCTGCTGGCCCGTCTTTAGC
+
CCCCCGGGEGGGGGGGGG9FGGGGGGGGGGGGGGGGGGGGGGGGGGGFGGGGGGGGGGGGGGGGGGGGGGGGGGGGGGGGGGGGGGGGGGGGGGGGGGGGGGGGGGGGGGGGGGGFGGGGGGGGGGGGGGGGGGGFCF8FFGGFGGGGEDGBFD8D@DFEGGFDGGDGGGGGFGBDEDGFGGGFCE:6@835CEGGGGGGGEGFGFE>4C6E67?6C;EG9C>08E<76CB:((.8?FGGE(44)54)96*8)4))7::::<F?GGGBFF?7)68)6<46;;;01()5:?(,4-())*.:*
@M03364:396:000000000-C9LGT:1:1101:6040:4050 2:N:0:10
GGACTACTGGGGTTTCTAATCCTGTTCGCTCCCCACGCTTTCGCTCCTCAGCGTCAGTAACGGCCCAGAGACCTGCCTTCGCCATTGGTGTTCTTCCCGATATCTACACATTCCACCGTTACACCGGGAATTCCAGTCTCCCCTACCGCACTCAAGCCCGCCCGTACCCGGCGCGGATCCACCGTTGAGCGATGGACTTTCACACCGGACGCGACGAACCGCCTACGAGCCCTTTACGCCCAATAAATCCGGATAACGCTTGCACCCTACGTATTCACGCGGCTGCTGGCACGCAGTTAGC
+
CCCCCGGGGGDGFFGGGGGGGGGGGGFFGGGGGGGGGGGGGGGGEGGGGGGGGGGGGFFGFGDGGGGG8EFFGGGGGGGGGGGGGGGGFFFGGFGGGEGGGGGGGGGAEEGGGGGGGGDD6?EG8CFGFEGDFGGDGG8FFGGDGGFEEEGFGFGFCEGGGGFGFEGD:EEGBE2C:4CGEFFCF5*6;?*:CECEGGGGDEG?C>DBFD>GF)8399E5,99?BC?)-)(428?D<<EGEB(8F>2)9CD66:69F:>::2;.2CC441:,3.8.)24:>6669???(1(5?((0)/.02
@M03364:396:000000000-C9LGT:1:1101:13568:4062 2:N:0:10
GGACTACACGGGTTTCTAATCCTGTTCGCTACCCATGCTTTCGAGCCTCAGCGTCAGTTGCAGACCAGACAGCCGCCTTCGCCACTGGTGTTCTTCCATATATCTACGCATTCCACCGCTACACATGGAGTTCCACTGTCCTCTTCTGCACTCAAGTCGCCCGGTTTCCGATGCACTTCTTCGGTTAAGCCGAAGGCTTTCACATCAGACCTAAGCAACCGCCTGCGCTCGCTTTACGCCCAATAAATCCGGATCACGCTTGCCACCTACGTATTCCCGCCGCTGCTGGCCCGTAGTTGGC
+
CCCCCGGGGGGGGGGGGGGGFFGGGGGGGGGGGGGGGGGGGGGGGGGGGGGGGGGGGGGGGGGGGFGGGGGGGGGGGGGGGGGGGGGGEFEGGFEFGGGGGGGGGGGGGGGGGGGGGGGGGGGGGGGGGGGGGGGGG=EGGGGFGGGGGFGFEDFFGGGGEGBGGGCGGGCEDGEFGFGDFFGEGG<*;DFGGEGDFGFG7<GFGF;E6C9FB;,8F>FG>CBFFE>8(C1;;@D34;EFG<07)34<6C57?0(2@?B?B3;2*<>458<42A06<<61(-49>(.),2(46-(.8*)06
@M03364:396:000000000-C9LGT:1:1101:10421:4073 2:N:0:10
GGACTACTGGGGTTTCTAATCCTGTTTGCTCCCCACGCTTTCGTGCCTGAGCGTCAGTTATGGTCCAGAAAGCCGCCTTCGCTACTGGTATTCCTTTGAATCTCTACGCATTTCACCGCTACACTCAAAGTTCTACTTTCCTCTCCCACACTCTAGCCTAGCAGTTTCAAAAGCAGCTCCGAAGTTGAGCCTCGGAATTTCACTTCTGACTTGCTTGGCCGCCTGCGCACCCTTTACACCCAGTAAATCCGGATCACGCTTGCTCCCTACGTATTCCCGCGGCTGCTGGCCCGTCCTTAGC
+
CCCCCGGGGGGGGGGGGGGGGGGGGGGGGGGGGGGGGGGGGGGGGGGGGFFGGEGGGGGGGGGGGGGGGGGGGGGGGGGGGGGGGGGGGGGGGGGGGGGGGGGGGGGGGGGGGGGGGEEGCCGGGGG?FGGGGGGGGEFGGGGFGGG@FEGFGFGFGGGGGGFGGGGGGGFFFGFGGFGGG>DFGGFFFGGGGGGGGGGGGEGEFFFE;FFG8FF9DAFE=GFFF>BF>G>FBBE=E?FGGDDF;)<?FGG0(,(6A(:?128-:FC:AFFF))4).<4411(446:82(,,-4()0*)22
@M03364:396:000000000-C9LGT:1:1101:19515:4087 2:N:0:10
GGACTACCAGGGTATCTAATCCTATTTGCTCCCCACGCTTTCGTGCCTCAGCGTCAGTAACAGGCCAGGCGGCCGCCTTCGCCACTGGTGTTCTTCCATATATCTACGCATTTTACCGCTACACATGGAGTTCCACCGCCCTCTCCTGTCCTCCAGCCTGCCAGTTTCCAAAGCCTGTACCGGTTGAGCCGGTACCTTTCACTTCAGACTTAACAGGCCGCCTACGCACCCTTTACGCCCCATCATTCCGGATAACGCCCGCCCCCCACGTATTACCCCGGCTGCTTGCACGTAGTTAGCC
+
CCCCCGGGGGGGGGGGGGGGGGG,FGGGGGGGGGGGGGGGGGGGGGGGGGGGGGGGGGGGGGGGGGGGGGGGGGGGGGGGGGGGGGGGFGGGGGGGGGGGGGGFCGGGGGGGGGGGGGGGGGGGGGGG8FGGGGGGGEDFFDE6=EG,@DGFC5=DBEDF6FFGGGGGGGGF?FFGGFGGFEGCG5,7AA8C9?EGGGGG,@96CFFF)29:CF95D?EE9C?<336:95;;@E3<?0EC*(.(1.69F*)4:B)503((,42(1:)(4(,148)).+4,4((432)5<<<?10.0=*6:C
@M03364:396:000000000-C9LGT:1:1101:6603:4089 2:N:0:10
GGACTACTGGGGTTTCTAATCCTGTTCGCTCCCCACGCTTTCGCTCCTCAGCGTCAGTAACGGCCCAGAGACCTGCCTTCGCCATTGGTGTTCTTCCCGATATCTACACATTCCACCGTTACACCGGGAATTCCAGTCTCCCCTACCGCACTCAAGCCCGCCCGTACCCGGCGCGGATCCACCGTTAAGCGATGGACTTTCACACCGGACGCGCCGAACCGCCTACGCGCCCTTTACGCCCACTCAAACCGGATCACGCTTGCACCCTCCGTATTCCCGCGGCTTCTGGCACGCGGTTAGC
+
CCCCCGGGGGGG@FGGGGGGGGGGGGGGGGGGGGGGGGGGGGGFCGGGGGGGGGGGGGGGGGGGDGGGCGFFFGCGGGGGFGGGGGGGGCGGGGGGFGGGGGGGGGGGGGGGCGGGGGGGGGGGGGGGGGGGGGGGGGGFEGGFGGF+BDGBGF?FGGFGG7@DGGGGGGGD9C2C*/C?FGGCFE:=FEEDFEG6CFG7CCF);=5;1D0E9>8776EG>G>:(21)3D>B>F:254EEEF0:)44)1/91011(543344;5F6<8(4-4((,.)314((-(,,.)42(50(()0)4C:
@M03364:396:000000000-C9LGT:1:1101:22220:4097 2:N:0:10
GGACTACACGGGTTTCTAATCCTGTTCGCTACCCATGCTTTCGAGCCACAACGTCAGTTGCAGACCAGAGAGCCGCCTTCGCCACTGGTGTTCTTCGATATATCTACGCATTCCACCGCTACACATGGAGTTCCACTCTCCTATTCTGCACTCACGAAAAACAGTTTCCGTTGCAGTTCCGCGGTTACGCCGAGGGCTTTCACATTAGGATTCTTTTTCCGCCTGTACTCGCTTTACGCCCAATGAATCCGGACCAGGCTTGCCACCTACGTATTTCCGCGGCTGCTGGCCCGGTGTTCGC
+
@A6B8FFE@@+@FFEGFG9,A@F<FCEFEFGGGFFFFGFADFDGGGG,C;,86BF,BCF9F<EFEGGGGGEB@F>+@CFC,BECG8FGCFFCE5,E,9EFEFC5EA?=:BC:=<,FFC7=EFG8=85A?=<,5A=BAF8A=3,+3,D@7?:9AD+3++@+@3*68,7E:8,>9BD+ECEG6@7>CEE)*>**9@EG<6:,,*40=+=**+9<3+36+.<+67,6=+18<C@9?;?C>08B8:(()66<?CC(,3(3)42(3450DC9(.81(593))+4-41(421.:>?(((((.0.)/7
@M03364:396:000000000-C9LGT:1:1101:12259:4115 2:N:0:10
GGACTACCGGGGTATCTAATCCTGTTCGCTCCCCACGCTTTCGCTCCTCAGCGTCAGTAACGGCCCAGAGACCTGCCTTCGCCATTGGTGTTCTTCCCGATATCTACACATTCCACCGTTACACCGGGAATTCCAGTCTCCCCTACCGCACTCAAGCCCGCCCGTACCCGGCGCGGATCCACCGTTAAGCGATGGACTTTCACACCGGACGCGACGAACCGCCTACGCGCCCTTTACGCCCAATAAATCCGGATAACGCTTGCACCCTACGGACTACCGCGCCGGCGTGACCGGATTTTGC
+
CCCCCGGGGGGGGCFGGGGGGGGGGGGGGGGGGGGGGGGGGGGGFGGGGGGGGFFGEFCFGGGGGGGGGG8FF@FGGGGGGGGGGDGGGGGGGGGGGGGGGCEGGGGGGGGGGGGGGGEGGGGGGGGGGFFGGGGGDF?FFGGFGGGGGDGFGFGFGD6@EFDGGGDGFGGGAFFG5)?F6CCBF5:4:<:>FEGFGGGGG<GFGF@>FGFG>):939EEFG>0(*,)-99B6<DAA8=EG?-44<)-97D9(4:<F?9?<4;2CFDBFFF((13(.A(,4(-((4(-((369(()7*):C
@M03364:396:000000000-C9LGT:1:1101:16826:4194 2:N:0:10
GGACTACACGGGTTTCTAATCCTGTTCGCTCCCCACGCTTTCGCTCCTCAGCGTCAGTAACGGCCCAGAGACCTGCCTTCGCCATTGGTGTTCTTCCCGATATCTACACATTCCACCGTTACACCGGGAATTCCAGTCTCCCCTACCGCACTCAAGCCCGCCCGTACCCGGCGCGGATCCACCGTTCAGCGATGGACTTTCACACCGGACGCGACGAACCGCCTACGAGCCCTTTACGCCCAATCAATCCGGATACCGCTTGCACCCTAAGTATTACCGCGACTGCTGGCACGTAGTTTGC
+
CCCCCGGGGGGGGGGGGGFGGGGGGGGGGGGGFGGGGGGGGGGGGGGGGGGGGEGEGGGGGGGGGGGGGGCDDFFGGGGGGGGGGGGGFGGGGGGGGGGGGFGGGFGFGGGGGGGGGGGGGGGGGGGGGGGGGGDCFFGGGGGFGG,@EEGFGF6;CFGGGGFGGDGGGGGG?C9CCAEG6CF7EE:5A:C8DGG6CGGCF?GEGF516G950>C1),:EFDB??E?)4C1?:<0)61?EE:2:4389FF<>:,,))(--8:F7C8C?(((..64)4<(2;,,331)4::(48(()0*)::
@M03364:396:000000000-C9LGT:1:1101:21972:4196 2:N:0:10
GGACTACTCGGGTATCTAATCCTGTTCGCTCCCCACGCTTTCGCTCCTCAGCGTCAGTAACGGCCCAGAGACCTGCCTTCGCCATTGGTGTTCTTCCCGATATCTACACATTCCACCGTTACACCGGGAATTCCAGTCTCCCCTACCGCACTCAAGCCCGCCCGTACCCGGCGCGGATCCACCGTTAAGCGATGGACTTTCACACCGGACGCGACGAACCGCCTACGAGCCCTTTACGCCCAATAAATCCGGATAACCCTTGCACCCTACGTATTACCGCGGCTGCTCGCACGTCTTTAGG
+
CCCCCGGGGGGGGGGGGGGGGGGGGGGGGGGGGGGGGGGGGGGGGGGGGGGGGGGGGGGGGGGGGGGGGGGGGGGGGGGGGGGGGCFGFFGGGGGGGGGGGGCAFGGGGFGGGGGGGGFGGGGGGGGGEGGGGGGGFGGGGFEFFGGEGEEBFDGFF=DCEEBDBBEGGGGG472CE5CCCFGFFGGDFF5*;5=FGGGGG)>5CEF0;D,:()1(/(:C2374?::8:)91::?4<<GGGF?3)5).9>C608:<6((4.(0)*214:?835),)6<:3(49F1:3)-7(24.()01)2*
@M03364:396:000000000-C9LGT:1:1101:9040:4203 2:N:0:10
GGACTACTGGGGTTTCTAATCCTATTTGCTCCCCACGCTTTCGTGCCTCAGCGTCAGTCACAGGCCAGGCGGCCGCCTTCGCCACTGGTGTTCTTCCATATCTCTGCGCATTTTACCGCTACACATGGAGTTCCACCGCCCTCTCCTGTCCTCAAGTCTGCCAGTTTCTGAATCATAAATGAGTTGAGCTCATCCCTTTGCCTTCAGACTTAACAGACCGCCTGCGCACCCTTTACACCCAATCATTCCGTATAACGCTCGCCACCTACGTATTACCTCTGCTTCTTGCCCGGTGTTCGCC
+
CCCCCGGGGGGGGGGGGGF<FGGDGGGGGGGGGGGGGGGGGGGGFGGGGGGGGGGGG@FFFGGGGGGGGGGGGGGGGGGGGGGECFGGFGGGFGGEFFGGG9;FGEFGGGGG9FFCFEGDGFGGFGGGCFGGGGFFGGD@FDFFFFG?DFGCFEGFFFEGGGFGGGGGGG;;CFEFA6E7A7DFGG=8A;@C>E,;DGGFGFDEGFFEBGEF8F77<=8E2D;<0*6>37;6@EECCE6F7(:@6644BF*.4:4:>240998:DG<7((4>B7)6<9)).<)))).64.)((((0)*(/1
@M03364:396:000000000-C9LGT:1:1101:5670:4222 2:N:0:10
GGACTACCCGGGTTTCTAATCCTGTTCGCTCCCCACGCTTTCGCTCCTCAGCGTCAGTAACGGCCCAGAGACCTGCCTTCGCCATTGGTGTTCTTCCCGATATCTACACATTCCACCGTTACACCGGGAATTCCAGTCTCCCCTACCGCACTCAATCCCGCCCGTACCCGGCGCGGAACCACCGTTAAGCGATGGACTTTCACACCGGCCGCGACGCACCGCCACTGACCCCTTTCCGCCCAATACAGCCGTATAACGCTTCCACCATCCTGTGTAACCAGGCTGTTGGCATGTAGTTCAC
+
C@CCCFGCFEGGFGGFGGF<FGGCFAGFGEGGGGGGDGGGGGGGGGGGGGGGCCCFC9EEF,@CGGGG,FFGGG,CFDF9D:@CFECF5=CBFFGGFDFDFE+,@EEGGCFDA,,CD>E?EFGGCE@@+6BFGF,,=:=D36@?GFEE+:+8@)=+33<+@F*9F8CEGG*>9<()*)45*=1*3*<3A<C***3=CGFGGFG);>E>1/(:(0:,/4C7(),(,+)*(*.((..))-;CE0(,/).))9<40:2)*,46((3):C5)((,.))-))2.)((((((,.(.))())*1*)**
@M03364:396:000000000-C9LGT:1:1101:18650:4251 2:N:0:10
GGACTACTCGGGTATCTAATCCTGTTCGCTCCCCACGCTTTCGCTCCTCAGCGTCAGTAACGGCCCAGAGACCTGCCTTCGCCATTGGTGTTCTTCCCGATATCTACACATTCCACCGTTACACCGGGAATTCCAGTCTCCCCTACCGCACTCAAGCCCGCCCGTACCCGGCGCGGATCCACCGTTAAGCGATGGACTTTCACACCGGACGCGACGAACCGCCTACGAGCCCTTTACGCCCAATAAATCCGGATAACGCTTGCACCCTACGTATTACCGCGGCTGCTGGCACGTAGTTAGC
+
CCCCCGGGGGGGGGGGGGFGGGGGGGGGGGGGGGGGGGGGGGGGGGGGGGFFGGGGGGGGGGGGGGGGGGGGGGGGGGGGGGGGGGGGEFGGGGGGGGGGGGGGGGGGGGGGCGGGGGDDGGGGGGGGGGGGGGGAFGGGGGGFGGGECDGAGD8?FFGGGGFGGGGGGGEGFGF4*:EF?CC<;C*6CGE5DGG6FGGGFFGFGFF>BGFGB)*4C;EGFGF<::(01C>FF0:AF?GEC0<:93>4BDC>181>F:B<1:C<FGG:0:6.)6:26C6;(49>BBB?763??1(0.*)::
@M03364:396:000000000-C9LGT:1:1101:11576:4272 2:N:0:10
GGACTACTAGGGTATCTAATCCTGTTCGCTCCCCACGCTTTCGCTCCTCAGCGTCAGTAGCGGCCCAGAGAGCTGCCTTCGCCATTGGTGTTCTTCCCGATATCTACACATTCCACCGTTACACGCGGAATTCCAGTCTCCTCTACCGCACTCAAGCCCGCCCGTACCCGGGGCAGGTCCCCGGTGCAGCGTTGGGCTTTCACCCCGTACGCGACGAACCGCCTACGTGCCCTTTACGCCCAATCAAACCGGGGATCGCTCGCGCCCTTCGTATTACCTCGTGTACCGGACCGTACGTAGC
+
A<,8CGGF@<EFF,CFFFE9EEE9EF@@CFECGG@CCCCCFFEC,@7EEA6CF@FFGGA,,7@C@6CF,CE466,CE9,5A:=?:?FF6BFC<FACC,B,8:CF,499EF8?E,=CBBF6CB;A++@7B+BFB<=,@7=F9+3=+@B6+<@),)+3,@8++30;CE5*,***35(**2>C5,)13**/;?3//=@**2*309<);8<-(14>9B8()(**-)41(2().9(.,2:9)6:/*((.))).9*)46(-()-(1((*-1*/7(((.11()-3))3(,4())-1(-(,48)0)4*/
@M03364:396:000000000-C9LGT:1:1101:19076:4274 2:N:0:10
GGACTACAGGGGTATCTAATCCTATTTGCTCCCCACGCTTTCGTGCCTCAGCGTCAGGTACAGGCCAGGCGGCCGCCTTCGCCGCTGGTGTTCTTCCACATCTCTACGCATTTTACCGCTACACATGGAGTTCCACCGCCCTCTCCTGTCCTCAAGCCGTGCAGTTTCCAAAGCCTGAACCGGTTGAGCCGGTCCCTTTTACTTCAGACTTGCCCAGCCGCCTGCGCACCCTTTACGCCCAATCCTTCCGTATAACGCTTGCCACCTACGTATTACCCCGGCTGCTAGCCCGTACTTCCCC
+
CCCCCGGGGGGGGGGGGGGGGGGGGGGGGGGGGGGGGGGGGGGGGGGGGGGGGGGGGGFGGGGGGGGGGGDGGGGGGGGGGGGGGGGGFGGGGGGGGGGGGGGGGGGGGGGGGGGGGGGGGGGGGGGGGGGGGGGGGGGGGGGFGGGGDFGFFCFFGGGGDGFGGGGGGGFGFGFGGF8EDEGFGG,8FC=GGGGGGGGFFEC?FAF<EGFG9)06FDG5>G?0824)4><8<D<<:?EE*(8?):AFFG0(.4<<.9(404<9GC0(3(48)2--6+4,31-21.)..1<B12(89*)*0
@M03364:396:000000000-C9LGT:1:1101:5269:4314 2:N:0:10
GGACTACCGGGGTTTCTAATCCTGTTCGCTCCCCACGCTTTCGCTCCTCAGCGTCAGTTGCAGACCAGACAGCCGCCTTCGCCACTGGTGTTCTTCCATATATCTACGCATTCCACCGCTACACATGGAGTTCCACTGTCCTCTTCTGCACTCAAGTCGCCCGGTTTCCGATGCACTTCTTCGGTTAAGCCGAAGGCTTTCACATCAGACCTAAGCAACCGCCGGCGCTCGCTTTACGCCCAATACATCCGGATCACGCTTGCCACCTTCTTCTTCCCGCGGCTTCCTGTCATTCGTTATC
+
A@CCCFGGGGGGGGGGGGCFFGGFGGGGGGGGGGGGGGGGGGGGGGGCFFGGGGGGGFGFGGGGGGGGFGGGGGGGGGGGGGEGGG@FFGGGGGGGGGGGGGGGGDFGGGGGGGGGGEEGDFGGGGGGGGGGGGGGG:CFGG9D=FGCGFGFCD8DFGGGGGF6FGGGGGGGBGFGGFGGGGGCEE768DF7*9?ECFGFGFGFGFB=*?(=>A,0:3CG(96(.3433<;9--4)6:EEEF6(6)56=F/(4:2:;?1:6?F20C5()().)-6))2(--40(,,)))).)))-100(*2
@M03364:396:000000000-C9LGT:1:1101:20415:4319 2:N:0:10
GGACTACTGGGGTATCTAATCCTGTTCGCTCCCCCAGCTTTCGCGCCTCAGCGTCAGTGGTGGCCCAGAAGGCCGCCTTCGCCACCGGTGTTCTTCCCGATATCTACACATTCCACCGTTACACCGGGAATTCCAGTCTCCCCTACCGCACTCAAGCCCGCCCGTACCCGGCGCGGATCCACCGTTAAGCGATGGACTTTCACACCGGACGCGACGAACCGCCTACGAGCCCTTTACGCCCAATAAATCCGGATAACGCTTGCACCCTACGTATTCCCGCGGCTGCTGGCCCGTAGGTAGC
+
CCCCCGGGGGGGGGGGGGFGGGGGGGGGGGGGGGGGGGGGGGGGGGGGGGGGGGGGGEFGGGGGGGGGGGGGGGGGGGGGGGGGGGGGFEGGGGGGGGGGGGGGFFGGGGGGGGGGGGGGGGGGGGGGGGGGGGGDGGGGGGGFCGGGGFGFGFFFGGGGGGFGGEGGGGEGDF@C5>GGCGGCCE@8FFE<DGEGFGECF<GFGFDFFG>G07E9C6EG>GF:(;<58DFF::?).-AEGB6:94><FGD611:9F:;?3:C<FGGFFF:3.6?)6<4>39;19B?0760499(.)*.99
@M03364:396:000000000-C9LGT:1:1101:21200:4319 2:N:0:10
GGACTACCAGGGTTTCTAATCCTGTTCGCTCCCCCAGCTTTCGCGCCTCAGCGTCAGTGGTGGCCCAGAAGGCCGCCTTCGCCACCGGTGTTCTTCCCGATATCTGCGCATTCCACCGCTACACCGGGAATTCCGCCTTCCCCTACCACACTCGAGCCCGCCGGTATCGGAGGCTCGCCGGGGTTGAGCCCCGGGCTTTTACCTCCGACCTACCGGGCCGCCTACGCGCGCTTTACGCCCAATGAATCCGGATAACGCCCGCCCCCTACGTATCACCCCGGCCGCTGGGCCGCATTTCGCC
+
CCCCCGGGGGGGGGGGGGGGGGGGGGGGGGGGGGGGGGGGFGGGGGGGGGFGGGGGGGGGFFGGGGGGGGGGGGGGGGGGGGGGGGGG>FGGGGGGGGGGGGGGGGGGGGGGGGGGGGGGGGGGGGGGGGGGGGGGGGGGGGGFGGGDGFGFGFFD<CGGGGFGGEFGGEEE4FBGGFGGGCD:8E<5?@GGGGECDCFG+4A4>>>((92<0<*474CEFG?((*4)479(3:4<8::C*4((14)6<3)(-8)873((-4:9GC70?(,.)..-(*((-(,(,(-2-(44(-()/1(11
@M03364:396:000000000-C9LGT:1:1101:22051:4335 2:N:0:10
GGACTACCGGGGTTTCTAATCCTGTTCGCTCCCCACGCTTTCGCTCCTCAGCGTCAGTGACGGCCCAGAGACCTGCCTTCGCCATCGGTGTTCTTCCCGATATCTACACATTCCACCGTTACACCGGGAATTCCAGCCTCCCCTACCGCACTCAAGCCCGCCCGTACCCGGCGCGGATCCACCGTTAAGCGATGGACTTTCACACCGGACGCGACGAACCGCCTACGAGCCCCTTACGCCCAATAAACCCGGATCAAGCTTGCAACCTACGAATTAACTCGGCTGCCGGCACGTAGTCAGC
+
CCCCCGGGGGGGGGGGGGGGGGGGGGGGGGGGGEFGGGGGGGGGGGG8FFGGGGGGGFGFGGGCFGDGGGGGGGGGGFGGGGGGGGGGFFGBF<FFFGGGGGGGGGGGGGGGFFFEGGGGGGGGGGGGGEFGGGGGGE=FGDGFGGG=EBE><)=F@;FEEFFGFCECFCC85F@D*:5C+AFECE:=FC8D4EECFFGF?:FBD@E>0C2=0):2),::9C>0(2-04994(-:703?E*,-49)-)019>((48).5))42)*394:?0(..,))2)),-81((((,-(2<0,).*):0
@M03364:396:000000000-C9LGT:1:1101:6949:4360 2:N:0:10
GGACTACAGGGGTTTCTAATCCTGTTCGCTCCCCACGCTTTCGCTCCTCAGCGTCAGTAACGGCCCAGAGACCTGCCTTCGCCATTGGTGTTCTTCCCGATATCTACACATTCCACCGTTACACCGGGAATTCCAGTCTCCCCTACCGCACTCAAGCCCGCCCGTACCCGGCGCGGATCCACCGTTAAGCGATGGACTTTCACACCGGACGCGCCGAACCGCCTACGAGCCCTTTACGCCCAATAAATCCGGATAACGCTTGCACCCTACGTATTCCCGGCGGTGCTGGCACGTAGGTAGC
+
CCCCCGGFGGGGFGGGGGGGGGGGGGFGGGGGGGGGGGGGGGGGGGGGGGGGGGGGGGGFGG@FGGGGCFGGGGGGGGGGGGGDEEGGFGGGGGGGFFGGGGGGGGGFGGGGGGGFGGEDEGFGGECC@FFGGGG<FGGFFGGFFFFEDDG>C<?DFFFG>GFGGCEGFEEG9*/)*/=A9CFCGG7=FC**2CECCFFFFEGFFFF0;G1*,)1-)1CC>G9?:;3)4>>B:1)5<:CEG?:7)5<>F4)343,9F89:32;<GGD0(41(,:7))04(-4((-().(412(,())*)29
@M03364:396:000000000-C9LGT:1:1101:24969:4379 2:N:0:10
GGACTACACGGGTTTCTAATCCTGTTCGCTCCCCCAGCTTTCGCGCCTCAGCGTCAGTGATGGCCCAGAAGGCCGCCTTCGCCACCGGTGTTCTTCCCGATATCTACGCATTTCACCGCTACACCGGGAATTCCGCCTTCCCCTACCCCACTCGAGCCCGCCCGTCTCGGACGCAGCCCCGAGGTTGGCCCCGGGCTTTTAACGCCGGCCTAGACGGACGCCCTACCCCCCCTTTACCCCCAGTAATCCCGAGCACCCTCCGCCCCCCCCGGTTTACCCCGGTCGTTGGCCGTATTTCACC
+
CCCCCGG8,BBGFGGGGGEGGGGCGG@FGGGGGGC:FFGGGGGGGGGGGGGGGGGGGG,9,6F,CFGGEF<CFFGGGGGGGGGGGGGG:FFGGGFGGF+FFCGGG,CF@EGG,FFGGGGGGGFG,>@FFEGGGG,:@+6CF+D:+DD,@@GFG5CDCEG9BC*;F6AD,*4*2F()48E***/*B6,(/<8<9E?*);F?+)3,97.(4D?*(12(7(:*,113,2()(14(38))))3;12((*.).6*7-(,48),(,(-;:)8)(((,-(--5223(1((((-(,(()--((/96)*2
@M03364:396:000000000-C9LGT:1:1101:8968:4399 2:N:0:10
GGACTACTCGGGTATCTAATCCTGTTCGCTCCCCCAGCTTTCGCGCCTCAGCGTCAGTGGTGGCCCAGAAGGCCGCCTTCGCCACCGGTGTTCTTCCCGATATCTGCGCATTCCACCGCTACACCGGGAATTCCGCCTTCCCCTACCACACTCGAGCCCGCCGGTATCGGAGGCTCGCCGGGGTTGAGCCCCGGGCTTTTACCTCCGACCTACCGGGCCGCCTACGCGCGCTTTGCGCCCCATGAATCCGTATAACGCCCGCCCCATCCGTTCTACCGCGGCTGCTGGCCCGTACTTCACC
+
CCCCCFFGGGGGGCEGGGGGGGGFFGGGGGGGGGGGGGGGGGGGGGGGGGGGGGGGGGGGGGGGGGGGFGGGGGGGGGGGGGGGGGGGGGGGGGGGGGGGGGGGFGGGGGGGGGGGGGGGCGFEGECC@FEGGGGGGGGGGGGFFGF6DFGFFC>BCGGDGF?CFECGEGCE>FBGGEEGDE3=8:,5@CFGGGGGCFGFF<FBGF@;BGFG(882D>GGFD?F.*()-16484)611EE*(4(1-4<4<1(,.)67((-,(:;D:*(423)(()-6*4(-4((,.,(4(8>11(88*)02
@M03364:396:000000000-C9LGT:1:1101:15106:4399 2:N:0:10
GGACTACTGGGGTTTCTAATCCTGTTCGCTCCCCCAGCTTTCGCGCCTCAGCGTCAGTGGTGGCCCAGAAGGCCGCCTTCGCCACCGGTGTTCTTCCCGATATCTGCGCATTCCACCGCTACACCGGGAATTCCGCCTTCCCCTACCACACTCGAGCCCGCCGGTATCGGAGGCTCGCCGGGGTTGAGCCCCGGGCTTTTACCCCCGACCTAACGGGCCGCCTACGCGCGCGTTACGCCCACTGAATCCGGATACCGCTCGGCCCCTACGTATTATCCCGGCTGCTTGCACGTCGCTATGC
+
CCCCCGGGGGGGGDGGGGGGGGGGGGGGGGGGGGGGGGGGGGGGGGGGGGGGGGGGFFGGGGGGGGGGGGGGGGGGGGGGGGGGGGGGGGGGGGGGGGGEGDEGGGGGGGGGGGFGGGGGGGGGGGGGGGFGGGGGGGGGFGGFGGGDFFGFFBCEGGGGGGFGGCGGG5CCAF>FGFG=EGD=8C05?;FGGGGGGGGG?43(*87>6C1<).84D>CE>GBF<A>7979(4,-82?EG>(4?=2:597)-4?:>)1(,((2->/*(.,.))5)).+.(,4(((,))(.5(4(().)(*2
@M03364:396:000000000-C9LGT:1:1101:8054:4419 2:N:0:10
GGACTACACGGGTTTCTAATCCTGTTCGCTACCCATGCTTTCGAGCCTCAGCGTCAGTTGCAGACCAGACAGCCGCCTTCGCCACTGGTGTTCTTCCATATATCTACGCATTCCACCGCTACACATGGAGTTCCACTGTCCTCTTCTGCACTCAAGTCTGACAGTTTCCGATGCACTTCTTTGGTTAAGCCAAAGGCTTTCACATCAGACTTATCAAACCGCCTGCGCTCGCTTTACGCCCAATCAATCCGGATAACGCTTTCCACCTACGTATTACCGCGGCTGCTGTCCCGTCTTTCGC
+
CCCCCGGGGGGGCEGGGGGGGGGGGGGGGGGGGGGGGGGGGGGGGGGGGGGGGGGGGGGGGGGGGGGGGGGGGGDGGGGGGGGGGGGGGCFGGGGGGGGGGGGGGGGFGGGGGGGGGGGGGGGGGGGGGGGFGFGGGFGGGGGFGGGGFFGFFDCFGGGGGGFGGGGGGGGGFGFGGFGDGFDCDF=CFFGFFGD6CFFGGFGFGFF@:DEGAFGECCGG=GBA=D2B@GFFDFFEC0CFGD68)6@?CGD@;?0)91>FF(0677C???:2)6:4)<2904399B>:-4)3,4-)7/-19
@M03364:396:000000000-C9LGT:1:1101:15907:4420 2:N:0:10
GGACTACCAGGGTTTCTAATCCTATTTGCTCCCCACGCTTTCGTGCCTCAGCGTCAGTAACAGGCCAGGCGGCCGCCTTCGCCACTGGTGTTCTTCCATATATCTACGCATTTTACCGCTACACATGGAGTTCCACCGCCCTCTCCTGTCCTCTAGCCTGCCAGTTTCCAAAGCCTGTACCGGTTGAGCCGGTACCTTTCACTTCAGACTTAACAGGCCGCCTACCCACCCTTTACGCCCAATCATTCCGGATACCGCCCGCCACCTACGTATTACCCCCGCCGCGTGCACGTAGTTCGCC
+
CCCCCGGGGGGGGGGGGGGGGGGGGGGGGGGGGGGGGGGGGGGFGGGGGGGGGGGGGGGGGGGGGGGGGGGGGGGGGGGD?FGGGGGGCFGGGGGGGGGGFGFGGGGGGGGG9FGGGGGGGGGGGGGGFGGGGFGFFFGGGG?DCGGG@DFFEEF?;FGGGGFCFDGGGFGGFGDCCACEGGDCGG8:AFC>C5?FGGGGG@@**=BC:4/=*?B749EE6C?((*6;18<D,;)73<EE8:176)<BF4),,().72,41,/49E905(4)),)69+,(16-(((-92(.38438?*(99
@M03364:396:000000000-C9LGT:1:1101:20069:4431 2:N:0:10
GGACTACCAGGGTTTCTAATCCTGTTTGCTCCCCACGCTTTCGTGCCTCAGTGTCAGTTACAGTCCAGAAAGCCGCCTTCGCTACTGGTGTTCCTCCTAATATCTACGCATTTCACCGCTACACTAGGAATTCCACTTTCCTCTCCTGCACTCAAGTCTCTCAGTTTCAAGAGCTTACTACGGTTAGGCCGTAGCCTTTCACTCCTGACTTAAGAGACCACCTACCCACCCTTTACGCCCAGTAAATCCGGATAACGCTAGCCCCCTACGTATTACCCCGGCTGCTGGCACGTAGTTCGCC
+
CCCCCGGGFGGGGGGGGGGGGGGGGGGGGGGGGGGGGGGGGGGGGGGGGGGGGGGGGGGGGGGGGGGGGGGGGGGGGGGGGGGGGFGGFGGGGGGFGGGGGGGGGGGGGGGGGGFGGGGGGGGGGFGGGGGGGGGGGACGFGGFGGG?EFGEGFGFEGGGGGFGGGGGGCFDFG5@ADGGGGDFGG,:DFEG6CFFFGGFEEE@FFFCEGFG743:AC5,8CD58,:A>DFDFF4*7>EGC8B4BC??AD)2?@3<BF<1>;?35CD0183)9;5:>6(46619::0>?8?F<(,09*(>7
@M03364:396:000000000-C9LGT:1:1101:13228:4494 2:N:0:10
GGACTACTAGGGTTTCTAATCCTGTTCGCTCCCCACGCTTTCGCTCCTCAGCGTCAGTAACGGCCCAGAGACCTGCCTTCGCCATTGGTGTTCTTCCCGATATCTACACATTCCACCGTTACACCGGGAATTCCAGTCTCCCCTACCGCACTCAAGCCCGCCCGTACCCGGCGCGGATCCACCGTTAAGCGATGGACTTTCACACCGGACGCGACGCACCGCCTACGAGCCCTTTACGCCCCATAAATCCGGATCACGCTTGCACCCTACGTCTTACCGCGGCTGCTTGCCCGCCTTTTGC
+
CCCCCGGGGGGGGGGGGGGGGGGGGGGGGGGGGGGGGGGGGGGGGGGGGGGGGGGGFGGGGGGGGGGGGGDGGGGGGGGGGGGGGFGGGGGGGGGGGGGGGGGGGGGGGGGGGGGGGGFGGGGGGGGGEGFGGGGGGGGGFGGFGFGGGFGFGF?FGG6>EGFGGGGGGGGGFGFG=BGGCGGFFG*6AEE*97C*CFFGG<F?FEBB2C>C(8=3)4EGBGF<:EB)4C>?2??2A:CEG(4:044<F<<((((.51<B1:;5CFDF(3:<37?)4<8916>01().50.5:(())/)29
@M03364:396:000000000-C9LGT:1:1101:18550:4503 2:N:0:10
GGACTACTGGGGTTTCTAATCCTGTTCGCTCCCCCAGCTTTCGCGCCTCAGCGTCAGTGGTGGCCCAGAAGGCCGCCTTCGCCACCGGTGTTCTTCCCGATATCTGCGCATTCCACCGCTACACCGGGAATTCCGCCTTCCCCTACCACACTCGAGCCCGCCGGTATCGGAGGCTCGCCGGGGTTGGGCCCCGGGCTTTTACCTCCGACCTAACGGGCCGCCTACCCGCGCTTTTCGGCCCATGAATCCGGCTACCGCTCCGCCCCTCCGTATTACCCCGGCCGCCGGGCCGCATCTGCCC
+
CCCCCGGGGGGE@CCGGGDGGGGFGGGGGGGGGGGGGGGGGGGGGGGGDGGGGGGGGGGFGFGGGGGGGGFGGGGEGGGGGGGGGGGGEGGGGGGGGGGFGEGGFGGGGGGGEGEGFCEGEGGGGGGGFGDDGGGGGF6FGGGFGGG6BFGBE)9<@EGGEGFCFCCCGGEGDG><75EECEGCEG*4>FGGGGCC);6A<<C)CF<(-9(<)0*-*-8*(9,((2.045-((4).((:C5112*64)9/9((,.(8,(-((;8DGC(((((.()))3(((((--(-7((,4((,)1*)*9
@M03364:396:000000000-C9LGT:1:1101:11543:4527 2:N:0:10
GGACTACACGGGTTTCTAATCCTGTTTGCTCCCCACGCTTTCGTGCCTCAGTGTCAGTTACAGTCCAGAGAGCCGCCTTCGCAACTGGTGTTCCTCCTAATATCTACGCATTTCACCGCTACACTAGGAATTCCACTCTCCTCTCCTGCACTCAAGTTTCCCAGTTTCAAAGGCTTACTACGGTTGCGCCGTAGCCTTTCACCTCTGACTTAAGAAACCCCCTACGCACCCTTTACGCCCAGTAATTCCGTATACAGCTAGCCCCCTACGTATTACCCCGGCCGACGGCACGTACTTCACC
+
CCCCCGGGGGGGGGGGGGGFGGGGGGGGGGGGGGGGGGGGGGGGGGGGGGGGGGGGGFGGGGGGGGGGGGGGGGGGGGGGGGGGGGGGGGGGGGGGGGGGGGFFFGGGGGGGGGGCFGGGGGGGGGGGGGGGGGGGGGGGGGGFGGGGCFGFGFF?AE;;EGFGGGGGG8FGFGFGGFGGGDGEGG,:@CEDDGGGGFGGGEF@C6CCEGE7A1>9FFG74;AB2:2:9D@BDECC;@GGE35)1<E?AC*(6@?66;;)4626DE32?:<)686>A:--4913(,(-4(3<41(.98)0:
@M03364:396:000000000-C9LGT:1:1101:17354:4551 2:N:0:10
GGACTACTGGGGTTTCTAATCCTATTTGCTCCCCACGCTTTCGTGCCTCAGCGTCAGTAACAGGCCAGGCGGCCGCCTTCGCCACTGGTGTTCTTCCATATATCTACGCATTTTACCGCTACACATGGAGTTCCACCGCCCTCTCCTGTCCTCCAGCCTGCCAGTTTCCAAAGCCTGTACCGGTTGAGCCGGTACCTTTCACTTCAGACTTAACAGGCCGCCTACGCACCCTTTACGCCCAGTAAATCCGCACACAGCCCGCCACCTCCGTATTACCGCGGCCTCTGGGCCGTCGTTCGCC
+
CCCCCGGGGGGGGGGGGGGGGGGFGGGGGGGGGGGGGGGGGGGGGGGGDGGGGGGGGEGGGGGGGGGGGGGGGGGGGGGGGGGGGGGGFGGGGGGGGGGGGGGGGGGGGGGGAFGFGGGGGGGGGGGGFGGGGGGGGFDGGGGDGGGGGFGDFDGFGGGGGGFG:EGGGGFGFGFGGF:EGDC3CC,0*>*@C*AFGGGC7>@4CFA?BGCCEF+3C=EG@DFF63626DD<??A>?FGG82()*625@G*,-7((.((4(4:1DGF(.44(42).6*4-46(((.))((,79(-<50()9
@M03364:396:000000000-C9LGT:1:1101:5894:4557 2:N:0:10
GGACTACTCGGGTATCTAATCCTGTTTGCTCCCCACGCTTTCGTGCCTCAGTGTCAGTTACAGTCCAGAGAGCCGCCTTCGCAACTGGTGTTCCTCCTAATATCTACGCATTTCACCGCTACACTAGGAATTCCACTCTCCTCTCCTGCACTCACGTTTCCCAGTTTCAAAGGCTTACTACGGTTGAGCCGTAGCCTTTCACCTCTGACTTAAGCAACCACCTACTCACCCTTTACGCCCAGTAATTCCGTCTAACGCTAGCCCCCTACGTATTACCGCGGCTGCTGGCACGTGGTTCGCC
+
CCCCCGGGGGEGGGGGGGGGFGGFGGGGGGGGGGGGGGGFGGGGGGGGGGGGEGGGGGGGGGGGGGGGGGFFGGGGFGGGGGGGGGGGFGGGGGGGGGGGGGGFFG<AEEGGGGFGACB8EGGGE,=8FEFEEGG<=ADFGGFFGGC8D?BDF=+;AFDFGFB6DFGGF83EFFDGGFG8BG6DB@,:*:4;?:@FGF9CECB54*309F5C*473;C,45;:)),01:;=DBFFFF@GD*(;C=81848*((/)))./3:55=D890333)).)66*43;B0;1)..8,<1,((0)*,)9
@M03364:396:000000000-C9LGT:1:1101:22031:4564 2:N:0:10
GGACTACCGGGGTATCTAATCCTGTTTGCTCCCCACGCTTTCGTGCCTCAGTGTCAGTTACAGTCCAGAGAGCCGCCTTGGCAACTGGTGTTCCTCCTAATATCTACGCATTTCCCCGCTACACTAGGAATTCCACTATCCTCACCTGCACTCAAGTTTCCCAGTTTCAAAGGCTTACTACGGGTGAGCCGTAGCCTTTCACCCCTGACTTACTTAACCACCTACGCACCCTTTACGCCCAGAAATTCCGTATATCGCTAGCCCCCTACGTCTTAGCGCGGCTGCTTGGACGTAGTTCACC
+
C@@CCG<FDB:F+8FFFDFGG<F9F,CFF<FC9BF@EFGGFEFF,BC;C=CFFGAE,,;C,CCCFA9E9CFCCE@:FFG8?EDC,FFF6FF:<,>5CBGGFFD,@E<BFEGGC<,,BC+++62BEEFDB<BA,9,5@,+5A=,+6@D,,*61,3=;,77@DGBFF9:EG8DF?F8D8*=228++@8+:::3;7C5,2EFAC*6)309)0?AF;+52DA42);-<7*-:2)(5-7*>(;*1*,(/21?C;;*3:@)55(/614*(98)86481:().4*(-40431)).(,.-41()/*)*2
@M03364:396:000000000-C9LGT:1:1101:20118:4566 2:N:0:10
GGACTACTGGGGTATCTAATCCTGTTTGCTCCCCACGCTTTCGAGCCTCAGCGTCAGTTACAGTCCAGAGAATCGCCTTCGCCACTGGTGTTCTTCCTAATCTCTACGCATTTCACCGCTACACTAGGAATTCCATTCTCCTCTCCTGCACTCTAGACTTCCAGTTTGAAATGCAGCACCCAAGTTGAGCCCGGGTATTTCACATCTCACTTAAAAGTCCGCCTACGCTCCCTTTACGCCCAGTAAATCCGGACAACGCTCGCCACCTACGTCTTCCCGCGGCTGCTGGCACGTCGTTAGC
+
CCCCCGGFGGGGGGGGGGGGGGGGGGGGGGGGGGGGGGGGGGGGGGGGGGGGGGGGGGGGGGGGGGGGGGFGGGGGGGGGGGGGGGGGFGGGGGGGGGFGGGGGGGGFGGGGGGGGGGGGGGGGGGGGGGGGGGGGGGGGGGGFGGGFGFGFFDGFEGGGFGFDFGFGGGGGFGFFGFGGGGGEGGFEFFFFGGGGGGGGGFGCGFFF<DEG@9,:FEFGFGFFFDABDDBFFFFCFDGFGFFF8C*?CGGFFFFFF>B@F9=9*AF::?BB(4:)6F391>F92?8>:??>0,()058>D
@M03364:396:000000000-C9LGT:1:1101:11467:4566 2:N:0:10
GGACTACAGGGGTTTCTAATCCTGTTCGCTCCCCACGCTTTCGCTCCTCAGCGTCAGTAACGGCCCAGAGACCTGCCTTCGCCATTGGTGTTCTTCCCGATATCTACACATTCCACCGTTACACCGGGAATTCCAGTCTCCCCTACCGCACTCAAGCCCGCCCGTACCCGGCGCGGATCCACCGTTCAGCGATGGACTTTCACACCGAGCGCGGTGAACCGCCTACAAGCCCTTTACGCCCAATAAATCCGTATCACGCTGGCCCCCTAGGTATTTCCGCGGCTACTGGCCCGTCTGTCGC
+
CCCCCGG<FGGGGGGGGGCEFGGEGFGGGGGGGGGGGGDGGGGGGGGGGGGGGGGGGFGGGGGDGGGGGG8FGGDFGGGGGGGGGGGGFFGGGGGDFGGGGGGGGGGGGGGGGGGFGD@>EFGGGGGGFGGFFEFDE=DGGGGFGGDGGEGAD50;:CFGGGDGFEEEFG8:*:6/7?EE+<;CCE,6A?8)85E*;FGGGFG?GE>1(9(5,)*(*5<=6D>:(2.1.>:8??F94?GGC(27;A.)069,(((66((---:.*17,1(.6.6<)40-(-(-((,).4:,:>;())/.9*
@M03364:396:000000000-C9LGT:1:1101:25879:4575 2:N:0:10
GGACTACTGGGGTTTCTAATCCTGTTCGCTCCCCACGCTTTCGCTCCTCAGCGTCAGTAACGGCCCAGAGACCTGCCTTCGCCATTGGTGTTCTTCCCGATATCTACACATTCCACCGTTACACCGGGAATTCCAGTCTCCCCTACCGCACTGACGCCCGCCCGTACCCGGCGCGGATCCACCGTTAAGCGATGGACTTTCACACCGGCCGCGCCGAACCGCCTATGAGCCCTTTACGCCCAATCAATCCGGAGTACGCTTGCCCCCTACGCACTACCGCGGCTTCTGGCACGTATTTAGC
+
CCCCCGGGGGGGEFGGGG<FGGG,CFFGGDGGGGGGFGGGGGGGGGGGGFGGGGGG7FFGGGGGGGGGGGGGGGGGGGG<BFGGDFGGEFGGGGGGGGGGGGGGGGGGGGGGGGFGGGGGGGGFFGGGGDGGGGGFFGGGGGC?GGG+@@E8,:+3C8EGGGECF7@EGGGGFFFGGEGG?FF<CEF?FFE3>CCEFGGGGFD3CEE>(96=()2-9>GG(>;B:0)*.::1(8?4>BGGD6((04349C/(4((5=6;?2(;(9CD(,4((((-,.02719>;-1)-)5.5:3.00*)?C
@M03364:396:000000000-C9LGT:1:1101:12909:4586 2:N:0:10
GGACTACTCGGGTTTCTAATCCTGTTCGCTACCCATGCTTTCGCGCCTCAGCGTCAGTTGCAGACCAGAGAGCCGCCTTCGCCACTGGTGTTCTTCCACATCTCTACGCATTTTACCGCTACACATGGAGTTCCACCGCCCTCTCCTGTCCTCAAGCCGTGCAGTTTCCAAAGCCTGAACCGGTTGAGCCGGTCCCTTTTACCTCCGACTTGCCCAGCCGCCCGCGACCCCTTTACGCCCCATCATTCCCGGTAACGCTTGTCCCCTTCGTATTTCCGCGGCCGCTGGTCCCTACTTCTCC
+
CCCCCGGGFGGGGFFGGGFGGGGGGGCGGGCGGGGGGGGFGGG,F:@CFGGGGGGGGFGGGEF@FGGG8F<F7FGGGGGGGGGGGGGGGGGGGGGGGDFEEFGGGGGGGGGGGFFCGEGDCFGGC8FGF?FGGGGGG@CFEGGFGGGGFFGFF8=FD==CGEDFGFFGDFFAAGC9,*,4@CD5::819D8D@CGFCFGF7*,/;/)(5897*)5)*(=*1C((6:,)(14(.8))(,8?881:6)5-8*1(--8<)--13(:)2/*(,(.(4(-..*,-90,(((,-,))())(//*)2:
@M03364:396:000000000-C9LGT:1:1101:15398:4595 2:N:0:10
GGACTACCGGGGTTTCTAATCCTGTTCGCTCCCCACGCTTTCGCTCCTCAGCGTCAGTAACGGCCCAGAGACCTGCCTTCGCCATTGGTGTTCTTCCCGATATCTACACATTCCACCGTTACACCGGGAATTCCAGTCTCCCCTACCGCACTCAAGCCCGCCCGTACCCGGCGCGGATCCACCGTTAAGCGATGGACTTTCACACCGGACGCGACGAACCGCCTACGAGCCCTTTACGCCCAATAAATCCGGATACCGCTTGCACCCTACGTATTCCCGCGGCTGCTGGCACGTAGTTAGC
+
CCCCCGGGGGGGGGGGGGFGGGGFGGGGGGGGGGGGGGGGGGGGGGGGGGGGGGGGGGGGGGGGGGGGGGGGGGGGGGGGGGGGGGGGGGGGGGGGFGGGGGGGGGGGGGGGGGGGGGGGGGGGGGGGEGGGGGGGGGGGGGGFGGGEGEGFGFGFGFGGDGFGGGGGGGGGEGBGDFGGGGGGGG7=FF=7CEGFGGGGGFGFGFFFBGFD0.:439GGFGFFBGF56D6::78>BBGGGF(0?))6?FD;??F)91>F??F3DGG:,8?82<F)6<:96BF9;B)2:6(56(()0/-:7
@M03364:396:000000000-C9LGT:1:1101:24008:4610 2:N:0:10
GGACTACTGGGGTTTCTAATCCTGTTCGCTCCCCACGCTTTCGCTCCTCAGCGTCAGTAACGGCCCAGAGACCTGCCTTCGCCATTGGTGTTCTTCCCGATATCTACACATTCCACCGTTACACCGGGAATTCCAGTCTCCCCTACCGCACTCATGCCCGCCCGTACCCGGCGCGGATCCACCGTTAAGCGATGGACTTTCACACCGGACGCGACGAACCGCCTACGAGCCCTTTCCGCCCAATCATTCCGGATCACGCTCGCACCCTACGTCTTCCCGCGGCTGCTGGCACGGCTGTAGC
+
CCCCCCFFGGGGFGGGGGGGGGGCF,C:CFGGGGGGGGGGGGGGGGGCFFFFGGGGFFG@FFCGGGGGGGGGGCGCDFGFEFE@FCFG?FGGECFF,EC7:CC9@FFGGGGFEE8EFGGCEFF<FECGGGGGFGGDGFCFF8EFF,=@=9=8@8+5;=EC:FBGGGEGGGGD>B9<5)/=CCCFFE*6FC*>4:=FGGFGGFGEGFA>05,24)24)4EE9D;::0(041120::))-;?E(,30)6)9CD>03(4:(.410?1CG3,.(-41(,)6*-4-439>?:?22(,((()..):*
@M03364:396:000000000-C9LGT:1:1101:7807:4617 2:N:0:10
GGACTACCAGGGTATCTAATCCTATTTGCTCCCCACGCTTTCGGGACTGAGCGTCAGTGGTGGCCCAGAAGGCCGCCTTCGCCACCGGTGTTCTTCCCGATATCTGCGCATTCCACCGCTACACCGGGAATTCCGCCTTCCCCTACCACACTCGAGCCCGCCGGTATCGGAGGCTCGCCGGGGTTGCGCCCCGGGCTTTTACCTCCGACCTAACGGGCCGCCTACCCCCCCTTTACGCCCACTGACTCCGTGTAACGCCCCCCCCCTACGTACTACCTCCGCTGCTCGCCCCGTGTTCCCC
+
CCCCCGGGFGGGDFGGGGGAFGGFGGGFGGGGGGGGGGGDGGGCEFFGGGGGGGGGCEFFFGGFGGGFGFGGGGGGGGGGGGGGGGGGFGGGFEFFGGGGGGGGGGGGGGGGGGGGGGGGDGGGGGGGEG?FGGGGGGGGGGGFGGGDGFGD<>?DGGGGGGFDEEGGGEC8?F2CEDGE5ED<*=*65;:<CE55);EF7<G):>59(C>C4781G1E=;D((3*3)4)4((45<??G8*(()*(-.)51(.()))((((,/7C*)((-..(-6)3+-(-,,42)-4(2((((-.)/)*2
@M03364:396:000000000-C9LGT:1:1101:11339:4623 2:N:0:10
GGACTACTAGGGTATCTAATCCTGTTCGCTCCCCACGCTTTCGCTCCTCAGCGTCAGTAACGGCCCAGAGACCTGCCTTCGCCATTGGTGTTCTTCCCGATATCTACACATTCCACCGTTACACCGGGAATTCCAGTCTCCCCTACCGCACTCAAGCCCGCCCGTACCCGGCGCGGATCCACCGTTAAGCGATGGACTTTCACACCGGACGCGACGAACCGCCTACGAGCCCTTTACGCCCAATAAATCCGGATAACGCTTGCACCCTACGTATTACCGCGGCTGCTGGCACGTATTTCGC
+
CCCCCFGGGGGGGFGGGGFGGGGGGFGGGGGGGGGGGGGGGGGGGGGGGGGGGGGGGGGGGGGGGGGGFGGGGGGGGGGGGGGGGGGGFFGGGGGGGGGGGGGGGGGGGGGGGGGFGCF8EFGGGGGGGGGGGGFGGGGGGFGFGGGGGFGFGFFFGDGGGGFGGEGGGGGGFGBG*):C6@FC2A:=FC:DGEGFGGGGFCG<FFDB>G>E>:8636EGFGFFFFB>:D>BF:>AA?GEEFF<:2AAFGGF,16<F<>?(4;<GFD?B?6?)62)6C2414((4<3:::3>B?(///)9/
@M03364:396:000000000-C9LGT:1:1101:18417:4645 2:N:0:10
GGACTACTGGGGTTTCTAATCCTGTTCGCTCCCCCAGCTTTCGCGCCTCAGCGTCAGTGGTGGCCCAGAAGGCCGCCTTCGCCACCGGTGTTCTTCCCGATATCTACACATTCCACCGTTACACCGGGAATTCCAGTCTCCCCTACCGCACTCAAGCCCGCCCGTACCCGGCGCGGATCCACCGTTCAGCGATGGACTTTCCCACCGGCCGCCGCGAACCGCCTACGAGCCCTTTACGCCCAATAAATCCGGAACACGCTTGCACCCTACGTATTCCCGCGGCGCCGGGCCCGTGTTCAGC
+
CCCCCGGGGGGGGGGGGGGFGGGEFFGGGGGGGGGGGGGGGGGGGGGGGGFGGGGGGGGGGGGGGGGGGGGGGGGGGCFAFGGGGGGGFFGGGFGGGFGGGGGGGGGGGGGGGGGGFGFD6@FGCEEGFCGFGGGFGGFGGGGFGGD+BBGF:5+;FCFEEEDGEGGGGGGE?C2D=>=6997*=CE5+?*585C*7<CC9)<)7<@7()47()2()(2:3/4<BE4><D9:(4:4-38?EFF0)-66B7>B?(-.)21(4(*)2;D:3:??264)6<42(4,4(((-(-(-,--))*.2*
@M03364:396:000000000-C9LGT:1:1101:4779:4658 2:N:0:10
GGACTACTAGGGTATCTAATCCTATTTGCTCCCCACGCTTTCGTGCCTCAGCGTCAGTAACAGGCCAGGCGGCCGCCTTCGCCACTGGTGTTCTTCCATATATCTACGCATTTTACCGCTACACATGGAGTTCCACCGCCCTCTCCTGTCCTCAAGCCTGCCAGTTTCCACAGCGTGTACCGGTTAAGCCGGTGCCTTTCACTTCAGACTTAACAGGCCGCCTGCGCTCCCTTTACGCCCAATAAATCCGGATACCGCTCGCGACCTACGTATTACCGCGGCTGCTGGCACGTACTTCGCC
+
CCCCCGGCFFGGFCEFGGGGGGG,CFGGGGGGGGGGFGG@DGGCFCGGECEGGGGGGG9FGGG<FFFGC6+@FGGG+@CGGGGEG<FGFGGGGFGGGFGGGGGGFGGGGGGGGFECDGGGGGGGGCGGGCFGGGGGF:++>8FFGGGGE?FED*=67+=,,>6C8ECFGF,@FF=9938:,:DFG*8:9?17;*=CGGG,:8BE=6B5EGEG4+>*90CE;52(616)//38A7A:?BEG>?:)*).:?D):6:))8;>F;>/(1:1),43)),)64/1(403228244,36..(07*-1*
@M03364:396:000000000-C9LGT:1:1101:12787:4674 2:N:0:10
GGACTACTGGGGTATCTAATCCTGTTTGCTCCCCACGCTTTCGTGCCTCAGTGTCAGTTACAGTCCAGAGAGCCGCCTTCGCCACTGGTGTTCCTCCTAATATCTACGCATTTCACCGCTACACTAGGAATTCCACTCTCCTCTCCTGCACTCAAGTTTCCCAGTTTCAAAGGCTGACTCCGGGTGGGCCTTGGCCTTTCCCCTCTGACTTTACCAACCACCCACTCCCCCTTTTCCCCCCGGTATTTCGGATAACCGCTGGCCCCCACCTCTTTCCCGCGCCTGCTGGCCGTGTTGTGCC
+
CCCCCGGGEFGGGFGGGGGGGGGGGGGGGGGGGGGGGGGGGGGFCGGGFGGGFFGGGGFC<CFGGGGG,F<FFGGGGGGGGG:CGFFGGFGGGGGGGB,CFEFGGGGGGCGGGGGGGGGGGGGG98FDFGFGFGGG,A8FGGGFGG,940EDGDGF4@,3>FFGGGFGF:D=;F501;D9E6C+@3313D++31@,+@FC,1D)3;9*0+;,*+,1;>C*-;)-)2(209(-0>5/**4C*,(,)(1)10:0;0))/(((((;<GG)(32(().))698(92,(,,()((46,(.0))(:0
@M03364:396:000000000-C9LGT:1:1101:21811:4674 2:N:0:10
GGACTACCGGGGTTTCTAATCCTGTTCGCTCCCCACGCTTTCGCTCCTCAGCGTCAGTAACGGCCCAGAGACCTGCCTTCGCCATTGGTGTTCTTCCCGATATCTACACATTCCACCGTTACACCGGGAATTCCAGTCTCCCCTACCGCACTCAAGCCCGCCCGTACCCGGCGCGGATCCACCGTTAAGCGATGGACTTTCACACCGGACGCGACGACCCGCCTATGAGCCCTTTACGCCCAGTCATTCCGGATAACGCTAGCCCCCTACGTATTCCCGCGGCTGCTGGCACGTATGTAGC
+
CCCCCGGGGGGGGGGGGGFFGGGGGGGGGGGGGGGGGGGGGGGGGGGGGGGGGGGGGGGFGGGGGGGGGGGGGGGGGGGGGGGGGFGGFGGGGGGGGGGGGGGGGGGFGGGGGGGGGGGDGGGGGGGGDGGGGGGCGFFGFGGFGGG8C>E>FD6A,@FEGGFGFGE>EGEEBG>G=>GGGGGCCG*3@<*9DEE6DDGGGFGFGEDBFGB=17875(/>9GFF1+-*)236:1?AFFE5E?F(*.)67D*((,4)*-433(04<ED636(,,).)-334-4((-8:)2:(4:24*)*4:*
@M03364:396:000000000-C9LGT:1:1101:10997:4691 2:N:0:10
GGACTACCAGGGTATCTAATCCTGTTCGCTACCCATGCTTTCGAGCCTCAGCGTCAGTTGCAGACCAGAGAGCCGCCTTCGCCACTGGTGTTCTTCCATATATCTACGCATTCCACCGCTACACATGGAGTTCCACTCTCCTCTTCTGCACTCAAGAAAAACAGTTTCCGATGCAGTTCCTCGGTTAAGCCGAGGGCTTTCACATTAGACTTATTTTTCCGCCTGCGCTCGCTTTACGCCCAATAAATCCGGACCACGCTTGCCCCCTACGTATTACCGCGGCTGCTGGCACGTATTTAGC
+
CCCCCG8FFGGGGFGGGGGFGGGGGGGGGGGGGGGGGGGGGGGFGGGGGGGGGEGGEFFGGGGGGGGGGGFGGGGGGGGGGGGGGGGGCFGGGGGGGGGGGGGGGGGGGGGGGFDFGGGGGGGG?FGGFFGGFGGGGGGGGGGFGGGFGFEEFD=D8,=,>FFGFFGGCECEFC=D=@EGFGGCCE+9CCFGDGGGGGFGGEG?FF8E*;ACEFF/=C@FAGFDFF>?(13>8=@EFFGGG@1@;3>EFGG>FB01)(-46:C2*;<0-80..67):::99>9>4:>BB:?FF0.76=4F:
@M03364:396:000000000-C9LGT:1:1101:13766:4702 2:N:0:10
GGACTACTCGGGTTTCTAATCCTATTTGCTCCCCACGCTTTCGGGACTGAGCGTCAGTTGCGGACCAGACCGTCGCCTTCGCCACTGGTGTTCCTCCATATATCTACGCATTTCACCGCTACACATGGAATTCCACGATCCTCTTCCGCACTCCAGTGATCCGGTTTCCGGGGCTTCCCGAAGTTTAGCTTCGGGCTTTCACCTCCAGACCTGTATCACCGCCTGCTCCCTCTTTACGCCCAATGATTCCGGATCACGCCCGCCCCCTACGTCTTCACGCCGCTGCTGGCACGTAGTTCGC
+
CCCCCGGGGGGGGFGGGGGGGGGDFGGGGGGGGGGGGGGGGGGGGGGGGGGGGGGGGGGGGGGGGGGGGGGGGGGGGGGGGGGGGGGGGFGGGGGGGGGGGGGGGGGGGGGGGGGGGGGGGGGGEGGGGGGGGGGGG=?FGGGFGGGGGEGFGFGFGGGGCFFGGGGGGGGGFGFGGFFGECD>FE,>FC;C)=EGDCCEG?F3>AFE<G?G@=93F7CF@GFF<>;=?F:B?AFFFFGGGF036>FFFGGF113:512(33?>):C9??0((4:))2(.(-,((()4(4(,(44>D4)99
@M03364:396:000000000-C9LGT:1:1101:24400:4713 2:N:0:10
GGACTACCGGGGTTTCTAATCCTGTTCGCTCCCCCAGCTTTCGCGCCTCAGCGTCAGTGGTGGCCCAGAAGGCCGCCTTCGCCACCGGTGTTCTTCCCGATATCTGCGCATTCCACCGCTACACCGGGAATTCCGCCTTCCCCTACCACACTCGAGGCCGCCCGTACCCGGCGCGGATCCACTGTTAAGCCATGGGCTTTCACTCCGCACGCGCCCACCCGCCTACGAGCCCTTTACGCCCAATCAAACCCGACAACGCTTGCACCCTACGTATTGCCGCGGCCGCTGGCACGGCTTTAGC
+
CCCCCFGCGGGG@FFGGGGGBFGGGGGFEGGGGGGGGGFGGFFFGGGGGFGGGGGGGF<FFDE?FGGG8F<EFGFCGGGGGGFGEABFFGFGGFGCFG:FFEGGGGDGGGGG9ED5EEED6FFCCEEGGC@:FCGCGFGFGGG?FGF8@@C@@);?*4DE*C5DB:C:FD88=FBG*8?F60*03<0)/<6*2<C**;F+9:C)*87(-),57)*(*(2A3DFF60(.451<?:))--C?E02().3)97*70((44290((/2>CD((.4.,4>2)37((,,4(33(3(()((455).00
@M03364:396:000000000-C9LGT:1:1101:25538:4717 2:N:0:10
GGACTACTCGGGTATCTAATCCTGTTCGCTCCCCCAGCTTTCGCGCCTCAGCGTCAGTGGTGGCCCAGAAGGCCGCCTTCGCCACCGGTGTTCTTCCCGATATCTGCGCATTCCACCGCTACACCGGGAATTCCGCCTTCCCCTACCACACTCGAGCCCGCCGGTATCGGAGGCTCGCCGGGGTTGAGCCCCGGGCTTTTACCTCCGACCTAACCGGCCGCCTACCCGCGCTTTACGCCCAATGCATCCGCATCTCGCCCGCCCCATACCACTGACCCGTGCTGCTGGCCTCCGTCTACCC
+
CCCCCGGGGGGGEEGGGGFGGGGCFGGGGGGGGGGGGFGGGGGGGGGGGGFFGFFGFGGGFFGCGGGG?FGGGGGGGGGGGGGGGGGGCGGGGGGGGGGGGCEGGAFGGGGGGGGGG>EGGGGGGEFGECFGGF8FC+=FFGGF6FF@FFG5,10*@@@CGGFDGGGGGGEEB7(8E3CCE=DBEE,.<,*>DG?=D>EG78E>G>7(-996)7*,9,?C>732(0..-131(46:0<EG*-:3).5)95*4(,)6)-,((,231**.4()),)),,*(--(-48).(((.(((()0.)**
@M03364:396:000000000-C9LGT:1:1101:18514:4718 2:N:0:10
GGACTACACGGGTATCTAATCCTGTTCGCTCCCCACGCTTTCGCTCCTCAGCGTCAGTAACGGCCCAGAGACCTGCCTTCGCCATTGGTGTTCTTCCCGATATCTACACATTCCACCGTTACACCGGGAATTCCAGTCTCCCCTACCGCACTCAAGCCCGCCCGTACCCGGCGCGGATCCACCGTTCAGCGATGGACTTTCACACCGGACGCGACGAACCGCCTACGAGCCCTTTACGCCCAATAAATCCGGATAACGCTTGCACCCTCCGTATTCCCGCGGCTGCTGGCACGTAGTTAGC
+
CCCCCGGGGGGGGGGGGGFGGGGGGGGGGGGGGGGGGGGGGGGGGGGGGGGGGGGGGGGGGGGGGGGGGGCGGGGGGGGGGGGGGGGGFGGGGGGFGGGGGGGGGGGGGGGGGGFGGGGGGGGGGGGGEGGGGGGGGGGGGGGFGGC8E9FBGFGFGGGGGGFGGGGGGGGGFGFGEBDGGGGEGG26FF?3FGGDGGGGGFGFGFF90>15(.:7C9GGFGF?(;0.4C>?77:).4EEG??2?72-9FC6(369F:(-(3A2CFG?2:6,(43).<43>(19;04)8?(,:(())*)2:
@M03364:396:000000000-C9LGT:1:1101:7233:4723 2:N:0:10
GGACTACTCGGGTATCTAATCCTGTTCGCTACCCATGCTTTCGAGCCTCAGCGTCAGTTGCAGACCAGAGAGCCGCCTTCGCCACTGGTGTTCTTCCATATATCTACGCATTCCACCGCTACACATGGAGTTCCACTCTCCTCTTCTGCACTCAAGAAAAACAGTTTCCGATGCAATTCCTCGGTTAAGCCGAGGGCTTTCACATTAGACTTATTTTTCCGCCTGCGCTCGCTTTACGCCCAATAAATCCGGACCACGCTTGCCACCTACGTATTACCGCGGCTGCTGGCACGTAGTTAGC
+
CCCCCGGGGGGGGGGGGGGGGGGGGGGGGGGGGGFGGGGGGGGGGGGGGGGGGGGGGGGGGGGGGGGGGGGGGGGGGGGGGGGGGGGGEGFGGFGGGGGGGGGC;FFGGGGGGGGGGGGGGGGGFGGGFGGGGGGGGGCFGGGBGGGFDCFEGFGFA,DFGGFGGGGGGGGGFGFGGFGGCDC7CE+:CCDCDGGGGGFGG>ECCFFF4CEG=BFCGFGF2C@FDB@DFGFFF?F3;?GGG;(6279?FG3:(,(-789?FBGFFFC??F,.).4>DE(46>>B0,))5?77::08<*)::
@M03364:396:000000000-C9LGT:1:1101:23009:4727 2:N:0:10
GGACTACAGGGGTTTCTAATCCTGTTCGCTACCCATGCTTTCGAGCCTCAGCGTCAGTTGCAGACCAGAGAGCCGCCTTCGCCACTGGTGTTCTTCCATATATCTACGCATTCCACCGCTACACATGGAGTTCCACTCTCCTCTTCTGCACTCAAGCAAAACAGTTTCCGATGCACTTCTTCGGTTAAGCCGAAGGCTTTCACATCAGACCTAAACAGCCGCCTGCGCCCGCTTTACGCCCAATAAATCCGGATAACGCTTGCCACCGACGTATTACCGCCGCGGCTGGCACGTCTTTAGC
+
CCCCCGGGGGGGGGGGGGGGGGGGGGGGGGGGGGGFGGGGGGG@EFFGGGGGGGGGDFFGGCFFGGGGCFGGGGGGGDGFGGGGGGGGFGGGGGGGGEFGGGGGGGGG@EGGFGFGG7CGDGGG?FGGGGGGGGGGGGFFGGGBDGFFEDGFFD=D,@,=8FFGGGGDC>6C@CEFF5FG9=CEGGC@CFCD>EEGGGGGGFGFGF4BBG>GEF,>+)=E>GFF25(2(2.:(6=EE;EGG((6A8)7AF39:3444261((;::@C(((---27<<C((,41((-2;FF77?80))*.::
@M03364:396:000000000-C9LGT:1:1101:13084:4739 2:N:0:10
GGACTACCGGGGTTTCTAATCCTGTTCGCTCCCCCAGCTTTCGCGCCTCAGCGTCAGTGGTGGCCCAGAAGGCCGCCTTCGCCACCGGTGTTCTTCCCGATATCTACGCATTCCACCGCTACACCTGGAGTTCCACTCTCCTCTTCTACACTCAAGAAAAACAGTTTCCGATGCACTTCCTCGGTTGAGCCGAGGGCTTTCACATTAGACTTATTTTTCCGCCTGCGCTCGCTTTACGCCCAATAAATCCGGACCACGCTTGCCCCCTACGTATTCCCGCCGCTGCTTGCCACGCTTTAGC
+
CCCCCGGFCGGGGGGGGGGGGGGGGGGGGGGGGGCFFGGGGGGGGGGGGGGGGGGGGGGGG@FFGGGGAAFGGGGGGGGGGGGGG<FDGGGGG<EFGGGEGGEGGGGGGGGGFGGGGGGGGGGG83AFE>FFGGCGC32DGDGF8EC,@CGFGFGFB881@@AGGFGGG>**<F@*<@FGFGGCEG*:AFGG4CCEGF>FGEGF>1639CEG37+/;;EGFGFFFC07(C>F?BBDFFGGGFF0)).<FG741;>BFFFF23C:*ADB03(..5:)-34(-490(4)).43)),())).::
@M03364:396:000000000-C9LGT:1:1101:16414:4779 2:N:0:10
GGACTACTAGGGTTTCTAATCCTGTTTGCTCCCCACGCTTTCGAGCCTCAGCGTCAGTAATCGTCCAGTAAGCCGCCTTCGCCACTGGTGTTCTTCCTAATATCTACGCATTTCACCGCTACACTAGGAATTCCACTTACCTCTCCGATACTCTAGTCTCACAGTTTCAAATGCAGTCCCATGGTTGAGCCTTGGGTTTTCACATCTGACTTGCAAGACCGCCTGCACTCCCTTTACACCCAGTAAATCCGGATCACGCTTGCCCCATACGTATTGCCGCGGCTTCTGGCCAGTATTTAGC
+
CCCCCGGGGGGGGGGGGGCGGGGGGGGGGGGGGGGGGGGGGGGGGGGGGGGGGGGGGGGGGGGGGGGGGGGGGGGGGGGGGGGGGGGGEFGGGGGGGGGGGGGGGGGGGGDGGGGGGGGGGGGGGGGGGGGGGGGGGGGGGGFBDFG8BBG>FEDFFGGEEDFGFGGGGGGGFGFGGFGGFG?DGGGDFCGGFFGGDDGGGFG5CCFC;CCG58,;C@FFAGA)5>7?:8B=2>EFF*>?F>BEFF3CF6:1171:F??38@E(;FC6,28244:)-3496;F0(.):A7(((.-97*)::
@M03364:396:000000000-C9LGT:1:1101:8028:4798 2:N:0:10
GGACTACTCGGGTTTCTAATCCCGTTTGCTCCCTACGCTTTCGTGCCTTAGTGTCAGAACCGCCCCAGTAACCTGCCTACGCTATCGGTGTTCCTTCTAATATCTACGGATTTCACTCCTACATTAGAAATTCCAGTTACCCCTAACGGTCTCGAGTCTGCCAGTTTAGGTAATAGTCTGAATGGTTGATCCACCAGATTTCACTACCTACTTCACAAACCACCTCCGCAACTCTTTACACCCAGTCACTCCGGCTAATGCTCGGATCCTACGTATGTCCGCGGCTGCTGGCACGTATGTT
+
CCCCCEDFGGGG@FFFGGFGGAEFGFGGGFGDFGGGGECEDGGFGGGGE9FFFEGGGFGFGGGEGGGGGGGGGFGGGGDDGEFGGFGGEG=FGCFGGGAFDGGGGGGGGG7CFGGFFG?DFGGCFFGAEFFGGFGFE=FGGFGFFGGGGFCAF5DAAFGGADFFDDFFFG;AB9;FFFFFC,=,>9,:D,,=DF@:C6?<C;EEGFFB*28<C+,39*5@=GFFD,<>43:@BB**1/1;FB5>)7>@FCF3(,,4)/./;526)*:4@C))(,)),+6)81490,4?>)5<7>07)/(2*
@M03364:396:000000000-C9LGT:1:1101:8955:4817 2:N:0:10
GGACTACCGGGGTTTCTAATCCTGTTCGCTACCCATGCTTTCGAGCCTCAGCGTCAGTTGCAGACCAGACAGCCGCCTTCGCCACTGGTGTTCTTCCATATATCTACGCATTTCACCGCTACACATGGAGTTCCACTGTCCTCTTCTGCACTCAAGTTGCCCGGTTTCCGATGCAGTTCTTCGGTTAAGCCGAAGGCTTTCACATCAGACCTAAGCAACCGCCTGCGCTCGCTTTACGCCCAACAATTCCCGATAACGCTTGCGACCTACGTATTCCCGCGGGTGCTGGCCCTTGTTTAGC
+
@6CBC8FFGC7FGCCFF<FGG9C@FF<CFCF7FEEEEE@F9EFD8FGG@FGFGGCBC6CC,,:,CCFFCFCFFGECGDGCFCEEG,,E,:=,@,;CFF,AFFDCEFG+BEGE,BD<?>C06@=,EFGGGBAF?C=BE,CE:=>@?>,=DDDDEB6DAD:FFG5DFC6=3@CGA@=+@CF:=70FEG8:BB,071@CCFCEGECAFF+.*3(=5),0+78C(77733,)(26((//7.2C=E:6().).=**443(444>F?B8()29744?14-,-:9?9(-(-,1)).(,,(((*0)6D*
@M03364:396:000000000-C9LGT:1:1101:4792:4824 2:N:0:10
GGACTACAAGGGTATCTAATCCTATTCGCTACCCATGCTGTCGAGCCTCAGCGTCAGTTACAGACCAGAGAGCCGCCTTCGCCACTGGTGTTCTTCCATATATCGACGCATTCCACCGCTACACATGGAGTTCCACTCGCCTCTTCGTCACTCAAGGAAGACAGTTTCCGATGCAGTTCCTCGGTTAAGCCGAGGGCTTTAACATTAGACTTATTGTTCCGCCTGCACTCGCTTTACGCCCAGTCAATCCCAACAACGCTTGCCCCCTACGTATTCACGCGGCTGCTAGCCCGTAGTTAGC
+
6ACCCFFE,;;@CFGGGGGG<FF,CC@EF,8F<FFGGGG,CCC8@@@FE<E8FFFG8F,,,C,CFFGE,CFGGGGE:FFECEFGGCEFFGE,?EFGGAA<FGDC=@F7C+BF9@DFGCEDGG9F94?E8AFF,,35=F?E7DEFGCB=CFF=FD+5,3,,,,3=BCDF8+66*@*22?:=E;C+@@*318D>0:;*@>DC,:>A981**49C411*11>,(:926*()/>133?;><@EF@6/(*7)78<*)(4(.7(70((/4*;C(,4(...3))0.176(((,,-67(.-(()0*4D7
@M03364:396:000000000-C9LGT:1:1101:21939:4825 2:N:0:10
GGACTACTGGGGTTTCTAATCCTGTTCGCTCCCCACGCTTTCGCTCCTCAGCGTCAGTAACGGCCCAGAGACCTGCCTTCGCCATTGGTGTTCTTCCCGATATCTACACATTCCACCGTTACACCGGGAATTCCACTCTCCCCTTCTGCACTCAAGCCCGCCCGTACCCGGCGCGGATCCACCGTTAAGCGATGGACTTTCACACCGGACGCGACGAACCGCCTACGAGCCCTTTACGCCCAATAAATCCGGATCACGCTTGCACCCTACGTATTACCGCGGCGTCTGGCCCGTAGTTCGC
+
CCCCCGGGGGGGGGGGGGFGGGGGGGGGGGGGGGGGGGGGGGGGGGGGGGGGGGGGGGGGGGGGGGGGGGGGGGGGGGGGGGGGGGGGGGGGGGGGGGGCGGGGGGGGGGGGGGGGGGGCGGGGGGGGG=FGGGGGCDFGGF>?DGGGGFGDF=06CEGGEGBGGDEGGGGGFC9DE5EF9CC:2;1/@<?DGGGGGCFGGFF5CAD::D1/378399C*,9>??D67:90:(4?<>BEGG?F?)4)-6DDB::0()41:F2*,9ED(32,..)5)6A207(((-(((,.,((-,))*)/)
@M03364:396:000000000-C9LGT:1:1101:16998:4825 2:N:0:10
GGACTACTGGGGTATCTAATCCTGTTCGCTCCCCACGCTTTCGCTCCTCAGCGTCAGTAACGGCCCAGAGACCTGCCTTCGCCATTGGTGTTCTTCCCGATATCTACACATTCCACCGTTACACCGGGAATTCCAGTCTCCCCTACCGCACTCAAGCCCGCCCGTACCCGGCGCGGATCCACCGTTAAGCGATGGACTTTCACACCGGACGCGACGAACCGCCTACGAGCCCTTTACGCCCAATAACTCCGGATAACGCTCGCCCCCTACGTATTCCCGCGGCTGCTGGCACGTCTTTCGC
+
CCCCCGGGGGGGGGGGGGGGGFGGGGGGGGGGGGGGGGGGGGGGGGGGGGGGGGGGGGGGGGGGGGGGGGGGGGGGGGGGGGGGGGGGGGGGGGGGGGGGGGGGGGGFGGGGGGGGGGECEGGGGGGGGGGGGGGEGGDGGGGFGGGGGFG@FD=FGGGGGGEGGGGGGGGGFGBG5?GGFGGCFG:6FFC5<CG?GGGGGFGFGDF99DFGF:E>CBGGFGFFFE?52C9B?BFFA?GGGFF795)6@GGB:<(6FBFFF>C9*:D((4:1).:)6+-,(-((,3)3:?32:42)78)97
@M03364:396:000000000-C9LGT:1:1101:13339:4829 2:N:0:10
GGACTACAGGGGTTTCTAATCCTGTTCGCTCCCCACGCTTTCGCTCCTCAGCGTCAGTAACGGCCCAGAGACCTGCCTTCGCCATTGGTGTTCTTCCCGATATCTACACATTCCACCGTTACACCGGGAATTCCAGTCTCCCCTACCGCACTCAAGCCCGCCCGTACCCGGCGCGGATCCACCGTTAAGCGATGGACTTTCACACCGGACGCGACGAACCGCCTACGAGCCCTTTACGCCCAATAAATCCGGATAACGCTTGCCCCCTACGTATTACCGCGGCTGCCGGCCAGTCGTTAGC
+
CCCCCGGGGGGGGGGGGGGGGGGGGGGGGGGGGGGGGGGGGGGFEGGGGGGGGGGGGGGGGGGGGGGGDGGGGGGGGGGGGGG7FGGGGGGGGGGGGGGGGGGGGGGGGGGGGGGGGGGGGGGGGGGGGGFGGGGDFGGGGGGFGGGGGFGFGFGFGGGGGGDGGGGGGGGGFGFGE;CGFGGGGG7=FG55CGGCGGGGGFGEGF39;D>G0@EBG(CG>GFB1A?)(9;??FFBDFGGGF0<?2<>FGGF41(4@2432?F(9ED9(413)542:<:9>>>>(,(-03;(,).)0.(92
@M03364:396:000000000-C9LGT:1:1101:6727:4841 2:N:0:10
GGACTACTAGGGTATCTAATCCTGTTCGCTCCCCACGCTTTCGCTCCTCAGCGTCAGTAACGGCCCAGAGACCTGCCTTCGCCATTGGTGTTCTTCCCGATATCTACACATTCCACCGTTACACCGGGAATTCCAGTCTCCCCTACCGCACTCAAGCCCGCCCGTACCCGGCGCGGATCCACCGTTAAGCGATGGACTTTCACACCGGACGCGACGAACCGCCTACGAGCCCTTTACGCCCAATCAATCCGGATCACGCTTGCACCCTACGTAGTCCCGCGGCTGCTGTCACGTCGTTCGC
+
CCCCCGGGGGGGFGGGGGFDGGGGGGGGGGGGGGGGGGGGGGGGGGGGGGGGGGGGEFFGGGGGGGGGDFGGGGGGGGGGGGGGGGGGGGGGGGGGGGGGGGGGGGGGGFGGEFFFGGGGDGGGGGGGDGGGGGGGGGGGFGEFGGGGGFGFGF6DFGGGGFDGGEGGGGEG9B=DEEGGGGG7EE*6CFCCGGGCFGFGGFGECED@9GFD(027C,?GBGFF:C?::GB:<(54>?GGGFB758):FGDF11>?F??F<:E3FGD:0:<:)(4))33(,7>BBF0:-5.:41(0.).*)
@M03364:396:000000000-C9LGT:1:1101:26110:4854 2:N:0:10
GGACTACAGGGGTTTCTAATCCTGTTCGCTCCCCACGCTTTCGCTCCTCAGCGTCAGTAACGGCCCAGAGACCTGCCTTCGCCATTGGTGTTCTTCCCGATATCTACACATTCCACCGTTACACCGGGAATTCCAGTCTCCCCTACCGCACTCAGGCCCGCCCGTACCCGGCGCGGATCCACCGTTCAGCGATGGACTTTCACACCGGACGCGCGGAACCGCCTGCGCGCCCTTTACGCCCAATCAATCCGTCTCACGCTTGCCCCCTACGTACTCCCGCGGCCTCAGGTCTGTACTCTCC
+
CCCCCGEFGGGGCFEGGG<FFGG9@FFGGCGEGGGGGGGGGDFFGGGG8AFFGGGE7FFFGGGDGGGF8FCGGGGGGGDF<CF,?<B<,:CFFFEFGFCFGGGG,@?FGGGGGGGGG78C+B;<EGGG:>,EFFF?E96FFD6D=D8+6@+::D6*,3CE++9DFECEG73>AD>G=>EGFC*:38<=F9*1*28*9BC<ECB)*0.((14=()*()-/:7D>?(*()(/-(407)-4ECG?0().)64<7(((.-*8::::*5<*7((((,.--4(/3(40((4,((()))...*/*-*2
@M03364:396:000000000-C9LGT:1:1101:17132:4867 2:N:0:10
GGACTACAGGGGTATCTAATCCTGTTTGCTCCCCACGCTTTCGAGCCTCAGTGTCAGTAACAGTCCAGCAAGCCGCCTTCGCCACTGGTGTTCCTCCTAATATCTACGCATTTCACCGCTACACTAGGAATTCCACTTGCCTCTCCTGTACTCTAGCTTAGCAGTTTCAAATGCAGTCCCGAGGTTAAGCCCCGGGCTTTCACATCTGACTTGCTATGCCACCTACGCTCCCTTTACACCCAGTTAATCCGGATCACGCTTGCCCCCTACGTCTTCCCGCGGCTGCTGGCACGTATTTGGC
+
CCCCCGGGGGGGGGGGGGGGGGGGGGGGGGGGGGGGGGGGGGGGGGGGFGGGGGGGGGGGGGGGGGGGGGGGGGGGGGGGGGGGGGGGGGGGGGGGGGGGGGGGGGGGG7FGGFGGGGGGGGGGG8FGGGGGGGGGGFGGGGGFGGGGGFG>DE=B?EFFGGFGGGGGGGGGFGFGGFGGECDGGGGFFCGCGGGGGGFGGCF5DFFFFGFGBF;AC6CGFGFFFCA;2?@FDFF=;CFFG(63+)/);CC@(3,6F<0668>@CED;:B(.(40).;-47>>0(-4??((,3341/*)20
@M03364:396:000000000-C9LGT:1:1101:19648:4871 2:N:0:10
GGACTACCAGGGTATCTAATCCCATTTGCTACCCTGGCTTTCGTTCCTCAGCGTCAATTTCGGCCCAGTAAAGCGCTTTCGCCTCCGATGTTCCTCCTGATATCTACGCATTTCACCGCTACACCAGGAATTCCCTTTACCTCTACCGCATTCTAGTTTGCCAGTATCCAGTGCCCTACCAAGGTTGAGCCTCAGCCTTTAACACCAGACTTAACAAACCGCCTACGAACTCTTTACGCCCAATGATTCCGGACCACGCTTGCACCCTACGTCTTACCGCGGCTGCTGGCACGGGCTTAGC
+
CCCCCGGGGGGGGFGGGGGGGFGFGGGGGGGGGGGGGGGGGGGGGGGGGGGGGGGGGGGGGGGGGGGGGGGGGGGGGGGGGGGGGGGGGGGGGGGGGGGGGGGGGGGGGGGGGGGGGGGGGGGFGGGGCGGGGFGFFGGGGGGFGGFCGFGFGFFFFFDGGGFGGGGGGGGGFGFGGFGGGGFFGGB=FFGFGGGGGGGGAEGFFFFF@FFCC+@AGFGGFGFFFFA5()/48CE?=@GGGF?@4;E<@GC>0(.:FFF;(4=)7CD((.83(2866234(,7(,,),5?8>?B().0,7>
@M03364:396:000000000-C9LGT:1:1101:6872:4880 2:N:0:10
GGACTACTAGGGTATCTAATCCCGTTTGCTCCCCATGCTTTCGAGCCTCAGCGTCAGTTGCAGACCAGACAGCCGCCTTCGCCACTGGTGTTCTTCCATATATCTACGCATTCCACCGCTACACATGGAGTTCCACTGTCCTCTTCTGCACTCAAGTCGCCCGGTTTCCGATGCACTTCTTCGGTTAAGCCGAAGGCTTTCACATCAGACCTAAGCAACCGCCTGCGCTCGCTTTACGCCCAATAAATCCGGATAACGCTTGCCCCCTACTGATTACCGCGGCTGCTGGCACGTAGGTGGC
+
CCCCCGGGGGGGFFGFGGDAFDFGGGGGGGGGGGFGGGGGGGGGGDGGGGGGGCFEGCGGGGGCGFGGFGGGGGGGFGGGGGGGGGGG,BFFGG,CFFGGGGFGGFFGGGGG,CDFFGGGGGFG?>FG8F?,CFGCFFGGGCEF8E9EAD@DD50;CEGEEFDD+B8FGGGG>GBGF5E8ECFFCG+:FACCG5CEGGFGGEGEDFFE>D@C*3<27>G62C2@FFBE056:;01)9;?:F@<D);9EFGC0-,426461,(2(*2941:))))...344490;9??:(2(41(())*)/2
@M03364:396:000000000-C9LGT:1:1101:19274:4887 2:N:0:10
GGACTACCGGGGTTTCTAATCCTGTTCGCTACCCATGCTTTCGAGCCTCAGCGTCAGTTGCAGACCAGAGAGCCGCCTTCGCCACTGGTGTTCTTCCATATATCTACGCATTCCACCGCTACACATGGAGTTCCACTCTCCTCTTCTGCACTCAAGAAAAACAGTTTCCGATGCAGTTCCTCGGTTAAGCCGAGGGCTTTCACATTAGACTTATTTTTCCGCCTGCGCTCGCTTTACGCCCAATAAATCCGGACAACGCTTGCCACCTACGTCTTACCGCGGCTGCTGGCACGTAGTTCGC
+
CCCCCGGGGGGGGGGGGGGGGGGGGGGGGGGGGGGGGGGGGGGGGGGGGGGGGGGGGGGGGGGGGGGGGGGGGGGGGGGGGGGGGGGGFFFFGGGGGGGGGGGGGGGGGGGGGGGGGGGGGGGGGGGGGGGGGGGGGGGGGGGFGGGDGDFFGFDFFDFF8FDGGGFGGGGGFGFFGFGGFGGCEG3:FAFDGGGGGGGGFCGEGFFE*;@F=@FFGFGF@DD9@8,:9:>4?DDCFDGGG?4??BFFFGGB:B>1F>>28<FF*<<<0:(.(.:)6<02>>>(41))442<:<2)0*.99
@M03364:396:000000000-C9LGT:1:1101:15264:4943 2:N:0:10
GGACTACTAGGGTTTCTAATCCTGTTCGCTCCCCACGCTTTCGCTCCTCAGCGTCAGTAACGGCCCAGAGACCTGCCTTCGCCATTGGTGTTCTTCCCGATATCTACACATTCCACCGTTACACCGGGAATTCCAGTCTCCCCTACCGCACTCAAGCCCGCCCGTACCCGGTGCGGATCCACCGTTAAGCGATGGACTTTCACACCGGACGCGACGAACCGCCTACGAGCCCTTTACGCCCAAGAAATCCGGATCACGCTTGCACCCTCCGTATTACCGCGGCTGCTGGCTCTCATGTGGC
+
CCCCCGGGGGGGG8FGGGGGGGGGGGGGGGGGGGGGGGGEGGGGGGGGGGGGGCGGGFGGGGGGGGGGGGFGGGGGFGGGGGGGGAFGGGGGFGGGGGGGDGGGCGGAFGGGGFGGGGGGGGGGGGGGGGGGGGGGFGFGGGGFF@E=E>GFGD?DFCDEDCBDF+7CFGGGEFAG>BEFG66=8;B>FC8*8CE?7CCFGFGE4=:@07954)/417E59C9:(2:52<9(.4>>FFGEG?0(.8?)=<C6??14F23,(4;4*:C<:((-433-6<(((199>B7B>B()().**0)2*
@M03364:396:000000000-C9LGT:1:1101:14245:4961 2:N:0:10
GGACTACTAGGGTTTCTAATCCTGTTCGCTCCCCACGCTTTCGCGCCTCAGCGTCAGTAACGGCCCAGAGAGCTGCCTTCGCCATTGGTGTTCTTCCCGATATCTACACATTCCACCGTTACACCGGGAGTTCCAGTCTCCCCTACCTCACTCAAGCCCGCCCGTACCCGGCGCGGATCCACGGTTAAGCAGTGGGCTTTCACACCCGACGCGTCGAACCGCCTACGACCCCTTTGCGCCCAATGATTCCGGACCACGCTTGCCCCCTCCGTATTACCGCGGACGTCGGCGCGGCGTTGGC
+
CCCCCGGFGGGGC=BFFGGGGGG<FECFFGGGGGGGGGGDFGGC+@FG7E;EFFG7FEA,CFGEGGGG8<F,C@FF<FFEGGG7,:<FFGGCGFEECGG>FGEGGGGFGGGGCGFGGG===FFFFGGGG+8FGG8:7,+CFGGFGFG,EBF*70++38=E+<@7CEEE<?C*:C))*2CFCC*<1:=;FC+2+=C*3CCCGEG5CD)3(99*()*,/1C5-59<:?:),>9:(,4))(*;:1((/.).*2*(((,,)44,,-2(2;73-,78:4:9>C1122((-((,40((((-)8)(96
@M03364:396:000000000-C9LGT:1:1101:21932:4976 2:N:0:10
GGACTACTGGGGTTTCTAATCCTGTTCGCTCCCCACGCTTTCGCTCCTCAGCGTCAGTAACGGCCCAGAGACCTGCCTTCGCCATTGGTGTTCTTCCCGATATCTACACATTCCACCGTTACACCGGGAATTCCAGTCTCCCCTACCGCACTCAAGCCCGCCCGTACCCGGCGCGGATCCACCGTTAAGCGATGGACTTTCACACCGGACGCGACGAACCGCCTACGAGCCCTTTACGCCCAATAAACCCGGATAACGCTTGCCCCCTACGTATTGCCGCGGCTGCTGGCCCGTAGTCCGG
+
CCCCCGGGGGGGGGGGGGGGGGGFGGGGGGGGGGGGGGGGGGGGGGGGGGGGGGGGGGGGGGGGGGEGFGGGGGGGGGGGGGGGGGGGCFGGGGGGGGGGGGGGFGGGGGGGGFFFFGGGGGGGGGGGGGGGGGFFGGGGGGEFGGG6EEGFE5DFFGGE8FFGGGGGGGGGFGFG?5EGFGGEGG@?FCCDGGGGGGGGGFGFGFFF0>9EF@E3>>GGBGFFBC<):DBF??DABBGEG?0<0-:))95960()929<B?;(2A33,334)).-)33042143<)43((4;-(.0*)1)
@M03364:396:000000000-C9LGT:1:1101:22402:4994 2:N:0:10
GGACTACAGGGGTTTCTAATCCTGTTCGCTCCCCCAGCTTTCGCGCCTCAGCGTCAGTGGTGGCCCAGAAGGCCGCCTTCGCCACCGGTGTTCTTCCCGATATCTGCGCATTCCACCGCTACACCGGGAATTCCGCCTTCCCCTACCACACTCGAGCCCGCCGGTATCGGAGGCTCGCCGGGGTTGAGCTCCGGGCTTTTACCTCCGACCTAACGGGCTGCCTACGCGGCCTTTCCGCCCCATGCATCCGTCTAGCGCTCGCCCCCTTCGTGCTACCGCCGCTTCCTGCACTGATTTCGCC
+
CCCCCGGGGGDGGGGGGGFFGCF,CFFGGGGCFGCFFGGFGGGGGGGEGGF@FGGGGGFFGGEFGGGGGGG@<FCFGGEF?CFFGCFGCFFGFFGEFFFGGGEGGGFEEEFGGEDGGEEDC@==>@FC@=FGFCFDEGCD,:3;?C,33;<),109*@5C>7ACC7CCE=CC417475CE5/)=::,59,09<CEC);@F?AF2D))-(12+).849(1*,9)67/(),)(()5)),(;:*(.1@,))/7/(.:4<)---(48<5:)(,8(((()).*(--(((()).((.-())1**(1*
@M03364:396:000000000-C9LGT:1:1101:12733:5040 2:N:0:10
GGACTACCCGGGTATCTAATCCTGTTCGCTCCCCACGCTTTCGCTCCTCAGCGTCAGTAACGGCCCAGAGACCTGCCTTCGCCATTGGTGTTCTTCCCGATATCTACACATTCCACCGTTACACCGGGAATTCCAGTCTCCCCTACCGCACTCAAGCCCGCCCGTACCCGGCGCGGATCCACCGTTAAGCGATGGACTTTCACACCGGACGCGACGAACCGCCTACGAGCCCTTTACGCCCAATAAATCCGGATAACGCTTCCACCCTACGTCTTACCGCGGCTGCTCGCAGGCAGTTAGC
+
CCCCCGGGGGGGGEGGGGGGGGGGGGGGGGGGGGGGGGGGGGGGGGGGGGGGGGGGGGGGGGGGGGGGGGGGGGGGGGGGGGGDGEFGGGGGGGGGGGGGGGGGGGGGGGGGGGGGGGGGGGGGGGGGGGGGGGGGFGGGGGGFGGGEGFGFGFGFGGGGGGFGGGGGGGGGFGFG:?GGGGGEGG:7AF8CFGGCGGFGG<FFGFF90C>E>3:29>EE>:>:?GF.4DFFB<?FF0CEE:B?)454=4)38?1)*(423(<)CFG07B(.(.4)6<<;>0732:8)49(,((()0*)*:
@M03364:396:000000000-C9LGT:1:1101:14471:5065 2:N:0:10
GGACTACACGGGTTTCTAATCCTATTTGCTCCCCACGCTTTCGTGCCTCAGCGTCAGGTACAGGCCAGGCGGCCGCCTTCGCCGCTGGTGTTCTTCCACATCTCTACGCATTTTACCGCTACACATGGAGTTCCACCGCCCTCTCCTGTCCTCAAGCCGTGCAGTTTCCAAAGCCTGAACCGGTTGCGCCGGGCCCTTTTACTTCAGACTTGCACAGCCGCCTGCCCCGCCTTTACGCCCCATCATTCCGGATAAACCTTGCCACCCACGTATTTCCCCGGCCGCTGGCCCGTGGTTTGCC
+
CCCCCGGGGGGGGGGGGGFGGGG,FFFGGGGGGGGGGGGGGGGGFGGGEGGGGGGGGGF9FCGGGGGFGGGGGGGGGGGGGGGGGEGGGFGGGDFGGGGGGGFGGGGGGGGGFFFFGGGGGGGGFFFGFGGGF9EFG7CFFGGFGGC@EFGCC@FFFDC@EGFGGGGGGFFCFCBGF48E>:C1B=,06C:))=E5>CFG?=5)::A7)*9<44CAFFGGFG(:1*,)(1,42A)61(::*,(494<5=*/1(4<)*((.-,<2C>*(4(,,44)))+(((((40,,71(-(((,08)(00
@M03364:396:000000000-C9LGT:1:1101:21961:5089 2:N:0:10
GGACTACAGGGGTATCTAATCCTGTTTGCTCCCCACGCTTTCGTGCCTCAGCGTCAGTTGCAGACCAGACAGCCGCCTTCGCCACTGGTGTTCTTCCATATATCTACGCATTCCACCGCTACACATGGAGTTCCACTGTCCTCTTCTGCACTCAAGTTGCCCGGTTTCCGATGCACTTCTTCGGTTAAGCCGAAGGCTTTCACATCAGACCTAAGCAACCGCCTGCGCTCGCTTTACGCCCAATAAATCCGGACCACGCTTGCCACCTACGTATTACCGCGGCTGCTGGCACGTAGTTAGC
+
CCCCCGGGGGGGGGGGGGGGGGGGGGGGGGGGGGGGGGGGGGGGGGGGGGGGGGGGGGGGGGGGGGGGGGGGGGGGGGDGGGGGFGGGFGFGGGGGGGGGGGGGGGGGGGGGGGGFGGGGGGGGGGGGFFFGGGGGGGGGGGGFGGGGGFFEGFGFEFGGGGDGFGEFGGEGFGFGGFGGGGGDEGCEFECGDEGGGGGGGEFFFFFFFG@G@FC>G=GGFGFDFC>5;DB97;@EC?AFG863=<>5FGG0?B027:F?B?C:*<70?:4:86:)6A134099187:0?0,:8(774)::
@M03364:396:000000000-C9LGT:1:1101:8033:5094 2:N:0:10
GGACTACACGGGTTTCTAATCCTGTTCGCTCCCCACGCTTTCGCTCCTCAGCGTCAGTAACGGCCCAGAGACCTGCCTTCGCCATTGGTGTTCTTCCCGATATCTACACATTCCACCGTTACACCGGGAATTCCAGTCTCCCCTACCGCACTCAAGCCCGCCCGTACCCGGCGCGGATCCCCCGTTAAGCGATGGACTTTCACACCGGACGCGACGAACCGCCTACGGGCCCTTTACGCCCAATAAATCCGGATCACGCTTGCACCCTACGTATTCCCGCGGCCTCCGGACCGTAGGTGGC
+
CCCCCGGGFGGEFGGGGGEFGGCCFGACFGGGGGGEFGGGGGFE@FGGG9<,@FGG:FFEGGCFGGE@AF@FGF,CFGGGGGGGG9F<C,FGGGGDEF>FFGGGFGCFD9FGGGFGGGGDEDGGGGGGGGFGGF:DFFDFFFEFGGDCC5F58=0+CDFGG7?DGGEGGGGGBG2C*:EG*384C6*4AFEGFCG6>FGGG5CAGFFF(71CB8*,1-?C9D>:?C:)-52;:?F<9<GGGB:B4<2)9><6?F(3@<BB22;3=FD?81(,.6())0-69>10(2121(12(32))*,9*
@M03364:396:000000000-C9LGT:1:1101:16961:5132 2:N:0:10
GGACTACCGGGGTTTCTAAGCCTGTTTGCTCCCCACGCTTTCGAGCCTCACCGTCAGTTACAGTCCAGAGAAGCGCCTTCGCCACTGGTATCCTTCCTAATCTCTACGCATTTCACCGCTACACTAGGCATTCTCTTCTCCTCTCCTGCACTCTAGCCTTCCAGTTTGAAATGCAGCACTCAGGTTAAGCGCGAGTATTTCACATCTAAATTAACAATCCGCCTACGCTTCCTTTACACCCTGTCACTCCGGCCAACGCCGTCCCCCTACGTACTCCGGCAGCTGCTGGCTCGTATGCACC
+
A<6A6;,;@::+C:66<,,,;@EFCFEEFF@9<F,CCG:FGGE8AB:,,,,6BF@:C,,,CF<@@A<E,,6,,9+@@:C,,?F:?A8E,,C,@C9,:AE9FEDAFF,A:4=8,B@?FCCDGF,,=E@C,CA9E?E,;E+,CDE7+@D,@*,0A:6+,@DF?,+633@D3,@EF9*6@DFD8,+8D3=8BA+3;*:C*@;,:AD8@AB**+1:*+5::.:;(:(-(2:?=*2>=??3>)3+=(6=FE)7=C3(((,,.((-(-843/14,(-,)(-.8*-(--(.(.)).,()(-()0*)*0
@M03364:396:000000000-C9LGT:1:1101:10839:5150 2:N:0:10
GGACTACCGGGGTTTCTAATCCTGTTTGCTCCCCACGCTTTCGCTCCTCAGCGTCAGTTACAGACCAGAGAGTCGCCTTCGCCACTGGTGTTCCTCCACATATCTACGCATTTCACCGCTACACGTGGAATTCCACTCTCCTCTGCTGCACTCAGGTTCCCCAGTTTCCAATGACCCTCCACAGTTGAGCTGTGGGCTTTCACATCAAACTTACTAAACCGCCTACGAGCCATTTACGCCCAAGAATTCCTAACACCGCTTGCCCCCTGCGTATTACCGCGGCTGCTGGCACGTAGTTACC
+
<CCCCFCGG7CFFGGGGF9E@FG,C<FGC,CEFGGGG7@FCGGDFFGG@FC8FGGEFFDEFCFAFGGFFF,BFFFFFGGDEG7@@,BF6AFGDFFECF<EFGCF,E?F>CFFE?,<E7CDDFEGGFGGGGGD<FE9E:8EEGFB+,>=9*A>FD6D3E,6ED*0DDGEF:EEFFFGGFGG6F+,6E<C983*=<:CC:D7CCEEGF8**;:=*+,*+0DF4CB=2B()8?(()193CD*<468()87;+++))6)/).((33/26831((--(,(-523(-4(4-().(1:2((.)0*)*0
@M03364:396:000000000-C9LGT:1:1101:11323:5157 2:N:0:10
GGACTACAGGGGTATCTAATCCTGTTCGCTCCCCACGCTTTCGCTCCTCAGCGTCAGTAACGGCCCAGAGACCTGCCTTCGCCATTGGTGTTCTTCCCGATATCTACACATTCCACCGTTACACCGGGAATTCCAGTCTCCCCTACCGCACTCAAGCCCGCCCGTACCCGGCGCGGATCCACCGTTAAGCGATGGACTTTCACACCGGACGCGACGAACCGCCTACGAGCCCTTTACGCCCAATAAATCCGGATCACGCTTGCACCCTACGTATTACCGCGGCTGCCTGCCCGGCCGTCGC
+
CCCCCGGGGGGGGCEGGGFGGGGCFGGGGGGGGGGGGGGGGGGGGGGGGGGGGGGGGGGGGGGGGGGGGGGGGGGGGGGCFGGGGGGGGGGGGGGGCGGGGGGGGGGGGGGGGGGFGGFGGEGGGGGGEGGGGGDFGGGGGGGFGGGGGEGFGD6?FGGEGGAGGGGGFGGGEFBGDFGGGGGFGG7=FGGGGGGGGGGGG<FFFE:B(79E17:9>>GG>GBFFG?8399??:?4A?GCGBBF6<))9CCB1:0?F?FF028)9ED??B<4)64)6<11(441(3()4(43((()0.-97
@M03364:396:000000000-C9LGT:1:1101:24138:5163 2:N:0:10
GGACTACTGGGGTTTCTAATCCTGTTCGCTACCCATGCTTTCGAGCCTCAGCGTCAGTTGCAGACCAGAGAGCCGCCTTCGCCACTGGTGTTCTTCCATATATCTACGCATTCCACCGCTACACATGGAGTTCCACTCTCCTCTTCTGCACTCAAGAAAAACAGTTTCCGATGCAGTTCCTCGGTTAAGCCGAGGGCTTTCACATTAGACTTATTTTTCCGCCTGCGCTCGCTTTACGCCCAATAAATCCGGACAACGCTTGCCACCTACGTATTCCCGCGGCTGCTGGCACGTATGTAGC
+
CCCCCGGGGGGGFEGGGGCFGGGGGGGGGGGGGGFGGGGGGGGGGGGGGGGGGGGGGGGGGGGGGGGGGGGGGGGGGGGGGGGGGGGGFGGGFGGGGGGGGGGGGGGGGGGGGGGGGGGGGGGGGGGGFGGGGGGGGGGGGGGFGGG,@EGFFFFFECFGDGFGGGGGGGGGFGFGGFGGGGGCEG@8B>CDCEGDGGGGFCFEGFF=EGFGEAGEGFFGFGFFF=5D=99B<@D3>@GEG?=@F)9CFG7;BF01;7666?F:FGC44?3356:).<(--2(((42)8:7?<((*)*)::
@M03364:396:000000000-C9LGT:1:1101:8482:5168 2:N:0:10
GGACTACTCGGGTTTCTAATCCTGTTCGCTACCCATGCTTTCGAGCCTCAGCGTCAGTTGCAGACCAGACAGCCGCCTTCGCCACTGGTGTTCTTCCATATATCTACGCATTCCACCGCTACACATGGAGTTCCACTGTCCTCTTCTGCACTCAAGTCGCCCGGTTTCCGATGCACTTCTTCGGTTAAGCCGAAGGCTTTCACATCAGACCTAAGCAACCGCCTGCGCTCGCTTTACGCCCAATAAATCCGGATAACGCTTGCCCCCTACGTATTACCGCGGCTGCTGGCACGTATTCCGC
+
CCCCCGGGGGGGGGGGGGGGGFDGGGGGGGGGGGGGGGGGGGGEGGGFGGGGGGGGGGGGGGGFGGGGCFGFGGGGGGGGGGGGGGGGCFGGGGGGGGGGGGGGGGGGGGGGGGGCGGGGGFGGGGGGFGGGGGFGGEFGGGGFFGGEG?FEFF8DFFE6EGFGGG6DGGGGBFEGG5CFECFGEG89CCFGGGDEGGGFGFGFGFFFEGFGF*1(+8FC>G>>BFFF93:B;363;;EBGFD?<A))949;6:0)78>?BFF0**>7:?0.,-54<C(((49>9:::?01<<6:*)*)29
@M03364:396:000000000-C9LGT:1:1101:20898:5179 2:N:0:10
GGACTACCGGGGTATCTAATCCTGTTTGCTCCCCACGCTTTCGCGCCTCAGTGTCAGTTACAGACCAGGAAGCCGCCTTCGCCACTGGTGTTCCTCCATATCTCTACGCATTTCACCGCTACACATGGAATTCCACTTCCCTCTTCTGCACTCAAGTCGACCAGTTTCCAATGACCCTCCACGGTTAAGCCGTGGGCTTTCACATCAGCCTTAATCAACCACCTGCGCGCTCTTTACGCCCAATAATTCCGGATCACGCTCGCCACCTACGTCTTACCGCGGCTGCTGGCACGGATTTAGC
+
CCCCCGGGGGGGGGGGGGGGGGGGGGGGGGGGGGGGGGGGGGGGGGGGGGGGGGGGGGGGGGGGGGGGGGFGGGGGGGGGGGGGGGGGGGGGGGGGGGGGGGFFGGFGGGGGGGGGGGGGGGGGGGGGGGGGGGGGGFGGGGGFGGGFGFGB:D?FGGGGGEFGFFGGGGGGFFEGF5DE,DCEFECAFGGGGDGGGGGGGEGFCFFE300<*;=7=>GC(:232:7A>3(/:EEF>(CFGDD19):AFD71:((,04?:?;E95CC47:24(2:)6<3>9>FF0<:)4:(48(()0*)::
@M03364:396:000000000-C9LGT:1:1101:6626:5188 2:N:0:10
GGACTACTCGGGTATCTAATCCTGTTCGCTACCCATGCTTTCGAGCCTCAGCGTCAGTTGCAGACCAGACAGCCGCCTTCGCCACTGGTGTTCTTCCATATATCTACGCATTCCACCGCTACACATGGAGTTCCACTGTCCTCTTCTGCACTCAAGTTGCCCGGTTTCCGATGCACTTCTTCGGTTAAGCCGAAGGCTTTCACATCAGACCTAAGCAACCGCCTGCGCTCGCTTTACGCCCAATAAATCCGGATAACGCTTGCCACCTACGTATTACCGCCGCTGCTGGCCCGTAGTTAGC
+
CCCCCGGGGGGGGGGGGGGGGGGGGGGGGGGGGGGGGGGGGGGGGGGGGGGGGGGGGGGGGGGFGGGGFGGGGGGGGGGGGGGGGGGGGGGGGGGGGGGGGFFGGGGGGGGGGGGGGGGGGGGGGGFGFGGGGGGGGFEGGGGFGGGFGFGEGFFFFFFGGGADFGEGGGGGEGFGGFGGGGG@EG>CFFGGG>EGFGGGFFG?GFF>EGFG:6<:;>GG2DFFB=(5(2(24?F<EFGGG;;;4)9?FFDB??(6F?;B:BF:79D88?B<?FFAA@07(--7298).3(41(4)86):*
@M03364:396:000000000-C9LGT:1:1101:8693:5194 2:N:0:10
GGACTACTAGGGTTTCTAATCCTGTTCGCTCCCCCAGCTTTCGCGCCTCAGCGTCAGTGGTGGCCCAGAAGGCCGCCTTCGCCACCGGTGTTCTTCCCGATATCTGCGCATTCCACCGCTACACCGGGACTTCCGCCTTCCCCTACCACACTCGAGCCCGCCGGTATCGGAGGCTCGCCGGGGTTGCGCCCCGGGCTTTTACCTCCGACCTACCGGGCCGCCTACCCGCGCTTTCCGCCCAATTACTCCGTCGACCGCCCGCCCCCCACGGATTTCCCCGGATGCCTGCTAGTATTGTCCC
+
CCCCCGGGGGGGGCFGGGEGGGGGGGGGGGGGGGECFGGGGGGGGGGGGG@FGGGGBFEFGGCGGGGGGGGGGGGGGGGGGGGDGGGGEGGGGGGGGGGE@FEGFEEFGGGFGFGCCEDDGGGGGEGGC+>FCF?7AF>FFDDFFGG6::F8D=65CEGGGGB9FECGGG1:?G5C5>EG=8C7:E*4>>EG5EEGDCCE?AFFGF:39D>63)2374EC>5-14*,)4)--4:))(4?E8<()0:2)93*,-419)417((/,7/)40(((424)-24,(((-4)).2.--..)/0*)22
@M03364:396:000000000-C9LGT:1:1101:7894:5195 2:N:0:10
GGACTACACGGGTTTCTAATCCTGTTCGCTCCCCACGCTTTCGCTCCTCAGCGTCAGTAACGGCCCAGAGACCTGCCTTCGCCATTGGTGTTCTTCCCGATATCTACACATTCCACCGTTACACCGGGAATTCCGCCTTCCCCTACCACACTCGAGCCCGCCGGTATCGGAGGCTCGCCGGGGTTGAGCCCCGGGCTTTTACCTCCGACCTAACGGGCCGCCTACGCGCGCTTTAAGCCCAATGAATCCGCATACCGCCCGCCCCATCCGTATTTCCCCGGCTGCTGGCCCGTATTTCGCC
+
CCCCCGGGGGGGBFEGGGGGGGGGGFGGGGGGGGGGGGGGGGGGGGGGGGGGGGGGGGGGGGGGGGGGGGGGGGGGGGGGGGGGGFGGGGGGGGGGGGGGGCEGGGGGGGFGGGGGGGFGGGGGGGGGGGGGGGGGGCDGGGGFGGG?GFGDCDGDGGGGGGFGGCFGGGGGFG>DEDGGGGGGBC86FFGCDGDEDCFGF<E4C@B31C>G)<81C;GG>D80<*4)39;22?6-)6AC8:(8*:<9FG*4<<?4)2((((27C*0..4:,47)620,-(4(-28:(((-2(-(0**3*7
@M03364:396:000000000-C9LGT:1:1101:22545:5208 2:N:0:10
GGACTACACGGGTTTCTAATCCTGTTCGCTCCCCACGCTTTCGCTCCTCAGCGTCAGTAACGGCCCAGAGACCTGCCTTCGCCATTGGTGTTCTTCCCGATATCTACACATTCCACCGTTACACCGGGAATTCCAGTCTCCCCTACCGCACTCAAGCCCGCCCGTACCCGGCGCGGATCCACCGTTAAGCGATGGACTTTCACACCGGACGCGCCGACCCGCCTACGAGCCCTTTACGCCCATTAAATCCGGATCACGCTTGCACCCGACGTATTACCGCGGCGCCTGGCCCGTCTTCCGC
+
CCCCCGGGGGGGGGGGGGFGGGGGGGGGGGGGGGGGGGGGGGGGGGGGGGGGGGGGGGGGGGGGGGGGFFFFGGGGGGGGGGGGGGGGFGGGGGGGGGGGGGGGFFGFGGFGGFFFGGGGGEGGGGGGGGGGGGGGGFFGGGG?FGGEGFGFGF8DFGFCCGDGGEGGGGC5>G>GGEGG+CF7BEGFFC*CCCEFGGGGG<FEGDBB(9-79):37(:E>C>0(2-04C>((42)-(*2:2(-1).9B<),24(,8,:1(,/.6;7((-4,8<0)6224,41(((-430<0>9(87*)*9
@M03364:396:000000000-C9LGT:1:1101:20791:5230 2:N:0:10
GGACTACTCGGGTTTCTAATCCTGTTCGCTCCCCACGCTTTCGCTCCTCAGCGTCAGTAACGGCCCAGAGACCTGCCTTCGCCATTGGTGTTCTTCCCGATATCTACACATTCCACCGTTACACCGGGAATTCCAGTCTCCCCTACCGAACTCAAGCCCGCCCGTACCCGGCGAGGATCCACCGTTCAGCGATGGACTTTCACCTCGGACGCGTCGAACACCCTACGCGCCCTTTACGCCCAATAAATCCGGATAACGCTTGCCCCCTTCTTCTGTCCGCCGCGGCTGTCACGTCTTTAGC
+
CACB8CFGGGGGGEF9FGFFC@,CCFGGDCF:C@FEEEFGFFGGDGC:CFGCFEGGGCFGCEEBFEFCC<@B@EEGFDF<A@GGGGGGGFEC?FFDEFGGEEGG8E,CDEDCEFCEF@FDCFDEE8CF+=EFGGCCC,9CFC8DFGGC+0C)=DDFBDFEE@99CEEC3@CG**-1*6>?F8**6*,(+,327:87*?+1<)5)028((),*-)*-1(;*(148(*()-7,43(8A6<GEGB61:).5=*)1((,9?330:B*(*;>6(()..5.))04((4((((--.84)8,())*)0*
@M03364:396:000000000-C9LGT:1:1101:6011:5240 2:N:0:10
GGACTACTGGGGTATCTAATCCTATTTGCTCCCCACGCTTTCGTACTTCAGCGTCAGTTGCAGACCAGGCGACCGCCTTCGCCACCGGTGTTCTTCCATATATCTACGCATTTTACCGCTACACATGGAGTTCCATCGCCCTCTTCTGCACTCCAGCCGGACAGTTTCCAGTGCAGTGCTGCAGTTGAGCTGCAGCCTTTCACACCAGACTTATCTGGCCGCCTACGTACCCTTTACGCCCAATCATTCCGGATAACGCTCGCCACCTACGTATTACCGCGGCTGCTGGCCCGGATGTCGC
+
CCCCCGGGGGGGGGGGGGGGGGGGGGGGGGGGGGGGGGGGGGGGGGGGGGGGGGGGGGGGGGGGGGGGGGGGGGGGGGGGGGGGGGGGBFGGGGGGGGGGGGGGGGGGGGGGCGFFFCGGGGGGGGGGFGGGGGGGGGGGGGGFFGGGGFFDBDGFFGGGGGFGFFGGGGGA?FEGGAFCAFFFGGFEF8FFGFGGGGGFFEGFGFFB253C=FC?F=GF9D>FFB;FECDFFDEEE0?EF;88A)<<FGGFB??)?41(4-27*:>882,4)::)-<:969>>903881((4(())0)*/
@M03364:396:000000000-C9LGT:1:1101:22779:5291 2:N:0:10
GGACTACTCGGGTTTCTAATCCTGTTTGCTCCCCACGCTTTCGCGCCTCAGTGTCAGTTACAGACCAGGAAGCCGCCTTCGCCACTGGTGTTCTTCCACATCTCTACGCATTTTACCGCTACACATGGAGTTCCACCGCCCTCTCCTGTCCTCAAGCCGTGCAGTTTCCAAAGCCTGAACCGGTTGCGCCGGTCCCTTTTACTTCAGACTTGCCCAGCCGCCTGCGCACCCTTTACGCCCAATCCTTCCGCATACCGCTTGCCACCTACGTATTCCCCCCGCTGCTTGCCCGTAGTTCGCC
+
CCCCCGGGGGGGGGGGGGGGGGGGGGGGGGGGGGGGGGGGGGGGGGGGGGGGGGGGGGGGGGGGGGGGGGGGGGGGGGGGGGGGGGGGFGGGGGGGGGGG?FGGGGGGGGGGGGGGGGGGGGGGGG@FGGGGGGGGGFGGGGGFGGGGGFGEA6=DFFGGGGFGGGGFGGGGFFCGCACGFEGGGG,:@F:??EEFDGGGG>@EG6F?EGFFE)55CDCC;G?;33.).>??:?AF6?GG508?4929:D*348705440(4AACF*8:68))5)).*-(41(4;:)81(5?6317@*3C7
@M03364:396:000000000-C9LGT:1:1101:7591:5305 2:N:0:10
GGACTACTGGGGTATCTAATCCTATTTGCTCCCCACGCTTTCGTGCCTCAGCGTCAGGTACAGGCCAGGCGGCCGCCTTCGCCGCTGGTGTTCTTCCACATCTCTACGCATTTTACCGCTACACATGGAGTTCCACCGCCCTCTCCTGTCCTCAAGCCGTGCAGTTTCCAAAGCCTGAACCGGTTGAGCCGGTCCCTTTTACTTCAGACTTGCACAGCCGCCTGCGCACCCTTTACGCCCAATCCTTCCGGATACCGCTTGCCACCTACGTATTACCCCGGCTGCTGGGCCTGAGTTCGCC
+
CCCCCGGGGGFGCEGGGGGGGGFFGGGGGGGGGGGGGGGGGGGGGGGGGGGGGGGCFFGGGGGGGGGGGGGGGGGGGGGGGGGDGGGGFGGGGGGGGGGGFGGGGGGGGGGGGGGGGGGGGDGGGGGFDFFGGGGGGGGGGGGFGGGFGFGFF@6;FGGG>EF>DECFGGGFFG@CFFGGGGGFEG87AC/?CGGGGF6EEA<5DAA<@FCEE60);;F56D;;1*4)3D?BFFAAFF8C*3::7A<443)3:?0))32:14:9FGD?FF:.6?<4484429(310:2((((-,.=F*()1
@M03364:396:000000000-C9LGT:1:1101:18071:5310 2:N:0:10
GGACTACCGGGGTTTCTAATCCTGTTTGCTCCCCACGCTTTCGAGCCTCAACGTCAGTTACCGTCCAGTAAGCCGCCTTCGCCACTGGGGTTCCTCCTAATATCTACGCATTTCACCGCTACACTAGGAATTCCGCTTACCTCTCCGGCACTCAAGGCCAACAGTTTCCAATGCAGTCCTGGGGTTAAGCCCCAGCCTTTCACATCAGCCTTGCTGTCCCGTCTACGCTCCCTTTACACCCAGTAAATCCGGATAACGCTTGCCCCATACGTATTACCGCGGCTGCTGGCCCGTATTTCGC
+
CCCCCGGGGGGGGGGGGGGGGGGGGGGGGGGGGGGGGGGGGGGFGGGGGGGGGGGGGGGGFFGGGGGGGGGGGGGGGGGGGGGGGGGG,CFGGGGGGFFGGGGGGGGGCGGGGGGGGGGGGGGGGFFGGFGGGGEFEGGGGGFDGGG+BDCDGDDDFFGGGG?GGGGGGGGFFGEGGFGGGGGDGGF4FCGGC;EFCGGGCCGFGFFF3CBE:FG>78AFBG?DFG<AFGFFFFF34CGGGFD@FE5<FGG96?FFF?F?12;(9C*.(44429>A2@4--439;?:BF?0(7;(59*-97
@M03364:396:000000000-C9LGT:1:1101:22655:5325 2:N:0:10
GGACTACACGGGTTTCTAATCCTGTTCGCTACCCATGCCTTCGAGCCTCAGCGTCAGTTGCAGACCAGACAGCCGCCTTCGCCACTGGTGTTCTTCCATATATCTACGCATTCCACCGCTACACATGGAGTTCCACTGTCCTCTTCTGCACTCAAGTTGCCCGGTTTCCGATGCACTTCTTCGGTTAAGCCGAAGGCTTTCACATCAGACCTAAGCAACCGCCTGCGCTCGCTTTACGCCCAATAAATCCGGATCACGCTTGCCACCTACGTATTACCGCGGCTGCTTGCACGTCGTTCGC
+
CCCCCGGGGGGGGGGGGGGGGGGGGGGGGGGGGGGGGGGGGGGGGGGGGGGGGGGGGGGGGGGGGGGGGGGGGGGGGGGGGGGGGGGGGGFGGGGGGGGGGGGGGGGGGGGGFGGGGGGGEGGGGGGGGGGFGGGGGFFGGGGFGGGFGFGEFFFFFGGGGGDGGGGGGGCGEFDFFFGGFGF@EG+>BFGDG>EGGGGGGCFECFFF*9:C>98:FEGGFGFFFGFFFG9>;;?EFFGFG?D;)544FGC0?:(,.(.4,-;?*AF4(.4,5<:)4<(3;2611::)48).8<(00)(9C
@M03364:396:000000000-C9LGT:1:1101:18849:5327 2:N:0:10
GGACTACCAGGGTATCTAATCCTATTTGCTCCCCACGCTTTCGTGCCTCAGCGTCAGTAACAGGCCAGGCGGCCGCCTTCGCCACTGGTGTTCTTCCATATATCTACGCATTTTACCGCTACACATGGAGTTCCACCGCCCTCTCCTGTCCTCCAGCCTGCCAGTTTCCAAAGCCTGTACCGGTTGAGCCGGTCCCTTTCACTTCAGACTTAACAGGCCGCCTACGCACCCTTTACGCCCAATCATTCCGCATAACGCCCGCCACCTCCGTATTACCCCGGCTGCTCGCCCGTTGTTAGCC
+
CCCCCGGGGGGGGGGGGGGGGGGCGGGGGGGGGGGGGGGGGGGGGGGGGGGGGGGGGGGGGGGGGGGGGGGGGGGGGGGGGGGGGGGGEFGGGGGGGGGGGG>FGGGGGGGGFGGGGGGGEGGGGGGGGFGGGGGGGDGGGGGFGGGGFFGC>5DFEGGFGGFGGGGGGGFEAF@CFFCGFGGFEE,:ACEDD*=FFGGCC@BCGFAEEFCG*+,0C1CG@D00=1:)3C72=;<<<:GE537:FAF2@G*7(-.4:>,(,78(9CF(,43.4>2)9+,-49(762)-(-(44(().*)29
@M03364:396:000000000-C9LGT:1:1101:9755:5339 2:N:0:10
GGACTACCGGGGTTTCTAATCCTGTTCGCTACCCATGCTTTCGAGCCTCAGCGTCAGTTGCAGACCAGAGAGCCGCCTTCGCCACTGGTGTTCTTCCATATATCTACGCATTCCACCGCTACACATGGAGTTCCACTCTCCTCTTCTGCACTCAAGAAAAACAGTTTCCGATGCAGTTCCTCGGTTAAGCCGAGGGCTTTCACATTAGACTTATTTTTCCGCCTGCGCTCGCTTTACGCCCAAGAAATCCGGACAACGCTTGCCACCTACGTATTACCGCGGCTGTCGGCACGTCTTTAGC
+
CCCCCGGFGGGGG@FGGGC@AFGGGGGF@EFGGGFGGGFDAFG8EEE@FFFGGGGGGFFGFGGDGGGGFFGGGGGGEC7@FGGGF<BFCFFEGGFG9ECFGGGGFGEG+CGE9?DEGGGGGGC<>EEG=FEGGGF,=EGCFFF@8CD,D;=D:)=;=DEFG7DFFGGG=E6@*@@C2BF77;?FEC>AF9ED;@EEGGG6E<D<F68*7F*C*=;?@4<<@<>2(365;511303398==E;,()43<FGGF0;>0)4701:C?:CF:(.,..6725:8(930(3(),((49(.(.)1:C:
@M03364:396:000000000-C9LGT:1:1101:20380:5349 2:N:0:10
GGACTACCCGGGTTTCTAATCCTGTTCGCTCCCCACGCTTTCGCACCTCAGCGTCAGTAATGGTCCAGTGAGCCGCCTTCGCCACTGGTGTTCCTCCGAATATCTACGAATTTCACCTCTACACTCGGAATTCCACTCACCTCTACCATACTCAAGACTTCCAGTATCAAAGGCAGTTCCGGGGTTGAGCCCCGGGATTTCACCCCTGACTTAAAAGTCCGCCTACGTGCGCTTTACGCCCAGTCAATCCGAACAACGCTAGCCCCCTTCGTATTCCCGCGGCTGCTGGCCCGAATTTAGC
+
CCCCCGGGGGGGGGGGGGGGGGGGGGGGGGGGGGGGGGGGGGGGGGGGGGGGGGGGGGGGGGGGGGGGGGGGGGGGGGGGGGGGGGGGGGGGGGFGGGGGGGGGGGGGG8FGGGGGGGGGGGGGGGGGGGGGGGGGGGGGGGGFGGGGGFGF:DFFFGGGGGFGGGGGGGGGFFFGGFFGGGGCGGFEFGGGDGGGDEGGGFGFG>FFDGFGCF,183<C<G6@?E@F@GF@(;@<><EFG??F/<6)99)1<B18:>F?:>E.>?D67<6:?BF2)<36>BF03:3)48(4;1(074)20
@M03364:396:000000000-C9LGT:1:1101:4206:5357 2:N:0:10
GGACTACAAGGGTTTCTAATCCTGTTCGCTACCCATGCTTTCGAGCCTCAGCGTCAGGTGCAGACCAGAGAGCCGCCTGAGCCACGGGTGTGCTTCCATATACCTACGCATTCCACCGCGACACATGGAGGACCACGCACCACACACGACGAAAAGAAAAACAGGTGGCGAGGCAGAACGAAGGGGAAGGGGAGGGGAGAAAGCGAAGAGAGAGAGGGAGGAGGGAGAGAGGGGGGAGAAAAAGAAAGAAGAAAAAAGAGAGGAAGAGAAGAAGGGAGGAGCAGGTAGGAAGGAAAGAAGG
+
ACCCCFFDG<<BGGFGGGGCGGGGGGFECFF+CFGF<@FFGGGGFEGCDF,ECFEE,,CE<,CCFGFC,9EFF<:C::,,,,9AF+>CFC6,B,>,,9@FFF,,9>,@>CGGG9EFD=+++C+>>,,4,A++AF+++++6+++*+++++0+)+)3:8,,43**0,7,*5*****:54)=*****4/*(81*/):8*)****,3,)))-(*(1(5*3<:*/,*(,,*,)(*-1-(-,(-/*+,,-)((.)*2((((()-(3(-*,***.((.(,.((,/2((,(.2())-)).,(()0)(0/
@M03364:396:000000000-C9LGT:1:1101:9807:5375 2:N:0:10
GGACTACACGGGTATCTAATCCTGTTTGCTCCCCACGCTTTCGTGCCTCAGTGTCAGTTACAGTCCAGAGAGCCGCCTTCGCAACTGGTGTTCCTCCTAATATCTACGCATTTCACCGCTACACTAGGAATTCCACTCTCCTCTCCTGCACTCAAGTTTCCCAGTTTCAAAGGCTTACTACGGTTGAGCCGTAGCCTTTCACCTCTGACTTAATAAACCACCTACTCACCCTTTACGCCCAGTAATTCCGTATAACGCTAGCCCCCTACGTATTACCGCCGCTGCTGGCACGGAGTTAGCC
+
CCCCCGGGGGGGGGFGGGGGGGGFGGGGGGGGGGGGGGGGGGGGGGGGGGGGGFGGGGFEGGGGGGGGGGGGGGGGDFGFGGGGDGGGGGGGGGFGGGGGGGGGGGGGGGGGGGGGFGGGGGGGFDFFGGGGGGGGFCDFGGGFGGGFGFGFGDG?CEGG>FFFGGGGFFGGFFEFFFGGGDGBEG,:DACDGGGGGGGGGCE@GFF7AFEF5+@>7@GD4>=;<,:14;>BFEE4@=:<=:E4+>*0BF*(6;C9506((6?3DE)40:3/)()..*((491322)31(.((((08*):>
@M03364:396:000000000-C9LGT:1:1101:13491:5379 2:N:0:10
GGACTACACGGGTTTCTAATCCTGTTCGCTCCCCCAGCTTTCGCGCCTCAGCGTCAGTGGTGGCCCAGAAGGCCGCCTTCGCCACCGGTGTTCTTCCCGATATCTGCGCATTCCACCGCTACACCGGGAATTCCGCCTTCCCCTACCACACTCGAGCCCGCCGGTATCGGAGGCTCGCCGGGGTTGAGCCCCGGGCTTTTACCTCCGACCTAACGGGCCGCCTACGCCCGCTTTACGCCCCATGAATCCGGATAACGCCCGCCCCCTCCGGATGTCCCCGCCTGCTGGCACCGCTTTATCC
+
CCCCCGGGGGGGGDEGGGGGGGGGGGGGGEGGGGGGGGGGGGGGGGGGGGGGGGGGFGGDFFGGGGGGEFFFGGGGGGGG?FGGGGGGGGGGGGGGGGGFCEEGGGGGGGGGGGGGGGGGGGFGGGGGGGEGGGGGGFDGGGGFGGGDEAGFGFFFGGGGGGADGCGGGGGGFG9FE>GGC=DFEE,5?CEGGEEG3CFFEAF)>F>0,C;?)85-C9GGFG:<:;;)(/73:?4<FFEG*31.*.69?<),,2))0(,,49C>GC)(8(((-((.6+.4(-((.4.4:(,(,((0;*-::
@M03364:396:000000000-C9LGT:1:1101:5987:5379 2:N:0:10
GGACTACTGGGGTATCTAATCCTGTTTGCTCCCCACGCTTTCGAGCCTCAGCGTCTGTTACAGTCCAGAGAATCGCCTTCGCCACTGGTGTTCTTCCTAATCTCTACGCATTTCACCGCTACACTAGGAATTCCATTCTCCTCTCCTGCACTCTAGACTTCCAGTTTGAAATGCAGCACCCAAGTTGAGCCCGGGTATTTCACATCTCACTTCAAAGTCCGCCTACGCTCCCTTTACGCCCAGTCAATCCGGACAACGCTCGCCACCTACGTATTACCGCGGCTGCCGGTACGTATTTATC
+
CCCCCGGGGGGGGGGGGGDEGGGGGGGGGGGGGGGGGGGGGGGCFGGGGGGGGGGGGFFFGGGGGGGGGGGGGGGGGGGGGGGGGGGGGGGGGGGGGGGGGFGGGGGGGGGGGGGGGGGGGGGGD8FGGGGGGGGGGFFGGGGFGGGCFFCEF=FF9DAFGGFGFGGGGGFGFGEC?6FGGDGCGGD;DCDFGCGCDDGGGFGE;AFF<C*=*=,3=7DFDGFFAE)*-9)-84>>CFGGGFF@*>CEFG:9?1(6A092:>D>/;C.48(3)-.)6+49(449041-4-(41()*)*)*2
@M03364:396:000000000-C9LGT:1:1101:17302:5380 2:N:0:10
GGACTACAGGGGTATCTAATCCTGTTTGCTCCCCACGCTTTCGTGCCTCAGTGTCAGTTACAGTCCAGAGAGCCGCCTTCGCAACTGGTGTTCCTCCTAATATCTACGCATTTCACCGCTACACTAGGAATTCCACTCTCCTCTCCTGCACTCAAGTTTCCCAGTTTCAAAGGCTTACTACGGTTGAGCCGTAGCCTTTCCCCTCTGACTTAAGAAACCACCTACGCACCCTTTACGCCCAGTAATTCCGTATACACCTAGCCCCCTACGTCTTACCCCGGCTGCTGGCTCGTAATGCGCC
+
CCCCCGGGFGEGGGFFGGGGFGGGGGGGGGGGGG@FGGGGGGGGFGGGGGGGGGGGGFCDFGGGGGDGGGFFEGGGGEGGGGCCE=ED<FGDFGFFCFFGGGFGGGGGG7FFGGGGGEE=E=EF;>F?F?BFEGFFF,6EFF8=D8EDFFGDFDFD@=@ADFFGGG@DEFFFFGFG8@FGG6CFEE38*3==?C+9=CCE,58:9F>8A:ECA+7*08CG99@44679>DFBDBCC2@?B1-7.39CEFF*(6;).)//(/683CCC(/(((/4-.(+(42(,-::8(2(5,,(,)*1(/*
@M03364:396:000000000-C9LGT:1:1101:25896:5395 2:N:0:10
GGACTACGGGGTTTCTAATCCTGTTCGCTCCCCACGCTTTCGCTCCTCAGCGTCAGTAACGGCCCAGAGACCTGCCTTCGCCATTGGTGTTCTTCCCGATATCTACACATTCCACCGTTACACCGGGAATTCCAGTCTCCCCTCCCGCACTCCAGCCCGCCCGTACCCGGCGCGGATCCACCGTTACGCCCTGGACTTTCACCCCGGCCGCGACGAACCGCCTACCAGCCCTTTACGCCCACTAAATCCGCATATCGCTTGCCCCCTACGTATTACCCCGGCTGCTGGCCCGTATTTCCCC
+
CCCCCGGGGGGFCGGGGGGGFGGFGGGGGGGGGGGGGGGGGGGGGGGGFFFGGGDGC,FEFGGCGGGGGGGGGCFGGGG@FG@EEFFB<FGGGGGGGGGGCFGFGGGF<@FFF9EGEG@CE<DGCEGGGGGGG9EFD>DFGDD5>E>>CB:D3>=F@EEECFFG:EEGGGG>?*6DGFGG?*84BE*6=137CC6C=FFG96+8DF>(1<>E9B*,5;GEBD(38*,)4C1(4:4646EGG6?463927C*96().)4(344+5*2):?(4522).)+4(,071:B:?:(:6(((0=6-2C
@M03364:396:000000000-C9LGT:1:1101:18785:5421 2:N:0:10
GGACTACTGGGGTTTCTAATCCTATTTGCTCCCCACGCTTTCGTGCCTCAGCGTCAGGTACAGGCCAGGCGGCCGCCTTCGCCGCTGGTGTTCTTCCACATCTCTACGCATTTTACCGCTACACATGGAGTTCCACCGCCCTCTCCTGTCCTCAAGCCGTGCAGTTTCCAAAGCCTGAACCGGTTGAGCCGGTCCCTTTTACTTCAGACTTGCACAGCCGCCTACGCTCCCTTTACGCCCCGTAAATCCGGCCAACGCCCGCCACCTACGTATTTCCCCGGCCGCCTGCCCCTAGTTAGGC
+
CCCCCGGGGGGGFGGGGGGGGGGFGGGGGGGGGGGGGGGGGGGGGGGGGGGGGGGGEFFGGGGGGGGGGGGGGGGGGGGGGGGGGGGGGGGGGGGGGGGGFGGGGGGGGDGGGGFFGGGGGGGGGGGGGGGGGGGGGEDGGGG?FGFCDFGFFBFAFFGCCF9DFFGGGGGCAFFGGA8?FEG<E5?;FG=D5EGGCFGGC=;);+;<EFFCC*>4D@F5>G26:*47:DB(<?<686CE:9:,5,:>F<1(-,(4.3(41(:3DF*,:(4,57)::+2(4(,4(((-((.((((0**)02
@M03364:396:000000000-C9LGT:1:1101:23866:5429 2:N:0:10
GGACTACCAGGGTTTCTAATCCTGTTCGCTCCCCCAGCTTTCGCGCCTCAGCGTCAGTGGTGGCCCAGAAGGCCGCCTTCGCCACCGGTGTTCTTCCCGATATCTGCGCATTCCACCGCTACACCGGGAATTCCGCCTTCCCCTACCGCACTCGAGCCCGCCGGTATCGGAGGCTCGCCGGGGTTGAGCCCCGGGCTTTTACCTCCGACCTAGCGGGCCGCCTACCCGCCCTTTCCCCCCCATGAATCCGGATACCGCCCGACCCCTACGTACTTCCCGCGGCGGCTGGCCGCCACTTGCC
+
CCCCCGGGGGGGFGGGGGGGGGGGGGGGGGGGGGGGGGGGGGGCGGGGGGGGGGGGGGFFFDEGGGGGEGFGGGFCFGGGGGGFFEGGFGGGGFGGG@FGGGGGGGGGGGGGGGDFGGGGGGGGCEGGGGGGGGGFGD?9DDFF+@D6CBCAD59BFGGGGGEGGGGGGGGDDC?FD):>EC3/2:884;CCCEGG);+?:)<>FF.((9>+4)*(99?E11((,*(.()(-34.))(::*(((06.49796((,)0,(-((17DG3(.33)((6256-,4((4(((-((.3((()09):7
@M03364:396:000000000-C9LGT:1:1101:16405:5431 2:N:0:10
GGACTACTGGGGTTTCTAATCCTGTTCGCTCCCCCAGCTTTCGCGCCTCAGCGTCAGTGGTGGCCCAGAAGGCCGCCTTCGCCACCGGTGTTCTTCCCGATATCTGCGCATTCCACCGCTACACCGGGAATTCCGCCTTCCCCTACCACACTCGAGCCCGCCGGTATCGGAGGCTCGCCGGGGTTGCGCCCCGGGCTTTTACCTCCGACCTAACGGGCCGCCTACGCCCGCTTTACGCCCCAGTCATCCGGCTACCGCCCGCCCCCTACGTTTTACCCCGGCCGCTTGCCCGTCTTTCGCC
+
CCCCCGGGGGGGGGGGGGGGGGGGGGGGGGGGGGGGGGGGGGGGGGGGGGGGGGGGGGGGGGGGGGGGGGGGGGGGGGGGGGGGGGGGFGGGGGGGGGGGGGGGGGGGGGGGGGGGGGGGGGGGGGGEGGGGGGGGGCGGGGGFFGGFGFG@GFGFGGGGGGFGGGGGG=*=8=2CEEGGDDD<CE*4:CEGDGE=);EFGDG):>>(4C>?)0*,91:76D0,4*-7,)4(41)422:CC(((*.)-99)(-,(()3(-(4C;G*)(.,((.().5+-(42-99(34((.(-((.99(*/
@M03364:396:000000000-C9LGT:1:1101:9802:5484 2:N:0:10
GGACTACCAGGGTATCTAATCCTGTTCGCTCCCCACGCTTTCGCTCCTCAGCGTCAGTAACGGCCCAGAGACCTGCCTTCGCCATTGGTGTTCTTCCCGATATCTACACATTCCACCGTTACACCGGGAATTCCAGTCTCCCCTACCGCACTCAAGCCCGCCCGTACCCGGCGCGGATCCACCGTTAAGCGATGGACTTTCACACCGGACGCGACGAACCGCCTACGAGCCCTTTACGCCCAATCAATCCGGATAACGCGTGCACCCTACGTATTACCGCGGCTGCTGGCCCGTAGTCGGC
+
CCCCCGGGGGGGGDEGGGGGGGGGGGGGGGGGGGGGGGGGGGGGGGGGGGGGGGGGGGGGGGGGGGGGGGGGGGGGGGGGGGGGGGGGFGGGGGGFGGGGGGGGGGGGGGGGGGFFGGGGCFDGGGGGGGFGGGGGGGGGGGGFGGGGGFGFGDFFFGFEEGFGE8EGGGGGFEFGE>EGGGGCFGE3:?C<FEEGFGGGG347FDFF6D>C(0:736EGBDF?0;458CB<<?FFB<EGGB68)4).=FG00044680(49CBGGG?11:4))5))<4,-746902),418>2(78*(9/
@M03364:396:000000000-C9LGT:1:1101:26184:5500 2:N:0:10
GGACTACCCGGGTTTCTAATCCTGTTCGCTCCCCCAGCTTTCGCGCCTCAGCGTCAGTGGTGGCCCAGCAGGCCGCCTTCGCCACCGGTGTTCTTCCCGATATCTGCGCATTCCACCGCTACACCGGGAATTCCGCCCTCCCCTACCACCCTCGAGCCCGCCGGTATCGAAGGCTCGCCGGGGTGGGGCCCCGGGCTGTTCCCCTCGACCTACCTGGCCGCCTCCGCCCCCATTCCACCCCCTCCATCCGCCTATCCCCCGCCCCCTCCGTCGTCCCGCCGCCGCTGGCCCGTGCTTCCCC
+
-6,8B<FGFGFD66@FEF,E@FE,C9CFC,CFFGGC6FEEGGCFCGFGG8;F7@F=,6,,99,CFF,C,6,BFECGGCGGDEG7CEF@7>::EAEFEFC+48+A=,C:F@E+CF8GGCD+CG8FGG7::3>,EFFDG+3@F+B*+>D,@*@)@)397@FCCG4)=*:C8*61)=(2*)3***)****-78?D5:::3*2<0)<(*0)(21(0.)2)*48529((.*-),)4((.66).AEE16()(-673*,8(),),--(4:,9:/-2(((-,(-2*-((4249((((.((-(()01)*2
@M03364:396:000000000-C9LGT:1:1101:4177:5502 2:N:0:10
GGACTACTGGGGTATCTAATCCTGTTCGCTCCCCACGCTTTCGCTCCTCAGCGTCAGTAACGGCCCAGAGACCTGCCTCAGCCAGCGGGGGGCGGCACGAGAGAGAGAAAGGGAAGAGGGAGAAGGGGAAGGAGAGGAGAGGAGAGGGAAGGGAAGGAGGAGAGGAAGAGGAGGGGAGACAAGGGGAAGGGAGGGAGGGGGAGAGAGGAAGGGAGGAAGAGGGAAAGAGGGAGGGAAGAAGAAGAAAAGAGGAAAAGGGGAGAAAGAGGAGAAGAGAGGAGGGAGGAGGGAGGGAGGGGGG
+
@<CCBEGG@<,@+CFGGGGGGGG<EFGGGG<FFGGGGG7@FGGGCAEFGDFFGGGFFDFGGGGGGGGF?FGFGCDFFF8,9CD=,,8++++**C*4*41*4***3***,+8*12*+,2//**/,*/8885880**1*01*/*00***/*)/,/(*7***/1/.1/**0*2827*,7*)/****/*/*(7*/*1//*///**(*(*).2,03*,)/,*(**.*(((*.).*,(-(-((3*++(,(),((//23(((()((,(-*(*+*.((((,.(,.*-(-30,3((-211,,-().0()1
@M03364:396:000000000-C9LGT:1:1101:9507:5521 2:N:0:10
GGACTACAAGGGTATCTAATCCTATTTGCTCCCCACGCTTTCGTGCCTCAGCGTCAGGTACAGGCCAGGCGGCCGCCTTCGCCGCTGGTGTTCTTCCACATCTCTACGCATTGTACCGCTACACATGGAGTTCCACCGCCCTCTCCTGTCCTCAAGCCGTGCAGTTTCCAAAGCCTGAACCGGTTGAGCCGGTCCCTTTCACTGCAGCCTTACCAGGCCGCCTACGCACCCTTTACGCCCAATCATTCCGACTACCGCTCGCCACCTACGTATTACCGCTGCTGCTTGCACGTAGTTCGCC
+
CCCCCDFGGGFGFFAC@<FDFEF,,<@FCGGCF@FCF>CC@FEEF6FAEE<FECEGGF,CFGGF8FGGGFEFGGCEEGG9DCFFGDFGBEGGFFBFFGGGG89EDFCCCCGG9BD,CEC>6:DFEFGAFGGFG<,,DFD+CDF?F8A86DF@,9+3,@64:CFFFDGA,<;99,8FC>:9:CG18@,86CEGG5:=*?CF7?C)7=F;(;;F()+)*2*21C<:4;2),14:?)6)88=:?3(:?<.<?F*,,,(.77,-((:27EC?(44).().)23(4(,3<?4415768::79*-3/
@M03364:396:000000000-C9LGT:1:1101:20293:5527 2:N:0:10
GGACTACACGGGTTTCTAATCCTGTTCGCTCCCCCAGCTTTCGCGCCTCAGCGTCAGTGGTGGCCCAGAAGGCCGCCTTCGCCACCGGTGTTCTTCCCGATATCTGCGCATTCCACCGCTACACCGGGAATTCCGCCTTCCCCTACCACACTCGAGCCCGCCGGTATCGGAGGCTCGCCGGGGTTGAGCCCCGGGCTTTTACCTCCGACCTAACGGGCCGCCTACGCGCCCTTTACGCCCCATGCATCCGGATAACGCCCGCCCCCTACGTCTTCCCGCGGCTGCTGGCGCGTACTTAGCC
+
CCCCCGGGGGGGGGGGGGGGGGGGGGGGGGGGGGGGGGGGGGGGGGGGGGGGGGGGGGGGGGGGGGGGGEGGGGGGGGGGFGGGGGGGGGGGGGGGGGGGGGGGGGGGGGGGGGGGGGGGEGGGGGGGGGGGGGGGGCGGGFGFGGGCGFE<DCC>FGGGGEDGGGFGGCEGBE7CCEGGGDGG5C,5@CE9CEEG:EGGGA?):7)(-99<?F54D;859D((4*3)-)-(.2))3:EE/2??6>44?C3:8:68<9(49>8>D55(44:(.4))4*,(,(1--).5:((2(,(09*-*7
@M03364:396:000000000-C9LGT:1:1101:6029:5532 2:N:0:10
GGACTACAAGGGTTTCTAATCCTGTTCGCTCCCCCAGCTTTCGCGCCTCAGCGTCAGTGGTGGCCCAGAAGGCCGCCTTCGCCACCGGTGTTCTTCCCGATATCTGCGCATTCCACCGCTACACCGGGAATTCCGCCTTCCCCTACCACACTCGAGCCCGCCGGTATCGGAGGCTCGCCGGGGTTGAGCCCCGGGCTTTTACCTCCTACCTAGCCGGCCGCCTACCCGCGCCTTCCGCCCCATGAATTCGGGTTACGGCCGCCCCCCTCTGTTTACCCCCGCTGCTGGCACGGACTTTCGC
+
CCCCCGGF@FCGFFGGFGGGGGGGGGGGGGGGGGGGGGGG<FGCGGGGGGEGGGGGGGG<F@FGGGFEFFFFGGGGGGGGGGGGGGGGGGFGGFEFGGGGEEEGGFGGGGGGCFFGGGGGGEGGF8FGGGGGGGFFGG>FFFGA?E:8FFGFFDGFC8EGDG>DGEFFECG58=(*:>DEE5C<8*3.);CD:CGED8FG97@475)),94<)6*-/-C7(1(,(0()-/4(4()(,(;C*(,,=5.)91*(((-4.((--,/(1*).<(.))---4+(,-((-().5(()((-()0*)19
@M03364:396:000000000-C9LGT:1:1101:15061:5555 2:N:0:10
GGACTACCCGGGTATCTAATCCTGTTCGCTCCCCCAGCTTTCGCGCCTCAGCGTCAGTGGTGGCCCAGAAGGCCGCCTTCGCCACCGGTGTTCTTCCCGATATCTGCGCATTCCACCGCTACACCGGGAATTCCGCCTTCCCCTACCACACTCGAGCCCGCCGGTATCGGAGGCTCGCCGGGGTTGCGCCCCGGGCTTTTACCTCCGACCTAACGGGCCGCCTACGCCCCCTTTACGCCCCATGAACCCGGGTAACGCCGCCCCCCTCGCTATTACCCCGGCCGCTGGCACGTCCTTGTCC
+
CCCCCGGGGGGGGDFGGGGGFGGGGGGGGGGGGGGGGGGGGGGGGGGGGGGGGGGGGGFGGGGGGGGGGGGGGGGGGGGFFGGGGGGGFGGGGGGFGFGGGGGGGGGGGG+FFGGGGGGGGGGGGGGG:FFFGGGDGEDGGGFFGGGEGFGBG=C?GGFGGGAGGBFGGEECA<;FEFDC5:9*:=*4:CGG3>EED>FC+4@2:77(491A2>G;76/*,5((4*()()-(.4)-,4CE*((,*.)()/)(-(.3)(-((-:;D5)4((((-5)44+((-,-9;19(-3,(((-7**)*2
@M03364:396:000000000-C9LGT:1:1101:25060:5568 2:N:0:10
GGACTACTCGGGTTTCTAATCCTTTTCGCTCCCCACGCTTTCGCTCCGCAGCGTCAGTAACGGCCCAGAGACCTGCCTTGGCCATTGGTGTTCTTCCCGATATCTACACATTCCACCGTTACACCGGGAATTCCATTCTCCCCTACCGCCCTCACACCCGCCCGTACCCGGCGCGGATCCCCCCTGCAGCGCTGGACTTTCACACCGGTCGCGTCGACCCGCCTGTGAGGCCCTTTCGCCCACTTCATCCTCATGCCACTGACCCCCCACGTATTTCTGCGGCTCCTGGCCCTGATGATGC
+
-BCC?8F,@FFECFG9,<<,BFE6@FG7B:6@<F@CCGFD,FF;@EE,8++6+BBFGGF,@B+@C@FG<FCE,EACEGD,?ECAC?FGFGGGGGG<EFGGCGG,EF<9FB<DF9,:B8E+=:;EE7F:++,:FG8?33+@=0+;DFBEE*:8,)3*8@EEGEE7>CECFCBG9*08/)CF*8:*=**,),*)9*/C<CFF+)<)6><91915,.*35-*>,91((+,*)*4-(4())-:*;6(4*)6:4:*))..)/).4))+(2;703((-(-()-+.6((,3110,(((((,(//*)2*
@M03364:396:000000000-C9LGT:1:1101:5364:5571 2:N:0:10
GGACTACACGTGTATCTATGCCTGTTCGCCCCCCACGCTTTCGCTCCTCACCGTCAGTATCGACCCAGAGACCTTCCTTCGCCATTGGTGTTCTTCCCGATATCTACACATTCCACCGTTACAGCGGGACGTCCAGTCTCCCCGCCCGCACTCACGCCCGCCCCCACCGCGCTCGGCACCACCCGTCACCGCTGGACTTTCACGCCGTACCCGCCGAACCACCTACGCGCCATTCACACCCAGACAGACCGCATACGACCTGCGCCCTACGTATTACCGCAGCTTCCGGCCGTGGCTCCGC
+
--,88,,,,6,6CF,<<,,,;BFF@FGCF,@FCF@F7F,@,C,6@8C,;;66CFEF,6,,C,,6+@EGC6,BFG9F=?,,,8?,?,,,:,C,CF9,54,,@C=?;E?,?,<,C,9B,+9++89,9++++338=CC,3C=DFFC*+3@:C5+)@8*;,@*@E:@**>****41)=(/*)3/*;*11/8(),3/)2*/2+++0)3(15.-,9(<35:(1(:5.9(((3(.,91((.))6)38E:(().,()1)(((4,.((((.;()2)(((,(.6())3(((((.).)--(-(-(()))-1>
@M03364:396:000000000-C9LGT:1:1101:11620:5591 2:N:0:10
GGACTACAGGGGTTTCTAATCCTGTTCGCTCCCCACGCTTTCGCTCCTCAGCGTCAGTAACGGCCCAGAGACCTGCCTTCGCCATTGGTGTTCTTCCCGATATCTACACATTCCACCGTTACACCGGGAATTCCAGTCTCCCCTACCGCACTCAAGCCCGCCCGTACCCGGCGCGGATCCACCGTTAAGCGATGGACTTTCACACCGGACGCGCCGAACCGCCTACGAGCCCTTTACGCCCAATAAATCCGGATAACGCTTGCACCCTACGTCTTACCGCGGCTGCTTGCACGTCCTTAGC
+
CCCCCGGDGGGGGGGGGFEGGGGGGGGGGGGGGGGGGGGGGGGGGGGGGGGGGGGGGGGGGGGGGGGGGFFGGGGGFFGGGGGGGGGGGGGGGGGGGGGGGGGFGFFFGGGGGFGGGGFDEFGGGGGGGGGGGGGGGGGGGGGFGGG6CDD>GD6@@DFGEGEDGDGGGGGGEF>D:?GGCFFEGG*6FC:CDEGFDFFFG<@?*:@>0<6C6):451EC9D>?(;1)(/3:7:02:6EGG1(467AFFGD03:<AFB9?<128DFC62:8?(.4>BG:9>>>6160)56?DB3())*)20
@M03364:396:000000000-C9LGT:1:1101:25024:5599 2:N:0:10
GGGCTACTCGGGTATCTAATACTCTTAGCTCCCCAACCTTTCGTTCCGAGTCGGCAGTAGGGACCCCGATACCTCCCCTCTCCATTAGCGTTCCTCCCAATATCGACACATTTCAACGTTACACCGGTCAGTCCAGTCCCCCAGACAACGCTCAACCCCGACCATACTCAGCGACATAATGATTTTAAGCTATGGACTTTACCACCGCACTCGTCGAACCGGTTCTGCTCACTTTAATACCAGGAAATCCTCAATGATCCTGCAACCTTAATCTGTCCGCGACTTATGTCCCGTTCGAC
+
A9,66CC;FF7FC:E,EEC,A@F,CC,;,,,@@;B,,,,6,@86,;,,8>C<:++48;C<,,6,,B,+6+@+C,,C6,:4,,6995,6,868F,@F,,,,,94,=+4?>E8F,CE,5BE8F7,:@++6+4,C,5,,@,+54++*++,=,*+1+1+*,++4+8*+8,,5@,,6**)0*+,,,,+,6;,:4?7++5>,29B7,*,*2))--)6+/)36C=@*.)((/+1+)+)-.)84))+++.)331(.***-62))*).)))+(*+*()))))..))0,(-,7(-)))).))44(0))-
@M03364:396:000000000-C9LGT:1:1101:20521:5615 2:N:0:10
GGACTACCCGGGTATCTAATCCTGTTCGCTCCCCACGCTTTCGCTCCTCAGCGTCAGTAACGGCCCAGAGACCTGCCTTCGCCATTGGTGTTCTTCCCGATATCTACACATTCCACCGTTACACCGGGAATTCCAGTCTCCCCTACCGCACTCAAGCCCGCCCGTACCCGGCGCGGATCCACCGTTAAGCGATGGACTTTCACACCGGACGCGACGAACCGCCTACGCGCCCTTTACGCCCAATAAATCCGGCTAACGCTTGCACCCTACGTATTTCCGCGGCTGCCGGCCCGATGTTGGC
+
CCCCCGGGGGGGGGGGGGGGGGGGGGGGGGGGGGGGGGGGGGGGGGGGGGGGGGGGGFGGGGGGGGGGFGGGGGGGGEFGGGGGGFGGEGGEGEFGFGGFGGGGGFGGGGGGGGGGGGGDEFGGGGGGCGGFGGGGGGGGGGGF?FGGGFGAGFGFGGGGGG?GC8EGGGEGDGFGC?GF+AF*=CFDFFEGGGE*>GGGGFGFGFF02C,:93EF:9EGBGFF6;:)179;;:?998E5E634F2))/C36(4(:F64,((1.9;C<7?6..42)6<(-(-7>1((,4(0,4((07*)99
@M03364:396:000000000-C9LGT:1:1101:23010:5621 2:N:0:10
GGACTACAGGGGTATCTAATCCTGTTCGCTCCCCCAGCTTTCGCGCCTCAGCGTCAGTGGTGGCCCAGAAGGCCGCCTTCGCCACCGGTGTTCTTCCCGATATCTGCGCATTCCACCGCTACACCGGGAATTCCGCCTTCCCCTACCACACTCGCGCCCGCCGGTATCGGAGGCTCGCCGGGGTTGTGCCCCGGGCTTTTACCTCCGACCTACCTGGCCGCCTACCCGCGCGTTTCGCCCATTGCATCCGCATTACCCTCGCCCCATACGTATTACCTCGCGCGCCTGCTCGTATTTCACC
+
CCCCCGFGGGGGGGGFFF,@@EG,EFFCGGGGGGGGCFGGGFGGGG7FFG,FGGGG7CFCFGGGGGEGGFGGGGGCECEFGGGGCFCE>FFCGFF9FGGG7>CGGGGGGDGGFAFGGGGGGGGGGGGG7FFGFGG7E=CGFGF67E>,,:FDGD*:>CEEGGEDG>=BCE*:6B/*/5CE555C5E*-9<09<CDG3@FCC4<):77((91C0>+)14CC6500:*.)(14(4((.328A*(.-*.)54<*,((.-*,)((-*->80(44<444.))+.4(,(-((-(((.44(.)*1)*2
@M03364:396:000000000-C9LGT:1:1101:25418:5625 2:N:0:10
GGACTACTAGGGTATCTAATCCTGTTCGCTCCCCACGCTTTCGCTCCTCAGCGTCAGTAACGGCCCAGAGACCTGCCTTCGCCATTGGTGTTCTTCCCGATATCTACACATTCCACCGTTACACCGGGAATTCCAGTCTCCCCTACCGCACTCAAGCCCGCCCGTACCCGGCGCGGATCCACCGTTAAGCGATGGACTTTCACACCGGACGCGACGAACCGCCTACGGGCCCTTTACGCCCAATAAATCCGGATCACGCTTGCACCCTACGTATTACCGCGGCTGCTTGACCGTAGTTAGC
+
CCCCCGGGGGGGEFGGGGGGGGGGGFGGGGGGGGGGGGGGGGGGGGGGGGGGGGGGGGGGGGGGGGGGGGGGGGGGGGGGGGGGGGGGGGGGGGGGGGGGGGGGGGGGGGGGGGGGGGGGGGGGGEGGGGGGGGGAFEDGGGGFGGF>EAGBGFFFGGGGGGFGGCGGGGCGDGFGEBGGFG<:;E*6FG=CGEE*>FGGGEGFGFFF1C;E9>=2D6EGFGF0?@2)496><F))66EEG?(168A<@CC6<1(48-48??CBGGG:.3:1<>04<E?>-447((.),(.),-3)0*.:*
@M03364:396:000000000-C9LGT:1:1101:15554:5635 2:N:0:10
GGACTACTGGGGTTTCTAATCCTGTTCGCTCCCCACGCTTTCGCTCCTCAGCGTCAGTAACGGCCCAGAGACCTGCCTTCGCCATTGGTGTTCTTCCCGATATCTACACATTCCACCGTTACACCGGGAATTCCAGTCTCCCCTACCGCACTCAAGCCCGCCCGTACCCGGCGCGGATCCACCGTTAAGCGATGGACTTTCACACCGGACGCGACGAACCGCCTCCGAGCCCTTTACGCCCACTAAATCCGGATACCGCTTGCACCCTACGTCTTACCGCGGCTGCTGGCCGGTTGTTAGC
+
CCCCCGGGGGGGGGGGGGGGGGGGGGGGGGGGGGGGGGGGGGGGGGGGGGGGGGGGGGGGGGGGGGGGGGFGGGGGGGGGDGGDGGGGGGGGGGFFGGGGGDGGGGGGGGGGGGGGGGGGGGGGGGGGEGGFGGGGGGGGGGGFGGGDGFGFGFGDGFGGGGFGGGGGGGGDEGFG=AGG?FFFGG7;FFEDGEEFGGCFGFGFG>>B9G>*4)1-79EGBGF?(2406C>F??F2<?EGG:(.7:?FF6>;446)<43;::F)2CD:2844(,3663496>>((4)),(8(--().).::
@M03364:396:000000000-C9LGT:1:1101:25270:5653 2:N:0:10
GGACTACTCGGGTTTCTAATCCTGTTCGCTACCCATGCTTTCGAGCCTCAGCGTCAGTTGCAGACCAGAGAGCCGCCTTCGCCACTGGTGTTCTTCCATATATCTACGCATTCCACCGCTACACATGGAGTTCCACTCTCCTCTTCTGCACTCAAGAAAAACAGTTTCCGATGCAGTTCCTCGGTTAAGCCGAGGGCTTTCACATTAGCATTATTTTTCCGCCTGCGCTCGCTTTACGCCCAATAAATCCGGACAACGCTTGCCACCTACGTATTACCGCGGCTGCTGGCCCGTAGTTAGC
+
CCCCCFFGGGGGAFGGGGGFGGGCGFGGGEEFGGGGGGGGGGGGGGGGFGGGGGGGDGGGGGGGGGGGEFFEGGGGGGGGGGFFGCFGCFF>FFGGGGGGGFGFFGFGGGGGFGGGGEC?EGGG?FGGFGGGGGGGGFGGGG8<FGGAFF?DFDD;,6@D,@DGFFGGAEGG@@8DGFEG:EC>EE+:F3<DDEGGGGGGGEGFGACC2+:F412>D?6E9D?@FC>?9?9;12;CC6EEG@=(;.45ACG;(((.<;F<?(25*<C3,5:<42>4<E14(7;>9()57:,143(0./):?
@M03364:396:000000000-C9LGT:1:1101:26260:5660 2:N:0:10
GGACTACACGGGTTTCTAATCCTGTTCGCTCCCCACGCTTTCGCTCCTCAGCGTCAGTAACGGCCCAGAGACCTGCCTTCGCCATTGGTGTTCTTCCCGATATCTACACATTCCACCGTTACACCGGGAATTCCAGTCTCCCCTACCGCACTCACGCCCGCCCGTACCCGGCGCGGATCCACCGTTAAGCGATGGACTTTCACACCGGACGCGCCGAACCGCCTACGAGCCCTTTACGCCCAATAAATCCGGATACCGCTTGCACCCTCCGTCTTCCCGCGGCTGCTGGCTCCGAGTTAGC
+
CCCCCGGGGGGG@FGGGGCGGGGGGGGGGGGGGGGGGGGGGGGGGGGGGGGGGGGGGGGGGGGGGGGGGGGGGGGGGGGGGGGDGGGG<FGGGGGGGGGGDGGGDFGGGGGGGGGGGGGGGGGGGGGGDGGGGGGCDFGGGGCDFGGEGEGAGF+;FGGGGGFGGEGGGGGGBF9D7BGGGGG7B?<6A?*/;EE?FGGGG<GCGFE9(99=3):93>GG>GB0(;3)(1322:>F<<GCG?1:))-.9FC>:21)0499?22)9FCB:014(.3<AC47((,(,-,5(8()(-().))22
@M03364:396:000000000-C9LGT:1:1101:23146:5660 2:N:0:10
GGACTACCGGGGTATCTAATCCTGTTCGCTCCCCACGCTTTCGCTCCTCAGCGTCAGTAACGGCCCAGAGACCTGCCTTCGCCATTGGTGTTCTTCCCGATATCTACACATTCCACCGTTACACCGGGAATTCCACTCTCCCCTACCGCACTCAAGCCCGCCCGTACCCGGCGCGGATCCCCCCTTCAGCGCTGGACTTTCACACCGGACGCGCCGACCCGCCCACGAGCCCTTTTCGCCCCATCAATCCGGATCAAGCTTGCCCCCTACGTCATTCCGCGGCTCCTTGCCAGTCTGTAGC
+
CCCCCGGG:FDGFGGGGGGGGGGGGGEGGGGGGGGGGGGGGGGG7FGGGGGGGGGGGG9FF@FCGGGGE@,4C=FGGGGGGGGG>?FGFGGGG<EFGFGGGGEGGGGFGGGG9FGGGG=CGGGGGEGGGGGGGG,,@,?FGGGF+DDEGFGFGF?FGGGGDG>GG:EGG7>*9F()28?*::<*=F278<3)1:C:DGGGF4<)93.((1351):61(/:,39((2()4<6:((5))(2AE0:,)5)-99)4,392)))).(25CFG>4(-.((.-6A(((3-(((,).44)),)***)2*
@M03364:396:000000000-C9LGT:1:1101:5832:5661 2:N:0:10
GGACTACAGGGGTTTCTAATCCTGTTCGCTCCCCACGCTTTCGCTCCTCAGCGTCAGTAACGGCCCAGAGACCTGCCTTCGCCATTGGTGTTCTTCCCGATATCTACACATTCCACCGTTACACCGGGAATTCCAGTCTCCCCTACCGCACTCAAGCCCGCCCGTACCCGGCGCGGATCCACCGTTAAGCGATGGACTTTCACACCGGACGCGACGAACCGCCTACGAGCCCTTTACGCCCAATAAATCCGGAGTACGCTTGCACCCTACGTATTCCCGCGGCTGCTGGCACGGCTGTCGC
+
CCCCCGGGGGGGFGGGGGGGGGGGGGGGGGGGGGGGGGGGGGGGGGGGGGGGGGGGGGGGGGGGGGGGGGGGGGGGGGGGGGGGGGGGGGGGGGGGGGGGGGGGGFGGGGGGGGGGGGGGGGGGGGGGGCFGGGGGGGGGGGGFGGGGGFGFGFGFGDFEEFFGGGGGDEGGFEBD7?GGFGG:FG@=FF8*;EE6CGGGGEGFGEF;05-*4.?757E=>G9::CB<477?0<?DFFGDG033)5-4@FDB2(((14((--;<F6D<(((..-4))<:99;F>>?0).63??((05).9/
@M03364:396:000000000-C9LGT:1:1101:25508:5675 2:N:0:10
GGACTCCCCGGGTATCTAATCCTGTTCGCTCCCCCAGCTTTCGCGCCTCAGCGTCAGTGGTGGCCCAGAAGGCCGCCTTCGCCACCGGTGTTCTTCCCGATATCTGCGCATTCCACCGCTACACCGGGAATTCCGCCTTCCCCTACCACACTCGAGACCGCCGGTATCGGAGGCTCGCCGGAGTTGAGCCCCGGGCTTTTACCTCCGACATAACTGGCCGACTACTGTCGCTTTACGGCCAATGAATCGGGTTAACGGTAGCCCCCTAAGGATCACCCGTGCTTCTGGCCAGGTTGTCGGC
+
<@@,C,CCC:@7+@FGFGFGGAA,FD9@6:E7F@FGC8FC@<CGE7CB@FFF7FC@@@C@FGEEF<FGF,CAEFG7:CFGGC?F@EFFFFFGGGGGEEC7CCEFD9ECGEBGC9D?<@8DEGFGGGGE+6,@CDDC=FD9FFGFGGF5,;*:,>D>5@EE5>97:BC,CCGCB=(2/)*2=*:;*<,39@:DGDC59FCE7)36:)>90)(356::<(**(14>83)*.9:44(4)(-::*40(8<AA)5),(()))(-(()+.**)((((..((.4*-43(,)-.)-)((4())).*47)
@M03364:396:000000000-C9LGT:1:1101:8281:5677 2:N:0:10
GGACTACCGGGGTTTCTAATCCTGTTCGCTCCCCCAGCTTTCGCGCCTCAGCGTCAGTGGTGGCCCAGAAGGCCGCCTTCGCCACCGGTGTTCTTCCCGATATCTGCGCATTCCACCGCTACACCGGGAATTCCGCCTTCCCCTACCACACTCGAGCCCGCCGGTATCGGAGGCTCGCCGGGGTTGAGCCCCGGGCGTTTACCTTCGAGCTACCGGGGCGCCTACAAGCGCATTACGCCAAATGAATCCGAATACCGCGCGGCCCATCCGTAATACCTCGGCCGCTGGCCGGTAATTACGC
+
CCCCCGGGGGGF=FFFFFG<FGG9FGGGGC<CFGGGGGGGGGG:FDB?FA,EFFG>BCFCF7FGGGGGGGGGGGGF7CFFGGEFEFGGGGGGFFFCEFGGGG>,,EFG7EFGF,4?EGG6?+@=DCGGGDE,C<=>CGG9DFG:=DF,@@GFCC7A:EFGDG@DEECGGECE>7(**:C5C*):*2@>?C=<DG=E):CEGDC9*))-,*6F))1-)(2*4),(43)93/2((-))14E/*())9---9C/(--))0-(,((*(12*,,((((().43)(,1(-,(-((((((((1974*/
@M03364:396:000000000-C9LGT:1:1101:19209:5684 2:N:0:10
GGACTACTAGGGTTTCTAATCCTGTTTGCTCCCCACGCTTTCGTGCCTCAGTGTCAGTTACAGTCCAGAGAGCCGCCTTCGCAACTGGTGTTCCTCCTAATATCTACGCATTTCACCGCTACACTAGGAATTCCACTCTCCTCTCCTGCACTCAAGTTTCCCAGTTTCAAAGGCTTACTACGGTTGAGCCGTAGCCTTTCACCTCTGACTTAAGAAACCCCCTACGCACCCTTTACGCCCAGTAATTCCGGATACCGCTAGCCCCCTACGTATTACCCCGGCTGCTTGCCCGTAGTTTGCC
+
CCCCCGGGGGGGGGGGGGGGGGGGGGGGGGGGGGGGGGGGGGGGGGGGGGGGGGGGGGGGGGGGGGGGGGGGGGGGGGGGGGGGGGGGGGGGGGGGGGGGGGGGGGGGGGGGGGGGGGGGGGGGGGGGGGGGGGGGGGGGGGGFGGGGGFGFGDFFFGGGGGFGGGGGGGGGFGFGGFGCGGGGGG:=FFEGGGGGFGGAECECGFFEFGFF*B,3;@E*:9>BF549>C@BFFEEFFGG7:BC+95?FF3(38))8;,7;@C=GGDBB0<2:?):>+86>B(4()-5:(5:;((09*)0:
@M03364:396:000000000-C9LGT:1:1101:23090:5730 2:N:0:10
GGACTACAAGGGTTTCTAATCCTGTTTGCTCCCCACGCTTTCGAGCCTCAGCGTCAGTTACAGTCCAGAGAATCGCCTTCGCCACTGGTGTTCTTCCTAATCTCTACGCATTTCACCGCTACACTAGGAATTCCATTCTCCTCTCCTGCACTCTCGACTTCCAGTTTGAAATGCAGCACCCAAGTTGAGCCCGGGTATTTCACATCTCACTTAAAAGTCCGCCTACGCTCCCTTTACGCCCACTCAATCCGGATCACGCTTGCACCCTACGTATTACCGCGGCTGCTGGCACGTAGTTAGC
+
CCCCCGGGGGGGFGGGGGCFGFGCGGGGGGGGGGGGGGGGGGGFGGGGGGGGGGGGGGGGGGGGGGGGGGGGGGGGGGGGGGGGGFGGEFFGGGGGGGCGGGGGGGGGGGGGGGGGGGGGGGGGGEFGFGGGGGGGGDFGGGGBGGGCGFGFGE+:AEGGGGFGGGFGGGFGFGEGGFGGGGGFFGFDFG8DDGGGCGGGG@FEFFFF*=CGEA,:CCFF5D>DFD@AAGFFFFB=E@GEED(3)6.);CGFFF0=;;FDFDC;CFD?FFFF2:><4C4627B>><04>:(4?4()7*):C
@M03364:396:000000000-C9LGT:1:1101:10738:5746 2:N:0:10
GGACTACTAGGGTTTCTAATCCTGTTTGCTCCCCACGCTTTCGCGCCTCAGTGTCAGTTACAGACCAGGAAGCCGCCTTCGCCACTGGTGTTCCTCCATATCTCTACGCATTTCACCGCTACACATGGAATTCCACTTCCCTCTTCTGCACTCAAGTCGACCAGTTTCCAATGACCCTCCACGGTTAAGCCGTGGGCTTTCACATCAGACTTAATCAACCACCTGCGCGCTCTTTACGCCCAATAATTCCGGATAACGCTCGCCACCTACGTATTACCGCGGCTGCTGGCACGTAGTTAGC
+
CCCCCGGGGGGGGGGGGGGGGGGGGGGGGGGGGGGGGGGGGGGGGGGGGGGGGGGGGGGGGGGGGGGGGGGGGGGGGGGGGGGGGGGGFGGGGGGGGGGGGGGGGGGGGGGGGGGGGGDDGFGGFGGGGGGGGGGGGGFGGGGFGGGGGFGFFDDFFGGEGGFGFFGGGGGGFGFFGFGGGGDGGG7ACFGGGEGGC>FGGFDECF+6.96EA>DE@=GGFGFF9E@D>G9DF8<<<88<<<7;)71<FGFF@FFFF?6:<9E1*;D72:<<)-:))<4-3699;::04::?B(())*-:0
@M03364:396:000000000-C9LGT:1:1101:19511:5755 2:N:0:10
GGACTACTAGGGTTTCTAATCCTGTTCGCTACCCATGCTTTCGAGCCTCAGCGTCAGTTGCAGACCAGAGAGCCGCCTTCGCCACTGGTGTTCTTCCATATATCTACGCATTCCACCGCTACACATGGAGTTCCACTCTCCTCTTCTGCACTCAAGAAAAACAGTTTCCGATGCAGTTCCTCGGTTAAGCCGAGGGCTTTCACATTAGACTTATTTTTCCGCCTGCGCTCGCTTTACGCCCAATAAATCCGGACCACGCTTGCCACCTACGTATTACCGCGGCTGCTGGCACGGAGTTAGC
+
CCCCCGGGGGGGGGGGGGGGGGGGGGGGGGEGGGGGGGGGGGGGGGGGGGFGGGGGGFGGGGGCGGGGEGGGGGGGGGGGGGGGGGGGFGGGGGGGGGGGGGGGGGGGGGGGGGGGGGGGGGGGGGGGGGGGGGGGFGGGGFGFFGFDFFGFGFGF?DEFGGFGGFGGGEEGFGFGFFEF:3@FGGBCFGGGGEGGGGGGGFGF7FAECGEF*:DAFACFAGFFFC@DFD4>D??EF;EGGD0@27>EFGGF?((4>8>???A:*<7(8>4?74,)6@?9997>;342:?08?(()0))22
@M03364:396:000000000-C9LGT:1:1101:22199:5762 2:N:0:10
GGACTACCGGGGTTTCTAATCCTGTTCGCTCCCCCAGCTTTCGCGCCTCAGCGTCAGTGGTGGCCCAGAAGGCCGCCTTCGCCACCGGTGTTCTTCCCGATATCTGCGCATTCCACCGCTACACCGGGAATTCCGCCTTCCCCTACCACACTCGAGCCCGCCGGTATCGGAGGCTCGCCGGGGTTGAGCCCCGGGCTTTTACCTCCGACCTAACAGGCCGCCTACTCGCGCTTTCCGTCCACTAAATCCGTAGCACGCTGGCAACCTACGTATTACCTCGGCCGCTTGGCGGTGATTTTCC
+
CCCCCGFEEFGDGGGGGGGFGGGGGGFGGDGGGFGECCG@FGGGGGCFEGGGGGGGGGGGGGGGGGEGGFC@FGG7FFGGFFEFCC7:CFFEGFGEFFGFFGGGGGFC:CGGEBFF@EGGGEFFCGC@BFFGDGG7EGGG7CCAGFCAFFEC,8C5C*DEG@B?F@CFG=CCD>1CC>5CEDD?>8349;;<DCEEDCF6A<<)2070393+,8+4>(8>9DB070.)(),4(4))3)22;56(0.6AFD7(((.8B(,((26)/*94721)626)<34108(3(((((,(,4((01*)2:
@M03364:396:000000000-C9LGT:1:1101:8224:5859 2:N:0:10
GGACTACCCGGGTTTCTAATCCTGTTCGCTCCCCACGCTTTCGCTCCTCAGCGTCAGTAACGGCCCAGAGACCTGCCTTCGCCATTGGTGTTCTTCCCGATATCTACACATTCCACCGTTACACCGGGAATTCCAGTCTCCCCTACCGCACTCAAGCCCGCCCGTACCCGGCGCGGATCCACCGTTAAGCGATGGACTTTCACACCGGACGCGCCGAACCGCCTACGAGCCCTGTACGCCCAATAAATCCGGATAACGCTTGCACCCTACGTCTTACCGCGGCTGCCGGCACGTCTTTCGC
+
CCCCCGGGGGGGCFGGGGGGGGGGGGGGGGGGGGGGGGGGGGGGGGGGGGGGGGGGGGFGGGGGGGGGGGGGGGGGGGGGGGGGGGGGGGGGGGGGGGGGGGGGDGGGGGGGGGGAFGGGGGGGGGGGGGGGGGGGGGFGFFGFGGGGGFGFFFGFFGGGGFEGEGGGGGGGFG>GGFGG?GG=:CB?FF5DGGGGGGFGGFGFGEFFFGB=;):439GG>GF?2;3)3>>BB(:9AFGGG?(8<7:>FGDB:(1<?<9:4(;3>FG?436..312<<4949(((-(4094;F?()8=)1*
@M03364:396:000000000-C9LGT:1:1101:17688:5868 2:N:0:10
GGACTACACGGGTTTCTAATCCTGTTCGCTCCCCACGCTTTCGCTCCTCAGCGTCAGTAACGGCCCAGAGACCTGCCTTCGCCATTGGTGTTCTTCCCGATATCTACACATTCCACCGTTACACCGGGAATTCCAGTCTCCCCTACCGCACTCAAGCCCGCCCGTACCCGGCGCGGATCCACCGTTAAGCGATGGACTTTCACACCGGACGCGACGAACCGCCTACGAGCCCTTTACGCCCAATCATTCCGGATAACGCTCGCCACCTACGTATTCACGCGGCTGCTGGCCCGTCGTTGGC
+
CCCCCGGGGGGGFGGGGGGGGGGGGGGGGGGGGGGGGGGGGGGGGGGGGGGGGGGGGFFGGGGGGGGGFGGGGGGGGGGGGGGGGFGGFGGGGGGGGGGDGGGGGGGGGGGGGGGGGGDCGGGGGGGGGGGGGGGGGGFGGFGFGGGCGFGAD)=DGGCCEGFGGGGGGGGG>C2C*/:FCFG:CG*(AF=35EECFGGGG?GFGFBF9G>C():376EGFGF?BFB5:9;?28?9A6CCG<125)6)=C6938(.=:BBFFCB*:7,.532)6,))33<62193()).(.8610).)(*2
@M03364:396:000000000-C9LGT:1:1101:5134:5875 2:N:0:10
GGACTACAGGGGTTTCTAATCCTGTTTGCTCCCCACGCTTTCGAGCCTCAGTGTCAGTTACAGTCCAGAGAGCCGCCTTCGCAACTGGTGTTCCTCCTAATATCTACGCATTTCACCGCTACACTAGGAATTCCACTCTCCTCTCCTGCACTCAAGTTTCCCAGTTTCAAAGGCTTACTACGGTTGAGCCGTAGCCTTTCACCTCTGACTTACGAAACCACCTACGCACCCTTTACGCCCAGTACTTCCGGATAACGCTAGCCCCCTACGTAGTACCCCGGCTGCTGGCCCGTAGTTAGCC
+
CCCCCGGGGGGGFGGGGGGGGGGGGGGGGGGGGGGGGGGGGGGFGGGGGGGGGGGGGGFGGGGGGGGGGGGGGGGGGGGGGGGGGGGGFGGGGGGGGGFGGGGGGGGGGGGEGGGGGGGGGGGGGGGGGGGGGGGGGGGGGGGDFGGGGFGFFFFFGGGGGC+DFGGGGGGGFGEGGFFFGGGFEGD=F@:>GEGGGGFFFAC5C>6AE>@E*93);AFEBGBB>6>6@G>2>EC>>>EF<6@<+9??=<300343)(/,,656C>)8?47)(4)46+4;BFF123::0(3(31(8@*5:>
@M03364:396:000000000-C9LGT:1:1101:7043:5879 2:N:0:10
GGACTACTCGGGTATCTAATCCTGTTCGCTCCCCCAGCTTTCGCGCCTCAGCGTCAGTGGTGGCCCAGAAGGCCGCCTTCGCCACCGGTGTTCTTCCCGATATCTGCGCATTCCACCGCTACACCGGGAATTCCGCCTTCCCCTACCACACTCGAGCCCGCCGGTATCGGAGGCTCGCCGGGGTTGCGCCCCGGGCTTTTACCTCCTACCTACGGGGCCGCCGACTCGCGCTTTACGCCCAATGAATCCGACTACCGCTCGACCCATACGCATTGCCGCACCTACTGACAAGTATTCTGCC
+
CCCCCGGGGGGEC7CFGGGGGGGAFGDCCCFGGGGGCFG@EC@FFEEG@F,FFGGGDEEDFFCFFCFFGGDFGGDEEGBCDF7=CFE>=FGGGGFGEGGGGG6FCFG@:CGGGF=CFEECEDFF8@=F+=F@AFEFG@CGFD>AFGGEFFGC>>><<CE@EC5*>CEGEGGDDGD<:BEG=*94:C*4<**7<5CGGC:CG-<):7)))9)<()*,13C*,9(4-2-.491(1,)-(,8?E0:(*)-./)*((-(,0-(4((/29*234((((4)).2-((-(((,,)(,)(.))1**)20
@M03364:396:000000000-C9LGT:1:1101:22994:5890 2:N:0:10
GGGCTACAAGGGTTTCTAATCCTATTTGCTCCCCACGCTTTCGTGCCTCAGCGTCAGTAACAGGCCAGGCGGCCGCCTTCGCCACTGGTGTTCTTCCATATATCTACGCATTTTACCGCTACACATGGAGTTCCACCGCCCTCTCCTGTCCTCCAGCCTGCCAGTTTCCAAAGCCTGTACCGGTTGAGCCGGTACCTTTCACTTCAGACTTGCACAGCCGCCTGCGCACCCTTTACGCCCAATCATTCCGGATACCGCTTGCCACCTACGTATTACCCCGGCTGCTGGCACGTAGTTTGCC
+
CCCCCGGGGGGGFGGGGFCEGGGDFGGGGEGGGGGGGGGGGGGGGGGGGGGGGGGGGGGGGGGGGGGGGGGGGGGGGGGGFGGGGGGGCFFGGGGGGGGGGGGGGGGGGGGGDFGFGGGGGGGGGGGGEFGGGGCF@@DGGGGFGGFGGFGFGDFFDGGGEGFC>=EFGFGGFGFCGFECG>CFGE,0;<=@D5CFGDFFF@@CFFFFEFEF**>>F<=EBGF;D*..,:<78@E<<??EE(8?6>AA@F)48:02>;913?F4DF*:??.)6844<+((-79(4>)(2(4:34(09*.:>
@M03364:396:000000000-C9LGT:1:1101:26083:5902 2:N:0:10
GGACTACTAGGGTATCTAATCCTGTTCGCTCCCCCAGCTTTCGCGCCTCAGCGTCAGTGGTGGCCCAGAAGGCCGCCTTCGCCACCGGTGTTCTTCCCGATATCTGCGCATTCCACCGCTACACCGGGAATTCCGCCTTCCCCTACCACACTCGAGCCCGCCGGTATCGGAGGCTCGCCGGGGTTGCGCCCCGGGCTTTTACCTCCGACCTAACTGGCCGCCTACGCGCGCATTACGCCCCATTATTCTGTCTAACGCTCGCCACCTCCGTCTTATCCCGGCTGCTAGCACGGATGTCCGC
+
CCCCCGFGGGGGFGGGGGGGGGGGGGAFCEGGGGDGGGGGGGGGGGGGGGFFGGGG:C@@FGGGFFGGFGGGGGGGGGGGGGGGGGGGGGGGGGGFGGG7FGGGGGGGGGGGGGGGGGCGGGGGGGGGDCAFGGGGGGDGGFDFGGG,,@F@F=?53@DCEG>GFEGGG58CAF(*=5CEE8C*CC8478EGDGGD<EG6+):):>>B>GFC>F7.0(;79D(34*-0,)((484.-4EC*(4)6244*:*).))603(,(,23C5*((,(,.4))6+5,(1(4:)).().((,()0*)/9
@M03364:396:000000000-C9LGT:1:1101:7562:5911 2:N:0:10
GGACTACCCGGGTATCTAATCCTGTTCGCTCCCCACGCTTTCGCTCCTCAGCGTCAGTAACGGCCCAGAGACCTGCCTTCGCCATTGGTGTCCTTCCCGATATCTACACATTCCACCGTTACACCGGGAATTCCAGTCTCCCCTACCGCACTCAAGCCCGCCCGTACCCGGCGCGGATCCACCGTTAAGCGATGGACTTTCACACCGGACGCGACGAACCGCCTACGAGCCCTTTACGCCCAATAAATCCGGATAACGCTCGCCACCTACGTATTACCGCGGCGTCCGGTCCGGGTTCAGC
+
CCCCCFGGGGGGGGGGGGGGGGGFGGGGGGGGGGGGEGGGGGGGGGGGGGGGGGGGGFGGGGCGGGGGGGGGGGFFGGGGGGGGGC?FGGGGGGGGFGGGGCGCGEGFGFDGGGGGGGFGDGGGGDGC7CFEFEFGGFGGG?EFFGG6=9C5:DDFGGGGGFEGGG7:CEG>BG@GG):CGGGGGD:=F<?<FGGGGGGGGC+5CE@9BG;C07:317C:3C(((*-)459?1:462:GDGF(.)-.6@FC08:(-7(-,32/7*;C:7011<6329<49(7(-,,((-,(,(((00))2*
@M03364:396:000000000-C9LGT:1:1101:5696:5917 2:N:0:10
GGACTACTGGGGTATCTAATCCTGTTTGCTCCCCACGCTTTCGAGCCTCAGCGTCAGTTACAGTCCAGAGAATCGCCTTCGCCACTGGTGTTCTTCCTAATCTCTACGCATTTCACCGCTACACTAGGAATTCCATTCTCCTCTCCTGCACTCTAGACTTCCAGTTTGAAATGCAGCACCCAAGTTGAGCCCGGGTATTTCACATCTCACTTAAAAGTCCGCCTACGCTCCCTTTACGCCCAGTAAATCCGGACAACGCTCGCCCCCTACGCATTACCGCGGCTGCTGGCACGTAGTACGC
+
CCCCCGFGGGCGGGGGGGGGGGGGGGGGGGGGGGGGGGGGGGGGGGGGGGGGGGGGGFGGGGGFGGGGGGGGGGGGGGGGGGGGGGGGGGGGGGGGGGGGGGGGGGGGGGGGGGGGGGGGGGGGGGGGGGGGGGGGGGFGGGGFGGGGGFGFFFGFFGGGGGFGGGGGFFFG5DEGGFGGGGGGGFFEFFEGGGGEGGGGGCGE7A8A0=CEC+39@8CF5DDF=DA>=GB((>ECC@CFG>D=+9??FGC(,:1(;6@DD@E1*/>9B?((,4<62C2637>;>?:>23(.,4,)8*)*1
@M03364:396:000000000-C9LGT:1:1101:23118:5948 2:N:0:10
GGACTACCAGGGTTTCTAATCCTATTTGCTCCCCACGCTTTCGGGAATGAGCGTCAGTGCAGGCCCAGACCGTCGCCTTCGCCACTGGTGTTCCTCCATATATCTACGCATTTCACCGCTACACATGGAATTCCACGATCCTCTTCCGCACTCCAGTGATCCGGTTTCCGGGGCTTCCCGAAGTTTAGCTTCGGGCTTTCACCTCCAGACCTGTATCACCGCCTGCTCCCTCTTTACGCCCAATGATTCCGGATAACGCTCGCCACCTACGTATTACCGCGGCTGCTGGCACGTATTTCGC
+
CCCCCGGGGGGGEFGGGGFFGGGDFGGGGGGGGGGGGGGGGGGGGGGFGFFFGGGGGGGGGFGGGGGGGGGGGGGGGGGGGGEEFGGGFGGGGGGGGGGGGGGGGGGGGGGGGGFFFGGGGGGGFGGGGGGGGGFGG7DFDFGFGGA+CDGAFFGFBACFGGFGFGGGFEDGFGFGGFGG*=7@EG@>FDCFCGGGCGGGGCEECFA@=GFFDF9<:6EGFGFF6;3;@53=@AC?E1=>G:(,0):<=FF>:1()94>1<3:3*29:33,.454)6+49(3>B(24:01(<?:(16*)*1
@M03364:396:000000000-C9LGT:1:1101:21467:5948 2:N:0:10
GGACTACTGGGGTTTCTAATCCTATTTGCTCCCCACGCTTTCGTGCCTCAGCGTCAGTCACAGGCCAGGCGGCCGCCTTCGCCACTGGTGTTCTTCCATATCTCTGCGCATTTTACCGCTACACATGGAGTTCCACCGCCCTCTCCTGTCCTCAAGTCTGCCAGTTTCTGAATCATAAATGAGTTGAGCTCATCCCTTTGCCTTCAGACTTAACAGACCGCCTGCTCACCCTTTACACCCACTCATTCCGGATAACGCTCGCCACCTCCGTATTACCGCGGCTGCTGGCACGTAGTTCGCC
+
CCCCCGGGGGGGFGGGGGGGGGG,EFGGGGGGGGGGGGGGGGGGGGGGGGGGGGEFGGGGGGGGGGGGGGGGGGGGGGGGGGGGGGGGEGGGGGGGGGGGGGFGFFFGGGGEGGGGGGGGGFGGCFFG@GGGGDGGGD>CGGGFGGEDBFGFFEGFAGGGEGFGGGGGGGFCCFBFGAFGG7CFGG8=*=EFGGFFGGGGGEFEGAFFEGEG4B,0C9FE27;=@+.3.;6;@@<37<FEC(6=)9?CFG3((44<B918;;?2DGF(.,4(426A.*2(32(41?,4((,-.1:BF6277
@M03364:396:000000000-C9LGT:1:1101:22403:5980 2:N:0:10
GGACTACTGGGGTTTCTAATCCTGTTCGCTCCCCACGCTTTCGCTCCTCAGCGTCAGTAACGGCCCAGAGACCTGCCTTCGCCATTGGTGTTCTTCCCGATATCTACACATTCCACCGTTACACCGGGAATTCCAGTCTCCCCTACCGCACTCAAGCCCGCCCGTACCCGGCGCGGATCCACCGTTAAGCGATGGACTTTCACACCGGCCGCGACGAACCGCCTACGAGCCCTTTACGCCCAATAAATCCGGATAACGCTTGCCCCCTACGTATTCCCGCCGCTGCTGGCCGGTCGTTCGC
+
CCCCCGGGGGGGGGGGGGGGGGGGGGGGGGGGGGGGGGGGGGGGGGGGGGGGGGGGGGGGGGGGGGGGGGFGGGGGGGGGGGGGGGGGFGGGGGGGFGGGGGGGGGGGFGGGGGGGGGGGGGGGGGGGGGGGGGGGGGGGGGGFGGGGGDGBGBFFGGGGGGFGGGGGGGGGFGFGD?GGFFG@FG*6FF=CFGGFGGGGGFGFGFFF()4EF):2>(:C6DB<2C1)379?7?:4<(;EG?<?)5:<BFD;032)/(-(-2;(9CD(221.)-.-)<34(431(40,313(-4()))4>7
@M03364:396:000000000-C9LGT:1:1101:17470:5986 2:N:0:10
GGACTACACGGGTTTCTAATCCTGTTTGCTCCCCACGCTTTCGTGCCTCAGTGTCAGTTACAGTCCAGAGAGCCGCCTTCGCAACTGGTGTTCCTCCTAATATCTACGCATTTCACCGCTACACTAGGAATTCCACTCTCCTCTCCTGCACTCAAGTTTCCCAGTTTCAAAGGCTTACTACGGTTGAGCCGTAGCCTTTCACCTCTGACTTACGAAACCACCTACGCACCCTTTACGCCCAGTAATTCCGGATAACGCTAGCCCCCTACGTATTACCCCGGCTGCTGGCACGTAGTTCGCC
+
CCCCCGGGGGGGGGGGGGGGGGGGGGGGGGGGGGGGGGGGGGGGGGGGGGGGGGGGGGGGGGGGGGGGGGGGGGGGGGGGGGGGGGGGGFGGGGGGGGGGGGGGGGGGGGGGGGGGGGGGGGGGGGGGGGGGGGGGCFFFGGGFGGGGGFGDFD?FEFGGGGFFGGGGGGGGFGFGGFGGGGDFGG=DFGGG>EGGGGGFGFGEFFAEEGFF*938DBF77D:E>8>5@G>=:;8E?>GG:6@;;<<):F)6;@<EB91444B@DE<1<0:,-5)<A+(,-927:?4:?(441,(8**()9
@M03364:396:000000000-C9LGT:1:1101:15404:5999 2:N:0:10
GGACTACCAGGGTTTCTAATCCTGTTCGCTCCCCACGCTTTCGCTCCTCAGCGTCAGTAACGGCCCAGAGACCTGCCTTCGCCATTGGTGTTCTTCCCGATATCTACACATTCCACCGTTACACCGGGAATTCCAGTCTCCCCTACCGCACTCAAGCCCGCCCGTACCCGGCGCGGATCCACCGTTAAGCGATGGACTTTCACACCGGACGCGACGACCCGCCTACGAGCCCTTTACGCCCACTAAATCCGGATCACGCTTGCACCCTACGTATTACCGCGGCTGCTGGCACGTAGTTAGC
+
CCCCCGGGGGGGFCFGGG@FFGGFGGGGGGGGGGGGGGGGGGGGGGGGGAFGGGGGGGGGGGGGGGGGGFFGGGGGGGGGGGGGGGGGFGGGGGGGGGGGGGGGGGGGGGGGGGGGGGGGGGGGGGGGGG=FGGGGGGGGGGGFGGGEE>FAG<+;FD?EGGFGGGGGGGEEBGAC*:CGFGD<BG<:F<=C4ED6CCEFF?GCGAE90<15(0:9D(8E;DF::F?)4D96??DDF6EGG?(4).))8>C>?8(.7:6(4:;)9ED:,4??)..).<<>7>BF>0))5<?B::()8*)2:
@M03364:396:000000000-C9LGT:1:1101:9216:6006 2:N:0:10
GGACTACACGGGTTTCTAATCCTGTTCGCTCCCCACGCTTTCGCTCCTCAGCGTCAGTAACGGCCCAGAGACCTGCCTTCGCCATTGGTGTTCTTCCCGATATCTACACATTCCACCGTTACACCGGGAATTCCAGTCTCCCCTACCGCACTCAAGCCCGCCCGTACCCGGCGCGGATCCACCGTTAAGCGATGGACTTTCACACCGGACGCGACGAACCGCCTACGAGCCCTTTACGCCCAATAAATCCGGATAACGCTTGCCCCCTACGTCTTACCGCGGCTGCTGGCACGTATTTAGC
+
CCCCCGGGGGGGGDFFFGGGGGGFGGGGGGGGGGGGGGGGGGGGGGGGGGGGGGGGGGGGGGGGGGGGGF@FGGGGGGGGGGGGGGGGGGGGGGGGGGFEGGGGGGGGGGGGGGGGG>EGDGGGGGGGGEGGGGGFGGFGG=EFGGGGGFGFG)=6C@ECGEDDGCEGFGGGFGBD5?GGCFF@EG<?FFC*;CG?<CFGGFGFGFFBFD0EB):4918E9DF??GF52548?BFAF?GEG6(46)<<FG30(-,)*,31<3*,9CD>BFB?((45AC<030729?))3:,<0.4*)*67:
@M03364:396:000000000-C9LGT:1:1101:13078:6021 2:N:0:10
GGACTACCAGGGTTTCTAATCCTGTTCGCTCCCCCAGCTTTCGCGCCTCAGCGTCAGTGGTGGCCCAGAAGGCCGCCTTCGCCACCGGTGTTCTTCCCGATATCTGCGCATTCCACCGCTACACCGGGAATTCCGCCTTCCCCTACCACACTCGAGCCCGCCGGTATCGGAGGCTCGCCGGGGTTGCGCCCCGGGCTTTTACCTCCGACCTAACGGGCCGCCGACGCGCGCTTTACCCCCAATGAATCCGGATACCGCCCGCCCCCTACGTATTCCCCCCGCCGCTAGCCCGGAGTTTGCC
+
CCCCCGGGFGGGGGGGGG<FGGFGGGGGGGGGGGGGGGGGGGGGGGGGGGGGGGGGGGGGG?FGGGGGCFGGGGGGGGGGGGGGGGGGFEGGGGGGGGGGGEGGGGGGGGGGGGGGGEGGGGGGGGGGEGGGGGGGGFGGGGGFGGGC?AGBFBD>FGGGGGFCGGFGEGGEDF2DEEE:EED=*1*4@E8DC=EG3CFGCBGFGFD(7DB<:@*4C>GE>C((,*-.4)7-((6<).AE883,/))-)1)(443)04(((,27>53(,(.).4.).*3(-((3>>-43(.(((,08*.2:
@M03364:396:000000000-C9LGT:1:1101:5983:6032 2:N:0:10
GGACTACAGGGGTATCTAATCCTGTTCGCTCCCCCAGCTTTCGCGCCTCAGCGTCAGTGGTCGCCCAGACGGCCGCCTTCGCCACCGGTGTTCTTCCCGATATCTGCGCATTCCACCTCTACACCAGGCATTCCGCCATCCCCTACCTCACTCCAGCCCGCCAGTATCGAAGGCCCGCCGGGGATCACCCCCCGGCCTTTCCCTCCTGCCTTCACCGCCGACGACCCACTCTATCAGCCCCAGGAATCCGAAGCACGCGCGCCACACACTGGATGTCCCGTCTGCTAGGACGCAAGTCACC
+
-@BC@FC@,67@@CFGGG@<AFFGGFGE@:EFGGDCEF<CFGB7CGGEE?FFGFFG:C@8@,6+8CCEE,@FF:+C>::<<FFF@AEG=>FCFAFFD,+4@F>FF9FEC+BB=<EFF,@?=DA<,+83+8>9A=D:E++8=?3*+8,,6::*,)=*:D*@*5*073=DE7:C>,)3C:C:5*1*1*<()8=D)***)10<+-<)*0<.(2)0)9+)*(**(1((4*,)(*.)).))))2**-(()..5?)*((,.35(((-1/(*2*,((,((-)(-+)(.,(,))-.(),-(,()1*)**
@M03364:396:000000000-C9LGT:1:1101:17192:6034 2:N:0:10
GGACTACCAGGGTTTCTAATCCTGTTCGCTCCCCCAGCTTTCGCGCCTCAGCGTCAGTGGTGGCCCAGAAGGCCGCCTTCGCCACCGGTGTTCTTCCCGATATCTGCGCATTCCACCGCTACACCGGGAATTCCGCCTTCCCCTACCACACTCGAGCCCGCCGGTATCGGAGGCTCGCCGGGGTTGCGCCCCGGGCTTTTACCTCCGACCTAACGGGCCGCCTACCCGCGCCTTACGCCCACTGCATCCGGATCACGCTCGCCCCCTACGTTCTCTCCGCGCCGCTTGCCCGTCGTTACGC
+
CCCCCGGGGGGGGGGGGGGGGGGGGGGGGGGGGGGGGGGGGGGGGGGGGGGGGGGGGGGGGGGGGGGGGGGGGGGGGGGGGGGGGGGG7CFCGGGGGGGECC>FCEFGGGGGGGGGGGGGGGGGGGGGEGGGGGGGGGGGGDEAFGGFFFGFGFFBGGGGGG4DGEGGGG*:?C=GGBEGCEDB8C*4>EGGGDGGD>F?:>FADFD06D09)5*47,CE>D(-.*.)(/4(8().-3?E*(47?<).69)4:(4401,((-:6GC7-:(.(,44).*((-(((-4(46(.34((0))(11
@M03364:396:000000000-C9LGT:1:1101:4591:6040 2:N:0:10
GGACTACCCGGGTATCTAATCCTGTTCGCTACCCATGCTTTCGAGCCTCAGCGTCAGTTGCAGACCAGAGAGCCGCCTTCGCCACTGGTGTTCTTCCATATATCTACGCATTCCACCGCTACACATGGAGTTCCACTCTCCTCTTCTGCACTCAAGAAAAACAGTTTCCGATGCAGTTCCTCGGTTAAGCCGAGGGCTTTCACATTAGACTTATTTTTCCGCCTGCGCTCGCTTTACGCCCAATCAATCCGGCCCACGCTTGCCACCTACGTATTACCGCGGCTTCTGGCACGTCATTAGC
+
CCCCCGGGGGGGGGGGGGGGGGGFGGGGGGGGGGGGGGGGGGGGGGGGGGGGGGDGCFGGGGGGGGGGFGGGGGGGGGECGGGGGGGGFGFFGGFGFGGGGGGGGGGGGGGGGGGGGGGGGGGGGGGGGGE8ADFFGGGGFDGFGGC8@CFBF5DFGDEGEEFGFGGGGE8+*>>FGFGAECCFEGGEFFDGDGGGGGGGGFGFGFCEEFEEC9C8=:,<@:@@(=552>0:72?CFFGEG318)4;CFG31(,(47311?:;?GGG(,462?)()4<3(,4-1((-6<0:<?3().1.C0
@M03364:396:000000000-C9LGT:1:1101:9493:6046 2:N:0:10
GGACTACCGGGGTATCTAATCCTGTTCGCTCCCCACGCTTTCGCTCCTCAGCGTCAGTAACGGCCCAGAGACCTGCCTTCGCCATTGGTGTTCTTCCCGATATCTACACATTCCACCGTTACACCGGGAATTCCAGTCTCCCCTACCGCACTCAAGCCCGCCCGTACCCGGCGCGGATCCACCGTTAAGCGATGGACTTTCACACCGGACGCGACGAACCGCCTACGAGCCCTTTACGCCCAATAAATCCGGATAACGCTTGCACCCTACGTATTACCGCGGCTGCCGGCACGGAGTTAGC
+
CCCCCGGGGGGGGGFGGGGGGFGEFFGGEGGGGGGGGGGGGGGC@FGFFGGGGFGG@F<EGGGGGGEGFGGGGGGGGGGGGDGGGGGGCFGGGGGGCFGGGGGGGGGGGGGGGGGGGGFCGGGGCGGGFC@FFGGGGGGGCFGD?FGGGFGFGDGFGDGEEGEDGGGGG>E>BE>G=)=C98>FE81:FCGGGGG*;FFFGFGBFD>96D6>00:;D>DE2C>1(;2)-99BF:?A<?GGGF:??DAF?GGFB<09F1418-2)>6>(,.37<<?<9F:449096-(-3>6>B(48).)27
@M03364:396:000000000-C9LGT:1:1101:16651:6053 2:N:0:10
GGACTACTGGGGTATCTAATCCTGTTCGCTCCCCACGCTTTCGCTCCTCAGCGTCAGTAACGGCCCAGAGACCTGCCTTCGCCATTGGTGTTCTTCCCGATATCTACACATTCCACCGTTACACCGGGCATTCCATTCTCCCCTACCGCACTCAAGCCCGCCCGTACCCGGCGAGGCTCCCCCATAAAGCGATGGACTTTCACACCGTCCGCGTCGAAGCGCCTACGAAGCCTTTACGCCCAATGAATACGAATAATGATTGGACCCTTCGTTTTTCTGCTGCTGCTTGCACGTCGTTGTC
+
CCCCC,EC<FGGG7FFGGGGFCCGGCFFG:@FGG@@CG,BDGEFG?EFECFDFBFE@E@<FF@FGGGGGFG,DEEGCAF@F@FFD?FGAFG:F@E@CEFE++6F,CFEE9E?B5@FFDFGGGGF,+:B+@FDFDE,;ACFG=ED@@8E6@F=6186>D+1+F*=>C*>DCC*:*)2*00/*/)*,,21:</1>7**0+24:)5985>((:273):4),**-523888)(*4<.4))68ECE-(4)66)*252(4()*)))-)*)0091344:160(,+6.),.55).)4(4<11()0),**
@M03364:396:000000000-C9LGT:1:1101:19674:6056 2:N:0:10
GGACTACCAGGGTATCTAATCCTGTTCGCTCCCCACGCTTTCGCTCCTCAGCGTCAGTAACGGCCCAGAGACCTGCCTTCGCCATTGGTGTTCTTCCCGATATCTACACATTCCACCGTTACACCGGGAATTCCAGTCTCCCCTACCGCACTCAAGCCCGCCCGTACCCGGCGCGGATCCACCGTTAAGCGATGGACTTTCACACCGGACGCGACGAACCGCCTACGAGCCCTTTACGCCCAATAAATCCGGATCACGCTTGCACCCTACGTCTTACCGCGGCTGCTGGCACGTAGTTAGC
+
CCCCCGGGGGGGGGGGGGGGGGGGGGGGGGGGGGGGGGGGGGGGGGGGGGGGGGGGGGGGGGGGGGGGFFFEFGGGGGGGGGGGGGGGCFGGGGGFGGGGGEEFGGGGGGGGGGGGGGGGGGGGGGGGFEGAFGGGFGGGGGGFGGGGGEC=FDFDCDDCEGDGGGGGGGGEED>GE>GGFGGGFEFDFGGGFGGEGGGGGEGFGBE>(/(*7):412:CBDF?<F:)4C60:72))-;CG(:?)5>2=FC>(((,<<?:01;34:<324<:(4?24C:>99>>F<24:?33<:?5)*);*
@M03364:396:000000000-C9LGT:1:1101:6256:6059 2:N:0:10
GGACTACAGGGGTTTCTAATCCTGTTCGCTCCCCCAGCTTTCGCGCCTCAGCGTCAGTGGTGGCCCAGAAGGCCGCCTTCGCCACCGGTGTTCTTCCCGATATCTGCGCATTCCACCGCTACACCGGGAATTCCGCCTTCCCCTACCACACTCGAGCCCGCCGGTATCGGAGGCTCGCCGGGGTTGAGCCCCGGGCTTTTACCTCCGACCTAACGGGCCGCCTACGCGCGCTTTACGCCCAATGCATCCGGATACCGCTCGCCCCATACGTCTTACCGCCGGTGCTTGCACGTATTTCGCC
+
CCCCCFGGGGGG;FGGGGGGGGGGGGGGGGGGGGGGGGGGGGGGGGGGGGGGGGGGGGGGGGGGGGGGGGGGGGGGGGGGGGGGGGGGGGGGGGGGGGGGGGGGGGGGGGGGG?DFGGGGGGGGGGGGGG?FGGGGGGGGGGGFGGGCFFGBFBGFGGGGGG>;FEGGGGEGFC2DEFGGEED<EC,5?AEGGGDG<EGFFAF2CFF>>DB64F5>C>EEFD66414049;213:AFFGGE(,.)644?C):?6).70-(-7:?G55,4(..(-)::*2(-(-,2<-5:)5((()/11,97
@M03364:396:000000000-C9LGT:1:1101:22208:6095 2:N:0:10
GGACTACCAGGGTATCTAATCCTATTTGCTCCCCACGCTTTCGGGAATGAGCGTCAGTGCAGGCCCAGACCGTCGCCTTCGCCACTGGTGTTCCTCCATATATCTACGCATTTCACCGCTACACATGGAATTCCACGATCCTCTGCCGCACTCCAGCCGTCCGGTTTCCATGGCTCACTGAAGTTGAGCTTCAGTCTTTTACCACAGACCCTCACGGCCGCCTGCTCCCTCTTTACGCCCAATGATTCCGGATAACGCTCGCCCCCTACGTATGACCGCGGCTGCTGGCACGGACTTCGGC
+
CCCCCGGGGGGGGGGGGGGDGGGCCFEFGGGGGGGGGGGGGGGGGGGFGGGGGGGGGFGGGGGGGGGGGGGGGGGGGDFGGGGGGGGGFGGGGGGGGGGGGGGGGGGGGGGGGGGGGGGGEGGFGGGGGGGGGGGGGCFGDGGFGGGGGFGFFDDFEGGCCFBCCEEFFGCFFG);EFFE,;9@3E@:;3@CGFCGFEGGG=DAGFFB99B:66EBG@GGFD;;@8>FD7@54CFEF@GED11,*.457C),419<:;-86>247>/(8<425().5*-,79(-2)).4(5299(8=*,*1
@M03364:396:000000000-C9LGT:1:1101:4090:6113 2:N:0:10
GGACTACTCGGGTTTCTAATCCTGTTCGCTCCCCACGCTTTCGCTCCTCAGCGTCAGTAACGGCCCAGAGACTTGCCTTCGCCATTGGTGTTCTTCCCCATATCTACACATTCCACCGTTACACCGGGAATTCCAGTCTCCCCTACTGCACTCACGCTCTCCAGTTCCCAGCGCGGATCCACCTTTAATCCATGGCCTTTCCCCCCGTACTCGACCAACCTCCTACGAGCCCTTTGCCGCCAAGACATCCGGTTTACGCCTGCCCCCACCCTCATGACCGCGCCTCCTTGCCGTGCTCTCC
+
CCCCCGGGGDEEEFFFFDFGGFEFGGE@F:FEGG,@F7FFGGGGEFGDGGF8@CFFC<,,<,+@FB:F@664,,5CFGGFDFB:,?F<FDFEGEDBFG,BA,@EECG9EEGGED,CF+,0@FAF,B+@+4BFGF8,@,6CD=8;+>,,,+8:DD+*,+31>=+0C,=@9,,,*+1+9?*,,3*,?D?6BC74+51,36D?F*6-):/((2(+(2*(2(=:.;133:;),5,4333)))*2?((.)(..9C1(,,(.=:((((2(*2/(4((,-(6))0,--1((-4(34)(((-()0*-29
@M03364:396:000000000-C9LGT:1:1101:17470:6122 2:N:0:10
GACTACAAGGGTTTCTAATCCTGTTCGCTCCCCCAGCTTTCGCGCCTCAGCGTCAGTGGTGGCCCAGAAGGCCGCCTTCGCCACCGGTGTTCTTCCCGATATCTGCGCATTCCACCGCTACACCGGGAATTCCGCCTTCCCCTACCACACTCCACCCCGCCGGTCTCGGAGGCCCGCCGGGGTTGAGCCCCGGGCCTTTACCTCCGACCTAACGGGCCGCCTCCGCGCGCCTCTCGCCCCATGCCCCCGGCAACCGCGCCCCCCCTCCGCACTACCGCGGCTCCCGGCCCGCACTTCTCCC
+
@AC@,E6CDFECFCGAEECGGCFCFGDE7FGGGGGGGFFGGDGGGG@EGEFC@F,@<CCCFCGGG@F,6CFGFEGG:?EFGG@FFEF>74FGAEFGGG:4++@5@ECG:EFGG<EGDG8=@?EGED:=C>FFFCEG6FFGGG?*=E,:,<,8,8+;FGCGG:*9*6B<C*B*8*5/=>8:=?7*:883?EEDD*:*/0:CF>+5C))-,/)+3)2,19*C>*(.-2(0-9((((.8<9C**.(()(495))-,(.3>(6(4(CFG**,-(4(,)(.2?237(((((((,4,(2(()**.CC
@M03364:396:000000000-C9LGT:1:1101:4903:6131 2:N:0:10
GGACTACCGGGGTTTCTAATCCTGTTCGCTCCCCCAGCTTTCGCGCCTCAGCGTCAGTGGTGGCCCAGAAGGCCGCCTTCGCCACCGGTGTTCTTCCCGATATCTGCGCATTCCACCGCTACACCGGGAATTCCGCCTTCCCCTACCACACTCGAGCCCGCCGGTATCGGAGGCTCGCCGGGGTTGAGCCCCGGGCTTTTACCTCCGACCTAACGGGCCGCCTACGCGCGCGTTACGCCCAATGACTCCGGCTAACGCCCGCCCCCTACGTGTTTACGCGGGCGCTGGCACGTGTTGAGCC
+
CCCCCFGGGGGGCEGGFGGGGGCFGGGGGGFGGGGGGGGGGGGGGGGGGGFGGGGGGEFGGGGGGGGGFFFGGGGGGFGDGGGFFEFGFGGGGFEGGGGGGGGGGGGGGGGF@FGGFGGGGGGGFGGD7CFGGFG>E:9CFDD6?FGFGFDDGFG>GGGGGEF<FC=C=C;C3C<DEBEGG5D:*:0.?8FGDGG=9CFC:<E):>:1(94+3.*4<2=>6D(,(*-.39>(,78<1(8C*2(,/))66*1(,1425((-49C(9>7,(4.(,(.).*,(-((,(((4((5-4(())*(*2
@M03364:396:000000000-C9LGT:1:1101:15417:6147 2:N:0:10
GGACTACCGGGGTATCTAATCCTATTTGCTCCCCACGCTTTCGTGCCTCAGCGTCAGTCACAGGCCAGGCGGCCGCCTTCGCCACTGGTGTTCTTCCATATCTCTGCGCATTTTACCGCTACACATGGAGTTCCACCGCCCTCTCCTGTCCTCACGTCTGCCAGTTTCTGAATCATAAATGAGTTGAGCTCATCCCTTTTCCTTCAGCCTTAACTGACCGCCGGCTCACCCTTTACGCCCAATCGCTCCGTCTACCGCTCGCCACCTACGTGATACCCCGGTGGCTGGCCCGTAGTTAGCC
+
<ACCCGGGGGGGGF<EFDGDEFDGGFDDFGGFGGGGGGGGFGGGGGGFGGGGGGEDE<EGGGGFGGGGCD@EEEGG@FFBAFGGGFGGGEFFE<EG<A<AFFFDDF@7BCCG9ADFFEEGGEEGEF<=:=FFFGC,@@DCFGF@FFGG9ACC,:+;FGCFFE>;>9EB7:,@BG@<:;,,=>+@BF9)/35*+<9CFD:0CE,88AF*(0*,*+1*46A*6>(((*/2);((,5))(,::*(,.)(44)>/.4(-4)4((,(:091*(.3,(((.))+-(-(((,.(,((((-(,00*-:<
@M03364:396:000000000-C9LGT:1:1101:16648:6160 2:N:0:10
GGACTACTCGGGTATCTAATCCTGTTCGCTACCCATGCTTTCGAGCCTCAGCGTCAGTTGCAGACCAGAGAGCCGCCTTCGCCACTGGTGTTCTTCCATATATCTACGCATTCCACCGCTACACATGGAGTTCCACTCTCCTCTTCTGCACTCAAGAAAAACAGTTTCCGATGCAGTTCCTCGGTTAAGCCGAGGGCTTTCACATTAGACTTATTTTTCCGCCTGCGCTCGCTTTACGCCCAATAAATCCGGACAACGCTTGCCACCTACGTATTACCGCGGCTGCTGGCACGTAGTTCGC
+
CCCCCGGGGGGGGGGGGGGGGGGGGGGGGGGGGGGGGGGGGGGGGGGGGGGGGGGGGGGGGGGFGGGGGGGGGGGGGGGGGGGGGGGGCFFGGGEFGGGGGGGGGGGGGGGGGGGGGGGGGGGGGGGGFGGGGGGGGFFGGGGFGGGGGFGEF=8D,@DEDEF@FEGFGGGGFGBFGFGGGGGCED+:FEGGDGGGDGGCGEGFFF6A<FEGEAD4@EGG?GFFF5(/5D@FDD;>E;CFG?D1=<).AF5><>9FF43::68?DGG0204:<B:54A449>BF(,28::()((.)0*)19
@M03364:396:000000000-C9LGT:1:1101:14551:6168 2:N:0:10
GGACTACAGGGGTATCTAATCCTGTTCGCTCCCCACGCTTTCGCTCCTCAGCGTCAGTAACGGCCCAGAGACCTGCCTTCGCCATTGGTGTTCTTCCCGATATCTACACATTCCACCGTTACACCGGGAATTCCAGTGTCCCCTACCGCACTCAAGCCCGCCCGTCCCCGGCGCGGATCCACCGTTGAGCTATGGACTTTCACACCGGACGCGCCGAACCACCCCCAGCCCCTTTCCCCCCAATACATCCCGATAACGCTGTCCCCCTCCTTATTACCCTGGCTGCTGCCGCGTCTTCGCC
+
CCCCCGGGGGGDGCFGGGFGGGGGGGGGGGGGGGGGGGGGGGGGGGGGGGGGGGGGGGGGGGCEGGGG8FGGGGGGGGGGFGGGEGGGEFGGGGFF<EGGGGGG8,CDGGFFGGGGGGFDCFGFGGCB:@=EFA;,7,+:3=8D+DD++3@8@D=9:E64::>CF3@E>>5>9*(75)=FCFC*=C*,;F+22?8@CFCCFEG<CDA(-9(:;5C1<(:C0C0((:,)(/44(4).).*:E2((7)-)9**-,-((/((,(-<)9CC330()-))))3().(4(-(),.3((-,4)./(/1
@M03364:396:000000000-C9LGT:1:1101:6252:6171 2:N:0:10
GGACTACTAGGGTATCTAATCCTGTTCGCTCCCCCAGCTTTCGCGCCTCAGCGTCAGTGGTGGCCCAGAAGGCCGCCTTCGCCACCGGTGTTCTTCCCGATATCTACACATTCCACCGTTACACCGGGAATTCCAGTCTCCCCTACCGCACTCAAGCCCGCCCGTACCCGGCGCGGATCCACCGTTAAGCGATGGACTTTCACACCGGACGCGACGAACCGCCTACGAGCCCTTTACGCCCAATAAATCCGGATAACGCTTGCCCCCTACGTATTACCGCGGCTGCTGGCACGTAGTTAGC
+
CCCCCGGGGGGGGGGGGGGGGGGGGGGGGGGGGGGGGGGGGGGGGGGGGGGGGGGGGGGGGGGGGGGGGGGGGGGGGGGGGGGGGGGGGGGGGGGGFGGGGGGGGGGGGGGGGGGGGGGGGGGGGGGGGGGGGGGGGGGGGGGFFGGGGFGFGDGFGGGGGGFGGGGGGGGGFGFG*8EGGGG@EE:=FC=DGGE:FGGGG<FBGEFF6D959.:2)7EGFGFB(;1.4DFF1:?69,2CG<68?)-.=F3;(3(6F:9?B?C(7EGB66?7)6:4<?6>(-436?022<7<6?1)8*)22
@M03364:396:000000000-C9LGT:1:1101:12917:6172 2:N:0:10
GGACTACTAGGGTATCTAATCCTGTTCGCTACCCATGCTTTCGAGCCTCAGCGTCAGTTGCAGACCAGAGAGCCGCCTTCGCCACTGGTGTTCTTCCATATATCTACGCATTCCACCGCTACACATGGAGTTCCACTCTCCTCTTCTGCACTCAAGAAAAACAGTTTCCGATGCAGTTCCTCGGTTAAGCCGAGGGCTTTCACATTAGACTTATTTTTCCGCCTGCGCTCGCTTTACGCCCAATAAATCCGGACAACGCTTGCCACCTACGTATTACCGCGGCTGCTGGCACGTATTTAGC
+
CCCCCGGGGGGGGGGGGGGGGGGGGGGGGGGGGGGGGGGGGGGGGGGGGGGGGGGGGGGGGGGGGGGGGGGGGGGGGGGGGGGGGGGGFGFGGGGGGGGGGGGGGGGGGGGGGGGGGGGDEEGGGGGGFGFFGGGGGGGGGGGFGGGGGFGFGFDF9DFFDGFGGGGGGG=EEGFGGFGGGGGGEG<AFFGGGGGGGGGGGEGFGFF*:DCF4=;>EFGFDGF99C9A25>B?DFCFFGGGDF@=@CFFGG@DF0(049??FCF7EF??FF?):B46<39-7>>>6)4?B(.86(*/*.:D
@M03364:396:000000000-C9LGT:1:1101:14166:6195 2:N:0:10
GGACTACAGGGGTTTCTAATCCTGTTTGCTCCCCACGCTTTCGAGCCTCAGCGTCAGTGATCGTCCAGTAAGCCGCCTTCGCCACTGGTGTTCCTCCTAATATCTACGCATTTCACCGCTACACTAGGAATTCCACTTACCCCTCCGACACTCTAGTCCGACAGTTTCCAATGCAGTCCCGGGGTTGAGCCCCGGGCTTTCACATCAGCCTTGCCGTACCGCCTGCGCTCCCTTTACACCCAGTAAATCCGGATCACGCTTGCCCCCTACGTATTACCGCGGCTGCTGGCCCGTCTTTAGC
+
CCCCCGGGGGDGGEGGGGGGGGGFGGGGGGGGGGGGGGGGGGGEGGGGGGGGGGGGGGGGGGGGGGGGGGCGGGGGGGGGGGGGGGGGCFFGGGGGGGGCGGGGGGGGGGGGGGGGGGGGGGGGFEGGGFFGGGGGGGFGGFGFGGG>GDGEGEGFFGGGEGEDFGGGGGGFFGFGGFGGGGGGGDG5FGFDCEGGGGGGGFGFFFFF);7E;6<4DDGGFGFFFGF:(:9B:<F29)<CGF?B*6459FC6,((.86?B?:;?DGG91?<:<AFF<<:94(493:423?1:37()0*)2:
@M03364:396:000000000-C9LGT:1:1101:10325:6234 2:N:0:10
GGACTACCAGGGTTTCTAATCCTGTTCGCTCCCCACGCTTTCGCTCCTCAGCGTCAGTAACGGCCCAGAGACCTGCCTTCGCCATTGGTGTTCTTCCCGATATCTACACATTCCACCGTTACACCGGGAATTCCAGTCTCCCCTACCGCACTCAAGCCCGCCCGTACCCGGCGCGGATCCACCGTTAAGCGATGGACTTTCACACCGGCCGCGACGAACCGCCTACGAGCCCTTTACGCCCAATAAATCCGGATAACGCTTGCACCCTACGTATTACCGCGGCTGCTGGCACGTACTTAGC
+
CCCCCGGGGGGGGGGGGGGGGGGGGGGGGGGGGGGGGGGGGGGGGGGGGGGGGGGGGGGGGGGGGGGGGGGGGGGGGGGGGGGGGFGGFGGGGGFGGGGGGGGGGGGFGGGGGGGGGGGDGGGGGGGGGGGGGGGGGGGGGGGFGGGGGFGFGF8DGGGGGGFGGGGGGGGGEGFDE;C:,A?CGE*3AFC3CEE7CGGGGEG3CAAB(74E>5E397GGFG;6<E?>?GFF?FFFFFGGGB(49<45BFD><?<9F:FF4:C)9FG<(:<:29:>>C0919>(-87)4:2?F?4).6):>
@M03364:396:000000000-C9LGT:1:1101:11008:6236 2:N:0:10
GGACTACCGGGGTTTCTAATCCTGTTCGCTCCCCACGCTTTCGCTCCTCAGCGTCAGTAACGGCCCAGAGACCTGCCTTCGCCATTGGTGTTCTTCCCGATATCTACACATTCCACCGTTACACCGGGAATTCCAGTCTCCCCTACCGCACTCCAGCCCGCCCGTACCCGGCGCAGATCCACCGTTAGGCGATGGACTTTCACACCGGACGCGACGAACCGCCTACGAGCCCTTTACGCCCAATAAATCCGGATAACGCTTGCACCCTACGTATTCCCGCCGCTGCTGGCACGTAGTTCGC
+
CCCC@FGGGGGGGDGGGGFGGGFFGGGGGGGGGGGGGGGGGGGGGGGGGGGGGGGGGGGGGGGGGGGGGGDGGGGGGGGGGGGGGGGGGGGGGGGGGGGGGGGGGGGGGGGGGGGGGGGGGGGGGGGGCFGGGGGGFFCFGGGFGGGEGFGAECFFGFGGGGEGGEGGGGDEFG@GCAGG,CFFGG7;FGEGGEEGGGGGGFG?9>>99DBGB>?;CBGE>D>BBC?),9;<??BBB?GGGB:?9-6:@GC>:?:)?29180;7CGD:(4<1<<2<)24-(-(429007?(8(8()7449<
@M03364:396:000000000-C9LGT:1:1101:9357:6247 2:N:0:10
GGACTACTCGGGTTTCTAATCCTGTTCGCTCCCCACGCTTTCGCTCCTCAGCGTCAGTAACGGCCCAGAGACCTGCCTTCGCCATTGGTGTTCTTCCCGATATCTACACATTCCACCGTTACACCGGGAATTCCAGTCTCCCCTACCGCACTCAAGCCCGCCCGTACCCGGCGCGGATCCACCGTTAAGCGATGGACTTTCACACCGGACGCGACGAACCGCCTACGAGCCCTTTACGCCCAATCACTCCGGATAACGCTTGCCCCCTACGTATTACCCCGGCTGCTGGCCCGTAGTTGCC
+
CCCCCGGFGGGGGGGGGGGGFGGFGFGGGGGGGGGGGGGGGGGGEGGGGGGFGGGGGGGGGGGGGGGGGGGGGGGGGGGGGGGGDGGGGGGGGFDFGGGGGGGGFFGGGGGGGGGGGGGGGGGGGGGG:=EGGGDF=FDGGGGBGGGGG5F@F)DFGGGECGFGGCEGGCEGEGFG5?EG6FGFEGC2@E?5DEGCDFFGF3E)2=:>>G6E9)81)7EG9D>B?;1.(9>F(4:<D<ECG??1),()9C5641(-?<B?FFG(<FG((81(3<().3(--,24(1),5::8;>6)7*)*2
@M03364:396:000000000-C9LGT:1:1101:6310:6265 2:N:0:10
GGACTACTAGGGTATCTAATCCTATTTGCTCCCCACGCTTTCGTGCCTCAGCGTCAGGTACAGGCCAGGCGGCCGCCTTCGCCGCTGGTGTTCTTCCACATCTCTACGCATTTTACCGCTACACATGGAGTTCCACCGCCCTCTCCTGTCCTCAAGCCGTGCAGTTTCCAAAGCCTGAACCGGTTGAGCCGGTCCCTTTTACTTCAGACTTGCCCAGCCGCCTGCGCCCCCCTTACGCCCAATAAATCCGGATAACGCTTGCCCCCTCCGTATTACCCCGGCTGCTTGCACGTAGTTCGCC
+
CCCCCGGGGGGGGGGGGGGGGGGFGGGGGGGGGGGGGGGGGGGGGGGGGGGGGGGGGGGGGGGFGGGGGGGGGGGGGGGGGGGGGGGGGGGGGGGGGGGGGGGGGFGGGGGGGGGGGGGGGGGGGGGGGGGGGGCGGGGGGGGFGGA3,;FEGFGFGGEEGGFGGGGGGDG9AF@FDFGGGGD>CE<6FFGGDGGCCFGF7=F5@+@7;FEF9)>;F;GG>DFF6*.)4C>(4::BBBGD*(()*)).9<56239?>(,4:B<7DGC(334.(5).6+,(49((()).4)86(417**(//
@M03364:396:000000000-C9LGT:1:1101:16199:6278 2:N:0:10
GGACTACCGGGGTATCTAATCCTGTTTGCTCCCCACGCTTTCGCACCTCAGCGTCAGTTATAGGCCAGTTGGCCGCCTTCGCCACTGGTGTTCTTGCGAATATCTACGAATTTCACCTCTACACTCGCAGTTCCACCAACCTCTCCTACACTCGAGCTTGCCAGTATCAAAGGCAGTTCTGGAGTTGAGCTCCAGGCTTTCACCTCTGACTTAACAAGCCGCCTACGTGCGCTTTACGCCCAGTAAATCCGAACAACGCTAGCCCCCTTCGTATTACCGCGGCTGCTGGCCCGAAGTTTGC
+
CCCCCGGGGGGGGGGGGGGGGGGGGGGGGGGGGGGGGGGGGGGGGGGGGGGGGGGGGFGGGGGGGGGGGGGGGGGGGGGGGGGGGGGGFGGGGGGGGGGGGGGGGGGGGGGGGGGGGGGGGGGGGGGGGGGGGGGGGFFGGGGFGGGFGFGEGFFEGGGGGGFGGGGGGGGGFGFGGFGGGGCFGGFFFFCGGGGGGGGGGFGFGFFFFGFGE+DAFFGGFGFFFFFF1>@B:DFFFFGGGFFF169CFG>?BF(()(4669FFGGG;:<6<34:.6<:BFF>60:0:??(22,())*)2:
@M03364:396:000000000-C9LGT:1:1101:23204:6279 2:N:0:10
GGACTACAAGGGTTTCTAATCCTGTTCGCTCCCCCAGCTTTCGCGCCTCAGCGTCAGTGGTGGCCCAGAAGGCCGCCTTCGCCACCGGTGTTCTTCCCGATATCTGCGCATTCCACCGCTACACCGGGAATTCCGCCTTCCCCTACCACACTCGAGCCCGCCGGTATCGGCGGCTCGCCGGGGGTGGGCCCCGGGCTTTTACCCCCGACCTAACGGGCCGCCTACCCCCTCTTTACGCCCACAGCATCCGGCTAACGCTCGCCCCCTACGTGTTACCCCGGCCGCTTGCCCGTCTTTCGCC
+
CCCCCGGG9FEG<@FFGGGGGGGCGGGGGGGGGGGGGGGGGGGGGGGGGGGGGGGGGGD,C7FFGGGG<CCEGGGGGGGGGGGGGGGGFGGGGGCFGGEGEGGGGGGGGGGG;EFGGGG>EGGGG@EECCFGGGCFE+=FGGGF6FG,@?FDG5FEGGG7*FB?F:7F8:*1>7(1/0C***9*::*-)88C5:5*)8C99<G:GBE96C2<)<*(*-?C9G2((03.,)-3)6))4<CEE<(,).6:FD3(,()537(:3(::D*)4??((,.).686(-1(3;((-422(-4,)/*(17
@M03364:396:000000000-C9LGT:1:1101:4879:6280 2:N:0:10
GGACTACCCGGGTTTCTAAGCCTGTGCGCTCCCCACGCTTTCGCTCCTCAGCGTCAGTAACGGCCCAGAGACCTGCCTTCGCCATTGGTGTTCTTCCCGATATCTACACATTCCACCGTTACACCGGGCATTCCAGTCTCCCCTACCGCACTCAAGCCCGCCCGTACCCGGCGCGGATCCACCTTTAAGCGATGGACTTTCACACCGGACGCTCCGAACCTCCTACGAGCCCTTTCCGCCCAATCCATCCGGATAACGCTTGCCCCCAACGTCTTACCGCGGCGGCTGGCACCGCTGTAGC
+
AACCCGGEFGGG6@FGCGF,EEACF,CFC+6CC-BFCFFGGGDG,EFBFGGGGGGEBCFF<8:C+@FC<,,BCFGGG,F,FFFG,AFF<=,BFADEFE,=@EC?EG9,F,AF;FEFFC@CGGGGF7CF+CFGGFG9FFGGGFGFGG8?EBF5@57A@CFEGGEGC8C>F5CE4F>458?F+9*+5@??FD:8*:**;CE9<CGEDE5(3>6C()121(:/,9::)9()(93<,47).,*;E(24.()5=9C,1(()93224(;(9E<((44:402).<89((1(,7(0(3:2(((0.))*2
@M03364:396:000000000-C9LGT:1:1101:8477:6285 2:N:0:10
GGACTACACGGGTTTCTAATCCTGTTTGCTCCCCACGCTTTCGTGCCTCAGTGTCAGTTACAGTCCAGAAAGCCGCCTTCGCTACTGGTGTTCCTCCTAATATCTACGCATTTCACCGCTACACTAGGAATTCCACTTTCCTCTCCTGCACTCAAGTTTCCCAGTTTCAAGAGCTTACTACGGTTGAGCCGTAGCCTTTCACTCCTGACTTAAGCAACCACCTACGCACCCTTTACGCCCAGTAAATCCGGATAACGCTAGCCCCCTACGTATTACCGCGGCTGCTGGCACGTAGTTCGCC
+
CCCCCGGFCFGGGGGGGGGGGGGGGGGGGGGGGGGGGGGGGGGGGGGGGGGGGGGGGGGGGGGGGGGGGGGFGGGEGGGGGGGFGGGGGGGGGGGGGGGGGCEEGFGGGGGGGGGGGGGDGGGGGCFGGGGGGGG?DFFGGGGFFGGAFFGFGFGFCFFEGGFFGFGGGFF,;D0=@DGGGCD,@6,:DFE:+@CA8EFC,C3AFFFA)?=CAC,:CCFC8DB=)*5*);)9@@4C@==F7(088<?CFG8(4,4780(39;?(CE3/:0884:))6*4-31(4123::(4:?:?:B/()9
@M03364:396:000000000-C9LGT:1:1101:10045:6295 2:N:0:10
GGACTACAAGGGTATCTAATCCTGTTTGCTCCCCACGCTTTCGAGCCTCAGCGTCAGTTACAGTCCAGAGAATCGCCTTCGCCACTGGTGTTCTTCCTAATCTCTACGCATTTCACCGCTACACTAGGAATTCCATTCTCCTCTCCTGCACTCTAGACTTCCAGTTTGAAATGCAGCACCCAAGTTGAGCCCGGGTATTTCACATCTCACTTACCAGTCCGCCTACGCTCCCTTTACGCCCAGTAAATCCGGACCACGCTCGCCACCTACGTATTCCCGCGGCTGCTGGCCCGTCGTTAGC
+
CCCCCGGGGGGGGFGGGGGGGGGGGGGGGGGGGGGGGGGGGGGGGGGGGGGGGGGGGGGGGGGGGGGGGGGGGGGGGGGGGGGGGGGGFFGGGGGGGGFGGGGGGGGGGGGGGGGGGGGGGGGGGGGGFGGGGGGEFFGGGGGFFGGGGFGFGF8D8@FFFGFGGGGGFGGGFGFGGFGGGG6@EFGDFEFFGGGGGGGGGFGFGFFFFGFGF5,:CEGGAGFFFFAFFG>BBBEFF=GFG2(.1/>CFGG9;BF?FFFDF>E9*AF?>B::)6>)-<424>>62:2)86(899().)-92
@M03364:396:000000000-C9LGT:1:1101:12052:6304 2:N:0:10
GGACTACTGGGGTTTCTAATCCTGTTTGCTCCCCACGCTTTCGTGCCTCAGTGTCAGTTACAGTCCAGAGAGCCGCCTTCGCAACTGGTGTTCCTCCTAATATCTACGCATTTCACCGCTACACTAGGAATTCCACTCTCCTCTCCTGCACTCAAGTTTCCCAGTTTCAAAGGCTTACTACGGTTGAGCCGTAGCCTTTCACCTCTGACTTAAGAAACCACCTACGCACCCTTTACGCCCAGTAATTCCGGATAACGCTAGCCCCCTACGTATTACCGCGGCTGCTGGCACGTACTTTGCC
+
CCCCCGGGGGGGGGGGGGGGGGGGGGGGGGGGGGGGGGGGGGGGGGGGGGGGGGGGGGGGGGGGGGGGGGGGGGGGGGGGGGGGGGGGFGGGGGGGGGGGGGGGGGGGGGGGGGGGGGGGGGGG9FGGGGGGGGGGGGFGGGGDGGGFGFGFGFGFFGGGGGFGGGGGGGGGFGFGGFGGGGGFGGBDFFEGGGGGGGGGCEGFGFFFEFFD5C;8FFGF>@B@>>::@GFFFFEEF@EF72;*3<CEFG<0;D)).60;B;?@GG5?BB?2>:2<9*3-4929B?::?7?3(((09*):C
@M03364:396:000000000-C9LGT:1:1101:17377:6313 2:N:0:10
GGACTATCGGGTTTCTAATCCTGTTCGCTCCCCCAGCTTTCGCGCCTCAGCGTCAGTGGTGGCCCAGAAGGCCGCCTTCGCCACCGGTGTTCTTCCCGATATCTGCGCATTCCACCGCTACACCGGGAATTCCGCCTTCCCCTCCCACACTCGAGCCCGCCGGTATCGGAGGCTCGCCGGGGTTGCGCCCCGGGCTTTTACCCCCGACCTAACGGGCCGCCCACGCGCGCTTTACTCCCCATGAATCCGGATAACGCGCGCCCCATACGTATTACAGCGGCTGCTGCCCCGTATTTCCCCC
+
CC@CCGFGEGGCFGGGFGGAFGCCFFDGGFGGGGGGGFGGGGDCFFCD8EGGCGCCFCFF@EGGGGG?CEFGGGGGBBFDFG7CGGGB+BFGGGGGGGCFCEF9=E:FCEEGF9EF:EECE,AF=@FE:=FCFFGGGFGGGGF*CG6E>@,)*)3:FGGGGG4C::FEE5:*?,>GCDEGCE5:8*:,8CEC7CG5CCC<:4+-95)49<)<8)*,998>>)-:9E1@09,-8)5)5:C*0,2)*-.859*(-).(8-3(-4?4***.1..<B)4))343((--).)((--,(.,98*)9)
@M03364:396:000000000-C9LGT:1:1101:5162:6322 2:N:0:10
GGACTACAGGGGTTCCTAATCCTATTTGCTCCCCACGCTTTCGTGCCTCAGCGTCAGGTACAGTCCAGGCGGCCGCCTTCGCCGCTGGTGTTCTTCCACATCTCTACGCATTTTACCGCTACACATGGAGTTCCACCTCCCTCTCCTGTGCTCAAGCCGTGCAGTTTCCAAAGCCTGAACCGGTTGAGCCGGTCCCTTTTACTTTAGACTTGCTCAGCCGCCTGCGCGCCCTTTACGCCCCTTCATTCCGGATAACGCTTGCCACCTACGTATTACCCCGGCTGCTGGCCCGTAGTTCGCC
+
CCCCCGFEFF7CBF,CFFFGGGF<EGGGGF<EFEFEEEFGGFGGGEGG@FF8FFGGGGGFECF9CFFGD7@FEGGDEGGGGG:CFEGGG,B?EA,C?A<FFGGEG9CFCGGG,CEFG7B+@+6E,,A:5,:>F,,:=,6DCG?D=8D@@*,*C0=DF:EE6+:8FCFC:;;,;F=C1*34A*;54:,:9D:58?*=*<C::0@8++16779+.++)*.:C0D76;*6.(99(34<<1?=2*(.(/.6497)3(,4<)43?0(39DF54?<4)674AA+-4(369?::7083(4((0=?-97
@M03364:396:000000000-C9LGT:1:1101:13544:6326 2:N:0:10
GGACTACTGGGGTATCTAATCCTATTTGCTCCCCACGCTTTCGGGAATGAGCGTCAGTGCAGGCCCAGACCGTCGCCTTCGCCACTGGTGTTCCTCCATATATCTACGCATTTCACCGCTACACATGGAATTCCACGATCCTCTGCCGCACTCCAGCCGTCCGGTTTCCATGGCTCACTGAAGTTGCGCTTCAGTCTTTTACCACAGACCCTCACGGCCGCCTGCTCCCCCTTTACGCCCAATGATTCCGGATAACGCTAGCCCCCTCCGTATTACCGCGGCTGCTTGCACGTAGTTCGCC
+
CCCCCGGGGGGGGDGGGGGGGGGFGGGGGGGGGGGGGGGGGGGGGGGFGGGGGGGGGGGGGGGGGGGGGGGGGGGGGGGGGGGGGGGGGGGGGGGGGGGGGGGGGGGGGGGGGGGGGGGDGGGGGGGGGGGGGGGGG:=FGGGFGGGGGFGFGFGFGGGGGGFGGGGGGGDFFG@CCFGG9DFFCF,0@>=C?F@FDGFGG@C8DAA(0:B,:2C>C1C=>G6@<+7A@5:@7?2>?BGG8(,,9.6<=6)23:9?>>:(,5;:DG<(4(48(2)66*4-(4,1:?)41)40,.1<F*(99
@M03364:396:000000000-C9LGT:1:1101:4734:6327 2:N:0:10
GGACTACCCGGGTTTCTAATCCTGTTTGCTCCCCACGCTTTCGTGCCTCAGTGTCAGTTACAGTCCAGAAAGGCGCCTTCGCCACTGGTATTCTTCCTAATCTCTACGCATTTCACCGCTACACTAGGAATTCCACTCTCCTCTCCTGCACTCAAGTTTCCCAGTTTCAAAGGCTTACTACGGTTTAGCCGTAGCCTTTCACCTCTAGCTTAAGAAACCCCCTACCCACCCCTTACGCCCCGTAATTCCGCTTAACGCTCGCCCCCTACGGATTTCCCCGGCTGCTCGGACGTACTTTTGC
+
CCCCCGGGCFGG:FFGGGGGGGGGGGGGGGGGGGGGGGGGGGGCFGGGGGGFFGGGGFGCFGEFGGGGCFGGFGGGGGGGGGGGGGGGG9FGGFGGGGFGGGGGGFGGGGGGFGFDGGGGGFDGG8FFFGGGGGGGG=DGGGGFGGGGGFFEGDGFEEFFGGFFDGGGGGGADFEGFDF8F==3@3:*<B8=+@8,=EC,,2D@+0**3+;,:+,*41D9);))),0*/;<-8B)((-:C72;>)19?6D3(227A5,(,6(*->E)(.-(((-)6A6(-23(9(.)(((-4((()1*)*2
@M03364:396:000000000-C9LGT:1:1101:20669:6339 2:N:0:10
GGACTACTCGGGTTTCTAATCCTGTTCGCTCCCCCAGCTTTCGCGCCTCAGCGTCAGTGGTGGCCCAGAAGGCCGCCTTCGCCACCGGTGTTCTTCCCGATATCTGCGCATTCCACCGCTACACCGGGAATTCCGCCTTCCCCTACCACACTCGAGCCCGCCGGTATCGGAGGCTCGCCGGGGTTGAGCCCCGGGCTTTTACCTCCGAACTAACGGGCCGCCTACGCGCCCTTTACGCCCAACGCATCCGGATAACGCTCGCCCCCTCCGTATTTCCCCGGCTGCTGGGCCGGAGTTCGCC
+
CCCCCGGGGGGGGGGGGGGGGGGGGGGGGGGGGGGGGGGGGGGGGGGGGGGGGGGGBEFDGGGGGGGGGGGGGGGGGGGGGGGGGGGGGGGGGGGGGGGCEFEGGGGGGGGGGGGGGGGGEGGFGGGGGGGGGGGGGCGF@FFF6EF?FFE),:>BGGGEEGB9>8CFGC5CDGDGEFGGDEG:>E?:FFADDGGGGFGC+5C<DF:>(>?F06*-97E*-C6(42,.()42(5)-:??E*4(()419FD)8((.5:4-4(-:<D5C(((((.())60:2>2,4:5)(((((,(,0)*49<
@M03364:396:000000000-C9LGT:1:1101:19524:6341 2:N:0:10
GGACTACCAGGGTATCTAATCCTGTTCGCTCCCCACGCTTTCGCTCCTCAGCGTCAGTAACGGCCCAGAGACCTGCCTTCGCCATTGGTGTTCTTCCCGATATCTACACATTCCACCGTTACACCGGGAATTCCAGTCTCCCCTACCGCACTCAAGCCCGCCCGTACCCGGCGCGGATCCACCGTTAAGCGATGGACTTTCACACCGGACGCGACGAACCGCCTACGAGCCCTTTACGCCCAATAAATCCGGATAACGCTTGCACCCTACGTATTACCGCGGCTGCTGGCACGTACTTGGC
+
CCCCCGGGGGGGGGGGGGGGGGGGGGGGGGGGGGGGGGGGGGGGGGGGGGGGGGGGGGGGGGGGGGGGGGGGGGGGGGGGGGGGGGGGFGGGGGGGGGGGGGGGGGGGGGGGGGGGGGFDGGGGGGGGEGGGGGGGGFFGGGGFGGGGGFGAFDDFGGGGGGFGGEGGGGGGBE>GCDGGGGGCFE@=FFCDGGGCDCGGGFGFGFFF>GFGF):97>GEBGF:(;?509>B28>BFFGGG6:0)5<<FGGBB634=?>61<G2>ED??B?.)62::<871116>?5)5?0)3(())*)29
@M03364:396:000000000-C9LGT:1:1101:6540:6346 2:N:0:10
GGACTACACGGGTTTCTAATCCTATTTGCTCCCCACGCTTTCGTGCCTCAGCGTCAGTAACAGGCCAGGCGGCCGCCTTCGCCACTGGTGTTCTTCCATATATCTACGCATTTTACCGCTACACATGGAGTTCCACCGCCCTCTCCTGTCCTCTAGCCTGCCAGTTTCCAAAGCCTGTACCGGTTGAGCCGGTACCTTTCACTTCAGACTTAACAGGCCGCCTACGCACCCTTTACGCCCACTCATTCCGGATAACGCCCGCCACCTACGTATTACCCCGGCTGCCGGCCCGTAGTTTGCC
+
CCCCCGGGGGGGGGGGGGGGGGGCGGGGGGGGGGGGGGGGGGGGGGGGGGGGGGGGGGGGGGGGGGGGGGGGGGGGGGGGGGGGGGGGGGGGGGGGGGGGGGGGGGGGGGGGGGGGGGGGGGGGCGGG=FFGGGGGGFGGGGGFGGGFGFGFGE7@FGGGGGFGGGGGGGGFFG@DFF7ECGDFGG8)@EGDG5EGGGGEC@;;F6C4@F?F4B<;F0:C@D7<@*:)69;2:?AA6?GG8((8)6:A6C)((-)4<9(4;7:(9F47?01)-3).6+3,41,4(((,((-43-,8/*-*0
@M03364:396:000000000-C9LGT:1:1101:22515:6351 2:N:0:10
GGACTACTAGGGTTTCTAATCCTGTTCGCTCCCCCAGCTTTCGCGCCTCAGCGTCAGTGGTGGCCCAGAAGGCCGCCTTCGCCACCGGTGTTCTTCCCGATATCTGCGCATTCCACCGCTACACCGGGAATTCCGCCTTCCCCTACCACACTCGAGCCCGCCGGTATCGGAGGCTCGCCGGGGTGGAGCCCCGGGCTTTTACCTCCGACCTAACGGGCCGCCTACCCGCGCTTTACGCCCACTGAACCCGGATAACCCCCGCCCCCTCCCTACTACCCCGGCGCCTGGCACGGTCTTACCC
+
CCCCCGGGGGGGGGGGGGGGGGGFGGGGGGGGGGGGGGGFGGGGGGG>FGGGGGGGGGGGGGGGGGGGGGGGGGGGGGGGGGGFGGGGGGGGGGGGGGGGGGDGGGGGGGGGGGGGGGGGDGGGGGGGBFCFGGGGECDGGGGFDGGFGFGFGF7BGGGGEFDDFGFGG5:5?FBDGFGE=GGC1852@E;CDDGEGFFC?5C);@B(2DBFBF59D9GGBD<0:66)4)47?199:1ECC2()*)(4<C)7?(.))(,1,2E>C8360(..(4.<:51(--(-((((.(.((-(00*)22
@M03364:396:000000000-C9LGT:1:1101:11939:6357 2:N:0:10
GGACTACCGGGGTTTCTAATCCTGTTCGCTCCCCACGCTTTCGCTCCTCAGCGTCAGTAACGGCCCAGAGACCTGCCTTCGCCATTGGTGTTCTTCCCGATATCTACACATTCCACCGTTACACCGGGAATTCCAGTCTCCCCTACCGCACTCAAGCCCGCCCGTACCCGGCGCGGATCCACCGTTGAGCGATGGACTTTCACACCGGACGCGACGAACCGCCTACGAGCCCTTTCCGCCCAATCCATCCGGACAACGCTTGCCCCCTACGTAGTACCGCGCCGTCGTGCACGCACTTAGC
+
CCCCCGGGGGGGGDGGGGEGFGGFGGGGDGGGGGGGGGGGGGGGGFGGGCGGGGGGGGEGGGGGGGGGGFEGGGGGGGGGFGGGGDFGGGGGFFBBFGGDGGGGGGGGGGGGGGGGGGGGGGGGGEGGCGGGGDGG:DDGGGGFFGGGGFGAGFGFGG8EEGFDG@EGGEGGAE2C*2CFDFFBCC*,8?3CCGE?CGFGGFGFFEDF9C15,):-71EGFGF11A:;0>9<(.5)6(*;C:?:)(56B7<00(-,702:(4;24F<348?.4(4)6@8(,(--44(,42-5((()0/-;C
@M03364:396:000000000-C9LGT:1:1101:19939:6367 2:N:0:10
GGACTACCGGGGTATCTAATCCTGTTCGCTCCCCACGCTTTCGCTCCTCAGCGTCAGTAACGGCCCAGAGACCTGCCTTCGCCATTGGTGTTCTTCCCGATATCTACACATTCCACCGTTACACCGGGAATTCCAGTCTCCCCTACCGCACTCAAGCCCGCCCGTACCCGGCGCGGATCCCCCGTTAAGCGCTGGACTTTCACACCGGACGCGACGAACCGCCTACGAGCCCTTTACGCCCACCAAATCCGGATAACGCTTGCACCCTACGTATTACCGCCGCTGCTGGCACGTCGTTAGC
+
CCCCCGGGGGGGGGGGGGGGGGGGGGGGGGGGGGGGGGGGGGGGGGGGGGGGGGGGGFG<FGGGGGGGDG@FGFGGGGGGGGGDF5FFFGGGGGGGGGGEGGGGGGGGGGGGGGGGGGFGDGGGGDGGGGGGGGF,@>9FGGGFGGGCG5F=@0CFFGGEGGFGGGGEEEEGFGBD*2CF*=<CCF7::BC)8CG=FF9CGFG>GEF>9G>G1.875>GE>GFF?F?5?GF?7?F)6<GGGB((831<FGG91:(4?0123:F3FGG0.:24<B?.:C?>((2(,4)4742<:6-)).(9:
@M03364:396:000000000-C9LGT:1:1101:16418:6412 2:N:0:10
GGACTACAGGGGTTTCTAATCCTGTTCGCTACCCATGCTTTCGAGCCTCAGCGTCAGTTGCAGACCAGAGAGCCGCCTTCGCCACTGGTGTTCTTCCATATATCTACGCATTCCACCGCTACACATGGAGTTCCACTCTCCTCTTCTGCACTCAAGAAAAACAGTTTCCGATGCAGTTCCTCGGTTAAGCCGAGGGCTTTCACATTAGACTTATTTTTCCGCCTGCGCTCGCTTTACGCCCAATAAATCCGGACAACGCTTGCCCCCTACGTATTACCGCGGCTGCTGGCCCGTATTTAGC
+
CCCCCGGGGGGG@FGGGFGGGFGGGGGGGGGGGGGGGGGGGGGGGGGFGGGGGGGGGFGGGGGFGGGGGGGGGFGGGGGGGGGGGGGGEFFGGGGGGGGGGGGGGGGGGGGGGGGGGGGGGGGGGGGGGGFF<FFGGGGGGGGFDGGG;EG5F=DF3=8D8FFFFFGGGGEGEGFGGFFGDFDGGG<6C@FGGGGGGGGGGFGFDFFEEGFG49;>FFGC>C@@966?BC(:6;=EC@GGGF6@;EFFFGG0:>0()-2888C(*292:?B1.4:):::;>((-,43,23((,--)01);:
@M03364:396:000000000-C9LGT:1:1101:15460:6432 2:N:0:10
GGACTACCAGGGTTTCTAATCCTGTTCGCTCCCCACGCTTTCGCTCCTCAGCGTCAGTAACGGCCCAGAGACCTGCCTTCGCCATTGGTGTTCTTCCCGATATCTACACATTCCACCGTTACACCGGGAATTCCAGTCTCCCCTACCGCACTCAAGCCCGCCCGTACCCGGCGCGGATCCACCGTTAAGCGATGGACTTTCACACCGGACGCGACGAACCGCCTACGAGCCCTTTACGCCCAATAAAACCGGATAAAGCTTGCACCCTACGTATTACCGCGGCTGCTCGCACGTATTTCGC
+
CCCCCGGGGGGGGGGGGGGGGGGGGGGGGGGGGGGGGGGGGGGGGGGGGGGGGGGGGGGGGGGGGGGGGGGGGGGGGGGGGGGGGGGGGGGGGGGGGGGGGGGGGGGGGGGGGGGGGGGGGGGGGGGGGGGGGGGGEFGGE=CFGGGGGFGFGFD?GGGEGEFGGGGGGEGGFGAD5AEFCFFFFG<:FF5<CGGGGGGGGFGFGFB99GBGF5C97(:EFDF?:FF5,99<?FFFF1=EG14()55)0CC60::4*)..68C)9FD<:6(.8<2)6F-9(39;9?4)2>99>(2*)*.9C
@M03364:396:000000000-C9LGT:1:1101:13254:6435 2:N:0:10
GGACTACTGGGGTATCTAATCCTGTTCGCTCCCCACGCTTTCGCTCCTCAGCGTCAGTAACGGCCCAGAGACCTGCCTTCGCCATTGGTGTTCTTCCCGATATCTACACATTCCACCGTTACACCGGGAATTCCAGTCTCCCCTACCGCACTCAAGCCCGCCCGTACCCGGCGCGGATCCACCGTTAAGCGATGGACTTTCACACCGGACGCGCCGAACCGCCTACGAGCCCTTTACGCCCAATCAATCCGGATAACGCTTGCACCCTACGTCTTACCGCGGCTGCTGGCCCGTATTTAGC
+
CCCCCGGGGGGGGDGGGGFGGGGGGGGGGGGGGGGGGGGGGGGGGGGGGGGGGGGGGGGGGGGGGGGGFGGGGGGGGGGGGGGGGGGGGGGGGGGGGGGGGGGGGGGGGGGGGGGGGGGGGGGGGGGGGGGGGGGGGGGGGFGFCGGEGFGFGFGFGGGGGGFGGEGGGGGGFGFGEEGGDGGGCE<:FFEGGGGDGGGGGFGFGFBBFGFG>):-79GGFGB0:E<3:DF?B?F).,ACE::?4:3<FGD>?0(6?4>63<C,CGD:4?::,1:663,-439>1(,).2(429())*)2:
@M03364:396:000000000-C9LGT:1:1101:27864:6439 2:N:0:10
GGACTACCCGGGTTTCTAATCCTGTTCGCTCCCCACGCTTTCGCTCCTCAGCGTCAGTAACGGCCCAGAGACCTGCCTTCGCCATTGGTGTTCTTCCCGATATCTACACATTCCACCGTTACACCGGGAATTCCAGTCTCCCCTACCGCACTCAAGCCCGCCCGTACCCGGCGCGGATCCACCGTTAAGCGATGGACTTTCACACCGGACGCGCCGAACCGCCTACGAGCCCTTTACGCCCAATAAATCCGGATAACGCTTGCACCCTACGTATTACCGCGGCTGCTGGCACGTAGTCAGC
+
CCCCCGGGGGGGGGGGGGGGGGGGGGGGGGGGGGGGGGGGGGGGGGGGGGGGGGGGGGGGGGGGGGGGGG8FGGGGGGGGGGGGGGGGEFGGGGGGGFEGGGDGGGGGGGGGGGGGGGGGGGGGFEGGGGGGGGGGGGGGGGGFGGGGGFGFDD+;FFGGDGFGGGGGGGGGDF@C7?GDGFGEGGGDFF5DDGGGGGGGGEGFGFD;;DFG>)24>>GE9DBF6;304C>F(:3<A?GGGF?198BFFGG9<209FFF??<;2>CDBFF?7<<?2<<499>>B>:304<(58:75>*-;>
@M03364:396:000000000-C9LGT:1:1101:17677:6456 2:N:0:10
GGACTACCGGGGTTTCTAATCCTGTTCGCTCCCCACGCTTTCGCTCCTCAGCGTCAGTAACGGCCCAGAGACCTGCCTTCGCCATTGGTGTTCTTCCCGATATCTACACATTCCACCGTTACACCGGGAATTCCACTCTCCCCTACCGCACTCAAGCCCGCCCGTACCCGGCGCGGTTCCACCGTTAAGCCATGGGCTTTCACATCGGACGCGACGAACCGCCTACGCGCCCTTTACGCCCAATAAATCCGGATCACGCTTGCACCCTACGTATTACCGCGGCTGCTGGGCCGTAGTTAGC
+
CCCCCGGF@FGGGE@FGGGGGGGGGGGGGGGGGGGGGGGGGGGGEGGGGGGFFGGGGGGAF,67FFGG<F=,C6EGGGGGGGGG7FGFFFGGGCFEGGCEGGGGGGG?FGGGAFFGGG4@EGGG8EG:=FGGGGGA=F8FG8CF+@3@CAFFGFGF,D6CGG5CF:11,=E>>C=5*:CG7+0=CG*4A>00+7E*;EGGG?GF+;)-3C95(7:>C9EG6DBBBFF)4C0924424<GGC03<)4)<FGGB0817?<1,4:C)>FD676(().5-6<:BB>B9>:202(.(4(()0*)2:
@M03364:396:000000000-C9LGT:1:1101:19603:6488 2:N:0:10
GGACTACTGGGGTTTCTAATCCTGTTTGCTCCCCACGCTTTCGAGCCTCAGCGTCAGTCATCGTCCAGCAAGCCGCCTTCGCCGCTGGTGTTCTTCCTAATATCTACGCATTTCACCGCTACACTAGGAATTCCACTTGCCTCTCCGATACTCTAGTCCTACAGTTTCAAATGCAATCCCGGAGTTGAGCCCCGGGTTTTCACATCTGACTTATCTGACCGCCTGCACTCCCTTTACACCCAGTAAATCCGGATAACGCTTGCACCCTCCGTATTACCGCGGCTGCTGCCACGTATTTGGC
+
CCCCCGGGGGGGGGGGGGGGGGGGGGGGGGGGGGGGGGGGGGGF@FGGGGGGGGGGGGFGGGGGGGGGGGGGGGGGGGGGGGGGGGGGEEGGGGGGGGGGGGGGGGGGGGGGGGGGGGGGEEGGGGGGGGGGGGGGG:8EGFFBFGE8E@GFFECFFGGGEFFGGGGGGGFGFF@CEA@FGDC@BFGEFGGGGGGGGGGGGEGFGFFFFGFGFFGECEGGFGFF1*/;>FFFDEE9<?GGGFFFF)9?FGGFBF(<F<13:BC>FG*334(-.3?)6:497;BB;:8:)2,89:(9?*)29
@M03364:396:000000000-C9LGT:1:1101:23929:6496 2:N:0:10
GGACTACTGGGGTATCTAATCCTGTTCGCTCCCCACGCTTTCGCTCCTCAGCGTCAGTAACGGCCCAGAGACCTGCCTTCGCCATTGGTGTTCTTCCCGATATCTACACATTCCACCGTTACACCGGGAATTCCAGTCTCCCCTACCGCACTCAAGCCCGCCCGTACCCGGCGCGGATCCCCCGTTAAGCGATGGACTTTCACCCCGGACGCGCCGAACCGCCTACGAGCCCTTTCCGCCCAATGAATCCGGATCACGCTTGCCCCCTAAGTCTTCCCGCGGCTGATGGCACGTATTCGGC
+
CCCCCGGGEGFGFGGGGGFGGGGGGGGGGGGGGGGGGGGGGGGGGGGGGGGGGGGGGEFGGGGGGGGGGGCGFGGGGGGGGGGGGGGGFFGGGFFGGGGGGGEGDEGGGGGGCFCGGGGGGGGGGGGGFGGGGGGGGGGGGGG5DGFCE>G=CD=9FGGGGGFGGGGGGG8CB@4C*:EF,A7*=C*6683:CC=:FGGF:<F)>@>9>D(:7)24)4C5->>?FGFD?D>04(,)68EGGF30))56B6)42:(.)48<B?F0FGG13,4.69A))243479(4()),.(53(.*)*(2)
@M03364:396:000000000-C9LGT:1:1101:14847:6505 2:N:0:10
GGACTACTGGGGTTTCTAATCCTATTTGCTCCCCACGCTTTCGTGCCTCAGCGTCAGGTACAGGCCAGGCGGCCGCCTTCGCCGCTGGTGTTCTTCCACATCTCTACGCATTTTACCGCTACACATGGAGTTCCACCGCCCTCTCCTGTCCTCAAGCCGTGCAGTTTCCAAAGCCTGAACCGGTTGAGCCGGTCCCTTTTACTTCAGACTTGCCCAGCCGCCTGCGCCCCCTTTACGCCCAATCATTCCGGATAACGCTTGCCACCTACGTATTCCCGCGGCTGCTGGCCCGTAGTTTGCC
+
CCCCCGGGGGGGGCFGGGGGGGGCFGGGGGGGGGGGGGGGGGGGGGGGGGGGGGGGGGGGGFGGFGGGGGGGGGGGGGGGGGGGGGGGGGGGGGGGGGGGGGGGGGGGGGGGGGGGGGGGGGGGGGGGGGGGGGGGGFDGGGGFGGGGGCBEFEGFGGGGGGFGGGGGGGGGFFDGGFGGGGGFGGA>F<?C?EGGGGGG97?<FFF35F<FE)0);?GEFG@B::4)(>77:B>4<FGG>1<BF<2>76)8436?>B1(880.98*(53?):?)6)*--49((4450:087(((0**6::
@M03364:396:000000000-C9LGT:1:1101:9629:6506 2:N:0:10
GGACTACTAGGGTTTCTAATCCTGTTCGCTCCCCACGCTTTCGCTCCTCAGCGTCAGTAACGGCCCAGAGACCTGCCTTCGCCATTGGTGTTCTTCCCGATATCTACACATTCCACCGTTACACCGGGAATTCCAGTCTCCCCTACCGCACTCAAGCCCGCCCGTACCCGGCGCGGATCCACCGTTAAGCGATGGACTTTCACACCGGACGCGACGAACCGCCTACGAGCCCTTTACGCCCAATAAATCCGGATAACGCTTGCACCCTACGCATTCCCGCCGCTGCTGGCCCGTAGTGCGC
+
CCCCCGGGGGGGGGGGGGGGGCFFGGGGGGGGGGGGGGGGGGGGGGGGGGGGGEGGGGGGGGGGGGGGCGFFGGGGGGGGGGGGGFFGGGGGGGGGGGGFGGGGGGGCGFGGGGGGGGFCEGGGGGGGGEFFGGCFDD8FGGGFGGGGGFGFGD8DCGGGEGFGGGGGGGGGFGFGDDGG,CDCFEF:FFG3CCEFGGGGG?FEGFFF>GFG95C95>GG>GF(8C?)8GFF04:2A<EEG?03?7:>BFC(4:14?BFFB4;<FGGF?F<(-(-)5@--(-6610)4(4(4(,-)0))11
@M03364:396:000000000-C9LGT:1:1101:14285:6512 2:N:0:10
GGACTACTCGGGTGTCTAATCTTGTTCGCTACCCATGCTTTCGAGCCTCAGCGTCATTTGCAGACCAGAGAGCCGCCTTCGCCACTGGTGTTCTTCCATATATCTACGCATTCCACCGCTACACATGGAGTTCCACTCTCCTCTTCTGCACTCAAGCAAAACAGTGTCCGATGCAGTTCCTCGGTTAAGCCGAGGGCTTTCACATTAGACTTATTTTTCCGCCTGCGCTCGCTTTACGCCCAATAAATCCGGCCAACGCTTGCCACCTCCGTATTACCGCCGCTTCTGGCACGTATTTGCC
+
8-,,6CEE6B7+C+=6<,CE<,@CFG9,C@FEGA@FAAF<F<6,B,CF<<C<@FGG,CF@CF<,6CF@F8FE7C=CFCC<FCGFCFCE966B?E>F<FFAEFFFGA<FCGFC4E;EFG@D>>D?9=,=F=??F93BE=D@,DDD?9>,4?:D:==D,6@=EB*=F,@,7+B+9@D+=9:C,3+3@E3*13:0**@CGCD7<AC*21+:18>F*+,2=E,C24599,-)(*,3(6:6;1=*16(/)7)9:;5((4,:>6>110/47<C(.((,((.4<E(-(2(3(-6AA0.)44<*)*)20
@M03364:396:000000000-C9LGT:1:1101:24337:6543 2:N:0:10
GGACTACTGGGGTTTCTAATCCTGTTCGCTCCCCACGCTTTCGCTCCTCAGCGTCAGTAACGGCCCAGAGACCTGCCTTCGCCATTGGTGTTCTTCCCGATATCTACACATTCCACCGTTACACCGGGAATTCCAGTCTCCCCTACCGCACTCAAGCCCGCCCGTACCCGGCGCGGATCCACCGTTAAGCGATGGACTTTCACACCGGCCGCGACGAACCGCCTACGAGCCCTTTACGCCCAATAAATCCGGATACCGCCTGCCCCCTACGTATTCCCGCGGCTGCTGGCCCGTCGTTAGC
+
CCCCCGGGGGGGFGGGGGGGGGGGGGGGGGGGGGGGGGGGGGGGDGGGGGGGGGGGGGGGGGGGGGGGGGGGFGGGGGGGGGGGGEGGGGGGGGFGGGGGGGGGGGGFGGGGGGGGGGGDGGGGGGGG@FGGGGGFFGGGGGGFDGG6EFGFGFGFGGGGGGFGCCEGGGEGFG=C55CF0>FCFGC=FGCDFGDDFGGGGFGFGFFF03(C6):376GGFD92?C072D>F:::4A?EGG<<F?--4=F39(42)0--(-2@3CFD12::2?40))<11((420?3).4(2(4()8)-*2
@M03364:396:000000000-C9LGT:1:1101:27256:6550 2:N:0:10
GGACTACTCGGGTTTCTAATCCTGTTTGCTCCCCACGCTTTCGCACCTCAGCGTCAGTAATGGTCCAGTGAGCCGCCTTCGCCACTGGTGTTCCTCCGAATATCTACGAATTTCACCTCTACACTCGGAATTCCACTCACCTCTACCATACTCACGACTTCCAGTATCAAAGGCAGTTCCGGGGTTGAGCCCCGGGATTTCACCCCTGACTTAATAGTCCGCCTACGTGCGCTTTACGCCCAGCAAATCCAACACACGCTAGCCCCCTTCGAATTACCGCGGTCGATGGCACGACCTCAGC
+
CCCCCGGGGGGDFFEGGGFFGGGGGGGGFGGGGGGGGGGGGGGGGGGGGGGGGGGG@FEFGGGGGGGGGGGFGGGGGGGGFGGCGCGFDEGGGGGGGGGGGGGAFGGG?BFFDGGGFFGFAFGGGGF@FGGFGGGGGEDFFFFFCFED9DEE8>+;8@EGFGFGDGGGGGGFF8)6,?=C8=6+CE+);:FGDE>>;BFFC6@<;AFD2C>,*=,/B@C=>D@F@9(.5*692<;)93?=:60,0(.4?F*.(,-,.(4:((2(285,(.-((32))3(-69((3(,)4473140))/,99
@M03364:396:000000000-C9LGT:1:1101:25561:6560 2:N:0:10
GGACTACTCGGGTTTCTAATCCTGTTCGCTCCCCACGCTTTCGCTCCTCAGCGTCAGTAACGGCCCAGAGACCTGCCTTCGCCATTGGTGTTCTTCCCGATATCTACACATTCCACCGTTACACCGGGAATTCCAGTCTCCCCTACCGCACTCAAGCCCGCCCGTACCCGGCGCGGATCCACCGTTAAGCGATGGACTTTCACACCGGACGCGACGAACCGCCTACGAGCCCTTTACGCCCAATAAATCCGGATCACGCTTGCCCCCTACGGAGTCCCGCGGCTTCTGGCCCGGCGTTAGC
+
CCCCCGGGGGGGFGGGGGGGGGGGGGGGGGGGGGGGGGGGGGGGGGGGGGGGGGGGGGGGGGGGGGGGCGGGGGGGGGGGGGGGGFGGFFGGGGGGGGGGGGGGGGGGGGGGGGFGGGGGGGGGFGGGCGGGGGGAFGGGGGGFGGGGGFGFG5DFGFCCEGFGGGGGGGGGFGAG=AEGCFG:;EB?FFC*CCE6CFGFG);.CDFF(C9E;):9C;GG9DF?1;?)2>6?2<>AB?GGGF874<AABFC6<?1<@:?FFFF(9FDB10(((--(.<496>>9((-6)0(,((-00)(90
@M03364:396:000000000-C9LGT:1:1101:27411:6560 2:N:0:10
GGACTACTCGGGTATCTAATCCTGTTCGCTCCCCCAGCTTTCGCGCCTCAGCGTCAGTGGTGGCCCAGAAGGCCGCCTTCGCCACCGGTGTTCTTCCCGATATCTGCGCATTCCACCGCTACACCGGGAATTCCGCCTTCCCCTACCACACTCGAGCCCGCCGGTATCGGAGGCTCGCCGGGGTTGAGCCCCGGGCTTTTCCCTCCGGACTAACGGGCCGCCCACGCGAGCCTTCCGCCCCGTGAATCCGGCTAACGCCTGCCCCCTCCGTCTTTACCCGGCTGCCGGCACGTACTTGGCC
+
CCCCCGGGGGEGFGGGGGFGGGGGGGGGGDFGGGDGGGGGGGGGEFGFEGFGGGGGGFEDEDECFGGGFAEFFGGGGGGGGGGGGGGGCEFGGGGGGGGGGGGGFGFGGGGGGGGGFGGGGGGFGCCBFGFFGGGGE+=FEFGFFGF3:?FCG5CDCEGGGGFGG7CGGEGG>F(*/.=*:834=C,,9CCG5EG5);C?+5F<C))(,/(38@81<0E*-9(-3/-),)((4<,(2(;?5(,4706.9/)((().)4-(((23C?)(-(,(.3))6+((44-4(((-1(,((,(./*)09
@M03364:396:000000000-C9LGT:1:1101:21820:6562 2:N:0:10
GGACTACCGGGGTTTCTAATCCTGTTCGCTCCCCCAGCTTTCGCGCCTCAGCGTCAGTGGTGGCCCAGAAGGCCGCCTTCGCCACCGGTGTTCTTCCCGATATCTGCGCATTCCACCGCTACACCGGGAATTCCGCCTTCCCCTACCACACTCGAGCCCGCCGGTATCGGAGGCTCGCCGGGGTTGAGCCCCGGGCTTTTACCTCCGACCTAACGGGCCGCCTACCCGCCCTTTACGCCCACTCCTTCCGGCTACCGCTTGCCCCCTCCGGCTGACCCCGGCCGCTTGCACGTACTTCGCC
+
CCCCCGGGGGGGFGGGGGFGGGGGGGGGGGGGGGGGGGGGGGGGGGGGGGGGGGGGEFFFGFGGGGGGFGGGGGGGGGGGGGGGGGGGEGGGGGGGGGGGGGGGGGGEGGGGGGGGGGGGGGGGGGGGGGGGGGGGG@CFGFGFFGGGGFGCFB>DGGGGGGFGGECGGGGEBE;GEEGEE=CECC85FGGGDGDD);CF?8E9FF529C4+27*4>9GE9D824*401)-(4:)),4:E*(.:.3<AFD7(,4(4591<???7<E3(3(((,(,.5*2,-((4((--1)5:.((.//(*9
@M03364:396:000000000-C9LGT:1:1101:26988:6567 2:N:0:10
GGACTACTAGGGTATCTAAGCCTATTTGCTCCCCACGCTTTCGTGCCTCAGCGTCAGGTACAGGCCAGGCGGCCGCCTTCGCCGCTGGCGTTCTTCCACATCTCGACGCCTTTTACCGCTACACATGGAGTTCCACCGCCCTCTCCTGTCCTCAAGCCGTGCAGTTTCCACAGCCGGAACCGGGTGAGCCGGCCCCTTTTCCCTCCGACTTGCACAGCCGCCCGCTCCCCCTTTCCCCCCCATTCTTCCGCACCCACCCTGGCGCCCTACTATTCGCCCCGCTGCCTGGCGCGCATTACGC
+
CCCCCGGGFFFG,CEFFG9,BF8=CFFFDEFFCFGDGFEBFGGFEGGFD,@FEGGDF<<EGGFFGGGGGGGGGCGGGEC<A:@FGFFG+FFGECDAFGGGEC>F8,>FC+BC,BEFGGGG>EFF,>BDBFA@DF,C@7CFFC>:CF,DFFEE@**0,@C7*69@,,<;>C,??FB*4:EE78D*8C*/6<*:)==E:>C01;+)*.0(-),+.1<)0.;=;D(21/(0(990<:)))(2:/1.)1).49**(((-()-((((/(/:)((()-).)(-2(,4,((,(.)(((,,(())*5*9
@M03364:396:000000000-C9LGT:1:1101:15699:6574 2:N:0:10
GGACTACTCGGGTATCTAATCCTGTTCGCTACCCATGCTTTCGAGCCTCAGCGTCAGTTGCAGACCAGAGAGCCGCCTTCGCCACTGGTGTTCTTCCATATATCTACGCATTCCACCGCTACACATGGAGTTCCACTCTCCTCTTCTGCACTCAAGAAAAACAGTTTCCGATGCAGTTCCGCGGTTAAGCCGAGGGCTTTCACATTAGACTTATTTTTCCGCCTGCGCTCGCTTTACGCCCAATAAATCCGGCCAACGCTTGCCCCCTACGTATTACCGCGGCTGCTGGCCCGTAGTCAGC
+
CCCCCGGGCGGGGDFGGGFGGGGGGGGGGGCGGGGGGGGGGGGDGGGGGGGGGGGGGGGGGGGDGGGGGGGGGGGGGGGGGGGGGGGGEFGGGGGGGDEDFGGGGGGGGGGGGGGGGGGGGGGGFGGGFFFFGGFGGFGGGDFFFGFFFFGFGFGF,6D88C6FGGGGFG8EBFFGGFGC+@DGGG+8CEFG5@EGDFGCGEFE>F>AEGCF*+,97;FC@G?@=B:A1DFFFF<6>@GGC?;1ADFAFGDF026BF3(4(,;2*;D1(4-4)6:)6A89>((--24371((2-(.8*-*0
@M03364:396:000000000-C9LGT:1:1101:7300:6575 2:N:0:10
GGACTACCGGGGTTTCTAATCCTGTTCGCTCCCCACGCTTTCGCTCCTCAGCGTCAGTAACGGCCCAGAGACCTGCCTTCGCCATTGGTGTTCTTCCCGATATCTACACATTCCACCGTTACACCGGGAATTCCAGTCTCCCCTACCGCACTCAAGCCCGCCCGTACCCGGCGCGGATCCACCGTTAAGCGATGGACTTTCACACCGGACGCGACGAACCGCCTACGCGCCCTTTACGCCCAATAAATCCGGATAACGCTTGCACCCTACGTATTACCGCGGCTGCTGGCCCGTAGTTCGC
+
CCCCCGGGGGGGFEGGGGFGGGGGGGGGGGGGGGGGGGGGGGGGGGGGGGGGGGGGGGGGGGGGGGGGGGGGGGGGGGGGGGGGGGGGGGGGGGGGGGGGGGGGEEFEGGGGGGGGGGGGGGGGGGGGDGGGGGFFGGGGGGGFGGGGGFGBCCFFGFGGEGFGGCGGGGGGFGFGDEGG6CFB;E:6FFGDFGGCGGGGGFGFGFFFFGFE;):351:C9D;<(24)4D9B0:B)6:EGGB:0?2><FGGFF82<FBFB?8/)2@D?0887)6(-6<29,,129:0.48(49-(00*)15
@M03364:396:000000000-C9LGT:1:1101:20048:6583 2:N:0:10
GGACTACTAGGGTTTCTAATCCTGTTCGCTCCCCCAGCTTTCGCGCCTCAGCGTCAGTGGTGGCCCAGAAGGCCGCCTTCGCCACCGGTGTTCTTCCCGATATCTGCGCATTCCACCGCTACACCGGGAATTCCGCCTTCCCCTACCCCACTCGAGCCCGCCGGTATCGGAGGCTGCCCGGGGGTGAGCCCCGGGCTTTTACCCCCGGCCTACCCGGCCCCCTACCGCGCCCTTTCGCCCCACGAACCCGGCAACACCCCGTCTCCTCCCGCATCCCCCGGCCGCCCGGCCCGCCTCTCCC
+
CCCCCGGGCGFGEGGGGGFGGGGGGGGGGGGGGGD::FGGGGGGGGGGGGGGG@FGGG9FF@EFGGGGG,C@EGGGGGGGFGGGGFGGCEFEGFFGGGGGE7BFGCFGGGDGGGGGGGGDCGDGGCCEG+FDGGFEEB8DFGGF6CF,8:B)D);?FECGGGADFC7CEE**2=2**2;*2?5*1:1()2;C7::/)8<9<-3.77)(,93*()*()(2/-C0(,2(0(1-((.).((;A*1((0((,)9)-4((.)(3(((2(22*(24((,-((.*,(,(-((((-(-(((((.))(22
@M03364:396:000000000-C9LGT:1:1101:23387:6640 2:N:0:10
GGACTACACGGGTTTCTAATCCTGTTTGCTCCCCACGCTTTCGTGCCTCAGTGTCAGTTACAGTCCAGAGAGCCGCCTTCGCAACTGGTGTTCCTCCTAATATCTACGCATTTCACCGCTACACTAGGAATTCCACTCTCCTCTCCTGCACTCAAGTTTCCCAGTTTCAAGAGCTTACTACGGTTGCGCCGTAGCCTTTCACTCCTGACTTAAGAAACCACCTACGCACCCTTTACGCCCAGTAAATCCGGATACCGCTAGCCCCCTACGTATTACCCCGGCTGCTTGCCCGTACTTCGCC
+
CCCCCGGGGGGECGGGGGGGGGGGGGGGGGGGGGGGGGGGGGGGGGGGGGGGGGGGFEFGGGGGGGGGFGGGGGGGGGGGGGGGGGGGFGGGGGGGGGGGGGGGFGGGGGGGGD4FGGGGGGGGGGGGGGGGGGGGGGGGGGGFGGG8EFGFGF6DCEDFGGFGGFGGGGGGFGFGGFGGGGGDG=,:?F6=CCGGGGGC7;@A;;C5CFEF4+,/7><,5CB::*/)-9@BBBEC5=EE*1@4+97?AG)(6;4@563(-5C?GG3(.,44<25<>+4(-4(4:)).8(5<96()9=,*9
@M03364:396:000000000-C9LGT:1:1101:23966:6648 2:N:0:10
GGACTACTAGGGTTTCTAATCCTATTCGCTCCCCACGCTTTCGCTCCTCATCGTCAGTAACGGCCCAGAGACCTGCCTTCGCCATTGGTGTTCTTCCCGATATCTACACATTCCACCGTTACACCGGGAATTCCGGTCTCCCCTACCGCACTCAGGCCCGCCCGTACCCGGCGCGGAGCCACCGTTAAGCGATGGGCTTTCACACCGGACGCGGCGAGCCGCCTACGAGCCCTTTGCGCCCGATACATCCGGATCACGCTTGCACCCTACGTTTTCACGCGGCGTCTGGCACGTCTGTCGC
+
CB@CC<FG<E8@CFGGFG,@FFG,C6E@F7<:FFFFGGGGGGGGBF7FC<<FF9BF,C<6FFFFGCEGFACFF8AFGFF9,@FGG,EF<,C:FFFCFE7=FEEDFG9<F=FDC<=FF8ED+FGGGGGG7C8F9<,+6@8FGG+*=3D+69F@:8+9F6?EEEEG*546DEEEAEA5*):7+*;*2=*6:FE*7:C*2=;6?5+.;8)(,)(*(0*4)(:*2C6((*(<(1;(,.5)69?EG(,,)())10*(-,(.5(28(35)22*,.4(,,.,6)2(.(((((-,-1)(,44(0)*)11
@M03364:396:000000000-C9LGT:1:1101:15700:6650 2:N:0:10
GGACTACCCGGGTTTCTAATCCTGTTTGCTCCCCACGCTTTCGCGCCTCAGTGTCAGTTACAGACCAGGAAGCCGCCTTCGCCACTGGTGTTCCTCCATATCTCTACGCATTTCACCGCTACACATGGAATTCCACTTCCCTCTTCTGCACTCAAGTCGACCAGTTTCCAATGACCCTCCCCGGTTAAGCCGTGGGCTTTCACATCAGACTTAACCAACCACCTGCGCGCTCTTCACGCCCAATAATTCCGCCTACCCCTCCCCCCCTCCGTATCACCGCGCCTGCTCGCCCGGCTTTAGC
+
BCCCCGGGGGGGGDEGGGGFFGGGGGGGGGGGGGGFFEGGFGCCGGGGGGGGGFGGFFEGEGGCED,FF,,BFGGGGGGGGGGGGGFC:EFGGGFGGD?EFGFGD9EBFG@7EFGGGGGG>F,?E@<FFFC:FF8FFDFFGFDF+EAFC7D<@)=?:==6C:5+38CEG8EGF;=8D6CE+;CFEG*1+@@7?@C*>F8CF4D496;.;6),*4,0*(/A=D@((=:B(/(/(;).)(=<E01:)--.7*7(((((0(4(((24):9((-,-3(()6:(,-,(((((.1,7:((())))*2
@M03364:396:000000000-C9LGT:1:1101:19678:6680 2:N:0:10
GGACTACAGGGGTTTCTAATCCTGTTCGCTCCCCACGCTTTCGCTCCTCAGCGTCAGTAACGGCCCAGAGACCTGCCTTCGCCATTGGTGTTCTTCCCGATATCTACACATTCCACCGTTACACCGGGAATTCCAGTCTCCCCTACCGCACTCAAGCCCGCCCGTACCCGGCGCGGATCCACCGTTAAGCGATGGACTTTCACACCGGACGCGACGAACCGCCTACGAGCCCTTTACGCCCAATCAATCCGGATAACGCTTGCACCCTACGTATTACCGCGGCTGCTGGCACGTAGTTAGC
+
CCCCCGGGGGGGGGGGGGFGGGGGGFGGGGGGGGGGGGGGGGGGGGGGGGGGGGGGGFFGGGGGGGGGCGFGFFGGGGGGGGGGEGGGFGGGGGGGGGGGGGGGGGGGGGGGGGGGGGGDGGGGGGGGGGGGGGGAEGGGGGGFGGGGGFGFGFFFGGGGGGFGGEEGGDGGFGFGGFGGCFGDCGC=FGE3>EE?FGFGGFGFGFDB>G>E>5EF39GG>GFFFFF:?GFF?B?<B?EEG:6?)585FGGF::<AF:BB?<>>GGGFB<6284:2:A<>9BF02177>:3<B:(0<*:FG
@M03364:396:000000000-C9LGT:1:1101:15629:6687 2:N:0:10
GGACTACTAGGGTTTCTAATCCTGTTCGCTACCCATGCTTTCGAGCCTCAGCGTCAGTTGCAGACCAGACAGCCGCCTTCGCCACTGGTGTTCTTCCATATATCTACGCATTCCACCGCTACACATGGAGTTCCACTGTCCTCTTCTGCACTCAAGTTGCCCGGTTTCCGATGCACTTCTTCGGTTAAGCCGAAGGCTTTCACATCAGACCTAAGCAACCGCCTGCGCTCGCTTTACGCCCAATTAATCCGGATAACGCTTGCCACCTACGTATTACCGCGGCTGCTGGCACGTAGTTGGC
+
CCCCCGGGGGGGGGGGGGFGGEDFGFGGGGG:FGGGFGGGGGGGGGGGGGGGGGGGGGGGGGGGGGGGGFGGGFGGGGGGGDGGGGGGFGEGGGGGGGGGGGGGGGGGGGGGGGGFFEGGGGGGFGGGFGFGGGGGFAFFGGGFFGG=BFGFFDDFGGGGGGDDGGGGF>CCBFEGGFGGFGGFGGFEFFFGG>ECGGGGGFGFGFA*7CDFB;8:DFGCBGFFDB@E>2,.36=7E?5CF;((+17)8@D6(3(-9:0::?E?:<D,,56:)42)6<8936>018)).(32:3()8B6F4
@M03364:396:000000000-C9LGT:1:1101:21115:6699 2:N:0:10
GGACTACTGGGGTTTCTAATCCTGTTCGCTCCCCACGCTTTCGCTCCTCAGCGTCAGTAACGGCCCAGAGACCTGCCTTCGCCATTGGTGTTCTTCCCGATATCTACACATTCCACCGTTACACCGGGAATTCCAGTCTCCCCTACCGCACTCAAGCCCGCCCGTACCCGGCGCGGATCCACCGTTAAGCGATGGACTTTCACACCGGACGCGCCGAACCGCCTACGAGCCCTTTACGCCCAATCAATCCGGATCACGCTTGCACCCTACGTATTCACGCGGCCGCTGGCCCGTCGTTAGC
+
CCCCCGGGGGGGGGGGGGGGGGGGGGGGGGGGGGGGGGGGGGGGGGGGGGGGGGGGGGDGGGGGGGGGGGFFFGGGGGGGGGGGDGGGGGGGGGGGGGGFE:CGGGGGAEGGGGGGGGGDGGGGGGGGGGGGGGG<DF?FFFGF?FGGGFGFGFGFGGGGGGFGG8CEGCEGFGFGE>CGFGGEFG7=AFE*9EEF><BFFEGFGFF96DFGF.27CBGGFGFF:F?7?C>BB7>AFFGGGF??)4<AFGD6::324348388.>CD0:?:3)6())344(29((4421(.224()7)-9C
@M03364:396:000000000-C9LGT:1:1101:9177:6710 2:N:0:10
GGACTACCCGGGTTTCTAATCCTGTTTGCTCCCCACGCTTTCGTGCCTCAGTGTCAGTTACAGTCCAGAGAGCCGCCTTCGCAACTGGTGTTCCTCCTAATATCTACGCATTTCACCGCTACACTAGGAATTCCACTCTCCTCTCCTGCACTCAAGTTTCCCAGTTTCAAAGGCTTACTACGGTTGAGCCGTAGCCTTTCACCTCTGCCTTAAGAAACCACCTACGCACCCTTTACGCCCAGTAATTCCGAATACCGCTAGCCCCCTACGTATTCTCTCGGCTGCTAGCACGTAGTTACCC
+
9CCCCFGGGGGGGGGGGGGGGGGDGGGGGGGGGGGGGGGGGGGGGGGGGGGGGGGGFGGGGGGGGGGGGGFGGGGGGGGECGGGGGGGFGGGGGGDGGGGGGGGGGGGGGGGGGGGFGGG>FGGGGFGGFDGGGGGGG?FGDF@FFGDF5FDFDCFFGFFCFFGGGGGGFGFFGFFGFFGGGGGDEB8FE>D>CGGGGFFFAC6CF55@G@6*43144,,);>;5>23/?>B=B>=((:<1,/)3<?766*6;?>;>:,1.583DE51<33)-4))6+.((((31.))53<B3((09*)*9
@M03364:396:000000000-C9LGT:1:1101:5059:6714 2:N:0:10
GGACTACCGGGGTTTCTAATCCTGTTCGCTCCCCACGCTTTCGCTCCTCAGCGTCAGTAACGGCCCAGAGACCTGCCTTCGCCATTGGTGTTCTTCCCGATATCTACACATTTCACCGCTACACCGGGAATTCCAGTCTCCCCTACCGCACTCAAGCCCGCCCGTACCCGGCGCGGATCCGCCGTTAAGCGAGGGACTTTCACACCGGACGCGCCGAACCGCCTACGCGCGCTTTACGCCCAAGGAATCCTGACACCGCTCGCCCCCGCCGTATTACCGCGGCTGGCGGGCCGGCTTTCGC
+
CCCCCGG?FGGGFGGGGGGGGGGGGGGGGGGGGG8+@FGGGGGG7FGGGGGGGGGGGFFGGGGCGGGGEGGGG,EEGGGGGGGG7EGGFGGGGFFGGEGGGGGGGGGFGGGG,FFGFG+@GGGFGC@F@FGGGDFGGFGGGGGFGGF8C5FAG5CFGGFE*C?GGC*>5=:C?F5D/:CF*:*4C5*(;F*1):E*CCFGG)C56:)41D(/,):1/(2>>D>?BFB3(99;9:?))4EGGB,,)(.5960)4(4)),46-,*-9EC(-(,-(4:)6<:FB,((,((-3((-4(())).>>
@M03364:396:000000000-C9LGT:1:1101:22752:6722 2:N:0:10
GGACTACTCGGGTTTCTAATCCTGTTCGCTCCCCACGCTTTCGCTCCTCAGCGTCAGTAACGGCCCAGAGACCTGCCTTCGCCATTGGTGTTCTTCCCGATATCTACACATTCCACCGTTACACCGGGAATTCCAGTCTCCCCTACCGCACTCAAGCCCGCCCGTACCCGGCGCGGATCCACCGTTAAGCGATGGACTTTCACACCGGACGCGACGAACCGCCTACGAGCCCTTTACGCCCAATAAAACCGGATCACGCTTGCACCCTACGTCTTCCCCCGGCCGCTGGCACGGTGTTCGC
+
CCCCCGGGGGGGGGGGGGGGGGGFGGGGGGGGGGGGGGGGGGGGGGGGGGGGGGGGGGGGGGGGGGGGGGGGGGGGGGGGGGGGGGGGEGGGGGGGGGEGGGGGGGGGGGGGGGGGGGGGGGGGGGGGGGGGGGCFGGFGGGGFGFGGGFGFGD6DFGGGGGFGGGDGGGGG>FBD=6CGGGGCGE*6@EC89E=6DCFGGFGFGFFB;G>EF387398CBD91(24@FGFF3<?2>15?GF:()54)9<D118(.<1?:B<F)7CD61:6.(42)62(-(-4(,(-(48:?11(0.))//
@M03364:396:000000000-C9LGT:1:1101:14568:6741 2:N:0:10
GGACTACCGGGGTTTCTAATCCTGTTTGCTCCCCACGCTTTCGAGCCTCAGCGTCAGTTACAGTCCAGAGAATCGCCTTCGCCACTGGTGTTCTTCCTAATCTCTACGCATTTCACCGCTACACTAGGAATTCCATTCTCCTCTCCTGCACTCTAGACTTCCAGTTTGAAATGCAGCACCCAAGTTGAGCCCGGGTATTTCACATCTCACTTAAAAGTCCGCCTACGCTCCCTTTACGCCCAGTAAATCCGGACAACGCTCGCCACCTACGTATTACCGCGGCTGCTGTCACGTAGTTAGC
+
CCCCCGGGGGGGFGGGGGGGGGGGGGGGGGGGGGGGGGGGGGGGGGGGGGGGGGGGGGGGGGGGGGGGGGGGGGGGGGGGGGGGGGGGGGGGGFGGGGGGGGGGGGGGGGGGGGGGGGGGGGGGGGGGGGGGGGGGGFGGGGGFGGGFFFGFGFCD9EGGGGFGGGGGGFGGFGFGGFGGGGGFGGFEFGGGGGGGGGGGGFGFCFFFFGFGE+>6C>FGDGFFDC@E?DBFFFFFFFEGGFFFACEFFGD@?B1;F;B?FFE>DGG??B::)-5))<(49>FFFFF?)54<??07B6)?F
@M03364:396:000000000-C9LGT:1:1101:7537:6819 2:N:0:10
GGACTACTCGGGTATCTAATCCTGTTCGCTCCCCACGCTTTCGCTCCTCAGCGTCAGTAACGGCCCAGAGACCTGCCTTCGCCATTGGTGTTCTTCCCGATATCTACACATTCCACCGTTACACCGGGAATTCCAGTCTCCCCTACCGCACTCAAGCCCGCCCGTACCCGGCGCGGATCCACCGTTAAGCGATGGACTTTCACACCGGACGCGGCGAACCGCCTACGAGCCCTTTACGCCCAATCAATCCGGATAACGCTTGCACCCTACGTATTCCCGCGGCTGCTGGCACGTATGTCGC
+
CCCCCGGGGGGGCEGGFGGGGGGGGGGGGGGGGGGGGGGGGGGFGGGGGGFGGGGEGFGGGGGGGGGGFGGGGGGGGGGGGGGGGGGGGGFGGGGECFGGGGGGFGGGGGGGFE;FGGFDGGGGGGGGEGGGGGGEAFFGGGEFGGGGGFG>FDGFFGGGGGFGFGGGGGGGAFAGCAGG6EFCFE*68<E:DEGGGGGGGFG5DEAF>G9G;)*(1(*>>C9?68:)359BF0:AB?GGD0(.).45@DC>((-6?:9?:,;>GGG24((452:))3(--71>0().8B226((*)1)19
@M03364:396:000000000-C9LGT:1:1101:25262:6827 2:N:0:10
GGACTACTAGGGTTTCTAATCCTGTTCGCTCCCCCAGCTTTCGCGCCTCAGCGTCAGTGGTGGCCCAGAAGGCCGCCTTCGCCACCGGTGTTCTTCCCGATATCTGCGCATTCCACCGCTACACCGGGAATTCCGCCTTCCCCTACCACACTCCAGCCCGCCGGTATCGGAGGCTCGCCCGGGGTGGGCCCCGGGCCTTTCACACCGAGCTTACTGGCCGCCCACCCCCGCGTTTCCCCCCAGTCAGCCGCCACACCCCCCCCCCCCCCGGTCTTGCCCTGCCCCCTGGCCCGCCTTTGCC
+
CCCCCGGG9FFFFGGGGGFGGGGFGGGGGGGGGGE7FGGGGGGGGGGGGGGGGGGGG<,C6CFFGGGF8,,EFGEGGGGGFGGGGGGG=FFGGDFGGG@:FECFG,FGGGGGGGCGGGGGGGGGGDGG>FGGGGCEGF>FFCFD+DD,@9F8<5=FD*@7BF5CF:9>*;6*:F2D*:?**/:*1**()2:D5C:C);CGG)A)9@5,(9(+.0+.2181,>(--2,0-),(-4(..);E>912*--)8))((((-)-,((-117?5(-(41(-)).3:(,.((((-4((4(-(())*)*0
@M03364:396:000000000-C9LGT:1:1101:6439:6837 2:N:0:10
GGTCTACAAGGGTATCTAATCCTGTTTGCTCCCCACGCTTTCGAGCCTCAGCGTCAGTTACAGTCCAGAGAAGCGCCTTCGCCACTGGTGTTCTTCCTAATCTCTACGCATTTCACCGCTACACTAGGAATTCCCTTCTCCTCTCCTGCACTCTAGACTTCCAGTTTGAAATGCAGCACTCAGGTTAAGCCCGAGTATTTCACATCTCACTTAAAAATCCGCCTACGCTCCCTTTACGCCCAGTAAATCCGGACCACGCTCGCCCCCTACGGATTCCCGCGGCTGCTGGCACGTAGGTCGC
+
CCCCCGGGGGGGGGGGGA@FGGGFGGGGGGGGGGGGGGGEFGGFGGGFGFGGGGGGGGGFGFGGGGGGGGGGGGGGGGGFGGGGGGGGGGGGGGGGFGFGGGGGGGGGGGGGGGDGGGGGEFFGGGGGGGGGGGGGGGDGGGG<=@DDFBGEAD8D9DGFFGFGGDGGGCFGF>=DGB@8F=DFEF99DFGGGGEGGGGGGCGFCF8@;DCF78,:C@FG9DAFDD>B=D>FFEE4CDEGGF>EFC<*BFD;@>3;F@F@D;EF*:C3(.((,8?3<C44(4171()24<0<4((.)/.93
@M03364:396:000000000-C9LGT:1:1101:3796:6849 2:N:0:10
GGACTACCGGGGTTTCTAATCCTGTTTGCTCCCCACGCTTTCGTGCCTCAGTGTCAGTTACAGTTCAGAGAGCCGCCTTCGCAACTGGTGTTCCTCCTAATATCTACGCATTTCACCGCTACACTAGGAATTCCACTCTCCTCTCCTGCACTCAAGTTTCCCAGTTTCCAAGGCTTACTACGCTTGAGCCGTGGGCTTTCACCTCTGAATTTAACCACCACCTAACGCCCCTTTACGCCCCGTAATTCCGGATAACGCTAGCCCCCTCCGGTATTCAGCGGCTGGTGGCCCGGACGTTACC
+
CCCCCGGC+FEG@FGGGFGGG,FGGGCFFGFGC;BFFGGGDFGFE@EFGGG@FFFFDGGF@FFA,,BF<CFCF,@FCBFGGG>7FEGFEEEFDEDFEF9FFGGGGF,FEGGGFGGFEG>DGGGE>=<<BDFGFGCGAFDGGC>7+>@88@C>CDDF9@,:3:D?FDGD,@BFFF)+2332EG++@+@@5FGG6C*7FCE7E;@>*0;8/+*,245**:E,);)(),()(2>(77))(/=C:.8(2,))+*13,()))((-(,2(>8)(42(,(2)))+---(((((.,((--,(()00(/2
@M03364:396:000000000-C9LGT:1:1101:12572:6856 2:N:0:10
GGACTACTGGGGTTTCTAATCCTATTTGCTCCCCACGCTTTCGTGCCTCAGCGTCAGGTACAGGCCAGGCGGCCGCCTTCGCCGCTGGTGTTCTTCCACATCTCTACGCATTTTACCGCTACACATGGAGTTCCACCGCCCTCTCCTGTCCTCAAGCCGTGCAGTTTCCAAAGCCTGAACCGGTTGAGCCGGTCCCTTTTACTTCAGACTTGCCCAGCCGCCTGCGCACCCTTTACGCCCAATCATTCCGGATAACGCTTGCCACCTACGTATTACCGCCGCTGCTGGCACGTAGTTTGGC
+
CCCCCGGGGGGGGDFGGGGGGGGGGGGGGGGGGGGGGGGGGGGGGGGGGGGGGGGGDGGGGGGGGGGGGGGGGGGGGGGGGGGGGGGGGGGGGGGGGGGGFGGFGGGGGGGGGGGGGGGGGGGGGGGGFGGGGGGGGGGEGGGFGGGGGFGFGFGFGGGEGGFGFGGEGGGGFGFGGFFGGGGFEDF>FGGGGGGGGGGGG=B?C66)=GCGE)04CDGEBGDF<*7)7C??BFAFBFGGGF1:@A<BF<)(41)4.411:BF4CF*2013,6:9A6*4(47,94:5:B??B:,,)9*-*2
@M03364:396:000000000-C9LGT:1:1101:25266:6869 2:N:0:10
GGACTACTGGGGTTTCTAATCCTGTTCGCTACCCATGCTTTCGAGCCTCAGCGTCAGTTGCAGACCAGAGAGCCGCCTTCGCCACTGGTGTTCTTCCATATATCTACGCATTCCACCGCTACACATGGAGTTCCACTCTCCTCTTCTGCACTCAAGAAAAACAGTTTCCGATGCAGTTCCTCGGTTAAGCCGAGGGCTTTCACATTAGACTTATTTTTCCGCCTGCGCTCGCTTTACGCCCAATCAATCCGGACCACGCTTGCCCCCTACGTATTACCGCGGCTGCTGGCACGTCTTTCGC
+
CCCCCGGGGGGGFGGGGGGFGGGGGGGGGGGGGGGGGGGGGGGGGGGGGGGGGGGGGFGFGGFFGGGGEGGGGGGGGGGGGGGGGFGGCFGGGGGGGGGGGGGGGGGGGGGGGCDFGGGDCGGGGGGGGGGGGGGGG,DGGGFFGGGFFFGDFFFFE?GG>CFDGGGGFGEGBGDGGBGGDEDFEG3:FFE>+@@EDF>GFEGFGFFF4CEGF+>7@CG7-C55=55;551>FDFEF@GEG@;;;==CFFDFFF13:39?3<C7*;592???2<>66<1999;6;0).70272(()./)97
@M03364:396:000000000-C9LGT:1:1101:8183:6879 2:N:0:10
GGACTACTCGGGTATCTAATCCTGTTCGCTCCCCCAGCTTTCGCGCCTCAGCGTCAGTGGTGGCCCAGAAGGCCGCCTTCGCCACCGGTGTTCTTCCCGATATCTGCGCATTCCACCGCTACACCGGGAATTCCAGTCTCCCCTACCGCACTCAAGCCCGCCAGTACCCGGCGCGGATCCACGGTTAAGCCATGGGCTTTCACACTGGACGCAACGAACCGCCTACGCGCCCTTTACGCCCAGTAATTCCGGATAACGCTTGCACCCTACGTATTACCGCGGCTGCTGGCACGTAGTTAGC
+
CCCCCGGECGGGGGGGGGGGGGGGGGFGGGGGGGGGGGGGGGGGFGGGGGGGGGGGGGFFG7@8FGGG<CCECFGGGGGGGGGGGDG=FGGGG,EAFGGGGGGGG=FFGGGGAFFGGGGGGGGGEGGGGGGGGGG9DGDGG6CF=C,@6@GFGCGFCFFGDG?DC>,241>C?F25*:?E<C*=FG87CF+*2=C*>EFGG6CBG)631<(*,.:(72CGFGFFBFB5(949>7>BF?EEGF(8*:-6@FG((-:<F:;BFF>4FGG?(:::7AB9AG19>034>02>:2(5<4(0>/:C:
@M03364:396:000000000-C9LGT:1:1101:27907:6885 2:N:0:10
GGACTACTCGGGTATCTAATCCTATTTGCTCCCCACGCTTTCGTGCCTCAGCGTCAGGTACAGGCCAGGCGGCCGCCTTCGCCGCTGGTGTTCTTCCACATCTCTACGCATTTTACCGCTACACATGGAGTTCCACCGCCCTCTCCTGTCCTCAAGCCGTGCAGTTTCCAAAGCCTGAACCGGTTGGGCCGGTCCCTTTTACTTCAGACTTGCACAGCCGCCTGCGCCCCCTTTACGCCCAATCATTCCGTATACAGCTTGCCCCCTACGTATTACCGCGGCTGCTTGCCCGTAGTTCCGC
+
CCCCCGGGGGGGFEGGGGAFGGG9FFGGGEGGGGGGGGGGGGGGGGGGGGFGGGGGGGCGGGGGGGGGGGGGGGGGGGGGGGGGGGGGEEGGGGGGGGGFGGGGGGGFGCFGGGGGGGGGGGGG98FGFFGGGGGFFCDGGGGFGGGCFFGF=ADFGFEGGGFGGGGGGGFGFGBG6*DFFCDFEG18ACCGGGGGCFGG7@9CGA63;C<7)*578?GC15((421.(99(4>))-88?80(:F2:>BC*,8:))*).5(-3,1:)421,.),)-.*2(21,110)4(,)-,91)9*)*1
@M03364:396:000000000-C9LGT:1:1101:23468:6889 2:N:0:10
GGACTACTGGGGTTTCTAATCCTGTTCGCTCCCCACGCTTTCGCTCCTCAGCGTCAGTAACGGCCCAGAGACCTGCCTTCGCCATTGGTGTTCTTCCCGATATCTACACATTCCACCGTTACACCGGGAATTCCAGTCTCCCCTACCGCACTCAAGCCCGCCCGTACCCGGCGCGGATCCACCGTTAAGCGATGGACTTTCACACCGGACGCGACGAACCGCCTACGAGCCCTTTACGCCCAATAAATCCGGATCACGCTTGCACCCTACGTATTCCCGCGGCTGCTGGCCCGTATTTCGC
+
CCCCCGGGGGGGFGGGGGGGGGGFGGGGGGGGGGGGGGGGGGGGGGGGGGGGGGGGGGGGGGGGGGGGFGGGGGGGGGGGGGGGGGGGGGGGGGGGGGGGGGGGFGGGGGGGGGGGGEDGGG8FGGGGGGGGGGGDGGGGGGGFGGGEGFGFGF??GFFGGGFGG>EEGDGG5F=D??EFEFF7=E76AE**;EGGGGGGGCGFGFFF>DBGFFE>GFGGFGF<2;:529;B7<BA<<GEGB?0<2<ABFD;F0(4FB?:62;)0AD6?6::))5)-38299;B>:0)23(-((-))*.5*
@M03364:396:000000000-C9LGT:1:1101:10464:6897 2:N:0:10
GGACTACTAGGGTTTCTAATCCTATTTGCTCCCCACGCTTTCGTGCCTCAGCGTCAGGTACAGGCCAGGCGGCCGCCTTCGCCGCTGGTGTTCTTCCACATCTCTACGCATTTTACCGCTACACATGGAGTTCCACCGCCCTCTCCTGTCCTCAAGCCGTGCAGTTTCCAAAGCCTGAACCGGTTGAGCCGGTCCCTTTTACTTCAGACTTGCACAGCCGCCTGCGCACCCTTTACGCCCACTCATTCCGTATAACGCTTGCCACCCACGTATTACCCCGGCTGCTGGCCCGTAGTTAGCC
+
@CCC?FGFEFGGGGEGGGGGGGGDGGGGGGGGGGGGGGGEGGGDGGGGGGGGGGGGEFGGGGGGGGGGGGGGGGGGGGGGGGGGGGGGFGGGGGFGGDGGCG;FCFGGGGGGGGGGGGGGGGGGGFGFFFFGGGGGGFDGGGGFGGCEFFG@AAFFGGGGGGFGGGFGFCF9CFFCFFCFGG41>E38A?EC8CCGD9EG9;26F6A).*9C4*>;5@GE:74=8*4)49:67:))31CC;(:<)<)69D2(42).),412(3)9F*2:7:(.4694+4(-43(87:0?131(-4>F*6CF
@M03364:396:000000000-C9LGT:1:1101:13692:6915 2:N:0:10
GGACTACTCGGGTTTCTAATCCTGTTCGCTACCCATGCTTTCGAGCCTCAGCGTCAGTTGCAGACCAGAGAGCCGCCTTCGCCACTGGTGTTCTTCCATATATCTACGCATTCCACCGCTACACATGGAGTTCCACTCTCCTCTTCTGCACTCAAGAAAAATAGTTTCCGATGCAGTTCCTCGGTTAAGCCGAGGGCTTTCACATTAGACTTATTTTTCCGCCTGCGCTCGCTTTACGCCCAATAAATCCGGACAACGCTTGCCACCTACGTATTACCGCGGCTGCTGGCACGTAGTTAGC
+
CCCCCGGGFFGGGGGGGGFGGGCFFGGGG@EFGGGGGGGGGGGGGGG?EGGGGGGGCGGGFGGFGGGGDFGGGGGGGDGGGEFEGGGGCFGGGAEFFGGGGGGGGGFGGGGGCFFFGEG>CFGGGGGGCFFGGGFFFGFGGGGFFGGGFFFDEDGF3,,@>8@DGGGGGGGGFGFFGFFF:9@EEG<8CAE7+@CEGFDGGADEGFFEEF4EEFE?FE6=5DFD=,85(?>120=EF@ECFDF84=<<7CC>612:F91(-428:+94:?:B<2:)6<44;>B;625)564,4<(081-0:
@M03364:396:000000000-C9LGT:1:1101:10225:6936 2:N:0:10
GGACTACACGGGTTTCTAATCCCGTTTGCTCCCCTGGCTTTCGCGCCTCAGCGTCAGTTGTCGTCCAGAAAGCCGCTTTCGCCACTGGTGTTCCTCCTAATATCTACGCATTTCACCGCTACACTAGGAATTCCGCTTTCCTCTCCGATACTCTAGCATCGCAGTTTCGGTCCCCTCACGGGGTTAAGCCCCGCACTTTTAAGACCGACTTACGCCGCCGCCTGCGCGCCCTTTACGCCCCATAATTCCGGACAACGCTTGCCACCTACGTATTACCCCGGCTGCTGGCACGTAGTTTCCC
+
CCCCCGGGGGGGGGGGGGGGGGGGGGGGGGGGGGGGGGGGGGGGGGGGGGGGGGGGGGGGGGGGGGGGGGGGGGGGCGGGGGGFGGGGFFGGGGGGGGGGGGGGGGGGGGGGGGGGGGGGGGGGFGGGGGGGGGGEEFGGGGGFGGGEEDGEGEFFFDFGEGFGGGGGGGGG>FBFGADG*:7>C;,1;CGDDG5C5FFFEECEFAEB0<@C3=*291E56DB08295(>69:?22:BEG*4719>:5=</,32:05(481:FAGG47?:2))..64+4(7>0213)53(434(.0=*.09
@M03364:396:000000000-C9LGT:1:1101:22460:6963 2:N:0:10
GGACTACTGGGGTATCTAATCCTGTTCGCTCCCCACGCTTTCGCTCCTCAGCGTCAGTAACGGCCCAGAGACCTGCCTTCGCCCTTGGTGTTCTTCCCGATATCTACACATTCCACCGTTACACCGGGAATTCCAGTCTCCCCTCCCACACTCGAGCCCGCCGGTCTCGGAGGCTCGCCGGGGCTGAGCCCCGGGCCTTTACCTCCGACCTCGCGGGCCGCTTCCCCGCGCGCTACCCCCCATGAAACCCTGTATCCCTCGCCCCTTCAGCTTTCCCCGCGCTGGTGCCCACTCTTTTTCC
+
CCCCC8FF<AFDFGEFGGGGGGG<C;EFEGGGGGFEGGDFGGGG7FGGGG8@CGGE,C9@FGGGGGGFC<,BD,EEFGGGCEG,89EECFCCGGGGGFG:FCEGGFFEFGEDAF,CFG8=?FDF88>BE+EEFFG,@=9DEGGF+B8,8:FD3)+0:?F>EG*<@**,4@**:B5C9;EE5*11:8C36F8>5=8*)200:2C5:00(,/4+()*,/3**-)((.*.51)4((44(((2:*43(*))))**.))))*..((4/29*90))))-))-,2,3((((((()(..((,.*1*.2:
@M03364:396:000000000-C9LGT:1:1101:23750:6963 2:N:0:10
GGACTACCGGGGTTTCTAATCCTGTTCGCTCCCCACGCTTTCGCTCCTCAGCGTCAGTAACGGCCCAGAGACCTGCCTTCGCCATTGGTGTTCTTCCCGATATCTACACATTCCACCGTTACACCGGGAATTCCAGTCTCCCCTACCGCACTCAAGCCCGCCCGTACCCGGCGCGGATCCACCGTTAAGCGATGGACTTTCACACCGGACGCGACGAACCGCCTACGAGCCCCTTACGCCCAATAAATCCGGATAACGCTTGCACCCTACGTCTTACCGCGGCTGCTTGCCCGTTGTTAGC
+
CCCCCGGGGGGG@FFGGGEGGGGFFFGGGGGGGGGGGGGGGGGGGGGGGGGGGGGGGGGGGGGGGGGGGGFGGGGGGGGGGGGGGGGGGGGGGGGGGGGGGGGGCFGGGGGGGGGGGGGGGGGGGGGGGGGGGGGGG?GGGGGFGGGGGFGFGF6CGGGGGG@DGGGGGGGGFGFD::EG?FFBCE*6AF8*;:?CGGCCEAGFGFFF;G(54):939EE>CBF0*4509;4(8???FGGGF?<7A2:?C<4:66)0,463(82>FGB?BF<(.3).<,4>04(,42)3:(414(08))2;
@M03364:396:000000000-C9LGT:1:1101:26231:6975 2:N:0:10
GGACTACTCGGGTATCTAATCCTGTTCGCTCCCCACGCTTTCGCGCCTCAGCGTCAGTTACGGCCCAGAGACCTGCCTTCGCCATTGGTGTTCTTCCCGATATCTACGCATTACACCGTTACACCGGGAATTCCAGTCTCCCCTACCGCACTCAAGCCCGCCCGTACCCGACGCGGTTCCACCGTTCAGCTCTGGACTTTCACACCGGCCGCATCGAACCGCCTGCTCGCCCATTTCGCCCGCTCAATCCGACAAACGCTTGCCACCCACGTCTTACCGCCGCTTAAGGCACGTAGGTGGC
+
CCCCCGGG,FFGCFFGDGABFGG,EFE@FGGGGG8FGGGGGGG@+@FCFFGCGFEDEE,CF,C:EGGGCFF,C,EFGGGDFEGD,FGG?FEEGAEGGF,BC>>DAFG7:=FE,BEGGG==EFCG8+8@+@=F?F8?EFGGG+>D+3,=6?G=<0+3>+57CC*;F**@D9**@C@D*?CE:77<FE8.A9+*22><*3CGG)CC*.)((1(*()24*,;CBG;F(/(/-3(4(,6-:1CE8(((.-)-9<5(-(((046(4:*2*37((-(,(.1)-03((3(((()).,(,4.())/)10
@M03364:396:000000000-C9LGT:1:1101:15495:7042 2:N:0:10
GGAATACTGGGGTTTCGAATCCTGTTCGCTCCCCACGCTTTCGCTCCTCAGAGTCAATCTCGGCCCAGAGACCTGCCTTCGCCATTGGTATTCTTCCGGATATCTGCGCATTCCGCCGTTACACCGGGACTTCTTACATCCCCTCCCATCCTTTCGCCCGCCGGTATGGGAGGCTTCTCGCAGTTTCACCCCGGATATTTCCCACCTAACAAACAGGACTCCTACTCTCACATTTACGCCCCGGAAACTGTGTAAAGCTTGCCCCCCGCTTATTTTCCCGTGTGTTGGGCAGATGTTTAGC
+
AB,,AF9@D,<F@F;<,C6;BF@FGG,,+@<+FCAF@@BFF<6,4,8,CA,CC@@5,6,,9,,CBFC,,,,,969,6?FF77CF><EF6,C,C,E?<,4?,:D,=,5+++4BE<,8+++61+9B8++44+4A?,,,6,6@,6+06++D,*,33*+*@=++3+**3@@,,,36**5*,+,*****25,*+,4):****+5++)5)*).(.2)=(0*/*(3+(*/).+)*.*)).).6)-***((,.(3,**2.6:4)*-))((+,/*1-(((--6:46+)(,-.(.((,((8(-,4/**)*2
@M03364:396:000000000-C9LGT:1:1101:16744:7057 2:N:0:10
GGACTACTCGGGTATCTAATCCTGTTCGCTCCCCCAGCTTTCGCGCCTCAGCGTCAGTGGTGGCCCAGAAGGCCGCCTTCGCCACCGGTGTTCTTCCCGATATCTGCGCATTCCACCGCTACACCGGGAATTCCGCCTTCCCCTACCACACTCGAGCCCGCCGGTATCGGAGGCTCGCCGGGGTTGAGCCCCGGGCTTTTACCTCCGACCTAACGGGCCGCCTACCCGCGCTTTACGCCCCATGAATCCGGATAACCCTCGCCCCCTACGGCTTACCCCGGCCGCTGGCCCGTATTTCCGC
+
CCCCCGGGGGGGGGGGGGGGGGGGGGGGGGGGGGGGGGGGGGGGGGGGGGGGGGGGGEFGGFGGGGGGGGGGGGGGGGGGGGGGGGGGFDGGGGGGGGGEGGGGGCEGGGGGGGGGGGGGGGGGGGGGGGGGGGFGGGGGGGGFFGG?FFGFGFGBGDGGGDEGGGGGGG5EBF2D=DGGGG<=CE<3?FGGGG:EGGGG:7F<FFF(7D;98FE(>9E=;G018*3.474,:?)53?EE*,119<)6<53(-:4?4.(,29EBGE)31((,((,54+3437(402,(,8((,(,99*)*9
@M03364:396:000000000-C9LGT:1:1101:6974:7068 2:N:0:10
GGACTACTGGGGTTTCTAATCCTGTTTGCTCCCCACGCTTTCGAGCCTCAGCGTCAGTTACAGTCCAGAGAAGCGCCTTCGCCACTGGTGTTCTTCCTAATCTCTACGCATTTCACCGCTACACTAGGAATTCCCTTCTCCTCTCCTGCACTCTAGACTTCCAGTTTGAAATGCAGCACTCAGGTTAAGCCCGAGTATTTCACATCCCACTTAAATATCCACCTACGCTCCCTTTACGCCCAGTAAATCCGGACAACGCTTGCCACCTACGTATTACCGCGGCTGCTGGCACGTAGTTAGC
+
CCCCCGGGGGGGFGGGGGGGGGGGGGGGGGGGGGGGGGGGGGGGGGGGGGGGGGGGGGGGGGGGGGGGGGGGGGGGGGGGGGGGGGGGGGGGGGGGGGGGGGGGGGGGGGGGGGGGGGGGGGGGGGGGGGGGGGGGGGGGGGGFGGGGGFGFGEGF@FGGGGFGGGGGGGGFFGFGGBGCGGFFGG<:DDFGGGGGGGGGGFGFFFFDFGFGF8<;;;FGCGFD=DDD=DBFDFF=C?GGGFFFF588AFC@?F2;F@FFF?>@7FF;4:134<?>BG1;6;F09?2?:?02<<00<8)?C
@M03364:396:000000000-C9LGT:1:1101:4680:7069 2:N:0:10
GGACTACAGGGGTATCTAATCCTGTTCGCTACCCATGCTTTCGAGCCTCAGCGTCAGTTGCAGACCAGAGAGCCGCCTTCGCCACTGGTGTTCTTCCATATATCTACGCATTCCACCGCTACACATGGAGTTCCACTCTCCTCTTCTGCACTCAAGCCGTGCAGTTTCCAAAGCCTGAACCGGTTGCGCCGGTCCCTTTTACTTCAGACTTGCACAGCCGCCTGCGCACCCTTTACGCCCCATCATTCCGGATAACCCTTGCCACCTACCGTTTACCCCGGCCGCCTGCCCGGTGTTCCCC
+
CCCCCGGGGGGGFGGGGGGGGGGGGGGGGGGGGGGGGGGGGGGGGGGGGGGGGGGGGGGGGGGGGGGGGGGGGGGGGGGGGGGGGGGGDGGGGGGGGGGFFGGGGGGFGGGGGGFGGGGGGGGGGGGGFGGGGGGGGGGGGGGFFGGFGFGFFFGFFGGGGGFGGGGGGGGFFGFGCDFFFGDFGG,1@CEGCGGGGGGG:6;>2+9@EG406*:*27C59D<62*1).>;@@@CC/48C*417*445@*)(((.))(48(,:6DG*,((,-(.-:4+4(-(,((((-((48((-076.*2
@M03364:396:000000000-C9LGT:1:1101:5562:7104 2:N:0:10
GGACTACTGGGGTTTCTAATCCTGTTCGCTCCCCTAGCTTTCGCGCCTCAGCGTCAGTCGTGGCCCAGAAGGCCGCCTTCGCCACCGGTGTTCTTCCGAATATCTGCGCATTCCACCGCTACACCGGGAATTCCGCCTTCCCCTACCACACTCGAGCCCGCCGGTATCGGAGGCGCTCCGGGGTTGGGCCCCGGGCTTTTACCTCCGCACTACAGGGCCGCCCACCGGCCCTTTACGCCCAATGACGCCGGATTAACCCCCGCCCCTCCGTCTCTACCCCGCCTCGCGCCCGCTGTTCGGG
+
CCCCCGGGGGGGCFGGGGGGGGGGGGGGGGGGGGFGGGGGGGGGGGGGGGFFGGGGGGGDGGGG<FGGCFFFGGGGGGGGGGGGGFBFCFCFGFDGFC:FG@DGGACGG8FGGGGGGDGGGGFFF>FGEEGGGGGFGEDGG8DD7>F,D6:8F8CA:CFGGG>DC8CF855:8F(C758*2*94*=1-.2C5<5575;CECAC):45(496+()+,918*,90142(),)-((.-)(4CG*3:7F2(,85)1,().*)(--(/35*/,:21(.())6+4(40((4((-,4(-,3()**,))
@M03364:396:000000000-C9LGT:1:1101:19074:7160 2:N:0:10
GGACTACACGGGTTTCTAATCCTATTTGCTCCCCACGCTTTCGTGCCTCAGCGTCAGGTACAGGCCAGGCGGCCGCCTTCGCCGCTGGTGTTCTTCCACATCTCTACGCATTTTACCGCTACACATGGAGTTCCACCGCCCTCTCCTGTCCTCCAGCCTGCCAGTTTCCAAAGCCTGTACCGGTTGAGCCGGTACCTTTCACTTCAGACTTAACAGGCCGCCTACTCCCCCTTTACGCCCAATCATTCCGGATACCGCTCGCCACCTACGTATTACCCCCGCCGCTTGCCCGTAGTTCCCC
+
CCCCCGGGGGGGGGGGGGGGGGGFGGGGGGGGGGGGGGGGGGGGGGGGGGGGGGGGGFGGGGGGGGGGGGGGGGGGGGGGGGGGGGGGGGGGGGGGGGGGFGGGGGGGGGGGGFFGGGGGGGGGGGGGFGGGGGGGGFGGGGGFGGGFGFGEGFGFGGGGGGAGFGGGGGGGFGDCGFCGGGGFBE,7AFGGGCGGGGGGG<?9FFFCEGEFCF17D6E=;G@;;+5)3CB>FF><?BEE81<BF9ABB6),4:).)4(437E<GG<:?:()62)66+4(47((-((-3(4,-((0/*)29
@M03364:396:000000000-C9LGT:1:1101:27217:7163 2:N:0:10
GGACTACCCGGGTATCTAATCCTGTTCGCTCCCCACGCTTTCGCTCCTCAGCGTCAGTAACGGCCCAGAGACCTGCCTTCGCCATTGGTGTTCTTCCCGATATCTACACATTCCACCGTTACACCGGGAATTCCAGTCTCCCCTACCGCACTCAAGCCCGCCCGTACCCGGCGCGGATCCACCGTTAAGCGATGGACTTTCACACCGGACGCGACGAACCGCCTACGCGCCCTTTACGCCCAATAAATCCGGATAACGCTTGCCCCCTACGTATTACCCCGGCTGCTGGCCCGGAGGTGGC
+
CCCCCGGGGGGGGGGGGGGFFGGFGFGGGGGGGGGGGGGGGGGGGGGGGGGGGGGGGGGGGGGGGGGGGGGGGGGGGGGFGGGGGGGGFGGGGGGGFFGGGGGGGGGGGFGGFGGFGGFGGGGGGGGGEGCGGGGGGGGGGGGFGGGGGFG=FDFFGGFGGGFGGGEEGEGEFEBGGFGGGGGEFGGDFCEDGGGGGCG9FEGFGFFFFGFGF)19CBCGFGB88@8)-5;2(40:<:EEE:?()546BFG61((-*8>(4:*.9FDF?BF(2-4.-+(-369>F:)4(((-(((.))-9*
@M03364:396:000000000-C9LGT:1:1101:25739:7168 2:N:0:10
GGACTACCGGGGTTTCTAATCCTGTTCGCTCCCCCAGCTTTCGCGCCTCAGCGTCAGTGGTGGCCCAGAAGGCCGCCTTCGCCACCGGTGTTCTTCCCGATATCTGCGCATTCCACCGCTACACCGGGAATTCCGCCTTCCCCTACCACACTCGAGCCCGCCGGTATCGGAGGCTCGCCGGGGTTGAGCCCCGGGCTTTTACCTCCGACCTAACGGGCCGCCTACGCGCGCTTTACGCCCAATGAATCCGTCTACCGCTCGCCCCATACGTAGTAGCGCCGCTGCTCGCCCGTATTTCGCC
+
CCCCCGGGGGGG:FFGGGGGGGGGGGGGGGGGGGGGGGGGGGGGGGGGGGGGGEGGGGGGGGGGFGGGGGGGGGGGGGGGGGGGGGGGGGGGGGGGGGGGGGGGGGGGGGGGGGGGGGGGGGGGGGGGGGGGGGGEGGGGGGGFGGG6EFECGFGFGGGGGGEGGGGGGGEGEGDGD8EECEDC8E63?;EGDGEEDF??F>E)>FE,4C>?4>;9D1CGBDB??89079;3:3A:?FGG831(*62:?G1(.:5457,(,(24D*72:8)),4)).*,,49-4>2)(1,,,-((0/*(*1
@M03364:396:000000000-C9LGT:1:1101:15244:7197 2:N:0:10
GGACTACCCGGGTTTCTAATCCTGTTCGCTCCCCCAGCTTTCGCGCCTCAGCGTCAGTGGTGGCCCAGAAGGCCGCCTTCGCCACCGGTGTTCTTCCCGATATCTGCGCATTCCACCGCTACACCGGGAATTCCGCCTTCCCCTACCACACTCGAGCCCGCCGGTATCGGAGGCTCGCCGGGGTTGAGCCCCGGGCTTTTACCTCCGACCTAACGGGCCGCCTACGCGCGCTTTACGCCCAATGAATCCGGATAACGCTCGCCCCCTACGTATTCCCCCCGCTGCTGGCCCGTCTTTACCC
+
CCCCCGGGGGGGGGGGGGFGGGGGGGGGGGGGGGGGGGGGGGGGGGGGGGGGGGGGGGFGGGGGGGGGGGGGGGGGGGGGGGGGGGGGGGGGGGGGGGGGGGGGGGGGGGGGGGGGGGGGGFGGGGGGEGGGGGGGGE>FGGGFGGG,DFGFGDGEGGGGGGFGG7EGGEECDG<D5>EEGGG8EC,5:8CDGGGG3CFCF<F>GFF96DBF0>C3D>G=0C?0:;7>1CB4(4))3:GE843:*).:@)1((1<FB901((::D*96:0:).:).)*--99(,(.4(4(4(4(4)9*):9
@M03364:396:000000000-C9LGT:1:1101:16882:7200 2:N:0:10
GGACTACACGGGTTTCTAATCCTGTTCGCTACCCATGCTTTCGAGCCTCAGCGTCAGTTGCAGACCAGAGAGCCGCCTTCGCCACTGGTGTTCTTCCATATATCTACGCATTCCACCGCTACACATGGAGTTCCACTCTCCTCTTCTGCACTCAAGAAAAACAGTTTCCGATGCAGTTCCTCGGTTAAGCCGAGGGCTTTCACATTAGACTTATTTTTCCGCCTGCGCTCGCTTTACGCCCAATCAATCCGGACAACGCTTGCCACCTACGTATTACCGCGGCTGCTGGCACGTAGTTAGC
+
CCCCCGGGGGGGGGGGGGGGGGGGGGGGGGGGGGGGGGGFGGGGGGGGGGGGGGGGGGGGGGGGGGGGGGGGGGGGGGGGGGGGGGGGEFFGGGGGGGGGGGGGGGGGGGGGGGGGGGGGGGGGGGGGFGGGGGGGGGGGGGGFGGGFGFGFFD?F3=DGGGFGGEGGGGGGEGFGGFGGGGGGGE8:FDGGGGGGGGGGGEGFGF8EAGFGEA:7CCFGFGFFB:9B>D@B;0=EFFEGC71()/7?FGG>1>16F;>B:FG?:AG?::84)6:)6<49;61;B?>3?B7<BF()7/4>D
@M03364:396:000000000-C9LGT:1:1101:7989:7203 2:N:0:10
GGACTACACGGGTATCTAATCCTGTTTGCTCCCCACGCTTTCGTGCCTCAGTGTCAGTTACAGTCCAGAGAGCCGCCTTCGCAACTGGTGTTCCTCCTAATATCTACGCATTTCACCGCTACACTAGGAATTCCACTCTCCTCTCCTGCACTCAAGTTTCCCAGTTTCAAAGGCTTACTACGGTTGAGCCGTAGCCTTTCACCTCTGACTTAAGAAACCACCTACGCACCCTTTACGCCCCGTAATTCCGGATAACGCTAGCCCCCTACGTATTACCCCGGCCGCTTGCCCGTAGTTCGCC
+
CCCCCGGGGGCEFGGGGGGFGGGGGGGGGGGGGGGGGGGGGGGGGGGGGGGGGGGGGFGGGGGGGGGGFF<CGGCFFGGGGGGGGGGGF@FGGGGGGGGGGGGGGGGGGGGGGGGGGGGGEGGFGFGFGGGGGGGGDFGGGGGFGGG?E?FEF58D=DDFFGFGGGGGGGGGF?=FFFGDA?C8@C:8FFGG>EGGGGGFFCFFGFF;@GFE=B@A75DC>DD=:65/:2:>DFC:@==F*,66)6CEC6),20/;)68064C:DGC(4::>)369A+,-22(493<:?2:6(-->B*-/C
@M03364:396:000000000-C9LGT:1:1101:20576:7211 2:N:0:10
GGACTACTGGGGTTTCTAATCCTGTTTGCTCCCCACGCTTTCGCACCTCAGCGTCAGTACCGGACCAGTGAGCCGCCTTCGCCACTGGTGTTCCTCCGAATATCTACGAATTTCACCTCTACACTCGGAATTCCACTCACCTCTTCCGGACTCGAGATTGCCAGTATTAAAGGCAGTTCCAGGGTTGAGCCCTGGGATTTCACCCCTAACTTAACAATCCGCCTACGTTCGCTTTACGCCCAGTCAATCCGACCCACGCTCGCCCCCTTCGTTTTCCCGCCGCGGCCGGCACGACTTTGGC
+
CCCCCGGGGGGGGGGGGGGGGGGGGGGGGGGGGGGGGGGGGGGGGGGGGGGGGGGGGGGEGGDEGGGGGGGGGGGGGGGGGGGGGGGGGGGGGGGGGGCEGGGGGGGGGDFGEFGGGGGGGGGGGCGGCFGGGGFFGGGGGGGFGGG8B5FBEDGF,D@DGGFGGG8E:FFCFFDGG8FFEADCFGFEAFGC>FFGFFGFGEGFG>>@4CCEE8>*;:FGF4=5@F(.(2,7DFFCEDGGEDFE*7<9:2)412(.>>6-(4/7DGG61:?:((-))344(4(,(-(-7392(,-)0/)*2
@M03364:396:000000000-C9LGT:1:1101:6514:7216 2:N:0:10
GGACTACAAGGGTTTCTAATCCTATTTGCTCCCCACGCTTTCGTGCCTCAGCGTCAGGTACAGGCCAGGCGGCCGCCTTCGCCGCTGGTGTTCTTCCACATCTCTACGCATTTTACCGCTACACATGGAGTTCCACCGCCCTCTCCTGTCCTCAAGCCGTGCAGTTTCCAAAGCCTGAACCGGTTGAGCCGGTCCCTTTTACTTCAGACTTGCACAGCCGCCTGCGCCCCCTTTACGCCCAATCATTCCGGATAACGCTTGCCACCTACGTATTACCGCGGCTGCTGGCACGTAGTTTGCC
+
CCCCCGGGGGGGFGGGGGGGGGGAFGGGGGGGGGGGGGGGGFGGGGGGGGGGGGGGGFGGGGGGGGGGGGGGGGGGGGGGGGGGGGGGGGGGGGGGGGGGGGGGGGGGGGGGGGGGGGGGGGGGDFGGGGGGGGFGGFDGGGGFGGGGFFGEGE7AFGGGEGFFGGGGGGG9AFDFGAFGGGGGGG886FGGDGGGGGFFGEF?;8FC8*<FEAF;F@GG9C?@D56)4DB9??AAB?GE81(499AFFD5460>?EF:<:(26FGC7?B134:5:A*,,44,7:402?:23:3.7/*.*2
@M03364:396:000000000-C9LGT:1:1101:27000:7237 2:N:0:10
GGACTACCGGGGTATCTAATCCTGTTCGCTACCCATGCTTTCGAGCCTCAGCGTCAGTTGCAGACCAGAGAGCCGCCTTCGCCACTGGTGTTCTTCCATATATCTACGCATTCCACCGCTACACATGGAGTTCCACTCTCCTCTTCTGCACTCAAGAAGGACAGTTTCCGAAGCAGTTCCCCGGTTAAGCCGGGGGCTTTCACTTCAGACTTATCTTTCCGCCTGCGCTCGCTTTACGCCCAATAAATCCGGACCACGCTTGCCACCTACGTATTTCCGCGGCTGCTGGCCCGTATTTAGC
+
CCCCCGGGGGGGGGGGGGGGGGGGGGGGGGGGGGGGGGGGGGGGGGGGGGGGGGGGGFGGGGGGGGGGGGGGGGGGGGGGGGGGGFGGCFEFFFFGGGGGGGGGGGGGGGGGGGFGGGGGGGGGGCFGGGGGGGGGGGGGGGGFGGGGGFGFFDG?:=DFFGFGGGGGGGGGFFFGCBDFFCC@@E*:CFFGGEGGGGGGGFGCGFFF<FFE);<?FFGGFGD@6*.)(99><?F26?GGG662?><AFGG962,4><>02:C:7CF?7?:4)6.)6<4:B>>F938:?:(399-)0*)?:
@M03364:396:000000000-C9LGT:1:1101:25100:7255 2:N:0:10
GGACTACTAGGGTATCTAATCCTGTTCGCTCCCCACGCTTTCGCTCCTCAGCGTCAGTAACGGCCCAGAGACCTGCCTTCGCCATTGGTGTTCTTCCCGATATCTACACATTCCACCGTTACACCGGGAATTCCAGTCTCCCCTACCGCACTCAAGCCCGCCCGTACCCGGCGCGGATCCACCGTTAAGCGATGGACTTTCACACCGGACGCTGCGAACCGCCTACGAGCCCTTTACGCCCACTAAATCCGGATACCGCTTGCACCCTACGTATTCCCGCGGCTGCCGGCCCGGATTTGGC
+
CCCCCFGGDFGGFGGGGGGGGGGGGGGGGGGGGGGGGGGGGGGGGGGFGGGGGGGGGFGGGGG:FGGGGGGGGGGGGGGGGGGGGGGGGGGGGGGGFGGGGEGGGGGFGGGGGGGGGDDDGGGGGGGGEEGFGGGAFG+A=FEFGGGGGEGFG)0;:FGGGGFGGGGGGGGGFEAG*8EG?EGGFGGFA9:*;EG=F?CGF5FEGFB19DF5()27508C;C6308:)4C>3::?AF?EG*-(,).:47FG>?B0)0(1483C<GG54.122,<>):E:69>0(4(((--(40(,)0*)2*
@M03364:396:000000000-C9LGT:1:1101:4405:7265 2:N:0:10
GGACTACTGGGGTATCTAATCCTATTTGCTCCCCACGCTTTCGTGCCTCAGCGTCAGGTACAGGCCAGGCGGCCGCCTTCGCCGCTGGTGTTCTTCCACATCTCTACGCATTTTACCGCTACACTAGGAATTCCGCCTTCCTCTCCTGTACTCAAGCTGAACAGTTCGCAGGGCGGTTCACGGTTGGGCCGTGAAATGAAACCCCGCGCTTGCTCAGCCCCCTACCGCCCCTTTACGCCCAGTAATTCCGGATTACGCCCGCCCCCTACGGTTTACCCCGGCTGCTGGCACGTGGTTCGGC
+
CCCCCGGG9EFG@FFGGGGGGGG9@FGGGGGGGGGGGGGFGGGFGGGGGGGGGGGGGGFGGGG8FGGGGGBCFGDDGGGGGGGGGEGGGGGGGGGGGGGGFGGGGGGGGGGGGE=FFGGDGGGGC8CFCFGGGGGGEECGGFFDFGCFGFGFG*DFGGGD?FFGF=C@CEBC?CAGC>?7C5C1=/C>FC57<*3+;++1+7F(/.87;7::?*2-9)A:(93:4*()()--,54A0(:E*4,./-6-9F912(,5)((--(277E5(.-(,-((.5+4(41(,48)52(),4(-)8*,)1
@M03364:396:000000000-C9LGT:1:1101:12057:7286 2:N:0:10
GGACTACCGGGGTATCTAATCCTGTTCGCTCCCCCAGCTTTCGCGCCTCAGCGTCAGTGGTGGCCCAGAAGGCCGCCTTCGCCACCGGTGTTCTTCCCGATATCTGCGCATTCCACCGCTACACCGGGCATTCCGCCTTCCCCTACCACACTCCAGCCCGCCGGTATCGGATGCTCTCCGGGGTTGAGCCCCGGGCTTTTACCTCCGCACTAACCGGCCGCCTACCCGCGCTCTGACCCCCATGAATCCCGCTAACGCTCGCCCCCTCCGTAATACCGCGGCTGCTAGCACCTATTTCCCC
+
@<CCCG<EEEC@F,CFFCGGGFG,FAF@FC<FFG>@,FFFFFFEGGGEFGCFDFGGEG9FF<7EFFGFFFE8<CFGGG,E<CFEBEF:CFC+AEEFAF?F+@6FG9FFGEDEFFFFG8C+=@DGG8FF+CD=CFGGDC9@@7DC6>>,,;F5F);A@FG7>F591*4C57**2C5:+;8*1:D*3*,/;CED9**1)*3<95C9FFFF(>66(9*4)(2*4<1(48:)3)4-(().),;8*(((1)).9*1(-(((.-(4(4:6DC3((7-.((.64*(((7(-::)..).(((.*1*-9C
@M03364:396:000000000-C9LGT:1:1101:27588:7322 2:N:0:10
GGACTACTAGGGTTTCTAATCCTATTTGCTCCCCACGCTTTCGTGCCTCAGCGTCAGGTACAGGCCAGGCGGCCGCCTTCGCCGCTGGTGTTCTTCCACATCTCTACGCATTTTACCGCTACACATGGAGTTCCACCGCCCTCTCCTTTCCTCAAGCCGTGCAGTTTCCAAAGCCTGCACCGGTTGAGCCGCTCCCTTTTACTTCAGAACTGCGCAGCCGCCGGCTCTCCCTTTAGTCCCCATCGTTCCGTATAACGGTTGCCACCCACGTTTTTCCTCTGCTGCTCGCACGGTGTTTGCC
+
BCCCCGGGFGGFGFEGGGGGGGGCFFFFFGGGGGGGEGEGGGGFDGGGGE,<CFFG:@FFEEGFGEGGFGGGEGGGGGGGFGGGG+FGFCEFF9EFGGGGCEFEF;FFGGGG,@DGGGGGGGFG,,7A<DGGGGG,D8@FF8>DGGF,><@C=*:A,DE>EE*=FBCFGFD93D);F5DC;>D*B::7?F5):E*79CFG+.4.;+:C4*.<32867(:*19((,*,))*..<,-).)3<*((,)-4?FC2(.4)))(,-930)0;*(,,-(.4((.+.)37-832)4296(((-)7)(*2
@M03364:396:000000000-C9LGT:1:1101:7677:7326 2:N:0:10
GGACTACCCGGGTTTCTAATCCTGTTCGCTACCCATGCTTTCGAGCCTCAGCGTCAGTTGCAGACCAGACAGCCGCCTTCGCCACTGGTGTTCTTCCATATATCTACGCATTCCACCGCTACACATGGAGTTCCACTGTCCTCTTCTGCACTCAAGTCGCCCGGTTTCCGATGCACTTCTTCGGTTAAGCCGAAGGCTTTCACATCAGACCTAAGCAACCGCCTGCGCTCGCTTTACGCCCAATAAATCCGGCTAACGCTTGCCACCTACGTATTACCTCGGCTGCTGGCACGTCTGTAGC
+
CCCCCGGGGGGGCEGGGGGGGGGGGGGGGGGGGGGGGGGGGGGGGGGGGGGGGGGGGFGGGGGGGGGGCFGGGGGGGGGGGGGGGGGGFGFFGGGGGGGGGGGGGGGGGGGGGGGFGGGGGGGGGGGGFGGGGGGGGEGGGGGFGGGGGDFEGFGFEEGGEGDDGGEFGG8C@@@GGFGGCGF7EE*:@FGG>EG>FCFGGEGFFFFEBFFGFF878>GGFGF6=FB:(/:@276><;EGGF(4?3)6BGGB(2?))-1:BFG:7CF2(5::2<84>E)43:B?0<0).:,)-40)80):*
@M03364:396:000000000-C9LGT:1:1101:14102:7339 2:N:0:10
GGACTACCCGGGTTTCTAATCCTATTTGCTCCCCACGCTTTCGTGCCTCAGCGTCAGTAACAGGCCAGGCGGCCGCCTTCGCCACTGGTGTTCTTCCATATATCTACGCATTTTACCGCTACACATGGAGTTCCACCGCCCTCTCCTGTCCTCTAGCCTGCCAGTTTCCAAAGCCTGTACCGGTTGAGCCGGTACCTTTCACTTCAGACTTAACAGGCCGCCTACGCACCCTTTACGCCCAATCATTCCGGATAACGCCCGCCCCCTACGGTTTTACCCGGGTGCTGGCCCGGCATTAGCC
+
CCCCCGGGGGGGGGGGGGGGGGGCFGGGGGGGGGGGGGGGGGGGGGGGGGGGGGGGGGGGGGGGGGGGGGGGGGGGGGGGGGGGGGGGGGGGGGGGGGGGGGGGGGGGGGGGFGGGGGDCGGGGFGGGFGGGGGGGGGDGGGFFGGGGGFGFGFGFGGGGGGFGGGGGGGGE9CCGGFFEGGG>EGA@FF>CDEGGGGG=,9@?6B=4EGFG);>=GFE59C<0:*686DB:BB))23?E81::FABFFG9:<?))0--(((:(/:)(.(4((-().+.(((((---4:4(((((00/57<
@M03364:396:000000000-C9LGT:1:1101:16869:7340 2:N:0:10
GGACTACTGGGGTTTCTAATCCTGTTCGCTCCCCACGCTTTCGCTCCTCAGCGTCAGTAACGGCCCAGAGACCTGCCTTCGCCATTGGTGTTCTTCCCGATATCTACACATTCCACCGTTACACCGGGAATTCCAGTCTCCCCTACCGCACTCAAGCCCGCCCGTACCCGGCGCGGATCCACCGTTAAGCGATGGACTTTCACACCGGACGCGACGAACCGCCTACGAGCCCTTTACGCCCAATAAATCCGGATAACGCTTGCACCCTACGTATTACCGCGGCGGCTGGCACGTATTTCGC
+
CCCCCGGGGGGGGGGGGGGGGGGGGGGGGGGGGGGGGGGGGGGGGGGGGGGGGGGGGGGFGGGGGGGGGGGGGGGGGGGGGGGGGGGGGGGGGGGFGGGGGGEGGGGGGGGGGGGGGGFDGGGGGGGGGGGGGGGFGGGGGFGFGGGGGFGAFDGFGGGGGGFGGGGGGGGGAFFG5BGG?FGEFG@4FF*>FGGCFGGGGFGFGFFF9GBGBBG;D>GGFGF(4;3)-93?B08<AFGGGB6142<47FDB4((.9:7???G7FFG6(43<44>)6<6>969114-11((448(*)*.95
@M03364:396:000000000-C9LGT:1:1101:28058:7341 2:N:0:10
GGACTACTCGGGTTTCTAATCCTGTTCGCTCCCCCAGCTTTCGCGCCTCAGCGTCAGTGGTGGCCCAGAAGGCCGCCTTCGCCACCGGTGTTCTTCCCGATATCTGCGCATTCCACCGCTACACCGGGAATTCCGCCTTCCCCTACCACACTCGAGCCCGCCGGTATCGGAGGCTCGCCGGGGTTGAGCCCCGGGCTTTTACCTCCGACCTAACGGGCCGCCTACGCGCGCTTTACGCCCACTGCATCCGTATACCGCCCGCCCCATACGTATTACCCCGGCTGCTTGCACGGACTTCGCC
+
CCCCCGGGGGGGFEGGGGGGGGGFGGGGGDGGGGGGGGGGGGGGGGGGGGGGGGGGGGGGGGGGGGGGGGGGGGGGGGGGGGGGGGGGEEGGGGGGGGCGGGGGGGGGGGGGGGGGGGGDEGGGGCFG@FGGGGGEGFDGGGGFFGGGGFGBGBGFGGGGGGFDGCGFGDC8AGFF5>EGDCC<BE3.9;@DD5EGCCFFF4<):;7-1C;6)7*1D>GC7D06:*,)417-(4:)40::*(4:*.6<F7*.47<A37(((,29D**(.(4)5(..-+-,,,24?B258).((((01*-*9
@M03364:396:000000000-C9LGT:1:1101:28203:7351 2:N:0:10
GGACTACACGGGTTTCTAATCCTGTTCGCTCCCCACGCTTTCGCTCCTCAGCGTCAGTAACGGCCCAGAGACCTGCCTTCGCCATTGGTGTTCTTCCCGATATCTACACATTCCACCGTTACACCGGGAATTCCAGTCTCCCCTACCGCACTCAAGCCCGCCCGTACCCGGCGCGGATCCACCGTTAAGCGATGGACTTTCACACCGGACGCGACGAACCGCCTACGAGCCCTTTACGCCCAATAAATCCGGATCACGCTTGCCCCCTACGTCTTCCCGCGGCTGCTGGCCCGTCTTTCGC
+
CCCCCGGGGGGGGGGGGGGGGGGGGGGGGGGGGGGGDGGGGGGGGGGGGGGGGGGGEFGGGGGGGGGGGGGGGGGGGGGGGGGGGGGGFGGGGGGGGGGGGGGGGGGGGGGGGGGGGGGDEGGGGGGGGGGGGGGADDCFGGGF8FGCEEG5DD=6FGGGGGFGGDGGGGGGFGFG*8EGGGGCGG*:CF*>CGG6FGGGGFGCGFFF>G>E6)/4DBGGBGFFFF?56C>B3:?)61EGG::075)5=F<><?((88?:<:@(>FG>(41.1(:)5@44(4;6(42)40:<;720.*)19
@M03364:396:000000000-C9LGT:1:1101:27448:7369 2:N:0:10
GGACTACAGGGGTTTCTAATCCTGTTCGCTCCCCACGCTTTCGCTCCTCAGCGTCAGTAACGGCCCAGAGACCTGCCTTCGCCACTCGTGTTCTTGCGAATATCTACGCATTTCACCTCTACACTCGCAGTTCCACTCACCTCTCCCGGACTCAAGACTCTCAGTATCGAAGGCAGTTCTGGATTTGAGCTCCAGGCTTTCACCACCGCCTTAAGAATCCGCCTACGTCCGCTTTCCGCCCAATGAATCCGTAACACGCTCGCCCCATACGTCTTCCCGCGGCTGTGGGCACGTCTTCAGC
+
CCCCCGGCFGGGGCGGGGGGGGGEGGGGGGGGGGGDGGGGGGGGDGGGGGGGGGGGGGF@AFEGGGGGGF<@FCFGGGGGGGGGG<EFFFFFGGG<EC@FEGGFC9FG7BFGEGGGGGGGGFGG4=FEGCGGGGFGC:6FG8DFCFG@+<CAF5DD,@,,,@8CEFGGG+@EDG@91BE,9;+,@<32*8;A7,D6>FGGG<F<*:4:(:=7.+49:4C4(/(/32(.(1367<@470?E@(((/5)587G(8(,:?6>?<1CBGG3.41(),41).;-,-(32-(..(3(,,.(78*.*:
@M03364:396:000000000-C9LGT:1:1101:18677:7387 2:N:0:10
GGACTACACGGGTTTCTAATCCTGTTCGCTACCCATGCTTTCGAGCCTCAGCGTCAGTTGCAGACCAGACAGCCGCCTTCGCAACTGGTGTTCCTCCTAATATCTACGCATTTCACCGCTACACTAGGAATTCCACTCTCCTCTCCTGCACTCAAGTTTCCCAGTTTCAAAGGCTTACTACGGTTGAGCCGTAGCCTTTCACCTCTGACTTAAGAAACCACCTACGCACCCTTTACGCCCAGTAATTCCGGATAACGCTAGCCCCCTACGTATTACCCCGGCTGCTGGCACGGAGTTTGCC
+
CCCCCGGGGGGGGGGGGGGGGGGGGGGGGGGGGGGGGGGGGGGCGGGGGGGGGGGGGFGGGGGGGGGGGGGGGGGGGGGGGGEGGGGGFGGGGGGGGGGGGGGGGGGGGGGGGGGGGGGGGGGGGGGGGGGGGGGGGCDGFGGFGGD@FFG5FDDFFFGGGGFGFGGGGGGFDFDC?FGGGGGFGG,8AD@DDEGG7EFGCEGFGFF*7@:C;A,9DDG,:?:BB*6)-?>DFFEC>@CC<:54+/9CFGD04<3<B:60.;FBGG7:?:84-.)..+--3(,4:?4>?172(41<4*)*:
@M03364:396:000000000-C9LGT:1:1101:21608:7408 2:N:0:10
GGACTACACGGGTTTCTAATCCTGTTCGCTCCCCACGCTTTCGCTCCTCAGCGTCAGTAACGGCCCAGAGACCTGCCTTCGCCATTGGTGTTCTTCCCGATATCTACACATTCCACCGTTACACCGGGAATTCCAGTCTCCCCTACCGCACTCAAGCCCGCCCGTACCCGGCGCGGATCCACCGTTAAGCGATGGACTTTCACACCGGACGCGACGAACCGCCTACGAGCCCTTTACGCCCAATCAATCCGGATAACGCCAGCCCCCTACGTATTACCGCCGCGGCTTGCCCGTCTTTAGC
+
CCCCCGGGGGGGGGGGGGFGGGGFGGGGGGGGGGGGGGGGGGGGGGGGGGGGGGGGGGGGGGGGGGGGGGGGGGGGGGGGGGGGEGGGGGGGGGGGGGGGGGGGGGGGGGGGGGGGGGGGGGGGGGGGGGGGGGGGGGGGGGGFGGGGGFGAFDFFGGGGGGFGGEGGGGGGEGBG5AGGGGG<FGE?FGE3<EG6FGGGGFGFGFFBBGFG>)C1<9EGFG>60:2)->1<4::DF2EEG<?3)5)-@GDF<1()*(-((-;1DEGB(10,).5))389(4-(3(((-0()((-))*-70
@M03364:396:000000000-C9LGT:1:1101:9865:7417 2:N:0:10
GGACTACTCGGGTTTCTAATCCTGTTTGCTCCCCACGCTTTCGTGCCTCAGTGTCAGTTACAGTCCAGAGAGCCGCCTTCGCAACTGATGTTCCTCCTAATATCTACGCATTTCACCGCTACACTAGGAATTCCACTCTCCTCTCCTGCACTCACGTTTCCCAGTTTCAAAGGCTTACTACGGTTGAGCCGTAGCCTTTCTCCTCTGACTTAAGCAACCACCTACTCACCCTTTACGCCCAGTACTTCCGTATAACGCTAGCCCCCTACGTATTACCGCGGCTGCTGGCACGTAGTTCGCC
+
CCCCCGGGGGGGGC@FGGG<DFFGGGGGGGGGGGGGGGGGGGGGGCFFFGGGGFGGFFGGGGGGGGGGFGEEGGGGGGG9DGEGGGG<CFFFFAE9CFCFGGGCGGFGGGEGGGGFFGGGGGFGG?GGFGGDAF8?;,?FGD=<DGFEEFFD,D+;F@C?EC9DFGGGGAEGFGFFCDGGGGGDEG<0;B@D>EGGGGGG,;9*;B*8=F;95C,9>88CC>:)5,0+:;>=DB6C@2:1*/74+184?D;4=E)98;7@635(*316::3.4;?5.*,(379((2.4?14<118;6*:DG
@M03364:396:000000000-C9LGT:1:1101:27297:7420 2:N:0:10
GGACTACAGGGGTATCTAATCCTGTTCGCTCCCCCAGCTTTCGCGCCTCAGCGTCAGTGGTGGCCCAGAAGGCCGCCTTCGCCACCGGTGTTCTTCCCGATATCTGCGCATTCCACCGCTACACCGGGAATTCCGCCTTCCCCTACCACACTCGAGCCCGCCGGTATCGGAGGCTCGCCGGGGTTGAGCCCCGGGCTTTTACCTCCGACCTAACGGGCCGCCTACGCGCGCTTTACGCCCACTGAATCCGCATACCGCTCGCCCCCTACGTATTCTCGCGGCTGCTTGCACGTAGTTCGCC
+
CCCCCGGGGGGGGDGGGGGFGGGGGGGGGGGGGGGGGGGGGGGGGGGGGGGGGGGGGGGGGGGGGGGGGEGGGGGGGGGGGGGGGGGGCFGGGGGGGGGGGGGGGGGGGGGGGGGGGGGGDGGGGGGGDGGGGGGGGEDGGGGFFGG?FFGDC5FEGGGGGGFDGEFFGGGGFGFGGFGGCEDFEG38F@FGGGGGGGFGG<C):>7(-96?2>;7DFGG>DF(4*-)4)7(-,-68?GE8322*.656C*446)4>9((-4:?G59(.822).)).*,-799>B)).4,81.(.01*()1
@M03364:396:000000000-C9LGT:1:1101:17460:7438 2:N:0:10
GGACTACTAGGGTTTCTAATCCTGTTCGCTCCCCACGCTTTCGCTCCTCAGCGTCAGTAACGGCCCAGAGACCTGCCTTCGCCATTGGTGTTCTTCCCGATATCTACACATTCCACCGTTACACCGGGAATTCCAGTCTCCCCTACCGCACTCAAGCCCGCCCGTACCCGGCGCGGATCCACCGTTAAGCGATGGACTTTCACACCGGACGCGACGAACCGCCTACGAGCCCTTTACGCCCACTCAATCCGGATCACGCTTGCACCCTACGTATTACCGCGGCTGCTGGCACGTCGTTAGC
+
CCCCCGGGGGGGFGGGGGGGGGGGGGGGGGGGGGGGGGGGGGGGGGGGGFGGGGGGGGGGGGGGGGGGGFGGGGGGGGGGGGGGECFGCFGGGGGGGGGGGGGGGGGFGGGGGGGGGGFGGGGGGGGGGGGGGGGFDFFGGGGFGGGGGFGAGBGFGGGGEG5CGEEGCGGGEG9D=):?<CFEGG7:FF8*>EG6<FGGG?E)2:AF0C>GF3E93;GGBGBFBG?B499F3(44>?GEGF0757()9F906?(:F?BF04;.CED?1:::2:?<AC4407>FF?2,:?:?F:()).(9:
@M03364:396:000000000-C9LGT:1:1101:10815:7449 2:N:0:10
GGACTACCCGGGTATCTAATCCTATTTGCTCCCCACGCTTTCGGGACTGAGCGTCAGTTGCGGACCAGACCGTCGCCTTCGCCACTGGTGTTCCTCCATATATCTACGCATTTCACCGCTACACATGGAATTCCACGATCCTCTTCCGCACTCCAGTGATCCGGTTTCCGGGGCTTCCCGAGGTTTAGCTTCGGGCTTTCACCTCCAGACCTGTATCCCCGCCTGCTCCCTCTTTACGCCCAGTGATTCCGGATAACGCCTGCCACCTCCGTGTTCCCGCGGCTTGTGGCCCCTGGTGTGC
+
CCCCCGGGGGGGGEGGCFA<E<CFGGGGGGGFGGFGGGGGGGD@E@FF8EGGGCFGG@FFGGGGGGGGGGGECFGGGFGGGGGGCEFG:B=CEGGGGDGGGEFGFGGCDGGEFGFGGGGGGGFGFGFFDFFGGFEDE:?>@DFFGFGGEDGB:8258E,;,FA+8CEGGGCCEE-CEFGG>*9F:>88=<EC)5:52;BC93C8C4)3<F;E@;+.@)8CBGBFF529)9(,(.6>AFGGGB(594<<F7F9,-()11(((4809FF3(424(..)69-4293(((.)((((--(./)(1:
@M03364:396:000000000-C9LGT:1:1101:18015:7451 2:N:0:10
GGACTACTGGGGTATCTAATCCTGTTCGCTACCCATGCTTTCGAGCCTCAGCGTCAGTTGCAGACCAGACAGCCGCCTTCGCCACTGGTGTTCTTCCATATATCTACGCATTCCACCGCTACACATGGAGTTCCACTGTCCTCTTCTGCACTCAAGTCGCCCGGTTTCCGATGCACTTCTTCGGTTAAGCCGAAGGCTTTCACATCAGACCTAAGCAACCGCCTGCGCTCGCTTTACGCCCAATAAATCCGGATAACGCTTGCCCCCTACGTATTACCGCGGCTGCTGGCACGTATTTAGC
+
CCCCCGGGGGGGGGGGGGGGGGGGGGGGGGGGGGGGGGGGGGGGGGGGGGGGGGGGGGGGGGGGGGGGFDGGGGGGGGGGGGGGGGGGFGGGGGGGGGGGGGGGGGGGGGGGGGGGGGGGGGGGGGGGG8FGGGGGG?FGGGGF8FG=FFGFGFCFFGGGGGFGGGGGGGGGFGD?FFGGGGG<CE76FCGGDDEGGGGGGEGFGFFFFGFG3*,0?BFGBGF@FG6A(5;@@FF<E?CGGF0@?<BFFFC>B?(6?<;<:(@8*29>:B034<?)6@4639B>>B?44:(3:4(*)*):>
@M03364:396:000000000-C9LGT:1:1101:6356:7454 2:N:0:10
GGACTACTGGGGTTTCTAATCCTGTTCGCTCCCCACGCTTTCGCTCCTCAGCGTCAGTAACGGCCCAGAGACCTGCCTTCGCCATTGGTGTTCTTCCCGATATCTACACATTCCACCGTTACACCGGGAATTCCAGTCTCCCCTACCGCACTCAAGCCCGCCCGTACCCGGCGCGGATCCACCGTTAAGCGATGGACTTTCACACCGGACGCGACGAACCGCCTACGAGCCCTTTACGCCCAATAAATCCGGATCACGCTTGCACCCTCCGTATTACCGCCGCCGCTGGCACGTGTTTCGC
+
CCCCCGGGGGGGCGGGGGGGGGGGGGGGGGGGGGGGGGGGGGGGGGGGGGGGGGGGGGGGGGGGGGGGGGGGGGGGGGGGGGGGGGGGGGGFGGGGGGGCGEGGGGGGGGGGGGGGGGGGGGGGGGGGFGGGGGGGGGGGGGGFGGG6CEGFG5DDGGGGGGBCFBEE?9EGFGF)*:?FFGG<;E:8FE8*;EGFFGGGG)BEGFFF(737,)2251/>;GFFFGF51C;F:?B2<?GGGFF?44A2BG<2(,1:@6<?:6E7FGG0(,2,((3)60-,(-,(,,((40(5:0.)0))11
@M03364:396:000000000-C9LGT:1:1101:12654:7456 2:N:0:10
GGACTACCAGGGTTTCTAATCCTGTTCGCTCCCCCAGCTTTCGCTCCTCAGCGTCAGTAACGGCCCAGAGACCTGCCTTCGCCATTGGTGTTCTTCCCGATATCTACACATTCCACCGTTACACCGGGAATTCCAGTCTCCCCTACCGCACTCAAGCCCGCCCGTACCCGGCGCGGATCCACCGTTAAGCGATGGACTTTCACACCGGACGCGACGAACCGCCTACGAGCCCTTTACGCCCAATAAATCCGGATCACGCTTGCCCCCTACGTATTACCGCGGCTGCTGGCACGGAGTTAGC
+
CCCCCGGGGGGGGGGGGGFGGGGFGGGGGGGGGGGGEGGGGGGGGGGGGGGGGGGGGGGGGGGGGGGGGGCDFDFGGGGGFGGGGFGGGFGGGGFGGGGCGGEGGGGGGGGGGGGGGGGDEGFGGGGGGEGGGGGGFGGGGGGFGGGGGFGFGFCDGGGGGGDDFEGGGGGGFGBGEBGG6FGFGD@1AF:75EE6FFGGGEGECED94D;E17C9DFGGFGFFFGB3(CBB(4?DFFGGG1(4?)64@<DB0(,(84412<8(9FGB?FFB))4)6<?F(9916?),5?1<0(()0)67>
@M03364:396:000000000-C9LGT:1:1101:3622:7466 2:N:0:10
GGACTACTAGGGTTTCTAATCCTGTTCGCTCCCCACGCTTTCGCTCCTCAGCGTCAGTAACGGCCCAGAGACCTGCCTTCGCCATTGGTGTTCTTCCCGATATCTACACATTCCACCGTTACACCGGGAATTCCAGTCTCCCCTACCGCACTCAAGCCCGCCCGTACCCGGCGCGGATCCACCCTTAAGCGATGGACTTTCACCCCGGACGCGCCGAACCGCCTACGAGCCCTTTACGCCCAATAAATCCGGATACAGCTGGCCCCCTACGTAGTACCCCGGCTTCTGGCACGTATGCAGC
+
CCCCCGGGGGGG<FGGGGAFGGGFGGGGGGGGGGCGGGGGGGGGGGGGGGGGGGGGGGGGFGGGGDGG8ECGGGCGGGFGGGGGGGGGFFFGGGGGGGGGGGDGFGGGGGGFGFFFGGGGGGGFGGGGGGGGGGGFE=BFD8CDF?FCBBGB=8FFGGFE>F>DECEDGECC>GBG*:EG?FG*;C<>C:/9>CE?CFEGC)+)*)2(-99E()2->0C=0C>??8:0(932:085<?EGE:(2645AFGDB??FFB..,((2,9ED>(1(()(--63,(,49((,.-).(.83,*7*)27
@M03364:396:000000000-C9LGT:1:1101:22597:7470 2:N:0:10
GGACTACCGGGGTATCTAATCCTGTTCGCTCCCCACGCTTTCGCTCCTCAGCGTCAGTAACGGCCCAGAGACCTGCCTTCGCCATTGGTGTTCTTCCCGATATCTACACATTCCACCGTTACACCGGGAATTCCAGTCTCCCCTACCGCACTCAAGCCCGCCCGTACCCGGCGCGGATCCACCGTTAAGCGATGGACTTTCACACCGGACGCGACGAACCGCCTACGAGCCCTTTACGCCAATAAATCCGTATAACGCTTGCCCCCTACGTACTACCCCCGCTGCTAGCACGTAGTTCGCC
+
CCCCCGGGGGGGGGGGGGGGGGGGGGGGGGGGGGGGGGGGGGGGGGGGGGGGGGGGGGGGGGGGGGGGGGGGGGGGGGGGGGGGGGGFEFGGGGGGGGGGGGGGGGGGGGGGGGGGGGGGGGGGGGGGGGGGGGGGGFGGGGGFGGG+CAGAFCFFF:FGEGFGGEGEGGEGFGBD7AGGCFFGGGE?FFCDGGGGGGGEFFGBGFFF(C>CB5C;GFGE>GF??DB53C>:<FFAA2AC8(,.06)59C/37:AF326114<5CE3(,-4,(-.:2*((-4-(-)).0).(,..76/,)9
@M03364:396:000000000-C9LGT:1:1101:24865:7502 2:N:0:10
GGACTACTCGGGTATCTAATCCTGTTCGCTCCCCCAGCTTTCGCGCCTCAGCGTCAGTGGTGGCCCAGAAGGCCGCCTTCGCCACCGGTGTTCTTCCCGATATCTGCGCATTCCACCGCTACACCGGGAATTCCGCCTTCCCCTACCACACTCGAGCCCGCCGGTATCGGAGGCTCGCCGGGGTTGAGCCCCGGGCTTTTACCTCCGACCTACCGGGCCGCCTACGCGCGCTTTACGCCCAATGAATCCGCATAACGCTCGCCCCCTACGTATTACCCCGGCTGCAGGCCAGTATTTCGCC
+
CCCCCGGGGGGGDEGGGGGGGGGGGGGGGGGGGGGGGGGGGGGGGGGGGGGGGGGGGGGGGGGGGGGGGGGGGGGGGGGGGGGGGGGGEGGGGGGGGGGGGGGGGGGGGGGGGGGGGGGGGGGGGGGGGGGGGGGGGFDGFFGFGGG6E?E5:19BGGGGGGFDGGFGGE>E>FDGGFGG5:5<CE<5FFGC7=EG5:EEF<FDC>E01D9C():(>>GGFG6B8*457>>(48<68<EEE1289446?C*,4()5<4,-3-:3<*)-86.,.4.)-+4(7937:((((-(-.)-9@6(*1
@M03364:396:000000000-C9LGT:1:1101:6954:7512 2:N:0:10
GGACTACTGGGGTTTCTAATCCTGTTCGCTACCCATGCTTTCGAGCCTCAGCGTCAGTTGCAGACCAGACAGCCGCCTTCGCCACTGGTGTTCTTCCATATATCTACGCATTCCACCGCTACACATGGAGTTCCACTGTCCTCTTCTGCACTCAAGTCGCCCGGTTTCCGATGCACTTCTTCGGTTAAGCCGAAGGCTTTCACATCAGACCTAAGCAACCGCCTGCGCTCGCTTTACGCCCAATAAATCCGGATAACGCTTGCACCCTACGTATTACCGCGGCCTCTGGCACGCAGTTCGC
+
CCCCCGGFGGGGFGGGGAFGGGGGGGGGGGGGGGGGGGGGGGGFGGGGGGGGGGGGGGGGG<F9FGGGFGGGGGGGGGGGGGGGGGGGEGGGGFFGGGGGGFGGGGGGGGGGGGGGGGGGGGGGFDGGGGGGGGDGEEFGGGG?DGFGGFGBFDGFFF8CGGBGFGEGGG6>@GEGFAGGAFGFEEFCFFGDC>EGGGGGDEGFCFFEBGFF@4A8C=GG@GFFDB9E>5;B<DFEC;EGG?1:F2<<FFD98:2)9:;:BFD>GGD1:??3)449:@?69,,(((.33)(.((-)7*)99
@M03364:396:000000000-C9LGT:1:1101:11044:7516 2:N:0:10
GGACTACCAGGGTTTCTAATCCTGTTCGCTCCCCACGCTTTCGCTCCTCAGCGTCAGTGACGGCCCAGAGACCTGCCTTCGCCATCGGTGTTCTTCCCGATATCTACACATTCCACCGTTACACCGGGAATTCCAGTCTCCCCTACCGCACTCAAGCCCGCCCGTACCCGGCGCGGATCCACCGTTAAGCGATGGACTTTCACACCGGACGCGACGAACCGCCTACGCGCCCTTTACGCCCAATAAATCCGGATAACGCTTGCACCCTACGTATTACCGCGGCGGCTCGCACGTAGTTAGC
+
CCCCCGGGGGGGGGGGGGGGGGGGGGGGGGGGGGGGGGGGGGGGGGGGGGGGGGGGGGGGGGGGGGGGGGGGGGGGGGGGGGGGGGGGGGGGGGGGGGGGGGGGGGGGGGGGGGGGGGGGGGGGGGGGGGGGGGGGGGGGGGGFGGGCGEGFGFGFGGGEGGFGGGGGGGGGFGFDEFGGGGGGGGGDFGD*>EGCGGGGGFGFGFF>FGFGF):7DBEE>G041;1)4C>;>?DFFFGGGB:B:>4)=9)33:(6?:204:@)9FG6(234)6526<867;>(((((-419>:(.764:7
@M03364:396:000000000-C9LGT:1:1101:24832:7529 2:N:0:10
GGACTACTAGGGTTTCTAATCCTGTTCGCTCCCCACGCTTTCGCTCCTCAGCGTCAGTAACGGCCCAGAGACCTGCCTTCGCCATTGGTGTTCTTCCCGATATCTACACATTCCACCGTTACACCGGGAATTCCAGTCTCCCCTACCGCACTCAAGCCCGCCCGTACCCGGCGCGGATCCACCGTTAAGCGATGGACTTTCACACCGGACGCGCCGAACCGCCTACGAGCCCTTTCCGCCCAATCAATCCGGATCACGCTTGCACCCTACGTCTTCCCGCGGCGCCTGGCCCGTGGTTCAC
+
CCCCCGGGGGGGFGGGGGFGGGGGGGGGGGGGGGGGGGGGGGGGGGGGGGGGGGGGGGGGGGGGGGGGGGGGGGGGGGGGGGGGGGGGGGGGGGGGGGGDGGGGGGGGGGGGGGGGGGGGGGGGGGGGGGGGGGGGFFGGGGGFGGG6E>GFGFGFGGGGGGFGGGGGGGGGBGFGC>GG6FGCGG*=FFC5CCEGGGGGFFGFGFFF0C3:;3?7D>GE9DB?1@6)49;??7:)9?GGGF:0.)46@F564(41?1<B0(A)9CD?<F:3(4?.5;6>F9>((-.(,.(4((,.70)**
@M03364:396:000000000-C9LGT:1:1101:16797:7531 2:N:0:10
GGACTACTAGGGTTTCTAATCCTATTTGCTCCCCACGCTTTCGGGACTGAGCGTCAGTTGCGGACCAGACCGTCGCCTTCGCCACTGGTGTTCCTCCATATATCTACGCATTTCACCGCTACACCTGGAATTCCACGCTCCTCTTCCGCACTCCAGTGATCCGGTTTCCGGGGCTTCCCGCAGTTTGGCTTCGGGCTTTCCCCTCCAGACCTGTCTCACCGCCTGCGCCCCCTTTACGCCCAATAAATCCGGATAACGCTTGCACCCTCCGTATTCCCGCGGCTTCTGGCCCGTCTTTAGC
+
CCCCCGGG<FFGGGGGGGEGGGG,EFGGGGGGGGGGGGGGGGG+@+@FDFGGGGGGGGGGCGG7FGGGG7@F6FFGGGGGGGGGGGGGEFGGGGGGG85EFGFGGGGGGGGGGGGGGGGGGGGG,,AEFGGGGGGGD+=CGFGFCGGE>5FBGDGF33@CCF?DGGGGGCE>?FADFFGC*4;6?F,8?,,;DGE7<FGA97E3>AA@<F07(2+);5EGFGF?:F(>0C(7;<?FFFGGG??F@444@F31<((6F<>63:FBG@C?:6(-,2266C:4,--3(84)-3(((,(.0/)2:
@M03364:396:000000000-C9LGT:1:1101:24127:7549 2:N:0:10
GGACTACAAGGGTATCTAATCCTGTTTGCTCCCCACGCTTTCGAGCCTCAGCGTCAGTTACAGTCCAGAGAAGCGCCTTCGCCACTGGTGTTCTTCCTAATCTCTACGCATTTCACCGCTACACTAGGAATTCCCTTCTCCTCTCCTGCACTCTAGCCTTCCAGTTTGAAATGCAGCACTCGGGTTAAGCCCGAGTATTTCACATCTCCCTTACCAATCCGCCTCCGCTCCCTTTCCGCCCAGTAACTCCGAACAACGCTCGCCCCCACCGTCTTCCCGCGGCTCCTGGCCCGTATTTCGC
+
CCCCCGGECEFG@FGGGGEGGGGGGGGFGFFFFGGGGGGGGGGGGGGGGGGGGGGGGGEFGGGGGGGGGGGGGGGGGEGCFGGFGGGGEFGGGGGGGGGGGGGGFGGEGEDGFGFGFGEDGC8?EGGFGGGGGG8<EEFGGGFFFGGGGFGEDDGF9D8EFGFGFGGGFC9DBFBDCDF8,+=+@@FDFF@DGGEC63@EFED52;=86C8A8*,*;>FD)?=))2)*-1(0>=64*(;<C(,66<).;;<(/6(3893<;>>>5?7((-(4((-.-;42-(49082>?F60((-)9*)29
@M03364:396:000000000-C9LGT:1:1101:9250:7556 2:N:0:10
GGACTACTGGGGTATCTAATCCTGTTCGCTACCCATGCTTTCGAGCCTCAGCGTCAGTTGCAGACCAGAGAGCCGCCTTCGCCACTGGTGTTCTTCCATATATCTACGCATTCCACCGCTACACATGGAATTCCACTCTCCTCTCCTGCACTCACGTCTCCCAGTTTCCAATGCACACAATGGTTGCGCCACTGCCTTTTCCATCAGACTTAAGCAACCACCTGCGCCCGCTTTACGCCCAATAAATCCGTCCACCGCTTGGTACCTACGTATTACCCCGGCTGCTGGCACGTTGTTACCC
+
CCCC8FGGFGGGG7AFFGGGGDCFGFGGGGGGGGGGGGG9FGGGCFEGFGGGEGGG:FFGGDFGGGGGG8FGGGGGGGGFGGEGGGGGEFGEGFFFFCGGGFGCGGFFGGEGGGFGGGGGGGGGCGFEGGGGGGGGD8?GGD@DGGGFFFGFFF+;D@@AGD?FFFGGADFGBGFF9FC8DG?@DE,:@@+=C,ECFGGG,:BEFAF*1;;,:F7:CB>549>2)*5)//8=@@4*6;GD7(3/1.77;D:(.3)/8762?63)2<F24(4)6:499+424(-26?726??:2(,7)1):6
@M03364:396:000000000-C9LGT:1:1101:24809:7590 2:N:0:10
GGACTACTGGGGTATCTAATCCTGTTCGCTACCCATGCTTTCGAGCCTCAGCGTCAGTTGCAGACCAGAGAGCCGCCTTCGCCACTGGTGTTCTTCCATATATCTACGCATTCCACCGCTACACATGGAGTTCCACTCTCCTCTTCTGCACTCAAGAAAAACAGTTTCCGATGCAGTTCCTCGGTTAAGCCGAGGGCTTTCACATTAGACTTATTTTTCCGCCTGCGCTCGCTTTACGCCCAATAAATCCGGACCACGCTTGCCACCTACGTATTCCCGCGGCTGCTGGCCCGTCGTTAGC
+
CCCCCGGGGGGGGGGGGGGGGGGFGGGGGGGGGGGGGGGGGGGGCGGGGGGGGGGGGGGGGGGGGGGGCFGGGGGGGGGGGGGGGGGGFGGGGGGGGGGGGGGGGGGGGGGGGGGGGGGGGGGGGFEFEFGGGGGGGF?FGFFFFGG8DFGFGD6DA@FF>EFCFGGGGGDE?GFGGFGGGGGFGGFEFGGGGGGGGFGGGEGCG6FECGFGEAF6F4CC@GFFFF@ABD:>?074>DGGG3(,24EEFG3@((,4F?>BB?C?>CF:2?<?)-2):<4(4(32>03)((.2;B()7)432
@M03364:396:000000000-C9LGT:1:1101:20435:7595 2:N:0:10
GGACTACAGGGGTTTCTAATCCTGTTCGCTCCCCCAGCTTTCGCGCCTCAGCGTCAGTGGTGGCCCAGAAGGCCGCCTTCGCCACCGGTGTTCTTCCCGATATCTGCGCATTCCACCGCTACACCGGGAATTCCGCCTTCCCCTACCACACTCGAGCCCGCCGGTATCGGAGGCTCGCCGGGGTTGAGCCCCGGGCTTTTACCTCCGCCCTAGCGGGCCGCCTACGCGCGCTTTACGCCCAATGCATCCGCTTACCCCTCGCCCCCTCCGTATTCCCCCGCCCGCTTTCACGTACTTCGCC
+
CCCCCGGGGGGGGGGGGGCGGGGCGGGGGGGGGGGGGGGGGGGGGGGGGGGGGGGGCFGGGGGGGGGGCEFGGGGGGGGGGGGGGGGGEGGGGGGGGGGGGGGGGGGDGGGGGGGGGGGG+@=FGGGGG7FFGGGGGGGGGGGFFGGFGFGCGFGFEGGGGGEC@EFGGCG8?FFFEFGGDGDFCE8.<CGDGGGC58FG+3<):>>(1>>6(7*-99E*0C((.*-),)--,1)64<EE*-8().6:<<*(((,2),,472/19*1(4((.(()).0760((-((((..64,.()11(9C
@M03364:396:000000000-C9LGT:1:1101:24004:7606 2:N:0:10
GGACTACCAGGGTTTCTAATCCTGTTCGCTACCCATGCTTTCGAGCCTCAGCGTCAGTTGCAGACCAGAGAGCCGCCTTCGCCACTGGTGTTCTTCCATATATCTACGCATTCCACCGCTACACATGGAGTTCCACTCTCCTCTTCTGCACTCAAGAAAAACAGTTTCCGATGCAGTTCCTCGGTTAAGCCGAGGGCTTTCACATTAGACTTATTTTTCCGCCTGCGCTCGCTTTACGCCCAATAAATCCGGACAACGCTTGCCCCCTACGTATTTCCGCGGCTGCTGGCACGTCTTTCGC
+
CCCCCGGGGGGGGGGGGGGGGGGGGGGGGGGGGGGGGGGGGGGGGGGGGGGGGGGGGGGFGGGGGGGGGGGGGGGGGGGGGGGGGGGGFGGGGGGGGGGGGGGGGGGGGGGGGGGGGGGGGGGGF@EGGGGGGGGGG@DGGGGFGGGGGCGEGDDF9=DF,@FGFGGGGDGGFGEGGFGGGCD7CEFEFFGGGGGGGFGFGEEAGFFEEGFGF9;AFAGGFDFFFGFFFGFF@FFFFFGFG@;@)74<FFD>BFB?F96:?(;?7@G><F11)6>)-<,2,44((4.)4?.80.-0./)17
@M03364:396:000000000-C9LGT:1:1101:2964:7627 2:N:0:10
GGACTACTGGGGTATCTAATCCTGTTCGCTCCCCCAGCTTTCGCGCCTCAGCGTCAGTGGTGGCCCAGAAGGCCGCCTTCGCCACCGGTGTTCTTCCCGATATCTGCGCATTCCACCGCTACACCGGGAATTCCGCCTTCCCCTACCACACTCGAGCCCGCCGGTATCGGAGGCTCGCCGGGGTTGAGCCCCGGGCTTTTACCTCCGACCTAACGGGCCGCCTACGCGCGCTTTCCGCCCAATGAATCCGGCTAACGCCCGCCCCATACGTATTACCCCCGCCGCTGGCACGTACTTAGCC
+
CCCCCGGGGGGGGGGGGGGGF9FGGGGGGGGGFGGGGGGGGGGGGGGGGGGGGGGGGGGGGGGGGGGGGGGGGGGGGGGGGGGGGGGGGGGGGGGGGGGGGGGGGGGGGGGFGFGDGGGGGFGGGGGGGGGGGGGGGGGGGGGFFGGFGAC5DCFFEGGGGGDGGGGGGGGEDF2CC3CGGEG<>E,5?CECGGGDDGFFCBGBDF@B>D9GFFC377C:9GB?787<;7>(-().31E5*312*46>FGC0(3),.,(--(297*2,:77)67)44+2(42039((-8(3(,3(09*-:*
@M03364:396:000000000-C9LGT:1:1101:21367:7628 2:N:0:10
GGACTACAGGGGTATCTAATCCTGTTTGCTCCCCACGCTTTCGAGCCTCAGCGTCAGTTACAGTCCAGAGAATCGCCTTCGCCACTGGTGTTCTTCCTAATCTCTACGCATTTCACCGCTACACTAGGAATTCCATTCTCCTCTCCTGCACTCTAGACTTCCAGTTTGAAATGCAGCACCCAAGTTGAGCCCGGGTATTTCACATCTCACTTAAAAGTCCGCCTACGCTCCCTTTACGCCCAGTAAATCCGGACCACGCTCGCCACCTACGTCTTCCCGCGGCTGCTGGCCCGTATTTAGC
+
CCCCCGGGGGGGGGGGGGGGGGGGGGGGGGGGGGGGGGGGGGGGGGGGGGGGGGGGGGGGGGGGGGGGGGFGGGGGGGGGGGGGGGGGFGGGGGGGGGGGGGGGGGGGGGGGGGGGGGGGGGGGGGGGGGGGGGGGGGGGGGGFGGGGGFGFGFGF@EGGGGFGGGGGGGGGFGFGGFGGCDDFGGEEFFGGGGGGDGGGGFGFFFFEEGEFA=@9FFGGFGFF=?AFDGFFFFFFEDGFG>DF87<CFGD>FF;<F<@<DFG;*AF:8?F7(34)6A479BF>F:03>?(4761)0*.::
@M03364:396:000000000-C9LGT:1:1101:24601:7643 2:N:0:10
GGACTACTCGGGTATCTAATCCTGTTTGCTCCCCACGCTTTCGAGCCTCAGCGTCAGTTACAGTCCAGAGAATCGCCTTCGCCACTGGTGTTCTTCCTAATCTCTACGCATTTCACCGCTACACTAGGAATTCCATTCTCCTCTCCTGCACTCTAGACTTCCAGTTTGAAATGCAGCACCCAAGTTGAGCCCGGGTATTTCACATCTCACTTACAAGTCCGCCTACGCTCCCTTTACGCCCAGTAAATCCGGACCACGCTCGCCCCCTACGTCTTGCCGCGGCTGCTGGCACGTCGGTAGC
+
CCCCCGGGGGGGFGGGGGGGGGGGGGGGGGGGGGGGGGGGGGGGGGGGGGGGGGGGGEFGGGGGGGGGGGFGGGGGGGGGGGGEGFGGFGGGGGGGGGGGGGGGGGGGGGGGGGGGGGGGGGGGFGGGGGGGGGGGGGGGGFFFGGGGGFGFFFGFEGGGGGFGFFGGGFGGBGEGGFGGGFGFGGDDFFGGGGGEGFGGGEC<CF@C*=AFC5,:FFGGFGFAADDB=>AF@@E;==GGGF>EFEC?AGDFFF;@F;>(6:EB*2991<3((.3)6<79;617;B0:?:(23?()).(96
@M03364:396:000000000-C9LGT:1:1101:26530:7652 2:N:0:10
GGACTACCCGGGTTTCTAATCCTGTTCGCTCCCCCAGCTTTCGCGCCTCAGCGTCAGTGGTGGCCCAGAAGGCCGCCTTCGCCACCGGTGTTCTTCCCGATATCTGCGCATTCCACCGCTACACCGGGAATTCCGCCTTCCCCTACCACACTCGAGCCCGCCGGTATCGGAGGCTCGCCGGGGTTGCGCCCCGGGCTTTTACCTCCGAACTAAGGGGACGCCTACCCGCGCTTTAAGCCCAATTAATCCGGACACACCCTGCCCCCCTCGTATTCCCCCTGCACGATTCACGGATTTCGCC
+
CCCCCGGGGGGGCFGGGGCDFGGEFGGGGFGGGGGGGGGGGGGGGGGGGGFFECFF@CEFEGGGGGCFFDCFGGGGGGGGGGG7FFGGFEGFFEEGGGG7:@EGGGGGGGGGGF,FFGGGCGFGGGGCGGGGGGGGGF9FGGCF6DGGGFGFFBG*3@FGGGE>C8CCEEGE4C(*:BEG=:<*/8*4<;:>5EG=3EGCF7E>GFB9(9(+.)*()4:7(>18.*,)-)4((4))))3;8(()*6)6@<)4(-(2)-,(,.21C8)((,--.,)).*((-,(((((())68-((.9*(9C
@M03364:396:000000000-C9LGT:1:1101:22185:7660 2:N:0:10
GGACTACAAGGGTATCTAATCCTGTTCGCTCCCCACGCTTTCGCTCCTCAGCGTCAGTAACGGCCCAGAGACCTGCCTTCGCCATTGGTGTTCTTCCCGATATCTACACATTCCACCGTTACACCGGGAATTCCAGTCTCCCCTACCGCACTCAAGCCCGCCCGTACCCGGCGCGGATCCACCGTTAAGCGATGGACTTTCACACCGGACGCGACGAACCGCCTACGAGCCCTTTACGCCCAATAAATCCGGATCACGCTTGCACCCTACGTATTACCGCGGCTGCTGGCACGTAGTTTGC
+
CCCCCGGGGGGGGGGGGGGGGGGGGGGGGGGGGGGGGGGGGGGGGGGGGGGGGGGGGGGGGGEGGGGGEGGGGGGGGGGGGGGGGGGGFGGGGGGGGGGGGGGGGGGGGGGGGGGGGGGGGGGGGGGGGGGGGGGFGGGGGFGFGGG8E5C>FFGFGGGECGFGGEGGGGGGFGFG5?EGEGGEGE86F9:<CEGEGGGGG<FECA>9(9>D0.:4>(:C>GF0:?051C;(.:?24?EGGB(:622:FGG0?030736<B<>7FGGF?B:(5<>)6C<>(4990<030:(8:<7)8*)2:
@M03364:396:000000000-C9LGT:1:1101:24834:7682 2:N:0:10
GGACTACTAGGGTTTCTAATCCTGTTCGCTCCCCACGCTTTCGCTCCTCAGCGTCAGTAACGGCCCAGAGACCTGCCTTCGCCATTGGTGTTCTTCCCGATATCTACACATTCCACCGTTACACCGGGAATTCCAGTCTCCCCTACCGCACTCAAGCCCGCCCGTACCCGGCGCAGATCCCCCGTTGAGCGCTGGACTTTCACACCGGACGCGCCGAACCGCCTACGCGCCCTTTACGCCCAATAACTCCGGATAACGCTTGCCCCCTCCGTATTACCGCGGCTGCTGGCCCGTAGTTAGC
+
CCCCCGGGGGGGCDGGGGGGGGGGGGGGGGGGGGGGGGGGGGGF,FGGFFFGGGGGGAECFGGGGGGG@E<EGGGGGGGGGGGDCAFGAGGGG9DFDFGGGGGGGFG,EFGGGGFGGG>CEGGGGGG7FFGGGGG9FB+FFGGFFGDEGFG@FD?FGGFC>F>DG7:CCCCGEC)/*2>ECF)<EF*8;C89:CD*03C7C3C3CEF>FG9=178270CE1C>B:6803<3>1?:<<<EEGF6(6<)4@F5(((,)939?328(9CD;6<74(48))31349>0(-5)3618;7()8/4C:
@M03364:396:000000000-C9LGT:1:1101:26662:7707 2:N:0:10
GGACTACCGGGGTTTCTAATCCTATTTGCTCCCCACGCTTTCGTGCCTCAGCGTCAGTAACAGGCCAGGCGGCCGCCTTCGCCACTGGTGTTCTTCCATATATCTACGCATTTTACCGCTACACATGGAGTTCCACCGCCATCTCCTGTCCTCCAGCCTGCCAGTTTCCAAAGCCTGTACCGGTTGAGCCGGTACCTTTCACTTCAGACTTAACAGGCCGCCTACTCACCCCTTACGCCCATTCATTCCGTATACCGCCCGCCACCTCCGTATTACCCCTGCTGCTTGCCGGGCGTTTCCC
+
CCCCCGGGGGGGFGGGGGGGGGGGGGGADFGGGGGGFGGGGGGGGGGGGGGGGGGGGGFEGGGCGGGFGGGGGGDGGGGDFGGGGGCFGGGGGGGGGGGGGGGFCGGGGGGGGGGGGDGDGG8FEFFCGGGGGGGDGE>F+=EFGFGCDFGE==:;,@8FGGCGGGFGGGGGFG@*@FFGFED7CE87><>5<GGCDGGE98;*;8BC@CCC)153DDDC4D1;(+61613((.,5?:EGG():9456*9*,.5)4.-(-(1*(>E44(3,(,4)--+--4<8B?7<<1(((((,0)0)*2
@M03364:396:000000000-C9LGT:1:1101:13191:7776 2:N:0:10
GGACTACTCGGGTTTCTAATCCTGTTCGCTACCCATGCTTTCGAGCCTCAGCGTCAGTTGCAGACCAGAGAGCCGCCTTCGCCACTGGTGTTCTTCCATATATCTACGCATTCCACCGCTACACATGGAGTTCCACTCTCCTCTTCTGCACTCAAGAATGACAGTTTCCGATGCAGTTCCACGGTTGAGCCGTGGGCTTTCACATCAGACTTCTCATTCCGCCTGCGCTCGCTTTACGCCCAGTAAATCCGGACAACGCTCGCCACCTACGTATTACCGCGGCTGCTGGCACGTAGTTAGC
+
CCCCCGGGGGGGGGGGGGGGGGGGGGGGGGGGGGGGGGGGGGGGGGGGGGGGGGGGGGGGGGGGGGGGFGGGGGGGGGGGGGGGGGGGFFEGGGGGGGGGGGGGGGGGGGGGEGFGGGGGGFGGGGGGGGGFGGGGGGDEGGGFFGGGGFGFGFGF=FFGFGFGGGGGGGGGFGEGGFGGGFGGGGG@FFGGGGGGGGGGGEEEFFAE9>@F*+2;=EEFBGFD26:>BD92<@DEEDEEE<74CECCFGGF122:F91(-38;7C<8>><82:?<:<8>>9(2184):B234((08@>F:
@M03364:396:000000000-C9LGT:1:1101:3543:7783 2:N:0:10
GGACTACTAGGGTTTCTAATCCCGTTTGCTACCCTCGCTTTCGTTCCTCAGTGTCAATTACGGCCCAGTAAAACGCTTACGCCACCGGTGTTCCTCCTGATATCTACGCATTTCACCGCTACACCAGGAATTCCCCTTACCTCTACCGCATCCAAGCTGTGCAGTATCAAATGCATTTCAGGAGTTGAGCCCCAGGCTTTCACATCTAACTTACCATGCCGCCTACGCACCCTCTACGCCCATTAATTCCGATCAACGCCACCACCCCCCGTACTCCCGCGGCCGCTGTCACTGCTTTAGC
+
CCCCCGGFCFFFFCFDFEGGG,,,CFGGGGEG@A<,@@FFGGGE,C<AFF,6<FGD9E,<6988@FEG,CE,,:CFCC,EDE7>F4@+8>B@FGEEE,B??ECCGG944@CEFGGFGGGGGFEG8+A7FEEFGGF,68+A?=D6+8DE6*@)81=;A@3E,C;@F,E;3C@=?F*+EDF,,,5C>EF;AEFG?+5*;D?C7;E7+3+30C=CEF:4:*>C)*:@266)(/(0--7AC28F71(7+.656;;4((())(.,((2(/;<,-33-4(,5(8434((,(419(5<B2.)*/*.2:
@M03364:396:000000000-C9LGT:1:1101:13590:7788 2:N:0:10
GGACTACTGGGGTATCTAATCCTATTTGCTCCCCACGCTTTCGTGCCTCAGCGTCAGTAACAGGCCAGGCGGCCGCCTTCGCCACTGGTGTTCTTCCATATATCTACGCATTTTACCGCTACACATGGAGTTCCACCGCCCTCTCCTGTCCTCCAGCCTGCCAGTTTCCAAAGCCTGTACCGGTTGAGCCGGTACCTTTCCCTTCAGACTTAACAGGCCGCCTACGCACCCTTTACGCCCAATCATTCCGGATAACCGTCGCCACCTCCGTATTCCCCCGGCCGCCTGCCAGTACTTCGCC
+
CCCCCGGGGGGGGFGGGGGGGGGAFGGGGGGGGGGGGGGGGGGGGGGGGGGGGGGGGGGGGGFGGGGGGGGGGGGGGGGGGGGGGGGGGGGGGFGGGGGGGGGGGGGGGGGGGGGGGGGDGGGGGGGGGGGGGGGGG3@FGDFFFGGGGFGFF=DFFFCGFGFGFEFGFEGFFGFGCA:AGGG5BED:FF19@:CEFGG:,7<>GFFFFDEC*;,7;<GC>D?;;:1):GF=@F2<0:EG/418?<<>F494?09?)((-(4C1CC*(((((,5)).*--0((-(((8:1)),.)/9665C
@M03364:396:000000000-C9LGT:1:1101:9641:7790 2:N:0:10
GGACTACAAGGGTTTCTAATCCTGTTCGCTCCCCACGCTTTCGCTCCTCAGCGTCAGTAACGGCCCAGAGACCTGCCTTCGCCATTGGTGTTCTTCCCGATATCTACACATTCCACCGTTACACCGGGAATTCCAGTCTCCCCTACCGCACTCAAGCCCGCCCGTACCCGGCGCGGATCCACCGTTAAGCGATGGACTTTCACACCGGACGCAACGAACCGCCTACGAGCCCTTTACGCCCACTAAATCCGGATCACGCTTGCACCCTACGTATTACCGCGGCGTCTGGCCCGTAGTTCGC
+
CCCCCGGGGGGGGGGGGGGGGAFFGGGGGGGGGGGGGGGGGGGGEGGGGGGGGGGGFFGGGGGGGGGG,@EFGFGGGGGGGGGGGEGGFGGEGFGGGFFGGGGEFGGGGGGGGGGGGGGDEGGGGGGGGGGGGGGFD9+C>?EFFGGGGBGFGFCFGGGGGGFGEEDG9E>EDGFC=6EG6CF7B=:3@C:75CC6<GGGGFFCGB>69DBG0)?>F<EE9GF?(2852D>FFFF<<38?E6(.)52<FG39:((,7-2(,4C)CGGB0::,,67)6<82>96>(43?7)(,2,,086<DC
@M03364:396:000000000-C9LGT:1:1101:27050:7821 2:N:0:10
GGACTACTGGGGTTTCTAATCCTGTTCGCTCCCCACGCTTTCGCTCCTCAGCGTCAGTAACGGCCCAGAGACCTGCCTTCGCCATTGGTGTTCTTCCCGATATCTACACATTCCACCGTTACACCGGGAATTCCAGTCTCCCCTACCGCACTCAAGCCCGCCCGTACCCGGCGCGGATCCACCGTTAAGCGATGGACTTTCACACCGGACGCGACGAACCGCCTACGAGCCCTTTACGCCCAATAAATCCGGATACCGCTTGCACCCTACGTATGTCCGCGGCTGCTGGCACGTAGGTCGC
+
CCCCCGGGGGGG@FFGGGAFGEGGGGGEGDEGGGGGGGGG<FGGGGGGCDGFFFEGGFFGGGGGFGGGCGGFGGGGGFADGGGGGEGGEGGGGGGGGGFEFEEG8EGGGGCFFGFGGGG>8C@FEEGFGEGGGGFGF,+CFDEFFFF>8@C@FBDF9DCE8FBDFGEEGGGGFE(7*:CF69DF*==6A,/5DGE7C9BFGFGFGFF6>D>G>)?971CG9D9:0*404>26(.46AFG>E:B1)5<<=CC62(()94,28:5)2;52863.3<())34(-4(3(,)5((.5<:,7)1)//
@M03364:396:000000000-C9LGT:1:1101:20458:7826 2:N:0:10
GGACTACTGGGGTATCTAATCCTGTTCGCTCCCCACGCTTTCGCTCCTCAGCGTCAGTAACGGCCCAGAGACCTGCCTTCGCCATTGGTGTTCTTCCCGATATCTACACATTCCACCGTTACACCGGGAATTCCAGTCTCCCCTACCGCACTCAAGCCCGCCCGTACCCGGCGCGGATCCACCGTTAAGCGATGGACTTTCACACCGGACGCGCCGAACCGCCCACGAGCCCTTTACGCCCACTAAATCCGGATAACGCTTGCACCCTACGTCTTCCCGCCGCTGCCGGCCCGGCTTTCTC
+
CCCCCGGFGGGGGGGGGGGGGGGGGGGGGGGGGGGGGGGGGGGGEGGGGGGGGGGGGGGGGGGGGGDGDFCFGGGGGGGGGGGGCDGGFGFGGGGGGGGGGEEGGGGFGGGGGGGGGG8CEGGGGGGG+CFGGGGE@C3DFFGFGGGGGFGFGF6FGGGD6FDGECEGGG:C>FBD/:EF,>FBFG7;+<*2*=CCFGGGGCG)>D540D0*(0C9DFEG9C>((2(.479?<2>)41CEG:08/(5:F496:((6?19:0-;)>CD,.1(,(43)-8<9(4;>07(-32(44(-).9)*2
@M03364:396:000000000-C9LGT:1:1101:19063:7828 2:N:0:10
GGACTACCGGGGTTTCTAATCCTATTTGCTCCCCACGCTTTCGTGCCTCAGCGTCAGGTACAGGCCAGGAGGCCGCCTTCGCCGCTGGTGTTCTTCCACATCTCTACGCATTTTACCGCTACACATGGAGTTCCACCGCCCTCTCCTGTCCTCAAGCCGTGCAGTTTCCAAAGCCTGCACCGGTTGCGCCGGTCCCTTTTACTTCAGACTTGCACAGCCGCCTGCGCCCCCTTTCCGCCCCATCATTCCGTATAACCCCTGCCCCCTCCGTATTACCGCGGCCGCTGGCACGTTGTTCGCC
+
CCCCCGGGGGGGGGGGGGFGGGG9FFGGGGGGGGGGGGGEGGGGGGGGGGGGGGGGGGGFGGGGGGGGG7FEGGGGGGGGGGGGGGGGFGFGGGGGGGGGGGGGGGGGGGGGGGGGGGGGGGGGFFGGFGGGGGGGGGGGGGGFGGGFFFGBFDCCFGECEEFGCFAEFGG,;D@CG5@C657>EE,8AC8?DEEGGGFF+79.;+1)4*69)*5)>0;2(>:04*(.(9(,4?)42?EE*-(3*665FG6((5<B)(((-4;(9:3(-24.8?)).*-(49(4>>02:.3(,((08*,19
@M03364:396:000000000-C9LGT:1:1101:3658:7871 2:N:0:10
GGACTACTCGGGTTTCTAATCCTATTTGCTCCCCACGCTTTCGTGCCTCAGCGTCAGTAACAGGCCAGGCGGCCGCCTTCGCCACTGGTGTTCTTCCATATATCTACGCATTTTACCGCTACACATGGAGTTCCACCGCCCTCTCCTGTCCTCCAGCCTGCCAGTTTCCAAAGCCTGTACCGGTTGAGCCGGTACCTTTCACTTCAGACTTAACCGGCCGCCTACTCACCCTTTACGCCCAATCATTCCGTAGAACGCTCGCCCCCTCAGTATTCCCCCCGCTGCCTGCACGTAGTTCGCC
+
CCCCCDFGGGDGGGGGGGG,EEGDFFGGGGGGCEGGGGGGGGGG@D@GEGCFGGGGGE<<FFGGGGGGGGGGGGGGCFGC@F@:FEFGGGGGGFDGGGGGGFAD=FGFGGGGDFGGGGGGGGFG?FGG@DFGGG8FD+=FCGG6FGGFGFG9DD69FGGGGGFGGGGCACACFFB7EF,CFGG:>=8063E*;*AF=CGG?9,9?F+768CGF8,6C@E>;C105+)+/14140<A01*:*(4:?)6:@G*.(-)))((.431-):>((,69)))..*((-,((,(.42(.3:1(000->7
@M03364:396:000000000-C9LGT:1:1101:13773:7874 2:N:0:10
GGACTACCGGGGTATCTAATCCTGTTTGCTCCCCACGCTTTCGAGCCTCAGCGTCAGTTACAGTCCAGAGAATCGCCTTCGCCACTGGTGTTCTTCCTAATCTCTACGCATTGCACCGCTACACTAGGAATTCCATTCTCCTCTCCTGCACTCTAGACTTCCAGTTTGAAATGCAGCACCCAAGTTGAGCCCGGGTATTTCACATCTCACTTAACAGTCCGCCTACGCTCCCTTTACGCCCAGTAAATCCGGATAACGCTCGCAACCTACGTCTTACCGCGGCTGCTGGCACGTACTTCGC
+
CCCCCGGGFGEDF7@FGGFF<FEGGGGGGFFGGGFGGGGGDGGGDFEFEFGGDCGGFGGCGGGGD<FG9E<ECFEGGGEEFGEEE8EBCFFCEGGGFFGGAEFEFCGGCEEE,5=EGDGDEFGGDFGGGGFGGGDG,4?FFDF7GFGGGBA*,>CF,@FG,=DFCGFGDC,@D;D?DFGGC=DGFC@;A@@D+@EEDCFGGEA;>C8*;DEG;+,:;AGGDG9)-6>59C@DFFFEC5C:B1((39)9AGG>;7DFF36((48():C?:?BB(3624<4,-341,:))4:04<63))*637
@M03364:396:000000000-C9LGT:1:1101:4654:7895 2:N:0:10
GGACTACCGGGGTATCTAATCCTGTTCGCTACCCATGCTTTCGAGCCTCAGCGTCAGTTGCAGACCAGAGAGCCGCCTTCGCCACTGGTGTTCTTCCATATATCTACGCATTCCACCGCTACACATGGAGTTCCACTCTCCTCTTCTGAACTCAAGCAAAACAGTTTCCGATGCAGTTCCTCAGTTGAGCCGAGGGCTTTCACATTAGACGTATTTTTCCGCCTTCGCTCGCTTTACGCCCAATAAATCCGGACAACGCTTGCCACCTACGTATTACCGCCGTTTCTTGCACGTTGGTAGC
+
@ACCCGDF:CG>FFEEFF9FFFG@FGFF@FEEFGGGFGFGGGCFDF@FC,CEEGGG@6CEDFGGAFFGFG,@<,+78@F=FGFGGGGFGGG7@FFFGGGGGGCAD,99@EGGGDFGGEECGFFF9F?A,BFGFGGAE?3FFDDFGGG8,+A;ADGB,,@1DFFGFGEDFDCE?BE7AF,E,9+3@C,0*:@+;*@@*,6=2/@E:=@*:?)=>=,71/1=2*/6(65/,/.,:@DFF;5FC8,:67CEAC),(((.03(-12;(*+9<7?6<2.5<4<3,-4(((.66)-,5,.(0)).*2
@M03364:396:000000000-C9LGT:1:1101:10517:7904 2:N:0:10
GGACTACAAGGGTTTCTAATCCTGTTCGCTACCCATGCTTTCGAGCCTCAGCGTCAGTTGCAGACCAGAGAGCCGCCTTCGCCACTGGTGTTCTTCCATATATCTACGCATTCCACCGCTACACATGGAGTTCCACTCTCCTCTTCTGCACTCAAGAAAAACAGTTTCCGATGCAGTTCCTCGGTTAAGCCGAGGGCTTTCACATTAGACTTATTTTTCCGCCTGCGCTCGCTTTACGCCCAATAAATCCGGATCACGCTTGCACCCTACGTATTACCGCCGCTGCTGGCCCGTAGTTAGC
+
CCCCCGGGFGGGGF@GGGFFG@FFFGGGGGGGGGGGGGGAFFGCFGGGGGGGGGGGGFFGGGGFGGGGGGGGGGGGGGGGGGGGGGGGCFFGGGGGGGGGGEFGGGGGGCGGGGGGGGGGGGGGFCGGEFFGGGFGGGGGGGGFFGG;9;FEFFDF,3=,=FFFEFGGGG+CBFDGGCFGFACFEG+AABFDDCCEGGGFGEF*=>18AFFCA3,7+:,?=GD=(,6?2C;BDDFFFFGGGD(())9?FF<;(4(,88?F??A)2AD:1:04)63):<64(49;>>0:8B(46290.*)*2
@M03364:396:000000000-C9LGT:1:1101:19159:7913 2:N:0:10
GGACTACAGGGGTTTCTAATCCTATTTGCTCCCCACGCTTTCGTGCCTCAGCGTCAGTAACAGGCCAGGCGGCCGCCTTCGCCACTGGTGTTCTTCCTAATCTCTACGCATTTCACCGCTACACTAGGAATTCCATTCTCCTCTCCTGCACTCTAGACTTCCAGTTTGAAATGCAGCACCCAAGTTGAGCCTGGGTATTTCACATCTCACTTAACAGTCCGCCTACGCTCCCTTTACGCCCAGTAAATCCGGACCACGCCCGCCCCCTACGTATTACCGCGGCTGCTGGCCCGTATTTAGC
+
CCCCCGGGGGGGGGGGGGGGGFG9FFGGGGGGGGGGGGGGGGGGGGGGGGGGGGGGGGGGGGGGGGGGGGGGGGGGFGGGGGGGGGGGFFGGGGGGGGGGGGGGGGGGGGGGGGGGGGGGCFGGGGGFGGGGGGGGGGGGGGGFGFFGGFGFFEGF@EFGDFFGGGGGFDFGFGFGGFGGGCGGDDFEFGGGFFF7:FGGGFGFDFFFFGFG4+,1;>GC@D@@FFFFFGFFFFFFFDGGGDD@+77?FG51799?FF9(-4?4):D><F<4,5:--<114;B;9<20::2(77-))/4C>
@M03364:396:000000000-C9LGT:1:1101:4093:7922 2:N:0:10
GGACTACCAGGGTTTCTAATCCTGTTCGCTCCCCCAGCTTTCGCGCCTCAGCGTCAGTGGTGGCCCAGAAGGCCGCCTTCGCCACCGGTGTTCTTCCCGATATCTTCGCATTCCACCGCTACACCGGGAATTCCGCCTTCCCCTACCACCCTCGAGCCCGCCGGTATCGGCTGCTCGCCGCGGTTTGGCCCCGGGCTTTTCCCTCCGCCCTACCGCGCCGCCTACCCGCGCTTTTCGCCCCATGACTCCGTATACCGCTCGCCCCCTCCCGCTTACCCCTGCTTCCTGCCCGTACTTCTCC
+
CCCCCGGG,C7FFGGGGF<FFGGFGGGGGGGGGGEGGGGGGGGGEGGGG8@FFFGG,9,:96BEGG,C,6CFFF7FGGGGFGG@FFGCFGEGGFFGGGG7B=CGG,E+FCGGGGFGG=CD>FDFGC@F7CCFGGCGEG6FFGD00@,,@*8>F)09BEF*:F59>8EGC=**2B.C5;E5*/)=:**/2CFDD55=)AFF+4F9F))(-9;*.5*(14E*(9:3(*.)-)423?).,-CG:(4(*,).?**(.54484-4(4*2787,8((((-(.40,(-,()))))((.(-,()1*):>
@M03364:396:000000000-C9LGT:1:1101:25853:7930 2:N:0:10
GGACTACACGGGTTTCTAATCCTGTTCGCTCCCCCAGCTTTCGCGCCTCAGCGTCAGTGGTGGCCCAGAAGGCCGCCTTCGCCACCGGTGTTCTTCCCGATATCTGCGCATTCCACCGCTACACCGGGAATTCCGCCTTCCCCTACCACACTCGAGCCCGCCGGTATCGGAGGCTCGCCGGGGTTGCGCCCCGGGCTTTTACCTCCGACCTAACGGGCCGCCTACGCGCGCTTTACGCCCAATGCATACGGATAACGCCCGCCCCCTACGTATTTCCCCCGCTGCGTGCCCGGATTTTGCC
+
CCCCCGGGGGGGCEGGGGGFGGGGGGGGGGGGGGGGGGGGGGGGGGGGGGGGGGGGGGFFFGGGGGGGGGFGGGGGGGGFFGGGGGGGFGGGGFGGGGDGCFGGGFGGGGGGGGGGFGGGGFGGGGGGGGGGGGGGGCGGGGGFGGFCGFGFGFCBCGGGGGBDFGGGGDCGEGDFE:EEEEC<CE*3>C?GCEEGCCFFF<F4CFB(4D(+.<179(?E>G:64*481/,(-:))32CE8(.4).5)1C*4-()5:((((-279*)34(3740)-.0,(49-79(-42(.,(,(0**)2:
@M03364:396:000000000-C9LGT:1:1101:17450:7950 2:N:0:10
GGACTACTCGGGTTTCTAATCCTGTTCGCTACCCATGCTTTCGAGCCTCAGCGTCAGTTGCGGACCAGAGAGCCGCCTTCGCCACTGGTGTTCTTCCATATATCTACGCATTCCACCGCTACACATGGAGTTCAACTCTCCTCTTCTGCACTCACGAAAAACAGTTTCCGATGCAGTTCCCCGGTTAAGCCGAGGGCTTTCACATTAGACTTATTTTTCCGCCTGCGCACGATTTACGCCCAATAAATCCTGCCAACGCTTGCCACCTACGTTTTCCCCCGGCCGCTGGCACGTATTTCGC
+
BC,@C@FC<6@+E8@<CC<AB,CEFD<FG:CC@<FGGGGGFC:,4,@A;,,,@@B:6E@<9+86@FDF,6,4,,@C+4BFGG:,=4BFFE48@<@@F<F?9F9EFG9?FEEG9?,FEEGG8CF89@FF8F,??,@?,,68E+4+=>C=,28:>06D+6AE?7:+CCDD==CE9>9?FFC,,5?:5:*:?=<>*1;7*6C6E*49=BB6*20</64*16>+(:0((*(.().(66=)<@CCE11164.)***5((,).46,8(;(*0*38(4,((--)+(-7(((,(,,(-(,4.41)*)2*
@M03364:396:000000000-C9LGT:1:1101:8985:7980 2:N:0:10
GGACTACTCGGGTTTCTAATCCTGTTCGCTACCCATGCTTTCGAGCCTCAGCGTCAGTTGCAGACCAGAGAGCCGCCTTCGCCACTGGTGTTCTTCCATATATCTACGCATTCCACCGCTACACATGGAGTTCCACCGCCCTCTCCTGTCCTCCAGCCTGCCAGTTTCCAAAGCCTGTACCGGTTGAGCCGGTACCTTTCACTTCAGACTTAACAGGCCGCCTACGCCCCCTTTACGCCCAATCATTCCGGATACCGCTCGCCACCTCCGTTTTACCCCCGCCGCCTGCACGGTGTTCGGC
+
CCCCCGGGGGGGGGGGGGGGGGGGGGGGGGGGGGGGGGGGGGGFGEGGGGGGGGGGGGGGGGGGGGGGGGGGGGGGGGGGGGGGGGGGGGGGGGGGGGGGGGGGGGGGGGGGGGGGGGGGGGGGGFGGGGGGGGGGGGGGGGGFGGGDFFGFGFGFGGGGGGFGGGGGGGGF?FDGGFFGGGGC>C,:9FGDG>CF7FGC2>C4CCF6@FEGEF,7CBGEFGFDD5>)6DB(:@9E;;GC*6(2?AB28D)(,4),)-(-(-:0/C*,43(),4-8<+((-2((-(-43(5(((,.8*-)/
@M03364:396:000000000-C9LGT:1:1101:24215:7993 2:N:0:10
GGACTACTAGGGTTTCTAATCCTGTTCGCTCCCCACGCTTTCGCTCCTCAGCGTCAGTAACGGCCCAGAGACCTGCCTTCGCCATTGGTGTTCTTCCCGATATCTACACATTCCACCGTTACACCGGGAATTCCAGTCTCCCCTACCGCACTCAAGCCCGCCCGTACCCGGCGCGGCTCCACCGTTAAGCCATGGACTTTCACACCGGCCGCGACGACCCGCCTCCTGGCCCTTTACGCCCAATAACACCGAGTTACGCTTGCACCCTACGTCTTACCGCGGCTGCCGGCACCTCTTTGCC
+
CCCCCGGGGGGGEGGGGFGGGGGFGGGGGGGGGGGGGGGGGGGGGGGGGGGGGGGGGFGFGGEGGEGGGGFFGGCFGGGGGGGGGGFGFFGGGGFGGGGGGGGGGGGGGFFGDFGGGG8?CEFGGEFG@FDGGGG,ED=CFGEBF=F>C>F==)DFFGG+@FFGEGGGFE>>**)1*0ACCCFFFGGFF9+*20@+8CFGG<F)2>)(()-:,)*->(:C>D>F0:().7(-33>)41EEEB61)5.)0*)(-(()*,4<1:C)2AD,(.(4:(,66C?FB2(((((((-((((.***52:
@M03364:396:000000000-C9LGT:1:1101:19729:8008 2:N:0:10
GGACTACACGGGTTTCTAATCCTGTTCGCTCCCCCAGCTTTCGCGCCTCAGCGTCAGTGGTGGCCCAGAAGGCCGCCTTCGCCACCGGTGTTCTTCCCGATATCTGCGCATTCCACCGCTACACCGGGAATTCCGCCTTCCCCTACCACACTCGAGCCCGCCGGTATCGGAGGCCCGCCGGGGTGGAGCCCCGGGCTTTTACCCCCGACCTAACGGGCCGCCTCCTCGCGCGTTACGCCCAATGACTCCGCATACCGCCCCCCCACTACGCCTGCCGCCCGCGCCTCGCACCGCATTAACC
+
CC8CCDGGGGDCGEGGGG<@EFDCFFGGGDGGGGGGDGGGFGGGDGGGGGFGGGFCBCCFF7FGGGGG<@F8EGDGGGGFGGG,BFEGCCF=FEEGGGGD7@EGC99CFCE=FGGGGGG6+F8BGGGEGGGFGGGGC:CEGC@95DC8DAF5F87BGGGGGGAD:8/CEE*:):(::>CC:CC**//.72CD3*:>5*+2359(77;(-C(3)7C(/08*4<8(4*4.77>((4((-2C8*3((*-6:)97(-2)8)2((((23)**(.(4(,((.(*-((4((--(,,(,(((())*)*0
@M03364:396:000000000-C9LGT:1:1101:9802:8070 2:N:0:10
GGACTACTGGGGTTTCTAATCCTGTTCGCTCCCCACGCTTTCGCTCCTCAGCGTCAGTAACGGCCCAGAGACCTGCCTTCGCCATTGGTGTTCTTCCCGATATCTACACATTCCACCGTTACACCGGGAATTCCAGTCTCCCCTACCGCACTCAAGCCCGCCCGTACCCGGCGCGGATCCACCGTTAAGCGATGGACTTTCACACCGGACTCGACGAACCGCCTACGAGCCCTTTGCGCCCAATAAATCCGGATCACTCTTGCACCCTACGTATTACCGCGCCTCCTGGCCGTTAATTAGC
+
CCCCCGGEFGGGG:BEFFCEFGGGGEFGGGFGGGGG@FGGFGDGGGGGGGFFGFEFFGCCGGGGGGGGGGEGGGGGGGGGGGGG@AFGGGGGGGGFGGGGGGEG;EGAGGFG9FDFFGEDEG8FGG7FGG8FEFFD=CDGGGGFGGFEC*C)@5FFF=;?8FDCFGDEGG5EFG()*/:C<0CCF5<:AC8**=5*62B<CCF3<A836C(A:)/4C6EC>G9(4;1.17938<2))-?;C?6?).54@CD>F6(4;).)6)3.>FD<((:.)).469:94(--((.)3?((((-.**)79
@M03364:396:000000000-C9LGT:1:1101:8496:8075 2:N:0:10
GGACTACAAGGGTATCTAATCCTGTTTGCTCCCCACGCTTTCGAGCCTCAGCGTCAGTTACAGACCAGAGAGCCGATTTCGCCACCGGTGTTCCTCCATATATCTACGCATTTCATCGCTACACATGGAATTCCACTCTCCCCTTCTGCACTCAAGGTTAACAGTTTACAAAGCGAACAATGGTTAAGCCACTGCCTTTAACTTCAGAGTCATTAAACCGCATGCTCTCGCTTTACGCCAAATAGCTCCGTAAAACGCTTGGGACCTACGTATTACCGCGGCTGCTAGCACGAAGTTACCC
+
-@CCCGDF,CFBCF<CEFDE<,CFCF,CC6C-6867C7BFF9@@BC+,@?CC7F:,,CCA9C,<C6ACE@F@7,>+8@DFF:6@6,>+>CB:F<E9CADGGGC?DG<F7,?B=,9,<@CF>FF,,,9=A<BFF,=B@,=8EFCDGCEE,;A=,)=;,66=EAFFC;,,@DFD?F)==9?,@;+=EC=;A@3=?FC?+EF7,=CA+;B**5*@A9,390,4)*-/),1=.92>B=*8(58*C()/+).))21((/)7)(/(/(*(0=9??F32)4)64;(-(,(((.).().7(-,)/*)02
@M03364:396:000000000-C9LGT:1:1101:28379:8075 2:N:0:10
CGCCTACCAGCGCTTCTAATCCTATTTGCTCCCCACGCTCTCGCGCCTCAGCGTCCGTTACAGACCAAAACGCCGCCTTCGCCCCTGGTGTTCCTCCCCATCTCTCCGCATTTCACCGCTACACCTGGCATTCCGCTTTCCTCTCCTACACTCACGTTCCCCAGCCTCCAACGACCCTCCACGCTTAAGCCGCGGGCTTTCACATCAGCCTTAACAACCCGCCTCCGCGCGCTTTTCGCCCAAGCCTTCCGCACCACGCTTGCCGCCTACGTCTTTCCGCCCCCGCTGCCCCCTCTCTCCC
+
-6,866EG,6,7+,6B6,6,=F,,66,6C;FGGG8@+F6,6C@F:FG:F8,C+8C=@,6,8C6,CF<666,4CF@GG:,A,CG,@94+,,98BF;EG+F8,B>FD,B@C7+8@E,FG8E6+@,D,,,:,,5,EF,=++0,92@9+@,6@*@9,)3:,,5A@F60,3,@D73,**1@E*DC7:9*::8*13<))/**::*<?)??+;+))92+)0+6*(;E6D6((*-<(>99((().(;?G:((0(,-9C3(,((,<-4,-(2>):C(-:64:(().<11(((-(-,((((,((())*)*2
@M03364:396:000000000-C9LGT:1:1101:8786:8078 2:N:0:10
GGACTACAGGGGTTTCTAATCCTGTTCGCTACCCATGCTTTCGAGCCTCAGCGTCAGTTGCAGACCAGAGAGCCGCCTTCGCCACTGGTGTTCTTCCATATATCTACGCATTCCACCGCTACACATGGAGTTCCACTCTCCTCTTCTGCACTCAAGCAAAACAGTTTCCGATGCAGTTCCTCGGTTAAGCCGAGGGCTTTCACATTAGACTTATTTTTCCGCCTGCGCTCGCTTTACGCCCAATAAATCCGGACAACGCTTGCCACCTACGTATTCCCGCGGCCGCTGGGCCGTCGTTGGG
+
CCCCCGGGGGGGGGGGGGGGGGGGGGGGGGCFGGGGGGGGGGGCEFGGEFGFFGEGGGGGGGG@FGGGGGEFGGGGGGGGGGFGGGGGGGG@F9DFGGFGGDGGGGGGGGGGGGGGGGGGGGGGDGGGGFGGG@DGG@FFGGGFGGG;ADFF@DDF,36,,ADGFGGGCC>CBGFGDD=A=,=3BE+9;@:DGEEG?FGGGAEEGFFE*;ACE=;AFFGGFG2@625?=D96D;?FF@CCC3(()74?FFG>06;BF>>:42;?*<C833,.5>B)6@0(-74((231((826(()00.>)
@M03364:396:000000000-C9LGT:1:1101:24984:8079 2:N:0:10
GGACTACTAGGGTTTCTAATCCTGTTCGCTCCCCACGCTTTCGCTCCTCAGCGTCAGTAACGGCCCAGAGACCTGCCTTCGCCATTGGTGTTCTTCCCGATATCTACACATTCCACCGTTACACCGGGAATTCCAGTCTCCCCTACCGCACTCCAGCCCGCCCGTACCCGACGCGGATCCACCGTTAAGCGATGGACTTTCACACCGTACGCGACGAACCGCCTACGAGCCCTTTACGCCCAATAATTCCGGATTACGCTCGCCCCCTACGCATTACCGCGGCTGCTGGCACGTGTTTGGC
+
CCCCCGGGGGGGFGGFGGGDFGGFGGGGGGGGFGGGGGGGGGGGGGGGGGGGGGGGGGGGGGGGGGGGDGGGGGGGGGGCFGGGGGGGCGGGGGGGFGGGGGGGGFGGGGGGEGGGGGGGGGGGGGGGGGGGGGGGGEDGFFC*+6@@E>>58:=DFFGG>EAGGE>E9CEGFGFG5AGGFGGGGE71A9**9CE6DGGFGFG3<BE17<95()*-19GG;:91(080479:2<24A?GEG0?B).)66CC;?B(.?438865(9CD(,8((4:?)-3-3>(-(-(.)(((.43()0).96
@M03364:396:000000000-C9LGT:1:1101:22277:8091 2:N:0:10
GGACTACCCGGGTATCTAATCCTGTTCGCTACCCATGCTTTCGAGCCTCAGCGTCAGTTGCAGACCAGACAGCCGCCTTCGCCACTGGTGTTCTTCCATATATCTACGCATTCCACCGCTACACATGGAGTTCCACTGTCCTCTTCTGCACTCAAGTCGCCCGGTTTCCGATGCACTTCTTCGGTTAAGCCGAAGGCTTTCACATCAGACCTAAGCAACCGCCTGCGCTCGCTTTACGCCCAATAAATCCGGATAACGCTTGCCCCCTACGTATTACCGCGGCTGCTGGCACGTCTTTAGC
+
CCCCCGGGGGGGGGGGGGGGGGGGGGGGGGGGGGGGGGGGGGGGGGGGGGGGGGGGGGGGGGGGGGGGGGGGGGGGGGGGGGGGGGGGGGGGGGGGGGGGGGFGGGGGGGGGGFGGGGGGGEFGFFGG8FGGGEGGGGGGGGGFGGGGGFGFGFC?DGGGGGFGGGGGGGEEEG@GGFGGFGGGGGFEFGGGCEEEGGGGGFGFGFFFFGDF*285?;EG>DFF;B>86D690=DEFFGGGFFF4<4-997436(-=8161:F?6AD901-.).8)6349>FF>>F>F?F78:6())0)::
@M03364:396:000000000-C9LGT:1:1101:24361:8096 2:N:0:10
GGACTACCGGGGTTTCTAATCCTGTTCGCTCCCCCAGCTTTCGCGCCTCAGCGTCAGTGGTGGCCCAGAAGGCCGCCTTCGCCACCGGTGTTCTTCCCGATATCTGCGCATTCCACCGCTACACCGGGAATTCCGCCTTCCCCTACCACACTCGAGCCCGCCGGTATCGGAGGCTCGCCGGGGTTGCGCCCCGGGCTTTTACCTCCGACCTAACGGGCCGCCTACGCGCGCTTTAAGCCCAATGCACCCGGATACCGCCCGCCCCCTACGTATTACCCCCGCCGCCCGCCAGTCGTTCACC
+
CCCCCGGGGGGGCCEFGGGGFGGFGGGGGFFGGGGGGGGGGGGGGGGGGGDGGGGGFEFCFGGGGGEGDDEFGGGGGGGGGGGGGGGGGGGDGFFGGGGGGEEGGGGGGGGEGGGGGGGGGGGGGGEEGGGGGGFGGF0@FFGFFGGDGFG),:D*FECEGGF4::EGGG5BBG0FEEGCCC3?5?*4>EE57:EECC89F8C):@5>197+8F*797E/-946<*3.414,46.)).0;*(4(04),>))(44)4),(-,3CBG59:62,)),)6)+-((,(((((((-((,)(08.(*2
@M03364:396:000000000-C9LGT:1:1101:22893:8099 2:N:0:10
GGACTACAGGGGTTTCTAATCCTGTTTGCTCCCCACGCTTTCGTGCCTCAGTGTCAGTTACAGTCCAGAGAGCCGCCTTCGCAACTGGTGTTCCTCCTAATATCTACGCATTTCACCGCTACACTAGGAATTCCACTCTCCTCTCCTGCACTCTAGACTTCCAGTTTGAAATGCAGCACCCAAGTTGAGCCCGGGTATTTCACATCTCACTTAAAAGTCCGCCTACGCTCCCTTTACGCCCAGTAAATCCGGACCACGCTCGCCACCTACGTCTTCCCGCGGCTGCTGGCACGTATTTAGC
+
CCCCCGGGGGGGGGGGGGGGGGGGGGGGGGGGGGGGGGGGGGGGGGGGGGGGGGGGGEFGGGGGGGGGGGFGGGGGGGGGGGGGGGGGEFGGGGGGGGFGGGGGGGGGGGGGGGGGGGGGGGGGGGGGGGGGGGGGGGGGGGGD8FGEGFGFFD?FEFGGGGFFGFGFGAFGFGFGFBFGGGG=FEDDFFGFGGGGGGGGGFGFFFFF5@AF;1,:C@GGDGFFA>>EFGBFFFF*82CCG??E6?EFFG)3;6(1>@>04>G>CEC48::818?)6;1>>9769?2).8(546(*)*)22
@M03364:396:000000000-C9LGT:1:1101:16111:8114 2:N:0:10
GGACTACTGGGGTTTCTAATCCTATTTGCTCCCCACGCTTTCGGGACTGAGCGTCAGTTGCGGACCAGACCGTCGCCTTCGCCACTGGTGTTCCTCCATATATCTACACATTCCACCGTTACACCGGGAATTCCAGTCTCCCCTACCGCACTCAAGCCCGCCCGTACCCGGCGCGGATCCCCCGTTAAGCGATGGACTTTCACACCGGACGCGACGAACCGCCTACGCGCCCTTTACGCCCAATCAATCCGGATCACGCTTGCCCCCTCCGTCTTTCCGCGGCTTCTGGCACGTAGTTCGC
+
CCCCCGGGGGGGGGGGGGGGGGGCGGGGGGGGGGGGFGFFGGGGGGGGGGGGGGGGGGGGGGGGGGGGGGGGGGGGGGGGGGGGGGGGFGGGGGGGGGGGGGGGGGGGGGGGEGGGGGGDGGFGGGGG=FGGGGFDEFFGGGGFGGGGGFGFGD+;EFGGGGFGGEGCDE5>9F@D=>GG*AD@EE<3CF8*>CG68CGGG<GFCEBBBGBD():9)1CGFGF?(;:)4C169??>AFEGGB875:249FGB129?F381:6;(7;D90(--.42)6A(4(4(-(4)<)),42<3)0*671
@M03364:396:000000000-C9LGT:1:1101:8710:8115 2:N:0:10
GGACTACAAGGGTTTCTAATCCTGTTCGCTCCCCACGCTTTCGCTCCTCAGCGTCAGTAACGGCCCAGAGACCTGCCTTCGCCATTGGTGTTCTTCCCGATATCTACACATTCCACCGTTACACCGGGAATTCCAGTCTCCCCTACCGCACTCAAGCCCGCCCGTACCCGGCGCGGATCCACCGTTAAGCGATGGACTTTCACACCGGACGCGCCGAACCGCCTACGAGCCCTTTACGCCCAATAAATCCGGATAACGCTTGCACCCTACGTATTACCGCGGCGGCTGGCACGTAGTTCGC
+
CCCCCGGGFGGGGGGGGGGGGGGGGGGGGGGGGGGGGGGGGGGGGGGGGGGGGGGGGGGGGGGGGGGGGGGGGGGGGGGGGGGGGFGGGGGDFFFGGFGGGGGGGGGGGGGGGGGGGGG?EGGGGGGGGGGGGGGGGGGGGGGFGGGEGDGFFDDFGGGGGGFGGGGGGGGGFGFGGFGGFGF=FG7=FF?*CEGFGGGGGEFFGFFF0C6EB.?;D6EGBGFFBG?)2>9BB<?AFFGGGB037A9<FGDF?F?FF:>F:?C3FFGBBF?:2<2A<C:;>>>,2;3(48(81(())*)1/
@M03364:396:000000000-C9LGT:1:1101:13106:8126 2:N:0:10
GGACTACCAGGGTATCTAATCCTGTTCGCTACCCATGCTTTCGAGCCTCAGCGTCAGTTGCAGACCAGAGAGCCGCCTTCGCCACTGGTGTTCTTCCATATATCTACGCATTCCACCGCTACACATGGAGTTCCACTCTCCTCTTCTGCACTCAAGAAAAACAGTTTCCGATGCAGTTCCTCGGTTAAGCCGAGGGCTTTCACATTAGACTTATTTTTCCGCCTGCGCTCGCTTTACGCCCAATAAATCCGGACAACGCTTGCCACCTACGTCTTACCGCGGCTGCTGGCCCGTCGTTCGC
+
CCCCCGGGGGGGGDGGGGGGGGGGGGGGGGGGGGGGGGGGGGGFGGGGFGGGGGGGGGGGGGGFGGGGGGGGGGGGGGGGGGGGGGGGEFGGGGGGGFGGGGGGGGGGGGGGGGGGGGGDEGGGGGGGGGGGGGGGAEDGGGGFDGGGGFGFGFGF?DFFGGFGGGGGGGGGFGEGGFGG,@CFGG3>FFD>7EEGCGGGGFGFGFFFCGFGE=><FFGGAGFF2=>>@GF@DFF4<@GFGF<D6;7CFGGBFF1:FBFF<?C(*<C?4>24(.42:<1,72(,4:BF>(((((()))(11
@M03364:396:000000000-C9LGT:1:1101:4289:8135 2:N:0:10
GGACTACTGGGGTTTCTAATCCTGTTCGCTCCCCACGCTTTCGCTCCTCAGCGTCAGTAACGGCCCAGAGACCTGCCTTCGCCATTGGTGTTCTTCCCGATATCTACACATTCCACCGTTACACCGGGAATTCCAGTCTCCCCTACCGCACTCAAGCCCGCCCGTACCCGGCGCGGATCCACCGTTAAGCGATGGGCTTTCACACCGGACTCAACGAACCGCCTACGCGCCCTTTACGCCCAATAAATCCGGATAACGCTTGCACCCTACGTCTTACCGCGGCTGCTGGCACGTATTTAGC
+
CCCCCGGG@FFGFCGGGGGGGGGGGGGGGGGGGGGGGGGGGGGG,EFGGGGGGGGGGG9<F@FGGGGGDFFGG<FGGFGGGGGE=AFGEFGGGFGGFGGGGGGGGGG,FGGGGGGGGGEDGGGGCEGGG:FGGGGAFGGGGGGFGGGGGFG@FDFFEFGEDGEGGGGGFEDD:>(7*:CF6C4CFG*/AF?*/1A*5<FDFFGFDF:76D(2))22/2EGFGF?(;8)(9,7>FFFF(C?EBF?/8<DFFG>?BBAF:13(4A?GGG83::4,444AG34;>;>6<>::?FFBB:4F76C7
@M03364:396:000000000-C9LGT:1:1101:15085:8157 2:N:0:10
GGACTACTAGGGTATCTAATCCTGTTCGCTCCCCCAGCTTTCGCGCCTCAGCGTCAGTGGTGGCCCAGAAGGCCGCCTTCGCCACCGGTGTTCTTCCCGATATCTGCGCATTCCACCGCTACACCGGGAATTCCGCCTTCCCCTACCACACTCGAGCCCGCCGGTATCGGAGGCTCGCCGGGGCTGCGCCCCGGGCTTTTACCTCCGACCTAACGGGCCGCCTACGCGCGCGTTACGCCCAATGCATCCGCATAGCGCCTGCCCCATACGTACTACCGCGGCTGCGTGCACGTATGTCGCC
+
CCCCCG?FGGFGG8CFGGFGGFFGGFACGGGGGGGDEFG@FFCGGGGC7EF8FFGFEFGEEFGGGGGGGGFFCFGGGGGGGGGGGGGGFGGGGGGGGGGGGGGGGGGGGGGGFFFGFCDGGEEGFCFG@EGFDFFGDB6FGF8:6@EFCFCCFFC5@5:CC@@?FEFGGGGG?F9FGEGC583****(72CGD5EE3CGGC)A)05)913(3))*-/-170C?0427)(/9(,3(18(/:?218).))9C34:6-481(((3@:F52((,).(-))(*((-17(((-(((84.().11(7*
@M03364:396:000000000-C9LGT:1:1101:26635:8179 2:N:0:10
GGACTACCAGGGTATCTAATCCTGTTCGCTCCCCCAGCTTTCGCGCCTCAGCGTCAGTGGTGGCCCAGAAGGCCGCCTTCGCCACCGGTGTTCTTCCCGATATCTGCGCATTCCACCGCTACACCGGGAATTCCGCCTTCCCCTACCACACTCCAGCCCGCCCGTACCCGGCGCGGATCCACCGTTCAGCGATGGACTTTCACACCGGACGCGCCGACCCGCCTACTCGCCCTTTACGCCCACTAACTCCGGATAACGCTTGCACCCTCCGTCTTACCGCGGCTGCTCGCCCGGCGTCCGC
+
CCCCCGGGDFFEEFGGGCCFGGG<FGGGGEGGGGGGGGGEGGGGGGGGGGGGGGGGGFFEGGDGGGGG?8EFGGEEGGGGGGGGGDFGFFGGGG9FEFCEGGGFGEGGGGGGEGGGG@EGGGGGGEEG+CFGGGGGGFDGGGGFCEG,3?FCB)=FF5ECCGEGF8CEFGEGDGFD*5?CFGFEEG,/@</>GEG?FFFFFAFAFF@B0>>GF<=1C(::3C12485)-97?>:B)6:EGGB(:6::9@GD(:6(.9(7?28C)9@DB1<3-4?6::@?9B>F>1?4)-3(-,(()0)(11
@M03364:396:000000000-C9LGT:1:1101:10916:8224 2:N:0:10
GGACTACAGGGGTATCTAATCCTGTTCGCTCCCCACGCTTTCGCTCCTCAGCGTCAGTAACGGCCCAGAGACCTGCCTTCGCCATTGGTGTTCTTCCCGATATCTGCGCATTCCACCGCTACACCGGGAATTCCGCCTTCCCCTACCACACTCGAGCCCGCCGGTATCGGAGGCTCGCCGGGGTTGGGCCCCGGGCCTTTACCTCCGACCTACCGGGCCGCCTACTCCCGCTTTACGCCCCATGACGCCGGATAACGCTCGCCCCCTACCCATTCACCCCGCTGCTTGCACGTATTTGGCC
+
CCCCCGGGGGGGGGGGGFFFGGGGGGGGGGGGGGGGGGGGGGGGGGGGGGGGGFGGGGGGGGGGGGGGGFAFGGGGGGGGGGGGGBGGFFGGGGGGGGGGGGGGGGGGGGGGGGGGGGGGGGGGGGGGGEFGGGGEECCGGGGFGGGFGFGFG=?ADEFGGGFGGEFGDGGGFGFGEFGEEGG7CD*3A=EGDGGC);C?9.A>GFF;>D>9(0/4D>8:951,,+)).)42:02<:?EE*471*.((01)(-3-4.4((((8:DCD18(()(.)).+.(-2(((,).4)5(,,))9*)*2
@M03364:396:000000000-C9LGT:1:1101:19457:8225 2:N:0:10
GGACTACTGGGGTTTCTAATCCTGTTCGCTCCCCACGCTTTCGCTCCTCAGCGTCAGTAACGGCCCAGAGACCTGCCTTCGCCATTGGTGTTCTTCCCGATATCTACACATTCCACCGTTACACCGGGAATTCCAGTCTCCCCTACCGCACTCAAGCCCGCCCGTACCCGGCGCGGATCCACCGTTAAGCGATGGACTTTCACACCGGACGCGACGAACCGCCTACGAGCCCTTTACGCCCAATAAATCCGGATAACGCTTGCACCCTACGTCTTACCGCGGCTGCTGGCACGTATTTAGC
+
CCCCCGGGGGGGGGGGGGGGGGGGGGGGGGGGGGGGGGGGGGGGGGGGGGGGGGGGGGGGGGGGGGGGGGGGGGGGGGGGGGGGGGGGEGGGGGGGGGGGGGGGGGGGGGGGGGGGGGGDEGGGGGGGGGGGGGGCFGGGGGGFGGGCGFGBFFGFGGGGGGEGGGGGGGGGAF9D58EGGGGEGGGFFGED5EGCFGGGGFGFFB8;6DBE9)1-93CE>GF0128)4D>B?0:FD?GGGF?B)56<FGGF?4:6F:4:?315CFGB7<14((--:C<63;09(1).(,481(,*0/4D>
@M03364:396:000000000-C9LGT:1:1101:9866:8272 2:N:0:10
GGACTACCCGGGTTTCTAATCCTGTTCGCTACCCATGCTTTCGAGCCTCAGCGTCAGTTGCAGACCAGAGAGCCGCCTTCGCCACTGGTGTTCTTCCATATATCTACGCATTCCACCGCTACACATGGAGTTCCACTCTCCTCTTCTGCACTCAAGAAAAACAGTTTCCGATGCAGTTCCTCGGTTAAGCCGAGGGCTTTCACATTAGACTTATTTTTCCGCCTGCGCTCGCTTTACGCCCAATAAATCCGGACAACGCTTGCCACCTACGTATTACCGCGGCTTCTGGCACGTAGTTAGC
+
CCCCCGGGGGGGGGGGGGGGGGGGGGGGGGGGGGGGGGGGGGGGGGGGGGGGGGGGGFGGGGGGGGGGGGGGGGGGGGGGGGGGGGGGFFFGGCFGGGGGGGGGGGGGGGGGGGGGGGGGGGGGFGGGGGGGGGGGDFGGGGGFGGGGGFGFGFGF=DFGGGFGGGGGGGGGFGFGGFGGGGGGGG7CFGDGDEDGGGGGGFGFGFFFCGFFE9C?F:<C=D@FB568086@D@FEFFGGG6(6)=>?FGD>:>;BF>;???FF7FF:75682A:AAE:7;13(,(-6A?8<2,()864FC
@M03364:396:000000000-C9LGT:1:1101:9071:8279 2:N:0:10
GGACTACAGGGGTATCTAATCCTGTTCGCTCCCCACGCTTTCGCTCCTCAGCGTCAGTAACGGCCCAGAGACCTGCCTTCGCCATTGGTGTTCTTCCCGATATCTACACATTCCACCGTTACACCGGGAATTCCAGTCTCCCCTACCGCACTCAAGCCCGCCCGTACCCGGCGCGGATCCACCGTTAAGCGATGGACTTTCACACCGGACGCGACGAACCGCCTACGAGCCCTTTACGCCCAATAAATCCGGATAACGCTTGCACCCTACGTATTACCGCGGCTGCTGGCCCGTAGTTGGC
+
CCCCCGGGGGGGG>FGGGGGGGG<FFGGGGGGGGGGGGGGGGGGGGGGGGGGGGGGGGGGGGGGGGGGGGGGGGGGGGGGGGGGGGGGGGGGGGGGGGGGGGGGGGGGGGGGGGGGGGGGGGGGGGGGGGGGGGGEFGGGGGGFGGGGG>G>FB?FGGGGGGFGGGGGGGDGFGFGD>EGFGG=BEC=AFG3FEGGGGGGGFGEGFF1;G;GB3C>3,8C6C6:0A?E?DFB:149A0CC?32:6A2:FGGB?B0)14960?C27CD::B?B><BA4::9(7;04024(((-24()0*)2*
@M03364:396:000000000-C9LGT:1:1101:27319:8280 2:N:0:10
GGACTACTGGGGTTTCTAATCCTGTTCGCTCCCCACGCTTTCGCTCCTCAGCGTCAGTAACGGCCCAGAGACCTGCCTTCGCCATGGGTGTTCTTCCCGATATCTACACATTCCACCGTTACACCGGGAAGTCCAGTCTCCCCTACCACACTCAAGCCCGCCCGTACCCGGCGCGGATCCACCGTTAAGCGATGGACTTTCACACCGGACGCGACGAACCGCCTACGAGCCCTTTACGCCCAATGAATCCGGATCACGCTTGCACCCTACGTATTCCCGCGGCTGCTGGCACGTCGTCCGC
+
CCCCC<FFGGGGEGGGGGGFGGGEGGGGGGGGGGGGGGGGGGGGGGGGGGGGGGGGGGGDFGGCCEGEGGGGGGGDGGFFGGGGG8EG8BF@FEGEFFEFGGGGGGGFFFGGGEFFGGFCEEAFGEGGFG+AFGGGFGGFEFGFGFF,>6FD:DCFDFGGGEAG@EEGCCCCB@=C*:86,,2<3?<;FC*75CC*2BE+@?C?C>D>9D95(0/(91EE;G;B?C?385((.4)))-2:E(4:44AFFGGF31,3F413318)>EG???442).)6C8(37B93<30(((,2.()80(97
@M03364:396:000000000-C9LGT:1:1101:26209:8280 2:N:0:10
GGACTACTCGGGTTTCTAATCCTGTTCGCTCCCCACGCTTTCGCTCCTCAGCGTCAGTAACGGCCCAGAGACCTGCCTTCGCCATTGGTGTTCTTCCCGATATCTACACATTCCACCGTTACACCGGGAATTCCAGTCTCCCCTACCGCACTCAAGCCCGCCCGTACCCGGCGCGGATCCACCGTTAAGCGATGGACTTTCACACCGGACGCGACGAACCGCCTACGCGCCCTGTCCGCCCAATAAACCCGGATAACGCTTGCCCCCTACGTATTCCCGCGGCTGCTGGCACCTAGTTAGC
+
CCCCCGGGGGGGFGGGGGGGGGGGGGGGEGGGGGGGGGGGGGGGGGGGGGGGGGGGGEFFGGF+CFGG8FFGGGGGGGGGGGFB=BFGFGGGGGGFGGGGGGGGFGGAGGGGGGGGGGBDGGGGGGGGGGGGGGGAEFGGGGGFDFF?EBGFGFGFGGGGGG5C*>@ECGGDDC=G*?CG,82<=8*/:CC*/=86CFGGF<E3C>>>,C9=75:9C>GG1D>:223.4C19;,82),C?E:(.?AF)093((-34FBB<(4E(>5>((444<9:<4C:9;;9696>2:<,,((,*//)*0
@M03364:396:000000000-C9LGT:1:1101:19372:8294 2:N:0:10
GGACTACACGGGTTTCTAATCCTGTTCGCTCCCCCAGCTTTCGCGCCTCAGCGTCAGTGGTGGCCCAGAAGGCCGCCTTCGCCACCGGTGTTCTTCCCGATATCTGCGCATTCCACCGCTACACCGGGAATTCCGCCTTCCCCTACCACACTCGAGCCCGCCGGTATCGGAGGCTCGCCGGGGTTGAGCCCCGGGCTTTTACCTCCGACCTACCGGGCCGCCTACGCGCGCTTTACGCCCAATGCATCCGGATAACGCTCGCCCCCTACGTATTACCGCGGCTGCTGGCACGCCATTAGCC
+
CCCCCGGGGGGGCGGGGGGGGGGGGGGGGGGGGGGGGGGGGGGGGGGGGGGGGGGGGGGGGGGGGGGGGGGGGGGGGGGGGGGGGGGGFFGGGGGGGGGGGGGGGGGGGGGGGGGGGGGGGGGGGGGG=FGGGGGGGGGGGGGFGGGGGFGFG5CEGGGGGGBDEEGGGGGE?F>G=>EGEGGB?E84FFFDGGD55CF+:4<):;B9>G>6(.*-),::;C:0423)257-(4<<:BGG*(4:).).95/8??FD@7--(,?BD8/(4::):?)56*44,3(-38)32(.3((-07*.><
@M03364:396:000000000-C9LGT:1:1101:14662:8303 2:N:0:10
GGACTACTCGGGTTTCTAATCCTGTTCGCTCCCCCAGCTTTCGCGCCTCAGCGTCAGTGGTGGCCCAGAAGGCCGCCTTCGCCACCGGTGTTCTTCCCGATATCTACACATTCCACCGTTACACCGGGAATTCCAGTCTCCCCTACCGCACTCAAGCCCGCCCGTACCCGGCGCGGCTCCACCGTTCAGCGATGGACTTTCACACCGGACCCGCCGAACCGCCTACGAGCCCTTTACGCCCACTCAATCCGGATCACGCTTGCACCCTACGTATTACCGCGGCTGCTGGCCCGTCTTTCGC
+
CCCCCGGGGGGGGGGGGGGGGGFGGGGGGGGGGGGGGGGGGGGGGGGGGGGGGGGGGGGGGGGGGGGGGGGFGGGGGGGGGGGGGGGGCFGGGGGGGGGGGGGGGGGGGGGGGGGGFGED>GGGGGGGDGGGGG8C@FDGGGGFGGGED>G>FC6AGGGGGGADGEGGGG>EAGBG*:CE+AFFGG,;6F83D=ECGGGGGFGFGFF96D(2()2-9(?E>DF6?EB)3D>FFFBABFGEG??<57(:FGD0(-,271:?33F)0;C?2:1()646:934((939B0040,,41,).*)1/
@M03364:396:000000000-C9LGT:1:1101:8086:8309 2:N:0:10
GGACTACAGGGGTTTCTAATCCTATTTGCTCCCCACGCTTTCGTGCCTCAGCGTCAGGTACAGGCCAGGCGGCCGCCTTCGCCGCTGGTGTTCTTCCACATCTCTACGCATTTTACCGCTACACATGGAGTTCCACCGCCCTCTCCTGTCCTCAAGCCGTGCAGTTGCCAACGCCTGAACCGGGTGAGCCGGCCCCTTTGACCTCCGGACTGACCCGCCCGCCGCCGACCCCTTTCGCCCCATCACTCCGGCACACCCCTTCCCCCCTCCGTTTTCCCCCGCCTGCGGCCGCGAGTTTGGC
+
CC8CCFG,;EFECFCGFGG9FGE,C<EFGGGGGGGGGGGFFGGEDEGFGCGGGCFGE,CF@<F8FGGG7CC:+@FEBFG@DGE4C:>FG8F:F,99F<A88,9A,,FGGGGDC,=FGGEDGGGG>,CF=FFFGFGAEC=FGGGFFGA@3*@C=*;?F8+*5F5C3@,@;94**C597*,4*=C*=5<7)?8))/3598?+<1+.*)0(()453?@(74E*49(21/(.4C>3(.))-(C8:1((1,6<F351(-22)(((,(2,7CD3(-(,)(,).+(-,((-1(,429(,((-07*)/*
@M03364:396:000000000-C9LGT:1:1101:25930:8363 2:N:0:10
GGACTACCGGGGTTTCTAATCCTGTTCGCTCCCCACGCTTTCGCTCCTCAGCGTCAGTAACGGCCCAGAGACCTGCCTTCGCCATTGGTGTTCTTCCCGATATCTACACATTCCACCGTTACACCGGGAATTCCAGTCTCCCCTACCGCACTCAAGCCCGCCCGTACCCGGCGCGGATCCACCGTTAAGCGATGGACTTTCACACCGGACGCGACGCACCGCCTACGCGCCCTTTACGCCCAATACATCCGGATACCGCTTGCACCCTCCGTATTACCGCGGCTGCTGGCCCGTAGGTCGC
+
CCCCCGGGGGFGFDGGGGGGGGGGGGGGGGGGGGGGGGGGGGGGCGGGGGGGGGGGEEFFFGGGGGGGFFGGF8FGGGGGGGGG,AFGA7FFGGEFGE:FFCEGGGGEGGGGGGGGGG,C>GFGG8FGEGFFGGE,E:=FEFGFGGGE>?F9F5FFGDE68FDGGGDEFC5BAG@G5BGF9FF@CE*6AF***5?:D+CGG<GDGE>B>G>E0./3)7CE;GFF0@?)45>F>742<:EGG?(4))..9DD>::B)<<>F((2)9CDB(4;11(,.:@:;>>;3(04770(117())*-1>
@M03364:396:000000000-C9LGT:1:1101:19625:8365 2:N:0:10
GGACTACTGGGGTTTCTAATCCTGTTCGCTCCCCACGCTTTCGCTCCTCAGCGTCAGTAACGGCCCAGAGACCTGCCTTCGCCATTGGTGTTCTTCCCGATATCTACACATTCCACCGTTACACCGGGAATTCCAGTCTCCCCTACCGCACTCAAGCCCGCCCGTACCCGGCGCGGATCCACCGTTAAGCGATGGACTTTCACACCGGACGCGACGAACCGCCTACGAGCCCTTTCCGCCCCATCAATCCGGATCACGCTTGCCCCCTACGTCTTCCCGCGGCTGCTGGCCCGGTGTTAGC
+
CCCCCGGGGGGGGGGGGGFGGGGGGGGGGGGGGGGGGGGGGGGGGGGGGGGGGGGGGGGGGGGGGGGGFGGGFFGGGGGGGGGGDFFGFGGGGGGGGGGGGGGGGGGDGGGGFGGGGGFDGGGGGGGGCGGGGGGCFGGGGGGFGGGGGEGFDDCFGGGGGGFGGCGGGGGG>FBDEBGGCGGEGG*6FF8*2=E*7CFGG<GFGFD;1>1730?;<9EG(9>6<8(0399B??>)68EEG(44047>FGC6124:48:((3;(9@D6:?63(.()6;,4490996))5:(-3(-07)->7
@M03364:396:000000000-C9LGT:1:1101:21119:8369 2:N:0:10
GGACTACAGGGGTATCTAATCCTGTTCGCTACCCATGCTTTCGAGCCTCAGCGTCAGTTGCAGACCAGAGAGCCGCCTTCGCCACTGGTGTTCTTCCATATATCTACGCATTCCACCGCTACACATGGAGTTCCACTCTCCTCTTCTGCACTCTAGACTTCCAGTTTGAAATGCAGCACCCAAGTTGAGCCCGGGTATTTCACATCTCACTTAAAAGTCCGCCTACGCTCCCTTTACGCCCAGTAAATCCGGACAACGCTCGCCACCTACGTATTCCCGCGGCTGCTGGCACGTCGTTCGC
+
CCCCCGGGGGGGGGGGGGGGGGGGGGGGGGGGGGGGGGGGGGGGGGGGGGGGGGGGGGGGGGGGGGGGGGGGGGGGGGGGGGGGGGGGEGFGGGGGGGGGGGGGGGGGGGGGGGGGGGGGGGGGFGGGFGGGFFGGGGGGGGGFGGGGGFGFFFFF9EFGGGFGGGFGGGGGFGFGGFGGGFGBGGFDFFGGGGGGDGGGGFGFGFFFFGFG@8,:FEGGAGFFDEFB>GBFBFFCC=GGGD;E=C)9FGDB7@6;F>9(86C9*;F:2???):?)6A449>B996207?B<0,())0(9>
@M03364:396:000000000-C9LGT:1:1101:5313:8371 2:N:0:10
GGACTACAAGGGTTTCTAATCCTGTTCGCTCCCCACGCTTTCGCTCCTCAGCGTCAGTAACGGCCCAGAGACCTGCCTTCGCCATTGGTGTTCTTCCCGATATCTACACATTCCACCGTTACACCGGGAATTCCAGTCTCCCCTACCGCACTCAAGCCCGCCCGTACCCGGCGCGGATCCACCGTTAAGCGATGGACTTTCACACCGGACGCGACGAACCGCCTACGGGCCCTTTACGCCCAATAAATCCGGATAACGCTTGCACCCTACGTATTACCGCGGCTGCTGGCCCGTATTTAGC
+
CCCCCGGGGGGGCFGGGGGGGGGGGGGGGGGGGGGGGGGGGGGGGGGGGGGGGGGGGGGGGGGGGGGGFGGGGGGGGGGGGGGGGGGGGGGGGGGGGGGGGGGGGGGGGGGGGGGGGGFGGGGGFEGGCFGGGFGGGGFGGGGFGGGGGFEAGDGFGGGEEFEG<CEEGGEEFF>D:8CEFGGDEE:=F::DFGGGGCFGGFGFGFFBFGFG>7=;5(?E;5>FBC2)(9;F04>).4CGG?:(0326BGDB?(-)9:26?FG)>FGB(342?)8)6<:B>BB;>B2)5((30,())/6?:
@M03364:396:000000000-C9LGT:1:1101:15474:8380 2:N:0:10
GGACTACTAGGGTTTCTAATCCTGTTCGCTCCCCACGCTTTCGCTCCTCAGCGTCAGTAACGGCCCAGAGACCTGCCTTCGCCATTGGTGTTCTTCCCGATATCTACACATTCCACCGTTACACCGGGAATTCCAGTCTCCCCTACCGCACTCAAGCCCGCCCGTACCCGGCGCGGATCCACCGTTAAGCGATGGACTTTCACACCGGACGCGACGAACCGCCTACGAGCCCTTTACGCCCAATAAATCCGGATCACGCTTGCACCCTACGTATTACCGCGGCTGCTGGCACGTCGTTAGC
+
CCCCCGGGGGGGGFGGGGFGGGGGGGGGGGGGGGGGGGGGGGGGGGGGGGGGGGGGGGGGGGGGGGGGCGFFGFGGGGGGGGGGGGGGGGGGGGGGGGGGGGGGGCGGGGGGGGGGGGFDGGGGGGGGGFGGGGGGGGGGGGGFGGGCGAFAGFGFGGGGGGFGGGGGGGGGEG@D/:EGGGGFGE7:FG8CGCE6<FGGGFG?GFFF0D;C60?35;GGFGFF?G?36D>?BB?<A:EGE(81929AFGGF0?03?:<13:C2CGD0<:(().())237(49490.)56?70.(0<.-CD
@M03364:396:000000000-C9LGT:1:1101:28477:8396 2:N:0:10
GGACTACACGGGTTTCTAATCCTGTTCGCTCCCCACGCTTTCGCTCCTCAGCGTCAGTAACGGCCCAGAGACCTGCCTTCGCCATTGGTGTTCTTCCCGATATCTACACATTCCACCGTTACACCGGGAATTCCAGTCTCCCCTACCGCACTCAAGCCCGCCCGTACCCGGCGCGGATCCCCCGTTAAGCGATGGACTTTCACACCGGACGCGACGAACCGCCTACGAGCCCATTTCGCCCACTAAAACCGGATCACGCTTGCCCCCCACGAATTACCGCGGCCGCTGGCCCGGATGTCGC
+
CCCCCGGGGGGG@FGGFGGGGGGGGGGGGGGGGGGGGGGGGGGGGGDGCGFFGGGGGGCFGGGGGGGGDF<FGGGGGGG,DFFEGCFGFCGGGGEFF8FGGCEGCFGFFGFGAEFGBE@DGGGGGGGGGGGGGGGGAFFGG8BF+3D8EBG5EDFFGGFG6F>DFC7EFECGBF(248CF?8C<EF*/:98*2AE68FGGG)2.CD>67D>C0>5477E=4<90:C?)(9(-(.)))(2;E?4(04))/792(-(4@:3341;(9C3(-4((-41<BC((--(((((-(((((((.)0)11
@M03364:396:000000000-C9LGT:1:1101:18501:8408 2:N:0:10
GGACTACCGGGGTATCTAATCCTGTTCGCTCCCCACGCTTTCGCTCCTCAGCGTCAGTAACGGCCCAGAGACCTGCCTTCGCCATTGGTGTTCTTCCCGATATCTACACATTCCACCGTTACACCGGGAATTCCAGTCTCCCCTACCGCACTCAAGCCCGCCCGTACCCGGCGCGGATCCCCCGTTACGCGATGGACTTTCACACCGGACGCGACGAACCGCCTACGAGCCCTTTACGCCCAATAAATCCGGATAACGCTTGCACCCTACGTCTTACCGCGGCTGCTGGCCCGTCGTTAGC
+
CCCCCGGGGGGGGGGGGGFGGGGGGGGGGGGGGGGGGGGGGGGGGGGGGGGGGGGGGGGGGGGGGGGGGFFGGEGGGGGGGGGGFDGGEGGGFGGGGGGGGEGGGGGGGGGGGGGGGGG>CGFGGGGGGGGGGFGEGGCGGFGFGGGEE5:=GFGFGGGGGGFGEEGGGGGGFGFG=DEF*CDCEGE(:EE3>>;7DCFFGFGFFDF>;G>E3<EBD>GG>GFFBA(03C>B43>).3EGGF(().6:FGG0-(4<FFF:1,/)2AD<1((4(.(-6<,4>(9B9:2)20(364,07)-*:
@M03364:396:000000000-C9LGT:1:1101:6519:8419 2:N:0:10
GGACTACCAGGGTTTCTAATCCTATTTGCTCCCCACGCTTTCGTGCCTCAGCGTCAGTCACAGGCCAGGCGGCCGCCTTCGCCACTGGTGTTCTTCCATATCTCTGCGCATTTTACCGCTACACATGGAGTTCCACCGCCCTCTCCTGTCCTCTAGCCTGCCAGTTTCCAAAGCCTGTACCGGTTGGGCCGGTACCTTTCACTTCAGACTTAACAGGCCGCCTACGCACCCCTTACGCCCAATCATTCCGTATAACGCTCGCCCCCTACGTATTACCCCGGCTGCTCGCACGTACTTAGCC
+
BCCCCGGGGF;F6EFGGGCGGGGEFFGFEFGGGGEFBC@FGGGGGGGFGG<ECFGE@FFFGGC8CFCGCG7@CFGGGGGGFGGGGGFEF8EFF<EFFFCDFFFGGAE:FCFFGGA?FGGGGFGG9DFE,?FFGDDGGFGGGCFBGGGCFFGFGE=BFFGGGG*=FGGGGGF96@8CCF,,@:>CC8*0?FE?:=CFGF?@,129CBA)46617;7;50A=6DDF3=9.(94((.)4435C*((806)-0>*(.4)67,-233:(9:3(4::7)(.-6+-((4((42)(((46?,(08*)*0
@M03364:396:000000000-C9LGT:1:1101:2624:8436 2:N:0:10
GGACTACTGGGGTTTCTAATCCTATTTGCTCCCCACGCTTTCGTGCCTCAGCGTCAGGTACAGGCCAGGCGGCCGCCTTCGCCGCTGGTGTTCTTCCACATCTCTACGCATTTTACCGCTACACATGGAGTTCCACCGCCCTCTCCTGTCCTCAAGCCGTGCAGTTTCCAAAGCCTGAACCGGTTGAGCCGGTCCCTTTTACTTCAGACTTGCACAGCCGCCTGCCCACCCTTTACGCCCAATCATTCCGGATACCGCTTGCCCCCTACGTATTACACGGGCTGCTCGCACGGAGTTCCAC
+
BCCCCFGGGGGG@FFGGGGEGFGGG9FGGGGG@FFCGGGGGGGGGGGGFGGGGGGD:EF@FDF<FEGGGGGGGGFGGGGGDGGF@FGGGGC=FFFFFGGGGGDGFGGGDEGGCF8BFCC+CFDEF8FGGGGGGGGFFCD:FGGFGGFDFAFEGEFACGGEGEFGGGAEFGGBAFDFDF?CGEDF>8,06<E:?E5CDGGGF;997683@4?FE8CEG6F57D7(8*(08D?B?))61?CC>?7?).:<FG)2(33)8913,4C)9E5(48<7-5)6)+(--(-3(.)4,(4310(05*)*2
@M03364:396:000000000-C9LGT:1:1101:21701:8442 2:N:0:10
GGACTACTCGGGTTTCTAATCCTGTTCGCTCCCCACGCTTTCGCTCCTCAGCGTCAGTAACGGCCCAGAGACCTGCCTTCGCCATTGGTGTTCTTCCCGATATCTACACATTCCACCGTTACACCGGGAATTCCAGTCTCCCCTACCGCACTCAAGCCCGCCCGTACCCGGCGCGGACCCACCGTTAAGCGATGGACTTTCACACCGGACGCGCCGAACCGCCTACGAGCCCTTTACGCCCAATAAATCCGGATCACGCTTGCACCCTACGTATTACCGCGGCTGCTGGCACGTAGTTAGC
+
CCCCCGGGGGGGGGGGGGEGGGGGGGGGGGGGGGGGGGGGGGGGGGGGGGGGGGGGGFGGGGGGGGGGFGGGGGGGGGGGGGGGDFGGAFFGGGGGGGGGGEGGFGGFGGGGGGGGGGGGGGGGGGGGGGGGGGGCEGGGGGGFDGGGGFGFGFFFGGGGDGFGFCEGGGGGEGBGC)?C*CDCGG@=CFE38EGCGGFGGFGFGFE6>GBEF)?2D0CE>GB<BGF53C9?0:04<:GGGFB1))6:FGG2??;:FBB083@7DGG:?FF?4),).<477>FB;B7.5?:2:3().*6CC
@M03364:396:000000000-C9LGT:1:1101:25763:8464 2:N:0:10
GGACTACAGGGGTTTCTAATCCTGTTCGCTCCCCCAGCTTTCGCGCCTCAGCGTCAGTGGTGGCCCAGAAGGCCGCCTTCGCCACCGGTGTTCTTCCCGATATCTACACATTCCACCGTTACACCGGGAATTCCAGTCTCCCCTACCGCACTCAAGCCCGCCCGTACCCGGCGCGGCTCCACCGTTAAGCGCTGGACTTTCACACCGGACGCGCCGAACCGCCTCCGAGCCCTTTACGCCCAATAAATCCGGTTCACGCTTGCCCCCCACGTCTTCCCGCGCTTGCTGGCCCGTATTTTGC
+
CCCCCGGGFGGGCFGGGGGGGGGGGGGGGGGGGGGGGGGGGGGGGGGGGGFGGGGGGGEFEDGGGGEG8FFDGGGGGGGGGGGGGGGGGGGGGFDEBFFGGGGGGGGFGGGGFGGGGGFGGGGGGGGGGGGGGGC<@A=FGGGF+6D3@:FBGDGFGFGC>FDGGGCEGG*>8C@D5>EE+CC*;AC?8@*)/:C55CFFGFF<G@)(-74=15*-1(:C,9923810-71<4?B))-AEG:(3744)1CD((,-)8::<:<F?7;>((443-4,64A:;F((-(,.)(,.(,(,0)*)29
@M03364:396:000000000-C9LGT:1:1101:5982:8510 2:N:0:10
GGACTACACGGGTTTCTAATCCTGTTCGCTCCCCACGCTTTCGCTCCTCAGCGTCAGTAACGGCCCAGAGACCTGCCTTCGCCATTGGTGTTCTTCCCGATATCTACACATTCCACCGTTACACCGGGAATTCCAGTCTCCCCTACCGCACTCAAGCCCGCCCGTACCCGGCGCGGATCCACCGTTAAGCGATGGCCTTTCACACCGGACGCACCGAACCGCCTACGAGCCCTTTACGCCCAGTCAATCCGCATAACGCTTGCACCCTCCGTCTTACCGCTGCTGCTGGCTCGTATTTCGC
+
CCCCCGGGGGGGFGGGGGGGGGGGGGGGGGGGGGGGGGGGGGGGGGGGGGGGGGGGGFGGGGGEGGGGGGG8DGGGGGGGGGGGGGFGGGGGGGGGGGGGGGGGGGGFGGGGCFGGGGGGGGGGFGGGGGGGGGGEEEFFGGGFDGGGGFGFGFFFGGGGGGFDGEGGGGCG?F>G5?EGCF5<FEEDFF89FEG*9CGGGCGEGD>B0DFG():1)3EE0C180;:3472((4:4<1CEGB(5*6)4@FD((-4)74,82-*.2;>?(443(429><44(-,)4<28(((.394)/*-2/
@M03364:396:000000000-C9LGT:1:1101:17782:8516 2:N:0:10
GGACTACTAGGGTATCTAATCCTGTTCGCTCCCCACGCTTTCGCTCCTCAGCGTCAGTAACGGCCCAGAGACCTGCCTTCGCCATTGGTGTTCTTCCCGATATCTGCGCATTCCACCGCTACACCGGGAATTCCGCCTTCCCCTACCACACTCGAGCCCGCCGGTATCGGAGGCTCGCCGGGGTTGAGCCCCGGGCTTTTACCTCCGACCTAACGGGCCGCCTACGCGCGCTTTCCCCGCCCTGAACACGGATAACCCTCGCCCCCTCCGTATTACCCCGGCTGCTGGCCCGTCTTTCCGC
+
CCCCCGGFGGGGGGGGGG9FGGGGGGGGGGGGGGGGGGGGGGGGGGGGGGGGGGGGGGGFGGGGGGGGCGGGGFFGGGGGGGGGGGGGGGGGGGGGGGGGEGGGGDGGGGGGGGGGGGGGGGGGFGGGCGCFGGGGGGGGGGGFGGGCFFGFGBFEGGGGGGFGG8FGGG*>5F9DEFGGGCDCEE,.6<EGGGDD3CGFF2<6CF39>D03:F89C>GC1D(88*2.9)2308))),*2*(-,02(.09)(-2-,),.4(,:8D55(40:(.4))-+4((-(46>4((,3((((06*9*9
@M03364:396:000000000-C9LGT:1:1101:16123:8528 2:N:0:10
GGACTACTGGGGTTTCTAATCCTGTTCGCTCCCCACGCTTTCGCTCCTCAGCGTCAGTAACGGCCCAGAGACCTGCCTTCGCCATTGGTGTTCTTCCCGATATCTACACATTCCACCGTTACACCGGGAATTCCAGTCTCCCCTACCGCACTCAAGCCCGCCCGTACCCGGCGCGGATCCCCCGTTATGCCATGGACTTTCACACCGGACGCGACGAACCGCCTACGAGCCCTTTACGCCCACTCAATCCGGATAACGCTTGCACCCTCCGTATTCCCGCGGCTGCTGGCACGTCGTTAGC
+
CCCCCGGGFGFGGGGGGGGGGGGGGGGGGGGGGGGGGGGGGGGGGGGGGGGGGGGGGGGGGGGGGGGGFGCFGEGGGGGGGGGGEFGGFGGGGGGGGGGGGEGGGGGFGGGGGGGGGGGGDGGGGGGGGGGGGGG<EGGGGFGFGGFCGFGFGFFFGGGGGGFGGEGGGGGGFGFG*:EG*C<<CF*,AF+0;FC6CECGGEG5FD:6>G>C>)?273EGFGFFBG:0:D9?:?FABFGGGB10).(6BGD9(-(6?39<36E)9CDB12(-.4:)6C:>09214<:0:B,514,.8)-9C
@M03364:396:000000000-C9LGT:1:1101:7120:8549 2:N:0:10
GGACTACCGGGGTTTCTAATCCTGTTCGCTCCCCACGCTTTCGCTCCTCAGCGTCAGTAACGGCCCAGAGACCTGCCTTCGCCATTGGTGTTCTTCCCGATATCTACACATTCCACCGTTACACCGGGAATTCCAGTCTCCCCTACCGCACTCAAGCCCGCCCGTACCCGGCGCGGATCCACCGTTAAGCGATGGACTTGCACACCGGACGCGGCCACCCGCCTACGCGCCCTTTCCGCCCAATCAATCCGGAGCACGCTTGCCCCCTACGTCTTACCGCGGCTGCTGGCCCGGAGGTCGC
+
CCCCCFGGGGGECEFFGGDFFGCEFGGGGGGGGGGGGGGCGGGGFGEFFGFGGGGGCFCGGGGGGGGGGGGGGFGGGGGGFGGGGFGFCFG,C@FGGDF>:CEAFGGFG?FG=FFGGD,==FFGGGGGDGCFBFGDFGFGGF>?8EGCE>F8,1+3FEGGGGFGFBCEGG5>DG>G*):EFGGFFCC3AEE37CE6CG6+34?2CF31994EB):(1(/C3DB((;?)4C>B924)648EG032.52<@FD9-(-1)(-(485(7CC;(4640206:F0;16>(-1)5((((((-))5(99
@M03364:396:000000000-C9LGT:1:1101:11183:8565 2:N:0:10
GGACTACTCGGGTTTCTAATCCTGTTCGCTCCCCACGCTTTCGCTCCTCAGCGTCAGTAACGGCCCAGAGACCTGCCTTCGCCATTGGTGTTCTTCCCGATATCTACACATTCCACCGTTACACCGGGAATTCCAGTCTCCCCTACCGCACTCAAGCCCGCCCGTACCCGGCGCGGATCCACCGTTAAGCGATGGACTTTCACACCGGACGCGACGAACCGCCTACGAGCCCTTTACGCCCAATAAAACCGGATAACGCTTGCACCCTACGTATTACCGCGGCTGCTTGCCCGTAGGTAGC
+
CCCCCGGGGGGGGGGGGGGGGEGGGGGGGGGGGGGGGGGGGGGGGGGGGGGGGGGGGGGGGGGGGGGGGGFGGGGGGGGGGGGGGGGGGGGGGGGGGGGGGGGGGGGGGGGGGGGGGGGGGGGGGGGGGGGGGGGGGGGGGGGFGGGEEFGFGDGFGGGGGEDGFGGGGGGGFGFG7?GGEGFEGEB=FF8CFGGDGGGGGFGFGFFFFG>=9.C9D9EG9DFB0E<58D>BB?F>FFGGGF:<:<-)19590(826,-41,8)0;C6,((.2)4<BC1,(,((-4)-.-(523())*-99
@M03364:396:000000000-C9LGT:1:1101:18435:8578 2:N:0:10
GGACTACCAGGGTTTCTAATCCTGTTCGCTCCCCACGCTTTCGCTCCTCAGCGTCAGTGGTGGCCCAGAAGGCCGCCTTCGCCACCGGTGTTCTTCCCGATATCTGCGCATTCCACCGCTACACCGGGAATTCCGCCTTCCCCTACCACACTCGAGCCCGCCGGTATCGGAGGCTCGCCGGGGTTGCGCCCCGGGCTTTTACCCCCGACCTTACGGGCCGCCTACGCCCGCTTTACCCCCCATGAATCCGGATACCGCCCGCCCCCCACGGTATTCCCCCGCCTCTGGCACCGTATCTGCC
+
CCCCCGGGCFFGFGGGGGGGGGGGGGGGGGGGGGGGGGGGFGGGFGGGGGGGGGGGGG9@FGEGGGGGCGGGGGGGGGGGGGGGGGGGFEGGGFGGGGCCFCEGGGGGGGGGFGGGGGGGGGGGGGGGGEGGGGGGGFDGGCFFFGG,@AG@GFGEGGFGGGADF7;FEGG*?F(CEDEE*:7138*4>EGD7CEEDGGG?AG(1<),(9(+.?;:D0?5(9(-,/4)()4,4().)(;CE>B?*)))0)1(81)))((--,*49C)(-(((,4).6+(-497(,(,.2(33,,(.)1.:C
@M03364:396:000000000-C9LGT:1:1101:28366:8597 2:N:0:10
GGACTACCAGGGTTTCTAATCCTGTTCGCTCCCCACGCTTTCGCTCCTCAGCGTCAGTAACGGCCCAGAGACCTGCCTTCGCCATTGGTGTTCTTCCCGATATCTACACATTCCACCGTTACACCGGGAATTCCAGTCTCCCCTACCGCACTCAAGCCCGCCCGTACCCGGCGCGGATCCACCGTTGAGCGCTGGACTTTCACACCGGACGCGACGAACCGCCTACGAGCGCTTTACGCCCAATAAACCCGGATCACGCTCGCCCCCTACGTCTTACCGCCGCTGCTGGCACGTATTTCGC
+
CCCCCGGGGGGGCFGGGGGGGGGGGGGGGGGGGGGGGGEGGGGGCGGGGGGGGGGGGFFGGGGGGGGFFGGGGFGGGGGGGGGGEFGGFEGGGGGGFGGGGGGGCGGGGGGGGGDGGGGGGGGGGGGGDGGFGGF,@EFGFGE5FGGCGFG5FD?DCEGGGGFGG*@EFGGGFF9<:?GGF6C*=8*/;B8)8CECGGFCF<FCGE:1(92:00?077E=9DB(284)-9(4(-36<6;?E1<(?AD2)99(-3-.<:4(-7C>DE94(,-.(,3::+4((4109B))5887(((/905CD
@M03364:396:000000000-C9LGT:1:1101:22523:8597 2:N:0:10
GGACTACACGGGTTTCTAATCCTGTTCGCTCCCCCAGCTTTCGCGCCTCAGCGTCAGTGGTGGCCCAGAAGGCCGCCTTCGCCACCGGTGTTCTTCCCGATATCTGCGCATTCCACCGCTACACCGGGAATTCCGCCTTCCCCTACCACACTCGAGCCCGCCGGTATCGGAGGCTCGCCGGGGTTGCGCCCCGGGCTTTTACCTCCGACCTAACGGGCCGCCTACCCGCGCTTTACGCCCAATGAATCCGGAAACCCCCCGCCCCCTCCGTATTACCCCCGCTGCTGGCCCGTCCTTCGGC
+
CCCCCGGGGGGGGGGGGGFGGGGGGGGGGGGGGGGGGGGGGGGGGGGGGGGGGGGGGGGGGGGGGGGGGGGGGGGGGGGGGGGGGGGGGGGGGGGGGGGGGGGGGGGGGGGGGGGGGGGGGGGGFGGGCFGGGGFGGEGGGGGFGGGFGFGFGDGFGEGGGGFGGGGGGGDB?GBGGFGGGGGCCG*2>EGGGCEGDFEGC5A4:@DBFGBG)>C>DBGE>G6::*4)()4(,8AB::GC*-,(*..4?37((,.8)3361,C2DE3(-(((..-.<+:(4,(490),3:?((((09@6*1
@M03364:396:000000000-C9LGT:1:1101:27534:8601 2:N:0:10
GGACTACCGGGGTATCTAATCCTGTTCGCTACCCATGCTTTCGAGCCTCAGCGTCAGTTGCAGACCAGAGAGCCGCCTTCGCCACTGGTGTTCTTCCATATATCTACGCATTCCACCGCTACACATGGAGTTCCACTCTCCTCTTCTGCACTCAAGAAAAACAGTTTCCGATGCAGTTCCTCGGTTAAGCCGAGGGCTTTCACATTAGCCTTATTTTTCCGCCTGCGCTCGCTTTACGCCCAATAAATCCGGACAACGCTTGCCACCTCCGTATTTCCGCGGCGGCTGGCACGTAGTTCGC
+
CCCCCGGGGGGGGGFGGGGGGGGGGGGGGGGGGGGGGGGGGGGGGFGGGGGFGGGGGGGGGGG9FGGGFGGGGGGGGGGGGGGGGGGGFGGGGGGGGGGGGGGGGGGGGGGGFGGGGEEGGGGGCGGGAFFGGGGGGGGGGGGFFFGGGFFFFBGFC3DFGGFDFGGGGGGGFGEGGFGGFCDCGG<8BD@CDGEGDGGGGFG*BFF=(;4CEFC5CEGFFGD>@;6;6C>FF08;C<EEF3(69>A<FFGFFB(8:>(-,4;:*3C((,443:?)):-,-40(39>96:(4:4())*)9/
@M03364:396:000000000-C9LGT:1:1101:19245:8613 2:N:0:10
GGACTACCCGGGTATCTAATCCTGTTTGCTCCCCACGCTTTCGCACCTCAGCGTCAATACCAGTCCAGTGAGCCGCCTTCGCCACTGGTGTTCTTCCGAATATCTACGAATTTCACCTCTACACTCGGAATTCCACTCACCTCTCCTGGATTCAAGCGATGCAGTCTTAAAGGCAATTCTGGAGTTGAGCTCCAGGCTTTCACCTCTAACTTACCAAGCCGCCTACGTGCGCTTTACGCCCAGTAATTCCGAACAACGCTAGCCCCCTCCGTATTACCGCGGCTGCTGGCACGAAGTTAGC
+
CCCCCGGGGGGGGGGGGGGGGGGGGGGGGGGGGGGGGGGGGGGFGGGGGGGGGGGGDFCFGGGGGGGGGGGGGGGGGGGGGGGGGGGGFGGGGGGGGGGGGGGGGGGGCFGGGGGGGGGGGGGGGGGGGGGGGGGGGFFGGGGFGGGGGFFDGFD?FE+@CGFFGCFGGGG9DGFFGFGGGEFGGGDAAF=DFGGGGGGGGFGFCACEFGFGFF69FDGGBGFFFF?;3C=@>F@FFDGGG2?FCEFFFG67;905F99::,<3CGG68644(.4-6@4119269177?B(31(-)<8):C
@M03364:396:000000000-C9LGT:1:1101:8082:8631 2:N:0:10
GGACTACACGGGTTTCTAATCCTGTTCGCTCCCCACGCTTTCGCTCCTCAGCGTCAGTAACGGCCCAGAGACCTGCCTTCGCCATCGGTGTTCTTCCCGATATCTACACATTCCACCGTTACACCGGGAATTCCAGTCTCCCCTACCGCACTCAAGCCCGCCCGTACCCGGCGCGGATCCACCGTTAAGCGCTGGACTTTCACACCGGACGCGCCAAACCGCCTACGCGCGCTTTACGCCCAATCAATCCGGATAACGCTTGCACCCTACGTAGTCCCGCGGCTGCTGGCACGTAGTTCGC
+
CCCCCGGDGGGGGGGGGGGGGGGEGGGGGGGGGGGGGGGGGGGEEGEGE?FGGGGGFEF<9CEFGGGGGGGDGGGGGGGGGGGGG<?FFGGGGCECEEB@GGGGGEFAGGGGGGGGEGGDGGGGGGGGGGFGDGG9@A=?DFGFGGGCC9F9FCDFGGFE:CBDF7AGE*:CAE55:>EF6CGG5CB:FE8)1:E=5FGGGFGFFFD69GFE0):().;C;GF?(::0,7(4-:6AF?DGE(,().,.9D>(,:19?:1(-48)9C<(1:4().444C06>(319?7?2((40(,).1)97
@M03364:396:000000000-C9LGT:1:1101:23072:8632 2:N:0:10
GGACTACTGGGGTTTCTAATCCTGTTCGCTACCCATGCTTTCGAGCCTCAGCGTCAGTTGCAGACCAGAGAGCCGCCTTCGCCACTGGTGTTCTTCCATATATCTACGCATTCCACCGCTACACATGGAGTTCCACTCTCCTCTTCTGCACTCAAGAAAAACAGTTTCCGATGCAGTTCCTCGGTTAAGCCGAGGGCTTTCACATTAGACTTATTTTTCCGCCTGCGCTCGCTTTACGCCCAATAAATCCGGACCACGCTCGCCCCATACGTATTACCGCGGCTGCTGGCCCGTCTTTAGC
+
CCCCCGGGGGGGGGGGGGGGGGGGGGGGGGGGGGGGGGGGGGGGGGGGGGGGGGGGGGGGGGGFGGGGGGGFGGGFGGGGGGGGGGGGCFFBFEGGGGGGGGGGGGGGGGGGGEGGGGGGGGGGGGGGGGGGGGGGGGGGGGGFGGGGFFGDADDFADFFGG?CEGGGGGEEBFFGGFGGGFGFGG>AFFFDCGGGGGGGG<DAFFFEEGFF4BFE9C>C5DD>D=(:9<BB;<D93;ECF<DF)7C?FGGF?9(,71>:?FCBGG*4432,5<><<<4796>>F?02:0,261:.89)*:
@M03364:396:000000000-C9LGT:1:1101:3241:8639 2:N:0:10
GGACTACTAGGGTTTCTAATCCTGTTCGCTCCCCCAGCTTTCGCGCCTCAGCGTCAGTGGTGGCCCAGAAGGCCGCCTTCGCCACCGGTGTTCTTCCCGATATCTGCGCATTCCACCGCTACACCGGGAATTCCGCCTTCCCCTACCACACTCGAGCCCGCCGGTATCGGATGCTCGCCGGGGTTGGGCCCCGGGCTTTTACCTCCGACCTAACGGGCCGCCTACTCTCGCTTTTCGCCCCATGAATCCGGATACAGCCCGCCCCATACGTAATACCCCGGCTGCTGTCACCGATTTACCC
+
CCCCCGGGGGGG6EFGGGGGGGFGFGGGGGGGGGGGGGGCGGGGGGGGGGGGGGGGGGG8FGGGGGGGEGEFGGGGGGEGFGGGGGGDCGGGGFDFGGGGGGECGFGGGGDGGGGGGCECEGDGGGGGGGGGGAFGGG6DFFEF6DFGFAGDGFGFGGGD>FACFCCF:5E*:F>+/6?55CCFGG*6A=EDGGC51C+?+8F4C:3-7D>C35*(*-::(<2(,+)*)*(-(-).2(2C*47(*66<?5D0(:7)/)(--4:6D**(2(48(4)).+429B(--,4))).)(,(.78)02
@M03364:396:000000000-C9LGT:1:1101:6630:8647 2:N:0:10
GGACTACACGGGTATCTAATCCTGTTCGCTCCCCACGCTTTCGCTCCTCAGCGTCAGTAACGGCCCAGAGACCTGCCTTCGCCATTGGTGTTCTTCCCGATATCTACACATTCCACCGTTACACCGGGAATTCCAGTCTCCCCTACCGCACTCAAGCCCGCCCGTACCCGGTGCGGATCCACCGTTAAGCGATGGACTTTCACACCGGACGCGCCGAACCGCCTACGCTCCCTTTACGCCCAGTAAATCCGGACAACGCTCGCCACCTCCGTCTTCCCTCGGCTGCTGGCACGTCTTTAGC
+
CCCCCGGGGGGGGGGGGGGGGGGFGGGGGGGGGGGGGGGGGGEGGGGGGGGGGGGGGGGGGGDEGGGGFFGGGGGGGGGGGGGGGGGFGGGGGGFFGGGGGGGGGGGFGFGGGGGGGGGDECFGGGGGGGGGGGG?FFFGGGGFGGGGGFGBFBFBGGGGGGFGGGGGFEEGFGAGEFGGDGGGGE:==FC*8CG?DGGGGEFCGFB7>D1E;7EBC6EGFG662@?@:G>::A?AFFGGGBB?F22:=D7>07(2;16(4-:B3EFB:3(-(.4))263(8??>:0:B?(83:1)0*.7:
@M03364:396:000000000-C9LGT:1:1101:28507:8653 2:N:0:10
GGACTACTCGGGTATCTAATCCTGTTCGCTCCCCACGCTTTCGCTCCTCAGCGTCAGTAACGGCCCAGAGACCTGCCTTCGCCATTGGTGTTCTTCCCGATATCTACACATTCCACCGTTACACCGGGAATTCCACTCTCCCCTACCGCACTCAAGCCCGCCCGTCCCCGGCGCGGATCCACCGTTAAGCGATGGACTTTCACACCGGACGCGACCAACCGCCTACGCGCCCTTTACGCCCAATAAATCCGGATAACGCTTGCACCCTACGTATTCCCGCGGCTGCTGGCACGTAGTTGGC
+
CCCCCGGGGGGGGGGGGGGGGGGFGGGGGGGGGGGGGGGGGGGF@GGGFGGGGGGGGGGGGGDGGGGGFGFFFFGGGGGGGGEGG<FGFFGGGGGGG8:FGGDGGGGAEGGG=FFGGG@@CFFGFGGGGGGGGGGA=D+DGDG6=8DCEFGAGFFFGGFGDG>DG*@EGGGGFGBC/:EFC?5*3=86@<**2AC*>FGGC)??CEE(-91:():1/3C*4DFB186)(/,4187).3CGG041?<24@DG(28()04;0(-82=CDB(,(.343):FFB13;06:33(1(50.(.0*)29
@M03364:396:000000000-C9LGT:1:1101:6776:8657 2:N:0:10
GGACTACAGGGGTATCTAATCCTGTTCGCTCCCCACGCTTTCGCTCCTCAGCGTCAGTAACGGCCCAGAGACCTGCCTTCGCCATTGGTGTTCTTCCCGATATCTACACATTCCACCGTTACACCGGGAATTCCAGTCTCCCCTACCGCACTCAAGCCCGCCCGTACCCGGCGCGGATCCACCGTTAAGCGATGGACTTTCACACCGGACGCTACGCACCGCCTCCGAGCCCTTTACGCCCAATCAATCCGCATAACGCTTGCACCCTACGTATTACCGCGGCTGCTGGCACGTAGTTAGC
+
CCCCCGGGFGEEGGGGGFFFGGGFGGGGGGGGGGGGGGGGGGGGGGGGGGGGGGGGGGGGGGGGGGGGGGGFGFGGGGGGGGGGEGGGFFGEFGGGGFGGGGGGGGG9FGGFFGGGGGE=EFGGGGGGDCAFGGFG=ADGGGG??FFGGEG>GD?D>FFGGGBDCEGGGGGEDFADCBEGGGC72;=182/*8CEGGGGGF)??<>>10C6=()2()-8C1>90(*47(79?B7?24,8CG?(()5)-9FC(((3<F:>:?BG)CFDB?B(()-2<>@:9960(4:24>B(,(.()0*)*0
@M03364:396:000000000-C9LGT:1:1101:8910:8701 2:N:0:10
GGACTACAGGGGTATCTAATCCTGTTCGCTACCCATGCTTTCGAGCCTCAGCGTCAGTTGCAGACCAGAGAGCCGCCTTCGCCACTGGTGTTCTTCCATATATCTACGCATTCCACCGCTACACATGGAGTTCCACTCTCCTCTTCTGCACTCAAGAAAAACAGTTTCCGATGCAGTTCCTCGGTTAAGCCGAGGGCTTTCACATTAGACTTATTTTTCCGCCTGCGCTCGCTTTACGCCCACTAAATCCGGACAACGCTTGCCACCTACGTATTACCGCGGCTGCTGGCACGTAGTTAGC
+
CCCCCGGFGGGGGGGGGGGGGGGGGGGGGGGGGGGGGGGGGGGFGGGGGGGGGGGGGGGGGGGFGGGGGGGGGGGGGGGGGGGGGGGGFFF@FGGGGGGGGGGGGGGGGGGGGGGGGGGGGGGGFGGGGGGGGGGGGGGGGGGFGGGGGFGFGFGBFDFFGDFDFCFGGGGGFGFGGFGGFGGGGGBCFFGGGGGGGGFGGEGFGFFF4>CF6=D>=CFF>GFFFC@>BC>>??D<CDEFE:(6)6;?FFDFFF(8@9B:4:84:EG:0:142>?4>@87341(2873>BFFF(()0/6?*
@M03364:396:000000000-C9LGT:1:1101:13912:8704 2:N:0:10
GGACTACACGGGTTTCTAATCCTGTTCGCTCCCCACGCTTTCGCTCCTCAGCGTCAGTAACGGCCCAGAGACCTGCCTTCGCCATTGGTGTTCTTCCCGATATCTACACATTCCACCGTTACACCGGGAATTCCAGTCTCCCCTACCGCACTCAAGCCCGCCCGTACCCGGCGCGGATCCACCGTTAAGCGATGGACTTTCACACCGGACGCGACGAACCGCCTACGAGCCCTTTACGCCCAATAAATCCGGATAACGCTTGCCCCCTACGTATTACCGCGGCTGCTGGCCCGCACTTAGC
+
CCCCCGGGGGGGGDGGGGGGGGGGGGGGGGGGGGGGGGGGGGGGDFGGGGGGGGGGGGGGGGGGGGGGGGGGGGGGGGGGGGGGGGGGFGGGGGGGGGGGGGGGGGGGGGGGGGGGGGGGGGGGGGGGGGGGGGGGGGGGGGGFGGGDGFGFGFGFGG8EGGFGG7EGGGEGBD=C5?GGGGGGGG<=FGC<CEGGGGGGF<G3DDDF>DFG97:793?E9DFFBF?74D>??F7AA6CEG<:?F>AAFGG>(-(.9:>60:;(9FG>:?F7)44)5@:9>6491:08:6?(4(4)0))00
@M03364:396:000000000-C9LGT:1:1101:17343:8706 2:N:0:10
GGACTACCCGGGTTTCTAATCCCGTTTGCTCCCCTGGCTTTCGCGCCTCAGCGTCAGTTGTCGTCCAGAAAGCCGCTTTCGCCACTGGTGTTCCTCCTAATATCTACGCATTTCACCGCTACACTAGGAATTCCGCTTTCCTCTCCGCTACTCTAGCATCGCAGTTTCGGTCCCCTCACGGGGTTAAGCCCCGCACTTTTAAGACCGACTTACGACGCCGCCTGCGCGCCCTTTACGCCCAACAATTCCGGCCAGCGCTTGCCACCTACGTATTACCGCGGCTGCTGGCGCGTTGTTCGCC
+
CCCCCGGGGGGGGGGGGGGGGFFGGGGGGGGGGGAEEGGGGAFGGEDGGGFDFFDFGGGGEEEGGGGGG8CEFFEG7FGGGCGGGGGGGGGGGFGGGGCGFFEADGFFGGEGFFGGGGGGGGGGGCFG@DGGGGGCEFDDGGG7FFE+6<:DFFGDGDDFCFFGGDGGGGD+@@:CCFF>EDCFEG,:AC1CDE=ED89CF3FFDFD,332=>>F;D>:E9D(-28659C>(45<4<68?8((,0,6<8C)(,(-454-8::+6DC03?64458)).1-(36(-(4).4(((((,8.*(/>
@M03364:396:000000000-C9LGT:1:1101:7252:8712 2:N:0:10
GGACTACAGGGGTTTCTAATCCTGTTCGCTACCCATGCTTTCGAGCCTCAGCGTCAGTTGCAGACCAGAGAGCCGCCTTCGCCACTGGTGTTCTTCCATATATCTACGCATTCCACCGCTACACATGGAGTTCCACTCTCCTCTTCTGCACTCAAGAAAAACAGTTTCCGATGCAGTTCCTCGGTTAAGCCGAGGGCTTTCACATTAGACTTATTTTTCCGCCTGCGCTCGCTTTACGCCCAATAAATCCGGACAACGCTTGCAACCTACGTTTTCACGCGGCTGCTTGCACGTATTTAGC
+
CCCCCGGFFG@FGCG<FGF,F<FEFEFGGGGGGGFGGGGGFCEDFGGGGGEGGGGGGGGGFCFGFCFGFGFGGGGGCFGFGEFEF8FFGGGGGGGGEFGGGCFGFG<DFGGGGGGGCC7DGEFGCGGG=FGGEEFCFDD=FFGDDGGADDFB:BD+E,6,DGDC=9C;DECGFGDGFFCD8DCGGGGA@@@DCEGGGGF=CAEAFFFF<F?FFFCEG4C9=D2@9,5?22(.,6=94(3<*,/3;7C?16)32;(153>6,(2)2<C.(5:B((3))0..((40,(,-44)5(21*)*60:
@M03364:396:000000000-C9LGT:1:1101:7868:8756 2:N:0:10
GGACTACCGGGGTATCTAATCCTGTTCGCTCCCCACGCTTTCGCTCCTCAGCGTCAGTAACGGCCCAGAGACCTGCCTTCGCCATTGGTGTTCTTCCCGATATCTACACATTCCACCGTTACACCGGGAATTCCAGTCTCCCCTACCGCACTCAAGCCCGCCCGTACCCGGCGCGGATCCACCGTTAAGCGATGGACTTTCACACCGGACGCGACGAACCGCCTACGAGCCCTTTACGCCCAATAAAACCGGATAACGCTTGCACCCTCCTGATTACTGCGGCTGCTGGACCGGGTGTAGG
+
CCCCCGGGGGGGFDGGGGGGGGGGGGGGGGGGGGGGGGGGGGGGGGGGGGGGGGGGGGGGGGGGGGGGGGGGGGGGGGGGGGGGGGGGGGGGGGGGGGGGGGGGGGGGGGGGGGGGGGGGGGGGGGGGGGGGGGGGGFCGGGGFFGFEDEG=@CGFGGGGDGFD@C7EGGGGFE9DEDGC+@D7:E@;FFEGCEGFGCFGG2FAGFD;0>>C(0:9D6EGBGFF0;:)3>>B08?BBBGGC?<?@A4)9DGF;(4-?:;::?>?GGG6((().-)6><>A4649B())..4((((007):*
@M03364:396:000000000-C9LGT:1:1101:6010:8766 2:N:0:10
GGACTACTGGGGTTTCTAATCCTGTTCGCTACCCATGCTTTCGAGCCTCAGCGTCAGTTGCAGACCAGAGAGCCGCCTTCGCCACTGGTGTTCTTCCATATATCTACGCATTCCACCGCTACACATGGAGTTCCACTCTCCTCTTCTGCACTCAAGAAAAACAGTTTCCGATGCAGTTCCTCGGTTAAGCCGAGGGCTTTCACATTAGACTTATTTTTCCGCCTGCGCTCGCTTTACGCCCAATAAATCCGGACAACGCTTGCCACCTACGTATTACCGCGGCTGCTGGCACGTAGGTAGC
+
CCCCCFGGGGGGFDGGGFGGGGGGGGGGGGGGGGGGGGGGGGGGGGGGGGGGGGGGGFGGGGGEFGGGGGGGGGGGFGG9DFFGGGGGFGGGGGGGGGGGGGGGGGFEGGGGGGGGGGDDGFFGGGGGGGGGFGGGGGGGGCFFGGGGGFGBFDCF,@F8DGFGGGGGGD6C@EEGFFGGCFDGGG7AFC?DGGGGGGGGGEGE:BFCCG?GFF;7@EFFDGFFBEB:97>FF?@CFDEEG@F;A=7C7CD>6>08@6(,8?CB>CC0(,32.6><22-(3((46<0284()3,(0)*.>7
@M03364:396:000000000-C9LGT:1:1101:10096:8768 2:N:0:10
GGACTACTCGGGTATCTAATCCTGTTTGCTCCCCACGCTTTCGTGCCTCAGTGTCAGTTACAGTCCAGAGAGCCGCCTTCGCAACTGGTGTTCCTCCTAATATCTACGCATTTCACCGCTACACTAGGAATTCCACTCTCCTCTCCTGCACTCAAGTTTCTCAGTTTCAAAGGCTTACTACGGTTGAGCCGTAGCCTTTCACCTCTGACTTAAGAAACCACCTACGCACCCTTTACGCCCCGTAATTCCGGATAACGCTAGCCCCCTACGTATTACCGCGGCTGCTGGCACGTGGTTCGCC
+
CCCCCGGGGGGGGGGGGGGGGGGGGGGGGGGGGGGGGGGGGGGGGGGGGGGGGGGGGGGGGGGGGGGGGGGGGGGGGGGGGGGGGGGGGGGGGGGGGGGGGGGGGGGGGGGGGGGGGGGGGGGGGGGGGGGGGGGGGGGGGGFFGGGGGFGFGFGFGGFFEGFGGGGGGDFGFGBGGFGGGGGFGG,:?DEDGGGG?CGGG;>:FFFEEGEF@FGECCCF>>24:*)3:;>:BE4@?==C*6402:55;C),8?9@D921:8?@GGC:?B<56:AAA*4(,3,402).41<<((,0)0459
@M03364:396:000000000-C9LGT:1:1101:26579:8774 2:N:0:10
GGACTACAGGGGTATCTAATCCTGTTCGCTCCCCCAGCTTTCGCGCCTCAGCGTCAGTGGTGGCCCAGAAGGCCGCCTTCGCCACCGGTGTTCTTCCCGATATCTGCGCATTCCACCGCTACACCGGGAATTCCGCCTTCCCCTACCACACTCGAGCCCGCCGGTATCGGAGGCTCGCCGGGGTTGCGCCCCGGGCTTTTACCTCCGCCCTAACGGGCCGCCTACGCGCTCTTTACGCCCAATGAATCCGGATAACGCTCGCCCCCTACGTATTACCGCCGCTGCTGGCACGTATTTCGGC
+
CCCCCGGGGGGGGGGGGGGGGGGFGGGGGGGGGGGGGGGGGGGGGGGGGGAFGGGGCFGFGGGGGGGGGGGGGGGGGGGGGGGGGGGGFGGGGGGGGGGGGGGGGGGGGGGGGGFGGGGGGGGGGGGGGGGGGGECECDGGGGF?FG,@AFCFFGFGGGGEGFGGGGGGGGGFGFGGFGG5?DFCE*->A837=EGGGFECAF<GFF(->>77F*3C0CE>G<?F*4),),(5)<61:CEE(80*).69<)-6:A209-4>FC25*9,:?:2-:))-*4((3-9>?:?F1>?43))9*()1
@M03364:396:000000000-C9LGT:1:1101:15262:8774 2:N:0:10
GGACTACTCGGGTATCTAATCCTATTTGCTCCCCACGCTTTCGGGAATGAGCGTCAGTGCAGGCCCAGACCGTCGCCTTCGCCACTGGTGTTCCTCCATATATCTACGCATTTCACCGCTACACATGGAATTCCACGATCCTCTGCCGCACTCCAGCCGTCCGGTTTCCATGGCTCACTGAAGTTGAGCTTCAGTCTTTTACCACAGACCCTCACGGCCGCCTGCTCCCTCTTTACGCCCCATGCTTCCGGCTAACGCTCGCCACCCACGTATTACCCCCGCTGCTGGCCCCGAGTTCGGC
+
CCCCCGGGGGGGGEGGGGGGGGGGGGGGGGGGGGGGGGGGGGGGGGGFGGGGGGGGGGGGGGGGGGGGGGGGGGGGGGGGGGGGGGGGGGGGGGGGGGGGGGGGGGGGGGGGGGGGGGGGGGGGFGGGGGGGGGGGGEGGGGGFGGGGGFGFGFGFGGGGGGFGGEEGGGGGFF@FFFGGEECFFD8:AFCFFGGGCGGGE>EC>FF==GD6>)A599C*0C7??3>A@<@;@E)98@EG8:<?))6)9C<(,2)(79(-42C(>F31<((()5-6<+,-91(4,4)5((((-(-83/()1
@M03364:396:000000000-C9LGT:1:1101:8859:8781 2:N:0:10
GGACTACACGGGTTTCTAATCCTGTTTGCTCCCCACGCTTTCGTGCCTCAGTGTCAGTTACAGTCCAGAGAGCCGCCTTCGCAACTGGTGTTCCTCCTAATATCTACGCATTTCACCGCTACACTAGGAATTCCACTCTCCTCTCCTGCACTCAAGTTTCCCAGTTTCAAAGGCTTACTACGGTTGAGCCGTAGCCTTTCACCTCTGACTTAAGAAACCACCTACGCCCCCTTTACGCCCAGTAATTCCGTATAACGCTCGCCCCCTACGTATTACCCCGGCGGCTGGCCCGTAGTTAGCC
+
CCCCCGGGGGGGGGGGGGGGGGGGGGGGGGGGGGGGGGGGGGGGGGGGGGGGGGGGGFGGGGGGGGGGFFEEGGGGGGGGGGGGGGGGGGGGGGGGGGCFGGGGGGGGGGGGGGGGGGDDGGGGGGGGFGGGGGGGGGGGGGGF?FGDCFGFG5D:9=EGEGFFGGFFEFGGFGEGGFGGGGG,B@3:FDEG6@FFFGGGFCGFGFFFCD<A7A,805@5<C45=5)*5:86>E:C@@?F*/53+9.9@60633?456/(6(38CE5(.4()<?444+((79-(36(4:(4,-4-71*677
@M03364:396:000000000-C9LGT:1:1101:17678:8784 2:N:0:10
GGACTACTGGGTTTCTAATCCTGTTCGCTCCCCACGCTTTCGCTCCTCAGCGTCAGTAACGGCCCAGAGACCTGCCTTCGCCATTGGTGTTCTTCCCGATATCTACACATTCCACCGTTACACCGGGAATTCCAGTCTCCCCTACCGCACTCCAGCCCGCCCGTACCCGGCCCGGATCCACCGTTAAGCCCTGGACTTTCACCCCGGCCGCGACGCACCGCCTACGAGCCCCTTACGCCCAATACATCCGGATAACCCTTGCCCCCTACGTATTTCCCCGGCTGCTTGCCCCTGGTTACGC
+
CCCCCFGGEGFCFGGGGGFGFF@FFGGGCGGGG<CFGEFCEEECFGAFCGGGF@,@C<EE@7F:F7F8EE@DDAFG9FEDFG,4??F96BFEFFFGGC:B>BDADF<E=FGEFAFGDFD6E,@E8EGFCDF,E@;AE=CGGG,0@D68+33:6)=DFGECEFAD+B1:EEC*::=GEEG6FCD:E5*14,*0;>3;*?FC76+(>5B1(/6*1@80<9E=1>(,8*(.4C?(4108,,?E*-.))8)48>)2:F),).(((.28GE),4((.).-4<+((-((-(4)5:07((((0*/,*1
@M03364:396:000000000-C9LGT:1:1101:15154:8790 2:N:0:10
GGACTACTCGGGTTTCTAATCCTGTTCGCTCCCCACGCTTTCGCTCCTCAGCGTCAGTAACGGCCCAGAGACCTGCCTTCGCCATTGGTGTTCTTCCCGATATCTACACATTCCACCGTTACACCGGGAATTCCAGTCTCCCCTACCGCACTCAAGCCCGCCCGTACCCGGCGCGGATCCACCGTTCAGCGATGGACTTTCACACCGGACGCGACGAACCGCCTACGCGCCCTTTTCGCCCAATAAATCCGGAAAACCCTTGCACCCTCCGTATTACCGCGCCTCCTGGCACGTGGTCCGC
+
CCCCCGFFFGGGGGDGGGGGGGGFGGGGGGGGGGGGGGGGGGGFGGGGGGGGGGGGGGGGGGGGGGGGFGDGGGGGGGGGGGG7FFFGFGGGGGGFFGGGGGGFGGGGGGGGGGGGGGGGGGGGGGGGCGGGFGGC=DDGFDEFGGGCGFG=GF?DGGGEGGFGGCEEGEGGFGFGC>GGGGGGGE,;A<?7FEGGGGGFGFGFGFD>(9;G>3?4)4E=7C>?(;:)49>06?:5)1CCD?03)84)9CC96((4<104((<.=C<:(4-,,(3-<F1-40(-4(,)54<76.()7*)11
@M03364:396:000000000-C9LGT:1:1101:13204:8795 2:N:0:10
GGACTACCGGGGTATCTAATCCTGTTTGCTCCCCACGCTTTCGTGCCTCAGTGTCAGTTACAGTCCAGAAAGCCGCCTTCGCCACTGGTGTTCCTCCTAATATCTACGCATTTCACCGCTACACTAGGAATTCCACTCTCCTCTCCTGCACTCAAGTTTCCCAGTTTCAAAGACTTACTACGGTTGAGCCGTAGCCTTTCACCTCTGACTTAAGAAACCACCTACGCACCCTTTACGCCCAGTAATTCCGCATAACGCTAGCCCCCTACGTATTACCCCGGCTGCTGGCCCGTAGATTCCC
+
CCCCCGFGGGGGGGEGGGF9EFDEGFGCGGGGGGGGGGGGGGGGGGGGGFFFFFF<@EFGGGGGGGFGGGGGGGGGGCFFGGGGGGGGFGGGGGGGGGGDEFGGGDFGGCBFGGFGGGGDCG?FGGGGGGGGGGGGGEFGGFBD+8D?DF8:EB?D==FFGGFGGGGC8:FFFE=FFFFGGGGGGG,8CC+=7CFFCGFCGEG59;CACFCFCF7>52@9>G=)::)*5/2:DE4485*=*/=)3)<EFD*61<)6836((6<1CGDF04()6.))60-49;(4:?>(((37((()**)09
@M03364:396:000000000-C9LGT:1:1101:20123:8820 2:N:0:10
GGACTACCAGGGTATCTAATCCTGTTCGCTCCCCCAGCTTTCGCGCCTCAGCGTCAGTGGTGGCCCAGAAGGCCGCCTTCGCCACCGGTGTTCTTCCCGATATCTGCGCATTCCACCGCTACACCGGGAATTCCGCCTTCCCCTCCCACACTCGAGCCCGCCGGTATCGGAGGCTCGCCGGGGTTGAGCCCCGGGCTTTTACCCCCGAACTAACGGGCCGCCTACGAGCGCGTTACGCCCAATGAATCCGGCTTGCGCTCGCCCCCTACGGATTCCCGCGGCCGCTGGCACGACGTTCGCC
+
CCCCCGGGFFGGGGGGFGGGGGGGGGGGGGGGGGGGGGGGGGGGGGGGGGGGG:FFGFFGCEEGGGGG8FGGGGGGGGGGGGGGGGGG7FFGGGGGFFGFCFGFFGGGGGGGGGGGGGG8CGGGGGGGCGGGGGGGGEGGG6DD+@E@6:F5:)0<:CFEEGFDF@EGEGD>8=(;C>ECEGG:=8,5),;CD=:C<FFC78A(955,(93+)0*-9(876D014*()(1((-4((38E:*(.:*65<?))((((-04(-,4::D:)(.(((((.-5*,(-(((,(-3((,,(-(0<)-11
@M03364:396:000000000-C9LGT:1:1101:3079:8823 2:N:0:10
GGACTACACGGGTTTCTAATCCTGTTCGCTCCCCACGCTTTCGCTCCTCAGCGTCAGTAACGGCCCAGAGACCTGCCTTCGCCATTGGTGTTCTTCCCGATATCTACACATTCCACCGTTACACCGGGAATTCCAGTCTCCCCTACCGCACTCAAGCCCGCCCGTACCCGGCGCGGATCCACCGTTAAGCGATGGACTTTCACACCGGACGCGACGAACCGCCTACGAGCCCCTTACGCCCACTAAATCCGGATAACGCTTGCACCCTACGTATTCCCGCGGCCTCTTGCACGTCGTTTGC
+
CCCCCGGGGGGE8CFGGGGGGGFGFFFGGGGGGGGGGGGGGFFGEGGGFGGFGGGEFGGGGGGGGGGGGFFGGFGGGGGGGGCGG?FGEDFGGGGGGGGGGGGGFFFFGGFGGGGFGGGGGGGFGGGGGGCGGGGGGD8FFD=?GGGGGFGFGBFFGGG>EC?DF8CBFEGGAGFD56CFGGGECC7(3??*/:E?<9<EFFGECEBB07>C07E>DFGG;DBF(23.(>9?(44,.(;EEB(()(.49C51(3826116?:C2CFD018?1,)4))<41(((,(((-.)))-(-0).(10
@M03364:396:000000000-C9LGT:1:1101:17550:8850 2:N:0:10
GGACTACTGGGGTTTCTAATCCTGTTCGCTCCCCACGCTTTCGCTCCTCAGCGTCAGTAACGGCCCAGAGACCTGCCTTCGCCATTGGTGTTCTTCCCGATATCTACACATTCCACCGTTACACCGGGAATTCCAGTCTCCCCTACCGCACTCAAGCCCGCCCGTACCCGGCGCGGATCCACCGTTCAGCGATGGACTTTCACACCGGACGCGACGAACCGCCTACGAGCCCTTTACGCCCAATAAATCCGGATAACGCTTGCACCCTACGTATTACCGCGGCTGCTGGCACGTAGTTAGC
+
CCCCCGGGGGGGFGGGGGGGGGGGGGGGGGGGGGGGGGGGGGGGGGGGGGGGGGGGGGGGGGGGGGGGDGGGGGGGGGGGGGGGGGGGGGGGGGGGGGGGGGGGGGGGGGGGGGFGGGFDEGGGGGGGGGGGGGGFGGGGGGGFGGFGGFG5FDFFGGGGGGFGGGGGGGGGFG>G*?EGCGGGGG,6AE=5>EGGCGGFGFGCFBD9;GFG(8E>>38E>GFF:C<>299B:(4)<BEGG<B?)5AAFC39::(4@:BF??C8GGG???:?2424<F344299><?:B:<DFF0)876?>
@M03364:396:000000000-C9LGT:1:1101:15951:8856 2:N:0:10
GGACTACTGGGGTTTCTAATCCTGTTTGCTCCCCACGCTTTCGTGCCTCAGTGTCAGTTACAGTCCAGAAAGCCGCCTTCGCTACTGGTGTTCCTCCTAATATCTACGCATTTCACCGCTACACTAGGAATTCCACTTTCCTCTCCTGCACTCAAGTTTCCCAGTTTCAAGTGCTTACTACGGTTGAGCCGTAGCCTTTCACCCCTGACTTAAGAAACCACCTACGCACCCTTTACGCCCAGTACATCCGGATAACGCCAGCCCCCTACCTATTACCCTCGCTGCTGGCACGGAGTTTGCC
+
CCCCCGGFGGGGFEGGGGGGGGGGGGGGGGGGGGGGGGGGGGGGGGGGGGGGGGGGGFGFFGGGGGGGDFFGGGGGGGGGGGCFGGGGEFGGGGGGGFDFGGGGGGGGGGGGGGGGGGGGGGGGAEFFGGFGGGGGGGGGGGGFGGGDFDGDGDGDFFECFFFGGFFA8DF,?FDF=FG,BCGFCG8:?FE6=EGGGGG9,;,1+<:=C8A,7330*8D7=D724*:*:D=5>3*/-:CF@50*+18.=<53;;3<57(.(/;7CE),((,)6:6)-2,(414(2,).323((((.0*)2:
@M03364:396:000000000-C9LGT:1:1101:16618:8860 2:N:0:10
GGACTACACGGGTTTCTAATCCTGTTCGCTCCCCACGCTTTCGCTCCTCAGCGTCAGTAACGGCCCAGAGACCTGCCTTCGCCACTGGCGTTCTTCCCGATATCTACACATTCCACCGTTACACCGGGAATTCCAGTCTCCCCTGCCGCACTCAAGCCCGCCCGGCCCCGGCCCGCATCCCCCGTTAAGCGATGGACTTTCACACCGGACGCGACCACCCCCCCGCGGGCCCTTTGCGCCCAAACAGTCCGGACACCCCTCGCCCCCCCCGTGTCTCCTCGGCTGCCGGCTCGTGGCTCCC
+
CCCCC,FFEEG@F;FGDGCFFGGFECCCC@FEGGGGEGGECFEFGGGGFGEGFFFGGGA,9FFGGG>@E<CFF,AF<<EFDEG7,46B,+BCC<@FFGECF+@FE,CFF9FFEGGGGG8+6FDGG7FEE=BFGG8<3F?FGGGF+@FEE5C5FF7?F3D63C>9**=4;:BB)4()*/=C7FGC:C*/+<******;<+<:)<4FD)(,1(*-):()(2:(/,(-/-)(/2(((.)6(1;E(,.),(-19/(((-(.2(,((/(9:C(1(--(.().2).8(((,1(4(--(((())).*1
@M03364:396:000000000-C9LGT:1:1101:28432:8865 2:N:0:10
GGACTACAAGGGTATCTAATCCTGTTCGCTCCCCCAGCTTTCGCGCCTCAGCGTCAGTGGTGGCCCAGAAGGCCGCCTTCGCCACCGGTGTTCTTCCCGATATCTGCGCATTCCACCGCTCCACCGGGCATTCCGCCTTCCCCTACCCCCCTCGAGCCCGCCGGCATCGGAGGCTCGCCGGGGTTGAGCCCCGGGCGTTTACCTCCGAACGAAGCGGACACCAAAGCCACCTCTACGACCAACGCATCCCGTTAGCGCCCGCCCCATACGTATGCTCGCCGCTGTGTGCCCGTCATAGTGC
+
-ACCCGG@C;6F@F,<F<,;AFFGEG@@EGCFGGG@@<AFGGGG>F@FFCCFEFFF:FF,E,@@@DFGG@<4@FEGGD7FGFFCG8CC8@FCE,>EEG7B+@=BEGF7>BBF,?,B=4>=++@FE8+=+C3C,E?+@G6CEDF5+D:,3*5)@)39*3;*1<*/*4:CG?;*)=87C:8=*=/2*8C2?CF5DG*7):8C*.3):>5,(9(:0)*459?*(1(((*(.(*,(,.544(8**,((8,-40*1(,(,)0(((((2-/1*(((.)-.-56*((4((--(.())((-(()**)0*
@M03364:396:000000000-C9LGT:1:1101:24412:8876 2:N:0:10
GGACTACCCGGGTTTCTAATCCTGTTCGCTCCCCACGCTTTCGCTCCTCAGCGTCAGTAACGGCCCAGAGACCTGCCTTCGCCATTGGTGTTCTTCCCGATATCTACACATTCCACCGTTACACCGGGAATTCCAGTCTCCCCTACCGCACTCAAGCCCGCCCGTACCCGGCGCGGATCCACCGTTCAGCGATGGGCTTTCACACCGGACGCGCCGAACCGCCTACGAGCCCTTTACGCCCAATCAATCCGGATCACGCTTGCACCCTACGCATTCCCGCGGCTGCTAGCCCGCAGTTTGC
+
CCCCCGGGGGGG@CFGGGFFGGGFGCGGGGGGGGGGGGGGGGGGGGGGGGGGGGGGGFFAFGGGFGGGGGFGGFGGGGGGGGGGE?FG<FGGGFFDFDFGGGGGFGGGFGGGF,EGGGFGGGGGGGGFEGGGGGG9D:9DFACFGGC3+@F9FF8?EF@EEGFGGDGEF>>:::2C*)=?+>51:?,6A9*/8CE*/CEGG)2)2<)(,927()23)(2>9DFF?C678<6?7:><A0CEE,3,)4<)87C9?0(45(33-(2)9ED:((((((466E1((4;012)).,(2((())*)27
@M03364:396:000000000-C9LGT:1:1101:14681:8877 2:N:0:10
GGACTACACGGGTATCTAATCCTGTTCGCTACCCATGCTTTCGAGCCTCAGCGTCAGTTGCAGACCAGACAGCCGCCTTCGCCACAGGTGTTCTTCCATATATCTACGCATTTTACCGCTACACATGGAGTTCCACCGCCCTCTCCTGTCCTCTAGCCTGCCAGTTTCCAAAGCCTTTACCGGTTGCACCGGTACCTTTCACCTTAGACTTGCACAGCCGCCTGCCCACCCTTTACGCCCACTCCTTCCGGATAACGCCTGCTACCCACGTATTTCCCTCGCCCCCCGCCCGCTGTTCCCC
+
C<CC<CFC<FC77@FFGGEGFFGFEE6@FFG@FF<EFGCGGGG,47CE<EA,@@C@FCF9@CF,CFGFF7FFC,>FFFFGFEEEGFE@EEFGGGEAFDFGGGEFDEFDE>FGG,@E,>C?@+EF,EBF8,BFF,EGF=+8@CF583,630>D,9DF;@EGDDDFGGF;7C;@6:)=,3,@CE6<>:,**>**;7E99DFFDA,*2+*/*+2<**>.*0@*5C(((*,)(//65=)),(:=*(/()).);*)(-().84(.((+.0;*),-,(-(.)6<-190(,(((-,(,((((09*.9F
@M03364:396:000000000-C9LGT:1:1101:27595:8889 2:N:0:10
GGACTACCGGGGTATCTAATCCTGTTCGCTCCCCCAGCTTTCGCGCCTCAGCGTCAGTGGTGGCCCAGAAGGCCGCCTTCGCCACCGGTGTTCTTCCCGATATCTGCGCATTCCACCGCTACACCGGGAATTCCGCCTTCCCCTACCACACTCGAGCCCGCCGGTATCGGAGGCTCGCCGGGGTTGAGCCCCGGGCTTTTACCTCCGACCTAAAGGGCCGCCTACGCGCCCTTTACGCCCAATGAATCCGGCTAACGCTCGCCCCCTACGTCTCACCCCTGCTGCTGGCCCGTATTTCGCC
+
CCCCCGGGGGGGG7FGGGDFGGGGGGGGGGGGGGGGGGGGGGGGGGGGGGFGGGGGGGGGGGGGGGGGGGGGGGGGGGGGGGGGGGGGCEGGGGGGGGGFDGGGGGGGGGGGGGGGGGGGGGGGGGGGG@FGGGGGGGGGGGGF?GG?GFGFC=*9BEGGGGFGF7FGGGGGEGDGGFGGGCD8?C8:F@=CGGGG:FGGF4<:CFE;>C>9)*+.7?8EBD0:824)()--376>6:8C/(4>456<FG/(,48.70(,(4:8D*9<<:8(4()-.*4(-328<:)44(46(,,091(*9
@M03364:396:000000000-C9LGT:1:1101:18027:8904 2:N:0:10
GGACTACTAGGGTTTCTAATCCTGTTCGCTACCCATGCTTTCGAGCCTCAGCGTCAGTTGCAGACCAGAGAGCCGCCTTCGCCACTGGTGTTCTTCCATATATCTACGCATTCCACCGCTACACATGGAGTTCCACTCTCCTCTTCTGCACTCAAGAAAAACAGTTTCCGATGCAGTTCCTCGGTTAAGCCGAGGGCTTTCACATTAGACTTATTTTTCCGCCTGCGCTCGCTTTACGCCCAATCAATCCGGACAACGCTTGCCCCCTACGTCTTCCCGCGGCTGCTGGCACGTCGTTTGC
+
CCCCCGGGGGGGEGGGGGGGGGGGGGGFFGGGGGGGGGGGFGG<FEGGCFECFGGGGGFGGGGAFGGGGFFEGGGGGGGFGGECECFGCFFGGAGGGGGGGGGGGFGGGGGGGGGGGGGGGGGGFGGGCAFFGFGGF4=EGGGFFGGGGFF5EDDD,@D?DGFFGFGGFGGGEEDDGFGA:DCFGG+9BFGCCEEGGGFGGFGCDFBEFGFG4@EEFEGGAD@FB89?=5@FDFFFFFGGC7((;@<EFCC9(413>>;?:(2,*270(((487?26@243609>:2::?:BF(,)05(90
@M03364:396:000000000-C9LGT:1:1101:23108:8905 2:N:0:10
GGACTACTCGGGTTTCTAATCCTGTTCGCTCCCCCAGCTTTCGCGCCTCAGCGTCAGTGGTGGCCCAGAAGGCCGCCTTCGCCACCGGTGTTCTTCCCGATATCTGCGCATTCCACCGCTACACCGGGAATTCCGCCTTCCCCTACCACACTCGAGCCCGCCGGTATCGGAGGCTCGCCGGGGTTGAGCCCCGGGCTTTTACCTCCGACCTAACGGGCCGCCTACGCGCGCCTTACGCCCAACGAATCCGTCTACCGCTCGCCCCCCACGTCTTACCCCGGCTGCTGGCCGGTTTTTCCCC
+
CCCCCGGGGGGGFEEGGGFGGGGGGGGGGGGGGGGGGGGFGGGGGGGGGGGGGGGGGFGGGGGGGGGG8EFGGGGGGGGGGGGGGGGGCGGGGGGGGGGGGGGGGGGGGGGGGGFGGGGGGGGGGGGGE@GGGGGGGEGGGGGFGGG8FFGCF=GDFGGEGG49FCCCED5:BF2C5=E5EEC=C=,5?FFGDECEDGD?C>G4CF399D0E)0:19,?53924324.4)-(-4844:EEE((()4120C/((().74(4(4?6D*)-428<:?44,+((,-(((.54?<(3,((.00-02
@M03364:396:000000000-C9LGT:1:1101:27047:8906 2:N:0:10
GGACTACAAGGGTTTCTAATCCTATTTGCTCCCCACGCTTTCGTGCCTCAGCGTCAGTCACAGGCCAGGCGGCCGCCTTCGCCACTGGTGTTCTTCCATATCTCTGCGCATTTTACCGCTACACATGGAGTTCCACCGCCCTCTCCTGTCCTCAAGTCTGCCAGTTTCTGAATCATAAATGAGTTGAGCTCATCCCTTTGCCTTCAGACTTAACAGACCGCCTGCGCACCCTTTACGCCCAATCATTCCGTATACCGCTCGCCACCTACGTATTACCCCGGCTGCTGGCACGTAGTTCCCC
+
CCCCCGGGGGGGCFFGGGFCGGGGGGGGGGGGGGGGGGGGGGGGGGGGGGGGGGGGEEFGGGGGGGGGGGGGGGGGGGGGGGGGGFGGCFGGGGGGGGFGGGGGGFGGGGGGGGGGGGGGGGGGGGGGGGGGGGGGGGGGGDFFGGGGGFGFD==DCFGGGGFGGGGGFGGFFGEFGFGFG9D@FG@:A3@CCFCGGGGFGE;AG>F>EFFG6A776@;E@C@>131:;5;6;;67;<GGB=@D?)4<FG0(.8)-<90,412(7A7(4?:<AB:59+--33(-2).8?022:(,08*)*2
@M03364:396:000000000-C9LGT:1:1101:12646:8925 2:N:0:10
GGACTACACGGGTTTCTAATCCTGTTCGCTCCCCACGCTTTCGCTCCTCAGCGTCAGTAACGGCCCAGAGACCTGCCTTCGCCATTGGTGTTCTTCCCGATATCTACACATTCCACCGTTACACCGGGAATTCCAGTCTCCCCTACCGCACTCAAGCCCGCCCGTACCCGGCGCGGATCCACCGTTAAGCGATGGACTTTCACACCGGACGCGACGAACCGCCTGCTCCCTCTTTACGCCCAATGATTCCGGATAACGCTCGCCCCCCACGTATTCCCGCGGCTGCTGGCACGTATTTAGC
+
CCCCCGGGGGGGGFGGGGGGGGGGGGEEGGGGGGGGGGGGGGGGGGGGGGGGGGGGGFGGGGGGGGGGGGGGGGGGGGGGGGEEGGGGFGGGGGFFFGGGGGGGGGGGGGGGGGFGGGGGGGGG@EGGGGFGGGGFDFGGGFGF6BFDGFGFGFGFFGGGGGFGGCEGGGGGBGFG5?CEGGGFFG:1ACC7FGCFGCFFGFGED>:>>G;=1.*49(:50DB1(27FBC(4<2<AFFGEG0:0):46@GGF61(69-4(19?(/:5(--,(,.()-<(-((--((.)4<(,-.(1)*)00
@M03364:396:000000000-C9LGT:1:1101:26920:8946 2:N:0:10
GGACTACAGGGGTATCTAATCCTGTTCGCTCCCCACGCTTTCGCTCCTCAGCGTCAGTAACGGCCCAGAGACCTGCCTTCGCCATTGGTGTTCTTCCCGATATCTACACATTTCACCGTTACACCGGGAATTCCAGTCTCCCCTACCACACTCAAGCCCGCCCGTACCCGGCGCGGATCCCCCGTTCAGCCCTGGACTTTCACACCGCACCCAACGAGCCGCCTACGATCCCTTTACGCCCACTCATCCCGTATAACGCATGCGCCCTGCTCATGACCGGGGCAGCTTGCCCGTGTTTCGC
+
CCCCCGGFGGEGF;EFGGGGGGGFGGFFCEGEGGGGGGGGGGGG7FFFFGGGGGGGGFFGGGGCFFGGGGGFFCFGFGGG7@EE:5?FC=FEGGFGG8CCCGGGG9FAFEFF,CEFGG=CGFDFGECGGG<EFFG,==8DA=BDDG,,63>=@=DFG?=EGG5?FGGDE*@*0>);:5*=,/?FC=,/7:*25;3=FFC@7)59C5A(.)(2()18C(/:4>>1(23<(9:(49:<<<GG51((.())119,4())1(4(-(3(1*1((.()).)).<((-(,(-,.)(3::<,(.).)**
@M03364:396:000000000-C9LGT:1:1101:25781:8954 2:N:0:10
GGACTACAAGGGTTTCTAATCCTGTTCGCTCCCCACGCTTTCGCTCCTCAGCGTCAGTAACGGCCCAGAGACCTGCCTTCGCCATTGGCGTTCTTCCCGATATCTACACATTCCACCGTTACACCGGGAATTCCAGTCTCCCCTACCACACTCAAGCCCGCCCGTACCCGGCGCCGGTCCACCGTTAAGCGATGGACTTTCACACCGGACGCACCGAGCCGCCTACGAGCCCTTTACGCCCAATGAATCCGGATAACGCTTGCCCCCTCCGTATTCCCGCGGCTGCTGTCCCGCATTTAGC
+
CCCCCGGG<FGGECGGGGGGGGGGGFGGGFGGGGGGGGGGGGGGGGGEGGGGGGGGDFD<E@@FGGGGGGGGGGGGGGGEFGGGE9FF,CFGG7DFFFGGGGGGGEGDFFFGEEEGFGEDGGGGGDGE+@EFFGG?DDDFF8@DDFG,7D=:8)=+>D=C:C*9FGDC9*>B?*)*/08?9<81=?*6AF*18CEGGGGCGEGFD>>((99E(.821(/>1796<E1:25638?:)4:5CGB0:)66-19590((.*414(-/5**/4,,9(((4)63(7B(,2123443)3-(-0>*.:7
@M03364:396:000000000-C9LGT:1:1101:12999:8955 2:N:0:10
GGACTACCGGGGTTTCTAATCCTATTTGCTCCCCACGCTTTCGTGCCTCAGCGTCAGTAACAGGCCAGGCGGCCGCCTTCGCCACTGGTGTTCTTCCATATATCTACGCATTTTACCGCTACACATGGAGTTCCACCGCCCTCTCCTGTCCTCCAGCCTGCCAGTTTCCAAAGCCTGTACCGGTTGAGCCGGTACCTTTCACTTCAGACTTAACAGGCCGCCTACGCACCCTTTACGCCCCGTAAATCCGGCTACCGCTCGCCCCCTACGTATTACCCCGGCTGCTGGCCCGGAGTTCGCC
+
CCCCCGGGGGGGGEFGGGGGGGGGGGGGGGGGGGGGGGGGGGGGGGGGGGGGGGGGGGGGGGGGGGGGGGGGGGGGGDGGGGGGGGGGGGGGGGGGGGGGGGGGGGGGGGGGGGGFGGGGGGGGGGGGGGGGGGGGGGGBFGG6DGGGFFFFFFGFGGGGGGFFGAGGDDGGFGDFFFCFGGDFEE,:ACEGG58EGGGGF96978F3;G?93=1;FDGG:C7;@57.2D?:?DA9???C*(4()4>BFC3(41(.790((32:GG303474A?4<A+4399338)2(3(-((-(0)*-)*
@M03364:396:000000000-C9LGT:1:1101:15089:8971 2:N:0:10
GGACTACTAGGGTTTCTAATCCTGTTCGCTCCCCACGCTTTCGCTCCTCAGCGTCAGTAACGGCCCAGAGACCTGCCTTCGCCATTGGTGTTCTTCCCGATATCTACACATTCCACCGTTACACCGGGAATTCCAGTCTCCCCTACCGCACTCAAGCCCGCCCGTACCCGGCGCGGATCCACCGTTAAGCGATGGACTTTCACACCGGACGCGACGAACCGCCTACGAGCCCTTTACGCCCAATCAATCCGGATAACGCTCGCACCCTACGTATTACCGCGGCTGCTTGCACGTAGTTAGC
+
CCCCCGGGGGGGEFGGGGFGGFGGGGGGGGGGGGGGGGGGGGGCGGGGGFGGFGGGGFGGGGGGGGGGGGGGGGGGGGGGGGGGGGGGGGGGGGGFFGGDGGGGGGGGGGGGGGGGGGGGGGGGFGGGGGGGGGGFGGFGGGGFFGDEGFGFGFCFGGGGGGFGGGGGGGGD>FAC:?GGCGGGGGD?FFC/CEGFGGGFGFGFGFB;2<0=95E9>0EEBDFB?G<51C>(4(8AFFGGGF:?48):B<CB?<(<F:32?>C>GEG6(434).:)-<:49;;>>B445132:,,00*.:7
@M03364:396:000000000-C9LGT:1:1101:23460:9022 2:N:0:10
GGACTACTAGGGTTTCTAATCCTGTTCGCTCCCCACGCTTTCGCTCCTCAGCGTCAGTAACGGCCCAGAGACCTGCCTTCGCCATTGGTGTTCTTCCCGATATCTACACATTCCACCGTTACACCGGGAATTCCAGTCTCCCCTACCTCACTCAAGCCCGCCCGTACCCGGCGCGGATCCACCGTTAAGCGATGGACTTTCACACCGGACGCGACGAACCGCCTACGAGCCCTTTACGCCCAATAAATCCGGATCACGCTTGCCCCCTACGTATTACCGCGGCTGCTGGCACGTCGTTCGC
+
CCCCCGGGGGGGEFGGGGGGGGGGGGGGGGGGGGGGGGGGGGGGGGGGGGGGGGGGGGFGGGGGGGGGGGFGGGGGGGGGGGGGGGGGGGGGGGFFFGGGGGGGGGGGGGGGGGGGGGGDEGGGGGGGDGGGGGGCFGGGGGGFGGG,>9FEDDGF@DFGGGFGC+7CEEEGFGAGDBGGCFGFGG@>AF*7FEEGGGGGG)29FEFFFG;=(.?45(:E6DB<281)3796.4:.<?ECG<0./5))9CD6?(-3:?B<?183CGGF:::(5)4:AFFF>>6991::26(8:4(0..,C<
@M03364:396:000000000-C9LGT:1:1101:17330:9035 2:N:0:10
GGACTACTGGGGTTTCTAATCCTATTTGCTCCCCACGCTTTCGTGCCTCAGCGTCAGGTACAGGCCAGGCGGCCGCCTTCGCCGCTGGTGTTCTTCCACATCTCTACGCATTTTACCGCTACACATGGAGTTCCACCGCCCTCTCCTGTCCTCAAGCCGTGCAGTTTCCAAAGCCTGAACCGGTTGAGCCGGTCCCTTTTCCTTCAGACTTGCACAGCCCCCTGCGCACCCTTTACGCCCAATCATTCCGGATAACCCTTGACACCCACGTATTACCCCGGCTGCTTGCACGTAGTTCGCC
+
CCCCCGGGGGGGGGGGGGGGGGGGGGGGGGGGGGGGGGGGGGGGGGGGGGGGGGGGGFGGGGGGGGGGGGGGGGFGGGGGGGGGGGGGFEFGGGGGGGGGGGGGGGGGGGGGGGGFGGGGGGGGCGGGGGGGGGGGGGDGGGGFGGGGGFGFGF+;DFGEGGFGFFEFEGGGFGDDGAC?CCDCEG,0;F:C?EEGGGGG7)9)0/@3@GEG3;AAF6C*6:12624899?04?--34CE522:<9A<F<9(4<)4).(.()3)7*),42844:)64+(-46((,,-.-)41(((0*0()*
@M03364:396:000000000-C9LGT:1:1101:5384:9045 2:N:0:10
GGACTACAGGGGTTTCTAATCCTATTTGCTCCCCACGCTTTCGTGCCTCAGCGTCAGTAACAGGCCAGGCGGCCGCCTTCGCCACGGGTGTTCTTCCATATATCTACGCATTTTACCGCTACACATGGAGTTCCACCGCCCTCTCCTATCCTCCAGCCTGCCAGTTTCCAAAGCCTTTACCGGTTGAGCCCGTACCTTTCACTTCAGACTTAACCGGCCGCCTACCCACCCTTTACGCCCAATCATTCCGTATAAAGCTCTCCACCTACGACTTTCCCCTGCTGCTTGCCCGTAGATCTCC
+
CCCCCDFECEFD8CFG<F6EFDCC6CCEGF9FGFF+FEGCFFG;@@FCDCF8FFGGGGGG9CF,C@AFFCCE+@FG7FEGGGFEG:CC>FFEAFDAF<5E?5EFGGGFGGGGGFDEGGGGGGGGF,E<DGFGGGGGD8=FGGGF=D9,3;FEF@CFB+34BBFGFEFFGGGFFG5*,;,DE=C5>:,03<*22:*:+BC??>,86=6?4>5@)=72):E59D(((*4/491(.5)4:(2C*,(())-)1023::))*...).2)9C4(5,(,33)6AC.,,..3?2),((.(-(()1/-*2
@M03364:396:000000000-C9LGT:1:1101:8462:9048 2:N:0:10
GGACTACCGGGGTTTCTAATCCTGTTCGCTCCCCACGCTTTCGCTCCTCAGCGTCAGTAACGGCCCAGAGACCTGCCTTCGCCATTGGTGTTCTTCCCGATATCTACACATTCCACCGTTACACCGGGAATTCCAGTCTCCCCTACCGCACTCAAGCCCGCCCGTACCCGGCGCGGATCCACCGTTAAGCGATGGACTTTCACACCGGACGCGACGAACCGCCTACGAGCCCTTTACGCCCAATAAATCCGGATAACGCTTGCACCCTACGTATTACCGCGGCTGCTGGCACGTAGTTCGC
+
CCCCCGGGGGGGGEGGGGGGGGGGGGGGGGGGGGGGGGGGGGGGGGGGGGGGGGGGGGGGGGGGGGGGGGGGGGGGGGGGGGGGGGGGGGGGGGGGGGGGGGGGGGGGGGGGGGGGGEGDGGGGGGGGFGGGGGGGGGFGGGGFFGGGGFGFGFGFGGGGGGFGGGGGFGGGEFBGCBEFFGGGGG:8FGGGGGGGGGGGGAG26@E69D>500:477EG>GF:?F:.2DBF0:><>BGGG0:B)594=CD9??(<F?;??BA)7EG?4?:38ABBBC32,241;B),4?2<<((0./-99
@M03364:396:000000000-C9LGT:1:1101:22944:9055 2:N:0:10
GGACTACCGGGGTATCTAATCCTGTTTGCTCCCCACGCTTTCGAGCCTCAGCGTCAGTTACAGTCCAGAGAATCGCCTTCGCCACTGGTGTTCTTCCTAATCTCTACGCATTTCACCGCTACACTAGGAATTCCATTCTCCTCTCCTGCACTCTAGACTTCCAGTTTGAAATGCAGCACCCAAGTTAAGCCCGGGTATTTCACATCTCACTTACAAGTCCGCCTACGCTCCCTTTACGCCCAGTAAATCCGGACAACGCTCGCCCCCTACGTCTTACCGCGGCTGCTGGCACGTATTTAGC
+
CCCCCGGGGGGGGGGGGGGGGGGGGGGGGGGGGGGGGGGGGGGFGGGGGGGGGEGGGGGGGGGGGGGGGGFEGGGGGGGGGGGGGGGGGGGGGGGGGGGGGGGGGGGGGGGGGGGGGGGGGGGGGGGGGGGGGGGGGGGGGGGFGGGFGFGFGFGFAFGGGGFFGGFGGGGGFFBGGFGEDFGFGGGEFGGGDGGCDGGGGFGE9CA**=CGC+,:CEGG44AFFDDFFD@B@FFCCFGGG02/+)69FGG;D;9;F(((-4C,/:C-4::4(4:)6<3439>69:4.4?(4<?.64*6CF
@M03364:396:000000000-C9LGT:1:1101:14433:9055 2:N:0:10
GGACTACCAGGGTTTCTAATCCTGTTTGCTCCCCACGCTTTCGTGCCTCAGTGTCAGTTACAGTCCAGAGAGCCGCCTTCGCAACTGGTGTTCCTCCTAATATCTACGCATTTCACCGCTACACTAGGAATTCCACTCTCCTCTCCTGCACTCAAGTTTCCCAGTTTCAAAGGCTTACTACGGTTGCGCCGTAGCCTTTCACCTCTGCCTTAGGAAACCACCTACCCCCCCTTTACGCCCCGTAATTCCCGATAACGCCACCCCCCCTCGTTTTACCCGCGCCTCTGGCCCGTTGTTTCGC
+
CCCCCGGGGGGGGFGGGGGGGGGGGGGGGGGGGGGGGGGGGGGCFGGGGGGEEGGGGGGGGGGFGGGGGGFGGGGGGGGGGGCEGGGGFGGGGGGGGGFFGGGGGGGGGGGGGGGGGGGGGGGGFGGGGGGGGGGGGG8FGFEDDGFDG?GDFB6@AEDFGGFGGGGGFGGDDD5DEFG:EEDFGG,:9F:0:CFGGGGCA;B6DFF**2;,**5*9<F,>DB):,0*6D>(6@94(/?C<(6(28.78*2-196?52-,(.A0CG5(((-,,82<8@42>B(-((.5,(-,(((07)-17
@M03364:396:000000000-C9LGT:1:1101:5751:9067 2:N:0:10
GGATACTGGGGTTTCTAATCCTATTTGCTCCCCACGCTTTCGTGCCTCAGCGTCAGGTACAGGCCAGGCGGCCGCCTTCGCCGCTGGTGTTCTTCCACATCTCTACGCATTTTACCGCTACACATGGAGTTCCACCGCCCTCTCCTGTCCTCAAGCCGTGCAGTTTCCAAAGCCTGAACCGGTTGAGCCGGTCCCTTTTACTTCAGACTTGCACCGCCGCCTGCGCACCCTTTACGCCCAATCATTCCGGTTAACGCTTGCCCCCCTCGTATTACCGCGGCTGCCGGCCGCGAGTTGCCCG
+
CCCCCGFFGGGFFEGGGGGCFF@CFFFGGGGGGGGGGGGGGGGFGGFGGFFGGGGGGGGGGGGGGGGGGGCCGGGGGGGGGGDGGGGG?EFFGDGGAGF@FF;@=FGGGGGGG9DFGGDGGFFCGFG@8FGGGGGGGGGGGGFDGGGDDA@A,8CAFGCEG7=DFFGGCFGGFGFG>FFGDE7FG?:>FCG5CCGEFGDCC?FFCC+64:<F@=*.>6:54/(39?1>>D??2))4<FD*;1:07:<AFD),()6<D((-(,+-9*),-(,.5).6(/(,,((((-70(((-,347**-29
@M03364:396:000000000-C9LGT:1:1101:14092:9071 2:N:0:10
GGACTACTGGGGTTTCTAATCCTGTTCGCTCCCCCAGCTTTCGCGCCTCAGCGTCAGTGGTGGCCCAGAAGGCCGCCTTCGCCACCGGTGTTCTTCCCGATATCTGCGCATTCCACCGCTACACCGGGAATTCCGCCTTCCCCTACCCCACTCGAGCCCGCCGGTATCGGAGGCTCGCCGGGGTTGAGCCCCGGGCTTTTACCTCCGACCTAACGGGCCGCCTACGCGCGCTTTACGCCCACTGAATCCGGATAACGCTCGCCCCCTACGTATTACCCCCGCTGCTGGCCCGTACTTCGCC
+
CCCCCGGFGGGGECFGGGGGGGGGGGGGGGGGGGGGGGGFGGGGGGGGGGGGGGGGGGGGGGGGGGGGFGFGGGGGGGGGGGGGGGGGFGGGGGGGGGGGGGGGGGGGGGGGFGGGGGGG>FFGGGGGGGGGGGGGGGGGGGGFFF6,@?ECF=GDEGCC>F>DFGGFGGGEA@BGGFG5EGD*:?,5?FGGCGDGG5E?CFGAFFF99DB63>;373/>9D?(8*48(/7(-8)6:?CGE01>042:7C904:)570(,19C?DE)(.(().4)..+-(-3,393)5(8(3,((01/4*9
@M03364:396:000000000-C9LGT:1:1101:11827:9096 2:N:0:10
GGACTACTGGGGTTTCTAATCCTGTTCGCTCCCCACGCTTTCGCTCCTCAGCGTCAGTAACGGCCCAGAGACCTGCCTTCGCCATTGGTGTTCTTCCCGATATCTACACATTCCACCGTTACACCGGGAATTCCAGTCTCCCCTACCGCACTCAAGCCCGCCCGTACCCGGCGCGGATCCACCGTTAAGCGATGGACTTTCACACCGGACGCGACGAACCGCCTACGAGCCCTTTACGCCCAATAAATCCGGATAACGCTTGCACCCTACGTCTTACCGCGGCTGCTGGCCCGTATTTGGC
+
CCCCCGGGGGGGGGGGGGGGGGGGGGGGGGGGGGGGGGGGGGGGGGGGGGGGGGGGGGGGGGGGGGGGGGFGGGGGGGGGGGGGGGGGGGGGGGGGGGGGGGGGGGGGGGGGGGGGGGGGGGGGGGGGGGGGGGGGGGGGGGGFGGGGGFGFG==DFFGGEGFGGGGGGGDGFGFGEEGGCGFFGG76FC?<FGGGGGGGGEFEFFE>9G9EF:C>D>GGFGFFBC?)8DBBBFF4<?GGGB::)444FFGFF:0-=49?BFFFGGG:220.(.84<<8042;(3:77BF(((9()9*.:9
@M03364:396:000000000-C9LGT:1:1101:24356:9104 2:N:0:10
GGACTACTCGGGTTTCTAATCCTGTTCGCTCCCCACGCTTTCGCTCCTCAGCGTCAGTAACGGCCCAGAGACCTGCCTTCGCCATTGGTGTTCTTCCCGATATCTACACATTCCACCGTTACACCGGGAATTCCAGTCTCCCCTACCGCACTCAAGCCCGCCCGTACCCGGCGCGGATCCACCGTTAAGCGATGGACTTTCACACCGGACGCGACGAACCGCCTACGCGCCCTTTACGCCCAATAAATCCGGATAACGCTTGCACCCTACGTATTACCGCCGCTGCTGGCCCGTCGTTAGC
+
CCCCCGGGGGGGCFFGGGGGGGGGGGGGGGGGGGGGGGGGGGGGGGGGGGGGGGGGGFGGGGGGGGGGGGFGGDGGGGGGGGGGGFGGFGGGGGGGGGGGGGGGGGGGGGGGGGGGGGGGGGGGFGGGGGGGGGG,3A=FGGGFGGGCEEGFGF=F@FGGGGFGGEGGGGEGDGAD?AEDCGGGGGEDFGCCGDGCFGGGGFG3<BDF0CBGF):6<1EG>GFF?F:)29>B9?F9<?GGG::19249BGD>B1(-18>BF:F)9CD32?B:2<B)6C:7(76--4)501(436(0))4*2
@M03364:396:000000000-C9LGT:1:1101:27967:9114 2:N:0:10
GGACTACTCGGGTATCTAATCCTGTTCGCTCCCCACGCTTTCGCTCCTCAGCGTCAGTAACGGCCCAGAGACCTGCCTTCGCCATTGGTGTTCTTCCCGATATCTACACATTCCACCGTTACACCGGGAATTCCAGTCTCCCCTACCGCACTCACGCCCGCCCGTCCACGGCGCGGATCCACCGTTAAGCGATGGACTTTCACACCGGTCGCGTCGAACAGCCTACAAGCCCTTTACGCCCACTAAATCCGGATTACGCTTGCCCCCTACGTCATCCTGCGGCCGCTGGCACGTCTTCCGC
+
CCCCCGGGF;CFFC,CFG,FFGGGGAFF@:ECFFFGGGGGGFGG@E+AFFGGGGGG@GEGGGGGDGGG@EFGFGGGFGGD<?6FF,BD6,C@FEEFE<,4CFGGFGFGDEFGDEDGGGGCGCCFFGCC7@<E?AE?=FFFFF6*=>,@CBG=,:+:,64@8F5D<*1*5@EEE:)8C>CGC?**3=F?C,*/CEC=<+?+=)?CG:D>(),*28C;)-**(04.2@(*./11?:B)64=/?4(3655)*C)(,((,9:?(4:;(01)--(-4((44<+.(-1((((,((4:28:2.)0)9/
@M03364:396:000000000-C9LGT:1:1101:11443:9123 2:N:0:10
GGACTACTGGGGTTTCTAATCCTGTTCGCTACCCATGCTTTCGAGCCTCAGCGTCAGTTGCAGACCAGAGAGCCGCCTTCGCCACTGGTGTTCTTCCATATATCTACGCATTCCACCGCTACACATGGAGTTCCACTCTCCTCTTCTGCACTCAAGAAAAACAGTTTCCGATGCAATTCCTCGGTTAAGCCGAGGGCTTTCACATTAGACTTATTTTTCCGCCTGCGCTCGCTTTACGCCCAATAAATCCGGACCACGCTTGCCACCTACGTATTACCGCGGCTGCTGGCACGTCGTTCGC
+
CCCCCGGGGGGGGGGGGGGGGGGGGGGGGGEGGGGGGGGGGGGCFGGGFGGGGGGGGGGGGGG9FGGGGGEEGGGGGGGGGGGGGGGGGGGGGGGGGGGGGGGGGFGGGGGGFGGGGGGGGGGGGGGGGGGGGGGGFGGGGCGFGGGGGFGEGFGF8,6@,@DGFEGGGGDGECD7EFGGFFDFEG+:FCEDGGEGGGFGGFC*5BF=<CEG*+,/=6CCDG>@B:>A(26;DDF>CFGFG?4@9@CFFG<6:9(-73;121;>*<D8(58:<<:<<@14206>;8)8??(8<(()0)4C3
@M03364:396:000000000-C9LGT:1:1101:21677:9134 2:N:0:10
GGACTACTGGGGTTTCTAATCCTGTTTGCTCCCCACGCTTTCGTGCCTCAGTGTCAGTTACAGTCCAGAGAGCCGCCTTCGCAACTGGTGTTCCTCCTAATATCTACGCATTTCACCGCTACACTAGGAATTCCACTCTCCTCTCCTGCACTCAAGTTTCCCAGTTTCAAAGGCTTACTACGGTTGAGCCGTAGCCTTTCACCTCTGACTTACGAAACCACCTACGCACCCTTTACGCCCAGTAATTCCGGATAACGCTAGCCCCCTACGTATTACCCCGGCTGCTTGCACGTAGTTCGCC
+
CCCCCGGGGGGGGGGGGGGGGGGGGGGGGGGGGGGGGGGGGGGGGGGGGGGGGGGGGGGGGGGGGGGGGGGGGGGGGGGGGGGGGGGGEFGGGGGGGGGGGGGGGGGGGGGGGGGGGGGGGGGGGGGGGGGGGGGGGFGGGGGFGGGGGFGFF5DDFFGGGGFGGGGGGGGGFGFGGFGGGGGFGG<=FFEGGEGGGGGGGFGEGFF;E>@C***:CFGCBDB4<*:*6DF2B==EDFGG723)8<??CG),(/4=.6(/.4?@GG)(3(4.<?9A60-(-(-442.5:3?2281>F4:)7
@M03364:396:000000000-C9LGT:1:1101:16079:9161 2:N:0:10
GGACTACCCGGGTATCTAATCCTGTTCGCTACCCATGCTTTCGAGCCTCAGCGTCAGTTGCAGACCAGAGAGCCGCCTTCGCCACTGGTGTTCTTCCATATATCTACGCATTCCACCGCTACACATGGAGTTCCACTCTCCTCTTCTGCACTCAAGTCGCCCGGTTTCCGATGCACTTCTTCGGTTAAGCCGAAGGCTTTCACATCAGACCTAAGCAACCGCCTGCGCTCGCTTTACGCCCAATGAATCCGGATAACGCTCGCCCCCTACGTATTACCGCGGCTGCTGGCACGTATTGAGC
+
CCCCCGGGGGGGGGGGGGGGGGGGGGGGGGCEGGGGGGGGGGGCFEGGGGGGGGGGGGGDFFGFGGGGGGGGGGGGGGGGGGGGGGGGEFGGGFEGGGGGGGGGGGGGEDGGGGGGGGGGGGGG9FGGGGGFGGGFGGGGGGGFGGGGFFFEGDCDFGGGGGBDFGGGGGGGFG6CE;FE@CFGGE<=BFFDC5CGFGCGGFGFCFFEFGFG*;,8?>GGFG@<;C9A6DBF3877>@GGGB08FA94@FD>:?:9?42237:6DG)--2:48AF9<<(49>>9>F:??F?BF<.*0*.:C
@M03364:396:000000000-C9LGT:1:1101:12139:9168 2:N:0:10
GGACTACCGGGGTATCTAATCCTGTTCGCTCCCCACGCTTTCGCTCCTCAGCGTCAGTAACGGCCCAGAGACCTGCCTTCGCCATTGGTGTTCTTCCCGATATCTACACATTCCACCGTTACACCGGGAATTCCAGTCTCCCCTACCGCACTCAAGCCCGCCCGTATCCACCGCAAGCTGAAGGTTAAGCCTCCAGTTTTCACGGTAGACGCAACGAGCCGCCTACGAGCTCTTTACGCCCAATCATTCCGGACAACGCTCGCACCCTACGTATTACCGCGGCTGCTGGCACGTCGTTAGC
+
CCCCCGGGGGGGGCFGGGGGGGGEGGGGGGGGGGGGGGGGGGGGEGGGGGGGGGGGGGGGGGGGGGGGFGAEGGGGGGGGGGGGGGGGGGGGGGFFFFGGGGGGFGGGGGGGFGGGGGEDGGGGGGGGGGGGGGGGGGFGG6CDF>E@E>GAC5DFFGGGGGFGGGGGCAGCDG>*@?:,<,;FGF;>FGFCFC,==EGGGFGFDF:<AG@GFDG>3(?EFGFFFGB)4C2:DFFFFBGGG?(1)56<FFG><BFFFFFF?BC05>D:0:64<4>)6<442(((4:7?02,4<3().51C>
@M03364:396:000000000-C9LGT:1:1101:4834:9185 2:N:0:10
GGACTACCCGGGTATCTAATCCTGTTCGCTCCCCACGCTTTCGCTCCTCAGCGTCAGTAACGGCCCAGAGACCTGCCTTCGCCATTGGTGTTCTTCCCGATATCTACACATTCCACCGTTACACCGGGAATTCCAGTCTCCCCTACCGCACTCACGCCCGCCCGTACCCGGCGCGGATCCACCGTTAAGCGATGGACTTTCACACCGGTCGCGCCGACCCGCCTACGAGCCCTTTACGCCCAATCAATCCGGATCACGCTTGCACCCTACGTATTACCGCGGCTGCTGCCCCGTATGTAGC
+
CCCCCG?GGGGGGGGGGGCGGGGCFGGGGGGGGGGGFGGGGGGG7EFGGGGGGGGGGGGGGGGGGGGGGGGGGGGFGGGGGGGGGGGGEFGGGGGGGGEDDGGGGGDFCFGGGGFFGEFDEFGBFEGEGDG8FGGFGGGGGGGFGGGCCAG>FD=?FCGGGE>GFDC>DEGGFGFG5;5CDGFCBE::FG5CDCEFCCFGGFF);7@>(/4E9)*-/(2C2CB:?@1)-901.:?241;CGF6<)38AFGC>3(-:?BF?<B5)CF5(((41).().+(331,7(4)5),(,34,))/-22
@M03364:396:000000000-C9LGT:1:1101:15440:9186 2:N:0:10
GGACTACCCGGGTTTCTAATCCTGTTCGCTCCCCCAGCTTTCGCGCCTCAGCGTCAGTGGTGGCCCAGAAGGCCGCCTTCGCCACCGGTGTTCTTCCCGATATCTGCGCATTCCACCGCTACACCGGGAATTCCGCCTTCCCCTACCACACTCGAGCCCGCCGGTATCGGAGGCTCGCCGGGGTTGAGCCCCGGGCTTTTACCTCCGACCTAACGGGCCGCCTACGCGCGCTTTACGCCCACTGAATCCGGATAACGCTCGCCCCCTACGTATTACCGCGGCGGCTGGCACGGATTTAGAC
+
CCCCCGGGGGGGGGDGGGGGGGGGGGGGGGGGGGGGGGGGGGGGGGGGGGGGGGGGGGGGGGGGGGGGGFGGGGGGGGGGGGGGGGGGFFGGGGGGFGGGGGGGGGGGGGGG9FEBFGGGEFGFGGGGGGGGGGGCEGGGGGG5CDGGGFGFG=CA:CF9EGD>FGGGEDE58C6FGFGGGGD*:C<4<;CG)CEGDFFGGAGFGFEB9GFGFF50<4EE>G?04175>D9>?125::GEE(4:*56>FDG131<<B14(-4:8/894?B1>A72)6*72(1,0(-((((.-(-(06*-**
@M03364:396:000000000-C9LGT:1:1101:14790:9200 2:N:0:10
GGACTACACGGGTATCTAATCCTATTCGCTCCCCCAGCTTTCGCGCCTCAGCGTCAGTGGTGGCCCAGAAGGCCGCCTTCGCCACCGGTGTTCTTCCCGATATCTGCGCATTCCACCGCTACACCGGGAATTCCGCCTTCCCCTACCACACTCGAGCCCGCCGGTATCGGAGGCTCGCCGGGGTTGAGCCCCGGGCTTTTACCTCCGACCTAACGGGCCGCCTACGCGCGCTTTACGCCCCATGCATCCGGATCACGCTCGCCCCCTACGTCTTACCCCCGCCGCTGGCACGTACTTCGCC
+
CCCCCGGGGGGGGDFGGGGGGGG,FGGGGGGGGGGGGGGGGGGGGGGGGGGGGGGGGGEFGGGGGGGGGGGGGGGGGGGGGGGGGGGGGGGGGGGGGGGGGGEGGGGGGGGGGGGGGGGGEGGGGGGGGGGGGGGGGEDGGGGFGGGCFAGFG>59FGGGGGFGGGGGGEEGEGFGGFG5==D<?E05?EGGGGEE7E?FC5C6F@799CB+.<A3CBG59C((8*4)49;23:)6(,CG*3,:))54<31-2(42)4,-49E6DE)3:(,(.8)4:+-(4((32(((-.584:(8F43CG
@M03364:396:000000000-C9LGT:1:1101:17328:9204 2:N:0:10
GGACTACAGGGGTTTCTAATCCTGTTCGCTCCCCACGCTTTCGCTCCTCAGCGTCAGTAACGGCCCAGAGACCTGCCTTCGCCATTGGTGTTCTTCCCGATATCTACACATTCCACCGTTACACCGGGAATTCCAGTCTCCCCTACCGCACTCAAGCCCGCCCGTACCCGGCGCGGATCCACCGTTAAGCGATGGACTTTCACACCGGACGCGACGAACCGCCTACGCGCCCTTTACGCCCAATCAATCCGGATCACGCTTGCCCCCTACGTCTTACCGCGGCTGCTGGCCCGTCGTTAGC
+
CCCCCGGGGGGGGGGGGGGGGGGGGGGGGGGGGGGGGGGGGGGGGGGGGGGGGGGGGGGGGGGGGGGGEGGGGGGGGGGGGGGDFDGGGGGGGGGGGGGGGGGGGGGGGGGGGGGGGGGGGGGGFEGGGGGGGGGAFGGGGGGFDGGGGEGFGFGFGGGGGGFGE7EEGGCEBG>G5?GG6C<:FG*4:F:97CECFGGGGCG);B:>BGFGB5C>C(CE9GF3:FF),9694<:<FFGGGFFF).56@F3;?6(4F3:?2:F(9CD228(.(.446<84(113962?0(4:,4(075(9>
@M03364:396:000000000-C9LGT:1:1101:20433:9225 2:N:0:10
GGACTACCGGGGTATCTAATCCTGTTCGCTCCCCACGCTTTCGCTCCTCAGCGTCAGTAACGGCCCAGAGACCTGCCTTCGCCATTGGTGTTCTTCCCGATATCTACACATTCCACCGTTACACCGGGAATTCCAGTCTCCCCTACCGCACTCAAGCCCGCCCGTACCCGGCGCGGATCCACCGTTAAGCGATGGACTTTCACACCGGACGCGACGAACCGCCTACGAGCCCTTTACGCCCAATAAATCCGGATAACGCTTGCACCCTCCGTCTTTCCGCGGCGGCAGGCAGGGAGGTGGC
+
CCCCCGGGGGGGGFGGGGEGGGGGGGGGGGGGGGGGGGGGGGGGGGGGGGGGGGGGGGGGGGGGGGGGGGGEGGGGGGGGGGGGDFGGFGGGGFGDGGGDGDGGGGGEFFGGGGGGGGGGGGGGGGGGGGGGGGGGCDDGGGGFGGGCEEGFG5DFFGGGGGEDG@7EFECEACBG55EGGC<*BE<3A,/*CEG6CFFGGFGFG>B;>G;EB52,/4EEBGF0?CB52>0:3:0ADB?EGB:?4)42=D<1-40)989<?FG<FFGF(,,(..-))0(4324(((((27((((()))-*9
@M03364:396:000000000-C9LGT:1:1101:6851:9233 2:N:0:10
GGACTACCCGGGTATCTAATCCTGTTCGCTCCCCACGCTTTCGCTCCTCAGCGTCAGTAACGGCCCAGAGACCTGCCTTCGCCATTGGCGTTCTTCCCGATATCTACACATTCCACCGTTACACCGGGAGTTCCAGTCCCCCCTACCGCACTCCAGCCCGCCCGTACCCGGCGCGGTTCCACCGTTCAGCGATGGACTTTCCCACCCGACCCGCCGCACCGCCTACGCGCCCTTTACGCCCAACACGACCGGACGACGCCTCCCCCCCACGCTGTCCCGCGGCTGCTGGAGCGCGGTCGCC
+
CA,AC,CFCECEGGGEC<@<EFFCF,FGC:FEGGGGGGGGGGGG@EE,F9;EEGGCFF9@FFFGGGGDGGGGC,:<FGGGCEGC7A,B,+BB4AEGGGC4F@BF8BFFEGFFCG8FGGF=EGGC>=F:B+BFDADFFF+DBCC>FEBC+3@),)5;EC*1@FB*5>?E9E*=)=6)*.;<+9;*3=,/7<?7*=32*<@EF)3)*8)4(/(/4)*-53CE0D66:F?)(C9(,.)-66CE>:0(.(((097((-((877;0(/49EC0(,((((-24:((,(-3-4.)(((.((()0)()7
@M03364:396:000000000-C9LGT:1:1101:6361:9237 2:N:0:10
GGACTACCAGGGTATCTAATCCTGTTTGCTCCCCACGCTTTCGTGCCTCAGTGTCAGTTACAGTCCAGAGAGCCGCCTTCGCAACTGATGTTCCTCCTAATATCTACGCATTTCACCGCTACACTAGGAATTCCACTCTCCTCTCCTGCACTCAAGTTTCCCAGTTTCAAAGGCTTACTACGGTTGAGCCGTAGCCTTTCACCTCTGACTTAAGAAACCACCTCCCCCCCCTTTACGCCCCGTAATTCCGTATAACGCTAGCCCCCTACGTATTACCGCCGCTGCTTGCACGTAGTTCACC
+
CCCCCGGFGGGGGGGGGGGGGGGGGGGGGGGGGGGGGGGGGGGFGGGGGGGGGGGGGGDGGGGGGGGGF8@FGGGGGGGGGGFGGGGFAFGGGGGGGGFGGGFGGGGGGGGGGGGGGGGGGGGFFDGDGGGGGFFGA,AFGFGFGGG8EFFFGDGF;DFFGGFGGGGGGEGFFGD+,;EFFEGDGE:0;F+=8AC,=FFC;CEBGFFEAFFFE69A55D9CC8)0*)*):29BB36;68B*(/.0/9<:C*28@)4)(,((.2(CE)3:1155::>9*((43((244<1)4:12()**)0*
@M03364:396:000000000-C9LGT:1:1101:10870:9264 2:N:0:10
GGACTACTAGGGTCTCTAATCCTGTTCGCTCCCCACGCTTTCGCTCCTCAGCGTCAGTAACGGCCCAGAGACCTGCCTTCGCCATTGGTGTTCTTCCCGATATCTACACATTCCACCGTTACACCGGGAATTCCAGTCTCCCCTACCGCACTCAAGCCCGCCCGTACCCGGCGCGGATCCACCGTTAAGCGATGGACTTTCACACCGGACGCGCCGAACCGCCTACGAGCCCTTTACGCCCAATAAATCCGGATAACGCTTGCACCCTACGTATTACCGCGGCTGCTGGCCCGTCGTTAGC
+
CCCCCGGGGGGGGGGGGGGGGGGGGGGGGGGGGGGGGGGGGGGGGGGGGGGGGGGGGGGGGGGGGGGGFFGGGGGGGGGGGGGGGGGGFFGGGGGGFGGGGGGGGGGGGGGGGDFGGGG6EGGGGGGGGGGGGGGGGGGGGGGFGGGGGFGAGF?FFGGCEG5CGGGGGGGG4>:D5?EGFGGGGE*68CGDGGG6CEFGG<B5CBEFBGF=>)/4<9EGBGFB<@?5<GFFFFFBA<GGGB<(7<BAFGC>((()636?:1CBGGG631,.).3:AF2--7>(,,72?01?9(-0..,9:
@M03364:396:000000000-C9LGT:1:1101:21037:9276 2:N:0:10
GGACTACTAGGGTATCTAATCCTGTTCGCTCCCCACGCTTTCGCTCCTCAGCGTCAGTAACGGCCCAGAGACCTGCCTTCGCCATTGGTGTTCTTCCCGATATCTACACATTCCACCGTTACACCGGGAATTCCAGCCTCCCCTACCGCACTCAAGCCCGCCCGTACCCGGCGCAGCTCCCCCGTTAAGCGATGGACTTTCACACCGGACGCGACGAACCGCCTACGCGCCCTTTACGCCCAATAAATCCGGATCACGCTTGCACCCTACGTATTACCGCGGCGGCTGGCACGTCGCTCGC
+
CCCCCGGGGGGGG8FGGGGGGGGGGGGGGGGGGGGGGGGGGGGDGGGGGGGGGGGGFF9@EGGGGGGGEF,BFEGGGGGGGGGGG<FGGGGGGFGGGGGGGGGGGGGFGGGGFFGGGG=CGGGGFEEDFGGGGGG9,A+AF8E?FGGCEFGFGFGBDG?CCGAGG7*CFEDEFG);*;:C5/8<CG<;AGC*/*:0>FG?97F?DB):(99E3)1431EGBG>(2C?),>(3(4>A28GGG(2::7).9F51(49?F<BB((*,>EG64:68)6().<(,(-4(,,-((104(.,)).(/9
@M03364:396:000000000-C9LGT:1:1101:9162:9276 2:N:0:10
GGACTACTCGGGTTTCTAATCCTGTTCGCTCCCCACGCTTTCGCTCCTCAGCGTCAGTAACGGCCCAGAGACCTGCCTTCGCCATTGGTGTTCTTCCCGATATCTACACATTCCACCGTTACACCGGGAATTCCAGTCTCCCCTACCGCACTCAAGCCCGCCCGTACCCGGCGCGGATCCACCGTTAAGCGATGGACTTTCACACCGGACGCGACGAACCGCCTACGCGCCCTTTACGCCCAATCACTCCGGTTAACGCTTGCCCCCTACGTATTACCGCGGCTGCCGGCACGTCGTTAGC
+
CCCCCGGGGGGGGGGGGGGGGGGFGGEGGGGGGGGGGGGGGGGGGGGGGGGGGGGGGGEFGGGGGGGGFFEFF<EFGGGGGGGG:?FGFGGGGGGGGGGGG7EGGGGFGGGGFGGGGGDCGGGGGGGGGGGGGGG9EFFGGDEFGGD3B?F=FD+:FGGGGGBGGGDGGGDGBC4C*:EF9<<CEG*6@F?*87CFGGGGG3>C4>=>>G6=97E;D>GGFGFF:F6)4C9>>BFFFFGGG<(,).(-9CD2,3(9F:>F??C(9;7;(4(,).4.4C(3(4;630((-7,7(,(.)0(9C
@M03364:396:000000000-C9LGT:1:1101:10474:9289 2:N:0:10
GGACTACCCGGGTATCTAATCCTGTTTGCTCCCCACGCTTTCGTGCCTCAGTGTCAGTTACAGTCCAGAAAGCCGCCTTCGCTACTGGTGTTCCTCCTAATATCTACGCATTTCACCGCTACACTAGGAATTCCACTTTCCTCTCCTGCACTCAAGTTTCCCAGTTTCAAGAGCTTACTACGGTTGAGCCGTAGCCTTTCACTCCTGACTTAAGAAACCACCTACGCCACCTTTACGCCCAGTAAATCCGGATAACGCTAGCCCCCTACGTATTACCCGGGCTGCCTGCACGGAGTTCGGC
+
CCCCCGGGGGGGGCFGGGGGGGGGGGGGGGGGGGGGGGGGGGGGGGGGGGGGGGGGGGGGGGGGGGGGGGGGGGGGGGGGGGGGGGGGFGGGGGGGGGGGGGGGGGGGGGGGGGGGGGGGGGGGGGGGGGGGGGGGGGGFGGGFGGGGGFGFFFDFCFGGFFFGGGGGGGC9;D5+@FFDFGDFEG3=BFEGGGGGCFGFAC9AGFFEEGFGCFA=FCG>>C>)56:*);::BF4>22CF*/7/1>CFFGC08@4@B;(19EGDGG861(3))5)).6(-49(430)54(51(((8;68)9
@M03364:396:000000000-C9LGT:1:1101:4010:9290 2:N:0:10
GGACTACTAGGGTTTCTAATCCTGTTCGCTCCCCCAGCTTTCGCGCCTCAGCGTCAGTGGTGGCCCAGAAGGCCGCCTTCGCCACCGGTGTTCTTCCCGATATCTGCGCATTCCACCGTTACACCGGGAATTCCAGTCTCCCCTACCGCACTCAAGCCCGCCCGTACCCGGCGCGGATCCACCGTTCAGCGATGGACTTTCACACCGGACGCGACGAACCGCCTACGAGCCCTTTACGCCCAATCAATCCGGATCACGCTTGCCCCCTACCGATTACCGCCGCTGCCTGCCCGTAGTTAGC
+
ACCCCEGGGFFGGGGGGF<FFFGCFGGEGGGGGGGGGGGFGGEGGGGGG?FGGGGGGGGGGCEGGGGFFFGGGGGGGGGGGGGGGGGGCGGGGGGGGGGGGGGGGDFGGGGGGGGGGGG6EGGGGGGGCFDFGGF<DGGGGFEFGGGCC*FAGF+9FDGGGGFGG7CGGEEGFGBD*8EGGGG*2:,67C/81CC?CF?FGFGFGE5>BGFGF52(/3EG0CB:0;(0,C><44?)5<GGG<030,8<FG326?9?F??<:0C(9CD;(.1(,(8(.<:;66>;6>6)-:((((()0*)27
@M03364:396:000000000-C9LGT:1:1101:3547:9291 2:N:0:10
GGACTACACGGGTATCTAATCCTGTTCGCTCCCCCAGCTTTCGCGCCTCAGCGTCAGTGGTGGCCCAGAAGGCCGCCTTCGCCACCGGTGTTCTTCCCGATATCTGCGCATTCCACCGCTACACCGGGAATTCCGCCTTCCCCTACCACACTCGAGCCCGCCGGTATCGGAGGCTCGCCGGGGTTGCGCCCCGGGCTTTTACCTCCGACCTAACGGGCCGCCTACGCGCGCTTTACGCCCAATGAATCCGTCTACCGCCCGCCCCATACGTATGACCGCGGCTTCTGGCACGTCGTTCGCC
+
BCCCCGGGGGDGGGGGGFGGG9,CFGGGGGGGGGGEEGGFGGGEFGGGGGGGGGGGFFGGGGGGGGGGGGGFFGGGGGGGGGGGGGGG@CGGGGGFFGGGCFCDD=BEGDGCGGGGGGG>EGG?GGGDGGGFAFGGGEDFFGGF7FGCFFGFFFG5FGGGGGFDGGGGGGGG?CBFEFC5>ED=*:*-5;E3CE8C);FG73C:F>EF9D>G0>54C>8C>G2182179CB0:?9A<<CE8(:>46))0C/(4,)6)(-3-4/4/**.:44).()48*43(--(.)).5(.(.((0))(/9
@M03364:396:000000000-C9LGT:1:1101:22617:9323 2:N:0:10
GGACTACACGGGTTTCTAATCCTATTTGCTCCCCACGCTTTCGTGCCTCAGCGTCAGGTACAGGCCAGGCGGCCGCCTTCGCCGCTGGTGTTCTTCCACATCTCTACGCATTTTACCGCTACACATGGAGTTCCACCGCCCTCTCCTGTCCTCAAGCCGTGCAGTTTCCAAAGCCTGAACCGGTTGAGCCGGTCCCTTTTACTTCAGACTTGCACAGCCGCCTGCTCACCCTTCACGCCCAATCATTCCGGATAACGCTTGCCACCCACGTCTTAACCCCGCTGCTGGCCCGGCGTTCGCC
+
CCCCCGGGGGDGFEGGGFGGGGGCFFGGGGGGGGGGGGGGGGGGGGGFGGFGDFGCGFFFGGFGGGGGGGGGGGEGGGGGGGGGGGGGEGGGGGGGGGGGCFGFAFGFDEEECFDEFEEDEFFGGGGCFGGGGGCAD68F7D?6CFGGFFFE,*=*<DCEGGFFEFCFEFFFFG=G>AGG7CD<E837;FE49??7F<FG:7?5@:6?;FCF36C<GDG=6C0:(+6*)9:6:(..4(;>8:<B4A<AFCD026<<8;<0(3+)75*-1(-((,)).04(-4-(4).41(4((((0))()1
@M03364:396:000000000-C9LGT:1:1101:11231:9355 2:N:0:10
GGACTACCCGGGTTTCTAATCCTATTTGCTCCCCACGCTTTCGTGCCTCAGCGTCAGTCACAGGCCAGGCGGCCGCCTTCGCCACTGGTGTTCTTCCATATCTCTGCGCATTTTACCGCTACACATGGAGTTCCACCGCCCTCTCCTGTCCTCAAGTCTGCCAGTTTCTGAATCATAAATGAGTTGAGCTCATCCCTTTGCCTTCAGACTTAACAGACCGCCTGCGCACCCTTTACGCCCAACCATTCCGGATAACGCCTGCCACCTACGTCTTACCCCGGCCGCTGGCCCGGTGTTCGCC
+
CCCCCGGGGGGGGGGGGGGGGGGFGGGGGGGGGGGGGGGGGGGGGGGGGGGGGGGGGFGGGGGGGGGGGGGGGGGGGGGGGGGGGGGGEFGGGGGGGFGGGGGGGGGGGGGGFGGGGGGGGGGGGGGGGGGGGGGGGGGFGGGFGGGEGFGFGFFFGGGGGGFGGGGGGGGGFFCFFFCGGCFGGGCCF<FGFGGGGGG?FB;>GFA?EGEFC8;>FFGE@:37<>1)4D;(8@)7;?GG*4(-08<AFGD,-,)551-((,05FC*4:?<(24)633,(39(-((,4:(((((-8>0()1
@M03364:396:000000000-C9LGT:1:1101:17069:9356 2:N:0:10
GGACTACTCGGGTATCTAATCCTGTTCGCTCCCCTAGCTTTCGCGCCTCAGCGTCAGTCGTGGCCCAGCAGGCCGCCTTCGCCACCGGTGTTCCTCCAAATATCTGCGCATTCCACCGCTACACTTGGAATTCCGCCTTCCCCTACCAAACTCAAGCCTGTCGGTATCGGGACCGGTCCGGAGGTTAGCCCCCGGCATTTCATCCCGAACTTGCAGGCCCCCCACGCCACCCTTTCCGCCCAGTCATCCCGATAACCGCCGCCACCCACCGTTTATCCGCGCCCGTGGCCCCGCATTCGCC
+
BCCCCGGGFEEGGGGGGFGGGGFFF<CFGGGGGG?,6EFGGGG,FFECGGGFEGGGGFGCF7:CGGGG8FC@@FGGGGEGGGGGGGCECFCFG9EFGF<EF?DGFEFFGCGG9FFGGCEGDGFGGFGGGGGGGA,FE78EF8F5+>D,,3DEGB?D9FFC3D*@GDFF5****@);4***1*2*=6,58<EDCGE*)=9+97+7+;51(:3+-=0,96E5(9(((*(0(*,(-4,))(1;C1((*).69*1((-84)(-((-:(9C31:143131)6+((32((,((-((-((,().*)*1
@M03364:396:000000000-C9LGT:1:1101:28181:9361 2:N:0:10
GGACTACCGGGGTTTCTAATCCTGTTCGCTACCCATGCTTTCGAGCCTCAGCGTCAGTTGCAGACCAGAGAGCCGCCTTCGCCACTGGTGTTCTTCCATATATCTACGCATTCCACCGCTACACATGGAGTTCCACTCTCCTCTTCTGCACTCAAGAAAAACAGTTTCCGATGCAGTTCCTCGGTTAAGCCGAGGGCTTTCACATTAGACTTATTTTTCCGCCTGCGCTCGCTTTACGCCCAATAAATCCGGACAACGCTTGCCACCTACGTATTACCGCGGCTGCTGGCACGGAGTTCGC
+
CCCCCGGGGGGGGGGGGGGGGGGGGGGGGGGGGGGGGGGGGGGFGGDGFGCGGGGGGF9FFGGFGGGGGGFGGFGGGGGGGGGGGGGGEGGGGADFFGGGGGGGGGGGDCGFFFEGGGGGGGGG9EGG<,EFFGGGGGGGGGEFFGF8EDDDBDFFDE,A8FFGFGGGGD6CBCCCFFGGCC;+@E@=F9<DCE8EGGGGGFFFFF=8?FEG=+10C4@E=D=@@*38;G@;0=D<EFE7F3=:68)<=FC><>(,>,7:88;42@F(((,.2<>)6@-,-3999:,37:(88(47>).79
@M03364:396:000000000-C9LGT:1:1101:27486:9363 2:N:0:10
GGACTACACGGGTATCTAATCCTGTTCGCTCCCCACGCTTTCGCTCCTCAGCGTCAGTAACGGCCCAGAGACCTGCCTTCGCCATTGGTGTTCTTCCCGATATCTACACATTCCACCGTTACACCGGGAATTCCAGTCTCCCCTACCGCACTCAAGCCCGCCCGTACCCGGCGCGGATCCACCGTTAAGCGATGGACTTTCACACCGGACGCGACGAACCGCCTACGAGCCCTTTACGCCCAATAAATCCGGATAACGCTTGCCCCCTACGTATTCCCGCGGCTGCCGGCACGTGTTTGGC
+
CCCCCGGGGGGGGGGGGGGGGGGGGGGGGGGGGGGGGGGGGGGGGGGGGGGGGGGGGGGGGGGGGGGGGGGGGGGGGGGGFGGCGGGGGGGGGGGGGGGGGGGGGGGGGGGGGGGGGGGDGGGGGGGGGGGGGGGGGGGGGGGFGGGGG>E@FDFFGGGGGGFG@BEGGGGGFGFG5AGG?F<CFG7:FF?5DGG*CGGGGFGFFBFB0CBG;>C6)4CGFG>??C-04<7?2?B293EGG:03/224@GD0,,()/44<::A(9>G>(4-..4:)6A89>>F01((-0349B2().)(/6
@M03364:396:000000000-C9LGT:1:1101:13060:9379 2:N:0:10
GGACTACTGGGGTATCTAATCCTGTTCGCTCCCCACGCTTTCGCTCCTCAGCGTCAGTAACGGCCCAGAGACCTGCCTTCGCCATTGGTGTTCTTCCCGATATCTACACATTCCACCGTTACACCGGGAATTCCAGTCTCCCCTACCGCACTCAAGCCCGCCCGTACCCGGCGCGGATCCACCGTTCAGCGATGGACTTTCACACCGGACGCGACGAACCGCCTACGAGCCCTTTACGCCCAATAAATCCGGATCACGCTTGCACCCTACGTATTCCCGCGGCTGCTGGCACGTATGTCGC
+
CCCCCGGGGGGGGDGGGGGGGGGGGGGGGGGGGGGGGGGGGGGGGGGGGFGGGGGGGGGGGGGGGGGGGGGGGGGGGGGGGGGGGGGGGGGGGGFGGGGGGDEGGGGGGGGGGGGGGGGGGGGGGGGGGGGGGGFGGGGGGFGFGGGEGFGFFDCFGGGGGGFGGGGGGGGGFGFGEEGGGGGFFG,;FGGGFGGGGGGGGEGFGFF;FG>E>7E9<>GD>DFB1@6;8D2???FFFFGGGB??6<)6FCC>F6(3?6?B1:F?GGGB7?F?<>?)6C:9;B0(41))5:.5:(,*00)1*
@M03364:396:000000000-C9LGT:1:1101:25486:9380 2:N:0:10
GGACTACTCGGGTTTCTAATCCTGTTTGCTCCCCACGCTTTCGCGCCTCAGTGTCAGTTACAGACCAGGAAGCCGCCTTCGCCACTGGTGTTCCTCCATATCTCTACGCATTTCACCGCTACACATGGAATTCCACTTCCCTCTTATGCACTCAAGTCGACCAGTTTCCAATGACCCTCCCCGGTTGAGCCGTGGGCTTTCACATCAGACTTACTCAACCACCTGCGCGCCCTTTACGCCCAATAATTCCGGATAACGCTCGCCACCTCCGTATTACCGCGGCTGCTGGAACGGAGTTCG
+
C<CCCGGFFG@GGGGFFGFGGGFFFEFGGGGGGGFFCGGEDGGGGEG7FFGFGGGGDGGFGGGGFGGGEEF4C8@FGGDDFF,,6AEFCBFGGG@FFBFGEDEF4@<FCGEGFGFGCEGGGFFG9EFF=FGFF9,EFG?F@?F58,ED9?ADF5=DADE16:?FFFGGGG9,;99+6*+6+3=+5@+)?CFC7*@?*6>9C<F6:*+***.,:+,0CE,,-:5(.,(8()(((8@67<GF7(11;524@CC(?:()/(-((,/,*//118(,(,44434(,,,,70,)(,(5(-(.8))1
@M03364:396:000000000-C9LGT:1:1101:8914:9408 2:N:0:10
GGACTACCCGGGTATCTAATCCTGTTCGCTCCCCCAGCTTTCGCGCCTCAGCGTCAGTGGTGGCCCAGAAGGCCGCCTTCGCCACCGGTGTTCTTCCCGATATCTGCGCATTCCACCGCTACACCGGGAATTCCGCCTTCCCCTACCACACTCGAGCCCGCCGGTATCGGAGGCTCGCCGGGGTTGAGCCCCGGGCTTTTACCTCCGACCTAACGGGCCGCCTACCCGCGCTTTACGCCCAATGCATCCGGATAACGCCCGCCCCCTACGTATTACCCCGGCCGCTGGCCCGGGCTTAGCC
+
CCCCCGGGGGGGGCFGGGGGGGGGGGGGGGGGGGGGEGGGGGGGGGGGGGFGGFGGGGGGGGGGGGGGGGGGGGGGGGGGGGGGGGGGGGGGGGGGGGGGDEEGGGGGGGGGGDGGGGGGDGGGGGGGGGGGGGGGGDGGGGGFGGG@GFGFFCG>7EGGGGFGGDGGDECGBF(CCDGEGG3/5C,59C;>DGGGDC6CFBG<CFF((7-+)02453?:6D:<:*()4<>0(8<<6<GG*((8).).<9<?6:)8@7(-((26DE)(.(..-7))6+8131(3127(4(4,(((0)/.*2
@M03364:396:000000000-C9LGT:1:1101:24093:9420 2:N:0:10
GGACTACTAGGGTATCTAATCCTGTTCGCTCCCCCAGCTTTCGCGCCTCAGCGTCAGTGGTGGCCCAGAAGGCCGCCTTCGCCACCGGTGTTCTTCCCGATATCTGCGCATTCCACCGCTACACCGGGAATTCCGCCTTCCCCTACCACACTCGAGCCCGCCGGTATCGGAGGCTCGCCGGGGTTGAGCCCCGGGCTTTTACCTCCGACCTAACGGGCCGCCTACCCGCGCTTTACGCCCAATGAATCCGGATACCGCTCGCCCCCTCCGGAGTACCCCGGCTGCTCGCCCGTAGTTCGCC
+
CCCCCGGGGGGGGGGGGGGGGGGGGGGGGGGGGGGGGGGGGGGGGGGGGFGGGGGGGFFGGGGGGGGGGGGGGGGGGGGGGGGGFGGGGGGGGGGGGGGEGGGGGGGGGGGGGFGGGGGGGGGGGGGGGGGGGGGGGEGGGGGFGGG6FAGDF>GFGGGGGGFGGGGGGGDEFGFGEFGGGGD1BC,6?CFGGCEGDGGG+<C):FD39D1C)<8(9;GG;7213*486)34(3<4(4CE*42(0.)645/231)2.((-(3??GC)(-,-((-.4)+49(2,330)49(4;(((./*,11
@M03364:396:000000000-C9LGT:1:1101:2872:9423 2:N:0:10
GGACTACACGGGTTTCTAATCCTATTTGCTCCCCACGCTTTCGTGCCTCAGCGTCAGGTACAGGCCAGGCGGCCGCCTTCGCCGCTGGTGTTCTTCCACATCTCTACGCATTTTACCGCTACACATGGAGTTCCACCGCCCTCTCCTGTCCTCAAGCCGTGCAGTTTCCAAAGCCTGAACCGGTTGAGCCGGTCCCTTTTACTTCAGACTTGGCCAGCCGCCTTCTCACCCTTTACGCCCAATCATTCAGGATAACGCTTGCCACCTTCGTAGTACCGCCGCCGCTTGCCCGTCGTTCGCC
+
CCCCCGGGGGEGGGGGGGGGGFGFGGGGGGGGGEFGGGGGGGGG,CFGGGGGGGGGEFFFGGEGGGGGGGGCCGGCGGGGGGGGGGEFFFFFGFGGGGGGGGF,=EBDGEGG;FFEFGGGGEFGGCFGC=FDGGGFE>?EFDEFFFFGGFGFGFC*@FGEEEFGFDFAF7DCAF5*AFFGCE**:?<;FBC4:E8EGGGG7=FFFFF334)+))9(57F*.>:()0.1.>(,48546:CGC(4<FAAA?**.49).0(,-4:<-9;2)(-42(4)66*,,-((41,43,(,1--(.).()5
@M03364:396:000000000-C9LGT:1:1101:20042:9437 2:N:0:10
GGACTACTCGGGTTTCTAATCCTGTTTGCTCCCCACGCTTTCGAGCCTCAGCGTCAGTTACAGTCCAGAGAATCGCCTTCGCCACTGGTGTTCTTCCTAATCTCTACGCATTTCACCGCTACACTAGGAATTCCATTCTCCTCTCCTGCACTCTAGACTTCCAGTTTGAAATGCAGCACCCAAGTTGAGCCCGGGTATTTCACATCTCACTTAAAAGTCCGCCTACGCTCCCTTTACGCCCAGTAAATCCGGACCACGCTCGCCCCCTACGTATTACCGCGGCTGCTGGCCCGTCTTTAGC
+
CCCCCGGGGGGGGGGGGGGGGGGGGGGGGGGGGGGGGGGGGGGGGGGGGGGGGGGGGGGGGGGGGGGGGGGGGGGGGGGGGGGGGGGGGGFGGGGGGGGGGGGGGGGGGGGGGGGGGGGGGFGGFFGGGGGGGGGGGGGGGGGFGGGGGFGFGEGF,@FGGGFGGGGGGGGGFGFGGFGGGGGAFGGEFGGFGGGGGGGFGFGFFFBEEGFGE8EEGFGGAGDFDC=B@D@BDFFFE9EGG99E6<9CFGGFFF(6A6;2<7B4*:D;:0(4?DF<9C:>>BF0(8:?B-8493,))1-C>
@M03364:396:000000000-C9LGT:1:1101:6417:9443 2:N:0:10
GGACTACTGGGGTTTCTAATCCTGTTTGCTCCCCACGCTTTCGAGCCTCAGCGTCAGTTACAGTCCAGAGAGTCGCCTTCGCCACTGGTGTTCTTCCTAATCTCTACGCATTTTACCGCTACACATGGAGTTCCACCGCCCTCTCCTGTCCTCAAGCCGTGCAGTTTCCAAAGCCTGAACCGGTTGAGCCGGTCCCTTTTACTTCAGACTTGCCCAGCCGCCTGCGCACCCTTTACGCCCAATCATTCCGAATAACGCTGGCCACCCACGTATTACCGTGGCGGCTCGCACGCAGTGCACC
+
CC<@AFFFGGCFCCFGGGFEGGGGGGGGGGGGGGGGGGG7FGG8@FGGFEFGGEFGGC9FGGFFDGGG<FC@CCFEGGGEGGGGGGGEEFFGGGGGGGGGGGFGGGGFGGGGCF@FFGGCEEGF9EFGGGFGGFGG8=8@EDEDD@FGFFF>FE6FFG8@CCFG9BDDFGG,;:D=9A8,ACDCE5:@FF*@DGGFF9DGG>;6=BFEE47:*6C@<(4:>D,(/:6)35;;(4))(6E7*612/559@F*(3:4)744((-/(7**((--.)()).*((,,-(4((,(312((,76*)*2
@M03364:396:000000000-C9LGT:1:1101:3492:9448 2:N:0:10
GGACTACCAGGGTTTCTAATCCTGTTCGCTCCCCACGCTTTCGCTCCTCAGCGTCAGTAACGGCCCAGAGACCTGCCTTCGCCATTGGTGTTCTTCCCGATATCTGCGCATTCCACCGCTACACCGGGAATTCCGCCTTCCCCTACCGCACTCGAGCCCGCCGGTATCGGAGGCTCGCCGGGGTTGAGCCCCGGGCTTTTACCTCCGACCTAACGGGCCGCCTACGCGCCCCTTACGCCCCATGAATCCGGGTCCCGCTCTCCCCCTCCGTACTTACCCGCGTCCTTGCCCGCGTTTCGCC
+
CCCCCGGGGGGGGGGGGGGGGFFGGGGGGGGGGGGGFGGGGGDGEGGGGGGGGGGGGGFGGGGGEGGGCFGFFEGGGGGGGGGGEGGGCFGGGGGGGGFGGGGGGGGGGGGGGGGGGGGGGGGGGGGGG@FGGGFGGGDGGFFFFG8+@@GFG)9?EGGDEG9DGGGG=78*2=5656EE5CGFEE?442;DGGGG3CGG9>F>FF>(,99?)0*,50CC27(4224)()4384)(4:EE*4:2B)6<:))(-((.0((-(.;(9/)(((,.(()).+.-((-(-(-6(5)((((07),19
@M03364:396:000000000-C9LGT:1:1101:26858:9466 2:N:0:10
GGACTACTAGGGTTTCTAATCCTGTTCGCTCCCCACGCTTTCGCTCCTCAGCGTCAGTAACGGCCCAGAGACCTGCCTTCGCCATTGGTGTTCTTCCCGATATCTACACATTCCACCGTTACACCGGGAATTCCAGTCTCCCCTACCGCACTCAAGCCCGCCCGTACCCGGCGCGGATCCACCGTTAAGCGATGGACTTTCACACCGGACGCGACGAACCGCCTACGAGCCCTTTACGCCCAATAAATCCGGATACCGCTTGCCCCCTACGTATTACCGCGGCTGCTGGCCCGTCTTTCGC
+
CCCCCGGGGGGGGGGGGGGGGGGGGGGGGGGGGGGGGGGGGGGGGGGGGGGGGGGGGGGGGGGGGGGGGGGGGGGGGGGGGGGGGGGGFGGGGGGGGGGEGGGGGGGGGGGGGGGGGGFDGGGGFGGGGGGGGGGCGGGGGGGFGGGEGEGFGFGFGGGGGGFGG8EGFGGGFGFG*?EG9FF7CE:=FG5*;EGFGGGGGFG?GFF((925,0:9G0CG>GFF?CB)-94?:?F<A0CGG?6(0)..7F39BB6))-4(4:>,>FG(18??2)54:C1>(49>;??:((440600<*)11
@M03364:396:000000000-C9LGT:1:1101:9292:9492 2:N:0:10
GGACTACTCGGGTTTCTAATCCTGTTCGCTCCCCCAGCTTTCGCGCCTCAGCGTCAGTGGTGGCCCAGAAGGCCGCCTTCGCCACCGGTGTTCTTCCCGATATCTGCGCATTCCACCGCTACACCGGGAATTCCGCCTTCCCCTACCACACTCGAGCCCGCCGGTATCGGAGGCTCGCCGGGGTTGAGCCCCGGGCTTTTACCTCCGACCTAACGGGCCGCCTACGCGCGCTTTACGCCCAATGAATCCGCATACCGCTCGCCCCCTCCGTATTTCCCCGGCTGCTGGCCCGTAGTTCTCC
+
@CCCCGGGGGGGGGGGGGGGGGFFFGGGGGGGGGGGDGGGGGGGGGGGGGGGGGGGFGGGGGGGGGGGCFFGGGGGGGGGGGGGGGGGGGGGGGGGGGGEGEGGGFGGGGGGGGGGGGGGGGGGGGGGGGGGGGGGGGGGGGGFFGFFGFGDF8FBGGGEGGFDGEGGDEGEFG2<7>GEC=CEGD82?FGGGGEECFGGG<FAGFFFFG;GBF59<;EGFG6?4*4041736?2<?BGG*(44/6:AFG*4::)4)4(4-3::D*111(4(.8)6<+.-49134))5?(4,,,(09*)2C
@M03364:396:000000000-C9LGT:1:1101:8462:9497 2:N:0:10
GGACTACCAGGGTTTCTAATCCTGTTTGCTCCCCACGCTTTCGAGCCTCAGCGTCAGTTACAGTCCAGAGAATCGCCTTCGCCACTGGTGTTCTTCCTAATCTCTACGCATTTCACCGCTACACTAGGAATTCCATTCTCCTCTCCTGCACTCTAGACTTCCAGTTTGAAATGCAGCACCCAGGTTGAGCCCGGGTATTTCACATCTCACTTACAAGTCCGCCTACGCGCCCTTTACGCCCAGTAACTCCGGACAACGCTCGCCACCTACGTATTACCGCGGCGGCTGGCACGTAGTTAGC
+
CCCCCGGGGGGGGGGGGGGGGGGGGGGGGGGGGGGGGGGGGGGGGGGGGGGGGGGGGGGGGGGGGGGGFGGDGGGGGGGGGGGGGGGGGGGGGGGGGGGGGGGGGGGGGGGGGGGGGGGGGGGGGFGGGGGGGGGGG;DFGGGFGGFFGFGEFDGFFFEGFGFGGGFF8=FGFGEFDB=FEG+=DFBDFFGFGGGC>DCFGCGFFFAACFFFF+39CECF=D947D)9)/5@=DFCFFGGG;6@6?))2;D1:B1=F>0(46C6*;*(,.47)-4.5<:972>0(--,4:()43.)09)?D
@M03364:396:000000000-C9LGT:1:1101:18231:9499 2:N:0:10
GGACTACACGGGTATCTAATCCTGTTCGCTACCCATGCTTTCGAGCCTCAGCGTCAGTTGCAGACCAGAGAGCCGCCTTCGCCACTGGTGTTCTTCCATATATCTACGCATTCCACCGCTACACATGGAGTTCCACTCTCCTCTTCTGCACTCAAGAAAAACAGTTTCCGATGCAGTTCCTCGGTTAAGCCGAGGGCTTTCACATTAGACTTATTTTTCCGCCTGCGCTCGCTTTACGCCCAATAAATCCGGACAACGCTTGCCACCTACGTATTACCGCGGCTGCTGGCACGTAGTTAGC
+
CCCCCGGGGGGGGGGGGGGGGGGGGGGGGGGGGGGGGGGGGGGGGGGGGGGGGGGGGGGGGGGGGGGGGGGGGGGGGGGGGGGGGGGGFGGGGGGGGGGGGGGGGGGGGGGGGGGGGGGGGGGGGGGGFGEFGGGGGGGGGGGFGGGGGFGFGFFFFFGFGGFGGGGGGGGGFGE8FFGGDFGGGG@AFGGGDGGGGGGGGFGFGFF=6CEFEAFEFEGGFD@DB;=?BC9;?6?FFFGGG;?;/7)9AFG9<B(3>6;??FC?7ACB3::3)6>)6<3027;BFFB>8?(46:().*)*2
@M03364:396:000000000-C9LGT:1:1101:15628:9509 2:N:0:10
GGACTACTGGGGTATCTAATCCTATTTGCTCCCCACGCTTTCGTGCCTCAGCGTCAGGTACAGGCCAGGCGGCCGCCTTCGCCGCTGGTGTTCTTCCACATCTCTACGCATTTTACCGCTACACATGGAGTTCCACCGCCCTCTCCTGTCCTCAAGCCGTGCAGTTTCCAAAGCCTGAACCGGTTGAGCCGGTCCCTTTTACTTCAGACTTGCACAGCCGCCTGCGCACCCTTTACGCCCAATCATTCCGGATAACGCTTGCCACCTACGTATTACCGCGGCTGCTGGCACGATGTTCGGC
+
CCCCCGGDFGGGGDGGGGGGGGGDFGGGGGGGGGGGGGGGGGGGGGGGGGGGGGGGGGGGGGGGGGGGGGGGGGGGGGGGGGGGGGGGFGGGGGGGGGGGGGGGGGGGGGGGFFGFGGGGGGGGFGGGGFGGGGGGGF>GGGG?DGFGGA:*@CA:CFGGGGFGGGGGGGGGFGDGFFGGGDD<8?,0AFGG/CGGGDFE+/5);3+)6F)+96F<GFGG;<034/709D?6:?<56::C82:7@94<=6)8?:2)8(4((-2.C@C(4844<B4<A54-69(3:::?((,-(,(09*()1
@M03364:396:000000000-C9LGT:1:1101:13010:9509 2:N:0:10
GGACTACTGGGGTTTCTAATCCTGTTCGCTCCCCCAGCTTTCGCGCCTCAGCGTCAGTGGTGGCCCAGAAGGCCGCCTTCGCCACCGGTGTTCTTCCCGATATCTGCGCATTCCACCGCTACACCGGGAATTCCGCCTTCCCCTACCACACTCCAGCCCGCCGGTATCGGCGGCTCGCCGGGGTTGAGCCCCGGGCTTTTACCCCCGACCTAACGGGCCGCCTACCCCCCCCTTTCGCCCCATTAATCCCGGATACGCCCCCCCCCCACCCACTACCCGCGCCTCTTGCCCCGTATTTCGC
+
CCCCCGGGCFEGEEGFGGGGGGGGGGGGGGGGGGGGGGGGGGGGGGGGGGGGGGGGGGFGEGGGGGGG?AFFGGEGGGGGGGGGGGGGFGGGGFFGGGGGGCEGGGGGGGGGCGGGGDGGGGGGFEGGG>FGGGGGGFGGGFGFFGG,DFGFG)96FGG7@F?GECFGED*:8<,9*:E*:/<*:C,,)2AC)>EE);FG+4C(17),4DB+)78(1(:*(9(,4*,),)-((.)),(;EE<()*)--=*1((((.)((-((2(959((((((,((.2,-41(,43)44421(,(0//.97
@M03364:396:000000000-C9LGT:1:1101:12850:9526 2:N:0:10
GGACTACCAGGGTTTCTAATCCTGTTCGCTCCCCCAGCTTTCGCGCCTCAGCGTCAGTGGTGGCCCAGAAGGCCGCCTTCGCCACCGGTGTTCTTCCCGATATCTGCGCATTCCACCGCTACACCGGGAATTCCGCCTTCCCCTACCACACTCGAGCCCGCCGGTATCGGAGGCTCGCCGGGGTTGAGCCCCGGGCTTTTACCTCCGACCTAACGGGCCGCCTACGCGCGCTTTCCGCCCCATGAATCCGGCTAACGCTCGCCCCCTACGTATTACCCCGGCTGGTGGCCCCGTGTTCGCC
+
BCCCCGGGGGGGDDCGGFFDFGGFGGGGGGGGGGGGGGGFGGGGGGGGGGGGGGGGGGGGGFGGGGGGEGGGGGGGGGGGGGGGGGGGGEGGDGFGGGGGGGGGGGGGGGGGGGGGGGGGGGFGGGEGD7FGGGGGGFCFGGGFGGGDGFGBF8FDGGGGGGFGG@FGGGEEFGFGGDGCCCD<C8,.?AFGDEEGGDFFG<F:CF7;BDB6:@8(9;EC>G612*-8992((-)6(4?G8621*))6?<)-4?:7.-(-((::GE3(4(,4)(.-664(9>1(((.((,(((((0)*,9>
@M03364:396:000000000-C9LGT:1:1101:18068:9528 2:N:0:10
GGACTACCAGGGTATCTAATCCTGTTCGCTACCCATGCTTTCGAGCCTCAGCGTCAGTTGCAGACCAGACAGCCGCCTTCGCCACTGGTGTTCTTCCATATATCTACGCATTCCACCGCTACACATGGAGTTCCACTGTCCTCTTCTGCACTCAAGTCGACCAGTTTCCAATGACCCTCCACGGTTAAGCCGTGGGCTTTCACATCAGACTTAATCAACCACCTGCGCGCTCTTTACGCCCAATAATTCCGGATAACGCTCGCCACCTACGTATTACCGCGGCTGCTGGCACGTAGTTCGC
+
CCCCCGGGGGGGGGGGGGGGGGGGGGGGGGGGGGGGGGGGGGGGGGGGGGGGGGGGGGGGGGGGGGGGGGGGGGGGGGGGGGGGGGGGGGGGGGGGGGGGGGGGGGGGGGGGGGGGGGGGGGGGCFGGGGGGGGGGGFDFGGGFGGGGGFGFGFFFFGGGGGFGDEGGGGGGFGFGG?FGGGDGGG<C7EFDDGGGGGGGGEFFGFFFBGEF;:5::@FFDGFFEEBEFG2;DFFEFFGGG;@FAEEEFGGFF77<F6>FBFEB7EGF:?:4<A?2<<4>6>FB0:))5?2<:B:5<*->D
@M03364:396:000000000-C9LGT:1:1101:24241:9543 2:N:0:10
GGACTACAGGGGTATCTAATCCTGTTCGCTCCCCACGCTTTCGCTCCTCAGCGTCAGTAACGGCCCAGAGACCTGCCTTCGCCATTGGTGTTCTTCCCGATATCTACACATTCCACCGTTACACCGGGAATTCCAGTCTCCCCTACCGCACTCAAGCCCGCCCGTACCCGGCGCGGATCCACCGTTAAGCGATGGACTTTCACACCGGACGCGTCGAACCGCCTACGAGCCCTTTACGCCCAATAAATCCGGATAACGCTTGCACCCTACGTATTTCCGCGGCTGCCAGCACGTAGGTCGC
+
CCCCCGGGGGGGGGGGGGGGGGGGGGGDGEGFGGGGGGGGGGGGEFGGGGGGGGGGEGFGGGGGGGGGFFGGGGGGGGGGGGGGCEGGCBGGGGGFGGGGGGGGGGGGGGGGGGGGGGGGEGGGGGGGCEFGGGGFG,=DFGGFGGG6EEGAGDFFGGGGGGFGGGGGGGGGFGFG56CGFGC*;E*4@C59CGDADCFCE.CECDFFFG>D2)2956CEBGF0223)(9;2(454A:EGE(-4/<<<FGC6(,46*47131C<CFC?:6,4)62).0--4((42(().8??>:())*)11
@M03364:396:000000000-C9LGT:1:1101:28311:9566 2:N:0:10
GGACTACTAGGGTTTCTAATCCTGTTTGCTCCCCACGCTTTCGTGCCTCAGCGTCAGTAACAGGCCAGGCGGCCGCCTTCGCCACTGGTGTTCTTCCATATATCTACGCATTTTACCGCTAAACATGGAGTTCCACCGCCCTCTCCTGTCCTAAGGCCTGCCAGTTTCCAAAGCATGAACCAGTTGAGCCAGTCCCTTTTACTTCAGGCTTGAAAAGAAGCCTGCACAGCCTGTAAGCCCAATCATTCCGGATAGCGCTTGCCACCTACGTGTTACCACGGGTGCTGGCGAGCAGATTGCC
+
CCCCCGGC,CEFGGGGGGFGGFG,CCFGGDAFGGG@FCGGGGGG8FC,CBFFFFGE>FFG9FGFEFGGG@EE@FCEEGG9AF4FGGGG<FGGGG;5EFECFGGGGGGF7EEGFFCEFG78E+@FFDGC?,EFEDF9E+=FF>@;+>9,7@BE,*+0,6=+:>9FCFGGFGG,:C57:*@E7,;7,,,36,,3;ACFFCFGFE,7:FA*)*-*-/,*;-4,(*.((,.1(1/3(/)).35<*/5()9958C38;;(..(4(,(+)2;*,.-4(53).4+.,(((4(4):((((((()/*502
@M03364:396:000000000-C9LGT:1:1101:26399:9573 2:N:0:10
GGACTACACGGGTTTCTAATCCTGTTCGCTCCCCCAGCTTTCGCGCCTCAGCGTCAGTGGTGGCCCAGAAGGCCGCCTTCGCCACCGGCGTTCTTCCCGATATCTGCGCATTCCACCGCTACACCGGGAATTCCGCCTTCCCCTACCACACTCGAGCCCGCCGGTATCGGAGGCTCGCCGGGGTTGTGCCCCGGGCTTTTACCTCCGACCTAACTGGCCGCCTTCCGCCTCTTTATCCCCAATGGATCCGTGTATCGCTCGTCCCCTTCGTCTTCCCCCGGCTGCTAGCACGGATTTCCGC
+
9CCCCCFGGGDGFEGCFG9AFFG,C<EC@@EGCFEEDDFGGCCB@@EE7FFGGFG76C<,C,@8EFE8E@FAGGGEGFFG?CGGECFC+CFGGGG9EEC+CCEFFEE=+@FE;F8BFEED8BEGEC77FFGFEA?FE7DGFFG5?GGGEFGFF5C5C8***>B<<*/?EGGGFE6DC>GEC5>1:E2-*,:><>8CCFFC?<94:>7(,99+,.+.6(/:9C:()*()-*-()6))).3@6(.(),..7*1(41-).-,2((1-92*(444((-.)82,(--(-804<:43(((,.9*)*1
@M03364:396:000000000-C9LGT:1:1101:2652:9583 2:N:0:10
GGACTACCCGGGTTTCTAATCCTGTTCGCTCCCCACGCGTTCGCGCCTCAGCGTCAGTAACGGCCCAGCGGCCTGCCTCCGCCATGGGTGTCCTTCCCGATATCTACACATTCCATCGCTACACCGGGAATTCCAGTCCCCCCTACCGCACTCACGCCCGCTCGTAACCGGCGCGGACCCACCGTTAAGCGTTGTTCTTTCACACCGGACGCGACGAACCGCCTACGCGCCCTCTCCGCCCACTGACTCCGGATAACGCTGGCCCCCTACGTATTACCGCGGCTGCTGGTATGCTGTTAGC
+
B<B@8C;666+6@,,,CFF,5,CF9FFGGGFG-F@@@F+78F6++86,,4CFFGDF,<,9F::++8CF=++>FFGG<,,,448+854D,8C,B?;F,==@FG8?=E9A<F@<>A;,A=3+=:=8,63C+@=D,:@,,,+8@C:**,@:E5:5<>*;,=*;>*89=E,1,4*12<(8*)//7;*1*2*.*3/**:**203:24@2*7)1(9(*,7E(),:E>D1((A?34)491(.,.38:*4(,).()0*13(((.*(,4(-;(7:<(40-4<)..:+47(4-4;:4:0())())1**):*
@M03364:396:000000000-C9LGT:1:1101:13053:9586 2:N:0:10
GGACTACCGGGGTATCTAATCCTGTTCGCTCCCCCAGCTTTCGCGCCTCAGCGTCAGTGGTGGCCCAGAAGGCCGCCTTCGCCACCGGTGTTCTTCCCGATATCTGCGCATTCCACCGCTACACCAGGAATTCCGCCTGCCCCTCCAGTACTCAAGCCTGACAGTTTCCAATGCCATCCCGCAGTTGAGCCGCGGGTTTTCACATCGGCCTTGCCATGCCGTCTACGCTCCCTTTCCACCCAGTAAATCCGGATCACGCTTGCCCCCTACGTATTACCGCGGCGGCTGGCCCGTCTTTCGC
+
CCCCCGGGGGGGGGGGGGGGGFGGGGGGGGGGGGGGGGGGGGGEGGGGGGGGGGGGGGGGGGGGGGGGGGGGGGGGGGGGGGGGGGGGFGCFAFGGGGGGGGGGGGGGGGGGGGGGGGGGGGGGGGGGGGGGGGGGGGGGGGGFGGF?FFFEFECFGGGGGGFGGGGGFFGGFGFGGFGGDG4<BC,9FFGDGGGGCEGGGCC?:ADF>38G:<FBG0FGFGFFFG?F:D6<?AF294CGEFBF7<D<@C311(,35343:BGFGGD92?::2)4.6::FF6(((4((--:?>>(8)*)/1
@M03364:396:000000000-C9LGT:1:1101:17298:9599 2:N:0:10
GGACTACAGGGGTATCTAATCCTGTTCGCTCCCCACGCTTTCGCTCCTCAGCGTCAGTAACGGCCCAGAGACCTGCCTTCGCCATTGGTGTTCTTCCCGATATCTACACATTCCACCGTTACACCGGGAATTCCAGTCTCCCCTACCGCACTCCAGCCCGCCCGTACCCGACGCGGATCCACCGTTAAGCGATGGACTTTCACACCGGACGCGACGAACCGCCTACGAGCCCTTTACGCCCAATGAATCCGGGTCACGCTCGCCCCCTACGTATTACCGCGGCCGCTGGGCCGTCTTCTGC
+
CCCCCGGGGGGGGCGGGGGGGGGGGGGGGGGGGGGGGGGGGGGGGGGGGGGGGGGGGGGGGGGGGGGGGGGGGGGGGGGGGGGEGGGGFGGGGGGGGGGEGGGGGGGGGGGGFGGGGGDGGGGGGGGGG7FGGGGFGG8FFGGFGGGGGFGFGFDFDFEDGGFGGG>GGDGGFGFG:AGGGGGCFE78CFECFGGCFGGGG3B3FFF>(7(*()2,/18E9GBB:GF)8C9B(489>(2CG?(89924BGG0(-((0346<BE;DC7;,1,(.6(69F?F92(((-4,4-8?13(08*)2;
@M03364:396:000000000-C9LGT:1:1101:18546:9634 2:N:0:10
GGACTACCGGGGTTTCTAATCCTGTTCGCTCCCCACGCTTTCGCTCCTCAGCGTCAGTAACGGCCCAGAGACCTGCCTTCGCCATTGGTGTTCTTCCCGATATCTACACATTCCACCGTTACACCGGGAATTCCAGTCTCCCCTACCGCACTCAAGCCCGCCCGTACCCGGCGCGGCTCCACCGTTAAGCGATGGACTTTCACACCGGACGCGACGAACCGCCTACGAGCCCTTTACGCCCAATAAATCCGGATAACGCTTGCACCCTACGTATTACCGCGGCTGCTGGCACGTATTTAGC
+
CCCCCGGGGGGGGCGGGGGGGGGGGGGGGGGGGGGGGGGGGGGGGGGGGGGGGGGGGGGGGGGGGGGGFGGGGGGGGGGGGGGGGFGGGGGGGGGGGGGGGGGGGGGGGGGGGGGGGGECEGGFFDGGGEGGGGGGGEFGGGGFFGG6C5FAGFGFGGGGGGFGGGGGGGGGFG@G*)=E68C@FGC@FGGGGEC6CFC7F)AAGFFFFGFG>:=;D9EGBGF01;0)3C>:34:<A:GDGF0:47<>FCCB0::AF:238:F<G87(3<1(,6>)-<4-47((((,2(4:<64,*)*)0:
@M03364:396:000000000-C9LGT:1:1101:7820:9649 2:N:0:10
GGACTACCCGGGTATCTAATCCTGTTCGCTCCCCCAGCTTTCGCGCCTCAGCGTCAGTGGTGGCCCAGAAGGCCGCCTTCGCCACCGGTGTTCTTCCCGATATCTGCGCATTCCACCGCTACACCGGGAATTCCGCCTTCCCCTACCACACTCGAGCCCGCCGGTATCGGAGGCTCGCCGGGGTTGAGCCCCGGGCTTTTACCTCCGACCTAACGGGCCGCCTACGCGCGCTTTACGCCCAATGCATCCGGATAACGCTCGCCCCCTACGTATTACCCCGGCTGCTGGCACGTCTTTCGCC
+
CCCCCGGGGGDGGGGGGGGGGGGGGGGGGCFGGGGGGGGGGGGGGGGGGGGGGGGGGGGGGGGGGGGGGGGGGGGGGGGGGGGGGGGGCFGGFGGGGGGEGGGGGGGGGGGGGGGGGGGGGGGGGGGGGGGGGGGGGCGGGGGFGGGGGFGDF=FEGGGGGGFGGCFGGGGCEGFGGFGGGGGEEG,4?EGGDGGGDCCEF<E:>>BFFGFGFF81C>GG>GF0:*479C>220)6:?CG8(3:)-5AF7)(-()457(26682D8148(,)4:).4+44>909::4001<?4,(0=*(*9
@M03364:396:000000000-C9LGT:1:1101:13331:9653 2:N:0:10
GGACTACTGGGGTTTCTAATCCTGTTCGCTCCCCACGCTTTCGCTCCTCAGCGTCAGTAACGGCCCAGAGACCTGCCTTCGCCATTGGTGTTCTTCCCGATATCTACACATTCCACCGTTACACCGGGAATTCCAGTCTCCCCTACCGCACTCAAGCCCGCCCGTACCCGGCGCGGATCCACCGTTAAGCGATGGACTTTCACACCGGACGCGACGAACCGCCTACGAGCCCTTTACGCCCAATAAATCCGGATCACGCTTGCCCCCTACGTATTACCGCGGCTGCTGGCACGTCGTTAGC
+
CCCCCGGGGGGGGEGGGGGGGGGGGGGGGGGGGGGGGGGGGGGGGGGGGGGGGGGGGGGGGGGGGGGGEGGGGGGGGGGGGGGGEGGGFGGGGGGGGGGCGGGGGGGGGGGGGGGGGGFGGGGGGGGGGCGGGGGFGGGGGGGFGGGGGFGFGFGFGGGGGGDGCGGGGEGGDF>DCBEG6FGGGG<=CFE<CEECFGGGGFGFGFE9>GFG2.:3DFGGFGF??GF@0>7:32:)6<GGGF0:6)::FGDB10(8F6:<:?G(2;DF:BB4)6326<19>BB>124:?F(8:B()0.39>
@M03364:396:000000000-C9LGT:1:1101:27726:9656 2:N:0:10
GGACTACTAGGGTTTCTAATCCCGTTTGCTCCCCTGGCTTTCGCGCCTCAGCGTCAGTTGTCGTCCAGAAAGCCGCTTTCGCCACTGGTGTTCCTCCTAATATCTACGCATTTCACCGCTACACTAGGAATTCCGCTTTCCTCTCCGATACTCTAGCATCGCAGTTTCGGTCCCCTCACGGGGTTAAGCCCCGCACTTTTAAGACCGACTTACGACGCCGCCCGCGCGCCCTTTACGCCCAATCATTCCGTACCACGCTTGCCACCCACGTCTTACCGCTGCTGCTGGCACGTAGTTCGCC
+
CCCCCFGGGGGGGGGGGGGGGGGGGGGGGGGGGGGFGGGGGGGGDFDFBFGGGGGGFGGGGGGGGGGGGGGGGGGGGFGCFGCGGGGGFEGGGGFGGGGGGGGGGFFGGGGGGGGGGGGGGGGGGGGGEGEGDGGDC:=FEGGBDFG?EFDDFEGFDFGGGGFDFGGGGDGGFGC6E?D?E5;FEF90<>8CGGGGGGGG77?>CA?@088<))*.:0EGBG(-,2489593,8<44:?E5,,.995<FF*.((.3)((((-+.9;*,1,(-(-44:8((46)52).5,.)4:<BDF=455
@M03364:396:000000000-C9LGT:1:1101:6928:9658 2:N:0:10
GGACTACACGGGTATCTAATCCTGTTCGCTCCCCCAGCTTTCGCGCCTCAGCGTCAGTGGTGGCCCAGAAGGCCGCCTTCGCCACCGGTGTTCTTCCCGATATCTGCGCATTCCACCGCTACACCGGGAATTCCGCCTTCCCCTACCACACTCGAGCCCGCCGGTATCGGAGGCTCGCCGGGGTTGAGCCCCGGGCTTTTACCTCCGACCTAACGGGCCGCCTACGCGCGCTTCACGCCCACTGCATCCGGATACCGCTCGCCCCATACGTATTACCCCGGCCGCTTGCCCGTACTTAGCC
+
CCCCCGGGGGGGGGGGGGGGGGGGGGGGGGGGGGGGGGGGGGGGGGGGGGGGFGGGGGGGGGGGGGGGGFGGGGGGGGGGGGGGGGGGFEGGFGGGGGGGGGGGGFGGGGGGGEFGGGGGGGGGGGGGGGGGGGGGGGGGGGGAFGGFGFGF@=GBEGGGGGFDCEGGCGGGEGFGGFGGGGGGE8<8FFGGGGGGGGGGGDF2CFD(7D690754DB=*4DB23/4795;(8(.5??8CC,3:/5)6FG/1137>:9(((-:(>*0.:?,).().6+4(,4(3((4-(.2:(,(0**)22
@M03364:396:000000000-C9LGT:1:1101:27414:9662 2:N:0:10
GGACTACTGGGGTTTCTAATCCTATTTGCTCCCCACGCTTTCGTGCCTCAGCGTCAGGTACAGGCCAGGCGGCCGCCCTCGCCGCTGGTGTTCTTCCACATCTCTACGCATTTTACCGCTACACATGGAGTTCCACCGCCCTCTCCTGTCCTCAAGCCGTGCAGTTTCCAAAGCCTGAACCGGTTGAGCCGGTCCCTTTTACTTCAGACTTGCACAGCCGCCTGCGCACCCTTTACGCCCAATCATTCCGGATAACGCTTGCCCCCTACGTATTCCCGCGGCCGCTGGCCCGTAGTTAGCC
+
CCCCCGGGGGGGGGGGGGGGGGGAFGGGGGGGGGGGGGGGGGGGGGGGGGGGGGGGGEGGGGGGGGGGGGGGGGGGG+CFGGGGGGGGGGGGGGGGGGGGGGGGGGGGGGGGGGGGGGGCGEGG=FGGFGGGGGGGGGGFFGGFGGG6,@FEGFGFCFGEGGFF=FGGGGF,;FBGG4DEFGGGGG8;FFECCGGG=FFG<799FFACFG?73*<)>6C>>GF:6/1)(9<:1:).8:EG540:).6<@G/(3-)554-3(1<)7?13:3<444)-4/4-99(22(,404<>>08:41)*2
@M03364:396:000000000-C9LGT:1:1101:14332:9665 2:N:0:10
GGACTACAAGGGTTTCTAATCCTATTTGCTCCCCACGCTTTCGTGCCTCAGCGTCAGTAACGGCCCAGAGACCTGCCTTCGCCATTGGTGTTCTTCCCGATATCTACACATTCCACCGTTACACCGGGAATTCCAGTCTCCCCTACCGCACTCAAGCCCGCCCGTACCCGGCGCGGATCCACCGTTAAGCGATGGACTTTCACACCGGACGCGCCGAACCGCCTACGAGCCCTTTACGCCCAATAAATCCGGATACCGCTTGCACCCTACGTATTACCGCGGCTGCCGGCCCGTAGTTAGC
+
CCCCCGGGGGFGGFGGGGGGGGG9FEGGGGGGGGGGGGGGGGGGGGGGGGGGGGGGGG@FGGGGGGGG@FGFGGGGGGGGGGGGGAEGFGGGGGGGGGGGGGGGGGGGGGGGGGGGGGEDGGGGGGGG@FGGGGFEFGGGGGGFGGGGG5FAGBGFGGGGGGFGCEEEFCCD9CAGCBEFDEDECE*=@F**1ACFGGGGG<F3CAD12C9C>)8950CEBGF62:1<,99((.5253EGGF03?B))9CC>(4:)),7;?0;)9@D3(46.4)5))3(,,(7,44(429;6,-())*-2:
@M03364:396:000000000-C9LGT:1:1101:23169:9690 2:N:0:10
GGACTACTGGGGTTTCTAATCCTGTTCGCTCCCCCAGCTTTCGCGCCTCAGCGTCAGTGGTGGCCCAGAAGGCCGCCTTCGCCACCGGTGTTCTTCCCGATATCTGCGCATTCCACCGCTACACCGGGAATTCCGCCTTCCCCTACCACACTCGAGCCCGCCGGTATCGGAGGCTCGCCGGGGTTGAGCCCCGGGCTTTTACCTCCGCCCTAACGGGCCGCCTACCCGCGCTTTACGCCCAATGCATCCGGCTAACGCTCGCCCCCTACGTCTTACCCCCGCTGCTTGCCCGGCTTTCGCC
+
CCCCCGGGGGGGGGGGGGGGGGGGGGGGGGGGGGGGGGGGGGGGGGGGGGGGGGGGGGGGGGGGGGGGGGGGGGGGGGGGGGGGGGGGEGGGGGGGGGGGGGGGGGGGGGGGGGGGGGGGGGGGGGGGGGGGGGGGGGGGGGGFGGG?FFGFGFFFGEFGGGFGGGGGGDEGFG5FGFGGGGC*BE,.?FGGGDGGDG?CCAGFGFF(4DB*:F*479EE9DB1:*,.49>61<))41?CC((466<<@D),-:)4>;2499:<G55(4:1((4.4:+(-42(-4)..((5(1(.07*4C<
@M03364:396:000000000-C9LGT:1:1101:11343:9691 2:N:0:10
GGACTACCGGGGTTTCTAATCCTGTTCGCTCCCCACGCTTTCGCTCCTCAGCGTCAGTAACGGCCCAGAGACCTGCCTTCGCCATTGGTGTTCTTCCCGATATCTACACATTCCACCGTTACACCGGGAATTCCAGTCTCCCCTACCGCACTCAAGCCCGCCCGTACCCGGCGCGGATCCACCGTTAAGCGATGGACTTTCACACCGGACGCGACGAACCGCCTACGAGCCCTTTACGCCCAATAAATCCGGCTAACGCTTGCACCCTACGTATTACCGCGGCTGCTGGCACGTCGTTAGC
+
CCCCCGGGGGGGGGGGGGGGGGGGGGGGGGGGGGGGGGGGGGGGGGGGGGGGGGGGGGGGGGGGGGGGGGGGGGGGGGGGGGGGGGGGGGGGGGGGGGGGGGGGGGGGGGGGGEFGGGGGGGGGGGGGGGGGGGFFGFGGGGGFGGGDGEGFF@9AFGGGCFEGGGGGGGGGFG@G7=EF+>C=CE<?FGGGFGD*>FGCFFG<FE>B>D9=67C>C1=E>GF40;:3<CBBF?:-61CEEBF?)8<>FG:6(3(4::FF13;2CGDFBB:43<(54E80(7(--3)4::(8??2075(C:
@M03364:396:000000000-C9LGT:1:1101:2589:9697 2:N:0:10
GGACTACCAGGGTATCTAATCCTATTTGCTCCCCACGCTTTCGTGCCTCAGCGTCAGGTACAGGCCAGGCGGCCGCCTTCGCCGCTGGTGTTCTTCCACATCTCTACGCATTTTACCGCTACACATGGAGTTCCACCGCCCTCTCCTGTCCTCAAGCCGTGCAGTTTCCAAAGCCTGAACCGGTTGAGCCGGTCCCTTTTACTTCAGACTTGCAAAGCCGCCTGCCCACCCTTCACGCCCATTCCTTCCGGATAACGCTGGCCACCTACGTATTACCTCGGCGGCTTGCACGCCGTGCCCC
+
CCCCCEGGGGGGGGGFFCEFF,6@FCFG9@@FF@EEGGGE<<CFGGGGGGGGEFGGCFGFGGGGGEEGGFGC@FFGGGEGGDGEFEBCBE48FFCFCGGGAFGGGGG@FG@FGGG9A7CDECDEF8FG8FFGFGGG8@8+>+,;DB=3E?>CE6+:,@E@>>9CCGGFCCEA5>0*@A6ECED<CE,7AFCCCE5C8C6?<.<111+/4C5C3*1.2,9/6C;;(*.0,92::1288(2:E()5*))6?D)4<(),)(-((,/.>F*24:35A:A24+.-::(4>9(((.<:,((70),0*
@M03364:396:000000000-C9LGT:1:1101:23672:9704 2:N:0:10
GGACTACTGGGGTTTCTAATCCTGTTCGCTCCCCCAGCTTTCGCGCCTCAGCGTCAGTGGTGGCCCAGAAGGCCGCCTTCGCCACCGGTGTTCTTCCCGATATCTGCGCATTCCACCGCTACACCGGGAATTCCGCCTTCCCCTACCACACTCGAGCCCGCCGGTATCGGAGGCTCGCCGGGGTTGAGCCCCGGGCTTTTACCTCCGACCTAACGGGCCGCCTACCCCCGCTTTACGCCCCATGAATCCGGAGAACGCCTGCCCCCCACGTATTACCCCCGCTGGTGGCACGTATTTACGC
+
CCCCCGGGGGGGGGGGGGGGGGGGGGGGGGGGGGGGGGGGGGGGGGGGGGGGGGGGGGGGGGGGGGGGGFGGGGGGGGGGGGGGGGGGGFGGGGGFGGGGGGGGGGGGGGGGGGGGGGGGGGGGGGGGGGGGGGGGGGGGGGGFGGG@DFF=@8FFGGGGGGFGGGGGGGEGEGBGEBGGGGD:CE,5;EEGDGGD)AFG9>F2FFDBFDFD?F*3D>G51D142*,)-97(-3)4(-:E81:(1)55?5<((((5>:0(-(;?GE)(3(,().))-+,((((,(((((()-.()09*-/1
@M03364:396:000000000-C9LGT:1:1101:4843:9709 2:N:0:10
GGACTACCCGGGTATCTAATCCTATTTGCTCCCCACGCTTTCGTGCCTCAGCGTCAGTCACAGGCCAGGCGGCCGCCTTCGCCACTGGTTTTCTTCCATATCTCTGCGCATTTTACCGCTACACATGGAGTTCCACCGCCCTCTCCTGTCCTCAAGTCTGCCAGTTTCTGATGCATAAATGAGTTGAGCTCATCCCTTTGCCTTCACACTTAACAGACCGCCTGCGCACCCTTTACACCCCATCCTTCCGGCTCACGCCCGCCACCCACGTCGTACCTCGGCTTCTGGCACCTCGTTCTCC
+
CCCCCGGGFGGGGGGEGFCGFFG,EFGGGGGGGGGFFGGGGCCGGGGGGGGGGGGGFEFFGF,CFBD7D7:FFGGGGDCEGEEGGGGGF,BFGGDFFDAEEG;FG9ECFEGG;BFFGEGDEEEF9>FE?FGGGC=,@3@@FDE?+@9676F7B69:FCCAFG5C:DCF7@;,+@99,0D,,,+@@AF=>,D*+=,9*?BC7>C*?9*/(*81*0,0;28=@G6(3*6.25;;844637EC*((.).:<F*)(-(.))4,,(1E0DF*4<-3((482?+4-(4((,).57(5(.(,.0)(02
@M03364:396:000000000-C9LGT:1:1101:27299:9719 2:N:0:10
GGACTACTCGGGTTTCTAATCCTGTTCGCTCCCCACGCTTTCGCTCCTCAGCGTCAGTAACGGCCCAGAGACCTGCCTTCGCCATTGGTGTTCTTCCCGATATCTACACATTCCACCGTTACACCGGGAATTCCAGTCTCCCCTACCGCACTCAAGCCCGCCCGTACCCGGCGCGGATCCACCGTTAAGCGATGGACTTTCACACCGGACGCGACGAACCGCCTACGAGCCCTTTACGCCCAATAAATCCGGATAACGCTTGCACCCTACGTCTTACCGCGGCTGCCGGCACGTAGGTGGC
+
CCCCCGGGGGGGGGGGGGFGGGGFGGGGGGGGGGGGGGGGGGGGGGGGGGGGGGGGGGGGGGGGGGGGGGGGGGGGGGGGGGGGGGGGFGGGGGGGGGGGGGGGGGGGGFGFGGGGGGF=CFGGGGGGGEGGGGGGGGGGGGGFGGGGGB@8,8=9AFFGEGDGGGGGGGGGEGFG??EFFGG*B5<3F:89DEG?<EFGF)?67:>9(>>:(7*,)4C59GBFF:8029;14::AFFCGG?(())6<FFD6(-1)749:<?;22;DB?B:.,(-)6@?6(4;9>?((49(44:.))*,90
@M03364:396:000000000-C9LGT:1:1101:14064:9752 2:N:0:10
GGACTACCGGGGTTTCTAATCCTATTTGCTCCCCACGCTTTCGGGACTGAGCGTCAGTTGCGGACCAGACCGTCGCCTTCGCCACTGGTGTTCCTCCATATATCTACGCATTTCACCGCTACACATGGAATTCCACGATCCTCTTCCGCACTCCAGTGATCCGGTTTCCGGGGCTTCCCGAAGTTTAGCTTCGGGCTTTCCCCTCCAGACCTGTATCACCGCCTGCTCCCTCTTTACGCCCAATGATTCCGGATAACGCTCGCCCCCTACGTATTACCGCGGCTCCTGGCCCGTAGTTACC
+
CCCCCGGGGGGGGEGGGGGGGGG,EFGGGGGGGGGGGGGGGGG@F+CFCFGCGGGGGFFDGGGCGGGGDFGGGGGGGGGGGGGGGGGFFFDEFGGGGGGGGGGGGGGGGEGGGGGGGGG6>BFGCFFGGGGGGGGG@:@FGFFD=,B+89B:FCGFC6@:EG6>FGC>EGGEFGAGGFGC5=:1=E38FF,;5CGGCFFF0=F(*0)/;F=C@6+.C<GG?D>11;(62C(,.6>9<<EGG?(()-).7DF408BA?1;B?(:6*:DB1(34.-8))0-3-36((-5,,8(492935*-*2
@M03364:396:000000000-C9LGT:1:1101:6579:9757 2:N:0:10
GGACTACAAGGGTTTCTAATCCTGTTCGCTCCCCCAGCTTTCGCGCCTCAGCGTCAGTGGTGGCCCAGAAGGCCGCCTTCGCCACCGGTGTTCTTCCCGATATCTGCGCATTCCACCGCTACACCGGGAATTCCGCCTTCCCCTACCCCACTCGAGCCCGCCGGTATCGGAGGCTCGCCGGGGTTGAGCCCCGGGCTTTTACCTCCGACCTAACGGGCCGCCTACGCCCGCTTTACGCCCAATGAATCCGGATACCGCTCGCCCCCTACGTATTTCCCCGGCTGCTGTCACTGATTTACGC
+
CCCCCGGDGGFGGGGGGGFGGGGFGGGGGGGGGGGGGGGGGGGGGGGGGGGGGGGGGGGFFGDGGGGGGFGGGGGGGGGGGGGGGGGGFGGGGGGGGGGGGGGGGGGGGGGGGFGGGGGGEGGGGGGG+CFGGGGGGGGGGGGFGGC,@?FCFDGEGGGGGGFGGGGGDGGGBG9CC>ECDGGGDC,4?CGGGGGDGGGGF3<4*7)(4C>+35;4D6EE9D1-.*,)-)4(8044(2EG*(341)-6?C)3(().0,(-(-23C*1((((.)(-.)+(--,,-(.453)6)-)-091)11
@M03364:396:000000000-C9LGT:1:1101:22668:9771 2:N:0:10
GGACTACAAGGGTTTCTAATCCTGTTCGCTCCCCACGCTTTCGCTCCTCAGCGTCAGTAACGGCCCAGAGACCTGCCTTCGCCATTGGTGTTCTTCCCGATATCTACACATTCCACCGTTACACCGGGAATTCCAGTCTCCCCTACCGCACTCAAGCCCGCCCGTACCCGGCGCGGATCCACCGTTAAGCGATGGACTTTCACACCGGACGCGCCGAACCGCCTACGAGCCCTTTGCGCCCAATAACTCCGGATAACGCTTGCCCCCTACGTATTGCCGCGGACGCCTGCACGTATTTGGC
+
CCCCCGGGGGGGGGGGGGGGGGG9FEGGGGGGGGGGGGGGGGGGGGGGGGGGGEGGGGGGGGGGGGGGGGGGGGGGGGG=FGG@FGGGAFFEGGGFGGGEGGGGGGGGGGGG9FFFFGGGGGCGGGGGEGFFFGCAFGGGGGGDDGG6CDG5=)+;BFGGGGEDGECEFEGGFDAC588?F@C<;EE;A@8CGGGGGEEFF?FE4:BB>GFE()*-9;E56DBB(*3<(/9BF?F)4(*C51:195))96/12-(.*8;?6(*(2;51(344).5)-+(,33((-(((-3(.((1*)/)02
@M03364:396:000000000-C9LGT:1:1101:28083:9780 2:N:0:10
GGACTACCGGGGTTTCTAATCCTGTTTGCTCCCCACGCTTTCGAGCCTCAGCGTCAGTTACAGTCCAGAGAATCGCCTTCGCCACTGGTGTTCTTCCTAATCTCTACGCATTTCACCGCTACACTAGGAATTCCATTCTCCTCTCCTGCACTCTAGCCTTCCAGTTTGAAATGCAGCACCCAAGTTGAGCCCGAGTATTTCACATCTCACTTACCAATCCGCCTACGCTCCCTTTACGCCCAGTAAATCCGGACAACGCTCGCCCCCTCCGTTTTCCCGCGGCTGCTGGCACGTCGGCAGC
+
CCCCCGGC@FEGGCGGGGGGGGGFGGGGGGGGGGGGGGGGGGG<EGGGGGGGGGGGGEAFGGGGGGGGFGF@<EFGGGGFGGGEGGGGGGGGGGGGGGAFGGGGGGGGGGGGGFGGGGGGGGGG9EFGGFFGGGG9,,6FG?DDGGGGGFCDG<FF;D7E9FBFFGFFEGGGFCEGG?DFGFD,EF,;*34@DEGGFGGGGFGE+;?AEGFGC+,1248C=GF9525B9?@@:EB>:@GGGF?31)19AFG666>(),32(,:9CED>(4(().4)-24439>06623(,,86,-)))-99
@M03364:396:000000000-C9LGT:1:1101:20161:9806 2:N:0:10
GGACTACCGGGGTTTCTAATCCTGTTCGCTCCCCACGCTTTCGCTCCTCAGCGTCAGTAACGGCCCAGAGACCTGCCTTCGCCATTGGTGTTCTTCCCGATATCTACACATTCCACCGTTACACCGGGAATTCCAGTCTCCCCTACCGCACTCAAGCCCGCCCGTACCCGGCGCGGATCCACCGTTAAGCCATGGACTTTCACACCGGACGCGCCGAACCGCCTACGAGCCCTTTACGCCCAATCAATCCGGATAACGCTTGCACCCTACGTATTACCGCGGCTGCTGGCACGTAGTTAGC
+
CCCCCGGDGGGGGGGGGGGGGGGGGGCFGGGGGGGGGGGGGGGGGGGGFGGGGGGGGGDGGGEGGGGGDFEEFGGGGGGGGGGGGCFGGGGGGFGGGGGGGGGGGGGDGGGGGGGGGG4?>FGGGGGGGGGGGGG<FGGGG?GFGGGGGFGFGCGFGGFGGGFDG*@EEGDEBG>428=C9A7CFG*6CF+*2AC6DFGGGFG<FFBB0D9C1)/(92EGBGFF<F8.->38:<FAF:GGG0(,05):F<9;:3(<F?913:>)>FG:?BF:)5:4>E3>09>FFB2,:?0<B4()0/-::
@M03364:396:000000000-C9LGT:1:1101:9908:9809 2:N:0:10
GGACTACCGGGGTTTCTAATCCTGTTCGCTCCCCCAGCTTTCGCGCCTCAGCGTCAGTGGTGGCCCAGAAGGCCGCCTTCGCCACCGGTGTTCTTCCCGATATCTGCGCATTCCACCGCTACACCGGGAATTCCGCCTTCCCCTACCACACTCGAGCCCGCCGGTATCGGAGGCTCGCCGGGGTTGAGCCCCCGGCTTTTACCTCCGACCTAACGGGCCGCCTACCCGCGCTCTACGCCCAATGAATCCGGATACCGCTCGCCCCCTACCTATTCCCCCGGCCGCTGGCACGATTTTCGCC
+
CCCCCGGGGGGGGDFGGGGGGGGGGGGGGGGGGGGGGGGGGGGGGGGGGGGGGGGGGGGGGFGGGGGGGGGGGGGGGGGGGGGGGGGGFGGGGGGGGGGGGGGGGGGGGGGGGGGGGGG>EGGGGGGGGDGGGGGGGECFGGGFCGGGFAEBFDFFGGFGGGFDFCFFGG5*0C?DCDGGGGC:8?,5FEFD)>CC):8975C4CF)43>>C?F=;D6=E4>4(,*..3)4((--644EG*(.(1))667)83?0>54(4-4?BG*)-((5)).)..*,--4(432(26(.(,(.)*/(9D
@M03364:396:000000000-C9LGT:1:1101:27987:9826 2:N:0:10
GGACTACCCGGGTTTCTAATCCTGTTCGCTCCCCACGCTTTCGCTCCTCAGCGTCAGTAACGGCCCAGAGACCTGCCTTCGCCATTGGTGTTCTTCCCGATATCTACACATTCCACCGTTACACCGGGAATTCCAGTCTCCCCTACCGCACTCAAGCCCGCCCGTACCCGGCGCGGATCCACCCTTAAGCGATGGACTTTCACACCGGACGCGTCGAACCGCCTACGAGCCCTTTACGCCCAATCAATCCGGATCACGCTTGCCCCCTACTGATTTCCGCGGCAGCTGGCCCGTATGTGGC
+
CCCCCGFGGGGGGGGGGGGGGGGGGEGGDEFGGGGGGGGGGGGGGGGGGGEGGGGGGFGGGDGGGGGGFGGGGGFFGGGFGGG>FEF8CFGEGGEFEGGDEGGGCFFFFFFGGGGGGGGGGGGFGEGD7>FFGGC,@D=FFGGDGGG8CBF=>)+;CFDCEGFDE*7B67CGFC>G58?2ACF**A<;C9?39C=FF9ECC<F<CE31(9(:9)/4D:8:7D>010(04)7103,4),;EGFFFF>?AFG39?1(,<(((--*(2;5(3().).--6+,19B9((((.(-(4233))*)21
@M03364:396:000000000-C9LGT:1:1101:23716:9844 2:N:0:10
GGACTACCAGGGTTTCTAATCCTGTTCGCTACCCATGCTTTCGAGCCTCAGCGTCAGTTGCAGACCAGAGAGCCGCCTTCGCCACTGGTGTTCTTCCATATATCTACGCATTCCACCGCTACACATGGAGTTCCACTCTCCTCTTCTGCACTCAAGAAAAACAGTTTCCGATGCAGTTCCTCGGTTAAGCCGAGGGCTTTCACATTAGACTTATTTTTCCGCCTGCGCTCGCTTTACGCCCAATAAATCCGGACAACGCTTGCCACCTACGTATTCCCGCGGCTGCTGGCACGTATTTAGC
+
CCCCCGGGGGGGGGGGGGGGGGGGGGGGGGGGGGGGGGGGGGGGGGGGGGGGGGGGGGGGGGGGGGGGGGGGGGGGGGGGGGGGGGGGEGFGGGGGGGGGGGGGGGGGGGGGGGGGGGGGGGGGGGGGGGGGGGGGGGGGGGGFGGGGGFGFGF?FGFGFGGFFFGFGGGGEDEEGGFGGFFDGGGFEFGGDDGGGGFGGGFGCCFFCEGFG=FGEFFGFDG@F>89?@<39?@F<CDGGGD1=)77?FGDFF>68@;BBFFG>:AF2>?:42>7):<:B;>FF6?>430:?B:,*0*):?
@M03364:396:000000000-C9LGT:1:1101:5354:9878 2:N:0:10
GGACTACACGGGTATCTAATCCTGTTCGCTCCCCCAGCTTTCGCGCCTCAGCGTCAGTGGTGGCCCAGAAGGCCGCCTTCGCCACCGGTGTTCTTCCCGATATCTGCGCATTCCACCGCTACACCGGGAATTCCGCCTTCCCCTACCACACTCGAGCCCGCCGGTATCGGAGGCTCGCCGGGGTTGAGCCCCGGGCTTTTACCTCCGACCTAACGGGCCGCCTACGCGCGCTTTGCGCCCACTGCATCCGGATAACCCTCGCCCCATACGTCGTACCCCGGCTGCGGGCACGTCTTTCGCC
+
CCCCCGGGGGGGGDGGGGGGGGGFGGGGGGGGGGGGGGGGGGGGGGGGGGGGGGGG:EECFGGGGGGGGGGGGGGGGGGGGGGGGGGGGGGGGGGGGGGFGCBFGGGGGGGGGGGGGGGGGGGGGGGGGGGGGGGGGGCGGGGFGGGGGFGDGFG>FGGGGGFGGGGGGGGGFG2FE:EEG=D<CG,4FCGGDGGCDFGGD4<>FFE19DB+2>:2DFGG>G00:/4075912:))4>ED>0<?*3:AFGD:13)))4(43(:<<**381<.(4.(,9492((,(((,,(,-.,(0=6(17
@M03364:396:000000000-C9LGT:1:1101:22671:9897 2:N:0:10
GGACTACAAGGGTTTCTAATCCTGTTCGCTACCCATGCTTTCGAGCCTCAGCGTCAGTTGCAGACCAGACAGCCGCCTTCGCCACTGGTGTTCTTCCATATATCTACGCATTCCACCGCTACACATGGAGTTCCACTGTCCTCTTCTGCACTCAAGTTGCCCGGTTTCCGATGCACTTCTTCGGTTAAGCCGAAGGCTTTCACATCAGACTTAAGCAACCGCCTGCGCTCGCTTTACGCCCAATAAATCCGGATAACGCTTGCCCCCTACGTCTTACCGCGGCTGCTGCGCCGTATTTGGC
+
CCCCCGGGGGGGGGGGGGGGGGGEGGGGGGGGGGGGGGGGGG7CFGGGFFCFFGGE7FCEFD9EFCEGCCAFGDFGGGG9FGGGGGGDCEGGGGGG<EDCFFAFDGEFCBFGG9FGCEC6=@,B>4FB=FGGGGGGGGFGCFF9=>EDEFF84:6DFG;EFFADGGGGFC8CDGDCG?=FA=C+@A<88@,9D*@99BCCCAEECA+1:C)5*=9:C:FCBG==(,/8(1(3;D7)78EG:<(6AAE5C8C>B:0)1,-412@(2A)3(.-.(.2))2,2>(,4,(4:2(31,(-))*609
@M03364:396:000000000-C9LGT:1:1101:5120:9922 2:N:0:10
GGACTACTGGGGTATCTAATCCTGTTCGCTACCCATGCTTTCGCTCCTCAGCGTCAGTTACTGCCCAGAGACCTGCCTTCGCCATTGGTGTTCCTCCTGATATCTGCGCATTTCACCGCTACACCAGGAATTCCAGTCTCCCCTACAGCACTCAAGTTATGCCCGTATCGCCTGCACGCCCGGAGTTAAGCCCCGGGATTTCACAGACGACGCGCCAAACCACCTCCGAGCTCTTTACGCCCAGTAATTCCGGACCACGCTCCCCCCCTACGTATTACCGCGGCCGCTGGCCCGTCGTT
+
CCCCCGGGGGGGG>GGGGGGCFGGGGGGGGGGGGGGGGGGGGGGGGGGGGGGGGGGGGGGGGGGGGGGGGGGGGGGGGGGGGGGGGGGGGGGGGGGGGGGGGGGGGGGGGGGGGGGGGGGGGGGGGGDGGGGGGGGGGGGFFEBCGG88DGDGFCDFG8FEGFGGGGGGGGGFGDFGFGEGGG7CE?EF=EFGDGGGEGFFA,89?A>>)>=>./6D(5CD:<3=*3:6C>005)649;EEF:?6<5A?CFF9601>:690:*,*:)4(,.248574<64;1,4((--,(-.((-)07(
@M03364:396:000000000-C9LGT:1:1101:8848:9944 2:N:0:10
GGACTACACGGGTTTCTAATCCTGTTTGCTCCCCACGCTTTCGAGCCTCAGCGTCAGTTACAGTCCAGAGAATCGCCTTCGCCACTGGTGTTCTTCCTAATCTCTACGCATTTCACCGCTACACTAGGAATTCCATTCTCCTCTCCTGCACTCTAGACTTCCAGTTTGAAATGCAGCACCCAAGTTGAGCCCGGGTATTTCACATCTCACTTAAAAGTCCGCCTACACTCCCTTTACGCCCAGTAAATCCGGACAACGCTCGCCACCTACGTATTACCGCGGCTGCTGGCACGTAGTTCGC
+
CCCCCGGGGGGGGGGGGGGFGGGGGGGGGGGGGGGGGGGGGGGGGGGGGGGGGGGGGGGGGGGGGGGGGGGFGFGGGGGGGGGGGGGGFGGGGGFFGGGGGGGGGGGGGGGGGGFFFGGDGGGGGGGGGGGGGGGFGGFFGGGFGGGDFFGFFDFFAFGGGGFGFGGGGGGGFFEGGFGGGGGGGGFEFFGGGGG47BGFG@FFGFFFFGFG5+,3B@GGDGFF=?:F4?550>>4@>EGGFFE=*8*;FD>DFF<F9>;DBE@9E5428??2<>A9<(970999B:7??024:()0967<
@M03364:396:000000000-C9LGT:1:1101:10185:9967 2:N:0:10
GGACTACCCGGGTTTCTAATCCTGTTCGCTACCCATGCTTTCGAGCCTCAGCGTCAGTTGCAGACCAGAGAGCCGCCTTCGCCACTGGTGTTCTTCCATATATCTACGCATTCCACCGCTACACATGGAGTTCCACTCTCCTCTTCTGCACTCAAGAAAAACAGTTTCCGATGCAGTTCCTCGGTTAAGCCGAGGGCTTTCACATTAGACTTATTTTTCCGCCTGCGCTCGCTTTACGCCCAATAAATCCGGACAACGCTTGCCACCTACGTATTACCGCGGCTGCTGGCACGTATTTCGC
+
CCCCCGGGGGGGGGCFGGGGGGGGGGGGGGGGGGGGGGGGGGGFGGGGGGGGGGGGGGGGGGGGGGGGGGGGGGGGGGGGGGGGGGGGCFGDFFGGGGGGGGGGGGGGECEGGGGGGGGGGGGGGGGGGGGGGGGFGGGGGGGFGGFFDFFBFFGF=DF?8FFGFGGGGGEEFFFGGFGGCGGGGG@CFFGGDGGGGCFGGFGECCFFFGFGF659FEGG@G@@2:>>9G@BD?@EFFGGGDF@AA>7F<536B(8>>FBBFE?*<97?F<?89?FF@(-9(629::::B(8:?(*9=2*9
@M03364:396:000000000-C9LGT:1:1101:9320:9967 2:N:0:10
GGACTACTGGGGTTTCTAATCCTGTTCGCTCCCCACGCTTTCGCTCCTCAGCGTCAGTAACGGCCCAGAGACCTGCCTTCGCCATTGGTGTTCTTCCCGATATCTACACATTCCACCGTTACACCGGGAATTCCAGTCTCCCCTACCGCACTCAAGCCCGCCCGTACCCGGCGCGGATCCACCGTTAAGCGATGGACTTTCACACCGGACGCGCCGAACCGCCTACGAGCCCTTTACGCCCAATAAATCCGGATAACGCTTTCACCCTACGTATTACCGCGGCTGCTGGCCCGTCGTTCGC
+
CCCCCGGGGGGGGGGGGGGGGGGGGGGGGGGGGGGGGGGGGGGGGGGGGGGGGGGGGGGGGGGGGGGGFFEGGFGGGGGGGGGGGEGGGGGGGGGGGGGGGGGGGGGGGGGGGGGGGGGGGGGGGGG:CGGGGGGFGGGGGGGFGGGEEFGAFD+;FFGGGGFGGGGGGGGGEF@C5?EF9FGEGGC;6CCDFEEGGGGGGCF)CDE9BG>DB5C>G;GGBGFFFF:73DBF:BFAFFGGGF::)):<FGGF:6(69(423(<)?FGB(441)-(663(449>>1<28:0(4(-()0..99
@M03364:396:000000000-C9LGT:1:1101:20072:9968 2:N:0:10
GGACTACCGGGGTTTCTAATCCTGTTCGCTCCCCACGCTTTCGCTCCTCAGCGTCAGTAACGGCCCAGAGACCTGCCTTCGCCATTGGTGTTCTTCCCGATATCTACACATTCCACCGTTACACCGGGAATTCCAGTCTCCCCTACCGCACTCAAGCCCGCCCGTACCCGGCGCGGATCCACCGTTAAGCGATGGACTTTCACACCGGACGCGACGAACCGCCTACGAGCCCTGTACGCCCACTAAATCCGGATCACGCTTGCCCCCTACGTATTACCGCGGCTGCTGGCACGTAGTTGGC
+
CCCCCGGGGGGGGGGGGGFGGGGGGGGGGGGGGGGGGGGGGGGGFGGGGGGGGGGGGGGFGGGGGGGGFGGGGGGGGGGGGGGGGGGGCDFGGGGGGGGGGDGGGGGGGGGGGGGGGGGGGGGGGGGGGGGFGGGGGGGGGGGFGGGGGFGBFFGFGGGGGGFGGGGGGGGGFGFD58EFCGGCFGB;FG?DCEGFGFGGGAG<CEEF9DFGF:E>C1CGFGF:0;:5<GFFB(524?GGGF04)52AFFC0463:FB??312(7CGFBFF3)6:2:C<9(--(-44)5127:1()0*)97
@M03364:396:000000000-C9LGT:1:1101:23442:9978 2:N:0:10
GGACTACCAGGGTATCTAATCCTGTTCGCTACCCATGCTTTCGAGCCTCAGCGTCAGTTGCAGACCAGAGAGCCGCCTTCGCCACTGGTGTTCTTCCATATATCTACGCATTCCACCGCTACACATGGAGTTCCACTCTCCTCTTCTGCACTCAAGTTGCCCGGTTTCCGATGCACTTCTTCGGTTAAGCCGAAGGCTTTCACATCAGACCTAACCAACCGCCTGCGCTCGCTTTACGCCCAATAAATCCGGATCACGCTTGCCACCTACGTATTTCCGCGGCTGCTGGCCCGTAGTTAGC
+
CCCCCGGGFGGGGGGGGGGGGGGGGGGGGGGGGGGGGGGGGGGEGGGGGGFGGGGGGGGGGGGGGGGGGGGGGGGGGGGGGGGGGGGGGGGGGGGGGGGGGGGGGGGGGGGGFGGGGEGGGGGGGGGGGGGGGGGGGF=EFGGFGGGGGFGFGFGFGGCFCFBCFGGGGGGEEEEGGFGGGGG7CC3>AFFGC7CCFGGFGEGEGF+.*;-=66,-;2CGBCBF@588099(,=<EFFGGG;==)7CEFD)9<?31.,4:<B5B*2C(.((.)6:)-+-((-3(463:?:,2140..*.:D
@M03364:396:000000000-C9LGT:1:1101:6801:9987 2:N:0:10
[truncated: 53,834,676 more chars]
