# Supplementary material for: Characterization of the bacterial microbiota composition and evolution at different intestinal tract in wild pigs (Sus scrofa ussuricus)
Source: PeerJ. 2020 May 26;8:e9124. doi: 10.7717/peerj.9124 (PMC7258971; doi:10.7717/peerj.9124)
Supplement: Supplemental Information 9 [file peerj-08-9124-s018.gz › D19AH650-Y7JE2_R1.fq]

@M03364:396:000000000-C9LGT:1:1101:14255:1206 1:N:0:10
ACTCCTACGGGAGGCAGCAGTGGGGAATATTGCACAATGGGCGCAAGCCTGATGCAGCGACGCCGCGTGCGGGATGGAGGCCTTCGGGTTGTAAACCGCTTTTGTTCAAGGGCAAGGCGGGTCGACGGTACCGTTAAGTGGATTGTTCGAATAAGCACCGGCTAACTACTTGCCAGCAGCCGCGGTAATACGTAGGGTGCAAGCGTTATCCGGATTTATTGGGCGTAAAGGGCTCGTAGGCGGTTCGCCGCGTCCGGTGTGAAAGTCCATCGCTTAACGGTGGATCCGCGCCGG
+
GGGGGGGGGGGGGGGGEGGGGGGGGEGGGGGGGGGGGGGGGGGGGGGGGGGGGGGGGGGGGGGGGGGGGGGGGGGGGGGGGGGGGGGGGGGGGGGGGGGDEGGGGCFAFGFGD7FFGCFCF@C**>FG>*=,***+<CF;FFGCC?FFDF@F*FFGGGGGCGGGGGGGG,?FFGFGGGGGGGGGEGGGGGGGF6FEG?CGGGGGGGGGGGGGGE>EGGGGGGGGGCGGGGGD>EFGGGGGGEGGGGG5EEGGGGGGG?EGG7CFGGFFGFGGGFGGGGEGFFGGGGGFGFFGDG
@M03364:396:000000000-C9LGT:1:1101:18773:1263 1:N:0:10
ACTCCTACGGGAGGCAGCAGTGGGGAATATTGGACAATGGGGGAAACCCTGATCCAGCCATGCCGCGTGTGTGAAGAAGGCCTTTTGGTTGTAAAGCACTTTAAGCAGTGAAGAAGACTCCTTGGTTATTACCCACGGACGATGACATTAGCTGCAGAATAAGCACCGGCTAACTCTGTGCCAGCAGCCGCGGTAATACAGAGGGTGCAAGCGTTAATCGGAATTACTGGGCGTAAAGGGAGCGTAGGTGGCTCTATAAGTCAGATGTGAAATCCCCGGGCTTAACCTGGGAAC
+
GGGGGGGGGGGGGGGGGGGGGGGGGGGGGGGGGGGGGGGGGGGGGGGGGGGGGGGGGGGGGGGGGGGGGGGGGGGGGGGGGGGGGGGGGGGGGGGGGGGGGGG,CFGGGGGGGGFGGGG8D-F?,CBF,<C5,:,8=FCGGGGFFFGFGGCFFGGGGGGGGFGGGGGGG>B*FGGGGGGGGGGGGGGGGEGGGGGGGGGGGFGGGGGGGGGGG<FEFGGGGGGGGGGFFGGGGGEGGGGGGGGGEGGDFGFGCFFGGGGGGGGFGGGGGGCFGGGGGGEDBEFGGFGFGFFFGG
@M03364:396:000000000-C9LGT:1:1101:10300:1286 1:N:0:10
ACTCCTACGGGAGGCAGCAGTGGGGAATATTGCACAATGGGCGAAAGCCTGATGCAGCAACGCCGCGTGAGCGATGAAGGCCTTCGGGTCGTAAAGCTCTGTCCTCAAGGAAGATAATGACGGTACTTGCGGCGGAAGCCCCGGCTAACTACGTGCCAGCAGCCGCGGTCATACGTAGGGGGCTAGCGTTATCCGGAATTACTGGGCGTAAAGGGTGCGTAGGTGGTTTCTTAAGTCAGAGGTGAAAGGCTACGGCTCAACCGTAGTAAGCCTTTGAAACTGGGAAACTTGAGT
+
GGGGGGGGGGCFGGGGGGGGGFFCEGGGGGGGGGGGGGGGGGEGGGGGGGGGGGGGGGGGGGGGGGGGFEEGEGGGGGGGGGGGGGGGGGGGGGGGGGGGGGGFGGGGGGGGGGGG5CEAF=F8=BDF:,8++655><FFF>FGGEEFGGGG*=FFFGGGGGGGECGGG7EFFCFACCGGGGGGGGFEECEFGGGGGGGGGFFFGFGGGGGGGGGGGGGEEGCFGGEGGFCCFFGGGGGGGGGGGGFGGFFGGGEGGGGGGGGDFDGFFGGDCGF>FGGFFFFGGCCF>FFDGC
@M03364:396:000000000-C9LGT:1:1101:9953:1314 1:N:0:10
ACTCCTACGGGAGGCAGCAGTGGGGAATATTGGACAATGGGGGAAACCCTGATCCAGCCATGCCGCGTGTGTGAAGAAGGCCTTTTGGTTGTAAAGCACTTTAAGCAGTGAAGAAGCCTCCATGGTTAATACCCATGGACGATGACATTAGCTGCAGAATAAGCACCGGCTAACTCTGTGCCAGCAGCCGCGGTAATACAGAGGGTGCAAGCGTTAATCGGAATTACTGGGCGTAAAGGGAGCGTAGGTGGCTCTATAAGTCAGATGTGAAATCCCCGGGCTTAACCTGGGAAC
+
GGGGGGGGGGGGGGGGGGGFGGGGGGGGGGGGGGGGGGFGGGGGGGGGGGGGGGGGGGGGGGGGGGGGEGGGGGGFGGGGGGGGGGGGGGGGGGGGGGGGGGGGGGGGGGGGGGGG,AB=E-C<4:EFA5CCB8E=FFFFC@FFGFGGGG9DFGGGGGGGGGFGFGGGGEDGGGGGGGGGGGGGFGFFGDFEEFFGGGGGGGGGGGGDGGGGGE@EGFGFGGGGGGFGGGGGGGGEGGGG=CGGEGGGGGGGFGGFCFFG@CC7CFGGGGGGGGFGGGGGDDEFFGGFGFFGGG
@M03364:396:000000000-C9LGT:1:1101:17421:1374 1:N:0:10
ACTCCTACGGGAGGCAGCAGTGGGGAATATTGCACAATGGGCGCAAGCCTGATGCAGCGACGCCGCGTGCGGGATGGAGGCCTTCGGGTTGTAAACCGCTTTTGTTCAAGGGCAAGACACGGTTACGGCAGTGTTGAGTGGATTGTTCGAATAAGCACCGGCTAACTACGTGCCAGCAGCCGCGGTAATACGTAGGGTGCAAGCGTTATCCGGATTTATTGGGCGTAAAGGGCTCGTAGGCGGTTCGTCGCGTCCGGTGTGAAAGTCCATCGCTTAACGGTGGATCCGCGCCGG
+
GGGGGGGGGGCFGEGGGGGGGGGGGGGGGGGEGGGGGGGGGGGGGGGGGGGGGGGDFGGGGGGGFGGGGEGDGGGGGGGGGGGFG<:FGGGGFGGGGDGGGGG9D8CACBFGGG7>,BFF6@>>+@@C83383<@,@DBFGG:E:FFFGGGGF;EGGFGGGGGGFGGCF<<BFG<FGG,FFGG>CGDC<F?FGFFG5FCCGGGGGGGE>C?CCCCC+<CFGGGGGEEEC7CGEGGEGDGCFGD:ECEEG=EGCEGE:C=/*+:?EF:7::@7DF7D>7=D<7*1*2>;5BE333
@M03364:396:000000000-C9LGT:1:1101:21253:1437 1:N:0:10
ACTCCTACGGGAGGCAGCAGTGGGGAATATTGGACAATGGGGGAAACCCTGATCCAGCCATGCCGCGTGTGTGAAGAAGGCCTTTTGGTTGTAAAGCACTTTAAGCAGTGAAGAAGACTCCCTGGTTAATACGCCTGGACGATGACATTAGCTGCAGAATAAGCACCGGCTAACTCTGTGCCAGCAGCCGCGGTAATACAGAGGGTGCAAGCGTTAATCGGAATTACTGGGCGTAAAGGGAGCGTAGGTGGCTCTATAAGTCAGATGTGAAATCCCCGGGCTCAACCTGGGAAC
+
GGGGGGGGGGGGGGFGEGGGGGCGGGGGGGGGGGGGGGFGGGGEGFGF@FGGGGGGGFFGC@FGGGGGGEFGFGGGGGGGGGGC,EFGGFGEFFGGGGGFGGFGFFFGGGEGGGDF,BF<F-E58BEE,,9<+++:3=,BB:FC?,,CFFADAGDGGFFCFBAFFGG@8@8::FGGDFFGGFGGGGGGGE>EGFEGGFFG9@,C<<:CGGFGGECCCFFGCGGGCG:<FFGGD*:E8CFG*;EGE5EC+<FC=C87CGGGGGCGGDGGGG7::<CDGD*9:7:CGG<@<452CC
@M03364:396:000000000-C9LGT:1:1101:14764:1523 1:N:0:10
ACTCCTACGGGAGGCAGCAGTGGGGAATATTGGACAATGGGGGCAACCCTGATCCAGCCATGCCGCGTGTGTGAAGAAGGCCTTTTGGTTGTAAAGCACTTTAAGCAGTGAAGAAGACTCTCTGATTACAACCCATGGACGATGACATTAGCTGCAGAATAAGCACCGGCTAACTCTGTGCCAGCAGCCGCGGTAATACAGAGGGTGCAAGCGTTAATCGGAATTACTGGGCGTAAAGGGAGCGTAGGTGGCTCTATAAGTCAGATGTGAAATCCCCGGGCTTAACCTGGGAAC
+
GGGGGGGGGGGGGGGGGGGGGGGGGGGGGGGGCGGGGGGGGGGCGGGGGGGGGGGGGGFGFGG<FGGGGFFGGGGGGGGFGGGGADFGEGGGGGGFGGGGGG9EGFGFFFFGGGGGFCFDABB,,,<C8,954F7,AB<DBF7DGGGCF9FC<B8FDD8DFGGGGFG:7:8FGGGGGGCF=FGCFGGG<FCCDFGGGFC@ECEGDFGGGFGGG:CEGCFGGGGGGGEFFGGGG8EE8C?E885C2>EE@FC**<CEC7CF<@>C9FGGGGGGFGFCC<CGDE5DGGGFG>>77D
@M03364:396:000000000-C9LGT:1:1101:13849:1528 1:N:0:10
ACTCCTACGGGAGGCAGCAGTGGGGAATATTGCACAATGGGCGCAAGCCTGATGCAGCGACGCCGCGTGCGGGATGGAGGCCTTCGGGTTGTAAACCGCTTTTGTTCGAGGGCAAGGCGGGTCTACGGACCCGCGGAGGGGATGACTCGAATTAGCACCGGCTAACTACGTGCCAGCAGCCGCGGTGATGCGGAGGGTGCAAGCGTTATCCGGATGTATTGGGCGTAAGGGGCTCGTAGGCGGGTCGGCGCGTCCGGTGTGAAAGTCCATCGCTTCACGGTGGATCCGCGCCGG
+
GGGGGGGGGGGGGGGGGGGGGGGGGGGGFGGGGGGGGGGFGGGGGGGG7FGGGGGGGG+FGGGGGGGGG:FGGG7F+FFGGGGGGGGGGGGGGGGGGFGGGGG53BF+8B:+3FGG++33*558,8D<+*5+4****4*<=*=*,22,8C:</2+2,3/?*?*13C+,3*2;*A<<C*0*;:>E>?*2++<?***1*28/++A/C;///03*:/A8A<:+<<888**/*3;8*CE:C*AEGGD*:/?**:5*/:85)8>//+:+<:+7**3*977*:FGG5)*>*9>>*7)1))
@M03364:396:000000000-C9LGT:1:1101:22494:1530 1:N:0:10
ACTCCTACGGGAGGCAGCAGTGGGGAATATTGCACAATGGGCGAAAGCCTGATGCAGCAACGCCGCGTGAGCGATGAAGGCCTTCGGGTCGTAAAGCTCTGTCCTCACGGAAGATAATGAATGTACTTTCGACAGAATCACCGGCTAACTACGTGCCAGCAGCCGCGGTCATACGTAGGGGGCTAGCGTTATCCGGAATTACTGGGCGTAAAGGGTGCGTAGGTGGTTTCTTAAGTCAGAGGTGAAAGGCTACGGCTCAACCGTAGTAAGCCTTTGAAACTGGGAAACTTGAGT
+
GGGGGGGGGGGGGGGGGGGGGGGGGGGGGGGGGGGGFGGGGGGGGGGGGGGGGGGGFFGGGGGGEEGGGGDGGGGGGGGGGFGGGGGGCGGGFFGGGGGGGGG<EAF,EFEEEG,CBDF95CF9DEFG?,@3>+6>=,,:,BFGCF7CBFD@CFGGGG8FFGG7<CFG@**7FFG:<FG@FGD@CCGG:*1BFAF7CFGGGF:FGGFGEGGGGGDGG>CEEG>FEGCGEGFFGGGF+<CFFGGGFGCGC5?<CGGGDGGGGG3*1CGDF>9C47?FFDFC=FGGF6C?*747C2
@M03364:396:000000000-C9LGT:1:1101:19486:1560 1:N:0:10
ACTCCTACGGGAGGCAGCAGTGGGGAATATTGCACAATGGGCGCAAGCCTGATGCAGCGACGCCGCGTGCGGGATGGAGGCCTTCGGGTTGTAAACCGCTTTTGTTCAAGGGCAAGGCGGGTCTTCGGGCCCGTTGAGTGGCTTGTTCGAATAAGCACCGGCTAACTACGTGCCAGCAGCCGCGGTAATACGTAGGGTGCAAGCGTTAATCGGAATTACTGGGCGTAAAGGGAGCGTAGGTGGCTCTATAAGTCAGATGTGAAATCCCCGGGCTTAACCTGGGAACTGCATCTG
+
GGGGGGGGGGGGGGGGGGGGGGGGGGGGGGGGGGGGGGGGGGGGGGEGGGGGGGGGGGGGGGGGGGGGGGGGGGGGGFGGGGGGGGGGGGGGGGGGGGGGGGGGG@F,FFFGGG@FFGGFF*C8;DFG:CF@:43+1?FFG*<<FFGFGGFG7FGFFFGGGGEEGGGFF=F6EFGGGGGGGGGGGGGGGFGGFCFGGEEEGFGGGGGGGGGGGGEFGGGGGFGGGG>EGGGGFGGEEGEGFFGGGGGGGGGGGFFGGDCCFCFGGGCGGGGGGGCFGGGC:FCFGGGFGFFGGG
@M03364:396:000000000-C9LGT:1:1101:17781:1662 1:N:0:10
ACTCCTACGGGAGGCAGCAGTGGGGAATATTGCACAATGGGCGCAAGCCTGATGCAGCGACGCCGCGTGCGGGATGGAGGCCTTCGGGTTGTAAACCGCTTTTGTTTGGGAGCAAGCCCTTCGGGGTGTGTTTACCTTTCGAATATGCACCGGCTAACTACGTGCCAGCAGCCGCGGTAATACGTAGGGTGCGAGCGTTATCCGGATTTATTGGGCGTAAAGGGCTCGTAGGCGGTTCGTCGCGTCCGGTGTGAAAGTCCATCGCCTAACGGTGGATCTGCGCCGGGTACGGGC
+
GGGGGGGGGGGGGGGGGGGGGGGGGGGGGGGGGGGGGGGGGGGGGFFGGGGGGGGGGGGGGGGGGGGGGGGGGGGGGGGGGGGGGGGGGGGGGGGGGGGGGGGGGGGGGGGGGGGGFFG=D9@8+8CF58@,@,,8@FFGE7,?F9,<;<CF@CB@FGGFGGGGGC;FG,<EFGGGGG@GGGG7<6AEGGGGG;EGGEGEGGGGGGGEFGGFGGGGGECCFGGGE6EGGCGACEG8EGGGGGGGGE5:8:EEEF?FGCFGGGGDGGDGGDGGDFGDCC7CFDGDGGGBDFDDG3
@M03364:396:000000000-C9LGT:1:1101:16366:1675 1:N:0:10
ACTCCTACGGGAGGCAGCAGTGGGGAATATTGCACAATGGGCGCAAGCCTGATGCAGCGACGCCGCGTGCGGGATGGAGGCCTTCGGGTTGTAAACCGCTTTTGTTCAAGGGCAAGGCACGGTTTCGGGTGGATGGAGTGGATTGTTCGAATAAGCACCGGCTAACTACGTGCCAGCAGCCGCGGTAATACGTAGGGTGCAAGCGTTATCCGGATTTTTTGGGCGAAAGGGGCTCGTAGGCGGGTCGTCGCGTCCGGGGTGAAAGTCCATCGCTTAACGGTGGATCCGCGCCGG
+
GGGGGGGGGGGGGGGGGGGGGGGGGGGGGGGGGGGGGGGGGGGEGGGGGGGGGGGGGGGGGGGGGGGGGFGGGGEG@FGGGGGGGGGGGGGGGGGGGGGGGGG9FBF,CFGCCFG<D+DC++@@+:FF+:@*88,83@,@EGGCFFC9<BC@<DFCGFFG7FCFFGGGB*=F<FGGGG8CFGGGFEEGG77A20;C**1*<@F*CE5;8++;>*8CF+<*/*//**1:*;E8/**::*289C**:7C:8:*:8=*>3*:/2:4+?C7**2<9/A57*0:7).7**927/70)19
@M03364:396:000000000-C9LGT:1:1101:10726:1715 1:N:0:10
ACTCCTACGGGAGGCAGCAGTGGGGAATATTGGACAATGGGCGAAAGCCTGATCCAGCCATGCCGCGTGTGTGAAGAAGGTCTTCGGATTGTAAAGCACTTTAAGTTGGGAGGAAGGGCAGTAACTTAATACTTTGCTGCTTTGACGTTACCGACAGAATAAGCACCGGCTAACTCTGTGCCAGCAGCCGCGGTAATACAGAGGGTGCAAGCGTTAATCGGAATTACTGGGCGTAAAGGGAGCGTAGGTGGCTCTATAAGTCAGATGTGAAATCCCCGGGCTTAACCTGGGAAC
+
GGGGGGGGGGGGGGGGGGGGGGGGGGGGGGGGGGGGGGGGGGGGGGGGGGGGGGGGGGGGGGGGGGGGGGGGGGGGGGGGGGGGGGGGGGGGGGGGGGGGGGGDFFFFGGGGGGFGFEFCG=E,,:EF,5CCEEFFBFCDGFGGGGGGGGGGDGGGGFGGGGGGGGGGGGGGGGGGGGGGGGGGGGGGGGGGGGGGGGGGGGGGGGGGGGGGGGGGGGGGGGGGGGGGGGGGGGGGGGGGGGGGEGGGGGGGGGFGGGGGFGGGGGGGGGGGGGGFGGGG:@FFGGCFGFFGC>
@M03364:396:000000000-C9LGT:1:1101:14471:1722 1:N:0:10
ACTCCTACGGGAGGCAGCAGTGGGGAATATTGGACAATGGGGGAAACCCTGATCCAGCCATGCCGCGTGTGTGAAGAAGGCCTTTTGGTTGTAAAGCACTTTAAGCAGTGAAGAAGACTCCATGGTTAATACCCATGGACGATGACATTAGCTGCAGAATAAGCACCGGCTAACTCTGTGCCAGCAGCCGCGGTAATACAGAGGGTGCAAGCGTTAATCGGAATTACTGGGCGTAAAGGGAGCGTAGGTGGCTCTATAAGTCAGATGTGAAATCCCCGGGCTTAACCTGGGAAC
+
GGGGGGGGGGGGGGGGGGGGGGGGGGGGGGGGGGGGGGGGGGGGGGGGGGGGGGGGGGGGGGGGGGGGGGGGGGGGGGGGGGGGGGGGGGGGGGGGGGGGGGG@FGGGGGGGGFFFFFGCG-C<,EFG,8C<BEEEFG<FG7FF9FFGGGGGFFGGGGGGGGGGGGGGGCGGGGGGGGGGGGGGGGGGFGGGGGGGGGGGGGGGGGGGGFFGGFGGGGGGGGGGGGFGGGGGGGGG8FGGFGGGEGGGGGFFGGGGGGGGGGGGGGGGGGGFGG6FGGGGEFGGGGGFFFFGFD
@M03364:396:000000000-C9LGT:1:1101:15490:1740 1:N:0:10
ACTCCTACGGGAGGCAGCAGTGGGGAATATTGGACAATGGGGGAAACCCTGATCCAGCCATGCCGCGTGTGTGAAGAAGGCCTTTTGGTTGTAAAGCACTTTAAGCAGTGAAGAAGACTCCATTGTTAATACCCATGGACGATGACATTAGCTGCAGAATAAGCACCGGCTAACTCTGTGCCAGCAGCCGCGGTAATACAGAGGGTGCAAGCGTTAATCGGAATTACTGGGCGTAAAGGGAGCGTAGGTGGCTCTATAAGTCAGATGTGAAATCCCCGGGCTTAACCTGGGAAC
+
GGGGGGGGGGGGGGGGGGGGGGGGGGGGGGGGGGGGGGGGGGGGGGGGGGGGGGGGGGGGGGGGGGGFG?FGGGGGGGGGGEFFCFGGGGGGGGGGGGGGGGGGGGGGGGGGGGGC=CGCF-C,AEFFCEE<,4=4AF8FF@FFFDGGCGCFEEGGGGGGGGGGGGFGEGGGGGGGEFFGCCFGGGGGFCEEF11FCGGGC@GGGGGDGGFFGFCEGGGGGG@F@EFGGGGGGC5CCFGGGGGE5:EEFFGG57<CFGGGGGCF?F?FDG?FFGG<DGGDFFF47DFFGFF<CC
@M03364:396:000000000-C9LGT:1:1101:13860:1749 1:N:0:10
ACTCCTACGGGAGGCAGCAGTGGGGAATATTGCACAATGGGCGCAAGCCTGATGCAGCGACGCCGCGTGCGGGATGGAGGCCTTCGGGTTGTAAACCGCTTTTGTTCGAGGGCAAGGCACGGTTACGGACGTGATGAGTGGATTGTTCGAATAAGCACCGGCTAACTACGTGCCAGCAGCCGCGGTAATACGTAGGGTGCAAGCGTTATCCGGATTTATTGGGCGTAAAGGGCTCGTAGGCGGTTCGTCGCGTCCGGTGTGAAAGTCCATCGCTTAACGGTGGATCCGCGCCGG
+
GGGGGGGGGGGGGGGGGGGGGGGGGGGGGGGGGGGGGGGGGGGGGGGGGGGGGGGGGGGGGGGGGGGGGGGGGGGGGGGGGGGGGGGGGGGGGGGGGGGGGGGG=3C+3DFGGGGGCFG,@+8>+@FE+5@8*,8<EF@FGG,@D,3DFFGGCFGGFDGGDFGDGGGFG*9<EGGFCFGGFGEGG*:8FFGFF@FGEGGGGGGFGGE5CCFGG;*8CF7FGGGGG5:;5CFGGGFEEGFGGGE>EEGGDGGGGGGGD*:*/+:7CCC::?FGGG*9CCEGFFGGD6>>CEEGGD
@M03364:396:000000000-C9LGT:1:1101:20239:1752 1:N:0:10
ACTCCTACGGGAGGCAGCAGTGGGGAATATTGGACAATGGGCGAAAGCCTGATCCAGCCATGCCGCGTGTGTGAAGAAGGTCTTCGGATTGTAAAGCACTTTAAGTTGGGAGGAAGGGCAGCACATTAATACTTTGCTGCTTTGACGTTACCGACAGAATAAGCACCGGCTAACTCTGTGCCAGCAGCCGCGGTAATACAGAGGGTGCAAGCGTTAATCGGAATTACTGGGCGTAAAGCGCGCGTAGGTGGTTTGTTAAGTTGAATGTGAAATCCCCGGGCTCAACCTGGGAAC
+
GGGGGGGGGGGGGGGGGGGGGGGGGGGGGGGGGGGGGGGGGGGGGGGGGGGGGGGGGGGGGGGGGGGGGGGGGGGGGGGGGGGGGGGGGGGGGGGGGGGGGGGEF?EGGGGGGGGG7BF+4-B,,CEF,<CC<CF,CF?D8FDA,D=FGGGG=BFEGGGFGGGFGGGGGDEFGGGF;=CFGGGGGGGGGGGGFEFGGFF9<FFGEGGGGGGGGGGGGGGGGGGGGGDGGGGGGGGGGFGGGGGG=EGGGGGGGCEFCFFGG?C?FFGGGGGGGGGGGGGGEBGGGG4?GFFGGD
@M03364:396:000000000-C9LGT:1:1101:10019:1763 1:N:0:10
ACTCCTACGGGAGGCAGCAGTGGGGAATATTGCACAATGGGCGCAAGCCTGATGCAGCGACGCCGCGTGCGGGATGGAGGCCTTCGGGTTGTAAACCGCTTTTATTCGAGGGCAAGGAACTGTTTCGGCCGTGATAAGTGGCGTGGTCGAATTAGCACCGGCTAACTACGTGCGAGCAGCCGCGGTAATACGTTGGGTGCAAGCGTTATCCGGATTTATTGGGCGTTAAGGGCTCGTGTGCGGTTCGTCGCGTCCGGTGTGAAAGTCCATCGCTTAACGGTGGATCCGCGCCGG
+
GGGGG9<FGFGGGGGGGGGGGCCFDGGGFGGGFGGGGF9<DGGCGECF<FFGGFFGGGGEFEEGGGCFDDEGEECFFGGG7BFEFFEEGGGGDGGG=CFGG@F,C,5,CB@CFG7>+,3,,-:,<3>73<@@**@3;F;,,**1**@>*>FF*C7<<BEF<F7F,F,C<*=::**<<CF7F7***21A++:;E,1::EGD:7<C*;EEF?FDCCA>E<CF+C5CEE*2*<EGCCCG?*2;:C=/*21:E5>/:C8=CECEGGG+3::>FF+**:*7005))0:>66*87)87)/
@M03364:396:000000000-C9LGT:1:1101:19266:1773 1:N:0:10
ACTCCTACGGGAGGCAGCAGTGGGGAATATTGGACAATGGGCGAAAGCCTGATCCAGCCATGCCGCGTGTGTGAAGAAGGTCTTCGGATTGTAAAGCACTTTAAGTTGGGAGGAAGGGCAGGATATTAATACATTGCTGCTTTGACGTTACCGACAGAATAAGCACCGGCTAACTCTGTGCCAGCAGCCGCGGTAATACAGAGGGTGCAAGCGTTAATCGGAATTACTGGGCGTAAAGCGCGCGTAGGGGGTTTGTTAAGTTGAATGTGAAATCCCCGGGCTCAACCTGGGAAC
+
GGGGGGGGGGGGGGGGGGGGGGGGGGGGGGGGGGGGGGGGGGGGGGGGGGGGGGGGGGGGGGGGGGGFGGGGGGGGGGFGFGGGGGG>?FGFGGGGGGGGGGGFGCEAFGAFGEGF:FGC++85CEFG9<F9,,5,?FEF8,,:EFF:DFFBFGGGGFCFGGFEGGGGG7EGCFGGGGGGGGGGGGGGGGGEG4=FFG?AFGGGGGGGGGGGGGCCGGDFGGGFB9>FGFG=E5CE=GGGGGGGG5EG**CEEGDCCFCFC97??FFGG7CF>:+>CGGDF3FGF*>6FFFGG7
@M03364:396:000000000-C9LGT:1:1101:10703:1806 1:N:0:10
ACTCCTACGGGAGGCAGCAGTGGGGAATCTTGCGCAATGGGGGCAACCCTGACGCAGCGACGCCGCGTGCGGGACGAAGGCCTTCGGGTCGTAAACCGCTTTCAGCAGGGACGAGGCCGCGAGGTGACGGTACCTGCAGAAGAAGCCCCGGCTAAATACGTGCCAGCAGCCGCGGCAATACGTATGGGGCGAGCGTTATCCGGATTCATTGGGCGTAAAGCGCGCGTAGGCGGCCCGTTAGGTCGGAGGTAAAAGCCCGGGGCTCAACCCCGGCGAGCCTCCGATACCGGCGGG
+
GGGGGGGGGGGGGGGGGGGGGGGGGGGGGGGGGGGGGGGGGGGGGGGGGGGGGGGGGGGGGGGGGGGGGGGGGGGGGGGGGGGGGGGGGGGGGGGGGGGGGGGGGGGFGGGGGGEGGGGGG7=41@FF11=+18<?FFFGGGGGGGGFGFGGCEGGGGGGGGGGGGGGGFGGGGG5:EGGGGGGGGGGGGGGGGGGGGGGGGGGGGGGGGGGGGGGGGGGGGGGGGGCEGGGGGGGGCGGEGGGGGGGGEGFEGGGGGGGGGDGGGGGDDGGGGGCDGGFFFGGGGGFGFFGGD
@M03364:396:000000000-C9LGT:1:1101:15709:1849 1:N:0:10
ACTCCTACGGGAGGCAGCAGTGGGGAATATTGCACAATGGGCGCAAGCCTGATGCAGCGACGCCGCGTGCGGGATGGAGGCCTTCGGGTTGTAAACCGCTTTTGTTCAAGGGCAAGGCGGGTCTACGGGCCCGTGGAGTGGATTGTACGAATAAGCACCGGCTAACTACGTGCCAGCAGCCGCGGTAATACGTAGGGTGCAAGCGTTATCCGGATTTATTGGGCGTAAAGGGCTCGTAGGCGGTTCGTCGCGTCCGGTGTGAAAGTCCATCGCTTAACGGTGGATCCGCGCCGG
+
GGGGGGGGGGGGGGGGGGGGGGGGGGGGGGGGGGGGGGGGGGGGGGGGGGGGGGGGGGGGGGGGGGGGGGGGGGGGGGGGGGGGGGGGGGGGGGGGGGGGGGGGGGG9DFGGGGGG<DGDC>CF,@FGF<F>F<*41<3CC:9B7<,?<FCFCFGGFFFGGGCFGFF@C**8CGGGGFFFGG>EGEGEGGFGGFFGGG88CGGGGGGGFGGGGEGGG7CGGGGFG**;FGGDDFFGGEEEGDE/CEE7=EGGGDEDG55EG7FFC:CC7*@CDFGDFGGG35EF4<C>F@DCCD
@M03364:396:000000000-C9LGT:1:1101:20197:1887 1:N:0:10
ACTCCTACGGGAGGCAGCAGTAGGGAATTTTCGTCAATGGGCGCAAGCCTGAACGAGCAATGCCGCGTGAACGAGGAAGGTCTTCGGATCGTAAAGTTCTGTTGAGAGGGAAAAAGGAACACCCTAGGAAATGCTGGTGAAGTGATATTACCTTTCGAGGAAGTCACGGCTAACTACGTGCCAGCAGCCGCGGTAATACGTAGGTGGCGAGCGTTATCCGGAATGATTGGGCGTAAAGGGTGCGTAGGCGGCCTGTTAAGTCTGAAGTGAAAGGTACCGGCTCAACCGGTAC
+
GGGGGGGGGGGGGGGGGGGGGGGGGGGGGGGGGGGGGGGGGGGGGGGGGGGGGGGGGGGGGGGGGGGGGGGGGGGGGGGGGGGGGGGGGGGGGGGGGGGGGGGDGGGGGGGGGGCGCGFFGGG++:BF,:ACFAAFFGGG<FGFFGFFGGGGGGGGGGGGGGGGGGGGGFGGGGGGGGGGGGGGGGGGGGGGGGGGGGGGGGGGGGGGGGGGGGGGGGGGGGGGGGGGGGGGGGGGGGGGGGGGGGGGGGGGGGGEFGFGGDGGFGGDFGGFCFGGGGGGFFGGGGC>GD:D
@M03364:396:000000000-C9LGT:1:1101:17427:1901 1:N:0:10
ACTCCTACGGGAGGCAGCAGTGGGGAATATTGGACAATGGGGGCAACCCTGATCCAGCCATGCCGCGTGTGTGAAGAAGGCCTTTTGGTTGTAAAGCACTTTAGGCAGTGAAGAAGACTCTTTGTTTAATACCACAAGACGATGACATTAGCTGCAGAATAAGCACCGGCTAACTCTGTGCCAGCAGCCGCGGTAATACAGAGGGTGCAAGCGTTAATCGGAATTACTGGGCGTAAAGGGAGCGTAGGTGGCTCTGTAAGTCAGATGTGAAATCCCCGGGCTTAACCTGGGAAC
+
EGGGGGGGGGGGGGGGGGGGGGGGGGGGFGGGGGGGGGGGG:F>FG<FGGGGGGGGGG7FGGGGGGGGGGGFGGGGGGGGGGGG9,EFFFGGGFGFGGGGGGF,,BFGEGGGGGGCBFGF,-85,,BB,,9,,:,,6BFAF7CFGG9,EFBDCG?FGGGGGGGGGGGGGGGGGGG,3EFGGGGGGGGGGGGGEFGGGGGACFGGGGGG?GFGGCEGGGGGGGGGGGGGGGGGGGGGGGCG8CGG8CEGCFGGG+C+229?+<DGGGGGGGGGCGDDGGGDEF=<FGGFGFFDF>
@M03364:396:000000000-C9LGT:1:1101:9870:1902 1:N:0:10
ACTCCTACGGGAGGCAGCAGTGGGGAATATTGCACAATGGGCGCAAGCCTGATGCAGCGACGCCGCGTGCGGGATGGAGGCCTTCGGGTTGTAAACCGCTTTTGTTCAAGGGCAAGGCACGGTTTCGGACGTGTTGAGTGGATTGTTCGAATAAGCACCGGCTAACTACGTGCCAGCAGCCGCGGTAATACGTAGGGTGCAAGCGTTATCCGGATTTATTGGGCGTAAAGGGCTCGTAGGCGGTTCGTCGCGTCCGGTGTGAAAGTCCATCGCTTAACGGTGGATCCGCGCCGG
+
GGGGGGGGGGGGGGGGGGGGGGGGGGGGGGGGGGGGGGGGGGGGGGGGGGGGGGGGGGGGGGGGGGGGGGGGGGCGGGGGGGGGGGGGGGGGGGGGGGGGGGGGGGGGGGGGGGGGCFFFG+D>+@FG8@>88@FFGGGGGGGGGGGGGGFFDEGFEGGGGGGEGGGGG<<FFFFGGGGGGGGGGGGGGGGGFGFGGGGGGGGGGGGGGGGGGEGGDGGGGGGGGDDGDGGGEEGGDGGGFGGGGGCC=EGDEEGGG=EEGFFGGGGFFGGGGGGD>FGD5>GFGGGFGFFGGD
@M03364:396:000000000-C9LGT:1:1101:10298:1912 1:N:0:10
ACTCCTACGGGAGGCAGCAGTGGGGAATATTGCACAATGGGCGCAAGCCTGATGCAGCGACGCCGCGTGCGGGATGGAGGCCTTCGGGTTGTAAACCGCTTTTGTTCAAGGGCAAGGCACGGTTTCGGCCGTGTTGAGTGGATTGTTCGAATAAGCACCGGCTAACTACGTGCCAGCAGCCGCGGTAATACGTAGGGTGCAAGCGTTATCCGGATTTATTGGGCGTAAAGGGCTCGTAGGCGGTTCGTCGCGTCCGGTGTGAAAGTCCATCGCTTAACGGTGGATCCGCGCCGG
+
GGGGGGGGGGGGGGGGGGGGGGGGGGGGGGGGGGGGGGGGGGGGGGGGGGGGGGGGGGGGGGGGGGGGGGGGGGGGGGGGGGGGGGGGGGGGGGGGGGGGGGGGGGGDFGGGGFFGGGFDG=FF@@FG+8@5>D8@CFGGGD>FG:F9FGF@:FGGGGGGGGGGGGGFGCFFGEGGGGGGGGDGGGDGGGGFFFFGGGGGGGGGGGGGGGGGGEGDFGGGGGGGGGGGGGGGGGGGGGGGGGDCEGGGCEE=CEGGGCECG77CCFFGGGGGGGGDGGGD5>GC4CG@DEECCG
@M03364:396:000000000-C9LGT:1:1101:15589:1927 1:N:0:10
ACTCCTACGGGAGGCAGCAGTGGGGAATATTGGACAATGGGGGCAACCCTGATCCAGCCATGCCGCGTGTGTGAAGAAGGCCTTTTGGTTGTAAAGCACTTTAAGCAGTGAAGAAGACTCCGTGGTTAATACCCACGGACGATGACATTAGCTGCAGAATAAGCACCGGCTAACTCTGTGCCAGCAGCCGCGGTAATACAGAGGGTGCAAGCGTTAATCGGAATTACTGGGCGTAAAGGGAGCGTAGGTGGCTCTATAAGTCAGATGTGAAATCCCCGGGCTTAACCTGGGAAC
+
GGGGGGGGGGGGGGGGGGGGGGGGGGGGGGGGGGGGGGGGGGGGGGGGGGGGGGGGGGGGGGGGGGGGGGGGGGGGGGGGGGFFGGGGGGGGGGGGGGGGGGGGGGGGGGGGGGGGGGGGFCD<+BFF:,CBBEGGGGGGGGFFGGGGGGGGGGGGGGGGGGGGGGGGGGDEGGGGGGGGGGGGGGGGGGGGGGGGFGGGGGGGGGGGGGGGGGGGGGGGGGGGGGGGGGGGGEGGGGGGGGGG8=GGGGGGFGGGGFGGGGGGCGGFGGFFGGGFGGGGFFGGGGGFGFFGGF
@M03364:396:000000000-C9LGT:1:1101:10226:1930 1:N:0:10
ACTCCTACGGGAGGCAGCAGTGGGGAATATTGCACAATGGGCGAAAGCCTGATGCAGCAACGCCGCGTGAGCGATGAAGGCCTTCGGGTCGTAAAGCTCTGTCCTCAAGGAAGATAATGACGGTACTTGAGGAGGAAGCCCCGGCTAACTACGTGCCAGCAGCCGCGGTAATACGTAGGGGGCTAGCGTTATCCGGAATTACTGGGCGTAAAGGGTGCGTAGGTGGTTTCTTAAGTCAGAGGTGAAAGGCTACGGCTCAACCGTAGTAAGCCTTTGAAACTGGGAAACTTGAGT
+
GGGGGGGGGGGGGGGGGGGGGGGGGGGGGGGGGGGGGGGGGGGGGGGGGGGGGGGGGGGGGGGGGGGGGGEGGGGGGGGGGGGGGGGGGGGGGGGGGGGGGGGGGGGGGGGGGFFG<FGFGFFBACFG<:83:BF+@FGGFGGGGGGDGGGGEGGGGGGGGGGGGGGGG7CFGGGBFGGGGGGGGGGGGGGGGGGGGGGGGGGGGGGGGGGGGGGGGGGGGGGGGG>GGGGGGCGGGGGGGGGGGGGGGGGGGGGGGGGGGGGGFGGGFGGGGGGGGGGGFFGGFGGFGFFGG:
@M03364:396:000000000-C9LGT:1:1101:9762:1941 1:N:0:10
ACTCCTACGGGAGGCAGCAGTGGGGAATATTGGACAATGGGGGAAACCCTGATCCAGCCATGCCGCGTGTGTGAAGAAGGCCTTTTGGTTGTAAAGCACTTTAAGCAGTGAAGAAGACTCCCTGGTTAATACCGATGGACGATGACATTAGCTGCAGAATAAGCACCGGCTAACTCTGTGCCAGCAGCCGCGGTAATACAGAGGGTGCAAGCGTTAATCGGAATTACTGGGCGTAAAGGGAGCGTAGGTGGCTCTATAAGTCAGATGTGAAATCCCCGGGCTTAACCTGGGAAC
+
GGGGGGGGGGGGGGGGGGGGGGGGGGGGGGFGGGGGGGGGGGGGGGGGGGGGGGGGGGGGGGGGGGGGGGGGGGGGGGGGGGGGGAFDGGGGGGGFGFGGFGG<A??FGGGGGGGGC<F5,-:<44EF,8955+83@FGGG+B=FG9@FGAFFGGGGGCGGGGGGGGGGDEDGGG:>FGCCDF:>FFGFFFGG:FGGDGGFFGGGGGGGGGGGFGC8BCGGGGGGGGGGDFGEC5EGGGGGEGG87EGGGGFGGF?D9?FGGGGGGGGGCFGGGGGGCEG>EFGGGGFGFFGC>
@M03364:396:000000000-C9LGT:1:1101:22331:1962 1:N:0:10
ACTCCTACGGGAGGCAGCAGTGGGGAATATTGGACAATGGGGGAAACCCTGATCCAGCCATGCCGCGTGTGTGAAGAAGGCCTTTTGGTTGTAAAGCACTTTAAGCAGTGAAGAAGACTCCCTTGTTACTACCCATGGACGATGACATTAGCTGCAGAATAAGCACCGGCTAACTCTGTGCCAGCAGCCGCGGTAATACAGAGGGTGCAAGCGTTAATCGGAATTACTGGGCGTAAAGGGAGCGTAGGTGGCTCTATAAGTCAGATGTGAAATCCCCGGGCTTAACCTGGGAAC
+
GGGGGGGGGGGGGGGGGGGGGGGGGGGGGGGGGGGGGGGGGGGGGGGGGGGGGGGGGGGGGGGGGGGGGGGGGGGGGGGGGGGGGGGGGGGGGGGGGGGGGGGFGGGGFGGGGGGF<FF8F-B,8EEG8,9,:,:8AF<FE7FDFFFCGGFGCGGGGGGGGGGGGGGDDGECFGGGGGGGGGGFGGGGGDFGGGGGGGGGGGGGGGGGGGGGGGGGGGGGGGGGGGGGGGGGGGGGGGGGGEEGEGGGGGGGGGGFGGGECGGGGFFGGGGGGGGFGGGGEFGGGGGFGFFGGG
@M03364:396:000000000-C9LGT:1:1101:17389:1976 1:N:0:10
ACTCCTACGGGAGGCAGCAGTGGGGAATATTGGACAATGGGGGAAACCCTGATCCAGCCATGCCGCGTGTGTGAAGAAGGCCTTTGGGTTGTAAAGCACTTTAGGCAGTGAAGAAGACTCCCTGGTTACTACCCAGGGACGATGACATTAGCTGCAGAATAAGCACCGGCTAACTCTGTGCCAGCAGCCGCGGTAATACAGAGGGTGCAAGCGTTAATCGGAATTACTGGGCGTAAAGGGAGCGTAGGTGGCTCTATAAGTCAGATGTGAAATCCCCGGGCTTAACCTGGGAAC
+
GGGGGGGGGGGGGGGGGGGGGGGGGGGGGGGGDGGGGGGGGCGGGGDFGGGGG9<FGG<F<FGGGGGGGFGGGGFGGFFGGDGGA<ECGEGGGGGFFFFGEGF9F<EF4EFGGGGG,,55444BEFFFAF,C44,,A+BF@CFFFD,@=F,>CB83DFF<CFGGEFGGEECFGGBE;FAFCFFGGCFFGGGDGGGGGFC:<FFG**=F6<CBEG@81<9BCEC5<2<;C?8:EGGG=F<C/CEE?=CCCFGGF7C+::9?<A7<7:CFGG+:CEG7DDGGFF=DCGGFGFF*2*
@M03364:396:000000000-C9LGT:1:1101:9373:2035 1:N:0:10
ACTCCTACGGGAGGCAGCAGTGGGGAATATTGCACAATGGGCGCAAGCCTGATGCAGCGACGCCGCGTGCGGGATGGAGGCCTTCGGGTTGTAAACCGCTTTTGTTCAAGGGCAAGGCACGGTTTCGGCAGTGATGAGTGGATTGTTCGAATAAGCACCGGCTAACTACGTGCCAGCAGCCGCGGTAATACGTAGGGTGCAAGCGTTATCCGGATTTATTGGGCGTAAAGGGCTCGTAGGCGGTTCGTCGCGTCCGGTGTGAAAGTCCATCGCTTAACGGTGGATCCGCGCCGG
+
GGGGGGGGGGGGGGGGGGGGGGGGGGGGGGGGGGGGGGGGGGGGGGGGGGGGGGGGGGGGGGGGGGGGGGGGGGGGGGGGGGGGGGGGGGGGGGGGGGGGGGGFGGGGFGFGGGFC@FGFC73<+@FG:8388,,,@FEGGG9C,@,?FFGF*@FGGGGGGGGGGGGGG7CGGGGGGFGGGGE7CEGGFGGG<FFGGGGGFGGGGGGCGGGGGGEGF7CGGFFFGGGGGG7EGGGGGGGCGGGCEGEGGEGDGGD5CCEECADGGGGGGFFGDCCGGGGG@FE3CGG@GBEGGG
@M03364:396:000000000-C9LGT:1:1101:22238:2040 1:N:0:10
ACTCCTACGGAGGCAGCAGTGGGGAATATTGGACAATGGGGGAAACCCTGATCCAGCCATGCCGCGTGTGTGAAGAAGGCCTTTTGGTTGTAAAGCACTTTAAGCAGTGAAGAAAAATCCGCGGCTAAATCCCACGGACGATGACCTTAGCTGCAGAATAAGCACCGGCTAACTCTGTGCCAGCAGCCGCGGTAATACAGAGGGTGCAAGCGTTAATCGGAATTACTGGGCGTAAAGGGCTCGTAGGCGGTTCGTCGCGTCCGGTGTGAAAGTCCATCGCTTAACGGTGGATCC
+
GGGGGGGGGGGGGGGGGGGGGGGGGGGGGGGGGGGGGGGGGGGGGGGGGGGGGGGGGGGGGGGGGGGGGGGGGGGGGGGGGGGGGGGGGGGGGGGGGGGGGAGFFCGGGGGGGF,A,BF<:-@++8CF,,C,,BBBCGGE:CFGG7,>FFGGGGGGGGGGGGGGGGGDGCEGGGGGGGGGGGGGGGGGGGGGEGGGGGGGGGGGGGGGGGGGGGGGGGGGGGGGGGGGGGGG:CE>:CEGGGGGGGGGGGG=EGGGGGGGE=CE7CCGFFGGGGGFFGGGFFGGGGDFGFFG<<
@M03364:396:000000000-C9LGT:1:1101:9267:2064 1:N:0:10
ACTCCTACGGGAGGCAGCAGTGGGGAATATTGCACAATGGGCGCAAGCCTGATGCAGCGACGCCGCGTGCGGGATGGAGGCCTTCGGGTTGTAAACCGCTTTTGTTCAAGGGCAAGGCACGGTTTCGGCCGTGTTGAGTGGATTGTTCGAATAAGCACCGGCTAACTACGTGCCAGCAGCCGCGGTAATACGTAGGGTGCAAGCGTTATCCGGATTTATTGGGCGTAAAGGGCTCGTAGGCGGTTCGTCGCGTCCGGTGTGAAAGTCCATCGCTTAACGGTGGATCCGCGCCGG
+
GGGGGGGGGGGGGGGGGGGGGGGGGDGGGGGGGGGGGGGGGGGGGGGGGGGGGGGGGGGGGGGGGGGGGGGGGGGGGGGGGGGGGGGGGGGGGGGGGGGGGFGGGGGGGGGGGGFGDGGGG+F:FFGG3@@5*8,,7@CFGFFGGFDFGGGGFGGGGGGGGGGGGGGGGFGGGGGGGGGGGGGGGGGGGGGGGGGGGGGGGGGGGGGGGGGGGG>8FGGGGGGGGGGGGGGGGGGGGGGGGGGGGGGGGGGGGGGGG:>CE<FGGGFFCGGGGGCCFGGG>FGGGGFFGFEGGG
@M03364:396:000000000-C9LGT:1:1101:20737:2143 1:N:0:10
ACTCCTACGGGAGGCAGCAGTGGGGAATATTGGACAATGGGCGAAAGCCTGATCCAGCCATGCCGCGTGTGTGAAGAAGGTCTTCGGATTGTAAAGCACTTTAAGTTGGGAGGAAGGGCAGTACATTACTAGTTTGCTGCTTTGACGTTACCGACAGAATAAGCACCGGCTAACTCTGTGCCAGCAGCCGCGGTAATACAGAGGGTGCAAGCGTTAATCGGAATTACTGGGCGTAAAGCGCGCGTAGGTGGTTTGTTAAGTTGAATGTGAAATCCCCGGGCTCAACCTGGGAAC
+
GGGGGGGGGGGGGGGGGGGGGGGGGGGGGGGGGGGGGGGGGGGGGGGGGGGGGGGGGGGGGGGGGGGGGGGGGGGGGGFGGGGGGGGGGGGGGGGGGGGEFFG,EBFGGGGGGGF<@FGCG:C,,:EF85C,85A,CFEEFCGGGFFGGGGGGEGGGGGGGGGGGGGGG:EGGGGGGFGGGGGGGGGGCEGGGGGGGGGGGGGGGGGGGGGGGGGGGGGGGDGGGGGGGGGGGGGGGGGGGGGGEGGGGGGCGGGGFFFFEFCFGGGGGGGGGGGGGGGGFFGGGGGFGFFG4C
@M03364:396:000000000-C9LGT:1:1101:23454:2148 1:N:0:10
ACTCCTACGGGAGGCAGCAGTGGGGAATATTGGACAATGGGGGCAACCCTGATCCAGCCATGCCGCGTGTGTGAAGAAGGCCTTTGGGTTGTAAAGCACTTTAAGCAGGGAAGAAGACTCCTTGGTTAATACCCGCGAACGATGACCTTAGCTGCAGAATAAGCACCGGCTAACTCTGTGCCAGCAGCCGCGGTAATACAGAGGGTGCAAGCGTTAATCGGAATTACTGGGCGTAAAGCGAGCGTAGGTGGCTTGATAAGTCAGATGTGAAATCCCCGGGCTTAACCTGGGAAC
+
GGGGGGGGGGGGGGGGGGGGGGGGGGGGGGGGFGGGGGGGGGGEGGFFGGGGGDGGGGGGGGGGGGGGGGGFGGGGGGGGGGGGG,EG=BFFGGGGGGGGGGAFG9<F+CFFFDG,,AAB,-:E?EFB,<CC,,+8+++8>7@FFC,8ED,E3@7@DGGAFGGFGGGGGCBCFGGG,DFGGGGGFGGGGCFGG*CFGGG>FFGGGGGGFGGGGGGGGGGGGGGGGGGGGGGGEEDGGGGG5EEG5=CE9FF:@*CCFGGGCCGG<CF>FGGGCFGGGGGGEECCFGFFGFFGG>
@M03364:396:000000000-C9LGT:1:1101:13057:2161 1:N:0:10
ACTCCTACGGGAGGCAGCAGTGGGGAATATTGGACAATGGGGGAAACCCTGATCCAGCCATGCCGCGTATGTGAAGAAGGCCTTTTGGTTGTAAAGCACTTTAAGCAGTGAAGAAGTCTCCCTGCTTAGAACCCATGGACGAGGACATTAGCTGCAGAATAAGCAGCGGCTAACTCTGTGCCAGCAGCCGCGGTAATACAGAGGGTGCAAGCGTTAATCGGAATTACTGGGCGTAAAGGGAGCGTAGGTGGCTCTATAAGTCAGATGTGAAATCCCCGGGCTTAACCTGGGAAC
+
GGGGGGGGGGGGGGGGGGGGGGGGGGGGFGGGGGGGGGGGGGGGGGGGGGGGGGGGGGEFGGGGGGGCGGGGGGECGFGGGGGFFFGGG7FEGGGGGGGGGGG9C,EGEFGFGAFE,,:C,4B,,:CE,,988+B,8:FFF:+@F<=FGGF@GGGGGFGFFGGCA,@FE:EGC7FGFFFFFGG7>BFGCFGGGC7FGGGGGGGFEGGGGGGGG*<CF9BFGE@=CFFGGGGGG58EGFGGFGGD?EGDGGGDCCECFGGGGGDC<7CFGFEFDF?675CDF>5>C77@C:FG69
@M03364:396:000000000-C9LGT:1:1101:14309:2183 1:N:0:10
ACTCCTACGGGAGGCAGCAGTGGGGAATATTGGACAATGGGCGCAAGCCTGATCCAGCCATGCCGCGTGAGTGATGAAGGCCCTAGGGTTGTAAAGCTCTTTCACCGGTGAAGATAATGACGGTCACCGCAGAAGAAGCCCCGGCTAACTTCGTGCCAGCAGCCGCGGTCATACGAAGGGGGCTAGCGTTGTTCGGATTTACTGGGCGTAAAGCGCACGTAGGCGGACTTTTAAGTCAGGGGTGAAATCCCGGGGCTCAACCCCGGAACTGCCTTTGATACTGGAAGTCTTG
+
GGGGGGGGGGGGGGGGGGGGGGGGGGGGGGGGGGGGGGGGGGGGGGGGGGGGGGGGGGGGGGGGGGGGGGGGGGGGGGGGGGGGGGGGGGGGGGGGGGGGGGGAFGFFGGGGGFFGGFFCF-@?8CFGB+8++,,8AFFFGDGGGG7FGGFF>FGGGGGGGGGGGGGGG*>FFGGGGGGGGGGGGGGGGGGGGGGGGGGGGGGGGGGGGGGGGGGGGGGGGGGGGG8?EGGGGGGGGGGGGGGGCEGGGGGGGGGGGGGGFFGGGGGGGGGDGD:CGFGGFFGGCFFFGFFG
@M03364:396:000000000-C9LGT:1:1101:22737:2212 1:N:0:10
ACTCCTACGGGAGGCAGCAGTGGGGAATATTGCACAATGGGCGCAAGCCTGATGCAGCGACGCCGCGTGCGGGATGGAGGCCTTCGGGTTGTAAACCGCTTTTGTTCAAGGGCACGGCACGTTTACGGCTGTGTTGAGTGGATTGTTCGAATAAGCACCGGCTAACTACGTGCCAGCAGCCGCGGTAATACGTAGGGTGCAAGCGTTATCCGGATTTATTGGGCGTAAAGGGCTCGTAGGCGGTTCGTCGCGTCCGGTGTGAAAGTCCATCGCTTAACGGTGGATCCGCGCCGG
+
GGGGGGGGGGGGGGGGGGGGGGGGGGGGGGGGGGGGGGGGGGGGGGGGGGGGGGGGGGGGGGGGGGGGGGGGGGGGGGGGGGGGGGGGGGGGGGGGGGGGGGGAFFF9@FGGFG+B+>FDE3>3+@FG7*>8,@FC,D@9*<FFFGCFGGGGFGGGGGGGGGGGGGGGG*3<FGGGGGGGGGGG7CCGGGEFGGGGGGGGGGGGGGGGGGGGGEEDEEGGGGGGGE:CFGGGGGGDGGGGGGGGGGGGGGGG5EEGGC5CD:FGGCGGGGFGGGGGGGGGFFGGGGGF:3BC<C
@M03364:396:000000000-C9LGT:1:1101:15894:2215 1:N:0:10
ACTCCTACGGGAGGCAGCAGTGGTGAATATTGGACAATGGGCGCAAGCCTGATCCAGCCATGCCGCGTGAGTGATGAAGGCCCTAGGGTTGTAAAGCTCTTTCACCGGTGAAGATAATGACGGTCACCGGAGAAGAAGCCCCGGCTAACTTCGTGCCAGCAGCCGCGGTAATACAGAGGGTGCAAGCGTTAATCGGAATTACTGGGCGTAAAGCGCGCGTAGGTGGTTTGTTAAGTTGAATGTGAAATCCCCGGGCTCAACCTGGGAACTGCATCCAAAACTGGCAAGCTAG
+
GGGGGGGGGGGGGGGGGGGGGGGGGGGGGGGGGGGGGGGGGGGGGGGGGGGGGGGGGGGGGGGGGGGGGGGGGGGGGGGGGGGGGGGGGGGGGGGGGGGGGGGGGGGGGGGFGGGGFGGFGCFB+8FG=8@@6FFFFGGGGGGGGGFGGGGGFGGGGGGGGGGGGGGGG5>FFGGGGGGGGGGGGGGGGGGGGGGGGGGGGGGGGGGGGGGGGGGGGGGGGGGFGG;CCEGGFGGGGGGGGGGGGGGGGGGGGGGGGGGGGGGGGGGGGFGGGGGGGGGGFFGGGGGFGFFG
@M03364:396:000000000-C9LGT:1:1101:12181:2220 1:N:0:10
ACTCCTACGGGAGGCAGCAGTGGGGAATATTGCACAATGGGCGCAAGCCTGATGCAGCGACGCCGCGTGCGGGATGGAGGCCTTCGGGTTGTAAACCGCTTTTGTTCAAGGGCAAGGCGGGTCTTCGGTCCCGTTGAGTGGATTGTTCGAATAAGCACCGGCTAACTACGTGCCAGCAGCCGCGGTAATACGTAGGGTGCAAGCGTTATCCGGATTTATTGGGCGTAAAGGGCTCGTAGGCGGTTCGTCGCGTCCGGTGTGAAAGTCCATCGCTTAACGGTGGATCCGCGCCGG
+
GGGGGGGGGGGGGGGGGGGGGGGGGGGGGGGGGGGGGGGGGGGGGGGGGGGGGGGGGGGGGGGGGGGGGGGGGGGGGGGGGGGGGGGGGGGGGGGGGGGGGGGGGGGFCFFGGGFG:>@+*5@@8@FG+*585,3>7<,CCFCF:CACFF,<@CFGGGGGGGGDGGGGG<FFCFGEGGGGGGGGGCEGGGGE3,;EGGGDFGGGGGGGGGGGGGGEC?FGGGFGDGEGFCFGCFFGCGGGGGG:EGGGGGGGGGGGG*>7C<>FCG?>FFEDCCGCFGGDBFG3CFFFGFBGGG
@M03364:396:000000000-C9LGT:1:1101:6976:2267 1:N:0:10
ACTCCTACGGGAGGCAGCAGTGGGGAATATTGCACAATGGGCGCAAGCCTGATGCAGCGACGCCGCGTGCGGGATGGAGGCCTTCGGGTTGTAAACCGCTTTTGTTTGGGAGCAAGCCCTTCGTGGTGCGTGTACCTTTCGAATAAGCACCGGCTAACTACGTGCCAGCAGCCGCGGTAATACGTAGGGTGCGAGCGTTATCCGGATTTATTGGGCGTAAAGGGCTCGTAGGCGGTTCGTCGCGTCCGGTGTGAAAGTCCATCGCCTAACGGTGGATCTGCGCCGGGTACGGGC
+
GGGGGGGGGGGGGGGGGGGGGGGGGGGGGGGGGGGGGGGGGGGGGGGGGGGGGGGGGGGGGGGGGGGGGGGGGGGGGGGGGGGGGGGGGGGGGGGGGGGFFGG<FFGGGDFGGG8FG7F,@BF><@FG,+@@@:F;@CFGGC@D:BFGGGFFGGGGGGGGGGFGGFGGG@CGGGGGGGGGGGGG<BFGG68EG5CGGGGGGGGGGGGEGGGGGGGGGGGGGGFDEFCGGGGGGGGGGGGGGGGGGGDEGEGGGGGFGFCCG7DGEGGGGGGGGGGCCC?DFFDGGCCDD:><5)
@M03364:396:000000000-C9LGT:1:1101:13597:2281 1:N:0:10
ACTCCTACGGGAGGCAGCAGTGGGGAATATTGGACAATGGGGGAAACCCTGATCCAGCCATGCCGCGTGTGTGAAGAAGGCCTTTTGGTTGTAAAGCACTTTAAGCAGTGAAGAAGACTCCCTGGTTAATACCCATGGACGATGACATTAGCTGCAGAATAAGCACCGGCTAACTCTGTGCCAGCAGCCGCGGTAATACAGAGGGTGCAAGCGTTAATCGGAATTACTGGGCGTAAAGGGAGCGTAGGTGGCTCTATAAGTCAGATGTGAAATCCCCGGGCTTAACCTGGGAAC
+
GGGGGGGGGGGGGGGGGGGGGGGGGGEGGGGGGGGGGGGGGGGGGGGGGGGGGGGGGGGGGGGGGGGGGGGGGGGGGGGGGGGGGGGGGGGGGGGGGGGGGGGCGFEEFGGGGGGG=FF?<-B,+:FG,5CC5:,8ABFF7FFFCGAFFFAB>FGGGFGF<FGGGGGDGGGGGGGGGGGGGGCFGGGGGCGGGGGGGGGGGGGGGGGGGGGGGEGGGGGGGGEFGGGGGGGGGGGGGGGGGGGGGGGGGGGG=FGDCFGGGGGFFGGGGGGGGGFGGGD<BFFGGGGFG>><7F
@M03364:396:000000000-C9LGT:1:1101:22426:2286 1:N:0:10
ACTCCTACGGGAGGCAGCAGTGGGGAATATTGCACAATGGGCGCAAGCCTGATGCAGCGACGCCGCGTGCGGGATGGAGGCCTTCGGGTTGTAAACCGCTTTTTTTCAAGGGCAAGACAAGGTTACGGATGTGGTGAGTCGCGTGTTCGAATCAGCACCGACTAACGACGTGACATCGGCCGCGGTAATACGTAGGGTGCAAGCGTTATCAGGATGTATGGGGCGTCAAGGGCTCGTAGGCGGTTCGTCGCGTCCGGTGTGCGAGTCCATCGCTTCACGGTGGAACCGCGCCGG
+
GGGGGGGGGGGGGGGGGGGGGGGGGGGGGGGGGGGGGGGGGCGCGG7FGGGGGGGGGGEGGGGGGGGGGGG:FGGGCEFGGGGGGGGGGGGGGGG<FCFGCG95>3=,,C=C:FCD,,:353,:,::C+*5833,+7@3,***5**3@:FFF*3@F@<,<**4*7<**4****=7,7*8<;CGGE:**<0AC2,2;CC>8CFGCEC*/:E7+<0<+30<+;;CCE5/22<:*C6*/:8@CCE5*1*::*:8:***2)22*/+*2*/*:2:+*1*:*0*/9.75**27)1>)))9
@M03364:396:000000000-C9LGT:1:1101:13819:2332 1:N:0:10
ACTCCTACGGGAGGCAGCAGTGGGGAATATTGCACAATGGGCGCAAGCCTGATGCAGCGACGCCGCGTGCGGGATGGAGGCCTTCGGGTTGTAAACCGCTTTTGTTCAAGGGCAAGGCACGGTTTCGGCCGTGTTGAGTGGATTGTTCGAATAAGCACCGGCTAACTACGTGCCAGCAGCCGCGGTAATACGTAGGGTGCAAGCGTTATCCGGATTTATTGGGCGTAAAGGGTGCGTAGGTGGTTTCTTAAGTCAGAGGTGAAAGGCTACGGCTCAACCGTAGTAAGCCTTTG
+
GGGGGGGGGGGGGGGGGGGGGGGGGGGGGGGGGGGGGGGGGGGGGGGGGGGGGGGGGGGGGGGGGGGGGGGGGGGGGGGGGGGGGGGGGGGGGGGGGGGGGGGGGGGGGGGGGGFGFGGGEBFF@EFG88@5>8FFAFFGGGGGGGGGGGGGFGGGGGGGGGGGGGGGG=FGGGGGGGGGGGGGGGDGGGGGFFGGGGGGGGGGGGGGGGGGEEGGCGCFGGGGGG8EFFGGGGGGGGGGGGGGFGGGGGGGGGDGGGGGGFGGGGGGGGGGGGGGGGGGFFGGGGGFGFFGG
@M03364:396:000000000-C9LGT:1:1101:23257:2339 1:N:0:10
ACTCCTACGGGAGGCAGCAGTGGGGAATATTGCACAATGGGCGCAAGCCTGATGCAGCGACGCCGCGTGCGGGATGGAGGCCTTCGGGTTGTAAACCGCTTTTGTTCGAGGGCAAGCCGGGTCTTCGGCTCCGTTGGGTGGATTTTTCGAATAAGCACCGTCTAACTCTGTGCCAGCAGCCGCGGGAATACAGAGGGTGCAAGCGTTAATCGGAATTACTGGGCGTAAAGGGAGAGTAGGTGGCTCTATAAGTCAGATGTGAAATCCCCGGGCTTAACCTGGGAACTGCACCTG
+
GGGGGGGGGEGGGGGGGGGGGGGGGGGGGGGGFGGGGGGGG8@@CG:FGGFGG@EFGGEGDGGGCCFFGGG>FG7F=FGGGDGG9BF@GGGGGGGGGFFGGGGFE<B+8B=:>F<F+B>+833,,33@**6>*38+,>>FE<F:,3<4*@,@1,<,FCCC,1*CFGGE+,?,,?F7<FGFGGEG5*2?8+3:F<6;*2A?FCF5CE*CF@FGGGEGGFG9F6ACG**;*<C=88*;+<<9FF57C6@CF9:7<C+3::?FC+:++?<FCDED3C5>CF<*)):FGG**94)**2
@M03364:396:000000000-C9LGT:1:1101:19241:2354 1:N:0:10
ACTCCTCGGGAGGCAGCAGTGGGGAATATTGGACAATGGGCGAAAGCCTGATCCAGCCATGCCGCGTGTGTGAAGAAGGTCCTCGGATTGTAAAGCACTTTAAGTTGGGAGGAAGGGCAACAATATAAGTCTTAGCTGCTTTGACGATACCGGCAGAATAAGCACCGGCTAACTCTGTGCCAGCAGCCGCGGTAATACAGAGGGTGCAAGCGTTAATCGGAATTACTGGGCGTAAAGCGCGCGTAGGTGGTTTGTTAAGTTGACTGTGAAATCCCCGGGCTCAACCTGGGAACG
+
GGGGGFAFGGGEGEF@FGGGGGGGCGCFFGCGD<FEEEFGGG@FEEFGFGGFGGFECFGFCFGEEGC@=F=FEGGGG8FGGGEFEG+:,CEFGGCFFG<FG9?<5@FEG=B=BFA+++B++-45,:CB,,9<8,A,?F@BC<B?5++@BF83+63@EGCFFGGGECFGC*@CA9FGFGGGGGGEGGGC7:FGGBF<FFGGGG7FGGGGG@CGEFECCGGDGC88<9E?FGGGEGGFGFGGD5C/:C5:CCECFE8:CFECECC++:<7>CFDF6C>CDEDDFCFGGF>C@>F**
@M03364:396:000000000-C9LGT:1:1101:8957:2358 1:N:0:10
ACTCCTACGGGAGGCAGCAGTGGGGAATATTGCACAATGGGCGCAAGCCTGATGCAGCGACGCCGCGTGCGGGATGGAGGCCTTCGGGTTGTAAACCGCTTTTGTTCAAGGGCAAGGCACGGTTTCGGCCGTGTTGAGTGGATTGTTCGAATAAGCACCGGCTAACTACGTGCCAGCAGCCGCGGTAATACGTAGGGTGCAAGCGTTATCCGGATTTATTGGGCGTAAAGGGCTCGTAGGCGGTTCGTCGCGTCCGGTGTGAAAGTCCATCGCTTAACGGTGGATCCGCGCCGG
+
GGGGGGGGGGGGGGGGGGGGGGGGGGGGGGGGGGGGGGGGGGGGGGGGGGGGGGGGGGGGGGGGGGGGGGGGGGGGGFGGGGGGGGGGGGGGGGGGGGGGGGGGGGGFGGGGGGDFFGGGGCF<>@FF++5558:>FFGGGDFGGFGGGGEF@CGGGGGGGGGGGGGGG*BFDGGGGGGGGGGGGGGGGGGCCGGGGGGGGGGGGGGGGGGGGEGEFCCGGGGGGG5CGGFGGGGGGGGGGGGGGGDGGGGGGGGGDGCGG@CGGGGGGGGDGGGDDGGGFFG7FFGFGDED:D
@M03364:396:000000000-C9LGT:1:1101:10117:2364 1:N:0:10
ACTCCTACGGGAGGCAGCAGTGGGGAATATTGGACAATGGGGGAAACCCTGATCCAGCCATGCCGCGTGTGTGAAGAAGGCCTTTTGGTTGTAAAGCACTTTAAGCAGTGAAGAAGACTCCATGATTACTACCCATGGACGATGACATTAGCTGCAGAATAAGCACCGGCTAACTCTGTGCCAGCAGCCGCGGTAATACAGAGGGTGCAAGCGTTAATCGGAATTACTGGGCGTAAAGGGAGCGTAGGTGGCTCTATAAGTCAGATGTGAAATCCCCGGGCTTAACCTGGGAAC
+
GGGGGGGGGGEGGGGGGGGGGGGGGGGGGGGGGGGGGGGGGGGGGGGGGGGGGGGGGGGGGGGGGGGGGGGGGGGGGGGGGGGFGGGGGGGGGGGGGGGGGGGDGFGGGGGGGGGGGGG<F9E,8CFG,<C,,:EEFGGGGGGGGFGGGGGGGGGGGGGGGGGGGGGGGEGGGGGGGGGGGGGGGGGGGGGGGGGGGGGGGGGGGGGGGGGGGFGDFGGGGG>FFGGGGGGGGGGGGGGGGGGGCGGGGFFGGGGGGGGGGGGGGGGGGGFGGGFGFCEGEFGGGFFFGFFGGC
@M03364:396:000000000-C9LGT:1:1101:21819:2402 1:N:0:10
ACTCCTACGGGAGGCAGCAGTGGGGAATATTGGACAATGGGGGAAACCCTGATCCAGCCATGCCGCGTGTGTGAAGAAGGCCTTTTGGTTGTAAAGCACTTTAAGCAGTGAAGAAGACTCCGTGGTTAATACCCACGGACGATGACATTAGCTGCAGAATAAGCACCGGCTAACTCTGTGCCAGCAGCCGCGGTAATACAGAGGGTGCAAGCGTTAATCGGAATTACTGGGCGTAAAGGGAGCGTAGGTGGCTCTATAAGTCAGATGTGAAATCCCCGGGCTTAACCTGGGAAC
+
GGGGGGGGGGGGGGGGGGGGGGGGGGGGGGGGGGGGGGGGGGGGGGGGGGGGGGGGGGGGGGGGGGGGGGGGGGGGGGGGGGGGGGGGGGGGGGGGGGGGGGGDFAFGGGGGGGGG8FFFG7D+CFGGF<ECBFDCFGGGG@FGGGGGGGGGFFFGGGGGGGGGGGGGGGGGGGFGGGGGGGGGGGGGFGGGGFGGGGGGGGGGGGGGGGGGGGGGGGGGGGGGGGGGGGGGGEGGGGGGGGGGEGGGGGGGGGGGGGGGGGGGGGFGGGGGGGGGGGGGB>CGGDGFGFFFGG
@M03364:396:000000000-C9LGT:1:1101:13509:2413 1:N:0:10
ACTCCTACGGGAGGCAGCAGTGGGGAATATTGCACAATGGGCGCAAGCCTGATGCAGCGACGCCGCGTGCGGGATGGAGGCCTTCGGGTTGTAAACCGCTTTTGTTTGGGAGCAAGCCCCTCGGGGTGAATGTACCTTTCGTATAAGCACCGGCTAACTACGTGCCAGCCGCCGCGGTAATACGTAGGGTGCGAGCGTTATCCGGATTTATTGGGCGTAGAGGGCTCGTAGGCGGTTCGTCGCGTCCGGTGTGAAAGTCCATCGCCTAACGGTGGATCTGCGCCGGGTACGGGC
+
GGGGGGGGGGGGGGGGGGGGGGGGGGGGGGGGGGGGGGGGGGGEGGGGGGGGGGGGGGGGGGGGGGGGGGGGGDGGFEFGGGGGGGGGGGGGGGGGGCGGEGDGF,=3FFGC@FGG<DF++3@++8@C+,,,3,8,3@FGB3,6,@<F,6<B*4<*::FCFC3CGGC:C8*=@FEGEG5*<FFE<FGEGGGEG*:CEEECG?<>E88;0<CC9:EE>8C**<8E88A?1;A:?EEC5CE8CEEEE5//CCECCF90:<CAE+:EE<*1*>ED>FC97DF>BEG35<)099>53)
@M03364:396:000000000-C9LGT:1:1101:18007:2418 1:N:0:10
ACTCCTACGGGAGGCAGCAGTAGGGAATTTTCGGCAATGGGGGAAACCCTGACCGAGCAACGCCGCGTGAACGAAGAAGGCCTTCGGGTCGTAAAGTTCTGTTGTACGGGAAGAACGTCGGCTGGAGGCTATGCCATGCGAGTGACGGTACCGAACATAGAAAGCCACGCCTAACTACGTGCCAGCAGCCGCGGTAATACGTAGGTGGCGAGCGTTATCCGGAATCATTGGGCGTAAAGAGGGAGCAGGCGGTGATACAGGTCTGGAGGTGAAAGCCCGAAGCTAAACTTCGGG
+
GGGGGGGGGGGGGGGGGGGGGGGGGGGGGGGGGGGGGGGGGGGGGGGGGGGGGGGGGGGGGGGGGGGGGGGGGGGGGGGGGGGGGGGGGGGGGGGGGGGGGGGGGEGFGGGGGGGG>FFCC+B5+:@C388::@F,EFGGCGGFCFCFGGGGGGGGGGGGGGGGGGGGG*=FFGGGGGGGGGGGGGGGGGGGGEGGGGGGGFGGGGGGGGGGGGGGGGGGGEEGGG7CAFGGGGEGGGGGGGGGGGGGGGGGGGCFGGGGGEFGGGGGD<EDFFGGGFGGFFGGGGGFGFFGCD
@M03364:396:000000000-C9LGT:1:1101:19609:2431 1:N:0:10
ACTCCTACGGGAGGCAGCAGTGGGGAATATTGCACAATGGGCGAAAGCCTGATGCAGCAACGCCGCGTGAGCGATGAAGGCCTTCGGGTCGTAAAGCTCTGTCCTCAAGGAAGATAGTGACGGTGCTTAAGTCGCAAGCCCCGGCTAACTACGTGCCAGCAGCCGCGGTCATAAGTAGGGGGCTAGCGTTATCCGGAATTACTGGGCGTAAAGGGTGCGTAGGTGGTTTCTTAAGTCAGAGGTGAAAGGCTACGGCTCAACCGTAGTAAGCCTTTGAAACTGGGAAACTTGAGT
+
GGGGGGGGEGGGGGEGGGGGGGGGGGGGGGGDFGGGGGGGGGGGGGGGFGGGGGGGGGGGGGGGGCGGGGCFGGCFFF9FG<FFFGGGGGCGGGGGGGGCFGG8F9FGG8AFFG9F,,:F<-@++6FF<C,,,+3@C:=B<F::+@@>FGEGEGGGGFGGFCCGCEGD**6,7,@3@FGDGGGDGGGGFCFGGGGFGGGGGGGGGGGGGCEGGDGGGGEGGGGGGGEG>?FEE7CGGGFFGGGGGGFFGGFGGGEGGG?9C*)7CDEGGGGG4A+:::<*7@CGG<F):8F>9:
@M03364:396:000000000-C9LGT:1:1101:10944:2450 1:N:0:10
ACTCCTACGGGAGGCAGCAGTGGGGAATATTGGACAATGGGGGAAACCCTGATCCAGCCATGCCGCGTGTGTGAAGAAGGCCTTTTGGTTGTAAAGCACTTTAAGCAGTGAAGAAGACTCCATGGTTAATACCCATGGACGATGACATTAGCTGCAGAATAAGCACCGGCTAACTCTGTGCCAGCAGCCGCGGTAATACAGAGGGTGCAAGCGTTAATCGGAATTACTGGGCGTAAAGGGAGCGTAGGTGGCTCTATAAGTCAGATGTGAAATCCCCGGGCTTAACCTGGGAAC
+
GGGGGGGGGGGGGGGGGGGGGGGGGGGGGGGGGGGGGGGGGGGGGGGGGGGGGGGGGGGGGGGGGGGGGGGGGGGGGGGGGGGGGGGGGGGGGGGGGGGGGGGEFGGFGGGGGG?F,BEFG-C8::EF5<C<EFGGFGGGGCGFCFFFGGGGGGGGGGGGGGGGGGGGGGGGGGGGGGGGGGGGGGGGGGGGGFGGGGGGGGGGGGGGGGGGGGGGGGGGGGGGGGGGGGGGGGGGGGGGFEGGEGGGGGGGGGGGGGGGFCGGGGGGGGGGGGGGGGGGFFGGGGGFGFFFF9
@M03364:396:000000000-C9LGT:1:1101:15116:2462 1:N:0:10
ACTCCTACGGGAGGCAGCAGTAGGGAATCTTCCACAATGGACGCAAGTCTGATGGAGCAACGCCGCGTGAGTGAAGAAGGTTTTCGGATCGTAAAGCTCTGTTGTTGGTGAAGAAGGATAGAGGTAGTACCTGGCCTTTATTTGACGGTAATCAACCAGAAAGTCACGGCTAACTACGTGCCAGCAGCCGCGGTAATACGTAGGTGGCAAGCGTTGTCCGGATTTATTGGGCGTAAAGCGAGCGCAGGCGGAAAAATAAGTCTAATGTGAAAGCCCTCGGCTTAACCGAGGAAC
+
GGGGGGGGGGGGGGGGGGGGGGGGGGGGGGGGGGGGGGGGGGGGGGGGGGGGGGGGGGGGGGGGGGGGGGGGGGGGGGGGGGGGGGGGGGGGGGGGGGGGGGGGGGGGGGGGGGFGGFGGG-C8,CFGB,9<53FGFFGCFGGGGGGGGGGGGGGGGGGGGGGGGGGGGFGDGGGGGGGGGGGGGGGGGFGGGGGGGGGGGGGGGGGGGGGGGGGGDGGGGGDGFFGGGGGGGGGGGGGGGGGGGGGGGGG*?5EEDFFCEGGGGGGGGGGGGGGGGGGGFFGGGGGFGFFGGG
@M03364:396:000000000-C9LGT:1:1101:20424:2465 1:N:0:10
ACTCCTACGGGAGGCAGCAGTGGGGAATATTGGACAATGGGGGAAACCCTGATCCAGCCATGCCGCGTGTGTGAAGAAGGCCTTTTGGTTGTAAAGCACTTTAAGCAGTGAAGAAGACTCCATGGTTAATACCCATGGACGATGACATTAGCTGCAGAATAAGCACCGGCTAACTCTGTGCCAGCAGCCGCGGTAATACAGAGGGTGCAAGCGTTAATCGGAATTACTGGGCGTAAAGCGAGCGTAGGTGGCTTGATAAGTCAGATGTGAAAGCCCCGGGCTTAACCTGGGAAC
+
GGGGGGGGGGGGGGGGGGGGGGGGGGGGGGGGGGGGGGGGGGGGGGGGGGGGGGGGGGGGGGGGGGGGGGGGGGGGGGGGGGGGGGGGGGGGGGGGGGGGGGG?FFGGGGGGGG?FFGFFF-CCFFFGCCECFFDECFEGG@FFDFFGGGGGGGGGGGGGGGGGGGGGGGGEGGGGGGGGGGGGGGGGGGGGGGGGGGGGGGGGGGGGGGGGGGGGGGGGGGGGGGGGGGGGGGGGGGGGEGGGGGCGFGGGFGGGGGGGGGGGGGGGGGCGFGGGGGGGFFGGGGGFGF>D*>
@M03364:396:000000000-C9LGT:1:1101:18019:2471 1:N:0:10
ACTCCTACGGGAGGCAGCAGTGGGGAATATTGCACAATGGGCGAAAGCCTGATGCAGCAACGCCGCGTGAGCGATGAAGGCCTTCGGGTCGTAAAGCTCTGTCCTCAAGGAAGATAATGACGGTACTTGAGGCGGAAGCCCCGGCTAACTACGTGCCAGCAGCCGCGGTCATACGTAGGGGGCTAGCGTTATCCGGAATTACTGGGCGTAAAGGGAGCGTAGGTGGCTCTATAAGTCAGATGTGAAATCCCCGGGCTTAACCTGGGAACTGCATCTGAAACTGTAGAGCTAG
+
GGGGGGGGGGGGGGGGGGGGGGGGGGGGGGGGGGGGGGGGGGGGGGGGGGGGGGGGGGGGGGGGGGGGGGGGGGGGGGGGGGGGGGGGGGGGGGGGGGGFGGGGGGG@FGGGGFGGAEF?E:@B+BFG,,8:+@F:@FGGGGGCGFFFGGFGBFDGGGGGGGGGGGGGG*8FGGGGGGGGGGGGGGGGEGGGGGGGGGGGGGGGGGFEGGGGGGGGGGGEGGEGFFFGGGFGGGGGGGGGFGGGGGGGG?FGGGGDC;?:CFGGGGGGGGGFGCG>FGGGFFGGGGGFGFFG
@M03364:396:000000000-C9LGT:1:1101:20216:2482 1:N:0:10
ACTCCTACGGGAGGCAGCAGTGGGGAATATTGCACAATGGGCGCAAGCCTGATGCAGCGACGCCGCGTGCGGGAAGAAGGCCTTCGGGTTGTAAAGCGCTTTTGGTAGGGAGCAAGACGCCGTTTCGGCAGTGATCAGCAGATGCTTCGTATGAGCACCGGCTCACTGCGTTACGTATGCCGCAGTAGTTCGCAGGGTGTAATGGGTGTAAGGGGTGCTCGGGCGGAATGGGCTCGCAGGCGGGTAGGGGGGTGGGGCGAGACAGACGCTCGCTTAGCGGCGGACACGCGCG
+
GGGGGGGGGGGGGGGGGGGGGGGGG7FGGGGGGGGGGGGGG8F+@F+FFGGGGGGGGGGGGGGGGGGGG7F7FG:F4BF8A,BFGGG@,BFGGGG,E:FF=F,,+,5,++,++B3,,,+++8+83@3+***88,,<7@,,,3,3,7<,13@,,,7F<,,*114*,73,+***4=*2,,?,,<F*<*,,?,,***2?*A8*<9++<*<*C++2:****/+0*:*?E**:*<F******:C**:5*1:*****2:***)****//*2**))1*))1:***//))21937;D33)
@M03364:396:000000000-C9LGT:1:1101:9021:2527 1:N:0:10
ACTCCTACGGGAGGCAGCAGTGGGGAATATTGGACAATGGGGGAAACCCTGATCCAGCCATGCCGCGTGTGTGAAGAAGGCCTTTTGGTTGTAAAGCACTTTAAGCAGTGAAGAAGACTCCCTGGTTAATACCCATGGACGATGACATTAGCTGCAGAATAAGCACCGGCTAACTCTGTGCCAGCAGCCGCGGTAATACAGAGGGTGCAAGCGTTAATCGGAATTACTGGGCGTAAAGGGAGCGTAGGTGGCTCTATAAGTCAGATGTGAAATCCCCGGGCTTAACCTGGGAAC
+
GGGGGGGGGGGGGGGGGGGGGGGGGGGGGGGGGGGGGGGGGGGGGGGGGGGGGGGGGGGGGGGGGGGGGGGGGGGGGGGGGGGGGGGDGGGGGGGGGGGGGGGFGGGGGGGGGGE<DFGCG-B:4BFG,<CCBFFGGGGGGGGGGGGGGGGGGGGGGGGGGGGGGGGGGGGGGGGGGGGGGGGGGGGGGGGGGGGGGGGGGGGGGGGGGGGGGGGGGGGGGGGGGGGGGGGGGGEGGGGGGGGGGGGGGGGGGGGGGFGGGCCFFFGGGGGGGGCFFGEGEEGGGCCFDFFFGG
@M03364:396:000000000-C9LGT:1:1101:17179:2566 1:N:0:10
ACTCCTACGGGAGGCAGCAGTGGGGAATATTGCACAATGGGCGCAAGCCTGATGCAGCGACGCCGCGTGCGGGATGGAGGCCTTCGGGTTGTAAACCGCTTTTGTTCAAGGGCAAGGCACGGTTTCGGCTGTTTTGAGTGGATTGTTCGAATAAGCACCGGCTAACTACTTGCCAGCAGCCGCGGTAATACGTAGGGTGCAAGCGTTATCCGGATTTATTGGGCGTAAAGGGCTCGTAGGCGGTTCGTCGCGTCCGGTGTGAAAGTCCATCGCTTAACGGTGGATCCGCGCCGG
+
GGGGGGGGDGGGGGGGGGGGGGGGGGGGFGGGGGGGGGGGFGGGGGGGGGGGGGGGGGGGGGGGGGGGGGGGGGGGGGGGGGGGGGGGGGGGGGGGGGGGGGGFGGG<EGFGGG8=+8B<::D+FFGG++@@,>:8*:@FF,,3@FDFGF>>*?>FGGGGGGGGGGGGG9EFFCFGGGGGGGGGGGGGGGFGC:EEEGGGGGGGGGDEFGGDGGGDFGGGFGGGD:8EGGG8ECGGEECE6EGGGGCCEGGGGGG=C*::8@CCCFGGGCCD3:=DGGGGB>CCF7C;FDDDDG
@M03364:396:000000000-C9LGT:1:1101:14386:2586 1:N:0:10
ACTCCTACGGGAGGCAGCAGTGGGGAATATTGGACAATGGGCGAAAGCCTGATCCAGCCATGCCGCGTGTGTGAAGAAGGTCTTCGGATTGTAAAGCACTTTAAGTTGGGAGGAAGGGCAGTACCTTACTACTTTGCTGCTTTGACGTTACCGACAGAATAAGCACCGGCTAACTCTGTGCCAGCAGCCGCGGTAATACAGAGGGTGCAAGCGTTAATCGGAATTACTGGGCGTAAAGCGCGCGTAGGTGGTTTGTTAAGTTGAATGTGAAATCCCCGGGCTCAACCTGGGAAC
+
GGGGGGGGGGGGGGGGGGGGGGGGGEGGGGGGGGGGGGGGGGGGGGGGGGGGGGGGGGGGGGGGGGGGGGGGGGGGGGGGCGGGGGGGGGGGGGGGGGGGGGGFFFDFGGGGGDDGEGG<@-C8,:FF:<CCCFGECFFGFFGGGGGGGGGGEDFGGGGGGGGGGGGGGDGGGGGGGGGGGGGGGGGGGGGGG<FGGGGGGGGGGGGGGGGGGGGGGGGGGGGGGGFGDGGGGGGGGGGGGDGGEEGG9EGCFGGGGGGGGGGFGGGGGGGGGF?FGGGGFFGGGGGFGFFGGG
@M03364:396:000000000-C9LGT:1:1101:24741:2604 1:N:0:10
ACTCCTACGGGAGGCAGCAGTGGGGAATATTGCACAATGGGCGCAAGCCTGATGCAGCGACGCCGCGTGCGGGATGGAGGCCTTCGGGTTGTAAACCGCTTTTGTTTGGGAGCAAGCCCTTCGGGGTGAATGTACATTTCGAATACGCACCGGCTAACTACGTGCCAGCAGCCGCGGTAATACGTAGGGTGCGAGCGTTATCCGGATTTATTGGGCGTAAAGGGCTCGTAGGCGGTTCGTCGCGTCCGGTGTGAACGTCCATCGCCTAACGGTGGATCTGCGCCGGGTACGGGG
+
GGGGGGGGGGGGGGDGGGGGGGGGGGGGGGGGGGGGGGGGGGGGGGGGGGGGGGGGGGGGGGGGGGGGGGGGGGGGGGGGGGGGGGGGGGGGGGGGGGGGGGFFFGFGGGGFGGGF<=F,3-D++@FG73@@,,@FFG9C<3,@>,>FGGC@*FCFGGFFCGCFGFFGG:E<FGGGGECF9FFF<FFGGGGGG>EGGEGGGFFGGGGCCEGGGGGGGCEGGGGGGGGGGCFECEGECGDGGGGGGGGGE:8=EGG+9:CGG+>CEG=D*CEDCFGDFGFGFFDDGGGFCFDGG)
@M03364:396:000000000-C9LGT:1:1101:10893:2622 1:N:0:10
ACTCCTACGGGAGGCAGCAGTGGGGAATATTGGACAATGGGCGAAAGCCTGATCCAGCCATGCCGCGTGTGTGAAGAAGGTCTTCGGATTGTAAAGCACTTTAAGTTGGGAGGAAGGGCAGTACATTAATACATTGCTGCTTTGACGTTACCGACAGAATAAGCACCGGCTAACTCTGTGCCAGCAGCCGCGGTAATACGTAGGGTGCAAGCGTTATCCGGATTTATTGGGCGTAAAGGGCTCGTAGGCGGTTCGTCGCGTCCGGTGTGAAAGTCCATCGCTTAACGGTGGATC
+
GGGGGGGGGGGGGGGGGGGGGGGGGGGGGGGGGGGGGGGGGGGGGGGGGGGGGGGGGGGGGGGGGGGGGGGGFGGGGCGFGGGGGGGGGGGGGGGGGGGEGGGCB<EEGDGGGGCG+CFG7:C,5CFF<,A<,5CCDEFFGFFFFF+@FGFGCCGGFFGFGFGGGEFGGGGCFFGGGGGGGGGGGGGGGGGGGGGGCFGGGGGGGGGGGFGGGGGGGGFGGGGGGGGGGGGDGGGGGGDGGGGGGCEGFGGEGGGGGGGGGGDEGCEGGGFGGGFGGGGGFFFGGGGFGFEGGG
@M03364:396:000000000-C9LGT:1:1101:7868:2634 1:N:0:10
ACTCCTACGGGAGGCAGCAGTGGGGAATATTGCACAATGGGCGCAAGCCTGATGCAGCGACGCCGCGTGCGGGATGGAGGCCTTCGGGTTGTAAACCGCTTTTGTTTGGGAGCAAGCCCTTCGGAGTGATTGTACCTTTCGAATAAGCACCGGCTAACTACGTGCCAGCCGCCGCGGTAATACGTAGGGTGCGAGCGTTATCCGGATTTATTGGGCGTAAAGCGCGCGTAGGTGGTTTGTTAAGTTGAATGTGAAATCCCCGGGCTCAACCTGGGAACTGCATCCAAAACTGGC
+
GGGGGGGGGGGGGGGGGGGGGGGGGGGGGCFGGGGGGGGGGGGGGGGGGGGGGGGGGGGGGGGGGGGGGGGGGGGGGGGGGFGGGGGGGGGGGGGFGGGGGFG9DFF,BFGGGGFFD=FAFFG++8@<,<,3@,3,7@FGG*8@F9FEFDGD7>FGFGG?FDFGGGGGG@BCFGGDE7FFFFCFCFGGC?5>EE>EGGGE5@?EGE8EFGCFGGGFGGDECEG8>8EEC>>C<ECEGGGCFEGGGFGG?@EFGEE9C9AFGGD55559=FGGGGFCCCCFF?CCCFC?FF?7*1
@M03364:396:000000000-C9LGT:1:1101:18302:2643 1:N:0:10
ACTCCTACGGGAGGCAGCAGTGGGGAATATTGGACAATGGGCGAAAGCCTGATCCAGCCATGCCGCGTGTGTGAAGAAGGTCTTCGGATTGTAAAGCACTTTAAGTTGGGAGGAAGGGCATTACCCTAATACGTTAGTGTCTTGACGTTACCGACAGAATAAGCACCGGCTAACTCTGTGCCAGCAGCCGCGGTAATACAGAGGGTGCAAGCGTTAATCGGAATTACTGGGCGTAAAGGGAGCGTAGGTGGCTCTATAAGTCAGATGTGAAATCCCCGGGCTTAACCTGGGAAC
+
GGGGGGGGGGGGGGGGGGGGGGGGGGGGGGGGGGGGGGGGGGGGGGGGGGGGGGGGGGGGGGGGGGGGGGGGGGGGGGGGGGGGGGGGGGGGGGGGGGGGGGGGGGGGGGGGGGFGEGGFCFE,8EFG4<CBD<F,@FGGGGGGGGGGGGGGGGGGGGGGGGGGGGGGGGGGGGGGGGGGGGGGGGGGGGGGGGGGGGGGGGGGGGGGGGGGGGGGGGGGGGGGGGGGGGGGGGEGGGGGGGGGGGGGGGFGGGGGGGGGGGGGGGGGGGGFGFGGGGGGFFFFGGGFGFFFGG
@M03364:396:000000000-C9LGT:1:1101:20911:2653 1:N:0:10
ACTCCTACGGGAGGCAGCAGTGGGGAATATTGGACAATGGGGGAAACCCTGATCCAGCCATGCCGCGTGTGTGAAGAAGGCCTTTTGGTTGTAAAGCACTTTAAGCAGTGAAGAAGACTCCCTTCTTAGCACCCATGGACGATGACATTAGCTGCAGAATAAGCACCGGCTAACTCTGTGCCAGCAGCCGCGGTAATACAGAGGGTGCAAGCGTTAATCGGAATTACTGGGCGTAAAGGGAGCGTAGGTGGCTCTATAAGTCAGATGTGAAATCCCCGGGCTTAACCTGGGAAC
+
GGGGGGGGGGGGGGGGGGGGGGGGGGGGGGGGGGGGGGGGGGGGGGGGGGGGGGGGGGGGGGGGGDGGGGGGGGGGGGGGGGGGGFGGGGGGGGGGGGGGGGGGGGGGGGGGFFFG4:FC8-B,,8CF,,8?4B+AAFFDFCFA9A:CFFFGDFG?FGFFFGGGGGGGGFGDGGGGGGGGGGGFCFGGGFGGGBFEDGGFGGGFGGGGDFGGGGGCFGGGGGGGFC<CGGGGG58CFFFGFGEGEGECFFCF8AEFFCFFCFGFC7?C>:EFFG?GFGGGF>7DGFCFGF><FG
@M03364:396:000000000-C9LGT:1:1101:8060:2656 1:N:0:10
ACTCCTACGGGAGGCAGCAGTGGGGAATATTGCACAATGGGCGCAAGCCTGATGCAGCGACGCCGCGTGCGGGATGGAGGCCTTCGGGTTGTAAACCGCTTTTGTTCAAGGGCAAGGCACGGTTTCGGCCGTGTTGAGTGGATTGTTCGAATAAGCACCGGCTAACTACGTGCCAGCAGCCGCGGTAATACGTAGGGTGCAAGCGTTATCCGGATTTATTGGGCGTAAAGGGCTCGTAGGCGGTTCGTCGCGTCCGGTGTGAAAGTCCATCGCTTAACGGTGGATCCGCGCCGG
+
GGFEFGGFGGGGGGEGGGGGGGGGGGGGGFGGGGGGGGGGGGGGGGGGGGGGGGGGGGGGGGGGGGGGGGGGGCFGGGGGGGGGGGGGFCFFFGGGGFEFGGGGCGC@FFGGDFFGGGGGGC<CFFGG++5*533>F@FDG>FBBFCFGGF<>FGGFGGFGGGGGGGGGFGFCCC7BFFGFFGGGGDGGGGECEGGGCEEGCGGGEGGGGDEGDC/0<CFFFG=E5?EGFCC>CEEEGGGGGGEDGGGGGGGE:CGG1CEG+:CCCCFGGGDGCFGC>CGB3E579C@C55DCD
@M03364:396:000000000-C9LGT:1:1101:11335:2662 1:N:0:10
ACTCCTACGGGAGGCAGCAGTGGGGAATATTGGACAATGGGGGAAACCCTGATCCAGCCATGCCGCGTGTGTGAAGAAGGCCTTCGGGTCGTAAAGCTCTGTCCTCAAGGAAGATAATGACGGTACTTGAGGCGGAAGCCCCGGCTAACTACGTGCCAGCAGCCGCGGTCATACGTAGGGGGCTAGCGTTATCCGGAATTACTGGGCGTAAAGGGTGCGTAGGTGGTTTCTTAAGTCAGAGGTGAAAGGCTACGGCTCAACCGTAGTAAGCCTTTGAAACTGGGAAACTTGAGG
+
GGGGGGGGGDGGGGGGGGGGGGGGGGGGGGGGGGGGGGGGGGGGGGGGGGGGGGGGGGGGGGGGGGGGGGGGGGGGGGGGGGGGGGGGGGGGGGGGGGGGGGGGGFG<FGGGGGGGGGGGF-CB+8ED,,8,+833@FFFGGGGGG7FGG;FEGGGGGGGGGGGGGGGG*BFFGGGDGGGGGGGC8FGFEGGGFGGGGGGGGGGGGGGEGGGGGD8EGEEEGCFGGEGGGGGGFGGGGGGGGGG7FGGGGGGFGGGDGC?FGGGGGGGGGGGGGGGGFFGFFGGF7C?7BF*6*
@M03364:396:000000000-C9LGT:1:1101:17355:2683 1:N:0:10
ACTCCTACGGGAGGCAGCAGTGGGGAATATTGCACAATGGGCGCAAGCCTGATGCAGCGACGCCGCGTGCGGGATGGAGGCCTTCGGGTTGTAAACCGCTTTTGTTTGGGAGCAAGCCTTCGGGAGAGTGTGCCTTTCGAATAAGCACCGGCTAACTACGTGCCAGCAGCCGCGGTAATACGTAGGGTGCAAGCGTTGTCCGGAATCATTGGGCGTAAAGGGCTCGTAGGCGGTTCGTCGCGTCCGGTGTGAAAGCCCATCGCTTAACGGTGGGTCTGCGCCGGGTACGGGCGG
+
GGGGGGGGGGGGGGGGGGGGGGGGGGGGGGGGGGGGGGGGGGGGGGGGGGGGGGGGGGGGGGGGGGGGGGGGGGGGGGGGGGGGGGGGGGGGGGGGGGGEGGGGGFGGGGGGGGFFGGG9EDF++CFG8,7,,,,@DFCFCE:@:E:FGGEE7FGGGGGGGGGGGGGGG8CG7FGGGGGGGG@GEGGGGGGFGFGGGGGGGECECFGGGGGGGGGGGEGGDEGFGGGGGGGGGGGGGGGGGGGGEGGGGEGG?CGGFFFGGGDFFDGCDDEGGGGGFFGGFBGGGDDFDFEGGG
@M03364:396:000000000-C9LGT:1:1101:15087:2688 1:N:0:10
ACTCCTACGGGAGGCAGCAGTGGGGAATATTGGACAATGGGCGAAAGCCTGATCCAGCCATGCCGCGTGTGTGAAGAAGGTCTTCGGATTGTAAAGCACTTTCCGTTGGGAGGAAAAACAGTACATTACTCATGTGCTACTCTGCCGTTACCGACAGAATAAGCACCGGCTAACTCTGTGCCAGCAGCCGCGGTAATACAGAGGGTGCACGCGTTAATCGGGATTACTGGGCGTAAAGCGCGCGTAGGTGGTTTGTTAAGTTGAATGTGAAATCCCCGGGCTCAACCTGGGAAC
+
GGGGGGGGGGGGGGGGGGGGGGGGGGGGGGGG9CFGGGGGG<FGGG@GGGGGFCFGGG7FEFGGGGGGG:FEFGGGGGGGAFGGGGG:F4FGGGGGG8FC<F,,?F,FGGGCFGG,,,8B<-C<@@FFB5,,,,:,,,,5,,87A5@6BF+C3CG+33,:E33,,DFG@@**@,@:>FGG9<<F<>>,3*11=4*1@,7FC,41*=EC<,;811*34+<C8*:1*0<?F65@?E*AFG?8*?=5::C520CEF7C75+20<7*+0::2?GG7C+C*/5*577/02*095579**
@M03364:396:000000000-C9LGT:1:1101:10814:2703 1:N:0:10
ACTCCTACGGGAGGCAGCAGTGGGGAATATTGGACAATGGGCGAAAGCCTGATCCAGCCATGCCGCGTGTGTGAAGAAGGTCTTCGGATTGTAAAGCACTTTAAGTTGGGAGGAAGGGCAGAATATTACTACTGTTCTGCTTTGACGTTACCGACAGAATAAGCACCGGCTAACTCTGTGCCAGCAGCCGCGGTAATACAGAGGGTGCAAGCGTTAATCGGAATTACTGGGCGTAAAGCGCGCGTAGGTGGTTTGTTAAGTTGAATGTGAAATCCCCGGGCTCAACCTGGGAAC
+
GGGGGGGGDGGGGGGGGGGGGGGGGGGGGGGGGGGGGGGGGGGGGGGGGGGGGGGGGGGGGGGGGGGGGEGGGGGGGGGGGGGGGGGGGGGGGGGGGGGFGFGGGGFGGGGGGG<F8+BF+4B,,:BFC,CF,,:,CF?AFF9FADCFGFCF=:FFGGGFGGGGGDGG>@EGFGCGGGGGGGGGGGGGGGDEF:BF9FEGGGGGGGGGG@FGGFEGGFFGEGGG7FFFGGGFCEGGGGGEGGGGCCGD9FGGGFGEFGFFFFFG9:CFGGGGGFFDFGCD:>GCD<CFG@FF9C
@M03364:396:000000000-C9LGT:1:1101:16271:2742 1:N:0:10
ACTCCTACGGGAGGCAGCAGTGGGGAATATTGGACAATGGGGGAAACCCTGATCCAGCCATGCCGCGTGTGTGAAGAAGGCCTTTTGGTTGTAAAGCACTTTAAGCAGTGAAGAAGACTCCATGGTTAATACCCATGGACGATGACATTAGCTGCAGAATAAGCACCGGCTAACTCTGTGCCAGCAGCCGCGGTAATACAGAGGGTGCAAGCGTTAATCGGAATTACTGGGCGTAAAGGGAGCGTAGGTGGCTCTATAAGTCAGATGTGAAATCCCCGGGCTTAACCTGGGAAC
+
GGGGGGGGGGGGGGGGGGGGGGGGGGGGGGGGGGGGGGGGGGGGGGGGGGGGGGGGGGGGGGGGGGGGGGGGGGGGGGGGGGGGGGGGGGGGGGGGGGGGGGG,FFGGGGGGGGGGGGGDFBF,:CFG,595?=E<AFGGGGGF<F9FGGGGGGGGGGGGGGGGGGGGGGGGGGGGGGGGGGGGGGGGGGGGGGGGGGGGGGGGGGGGGGGGGGGGFGGGGGGGGGGGGGGGGGGGGGGGGGGGEGGGGGGGCFGGFGGFGGGGF7FGGGGGGGGGGGGGFFGGGGGFGFFGFG
@M03364:396:000000000-C9LGT:1:1101:23441:2752 1:N:0:10
ACTCCTACGGGAGGCAGCAGTGGGGAATATTGGACAATGGGGGAAACCCTGATCCAGCCATGCCGCGTGTGTGAAGAAGGCCTTTTGGTTGTAAAGCACTTTAAGCAGTGAAGAAGACTCCCTGGTTAATACCCATGGACGATGACATTAGCTGCAGAATAAGCACCGGCTAACTCTGTGCCAGCAGCCGCGGTAATACAGAGGGTGCAAGCGTTAATCGGAATTACTGGGCGTAAAGGGAGCGTAGGTGGCTCTATAAGTCAGATGTGAAATCCCCGGGCTTAACCTGGGAAC
+
GGGGGGGGGEGGGGGGGGGGGGGGGGGGGGGGGGGGGGGGGGDGGGGGGGGGGGGGGGGGGGGGGGGGGGGGGGGGGGGGGGGGGGGGGGGGGGGGGGGGGGGFGGGGGGGGGGDGBFF8E-B:BFFG5CCCEF@EEGGGGEGGGGFGGGGGGGFGGGGGGGGGGGGGGFGGGGGGGGGGGGGGGGGGGGGGGGGGGGGGGGGGGGGGGGGGGGGGGGGGGGGGGGGGGGGGGGGGGGGGGGGGGGGGGGGGGGGGGFGGGGGGFGGGGGGFGGFGGGGGFF5FFGGFGFFGGF
@M03364:396:000000000-C9LGT:1:1101:17149:2754 1:N:0:10
ACTCCTACGGGAGGCAGCAGTGGGGAATATTGGACAATGGGGGAAACCCTGATCCAGCCATGCCGCGTGTGTGAAGAAGGCCTTTTGGTTGTAAAGCACTTTAAGCAGTGAAGAAGCCTCCGTGGTTAATACCCATGGACGATGACATTAGCTGCAGAATAAGCACCGGCTAACTCTGTGCCAGCAGCCGCGGTAATACAGAGGGTGCAAGCGTTAATCGGAATTACTGGGCGTAAAGGGAGCGTAGGTGGCTCTATAAGTCAGATGTGAAATCCCCGGGCTTAACCTGGGAAC
+
GGGGGGGGGGGGGGGGGGGGGGGGGGGGGGGGGGGGGGGGGGGGGGGGGGGGGGGGGGGGGGGGGGGGGGGGGGGGGGGGGGGGCFGGGGGGGGGGGGGGGGGEGGGGGGGGGGGE,AFF8+B:CFFGB<C8F@,3AF8>:FFFFG9DFF,DCFFGGGGGGGGGGGGGGGGDFGGGGGGGGGGGGGGGGGGGGGGGFCFFGGGGGGGGGGGGGGGGGGGGGGGGGGGGGGGGGGGGGGGGFGGGC=EGGGGGFGFGGGGGFGGGCFGGGGGGGGGGGGDDEF=DFGGFGFFFF>
@M03364:396:000000000-C9LGT:1:1101:16835:2777 1:N:0:10
ACTCCTACGGGAGGCAGCAGTGGGGAATATTGCACAATGGGGGGAACCCTGATGCAGCGACGCCGCGTGCGGGATGGAGGCCTTCGGGTTGTAAACCGCTTTTGTTCAAGGGCAAGGCACGGTTTCGGATGTGTTGAGTGGATTGTTCGAATAAGCACCGGCTAACTACGTGCCAGCAGCCGCGGTAATACGTAGGGTGCAAGCGTTATCCGGATTTATTGGGCGTAAAGGGCTCGTAGGCGGTTCGTCGCGTCCGGTGTGAAAGTCCATCGCTTAACGGTGGATCCGCGCCGG
+
GGGGGGGGGGGGGGGGGGGGGGGGGGGGGGGGGGGGGGGGGGGGGGGGGGGGGGGGGGGGGGGGGGGGGGGGGGGGGGGGGGGGGGGGGGGGGGGGGGGGGGGGGFF;EGGGGGGG@FGA=*=:*?FG+*=8,<CFACCGGGGGGFCFGGGG;FGGGGGG>CEGGGGFE*2*;CGFGGGGGGGGGEGGG?FG<2CEGGDEGGGGGGGGGGGGGCEGCFF9CEGGGGGGDGGGGGGGGGGGGGGGGGGGGGEEEGGGG?E7E7:EGGC7DGGGGGC7CCGG>>C777FFGFFGGG
@M03364:396:000000000-C9LGT:1:1101:8399:2811 1:N:0:10
ACTCCTACGGGAGGCAGCAGTGGGGAATATTGGACAATGGGCGAAAGCCTGATCCAGCCATGCCGCGTGTGTGAAGAAGGTCTTCGGATTGTAAAGCACTTTAAGTTGGGAGGAAGGGCAGTAAATTAATACTTTGCTGCTTTGACGGTACCGACAGAATAAGCACCGGCTAACTCTGTGCCAGCAGCCGCGGTAATACGTAGGGTGCAAGCGTTGTCCGGAATCATTGGGCGTAAAGGGCTCGTAGGCGGTTCGTCGCGTCCGGTGTGAAAGCCCATCGCTTAACGGTGGGTC
+
GGGGCGGGGGGGGGEGGGGGGGGGGGGGGDGGGGGGGGGFGGGGGGGGGGGGGGGGGGFGGGGGGGGGFBFFGGGGGGGGGEGGGGGGGGGGGGGGGGGG<EGAF<FFGGGGGCGDCCF@C-E<5:FF<CFD,<FE?FGFB<FD?<=+8@+@B=F=C8FC9FGCGGGGE@8@FCGFCFFGGGFF@FGGGGDGECBFGGGGFGGGGFECGGG>C:FGGFGGGEFFGG7C@FGGG88EGCFGGGGGEGGG6CECGGGECGGGC=DEGDG1C7F7DEFGGC?CB:CDGGDBC>EG<0
@M03364:396:000000000-C9LGT:1:1101:15294:2837 1:N:0:10
ACTCCTACGGGAGGCAGCAGTGGGGAATATTGCACAATGGGCGAAAGCCTGATGCAGCAACGCCGCGTGAGCGATGAAGGCCTTCGGGTCGTAAAGCTCTGTCCTCAAGGAAGATAATGACGGTACTTGAGGAGGAAGCCCCGGCTAACTACGTGCCAGCAGCCGCGGTAATACGTAGGGGGCTAGCGTTATCCGGAATTACTGGGCGTAAAGGGTGCGTAGGTGGTTTCTTAAGTCAGAGGTGAAAGGCTACGGCTCAACCGTAGTAAGCCTTTGAAACTGGGAAACTTGAGG
+
GGGGGGGGGGGGGGGGGGGGGGGGGGGGGGGGGGGGGGGGGGGGGGGGGGGGGGGGGGGGGGGGGGGGGGGGGGGGGGGGGGGGGGGGGGGGGGGGGGGGGGGDGGGEGGGGGGAGAFG9A>FFDFGG?,ABDFFFFGGGGGGGGGDFGGGGGGFGGGGGGGGGGGGGG*;CFGGGGGGGGGGGGGGGGGGGGGGGGGGGGGGGGGGGGGGGGGGGGGGGGGGGGGEFGGGGGGGGGGGGGGFFGGGGGGGGGGEGGGGGGGGGCDGGFGGGGGGGGGGGFFGGFGGF>FF=*0
@M03364:396:000000000-C9LGT:1:1101:24761:2842 1:N:0:10
ACTCCTACGGGAGGCAGCAGTGGGGAATATTGGACAATGGGGGAAACCCTGATCCAGCCATGCCGCGTGTGTGAAGAAGGCCTTTTGGTTGTAAAGCACTTTAAGCAGTGAAGAAGCCTCCATGGTTACTACCCCTGGACGATGGCCTTAGCTGCAGAATAAGCACCGGCTAACTCTGTGCCAGCAGCCGCGGTAATACAGAGGGTGCAAGCGTTAATCGGAATTACTGGGCGTAAAGGGAGCGTAGGTGGCTCTATAAGTCAGATGTGAAATCCCCGGGCTTAACCTGGGAAC
+
GGGGGGGGGGGGGGGGGGGGGGGGGGGGGGGGGGGGGGGGGGGGGGGGGGGGGGGGGGFGGGGGGGGGGGGGGGGGEGGGGGGGGGGGGGGGGGGGGGGGGGG,FBFFFGGFFG<E,,A<4-:,::?F5,:<,:++8B8DFDGF+,,=DFCD<=FCFFFF9=FFGFGGG::FFFFFFFFFGGGGGGGG<FFGGFFGCGCFGGGGGGGGG<FFEFFGGFFGGGEFG?:C@EGGGEGDF@FGGGGGGCE=CFGGGGGCFF7CFGGGGGGGGGGFFCGGFGEDB>FGGGGFGFF47C
@M03364:396:000000000-C9LGT:1:1101:18113:2842 1:N:0:10
ACTCCTACGGGAGGCAGCAGTGGGGAATATTGGACAATGGGGGAAACCCTGATCCAGCCATGCCGCGTGTGTGAAGAAGGCCTTTTGGTTGTAAAGCACTTTAAGCAGTGAAGAAGACTCCCTGTTTACTACCAATGGACGATGACATTAGCTGCAGAATAAGCACCGGCTAACTCTGTGCCAGCAGCCGCGGTAATACAGAGGGTGCAAGCGTTAATCGGAATTACTGGGCGTAAAGGGAGCGTAGGTGGCTCTATAAGTCAGATGTGAAATCCCCGGGCTTAACCTGGGAAC
+
GGGGGGGGGGGGGGGGGGGGGGGGGGGGGGGGGGGGGGGGGGGGGGGGGGGGGGGGGGGGGGGGGGGGGEFGGGGGGGGDGGGGGGGGGGDGGGGGGGGGGGG,FFGFFGGGGGCC,AB54-B55AFE,5C,<,:8<,C<=FBFGCCFGGGGCGGGGGGGGGGGGGFGGDGGFCEFFGGGGGGGGGGGGEGGGEGGGGGGGGGGGGGGGFGFEFGGGGGGGGDFGGCGFFGGGGGEGGFCCGD=?5=EGGGGGGGFCGFG@+:CFGGGGGGFGG6DFGECBFGGCCFFC:39FC
@M03364:396:000000000-C9LGT:1:1101:10380:2892 1:N:0:10
ACTCCTACGGGAGGCAGCAGTGGGGAATATTGGACAATGGGGGAAACCCTGATCCAGCCATGCCGCGTGTGTGAAGAAGGCCTTTTGGTTGTAAAGCACTTTAAGCAGTGAAGAAGACTCCTTTGTTAATACCCACGGACGATGACATTAGCTGCAGAATAAGCACCGGCTAACTCTGTGCCAGCAGCCGCGGTAATACAGAGGGTGCAAGCGTTAATCGGAATTACTGGGCGTAAAGGGAGCGTAGGTGGCTCTATAAGTCAGATGTGAAATCCCCGGGCTTAACCTGGGAAC
+
GGGGGGGGGGGGGGGGGGGGGGGGGGGGGGGGGGGGGGGGGGGGGGGGGGGGGGGGGGGGGGGGGGGGGGGGGGGGGGGGGGGGGGGGGGGGGGGGGGGGGGGGGGGGGGGGGGGF8FGDD-E,EFFG9,CCF,BFBFGGG>FFGFDFGDDFFGGGGGGGGGGGGGGGGGGGGGGGGGGGGGGGGGGGGGGGGGGGGGGGGGGGGGGGGGGGGGGGGGGGGGGGGGFGGGGGGGGGGGGGGGGGGGGGGGGGGGGGGGGGGGGGGGGGGGGGGGGGGGGGFFGGGGGFGFFGGD
@M03364:396:000000000-C9LGT:1:1101:14867:2915 1:N:0:10
ACTCCTACGGGAGGCAGCAGTGGGGAATATTGGACAATGGGGGAAACCCTGATCCAGCCATGCCGCGTGTGTGAAGAAGGCCTTTTGGTTGTAAAGCACTTTAAGCAGTGAAGAAGACTCCATGGTTAATACCCATGGACGATGACATTAGCTGCAGAATAAGCACCGGCTAACTCTGTGCCAGCAGCCGCGGTAATACAGAGGGTGCAAGCGTTAATCGGAATTACTGGGCGTAAAGGGAGCGTAGGTGGCTCTATAAGTCAGATGTGAAATCCCCGGGCTTAACCTGGGAAC
+
GGGGGGGGGGGGGGGGGGGGGGGGGGGGGGGGGGGGGGGGGGGGGGGGGGGGGGGGGGGGGGGGGGGGGGGGGGGGGGGGGGGGGGGGGGGGGGGGGGGGGGGGGGGGGGGGGGGG8FFGG-C,BFGGC<CC,EF@EGEGGEGGGGDFGGGGGGGGGGGGGGGGGGGGGGGGGGGGGGGGGGGGGGGGGGGGGGGGGGGGGGGGGGGGGGGGGGGGGGGGGGGGGGGGGGGGGGGEGGGGGGGGEGGGGGGGGGGGGGGGEGGGGGGGGGGGFGGFGGGGFFGGGGGFGFFFGF
@M03364:396:000000000-C9LGT:1:1101:23773:2919 1:N:0:10
ACTCCTACGGAGGCAGCAGTGGGGAATATTGGACAATGGGGGCAACCCTGATCCAGCCATGCCGCGTGTGTGAAGAAGGCCTTTTGGTTGTAAAGCACTTTAAGCAGTGAAGAAGACTCTATGTTTAATGCCCATAGACGATGACATTAGCTGCAGAATAAGCACCGGCAAACTCTGTGCCAGCAGCCGCGGTAATACAGAGGGTGCAAGCGTTAATCGGAATTACTGGGCGTAAAGGGAGCGTAGGTGGCTCTATAAGTCAGATGTGAAATCCCCGGGCTTAACCTGGGAACT
+
GGGGGGGGGGGGGGGEGGGGGGGGDGGGGGGGGGGGGGGGGGGGGGGGGGGGGGGGGGGGGGGGGGGGGGGGGGGGGGGGGGGGGGCGGGGFGGGGGGGGGAGGGAFFGFGGGC<F8FF<,<C8,:EF,,9:,5?,AFGF+>FFE,,9CFFFGGCGGGGGGGGGGGGGG+@EFFGGGGGGGGGGGGGFFFEG:4CFGGGGGGGGGGDGCGFGECGGGGGGGGGGGG9ECFGG:EGFF7CFGGGGGGDECFGFGGFGGGGGFFFEGGGGG=EFGGGGGGGDDFCCGGGFGFFFFF
@M03364:396:000000000-C9LGT:1:1101:7662:2922 1:N:0:10
ACTCCTACGGGAGGCAGCAGTGGGGAATATTGGACAATGGGGGAAACCCTGATCCAGCCATGCCGCGTGTGTGAAGAAGGCCTTTTGGTTGTAAAGCACTTTAAGCAGTGAAGAAGACTCCATGGTTACTACCCATGGACGCTGACATTAGCTGCAGAATAAGCACCGGCTAACTCTGTGCCAGCAGCCGCGGTAATACAGAGGGTGCAAGCGTTAATCGGAATTACTGGGCGTAAAGCGAGCGGAGGTGGCTTGATAAGTCAGATGTGAAATCCCCGGGCTTAACCTGGGAAC
+
GGGGGGGGGGGGGGGGGGGGGGGGGGGGGGGGGGGGGGGGGGGGGGGGGGGGGGGGGGGGGGGGGGGGGGGGGGGGGGGGGGGGGGGGGGGGGGGGGGGGGGG,<FFGGGGGGGGG@DF,?-:<BFGG,,C<,:5FAEFDF+3C:=9CFG9DFGGGGGGGGGGGGGGGG@EFGGGGGGFDFGGGCGFFFFGGG<CGGGGGGGGGGGGGGGGGGGGGGGGGGGGGGCFFCFGGGGGGGGGG5CGG*7EEE5EFGGGG:FGG@CFGGGGGGGGGG?AFFGGGEFGGGGGFGFFGGG
@M03364:396:000000000-C9LGT:1:1101:21376:2936 1:N:0:10
ACTCCTACGGGAGGCAGCAGTGGGGAATATTGGACAATGGGGGAGACCCTGATCCAGCCATGCCGCGTGTGTGAAGAAGGCCTTTTGGTTGTAAAGCACTTTAAGCAGTGAAGAAGACTCCCTTGTTAAAACCCATGGACGATGACATTAGCTGCAGAATAAGCACCGGCTAACTCTGTGCCAGCAGCCGCGGTAATACAGAGGGTGCAAGCGTTAATCGGAATTACTGGGCGTAAAGGGAGCGTAGGTGGCTCTATAAGTCAGATGTGAAATCCCCGGGCTTAACCTGGGAAC
+
GGGGGGGGGGGGGGGGGGGGGGGGGGGGGGGGGGGGGGGGGGGGGGGGGGGGGGGGGGGGGGGGGGGGGFGGGGGGGGGGGGGGGGGGGGGGGGGGGGGGGGGFGFGGGGGGGGFCEFGE@-B,=FFG,,C,+++,6B=8FFFFFC9BFF9F<FGGGGGFGFGGGDDGGGGEF@FGGGGGGGGGG7FGGGGGGFFGGGGGGGGGGGGGGGGGGGEGGGGGGDFGGF>FGGGGGEEEFGGG=EGG:CEGGGFG=FCGCGGGGGGGFDGGGGFDG7EFGGGGFF=FGFGFGFFC<>
@M03364:396:000000000-C9LGT:1:1101:20639:2938 1:N:0:10
ACTCCTACGGGAGGCAGCAGTGGGGAATATTGGACAATGGGGGAAACCCTGATCCAGCCATGCCGCGTGTGTGAAGAAGGCCTTTTGGTTGTAAAGCACTTTAAGCAGTGAAGAAGACTCCCTGGTTAATACCCATGGACGATGACATTAGCTGCAGAATAAGCACCGGCTAACTCTGTGCCAGCAGCCGCGGTAATACAGAGGGTGCAAGCGTTAATCGGAATTACTGGGCGTAAAGGGAGCGTAGGCGGATTTTTAAGTGAGATGTGAAATACTCGGGCTTAACCTGAGTGC
+
GGGGGGGGGGGGGGGGGGGGGGGGGGGGGGGGGGGGGGGGGGGGGGGGGGGGGGGGGGGGGGGGGGGGGGGGGGGGGGGGGGGGGGGGGGG7FGGFGGGGGGGFFFGGGGGGGG?,4FFDF9B84BFGBFFFF,CEAFFGG7EGGGFFGGGGGGGGGGGGGGGFGGGGGGGGGGGGGGGGGGGGGGGGGGGGGFFGGGGGGGGGGGGGGGGGGGGGGFGGGGEGGGGGGGGGGDGGGGGGGGGGGGGGGGGCEEFFFGFGGFCFFGGFGGGGGGGGGGGGFFFGGGGFGFFFG=
@M03364:396:000000000-C9LGT:1:1101:21664:2977 1:N:0:10
ACTCCTACGGGAGGCAGCAGTGGGGAATATTGGACAATGGGGGAAACCCTGATCCAGCCATGCCGCGTGTGTGAAGAAGGTCTTCGGATTGTAAAGCACTTTAAGTTGGGAGGAAGGGTTGTAGATTACTACTCTGCAATTTTGACGTTACCGACAGAATAAGCACCGGCTAACTCTGTGCCAGCAGCCGCGGTAATACAGAGGGTGCAAGCGTTAATCGGAATTACTGGGCGTAAAGCGCGCGTAGGTGGTTAGTTAAGTTGGATGTGAAATCCCCGGGCTCAACCTGGGAAC
+
GGGGGGGGGGGGGGGGGGGGGGGGGGGGGGGGGGGGGGGGGGGGGGGGGGGGGGGGGGGGGGGGGGGGGGGGGGGGGGGGGGGGGGGGGGGGGFGGGDGFGGGGF@FFGGGGGCBFFGFFGBFA9CFF,<788><DBFGGGGGEFEGGGGGGGGGGGGGGGGGGGGGGGGEGGGGGGGGGGGGGGGGGD@FEEFDFGGGGGGGGGGGGGGGCEGGGFGGGGGGGGGFFGGGGCCGEGGGGGG5CCEGGGGGGGFCCGGGGGGGGFGGGGGFGGGGGGGGGF>F6CGGFGFF:*9
@M03364:396:000000000-C9LGT:1:1101:23160:2978 1:N:0:10
ACTCCTACGGGAGGCAGCAGTGGGGAATCTTGCACAATGGGCGGAAGCCTGATGCAGCGACGCCGCGTGCGGGACGAAGGCCTTCGGGCTGTAAACCGCTTTCAGCAGGGACGAGGCGAAAGTGACGGTACCTGCAGAAGAAGCCCCGGCTAACTACGTGCCAGCAGCCGCGGTAATACGTAGGGGGCAAGCGTTATCCGGATTCATTGGGCGTAAAGCGCGCGTAGGCGGCCAGCCTGGTCGGGAGTCAAATCCGGGGGCTCAACCCCCGTCCGCTCCCGATACCGGCCGGCT
+
GGGGGGGGGGGGGGGGGGGGGGGGGGGGGGGGGGGGGGGGGGGGGGGGGGGGGGGGGGGGGGGGGGGGGGGGGGGGGGGGGGGGGGGGGGGGGGGGGGGGGGGGGGGFGGGGGGGGEGGCF<F,DDFG1*68<>C<FF:FFEGGFGGGGGDGFGGGGGGGGGGGGGGGGGGGGGGGGGGGGGGGGGGGGEGGGGGGGGGGGGGGGGGGGGGGGGGGGGGGGGGGGGGGGGGGGGGGGGGGGGGGGDGGGGFGGGGGGGGGGGGGGGGGGGGDGGGGGGGGFFEGGGGFGFEGG3
@M03364:396:000000000-C9LGT:1:1101:16146:2989 1:N:0:10
ACTCCTACGGGAGGCAGCAGTGGGGAATATTGGACAATGGGGGAAACCCTGATCCAGCCATGCCGCGTGTGTGAAGAAGGCCTTTTGGTTGTAAAGCACTTTAAGCAGTGAAGAAGCCTCCTTGGTTAATACCCATGGACGATGACATTAGCTGCAGAATAAGCACCGGCTAACTCTGTGCCAGCAGCCGCGGTAATACAGAGGGTGCAAGCGTTAATCGGAATTACTGGGCGTAAAGGGAGCGTAGGTGGCTCTATAAGTCAGATGTGAAATCCCCGGGCTTAACCTGGGAAC
+
GGGGGGGGGGGGGGGGGGGGGGGGGGGGGGGGGGGGGGGGGGGGGGGGGGGGGGGGGGGGGGGGGGGGGGGGGGGGGGGGGGGGGGGGGGGGGGGGGGGDFGGGGGGGGGGGGGGG,BFEE-C,EFFGFFFFEGA,AE8FF7FDFFDFGGFFFGGGGGGGGGGGGGGGGGGGGGGGGGGGGGGGGGGGGGDGGCGGGGGGGGGGGGGGGGGGGGGGGGGGGGGGGEFGFFGGGGGGGGGGGGGGG=EGGFGGGGGGGFFGGGFGC>FGGGCGGGGGGGGGEFGGGGGFGFFCFF
@M03364:396:000000000-C9LGT:1:1101:24981:2989 1:N:0:10
ACTCCTACGGGAGGCAGCAGTGGGGAATATTGGACAATGGGCGAAAGCCTGATCCAGCCATGCCGCGTGTGTGAAGAAGGTCTTCGGATTGTAAAGCACTTTAAGTTGGGAGGAAGGGCCGCAGGTTACCATCCTTCTGCATTGACGGTACCTACAGAATAAGCACCGGCTAACTATGTGCCAGCAGCCGCGGTAATACAGAGGGTGCAAGCGTTAATCGGAATTACTGGGCGTAAAGCGCGCGTAGGTGGTTTGTTAAGTTGAATGTGAAATCCCCGGGCTCAACCTGGGAAC
+
GGGGGGGGGGGGGGGGGGGGGGGGGGGGEGGGGGGGGGGGGGGGGGGGDGGGGGGGGGGGGGGGGGGGGCGGGGGGGGGGFGGGGGG?FGGGGGGGGGGGGGGGGGGEFGGEFGGF?+C+=+@7@FED,,C5,,C,C=B=,<CFGGG+CFGF,3<FGGGGGGGGGGGGGGGGGGG,@FFGGGGGGGGGGGGGGGEGGGGCGGGGGGEGGGGGGGGDGGGGGGEFGGFGGGGGGGGGGGGGDGGG:EGG3AGGFC;CDGGGGAC+<7CFFFGFDCF4CDGGFDGGGG<FGFFFG>
@M03364:396:000000000-C9LGT:1:1101:10792:3008 1:N:0:10
ACTCCTACGGGAGGCAGCAGTGGGGAATATTGGACAATGGGGGAAACCCTGATCCAGCCATGCCGCGTGTGTGAAGAAGGCCTTTTGGTTGTAAAGCACTTTAAGCAGTGAAGAAGACTCCCTGGTTAATACCCATGGACGATGACATTAGCTGCAGAATAAGCACCGGCTAACTCTGTGCCAGCAGCCGCGGTAATACAGAGGGTGCAAGCGTTAATCGGAATTACTGGGCGTAAAGGGAGCGTAGGTGGCTCTATAAGTCAGATGTGAAATCCCCGGGCTTAACCTGGGAAC
+
GGGGGGGGGGGGGGGGGGGGGGGGGGGGGGGGGGGGGGGGGGGGGGGGGGGGGGGGGGGGGGGGGGGGGGGGGGGGGGGGGGGGGGGGFGGGGGGGGGGGGGGFGFGGGGGGGGGGEGGFC-:B<EFG,,9CBFBFFGGF7:BAFDDDFGFGGGGGGGGGGGGGGGGGGGGGGGGGFGGGGGGGGGGGGGGGGGGGGGGGGGGGGGGGGFGGGGGGFGGGGGGGGGCGGGGGGGGGGGGGGGGGEGGGGGGGGGGGGGGGGGGGFGGGGGGGGGGGGGGGFFFFCGGFGFFGG<
@M03364:396:000000000-C9LGT:1:1101:15427:3041 1:N:0:10
ACTCCTACGGGAGGCAGCAGTGGGGAATATTGCACAATGGGCGCAAGCCTGATGCAGCGACGCCGCGTGCGGGATGGAGGCCTTCGGGTTGTAAACCGCTTTTGTTCGAGGGCAAGGCACGGTTACGGCCGGATTAAGTGGATTGTTCGAATGAGCACCGGCTAACTACATGCCAGCAGCCGCGGTAATACGTAGGGTGCAAGCGTTATCCGGATTTATTGGGCGTAAAGGGCTCGTAGGCGGTTCGTCGCGTCCGGTGTGAAAGTCCATCGCTTAACGGTGGATCCGCGCGGG
+
GGGGGGGGGGGGGGGGGGGGGGGGGGGGGGGGGGGGGGGGGGGGGGEGGGGGGGGGGGGGGGGGGGGGGGGGGGGGGGGGGGGGGGGGGGGGGGGGGGGGGGGFGGG+BFFGGGGC+>F,3>FG7FGG**5****,3@BFG3,?:F@FFDGE,CFFFGGGCEF<FGFGG,<F,FFG@FFECGGEGCCEG9CFC:FGGGGGFGG>CGDEG9FGGEGGCFFGGGGGG/2?5EGGCFFEEGGG?EGGC5EGGEEGG5::<:5*/<:CC:+:>>C*9F=*?C=<:@GC**95<.<))9
@M03364:396:000000000-C9LGT:1:1101:14136:3123 1:N:0:10
ACTCCTACGGGAGGCAGCAGTGGGGAATATTGGACAATGGGGGAAACCCTGATCCAGCCATGCCGCGTGTGTGAAGAAGGCCTTTTGGTTGTAAAGCACTTTAAGCAGTGAAGAAGACTCCATGGTTACTACCCATGGACGATGACATTAGCTGCAGAATAAGCACCGGCTAACTCTGTGCCAGCAGCCGCGGTAATACAGAGGGTGCAAGCGTTAATCGGAATTACTGGGCGTAAAGGGAGCGTAGGTGGCTCTATAAGTCAGATGTGAAATCCCCGGGCTTAACCTGGGAAC
+
GGGGGGGGGGGGGGGGGGGGGGGGGGGGGGGGGGGGGGGGGGGGGGGGGGGGGGGGGGGGGGGGGGGGGGGGGGGGGGGGGGGGGGGGGGGGGGGGGGGGGGGAGGGGGGGGGGGGFGGEB-C,:CFF5BCCACF<FGFGG7FFF?FFGGFG<FFGGGGGDGGGGGGGGFGGGGGGGGGGGGGGGGGGGGGGGFGGGGGGGGGGGGGGGGGGGGGGGGGGGGGGGGGGGGGGG?EGFGGGGGGG?EGGGGGGGGGCFGGGGGGGGGGGGGFGGGGGFDEGFFGGGGGFGFFGGF
@M03364:396:000000000-C9LGT:1:1101:12539:3151 1:N:0:10
ACTCCTACGGGAGGCAGCAGTGGGGAATATTGGACAATGGGGGAAACCCTGATCCAGCCATGCCGCGTGTGTGAAGAAGGCCTTTTGGTTGTAAAGCACTTTACGCAGTGAAGAAGACTCCATGGTTAGTACCCATGGACGATGACATTAGCTGCAGAATAAGCACCGGCTAACTCTGTGCCAGCAGCCGCGGTAATACAGAGGGTGCAAGCGTTAATCGGAATTACTGGGCGTAAAGGGAGCGTAGGTGGCTCTATAAGTCAGATGTGAAATCCCCGGGCTTAACCTGGGAAC
+
GGGGGGGGGGGGGGGGGGGGGGGGGGGGGGGGGGGGGGGGGGGGGGGGGGGGGGGGGGGGGGGGGGGGGGGGGGGGGGGGGGGGGGGGGGGGGGGGGGGGGGG,BFGGGGGGGGFC@EFGG9E,,:EG,<C5<?<FAF<FGE7ACEGGGGGGFGGGGGGGGGGGGGGGGFGGGGGGGGGGGGGGGGGGFDEEGFGGGGGGGGGGGGGGGGGGGGCGGGGGGGGGGDFGGFGGDEGGGGGGFGGGGGGGGGGGGGGFGGGGGGGGFGGGGGGGGGFCGGGGFFFFGFGFGFFCDF
@M03364:396:000000000-C9LGT:1:1101:21698:3236 1:N:0:10
ACTCCTACGGGAGGCAGCAGTAGGGAATATTGCACAATGGAGGAAACTCTGATGCAGCGACGCCGCGTGAGTGACGAAGGCCTTCGGGTTGTAAAGCTCTGTTCTTAGGGAAAAAGCAAGTGAATGTAACTAAGGAGAAAGGACCGGCTAACTTCGCGCCAGCAGCCGCGGTAAGACGAGGGGTCCAAGCGTTGTTCGGAATCATTGGGCGTAAAGCGCGCGCAGGCGGCTTCCTAAGTCCATCTTAAAAGTGCGGGGCTTAACCCCGTGATGGGATGGAAACTGGGAAGCTGG
+
GGGGGGGFGGGG+CEEFFGGGGGGGGGGGGGGGGGGGGGGCGGGGFGGGGGGGFGFGDGGGGGEGGGGGGGGGGGGGGGECFC<FGDGFGGFFDFGGG?FGDDFAEGFFGGDFG8+,AE,:-B,,:CF8,:<,,BDFGG,BFECF+:@CEFCD<FCCFGDGGFFGFGCE7CGGEFFFGGGGGDC7CGGGGGBBFGGGGCFF7FFGGGFD>E>88CGGGGGGEGGDCECEGCCFD7CC?+AFF?FD+C?7+<<:CEGDEGGFCGGC4>D/CA*0ACFCDGF??GCCFD)07>G<9
@M03364:396:000000000-C9LGT:1:1101:17108:3257 1:N:0:10
ACTCCTACGGGAGGCAGCAGTGGGGAATATTGGACAATGGGCGAAAGCCTGATCCAGCCATGCCGCGTGTGTGAAGAAGGTCTTCGGATTGTAAAGCACTTTAAGTTGGGAGGAAGGGCATTAACCTAATACGTTAGTGTCTTGACGTTACCGACAGAATAAGCACCGGCTAACTCTGTGCCAGCAGCCGCGGTAATACAGAGGGTGCAAGCGTTAATCGGAATTACTGGGCGTAAAGCGCGCGTAGGTGGTTTGTTAAGTTGAATGTGAAATCCCCGGGCTCAACCTGGGAAC
+
GGGGGGGGGGGGGGGGGGGGGGGGGGGGGGGGGGGGGGGGGGGGGGGGGGGGGGGGGGGGGGGGGGGGGGGGGGGGGGGGGGGGGGGGGGGGGGGGGGGGGGG9FEFGGGGGGGGFCCG@FFF,:CFG,,AB=FF8@FFFGGGGGGGGGGGGGGGGGGGGGGGGGGGGGFGGGGGGGGGGGGGGGGGGGGGGGGGGGGGGGGGGGGGGGGGGGGGGGGGGGGGFGGGGGFGGGGGGGGGGGGGGGCEGFGGGGGGGGGGGGGGGGGGGGGGGGGGGGGGGFFFGFGGFGFFGGG
@M03364:396:000000000-C9LGT:1:1101:13400:3263 1:N:0:10
ACTCCTACGGGAGGCAGCAGTGGGGAATATTGCACAATGGGCGCAAGCCTGATGCAGCGACGCCGCGTGCGGGATGGAGGCCTTCGGGTTGTAAACCGCTTTTGTTCAAGGGCAAGGCACGGTTTCGGCCGTGTTGAGTGGATTGTTCGAATAAGCACCGGCTAACTACGTGCCAGCAGCCGCGGTAATACGTAGGGTGCAAGCGTTATCCGGATTTATTGGGCGTAAAGGGCTCGTAGGCGGTTCGTCGCGTCCGGTGTGAAAGTCCATCGCTTAACGGGGGATCCGCGCCGG
+
GGGGGGGGGGGGGGGGGGGGGGGGGGGGGGGGGGGGGGGGGGGGGGGGGGGGGGGGGGGGGGGGGGGGGGGGGGGGGGGGGGGGGGGGGGGGGGGGGGGGGGGGGGGFGGGGGGGGDFGGG:F+@@FG@+@5@>BFFFFGG:FFGFGFGGFG*DEGGGGGGGGCGGGGG=EFGGGFGGGGGGGGGGGGGGGGFCFGGGGGGGGGGGGGGGGGGEGDFGGGGGGGGGGG8CGGGGGGGGGGGGGEGGGDEEEGGGGGG8:>GCFCFCFFGGGGGGGGFFEG3):37<F>CBEDCD
@M03364:396:000000000-C9LGT:1:1101:18416:3290 1:N:0:10
ACTCCTACGGGAGGCAGCAGTGGGGAATATTGGACAATGGGGGAAACCCTGATCCAGCCATGCCGCGTGTGTGAAGAAGGCCTTTTGGTTGTAAAGCACTTTAAGCAGTGAAGAAGACTCCCTTGTTATTACCCATGGACGATGACATTAGCTGCAGAATAAGCACCGGCTAACTCTGTGCCAGCAGCCGCGGTAATACAGAGGGTGCAAGCGTTAATCGGAATTACTGGGCGTAAAGGGAGCGTAGGTGGCTCTATAAGTCAGATGTGAAATCCCCGGGCTTAACCTGGGAAC
+
GGGGGGGGGGGGGGGGGGGGGGGGGGGGGGGGGGGGGGGGGGGGGGGGGGGGGGGGGGGGGGGGGGGGGGGGGGGGGGGGGGGGGGGGGGGGGGGGGGGGGGGGGGGGGGGGGGB<=EF8F-B,,:CF,895,:,8AE=EF7>AFFGGGGCGGGGGGGGGGGGGGGGGGCGGGGGGGGGGGGGGGGGGGGGGG@FGGFGGGGGGGGGGGGGGGFGGGGGGGGDGGGGGGGGFDGGGGGGGGGDECCGG9EFF5<EECGGGFGFGGDGGGGGGGGFGGGGGFFGFGG7*7>>9C>
@M03364:396:000000000-C9LGT:1:1101:23909:3297 1:N:0:10
ACTCCTACGGGAGGCAGCAGTGGGGAATATTGGACAATGGGCGAAAGCCTGATCCAGCCATGCCGCGTGTGTGAAGAAGGTCTTCGGATTGTAAAGCACTTTAAGTTGGGAGGAAGGGCAGTAACTTAATACTTTGCTGCTTTGACGTTACCGACAGAATAAGCACCGGCTAACTCTGTGCCAGCAGCCGCGGTAATACAGAGGGTGCAAGCGTTAATCGGAATTACTGGGCGTAAAGCGCGCGTAGGTGGTTTGTTAAGTTGAATGTGAAATCCCCGGGCTCAACCTGGGAAC
+
GGGGGGGGGGGGGGGGGGGGGGGGGGGGGGGGGGGGGGGGGGEGGGGGGGGGGGGGGGGGGGGGGGGEGGGGGGGGGGGGGGGGGGGGGGGGGGGGGGGGGGGGGFGGGGGGGG8FBCF+@:C,,:FF,5CB58?CFFFG8FCFGFGGGGGG7FFGGGGGGGGGGGGGGG>FFGGGFGGGGGGGGGGGGGDGEFGGGGGGGGFFGGGGGGCCEGGGGGGGGGGGGGGGGGGGGEEGGGGGGCCCGGCECFCCGGGGGGGGGGGGGGCFGGDCGGGGGGGGFFGGGGG?F5>FGG
@M03364:396:000000000-C9LGT:1:1101:25606:3339 1:N:0:10
ACTCCTACGGGAGGCAGCAGTGGGGAATATTGGACAATGGGCGAAAGCCTGATCCAGCCATGCCGCGTGTGTGAAGAAGGTCTTCGGATTGTAAAGCACTTTAAGCTGGGAGGAAGGGCAGTATCTTAACACTTTGCTGCTCTGACGTTACCGACAGAATAAGCACCGGCTAACTCTGTGCCATCAGCCGCGGTAATACAGAGGGTGCAAGAGTTAATCGGAATTACTGGGCGTAAAGCGCGCGTAGGTGGTTTGTTAAGTTGAATGTGAAATCCCCGGGCTCAACCTGGGAAC
+
GGGGGGGGGGGGGGGGGGGGGGGGGGGGGGGGGGGGGGGGGGGCGGGGGGGGGGGGGGGGGGGGGGGGG?FGGGDGGGGGCFAG,FGCFGGGGGGGGCGGGG9,F,,BFGG+FGEFC+B@7BE8,855<:9,:,,,5C,:=,CFFA+6:>:F:=>>CFFEGG<FFGGGGFEEGGGFFGGGFG9,6DEGFBEEE<FFFGGFGCCGGCGGGGG+=BF?FCFCCEEEFGGGG<CGGEGG*CFGGGDG?EEC<9CACFG:C<FG<CF:9>C77>F7CGFFFD55@@59DG4FDFFCFF
@M03364:396:000000000-C9LGT:1:1101:16387:3360 1:N:0:10
ACTCCTACGGGAGGCAGCAGTGGGGAATATTGGACAATGGGCGAAAGCCTGATCCAGCCATGCCGCGTGTGTGAAGAAGGTCTTCGGATTGTAAAGCACTTTAAGTTGGGAGGAAGGGCAGTACCTTAATACTTTGCTGCTTTGACGTTACCGACAGAATAAGCACCGGCTAACTCTGTGCCAGCAGCCGCGGTAATACAGAGGGTGCAAGCGTTAATCGGAATTACTGGGCGTAAAGCGCGCGTAGGTGGTTTGTTAAGTTGAATGTGAAATCCCCGGGCTCAACCTGGGAAC
+
GGGGGGGGGGGGGGGGGGGGGGGGGGGGGGGGGGGGGGGGGGGGGGGGGGGGGGGGGGGGGGGGGGGGGGGGGGGGGGGGGGGGGGGGGGGGGGGGGGGGGGGFFFFGGGGGGEGGDGGFGEF8,:EF,<CCEFFGGFGGGGGGFGGGGGGGGGGGGFGGGGGGGGGGGGGGGGGGGGGGGGGGGGGGGGGGGFGGGGGGGGGGGGGGGFGGGGGGGGGGGGGGGGGGGGGGGGGG5EGGGGGGEEGGFFGGGGGGGGGGFFGGGGGGGGGGGFGGGGGGFFGGGGGFGFFGDF
@M03364:396:000000000-C9LGT:1:1101:13882:3365 1:N:0:10
ACTCCTACGGGAGGCAGCAGTGGGGAATATTGCACAATGGGCGGAAGCCTGATGCAGCGACGCCGCGTGGGGGATGACGGCCTTCGGGTTGTAAACCTCTTTCACCAAGGACGAAGCGGGAGTGTCGGTCCCTGGAGAAGAAGCACCGGCTAACTACGTGCCAGCAGCCGCGGTAATACGTAGGGTGCGAGCGTTGTCCGGAATTATTGGGCGTAAAGAGCTCGTAGGCGGCTCGTTGCGTCTACCGTGAAAACTGGAGGCTTAACCTTCAGCTTGCGGTGGATACGGGCGGGC
+
GGGGGGGGGGGGGGGGGGGGGGGGGGGGGGGFGGGGGGGGGGGGGGGGGGGGGGGGGGGGGGGGGGGGG7FGGGGGGGGGGGGGGGGGGGGGGGGGGGGGGGGF<FG<FGGGGGGG::F*<*@@38>F1*>,<,>,=<FFFGFGCAFEE::FFGGGGGEFGFGGFG@FGFGGGG5CGGFG<FFGGGGGCCCEG8E5A:CEGE5CCCEGG?FFGGGGGGGGEGFGGDGCCECECCEG*88?EEG*<:EFFCCFCFGGG?FEGGG+<CGGD6?:F+27C5CD@@/9:FGBC@59D)
@M03364:396:000000000-C9LGT:1:1101:20174:3367 1:N:0:10
ACTCCTACGGGAGGCAGCAGTGGGGAATATTGGACAATGGGGGAAACCCTGATCCAGCCATGCCGCGTGTGTGAAGAAGGCCTTTTGGTTGTAAAGCACTTTAAGCAGTGAAGAAGACTCCATTGTTAATACCCATGGACGATGACATTAGCTGCAGAATAAGCACCGGCTAACTCTGTGCCAGCAGCCGCGGTAATACAGAGGGTGCAAGCGTTAATCGGAATTACTGGGCGTAAAGGGAGCGTAGGTGGCTCTATAAGTCAGATGTGAAATCCCCGGGCTTAACCTGGGAAC
+
GGGGGGGGGGGGGGGGGGGGGGGGGGGGGGGGGGGGGGGGGGGGGGGGGGGGGGGGGGGGGGGGGGGGGGGGGGGGGGGGGGGGGGGGGGGGGGGGGGGGGGG@FGGGGGGGGGGG=EFF<-C,,:EF,,C8:BBFFGFFCFGFGGBFGGFGGGGGGGGGGGGGGGGGGGGGGGGGGGGGGGGGGGGGGGGGGGGEGGGGGGGGGGGFGFGGGGGGGGGGGGGGGGGGGGGGGGGEFGGGFEGGEEGGGGGGGGGGGGGGGGGGGGGGGGGFGGGGGGGGFFGGGGGFGFFGCC
@M03364:396:000000000-C9LGT:1:1101:19893:3369 1:N:0:10
ACTCCTACGGGAGGCAGCAGTGGGGAATATTGGACAATGGGGGAAACCCTGATCCAGCCATGCCGCGTGTGTGAAGAAGGCCTTTTGGTTGTAAAGCACTTTAAGCAGTGAAGAAGACTCCATGGTTAATACCCACGGACGATGACATTAGCTGCAGAATAAGCACCGGCTAACTCTGTGCCAGCAGCCGCGGTAATACAGAGGGTGCAAGCGTTAATCGGAATTACTGGGCGTAAAGGGAGCGTAGGTGGCTCTATAAGTCAGATGTGAAATCCCCGGGCTTAACCTGGGAAC
+
GGGGGGGGGGGGGGGGGGGGGGGGGGGGGGGGGGGGGGGGGGGGGGGGGGGGGGGGGGGGGGGGGGGGGGGGGGGGGGGGGGGGGGGGGGGGGGGGGGGGGGG<EFGGGGGGGGFG8EFEG9CC:CFG,,9CAFGGGGGGG>EF<FAFGGGGGGFGGFGGGGGGGGGGGGGCGGGGGGGGGGGGGGGGGGGGGGGGGGGGGGGGGGGGGGGGGEGGGGGGGGGGGGGGGGGGGEGGGGGGGGGGEGGGGGGGGGGGGGGGGGFGFCGGGGGGGGGGGGGGFFGGGGGFGFFGGF
@M03364:396:000000000-C9LGT:1:1101:25043:3377 1:N:0:10
ACTCCTACGGGAGGCAGCAGTGGGGAATATTGGACAATGGGGGAAACCCTGATCCAGCCATGCCGCGTGTGTGAAGAAGGCCTTTTGGTTGTAAAGCACTTTAAGCAGTGAAGAAGACTCCGTGGTTAGTACCCACGGACGATGACATTAGCTGCAGAATAAGCACCGGCTAACTCTGTGCCAGCAGCCGCGGTAATACAGAGGGTGCAAGCGTTAATCGGAATTACTGGGCGTAAAGGGAGCGTAGGTGGCTCTATAAGTCAGATGTGAAATCCCCGGGCTTAACCTGGGAAC
+
GGGGGGGGGEFFGGGGGG?FGGGGGGGGGGGGGGGGGGGGGGGGGGGGGGGGGGGGGFGGGGGGGGGGGGGGGGGGGGGGGGGGFGGGGGGGGGGGGGGGGGDGGFFGGGGEFGGGFFG,44FD+B?F,5C<,,,+8B@=@:FFFG<@FGFGFFGGGGGFGGGGGGGGGF*FFGGGGGGGGGGGEGGGGGGGGGGGFGGFGGGGGFGGGGGGGGGGGCCGEGGGGFFGGGGCE*?*;EGGGGE:::CEFFFG=F87*9CGF7DFFGGGGGCCFGGGGGGGB3=CFGGFGFFFF/
@M03364:396:000000000-C9LGT:1:1101:15297:3379 1:N:0:10
ACTCCTACGGGAGGCAGCAGTAGGGAATCTTCCACAATGGACGCAAGTCTGATGGAGCAACGCCGCGTGAGTGAAGAAGGTTTTCGGATCGTAAAGCTCTGTTGTTGGTGAAGAAGGATAGGGGTAGCAACTGGCCTTTATTTGACGGTAATCAACCAGAAAGTCACGGCTAACTACGTGCCAGCAGCCGCGGTAATACGTAGGTGGCAAGCGTTGTCCGGATTTATTGGGCGTAAAGCGAGCGCAGGCGGAAAAATAAGTCTAATGTGAAAGCCCTCGGCTTAACCGAGGAAC
+
GGGGGGGGGGGGGGGGGGGGGGGGGGGGGGGGGGGGGGGGGGGGGGGGGGGGGGGGGGGGGGGGGGGGGGGGGGGGGGGGGGGGGGGGGGGGGGGGGGGGGGGGGGGGGGGGGFFGCFFFF-B@BCGG,,8:::,8CDG9FFGGGGCFFGEGFGGGGGGGCEGGGGGGGGGGGGGFGGGGGGGGGGGGGFDGGFGDFGGGFGGGGGGGGGGGGGGGGGGGG>@CC7FGGGGGGGGGGGGGGGGGGGGGGGG5:E6CC9CG@C7FDGGGGFGFGGGF4DEGDFGGDG>@D>:)9*
@M03364:396:000000000-C9LGT:1:1101:16440:3385 1:N:0:10
ACTCCTACGGGAGGCAGCAGTGGGGAATATTGGACAATGGGGGAAACCCTGATCCAGCCATGCCGCGTGTGTGAAGAAGGCCTTTTGGTTGTAAAGCACTTTAAGCAGTGAAGAAGCCTCCGTTGTTACCACCGCCGGGCGCTGCCATTAGCTGCAGAATAAGCACCGGCTAACTCTGTGCCAGCAGCCGCGGTAATACAGAGGGTGCAAGCGTTAATCGGAATTACTGGGCGTAAAGCGAGCGTAGGTGGCTTGATAAGTCAGATGTGAAAGCCCCGGGCTTAACGTGGGAAC
+
GG9EFGGCCGGGGGGDGGGGFGGGGEGGGGG<FGGGGGGGGCFEGCGGGFGEFFGGGGGGGGGGGGG@FGGGGGCFFGGGGCEG9?CFFGGGAFGGGGGAFGGGDC<F?FF,EF,9,:B,A@F=4B<,B,C5?+++@:+3+3>C+,,8<<>F,@F<8FFCF9F:>FDFE**>,F9C9FGGDF;FC,<2C**=F:*=<,CC:,<FGGC:CG9CECCGF@::CG8C?+<<FFG8E=EE8AGC;?GG*5CGFGFF*:8CCEFGC:*:7*<:>CG7C6*97CGC@@*6CF*07:B4*9
@M03364:396:000000000-C9LGT:1:1101:12722:3388 1:N:0:10
ACTCCTACGGGAGGCAGCAGTGGGGAATATTGGACAATGGGGGAAACCCTGATCCAGCCATGCCGCGTGTGTGAAGAAGGCCTTTTGGTTGTAAAGCACTTTAAGCAGTGAAGAAGACTCCCTGGTTAATACCCATGGACGATGACATTAGCTGCAGAATAAGCACCGGCTAACTCTGTGCCAGCAGCCGCGGTAATACAGAGGGTGCAAGCGTTAATCGGAATTACTGGGCGTAAAGCGCGCGTAGGTGGTTTGTTAAGTTGAATGTGAAATCCCCGGGCTCAACCTGGGAAC
+
GGGGGGGGGGGGGGGGGGGGGGGGGGGGGGGGGGGGGGGGGGGGGGGGGGGGGGGGGGGGGGGGGGGGGGGGGGGGGGGGGGGGGGGGGGGGGGGGGGGGGGGEFGGGGGGGGGGG8FFGG-B5::CF,<ACEFGGFGGGGCFFFGCFFGGGFGGGGFGGGGGGGGGGGGGGGGGGGGGGGGGGGGGGGGGGGFFGGGGGGGGGGGGGGGGGGGDGFGGGGGGGGGGGGGGGGGGGGGGGGEEGCGGGFFFCGGGGFFGG<CFFGGGGGGDGFGGGGGGD>:EGGGGFGFFFGG
@M03364:396:000000000-C9LGT:1:1101:24401:3413 1:N:0:10
ACTCCTACGGGAGGCAGCAGTGGGGAATATTGGACAATGGGGGAAACCCTGATCCAGCCATGCCGCGTGTGTGAAGAAGGCCTTTTGGTTGTAAAGCACTTTAAGCAGTGAAGAAGACTCCATGGTTAGTACCCATGGACGATGACATTAGCTGCAGAATAAGCACCGGCTAACTCTGTGCCAGCAGCCGCGGTAATACAGAGGGTGCAAGCGTTAATCGGAATTACTGGGCGTAAAGGGAGCGTAGGTGGCTCTATAAGTCAGATGTGAAATCCCCGGGCTTAACCTGGGAAC
+
GFGGGGGGGGGGGGGGGGFGGGGGGGGGGGGGGGGGGGGGGGGGGGGGGGGGGGGGGGGGGGGGGGGGGGGGGGGGFFGGGGGFFGGGGGGGGGGFGGGGGGGFGFGGGGGGGGGCFGGB@?C,4CFG,5:,,,8,AEFECF7AAD<FGGF8AFGGGGGGGGGGG>DGGFGGGGGFGGGGFGGGFGGGGGGGGGGGGGGGGGGGGGGGGGGGGEC5FGFGGGGGGGFFGGGFGGGGFFFEGEGGGGEGGGGGGGGDGGGGGGGGGGGGGGGGDFFFCGGGFF=FGGCFGFF4CC
@M03364:396:000000000-C9LGT:1:1101:19563:3421 1:N:0:10
ACTCCTACGGGAGGCAGCAGTGGGGAATATTGCACAATGGGCGCAAGCCTGATGCAGCGACGCCGCGTGCGGGATGGAGGCCTTCGGGTTGTAAACCGCTTTTGTTCAAGGGCAAGGCACGCTGTCGGCCGAGTTGAGTGGATTGTTCGAATCAGCACCGGCTAACTACGTGCCAGCAGCCGCGGTAATACGTAGGGTGCAAGCGTTATCCGGATTTATTGGGCGTAAAGGGCTCGTAGGCGGTTCGTCGCGTCCGGTGTGAAAGTCCATCGCTTAACGGTGGATCCGCGCCGG
+
GGGGGGGGGGGGGGGGGGGGGGGGGGGGGGGGGGGGGGGGGGGGGGGGGGGGGGGGGGGGGGGGGGGGGGGGGGGGGGGGGGGGGGGGGGGGGGGGGGGGGGGGGDF,@CBC:FG?DFFGG7F+@EDG>>@**3*,7@DCC,8@C>8?FBEF*8FCGFFGGCC:FGGDF<3<=BF7FGGGFGGDGEGCC+0C@@EGECEGGGGGGGGCGFFGG5?GCEGGGGCGGEGC8<FGGGGGGGGGGGGC=EGCEGGGGGDEGEGGG+*<EF:>C*0>37C*:::D.7CC*0C@CEF35C
@M03364:396:000000000-C9LGT:1:1101:6663:3426 1:N:0:10
ACTCCTACGGGAGGCAGCAGTAGGGAATTTTCGTCAATGGGCGCAAGCCTGAACGAGCAATGCCGCGTGAACGAGGAAGGTCTTCGGATCGTAAAGTTCTGTTGAGAGGGAAAAAGGAACACCCGAGGCAATGCTGGTGAAGTGATATTACCTTTCGAGGAAGTCACGGCTAACTACGTGCCAGCAGCCGCGGTAATACGTAGGTGGCGAGCGTTATCCGGAATGATTGGGCGTAAAGGGTGCGTAGGCGGCCTGTTAAGTCTGAAGTGAAAGGTACCGGCTCAACCGGTAC
+
GGGGGGGGGGGGGGGGGGGGGGGGGGGGGGGGGGGGGGFFGGGGGGGGGGGGGGGGGGGGGGGGGGGGGGGGGGGDDGGGGGGGGGGGGGGGGGGGGGGGGGGGGGGFGGGGGGDFGGFGFF:+@>FD++8:F<FCEFGFFGGC,@CFFGFGFGGGDGGCFGGGGCGGGEGGGGGFGGGGGGGFGGGGGGGGDGGGGGGFGGGGGGGGGFCEDEGGGGGGGGGGGFEFGG*8CEDGGCFGGEDGGDE5CCGGEEGGGGF7CFG?CCCFGFGG75CGGGGGDEGGGGGFCE3C
@M03364:396:000000000-C9LGT:1:1101:18039:3441 1:N:0:10
ACTCCTACGGGAGGCAGCAGTGGGGAATATTGGACAATGGGGGAAACCCTGATCCAGCCATGCCGCGTGTGTGAAGAAGGCCTTTTGGTTGTAAAGCACTTTAAGCAGTGAAGAAGACTCCTTGGTTAATACCCATGGACGATGACATTAGCTGCAGAATAAGCACCGGCTAACTCTGTGCCAGCAGCCGCGGTAATACAGAGGGTGCAAGCGTTAATCGGAATTACTGGGCGTAAAGGGAGCGTAGGTGGCTCTATAAGTCAGATGTGAAATCCCCGGGCTTAACCTGGGAAC
+
GGGGGGGGGGGGGGGGGGGGGGGGG7FGGGGGGGGFGFGGGGFFGGGGGGGGGGGGCGGGGGGGGGGGGGGGGGGGGGGGGGGGGGGGGGGGGGGGGGGGGGGAC<DEFGGGGCFG,EE5?-C,,CFG,CF?,:8AA<8C>FFD,CAFFGGGGDDFGGGGG9FFGGGGGGGGGGGGGGGGGGGGGGGGGEEGGCFGGECEGCFGGBEEGGGGGEGGGGGGGGDFFCCFGGGGGGEDGGGGFGGGC5EGGGGGGEGGGGGGE9CEFDGFDFGGGGGGGGGDFEFG7FCFGF@F*1
@M03364:396:000000000-C9LGT:1:1101:8323:3453 1:N:0:10
ACTCCTACGGGAGGCAGCAGTGGGGAATATTGGACAATGGGCGAAAGCCTGATCCAGCCATGCCGCGTGTGTGAAGAAGGTCTTCGGATTGTAAAGCACTTTAAGTTGTGAGGAAGGACTTTATCCTAAAACGTTGGTGTCTTGACGTTACCGACAGAATAAGCACCGGCTAACTCTGTGCCAGCAGCCGCGGTAATACAGAGGGTGCAAGCGTTAATCGGAGTTACTGGTCGTAAAGCGCGCGTAGGTGGTTTGTTAAGTTGAATGTGAAATCCCCGGGCTCAACCTGGGAAC
+
GGDFGGFGEFGGG:@FEGGGGGG97FEEGAFGGGGGCF<-CFF@CGGFGGGGFCGGFGGGGG@EFGGGEFGFCFGGFCFFG9F<E@FFGGFGGGGGGGG8BFGC<FF?9B<EFG=F+,B,:-B,,B<:,,5,+:,:A?=,B,CFF8BC<F:F+FFEFFDF9<EFF<FGD7B::AFFFGGFCFGF:FCF<:FEGGDGGGGG9BGEEFCGGGGFEGGGGG?FEGGGGDCGFE2<*?FGGGGEEGGG==C:A@8CGFGGGC7CEFC7<FGFGGFC7FC>DGG5@BF=C79FFF3C4*
@M03364:396:000000000-C9LGT:1:1101:8497:3527 1:N:0:10
ACTCCTACGGGAGGCAGCAGTGGGGAATATTGCACAATGGGCGCAAGCCTGATGCAGCGACGCCGCGTGCGGGATGGAGGCCTTCGGGTTGTAAACCGCTTTTGTTCAAGGGCAAGGCACGGTTTCGGCCGTGTTGAGTGGCTTGTTCGAATAAGCACCGGCTAACTACGTGCCAGCAGCCGCGGTAATACGTAGGGTGCAAGCGTTATCCGGATTTATTGGGCGTAAAGGGCTCGTAGGCGGTTCGTCGCGTCCGGTGTGAAAGTCCATCGCTTAACGGTGGATCCGCGCCGG
+
GGGGGGGGGGGGGGGGGGGGGGGGGGGGGGGGGGGGGFD@FGFGGGGGGGGFFGDGGGGGGGCGCGGGGGGGGGGGGGGGGGGGGGG7,CFFGFGGGGGGGGGGGFF,DEGDFF+=FF<F:+>+3@FE@C@3@3<<,@CF@*>FCCGGGGF@7FGGDFGGGGGGGGGCF=<FG:FFGGGGGGGGGGGGGGFGGGGGGGGGGGGGGGGGGCFGGGGD9CEFGGGGGCGGGGGEECFGGCCEGGGEDGGGGGGGGGGGG8=7E<>GFGGGGGGGGGF5>>7DEFE5CCDFGEFC)5
@M03364:396:000000000-C9LGT:1:1101:9923:3531 1:N:0:10
ACTCCTACGGGAGGCAGCAGTGGGGAATATTGGACAATGGGCGAAAGCCTGATCCAGCCATGCCGCGTGTGTGAAGAAGGTCTTCGGATTGTAAAGCACTTTAAGTTGGGAGGAAGGGCATTACCCTAATACGTTAGTGTCTTGACGTTACCGACAGAATAAGCACCGGCTAACTCTGTGCCAGCAGCCGCGGTAATACAGAGGGTGCAAGCGTTAATCGGAATTACTGGGCGTAAAGCGCGCGTAGGTGGTTTGTTAAGTTGAATGTGAAATCCCCGGGCTCAACCTGGGAAC
+
GGGGGGGGGGGGGGGGGGGGGGGGGGGGGGGGGGGGGGGGGGGGGGGGGGGGGGGGGGGGGGGGGGGGGGGGGGGGGGGGGGGGGGGGGGGGGGGGGGGFGGGGGGGGGGGGGGFFFFGGFGG,,BFG,<EFDFFB@FFGFGGGGGGGGGGGFGGGGGGGGGGGGGGGGGGGGGGGGGGGGGGGGGGGGGGGGGGGGGGGGGGGGGGGGGGGGGGGGGGGGGGGGGGGGGGGGGGGGGGGGGGGEGGGEGGEGCEGGGGGGGGGGGGGGGEGGGGGGGGGFFFGGGGFGFFGGD
@M03364:396:000000000-C9LGT:1:1101:19597:3532 1:N:0:10
ACTCCTACGGGAGGCAGCAGTGGGGAATATTGGACAATGGGGGAAACCCTGATCCAGCCATGCCGCGTGTGTGAAGAAGGCCTTTTGGTTGTAAAGCACTTTAGGCAGTGAAGAAGACTACCTGGTTAGCACCCATGGACGATGACATTAGCTGCAGAATAAGCACCGGATAACTCTGTGCCAGCAGCCGCGGTAATACAGAGGGTGCAAGCGTTAATCGGAATTACTGGGCGTAAAGGGAGCGTAGGTGGCTCTATAAGTCAGATGTGAAATCCCCGGGCTTAACCTGGGAAC
+
GGGGGGGGGGGGGGGGGGFGGGGGGGGGGGGGGGGGGGGGGGGGGGGGGGGGGGGGGGFGGGGGGGGGGFGGGGFGGGGGGFGFFGGGGFGGGGGGGGGGGGG,AEGEGGGEGG?FEFG,,-:5,BFG,,C,,4+=AFGGE:@FBFFGGGCCFGGFGFFGGGGGGFFGG++8=FFGGGGGFGGGGGGGFGGGEFEEFGGGFGGGGGGGFFGGGCEEFFCGGGDGGGGGGGGGGG>EEGGG=E=EEGGGGGGFFGFFFFGGFCDGFFGGGGFFGGGGGGGGF>CGFFCFGFFC49
@M03364:396:000000000-C9LGT:1:1101:20408:3547 1:N:0:10
ACTCCTACGGGAGGCAGCAGTGGGGAATATTGGACAATGGGGGAAACCCTGATCCAGCCATGCCGCGTGTGTGAAGAAGGCCTTTTGGTTGTAAAGCACTTTAAGCAGTGAAGAAGACTCCCTGGTTATTACCCATGGGCGATGACATTAGCTGCAGAATAAGCACCGGCTAACTCTGTGCCAGCAGCCGCGGTAATACAGAGGGTGCAAGCGTTAATCGGAATTACTGGGCGTAAAGGGAGCGTAGGTGGCTCTATAAGTCAGATGTGAAATCCCCGGGCTTAACCTGGGAAC
+
GGGGGGGGGEGGGCGGGGGGGGGGGDFGGGGGGGGGGGGGGDGGCFFFGGGGGFFGGFGGGGGGEEFGGGGGFGGGGGGGGFGGGGGGGGGGDGFGGGGFGGF,CFGFEFGGGFGF,BEC,-B:4BFF,5C5B,C,,B+,@FGG9F5CDG9>,D8DFGGGEAFFGG@EGGEGGGG,EFGGGGGGGGGGGGGGGEGCFGGFGGGEGGGEGFFFGGGGCEGC=ECFGG@FFGFFE88C=FFCGGGG8EECGGFGGGGFGGGGF7:<7>FC77F7FCGGFGEG@DCGGGCFGFFFG>
@M03364:396:000000000-C9LGT:1:1101:24556:3583 1:N:0:10
ACTCCTACGGGAGGCAGCAGTGGGGAATATTGGACAATGGGGGAAACCCTGATCCAGCCATGCCGCGTGTGTGAAGAAGGCCTTTGGGTTGTAAAGCACTTTAGGCAGTGAAGAAGACTCTCTGGTTAATATCCGTGCACGTTGACGTTAGCTGCAGAATAAGCACCGGCTAACTCTGTGCCAGCAGCCGCGGTAATACAGAGGGTGCAAGCGTTAATCGGAATTACTGGGCGTAAAGGGAGCGTAGGTGGCTCTATAAGTCAGATGTGAAATCCCCGGGCTTAACCTGGGAAC
+
GGGGGGGGGGGGGGGGGGGGGGGGGGGGGGGGGGGGGGGGGGGEGGEFGGGGGGGGGGGGGGGGGGGGGGGGGGGGGGGGGGGGD,EFGGGGGGGGGGGGGGF,BFFG<FGFGGGGB<<,,-:,,CEF,,9,<,8:++:C<,BDFG+CFFBF9ECFCDGGGGGFFGGEGCE7CGFCCFGGGGGGGGGGGGGGGGGGGGGCFFGGGGGGGGGGGGDEGGGGGDGGGGGGGGGGGGGGGGDGFGDG:=EGCFGGFF6?7FGGGGGFEGGFGGGGGFGGGGGGFF5FDFGFGFFFG5
@M03364:396:000000000-C9LGT:1:1101:6551:3609 1:N:0:10
ACTCCTACGGGAGGCAGCAGTGGGGAATATTGGACAATGGGGGCAACCCTGATCCAGCCATGCCGCGTGTGTGAAGAAGGCCTTTTGGTTGTAAAGCACTTTAAGCAGTGAAGAAGACTCCGTGGTTAATACCCACGGACGATGACATTAGCTGCAGAATAAGCACCGGCTAACTCTGTGCCAGCAGCCGCGGTAATACAGAGGGTGCAAGCGTTAATCGGAATTACTGGGCGTAAAGGGAGCGTAGGTGGCTCTATAAGTCAGATGTGAAATCCCCGGGCTTAACCTGGGAAC
+
GGGGGGGGGGGGGGGGGGGGGGGGGGGGGGGGGGGGGGGGGGGGGGGGGGGGGGGGGGGGGGGGGGGGGGGGGGGGGGGGGGGGGGGGGGGGGGGGGGGGGGFFGGGGGGGGGGGG,EFF8=F++BDF<CC5:EFEGGGGGEGFGFCFFGA=>FGGGGGGGGGGGGGGGGGGGGGGGGGGGGGGGGGGGECGG<C:FGGGFGFGGGGGGGGGGGCEGGFC*CFFFGGGGFGGGGGGGGGGGGGDECE5FFGGGGGGGGGGGFGGEFGGGF7>FGCFGGCD>BGFGGGFGF@FCF
@M03364:396:000000000-C9LGT:1:1101:11361:3619 1:N:0:10
ACTCCTACGGGAGGCAGCAGTGGGGAATATTGGACAATGGGGGAAACCCTGATCCAGCCATGCCGCGTGTGTGAAGAAGGCCTTTTGGTTGTAAAGCACTTTAAGCAGTGAAGAAGACTCCGTAGTTAATACCCACGGACGATGACATTAGCTGCAGAATAAGCACCGGCTAACTCTGTGCCAGCAGCCGCGGTAATACAGAGGGTGCAAGCGTTAATCGGAATTACTGGGCGTAAAGGGAGCGTAGGTGGCTCTATAAGTCAGATGTGAAATCCCCGGGCTTAACCTGGGAAC
+
GGGGGGGGGGGGGGGGGGGGGGGGGGGGGGGGGGGGGGGGGGGGGGGGGGGGGGGGGGGGGGGGGGGGGGGGGGGGGGGGGGGGGGGGGGGGGGGGGGGGGGGFGGGGGGGGGGFG=FGFG-B,8BEG<@EE<FEEFGGGGGGGGGGGGGGGGGGGGGGGGGGGGGGGGGGGGGGGGGGGGGGGGGGGGGGGGGGGGGGGGGGGGGGGGGGGGGGGGGGGGGGGGGGGGGGGGGGEFGGGGGGGGGGGGGGGGGGGGFGGGFCFGGGGGGGGGGGGGGGGFFGGGGF?GFFGGG
@M03364:396:000000000-C9LGT:1:1101:23646:3634 1:N:0:10
ACTCCTACGGGAGGCAGCAGTGGGGAATATTGGACAATGGGCGAAAGCCTGATCCAGCCATGCCGCGTGTGTGAAGAAGGTCTTCGGATTGTAAAGCACTTTAAGTTGGGAGGAAGGGCATTAAATTAATACTTTGCTGCTTTGACGTTACCGACAGAATAAGCACCGGCTAACTCTGTGCCAGCAGCCGCGGTAATACAGAGGGTGCAAGCGTTAATCGGAATTACTGGGCGTAAAGGGAGCGTAGGTGGCTCTATAAGTCAGATGTGAAATCCCCGGGCTTAACCTGGGAAC
+
GGGGGGGGGGGGGFGGGGGGGGGGGGGGGGGGGGGGGGGGGGGGGGGGGGGGGGGGGGGGGGGGGGCFGGGGGGGGGGGGGGGGGGGGGGGGGGGGGGGGGGGGGEEGGGGGGG8@@FF+,5C5,:EF,8CF,AB?FGGGG9FGGGFGGGGGCFGGGFGGGGGGGGGGGFEGGGGGGGGGGGGGGGGGGGGGGGGGGGGGGFGGGGGGGGGGGGGGGGGGGGGGGGGGGGGGGGGGGGGGCEGGGCGGGGGGGFGFFCCGGGFGGGGGGGGGGGCGGGGGFFGGGGGFFFFF4C
@M03364:396:000000000-C9LGT:1:1101:19432:3658 1:N:0:10
ACTCCTACGGGAGGCAGCAGTGGGGAATATTGGACAATGGGCGAAAGCCTGATCCAGCCATGCCGCGTGTGTGAAGAAGGTCTTCGGATTGTAAAGCACTTTAGGTTGGGAGGAAGGGCAGTAAATTAGTACATTACTGCTTTGACGTTACCGACAGAATAAGCACCGGCTAACTCTGTGCCAGCAGCCGCGGTAATACAGAGGGTGCAAGCGTTAATCGGAATTACTGGGCGTAAAGCGCGCGTAGGTGGTTTGTTAAGTTGAATGTGAAATCCCCGGGCTCAACCTGGGAAC
+
EFFGGGGGEEGGGGEGGGGFGGGGGEGGGGGFGCGGGGFDFGGGGEFGGGGGGGEGGGGGGGGGGGGGC=DFFFGGGGGGFGG9EFECFGGFGGGGGGG8EFF,BFA?CFGGGD4,4CE++:E9,C?E,<,<,5C,9DEFCFCF9F+FFGD=>EGCFGDFFCFGGGGGG@EGGGGGGGGF9CDFGFGGGEGEGGEGF;CFGCGECFCGGGGDGG:BFGGGG8FFFG@C@<>C8E?EGCC:CEGEGGGGGGG5CFEC50<?C<:C9:<CFFCGGFG*>7EG7>57CFG:CFFFG*
@M03364:396:000000000-C9LGT:1:1101:15232:3658 1:N:0:10
ACTCCTACGGGAGGCAGCAGTGGGGAATATTGGACAATGGGGGAAACCCTGATCCAGCCATGCCGCGTGTGTGAAGAAGGCCTTTTGGTTGTAAAGCACTTTAAGCAGTGAAGAAGACTCCCTGGTTAATACCCATGGACGATGACATTAGCTGCAGAATAAGCACCGGCTAACTACGTGCCAGCAGCCGCGGTAATACAGAGGGTGCAAGCGTTAATCGGAATTACTGGGCGTAAAGGGAGCGTAGGTGGCTCTATAAGTCAGATGTGAAATCCCCGGGCTTAACCTGGGAAC
+
GGGGGGGGGGGGGGGGGGGGGGGGGGGGGGGGGGGGGGGGGGGGGFGGGFGGGGGGGGGGGFGGGGGCGGGGGGGGGGGGGGGGGGGGGGGGGGGGGGGGGGGBFGFFGGGGGGGGGDGGC-B,::EF,,CC,E@<EF<FE+CFGF9FFFFGGGGGGGGGGGGGGGGGGGGDGGGFGGGGGGGFGGGGGGGGGFGGGGGGGGGGGGGGGGGGGGEGGGGGGGGGGGGGGGGFGCEGGGGGGEGGGGGGGGGGFGFFGGGGFGGGGGGGGGGGGCFFCCGGFFGGGGGFGFFGGG
@M03364:396:000000000-C9LGT:1:1101:6666:3697 1:N:0:10
ACTCCTACGGGAGGCAGCAGTGGGGAATATTGGACAATGGGGGAAACCCTGATCCAGCCATGCCGCGTGTGTGAAGAAGGCCTTTTGGTTGTAAAGCACTTTAAGCAGTGAAGAAGACTTCCTGGTTAATACCCATGGACGATGACATTAGCTGCAGAATAAGCACCGGCTAACTCTGTGCCAGCAGCCGCGGTAATACAGAGGGTGCAAGCGTTTATCGGAATTACTGGGCGTAAAGGGAGCGTAGGTGGCTCTATAAGTCAGATGTGAAATCCCCGGGCTTAACCTGGGAAC
+
GGGGGGGGGGGGGGGGGGGGGGGGGGGGGGGGGGGGGGGGGGGGGGGGGGGGGGGGGGGGGGGGGGGGGGGGGGGGGGGGGGGGGGGFGGGGGGGGGGGGGGFFFGGGGGGGGGGGFGGGG-C,?FFG:?CCEFFGGGFGGEGGGGFGGGGGGGGGGGGGGFGGGGGGGGGGGGGGGGGGGGGGGGGGGGGGGGGGGGGGGGGGGGGGGGGGGEG8FGGGGGGGGGGGGGGGGGEGGGGGGEGGEGGGGGGG:FGGGGGGGGGGGGGGGGGGGGGGGGGGFFGFGGGFGFF:FG
@M03364:396:000000000-C9LGT:1:1101:25362:3698 1:N:0:10
ACTCCTACGGGAGGCAGCAGTGGGGAATATTGGACAATGGGGGAAACCCTGATCCAGCCATGCCGCGTGTGTGAAGAAGGTCTTCGGATTGTAAAGCACTTTAGGTTGGGAGGAAGGGCAGTACATTATCATGTTGCTGCTTTGACGTTACCGACAGAATAAGCACCGGATAACTACGTGCCAGCAGCCGCGGTAATACGTAGGGTGCAAGCGTTATCCGGATTTATTGGGCGTAAAGGGCTCGTAGGCGGTTCGTCGCGTCCGGTGTGAAAGTCCATCGCTTAACGGTGGATC
+
GGFFGGGGGGGGGGGGDEFAF<FEGGGGDFGEGDF@EFCFCFCCFGGGGGGGFGCGGGGGGGGGGGDGGGGGGDAEGGGGGGGGGGGGGGFGGGGFGFGGDG?,B5CCGFE7CEGE:+BAB-C,,:<F<,:8,<,,9B,,:5DFGE@FDF7,CC7CF@8,@FFCAFCFG*@F>FGGGDGGCGGGGGGGFCF@CGEGGFGGFGGDGF7CEBEGGGGGGGGGGG<EGGGGGGGGGGGGGGGGEFGEGEGDFEGGCCEGGGGEGG)>E>EGGGGGGGG>FF?>BFGGGGGFDFD30*
@M03364:396:000000000-C9LGT:1:1101:15813:3714 1:N:0:10
ACTCCTACGGGAGGCAGCAGTGGGGAATATTGGACAATGGGGGAAACCCTGATCCAGCCATGCCGCGTGTGTGAAGAAGGCCTTTTGGTTGTAAAGCACTTTAAGCAGTGAAGAAGACTCCATGGTTAATACCCATGGACGATGACATTAGCTGCAGAATAAGCACCGGCTAACTCTGTGCCAGCAGCCGCGGTAATACAGAGGGTGCAAGCGTTAATCGGAATTACTGGGCGTAAAGGGAGCGTAGGTGGCTCTATAAGTCAGATGTGAAATCCCCGGGCTTAACCTGGGAAC
+
GGGGGGGGGGGGGGGGGGGGGGGGGGGGGGGGGGGGGGGGGGGGGGGGGGGGGGGGGGGGGGGGGGGGGGGGGGGGGGGGGGGGGGGGGGGGGGGGGGGGGGGGGGGGGGGGGGFG8FGF8-F9FFGG<FEEFG<8A@=FGCFFCF9DFGGGGGGGGGGGGGGGGGGGGGGGGGGGGGGGGGGGGGGGGGGGGEEGGGGGGGGGGGGGGGGGGGGGGGGGGGGFGGGEGGGGG::CFGGGFEEGEGGGGGGGEGGGG?FGFEGFGFEFGGDFFFCFGGGGFF5C>DFFGFFFGC
@M03364:396:000000000-C9LGT:1:1101:23896:3729 1:N:0:10
ACTCCTACGGGAGGCAGCAGTAGGGAATCTTCGGCAATGGGCGAAAGCCTGATCCAGCCATGCCGCGTGTGTGAAGAAGGCCTTTTGGTTGTAAAGCACTTTAAGCAGTGAAGAAGACTCCGTTGTTATTACCCACGGACGATGACATTAGCTGCAGAATAAGCACCGGCTAACTCTGTGCCAGCAGCCGCGGTAATACAGAGGGTGCAAGCGTTAATCGGAATTACTGGGCGTAAAGGGAGCGTAGGTGGCTCTATAAGTCAGATGTGAAATCCCCGGGCTTAACCTGGGAAC
+
GGGGGGGGGGGGGGGGGGGGGGGGGGGGGGGGGGGGGGGGGGGGGGGGGGGGGGGGGGGGGGGGGGGGGGGGGGGGGGGGGGGGGGGGGGGGGGGGGGGGGGG,CDFGGGGGGG,:<,A,A8BF+BFG,<:,,:,+6=FG++8@D=>CFG9FAEFGGGGGGGFGGGGEE3@FCFGGGGGGGGGGGFFGFFGGGGGGGGGGGGGGGGGGGGGGGCEGGGGGGG>FGDFGFGGGGGGGCGFGGGGG::EEGGGGCGGGGFGGGGGG?7AFGGGGGGGGFGCDEDGGGGGFGFFFFG
@M03364:396:000000000-C9LGT:1:1101:17826:3742 1:N:0:10
ACTCCTACGGGAGGCAGCAGTGGGGAATATTGGACAATGGGGGAAACCCTGATCCAGCCATGCCGCGTGTGTGAAGAAGGCCTTTTGGTTGTAAAGCACTTTACGCAGTGAAGAAGACTCCATGGTTAGTACCGAAGGACGATGACATTAGCTGCAGAATAAGCACCGGCTAACTCTGTGCCAGCAGCCGCGGTAATACAGAGGGTGCAAGCGTTAATCGGAATTACTGGGCGTAAAGGGAGCGTAGGTGGCTCTATAAGTCAGATGTGAAATCCCCGGGCTTAACCTGGGAAC
+
GGGGGGGGGGGGGGGGGGGGGGGGGGGGGGGGGGGGGGGGGDGGGGGGGGGGGGGGGGGGGGGGGGGGGFGGGGGGGGGGGGGGG?FGGGGGGGGGGEGGFGF,CGGGCFGGGGF,,?A=A-:8BCFF,<C,54++8==BCB+@7>=FGGEF<FGGGG<DGGCGGGFGGFDCGGAFGFFGFE,DF7>CCG<CGCCGFGGCG;AFG<EGFGFGG:FEGGGGGGEF<CGGGGFGGG*;CGGG8EEG*:EGCGGGGGG+:CFG0A*9AFFGGGGGG?FDFDDCBD5CFF7?FFFCC9
@M03364:396:000000000-C9LGT:1:1101:14000:3773 1:N:0:10
ACTCCTACGGGAGGCAGCAGTGGGGAATATTGGACAATGGGGGCAACCCTGATCCAGCCATGCCGCGTGTGTGAAGAAGGCCTTTTGGTTGTAAAGCACTTTAAGCAGTGAAGAAGACTCCGTGGTTACTACCCACGGACGATGACATTAGCTGCAGAATAAGCACCGGCTAACTCTGTGCCAGCAGCCGCGGTAATACAGAGGGTGCAAGCGTTAATCGGAATTACTGGGCGTAAAGCGAGCGTAGGTGGCTTGATAAGTCAGATGTGAAATCCCCGGGCTTAACCTGGGAAC
+
GGGGGGGGGGGGGGGGGGGGGGGGGGGGGGGGGGGGGGGGGGGGGGGGGGGGGGGGGGGGGGGGGGGGGGGGGGGGGGGGGGGGGGGGGGGGGGGGGGGGGGGFGGGGGGGGGGGGFGGEE-DB4DFG,<CCBF@FFGGGGDGFGGGGGGFFGGGGGGGGGGGGGGGGGGGGGGGGGGGGFGGGGGGGGGGGGGGGGGGGGGGGGGGGGGGGGGGGGGGGGGGGGGGGGGGGGGGGGGGGGGGGGGGGGGGGGGGGGGGGGGGGGGGGGGGGGGGGGGGGFFGGGGGFGFFFGF
@M03364:396:000000000-C9LGT:1:1101:14475:3778 1:N:0:10
ACTCCTACGGGAGGCAGCAGTGGGGAATATTGGACAATGGGCGAAAGCCTGATCCAGCCATGCCGCGTGTGTGAAGAAGGTCTTCGGATTGTAAAGCACTTTAAGTTGGGAGGAAGGGCATTACCCTACTACGTTAGTGTTTTGACGTTACCGACAGAATAAGCACCGGCTAACTCTGTGCCAGCAGCCGCGGTAATACAGAGGGTGCAAGCGTTAATCGGAATTACTGGGCGTAAAGCGCGCGTAGGTGGTTTGTTAAGTTGAATGTGAAATCCCCGGGCTCAACCTGGGAAC
+
GGGGGGGGGGGGGGGGGGGGGGGGGGGGGGGGGGGGGGGGGGGGGGGGGGGGGGFGGGGGGGGGGGGGGFGGGGGGGGGGFGGGGGGGGGGGGGGGGGFGGGFDGEF,AFFGCEGF:7FDFGE,,BFG45A97>=FFEGGGGGGEGDGGGGGGGDEGGGGGGGGGFF@ECCGGGGGGGGGGGGGGGGGGGGGEC@FGGGGGGGGGGEFGGGGGGGGGGGGGGGGGGGGGGGGGGGGGGGGGGGGGGGGFGGGGGGGGGGGCFGGGGGGGGDGGGGGGGGGE>FGGGGFGFFGGD
@M03364:396:000000000-C9LGT:1:1101:18889:3805 1:N:0:10
ACTCCTACGGGAGGCAGCAGTGGGGAATATTGGACAATGGGGGAAACCCTGATCCAGCCATGCCGCGTGTGTGAAGAAGGCCTTTTGGTTGTAAAGCACTTTAAGCAGTGAAGAAGACTCCTTAGTTACTAAACATGGACGATGACATTAGCTGCAGAATAAGCACCGGCTAACTCTGTGCCAGCAGCCGCGGTAATACAGAGGGTGCAAGCGTTAATCGGAATTACTGGGCGTAAAGGGAGCGTAGGTGGCTCTATAAGTCAGATGTGAAATCCCCGGGCTTAACCTGGGAAC
+
GGGGGGGGGGGGGGGGGGGGGGGGGGGGGGGGGGGGGGGGGGGGGGGGGGGGGGGGGGGGGGGGGGGGGGGGGGGGGGGGGGGGGGGGGGGGGGGGGGGGGGGFGAFFGGGGGGGG<EE8?-C,CFGG,,C8,B?FFFFCFDEFCD?FGGFDFGGGGGGGGGGGGFGGG@EGGGGGGGGGGGGGGGGGGGGGGGGGGGGGGGGGGGGGGGGGGEGGGGGGGGGGGGGGGGGFECGGGGGGGGGGEGGGGGGGGGGGDGFFFFGFGGGGGGGGGGGGGGGGFFGGGFGFFFFG<F
@M03364:396:000000000-C9LGT:1:1101:21502:3807 1:N:0:10
ACTCCTACGGGAGGCAGCAGTGGGGAATATTGGACAATGGGGGAAACCCTGATCCAGCCATGCCGCGTGTGTGAAGAAGGCCTTTTGGTTGTAAAGCACTTTAAGCAGTGAAGAAGACTCCATAATTAATACCCATGGACGATGACATTAGCTGCAGAATAAGCACCGGCTAACTCTGTGCCAGCAGCCGCGGTAATACAGAGGGTGCAAGCGTTAATCGGAATTACTGGGCGTAAAGGGAGCGTAGGTGGCTCTATAAGTCAGATGTGAAATCCCCGGGCTTAACCTGGGAAC
+
GGGGGGGGGGGGGGGGGGGGGGGGGGGGGGGGGGGGGGGGGGGGGGGGGGGGGGGGGGGGGGGGGGGGGGGGGGGGGGGGGGGFGGGGFGGGGGGGGGGGGGGGGGFEFGGGGGFF<DCB9-C,,:CF5<CC,4EFEEGGDGGFCF9FDFFGFGGGGGGGGGGGGGGGGC8FCFFGFGGGGGGGGGGGGGGGGGGFGGGGGFGGGGGGGGGGGGGGGGGGGGGGGGFGGGFGGGGGGGGGGGGGCEGGGGGGGGGGGGFGGFFGDFGFGFG::A6CGGGGFF5FFGCFGFFDF<
@M03364:396:000000000-C9LGT:1:1101:12256:3824 1:N:0:10
ACTCCTACGGGAGGCAGCAGTGGGGAATATTGGACAATGGGCGAAAGCCTGATCCAGCCATGCCGCGTGTGTGAAGAAGGTCTTCGGATTGTAAAGCACTTTAAGTTGGGAGGAAGAGCAGTAGATTAATACTTTGCTGCTTTGACGTTACCGACAGAATAAGCACCGGCTAACTCTGTGCCAGCAGCCGCGGTAATACAGAGGGTGCAAGCGTTAATCGGAATTACTGGGCGTAAAGCGCGCGTAGGTGGTTTGTTAAGTTGAATGTGAAATCCCCGGGCTCAACCTGGGAAC
+
GGGGGGGGGGGGGGGGGGGGGGGGGGGGGGGGGGGGGGGGGGGGGGGGGGGGGGGGGGGGGGGGGGGGGGGGGGGGGGGGGGGGGGGGGGGGGGGGGGGGGGGDEGGGGGGGGCGG,BA8=CC8,:<F,<CA?EFCFFGGGCCFGGGGGGEFCEGGGGFGGGGGGFGGG@EGFGFGGGGGGGGGGGGGGDGGGGEEFGGGGGGGGGGGGFFFGGGGGGGGG*=E@9FFCFGGGGGGGGFEDEEGEGGGGGGEGGGGGFFGG7CFGGGGGGGGGGGF<DCDEBGGGG7?FFFG4F
@M03364:396:000000000-C9LGT:1:1101:18475:3825 1:N:0:10
ACTCCTACGGGAGGCAGCAGTAGGGAATCTTCGGCAATGGGCGCAAGCCTGATGCAGCGACGCCGCGTGCGGGATGGAGGCCTTCGGGTTGTAAACCGCTTTTGTTCAAGGGCAAGGCGGGTCTTCGGGCCCGTTGAGTGGATTGTTCGAATAAGCACCGGCTAACTACGTGCCAGCAGCCGCGGTAATACGTAGGGTGCAAGCGTTATCCGGATTTATTGGGCGTAAAGGGCTCGTAGGCGGTTCGTCGCGTCCGGTGTGAAAGTCCATCGCTTAACGGTGGATCCGCGCCGG
+
GGGGGGGGGGGGGGGGGGGGGGGGGGGGGGGGGGGGGGGGGGGGGGGGGGGGGGGGGGGGGGGGGGGGGGGGGGGGGGGGGGGGGGGGGGGGGGGGGGGGGGGGGGGGGGGGGGGGGGGEGFF<=EFG5*>>*=:FGFFFGFGGGGGGGGGGEFGGGGGGGGGGGGGGGFGGGGGGGGGGGGGGGGGGGGGGGFGGGGGGGGGGGGGGGGGGG5E??FGGGGGGGGEGGGGGGGGGGGGGGGGGGGGGGCDEGGGGGEGGGFGGGGGGGGGDGGGGGGGGFFGGGGGFGB>GGG
@M03364:396:000000000-C9LGT:1:1101:9166:3843 1:N:0:10
ACTCCTACGGGAGGCAGCAGTGGGGAATATTGGACAATGGGGGAAACCCTGATCCAGCCATGCCGCGTGTGTGAAGAAGGCCTTTTGGTTGTAAAGCACTTTAAGCAGTGAAGAAGACTCATTCGTTATTAACAATGAACGATGACATTAGCTGCAGAATAAGCACCGGCTAACTCTGTGCCAGCAGCCGCGGTAATACAGAGGGTGCAAGCGTTAATCGGAATTACTGGGCGTAAAGCGAGCGTAGGTGGTTTCTTAAGTCAGGAGTGAAAGGCTACGGCTCAACCGTAGTA
+
GGGGGGGGGGGGGGGGGGGGGGGGGGGGGGDFEGGGGGGGGGGGGGGGGCGGGGEFEGFGGFGGGGGGGCG=FGGGFFGGFCGGFGGG<,FGGEGFGFFFDFGGFFGGGGGGGFAEG,C,,-C98BFG,@E,C,CE9,A?<:+:,,:,8CA,DFGGFFFGGFE=F<FGE:BCF<FFGGGGFFA:F77FGGGGG7>F9,;FF>,FFGGGGCFGGGGEGGGGG>GGGGFG@EGGGGGGGGGGCEGG?GGGGGG=F=CGGCF?FCC:FFEG**<2CEEF6DG3>B=DGGGEGF>D>
@M03364:396:000000000-C9LGT:1:1101:15499:3890 1:N:0:10
ACTCCTACGGGAGGCAGCAGTGGGGAATATTGCACAATGGGCGCAAGCCTGATGCAGCGACGCCGCGTGCGGGATGGAGGCCTTCGGGTTGTAAACCGCTTTTGTTCGAGGGCAAGGCAAGGTTACGGAAGTGGTAAGTGGATTGTTCGAATAAGCACCGGCTAACTACGTGCCAGCAGCCGCGGTAATACGTAGGGTGCAAGCGTTGTTCGGATTTACTGGGCGTAAAGCGCACGTAGGCGGGCTTTTAAGTCAGGGGTGAAATCCCGGGGCTCAACCCCGGAACTGCCTTTG
+
GGGGGGGGGGGGGGGGGGGGGGGGGGGGGGGGGGGGGGGGGGGGGGGGGGGGGGGGGGGGGGGGGGGGGEGGGGGGFGGGGGGGGGGGGGGGGGGGGGGGGGGFBFG7BFG7CFG7<<F,@-C<,@FF@+@@,,,3@EF;93,73@,@F>FF1DFGGGCCF@:BC7<,B7<A<BFFFFGG7FEGGCCDGC:CCCCGGCEGGGGGEGGGEFGGGG5CG:<FFFGFGCCE5AEG5?**2;CGEGG5?58CC9<CCFGCFFG=E:><7C?C<C:CDCC*95:5>BGDDGFF>@*:**
@M03364:396:000000000-C9LGT:1:1101:19495:3898 1:N:0:10
ACTCCTACGGGAGGCAGCAGTGGGGAATATTGGACAATGGGGGAAACCCTGATCCAGCCATGCCGCGTGTGTGAAGAAGGCCTTTTGGTTGTAAAGCACTTTAAGCAGTGAAGAAGACTCCCTTGTTAATACCCATGGACGATGACATTAGCTGCAGAATAAGCACCGGCTAACTCTGTGCCAGCAGCCGCGGTAATACAGAGGGTGCAAGCGTTAATCGGAATTACTGGGCGTAAAGGGAGCGTAGGTGGCTCTATAAGTCAGATGTGAAATCCCCGGGCTTAACCTGGGAAC
+
GGGGGGGGGGGGGGGGGGGGGGGGGGGGGGGGGGGGGGGGGGGGGGGGGGGGGGGGGGGGGGGGGGGGGGGGGGGGFGGGGGGGGGGGGGGGGGGGGGGGGGGFGFGEGGGGGGFG8AFEF-B,BEFG,<CCBA<FFCEGGBFFFG,CFGFGFGGGGGGFGGGGGGGGDCEGGGFGGGGGGGGGFGGGGGGGGGGGGGGGGGFGGGGGGGGGGGGGGGGGGGGGGGGGGFGGGGGGGGGGGGGGGGGGGGGGGGGGGGGGEGGCFGGGGGFGGG?GGGGGF@5FGGGFGF@GFG
@M03364:396:000000000-C9LGT:1:1101:19110:3909 1:N:0:10
ACTCCTACGGGAGGCAGCAGTGGGGAATATTGCACAATGGGCGCAAGCCTGATGCAGCGACGCCGCGTGCGGGATGGAGGCCTTCGGGTTGTAAACCGCTTTTGTTCAAGGGCAAGGCACGGTTTCGGCCGTGTTGAGTGGATTGTTCGAATAAGCACCGGCTAACTACGTGCCAGCAGCCGCGGTAATACGTAGGGTGCAAGCGTTATCCGGATTTATTGGGCGTAAAGGGCTCGTAGGCGGTTCGTCGCGTCCGGTGTGAAAGTCCATCGCTTAACGGTGGATCCGCGTCGG
+
GGGGGGGGGGGGGGGGGGGGGGGGGGGGGGGGGGGGGGGGGGGGGGGGGGGGGGGGGGGGGGGGGGGGGGGGGGFGGGGGGGGGGGGGGGGGGGGGGGGGGGG9FGG?FGGGEGBF@BD<:+@<+@FG+8@3*,,8@FF=FB9F,?@EGGGG>DFGFFGF:BFBCFFGG*3<FGGG7FGGFGEEGGGGGFFEG@EGGFGGGGGGGEGCGGGGG5CCFGGGGGGGGE*A>FGGGGGGEGGGGGGEGEGGGGGEE:EGG8C:C@>?FGGFGGGGGGGGGGGG<5EC4CCFC37DDD
@M03364:396:000000000-C9LGT:1:1101:18320:3917 1:N:0:10
ACTCCTACGGGAGGCAGCAGTGGGGAATATTGGACAATGGGGGAAACCCTGATCCAGCCATGCCGCGTGTGTGAAGAAGGTCTTCGGATTGTAAAGCACTTTAAGTTGGGAGGAAGGGCAGTACATTAATACTTTGCTGCTTTGACGTTACCGACAGAATAAGCACCGGCTAACTCTGTGCCAGCAGCCGCGGTAATACAGAGGGTGCAAGCGTTAATCGGAATTACTGGGCGTAAAGCGCGCGTAGGTGGTTTGTTAAGTTGAATGTGAAATCCCCGGGCTCAACCTGGGAAC
+
GGGGGGGGGGGGGGGGGGGGGGGGGGGGGGGGGGGGGGGGGGGGGGGGGGGGGGGGGGGGGGGGGEGGGGGGGGGGGGGGGGGGGGGGGGGGGGGGGGGGGGGGGFGGFGGGGGCFFGGGG<F,,CEF,CECE@DFFGGGGGGGFGGGGGGGGGGGGGGGGGGGGGGGGGGGFGGGGGGGGGGGGGGGGGGGGGGGGGGGGGGGGGGGGGGGGGGGGGGGGG7EFGGGGGFFGGGGGGGGGGGGGGGGFGGGGFGGGGGGGGGGGGGGGGGGFEGGGGGGFFFGGGGFGFFGF<
@M03364:396:000000000-C9LGT:1:1101:15270:3922 1:N:0:10
CTCCTACGGGAGGCAGCAGTGGGGAATATTGGACAATGGGCGAAAGCCTGATCCAGCCATGCCGCGTGTGTGAAGAAGGCCTTTTGGTTGTAAAGCACTTTAAGCAGTGAAGAAGACTCCATGCTTAATCCCCATAGACGATGACAGTAGCTGCAGAATAAGCACCGGCCCACTCTGTGCCAGCAGCCGCGGTAATACAGAGGGTGCAAGCGTTAATCGGAATTACTGGGCGTAAAGGGGGCGTAGGTGGCTCTATAAGTCAGATGTGAAATCCCCGGGCTTAACCTGGGAACC
+
GGGGCFFDFGFGGGGEGCEFGFGGB@FGGGGG9ACFFFGGGDEEGGGGCFEFGGFFFGGFGFFFEGGGGFFFAEFFGGGFGGGGGGG<FG=EGGFGFFGGG<E<AAE,ADFFFG<=FGGEFAF,,,C?@,9EA,,,7E,B=+B9C,,8AB5E,BDD,BFD=FC=FFGCG++3@DF=FCC,FGFFC@AEG7F8F*CFFGCFEFFG<FEGGFB8EGGGGGGGGBCC<F@C8CFE8CE8FEE*:EGG8EGGGG85CG77>AFCGCF9<C7::C7CFGFGDDED)7CDFF>>G>>6<*
@M03364:396:000000000-C9LGT:1:1101:9813:3953 1:N:0:10
ACTCCTACGGGAGGCAGCAGTGGGGAATATTGGACAATGGGGGAAACCCTGATCCAGCCATGCCGCGTGTGTGAAGAAGGCCTTTTGGTTGTAAAGCACTTTAAGCAGTGAAGAAGACTACTTTGTTAGTACCCATGGACGATGACATTAGCTGCAGAATAAGCACCGGCTAACTCTGTGCCAGCAGCCGCGGTAATACAGAGGGTGCAAGCGTTAATCGGAATTACTGGGCGTAAAGCGCGCGTAGGTGGTTTGTTAAGTTGAATGTGAAATCCCCGGGCTCAACCTGGGAAC
+
GGGGGGGGGGGGGGGGGGGGFGGGGGGGGGGGGGGGGGGGGGGGGGGGGGGGGGGGGGGGGGGFGGGGGEGGGGGGGGGGFCFGGGGGGGGGGGGGCGGFGGGFGGGGGGGGGGG<FFE,A-C,,CFG,5:C<BEF,FFGG>7AF?FFFGAFCFGGGGCEGFFFAFGGGCGGGFGGGGGGGFCGGGGGG>@EEFEGGGGGGGGGGGGGGGGGGGGG>FGGEEFFCGFFFGGGGGGG=F?EEGGGEGGGFFGECFEFFGGGCGGGGGFGGGGFGGFCFGEGF>CFCFFFGFFFF9
@M03364:396:000000000-C9LGT:1:1101:9359:3972 1:N:0:10
ACTCCTACGGGAGGCAGCAGTGGGGAATATTGCACAATGGGCGCAAGCCTGATGCAGCGACGCCGCGTGCGGGATGGAGGCCTTCGGGTTGTAAACCGCTTTTGTTCAAGGGCAAGGCACGGTTTCGGCCGTGTTGAGTGGATTGTTCGAATAAGCACCGGCTAACTACGTGCCAGCAGCCGCGGTAATACGTAGGGTGCAAGCGTTATCCGGATTTATTGGGCGTAAAGGGCTCGTAGGCGGTTCGTCGCGTCCGGTGTGAAAGTCCATCGCTTAACGGTGGATCCGCGCCGG
+
GGGGGGGGGGGGGGGGGGGGGGGGGGGGGGGGGGGGGGGGGGGGGGGGGGGGGGGGGGGGGGGGGGGGGGGGGGGGGGGGGGGGGGGGGGGGGGGGGGGGGGGGGGGGGGGGGGGGCGGGG+DB7EFG++55>,,,,@BEFFGGG9FGGGFFFGGGGGGGGGGGGGGGG7BFFGGGGGGGGGGGGEGGEFGEFCGGGGGGGGFGGGGGGGGEGEEC9CFGGGGGGGEEFGGGGGGGGGGGGGGCEGGGGGGGCCGGD:C7E9CFFGCGGGGGG5CDGFEGBFGCGGGFG>EDGD
@M03364:396:000000000-C9LGT:1:1101:18966:3977 1:N:0:10
ACTCCTACGGGAGGCAGCAGTGGGGAATATTGGACAATGGGGGAAACCCTGATCCAGCCATGCCGCGTGTGTGAAGAAGGCCTTTTGGTTGTAAAGCACTTTAAGCAGTGAAGAAGACTCCCTGGTTACTACCCATGGACGATGACATTAGCTGCAGAATAAGCACCGGCTAACTCTGTGCCAGCAGCCGCGGTAATACGTAGGGTGCGAGCGTTGTCCGGAATTATTGGGCGTAAAGAGCTCGTAGGCGGCTCGTTGCGTCTACCGTGAAAACTGGAGGCTTAACCTTCAGCT
+
GGGGGGGGGGGGGGGGGGGGGGGGGGGGGGGGGGGGGGGGGGGGGGGGGGGGGGGGGGGGGGGGGGGGGGGGGGGGGGGGGGGGGGGGGGGGGGGGGGGGGGGGGGGGGGGGGGFFBFFFF-B,:BFG,<C<BFGGGGGGGGGFGGDFGGGGGGGGGGGGGGGGGGGGGGGGGGGGGGGGGGGGGGGGGGGGGGGGGEGGGGGGGGGGGFGGGGGGGGGGGGGGGGGGGGGGGGGEGGGGGGGGGGGGGGGGGGGGGGEGGGDGGGGGGGGGGGGGGGGGF@FGGFGFGFFGGC
@M03364:396:000000000-C9LGT:1:1101:20502:3978 1:N:0:10
ACTCCTACGGGAGGCAGCAGTGGGGAATATTGGACAATGGGGGAAACCCTGATCCAGCCATGCCGCGTGTGTGAAGAAGGCCTTTTGGTTGTAAAGCACTTTAAGCAGTGAAGAAGGCTCCGTGATTAGTACCGACGGACGATGACATTAGCGGCAGAATAAGCACCGGCTAACTCTGTGCCAGCAGCCGCGGTAATACAGAGGGTGCAAGCGTTAATCGGAATTACTGGGCGTAAAGGGAGCGTAGGTGGCTCTATAAGTCAGATGTGAAATCCCCGGGCTTAACCTGGGCAC
+
GGGGGFGGGGGGGGGGGFGGGGFGGGGGGGGGGGGGGGGGGGDCEGGGGGGGCFGGGGGGGG?FFGGGGFGFGGFGFGGGGGGF9?FD,CFBEGGGGGGGGDD5B?FGFGGGGAG8,:EC+4BF+BEF,<CF?++@CB3=:++@>9,@DEGG7+>F<CCEGCF:CGGEGDEEBEFFGFFFB<AFD8BFCEEDG*=<AFFGGGGFC<CF?CF8>;E*;<FF*?88CF7C+<C=C88*/<FE*::>:7:EFCFDF+<<7C?FEFCF0:C:FGGGG976CCC5BF*>CFGFG47**1
@M03364:396:000000000-C9LGT:1:1101:14131:3979 1:N:0:10
ACTCCTACGGGAGGCAGCAGTAGGGAATCTTCCACAATGGACGCAAGTCTGATGGAGCAACGCCGCGTGAGTGAAGAAGGTTTTCGGATCGTAAAGCTCTGTTGTTGGTGAAGATGGATAGCGGTAGTGTCTAGCCTTTATTTGACTGTAATCAACCAGAAAGTCACGGCTAACTACTTGCCAGCAGCCGCGGTAATACGTAGGTGGCAAGCGTTGTCCGGATTTATTGGGCGTAAAGCGAGCGCAGGCGGAAAAATAAGTCTAATGTGAAAGCCCTCGGCTTAACCGAGGAAC
+
EEFAE<FFGECEEGDFCEGCEFGG@EFF9CFGFDFECFG@GEGGGGGGAFFGGGFCGFE<,@CFEGGCE=@FCFGGEFFF=FG<?BFCGDDFFAFF9FFEG?<,:<9BBD<A?E,,,EFF,-8>?@CF,,5,<5,,9?<E<FGEA,,98C,@9>FA,B,@F8CFFGFGG7+@F@CG:,@@F7>F:>:7>1*>:4*CF9F<B,C:FFC78C=:ECEEGE<BC8<E:CF9+<C8EGGG5@CEDE=EDEEE*?GC/1*/7<:::+*3:CCFCFCC7*:*95>CB@5<7C:BGFFD<2
@M03364:396:000000000-C9LGT:1:1101:25914:4003 1:N:0:10
ACTCCTACGGGAGGCAGCAGTGGGGAATATTGGACAATGGGGGAAACCCTGATCCAGCCATGCCGCGTGTGTGAAGAAGGCCTTTTGGTTGTAAAGCACTTTAAGCAGTGAAGAAGACTCCCTTATTACTACACATGGACGATGACATTAGCTGCAGAATAAGCACCGGCTAACTCTGTGCCAGCAGCCGCGGTAATACAGAGGGTGCAAGCGTTAATCGGAATTACTGGGCGTAAAGGGAGCGTAGGTGGCTCTATAAGTCAGATGTGAAATCCCCGGGCTCAACCTGGGAAC
+
GGGGGGGGGGGGGGGGGGGGGGGGGGGGGGGGGGGGGGGGGGGGGGGGGGGGGGGGGGGGGGGGGGGGGGGGGGGGGGGGGGGGGGGGGGGGGGGGGGGGGGGFGGGGGGGGGGFFCEF,F4B,,:CF,,:8,4:BAFCGGDGFCFGGGGFF9FGGGGGGGGGGGGGGGFGGGGGGGGGGGGGGGGGGGEEGGGGGGGGGGGGGGGGGGGGGGGDEGGGGGGGGGGGGGGGGGGGGGGGGGGGGGGGGFGGGGGFFFGGGGGGGGGGGGFGGGFGFDDGGFFGGGGGFGFFGGG
@M03364:396:000000000-C9LGT:1:1101:7535:4043 1:N:0:10
ACTCCTACGGGAGGCAGCAGTGGGGAATATTGGACAATGGGGGAAACCCTGATCCAGCCATGCCGCGTGTGTGAAGAAGGCCTTTTGGTTGTAAAGCACTTTAAGCAGTGAAGAAGACTCCATAGTTACTACCCACGGACGATGACATTAGCTGCAGAATAAGCACCGGCTAACTCTGTGCCAGCAGCCGCGGTAATACAGAGGGTGCAAGCGTTAATCGGAATTACTGGGCGTAAAGCGCGCGTAGGTGGTTTGTTAAGTTGAATGTGAAATCCCCGGGCTCAACCTGGGAAC
+
GGGGGGGGGEGGGGGGGGGGGGGGGGGGGGGGGGGGGGG<FEGGGGGGGGGGGAFGGGGGGGGGEFGGGGGGGGGGGGGGGGGGGGGDFGGGGGGGGGGGGGGGC9FCFGGGF<FFGGG<F-C,,CEF,,:8,,CFC@FCE+3=><EFFGBFGGFGGGGGGGGGGGGGGCEFFGGFGGGGGGGCGGFGGGGGG<FGGGGCGGGGGGGGGGGGGGGGGGGGGGGG@FDF98CFGGGGGGGGDGGGGEGGGFGGGGGFGGGGGGGDFGGGGGGFF?<FGGGDBFGGGGGFG>FGGF
@M03364:396:000000000-C9LGT:1:1101:21155:4087 1:N:0:10
ACTCCTACGGGAGGCAGCAGTGGGGAATATTGGACAATGGGGGAAACCCTGATCCAGCCATGCCGCGTGTGTGAAGAAGGCCTTTTGGTTGTAAAGCACTTTAAGCAGTGAAGAAGACTCCCTGGTTACTACCCATGGACGATGACATTAGCTGCAGAATAAGCACCGGCTAACTCTGTGCCAGCAGCCGCGGTAATACAGAGGGTGCAAGCGTTAATCGGAATTACTGGGCGTAAAGCGCGCGTAGGTGGTTTGTTAAGTTGAATGTGAAATCCCCGGGCTCAACCTGGGAAC
+
GGGGGGGGGGGGGGGGGGGGGGGGGGGGGGGGGGGGGGGGGGGGGGGGGGGGGGGGGGGGGGGGGGGGGGGGGGGGGGGGGGGGGGGGGGGGGGGGGGGGGGGFFGGGGGGGGGGGEFGFF-B::EFG,<CCFFEBFFGGGCGGGGFGGGGGGGGGGGGGGGGGGGGGGGGGGGGGGGGGGGGGGGGGGGGGGGGGGGGGGGGGGGGGGFGGGGGGFGGGGGGGGGGGGGGGGGGGDFFGGGGGEEGGGGGGGGGGGGDFGFFGGGGGGGGGGGGGFGGGEFGGGGGFG>FG7C
@M03364:396:000000000-C9LGT:1:1101:23162:4093 1:N:0:10
ACTCCTACGGGAGGCAGCAGTAGGGAATTTTGCGCAATGGGCGAAAGCCTGACGCAGCAACGCCGCGTGATTGAAGAAGCCCTTCGGGGTGTAAAGATCTGTCAGTGGGGACGAAACTTGACGGTACCTGCGGGGGAAGCATCGGCTAACTCCGTGCCAGCAGCCGCGGTAATACGGGGGATGCAAGCGTTGTCCGGAATCATTGGGCGTAAAGAGTTCGTAGGTGGCCTGTTAAGTCTGGTGTTAAATGCAGAGGCTCAACTTCTGTTCGGCACTGGATACTGGCAAGCT
+
GGGGGGGGGGGGGGGGGGGGGGGGGGGGGGGDGGGGGGFGGGCGGD7FFGGGGGGGGGFFFGGGGGEGGEGGG9F,EE<FGGGGGGGGGGGGDGGFFGGGGGG9?AE,,@FFGGE@+EF,,3B+8:CF,,8+++*5<CFFGFGFEDFFGGE?<<CFGFBFFCEGGGGGG*:C7@EFGGGECEGGG9<C8EGC?FGGDECGFFGGGGFFGGGEGGDFFE98;FGGGFF6CCFGFFFC<FFGFFGGDCEEGG9?FGGFD5FFFCF9?GGFF*;9D7CCCGCD4@7?*9D?GFF
@M03364:396:000000000-C9LGT:1:1101:22638:4097 1:N:0:10
ACTCCTACGGGAGGCAGCAGTGGGGAATATTGGACAATGGGGGAAACCCTGATCCAGCCATGCCGCGTGTGTGAAGAAGGCCTTTTGGTTGTAAAGCACTTTAAGCAGTGAAGAAGACTCCATGGTTAATACCCATGGACGATGACATTAGCTGCAGAATAAGCACCGGCTAACTCTGTGCCAGCAGCCGCGGTAATACAGAGGGTGCAAGCGTTAATCGGAATTACTGGGCGTAAAGGGAGCGTAGGTGGCTCTATAAGTCAGATGTGAAATCCCCGGGCTTAACCTGGGAAC
+
GGGGGGGGGGGGGGGGGGGGGGGGGGGGGGGGGGGGGGGGGGGGGGGGGGGGGGGGGGGGGGGGGGGGGGGGGGGGGGGGGGGGGGGGGGGGGGGGGGGGGGGAFGGGGGGGGGGGCEFGC-A,:CEF:,C85B5BAFCGGCEFFG9FGGGGDFGGGFFGGGGGGGGGGGGGGGGGGGGGGGGGGGGGGGGGGGGGGGGGGGGGGGGGGGGGGGGDGGGGGGGGGGGGGFFGGGGGGGGGFEGGGGECFGGGFGFGFGGG9EGGGGGGGGGGGGGGGGGGFFEGGGGFGFFGGD
@M03364:396:000000000-C9LGT:1:1101:24916:4120 1:N:0:10
ACTCCTACGGGAGGCAGCAGTGGGGAATATTGGACAATGGGGGAAACCCTGATCCAGCCATGCCGCGTGTGTGAAGAAGGCCTTTTGGTTGTAAAGCACTTTAAGCAGTGAAGAAGACTCCGTGGTTAATACCCACGGACGATGACATTAGCTGCAGAATAAGCACCGGCTAACTCTGTGCCAGCAGCCGCGGTAATACAGAGGGTGCAAGCGTTAATCGGAATTACTGGGCGTAAAGGGAGCGTAGGTGGCTCTATAAGTCAGATGTGAAATCCCCGGGCTTAACCTGGGAAC
+
GGGGGGGGGGGGGGGGGGGGGGGGGGGGGGGGGGGGGGGGGGGGGGGGGGGGGGGGGGEGFGGGGGGGGGGGGGGGGGGGGGGGCGGGGGGGGFGGGGGGGGF5FGGCFGGGGGGC,:F,,-BD:?FF,?C8B4,++=+@F7FGGG,@FGDEFGGGGGGGGGGGGF?FGEGGGGGFE=CFGGGGGFFGGCEEGFDGGGGEFGGGGGGGGGGGGFFGGFDFGG>FGGGGGFGFD:CC8CFGCEEGCGCE<FGF@CGGCFGGC<*<<CFCGGG*C?FGGDE5:@FGGGFBDF@FF/
@M03364:396:000000000-C9LGT:1:1101:15500:4148 1:N:0:10
ACTCCTACGGGAGGCAGCAGTGGGGAATATTGCACAATGGAGGGAACTCTGATGCAGCGACGCCGCGTGAGTGAGGAAGTATTTCGGTATGTAAAGCTCTATCAGCAGGGAAGATAATGACGGTACCTGAGTAAGAAGCACCGGCTAAATACGTGCCAGCAGCCGCGGTAATACGTATGGTGCAAGCGTTATCCGGATTTACTGGGTGTAAAGGGAGTGCAGGCGGTCAGATAAGTCAGATGTGAAAACCCGGGGCTCAACTCCGGGATTGCATTTGAAACTGTAGGACTAG
+
GGGGGGGGGGGGGGGGGGGGGGGGGGGGGGGGGGGGGGGGGGGGGGGGGGGGGGGGGGGGGGGGGGGGGGGGGGGGFGGGGGGGGGGGGGGGGGGGGGGGGGGGGGGGGGGGGGGGGGGFD?FFDFGGC3A<8,CFFFFGGGGGGC:FGGCFFFGGGGGGGGGGGCGGG*CFGGGFFGGGGGGGGGGGGGGGGGGGGGGGGGGGGGGGGGGCFFCFGGGGGGGGGGCEGFFGFFGGGGGGGGGGGGGGGGGDEGGGGGGGGGGGGGG3DGGDGGGGGGGGFFGGGGC9FFFG
@M03364:396:000000000-C9LGT:1:1101:13858:4151 1:N:0:10
ACTCCTACGGGAGGCAGCAGTGGGGAATATTGCACAATGGAGGGAACTCTGATGCAGCGACGCCGCGTGAGTGAGGAAGTATTTCGGTATGTAAAGCTCTATCAGCAGGGAAGATAATGACGGTACCTGAGTAAGAAGCACCGGCTAAATACGTGCCAGCAGCCGCGGTAATACAGAGGGTGCAAGCGTTAATCGGAATTACTGGGCGTAAAGGGAGCGTAGGTGGCTCTATAAGTCAGATGTGAAATCCCCGGGCTTAACCTGGGAACTGCATCTGAAACTGTAGAGCTAGCG
+
GGGGGGGGGGGGGGGGGGGGFFGGGGGGGGGGGGGGGGGGGGGGGGGGGGGGGGGGGGGGGGGGGGGGGGGFGGGGGGGFGGGGGGGGGGGGGGGGGGGGGGGDGGGGGGGGFEFGEFGGCCCB+BFG:,8<<??,CFF8FGGGGCEGGGGGGGGGGGGGGGGGGGGGD*BFGGGGGGGGGGGGGGGGFGDFGGGGGGGGGGGGGGGGGGGGGGGFGGG8EEGGGGEFFGGFGGGGGGGGGGGGGGGGG<FGDEGGGFGFGGDFGGFGGCGGGCFCFGCGF*AFGGDFFF?F*C
@M03364:396:000000000-C9LGT:1:1101:25813:4153 1:N:0:10
ACTCCTACGGGAGGCAGCAGTGGGGAATATTGGACAATGGGGGAAACCCTGATCCAGCCATGCCGCGTGTGTGAAGAAGGCCTTTTGGTTGTAAAGCACTTTAAGCAGTGAAGAAGCCTCCATTGTTAACACCCCTGGACGATGACATTAGCTGCAGAATAAGCACCGGCTAACTCTGTGCCAGCAGCCGCGGTAATACAGAGGGTGCAAGCGTTAATCGGAATTACTGGGCGTAAAGGGAGCGTAGGTGGCTCTATAAGTCAGATGTGAAATCCCCGGGCTTAACCTGGGAAC
+
GGGGGGGGGGGGGGGGGGGGGGGGGGGGFGGGGGGGGGGGGGGGGGGGGGGGFGGGGGEFGGGGGGGGCFGGGGGGGFGGGGGGGGGGGGGGGGFGGGGDCFA<BEEFGGGGGFF<,?FGA-C,,CFF<,C:+4+4AD=B@F+A,CDFCGEFGGGGGGGGD<,FGFFGDCE7FFDGGGGGGGGGGGGGGGGGGGEGGGGGGGFCEGGGGGGGGG>EGGGGGG>FGGCFGGGGGEEECFGGGGGGEGEC0<EGGGGFC@FGGGFGFDFFG=F>CFGGGGGGFFCFFFGFGFFFC<
@M03364:396:000000000-C9LGT:1:1101:25035:4160 1:N:0:10
ACTCCTACGGGAGGCAGCAGTGGGGAATATTGCACAATGGGCGCAAGCCTGATGCAGCGACGCCGCGTGCGGGATGGAGGCCTTCGGGTTGTAAACCGCTTTTGTTCAAGGGCAAGGCACGTTATCGGTCGGGTGATGTGGTTTGTTCGAATTAGCACCGGCTAACTACCTGCCAGCAGCCGCGGTAATACGTAGGGTGCAAGCGTTATCCGGATTTATTGGGCGCAAAGGGCTCGTAGGCGGTTCGTCGCGTCCGGTGTGAAAGTCCATCGCTTAACGGTGGATCCGCGCCGG
+
DCFGFGGGGGGCCEGGCCGGE<@@@B7E<FFFAEFFGFGGFGGG7@:FG8E<FE9C@8C@FFF>FGCGC@BCFE+BF8FCFFGGFD:@FE7?A?FFGDGEGFF,B,5CDFCF:7+3:+>,+-3,338<3+8**3*+,<E9,3>>*5F;<>@:*8>CEAFGD**CCF@:+,+?+<EGGCB@FEGGGEEGGGGG9<@*/*/;+<:>?E5EGF:CECC*<9+<9ED*:*28:86?**;EEEGGFEC/8CEGGGGGE5>EC2:E5+:20002:*099:=D7:CD7>G5*027F:>7)9
@M03364:396:000000000-C9LGT:1:1101:7675:4184 1:N:0:10
ACTCCTACGGGAGGCAGCAGTGGGGAATATTGGACAATGGGGGAAACCCTGATCCAGCCATGCCGCGTGTGTGAAGAAGGCCTTTTGGTTGTAAAGCACTTTAAGCAGTGAAGAAGCCTACTTGATTACTACCCATGGACGATGACATTAGCTGCAGAATAAGCACCGGCTAACTCTGTGCCAGCAGCCGCGGTAATACAGAGGGTGCAAGCGTTAATCGGAATTACTGGGCGTAAAGGGAGCGTAGGTGGCCCGTTAGGTCGGAGGTAAAAGCCCGGGGCTCAACCCCGGCGG
+
GGGGGGGGGGGGGGGGGGGGGGGGGGGGGGGGGGGGGGGFGGGGGGGGGGGGGGGGGGGGGGGGGGGGGGGGGGGGGGGGGGGGGFFGGGGGGGGGGGGGGGGEFFGGGGGGGGGF,4B,4-:,,CEE5<:<=E,,AFGGDGEFDGCEGGDD=FGGGGGGGGGGGGGGGDGGGGGC9CGGGGGGGGGGGGGGGEGEGGGGGGGGGGGGGGGGGGGDGGGGGGGGGGGGGGGGGCGEFFGGGGGGGEGGGGGG;CG=FGGGGGGGGGGGGGGGCGFGDDGGEEFDDGGFGFFDD)
@M03364:396:000000000-C9LGT:1:1101:24208:4190 1:N:0:10
ACTCCTACGGGAGGCAGCAGTGGGGAATATTGCACAATGGGGGAAACCCTGATGCAGCAACGCCGCGTGAGTGATGACGGCCTTCGGGTTGTAAAGCTCTGTCTTCAGGGACGATAATGACGGTACCTGCGGAGGAAGCCACGGCTAACTACGTGCCAGCAGCCGCGGTAATACGTAGGTGGCGAGCGTTGTCCGGATTTACTGGGCGTAAAGGGAGCGTAGGCGGATTTTTAAGTGAGATGTGAATTACTCGGGCTTAACCTGAGTGCTGCATTTCAAACTGGAAGTCTAG
+
GGFGGGGGGGGGFGGGGGGGGGGGGDGGGGGGGGGGGGGGGGGGGGGFEGFFGGGGGGGGGGEGGGGGGGGGGGFGGGGGCGCFGGGGGGGGDGGGGGFFEFF9FBFGFGFGCF@F:BFA<>F=>FFE<,@CFGGCGGFCFGGG:@FFFFAFGGGGGGGGGGCCG7CFG**@CFF2<FEFFG:CGEGGGGGGGGGD>8CFGGFGGGGGEGGCFGGFD>C?=EGGGG8E59CCCFCGG?F9FFFFGGFG70+AEEGGDGFG?CFCFGGFGGGCDGGGGF?F4=FGCFGFGF?C
@M03364:396:000000000-C9LGT:1:1101:24881:4192 1:N:0:10
ACTCCTACGGGAGGCAGCAGTGGGGAATATTGGACAATGGGGGAAACCCTGATCCAGCCATGCCGCGTGTGTGAAGAAGGCCTTTTGGTTGTAAAGCACTTTAAGCAGTGAAGAAGACTCCTTAGTTATTACCCACGGACGATGACATTAGCTGCAGAATAAGCACCGGCTAACTCTGTGCCAGCAGCCGCGGTAATACAGAGGGTGCAAGCGTTAATCGGAATTACTGGGCGTAAAGGGAGCGTAGGTGGCTCTATAAGTCAGATGTGAAATCCCCGGGCTTAACCTGGGAAC
+
GGGGGGGGGGGGGGGGGGGGGGGGGGGGGGGGGGGGGGGGGGGGGGGGGGGGGGGGGGGGGGGGGGGGGGGGGGGGGGGGGGGGGGGGFGGGGGGGGGGGGGGGGGGGGGGGGGFGB=FF8-:55:BF,8CCF=E7FGGGG7CF,@=FGGFGFGGGGGGGGGGGGFGGGEGGGGGGGGGGGGGGGGGGGGGGGEEGGGGGGGGGGGGGGGGGGGGGGGGGGGEGGGGGGFGGGEGGGEGGFGGGEEGGGGGGGGGGGGGGGGGGGGGGGGGGGGGFFGEGE>GGGGGFGFFF9C
@M03364:396:000000000-C9LGT:1:1101:6277:4205 1:N:0:10
ACCCCTACGGGAGGCAGCAGTGGGGAATATTGCACAATGGGGGGAACCCTGATGCAGCGACGCCGCGTGCGGGATGGAGGCCTTCGGGTCGTGAACCGCTTTTGATTGGGAGCAAGCGTGAGTGTGTTTCCTTTTCGTATAAGCACCGGCTAACTACGTGCCAGCAGCCGCGGTAATACGTAGGGTGCAAGCGTTGTCCGGAATCATTGGGCGTAAAGGGCTCGTAGGCGGTTCGTCGCGTCCGGTGTGAAAGCCCATCGCATAACGGTGGGTCTGCGCCGGGTACGGGCGGGC
+
GG,FGGFGGGFGEFGGEFGFF6<ECEGFGGGCFDFCGFG?GC@CFGGGCG8,B?FG<ECGGE>C=FGG7>:<3*@<D:<+CBGGGDF7FCCFEFGGGGEF<<93CFGF@CF@<F,=C7C:*88,28=+?,,,803A**2;FG9:<CC*::C82CEFF>C88E9CEF*A*2/:CCEEGGGDF:CCEGGGDG+AEEECE7@EEG>CFGGG78C5CE5/;+<5?FGGGG/?+?CCEEEGDCEEGGEGG5CC5:FGGD8CGFG/**1:F<C)9CED<665*1:DD3CDGG33>70)/)
@M03364:396:000000000-C9LGT:1:1101:21751:4229 1:N:0:10
ACTCCTACGGGAGGCAGCAGTGGGGAATATTGGACAATGGGGGAAACCCTGATCCAGCCATGCCGCGTGTGTGAAGAAGGCCTTTTGGTTGTAAAGCACTTTAAGCAGTGAAGAAGACTCCATGGTTAGCACCCATGGACGATGACATTAGCTGCAGAATAAGCACCGGCTAACTCTGTGCCAGCAGCCGCGGTAATACAGAGGGTGCAAGCGTTAATCGGAATTACTGGGCGTAAAGGGAGCGTAGGTGGCTCTATAAGTCAGATGTGAAATCCCCGGGCTTAACCTGGGAAC
+
GGGGGGGGGGGGGGGGGGGGGGGGGGGGGGGGGGGGGGGGGGGGGGGGGGGGGGGGGGGGGGGGGGGGGFGGGGGGGGGGGGGGGGGGGGGGGGGGGGGGGGGFGGGGGGGGGG8E<?FBFBF,,:EF,,C:,48,8FFCFG3DACBFGGGGDFGGGGGGGGGGGGGGG78FGGGGCGGGGGGGGGGGGGGGGFCFGGGGGGGGGGGGGGGGGF@EFGGGGGGGGGGGGGGGGGCE5FGGGGGG:EGGGGGGGGGGFGGGGGGGGFFGGGGGGF+<FGGGE@5DDDG4C7FC6>
@M03364:396:000000000-C9LGT:1:1101:15608:4232 1:N:0:10
ACTCCTACGGGAGGCAGCAGTGGGGAATATTGCACAATGGGCGCAAGCCTGATGCAGCGACGCCGCGTGCGGGATGGAGGCCTTCGGGTTGTAAACCGCTTTTGTTCAAGGGCAAGGCACGGTTTCGGCCGTGTTGAGTGGATTGTTCGAATAAGCACCGGCTAACTACTTGCCAGCAGCCGCGGTAATACGTAGGGTGCAAGCGTTATCCGGATTTATTGGGCGTAAAGGGCTCGTAGGCGGTTCGTCGCGTCCGGTGTGAAAGTCCATCGCTTAACGGTGGATCCGCGCCGG
+
GGGGGGGGGGGGGGGGGGGGGGGGGGGGGGGGGGGGGGGGGGGGGGGGGGGGGGGGGGGGGGGGGGGGGGGGGGGGGGGGGGGGGGGGGGGGGGGGGGGGGGGGGGG<FFGGGGGG<FFG@@BFFFGG++55*@,3DF=ABCFFGGGGGGFFDFGGGGGGGGGGGGGGG,?CCGGGGGGGGGGGGGGGGGGGG?FGGGGGGGGGGGGGGGGGGEGGGFGGGGGGGGDGGGGGGGGGGGGGGGGEGGGGGGGGEGGGG?EGGCC9EC9CCCFGGG=DGGGGFFGCFGC5FFDGCD
@M03364:396:000000000-C9LGT:1:1101:23712:4234 1:N:0:10
ACTCCTACGGGAGGCAGCAGTAGGGAATTTTCGTCAATGGGCGCAAGCCTGAACGAGCAATGCCGCGTGAACGAGGAAGGTCTTCGGATCGTAAAGTTCTGTTGAGAGGGAAAAAGGAACACCCGAGGCAATGCTGGTGAAGTGATATTACCTTTCGAGGAAGTCACGGCTAACTCTGTGCCAGCAGCCGCGGTAATACAGAGGGTGCAAGCGTTAATCGGAATTACTGGGCGTAAAGCGCGCGTAGGTGGTTTGTTAAGTTGAATGTGAAATCCCCGGGCTCAACCTGGGAAC
+
GGGGGGGGGGGGGGGGGGGGGGGGGGGGGGGGGGGGGGGGGGGGGGGGGGGGGGGGGGGGGGGGGGGGGGGGGGGGGGGGGGGGGGGGGGGGGGGGGGGGGGGFFGGGGGGGGGFEC8FFDFE73CFG++@8:<@=FFDGGCFFFGFFGGGG<FFGGGGGGGGGGGGGGEEGGGGGGGGGGGGGGGGGGGGGGGGGGGGGGGGGGGGGGGGGGGGGGGGGGGGGGGFGGGGGGGGGGGFGDGGGGGGGFFGGGGGGGGGGFFGGGFFGGCGFGGCGGGGGFFGGGGGFGFF4FF
@M03364:396:000000000-C9LGT:1:1101:18889:4246 1:N:0:10
ACTCCTACGGGAGGCAGCAGTGGGGAATATTGGACAATGGGGGAAACCCTGATCCAGCCATGCCGCGTGTGTGAAGAAGGCCTTTTGGTTGTAAAGCACTTTAAGCAGTGAAGAAGACTCCGTTGTTACTACCCACGGACGATGACATTAGCTGCAGAATAAGCACCGGCTAACTCTGTGCCAGCAGCCGCGGTAATACAGAGGGTGCAAGCGTTAATCGGAATTACTGGGCGTAAAGCGCGCGTAGGTGGTTTGTTAAGTTGAATGTGAAATCCCCGGGCTCAACCTGGGAAC
+
GGGGGGGGGGGGGGGGGGGGGGGGGGGGGGGGGGGGGGGGGGGGGGGGGGGGGGGGGGGGGGGGGGGGGGGGGGGGGGGGGGGGGGGGGGGGGGGGGGGGGGGEFGGGGGGGGG8E,AFBF?FF4BFG5<CC44EEFGFGDGGGFFGGGGGGGGGGGGGGGGGGGGGGGEGEGGGGGGGGGGGGGGGGGGGGGFGGGGGGGGGGGGGGGGGFGGGGGGGGGGGGGGGGGGGGGGGGGGGGGGGGGGGGGGGGGGGGGGGGGGGGCDGGGGGGGGGGGGGGFFGGGGGFGFFGGG
@M03364:396:000000000-C9LGT:1:1101:6067:4246 1:N:0:10
ACTCCTACGGGAGGCAGCAGTGGGGAATATTGGACAATGGGCGAAAGCCTGATCCAGCCATGCCGCGTGTGTGAAGAAGGTCTTCGGATTGTAAAGCACTTTAAGTTGGGAGGAAGGGTTGTATATTAATACTCTGCAATTTTGACGTTACCGACAGAATAAGCACCGGCTAACTCTGTGCCAGCAGCCGCGGTAATACAGAGGGTGCAAGCGTTAATCGGAATTACTGGGCGTAAAGCGAGCGTAGGTGGCTTGATAAGTCAGATGTGAAATCCCCGGGCTTAACCTGGGAAC
+
GGGGGGGGGGGGGGGGGGGGGGGGGGGGGGGGFGGGGGGGGGGGGGGGGGGGGGGGGGGGGGGGGGGGGGGGGGGGGGGGGGGGGGGGGGGGGGGGGGGGGFGGGFGGGGGGGGGGGGGFGEF8,CDF<,9B5<FADE?FGGGGGGGGGGGGEDFGGGGGGGGGGGGGGFGGGGGGGGGGGGGGGGGGGGGGGEFGGGGGGGGGGGGGGGGGGGGGFGGGDCFGGGGGGFGGGGGGGGGGGGGGGGGGGGGGCE>FFGFGGGGGGGGGGGGGGGFFGGGGE>GGGGGFGFFG47
@M03364:396:000000000-C9LGT:1:1101:12945:4270 1:N:0:10
ACTCCTACGGGAGGCAGCAGTGGGGAATATTGCACAATGGGCGCAAGCCTGATGCAGCGACGCCGCGTGCGGGATGGAGGCCTTCGGGTTGTAAACCGCTTTTGTTCGAGGGCAAGGCACGTTACCGGATGAGTTGAGTGGATTGATCGAATAAGCACCGGCTAACTCTGTGCCAGCAGCCGCGGTAATACAGAGGGTGCAAGCGTTAATCGGAATTACTGGGCGTAAAGAGAGCGTAGGTGGCTTGATAAGTCAGATATGACATCCCCGGGCTTAACCTGGGAACTGCAGCTG
+
FGGGFFGGGGGGGGGGGGGGGGGFGEGGFGGGFGGGGGGGGFFGGGGGGGGGDFGGGG@FGGGGGGGGG7F@FEGEGGGGGGFFFFGDGG@FEFF9=FEGGGF,B>B+:DFFFF+B++BF7-@,+:@@F8@,3=,3,833*,8=C,@,DCCC:;F,?,,4<<:CFFGCB9?F92,<FFGCF@BCGGGGGG9EF<+;8:;C8++*;;E8>9EFGGGGFG7FGGGDEE888++*;C5?88CECCC6*:=6+<+ACCGGGF+<F9*<C**9*>*9/::*0:C:>5AFFGGFGF47*2
@M03364:396:000000000-C9LGT:1:1101:10043:4285 1:N:0:10
ACTCCTACGGGAGGCAGCAGTGGGGAATATTGGACAATGGGGGAAACCCTGATCCAGCCATGCCGCGTGTGTGAAGAAGGCCTTTTGGTTGTAAAGCACTTTAAGTTGGGAGGAAGGGCATTACCCTACTACGTTAGTGTCTTGACGTTACCGACAGAATAAGCACCGGCTAACTCTGTGCCAGCAGCCGCGGTAATACAGAGGGTGCAAGCGTTAATCGGAATTACTGGGCGTAAAGCGCGCGTAGGTGGTTTGTTAAGTTGAATGTGAAATCCCCGGGCTCAACCTGGGAAC
+
GGGGGGGGGGGGGGGGGGGGGGGGGGGGGGGGGGGGGGGGGGGGGGGGGGGGGGGGGGGGGGGGGGGGGGGGGGGGGGGGGGGGGGGGGGGGGGGGGGGGGFGGGGGGGGGGGC,BBFCFFFF58BFF,,9C83DFCFGGGGGGGGFCFGEG+>FGGGGGGGGGGGGGGEGGFFGGGGGFGGGGGGGGGGGGGFGGGGGGGGGGGGGGGGGCGGGGGGGGEGGGGGFGGGGGGGGGGGGGGGGGGGGGGGGGGGGGGGGGFGGGG>FGGGFGGGGGGGGDFFFGGGGFGFFGFF
@M03364:396:000000000-C9LGT:1:1101:10473:4312 1:N:0:10
ACTCCTACGGGAGGCAGCAGTGGGGAATATTGGACAATGGGCGAAAGCCTGATCCAGCCATGCCGCGTGTGTGAAGAAGGTCTTCGGATTGTAAAGCACTTTAAGTTGGGAGGAAGGGCATTAACCTAATACGTTAGTGTCTTGACGTTACCGACAGAATAAGCACCGGCTAACTCTGTGCCAGCAGCCGCGGTAATACAGAGGGTGCAAGCGTTAATCGGAATTACTGGGCGTAAAGCGCGCGTAGGTGGTTTGTTAAGTTGAATGTGAAATCCCCGGGCTCAACCTGGGAAC
+
GGGGGGGGGGGGGGGGGGGGGGGGGGGGGGGGGGGGGGGGGGGGGGGGGGGGGGGGGGGGGGGGGGGGGGGGGGGGGGGGGGGGGGGGGGGGGGGGFGGGGGGGGGDGGGGGGGAF:CFGGGG,:C?F,8C<B<>=CFGGGGGGG8BFGGGGGGGGGGGGGGGGGGGGGGGGGGGGGGGFGGGGGGGGGGGGGCFDGGFGGGGGGFGGFGGGGGGGDFGGGGGGGGGGEGFFGGGDGGGGGGGGC5EGCFGEEGGE*CFF<CFFFFGGGGGGGGGGGGGGFECCFGC@DFFG49
@M03364:396:000000000-C9LGT:1:1101:17222:4315 1:N:0:10
ACTCCTACGGGAGGCAGCAGTGGGGAATATTGGACAATGGGGGAAACCCTGATCCAGCCATGCCGCGTGTGTGAAGAAGGCCTTTTGGTTGTAAAGCACTTTAAGCAGTGAAGAAGACTCCCTGGTTAATACCCGTGGACGATGACATTAGCTGCAGAATAAGCACCGGCTAACTCTGTGCCAGCAGCCGCGGTAATACAGAGGGTGCAAGCGTTAATCGGAATTACTGGGCGTAAAGGGAGCGTAGGTGGCTCTATAAGTCAGATGTGAAATCCCCGGGCTTAACCTGGGAAC
+
GGGGGGGGGGGGGGGGGGGGGGGGGGGGGGGGGGGGGGGGGGGDGGGGGGGGGGGGGGGGGGGGGGGGGGGGGGGGEFGGGGGGFGGGGGGGGGGGGGGGGGG,E9FFFGGGGCFEE,E@4-B,+BFG,,C55?+8@=F,:+BAFA,CFGCGDFGFFFGGGFFFGGGGG:EGGGGGGGGGFFGGCCFFFCGGGGGGGGGGGGFGGGEFGGGGEGEGGGGGGGC=FGDFGGGGGGEGGGGG=EGEE7?ECGGG=CF?FGFG@9FGGFFFGGGFF7ACCGGGEDCF:CFFGFF<D9
@M03364:396:000000000-C9LGT:1:1101:23938:4318 1:N:0:10
ACTCCTACGGGAGGCAGCAGTAGGGAATCTTCCACAATGGACGCAAGTCTGATGGAGCAACGCCGCGTGAGTGAAGAAGGTTTTCGGATCGTAAAGCTCTGTTGTTGGTGAAGAAGGATAGCGGTAGTTACTGACCTTTATTTGACGGTAATCAACCAGACAGTCACGGCTAACTACGTGCCAGCAGCCGCGGTAATACGTAGGTGGCAAGCGTTGTCCGGATTTATTGGGCGTAAAGCGAGCGCAGGCGGAAAAATAAGTCTAATGTGAAAGCCCTCGGCTTAACCGAGGAAC
+
GGGGGGGGGGGGGGGGGGGGGGGGGGGGGGGGGGGGGGGGGGGGGGGGGGGGGGGGGGGGGGGGGGGGGGGGGGGGGGGGGGGGGGGGGGGGGGGGGGGGGGGGGGGEGGGGGFFFCGGFF?@+8@FG,,9,C,:AFGGGGGGGGGEEGGEFGGGGGGGG+DGGGGGGGFGGGGGGGGGGGGGGGGGFFEGGGFGGGGGGGGGFGGGGGGGGGGGGGGGGGGGEGGGGGGGGGGGGGGGGGGGGGGGGGGGEGG8FGGGGCGFGGGGGGGGGGGGGGGGGFFGGGGGFGFFGCC
@M03364:396:000000000-C9LGT:1:1101:6001:4332 1:N:0:10
ACTCCTACGGGAGGCAGCAGTGGGGAATATTGGACAATGGGGGAAACCCTGATCCAGCCATGCCGCGTGTGTGAAGAAGGCCTTTTGGTTGTAAAGCACTTTAAGCAGTGAAGAAGACTCCCTGGTTACTACCCATGGACGATGACATTAGCTGCAGAATAAGCACCGGCTAACTCTGTGCCAGCAGCCGCGGTAATACAGAGGGTGCAAGCGTTAATCGGAATTACTGGGCGTAAAGGGAGCGTAGGTGGCTCTATAAGTCAGATGTGAAATCCCCGGGCTTAACCTGGGAAC
+
GGGGGGGGGGFG+@FGGGGGGGGGGGGGGGGGGGGGGGGGGGGGGGGGGGGGGGGGGG@FGGGGGGGGGFGGFFGGGGGGGGF=FGGGGGEGGGGGGGGGGGG,FFGFFGGGGGFDF=FG@EFE+:BF,CC,,8,,,BDFC=>AFA9DDFGGGCFGGGGFGGGFGGFGGFDGGGGGGFGGGGFGFEFFGGGGGFGGGG?ABFGGGGEECCEFECFGGGGGGGGGGFCFGFGGGEGGGGGGFGGG?GEECEFGCGC?>FGG<<DGGFGGFFCFFGF*9DGGDF=6FDF?CFF*>*
@M03364:396:000000000-C9LGT:1:1101:16624:4346 1:N:0:10
ACTCCTACGGGAGGCAGCAGTGGGGAATATTGGACAATGGGGGAAACCCTGATCCAGCCATGCCGCGTGTGTGAAGAAGGCCTTTTGGTTGTAAAGCACTTTAAGCAGTGAAGAAGACTCCATTGTTAATACCCATGGACGATGACATTAGCTGCAGAATAAGCACCGGCTAACTCTGTGCCAGCAGCCGCGGTAATACAGAGGGTGCAAGCGTTAATCGGAATTACTGGGCGTAAAGCGAGCGTAGGTGGCTTGATAAGTCAGATGTGAAATCCCCGGGCTTAACCTGGGAAC
+
GGGGGGGGGGGGGGGGGGGGGGGGGGGGGGGGGGGGGGGGGGGGGGGGGGGGGGGGGGGGGGGGGGGGGGGGGGGGGGGGGGGGGGGGGGGGGGGGGGGGGGGFGGGGGGGGGGGGFFGFF-C5CEFG,<CCFFGGFGGGG>FFFGFGGGGGGGGGGGGGGGGGGGGGGGGGGGGGGGGGGGGGGGGGGGGGGFGGGGGGGGGGGGGGGGGGGGGGGGGGGG7EFGGGGGGGGGGGGGGGCGGGGGGGGGGGGGGGGGGGGGGGGGGGGGGGGGGGGGGGFFDGCGGFGFFGFF
@M03364:396:000000000-C9LGT:1:1101:19268:4377 1:N:0:10
ACTCCTACGGGAGGCAGCAGTGGGGAATATTGGACAATGGGGGAAACCCTGATCCAGCCATGCCGCGTGTGTGAAGAAGGCCTTTTGGTTGTAAAGCACTTTAAGCAGTGAAGAAGACTCCCTGGTTAATACCCATGGACGATGACATTAGCTGCAGAATAAGCACCGGCTAACTACGTGCCAGCAGCCGCGGTAATACGTAGGGTGCAAGCGTTATCCGGATTTATTGGGCGTAAAGGGCTCGTAGGCGGTTCGTCGCGTCCGGGGTGAAAGTCCATCGCTTAACGGTGGATC
+
GGGGGGGGGGGGGGGGGGGGGGGGGGGGGGGGGGGGGGGGGGGGGGGGGGGGGGGGGGGGGGGGGGGGGGGGGGFGGGGGGGGEGGGGGGGGGGGGGGGGGGGGGEGGGGGGGGGGGGGFG-B::BEF:CCABF9FFGGGG:FFGG,CFGFGFGGFFFGGGGGGGGCGGCCFGGGGGGGGGGGGGGGGGGGGGGGGGGGGGGGGGFGGGGGFGGGGGGGGGECEDGGFGGGGGGGGGGGGGEGGGGGGGGGEGGGGGGGGGDDGG)//9DEGGGGDF7+735CCDGGFGFFFGC
@M03364:396:000000000-C9LGT:1:1101:9785:4377 1:N:0:10
ACTCCTACGGGAGGCAGCAGTGGGGAATATTGCACAATGGGCGCAAGCCTGATGCAGCGACGCCGCGTGCGGGATGGAGGCCTTCGGGTTGTAAACCGCTTTTGTTCAAGGGCAAGGCGGGTCTTCGGGCCCGTTGAGTGGATTGTTCGAATAAGCACCGGCTAACTACGTGCCAGCAGCCGCGGTAATACGTAGGGTGCAAGCGTTATCCGGATTTATTGGGCGTAAAGGGCTCGTAGGCGGTTCGTCGCGTCCGGTGTGAAAGTCCATCGCTTAACGGTGGAGCCGCGCCGG
+
GGGGGGGGGGGGGGGGDGGGGGGFFFGGGFGFFGGGGGGGGGGGGGGGGGGGGGGGGGGGGGGGGGGGGGGGGFGGGGGGGGGGGGGGGGGGGGGGGGGGGGGGGEFCFFFDGGCG=+CE:<F<=FEG>*>:<*3<BFCFGACCF<FGGD8<1>FGCGGGGGGGGGGCG7CFEFGGFGGGGGGGGGEGGFGCC6CGGGGGGGGGGEGEGGGED5C*<7CGFGGGGG/C>CFGG8EGGGGGGGGGGGGGCEGGGCGGG5>=E<>FG7<>7FGGGFFDC*:D8FG3**9><>>C7C
@M03364:396:000000000-C9LGT:1:1101:20857:4411 1:N:0:10
ACTCCTACGGGAGGCAGCAGTGGGGAATCTTGCACAATGGGCGCAAGCCTGATGCAGCGACGCCGCGTGCGGGATGGAGGCCTTCGGGTTGTAAACCGCTTTTGTTCAAGGGCAAGGCGGGGCTTCGGACCCGGTGAGTGGATTGTTCGAATAAGCACCGGCTAACTACGTGCCAGCAGCCGCGGTAATACGTAGGGTGCAAGCGTTATCCGGATTTATTGGGCGTAAAGGGCTCGTAGGCGGTTCGTCGCGTCCGGTGTGAAAGTCCATCGCTTAACGGTGGATCCGCGCCGG
+
GGGGGGGGGGGGGGGGGGGGGGGGGGGGGGGGGGGGGG-CFGGGGGEGGGGGGGGGGGGGGGGGGGGGGGGGGGGGGGFGGGGGGGGGGGGGGGGGGGGGGGGGGGG,FFGFGF@@+BC+511>,>FG+1<8<*4*<FFCEFFCEFGFFGCG1CFGGGGGGGGEFGGDE*;AFGGGGGGGGGDGGGGGGGFFC6CEG8CEGGGGGGGGGGFCCCCGCCFGGGGFGGGDFFFECFGGGDGGGGGGGGGGGGGGGGGGG=EEG7>FGGGGGC?CDGGGGGGGFFGGGGFFG:55>D
@M03364:396:000000000-C9LGT:1:1101:7025:4423 1:N:0:10
ACTCCTACGGGAGGCAGCAGTGGGGAATATTGGACAATGGGGGAAACCCTGATCCAGCCATGCCGCGTGTGTGAAGAAGGCCTTTTGGTTGTAAAGCACTTTAAGCAGTGAAGAAGACTCCATTGTTAATACCCATGGACGATGACATTAGCTGCAGAATAAGCACCGGCTAACTCTGTGCCAGCAGCCGCGGTAATACAGAGGGTGCAAGCGTTAATCGGAATTACTGGGCGTAAAGGGAGCGTAGGTGGCTCTATAAGTCAGATGTGAAATCCCCGGGCTTAACCTGGGAAC
+
GGGGGGGGGGGGGGGGGGGGGGGGGGGGGGGGGGGGGGGGGGGGGGGGGGGGGGGGGGGGGGGGGGGGGGGGGGGGGGGGGGGGGGGGGGGGGGGGGGGGGGGDFGGFGGGGGGFDBFFGG-C,8EBF,,9<BF@<FFGGGEGDCGCFGGBFFFFFGGGGGGGGGGGGGGGGGGGGGGGGGGGGGGGGGDGGGGGGGFGGGGGGGGGGGGGGGGGGGGGGGDEGGGGFEGGGGGGGGGGGGGGGEGGGGGGGGGGGFGGGGGGGGGGGCGGGGGGGFGEGFFCGGGGF4>FC49
@M03364:396:000000000-C9LGT:1:1101:26318:4425 1:N:0:10
ACTCCTACGGGAGGCAGCAGTGGGGAATATTGGACAATGGGGGAAACCCTGATCCAGCCATGCCGCGTGTGTGAAGAAGGCCTTTTGGTTGTAAAGCACTTTACGAAGTGAAGAAGACTCCCTAATTACTACGCCTGGACGTTGACATTAGCTGCAGAATAAGCACCGGCTAACTCTGTGCCAGCAGCCGCGGTAATACAGAGGGTGCAAGCGTTAATCGGAATTACTGGGCGTAAAGGGAGCGTAGGTGGCTCTATAAGTCAGATGTGAAATCCCCGGGCTTAACCTGGGAAC
+
GGGGGGGGGGGGGEFGGGGGGFGGGGGGGGGFE@FGGGGGGGGGGGGGGGGGGGGGGGGGCCFGFGGGGGGG8EGGGGGGGGGGGGGGGFGGGGGGGGGGGGG:B9E=FGGFGF8BEB<@8:B,,5CF,,:,++8,ADGG+8BF@,D,@D,3,:><<>FGGGFG97@C7BC@:CFGGGG9;FG7*DFFCGGGGGGGGFGFGFGGEGGGGFCGGFGGEEFGGD@CFC?FGGGGGGC*;EGGFGGG/::*0<;CCF+?FCFFFFGGGGGFGGGGGFFFGGGDDE5CCGGFGFF4F1
@M03364:396:000000000-C9LGT:1:1101:20473:4425 1:N:0:10
ACTCCTACGGGAGGTAGCAGTGGGGAATATTGGACAATGGGGGAAACCCTGATCCAGCCATGCCGCGTGTGTGAAGAAGGCCTTTTGGTTGTAAAGCACTTTAGGCAGTGAAGAAGACTCCTTGATTACTATCCATGGACGATGACATTAGCTGCAGAATAAGCACCGGCTAACTCTGTGCCAGCAGCCGCGGTAATACGGAGGGTGCAAGCGTTAATCGGAATTACTGGGCGTAAAGGGAGCGTAGGTGGCTCTATAAGTCAGATGTGAAATCCCCGGGCTTAACCTGGGAAC
+
GGGGGGGGGGGGGGGGGGGGGGGGGGGGGGGGGGGGGGGGGGGGGGGGEGGGGGGGGGGGGGGGGGGGGEGGGGGGGGGGGGGGFGGGGGGGGGGGGGGGGGG,E8FFFGGGGGCFGDGAF-B,,:FF?,C,5,:,CFDGGB+A<?FCGGCFFGGFGFFGGBFA9F?FE7:+@FGCCFGGGGGF@FGGGCGGGGGGFGGG>7FGGFECCG@FGE7CGCGGGDGFGGGG?CEF>:CEGGGG=EEE:EEGGGGGGGGGF?FFFFCGGGG>>FFGF??F<CG3>D5DCFFFF4>569
@M03364:396:000000000-C9LGT:1:1101:13233:4434 1:N:0:10
ACTCCTACGGGAGGCAGCAGTGGGGAATATTGGACAATGGGGGCAACCCTGATCCAGCCATGCCGCGTGTGTGAAGAAGGCCTTTTGGTTGTAAAGCACTTTAAGCAGTGAAGAAGACTCCATGGTTAATACCCATGGACGATGACATTAGCTGCAGAATAAGCACCGGCTAACTCTGTGCCAGCAGCCGCGGTAATACAGAGGGTGCAAGCGTTAATCGGAATTACTGGGCGTAAAGCGAGCGTAGGTGGCTTGATAAGTCAGATGTGAAAGCCCCGGGCTTAACCTGGGAAC
+
GGGGGGGGGGGGGGGGGGGGGGGGGGGGGGGGGGGGGGGGGGGGGGGGGGGGGGGGGGGGGGGGGGGGGGGGGGGGGGGGGGGGGGGGGGGGGGGGGGGGGGGFGGGGGGGGGGGGGGGGG9C5:CFF559CBFFGFGGGGGGGGGGGGGGGGGGGGGGGGGGGGGGGGGGGGGGGGGGGGGGGGGGGGGGGGGGGGGGGGGGGGGGGGGGGGGGGGGGGGGGGGGGGGGGGGGGGGGGGAEGGGGGGGGGGCFGGFGGGCCGGFFGGGGGGGGGGGGGGFF=DGGGFGFFGGF
@M03364:396:000000000-C9LGT:1:1101:13359:4446 1:N:0:10
ACTCCTACGGGAGGCAGCAGTGGGGAATATTGGACAATGGGGGAAACCCTGATCCAGCCATGCCGCGTGTGTGAAGAAGGCCTTTTGGTTGTAAAGCACTTTAAGCAGTGAAGAAGACTCCCTGGTTACTACCCATGGACGATGACATTAGCTGCAGAATAAGCACCGGCTAACTCTGTGCCAGCAGCCGCGGTAATACAGAGGGTGCAAGCGTTAATCGGAATTACTGGGCGTAAAGGGAGCGTAGGTGGCTCTATAAGTCAGATGTGAAATCCCCGGGCTTAACCTGGGAAC
+
GGGGGGGGGGGGGGGGGGGGGGGGGGGGGGGGGGGGGGGGGGGGGGGGGGGGGGGGGGGGGGGGGGGGGGGGGGGGGGGGGGGGGGGGGGGGGGGGGGGGGGGFGGGGGGGGGGGG,BFGG9BBBFFG,<CCFGFGFGGGG7FFFGGGGGGFFGGGGGGGGGGGGGGGGGGGGGGGGGGGGGGGGGGGGGGGGGGGGGGGGGGGGGGGGGGGGGGGGGGGGGGGGGGGGGGGGGGEGGGGFGGGEGGGGGGGGGGGFGGG<FGGFGGGGGGGGGGGGGGGFF:FGGGFGFFGGG
@M03364:396:000000000-C9LGT:1:1101:12580:4453 1:N:0:10
ACTCCTACGGGAGGCAGCAGTGGGGAATATTGGACAATGGGGGAAACCCTGATCCAGCCATGCCGCGTGTGTGAAGAAGGCCTTTTGGTTGTAAAGCACTTTAAGCAGTGAAGAAGACTCCCTGGTTAATACCCATGGACGATGACATTAGCTGCAGAATAAGCACCGGCTAACTCTGTGCCAGCAGCCGCGGTAATACAGAGGGTGCAAGCGTTAATCGGAATTACTGGGCGTAAAGGGAGCGTAGGTGGCTCTATAAGTCAGATGTGAAATCCCCGGGCTTAACCTGGGAAC
+
GGGGGGGGEGGGGFGGGGCFEFGGGDFGGFGGDGFGGFFGGGGGGGGGGEGGGGGGGGGGGGGGEGGGGFEEFGGGGGGGF?GF9EGEGFGGGGGGGFGGFGA,FFGFGGGGGGGG,4?E4BF8FGGGFCFF,45=EF<FGGGFFF9DGGGGGGGGGFGGGGGFGGGGGEGGGGGGGGGGGGGGGGGGGGEGG7FCFGDFGGGGGGGGGGG7EFGEGGGGGGGGFF9CGGCCGEGGGGGGFC=E:EEGGGGF=6CFFFGGFGGGG7CFGGGGD9+*9CEGDF5<>FFFGFFG47
@M03364:396:000000000-C9LGT:1:1101:17387:4453 1:N:0:10
ACTCCTACGGGAGGCAGCAGTGGGGAATATTGGACAATGGGGGAAACCCTGATCCAGCCATGCCGCGTGTGTGAAGAAGGCCTTTTGGTTGTAAAGCACTTTAAGCAGTGAAGAAGACTCCCTGGTTAATACCCATGGACGATGACATTAGCTGCAGAATAAGCACCGGCTAACTCTGTGCCAGCAGCCGCGGTAATACAGAGGGTGCAAGCGTTAATCGGAATTACTGGGCGTAAAGGGAGCGTAGGTGGCTCTATAAGTCAGATGTGAAATCCCCGGGCTTAACCTGGGAAC
+
GGGGGGGGGGGGGGGGGGGGGGGGGGGGGGGGGGGGGGGGGGGGGGGGGGGGGFGGGGGGGGGGGGGGGGGGGGGGGGGGGGGGGGGGGGGGGGGGGGGGGGGGGGGFGGGAFGGG,EFGDAEEFGGG,CE<BF9,AFBFG@FFGFDFGGGGGGGGGGGGGGGGGGGGGGGGGGFGGGGGGFGFGGGGGGDGGGGGGGGGGGGGGGGGGGGGGGGGFGGGDGCFGGGGGGGDEEGGGGGGEGDE?EEGCGGGGGGGGGGGGGGGGGGGGGGGGFGFFGGGFFGGGGFFGFFFFF
@M03364:396:000000000-C9LGT:1:1101:24930:4486 1:N:0:10
ACTCCTACGGGAGGCAGCAGTGGGGAATATTGGACAATGGGGGAAACCCTGATCCAGCCATGCCGCGTGTGTGAAGAAGGCCTTTTGGTTGTAAAGCACTTTAAGCAGTGAAGAAGACTCCATGGTTATTACCCATGGACGATGACATTAGCTGCAGAATAAGCACCGGCTAACTCTGTGCCAGCAGCCGCGGTAATACAGAGGGTGCAAGCGTTAATCGGAATTACTGGGCGTAAAGGGAGCGTAGGTGGCTCTATAAGTCAGATGTGAAATCCCCGGGCTTAACCTGGGAAC
+
GGGGGGGGGGGGGGGGGGGGGGGGGGGGGGGGGGGGGGGGGGGCGFGGGGGGGGGGGGGGGGGGGGGGGGGGGGGGGGGGGGGGGEFGFGGGGGGGGGGGGGGEFAFG<FGFFGFG=<F,,-B,,:CD,<C<,,,,AFFF+@FA?A:5EFFGAFGGGGGGGGGGGFFGG++CFFGFFGGGGGGFGGGGGGGGGCFGGGGFGGGGGGGGGGGGGGDGGGGGGGDGGF9<FFFFGEGGGGGGGCGGCEGGGGGFGGGGGGFGGGGGCFGGGGGG:FFFFGCDFFCGDDC=FF3C<9
@M03364:396:000000000-C9LGT:1:1101:11572:4496 1:N:0:10
ACTCCTACGGGAGGCAGCAGTGGGGAATATTGCACAATGGAGGGAACTCTGATGCAGCGACGCCGCGTGAGTGAGGAAGTATTTCGGTATGTAAAGCTCTATCAGCAGGGAAGATACTGACGGTACCTTGGTAAGAAGCACCGGCTCAATACGTGCCAGCAGCCGCGGTAATACGTATGGTGCAAGCGTTATCCGGATTTACTGGGTGTAAAGGGAGTGCAGGCGGTCAGATAAGTCAGATGTGAAAACCCGGGGCTCAACTCCGGGATTGCATTTGAAACTGTAGGACTAG
+
GGGGGGGGGGGGGGGGGGGGGGGGGGGGGGGGGGGGGGGGGGGGGGGGGGGGGGGGGGGGGGGGGGGGGGGGGGGGGGGGGGGGGGGGGGGGGGGGGGGGGGGGGGGGGGGGGGGG?FFEE=FF<FDF,,8:,<EFFGG?<DFGGD+CFGGGFFGGGGGGGGFGGGGGG7*@FFGGGGGGGGGGGGGGFGGGGGGGGGGGGGGGGGGGEFFGFGGGGGGGGGGGGGGGGGGGGGGGGGGGGGGFGGGFGGGEGGGGGGGGGFGGGGGGGGGFGGGGGGGGFFC:CGGFDFFG
@M03364:396:000000000-C9LGT:1:1101:24583:4498 1:N:0:10
ACTCCTACGGGAGGCAGCAGTGGGGAATATTGGACAATGGGGGAAACCCTGATCCAGCCATGCTGCGTGTGTGAAGAAGGCCTTTTGGTTGTAAAGCACTTTAAGCAGTGAAGAAGACTCCCTGGTTATTACCCCTGGACGATGACATTAGCTGCAGAATAAGCACCGGCTAACTCTGTGCCAGCAGCCGCGGTAATACAGAGGGTGCAAGCGTTAATCGGAATTACTGGGCGTAAAGGGAGCGTAGGTGGCTCTATAAGTCAGATGTGAAATCCCCGGGCTTAACCTGGGAAC
+
GGGGGGGGGGGGGGGGGGGGGGGGGGGGGGGGGGGGGGGGGGGGGGGGGGGGGGGGGGGGGGG,CFFFFGGGGGGGGGGGGGGGGGGGGGGGGGGGGGGGGGGFGGGAFGGGGF@F8BFE,?F,:BFG,,:E5,+=A7FGGEGFFG,CDGCFEGGGGGGGGGGGGGGGGCEGGGGGGGGGGGGGGGGGFCCEG@FGGGGGGGGGGGGGGGGGGGGGGGGFGGCGGGGGGGGGGEE>CFFGGGGGGGGGGGFGGGGGGGGCFGGGGGGGFGDFGGG4FGGGFFGGGGGFGFFGC7
@M03364:396:000000000-C9LGT:1:1101:10066:4503 1:N:0:10
ACTCCTACGGGAGGCAGCAGTAGGGAATCTTCCACAATGGGCGCAAGCCTGATGGAGCAACACCGCGTGAGTGAAGAAGGGTTTCGGCTCGTAAAGCTCTGTTGTTAGAGAAGAACGTGCGTGGGAGTTCCTTTTCACGCAGTGACGGTATCTAACCAGAAAGTCACGGCTAACTACGTGCCAGCAGCCGCGGTAATACGTAGGTGGCAAGCGTTATCCGGATTTATTGGGCGTAAAGCGAGCGCAGGCGGTTTGATAAGTCTGATGTGAAAGCCTTTGGCTTAACCAAAGA
+
FFGGGGGGGGGGEGGGEGFFGGFFEFGFGGGFF<F8CFFGGGFEGEGG8<FF9FF8FGGFGGGGGGG@FGGGGGGGGGGGEGFGGEGGGGGGEEGGGA<EFGGFFGEGGGGGGG<F+9:BCBC++:BB:<9C,<<DDFG<FCFC9<C:CD<FFG<CFG?<3<<FGFGCD*@FFEGFGEGFCCCF@CBDC<<CCGGGGFGFC:2C<FCFFCFFEGGEFCFGDEGDFFFGGFCEGGGE8C@88CEEGGGG8:C>8*;0:@7:@CFGGGGGGDG>>FF4CFC74<:CFGC=G>@C
@M03364:396:000000000-C9LGT:1:1101:10776:4504 1:N:0:10
ACTCCTACGGGAGGCAGCAGTGGGGAATATTGGACAATGGGGGCAACCCTGATCCAGCCATGCCGCGTGTGTGAAGAAGGCCTTTTGGTTGTAAAGCACTTTAAGCAGTGAAGAAGACTCCGTTGTTATTACCCACGGACGATGACATTAGCTGCAGAATAAGCACCGGCTAACTCTGTGCCAGCAGCCGCGGTAATACAGAGGGTGCAAGCGTTAATCGGAATTACTGGGCGTAAAGGGAGCGTAGGTGGCTCTATAAGTCAGATGTGAAATCCCCGGGCTTAACCTGGGAAC
+
GGGGGGGGGGGGGGGGGGGGGGGGGGGGGGGGGGGGGGGGGGGGGGGGGGGGGGGGGGGGGGGGGGGGGGGGGGGGGGGGGGGFFGGGFFGGGGGGGGGGGGGFGGGGGGGGGGFDGGG,F-B58BFG,,:,,:BC>FGGGEGFGGGGGFFGGGGGGGGGGGGGGGGGGFEGFGGGGGGGGGGGGGGGGGGGGGGGGGGGGGGGGGGGGGGGGGGGGGGGGGDGGGGGGGGGGGGGGGGGDGGGCEGGGGGGFGFCFGGGGGGGGFGGGGGGGGGGGGCGFDGFGGFFGFFFGC
@M03364:396:000000000-C9LGT:1:1101:10657:4508 1:N:0:10
ACTCCTACGGGAGGCAGCAGTAGGGAATCTTCCACAATGGGCGCAAGCCTGATGGAGCAACACCGCGTGAGTGAAGAAGGGTTTCGGCTCGTAAAGCTCTGTTGTTAGAGAAGAACGTGCGTGTGAGCACCTGTTCACGCAGTGACGGTATCTAACCAGAAAGTCACGGCTAACTACGTGCCAGCAGCCGCGGTAATACGTAGGTGGCAAGCGTTATCCGGATTTATTGGGCGTAAAGCGAGCGCAGGCGGTTTGATAAGTCTGATGTGAAATCCCCGGGCTTAACCTGGGAAC
+
GGGGGGGGGGGGGGGGGGGGGGGGGGGGGGGGGGGGGGGGGGGGGGGGGGGGGGGGGGGGGGGGGGGGGGGGGGGGGFFGGGGGGGGGGGGGGGGGGGGGGGGGGGGGGGGGGGGGGGGGGCF+:FFF,,8>=FGGGGGGGGGGGDFGGGFFFFGGGGGGGGGGGGGGGGGGGGGFGGGGGGGGGGGGGGGGGGGGGGGGGGGGGGGGGGGGGGGGGGGGGGFGGGGEGGGGGGGGGGGGGGGGGGGGGGGGGGGGGGGGGGGGGFGGGGGGGGGGGGGGFFGGGGGFGFFGGF
@M03364:396:000000000-C9LGT:1:1101:9586:4534 1:N:0:10
ACTCCTACGGGAGGCAGCAGTGGGGAATATTGGACAATGGGGGAAACCCTGATCCAGCCATGCCGCGTGTGTGAAGAAGGCCTTTTGGTTGTAAAGCACTTTAAGCAGTGACGATGACTCCGTTATTATTACAAACGGACGCTGCCATTAGCTGCAGAGTAAGCACCGGCTAACTCTGTGCCAGCAGCCGCGGTAATACAGCGGGTGCAAGCGTTAATCGGAATTACTGGGCGAAAAGGGTGCGTAGGTGGCGCGATACGTCAGAAGTGAAATCCCCGGGCTTAACCTGGTAAC
+
FGGGGGGGDGGGEGGGGGGGG<FFGGGGGGGEFGGGGGGGGGGGGGFGGGGGGGFFGG@F,<EFGGGGG==FFG9CFF<FGGGG<CFGGGGGGGGC9AFGGGCF9,,BFCG,=F+9,,,,A8+,8,,:<59,,,,,8B++3++8+,>,8,<@,3@,8@+3@,3F<FBFDG>3@FB:=@37,@,2*22231>8141<BF;,,,1=C<*42FCGG@F*2+<F5E;*ACA++<**/*2*/0;8*21/172:3+;****21**23;55+*0:**+:C+<*9/7<)5A7C7C6F4):**
@M03364:396:000000000-C9LGT:1:1101:25808:4541 1:N:0:10
ACTCCTACGGGAGGCAGCAGTGGGGAATATTGGACAATGGGCGCAAGCCTGATCCAGCCATGCCGCGTGAGTGATGAAGGCCCTAGGGTTGTAAAGCTCTTTCACCGGTGAAGATAATGACGGTCACCGTAGAAGAAGCCCCGGCTAACTTCGTGCCAGCAGCCGCGGTAATACGAAGGGGGCTAGCGTTGTTCGGATTTACTGGGCGTAAAGCGCACGTAGGCGGACTTTTAAGTCAGGGGTGAAATCCCGGGGCTCAACCCCGGAACTGCCTTTGATACTGGAAGTCTTG
+
GGGGGGGGGGGGGGGGGGGGGGGGGGGGGGGGGGGGGGGGGGGGGGGGGGGGGGGGGGGGGGGGGGGGGGGGFGGGGGGGGGGGGGGGGGGGGGGGGGGGGGGGGFF7>CFGGGGGEDG?D8CBBCFF+,8B>FCBFEGGGGGGGGGGGGGGGGGGGGGGGGGFGGFGGFEDFGGGGGGGGGGGGGGGGGGGGGGGEGGGFGGGGGGGGGGGGGGGGGGFGGGGGG8EGGGGGGGFFGGGGGGGGGFFCFFEEGGGDGGGFGGGCCEGGGGGGFGFGFGGFFGGFGGFGFFG
@M03364:396:000000000-C9LGT:1:1101:5921:4551 1:N:0:10
ACTCCTACGGGAGGCAGCAGTGGGGAATATTGGACAATGGGCGAAAGCCTGATCCAGCCATGCCGCGTGTGTGAAGAAGGTCTTCGGATGGTAAAGAACGTTAAGTTGGGAGGAATTGCAGTAATTTATAACTTTGCTGCTTTGACGGTACCGACAGAATAAGCACCGGCTAACTCTGTGCCAGCAGCCGCGGTAATACAGAGGGTGCAAGCGTTAATCGGAATTACTGGGCGTAAAGCGCGCGTAGGGGGTTTGTTAAGTTGAATGTGAAATCCCCGGGCTCAACCTGGGAAC
+
GGGGGFGGE7CG+@FGGGG8FGGGG;FFFGGGGFG,EDFFGG7FFGEGGGGDFGFF@CFG@F,66@@@FFFFDDF9FGGCCFFG,:BFG7+9FFFD,,B=+ABFGFC,,>FFCG,,,:?,,5:?,CFF,,9C,588,,,:>FFG95F+CF:F7CFE@83,>F,@F<CF7@5F,@@,>CG9FFF,1:FF7FGEGGGG<F9FEGG@FF7<CFCFGG*:F9FGEGCCFG,>:E5E58?>C9C*8*/>/:*=558:E:>7>++33+:+CGFGFGGGF+0**):)7>FGFC*9C>@*91
@M03364:396:000000000-C9LGT:1:1101:14884:4675 1:N:0:10
ACTCCTACGGGAGGCAGCAGTGGGGAATATTGGACAATGGGCGAAAGCCTGATCCAGCCATGCCGCGTGTGTGAAGAAGGTCTTCGGATTGTAAAGCACTTTAAGTTGGGAGGAAGGGCATTAACCTACTACATTGGTGTCTTGACGTTACCGACAGAATAAGCACCGGCTAACTCTGTGCCAGCAGCCGCGGTAATACAGAGGGTGCAAGCGTTATCCGGATTTATTGGGCGTAAAGGGCTCGTAGGCGGTTCGTCGCGTCCGGCGTGAAAGTCCATCGCTTAACGGTGGATT
+
GGGGGGGGCGGGGGGGGGGGGGDFGGDGGGGGGGGEGGGGGGGGEGGGGGGGGGGGGGGGGGGGGGGFGGGGGGGGGFFGFGGGGGGGGGGGGGGGGGGFCD99EFFFFECFFCAE+BC4EEE,5CFF,8AA,?FDF?FGGGGGGGGGGGEGGGGGGD<F,CCEGGGFEFGGGGGGFG,=FGFGF@FGGGGGEFDGG9BCFDGGGGGGGGGGEFGGGGGGGDECC9<CFGFGGGDGGFGGGGGGGEFECEGGGGDEGEEC8:7EE)1CDD@FDFFGGGGDE>C<7CC@DF>39*
@M03364:396:000000000-C9LGT:1:1101:10815:4686 1:N:0:10
ACTCCTACGGGAGGCAGCAGTGGGGAATATTGGACAATGGGGGAAACCCTGATCCAGCCATGCCGCGTGTGTGAAGAAGGCCTTTTGGTTGTAAAGCACTTTAAGCAGTGAAGAAGACTCCCTTGTTATTACCCATGGACGATGACATTAGCTGCAGAATAAGCACCGGCTAACTCTGTGCCAGCAGCCGCGGTAATACAGAGGGTGCAAGCGTTAATCGGAATTACTGGGCGTAAAGGGAGCGTAGGTGGCTCTATAAGTCAGATGTGAAATCCCCGGGCTTAACCTGGGAAC
+
GGGGGGGGGGGGGGGGGGGGGGGGGGGGGGGGGGGGGGGGFGGGGGGGGGGGGGGGGFGGGGGGGEGGGGGGGGGGGGGGGGGGGGGGGGGGGGGGGGGGGGG9BEGGGGGGGGGGFGG@,:B,:CDG5<:5,B,EFGGGGGGFGGFGGGGGFGGGGGGGGFGGGGGGGEGGGGGGGGGGFGGGGGGGGGGGGGEGGGGGGGGGGGGGGGGGGGGGGGGGGGGGGGFGGDGGGGGGDGGGFGGGCEGGGGGGGCGGFGGGGGGGGGGGGGGGGGGGGGDDFBFGGGFFGFFGGC
@M03364:396:000000000-C9LGT:1:1101:17618:4691 1:N:0:10
ACTCCTACGGGAGGCAGCAGTGGGGAATATTGGACAATGGGGGAAACCCTGATCCAGCCATGCCGCGTGTGTGAAGAAGGCCTTTTGGTTGTAAAGCACTTTAAGCAGTGAAGAAGACTCCATTGTTACTACCCATGGACGATGACATTAGCTGCAGAATAAGCTCCGGCTAACTCTGTGCCAGCAGCCGCGGTAATACAGAGGGTGCAAGCGTTAATCGGAATTACTGGGCGTAAAGGGAGCGTAGGTGGCTCTATAAGTCAGATGTGAAATCCCCGGGCTTAACCTGGGAAC
+
GGGGGGGGGGGGGGGGGGGGGGGGGGGGGGGGGGGGGGGGGGGGGGGGGGGGGGGGGGGGGGGGGGGGGGGGGGGGGGGGGGGGGGGGGGGGGGGGGGGGGGGEFGGGGGGGGGGG<FGGG-C,,:CF<<CCBBA@FGGGGGGFDDBFGGFGGGGGGGGGGGGGGGGGGFGGGGGGGGGGGGGGGGGGGGGGGGGGGGGGGGGGGGGGGGGGGGGGGGGGGGGGGGGGGGGGGGGGGGGGGGGGEGEDFGG=EGGGGGGGG?CFGGGGGGGGGGGGDGGGFFFGGGFFGFFFFF
@M03364:396:000000000-C9LGT:1:1101:7429:4694 1:N:0:10
ACTCCTACGGGAGGCAGCAGTGGGGAATCTTGCACAATGGGCGGAAGCCTGATGCAGCGACGCCGCGTGCGGGACGAAGGCCTTCGGGCTGTAAACCGCTTTCAGCAGGGACGAGGCGAAAGTGACGGTCCCTGCAGAAGAAGCCCCGGCTAACTACGTGCCAGCAGCCGCGGTAATACGTAGGGGGCAAGCGTTATCCGGATTCATTGGGCGTAAAGCGCGCGTAGGCGGCCAGCCTGGTCGGGAGTCAAATCCGGGGGCTCAACCCCCGTCCGCTCCCGATACCGGCCGGCT
+
GGGGGGGGGGGGGGGGGGGGGGGGGGGGGGGGGGGGGGGGGGGGGGGGGGGGGGGGGGGGGGGGGGGGGGGGGGGGGGGGGGGGGGGGGGGGGGGGGGGGGGGGGGGGGGGGGGGGCFG7<>FGFFFG+84=FGG:@FFGGGGGCCFFGGFGEGGGGGGGGGGGGGGGG:EGGGGGGGGFFGGGGGGGEGGGGGGGGGGGGGGGGGGGGGGGGGGGGGGGGGGGGGGGGGGGGGGFGGGGGGGGGGGGGGGGGFGGGGGGGGFGGGGDGGGGGGGGGGGGFFGGGGGFDFEGC5
@M03364:396:000000000-C9LGT:1:1101:22619:4711 1:N:0:10
ACTCCTACGGGAGGCAGCAGTGGGGAATATTGCACAATGGGCGCAAGCCTGATGCAGCGACGCCGCGTGCGGGATGGAGGCCTTCGGGTTGTAAACCGCTTTTGTTCAAGGGCAAGGCACGGTTTCGGCCGTGTTGAGTGGATTGTTCGAATCAGCACCGGCTAACTACGTGCCAGCAGCCGCGGTAATACAGAGGGTGCAAGCGTTAATCGGAATTACTGGGCGTAAAGGGAGCGTAGGTGGCTCTATAAGTCAGATGTGAAATCCCCGGGCTTAACCTGGGAACTGCATCCC
+
GGGGGGGGGGGGGGGGGGGGGGGGGGGGGGGGGGGGGGGGGGGGGGGGGGGGGGGGGGGGGGGGGGGGGGGGGGGGGGGGGGGGGGGGGGGGGGGGGGGGGGGGGGGFGGGGGG7@DGGG@7@F7@FE+8@55>FCFFGGG9FFGGGGGGFF*@FGGGGGGGGGGGGGG=BCFGGDGGGGGGCCGGGGGFGFG7<FGEGGGGGGGGEGFGGGGCGGGGGGGGGGGGCCFFGG;EEGEGGGGGGGGGGFFGCCFGGGGGGGGFGGGGGDGGDGGGGGGGGGFFGGGFGFGFFFF*
@M03364:396:000000000-C9LGT:1:1101:23668:4718 1:N:0:10
ACTCCTACGGGAGGCAGCAGTGGGGAATATTGGACAATGGGGGAAACCCTGATCCAGCCATGCCGCGTGTGTGAAGAAGGCCTTTTGGTTGTAAAGCACTTTAAGCAGTGAAGAAGCCTCCCTTGTTACTACCCACGGACAATGACATTAGCTGCAGAATAAGCACCGGCTAACTCTGTGCCAGCAGCCACGGTAATACAGAGGGTGCAAGCGTTAATCGGAATTACTGGGCGTAAAGCGAGCGTGGGTGGCTTGATAAGTCAGATGTGAAAGCCCCGGGCTTAACCTGGGAAC
+
GGGGGFGGDGFGGCCF@@FGDFGGEGGFFGGGFCFFFGGFFEGDGGDCEFDFFEFGFFGFEEFGGGGGGGGGGFDFEFGCAFFFGEGGE7C?FGGGGFGEFGG,EFGFAEE?FGG8,4E<A-B,,:CF?,C,,4,46:>@+,,:,,:EDF,@,CF<FFFGGGGGGFFGG7@BFFGGEGGDFFCFGCC:,,,4>DFFFG<FFGD<<FCCEFFFGEFGCE;CEEGFF;,>FCFEEG>ECFEGDDGG=*2::EEF5=E6CF7E<:CCCCCCGF777CCD3>:)8>*7::CFG>>*7*
@M03364:396:000000000-C9LGT:1:1101:23027:4722 1:N:0:10
ACTCCTACGGGAGGCAGCAGTGGGGAATATTGCACAATGGGCGCAAGCCTGATGCAGCGACGCCGCGTGCGGGATGGAGGCCTTCGGGTTGTAAACCGCTTTTGTTCAAGGGCAAGACACTGTTACGGGCGGGTTAAGTGGCTTGTTCGACTAAGCACCGGCTAACTACTTGCCAGCAGCCGCGGTAATACGTAGGGTGCGAGCGTTATCCGGAATTACTGGGCGTAAAGGGTGCGTAGGTGGTTTCTTAAGTCAGAGGTGTAAGGCTACGGCTCAACCGTAGTAAGCCTTTG
+
GGGGGGGGGGGGGGGGGGGGGGGGGGGGGGGGGGGGGGGGGGGGGGGGGGGGGGGGGGGGGGGGGGGGGGGGGEEFG@FGGGGGGGGGGGGGGGAFGGGGGGGGGGGDDFGGGG<D,:F<,3C9,BFG++8**41+,?@FF*<F7=:CEG*=4FFGGFGGGGGDGGGGG,<FGGGGGGGGGGGDE>:EG<CCG9CEGFEGG5CGEEGGGGGGGGGGGGGGGGGGGC*A;CFGGGGGEGGGGGGCGFGGGGFGGGFGFGG?G+0CGGGGDGGGGEGGGGGGEFGGGGFFFFFGD
@M03364:396:000000000-C9LGT:1:1101:6479:4731 1:N:0:10
ACTCCTACGGGAGGCAGCAGTGGGGAATATTGGACAATGGGCGAAAGCCTGATCCAGCCATGCCGCGTGTGTGAAGAAGGTCTTCGGATTGTAAAGCACTTTAAGTTGGGAGGACGGGCAGTACATTACTACTATGCTGCTTTGCCGTTACCGACAGAATAAGCACCGGCTAACTCTGTGCCCGCAGCCGCGGTAATACAGAGGGTGCAAGCGTTAATCGGAATTACTGGGCGAAAAGCGCGCGTAGGCGGTTTGTTAAGTTGAATGTGAAATCCCCGGGCTCAACCTGGTAAC
+
FGGGGGGGGGGGEEGEGGGGGCFGGGGGFGFGGFGGGGGFFGGGGG@FGGGGGGGGCFGGGGGGEGFGGGFGGFEFE<FGEFGGGGCEGGGGGGFDAFFGGF<,B55,BBB4CE+4+++6+:5,55BA:,?C:,B,9@,<=,CD,,@@F73CB+@+><<=F97@FGCC@7BBFGCCCEFBFE,1>8<E:FG7C1<FFC:,7,,=FF7C?9?@@=*11+<A5*/8C?F9<+*/2*2*/+8C=ED=87:C+::>EGGFF:9<9C:FEDFG7*<7:AE**1:>>)29=FC?7>)*2>
@M03364:396:000000000-C9LGT:1:1101:5893:4769 1:N:0:10
ACTCCTACGGGAGGCAGCAGTAGGGAATTTTCGTCAATGGGCGCAAGCCTGAACGAGCAATGCCGCGTGAGTGAGGAAGGTCTTCGGACTGTAAAGCTCTGTTGCCGGGGAAAAAGGGGAAATTCAGGCCATGGCATTTCATGGATGGTACCCGGCCAGAAAGCCACGGCTAACTACGTGCCAGCAGCCGCGGTAATACGTAGGTGGCGAGCGTTATCCGGAATGATTGGGTGTAAAGGGTGCGCAGGCGGTCTGTTAAGTCTGAAGGCAAAGGGATGAGCTCAACTCATTT
+
GGGGGGGGGGGGGGGGGGGGGGGGGGGGGGGGGGGGGGGGGGGECGGGGGGGGGGGGGGGGGGGGGGGGGGGFDGGGGGGGGGGGGGEEGGGGGGGGGGGGGGGFAFGGGFCGFGGCCFG+3C,,CED:+8,:B<8CF,F9DFGGFDF@==FCGBF@<FFGGGGGFFGGDEGCGGCGGCFFGGGGGGFGECEECEEGCFGGGCEFFGGCFEEDGG5C+CEEEG=@+<9EGCEE*:CCEFEGGGG=EGDGGEEGGF?FFGFC+:CEGGGGFGGGGE<CDFGFFGGG*7=>7**
@M03364:396:000000000-C9LGT:1:1101:5447:4769 1:N:0:10
ACTCCTACGGGAGGCAGCAGTAGGGAATTTTCGTCAATGGGCGCAAGCCTGAACGAGCAATGCCGCGTGGGTGAAGACGGTCTTCGGATTGTAAAGCCCTGTTGCCGGGGACAAAGGACAGCCAGAGTGGAAAGCTGACTGTTTGATGGTACCCGGCCAGAAAGCCACGGCTAACTACGTGCCAGCAGCCGCGGTAATACGTAGGTGGCAAGCGTTATCCGGAATGATTGGGCGTAAAGGGTGCGCAGGCGGCTGTGCAAGTCTGAAGTAAAAGGGACCGGCTCAACCGGTTC
+
GGGGGGGGGGGGDGGGGGGGGGGGGGGGGGGGGGGGGGGGGGGGGGGGGGGGGGGGGGGGGGGGGGGGGGGGGGGGGGGGGGGGGGGGGGGGGGGGGGGGGGGGGGGGGGGGGGFGGCBD7DF,BAFD,+8,3BFF>FGGGGGFGGCFF>CGFFGGGGGGGGGGGGGGG>EG@FGGGGGGFGGGGGGGGGGGGGGGGGGGGGGGGGGGGFFGGGGGGGGFGECGGC7CFGGGGGCEGCFFGFGGGGGGGGGGGGGFGGGDFCFFGGGG7FG=*3ACDFGDFFCGCF75C5)9C
@M03364:396:000000000-C9LGT:1:1101:16063:4773 1:N:0:10
ACTCCTACGGGAGGCAGCAGTAGGGAATTTTCGTCAATGGGCGCAAGCCTGAACGAGCAATGCCGCGTGAACGAGGAAGGTCTTCGGATCGTAAAGTTCTGTTGAGAGGGAAAAAGGAACACCCTAGGCCATGCTGGTGAAGTGATATTACCTTTCGAGGAAGTCACGGCTAACTACGTGCCAGCAGCCGCGGTAATACGTAGGTGGCGAGCGTTATCCGGAATGATTGGGCGTAAAGGGTGCGTAGGCGGCCTGTTAAGTCTGAAGGCAAAGGGATGAGCTCAACTCATTTAT
+
GGGGGGGGGGGGGGGGGGGGGGGGGGGGFGGGGGGGGGGGGGGGGGGGGGGGGGGGGGGGGGGGGGGGGGGGGGGGFGGGGGGFGGGGGGGGGGGGGGGGGGGGGGGGGGGGGGGG>FEG,4F++BFG,,83BFFEGFF>FF9FAFEFGGGGFGGGGFGGGGGGGCDGGGGGGGGGGGGGGGGGGGGGGGGGGEGGGGGGGGGGGGGGGGGGGGGGGGGGGGGGGGFGGGGGGEGGGGGGGGCEGDGGGGGGGGGGGGGGGFGGGFFFGG;FGGGDGGGGFFGGGGGFGFFDG>
@M03364:396:000000000-C9LGT:1:1101:20127:4775 1:N:0:10
ACTCCTACGGGAGGCAGCAGTGGGGAATATTGGACAATGGGGGAAACCCTGATCCAGCCATGCCGCGTGTGTGAAGAAGGCCTTTTGGTTGTAAAGCACTTTAAGCAGTGAAGAAGACTCCATGGTTAATACCCATGGACGATGACATTAGCTGCAGAATAAGCACCGGCTAACTCTGTGCCAGCAGCCGCGGTAATACAGAGGGTGCAAGCGTTAATCGGAATTACTGGGCGTAAAGGGAGCGTAGGTGGCTCTATAAGTCAGATGTGAAATCCCCGGGCTTAACCTGGGAAC
+
GGGGGGGGGGGGGGGGGGGGGGGGGGGGGGGGGGGGGGGGGGGGGGGGGGGGGGGGGGGGGGGGGGGGGGGGGGGGGGGGGGGEGGGGGGGGGGGGGGGGGGGEFFGGGGGGGGCF8FFFG-C,,CFG,8C<B4BAEG8CFCGFAFFGGGGGGGGGGGGGGGGGGGGGGDGGGGGGGGGGGGGGGGGGGGGGEGGGGFGGGGGGGGGGGGGGGGGGGGGGGGGGGGGGGGGGGEGGGGGGCEGGGGGGGGGGGGGGGGGGGEFFG=FGGGFGGGFGGGGGFFGGGGGFGFFCC*
@M03364:396:000000000-C9LGT:1:1101:16258:4787 1:N:0:10
ACTCCTACGGGAGGCAGCAGTGGGGAATATTGGACAATGGGGGCAACCCTGATCCAGCCATGCCGCGTGTGTGAAGAAGGCCTTTTGGTTGTAAAGCACTTTAAGCAGTGAAGAAGACTCCATAGTTACTACCCATGGACGATGACATTAGCTGCAGAATAAGCACCGGCTAACTCTGTGCCAGCAGCCGCGGTAATACAGAGGGTGCAAGCGTTAATCGGAATTACTGGGCGTAAAGGGAGCGTAGGTGGCTCTATAAGTCAGATGTGAAATCCCCGGGCTTAACCTGGGAAC
+
GGGGGGGGGGGGGGGGGGGGGGGGGGGGGGGGGGGGGGGGGGGGGGGGGGGGGGGGGGGGGGGGGGGFGGGGGGGGFGFGGGGGGGGGFGGGGGGGGGGGGGGGGGGGGGGGGGGGEGGGG-C,,CEF,<CF?BE<A?,DCCFFFG,CFGGGEGGGGGGGGGGGGGGGGGGDGGGGGGGGGFFGGGGGGGGGECCGGGGCFGGGGGGGGGCFGGGGGGGGGGFFFGGGGGGGG?EGGGGGCEGGEGGGGGGGG6<9?C?FEGGGGGGGGGGGGGGGGGEGFFFGGGC?FFFGGF
@M03364:396:000000000-C9LGT:1:1101:13614:4790 1:N:0:10
ACTCCTACGGGAGGCAGCAGTGGGGAATATTGCACAATGGGCGCAAGCCTGATGCAGCGACGCCGCGTGCGGGATGGAGGCCTTCGGGTTGTAAACCGCTTTTGTTCAAGGGCAAGGCACGGTTTCGGCCGTGTTGAGTGGATTGTTCGAATAAGCACCGGCTAACTACGTGCCAGCAGCCGCGGTAATACGTAGGGTGCAAGCGTTATCCGGATTTATTGGGCGTAAAGGGCTCGTAGGCGGTTCGTCGCGTCCGGTGTGAAAGTCCATCGCTTAACGGTGGATCCGCGCCGG
+
GGGGGGGGGGGGGGGGGGGGGGGGGGGGGGGGGGGGGGGGGGGGGGGGGGGGGGGGGGGGGGGGGGGGGGGGGGGGGGGGGGGGGGGGGGGGGGGGGGGGGGGGGGGGGGGGGGFFFGGGG7FGFFFG88@55@DCCDFGGFGGGGGGGGGGFFGGGGGGGDGDGGGGGCFGGGGGGGGGGGGGGGEGGGGGFEGGGFEGGGGGGGGEG?FGGAC>@EGGGGGGGEEGGFGGEFGEECFGFGG7ECECCEGGDEEED?C5E<CCFFGGGGFGGGF<CFEDEFGG4957<B>DGD
@M03364:396:000000000-C9LGT:1:1101:14677:4824 1:N:0:10
ACTCCTACGGAGGCAGCAGTGGGGAATATTGCACAATGGGCGCAAGCCTGATGCAGCGACGCCGCGTGCGGGATGGAGGCCTTCGGGTTGTAAACCGCTTTTGTTCAAGGGCAAGGCACGGTTTCGGCCGTGTTGAGTGGATTGTTCGAATAAGCACCGGCTAACTACGTGCCAGCAGCCGCGGTAATACGTAGGGTGCAAGCGTTATCCGGATTTATTGGGCGTAAAGGGCTCGTAGGCGGTTCGTCGCGTCCGGTGTGAAAGTCCATCGCTTAACGGTGGATCCGCGCCGGG
+
GGGGGGGGGGGGGGGGGGGGGGGGGGGGGGGGGGGGGGGGGGGGGGGGGGGGGGGGGGGGGGGGGGGGGGGGGGGGGGGGGGGGGGGGGGGGGGGGGGGGGGGFGFG9FFGGGGGGFGGDFGFCAFGGF@35>3D,@@CF>FGFGGGCFFGGGGGGGGGGGGGGGGGGG:CGGGGGGGGGGGGG7BGGFGGFGEGGFGGGGGGGGGGGGGGGGGE?EGGGGGGGEEEGGGGCFGGGGGGGGEGDGGEGGGGCEEGGGECE::>FFFFGGFGG:FC77DGGFF76CCFFGFFGGG
@M03364:396:000000000-C9LGT:1:1101:22456:4835 1:N:0:10
ACTCCTACGGGAGGCAGCAGTGGGGAATATTGGACAATGGGCGAAAGCCTGATCCAGCCATGCCGCGTGTGTGAAGAAGGTCTTCGGATTGTAAAGCACTTTAAGTTGGGAGGAAGGGTTGTACCTTAATACTCTGCAATTTTGACGTTACCTACAGAATAAGCACCGGCTAACTCTGTGCCAGCAGCCGCGGTAATACAGAGGGTGCAAGCGTTAATCGGAATTACTGGGCGTAAAGGGAGCGTAGGTGGCTCTATAAGTCAGATGTGAAATCCCCGGGCTTAACCTGGGAAC
+
GGGGGGGGGGGGGGGGGGGGGGGGGGGGDGGGGGGGGGGGGGGGCEFGFGGG9FGCFFDF<FGFFGGFCGDFFGFFG@FGGGGGGFG:FGGEF<<FFGGGGGG,E,C,BEFGE=F8FCGC7BF<,:@F5@E,CC?,,,CFBFGGDF7BFGC>,,3BDBDFADGGGF,>E7C7ACFEFFGFFFFGGGGFGECEFGDGGGGFGFGGG<@BCGGGEC:*=CGGGGGGFGGGGFFGGEGGGGGGGGG=C5C=GGFFFCFFC?FGCC7:EFGGGGFGGGFGGGDC>BC<CFGFGFF5C5
@M03364:396:000000000-C9LGT:1:1101:17827:4853 1:N:0:10
ACTCCTACGGGAGGCAGCAGTGGGGAATATTGGACAATGGGCGAAAGCCTGATCCAGCCATGCCGCGTGTGTGAAGAAGGTCTTCGGATTGTAAAGCACTTTAAGTTGGGAGGAAGGGCATTATGCTAATACGTTCGTGTCTTGACGTTACCGACAGAATAAGCACCGGCTAACTCTGTGCCAGCAGCCGCGGTAATACAGAGGGTGCAAGCGTTAATCGGAATTACTGGGCGTAAAGCGCGCGTAGGTGGTTTGTTAAGTTGAATGTGAAATCCCCGGGCTCAACCTGGGAAC
+
GGGGGGGGGGGGGGGGGGGGGGGGGGGGGGGGGFFGGGGGGGGGGGGGGGGGAFGGGGFGGGGGGGGGGGGGGGGGGGGGGGGGGGGGGGGGGGGGGDFDFGG<FA<EGGGGGGEE+BFCFDG,,CFE,<,<+:,,3BEE=DFFF?CFGGDFFFDCGGGGGGGGGGFGGEGGGGGGGGGFDFGGGGGGGGGGG:FCFGGGGGGGGGGGFGGCC*CB7FFFGGGGGGFFFGGGG5?>EFCEGGGGEEEEA<F5CEE:>:FG<FF+AFGGGGGFFF6*5DEGFFC7=C<FDF@271
@M03364:396:000000000-C9LGT:1:1101:13578:4862 1:N:0:10
ACTCCTACGGGAGGCAGCAGTGGGGAATATTGGACAATGGGGGAAACCCTGATCCAGCCATGCCGCGTGTGTGAAGAAGGCCTTTTGGTTGTAAAGCACTTTAAGCAGTGAAGAAGACTCCCTGGTTACTACCCATGGACGATGACATTAGCTGCAGAATAAGCACCGGCTAACTCTGTGCCAGCAGCCGCGGTAATACAGAGGGTGCAAGCGTTAATCGGAATTACTGGGCGTAAAGGGAGCGTAGGTGGCTCTATAAGTCAGATGTGAAATCCCCGGGCTTAACCTGGGAAC
+
GGGGGGGGGGGGGGGGGGGGGGGGGGGGGGGGGGGGGGGGGGGGGGGGGGGGGGGGGGGGGGGGGGGGGGGGGGGGGGGGGGGGGGGGGGGGGGGGGGGGGGGEFGGGGGGGGFCFBGGFG-B::EEG8,:CBFFGFGGGGEGFGG9FGGGGGGGGGGGGGGGGGGGGGGGGGGGGGGGGGGGGGGGGGGGGGGGGGGGGGGGGGGGGGGGGGGFGGGGGGGGGGGGGGGGGGEGGGGGGGGDGEGGGGGGGFGGGGGGGGGGGCGGGGGGGGGGGGGGGFFDGGGGFGFFGDF
@M03364:396:000000000-C9LGT:1:1101:11126:4874 1:N:0:10
ACTCCTACGGGAGGCAGCAGTGGGGAATATTGGACAATGGGGGAAACCCTGATCCAGCCATGCCGCGTGTGTGAAGAAGGCCTTTTGGTTGTAAAGCACTTTAAGCAGTGAAGAAGACTCCATGGTTAATACCCATGGACGATGACATTAGCTGCAGAATAAGCACCGGCTAACTCTGTGCCAGCAGCCGCGGTAATACAGAGGGTGCAAGCGTTAATCGGAATTACTGGGCGTAAAGGGAGCGTAGGTGGCTCTATAAGTCAGATGTGAAATCCCCGGGCTTAACCTGGGAAC
+
GGGGGGGGCFGGGGGGGGGGGGGGGGGGGGGGGGGGGGGGGGCFGGGGGGGGGGGGGGGGGGGGGGGGGGGGGGGGGGGGGGGGGGGGGGGGGGGGGGGGGGGEGGFGFFGGGGGGFGGGG-C8=FGG?,ECB8,BEGGGGCGFGGFGGGFGGGGGGGGGGGGGGGGGGGGGGGGGGGGGGGGGGGCGGGGGGFGGGGGGGGGGGGGGGGGGGGGGGGGGGGGGGGGGGGGGECCE=CFCFGGGGGGGGGGGGGGGFGGFFGGGGGGGGGGGGFGDFGGGD@5FCFGFFFFFF>
@M03364:396:000000000-C9LGT:1:1101:17641:4877 1:N:0:10
ACTCCTACGGGAGGCAGCAGTGGGGAATATTGGACAATGGGGGAAACCCTGATCCAGCCATGCCGCGTGTGTGAAGAAGGCCTTTTGGTTGTAAAGCACTTTAAGCAGTGAAGAAGACTCCATGGTTAATACCCATGGACGATGACATTAGCTGCAGAATAAGCACCGGCTAACTCTGTGCCAGCAGCCGCGGTAATACAGAGGGTGCAAGCGTTAATCGGAATTACTGGGCGTAAAGGGAGCGTAGGTGGCTCTATAAGTCAGATGTGAAATCCCCGGGCTTAACCTGGGAAC
+
GGGGGGGGGGGGGGGGGGGGGGGGGGGGGGGGGGGGGGGGGGGGGGGGGGGGGGGGGGGGGGGGGGGGGGGGGGGGGGGGGGGGGGGGGGGGGGGGGGGGGGGFGGGGGGGGGGGGCEFDF9E,EFFG5CECFF@GFGFGGBFFCBEFGGFGGGGGGGGGGGGGGGGGGGGGGGGGGGGGGGGGGGGGGGGGGGGGGFGGGGGGGGGGGGGGGFGGGGGGGGGGGGGGGGGGGGGGGGGGGGGGECEGGGGGFGGGGGGGGEFGGGGGGGGGGGGGGGGGFFDFFFFFGFF>FD
@M03364:396:000000000-C9LGT:1:1101:16525:4897 1:N:0:10
ACTCCTACGGGAGGCAGCAGTGGGGAATATTGCACAATGGGCGCAAGCCTGATGCAGCGACGCCGCGTGCGGGATGGAGGCCTTCGGGTTGTAAACCGCTTTTGTTCAAGGGCAAGGCGGGTCTTCGGGCCCGTTGAGTGGATTGTTCGAATAAGCACCGGCTAACTACGTGCCAGCAGCCGCGGTAATACGTAGGGTGCAAGCGTTATCCGGATTTATTGGGCGTAAAGGGCTCGTAGGCGGTTCGTCGCGTCCGGTGTGAAAGTCCATCGCTTAACGGTGGATCCGCGCCGG
+
GGGGGGGGGGGGGGGGGGGGGGGGGGGGGGGGGGGGGGGGGGGGGGGGGGGGGGGGGGGGGGGGGGGGGGGGGGGGGGGGGGGGGGGGGGGGGGGGGGGGGGGGGGGGGGGGGG>FCGFGFCFFDFGG1>FGGGGGGGGGGFGGGGGGGGGG*CFGGGGGGGGGGGGGGCCFGGGGGGGGGGGGGGGGGGGGFGGGGGGGGGGGGGGGGGGGGGGGFGGGGGGGGGEEFGGGGGGGGGGGGGGGGGGGGGGGGGGGG8CCGACFGGCFGGGGGGGDGGEGDFGGGCCFGFFGDG
@M03364:396:000000000-C9LGT:1:1101:12176:4924 1:N:0:10
ACTCCTACGGGGGCAGCAGTGGGGAATCTTGCACAATGGGCGGAAGCCTGATGCAGCGACGCCGCGTGCGGGACGAAGGCCTTCGGGTCGTAAACCGCTTTCAGCAGGGACGAGGCCGCGCGGTAACGGTACCTGCAGAAGAAGCCCCGGCTAACTACGTGCCAGCAGCCGCGGTAATACGTAGGGGGCGAGCGTTATCCGGATTCATTGGGCGTAAAGCGCGCGTAGGCGGCCCGCTTGGTCGGGAGTAAAATCCGGGGGCTCAACCCCCGCACGCTCCCGATACCGGCGGGC
+
GGGGGGGGGGGGGGGGGGGDGGGGGGFGGGGGGGGGGGGGGGGGGGGGGGGGGGGGGGGGGGGGGGGGGGGGGGGGGGGGGGGGGGGGGGGGGGFGGGGGGGGGGGGFGFGGGGGGFFE@*4=C*=FC*8C<<CG:FGG,FC@?F;EGEGGGCGGGGGGGGGGFGGGGGGGGGGGGGFGGGFFFGGGGGGCGGGGGGGGGGGCG8CFFGGGGGGEGGFGGGDGGGC*?GFGGECEGGDEGGGGGGGEGEGFGFFFGGEEGECGCGFGGGDGGGEEGGCGGFD=DCD<8DDFGG5
@M03364:396:000000000-C9LGT:1:1101:19050:4939 1:N:0:10
ACTCCTACGGGAGGCAGCAGTGGGGAATATTGGACAATGGGCGAAAGCCTGATCCAGCCATGCCGCGTGTGTGAAGAAGGTCTTCGGATTGTAAAGCACTTTAAGTTGGGAGGAAGGGCAGTAAATTAATACTTTGCTGCTTTGACGTTACCGACAGAATAAGCACCGGCTAACTCTGTGCCAGCAGCCGCGGTAATACAGAGGGTGCAAGCGTTAATCGGAATTACTGGGCGTAAAGCGCGCGTAGGTGGTTTGTTAAGTTGAATGTGAAATCCCCGGGCTCAACCTGGGAAC
+
GGGGGGGGGGGGGGGGGGGGGGGGGGGGGGGGGGGGGGGGGGGGGGGGGGGGGGGGGGGGGGGGGGGGGGGGGGGGGGGGGGGGGGGGGGGGGGGGGGGGGGGGFEFFGGGGGGFGGGGGGEF<5?FF,5CBBFF5CFGGGGGGGGGGGGGGGGGGGGGGGGGGGGGGGGGGGGGGGGGGGGGGGGGGGGGGGGGGGGGGGGGGGGGGGGGGGGGGGGGGGGGGGGGGGGGGGGGGGGGGGGDGGGGGCFFGGGGGGGGGGGGGGGGGGGGGGGGGGGGGFFFGGGGFGFFGGF
@M03364:396:000000000-C9LGT:1:1101:6662:4940 1:N:0:10
ACTCCTACGGGAGGCAGCAGTGGGGAATATTGGACAATGGGGGAAACCCTGATCCAGCCATGCCGCGTGTGTGAAGAAGGCCTTTTGGTTGTAAAGCACTTTAAGCAGTGAAGAAGACTCCGTGGTTAATACCCATGGACGATGACATTAGCTGCAGAATAAGCACCGGCTAACTCTGTGCCAGCAGCCGCGGTAATACAGAGGGTGCAAGCGTTAATCGGAATTACTGGGCGTAAAGGGAGCGTAGGTGGCTCTATAAGTCAGATGTGAAATCCCCGGGCTTAACCTGGGAAC
+
GGGGGGGGGGGGGEGGGGGGGGGGGGGGGGGGGGGGGGGGGGEGGGGGGGGGGGGGGGGGGGGGGGGGDGGGGGGGGGGGGGGGGGGGGGGGFFGFFGGFGGC?FGFGGGGGGFGG8<F<E-::>BDF5,9CBFEEDFEGCFEFFGFGGG>EFFFGGCFGGGGGGFF>C@ECEGGGGGGGGGGGGGGGGGGGGGGGGGGGGGGGGGGGGGGFGFGGGGGGGGGGGGGGFFGDEGGGGGFDGGGG85E5:EFCEGGGDCGFCFFGCG7DFFGCGGGGGDGGEECGD7CFDFFF<7
@M03364:396:000000000-C9LGT:1:1101:19979:4956 1:N:0:10
ACTCCTACGGGAGGCAGCAGTGGGGAATATTGCACAATGGGCGCAAGCCTGATGCAGCGACGCCGCGTGCGGGATGGAGGCCTTCGGGTTGTAAACCGCTTTTGTTCAAGGGCAAGGCACGGTTTCGGACGTGTTGAGTGGATTGTTCGAATAAGCACCGGCTAACTACGTGCCAGCAGCCGCGGTAATACGTAGGGTGCAAGCGTTATCCGGATTTATTGGGCGTAAAGGGAGCGTAGGTGGCTCTATAAGTCAGATGTGAAATCCCCGGGCTTAACCTGGGAACTGCATCTG
+
GGGGGGGGGGGGGGGGGGGGGGGGGGGGGGGGFGGGGGGGGGGEGGGGGGGGGGGGGGGGGGGGGGGGGGGGGGGGGFGGEGGGGGGGGGGGGGGGGFGGGGGGGFGGGGGGG?+B+BBF:3FE+@FC++5+8@F:;C=DE:FGEFGGGG8D>FEGGGGGGGGGGGGGG<CCFFGGFGGGGGGGGGGGGGGGGGCEGGGGGGGGEEGGGGGEGCEGFGGFGGGGGC?EC<FGGGEGEGGGGGGFGGFGGGGGGFGGGGGGF<FG?DGGGGGDGGDC>FGGFFGGGGGFDFFGGG
@M03364:396:000000000-C9LGT:1:1101:4625:4960 1:N:0:10
ACTCCTACGGGAGGCAGCAGTGGGGAATATTGCACAATGGGCGCAAGCCTGATGCAGCGACGCCGCGTGCGGGATGGAGGCCTTCGGGTTGTAAACCGCTTTTGTTCAAGGGCAAGGCGGGTCTTCGGGCCCGTTGAGTGGATTGTTCGAATAAGCACCGGCTAACTACTTGCCAGCAGCCGCGGTAATACGTAGGGTGCAAGCGTTATCCGGATTTATTGGGCGTAAAGGGCTCGTAGGCGGTTCGTCGCGTCCGGTGTGAAAGTCCATCGCTTAACGGTGGATCCGCGCCGG
+
GGGGGGGGGGGGGGGGGGFGGGGGGGGGGGGGGGGGGGGGGGGGGGGGGGGGGGDEFGGGGGGGGGGGGGGGDFFGGGGGGGGGGGGGGGGGGGGGGGGGEGGGGGG9CFGGGGEF@FG7FCFFG=FG<*>C7<CFFF,CGF9FFFFCGGCGFFF<FFGGGGGGGG:>8,2?FFGGCFGGGG8CC*:CFFCF<:;CGFEEGGGFG?EGGFGGGE5EFGGFFGGGGD8E8EGGG6CE8?FG?CE:C*:5:??EECEGD*:/C@*?F>FFDFGG3:E*:>EGB3GFFCGFCBDCCG
@M03364:396:000000000-C9LGT:1:1101:25458:4965 1:N:0:10
ACTCCTACGGGAGGCAGCAGTGGGGAATATTGGACAATGGGCGAAAGCCTGATCCAGCCATGCCGCGTGTGTGAAGAAGGTCTTCGGATTGTAAAGCACTTTAAGTTGGGAGGAAGGGCAGTAACCTAATACATTAGTGTCTTGACGTTACCGACAGAATAAGCACCGGCTAACTCTGTGCCAGCAGCCGCGGTAATACAGAGGGTGCAAGCGTTAATCGGAATTACTGGGCGTAAAGCGCGCGTAGGTGGTTTGTTAAGTTGAATGTGAAATCCCCGGGCTCAACCTGGGAAC
+
GGGGGGGGGGGGGGGGGGGGGGGGGGGGGGGGGGGGGGGGGGGGGGGGGGGGGGGGGGGGGGGGGGGGGGGGGGGGGGGGGGGGGGGGGFGFGGGGGGGGGGGAF<EDGGGGGGG84BFD+BE,<CFG=,C,,,8BEF?DFF,?,A+CFGGG>@FGGGFFGGGGGGGGD*@FGGGGGGGGGGGGGFFFCFGGEFFGGGGGGGGGGGGGGGGGGGGGFGGGGGGGGGGGGGGGGGG>FGGGGGGGEGEE<FGGGGGGGGGGGGGGGGGGGGGGGGFGGGGGFDGGGGF?GFFFGG
@M03364:396:000000000-C9LGT:1:1101:11203:4965 1:N:0:10
ACTCCTACGGGAGGCAGCAGTGGGGAATATTGGACAATGGGCGAAAGCCTGATCCAGCCATGCCGCGTGTGTGAAGAAGGTCTTCGGATTGTAAAGCTCTTTAAGTAGGGAGGAAGAGCATTACCCTACCACGTTAGTGTCTTGACGTTACCGACAGAATAAGCACCGGCTAACTCTGTGCCAGCAGCCGCGGTAATACAGAGGGTGCAAGCGTTAATCGGAATGACTGGGCGTAAAGCGCGCGTAGGTGGTTTGTTAAGGTGAATGTGAAATCCCCGGGCTCAACGTGGGAAC
+
CFGGGGGGGGGGGGGGGGGGGGGGGGGGGGGGG@FGGGGGGFGGCGGFGGGGEFGGGGGGCFFEFEGGG66:EFGGGGGGCFFFFGG::FGAFGGGG,BFGG<<EF,?FEE=@=BA4BE,E<F9,BA=,,8,8+,:+8C5C@,5A=C:FF=>3FEC:38@F<FC9FFGD:CCD,7>;;8@>,7,*2>>,5CCC<*1@F<FBCFGCCE7?:?*44*1*?9BC1=5,?CFGC8;E=*;8FC=*::E:::5<<C75:;0*+<E039+3*3CCDG=C2<43DDDB5:74>*.*8:***
@M03364:396:000000000-C9LGT:1:1101:9336:4978 1:N:0:10
ACTCCTACGGGAGGCAGCAGTGGGGAATATTGGACAATGGGGGAAACCCTGATCCAGCCATGCCGCGTGTGTGAAGAAGGCCTTTTGGTTGTAAAGCACTTTAAGCAGTGAAGAAGACTCCTTTGTTAATAGCCATGGACGATGACATTAGCTGCAGAATAAGCACCGGCTAACTCTGTGCCAGCAGCCGCGGTAATACAGAGGGTGCAAGCGTTAATCGGAATTACTGGGCGTAAAGGGAGCGTAGGTGGCTCTATAAGTCAGATGTGAAATCCCCGGGCTTAACCTGGGAAC
+
G8FEFFFCF7FE@GGGGGGGGFG9FGCGDCFGDCGGGGGGGCFDGGGFFFFGFGGGGFFCGGFGGEGCFBFGFFFGGGGEGCGG9FGGFGGGGGFDGGGGGGG,EDE<FEGGCFGA<EFC<-B,,:EA<5C,B,,C=FCF+3+AFF,7BDCEGF8BFGGCCF<FGGFEDFEGGGGGGGGGCFBF7CFGB*<CECGEGGFGCGGFGGGCFAEGG:FGEFFG5EGGGGCFFCFCEEGC:C?E=E5C8CEE?FEGGGGGGCGGG7CCEFFGGDFGGG6939CCBFFD>CC@<>>4*1
@M03364:396:000000000-C9LGT:1:1101:26255:4983 1:N:0:10
ACTCCTACGGGAGGCAGCAGTGGGGAATATTGGACAATGGGCGAAAGCCTGATCCAGCCATGCCGCGTGTGTGAAGAAGGTCTTCGGATTGTAAAGCACTTTAGGTTGGGAGGAAGCGAAGTACATTATTACTTTAATGCTTTGATGTTACCGACAGAATAAGCACCGGCTAACTCTGTGCCAGCAGCCGCGGTAATACAGAGGGTGCAAGCGTTAATCGGAATTACTGGGAGTAAAGCGCGCGTAGGTGGTTTGTTAAGTTGAATGTGAAATCCCCGGGCTCAACCTGGGAAC
+
FFGGGGGDFFCFG>FGGGGGGFFGGGCFGGGGGFGGGFG@FG7FFF@FGGGGGGGGGGFFGGGGGGGGGFGGGGDEF,EECEDCGGGGGCGGGCGGGGG8EFB<B<54@FFCFF8F,++++4,<<,@EA,C,,,,,7BB<,,@CF,,A@B@FC:FG:F<==B@,,@3>+*@>FFF:BFFFDC;F7,>7F>*C7FFFF,,,7=FFGF:4>:9CE<*;8<988B*=:;2>9F52A*<:9ACC=C5::CCGACC=F*AF57+:::>7<::::7+:*:<*<3CGF:F*9F*99).967
@M03364:396:000000000-C9LGT:1:1101:15620:4992 1:N:0:10
ACTCCTACGGGAGGCAGCAGTGGGGAATATTGGACAATGGGGGAAACCCTGATCCAGCCATGCCGCGTGTGTGAAGAAGGCCTTTTGGTTGTAAAGCACTTTAAGCAGTGAAGAAGACTCCGTTATTAGTACACATGGACGATGACATTAGCTGCAGAATAAGCACCGGCTAACTCTGTGCCAGCAGCCGCGGTAATACAGAGGGTGCAAGCGTTAATCGGAATTACTGGGCGTAAAGGGAGCGTAGGTGGCTCTATAAGTCAGATGTGAAATCCCCGGGCTTAACCTGGGAAC
+
GGGGGGGGGGGGGGGGGGGGGGGGGGGGGGGGGGGGGGGGGGGGGGGGGGGGGGGGGGGGGGGGGGGGGGGGGGGGGGGGGGGGGGGGGGGGGGGGGGGGGGG9FGGGGGGGGGFG@EGFG-B,4BFG?<C@,85FFFCF=::DFF9EGG9FACGGGGGGGGGGGGGGGEEGGGGGGGGGGGGFGGGGFGGGGGGGGGGGGGGGGGGGGGGGGGGGGGGGGGGGGGGGGGGGGGEGGGGGGGGG=EGGGGGGGGGGDGGGCFDFFFGGGGGGGFFGGGGGFFFGFGDFGFFGGF
@M03364:396:000000000-C9LGT:1:1101:14806:4995 1:N:0:10
ACTCCTACGGGAGGCAGCAGTGGGGAATATTGCACAATGGGCGCAAGCCTGATGCAGCGACGCCGCGTGCGGGATGGAGGCCTTCGGGTTGTAAACCGCTTTTGTTCAAGGGCAAGGCACGGTTTCGGCCGTGTTGAGTGGATTGTTCGAATAAGCACCGGCTAACTACGTGCCAGCAGCCGCGGTAATACGTAGGGTGCAAGCGTTATCCGGATTTATTGGGCGTAAAGGGCTCGTAGGCGGTTCGTCGCGTCCGGTGTGAAAGTCCATCGCTTAACGGTGGATCCGCGCCGG
+
GGGGGGGGGGGGGGGGGGGGGGGGGGGGGGGGGGGGGGGGGGGGGGGGGGGGGGGGGGGGGGGGGGGGGGGGGGGGGGGGGGGGGGGGGGGGGGGGGGGGGGGGGGGCGGGGGGGGGGGGG+D@:@FG>@@5@FFFDFDGGCGGGGGFGGCF@EGGGGGGGGGGGGGGG<FGEFGGGGGGGGGGGGEGGGGGGGGGGGGGGGGGGGGGG9FGGEGEEDGGGGGGGGCEGGGGGGGGGGGGGGGEGGGGDGGGGEE>D*>>G<>EFGGGGGGGGGDDGGGGEFGFGGGFGFFGGG
@M03364:396:000000000-C9LGT:1:1101:22249:5011 1:N:0:10
ACTCCTACGGGAGGCAGCAGTGGGGAATATTGGACAATGGGCGAAAGCCTGATCCAGCCATGCCGCGTGTGTGAAGAAGGTCTTCGGATTGTAAAGCACTTTAAGTTGGGAGGAAGGGCAGAACATTAATACTTTGCTGCTTTGACGTTACCGACAGAATAAGCACCGGCTAACTCTGTGCCAGCAGCCGCGGTAATACAGAGGGTGCAAGCCTTATCCGGATTTATTGGGCGTAAAGGGCTCGTAGGCGGTTCGTCGCGTCCGGTGTGAAAGTCCATCGCTTAACGGTGGATC
+
GGGCGGGGGGGGGGGGGDGGGGGGGGGGGGGGGGGGGEGGGGGGGGGCEEF@FFG?FFFEGGGGG:FGGCDFGGCG<FGGEGGGAFGGCCGG9FGGGGGGGGAEFFGGGGEFGEGGDGG?B@F84CEF?EFEGFG,??FFF9FDFFGGG@B,>FEGF<AGBFFGGGGGG>EFGFGFCFGGFFGGGGG7,>FEGGGCGGGGGGGGGFGGGGGGGGGGGGGGGCF5<FGFGFFGG8ECGGDEEGFEEEGG6EGE5CEGDG5CE55CE):>DCFFGGFFGGFD35CCC>DFC@E569
@M03364:396:000000000-C9LGT:1:1101:9671:5063 1:N:0:10
ACTCCTACGGGAGGCAGCAGTGGGGAATATTGCACAATGGGCGCAAGCCTGATGCAGCGACGCCGCGTGCGGGATGGAGGCCTTCGGGTTGTAAACCGCTTTTGTTCGAGGGCAAGGCACGGTTTCGGCCGTGTTGAGTGGATTGTTCGAATAAGCACCGGCTAACTACGTGCCAGCAGCCGCGGTAATACGTAGGGTGCAAGCGTTATCCGGATTTATTGGGCGTAAAGGGAGCGTAGGTGGCTCTATAAGTCAGATGTGAAATCCCCGGGCTTAACCTGGGAACTGCAGCTG
+
GGGGGGGGGGGGGGGGGGGGGGGGGGGGGGGGGGGGGGGGGGGGGGGGGGGGGGGGGGGGGGGGGGGGGEGGGGGGGGGGGGGGGGGGGGGGGGGGGGGGGGGFGGG+BFEGGGGG=FFGF+>+<@FE5*555,8>F@?FFFFEGCGFGF:C8@FGGGGGDGG*?FFFG7BCFGCGGGGFGFCFGGEGGFGGGGGGGGCCGGG>ECGEGG7;C/:CFFGGGGGCGC*;>EFG8CEEC=EEGEGF8CFC9CEFGGGG7@CGG9FGF7?7<DGGGGDFGGFG>>CDGGDFC?)**0
@M03364:396:000000000-C9LGT:1:1101:9881:5081 1:N:0:10
ACTCCTACGGGAGGCAGCAGTGGGGAATATTGGACAATGGGGGAAACCCTGATCCAGCCATGCCGCGTGTGTGAAGAAGGCCTTTTGGTTGTAAAGCACTTTAAGCAGTGAAGAAGACTCCCTGGTTATTACCCATGGACGATGACATTAGCTGCAGAATAAGCACCGGCTAACTCTGTGCCAGCAGCCGCGGTAATACAGAGGGTGCAAGCGTTAATCGGAATTACTGGGCGTAAAGCGCGCGTAGGTGGTTTGTTAAGTTGAATGTGAAATCCCCGGGCTCAACCTGGGAAC
+
GGGGGGGGGGGGGGGGGGGGGGGGGGGGGGGGGGGGGGGGGGGGGGGGGGGGGGGGGGGGGGGGGGGGGGGGGGFGEGGGGGGGGGGGGGGGGGGGGGGGGGGFFFFFGFFGFGFG@EFE<-BB+:EF,5C,:A@EFGGGGEGGCFFEGGGGGGFGGFGGGGGGGGGGGFEGGGGGGGGGGGGGGGGGEGGGGFGGGGGGGGGGGFGGGGGGGGGGGGGGGGCGGGGGGGGGGGGGGGGGEDGGGGGGFFGGGGGGGGGFEGGGGGGGGFFGGGGFGGGGFEGGGGGFGFFGGF
@M03364:396:000000000-C9LGT:1:1101:12401:5109 1:N:0:10
ACTCCTACGGGAGGCAGCAGTGGGGAATATTGCACAATGGGCGCAAGCCTGATGCAGCGACGCCGCGTGCGGGATGGAGGCCTTCGGGTTGTAAACCGCTTTTGTTCAAGGGCAAGGCACGGTTTCGGCAGTGTTGAGTGGATTGTTCGAATAAGCACCGGCTAACTACGTGCCAGCAGCCGCGGTAATACGTAGGGTGCAAGCGTTATCCGGATTTATTGGGCGTAAAGGGCTCGTAGGCGGTTCGTCGCGTCCGGTGTGAAAGTCCATCGCTTAACGGTGGATCCGCGCCGG
+
GGGGGGGGGGGGGGGGGGGGGGGGGGGGGGGGGGGGGGGGGGGGGGGGGGGGGGGGGGGGGGGGGGGGGGGGGGGGGGGGGGGGGGGGGGGGGGGGGGGGGGGGGGGGGGGGGGFGFGGGG+FFEGGG++58@=CBFFGGGFGGGG;>FDDC1FGGGGGGGGGGGGGGG<FGGGGGGGGGGGGGGGGGGGFCC9FGGGGGGGGGGGGGGFGGGGGG6FGGGFGGGEEDGGGGGGGGGGGGFGGGGGGGGGGGGGGGG5EGGCFGGGGDFGFGGGCDGGGGFFDGCC7>FDDGGG
@M03364:396:000000000-C9LGT:1:1101:24176:5130 1:N:0:10
ACTCCTACGGGAGGCAGCAGTGGGGAATATTGGACAATGGGCGAAAGCCTGATCCAGCCATGCCGCGTGTGTGAAGAAGGCCTTTTGGTTGTAAAGCACTTTAAGCAGTGAAGAAGACTCCATGGTTAATACCCATGGACGATGACATTAGCTGCAGAATAAGCACCGGCTAACTCTGTGCCAGCAGCCGCGGTAATACAGAGGGTGCAAGCGTTAATCGGAATTACTGGGCGTAAAGGGAGCGTAGGTGGCTCTATAAGTCAGATGTGAAATCCCCGGGCTTAACCTGGGAAC
+
GGGGGGGGGGGGGGGGGGGGGGGGGGGGGGGGGGGGGGGGGGGGGGGGGGGGGGGGGGGGGGGGGGGGGGGGGGGGGGGGGGGGGGGGGGGGGGGGGGGGGGG9FGGGGGGGGG?<EFGFG?C58CFF559<,,,BAF@FDFGDFGCFGGGGGGGGGGGGGGGGGGGGGFGGFGGGGGGGGGGGGGGGGGGGGGDGGGGGGGGGGGGGGFGGGGGGGDFGGGGGGGGGGGGGGGGGFGFDFGGGGGGGGGGGGGGGGGGFFGGC:CGGFGFFGGGGGGGDBD5FFGGFFFFGC>
@M03364:396:000000000-C9LGT:1:1101:12233:5130 1:N:0:10
ACTCCTACGGGAGGCAGCAGTGGGGAATATTGGACAATGGGGGAAACCCTGATCCAGCCATGCCGCGTGTGTGAAGAAGGCCTTTTGGTTGTAAAGCACTTTAAGCAGTGAAGAAGACTCCATGGTTAAAACCCATGGACGATGACATTAGCTGCAGAATAAGCACCGGCTAACTCTGTGCCAGCAGCCGCGGTAATACAGAGGGTGCAAGCGTTAATCGGAATTACTGGGCGTAAAGGGAGCGTAGGTGGCTCTATAAGTCAGATGTGAAATCCCCGGGCTTAACCTGGGAAC
+
GGGGGGGGGGGGGGGGGGGGGGGGGGGGGGGGGGGGGGGGGGGGGGGGGGGGGGGGGGGGGGGGGGGGGGGGGGGGGGGGGGGGGGGGGGGGGGGGGGGGGGGGGFGGGGGGGGEGFGGG<-B,?EFG,,7:B+FFFGGGDFFGGGGGGGGFGFGGGGGGGGGGGGGGGGGGGGGGGGGGCFFGGGGGGGDGGGGGGFGGGGGGGGGFGGGGGGGGGGGFGEGGGGGGGGGGGGGDGGGGFEGGEGGGGGGGGGGFGGGGEGFGGGGGGGGGGGGGGDGGFF5<FDFFF@FGG>
@M03364:396:000000000-C9LGT:1:1101:9017:5145 1:N:0:10
ACTCCTACGGGAGGCAGCAGTGGGGAATATTGGACAATGGGGGAAACCCTGATCCAGCCATGCCGCGTGTGTGAAGAAGGCCTTTTGGTTGTAAAGCACTTTAAGCAGTGAAGAAGACTCCATGGTTAATACCCATGGACGATGACATTAGCTGCAGAATAAGCACCGGCTAACTCTGTGCCAGCAGCCGCGGTAATACAGAGGGTGCAAGCGTTAATCGGAATTACTGGGCGTAAAGCGAGCGTAGGTGGCTTGATAAGTCAGATGTGAAAGCCCCGGGCTTAACCTGGGAAC
+
GGGGGGGGGGGGGGGGGGGGGGGGGGGGGGGGGGGGGGGGGGCFEGGGGGGGGGGGGGGGGGGGGGGGGGGGGGGGGGGGGGGGGGGGGGGGGGGGGGGGGGGFGGGGGGGGGF<@<EFFF-C<,:CF:,9BEFFFFDGGG7FFFGEEGFGGGGGGGGGGGGGGGGGGGGGGGGGGGGGGGGGGGGGGGGGEGGGGGGFGGGGGGGGGGGGGGGGGGGGGGGCFGGGGGGGGGGGGFGGGEGEEGGEGFGGGGGGGD@CDGGGGGGGGGGGGGGGGGDED>DFGGGGFGFF7FG
@M03364:396:000000000-C9LGT:1:1101:8524:5222 1:N:0:10
ACTCCTACGGGAGGCAGCAGTGGGGAATATTGCACAATGGAGGGAACTCTGATGCAGCGACGCCGCGTGAGTGAAGAAGTATTTCGGTATGTAAAGCTCTATCAGCAGGGAAGAAGACGACTGTTCCTGGCTTAGAAGCCCCGGCTAACTACGTGCCAGCAGCCGCGGTAATACGTAGGGGGCAAGCGTTATCCGGATTTACTGGGTGTAAAGGGAGCGTAGACGGCGGTGCAAGTCTGAAGTGAAAGGCGGGGGCTCAACTCCCGGATTGCTTTGGAAACTGCATGGCTAG
+
GGGGGGGGGGGEGGCCEFEFGGGGGEFGGFGGCGGGGGFFGGGGGGGFGGGFGGGGGGGGGGGCFGGGGFGGGGGGGGGFGGGGGGGGFGGGGGGGGGGGFGGBFGG8<CDFFGGG8FF+>8@C,:BC5,8B,8C<FDD>3B>@=FEBEF9DCFCFFGAFG@7BEDEGC*6BEGGGGGGGEEEEECEFGGGGGGGGDGGCBGGGGGFGGFGDFGDGGCEGGGGGGGGGGGGD+0CGGGGC?CFGGCFGF*?=CEGD);C?;C*<>DEGDDGFFFGGDFGGFFG67::FG?7>
@M03364:396:000000000-C9LGT:1:1101:18350:5223 1:N:0:10
ACTCCTACGGGAGGCAGCAGTGGGGAATATTGGACAATGGGGGAAACCCTGATCCAGCCATGCCGCGTGTGTGAAGAAGGCCTTTTGGTTGTAAAGCACTTTAAGCAGTGAAGAAGACTCCATGGTTAATACCCATGGACGATGACATTAGCTGCAGAATAAGCACCGGCTAACTCTGTGCCAGCAGCCGCGGTAATACAGAGGGTGCAAGCGTTAATCGGAATTACTGGGCGTAAAGGGAGCGTAGGTGGCTCTATAAGTCAGATGTGAAATCCCCGGGCTTAACCTGGGAAC
+
GGGGGGGGGGGGGGGGGGGGGGGGGGGGGGGGGGGGGGGGGGGGGGGGGGGGGGGGGGGGGGGGGGGGGGGGGGGGGGGGGGGGGGGGGGGGGGGGGGGGGGG9FFGGGGGGGGFGFFGGG9FB8EFG8,CC:FGGFFGGGGGGFGGGGGGGGGGGGGGGGGGGGGGGGEGGGGGGGGGGGGGGGGGGGGGGGGGGGGGGGGGGGGGGGGGGGGGGGGGGGGGGGGGGGGGGGGGGGGGGGGGGGGGGGGGGGGGGGGGGGCGGGGGGGGGGGGCFGGGGFFFGGGGFGFFGGF
@M03364:396:000000000-C9LGT:1:1101:22111:5230 1:N:0:10
ACTCCTACGGGAGGCAGCAGTGGGGAATATTGGACAATGGGGGAAACCCTGATCCAGCCATGCCGCGTGTGTGAAGAAGGCCTTTTGGTTGTAAAGCACTTTAAGCAGTGAAGAAGACTCCCTTATTACTACCCATGGACGATGACATTAGCTGCAGAATAAGCACCGGCTAACTCTGTGCCAGCAGCCGCGGTAATACAGAGGGTGCAAGCGTTAATCGGAATTACTGGGCGTAAAGGGAGCGTAGGTGGCTCTATAAGTCAGATGTGAAATCCCCGGGCTTAACCTGGGAAC
+
GGGGGGGGGGGGGGGGGGGGGGGGGGGGGGGGGGGGGGGGGGGGGGGGGGGGGGGGGGGGGGGGGGGGGGGGGGGGGGGGGGGGGGGGGGGGGGGGGGGGGGGEFGGGGGGGGGGGGGGBF-B,::EF,5C??=,AFGGGGC@FDFDDGGFGGGGGGGGGGGGGGGGGGFGGGGGGGGGGGGGGGGGGGGGGGGGGGGGGGGGGGGGGGGGGGGGGGGGGGGGGGGGGGGGGG=EEGGGGCECGEGGGGGGGCGGGGGGGFGGGFGGGFGGGGGGGGGGGFFGGFGGFGFFGGG
@M03364:396:000000000-C9LGT:1:1101:14933:5230 1:N:0:10
ACTCCTACGGGAGGCAGCAGTGGGGAATATTGGACAATGGGCGAAAGCCTGATCCAGCCATGCCGCGTGTGTGAAGAAGGTCTTCGGATTGTAAAGCACTTTAAGTTGGGAGGAAGGGCAGTACATTACTACTTTGCTGCTTTGACGTTACCGACAGAATAAGCACCGGCTAACTCTGTGCCAGCAGCCGCGGTAATACAGAGGGTGCAAGCGTTAATCGGAATTACTGGGCGTAAAGCGCGCGTAGGTGGCTCTATAAGTCAGATGTGAAATCCCCGGGCTTAACCTGGGAAC
+
GGGGGGGGGGGGGGGGGGGGGGGGGGGGGGGGGGGGGGGGGGGGGGGGGGGEGGGGGGGGGGGGGGGGGGGGGGGGGGGGGGGGGGGGGGGGGGGGGGGGGGGGGGFGGGFGGG@F=CFBFEF,,CFF:,C?EFGFFGGGGGFGGGEFGGGGFEGGGGGGGGGGGGGGGGGGGGGGGGGGGGGGGGGGGGGGGGGGGGGGGGGGGGGGGGGGGGGGGGGGGGGFGGGGGGGGGGGGGGGGGGGGGGGGGGG6CFGGGGGGGGGGGGGGGGGGGGGGFGGGFFCFGGGFGFFG:>
@M03364:396:000000000-C9LGT:1:1101:16834:5246 1:N:0:10
ACTCCTACGGGAGGCAGCAGTGGGGAATATTGGACAATGGGGGAAACCCTGATCCAGCCATGCCGCGTGTGTGAAGAAGGCCTTTTGGTTGTAAAGCACTTTAAGCAGTGAAGAAGACTCCATGGTTACTACCCATGGACGATGACATTAGCTGCAGAACAAGCACCGGCTAACTCTGTGCCAGCAGCCGCGGTAATACAGAGGGTGCAAGCGTTAATCGGAATTACTGGGCGTAAAGGGAGCGTAGGTGGCTCTATAAGTCAGATGTGAAATCCCCGGGCTTAACCTGGGAAC
+
GGGGGGGGGGGGGGGGGGGGGGGGGGGGGGGGGGGGGGGGGGGGGGGGGGGGGFFGGGGGGGGGGGGGGGGGGGGGGGGGGGGGGGGGGGGGGGGGGGGGGGG9FGGGGGGGGGGGGGGFA-:,4CFE,<CABFFGGGFFGGGGGGGGGGGGGGGGGGGGGGGGGGGGGGGEFGFFGGGGGGGGGGGGGGGGGGGGGGGGGGGGGGGGGGGGGGGGGGGGGGGGGGGGGGGGGGGGGGGGGGGGGGGGGGGG8CCFFGGGFEGGGGGGGGGGGGGGGGGG>BEFGG>FG>FGCC
@M03364:396:000000000-C9LGT:1:1101:17036:5253 1:N:0:10
ACTCCTACGGGAGGCAGCAGTGGGGAATATTGCACAATGGGCGCAAGCCTGATGCAGCGACGCCGCGTGCGGGATGGAGGCCTTCGGGTTGTAAACCGCTTTTGTTCAAGGGCAAGGCACGGTTTCGGCCGTGTTGAGTGGATTGTTCGAATAAGCACCGGCTAACTACGTGCCAGCAGCCGCGGTAATACGTAGGGTGCAAGCGTTATCCGGATTTATTGGGCGTAAAGGGCTCGTAGGCGGTTCGTCGCGTCCGGTGTGAAAGTCCATCGCTTAACGGTGGATCCGCGCCGG
+
GGGGGGGGGGGGGGGGGGGGGGGGGGGGGGGGGGGGGGGGGGGGGGGGGGGGGGGGGGGGGGGGGGGGGGGGGGGGGGGGGGGGGGGGGGGGGFGGGGGGGGGGGGGGGGGGGGGGGGGFG@GF+@FG>+@@ECF7FFFFGG9FGGGGGGFG>FGGGGGGGGGGGGGGGBGGGGGGGGGGGGGGGGGGGGGGFGGGGGGGGGGGGGGGGGGGDEG>FGGGGGGGGECGGGGGGGGGGGGGGGEEEEGGGGGGGEGGGCCEGGGGFF7CF79DGGG<GDEG75EGGGGFGFFCDD
@M03364:396:000000000-C9LGT:1:1101:15171:5266 1:N:0:10
ACTCCTACGGGAGGCAGCAGTAGGGAATTTTCGTCAATGGGCGCAAGCCTGAACGAGCAATGCCGCGTGAACGAGGAAGGTCTTCGGATCGTAAAGTTCTGTTGAGAGGGAAAAAGGAACACCAGAGGCCATGCTGGTGAAGTGATATTACCTTTCGAGGAAGTCACGGCTAACTACGTGCCAGCAGCCGCGGTAATACGTAGGTGGCGAGCGTTATCCGGAATGATTGGGCGTAAAGGGTGCGTAGGCGGCCTGTTAAGTCTGAAGTGAAAGGTACCGGCTCAACCGGTAC
+
GGGGGGGGGGGGGGGGGGGGGGGGGGGGGGGGGGGGGGGGGGGGGGGGGGGGGGGGGGGGGGGGGGGGGGGGGGGGGFGGGGFGGGGGGGGFGGGGGGGGFGGGGGGFGFEGGG8C8E?F<EG+,B>F++A,53,=DFG<=D,CDFFFGGGGCGGGG7FFFFGGGGGGGCEEFDGGCFFGGFCGGGGGGGGGGBFGGGGGGGGGGGGGGFGGGEGGGGGGGGEGGCECFGGGG=EGFGFGGGGGEEGE9CEGG*CCFGGF<9FGCFGGG7FGGGGGGCE9;3/9=CG>G@:7
@M03364:396:000000000-C9LGT:1:1101:6047:5290 1:N:0:10
ACTCCTACGGGAGGCAGCAGTGGGGAATATTGGACAATGGGGGCAACCCTGATCCAGCCATGCCGCGTGTGTGAAGAAGGCCTTTTGGTTGTAAAGCACTTTAAGCAGTGAAGAAGACTCCTTGGTTAATACCCACGGACGATGACATTAGCTGCAGAATAAGCACCGGCTAACTCTGTGCCAGCAGCCGCGGTAATACAGAGGGTGCAAGCGTTAATCGGAATTACTGGGCGTAAAGCGAGCGTAGGTGGCTTGATAAGTCAGATGTGAAATCCCCGGGCTTAACCTGGGAAC
+
GGGGGGGGG,@F+@FGGGGGGGGGGGGGGGGGGGGGGGGGGGGGGGGGGGGGGGGGGGGGGGGGGGGGGGGGFGGGGGGGGGGGFGGGGGGGGGGGGGGGFGGAFEGCGGFGFEA<,BCAF5C58EFG8,C<8B9CF>@E7>FFGGGFFGFGFGGCFFFGGGGGGGGFEFCFGGGGGGGGGGGGGGGGGGGGGGGGGGGGGGGGGGGGGGGGGGGGGGGGGGDGGGGGGGGCGGGGGFGCEGGGCGGGGG5C@FEGFGGGGGFEFGGGGGGGGFGGGG=CEF5FFFGFGFFGGC
@M03364:396:000000000-C9LGT:1:1101:9530:5294 1:N:0:10
ACTCCTACGGGAGGCAGCAGTGGGGAATATTGGACAATGGGGGAAACCCTGATCCAGCCATGCCGCGTGTGTGAAGAAGGCCTTTTGGTTGTAAAGCACTTTAAGCAGTGAAGAAGACTCCATGGTTAATACCCATGGACGATGACATTAGCTGCAGAATAAGCACCGGCTAACTCTGTGCCAGCAGCCGCGGTAATACAGAGGGTGCAAGCGTTAATCGGAATTACTGGGCGTAAAGCGCGCGTAGGTGGTTTGTTAAGTTGAATGTGAAATCCCCGGGCTCAACCTGGGAAC
+
GGGGGGGGGGGGGGGGGGGGGGGGGGGGGGGGGGGGGGGGGGGGGGGGGGGGGGGGGGGGGGGGGGGGGGGGGGGGGGGGGGGGGGGGGGGGGGGGGGGGGGGGGGGGGGGGGGGGFGGFG-C5,BFG,BE??,EFFGGGGGGGGGGGGGGGGGGGGGGGGGGGGGGGGFGGGGGGGGGGGGGGGGGGGGGGGGGGGGGGGGGGGGGGGGGGGGGGGGGGGGEGGGGGGGGGGGGGGGGGGGEGGGGEAFF=CGGGGGGGFGFFGGGGGGGGGFGDGGGGFFGGGGGFGFFGGC
@M03364:396:000000000-C9LGT:1:1101:20488:5315 1:N:0:10
ACTCCTACGGGAGGCAGCAGTGGGGAATATTGGACAATGGGCGAAAGCCTGATCCAGCCATGCCGCGTGTGTGAAGAAGGTCTTCGGATTGTAAAGCACTTTAAGTTGGGAGGAAGGGTTGTAGATTAGTACTCTGCAATTTTGACGTTACCGACAGAATAAGCACCGGCTAACTCTGTGCCAGCAGCCGCGGTAATACAGAGGGTGCAAGCGTTAATCGGAATTACTGGGCGTAAAGCGCGCGTAGGTGGTTAGTTAAGTTGGATGTGAAATCCCCGGGCTCAACCTGGGAAC
+
GGGGGGGGGGGGGGGGGGGGGGGGGGGGGGGGGGGGGGGGGGGGGGGGGGGGGGGGGGGGGGGGGGGGGGGGGGGGGGGGGGGGGGGGGGGGGGGGGGGGGGG9FFGGGGGGGFFFC:,BBCF,,CFG,<F<ADF9FFFGGGGGCE:FGGGGDEGGGGGGGGGGGGGGGGGGGGGGGGGGGGGGGGGGGGGGGGGGGGGGGGGGGGGGGGGGGGGGGGGGGGGGGGFGGGGGGGGGGGGGEGGGCEEGFGGEGGGGGGGGGGGGC:FFGGGGGFGGGGGGFBCFGGCFFFFF<C
@M03364:396:000000000-C9LGT:1:1101:26186:5319 1:N:0:10
ACTCCTACGGGAGGCAGCAGTGGGGAATATTGGACAATGGGCGAAAGCCTGATCCAGCCATGCCGCGTGTGTGAAGAAGGTCTTCGGATTGTAAAGCACTTTAAGTTGGGAGGAAGGGCAGTACCTTACGACTTTGCTGCTTTGACGTTACCGACAGAATAAGCACCGGCTAACTCTGTGCCAGCAGCCGCGGTAATACAGAGGGTGCAAGCGTTAATCGGAATTACTGGGCGTAAAGCGCGCGTAGGTGGTTTGTTAAGTTGAATGTGAAATCCCCGGGCTCAACCTGGGAAC
+
GGGGGGGGGGGGGGGGGGGGGGGGGGGGGGGGGGGGGGGGGGGGGGGGGGGGGGGGGGGGGGGGGGGGGGGGGGGGGGGGGGGGGGGGGGGGGGGGGGGGGGGCFBEFGGGGGD,=B7FBF<C:8BFF,+8@3BFBCFGGGGGGF<FFGFFG7=FGGGGGGGGGGFFGGFEGGGGGGGGGGGGGGGGGGGGGGGGGGGGGGGGGGGGGGGGGGGGGGGGGEGGGGGGGGCFCGGGGGGGGGGGGEGGGFGGGGGGGGGGGFGGGGGGGGGGGGGGGGGGGFFGGGGGFGFFCFF
@M03364:396:000000000-C9LGT:1:1101:22698:5329 1:N:0:10
ACTCCTACGGGAGGCAGCAGTAGGGAATTTTCGTCAATGGGCGCAAGCCTGAACGAGCAATGCCGCGTGAGTGAGGAAGGTATTCGGACTGTAAAGCTCTGTTGCCGGGGAAAAAGGGGAGTTGCAGGCCATGGCTTTTCATGGATGGTACCCGGCCAGAAAGCCACGGCTAACTACGTGCCAGCAGCCGCGGTAATACGTTGGTGGCGAGCGTTATCCGGAATGATGGGGCGTAAAGGGTGCGCAGGCGGTCTGTTAAGTTTGAAGGCAAAGGGATGAGATCAACTCATTTAT
+
GGGFG@EFGGGGGGEGGEFGGGFGGGGFFGFGGGGGGFGGGCFGGCGC<FGFGGGCFGGGG@FGDEGGGGEGEGGGDFGGG,,C?FFC=FGEFEFFFGGGGFEFF,@7FF7+BFFC++@C78B9,CFG+B@=3>,,8>,@F<,FC<,@F<@F9CE><*@F:F:FC>CCE>>CBFBB<FAF:F,7<4F,C7:E**<1>:,*7+2=F:CC:>*5?*;5@CFDE5EF8<C++1;:CC8>8?@8FGGE5/*:8E8E*:;<:<F7++2?<:E6FG@4CC=7<<CF*9F*97>4:@4:7:
@M03364:396:000000000-C9LGT:1:1101:18632:5337 1:N:0:10
ACTCCTACGGGAGGCAGCAGTGGGGAATATTGCACAATGGGCGCAAGCCTGATGCAGCGACGCCGCGTGCGGGATGGAGGCCTTCGGGTTGTAAACCGCTTTTGTTCAAGGGCAAGGCGGGTCTTCGGGCCCGTTGAGTGGATTGTTCGAATAAGCACCGGCTAACTACGTGCCAGCAGCCGCGGTAATACGTAGGGTGCAAGCGTTATCCGGATTTATTGGGCGTAAAGGGCTCGTAGGCGGTTCGTCGCGTCCGGTGTGAAAGTCCATCGCTTAACGGTGGATCCGCGCCGG
+
GGGGGGGGGGGGGGGGGGGGGGGGGGGGGGGGGGGGGGGGGGGGGGGGGGGGGGGGGGGGGGGGGGGGGGGGGGGGGGGGGGGGGGGGGGGGGGGGGGGGGGGGGGGFGGGGGGGGFGGEFFGFGGGG*5FFGGFEGGGGG<FGFGGGGFGG<FGGGGGGGGGGGGGGG<BFGGGGGGGGGGGGGGGGGGGGGGGGGFGGGGGGGGGGGGGGGEGGGGGGGGGGGGEGGGGGGGGGGGGGGGGGGGGGGGGGGGGGGCECG?FGGGGGGGGGGGFDGGEG:FG:FGGFFB>DDD
@M03364:396:000000000-C9LGT:1:1101:24825:5384 1:N:0:10
ACTCCTACGGGAGGCAGCAGTGGGGAATATTGCACAATGGGCGCAAGCCTGATGCAGCGACGCCGCGTGCGGGATGGAGGCCTTCGGGTTGTAAACCGCTTTTGTTCAAGGGCAAGGCACGTTTTCGGCTGTGTTGAGTGGATTGTTCGAATAAGCACCGGCTAACTACGTGCCAGCAGCCGCGGTAATACGTAGGGTGCAAGCGTTATCCGGATTTATTGGGCGTAAAGGGCTCGTAGGCGGTTCGTCGCGTCCGGTGTGAAAGTCCATCGCTTAACGGTGGATCCGCGCCGG
+
GGGGGGGGGGGGGGGGGGGGGGGGGGGGGGGGGGGGGGGGGGGGGGGGGGGGGGGGGGGGGGGGGGGGGGGGGGGGGGGGGGGGGGGGGGGGGGGGGGGGGGGGGGGGGGFGGGDF3BFD@-DF7FGGC<C3,<83=>DFGGGGGGFEGGCF*@FGGGGGGGGGGGGGGCCFGGGGGGGGGGGGGGGGG9FGGFGGGFGGGGGGGGGGGGGGGGGGFGFGGGGGGC*;:CGGGGGGGGGGGGGGGGGGGEGEEGGGG=EGGGGGGGGFGGGGGFGGGGGG>:EGGGFFGFDGGG
@M03364:396:000000000-C9LGT:1:1101:25410:5388 1:N:0:10
ACTCCTACGGGAGGCAGCAGTGGAGAATCTTGCACAATGGGGGAAACCCTGATGCAGCAACGCCGCGTGAAGGAAGACGGCCCTTGGGTTGTAAACTTCTGTTCTAAGGGAAGATAGTGACGGTACCTTAGTATCAAGTCCCGGCTAACTACGTGCCAGCAGCCGCGGTAATACGTAGGGGGCGAGCGTTATCCGGAATTATTGGGCGTAAAGAGTACGTAGGTGGTTTCCTAAGCATGGGGTTTAAGGCAACGGCTTAACCATTGTTCGCCCCATGAACTGGGTTACTTGAGT
+
GGGGGGGGGGGGGGGGGGGGGGGGGGGGGGGGGGGGGGGGGGGGGGGGGGGGGGGGGGGGGGGGGGGGGGGGGGGGGGGGGGGGGGGGGGGGGGGGGGGGGGGGGGGGGGGGGEFFCFGGG-@F+BFF,,C<8,:BFGGGFGGGGGCFFGDGC<FFGGGGGGGGGGGGG<CGGGGGGGGGGGGGGGGGGGGGDGGGDGGGGGGGGGGGEGGGGGGGGGGGGGDGGGEGGGGGGGGFGFFGGGGGGGGGGGGGGGGGGGGGFGGGFGGGGDGGGGGGGGFGFFGG7DFFG4=:F*
@M03364:396:000000000-C9LGT:1:1101:9873:5398 1:N:0:10
ACTCCTACGGGAGGCAGCAGTGGGGAATATTGCACAATGGGCGCAAGCCTGATGCAGCGACGCCGCGTGCGGGATGGAGGCCTTCGGGTTGTAAACCGCTTTTGTTCAAGGGCAAGACACGTTTTCGGCAGTGTTGAGTGGATTGTTCGAATAAGCACCGGCTAACTACGTGCCAGCAGCCGCGGTAATACGTAGGGTGCAAGCGTTATCCGGATTTATTGGGCGTAAAGGGCTCGTAGGCGGTTCGTCGCGTCCGGTGTGAAAGTCCATCGCTTAACGGTGGATCCGCGCCGG
+
GGGGGGGGGGGGGGGGGGGGGGGGGGGGGGGGGGGGGGGGGGGGGGGGGGGGGGGGGGGGGGGGGGGGGGGGG@FFGGGGGGGGGGGGGGGGGGGGGGGGGGGGGGGA<FECCG>@,BB8:33<+EFF++888,@:@@EF>9,33@BFEG,D*>FGG>FGGCFEGGGFG7CG>FFGFFGGGEGGGGGGGGGGC9@EGCEEGGGGGGECG?FGGEECGFGFGGGFG88CFCCEDFGGG5@EGDGCE5C7EGGGEEDEG8CCE+7:AFF**CCDGGFD>>EGB>ED=FCFGFE<59
@M03364:396:000000000-C9LGT:1:1101:21472:5423 1:N:0:10
ACTCCTACGGGAGGCAGCAGTGGGGAATATTGGACAATGGGGGAAACCCTGATCCAGCCATGCCGCGTGTGTGAAGAAGGCCTTTTGGTTGTAAAGCACTTTAAGCAGTGAAGAAGACTCCCTGGTTACTACCCATGGACGATGACATTAGCTGCAGAATAAGCACCGGCTAACTCTGTGCCAGCAGCCGCGGTAATACAGAGGGTGCAAGCGTTAATCGGAATTACTGGGCGTAAAGGGAGCGTAGGTGGCTCTATAAGTCAGATGTGAAATCCCCGGGCTTAACCTGGGAAC
+
GGGGGGGGGGGGGGGGGGGGGGGGGGGGGGGGGGGGGGGGGGGGGGGGGGGGGGGGGGGGGGGGGGGGGGGGGGGGGGGGGGGGGGGGGGGGGGGGGGGGGGG9FCFGGGGGGGGGEFFGF9F5BFFG,<CEEGGGFGCGGGEFGGDFGGGGGGGGGGGGGGGGGGGGGGGGGGGGGGGGGGGGGGGGGGGGGGGGGGGGGGGGGGGGGGGGGGGGGGGGGGGGGGGGGGGGGCGGGGGGGGGGEEGGGGGGGGGGGGCEFEFGGGGGGGGGGFGDGGGGFFGGFDGFGFFGGG
@M03364:396:000000000-C9LGT:1:1101:17112:5428 1:N:0:10
ACTCCTACGGGAGGCAGCAGTGGGGAATATTGCACAATGGGCGCAAGCCTGATGCAGCGACGCCGCGTGCGGGATGGAGGCCTTCGGGTTGTAAACCGCTTTTGTTTGGGAGCAAGCCCTTCGGTGTGGGTGTACCTTTCGAATAAGCACCGGCTAACTACGTGCCAGCAGCCGCGGTAATACGTAGGGTGCAAGCGTTATCCGGATTTATTGGGCGTAAAGGGCTCGTAGGCGGTTCGTCGCGTCCGGTGTGAAAGTCCATCGCTTAACGGTGGATCCGCGCCGGGTACGGGC
+
GGGGGGGGGGGGGGGGGGGGGGGGGGGGGGGGGGGGGGGGGGGGGGGGGGGGGGGGGGGGGGGGGGGGGGGGGGGGGGGGGGGGGGGGGGGGGGGGGGGGGGGGGGGGGGGGGGGGFFGGGDF++8FG++8+C,@@EFGGGFGGGCFGGGGGGFGGGGGGGGGGGGGGG,CGGGGFGEGGGGGGFGGGGGGGGFGGGGGGGGGGGGGGGGGGGGFGGGGGGGGGG6CCEGGGGGGGGGGGGEGGGGGGGEGGGGGFCFDGGGGGCC=DDCGGDFGCFFGFFFEGGGGF3)7DG)
@M03364:396:000000000-C9LGT:1:1101:14936:5444 1:N:0:10
ACTCCTACGGGAGGCAGCAGTGGGGAATATTGGACAATGGGGGAAACCCTGATCCAGCCATGCCGCGTGTGTGAAGAAGGCCTTTTGGTTGTAAAGCACTTTAAGCAGTGAAGAAGACTCCTTGGTTAATACCCACGGACGATGACATTAGCTGCAGAATAAGCACCGGCTAACTCTGTGCCAGCAGCCGCGGTAATACAGAGGGTGCAAGCGTTAATCGGAATTACTGGGCGTAAAGCGAGCGTAGGTGGCTTGATAAGTCAGATGTGGAAGCCCCGGGCTTAACCTGGGAAC
+
GGGGGGGGGGGGGGGGGGGGGGGGGGGGGGGGGGGGGGGGGGGGGGGGGGGGGGGGGGGGGGGGGGGGGGGGGGGGGGGGGGGGGGGGGGGGGGGGGGGGGGGFGGGGGGGGGGGGEFEFG-C:BEFG,5CCFEEFFGGGGDGFFFFGGGGGGGGGGGGGGGGGGGGGGGGGGGGGGGGGGGGGGGGGGGGGGGGGGGGGGGGGGGGGGGGGGGGGGGGGGGGGGGGGGGGGGGGGGGGGGGGGGGGGGGGGGGGGGFFGFCCEEGGGGGGDGGFFDGGGFFGFFGFFGFFG<3
@M03364:396:000000000-C9LGT:1:1101:8684:5453 1:N:0:10
ACTCCTACGGGAGGCAGCAGTGGGGAATATTGGACAATGGGGGCAACCCTGATCCAGCCATGCCGCGTGTGTGAAGAAGGCCTTTTGGTTGTAAAGCACTTTAAGCAGTGAAGAAGACTCCATTATTACAACCCATGGACGATGACATTAGCTGCAGAATAAGCACCGGCTAACTCTGTGCCAGCAGCCGCGGTAATACAGAGGGTGCAAGCGTTAATCGGAATTACTGGGCGTAAAGCGAGCGTAGGTGGCTTGATAAGTCAGATGTGAAAGCGCCGGGCTTAACCTGGGAAC
+
FGGGGGGGGGGGGGGGGGGGGGGGGGGGGFGFGGFFGGFFGEGGGGGA7CFFFEFFGGGGGFFFEGGG@BFGGDFGGGGGG8=CFFFEEGGGGGGE<AE=FFAAFCG<FGGGFFF<F8A,:-C9,@?E,,E,+++,,3853@CGE,?DGFFG9F<FFEF=FEGDGGGGGCEE?BC,@FGGGGGGCCFCFGGCF:FGGGGFGGGGGEEDGGFFG:F>8FGGGDFEGG9<@F>FGGGCCGGE8EC::7EE:EGCFGGGGCFF@A>C?FGGGG?DGF*7CC=>D3>DGDG?5FFF6*
@M03364:396:000000000-C9LGT:1:1101:12513:5462 1:N:0:10
ACTCCTACGGGAGGCAGCAGTGGGGAATATTGGACAATGGGGGAAACCCTGATCCAGCCATGCCGCGTGTGTGAAGAAGGCCTTTTGGTTGTAAAGCACTTTAAGCAGTGAAGAAGACTCCATGGTTAATACCCATGGACGATGACATTAGCTGCAGAATAAGCACCGGCTAACTCTGTGCCAGCAGCCGCGGTAATACAGAGGGTGCAAGCGTTAATCGGAATTACTGGGCGTAAAGCGCGCGTAGGTGGTTTGTTAAGTTGAATGTGAAATCCCCGGGCTCAACCTGGGAAC
+
GGGGGGGGGGGGGGGGGGGGGGGGGGGGFGGGGGGGGGGGGGGGGGGGGGGGGEGGGGGGGGGGGGGGGCFFGGFGGGGGGGGGGFFGGGGGGGGGGFGGGGGFGGGGGGGFGGGGGCA5=-C,4C?F,<AB5?E<AFG8FE@FCE<<FFGFFE@GGGGGG9F9<<=FE>BFFCCAFFFGCFFGGGGGGGGGGGCCFDGGGGGGGFG@EGFFECFGGFGGG@FGDGGGFGGGGECG=C?C5C=C:CCEGGFAFFGFCCFFCC7FGGGFF>CGGG69FDEDE3:FGGFFGFFFCF
@M03364:396:000000000-C9LGT:1:1101:9873:5468 1:N:0:10
ACTCCTACGGGAGGCAGCAGTGGGGAATATTGGACAATGGGGGAAACCCTGATCCAGCCATGCCGCGTGTGTGAAGAAGGCCTTTTGGTTGTAAAGCACTTTAAGCAGTGAAGAAGACTCCATCGTTACTAAACATGGACGATGACATTAGCTGCAGAATAAGCACCGGCTAACTCTGTGCCAGCAGCCGCGGTAATACAGAGGGTGCAAGCGTTAATCGGAATTACTGGGCGTAAAGGGAGCGTAGGTGGCTCTATAAGTCAGATGTGAAATCCCCGGGCTCAACCTGGGAAC
+
GGGGGGGGGGGGGGGGGGGGGGGGGDEGGGGGGGGGGGGGGGGGGGGFGGGGGGGGGFGCFGGGGGGGGGGGGGGGCGGGGGGGGGGGGGGGGGGGGGGGGGGFGGGGGGGGGGGFFDF?,-C,+:=F+EF<,,BBFFGF+8FFD9<<FGAA<FGGGFFGFFGGGFCEGGGGGGGGGGGGGGGGGGGGGGGGECFGGGGGGGGGGGGGGC9EGGECFGGGGGGGGGFGGFGFGCEEGGGGGGGGGGGDCFGF*<CFGGFG:0:CG:+:CGGGGGFGGGGGDFGFDGGFGFFCGC
@M03364:396:000000000-C9LGT:1:1101:5150:5487 1:N:0:10
ACTCCTACGGGAGGCAGCAGTGGGGGATATTGCACAATGGGGGCAAGCCTGATGCAGCGACGCCGCGTGCGGGATGGAGGCCTTCGGGTTGTAAACCGCTTTTGTTCCAGGGCAAGGCACGGTTTCGGCCGTATGGAGTGCATTGTTCGAATAAGCACCGGCTAACTCCCAGCCAGCAGCCGCGGGAATACGTAGGGTGCAATCGTTATCCGGATTGATTGGGCGTAAAGGGCTCGTAGGCGGTTCGTCGCGTCCGGTGTGAAAGTCCATCGCTTAACGGTGGATCCGCGCCGG
+
GGGGGGGGG7FCEGGDEGGF@FFGG+@FFCFGGGGGGGGGG,@@@D7FGGGGGGGGGGGCGGDFEGGGGDGGGCCB7FF+B=FGGGG7:?+CFCFD<3@FCGF,33,,<,8:=<7DC+8F3>8>CFFE**5>*88,,>>,,<,,77,?*<F<8,>A,3,4<4CF,?,,5**,4<*2<ECE7FE8?5CC80<E<FFG*;*:EC+0;;F@FF+/:8*;*0:++;EGG/:ECCFE8C*88;E*9CECCEC**1*5:*22):E7>FCFGD:*;D7<3:FC*2*9).>GG<D>F5>)/C
@M03364:396:000000000-C9LGT:1:1101:25974:5500 1:N:0:10
ACTCCTACGGGAGGCAGCAGTGGGGAATATTGGACAATGGGGGAAACCCTGATCCAGCCATGCCGCGTGTGTGAAGAAGGCCTTTTGGTTGTAAAGCACTTTAAGCAGTGAAGAAGCCTCCCTCCTTAATACCCGTGGACGATGACATTAGCTGCAGAATAAGCACCGGATAACTCTGTGCCAGCAGCCGCGGTAATACAGAGGGTGCAAGCGTTAATCGGAATTACTGGGCGTAAAGGGAGCGTAGGTGGCTCTATAAGTCAGATGTGAAATCCCCGGGCTTAACCTGGGAAC
+
GGGGGGGGGGGGGGGGGGGGGGFGGGGGGGGGGGGGGGFGGGGGGGGGGGGGGGGGGFGGGGGGGGGEGFFGGGGGFGGGGFGGGGGGGGGGGGGGGGGGGGGCEGGFFGGGGG,,,:BE4-B,4BBF8,9A,4+8+CC@+>:A@,3@FGCGGCBFFFGGFFFFFFGGG+@FGGGGDGFGGGGGGGGGGFGGG:FGGCGGGGGGGGGGGGGGGFFGGGGGGGGGGGGGGGGGC:CEGGGGGGGE2=E57CDFFGDCCFGGGFGCGGGGGGGGFFDCGGGG::FGGGGFGFFFF7
@M03364:396:000000000-C9LGT:1:1101:20250:5513 1:N:0:10
ACTCCTACGGGAGGCAGCAGTGGGGAATATTGCACAATGGGCGCAAGCCTGATGCAGCGACGCCGCGTGCGGGATGGAGGCCTTCGGGTTGTAAACCGCTTTTGTTCAAGGGCAAGGCACGGTTTCGGCCGTGTTGAGTGGATTGTTCGAATAAGCACCGGCTAACTACGTGCCAGCAGCCGCGGTAATACGTAGGGTGCAAGCGTTATCCGGATTTATTGGGCGTAAAGGGCTCGTAGGCGGTTCGTCGCGTCCGGTGTGAAAGTCCATCGCTTAACGGTGGATCCGCGCCGG
+
GGGGGGGGGGGGGGGGGGGGGGGGGGGGGGGGGGGGGGGGGGGGGGGGGGGGGGGGGGGGGGGGGGGGGGGGGGGGGGGGGGGGGGGGGGGGGGGGGGGGGGGGGGGGGGGGGGGGCGGGC+@C+@FG++53@@FDCFGGG,>F@FFFGGGFFFGGGGGGGGGGGGGGG7CFGGGGGEGGGGGGGEGGGCFCFGGGGGGGGGGGGGGGGGGGGGGDGGGGGGGGGGEGGGGGGGGGGGGGGGGGGGGGDGECE7EEDCEEGCFGGDFGGGGGGGGGG::DFFGDFGGFFEFDCD
@M03364:396:000000000-C9LGT:1:1101:8687:5552 1:N:0:10
ACTCCTACGGGAGGCAGCAGTGGGGAATATTGGACAATGGGGGAAACCCTGATCCAGCCATGCCGCGTGTGTGAAGAAGGCCTTTTGGTTGTAAAGCACTTTAAGCAGTGAAGAAGACTCCCTGGTTAATACCCATGGACGATGACATTAGCTGCAGAATAAGCACCGGCTAACTCTGTGCCAGCAGCCGCGGTAATACAGAGGGTGCAAGCGTTAATCGGAATTACTGGGCGTAAAGGGAGCGTAGGTGGCTCTATAAGTCAGATGTGAAATCCCCGGGCTTAACCTGGGAAC
+
GGGGGGGGGGGGGGGGGGGGGGGGGGGGGGGGGGGGGGGGGGGGGGGGGGGGGGGGGGGGGGGGGGGGGGGGGGGGGGGGGGGGGGGGGGGGGGGGGGGGGGG<EFGFGGGGGGGFGGGFD-BB?BFF,CFFFFGGDFGGGCFDFGFFFGCD=FFGGGGGGGGGGGGGGGGGGGGGGGGGGGGGGGGGGGGGGGGGGGGGGGGGGGGGGGGGGGGGGGGGGGGGGGFGGGGGGCEGGGGGGGGGEEGGFGGGGGGGGGGGAFGGGGGGGGCDGCFGGDDDFFFGGGG?FFFF7>
@M03364:396:000000000-C9LGT:1:1101:24243:5561 1:N:0:10
ACTCCTCGGGAGGCAGCAGTGGGGAATATTGCACAATGGGCGCAAGCCTGATGCAGCGACGCCGCGTGCGGGATGGAGGCCTTCGGGTTGTAAACCGCTTTTGTTTGGGAGCAAGCCATTCGGGTTGAAAGAGCCTTTCGAATAATCACCGGCTAACTACGTGCCAGCAGCCGCGGTAATACGTAGGGTGCGAGCGTTATCCGGATTTATTGGGCGTAAAGGGAGCGTAGGTGGCTCTATAAGTCAGATGTGAAATCCCCGGGCTTAACCTGGGAACTGCATCTGAAACTGT
+
GGFGGFGGGGGGDGGGGGGEGGGDGGGGGGGGGGGGGGGGGGGGGGFFFGGGGGGGGGGGGGFGGGGGDGGGGGGFGGCCBFFDGGGGDGGGGFGGGGG7FFG,DDFFDFGEGFF<+,C,@-B33+@<,,8,,,:,@@9*@3@F@;D>FGCE*FFGG9FFG<FCFFGGGG8<F7FFF@FGGFGGFCGGGGCEEGGGGGD@FGGC;C>9FFGGGGGG8CCFFGC=C?:?GEDFGGGFCCFCFGGGGGGGGGGGGGFF:EGGGC9ECFGGGGGGGGGGGFFGFFGGGD7?FFFF
@M03364:396:000000000-C9LGT:1:1101:13595:5565 1:N:0:10
ACTCCTACGGGAGGCAGCAGTGGGGAATATTGGACAATGGGCGAAAGCCTGATCCAGCCATGCCGCGTGTGTGAAGAAGGTCTTCGGATTGTAAAGCACTGTAAGATGGGAGGAAGGGCAGTACGTTACTACGTTGCTGCTTTGACGTTACCGACAGAATAAGCACCGGCTAACTCTGTGCCAGCAGCCGCGGTAATACAGAGGGTGCAAGCGTTAATCGGAATTACTGGGCGTAAAGCGCGCGGAGGTGGTTTGTTAAGTTGGATGTGAAATCCCCGGGCTCAACCTGGGAAC
+
FGGGGGGGGGGGGGGGGGGGGFGGGGGG,FGCEGGGGGGGGGGEGGGGGGGFG9<FFG,ECFGGGGGGGGGGGGAFGGGGE,CFGGG7F,CFGGGGGGGG,FAFC,9EAFGEFG<,+CFG:B?<+:,4+,,5+BC,+:A5DFFFFAF=FG7@+>:+5F<BBFG,F<FGGFGDG?F>,@FGFFGGGGGGGGGEGCFGGGGF<FFFGE8FGFGFGGGG8BFGGD:EGG@FGGGCEGGEFGGG5CEG*:?C/;F:F68CGGGGG7*+32<CGFGGFGFF*9=9>>EDFG<6C:>7**
@M03364:396:000000000-C9LGT:1:1101:24843:5583 1:N:0:10
ACTCCTACGGGGGCAGCAGTGGGGAATATTGGACAATGGGGGAAACCCTGATCCAGCCATGCCGCGTGTGTGAAGAAGGCCTTTTGGTTGTAAAGCACTTTAAGCAGTGAAGAAGACTCCAAGGTTAACACCCCTGGACGATGACCTTAGCTGCAGAATAAGCACCGGCTAACTCTGTGCCAGCAGCCGCAGTAATACAGAGGGTGCAAGCGTTAATCGGAATTACTGGGCGTAAAGGGAGCGTAGGTGGCTCTATAAGTCAGATGTGAAATCCCCGGGCTTAACCTGGGAACT
+
GGGGGGGGGGGGGGGGGGGGGGGGGGGGGGGGGGGGGGFGGGGGFFCGGGGGGGGGGFGGGGGGGGGGGGGGGGGGGGGGGGGGCGGGGGGGGGGGGGGGGGGGGGGGGGGGFGCD=?FG=-:+5:FG,,8B3+::@E=F::FGC,@AFDAFGGGGGEGF;CFGGGGGGCCFGGGGGGGGGGGGGGGGGGGGE@FGGGGGGGGGGGGGGFGGGGDFGGGGDEGGCGFGGGGGEGGFCEECGGGGGGGFGGFGGGGGGGGGGGGCFGGGFGGGGGGGGGEGE:GGGGGFGFFGGC
@M03364:396:000000000-C9LGT:1:1101:6443:5596 1:N:0:10
ACTCCTACGGGAGGCAGCAGTGGGGAATATTGCACAATGGGGGAAACCCTGATGCAGCAACGCCGCGTGAGTGATGACGGCCTTCGGGTTGTAAAGCTCTGTCTTCAGGGACGATAATGACTGTACCTGTGGAGGAAGCCACGGCTAACTACGTGCCAGCAGCCGCGGTAATACGTAGGTGGCGAGCGTTGTCCGGATTTACTGGGCGTAAAGGGAGCGTAGGCGGACTTTTAAGTGAGATGTGAAATACCCGGGCTCAACTTGGGTGCTGCATTTCAAACTGGAAGTCTAG
+
GGGGGGGGGGGGGGGGGGGGGGGGGGGGGGGGGGGGGGGGGGGGGGGGGGGGGFGGGGGGGGGGGGGGGGGGGGGGGGGGGGGGGFGGGGGGEGGGGGGG?FFFGGGFGGGGGGGCCFFGG-CF<FFG5,8:,3+BDFFGGGGGGGCFFFFGFFEGGGGGFFGGGEDGG*:CFFGFGGGGGGGGGGGGGGGGEGGDDGGGGGGGGGGGGGGFFGGFCEGGDCEGGGEGGGGFFGGGF7C7CGGGFGGCFGGGGGGGDGFFGGGGD<ACDFGGGGGGGGGGFF?CFGGFGFFG
@M03364:396:000000000-C9LGT:1:1101:8040:5600 1:N:0:10
ACTCCTACGGGAGGCAGCAGTGGGGAATATTGGACAATGGGCGAAAGCCTGATCCAGCCATGCCGCGTGTGTGAAGAAGGTCTTCGGATTGTAAAGCACTTTAAGTTGGGAGGAAGGGCAGTACCTTAGTACTTTGCTGCTTTGACGTTACCGACAGAATAAGCACCGGCTAACTCTGTGCCAGCAGCCGCGGTAATACAGAGGGTGCAAGCGTTAATCGGAATTACTGGGCGTAAAGCGCGCGTAGGTGGTTTGTTAAGTTGAATGTGAAATCCCCGGGCTCAACCTGGGAAC
+
GGGGGGGGGGGGGGGGGGGGGGGGGGGGGGGGGGGGGGGGGGGGGGGGGGGGGGGGGGGGGGGGGGGGGGGGGGGGGGGGGGGGGGGGGGGGGGGGGGGGGGGEGGFGGGGGGGEGCGGFEBC,5:FF,<CFFFGBDFFGGGGGGGEGGGGGFGGGGGGGGGGGGGGGGGGGGGGGGGGGGGGGGGGGGGGGGGGGGGGGGGGGGGGGGGGGGGGGGGGGGGGGGGGGGGGGEEGGGGFGGGGGGGGG?FGGGFGGGGGGGGGGFFGGGGGGGGFFGGGGF@FFFFGFGFFGF>
@M03364:396:000000000-C9LGT:1:1101:7928:5629 1:N:0:10
ACTCCTACGGGAGGCAGCAGTGGGGAATATTGCACAATGAGGCAACTCTGATGCAGCGACGCCGCGTGAGCGAAGAAGTATTTCGGTATGTAAAGCTCTATCAGTAGGGAAGATAATGACGGTACCTACTGCAGAAGCCCCGGCTAAATACGTGCCAGCAGCCGCGGTACTACGTATGGGGCAAGCGTTATCCGGATTTACTGGGCGTAAAGGGTGCGTAGGTGGTCTCTTAAGTCAGAGGTGAAAGGCTACGGCTCAACCGTAGTAAGCCTTTGAAACTGGGAAACTTGAGTG
+
GGGGGGGGGGGGGGGGGGGGGGGGGGGGGGGGFGGGGGG<EFDFGEFGGGGGGGGGGGGGGEGGGGFG:CFGEGGGGFGGGGGGFGGGGGGGGGFGGGGFGGGGGGFGDCFFCFDGFGG9@+8:8CFG,,8,5:C,ADFGGCE:C+>DFGCCFFGGGGGGGGGGEEEE8*?FACDECFGGGGGGGGGFC:FFGGGDGGGFGFGGGGEFDFGGG>CEEGC5ECCFFGGGFGGFGCFFGGFFCGGDEGGGGGGFGGCGGGGCCCD=EGGGGGC<CFF>:FG>@FGGGGGF?BFGFF
@M03364:396:000000000-C9LGT:1:1101:10823:5642 1:N:0:10
ACTCCTACGGGAGGCAGCAGTGGGGAATATTGGACAATGGGCGAAAGCCTGATCCAGCCATGCCGCGTGTGTGAAGAAGGCCTTTTGGTTGTAAAGCACTTTAAGCAGTGAAGAAGACTCCCTGGTTACGACCCATGGACGATGACATTAGCTGCAGAATAAGCACCGGCTAACTCTGTGCCAGCAGCCGCGGTAATACAGAGGGTGCAAGCGTTAATCGGAATTACTGGGCGTAAAGGGAGCGTAGGTGGCTCTATAAGTCAGATGTGAAATCCCCGGGCTTAACCTGGGAAC
+
GGGGGGGGGGGGGGGGGGGGGGGGGGGGGGGGGGGGGGGGGGGGGGGGGGGGGGGGGGGGFGGGGGGGGGGGGGGGGGGGGGGGGGGGGGGGGGGGGGGGGGGFGGGGGGGGGGGG<?F8,9B?+BBF,+8:++8,8=F<:C@D3FD9DGGGEGGGGGGGCGGGGFGGGDGGFGGCGGGGGGGGGGGGFDGEGEGGGGGGFGGGGGGEGGGGGGCGGGGGGGDFGGCFGGGGGGGGGGGGFEGG:CEGGGGCFFFGFFGGCFFFGF?FGGGGDGGF7DEGDD5FGGGFGFFG*1
@M03364:396:000000000-C9LGT:1:1101:12479:5652 1:N:0:10
ACTCCTACGGGAGGCAGCAGTGGGGAATCTTGCACAATGGGCGGAAGCCTGATGCAGCGACGCCGCGTGCGGGACGAAGGCCTTCGGGCTGTAAACCGCTTTCAGCAGGGACGAGGCGAAAGTGACGGTTCCTGCAGAAGAAGCCCCGGCTAACTACGTGCCAGCAGCCGCGGTAATACGTAGGGGGCAAGCGTTATCCGGATTCATTGGGCGTAAAGCGCGCGTAGGCGGCCAGCCTGGTCGGGAGTCAAATCCGGGGGCTCAACCCCCGTCCGCTCCCGATACCGGCCGGCT
+
GGGGGGGGGGGGGGGGGGGGGGGGGGGGGGGGGGGGGGGGGGGGGGGGGGGGGGGGGGGGGGGGGGGGGEGGGGGGGGGGGGGGGGGGGGGGGGGGGGGGGGGGGFGGGGGGGF>FFGGCF*?,3@>F+*6@@;B8?F@<C,CG,:FFGGEDGGGGGGGGFGGGG<FGG8EEEEECGCEECCGGGGEEC5@FGEGGGFGGGGDCEGFFGGGGGGGGGGGGEGGGGGGGGGGGGGGECEFFCFGGGGGCFFFGGGGGDGEE:CFFGG*5CDEDDGGGGGEC>>CD<FGFCFDD:)
@M03364:396:000000000-C9LGT:1:1101:26429:5653 1:N:0:10
ACTCCTACGGGAGGCAGCAGTGGGGAATATTGGACAATGGGCGAAAGCCTGATCCAGCCATGCCGCGTGTGTGAAGAAGGTCTTCGGATTGTAAAGCACTTTAAGTTGGGAGGAAGGGCAGTAGATTATCACTGTGCTGTTTTGACGTTACCGACAGAATAAGCACCGGCTAACTCTGTGCCAGCAGCCGCGGTAATACAGAGGGTGCAAGCGTTAATCGGAATTACTGGGCGTAAAGCGCGCGTAGGTGGCTTGATAAGTCAGATGTGAAAGCCCCGGGCTTAACCTGGGAAC
+
GGGGGGGGGGGGGGGGGGGGGGGGGGGGGGGGGGGGGGGGGGGGGGGGGGGGGGGGGGGGGGGGGGGGGGGGGGGGGGGGGGGGGGGGGGGGGGGGGGGGGGGGG<FEFEGGGGCG?FGGE<F,,:EF,,:85,8,9@?CE98DFEFFFGGF:=CFGFGGGGGGGGGGGCEG@GG=FGGGGGGGGGGGEFGGGFGGGGGGGCFGGGGGGGGGGGGGGGGGGGGGGGGGGGGGGGGGGGGGGGGGGGGGFFFDCFGGGGGGGGFGGGGGGGGGGGFGGGGGFFGGGGGFGFFGFF
@M03364:396:000000000-C9LGT:1:1101:14709:5680 1:N:0:10
ACTCCTACGGGAGGCAGCAGTGGGGAATATTGGACAATGGGCGAAAGCCTGATCCAGCCATGCCGCGTGTGTGAAGAAGGTCTTCGGATTGTAAAGCACTTTAAGTTGGGAGGAAGGGCAGTATATTACTACTTTACTGCTTTGACGTTAACGACAGAATAAGCACCGGCTAACTCTGTGCCAGCAGCCGCGGTAATACAGAGGGTGCAAGCGTTAATCGGAATTACTGGGCGTAAAGGGAGCGTAGGTGGCTCTATAAGTCAGATGTGAAATCCCCGGGCTTAACCTGGGAAC
+
FAEFGFGGGGEGEGEGGEEGFEGGGGGGGGF<9F@FFFGGGCEGGGEFGGGEGGGGGGFGGGGFF:FGGGGGGFGGG8FGGGGGGGGFGGGGCDGGGG8FAE9FF?FGGGGGGGG@++8B+BE,@EFF5,9?E,C,,BCG5<FF,5=FGG+CFGGGGGEGGGGFFG,FEFCFGGFCFFDF=>FF*DFF:F7CEFGCFFFF;<FFG:EGGFGEC=FG@CF;CEEGGCFFGGGGG8EC*<ED5A:C2>EDA?FF=68AFFGD<@CFCFFCDGGCFFD47C7DFE5CCFG?C@FGG<
@M03364:396:000000000-C9LGT:1:1101:11874:5699 1:N:0:10
ACTCCTACGGGAGGCAGCAGTGGGGAATATTGGACAATGGGGGAAACCCTGATCCAGCCATGCCGCGTGTGTGAAGAAGGCCTTTTGGTTGTAAAGCACTTTAAGCAGTGAAGAAGACTCCCTGGTTAATACCCATGGACGATGACATTAGCTGCAGAATAAGCACCGGCTAACTCTGTGCCAGCAGCCGCGGTAATACAGAGGGTGCAAGCGTTAATCGGAATTACTGGGCGTAAAGGGAGCGTAGGTGGCTCTATAAGTCAGATGTGAAATCCCCGGGCTTAACCTGGGAAC
+
GGGGGGGGGGGGGGGGGGGGGGGGGGGGGGGGGGGGGGGGGGGGGGGGGGGGGGGGGGGGGGGGGGGFGGGGGGGGGGGGGGGGGGGGGGGGGGGGGGGGGGGCGDGGGGGGGGGGFGGFG-B,::CF,CCEFGGFFGGGGFGFFGFGGGGGGGGGGGGGGGGGGGGGGGGGFGGGGGGGGGGGGGGGGGGGGGGGGGGGGGGGGGGGGGGGGGGGGGGGGGGGGGGGGGGGGEGGFGGGGGDGGGGGGGGGFFGGGGGGFFFFFGGFGGGGGGGGGGGGFFFGGGFFGFFGGF
@M03364:396:000000000-C9LGT:1:1101:13974:5703 1:N:0:10
ACTCCTACGGGAGGCAGCAGTAGGGAATTTTCGTCAATGGGCGCAAGCCTGAACGAGCAATGCCGCGTGAGTGAGGAAGGTCTTCGGACTGTAAAGCTCTGTTGCCGGGGAAAAAGGGGAAATGCAGGGCATGGCATTTCATGGATGGTACCCGGCCAGAAAGCCACGGCTAACTACGTGCCAGCAGCCGCGGTAATACGTAGGTGGCGAGCGTTATCCGGAATGATTGGGTGTAAAGGGTGCGCAGGCGGTCTGTTAAGTCTGAAGGCAAAGGGATGAGCTCAACTCATTTAT
+
GGGGGGGGGGGGGGGGGGGGGGGGGGGGGGGGGGGGGGGGGGGGGGGGGGGGGGGGGGGGGGGGGGGGGGGGGGGGGGGGGGGGGGGGGGGGGGGGGGGGGGGGGGGGGGFGFGGGGGFFC-C,?CFG++@B>3FFFGGGGGGGGGGFGGGGGGGGGGGGGGGGGGGGGGGEGGGGGGGGGGGGGGGGGGGGGGGGGGGGGGGGGGGGGGGGGGGGGGGGGGGGGFGGGGGGGGGGGGGGGGGGGGGGGGGGGGGGGGGGFGGGGFFGGGGGGGGCFDGGF4CGGGGFGFFGGF
@M03364:396:000000000-C9LGT:1:1101:8929:5713 1:N:0:10
ACTCCTACGGGAGGCAGCAGTAGGGAATCTTCCACAATGGACGCAAGTCTGATGGAGCAACGCCGCGTGAGTGAAGAAGGTTTTCGGATCGTAAAGCTCTGTTGTTGGTGAAGAAGGATAGGGGTAGTAACTGGCCTTTATTTGACGGTAATCAACCAGAAAGTCACGGCTAACTACGTGCCAGCAGCCGCGGTAATACAGAGGGTGCAAGCGTTAATCGGAATTACTGGGCGTAAAGCGCGCGTAGGTGGTTTGTTAAGTTGAATGTGAAATCCCCGGGCTCAACCTGGGAAC
+
GGGGGGGGGGGGGGGGGGGGGGGGGGGGGGGGGGGGGGGGGGGGGGGGGGGEGGGGGGGGGGGGGGGGGGGGGGGGGGGGGGGGGGGGGGGGGGGGGGGGGGGGGGGGGGGGGGFFFCFGG-B:FGGG,<E?<FCFFGGGGGGGGGEFCFEGFFGGGGGGGGGGGGGGGGGGGGGGGGGGGGGGGGGGGGGGGGGGGGGGGGGGGGGGGGGGGGGGGGGGGGGGGGGGGGGGGGGGGGGGGGGGGGGGGGGGGGGGGFFFFGGGGGGGGGGGGGGGGGGGEFFGGGGFGFFGCC
@M03364:396:000000000-C9LGT:1:1101:17386:5721 1:N:0:10
ACTCCTACGGGAGGCAGCAGTGGGGAATATTGGACAATGGGGGAAACCCTGATCCAGCCATGCCGCGTGTGTGAAGAAGGCCTTTTGGTTGTAAAGCACTTTAAGCAGTGAAGAAGACTCCATGGTTAATACCCATGGACGATGACATTAGCTGCAGAATAAGCACCGGCTAACTCTGTGCCAGCAGCCGCGGTAATACAGAGGGTGCAAGCGTTAATCGGAATTACTGGGCGTAAAGGGAGCGTAGGTGGCTCTATAAGTCAGATGTGAAATCCCCGGGCTTAACCTGGGAAC
+
GGGGGGGGGGGGGGGGGGGGGGGGGGGGGGGGGGGGGGGGGGGGGGGGGGGGGGGGGGGGGGGGGGGGGGGGGGGGGGGGGGGFFGFGGDGGGGGGGGGGGGG<FDGGGGGGGGC@EFF<F-B,,:CF5<C?5B,:AFGGGGEGGGFFGGGGGGGGGGGGGGGGGGGGGEEGGGGGGGGGGGGGGGGGGGGGGGGGGGGGGGGGGGGGGGGGGFGGGGGGGGGGGGFFGGGGGGGGGFGGGGGGEEGGGGGGGGGFGGFGFFGGGGGGGGGGG7FGGGGGF>GGGGFFGFFGFF
@M03364:396:000000000-C9LGT:1:1101:16889:5731 1:N:0:10
ACTCCTACGGGAGGCAGCAGTGGGGAATATTGCACAATGGGCGCAAGCCTGATGCAGCGACGCCGCGTGCGGGATGGAGGCCTTCGGGTTGTAAACCGCTTTTGTTCGAGGGCAAGTCACGGTTTCGGCTGTGTTGAGTGGATTGTTCGAATGAGCACCGGCTAACTACGTGCCAGCAGCCGCGGTAATACGTAGGGTGCAAGCGTTATCCGGATTTATTGGGCGTAAAGGGCTCGTAGGCGGTTCGTCGCGTCCGGTGTGAAAGTCCATCGCTTAACGGTGGATCCGCGCCGG
+
GGGGGGGGGGGGGGGGGGGGGGGGGGGGGGGGGGGGGGGGGGGGGGGGGGGGGGGGGGGGGGGGGGGGGGGGGGFGGGGGGGGGGGGGGGGGGGGGGGGGGGGAFD<+BFFEEG+B,:CF7:FGGGGF++53,38,@D=A>,3?FCFGFFGG,>FGFCCFFFD@3FCFG=CC7=FGGFGGGGGGD@5CFFCCFCFGGGGDGGGGGGG>FGGGGEE5@CFFGGGFG8EECCGG8:;CEGGEFGG=E=EEEGEGGGGGG*>:?9:FFDFGC*:CGGG3:FED7@E<6F<<CBBGGG
@M03364:396:000000000-C9LGT:1:1101:5100:5738 1:N:0:10
ACTCCTACGGGAGGCAGCAGTGGGGAATATTGGACAATGGGCGAAAGCCTGATCCAGCCATGCCGCGTGTGTGAAGAAGGTCTTCGGATTGTAAAGCACTTTAAGTTGGGAGGAAGGGCATTAACCTAATACGTTAGTGTTTTGACGTTACCGACAGAATAAGCACCGGCTAACTCTGTGCCAGCAGCCGCGGTAATACAGAGGGTGCAAGCGTTAATCGGAATTACTGGGCGTAAAGCGCGCGTAGGTGGTTTGTTAAGTTGAATGTGAAATCCCCGGGCTCAACCTGGGAAC
+
GGGGGGGGGGGGDGGGGGGGGGGGGGGGGGGGGGGGGGGGGGGGGGGGGGGGGGGGGGGGGGGGGGGGGGGGGGGGGGGGGGGGGGGGGGGGGGGGGGGGGGGGFFFGGGGGGGGGGGGGGGF,,CFG,<CEA,FBCFGGGGGGGGGGGGGGGGGGGGGGGGGGGGGGGGGGGGGGGGGGGGGGGGGGGGGGGGGGGGGGGGGGGGGGGGGGGGGGGGGGGGFGGGGGGGGGGGGGGGGGGGGGEEGGCFGGGFGGGGGGFGGGGGGGGGGGGGGGGGGGFFFGGGGFFFFGGG
@M03364:396:000000000-C9LGT:1:1101:18017:5739 1:N:0:10
ACTCCTACGGGAGGCAGCAGTGGGGAATATTGCACAATGGGCGCAAGCCTGATGCAGCGACGCCGCGTGCGGGATGGAGGCCTTCGGGTTGTAAACCGCTTTTGTTCAAGGGCAAGGCACGGTTTCGGCCGTTTTGAGTGGATTGTTCGAATAAGCACCGGCTAACTACGTGCCAGCAGCCGCGGTAATACAGAGGGTGCAAGCGTTATCCGGATTTATTGGGCGTAAAGGGCTCGTAGGCGGTTCGTCGCGTCCGGTGTGAAAGTCCATCGCTTAACGGTGGATCCGCGCCGG
+
GGGGGGGGGGGGGGGGGGGGGGGGGGGGGGGGGGGGGGGGGGGGGGGGGGGGGGGGGGGGGGGGGGGGGGGGGGGGGGGGGGGGGGGGGGGGGGGGGGGGGGGGGGGFGFGGGGGGDGGGG7FCFFGG@@@@@DFFGEGGGFGGGGGGGGGGCFFGGGGGGGGGGGGGG=CFGGGGGGGGFFFGGGGGGGGGGGGGGGGGGGGGGGGGGGGGGDGEGGGGGGGGGGEEFGGGGGGGGGGGGGGGGGGGGGGGGDGEG8=:E?7CFFFGGGGGGGGGGGGG0>EFFGGFGE>5)9
@M03364:396:000000000-C9LGT:1:1101:22115:5797 1:N:0:10
ACTCCTACGGGAGGCAGCAGTGGGGAATATTGGACAATGGGGGAAACCCTGATCCAGCCATGCCGCGTGTGTGAAGAAGGCCTTTTGGTTGTAAAGCACTTTAAGCAGTGAAGAAGACTCCATGGTTAATACCCATGGACGATGACATTAGCTGCAGAATAAGCACCGGCTAACTCTGTGCCAGCAGCCGCGGTAATACAGAGGGTGCAAGCGTTAATCGGAATTACTGGGCGTAAAGCGCGCGTAGGTGGTTTGTTAAGTTGAATGTGAAATCCCCGGGCTCAACCTGGGAAC
+
GGGGGGGGGGGGGGGGGGGGGGGGGGGGGGGGGGGGGGGGGGGGGGGGGGGGGGGGGGGGGGGGGGGGGGGGGGGGGGGGGGGGGGGGGGGGGGGGGGGGGGGGGGGGGGGGGGGGCEGGF-C,4CFG:5AE<==FFGGGG+CFFGDGGGGGGGFGGDFFGFGGGGGGGGGGGGGGGGGGGGGGGDGGGGGGGEGGGGGGGGGGGGGGGGGGGGGGGFGGGGGGGGGGGGGGGGCEGGGGGG5ECCEGGGGGGGGGGFGGEEDGGCFGFDFGFCGGGGGGB@DFFFGFGFFFFC
@M03364:396:000000000-C9LGT:1:1101:22607:5803 1:N:0:10
ACTCCTACGGGAGGCAGCAGTGGGGAATATTGGACAATGGGCGAAAGCCTGATCCAGCCATGCCGCGTGTGTGAAGAAGGTCTTCGGATTGTAAAGCACTTTAAGTTGGGAGGAAGAGCCGTACCTTACTACTTTGCTGCTTTGACGTTACCGACAGAATAAGCACCGGCTAACTCTGTGCCAGCAGCCGCGGTAATACAGAGGGTGCAAGCGTTAATCGGAATTACTGGGCGTAAAGCGCGCGTAGGTGGTTTGTTAAGTTGAATGTGAAATCCCCGGGCTTAACCTGGGAAC
+
GGGGGGGGGGGGGGGGGGGGGGGGGGGGGGGGGGGGGGGGGGGGGGGGGGGGGGGGGGGGGGGGGGGGGGGGGGGGGGGCFGGGGGGGGGGGGGGGGGGG@FGEFFFGGGGGGGGG8EA,888++8BF,CFF9D<,CFDDG,BFCF@@FGCF:CFGEGGF9CFFGGGGGCCCFGGGGGGFFCCFGGGGGGDGGGGGFCCGGGGGGGEC8<EGEGGGGGFFEEGFGGGGGGDFGGGGDFGGGEGGEGGGFCCEF6ECDCCFCCFFGGGGGGGFGGEDFGGG>:CFFF7=GF39DC
@M03364:396:000000000-C9LGT:1:1101:15813:5813 1:N:0:10
ACTCCTACGGGAGGCAGCAGTGGGGAATATTGCACAATGGGCGCAAGCCTGATGCAGCGACGCCGCGTGCGGGATGGAGGCCTTCGGGTTGTAAACCGCTTTTGTTCAAGGGCAAGGCGGGTCTTCGGATCCGTTGAGTGGATTGTTCGAATAAGCACCGGCTAACTACGTGCCAGCAGCCGCGGTAATACGTAGGGTGCAAGCGTTATCCGGATTTATTGGGCGTAAAGGGCTCGTAGGCGGTTCGTCGCGTCCGGTGTGAAAGTCCATCGCTTAACGGTGGATCCGCGCCGG
+
GGGGGGGGGGGGGEGGGGGGGGGGGGGGGGGGGGGGGGGGGGGGGGGGGGGGGGGFGCCCGGGGGGGGGGGGG7:C7BEFEFGGGGGGFEGGFFC9FFFFGGFFF<,,BF@G7BEFGEGG@@:,,@FC:1C,38>C7F<CF,,?:<@FFEFGEGGGFCGDCE@ECCFGFFCFCCFGGGGGGGDEG5CCG7<CC<*;E?EGCGGGGGGGGGGGGC>EF7CE?:FCE8*A8C@G5@GEEE>5CEGCEGGE*:CEGGGGG55:C+:CFDF7F>9DGG*C7:A9>3E3*295CDF7DG
@M03364:396:000000000-C9LGT:1:1101:12714:5816 1:N:0:10
ACTCCTACGGGAGGCAGCAGTAGGGAATTTTCGTCAATGGGCGCAAGCCTGAACGAGCAATGCCGCGTGGGTGAAGACGGTCTTCGGATTGTAAAGCCCTGTTGCCGGGAACAAAGGACAGCCCCAGTGAAGAGCTGACTGTTTGATGGTACCCGGCCAGAAAGCCTCGGCTAACTACGTGCCAGCAGCCGCGGTAATACGTAGGTGGCAAGCGTTATCCGGAAGGATTGGGCGTAAAGGGTGCGCAGGCGGCTGTGCAAGTCTGAAGTAAAAGGGACCGGCTCAACCGGTTCG
+
FGGGGGGGGGGGGGGGGGGGGGGGGGGGGGGGGEGGGGGGGGGGGGGGGGGGGGGGGGGGGGGGGGGGGGGGGGGGGGGGGGGGGGG@CFGGGGGG9EFGGGGG9EFCFFGGGGGG?=BFA-=8+38>,,8,:,,,83==DFADDCGGEF@F<>FBFFEFGC:D,D:FE>8BFC<FFFGGGFGGGGFF:FEEFDC:BB<,=2<FF<EGFGGF7C8C:CEAEG8:*;;<FGGG58*/1@CGG87=ECGGGGEGGGGCF@9CEFF+AFCF::CDDFED4/A7>B7D6*9>DFF59)
@M03364:396:000000000-C9LGT:1:1101:7372:5830 1:N:0:10
ACTCCTACGGGAGGCAGCAGTGGGGAATATTGGACAATGGGGGAAACCCTGATCCAGCCATGCCGCGTGTGTGAAGAAGGCCTTTTGGTTGTAAAGCACTTTAAGCAGTGAAGAAGCCTCCGTGGTTAATACCCACGGACGATGACATTAGCTGCAGAATAAGCACCGGCTAACTCTGTGCCAGCAGCCGCGGTAATACAGAGGGTGCAAGCGTTAATCGGAATTACTGGGCGTAAAGGGAGCGTAGGTGGCTCTATAAGTCAGATGTGAAATCCCCGGGCTTAACCTGGGAAC
+
GGGGGGGGGGGGGGGGGGGGGGGGGGGGGGGGGGGGGGGGGGGGGGGGGGGGGGGGGGGGGGGGGGGGGGGGGGGGGGGGGGGGGGGGGGGGGGGGGGGGGGGFGGGGGGGGGGFG,FFFG+D46BDF:,CB?AFGFGGGGCFFGGFFGGFGGGGGGGGGGGGGGGGGGGGGGGGGGGGGGGGGGGGGGGGGFFGGGGGGGGGGGGGGGGGGGGGGGGGGGGGGGGGGGGGGGGGEGGGGGGGGCGGGGGGGDGGGGGGGGGGGGFGGGGGGGGFGFDE<>DCFGGGFGFFG49
@M03364:396:000000000-C9LGT:1:1101:23638:5851 1:N:0:10
ACTCCTACGGGAGGCAGCAGTGGGGAATATTGGACAATGGGCGAAAGCCTGATCCAGCCATGCCGCGTGTGTGAAGAAGGTCTTCGGATTGTAAAGCACTTTAAGTTGGGAGGAAGAGCAGTAAATTAATACTTTGCTGCTTTGACGTTACCGACAGAATAAGCACCGGCTAACTCTGTGCCAGCAGCCGCGGTAATACAGAGGGTGCAAGCGTTAATCGGAATTACTGGGCGTAAAGCGCGCGTAGGTGGTTTGTTAAGTTGAATGTGAAATCCCCGGGCTTAACCTGGGAAC
+
GGGGGGGGGGGGGGGGGGGGGGGGGGGGGGGGGGGGGGGGGGGGGGGGGGGGGGGGGGGGGGGGGEGFGFGGGGGGGGGGGGGDGGGDGGGGFGAEGGGGGFGAFFGGFGGGG7,F,BF:,-:,,:EF,,9CBEF,AE<ADFGG9A+@FGGGCFGGDGFGGGGGGFGED:@FGGGGFGGGFGGGGGGGFEGEGFGGGFFFGGFFFFEDGGGGGGEG>CGGGGGGGGGGGF>:EEE5CEGGGGGG:EED:<EEGGEFFGFGC:*<?CGGGDAFCF6D5<E38>*9CF:9FFFGGC
@M03364:396:000000000-C9LGT:1:1101:11539:5890 1:N:0:10
ACTCCTACGGGAGGCAGCAGTGGGGAATATTGGACAATGGGGGAAACCCTGATCCAGCCATGCCGCGTGTGTGAAGAAGGCCTTTTGGTTGTAAAGCACTTTAAGCAGTGAAGAAGACTCACTTGTTAATACCCATGGACGATGACATTAGCTGCAGAATAAGCACCGGCTAACTCTGTGCCAGCAGCCGCGGTAATACAGAGGGTGCAAGCGTTAATCGGAATTACTGGGCGTAAAGGGAGCGTAGGTGGCTCTATAAGTCAGATGTGAAATCCCCGGGCTTAACCTGGGAAC
+
GGGGGGGGGGGGGGGGGGGGGGGGGGGGGGGGGGGGGGGGGGGGGGGGGGGGGGGGGGGGGGGGGGGGGGGGGGGGGGGGGGGGGGGGGGGGGGGGGGGGGGG<FFGGGGGGGGGFGGGG,-C5,:EF55C<5B,FFGGGG7FFGGDFFGGGGGGGGGGGGGGGGGGGGGGGGGGGGGGGGGGGGGGGGGGGGGGGGGGGGEGGGGGGGGGGGGGGGGGGGGGGGGGGGGGGGEGGFGGE*CEGGGGGGGGGGGGGFGGGGGGGGGGGGGGGGGC<FGDGFFGFFGGFGFFDF>
@M03364:396:000000000-C9LGT:1:1101:16982:5917 1:N:0:10
ACTCCTACGGGAGGCAGCAGTGGGGAATATTGGACAATGGGCGCAAGCCTGATCCAGCCATGCCGCGTGAGTGATGAAGGCCCTAGGGTTGTAAAGCTCTTTCACCGGTGAAGATAATGACGGTGACCGCATCAGAAGCCCCGGCTAACTTCGTGCCAGCAGCCGCGGTCATACGAAGGGGGCTAGCGTTGTTCGGATTTACTGGGCGTAAAGCGCACGTAGGCGGACTTTTAAGTCAGGGGTGAAATCCCGGGGCTCAACCCCGGAACTGCCTTTGATACTGGAAGTCTTG
+
GGGGGGGGGGGGGGGGGGGGGGGGGGGGGGGGGGGGGGGGGGGGGGGGGGGGGGGGGGGGGGGGGGGGGGGGGGGGGGGGGGEGFGGGGGGGGGGGGGGGGGGFGGFGFGGGGGAGFGGGG7@B+:FF+83++:><CFGGG@GGGEEFGGGGDFGGGGGGGGGGGGGGG*><FGGGGGGGGGGGFGGGGGGGFFGGFGGGGGGGGGGGGGGGG9ECGGEFFGGGGG:?GFF9EFGGGGFFGGGGGGGGGGCGGGGGG5FGFGGGEGEGGGGGFGGGGFFGFFGG:D5@GF4F
@M03364:396:000000000-C9LGT:1:1101:7972:5937 1:N:0:10
ACTCCTACGGGAGGCAGCAGTGGGGAATATTGCACAATGGGCGCAAGCCTGATGCAGCGACGCCGCGTGCGGGATGGAGGCCTTCGGGTTGTAAACCGCTTTTGTTCAAGGGCAAGGCGGGTCTTCGGGCCCGTTGAGTGGATTGTTCGAATAAGCACCGGCTAACTACGTGCCAGCAGCCGCGGTAATACGTAGGGTGCAAGCGTTATCCGGATTTATTGGGCGTAAAGGGCTCGTAGGCGGTTCGTCGCGTCCGGTGTGAAAGTCCATCGCTTAACGGTGGATCCGCGCCGG
+
GGGGGGGGGGGGGGGGGGGGFGGGGGGGGGGGGGGGGGGGGGGGGGGGGGGGGGGGGGGGGGGGGGGGGGGGGGGGGGGGGGGGGGGGGGGGGGGGGGGGGGGGGGGGGGGGEGFGGGGGGGGFGGGGF>>CFFGGGGGGGGGGGGGGGGGGFGGGGGGGGGGGGGGGG=FFGGGGGGGGGGGGGGDGGGGGGGGGGGGGFGGGGEGGGGGGGGGGGGGGGGGGGGGGGGGGGGGGGGGEGGGGGGGGGGGGGEGGGEGGGFGGGGGFGGG3DFGDFGGGEFE39DGFGFFGDD
@M03364:396:000000000-C9LGT:1:1101:24854:5946 1:N:0:10
ACTCCTACGGGAGGCAGCAGTAGGGAATCTTCCACAATGGACGCAAGTCTGATGGAGCAACGCCGCGTGGGTGAAGAAGGTTTTCGGATCGTAAAGCTCTGTTGTTGGTGAGGAAGGATTTCAATGGTATCTGCTTCATATTTGACGGTAATCAACCAGAAAGTCACGGCTAACTACGTGCCAGCAGCCGCGGTAATACGTAGGTGGCAAGCGTTGTCCGGATTTATTGGGGGTAAAGCGAGCGCAGGCGGAGTGATAAGTCTGATGTGAAATCCAACAGTCCAACCGTGGAAC
+
CEEGGFFGGGGGGGG@F@GGF-EECEGGEDFFFGFG<FGD,CFF::@6;EFGE6EFFG@@FF@@FCGGG+=>BDCFECFF,5?DEEF7F+4BFGGGGAFEEG9F,:B4?B<,?FF,+4A,5-:,<,8C,<5,<,8,7,5,5<C<F977FEF,,3,>FF,@EA<3,@>C+>C7DBFGFFFF7*335,,,3><4:14C;<FF>F7<,7::*C*4:F7C8F9B*8<*7+,>9E**2:EG?C+:ACG=85/**8C/8>C::3C7+3:7C7FGGGF7*2<*9**01*+:09*7*8.762
@M03364:396:000000000-C9LGT:1:1101:23210:5960 1:N:0:10
ACTCCTACGGGAGGCAGCAGTGGGGAATCTTGCGCAATGGGGGCAACCCTGACGCAGCGACGCCGCGTGCGGGACGAAGGCCTTCGGGTCGTAAACCGCTTTCAGCAGGGACGAGGCCGCTTCATTGATTGTACCTGCAGAAGAAGCCCCGGCTAAATACGTGCCAGCATCCGCGGTAATACGTATGGGGCGAGCGTTATCCGGATTCATTGGGCGTAAAGCGCGCGTAGGCGGCCCGTTAGGTCGGAGGTAAAAGCCCGGGGCTCAACCCCGGCGAGCCTCCGATACCGGCGG
+
GGGGGGGGGGGGGGGGGGGGGGGGGGGGGGGGGGGGGGGGGGGGGGGGGGGGGGGGGGGGGGGGGGGGGGGGGGGGGGGGGFFFGGGGFGEGGGGGGGGGGGGDF<F,FEGGGFDGCGGG:->,,8FC,3@?38@FFCGGGF8F76<CFE@FGGGGGGGFC<CFGGGGC,<EEGGGGGGGGGGGFGGGGGDGGGGGGGDFGGGGGGGFGGGGDGGEEEGGGGGGGGGGGGGGGGDEGEEFGGGFEEE5?C;?FFGFGFEGD59=EFFC5<C9C55CDDG3?>FGCDC>C@39)9
@M03364:396:000000000-C9LGT:1:1101:6718:5963 1:N:0:10
ACTCCTACGGGAGGCAGCAGTGGGGAATATTGGACAATGGGGGAAACCCTGATCCAGCCATGCCGCGTGTGTGAAGAAGGCCTTTTGGTTGTAAAGCACTTTAAGCAGTGAAGAAGACTCCGTGGTTAATACCCACGGACGATGACATTAGCTGCAGAATAAGCACCGGCTAACTCTGTGCCAGCAGCCGCGGTAATACAGAGGGTGCAAGCGTTATCCGGATTTATTGGGCGTAAAGGGCTCGTAGGCGGTTCGTCGCGTCCGGTGTGAAAGTCCATCGCTTAACGGTGGATC
+
GGGFGFGGGFECEG@FGGEGFFFGECG<F96EEG8FFEGGGEGG@EEGCEFFDCDFFGFGGE@FE:CFEFFFGGFGGGGGFDE<FEFGGGEGFGGGGGGGGEG?FAFFGGGGGGGGGGGFC:F=+:BF,<5,:,CFCFGGGGGGGGGGGGFGAGGGGGGGGGGGGGFGGEGGGGGGGGGGGGGGGGGGGGGGGGGGGGGGGGGGGGGGGGGGGGGGGGGGCGFEGGDFGGGGGEEGGGGGGGGGEGGGGGEGGGGGGGGGGEDGGGGDDFGGGGGGGFGDFFGGGGGFCFFGFF
@M03364:396:000000000-C9LGT:1:1101:12979:5965 1:N:0:10
ACTCCTACGGGAGGCAGCAGTGGGGAATATTGGACAATGGGGGAAACCCTGATCCAGCCATGCCGCGTGTGTGAAGAAGGCCTTTTGGTTGTAAAGCACTTTAAGCAGTGAAGAAGACTCCGTTGTTAATACCCACGGACGATGACATTAGCTGCAGAATAAGCACCGGCTAACTCTGTGCCAGCAGCCGCGGTAATACAGAGGGTGCAAGCGTTAATCGGAATTACTGGGCGTAAAGGGAGCGTAGGTGGCTCTATAAGTCAGATGTGAAATCCCCGGGCTTAACCTGGGAAC
+
GGGGGGGGGGGGGGGGGGGGGGGGGGGGGGGGGGGGGGGGGGGGGGGGGGGGGGGGGGGGGGGGGGGGGGGGGGGGGGGGGGGGGGGGGGGGGGGGGGGGGGGEGGGGGGGGGFGGAFFGGCF,BFFG,5CBBEGGGGGGGGGFGGFGGGGGGGGGGGGGGGGGGGGGGGGGGGGGGGGGGGGGGGGGGGGGGFGGGGGGGGGGGGGGGGGGGFGGGGGGGGGGGGGGGGGGGEGGGGGGGGGGCGGGGGGGGCCGGGGGGGGGGFGGGGGGGGFGGGGGFFCGGGGFGFFGGF
@M03364:396:000000000-C9LGT:1:1101:13324:6025 1:N:0:10
ACTCCTACGGGAGGCAGCAGTGGGGAATATTGCACAATGGGCGAAAGCCTGATGCAGCAACGCCGCGTGAGCGATGAAGGCCTTCGGGTCGTAAAGCTCTGTCCTCAAGGAAGATAATGACGGTTCTTGAGTAGGAAGCCCCGGCTAACTACGTGCCAGCAGCCGCGGTCATACGTAGGGGGCTAGCGTTATCCGGAATTACTGGGCGTAAAGGGTGCGTAGGTGGTTTCTTAAGTCAGAGGTGAAAGGCTACGGCTCAACCGTAGTAAGCCTTTGAAACTGGGAAACTTGAGT
+
GGGGGGGGGGGGGGGGGGGGGGGGGGGGGGGGGGGGGGGGGGGGGGGGGGGGGGGGGGGGGGGGGGGGGGGFFGGGGGGGGGGGGGGGGGGGGGGGGGGGGGG8FGGGGGGGGGFGGGGEE-@=+8DF,<8558EFGGGGGGGEFG:FFGAF@FGGGGGGGGGGGCGGG*BFFDEGFGGGGGGGGGGGGGGGFGFFGFGGGGGGGGGGEGGGFGGGGCECEGEGGG>FFGFGGGFEEFGGGGGGFGGGCCFFGDD5CEDG8FG=FGGGGGFFFGFF7FG>F@FFGCFFFF?>C2
@M03364:396:000000000-C9LGT:1:1101:12401:6058 1:N:0:10
ACTCCTACGGGAGGCAGCAGTGGGGAATATTGCACAATGGGCGGAAGCCTGATGCAGCGACGCCGCGTGGGGGATGACGGCCTTCGGGTTGTAAACCTCTTTCACCAAGGACGAAGCGGGAGTGACGGTGCTTGGGGAAGAAGCACCGGCTAACTACGTGCCAGCAGCCGCGGTAATACGTAGGGTGCGAGCGTTGTCCGGAATTATTGGGCGTAAAGAGCTCGTAGGCGGCTCGTTGCGTCTACCGTGAAAACTGGAGGCTTAACCTTCAGCTTGCGGTGGATACGGGCGGGC
+
GGGGGGGGGGGGGGGGGGGGGGGGGGGGGGGGGGGGGGGGGGGGGGGGGGGGGGGGGGGGGGGGGGGGGGGGGGGGGGGGGGGGGGGGGGGFGGGGGGGGGGGGGCGGGGGGF@@FFGGE:>F8,@FG815?F,>BFFEF>FGGGFGFGGEGGGGGGGGGGFGGGGGCF*:CGCEGGGGG:CFGGGGGGGEGG:EGGGGGGEGFFGGF@EGGEGGGGGGGFGFEGGGGGEEGGGG?FGGGEGEGFFGGGGFGGGGGGGGGGCFFFGGGGGGGGGGGGGGDBEE=F:CEG@>CD)
@M03364:396:000000000-C9LGT:1:1101:15775:6078 1:N:0:10
ACTCCTACGGGAGGCAGCAGTGGGGAATATTGCACAATGGGCGCAAGCCTGATGCAGCGACGCCGCGTGCGGGATGGAGGCCTTCGGGTTGTAAACCGCTTTTGTTTGGGAGCAAGCCCTTCGGGGTGAGTGTCCCTTTCGAATAAGCACCGGCTAACTACGTGCCAGCAGCCGCGGTAATACGTAGGGTGCGAGCGTTATCCGGATTTATTGGGCGTAAAGGGCTCGTAGGCGGTTCGTCGCGTCCGGTGTGAAAGTCCATCGCCTAACGGTGGATCTGCGCCGGGTACGGGG
+
GGGGGGGGGGGGGGGGGGGGGGGGGGGGGGGGGGGGGGGGGGGGGGGGGGGGGGGGGGGGGGGGGGGGGGGGGGGGGGGGGGGGGGGGGGGGGGGGGGGGGGGGGFGGGGGGGGFG=FG,@:@+38CC8,3,8,3@>FFEGGGEFDFGGGGGGGGGGGGGGGEFFGGGG,CFGGGGEFFFGGGGGGGGG?EGG;EGGGGGGFGGGE8CFGGGGGGGG8EGGGGGGGDECGGGGEG?EGGGGGGGGGGEGEG=EEFFGGGGGGGGEGGCFGGGGGGGCCCFFEGGDDDBCFEGG)
@M03364:396:000000000-C9LGT:1:1101:17510:6089 1:N:0:10
ACTCCTACGGGAGGCAGCAGTGGGGAATATTGCACAATGGGCGCAAGCCTGATGCAGCGACGCCGCGTGCGGGATGGAGGCCTTCGGGTTGTAAACCGCTTTTGTTCAAGGGCAAGGCGGGTCTTCGGTCCCGTTGAGAGGATTGTTCGAATAAGCACCGGCTAACTACGTGCCAGCAGCCGCGGTAATACGTAGGGTGCAAGCGTTATCCGGATTTATTGGGCGTAAAGGGCTCGTAGGCGGTTCGTCGCGTCCGGTGTGAAAGTCCATCGCTTAACGGTGGATCCGCGCCGG
+
GGGGGGGGGGGGGGGGGGGGGGGGGGGGGGGGGGGGGGGGGCFGGGGGGGGGGGGGGGGGGGGGGGGGGGGGGGEFFGGGEGGGGGGGGEFGGGGGGGGGGGGGGFG@DFGGGGGGF<CEG*@,,8DF+15@F,,8>:,?<C,@<7<CFFFCFGGFCCFGGGCFC@CFE<EGCFGGGGGGFEGGGGG>FGGGF?FGGGGGGGEFGGGEGGGGG>ECGGGGGGGGGC*58CFGEGCC:E>EGGGEGGGGGGGGCCEEC2C5E<:?CF?FFGGDDFFCFCEG.8EGGFFFC>BCC<
@M03364:396:000000000-C9LGT:1:1101:4893:6115 1:N:0:10
ACTCCTACGGGAGGCAGCAGTGGGGAATATTGGACAATGGGCGAAAGCCTGATCCAGCCATGCCGCGTGTGTGAAGAAGGTCTTCGGATTGTAAAGCACTTTAAGTTGGGAGGAAGGGCATTAGCCTAATACGTTAGTGTTTTGACGTTACCGACAGAATAAGCACCGGCTAACTCTGTGCCAGCAGCCGCGGTAATACAGAGGGTGCAAGCGTTAATCGGAATTACTGGGCGTAAAGCGCGCGTAGGTGGTTTGTTAAGTTGAATGTGAAATCCCCGGGCTCAACCTGGGAAC
+
GGGGGGGGGGGGGGGGGGGGGGGGGGGGDGGF9@FGGGGGGGGGGGGGGGGGFCGGGG@FEGGGGGGGGGGGCFFGGGGGFFGGGGGGGGGGGGG<,,BEEFG9F5,CFGGGDF,E=@F+A-C,,:5A,<7<4,,:8CB,,3<,C,8FF8+@3B=@CFFA<<FCFG7FGC>FCFGEGGGFGGFDFFGGFGGGG:FEC9FFGGGGCFBCGGFCEGF8BFCGGG>FE99@:FFGGECEGFCEGG55:5CG<</1;:C69C0<<+:C<?FGG=?F77C<5CED@:GDFDF?DFFG9/
@M03364:396:000000000-C9LGT:1:1101:25930:6127 1:N:0:10
ACTCCTACGGGAGGCAGCAGTAGGGAATCTTCCACAATGGACGCAAGTCTGATGGAGCAACGCCGCGTGAGTGAAGAAGGTTTTCGGATCGTAAAGCTCTGTTGTGGGTGAAGAAGGATAAGGGTAGTATCTGACCGTGAGGTGACGGTAATCAACCAGAAAGTCACGGCTAACTACGTGCCAGCAGCCGCGGTAATACGTAGGTGGCAAGCGTTGTCCGGATTTATTGGGCGTAAAGCGAGCGCAGGCGGAAAAATAAGTCTAATGTGAAAGCCCTCGGCTTAACCGAGGAAC
+
GGGGGGGGGGGGGGGGGGGGGGGGGGGGGGGGGGGGGGEGGGGGGGGGGGGGGGGGGDGGGG7FGGG8>FGFGFGGGGGGFGGGGGGGFGGGGGGGGGEC?B,,:+BF=CFDFBFGCAF?,::B?8FG,5C?F,,=+B,8+,36FG+>FG:D,EF>EFGGFGGGGGABE**@@FGCFEFFGGFGGGGGAFGGGGGGFGGGGGGGGF8FCGGGG=@CBFFGC*<?:C:@<CCFGCCECGGGDCEGEGGGGG8:CECFFGGGA?CF<CCGCGGG*C6DCFGC)5*2CCFB>>D)CC
@M03364:396:000000000-C9LGT:1:1101:24315:6143 1:N:0:10
ACTCCTACGGGAGGCAGCAGTGGGGGATATTGCACAATGGGGGAAACCCTGATGCAGCGACGCCGCGTGAGTGAAGAAGTATTTCGGTATGTAAAGCTCTATCAGCAGGAAAGATAATGAGGGTACCTGTCTAAGAAGCACCGGCTAACTCTGTGCCAGCAGCCGCGGTAATACAGAGGGTGCAAGCGTTAATCGGAATTACTGGGCGTAAAGCGCGCGTAGGTGGTTTGTTAAGTTGAATGTGAAATCCCCGGGCTCAACCTGGGAACTGCATCCAAAACTGGCAAGCTAG
+
GGGGGGGGGGGGGGGGGGGGGGGGGGGGGGGGGGGGGGGGGGGGGGGGGGGGGGGGGGGGGGGGGGGFGFGBFGGGGGGGGGGGGGG?EGGGGGGGGGGGGGFFFGGGGGGGGGGGE,:,,:B88DFF:,85,<CFFFE?FGGGFEEFGDAFFFFCGGGGGGGGEGFGC>BCCFFGGGGGGGEGFGGGGCE@FGFGGGGGGGGGFGGGDCGFFFGGGGGEEGGFGG*;@CFGGGGGGGGGGGGGGCGGFGGGGGGGGGFGGGGFF<FGGGGGGGG<7CCC:FGGGGDFGFFG
@M03364:396:000000000-C9LGT:1:1101:17170:6148 1:N:0:10
ACTCCTACGGGAGGCAGCAGTGGGGAATATTGCACAATGGGCGCAAGCCTGATGCAGCGACGCCGCGTGCGGGATGGAGGCCTTCGGGTTGTAAACCGCTTTTGTTCAAGGGCAAGGCACGGTTACGGCTGTGTTGAGTGGATTGTTCGAATAAGCACCGGCTAACTACGTGCCAGCAGCCGCGGTAATACGTAGGGTGCAAGCGTTATCCGGATTTATTGGGCGTAAAGGGCTCGTAGGCGGGTCGTCGCGTCCGGTGTGAAAGTCCATCGCTTAACGGTGGATCCGCGCCGG
+
GGGGGGGGGGGGGGGGGGGGGGGGGGGGGGGGGGGGGGGGGGGGGGGGGGGGGFFGGGGGGGGGGFGGGGGGGFFGGGGGGGGGGGGGGGGGGGGGGGGEFGDD>FG9FFDFGGGG++DGG7FC+@FF++8,8<3@FFFGGFFGGGCEGGFG<FFGGGGGDGGGGGGGG7=FFFGGGGGGGGGEG*CFGGGGGFFEG;CCFCFGGEEGGGGGGGG5CFGCEFGGE>?GFGGGGGGGGGGGGGG*:>CECEEGGGEGGEC5C<:CFDGFGFFGD=F3CGGD@@GCDCDFFEFCCC
@M03364:396:000000000-C9LGT:1:1101:23521:6203 1:N:0:10
ACTCCTACGGGAGGCAGCAGTGGGGAATATTGGACAATGGGCGAAAGCCTGATCCAGCCATGCCGCGTGTGTGAAGAAGGTCTTCGGATTGTAAAGCACTTTAAGTTGGGAGGAAGGGCAGTACATTAATACTTTGCTGCTTTGACGTTACCGACAGAATAAGCACCGGCTAACTCTGTGCCAGCAGCCGCGGTAATACAGAGGTCTCAAGCGTTGTTCGGAATCACTGGGCGTAAAGGGTACGTAGGCGGCAGAATAAGTCGTGCGTGAAAGGCAGGGGCTCAACCTCTGG
+
GGGGGGGGGGGGGGGGGGGGGGGGGGGGGGGGGGGGGGGGGGGGGGGGGGGGGGGGGGGGGGGGGGGGGGGGGGGGGFGGGGGGGGGGGGGGGGGGGGGGGGG,EFGGGGGGGGGGG>B=F=F,5:EF5<C,<,C5EFGGGGGGGGGGGGFG:FEGGGGGGGGGGGGGGGGGGGGGGGGGGGGGGGGGGGGGGGEGGGGGGGGGGGGGGGGGGGDGGGGGGGGGGGGGGGGGGGGGGGGGGGCGGGGGGGGGGGG+CGGGGGDGGGGGGGGGGGGGGGGC>EGGGGGFGFFD
@M03364:396:000000000-C9LGT:1:1101:22946:6238 1:N:0:10
ACTCCTACGGGAGGCAGCAGTGGGGAATATTGCACAATGGGCGCAAGCCTGATGCAGCGACGCCGCGTGCGGGATGGAGGCCTTCGGGTTGTAAACCGCTTTTGTTCAAGGGCAAGGCACGGTGTCGGCTGTTTTGAGTGGATTGTTCGAATAAGCACCGGCTAACTACGTGCCAGCAGCCGCGGTAATACGTAGGGTGCAAGCGTTATCCGGATTTATTGGGCGTAAAGGGCTCGTAGGCGGTTCGTCGCGTCCGGTGTGAAAGTCCATCGCTTAACGGTGGATCCGCGCCGG
+
GGGGGGGGGGGGGGGGGGGGGGGGGGGGGGGGGGGGGGGGGGGGGGGGGGGGGGGGGGGGGGGGGGGGGGGGGGGGGGGGGGGGGGGGGGGGGGGGGGGGGGGGGGGAFGGGGG<@@FGG7+@+8@FG++83,,83@CFG7CFFGCC;CFFFCGGGGGGGGGGGGFGDG=FGFFFGGGGGFGGGGGGGGGGGG?CGGGGGGGGGEGGGGGGGGCGGGGGGGGGGGEEEFGGGGGGGGGGGGGGGGEEGGGGGGGGGD*>EG+:CGGGGGCEGGGGGGGGGDFE*>6<FGFFGDG
@M03364:396:000000000-C9LGT:1:1101:8166:6263 1:N:0:10
ACTCCTACGGGAGGCAGCAGTGGGGAATATTGCACAATGGGCGCAAGCCTGATGCAGCGACGCCGCGTGCGGGATGGAGGCCTTCGGGTTGTAAACCGCTTTTGTTCAAGGGCAAGGCACGGTTACGGCCGTGGTGAGTGGATTGTTCGAATAAGCACCGGCTAACTACGTGCCAGCAGCCGCGGTAATACGTAGGGTGCAAGCGTTATCCGGATTTATTGGGCGTAAAGGGCTCGTAGGCGGTTCGTCGCGTCCGGTGTGAAAGTCCATCGCTTAACGGTGGATCCGCGCCGG
+
GGGGGGGGGGGGGGGGGGGGGGGGGCGGGGGGGGGGGGGGGGGGGGGGGGGGGGGGGGGGGGGGGGGGGGGCFGFF=FGGGGGGGGGGGGGGFGGGGCFGGGGGGDF,CFCC=FGC+BFDFCF++@3C5+553*3+@DF<FGGCDC@FGGAF1<EDGFDFGGDG?FEGB8BFFG@:F7FCFCCEC1?*C+CFC?8E5*2;FGGGGGGGGFEGGEGCF99<?FG*?E??FGGECFCCEECEFEC*:AE=EDG5CCEG::E*52:+<7+:>>?C3CE3*:C3.77<9CGFGFEDDC
@M03364:396:000000000-C9LGT:1:1101:13858:6273 1:N:0:10
ACTCCTACGGAGGCAGCAGTGGGGAATATTGGACAATGGGGGAAACCCTGATCCAGCCATGCCGCGTGTGTGAAGAAGGCCTTTTGGTTGTAAAGCACTTTAAGCAGTGAAGAAGACTCCGTGGATAATACCCACGGACGATGACATTAGCTGCAGAATAAGCACCGGCTAACTCTGTGCCAGCAGCCGCGGTAATACAGAGGGTGCAAGCGTTAATCGGAATTACTGGGCGTAAAGGGAGCGTAGGTGGCTCTATAAGTCAGATGTGAAATCCCCGGGCTTAACCTGGGAACT
+
GGGGGGGGGGDGGGGGGGCFGGGGGGGGGGGGGGGGGGGGGGGGGGGGGGGGGGGGGGGGGGGGGGGGGGGGGGGGGGGGGGGGGGGGGGGGGGGGGGGGG<FGGGGGGGGGGFGGGFGGGGF=+CFFC,CA<:CEGGFGGGGGFGFFGGGGGGGGGGGGGGGGGGGGGFEGGGGGGGGGGGGGGGGGGGGGGGGGGGGGGGGGGGGGGGGGGGDGGGGGGGGGGGGGGGGG:EEGGGGFGGGGGGGGGGGGGGGGGDGGGFGGGGGGCGGGGGGGGGGGFFGGGGGFGFFGG6
@M03364:396:000000000-C9LGT:1:1101:23316:6279 1:N:0:10
ACTCCTACGGGAGGCAGCAGTAGGGAATCTTCCACAATGGACGCAAGTCTGATGGAGCAACGCCGCGTGAGTGAAGAAGGTTTTCGGATCGTAAAGCTCTGTTGTTGGTGAAGAAGGATAGGGTTAGTCACTGGCCTTTATTTGACGGTAATCAACCAGAAAGTCACGGCTAACTACGTGCCAGCAGCCGCGGTAATACGTAGGTGGCAAGCGTTATCCGGAATGATTGGGCGTAAAGGGTGCGCAGGCGGCTGTGCAAGTCTGAAGTAAAAGGGACCGGCTCAACCGGTTC
+
GGGGGGGGGGGGGGGGGGGGGGGGGGGGGGGGGGGGGGGGGGGGGGGGGGGGGGGGGGGGGGGGGGGGGGGGGGGGGGGGGGGGGGGGGGGGGGGGGGGGGGGGGFGGGGGGGE=F,BC?A-:,,:FF,5C,,,:8>@EFGGGGGGGFGG7FGGGGGGGGGGGGGFGGEBCGGGGFGGGGGGGGGGGGGGGGDGGGGGGGGGGGGGCFFGGGGGGGGGGGGGGGGG:EFFGGGGG5FGGGGGGGGGGGGGDDDEFGGFGG<FGGGFFGGGCGGGGFGGGGFFEFDFGDD>BG
@M03364:396:000000000-C9LGT:1:1101:5134:6284 1:N:0:10
ACTCCTACGGGAGGCAGCAGTGGGGAATATTGGACAATGGGGGAAACCCTGATCCAGCCATGCCGCGTGTGTGAAGAAGGCCTTTTGGTTGTAAAGCACTTTAAGCAGTGAAGAAGACTCCATGGTTAATACCCATGGACGATGACATTAGCTGCAGAATAAGCACCGGCTAACTCTGTGCCAGCAGCCGCGGTAATACAGAGGGTGCAAGCGTTAATCGGAATTACTGGGCGTAAAGGGAGCGTAGGTGGCTCTATAAGTCAGATGTGAAATCCCCGGGCTTAACCTGGGAAC
+
GGGGGGGGGGGGGGGGGGGGGGGGGGGGGGGGGGGGGGGGGGGGGGGGGGGGGGGGGGGGGGGGGGGGGGGGGGGGGGGGGGGGGGGGGDGGGGGGGGGGGGGDGGGEGGGGGGDF8EEFG-C,:CFF,,CCBFFGGGGGG@FFGGFFGGEFFGGGGGGGGGGGGGGGGGGGGGGGGGGGGGGGGFGGGGGGGGGGGFGGGGGGGGGGGGGGGGGGGGGGGGGGGFGGGGGGGGG5@FGEC=CEEGGGGGGG5C?7:FGGGGGGGFGGGGCFGGGGGGEGFF5FFGFFG>FGFG
@M03364:396:000000000-C9LGT:1:1101:10194:6318 1:N:0:10
ACTCCTACGGGAGGCAGCAGTGGGGAATATTGGACAATGGGGGAAACCCTGATCCAGCCATGCCGCGTGTGTGAAGAAGGCCTTTTGGTTGTAAAGCACTTTAAGTTGGGAGGAAGGGCAGTAAATTAGTACTTTGCTGCTTTGACGTTACCGACAGAATAAGCACCGGCTAACTCTGTGCCAGCAGCCGCGGTAATACAGAGGGTGCAAGCGTTAATCGGAATTACTGGGCGTAAAGCGCGCGTAGGTGGTTTGTTAAGTTGAATGTGAAATCCCCGGGCTCAACCTGGGAAC
+
GGGGGGGGGGGGGGGGGGGGGGGGGGGGGGGGGGGGGGGGGGGGGGGGGGGGGGGGGGGGGGGGGGGGGGGGGGGGGGGGGGGGGGGGGGGGGGGGGGGGGGG9F?FGGGGEFGEECGCDF-B?@FFF,<C?<,C?FFGGGGGFGGGDGGGGGGGGGGGGGGGGGGGGGGG>FGGGGFGGGGGGGGGGGGGGGFEGGGEGGGGGGGGGGGGGGGGGGGGGGGGGGGGGGGGGGGGGFFGEDGGGCEGGEFGGF=ECGCCFFEDFFGGGGGGGGGGGGGGGFEGFFGGFGFFGGG
@M03364:396:000000000-C9LGT:1:1101:20109:6322 1:N:0:10
ACTCCTACGGGAGGCAGCAGTGGGGAATATTGGACAATGGGCGAAAGCCTGATCCAGCCATGCCGCGTGTGTGAAGAAGGTCTTCGGATTGTAAAGCACTTTAAGTTGGGAGGAAGGGCAGTACATTACTACTTTGCTGCTTTGACGTTACCGACAGAATAAGCACCGGCTAACTCTGTGCCAGCAGCCGCGGTAATACAGAGGGTGCAAGCGTTAATCGGAATTACTGGGCGTAAAGCGCGCGTAGGTGGTTTGTTAAGTTGAATGTGAAATCCCCGGGCTCAACCTGGGAAC
+
GGGGGGGGGGGGGGGGGGGGGGGGGGGGGGGGGGGGGGGGGGGGGGGGGGGGGGGGGGGGGGGGGGGGGGGGGGGGGGGGGGGGGGGGGGGGGGGGGGGGGGGCFFGGGGGGGG8FBFGCGBF,8CFF,<CBFGGAFFGGGGGGFGCEFFGGCFGGGGGGGGGGGGGGGGGGGGGGGGGGGGGGGGGGGGGGGGGGGGGGGGGGGGGGGGGGGGGGGGGGGGGGGGGGGGGGGGGGGGGGEGGGEGGGFGGGGGGGGGGGGGFGGGGGGGGGGGGFFGGGFFGGGGGFGFFGGG
@M03364:396:000000000-C9LGT:1:1101:16586:6323 1:N:0:10
ACTCCTACGGGAGGCAGCAGTGGGGAATTTTGGACAATGGGCGCAAGCCTGATCCAGCTATTCCGCGTGTGGGATGAAGGCCCTCGGGTTGTAAACCACTTTTGTAGAGAACGAAAAGACGTCTTCGAATACGGGGTGTTGCTGACGGTACTCTAAGAATAAGCACCGGCTAACTACGTGCCAGCAGCCGCGGTAATACGTAGGGTGCGAGCGTTAATCGGAATTACTGGGCGTAAAGGGTGCGCAGGCGGTTGAGTAAGACAGATGTGAAATCCCCGAGCTTAACTCGGGAAT
+
GGGGGGGGGGGGGGGGGGGGGGGGGGGGGGGGGGGGGGGGGGGGGGGGGGGGGGGGGGGGGGGGGGGGGCGGGFGGFGGGGGGGGGGGGGGGGGGGGGGGGGGGGEFECEGF>FGE+:BF+-8,<EFD,5A,+BC7FFG7FFGFFCFGGGDGGDFCEFGFGGGGGGGGGEGGGGA?FGGGGGCFFFCFEEGEC=:CEFFG:,CEGGG7CFECEEG5EFGGGGGFGE9@FGGGGGEGFFGGEGCEDCCEGGGED72<D<:?0@<F6DG>F>+?FG6CFG5D>)<DDGFFGEED>*
@M03364:396:000000000-C9LGT:1:1101:4702:6346 1:N:0:10
ACTCCTACGGGAGGCAGCAGTGGGGAATATTGCACAATGGGCGCAAGCCTGATGCAGCGACGCCGCGTGCGGGATGGAGGCCTTCGGGTTGTAAACCGCTTTTGTTTTGGAGCAAGCCCTGCGGAGTGATTTTACATTTCGAATAATCACCGACTAACTACGTGCCAGCAGACGCGGTAATACGTAAGGTGCGAGCGTTATCCGGATTTATTGGGCGTAAAGGGCTCGTAGGCGGTTCGTCGCGTCCGGTGTGAAAGTCCATCGCCTAACGGTGGATCTGAGCCGGGTACTGGG
+
C<CAFFDFG@@FG@F7@FGGGAF-C@CEFGEE,E<,;C-C<FC7+++C,EFG<EFG<8F@FE+6C>CF:F7CEGGF<:EC+B,A9DFDGDE7<EBEF@EG@F9?FDF,3@F,<F<E=D=>,35+@3CC,,8<3,,,73@,,*:@F@,@;FFF*1>C,3?FBF3C@FF,*?,,,*44*<C*2?FC?+*4,?<7F**2??ECFGGECEEGA:03++;*:*/;*<+;*2*81/;5+:>CE*/;EE*C=**:C:/1A+20*3003<7E=<**94AD7:5**0+**1<<<D3D<?*0**
@M03364:396:000000000-C9LGT:1:1101:11167:6357 1:N:0:10
ACTCCTACGGGAGGCAGCAGTGGGGAATATTGGACAATGGGGGAAACCCTGATCCAGCCATGCCGCGTGTGTGAAGAAGGCCTTTTGGTTGTAAAGCACTTTAAGCAGTGAAGAAGACTCCCTGGTTAATACACATGGACGATGACATTAGCTGCAGAATAAGCACCGGCTAACTCTGTGCCAGCAGCCGCGGTAATACAGAGGGTGCAAGCGTTAATCGGAATTACTGGGCGTAAAGGGAGCGTAGGTGGCTCTATAAGTCAGATGTGAAATCCCCGGGCTTAACCTGGGAAC
+
GGGGGGGGGGGGGGGGGGGGGGGGGGGGGGGGGGGGGGGGGGGGGGGGGGGGGGGGGGGGGGGGGGGGGGGGGGGGDGGGGGGGGGGGGGGGGGGGGGGGGGGAFFGGGGGGGGGG8AFFE-B,:EFGC5C,,:,BFGGF7+BDFG9FFFGGGGGGGGGGGGGGGGGGGFGGGGGGGGGGGGGGGGGGGGGGGGGGGFGGGFGGGGGE6FGGGGGGGGGGGGGGGGGGGGGGGDGGGFGCFGGGGGGGGGGGGGGGGGGGFGGGGGGGGGGGFGGCFGGGFFGCFGFFGFFGCC
@M03364:396:000000000-C9LGT:1:1101:4973:6382 1:N:0:10
ACTCCTACGGGAGGCAGCAGTGGGGAATATTGCACAATGGGCGCAAGCCTGATGCAGCGACGCCGCGTGCGGGATGGAGGCCTTCGGGTTGTAAACCGCTTTTGTTCAAGGGCAAGGCGGGTCTACGGACCAGTTGAGTGGATTGTTCGAATAAGCACCGGCTAACTACGTGCCAGCAGCCGCGGTAATACGTAGGGTGCAAGCGTTATCCGGATTTATTGGGCGTAAAGGGCTCGTAGGCGGTTCGTCGCGTCCGGTGTGAAAGTCCATCGCTTAACGGTGGATCCGCGCCGG
+
GGGGGGGGGGGGGGGGGGGGEFGGGGGGGGGGGGGGGGGGGGGGGGGGGGGGGGGGGGGGGGGGGGGGGGGGGGGGGGGGGGGGGGGGGGGGGGGGGGGCCEFGG<F,FGFE:CFFCCF+555D,@DFCC>+,8,>FFDFG,8CCFFGG>FCE@FF9FFF<:F*C>:<:*2<<FGGGFGGGGGGG8CEGG710<EGGGGGGGGDEGGCGCFGG>8C6F+<CF>FG8?EGGGGEGGG==EG?CG5:EGGGEGGCEGG3*::8+:EC:9CDFFDGFFDCCCC35C36>CFGFFCCG
@M03364:396:000000000-C9LGT:1:1101:8840:6436 1:N:0:10
ACTCCTACGGGAGGCAGCAGTGGGGAATATTGGACAATGGGCGAAAGCCTGATCCAGCCATGCCGCGTGTGTGAAGAAGGTCTTCGGATTGTAAAGCACTTTAAGTTGGGAGGAAGGGCAGTACATTAATACTTTGCTGCTTTGACGTTACCGACAGAATAAGCACCGGCTAACTCTGTGCCAGCAGCCGCGGTAATACAGAGGGTGCAAGCGTTAATCGGAATTACTGGGCGTAAAGGGAGCGTAGGTGGCTCTATAAGTCAGATGTGAAATCCCCGGGCTTAACCTGGGAAC
+
GGGGGGGGGGGGGGGG@FGGGGGGGGGGGGGGGGGGGGGGGGGGGGGGGGGEFGGGGGGGGGGGGGGGGGGGFGGGGGFFGGGGGGDGGGFGGGGGGGGGGGGBEEFFFDGGEG8F7EF7+BE,,:EE,8C?5BF:AFAFGGGGFGBFFDCGCFGGGGFF=FFGGGGGDGGGFFFFGGGGGGG?FGDGGCGGDFGGGGGGGGGGGGGGGGGGGGGGGGGGGGGGGGGGGGGGGGGGCEGGFGGGGGGGGGGC8FFGFGFGGGGGFFGGGFGGGDFGFCEG3>:CDFGFGFFGFC
@M03364:396:000000000-C9LGT:1:1101:20144:6437 1:N:0:10
ACTCCTACGGGAGGCAGCAGTGGGGAATATTGGACAATGGGCGAAAGCCTGATCCAGCCATGCCGCGTGTGTGAAGAAGGTCTTCGGATTGTAAAGCACTTTAAGTTGGGAGGAAGGGCATTAACCTAATACGTTAGTGTCTTGACGTTACCGACAGAATAAGCACCGGCTAACTCTGTGCCAGCAGCCGCGGTAATACAGAGGGTGCAAGCGTTAATCGGAATTACTGGGCGTAAAGCGCGCGTAGGTGGTTTGTTAAGTTGAATGTGAAATCCCCGGGCTCAACCTGGGAAC
+
GGGGGGGGGGGGGGGGGGGGGGGGGGGGGGGGGGGGGGGGGGGGGGGGGGGGGGGGGGGGGGGGGGGGGGGGGGGGGGGGGGGGGGGGGGGGGGGGGGGGGGGFGEGGGGGGFF=F:FFCGFF,,CFG5<AC+:3B@FGGGGGGFFFFEGFGFGGGGGGGGGGGGGGGGDEGFGGGGGGGGGGGGGGGGGGGGEGGGGGGGGGGGGGGGGGGGGGGGGGGGGGGGGGGGGGGEGGGFGGGGGGGGGGGCFGGGGGGGGGGGGGGGGGGGGGGGFGGGGGGFFGGGGGFGFFFGF
@M03364:396:000000000-C9LGT:1:1101:23039:6448 1:N:0:10
ACTCCTACGGGAGGCAGCAGTGGGGAATATTGCACAATGGGCGCAAGCCTGATGCAGCGACGCCGCGTGCGGGATGGAGGCCTTCGGGTTGTAAACCGCTTTTGTTCAAGGGCAAGACACGGTTTCGGCTGTGTAGAGTGGAGTGTTCGAATAAGCACCGGCTAACTACGTGCCAGCAGCCGCGGTAATACGTAGGGTGCAAGCGTTATCCGGATTTATTGGGCGTAAAGGGCTCGTAGGCGGTTCGTCGCGTCCGGTGTGAAAGTCCATCGCTTAACGGTGGATGCGCGCCGG
+
GGGGGGGGGGGGGGGGGGGGGGGGGGGGGGGGGFGGGGGGDEFGGG:<DFFGGFGGGGEGGGGGGGGGGGGGGGEGFGGGGGC,<BFGGF>FEGDCGECFGGGFGGGFCFFG+BBF3BD>E+BF+@F::88,,3,,,@,8:A<DF=,@>CG7DF9FGFFCGGGFFAFFFE>F<*<<FFGGGGGCFCCEGGF533AE*;8C::<EEG>8@72;8;C/<0ACF+8@E>C88:<E885C8CE*A:C78*:C=E>*/**//*::E90:+230::95*:/>CGEDD>C*2*97*5<<95
@M03364:396:000000000-C9LGT:1:1101:8281:6449 1:N:0:10
ACTCCTACGGGAGGCAGCAGTGGGGAATATTGGACAATGGGGGCAACCCTGATCCAGCCATGCCGCGTGTGTGAAGAAGGCCTTTTGGTTGTAAAGCACTTTAAGCAGTGAAGAAGACTCTATTGTTAATACCCATAGACGATGACATTAGCTGCAGAATAAGCACCGGCTAACTCTGTGCCAGCAGCCGCGGTAATACAGAGGGTGCAAGCGTTAATCGGAATTACTGGGCGTAAAGGGAGCGTAGGTGGCTCTATAAGTCAGATGTGAAATCCCCGGGCTTAACCTGGGAAC
+
GGGGGGGGGGGGGGGGGGGGGGGGGGGGGGGGGGGGGGGGGGGGGGGGGGGGGGGGGGGGGGGGGGGGGGGGGGGGGGGGGGGGGGGGGGGGGGGGGGGGGGGFGGGGGGGGGGFGGGGGG-E,AFGGA<CC=EFFFGGGGGGFGGGGGGGGGGGGGGGGGGGGGGGGGGGGGGGGGGGGGGGGGGGGGGGGGGGDGGGGGGGGGGGGGGGGGGGGGGGGGGGGGGGGGGGGGGGGGGGG=EGGGDGGGGGGGGGFFGGGGGGGGGGGGFGGGGGGGGGGFFGGGGGFGF><G9
@M03364:396:000000000-C9LGT:1:1101:21405:6457 1:N:0:10
ACTCCTACGGGAGGCAGCAGTGGGGAATATTGGACAATGGGGGAAACCCTGATCCAGCCATGCCGCGTGTGTGAAGAAGGCCTTTTGGTTGTAAAGCACTTTAAGCAGTGAAGAGGCCTCCGTGATTATAACAACCGGCCGATGCCATTAGCTGAAGATAAAGCACCGGCTAACTCTGTGCCAGCAGCCGCGGTAATACGTAGGTGGCGAGCGTTGTCCGGATTTACTGGGCGTAAAGGGAGCGTAGGCGGATTTTTAAGTGGGATGGGAAATACTCGGGCTTAACCTGAGTGC
+
GGGFGGGGGGGGGGGGGGGGGGGGGGGGGGGGGGGGGGGGGGFGGFFGC,@8,CC,6ECAFDF6@@@FG?,9CF96F<FCF=FFGGGDGF??EF?,,9BFGGG??FC8E=BC9F,:+:<=,+B<DBBF,<9C,<,B@+@7:7+6+@3>DDE7,<,8@F,,@>D,,@CF8@CF,6,7?FF;FC;,>22D::<CF<FEC,<F::F*<C*=***44<?82<:E=?EECCC:EGE8C1:C8CG=*/2::*:5<C:CGGGFCE6:2<*27*1**2<4?9C**95C5>5<7CD*90)20*
@M03364:396:000000000-C9LGT:1:1101:24530:6468 1:N:0:10
ACTCCTACGGGAGGCAGCAGTGGGGAATATTGGACAATGGGGGAAACCCTGATCCAGCCATGCCGCGTGTGTGAAGAAGGCCTTTTGGTTGTAAAGCACTTTAAGCAGTGAAGAAGACTCCATGGTTAATACCCATGGACGATGACATTAGCTGCAGAATAAGCACCGGCTAACTCTGTGCCAGCAGCCGCGGTAATACAGAGGGTGCAAGCGTTAATCGGAATTACTGGGCGTAAAGGGAGCGTAGGTGGCTCTATAAGTCAGATGTGAAATCCCCGGGCTTAACCTGGGAAC
+
GGGGGGGGGGGGGGGGGGGGGGGGGGGGGGGGGGGGGGGGGGGGGGGGGGGGGGGGGGGGGGGGGGGGGGGGGGGGGGGGGGGGGGGGGGGGGGGGGGGGGGGFGGGGGGGGGGFG8FFBFBC,BFFG,5CC<B?=FGFGDFEFFF9FGGGGGGGGGGGGGGGGGGGGGGGGGGGGGGGGGGGGGGGGGGGGGBFGGGGGGGGGGGGGGGGGGGGGGGGGGGGGGGGGGGGGGGGGGGGGGGGGEGGGGGGGGGFFGGGGGGGGGGGGGGGGGGCFGGGGFFFGGGGFGFFGGF
@M03364:396:000000000-C9LGT:1:1101:23879:6476 1:N:0:10
ACTCCTACGGGAGGCAGCAGTGGGGAATATTGGACAATGGGCGAAAGCCTGATCCAGCCATGCCGCGTGTGTGAAGAAGGTCTTCGGATTGTAAAGCACTTTAAGTTGGGAGGAAGGGCAGTAAATTACTACTTTGCTGCTTTGACGTTACCGACAGAATAAGCACCGGCTAACTCTGTGCCAGCAGCCGCGGTAATACAGAGGGTGCAAGCGTTAATCGGAATTACTGGGCGTAAAGCGCGCGTAGGTGGTTTGTTAAGTTGAATGTGAAATCCCCGGGCTCAACCTGGGAAC
+
GGGGGGGGGGGGGGGGGGGGGGGGGGGGGGGGGGGGGGGGGGGGGGGGGGGGGGGGGGGGGGGGGGGGGGGGGGGGCGGGGGGGGGGGGGGGGGGGGGGGGGGAFFFDFGGGGGGGGFFFG4E,,CFF,<8<CEG<CFGGGGGGGGGGGGGGGGGGGGGGGGGGGGGGGFGGGGGGGGGGGGGGGGGGGGGGGGGGGGGGGGGGGGGGGGGGGGGGGGGGGGGGGGGGGGGGGGGGGFFGGGGGGGGGGGGGGGGFGGGGGGGGGGGGGGDGGGGGGGGGFFGGGGGFGFFFGG
@M03364:396:000000000-C9LGT:1:1101:10880:6499 1:N:0:10
ACTCCTACGGGAGGCAGCAGTGGGGAATATTGCACAATGGGCGCAAGCCTGATGCAGCGACGCCGCGTGCGGGATGGAGGCCTTCGGGTTGTAAACCGCTTTTGTTCAAGGGCAAGGCACGTTTTCGGCAGTGTTGAGTGGATTGTTCGAATAAGCACCGGCTAACTACGTGCCAGCAGCCGCGGTAATACGTAGGGTGCAAGCGTTATCCGGATTTATTGGGCGTAAAGGGCTCGTAGGCGGTTCGTCGCGTCCGGTGTGAAAGTCCATCGCTTAACGGTGGATCCGCGCCGG
+
GGGGGGGGGGGGGGGGGGGGFGGGGGGGGFGGGGGGGGGGGGGGGGGGGGGGGGGGGGGGGEGGGGGGGGGGGGGEGGGGGGGGFGGGGGGGGGGGGGGGGGGGGGGGGGGGGGCF>CFDF-BFFFFGB+@3,8@,@DEFG9FFF,EFGDGGDEGFFGGGGGGDGGFEG:FFFGGGGGGGGGGGGGGGGGGGG6FGGFEEGGGGGGGCFFGEEC55+<9@FGGGGCEGGGGGGGGGEGGGGGGGCGGGGGGGGECDG?EGGCF<EFGFGDCDGEFDCCEG7557DFC4>>)9CC
@M03364:396:000000000-C9LGT:1:1101:23759:6504 1:N:0:10
ACTCCTACGGGAGGCAGCAGTGGGGAATATTGCACAATGGGCGCAAGCCTGATGCAGCGACGCCGCGTGCGGGATGGAGGCCTTCGGGTTGTAAACCGCTTTTGTTCAAGGGCAAGACGGGTCTTCGGGCCCAGTAAGTGGGTTGTTCGAATAAGCACCGGCTAACTACGTGCCAGCAGCCGCGGTAATACGTAGGGTGCGAGCGTTATCCGGATTTATTGGGCGTAAAGGGCTCGTAGGCGGTTCGTCGCGTCCGGTGTGAAAGTCCATCGCCTAACGGTGGATCTGCGCCGG
+
GGGGGGGGGGGGGGGGGGGGGGGGGGGGGGGGGGGGGGGGGGGGGGGGGGGGGGGGGGGGGGGGGGGGGCGGGGDGFBFGGGGGGGGG=FGGGGGGGGGGGGFCFFGD9FG@FGG7,8CB>+@<,@BE:7@>*,3,7@3E,,5>>CBAFGFGGGGGGGGEGGCCFFCFF<<<CFFFCFFGGGGFEC>EEGFGGGGGGGGGGDGGGGGGGGGGGCEGGCGFGCGGGGEEGFFGDFCEG=C:9CE5EGGEC=C58CEEG8CCC+?CF*<>DGFGGGGDGGGGFFGG=DFFF;>G55
@M03364:396:000000000-C9LGT:1:1101:25319:6536 1:N:0:10
ACTCCTACGGGAGGCAGCAGTGGGGAATATTGCACAATGGGCGGAAGCCTGATGCAGCGACGCCGCGTGGGGGATGACGGCCTTCGGGTTGTAAACCTCTTTCACCAGGGACGAAGCGGGCATTTCGGTTCTTTGGGAAGAAGCACCGGCTAACTACGTGCCAGCAGCCGCGGTAATACGTAGGGTGCAAGCGTTATCCGGATTTATTGGGCGTAAAGGGCTCGTAGGCGGTTCGTCGCGTCCGGTGTGAAAGTCCATCGCTTAACGGTGGATCCGCGCCGGGTAAGGGCGGGG
+
GGGGGGGGGGGGGGGGGGGGECFFGGGGFFGCGGGGGGGGGGGGGEGFGGGGGGGGGGGGGGDFGGGGGGGGGGCGG?CEEGGGGGGGGGGGGGGFGGFCFGGCFFF,BCF@FGE:F+@***@8,@FG+*1?,,,><AC*8<:@FFACEGEG@<CFFEC@*:F<F+<FF**?C88:@E,;FC5:**;8C7ACEGGED9<E>EE*3<CGGFGFGGEGGG+;=FC=?C889:>:C5CE8C5CEEGG5:E*/A@:<CE0*0<CC*97<CE<1*17*<7*9<75)7>))**02)7)5)
@M03364:396:000000000-C9LGT:1:1101:8859:6543 1:N:0:10
ACTCCTACGGGAGGCAGCAGTGGGGAATATTGCACAATGGGCGCAAGCCTGATGCAGCGACGCCGCGTGCGGGATGGAGGCCTTCGGGTTGTAAACCGCTTTTGTTCAAGGGCAAGGCACGTTTTCGGCCGTGTTGAGTGGATTGTTCGAATAAGCACCGGCTAACTACGTGCCAGCAGCCGCGGTAATACGTAGGGTGCAAGCGTTATCCGGATTTATTGGGCGTAAAGGGCTCGTAGGCGGTTCGTCGCGTCCGGTGTGAAAGTCCATCGCTTAACGGTGGATCCGCGCCGG
+
GGGGGGGGGGGGGGGGGGGGGGGGGGGGGGGGGGGGGGGGGGGGGGGGGGGGGGGGGGGGGGGGGGGGGGGGGGGGGGGGGGGGGGGGGGGGGGGGGGGGGGGGGGGGGGGGGGGGGGGFG-B<<FGG:@@55@F@FGGGGGGFGFGGGGGG:FFGGGGGGGGGGGGGG7BCFGGGGGGGGGGGGGGGGGGGGGGGGGGGGGGGGGGGGCGGGEGGDFGGGGFGGGGGGFGGGGGGEEGGGGGCEGGGGGGGGCEEGEEGG77CGCCDGGFDCGG:CGGGBFGGGGGFFBBDGG
@M03364:396:000000000-C9LGT:1:1101:10147:6546 1:N:0:10
ACTCCTACGGGAGGCAGCAGTGGGGAATATTGGACAATGGGGGAAACCCTGATCCAGCCATGCCGCGTGTGTGAAGAAGGCCTTTTGGTTGTAAAGCACTTTAAGCAGTGAAGAAGGCTGCATGGTTAATACCTTTGGACGATGACATTAGCTGCAGAATAAGCACCGGCTAACTCTGTGCCAGCAGCCGCGGTAATACAGAGGGTGCAAGCGTTAATCGGAATTACTGGGCGTAAAGCGCGCGTAGGTGGTTTGTTAAGTCGAATGTGAAATCCCCGGGCTCAACCTGGGAAC
+
FGGGGGGGGGGGGGFGDFGGGGGGGGGGGGGFDGGGGGGGGDEGGG8CFGGGGGGGGGGGGGGGGGGGGGGGGGFGGGGFCGGGCGFGGGGGGGGG9FGGGGGGGDFFGGGDFGCG8<,,:=?,4CFC,,9C<,,AAF,D@:FFGD,CFFDD<BFEGFFFGGCFGGGGGGGGCEFFFFFGGGGGGGGCGFGGGG7FGGG9CGFGGGGGGGFGGGGEGGFG5CGGG?CFGCFEGGGGGGGGGGGG*>EC29EGGGGGGGGGG9<EGGFGGGGGGG6FFDGGFEEF=FCFGFFFG>
@M03364:396:000000000-C9LGT:1:1101:5224:6548 1:N:0:10
ACTCCTACGGGAGGCAGCAGTGGGGAATATTGGACAATGGGCGAAAGCCTGATCCAGCCATGCCGCGTGTGTGAAGAAGGTCTTCGGATTGTAAAGCACTTTAAGTTGGGAGGAAGGGCATTAACCTACTACGTTAGTGTCTTGACGTTACCGACAGAATAAGCACCGGCTAACTCTGTGCCAGCAGCCGCGGTAATACAGAGGGTGCAAGCGTTAATCGGAATTACTGGGCGTAAAGGGAGCGTAGGTGGCTCTATAAGTCAGATGTGAAATCCCCGGGCTTAACCTGGGAAC
+
GGGGGGGGGGGGGGGGGGGGGGGGGGGGGGGGGGGGGGGGGGGGGGGGGGGGGGGGGGGGGGGGGGGGGGGGGFGGGGGGGGGGGGGGGGGGGGGGGGGFGGGAFFGGGGGGGGFGGGGDGGG98CFG,:CCFBGFFGGGGGCFGDGGGGEGGGGGGGGGGGGGGGGDGGGGGGGGGGGGGGGGGGGGGGGGGGGGGGGGGGGGGGGGGGGGGGGGGGGGGGGGGGGGGGGGGGGGGGGGGGGGGGGGGGGGGGGGGGGGGGGGGGGGGGG7DFFGGGGDBEFFGGGFGFFGGG
@M03364:396:000000000-C9LGT:1:1101:4771:6557 1:N:0:10
ACTCCTACGGGAGGCAGCAGTAGGGAATTTTCGGCAATGGGGGAAACCCTGACCGAGCAACGCCGCGTGAACGAAGAAGGCCTTCGGGTCGTAAAGTTCTGTTGTACGGGAAGAACGTCGGATGGAGGCTATGCCATGCGAGTGACGGTACCGAACATAGAAAGCCACGGCTAACTACGTGCCAGCAGCCGCGGTAATACGTAGGTGGCGAGCGTTATCCGGAATCATTGGGCGTAAAGAGGGAGCAGGCGGTGATACAGGTCTGGAGGTGAAAGCCCGAAGCTAAACTTCGGG
+
GGGGGGGGGGGGGGGGGGGGGGGGGGGGGGGGGGGGGGGGGGGGGGGGGGGGGGGGGGGGGGGGGGGGGGGGGGGGGGGGGGGGGGGGGGGGGGGGGGGGGGGGGGGGGGGGGGGGGFGGG@C><>DF+,8::F9FFGGGEGGFFGGGGGGGGGGGGGGGGGGGGGGGGFEGGGGGGFGGGGGGGDGGGGGGGGEGEGGGGGGGGEGGGGGGGGGGGGGGGG>ECFCFGGGGGGGDGFGCGGGGGGGGGEGGGGCGGGGGGGGGFGFFGGGCF9FFGGGGFFGGGGGFG?FGGG
@M03364:396:000000000-C9LGT:1:1101:21411:6579 1:N:0:10
ACTCCTACGGGAGGCAGCAGTGGGGAATATTGGACAATGGGGGAAACCCTGATCCAGCCATGCCGCGTGTGTGAAGAAGGCCTTTTGGTTGTAAAGCACTTTAAGCAGTGAAGAAGACTCCCTGGTTAATACCCATGGACGATGACATTAGCTGCAGAATAAGCACCGGCTAACTCTGTGCCAGCAGCCGCGGTAATACAGAGGGTGCAAGCGTTAATCGGAATTACTGGGCGTAAAGGGAGCGTAGGTGGCTCTATAAGTCAGATGTGAAATCCCCGGGCTTAACCTGGGAAC
+
GGGGGGGGGGGGGGGGGGGGGGGGGGGGGGGGGGGGGGGGGGGGGGGGGGGGGGGGGGGGGGGGGGGGGGGGGGGGGGGGGGGGGGGGGGGGGGGGGGGGGGGFGGGCFGGEGFEG<FGGG-B,+:CF5ACCFGFFFFEGG7FFFGFFGGFGFGGGGGGGGGGGGGGGGGGGGGGGGGGGGGGGGGGGGGGGGGGGGGGGGGGGGGGGGGGGGGGGGGGGGGEFGGGFGGGGGGGGGGGGGEGGCGGGGGGGGGGGGGGGGGGGGFGGGGGGGGGGGGGGEFFGGGFFGFFGGG
@M03364:396:000000000-C9LGT:1:1101:17562:6592 1:N:0:10
ACTCCTACGGGAGGCAGCAGTGGGGAATATTGCACAATGGGCGCAAGCCTGATGCAGCGACGCCGCGTGCGGGATGGAGGCCTTCGGGTTGTAAACCGCTTTTGTTCAAGGGCAAGGCACGGTTTCGGCTGTGTTGAGTGGATTGTTCGAATAAGCACCGGCTAACTACGTGCCAGCAGCCGCGGTAATACGTAGGGTGCAAGCGTTATCCGGATTTATTGGGCGTAAAGGGCTCGTAGGCGGTTCGTCGCGTCCGGTGTGAAAGTCCATCGCTTAACGGTGGATCCGCGCCGG
+
GGGGGGGGGGGGGGGGGGGGGGGGGGGGGGGGGGGGGGGGGGGGGGGGGGGGGGGGGGGGGGGGGGGGGGGGGGGGGGGGGGGGGGGGGGGGGGGGGGGGGGGGGGGDGGGGGGGGGGGGGCF:+@FE@+83838FGGFGGBFFFGGGGGEF<FFGGGGGGGGGGGGGG=EFFFGGGFGGGGGGGGGGGFFCCFFEGGGGGGGGGGGGGGDGGDG5ECGGGGGGGGEG5FGGGGGGGGGGGGGGGGGGGGGGGEGGGGGEG<CFFGFFGGGGGGFCGGGGEFGDGCCFGFFDDG
@M03364:396:000000000-C9LGT:1:1101:7743:6626 1:N:0:10
ACTCCTACGGGAGGCAGCAGTGGGGAATATTGGACAATGGGCGAAAGCCTGATCCAGCCATGCCGCGTGTGTGAAGAAGGTCTTCGGATTGTAAAGCACTTTAAGTTGGGAGGAAGGGCATTAGCCTAATACGTTGGTGTCTTGACGTTACCGACAGAATAAGCACCGGCTAACTCTGTGCCAGCAGCCGCGGTAATACAGAGGGTGCAAGCGTTAATCGGAATTACTGGGCGTAAAGCGCGCGTAGGTGGTTTGTTAAGTTGAATGTGAAATCCCCGGGCTCAACCTGGGAAC
+
GGGGGGGGGGGGGGGGGGGGGGGGGGGGGGGGGGGGGGGGGGGGGGGGGGGGGGGGGGGGGGGGGGGGGGGGGGGGGGGGGGGGGGGGGGGGGGGGGGGFGGGCFECGGGGCFGCFEEFFFFF,,:<F,,9?BE<D==FDGFFGFGGGGGGGGDGGGGCGGGGGGGGGGGGGGGGGGGGGGGGGGGGGGGGGGGGGGGGGGGGGGGGGGGGGGGGGGGGGGGGGGGFGGGGGGGG5CGGGGGGGEGGGGGGEGCEGGGGG9C>FGGGGGFF>DGGGGGGGFFGGFGGFGFFGD>
@M03364:396:000000000-C9LGT:1:1101:17024:6648 1:N:0:10
ACTCCTACGGGAGGCAGCAGTGGGGAATATTGGACAATGGGGGAAACCCTGATCCAGCCATGCCGCGTGTGTGAAGAAGGCCTTTTGGTTGTAAAGCACTTTAAGCAGTGAAGAAGACTCCGTGGTTAATACCCACGGACGATGACATTAGCTGCAGAATAAGCACCGGCTAACTCTGTGCCAGCAGCCGCGGTAATACAGAGGGTGCAAGCGTTAATCGGAATTACTGGGCGTAAAGGGAGCGTAGGTGGCTCTATAAGTCAGATGTGAAATCCCCGGGCTTAACCTGGGAAC
+
GGGGGGGGGGGGGGGGGGGGGGGGGGGGGGGGGGGGGGGGGGGGGGGGGGGGGGGGGGGGGGGGGGGGGGGGGGGGGGGGGGGGGGGGGGGGGGGGGGGGGGGFGGGGGGGGGGGGDFGGGCF4>FFGA8CB<F9CFGEGG=FFGG<FGGGGGGGGGGGGGGGGGGGGGGGEGGGGGGGGGGGGGGGGGGGGGGGGGGGGGGGGGGGGGGGGGGGGGGGGGGGGGGGGGGGGGGGGGGGDGGGGEGGGGGGGGGGGFCGGFGGGGGGGGGGGGGFGGGCDFBDGGGGFGFFFGF
@M03364:396:000000000-C9LGT:1:1101:3927:6669 1:N:0:10
ACTCCTACGGGAGGCAGCAGTGGGGAATATTGCACAATGGGCGCAAGCCTGATGCAGCGACGCCGCGTGCGGGATGGAGGCCTTCGGGTTGTAAACCGCTTTTGTTTGGGAGCAAGCCCTTCGGGTTGAGTGTACCTTTCGATTAATCACCGGCTAACTACGTTCCAGCAGCCTCGGTAATACGTAGGGTTCGAGCGTTATCCGGATTTATTGGGCGTAAAGTGCTCGTGTGCGGTTCGTCTCCTCCGGTGTGAAAGTCCATCTCCTAACGGTTGTTCTTCGCCGGGTTCGGGC
+
GGGGGGGGGGGGGGGGGGGGGGGGGGGGGGGFGGGGGGGGGGG>GGGGGGGGGGGGCF@FGEFGGE@F@FG+F:FCDGFEE7FGGFGGGF+CFFGGG7CFGGGFGGGG7FF>@F,,+BDF8D7++38@,,8,@,8@EFFGC*,7*,,7,,,*111*?FGCC7C,=F9;C36<C,C7:FC*?,7CC9=77<+=:*+=CCF5A<<;5;EC@7CA+9*::EG5*20<@C+8?*22A5:EEC8A**0+<=EC5**/*+++*32C+:2+32<***;)9/:*/:<*/079C7CB*<)93)
@M03364:396:000000000-C9LGT:1:1101:12822:6692 1:N:0:10
ACTCCTCGGGAGGCAGCAGTGGGGAATATTGCACAATGGGCGCAAGCCTGATGCAGCGACGCCGCGTGCGGGATGGAGGCCTTCGGGTTGTAAACCGCTTTTGTTCAAGGGCAAGGCACGGTTTCGGCCGTGTTGAGTGGATTGTTCGAATAAGCACCGGCTAACTACGTGCCAGCAGCCGCGGTAATACGTAGGGTGCAAGCGTTATCCGGATTTATTGGGCGTAAAGGGCTCGTAGGCGGTTCGTCGCGTCCGGTGTGAAAGTCCATCGCTTAACGGTGGATCCGCGCCGGG
+
GGGGGGGGGGGGGGGGGGFFFGGGGGGGGGGGGGGGGGGGGGGGGGGGGGGGGGGGGGGGGGGGGGGGGGGGGGGGGGGGGGGGGGGGGGGGGGGGGGGGGGGGGGGEFGGGGGGGGCEFEGFC9@FG>5@@,@DFD,EFGFGFGGCFFFGGFFGGGGGGGGDGGGGGG=EGGGGGGGGGGGGGGGGGGGGGGGGGGGGGGGGGGGGGGGGGDGGCCGFGGGGGEG58FGGGGGGGGGGGGGEGGGGGGGGE8EEGCC=E+<FEFCFFGGGDCFEGGGGG@EF4>DGFC:BCCD
@M03364:396:000000000-C9LGT:1:1101:8973:6698 1:N:0:10
ACTCCTACGGGAGGCAGCAGTGGGGAATATTGGACAATGGGGGCAACCCTGATCCAGCCATGCCGCGTGTGTGAAGAAGGCCTTTTGGTTGTAAAGCACTTTAAGCAGTTAAGAAGACTCCATTGTTAAAACCCATGGACGATGACATTAGCTGCAGAATAAGCACCGGCTAACTCTGTGCCAGCAGCCGCGGTAATACAGAGGGTGCAAGCGTTAATCGGAATTACTGGGCGTAAAGGGAGCGTAGGTGGCTCTATAAGTCAGATGTGAAATCCCCGGGCTTAACCTGGGAAC
+
GGGGGGGGGGGGGGGGGGFGGGGGGGGGGGGGGCGGGGGGGGGGGGCGGGGGGGGGGGGGGGGGGGGGGGGGGGGGGGGGGGGGGGGGGGGGGGGGGGGFGGE<FFGGGGGEGGCGGGGGGEE,<FFF,59:4+=<=F8AF:CFCFGGGGFGGGGCGGGGGGGGGGGGGCGCFGGGGFGGGGGGFFGGGGGGGGGGGGGGGGGGGGGGGGGGGGGDGGGGGGEEFFDFGGCGGEDGFFCGFC5C:CGEGGGG@<FFFFGFFFGGGDAFGGFGGF6C<):CEBFGFGGFGF:CFC
@M03364:396:000000000-C9LGT:1:1101:21288:6720 1:N:0:10
ACTCCTACGGGAGGCAGCAGTGGGGAATATTGCACAATGGGCGCAAGCCTGATGCAGCGACGCCGCGTGCGGGATGGAGGCCTTCGGGTTGTAAACCGCTTTTGTTCAAGGGCAAGACGGGACTTCGGCTCCTTTGAGTGGATTGTTCGAATAAGCACCGGCTAACTACATGCCAGCAGCCGCGGTAATACGTAGGGTGCAAGCGTTATCCGGATTTATTGGGCGTAAAGGGCTCGTAGGCGGTTCGTCGCGTCCGGTGTGAAAGTCCATCGCTTAACGGTGGATCCGCGCCGG
+
GGGGGGGGGGGGGGGGGGGGGGGGGGGGGGGGGGGGGGGGFGGGGGGGGGGGGGGGGGGGGGGGGGGGGGGGGGGGCGGGEGGGGGGGGGGGGGGGGGGGGGGGGEF9FGGFEGG7,:BFF->,8>::++8@,@,,,3<@FC:FC:FEEF8FCCCF?FCGEGGGGGGDE,?FEGGFGGGGGCFGDCGE:CFFGCFGGFEGGGEFDGGGGGGGGGCEGFFGGGGGGEGGGGGGCF>>C5EGFGGGGGGCCEC=E5CEG575CCCCC:?FFFCDDFGG>FEC.8E3CFCFGFEGGG
@M03364:396:000000000-C9LGT:1:1101:23067:6743 1:N:0:10
ACTCCTACGGGAGGCAGCAGTGGGGAATATTGCACAATGGGCGCAAGCCTGATGCAGCGACGCCGCGTGCGGGATGGAGGCCTTCGGGTTGTAAACCGCTTTTGTTCAAGGGCAAGGCACGGTTACGGCCGTGTTGAGTGGATTGTTCGAATAAGCACCGGCTAACTACGTGCCAGCAGCCGCGGTAATACGTAGGGTGCAAGCGTTATCCGGATTTATTGCGCGTAAAGGGCTCGTAGGCGGTTCGTCGCGTCCGGTGTGAAAGTCCATCGCTTAACGGTGGATCCGCGCCGG
+
GGGGGGGGGGGGGGGGGGGGGGGGGGGGGGGGGGGGGGGGGGGGGGGGGGGGGGGGGGGGGGGGGGGGGGGGGGGGGGGGGGGGGGGGGGGGGGGGGGGGGGGGGGGFGGGGGGFGFGGGGCFG+@FG+85**8,<;FGGGFFFGGGGGGDFDFGGGGGGGGGGGGGGG=CGGGGGGGGGGGGGGGGGGGGGGEGGGGGGGGGGGGGGGGGGGEGGGGGGGGGGGG>E>FGGGGGGGGGGGGGGGGGGGDGGGDGGGCEEG+:EGGGGGGGGGGGCGGGGFFGGGGGFGFFGDD
@M03364:396:000000000-C9LGT:1:1101:24895:6777 1:N:0:10
ACTCCTACGGGAGGCAGCAGTGGGGAATATTGGACAATGGGGGAAACCCTGATCCAGCCATGCCGCGTGTGTGAAGAAGGCCTTTTGGTTGTAAAGCACTTTAAGCAGTGAAGAAGACTCCATGGTTAATACCCCTGGACGATGACATTAGCTGCAGAATAAGCACCGGCTAACTCTGTGCCAGCAGCCGCGGTAATACAGAGGGTGCAAGCGTTAATCGGAATTACTGGGCGTAAAGGGAGCGTAGGTGGCTCTATAAGTCAGATGTGAAATCCCCGGGCTTAACCTGGGAAC
+
GGGGGGGGGGGGGGGGGGGGGGGGGGGGGGGGGGGGGGGGGGGGGGGGGGGGGGGGGGGGGGGGGGGGEGGGGGGGGGGGGGGGGGGGEGFGGGGGGGGGGGG<EFGGGGGGGGCF,4FEF-E<=EEF,<CE8,+AFFGGG7=ADFGGGGFGFGGGGGGGGGGGGGGGG7+3@FGGGGGGGGFGGGGGGGGGGGGGGGGGGGGGGGGGGGGGGGGGGGGGGGGGGGFGGGGGGG>GFF7CFEEGEGGGGGGGCFFFGGGGGGGGGGGGGGGGGGFFGGGGFF5FGGGFGFFG<7
@M03364:396:000000000-C9LGT:1:1101:19406:6780 1:N:0:10
ACTCCTACGGGAGGCAGCAGTGGGGAATATTGCACAATGGGCGCAAGCCTGATGCAGCGACGCCGCGTGCGGGATGGAGGCCTTCGGGTTGTAAACCGCTTTTGTTCAAGGGCAAGGCACGGTTTCGGCCGTGTTGAGTGGATTGTTCGAATAAGCACCGGCTAACTACGTGCCAGCAGCCGCGGTAATACGTAGGGTGCAAGCGTTATCCGGATTTATTGGGCGTAAAGGGCTCGTAGGCGGTTCGTCGCGTCCGGTGTGAAAGTCCATCGCTTAACGGTGGATCCGCGCCGG
+
GGGGGGGGGGGGGGGGGGGGGGGGGGGGGGGGGGGGGGGGGGGGGGGGGGGGGGGGGGGGGGGGGGGGGGGGGGGGGGGGGGGGGGGGGGGGGGGGGGGGGGGGGGGGGGGGGGGGFGGGG>FF7FFG@+@5@FFGGFGGGEGFGGGGGGCFFGGGGGGGGGGGGGGGGCFGGGGGGGGGGGGGGGGGGGGGGGGGGGGGGGGGGGGGGGGGGGGGGGGGGGGGGGGGGGGGGGGGGGGGGGGEGGGGGGGGGGGGGCEEGF7EGGGGGDEGGGFGGGGGFFGFCGGFGFEGGG
@M03364:396:000000000-C9LGT:1:1101:23428:6780 1:N:0:10
ACTCCTACGGGAGGCAGCAGTGGGGAATATTGCACAATGGGCGCAAGCCTGATGCAGCGACGCCGCGTGCGGGATGGAGGCCTTCGGGTTGTAAACCGCTTTTGTTCAAGGGCAAGGCACGGTTTCGGCTGTGTTGAGTGGATTGTTCGAATAAGCACCGGCTAACTACGTGCCAGCAGCCGCGGTAATACGTAGGGTGCAAGCGTTATCCGGATTTATTGGGCGTAAAGGGCTCGTAGGCGGTTCGTCGCGTCCGGTGTGAAAGTCCATCGCTTAACGGTGGATCCGCGCCGG
+
GGGGGGGGGGGGGGGGGGGGGGGGGGGGGGGGGGGGGGGGGGGGGGGGGGGGGGGGGGGGGGGGGGGGGGGGGGGGGGGGGGGGGGGGGGGGGGGGGGGGGGGFGGGGGGGGGGBF><CFF+@3+@FE5+83,3@<FC@F@@DDCFDGGGAFCFGGGGGGGGGEGGGGG<CFGGGGGGGGGGGGGGGGGGGGG6;EEGGGGGGGGGGGGGGGGGGGFCGGGGGGGG5C@FFGDFGGGGGGFDGGGGG>CCEGGGGG32:EE97CFFGGGGFDGGGGGGGG>FGGFGFFGFFD<D
@M03364:396:000000000-C9LGT:1:1101:11941:6789 1:N:0:10
ACTCCTACGGGAGGCAGCAGTGGGGAATATTGGACAATGGGGGAAACCCTGATCCAGCCATGCCGCGTGTGTGAAGAAGGCCTTTTGGTTGTAAAGCACTTTAAGCAGTGAAGAAGACTCCCTGGTTAATACCCATGGACGATGACATTAGCTGCAGAATAAGCACCGGCTAACTCTGTGCCAGCAGCCGCGGTAATACAGAGGGTGCAAGCGTTAATCGGAATTACTGGGCGTAAAGCGAGCGTAGGTGGCTTGATAAGTCAGATGTGAAATCCCCGGGCTTAACCTGGGAAC
+
GGGGGGGGGGGGGGGGGGGGGGGGGGGGGGGGGGGGGGGGGGGGGGGGGGGGGGGGGGGGGFGGGGGGGGGGGGGGGGGGGGGGGGGGGGGGGGGGGGGGGGGCGFGGGGGGGGGGGGGF<:B,BFFG9CEBEG9<EFGGGEFDFGCGGGFFFGGGGGGGGGGGGGGGGEGGGGGGGGGGGGGGGGGGGGGGGFCFGGGGFFGGDFGGGGGGGGGGGGGGGGGGGGGGGGGGGGGGGGGGEEGG=EGGGGGGGGGGGGFGFGGGGGGGGGGGGGGGGGGGFFGGGGGFGFFGGF
@M03364:396:000000000-C9LGT:1:1101:25156:6799 1:N:0:10
ACTCCTACGGGAGGCAGCAGTGGGGAATATTGGACAATGGGGGAAACCCTGATCCAGCCATGCCGCGTGTGTGAAGAAGGCCTTTTGGTTGTAAAGCACTTTAAGCAGTGAAGAAGACTCCCTGGTTAGTACCCATGGACGATGACATTAGCTGCAGAATAAGCACCGGCTAACTCTGTGCCAGCAGCCGCGGTAATACAGAGGGTGCAAGCGTTAATCGGAATTACTGGGCGTAAAGGGAGCGTAGGTGGCTCTATAAGTCAGATGTGAAATCCCCGGGCTTAACCTGGGAAC
+
GGGGGGGGGGGGGGGGGGGGGGGGGGGGGGGGGGGGGGGGGGGGGGGGGGGGGGGGGGGGGGGGGGGGGGGGGGGGGGGGGGGGGGGGGGGGGGGGGGGGGGG9FFGGGGGGGGGG<=A=A-B,BFFG,<7BCE,BAFGGG+8ADD,EFGGGGGGGGGGGGGGGGGGGGCCFGGGGGGGGGGGGGGGGGGGGG<FFGCGGGGGGGGGGFFGGGGGGGGGGGGGGGGGGGGGGGEGGGGGGGGGGGGGGGFCFCGGGGGCGFGGGGGGGGGGFGGGGGGGGFF5FGGGFGFFDCF
@M03364:396:000000000-C9LGT:1:1101:14699:6830 1:N:0:10
ACTCCTACGGGAGGCAGCAGTGGGGAGTATTGGACAATGGGGGAAACCCTGATCCAGCCATGCCGCGTGTGTGAAGAAGGCCTTTTGGTTGTAAAGCACTTTAAGCAGTGAAGAAGACTCCTTGGTTAATACCCACGGACGATGACATTAGCTGCAGAATAAGCACCGGCTAACTCTGTGCCAGCAGCCGCGGTAATACAGAGGGTGCAAGCGTTAATCGGAATTACTGGGCGTAAAGGGAGCGTAGGTGGCTCTATAAGTCAGATGTGAAATCCCCGGGCTTAACCTGGGAAC
+
GGGGGGGGGGGGGGGGGGGGGGGGGG:FGGGGGGGGGGGGGGGGGGGGGGGGGGGGGGGGGGGGGGGGGGGGGGGGGGGGGGGGGGGGGGGGGGGGGGGGGGFGGGGGGGGGGGEFEGFFF-?,AEFGD,C<8=E7@CGGGCGGGG,EFFFGAFGGGGGDGGGGGGGGGGGDFGGGGGGGFGGCGGGGGEGGGEGGGCEGGGGGGGGGGGGGGGGGGGGGGGECCFFGGGGGGDGGGGGG5CGGGEEGFGGGGGCGGCGGGGGGGGGGGGGGGGGGGGGGDDFGGGGFGF>9FF
@M03364:396:000000000-C9LGT:1:1101:11930:6838 1:N:0:10
ACTCCTACGGGAGGCAGCAGTGGGGAATATTGGACAATGGGGGAAACCCTGATCCAGCCATGCCGCGTGTGTGAAGAAGGCCTTTTGGTTGTAAAGCACTTTAAGCAGTGAAGAAGACTCCATGGTTAATACCCATGGACGATGACATTAGCTGCAGAATAAGCACCGGCTAACTCTGTGCCAGCAGCCGCGGTAATACAGAGGGTGCAAGCGTTAATCGGAATTACTGGGCGTAAAGGGAGCGTAGGTGGCTCTATAAGTCAGATGTGAAATCCCCGGGCTTAACCTGGGAAC
+
GGGGGGGGGGGGDGGGGGGGGGGGGGGGGGGGGGGGGGGGGGGGGGGGGGGGGGGGGGGGGGGGGGGGFGGGGGGGGGGGGGGGGGGGGGGGGGGGGGGGGGGGGGGGGGGGGGDG8FFG@-E,AFFG:<CEEFEFGGGGGFGFGGGGGGGGGGGFGGGFGGGGGGGGGGGGGGGGGGGGGGGGGGGGGGGGGGGGGGGGGGGGGGGGGGGGGGGGGGGGGGGFGGGGGGGGGGGGGGGGGGGGEEEGGFGGGGGGGGCGFGGGGGGCCCGGGCFCCGGGEEGGGGGFGFFGFF
@M03364:396:000000000-C9LGT:1:1101:19586:6839 1:N:0:10
ACTCCTACGGGAGGCAGCAGTGGGGAATATTGCACAATGGGCGAAAGCCTGATGCAGCAACGCCGCGTGAGCGATGAAGGCCTTCGGGTCGTAAAGCTCTGTCCTCAAGGAAGATAATGACGGTACTTGTGGAGGAAGCCCCGGCTAACTACGTGCCAGCAGCCGCGGTAATACGTAGGGGGCTAGCGTTATCCGGAATTACTGGGCGTAAAGGGTGCGTAGGTGGTTTCTTAAGTCAGGAGTGAAAGGCTACGGCTTAACCGTAGTAAGCTCTTGAAACTGGGAAACTTGAGG
+
GGGGGGGGGGGDGGGGGGGGGGGGGGGGGGGGGGGGGGGGGGGGGGGGGGGGGFGGGGGGGGGGGGGGGGGGGGGGGGGGGGGGGGGGGGGGGGGGGGGGGGG<BFE,FFG<FFG9BFFFGFFFDCDE,,8+,,B+@FGGFGGGGG+FFGEFCGGGGGGGGGGGGGGGG*=FGGGGGGGGGGGGGGGGGGECFGGGGGGGGGGGGGGGGGGGGGGEGGGGGGGGGG;FGGGFFGGGGGGG?EGGGGGGGGFG67CEGGFFCFGEE<EC>GGG<FGC:CC7=@CFG6FFCFFCC4
@M03364:396:000000000-C9LGT:1:1101:21209:6841 1:N:0:10
ACTCCTACGGGAGGCAGCAGTGGGGAATATTGGACAATGGGGGAAACCCTGATCCAGCCATGCCGCGTGTGTGAAGAAGGCCTTTTGGTTGTAAAGCACTTTAAGCAGTGAAGAAGACTCCATGGTTAATACCCATGGACGATGACATTAGCTGCAGAATAAGCACCGGCTAACTCTGTGCCAGCAGCCGCGGTAATACAGAGGGTGCAAGCGTTAATCGGAATTACTGGGCGTAAAGGGAGCGTAGGTGGCTCTATAAGTCAGATGTGAAATCCCCGGGCTTAACCTGGGAAC
+
GGGGGGGGGGGGGGGGGGGGGGGGGGGFGGGGGGGGGGGGGGEFCFGGGGGGGGGGGGDFGFFGGGGGGGGGGGFGGGGGFGFEFGFGEDGGGGGGGGGGGGG,EFFFGGFGGGG8,BFAE9E9,C<E,<CC8<FBFGGGFEGF?DC?DF,AFFGGGGGGGGGGGFGGGGGGFGGGGGGGGGGGGGGGFGDEGGGGGFD:FGGGGGGDGGEFGG@CGGGGGGGGGGGFGGGGGGGEGGGGFCCE:CEDCCFGGFEFCCCFGGFGG7CFGGDCFF69CGGG>B=4>FG?FF>G<<
@M03364:396:000000000-C9LGT:1:1101:16057:6857 1:N:0:10
ACTCCTACGGGAGGCAGCAGTGGGGAATATTGGACAATGGGGGAAACCCTGATCCAGCCATGCCGCGTGTGTGAAGAAGGCCTTTTGGTTGTAAAGCACTTTAAGCAGTGAAGAAGACTCCCTGATTATTACCCATGGACGATGACATTAGCTGCAGAATAAGCACCGGCTAACTCTGTGCCAGCAGCCGCGGTAATACAGAGGGTGCAAGCGTTAATCGGAATTACTGGGCGTAAAGGGAGCGTAGGTGGCTCTATAAGTCAGATGTGAAATCCCCGGGCTTAACCTGGGAAC
+
GGGGGGGGGGGGGGGGGGGGGGGFGGGGGGGGGGGGGGGGGGGGGGGGGGGGGGGGGGGGGGGGGGGGGGGGGGGGGFGGGGGGGGGGGGGGGFGGGGGGGGGFGEGGGGGGGF4FEGFFF:B,,:EE,<A9:BCFEC=FGGGG9BFFGGGGGGGGGFGGGDGGGGGGGFGDGGGGGGGGGFGGGGGGGGGGGGGGGGGGGGGGGGGGGGGGGGGGGGGGGGGGGFFGGGGGGGGGGGGGGEEGGG=EFGGGGGGGFG9CFGGGGGGGGGGCGGGFGGGGEFFGFGFFGFFGCD
@M03364:396:000000000-C9LGT:1:1101:26154:6861 1:N:0:10
ACTCCTACGGGAGGCAGCAGTGGGGAATATTGCACAATGGGCGCAAGCCTGATGCAGCGACGCCGCGTGCGGGATGGAGGCCTTCGGGTTGTAAACCGCTTTTGTTCAAGGGCAAGGCACGTTTTCGGCCGTGTTGAGTGGATTGTTCGAATAAGCACCGGCTAACTACGTGCCAGCAGCCGCGGTAATACGTAGGGTGCGAGCGTTATCCGGATTTATTGGGCGTAAAGGGCTCGTAGGCGGTTCGTCGCGTCCGGTGTGAAAGTCCATCGCCTAACGGTGGATCTGCGCCGG
+
GGGGGGGGGGGGGGGGGGGGGGGGGGGGGGGGGGGGGGGGGGGGGGGGGGGGGGGGGGGGGGGGGGGGGGGGGGGGGGGGGGGGGGGGGGGGGGGGGGGGGGGGGGG,FFGCGGGGDFGGG=F,+@FF:+@5*,8@,@,>F3@BDFGGGG8FFGGGGGGGGGGGGGGFGGG>FGGGGGGGGGGGGGGGG?CFCFGGGGDGGGGGGGGGGFGGGE5EFFGGGGGGGEEGFFGGGFGGGGFGGGGGC5CEEEGGGGGED8E7EFGGFGGGGGGGGG*9CGGG>>G39>F47<D<<D
@M03364:396:000000000-C9LGT:1:1101:4084:6862 1:N:0:10
ACTCCTACGGGAGGCAGCAGTGGGGAATATTGGACAATGGGGGAAACCCTGATCCAGCCATGCCGCGTGTGTGAAGAAGGCCTTTTGGTTGTAAAGCACTTTAAGCAGTGAAGAAGACTCCATGGTTACTACCCATGGACGATGACATTAGCTGCAGAATAAGCACCGGCTAACTCTGTGCCAGCAGCCGCGGTAATACAGAGGGTGCAAGCGTTAATCGGAATTACTGGGCGTAAAGGGAGCGTAGGTGGCTCTATAAGTCAGATGTGAAATCCCCGGGCTTAACCTGGGAAC
+
GGGGGGGGGGGGGGGGGGGGGGGGGGGGGGGGGGGGGGGGGGGGGGGGGGGGGGGGGGGGGGGGGGGGGGGGGGGGGGGGGGGGGGGGGGGGGGGGGGGGGGG<FGGGGGGGGGFGGGGGG<E,BEFG,<C<BFGGEBFGG>FFFGGGGGGGGGGGGGGGGGGGGGGGGFGGGGGGGGGGGGGGGGGGFGGGGGGGGGGGGGGGGGGGGGGGGGGGGGGGGGGGGGGGGGGFGEGGGGGGEGGGGGGGGGGGGFGGFGGGGGGGGDFGGGGGGGGGFGGGEFEGGGGFGF3F*9
@M03364:396:000000000-C9LGT:1:1101:5709:6864 1:N:0:10
ACTCCTACGGGAGGCAGCAGTGGGGAATATTGGACAATGGGGGCAACCCTGATCCAGCCATGCCGCGTGAGTGATGAAGGCCCTAGGGTTGTAAAGCTCTTTTGTGCGGGAAGATAATGACGGTACCGCAAGAATAAGCCCCGGCTAACTTCGTGCCAGCAGCCGCGGTAATACGAAGGGGGCTAGCGTTGCTCGGAATCACTGGGCGTAAAGGGTGCGTAGGCGGGTTTTTAAGTCAGGGGTGAAATCCTGGAGCTCAACTCCAGAACTGCCTTTGATACTGAAGATCTTG
+
GGGGGGGGGGGGGGGGGGGGGGGGGGGGGGGGGGGGGGGGGGGGGGGGGGGGGGGGGGGGGGGGGDGGGGGGGGGGGGGGGGGGGGGGGGGGGGGGGGGGGGGGGGGGGGGGGGGG<FFGGCFGGFGG=+88::CFGGGGGGGGGGGGGGGGGGGGGGGGGGGGGGGGG<8FGGGG<FFGGGGGGGGGEGGGGGGGGGGGGG7?FGGGGGGGGGGGGDEGGGDGGG*?CEFCFGGE7CFGGGGGGGFGGGGGGGGGGGGGGFDEFGGGFFGGGGGGGFGGFFFFGFFFF?FG
@M03364:396:000000000-C9LGT:1:1101:15214:6907 1:N:0:10
ACTCCTACGGGGGCAGCAGGGGAATATTGGACAATGGGGGAAACCCTGATCCAGCCATGCCGCGTGTGTGAAGAAGGCCTTTTGGTTGTAAAGCACTTTAAGCAGTGAAGAAGACTCCATGGTTAATAGCCCTGGACGATGACATTAGCTGCAGAATAAGCACCGGCTAACTCTGTGCCAGCAGCCGCGGTAATACAGAGGGTGCAAGCGTTAATCGGAATTACTGGGCGTAAAGCGAGCGTAGGTGGCTTGATAAGTCAGATGTGAAAGCCCCGGGCTTAACCTGGGAACTGC
+
GGGGGGGGGGDCFEGGGGF@FGE7FFGGGF@FFGGGGGGGGGGGGGGGGGGGGGGGGGGGFGGGGGEEFFGGGGFGGGGFGGGGGGGGGGGGGGGGGGFGGGGBFFG<FGGGGGGGEGFFG<FD,BFB,:A,:BFFFFFFGCFGCEFGGGGGCFFGGGGGGGGFFFGGEBCFGGGGGGDGGGGFGGGGGGEGGGGGGGGGGGGGDGCGGGCGGGGGGGGGGFGGGGGCEGGGEGGGGGGGE:7:CFGGGGGGGGFGGFFCFFGGGGGGGFGFGGGGDDG4FBG77CGFCFFGGG
@M03364:396:000000000-C9LGT:1:1101:25227:6908 1:N:0:10
ACTCCTACGGGAGGCAGCAGTGGGGAATATTGCACAATGGGCGCAAGCCTGATGCAGCGACGCCGCGTGCGGGATGGAGGCCTTCGGGTTGTAAACCGCTTTTGTTCAAGGGCAAGGCGGGTCTTCGGCCCCGTTGAGTGGATTGTTCGAATAAGCACCGGCTAACTACGTGCCAGCAGCCGCGGTAATACGTAGGGTGCAAGCGTTATCCGGATTTATTGGGCGTAAAGGGCTCGTAGGCGGTTCGTCGCGTCCGGTGTGAAAGTCCATCGCTTAACGGTGGATCCGCGCCGG
+
GGGGGGGGGGGGGGGGGGGGGGGGGGGGGGGGGGGGGGGGGGGGGGGGGGGGGGGGGGGGGGGGGGGGGGGGGEGGGGGGGGGGGGGGGGGGGGGGGEGGGGGAFAFAFGGGGDF78+@@C<<>EDDF*>C:FBF<*?FGF,<?FCCEGGDGFFGGGFGECGGGGGGGGGGGGGGFGGFG>EGGGEGGGGCFFFGGGGGGGGGGGGGGGGFGGGGEFGGGGGGGGGGGCCGCEGGCCEGGGGGGGGGEGCGGGGGGGEECEFGGGGGFFFGDDGGGGGGDBFGGGGGFGFFGGD
@M03364:396:000000000-C9LGT:1:1101:23193:6952 1:N:0:10
ACTCCTACGGGAGGCAGCAGTGGGGAATATTGGACAATGGGGGAAACCCTGATCCAGCCATGCCGCGTGTGTGAAGAAGGCCTTTTGGTTGTAAAGCACTTTAAGCAGTGAAGAAGACTCCGTTGTTACTACCCCCGGACGATGACATTAGCTGCAGAATAAGCACCGGCTAACTCTGTGCCAGCAGCCGCGGTAATACAGAGGGTGCAAGCGTTAATCGGAATTACTGGGCGTAAAGGGAGCGTAGGTGGCTCTATAAGTCAGATGTGAAATCCCCGGGCTTAACCTGGGAAC
+
GGGGGGGGGGGGGDGGGGGGGGGCFGGGGGGGGGGGGGGGGGD+CFEGGGGGGGGGGGGGGGGGGGGGGGGFGGGGGGGGGGG<CCFGGGGGGGGGGGGGGGFEGGGGGGGFGGFD,?F,:-:=?BBF<,58B,+38FCFE+>D,C,@DF,@,,>@DFGGGGGGGGEGGGGGGGGGGFGGGGGGGGGGFFGGGEGGFGGDFBCFGGGGGGGGGGEEGFGGGGCGGG?FGGFDEE>>FFCE5CEE?EGGFFF=8<:CC:FGFGGCEFFGGGGGGGCFGGGGEE=FCG7=FFFGGF
@M03364:396:000000000-C9LGT:1:1101:13430:6954 1:N:0:10
ACTCCTACGGGAGGCAGCAGTGGGGAATATTGGACAATGGGCGAAAGCCTGATCCAGCCATGCCGCGTGTGTGAAGAAGGTCTTCGGATTGTAAAGCACTTTAAGTTGGGAGGAAGGGCAGTAAATTAATACTTTGCTGCTTTGACGTTACCGACAGAATAAGCACCGGCTAACTCTGTGCCAGCAGCCGCGGTAATACAGAGGGTGCAAGCGTTAATCGGAATTACTGGGCGTAAAGCGCGCGTAGGTGGTTTGTTAAGTTGAATGTGAAATCCCCGGGCTCAACCTGGGAAC
+
GGGGGGGGGGGGGGGGGGGGGGGGGGGGGGGGGGGGGGGGGGGGGGGGGGGGGGGGGGGGGGGGGGGGGGGGGGGGGGGGGGGGGGGGGGGGGGGGGGGGGGGGFGGGGGFGGGGGDGGGGGG,,:FF,<CF?EGGFGGGGGGGGGGGGGGGGGGGGGGGGGGGGGGGGGGGGGGGGGGGGGGGGGGGGGGGGGGGGGGGGGGGGGGGGGGGGGGGGGGGGGGGGGGGGGGGGGGGGGGGGGGGGGGGGGGGGGGGGGGGFGGGGGGGGGGGGFGGGGGGFDFGGGGFGFFGG5
@M03364:396:000000000-C9LGT:1:1101:27255:6963 1:N:0:10
ACTCCTACGGGAGGCAGCAGTGGGGAATATTGGACAATGGGCGAAAGCCTGATCCAGCCATGCCGCGTGTGTGAAGAAGGTCTTCGGATTGTAAAGCACTTTAAGTTGGGAGGAAGGGCAGTAAATTAGTACTTTGCTGCTTTGACGTTACCGACAGAATAAGCACCGGCTAACTCTGTGCCAGCAGCCGCGGTAATACAGAGGGTGCAAGCGTTAATCGGAATTACTGGGCGTAAAGGGAGCGTAGGTGGCTCTATAAGTCAGATGTGAAATCCCCGGGCTTAACCTGGGAAC
+
GGGGGGGGGGGGGGGGGGGGGGGGGGGGGGGGGGGGGGGGGGGGGGGGGGGGGGGGGGGGGGGGGGGGGGGGGGGGGGGGFGGGGGGFGGGGGGGGGGGGGGFFF95BFGGEGGE<@7:=+::,,:CF,<CA5?C,C<9D8D5EFECCFGGGEEGGGGGGGGGGGGFGGCGGGGGGGGGFFGGGGGGGFGGGGGGGGGGGGGGGGGGGGGGGGG7ECGGGGGFFGGGGGGGGGECCFGGGFEGGGGGGGGGGGGFGFGGGGGGGFGGGGGGGGGGGGG=DFFFGGFDFGFFGG9
@M03364:396:000000000-C9LGT:1:1101:25618:6995 1:N:0:10
ACTCCTACGGGAGGCAGCAGTGGGGAATATTGGACAATGGGGGAAACCCTGATCCAGCCATGCCGCGTGTGTGAAGAAGGCCTTTTGGTTGTAAAGCACTTTAAGCAGTGAAGAAGACTCCATGGTTACTACCCATGGACGATGACATTAGCTGCAGAATAAGCACCGGCTAACTCTGTGCCAGCAGCCGCGGTAATACAGAGGGTGCAAGCGTTAATCGGAATTACTGGGCGTAAAGGGAGCGTAGGTGGCTCTATAAGTCAGATGTGAAATCCCCGGGCTTAACCTGGGAAC
+
GGGGGGGGGGGGGGGGGGGGGGGGGGGGGGGGGGGGGGGGGGGGGGGGGGGGGGGGGGGGGGGGGGGGGGGGGGGGGGGGGGGGGGGGGGGGGGGGGGGGGGGFGGGGGGGGGF4F,BFGC:CC,:EF5,:<,:,:AAFFG7:AFG9FFGGGGGGGGGGGGGGGGGGGGCGGGGGGGGGGGGCGGGGGGGGGGCFGGGGGGGGGGGGGGFGGGGGGGGGGGEGGGGGGGGGGGEGGGGGGGGGGGGGGGGGGGGGGGDGGGGGGGGGGGFFFFGGFGGGGFFFGCFFFGF>7CD
@M03364:396:000000000-C9LGT:1:1101:15816:7000 1:N:0:10
ACTCCTACGGGAGGCAGCAGTGGGGAATATTGGACAATGGGGGAAACCCTGATCCAGCCATGCCGCGTGTGTGAAGAAGGCCTTTTGGTTGTAAAGCACTTTAAGCAGTGAAGAAGACTCCATGGTTAATACCCATGGACGATGACATTAGCTGCAGAATAAGCACCGGCTAACTCTGTGCCAGCAGCCGCGGTAATACAGAGGGTGCAAGCGTTAATCGGAATTACTGGGCGTAAAGGGAGCGTAGGTGGCTCTATAAGTCAGATGTGAAATCCCCGGGCTTAACCTGGGAAC
+
GGGGGGGGGGGGGGGGGGGGGGGGGGGGGGGGGGGGGGGGGGGGGGGGGGGGGGGGGGGGGGGGGGGCFGGGGGGGGGGGGGGGGGGEGGGGGGGGGGGGGGG9FFGGGGGGGGGGFGGBF9C,,:EE,5CCBFFFFGGGGGGFFFFGGGGGGGGFFGGGGGGGGGGGGGGGGGGGGGGGGGGGGGGGGGGGGGGGGGGGGGGGGGGGGGGFGGGGGGGGGGFGGFFGGGGGGEGGGGGGEGCECEGGGGGGFGGGGGGGGG=FAFGGGGGGGGGGGGGGFFGGG>7@FFFC49
@M03364:396:000000000-C9LGT:1:1101:10996:7000 1:N:0:10
ACTCCTACGGGAGGCAGCAGTGGGGAATATTGCACAATGGGCGCAAGCCTGATGCAGCGACGCCGCGTGCGGGATGGAGGCCTTCGGGTTGTAAACCGCTTTTGTTCAAGGGCAAGGCACGGTTTCGGCCGTGTTGAGTGGATTGTTCGAATAAGCACCGGCTAACTACGTGCCAGCAGCCGCGGTAATACGTAGGGTGCAAGCGTTATCCGGATTTATTGGGCGTAAAGGGCTCGTAGGCGGTTCGTCGCGTCCGGTGTGAAAGTCCATCGCTTAACGGTGGATCCGCGCCGG
+
GGGGGGGGGGGGGGGGGGGGGGGGGGGGGGGGGGGGGGGGGGGGGGGGGGGGGGGGGGGGGGGGGGGGGGGGGGGGGGGGGGGGGGGGGGGGGGGGGGGGGGGGGGGGGGGGGGGGFGGGD3FF@@FG88@5@FCFGGAFFC:FGGGGGGGGGGGGGGGGGGGGGGGGGCEGGGGGGGGGGGGGGGGGGGGGG9CEGGGEGGGGGEGGGGGGGGGEFGGGGGGGGGEGGGGGGGGGGGGGGGGGGGGGGGGGGGGGGEGEG<CFGGGGGGGGGGGGGGEGEFGFF4CFGEDGDG
@M03364:396:000000000-C9LGT:1:1101:5819:7003 1:N:0:10
ACTCCTACGGGAGGCAGCAGTGGGGAATATTGGACAATGGGGGAAACCCTGATCCAGCCATGCCGCGTGTGTGAAGAAGGCCTTTTGGTTGTAAAGCACTTTAAGCAGTGAAGAAGACTCCGTGGTTAATACCCACGGACGATGACATTAGCTGCAGAATAAGCACCGGCTAACTCTGTGCCAGCAGCCGCGGTAATACAGAGGGTGCAAGCGTTAATCGGAATTACTGGGCGTAAAGGGAGCGTAGGTGGCTCTATAAGTCAGATGTGAAATCCCCGGGCTTAACCTGGGAAC
+
GGGGGGGGGGGGGGGGGGGGGGGGGGGGGGGGGGGGGGGGGGGGGGGGGGGGGGGGGGGGGGGGGGGGGGGGGGGGGGGGGGGGGGGGGGGGGGGGGGGGGGG9FFGGGGGGGGGGEFGGDFE+CDEG5CCCBEDGCFFGGFEFEGFFGGGGGGGGGGGGGGGGGGGGGGGGGGGGGGGGGGGGGGGGFGGGGGGGGGGGGGGGGGGGGGGGGGGGGGGGGGEGGGGGGGGGGGGEGGGGFGGGGGGGGGGGGGGFGGGGGGGGGFFGGGGFGGCFGGGGFFFGGGGFGFFGGC
@M03364:396:000000000-C9LGT:1:1101:20388:7028 1:N:0:10
ACTCCTACGGGAGGCAGCAGTGGGGAATATTGCACAATGGGCGCAAGCCTGATGCAGCGACGCCGCGTGCGGGATGGAGGCCTTCGGGTTGTAAACCGCTTTTGTTCAAGGGCAAGGCACGGTTTCGGCCGTTTTGAGTGGATTGTTCGAATAAGCACCGGCTAACTACATGCCAGCAGCCGCGGTAATACGTAGGGTGCAAGCGTTATCCGGATTTATTGGGCGTAAAGGGCTCGTAGGCGGTTCGTCGCGTCCGGTGTGAAAGTCCATCGCTTAACGGTGGATCCGCGCCGG
+
GGGGGGGGGGGGGGGGGGGGGGGGGGGGGGGGGGGGGGGGGGGGGGGGGGGGGGGGGGGGGGGGGGGGGGGGGGGFFGGGGGGGGGGGGGGGGGGGGGGGGGGGGGGGGGGGGGFFBFCGE+@+@DFE++55*8>:C@FGGGGGGGGGGGGGCFGGFGGGGGGGGGGGG,CGGFGGGGGGGGGGGGDGGGGFFGFEGGGGGGGGGGGGGGGGGEGGGGGGGGGGGEEE5CGGGGGGGGGGGGGE=EGGGGGGGGGGG:CAE9CFFGCFDFFGGGFDFGGD7):C=FF>*07))9
@M03364:396:000000000-C9LGT:1:1101:22940:7034 1:N:0:10
ACTCCTACGGGAGGCAGCAGTGGGGAATATTGCACAATGGGCGCAAGCCTGATGCAGCGACGCCGCGTGCGGGATGGAGGCCTTTTGGTTGTAAAGCACTTTAAGCAGTGAAGAAGACTCCGTTGTTACTACCCATGGACGATGACATTAGCTGCAGAATAAGCACCGGCTAACTCTGTGCCAGCAGCCGCGGTAATACAGAGGGTGCAAGCGTTATCCGGATTTATTGGGCGTAAAGGGCTCGTAGGCGGTTCGTCGCGTCCGGTGTGAAAGTCCATCGCTTAACGGTGGATC
+
GGGGGGGGGGGGGGGGGGGGGGGGGGGGGGGGGGGGGGGGGGGGGGGGGGGGGGGGGGGGGGGGGGGGGGGGGGGGGGGGGGGGGGGGGGGGGGGGGGGGGGG<FGGGGGGGGGGFFGG8F-B,+8FG,8C,3>=,DF8FGE:DACGGGGGGCGGGGGGGGGGGGGGGG7CEGGGGGGGGGGGGGGGGGGGGGGGGGGGGGGGGGGGGGGGGGGGGGGGGGGGCGGGGGGGGGGGGGGGGGGGGGEFGGGGGGGGGGGGGGGGGGGGGGGGGGGGGGGFGF@GGGGGFGFFGFF
@M03364:396:000000000-C9LGT:1:1101:11077:7056 1:N:0:10
ACTCCTAGGGAGGCAGCAGTGGGGAATATTGCACAATGGGCGCAAGCCTGATGCAGCGACGCCGCGTGCGGGATGGAGGCCTTCGGGTTGTAAACCGCTTTTGTTCAAGGGCAAGGCGGGTCTTCGGGCCCGTTGAGTGGATTGTTCGAATAAGCACCGGCTAACTACGTGCCAGCAGCCGCGGTAATACGTAGGGTGCAAGCGTTATCCGGATTTATTGGGCGTAAAGGGCTCGTAGGCGGTTCGTCGCGTCCGGTGTGAAAGTCCATCGCTTAACGGTGGATCCGCGCCGGG
+
GGGGGGGGGGCGDGGGGGGGGGGGGGGGGGGCGEGGGGGGGGGG@FGGGGGGGGGGGGGGFFEEGGGGGEGGGGGGGGGGCGGGGGGGGGGGGGGGGEEFGGGFGFDFGGGGGFFGGGEFG@DECFCC<55>5>C:?CFG98<@FE9=BCGG@FCGGFGGGGGGGGGGE:ECCGFGGGGGGGGGGCEF+<F<9@CGGGGGGFCE8ECEFGEGEGGGFGGGGCCCGDEFGGGG>CCEGGGGGGGGGGGGD=EGGGEGGGGC<<:ECCFGGCEGGGCFGGGGFDGC6FFFGEFGDD
@M03364:396:000000000-C9LGT:1:1101:19648:7062 1:N:0:10
ACTCCTACGGGAGGCAGCAGTGGGGAATATTGGACAATGGGCGCAAGCCTGATCCAGCCATGCCGCGTGAGTGATGAAGGCCCTAGGGTTGTAAAGCTCTTTCACCGGTGAAGATAATGACGGTCACCGTATACGAAGCCCCGGCTAACTTCGTGCCAGCAGCCGCGGTCATACGAAGGGGGCTAGCGTTGTTCGGATTTACTGGGCGTAAAGCGCACGTAGGCGGACTTTTAAGTCAGGGGTGAAATCCCGGGGCTCAACCCCGGAACTGCCTTTGATACTGGAAGTCTTG
+
GGGGGGGGGGGGGGGGGGGGGGGGGGGGGGGGGGGGGGGGGGGGGGGGGGGGGGGGGGGGGGGGGGGGGGGGGGGGGGGGGGGGGGGGGGGGGGGGGGGGGGGAFGGGGGGGGGEEEFFFF-@BBBFG8,8,8,3BDFGGGGGGCFFFGGGGGGGGGGGGGGGGGGGGG*>FGGGDFGGGGGGGCCFGGGGGGFGGGGGGGGGGGGGGGGGGGGGGGGGGGGGGGGEEGGGGCFGGGGFG5EGGFGGGFFFGGGGGGFGGGGGDGGEGGGGGGGGGG=CFFFGGFDGF=F=G
@M03364:396:000000000-C9LGT:1:1101:26275:7082 1:N:0:10
ACTCCTACGGGAGGCAGCAGTGGGGAATATTGGACAATGGGCGAAAGCCTGATCCAGCCATGCCGCGTGTGTGAAGAAGGTCTTCGGATTGTAAAGCACTTTAAGTTGGGAGGAAGGGCAGTACATTAATACTTTGCTGCTTTGACGTTACCGACAGAATAAGCACCGGCTAACTCTGTGCCAGCAGCCGCGGTAATACAGAGGGTGCAAGCGTTAATCGGAGTTACTGGGCGTAAAGCGCGCGTAGGTGGCTCTATAAGTCAGATGTGAAATCCCCGGGCTTAACCTGGGAAC
+
GGGGGGGGGGGGGGGGGGGGGGGGGGGGGGGGGGGGGGGGGGGGGGGGGGGGGGGGGGGGGGFGGFCGGGGGGGGGGGGGGGGGGGEGGGGGGGGGGGGFFGG9BCBFFEFFGGDG+BCFFGG9?B?E<,95C?A9FFGGGGCFGG:CFGGFGGGFGFGGGGFGGGGGGE8FCCFGGGG9FGGGGGCCFFFEEFC<FGGGGGGGGEEGGGDFGFCEGGGF57<EFGGGGGGG*CEEGGGGGEEGE=EGGGF68CCFCGGGGFFGCCCDFGGDGFGCF5*7D@*9D>GFG45<FG
@M03364:396:000000000-C9LGT:1:1101:3139:7105 1:N:0:10
ACTCCTACGGGAGGCAGCAGTGGGGAATATTGGACAATGGGGGAAACCCTGATCCAGCCATGCCGCGTGTGTGAAGAAGGCCTTTTGGTTGTAAAGCACTTTAAGCAGTGAAGAAGACTCCGTGGTTACTACCCACGGACGATGACATTAGCTGCAGAATAAGCACCGGCTAACTCTGTGCCAGCAGCCGCGGTAATACAGAGGGTGCAAGCGTTAATCGGAATTACTGGGCGTAAAGGGAGCGTAGGTGGCTCTATAAGTCAGATGTGAAATCCCCGGGCTTAACCTGGGAAC
+
GGGGGGGGGGGGGEGGGGGGGGGGGGGGGGGFGGGGGGGGGGGGGGGFFFFGGGGGGGGGGGGGGGGGGGGGGGG9FECGGGGGGGGGCFFGGGGGGGGGGGG9FFG?FGGGGGAEFFGD84D:=BFG,<CAB,,BFGGGGFGFDFFFGGGFGDGGGGGGGGGGGGGGGGGGGGGGGGGGGGGGCFFGGBFG>CFGGGGGGGGGDGGGGGGGGGGG8EFGDGEGGGGGFGGDEGEEGGGGGGGGGGGGGGFCEEGGFCEGGGFFC7CFCFGDCGGGDDGDBECGCGG?C5FFFD
@M03364:396:000000000-C9LGT:1:1101:28044:7106 1:N:0:10
ACTCCTACGGGAGGCAGCAGTGGGGAATATTGGACAATGGGCGAAAGCCTGATCCAGCCATGCCGCGTGTGTGAAGAAGGTCTTCGGATTGTAAAGCACTTTAAGTTGGGAGGAAGGGCAGTAGATTACTACTTTGCTGCTTTGACGTTACCGACAGAATAAGCACCGGCTAACTCTGTGCCAGCAGCCGCGGTAATACAGAGGGTGCAAGCGTTAATCGGAATTACTGGGCGTAAAGGGAGCGTAGGTGGCTCTATAAGTCAGATGTGAAATCCCCGGGCTTAACCTGGGAAC
+
GGGGGGGGGGGGGGGGGGGGGGGGGGGGGGGGGGGGGGGGGGGGGGGGGGGGGGGGGGGGGGGGGGGGGGGGGGGGGGGGGGGGGGGGGGGGGGGGGGGGGGGGGFGFGGGGGGFG4FF<F?F,,CFF,8A<CFC<EFGGG<FFGGGEFGGGGGGGGGGGGGGGGGGGGFD:FGGGGGGGGGGGGGGGGGGGGFGGGGGGGGGGGGGGGGGGGGGGGGGGGGGGGGGGGGGGGGGGGGGGFGGGGGGGGGGGGGGGGGGGGGGGGGGGGGFGGGGGGGGGEF5FFGGFGFFGGG
@M03364:396:000000000-C9LGT:1:1101:5727:7113 1:N:0:10
ACTCCTACGGGAGGCAGCAGTGGGGAATATTGGACAATGGGCGAAAGCCTGATCCAGCCATGCCGCGTGTGTGAAGAAGGTCTTCGGATTGTAAAGCACTTTAAGTTGGGAGGAAGGGCAGTAACTTACTACTTTGCTGCTTTGACGTTACCGACAGAATAAGCACCGGCTAACTCTGTGCCAGCAGCCGCGGTAATACAGAGGGTGCAAGCGTTAATCGGAATTACTGGGCGTAAAGCGCGCGTAGGTGGTTTGTTAAGTTGAATGTGAAATCCCCGGGCTCAACCTGGGAAC
+
GGGGGGGGEGGGGGGGGGGGGFGGGGGDGGGGGGGGGGGGGGGGGGEEFGGGGGGGGGGGGGGGGGGGGGGGGGGGGGGGGGGGFGGGGGGGGGGGGDGCFFGFFECFFGGGGGFFBFF7FBEF,CFC5,CC,EFDFGGFFGDGFFGGGGGGGDGEGGGGGGGFFGGGGGGGGGGGGCFGDEFGGGGGGGGGGF<FGGGGFCGGGFEDFFGGGFGDGGGGGGGEFGGEF6CFGDGGGG?EGGEGEDGGAFFEEFGGGDGGGFFFGGGGGGGGGGEGDGEGFFGGGGF?FF><CC
@M03364:396:000000000-C9LGT:1:1101:6278:7118 1:N:0:10
ACTCCTACGGGAGGCAGCAGTGGGGAATATTGCACAATGGGCGAAAGCCTGATGCAGCAACGCCGCGTGAGCGATGAAGGCCTTCGGGTCGTAAAGCTCTGTCCTCAAGGAAGATAATGACTGTACTTGCGTAGGAAGCCCCGGCTAACTACGTGCCAGCAGCCGCGGTCATACGTAGGGGGCTAGCGTTATCCGGAATTACTGGGCGTAAAGGGTGCGTAGGTGGTTTTTTAAGTCAGAGGTGAAAGGCTACGGCTCAACCGTAGTAAGCCTTTGAAACTGGGAAACTTGAGT
+
GGGGGGGGGGGGGGGGGGGGGGGGGGGGFGGGGGGGGGGGGGGGGGGGGGGGGGGGGGGGGGGGGGGGGDGGGGGGGGGGGGGGGGGGGGGGGGGGGGGGGGGGGGGDFFFGGGGGFGG9F5EFCEFG,,838=>FFGFFGGCF>GCFGGFG7FFGGGGGGFFGGGGGG*8FFGGFFGGGDEGGGGGGGGGGGGCFGDFGGGGGGGGGEGGGF9EGGGGGDEEGGGEGC8FEFFFGFGGGGCGGGGGGGGDGFGGGGGGGGGGGGGGGGGGGFGGGGFGGFFGG9FC@>@FGF*
@M03364:396:000000000-C9LGT:1:1101:27381:7134 1:N:0:10
ACTCCTACGGGAGGCAGCAGTGGGGAATATTGCACAATGGGCGAAAGCCTGATGCAGCGACGCCGCGTGCGGGACGAAGGCCTTCGGGTTGTAAACCGCTTTCAGCAGGGACGAGGCCGCACGGTGACGGTCCCTGCAGAAGAAGCCCCGGCTAACTACGTGCCAGCAGCCGCGGTAATACGTAGGGGGCGAGCGTTATCCGGATTCATTGGGCGTAAAGCGCGCGTAGGCGGCCTGCTAGGTCGGGACTCAAATCCGGGGGCTCAACCCCCGCCCGGTCCCGATACCGACAGG
+
GGGGGGGGGGGGGGGGGGGGGGGGGGGGGGGGGGGGGGGGGGGGGGGGGGGGGGGGGGGGGGGGGGGGGGGGGGGGGGGGGGGGGGGGGGGGGGGGGGGGGGGGGGGFGGGGG:FGGGGG>*@5>DEG>*>+13>,@FCFGGGGGGGGGGGGCFGGGGGGGGGGGGGGGGGGGGGGGGGGGGGGGGGGGGGGGGGGGGGGGGGGGGGGGGGGGGGGGGGGGGGGGGCEGGGGGGGGGGGGGGGGGGGGGGGGGGGGGGDGGGDGGGGGGGGGGGGGGGGGFFGGGGGFG>DDGF
@M03364:396:000000000-C9LGT:1:1101:9152:7158 1:N:0:10
ACTCCTACGGAGGCAGCAGTGGGGAATATTGGACAATGGGGGAAACCCTGATCCAGCCATGCCGCGTGTGTGAAGAAGGCCTTTTGGTTGTAAAGCACTTTAAGCAGTGAAGAAGACTCCGTGTTTAAATCCCACGGACGATGACAGTAGCTGCAGAATAAGCACCGGCTAACTCTGTGCCAGCAGCCGCGGTAATACAGAGGGTGCAAGCGTTAATCGGAATTACTGGGCGTAAAGGGAGCGTAGGTGGCTCTATAAGTCAGATGTGAAATCCCCGGGCTTAACCTGGGAACT
+
GGGGGGGGGGGGGGEGGGGGGGGGEGGGGGGGGGGGGGGGGGEGGGGGGGGGGGGGFGGGGGGGCF@CFFFFEGGGGGGGGGGGGGGGGGDGGGGG?FEFFBFGFE@<FEFGGGGG<FFFGFF4,:FF,,7:5?F@@F:FGGGG9,,8DFFFGGGGGGEFGGGGGGGGGFEG7FGFGGGGGGGGGGGGGGGG:CFFFGGGGGGGFGGGGGGGCFGGFGGGGDFGFGCCGGGG8CEGGDEFGGG:8EG9FGGGGG+<FEGC@EFCCFGG7CCGFGGGGGGGB>FCFGGFGF5DD6
@M03364:396:000000000-C9LGT:1:1101:9035:7191 1:N:0:10
ACTCCTACGGGAGGCAGCAGTGGGGAATATTGGACAATGGGGGAAACCCTGATCCAGCCATGCCGCGTGTGTGAAGAAGGCCTTTTGGTTGTAAAGCACTTTAAGCAGTGAAGAAGACTCCCTGGTTACTACCCATGGACGATGACATTAGCTGCAGAATAAGCACCGGCTAACTACGTGCCAGCAGCCGCGGTAATACGTAGGGTGCAAGCGTTATCCGGATTTATTGGGCGTAAAGGGCTCGTAGGCGGTTCGTCGCGTCCGGTGTGAAAGTCCATCGCTTAACGGTGGATC
+
GGGGGGGGGGGGGGGGGGGGGGGGGGGGGGGGGGGGGGGGGGGGGGGGGGGGGGGGGGGGGGGGGGGGGGGGGGGGGGGGGGGFFGGGGGGGGGGGGGGGGGGGGGGGGGGFGGFC,FFFE9E,FFGG,CFCFG,BEFFGGBCFFGCFGFCGFGGGGGGGGGGGGGGGGGEGGGGGGGGGGGGGGGGGGGGGGGGGGGGGGGGGGGGGGGGGGGGGGGGGGGGGGGGFGGGGGGGGDEFGGGFGGGGGGGEGEGGGGGGGGGGGGGGGGGGGGGGCFGGDEFGCFGDFGFFCFD
@M03364:396:000000000-C9LGT:1:1101:20190:7212 1:N:0:10
ACTCCTACGGGAGGCAGCAGTGGGGAATATTGGACAATGGGGGAAACCCTGATCCAGCCATGCCGCGTGTGTGAAGAAGGCCTTTTGGTTGTAAAGCACTTTAAGCAGTGAAGAAGACTCCATGGTTAATACCCATGGACGATGACATTAGCTGCAGAATAAGCACCGGCTAACTCTGTGCCAGCAGCCGCGGTAATACAGAGGGTGCAAGCGTTAATCGGAATTACTGGGCGTAAAGGGTGCGTAGGTGGTTTCTTAAGTCAGAGGTGAAAGGCTACGGCTCAACCGTAGTA
+
GGGGGGGGGGGGGGGGGGGGGGGGGGGGGGGGGGGGGGGGGGGGGGGGGGGGGGGGGGGGGGGGGGGGGGGGGGGGGGGGGGGGGGGGGGGGGGGGGGGGGGGGGGGGGGGGGGGF?FGGGBE<:CFG,<CCEGGGFGGGGGGFFGFGGGGGGGGGGGGGGGGGGGGGGGGGGGGGGGGGGGGGGGGGGGGGGGGGFGGGGGGGGGGGGGGGGGGGGGGGGGGGGGGGGGGGGGGGGGGGGGGGGGGGGGGGGGGGGGGGGGGGGGGGGGGGGGGGGGGGFFGGGGGFGF@GG
@M03364:396:000000000-C9LGT:1:1101:23469:7233 1:N:0:10
ACTCCTACGGGAGGCAGCAGTGGGGAATATTGGACAATGGGCGAAAGCCTGATCCAGCCATGCCGCGTGTGTGAAGAAGGTCTTCGGATTGTAAAGCACTTTACGTTGGGAGGAAGGGCAGTACATTAATACTTTGCTGCTTTGACGTTACCGACAGAATAAGCACCGGCTAACTCTGTGCCAGCAGCCGCGGTAATACAGAGGGTGCAAGCGTTAATCGGAATTACTGGGCGTAAAGCGCGCGTAGGTGGTTTGTTAAGTTGAATGTGAAATCCCCGGGCTCAACCTGGGAAC
+
GGGGGGGGGGGGGGGGGGGGGGGGGGGGGGGGGGGGGGGGGGGGGGGGGGGGGGGGGGGGGGGGGGGGGGGGGGGGGGGGGGGCGGGGGGGGGGGGGGGGGGG,B?A,BFGGGFFC+CCBCBB,5CFF,5C8ADD,CFDGGGGGFGCFGGGGGGGGGGGGGGGGGGGGGCEGGGGGGGGGGGGGGGGGGGGGGGGGGGGGGGGGGGGGGGGGGGGDGGGGGGGGGGGGGGGGGGGGGGGEGGGGGGGD<CGGGGGGGGGGGGGGGGGGGGGGGGFGGGGGFFGGGGGFGFFGC7
@M03364:396:000000000-C9LGT:1:1101:19010:7243 1:N:0:10
ACTCCTACGGGAGGCAGCAGTGGGGAATATTGGACAATGGGGGAAACCCTGATCCAGCCATGCCGCGTGTGTGAAGAAGGCCTTTTGGTTGTAAAGCACTTTAAGCAGTGAAGAAGACTCCATTGTTAATACCCATGGACGATGACATTAGCTGCAGAATAAGCACCGGCTAACTCTGTGCCAGCAGCCGCGGTAATACAGAGGGTGCAAGCGTTAATCGGAATTACTGGGCGTAAAGGGAGCGTAGGTGGCTCTATAAGTCAGATGTGAAATCCCCGGGCTTAACCTGGGAAC
+
GGGGGGGGGGGGGGGGGGGGGGGGGGGGGGGGGGGGGGGGGGGGGGGGGGGGGGGGGGGGGGGGGGGGGGGGGGGGGGGGGGGGGGGGGGGGGGGGGGGGGGEFGGGGGGGGGGFG,BFFG-C,<:EF,59C?FFGGGEGG@FFFGDFGGGGGGGGGGGGGGGGGGGGGFGGGGGGGGGGGGGGGGGGGGGGGGGGGGGDF?FGGGGGGFGGGGGGGGGGGGGGGGGGGGGGGGGGGGGGGGGGEGEGGGGGGGGCFFGGFGGGGGGGGGGGGGGGGGGGFFDGGGGFGFFGGC
@M03364:396:000000000-C9LGT:1:1101:22980:7260 1:N:0:10
ACTCCTACGGGAGGCAGCAGTGGGGAATATTGCACAATGGGCGAAAGCCTGATGCAGCAACGCCGCGTGAGCGATGAAGGCCTTCGGGTCGTAAAGCTCTGTCCTCAAGGAAGATAATGACAGTACTTGAGGAGGAAGCCCCGGCTAACTACGTGCCAGCAGCCGCGGTCATACGTAGGGGGCTAGCGTTATCCGGATTTACTGGGCGTAAAGGGTGCGTAGGTGGTTTCTTAAGTCAGGAGTGAAAGGCTACGGCTCAACCGTAGTAAGCTCTTGAAACTGGGAAACTTGAGT
+
GGGGGGGGGGGGGGGGGGGGGGGGGGGGGGGGGGGGGGGGGGGGGGGGGGGGGGGGGGGGGGGGGGGGGGGGGGGGGGGGGGGGGGGGGGGGGGGGGGGGGGGFGGG,EGG8FGG<,<CE?-:58:<F,,8:88+8@FFDFBBF@F:FFFFG7FGGGCGGGGGGGGGGG7CCFGGFCFGGDGGGGGGFFGDFFGGGGGGGFGGGGGGGEGDGGGGGGGEGDGGGGGEGGFFGFGGGGGGGFGCFFEFFGGG<FG:EDECGGGGG=GEGGGG>FFFGGFFD4@GGD<C@C=FF<*
@M03364:396:000000000-C9LGT:1:1101:6089:7275 1:N:0:10
ACTCCTACGGGAGGCAGCAGTGGGGAATATTGCACAATGGGGGGAACCCTGATGCAGCGACGCCGCGTGCGGGATGGAGGCCTTCGGGTCGTGAACCGCTTTTGTTTGGGAGCAAGCCTTCGGGTGAGTGTACCTTTCGAATAAGCACCGGCTAACTACGTGCCAGCAGCCGCGGTAATACGTAGGGTGCAAGCGTTGTCCGGAATCATTGGGCGTAAAGGGCTCGTAGGCGGTTCGTCGCGTCCGGTGTGAAAGCCCATCGCTTAACGGTGGGTCTGCGCCGGGTACGGGCGG
+
GGGGGGGGGGGGGGGGGGGGGGGGGGGGGGGGGGGGGGGGGGGGGGGGGGGGGGGGGGGGGGGGGGGGGGGGGGGGGGGGGGGGGGGGGGGGGGGGGGGGGGGFGGGCGGGGGGEGGGGGGCC48=FG,?<3<FGGGFGFGGGGGDFGGGGGDGFGGGGGGGGGGGGGGGGGGGGGGDGGGGGGGGGGGGGGGGGGGGGGGGGCCGGGGGGGGGGEGEFGGGGGGGCGGGGGGCEEEGGGGGGGGGGEGCE?GCGGGGGGGGGFGDGGGG:DDG*709EGBEGGDDDFGFFGDG
@M03364:396:000000000-C9LGT:1:1101:18143:7289 1:N:0:10
ACTCCTACGGGAGGCAGCAGTGGGGAATATTGCACAATGGGCGCAAGCCTGATGCAGCGACGCCGCGTGCGGGATGGAGGCCTTCGGGTTGTAAACCGCTTTTGTTCAAGGGCAAGGCGGGTCTTCGGACCCGTTGAGTGGATTGTTCGAATAAGCACCGGCTAACTACGTGCCAGCAGCCGCGGTAATACGTAGGTGGCAAGCGTTATCCGGATTTATTGGGCGTAAAGCGAGCGCAGGCGGTTGCTTAGGTCTGATGTGAAAGCCTTCGGCTTAACCGAAGAAGTGCATCGG
+
GGGGGGGGGGGGGGGGGGGGGGGGGGGGGGGGGG<FGGGGGGGGGGGGGGGGGGGGGGGGGGGGGGGGGGGGGGGGGGGGGGGGGGGGGGGGGGGGGGGGGGGFGFGFGGGGGGGGGGGCC@@>3@FE+5>>5>><FFCFG<FFGGFGGGFGFGGGGGGGGGGGGGGDG:CFGGGGGGGGGGGGGGGGGGGGFEFGGGGGGGGGGGGGGGGGGEGGGGGCEGGGGGEGGFGGGGEEGGGGGEG>CEFCEFGGGGGGGGGGF+?FGGGGGGGGGGDGGGGGE>GGGG74C68CDG
@M03364:396:000000000-C9LGT:1:1101:16858:7293 1:N:0:10
ACTCCTACGGGAGGCAGCAGTGGGGAATATTGGACAATGGGGGAAACCCTGATCCAGCCATGCCGCGTGTGTGAAGAAGGCCTTTTGGTTGTAAAGCACTTTAAGCAGTGAAGAAGACTCCCTGGTTAATACCCATGGACGATGACATTAGCTGCAGAATAAGCACCGGCTAACTCTGTGCCAGCAGCCGCGGTAATACAGAGGGTGCAAGCGTTAATCGGAATTACTGGGCGTAAAGGGAGCGTAGGTGGCTCTATAAGTCAGATGTGAAATCCCCGGGCTTAACCTGGGAAC
+
GGGGGGGGGGGGGGGGGGGGGGGGGGGGGGGGGGGGGGGGGGGGGGGGGGGGGGGGGGGGGGGGGGGGGGGGGGGGGFGGGGGGGGGGGGGGGGGGGGGGGGG<FGGGGGGGGGGGEFGGG-B5+:EF,CCCBAFEFGGGGEEFFGBFGGGGFGGGGGGGGGGGGGGGGGGGGGGGGGGGGGGGGGGGGGGGGGGGGGGGGGGGGGGGGGGGGGGGGGGGGGGGGGGGGGGGGGGGGGGGFEEG=EGGGGGGDGGDFGGGFGGGGGGGGGGGGGCGGGGGFEGGGGGFGFFGGD
@M03364:396:000000000-C9LGT:1:1101:4861:7301 1:N:0:10
ACTCCTACGGGAGGCAGCAGTGGGGAATCTTGCGCAATGGGGGCAACCCTGACGCAGCGACGCCGCGTGCGGGACGAAGGCCTTCGGGTCGTAAACCGCTTTCAGCAGGGACGAGGCCGCTACGGTGACGGTACCTGCAGAAGAAGCCCCGGCTAAATACGTGCCAGCAGCCGCGGTAATACGTATGGGGCGAGCGTTATCCGGATTCATTGGGCGTAAAGCGCGCGTAGGCGGCCCGTTAGGTCGGAGGTAAAAGCCCGGGGCTCAACCCCGGCGAGCCTCCGATACCGGCGG
+
GGGGGGGGGGGGGGGGGGGGGGGGGGGGGGGGGGGGGGGGGGGGGGGGGGGGGGGGGGGGGGGGGGGGGGGGGGGGGGGGGGGGGGGGGGGGGGGGGGGGGGGFGGGFGGGGGGCGGGFEC5><=FFF@*=<CCFGFGGGGFGGGGGGGGGGGGGGFGGGGGGGGGGGG8CFGGGGGGGGGGGGGGGGGGGGGGGGGGGGGGGGG5CGGGGEGGGGGGGGGGGGGGGGGEEGGGGGGGC:CGGGGGGGGG*AECGGGGGGGGGGGGGGGGGGGGGGGGCGFFGGCGGFGFFGDG
@M03364:396:000000000-C9LGT:1:1101:16404:7309 1:N:0:10
ACTCCTACGGGAGGCAGCAGTGGGGAATATTGGACAATGGGCGAAAGCCTGATCCAGCCATGCCGCGTGTGTGAAGAAGGTCTTCGGATTGTAAAGCACTTTAAGTTGGGAGGAAGGGCATTACTCTAGAACGTTGGTGTCTTGACGTTACCGACAGAATAAGCACCGGCTAACTCTGTGCCAGCAGCCGCGGTAATACAGAGGGTGCAAGCGTTAATCGGAATTACTGGGCGTAAAGGGAGCGTAGGTGGCTCTATAAGTCAGATGTGAAATCCCCGGGCTTAACCTGGGAAC
+
GGGGGGGGGGGGGGGGGGGGGGGGGGGGGGGGGGGGGGGGGGGGGGGGGGGCFGGGGGGFFGGGGGGGEFGGGGGGFGGGFFEFGGGFGGGGFGGFGFFGGG<<FCFGGGGGDB:4+BB+ACF,,:EG,,58C<,,8FGEFFC<FBFFFFCFGGGGGFGGFCFACAFGG:CEFFGGAFGGGGGGGGFFFGEEGBFEGGGGGGGGFG@<EFFCEFEGGFFFGGGGG7+<EF>CGCC8C:ECCEDC**2CGGFFDGFF>FGGGFCEGDCFFF7:D<CF777DEFGGFGGFFFFG*/
@M03364:396:000000000-C9LGT:1:1101:16568:7314 1:N:0:10
ACTCCTACGGGAGGCAGCAGTGGGGAATATTGGACAATGGGGGAAACCCTGATCCAGCCATGCCGCGTGTGTGAAGAAGGCCTTTTGGTTGTAAAGCACTTTAAGCAGTGAAGAAGACTCCATGGTTACTACCCATGGACGATGACATTAGCTGCAGAATAAGCACCGGCTAACTCTGTGCCAGCAGCCGCGGTAATACAGAGGGTGCAAGCGTTAATCGGAATTACTGGGCGTAAAGGGAGCGTAGGTGGCTCTATAAGTCAGATGTGAAATCCCCGGGCTTAACCTGGGAAC
+
GGGGGGGGGGGGGGGGGGGGGGGGGGGGGGGGGGGGGGGGGGGGGGGGGGGGGGGGGGGGGGGGGGGGGGGGGGGGGGGGGGGGGGGGGGGGGGGGGGGGGGGEGGGGGGGGGGGGBFGGGBC<BCDG,<CBBFFGEGFGGEGFGGGGGGGGFGGGGGGGGGGGGGGGGGGGGGGGGGGGGGGGGGGGGEGGGGGGGGGGGFGGGGGGGGGGGGGGGGGGGGGGGGGGGGGGGGGGGGFGFGGGGGGGGGGGGGGGFGGGGGGGGGGGGGGGFEGGGGGGFFGGGGGFGFFGGC
@M03364:396:000000000-C9LGT:1:1101:13778:7331 1:N:0:10
ACTCCTACGGGAGGCAGCAGTGGGGAATATTGGACAATGGGGGAAACCCTGATCCAGCCATGCCGCGTGTGTGAAGAAGGTCTTCGGATTGTAAAGCACTTTAAGTTGGGAGGAAGGGCATTAACCTAATACGTTAGTGTCTTGACGTTACCGACAGAATAAGCACCGGCTAACTCTGTGCCAGCAGCCGCGGTAATACAGAGGGTGCAAGCGTTAATCGGAATTACTGGGCGTAAAGCGCGCGTAGGTGGTTTGTTAAGTTGAATGTGAAATCCCCGGGCTCAACCTGGGAAC
+
GGGGGGGGGGGGGGGGGGGGGGGGGGGGGGGGGGGGGGGGGGGGGGGGGGGGGGGGGGGGGGGGGGGGGGGGGGGGFGGGGGGGGGGGGGGGGGGGGGGGGGGFFFCGGGGGGGCECGF+ECA,,:CE:?EED=F,@FGGGGGGGGGGGGGGGEGGGGGGGGGGGGGGGGGGGGGGGGGGGGGGGGGGGGGGGGGGGGGGGFGGGGGGGGGGGGGGFGGGGGGGGGGGGGCGGGGGGGGGGGGGEEEGGGGGGGGGGFGFGGGCGFFFGGGGF?CFGGGGFFGG=FGFGFFDGF
@M03364:396:000000000-C9LGT:1:1101:16129:7355 1:N:0:10
ACTCCTACGGGAGGCAGCAGTGGGGAATATTGGACAATGGGGGAAACCCTGATCCAGCAATGCCGCGTGTGTGAAGAAGGCCTTTTGGTTGTAAAGCACTTTAAGCAGTGAAGAAGACTCCCTGGTTAATACCCATGGACGATGACATTAGCTGCAGAATAAGCACCGGCTAACTCTGTGCCAGCAGCCGCGGTAATACAGAGGGTGCAAGCGTTAATCGGAATTACTGGGCGTAAAGGGAGCGTAGGTGGCTCTATAAGTCAGATGTGAAATCCCCGGGCTTAACCTGGGAAC
+
GGGGGGGGGGGGGGGGGGGGGGGGGGGGGGGGGGGGGGGGGGGGGGGGGGGGGGGGGGGGGGGGGGGGGGGGGGGGFGGGGGGGGGGGGGGGGGGGGGGGGGGBGGGGGGGGGGGGAGFFG-B:BEFG,<CEFGGGEGGGGGGGGGFFGGGGGGGGGGGGGGGGGGGGGGGGGGGGGGGGGGGGGGGGGGGGGEGGGGGGGGGGGGGGGGGGGGGGGGGGGGGGGGGGGGGGGGGGGGGGGGGGGEGGGGGGGGGGGGGGGGGGGGGGGGGGGGGGGGGGFFGGGGGFGFFGGG
@M03364:396:000000000-C9LGT:1:1101:3413:7376 1:N:0:10
ACTCCTAGGGAGGCAGCAGTGGGGAATATTGGACAATGGGCGAAAGCCTGATCCAGCCATGCCGCGTGTGTGAAGAAGGCCTTTTGGTTGTAAAGCACTTTAAGCAGTGAAGAAGACTCCATGGTTAATACCCATGGACGATGACATTAGCTGCAGAATAAGCACCGGCTAACTCTGTGCCAGCAGCCGCGGTAATACAGAGGGTGCAAGCGTTAATCGGAATTACTGGGCGTAAAGGGAGCGTAGGTGGCTCTATAAGTCAGATGTGAAATCCCCGGGCTTAACCTGGGAACT
+
GGGGGGGGGGCGGG@BFGGGGGGGGGGGGGGGGGGGGGGGGGEGGGGGGGFFGGGGGGGGGGGGGGGGGGGGGGGGGGGGGGGGGGGGGGGGGGGGGGGGGFGGGGGGGGGGGGGGGGGGGGGA:CEEE,CBBA8FFFGGGGGFCFCGGGGGGGGGGFFGDDGGGFGGE@CGGGGGGGGGGGGGGGGGGGGGGEEGGFFGCFGGGGGGGGGGGGGGGGFGGGGG9BFFCGFECCG>FGE=EGGGGGGGGGGGGFFFCCGFF9CC7CGGFGGGGCFCCDGG:FGCDFGFGFFFGF
@M03364:396:000000000-C9LGT:1:1101:15238:7383 1:N:0:10
ACTCCTACGGGAGGCAGCAGTGGGGAATATTGGACAATGGGCGAAAGCCTGATCCAGCCATGCCGCGTGTGTGAAGAAGGTCTTCGGATTGTAAAGCACTTTAAGTTGGGAGGAAGGGCATTACCCTACTACGTTAGTGTTTTGACGTTACCGACAGAATAAGCACCGGCTAACTCTGTGCCAGCAGCCGCGGTAATACAGAGGGTGCAAGCGTTAATCGGAATTACTGGGCGTAAAGCGCGCGTAGGTGGTTTGTTAAGTTGAATGTGAAATCCCCGGGCTCAACCTGGGAAC
+
GGGGGGGGGGGGGGGGGGGGGGGGGGGGGGGGGGGGGGGGGGGGGGGGGGGGGGGGGGGGGGGGGGGGGGGGGGGGGGGGGGGGGGGGGGGGGGGGGGGGGGGABE<FFGGGGGFF+BF+AFF,,BFG:,9,4BD<@FGGGCFFFFFGFGGGGFGGGGGGGGGGGGGGGCGGGGGGGGGGGGGGGGGGGGGGGGEGGGGGGFGGGGGGGGGGGFGCFGGGG7F8F?FGGGGGGGGGFGGGGEEGEGGGFGFEG:E=F@CGAFFCEFGGGGGGGGGGGGGGFB=GGGGFGFFGDF
@M03364:396:000000000-C9LGT:1:1101:26997:7435 1:N:0:10
ACTCCTCGGGAGGCAGCAGTAGGGAATCTTCGGCAATGGGCGAAAGCCTGACCGAGCAACGCCGCGTGAATGATGAAGGCCTTCGGGTTGTAAAATTCTGTTATAAGGGAAGAACGACTTTAGTAGGAACTGGCTTGAGTGTGACGGTACCTTATGAGAAAGCCACGGCTAACTACGTGCCAGCAGCCGCGGTAATACGTAGGGTGCGAGCGTTATCCGGATTTATTGGGCGTAAAGGGCTCGTAGGCGGTTCGTCGCGTCCGGTGTGAAAGTCCATCGCCTAACGGTGGATCT
+
GGGGGGGGGGGGGGGGGGGGGGGGGGGGGGGGGGGGGGGGGGGGGGGGGGGGGGGGGGGGGGGGGGFGGGGGGGGGGGGGGGGGGGGGGGGGGGGGGGGGGGGGGGGGGGGGGGCF+>F+,C?,<EFG,,8:,:,,8FGGGGGGGDFGGGGGCFGGGGGGGFGGFGFGG*>DFGFGGGGGGGGGGGGGGGGGGGGGGGGGGGGGGGGGGGGGEGGGGGGGG58@F?@FGGGGGGGGFGGGGGGGDGGGGGCEEGGGGGGEGGGG7DCGGGGGGGGGCFGGFBEFGGGEGFF=<7
@M03364:396:000000000-C9LGT:1:1101:13010:7488 1:N:0:10
ACTCCTACGGGAGGCAGCAGTGGGGAATCTTGCACAATGGGCGAAAGCCTGATGCAGCGACGCCGCGTGCGGGACGAAGGCCTTCGGGTTGTAAACCGCTTTCAGCAGGGACGAGGCCGCAAGGTGACGGTACCTGCAGAAGAAGCCCCGGCTAACTACGTGCCAGCAGCCGCGGTAATACGTAGGGGGCGAGCGTTAATCGGAATTACTGGGCGTAAAGGGAGCGTAGGTGGCTCTATAAGTCAGATGTGAAATCCCCGGGCTTAACCTGGGAACTGCATCTGAAACTGTAGG
+
GGGGGGGGGGGGGGGGGGGGGGGGGGGGGGGGGGGGGGGGGGGGGGGGGGGGGGGGGGGGGGGGGGGGGGGGGGGGGGGGGGGGGGGGGGGGGFGGGGGGGGGGGGFGGGGGGGGGGGGG7*@8EFGG+:F:B,@>DFGGGGCFF@FFGGGGGGFGGGGGGGGGGGGGGGGGGGGGGGGGGGFGGGGEEGGGGDGGGGGGGGGDEGGGGGGGGGGGGCGGGGGGDG:EEGGGGGGGGGGGDFGGGGGGGGGGGFGGGGGGGGGGFGGGGGGGGGGGGFGGBB?FGGGFGFF=0*
@M03364:396:000000000-C9LGT:1:1101:8518:7502 1:N:0:10
ACTCCTACGGGAGGCAGCAGTGGGGGATATTGCACAATGGACGAAAGTCTGATGCAGCGACGCCGCGTGAGTGAAGAAGTATTTCGGTATGTAAAGCTCTATCAGCAGGGAAGAAAGGCTCCGGCAGGTGAGATGACGGTACCTGAGTAAGAAGCCCCGGCTAACTACGTGCCAGCAGCCGCGGTAATACGTAGGGGGCAAGCGTTATCCGGATTTACTGGGTGTAAAGGGAGCGCAGACGGATGTGCAAGTCTGATGTGAAAGCCCGGGGCTCACCCCCGGGACTGCATTGG
+
GGGGGGGGGGGGGGGGGGGGGGGGGGGGGGGGGGGGGGGGGGGGGGGGGGGGGGGGGGGGGGGGGGGGGGGGGGGGGGGFGGGGGGGGGGGGGGGGGGGGGGGGFGGFGGGGGGGG<FFDDEF++@FF3,8:38FFFGGGG@FDD,@FCCGFGGGFGDFGGGDGGGGGGDGGGGGGGGGGGGGGEGGGGGG@AFGGGGGGGFGGGG5FGGGGGGGGGGGGGGCECGEGFGEGGGGGGGEGGGD=EGGGGEFFGGGFFGFGFCFFG5EGGGGGDFCGGFEGFFGGGFGFFFFGG
@M03364:396:000000000-C9LGT:1:1101:15090:7503 1:N:0:10
ACTCCTACGGGAGGCAGCAGTGGGGAATATTGGACAATGGGCGAAAGCCTGAACGAGCAATGCCGCGTGGGTGAAGACGGTCTTCGGATTGTAAAGCCCTGTTGTCGGGGACAAAGGACAGCCGGAGTGGACCGCTGACTGTTTGATGGTACCCGGCCAGAAAGCCACGCCTAACTACGTGCCAGCAGCCGCGGTAATACGTAGGTGGCAAGCGTTATCCGGAATGATTGGGCGTAAAGGGTGCGCAGGCGGCTGTGCAAGTCTCGAGTAAAAGGGACCGGCTCAACCGGGTCT
+
FGGGGGGGGGGGGGGGGGGGGGGGDFGFFGGGGGGGGGGGGGG+@FFGGGGGGGGGGGGGGGGGGGGGGCFGGGGGGGGGFGGGGGG@FGGGGGGGGFFGGGG,,:CFC@FGDD==:F,,>-B+3:@:,+8:,5@+5:>,,8D9:;@@<>,FB:BE@F:FGEFFBF,@E*=FFGGF@FCEFGC9<ECFF:CCF*4=CFDDFC+;EGGGFGGFGEGGGFGC88;:FC@F@C::8::?E8+<EF558C*:*/:E87CCC7CFG<:0+*+*29<*:07955ED37/19**017)/)*
@M03364:396:000000000-C9LGT:1:1101:17736:7543 1:N:0:10
ACTCCTACGGGAGGCAGCAGTGGGGAATATTGCACAATGGGCGCAAGCCTGATGCAGCGACGCCGCGTGCGGGATGGAGGCCTTCGGGTTGTAAACCGCTTTTGTTCAAGGGCAAGGCACGGTTTCGGCCGTGTTGAGTGGATTGTTCGAATAAGCACCGGCTAACTACGTGCCAGCAGCCGCGGTAATACGTAGGGTGCAAGCGTTATCCGGATTTATTGGGCGTAAAGGGCTCGTAGGCGGTTCGTCGCGTCCGGTGTGAAAGTCCATCGCTTAACGGTGGATCCGCGCCGG
+
GGGGGGGGGGGGGGGGGGGGGGGGGGGGGGGGGGGGGGGGGGGGGGGGGGGGGGGGGGGGGGGGGGGGGGGGGFGGGGGGGGGGGGGGGGGGGGGGGGGGGGGGGGGGGGGGGGGGGGGGF@FGGGGG+@@5*8DCAFFGGCFGGGGGGFGGFFFGGGGGGGGGGGGGG1CFFGGGGGGGGGGGGGGGGGGGECFGGGGGGGGGGGGGGGGGGGGECFGGGGGGGEEEFGGGGGGGEGGGGGGGCEEGGGGGEGGGG852C<C?FGGGGGGGGFG<CFEGEFE<DDGFGFFGGG
@M03364:396:000000000-C9LGT:1:1101:15171:7546 1:N:0:10
ACTCCTACGGGAGGCAGCAGTGGGGAATCTTGCACAATGGGCGAAAGCCTGATGCAGCGACGCCGCGTGCGGGACGAAGGCCTTCGGGTTGTAAACCGCTTTCAGCAGGGACGAGGCCGCACGGTGACGGTACCTGCAGAAGAAGCCCCGGCTAACTACGTGCCAGCAGCCGCGGTAATACGTAGGGGGCAAGCGTTATCCGGATTCATTGGGCGTAAAGCGCGCGTAGGCGGCCAGCCTGGTCGGGAGTCAAATCCGGGGGCTCAACCCCCGTCCGCTCCCGATACCGGCCGG
+
GGGGGGGGGGGGGGGGGGGGGGGGGGGGGGGGGGGGGGGGGGGGGGGGGGGGGGGGGGGGGGGGGGGGGGGGGGGGGGGGGGGGGGGGGGGGGGGGGGGGGGGGGGGGGGGGGGGGGGGGD*@@@FGG<*>+>FGGGGGGGGGGGGGGGGGGGEGGGGGGGGGGGGGGGGGGGGGGGGGGGGGGGGGGGGGGGGGGGGGGGGGEGGGFFFFGGGGGGGGGGGGGGGEEGGGGGGGGGGGGGGGGGGGGGEGGFGFGFGGGGGGDGGGGGGGGGGGGGGEGEFGGDGGFGFFGG3
@M03364:396:000000000-C9LGT:1:1101:5520:7565 1:N:0:10
ACTCCTACGGGAGGCAGCAGTGGGGAATATTGCACAATGGGCGCAAGCCTGATGCAGCGACGCCGCGTGCGGGATGGAGGCCTTCGGGTTGTAAACCGCTTTTGTTTGGGAGCAAGCCCTTCGGGGTGCGTGTACCTTTCGAATAAGCACCGGCTAACTACGTGCCAGCAGCCGCGGTAATACGTAGGGTGCGAGCGTTATCCGGAATTATTGGGCGTAAAGGGCTCGTAGGCGGTTCGTCGCGTCCGGTGGGAAAGTCCATCGCTTAACGGTGGATCCGCGTCGGGTACGGGG
+
GGGGGGGGGGGGGGGGGGGGGGGGGGDGGGGGGGGGGGGGGGGGGGGGGGGGGGGGGGGGGGGGGGGGGGGGGGGGGGGGGGGGGGGGGGGGGGGGGGGGGFGC==FFGGGGGGGGGGGFFFD+5CCF+*@+83@FCFGGG@A@F>DFGGGGFGGGGGGGFGFGDGGGG,CGGGGGGGGEFGGGFC;EGEEGG:ECGGGGGGGGGGEGGGGGGGGGGGGGGGGGGGGGGGGGGGGG=EGEGGGGGGGDEEG*8:@FGGDFDFC5:75CGGGG<55<=FFFFD*/93<>5@FG3)
@M03364:396:000000000-C9LGT:1:1101:17220:7601 1:N:0:10
ACTCCTACGGGAGGCAGCAGTGGGGAATATTGCACAATGGGCGCAAGCCTGATGCAGCGACGCCGCGTGCGGGATGGAGGCCTTCGGGTTGTAAACCGCTTTTGTTCAAGGGCAAGGCACGGTTTCGGCCGTGTTGAGTGGATTGTTCGAATAAGCACCGGCTAACTACGTGCCAGCAGCCGCGGTAATACGTAGGGTGCAAGCGTTATCCGGATTTATTGGGCGTAAAGGGCTCGTAGGCGGTTCGTCGCGTCCGGTGTGAAAGTCCATCGCTTAACGGTGGATCCGCGCCGG
+
GGGGGGGGGGGGGGGGGGGGGGGGGGGGGGGGGGGGGGGGGGGGGGGGGGGGGGGGGGGGGGGGGGGGGGGGGGGGGGGGGGGGGGGGGGGGGGGGGGGGGGGFGGGFGGGGGGGGFGGGG7>CFGGG>@@5@>FFGDFGG>FFGFGGGGFG7FGGGGGGGGGGGGGGG<ECFGGGGGGGGGGGGGGGGGGG@6CEGGGGGGGGGGGGGGGGGDEDEDGGGGGGGECGFGGGGGGGGGGGGGGGGGGEEGGGGGGGGEGEGEGGGGGGGGGGGFGGGGGGEFGGGGGFCBFGGG
@M03364:396:000000000-C9LGT:1:1101:5634:7604 1:N:0:10
ACTCCTACGGGAGGCAGCAGTGGGGAATATTGGACAATGGGGGAAACCCTGATCCAGCCATGCCGCGTGTGTGAAGAAGGCCTTTTGGTTGTAAAGCACTTTAAGCAGTGAAGAAGCCTCCTTTGTTAGTACCCATGGACGATGACATTAGCTGCAGAATAAGCACCGGCTAACTCTGTGCCAGCAGCCGCGGTAATACAGAGGGTGCAAGCGTTAATCGGAATTACTGGGCGTAAAGGGAGCGTAGGTGGCTCTATAAGTCAGATGTGAAATCCCCGGGCTTAACCTGGGAAC
+
GGGDGGGGGDCGGGGGGGGGGGGGGGDGGGGCFFFGFGGGGGEEGGGGGGFGFFGFEG@FEEECGFGBFGGGCGCFC=ECFFF<FGGFEGEEGGGGGGGFGGGGGFFFGGFGEF,B,???E-B@,:BF,<8<<8,,,8,<F7FF<FGGFFBF<=FD==DDFGGGGFGGGGGG7DFBFFFFFFAFGFDFFCFGD>FGCGGFGGGFF:CEG;E7EFGGFGFCGE:E<><9FGGCE8*;@FCEFG=58:E5AGC=87?F7<CFGGGFGG9CD79FCFGGC3CD37*9CCD69F309F
@M03364:396:000000000-C9LGT:1:1101:5827:7611 1:N:0:10
ACTCCTACGGGAGGCAGCAGTGGGGAATATTGGACAATGGGGGAAACCCTGATCCAGCCATGCCGCGTGTGTGAAGAAGGCCTTTTGGTTGTAAAGCACTTTAAGCAGTGAAGAAGACTCCTTGGTTAATACCCACGGACGATGACATTAGCTGCAGAATAAGCACCGGCTAACTCTGTGCCAGCAGCCGCGGTAATACAGAGGGTGCAAGCGTTAATCGGAATTACTGGGCGTAAAGGGAGCGTAGGTGGCTCTATAAGTCAGATGTGAAATCCCCGGGCTTAACCTGGGAAC
+
GGGGGGGGGGGGGGGGGGGGGGGGGGGGGGGGGGGGGGGGGEGGGGD<FGGGGGGGGGGGGGGGGGGGGGGFGGGGGGGGFGGGGFGGF@FGGGGGGGGGGGGGGAFGGGGDFGGC4BAF@-C?FEFFE5C5E,5+@7+8F>FFFF,CFFCFFCFCDFGFGFGCFAGGGCEGGCFFFFCFGGFFFFGFGGGGGCFGGGFGGGGGGFGGGGGGGFEGGGGFGGGGGG9ECGGGGGGGGGCGEEGG?CEE@FGFCFGGGFGGGGGGGGGGGGGG=EC4CD7D@BCFFGFFFFFGFC
@M03364:396:000000000-C9LGT:1:1101:3475:7611 1:N:0:10
ACTCCTACGGGAGGCAGCAGTGGGGAATATTGGACAATGGGGGAAACCCTGATCCAGCCATGCCGCGTGTGTGAAGAAGGTCTTCGGATTGTAAAGCACTTTAAGTTGGGAGGAAGGGTTGTAGATTAATACTCTGCAATTTTGACGTTACCGACAGAATAAGCACCGGCTAACTCTGTGCCAGCAGCCGCGGTAATACAGAGGGTGCAAGCGTTAATCGGAATTACTGGGCGTAAAGCGCGCGTAGGTGGTTTGTTAAGTTGAATGTGAAATCCCCGGGCTCAACCTGGGAAC
+
GGGGGGGGGGGGGGGGGGGGGGGGGGGGGGGGGGGGGGGGGGGGGGGGGGGGGGGGGGGGGGGGGGGGGGGGGGGGGGGGGGGGGGGGGGGGGGGGGGGGGGGFGFFGGGGGGFEF@FFGGGGG,CFE<CEFFGGGFFGGGGGGGGGGGGGGGGGGGGGGGGGGGGGGGGGGGGGGGGGGGGGGGGGGGGGGGFEGGGGGGGGGGGGGGGGGGGGGGGGGGGGFGGGGGFFGGGGGGGGGGGGGGGGGCFGEGGGGGFFFFGGFGGGGGFGGGGEGGGGGFFFCFGGFFFFGGF
@M03364:396:000000000-C9LGT:1:1101:22910:7636 1:N:0:10
ACTCCTACGGGAGGCAGCAGTGGGGAATATTGCACAATGGGCGCAAGCCTGATGCAGCGACGCCGCGTGCGGGATGGAGGCCTTCGGGTTGTAAACCGCTTTTGTTCAAGGGCAAGACGGCGCTACGGTCCCATCAAGTGGATTGTTCGAATGAGCACCGGCTAACTACATGCCAGCAGCCGCGGTAATACGTAGGGTGCAAGCGTTATCCGGATTTATTGGGCGTAAAGGGCTCGTAGGCGGTTCGTCGCGTCCGGTGTGAAAGTCCATCGCTTAACGGTGGATCCGCGCCGG
+
GGGGGGGGGGGGGGGGGGGGGGGGGGGGGGGGGGGGGFGGGGGGGGGGGGGGGGGGGGGGGGGGGGGGGGGGGGGGGGGGGGGGGGGGGFGGGGGGGGGGGGGGGGGGGGGGGGC+,BF+++><3<@C,3<,=,,,>DD9FCFCFFFGGGGG,CFGGCFEDEEGFGGGF,;,CFGFGG,CFFGEGGGGGF7A<CCEGEGGGGGFEGEEGCGGCEE8CFFGGFGGDECEGFGG*CGGGGGGFGEEGGDECEG5EGDEC/**/<C:?F?FG7FGD=C7CFED@F5*795>3>5<DD
@M03364:396:000000000-C9LGT:1:1101:15178:7658 1:N:0:10
ACTCCTACGGGAGGCAGCAGTGGGGAATATTGGACAATGGGGGAAACCCTGATCCAGCCATGCCGCGTGTGTGAAGAAGGCCTTTTGGTTGTAAAGCACTTTAAGCAGTGAAGAAGACTCCCTGGTTAATACCCATGGACGATGACATTAGCTGCAGAATAAGCACCGGCTAACTCTGTGCCAGCAGCCGCGGTAATACAGAGGGTGCAAGCGTTAATCGGAATTACTGGGCGTAAAGGGAGCGTAGGTGGCTCTATAAGTCAGATGTGAAATCCCCGGGCTTAACCTGGGAAC
+
GGGGGGGGGGGGGGGGGGGGGGGGGGGGGGGGGGGGGGGGGGGGGGGGGGGGGGGGGGGGGGGGGGGGGGGGGGGGGGGGGGGGGGGGGGGGGGGGGGGGGGGEGGGGGGGGGGEG<FFFG-BBDFFG,,CCEFFGFGGGG:FFFGGGGGGGGGGGGGGGGGGGGGGGGGGGGGGGGGGGGGGGGGGGGGGGGGGGGGGGGGGGGGGGGGGGGGGGGGGGGGGGGGGGGGGGGGGCFGGGFEGGGCGGGGGGFGGDFGGGGGGGGGGGGGGGGGGGGGGGFFF4CFFFGFFGCC
@M03364:396:000000000-C9LGT:1:1101:9101:7661 1:N:0:10
ACTCCTACGGGAGGCAGCAGTGGGGAATATTGGACAATGGGGGAAACCCTGATCCAGCCATGCCGCGTGTGTGAAGAAGGCCTTTTGGTTGTAAAGCACTTTAAGCAGTGAAGAAGACTCCCTGGTTAATACCCATGGACGATGACATTAGCTGCAGAATAAGCACCGGCTAACTCTGTGCCAGCAGCCGCGGTAATACAGAGGGTGCAAGCGTTAATCGGAATTACTGGGCGTAAAGGGAGCGTAGGTGGCTCTATAAGTCAGATGTGAAATCCCCGGGCTTAACCTGGGAAC
+
GGGGGGGGGGGGGGGGGGGGGGGGGGGGGGGGGGGGGGGGGGGGGGGGGGGGGGGGGGGGGGGGGGGGGGGGGGGGGGGGGGGGGGGGGGGGGGGGGGGGGGGEFGGGGGFGGGGGGGGGG-BBDFFGBCCEDGFGFGGGGGGFGGEGGGGGGGGGGGGGGGGGGGGGGGGGGGGGGGGGGGGGGGGGGGGGGGGGGGGGGGGGGGGGGGGGGGGGGGGGGGGGGGGGGGGGGGGGGGGGGGGGGGGGGGGGFGGGGGGGGDFGGGGGGGGGGGDGGGGGFF5DFGGFGFFGDF
@M03364:396:000000000-C9LGT:1:1101:8295:7664 1:N:0:10
ACTCCTACGGGAGGCAGCAGTAGGGAATTTTCGTCAATGGGCGCAAGCCTGAACGAGCAATGCCGCGTGAACGAGGAAGGTCTTCGGATCGTAAAGTTCTGTTGAGAGGGAAAAAGGAACACCAGAGGAAATGCTGGTGAAGTGATATTACCTTTCGAGGAAGTCACGGCTAACTACGTGCCAGCAGCCGCGGTAATACGTAGGTGGCGAGCGTTATCCGGAATGATTGGGCGTAAAGCGCGCGTAGGCGGCCAGCCTGGTCGGGAGTCAAATCCGGGGGCTCAACCCCCGTCC
+
GGGGGGGGGCGGGGGGGGGGGGGGGGGGGGGGGFGFGFGGGGGGGGGGGGGGGGGGGGGGGGGGGGGGGGGGGGGGGGGGGGGGGGGDFGGGFGFFGGGGGGGGGGGGGGGGGGGGDGFDC@C=,AFFB,D<CFG,ADFFGCFFCF=CFGCDFGGGGGGGGFGGGGGGGDE@FGGGGGGGGGGGGGGGGDEGGGDGGGGGGFGGGGFGGGGGGGGGGGGGGEGGGGFG9CGGGGDGGGGGGGGGGGGGGGGGGGGGGCFGGGGGDGGGGGGGGGGCGGGGFFCG=FCBDEFCDG
@M03364:396:000000000-C9LGT:1:1101:28074:7669 1:N:0:10
ACTCCTACGGGAGGCAGCAGTGGGGAATATTGGACAATGGGCGAAAGCCTGATCCAGCCATGCCGCGGGTGTGAAGAAGGTCTTCGGATTGTAAAGCACTTTACGCAATGAAGAATACTCTTTAGTTATTATCACGGGACGATGACATTAGCTGCAGAATAAGCACCGGATAACTCTGTGCCAGCAGCCGCGGTAATACAGAGGGTGCAAGCGTTAATCGGAATTACTGGGCGTAAAGGGAGCGTAGGTGGCTCTATAAGTCAGATGTGAAATCCCCGGGCTTAACCTGGGAAC
+
GGGGGFFGGGGGGGGEGGGGGGGGGGGFGGFGCGFFFAFGGF@C:FEGD<CFGGGEF?FEGF@@FEE+>FGGGGGGFFFGB55BEG7=4BDFG<,CEG<E8FG5:+B+B<FECE8,,:F,,-C,:CFF,<C,,,:+8@=++@CF9B>FGF,@<,@F8FGGF9F,D>E77*>*DF<9DFF,DFFGGFFGC=<EG<@FC,?FF97<FGEEGFGGCC:8BCFFDDGFFG+<FFFGD8EGGG7**;*:EGEEFEFGF?8FCG7FGGGGF>EF7>FDG9CD3D73)7>CFFFFGFFGG7
@M03364:396:000000000-C9LGT:1:1101:6222:7682 1:N:0:10
ACTCCTACGGGAGGCAGCAGTGGGGAATATTGCACAATGGGCGCAAGCCTGATGCAGCGACGCCGCGTGCGGGATGGAGGCCTTCGGGTTGTAAACCGCTTTTGTTCAAGGGCAAGGCGGGTCTTCGGGCCCGTTGAGTGGATTGTTCGAATAAGCACCGGCTAACTACGTGCCAGCAGCCGCGGTAATACGTAGGGTGCAAGCGTTATCCGGATTTATTGGGCGTAAAGGGCTCGTAGGCGGTTCGTCGCGTCCGGTGTGAAAGTCCATCGCTTAACGGTGGATCCGCGCCGG
+
GGGGGGGGGGGGGGGGGGGGGGGGGGGGGGGGGGGGGGGGGGGGGGGGGGGGGGGGGGGGGGGGGGGGGGGGGGGGGGGGGGGGGGGGGGGGGGGGGGGGGGGGGGGGGGGGGGGGGGGFF@CF9EFG5*55<=C7FFFGG9FFFGGGGGGGFGGGGGGGGGGGGGGGGBFGGGGGGGGGGGGGG8EEGGGGGGGGGGGGGGGGGGGGGGGGGCEG9FFGGGGGGGECFGGGDGGGGGGGFGDEGGGGGGGGGGGGGGGGGCGGGGFFGGGGGGGGGGGGFFGGGGGFGFFGGG
@M03364:396:000000000-C9LGT:1:1101:25455:7688 1:N:0:10
ACTCCTACGGGAGGCAGCAGTGGGGAATATTGCACAATGGGCGCAAGCCTGATGCAGCGACGCCGCGTGCGGGATGGAGGCCTTCGGGTTGTAAACCGCTTTTGTTTGGGAGCAAGCCCTTCGTGGTGCGTGTACCTTTCGAATAAGCACCGGCTAACTACGTGCCAGCAGCCGCGGTAATACGTAGGGTGCGAGCGTTATCCGGATTTATTGGGCGTAAAGGGCTCGTAGGCGGTTCGTCGCGTCCGGTGTGAAAGTCCATCGCCTAACGGTGGATCTGCGCCGGGTACGGGC
+
GGGGGGGGGGGGGGGGGGGGGGGGGGGGGGGGGGGGGGGGGGGGGGGGGGGGGGGGGGGGGGGGGGGGGGGGGGGGGGGGGGGGGGGGGGGGFGGGGGGGGGGFFGGFGGGGGGBGFFFFG=@,+8DF,+888,@@FFGGDGGF@,8@FFFE*CFGGGGGGGGGGFGGG:BFGGEEGGGGGFGGGGGGGFGGG8EGGGGGGGGGGGGGGFGGGGCFGGGGGGGGGGGGGGGGGGG>EEGGGGGGEGGEG8C=CCGFGGGGFGGGGGEGDGG:*7CC*9EFF>ECDGGE5?>GG)
@M03364:396:000000000-C9LGT:1:1101:13929:7688 1:N:0:10
ACTCCTACGGGAGGCAGCAGTGGGGAATATTGCACAATGGGCGCAAGCCTGATGCAGCGACGCCGCGTGCGGGATGGAGGCCTTCGGGTTGTAAACCGCTTTTGTTCAAGGGCAAGGCACGGTTTCGGGCGTGTTGAGTGGATTGTTCGAATAAGCACCGGCTAACTACGTGCCAGCAGCCGCGGTAATACGTAGGGTGCAAGCGTTAATCGGAATTACTGGGCGTAAAGGGAGCGTAGGTGGCTCTATAAGTCAGATGTGAAATCCCCGGGCTTAACCTGGGAACTGCATCTG
+
GGGGGGGGGGGGGGGGGGGGGGGGGGGGGGGGGGGGGGGGGGGGGGGGGGGGGGGGGGGGGGGGGGGGGGGGGGGGGGGGGGGGGGGGGGGGGGGGGGGGGGGGGGGGGGGGGGGGGGGFC7D@+:CF++555*@,DFFGGCGGGGGFGGGG7FGGGGGGGGGGGGGGGCGGGGGGGGGGGGGGGGGGGGGGGCFGEGGGGGGGGEGGGGGGGGGGGGGGGGGGGGEGGGGGGGGGEGEGGGGGGGGFGFGGFGGGGGGGGGGGGGGCFCEGGGC6CFGCFFGFGGGFGF?GGD
@M03364:396:000000000-C9LGT:1:1101:17513:7702 1:N:0:10
ACTCCTACGGGAGGCAGCAGTGAGGAATATTGGTCAATGGCCGAGAGGCTGAACCAGCCAAGTAGCGTGCAGGATGACGGCCCTATGGGTTGTAAACTGCTTTTATACGGGGATAAAGTCACCTACGTGTAGTTGTTTGCAGGTACCGTATGAATAAGGACCGGCTAATTCCGTGCCAGCAGCCGCGGTAATACGGAAGGTCCGGGCGTTATCCGGATTTATTGGGTTTAAAGGGAGCGCAGGCCGTCTGTTAAGCGTGTTGTGAAATGTAGGCGCCCAACGTCTGAATTGC
+
GGGGGGGGGGGGGGGGGGGGGGGGGGGGGGGGGGGGGGGGGGGGGGGDGGGGGGGGGGGGGGGGGGGGGGGGGGGGGGGGGGGGGGGGGGGGGGGGGGGGGGGGGGGGGGGDGGGGDFGGB?EF,BCF,BF?BFFEEFGGGGGGGGGGGGGG@FFGGGGGGGGGGGGGGFGGGGGGGGGGGGGGGGGGG7CFGGGGGGGGGGGGGGGGGGGGGGGGGGGGGGGGGGGGGFFEGGGGGGGDCEEDGE:7*:<EEEGGG:CGEE57<FF>CGFGGD=CDGGGFFCC4CF=D@FD
@M03364:396:000000000-C9LGT:1:1101:22067:7714 1:N:0:10
ACTCCTACGGGAGGCAGCAGTGGGGAATATTGGACAATGGGGGAAACCCTGATCCAGCCATGCCGCGTGTGTGAAGAAGGCCTTTTGGTTGTAAAGCACTTTAAGCAGTGAAGAAGACTCCATGGTTAATACCCATGGACGATGACATTAGCTGCAGAATAAGCACCGGCTAACTCTGTGCCAGCAGCCGCGGTAATACAGAGGGTGCAAGCGTTAATCGGAATTACTGGGCGTAAAGGGAGCGTAGGTGGCTCTATAAGTCAGATGTGAAATCCCCGGGCTTAACCTGGGAAC
+
GGGGGGGGGGGGGGGGGGGGGGGGGGGGGGGGGGGGGGGGGGGGGGGGGGGGGGGGGGGGGGGGGGGGGGGGGGGGGGGGGGGGGGGGGGGGGGGGGGGGGGGEGGGGGGGFGGGGDFGGG-C<8CFG5<9CEGAEFGGGGGGFFFFGGGGGGGGGGGGGGGGGGGGGGGGGGGGGGGGGGGGGGGGGGGGGGGGGGGGGGGGGGGGGGGGGGGGGGGGGGGGGGGGGGGGGGEEGGFGGGGGGGGGGGGGGGGGGGGGGGGFGGGGGGGGGGGGGGGGGEFGFFGGFGFFFD<
@M03364:396:000000000-C9LGT:1:1101:18533:7716 1:N:0:10
ACTCCTACGGGAGGCAGCAGTGGGGAATATTGGACAATGGGGGAAACCCTGATCCAGCCATGCCGCGTGTGTGAAGAAGGCCTTTTGGTTGTAAAGCACTTTAAGCAGTGAAGAAGACTCCGTGGTTATTACCCACGGACGATGACATTAGCTGCAGAATAAGCACCGGCTAACTCTGTGCCAGCAGCCGCGGTAATACAGAGGGTGCAAGCGTTAATCGGAATTACTGGGCGTAAAGCGAGCGTAGGTGGCTTGATAAGTCAGATGTGAAATCCCCGGGCTTAACCTGGGAAC
+
GGGGGGGGGGGGGGGGGGGGGGGGGGGGFGGGFFGGGGGGGGG@FGGGGGGGFGFGGGGGGGGGGGGGGGGGGGDGGGGGGGGG9CFGGGGGGGGGGGGGGG9?FFGGFGGGGGGG,AFC8CD8+4BE,,85,,8FFG7:F7CFFGGFFD>DFGGCGDGEGGGGFGGGGGGGCFFGGGGGFEGC@FGGGGGE:FGGFGG9FFFGFGGGGGG7@FFEGFGGGGGGFF@CGGGFGEGGEFEE8::E//2=AFGC:58:79CE97>C+*:?DGFC*+<C/):DB:F7>FG*05>7C1
@M03364:396:000000000-C9LGT:1:1101:23107:7717 1:N:0:10
ACTCCTACGGGAGGCAGCAGTGGGGAATATTGGACAATGGGCGAAAGCCTGATCCAGCCATGCCGCGTGTGTGAAGAAGGTCTTCGGATTGTAAAGCACTTTAAGTTGGGAGGAAGGGCAGTAAATTAATACTTTGCTGCTTTGACGTTACCGACAGAATAAGCACCGGCTAACTCTGTGCCAGCAGCCGCGGTAATACAGAGGGTGCAAGCGTTAATCGGAATTACTGGGCGTAAAGCGCGCGTAGGTGGTTTGTTAAGTTGAATGTGAAATCCCCGGGCTCAACCTGGGAAC
+
GGGGGGGGGGGGGGGGGGGGGGGGGGGGGGGGGGGGGGGGGGGGGGGGGGGGGGGGGGGGGGGGGGGGGGGGGGGGGGGGGGGGGGGGGGGGGGGGGGGGGGGEFCFFGGGGGGGG:CFGG?F,,:FF,CFE?F<5EFFGCGGGGGGGGGGGGGGGGGGGGGGGGGGGGGGGGGGGGGGGGGGGGGGGGGGGGGGGGGGGGGGGGGGGGGGGGGGGGGGGGGGGGGGGGGGGGGGGGGGGGGGGGGGGGGGGGGGFGFFGEGGGGGGGGGGGGGGGGGGGFFGGGGGFGFFGGG
@M03364:396:000000000-C9LGT:1:1101:6386:7753 1:N:0:10
ACTCCTACGGGAGGCAGCAGTGGGGAATATTGCACAATGGGCGAAAGCCTGATGCAGCAACGCCGCGTGAGCGATGAAGGCCTTCGGGTCGTAAAGCTCTGTCCTCAAGGAAGATAATGACGGTACTTGAGGAGGAAGCCCCGGCTAACTACGTGCCAGCAGCCGCGGTAATACGTAGGGGGCTAGCGTTATCCGGAATTACTGGGCGTAAAGGGTGCGTAGGTGGTTTCTTAAGTCAGAGGTGAAAGGCTACGGCTCAACCGTAGTAAGCCTTTGAAACTGGGAAACTTGAGT
+
GGGGGGGGGGGGGGGGGGGGGGGGGGGGGGGGGFGGGGGGGGGGGGGGGGGGGGGGGGGGGGGGGGGGGGGGGGGGGGGGGGGGGGGGGGGGGGGGGGGGGGGGGGGCFFFGGGGF<FFGGGG:<CFG<,A:>>BFFGGGGGCFGGCFGFFFCGGGGGGGGGGG7FGGG*CFGGGFFGGGDEGGGGGGGGGGGGGGDCFGGGGGGGGGGGGGGFEGGGGGGEGFEGGGGGGGGCGGGGGGGGGDFCFDFGGGGGGGDGGGGGGGGGGGGFGGGGGGC>FGFFGGFGGFGFFFG:
@M03364:396:000000000-C9LGT:1:1101:15790:7755 1:N:0:10
ACTCCTACGGGAGGCAGCAGTGGGGAATATTGGACAATGGGGGAAACCCTGATCCAGCCATGCCGCGTGTGTGAAGAAGGCCTTTTGGTTGTAAAGCACTTTAAGCAGTGAAGAAGACTCCATGGTTAATACCCATGGACGATGACATTAGCTGCAGAATAAGCACCGGCTAACTCTGTGCCAGCAGCCGCGGTAATACAGAGGGTGCAAGCGTTAATCGGAATTACTGGGCGTAAAGGGAGCGTAGGTGGCTCTATAAGTCAGATGTGAAATCCCCGGGCTTAACCTGGGAAC
+
GGGGGGGGGGGGGGGGGGGGGGGGGGGGGGGGGGGGGGGGGGGGGGGGGGGGGGGGGGGGGGGGGGGGGGGGGGGGGGGGGGGGGGGGGGGGGGGGGGGGGGGFGGGGGGGGGGGGFGGGG-C<8CEF,<CCFCF@FFFGGGGFFGFFGGGGGGGGGGGGGGGGGGGGGGGGGGGGGGGGGGGGGGGGGGGGGGGGGGGGGGGGGGGGGGGGGFGGGGGGGGGGGGGGGFEFGGGGGGGGGGGG?CEGGGGGFGECDFGGFGGGFGGGGGGGGGGGGGGGDDGGGGGFGFFGGF
@M03364:396:000000000-C9LGT:1:1101:22513:7768 1:N:0:10
ACTCCTAGGGAGGCAGCAGTGGGGAATATTGCACAATGGGCGCAAGCCTGATGCAGCGACGCCGCGTGCGGGATGGAGGCCTTCGGGTTGTAAACCGCTTTTGTTCAAGGGCAAGGCACGGTTTCGGCCGTATTGAGTGGATTGTTCGAATAAGCACCGGCTAACTACGTGCCAGCAGCCGCGGTAATACGTAGGGTGCAAGCGTTATCCGGATTTATTGGGCGTAAAGGGCTCGTAGGCGGTTCGTCGCGTCCGGTGTGAAAGTCCATCGCTTAACGGTGGATCCGCGCCGGG
+
GGGGGGGGGGGGGGGGGGGGGGGGEGGGGGGGGGGGGGGGGGGGGGGGGGGGGGGGGGGGGGGGGGGGGGGGGGGGGGGGGGG<FGGFGCGGGGGGGGGGGGGGGGGGGGGGGFDG<FGGD>B8,8@F++3+38D,7@FG99F:>F9>FFGG>FFFGGGGGGGGGGGGG3=FGGGGGGGGGGGGGGGGFFG+A8CGGGGGGFFEGGGGGFGGGGGFCGGGGGGGGG>@FFGGGCEEGGGGGGEGDCGGGGGGGEGGGG75:<>CC:FGGGGGGGEDDDEGFF7CGF:>DEFGGG
@M03364:396:000000000-C9LGT:1:1101:3523:7774 1:N:0:10
ACTCCTACGGGAGGCAGCAGTGGGGAATATTGGACAATGGGGGAAACCCTGATCCAGCCATGCCGCGTGTGTGAAGAAGGTCTTCGGATTGTAAAGCACTTTAAGTTGGGAGGAAGGGCAGTATATTACTACTTTGCTGCTTTGACGTTACCGACAGAATAAGCACCGGCTAACTCTGTGCCAGCAGCCGCGGTAATACAGAGGGTGCAAGCGTTAATCGGAATTACTGGGCGTAAAGCGCGCGTAGGTGGGTTGGGAGGTTGAATGTGAAATCCCCGGGCTCAACCTGGGAAC
+
GGGGGGGGGGGFGDGGGGGGGGGGGDGGGGGGGGGGGGGGGGGGGGFF@FGGGDDGGFGGGGGGGEFGGFGGGGGG?DFGFGGGGGG7FGFGGGGGGCGGGGG9FFG9FFEFDFFGGEE+CEF,,:,<,<C,BFFF9FGG?DFF?9:F<F+C=C+CFGCFGGGEGGGGGDE:@EF,FEFE;;FF:8FG7FFEGFCC,@CCFFGFGGGGGGGGECFGGGGGG7CEEDFGGGGGGGG5CC7?:ECE5>EGCF>*:CG*)2*2;@C7?7?7:>+7CFCCCCEDFE=DF5>/>FF4*/
@M03364:396:000000000-C9LGT:1:1101:15354:7804 1:N:0:10
ACTCCTACGGGAGGCAGCAGTGGGGAATATTGGACAATGGGGGAAACCCTGATCCAGCCATGCCGCGTGTGTGAAGAAGGCCTTTTGGTTGTAAAGCACTTTAAGCAGTGAAGAAGACTCCATGGTTAATACCCATGGACGATGACATTAGCTGCAGAATAAGCACCGGCTAACTCTGTGCCAGCAGCCGCGGTAATACAGAGGGTGCAAGCGTTAATCGGAATTACTGGGCGTAAAGGGAGCGTAGGTGGCTCTATAAGTCAGATGTGAAATCCCCGGGCTTAACCTGGGAAC
+
GGGGGGGGGGGGGGGGGGGGGGGGGGGGGGGGGGGGGGGGGGGGGGGGGGGGGGGGGGGGGGGGGGGGGGGGGGGGGGGGGGG8FFFGGGGGGGGGGFGGGFG?FGGGD<FGGG?F@FGEA-EE4CFFC,CFGGGCAFDFEGDFFGFCGGEEFGGGGGGGGGGGGGGGGGGGGGGGGGGGGGGGGGGGGGGGGFGGGGGGGGGGGGGGGGGGGGGGGGGGDGGGGGGGGGGGGGDEEFGGCECE?=EGGGGGGGGCFFCFEGGGGGGGGGGGGGGGFGEGFFGGGGFFGFFGC9
@M03364:396:000000000-C9LGT:1:1101:9108:7816 1:N:0:10
ACTCCTACGGGAGGCAGCAGTGGGGAATATTGGACAATGGGCGAAAGCCTGATCCAGCCATGCCGCGTGTGTGAAGAAGGTCTTCGGATTGTAAAGCACTTTAAGTTGGGAGGAAGGGCATTAACCTACTACGTTAGTGTCTTGACGTTACCGACAGAATAAGCACCGGCTAACTCTGTGCCAGCAGCCGCGGTAATACAGAGGGTGCAAGCGTTAATCGGAATTACTGGGCGTAAAGGGAGCGTAGGTGGCTCTATAAGTCAGATGTGAAATCCCCGGGCTTAACCTGGGAAC
+
GGGGGGGGGGGGGGGGGGGGGGGGGGGGGCGGGGGGGGGGGGGGGGGGGGGGGGGGGGGGGGGGGGGGGGGGGGGGGGGGGGGGGGGGGGGGGGGGGGGGGGGGGGGFGGGGGGGG+CFFFFE,5CFF,8CB?FG8FFGGG9FGGGFEFGGGGGGGGGGGGGGGGGGGGGGGGGGGGGFGGGGGGGGGGGGGGFGGGGGGGGGGEGGGGGGGGFGGGGGGGGGFGGGGGGGGGGECFGGGGGGGGGGGGGGGCFGGGGGGFGGGGGGGGGGGGFGGGGGGDDGGFCF4DFFFGC
@M03364:396:000000000-C9LGT:1:1101:7648:7823 1:N:0:10
ACTCCTACGGGAGGCAGCAGTGGGGAATATTGGACAATGGGCGAAAGCCTGATCCAGCCATGCCGCGTGTGTGAAGAAGGTCTTCGGATTGTAAAGCACTTTAAGTTGGGAGGAAGGGCAGTACATTAGGACTTTGCTGCTTTGACGTTACCGACAGAATAAGCACCGGCTAACTCTGTGCCAGCAGCCGCGGTAATACAGAGGGTGCAAGCGTTAATCGGAATTACTGGGCGTAAAGGGAGCGTAGGTGGCTCTATAAGTCAGATGTGAAATCCCCGGGCTTAACCTGGGAAC
+
GGGGGGGGGGGGGGGGGGGGGGGGGGGGGGGGGGGGGGGGFGGGGGGGGGGGGGGGGGGGGGGGGGGGGGGGGGGGGGGGGGGGGGGGGGGGGGGGGFGGGGCAFEFGGG8FGGFF++CFE-C,CAEF,,C:,:A,CEGGGFFFCFFFCFFGGGGGGGCGGFGGGGGGG7EEGGGGGGGGGGGGGGGGGGGGGEGGGFAFGGGGGGGGGGGGGGGGGGGCEGGGGFFFFGGGGCGGGGGGFECECEGGGGGGFGGCGFGF<FFGGFGGGGFFFGGFFGCD>ECGFGGFGFFFGC
@M03364:396:000000000-C9LGT:1:1101:15513:7833 1:N:0:10
ACTCCTACGGGAGGCAGCAGTGGGGAATATTGGACAATGGGGGAAACCCTGATCCAGCCATGCCGCGTGTGTGAAGAAGGCCTTTTGGTTGTAAAGCACTTTAAGCAGTGAAGAAGACTCCATGGTTAATACCCATGGACGATGACATTAGCTGCAGAATAAGCACCGGCTAACTCTGTGCCAGCAGCCGCGGTAATACAGAGGGTGCAAGCGTTAATCGGAATTACTGGGCGTAAAGCGAGCGTAGGTGGCTCTATAAGTCAGATGTGAAATCCCCGGGCTTAACCTGGGAAC
+
GGGGGGGGGGGGGGGGGGGGGGGGGGGGGGGGGGGGGGGGGGGGGGGGGGGGGGGGGGGGGGGGGGGGGGGGGGGGGGGGGGGFGGGGGGGGGGGGGGGGGGGFGGGGGGFGGGGGCFGGFFF?=FFFCFGGGGGGFGFGGCGGGGGFFGGFGGGGGGGGFGGFGGGGGGGGGGGGGGGGGGGGGGGGGGGGGGGGGGGGGGGGGGGGGGFGGGGGGGGGGGGGFGGGGGGGGEGGGGFGEGGGEEEGGGGGFGGGGGGGGGGGFGGGGGCG>:AFGGGGFFFGGGGFGFF<FC
@M03364:396:000000000-C9LGT:1:1101:24011:7870 1:N:0:10
ACTCCTACGGGAGGCAGCAGTGGGGAATATTGCACAATGGGCGCAAGCCTGATGCAGCGACGCCGCGTGCGGGATGGAGGCCTTCGGGTTGTAAACCGCTTTTGTTCGAGGGCAAGGCACGGTTTCGGCCGTGTTGAGTGGGTTGTTCGAATGAGCCCCGGCTAACTACGTGCCAGCAGCCGCGGTAATACGTAGGGTGCAAGCGTTATCCGGATTTATTGGGCGTAAAGGGCTCGTAGGCGGTTAGTCGCGTCCGGTGTGAAAGTCCATCGCTTAACGGTGGATCCGCGCCGG
+
GGGGGGGGGGGGGGGGGGGGGGGGGGGGGGGGGGGGGGGGGGGGGGGGGGGGGGGGGGEGGGGGGGGGGGGCGGGGCEFGE?FGGGGFGGGGGGGFG7FEGGGFF@A+BF7+8FGGG7B,++@++:CF5**5@8,3CCFG>,>*<1>C7B=:38,@,1<<<7**?<F9C13<FFFGGGGFC7*CC?5CF9<F<,1;8FECGFECEEGEGDFGE;;8C?@CFFGGG>//;CCC*;FGGGGGFCG5:*;?</8C*58E3C=E5+0<<7CF7CFGC57*:F5C0>5C7F5.1))11>
@M03364:396:000000000-C9LGT:1:1101:27124:7891 1:N:0:10
ACTCCTACGGGAGGCAGCAGTAGGGAATCTTCCACAATGGACGCAAGTCTGATGGAGCAACGCCGCGTGAGTGAAGAAGGTTTTCGGATCGTAAAGCTCTGTTGTTGGTGAAGAAGGATAGCGTTAGTACCTGGCCTTTATTTGACGGTAATCAACCAGAAAGTCACGGCTAACTACGTGCCAGCAGCCGCGGTAATACGTAGGTGGCAAGCGTTGTCCGGATTTATTGGGCGTAAAGCGAGCGCAGGCGGAAAAATAAGTCTAATGTGAAAGCCCTCGGCTTAACCGAGGAAC
+
GGGGGGGGGGGGGGGGGGGGGGGGGGGGGGGGGGGGGGGGGGGGGGGGGGGGGGGGGGGGGGGGGGGGGGGGGGGGGGGGGGGGGGGGGGGGGGGGGGGGGGG9FGGGGGGGGGFG8<BF8-888BFG,<CC,3A<FFFFGFGGDFC7FGGGGGGGGGGCG?FGGGGGG@BEGGGGGGGGGGGGC@FEFCFGDFGGGGGGGGGGGGGGGGGGGGGGGGGGGGGGGGGGGGGGGGGGGGGGGGGGGGGDGGGG8EFGGGGGFGGGGGGGGGGDFGGGGGGGFFGGGGGFGFFGFF
@M03364:396:000000000-C9LGT:1:1101:17259:7904 1:N:0:10
ACTCCTACGGGAGGCAGCAGTAGGGAATCTTCCACAATGGACGCAAGTCTGATGGAGCAACGCCGCGTGAGTGAAGAAGGTTTTCGGATCGTAAAGCTCTGTTGTTGGTGAAGAAGGATAGGGGTAGTGCCTGGCCTTTATTTGACGGTAATCAACCAGAAAGTCACGGCTAACTACGTGCCAGCAGCCGCGGTAATACGTAGGTGGCAAGCGTTGTCCGGATTTATTGGGCGTAAAGGGCTCGTAGGCGGTTCGTCGCGTCCGGTGTGAAAGTCCATCGCTTAACGGTGGATC
+
GGGGGGGGGGGGGGGGGGGGGGGGGGGGGGGGGGGGGGGGGGGGGGGGGGGGGGGGGGGGGGGGGGGGGGGGGGGGGGGGGGGGGGGGGGGGGGGGGGGGGGGGEFGGGGGFFFBFA8CCF-B48BFG,,9<:F=<FFGCGGCFFGGGGG=FFGGGGGGGGGGGGGGGGFEEGGGGGGGGGGGGGGGGGGGGGGGGGGGGFGGGFGGFGGGGGGGGGGGGDGCEGGGGGGGGGGGGGGGGGFGG=EGGGGGGGGGGGGGGGDDEGDGGGGGCGFGGGGECBFGDFGGF7577>9
@M03364:396:000000000-C9LGT:1:1101:15224:7917 1:N:0:10
ACTCCTACGGGAGGCAGCAGTGGGGAATATTGCACAATGGGCGCAAGCCTGATGCAGCGACGCCGCGTGCGGGATGGAGGCCTTCGGGTTGTAAACCGCTTTTGTTTGGGAGCAAGCCCTTCGGGGTGCGTGTACCTTTCGAATAAGCACCGGCTAACTACGTGCCAGCAGCCGCGGTAATACGTAGGGTGCGAGCGTTATCCGGATTTATTGGGCGTAAAGGGCTCGTAGGCGGTTCGTCGCGTCCGGTGTGAAAGTCCATCGCCTAACGGTGGATCTGCGCCGGGTACGGGC
+
GGGGGGGGGGGGGGGGGGGGGGGGGGGGGGGGGGGGGGGGGGGGGGGGGGGGGGGGGGGGGGGGGGGGGGGGGGGGGGGGGGGGGGGGGGGGGAFGGGGGGGGGGGGGGGGGGGGG@DFAFDD8+@FG+533*:BCCFFFECFFGFGGGGGGGGGGGGGGGGGGGGGGG8CGGGGGGGGGGGGG<FGGGGGGGCGGGGGGGGGGGCECCFGGGGGGGGGGGGGGGGGGGGGGGGG>GGGGGGGGGGGEGEGGE7:FFGGGGFGGGGGDFGGGGGG<=FFGFFGGGGGFD?EGG)
@M03364:396:000000000-C9LGT:1:1101:8139:7928 1:N:0:10
ACTCCTACGGGAGGCAGCAGTGGGGAATATTGCACAATGGGCGCAAGCCTGATGCAGCGACGCCGCGTGCGGGATGGAGGCCTTCGGGTTGTAAACCGCTTTTGTTCAAGGGCAAGGCACGGTTTCGGCCGTGTTGAGTGGATTGTTCGAATAAGCACCGGCTAACTACGTGCCAGCAGCCGCGGTAATACGTAGGGTGCAAGCGTTATCCGGATTTATTGGGCGTAAAGGGCTCGTAGGCGGTTCGTCGCGTCCGGTGTGAAAGTCCATCGCTTAACGGTGGATCCGCGCCGG
+
GGGGGGGGGGGGGGGGGGGGGGGGGGGGGGGGGGGGGGGGGGGGGGGGGGGGGGGGGGGGGGGGGGGGGGGGGFGGGGGGGGGGGGGGGGGGGGGGGGGGGGGGGGGGGGGGGG7FGGGGG:FEFFGG8+@55@CFFGGAFGGFGFGGGGCF>FGGGGGGGGGGGGGGGFFGGGGGGGGGGGGGGGGGGGGGGFFGGGGGGGGGEGGEGGGGE;EGGGGGGGGGGGGGGGGGGFFG=EGGEGG7EEEG=EECEGGGGEC:E<7CE7:CDCCCC=FGFFEG.5EC6DF>35>D)<
@M03364:396:000000000-C9LGT:1:1101:4346:7928 1:N:0:10
ACTCCTACGGGAGGCAGCAGTGGGGAATATTGCACAATGGGCGAAAGCCTGATGCAGCAACGCCGCGTGAGCGATGAAGGCCTTCGGGTCGTAAAGCTCTGTCCTCAAGGAAGATAATGACGGTACTTGCGGAGGAAGCCCCGGCTAACTACGTGCCAGCAGCCGCGGTCATACGTAGGGGGCTAGCGTTATCCGGAATTACTGGGCGTAAAGGGTGCGTAGGTGGTTTCTTAAGTCAGAGGTGAAAGGCTACGGCTCAACCGTAGTAAGCCTTTGAAACTGGGAAACTTGAGT
+
GGGGGGGGGGGGGGGGGGGGGGGGGGGGGGGGGGGGGGGGGGGGGGGGGGGGGGGGGGGGGGGGGGGGGGGGGGGGGGGGGGGGGGGGGGGGGGGGGGGGGGGGGGG8FGGGGGGG,FFGG=CBBBFG,88+68:7@FGGGGCFGGCFGGGGCGGGGGGGGGGGGGGGG*BFFFGGGGGGGGGGGGGG=FGGGGGGGGGGGGGGGGGGGGGGGFGGGGGGGGGGGGEFGGGGGGGGGGGGGGGGGGGGCCGGGCGGGGGGGGGEGGGGGGGGGGGGGGGGFFGGGGFFGF6C42
@M03364:396:000000000-C9LGT:1:1101:23672:7928 1:N:0:10
ACTCCTACGGGAGGCAGCAGTGGGGAATATTGGACAATGGGGGAAACCCTGATCCAGCCATGCCGCGTGTGTGAAGAAGGCCTTTTGGTTGTAAAGCACTTTAAGCAGTGAAGAAGACTCCATGGTTAATACCCATGGACGATGACATTAGCTGCAGAATAAGCACCGGCTAACTCTGTGCCAGCAGCCGCGGTAATACAGAGGGTGCAAGCGTTAATCGGAATTACTGGGCGTAAAGGGAGCGTAGGTGGCTCTATAAGTCAGATGTGAAATCCCCGGGCTTAACCTGGGAAC
+
GGGGGGGGGGGGGGGGGGGGGGGGGGGGGGGGGGGGGGGGGGGGGGGGGGGGGGGGGGGGGGGGGGGGGGGGGGGGGGGGGGGGGGGGGGGGGGGGGGGGGGGEGGGGGGGGGGGG<FFGD9C<:CFG,ACEF<9<F<FGD@FFGGCFGGFFFGGGGGGGGGGGGGGGGGGGGGGGGGGGGGGGGGGGGGGGGGGGGGGGGGGGGGGGGGGGGGGGGGGGGGGGGGFGGGGGGGGGGGGGGGGGEGGGGGGGFFGGGGFGGGGGGGGGGGGGGGGGGGGGFFGGGGGFGFFGGF
@M03364:396:000000000-C9LGT:1:1101:19713:7931 1:N:0:10
ACTCCTACGGGAGGCAGCAGTGGGGAATATTGCACAATGGGCGCAAGCCTGATGCAGCGACGCCGCGTGCGGGATGGAGGCCTTCGGGTTGTAAACCGCTTTTGTTCAAGGGCAAGGCACGGTTTCGGCCGTGTTGAGTGGATTGTTCGAATAAGCACCGGCTAACTACGTGCCAGCAGCCGCGGTAATACGTAGGGTGCAAGCGTTATCCGGATTTATTGGGCGTAAAGGGCTCGTAGGCGGTTCGTCGCGTCCGGTGTGAAAGTCCATCGCTTAACGGTGGATCCGCGCCGG
+
GGGGGGGGGGGGGGGGGGGGGGGGGGGGGGGGGGGGGGGGGGGGGGGGGGGGGGGGGGGGGGGGGGGGGGGGGGGGFGGGGGGGGGGGGGGGFGGGGGGGGGGGGGGCGGGGGGGG>FGGE+@<FFGG>C@53@CFGFFGGFGFGGGGGGFFFFGGGGGGGGGGGGGGG1CFGGGGGGGGGGGGGGGGGFGGGGGGGGGGGGGGGGGGGGGGGEGGGGGGGGGGGGEECFGGGGGGGGGGGGGGGGGGGGGGGEEEGEEEGFDGGGGGGGGGGGGDFGGGFFGGGGGFGFFGGD
@M03364:396:000000000-C9LGT:1:1101:3523:7932 1:N:0:10
ACTCCTACGGGAGGCAGCAGTGGGGAATATTGCACAATGGGCGAAAGCCTGATGCAGCAACGCCGCGTGAGCGATGAAGGCCTTCGGGTCGTAAAGCTCTGTCCTCAAGGAAGATAATGACGGTACTTGAGTCGGAAGCCCCGGCTAACTACGTGCCAGCAGCCGCGGTCATACGTAGGGGGCTAGCGTTATCCGGAATTACTGGGCGTAAAGCGCGCGTAGGTGGTTTGTTAAGTTGAATGTGAAATCCCCGGGCTCAACCTGGGAACTGCATCCAAAACTGGCAAGCTAG
+
GGGGGGGGGGGGGGGGGGGGGGGGGGGGGGGGGGGGGGGGGGGGGGGGGGGGGGGGGGGGGGGGGGGGGGGGGGGGGGGGGGGGGGGGGGGGGGGGGGGGGGGGGGGEGGGGGGGG,CFDF3@B:BFF,,88,8@BCFGFGGGGEGCFGGGGGGGGGGGGGGGGGGGGG<>FGFGEFGGGGGDGGGGGGGGGGGGGGGGGGGGGGGGGGGGGGGGGGGGGGGGFGGEGGGCG7FEFGGCGGGGFFGGGGEFFGGGGGGGGFGCGGGFGGGGGGGFGGG7DFFGGFGGFDFBF
@M03364:396:000000000-C9LGT:1:1101:12204:7934 1:N:0:10
ACTCCTACGGGAGGCAGCAGTGGGGAATATTGGACAATGGGCGAAAGCCTGATCCAGCCATGCCGCGTGTGTGAAGAAGGTCTTCGGATTGTAAAGCACTTTAAGTTGGGAGGAAGGGCAGTAACTTAATACTTTGCTGTTTTGACGTTACCGACAGAATAAGCACCGGCTAACTCTGTGCCAGCAGCCGCGGTAATACAGAGGGTGCAAGCGTTAATCGGAATTACTGGGCGTAAAGCGCGCGTAGGTGGTTTGTTAAGTTGAATGTGAAATCCCCGGGCTCAACCTGGGAAC
+
GGGGGGGGGGGGGGGGGGGGGGGGGGGGGGGGGGGGGGGGGGGGGGGGGGGGGDGGGGGGGGGGGGGGGGGGGGGGGGGGGGGGGGGGGGGGGGGGGGGGGGGGFGGGGGGGGGEGEGGFGEF,,:EF8,CEEDGFFGGFGGGGGGGGGGEGGGGGGGGGGGGGGGGGGGGGGGGGGGGGGGGGGGGGFGGGGFGGGGGGGGGGGGGGGGGGGGGGGGGGGGGGGGGGGGGGGGGGGGGGGGDGGGGGGGGEGGGGFFGGFGGGGGGGGGGGGG6FDDGGFFGFGGGFGFFFGF
@M03364:396:000000000-C9LGT:1:1101:18868:7936 1:N:0:10
ATCCTCGGGAGGCAGCAGTGGGGAATATTGCACAATGGGCGCAAGCCTGATGCAGCGACGCCGCGTGCGGGATGGAGGCCTTCGGGTTGTAAACCGCTTTTGTTCAAGGGCAAGGCACGGTTTCGGCCGTGTTGAGTGGATTGTTCGAATAAGCACCGGCTAACTACGTGCCAGCAGCCGCGGTAATACGTAGGGTGCAAGCGTTATCCGGATTTACTGGGTGTAAAGGGTGCGCAGGCGGCCAAGCAAGTCAGAAGTGAAATTCCGAGGCTCAACTTCGGAGCTGCTTTTGA
+
GGGGGGGGGGGGGGGGGGFFGGGGGGGGGGGGGGGGGGGGGGEGGGGGGDFEGGGGGGGGGGGGGGGDGGG+CF@EFGGGGGGGGGGGGGGGGGGGGGGGGGG@FFDGGGGDFGGG,FFFFGFFCEGG+5@3@:=FGGGFG9>:@FEGGGFGGGFGGGGGGGGGGGGGG,=FGGGGGGGGGDGGCEGGGGGGGEGFGGGGGGGGGGGGGEGE5EGGGGGGGCGCFFGFGGGEGGGGGGGGGGGGGGF=<E<EGGGEFGGCEFDFFGGDGGG:FGGGF>C<@DGGCGGFGFFGC
@M03364:396:000000000-C9LGT:1:1101:11912:7938 1:N:0:10
ACTCCTACGGGAGGCAGCAGTAGGGAATTTTCGTCAATGGGCGCAAGCCTGAACGAGCAATGCCGCGTGAACGAGGAAGGTCTTCGGATCGTAAAGTTCTGTTGAGAGGGAAAAAGGAACACCGGAGGCAATGCTGGTGGAGTGATATTACCTTTCGAGGAAGTCACGGCTAACTACGTGCCAGCAGCCGCGGTAATACGTAGGTGGCGAGCGTTATCCGGAATGATTGGGCGTAAAGGGTGCGTAGTCGGCCTGTTAAGTCTGAAGTGAAAGGTACCGGCTCAACCGGTAC
+
GGGGGGGGGGGGDGGGGGGGGGGGGGGGGGGFGFGGGGGGGGGGGGGGGGGGDEEFGGGGGGGGGGGGGGFFGG>FGGGGGGGGGGGGGGGGGGGGBFGGGGG9<AFGGGGFGGGG+,BFF9+8+3@F++8,,33=@8<+BB@DFF,@FF<A>=F>:D<F*33DFGFGE:11<CFG,<8D7CEF<CFFB<F8FFCFGGFGCGFEFCC7CCEGGGGGF9+C=?*;C7FC7AFDCGC*:@7CGCECE=E*38?5*1;<CCCE@EGFGC?F4:+:>5C77F=<B:>FGGFFG3>C
@M03364:396:000000000-C9LGT:1:1101:5402:7946 1:N:0:10
ACTCCTACGGGAGGCAGCAGTGGGGAATATTGCACAATGGGCGCAAGCCTGATGCAGCGACGCCGCGTGCGGGATGGAGGCCTTCGGGTTGTAAACCGCTTTTGTTCAAGGGCAAGGCACGGTTTCGGCCGTATTGAGTGGATTGTTCGAATAAGCACCGGCTAACTACGTGCCAGCAGCCGCGGTAATACGTAGGGTGCAAGCGTTATCCGGATTTATTGGGCGTAAAGGGCTCGTAGTCGGTTCGTCGCGTCCGGTGTGAAAGTCCATCGCTTAACGGTGGATCCCCGCCGG
+
GFGFGGGCGFEGGGGGGGGGGGGGGCGGGGGGGGGGGDFGGGEEGGGGGGGEGGGGGGGGGGGGGGEGGGGGGCFGGFF+FFGGGGGGGGGFGGGGGGGFGFFG@FGCFFFGDG7D+FFGC3@++:>73+@5*8@,,@C>CF9C:DCDEGGG*?9CFGGGFEG7BF,CC*=+:CC:FGCGFEGGGGGGFDFF3<>8CCEEGGCGDGC>FGGE>E>EFCF@?@CCGC:EGGFCE=C58CG19CGGGGDGC8>EGGGCD:5*;C*<C:A>>>FDCCCC>FGC@55<FDF)9@DG<D
@M03364:396:000000000-C9LGT:1:1101:3112:7948 1:N:0:10
ACTCCTACGGGAGGCAGCAGTGGGGAATATTGCACAATGGGGGAAACCCTGATGCAGCGACGCAGCGTGCGGGATGACGGCCTTCGGGTTGTAAACCGCTTTCAGCAGGGAAGAAGCGAAATTTACGGTCCCTGCAGAAGAAGTACCGGCTAACTACGTGCCAGCAGCCGCGGTAATACGTAGGGTACGAGCGTTGTCCGGAATTAGTGGGCGTAAAGCGCGCGTAGGCGGCCAGCCTGGTCGGGAGTCAAATCCGGGGGCTCAACCCCCGTCCGCTCCCGATACCGGCCGGCT
+
GGGGGGGGGGGGGDGGGGGGGGGGGGGGGGGGGGGGGGGGGGGGGGGGGGGGGGGGGGGGGGGGGGGECCGGGGGCGGGGGGGGGGGCFGGEFGGGGGGGGGGEFGDFFGGGGGFGGGG++-C,<CFG:+83>FF<<>DFE8FFE=F@:FF:,@ECGGGGGGGGG?FGF*=FGGGGGGFFFGFGDFGFC:<CGGEC?FGGGEGGGE+<FC>FGGGG5FGC5EECEE?EFGGGGGGGGCFG?C5EEEGGG?FEFFFGGGGGGCF?FGGGGG57CCEG3CGGFFCD59C>38:DG)
@M03364:396:000000000-C9LGT:1:1101:15857:7952 1:N:0:10
ACTCCTACGGGAGGCAGCAGTGGGGAATATTGGACAATGGGGGAAACCCTGATCCAGCCATGCCGCGTGTGTGAAGAAGGCCTTTTGGTTGTAAAGCACTTTAAGCAGTGAAGAAGACTCCGTGGTTAATACCCACGGACGATGACATTAGCTGCAGAATAAGCACCGGCTAACTCTGTGCCAGCAGCCGCGGTAATACAGAGGGTGCAAGCGTTAATCGGAATTACTGGGCGTAAAGGGAGCGTAGGTGGCTCTATAAGTCAGATGTGAAATCCCCGGGCTTAACCTGGGAAC
+
GGGGGGGGGGDGGGGGGGGGGGGGGGGGGGGGGGGGGGGGGGGGGGGGGGGGGGGGGGGGGGGGGGGGGGGGGGGGGGGGGGGFGGGGGGGGFGGGGGGGGGGFGGGGGGGGGGGGGGGGG-D<BFFGC?CEBFGCFGGGG@FFFFBEGGGGGGGGGGGGFGGGGGGGGFGGGGGGGGGGGGGGGGGGGGGGGGGGGGGGGFGGGGGGGGGGGFGGGGGGGGGGGGFGGGGGGGGGGGGG=EGGCEGGGGGGGGGGGGGGGFDFCGGGGGFGF9EGGGGGFEGGGGGFGFFGCF
@M03364:396:000000000-C9LGT:1:1101:24541:7979 1:N:0:10
ACTCCTACGGGAGGCAGCAGTGGGGAATATTGGACAATGGGGGAAACCCTGATCCAGCCATGCCGCGTGTGTGAAGAAGGCCTTTTGGTTGTAAAGCACTTTAAGCAGTGAAGAAGACTCCTTTATTACTACCCCTGGACGATGACATTAGCTGCAGAATAAGCACCGGCTAACTCTGTGCCAGCAGCCGCGGTAATACAGAGGGTGCAAGCGTTAATCGGAATTACTGGGCGTAAAGGGAGCGTAGGTGGCTCTATAAGTCAGATGTGAAATCCCCGGGCTTAACCTGGGAAC
+
GGGGGGGGGGGGGGGGGGGGGGGGGGGGGGGGGGGGGGGGGGGGGGGGGGGGGGGGGGGGGGGGGGGGGGGGGGGGGGGGGGGGGGGGGGGGGGGGGGGGGGG<FDGGGGGGFGFG=EFCF9?,8CFG<<CAAF+8FFFGC=7DFGFCGGGGCGGGGGGGGGGGGGGGG7CGGGFGGGGGGGGGGGGGGGGGGFGGFGGGGGGGGGGGGGGGGGGGGDGGGGGGGGFFGGGGGG?GFGFGFEGGC:EGGGGGGGGFFGGGFFGGGFGGGG9FGGGGGGEGFF5FFG>FGF>FD>
@M03364:396:000000000-C9LGT:1:1101:3514:7996 1:N:0:10
ACTCCTACGGGAGGCAGCAGTGGGGAATATTGCACAATGGGCGCAAGCCTGATGCAGCGACGCCGCGTGCGGGATGGAGGCCTTCGGGTTGTAAACCGCTTTTGTTCAAGGGCACGGCACGTTTTCGGCCGTGTTGAGTGGATTGTTCGAATAAGCACCGGCTAACTACGTGCCAGCAGCCGCGGTAATACGTAGGGTGCAAGCGTTATCCGGATTTATTGGGCGTAAAGGGCTCGTAGGCGGTTCGTCGCGTCCGGTGTGAAAGTCCATCGCTTAACGGTGGATCCGCGCCGG
+
FGGGGGGGGGGGCCFFGGG<FGGGG7FGGGGGGGGGGGGGGGGGGGGGGGFGFFGGGGGGGGGGGGGGFFEGGCDFGGGGGGGGGGGGGGGGFGGGGGGGCGGGGGDAFFGGF@+++3@B::@<3=CD+8@5*8,,@FF@>,?DDGGGDGFF:F:<FFFG:CG7CFFGC8BFFGGCGGGGGCC<::E>CCFF6CGGECGCFFCFECEGGGGGGEECCFGFG6FCGGE5A0<8EF8CEGGDECEGGGDEC5:EEDE5C**:C?C+2:CDDFFDDGGD7CE3@F*929>>F>3CCD
@M03364:396:000000000-C9LGT:1:1101:19988:7997 1:N:0:10
ACTCCTACGGGAGGCAGCAGTGGGGAATATTGGACAATGGGGGAAACCCTGATCCAGCCATGCCGCGTGTGTGAAGAAGGCCTTTTGGTTGTAAAGCACTTTAAGCAGTGAAGAAGACTCCGTGGTTAATACCCATGGACGATGACATTAGCTGCAGAATAAGCACCGGCTAACTCTGTGCCAGCAGCCGCGGTAATACAGAGGGTGCAAGCGTTAATCGGAATTACTGGGCGTAAAGCGCGCGTAGGTGGTTTGTTAAGTTGAATGTGAAATCCCCGGGCTCAACCTGGGAAC
+
GGGGGGGGGGGGGGGGGGGGGGGGGGGGGGGGGGGGGGGGGGGGGGGGGGGGGGGGGGGGGGGGGGGGGGGGGGGGGGGGGGGGGGGGGGGGGGGGGGGGGGGCGGGGGGGGGFC<<EFFF-B:4BFG,<EE,B,FFGCGG:FFFGFFGGGGGGGGGGGGGGGGGGCGGGGGGGGGGGGGGGGGCGGGGGGGGGGGGGGGGGGGGGGGGGGGGGGGGGGGGGGGGGGGFGGGGGGGGGGGGGDGCCGGCCFGGGGGGGGGGGGGGGGGGGGGGGGFFGGGFFGGGGGFGFFG<<
@M03364:396:000000000-C9LGT:1:1101:10590:8001 1:N:0:10
ACTCCTACGGGAGGCAGCAGTGGGGAATATTGCACAATGGGGGAAACCCTGATGCAGCAACGCCGCGTGAGTGATGACGGTCTTCGGATTGTAAAGCTCTGTCTTTAGGGACGATAATGACGGTACCTACGGAGGAAGCCACGGCTAACTACGTGCCAGCAGCCGCGGTCATACAGAGGGTGCAAGCGTTAATCGGAATTACTGGGCGTAAAGGGAGCGTAGGTGGCTCTATAAGTCAGATGTGAAATCCCCGGGCTTAACCTGGGAACTGCATCTGAAACTGTAGAGCTAG
+
GGGGGGGGGFGGGGGGGGGGGGGGGGGGGGGGGGGGGGGGGGGGGGGGGGGGGGGGGGGGGGGGGGGGGGGGGGGGGGGGGGGGGGGDGFGGGGGGGGGGGGGGGGGGGGGGGGGG@FGDGFG=+8EF,:88+@F7FGGGGGGGGG>FGGGGGGGGGGGGGGGGGGGGG*BGFGGGGGGGGGGGGGGGGGGGGGGGGGGGGGGGGGGGGGGGGGGGGGGCEGGGGGFDGGGGGGGGGGGGGGGGGGGGGGGGGGGGGGGGGGGGGGGGGGGGG?FFGGGGFFG>FGGFGFFG
@M03364:396:000000000-C9LGT:1:1101:8349:8003 1:N:0:10
ACTCCTACGGGAGGCAGCAGTGGGGAATATTGGACAATGGGCGAAAGCCTGATCCAGCCATGCCGCGTGTGTGAAGAAGGTCTTCGGATTGTAAAGCACTTTAAGTTGGGAGGAAGGGCAGTATATTAATACTTTGCTGCTTTGACGTTACCGACAGAATAAGCACCGGCTAACTCTGTGCCAGCAGCCGCGGTAATACAGAGGGTGCAAGCGTTAATCGGAATTACTGGGCGTAAAGCGCGCGTAGGTGGTTTGTTAAGTTGAATGTGAAATCCCCGGGCTCAACCTGGGAAC
+
GGGGGGGGGGGGGGGGGGGGGGGGGGGGGGGGGGGGGGGGGGGGGGGGGGGGGGGGGGGGGGGGGGGGGGGGGGGGGGGGGGGGGGGGGGGGGGGGGGGGGGDEFCFGGGFGGGBF:ECF:BF,BFFF,59<BBE,CFFGGGGGGGCGGGEGGGFGGGGGGGGGGGGGGFGGGGGGGGGGGGGGGGGGGGGGGFGGGGGGGFGGGGGGGFGGGGGGGGGGGGGGGGGGGGGGEGGGGCFGGGGGGGGGCFGCGGGEGGGFGGGGGGGGGGFGGGGGGGGGFFGGGGGFGFFFGF
@M03364:396:000000000-C9LGT:1:1101:18944:8019 1:N:0:10
ACTCCTACGGGAGGCAGCAGTGGGGAATATTGGACAATGGGGGAAACCCTGATCCAGCCATGCCGCGTGTGTGAAGAAGGCCTTTTGGTTGTAAAGCACTTTAAGCAGTGAAGAAGCCTCCGTGGTTAACACCAACGGACGATGACATTAGCTGCAGAATAAGCACCGGCTAACTCTGTGCCAGCAGCCGCGGTAATACGTAGGGTGCAAGCGTTATCCGGATTTATTGGGCGTAAAGGGCTCGTAGGCGGTTCGTCGCGTCCGGTGTGAAAGTCCATCGCTTAACGGTGGATC
+
FC@@FE9FFEBEEGGGGGFFGFEFG7FGEGGGGGGFGGFGGGEFGFFGG,:FFFFEFAFGGGGEFGG:FCEFFFFFGGFGFDFEFGGGGGGGGCFFGGGGGGAFFFCFGDEGGCEE,9BFFFF<F=FF,,7:8+::CFEGG>>=DEEFCFFE>BEFB,:@===F9<FB7BBBGGG9>FGGGGGGF@>,>>FEDGG*,@:<<FG><F:::<C7;FEGC+<*?C:E<CGC79**:?EGF@+;*A*5?*C*</:CE=CE*:C=?:77C7>DC79CC?9***<7>755:*9.9>>**2
@M03364:396:000000000-C9LGT:1:1101:7587:8022 1:N:0:10
ACTCCTACGGGAGGCAGCAGTGGGGAATATTGCGCAATGGGCGAAAGCCTGACGCAGCGACGCCGCGTGAGGGATGACGGCCTTCGGGTTGTAAACCTCTTTCAGCTCTGACGAAGCGAACGTGACGGTCGGAGCAGAAGAAGCACCGGCCAACTACGTGCCAGCAGCCGCGGTAATACGTAGGGTGCAAGCGTTGTCCGGAATTATTGGGCGTAAAGAGCTCGTAGGCGGTTTGTCGCGTCGAATGTGAAAACCCGGGGCTCAACTCCGGGCCTGCATTCGATACGGGCAGAC
+
GGGGGGGGGGGGGGGGGGGGGGGGGGGGGGGGGGGGGGGGGGGGGGGGGGGGGGGGGGGGGGGGGGGGGGGGGGGGGGGGGGGGGGGGGGGGGGGGGGGGGGGGGGG8FGGGGGFGCGGG+3++3@CC+*5555>FFF@:F,DFBCEFEGGGGGGGGGGGGGGGGAF8F4:FFGGGGGGF<CFGGFEGGEFGGGGGG@FGG5EGCFFE+<FCE:8EGGFGGGGGEEEEGEGEEGGGGGGGEGE5C6CFGGGGF6EGGGEGG=FGGGC79CGGGGGGFFGGFFGGFGG@9>:DG4
@M03364:396:000000000-C9LGT:1:1101:23069:8041 1:N:0:10
ACTCCTACGGGAGGCAGCAGTGGGGAATATTGCACAATGGGCGCAAGCCTGATGCAGCGACGCCGCGTGCGGGATGGAGGCCTTCGGGTTGTAAACCGCTTTTGTTCAAGGGCAAGGCACGTTTTCGGCCGTGTTTAGTGGATTGTTCGAATAAGCACCGGCTAACTACCTGCCAGCAGCCGCGGTAATACGTAGGGTGCGAGCGTTATCCGGATTTATTGGGCGTAAAGGGCTCGTAGGCGGTTCGTCGCGTCCGGTGTGAAAGTCCATCGCCTAACGGTGGATCTGCGCCGG
+
GGGGGGGGGGGGGGGGGGGGGGGGGGGGGGGGGGGGGGGGGGGGGGGGGGGGGGGGGGGGGGGGGGGGGGGGGGGGDGGGGGGGGGGGGEGGGGGGGEGGGGGGGGGAFFFE@GEFGGGGG=F3<CFE++8358F,7E;C7<F@FG9CEG@F:FCFFFGG7FFFGGGGG,?FFFGDGGGGGGGGGGDGGFGGEFGEGGDEGDGGG?8EG?FGGEGCFCC9FDCFGGG:8CGGEGGGGEGEGGEEGCEGGGGEECEGGGC:E7FFCFFC*7@DDGGDGGGD.<E<FGCFCB>9CC
@M03364:396:000000000-C9LGT:1:1101:5512:8046 1:N:0:10
ACTCCTACGGGAGGCAGCAGTGGGGAATATTGCACAATGGGCGCAAGCCTGATGCAGCGACGCCGCGTGCGGGATGGAGGCCTTCGGGTTGTAAACCGCTTTTGTTTGGGAGCAAGCCCTTCGGAGTGTGTGTACCTTTCGAATAAGCACCGGCTAACTACGTGCCAGCAGCCGCGGTAATACGTAGGGTGCGAGCGTTATCCGGATTTATTGGGCGTAAAGGGCTCGTAGGCGGTTCGTCGCGTCCGGTGTGAAAGTCCATCGCCTAACGGTGGATCTGCGCCGGGTACGGGC
+
GGGGGGGGGGGGGGGGGGGGGGGGGGGGGGGGGGGGGGGGGGGGGGGGGGGGGGGGGGGGGGGGGGGGGGGGGGGGGGGGGGGGGGGGGGGGGGGGGGGGGGGGGGGFGFGGGGDFFCFF<>@3+8CF,,5,@FF;CFGGG:FCFD9DAFGGGGGGGGGGGGGGGGGGGCGGGGGGGGGGGGGGGGGGGGGGGGGGGGGGGGGGGGGGGGGGGFGGGCE>FFGGDFGGEGGGGGGGGGGGGGG=EGGGGC>/;?E?FGGGGFGGGGGGGGGGDFGFFGG7?@GGG)>>DF75C)
@M03364:396:000000000-C9LGT:1:1101:20641:8046 1:N:0:10
ACTCCTACGGGAGGCAGCAGTGGGGAATCTTCCGCAATGGGCGAAAGCCTGACGGAGCAACGCCGCGTGAGTGATGACGGCCTTCGGGTTGTAAAGCTCTGTGACCGGGGACGAACGGTCTGTCCGCTAATCACTTATGGAAGTGACGGTACCCGGATAGCAAGCCACGGCTAACTACGTGCCAGCAGCCGCGGTAATACGTAGGTGGCAAGCGTTGTCCGGAATTATTGGGCGTAAAGCGCGCGCAGGCGGCTTCCTAAGTCCATCTTAAAAGTGCGGGGCTTAACCCCGTGG
+
GGGGGGGGGGGGGGGGGGGGGGGGGGGGGGGGGGGGGGGGGGGGGGGGGGGGGGGGGGGGGGGGGGGGGGGGGGGGGGGGGGGGGGGGGGGGGGGGGGGGGGGFGGGGGGGGGGGGGGGGGC@,,8CF**7,<3D,7@EGF<FGG9FFGGGGGGGGGGGGGGGGGGGGG<EFFGGGGGGGGGGGGGGGGGGGGGGGGGGGGGGGGGGGGGGGGGGGGGGGGGEGG:CFGGGGGGGGGGGGGGGGGGGGGGGGGGGGFFGFGGGGGGGGGGGGGFGGGGGGFFGGDGGFGFDCC)
@M03364:396:000000000-C9LGT:1:1101:17752:8058 1:N:0:10
ACTCCTACGGGAGGCAGCAGTAGGGAATTTTCGTCAATGGGCGCAAGCCTGAACGAGCAATGCCGCGTGAGTGAGGAAGGTCTTCGGACTGTAAAGCTCTGTTGCCGGGGAAAAAGGGGAGGTGCAGGACATGGCATTTCATGGATGGTACCCGGCCAGAAAGCCACGGCTAACTACGTGCCAGCAGCCGCGGTAATACGTAGGTGGCGAGCGTTATCCGGAATGATTGGGCGTAAAGGGTGCGCAGGCGGTCTGTTAAGTCTGAAGGCAAAGGGATGAGCTCAACTCATTTAT
+
GGGGGGGGGGGGGGGGGGGGGGGGGGGGGGGGGGGGGGGGGGGGGGGGGGGGGGGGGGGGGGGGGGGGGGGGGGGGGGFFGGGGGGGGGGGGGGGGGGGGGGGGGGGGGGDGGGGGGGF:F+B+:DFGF+@FFGG8EFGGGGGGGGGGGGGGGGGGGGGGFGGGGGGGGGGGGGGGGGGGGGGGGGGGGGGGGGGEGFGFFFGEGGGGGE>CEGGC5CCGGGC8EFGFGGGEECEGGEGGCECE:EEGGGGGEDFFGGFGGC>FG7CCCGGFGGG*7C6>7@GF47*77BB7*2
@M03364:396:000000000-C9LGT:1:1101:11006:8093 1:N:0:10
ACTCCTACGGGAGGCAGCAGTGGGGAATATTGGACAATGGGGGAAACCCTGATCCAGCCATGCCGCGTGTGTGAAGAAGGCCTTTTGGTTGTAAAGCACTTTAAGCAGTGAAGAAGACTCCATGGTTAATACCCATGGACGATGACATTAGCTGCAGAATAAGCACCGGCTAACTCTGTGCCAGCAGCCGCGGTAATACAGAGGGTGCAAGCGTTAATCGGAATTACTGGGCGTAAAGGGAGCGTAGGTGGCTCTATAAGTCAGATGTGAAATCCCCGGGCTTAACCTGGGAAC
+
GGGGGGGGGGGGGGGGGGGGGGGGGGGGGGGGGGGGGGGGGGGGGGGGGGGGGGGGGGGGGGGGGGGFGGGGGGFGGGGGGGGGFFGGFGGGGFGGGGGFGGG<FFGGGGGGGGGG8BE@C9BC,EBF:,CCBFCGFGEGGEEFDDDFGGGGGGGGGGGGGGGGGGGGGCGGGGGGGGFFGGFGGGGFCGGGGFGGGGGGGGGGGFGEG?CFGCGEGGGGGEGGGGFCGGFCE*?E8ECECECE:EEEGGGGFGFEC9?EFFGGGGGGGGGGGCGGGGGGFD=DFG*1C>FDFC
@M03364:396:000000000-C9LGT:1:1101:27381:8103 1:N:0:10
ACTCCTACGGGAGGCAGCAGTGGGGAATATTGGACAATGGGCGAAAGCCTGATGCAGCAACGCCGCGTGAGTGATGAAGGCTTTCGGGTCGTAAAACTCTGTCCTCAAGGAAGATGATGAAGGTCCTTATGATGTAAGCACCGGCTAACTACGTGCCAGCAGCCGCGGTCATACGTAGGGGGCTAGCGTTATCCGGATTTACTGGGCGTAAAGGGTGCGTAGGTGGTCTCTTAAGTCAGGAGTGAAAGGCTACGGCTTAACCGTAGTAAGCTCTTGAAACTGGGAGACTTGAGG
+
GGGGGGGGGGGGGGGGGGGGGGGGGGGGGGGGGGGGGGGGGGGGGGGGFGGGGGGGGGGGGGGGGGGGGGGGGGGGGGGGGGGGGGGGGGGGGGGGGFGFGGG@F<F,CFGGGGG,58E9,:BF5BDF8,C,,<5,5,=53:>FEE+@DGGG+@FEGGGGGGGGG7>CB*>FGGGCCFGGGGGG:EGGGEEGCGGGGGGFGGGGGGGGGEGGGGGFEGGEEGGGGGGGGGGF9FGGGGGGGGGGGG@CFGGGGGGDDCFGGFGGGGGGFGGGFFGGGGGGFFGGFGD@DFF:C*
@M03364:396:000000000-C9LGT:1:1101:23963:8118 1:N:0:10
ACTCCTACGGGAGGCAGCAGTGGGGAATATTGCACAATGGGGGGAACCCTGATGCAGCGACGCCGCGTGCGGGATGGAGGCCTTCGGGTCGTGAACCGCTTTTGTTTGGGAGCAAGCCTTCGGGTGAGTGTCCCTTTCGAATAAGCACCGGCTAACTACGTGCCAGCAGCCGCGGTAATACGTAGGGTGCAAGCGTTGTCCGGAATCATTGGGCGTAAAGGGCTCGTAGGCGGTTCGTCGCGTCCGGTGTGAAAGCCCATCGCTTAACGGTGGGTCTGCGCCGGGTACGGGCGG
+
GGGGGGGGGGGGGGGGGGGGGGGGGGGGGGGGGGGGGGGGGGGGGGGGGGGGGGGGGGGGGGGGGGGGGGGGGGGGGGGGGGGGGGGGGGGGGGGGGGGGGGGFFGGGGGGGGGGGGGGGG:<*8=FE,,3,3A@EGGGGGGGGGGCFGGEGEEGGGGGGFGGGGGGGGGGGGGGGGGGGGGFEGGGCEGGGGGGGGGGGGEGEGGGFF@FFGGGGGGGGGGGGGGGDGGGGEEEECGDEGDEGGGGGG=EGGGGGGGGGF=DGCDGCDGCFGGGGFGGGFFGDGDDFCDFGDG
@M03364:396:000000000-C9LGT:1:1101:20514:8155 1:N:0:10
ACTCCTACGGGAGGCAGCAGTGGGGAATATTGGACAATGGGGGAAACCCTGATCCAGCCATGCCGCGTGTGTGAAGAAGGCCTTTTGGTTGTAAAGCACTTTAAGCAGTGAAGAAGACTCCATGGTTACTACCCATGGACGATGACATTAGCTGCAGAATAAGCACCGGCTAACTCTGTGCCAGCAGCCGCGGTAATACAGAGGGTGCAAGCGTTAATCGGAATTACTGGGCGTAAAGGGAGCGTAGGTGGCTCTATAAGTCAGATGTGAAATCCCCGGGCTTAACCTGGGAAC
+
GGGGGGGGGGGGGGGGGGGGGGGGGGGGGGGGGGGGGGGGGGGGGGGGGGGGGGGGGGGGGGGGGGGGGGGGGGGGGGGGGGGGGGGGGGGGGGGGGGGGGGGFGGGGGGGGGGFGFGGGG<E,:CFG8<CCEF9FAFDFGFGFFGBFGGFGGGGGGGGGGGGGGGGGGGGGGGGGGGGGGGGGGGGGGGGGGFGGGGGGGGGGGGGGGGGGGGGGGGGGGGGGGGGGGGGGGGGGGGGGFEGGEGGGGGGGGGGGGGGGGDGGGGGGGGGGGGGGGGGGFFFGGGGFGFFCCC
@M03364:396:000000000-C9LGT:1:1101:20648:8171 1:N:0:10
ACTCCTACGGGAGGCAGCAGTGGGGAATATTGGACAATGGGGGAAACCCTGATCCAGCCATGCCGCGTGTGTGAAGAAGGCCTTTTGGTTGTAAAGCACTTTAAGCAGTGAAGAAGACTCCATGGTTAATACCCATGGACGATGACATTAGCTGCAGAATAAGCACCGGCTAACTCTGTGCCAGCAGCCGCGGTAATACAGAGGGTGCAAGCGTTAATCGGAATTACTGGGCGTAAAGGGAGCGTAGGTGGCTCTATAAGTCAGATGTGAAATCCCCGGGCTTAACCTGGGAAC
+
GGGGGGGGGGGGGGGGGGGGGGGGGGGGGGGGGGGGGGGGGGGGGGGGGGGGGGGGGGGGGGGGGGGGGGGGGGGGGGGGGGGGGGGGGGGGGGGGGGGGGGGFGFGGGGGGGGDFDGGGG<EC4:FG,<CBFGFFFGGGGDGFFGGFGGGGGGGGGGGGFGGGGGGGGGGGGGGGGGGGGGGGGGGGGGGGGGGGGGGGGGGGGGGGGGGGGFGGGGGGGGGGFGFGGGGGGGGGGGGG;EGGECCGGGGGGCFGFGGGG:CGC7CGFFGGGGGGGGGGFFCGGGGFGFFG:9
@M03364:396:000000000-C9LGT:1:1101:5991:8187 1:N:0:10
ACTCCTACGGGAGGCAGCAGTGGGGAATATTGGACAATGGGCGAAAGCCTGATCCAGCCATGCCGCGTGTGTGAAGAAGGCCTTTTGGTTGTAAAGCACTTTAAGCAGTGAAGAAGACTCCCTGGTTAGCACCCGTGGACGATGACATTAGCTGCAGAATAAGCACCGGCTAACTCTGTGCCAGCAGCCGCGGTAATACAGAGGGTGCAAGCGTTAATCGGAACTACTGGGCGTAAAGGGAGCGTAGGTGGCTCTATAAGTCAGATGTGAAATCCCCGGGCTCAACCTGGGAAC
+
FGGGGGGGGGGGDFGGGGGGGGGGGGCGGGGGGGGGCFGGGGGGGGGGGGGEEFAFGFFGGGGGGGGGG:@FGGFGGGGGGGGGFCFGGGGGGFGCAFFGGG9,:FFGAFGGBF=<4FF,4-4,4:,C,,9?,4+86@+DF@:A,C<DGCGG,E8>FG8,F<CFAFCGGFEFGGFCEEEFFC,@@CFGGDE8F:1FBFG?AFFGGGG@+<E7B=FC8?CGGCC*?CGGGGFGD:?C5:CE5?CE:EEGCFG6*<@7:+<<2+:7<>FGGFFCGGGGGGGG>>5=D*>?F@FCD*
@M03364:396:000000000-C9LGT:1:1101:6293:8191 1:N:0:10
ACTCCTACGGGAGGCAGCAGTGGGGAATATTGGACAATGGGGGAAACCCTGATCCAGCCATGCCGCGTGTGTGAAGAAGGCCTTTTGGTTGTAAAGCACTTTAAGCAGTGAAGAAGACTCCGTGGTTAATACCCACGGACGATGACATTAGCTGCAGAATAAGCACCGGCTAACTCTGTGCCAGCAGCCGCGGTAATACAGAGGGTGCAAGCGTTAATCGGAATTACTGGGCGTAAAGGGAGCGTAGGTGGCTCTATAAGTCAGATGTGAAATCCCCGGGCTTAACCTGGGAAC
+
GGGGGGGGGGGGGGGGGGGGGGGGGGGGGGGGGGGGGGGGGGGGGGGGGGGGGGGGGGGGGGGGGGGGGGGGGGGGGGGGGGGGGGGGGGGGGGGGGGGGGGG?FGGGGGGGGGFGEGGFG:D+@BFF5CCEBF<FFFGGGGGGGGDFGGFGGGGGGGGGGGGGGGGGGGGGGGGGGGGGGGGGGGGGGGGGGGGGGGGGGGGGGGGGGGGGGGGGGGGGGGGGGGFEGGGGGEGEGGGGGGGG?CGECFGFGGGFGGGGGGGGFGGGGGGGGGCGGGGGFF=FGGG?F@FFDC
@M03364:396:000000000-C9LGT:1:1101:22579:8203 1:N:0:10
ACTCCTACGGGAGGCAGCAGTGGGGAATATTGGACAATGGGGGAAACCCTGATCCAGCCATGCCGCGTGTGTGAAGAAGGCCTTTTGGTTGTAAAGCACTTTAAGCAGTGAAGAAGCCTCCCTGGTTACTACCCATGGACGATGACATTAGCTGCAGAATAAGCACCGGCTAACTCTGTGCCAGCAGCCGCGGTAATACAGAGGGTGCAAGCGTTAATCGGAATTACTGGGCGTAAAGCGCGCGTAGGTGGTTTGTTAAGTTGAATGTGAAATCCCCGGGCTCAACCTGGGAAC
+
GGGGGGGGGGGGGGGGGGGGGGGGGGGGGGGGGGGGGGGGGGGGGGGGGGGGGGGGGGGGGGGGGGGGGGGGGGGGGGGGGGGFGGGGFGGGGGGGGGGGGGGDGFGGGGGGGGFG,BFFFCF:+AFG,5CCB4CFFGGGGEGFFFCDGGGGGGFGGEFGGFFFGGGGGGEGGFGGGGGGGGGGGGGGGGGGGGGGGGGGGFGGGGGDGGGGGGGGGGGGGEGGGGGGGGGGGGGGGGGGEGGGEGGGCFEEGFGGGGCC<EFGGGGGGGCFGGGGGGGGFFGGFGGFGFFFCC
@M03364:396:000000000-C9LGT:1:1101:22207:8223 1:N:0:10
ACTCCTACGGGAGGCAGCAGTGGGGAATATTGGACAATGGGGGAAACCCTGATCCAGCCATGCCGCGTGTGTGAAGAAGGCCTTTTGGTTGTAAAGCACTTTAAGCAGTGAAGAAGACTCCCTGGTTACTACCCATGGACGATGACATTAGCTGCAGAATAAGCACCGGCTAACTCTGTGCCAGCAGCCGCGGTAATACAGAGGGTGCAAGCGTTAATCGGAATTACTGGGCGTAAAGGGAGCGTAGGTGGCTCTATAAGTCAGATGTGAAATCCCCGGGCTTAACCTGGGAAC
+
GGGGGGGGGGGGGGEGGGGGGGGGGGGGDFGGGGGGGGGGGGG@FGGFGGGGGGGGGGGFGGGGGEEGGGGGGGGGGGGGGGGGFGGGGGGGGGGGGGGGGGGEE9FFCEGGGGGAEG9<,:8,+B?FB5CE,B,,AFFFEGGGFFBFFGGGFG8FGGGGGGGGGGGGGGGGGGGFGGGGGGGGGGGGGGGGGGGGGGGFGGGGGGGGGGGGGGGGGGGGGGGGGGGGGGGGGGGGGFGG8EGGCEGGGGGGG6C9:FGGFGGFGGGGGGGGGGGGGGGGFFFGGG7@GFFFC1
@M03364:396:000000000-C9LGT:1:1101:15872:8231 1:N:0:10
ACTCCTACGGGAGGCAGCAGTGGGGAATATTGGACAATGGGGGCAACCCTGATCCAGCCATGCCGCGTGTGTGAAGAAGGCCTTTTGGTTGTAAAGCACTTTAAGCAGTGAAGAAGACTCCATGGTTAATACCCATGGACGATGACATTAGCTGCAGAATAAGCACCGGCTAACTCTGTGCCAGCAGCCGCGGTAATACAGAGGGTGCAAGCGTTAATCGGAATTACTGGGCGTAAAGCGAGCGTAGGTGGCTTGATAAGTCAGATGTGAAAGCCCCGGGCTTAACCTGGGAAC
+
GGGGGGGGGGGGGGGGGGGGGGGGGGGGGGGGGGGGGGGGGGGGGGGGGGGGGGGGGGGGGGGGGGGGGGGGGGGGGGGGGGGGGGGGGGGGGGGGGGGGGGGGGGGGGGGGGGGG?FGGG?E8?CFG,CEFGGGGFGGGGGGFGGFGGGGGGGGGGGGGGGGGGGGGGGGGGGGGGGGGGGGGGGGGGGGGGGGGGGGGGGGGGGGGGGGGGGGGGGFGGGGGGGGGGGGGGGGGGGGGGGEGGGGGGGGGGGGGFFGGGGGGGGGGGGGGGGGGGGGGFEGFGGGFGFFGC5
@M03364:396:000000000-C9LGT:1:1101:2953:8232 1:N:0:10
ACTCCTACGGGAGGCAGCAGTGGGGAATATTGGACAATGGGGGAAACCCTGATCCAGCCATGCCGCGTGTGTGAAGAAGGCCTTTTGGTTGTAAAGCACTTTAAGCAGTGAAGAAGACTCCCTGGTTACTACCCATGGACGATGACATTAGCTGCAGAATAAGCACCGGCTAACTCTGTGCCAGCAGCCGCGGTAATACAGAGGGTGCAAGCGTTAATCGGAATTACTGGGCGTAAAGGGAGCGTAGGTGGCTCTATAAGTCAGATGTGAAATCCCCGGGCTTAACCTGGGAAC
+
GGGGGGGGGGGGGGGGEGGGGGGGGGGGGGGGGGGGGGGGGGGGGGGGGGGGGGGGGGGGGGGGEEGGGGGGGGGGGGGGGGGGGGGGGGGGGGGGGGGGGGG9FGGCGGGGFFGFFFFFG-B,:BFF,<8C?FEGFFGGGBFFGGGGGGGGGGGGGFGGGGGGGGGGGGGGGGGGGGGGGFGGGGGGGGDEGCEGGGFGGGGGGGGGGGGGGGGGGGDGGGGGGGGGGFFFGCEDFGGGGGGGGEGGFCFGCFGGGGGGGGGGG>FGGFGFCC6FGGGGF>GGGGGFGFFGGF
@M03364:396:000000000-C9LGT:1:1101:16472:8239 1:N:0:10
ACTCCTACGGGAGGCAGCAGTGGGGAATATTGCACAATGGGCGCAAGCCTGATGCAGCGACGCCGCGTGCGGGATGGAGGCCTTCGGGTTGTAAACCGCTTTTGTTCAAGGGCAAGGCACGGTTTCGGCCGTGTTGAGTGGATTGTTCGAATAAGCACCGGCTAACTACGTGCCAGCAGCCGCGGTAATACGTAGGGTGCAAGCGTTATCCGGATTTATTGGGCGTAAAGGGCTCGTAGGCGGTTCGTCGCGTCCGGTGTGAAAGTCCATCGCCTAACGGTGGATCTGCGCCGG
+
GGGGGGGGGGGGGGGGGGGGGGGGGGGGGGGGGGGGGGGGGGGGGGGGGGGGGGGGGGGGGGGGGGGGGGGGGGGFGGGGGGGGGGGGGGGGGGGGGG@FGGGGGFFAFGGGGGGG<FGGE+>F<>FG8+5558,8;@3@F,>>FFFGGGGGFFGGGGGGGGGGGGGGGCCGFGGGGGGGGGGGGEEGGGGGC:EGGGGEGGGFEGGGGGGGG;CEGGGGGGGGGC:EFFGGCFGGGDGGFEG=C:CGEGGGGGGGG:CCG7CFE>CC7CFGDGDDGGGGBFG<4FGFGFFGGG
@M03364:396:000000000-C9LGT:1:1101:23747:8243 1:N:0:10
ACTCCTACGGGAGGCAGCAGTGGGGAATATTGGACAATGGGGGAAACCCTGATCCAGCCATGCCGCGTGTGTGAAGAAGGCCTTTTGGTTGTAAAGCACTTTAAGCAGTGAAGAAGACTCTATGATTAATACCCATGGACGATGACATTAGCTGCAGAATAAGCACCGGCTAACTCTGTGCCAGCAGCCGCGGTAATACAGAGGGTGCAAGCGTTAATCGGAATTACTGGGCGTAAAGCGAGCGTAGGTGGCTTGATAAGTCAGATGTGAAAGCCCCGGGCTTAACCTGGGAAC
+
GGGGGGGGGGDGCEGGGGGGGGGGGGGGGGGGGGGGGGGGGGGGGGGGGGGGGGGGGGGGGGGGGGGGGGGGGGGGGGGGGGGGGFGGGGGGGGGGGGGGGGG9?EGGGGGGGGG8FFGGF-E<8CBF,57<BE,4AFCFGEDGGG9FGGEGFGFGGGGGGGGGGGGGGCGGGGGGGGGGGGGGGGGGGGGGGGGGGGGGGGGGGGGGGGGGGGGGGGGGGGGGGGGFGGGGGGGDGGGGEGGGGGGEGGGGFGDGDFGGGGGGGFGGGGGGGGGGGGGGFBFDCGGFGFFGG:
@M03364:396:000000000-C9LGT:1:1101:4606:8253 1:N:0:10
ACTCCTACGGGAGGCAGCAGTGGGGAATATTGGACAATGGGGGAAACCCTGATCCAGCCATGCCGCGTGTGTGAAGAAGGCCTTTTGGTTGTAAAGCACTTTAAGCAGTGAAGAAGACTCCGTGGTTAATACCCACGGACGATGACATTAGCTGCAGAATAAGCACCGGCTAACTCTGTGCCAGCAGCCGCGGTAATACAGAGGGTGCAAGCGTTAATCGGAATTACTGGGCGTAAAGGGAGCGTAGGTGGCTCTATAAGTCAGATGTGAAATCCCCGGGCTTAACCTGGGAAC
+
GGGGGGGGGGGGGGGGGGGGGGGGGGGGGGGGGGGGGGGGGGGGGGGGGGGGGGGGGGGGGGGGGGGGGGGGGGGGGGGGGGGGGGGGGGGGGGGGGGGGGGGGGGGGGGGGGGGG=FFFG?B:=DFGA?CCEFFGFGEGGCFFGGGGGGGGGGGGGGGGGGGGGGGGGGGGGGGGGGGGGFGGGGGGGGGGGGGGGGGGGGGGGFGGGGGGGFGGGGGGGGGGGGGGGGGGGGGGGGGGGGGGGGGGGGFGFFGGFGGGGGGFGFGGGGGGGGGGGGGGFFGGGGGFGFFGGG
@M03364:396:000000000-C9LGT:1:1101:4483:8255 1:N:0:10
ACTCCTACGGGAGGCAGCAGTGGGGAATATTGCACAATGGGCGGAAGCCTGATGCAGCGACGCCGCGTGGGGGATGACGGCCTTCGGGTTGTAAACCTCTTTCACCAAGGACGAAGCGGGAGTGACGGTACTTGGGGAAGAAGCACCGGCTAACTACGTGCCAGCAGCCGCGGTAATACGTAGGGTGCGAGCGTTGTCCGGAATTATTGGGCGTAAAGAGCTCGTAGGCGGCTCGTTGCGTCTACCGTGAAAACTGGAGGCTTAACCTTCAGCTTGCGGTGGATACGGGCGGGC
+
GGGGGGGGGGGGGGGGGGGGFGGGGGGGGGGGGGGGGGGGGGGGGGGGGGGGGGGGGGGGGGGGGGGGGGGGGGGGGGGGGGGGGGGGGGGGGGGGGGGGGGGGGGGFGGGGGFFGCEFG:*@,8@FG18>?@;FGFF>FGGGGGGGGGGGGCGGGGGGGGGGGGGGGG:CEGGGGGGGFAFGGGGGGGGGGGG>GGGGGGGGGFGGGGGGGGGGGGGGGGGGGGGGGGGGGEGGGFGGGGGGGGGGGGCFGGGGGGGGGGDFGGGGGGGGGGGGGGGGGEECGGGD>GEFGG<
@M03364:396:000000000-C9LGT:1:1101:19033:8265 1:N:0:10
ACTCCTACGGGAGGCAGCAGTGGGGAATATTGGACAATGGGGGCAACCCTGATCCAGCCATGCCGCGTGTGTGAAGAAGGCCTTTTGGTTGTAAAGCACTTTAAGCAGTGAAGAAGACTCCCTGGTTAGTACCCATGGACGATGACATTAGCTGCAGAATAAGCACCGGCTAACTCTGTGCCAGCAGCCGCGGTAATACAGAGGGTGCAAGCGTTAATCGGAATTACTGGGCGTAAAGCGAGCGTAGGTGGCTTGATAAGTCAGATGTGAAATCCCCGGGCTTAACCTGGGAAC
+
GGGGGGGGGGGGGGGGGGGGGGGGGGEGGGGGGGGGGGGGGGGGGGGGGGGGGCFGGGGGGGGGGGGGGGGGGFGGGGGGGGGGGGGGGGGGDFGGGGGGGGGAFGGGGGGGGG8FFFFF,4BB=FFG,<A<<EFFDFGGGDFDFGGFGGFEFGGGGGGG9FGGGGGGGFGEGFGGGGGGGFGGGFGCFGGGGGGGGGCFGGGGGGGEGGGFGGGGGGCGGGGGGGGGGGGGGGGGGFFGCGGGGGGGCCG=8CGC7@FGGGGGGCCGGGGG=FGGGDGDDEGG7C7@DFFFGG
@M03364:396:000000000-C9LGT:1:1101:2847:8278 1:N:0:10
ACTCCTACGGGAGGCAGCAGTGGGGAATATTGGGCAATGGGGGAAACCCTGACCCAGCAACGCCGCGTGAAGGAAGAAGGCCCTCGGGTTGTAAACTTCTTTTACCAGGGACGAAGGACGTGACCGTACCTGGAGAAAAAGCAACGGCTAACTACGTGCCAGCAGCCGCGATAATACGTAGGTTGCAAGCGTTATCCGGATTTACTGGGTGTAAAGGGCGTGTAGGCGGAGGTGCAAGTTGGGAGTGAAATCCCGGGGCTCAACCCCGGAACTGCTTTCAAGACTGCGTCCCTT
+
GGGGGGGGGGGGGEGGFGGGFGGGGGGGGGGGGFGGFGGGGGGCBECFGGGG8<FFGGCEFGEGGGGGGFFGFDGGGGGGCEEGGGGDCFGGGGGGGGGGF,<C?<FFEGGGGGGG@F?F+-:+,3BF+=D,>>FGC@<,:B<DC+C7:>C@FGGE8DFGFGGC7>CCE**<FEGF<72?*=C,<FACF7:EG*<A,:<FC*<C<:@F50;:FCFD9;A8/**2A7+*:EGGCF6CFG+<CFGFCAG?+:+C+<*:3EGGFFF6A**17//94++>7*0:/*3>*95)9.8*>D
@M03364:396:000000000-C9LGT:1:1101:8381:8294 1:N:0:10
ACTCCTACGGGAGGCAGCAGTGGGGAATATTGGACAATGGGGGAAACCCTGATCCAGCCATGCCGCGTGTGTGAAGAAGGTCTTCGGATTGTAAAGCACTTTAAGTTGGGAGGAAGGGCAGTAAATTAATACTTTGCTGCTTTGACGTTACCGACAGAATAAGCACCGGCTAACTCTGTGCCAGCAGCCGCGGTAATACAGAGGGTGCAAGCGTTAATCGGAATTACTGGGCGTAAAGCGCGCGTAGGTGGTTTGTTAAGTTGAATGTGAAATCCCCGGGCTCAACCTGGGAAC
+
GGGGGGGGGGGGGGGGGGGGGGGGGGGGGGGGGGGGGGGGGGGGGGGGGGGGGGGGGGGGGGGGGGGGGGGGGGGGDGGGGGGGGGGGGGGGGGGGGGGGGGGGGFGFGGGGGGEFFGGCFEF,5CEF<CCFFCFGGGGGGGGFGFGGGGGGGGGGGGGGGGGGGGGGGGGGGGGGGGGGGGGGGGGGGGGGGGGGGGGGGFGGGGGGGFGGGGGGGGGGGGGGGGGGGGGFGGGGGGGGGGGGGGGGGGGGGGGGGGGGGGGGGGFGGFGGGGGGFGGGFFGGFGGFGFF4CD
@M03364:396:000000000-C9LGT:1:1101:7229:8305 1:N:0:10
ACTCCTACGGGAGGCAGCAGTGGGGAATATTGCACAATGGGCGCAAGCCTGATGCAGCGACGCCGCGTGCGGGATGGAGGCCTTCGGGTTGTAAACCGCTTTTGTTCAAGGGCAAGGCACGGTTTCGGCCGTGTTGAGTGGATTGTTCGAATAAGCACCGGCTAACTACGTGCCAGCAGCCGCGGTAATACGTAGGGTGCAAGCGTTATCCGGATTTATTGGGCGTAAAGGGCTCGTAGGCGGTTCGTCGCGTCCGGTGTGAAAGTCCATCGCTTAACGGTGGATCCGCGCCGG
+
GGGGGGGGGGGGGGGGGGGGGGGGGGGGGGGGGGGGGGGGGGGGGGGGGGGGGGGGGGGGGGGGGGGGGGGGGGGGGGGGGGGGGGGGGGGGGGGGGGGGGGGGGGGGGGGGGG@FFGGGG=FG7FGG@+355DCFFFGGGFGGGGGFGGGGFGGGGGGGGGGGGGGGG:FGGGGGGGGGGGGGGGGGGGGGGFFGGFGGGGGGGGGGGGGGGGGGFFGGGGGGGGGGGGGGGGGGGGGGGGGGGEGGGGGGGGGGGGGGGCDFGGGGGGGGGGGGGFGGFFGFGGGFGFFGGG
@M03364:396:000000000-C9LGT:1:1101:22795:8306 1:N:0:10
ACTCCTACGGGAGGCAGCAGTGGGGAATATTGGACAATGGGGGAAACCCTGATCCAGCCATGCCGCGTGTGTGAAGAAGGCCTTTTGGTTGTAAAGCACTTTAAGCAGTGAAGAAGCCTCCGTAGTTAATACCCCCGGACGATGACATTAGCTGCAGAATAAGCACCGGCTAACTCTGTGCCAGCAGCCGCGGTAATACAGAGGGTGCAAGCGTTAATCGGAATTACTGGGCGTAAAGCGAGCGTAGGTGGCTTGATAAGTCAGATGTGAAATCCCCGGGCTTAACCTGGGAAC
+
GGGGGGGGGGGGGGGGGGGGGGGGGGGGGGGGGGGGGGGGGGGGGGGGGGGGGGGGGGGGGGGGGGGGGCGGGGDGGGGGGGGGGDGGGGGGGGGGGGGGGGFGGGGGGGGDGGGF,9BA?+?,88CF,,9A=,++@CE>FG7FBF>DFGCF9>FGGGGGCGF9FGGGGGGEBFFGGGGGFGDDEFGGDGGGGGEGGFGFGGGDGFEGGCFCBFFEGGGGGEGGGGGGFGGGGGGEGGGGGGGGGGGGGGGGFC5EGGGG?C7<9DGFGGGGCGFGGGDGE:CDGGC6C5FCC9
@M03364:396:000000000-C9LGT:1:1101:9755:8308 1:N:0:10
ACTCCTACGGGAGGCAGCAGTGGGGAATATTGGACAATGGGCGCAAGCCTGATGCAGCGACGCCGCGTGCGGGATGGAGGCCTTCGGGTTGTAAACCGCTTTTGTTCAAGGGCAAGGCACGGTTTCGGCCGTGTTGAGTGGATTGTTCGAATAAGCACCGGCTAACTACGTGCCAGCAGCCGCGGTAATACGTAGGGTGCAAGCGTTATCCGGATTTATTGGGCGTAAAGGGCTCGTAGGCGGTTCGTCGCGTCCGGTGTGAAAGTCCATCGCTTAACGGTGGATCCGCGCCGG
+
GGGGGGGGGGGGGGGGGGGGFGGGGGGGGGGGGGGGGGGGGGGGGGGGGGGGGGGGGGGGGGGGGGGGGGGGGGGGGGGGGGGGGGGGGGGGGGGGGFGGGGGGGDGFGGGGGFGGGGGGG=FC7FFGC+@55@F7FFCEG:>FC>EFGGGGFGGGGGGGEGGGGGFGG7BBFGGGGGGGGGGGGEGGGC9C<:FGGGGGGGGGGGGDGFFGGGED9?CFGGGGGG*:EGGGGGGGEGFEFEGGGGGGCCEGEGGGG/:EGC>:FGGGFGGGGG=D7CED>FECG<<7CDFGDG
@M03364:396:000000000-C9LGT:1:1101:7943:8309 1:N:0:10
ACTCCTACGGGAGGCAGCAGTGGGGAATATTGGACAATGGGGGCAACCCTGATCCAGCCATGCCGCGTGTGTGAAGAAGGCCTTTTGGTTGTAAAGCACTTTAAGCAGTGAAGAAGACTCCATTATTAATACCCATGGACGATGACATTAGCTGCAGAATAAGCACCGGCTAACTCTGTGCCAGCAGCCGCGGTAATACAGAGGGTGCAAGCGTTAATCGGAATTACTGGGCGTAAAGGGAGCGTAGGTGGCTCTATAAGTCAGATGTGAAATCCCCGGGCTTAACCTGGGAAC
+
GGGFFGGGGGGGGGGGGGGGGGGGGEGGGGGGGGGGGGGGGGGGGGGGGGGGGGGGGGGGGGGGGGGGGGGGGGGGGGGGGGGGFGGGGGGGGGGGGFFEFGGFGGGFGGGGGGGGFGGGGFF,,:CF<<EFEFEEFGGGGE7FGGCFFFFFFGGGGGGGFFGGGGGGGGGDGGGGGGGGGGFGGFGGGGGGFEGGGFFGGGGGGGGGGGG>BFFGGGCFEGC@FGGGGGGGGCG>FGGGDGGGGGGGGGGGCF:7CFFGFG7CFGFFGFGDCG6DGGGGFE=FGGGFFF>CGC
@M03364:396:000000000-C9LGT:1:1101:7170:8331 1:N:0:10
ACTCCTACGGGAGGCAGCAGTGGGGAATATTGGACAATGGGGGAAACCCTGATCCAGCCATGCCGCGTGTGTGAAGAAGGCCTTTTGGTTGTAAAGCACTTTAAGCAGTGAAGAAGACTCCATGGTTAATACCCATGGACGATGACATTAGCTGCAGAATAAGCACCGGCTAACTCTGTGCCAGCAGCCGCGGTAATACAGAGGGTGCAAGCGTTAATCGGAATTACTGGGCGTAAAGGGAGCGTAGGTGGCTCTATAAGTCAGATGTGAAATCCCCGGGCTTAACCTGGGAAC
+
GGGGGGGGGGGGGGGGGGGGGGGGGGGGGGGGGGGGGGGGGGGGGGGGGGGGGGGGGGGGGGGGGGGGGGGGGGGGGGGGGGGGGGGGGGGGGGGGGGGGGGGFGGGGGGGGGGEGCGGGG-C5BFFG,<CCFG?FFGGGGGGGGGGGGGFGFGGGGGGGGGGGGGGGGGGGGGGGGGGGGGGGGGGGGGGGGGGGGGGFGGGGGGGGGGGGGGGGGGGGGGGGGGGGGGGGGGGGGGGGDEGGGDGGGGGGGGGGGGGGGGGFGGGGGGGGGGGFGGGGFF5FGGGFG>FC<C
@M03364:396:000000000-C9LGT:1:1101:26678:8333 1:N:0:10
ACTCCTACGGGAGGCAGCAGTGGGGAATATTGGACAATGGGGGAAACCCTGATCCAGCCATGCCGCGTGTGTGAAGAAGGCCTTTTGGTTGTAAAGCACTTTAAGCAGTGAAGAAGACTACCTGATTAGAACGAATGGACGCTGACATTAGCTGCAGAATAAGCACCGGATAACTCTGTGCCAGCAGCCGCGGTAATACAGAGGGTGCAAGCGTTAATCGGAATTACTGGGCGTAAAGGGAGCGTAGGTGGCTCTATAAGTCAGATGTGAAATCCCCGGGCTTAACCTGGGAAC
+
GGGGGGGGGGGGGGGGGGGGGGGGGGGGGGGGGFFFGGGGGGGGGGGGGGGGGGGGGGGGGGGGGGGGGGGGGGGGGGGGGGGGGGGGFGGGGGGCGGGGGGF<FGGGGGGFFGE8,FF,9-CC4CCF,<C,+++84B,B>+B@=CFFFGFGFFFGCFGFDGGG9FFEE+@>CGGDGGGGGGFFGGGGE>FEGBFCGGGGGGGGGGGGGGGGGGGGGGGFGGFGGGFGGGGGGEGCCF7EGGGGGGE*<9FGFGFGGFGGGEDG?C<C>FFGGGGFGGGGD>FFGGGFGF3<4C
@M03364:396:000000000-C9LGT:1:1101:21131:8335 1:N:0:10
ACTCCTACGGGAGGCAGCAGTGGGGAATATTGCACAATGGGCGCAAGCCTGATGCAGCGACGCCGCGTGCGGGATGGAGGCCTTCGGGTTGTAAACCGCTTTTGTTCAAGGGCAAGGCACGGTTTCGGCCGTGTTGAGTGGATTGTTCGAATAAGCACCGGCTAACTACGTGCCAGCAGCCGCGGTAATACGTAGGGTGCGAGCGTTATCCGGATTTATTGGGCGTAAAGGGCTCGTAGGCGGTTCGTCGCGTCCGGTGTGAAAGTCCATCGCCTAACGGTGGATCTGCGCCGG
+
GGGGGGGGGGGGGGGGGGGGGGGGGGGGGGGGGGGGGGGGGGGGGGGGGGGGGGGGGGGGGGGGGGGGGGGGGGGGGGGGGGGGGGGGGGGGGGGGGGGGGGGGGGGAGGFGCGFGDEFGG7FF7FFG+8@3@FGGGFGGGFGGGGGGGGGG>FGGGGGGGGGGGGGGG<FGGGGGGGGGGGGGGGGGGGGGGGGGGGGGGGGGGGGGGFFGDEGGGGGGGGGGGGEEFGGGGGGGGGGGGGGGGGGEEEDEGGGGGEE>EACCF:CGGFEGGDE:FFEGDFGDDF77:@>DGG
@M03364:396:000000000-C9LGT:1:1101:6774:8387 1:N:0:10
ACTCCTACGGGAGGCAGCAGTGGGGAATATTGGACAATGGGGGAAACCCTGATCCAGCCATGCCGCGTGTGTGAAGAAGGCCTTTTGGTTGTAAAGCACTTTAAGCAGTGAAGAAGACTCCCTGGTTAATACCCATGGACGATGACATTAGCTGCAGAATAAGCACCGGCTAACTCTGTGCCAGCAGCCGCGGTAATACAGAGGGTGCAAGCGTTAATCGGAATTACTGGGCGTAAAGGGAGCGTAGGTGGCTCTATAAGTCAGATGTGAAATCCCCGGGCTTAACCTGGGAAC
+
GGGGGGGGGGGGGGGGGGGGGGGGGGGGGGGGGGGGGGGGGGGGGGGGGGGGGGGGGGGGGGGGGGGGGGGGGGGGGGGGGGGGGGGGGGGGGGGGGGGGGGG9EGGGGGGGGGGG:EFFG<F=BEFG:<CBF=A@EFGGGFGFFGFCGGFFDGGGGGGGGGGGGGGGGGEDGGGGGGGGGGGGGFGGFGGGD<FEGGGGGGGGGGGGGGDGGGDGGGGGGGGGGGGGGGFFGEGGGGGE5EGGGGGGFGGGGGGFFGGGFFGGGGGGGGGGGGFFGGGGFDFGGGGFGFFGF9
@M03364:396:000000000-C9LGT:1:1101:7675:8393 1:N:0:10
ACTCCTACGGGAGGCAGCAGTGGGGAATATTGGACAATGGGGGAAACCCTGATCCAGCCATGCCGCGTGTGTGAAGAAGGCCTTTTGGTTGTAAAGCACTTTAAGCAGTGAAGAAGACTCCATGGTTAATACCCATGGACGATGACATTAGCTGCAGAATAAGCACCGGCTAACTCTGTGCCAGCAGCCGCGGTAATACAGAGGGTGCAAGCGTTAATCGGAATTACTGGGCGTAAAGGGAGCGTAGGTGGCTCTATAAGTCAGATGTGAAATCCCCGGGCTTAACCTGGGAAC
+
GGGGGGGGGGGGGGGGGGGGGGGGGGGGGGGGGGGGGGGGGGGGGGGGGGGGGGGGGGGGGGGGGGGGGGGGGGGGGGGGGGGGGGGGGGGGGGGGGGGGGGGAFGGGGGGGGGGGCGGGG9ECEBFFCBCFFGGDEGGGGGGFGGGGGGGGGGGGGGGGGGGGGGGGGGGGGGGGGGGGGGGGGGGGGGGGGGGGGGGGGGGGGGGGGGGGGGGGGGGFGGGGGGGGGGGGGEGGGGGGGGGGEGGGGGGGGGGGGGGGCFFFGFGGGGGGGGFGGGGGFFCCDGGFGFFCGC
@M03364:396:000000000-C9LGT:1:1101:5028:8393 1:N:0:10
ACTCCTACGGGAGGCAGCAGTGGGGAATATTGGACAATGGGGGAAACCCTGATCCAGCCATGCCGCGTGTGTGAAGAAGGCCTTTTGGTTGTAAAGCACTTTAAGCAGTGAAGAAGACTCCCTGGTTAATACCCATGGACGATGACATTAGCTGCAGAATAAGCACCGGCTAACTCTGTGCCAGCAGCCGCGGTAATACAGAGGGTGCAAGCGTTAATCGGAATTACTGGGCGTAAAGGGAGCGTAGGTGGCTCTATAAGTCAGATGTGAAAGCCCCGGGCTTAACCTGGGAAC
+
GGGGGGGGGGGGGGGGGGGGGGGGGGGGGGGGGGGGGGGGGGGGGGGGGGGGGGGGGGGGGGGGGGGGGFGGGGGFGGGGGGGGGGGGGGGGGGGGGGGGGGGDGGGGGGGFFGGGEGGG?-BADEFGCACC=?FFGFGGGCGGGGGGGGFEFGGGGGGGGGGGGGGGGFEGGGFGGGGDGGFGGGGGGGGGGFGGGGGGGGGGG<EGFGGGGGGEGGGGGGGGGGGGGGGGGGGGGGGGFGGGGGGGEGGGCGGGGFGGGGGGGGGGGGCGGGCGGGGGFFGGGGGFGFFDGF
@M03364:396:000000000-C9LGT:1:1101:5160:8420 1:N:0:10
ACTCCTACGGAGGCAGCAGTGGGGAATATTGGACAATGGGCGAAAGCCTGATCCAGCCATGCCGCGTGTGTGAAGAAGGTCTTCGGATTGTAAAGCACTTTAAGTTGGGAGGAAGGGCATTAACCTAATCCGTTGGTGTCTTGACGTTACCGACAGAATAAGCACCGGCTAACTCTGTGCCAGCAGCCGCGGTAATACAGAGGGTGCAAGCGTTAATCGGAATTACTGGGCGTAAAGCGCGCGTAGGTGGTTAGTTAAGTTGGATGTGAAATCCCCGGGCTCAACCTGGGAACT
+
GGGGGGGGGGGGGGEGGGGFGGGGGGGGGGGGGGGGGGGGGGGGGGGGGGGGGGGGGGGFGFGGGGCGGGGGGGGGGGGGGGGGGG=FGGGGGGGGFGGGG9FFFFFFGGGEGGGGCGEGG9<E,CEFE,C@AEGCFGGGGGGGGGFGGEGGFGGGGGGGGGGGGGGGGGDGGGGGGGGGGGGGGGGGGGGGGEGGGGGGGGGGGGGGGGGGGGGGGGGGGGGGGGGGGGGGGGGFGGGGGGGEGCG?CF;=CCCEGGGG7@DFDFGGGGGGGGGGGGGG@FGGGGGFGFFGG<
@M03364:396:000000000-C9LGT:1:1101:9052:8456 1:N:0:10
ACTCCTACGGGAGGCAGCAGTGGGGAATATTGGACAATGGGGGAAACCCTGATCCAGCCATGCCGCGTGTGTGAAGAAGGCCTTTTGGTTGTAAAGCACTTTAAGCAGTGAAGAAGACTCCCTGGTTAATACCCATGGACGATGACATTAGCTGCAGAATAAGCACCGGCTAACTCTGTGCCAGCAGCCGCGGTAATACAGAGGGTGCAAGCGTTAATCGGAATTACTGGGCGTAAAGGGAGCGTAGGTGGCTCTATAAGTCAGATGTGAAATCCCCGGGCTTAACCTGGGAAC
+
GGGGGGGGGGGGGGGGGGGGGGGGGGGGGGGGGGGGGGGGGGGGGGGGGGGGGGGGGGGGGGGGGGGGGGGGGGGGGGGGGGGGGGGGGGGGGGGGGGGGGGGFFGGFGGGGGGGG8FGG8-B5=FFF:5E,BFFGFGGGDFFFGGGFGGGGGGGFGGGGAFFGGGGGGGGGGGGGGGGGGGGGGGGGGGGGGGGGGGGGGFGGGGGGGGGGGGGGGGGGGGGGGGGGGCCGGGGGFGGDGGGGGGGGGGGGCFGGFFGGGGGGGGGGCFGGGFFGGGGGFFGGGGGFGF3FGG
@M03364:396:000000000-C9LGT:1:1101:24203:8460 1:N:0:10
ACTCCTACGGGAGGCAGCAGTGGGGAATATTGGACAATGGGCGAAAGCCTGATCCAGCCATGCCGCGTGTGTGAAGAAGGTCTTCGGATTGTAAAGCACTTTAAGTTGGGAGGAAGGGCAGTAAATTAATACTTTGCTGCTTTGACGTTACCGACAGAATAAGCACCGGCTAACTCTGTGCCAGCAGCCGCGGTAATACAGAGGGTGCAAGCGTTAATCGGAATTACTGGGCGTAAAGCGCGCGTAGGTGGTTTGTTAAGTTGAATGTGAAATCCCCGGGCTCAACCTGGGAAC
+
GGGGGGGGGGGGGGGGGGGGGGGGGGGGGGGGGGGGGGGGGGGGGGGGGGGGGGGGGGGGGGGGGGGGGGGGGGGGGGGGGGGFGGGGGGGGGGGGGGGDGEF?F,<CFEFGGGCFCGG7+:E,AFGF,,C<,888,,,,,55FFGEEGFFFGGGGGGGDGFGGGGFFG**@FFGGFGGGGGGGGGGD,>@EEFDGGGGGC9FFEFGDGFGGCFCEGFCFGG:CCG9CGFFGGGGGFGGGGGCGEEEE<CE=F6C6DFGGFCFGF7ADG=CCGGGGDGGGFDFGDGGFGFF4<C
@M03364:396:000000000-C9LGT:1:1101:22814:8470 1:N:0:10
ACTCCTACGGGAGGCAGCAGTAGGGAATTTTCGTCAATGGGCGCAAGCCTGAACGAGCAATGCCGCGTGAACGAGGAAGGTCTTCGGATCGTAAAGTTCTGTTGAGAGGGAAAAAGGAACACCGGAGGAGATGCTGGTGAAGTGATATTACCTTTCGAGGAAGTCACGGCTAACTACGTGCCAGCAGCCGCGGTAATACGTAGGTGGCGAGCGTTATCCGGAATGATTGGGCGTAAAGGGTGCGTAGGCGGCCTGTTAAGTCTGAAGTGAAAGGTACCGGCTCAACCGGTAC
+
GGGGGGGGGGGGGGGGGGGGGGGGGGGGGGGGGGGGGGGGGGGGGGGGGGGGGGGGGGGGGGGGGGGGGGGGGGGGGGGGGGGGGGGGGGGGGGGGGGGGGGGGGGGGGGGGGGGG+BF,,B3++=FB886::>F9D8BD,C<:,338@FFGFFG=B@<FGGGBA=EEGCCFFEG?@CFGGFEFC@FG:=CE@FGEGGGGGGGDFFFCEEGCEGGGGGGGGG28EF:CFGG5:CEGEGGGGGGGGGGGFGCECCFGGGF?CCGGFGF7CGGFGGF7F7CDFFGGGGFEGFFD
@M03364:396:000000000-C9LGT:1:1101:11965:8477 1:N:0:10
ACTCCTACGGGAGGCAGCAGTAGGGAATTTTCGTCAATGGGCGCAAGCCTGAACGAGCAATGCCGCGTGAACGAGGAAGGTCTTCGGATCGTAAAGTTCTGTTGAGAGGGAAAAAGGAACACCCGAGGACATGCTGGTGAAGTGATATTACCTTTCGAGGAAGTCACGGCTAACTACGTGCCAGCAGCCGCGGTAATACGTAGGTGGCGAGCGTTATCCGGAATGATTGGGCGTAAAGGGTGCGTAGGCGGCCTGTTAAGTCTGAAGTGAAAGGTACCGGCTCAACCGGTAC
+
GGGGGGGGGGGGGGGGGGGGGGGGGGGGGGGGGGGGGGGGGGGGGGGGGGGGGGGGGGGGGGGGGGGGGGGGGGGGGGGGGGGGGGGFGGGGGGGGGGGGGGGGFGGGGGGCGGGCFFFG8FG+:CFF3+,CFDEGGGGGGGGGCFCFGGGGFGGGGDFGGGGFGFGGGGGGGGGGGGGGGGGGGGGGFFGGGGEGFGGGGGGGGGGGGGGGEGGGGFGGGGGGGGGGGGGGGEGEGGGGGGGGGGGGGGGGGGGGGGGGGGGGGGGGG7CCGFGFGCCDF5C4DFFEDF5C
@M03364:396:000000000-C9LGT:1:1101:21776:8486 1:N:0:10
ACTCCTACGGGAGGCAGCAGTGGGGAATATTGGACAATGGGGGAAACCCTGATCCAGCCATGCCGCGTGTGTGAAGAAGGCCTTTTGGTTGTAAAGCACTTTAAGCAGTGAAGAAGACTCCCTGGTTACTACCCATGGACGATGACATTAGCTGCAGAATAAGCACCGGCTAACTCTGTGCCAGCAGCCGCGGTAATACAGAGGGTGCAAGCGTTAATCGGAATTACTGGGCGTAAAGGGAGCGTAGGTGGCTCTATAAGTCAGATGTGAAATCCCCGGGCTTAACCTGGGAAC
+
GGGGGGGGGGGGGGGGGGGGGGGGGGGGGGGGGGGGGGGGGGGGGGGGGGGGGGGGGGGGGGGGGGGGGGGGGGGGGGGGGGGGGGGGGGGGGGGGGGGGGGGGGGGGGGGGGGGGGGGGG-BBBBBG,5CEFFG<AFGGGGGFGGFGGGGGGGGGGGGGGGGGGGGGGFGGGGGGGGGGGGGGGGGGGGGGGGGGGGGGGGGGGGGGGGGGGCFGGGGGGGGGGGGGGGGGGEGGGGEGCEGE:CGGGGGGGGGGGGGGGGCFFGGGGGGGCC<DGGDGF@5FFFGFGFFFGG
@M03364:396:000000000-C9LGT:1:1101:21743:8497 1:N:0:10
ACTCCTACGGGAGGCAGCAGTGGGGAATATTGGACAATGGGGGAAACCCTGATCCAGCCATGCCGCGTGTGTGAAGAAGGTCTTCGGATTGTAAAGCACTTTAAGTTGGGAGGAAGGGCATTATCCTAATACGTTAGTGTCTTGACGTTACCGACAGAATAAGCACCGGCTAACTCTGTGCCAGCAGCCGCGGTAATACAGAGGGTGCAAGCGTTAATCGGAATTACTGGGCGTAAAGCGCGCGTAGGTGGTTTGTTAAGTTGAATGTGAAATCCCCGGGCTCAACCTGGGAAC
+
GGGGGGGGGGGGGGGGGGGGGGGGGGGGGGGGGGGGGGGGGDGGGGGGGGGGFGGGGGGGGGGGGGGGGGGGGGGGGGGGGGGGGGGFGGGGGGGGGGGGGGGGGFGGGGGGGGGGGGG<FFF,,:BF,,9CDF<F>ADADFFGAF:>FFEGFFCFEGGFGGGGGGGGG7CFGGGGFGGGGGGGFFGGGGGGG<FGGGGGCCFGGGGFFFGFGGGGGGFGGCFGGGGGGGGGGCEGGGGECGGGG5?E2<C*;EG6FF:32<:?CFGGGDCGGFF<CGGGB3CFGGGFDFF299
@M03364:396:000000000-C9LGT:1:1101:7890:8498 1:N:0:10
ACTCCTACGGGAGGCAGCAGTGGGGAATATTGGACAATGGGGGAAACCCTGATCCAGCCATGCCGCGTGTGTGAAGAAGGCCTTTTGGTTGTAAAGCACTTTAAGCAGTGAAGAAGACTCCCTTGTTAATACCCATGGACGATGACATTAGCTGCAGAATAAGCACCGGCTAACTCTGTGCCAGCAGCCGCGGTAATACAGAGGGTGCAAGCGTTAATCGGAATTACTGGGCGTAAAGGGAGCGTAGGTGGCTCTATAAGTCAGATGTGAAATCCCCGGGCTTAACCTGGGAAC
+
GGGGGGGGGGGGGGGGGGGGGGGGGGGGGGGGGGGGGGGGGGGGGGGGGGGGGGGGGGGGGGGGGGGGGGGGGGGGGGGGFGGG9FFFGGGGGGGGGGGGGGGEDGAFGGGGGGGG<FFFF-E,,CFFCC@B=FF,=B8FGEGGGGAFFGDFFGGGGGGGGGGGGGGGGGGGGGGGGGGGGGGGGGGGGGGGGGGGGGGGGFGGGGGGGGGGGGGGGGGGGGGGGGGGGGGGGGGGGGFGCEGGGGGGGGGGGG6FFGGGGFFGGGGGCFGGGGGGGGGGEEFGGGGFGFFFFD
@M03364:396:000000000-C9LGT:1:1101:12020:8517 1:N:0:10
ACTCCTACGGGAGGCAGCAGTGGGGAATATTGGACAATGGGGGAAACCCTGATCCAGCCATGCCGCGTGTGTGAAGAAGGCCTTTTGGTTGTAAAGCACTTTAAGCAGTGAAGAAGACTCCTTGGTTAATATCGAGGGACGAGGACATTAGCTGCAGGATAAGCACAGGCTAACTCTGTGCCAGCAGCCGCGGTAATACAGAGGGTGCAAGCGCTAATCGGAATTACTGGGCGTACAGGGAGCGTAGGTGGCGCTATAGGTCAGTTGTGCACTCGCCGGGCTTAACCTGGGAAC
+
GGGGGGGGGGGGGGGGGGGGGGGGGGGGDGGGGGGGGGGGGGG@FEGGDGGGGGGGGG7FEGGGGGGGGFGEFG,CFGGGGGGGCFFFGCFGGGGGGGGGDGGFGGGFFFG9EGGG@FD8C-C<4C=?E,,,,+:+43B+:>++C@,8B>,,,C=F,,8@<FC,35,:,+@C:BAFC;@;;,,7>,DC<CC*<4*=;,<FFF,CCG8*2>C78*4*89?C58<52?FGC84;E88*/0ACGEEC/*25<CC**:*19A+<<0*:+*225*+000*9)15)8<C***2974>>>G
@M03364:396:000000000-C9LGT:1:1101:9348:8545 1:N:0:10
ACTCCTACGGGAGGCAGCAGTGGGGAATATTGCACAATGGGCGCAAGCCTGATGCAGCGACGCCGCGTGCGGGATGGAGGCCTTCGGGTTGTAAACCGCTTTTGTTCAAGGGCAAGGCACGGTTTCGGCCGTGTTGAGTGGATTGTTCGAATAAGCACCGGCTAACTACGTGCCAGCAGCCGCGGTAATACGTAGGGTGCAAGCGTTGTCCGGAATCATTGGGCGTAAAGGGCTCGTAGGCGGTTCGTCGCGTCCGGTGTGAAAGCCCATCGCTTAACGGTGGGTCTGCGCCGG
+
GGGGGGGGGGGGGGGGGGGGGGGGGGGGGGGGGGGGGGGGGGGGGGGGGGGGGGGGGGGGGGGGGGGGGGGGGGGGGGGGGGGGGGGGGGGGGGGGGGGGGGGGGGGGGGGGGGGGGGGGFCFEFFGG@+@55@F:FFFFGFGGGGGGGGGGFGGGGGGGGGGGGGGGG7EGGGGGGGGGGGGGGGGGGGGGFFGGGGGGGGGGGGGGGGGGGEGGGGGGGGGGGGDGFGGGDGGGGGGGGGGGGGEGGGGGEGDCD/>:ECFGGGEGGGGGGGGGGFEG:FGG59*7F>>GGG
@M03364:396:000000000-C9LGT:1:1101:13386:8554 1:N:0:10
ACTCCTACGGGAGGCAGCAGTGGGGAATATTGGACAATGGGGGAAACCCTGATCCAGCCATGCCGCGTGTGTGAAGAAGGCCTTTTGGTTGTAAAGCACTTTAAGCAGTGAAGAAGACTCCCTGGTTAATACCCATGGACGATGACATTAGCTGCAGAATAAGCACCGGCTAACTCTGTGCCAGCAGCCGCGGTAATACAGAGGGTGCAAGCGTTAATCGGAATTACTGGGCGTAAAGGGAGCGTAGGTGGCTCTATAAGTCAGATGTGAAATCCCCGGGCTTAACCTGGGAAC
+
GGGGGGGGGGGGGGGGGGGGGGGGGGGGGGGGGGGGGGGGGGGGGGGGGGGGGGGGGGGGGGGGGGGGGGGGGGGGGGGGGGGGGGGGGGGGGGGGGGGGGGGFFGGGGGGGGGFGFGGFF-BABFFG5<CC5BFGFGGGGFGFGFFFGGGGGGGGGGGGGGGGGGGGGGGGGGGGGGGGGGGGGGGGGGGGGFGGGGGGGGGGGGGGGGGGGGGGGGGGGGDGGGGGGGGGGGGCCGGGGGGGGGGGGGGGGGGGGGGGFFGF?>FGGGGGGGGGCGEGFFGGGGGFG>FFF7
@M03364:396:000000000-C9LGT:1:1101:11200:8559 1:N:0:10
ACTCCTACGGGAGGCAGCAGTGGGGAATATTGGACAATGGGGGAAACCCTGATCCAGCCATGCCGCGTGTGTGAAGAAGGCCTTTTGGTTGTAAAGCACTTTAAGCAGTGAAGAAGACTCCCTGGTTACTACCCATGGACGATGACATTAGCTGCAGAATAAGCACCGGCTAACTCTGTGCCAGCAGCCGCGGTAATACAGAGGGTGCAAGCGTTAATCGGAATTACTGGGCGTAAAGGGAGCGTAGGTGGCTCTATAAGTCAGATGTGAAATCCCCGGGCTTAACCTGGGAAC
+
GGGGGGGGGGGGGGGGGGGGGGGGGGGGGGGGGGGGGGGGGGGGGGGGGGGGGGGGGGGGGGGGGGGGGGGGGGGGGGGGGGGGGGGGGGGGGGGGGGGGGGGEGGGGGGGGGGGG=FGGG-B,BFFG,<CB?FFFFGFGGFEFBFEFGGGGGGGGGGGGGGGGGGGGGGGGGGGGGGGGGGGGGGGGGGGGGGGGGGGGGGGGGGGGGGGGGGGGGGGGGGGGGGGGGGGGGGGGGGGGCGGGCGGGGGGGGGFFDFGGCFGGGGGGGGGGGGGGGGGGFEFGGGGFGFFGFC
@M03364:396:000000000-C9LGT:1:1101:21145:8564 1:N:0:10
ACTCCTACGGGAGGCAGCAGTGGGGAATATTGCACAATGGGCGAAAGCCTGATGCAGCAACGCCGCGTGAGCGATGAAGGCCTTCGGGTCGTAAAGCTCTGTCCTCAAGGAAGATAGTGACGGTGCTTGTGAAGGAAGCCCCGGCTGACTACGTGCCAGCAGCCGCGGTCATACGTAGGGGGCTAGCGTTATCCGGAATTACTGGGCGTAAAGGGTGCGTAGGTGGTTTCTTAAGTCAGAGGTGAAAGGCTACGGCTCAACCGTAGTAAGCCTTTGAAACTGGGAAACGTGAGT
+
GGGGGGGGGGGGGGGGGGGGGGGGGGGGGGGGGGGGGGGGGGGGGGGFGGGGGGGGGGGGGGGGGGGGGGGGGGFGGGGGGGGGGGGGGGGGGGGGFGGGGGGGGGG8FGGGGG9,,,B,:-@++@FG,,8,<>DF=FF<BFC><@+@FCEG@CCFFGGGGFCFFGEGG7CFGGGA:FGGGGG<CG?F<@FFGGGGGGGGGGFFGFFGEGEFF?EGGGGCCEGGGF;C8CC@9@E<FEGGCCGG:FFGGGFGGGGGGDGGGGGGGD5:7CF:CCFF7FGF6?<CC67?*8FCC*
@M03364:396:000000000-C9LGT:1:1101:5801:8569 1:N:0:10
ACTCCTACGGGAGGCAGCAGTAGGGTATTTTCGTCAATGGGCGCAAGCCTGAACGAGCAATGCCGCGTGAACGAGGAAGGTCTTCGGATCGTAAAGTTCTGTTGAGAGGGAAAAAGGAACACCCCAGGAAATGATGGTGAAGTGATATTACCTTTCGAGGAAGTCACGGCTAACTACGTGCCAGCAGCCGCGGTAATACGTAGGTGGCGAGCGTTATCCGGAATGATTGGGCGTAAAGGGTGCGTAGGCGGCCTGTTAAGTCTGAAGTGAAAGGTACCGGCTCAACCGGTAC
+
GGGGGGGGGGGGGGGGGGGGGDGGGCFGGFGGGGGGEGGGGGGGGDEGGGGFGGGGGGGFEFEFCGFGGGGGG7FG7CFECFGGGGGFDGGGEFFFFFGFGGGA@DFF@7FGGGGD=<?<,-8++8BF<:85,,C,@C,B>DFC=BF=DGGCFGAFGFGGGGFFFCCGE@EGGFGGGGGGEFGGEGGGFGGCEGGEGGGGGGDFCCFCEGGGEFG5@EGGGGGFGFC<9CCCEEGGGGFGFDGGCGGGGEEEE=FFFFGF9FFGGFGFGG77FGGG*?CDDD5DGGC>35)1
@M03364:396:000000000-C9LGT:1:1101:17314:8577 1:N:0:10
ACTCCTACGGGAGGCAGCAGTGGGGAATATTGGACAATGGGCGAAAGCCTGATCCAGCCATGCCGCGTGTGTGAAGAAGGTCTTCGGATTGTAAAGCACTTTAAGTTGGGAGGAAGGGCAGTACATTAATACTTTGCTGCTTTGACGTTACCGACAGAATAAGCACCGGCTAACTCTGTGCCAGCAGCCGCGGTAATACAGAGGGTGCAAGCGTTAATCGGAATTACTGGGCGTAAAGCGCGCGTAGGTGGTTTGTTAAGTTGAATGTGAAATCCCCGGGCTCAACCTGGGAAC
+
GGGGGGGGGGGGGGGGGGGGGGGGGGGGFGGGGGGGGGGGGGGGGGGGGFGGGGFGGGGGGGGGGGGGGGGGGFGGGGGGFGGGFGGCFGGGGGGGGGGGGGGGFAFFGGGGGF@FCCFGD-C,FEFG?<BE9EEFGFEGGGGGGGGGGGEGGGGGGGGGFGGGGGGGGGGGGGGFGGGGGGGGGGGGGGGGGGGGGGGGGGGGGGGGGGFCGGGGGGGGEE*=FGFEGGGGGGGGGGGGGGGGGGEGAFGGGFGGGGCC<?FFCFGGGFGFG?<CFGGGFEGGGGGFD:FFGG
@M03364:396:000000000-C9LGT:1:1101:14186:8598 1:N:0:10
ACTCCTACGGGAGGCAGCAGTGGGGAATATTGGACAATGGGGGAAACCCTGATCCAGCCATGCCGCGTGTGTGAAGAAGGCCTTTTGGTTGTAAAGCACTTTAAGCAGTGAAGAAGACTCCATGGTTAATACCCATGGACGATGACATTAGCTGCAGAATAAGCACCGGCTAACTCTGTGCCAGCAGCCGCGGTAATACAGAGGGTGCAAGCGTTAATCGGAATTACTGGGCGTAAAGGGAGCGTAGGTGGCTCTATAAGTCAGATGTGAAATCCCCGGGCTTAACCTGGGAAC
+
GGGGGGGGGGGGGGGGGGGGGGGGGGGGGGGGGGGGGGGGGGGGGGGGGGGGGGGGGGGGGGGGGGGGGGGGGGGGGGGGGGGGGGGGGGGGGGGGGGGGGGGEFGGGGGGGGGFG=FFGF-C<BEFG,CEA,BCFEFFGGEGGGGFFGGDGGGGFGGGGFFGGGGGGGGGGGGGGGGGGGGGGFGGGGGGGGGGGGGGFGGGGGGGGGGGGGGGGGGGGGGGGGGGGGGGGGGGGGFGGCECEGGGGGGGG=FGGGGGGGGGGGGGGGFGGGGGGDGGGFFFGFGGFGFFGGG
@M03364:396:000000000-C9LGT:1:1101:9939:8612 1:N:0:10
ACTCCTACGGGAGGCAGCAGTGGGGAATATTGGACAATGGGCGAAAGCCTGATCCAGCCATGCCGCGTGTGTGAAGAAGGTCTTCGGATTGTAAAGCACTTTAAGTTGGGAGGAAGGGCAGTAAATTAATACTTTGCTGCTTTGACGTTACCGACAGAATAAGCACCGGCTAACTCTGTGCCAGCAGCCGCGGTAATACAGAGGGTGCAAGCGTTAATCGGAATTACTGGGCGTAAAGGGAGCGTAGGTGGCTCTATAAGTCAGATGTGAAATCCCCGGGCTTAACCTGGGAAC
+
GGGGGGGGGGGGGGGGGGGGGGGGGGGGGGGGGGGGGGGGGGGGGGGGGGGGGGGGGGGGGGGGGGGGGGGGGGGGFGGGGGGGGGGGEGGGGGGGGGGDFGFFFFGGGGGGGGGG@CF?FGG9,CFF<<EEF?F9BFGGBFGGCFFGGGGGGGGGGGGGGGGGGGGGGGGDGGGGGGGGGGGGGGGGGGGGG:FFGFGGGGGGGGEGGGGGGFGGGGGGGGGGGGGGGGGGGGDG=FFGCEDG/AEGGGGG8FFGFGGGGFGGGGGGGGGGG7FGGGGDEFC<CGGFGFFGFG
@M03364:396:000000000-C9LGT:1:1101:22670:8614 1:N:0:10
ACTCCTACGGGAGGCAGCAGTGGGGAATATTGCACAATGGGCGCAAGCCTGATGCAGCGACGCCGCGTGCGGGATGGAGGCCTTCGGGTTGTAAACCGCTTTTGTTTGGGAGCAAGCCCTTCGGTGTGAGTGTACCTTTCGAATACGCACCGGCTAACTACGTGCCAGCAGCCGCGGTAATACGTAGGGTGCGAGCGTTATCCGGATTTATTGGGCGTAAAGGGCTCGTAGGCGGTTCGTCGCGTCCGGTGTGAAAGTCCATCGCCTAACGGTGGATCTGCGCCGGGTACGGGC
+
GGGGGGGGGGGGGGGGGGGGGGGGGGGGGGGGGGGGGGGGGGGGGGGGGGGGGGGGGFGGGGGGGGGGGGGGGGGGGGGGGGGEGGGGGGGGGGGGGGGGGGGGGCGGGGGGGGGF7FG83>@+88CF,,8,8,:@=CGGGGFFG3@FFGFGFGCCFGCGGGGGGGGGG3CGGGGGGGFGGGGGGGGGGGGGGEGGGGGGGGGGGEG>EFGGGGGGGGCEGGGGGGGGGGGGGGDCEEEGDGGEGGGGGEGGGFFGGGGFGGGGGGGGGGGGGGG377FF@BGCGGGDG:;DG)
@M03364:396:000000000-C9LGT:1:1101:19762:8633 1:N:0:10
ACTCCTACGGAGGCAGCAGTAGGGAATCTTCGGCAATGGGCGAAAGCCTGACCGAGCAACGCCGCGTGAATGATGAAGGCCTTCGGGTTGTAAAATTCTGTTATAAGGGAAGAACGACTTTCGTCGGAAATGGCTAGAGTGTGACGGTACCTTATGAGAAAGCCACGGCTAACTACGTGCCAGCAGCCGCGGTAATACGTAGGTGGCGAGCGTTATCCGGAATTACTGGGCGTAAAGCGCGCGTAGGTGGTTTGTTAAGTTGAATGTGAAATCCCCGGGCTCAACCTGGGAACT
+
GGGGGGGGGGGCGGGGGGGGGGGGGGGGGGGGGGGGGGGGGGGGGGGGGGGGGGEGGGGGGGGGGGGGGGGGGGGGGGGGGGGGGGGGGGGGGGGGGGGGGGGGGEFGGGGGGGGG>EGDD-B3+@CF:+C::FE,@FGGGGGGGCGFGGGGGGGGGGGGGGGGGGGGGGDGGGGGGGGGGGGGGGGGGGGGGCFFGGGGGGGGGGGGEGGGGGGGGGGGDGGGGGGGGGGGG=8CGFGGGGGGGGGGGGGGGGFFC9CCCGGGGGGGGGGGGCGGGGGGFFGFGGGFGFFGGC
@M03364:396:000000000-C9LGT:1:1101:23411:8640 1:N:0:10
ACTCCTACGGGAGGCAGCAGTGGGGAATATTGGACAATGGGGGAAACCCTGATCCAGCCATGCCGCGTGTGTGAAGAAGGCCTTTTGGTTGTAAAGCACTTTAAGCAGTGAAGAAGACTCCATTATTAATACCCATGGACGATGACATTAGCTGCAGAATAAGCACCGGCTAACTCTGTGCCAGCAGCCGCGGTAATACGTAGGGTGCTAGCGTTATCCGGAATTACTGGGCGTAAAGGGTGCGTAGGTGGTTTCTTAAGTCAGAGGTGAAAGGCTACGGCTCAACCGTAGTA
+
GGGGGGGGGGGGGGGGGGGGGGGGGGGGGGGGGGGGGGGGGGGGGGGGGGGGGGGGGGGGGGGGGGGGGGGGGGGGGGGGGGGGGGGGGGGGGGGGGGGGGGGGGGGGGGGGGGCC,BFFF-C,5AFF,CFC,45,A<EFC7FFGG<AGGGGFGGGGGGGFGGGGGGGGGGGGGGGGGGGGGGGGGGGGGGGGGGGGGGGGGGGDGGGGGGGGGGGGGGGGGGGGGGGGGGGGCGGGGGGGEGGGD=EGGGGGGGGFFGGGGGGGGGGGGFGFCFGGGGGFFGGGGGFGFBGG
@M03364:396:000000000-C9LGT:1:1101:19295:8652 1:N:0:10
ACTCCTACGGGAGGCAGCAGTGGGGAATATTGGACAATGGGGGAAACCCTGATCCAGCCATGCCGCGTGTGTGAAGAAGGCCTTTTGGTTGTAAAGCACTTTAAGCAGTGAAGAAGACTCCATGGTTAATACCCATGGACGATGACATTAGCTGCAGAATAAGCACCGGCTAACTCTGTGCCAGCAGCCGCGGTAATACAGAGGGTGCAAGCGTTAATCGGAATTACTGGGCGTAAAGCGCGCGTAGGTGGTTTGTTAAGTTGAATGTGAAATCCCCGGGCTCAACCTGGGAAC
+
GGGGGGGGGGGGGGGGGGGGGGGGGGGGGGGGGGGGGGGGGGGGGGGGGGGGGGGGGGGGGGGGGGGGGGGGGGGGGGGGGGGGGGGGGGGGGGGGGGGGGGGGGGGGGGGGGGGGCGGGG-CCBFGG8<CCEECFEGGGDEGGGGFGGGGGGGGGGGGGGGGGGGGGGGGGGGGGGGGGGGGGGGGGGGGGGGGGGGGGGGGGGGGGGGGGGGGGGGGGGGGGGGFGGGGGGGGGGGGGGGCECGGGGGGEGGGEGGGGGGGGGGGGGGGGGGGFDDGGDDGGGGGFGFFFGF
@M03364:396:000000000-C9LGT:1:1101:16425:8673 1:N:0:10
ACTCCTACGGGAGGCAGCAGTGGGGAATATTGGACAATGGGCGAAAGCCTGATCCAGCCATGCCGCGTGTGTGAAGAAGGTCTTCGGATTGTAAAGCACTTTAAGTTGGGAGGAAGGGCAGTACATTAGTACTTTGCTGCTTTGACGTTACCGACAGAATAAGCACCGGCTAACTCTGTGCCAGCAGCCGCGGTAATACAGAGGGTGCAAGCGTTAATCGGAATTACTGGGCGTAAAGCGCGCGTAGGTGGTTTGTTAAGTTGAATGTGAAATCCCCGGGCTCAACCTGGGAAC
+
GGGGGGGGGGGGGGGGGGGGGGGGGGGGGGGGGGGGGGGGGGGGGGGGGGGGGGGGGGGGGGGGGGGGGGGGGGGGGGGGGGGGGGGGGGGGGGGGGGGGGGGAEFFGGGGGGGGG7FGC?EF5CEFG,5C?BEFFFGGGGFGGGGGGFGFGGGGGGGGGGGGGGGGGGGGGGGGGGGGGGGGGGGGGGGGGGGGGGGGGGGGGGGGGGGFFGGGGGGFGGGGGGGGGGGFFEGEGGGGGGGGGGGGGGGGEFCEGDGGGCGG?FGGGGGGGGGGGGGGGDEFGGGCFGFFGF7
@M03364:396:000000000-C9LGT:1:1101:5756:8714 1:N:0:10
ACTCCTACGGGAGGCAGCAGTGGGGAATATTGGACAATGGGGGAAACCCTGATCCAGCCATGCCGCGTGTGTGAAGAAGGCCTTTTGGTTGTAAAGCACTTTAAGCAGTGAAGAAGACTCCGTGGTTACTACCCACGGACGATGACATTAGCTGCAGAATAAGCACCGGCTAACTCTGTGCCAGCAGCCGCGGTAATACAGAGGGTGCAAGCGTTAATCGGAATTACTGGGCGTAAAGGGAGCGTAGGTGGCTCTATAAGTCAGATGTGAAATCCCCGGGCTTAACCTGGGAAC
+
GGGGGGGGGGGGGGGGGGGGGGGGGGGGGGGGGGGGGGGGGGGGGGGGGGGGGGGGGGGGGGGGGGGGGGGGGGGGGGGGGGGGGGGGGGGGGGGGGGGGGGGGGGGGGGGGGGGG@FGFGFG+CFGG:5CC:<FEFGGGGGGFCFGGGGGGGGGGGGGGGGGGGGGGGGGGGGGGGGGGGGGGGGGGGGGGGFEGGGGGGGGGGGGGGGGGGGGGGGGGGGGGGGGGGGGGGEGGGGGGGGCECGGGGGGGGGGGGGGGFGGGGGGGGGGGGGGGGGGGFFFFGGGFGFFGGG
@M03364:396:000000000-C9LGT:1:1101:23851:8722 1:N:0:10
ACTCCTACGGGAGGCAGCAGTAGGGAATTTTCGTCAATGGGCGCAAGCCTGAACGAGCAATGCCGCGTGAACGAGGAAGGTCTTCGGATCGTAAAGTTCTGTTGAGAGGGAAAAAGGAACACCCGAGGAAATGCTGGTGAAGTGATATTACCTTTCGAGGAAGTCACGGCTAACTACGTGCCAGCAGCCGCGGTAATACGTAGGTGGCGAGCGTTATCCGGAATGATTGGGCGTAAAGGGTGCGTAGGCGGCCTGTTAAGTCTGAAGTGAAAGGTACCGGCTCAACCGGTAC
+
GGGGGGGGGGGGGGGGGGGGGGGGGGGGGGGGGGGGGGGGGGGGGGGGGGGGGGGGGGGGGGGGGGGGGGGGGGGGGGGGGGGGGGGGGGGGGGGGGGGFGGGGGGGGGGGGGGGGDCGGGGG+CFGG+,@CECFFGGG<FFFFFGCFGGGGFGGGGFGGGGGGGGGGGGGGGGGGGGGGGGGGGGGGGGGGGGGGGGGGGGGGGGGGGGGGGGGGGGGGGGGGGGGGGGGGGGGGGGGGGGGGGGGGGGGGGGGGGGGGGGGGGFGGGGFGGFGGGGGGFFGGGGGFGFDD
@M03364:396:000000000-C9LGT:1:1101:5047:8746 1:N:0:10
ACTCCTACGGGAGGCAGCAGTGGGGAATATTGGACAATGGGCGAAAGCCTGATCCAGCCATGCCGCGTGTGTGAAGAAGGTCTTCGGATTGTAAAGCACTTTAAGTTGGGAGGAAGGGCAGTAAATTAATACTTTGCTGCTTTGACGTTACCGACAGAATAAGCACCGGCTAACTCTGTGCCAGCAGCCGCGGTAATACAGAGGGTGCAAGCGTTAATCGGAATTACTGGGCGTAAAGCGCGCGTAGGTGGTTTGTTAAGTTGAATGTGAAATCCCCGGGCTCAACCTGGGAAC
+
GGGGGGGGGGGGGGGGGGGGGGGGGGGGGGGGGGGGGGGGGGGGGGGGGGGGGGGGGGGGGGGGGGGGGFGGGGGGGGGGGGGGGGGGGGGGGGGGGGGGGGGFGFFGCFFGGGGGGGG7FFF,,CFF,CEFEFGGFGGGCGGFGGGGGGGGGGGGGGGFGFGGFGGGGFGGGGGGGGGGGGGGGGGGGGGGGFFDGGFFGGGGGGGGGGGGGGGGGGGGGGDGGFGGGGFGGGGGGGFGGGGGGGGG+CFCFFEGFGGGGGGGGGGGGGGGGGGGGGGGFFGGGGGFGF>FFG
@M03364:396:000000000-C9LGT:1:1101:10123:8756 1:N:0:10
ACTCCTACGGGAGGCAGCAGTGGGGAATATTGCACAATGGGCGCAAGCCTGATGCAGCGACGCCGCGTGCAGGATGGAGGCCTTCGGGTTGTAAACCGCTTTTGTTCAAGGGCAAGGCACGGTTTCGGCAGGGTTGAGTGGATTGTTCGAATAAGCACCGGCTAACTACGTGCCAGCAGCCGCGGTAATACGTAGGGTGCAAGCGTTATCCGGATTTATTGGGCGTAAAGGGCTCGTAGGCGGTTCGTCGCGTCCGGTGTGAAAGTCCATCGCTTAACGGTGGATCCGCGCCGG
+
GGGGGGGGGGGGGGGGGGGGGGGGGGGGGGGGGGGGGGGGGGGGGGGGGGGGGGGGGGGGEGGGGGGGGGGGGGGGFGGGGGGGGGGGGGGGGGGE<FGGGGGEGFGAFFFGDFFGGCF=+8F++CFE++@+88<:<>@FFECFDFCCFGFG>CFGGC7FEGGCFGGGG=CFCG9FGFC:FEFEC8C*>:CF::BEGGE><CCCEGE8C<@;E:CECCFFEFFFEECEFFGG*AEE8ECGFEG58EEEGGE*:7:/9:CCE+:<CGCF*2097:75*:=C5<5C4>F@CDBD5C
@M03364:396:000000000-C9LGT:1:1101:4837:8776 1:N:0:10
ACTCCTACGGGAGGCAGCAGTGGGGAATATTGGACAATGGGGGAAACCCTGATCCAGCCATGCCGCGTGTGTGAAGAAGGCCTTTTGGTTGTAAAGCACTTTAAGCAGTGAAGAAGACTCCGTGGTTAATACCCACGGACGATGACATTAGCTGCAGAATAAGCACCGGCTAACTCTGTGCCAGCAGCCGCGGTAATACAGAGGGTGCAAGCGTTAATCGGAATTACTGGGCGTAAAGGGAGCGTAGGTGGCTCTATAAGTCAGATGTGAAATCCCCGGGCTTAACCTGGGAAC
+
GGGGGGGGGGGGGGGGGGGGGGGGGGGGGGGGGGGGGGGGGGGGGGGGGGGGGGGGGGGGGGGGGGGGGGGGGGGGGGGGGGGGGGGGGGGGGGGGGGGGGGGFGGGGGGGGGGGGGGGGGFF7CFFFCEECBFFGFFGGGGGFFGFGGGGGGGGGGGGGGGGGGGGGGGGGGGGGGGGGGGGGGGGGGGGGGGGGGGGGGGGGGGGGGGGGGGGGGGGGGGGGGGGGGGGGGGGGGGGGGGGGGGGGGGGFFGGGGFGGGGGGGCGGGGGGGFGGGGGGFFGGGGGFGFFGGD
@M03364:396:000000000-C9LGT:1:1101:25502:8793 1:N:0:10
ACTCCTACGGGAGGCAGCAGTGGGGAATATTGGACAATGGGGGAAACCCTGATCCAGCCATGCCGCGTGTGTGAAGAAGGCCTTTTGGTTGTAAAGCACTTTAAGCAGTGAAGAAGCCTCCATGGTTAATACCCATGGACGATGACATTAGCTGCAGAATAAGCACCGGCTAACTCTGTGCCAGCAGCCGCGGTAATACAGAGGGTGCAAGCGTTAATCGGAATTACTGGGCGTAAAGGGAGCGTAGGTGGCTCTATAAGTCAGATGTGAAATCCCCGGGCTTAACCTGGGAAC
+
GGGGGGGGGGGGGGGGGGGGGGGGGGGGGGGGGGGGGGGGGGGGGGGGGGGGGGGGGGGGGGGGGGGGGGGGGGGGGGGFGGGGGGGGGGGGGGGGGGGGGGGEGGGGGGGGGGGF8FFF,-C5,CFG:5EE=<,,AEBFC@:FFG<FGGDFDGFGGGGGGGGGGGGGGGGGFGGGGGGGGGGGGGGGGGGGGEGGGGGFEGGGGGGGGGGGGGGGGGGGGGGGGGGGGGGGEEGGGGGG=EGE=EGGGGGGFGGFGFGGGGGFGGGGGGDFGGFGGGGGFFCGGGGFGFFGGF
@M03364:396:000000000-C9LGT:1:1101:15714:8818 1:N:0:10
ACTCCTACGGGAGGCAGCAGTGGGGAATATTGGACAATGGGCGAAAGCCTGATCCAGCCATGCCGCGTGTGTGAAGAAGGTCTTCGGATTGTAAAGCACTTTAAGTTGGGAGGAAGGGCAGTACATTACTACTTTGCTGCTTTGACGTTACCGACAGAATAAGCACCGGCTAACTCTGTGCCAGCAGCCGCGGTAATACAGAGGGTGCAAGCGTTAATCGGAATTACTGGGCGTAAAGCGCGCGTAGGTGGTTTGTTAAGTTGAATGTGAAATCCCCGGGCTCAACCTGGGAAC
+
GGGGGGGGGGGGGGGGGGGGGGGGGGGGGGGGGGGGGGGGGGGGGGGGGGGGGGGGGGGGGGGGGGGGGGGGGGGGGGGGGGGGGGGGGGGGGGGGGGGGGGGGFFGGGGGGGGFGEGGDGFF8,CFF,8CCFDFDFGGGGGGGGGGGGGGGGGGGGGGGGGGGGGGGGGGGGGGGGGGGGGGGGGGGGGGGGGGGGGGGGGGGGGGGGGGGGGGGGGGGGGGGGGGGGGGGGGGGGGGGGGGGEGGGFGGEGGGGGGFFEGFGGGGGGGGGGGGGFGGGFFGGGGGFGFFCFC
@M03364:396:000000000-C9LGT:1:1101:19818:8837 1:N:0:10
ACTCCTACGGAGGCAGCAGTGGGGAATATTGGACAATGGGGGAAACCCTGATCCAGCCATGCCGCGTGTGTGAAGAAGGCCTTTTGGATGTAAAGCACTTTAAGCAGTGAAGAAGACTCCATGGTTAATACCCATGGACGATGACATTAGCTGCAGAATAAGCACCGGCTAACTCTGTGCCAGCAGCCGCGGTAATACAGAGGGTGCAAGCGTTAATCGGAATTACTGGGCGTAAAGGGAGCGTAGGTGGCTCTATAAGTCAGATGTGAAATCCCCGGGCTTAACCTGGGAACT
+
GGGGGGGGGGGGGGGGGGGFGGGGGGGGGGGGGGGGGGGGGGGGGGGGGGGGGGGGGGGGGGGGGGFGGGGGGGGGGGGGGGGGGGGGGGGGGGGGGGGGGFGGGGGGGGGGGG8FFGGGFFFB,CFE?,CEG<FGGGGGCCFFGGGGGGGGGGGGGGGGGGGGGGGGGGGGGGGGGGGGGGGGGGGGGGGGGD>CFGGGGGGGGGGGGGGGGGGGGGGGGGGGDGGGGGGGEEGCFGGGGGECECEGGGF=EGGGGFGFFGGGGGGGFDFFGFGFDDGGDFFGGGGFGF>FG4
@M03364:396:000000000-C9LGT:1:1101:23493:8837 1:N:0:10
ACTCCTACGGGAGGCAGCAGTGGGGAATATTGGACAATGGGGGAAACCCTGATCCAGCCATGCCGCGTGTGTGAAGAAGGCCTTTTGGTTGTAAAGCACTTTAAGCAGTGAAGAAGACTCCCTGGTTAATACCCATGGACGATGACATTAGCTGCAGAATAAGCACCGGCTAACTCTGTGCCAGCAGCCGCGGTAATACAGAGGGTGCAAGCGTTAATCGGAATTACTGGGCGTAAAGGGAGCGTAGGTGGCTCTATAAGTCAGATGTGAAATCCCCGGGCTTAACCTGGGAAC
+
GGGGGGGGGGGGGGGGGGGGGGGGGGGGGGGGGGGGGGGGGGGGGGGGGGGGGGGGGGGGGGGGGGGGGGGGGGGGGGGGGGGGGGGGGGGGGGGGGGGGGGGFGGGGGGGGGGFCEFGGG-B:BFFGAEFFFGGGCGGGGGGFGGFGGGFGGGGGGGGGGGGGGGGGGGEGGGGGGGGGGGGGGGGGGGGGGGGGGGGGGGGGGGGGGGGGGGGGGGGGGGGGGGGGGGGGGGG>FGGGGGGGGGGGCFGGGGGGGGGGCGGGGGGGGGGGGGGGGGGDFF5FGGGFF4FFGC
@M03364:396:000000000-C9LGT:1:1101:26833:8840 1:N:0:10
ACTCCTACGGAGGCAGCAGTGGGGAATATTGGACAATGGGGGAAACCCTGATCCAGCCATGCCGCGTGTGTGAAGAAGGCCTTTTGGTTGTAAAGCACTTTAAGCAGTGAAGAAGACTCCGTGGGTAATTCCCACGGACGATGACATTAGCTGCAGAATAAGCACCGGCTAACTCTGTGCCAGCAGCCGCGGTAATACAGAGGGTGCAAGCGTTAATCGGAATTACTGGGCGTAAAGGGAGCGTAGGTGGCTCTATAAGTCAGATGTGAAATCCCCGGGCTTAACCTGGGAACT
+
GGGGGGGGGGGGGGGGGGGGGGGGGGFGGGGGGGGGGGGGGGGGGGGGGGGGGGGGGGGGGGGGGG@FGGGGGGGGGGGGGFGGCGGGGGGGGGGGGGGGGAFGGGGGGGGGGGEE<FFAGFD++@FE,,CC,CFCBFEGG7BFG9@FGGDFFGGGGGGGGGGGGGGGGFDGGGGGGGGGGGGGGGGGGGGGFGGGGGGGGGGGGEGFEGGGCFGGCFGCCEGGGGGFGGFECEECCFEGGDGECEGGGGGFDGFFGGGGGGFGGFFGGGA7:A+9DD=DF@FGGGGFFF4CD7
@M03364:396:000000000-C9LGT:1:1101:12766:8846 1:N:0:10
ACTCCTACGGGAGGCAGCAGTGGGGAATATTGCACAATGGGCGCAAGCCTGATGCAGCGACGCCGCGTGCGGGATGGAGGCCTTCGGGTTGTAAACCGCTTTTGTTCAAGGGCAAGGCACGGTTTCGGCCGTGTTGAGTGGATTGTTCGAATAAGCACCGGCTAACTACGTGCCAGCAGCCGCGGTAATACGTAGGGTGCAAGCGTTATCCGGATTTATTGGGCGTAAAGGGCTCGTAGGCGGTTCGTCGCGTCCGGTGTGAAAGTCCATCGCTTAACGGTGGATCCGCGCCGG
+
GGGGGGGGGGGGGGGGGGGGGGGGGGGGGGGGGGGGGGGGGGGGGGGGGGGGGGGGGGGGGGGGGGGGGGGGGGGGGGGGGGGGGGGGGGGGGGGGGGGGGGGGGGGGGGGGGGGGGGGGG+@>+@FG+855@FGGGGGGGFGGGGGGGGGGFFGGGGGGGGGGGGGGGGGGGGGGGGGGGGGGGGGGGGGGGFGGGGGGGGGGGGGGGGGGGEGGGGGGGGGGGGCGFGGGGGFGGGGGGGGEGGGGGGGGGGGGGGGGG@:FGFGGGGGGGGGGGGGGDFGFGGFFFFEDGG
@M03364:396:000000000-C9LGT:1:1101:24868:8847 1:N:0:10
ACTCCTACGGGAGGCAGCAGTGGGGAATATTGGACAATGGGGGCAACCCTGATCCAGCCATGCCGCGTGTGTGAAGAAGGCCTTTTGGTTGTAAAGCACTTTAAGCAGTGAAGAAGACTACGTTGTTACTACAGAAGGACGCTGCCATTAGCTGCAGAATAAGCACCGGCTAACTCTGTGCCAGCAGCCGCGGTAATACAGAGGGTGCAAGCGTTAATCGGAATTACTGGGCGTAAAGCGAGCGTAGGTGGCTTGATAAGTCAGATGTGAAAGCCCCGGGCTTAACCTGGGAAC
+
GGGGGGGGGGGGGGGGGGGGGGGGGGGGGGGGGGGGGGGGGGGGGGGGGGGGGGGGGGGGGGGGGGGGGCDFFGGGGGGGGGGGGFFFFGGGGGGGGGGGGGGDFFGGGGGDGGFCFFG9<-A,4CEF,5CFB,C,,BC,+++@+,B,>C=FDFGGGFFFF<FGFGGGD+*@FAFGFGGGGGGGGGGGFEFGG:FGGGGF;CFGGGGGGGFGGFGGCCGGGGGGFFEGGGGGGGGGEGCEGGGGCEG*<CF6*:ECDCFFCC>C?FCFGG7C*22/9CCD:B5DD7CFGFFD61
@M03364:396:000000000-C9LGT:1:1101:17323:8868 1:N:0:10
ACTCCTACGGGAGGCAGCAGTGGGGAATATTGGACAATGGGGGAAACCCTGATCCAGCCATGCCGCGTGTGTGAAGAAGGCCTTTTGGTTGTAAAGCACTTTAAGCAGTGAAGAAGACTCCCTGGTTAATACCCATGGACGATGACATTAGCTGCAGAATAAGCACCGGCTAACTCTGTGCCAGCAGCCGCGGTAATACAGAGGGTGCAAGCGTTAATCGGAATTACTGGGCGTAAAGGGAGCGTAGGTGGCTCTATAAGTCAGATGTGAAATCCCCGGGCTTAACCTGGGAAC
+
GGGGGGGGGGGGGGGGGGGGGGGGGGGGGGGGGGGGGGGGGGGGGGGGGGGGGGGGGGGGGGGGGGGGGGGGGGGGGGGGGGGGGGGGGGGGGGGGGGGGGGGCGGGGGGGGGGGGGGGFG-B8BEFG,<CCBFCFFGGGGFGGGGDFGGGGGGGGGGGGGGGGGGGGGGGGGGGGGGGGGGGGGGGGGGGGGGGGGGGGGGGGGGGGGGGGGGGGGGGGGGGGGGGGGGGGGEGCGGGGGGGGEGGGGGGGGGGGGGGGFGGGGGGGGFGFGGGGGGGGFFGGGGGFGFFGGG
@M03364:396:000000000-C9LGT:1:1101:24609:8875 1:N:0:10
ACTCCTACGGGAGGCAGCAGTGGGGAATATTGCACAATGGGCGCAAGCCTGATGCAGCGACGCCGCGTGCGGGATGGAGGCCTTCGGGTTGTAAACCGCTTTTGTTCAAGGGCAAGGCACGGTTGCGGATGTGTTGAGTGGATTGTTCGAATAAGCACCGGCTAACTACGTGCCAGCAGCCGCGGTAATACGTAGGGTGCAAGCGTTATCCGGATTTATTGGGCGTAAAGGGCTCGTAGGCGGTTCGTCGCGTCCGGTGTGAAAGTCCATCGCTTAACGGTGGATCCGCGCCGG
+
GGGGGGGGGGGGGGGGGGGGGGGGGGGGGGGGGGGGGGGGGGGGGGGGGGGGGGGGGGGGGGGGGGGGGGGGGGGGGGGGGGGGGGGGGGGGGGGGGGGGGGGGGGGBGGGGGCFFGGGGC=FF+@FE+*53,<@BCFCAFEFFDCFGGGGG:FGGGGGGGGEEFGGGGCFGGGGGGGGGGGGGGGEEGGGGFFFGGFGGGGGGGGGGGGGGGDGGGCGGGGGGGG5EFGGGGGGGEGGGGGGGGGGGGGGGGGEGGCE5C?CFDFFFFGCDGGGDFFEG:>GC=7FFCBDGGD
@M03364:396:000000000-C9LGT:1:1101:16318:8880 1:N:0:10
ACTCCTACGGGAGGCAGCAGTGGGGGATATTGCACAATGGAGGAAACTCTGATGCAGCAACGCCGCGTGAAGGAGGAAGGCCTTCGGGTCGTAAACTTCTGTCCTCAGGGAAGAACAAAATGACGGTACCTGAGGAGGAAGCCCCGGCTAACTACGTGCCAGCAGCCGCGGTAACACGTAGGGGGCGAGCGTTATCCGGATTTATTGGGCGTAAAGGGCTCGTAGGCGGTTCGTCGCGTCCGGTGTGAAAGTCCATCGCTTAACGGTGGATCCGCGCCGGGTACGGGCGGGCTT
+
GGGGGGGGGGGGGGGGGGGGGGGGGGFGGGGGGGGGGGGGFGGGGGGGGGGGGGGGGGGGGGGGGGGGGGGGGGGGGGGGGGGGGGGGGGGGGGGGGGGGGGGGGGGGGGGGGGGGDGGGG9F9+8CG=,5,:<DFFGGGFGGGGDGCEGGGGGGGGGGGGGGGGGGGGFEGGGGGGGGGGGGGGGGGGGGGGGGGGGGGGGGGGGGGGGG>EGGGGGGGGGGGGGGGGGGGGGGGGGGGGEC/C>C<C7CF7?FGFCE=FCGGDG=CGFDFGGGGGGEGFBCFDDD@DDFD)*
@M03364:396:000000000-C9LGT:1:1101:17797:8918 1:N:0:10
ACTCCTACGGGAGGCAGCAGTGGGGAATATTGGACAATGGGGGCAACCCTGATCCAGCCATGCCGCGTGTGTGAAGAAGGCCTTTTGGTTGTAAAGCACTTTAAGCAGTGAAGAAGCCTCCCTGGTTAATACCCATGGACGATGACATTAGCTGCAGAATAAGCACCGGCTAACTCTGTGCCAGCAGCCGCGGTAATACAGAGGGTGCAAGCGTTAATCGGAATTACTGGGCGTAAAGGGAGCGTAGGTGGCTCTATAAGTCAGATGTGAAATCCCCGGGCTTAACCTGGGAAC
+
GAEGGGGGGEG;EC@CCGGCCCFGGGEFC9CFGFGDEGFGGGGEGGGGGGGGGGGGGFCGGCCGGGGFFCDEFECFDGFDFFG8FGCCFGGEGGGDGGG8EGCEFFGEFGGEE?<EEEFG<-?5+:,?,<9CB4,=AEFFG7FACD,@FFGGEFA<FFGCGGGGGFFGE@CGFF;FFFBEAFFGGDFG>FGG>FFGGCDGCGGCFFC7CCFEECFCEGGGGGEGFGF?FFG=E8ECC?CE*8CE::CCFF>CCCCCF??F+90:EFFGFDG:FCFGGGGGF5CF7::*>FFGCC
@M03364:396:000000000-C9LGT:1:1101:18691:8930 1:N:0:10
ACTCCTACGGGAGGCAGCAGTGGGGAATATTGGACAATGGGCGCAAGCCTGATGCAGCGACGCCGCGTGCGGGATGGAGGCCTTCGGGTTGTAAACCGCTTTTGTTCAAGGGCAAGGCACGGTTTCGGCCGTGTTGAGTGGATTGTTCGAATAAGCACCGGCTAACTACGTGCCAGCAGCCGCGGTAATACGTAGGGTGCAAGCGTTATCCGGATTTATTGGGCGTAAAGGGCTCGTAGGCGGTTCGTCGCGTCCGGTGTGAAAGTCCATCGCTTAACGGTGGATCCGCGCCGG
+
GGGGGGGGGGGGGGGGGGGGGGGGGGGGGGGGGGGGGGGGGGGGGGGGGGGGGGGGGGGGGGGGGGGGGGGGGGGGGGGGGGGGGGGGGGGGGGGGGGGGGGGGGGG9FGGGGGCGCFGGGDGG:FFG:83**,3@FEGGGFFGGGGGGGFG*FFGGGGGGGGGGGGGG@FGGGGGGGGGGGDGGGGGGGGGFGGGGGEGGGGGGGGGGGGGGEGGGGGGGGGGGGEGGGGGGGGGGGGDGGGGGGGGGEGGGGGGGGGGGAC+?FGGGGGGGGCDGGGGFFGGGGGFGFFGGD
@M03364:396:000000000-C9LGT:1:1101:10521:8933 1:N:0:10
ACTCCTACGGGAGGCAGCAGTGGGGAATATTGGACAATGGGGGAAACCCTGATCCAGCCATGCCGCGTGTGTGAAGAAGGCCTTTTGGTTGTAAAGCACTTTAAGCAGTGAAGAAGACTCCATGGTTAATACCCATGGACGATGACATTAGCTGCAGAATAAGCACCGGCTAACTCTGTGCCAGCAGCCGCGGTAATACGTAGGGTGCAAGCGTTGTCCGGAATCATTGGGCGTAAAGGGTGCGTAGGCGGCCTGTTAAGTCTGAAGTGAAAGGTACCGGCTCAACCGGTAC
+
GGGGGGGGGGGGGGGGGGGGGGGGGGGGGGGGGGGGGGGGGGGGGGGGGGGGGGGGGGGGGGGGGGGGGGGGGGGGGGGGGGGGGGGGGGGGGGGGGGGGGGGFGGGGGGGGGGGGDGGGG-CFFFGG,<C<BEFGFGGGGDGFGGGGGGGGGGGGGGGGGGGGGGGGGGGGGGGGGGGGFGGGGGGGGGGGGGGGGGGGGGGGGGGGGFGGGGGGGGGGGGGGGGGGGGGGGGGGGGGGGGGGGGGGGGGGGGGGGGGGGGGG7FGGGFCGGGGGFGGGFEGGGGCBGEEG
@M03364:396:000000000-C9LGT:1:1101:20184:9006 1:N:0:10
ACTCCTACGGGAGGCAGCAGTGGGGAATATTGGACAATGGGGGAAACCCTGATCCAGCCATGCCGCGTGTGTGAAGAAGGCCTTTTGGTTGTAAAGCACTTTATGCAGTGAAGAAGACTACATGGTTACTAGCGAGGGACGCTGACATTAGCTGCAGAATAAGCACCGGCTAACTCTGTGCCAGCAGCCGCGGTAATACAGAGGGTGCAAGCGTTAATCGGAATTACTGGGCGTAAAGGGAGCGAAGGTGGCTCTATAAGTCAGATGTGAAATCCCCGGGCTTAACGTGGGAAC
+
GGGGGGGGGGGGGGGGGGGGGGGGGGGGGGGGGGGGGGGGG@G+FGCFGGGGGAFGGGGGGGGGGGGGGFGGGGFGGGGGGGGGEDFGGGGGGGGGGDGG@FB,C?FGFGGCFFFFE,?,:99,4:CF,8C,:+++8@@A+=+@+,8@DF=F9<>FCGCFGFFGFG<FG7BFGGFFGFFC;?9<<C:FFEEBFC@FFGFDGFFGG@CCBFF*=<<E8CC@=E*CC?99CCC8E?8:CFE=*:*>*:C=@88C80+2:+<?0+0<9*0::720:9C497EDEF*20:*09>:<C5
@M03364:396:000000000-C9LGT:1:1101:16037:9015 1:N:0:10
ACTCCTACGGGAGGCAGCAGTGGGGAATATTGGACAATGGGCGAAAGCCTGATCCAGCCATGCCGCGTGTGTGAAGAAGGTCTTCGGGTTGTAAACCGCTTTTGTTCAAGGGCAAGGCACGGTTTCGGCCGTGTTGAGTGGATTGTTCGAATAAGCACCGGCTAACTACGTGCCAGCAGCCGCGGTAATACGTAGGGTGCAAGCGTTATCCGGATTTATTGGGCGTAAAGGGCTCGTAGGCGGTTCGTCGCGTCCGGTGTGAAAGTCCATCGCTTAACGGTGGATCCGCGCCGG
+
GGGGGGGGGGGGGGGGGGGGGGGGGGGGGGGGGGGGGGGGGGGGGGGGGGGGGGGGGGGGGGGGGGGGGGGGGGGGFGGGGGGGGGGGGGGGGGGGGGGGGGGGGGGCGGGGGGGGGGGGG@BFCGGG++883:>DFFGGG9FGGGGGGGGG<FGGGGGGGGGGGGGGG:DGGGGGGGGGGGGGGGDGGGGFFGGGGGGGGGFFGFGGGGGGGGGEFFFFGGGGGGGGGGGGGGGGGGGGGGGEGGGGGGGGGGGGGEGEG@CGGGFCFGGDGGGGGGGGEFGFGCF@GF@GGG
@M03364:396:000000000-C9LGT:1:1101:25672:9023 1:N:0:10
ACTCCTACGGGAGGCAGCAGTGGGGAATATTGGACAATGGGGGAAACCCTGATCCAGCCATGCCGCGTGTGTGAAGAAGGCCTTTTGGTTGTAAAGCACTTTAAGCAGTGAAGAAGACTCAATTGTTATCACCCATGGACGATGACATTAGCTGCAGAATAAGCACCGGCTAACTCTGTGCCAGCAGCCGCGGTAATACAGAGGGTGCAAGCGTTAATCGGAATTACTGGGCGTAAAGGGAGCGTAGGTGGCTCTATAAGTCAGATGTGAAATCCCCGGGCTTAACCTGGGAAC
+
GGGGGGFGGGGGGGGGGGGCGGGGGGGGGGGGGGGGGGGGGGG7@FEGGGGGGGGGGGEGFFFGGGGGGGGGGGGGGGFGGGGG,EFGGGGGGCGGGGGGGGD?FCG8FGGFGFF8:BEG,-C,,:CFC,CE,44:AA=?+C+ACF<@?AGDDCCFEFCGGFGGGGGEC+:3FFDFGGGGGGGGGGGGDCFEGCFFFGGGGGGGDFEGGGGGGGGGGGGGGGGGGGCFEGGGGGGGFGGGCEEGE5=EGGFGFFGGGGGGFFGGGGGGGFFGGGGGGGGGFFDFFGFFGFFGGD
@M03364:396:000000000-C9LGT:1:1101:23336:9024 1:N:0:10
ACTCCTACGGGAGGCAGCAGTGGGGGATATTGCACAATGGAGGAAACTCTGATGCAGCAACGCCGCGTGAAGGAGGAAGGCCTTCGGGTCGTAAACTTCTGTCCTCAGGGAAGAACAAAATGACGGTACCTTAGGGGGAAGCCCCGGCTAACTACGTGCCAGCAGCCGCGGTAACACGTAGGGGGCGAGCGTTATCCGGAATTACTGGGCGTAAAGAGTGCGTAGGTGGCTAAGCAAGCGCGGGGTTTAATTTCACGGCCTAACCGTGAACCGCCCTGCGAACTGTCTAGCTTG
+
GGGGGGGGGGGGGGGGGGGGGGGGGGGGGGGGGGGGGGGGGGGGGGGGGGGGGGGGGGGGGGGGGGGGGGGGGGGGGGGGGGGGGGGGGGGGGGGGGGGGGGGGGGGGGGGGGGGGCFGFC-CABCFGB8?<CFC,@CBGGGFF78@FFGGGGGGGGGGGGGGGGGGGGGGEGGGGGEFGGGGGGGGGGGGGGGGGGGGGGGGGGGGGGGGGGGGGFGGGGGGGEEGGGGGGGGGGGGGGGGGGGEEGGGGGGGGGGGGGG?CFGGCFGGGGGGGG:*CDB@GGGGGFGFFG77
@M03364:396:000000000-C9LGT:1:1101:21299:9035 1:N:0:10
ACTCCTACGGGAGGCAGCAGTGGGGAATATTGGACAATGGGGGAAACCCTGATCCAGCCATGCCGCGTGTGTGAAGAAGGCCTTTTGGTTGTAAAGCACTTTAAGCAGTGAAGAAGACTCCATGATTAGTACCCATGGACGATGACATTAGCTGCAGAATAAGCACCGGCTAACTCTGTGCCAGCAGCCGCGGTAATACAGAGGGTGCAAGCGTTAATCGGAATTACTGGGCGTAAAGGGAGCGTAGGTGGCTCTATAAGTCAGATGTGAAATCCCCGGGCTTAACCTGGGAAC
+
GGGGGGGGGGGGGGGGGGGGGGGGGGGGGGGGGGGGGGGGGGGGGGGGGGGGGGGGGGGGGGGGGGGGGGGGGGGGGGGGGGGGGGGGGGGGGGGGGGGGGGGFGGGGGGGGGGGGGGFCG9CB,CFG,<CCFFE8AFGGGGGFGGGGGGGGFGGGGGGGGGGGGGGGGFGGGGGGGGGGGGGGGGGGGGGGGEGGGGGGGGGGGGGGGGGGGGGGGGGGGGGGGGGGGGGGGGGGGGGGGGGGEEGGGFGGCFGGGFGGGGGGGGGGGGGGGGGDGGGGFFFGGGGFGFFGGF
@M03364:396:000000000-C9LGT:1:1101:7098:9094 1:N:0:10
ACTCCTACGGGAGGCAGCAGTAGGGAATCTTCCACAATGGACGCAAGTCTGATGGAGCAACGCCGCGTGAGTGAAGAAGGTTTTCGGATCGTAAAGCTCTGTTGTTGGTGAAGAAGGATCGAGGTAGTATCTGGCCTTTATTTGACGGTAATCAACCAGAAAGTCACGGCTAACTACGTGCCAGCAGCCGCGGTAATACGTAGGGGGCAAGCGTTGTCCGGAATTATTGGGCGTAAAGCGCGCGCAGGCGGCTTCCTAAGTCCATCTTAAAAGTGCGGGGCTTAACCCCGTGAT
+
GGGGGGGGGGGGGGGGGGGGGGGGGGGGGGGGGGGGGGGGGGGGGGGEFGGGGGGGGGGGGGGGGGGGGGGGGGGGGGGGFFGGGGGEGGGGGGGGGFFGFGGCEFGGGGGFFGGGC<F,?:B+4CBF98C5,BF<,B,,:CFGGGGGGG:FFEGGFGGGGGGC<9CGGGGGGGGFGGGGGGGGGGGGGGGGGGGGGGGGGGGG7<EGGGGGGGGGGFGGGGGGGGGGGGGGGEEGGGGGGGGGEEGEEGGE=C:CFGGGFCFE?CGG7CFFGFFGGCGG>B:FGGGF7>)9F*
@M03364:396:000000000-C9LGT:1:1101:15088:9101 1:N:0:10
ACTCCTACGGGAGGCAGCAGTGGGGAATATTGCACAATGGGCGCAAGCCTGATGCAGCGACGCCGCGTGCGGGATGGAGGCCTTCGGGTTGTAAACCGCTTTTGTTCAAGGGCAAGGCACGGTGGCGGATGTGGTGAGTGGATTGTTCGAATAAGCACCGGCTAACTACGTGCCAGCAGCCGCGGTAATACGTAGGGTGCAAGCGTTATCCGGATTTATTGGGCGTAAAGGGCTCGTAGGCGGTTCGTCGCGTCCGGTGGTAAAGTCCATCGCTTAACGGTGGATCCGCGCCGG
+
GGGGGGGGGGGGGGGGGGGGGGGGGEGGGGGGGGGGGGGGGGGGG7FGGGGGGGGGGGGGGGGGEGGGGGGGGFGGGEGGGGGGGGGGGGGGGGGCGGGGGGGGGGG,CFFGDFGGGGGGG+>++3CCC*533,,8@F,?FD?EGFF9FFGF=F9CGFGGGGEGGGFGGFFGFCGGGCFGFGGGGGDEGFGGGCGEGECCFFGGGCEGFCGEGCEEGCFGFFGGG8:/8CGGGFF>?8FGGECCC*:C;CCCEGGGGCE5/<C7AC9CG7@CD*A3DGGGFFGDF6FFG>)CCC
@M03364:396:000000000-C9LGT:1:1101:22609:9105 1:N:0:10
ACTCCTACGGGAGGCAGCAGTGGGGAATCTTGCGCAATGGGGGCAACCCTGACGCAGCGACGCCGCGTGCGGGACGAAGGCCTTCGGGTCGTAAACCGCTTTCAGCAGGGACGAGGCCGCTCCCGTGACTGTACCTGCAGAAGAAGCCCCGGCTAAATACGTGCCAGCAGCCGCGGTAATACGTATGGGGCGAGCGTTATCCGGAATGATTGGGCGTAAAGGGTGCGCAGGCGGTCTGTTAAGTCTGAAGGCAAAGGGATGAGCTCAACTCATTTATGATTCAGAAACTGGC
+
GGGGGGGGGGGGGGGGGGGGGGGGGGGGGGGGGGGGGGGGGGGGGGGGGGGGGGGGGGGGGGGGGGGGGGGGGGGGGGGGGGGGGGGGGGGGGGGGGGGGGGGGGGGDFGGGGGEEGGFGG*C**8=F1,78<@FGGGGGGFGFGFGGGGGGGGECGGGGGGGGGGGGG,;FGGGGGGGGGGGGGGGGFCGGEGGGGGGFEGGGGGGGGGGGG>FEC:CFGGGGGGGGGGGGGGGGGGGGGGGFFGGGFGGGGFGGGEFGGCFFGGGGGGGG=FGG7FCGFFFFGGGF7BFG
@M03364:396:000000000-C9LGT:1:1101:3769:9122 1:N:0:10
ACTCCTACGGGAGGCAGCAGTGGGGAATATTGGACAATGGGGGAAACCCTGATCCAGCCATGCCGCGTGTGTGAAGAAGGCCTTTTGGTTGTAAAGCACTTTAAGCAGTGAAGAAGACTCCATAGTTAATACCCATGGACGCTGACATTAGCTGCAGAATAAGCACCGGCTAACTCTGTGCCAGCAGCCGCGGTAATACAGAGGGTGCAAGCGTTAATCGGAATTACTGGGCGTAAAGGGTGCGTAGGTGGTTTCTTAAGTCAGAGGTGAAAGGCTACGGCTCAACCGTAGTA
+
GGGGGGGGGFGGGGFGGGGGGGGGGGGGGGGFGFFGGGGGGGGGGGGGGFFGGGGGGGGGGGGGGG:FGGGGGGAFFGGGGGGGGGGGGGGGGGFGGFFGGGG,<FGFGGGFGFEF,BFFF-C,::CF,89CEF9FFDDFF+BFGEEFGGDFFFGFGAEFFFDFGGGGGGGDFGGGGGGGCGCGGGGGGDGDEGCGGFGFFCCFCFGGGGGGGFGEFGGFCEEGGFDG9CFGGGCEGGGGGEGGGDGCFGGGGGGGGGGFCCGGGGGCCFF>CEGGFGG3)7*9DGGFGFFDG
@M03364:396:000000000-C9LGT:1:1101:14877:9138 1:N:0:10
ACTCCTACGGGAGGCAGCAGTAGGGAATCTTCCACAATGGACGCAAGTCTGATGGAGCAACGCCGCGTGAGTGAAGAAGGTTTTCGGATCGTAAAGCTCTGTTGTTGGTGAAGAAGGATAGAGGGAGTAACTGGCCTTTATTTGACGGTAATCAACCAGAAAGTCACGGCTAACTACGTGCCAGCAGCCGCGGTAATACGTAGGTGGCAAGCGTTGTCCGGAGTTATTGGGCGTAAAGCGAGCGCAGGCGGAAAAATAAGTCTAATGTGAAAGCCCTCGGCTTAACCGAGGAAC
+
GGGGGGGGGGEGGCGGGGGGGGGGGGGGGGGGGGGGGGGGGGGDCGGGG9EFGGGEFGGGGEGGGGE@FGGGGGGGCFGCGAFGGEDEG7CDFEDFGFECG5EFB<FGGGGEFCFFFEGFG-B4+8B=EF??CD8=9FCFFC,CDCGEFFEG,=BE8CFFFGGGFGDFGFE::@EBCC<FGGFGGGDGFBBEEE*CFGGG@CFGFGFGGGGGG:C:CFC78E*=2AFGGGGDGGGG5CFGGGGGGGE=*:5*8:;7DGGGGCCC<DGFGG?FGCFGG4CDE>E4::>@GBE)>*
@M03364:396:000000000-C9LGT:1:1101:12493:9143 1:N:0:10
ACTCCTACGGGAGGCAGCAGTGGGGAATATTGGACAATGGGGGCAACCCTGATCCAGCCATGCCGCGTGTGTGAAGAAGGCCTTTTGGTTGTAAAGCACTTTAAGCAGTGAGGAAGACTCCCTGGTTAATACCCATGGACGATGACATTAGCTGCAGAATAAGCACCGGCTAACTCTGTGCCAGCAGCCGCGGTAATACAGAGGGTGCAAGCGTTAATCGGAATTACTGGGCGTAAAGCGAGCGTAGGTGGCTTGATAAGTCAGATGTGAAAGCCCCGGGCTTAACCTGGGAAC
+
GGGGGGGGGGGGGGGGGGGGGGGGGGGGGGGGGGGGGGGGGGGGGGGGGGGGGGGGGGGGGGGGGGGGGGGGGGGGGGGGGGGGGGGGGFGGGGGGGGGGGGGCGFGGGGGGGGGGFGGGG<BB<EFG,AEFEEFGFGGGGGGGGGGGGGGGGGGGGGGGGGGGGGGGGGGGGGGGGGGGGGGGGGGGGGGGGGGGGGGGGGGGGGGGGGGGGGGGGGGGGGGGGGGGGGGGGGGGGGGGGGGGEGGGGGGGGGGGGGGGGGGGGGGGGGGGGGGGGGGGFFCFGGGFGFFGGG
@M03364:396:000000000-C9LGT:1:1101:18822:9162 1:N:0:10
ATCCTACGGGAGGCAGCAGTAGGGAATTTTCGTCAATGGGCGCAAGCCTGAACGAGCAATGCCGCGTGAACGAGGAAGGTCTTCGGATCGTAAAGTTCTGTTGAGAGGGAAAAAGGAACACCAGAGGACATGCTGGTGAAGTGATATTACCTTTCGAGGAAGTCACGGCTAACTACGTGCCAGCAGCCGCGGTAATACGTAGGTGGCGAGCGTTATCCGGAATGATTGGGCGTAAAGGGTGCGTAGGCGGCCTGTTAAGTCTGAAGTGAAAGGTACCGGCCCAACCGGTACAGG
+
GGGGGGGGGGGGGGGGGGGGGGGGGGGGGGGGGGGGGGGGGGGGGGGGGGGGGGGGGGGGGGGGGGGGGGGGGGGGGGGGGGGGGGGGGGGGGGGGGGGGGGG<FFGGGGGGGGGGGGGGGGGG,BFG+,8:B<AFFFFFGFGFGDGFGGGGGGGGGGFGGGGGGGGGGFDGGGGGGGGGGGGGGGGGGGGGGGGGGGGGGGGGGGGGGGDGGGGGGGGEEGGGGGGGGGDGGGGGGGGGGCEGGGGGGGGGGGFFGFGFGGGFGGFGFFGGGGGGGGGGFF5DDD<B7>D*>C
@M03364:396:000000000-C9LGT:1:1101:8473:9170 1:N:0:10
ACTCCTACGGGAGGCAGCAGTGGGGAATATTGGACAATGGGGGCAACCCTGATCCAGCCATGCCGCGTGTGTGAAGAAGGCCTTTTGGTTGTAAAGCACTTTAAGCAGTGAAGAAGACTCCATGGTTAATACCCATGGACGATGACATTAGCTGCAGAATAAGCACCGGCTAACTCTGTGCCAGCAGCCGCGGTAATACAGAGGGTGCAAGCGTTAATCGGAATTACTGGGCGTAAAGGGAGCGTAGGTGGCTCTATAAGTCAGATGTGAAATCCCCGGGCTTAACCTGGGAAC
+
GGGGGGGGGGGGGGGGGGGGGGGGGGGGGGGGGGGGGGGGGGGGGGGGGGGGGGGGGGGGGGGGGGGGGGGGGGGGGGGGGGGGGGGGGGGGGGGGGGGGGGGGGGGGGGGGGGFG<FFGG5CEFGGG5,9CBFAFFGGGGGGGGGGGGGGGGGGGGGGGGGGGGGGGGGGGGGGGGGGGGGGGGGGGGGGGGGGGGGGGGGGGGGGGGGGGGGGGGGGGGGGGGGGGGGGGGGGGGGCGGGDGGGGGGGGGGGGFGGGGGGGGGGGGGGGGGGGGGGGGEEGGFGGFGFFGGD
@M03364:396:000000000-C9LGT:1:1101:19290:9172 1:N:0:10
ACTCCTACGGGAGGCAGCAGTGGGGAATATTGGACAATGGGGGAAACCCTGATCCAGCCATGCCGCGTGTGTGAAGAAGGCCTTTTGGTTGTAAAGCACTTTAAGCAGTGAAGAAGACTCCATGGTTAATACCCATGGACGATGACATTAGCTGCAGAATAAGCACCGGCTAACTCTGTGCCAGCAGCCGCGGTAATACAGAGGGTGCAAGCGTTAATCGGAATTACTGGGCGTAAAGGGAGCGTAGGTGGCTCTATAAGTCAGATGTGAAATCCCCGGGCTTAACCTGGGAAC
+
GGGGGGFFGGGGGDGGGGGGGGGGGGGGGGGGGGGGGGGGGGGGGGGGGGGGGGGGGGGGGGGGGGGGGGGGGGGGGGGGGGGGGGGGGGGGGGGGGGGGGGGDGCGGGGGGGGGGFFFGFFFFFEFG,A,BFGFGGGGGGG7FD<<DFGFGGGGGGGGGGGGGGGGGGFGGGGGGGGGGGGFGGGGG:EGGGGGGGDFGGGGGGGGDGGGGEGGGGGGGGGGGGGGGGGGGGGGGGFGGGEGGGGGGGGGGGFGGGGGGG7*<CFGGGGGGF7?FGGEDFFC6DFGFF:FGF/
@M03364:396:000000000-C9LGT:1:1101:4342:9180 1:N:0:10
ACTCCTACGGGAGGCAGCAGTGGGGAATATTGGACAATGGGCGAAAGCCTGATCCAGCCATGCCGCGTGTGTGAAGAAGGTCTTCGGATTGTAAAGCACTTTAAGTTGGGAGGAAGGGCAGTACATTAATACTTTGCTGCTTTGACGTTACCGACAGAATAAGCACCGGCTAACTCTGTGCCAGCAGCCGCGGTAATACAGAGGGTGCAAGCGTTAATCGGAATTACTGGGCGTAAAGCGCGCGTAGGTGGTTTGTTAAGTTGAATGTGAAATCCCCGGGCTCAACCTGGGAAC
+
GGGGGGGGGGGGGGGGGGGGFGGGGGGGGEGGGGGGGGGGGGGGGGGGGGGGGGGGGGGGGGGGGGGGGGGGGGGGGGGGFGGGGGGGGGGGGGGGGGGGGGGGGE<EGGGGGFGGDCG@C<F,,BFF<,CC5BFGGFGGGGGGFGGGGGGFEEGGGGGGGFGGGGFGECEFGGGFGGGGFGGGGFGG7CFGGF:FFFGGGGGGGFGGFFGGGFGEEFGFGE:CCGGFGGGGGGGGGGGGGEGGEEGGCGGGG6ECCFGG7EDCF>FFGGFFF9?CGGGGF>FFFFDFFFFGF9
@M03364:396:000000000-C9LGT:1:1101:25029:9190 1:N:0:10
ACTCCTACGGGAGGCAGCAGTGGGGAATATTGGACAATGGGCGAAAGCCTGATCCAGCCATGCCGCGTGTGTGAAGAAGGTCTTCGGATTGTAAAGCACTTTAAGTTGGGAGGAAGGGTTGTAGATTACTACCCTGCAATTTTGACGTTACCGACAGAATAAGCACCGGCTAACTCTGTGCCAGCAGCCGCGGTAATACAGAGGGTGCAAGCGTTAATCGGAATTACTGGGCGTAAAGGGAGCGTAGGTGGCTCTATAAGTCAGATGTGAAATCCCCGGGCTTAACCTGGGAAC
+
GGGGGGGGGGGGGGGGGGGGGGGGGGGGGGGGGGGGGGGGGGGCGGGGGGGGGGGGGGGGGGGGGGGGGGDGGGGGGGGGFGGGGGGCGGGGGGGGCFGGGGGBF<CFFGGGGGFFFGFGF4FA,CFF5<E?8D,,AFG<?FGGGGGGGGGD+3CCFCCDGFFGGGGGGFGGGGGGGGGGGGGGGGGGGGGEGGGGGGGGGGGGGGGGGGGCEFGGGGGGGGGGGGGGGGGGGGGGGGFEA/>ECEGGFGGGCCFG>EGGF7DGG7CCGGGFGGGC9DGGDFFGGGCFGFFGGF
@M03364:396:000000000-C9LGT:1:1101:13426:9196 1:N:0:10
ACTCCTACGGGAGGCAGCAGTGGGGAATATTGCACAATGGGCGCAAGCCTGATGCAGCGACGCCGCGTGCGGGATGGAGGCCTTCGGGTTGTAAACCGCTTTTGTTCAAGGGCAAGGCGGGTCTTCGGGCCCGTTGAGTGGATTGTTCGAATAAGCACCGGCTAACTACGTGCCAGCAGCCGCGGTAATACGTAGGGTGCAAGCGTTATCCGGATTTATTGGGCGTAAAGGGCTCGTAGGCGGTTCGTCGCGTCCGGTGTGAAAGTCCATCGCTTAACGGTGGATCCGCGCCGG
+
GGGGGGGGGGGGGGGGGGGGGGGGGGGGFGGGGGGGGGGGGGGGGGGGGGGGGGGGGGGGGGGGGGGGGGGGGGGGGGGGGGGGGGGGGGGGGGGGGGGGGGGGGGGGGGGGGGGGGGGGDFFC9@FC<>FFGCFGCGFGGC9?FGFFGFGGCFGGGGGGGGGFGGGGG:CFGGGGGGGGGGGGGGGGGGGGGGGGGGGGGGGGGGGGGGGGGDGDGGGGGGGGGG?EGGFGGGGGGGGGGGGGGGGGGGGDECGGGEG=E:>FFG?DCFGGGFG:>FGDBFGGGGG>FFFGDG
@M03364:396:000000000-C9LGT:1:1101:17716:9202 1:N:0:10
ACTCCTACGGGAGGCAGCAGTGGGGAATATTGGACAATGGGCGAAAGCCTGATCCAGCCATGCCGCGTGTGTGAAGAAGGTCTTCGGATTGTAAAGCACTTTAAGTTGGGAGGAAGGGCAGTACATTAATACTTTGCTGCTTTGACGTTACCGACAGAATAAGCACCGGCTAACTCTGTGCCAGCAGCCGCGGTAATACAGAGGGTGCAAGCGTTAATCGGAATTACTGGGCGTAAAGCGCGCGTAGGTGGTTTGTTAAGTTGAATGTGAAATCCCCGGGCTCAACCTGGGAAC
+
GGGGGGGGGGGGGGGGGGGGGGGGGGGGGGGGGGGGGGGGGGGGGGGGGGGGGGGGGGGGGGGGGGGGGGGGGGGGGGGGGGGGGGGGGGGGGGGGGGGGGGGGGGGGGGGGGGFGGGGGGFF,BEFGBCFFFGGEFGGGGGGGGGGGGGGGGGGGGGGGGGGGGGGGGGGGGGGGGGGGGGGGGGGGGGGGGGGGGGGGGGGGGGGGGGGGGGGGGGGGGGGGGGGGGGGGGGGGGGGGGGGGDGGGEGGGGGGGGGGGGGGGGGGGGGGGGGFGGGGGFFGGGGGFGFFGGG
@M03364:396:000000000-C9LGT:1:1101:15489:9229 1:N:0:10
ACTCCTACGGGAGGCAGCAGTGGGGAATATTGCACAATGGGCGCAAGCCTGATGCAGCGACGCCGCGTGCGGGATGGAGGCCTTCGGGTTGTAAACCGCTTTTGTTCAAGGGCAAGGCACGGTTTCGGCCGTGTTGAGTGGATTGTTCGAATAAGCACCGGCTAACTACGTGCCAGCAGCCGCGGTAATACGTAGGGTGCAAGCGTTATCCGGATTTATTGGGCGTAAAGGGCTCGTAGGCGGTTCGTCGCGTCCGGTGTGAAAGTCCATCGCTTAACGGTGGATCCGCGCCGG
+
GGGGGGGGGGGGGGGGGGGGGGGGGGGGGGGGGGGGGGGGGGGGGGGGGGGGGGGGGGGGGGGGGGGGGGGGGGGGGGGGGGGGGGGGGGGGGGGGGGGGGGGGGGGDGGFGGGCG7DFDG@FCCFGG<CC@FCEGGFFGGDEFGGGGGGFC>>FGGGGGFFGG?FGGG*CFGGFGGFGGGGGGGGDEGFFFC:CEGFGGGGGFGGGGGGGGGGGGGFGGGGEFGD?EGGCGGGGGGDC5CGGEGEGGGEECEGGEDEEGEFGFG7<FGGGGGG5CDFEG>FGGGDCFF@E3C3
@M03364:396:000000000-C9LGT:1:1101:14094:9234 1:N:0:10
ACTCCTACGGGAGGCAGCAGTGGGGAATATTGGACAATGGGCGAAAGCCTGATCCAGCCATGCCGCGTGTGTGAAGAAGGTCTTCGGATTGTAAAGCACTTTAAGTTGGGAGGAAGGGCAGTAGATTAATACTTTGCTGCTTTGACGTTACCGACAGAATAAGCACCGGCTAACTCTGTGCCAGCAGCCGCGGTAATACAGAGGGTGCAAGCGTTAATCGGAATTACTGGGCGTAAAGGGAGCGTAGGTGGCTCTATAAGTCAGATGTGAAATCCCCGGGCTTAACCTGGGAAC
+
GGGGGGGGCFGEGEGGGGGGGGGFGGGGGGGGGGGGGGGGGGGDGEGGGFGGGGGGGGFGGGGGGGGGGGGFFGGCFGGGGGGGGGGGFEGFGGGFGFFGGGGCFF<FFEGGEFGGFEGGGFF,<CEG?55CF9FGFGCGFAFFGGGGGGGGEGFGGGGGGFGGGGGGCFGGGGGGGGGEFCGGGGGGGGGDGGGGGGGGGGGGCFEGFFGGGGGGGGGGGGGFGGGGGGGGGGGGGGC5AEDEEECEGFFF8FFGGGCCFGFGGGGGGCCCFFG4FDEGFFGGGFGFGFFFGG
@M03364:396:000000000-C9LGT:1:1101:27125:9244 1:N:0:10
ACTCCTACGGGAGGCAGCAGTGGGGAATATTGGACAATGGGCGAAAGCCTGATCCAGCAACGCCGCGTGAGGGATGACGGCCTTCGGGTTGTAAACCTCTTTCAGAAGGGACGAAGCGAGGTTAACGGGTCCTGCGGAAGAAGGACCGGCCAACTACGTGCCAGCAGCCGCGGTAATACGTAGGGTCCGAGCGTTGTCCGGAATTATTGGGCGTAAAGGGCTCGTAGGCGGTTTGTCGCGTCGGGAGTGAAAACTCAGGGCTCAACCCTGAGCGTGCTTCCGATACGGGCAGAC
+
GGGGGGGGGGGGGGGGGGGGGGGGGGGGGGGGGGGGGGGGGGGGGGGGGGGGGGGGGGGGGGGGGGGGGGGGGGGGGGGGGEEGGGGGGGGGGGGGGGGGGGG,B,B<FGG=FFGGDGGFG3B,,CB@8@FA,,,38@53D,3@D<7>FGGC:FFFGFFG7FEGGGGGG*1CGGGGFGGGGFGGGGGGG*:CECEGGFGGGCEGGGGGGGGGGGGGGGGGGGFGGGFCCEGEE88;0AFGEEECGGGGGDCF<EFGGGGGG8CGGGFDC<E*2:CDGGGGFF5DGGCDG>319*
@M03364:396:000000000-C9LGT:1:1101:2511:9245 1:N:0:10
ACTCCTACGGGAGCAGCAGTAGGGAATTTTCGTCAATGGGCGCAAGCCTGAACGAGCAATGCCGCGGGAGTGAGGAAGGTCTTCGGACTGTAAAGCTCTGTTGCCGGGGAAAAAGGTGAAATGCAGGAAATGGCATGTCATGGATGGTACCCGGCCAGAAAGCCACGGCTAACTACGTGCCAGCAGCCGCGGTAATACAGAGGGTGCAAGCGTTAATCGGAATTACTGGGCGTAAAGCGCGCGTAGGTGGTTTGTTAAGTTGAATGTGAAATCCCCGGGCTCAACCTGGGAACT
+
GGGCGGGGGGGGGG<CEFDFGFGGFGGGGGCFEFGGGGGGGGGGGGGGGFFAFGFEFGFG,EFGGG+++@FEFGG<FFG@FFFGGG7>>FBDGGGFGGGEEGG,?7+@FGG<<FF@:DFCE-C,,:,FF>C,,B<D,CF98E<,,@FFFG>F7FFE:F:>FGFGCFGGG7CGFC<FGGFGGGGCFGGGG*:C<*CCFFFG9FGGGGEFFGFG>CCC<E5>ECGGCCFFGGC=/:>CFCCGEGGCEEE0CFECFE*A7<:?F?FECFFF?FFG>FCF)>E5>:?FFDF4CF569*
@M03364:396:000000000-C9LGT:1:1101:5327:9255 1:N:0:10
ACTCCTACGGGAGGCAGCAGTGGGGAATATTGGACAATGGGGGCAACCCTGATCCAGCCATGCCGCGTGTGTGAAGAAGGCCTTTTGGTTGTAAAGCACTTTAAGCAGTGAAGAAGACTCTATGGTTAATACCCATAGACGATGACATTAGCTGCAGAATAAGCACCGGCTAACTCTGTGCCAGCAGCCGCGGTAATACAGAGGGTGCAAGCGTTAATCGGAATTACTGGGCGTAAAGCGAGCGTAGGTGGCTTGATAAGTCAGATGTGAAAGCCCCGGGCTTAACCTGGGAAC
+
GGGGGGGGGGGGGGGGGGGGGGGGGGGGGGGGGGGGGGGGGGGGGGGGGGGGGGGGGGGGGGGGGGGGGGGGGGGGGGGGGGGGGGGGGGGGGGGGGGGGGGGEGGGGGGGGGGGGFGGGG-C,,CEF5<CEEECGGGGGGGGGGGDFGGGGGGGGGGGGFGGGGGGGGGGGGGGGGGGGGGGGGGGGGGGGGGGGGGGGGGGGGGGGGGGGGGGGGGGGGGGGGGGGGGGGGGGGGGGGGGGGGGGGGGGGGGGGGGGGGGGGGGGGGGGGGGGGGGGGFFFGGGGFGFFGGG
@M03364:396:000000000-C9LGT:1:1101:6617:9268 1:N:0:10
ACTCCTACGGGAGGCAGCAGTGGGGAATATTGCACAATGGGCGCAAGCCTGATGCAGCGACGCCGCGTGCGGGATGGAGGCCTTCGGGTTGTAAACCGCTTTTGTTCAAGGGCAAGGCACGGTTGCGGATGTGTTGAGTGGATTGTTCGAATAAGCACCGGCTAACTACGTGCCAGCAGCCGCGGTAATACGTAGGGTGCAAGCGTTATCCGGATTTATTGGGCGTAAAGGGCTCGTAGGCGGTTCGTCGCGTCCGGTGTGAAAGTCCATCGCTTAACGGTGGATCCGCGCCGG
+
GGGGGGGGGGGGGGGGGGGGGGGGGGGGGGGGGGGGGGGGGGGGGGGGGGGGGGGGGGGGGGGGGGGGGGGCGGGGGGGGGGGGGGGGGGGGGGGGGGGGGGGGFGG,FFFGEFGGGGGGD+:@+8@F+*383@CFCGGGCFACFGFGGG@F@FFGGGGGGGDEGGG@F*3CEGEGGGFGGGGGGG*;FF9EGGGGECGGGGGGEGG>F@FGG5*;A@CFCFGEE8::*<CEGFGGGCFDGGGC=5EEEEGGEC?C3:=>*3:?E7<DFFGGCF5*7*AC@:=CC<C;C@EDGD
@M03364:396:000000000-C9LGT:1:1101:16604:9289 1:N:0:10
ACTCCTACGGGAGGCAGCAGTAGGGAATCTTCCACAATGGACGCAAGTCTGATGGAGCAACGCCGCGTGAGTGAAGAAGGTTTTCGGATCGTAAAGCTCTGTTGTTGGTGAAGAAGGATAGAGGTAGTCCCTGGCCTTTATTTGACGGTAATCAACCAGAAAGTCACGGCTAACTACGTGCCAGCAGCCGCGGTAATACAGAGGGTGCAAGCGTTAATCGGAATTACTGGGCGTAAAGGGAGCGTAGGTGGCTCTATAAGTCAGATGTGAAATCCCCGGGCTTAACCTGGGAAC
+
GGGGGGGGGGGGGGGGGGGGGGGGGGGGGGGGGGGGGGGGGGGGGGGGGGGGGGGGGGGGGGGGGGGGGGGGGGGGGGGGGGGGGGGGGGGGGGGGGGGGGFFGGGGGGGGGGGDGFGFGGBC4BFGG,,8:EDFFGGGCFGGGFGGGGGGGGGGGGGGGGGGGGGGGGGGGGGGGGGGGGGGGGGGGGGGGGGGGGGGGGGGGGGGGGGGGGFGGGGGGGGGGGGGGGGGGGGDGGGGGGGGGEEGGGGGGGGGFGGGGGFGGGGGGGGGGGGGGGGGGFFGGGGGFGFFGGF
@M03364:396:000000000-C9LGT:1:1101:26199:9302 1:N:0:10
ACTCCTACGGGAGGCAGCAGTGGGGAATATTGGACAATGGGGGAAACCCTGATCCAGCCATGCCGCGTGTGTGAAGAAGGCCTTTTGGTTGTAAAGCACTTTAAGCAGTGAAGCAGACTGCTTTTTTACTACCGACGGACGATGACATTAGCTGCAGAATAAGCACCGGCTAACTCTGTGCCAGCAGCCGCGGTAATACAGAGGGTGCAAGCGTTAATCGGAATTACTGGGCGTAAAGGGAGCGTAGGTGGCTCTATAAGTAAGATGTGAAATCCCCGGGCTGAACCTGGGAAC
+
GGGGGGGGGGGDGGGGGGGGGGGGGGGGGGGGGGGGGGGGGGGGGGGGGGGGGGGGGGGGGGGGGGGGGEGGFGGGGGGGGGGGGGGGGGGGGGGGGGGGGGG,EFF,F=EGC,:E<,E,:-:,,A@A5,CE,+3+@@+=F++@FCF9@FGG<FFCGGGGGDDGGG>F7*BFGGGGGGGGGGGGFFGGG7CC@<@FGGGGG9EFGGGGGGGGGFGGGGGG5CEFGGCEGGGGGGGGGGFEGGGG:CEGGGGGA?E7CFGG:+:C7FC:7CGGFCFFFDCDBE**CCC@CFFFC7
@M03364:396:000000000-C9LGT:1:1101:20363:9307 1:N:0:10
ACTCCTACGGGAGGCAGCAGTGGGGAATATTGCACAATGGAGGGAACTCTGATGCAGCGACGCCGCGTGAGTGAAGAAGTATTTCGGTATGTAAAGCTCTATCAGCAGGGAAGAAGACGACGGTACCTGACTAAGAAGCCCCGGCTAACTACGTGCCAGCAGCCGCGGTAATACGTAGGGGGCAAGCGTTATCCGGATTTACTGGGTGTAAAGGGAGCGTAGACGGCGGTGCAAGTCTGAAGTGAAAGGCGGGGGCTCAACTCCCGGATTGCTTTGGAAACTGCATGGCTAG
+
GGGGGGGGGGGGGGGGGGGGGGGGGGGGGGGGGGGGGGGGGGGGGGGGGGGGGGGGGGGGGGGGGGGGGGGGGGGGGGGGGGGGGGGGGGGGGGGGGGGGGGGGGGGGGGGGGGFGGGGGD8CF=FFGF:A:=CFFFGGGGGGGGGGGGGGGGGGGGGGGGGGGGGGGG*CFGGGGGGGGGGGGGGGGGGGGGGGGGGGGGGGGGGGGGGGGGGGGGGGGGGGGGGGGGGGGGGGGGGGGGGGGGGGGFGGGGDGGGGGGGGGGGGCCDGGG>FGGFFGGF?CDGGGFG@FG
@M03364:396:000000000-C9LGT:1:1101:12348:9309 1:N:0:10
ACTCCTACGGGAGGCAGCAGTGGGGAATATTGGACAATGGGCGAAAGCCTGATCCAGCCATGCCGCGTGTGTGAAGAAGGTCTTCGGATTGTAAAGCACTTTTAGTTGGGAGGAAGGGCATTAACCTAGTACGTTAGTGTCTTGACGTTACCGACAGAATAAGCACCGGCTAACTCTGTGCCAGCAGCCGCGGTAATACAGAGGGTGCAAGCGTTAATCGGAATTACTGGGCGTAAAGCGCGCGTAGGTGGTTTGTTAAGTTGAATGTGAAATCCCCGGGCTCAACCTGGGAAC
+
GGGGGGGGDGGGGCCFGGGECCFGGGFGFFGGGGGGGGGGFFG7EGC<C,EFGDCDGDFFGG8FFDGGGGCFGEFGGGGGG<EFDDFDG7FGGGGDD<?A?F,CB?F?DC<=:FFB+++4E<FE,8,:,59E+A=86FF@5A@DDBGCFF7<F+>+FC<FGGGC9,<CE>B7F:FGGFFFGGFFGGCGGEE@F=FFGGG@,<<FC*=FCG98EGC81?EFEGCEFFCEGC**:CCC8FFGEECEEGEGFF>EG**29:C?F?FEFGGGGFG7D<C**9*75>C6F<<FFFF*61
@M03364:396:000000000-C9LGT:1:1101:4388:9336 1:N:0:10
ACTCCTACGGGAGGCAGCAGTGGGGAATATTGGACAATGGGGGAAACCCTGATCCAGCCATGCCGCGTGTGTGAAGAAGGCCTTTTGGTTGTAAAGCACTTTAAGCAGTGAAGAAGACTCCATGGTTAATACCCATGGACGATGACATTAGCTGCAGAATAAGCACCGGCTAACTCTGTGCCAGCAGCCGCGGTAATACAGAGGGTGCAAGCGTTAATCGGAATTACTGGGCGTAAAGGGAGCGTAGGTGGCTCTATAAGTCAGATGTGAAATCCCCGGGCTTAACCTGGGAAC
+
GGGGGGGGGGGGGGGGGGGGGGGGGGGGGGGGGGGGGGGGGGGGGGGGGGGGGGGGGGGGGGGGGGGCGGFFGGGGGGGGGGGGGGGGGGGGGGGGGGGGGGGFGGGGEGGGGGF8B<A,E-:,,:EE:CCC?E:,ABBFG:>DBC?AFGFF<EFGGGGGGGGGGGGGGGEGGGGGDGGGGGFFGGGGGGEGGEGECGGGFFGGGEEECFGGGFEGGGGGEGDGCGGGGGGGG:CEFGGGGGGGGGGE:CGG86C7CCGFFGFFGGG:FF?CGGGGGDGGFF5DGGGFGFFDG7
@M03364:396:000000000-C9LGT:1:1101:4090:9351 1:N:0:10
ACTCCTACGGGAGACAGCAGTGGGGAATATTGGACAATGGGCGAAAGCCTGATCCAGCCATGCCGCGTGTGTGAAGAAGGTCTTCGGATTGTAAAGCACTTTAAGTTGGGAGGAAGTGCATTAACCTACTACGTTAGTGTCTTGACGTTACCGACAGAATAAGCACCGGCTAACTCTGTGCCAGCAGCCGCGGTAATACAGAGGGTGCAAGCGTTAATCGGAATTACTGGGCGTAAAGCGCGCGTAGGTGGTTTGTTAAGTTGAATGTGAAATCCCCGGGCTCAACCTGGGAAC
+
GGGDGDGA;;6@@-CEDEFGGFGFEEGGG<FFGFD,FEGF<AFGGCCFGDFG@FFD@FFAE<DF7CBFEGGGEFGGG8EFFFGGGGGGCFFGGGGGGCG8FGG<EC9CFCGGGGGG5EF,EFF,?AFG=?CA=FDEC?FBCFGGGG@:FGEFCGFFCFFFGGGGGC@FEFDGGGGGGGGFGGGFGGGGG7FEGEFECCGGGGGGGGGGGGGFEGGGGFGGGGG8FFGGGFGGGGDGGGGGGDGGEEGGFGGG5=E6>FFG9FCCE>EGGGGGGGGGGDDCE>FGGGGFGFFGGG
@M03364:396:000000000-C9LGT:1:1101:18721:9361 1:N:0:10
ACTCCTACGGGAGGCAGCAGTGGGGAATATTGGACAATGGGGGAAACCCTGATCCAGCCATGCCGCGTGTGTGAAGAAGGCCTTTTGGTTGTAAAGCACTTTAAGCAGTGAAGAAGACTCCGTTGTTAATACCCATGGACGATGACATTAGCTGCAGAATAAGCACCGGCTAACTCTGTGCCAGCAGCCGCGGTAATACAGAGGGTGCAAGCGTTAATCGGAATTACTGGGCGTAAAGGGAGCGTAGGTGGCTCTATAAGTCAGATGTGAAATCCCCGGGCTTAACCTGGGAAC
+
GGGGGGGGGGGGGGGGGGGGGGGGGGGGGGGGGGGGGGGGGGGGGGGGGGGGGGGGGGGGGGGGGGGGGGGGGGGGGGGGGGGGGGGGGGGGGGGGGGGGGGGFFGGGGGGGGGGGGFGFF-B,+8?F,,9C?,,BFGGGGEGFGGGGGGGGGGGGGGGGGGGGGGGGGDGGGGGGGGGGGGGGGGGGGGGGGGGGGGGGGGGGGGGGGGGGGGGGGGGGGGGGGGGGGGGGGGGGGGFGGGGGEGGGGGGGGGGGGGGG0:CFGFGGGGGGGGGGGGGDEFGGGGGFFFFGGD
@M03364:396:000000000-C9LGT:1:1101:9724:9377 1:N:0:10
ACTCCTACGGGAGGCAGCAGTGGGGAATATTGGACAATGGGGGAAACCCTGATCCAGCCATGCCGCGTGTGTGAAGAAGGCCTTTTGGTTGTAAAGCACTTTAAGCAGTGAAGAAGACTCCATGGTTAATACCCATGGACGATGACATTAGCTGCAGAATAAGCACCGGCTAACTCTGTGCCAGCAGCCGCGGTAATACAGAGGGTGCAAGCGTTAATCGGAATTACTGGGCGTAAAGCGAGCGTAGGTGGCTTGATAAGTCAGATGTGAAATCCCCGGGCTTAACCTGGGAAC
+
GGGGGGGGGGGGGGGGGGGGGGGGGGGGGGGGGGGGGGGGGGGGGGGGGGGGGGGGGGGGGGGGGGGGGGGGGGGGGGGGGGGGGGGGGGGGGGGGGGGGGGGGGGGGGGGGGGGG<FFFG9F<AFFG,CACE,,=FGGGGGEFGGGGGGGGGGGGGGGGGGGGGGGGGGGGGGGGGGGGGGGGGGGGGGGGGGGGGGGGGGGGGGGGGGGGGGGGGGGGGGGGGGGGGGGGGGGGGGGGEGGGEGGGCGGGGGGGGGGGGFFGGGGGGGGGGGGGGGGGEFGGGGGFGFF>FC
@M03364:396:000000000-C9LGT:1:1101:16560:9384 1:N:0:10
ACTCCTACGGGAGGCAGCAGTAGGGAATTTTCGTCAATGGGCGCAAGCCTGAACGAGCAATGCCGCGTGAACGAGGAAGGTCTTCGGATCGTAAAGTTCTGTTGAGAGGGAAAAAGGAACACCAGAGGCCATGCTGGTGAAGTGATATTACCTTTCGAGGAAGTCACGGCTAACTACGTGCCAGCAGCCGCGGTAATACGTAGGTGGCGAGCGTTATCCGGAATGATTGGGCGTAAAGGGTGCGTAGGCGGCCTGTTAAGTCTGAAGTGAAAGGTACCGGCTCAACCGGTAC
+
GGGGGGGGGGGGGGGGGGGGGFGGGGGGFGGGGEGGGGGGGGGGGGGGGGGGFGGGGGGGGGGGGGGGGGGGGGGGGGGGGGGGGGGCGCFGGGGGGGGGGGCGEGFGGGGGFFFG=EFCF9F+B<BD++A8:,A>F=FFFD<C@<FGFGGG9FFGGGGGGGFGGEFFGFDFGGGGGGFGFGGGCCFFCFDECCCCFBFFC:FE,CECGGGGGEC5EGFGG>EGGE<@<EFGGGG5EGGGGGGGEGC=CCE5?5C9C9CF:AGGGFGGGGGFGGFC>7CD:):=CFFE35>D
@M03364:396:000000000-C9LGT:1:1101:24403:9386 1:N:0:10
ACTCCTACGGGAGGCAGCAGTGGGGAATATTGCACAATGGGCGCAAGCCTGATGCAGCGACGCCGCGTGCGGGATGGAGGCCTTCGGGTTGTAAACCGCTTTTGTTCAAGGGTAAGGCACGTTTTCGGCCGTGTTGAGTGGGTTGTTCGAATAAGCACCGGCTAACTACGTGCCAGCAGCCGCGGTAATACGTAGGGTGCAAGCGTTATCCGGATTTATTGGGCGTAAAGGGCTCGTAGGCGGTTCGTCGCGTCCGGTGTGAAAGTCCATCGCTTAACGGTGGATCCGCGCCGG
+
GGGGGGGGGGGGGGGGGGGGGGGGGGGGGGGGGGGGGGGGGGGGGGGGGGGGGGGGGGGGGGGGGGGGGGGGGGGGGGGGGGGGGGGGGGGGGGGGGGGGGGGGGGFFGGGGGGGGGGGFG-B3=EFG+385@>C:=@FFG,@>FCFFGGFG>FGGGGGGGGCGFGGGG<FGCFFGGGGGGGGGGGGGGGGGCECGGCEEFGGGGGGGGGGGGEGDCFGGGGGGGGGEGGGGGGGGEEGGGGGCEGGGGGGGGCEGD:E5ECCCFFC>CFFDG5*<FGGG>FEGFGDFGDECDG
@M03364:396:000000000-C9LGT:1:1101:11087:9402 1:N:0:10
ACTCCTACGGGAGGCAGCAGTGGGGAATATTGCACAATGGGCGCAAGCCTGATGCAGCGACGCCGCGTGCGGGATGGAGGCCTTCGGGTTGTAAACCGCTTTTGTTCAAGGGCAAGGCACGTTTTCGGCCGTATTGAGTGGATTGTTCGAATAAGCACCGGCTAACTACGTGCCAGCAGCCGCGGTAATACGTAGGGTGCAAGCGTTATCCGGATTTATTGGGCGTAAAGGGCTCGTAGGCGGGTCGTCGCGTCCGGTGTGAAAGTCCATCGCTTAACGGTGGATCCGCGCCGG
+
GGGGGGGGGGGGGGGGGGGGGGGGGFGGGGGGGGGGGGGGGGGGGGGGGGGGGGGGGGGGGGGGGGGGGGGGGGGGGGGGGGGGGGGGGGGGGGGGGGGGCGFFGFAFCFEFCGDFDDDG@-8DFFEC++83*88@FGFG7::DFFFGGDG7FFGGGFFFGEDFCGDFC1CCFFGGFGGGFFGGG8<>FFFE+,;EDFE>FCFGG>88C<:EG5*8+<<E?EGGGECCC?EGDCCECEFGGGE*:7EEFEG5/7C5D8C7E<C9C>9>CFEDGGG3:DC3)0C77<25FEFGDG
@M03364:396:000000000-C9LGT:1:1101:5955:9467 1:N:0:10
ACTCCTACGGGAGGCAGCAGTGGGGAATATTGCACAATGGGCGCAAGCCTGATGCAGCGACGCCGCGTGCGGGATGGAGGCCTTCGGGTTGTAAACCGCTTTTGTTCAAGGGCAAGGCACGGTTTCGGCTGTGTTGAGTGGATTGTTCGAATAAGCACCGGCTAACTACGTGCCAGCAGCCGCGGTAATACAGAGGGTGCAAGCGTTAATCGGAATTACTGGGCGTAAAGCGCGCGTAGGTGGTTTGTTAAGTTGAATGTGAAATCCCCGGGCTCAACCTGGGAACTGCATCC
+
GGGGGGGGGGGGGGGGGGGGGGGGGGGGGGGGGGGGGGGGGGGGGGGGGGGGGGGGGGGGGGGGGGGGGGGGGGGFGFGGGGGGGGGGGGGGGGGGGGGGGGGGGGG9@FFGCGGGG7F8F=D7<FFF@+883@FCCFFCGGG:@>FBFGCF*3>D9>CFDC*=FGGG@1CG:FCFFGGCGGGGGC:CE?F:FAFFGEGEGGGCEC>8F9:EGCCFDCFCFGCFGECE*A+:5?*?::CECFF:C6E*;+<?FGD+:@FGF+:<?C+29CGDGG=GFF*>F:FGGGGFGF=76
@M03364:396:000000000-C9LGT:1:1101:7679:9469 1:N:0:10
ACTCCTACGGGAGGCAGCAGTGGGGAATATTGCACAATGGGCGCAAGCCTGATGCAGCGACGCCGCGTGCGGGATGGAGGCCTTCGGGTTGTAAACCGCTTTTGTTCAAGGGCAAGGCACGGTTTCGGCCGTGTTGAGTGGATTGTTCGAATAAGCACCGGCTAACTACGTGCCAGCAGCCGCGGTAATACGTAGGGTGCAAGCGTTATCCGGATTTATTGGGCGTAAAGGGCTCGTAGGCGGTTCGTCGCGTCCGGTGTGAAAGTCCATCGCTTAACGGTGGATCCGCGCCGG
+
GGGGGGGGGGGGGGGGGGGGGGGGGGGGGGGGGGGGGGGGGGGGGGGGGGGGGGGGGGGGGGGGGGGGGGGGGGGGGGGGGGGGGGGGGGGGGGGGGGGGGGGFFGGGGGGGGGGGFGGGD7FF:EFFC<@>CFCDFFGGGGFFGGGGGG8FFGGGGGGGGGGGGGGGGCEFGGGGGGGGGGGGGGGGGGGG?CGGGGGGGGGGEGGCGFGGGCGCFCGGGFGGGGGGFGGGGGGGGGGGGDEEGGD:EEGGGGGGGGE>EFGGGGFGGGCGGGFDGGGGBFGGGGGFGFFGGD
@M03364:396:000000000-C9LGT:1:1101:18821:9475 1:N:0:10
ACTCCTACGGGAGGCAGCAGTGGGGAATATTGCACAATGGGCGCAAGCCTGATGCAGCGACGCCGCGTGCGGGATGGAGGCCTTCGGGTTGTAAACCGCTTTTGTTCAAGGGCAAGGCGGGTCTTCGGGCCCGTTGAGTGGATTGTTCGAATAAGCACCGGCTAACTACGTGCCAGCAGCCGCGGTAATACGTAGGGTGCAAGCGTTATCCGGATTTATTGGGCGTAAAGGGCTCGTAGGCGGTTCGTCGCGTCCGGTGTGAAAGTCCATCGCTTAACGGTGGATCCGCGCCGG
+
GGGGGGGGGGGGGGGGGGGGGGGGGGGGGGGGGGGGGGGGGGGGGGGGGGGGGGGGGGGGGGGGGGGGGGGGGGGGGGGGGGGGGGGGGGGGGGGGGGGGGGGGGGGGGGGGGGFGGGGFGFFFFGGG5>FFEGGGGGGGGFGGFGGGGGFG*FGGGGGGGGGGGGGGGBFGGGGGGGGGGGGGGGGGGGGGC?FGGGGGGGGGGGGGGGGGGGGGFDGGGGGGGGGGGGGGGGGGEGGGGGGGGGGGEEGGGGGGGEGGGEGGGGGGFGGGG=FCGCGGDFGGFGG@DDEGGG
@M03364:396:000000000-C9LGT:1:1101:13105:9485 1:N:0:10
ACTCCTACGGGAGGCAGCAGCGACGAATATTCCGCAATGCGCGAAAGCGTGACGGAGCGATGCCGCGTGCAGGATGAAGCGGCTCTGCCGTGTAAACTGCTGTCAGGGAACAGAAACTATGATCATTCCCAAAGGAAGGGCCTGCTAATCTCGTGCCAGCAGCAGCGGTAATACGAGAGGCCCGAGCGTTAATCGGAATTACTGGGCTTAAAGGGTGCGTAGGCGGTCCAGCAAGTGTCCAGTGAAATCCCCCGTCTCAAGCGGGGAACTGCGGGGCATACTGCGGGACTTG
+
GGGGGGGGGGGGGGGGGGGGGGGGGGGGGGGGGGGGGGGGGGGGGGGGGGGGGGGGGGGGGGGGGGGGGGGGGGGGGGGGGGGGGGGGGGGGGGGGGGFGGGGGGGGGGGGGGGGGGGGGFCF9CFFG,,8@8FFGFGGGGGGGGGGGGGFGGGGGGGGGGGGGDFGGG*BFGGGGGGGGGGGGDGGGGGGGGGGGGGGGGGGGGGGGGGGGGGGGGGGGGGGGGGEGGGGGGGGGGGGGGGGFGGGGGGGGGGGGGGGGGGGGGGDGGGFFGGGGGGGFFFGGCDDFDF?>
@M03364:396:000000000-C9LGT:1:1101:17866:9527 1:N:0:10
ACTCCTACGGGAGGCAGCAGTGGGGAATATTGCACAATGGGCGAAAGCCTGATGCAGCAACGCCGCGTGAGCGATGAAGGCCTTCGGGTCGTAAAGCTCTGTCCTCAAGGAAGATAATGACGGTACTTGAGGAGGAAGCCCCGGCTAACTACGTGCCAGCAGCCGCGGTCATACGTAGGGGGCTAGCGTTATCCGGAATTACTGGGCGTAAAGGGTGCGTAGGTGGTTTCTTAAGTCAGAGGTGAAAGGCTACGGCTCAACCGTAGTAAGCCTTTGAAACTGGGAAACTTGAGT
+
GGGGGGGGGGGGGGGGGGGGGGGGGGGGGGGGGGGGGGGGGGGGGGGGGGGGGFGGGGGGGGGGGGGGGGGGGGGGGGGGGGGGGGGGGGGGGGGGGGGGGGGGGGG@FGGGGGGGFGGGGFC+:BFG5,A>DGEG8FGFFGGGEGGGGGGGGGGGGGGGGGGGGGGGG:CGGGGFGGGGDEGGGGGGCEGGGGGGGGGGGGGGGGGGGGGGGGDGGGGGGGGGGGEGGGGGEGFGGGGFFFFGGGGFFGCCFGGGGGGFGFGGGGGFFGGGGGGFGGDGFFGGGGDFCFFC<:
@M03364:396:000000000-C9LGT:1:1101:12884:9531 1:N:0:10
ACTCCTACGGGAGGCAGCAGTGGGGAATATTGCACAATGGGCGCAAGCCTGATGCAGCGACGCCGCGTGCGGGATGGAGGCCTTCGGGTTGTAAACCGCTTTTGTTCAAGGGCAAGGCACGGTTTCGGCCGTGTTGAGTGGATTGTTCGAATAAGCACCGGCTAACTACGTGCCAGCAGCCGCGGTAATACGTAGGGTGCAAGCGTTATCCGGATTTATTGGGCGTAAAGGGCTCGTAGGCGGTTCGTCGCGTCCGGTGTGAAAGTCCATCGCTTCACGGTGGATCCGCGCCGG
+
GGGGGGGGGGGGGGGGGGGGGGGGGGGGGGGGGGGGGGGGGGGGGGGGGGGGGGGGGGGGGGGGGGGGGGGGGGGGGGGGGGGGGGGGGDGGGGGFGGGGGGGFGGGGGGGGGGGGFGGFE+@7>FGG+3@@:<DEDDFFG,FFGGGGGGGGCGGFGCFGFGGGGGGGGEFGFFEGGFGGGGGGGDEGGGGGGGGGGGGGFFGGGCGGFGFGGE5:@FFGGGGGGCEGGGGGGG5CEGGGGGGEGGGEEGGG5*:EG?::C7FFGFCCGCEGGGG3>FGG>:EGFGGFGDFD3D
@M03364:396:000000000-C9LGT:1:1101:13290:9532 1:N:0:10
ACTCCTACGGGAGGCAGCAGTGGGGAATATTGGACAATGGGCGAAAGCCTGATCCAGCCATGCCGCGTGTGTGAAGAAGGTCTTCGGATTGTAAAGCACTTTAAGTTGGGAGGAAGGGCAGTAAATTAATACTTTGCTGCTTTGACGTTACCGACAGAATAAGCACCGGCTAACTCTGTGCCAGCAGCCGCGGTAATACAGAGGGTGCAAGCGTTAATCGGAATTACTGGGCGTAAAGGGAGCGTAGGTGGCTCTATAAGTCAGATGTGAAATCCCCGGGCTTAACCTGGGAAC
+
GGGGGGGGGGGGGGGGGGGGGGGGGGGGGGGGGGGGGGGGGGGGGGGGGGGGGGGGGGGGGGGGGGGGGGGGGGGGGGGGFGGGGGGEGGGGGGGGFFFGGGGFGFEFGGGGGGGG7CG+?=F,@CFG,8CB,B@,FGGGFFFFGGGGGGGGGDGGGFGGGGGGGGGGGGDGGGGGGGGGGGGGGGGGGGGGGGGGGGGGGGGGGGGGGGGGGGGGGGGGEGGGGGGGGG>FECEGGGG=5CEGEGGG?FG=FGGGGGGF9CFGGCCCFGCCGGGGGGGD>ECFGGGFGFFGGG
@M03364:396:000000000-C9LGT:1:1101:23137:9540 1:N:0:10
ACTCCTACGGGAGGCAGCAGTAGGGAATCTTCGGCAATGGGCGAAAGCCTGACCGAGCAACGCCGCGTGAATGATGAAGGCCTTCGGGTTGTAAAATTCTGTTATAAGGGAAGAACGACTTTAGTAGGGAATGGCTAGAGTGTGACGGTACCTTATGAGAAAGCCACGGCTAACTACGTGCCAGCAGCCGCGGTAATACGTAGGTGGCGAGCGTTATCCGGATTTATTGGGCGTAAAGGGCTCGTAGGCGGTTCGTCGCGTCCGGTGTGAAAGTCCATCGCTTAACGGTGGATC
+
GGGGGGGGGGGGGGGGGGGGGGGGGGGGGGGGGGGGGGGGGGGGGGGGGGGGGGGGGGGGGGGGGGGGGGGGGGGGGGGGGGGGGGGGGGGGGGGGGGGGGGGFFFGGGGGGGG8FBBF@FFE:5CFE+38:,B<CFGGGGGGFFFGGGGGGGGGGGFGGGGGGGGGGGFGGGGGGGGFGGGGGGGGGGGGGGGGGGGGGGGGGGGGCEGGGGGGGGFFGEE5EGFGGGFGGGGGGGGGDGGGGGDGDGGGGGGGGGGGGGCDGGGGGGGGGGGGGGGGGFFGGGGGFGFECCC
@M03364:396:000000000-C9LGT:1:1101:3045:9547 1:N:0:10
ACTCCTACGGGAGGCAGCAGTGGGGAATATTGGACAATGGGCGCAAGCCTGATCCAGCCATGCCGCGTGAGTGATGAAGGCCCTAGGGTTGTAAAGCTCTTTCACCGGTGAAGATAATGACGGTCACCGGAGAAGCAGCCCCGGCTAACTTCGTGCCAGCAGCCGCGGTCATACGTATGGGGCGAGCGTTATCCGGATTCATTGGGCGTAAAGCGCGCGTAGGCGGCCCGGTAGGTCGGAGGTAAAAGCCCGGGGCTCAACCCCGGCGAGCCTCCGATACCGGCGGGCTCGAGG
+
GGGGGGGGGGGGGGGGGGGGGGGGGGGGGGGGGGGGGGGGGGGGGGGGGGGGFGGGGGGGGGGGGGGGGGGFGGGGGGGGGGG7FGGGDFGFGGGGGGGGGGGGGGGC=FGGGGGGCFGFG-@?+8EF++@86,B,ADFFGGGGGG:FFGGG:DCFFGGGGGGGGGGGG1>FGGGGGGGGGGGDGCFGGGGGGGGGGEEGGGGGGGGGEEGGGGGGGGGC=EGGGGED>E*:EGGFGGGCGGCGGGGGGGGG5CGG)*<EF8CEGGGGGGGG47CGGGGGFFGDD<DEG>@)13
@M03364:396:000000000-C9LGT:1:1101:26961:9575 1:N:0:10
ACTCCTACGGGAGGCAGCAGTGGGGAATATTGCACAATGGGCGCAAGCCTGATGCAGCGACGCCGCGTGCGGGATGGAGGCCTTCGGGTTGTAAACCGCTTTTGTTCAAGGGCAGGGCACGGTTACGGCCGTCAGTAGTGGATTGTTCGAATAAGCACCGGCTAACTACATGCCAGCAGCCGCGGTAATACGTAGGGTGCAAGCGTTATCCGGATTGATTGGGCGTAAAGGGCTCGTAGGCGGTTCGTCGCGTCCGGTGTGAAAGTCCATCGCTTAACGGTGGATCCGCGCCGG
+
GGGGGGGGGGGGGGGGGGGGGGGGGGGGGGGFGGGGGGGGGGGGGGGGGGGGGGGGGGGGGGGGGGGGGGGGGGGFFFGGGGGGGGGGFDFFGFFGGGGFGGGG@,C@,EFEGG+8@+==F+3+8DFF+*@5**8,7<@?>:>FF:@3FF,DFFC<F@:CF:FCFFFGG,2?:FFGGGGGGGGGGCGGGGF>+3;CECECFDECE8*8CFGGGC58*2+<CGGGG88EECCEE6;EECGGFGG>*2?CEGGG?C5CD*:1A9*<C:<F:CCDD5EGDGEGB5CD7FGFCBE5<D
@M03364:396:000000000-C9LGT:1:1101:23191:9604 1:N:0:10
ACTCCTACGGGAGGCAGCAGTGGGGAATATTGCACAATGGGCGCAAGCCTGATGCAGCGACGCCGCGTGCGGGATGGAGGCCTTCGGGTTGTAAACCGCTTTTGTTCAAGGGCAAGGCACGGTTTCGGCCGTGTTGAGTGGATTGTTCGAATAAGCACCGGCTAACTACGTGCCAGCAGCCGCGGTAATACGTAGGGTGCAAGCGTTATCCGGATTTATTGGGCGTAAAGGGCTCGTAGGCGGTTCGTCGCGTCCGGTGTGAAAGTCCATCGCTTAACGGTGGATCCGCGCCGG
+
GGGGGGGGGGGGGGGGGGGGGGGGGGGGGGGGGGGGGGGGGGGGGGGGGGGGGGGGGGGGGGGGGGGGGGGGGGGGGGGGGGGGGGGGGGGGGGGGGGGGGGGGGGGFGGGGGGFGFGGGGCFGEFGG>8@35@F7FFCGF9DDFGGGGGGG>FGGFGGGGGGEGGGGG:CFEEGGGGGGGEGGGGGGGDGGG6FGGGGGGGGGGGGGGGGGGCGGGGGGGGGGGCEGGGGGGGGGGGGGGGGGGGGGGGGGGGGGGGGEG9FGGGGGGGGGGGGGFFGGE>EFGGGFGBEDDG
@M03364:396:000000000-C9LGT:1:1101:25288:9604 1:N:0:10
ACTCCTACGGGAGGCAGCAGTGGGGAATATTGCACAATGGGCGCAAGCCTGATGCAGCGACGCCGCGTGCGGGATGGAGGCCTTCGGGTTGTAAACCGCTTTTGTTCAAGGGCAAGGCACGGTTTCGGACGTGTTGAGTGGATTGTTCGAATAAGCACCGGCTAACTCTGTGCCAGCAGCCGCGGTAATACAGAGGGTGCAAGCGTTAATCGGAATTACTGGGCGTAAAGCGAGCGTAGGTGGCTTGATAAGTCAGATGTGAAAGCCCCGGGCTTAACCTGGGAACGGCATCTG
+
GGGGGGGGGGGGGGGGGGGGGGGGGGGGGGGGGGGGGGGGGGGGGGGGGGGGGGGGGGGGGGGGGGGGGGGGGGGGGFGGGGGGGGGGGGGGGGGGGGGGGGGGGGGGGGGGGGFG>FGGG+D7:FFG++@8@@8B9>FFGGGGGGGGGGFGFGGGGGGGGGGGGGFGG9FGFGGGGGGGFGGGGE7EGGGGGCFGGGDDFGGFGEGEGGGGGGGFEFGFGGGGGCC=CFCGCEEGGGGG9FGGEFGFGFGGGGGFC79<CDFGGGCGGGGG<ECCFFGF4:GCCGDEGBFGGG
@M03364:396:000000000-C9LGT:1:1101:24463:9634 1:N:0:10
ACTCCTACGGGAGGCAGCAGTGGGGAATATTGGACAATGGGGGAAACCCTGATCCAGCCATGCCGCGTGTGTGAAGAAGGCCTTTTGGTTGTAAAGCACTTTAAGCAGTGAAGAAGACTCCATTGTTAATACCCATGGACGATGACATTAGCTGCAGAATAAGCACCGGCTAACTCTGTGCCAGCAGCCGCGGTAATACAGAGGGTGCAAGCGTTAATCGGAATTACTGGGCGTAAAGGGAGCGTAGGTGGCTCTATAAGTCAGATGTGAAATCCCCGGGCTTAACCTGGGAAC
+
GGGGGGGGGGGGGGGGGGGGGGGGGGGGGGGGGGGGGGGGGGGGGGGGGGGGGGGGGGGGGGGGGGGGGGGGGGGGGGGGGGGGGGGGGGGGGGGGGFGGGGGAFGGGGGGGGGGGFGGGG9E5BEFG,CCFEE9EFGGGGGGGGGDFGGFGGGGGGGGGGGGGGGGGGEGGGGGGGGGGGGGGGGGGGGGGGEGGGGGGGGGGGGGGGGGGGEEGGGGGGGEGGGGFGGGGGEEGGGGGGGGGEGGGFGGGFFGGGGGGGGFGGDFGGCFCFGCFGGGGFFFCFGFFGFFGFG
@M03364:396:000000000-C9LGT:1:1101:10797:9634 1:N:0:10
ACTCCTACGGGAGGCAGCAGTGGGGAATATTGCACAATGGGCGCAAGCCTGATGCAGCGACGCCGCGTGCGGGATGGAGGCCTTCGGGTTGTAAACCGCTTTTGTTCAAGGGCAAGGCACGGTTTCGGCAGTGTTGAGTGGATTGTTCGAATAAGCACCGGCTAACTACGTGCCAGCAGCCGCGGTAATACGTAGGGTGCAAGCGTTATCCGGATTTATTGGGCGTAAAGGGCTCGTATGCGGTTCGTCGCGTCCGGTGTGAAAGTCCATCGCTTAACGGTGGATCCGCGCCGG
+
GGGGGGGGGGGGGGGGGGGGGGGGGGGGGGGGGGGGGGGGGGGGGGGGGGGGGGGGGGGGGGGGGGGGGGGGGGGGGGGGGGGGGGGGGGGGGGGGGGGGGGGGGGGGGGGGGGGGGGGGG7FCCFGGC8>88;FEFFFGGGGGGGGGGGGG7FGGGGGGGGGGGGGGGGGGGGGGGGGGGGGGGGEGGGGGGGGGGGGGGGGGGGGGGGGGGGGD9FGGGGGGGGGGGGGGGGGGGG*;EEGCGGGGGGGGGGGGGCCCGGGGGGGGGGGGGGGGGGGGFFDGGGGFGFFGDD
@M03364:396:000000000-C9LGT:1:1101:23310:9637 1:N:0:10
ACTCCTACGGGAGGCAGCAGTGGGGAATATTGCACAATGGGCGCAAGCCTGATGCAGCGACGCCGCGTGCGGGATGGAGGCCTTCGGGTTGTAAACCGCTTTTGTTCAAGGGCAAGGCACGGTTTCGGCCGTGTTGAGTGGATTGTTCGAATAAGCACCGGCTAACTACGTGCCAGCAGCCGCGGTAATACGTAGGGTGCAAGCGTTATCCGGATTTATTGGGCGTAAAGGGCTCGTAGGCGGTTCGTCGCGTCCGGTGTGAAAGTCCATCGCTTAACGGTGGATCCGCGCCGG
+
GGGGGGGGGGGGGGGGGGGGGGGGGGGGGGGGGGGGGGGGGGGGGGGGGGGGGGGGGGGGGGGGGGGGGGGGGGGGGGGGGGGGGGGGGGGGGGGGGGGGGGGGGGGFGGGGGGGGDFGGG>@BFFFG@8@3*,@DFFGGGFGEGFGFGGFFDFGGFGGGGGGGGGGGGFCGGGGGGGGGGGGGGGGGGGGGGFGGGGGGGGGGGGGGGGGGGGG>FFGGGGGGG88EGGGGGGGGGGGGGGGGGGGGGGGGGEGGGEGGG7:FGGFGGGGGGDFGGFGGFFGFCGGFGFFG3D
@M03364:396:000000000-C9LGT:1:1101:27061:9671 1:N:0:10
ACTCCTACGGGAGGCAGCAGTGGGGAATATTGCACAATGGGCGCAAGCCTGATGCAGCGACGCCGCGTGCGGGATGGAGGCCTTCGGGTTGTAAACCGCTTTTGTTTGGGAGCAAGCCCTTCGGTGTGAGTGTACCTTTCGAATAAGCACCGGCTAACTACGTGCCAGCAGCCGCGGTAATACGTAGGGTGCGAGCGTTATCCGGATTTATTGGGCGTAAAGGGAGCGTAGGTGGCTCTATAAGTCAGATGTGAAATCCCCGGGCTTAACCTGGGAACTGCATCTGAAACTGT
+
GGGGGGGGGGGGGGGGGGGGGGGGGGFGGGGGGGGGGGGGGGGGGGGGGGGGGGGGGGGGGGGGGGGGGGGGGGGGGGGGGGGGGGGGGGGGGGGGGGGGGGGFGGGGGGGGGGGG+DFE@>D83@CF@,@,@F,,@FGF<7,@@,@FFG7:>FF@FGGGGGCCFF9FG,CFGGGGGCGEGGGGGGGG<<FGGEGGGGGCGGDEGCECEGGFGFGGG?CCFGGGGG>EC5CEGGGGDGFGGGGGGGF?FGGGFFFG>C?FFCDGGGGGGGGGFGGFGGGFFF<FFFGFG?*2:
@M03364:396:000000000-C9LGT:1:1101:4816:9680 1:N:0:10
ACTCCTACGGGAGGCAGCAGTGGGGAATATTGGACAATGGGCGAAAGCCTGATCCAGCCATGCCGCGTGTGTGAAGAAGGTCTTCGGATTGTAAAGCACTTTAAGTTGGGAGGAAGGGCAGTACATTAATACTTTGCTGCTTTGACGTTACCGACAGAATAAGCACCGGCTAACTCTGTGCCAGCAGCCGCGGTAATACAGAGGGTGCAAGCGTTAATCGGAATTACTGGGCGTAAAGGGAGCGTAGGTGGTTTGTTAAGTTGAATGTGAAATCCCCGGGCTTAACCTGGGAAC
+
GGGGGGGGGGGGGGGGGGGGFGGGGGGGGGGGGGGGGGGGGGGGGGGGGGGGGGGGGGGGGGGGGGGGGGGGGGGGGGGG@FGGGGGGGGGGGGFGGGGFGGFFFFFGGGGGGGGGGGGGGCE,5:EF,59C,CFGGGFGGAFGGGGGGGGGGGGGGAFGGGGGGFGGGGGGGGGGGGGGGFGGGGGGGGGGGGGGGGGGGGGGGEEGGGGGGGGGGCFGGGGGGGGFGGGGG:CEGGGGGGGGCEEGEFG:F:CFGFGE<CFGGGGGGGGGGGGGGGGD>@FGFGGFGFFGGF
@M03364:396:000000000-C9LGT:1:1101:23944:9684 1:N:0:10
ACTCCTACGGGAGGCAGCAGTGGGGAATATTGGACAATGGGGGAAACCCTGATCCAGCCATGCCGCGTGTGTGAAGAAGGCCTTTTGGTTGTAAAGCACTTTAAGCAGTGAAGAAGACTCCATGGTTAATACCCATGGACGATGACATTAGCTGCAGAATAAGCACCGGCTAACTCTGTGCCAGCAGCCGCGGTAATACAGAGGGTGCAAGCGTTAATCGGAATTACTGGGCGTAAAGGGAGCGTAGGTGGCTCTATAAGTCAGATGTGAAATCCCCGGGCTTAACCTGGGAAC
+
GGGGGGGGEGGGGGGGGGGGGGGGGGGGGGGGGGGGGGGGGGGGGGGGGGGGGGGGGGGGGGGGGGGGGGGGGGGGGGGGGGGGFFFEGGGGGGGGGGGGGGG,EAFEGGGGGGGGGGFGG9F,EFFGFEFEF,FBFGGGGC=DFG9FEG<8BFGGGGGGGGGGGGGGGDGGGGGGGGGGCFGGFGGGGCFGGGGGGGGGGGGGEGGGGGGGGGGDGGGGGGGGGGGGFGGGGCEEF?EGGGGGEGGGGGFGEGGCGGGGFGGGGGGGGGGFGCEGGGGGFBFGGGGFF@)969
@M03364:396:000000000-C9LGT:1:1101:9094:9693 1:N:0:10
ACTCCTACGGGAGGCAGCAGTGGGGAATATTGCACAATGGGCGCAAGCCTGATGCAGCGACGCCGCGTGCGGGATGGAGGCCTTCGGGTTGTAAACCGCTTTTGTTCAAGGGCAAGGCACGGTTTCGGCCGTGTTGAGTGGATTGTTCGAATAAGCACCGGCTAACTACGTGCCAGCAGCCGCGGTAATACGTAGGGTGCAAGCGTTATCCGGATTTATTGGGCGTAAAGGGCTCGTAGGCGGTTCGTCGCGTCCGGTGTGAAAGTCCATCGCTTAACGGTGGATCCGCGCCGG
+
GGGGGGGGGGGGGGGGGGGGGGGGGGGGGGGGGGGGGGGGGGGGGGGGGGGGGGGGGGGGGGGGGGGGGGGGGGGGGGGGGGGGGGGGGGGGGGGGGGGGGGGGGGGFGGGGGGGGFFGGF7FE7EGG7+5558DFADFGGGGGGGGGGGGGFGGGGGGGGGGGGGGGGBFGGGGGGGFGGGGGGGGGGGGGGGGEGGGGGGGGGGGGGGGGGGGGEGGGDFGGGGEGGGGGGGGGGGGGGGGEGGGGGGGGGGGGG55CECCFGGGGGGGDGGGGGFGDEFGGGGGFGFFGGD
@M03364:396:000000000-C9LGT:1:1101:22465:9693 1:N:0:10
ACTCCTACGGGAGGCAGCAGTGGGGAATATTGCACAATGGGCGCAAGCCTGATGCAGCGACGCCGCGTGCGGGATGGAGGCCTTCGGGTTGTAAACCGCTTTTGTTTGGGAGCAAGCCCTTCGGGGTGATTGTACCTTTCGAATAAGCACCGGCTAACTACGTGCCAGCAGCCGCGGTAATACGTAGGGTGCGAGCGTTATCCGGATTTATTGGGCGTAAAGGGCTCGTAGGCGGTTCGTCGCGTCCGGTGTGAAAGTCCATCGCCTAACGGTGGATCTGCGCCGGGTACGGGC
+
GGGGGGGGGGGGGGGGGGGGGGGGGGGGGGGGGGGGGGGGGGGGGGGGGGGGGGGGGGGGGGGGGGGGGGGGGGGGGGGGGGGGGGGGGGGGGGGGGGGGGGGGGGGGGGGGGGGGGGGGGCF7+@FG+<@,@9=@DCFGGC:DD;FGGGGGGGGGGGGGGGGGGGGGG,9CFGGGGCCGGGGGGGGGGGGGGCGGGGGGGGGGGEEECGGGGGGGGGGGGGGGGGGEEEGGGGGGGGGGGGGGGDGGGGGGD9FGGFFF7FGGGGGGFGGGDFG34CFGFFGCGGG>7?DDG)
@M03364:396:000000000-C9LGT:1:1101:20827:9727 1:N:0:10
ACTCCTACGGGAGGCAGCAGTGGGGAATATTGGACAATGGGGGAAACCCTGATCCAGCCATGCCGCGTGTGTGAAGAAGGCCTTTTGGTTGTAAAGCACTTTAAGCAGTGAAGAAGACTCGTTGGTTAATACCCCCGGACGATGACATTAGCTGCAGAATAAGCACCGGCTAACTCTGTGCCAGCAGCCGCGGTAATACAGAGGGTGCAAGCGTTAATCGGAATTACTGGGCGTAAAGGGAGCGTAGGTGGCTCTATAAGTCAGATGTGAAATCCCCGGGCTTAACCTGGGAAC
+
GGGFGFGGGGGGGGGGGGGGGGGGGDGGGGGFGGGGGGGGGGGGGGGGGGGGGGGFGGFGFGGGGGGGGEGGGGGGEGGFGGGGGDGGGGGGGGGFGGGGGGGCGGGGGGGFGGGGGGGE+-B,:C7E9BEE,B+3@FFGGGBFG9DCFGCCCFGGGGGGGFFGGGGGGGCGEGGGGFGGGGFGGGGFFEGCD<CFGGGGGFGGGGEEGFGFGFCGCFGGGGGGGGFGGG>@>?E>EGDGGGGGCEGDCGGGGGF?F?EFEC>CDC7DDGCGFGGGCD=DFFG4:C79>@F4>F
@M03364:396:000000000-C9LGT:1:1101:19353:9730 1:N:0:10
ACTCCTACGGGAGGCAGCAGTGGGGAATATTGCACAATGGGCGCAAGCCTGATGCAGCGACGCCGCGTGCGGGATGGAGGCCTTCGGGTTGTAAACCGCTTTTGTTCAAGGGCAAGGCACGGTTTCGGACGTGTTGAGTGGATTGTTCGAATAAGCACCGGCTAACTACGTGCCAGCAGCCGCGGTAATACGTAGGGTGCAAGCGTTATCCGGATTTATTGGGCGTAAAGGGCTCGTAGGCGGTTCGTCGCGTCCGGTGTGAAAGTCCATCGCTTAACGGTGGATCCGCGCCGG
+
GGGGGGGGGGGGGGGGGGGGGGGGGGGGGGGGGGGGGGGGGGGGGGGGGGGGGGGGGGGGGGGGGGGGGGGGGGGGGGGGGGGGGGGGGGGGGGGGGGGGGGGGGGFFGGGGGGGGFGGG7:FFEFGG+8@8CFGGGGFFG<CCGFAFGGGGFGGCCFGGGGGGGGGGGCCEGGGGGGGGGGGGGEGGGFGGEFGGGGGGGGGGGGGGGGGGGCG5?FGGGGFEE/?EC<FGGGGDGGFGGGGGGGGGEEGG8=CGD*:5:9CGGCC>>7:<DFFCFFEG)5:3CCC>DEFGGG
@M03364:396:000000000-C9LGT:1:1101:13506:9754 1:N:0:10
ACTCCTACGGGAGGCAGCAGTGGGGAATATTGCACAATGGGCGCAAGCCTGATGCAGCGACGCCGCGTGCGGGATGGAGGCCTTCGGGTTGTAAACCGCTTTTGTTCAAGGGCAAGGCACGGTTACGGCTGTGTTAAGTGGATTGTTCGAATAAGCACCGGCTAACTACGTGCCAGCAGCCGCGGTAATACGTAGGGTGCAAGCGTTATCCGGATCTATTGGGCGTAAAGGGCTCGTAGGCGGTTCGTCGCGTCCGGTGTGAAAGTCCATCGCTTAACGGTGGATCCGCGCCGG
+
GGGGGGGGDGGFEGGGGGGGGGGGGGGGGGGGGGGGGGGGGGGGGGGGGFGFGGGGGGGGGEBFGGGGGGGGGGGFGGFCFGGGGGGGGGGGGFGGGGGGGGGGGGGGGGGGFFFF3DBF++@@+@F:+++,8@D,@FFGG@EFGGGGEFCC<>FGGGGG=FGEFGGFG*=FECCGFG8CFEG@CEC7CFFFCF5CEGEDGGGGEEGEFGGCGCE*<CAFGGGGGGGEFGGDGGCEGGGGG5=:*AE:28ECGEGGD:C5AC:F+00::*<CDF:DGGG<BF5CCCFFFE>D<D
@M03364:396:000000000-C9LGT:1:1101:10823:9758 1:N:0:10
ACTCCTACGGGAGGCAGCAGTGGGGAATATTGGACAATGGGCGAAAGCCTGATCCAGCCATGCCGCGTGTGTGAAGAAGGTCTTCGGATTGTAAAGCACTTTAAGTTGGGAGGAAGGGCAGTAAATTAATACTTTGCTGCTTTGACGTTACCGACAGAATAAGCACCGGCTAACTCTGTGCCAGCAGCCGCGGTAATACAGAGGGTGCAAGCGTTAATCGGAATTACTGGGCGTAAAGCGCGCGTAGGTGGTTTGTTAAGTTGAATGTGAAATCCCCGGGCTCAACCTGGGAAC
+
GGGGGGGGGGGGGGGGGGGGGGGGGGGGGGGGGGGGGGGGGGGGGGGGGGGGGGGGGGGGGGGGGGGGGGGGGGGGGGGGGGGGGGGEGGGGGGGGGGGGFGGDFFGGGGGGGGGGGGGGGFC<AEFF,8CEBEFFFGGGGGGGGGGGGGGGGGGGGGGGGGGGGGGGGGGGGGGGGGGGGGGGGGGGGGGGGGGGGGGGGGGGGGGGGGGGGGGGCGGGGGDGGGFGGGGGGGGGGGGGGGGGGGGGGGGGGGGGGGGGFGGEGGGGGGFGGGGGGGGGFEGGGGG@FFFFGF
@M03364:396:000000000-C9LGT:1:1101:12303:9764 1:N:0:10
ACTCCTACGGGAGGCAGCAGTGGGGAATATTGGACAATGGGGGAAACCCTGATCCAGCCATGCCGCGTGTGTGAAGAAGGCCTTTTGGTTATAAAGCACTTTAAGCAGTGAAGAAGACTCCATGGTTAATACCCATGGACGATGACATTAGCTGCAGAATAAGCACCGGCTAACTCTGTGCCAGCAGCCGCGGTAATACAGAGGGTGCAAGCGTTAATCGGAATTACTGGGCGTAAAGGGAGCGTAGGTGGCTCTATAAGTCAGATGTGAAATCCCCGGGCTTAACCTGGGAAC
+
GGGGGGGGGGGGGGGGGGGGGGGGGGGGGGGGGGGGGGGGGGGGGGGGGGGGGGGGGGGGGGGGGGGGGGGGGGGGGGGGGGGGGGGGGGGGGGGGGGGGGGGCGGGGGGGGGGFGFGGGG=C,::FF,<CAAEFCECGGGGGGGGGFGFDGGGGGGGGGGGGGGGGGGGGGGGGGGGGGGGGGGGGGGGGGGGGGGGGGFGGGGGGGGGGGGGGGGGGGGGGGGGGGGGGGGGGGGGGGGGGGGGGGGGGGGGGFFGGGFGGGGGGGGFGGGGGGGGGGFDCFGFGFDFFFGF
@M03364:396:000000000-C9LGT:1:1101:4928:9771 1:N:0:10
ACTCCTACGGGAGGCAGCAGTGGGGAATATTGCACAATGGGCGCAAGCCTGATGCAGCGACGCCGCGTGCGGGATGGAGGCCTTCGGGTTGTAAACCGCTTTTGTTCAAGGGCAAGGCACGGTTTCGGCCGTGTTGAGTGGATTGTTCGAATAAGCACCGGCTAACTACGTGCCAGCAGCCGCGGTAATACGTAGGGTGCAAGCGTTATCCGGATTTATTGGGCGTAAAGGGCTCGTAGGCGGTTCGTCGCGTCCGGTGTGAAAGTCCATCGCTTAACGGTGGATCCGCGCCGG
+
GGGGGGGGGGGGGGGGGGGGGGGGGGGGGGGGGGGGGGGGGGGGGGGGGGGGGGGGGGGGGGGGGGGGGGGGGGGGGGGGGGGGGGGGGGGGGGGGGGGGGGFGGGGFGGFGEGGF@@DFG+:::FFGG+@@F:DEFCFFGFGGFGGGGG8FFFGGGGGGGGGGGGCGG:=AGGGGGGGGGGGGGDGGCGGCFGGGGGGGGGGGG8EEGCCGGEGGGFFCFCFGGEEEFGGEGFGGEGFGFGGGGGGEGGDEECEEG8::C@CFGFFDFFGGGCFDF755;>CFCFFFD:@DGG
@M03364:396:000000000-C9LGT:1:1101:15497:9773 1:N:0:10
ACTCCTACGGGAGGCAGCAGTGGGGAATATTGCACAATGGGCGCAAGCCTGATGCAGCGACGCCGCGTGCGGGATGGAGGCCTTCGGGTTGTAAACCGCTTTTGTTCAAGGGCAAGGCGGGTCTTCGGGCCCGTTGAGTGGATTGTTCGAATAAGCACCGGCTAACTACGTGCCAGCAGCCGCGGTAATACGTAGGGTGCAAGCGTTATCCGGATTTATTGGGCGTAAAGGGCTCGTAGGCGGTTCGTCGCGTCCGGTGTGAAAGTCCATCGCTTAACGGTGGATCCGCGCCGG
+
GGGGGGGGGGGGGGGGGGGGGGGGGGGGGGGGGGGGGGGGGGGGGGGGGGGGGGGGGGGGGGGGGGGGGGGGGGGGGGGGGGGGGGGGGGGGGGGGGGGGGGGGGGGGGGGGGGGGFGGDGFFA;FGG<*554=FGGGGGGGGGGGGFGGGGGGGGGGGGGGGGGGGGGFFGGGGGGGGGGGGGGGEGGGGGFGGGGGGGGGGGGGGGGGGGGGGGGFGGGGGFGEEEGGFEGGGGGGGGGGGEGGGGEEGGGGGGG?EEGGGFGGGGFGGGGG=>CFGG>@GGFGGFGF>GGG
@M03364:396:000000000-C9LGT:1:1101:13145:9784 1:N:0:10
ACTCCTACGGGAGGCAGCAGTGGGGAATATTGGACAATGGGGGAAACCCTGATCCAGCCATGCCGCGTGTGTGAAGAAGGCCTTTTGGTTGTAAAGCACTTTAAGCAGTGAAGAAGACTCCATGGTTAATACCCATGGACGATGACATTAGCTGCAGAATAAGCACCGGCTAACTCTGTGCCAGCAGCCGCGGTAATACAGAGGGTGCAAGCGTTAATCGGAATTACTGGGCGTAAAGGGAGCGTAGGTGGCTCTATAAGTCAGATGTGAAATCCCCGGGCTTAACCTGGGAAC
+
GGGGGGGGGGGGGGGGGGGGGGGGGGGGGGGGGGGGGGGGGGGGGGGGGGGGGGGGGGGGGGGGGGGGGGGGGGGGGGGGGGGGGGGGGGGGGGGGGGGGGGGGGGGGGGGGGGGGGGGGG-CB4FFG5CFEFGGGFGFGGGGGGGFGGGGGGGGGGGGGGGGGGGGGGGGGGGGGGGGGGGGGGGGGGGGGGFGGGGGGGGGGGGGGGGGGGGGGGGGGGGGGGGGGGGGGGGGGGGGGFEGGCEGGGGGGFGGGGGGGFGGGCFEGGGGGGGGGGGGGFF:FGGGFGFFGGF
@M03364:396:000000000-C9LGT:1:1101:20106:9808 1:N:0:10
ACTCCTACGGGAGGCAGCAGTGGGGAATATTGGACATTGGGGGAAACCCTGATCCAGCCATGCCGCGTGTGTGAAGAAGGCCTTTTGGTTGTAAAGCACTTTAAGCAGTGAAGAAGACTCCATGGTTAATACCCATGGACGATGACATTAGCTGCAGAATAAGCACCGGCTAACTCTGTGCCAGCAGCCGCGGTAATACAGAGGGTGCAAGCGTTAATCGGAATTACTGGGCGTAAAGCGAGCGTAGGTGGCTTGATAAGTCAGATGTGAAATCCCCGGGCTTAACCTGGGAAC
+
GGGGGGGGGGGGGGGGGGGGGGGGGGGGGGGGGGGG,EFGGGGGGGGGGGGGGGGGGGGGGGGGGGGGGGGGGGGGGGGGGGGGDGGGGGGGGGGGGGGGGGG@FGGGGGGGGGGGDGGGG-ACFFFG,<C<?FD@FGGGGGGGGGGFGGFGGGGGGGGGGGGGGGGGGGGGGGGFGGGGGGGGGGGGGGGGGGGEGGGGGGGGGGEGGFGGGGEDGGGGGGGGGGGGGGGGGGGGGFGDCGGGGGGGGGGCFGGGGGFFGFGGGGGGGGGGGCGCGGGGEDDFGGGFGFFGGC
@M03364:396:000000000-C9LGT:1:1101:15292:9844 1:N:0:10
ACTCCTACGGGAGGCAGCAGTGGGGAATTTTCGTCAATGGGCGCAAGCCTGAACGAGCAATGCCGCGTGAACGAGGAAGGTCTTCGGATCGTAAAGTTCTGTTGAGAGGGAAAAAGGAACACCAGAGGATATGCTGGTGAAGTGATATTACCTTTCGAGGAAGTCACGGCTAACTACGTGCCAGCAGCCGCGGTAATACGTAGGTGGCGAGCGTTAATCGGAATTACTGGGCGTAAAGCGCGCGTAGGTGGTTTGTTAAGTTGAATGTGAAATCCCCGGGCTCAACCTGGGAAC
+
GGGGGGGGGGGGGGGGGGGGGGGGGGGGGGGGGFGGGGGGGGGGGGGGGGGGGGGGGGGGGGGGGGGGGGGGGGGGGGGGGGGGGGGGGGGGGGDGGGGGGG9FGGGGGGGGGGGDGGG<FF@+,FFGD,CC,E<FFGGCGGGGGG9FGGGGCDFGGGGGGGGGGGGGGGGGGGGGGGFGGGGGGGGGGGGGGGDGGGGGGFGGGGGGGGGGGEEGGGGGGGGGGGGGGGGGGGGGGGGGGGGGEGGCCFGEFGGGGGGGGCFGGGFGGGFGGGGG3DCDB37FGGGFGFFGGF
@M03364:396:000000000-C9LGT:1:1101:8321:9858 1:N:0:10
ACTCCTACGGGAGGCAGCAGTAGGGAATCTTCCACAATGGACGCAAGTCTGATGGAGCAACGCCGCGTGAGTGAAGAAGGTTTTCGGATCGTAAAGCTCTGTTGTTGGTGAAGAAGGATAGCGGTAGTAACTGGCCTTTATTTGACGGTAATCAACCAGAAAGTCACGGCTAACTACGTGCCAGCAGCCGCGGTAATACGTAGGTGGCAAGCGTTGTCCGGATTTATTGGGCGTAAAGCGAGCGCAGGCGGAAAAATAAGTCTAATGTGAAAGCCCTCGGCTTAACCGAGGAAC
+
GGGGGGGGGGGGGGGGGGGGGGGGGGGGGGGGGGGGGGGGGGGGGGGGGGGGGGGFGGGGGGGGGGGGGGGGGEGGGGGGGGGGGGGGGGGGGGGGGGGGGGGGGGGGGGGGGGGGFGGGG-@>FFGG@,9<C,:DFGGFEGGGGGGGGGGGGGGGGGGGGGGGGGGGGGGGGGGGGGGGGGGGGGGGGGGGGGGGGGGGGGGGGGGGGGGGGGGGGGGGGGFGGGGGGGGGGGGGGGGGDGGGGGGGGGGEEED5<CGGFGGGGGGGGGGGGGGGGGGGFFGGGGGFGFFGG<
@M03364:396:000000000-C9LGT:1:1101:13463:9876 1:N:0:10
ACTCCTACGGGAGGCAGCAGTAGGGAATCTTCCACAATGGACGCAAGTCTGATGGAGCAACGCCGCGTGAGTGAAGAAGGTTTTCGGATCGTAAAGCTCTGTTGTTGGTGAAGAAGGATGTGAGTAGCAACTGGCTCATATTTGACGGTAATCAACCAGAAAGTCACGGCTAACTACGTGCCAGCAGCCGCGGTAATACGTAGGTGGCAAGCGTTGTCCGGATTTATTGGGCGTAAAGCGAGCGCAGGCGGAATGATAAGTCTGATGTGAAAGCCCACGGCTCAACCGTGGAAC
+
GGGGGGGGGGGGGGGGGGGGGGGGGGGGGGGGGGGGGGGGGGGGGGGGGGGGGGGGGGGGGGGGGGGGGGGGGGGGGGGGGGGGGGGGGGGGGGGGGGGGGGGGGGGGGGGGGGGGFGGGGFE,CCFG,,8BBFFDFGGGGGGGGGGGGGEGGGGGGGGGGGGGGGGGGGGGGGGGGGGGGGGGGGGGGGGGGGGGGGGGGGGGGGGGGGGGGGGGGGGGGGFGGGGGGGGGGGGGGGGGGGGGGGGGGGGGGGGGGGGGG7FGGGGCFGGGGGGGGGDGFFGGGGGFCFFGGG
@M03364:396:000000000-C9LGT:1:1101:28461:9878 1:N:0:10
ACTCCTACGGGAGGCAGCAGTGGGGAATATTGGACAATGGGGGCAACCCTGATCCAGCCATGCCGCGTGTGTGAAGAAGGCCTTTTGGTTGTAAAGCACTTTAAGCAGTGAAGAAGACTCCATCCTTACCACCCACGGACGATGACATTAGCTGCAGAATAAGCACCGGCTAACTCTGTGCCAGCAGCCGCGGTAATACAGAGGGTGCAAGCGTTAATCGGAATTACTGGGCGTAAAGCGAGCGTAGGTGGCTTGATAAGTCAGATGTGAAATCCCCGGGCTTAACCTGGGACC
+
GGGGGGGGGGGGGGGGGGGGGGGGGGGGFGGGGGGGGGGGGGGGGGGGGGGGFGFGGGGGGGGGGGGGGGGGGGGGGGGGGGGGGGGGGGGGGGGGGGGGGGGFFFGGFGGEGGAF8:BBE:?<,:EF,,C5+B+8>FG:FG3DBBFFGGDFFF7EFC<DFFFFGGGGG*8FGGFGDFGGGGFFGGGGGGECEFGGGGGFCGGGEGGGGGGGGGGGGGDGGGGGGGEFGGFGGGGGGGF=;EGGEDECFFGGCF56:C<ECFFFGCC:>C7CGG?<CDGGBBFF7FC8DFFG*9
@M03364:396:000000000-C9LGT:1:1101:5275:9882 1:N:0:10
ACTCCTACGGGAGGCAGCAGTGGGGAATATTGGACAATGGGGGAAACCCTGATCCAGCCATGCCGCGTGTGTGAAGAAGGCCTTTTGGTTGTAAAGCACTTTAAGCAGTGAAGAAGACTCCCTGATTAGTACCCATGGACGATGACATTAGCTGCAGAATAAGCACCGGCTAACTCTGTGCCAGCAGCCGCGGTAATACAGAGGGTGCAAGCGTTAATCGGAATTACTGGGCGTAAAGGGAGCGTAGGTGGCTCTATAAGTCAGATGTGAAATCCCCGGGCTTAACCTGGGAAC
+
GGGGGGGGGGGGGGGGGGGGGGGGGGGGGGGGGGGGGGGGGGGGGGGGGGGGGGGGGGGGGGGGGGGEGFF<FFFGGFGGGGGGGGGGGGGGDGGGGGGGGGGGGGFGEFGGGGG<AFGCF-B,4?EE,CC<?BFCFFGGG::FGG9DFFFF<FEFFG8DAEGGGFFGDFEEGGGGGGFGGGCFGGFGFDGGGF>*@FGFGGFGGFC:CFGGGE7CBFGEGEGGE?FGGGGGG:EC5CFC5EEE:=ECCFGGCE+<C??F+0:F7>F77:CFGFGFGGGGEFFGG7:FFFFFGC
@M03364:396:000000000-C9LGT:1:1101:8210:9886 1:N:0:10
ACTCCTACGGGAGGCAGCAGTGGGGAATATTGGACAATGGGGGAAACCCTGATCCAGCCATGCCGCGTGTGTGAAGAAGGCCTTTTGGTTGTAAAGCACTTTAAGCAGTGAAGAAGACTCCATGGTTAATACCCATGGACGATGACATTAGCTGCAGAATAAGCACCGGCTAACTCTGTGCCAGCAGCCGCGGTAATACAGAGGGTGCAAGCGTTAATCGGAATTACTGGGCGTAAAGGGAGCGTAGGTGGCTCTATAAGTCAGATGTGAAATCCCCGGGCTTAACCTGGGAAC
+
GGGGGGGGGGGGGGGGGGGGGGGGGGGGGGGGGGGGGGGGGGEDGGGGGGGGGGGGGGGGGGGGGGGGGGGGGGGGGGGGGGGGGGGGGGGGGGGGGGGGGGGGFGGGGGGGGGGGFGFF=-C,EFFG:CEEE<=FFGGGGFFFGGAFGGGGGGGGGGGGGGGGGGGGGGGGGGGGFGGGGGGGGGFGGGGGGGGGGGGGGFGGGGGGGGGGGGGGGGGGGGGGGGGGGGFGGGGGGGFG:CEG:EGGCFGGFFGGGFGGGGGGGGGGGGGGGGGGGGGGDFDGGGGFGFFFFC
@M03364:396:000000000-C9LGT:1:1101:25075:9891 1:N:0:10
ACTCCTACGGGAGGCAGCAGTGGGGAATATTGGACAATGGGGGAAACCCTGATCCAGCCATGCCGCGTGTGTGAAGAAGGCCTTTTGGTTGTAAAGCACTTTAAGCAGTGAAGAAGACTCAGTTATTACTACCCATGGACGATGACATTAGCTGCAGAATAAGCACCGGCTAACTCTGTGCCAGCAGCCGCGGTAATACAGAGGGTGCAAGCGTTAATCGGAATTACTGGGCGTAAAGGGAGCGTAGGTGGCTCTATAAGTCAGATGTGAAATCCCCGGGCTTAACCTGGGAAC
+
GGGGGGGGGGGGGGGGGGGGGGGGGGGGGGGGGGGGGGGGGGGGGGGGGCFFFGGGGGGGGGGGGGGGGGGGGGFGGGGGGGGFFFFGGGGGGGGGGGGGGGGEFAFFGFGFFFG8,BFE,-C,,5CFA,CBA<,,A8,=F:+F<,,@FFFGFGFGFGCGD9DBFCGGGGGGGGFBFFGGGGGG>>BF@FGGG*CBCFGGGGGGGGGGG,CFG=FGGCFGGGGGG?FFGGFGCEEGFGGGCGGGECEEFFGG8C+<C@FF9@7FCFCGG7@**0CGGGGG@>CFG7>FGFF46>
@M03364:396:000000000-C9LGT:1:1101:21675:9900 1:N:0:10
ACTCCTACGGGAGGCAGCAGTGGGGAATATTGCACAATGGGCGCAAGCCTGATGCAGCGACGCCGCGTGCGGGATGGAGGCCTTCGGGTTGTAAACCGCTTTTGTTCAAGGGCAAGGCACGGTTTCGGCCGTGTTGAGTGGATTGTTCGAATAAGCACCGGCTAACTACGTGCCAGCAGCCGCGGTAATACGTAGGGTGCAAGCGTTATCCGGATTTATTGGGCGTAAAGGGCTCGTAGGCGGTTCGTCGCGTCCGGTGTGAAAGTCCATCGCTTAACGGTGGATCCGCGCCGG
+
GGGGGGGGGGGGGGGGGGGGGGGGGGGGGGGGGGGGGGGGGGGGGGGGGGGGGGGGGGGGGGGGGGGGGGGGGGGGGGGGGGGGGGGGGGGGGGGGGGGGGGGGGGGGGGGGGGFFGGGFE:FFCFGG++@3>@FF;F>FF9>FFDE;FFFGFFGGGGGGGGEGGGGGGFCCFGGGGGGGGGGGGEGGGGGGGGGGGGGGGGGGGGGGGGGGGEGGCCCGGGGGG:C=FFGGGG>C?EGGGDGEGGGGGDGGEGGGGC=CE7:FGGGGGGFGGGGGDFEG>FGFGCC>GFFGDG
@M03364:396:000000000-C9LGT:1:1101:6932:9922 1:N:0:10
ACTCCTACGGGAGGCAGCAGTGGGGAATATTGGACAATGGGCGAAAGCCTGATCCAGCCATGCCGCGTGTGTGAAGAAGGTCTTCGGATTGTAAAGCACTTTAAGCAGTGAAGAAGACTCCCTGGTTAATACCCATGGACGATGACATTAGCTGCAGAATAAGCACCGGCTAACTCTGTGCCAGCAGCCGCGGTAATACAGAGGGTGCAAGCGTTAATCGGAATTACTGGGCGTAAAGCGCGCGTAGGTGGTTTGTTAAGTTGAATGTGAAATCCCCGGGCTCAACCTGGGAAC
+
GGGGGGGGGGGGGGGGGGGGGGGGGGGGGGGGGGGGGGGGGGGGGGGGGGGGGGGGGGGGGGGGGGGGGGGGGGGGGGGGGGGGGGGGGGGGGGGGGGGGGGGGGGGGGGGGGGGGEGGFFB?,8BEF,<CCEDFFFGGGGDGFGGFGGGGGGGGGGGGGGGGGGGGGGGGGGGGGGGGGGGGGGGGGGGGGGFGGGGGGGGGGGGGGGGGGGGGGGGGGGGGGGGGGGGGGGGGGGGGGGGGGEGGGCGGGGGGGGGGGFFGGGGGGGGGGGGGGGGGGFFGGGGGFGFFGG<
@M03364:396:000000000-C9LGT:1:1101:9251:9934 1:N:0:10
ACTCCTACGGGAGGCAGCAGTGGGGAATATTGGACAATGGGCGAAAGCCTGATCCAGCCATGCCGCGTGTGTGAAGAAGGTCTTCGGATTGTAAAGCACTTTAAGTTGGGAGGAAGGGCATTAACCTAATACGTTGGTGTCTTGACGTTACCGACAGAATAAGCACCGGCTAACTCTGTGCCAGCAGCCGCGGTAATACGTAGGTGGCAAGCGTTGTCCGGATTTATTGGGCGTAAAGCGAGCGCAGGCGGAAAAATAAGTCTAATGTGAAAGCCCTCGGCTTAACCGAGGAAC
+
GGGGGGGGGGGGGGGGGGGGGGGGGGGGGGGGGGGGGGGGGGGGGGGGGGGGGGGGGGGGGGGGGGGGGGGGGGGGGGGGGGGGGGGGGGGGGGGGGGGGFGGGGFGGGGGGGGGGGGDFGGG?CFFG5<CFBFFGGGGGGGGGGGGGGGGGGGGGGGGGGGGGGGGGGGGGGGGGGGGGGGGGGGGGGGGGGGGGGGGGGGGGGGGGGGGGGGGGGGGGGGFEFGGGGGFGGGGGGGGGGGGGGGGGGGGGC=CGFGGGFGGGGGGGGGGGGGGGGGGGFFDGGGGFGFFGG<
@M03364:396:000000000-C9LGT:1:1101:9609:9937 1:N:0:10
ACTCCTACGGGAGGCAGCAGTGGAGAATCTTGCACAATGGGGGAAACCCTGATGCAGCAACGCCGCGTGAAGGAAGACGGCCCTTGGGTTGTAAACTTCTGTTCTAAGGGAAGATAGTGACGGTACCTTCGGAGCAAGTCCCGGCTAACTACGTGCCAGCAGCCGCGGTCATACGTAGGTGGCGAGCGTTATCCGGAATGATTGGGCGTAAAGGGTGCGTAGGCGGCCTGTTAAGTCTGAAGTGAAAGGTACCGGCTCAACCGGTACAGGCTTTGGAAACTGGCAGGCTGGAGG
+
GGGGGGGGGGGGGGGGGGGGGGGGGGGGGGGGGGGGGGGGGGGGGGGGGGGGGGGGGGGGGGGGGGGGGGGGGGGGGGGGGGGGGGGGGGGGGGGGGGGGGGGGGGGGGGGGGGFGGGGGGCFC3CFGB:A8+@C+@EDFGGGGGGGGGGGGCFGGGGGGGGGGGGGGG*>CGGGGGGGGGGGGGGGGGFGGGGGGGGGGGGGGGGGGGGGGGGGGGGGGGGGGGGGGGGGGGGGGGGGGGGGGGGGFCCGGGGGGGGGGGGGGGGGGGGGGDF?FGGGGFFACFGGFG>DDGG
@M03364:396:000000000-C9LGT:1:1101:3346:9945 1:N:0:10
ACTCCTACGGGAGGCAGCAGTGGGGAATATTGCACAATGGGCGCAAGCCTGATGCAGCGACGCCGCGTGCGGGATGGAGGCCTTCGGGTTGTAAACCGCTTTTGTTCAAGGGCAAGGCACGTTTTCGGCAGTGTTGAGTGGATTGTTCGAATAAGCACCGGCTAACTACGTGCCAGCAGCCGCGGTAATACGTAGGGTGCAAGCGTTATCCGGATTTATTGGGCGTAAAGGGCTCGTAGGCGGTTCGTCGCGTCCGGTGTGAAAGTCCATCGCTTAACGGTGGATCCGCGCCGG
+
GGGGGGGGGGGGGGGGGDGGGGGGGGGGFGGGGGGGGGGGGGGGGGEGGGGGGEGGGGGGGGGGGGGGGGGGGGGGGGGGGGGGGGGEGGGGGGGGGGGGCGGGGGG9DDFGGGGG+=,:F:,,+:CF33@38E9<@FFFGCF9<CFFGD>A>FGGGGGGGGG@EFFGG<CFFGFFGF8CGGGGGGG>FCFF<C>>EG8ACFGGGGGGGGCEEEGEGGC<9C5C8C*;:CCCEGGGEG/;6=EGDEGGD5:EG/2:<*:*;<?CC*+2?FGGG5*5:0:D:>CC6<F>3;@<)9
@M03364:396:000000000-C9LGT:1:1101:12700:9946 1:N:0:10
ACTCCTACGGGAGGCAGCAGTGGGGAATATTGGACAATGGGGGAAACCCTGATCCAGCCATGCCGCGTGTGTGAAGAAGGCCTTTTGGTTGTAAAGCACTTTAAGCAGTGAAGAAGACTCCATGGTTAGTACCCATGGACGATGACATTAGCTGCAGAATAAGCACCGGCTAACTCTGTGCCAGCAGCCGCGGTAATACAGAGGGTGCAAGCGTTAATCGGAATTACTGGGCGTAAAGGGAGCGTAGGTGGCTCTATAAGTCAGATGTGAAATCCCCGGGCTTAACCTGGGAAC
+
GGGGGGGGGGGGGGDFGGGGGGGGGGGGFGGGFFFGGGGGGGGGGGGG@GFFFGGGGGGGGG8FGDGGGGGGGGGGFGFGGGGGGGFGGGGGGGGGGGGGGGDBFFFGGGGGGGGCFFGFE-:,4CFG,<8<<B<<ECFGGGGGGFGGGGFFGGFGGGGGFFGGGFDGGFEGGGGGGGGGGGGGGGGFCGGGGEGDF@CGGGGGGGGEFF@FEGGGFGCFEEGGFGCFGGEGDCG>C?FGGGGGGGGGGGFFGGGFGG9C@?FGGGGGGGGGGGFF3CEDFFCFFGGF*8)9DC
@M03364:396:000000000-C9LGT:1:1101:20896:9972 1:N:0:10
ACTCCTACGGGAGGCAGCAGTGGGGAATATTGCACAATGGGCGCAAGCCTGATGCAGCGACGCCGCGTGCGGGATGGAGGCCTTCGGGTTGTAAACCGCTTTTGTTCAAGGGCAAGGCACGTTTTCGGCCGTGTTGAGTGGATTGTTCGAATAAGCACCGGCTAACTACGTGCCAGCAGCCGCGGTAATACGTAGGGTGCAAGCGTTATCCGGATTTATTGGGCGTAAAGGGCTCGTAGGCGGTTCGTCGCGTCCGGTGTGAAAGTCCATCGCTTAACGGTGGATCCGCGCCGG
+
GGGGGGGGGGGGGGGGGGGGGGGGGGGGGGGGGGGGGGGGGGGGGGGGGGGGGGGGGGGGGGGGGGGGGGGGGGGGGGGGGGGGGGGGGGGGGGGGGGGGGGGGGGGGGGGGGGGGGGGGG-BDGGGG8@@>@FFGDFFGGGGGGGGGGGFF:FGGGGGGGGGGGGGGG:FGGGGGGGGGGGGGGGGGGGGGGGGGGGGGGGGGGGGGGGGGGGGGGFFGGGGGGGGEFGGGGGGGGGGGGGGGGGGGGGGGGGGGGEEEGGGGGGGGFFGGGGGGFGGGD>GGGGGFGFFGGG
@M03364:396:000000000-C9LGT:1:1101:8156:9972 1:N:0:10
ACTCCTACGGGAGGCAGCAGTGGGGAATATTGCACAATGGGCGAAAGTCTGATGCAGCAACGCCGCGTGAGCGATGAAGGCCTTCGGGTCGTAAAGCTCTGTCCTCAAGGAAGATAATGACGGTACTTGAGGAGGAAGCCCCGGCTAACTACGTGCCAGCAGCCGCGGTAATACGTAGGGGGCTAGCGTTATCCGGAATTACTGGGCGTAAAGGGTGCGTAGGTGGTTTCTTAAGTCAGAGGTGAAAGGCTACGGCTCAACCGTAGTAAGCCTTTGAAACTGGGAAACTTGAGG
+
GGGGGGFGGGGGGGGGGGGGGGGGGEGGGGGGGGGGGGGGGGGGGGGGGGGGGGGGGGGGGGGGGGGGGGGGGGGGGGGGGGGGGGGGGGGGGGGGGGGGGGGGGGGGGGGGGGGGAEFFGCF3+BFG8,A3,BF+@FGGGGGGGGGGGGGGGGGGGGGGGGGGGGGGG*=FGGGGGGGGGGGGGGGGGGGGGGGGGGGGGGGGGGGGGGGGGGGGGGGAGEGGFGEFGGGGGGGFFGGGGGGGGGGGGGFGGGGGGEGGGGGGGGGGGGGFGGGGGGGGFF6FFGGFG?FGG*
@M03364:396:000000000-C9LGT:1:1101:19519:9979 1:N:0:10
ACTCCTACGGGAGGCAGCAGTGGGGAATATTGCACAATGGGCGCAAGCCTGATGCAGCGACGCCGCGTGCGGGATGGAGGCCTTCGGGTTGTAAACCGCTTTTGTTCAAGGGCAAGGCACGGTTTCGGCCGTGTTGAGTGGATTGTTCGAATAAGCACCGGCTAACTACGTGCCAGCAGCCGCGGTAATACGTAGGGTGCAAGCGTTATCCGGATTTATTGGGCGTAAAGGGCTCGTAGGCGGTTCGTCGCGTCCGGTGTGAAAGTCCATCGCTTAACGGTGGATCCGCGCCGG
+
GGGGGGGGGGGGGGGGGGGGGGGGGGGGGGGGGGGGGGGGGGGGGGGGGGGGGGGGGGGGGGGGGGGGGGGGGGGFFGGGGGGGGGGGGGGGGGGGGGGGGGGGGGGGGGGGGGGGGGGGG3DFGGGG38@5@FGGGGFGGFGFGGGGGGGGFGGGGGGGGGGGGGGGG:FGGGGGGGGGGGGGGEGGGGGGGGGGGGGGGGGGGGGGGGGGGGGDGGGGGGGGGGGGGFGGGGGGGGGGGGGGGGGGGGGGGGGGGCEEGFGGGCE:CGGGGGGGGFGD>FG*9CF>FEBGGG
@M03364:396:000000000-C9LGT:1:1101:26859:9990 1:N:0:10
ACTCCTACGGGAGGCAGCAGTGGGGAATATTGCACAATGGGCGCAAGCCTGATGCAGCGACGCCGCGTGCGGGATGGAGGCCTTCGGGTTGTAAACCGCTTTTATTCAAGGGCAAGGGACGGTTCCGGTCGCAGGGGGAGGAGTGTTCGAATAAGCACCGGCTAACTACGTGCCAGCAGCCGCGGTAATACGTAGGGTGCAAGCGTTAATCGGAATTACTGGGCGTAAAGGGAGCGTAGGTGGCTCGATAAGTCAGATGTGAAATCCCCGGGCTTAACCTGGGAACTGCATCTG
+
EFFGGGGGGGGGGGGGGGGGFGGGGGGGFDFGGGGFGAGGGGEGGGGGGGGGFGGGGGGEGGGGGGGFGGGGGEFFFFGGGGGGGGGGFEGCGCFGFGGFDD9,85AFA5>=:DFG<+:+@@@3+@FF+3@**355*>*=*C*4<B,7=F:,1CFGGCCB:<*<74,2?:=F:<<2;CF6*:??C:/;+<<C:@FED8C?6CC;CC*A@<EG>EG;C7<EE?FCECEEFFFD:CC>:8CG?CGC8C*2*;ECCDCF7+<?F<FEE:A<CDGG:=7<FGFG>FGGGDFFGFFC*:
@M03364:396:000000000-C9LGT:1:1101:27413:9991 1:N:0:10
ACTCCTACGGGAGGCAGCAGTGGGGAATATTGGACAATGGGGGAAACCCTGATCCAGCCATGCCGCGTGTGTGAAGAAGGCCTTTTGGTTGTAAAGCACTTTAAGCAGTGAAGAAGACTCCTTGGTTAATACCCACGGACGATGACATTAGCTGCAGAATAAGCACCGGCTAACTACGTGCCAGCAGCCGCGGTAATACGTAGGGTGCAAGCGTTATCCGGATTTATTGGGCGTAAAGGGCTCGTAGGCGGTTCGTCGCGTCCGGTGTGAAAGTCCATCGCTTAACGGTGGATC
+
GGGGGGGGGGGGGGGGGGGGGGGGGGGGGGGGGGGGGGGGGGGGGGGGGGGGGGGGGGGGGGGGGGGGGGGGGGGGGGGGGGGGGGGGGGGGGGGGGGGGGGGGGGGGGGGGGGEG,BFEF-BC,CDF,8EC88,BFECFGCEFGGGGGGGGGGGGGGGGGGGGGGGGGDEGFGGGGGGGGGGGGGGGEGGGGGGGGGGGGFGGGGGGGGGGGGGGGGGGGDFGGGGGGGGGGGGGGGGGGGGGGGGGGGGGGGGGGGGGEEGGGDEGGGFGGGGGGGGGFFCGGGGFC>BFFF
@M03364:396:000000000-C9LGT:1:1101:28338:9999 1:N:0:10
ACTCCTACGGGAGGCAGCAGTGGGGAATATTGGACAATGGGCGAAAGCCTGATCCAGCCATGCCGCGTGTGTGAAGAAGGTCTTCGGATTGTAAAGCACTTTAAGTTGGGAGGAAGGGCAGTACCTTACTACTTTGCTGCTTTGACGTTACCGACAGAATAAGCACCGGCTAACTCTGTGCCAGCAGCCGCGGTAATACAGAGGGTGCAAGCGTTAATCGGAATTACTGGGCGTAAAGCGCGCGTAGGTGGTTTGTTAAGTTGAATGTGAAATCCCCGGGCTCAACCTGGGAAC
+
GGGGGGGGGGGGGGGGGGGGGGGGGGGGGGGGGGGGGGGGGGGEGGGGGGGGGGGGGGGGGGGGGGGGGFFGGGGGGGGGGGGGGGGGGGGGGGGGGGGGGGF9F,CFFGGGGGG,=B?84?EC,?EF,5C<,,8F95FF=<FGGCG7FFCFGGEGGFEGGGGGGGGGG7CFGGGGEFFGGGGGGGFGGGGGGGDG9FGGGGGGGGGGGGGGGGGGGFFFDGGGGGGGGGGFGGGGGGGGGGDGCGGG3<@CCFG=DFGGGG7C?7EFFGFFG?F*93CCEFGGGGGFGFFFG9
@M03364:396:000000000-C9LGT:1:1101:4291:10007 1:N:0:10
ACTCCTACGGGAGGCAGCAGTGGGGAATATTGCACAATGGAGGGAACTCTGATGCAGCGACGCCGCGTGAGTGAGGAAGTATTTCGGTATGTAAAGCTCTATCAGCAGGGAAGATAATGACGGTACCTGCGTAAGAAGCACCGGCTAAATACGTGCCAGCAGCCGCGGTAATACGTATGGTGCAAGCGTTATCCGGATTTACTGGGTGTAAAGGGAGTGCAGGCGGTTAGATAAGTCAGATGTGAAAACCCGAGGCTCAACCACGGGATTGCATTTGAAACTGTAGAGCTAG
+
GGGGGGGGGGGGGGGGGGGGGGGGGGGGGGGGGGGGGGGGGGGGGGGGGGGGGGGGGGGGGGGGGGGGGGGGGGGGGGGGGGGGGGGGGGGGGGGGGGGGGGGGGGGGGGGGGGGGGGGGG7CB<FFG:38B>FFFFGGGGGGGGGGGGGFGFGGGGGGGGGGGGGGGG*8FGGGGGGGGGGGGGGGGGGGGGGGGGGGGGGGGGGGGGGGGGGGGGGGGGGGGGGCGGGGGFGGGGGGGGGGGGGGGGGGGGGGGGGGGGCDGGGG3<DGGGGGGGGGGFFGGGGGFGFFG
@M03364:396:000000000-C9LGT:1:1101:24277:10021 1:N:0:10
ACTCCTACGGGAGGCAGCAGTGGGGAATATTGCACAATGGGCGCAAGCCTGATGCAGCGACGCCGCGTGCGGGATGGAGGCCTTCGGGTTGTAAACCGCTTTTGTTCAAGGGCAAGGCACGGTTTCGGCCGAGGTGAGTGGATTGTTCGAATAAGCACCGGCTAACTACGTGCCAGCAGCCGCGGTAATACGTAGGGTGCAAGCGTTATCCGGATTTATTGGGCGTAAAGGGCTCGTAGGCGGTTCGTCGCGTCCGGTGTGAAAGTCCATCGCTTAACGGTGGATCCGCGCCGG
+
GGGGGGGGGGGGGGGGGGGGGGGGGGGGGGGGGGGGGGGGGGGGGGGGGGGGGGGGGGGGGGGGGGGGGGGGGGGGGGGGGGGGGGGGGGGGGGGGGGGGGGGGGGGGGGGGGG7F@DG=F:C:@FFG7:C*5*CFFD,DF,<FF:DFGF8F<FGFFGGGGGGGGG9<E:BFDGGGGGGGGGGGGG>EGGGGGCFGEFGGGCGGGGGGGGGGGGCE6FGCCFGFEG*CFGGGGGGGGGGGGGGGGGGGGGGEEGGGGEE=EGFCFGFFGGGGGCFDFGGGEFEG4<F;DFFCDG
@M03364:396:000000000-C9LGT:1:1101:26266:10023 1:N:0:10
ACTCCTACGGGAGGCAGCAGTGGGGAATATTGGACAATGGGGGCAACCCTGATCCAGCCATGCCGCGTGTGTGAAGAAGGCCTTTTGGTTGTAAAGCACTTTAAGCAGTGAAGAAGACTCCTTTGTTAATACCCACGGACGATGACATTAGCTGCAGAATAAGCACCGGCTAACTCTGTGCCAGCAGCCGCGGTAATACAGAGGGTGCAAGCGTTAATCGGAATTACTGGGCGTAAAGCGAGCGTAGGTGGCTTGATAAGTCAGATGTGAAATCCCCGGGCTTAACCTGGGAAC
+
GGGGGGGGGGGGGGGGGGGGGGGGGGGGGGGGGGGGGGGGGGGGGGGGGGGGGGGGGGGGGGGGGGGGGGGGGGGGGGGGGGGGGGGGGGGGGGGGGGGGGGGFGFGFGGGGGFGCCEGG,-:,5BFF,,CCE<EEEGCFGGGGGGCGGGCFBFGCFCGGGGGGGGGGG7BBFGGGGGGGGGGGGGGGGGGGGGGGGGGGGGGGGGGGGGGGGGGGGGGGEGGGGGGGGGGGGEEGGGGGGGDEGEGGCFGGGGGGGGGGGGGGGGGGGGGGGGGGFDGGFFFGGGGFF@:FF9
@M03364:396:000000000-C9LGT:1:1101:12391:10024 1:N:0:10
ACTCCTACGGGAGGCAGCAGTGGGGAATATTGGACAATGGGCGAAAGCCTGATCCAGCCATGCCGCGTGTGTGAAGAAGGTCTTCGGATTGTAAAGCACTTTAAGCAGTGAAGAAGACTCCCTGGTTAATACCCATGGACGATGACATTAGCTGCAGAATAAGCACCGGCTAACTCTGTGCCAGCAGCCGCGGTAATACAGAGGGTGCAAGCGTTAATCGGAATTACTGGGCGTAAAGGGAGCGTAGGTGGCTCTATAAGTCAGATGTGAAATCCCCGGGCTTAACCTGGGAAC
+
GGGGGGGGGGGGGGGGGGGGGGGGGGGGGGGGGGGGGGGGGGGGGGGGGGGGGGGGGGGGGGGGGGGGGGGGGGGGGGGGGGGGGGGGGGGGGGGGGGGGGGGGGGGGGGGGGGGGGGGFF-B?FFFG:CCCBA@GFGGGGCGGGGGGGGGGGGGGGGGGGGGGGGGGGGGGGGGGGGGGGGGGGGGGGGGGGGGGGGGGGGGGGGGGGGGGGGGGGGGGGGGGGGGGGGGGGGGGGGGGGGGGGDEGGGGGGGGGGGGGGFGGGGGGGGGGGGGGGGGGFFFGGFGFGFFFGG
@M03364:396:000000000-C9LGT:1:1101:26192:10041 1:N:0:10
ACTCCTACGGGAGGCAGCAGTGGGGAATATTGGACAATGGGGGAAACCCTGATCCAGCCATGCCGCGTGTGTGAAGAAGGCCTTTTGGTTGTAAAGCACTTTAAGCAGTGAAGAAGACTCCTTTGTTAATACCCATGGACGATGACATTAGCTGCAGAATAAGCACCGGCTAACTCTGTGCCAGCAGCCGCGGTAATACAGAGGGTGCAAGCGTTAATCGGAATTACTGGGCGTAAAGCGCGCGTAGGTGGTTTGTTAAGTTGAATGTGAAATCCCCGGGCTCAACCTGGGAAC
+
GGGGGGGGGGGGGGGGGGGGGGGGGGGGGGGGGGGGGGGGGGGGGGGGGGGGGGGGGGGGGGGGGGGGGGGGGGGGGFFGGGGGGGGGGGGGGGGGGGGGGGG@EGGGGGGGGFGC,4FFF-CA8CFG<BCCFFB8A<8FFCCFFGGGGGGGGGGGGGGGGGGGGGGGGEEGGGFGGGGGGGGGGGGGGCGGGGGGGGGGGGGGGGGGGGGGGGGDFGGGGGGGGGGGGGGGGGGGGFGGGGGG:5CE:FFGGGGGGFGGGGGGFFGGFGGGGGGCGGGGFFGGGGG@GFFG*1
@M03364:396:000000000-C9LGT:1:1101:6541:10059 1:N:0:10
ACTCCTACGGGAGGCAGCAGTGGGGAATATTGGACAATGGGGGAAACCCTGATCCAGCCATGCCGCGTGTGTGAAGAAGGCCTTTTGGTTGTAAAGCACTTTAAGCAGTGAAGAAGACTCCATGGTTAATACCCATGGACGATGACATTAGCTGCAGAATAAGCACCGGCTAACTCTGTGCCAGCAGCCGCGGTAATACAGAGGGTGCAAGCGTTAATCGGAATTACTGGGCGTAAAGCGAGCGTAGGTGGCTTGATAAGTCAGATGTGAAATCCCCGGGCTTAACCTGGGAAC
+
GGGGGGGGGGGGGGGGGGGGGGGGGGGGGGFGGGGGGGGGGGGGGGGGGGGGGGGGGGGGGGGGGGGGGGGGGGGGGGGGGGGGGGGGGGGGGGGGGGGGGGGGGGGGGGGGGGGGGGGGF?F8?FFG,<CAEFGGGGGGGGGGGGGGGGGGGGGGGGGGGGGGGGGGGGGGGGGGGGGGGGGGGGGGGGGGGGGGGGGGGGGGGGGGGGGGGGGGGGGGGGGGGGGGGGGG>EGGGGGGGGGGGGGGGGFGGGGGFFFGGGGGGDFFGGGGGGGGGGEGFFGGGGGFG4>4**
@M03364:396:000000000-C9LGT:1:1101:15306:10070 1:N:0:10
ACTCCTACGGGAGGCAGCAGTGGGGAATCTTCCACAATGGGCGCAAGCCTGATGCAGCGACGCCGCGTGCGGGATGGAGGCCTTCGGGTTGTAAACCGCTTTTGTTCAAGGGCAAGGCACGGTTTCGGCAGTGTTGAGTGGATTGTTCGAATAAGCACCGGCTAACTACGTGCCAGCAGCCGCGGTAATACGTAGGGTGCAAGCGTTATCCGGATTTATTGGGCGTAAAGGGCTCGTAGGCGGTTCGTCGCGTCCGGTGTGAAAGTCCATCGCTTAACGGTGGATCCGCGCCGG
+
GGGGGGGGGGGGGGGGGGGGGGGGGGGGGGGGGGGGGGGGGGGGGGGGGGGGGGGGGGGGGGGGGGGGGGGGGGGGGGGGGGGGGGGGGGGGGGGGGGGGGGGGGGGDGGGGGGGGGGGG>:@8+@FG8+@38<@FFFGGGGGGGGGGEGFF@EFGGGGGGGGGGGGGGCFFGGGGGGGGGGGGGGGGGGGGGGGGGGGGGGGGGGGDGGFGGGGGGFGGGG8CEC8:;F7CGFGGGGFGGGGGGGDGG=EDGGGGGGGGCFGGFFEGGGGGGGCGFGGGFFG3DFFFGFFGGD
@M03364:396:000000000-C9LGT:1:1101:22041:10080 1:N:0:10
ACTCCTACGGGAGGCAGCAGTGGGGAATATTGGACAATGGGGGAAACCCTGATCCAGCCATGCCGCGTGTGTGAAGAAGGCCTTTTGGTTGTAAAGCACTTTAAGCAGTGAAGAAGACTCCATGGTTAATACCCATGGACGATGACATTAGCTGCAGAATAAGCACCGGCTAACTCTGTGCCAGCAGCCGCGGTAATACAGAGGGTGCAAGCGTTAATCGGAATTACTGGGCGTAAAGGGAGCGTAGGTGGCTCTATAAGTCAGATGTGAAATCCCCGGGCTTAACCTGGGAAC
+
GGGGGGGGGGGGGGGGGGGGGGGGGGGGGGGGGGGGGGGGGGGGGGGGGGGGGGGGGGGGGGGGGGGGGGGGGGGGGGGGGGGGGGGGGGGGGGGGGGGGGGGGGGGGGGGGGGFGGGGFABFBBFFG,BFEBDCFFGGGGGGGGGDFGGGGGGGGGGGGGGGGGGGGGGGGGGGGGGGGGGGGGGGGGGGGGGGGGGGGGGGGGGGGGGGGGGGGGGGGGGGGGGDGGGGGGGGGGGGGFGGGGGGGFGGGGGGGGGGGGGGGGGGGGGGGGFFGGGGGFFC<FGGFGFFGFC
@M03364:396:000000000-C9LGT:1:1101:19226:10089 1:N:0:10
ACTCCTACGGGAGGCAGCAGTGGGGAATATTGGACAATGGGGGAAACCCTGATCCAGCCATGCCGCGTGTGTGAAGAAGGCCTTTTGGTTGTAAAGCACTTTAAGCAGTGAAGAAGACTCCGTGGTTAATACCCACGGACGATGACATTAGCTGCAGAATAAGCACCGGCTAACTCTGTGCCAGCAGCCGCGGTAATACAGAGGGTGCAAGCGTTAATCGGAATTACTGGGCGTAAAGGGAGCGTAGGTGGCTCTATAAGTCAGATGTGAAATCCCCGGGCTTAACCTGGGAAC
+
GGGGGGGGGGGGGGGGGGGGGGGGGGGGGGGGGGGGGGGGGGGGGGGGGGGGGGGGGGGGGGGGGGGGGGGGGGGGGGGGGGGGGGGGGGGGGGGGGGGGGGGFGGGGGGGGGGGGGGGFD:FAEGGG5BF5EEFEFFGGGFGGFFGFGGGGGGGGGGGGGGGGGGGGGEGGGGGGGGGGGGGGGGGGGGGGGGGGGGGGGGGGGGGGGGGGGGGGGGGGGGGGGGFGGGGGGEGGGGGGGGGGEGEGGGGGGGGFGFGGFCFGFGGGGGGGFGCDGGGDFFFGFGGFGFFGGC
@M03364:396:000000000-C9LGT:1:1101:2530:10100 1:N:0:10
ACTCCTACGGGAGGCAGCAGTGGGGAATATTGGACAATGGGCGAAAGCCTGATCCAGCCATGCCGCGTGTGTGAAGAAGGTCTTCGGATTGTAAAGCACTTTAAGTTGGGAGGAAGGGCATTAACCTAATACGTTAGTGTTTTGACGTTACCGACAGAATAAGCACCGGCTAACTCTGTGCCAGCAGCCGCGGTAATACAGAGGGTGCAAGCGTTAATCGGAATTACTGGGCGTAAAGCGCGCGTAGGTGGTTTGTTAAGTTGAATGTGAAATCCCCGGGCTCAACCTGGGAAC
+
GGGGGGGGGGGGFGGGGGGGGGGGGGGGGGGGGGGGGGGGGGGGGGGGGGGGGGGGGGGGGGGGGGGGGGGGGGGGGGGGGGGGGGGGGGGGGGGGGGGFGGG9EFFGGGGGGGGGGGG@FFF5:BFG:5CEBFG8@FFFGGGGGGGGGGGGEGGGGGGGGGGGGGGGGGGGGFGGGGGDGGGGGGGGGGGGGGDGGGGGGGGGGGGGGGGGGGGGGGGGGDDGGGGGGGGGGGGGGGGGGGCEGGDGGGGGGGGGGGGGGGGGGGGGFFFGGGGGGDGGFFGFGG4FGFFGFD
@M03364:396:000000000-C9LGT:1:1101:28065:10108 1:N:0:10
ACTCCTACGGGAGGCAGCAGTAGGGAATCTTCCACAATGGACGCAAGTCTGATGGAGCAACGCCGCGTGAGCGATGAAGGCCTTCGGGTCGTAAAGCTCTGTCCTCAGGGAAGATAATGACGGTACTTGCGGAGGGAGCCCCGGCTAACTACGTGCCAGCAGCCGCGGTCATACAGAGGGTGCAAGCGTTAATCGGAATTACTGGGCGTAAAGGGAGCGTAGGTGGCTCTATAAGTCAGATGTGAAATCCCCGGGCTTAACCTGGGAACTGCATCTGAAACTGTAGAGCTAG
+
GGGGGGGGGGGGGGGGGGGGGGGGGGGGGGGGGGGGGGGGGGGGGGGGGGGGGGGGGGGGGGGGGGGGGGGGGGGGGGGGGGGGGGGDGGGGGGGGGGGGGGG,AFG,EFGGGGF9?AE<9FFB=FFG,,8+++++6=::FCEGGC:<FGFFBFGGEFFGGGGGGGGGGBEGGGGGFFFGEFC<9;:FC7<;C,CFFEGGGCFGGFGGGGGEFGEFGGE?EEEGGC8CF8CEFGGEFFGCCFGG9C9?FFGF8CEEDFGGGGGGGGCCFGGCF+A>FFGGFFF7:CCB>**9
@M03364:396:000000000-C9LGT:1:1101:29095:10109 1:N:0:10
ACTCCTACGGGAGGCAGCAGTGGGGAATATTGGACAATGGGGGAAACCCTGATCCAGCCATGCCGCGTGTGTGAAGAAGGCCTTTTGGTTGTAAAGCACTTTAAGCAGTGAAGAAGACTCCGTGATTAGTACACATGGACGATGACATTAGCTGCAGAATAAGCACCGGCTAACTCTGTGCCAGCAGCCGCGGTAATACAGAGGGTGCAAGCGTTAATCGGAATTACTGGGCGTAAAGGGAGCGTAGGTGGCTCTATAAGTCAGATGTGAAATCCCCGGGCTTAACCTGGGAAC
+
GGGGGGGGGGGGGGGGGGGGGGGGGGGGGGGGGGGGGGGGGGGGGGGGGGGGGGGGGGGGGGGGGGGGGGGGGGGGGGGGGGGGGGGGGGGGGGGGGGGGGGGFGGGGGGGGGG8F8EF,A-B++EFG55A<,5C,CFDFGGDFFFGGGGGGGGGGGGGGGGGGGGGGG7CEGGGGGGGGGGGGGGGGGGGGGGGGGGGGGGGGGGGGGGGGGGCGGGGGGGDGGGGGGGGGGGGGGGFGGGGGEEGGGGGGCEDCDGGGGGGGGGG*CGGCFFGGGGGGFFGFGGGFGFFGGF
@M03364:396:000000000-C9LGT:1:1101:27916:10124 1:N:0:10
ACTCCTACGGGAGGCAGCAGTGGGGAATATTGCACAATGGGCGCAAGCCTGATGCAGCGACGCCGCGTGCGGGATGGAGGCCTTCGGGTTGTAAACCGCTTTTGTTCAAGGGCAAGGCACGGTTTCGGCCGTTATTAGTGGGTTGTTCGAATAAGCACCGGCTAACTACGTGCCAGCAGCCGCGGTAATACGTAGGGTGCAAGCGTTATCCGGATTTATTGGGCGTAAAGGGAGCGTAGGTGGCTCTATAAGTCAGATGTGAAATCCCCGGGCTTAACCTGGGAACTGCATCTG
+
GGGGGGGGGGGGGGGGGGGGGGGGGGGGGGGGGGGGGGGGGGGGGGGGGGGGGGGGGGGGGGGGGGGGGGGGGGGGGGGGGGGGGGGGGGGGGGGGGGGGGGGGGGGGGGGGGGCG+BD8=FF7+@>F3+@5**,,7,,@F,>CGC,,>CD:>CFGGG@CBFEGFGCGG*BCCGGGGGGGGGGDGG5>F7FEFCFGEGGGGCFGGEEGGFGGGG>EC<9EGGGGG:8?57CGFE5>2AEGFGGCAF6CFGGFCFGGGCCFE7?FC>E4>5EGDGG<FCFFFFGGGGF?F49*:D
@M03364:396:000000000-C9LGT:1:1101:17846:10150 1:N:0:10
ACTCCTACGGGAGGCAGCAGTAGGGAATTTTCGTCAATGGGCGCAAGCCTGAACGAGCAATGCCGCGTGGGTGAAGACGGTCTTCGGATTGTAAAGCCCTGTTGCCGGGGACAAAGGACAGCCCGAGTGTAAAGCTGACTGTTTGATGGTACCCGGCCAGAAAGCCACGGCTAACTACGTGCCAGCAGCCGCGGTAATACAGAGGGTGCAAGCGTTAATCGGAATTACTGGGCGTAAAGCGCGCGTAGGTGGTTTGTTAAGTTGAATGTGAAATCCCCGGGCTCAACCTGGGA
+
GGGGGGGGGGGGGGGGGGGGGGGGGGGGGGGGGGGGGGGGGGGGGGGGGGGGGGGGGGGGGGGGGGGGGGGGGGGGGGGGGGGGGGGGGGGGGGGGGGGGGGGGGGGGGGGGGGGGGGGGGGG78CF=3<93<3FGEFFDCEFGGGGFGGGGGGGGGGGGGGGGGGGGGCGGGGGGGGGGGGGGGGGGGGGGGGFFGGGGGGGGGGGGGGGGGGGGGGGGGEGGGGFGGGGFGEEEGGGGGGGGGGGGGEFGCCCGG?FGGGGGGG9DGGGGFGGGGGGGFFEGGGGFGFFD<
@M03364:396:000000000-C9LGT:1:1101:20537:10153 1:N:0:10
ACTCCTACGGGAGGCAGCAGTGGGGAATATTGGACAATGGGGGAAACCCTGATCCAGCCATGCCGCGTGTGTGAAGAAGGCCTTTTGGTTGTAAAGCACTTTAAGCAGTGAAGAAGACTCCGTGGTTAATACCCACGGACGATGACATTAGCTGCAGAATAAGCACCGGCTAACTCTGTGCCAGCAGCCGCGGTAATACAGAGGGTGCAAGCGTTAATCGGAATTACTGGGCGTAAAGGGAGCGTAGGTGGCTCTATAAGTCAGATGTGAAATCCCCGGGCTTAACCTGGGAAC
+
GGGGGGGGGGGGGGGGGGGGGGGGGGGGGGGGGGGGGGGGGGGGGGGGGGGGGGGGGGGGGGGGGGGGGGGGGGGGGGGGGGGGGGGGGGGGGGGGGGGGGGGGGGGGGGGGGGGG,EF8<-B+6BEG,@EEFFGCFGGGG7FFGGFGGGDFFEFGGGGGGGGFGGGGGGGGGGGGGGGGGGGGGGGGGGGGGFGGGGGGGGGGGGGGGGGGGGGGFGGGGGGGGGGGGGGGGGGGGGGGGEDGGCGGGGGGGFGGGGGGGGGGGGGGGGGFGGGGGGGGFFGGGGGFGFFGGF
@M03364:396:000000000-C9LGT:1:1101:28309:10164 1:N:0:10
ACTCCTACGGGAGGCAGCAGTGGGGAATATTGGACAATGGGGGAAACCCTGATCCAGCCATGCCGCGTGTGTGAAGAAGGCCTTTTGGTTGTAAAGCACTTTAAGCAGTGAAGAAGACTACCTTATTAATACCCATGGACGATGACATTAGCTGCAGAATAAGCACCGGCTAACTCTGTGCCAGCAGCCGCGGTAATACAGAGGGTGCAAGCGTTAATCGGAATTACTGGGCGTAAAGGGAGCGTAGGTGGCTCTATAAGTCAGATGTGAAATCCCCGGGCTTAACCTGGGAAC
+
GGGGGGGGGGGGGGGGGGGGGGGGGGGGGGGGGGGGGGGGGGGGGGGGGGGGGGGGGGG@FGGGGGGGGEGGGGGGGGGGGGGGFFGGGGGGGGGGGGGGGGGGGFGGGGGGGGGG,4C,,-:,,C<@C<AF,A,4A?A=3>8DFD,5<FC<<DFGGFGGGGGGG?F@E:8+DGG9FFGGGGGGGGGG7FGGGGGGGFGGFF7EF*BFGGGGGG7E@FGGGGDGG?<@FGGGGCEG=FDEGGEGEEGGG?C*:C?FGG7ACFC:CFFFGGFCFC7FGGGGD@FFFCGFGF>C41
@M03364:396:000000000-C9LGT:1:1101:9656:10170 1:N:0:10
ACTCCTACGGGAGGCAGCAGTGGGGAATCTTGCACAATGGGCGAAAGCCTGATGCAGCGACGCCGCGTGCGGGAAGGAGGCCCTCGGGTTGTAAACCGCTTTTGTTCAAGGGCAAGGCGGGTCTTCGGGCCCGTTGAGTGGATTGTTCGAATAAGCACCGGCTAACTACGTGCCAGCAGCCGCGGTAATACGTAGGGTGCAAGCGTTATCCGGATTTATTGGGCGTAAAGGGCTCGTAGGCGGTTCGTCGCGTCCGGTGTGAAAGTCCATCGCTTAACGGTGGATCCGCGCCGG
+
GGGGGGGGGGGGGGGGGGGGGGGGGGGGGGGGGGGGGGGGGGGGGGGGGGGGGGGGGGGGGGGGGGGGGGGGGGGGGGGGGGGGGGGGGGGGGGGGGGGGGGGGGGGFGGGGGGGGGGGGGFFG;FGGF<FF<FGDDFFGGGGGGGGFGGGG<FGGGGGGGGGGGGGGG8FGGGGGGGGGGGGGGGGGGFGGFGGGGGGGGGGGGGGGGGGGGGDGGGGGGGFGGGGGGGGGGGGGGGGGGGGGGGGGGGGGGGGGG?E=E?>7CGGGGGGGGGGGGGGGBFGGFGGFGFFGGG
@M03364:396:000000000-C9LGT:1:1101:20287:10176 1:N:0:10
ACTCCTACGGGAGGCAGCAGTGGGGAATATTGGACAATGGGGGAAACCCTGATCCAGCCATGCCGCGTGTGTGAAGAAGGCCTTTTGGTTGTAAAGCACTTTAAGCAGTGAAGAAGACTCCATGATTAGTACCCATGGACGATGACATTAGCTGCAGAATAAGCACCGGCTAACTCTGTGCCAGCAGCCGCGGTAATACAGAGGGTGCAAGCGTTAATCGGAATTACTGGGCGTAAAGGGAGCGTAGGTGGCTCTATAAGTCAGATGTGAAATCCCCGGGCTTAACCTGGGAAC
+
GGGGGGGGGGGGGGGGGGGGGGGGGGGGGGGGGGGGGGGGGGGGGGGGGGGGGGGGGGGGGGGGGGGGGGGGGGGGGGGGGGGGGGGGGGGGGGGGGGGGGGGGGGGGGGGGGGFGGGGCG9F,,CFG,8C?,B,<FFGGG:CFGGGGGGGGFGGGGGGGGGGGGGGGGFGGGGGGGGGGGGGGGGGGGGGGGGGGGGGGGFGGGGGGGGGGGGGGGGGGGGDGGGGGGGGGGGGGGGFGGGGGGGGGGGGGGGGGGGGGFFGGGGGGGGGGGGFGGGGGEEGGGGGFGFFGGD
@M03364:396:000000000-C9LGT:1:1101:13067:10197 1:N:0:10
ACTCCTACGGGAGGCAGCAGTGGGGAATATTGGACAATGGGGGAAACCCTGATGCAGCAACGCCGCGTGAGCGATGAAGGCCTTCGGGTCGTAAAGCTCTGTCCTCAAGGAAGATAATGACGGTACTTGAGGAGGAAGCCCCGGCTAACTACGTGCCAGCAGCCGCGGTAATACGTAGGGGGCTAGCGTTATCCGGAATTACTGGGCGTAAAGGGTGCGTAGGTGGTTTCTTAAGTCAGAGGTGAAAGGCTACGGCTCAACCGTAGTAAGCCTTTGAAACTGGGAAACTTGAGT
+
GGGGGGGGGGGGDGGGGGGGGGGGGGGGGGGGGGGGGGGGGGGGGGGGGGGGGGGGGGGGGGGGGGGGGGGGGGGGGGGGGGGGGGGGGGGGGGGGGGGGGGGGGGGGGGGGGGGGCGGGGEGG<CFG,:A,BFCFFGGGGGGGGDGGGGGGGGGGGGGGGGGGGGGGG*CFGGGEGGGGGGGGGGGGGGGGGGGGGGGGGGGGGGGGGGGGGFGGGGGEGGGGGGEGGGGGGGGGGGFFGGGGGFGGGGFGGEGGGGGGGGDEGGGGGDGGGGGGGGGGFFGGGGGFGFFGG7
@M03364:396:000000000-C9LGT:1:1101:6973:10204 1:N:0:10
ACTCCTACGGGAGGCAGCAGTGGGGAATATTGGACAATGGGGGAAACCCTGATCCAGCCATGCCGCGTGTGTGAAGAAGGCCTTTTGGTTGTAAAGCACTTTAAGCAGTGAAGAAGACTCCATGGTTACTACCCATGGACGATGACATTAGCTGCAGAATAAGCACCGGCTAACTCTGTGCCAGCAGCCGCGGTAATACAGAGGGTGCAAGCGTTAATCGGAATTACTGGGCGTAAAGGGAGCGTAGGTGGCTCTATAAGTCAGATGTGAAATCCCCGGGCTTAACCTGGGAAC
+
GGGGGGGGGGGGGGGGGGGGGGGGGGGGGGGGGGGGGGGGGGGGGGGGGGGGGGGGGGGGGGGGGGGGGGGGGGGGGGGGGGGGGGGGGGGGGGGGGGGGGGGDFGGGGGGGGGGFGFFFG?E<=FAF5,9<,,:BDECGDE+AFFGFGGGGFGGGGGGGGGGGGGGGGFGGGGFFGFGGGGGGGGGGGGGEDGGGGGGGGGGGGGGGGGGGGGGGGGGGGGGGGGGGGGGGGGDGGGGGCCGEEGGDC9FGCGGFGGGG<9CFGFGGGCCCCGFCFGDCDFGGGGGFGFFGGF
@M03364:396:000000000-C9LGT:1:1101:4319:10212 1:N:0:10
ACTCCTACGGGAGGCAGCAGTAGGGAATTTTCGTCAATGGGCGCAAGCCTGAACGAGCAATGCCGCGTGAACGAGGAAGGTCTTCGGATCGTAAAGTTCTGTTGAGAGGGAAAAAGGAACACCCGAGGCCATGCTGGTGAAGTGATATTACCTTTCGAGGAAGTCACGGCTAACTACGTGCCAGCAGCCGCGGTAATACGTAGGTGGCGAGCGTTATCCGGAATGATTGGGCGTAAAGGGTGCGTAGGCGGCCTGTTAAGTCTGAAGTGAAAGGTACCGGCTCAACCGGTAC
+
GGGGGGGGGGGGGGGGGGGGGGGGGGGGGGGGGGGGGGGGGGGGGGGGGGGGGGGGGGGGGGGGGGGGGGGGGGGGGGGGGGGGGGGGGGGGGGGGGGGGGBFGGGGGGGGGGGGGGGFGFGG++@FE+:8:BFGGFFGGGGGGCFFGGGGGFGGGGGGGGGGGGGGGGGGGGGGGGGGGGGGGGGGGGGGGGGGGGGGGGGGGGGGGGGGGGGGGGGGGGGGGGGGGGGGGG8EGGGGGGGGGCGGGGGGGGGGGFGGG@FGGGGGGGGGGGGGDFFGGFFGGGGGEGF:D
@M03364:396:000000000-C9LGT:1:1101:28901:10213 1:N:0:10
ACTCCTACGGGGGCAGCAGTGGGGAATATTGGACAATGGGGGAAACCCTGATCCAGCCATGCCGCGTGTGTGAAGAAGGCCTTTTGGTTGTAAAGCACTTTAAGCAGTGAAGAAGACTCCGTGGTTAATACCCATGGACGATGACATTAGCTGCAGAATAAGCACCGGCTAACTCTGTGCCAGCAGCCGCGGTAATACAGAGGGTGCAAGCGTTAATCGGAATTACTGGGCGTAAAGCGCGCGTAGGTGGTTTGTTAAGTTGAATGTGAAATCCCCGGGCTCAACCTGGGAACT
+
GGGGGGGGGGGGGGGGGGGGGGGGGGGGGGGGGGGGGGGGGGGGGGGGGGGGGGGGGGGGGGGGGGGGGGGGGGGGGGGGGGGGGGGGGGGGGGGGGGGGGFGEGGGE@FGCFG,EFCFEE-B+::FC,,98B=F,@FGGGGGGG9BDCGGDFGGGGGGGGGGGGCF7C@E:FGGGGGGGGGGGGGGGGGGGGGGGGGGGGGGGGGGGGGFGGGGGGGGGGEGGGGCGFGGGGDGGGGGGGGGGGGGGGGGGGGGGFFGFGGGGGGFGGCFGGFGGGGGGFFGGGGGFGFFGGG
@M03364:396:000000000-C9LGT:1:1101:20515:10214 1:N:0:10
ACTCCTACGGGAGGCAGCAGTGGGGAATATTGGACAATGGGGGAAACCCTGATCCAGCCATGCCGCGTGTGTGAAGAAGGCCTTTTGGTTGTAAAGCACTTTAAGCAGTGAAGAAGACTCCCTGGTTAATACCCATGGACGATGACATTAGCTGCAGAATAAGCACCGGCTAACTCTGTGCCAGCAGCCGCGGTAATACAGAGGGTGCAAGCGTTAATCGGAATTACTGGGCGTAAAGGGAGCGTAGGTGGCTCTATAAGTCAGATGTGAAATCCCCGGGCTTAACCTGGGAAC
+
GGGGGGGGGGGGGGGGGGGGGGGGGGGGGGGGGGGGGGGGGGGGGGGGGGGGGGGGGGGGGGGGGGGGGGGGGGGGGGGGGGGGGGGGGGGGGGGGGGGGGGGFGGGGGGGGGGGGGGGGG-B88BEF,CEFFGGFFGGGGGGGGGFGGGGGGGGGGGGGGGGGGGGGGGGGGGGGGGGGGGGGGGGGGGGGGGGGGGGGGGGGGGGGGGGGGGGGGGGGGGGGGGGGGGGGGGGGGGGGFGGGGGGGGGGFGFDFFGGGGGGGGFGGGGGGGGGGGDGGFFCDFGFFGFFCF>
@M03364:396:000000000-C9LGT:1:1101:11439:10228 1:N:0:10
ACTCCTACGGGAGGCAGCAGTGGGGAATATTGCACAATGGGCGCAAGCCTGATGCAGCGACGCCGCGTGCGGGATGGAGGCCTTCGGGTTGTAAACCGCTTTTGTTTGGGAGCAAGCCCTTCGGGGTGAGTGTACCTTTCGAATAAGCACCGGCTAACTACGTGCCAGCAGCCGCGGTAATACGTAGGGTGCGAGCGTTATCCGGATTTATTGGGCGTAAAGGGCTCGTAGGCGGTTCGTCGCGTCCGGTGTGAAAGTCCATCGCCTAACGGTGGATCTGCGCCGGGTACGGGC
+
GGGGGGGGGGGGGGGGGGGGGGGGGGGGGGGGGGGGGGGGGGGGGGGGGGGGGGGGGGGGGGGGGGGGGGGGGGGGGGGGGGGGGGGGGGGGGGGGGGGGGGGGGGGGGGGGGGGGFGGCGFG:FBFG+8@8FAFGGGGGG:DFC>FFGGGGGGGGGGGGGGGGGGGGG,CFGGGGGGGGGGGGGGGGGGGGGGGGGGGGGGGGGGGGGGGGGGGGGGGGGGGGGGGGGGGGGGGGGGGGGGGGGDGEGCGGGFGGGF?FGGGG5C5CGGGGDGGF7DEGFFGGGGGBGFFGG)
@M03364:396:000000000-C9LGT:1:1101:13785:10230 1:N:0:10
ACTCCTACGGGAGGCAGCAGTGGGGAATATTGCACAATGGGCGCAAGCCTGATGCAGCGACGCCGCGTGCGGGATGGAGGCCTTCGGGTTGTAAACCGCTTTTGTTTGGGAGCAAGCCCTTCGGGGTGTATGTACCTTTCGAATAAGCACCGGCTAACTACGTGCCAGCAGCCGCGGTAATACGTAGGGTGCGAGCGTTATCCGGATTTATTGGGCGTAAAGGGCTCGTAGGCGGTTCGTCGCGTCCGGTGTGAAAGTCCATCGCTTAACGGTGGATCCGCGCCGGGTACGGGC
+
GGGGGGGGGGGGGGGGGGGGGGGGGDGGGGGGGGGGGGGGGGGGGGGGGGGGGGGGGGGGGGGGGGGGGGGGGGGGGGGGGGGGGGGGGGGGGGGGGGGGGG??<FBGGGGBEGAFC=>,<FF7::>F3,3<@,@@9BFFE@:FC,?9DDF<FGEG?FGGGGFFGCBFG,:CFGGGDGFDGGGGGFGGGCEGE8*:EGEGGFGG5A:C::FGGGGFGECEFGGGGDC=CEGEGGGGGGGE/**:8CE5CEEGG+C?FGFDFFF:5C5DCFGGCCECF4CF3BCDDDD>19><<)
@M03364:396:000000000-C9LGT:1:1101:6522:10247 1:N:0:10
ACTCCTACGGAGGCAGCAGTGGGGAATATTGGACAATGGGGGCAACCCTGATCCAGCCATGCCGCGTGTGTGAAGAAGGCCTTTTGGTTGTAAAGCACTTTAAGCAGTGAAGAAGACTCCGTGGTTAATACCCACGGACGATGACATTAGCTGCAGAATAAGCACCGGCTAACTCTGTGCCAGCAGCCGCGGTAATACAGAGGGTGCAAGCGTTAATCGGAATTACTGGGCGTAAAGCGAGCGTAGGTGGCTTGATAAGTCAGATGTGAAATCCCCGGGCTTAACCTGGGAACT
+
GGGGGGGGGGGDGGGGGGGGGGGGGGGGGGGGGGGGGGGGGGGGGGGGGGGGGGGGGGGGGGGGGGGGGGGGGGGGGGGGGGGGGGGGGGGGGGGGGGGGGGFFGFGGGGGGGGGGGGGGGFF=4BFF<5CEE<FFGGGGGGGGG9FFGGGGGGGGGGGGGGGGGGGGGE>FGGGGGGGGGGGGGGGGGGGGGDGGGGGGGGGGGGGGGGGGGGGGGGGGGGGGGGGGCGGGGGGGGGGGGGGGGGGGGGGGGGGGCGCCGGGFGGGGGGGGGGGGDCGGFFCGGGGFD>FFG7
@M03364:396:000000000-C9LGT:1:1101:22065:10252 1:N:0:10
ACTCCTACGGGAGGCAGCAGTGGGGAATATTGGACAATGGGCGCAAGCCTGATGCAGCGACGCCGCGTGCGGGATGGAGGCCTTCGGGTTGTAAACCGCTTTTGTTCAAGGGCAAGGCACGGTTTCGGCCGTGTTGAGTGGATTGTTCGAATAAGCACCGGCTAACTACGTGCCAGCAGCCGCGGTAATACAGAGGGTGCAAGCGTTAATCGGAATTACTGGGCGTAAAGGGAGCGTAGGTGGCTCTATAAGTCAGATGTGAAATCCCCGGGCTTAACCTGGGAACTGCATCTG
+
GGGGGGGGGGGGGGGGGGGGGGGGGGGGGGGGGGGGGGGGGGGGGGGGGGGGGGGGGGGGGGGGGGGGGGGGGGGGGGGGGGGGGGGGGGGGGGGGGGGGGGGGGGG9FGGGGGGGBFGG7>FD+@FG>+@53@F,@DDFG<9CEFGGGGFGCGGGGGGGGGGGGGGGG<CGFGGGGGGGGGGGGGGGFFGDFFGGGGGGGGGGGGGGGGGGGGGGGGGGGGGGEC8=FFGG5CEGGGGGGFCFFGGGGGFFGGGGGCFF?EFGGGGGGGGGGGGFGGGGFFEFGC6@G?4:7:
@M03364:396:000000000-C9LGT:1:1101:26742:10264 1:N:0:10
ACTCCTACGGGAGGCAGCAGTGGGGAATATTGCACAATGGGCGCAAGCCTGATGCAGCGACGCCGCGTGCGGGATGGAGGCCTTCGGGTTGTAAACCGCTTTTGTTCAAGGGCAAGGCACGGTTTCGGCCGTTTTGAGTGGATTGTTCGAATAAGCACCGGCTAACTACGTGCCAGCAGCCGCGGTAATACGTAGGGTGCAAGCGTTATCCGGATTTATTGGGCGTAAAGGGCTCGTAGGCGGTTCGTCGCGTCCGGTGTGAAAGTCCATCGCTTAACGGTGGATCCGCGCCGG
+
GGFGGGGGGGGGGGGGGGGGGGGGGDGGGGGGGGFGGGGGGGGGGGGGGGGGGGGGGEGEGGGGGGGGGGGGGGGGGFGGGGGGGGGGGGGGGGFGGGG7B<DFFDGFGGGGGGD@+3FCF:F7@FGG++55*8*,CFFFF@,?F:@FGGGFCGFFGGGGGGEGGGAF@CFGGGGFGDFFGGGFGEGGGGGGFCFGG6EGGGGGGGGGGEGGG5C8C?CCG9FGGGCCGGGGGGGGGGGGGEEG5:CCCEEDECCGD*:=EFFEFCCCFGGDDGC<FFGGBFG*7C5<C@>DDD
@M03364:396:000000000-C9LGT:1:1101:11299:10271 1:N:0:10
ACTCCTACGGGAGGCAGCAGTAGGGAATTTTCGGCAATGGGGGAAACCCTGACCGAGCAACGCCGCGTGAACGAAGAAGGCCTTCGGGTCGTAAGGTTCTGTTGTACGGGAAGAACGTCGGATGGAGGATATGCCATGCGAGTGACGGTACCGAACATAGAAAGCCACGGCTAACTACGTGCCAGCAGCCGCGGTAATACGTAGGTGGCAAGCGTTGTCCGGAATTATTGGGCGTAAAGCGCGCGCAGGCGGCTTCCTAAGTCCATCTTAAAAGTGCGGGGCTTAACCCCGTGT
+
GGGGGGGGGGGGGGGGGGGGGGGGGGGGGGGGGGGGGGGGGGGGGGGGGGGGGGGGGGGGGGGGGGGGGGGGGGGGGGGGGGGGGFGGGGGGGG@GGGGGGGGGGGGGGGGGGGFGGGGGG@FB7CFG+,8@9DDFCFGG>C>F9FF>FGGGGGGGGGGGGGGFGGGEE<:FGGGGGGGGGGGGGFGGGCFGGGGGGGGGGGGGGGGGGGGFFDEGGGGGGG5CFFFFGGGGGEGGEGGGGCGGGGGGGGGGGG8E7E?<F:DFGGGGGGCFFGFGGGGGFFGGGGGBCD:CG*
@M03364:396:000000000-C9LGT:1:1101:21482:10278 1:N:0:10
ACTCCTACGGGAGGCAGCAGTGGGGAATATTGGACAATGGGGGAAACCCTGATCCAGCCATGCCGCGTGTGTGAAGAAGGCCTTTTGGTTGTAAAGCACTTTAAGCAGTGAAGAAGACTCCTTGGTTAATACCCGCGGACGATGACATTAGCTGCAGAATAAGCACCGGCTAACTCTGTGCCAGCAGCCGCGGTAATACAGAGGGTGCAAGCGTTAATCGGAATTACTGGGCGTAAAGGGAGCGTAGGTGGCTCTATAAGTCAGATGTGAAATCCCCGGGCTTAACCTGGGAAC
+
GGGGGGGGGGGGGGGGGGGGGGGGGGGGGGGGGGGGGGGGGGGGGGGGGGGGGGGGGGGGGGGGGGGGGGGGGGGGGGGGGGGGGGGGGGGGGGGGGGGGGGGGGGGGGGGGGGGG,<FE,-:,EFGFEFFA=E+4=>+@C6BFGC@FEEFF=FCEGGGGFGGGGGGGG@8FGGFGGGFFEGGGGGGGGGGGGGGGGGGGGGFGGEEGGGGGGGGGGGGGGGGGGF9EGGGGGEEEFGGGGEGGCEEGGGGF8E@FCGGGGGGGGGFCGC7:DGGFGGGGEECGFGGFGFFGG<
@M03364:396:000000000-C9LGT:1:1101:27972:10282 1:N:0:10
ACTCCTACGGGAGGCAGCAGTGGGGAATATTGGACAATGGGGGAAACCCTGATCCAGCCATGCCGCGTGTGTGAAGAAGGCCTTTTGGTTGTAAAGCACTTTAAGCAGTGAAGAAGAATCCATTGTTACTACCCACGGACGATGACATTAGCTGCAGAATAAGCACCGGCTAACTCTGTGCCAGCAGCCGCGGTAATACAGAGGGTGCAAGCGTTAATCGGAATTACTGGGCGTAAAGGGAGCGTAGGTGGCTCTATAAGTCAGATGTGAAATCCCCGGGCTTAACCTGGGAAC
+
GGGGGGGGGGGGGDGGGGGGEGGGGGGGGGGGGGGGGGGGGGGGEEFGGGGGGGAFGFGGGGGGGGGDGBFEFGGFGGGGGCGGGFGGGFGGGCGGGGGGGGGFEDDFFGGGGGF=,,C<E-<,<CEF,CCE<<EEFCFCF>FGG=F9AFG?EFFGGFFFFFGGF@GGGG*3FFCG9CGGGFGFGGGGGGGGG*CFGGGGBFFGGCE@FGGGGCCGFFFGGEEGC;CEGEGGG8CGGGCE8EEG8CEGGGGG8<+<DGGGGGGGF79FFFFDFGCGGGGGFF*>FGD@FFFFG5
@M03364:396:000000000-C9LGT:1:1101:8050:10322 1:N:0:10
ACTCCTACGGGAGGCAGCAGTGGGGAATATTGGACAATGGGGGAAACCCTGATCCAGCCATGCCGCGTGTGTGAAGAAGGCCTTTTGGTTGTAAAGCACTTTAAGCAGTGAAGAAGACTCCCTTGTTAATACCCATGGACGATGACATTAGCTGCAGAATAAGCACCGGCTAACTCTGTGCCAGCAGCCGCGGTAATACAGAGGGTGCAAGCGTTAATCGGAATTACTGGGCGTAAAGGGAGCGTAGGTGGCTCTATAAGTCAGATGTGAAATCCCCGGGCTTAACCTGGGAAC
+
GGGGGGFGGGGGGGEGGGGFCEFFGGGGGEGGGGGGGGGGGGGGGGGGGGGGGGGGCFDGGGGFGGGGGEGGGGGGGGGGGGGGGGGGGGGGGGGGFGGGGGGGGFGGGGGGGGGF<FGEF=<,4CBF,5A55FFFFGGGGE>FGGGGGGGGGGGGGGGGGGGGGGGGGFGGGGGGGGFGGGGGGGGGGGGGGGDGGGGDGGFGGGGDGGGCEFGGGGGGGGGGGGCCGGGCE:5EFFGG=EGEEGG=FGFFCCFGGGGGFFGFGFGGG7CGFGGFGGGDFF5D>DC=C5FGG<
@M03364:396:000000000-C9LGT:1:1101:3610:10338 1:N:0:10
ACTCCTACGGGAGGCAGCAGTGGGGAATATTGGACAATGGGGGAAACCCTGATCCAGCCATGCCGCGTGTGTGAAGAAGGCCTTTTGGTTGTAAAGCACTTTAAGCAGTGAAGAAGACTCCCTGGTTACTACCCATGGACGATGACATTAGCTGCAGAATAAGCACCGGCTAACTCTGTGCCAGCAGCCGCGGTAATACAGAGGGTGCAAGCGTTAATCGGAATTACTGGGCGTAAAGGGAGCGTAGGTGGCTCTATAAGTCAGATGTGAAATCCCCGGGCTTAACCTGGGAAC
+
GGGGGGGGGGGGGGGGGGGGGGGGGGGGGGGGGGGGGGGGGGGGGGGGGGGGGGGGGGGGGGGGGGGGGGGGGGGGGGGGGGGGGGGGGGGGGGGGGGGGGGGFGGGGGGGGGGGGGFGGD=E:+BEF,5CC?FGGGGGFG>FFDFFGGGGGGGGGGFGGGGGGGGGGGGGGGGGGGGGGGGGGGGGGGGGGGGGGGGGGGGGGGGGGGGGGGEEEGGGGGGGGGGGGGGGGGGGGGGGGFGGGEGGGGGGGGGGFGGGGAFFGGFGGGGGGGGGGGGGGFF=FGGGFGFFGFF
@M03364:396:000000000-C9LGT:1:1101:25299:10371 1:N:0:10
ACTCCTACGGGAGGCAGCAGTGGGGAATATTGCACAATGGGCGCAAGCCTGATGCAGCGACGCCGCGTGCGGGATGGAGGCCTTCGGGTTGTAAACCGCTTTTGTTCAAGGGCAAGGCACGGTTTCGGCTGTGTTGAGTGGATTGTTCGAATAAGCACCGGCTAACTACGTGCCAGCAGCCGCGGTAATACGTAGGGTGCAAGCGTTATCCGGATTTATTGGGCGTAAAGGGCTCGTAGGCGGTTCGTCGCGTCCGGTGTGAAAGTCCATCGCTTAACGGTGGATCCGCGCCGG
+
GGGGGGGGGGGGGGGGGGGGGGGGGGGGGGGGGGGGGGGGGGGGGGGGGGGGGGGGGGGGGGGGGGGGGGGGGGGGGGGGGGGGGGGGGGGGGGGGGGGGGGGGGGG,FFGGGFFF<<>D7+@:3>FG3+8@33@7@CDEGGGGGFCFGGFG<FFGGGGGGGGGGGGGGFGGGGGFGGGGGG>FGDCGGGGGFEFGGGGGGGGGGGGGGGGGGGGDFGGGGDFGGGCGGFGGGGGGEGGGGGGCGEGGGGEEGGGEGEG5E+:CC>CFGGCCDGFCFGGGEFGGGGGFCDEG3D
@M03364:396:000000000-C9LGT:1:1101:4678:10371 1:N:0:10
ACTCCTACGGGAGGCAGCAGTGGGGAATATTGCACAATGGGCGCAAGCCTGATGCAGCGACGCCGCGTGCGGGATGGAGGCCTTCGGGTTGTAAACCGCTTTTGTTCAAGGGCAAGGCACGGTTTCGGCCGTGTTGAGTGGCTTGTTCGAATAAGCACCGGCTAACTACGTGCCAGCTGCCGCGGTAATACGTAGGGTGCAAGCGTTATCCGGATTTATTGGGCGTAAAGGGCTCGTAGGCGGTTCGTCGCGTCCGGTGTGAAAGTCCATCGCTTAACGGTGGATCCGCGCCGG
+
GGGGGGGGGGGGGGGGGGGGGGGGGGGGGGGGGGGGGGGGGGGGGGGGGGGGGGGGFGGGGGGGGGGGGGGGGGGGGGGGGGGGGGGGGGGGGGGGGGGGGGGGGFFFGGGFGGCCFGGGDEFFGFGC+8@5@8FC9FFGG*:DFGCF7FGG>FFGGGGFGGECFGFCFCCGGGGGGGGGGGGGGGGEFFFFEGGGGGGGGGGGGGGDGCGEG?CGDGGGFGGFGGEC>@FGGGGGGEF=CEG5ECCG=*2:::ECDCE55<DFCC?:>FFGGGGGGGG30;EGFGGFGE3DGG
@M03364:396:000000000-C9LGT:1:1101:20123:10383 1:N:0:10
ACTCCTACGGGAGGCAGCAGTGGGGAATATTGCACAATGGGCGCAAGCCTGATGCAGCGACGCCGCGTGCGGGATGGAGGCCTTCGGGTTGTAAACCGCTTTTGTTCAAGGGCAAGGCACGGTTTCGGCCGTGTTGAGTGGATTGTTCGAATAAGCACCGGCTAACTACGTGCCAGCAGCCGCGGTAATACAGAGGGTGCAAGCGTTAATCGGAATTACTGGGCGTAAAGCGCGCGTAGGTGGTTTGTTAAGTTGAATGTGAAATCCCCGGGCTCAACCTGGGAACTGCATCC
+
GGGGGGGGGGGGGGGGGGGGGGGGGGGGGGGGGGGGGGGGGGGGGGGGGGGGGGGGGGGGGGGGGGGGGGGGGGGGGGGGGGGGGGGGGGGGGGGGGGGGGGGGGGGGGGGGGGGGCGGGE+@><FGG7<@@3::D3@@FF:CCGEGGGGGGCFGGGGGGGGGGGGGGG*=FGGGGGGGGGGGGGEGGGGGGGFGGGGGGGGGGGEGCGFGGGGGGGGGGGGGGGGGGGGGGGGGGGEGEFGG=FFGCFGGGGFCFGGGGGEGGGG6DGGGGG=FCGGGGFFGGGC<?FF6CC
@M03364:396:000000000-C9LGT:1:1101:4064:10384 1:N:0:10
ACTCCTACGGGAGGCAGCAGTAGGGAATTTTCGTCAATGGGCGCAAGCCTGAACGAGCAATGCCGCGTGGGTGAAGACGGTCTTCGGATTGTAAAGCCCTGTTGCCGGGGACAAAGGACAGCCAGAGTGGACAGCTGACTGTTTGATGGTACCCGGCCAGAAAGCCACGGCTAACTACGTGCCAGCAGCCGCGGTAATACGTAGGTGGCAAGCGTTATCCGGAATGATTGGGCGTAAAGGGTGCGCAGGCGGCTGTGCAAGTCTGAAGTAAAAGGGACCGGCTCAACCGGTTCC
+
[truncated: 45,085,613 more chars]
