# Supplementary material for: Characterization of the bacterial microbiota composition and evolution at different intestinal tract in wild pigs (Sus scrofa ussuricus)
Source: PeerJ. 2020 May 26;8:e9124. doi: 10.7717/peerj.9124 (PMC7258971; doi:10.7717/peerj.9124)
Supplement: Supplemental Information 10 [file peerj-08-9124-s019.gz › D19AH650-Y7JE2_R2.fq]

@M03364:396:000000000-C9LGT:1:1101:14255:1206 2:N:0:10
GGACTACACGGGTATCTAATCCTGTTCGCTCCCCACGCTTTCGCTCCTCAGCGTCAGTAACGGCCCAGAGACCTGCCTTCGCCATTGGTGTTCTTCCCGATATCTACACATTCCACCGTTACACCGGGAATTCCAGTCTCCCCTACCGCACTCACGCCCGCCCGTACCCGGCGCGGATCCACCGTTAAGCGATGGACTTTCACACCGGGCGCGAGGCACCGCCTACGAGCCCTTTACGCCCAATCAATCCGGCTTAAGCTTGCACCCTACGGATTACCGTGGCTGCTTGCACGTAGTCAGC
+
CCCCCGGGGGGGGDFFGGFGFGG<FEFEFEGGGGGGGGGGGGGGGGG@DF8FFFGGGFGGGGGGGGGF@FGGFGGGGGGFFGGGG9EFDFGGGDFFGGEGGGGGFGA9FGGGGGFFGEEDDGGCDEEFGC<EDGC<@,?F9?C;DGGGD5F)8:+3@@CGGGEGEDGGGGGGDC5D55CCFGGCC8C@F,:DCECF6:BCGEGFGFF((12C2)*-)-AC259,8818(>041<B)<(;CE02(..<:6F71((()*).-.3A2CGG:<B2(--,)3+((.,-((,)))4)361(.8*-2>
@M03364:396:000000000-C9LGT:1:1101:18773:1263 2:N:0:10
GGACTACCAGGGTTTCTAATCCTGTTTGCTACCCACGCTTTCGAGCCTCAGTGTCAGTATTATGCCAGAAGGCTGCCTTCGCCATCGGTATTCCTCCAGATCTCTACGCATTTCACCGCTACACCTGGAATTCTACCTTCCTCTCACATACTCTAGCTCTACAGTTTCAGATGCAGTTCCCAGGTTAAGCCCGGGGATTTCACATCTGACTTATAGAGCCACCTACGCTCCCTTTACGCCCAGTAATTCCGATTCACGCTTGCCCCCTCCGTCTTTCCCCCGCTGCTGGCCCAGATGTGGC
+
CCCCCGGGGGGGGGGGGGFGGGGGGGGGGGGGGGGGGGGGGGGFGGGGGGGEFGGFEFGGGGGGGGGGGGFFFFGGGGGGGGGGGGGGFDFGGGGGGGG9FGFEGGGGGGGGGGGGFGEGGGGGGGGGGGGGGGGGGGGGGGGFGGG8@DGFED9FFDFGFGFGGFGGGGCFFGFDFFGGDEF:FF?>FFFGGGGGGGGGGAGFFFF@7>ACC9,;9=FGEGFFFD9D2?5>:B=EFFGGGFF>=9?CFGC(3<?EF(88;@G1FGG((,(63(3)/0).(-492(,),24:(((***-*9
@M03364:396:000000000-C9LGT:1:1101:10300:1286 2:N:0:10
GGACTACACGGGTATCTAATCCTGTTTGCTCCCCACGCTTTCGTGCCTCAGTGTCAGTTACAGTCCAGAGAGCCGCCTTCGCAACTGGTGTTCCTCCTAATATCTACGCATTTCACCGCTACACTAGGAATTCCACTCTCCTCTCCTGCACTCAAGTTTCCCAGTTTCAAAGGCTTACTACGGTTGAGCCGTAGCCTTTCACCTCTGACTTAAGAAACCACCTACGCACCCTTTACGCCCAGTACTTCCGGATAACGCTAGCCCCCTACGTAGTACCCCCGCTGCTGGCACGGTGTTGGCC
+
CCCCCGGGGGGGGD@FGGGFGGGGGGGGGGGGGGGGGGGGFGGGGCGFGGGGFGGFFAFFGGF<FGGGGG?FGGGGGGGGGGGGGGGGCEFGGGGGGGGGGCGGGG,AEEGEGGGGGGGGGGDGC8FFGGGGGFDFGGCGGD?7DEFDCFGBE8637@DFGGFGGGGFFDGGBB5D8DFGGG6@EC<DFBC7DEGGGGGGFAF*7*3**5*<8+@>C@6?29)0<853/75=B=>*/98C*(/9+19?FD)(,3/.8:7;1(53C83(((()(-.)-+,(-2((44)(((.4((,0.)(29
@M03364:396:000000000-C9LGT:1:1101:9953:1314 2:N:0:10
GGACTACAAGGGTATCTAATCCTGTTTGCTCCCCACGCTTTCGCGCCTCAGTGTCAGTTACAGACCAGGAAGCCGCCTTCGCCACTGGTGTTCCTCCATATCTCTACGCATTTCACCGCTACACCTGGAATTCTACCTTCCTCTCACATACTCTAGCTCTACAGTTTCAGATGCAGTTCCCAGGTTAAGCCCGGGGATTTCACATCTGACTTATAGAGCCACCTACGCTCCCTTTCCGCCCAGTAATTCCGATTCACGCTTGCACCCTCTGTCTTACCGCGGCTGCTGGCACAGACTTAGC
+
CCCCCGGGGGGGGGFGGGGGGGGGGGGGGGGGGGGGGGGGGGGGGGGGGGGGGGGGGGGGGGGGGGGFGGGGGGGGGGGFFGFGGGGGGGGGGGGGGGGGEFGGFGGGGGGGGGGGGGGGGGGGGGGGEFGGGGGFF9=FGGFFGGGD;DEECE89FFGGGGFGGGGGGGGGFGFF9@GGGF?FFDFDFEGFDGGG>CFGGFGE9AFFFGFG*B,/=CFGEGFFFDDDFG@@(8>*52EGG;;E65??FGF;?D)96(:(8?=8DGG2(,8<)-.-5C(,(41((4)53<184:2)9*.::
@M03364:396:000000000-C9LGT:1:1101:17421:1374 2:N:0:10
GGACTACTGGGGTTTCTAATCCTGTTCGCTCCCCACGCTTTCGCTCCTCAGCGTCAGTAACGGCCCAGAGACCTGCCTTCGCCATTGGTGTTCTTCCCGATATCAACACATTCCACCGTTACACCGGGAATTCCAGTCTCCCCTACCGCACTCAAGCCCGCCCGTACCCGGCGCGGATCCACCGTTAAGCGATGGACTTTCACACCGGACGTGCCGAACCGCCTACGAGCCCTTTACCCCCAATAAATCCGGTTCACGCTCTCCCCCTTCGTATTTCCGCGCCTCATGGCCCGTTGTCAGC
+
ABCCCGGGFFFEGGEFGGDGFGGGGGFFGDCC9FFGCFEBEGGEEFGFEGCFGFGGFGFCGGG7FGDEG<EFFFDEEGGFGGGGG<<<C=FGFEFEFGEGFGGF,CF,4@FBEEDFFDE6CFFG@EE+CFEFFC::6EDEFFEB8,@+3*C@@D+0,@:EG>>CEB*@:7BC**(:55CFGG5*38866,*2*:**;CE<+9E39:549C(*-)2(1-:E651((*(8(/-(.4:-)3<8/(-(936<FD39,((66(.3((320;94(2,(,(.))0((4(3((().),,((-()0/.*7
@M03364:396:000000000-C9LGT:1:1101:21253:1437 2:N:0:10
GGACTACTGGGGTATCTAATCCTGTTTGCTCCCCACGCTTTCGCACCTCAGTGTCAGTATCAGTCCAGGTGGTCGCCTTCGCCACTGGTGTTCCTTCCTATATCTACGCATTTCACCGCTACACAGGAAATTCCACCACCCTCTACCGTACTCTAGTCAGTCAGTTTTGAATGCAGTTCCCAGGTTGAGCCCGGGGCTTTCACATCTGACTTATAGAGCCACCTACGCTCCCTTTACGCCCAGTCATTCCGATTCACGCTTGCACCCTCTGGATTACCGCGGCTGCTGTCGCAGATTTAGC
+
CCCCCGGFGGGGFGGGGGGGGGGCGGGGGGGGGGGGGGGGGGGGGGGGGFD<CFFGGEFAFFFGGGGGFFFGGGGGGGGCGGGGGGGG@B9FE9FFF<FCF,>FDGGGGGDEFGFGGGGGGGGG9@CF@DEGGGGGF,=FFFGF?FF6DDCD,*?DFGGG6F5@FAEFGG9EFCDDADGF,6=@DFB=BC87C7@79CC@CEGCGFCC<FEFE>A>76;CEFFF5?@B=<5=DFE=:D8FF215/755AG*,6;5.;;F<4=C)>CC,887)-))5<<,(((-29148).(-32,*1*.*:
@M03364:396:000000000-C9LGT:1:1101:14764:1523 2:N:0:10
GGACTACTCGGGTATCTAATCCTGTTTGCTACCCACGCTTTCGAGCCTCAGTGTCAGTATTATGCCAGAAGGCTGCCTTCGCCATCGGTATTCCTCCAGATCTCTACGCATTTCACCGCTACACCTGGAATTCTACCTTCCTCTCACATACTCTAGCTCTACAGTTTCAGATGCAGTTCCCAGGTTAAGCCCGGGGATTTCACATCTGACTTATCGAGCCACCTACGCTCCCTTTACGCCCAGTAATTCCGATTAACGCTTGCACCCTCTGTATTACCGCGGCCGCTGGCACAGATTTCGC
+
CCCCCGGGGFFEFCEGGGGFGGG<FFFGGF,CEGFEFEECGGGC@FGGGGFECFGGFC9C;<C<FFGGGGFFG8FEGGGGGGEG@FEG@EFGGCGEG=FGGEFGGFGFGEGGGGGGGGGCCGGFGGGGFGGGGFFF8CDFGGGFGFD4@DGEFEGFGACFFGBGGD8ECG@FFGFGE;3==9+=>EFEFG8D6C6C+CBCGEGCFFCE0==G5B,)9>C>BFFFFG9*:CBBB4>*0(:CE2>>=?E?@:<7@(,9C01<8<B3CBD2?,.95??)498979;((2((31(5,2(*98)0/
@M03364:396:000000000-C9LGT:1:1101:13849:1528 2:N:0:10
GGACTACTGGGGTTTCTAATCCTGTTCGCTCCCCACGCTTTCGCTCCTCAGCGTCAGTAACGGCCCAGAGACCTGCCTTCGCCATTGGTGTTCTTCCCGATATCTACACATTCCACCGTTACACCGGGAATTCCACTCTCCCCTACCGCACTCAAGCCCGCCCGTACCCGGCGCGGATCCCCCGTTAAGCCGTGGACTTTCACGCCGGACGCGACGCACCGCCTACGCGCCCTTTACGCCCAATAAATCCGGACAACGCTTGCACCCTACGTATTACCGCGGCTGCTGGCACGGCTTTCGC
+
CCCCCGGA@FGGGGGGGGGGGGGGGFDFGGGGGGGFGGGGGGGGGGGGGGGFEGGGEFD9FGGGGGGG@C<4DEFGGGGGGGGG:,CFGGGGGEFGGEGGGGGGGGG,FGGG9FFGGG8CGGFGG7FG@EGGGGA5=ADFGCEB?FGE8?FFGBDFFGG6CGFDGGGGGGEGED=D5?GG6C)=BE:6C?+)*=E/CFGGGFG(9F.1171E1)*4),:E(9;13*4)399>;BF4<?GGG:(805A4BGC1:((.741(4(;)9CD(,4?3)6>).2,-,,(,30.5(4(51((.)/)*/
@M03364:396:000000000-C9LGT:1:1101:22494:1530 2:N:0:10
GGACTACCGGGGTTTCTAATCCTGTTTGCTCCCCACGCTTTCGTGCCTCAGTGTCAGTTACAGTCCAGAGAGCCGCCTTCGCAACTGGTGTTCCTCCTAATATCTACGCATTTCACCGCTACACTAGGAATTCCACTCTCCTCTCCTACACTCAAGTTTCCCAGTTTCAAAGGCTTACTACGGTTGTGCCGTAGCCCTTTACCCCTGGCTTAACAAACCCCCTACTCAACCTTTACGCCCCGTAATTCCGTCTATCGACTGCCCCCTACGTATTTCCTCGGCTGCTTGCCCGTTATTTCCC
+
BCCCCGGGGGGGGGGGGG9FCFG9EFFGF@FFGGGGGGGGGGGFGGG,FFCEFGGGFGGGGGGGGGGGGEFGFGCGGG>@FGGFE?FGEFGGGGCAFFFGGGDGFAEFF8FFFFGGGDGGEGGFAB@<FEFGGGGFF?=FGCFF8FE,6DA=,:6;37ECFGDFGCG9,@==;C)=A69:D@C:BC3:AF:C+C*@*@D,<7>)0<*))4)2:+59C@G5<D=((,)1(2755B:C66C7*,6(2/99CF6,(,)))(-(,,*,/:)4?6.).())6+6--((-()..4(.2((-09*-*0
@M03364:396:000000000-C9LGT:1:1101:19486:1560 2:N:0:10
GGACTACTCGGGTTTCTAATCCTGTTTGCTACCCACGCTTTCGAGCCTCAGTGTCAGTATTATGCCAGAAGGCTGCCTTCGCCATCGGTATTCCTCCAGATCTCTACGCATTTCACCGCTACACCTGGAATTCTACCTTCCTCTCACATACTCTAGCTCTACAGTTTCAGATGCAGTTCCCAGGTTAAGCCCGGGGATTTCACATCTGACTTATAGAGCCACCTACGCTCCCTTTACGCCCAGTAATTCCGATTAACGCTTGCACCCTACGTATTACCGCGGCTGCTGGCACGTAGTCAGC
+
CCCCCGGGGGGGGGGGGGGGGGGFGGGGGGGGGGGGGGGGGGGGGGGGGGGGGGGGGFDGGGGGGGFGGGGGFGGGGGGGGGGGGGGGCGGGGFGGGGGGGGGGGGGGGGGGGGGGFGGGGGGGGGGGFGGGGGGFGG8FGGGCDGG,>?CDF;DFGFGGGGFGGGGGGGGGFGDG9=DGFFGFFG,5?A@@GDGGGEGFGEFFFAAE7FCC;+735>FF5FFFFFFA23>BBFFFC=5=F=>=B5C>FGF<7?FCF;;@?FFFGGG13@<37)6<9747299>9:47B?(4:61)8*-:6
@M03364:396:000000000-C9LGT:1:1101:17781:1662 2:N:0:10
GGACTACCAGGGTATCTAATCCTGTTCGCTCCCCACGCTTTCGCTCCTCAGCGTCAGTAACGGCCCAGAGACCTGCCTTCGCCATTGGTGTTCTTCCCGATATCTACACATTCCACCGTTACACCGGGAATTCCAGTCTCCCCTACCGCACTCCAGCCCGCCCGTACCCGGCGCAGATCCACCGTTAGGCGATGGACTTTCCCACCGGACGCGACGCACCGCCTACGAGCCCTTTACGCCCAATAAATCCGGCTAACGCTCGCACCCTACGTATTACCGCGGCTGCTGGCCCGGACTTAGC
+
CCCCCGGGDGGGGGGGGGGGGGGFGGGGGGGGGGGGGGGGGGGGGGGGGGGGGGGGGGFGGGGGGGGGGGFGGGGGGGGGGGGDEFFGFGGGGGGGGGGGGGGGGGGGGGGGGGGGGGG6EGGGGGGGGGFGGGD9@GGGGGGFGGG6EEGAFDGFGGGGGGFGGGGGGGEGFGFGGFGGFGGDFGC@FGDCDGGCGGGGG)CEGDDB9GFG>3C3)4EE>D>??C?><D4?1?FAF?EGGFF7)552@C70(((.?3904(2-CEG<7?:B).5)6<44469>B?)34202,(().*60:
@M03364:396:000000000-C9LGT:1:1101:16366:1675 2:N:0:10
GGACTACAAGGGTATCTAATCCTGTTCGCTCCCCACGCTTTCGCTCCTCAGCGTCAGTAACGGCCCAGAGACCTGCCTTCGCCATTGGTGTTCTTCCCGATATCTACACATTCCACCGTTACACCGGGAATTCCAGTCTCCCCTACCGCACTCAAGCCCGCCCGTACCCGGCGCGGATCCCCCGTTAAGCGATGGACTTTCACACCGGACGCAACGAACCGCCTACGCACCCTTTACGCCCAATAAATCCGGATAACGCTTGCCCCCTCCGTATTACCGCGGCTGCTGGCCCGGAGTCAGC
+
CCCCCGGGGGGGGGGGGG<FGGGGGGGGGGGGGGGGGGGGGGGGFGGGGGGGGGGGFGGGGGGGGGGGGGGGGGGGGGGGGGGGGGGGFGGGGGGGGGGGGGGGGGGCGGGGGGGGGGGGGGGGGCGGFGGFFGG,EECFGGGFGGGGG5F5FDGFGFGGGGFGGDEGGCCEEG2?*:EF6FD*BF7/A</2**;*>FFGGFF5>D@6()(*,71(*3E5(99(,23.()2:1(5>F:EGG<(46<46=FC>(439F3130(2(9C<(,-(-,,3.6<:1-,-3((,48:3(4,()0))**
@M03364:396:000000000-C9LGT:1:1101:10726:1715 2:N:0:10
GGACTACTAGGGTTTCTAATCCTGTTTGCTACCCACGCTTTCGAGCCTCAGTGTCAGTATTATGCCAGAAGGCTGCCTTCGCCATCGGTATTCCTCCAGATCTCTACGCATTTCACCGCTACACCTGGAATTCTACCTTCCTCTCACATACTCTAGCTCTACAGTTTCAGATGCAGTTCCCAGGTTAAGCCCGGGGATTTCACATCTGACTTATAGAGCCACCTACGCTCCCTTTACGCCCAGTCATTCCGATTAACGCTTGCACCCTCTGTATTACCGCGGCTGCTGGCACAGCGTTAGC
+
CCCCCGGGGGGGGGGGGGFGGGGGFGGGGGGGGGGGGGGGGGGGGGGGGGGGGGGGGGGGGGGGGGGGGGGGGGGGGGGGGGGGGGGGGGGGGGGGGGGGGGGGGGGGGGGGGGGGGGGGGGGGGGGGGGGGGGG?E=FGGGGD@GGEDFGFFEGFGGGGGGFGGGGGGGGGFGFGGFGGGFGGGG<>FFFFCCEG7CFGFEGFCFAACFEG5B,;EAEFEFFF@@@EAGBFFFF=E=CGGFDE*8C46D<5970);16648E@GGG;@(4<6?E)9,61,661;?:)43(5(.()0)1>>
@M03364:396:000000000-C9LGT:1:1101:14471:1722 2:N:0:10
GGACTACAGGGGTTTCTAATCCTGTTTGCTACCCACGCTTTCGAGCCTCAGTGTCAGTATTATGCCAGAAGGCTGCCTTCGCCATCGGTATTCCTCCAGATCTCTACGCATTTCACCGCTACACCTGGAATTCTACCTTCCTCTCACATACTCTAGCTCTACAGTTTCAGATGCAGTTCCCAGGTTAAGCCCGGGGATTTCACATCTGACTTATAGAGCCACCTACGCTCCCTTTACGCCCAGTAATTCCTATTCACGCTTGCACCCTCTGTATTACCGCGGCTGCTTGCACCGCGTTAGC
+
CCCCCGGGGGGGGGGGGGGGGGGFGGGGGGDGGGGGGGGGGGGGGGGGGGGGGGGGEFGCGFGGGGGGGFGGGGGGGGGGGGGGGGGGGGGGGGGGGGGGGGGGGGGGGGGGGGGGGDGGGGGGGCGGGGGGGGGGGFFGGGGFGGG=>DGFGFGFGAFFGGFDFGGGGGGGFGFGGFGGGCFFGG5:<C@DGGGGCEGGGFGFGFFC*=AG0B:AGEGGEFFF=?=EFGFFDBEFF=GFGFF==8?<FG+).<)1@2@@DDG@GGGFF;@55?E)7<;66>;0(4)).823(-().)-9:
@M03364:396:000000000-C9LGT:1:1101:15490:1740 2:N:0:10
GGACTACAGGGGTTTCTAATCCTGTTTGCTACCCACGCTTTCGAGCCTCAGTGTCAGTATTATGCCAGAAGGCTGCCTTCGCCATCGGTATTCCTCCAGATCTCTACGCATTTCACCGCTACACCTGGAATTCTACCTTCCTCTCACATACTCTAGCTCTACAGTTTCAGATGCAGTTCCCAGGTTAAGCCCGGGGATTTCACATCTGACTTATCGAGCCACCTACGCTCCCTTTACGCCCAGTAATTCCGATTCACGCTTGCACCCTCTGTATTACCGCCGCGGCTTGCCCGGGCGTAGC
+
CCCCCGGGGGGGGGGGGGGGGGGGGGGGGGGGGGGGGGGGGGGFFGGGFGGGGGGGGGGGGGGGGGGGFFGGGGGGGGGGGGGGGGGGGGGGGGGGGGGGGGGGGGGGGGGGGGGGGGGGGGGGGGGGGGGGGGGGGFGGGGGFGGGC=DGEFFFFGFGGGGFGGGGGGGFDFGFGGFGGGGGGGG,:FFGFGGGGGEFGGEEFGFFECGFGF>3);=CEBG>B5?A35D@DFFFEFFGGG2>>ACEFFF71(/)7A@F1;?FEGGC6,/)195<76:(4((-((-(,4-()((()).(11
@M03364:396:000000000-C9LGT:1:1101:13860:1749 2:N:0:10
GGACTACCGGGGTATCTAATCCTGTTCGCTCCCCACGCTTTCGCTCCTCAGCGTCAGTAACGGCCCAGAGACCTGCCTTCGCCATTGGTGTTCTTCCCGATATCTACACATTCCACCGTTACACCGGGAATTCCAGTCTCCCCTACCGCACTCAAGCCCGCCCGTACCCGGCGCGGATCCACCGGTCAGCGATGGACTTTCACACCGGACGCGACGAACCGCCTACGAGCCCTTTACGCCCAATAAATCCGGATAACGCTTGCACCCTACGGATTACCGCCGCTGCTGGCACGGCGTTGGC
+
CCCCCGGGGGGGGGEGGGGGGGGGGGGGGGGGGGGGGGDGGGGFGGGEGGGGGGGGGGGGGGGGGGGGAFEFFGGGGFFEGGGGDGGGFFGGGGGGGGGGGGDGGGGGGGFGGGGGGGG8@FEGGGGEGDF8FGG,=C3FG=89DGGCCEGFG5CCFGCGEG>>*@>C@*15>C29=3CG?C5<*3*/;::<*7C7<E???9GFG>701C,5(.:(1(?E>DF4(24)(/4(4(5>A?GEGFB().446*9(((-661(,-.2)*A9,(((-3(()53(,(-4;;9470:()-(()00,/6
@M03364:396:000000000-C9LGT:1:1101:20239:1752 2:N:0:10
GGACTACCAGGGTATCTAATCCTGTTTGCTCCCCACGCTTTCGCACCTCAGTGTCAGTATCAGTCCAGGTAGTCGCCTTCGCCACTGGTGTTCCTTCCTATATCTACGCATTTCACCGCTACACAGGAAATTCCACTACCCTCTACCATACTCTAGCTTGCCAGTTTTGGATGCAGTTCCCAGGTTGAGCCCGGGGATTTCACATTCAACTTAACAAACCACCTACGCGCGCTTTACGCCCAGTAATTCCGATTAACGCTTGCACCCTCTGTATTACCGCGGCTGCTGGCCCCGAGTTAGC
+
CCCCCFGGGGGGGGGGGGEFGGGGGGGGGGGGGGGGGGGGGGGGGGGGGGGGGGGGGFCFGGGGGGGGGGGGGGGGDGGGGGGDGFGGFGGGGGGAFGFGGGGGGGGGGGGGGGGGGGGGGGGGCEBEFGGGGGGGG,=FGFFDGGGC9DGFGDGFGGGGGGFGFEFDGGFGFGFGGFGGGGGFFG,:DDGGGGGDDEGG75EEGFF5EGFG9+EEG=GGFGFF=D):9C(>@FFCE?GEE??E67CEFG7;D(86=?BF??82CFD1?786)6<4<C4924309?>0>(.2((().))00
@M03364:396:000000000-C9LGT:1:1101:10019:1763 2:N:0:10
GGACTACTCGGGTATCTAATCCTATTTGCTCCCCACGCTTTCGTGCCTCAGCCTCATTCACAGGCCAGGCGGCCGCCTTCGCCATTGGTGTGCTTCCCGATATCTACACATTCCACCGTTACACCAGGAATTCCAGTCGCCCCTCCCACACTCACGCCCGCCCGTTCCCTGCGCGGATCCAACATTAAGCCCAGGCCTTTCACCCCGCCCCCACTCACCCGCCTACTCTCCCATTACGCCCATTGAAACCCGCACACGCTCTCACCCTACGGATTACCGCGGCTCCCTCCACGTCTTTCCC
+
-6ACCEGGFCFDG+,CE9FGGGF6C;;CFAEGGEGGDGGGGGCCBGGFED,C,;BD,;,,666,CCFC,,7+8FFGGEGFCFGG7FD8CC,,:,45C=B=CFCFFF9,EFG99A,5B@46@FFG8+6?+BA88C,,73+@F6C5+BE,3*8:F5+*,4@:+80;C8,4@,,6*1);*:*?,,2*6;F4=91*****2<F9C3+)15)((1(*(0*(*,;:(C;6<;)/)922(:))6(;/:(()/)..=C*3((,,7((((,<)21>(<41(2((.-<3((-(-(-((,((.(-,))1)*9
@M03364:396:000000000-C9LGT:1:1101:19266:1773 2:N:0:10
GGACTACTCGGGTTTCTAATCCTGTTTGCTCCCCACGCTTTCGCACCTCAGTGTCAGTATCAGTCCAGGTAGTCGCCTTCGCCACTGGTGTTCCTTCCTATATCTACGCATTTCACCGCTACACAGGAAATTCCACTACCCTCTACCATACTCTAGATTGCCAGTTTTGGATGCAGTTCCCAGGTTGAGCCCGGGGATTTCACATTCAACTTAACAAACCACCTACGCGCGCTTTACGCCCAGTAATTCCGATTAACGCTTGCACCCTCCGTATTACCGCGGCTGTTGGCCCGGCATAGGC
+
CCCCCGGGGGGGGEEGGGGGGGDFGGGGGGGGGGFGGGGCFGGE>FGGGGGGGGGGGGGGGGGGGGCGGGGGFGGGGGGGGGGGBFFG:EEFGGGFEFFGGGFGGFFFGDGGFEEGG7EDGGGG,E8,BFGGGGGGGGFFGGG*?EE=;5F9CEFD,=CFGGFGFGCFFC,3;A=FGFGG,,=3@FB5D8DDD6CECEG6EEFC@FF7;C5@C3@AFFGFBGFF2:>E=5(6(3=EE6EGED(.1)/.@F*;@@;488>B?3;)9AD?B(4-3(.)-2(,-((1;()-(()-((()0))20
@M03364:396:000000000-C9LGT:1:1101:10703:1806 2:N:0:10
GGACTACACGGGTATCTAATCCTGTTCGCTCCCCCAGCTTTCGCGCCTCAGCGTCAGTGGTGGCCCAGAAGGCCGCCTTCGCCACCGGTGTTCTTCCCGATATCTGCGCATTCCACCGCTACACCGGGAATTCCGCCTTCCCCTACCACACTCCAGCCCGCCGGTATCGGAGGCTCGCCGGGCTTGAGCCCCGGGCTTTTACCTCCGACCTAACGGGCCGCCTACCCGCGCTTTACGCCCAATGCACCCGGATAACCCTCGCCCCCTACGTCTTAGCCCGGCCGCTTGCACGTACTTCGCC
+
CCCCCGGGGGGGGDFGGGGGGGGFGGG@FGGGGGGGGGGGGGGGGGGGGGFFEGGGCFFGGGGGGGGGGGGFGGGGGDGGGGGGGGGGFDGGFGGGGGGGGGGGGGGGGGGGGGDFFGGGGGCGFEGGGGGGGGFFGFGGGGCFGGGGGFGFA)2;FGGGGGBDGCGGGC88?E(;>AE5EE)4*C,.6;C<3>57)*A9<4@)>F@9FG1?)58(>>G74C6(4*(.4)4-4<)6(,CC*-,())).8C)-(().),(-(-:?D>5:B:8((,)).+,-(((-1((-3)8(.,,019(79
@M03364:396:000000000-C9LGT:1:1101:15709:1849 2:N:0:10
GGACTACTGGGGTATCTAATCCTGTTCGCTCCCCACGCTTTCGCTCCTCAGCGTCAGTAACGGCCCAGAGACCTGCCTTCGCCATTGGTGTTCTTCCCGATATCTACACATTCCACCGTTACACCGGGAATTCCAGTCTCCCCTACCACACTCAAGCCCGCCCGTACCCGGCGCGGATCCACCGTTAAGCGATGGACTTTCACACCGGACGCGCCGAACCGCCTACGCGCCCTTTACGCCCAATAAATCCGGATCACGCTTGCCCCCTACGTATTACCGCGGCTGCTGGCCCGTCGTGTGC
+
CCCCCGGGGGGGGGGGGGGGGGGFGGGGGGGGGGGGGGGGGGGGDGGGFGFGGFFGC6FEGGGDGGGGGFCFFGGGGGGGGGGGGCFGGGGGGGGGGGGGGGGGGGGGGGGGAFGGGDEGGGGGGGGGGCFFGGGFGGGGFGGBFGG,>DCDF=?DFCDEEGDGGGGGGCEGFG=G*8CE,,;=;C==FFCCFCG;DBCFFCF3CBBFFD>E()2490EE>DB:4@4<>GB61::A2:EEG?03)))-8C)22-(8?(4:?2;,*:53181.).8)6<(42>B>>?),.(((--,)0)(1:
@M03364:396:000000000-C9LGT:1:1101:20197:1887 2:N:0:10
GGACTACTCGGGTTTCTAATCCTATTTGCTCCCCACGCTTTCGTGCCTCAGCGTCAGTAACAGGCCAGGCGGCCGCCTTCGCCACTGGTGTTCTTCCATATATCTACGCATTTTACCGCTACACATGGAGTTCCACCGCCCTCTCCTGTCCTCTAGCCTGCCAGTTTCCAAAGCCTGTACCGGTTGAGCCGGTACCTTTCACTTCAGACTTAACCGGCCGCCTACGCACCCTTTACGCCCAATCATTCCGGATAACGCTCGCCACCTACGTATTACCCCGGCTGCTGGCTCGTAGTTAGCC
+
CCCCCGGGGGGGGGGGGGGGGGGEGGGGGGGGGGGGGGGGGGGGGGGGGGGGGGGGGGGGGGGGGGGGGGGGGGGGGGGGGGGGGGGGFGGGGGGGGGGGGGGGFFGGGGGGFGFGGGGGGGGG9FGDGGGGGGGGGCDGGGGFGGGFFDGFCEDFFGGFGGFGFGGGGGGF?FCFFFGGGGD3@:87ACEGDGGGGGGGG@@?FFFCFG5E/?,(:>EE:DF;836:31814?FAF0EC*-,8FDFAFG)1::25<9(3312(9C*48(().8)5<+4,(0,38?)40(.131454*)09
@M03364:396:000000000-C9LGT:1:1101:17427:1901 2:N:0:10
GGACTACAAGGGTATCTAATCCTGTTTGCTACCCACGCTTTCGAGCCTCAGTGTCAGTATTATGCCAGAAGGCTGCCTTCGCCATCGGTATTCCTCCAGATATCTACGCATTTCACCGCTACACCTGGAATTCTACCTCCCTCTCACTTACTCTAGCTCTACAGTTTCAGATGCAGTTCCCAGGTTGAGCCCGGGGATTTCACATCTGACTTACAGAGCCGCCTACGCTCCCTTTACGCCCAGTAATTCCGATTAACGCTTGCACCCTCCGTATTACCGCGGCTGCTGGCACTGAGTTAGC
+
CCCCCGGEFGGGGCGGGGGFGGGGGGGGGGCFGGGGGGGGGGGCFGEFEGGCFGGGGGC9<,CEFGGG<CE@C<FGGGGGGGGGFGGGGCFGGCGGGFDFF,>FGGGGGGGGGGGGFGEGGGGGEEFGGGGGGDDFF:+A?=@F?4E,4=FDFEGB9,7=@FFFGFFGGCFGFFEFE?FGGDDDFF,:FGGGG>EGCC?FGEEEFF;A5FF,*+7*5)@C)9>29E=A2D22(83>=9EGG@23;)<?FGG0(1(98312(/3;FFD<D;1-2284:<101(441:?)(3(4(,))**.CG
@M03364:396:000000000-C9LGT:1:1101:9870:1902 2:N:0:10
GGACTACAGGGGTTTCTAATCCTGTTCGCTCCCCACGCTTTCGCTCCTCAGCGTCAGTAACGGCCCAGAGACCTGCCTTCGCCATTGGTGTTCTTCCCGATATCTACACATTCCACCGTTACACCGGGAATTCCAGTCTCCCCTACCGCACTCAAGCCCGCCCGTACCCGGCGCGGATCCACCGTTAAGCGATGGACTTTCACACCGGACGCGACGAACCGCCTCCGAGCCCTTCACGCCCAATCAATCCGGATAACGCTTGCACCCTACGTATTACCTCGGCTGCCGGCACGTACTTCGC
+
CCCCCGGFGGGGGGGGGGFGGGGFGGGGGGGGGGGGGGGGGGGGGGGFGGGGGGGGGGFGFEGGGGGGGGGGGGGGGGGGGGGGGGFGGGGGGFGGFGGGGGDFAFGGGGGGGGGFGGF?EGFGGGGGGGGGGGFEGGGGFGGFGGFEEEGFGF6DFFGGGGFGGGGGGCGGF79D56EGGGGCEGF2:FEGFEEFCFCGG?FEFFD;4D>E05EBC;E59DFF(1()4D;:(4(.4<FFG:0.0,).9>37?((.129?BB5)2AC?:B6(.-4))3).(-2(-2(((,-4(..)74-79
@M03364:396:000000000-C9LGT:1:1101:10298:1912 2:N:0:10
GGACTACCGGGTTTCTAATCCTGTTCGCTCCCCACGCTTTCGCTCCTCAGCGTCAGTAACGGCCCAGAGACCTGCCTTCGCCATTGGTGTTCTTCCCGATATCTACACATTCCACCGTTACACCGGGAATTCCAGTCTCCCCTACCGCACTCAAGCCCGCCCGTACCCGGCGCGGATCCACCGTTAAGCGATGGACTTTCACACCGGACGCGACGCACCGCCTACGCGCCCTTTACGCCCAATAAATCCGGATACCGCTTGCCCCCTACGTATTACCGCGGCCGCTGGCACGTCATTCGCC
+
CCCCCGGGGGGGGGGGGGF<FGGFGGGGGGGGGGGGGGGGGGGEGGDGFCGGGGGGGFGGGGGGGDFGGGGGFGFGDFGGGGGDGGGGGGGGGFFGGGFGDFFGFGGGFGGFFGGGGGGGEGGGGCFE+EEFFGFCEADFGDD0?FE>8@FD3:+;BEGGEGFGGGGGGGGDDGFGG>GGGGGCEE17A185CE?CGFGC<9>=GDF0;C7*(02(79GC9D?::;(07724204A:?EGD((5*664979(-4575,((4104DG)4?13):(-).*--40((-,(,4(>6(,()116CC
@M03364:396:000000000-C9LGT:1:1101:15589:1927 2:N:0:10
GGACTACTCGGGTTTCTAATCCTGTTTGCTACCCACGCTTTCGAGCCTCAGTGTCAGTATTATGCCAGAAGGCTGCCTTCGCCATCGGTATTCCTCCAGATCTCTACGCATTTCACCGCTACACCTGGAATTCTACCTTCCTCTCACATACTCTAGCTCTACAGTTTCAGATGCAGTTCCCAGGTTAAGCCCGGGGATTTCACATCTGACTTATAGAGCCACCTACGCTCCCTTTACGCCCAGTAATTCCGATTAACGCTTGCACCCTCTGTATTACCGCGGCTGCTGGCCCAGATTTAGC
+
CCCCCGGGGGGGGGGGGGGGGGGGGGGGGGGGGGGGGGGGGGGGGGGGGGGGGGGGGGGGGGGGGGGGGGGGGGGGGGGGGGGGGGGGGGGGGGGGGGGGGGGGGGGGDEGFGGGGGGGGGGGGGGGGGGGGGGGGGGGGGGGFGGGGGFGEFFGFGGGGGGFGGGGGGGGGFFEGGFFGEDFGGFDEFGFFGGGGGGGFGEGC;AFFEG@GEFDE>AEGEGFBEGAD=CADF@F;>@GEGF=86<EEFG6@0/(/;((/:;87DCGD;5;C5?E3)732-709>B03.2(--4.*06)::
@M03364:396:000000000-C9LGT:1:1101:10226:1930 2:N:0:10
GGACTACTGGGGTTTCTAATCCTGTTTGCTCCCCACGCTTTCGCGCCTCAGTGTCAGTTACAGACCAGGAAGCCGCCTTCGCCACTGGTGTTCCTCCATATCTCTACGCATTTCACCGCTACACTAGGAATTCCACTCTCCTCTCCTGCACTCAAGTTTCCCAGTTTCAAAGGCTTACTACGGTTGAGCCGTAGCCTTTCACCTCTGACTTAAGAAACCACCTACGCACCCTTTACGCCCAGTAATTCCGGCTAACGCTAGCCCCCTACGTATTACCGCGGCTGCTGGCACGTAGTTCGCC
+
CCCCCGGGGGGGGGGGGGGGGGGGGGGGGGGGGGGGGGGGGGGGGGGGGGGGGGGGGGGGGGGFGGGGGGGGGGGGGGGGGGGGGGGGFGGGGGGGGGGGFGGGGGGGGGEGGGGGGGGGGGGGGGGGGFDGGGGGCCDGGGGDFFDFGBEEF==DGGGGGGFGGGCFGGGGFG<DCFFGFGGGGG88A@C>C7FFFGFFGEGCGFF@C8EAA=>/@:=A>GBE>62)6?>2@;*>@DGG7:66A56?FF)(.;@=36//6=FBGGC2?BB262666/1(,4-(84)33048:<08?*-19
@M03364:396:000000000-C9LGT:1:1101:9762:1941 2:N:0:10
GGACTACCCGGGTTTCTAATCCTGTTTGCTACCCACGCTTTCGAGCCTCAGTGTCAGTATTATGCCAGAAGGCTGCCTTCGCCATCGGTATTCCTCCAGATCTCTACGCATTTCACCGCTACACCTGGAATTCTACCTTCCTCTCACATACTCTAGCTCTACAGTTTCAGATGCAGTTCCCAGGTTAAGCCCGGGGATTTCACATCTGACTTACAGAGCCACCTACGCTCCCTTTACGCCCAGTAATTCCGATTAACGCTTGCCCCCTCTGTATTACCGCGGCTGCTGGCCCGGAGTTAGC
+
CCCCCGGGGGGGGEGGGGGFGGGGGGGGGGGGGGGGGGGGGGGDGGGGGGGGGGGGGGGFFFGGGGGGGDGGGGFGGGGGGGGGGGGGGGGGGGGGGGGGGGGGGGFFGGGGGGGEGGEDGEGGGGGGGGGGGGGGFGCFGGGFGFD@DDEEG9?DA=;=DFFGGGGGGGGGDEDGFDFFF8DFGGFFFGGG>EEGDGGGGCBA;FFE@CAF*+78D9FG4CBDF?=EFGFB2>ECFFGGG@B@6CFFFGF@?(/9A@FFF1=(;FGFD;566<A)6<80,72((-.48114((,08..>*
@M03364:396:000000000-C9LGT:1:1101:22331:1962 2:N:0:10
GGACTACTGGGGTTTCTAATCCTGTTTGCTACCCACGCTTTCGAGCCTCAGTGTCAGTATTATGCCAGAAGGCTGCCTTCGCCATCGGTATTCCTCCAGATCTCTACGCATTTCACCGCTACACCTGGAATTCTACCTTCCTCTCACATACTCTAGCTCTACAGTTTCAGATGCAGTTCCCAGGTTAAGCCCGGGGATTTCACATCTGACTTAGAGAGCCACCTACGCTCCCTTTACGCCCAGTAATTCCGCTTAACGCTTGCACCCTCTGTATTCCCGCGGCTGCTTGCCCAGATTCTGC
+
CCCCCGGGGGGGGGGGGGGGGGGGGGGGGGGGGGGGGGGGGGGGGGGGGGGGGGGGGGGGGGGGGGGGGGFGGGGGGGGGGGGGGGGGFGGGGGGGGGGGGGGGGGGGGGGGGGGGGGGGGGGGGGGGGGGGGGGGGFGGGGGFGGG,@DGFGF?FGGGGGGFDGGGGGGDGFFEGGFGD@8DFGG,:;DFGGGGGCEGGGEGFGFA;<DEGF+,1=5EGEGDFFEAE=>@DB=@=:2CGG@BF+9C<CGF(,6;);8;DF?G<GGD?F(/19??3<C(444;>B<8)5:,2),(*9*)2:
@M03364:396:000000000-C9LGT:1:1101:17389:1976 2:N:0:10
GGACTACACGGGTTTCTAATCCTGTTTGCTACCCACGCTTTCGAGCCTCAGCGTCAGTATCATGCCAGAAGGCTGCCTTCGCCATCGGTATTCCTCCAGATCTCTACGCATTTCACCGCTACACCTGGAATTCTACCTTCCTCTCACGTACTCTAGCTCTACAGTTTCAGATGCAGTTCCCAGGTTGAGCCCGGGGATTTCACATCTGACTTATAGAGCCACCTACGCTCCCTTTACGCCCAGTAATTCCGATCAACGCTTGCACCCTCCGTATTACCGCGGCTGCTGGCACGGGGTCAGC
+
CCCCCGGGGGGGGCGGGGGGGGGGGGGGGGFGGGGGGGGGGGGCFGGGFGG,CFGGG@E,,C6,CFGG8CFFG@FGGGGGGGGG,EGCF,CFGGGGG?EGFGGF=EGGGGGGGGGFGGGGGGGGG8FGGGGGG,EEGEFGGGGF?CE,DFGFG7@DF;D,,CDGGCFGGGFD<C8D=@FGF8?FGE,8?FGGGGGGDGGGGFGF;F6A5@CG;+,8+*5=);<22?<?/?59B=EFEFGGG0<EACCCFGG11(64A8:7263)9CG62,(,..:25@?B00131(3)8,(4((()8)(9C
@M03364:396:000000000-C9LGT:1:1101:9373:2035 2:N:0:10
GGACTACACGGGTATCTAATCCTGTTCGCTCCCCACGCTTTCGCTCCTCAGCGTCAGTAACGGCCCAGAGACCTGCCTTCGCCATTGGTGTTCTTCCCGATATCTACACATTCCACCGTTACACCGGGAATTCCAGTCTCCCCTACCGCACTCAAGCCCGCCCGTACCCGGCGCGGATCCACCGTTAAGCGATGGACTTTCACACCGGCCGCGACGAACCGCCTACGAGCCCTTTACGCCCAATAAATCCGGATCACGCTTGCACCCTACGTAGTACCGCGGCTGCTGGCACGTACTTAGC
+
C?CCCGGGGGGGGDGGGGGGGGGFGGGGGGGGGGGGCGGGGGGGGGGGGGFGDGGGGFGGGGGGGGGGGGGGGECFFGGGGGGDF?DGGGGGGGGGGGGDFGGGGGGGGGGGFGGGGGGDGGFGGGGGDGGGGGGGG9+ADGCFGGGEGDGF>DGFGGFGGGFGGGGGGGDGBF(7=>EGGGFGFGGFFFEDGGGFGDGFG?CEGDB((1(79B895>GG;DFB6;<7()(80729B6EEE:(4)4<AFGG9BF(2F?F??3>)9ED6<??F2(444@86(,46((4),31703737*)2:
@M03364:396:000000000-C9LGT:1:1101:22238:2040 2:N:0:10
GGACTACTAGGGTTTCTAATCCTGTTCGCTCCCCACGCTTTCGCTCCTCAGCGTCAGTAACGGCCCAGAGACCTGCCTTCGCCATTGGTGTTCTTCCCGATATCTACACATTCCACCGTTACACCGGGAATTCCAGTCTCCCCTACCACACTCAAGCCCGCCCGTACCCGGCGCGGATCCACCGTTCAGCGATGGACTTTCACACCGGACGCGACGAACCGCCTACGAGCCCTTTCCGCCCAGTAATTCCTCGTACCGCTTTCACCCTCTGTATTCCCGCGGCTGCTGGCACAGATTTAGC
+
CCCCCGGGGGGGGGGGGGEFGFGGGGGGGGGGGGGGGGGGGGGGGGGGGG8EGGGGGGGGGGGGGGDGFGGGGGGGGGGDFGGCEGFGEFGGGGGGCFGGGGGG;FGGGGGGGFGGGGGGGGGGGCFG:FGGGGAEF:DFFFDFGGF,@DGFCD6DGE?EGGFGC39EGGDGFGFGEFGG6FD<EE,7CC?)CEEFGFCFC?GFGFA(.C9E07C>D9GGFG>:?FF7(12:<0424:GGGFFF*4-<F7:-(-(,0-490(3):CF(:3,6<2))-<1;229(3(.5:?0?2:29**)2:
@M03364:396:000000000-C9LGT:1:1101:9267:2064 2:N:0:10
GGACTACACGGGTTTCTAATCCTGTTCGCTCCCCACGCTTTCGCTCCTCAGCGTCAGTAACGGCCCAGAGACCTGCCTTCGCCATTGGTGTTCTTCCCGATATCTACACATTCCACCGTTACACCGGGAATTCCAGTCTCCCCTACCACACTCAAGCCCGCCCGTACCCGGCTCGGATCCACCGTTAAGCGATGGACTTTCACACCGGACGCGACGAACCGCCTACGAGCCCTTTACGCCCAATAAATCCGGATACAGCTTGCACCCTACGTAGTCCCGCGGCTCCTGGCCCGTATTTCGC
+
CCCCCGGGGGGGGGGGGGGGGGGGGFGGGGGGGGGGGGGGGGGGCGGGGGGGGGGGGGGGGGGGGGGGCGGGGGGGGGGGGGGGGGGGEFGGFGGGGGGGGGGGGGGCGGGGGGGGGGGGGGFGGGGGEEFFGGGFFGGGFGGFGGG,DFGDFDFFGGDGGGEGG@>EGGDC*>>D59@FCFD<CE@2BF?DGGGGGGCFEEGFFFF99D9C97:;)4EE(9><:E:>()(4?FF))-2:C?01)5)-9C596??:/)8?A082CG31:B0()(-)6<((-29>((().((-2>00?*)21
@M03364:396:000000000-C9LGT:1:1101:20737:2143 2:N:0:10
GGACTACAAGGGTATCTAATCCTGTTTGCTCCCCACGCTTTCGCACCTCAGTGTCAGTATCAGTCCAGGTAGTCGCCTTCGCCACTGGTGTTCCTTCCTATATCTACGCATTTCACCGCTACACAGGAAATTCCACTACCCTCTACCATACTCTAGCTTGCCAGTTTTGGATGCAGTTCCCAGGTTGAGCCCGGGGATTTCACATTCAACTTAACAAACCACCTACGCGCGCTTTCCGCCCAGTAATTCCGATTAACGCTTGCACCCTCTGTATTTCCGCGGCTGCTTGCACAGAGTTAGC
+
CCCCCGGGGGGGGGGGGGFGGGGGGGGGGGDGGGGGGGGGGGGGGGGDFFGGGGGGEEFGGGGGGGGGGGGGGGGGGGGGGGGGGFGG@FFGGGGGGGGGGFGGGGGGGGGGGGGGGGGGGGGGGGGGGGGGGGGGGFGFGGGFGGG,@6D=EEGFGGGGGGFGGDFGGGGGFGEDFBEEGFFEGGG5@DDDGGGGDGGGGEGEGFFEFGEC@+31A):CBGFF>C@@@G229?@))6CFGFF@6C?CFG4(;D0CF6;?<<C2FFC22()66)6))34,409120)).4)49?()/*.::
@M03364:396:000000000-C9LGT:1:1101:23454:2148 2:N:0:10
GGACTACTGGGGTTTCTAATCCTGTTTGCTACCCACGCTTTCGCGCCTCAGTGTCAGTATTATGCCAGAAGGCTGCCTTCGCCATCGGTATTCCTCCAGATCTCTACGCATTTCACCGCTACACCTGGAATTCTACCTTCCTCTCACCTATTCTAGCCTAACAGTATCAGATGCAGTTCCCAGGTTAAGCCCGGGGATTTCACATCTGACTTATCAAGCCACCTACGCTCGCTTTACGCCCAGTAATTCCGAATAACGCTTGCACCCTCCGTATTCCCGCGGCTTCTGGCACGGACTTCGC
+
CCCCCGGGFGGGFGGGGGGGGGGGGGGGGG<FGGGGGGGGGGG@@EGGGGGEFGGGGGFGF9<<EGGG66CFG8FGGGGGGGGG74FCF<FGGGGGG8=FG@FFFGGGGGGGGFFGFGGGGFGGG,FEFGGGGEFGG9=FGGGF6,>46;,;FFGFGGGG,F??FEGGG:,E@FECECCGDDDDGG,:9FEGCEGGDGFGGEGF;FCCEFFGFCGEGEGG2D>2>EAEDGFFD=28@@EEG?@6+9CEFG4((/(161;;(3C<GGG-829:1(44:C8919B0((-6.30<860)0*)1/
@M03364:396:000000000-C9LGT:1:1101:13057:2161 2:N:0:10
GGACTACTGGGGTTTCTAATCCTGTTTGCTACCCACGCTTTCGAGCCTCAGTGTCAGTATTATGCCAGAAGGCTGCCTTCGCCATCGGTATTCCTCCAGATCTCTACGCATTTCACCGCTACACCTGGAATTCTACCTTCCTCTCACATACTCTAGCTCTACAGTTTCAGATGCAGTTCCCAGGTTAAGCCCGGGGATTTCACATCTGACTTATAGAGCCACCTACGCTCCCTTTACGCCCAGTAATTCCGATTAACGCTTGCACCCTCTGTATTACCGCGGCTGCTGGCACAGCGTTCGC
+
CCCCCGGGGGGGGGGGGGGGGGGGGGGGGGGGGGGGGGGGGGGGGGGGGGGGGGGGGGGGGFGGGGGGGGGGGGGGGGGGGGGGGGGGGGGGGGGGGCGGGGGGGGGGGGGGGGGGGGGGGGGGGGGGGGGGGGGGG@9FFGGFGGG,EFGFGEGFFGGGGGFGGGGGGGGFFFF8EBFGE,=FFG,9DFDGGGGG6EFGGFGFGFFFEGFGFF,;EEGGEFCFFF>F=D=DBFEFFFGGGFDBBCEEFC2;0;(9F0;DDFG4DCD=@34C3CE7CA<6(79>>FF??0(5,4(005(91
@M03364:396:000000000-C9LGT:1:1101:14309:2183 2:N:0:10
GGACTACAGGGGTTTCTAATCCTGTTTGCTCCCCACGCTTTCGCACCTCAGCGTCAGTAATGGTCCAGTGAGCCGCCTTCGCCACTGGTGTTCCTCCGAATATCTACGAATTTCACCTCTACACTCGGAATTCCACTCACCTCTACCATACTCAAGACTTCCAGTATCAAAGGCAGTTCCGGGGTTGAGCCCCGGGATTTCACCCCTGACTTAAAAGTCCGCCTACGTGCGCTTTACGCCCAGTAAATCCGAACAACGCTAGCCCCCTTCGTATTACCGCGGCTGCTGGCACGACGTCAGC
+
CCCCCGGGGGGGGGGGGGGGGGGGGGGGGGGGGGGGGGGGGGGGGGGGGGGGGGGG7FGFGGGGGGGGGGGGGGGGGGGFGGGGGGGGCFGGGGGGFGDGGGGGGGGGG,FGGGGGGGGGGGGGEFGGCGGGGGGGGGGGGGGFGGC,@6FFED=?,@EGGGFGGFGGGGGGFGFGGFGG>@CGGG<=FFF7DGGE4E>FGFFBFEFFFGFG==>88>GG?DD2<B@;8GFF9@DFF;EFE((/+-.<FG70:>(4F>0:36C?GGG01:8:BFF)6<499>F04<:?:61<??(.8.(99
@M03364:396:000000000-C9LGT:1:1101:22737:2212 2:N:0:10
GGACTACACGGGTATCTAATCCTGTTCGCTCCCCACGCTTTCGCTCCTCAGCGTCAGTGACGGCCCAGAGACCTGCCTTCGCCATTGGTGTTCTTCCCGATATCTACACATTCCACCGTTACACCGGGAATTCCAGTCTCCCCTACCGCACTCAAGCCCGCCCGTACCCGGCGCGGATCCACCGTTAAGCGATGGACTTTCACACCGGACGCGACGAACCGCCTACGAGCCCTTTACGCCCAATAAATCCGGATTACGCTTCCACCCTACGTTTTCCCGCGGCTGCTGGCACGTAGTTGGC
+
CCCCCGGGGGGGGGGGGGGGGGGGGGGGGGGGGGGGGGGGGGGGGGGGGGGGGGGGGGGFGGGGGGGGFGGGGGGGGGGGGGGGGFGGFGGGGGGGGGGGGGGGGGGGGGGGGGGGGGGGGGFGGGGGGGGGGGCCFFFGGGGFGGG6C>GBGDGDDGGGGGFGG@EGGGGGEGFCEADF?GGEFG<;A@85FEGGCCFGGCG?DEF;6D1=()2171EG0D>6888)4C>:<BF<AFGGG1-4)2-)9C<0:((.=::6((0.:EGB8<((((-))339(41,70,).81)(8(07*)29
@M03364:396:000000000-C9LGT:1:1101:15894:2215 2:N:0:10
GGACTACAGGGGTTTCTAATCCTGTTTGCTCCCCACGCTTTCGCACCTCAGTGTCAGTATCAGTCCAGGTAGTCGCCTTCGCCACTGGTGTTCCTTCCTATATCTACGCATTTCACCGCTACACAGGAAATTCCACTACCCTCTACCATACTCTAGCTTGCCAGTTTTGGATGCAGTTCCCAGGTTGAGCCCGGGGATTTCACATTCAACTTAACAAACCACCTACGCGCGCTTTACGCCCAGTAATTCCGATTAACGCTTGCACCCTCTGTCTTACCGCGGCTGCTGGCACGACTTTCGC
+
CCCCCGGGGGGGGGGGGGGGGGGGGGGGGGGGGGGGGGGGGGGGGGGGGGGGGGGGGGGGGGGGGGGGGGGGGGGGGGGGGGGGGGGGFGGGGGGGGGGGGGGGGGGGGGGGGGGGGGGGEFGGGGGGGGGGGGGGG?FGGGGFGGGCGFGEF*DFFGGGGGFGDFGGGDFGFGFGGFGGGFG@FGFDF@DFGGGGGGFGGADEGFF@EGE9*=>6CBGC>GFF9E@>@DFFFFFFFFGGGD;@6<?CFG6(/8(674>F?1;.=FD36(3<)6<-:A:B(-379<74?B8<4(().*)1>
@M03364:396:000000000-C9LGT:1:1101:12181:2220 2:N:0:10
GGACTACCCGGGTATCTAATCCTGTTCGCTCCCCACGCTTTCGCTCCTCAGCGTCAGTAACGGCCCAGAGACCTGCCTTCGCCATTGGTGTTCTTCCCGATATCTACACATTCCACCGTTACACCGGGAATTCCAGTCTCCCCTACCGCACTCAAGCCCGCCCGTACCCGGCGCGGATCCACCGTTAAGCGATGGACTTTCACACCGGACGCGTCGAACCGCCTACGCGCCCTTTACGCCCAATAAATCCGGATAACGCTTGCACCCTTCGTAGTCCCGCGGCTGCCTGGCCGGCTTTAGC
+
CCCCCGGGGGGGGGGGGGGGGGGGGGGGGGGGGGGGGGGGGGGGGGGGGGGGGGGGGGGGGGGGGGGGGGGGGGGGGGGGGGGGGAFGGGGGGGGGGGGGGGGGGGGGGGGGGGGGGGEGGGGGGDGGGGGGGGGDGGGGGGGFGGG>EBGBF<DF?CFEEGFGGGGGF@EGFG2)*8EFCCFFFG*6AC859EE0CGGGGFGFFF3207;GB)*453FGFG>B?E:)3)799?7AA6=EGB?0F7<)9>/(-((6?8>:?BF2CGG0((((((-).3(4(74(3((.)(,32(,..))0*
@M03364:396:000000000-C9LGT:1:1101:6976:2267 2:N:0:10
GGACTACTAGGGTTTCTAATCCTGTTCGCTCCCCACGCTTTCGCTCCTCAGCGTCAGTAACGGCCCAGAGACCTGCCTTCGCCATTGGTGTTCTTCCCGATATCTACACATTCCACCGTTACACCGGGAATTCCAGTCTCCCCTACCGCACTCCAGCCCGCCCGTACCCGGCGCAGATCCACCGTTCGGCGATGGACTGTCACACCGGACGCGCCGAACCCCCTACGAGCCCTTTGCGCCCAATCAATCCGGATGACGCTCGCACCCTACGTATTACCGCGGCGGCTTGCCCGTGCTCGGC
+
CCCCCGFGGGGGEFGGGGGCFGGFGEGFGFFGGGGCFGGGGGDGGCGGGCFGGGGGGEEFGGDGGGEGFGGGGGGFGFFGGEGGGGGGEEFGGFGAFCGGGG6FCFGGFGFGGGGGGGG817,?EEGG7FFFCCEFF,DDFD6*=@E+CD@@C86@:+@EGCEDCC9EGG8E4<)3C=FG?C8<BE,5?C?35=E6DE8+<?G3CB:4-C>5()14)7EE099>:C<337(3?(3)59:E><01),.)97>1<(((924(-4C>D>D??:1()6(-.0(16260(4(((-822,,)0*()*
@M03364:396:000000000-C9LGT:1:1101:13597:2281 2:N:0:10
GGACTACTCGGGTATCTAATCCTGTTTGCTACCCACGCTTTCGAGCCTCAGTGTCAGTATTATGCCAGAAGGCTGCCTTCGCCATCGGTATTCCTCCAGATCTCTACGCATTTCACCGCTACACCTGGAATTCTACCTTCCTCTCACATACTCTAGCTCTACAGTTTCAGATGCAGTTCCCAGGTTAAGCCCGGGGATTTCACATCTGACTTCTAGAGCCACCTACGCTCCCTTTCCGCCCATTAATTCCGATTAACGCTTGCACCCTCTGTTCTCCCTCCGCTGCTGGCACAGCTTTTGC
+
CCCCCGGGGGGGGFGGGGCFGFGFGGGGGGFGGGGGGGGGFGGGFFGGGGFEFGGGGGGGG9FFGGGGGAGGGGGGGGGFFGGCFGGGGGGGGCGAFGGGGFGGGGGGGGGGCCFGFGGDGFFGFGGGGGGGGGDEE=DFFGFDGGG4ED@:9CFFGGGGGGFGGGGG8DFCFA0=EFD:=3++=DC8D?@=DEEG6CGGCEFC?CFFA@5E*=@7+*EFCGD@=D@5>GABDEF**(=<F@(*+/8@FG?(6<(9F?6,2=:);CD;(()../96)<(((41:>F?)52(,.4:)*/)22
@M03364:396:000000000-C9LGT:1:1101:22426:2286 2:N:0:10
GGACTACACGGGTTTCTAATCCTGTTCGCTCCCCACGCTTTCGCGCCTCAGCGTCAGTAACGGCCCAGAGACCTGCCTTCGCCATTGGTGTTCTTCCCGATATCTACGCATTCCACCGTTACACCGGGAATTCCAGTCTCCCCTACCGCACTCAAGCCCGCCCGTTCCCGGCGCGGATCCAGCGTTAAGCGCTGGACTTTCACACCGTACTCGACGACCCCCCTACGACCCCTTTACCCCCAATAATTCCGCATCACGCCTGCACCCACCGTATTCCCGCGGCGCCTGGCCCGTCTTCGGC
+
CCCCCGG8,CFGGGGGGGGFFGF<FGAFGGGGGGGGGGGGGGGG+CFGGGGGGGGGGGFEFCF6@FEGCFFEF8FFGGGGGGGG7FGFFEGEGGGGGG::FGGGGGG+@EGG;FFGGG,8EGGG8BFFEGGGGGG<=8=FFF>D8EBCGEGFGFGF,@8CCG5C<,1>9>EEBE2:=3?C++**38F(1<:)/:=*9EGCF)3)90.(,14A-)8(1(150>438E(7(1-3235:4)0;E9,2)4)-9*6(4,14/(.(((2(9ED03((.((,-)9((,-19(,(((.((--(..*(*1
@M03364:396:000000000-C9LGT:1:1101:13819:2332 2:N:0:10
GGACTACACGGGTATCTAATCCTGTTTGCTCCCCACGCTTTCGTGCCTCAGTGTCAGTTACAGTCCAGAGAGCCGCCTTCGCAACTGGTGTTCCTCCTAATATCTACGCATTTCACCGCTACACTAGGAATTCCACTCTCCTCTCCTGCACTCAAGTTTCCCAGTTTCAAAGGCTTACTACGGTTGAGCCGTAGCCTTTCACCTCTGACTTAAGAAACCACCTACGCCCCCTTTACGCCCAATAAATCCGGATACCGCTTGCCCCCTACGTATTACCCCGGCTGCTGGCCCGTAGTTCGCC
+
CCCCCGGGGGGGGGGGGGGGGGGGGGGGGGGGGGGGGGGGGGGGGGGGGGGGGGGGGGGGGGGGGGGGGGGGGGGGGGGGGGGGGGGGFGGGGGGGGGGGGGGGGGGGGGGGGGGGGGGGGGGGGGGGGGGGGGGGGGGGGGGFGGGGGFGBF5DDFGGGGGFGGGGGGFGGFGFGGFDGGGGDGG8:DFEDDGGGGGGGG7FFGFFEFGFG58,*ACGC>GB4>6:*:D@@FF=ED=GGG@;)*75<FD)(:@)6:96;?<8:GGD(.,4)<(-<A+,(41(4<7)8:((4,-(09*(/1
@M03364:396:000000000-C9LGT:1:1101:23257:2339 2:N:0:10
GGACTACTGGGGTTTCTAATCCTGTTTGCTACCCACGCTTTCGAGCCTCAGTGTCAGTATTATGCCAGAAGGCTGCCTTCGCCATCGGTATTCCTCCAGATCTCTACGCATTTCACCGCTACACCTGGAATTCTACCTTCCTCTCACATACTCTAGCTCTACAGTTTCAGATGCAGTTCCCCGGTTCAGCCCGGGGATTTCACATCTGACTTATCGAGCCACCTACGCTCCCTTTACGCCCAGTAATTCCGATTAAACCTTGCACCCTCTGAATTACCGCGGCGGCTGGCCCAGATTCAGC
+
CCCCCGGG<FGG8CFGGGCGGGGGGGFGGGCGGGGGGGGGGGGF,@FFGGGDGGGGGGGGFG9CFGGGG@DFFGFGGGGGGGGGGGGGFFDFF<EFGFGGGGDGCFG@FEGEEFFCFG7CGGGFG@FFGGGGGFCED,?FGFGBFEF,9<FFF*9=A4E8,CFGGFCFGGDEDF*3@?FG,,6@B?+:D=,=CEGGDGGGGFGA;A6AE7*@*4,/*:CG4CBD4>9A(:@FD*8CCFGGGF<(;?6?FG4(03()+),(77?4CFD<;()))664634092(((-4760(48?0/**)27
@M03364:396:000000000-C9LGT:1:1101:19241:2354 2:N:0:10
GGACTACCCGGGTATCTAATCCTGTTTGCTCCCCACGCTTTCGCACCTCAGTGTCAGTATCAGTCCAGGTAGTCGCCTTCGCCACTGGTGTTCCTTCCTATATCTACGCATTTCCCCGCTACACAGGAAATTCCACTACCCTCTACCATACTCTAGCTTGCCAGTTTTGGATGCAGTTCCCAGGTTGAGCCCGGGGCTTTCACATTCCACTTAACCAACCACCTACGCGCGCTTTACGCCCAGTAATTCCTATTCACGCTTGCACCCTCGGTATTACCGCGGCTGCTGGCACGGATTTCGC
+
CCCCCGGGGGGGGGGGGGGGGGGFGGGGGGGFGGGGGGGGGGGGGGGGGFEFCFGGAFFGGGFCFGGGFGDFECGGGGGGFGGGGGGGFGGGGGG,FFCGG<EFAEGFGGGGGG,EFEGGGGGG9EBFGGGGGGGGG8@FGGG?+ED87;FDEDF=;7DDGGFG@FGE8=EFFG5F,4EFD,=+DEA8FFFFGDG>*BFGGFGFF9=4ACEC*=A*;-?E@F@B>F9BBGB>9<1><0EGGFF@6?C-9F*)46:6F02(41C37;<(1((-,(6)6<2((4679?0,:?(2(-2).*-*1
@M03364:396:000000000-C9LGT:1:1101:8957:2358 2:N:0:10
GGACTACTGGGGTTTCTAATCCTGTTCGCTCCCCACGCTTTCGCTCCTCAGCGTCAGTAACGGCCCAGAGACCTGCCTTCGCCATTGGTGTTCTTCCCGATATCTACACATTCCACCGTTACACCGGGAATTCCAGTCTCCCCTACCGCACTCAAGCCCGCCCGTACCCGGCGCGGATCCACCGTTAAGCGATGGACTTTCACACCGGACGCGACGACCCGCCTACGAGCCCTTTCCCCCCAATAAATCCGGATAACGCTTGCCCCCTCCCTACTCCCGCCGCTTCCTGCCCGTCTTTAGC
+
CCCCCGGGGGGGGGGGGGFGGGGGGGGGGGGGGGGGGGGGGGGGGGGGGGGGGGGGGGGGGGGGGGGGGGFGGGGGGGGGGGGGGGGGFFGGGGGGDFGGGGGGGGGGGGGGGGGGFDGGEGGGGEGGGGGGGGGFGGGFGGGBGGGEGFGFFDGFGGGGGGEDFGGED7CGDG9DCAEF?FG<EGC=FFCD<EGCFFGGGEGFGEF(-90:6)C(9(:=1C>FFE?56DBF?B2)))2:C16().66=>5>?:(6@:6:4:@(2AD((,(.-(.),A60,-,,,(,-6:0<?9177*)20
@M03364:396:000000000-C9LGT:1:1101:10117:2364 2:N:0:10
GGACTACTAGGGTATCTAATCCTGTTTGCTACCCACGCTTTCGAACCTCAGTGTCAGTATGATGCCAGAAGGCTGCCTTCGCCATCGGTATTCCTCCAGATCTCTACGCATTTCACCGCTACACCTGGAATTCTACCTTCCTCTCACCTACTCTAGCCTAACAGTATCAGATGCCGTTCCCAGGTTAAGCCCGGGGATTTCACATCTGACTTATAGAGCCACCTACGCTCCCTTTACGCCCAGTAATTCCGATTAACGCTTGCACCCTCTGTATTCCCGCGGCTGCTGTCACCGAGTTAGC
+
CCCCCDFGGGGGGGGFGGGGGGGGGGGGGGGGGGGGGGGGGGGFGGGGGGGGGGGGGFFGGGGGGGGGGGGFGGGGGGGGGGGGGGGGGGFGGGGGGGGGGGFFGGGGGGGGGGGGFGGGGGGGGGGGGGGGGGGGGGGGGGDBD9DFFFGEFEGFGGGGFGFGGGGGGGFFFGFGGEGGGGGEFGADFC8DDGGGGGGGGEFFGF6=EG@=A+,;BEGG@CBB46:9=GB@BBBC*6?CG@B:8?C<FFF03:79F<9;03C)CCD@F;;<)<)759(((-4(,4)86))-)4()<))2:
@M03364:396:000000000-C9LGT:1:1101:21819:2402 2:N:0:10
GGACTACCGGGGTTTCTAATCCTGTTTGCTACCCACGCTTTCGAGCCTCAGTGTCAGTATTATGCCAGAAGGCTGCCTTCGCCATCGGTATTCCTCCAGATCTCTACGCATTTCACCGCTACACCTGGAATTCTACCTTCCTCTCACATACTCTAGCTCTACAGTTTCAGATGCAGTTCCCAGGTTAAGCCCGGGGATTTCACATCTGACTTATAGAGCCACCTACGCTCCCTTTACGCCCAGTAATTCCGATTCACGCTTGCACCCTCTGTATTACCGCGGCTGCTGGCCCAGATTTAGC
+
CCCCCGGGGGGGGGGGGGGGGGGGGGGGGGGGGGGGGGGGGGGGGGGGGGGGGGGGGGGGGGGGGGGGGGGGGGGGGGGGGGGGGGGGGGGGGGGGGGGGGFDEGGGGGGGGGGGGGGGGGGGGGGGGGGGGGGGGGGGGGGGFGGG8DFGFGD8DGGGGGGFGGGGGGGFGFGFGGFGGGFG:EGDDFFGGGGDGDGGGGEGEBFFFEGFGFF:9=CGFBGFFF?@BDGFFFEECE?EGGDF@FFFCFG*;DF3<FDF?03B;FGG?0,4:6:<)6C472;>B0<8)5:.4(4(***.:2
@M03364:396:000000000-C9LGT:1:1101:13509:2413 2:N:0:10
GGACTACTCGGGTTTCTAATCCTGTTCGCTCCCCACGCTTTCGCTCCTCAGCGTCAGTAACGGCCCAGAGACCTGCCTTCGCCATTGGTGTTCTTCCCGATATCTACACATTCCACCGTTACACCGGGAATTCCAGTCTCCCCTCCCGCACTCCAGCCCGCCCGTACCCGGCGCAGACCCACCGTTGGGCGCTGGCCTTTCACACCGGCCGCAACGAACCGCCTACGCGCCCTTTACGCCCAATAAATCCGGACAACGCTCGCACCCTACGTATTACCGCGGCTGCTGGCCCGGCGTTCGC
+
CCCCCGGCEGGGGGGGGGGGGGGGGGGGGGGGGGGGGGGGGGGECGGGGGGGGGGGGGCFGGGGGGGGGGGGGCFGGFFGGGGG7,EGFGGGGGGGGFGGGEGGGFG9BFGGFGGGGG,=EGGGGCFGCFGGGGGEEFFGGGGF+CGGCDGFGDFFEGCCEGFGG89C3@*>AG>D*/;E,**16:*(8<*):==*2CCGG3C5>8.0(96C(7:2*4CE9C;:6;3.4C0714>>BB=EG6:1/--)199;2(465,61:2C(>EC0,8:48-:<<C:;(99>>F?BB,(--,(0.)(79
@M03364:396:000000000-C9LGT:1:1101:18007:2418 2:N:0:10
GGACTACTCGGGTATCTAATCCTATTTGCTCCCCACGCTTTCGGGACTGAGCGTCAGTTGCGGACCAGACCGTCGCCTTCGCCACTGGTGTTCCTCCATATATCTACGCATTTCACCGCTACACATGGAATTCCACGATCCTCTTCCGCACTCCAGTGATCCGGTTTCCGGGGCTTCCCGAAGTTTCGCTTCGGGCTTTCACCTCCAGACCTGTATCACCGCCTGCTCCCTCTTTACGCCCAATGATTCCGGATAACGCTCGCCCCCTACGCATTCCCGCGGCTGCTGGCACGTCGTCCGC
+
CCCCCGGGGGGGGGGGGGGGGGGGGGGGGGGGGGGGGGGGGGGGGGGGGGGGGGGGGGGGGGGGGGGGGGGGGGGGGGGGGGGGGGGGFGGGGGGGGGGGGGGGGGGGGGGGGGGGGGGGGGGGGGGGFGGGGGGGG:DGGGGFFGGDGDGFCD+DCEGGGGFGGGGGGGGGFGFGFFGEE*;DEG,8?<@DGGGGGGGF?<F3;AA@4C?+(++.;)AF?GB6<;(987.43<A):?EGGB:??6<<FG99?F1)1(6,44:6*:C1(62(((4).<8917;>6?07??(51(()00(17
@M03364:396:000000000-C9LGT:1:1101:19609:2431 2:N:0:10
GGACTACTAGGGTATCTAATCCTGTTTGCTCCCCACGCTTTCGTGCCTCAGTGTCAGTTACAGTCCAGAGAGCCGCCTTCGCAACTGGTGTTCCTCCTAATATCTACGCATTTCACCGCTACACTAGGAATTCCACTCTCCTCTCCTGCACTCATGTTTCCCAGTTTCAAAGGCTTACTACGGTTGAGCCTTAGCCTTTCACCTCTGACTTAATAAACCACCTACTCCCCCTTTACGCCCAGTAATTCCGGATAACGCTAGCACCCTACGTATTACCTCGGCTGCTGGCACGTAGTTAGCC
+
CCCCCGGGGGGFGGGGGG<@FGG9F<F@FGGGGGFGGGGGGGGGGGGFGFEGGFGGACFFDGG<CFFGEGFGGFCFGGG@FFFCFFGG<FFEFFGGGGGGGGG<AFFDCGECE,=FFGGGDFFFGDGEGEFGGGGFGFGGGFCFGGC8DFFD,)+4C8EFFGFGGGFGGGEGF?EGGFGGF+@FGE,:?C,8==E8=EFF,*@@G*;8*8CGE9;>FBGF)38C:48*)3)):)*17AG>F2;;199@6*)8@D*/)(,(..+/;8*(6,//)/.)727,,6((,).82(561(2)9/-0*
@M03364:396:000000000-C9LGT:1:1101:10944:2450 2:N:0:10
GGACTACCGGGGTATCTAATCCTGTTTGCTACCCACGCTTTCGAGCCTCAGTGTCAGTATTATGCCAGAAGGCTGCCTTCGCCATCGGTATTCCTCCAGATCTCTACGCATTTCACCGCTACACCTGGAATTCTACCTTCCTCTCACATACTCTAGCTCTACAGTTTCAGATGCAGTTCCCAGGTTAAGCCCGGGGATTTCACATCTGCCTTATAGAGCCACCTACGCTCCCTTTACGCCCAGTAATTCCGATTCACGCTTGCCCCCTCTGTATTCCCGCGGCTGCTGGCACAGCTTCCGC
+
CCCCCGGGGGGGGEFGGGGGGGGGFGGGGGGGGGGGGGGGGGGGGGGGGGGGGGGGGGGGGGGGGGGGGGGGGGGGGGGGGGGGGGGGGGGGGGGGGGGGGGGGGGGGGGGGFGGFGGGGGGGGGGGGFGGGGGGGGGGGGGGFGGGDGFGFGFFBGGGGGGFGGGGGGGGGFF<FGFGGGEF=FFFDFGFDGGGGGGGGGFG5CFFF*;CF*B,;=CGGEGFFFFDEFGFFFFF=E@CFGF?E+.?EFG<(:?3CF7DFF;C(;FG6608<96A.4@23,1>09?B040(82816=*)17
@M03364:396:000000000-C9LGT:1:1101:15116:2462 2:N:0:10
GGACTACTGGGGTATCTAATCCTGTTCGCTACCCATGCTTTCGAGCCTCAGCGTCAGTTGCAGACCAGAGAGCCGCCTTCGCCACTGGTGTTCTTCCATATATCTACGCATTCCACCGCTACACATGGAGTTCCACTCTCCTCTTCTGCACTCAAGAAAAACAGTTTCCGATGCAGTTCCTCGGTTAAGCCGAGGGCTTTCACATTAGACTTCTTTTTCCGCCTGCGCTCGCTTTACGCCCACTAAATCCGGACAACGCTTGCCCCCTACGTAGTCCCGCGGCTTCTGGCACGTAGTTAGC
+
CCCCCGGGGGGGGDGGGGGGGGGGGGGGGGGGGGGGGGGGGGGGGGGGGGGGGGGGGGGGGGGGGGGGGGGGGGGGGGGGGGGGGGGGFFGGGGGGGGGGGGGGGGGGGGGGGGGGGGGGGGGGGGGGGGGGGGGGGGGGGGGFGGGGGFGFGFDF:FCGGGFGGGGGGGEGEGFGGFGGFGDCEE::A=F>+@GGGGGGFEGFGFFF:CEG*=,:=EGGFGFFFC@FBDFF;?FFFFGG@:(,64));CD@?F6?F;BFFBF008C>3644.(4-6A3699B((.4--:<<B:())*6>7
@M03364:396:000000000-C9LGT:1:1101:20424:2465 2:N:0:10
GGACTACCCGGGTTTCTAATCCTGTTTGCTACCCACGCTTTCGAACCTCAGTGTCAGTATGATGCCAGAAGGCTGCCTTCGCCATCGGTATTCCTCCAGATCTCTACGCATTTCACCGCTACACCTGGAATTCTACCTTCCTCTCACCTACTCTAGCCTAACAGTATCAGATGCCGTTCCCAGGTTAAGCCCGGGGCTTTCACATCTGACTTATCAAGCCACCTACGCTCGCTTTACGCCCAGTAATTCCGATTAACGCTTGCACCCTCTGTATTACCGCGGCTCCTGGCCCAGCTTCCGC
+
CCCCCGGGGGGGGGGGGGGGGGGGGGGGGGGGGGGGGGGGGGGGGGGGGGGGGGGGGGGGGFGFGGGGGFGGGGGGGGGGGGGGGGGGGGGGGGGGGGGFGGGGGGGGGGGGGGGGFGGGGGGGGGGGGGGGGGGGGFGGGGGFFGGDFFGFFD9DGGGGFGFGGGGGGGGGFGFGGFGGGFFFGGFDFGGFGGGGGGGGGEGFFFA;;DCG=9,6B=GGBGFFFGFB5:@F(698>>GGG?@;;)<?CG;(4;09F6;?D0@4FGG:?14-.4>)6<?B>>F;(,5)41.4((()1*)19
@M03364:396:000000000-C9LGT:1:1101:18019:2471 2:N:0:10
GGACTACTGGGGTTTCTAATCCTGTTTGCTACCCACGCTTTCGAGCCTCAGTGTCAGTATTATGCCAGAAGGCTGCCTTCGCCATCGGTATTCCTCCAGATCTCTACGCATTTCACCGCTACACCTGGAATTCTACCTTCCTCTCACATACTCTAGCTCTACAGTTTCAGATGCAGTTCCCAGGTTAAGCCCGGGGATTTCACATCTGACTTATAGAGCCACCTACGCTCCCTTTCCGCCCAGTAATTCCGGATAACGCTAGCCCCCTACGTCTTCCCGCGGCTGCTGGCACGTACTTAGC
+
CCCCCGGGGGGGGGGGGGGGGGGGGGGGGGGGGGGGGGGGGGGGGGGGGGGGGGGGGGGGGGGGGGGGGGGGGGGGGGGGGGGGGGGGGGGGGGGGGGGGGGGGGGGGGGGGGGGGGDGDGGGGGGGGEGGGGGGGGEGGGFGFGFG8;?FEFEGFGFGGFGFGGGGGGGGGFGFGGFGGGGG@FF?>DFDFGGGEDGGGGEGFGFFE7>EA5+5;2AGC8CCD2:)95CBFFFF*8=EFFDFE+95>FG42(6;AF?;886F@GGD;,734(.8).0(9(366>(,)4444:6())*-0*
@M03364:396:000000000-C9LGT:1:1101:20216:2482 2:N:0:10
GGACTACCAGGGTATCTAATCCTGTTTGCTCCCCACGCTTTCGCGCCTCAGCGTCAGTTACGGTCCAGTGACCTGCCTTCGCCACTGGTGTTCCTCCCGATATCTACGCATTTCACCGCTACACCGGGAATTCCACTCCCCCCTCCCTCACTCAAGCTCGCCAGTTCCCAACGCGGCTCCGCGGTTGAGCCATCGCCTTTCACACCTGGCTCGCCGTACCGCCTGCGCGCCCTTTACGCCCAATAAATCCGGATAACGCTTGCACCCTCCGTATTACCGCGGCTGCTGGCACGTAGTTAGC
+
CCCCCGG<<FFGGGGGGGGGGGGGGG,FFGGGGGGGGGGGGGG@+@FGGGCGGGGGGG,C6,B6BFGG<9@,C,AFGGGGGGGG:FGGGGGGG,@FF,7BFFGGGGG7FGGG9FFGGG7@EGGG,4CFGGGGGG85E,+AF=EA6C+,6;FEG5DFG,4;+@*=F;CGC,3*<F);*:/*442*BE<;FF96++/*:E>FGFGF6A)6(;=69BE(1-;EBDBF:C;71C>>91?2>1EGGF(.9395BGG>:1?4?2(-,3C)9EDB::(-(..).<3;>6>F>F00,8(56(().06>>
@M03364:396:000000000-C9LGT:1:1101:9021:2527 2:N:0:10
GGACTACCCGGGTTTCTAATCCTGTTTGCTACCCACGCTTTCGAGCCTCAGTGTCAGTATTATGCCAGAAGGCTGCCTTCGCCATCGGTATTCCTCCAGATCTCTACGCATTTCACCGCTACACCTGGAATTCTACCTTCCTCTCACATACTCTAGCTCTACAGTTTCAGATGCAGTTCCCAGGTTAAGCCCGGGGATTTCACATCTGACTTATAGAGCCACCTACGCTCCCTTTACGCCCAGTAATTCCGATTAACGCTTGCACCCTCTGTATTACCGCGGCTGCTGGCACAGATTTAGC
+
CCCCCGGGGGGGGGGGGGGGGGGGGGGGGGGGGGGGGGGGGGGGGGGGGGGGGGGGDFGGGGGGGGGGGGGGGGGGGGGGGGGGGGGGGFGGGGGGGGGGGGGGGGGGGGGGGGGFGGGGGGGGGGGGFGGGGGGGGGGGGGGFGGGFGFGFGFGFGGGGGGFGGGGGGGGGFGDGGFGGGDFDFG,99FFGGGGGGGGGFEGFFFFEEGFF7BA>7>FG5FD@BDAFAG=BBEFEFD==FDD=1*>CFG*(:@(.83;@?<F@FGG;2;5?.?E?>A:19>FBF?257?,22:2*9/:GC
@M03364:396:000000000-C9LGT:1:1101:17179:2566 2:N:0:10
GGACTACAGGGGTTTCTAATCCTGTTCGCTCCCCACGCTTTCGCTCCTCAGCGTCAGTAACGGCCCAGAGACCTGCCTTCGCCATTGGTGTTCTTCCCGATATCTACACATTCCACCGTTACACCGGGAATTCCAGTCTCCCCTACCGCACTCAAGCCCGCCCGTACCCGGCGCGGATCCACCGTTAAGCGATGGACTTTCACACCGGCCGCTACGACCCGCCTACGGGCCCTTTACGCCCAATAAATCCGGAGACGGCTTGCACCCTACGTCTGTCCGCGGCTGCTGGCCCGTCTTTCGC
+
CCCCCGGFGGGGGGGGGGGGGGGFGGFGGGGGGGGGGGGGGGGGGGGG@AA<FGGGEDAEFFEGGGGFGGFFGGGGGGGG?FG>FGGGEFGGGGGGFEFFEGGFFGGGGGGFGGGGGGGGGGGGEEGG:FFFGGG,@FGGGDC?DF86B?FBGFDFFGGD8FA>BEEGGGGGFG2)/8*C+>C*3?*6AF*:CEDDGFGGGEG34>@0()(5():8D(*5(72(2*-)(1,2,4)).3ECEF0())))19322(((),466>F<GGG,.363(,())3-1(4>F90)5?((49(())*.>*
@M03364:396:000000000-C9LGT:1:1101:14386:2586 2:N:0:10
GGACTACACGGGTTTCTAATCCTGTTTGCTCCCCACGCTTTCGCACCTCAGTGTCAGTATCAGTCCAGGTAGTCGCCTTCGCCACTGGTGTTCCTTCCTATATCTACGCATTTCACCGCTACACAGGAAATTCCACTACCCTCTACCATACTCTAGCTTGCCAGTTTTGGATGCAGTTCCCAGGTTGAGCCCGGGGATTTCACATTCAACTTAACAAACCACCTACGCGCGCTTTACGCCCAGTAATTCCGATTAACGCTTGCACCCTCTGTATTACCGCGGCTGCTGGCACAGGTTTAGC
+
CCCCCGGGGGGGGFGGGGGGGGGGGGGGGGGGGGGGGGGGGGGGGGGGGGGFGGGGGGGGGGGGGGGGGGFFGGGGGGGGGGGGGGGGCFFGGGGGGGGGGGGGGGGGGGGGGGGGGGGGGGGGCFFCFGGGGGGGG:FGGGGFGGGGFFGFFBGFGGGGGGFGFCEGFGFGFFEFGFGGGGGGGGFEFDFGGGGGGGGGGEGFGFF7EGFG*9DECBGGBGFB22:BBDB128=;<DGEG3;;:CEFFGGFF?0<F?BFFFGFGGG<?38:<AB<AF:09B>>;:2)4:3?1:(1/*.2:
@M03364:396:000000000-C9LGT:1:1101:24741:2604 2:N:0:10
GGACTACTGGGGTATCTAATCCTGTTTGCTACCCACGCTTTCGAGCCTCAGCGTCAGTAACGGCCCAGAGACCTGCCTTCGCCATTGGTGTTCTTCCCGATATCTACACATTCCACCGTTACACCGGGAATTCCAGTCTCCCCTACCGCACTCCAGCCCGCCCGTACCCGGCGCAGATCCCCCGTTAGGCGATGGACTTTCACACCGGACGCGACGAACCGCCTACGAGCCCTTTACGCCCAATAAATCCGGATCACGCTCGCCCCCTACGTATTCCCGCCGCTGCTGGCCCGTACTTCGC
+
CCCCCGGGGGGGFFGGGGGGGGGGGGGGGGGGGGGGGGGGGGGGFGGGGGGGGGGGG@FGGGGGGGGGGGGGGGGGGGGGGGGGGFGGFGGGGFGGGGGGGGGGGFFFGGGGGGAGGGEDGGGGGGGFEGGGGGG9DGGGGFG?6DGDC9CAG<FFGGGGGGEGFGGEGGEE@FADC9?F6C4<E8=:?C*5CE=*9CFDGEGECB5((8279:E3C2E59G664E681D9?748ABBEGG?:<)-66FGD60((4)(48<9:0CEG0:::,..8-<E13(4417B))3(.((-,)0*)1*
@M03364:396:000000000-C9LGT:1:1101:10893:2622 2:N:0:10
GGACTACTGGGGTTTCTAATCCTGTTCGCTCCCCACGCTTTCGCTCCTCAGCGTCAGTAACGGCCCAGAGACCTGCCTTCGCCATTGGTGTTCTTCCCGATATCTACACATTCCACCGTTACACCGGGAATTCCAGTCTCCCCTACCGCACTCAAGCCCGCCCGTACCCGGCGCGGATCCACCGTTAAGCGCTGGACTTTCACACCGGACGCGACGAACCGCCTCCGAGCCCGTTACGCCCCATAAATCCTGATAACGCTTGCACCCTACGTATTACCGCCGCCGCTGGACCCGATTTCGC
+
CCCCCGGGGGGGGGGGGGG<FGGGGGGGGGGGGGGGGGGGGGGGGGGGGGGGGGGGGCGGECGGGGGGGGFGGGGGGGGFGGGG@BFGGGGGGGGGEFGGGGGGGGGGGGGGGGDEGGGCEGGGGGGG=FEFFFCFGGGFA8CFFFGCEEG5:)6:FGGGEEFGGD5CF7EGFE2D*/:FFGFC;E::FFC):EGGGGGGGEGFGDD0>GF5;)*,11CEBGF0(2(09<>64-3:??EGC(4()46<BG7<<))4=(4:((2.>FD:22:?)4?243-((40((-,,,(,((--)).)25
@M03364:396:000000000-C9LGT:1:1101:7868:2634 2:N:0:10
GGACTACAAGGGTATCTAATCCTGTTTGCTCCCCACGCTTTCGCACCTCAGTGTCAGTATCAGTCCAGGTAGTCGCCTTCGCCACTGGTGTTCCTTCCTATATCTACGCATTTCACCGCTACACAGGAAATTCCACTACCCTCTACCATACTCTAGCTTGCCAGTTTGGGATGCAGTTCCCAGGTTGAGCCCGGGGATTTCACATTCAACTTAACAAACCACCTACGCGCGCTTTCCGCCCAATAAATCCGGCTAACGCCAGCACCCTCCGTATTCCCGCGGCTGCTGGCCCGTCGTTCGC
+
CCCCCGGG@FGGEGGGGGGGGGGGGGGGGGGGGGGGGGFGGGGGGGGGGGGGGGGGGGGDFGFGGCFGGGGGGGGGGGGEGGFGGGGGEF@FFFFGFFGGGFGFGGF7FCFEGGGGFE7CCBFG9EEGEGGGGGCFFEDFCFFDGGGDB5F=CEDFFFGDC=FGGEG,@EFF?>DFFFGA@9=:D@<:D,=8CE>C=CC9AEGFDCFEEFEF@FG*;)8?@GDBE:=922(>9D049;DEG@03)3)98750(-(4?63(((/,7/9:(49::?04:<(9179((())(((,,(-)).(/1
@M03364:396:000000000-C9LGT:1:1101:18302:2643 2:N:0:10
GGACTACACGGGTATCTAATCCTGTTTGCTACCCACGCTTTCGAGCCTCAGTGTCAGTATTATGCCAGAAGGCTGCCTTCGCCATCGGTATTCCTCCAGATCTCTACGCATTTCACCGCTACACCTGGAATTCTACCTTCCTCTCACATACTCTAGCTCTACAGTTTCAGATGCAGTTCCCAGGTTAAGCCCGGGGATTTCACATCTGACTTATAGAGCCACCTACGCTCCCTTTACGCCCAGTAATTCCGATTAACGCTTGCACCCTCTGTATTCCCGCGGCTGCTGGCACAGAGTTCGC
+
CCCCCGGGGGGGGGGGGGGGGGGGGGGGGGGGGGGGGGGGGGGGGGGGGGGGGGGGGGGGGGGGGGGGGGGGGGGGGGGGGGGGGGGGGGGGGGGGGGGFGGGGFGGGGGGGGGGGGGGGGGGGGGGGGGGGGGGGGGGGGGGFGGGFGFGEGFGFFFGFFGFGGGGGGGGGFFDGGDGGGFF7EFCDFGGGGGGGDGFGGFGFGF@C*=5FFAE;<=CGFGFFEBAE=D>DFFFFF=EGG2>B+*>CFGC01;;EF6>?0=B4CFGFDD@C.?<<CC34;01404)476,<33,)94597
@M03364:396:000000000-C9LGT:1:1101:20911:2653 2:N:0:10
GGACTACTGGGGTTTCTAATCCTGTTTGCTACCCACGCTTTCGAGCCTCAGTGTCAGTATTATGCCAGAAGGCTGCCTTCGCCATCGGTATTCCTCCAGATCTCTACGCATTTCACCGCTACACCTGGAATTCTACCTTCCTCTCACATACTCTAGCTCTACAGTTTCAGATGCAGTTCCCAGTTTCAGCCCGGGGATTTCACATCTGACTTATAGAGCCACCTACGACCCCTTTGCGCCCCGTAATTCCTGTTAACGCTTACCCCCTCTGTCTTCCCGCGGCTGCTTGCCCCGCTTTGAC
+
CCCCCGGGGGGGGGGGGGACFGGGGFGGGFGGGGGGGGGGGGGGDGGFGDFGGGGGGEGFGGGGGGGGGFFFGGGGGGFFGGGGGGGGEGGGGGGGGFGGFEGGFGGGGGGGGFFFGGEDGGG?FGGGGGGGGGGGGGFGFGGDDFGCFFG7,0=BF8EFGGCFGFFGFFGE8F58FFGGGDG,>D,;DE=CDDEGDGCFG<ACFFFFC>*E*13;?*A1)3:@B,7*)/0)<BE*>=EBF9>7)3=3+;+)9;<)6(,33(3(2=99<8,))64:48-4173((()..(501(()0)-*2
@M03364:396:000000000-C9LGT:1:1101:8060:2656 2:N:0:10
GGACTACAGGGGTTTCTAATCCTGTTCGCTCCCCACGCTTTCGCTCCTCAGCGTCAGTAACGGCCCAGAGACCTGCCTTCGCCATTGGTGTTCTTCCCGATATCTACACATTCCACCGTTACACCGGGAATTCCAGTCTCCCCTACCGCACTCAAGCCCGCCCGTACCCGGCGCGGATCCACCGTTAAGCGATGGACTTTCACACCGGACGCGCCGAACCGCCTACGAGCCCGTTACGCCCAATAAATCCGGATCACGCTTGCACCCTACGTATTACCGCGGCTGCTGGCACGGCTTTCGG
+
CCCCCGGGGGGGGGGGFGFGGGGFGGGGGEFGGGGGGGGGGGGGGGGGGFFFGGGGGGGGGGGGGGGGGGGGGGGGGGGGGGEGGGGGDDGGGGG9CFGGGGGCEGGGGGGGGGGFFGGDGGFGEGGGFDFGGGGGGGGGGGGBFEGCCBC>>DFFGF?EGGFG@EGDGGGGFFBD=4CF?EFCBEB=FF57CE867EGGGCFEFDBF-7;GB):2C1EC0C>?(24)()4:(4<1::EEG?B?)364FGD9?((45(8B:?G?GFD:B??F2>:2:3131;>;9?)324()((())))1)
@M03364:396:000000000-C9LGT:1:1101:11335:2662 2:N:0:10
GGACTACCGGGGTATCTAATCCTGTTTGCTCCCCACGCTTTCGTGCCTCAGTGTCAGTTACAGTCCAGAGAGCCGCCTTCGCAACTGGTGTTCCTCCTAATATCTACGCATTTCACCGCTACACTAGGAATTCCACTCTCCTCTCCTGCACTCAAGTTTCCCAGTTTCAAAGGCTTACTACGGTTGAGCCGTAGCCTTTCACCTCTGACTTAAGAAACCACCTACGCACCCTTTACGCCCAGTACTTCCGTATAACGCTAGCCCCCTACTGATTTCCGCGGCTGCTGGCACGTAGTTCGCC
+
CCCCCGGGGGGGGGGGGGGGGGGGGGGGGGGGGGGGGGGGGGGGGGGGGGGGGGGGGGGGGGGGGGGGGGGGGGGGGGGGGGEGGGGGEGGGGGGGGGGGGGGGGGGGGGGGGGGGGGGGGGGGFFGGGGGGGGGADADFG?FDFGGFGFGFFDDF==FGFGFGFGGGG8FGFGEG?DGGGGG:CG,:AFCC>76EFGGGCAF6GFFCFCEF7+,*;B8?>GBF>*(:=/95@B=C>FEF:3;9/<57FG80=;)9>>;0355/CE):<).))5).6/2,(3,,()44818<1.859*,)*
@M03364:396:000000000-C9LGT:1:1101:17355:2683 2:N:0:10
GGACTACAAGGGTATCTAATCCTGTTTGCTCCCCACGCTTTCGTGCCTCAGTGTCAGTTACAGTCCAGAAAGCCGCCTTCGCCACTGGTGTTCCTCCCGATATCTACACATTCCACCGTTACACCGGGAATTCCAGCCTCCCCTGCCGCACTCAAGCCCGCCCGTACCCGGCGCAGACCCACCGTTCAGCGATGGGCTTTCACACCGGCCGCGACGAACCGCCTACGAGCCCTTTACGCCCACTGATTCCGGACACCGCTTGCCCCCTACGTCTTACCGCGGCTGCTGGCACGTGCTTAGC
+
CCCCCGGGGGGGGGGGGGGGGGGGGGGGGGGGGGGGGGGGGGGGGGGGGGGGGGGGGFGGGGGGGGGGGFGGGGGGGGGGGGGGGGGGAFGGGGGGFGGGGGGGGGGEGGGGGGGGGGEDEFGGGGGGGGGGGGG?FFGGGGGFGGFGD?E@FDCFFGGGGG>DGGGGGGGGFGBG7ACF7=CFFE,7+?:CGGGGGGGGF?G<CDE@0C1517C1518C9GBB(;:51C9B<<?<<0;CG?(,/)65FC*-(77(>9B>::8(9CD3(4083:B46213(4409::B:0(514())*)2:
@M03364:396:000000000-C9LGT:1:1101:15087:2688 2:N:0:10
GGACTACACGGGTATCTAATCCTGTTTGCTCCCCACGCTTTCGCACCTCAGTGTCAGTATCAGTCCAGGGAGTCGCCTTCGCCACTGGTGTTCCTTCCTATATCTACGCATTTCACCGCTACACAGGGAATTCCACTACCCTCTACCGTACTCTAGTTTGCCAGTTTTGAATGCAGTTCCCGGGTTAAGCCCGGGACTTTCACATTCGACTTAACAAACCACCTACTCGCGCTTTACGCCCATTAATTCCGATTAACGCTTGCCCCCTCTCTCTTCCCGCGGCTGTCGGCACCGGTTTAGC
+
CCCCCGGGGGGGG@FGGGGGGGGGGGEGGGGGGGGGGGGGGGGG7@FFGGG9FGGGGGD9F@66EFGG8,CF6CFGGGGGGGGG@FGGEFGGG<E,C,,CFGGGGEGGGGGGGGGGGGGGGGGG9>F+BFFGGG8FG,+AFFGF+E,+4<FFG*BF333,>FFGFGG,8+@EDGF8FCGF83=FGG<AFGGF66E**@D7AEGFG6+*2;@EF+;7;BGG-C@D=<*;>7(3;01)4;EFG;(/3)/<AG;(8(-)721<81C:<FG((.().,:));29026(,()-(((((((0))(2:
@M03364:396:000000000-C9LGT:1:1101:10814:2703 2:N:0:10
GGACTACCGGGGTTTCTAATCCTGTTTGCTCCCCACGCTTTCGCACCTCAGTGTCAGTATCAGTCCAGGTAGTCGCCTTCGCCACTGGTGTTCCTTCCTATATCTACGCATTTCACCGCTACACAGGAAATTCCACTACCCTCTACCATACTCTAGCTTGCCAGTTTTGGATGCAGTTCCCAGGTTGAGCCCGGGGATTTCACATTCAACTTAACAAACCACCTACGCGCGCTTTCCGCCCAGTCATTCCGATTTCCGCTTGCACCCGCTGGCTTCCCGCGGCTGCTGGCCCAGCTTTGGC
+
CCCCCGGGGGGGG7FGGGGFFGGFFFGGGGGGGGGEGGGGGGGGGGGGGG<EFFFGGGGGGGGGGGGGGGGGGGGGGGGFGGGGGGGGCBFGGGFFGGGGGG,FECFDFGGGCEDFGGGGEEGG,EF,BFGFGGGGFGGFF6DFGGGGGFDE:;+=CFFEDFFF=,EFGGD9?:DFFFGGF,=+6@D);8:DGGGGGGGGGFG?79B9/BEFE+D7C2DG=GD>24(2(26,6084>08@F@<3/644=G4:<(()/(-(4,2)9F*((((((,8448-(-449><)302(4,:(9*/.99
@M03364:396:000000000-C9LGT:1:1101:16271:2742 2:N:0:10
GGACTACTAGGGTTTCTAATCCTGTTTGCTACCCACGCTTTCGAGCCTCAGTGTCAGTATTATGCCAGAAGGCTGCCTTCGCCATCGGTATTCCTCCAGATCTCTACGCATTTCACCGCTACACCTGGAATTCTACCTTCCTCTCACATACTCTAGCTCTACAGTTTCAGATGCAGTTCCCAGGTTAAGCCCGGGGATTTCACATCTGACTTATAGAGCCACCTACGCTCCCTTTACGCCCAGTAATTCCGATTAACGCTTGCACCCTCTGTATTACCGCGGCTGCTGGCACTGATTTCGC
+
CCCCCGGGGGGGGGGGGGGGGGGGGGGGGGGGGGGGGGGGGGGGGGGGGGGGGGGGGGGGGGGGGGGGGGGGGGGGGGGGGGGGGGGGGFGGGGGGGGGGGGGGGGGGGGGGGGGGGGGGGGGGGGGGGGGGGGGGGGGGGGGFGGG8DDGFGED7FFGGGGFGGGGGGGGGFGEGGFCFCDDAFG9DFFFGGGGGDGGGGEGEGFFFFGFG5?,;CEGGFGFF@:=B=DBFFFFFFFGFGDDEB8CFFGD2>DDFFDFFFDC;FGG@@D/91<ECCC6:144>0:0)38(.(.)*1*)95
@M03364:396:000000000-C9LGT:1:1101:23441:2752 2:N:0:10
GGACTACAGGGGTATCTAATCCTGTTTGCTACCCACGCTTTCGAGCCTCAGTGTCAGTATTATGCCAGAAGGCTGCCTTCGCCATCGGTATTCCTCCAGATCTCTACGCATTTCACCGCTACACCTGGAATTCTACCTTCCTCTCACATACTCTAGCTCTACAGTTTCAGATGCAGTTCCCAGGTTAAGCCCGGGGATTTCACATCTGACTTATAGAGCCACCTACGCTCCCTTTACGCCCAGTAATTCCGATTCACGCTTGCACCCTCTGTATTACCGCCGCTGCTGGCACGGCTTTAGC
+
CCCCCGGGGGGGGGGGGGGGGGGGGGGGGGGGGGGGGGGGGGGGGGGGGGGFGGGGGGGGGGGGGGGGGGGGGGGGGGGGGGGGGGGGEGGFGGGGGGGGGGGGGGGGGGGGGGGGGGGGGGGGGGGGGGGGGGGGGCGGGGGFGGGGGFGF?7DFGGGGGGFGGGFGGGGGFGFGGFGGGFGGGGFDFEEFGGGGCGGGGEGFGF?AEGFG@F7AFCFGFGFFF87?A7@DFFF*45EEGD=5BCEEFG8;DD)1@;D<<DC8FFGFF34?)9C6C9(.(--,39270((.(((00/):0
@M03364:396:000000000-C9LGT:1:1101:17149:2754 2:N:0:10
GGACTACAGGGGTATCTAATCCTGTTTGCTACCCACGCTTTCGAGCCTCAGTGTCAGTATTATGCCAGAAGGCTGCCTTCGCCATCGGTATTCCTCCAGATCTCTACGCATTTCACCGCTACACCTGGAATTCTACCTTCCTCTCACATACTCTAGCTCTACAGTTTCAGATGCAGTTCCCAGGTTAAGCCCGGGGATTTCACATCTGACTTATAGAGCCACCTACGCTCCCTTTACGCCCAGTAATTCCGATTAACGCTTGCACCCTCTGTATTCCCGCGGCTGCTGGCACAGATTTAGC
+
CCCCCGGGGGGGGGGGGGGGGGGGGGGGGGFGGGGGGGGGGGGFGGGGGGGGGGGGGGGGGGGGGGGGFFGGGGGGGGGGGGGGGGGGFFFGGGGGGGGGGGGGGGGGGGGGGGGGGGGGGGGGEGGGGGGGGGGGGFDEGDFFGGGDCFGFGFGFFCFGCGFGGGGFGGGGFGEFFFGGGFFFGG,:DDFFGGGGCEGGGFGEGFFCEGBB*4,;CCGGFGFFED>D=DAFFFFFF2:=F@FF6**18F6(6<0?F@FD((=);CD(6/6<CCC31?631919;??FFF?F,44*9*)2?
@M03364:396:000000000-C9LGT:1:1101:16835:2777 2:N:0:10
GACTACTCGGGTTTCTAATCCTGTTCGCTCCCCACGCTTTCGCTCCTCAGCGTCAGTAACGGCCCAGAGACCTGCCTTCGCCATTGGTGTTCTTCCCGATATCTACACATTCCACCGTTACACCGGGAATTCCAGTCTCCCCTACCGCACTCCAGCCCGCCCGTACCCGGCGCGGATCCACCGGTACGCGCTGGACTTTCACACCCGACGCGACCAACCGCCTACGAGCCCTTTACGCCCAATCAATCCGGAGAACGCTTTCACCCTACGTCTTCTCCCGGCCGCTGGCCCGTAGTTCGCC
+
CCCC8EGGGGGGGGGGGGGFGGGGGGGGGGGGGGGGGGGGGGGGGGGGGGGGGGGDFEFGGGGGGGGFGGGGGGGGGGCGGGGGGGGGFGGGGGGGGGBFFGGGGG9EFEFGG9AFGGGGG5=FGEGCFGGGFGFFD9=CGGD9DGCEE?BD,D?DGGCGGGFGDGGGGGGEEC=CEBGGGGG*:?*,=**9DGFEGGGG7>:?C)7(()-54>/472C/2D(27*(04<?(424<<2CG8:B79<2)./1(((())--((.+-:@/186:((-))6+8,9006>,,(1(8,4-,8**45/
@M03364:396:000000000-C9LGT:1:1101:8399:2811 2:N:0:10
GGCTACAAGGGTCTCTAATCCTGTTCGCTCCCCACGCTTTCGCTCCTCAGCGTCAGTGACGGCCCAGAGACCTGCCTTCGCCATCGGTGTTCTTCCCGATATCTACACATTCCACCGTTACACCGGGAATTCCAGCCTCCCCTGCCGCACTCCAGCCCGCCCGTACCCGGCGCCGACCCACCGTTAGGCGCTGGGCTTTCACACCGGACGCGAGCGACCGCCTCCCAGCCCCTTACGCCCAAGGATTCCGGACACCGCTTGGCCCCTACGTATTTCCCCGGCTGCTTGCACAGAGTGCGCC
+
CCCCCGGGGGGG,EFGGGGGGGGGGGEGGGGGGGEGEGGGGGGFFFGGFFGGGGGGGFGGGGGGGGGFGGGGGGGGGGGGGGGFFGGGFEFFFGFFGGCEGGCFGGFGGGFFFGGGGGGGEEG=7EC>FFFFGGDBDFGGGGG<FGEC+<FD,)5?GGGDEGFDECEGGGGED*(/C8?CEEG4=8*//**):CGEC>8<C4<31.70(99=()*()-::(1-((/(91>1(4:)(4:E8*(((.5<)9D)(4;(45(-,((0.9E<(4,4))()-.+.(43320)))()..2,59@*()1
@M03364:396:000000000-C9LGT:1:1101:15294:2837 2:N:0:10
GGACTACTGGGGTATCTAATCCTGTTTGCTCCCCACGCTTTCGTGCCTCAGTGTCAGTTACAGTCCAGAGAGCCGCCTTCGCAACTGGTGTTCCTCCTAATATCTACGCATTTCACCGCTACACTAGGAATTCCACTCTCCTCTCCTGCACTCAAGTTTCCCAGTTTCAAAGGCTTACTACGGTTGAGCCGTAGCCTTTCACCTCTGACTTAAGAAACCACCTACGCACCCTTTACGCCCAGTAATTCCGTATAACGCTAGCCCCCTACGTATTACCGCGGCTGCTTGCACGTAGTTCACC
+
CCCCCGGGGGGGGGGGGGGGGGGGGGGGGGGGGGGGGGGGGGGGGGGGGGGGGGGGGGGGGGGGGGGGGGGGGGGGGGGGGGGGGGGGGGGGGGGGGGGGGGGGGGGGGGGGGGGGGGGDGGGG9FGGGGGGGFGGGGGGGGGFGGGGGFGFGFFF:DFFFGFGGGGGGGGGFGFGGFGGGGGFEG::FGEDDGGFGGGGCEF<FFF;CCCC7;FEGFF7>GDE<>>9>C>BBE4*5@CC75(9+8?CFG2(())452(343B@GG5(63()-424A/4(49(-33-41)4<(,47@*)02
@M03364:396:000000000-C9LGT:1:1101:24761:2842 2:N:0:10
GGACTACCGGGGTTTCTAATCCTGTTTGCTACCCACGCTTTCGAGCCTCAGTGTCAGTATTATGCCAGAAGGCTGCCTTCGCCATCGGTATTCCTCCAGATCTCTACGCATTTCACCGCTACACCTGGAATTCTACCTTCCTCTCACATACTCTAGCTCTACCGTTTCAGATGCAGTTCCCAGGTTAAGCCCGGGGATTTCACATCTGACTTCTCGAGCCACCTACGCTCCCTTTACGCCCAGTAATTCCGCTTAACGCTTGCACCCTCCGTCGTCCCGCGGCTGCTGGCCCAGCGTTCGC
+
CCCCCGGGGGGGCGGGGGFGGGGGGGGGGGDFGGGGGGGGGGGDGGGGGGGGDGGGGFFEEDFAFGGGGGEGGGGGGGGGGGGGGGGGEBFGGGGGGEGGGGGGGGGGGGGGAFGGGGGGGGGGGGGGCGGGGGGGG9CFGDF?D,E,,<FDFDDFG=EF;F+@FEGG@F@@DFEGDFGGG8D+DD>5DDCC>EGG*@FFGCGF+@6=*=626B7<F)?E6DFDEF94(:@934>:CDEFE<;E+9CFFG731?6)A:B<??GFGFGF((4-((4(-;724139>6:)7:(2(.()))(19
@M03364:396:000000000-C9LGT:1:1101:18113:2842 2:N:0:10
GGACTACCGGGGTTTCTAATCCTGTTTGCTACCCACGCTTTCGAGCCTCAGTGTCAGTATTATGCCAGAAGGCTGCCTTCGCCATCGGTATTCCTCCAGATCTCTACGCATTTCACCGCTACACCTGGAATTCTACCTTCCTCTCACATACTCTAGCTCTACAGTTTCAGATGCAGTTCCCAGGTTGAGCCCGGGGATTTCACATCTGACTTATAGAGCCACCTACGCTCCCTTTACGCCCAGTAATTCCGATTAACGCTTGCACCCTCTGTATTCCCGCGGCTGCTGGCACAGAGTTTGC
+
CCCCCGFGGGGGGGGGGGGGGGGFGFFGFFFGGGGGGGGGGGGGFGGGFEEGGGFGGGGGGGGGGGGGEGGGGGGEGGGGGGGDGFEGCGGGGGGGGGFEGGGGFCGDGEGGGFGGGGGG+CFGGCGGGGGGGGFGGE=FGF=BFGG,@DED,;DBGFFGCDF6FDFGFGDGD9DFGFFGGGG7DD,:@=ECG>EGCCEFG@G;BA8C5FE@C+58CCFC>FB4<2/?@GF5006>CFEGG<@F;C5?=:7(1;(9A<0<?8;7FFG(,..645<))2,(-3((322).-(<(.()19)::
@M03364:396:000000000-C9LGT:1:1101:10380:2892 2:N:0:10
GGACTACTGGGGTATCTAATCCTGTTTGCTACCCACGCTTTCGAGCCTCAGTGTCAGTATTATGCCAGAAGGCTGCCTTCGCCATCGGTATTCCTCCAGATCTCTACGCATTTCACCGCTACACCTGGAATTCTACCTTCCTCTCACATACTCTAGCTCTACAGTTTCAGATGCAGTTCCCAGGTTCAGCCCGGGGATTTCACATCTGACTTATAGAGCCACCTACGCTCCCTTTACGCCCAGTAATTCCGATTACCGCTTGCACCCTCTGTCTTACCGCGGCTGCTGGCCCGGACTTAGC
+
CCCCCGGGGGGGGGGGGGGGGGGGGGGGGGGGGGGGGGGGGGGGGGGGGGGGGGGGGGGGGGGGGGGGGGGGGGGGGGGGGGGGGGGGGGGGGGFGGGGGGGGGGGGGGGGGGGFGGGGGGGFFFGGGGGGGGGGGGBFGGGGFGGGDGFGBFDGFGGGGFFFGGGGGGGDFFFDGGFGGGGFFF?,:DFFGGGGGGGGGGEGFGF?*>CAE9;;>E5FEEGF:)6:@)37<49>=E=ECG=9;B5?7AF45?FF3667@1=GEGGG7=1;C)<5CCC,-(799932?>((-(-(0)*)2:
@M03364:396:000000000-C9LGT:1:1101:14867:2915 2:N:0:10
GGACTACTAGGGTTTCTAATCCTGTTTGCTACCCACGCTTTCGAACCTCAGTGTCAATATGATGCCAGAAGGCTGCCTTCGCCATCGGTATTCCTCCAGATCTCTACGCATTTCACCGCTACACCTGGAATTCTACCTTCCTCTCACATACTCTAGCTCTACAGTTTCAGATGCAGTTCCCAGGTTAAGCCCGGGGATTTCACATCTGACTTATAGAGCCACCTACGCTCCCTTTACGCCCAGTAATTCCGATTAACGCTTGCACCCTCTGTATTACCGCGGCGCCTGGCCCGGAGTTAGC
+
CCCCCGGGGGGGGGGGGGGGGGGGGGGGGGGGGGGGGGGGGGGGGGGGGGGGGGGGGGGGGGGGGGGGGGGGGGGGGGGGGGGGGGGGFGGGGGGGGGGGFGGGGGGGGGGGGGGGGGGGGGGGGGGGGGGGGGGGGEGGGGDFFGG@EDGEGFGFGEGGGGFFGGGGFGCFFGFGGFGGGGGGGGGDFFFGGGGGDGGGGFGFGFFFFGFGCA;ACAG>:FCC57<?2DA>@BECEFGGGFBE+9CEFG*/544)8/6<;6:3CGGD;(4<?EF)9<;1>99((,28<?((((-)0)):0
@M03364:396:000000000-C9LGT:1:1101:23773:2919 2:N:0:10
GGACTACCAGGGTATCTAATCCTGTTTGCTACCCACGCTTTCGAGCCTCAGTGTCAGTATTATGCCAGAAGGCTGCCTTCGCCATCGGTATTCCTCCAGATCTCTACGCATTTCACCGCTACACCTGGAATTCTACCTTCCTCTCACATACTCTAGCTCTACAGTTTCAGATGCAGTTCCCAGGTTAAGCCCGGGGATTTCACATCTGACTTATAGAGCCACCTACGCTCCCTTTACGCCCAGTAATTCCGATTACCGCTTGCCCCCTCGGTATTACCGCGGCTGCTGGCACCGATTTAGC
+
CCCCCGGGGGGGGGGGFGGGGGGGGGGGGGGGGGGGGGGGGGGGGGGGGGGFGGGGGGGFGGGFGGGGFGGGGGGGGGGGGGGGG@GGFFGFGGGGGGGGFGGGGGGGGGC:EEFFFDGGGGGGGGGGEFGFFGGGG:CFGFGFGCG,4<CDFEFFG=EGGGFGGGGGGGD,+:>DFFGG9,=ADGBDFFGFGDCEDEFGF*@EFF7*CGAFE6,3=7EGEG5@5@A42;4@DBE4;AGGG55518581B8@21()/67@FFG14BCB0((/,(544<(3240(,1.57<2<(69))))2:
@M03364:396:000000000-C9LGT:1:1101:7662:2922 2:N:0:10
GGACTACCGGGGTATCTAATCCTGTTTGCTACCCACGCTTTCGAGCCTCAGTGTCAGTATTATGCCAGAAGGCTGCCTTCGCCATCGGTATTCCTCCAGATCTCTACGCATTTCACCGCTACACCTGGAATTCTACCTTCCTCTCACCTATTCTAGCCTAACAGTATCAGATGCAGTTCCCAGGTTAAGCCCGGGGATTTCACATCTGACTTATCAAGCCACCTACGCTCGCTTTACGCCCAGTAATTCCGATTAACGCTTGCACCCTCCGTCTTCCCGCGGCTGCCGTCCCCGCTTTAGC
+
CCCCCGGGFGGGGGGGGGGGGGGEGGGGGGFGGGGGGGGDGGGFCGGGGGGGGGGGGFGGGGGGGGGGGFFGGGGGFGGGGGGGGGGGEGGGGGGGGGGGGGFGGGGGGGGGGGGGFGGGGFGGGGGGGGGGGGGGG,DFGGGFGGG=FDFEGFGFAEGGDGFGG,:DDFGFFGF8EFGGGFDDFGCDFFGGGGGG7EFGGEGFCFAA=FAG;1DAEEGGFGFFFC4>=D@@D=98@=EGCD@FA<?CFG4;DF@EF(6;?@GFGGGF?(-8(4?)58099>99(((---,2((()0..::
@M03364:396:000000000-C9LGT:1:1101:21376:2936 2:N:0:10
GGACTACACGGGTATCTAATCCTGTTTGCTACCCACGCTTTCGAGCCTCAGTGTCAGTATTATGCCAGAAGGCTGCCTTCGCCATCGGTATTCCTCCAGATCTCTACGCATTTCACCGCTACACCTGGAATTCTACCTTCCTCTCACATACTCTAGCTCTACAGTTTCAGATGCAGTTCCCAGGTTAAGCCCGGGGATTTCACATCTGACTTATAGAGCCCCCTACGCTCCCTTTACGCCCAGTAATTCCGATTAACGCTTGCACCCTCTGTATTACCGCGGCTGCTGGCACGGCGGTAGC
+
CCCCCGGGFGGGGGGGGGGGGGGGGGGFGGGGGGGGGGGGGGGGGGGGGGGFFGGGGGGGGGGCFGGGFGGGGGGGGGGGGGGGGGGGCFGGGGGGGGGGGFGGGGGFGGGGGGGGGGGGGGGGGGGGGGFFGGGFG9=FGGGFGGG8DFGDB>DFG;DFDGFG;EGGGGGGBFDGGFGGGGGGGG,>FD8=CEGGGGG?AEGCCFAACGFGE6A5B@F7);7A)>>>)35>DBFEFFGGGFB:6CEEFG*:<??)@6:<;DG3CFD6=(6192:)6<49(4;>>B)).4()((()))(/2
@M03364:396:000000000-C9LGT:1:1101:20639:2938 2:N:0:10
GGACTACTGGGGTATCTAATCCTGTTTGCTACCCACGCTTTCGAGCCTCAGTGTCAGTATTATGCCAGAAGGCTGCCTTCGCCATCGGTATTCCTCCAGATCTCTACGCATTTCACCGCTACACTAGGAATTCCCTTCTCCTCTCCTGCACTCTAGACTTCCAGTTTGAAATGCAGCACTCAGGTTAAGCCCGAGTATTTCACATCTCACTTAAAAATCCGCCTACGCTCCCTTTACGCCCAGTAATTCCGATTAACGCTTGCACCCTCTGTATTACCGCGGCTGCTGGCACAGAGTTAGC
+
CCCCCGGGGGGGGGGGGGGGGGGGGGGGGGGGGGGGGGGGGGGGGGGGGGGGGGGGGGGGGGGGGGGGGGGGGGGGGGGGGGGGGGGGFGGGGGGGGGGGGGGGGGGGGGGGGGGGGGGGGGGGGGGGGGGGGGGGGGGGGGGFGGG?GF@DGDCD;EDDGEFGGGGGGGGGFCEGGBGGG8DFFG,:DFFGGGGGGGGGGFGFFC+>CGFFC9,:=@@FBGFFDF8D2;AFFFFEFDGFFFF=B?C5BF46>?(6:676<33);BC?F1)9)97))76646>>>B>>:B,2(45)**-::
@M03364:396:000000000-C9LGT:1:1101:21664:2977 2:N:0:10
GGACTACTGGGGTTTCTAATCCTGTTTGCTCCCCACGCTTTCGCACCTCAGTGTCAGTATCAGTCCAGGTGGTCGCCTTCGCCACTGGTGTTCCTTCCTATATCTACGCATTTCACCGCTACACAGGAAATTCCACCACCCTCTACCATACTCTAGTCAGTCAGTTTTGAATGCAGTTCCCAGGTTGAGCCCGGGGATTTCACATCCAACTTAACTAACCACCTACGCGCGCTTTACGCCCAGTAATTCCGATTAACGCTTGCACCCTCTGTATTCCCGCGGCTGTTGGCCCAGCTTTAGC
+
CCCCCGGGGGGGGGGGGGGGGGGGGGGGGGGGGGGGGGGGGGGGGGGGGGGGGGGGGGGGGGGGGGGGGGGGGGGGGGGGGGGGGGGGFFGGGGGGGGGGGGGGGGGGGGGGGGGGGGGGGGGGGGGGGGGGGGGG8,+@FFFF7EGCGFG7AED=AEGGGGFGGGGGGGGGFGFGGFGGGGGGGGBDFFFFGGGGDGGGGFGFFCFBBGFGFAFADEGGBFAB@B=82C@BBFD<EDGGGD=;@?EEFGDD;2?9F:0:112)9@C434562)6).<4---(49().2(.((.(/1*)2:
@M03364:396:000000000-C9LGT:1:1101:23160:2978 2:N:0:10
GGACTACTCGGGTATCTAATCCTGTTCGCTCCCCTAGCTTTCGCGCCTCAGCGTCAGTCGTGGCCCAGAAGGCCGCCTTCGCCACCGGTGTTCTTCCCGATATCTGCGCATTCCACCGCTACACCGGGAATTCCGCCTTCCCCTGCCAGACTCAAGCCGGCCGGTATCGGGAGCGGACGGGGGTTGAGCCCCCGGATTTGACTCCCGACCAGGCCGGCCGCCTACGCGCGCTTTACGCCCAATGGATCCGCATACCGCTTGCCCCCTACGTATCACCGCGGCTGCGGGCACGTAGTTCGCC
+
CCCCCGGGGGGGGGGGGGGGGGGGGGGGGGGGGGGGGGGGGGGGGGGGGGGGGGGGGFGGGGGGGGGGGGGGGGGGGGGGGGGGGGGG>FGGGGGGGGGGGGGGGGGGEEGGGGDFGGGGGGGGGGGGGGGGGGGGGFGGGGGFGGGCFFGFGE6AFGEGGGE>CGGGGGG*5F@C5BGGGGGEGG34?;ADGGGCDE6ED9+6<@F<;GBGFF*29;5:9D0612-.4)264824:BEE*(44),63?D*(-8)4<3((4-35>:7(,-.2:()).*--49423(((,(-4.((09@?5/
@M03364:396:000000000-C9LGT:1:1101:16146:2989 2:N:0:10
GGACTACCAGGGTTTCTAATCCTGTTTGCTACCCACGCTTTCGAGCCTCAGTGTCAGTATTATGCCAGAAGGCTGCCTTCGCCATCGGTATTCCTCCAGATCTCTACGCATTTCACCGCTACACCTGGAATTCTACCTTCCTCTCACATACTCTAGCTCTACAGTTTCAGATGCAGTTCCCAGGTTAAGCCCGGGGATTTCACATCTGACTTATAGAGCCACCTACGCTCCCTTTACGCCCAGTAATTCCGATTAACGCTTGCACCCTCTGTATTACCGCGGCTGCTGGCACAGCGTTAGC
+
CCCCCGGGGGGGGGGGGGGGGGGGGGGGGGGGGGGGGGGGGGGGGGGGGGGGGGGGGGGGGGGFGGGGGGFGGGGGGGGGGGGGGGGGFFFGGGGGGGGGGGGGGGGGGGGGGGGGGGGGGGGGGGGGGFGGGGGGGEFGGGGFGGGFGFGFGFGFFFGGGGFFFGGGGGGGFGFGGFGFGGGFGG,:DDDFDEGGGEGEGFGCFFFFFGF7AAC=>AFGEGF587<AAGFDB;BEEDD<F=B>18?CFGF(,6<EF1>@DFF7;CD(,6.95)9).76226(49637(:8>.(,)8)(/2
@M03364:396:000000000-C9LGT:1:1101:24981:2989 2:N:0:10
GGACTACAAGGGTTTCTAATCCTGTTTGCTCCCCACGCTTTCGCACCTCAGTGTCAGTATCAGTCCAGGTAGTCGCCTTCGCCACTGGTGTTCCTTCCTATATCTACGCATTTCACCGCTACACAGGAAATTCCACTACCCTCTACCGTACTCTAGCTTGCCAGTTTTGGATGCAGTTCCCAGGTTGAGCCCGGGGATTTCACATTCAACTTAACAAACCACCTACGCGCGCTTTACGCCCAGTCATTCCGATTCACGCTTGCACCCTCTGTATTCCCGCCGCGTCTGGCCCAGACGTAGC
+
CCCCCGGG,FFGCAFGGGGGGGGGEGGGGGGGGGGGGGGGGGGG:FGGGGGFGGGGGFGGGGCCFGGGGFFGFGGGGGGGGGGGCEFGEGGGFFGEF8FGGGGGGGGGGGGGGGGGGGGGGGGG9EG=FGGGGGGGG8?FGGGBGGF+4<?DFEDFGDFGFGFGG>D9EC,6;FEDFFGCDE8FFFD8DFEGGCGGGGGGGEEED@>*3C@G6+>7C)DF=GF26>=B>C2;:<?<EFG@E<;@*/9EAGGFDFFBF1?F6(;5>8D?F1.6-4:))<44(43,(((,42(4(.()).(11
@M03364:396:000000000-C9LGT:1:1101:10792:3008 2:N:0:10
GGACTACTGGGGTATCTAATCCTGTTTGCTACCCACGCTTTCGAGCCTCAGTGTCAGTATTATGCCAGAAGGTTGCCTTCGCCATCGGTATTCCTCCAGATCTCTACGCATTTCACCGCTACACCTGGAATTCTACCTTCCTCTCACATACTCTAGCTCTACAGTTTCAGATGCAGTTCCCAGGTTAAGCCCGGGGATTTCACATCTGACTTCTAGAGCCACCTACGCTCCCTTTACGCCCAGTAATTCCGATTCACGCTTGCACCCTCTGTATTACCGCGGCTGCTGGCACAGCTTTCGC
+
CCCCCGGGGGGGGGCGGGGGGGGGGGGGGGGGGGGGGGGGGGGGGGGGGGGGGGGGGGGGGGGGGGGGGGGGGGGGGGGGGGGGGGGGGGGGGGGGGGGGGGGGGGGGGGGGGGGGGGGGGGGGGGGGFGGGGGGGGGFGGGGFGGG,@DFEFBGFGGGGGGFGGGFGAFDGFGFGGFGGGGGGGGFDFFGGGGGGGEGGGEGFFFFFFGFG*==;CEFGFGFFFFDB>CAFFFEEE28FFD7>=?E?8C*(/:)9CD@;D;C)CGGDF345)76.7?(.226>;:0>0((.(4(//*)*9
@M03364:396:000000000-C9LGT:1:1101:15427:3041 2:N:0:10
GGACTACAGGGGTTTCTAATCCTGTTCGCTCCCCACGCTTTCGCTCCTCAGCGTCAGTAACGGCCCAGAGACCTGCCTTCGCCATTGGTGTTCTTCCCGATATCTACACATTCCACCGTTACACCGGGAATTCCAGTCTCCCCTACCGCACTCAAGCCCGCCCGTACCCGGCGCGGATCCACCGTTAAGCGATGGACTTTCACACCGGACGCGACGAACCGCCCACGAGCCCTTTACGCCCACAAAATCCGGATCACGCTTGCACCCTACGTCTTCCCCCGGCTGCTGGCACGTGTTTGGC
+
CCCCCGGDFGGGGCFGGGFGGGGGGGGGGGGGGGGDGGGGGGGEDGGGGGGGGGGGGGCFGEGEGGGGGGGFFEGGGGGGGGGGEFGGGGGGGGGGGFCGGGGGGGGFGGGGGGGGGG8DGGGGGDFGGEGGGGFAFEGGG6BFDG86>?GBGFFFEG8CEG>DGEGEG7ED?FFGD;ECCEF<C*==FG:*;:8;8F9CE)CEGFF>0CBGB)2(99CE6D9(4C>),13<??7><(;EC8((),8AFGDBB6(4?:48118)98C:1244(12440(-310((-24(2()(.(07.(9C
@M03364:396:000000000-C9LGT:1:1101:14136:3123 2:N:0:10
GGACTACTGGGGTTTCTAATCCTGTTTGCTACCCACGCTTTCGAGCCTCAGTGTCAGTATTATGCCAGAAGGCTGCCTTCGCCATCGGTATTCCTCCAGATCTCTACGCATTTCACCGCTACACCTGGAATTCTACCTTCCTCTCACATACTCTAGCTCTACAGTTTCAGATGCAGTTCCCAGGTTAAGCCCGGGGATTTCACATCTGACTTATCGAGCCACCTACGCTCCCTTTACGCCCAGTCATTCCGATTAACGCTTGCACCCTCTGTATTACCGCGGCTGCTGGCACAGCGTTCGC
+
CCCCCGGGGGGGGGEGGGGGGGGGGGGGGGGGGGGGGGGGGGGEFEGGGGGGGGGGGGGGGDGGGGGGGGGGGGGGGGGGGGGGGGGGGGGGGGGGGGGGGGGGGGGGGGGGGGGGGGGGGGGGFFGGGGGGGGGGGGGGGGGFGFG,DDGFFEGFFFFGDGFGGGGGFGGFFGFGFFGGGGGGGG9>FCEGGGGGGGGGGEGFFFFFEF;EEF,8;CGGFGFD247:=GFFFFB4>=EEC2>:*;CFFG42<;(9@<2/6=E<GFG165=E<7:44@89019390),8B3<(8()7)->5
@M03364:396:000000000-C9LGT:1:1101:12539:3151 2:N:0:10
GGACTACCCGGGTTTCTAATCCTGTTTGCTACCCACGCTTTCGAGCCTCAGTGTCAGTATTATGCCAGAAGGCTGCCTTCGCCATCGGTATTCCTCCAGATCTCTACGCATTTCACCGCTACACCTGGAATTCTACCTTCCTCTCACATACTCTAGCTCTACAGTTTCAGATGCGGTTCCCAGGTTAAGCCCGGGGATTTCACATCTGACTTATTGAGCCACCTACGCTCCCTTTACGCCCAGTAATTCCGATTAACGCTTGCCCCCTCCGTATTACCGCGGCTGCTGGCACAGTGTCAGC
+
CCCCCGGGFGGGGEGGGGGGGGGGGGGGGGGGGGGGGGGGGGGGGGGGGGGGGGGGGGGFGGGGGGGGGGGGGGGGGGGGGGGGGGGGGGGGFGGGGGGGGGGGGGGGGGGGGGGGGGGGGGGGGGGGGGGGGGGGGFGGGGGFGGG=EFGFGFGFGFGDAGFGEFGGGGFFFG5CEDGGG9DGGG<DFFEGGGGGGGGGGEF<;;;CEGEGFF,/21DC=FDFEB>A=D>DF4>CEFGGG<=EAE?EFGG?<?0386.3:;F3CFD>?1,,((5>>G4149>B;B:?:?05(4)11*):9
@M03364:396:000000000-C9LGT:1:1101:21698:3236 2:N:0:10
GGACTACCGGGGTTTCTAATCCTGTTTGCTCCCCACGCTTTCGCGCCTCAGCGTCAGTTGTCGTCCAGAAAGTCGCCTTCGCCACCGGTGTTCTTCCTAATCTCTACGCATTTCACCGCTACACTAGGAATTCCACTTTCCTCTCCGATACTCCAGCTTCCCAGTTTCCATCCCATCACGGGGTTAAGCCCCGCACTTTTAAGATGGACTTATGCAGCCGCCTGCGCGCGCTTTACGCCCACTGATTCCGAACAACGCTTGGCCCCCTCGTCTTTCCGCCGCTGCTCGCGCGAACTTCGCC
+
CCCCCGGGGGGGGGGGGGGGGGGGGGGGGGGGGGGGGGGGGGGGEGGGGGGGGGGGGGGGGGGGGGGGGGGGGGGGGGGGGGGEGGGGCFGGGGGGGGFGGGGGGFEGGGGGGGGGGGGGGGGGGGGGGGGFGGGGGAAGGGG@FGG6C@FEFDDFGGEFGD?CFGFGGGFFFGFGGFGGGGDFGG>:A>CCCCDEGGGGG=ECGF;2>FEC)8+9C;G56DF@@*6)7561??):?BGG>0()/.<AFG*(-2(:52(44:+5DE5,36:?:())6/-(-3(7>2)-,(-,(,(.1*25D
@M03364:396:000000000-C9LGT:1:1101:17108:3257 2:N:0:10
GGACTACACGGGTATCTAATCCTGTTTGCTCCCCACGCTTTCGCACCTCAGTGTCAGTATCAGTCCAGGTAGTCGCCTTCGCCACTGGTGTTCCTTCCTATATCTACGCATTTCACCGCTACACAGGAAATTCCACTACCCTCTACCATACTCTAGCTTGCCAGTTTTGGATGCAGTTCCCAGGTTGAGCCCGGGGATTTCACATTCAACTTAACAAACCACCTACGCGCGCTTTACGCCCAGTAATTCCGATTAACGCTTGCACCCTCTGTATTACCGCGGCTGCTTGCCCAGATTTAGC
+
CCCCCGGGGGGGGGGGGGGGGGGGGGGGGGGGGGGGGGGGGGGGGGGGGGGGGGGGDFGGGGGGGGGGGGGGGGGGGGGGGGGGGGGGFGGGGGGGGGGGGGGGGGGGGGGGGGGGGGGGGGGGGGGGGGGGGGGGGEFGGGGFGGGCFFGFFEGFGGGGGFFGGGGGGGFGFGFGGFGGGFGFEGFBFDFGGGGGDGGGGFGFGFFCEGEG:AFEG)DFDGA22?28@DBFBFD360CFG?DFF3<ECG41;B(5B4>??:><GGD?F(4<<<A<A<:>6;;;B?0)56(5)2(***)::
@M03364:396:000000000-C9LGT:1:1101:13400:3263 2:N:0:10
GGACTACAGGGGTATCTAATCCTGTTCGCTCCCCACGCTTTCGCTCCTCAGCGTCAGTAACGGCCCAGAGACCTGCCTTCGCCATTGGTGTTCTTCCCGATATCTACACATTCCACCGTTACACCGGGAATTCCAGTCTCCCCTACCGCACTCAAGCCCGCCCGTACCCGGCGCGGATCCACCGTTAAGCGCTGGACTTTCACACCGGACGCGACGAACCGCCTACGCGCCCTTTCCGCCCAATAAATCCGGATAACGCTTGCCCCCTACCTATTACCGCGGCTCTCTGCCGGTCGTTCGC
+
CCCCCGGGGGGGGGGGGGGGGGGGGGGGGGGGGGGGGGGGGGGGGGGGGGGGGGGGGGGFGGGGGGGGGGGGGGGGGGGGGGGGGGGGGGGGGGGGGGGGGGGGGGGGGGGGGGGGGGGGGGGGGGGGGGGGGGGGGGGGGGGFGGGGGEGADDGFGGGGGGFGGGGGGGGGFGB)*?EG,CFCGG::FF=):>E=DGGGGFGCGFE>(C9E>)?7D1CG>GF?(;:)4D9;>BF24(CCGB:.)-56=45;?((.=07<03@(7CD>30(.).6)6<69691(((..5<7(((()0)(1/
@M03364:396:000000000-C9LGT:1:1101:18416:3290 2:N:0:10
GGACTACCGGGGTATCTAATCCTGTTTGCTACCCACGCTTTCGAGCCTCAGTGTCAGTATTATGCCAGAAGGCTGCCTTCGCCATCGGTATTCCTCCAGATCTCTACGCATTTCACCGCTACACCTGGAATTCTACCTTCCTCTCACATACTCTAGCTCTACAGTTTCAGATGCAGTTCCCAGGTTAAGCCCGGGGATTTCACATCTGACTTATAGAGCCACCTACGCTCCCTTTACGCCCAGTAATTCCGATTAACGCTTGCACCCTCTGTATTCCCGCGGCTGCTGGCCCCGCTTTAGC
+
CCCCCGGGGGGGGGGGGGFGGGGGGGGGGGEFGGGGGGGGGGGFGGGGGGGGGGGGGGGGGGGGGGGGGFGGGGGGGGGGGGGGGGGGGGGGGGGGGGGGGGGGGGGGGGGGGGGGGGGGGGGGGGGGGGGGGGGGGGGGGGGFGGGDGFGFFFGFGDGGFGFGGGGGGGGGFFFGGFGGGAD7ED36DDFGGCGGCGGGGFGF79;;2BCA*+7;=CGG:FDFE8>?=DFFFFFCC@EGG9;@+)9<FGC;FF(7A@F<66C4FFD??88>):A2<C433;>B;B7?:6(((-,5)).02
@M03364:396:000000000-C9LGT:1:1101:23909:3297 2:N:0:10
GGACTACAAGGGTTTCTAATCCTGTTTGCTCCCCACGCTTTCGCACCTCAGTGTCAGTATCAGTCCAGGTAGTCGCCTTCGCCACTGGTGTTCCTTCCTATATCTACGCATTTCACCGCTACACAGGAAATTCCACTACCCTCTACCATACTCTAGCTTGCCAGTTTTGGATGCAGTTCCCAGGTTGAGCCCGGGGATTTCACATTCAACTTAACAAACCACCTACGCGCGCTTTACGCCCAGTAATTCCTATTAACGCTTGCCCCCTCCGTCTTCCCGCGGCTACTGGACCAGAGTCAGC
+
CCCCCGGGGGGGFGGGGGGGGGGGGGGGGGGGGGGGGGGGGGGGGGGGGGGGGGGGGGGGGGGGGGGGGGGGGGGGGGGGGGGGGGGGCFGGFGGGGFGGGGGGG9EFGDFECGGFGGGGGGGGGCFF?FGGGGGGG4DGGGGFGGGFGFGDF>FFGCGGGGFGFADDGCGFBGBFGFGGGAAB@F>D?E8=CGEEGGCGG@FEGFFE*?AG8BE=F);FDG=47D2@@D@@;<<)61EFG@=@+)7?6C+7)9).:491<<C(9@D>:(,-(.3):@44(246(.)3)(,238(79*)*2
@M03364:396:000000000-C9LGT:1:1101:25606:3339 2:N:0:10
GGACTACAGGGGTATCTAATCCTGTTTGCTACCCACGCTTTCGAGCCTCAGTGTCAGTATTATGCCAGAAGGCTGCCTTCGCCATCGGTATTCCTCCAGATCTCTACGCATTTCACCGCTACACCTGGAATTCTACCTTCCTCTCACGTACTCTAGCTCTCCAGTTTCAGATGCAGTTCCCAGGTTGAGCCCGGGGATTTCACATTCAACTTCACAAACCACCTACGCGCGCTTTACGCCCAGTCATTCCGATCAACGCTTGCCCCCTCCGTATTACCGCGGCTGCTGGCCCAGCGTTAGC
+
CCCCCGGC6FGGGFGGGGGGGGGGGGGGGG9FGGGGGGGGGGG<8FGGGGGCFGGGA@6@@CFDFGGGGGDGGFGGGGGGGGGG:AFGEEFGGFGGGFEFGGGGGGGF+BFGGGGGGGGGGGGG@>FDGEGGG9EGGBCFGGGDF9E94;F>FDFFGFGFDFFGGEDG,@E3<:*DGCFG?=D:FGB5?F=FCGGGGGGEFC=*?AF;*?AG5B9EGCGG)CABBC@5=CBF@9=3EFGFF;@@*7?EFFF11((/=(724:8(0AD13(--324-):(--49;((,)(4(433()0)(7:
@M03364:396:000000000-C9LGT:1:1101:16387:3360 2:N:0:10
GGACTACTCGGGTTTCTAATCCTGTTTGCTCCCCACGCTTTCGCACCTCAGTGTCAGTATCAGTCCAGGTAGTCGCCTTCGCCACTGGTGTTCCTTCCTATATCTACGCATTTCACCGCTACACAGGAAATTCCACTACCCTCTACCATACTCTAGCTTGCCAGTTTTGGATGCAGTTCCCAGGTTGAGCCCGGGGATTTCACATTCAACTTAACAAACCACCTACGCGCGCTTTACGCCCAGTAATTCCGATTCACGCTTGCACCCTCTGTATTCACGCGGCTGCTGGCACAGCGGTAGC
+
CCCCCGGGGGGGGGGGGGGGGGGGGGGGGGGGGGGGGGGGGGGGGGGGGGGGGGGGGEGGGGGGGGGGGGGGGGGGGGGGGGGGGGGGFFFGGGGGGGGGGGGGGGGGGGGGGGGGGGGGGGGGGGGGGGGGGGGGGFGGGGCFGGGGGFGEFEGFGGGGGGFGGDF;EGGFFFFGGFGGGGGFEGGFFGFGGGGGGGGGGFGFGFFFEGFGE>GEG4EFFGFB=DDFFGFB07?3CDGDGD?E@CCEFGC0;<CEFFB?FFG2CGDFF?>A2:A)):4399>6(3)0:B2<08()).(1*
@M03364:396:000000000-C9LGT:1:1101:13882:3365 2:N:0:10
GGACTACCCGGGTATCTAATCCTGTTCGCTCCCCACGCTTTCGCTCCTCAGCGTCAGTATCGGCCCAGAGACCCGCCTTCGCCACCGGTGTTCCTCCTGATATCTGCGCATTTCACCGCTACACCAGGAATTCCAGTCTCCCCTACCGAACTCAAGCCCGCCCGTATCCACCGCAAGCTGGAGGTTAAGCCTCCAGTTTTCACGGTAGACGCAACGAGCCGCCTACGAGCTCTTTACGCCCAATAATTCCGGACAACGCTCGCCCCCTACCTATTACCGCCGCTGCTGGCCCGTATTTCGC
+
CCCCCGGGCGGGGGGGGGGGGGGFGGGGGGGGGGGGGGGGGGGGGCFGGGGGGGGGGGGFEGGGGGGGGGGGGGFGGGGGGGGGGGGG>FGGGGGFGGGGGGGGGGGGGGGGGGGGGGGGGGDGG7FGBFDFGGG<:EBFGGGF6DD=+<FDFECFCGFEGG>DF7CFGAFB@GA7?@CF6,0=:F,8FFF8D,,=+?CFF?G785>2<FF=9)=9F0C=9D9:(04)4D(4>FAFA<EE8,,4/5<AFGD;:6>?F(7((-2(9:C>0?()).6)<F89(77,490:((.317(.)1)9/
@M03364:396:000000000-C9LGT:1:1101:20174:3367 2:N:0:10
GGACTACAAGGGTTTCTAATCCTGTTTGCTACCCACGCTTTCGAGCCTCAGTGTCAGTATTATGCCAGAAGGCTGCCTTCGCCATCGGTATTCCTCCAGATCTCTACGCATTTCACCGCTACACCTGGAATTCTACCTTCCTCTCACATACTCTAGCTCTACAGTTTCAGATGCAGTTCCCAGGTTAAGCCCGGGGATTTCACATCTGACTTATAGAGCCACCTACGCTCCCTTTACGCCCAGTAATTCCGATTAACGCTTGCACCCTCTGTATTCCCGCGGCTGCTGGCCCAGCTTTCGC
+
CCCCCGGGGGGGGGGGGGGGGGGGGGGGGGGGGGGGGGGGGGGGGGGGGGGFGGGGGGGGGGGGGGFGGGGGGGGGGGGGGGGGGGGGGGGGGGGGGGGGGGGGGGGGGGGGGGGGGGGGGGGGGGGGFGGGGGGGGGGGGGGBFGG,@DGEFFGFG8FGFGFGGGGGGGGGFGFGGFFGG8DEGG,8DDFFDGGG>EGGGEGFGFFFCGFGEFFAFEGFFGFFBD<:53>B>FFFFFGGGF=E:CEEF@*(,3(7A;97;?GEGGD178=755?))?66(41((32)5601(.()17)99
@M03364:396:000000000-C9LGT:1:1101:19893:3369 2:N:0:10
GGACTACACGGGTTTCTAATCCTGTTTGCTACCCACGCTTTCGAGCCTCAGCGTCAGTATTATGCCAGAAGGCTGCCTTCGCCATCGGTATTCCTCCAGATCTCTACGCATTTCACCGCTACACCTGGAATTCTACCTTCCTCTCACATACTCTAGCTCTACAGTTTCAGATGCAGTTCCCAGGTTAAGCCCGGGGATTTCACATCTGACTTATAGAGCCACCTACGCTCCCTTTACGCCCAGTCATTCCGATTCACGCTTGCCCCCTCCGTATTACCGCGGCTGCTGGCACCGCTTTCGC
+
CCCCCGGGGGGGGGGGGGGGGGGGGGGGGGGGGGGGGGGGGGGGGGGGGGG,@FGGGGGGGFFGGGGGGGGGGGGGGGGGGGGGGGGGFGFGGGGGGGGGGFGGGGGGGGGGGGGGGGGGEGGFGGGGGGGGGGGGGFFGGGGFGGG,@<FDEEGFGGGGGGFGGGGGGGDGFGD=DDGGGGF+DF<>FDDFGGGGDGGGGFGFGFF@AFBF@F;A>CGGFGFFFDAF98>5@4>4@@GGG((6*7EFFG60;7)<FFFFD0*/<CD03(-4(4?)-<1903(((())22,4(4(07).97
@M03364:396:000000000-C9LGT:1:1101:25043:3377 2:N:0:10
GGACTACACGGGTTTCTAATCCTGTTTGCTACCCACGCTTTCGAGCCTCAGTGTCAGTATTATGCCAGAAGGCTGCCTTCGCCATCGGTATTCCTCCAGATCTCTACGCATTTCACCGCTACACCTGGAATTCTACCTTCCTCTCACCTACTCTAGCTCTACAGTTTCAGATGCAGTTCCCAGGTTAAGCCCGGGGATTTCACATCTGACTTATCGAGCCACCTACGCTCCCTTTACGCCCAGTAATTCCGATTAACGCTTGCACCCTCTGTCTTACCGCGGCTGCTGGCACAGGTTTGGC
+
CCCCCGGGGGGG@FGGGGGGGGGGGGGGGGFFGGGGGGCGGGGGFGGGGGGGGGGGGGGGGGGGGGGG@CFGGGGGGGGGGGGGGGGGCFGGGGGGGGGGGGGGGGFFFEEGGGDFFGGGGGGGFGGGGGGGFGGGGGGGGGD7DA=,4;FDFFGFGAFF,A?DBFGGCGCFFGF+@DGG,,=+6E,:DFFF6CEGDGFGFCGC9;;E>>CD5F9)00ACBGD=>?:5)9257@EE49EEG2(6+9<.;C6;@F3;F@@?2=C);9>@F@>:A)56:88009>>F???FF4>(,(*9*(**
@M03364:396:000000000-C9LGT:1:1101:15297:3379 2:N:0:10
GGACTACCGGGGTTTCTAATCCTGTTCGCTACCCATGCTTTCGAGCCTCAGCGTCAGTTGCAGACCAGAGAGCCGCCTTCGCCACTGGTGTTCTTCCATATATCTACGCATTCCACCGCTACACATGGAGTTCCACTCTCCTCTTCTGCACTCAAGAAAAACAGTTTCCGATGCAGTTCCTCGGTTAAGCCGAGGGCTTTCACATTAGACTTATTTTTCCGCCTGCGCTCGCTTTACGCCCAATAAATCCGGACCACGCTTGCCACCTACGTATTACCGCGGCTGCTGGCCCGGATGTCGC
+
CCCCCGGGGGGGGGGGGGEGGGGGGGGGGGGGGGGGGGGGGGGGGGGGGGGGGGGGGFFGGFGFGGGGGGGGGGGGGGGGGGGGGGGGGGGGGGGGGGGGGFGGGGGGGGGGGGGGGGGGGGGGGGGGFGGGGGGGGG?FGGGFGGGFGFGEFDGF:,DEGGFGGGGGGGGGAEEFGFGGGGGFEG*:FFFGGGG5CFGGGFGFFFFC4:?GC>FEGCGF>GFFFD@FFG>9(6?EFFGGGFFF456AFGGB:>6?F0;:B?>:*AC<?B?4,-:)6<42,11(-304??(31(-.)0)77
@M03364:396:000000000-C9LGT:1:1101:16440:3385 2:N:0:10
GGACTACAAGGGTTTCTAATCCTGTTTGCTACCCACGCTTTCGAGCCTCAGTGTCAGTATTATGCCAGAAGGCTGCCTTCGCCATCGGTATTCCTCCAGATCTCTACGCATTTCACCGCTACACCTGGAATTCTACCTTCCTCTCACGTACTCGAGGTCTACAGTTTCAGATGCAGTTCCCCGGTTGAGCCCGGGGCTTTCACATCTGACTTATCAAGCCACCGACGCTCGCTTTACGCCCAGTGATTCCGGTTCACGCTTCCCCCCTCCGTATTACCGCCGCTGCTGGCACAGCGTTAGC
+
CCCCCFGG9EFGGGGGGGE@FECFGGGGGGEGGGGGDGG@FGC<EFGGGCE@FFGGG,EFEGGCFFGGFGGGGGGGGFGFGGGG@GFF@EEGFGGGG?F9EFGGGGGGGGGGEGGGGGGGGGFGGCGGFGFGGGABFA?FFGGB+CD4@;EDC)6<+4,=,CDGGEGGEGGFDF*6=;CE,,6+6@+:0DDGGGGGGD5@F=E*BC8A*B6CA+>8:*>A:C7((45?=C>9(37EE@G7F(36*/?31:6(--14=(804(<,CEG(-((-(40)6+:70796(-).,:(8(3().8(10
@M03364:396:000000000-C9LGT:1:1101:12722:3388 2:N:0:10
GGACTACTAGGGTTTCTAATCCTGTTTGCTCCCCACGCTTTCGCACCTCAGTGTCAGTATCAGTCCAGGTAGTCGCCTTCGCCACTGGTGTTCCTTCCTATATCTACGCATTTCACCGCTACACAGGAAATTCCACTACCCTCTACCATACTCTAGCTTGCCAGTTTTGGATGCAGTTCCCAGGTTGAGCCCGGGGATTTCACATTCAACTTAACAACCCACCTACGCGCGCTTTACGCCCAGTAATTCCGATTAACGCTTGCACCCTCCGTATTACCGCGGCTCCTGGCCCAGCTTTAGC
+
CCCCCGGGGGGGGGGGGGGGGGGGGGGGGGGGGGGGGGGGGGGGGGGGGGGGGGGGFGGGGGGGGGGGGGFGGGGGGGGGGGGGGGGGFGGGGGGGGGGGGGGGGGGGGGGGGGGGGGGGGGGGGGGGGGGGGGGGG8FGGFGFGGG=FFGFFFDDFGFFGGFFACEGGGGGFGFGGFGGGGGDDGD5DDGGGGGG>EGGGEGEFFFF7;EFEFGFG)CEFGD2;D>B>G926<?C46EEGF7E66CEFGD<60(6A?B??BC2DG<(4(,4.82).<44(34(((,423(,(.(0*/):*
@M03364:396:000000000-C9LGT:1:1101:24401:3413 2:N:0:10
GGACTACCGGGGTTTCTAATCCTGTTTGCTACCCACGCTTTCGAGCCTCAGTGTCAGTATTATGCCAGAAGGCTGCCTTCGCCATCGGTATTCCTCCAGATCTCTACGCATTTCACCGCTACACCTGGAATTCTACCTTCCTCTCACCTACTCTAGCTCTACAGTTTCAGATGCAGTTCCAAGGTTAAGCCCGGGGATTTCACATCTGACTTATCGAGCCACCTACGCTCCCTTTACGCCCAGTCATTCCTATTTACGCTTGCACCCTCTGTCTTGCCGCGGCTGCTGGCACTGAATCAGC
+
CCCCCGFGGEEGFGGGCFFGGGGFGFGGGGGGGGGGGGGGGFGGGFECFDGGFGGGFFGFGGGFGFGGFDFGGGGGGGG,DFFFGFGGGGGGG9;?CGGGGGCF8EEGGGGGGFFGGEGGEGGGGGGGCFGGGGDGG,CFGD,<DFG,@FGD,C+1?@FAEGFGGFDGGGFFFGFGFF=E,@=FFG,:93==CC>E5EFFA@FEFFFFAFEFE6,7C@GGF>B@=65?@G=B=:=4@2EFF?0/*.99;++69<)1;<@;?(1)2?C;<044.6<)63(-,,790?08?B74(.)*/*)*2
@M03364:396:000000000-C9LGT:1:1101:19563:3421 2:N:0:10
GGACTACCGGGGTTTCTAATCCTGTTCGCTCCCCACGCTTTCGCTCCTCAGCGTCAGTAACGGCCCAGAGACCTGCCTTCGCCATCGGTGTTCTTCCCGATATCTACACATTCCACCGTTACACCGGGAATTCCACTCTCCCCTACCGCACTCAAGCCCGCCCGTACCCGGCGCGGATCCACCGTTAAGCGATGGACTTTCACACCGGACGCGCCGAACCGCCTACGCGCCCTTTACGCCCAATAAATCCGGATAACGCTTGCCCCCTACGTCTTACCGCGGCGGCTGGCCCGGAGTTGGC
+
CCCCCGGGGGGGGGGGGGGGGGGGGGGGGGGGGGGGGGGGGGGEFGGGGGGGGGGGGGEFGGGEGGGGEFFFG<FGGGGGGGGGC,BFCEGGGFGGGF@FGGGGGGG,4EFGDGGGGGFDGGGGFCEG@FFGGGG,E:8FEGGFF8ECEEGFGBGF,4;ECG*?F@:EC5BC8F2D/>EGGGGGGGE?CF:*;CG6CGFFGFGA7<7;3D;E>B*3)7EGBD>61E?.(1390(5AFBGGGBB?)-)6F<7488(6F1>F331(9@DB(44423().<43,467(329(8(4,90775)2*
@M03364:396:000000000-C9LGT:1:1101:6663:3426 2:N:0:10
GGACTACTAGGGTATCTAATCCTATTTGCTCCCCACGCTTTCGTGCCTCAGCGTCAGTAACAGGCCAGGCGGCCGCCTTCGCCACTGGTGTTCTTCCATATATCTACGCATTTTACCGCTACACATGGAGTTCCACCGCCCTCTCCTGTCCTCCAGCCTGCCAGTTTCCAAAGCCTGTACCGGTTGCGCCGGTACCTTTCACTTCAGACTTAACAGGCCGCCTACTCACCCTTTACGCCCCATCATTCCGTATACCGCTCGCCACCTCCGTATTACCTCCGCTGCCGTCACGTGTTTCCCC
+
<CCCCGGGGGGGGGGGGG9FFGG<FGGCFGGGGGGG:FGGGGEGFGGGGFFF@FGGFFAFGGGFFGGDFGGGGGGGGGGGGGGGGGGGGGGGGGFGGGGGGGGGGFGGGGGG=F;FGGGGGGGGGGG8,EFGGGGGG8=FGGFFGGG8EFFEGDDFGGGEGGFCGGFGGA9C?E@FC>:FFE5<>>,/9>:):CEGGGGGD@CCGFCC@FCF);+);;CC3DF0@3616<@6::2<???E8-.:F<A9FF*(.5<>),,469:,CGD,4(4(.3-.4+5(46040(((-(48.((.0*-09
@M03364:396:000000000-C9LGT:1:1101:18039:3441 2:N:0:10
GGACTACTGGGGTATCTAATCCTGTTTGCTACCCACGCTTTCGAGCCTCAGTGTCAGTATTATGCCAGAAGGCTGCCTTCGCCATCGGTATTCCTCCAGATCTCTACGCATTTCACCGCTACACCTGGAATTCTACCTTCCTCTCACATACTCTAGCTCTACAGTTTCAGATGCAGTTCCCAGGTTAAGCCCGGGGATTTCACATCTGACTTAGAGAGCCACCTACGCTCCCTTTACGCCCAGTAATTCCGATTAACGCTTGCACCCTCTGTATTTCCGCGGCTGCTTGCCCTGGGTTGGC
+
CCCCCGGGGGGGGGGGGGAFGGGGGGGGGGGGGGGGGGGGGGGGGGGGGGGGGFGGGGGGGGGGGGGGGGGDGGGGGGGGGGGGGGGGFGGGGGGGGGGGGGGG8FFGGGGGDGGGGGGGGEGGGGGGGGGGGGGCC9CFGGG?FGG?FFGF?9?DCDFGGGFGGGDEFGGGFGFGFFGFFFDADG9DFGG?DGGGCCFEF*EEGFAAEGEFF+@6C=GGEGFFF?DBFGA95::C:@GFGF@>1>ECFGD080;CF6;?:@>7FCG0=,6?3C5))7,4>(41(-3)56(,(.()0)(19
@M03364:396:000000000-C9LGT:1:1101:8323:3453 2:N:0:10
GGACTACTGGGGGTTCTAATCCTGTGTGCTCCCCACGCTTTCGCACCGCGTGGTCAGTATCAGTCCAGGTAGTCACCTTCGCCGCTGGTGTTCGGTCCTAGATTTAAACATTTATCTCAGACACAGGAAATTCCGCTACCCTCAACCAAACCATCCCTTGCGATTTTTGGTTGCAGTGACGCGATGAAGTTGGGGGGTTGAGCATGATTCGTTCGAACCTCCCTCCTCGTGTCTGTCGCCCATGAACGCCGATAGAGCCTTGTACCCTTTGTCTTCGCTGTGAGTCTCGCGGTGATGTTCC
+
CCCCCGGGFFF@@G7FGC<<BFD6C,C@;C6F@F@F@::,,66,4+646+66+:EA8EA9,6<CF,,C<@E,CC,,CEDE,BF++@F+:,C=E?+C++?F,BE,@F,,,,<F=,,,,,,6,:,4@BDFG,5,,,,+680F8+3*+,,3+38),10*6@,,,+30@BEE3+,6*6**@*79****4*,1;3,+*1*=)2?5+(3)**/))2-0(.*,93C*(*,,,*()-/((.)).)4FGE(414)6())79;1047434).+-2A*,()...-))(*,3,()..6)).,-((-(*99.**
@M03364:396:000000000-C9LGT:1:1101:8497:3527 2:N:0:10
GAACTACAGGGGTATCTAATCCTGTTCGCTCCCCACGCTTTCGCTCCTCAGCGTCAGTAGCGGCCCAGAGACCTGCCTTCGCCATTGGTGTTCTTCCCGATATCTACACATTCCACCGTTACACCGGGAATTCCAATCTCCCCTACCGCACTCAAGCGCGCCCGTACCCGGCGCGGATCCGCCGTTAAGCGATGGACTTGCACACCGGACGCGACGAACCGCCTACGTGCCCTTTACGGCCAATGAATCCGGATCACGCCTTCCACCTACTAATTACCGCGGCTGCTGGCAACTATTTGGC
+
@-ACCGGGG8C7FFEGG9,;CFA,CE<BFG<@FGGGGGGGFGC@CFG:,ACCG,FE,FF,EFG7@FGEGGGGGG,F,EF@FDEGGAFGGGGGG,@,C@FDGGGG;EFGGG<?=,@,FEFCGGAFGCEG+FEFFFG,@:+?=06*=B>6>>@8,)+5@+:7+<0*5@EE<7CG*C2)?3:C55C**=<;F9?*;:;FC+A+<)@)CB89;C>=7)2,9>G*,/2:32,)492,(.,:9(*2?1(().).9*)(-46::41(((+(*+2(542)).)-4+(2;90203)).3.,(((***.*2
@M03364:396:000000000-C9LGT:1:1101:9923:3531 2:N:0:10
GGACTACTAGGGTATCTAATCCTGTTTGCTCCCCACGCTTTCGCACCTCAGTGTCAGTATCAGTCCAGGTAGTCGCCTTCGCCACTGGTGTTCCTTCCTATATCTACGCATTTCACCGCTACACAGGAAATTCCACTACCCTCTACCATACTCTAGCTTGCCAGTTTTGGATGCAGTTCCCAGGTTGAGCCCGGGGATTTCACATTCAACTTAACAAACCACCTACGCGCGCTTTACGCCCAGTAATTCCGATTAACGCTTGCACCCTCTGTATTACCGCGGCTGCTGGCACAGAGTTAGC
+
CCCCCFGGGGGGGGFGGGFGGGGGGGGGGGGGGGGGGGGGGGGGGGGGGFGGGGGGGGCGGGGGGGGGGGGGGGGGGGGFGGGGGGGGGGFEGGGGGGGGGGGGGGGGGGGGFGGEGGGGGGGGGGFGGGGGGGGGFFFFGGGFGFGGGFFEGFGDGGFGGFFGA>=EFGDF?FEFFFGGFGGGGDGDFF8FGGGGDCFGGFFFFFFE@GECC<EAC@GEDGFBFGDD=DBFF(:>C@EBF@FF6??EFF*6@6;EC:;B?:C5CGG00,,)6)<6>:8>>B>FF?745:(),../1*-?C
@M03364:396:000000000-C9LGT:1:1101:19597:3532 2:N:0:10
GGACTACACGGGTTTCTAATCCTGTTTGCTACCCACGCTTTCGAGCCTCAGTGTCAGTATTATGCCAGAAGGCTGCCTTCGCCATCGGTATTCCTCCAGATCTCTACGCATTTCACCGCTACACCTGGAATTCTACCTTCCTCTCACGTACTCTAGCTCTACAGTTTCAGATGCAGTTCCCAGGTTGAGCCCGGGGCTTTCACATCTGGCTTATAGAGCCACCTACGCTCCCTTTACGCCCAGTAATTCCGATTAACGCTTGCACCCGCTGTATTCCCGCGGCGGCTGGCCCGGTGTCAGG
+
CCCCCGGGFGGGFGGGGGG<FFGGGGGGFGGGFGGGGGGGGGGFGGGGG@CFFGDEGAF9FGGDGGGGGGFGGGGGFGGFEGFGGGGEFFGGGGGGGGGGGGGCFG9,>EGGGGFFFGGGGGGGGDGGGF,EFGGFFGGGGF=+=,>,@FGFFEFFG;FFGGFGEFGGGFAEDFEFGFDF8@?7D9,:D<@DDGGG+@E6C=FE9?;>**)4)=735*>F@GD=>>@@2*(/7:B*8(=CF(>(;5C5A:*66<??166@@F536CD(((((5442>C419>6,(,(-26(((4()0)6D*
@M03364:396:000000000-C9LGT:1:1101:20408:3547 2:N:0:10
GGACTACTGGGGTTTCTAATCCTGTTTGCTACCCACGCTTTCGAGCCTCAGTGTCATTATTATGCCAGAAGGCTGCCTTCGCCATCGGTATTCCTCCAGATCTCTACGCATTTCACCGCTACACCTGGAATTCTACCTTCCTCTCACATACTCTAGCACTACAGTTTCAGATGCAGTTCCCAGGTTAAGCCCGGGGATTTCACATCTGACTTATCGAGCCCCCTACGCTCACTTTTCGCCCAGTTATTCCGATTCACGCTTGTACGCTCTGTATTCCTGCGGCGGCTGGACCAGAGTTCGC
+
CCCCCGCCFDG7CCEEFC,@F,,;;CEFDFA@CFGGCEEECGGCFG@G,;F<FF@<,,CEFFEA<@FF,9CECD<,CEF<DCCFGG@EFGGC59DEF8AFFFD,4@?,C=,FFFGG9BED=:E<>4,E?FFFFGF?946EEDEF+4E@;DF::D=@;,=DFC*DGA=D8;>EDC=+=D3@,6+AD9<*B,@+686++6DCG<CA+*+*05:FC+,:@)@*)3)0:6/*6:(8@E***0;7C2(/+)97FF4<(()/1((//,297*)(((.--))).+.(-43(-(((3218(.()*1-*/
@M03364:396:000000000-C9LGT:1:1101:24556:3583 2:N:0:10
GGACTACCGGGGTTTCTAATCCTGTTTGCTACCCACGCTTTCGAGCCTCAGTGTCAGTATTATGCCAGAAGGCTGCCTTCGCCATCGGTATTCCTCCAGATCTCTACGCATTTCACCGCTACACCTGGAATTCTACCTTCCTCTCACATACTCTAGCTCTACAGTTTCAGATGCAGTTCCCAGGTTAAGCCCGGGGATTTCACATCTGACTTATAGAGCCGCCTACGCTCCCTTTACGCCCAGTAATTCCGATTAACGCTTGCACCCTCCGTCTTACCGCGGCTGCTGGCCCGGAGTTAGC
+
CCCCCGGGGGGG@CGGGGGDFGGGGGGGGGGGGGGGGGGGGGGGGGGG@FGFFGGGGFFGGG<FFGGGA<FFGGGGGGGGGGGGGGGGF8FFGGGGGGGGGGGGFGGGGGGFGGGGGGGGGGGG@FGGGFFGGGGGGC9FGGGFG=DDADEDFFGFGGGF;FFGFBDFEGG9@FEFGFGGG8=FFG,:DB@DGGGGGGGGGEF<<ABAAGFAC1,/5*>A);@>(<6629(5>E3*9:ACF?=43?CEFGG?;;<EF@FD;?B)CEGF16,-.8?.6<24499;;B20>F,((3(.0)6?7
@M03364:396:000000000-C9LGT:1:1101:6551:3609 2:N:0:10
GGACTACCGGGGTATCTAATCCTGTTTGCTACCCACGCTTTCGAGCCTCAGTGTCAGTATTATGCCAGAAGGCTGCCTTCGCCATCGGTATTCCTCCAGATCTCTACGCATTTCACCGCTACACCTGGAATTCTACCTTCCTCTCACATACTCTAGCTCTACAGTTTCAGATGCAGTTCCCAGGTTAAGCCCGGGGATTTCACATCTGACTTATAGAGCCACCTACGCTCCCTTTACGCCCAGTCATTCCGTTTCACGCTTGCACCCTCTGTATTACCGCGGCTGCTGGCCCCGATGTTGC
+
A@CCCGFGGGGGGGGGGFAFGGGGGGGGGGGGGGGGGGGGGGGGGGGGGGGGGGGGGGGGGGG9FGGGGAFGGGGGGGGGFGGGGGGGGCFGGGGGGGGGFGGGGGGGGGGGGGGGGGGGGGDGGGGGCDFGGGFFF@CFGGGFGGGFGFFDFEGFF=EGGGFGFFGGFFGGFGFGGFGDGCGFFG9>?>,=CCEEGGGGGEE@CFFF55*7*?,39*>CBGDBF?>>)C9@3>EEFFGDGDF4*).9FD<)/;@)8,((66;.;FG;@8@6?<C46<2;(39>0?)).3.((-,)).)*:
@M03364:396:000000000-C9LGT:1:1101:11361:3619 2:N:0:10
GGACTACTGGGGATCTAATCCTGTTTGCTACCCACGCTTTCGAGCCTCAGTGTCAGTATTATGCCAGAAGGCTGCCTTCGCCATCGGTATTCCTCCAGATCTCTACGCATTTCACCGCTACACCTGGAATTCTACCTTCCTCTCACATACTCTAGCTCTACAGTTTCAGATGCAGTTCCCAGGTTACGCCCGGGGATTTCACATCTGACTTATAGAGCCACCTACGCTCCCTTTACGCCCAGTAATTCCGATTACCGCTTGCACCCTCTGTATTACCGCGGCTGCTGGCACAGAGTTCGCC
+
CCCCCGGGGGGGGGGGGGF9FGGGGFGGGFFGGGGGGGGGGGGGDGGGGFFFGGGGGGGGGGGGGGGFGGGGGGGGGGGFGGGEFGEG<FGFFGGGGGGGGGGGGGGGGDGGGGGFGG@DCFFGGGGGGGGGGGGGG4DFGGCFGGGGCDEDCEGFEFGGGGFFGGGFGGGGFGEFFDGGGGGDFF,:@@8DGGGGDGGGGCECFFF5A><C;6,;FC@,=CBB:4::9DFBFFFC@@GGF8B418?CFG*6?DAEFB6;6;+7>E36/65.)7)7<;129B>,145><.8,45:BF*8DD
@M03364:396:000000000-C9LGT:1:1101:23646:3634 2:N:0:10
GGACTACTCGGGTTTCTAATCCTGTTTGCTACCCACGCTTTCGAGCCTCAGTGTCAGTATTATGCCAGAAGGCTGCCTTCGCCATCGGTATTCCTCCAGATCTCTACGCATTTCACCGCTACACCTGGAATTCTACCTTCCTCTCACATACTCTAGCTCTACAGTTTCAGATGCAGTTCCCAGGTTAAGCCCGGGGATTTCACATCTGACTTATCGAGCCACCTACGCTCCCTTTACGCCCCGTAATTCCGATTCACGCTTGCACCCTCTGTATTACCGCGGTCGCTGGCCCGGCTTTGGC
+
CCCCCGGGGGGGFGGGGGGGGGGGGGGGGGGGGGGGGGGGGGGGGGGGGGGGGGGGGGGGGGGFGGGGGGGGGGGGGGG@FGFGGGGGGGGGGGGGGCGGGGGGGGGGGGGGGGGGGEGGGGFGGCGGGGGGFFGGFFGGGGGFGEG=FFGFC9FFGDEGFGFDGGGGGFFDFFE8FFGGGGGFGGBDDG8DDGGG6CGGGEFEDAFF>FFG5<,:CCGGBGBFB?<>=GA=DEE:E58<F(62:1;38C*/13)/@@00;?>);?DD?:8:A)<)6<29,-((-((-((.2(((.)/)*2
@M03364:396:000000000-C9LGT:1:1101:19432:3658 2:N:0:10
GGACTACTGGGGTTTCTAATCCTGTTTGCTCCCCACGCTTTCGCACCTCAGTGTCAGTATCAGTCCAGGTAGTCGCCTTCGCCACTGGTGTTCCTTCCTATATCTACGCATTTCACCGCTACACAGGAAATTCCACTACCCTTCACCATACTCTAGCTTGCCAGTTTTGGATGCAGTTCCCAGGTTGAGCCCGGGGATTTCACATTCAACTTAACAAACCACCTACGCGCGCTTTACGCCCAGTAATTCCGTTTACCGCTTTCCCCCTCCGTCTTTACCCGGCTGCTTGCGCAGATTGCGC
+
CC<CCGGGGGFGGGEAFGGGGG9FFAFGGFFEDGFCFFGGGGGDFGGGGFGAC@<FAC@FFFGFGGGFFAEGGGGE@FFAFEFGGGGGGGGGFGEFFDFFGBFFFG9A@C:C9EEGGEGGGFEEFGE<?FFGGGFGGFFGGG,*2,94@DE7,3+=4E,=DG+=D>=DF839:D8=D?DD96=>DFA:58D+=EE>DGGGCA;7@<;;E7AF6+,1:7DGDGF::4:)8)(((/2<)(;<<3;431<?7DF)6;0)1(-(-,0)9A)((-(-,,-))0),4(4((42446(36(3***)/)
@M03364:396:000000000-C9LGT:1:1101:15232:3658 2:N:0:10
GGACTACCAGGGTTTCTAATCCTGTTTGCTCCCCACGCTTTCGAGCCTCAGTGTCAGTATTATGCCAGAAGGCTGCCTTCGCCATCGGTATTCCTCCAGATCTCTACGCATTTCACCGCTACACCTGGAATTCTACCTTCCTCTCACATACTCTAGCTCTACAGTTTCAGATGCAGTTCCCAGGTTAAGCCCGGGGATTTCACATCTGACTTATAGAGCCACCTACGCTCCCTTTACGCCCAGTAATTCCGATTCACGCTTGCACCCTCTGTATTACCGCGGCTGCTGGCACGTCTTTTGC
+
CCCCCGGGGGGGGGGGGGGGGGGFGGGGGGGGGGGGGGGGGGGGGGGGGGGGGGGGGGCGGFGGGGGGGGGGGGGGGGGEGGGGGGGGEGGGGFFGGGGGFGGGGGGGGGGGGGGGGGGGGGGGGGGGGGGGGGGGGFGFFGFBGGG=DFGFFEFFGCFGGGFGGGGGGD;EFGBCEFGGGDGFFGFDFFFGGGGGGGGGGCCECA;;;C;FE>@EFEGE:C9=<D244;=D4>BCE>EGG9=E+>?EFGD0(6).;1;;<@G<DCD@FF;E3??/9>29>>F0(-.5?61<0.-))1);C
@M03364:396:000000000-C9LGT:1:1101:6666:3697 2:N:0:10
GGACTACCCGGGTATCTAATCCTGTTTGCTACCCACGCTTTCGAGCCTCAGTGTCAGTATTATGCCAGAAGGCTGCCTTCGCCATCGGTATTCCTCCAGATCTCTACGCATTTCACCGCTACACCTGGAATTCTACCTTCCTCTCACATACTCTAGCTCTACAGTTTCAGATGCAGTTCCCAGGTTAAGCCCGGGGATTTCACATCTGACTTATAGAGCCACCTACGCTCCCTTTACGCCCAGTAATTCCGATAAACGCTTGCACCCTCTGTATTACCGCGGCTGCTGGCACCGATTTCGC
+
CCCCCGGGGGGGGGGGGGGGGGGGGGGGGGGGGGGGGGGGGGG@FGGGGGGGGGGGGGGGGGGGGGGGGGGGGFGGGGGGGGGGGGGGGDGGGGGGGGGGGGGGGGGGGGGGGGGGGGGGGGGGGGGGFGFGGGGGGFDFGGGFGFGGGBGEFDGFGGGGGGFGGGGGGGGGFGFGGFGGGFDFGGDDFFGGGGGG7EGGGFGFGFFF@GEG5B,;CCGGEGFFFFDFADFFFFFFFFGGGFFFF*@?FGC0;0();:>?DFF<GGGFF349>AB)433,,29;>:::(-(.41(05)-*1
@M03364:396:000000000-C9LGT:1:1101:25362:3698 2:N:0:10
GGACTACTCGGGTTTCTAATCCTGTTCGCTCCCCACGCTTTCGCTCCTCAGCGTCAGGAACGGCCCAGAGACCTGCCTTCGCCAATGGGGTTCTTCCCGATATCTAAACATTCCACCGTTACACCGGGAGATCCAGTCTCCCTCACCGAGTTCAAGCCCGCCCGTTCCCGGCGCGGATCCCACGATAAGCTCTGGTCTTTCACACCGGTCGCGATCACCCGCCTACGCACCCTTTACGCCCAATCATTCCGGATACCGCTTGCCCCCTACGTATTACCGAGGCTGCTGGGCCGTACGTCGC
+
CCCCCG<C,8BFC@FGDFEFEFF<CEFEG7<@FCFGEFGGGGEE@E:;F<CFEGGGG,C,C:6@+@,9F,,@,6?A=<F,4CFG+,6?44@BFDEGCEBB+>>FF,5,ADGFC59:A4,6C+,C,6+=:++8,CDBGGFGA=,*03@88*+)32=?,++;++075,,3E4@53*(2=5*40+***3=(;,+*3+++2C9@C6F?F>3>(9(1-)*,*(21(92632()(1-:((5>F3***-1,)5).076(-,2:?34(,-1(2;7(-38(3.,.)+(((-4<?())(((((-(.)0,7/
@M03364:396:000000000-C9LGT:1:1101:15813:3714 2:N:0:10
GGACTACAAGGGTATCTAATCCTGTTTGCTACCCACGCTTTCGAGCCTCAGTGTCAGTATTATGCCAGAAGGCTGCCTTCGCCATCGGTATTCCTCCAGATCTCTACGCATTTCACCGCTACACCTGGAATTCTACCTTCCTCTCACATACTCTAGCTCTACAGTTTCAGATGCAGTTCCCAGGTTAAGCCCGGGGATTTCACATCTGACTTATAGAGCCACCTACGCTCCCTTTACGCCCAGTAATTCCGATTAACGCTTGCACCCTCTGTATTACCGCCGCTGCTGGCACAGCTTCAGC
+
CCCCCGGGCGGGGGGGGGGGGGGGGGGGGGGGGGGGGGGGGGGGGGGGGGGGGGGGGGGGGGGFGGGGGGGGGGGGGGGGGGGGGGGGGGGGGGGGGGGGGFFGGGGGGGGGCEGGGGGGGGGGGGGGGGGGGGGGGGGGGGGFGGGFGFFFGFGFGGGGGGFGGGGGGGGCFGFGGFGGGFDDGGCDFFFFGGGGDGCFGFGFGFFFFGFCCF,;9AFGBGBB)>9529>B)>=6C@ECGDB3CCCEFGCDD@;983:DF;;);BD=D36<7CC6<F;:(441(().3:183(()9*-2:
@M03364:396:000000000-C9LGT:1:1101:23896:3729 2:N:0:10
GGACTACTGGGGTATCTAATCCTGTTTGCTACCCACGCTTTCGAGCCTCAGTGTCAGTATTATGCCAGAAGGCTGCCTTCGCCATCGGTATTCCTCCAGATCTCTACGCATTTCACCGCTACACCTGGAATTCTACCTTCCTCTCACATACTCTAGCTCTACAGTTTCAGATGCAGTTCCCAGGTTAAGCCCGGGGATTTCACATCTGACTTATAGAGCCACCTACGCTCCCTTTACGCCCAGTCATTCCAATTCACGCTTGCCCCCTCTGTCTTTCCGCGGCGTCTGGCCCAGCTTTTGC
+
CCCCCGGGGGGGGGGGGGGGGGGAGGGGGGGGGGGGGGGGGGGFGGGGGGGGGGGGCGGGGGGGGGGGGGGGGGGGGGGFGGGGGGGGFFGGGGGGGGGGGGGGGGGGGGGGGGGGGGGGDGGGGGGGGGGGGGG9DAEFGGFBDEG@DDGD,;DFGFFFEGFGGGGGGGGGBGE8EBFGGFG7DF,:D9=DDGGG>GGGFEGFCFFFCGFGAF@;=AGG9CCFFC2@AGFFFBE*:@EEG?28*8>CFG+*1>>CFD;3;DF.CFC1;6).1<5)1,(/(-(-,41(471:0,()/*)09
@M03364:396:000000000-C9LGT:1:1101:17826:3742 2:N:0:10
GGACTACAGGGGTTTCTAATCCTGTTTGCTACCCACGCTTTCGAGCCTCAGTGTCAGTATTATGCCAGAAGGCTGCCTTCGCCATCGGTATTCCTCCAGATCTCTACGCATTTCACCGCTACACCTGGAATTCTACCTTCCTCTCACGTACTCTAGCTCTACAGTTTCAGCTGCAGTTCCCAGGTTAAGCCCGGGGATTTCACATCTGACTTATCGAGCCACCTCCGCTCCCTTTACGCCCAGTAATTCCGATTAACGCTTGCACCCTCTGTCTTACCGCGGCTGCTGGCACGGATTTAGC
+
CCCCCGGGGGGGGDGGGGGGGGGGGGFGGGGGGGGGGGGGGGGCBFFGGGGGGGGGGGFGGCEEFGGGEGGGGGGGGGGGGGGGGGGGBEFGGGFG<,BFFGEFEGFGGGGGGGGGGGGGGGGGG@FG4FFGGF,FFEGGGFGFDFG,@@FD;>FFGFGGCFFGGFGGGG,,;F88ADAE8EACFG,>DEGCCEEE+@BFC@F;<;==AFECA+,1*1CGFGF9)6:3(:@FBEFFF9EFGF@E+)9CFF<1(:7E6(6326=);B51:4)-).:)6+-729>0(3>0>B(5((()0*-::
@M03364:396:000000000-C9LGT:1:1101:14000:3773 2:N:0:10
GGACTACCAGGGTTTCTAATCCTGTTTGCTACCCACGCTTTCGAACCTCAGTGTCAGTATGATGCCAGAAGGCTGCCTTCGCCATCGGTATTCCTCCAGATCTCTACGCATTTCACCGCTACACCTGGAATTCTACCTTCCTCTCACCTATTCTAGCCTAACAGTATCAGATGCAGTTCCCAGGTTAAGCCCGGGGATTTCACATCTGACTTATCAAGCCACCTACGCTCGCTTTACGCCCAGTAATTCCGATTAACGCTTGCCCCCTCTGTATTACCGCGGCTGCTGGCCCAGAGTCAGC
+
CCCCCGGGGGGGGGGGGGGGGGGGGGGGGGGGGGGGGGGGGGGGGGGGGGGGGGGGGGGGGGGGGGGGGGGGFGGGGGGGGGGGGGGGGGGGFGGGGGGGGGGGFGGGGGGGGGGGGGGGGGGGGGGGGGGGGGGGGEGGGGGFGFGGGBFCFFGFFGGGGGFGGGGGGGGGFFEGGFGGGFGGGG<DFFGFGCGGGGGGGFGFGFFE5FEA5AFFG5DC:>C@BCA?>DF22=BEFDGEGFFFCCE?AGC;?@F)A<FF6(3(;F5(66)6))66>F89>9>BFFBF??,4(3()9*):>
@M03364:396:000000000-C9LGT:1:1101:14475:3778 2:N:0:10
GGACTACACGGGTATCTAATCCTGTTTGCTCCCCACGCTTTCGCACCTCAGTGTCAGTATCAGTCCAGGTAGTCGCCTTCGCCACTGGTGTTCCTTCCTATATCTACGCATTTCACCGCTACACAGGAAATTCCACTACCCTCTACCGTACTCTAGCTTGCCAGTTTTGGATGCAGTTCCCAGGTTGAGCCCGGGGATTTCACATTCAACTTAACAAACCACCTACGCTCGCTTTACGCCCAGTAATTCCGACTCACGCTTGCACCCTCTGTATTACCGCGGCTGCTGGCCCGGGTGTAGC
+
CCCCCGGGGGGGGEGGFG<FGFFFFGGGGGGGGGGGGGGEGCFGGGGGGGGGGGGFGFGGGGGGGGGGGEGGGGFGGGGGGGGGGGGGFGEEGGGGGGGGGGGGGGFFFGGGGGGGGGGGGGFGGGG8FGFGGGGGGGCFGFGFGGG+@@FFFFGF9EFECGFGF;:=DEFGDCDFADDFG8DDFFGFFG?FDEGG5EFGG<;AGCF;AF<F3+>8>)4=9DAB@E@6-:(89=<<905FG;?3;)9CFG<6((3=66=:::@4=FC?((5:-:A))34129>F10)).(,,(,(00..:*
@M03364:396:000000000-C9LGT:1:1101:18889:3805 2:N:0:10
GGACTACCGGGGTTTCTAATCCTGTTTGCTACCCACGCTTTCGAGCCTCAGTGTCAGTATTATGCCAGAAGGCTGCCTTCGCCATCGGTATTCCTCCAGATCTCTACGCATTTCACCGCTACACCTGGAATTCTACCTTCCTCTCACATACTCTAGCTCTACAGTTTCAGATGCAGTTCCCAGGTTAAGCCCGGGGATTTCACATCTGACTTATAGAGCCACCTACGCTCCCTTTACGCCCAGAAATTCCGATTACCGCTTGCACCCTCTGTATTCCCGCGGCTGTTGGCACCGAGTAGGC
+
CCCCCGGGGGGGGGGGGGGGGGGGGGGGGGGGGGGGGGGGGGGGGCFFGGGCGGGGGGGGGGGCFGGGGGGGGGGGGGGGDGGGGGGGGFGGGGGGGGGGGGGGGGGGGGGGEAFGGGGGGGGGGGGGGFGGGGGGGECFGGDFFGG8DFC:CEGFG;=EFGFGGGGGGGDEDF5=D@EGG,=+7@BDDFGFGE6C9CFCE5E7+0=>EFFGE+>*5A?,:F>==>)?(*09:>3*>DGGG20()/)98C7<;6?)/,363==4D<D6?88A24>9)<(,42>(1(,58?7<0((.0)-*7
@M03364:396:000000000-C9LGT:1:1101:21502:3807 2:N:0:10
GGACTACTCGGGTATCTAATCCTGTTTGCTACCCACGCTTTCGAGCCTCAGTGTCAGTATTATGCCAGAAGGCTGCCTTCGCCATCGGTATTCCTCCAGATCTCTACGCATTTCACCGCTACACCTGGAATTCTACCTTCCTCTCACATACTTTAGCTCTACAGTTTCAGATGCAGTTCCCAGGTTAAGCCCGGGGATTTCACATCTGACTTATAGAGCCACCTACGCTCCCTTTACGCCCAGTAATTCCGATTCACGCTTGCACCCTCTGTATTTCCGCGGCTGTTGGCTCAGACGTCGC
+
CCCCCGGGGGGGGGGGGGFGGGG<FFGCGGGGGGGGGGGGGGGFGGGGGGGGGGGGGGGGGFGGGGGGGGGGGGGGFGG,AFGFGGGGCFGGGGGGF<FEGGGGFGGGGGGG;AEGFGGGEGGGFFGGGGGGGGF?E,+AF@=@DFGFGFGF,;DB=AFFGGDCGGGGGGGGFGFGGFGGCG6+@D<=D,3?DGGGDCCECEGF=98;<CAE*;:>7>F61C)38>7*)/)5>EEE4(=FG@FB+5>EFG68;DE5@;=@@@C);::8;@)19<))92;71934-(4<:B(3.2.)))-1)
@M03364:396:000000000-C9LGT:1:1101:12256:3824 2:N:0:10
GGACTACTCGGGTTTCTAATCCTGTTTGCTCCCCACGCTTTCGCACCTCAGTGTCAGTATCAGTCCAGGTAGTCGCCTTCGCCACTGGTGTTCCTTCCTATATCTACGCATTTCACCGCTACACAGGAAATTCCACTACCCTCTACCATACTCTAGCTTGCCAGTTTTGGATGCAGTTCCCAGGTTGAGCCCGGGGATTTCACATTCAACTTAACAAACCACCTACGCGCGCTTTACGCCCAGTAATCCCGATTAACGCTTGCCCCCTCTGTCTTACCGCGGCTGCTGGCACGGCGTTAGC
+
CCCCCGGGGGGGGGGGGGGGGGGGGGGGGGGGGGGGGGGGGGGGGGGGGGGGGGGGGGGGFGGGGGGGGGGGGGGGGGGGGGGGGGGGGGGGGGGGGFGGGGGGGGGGGGGGGGGGGGGGGGGGGBGGFGGGGGGGG8+EFGGFGGGEGDFEFEGFFCEFGGFGFFFGGGDDDFFGGFGGDDFGGGGFFEFFCEGGDGGFGFGECAF@EGFGEFGE>@GGDGFFEEDEBGB@@DFFF0EFG<;;19C);FD1(82<F?>?:6*(9CD>B38<A<A:4F:9(2169::?0,(.(4()80(*2
@M03364:396:000000000-C9LGT:1:1101:18475:3825 2:N:0:10
GGACTACCAGGGTTTCTAATCCTGTTCGCTCCCCACGCTTTCGCTCCTCAGCGTCAGTAACGGCCCAGAGACCTGCCTTCGCCATTGGTGTTCTTCCCGATATCTACACATTCCACCGTTACACCGGGAATTCCAGTCTCCCCTACCGCACTCAAGCCCGCCCGTACCCGGCGCGGATCCACCGTTAAGCGATGGACTTTCACACCGGACGCGACGACCCGCCTACGAGCCCTTTACGCCCAATCAATCCGGATCACGCTTGCACCCTACGTATTACCGCCGCTGCTGGCCCGTCGTTGGC
+
CCCCCGGGGGGGGGGGGGGGGGGFGGGGGGGGGGGGGGGGGGGGGGGGGGGGGGGGGGGGGGGGGGGGGGGGGGGGGGGGGGGGGGGGFGGGGGGGGGGGGGGGGGGGGGGGGGGGGGGGGGGGGGGGGGGGGGGGFFGGGGGFGGGCGFG>@=FFGGGGGGFGGGGGGGCGBGAG??EFFGG7FG*:AECCFE?ACGGGGEGFGFFF0C;E9):7D(?EBGF60CF>?GFFFFFFFFDGGF:47884FGGFFF(4FFB412;)9EDF<:24.<B46<3-(46(4(.8:?(1036;;)(19
@M03364:396:000000000-C9LGT:1:1101:9166:3843 2:N:0:10
GGACTACTGGGTTTTCTAATCCTGTTTGCTCCCCACGCTTTCGTGCCTCAGTGTCAGTTACAGTCCAGAAAGCCGCCTTCGCTACTGGTGTTCCTCCTAATATCTACGCATTTCACCGCTACACTAGGAATTCCACTTTCCTCTCCTGCACTCAAGTTTCCCAGTTTCAAGAGCTTGCTACGGTTGAGCTATTGCCTTTCACTCCTGACTTAGAAAACCACCTACACTCGCTTTACGCCCAGTAATTCCGATTAACGCTCGCACCCTCTTTATTTCCCCATCTCATGTCACTGAGTTCGCC
+
ACCCCCEG<<<,86C9FFC,;EGGGGG8AEFGGGF@@FFGGDBFD;D=@=@CEFGA<CC@F9EFDFCGD<FGGG7F:,BE=F@F+EC,,:FB@?DDDGCAFFGD=FDGFGGF,C,5B8@DG+2BD,,E@FFGGCEF,,??A=DBFFGG,*A>E8FFGFF;;,;=F=E;4=,,;8:D,<AA==+8@+30;,,6+2=9DEFCF;@6;9*:)=C,7+7;CC*113:8)40=CF2>)5/6)7@F*(0@C<?EA?*(((/1:33(((*(1=*46./?EE))),,((,)))))).)-))))/1*()1
@M03364:396:000000000-C9LGT:1:1101:15499:3890 2:N:0:10
GGACTACTCGGGTTTCTAATCCTGTTTGCTCCCCACGCTTTCGCACCTCAGCGTCAGTAATGGTCCAGTGAGCCGCCTTCGCCACTGGTGTTCCTCCGAATATCTACGAATTTCACCTCTACACTCGGAATTCCACTCACCTCTACCGTACTCAAGACTTCCAGTATCAAAGGCAGTTCCGGGGTTGAGCCCCGGGATTTCACCCCTGACTTCACAGTCCGCCTACGTGCGCTTTACGCCCAGTCAATCCGAACAACGCCTGCCCCCTACGTATTACCGCGGCTGCCGGCACGTACGTAGC
+
CCCCCGGGFGGGGEGGGGGGGGGGGGGGGGGGGGGGGGGGGGGGDGGGGGGGGGGGGF<9EFGFGGGGEGGGGGGGGGGGGGGGGGGGCFEGGGGFGGEGGGGGG;FG?EGGGGGGGGGGGGGGGCGDGGGGGGGFCFDGGFFFGGG6@?FDGEGF3DFGGG9FFFGGGGGGFGDCFFGGG+;GCGGFFGGD;EGG>EGGGC@@9BA@:F*<*118D:EGFGF@;E1)(:6BF01>EFGEF@F>6924@G)(,39?F;0(48A(9EG>2<:3))36)<:46>9-90((43((864)).)/*
@M03364:396:000000000-C9LGT:1:1101:19495:3898 2:N:0:10
GGACTACACGGGTATCTAATCCTGTTTGCTACCCACGCTTTCGAGCCTCAGTGTCAGTATTATGCCAGAAGGCTGCCTTCGCCATCGGTATTCCTCCAGATCTCTACGCATTTCACCGCTACACCTGGAATTCTACCTTCCTCTCACATACTCTAGCTCTACAGTTTCAGATGCAGTTCCCAGGTTAAGCCCGGGGATTTCACATCTGACTTATTGAGCCACCTACGCTCCCTTTACGCCCAGTAATTCCTATTAACGCTTGCACCCTCTGTATTCCCGCGGCTGCTTGCACAGATTACGC
+
CCCCCGGGFGGGGGFGGGGDGGGCEFGGGGGGGGGGGGGGGGGGGGGGGGGGGGGCD@FFFGGGGGGGGGGGGGGGFGG@GEGGC@FGFGGGFGGFGGGGGGG94ECFFGGGGGGGGGGGGFFFCCCFFFACEGGGGFDGGFEBFGGGAFGF9*BFFGGGGGFGGGGGDEFGFFBGGFFGGGG:DGGDF9@8CECC6:FGA7@CFF6*;FAF@F,;?66C@FF=>,:*:/:7)4>CE>CBF22@1>??FC+)<C66@;93;@=@82>1;6475C3)),/679676?:)40))63(1**)1*
@M03364:396:000000000-C9LGT:1:1101:19110:3909 2:N:0:10
GGACTACTGGGGTATCTAATCCTGTTCGCTCCCCACGCTTTCGCTCCTCAGCGTCAGTAACGGCCCAGAGACCTGCCTTCGCCATTGGTGTTCTTCCCGATATCTACACATTCCACCGTTACACCGGGAATTCCAGTCTCCCCTACCGCACTCCAGCCCGCCCGTACCCGACGCGGATCCACCGTTAAGCCATGGACTTTCACACCGGACGCGACGGACCGCCTACGAGCCCTTTACGCCCAATAAATCCGGATAACGCTTGCCCCCTACGTATTACCGCGGCTGCTGGCACGGATTTCGC
+
CCCCCGGGGGGGGGGGGGGGGGGGGGGGGGGGGGGGGGGGGGGGGGGGGGGGGGGGGGGGGGGGGGGGFGGGGGGGGGGGGGFGE<FGEGGGGGGGGGGGGGGGGGGFFGGGCFFFGG=?EGGGGGGGGGGGGGG?EFFGG=EF?FD++<FAGDGFFGEEEG5CG8EGGGGGFGBG5;EG,>8BFE*68<+*2AFFFGGGGEGFGED>(7451):(),?EFGFFBD(81C>?BFFA4(ACGB?19)))94)42,()919:<0;(2AC94:<:)67)633319>BB04:7?04821))*.>C
@M03364:396:000000000-C9LGT:1:1101:18320:3917 2:N:0:10
GGACTACTCGGGTATCTAATCCTGTTTGCTACCCACGCTTTCGAACCTCAGTGTCAGTATGATGCCAGAAGGCTGCCTTCGCCATCGGTATTCCTCCAGATCTCTACGCATTTCACCGCTACACCTGGAATTCTACCTTCCTCTCACCTACTCTAGCCTAACAGTATCAGATGCCGTTCCCAGGTTGAGCCCGGGGATTTCACATTCAACTTAACAAACCACCTACGCGCGCTTTACGCCCAGTAATTCCGATTCACGCTTGCACCCTCTGTATTACCGCGGCTGCTGGCCCAGCGTCAGC
+
CCCCCGGGGGGGGGFGGGGGGGGGGGGGGGGGGGGGGGGGGGGGGGGGGGGGGGGGGGGGGGGGGGGGGGGGGGGGGGGGGGGGGGGGGGGGGGGGGGGGGGGGGGFGGGGGGGGGGGGGGGGGGFGGDGGGGGGGGGGEGGGFGGGGGFGFGEDFFFGGGGFGGFGGFFGGFFFGGFGGGGGFFGGFFFGGGGGGGCFCGEGFGFFF;FCGCFGEGDGGFGFF@C4BBC@F@@@EFFGGGFFEA)796C66@D)766??3<C,>FGFF?)--).-<E69(44162208?0((3(00)-96
@M03364:396:000000000-C9LGT:1:1101:15270:3922 2:N:0:10
GGACTACAGGGGTTTCTAATCCTGTTTGCTACCCACGCTTTCGAGCCTCAGTGTCAGTATTATGCCAGAAGGCTGCCTTCGCCATCGGTATTCCTCCAGATCTCTACGCATTTCACCGCTACACCTGGAATTCTACCTTCCTCTCACATACTCTAGCTCTACAGTTTCAGATGCAGTTCCCGGGTTAAGCCCGGGGATTTCACATCTGACTTGTCGAGCCACCTACGCTCCCTTTACGCCCAGTAAGTCCGATTAACGCTTGCACCCTCTGTATTACCGCGGCCGCTGGCCCGGCGTTAGC
+
CCCCCGGFCFGGGDFGGGGGGGGGGFFGGG,EFGGGGGGDGGG,;FFFF8E,CFGGGF,CF<,,EFFFFFFCG?FGGFGGGGEG@<FGEBFGGGGGF8FFFGDFGCCFGEGGFGAFGGGDEG8FG8FFCGFFGFG,9==FF=FFGEB,><FCFFGFC,4;,C+AAEG;EECF?CDDDDGGG6CGGG<DBFGGGGDG9CCCF*3;>FF=;FE78+,/*/;@;C=BEGF4(///:@F4@5EFG;6;85)9FFD11(2788903(;7DGDFF1:>46>26211;6(((-4(-(4((((085(92
@M03364:396:000000000-C9LGT:1:1101:9813:3953 2:N:0:10
GGACTACCGGGGTTTCTAATCCTGTTTGCTCCCCACGCTTTCGCACCTCAGTGTCAGTATCAGTCCAGGTAGTCGCCTTCGCCACTGGTGTTCCTTCCTATATCTACGCATTTCACCGCTACACAGGAAATTCCACTACCCTCTACCATACTCTAGCTTGCCAGTTTTGGATGCAGTTCCCAGGTTGAGCCCGGGGATTTCACATTCAACTTACCAAACCACCTACGCGCGCTTTACGCCCAGTAATTCCGATTAACGCTTGCACCCTCTGTATTACCGCGGCTGCTGGCACAGAGTTAGC
+
CCCCCGGGGGGGGFEFGGGGGGGGGGGGGGGFGGGGGGGGGGGGGGFGGGGGGGGGGG9CEFGGGGGGGFFGGGGGGGGGGGGGGGGGEGFGGGGFGGGGGGGFGGGGGGGGGGGFGGGGGEGGCEFFBFFFGGGFGFFGGGGFGGGGFF8=FDGFGFGGFDFF>=EGGGGGDDEGGFGGG,2@DGF@FDFGGECEDEGGGEGFG6F<EFFGE8DED5EG27@D@F?F@D>F>F0CF;GGGD;@A<>ABGDF?<(.939B::;)2CD(318>B6>)-242(4((,43)8:(33::)9*):*
@M03364:396:000000000-C9LGT:1:1101:9359:3972 2:N:0:10
GGACTACACGGGTTTCTAATCCTGTTCGCTCCCCACGCTTTCGCTCCTCAGCGTCAGTAACGGCCCAGAGACCTGCCTTCGCCATTGGTGTTCTTCCCGATATCTACACATTCCACCGTTACACCGGGAATTCCAGTCTCCCCTACCGCACTCAAGCCCGCCCGTACCCGGCGCGGATCCACCGTTGAGCGATGGACTTTCACACCGGACGCGCCGAACCGCCTACGAGCCCTTTACGCCCAATCAATCCGGATCACGCTTGCACCCTACGTACTACCGCGGCTGCTGGCCCGTATTTCGC
+
CCCCCGGGGGGGGEDGGFGGGGGGGGGGGGGGGGGGGGGGGGGGGGGGGGGGGGGGGGFEGGGDGGGGFGFGGGGGGGGGGGGGG9<FFGGGGGGGGGGGGGGGFGFGGGGGGGGFF8ECCFGGGGGGFFFFGGGC:FFAFFGFGDCCEBG>=DA+C:;CCE?DFBECFGDGBFFG56CF68CFC=*/;FG:FEGCCCFGG3CECD:6(92C0)2(1,856C>?<C0),9217??>A?8CG:(..485FFC00(,2@:(23:C<CGD1???:3(32<C>90(6230,).(,4(-(.)*.29
@M03364:396:000000000-C9LGT:1:1101:18966:3977 2:N:0:10
GGACTACCGGGGTATCTAATCCTGTTCGCTCCCCTAGCTTTCGCACCTCAGCGTCAGTATCGGCCCAGAGACCCGCCTTCGCCACCGGTGTTCCTCCTGATATCTGCGCATTTCACCGCTACACCAGGAATTCCAGTCTCCCCTACCGAACTCAAGCCCGCCCGTATCCACCGCAAGCTGAAGGTTAAGCCTCCAGTTTTCACGGTAGACGCAACGAGCCGCCTACGAGCTCTTTACGCCCAATAATTCCGGCCAACGCTCGCCCCCTACGTATTCCCGCGGCTGCTGGCACAGATTCAGC
+
CCCCCGGGGGGGGGGGGGGGGGGGGGGGGGGGGGGGGGGGGGGGGGGGGGGGGGGGGGGGGGGGGGGGGGGGGGGGGGGGGGGGGGGGFGGGGGGGGGGGGGGGGGGGGGGGGGGGGGGGGGGGGGGGDFFGGGGGGFDGGGGFGGGGCDGFGE6AGGGGGGFGGEGGGGGGEGFDGFGGF?9<<E;>FGG6CEEGFGGGG?GFDF:74@<G(8E6*6CE9C>0<@6)4<(5:2>AD?GGG?0:?AFFFGF6(((.><BBFFE(7EG((4?8<A?):C19>62-133)51(5,3(***.:>
@M03364:396:000000000-C9LGT:1:1101:20502:3978 2:N:0:10
GGACTACACGGGTTTCTAATCCTGTTTGCTACCCACGCTTTCGAGCCTCAGTGTCAGTATTATGCCAGAAGGCTGCCTTCGCCATCGGTATTCCTCCAGATCTCTACGCATTTCACCGCTACACCTGGAATTCTACCTTCCTCTCACCTACTCTAGCTCTACAGTTTCAGATGCAGTTCCCAGTTTAAGCCCGGGGATTTCCCATCTGACTTATCGAGCCACCTACCCTCCCTTTACGCCCAGTAATCCCGATTACCGCTTGCCCCCTCCTTCTTCCCCGCGCGGCCGTCACAGCGTCCGC
+
CCCCCGGGGGGGGGGGGGGGGCFEGGGGGG<EGGGGGEDGGFGC8FGGGGGFCGGFFFGGGGEGGGGGCFFGGGFGGGGGGGEGGGGG7@CFGGFGGDE,==>FFGGGGGD:EGGGGGGGDFFGGF@<=EACC<=FFDFGGFE+DEF,@@GEGEGFG8ED,E<=CFFGGGA,@FDC9=E@D,=,@,,18<FFGE+++>D9,*898C6;*5*,14,1*1@E9C)0.?)/*9@@28)**58FC257+/9)17*/61?);2;3,,*/;BD3-(())5-:6*,((-1((((--(,-))()0)(/9
@M03364:396:000000000-C9LGT:1:1101:14131:3979 2:N:0:10
GGACTACTGGGGTATCTAATCCTGTTCGCTACCCATGCTTTCGAGCCTCAGCGTCAGTTGCAGACCAGAGAGCCGCCTTCGCCACTGGTGTTCTTCCATATATCTACGCATTCCACCGCTACACATGGAGTTCCACCCTCCTCTTCTACCCTCAAGAAAAACAGTTTCCGATGCAGTTCCTCGGTTAAGCCGAGGGCTTTCACATTAGACTTATTTTTCCGCCTGTGCTCGGTTTACTCCCAATAAATCCGGACAACGCTTGCACCCTACGTCTTCCCCCGGCTGCTGGCCCGTAGTCAGC
+
CCCCCFFE<DCEF@EAFG9,@ED6E9FC:FCFF@<FFEFFGGEE8;@EEEFFCGGGEE@<EFGCFC<CC@<CFFFGDGG,AF@FGEFF<AFEGGFFGGCGGGGGFF,A4BFGGGGGCCCD6CEG99E?,?EE<F;,,4+?FF8D8=;,>+ADFDCF98,,,+;DCEFA8>BE?+*6@17@@87+@@@8+8:>D>>**>>CE<2/+=+:*48,:=D4196<>D=@@,)+/+((/6,(7)+2=:@,8)/9AG1(((.459>?648)20/-(43(((,).2(,46-3(,)4:(.((-(00*)2*
@M03364:396:000000000-C9LGT:1:1101:25914:4003 2:N:0:10
GGACTACCAGGGTTTCTAATCCTGTTTGCTCCCCACGCTTTCGCACCTCAGTGTCAGTATCAGTCCAGGTAGTCGCCTTCGCCACTGGTGTTCCTTCCTATATCTACGCATTTCACCGCTACACAGGAAATTCCACTACCCTCTACCATACTCTAGCTTGCCAGTTTTGGATGCAGTTCCCAGGTTGAGCCCGGGGATTTCACATCTGACTTATCGAGCCACCTACGCTCCCTTTACGCCCAGTAATTCCGATTAACGCTTGCACCCTCTGTATTCCCGCGGCTTCTGGCACAGCGTTAGC
+
CCCCCGGGGGGGFGGGGGGGGGGGGGGGGGGGGGGGGGGGGGGGGGGGGGGGGGGGGGGGGGGGGGGGGGGGGGGGGGGGGGGGGGGGFGGGGGGGGGGGGGGGGFGGFGEGGGGGGGGGGGGGGGGFGGGGGGGGG,AFGGGFGGG@CFGEGEGFFGEGGGFG:EEGGGGGFGEGGFGGGCDFGGFDFGGGGGGG>EGGGEGEGFFF;FEGEF,8CDGGEC==BCAA2:@B:BE*>@GGG?FE+<CFFG7<?<0)+612;@G<FGD0:4).:)6))<(-,229(())4>(52::07)(9:
@M03364:396:000000000-C9LGT:1:1101:7535:4043 2:N:0:10
GGACTACCAGGGTTTCTAATCCTGTTTGCTCCCCACGCTTTCGCACCTCAGTGTCAGTATCAGTCCAGGTAGTCGCCTTCGCCACTGGTGTTCCTTCCTATATCTACGCATTTCACCGCTACACAGGAAATTCCACTACCCTCTACCGTACGCTAGCTTGCCAGTTTGGGATGCAGTTCCCAGGTTGAGCCCGGGGATTTCACATTCAACTTAACAAACCACCTACGCTAGCTTTACGCCCAGTAATTCCGATTAACGCTTGCACCCTCTGTATTACCGCGGCTGCTGTCACTGCTTTAGC
+
CCCCCGFGGGGD@FFFGGGGGGG9FFGFGCFGGGGG7FECDGGFCGEEFCEFCFG,6CEFGFFGFGGFCEEDGGCCFGG9=CFFGGG8@EFGDGFFFFGFG9DFAD<<C8FFCEDFFC>?E7?F,>,B<<?EEFGFE9AE?FF9AFD+@*C87=D9:FEGC,<?DEF,+@>8:8>CFFEFD=DFB@<0:>5576C7;B86EAF7CFFF8=AC:9DA77:5>F(73:8)(*-(*0/8835F*(=5+9CC7F4(//26+(6(/(2,28>8(()...69>74(,-94,-3)-.)))))/**.*0
@M03364:396:000000000-C9LGT:1:1101:21155:4087 2:N:0:10
GGACTACTCGGGTATCTAATCCTGTTTGCTCCCCACGCTTTCGCACCTCAGTGTCAGTATCAGTCCAGGTAGTCGCCTTCGCCACTGGTGTTCCTTCCTATATCTACGCATTTCACCGCTACACAGGAAATTCCACTACCCTCTACCATACTCTAGCTTGCCAGTTTTGGATGCAGTTCCCAGGTTGAGCCCGGGGATTTCACATTCAACTTACCAAACCACCTACGCGCGCTTTACGCCCAGTAATTCCGATTAACGCTTGCACCCTCTGTCTTCCCGCGGCGGCTGGCCCAGGGTTAGC
+
CCCCCGGGGGGGGGGGGGFGGGGGGGGGGGGGGGGGGGGGGGGGGGGGGGGGGGGGGGGGGGGGGGGGGGGGGGGGGGGGGGGGGGGGFGGGGGGGGGGGGGGGGGGGGGGGGGGGGGGDGGGGGFGGGGGGGGGGF:DFGFFBDFD@FFGEFFGFGGGGGG?DEECFGGFDFGEGGFGGGDF:EFFDFGGGDGGGCGFGF;EEGFFEEGFF@+@>D>FGBGFBFFAE(2:133=;<7ECE??FF)?EFGC0;D?FF(,331*.DFDBFFF>)):)6;:FFFF9(-(22-8?B:()75-2:
@M03364:396:000000000-C9LGT:1:1101:23162:4093 2:N:0:10
GGACTACTAGGGTATCTAATCCCATTTGCTACCCTGGCTTTCGTTCCTCAGTGTCAATTACGGCCCAGTAAAGCGCTTTCGCCACCGATGTTCCTCCTGATATCTACGCATTTCACCGCTACACCAGGAATTCCCTTTACCTCTACCGCATTCTAGCTTGCCAGTATCCAGTGCCGAACAGAAGTTGAGCCTCTGCATTTAACACCAGCCTTAACAGGCCACCTACGAACCCTTTCCGCCCAATTATTCCGGACTACCCTTGCATCCCCCGTATTGCCGCGGCTGCTTGCCCGGCTGCCGC
+
CCCCCDDFFGGGGDGGGGGFFDFCFEFCFE<FGGGCCFGGGGGGGGGGGGFGGGGGGFGGGGGEGGGGGGGGGFGGGGGGGGGGGCGECFGGGGGGGGGGGGGGGGGGGGDGGGCFGGGGGGFDFFGGFGFFGGG9DEFFGGG9AFDCEEG)40?DE=DDEFFGGEDG=FFGFGEDCAEDE,=,@EB09<<CCGGG?CF,@CG7CE5@@FCF*+7;8)*=4@>=4,)*)2(/087C4(=CF((/+/)7A:6:(,(.;((//3?)+20(4-7:(.2262((,((42(,),3(,(3(.))(//
@M03364:396:000000000-C9LGT:1:1101:22638:4097 2:N:0:10
GGAACAGGGGTTTCTAATCCTGTTTGCTACCCACGCTTTCGAGCCTCAGTGTCAGTATTATGCCAGAAGGCTGCCTTCGCCATCGGTATTCCTCCAGATCTCTACGCATTTCACCGCTACACCTGGAATTCTACCTTCCTCTCCCATACTCTAGCTCTACAGTTTCAGATGCAGTTCCCAGGTTAAGCCCGGGGATTTCACATCTGACTTATAGAGCCACCTACGCTCCCTTTACGCCCAGTACTTCCGATTAACGCTTGCACCCTCTGTATTACCGCGGCTGCTGGGACCGGGCTTCCCG
+
CCCCCGGGGGFGGGGGGGGFGGGGGGGGGGGGGGGGGGGGGEGGGGGGGEFGGGGGGGGFGGGGGGGGGGGGGGGGGDGGGGGGGGGGGGGGGFEGGGGGGGGGGGGGGGGGGGGGGGGDGGGEGGGGGGGGGGGGGGGGG+@*=EF,>DGD8:FFGGGG9FDFGGGGGGGGFGEGGFGGGGGGAECDFBEGGGCEGFGFGE@@;A>E5F5A*?;>FBFGFGFF>><DBD=E==:(8@E7F(9*47CEE51;;;9;B,((/7E@C*9(61))).9768(-3,(,,).((((,(((.)..2/
@M03364:396:000000000-C9LGT:1:1101:24916:4120 2:N:0:10
GGACTACCGGGGTATCTAATCCTGTTTGCTACCCACGCTTTCGAGCCTCAGTGTCAGTATTATGCCAGAAGGCTGCCTTCGCCATCGGTATTCCTCCAGATCTCTACGCATTTCACCGCTACACCTGGAATTCTACCTTCCTCTCACATACTCTAGCTCTACAGTTTCAGATGCAGTTCCCAGGTTAAGCCCGGGGATTTCACATCTGACTTATCGAGCCACCTACGCTCCCTTTACGCCCAGTAATTCCGGTTAACGCTTGCACCCTCCGTTTTTCCGCGGCTGCTGGCCCGGAGTACGC
+
CCCCCGGFFGGGGCFGGGFGGGGGGGGGGGGGGGGEGGGGGGGFFGGGEFGEFGGGGGGGGGGGGGGGFFGFGGGGGGGGGGGGGGGG==FGGGGFGGG9FGGGGGGGGGGGGGGGGGGGGGGGGFGGEFGGGADGGDDGGGDDF9F8BDGFFFGFGGGGGGFGGGGGCFCFFCEGGFGGCDDFFF9DFF?FGGGGCCFGG5@A;FFFFGFG5+,-/-:E=C>4BD94(:>DF@BEE>G=F?@E6)9CFF*(.2();7;?448)2;58(((().-(,<43,3,39(3481,4-((.0))19
@M03364:396:000000000-C9LGT:1:1101:15500:4148 2:N:0:10
GGACTACTCGGGTTTCTAATCCTGTTCGCTCCCCACGCTTTCGCTCCTCAGCGTCAGTCATCGTCCAGCAAGCCGCCTTCGCCGCTGGTGTTCTTCCTAATATCTACGCATTTCACCGCTACACTAGGAATTCCACTTGCCTCTCCGCTACTCTAGTCCTACAGTTTCAAATGCAATCCCGGAGTTGAGCCCCGGGTTTTCACATCTGACTTATCTGACCGCCTGCACTCCCTTTACACCCAGTAAATCCGGATCACGCTTGCCCCCTACGTATTACCGCGGCTGCTGGCCCGTTTTCAGC
+
CCCCCGGGGGGGGGGGGGGGGGGGGGGGGGGGGGGGGGGGGGGFGGGGGGGGGGGGFEGGGGGGGGGGGGGGGGGGGGGGGGGGGGGGCFFGGGGGCFGGGDGGGGGGGGGGGFGGGGGGGGGGGGGGGGGGGGGGFFGGGGGFGGG+BBGFGFGFFGGGGGFGGGGGGGGGFGCDFFFFG65CEE@AFAFFGGGGDGCFGCGFGFFC5CEGEF99C89F2DB@;=(;<FDF8<E3;?FFGF?@+7?CFG:61((4@?F???F2983434(.)6>29@669>F>B68:(((499(/8*-*0
@M03364:396:000000000-C9LGT:1:1101:13858:4151 2:N:0:10
GGACTACCAGGGTATCTAATCCTGTTTGCTACCCACGCTTTCGAGCCTCAGTGTCAGTATTATGCCAGAAGGCTGCCTTCGCCATCGGTATTCCTCCAGATCTCTACGCATTTCACCGCTACACCTGGAATTCTACCTTCCTCTCACATACTCTAGCTCTACAGTTTCAGATGCAGTTCCCAGGTTAAGCCCGGGGATTTCACATCTGACTTATCGAGCCACCTACGCTCCCTTTACGCCCAGTAATTCCGATTCACGCTTGCCCCCTCTGTATTACCGCCGCTGCTGGCCCGTATTTCGC
+
CCCCCGGGGGGGGGGGGGGGGEGGGGGGGGGGGGGGGGGGGGGGGGGGGGGGGGGGGGGGGGGGGGGGGGGGGGGGGGGGGGGGGGGGGGGGGGGGGGGGGGGGGGGGGGGGGGGGGGGGGGGGGGGGFGGGGGGGGGGGGGFDGGGFFFGFGFGFGGGGGGFGGGGGGGGGFFFGGFGGG=DBDGDDFDGGGGGGGGGGGFGFDFFEFGFGC6,:08CGFGBB=EDFFGFB:EEEEDGGG25B8*518C>(68/);66:4=F8DFG6?8@5)7))1:80(49317:?::(4944;@*)01
@M03364:396:000000000-C9LGT:1:1101:25813:4153 2:N:0:10
GGACTACTCGGGTTTCTAATCCTGTTTGCTACCCACGCTTTCGAGCCTCAGTGTCAGTATTATGCCAGAAGGCTGCCTTCGCCATCGGTATTCCTCCAGATCTCTACGCATTTCACCGCTACACCTGGAATTCTACCTTCCTCTCACATACTCTAGCTCTACAGTTTCAGATGCAGTTCCCAGGTTAAGCCCGGGGATTTCACATCTGCCTTATCGAGCCACCTACGCTCCCTTTACGCCCAGTAATTCCGATTCACGCTTGCACCCTCTGTCTTACCGCGGCGGCTTGCACAGCGTTCGC
+
CCCCCGGGGGGGECFFGGFFFGGGGAFGGGGGGGGGGGGGGGGDFGFEEFCFGGGGFEFGGGGGGGGGFGG?EGGGGGGDGGGGGGGD:FG9FFCGGGGGGGGGGGGGGGGGFFGGGGGGGGGGGGGGGFGGGGGGGFGGGGFFDFGDEFFEC>BFGDGGFGFGGGGGGGCEFFB8@DFGG8FFGGAD;,@DDGGGCGCGG;@ECFFE*;CEEA,1<5ED2CB::B9DAG2>55>**(4=F@BB+96?FGF(4;<CF28;(6;3=CD=@:@C)195?<41>0;((-((-(37.((.8)(15
@M03364:396:000000000-C9LGT:1:1101:25035:4160 2:N:0:10
GGACTACCGGGGTATCTAATCCTGTACGCTCCCCACGCTTTCGCTCCTCAGCGTCAGTAACGGCCCAGAGACCTGCCTTCGCCATTGGCGTTCTTCCCGATATCTAGACATTCCACCGTTACACCTGGCATTCCAGTATCCCACACCTAACTCAAGCCCGCCCGTACCCGGCGCGGATCCACCGTTAAGCTATGGACTTTCACACCGGACGCGTCGAACCGCCTCCGAAAAATGTACGCACCATGCATCCTGACCACGACCGCCCCCTACCAATTCACGCTGCTGCTGGCACGGCTTTAGG
+
CCC8A,C8C+@:@BEDFCFCFDC,;,<C+68@FB@+6@C6,,6B:8F,;;,6686=7F9F,@C:@F76<6C<FCEEC<?<FFEFCFEF,>FEG@E9C94=F=8<,4,,5CEFGG,5,@,0@FFEC,A@,,,,,,3,,7+CFF,*0@B,,;:*,*0+C8==@FB9@++4@EG8**-;*)4:6C**6AF(+81C79ECFFGGF)+)88:,3D0:4)*,)4FE4)((,2()()(,()..4-:**(42/(.-19624((.)(,(((2-CC:4(,().4)-)3,((-().)))5(2)3(-)0).:*
@M03364:396:000000000-C9LGT:1:1101:7675:4184 2:N:0:10
GGACTACCCGGGTTTCTAATCCTGTTCGCTCCCCCAGCTTTCGCGCCTCAGCGTCAGTGGTGGCCCAGAAGGCCGCCTTCGCCACCGGTGTTCTTCCCGATATCTGCGCATTCCACCGCTACACCGGGAATTCCGCCTTCCCCTACCACACTCGAGCCCGCCGGTATCGGAGGCTCGCCGGGGTTGAGCCCCGGGCTTTTACCCCCGCCCTAGCTGGCCACCTAACCTCACTTTACGCCCCGTAATTCCGTTTAACGCTTGCCCCCTCTGTCTTCTCTCCGCCTCTGGCCCAGAGTTCGGC
+
CCCCCGGGGGGGGGGGGGGGGGGGGGGGGGGGGGGGGGGGGGGGGGGGGGGGGGGGGGFFCFGGGGGGFGGGGGGGGGGGGGGGGGGGGGGGGGGGFGGGGGGGCAFGGCGGGGGGGGGGGGCGGGGGGGGGGGGCC8CGGCGFCFGD:A@CG)C?FEGDDFDDG7FB*CE*:F?7:8E5*/:/:E,(9CC>CCE57;FF+)@(175(-9>=,)0.9<*+-C(()0(0(*.).4.)((:?C1<()4<<F6*.3(6<)4(442@?FG3:(..)).)).+.(-(((((,.)(,(,((19*()1
@M03364:396:000000000-C9LGT:1:1101:24208:4190 2:N:0:10
GGACTACTCGGGTATCTAATCCTGTTTGCTCCCCACGCTTTCGAGCCTCAGCGTCAGTTACAGTCCAGAGAAGCGCCTTCGCCACTGGTGTTCTTCCTAATCTCTACGCATTTCACCGCTACACTAGGAATTCCCTTCTCCTCTCCTGCACTCTAGACTTCCAGTTTGAAATGCAGCACTCAGGTTAAGCCCGAGTAATTCACATCTCACTTAACAATCCGCCTACGCTCCCTTTACGCCCAGTAAATCCGGACAACGCTCGCCACCTACGTATTTCCGCGGCTGCTGGCACGTAGTTAGC
+
CCCCCGGGGGGGGGGGGGGGGGGGGGGGGGGGGGGGGGGGGGGGGGGGGGGGGGGGGGGGGGGGGGGGGGGGGGGGGGGFGGGGGGGGFGGGGGGGGGGGGGGGGGGGGGGGGGGGGGGGGGGGGGGGGGGGGGGGGFFGGGGFDGG8DDFFFD9DEGGGGGFGFGGGGGGGFGFDGFGGGGGFGGCDF<DFG7EEFAFFGEFECF>AAGFG71,3A6ECBGAA244?=7@D:BE6>@AFC==@6<)7@C3>7;(/)7@(/389*;<:4?:35<>))04:BB>0(3)5?<7>38..0*.:>
@M03364:396:000000000-C9LGT:1:1101:24881:4192 2:N:0:10
GGACTACTCGGGTTTCTAATCCTGTTTGCTACCCACGCTTTCGAGCCTCAGTGTCAGTATTATGCCAGAAGGCTGCCTTCGCCATCGGTATTCCTCCAGATCTCTACGCATTTCACCGCTACACCTGGAATTCTACCTTCCTCTCACATACTCTAGCTCTACAGTTTCAGATGCAGTTCCCAGGTTAAGCCCGGGGATTTCACATCTGACTTATCGAGCCACCTACGCTCCCTTTACGCCCAGTAATTCCGATTAACGCTTGCACCCTCTGTATTCCCGCGGCTGCTGGCACAGAGTTCGC
+
CCCCCGGGGGGGFGGGGGFGGGGGGGGGGGGGGGGGGGGGGGGGGGGGGGGGGGGGGGGGGGGGGGGGGGGGGGGGGGGGGGGGGGGGGGGGGGGGGGGGGGGGGGGGGGGGGGGGGGGGGGGGGFGGGGGGGGGGG9DGGGGFGFG8DFGFC;DFGGGGGGFGGGGGGGGGFFEGGFGGGGGDFGCDFC=?DGGGGGGGGFGEGFFC*BCG5=,);=>E=D9<=2<?AD4BFFFCEFEGE@9>+*9<AG667;(9@;@;;<B3CCGF@8;E)7<).2,-(490,28:?F08.4.)0/)97
@M03364:396:000000000-C9LGT:1:1101:6277:4205 2:N:0:10
GGACTACCGGGGTTTCTAACCTGTTCCCTTCCCCCGCTTTCCCTCCCCCGCGTCAGTGAAGGCCCAGAGACCCGGCCTCACCAATCGGTTTCTTCCCGATCACTACACCTTCCCCCCTTCCCACGGGATATCCCGGCTCCCCTACCGCCATCCAGCCCGCCCCTACCCCGCCCCGACCCCCCGTTTGGTCATTGGCTTTTGCCACAGCCGCCGTCTACCTGCCTACCACCCTTCTAGCCCCTTTCTCTACTAGTCCGCCTGCCCCCCACGTCATATCCGCGACGCTTTGCCCTGCTTCGAC
+
@CC@CG@F@FCF@F;FAGA,BC<;C,,,,,;FE-+8+@CEF,6,,B,,+++8++88C,:,,:<<C,,:,,,:,6+8+,,4:C,,,9B++4B,,9,:B7++++9,,,,,,,B,4,,88+=+,,,:+++8+339E,6+53+8@?,*4,4**3*3,0431A8*C<52*2,,*:**)1()*):7=C)/8+*(),+0*33+*;+++.+)2)),()4*()*,/)<+)2().*3))*(-8(.)).;?C0()06-)*0*-))-))(-,3(2(*/)(((-((().6+(-,(((--((-))8:(()1*(11
@M03364:396:000000000-C9LGT:1:1101:21751:4229 2:N:0:10
GGACTACTGGGGTTTCTAATCCTGTTTGCTCCCCACGCTTTCGCACCTCAGTGTCAGTATCAGTCCAGGTAGTCGCCTTCGCCATCGGTATTCCTCCAGATCTCTACGCATTTCACCGCTACACCTGGAATTCTACCTTCCTCTCACATACTCTAGCTCTACAGTTTCAGATGCAGTTCCCAGGTTAAGCCCGGGGATTTCACATCTGACTTATAGAGCCACCTACGCTCCCTTTCCGCCCAGTCATTCCGATTAACGCTTGCACCCTCTGTATTACCGCGGCTGCTGGCTCCGATTATGC
+
CCCCCGGGGGGGGGGGGGGGGGGGGGGGGGGGGGGGGGGFGGGGGGGGGGGGGGGGGGFAFEGGGGGGGGGGGGGGGGGGGGGGGGGGGGGGGGGGGGGGGGGGGGGGGGGGGGGGGGGGGFGGGGGG<FGGGGGFFECGGGGFGGGFAFGF=EGFGFGGGGFFFGGGGGGFFGEGGFDFGGG:FGAEFGFFGGGGCEGGD5D@GFFCCGEG*1,;FCGGFGFFFDAE=D@FDE:8>@GGGFD:*7CFFGGDDF0482:@DFG<CFD?61=C-<2)6249403621.870()-,(0.))02
@M03364:396:000000000-C9LGT:1:1101:15608:4232 2:N:0:10
GGACTACTGGGGTTTCTAATCCTGTTCGCTCCCCACGCTTTCGCTCCTCAGCGTCAGTAACGGCCCAGAGACCTGCCTTCGCCATTGGTGTTCTTCCCGATATCTACACATTCCACCGTTACACCGGGAATTCCAGTCTCCCCTACCGCACTCAAGCCCGCCCGTACCCGGCGCGGATCCACCGTTAAGCGATGGACTTTCACACCGGACGCGACGAACCGCCTACGAGCCCTTTACGCCCAATAAAACCGGATCACCCTTGCACCCTACGTCTTACCGCCGCTGCTGGCACGTCTGTAGC
+
CCCCCGGGGGGGGDGGGGGGGGGGGGGGGGGGGGGGGGGGGGGGGGGGGGGGGGGGGGGGGGGGGGGGFGFGGGGGGGGGGGGGGFGGGGGGGGDFGGDDGGGGGGGGGGGGGGGGGGGGGCFGGGGG7FEGGGGGGGGGGGGFGGGEEFGFGBFFGFGGGGFGGGGGGGGGFEFDE4?F,CFGGG:6FG8*8AC*;FFGGFGC>DE(7C65(0C639GG9DB4(2-)-99::,2)63CGG:0,9)-)9CDB;:(2)(.,43C8FGG0(383:03.)<,,(.49(()506,2:.(.)/):*
@M03364:396:000000000-C9LGT:1:1101:23712:4234 2:N:0:10
GGACTACTAGGGTATCTAATCCTGTTTGCTCCCCACGCTTTCGCACCTCAGTGTCAGTATCAGTCCAGGTAGTCGCCTTCGCCACTGGTGTTCCTTCCTATATCTACGCATTTCACCGCTACACAGGAAATTCCACTACCCTCTACCATACTCTAGCTTGCCAGTTTTGGATGCAGTTCCCAGGTTGAGCCCGGGGATTTCACATTCAACTTAACAAACCACCTACGCGCGCTTTACGCCCAGTAATTCCGATTAACGCTTGCACCCTCGGTATTACCGCGGCTGCTGTCCCAGATTTAGC
+
CCCCCGGGGGGGGGGGGGGGGGGGGGGGGGGGGGGGGGGGGGGGGGGGGGGGGGGGGGGGGGGGGGGGGGGGGGGGGGGGGGGGGGFGEFGGGGGGGGCGGGGGGGGGGGGGGGGGGGGGGGGGGFGGGGGGGGGGG,=FGGGFGGG8EFGFGFGFFGGGFGFGGGFGFGGGFFFGGFGEFFFCFG88DDEGGGGGGGGGGFGFGFFC=FEG*+,3;CGGFGFFED4BFG5@>6;4C@GCGDDF:5?EFGC0;6(?C?>?F0;)9EC:8((-(4><<<:>036>;()5).,5)4(*86):2
@M03364:396:000000000-C9LGT:1:1101:18889:4246 2:N:0:10
GGACTACCGGGGTATCTAATCCTGTTTGCTACCCACGCTTTCGAGCCTCAGTGTCAGTATTATGCCAGAAGGCTGCCTTCGCCATCGGTATTCCTCCAGATCTCTACGCATTTCACCGCTACACAGGAAATTCCACTACCCTCTACCATACTCTAGCTTGCCAGTTTTGGATGCAGTTCCCAGGTTGAGCCCGGGGATTTCACATTCCACTTAACAAACCACCTACGCGCGCTTTACGCCCAGTAATTCCGATTAACGCTTGCACCCTCTGTATTACCGCGGCTGCTGGCCCAGAGTTAGC
+
CCCCCGGGGGGGGGGGGGGGGGGGGGGGGGGGGGGGGGGGGGGGGGGGGCGGGEGGGGGGGGGGGGGGGGGGGGGGGGGGGGGGGGGGFGGGGGGGGGGGGGGGGGGGGGGGGFGGGGGGGGGGGGGGGGGGGGGGG@GGGGGFGGGFDDGFF>FFGGGGGFFGBEFFGGFGBFEFGFGGCFGFGGGEFEGGGGGGDGGGGFGFGFFCCGFGE6DCFFGGFGFF=B@DBD9@21?CFFGGG<DF+.6?FG;(-81<F:>?FBC7DGG:0(.:2<A5<C:1(2946?>:?:(:44()/*.::
@M03364:396:000000000-C9LGT:1:1101:6067:4246 2:N:0:10
GGACTACCAGGGTATCTAATCCTGTTTGCTACCCACGCTTTCGAACCTCAGTGTCAATATGATGCCAGAAGGCTGCCTTCGCCATCGGTATTCCTCCAGATCTCTACGCATTTCACCGCTACACCTGGAATTCTACCTTCCTCTCACCTATTCTAGCCTAACAGTATCAGATGCAGTTCCCAGGTTAAGCCCGGGGATTTCACATCTGACTTAGCAAGCCACCTACGCTCGCTTTACGCCCAGTAATTCCGATTAACGCTTTCCCCCTCCGGATTCCCGCGGCTGCTTGCACAGGCTTACC
+
CCCCCGGGGGGGGGGGGGGGGGGGGGGGGGGGGGGGGGGGGGGGGGGGGGGGGGGGGGGGGFGGGGGGGGGGFGGGGGGDFGGGGGGGFGGGGGGGGGGGGGFGGGGGGGGEGGFGGDGGGGGGGGGGFGGGGFGGGEFGGGGFGGGFFDGFGEFDGGGFFDFGGGGGGD9EFG<FGFFGFFFFFG9DFF8DDGGGGGGGGEGFCFB77CCFC+30DCGFFGFDEDAD=CA)5>=*8>GGG@FF6@FFFGC1<?4?F<9;3(?)*B>6;(((--:)6@:70921(2)-8:27)4,)0).*0
@M03364:396:000000000-C9LGT:1:1101:12945:4270 2:N:0:10
GGACTACCGGGGTATCTAATCCTGTTTGCTACCCACGCTTTCGAACCTCAGTGTCAATATGATGCCAGAAGGCTGCCTTCGCCATCGGTATTCCTCCAGATCTCTACGCATTTCACCGCTACACCTGGAATTCTACCTTCCTCTCACCTATTCTAGCCTAACAGTATCAGATGCAGTTCCCAGTTTAAGCCCGGGGATTTCACATCTGACTTATCAAGCCACCTACGCTCGCTTTACGCCCAGTAATTCCTATTAACGCTTGCACCCTCCGCTTTACCGCGGCTGCTGGCACCGCATTCGC
+
CCCCCGGG@FDFF,CEFGGGDECCFGFFGGFGGGFGGGGGGFE@EFCGFFGGFGGG9F9C9CEACCEFC@FCCFEFGGGGGEBFEGGGGGGGGFGCCAFFF8EGDGDG>CGGFFFGFGGGGG8F@,,=BFGGFAF@DGGGGFDFG9D,>?DEFE947,EC,A?DGEFF,@DGFD5FGBGFFDF,@=9;D=,==7CGDGGGGFGFGF6C0=ACC4;@C6?7:DBF>>4*7D@@@9>CC?=FG08E+7CEFC+)/733A661;;C;>FD72((((-8)6912(0(40(.33:4)(-())))01
@M03364:396:000000000-C9LGT:1:1101:10043:4285 2:N:0:10
GGACTACTAGGGTTTCTAATCCTGTTTGCTCCCCACGCTTTCGCACCTCAGTGTCAGTATCAGTCCAGGTAGTCGCCTTCGCCACTGGTGTTCCTTCCTATATCTACGCATTTCACCGCTACACAGGAAATTCCACTACCCTCTACCATACTCTAGCTTGCCAGTTTTGGATGCAGTTCCCAGGTTGAGCCCGGGGATTTCACATTCAACTTACCAAACCACCTACGCGCGCTTTACGCCCAGTAATTCCGATTAACGCTTGCACCCTCCGGTTTCACGCGGCTGCCGGCACAGCTGTCGC
+
CCCCCGGGFFFGGGGGGGGGGGGGFGGGGGGGGGGGGGGGGGGGGGGGFFGGGGGGGGGGGGGGGGGGGGGGGGGGGGGGGGGGGGGGCFEFGGGG9FGGGGGGGGFGDEGCAFFDFGGGGGGG9ECE8FCGGGGGG8FCFGGBGGG,EFGEGB=?AFFGGGFGGFEGGGDCDFEDFFCGGGFFG9B5DFDDGGGGDGG?F@=5=EA<0?@F@+:>F@CFFGF26?:?@4-66;;EFDEEG@;.+1)7AF*,1;(7A:>:6?F?GGG1-(((((())34011(39((,47(4(((0/1,*7
@M03364:396:000000000-C9LGT:1:1101:10473:4312 2:N:0:10
GGACTACAGGGGTTTCTAATCCTGTTTGCTCCCCACGCTTTCGCACCTCAGTGTCAGTATCAGTCCAGGTAGTCGCCTTCGCCACTGGTGTTCCTTCCTATATCTACGCATTTCACCGCTACACAGGAAATTCCACTACCCTCTACCATACTCTAGCTTGCCAGTTTTGGATGCAGTTCCCAGGTTGAGCCCGGGGATTTCACATTCAACTTAACAAACCACCTACGCGCGCTTTACGCCCAGTAATTCCTATTCACGCTTGCCCCCTCTGTTTTCCCGGGGCTGCTTGCCCGGTTGTTGC
+
CCCCCGGGGGGGGDGGGGGGGGGGGGGGGGGGGGGGGGGGGGGGGGGFFFGGGGGGGFGGGGGGGGGGGGGGGGGGGGGGGGGGGGGGGFEFGGGGEGGGGDDFGGGGGGGGGGGFGGGGGGGGFGGFGGGGGGGGGFGFGGGFGEFDFFGEFEGFFF8DEFBDFAADFG,@;DD8@DGDFDDDF?3:@DFGGGGGDGCFGEF<CCFAAFE9@+D6>@GFBGDFFF985DFF><D7<08FG(((19C<@C+)19<?@<:?FFF(9FD(8(5.))4)43(((-,,(()).4,)(,-)..(22
@M03364:396:000000000-C9LGT:1:1101:17222:4315 2:N:0:10
GGACTACAAGGGTATCTAATCCTGTTTGCTACCCACGCTTTCGAGCCTCAGTGTCAGTATTATGCCAGAAGGCTGCCTTCGCCATCGGTATTCCTCCAGATCTCTACGCATTTCACCGCTACACCTGGAATTCTACCTTCCTCTCACATACTCTAGCTCGACAGTTTCAGATGCAGTTCCCAGGTTCAGCCCGGGGATTTCACATCTGACTTATAGAGCCACCTACGCTCCCTTTACGCCCAGTAATTCCGATTCACGCTTGCACCCTCTGTATTCCCGCGGCTGCTGGCCCAGCGTTAGC
+
CCCCCGGGFGGGGGGGGGGGGGGGGGGGGGFGGGGGGGGGGGGGGGGGGFFGGGGGGFGGGGGFGGGGGGGGGGGGGGGGGGGGGGGGFGGGGGGGGGGGCGGGGGGGGGGGGGGGGGGGGGGGGGGGDFGFGGGGGGGGGGGFG9FEGFGDFE?FFFG+@EDGGGGGGG9EFDDGGFGFFADFGG,:EBGGGGGE6BFGGEGFGFFE5<AF*?,;90EGEGFDFGFEFG2>3>E==5EFG@BE+8?CFF*:12)5A18@;=B);CG<1//7??<)9<33-421(,,4:?(,,4().)(1:
@M03364:396:000000000-C9LGT:1:1101:23938:4318 2:N:0:10
GGACTACCAGGGTATCTAATCCTGTTCGCTACCCATGCTTTCGAGCCTCAGCGTCAGTTGCAGACCAGAGAGCCGCCTTCGCCACTGGTGTTCTTCCATATATCTACGCATTCCACCGCTACACATGGAGTTCCACTCTCCTCTTCTGCACTCAAGAAAAACAGTTTCCGATGCAGTTCCTCGGTTCAGCCGAGGGCTTTCACATTAGACTTATTTTTCCGCCTGCGCTCGCTTTACGCCCAATAAATCCGGACAACGCTTGCCACCTACGTATTACCGCGGCTGCTGGCACGTAGTTAGC
+
CCCCCGGGGGGGGGGGGGFGGGGGGGGGGGGGGGGGGGGGGGGGGGGGGGGGGGGGGGGGGGGGGGGGGGGGGGGGGGGGGGGGGGGGFFGGGGGGGGGGGGGGGGGGGGGGGGGGGGGGGGGGGGGGDGGGGGGGGGGGGGGFGGGGGFGFFF=DAEFF?F6DGGGGGGGGFCDFGFGGFGG+BE+:AF@DGGGGGGGGGFGFGFFC6CEG;>CEGFGGDGFFFG2A9D@FFFD9E?GFF;@DAE)5AFDB;>61@9B??BE?*AF<>?02))8)6:8977>B>?7?:?02((()0*)2:
@M03364:396:000000000-C9LGT:1:1101:6001:4332 2:N:0:10
GGACTACTGGGGTTTCTAATCCTGTTTGCTACCCACGCTTTCGAGCCTCAGTGTCAGTATTATGCCAGAAGGCTGCCTTCGCCATCGGTATTCCTCCAGATCTCTACGCATTTCACCGCTACACCTGGAATTCTACCTTCCTCTCACATACTCTAGCTCTACAGTTTCAGATGCAGTTCCCAGGTTAAGCCCGGGGATTTCACATCTGACTTATAGAGCCACCTACGCTCCCTTTACGCCCAGTAATTCCGATTAACGCTTGCACCCTCTGTATTACCGCGGCTGCTGGCACAGAGTTGGC
+
CCCCCGGGGGGGFGGGGGGGGGGGGGGGGGFGGGGDGGGGGGGGGGGGGGGFGGGGGFCFFDFGGGGGGGGGFGGGGGGEGGGGGGGGGFFGGAEFFFGFGGGGGGGGGGGGGGD<FEGGGGGGGGGGGGGGGGGFFFDGFFGFGGG8=DDEE9FDD,,3EFFGGGGAFF@DFFDDEFGGCEAFGFCDFFFGDEGGCGC?FCFFCF6AEF@FCF7;CCGFCFDF@?947;AFF@4==25FF92.10@?CFF018798(122:8);FG=<@4?)9<?C964492390484:<<(1./96)22
@M03364:396:000000000-C9LGT:1:1101:16624:4346 2:N:0:10
GGACTACTCGGGTTTCTAATCCTGTTTGCTACCCACGCTTTCGAGCCTCAGTGTCAGTATTATGCCAGAAGGCTGCCTTCGCCATCGGTATTCCTCCAGATCTCTACGCATTTCACCGCTACACCTGGAATTCTACCTTCCTCTCACATACTCTAGCTCTACAGTATCAGATGCAGTTCCCAGGTTAAGCCCGGGGATTTCACATCTGACTTATCAAGCCACCTACGCTCGCTTTACGCCCAGTAATTCCGATTCACGCTTGCACCCTCTGTATTACCGCGGCTGCTGGCACAGATTTCGC
+
CCCCCGGGGGGGGGGGGGGGGGGGGGGGGGGGGGGGGGGGGGGGGGGGGGGGGGGGGGGGGFGGGGGGGGGGGGGGGGGGGGGGGGGGFFGGGGGGGGGGGFGGGGGGGGGGGGGGGGGGGGGGGGGGGGGGGGGGGGGGGGGFGGGEGFGFF>FBFFGGGGFGGFGGGGGGFGFFFFGGGFDDGGEDFFGGGGGGDGGGGFGFGFF@EFBF@FFEFFGGFGBDFG>FFDFFFFFFFFGGG?DF18)9@F;;@F59C=;@?@E3CFG@?54?)<C3<C2949BF>?0?7:(8104**/)29
@M03364:396:000000000-C9LGT:1:1101:19268:4377 2:N:0:10
GGACTACCCGGGTTTCTAATCCTGTTCGCTCCCCACGCTTTCGCTCCTCAGCGTCAGTAACGGCCCAGAGACCTGCCTTCGCCATTGGTGTTCTTCCCGATATCTACACATTCCACCGTTACACCGGGAATTCCAGTCTCCCCTACCGCACTCAAGCCCGCCCGTACCCGGCGCGGATCCACCGTTAAGCGATGGACTTTCACACCGGACGCGACGAACCGCCTACGAGCCCTTTACGCCCAATCAATCCGGATCACGCTTTCCCCCTACGTCTTACCCCGGCTGCTCGCCCGACCGTAGC
+
CCCCCGGGGGGGGGGGGGFGGGGGGGGGGGGGGGGGGGGGGGGGGGGGGGGGGGGGGGGGGGGGGGGGGGGGGGGGGGGGGGGGGGGGEFGGGGGGGGGGGGGGGGGGGGGGGGGGGGGGGGGGGGGGGGGGGGG9FGFGGGGFGGG6CEGFGFDFGGCEEF>CF>EGGGGGFG>G:BEGCGGEGG<=C?8DGGGFFGGGGEGEGFB91C>=1.:93(8EBD>?<C?):DBFF04591EEG6:B).<AFF32032(8?B:(,9)7@C91?6.((--.<(-4((-(4:)49(3((,))),97
@M03364:396:000000000-C9LGT:1:1101:9785:4377 2:N:0:10
GGACTACAAGGGTATCTAATCCTGTTCGCTCCCCACGCTTTCGCTCCTCAGCGTCAGTAACGGCCCAGAGACCTGCCTTCGCCATTGGTGTTCTTCCCGATATCTACACATTCCACCGGTACACCGGGAATTCCAGTCTCCCCTACCGCACTCAAGCCCGCCCGTACCCGGCGCGGATCCACCGTTAAGCGATGGACGTTCACACCGGACGCGACGAACCGCCTCCGAGCTCTTTACGCCCAATAAATCCGGAGAACGCTTGCACCCTACGTATTCCCTCCGCGACCTGCCCTGCTTTAGC
+
CCCCCGGGFGGGG8FGFGGGGFGEGGFDGGGGGGGGGGGGFFGGGGGGFGGGGGGGGGGFFGGGGGGGCGFFFGGGG@FGGEGGGAGGGGGGFFFGF<FDGGE<EFGFCGGGG<AA=@+=@FFFFEGGFG,FFFG9EFFFADE?8FGGGFGFGF6DGFGG>FDGEEGGFGGG>74<*/=F,+;<CCC@FCC<4C=FF*;5CEFEGBD20<,=>)535,/:9D9?(*1)(/(,).).5<DEG:08F<))9CG96((8:>6,81@<FFD?11(()6(6)<40,(,(((--((.(((()**)*:
@M03364:396:000000000-C9LGT:1:1101:20857:4411 2:N:0:10
GGACTACCGGGGTATCTAATCCTGTTCGCTCCCCACGCTTTCGCTCCTCAGCGTCAGTAACGGCCCAGAGACCTGCCTTCGCCATTGGTGTTCTTCCCGATATCTACACATTCCACCGTTACACCGGGAATTCCAGTCTCCCCTACCTCACTCAAGCCCGCCCGTACCCGGCGCGGATCCACCGTTTAGCAATGGACTTTCACACCGGACGCCTCGAACCGCCTCCGCGCCCTTTACGCCCAATTAATCCGGATTACGCTTGCACCCTACGTATTACCGCGGCTGTCTGCCCGTATTTAGC
+
BBCCCGFCGGGGGDEGGGDGGGCFGGGEEFFGGEGGGGGGGGGGDAFDGCGGGGGG7FFEFGGGGGGGGG<FGFDDGGGGGGGGGDFEFGGGGGGGCFD7F+@FGGFGGGG?>FDGGGGDCCE?EEEGF7FDDFFEDE8DFGEFDGF,DDFDF<DDGF+9CE>C@@CCFCGC4*(275:C+8;<CG,6A:++>90+;CCEFEGC6;B0(96:()/4*,;C>DF?(;1)(7339<2AAB*/C084*.556:),((()9(,4:<88FGG8,434<64-)3,4(-431(.)6).,141)9*.*0
@M03364:396:000000000-C9LGT:1:1101:7025:4423 2:N:0:10
GGACTACCGGGGTTTCTAATCCTGTTTGCTACCCACGCTTTCGAGCCTCAGTGTCAGTATTATGCCAGAAGGCTGCCTTCGCCATCGGTATTCCTCCAGATCTCTACGCATTTCACCGCTACACCTGGAATTCTACCTTCCTCTCACATACTCTAGCTCTACAGTTTCAGATGCAGTTCCCAGGTTAAGCCCGGGGATTTCACATCTGACTTATAGAGCCACCTACGCTCCCTTTACGCCCAGTAATTCCGATTACCGCTTGCACCCTCTGTATTACCGCGGCTGCTGGCACCGCTTTCGC
+
CCCCCGGGGGGGFFGGGGGGGGGGGGGGGGGGGGGGGGGGGGGGGGGGGGGGGGGGGGDGGGGGGGGGGGGGGGGGGGGGGGGGDGGGGGGGGGGGGGGGFGGGGGGGGGGGGGGGGGGGGGGGGGGGGGGGGGGGGFGGGGG@FFGEFFGFGFFFFFGGGGFGGGGGGGGGFFEGGFGGGGGFFGDDFF?DGGGGDGFGG@FEGFFCCGEGEF,:74DGFG>B42>?>D@:5>38C=5CCDD@+9CEFG;((6;)8/((/3B8FCD:?05>>A<26C(132;;>6,)48()(,3))))79
@M03364:396:000000000-C9LGT:1:1101:26318:4425 2:N:0:10
GGACTACTAGGGTTTCTAATCCTGTTTGCTACCCACGCTTTCGAGCCTCAGTGTCAGTATTATGCCAGAAGGCTGCCTTCGCCATCGGTATTCCTCCAGATCTCTACGCATTTCACCGCTACACCTGGAATTCTACCTTCCTCTCACGTACTCTAGCTCTACAGTTTCAGATGCAGTTCCCAGGTTAAGCCCGGGGATTTCACATCTGACTTATCGAGCCACCTACGCTCCCTTTACGCCCAGTAATTCCGATTAACGCTTGCACCCTCTGTACTACCGCGGCTGCTGGCACAGCTTCAGC
+
CCCCCGGG<EFGFGGGGGFGCGGEFGGGGG9EGGGGGGGGGGG<FGEGGGGCEGGGG,C@<CFGG9BFGGGDG?FGGGGGGGGGDGGGCGGGGGGGGGGGGGGG,CFFCCFCAFGGGGEGGGGGGFGFGGAEFEG9FAFGGGFD6,>,4;DD;;F@E;DF=FBFFGGG8;DFFD88A+EE=9DFFGCEBF?+68EGCGFGG@FECFFE*=A:A;;)38:98CB@B:497DA5B@3*9(A<F9>(=/8*:C*(/(():<98(:>3FFD8<331))1))226(4369?>5>B(42:(/7*):?
@M03364:396:000000000-C9LGT:1:1101:20473:4425 2:N:0:10
GGACTACCAGGGTTTCTAATCCTGTTTGCTACCCACGCTTTCGAGCCTCAGTGTCAGTATTATGCCAGAAGGCTGCCTTCGCCATCGGTATTCCTCCAGATCTCTACGCATTTCACCGCTACACCTGGAATTCTACCTTCCTCTCACGTACTCTAGCTCTACAGTTTCAGATGCAGTTCCCAGGTTAAGCCCGGGGATTTCACATCTGACTTGTGGAGCCACCTACGCTCCCTTTACGCCCAGTCATTCCGATTAACGCTTGCACCCTCCGTCTTCCCGCCGCCGCTGGCACGGCGTTAGC
+
CCCCCGCFGGGGFGG<FGGFGGGGFGGGGGCGGFGGGGGGGGGFGGEEFGGFEFAEG<EGGGGGGGGG<6CFGGGGGGGGGGGGGGGGE@FGGEFEEFEFC,@,@EFG7CGGFFFGA8CG>FGGGFFFFEFCGGGGG,=,4DDDGFGD=FF5;*?F,4@DGGFGGCGGFG;DFGDGGFED?,6DFG,:@D,=?6EGGEGGGEG<CF@*>CED*=,028DEFGFDF:9*)*:2)8>**(4=C5@.;;@?FF40/12)629;3;37FFD3(:4(,,:2)*(3(-4((,(7>:(.(--0))(/0
@M03364:396:000000000-C9LGT:1:1101:13233:4434 2:N:0:10
GGACTACTGGGGTTTCTAATCCTGTTTGCTACCCACGCTTTCGAGCCTCAGTGTCAGTATTATGCCAGAAGGCTGCCTTCGCCATCGGTATTCCTCCAGATCTCTACGCATTTCACCGCTACACCTGGAATTCTACCTTCCTCTCACATACTCTAGCTCTACAGTTTCAGATGCAGTTCCCAGGTTAAGCCCGGGGCTTTCACATCTGACTTATCAAGCCACCTACGCTCGCTTTACGCCCAGTAATTCCGATTAACGCTTGCACCCTCTGTATTCCCGCGGCTGCTGGCCCAGCGTTCGC
+
CCCCCGGGGGGGCEGGGGGGGGGGGGGGGGGGGGGGGGGGGGGGGGGGGGGGGGGGGFGGGGGGGGGGGGFGGGGGGGGGGGGGGGGGGGGGGGGGGGGGGGGGGGGGGGGGGGGGGGGGGGGGGGGGGFFGGGGGGGGGGGGFGGG8FFGFGFGFF@DDFGFGGGGGGGDFFGEGGFGGGEFGGG9>DFGFGGGGGGGGGFGCFFFA7CCGEFF=FBGG@GFFFGFFADFF9=DEF@EFGFFF+6<EFGC((/(1@:>FF@57FGD7<(69AAF24C3;39>(2:7>B?(,11,)0)(9/
@M03364:396:000000000-C9LGT:1:1101:13359:4446 2:N:0:10
GGACTACTCGGGTTTCTAATCCTGTTTGCTACCCACGCTTTCGAGCCTCAGTGTCAGTATTATGCCAGAAGGCTGCCTTCGCCATCGGTATTCCTCCAGATCTCTACGCATTTCACCGCTACACCTGGAATTCTACCTTCCTCTCACATACTCTAGCTCTACAGTTTCAGATGCAGTTCCCAGGTTAAGCCCGGGGATTTCACATCTGACTTATAGAGCCACCTACGCTCCCTTTACGCCCAGTAATTCCGATTCACGCTTGCACCCTCTGTCTTCCCGCGGCTGCTTGCCCCGATTTCGC
+
CCCCCGGGGGGGGGGGGGGGGGGGGGGGGGGGGGGGGGGGGGGGGGGGGGGFFGGGGGGGGGGGGGGGFFGGGGGGGGGGGGGGGGGGGGGGGGGGGDGGGGGGGGGGGGGGGGGGGGGGGGGGGGGGGGGGGGGGGGGGGGGFGGGGGFGFGFGFGFGGGGFGGGGGGGGGFGEGGFGGGFG:EG?DFGFFGGGGGGGGGFGFGFFFFGFGAF;AFEGGFGFDE8>>=DFFFFFEE@GFGFFF8CEFFGF(2<)<F;F061C3DGGFF(/1)9C<;E<091996?7)5(2)-4()).6D5
@M03364:396:000000000-C9LGT:1:1101:12580:4453 2:N:0:10
GGACTACCAGGGTTTCTAATCCTGTTTGCTACCCACGCTTTCGAGCCTCAGTGTCAGTATTATGCCAGAAGGCTGCCTTCGCCATCGGTATTCCTCCAGATCTCTACGCATTTCACCGCTACACCTGGAATTCTACCTTCCTCTCACATACTCTAGCTCTACAGTTTCAGATGCAGTTCCCAGGTTAAGCCCGGGGATTTCACATCTGACTTATAGAGCCACCTACGCTCCCTTTACGCCCAGTAATTCCGATTAACGCTTGCACCCTCTGTATTACCGCGGCTGCTGGCACTGAGTCAGC
+
CCCCCDCCCE7F66CECFFCFFFFF,CFDFFGGGGGGFBFGGEDFEGF8AFCCFGFFFGCEDFGGGGFFCFCFCFGFGGEFCCFGEGEFEFG<FFEFAFD,BDFFGGGCEFGGGFFGEEGGGFF8FFGGGGGGGGGGGGGGGFFGGF,@DGCEBGFF8D;FGFGGGFGGGFGFFDGFFGGGGFGGG9*DFDFDDECCCEGFFFEGFFFFGFAC>:=78F43;:):@=:9;27=A@>CFCFF>D=8@EEF:928(8116:1?FGEFGC(63/1/<?<EF(.-237925>F:8)(584F*5FF
@M03364:396:000000000-C9LGT:1:1101:17387:4453 2:N:0:10
GGACTACTGGGGTTTCTAATCCTGTTTGCTACCCACGCTTTCGAGCCTCAGTGTCAGTATTATGCCAGAAGGCTGCCTTCGCCATCGGTATTCCTCCAGATCTCTACGCATTTCACCGCTACACCTGGAATTCTACCTTCCTCTCACGTACTCTAGCTCTACAGTTTCAGATGCAGTTCCCAGGTTAAGCCCGGGGATTTCACATCTGACTTATCGAGCCACCTACGCTCCCTTTACGCCCAGTAATTCCGATTACCGCTTGCACCCTCTGTATTACCGCGGCTGCTGGCACAGATGTAGC
+
CCCCCGGGGGGGGGGGGGGGGGGGGGGGGGGGGGGGGGGGGGGFFFGGGGGGGGGGGGGGGGGGGGGGGFFGGGGGGGGFGGGGGGGGFGGGGGGGGGGGGGGGGGGGGGGGGGGGGGGGGGGGGGGGGGGGGGGGGGGGGGGFFEG,>DFDFECFGEGG9FFGGGGGGFDGFGFGGFGFFDF7FG,:9BFGGGGGGGGGGFGECFFEFGFEA=,0;:EE:FFFFG=E2C>DFEEFFFGEGFFF=EECFGF;??6)+63923=;FFGD=(,6:>D26F4(3413;??:BF.8(3(/**)22
@M03364:396:000000000-C9LGT:1:1101:24930:4486 2:N:0:10
GGACTACCGGGGTATCTAATCCTGTTTGCTACCCACGCTTTCGAGCCTCAGTGTCAGTATTATGCCAGAAGGCTGCCTTCGCCATCGGTATTCCTCCAGATCTCTACGCATTTCACCGCTACACCTGGAATTCTACCTTCCTCTCACATACTCTAGCTCTACAGTTTCAGATGCAGTTCCCAGGTTAAGCCCGGGGATTTCACATCTGACTTATCGAGCCACCTACGCTCCCTTTCCGCCCAGTAATTCCGATTAACGCTTGCACCCTCTGTATTACCGCGGCTGCTGGCCCCGGCTTAGC
+
CCCCCGGGGGGGGGGGGGEGFGGFGGGGGFAFGGGGGGGGGGGGGGGGGGGFFGGGFGCFGGGGGGGGGGGGGGGGGGGGGGGGGGGGFEGGGGGGGGGGGFFFGGGGGGGGGGGGGGGGGGGFGFGGGGGGGFGGGEFGGGGFGGGFF5BDE>9DEGGGDG7DGGGGGGGGFFDGGFGGF,AFGG,:DF?FDEG@+BFGGEGC@A+;*==C51779>GG:DB2)4::59>:B*748>CEG?<66)9CFF*(40(964><;<FEGG3(4,4.-4:.5<:>93>>0<:)4((--,())))22
@M03364:396:000000000-C9LGT:1:1101:11572:4496 2:N:0:10
GGACTACTGGGGTTTCTAATCCTGTTTGCTCCCCACGCTTTCGAGCCTCAGCGTCAGTCATCGTCCAGCAAGCCGCCTTCGCCGCTGGTGTTCTTCCTAATATCTACGCATTTCACCGCTACACTAGGAATTCCACTTGCCTCTCCGATACTCTAGTCCTACAGTTTCAAATGCAATCCCGGAGTTGAGCCCCGGGTTTTCACATCTGACTTATCTGACCGCCTGCACTCCCTTTACACCCAGTAAATCCGGATCACGCTTGCACCCTACGTATTCCCGCGGCTTCTTGCACGTATTTAGC
+
CCCCCGGGGGGGGGGGGGGGGGGFGGGGGGGGGGGGGGGGGGGCFGGGGGGGGGGGGGGGGGGGGGGGGGGGGGGGGGGGGGGGGGGGGGGGGGGGGGCFGGGGGGGGGGGGGGGGGGGGGGGGGGGGGGGGGGGGEEFGGGGFGGG8EEGFGEGFGGGGFF6DFGFGGFGGFGFGGFGGGD7FEF>AFFGFGGGE9EGGGCE?8ACF?GFD*=??8CGGFGFF38(;@GFFFFFFFFGGG?<E:?.6FFDF??97F??FFFG<GGD(4:627AF-6A?BF>00484.44)8?B(9:*.:*
@M03364:396:000000000-C9LGT:1:1101:24583:4498 2:N:0:10
GGACTACCGGGGTTTCTAATCCTGTTTGCTACCCACGCTTTCGAGCCTCAGTGTCAGTATTATGCCAGAAGGCTGCCTTCGCCATCGGTATTCCTCCAGATCTCTACGCATTTCACCGCTACACCTGGAATTCTACCTTCCTCTCACATACTCTAGCTCTACAGTTTCAGATGCAGTTCCCAGGTTAAGCCCGGGGATTTCACATCTGACTTATAGAGCCACCTACGCTCCCTTTACGCCCAGTCATTCCGATTTACGCTTGCCCCCGCTGTCTTCCCGCGGCTGCTGGCCCAGCGTCTGC
+
CCCCCGGGGGGGFGGGGGGGGGGFGGGGGGGGGGGGGGGGGGGGGGGGGGGGGGGGGGGGGGGGGGGGGGGGGGGGGGGGGGGGGGGGCFGGGFGGGGGGGGGGGGGGGGGGGGGGGGGGGGEFFGGGDGFFFGGGGFGGGCFDGFG,@FA9FDFFGGGGGGFGGGGGGFFGF,1AFFGGGGG:EF,:@,=DDGDGGGGGGEGF7AFFFGFG*4,:CEGGFGBB@4:@@G2>B*8*1>E=F@@5*77?CFD(;<(.+(//20*.8;C(,(,-))6).2--,411,834>6::6:(00)(1*
@M03364:396:000000000-C9LGT:1:1101:10066:4503 2:N:0:10
GGACTACCGGGGTTTCTAATCCTGTTCGCTACCCATGCTTTCGAGCCTCAGCGTCAGTTGCAGACCAGGCAGCCGCCTTCGCCACTGGTGTTCTTCCATATATCTACGCATTCCACCGCTACACATGGAGTTCCACTGCCCTCTTCTGCACTCAAGTCTGACAGTTTCCGATGCACTTCTTTGTTTAAGCCAAAGGCTTTCACATCAGACTTATCAAACCGCCTGCGCTCGCTTTACGCCCAATAAATCCTGCTTACGCTTGCCACCTACGTATTACCGCGGCTGCTGGACCGTCTTTGGC
+
CCCCCFGGGDGGF+CFGGFGFFFEFGGGGGEGGGGCGGGGGGGFGGGGGGGFGGGGGGGGGDFGGGAFFGFGDFCGGGDFGGE=FGGG9A=,9ADGGGGG9FFGFGGGGGEGGGFFGG7C6>DFFGCG,E,AEDEFFE6FDCFBFGFFCFFEFFGFFFEF9DFD>EDAFEG>5E<DGFGE75B,@D3;+:<7DGGGCFGEGAG;?>FFFGFGE+,*2:EF=DB@(4-?2CB((36)9;CEG7(3)/.);617(())/,((,4@>*<5(,2,.).4))+(-(-306?),.(4(,3(0)*)*2
@M03364:396:000000000-C9LGT:1:1101:10776:4504 2:N:0:10
GGACTACTGGGGTATCTAATCCTGTTTGCTACCCACGCTTTCGAGCCTCAGTGTCAGTATTATGCCAGAAGGCTGCCTTCGCCATCGGTATTCCTCCAGATCTCTACGCATTTCACCGCTACACCTGGAATTCTACCTTCCTCTCACATACTCTAGCTCTACAGTTTCAGATGCAGTTCCCAGGTTAAGCCCGGGGATTTCACATCTGACTTATAGAGCCACCTACGCTCCCTTTACGCCCAGTAATTCCGATTAACGCTTGCACCCTCTGTATTACCGCGGCTGCTGGCCCAGATTTAGC
+
CCCCCGGGGGGGGEGGGGGGGGGGGGGGGGGGGGGGGGGGGGGGGGGGGGGGGGGGGGGGGGGGGGGGGGGGGGGGGGGGGGGGGGGGGGGGGGGGGGGGGGGGGGGGGGGGGGGFGGGGGGGGGGGGGGGGGGGGGGCGGGGFGGFFFFGFCEGFGGGGDGFGGGGGGGGGFGFGGFGGGGFFGG?DFFDFGGGGGGGGGFGFGFF@CGFGEFC@CEGGCGFFED@DDGFFFFBEFFGGG@FF8@EEFG4>@<@FFFB;D?F@GGGF@14?67??3F61474>>F:??F(414.1**.?>
@M03364:396:000000000-C9LGT:1:1101:10657:4508 2:N:0:10
GGACTACCGGGGTATCTAATCCTGTTTGCTACCCACGCTTTCGAACCTCAGTGTCAATATGATGCCAGAAGGCTGCCTTCGCCATCGGTATTCCTCCAGATCTCTACGCATTTCACCGCTACACCTGGAATTCTACCTTCCTCTCACCTATTCTAGCCTAACAGTATCAGATGCAGTTCCCAGGTTAAGCCCGGGGATTTCACATCAGACTTATCAAACCGCCTGCGCTCGCTTTACGCCCAATAAATCCGGATAACGCTTGCCACCTACGTATTACCGCGGCTGCTGGCACGTAGTTAGC
+
CCCCCGGGGGGGF@FGGGGGGGGGGGGGGGGGGGGGGGGGGGGGGGGGGGGGGGGGGGGGGFFFGGGGGGGGGGGGGGGGGGGGGGGGGGGGGGGGGGGGGGGGGGGGGGGGGGGFGGGGGGGGGGGGFCFGGGGGGGGGGGGFGGGGGFGFGFGFGGGGGGFFGGGGGGFGF98DGFGGGDFFFF==?FFGGGGGGGGGGFGFGFAE@GCF@AC4BBGGBGBF9B>?@GFFDFFEFFGFG7?DA)>EFFG11;();43341A:FGG:>FB:<)5)6<341;B(-4,,(44)883)8*6FG
@M03364:396:000000000-C9LGT:1:1101:9586:4534 2:N:0:10
GGACTACCCGGGTATCTAATCCTGTTTGCTCCCCACGCTTTCGAGCCTCAGTGTCAGTATCATGCCAGAAGGCTGCCTTCGCCATCGGTATTCCTCCAGATCTCTACGCATTTCACCGCTACACCTGGAATTCTACCTTCCTCTCACATCCTCTAGCTCTGCAGTTTCGGATGCAGTTCCCAGGTTAAGCCCGGGGATTTCACTTCTTACTTATACAGCCACCTACGCTCCCTTTTCCCCCCTGAATTCCGTGTAACGCTTTGACCCACCGTAGTTACCCGGCCGCCGGGCCCGAGGTAGG
+
CCCCCGGC,@FDGDFGGGGGGG@FFGGGGG,EFGFGGGGGGGG,FFGGCGGGGGGGG6CC,<CFFGGG8EGEGGGGGGAFGGGGDGGGG,FGGGGGG8E?=EEFGGGGCGGGGGGG<@CDGEGGE,AF@FFFGAF?EFGFGFGFGDC,@*88EDFFGD,@@FFDGGG;==+69,0=2?,,63=3DF33D9D89C:E*@CGGEG=<;A*;CEGE+5*+1>*/;:<B,5;(*6((8)***<CE6(/0)1<1;*.(/()316(:=+):F74((((((-))3)(,(((-((,-(--(((.).)**
@M03364:396:000000000-C9LGT:1:1101:25808:4541 2:N:0:10
GGACTACAGGGGTATCTAATCCTGTTTGCTCCCCACGCTTTCGTGCCTCAGTGTCAGTTACAGTCCAGAGAGCCGCCTTCGCCACTGGTGTTCCTCCGAATATCTACGAATTTCACCTCTACACTCGGAATTCCACTCACCTCTACCATACTCAAGACTTCCAGTATCCAAGGCAGTTCCGGGGTTGAGCCCCGGGATTTCACCCCTGACTTAGAAGTCCGCCTACGTGCGCTTTACGCCCAGTCAATCCGAACCACGCTAGCCCCCTCCGTACTTCCGCGGCTGCTGGCACGACGTTAGC
+
CCCCCGGGFGGGCFGGGGFFGGGFGGGGGGGGGGGGGGGGGGEEBFGGGGGGGGGGGGFGFGGCFFAFDFGGGGGGGGGGGGGGGGGGFGGGGGGGGGGGGGGGGGGGGGGGGGGGGGFGGGGGGGGGG:FGGGGGGGGGGGFFGGG=;;FF@E?F,=EACFFGGGGG,@FGFFFDEFGFGG=+>@:5CC,=C6CEGEGGG7F3CEFFFGFF*+,*1/B?@GF>></?BC>99?<EF?GEG;7=*7))1;77:B(75:>??9F:GED9(--(.(,)6<:609;1(425308<:04)))(1:
@M03364:396:000000000-C9LGT:1:1101:5921:4551 2:N:0:10
TGACTACTTGGGTATCTGAACCTGTTTGCTCCCCAGGCTTTCGCACCTCAGTGTCATTGTCAGTCCAGGTAGTCTCCTGATCCACTGTGGGTCCTTACTGTATCGACGGGTTACACCTCTACACAGGAAGTTCCACTGGCCTCTACCATACTCTGTCTGGCCAATTTTGGATGAAATACCTAGATTTAGCCCGTGGATTTCGCATTCGACTTTTCGAACCTCCAACGCGCGGCTATCGCCCACTTCTTGCGATTCAGGCTGATTCCCCTAGGGTTACTGCGGCTGTAGGAACTGTCTCGAC
+
-6ABCF,6,,;;BEFC<,,,;@CECF,,CFFGGCF,,:CFFGG@,76ACA,E@B,5,C,CF<<@FEC<,@,CFF,F<<,<,<CAFFCF9@,@@FF,,AE,9,9E,>>+++@F,,,94,@?AC,,CEF@<,BC?<C,;:+,4=@9?FBD,;,5,;+29EFD,A*+8,7,,8>E56>+@+@=,,+3>,5;;CED=+3==BF9C)3:?5;*2=>:*+,)3:,1)*))),/:-*5((5(//184*(,/+).7+:79<6?)176,/(+)2A*((((((.4(5+6)((((4,).8).,,3)***.*)
@M03364:396:000000000-C9LGT:1:1101:14884:4675 2:N:0:10
GGACTACCCGGGTTTCTAATCCTGTTCGCTCCCCACGCTTTCGCTCCTCAGCGTCAGTAACGGCCCAGAGACCTGCCTTCGCCATTGGTGTTCTTCCCGATATCTACACATTCCACCGTTACACCGGGAATTCCAGTCTCCCCTACCGCACTCAAGCCCGCCCGTACCCGGCGCGAATCCACCGTTCAGCGCTGGACTTTCACACCGGACGCGCCGAACCGCCTACGAGCCCTTTACGCCCAATCAATCCGGATAACGCTTGCACCCTCCGTATTCCCGCGGCTGCTGGCACAGATTTGGC
+
CCCCCFGGFGGGCCFGFF@@FGGEGEFFGGGGGGGGGGGGGGGGGGGGGGCFF@FGGGCGGGGGGGGGGG<EFCFGGFGGGGGCBFEFEFFFEGFFEFGEFGGGGGGGGGFGGGDEFGGCGGGGGGGGDGGGGFGG=:=<FFEF6ED@8@C5FDCFGFGGEG?D:C>CFGGGBG2)*2AC,95*3=,68</)/=8*8C:FFFGF4>D>>GFGF)/,)(/*4D9<:;3)-1(4203AB<EEG:02)84.8759(2(.*(-4(4F<FGG??023(..))2,1264(-(..:?0>1:0***-:*
@M03364:396:000000000-C9LGT:1:1101:10815:4686 2:N:0:10
GGACTACTCGGGTTTCTAATCCTGTTTGCTACCCACGCTTTCGAGCCTCAGTGTCAGTATTATGCCAGAAGGCTGCCTTCGCCATCGGTATTCCTCCAGATCTCTACGCATTTCACCGCTACACCTGGAATTCTACCTTCCTCTCACATACTCTAGCTCTACAGTTTCAGATGCAGTTCCCAGGTTAAGCCCGGGGATTTCACATCTGACTTATAGAGCCACCTACGCTCCCTTTACGCCCAGTAATTCCGATTAACGCTTTCACCCTCCGTCTTACCGCGGCTGCTGGCACAGATTTAGC
+
CCCCCGGGGGGGGGGGGGGGGGG,CFGGGGFGEGGGGGGGGGGGGDFFFEGGGGGGGGGGGGGCGGGGGGGGGGGGGFGEFGGGGGGGGDFGCFGGGBFGGGGFGFGGGGGGGGG9FEGGDF?FGGGGGCFGGGGGGGGGGGGFGGG,=FFEC;DFEFGGGGFGGGGGGGGGDADGFFECGGDDFG9DFFFFGCEG98FGGEFFGFFC*2>A;A@A<AGGEF@CB?>?AGABD=EEE?GFG@DE+8>?CGC<6;D?F1:D<?C5FGF=;((/(315CF8331-39:4:0:4?.3?F4*)20
@M03364:396:000000000-C9LGT:1:1101:17618:4691 2:N:0:10
GGACTACCGGGGTTTCTAATCCTGTTTGCTACCCACGCTTTCGAGCCTCAGTGTCAGTATTATGCCAGAAGGCTGCCTTCGCCATCGGTATTCCTCCAGATCTCTACGCATTTCACCGCTACACCTGGAATTCTACCTTCCTCTCACATACTCTAGCTCTACAGTTTCAGATGCAGTTCCCAGGTTAAGCCCGGGGATTTCACATCTGACTTATAGAGCCACCTACGCTCCCTTTACGCCCAGTAATTCCGATTAACGCTTGCACCCTCTGTATTACCGCGGCTGCTGGCCCAGAGTTGGC
+
CCCCCGGGGGGGGGGGGGFGGGGGGGGGGGGGGGGGGGGGGGGGGGGGGGGGGGGGGGGGGGGGGGGGGGGGGGGGGGGGGGGGGGGGCGGGGGGGGGGGFGGGCEFGGGGGGGGGGGGGGGGGGGFGGGGGGGGGGGGGGGGFGGG=DFGFFFCFFGGGGGFGGGGGGGGGFGFGGFGGGADCGG<DFGGGDEGG9EGGGEGFGFFF5C@G*?59CEGGFGB:26>E?DB5>BFCC?GEF11@6?CEFG67?DFEFD6?<DGEGGGD?(..4<D449:2>93(13:0:?1<((()/*)20
@M03364:396:000000000-C9LGT:1:1101:7429:4694 2:N:0:10
GGACTACTGGGGTATCTAATCCTGTTCGCTCCCCTAGCTTTCGCGCCTCAGCGTCAGTCGTGGCCCAGAAGGCCGCCTTCGCCACCGGTGTTCTTCCCGATATCTGCGCATTCCACCGCTACACCGGGAATTCCGCCTTCCCCTGCCAGACTCAAGCCGGCCGGTATCGGGAGCGGACGGGGGTTGAGCCCCCGGATTTGACTCCCGACCAGGCTGGCCGCCTACTCGCGCTTTCCGCCCAATGAATCCGGATAACGCTGTCCCCCTTACTCATACCCCGGCTGCTGGCCCGTAGTTCGGC
+
CCCCCGGGGGGGGGGGGGGGGGGGGGGGGGGGGGGFGGGGGGGGGGGGGGGGGGGGGGGGGGGGGGGGGGGGGGGGGGGGGGGGFGGGGGGGGGGGGGGGGGEGGGGGGGGGGGGGGGGGGGGFGGGGGGGGGGGGGFDGGFFFGGG68;FEC5C?CFEGGGADE**DGGGEBF=G5AGGEEC8CE,,);EDGGG*1/@++-04CF>B>G>F?>A4D:;E6>248+,),)4,-8-41(;>*(4(*)6<@C)(4().)-(,()+.<E)()())))..86-,4742().5:(44-,(70*()1
@M03364:396:000000000-C9LGT:1:1101:22619:4711 2:N:0:10
GGACTACTAGGGTATCTAATCCTGTTTGCTCCCCACGCTTTCGCACCTCAGTGTCAGTATCAGTCCAGGTAGTCGCCTTCGCCACTGGTGTTCCTTCCTATATCTACGCATTTCACCGCTACACAGGAAATTCCACTACCCTCTACCATACTCTCGCTTGCCAGTTTTGGATGCAGTTCCCAGGTTAAGCCCGGGGATTTCACATCTGACTTATCGAGCCACCTACGCTCCCTTTACGCCCAGTAATTCCGATTCACGCTTGCCCCCTCTGTATTACCGCCGCTGCTGGCCCGTATTTAGC
+
CCCCCGGGGGGGGGGGGGGGGGGFGGGGGGGGGGGGGGGGGGGGGGGGGGGGGGGGGGGGGGGFGGGGGGGGGGGGGGGGGGGGGGGGFGGGGGGGGGGGGGGGGGGGGGGGGGGGGGGGGGGGGGGGGGGGGGGGGFFGGGGFGGG?EFGEFD+@GGGGGGFGGGGGGGGGFGFFGFGGG,A+@E,:FFEGGGGGCGGGGFGFGFF@EGEG5B,:9BGD2CBF22/85C=BB@=@E(=FF;@;1<5?AG*:;<69F;?D?FG(*;C><13-):6).+(.(4-((3))42((,-(0)*)22
@M03364:396:000000000-C9LGT:1:1101:23668:4718 2:N:0:10
GGACTACTGGGGTATCTAATCCTGTTTGCTCCCCACGCTTTCGCGCCTCAGTGTCAGTATTATGCCAGAAGGCTGCCTTCGCCATCGGTATTCCTCCAGATCTCTACGCATTTCACCGCTACACCTGGAATTCTACCTTCCTCTCCCCTACTCTAGCTTAACAGTATCAGATGCCCTTCCCAGGTTGAGCCCGGGGCTTTCACCTCCGACTTCCCAAGCCCCCTACGCCCGCTTTCCGCCCAGTAATTCCGATTCACGCTTGCCCCCTCCGTCTTCCCGCGGCTGCTGGCCCTGCTTCAGC
+
CCCCCGGD,FFGG;FGGGGGGGGGGGGGGG,EFGGGGGEGGGG,CFGGGGG<FGGGG6,;,@,,CFGG<,CFG<FGGGGGGGGG@GGGF,FFGGGGGGGGGGGGGGGGGGGGGGGGG>EGGGGGG8FGGGFGGFGGG4DGGGGFC,@?4:FEFBFFG,,6,99AGGFG::,,+8D+@6DFG=D@FG,:DGG?D++9CEGFGFG5*;*1);5C**5*37DF(:@22C@B(2,3>DD)7;GGG?161955AF4(3())9(4(-(2(9@9((((-(.4)4C:60019B?007:::(.()9*-?C
@M03364:396:000000000-C9LGT:1:1101:23027:4722 2:N:0:10
GGACTACAGGGGTTTCTAATCCTGTTTGCTCCCCACGCTTTCGTGCCTCAGTGTCAGTTACAGTCCAGAGAGCCGCCTTCGCAACTGGTGTTCCTCCTAATATCTACGCATTTCACCGCTACACTAGGAATTCCACTCTCCTCTCCTGCACTCAAGTTTCCCAGTTTCAAAGGCTTACTACGGTTGAGCCGTAGCCTTTCACCTCTGACTTAAGAAACCACCTACTCACCCTTTACGCCCCGTAATTCCGGAAACAGCTCGCACCCTACGTATTACCCCGGCCGCTTGCCCGTGAGTAACC
+
CCCCCGGGFFFGGGGGGGGGGGGGGGGFGFECFGGGGGGGGGGGGGGGGGGFGGGGG9F,EGGAFGGGGGGGGGGEGGGFFG@GG8FGEGGGGGGGGCFFGGGGDGGGGGGDDFGFGGGGGEGG9EFFGGGGGGGED=DFFGG9D@FDCDF5=D?DFGGGDFFGGAEAFFFGFG8=AFADE+==C8B:DF>>D>F,A9D,:*@*?5AC5<02:+79>)5A9C4:;,)+)4/)7>4*6>?7*(0.:?.6AC);(63()(./(2*:78*((-(..,5).+,--((-3((-(()--(-)*/)02
@M03364:396:000000000-C9LGT:1:1101:6479:4731 2:N:0:10
GGACTACCCGGGTATCTAATCCTGTTTGCTCCCCACGCTTTCGCACCTCAGTGTCAGTATCAGTCCAGGTAGTCGCCTTCGCCACTGGTGTTCCTTCCTATATCTACGCATTTCACCGCTACACAGGAAATTCCACTACCCTCTACCATACTCTAGCTTGCCAGTTTTGGATGCAGTTCCCAGGTTGAGCCCGGGGATTTCACATTCAACTTAACAAACCGCCTACGCGCGCGTTACGCCCAGTAATTCCGATCACCGCTTGCACCCTCTGTCTTACCGCGGCTGCTGGCACAGAGTTAGC
+
CCCCCGGGEFEDBCFFGFFFFGECFGGGGGGGGGDGGGGGGGGGEFFGFDEEFFFGGGAFFAE<EFGFGEFFFAFGGGGGFGEGG<BFCFGGFFFBFGGGFDGFGFGGGGGGGCFGGDED8=FGFFG?E<FGFEEGGEF=FGGF+,@=4;FEG789FF8=+DDD,C,E8@>,6A8+@FFGF,=FD9B=DFGFGGGG*@69C=F*<?12*<>77B9E24DC)?@D(?>82C;F(69(:;GEG:?>*6A28C631(4(83>>(4@5CGG6?7:<):9-.2(42(((-33740(,(.()9*)2:
@M03364:396:000000000-C9LGT:1:1101:5893:4769 2:N:0:10
GGACTACAGGGGTATCTAATCCTATTTGCTCCCCACGCTTTCGTGCCTCAGCGTCAGTCACAGGCCAGGCGGCCGCCTTCGCCACTGGTGTTCTTCCATATCTCTGCGCATTTTACCGCTACACATGGAGTTCCACCGCCCTCTCCTGTCCTCAAGTCTGCCAGTTTCTGAAGCATAAATGAGTTGAGCCCATCCCTTTGCCTGCAGACTTAACAGACCGCCTGCTCCCCCTTTTCACCCAATCATTCCGGATACACCCCGCCACCTACGTCTTCACCCGGCTGCCTGCACGTGGTTTGCC
+
BCCCCFFGFFGG;CGGGGGGEGF,FFEFEFCGGGGGGGG>FGGGGGGGCFGFGEGGGGGCFEGGGEGFFE@FGGGGGGGGGGCFGGGG<FFGGGGGEG9EFFEGGGGGGGGEGGGGGGGGGGGGFGGGFFGFGGEFG=>FGDFFDGF,7;CEFDFF3@EGFGFGGGGGGGG>*@8@78,,@,=@EG@@6,DC*=DFFGFGGEC=>A*>@6?:98,88(;4/C;;/+/)/8:.:))173@FB(38656);*)(,,))).(,47:1DG4(.,(((-)).+((49(,-().,(5::(,)8)(0:
@M03364:396:000000000-C9LGT:1:1101:5447:4769 2:N:0:10
GGACTACAGGGGTTTCTAATCCTATTTGCTCCCCACGCTTTCGTGCCTCAGCGTCAGGTACAGGCCAGGCGGCCGCCTTCGCCGCTGGTGTTCTTCCACATCTCTACGCATTTTACCGCTACACATGGAGTTCCACCGCCCTCTCCTGTCCTCAAGCCGTGCAGTTTCCAAAGCCTGAACCGGTTGAGCCGGTCCCTTTTACTGCAGACTTGCACAGCCGCCTGCTCACCCTTTACGCCCAATCATTCCGTATAACGCTTGCCACCTACGTATTACCGCGGCTGCTTGCACGTAGTTAGCC
+
CCCCCGGGGGGGCFGGGGGGGGGFFGGGGGGGGGGGGGEGGGGGGGGGGGGGGGGGGFGFGGGGGGG<FEFGGGGGGGGG7FGGGGGGFFGGGGGGGGGGGGGGGGGGGGGGAFGGGGGGGGGGGG@C8DFGGGGGGFDFGGGFFGGFBAFEGEFAFG>CEGFCFGGGGGGECGFGFF6CFGGGGG:6AA?C9CEGF9EEE49)0;)78D77>=G)7<CC9C1(.+.*69:1<:A22(8C5,420-):FG9((.)6>;42313-9>*(.-48)3))-*(,-7;2()..48??:(25@*60<
@M03364:396:000000000-C9LGT:1:1101:16063:4773 2:N:0:10
GGACTACTCGGGTTTCTAATCCTATTTGCTCCCCACGCTTTCGTGCCTCAGCGTCAGTCACAGGCCAGGCGGCCGCCTTCGCCACTGGTGTTCTTCCATATCTCTGCGCATTTTACCGCTACACATGGAGTTCCACCGCCCTCTCCTGTCCTCAAGTCTGCCAGTTTCTGAATCATAAATGAGTTGAGCTCATCCCTTTGCCTTCAGACTTAACAGGCCGCCTACCCCCCCTTTACGCCCCATCATTCCGTATAACGCTCGCCACCTACGTCTTACCCCGGCTGCTTGCACGTAGTTCGCC
+
CCCCCGGGGGGGGGGGGGGGGGGCGGGGGGGGGGGGGGGGGGGGGGGGGGGGGGGGGEFGGGGGGGGGGGEGGGGGGGGGGGGGGGGGCFFGGGGGGGGGFGGGGCFGGGGGGGGGGGGGGGFGEFGG,=FFGGGGGFDFCCDDGGG8DFGEGE=@EFGGGDFGFGFF,7@DFGEG7+EFCFDFGGFCFAD*=CFGGFFEG>?AF4C<B>AE4A,7?>GGFGF6@*()(2638=49??E8*-(3=A)49<234:2<@4-8(,:(>C*(,-.(,,)).04.49(4:))),,4:,((077()1
@M03364:396:000000000-C9LGT:1:1101:20127:4775 2:N:0:10
GGACTACCGGGGTTTCTAATCCTGTTTGCTACCCACGCTTTCGAGCCTCAGTGTCAGTATTATGCCAGAAGGCTGCCTTCGCCATCGGTATTCCTCCAGATCTCTACGCATTTCACCGCTACACCTGGAATTCTACCTTCCTCTCACATACTCTAGCTCTACAGTTTCAGATGCAGTTCCCAGGTTAAGCCCGGGGATTTCACATCTGACTTATAGAGCCACCTACGCTCCCTTTACGCCCAGTAATTCCGATTAACGCTTGCACCCTCTGTATTTCCGCGGCTGCTGGCACAGCGTTCGC
+
CCCCCGGGGGGGGGGGGGGGGGCGGGGGGGGGGGGGGGGGGGGGGGGGGGGGGGGGGGGGGGGGGGGGAFGGGGGGGGGGGGGGGGGGGGGGGGGGFGGGGGGGGGGGGGGGGGGGGGGGGGGGGGGGFFGGGGGGGGGGGGGFGGGGGFGEEDGFGFGGGGFGGGGGGGGGFCDGGFDFGGGCGGDD9C=FDGGGGGGGGAD7FFA5>DBFC>CC9<FGFGFBB6>:>C@27;ECCDGGG(/6;<ECFG*:?D?EF?3?DDF3FED4:<:4).6)6::2904018040:.4((()0)-7/
@M03364:396:000000000-C9LGT:1:1101:16258:4787 2:N:0:10
GGACTACTAGGGTTTCTAATCCTGTTTGCTACCCACGCTTTCGAGCCTCAGTGTCAGTATTATGCCAGAAGGCTGCCTTCGCCATCGGTATTCCTCCAGATCTCTACGCATTTCACCGCTACACCTGGAATTCTACCTTCCTCTCACATACTCTAGCTCTACAGTTTCAGATGCAGTTCCCAGGTTAAGCCCGGGGATTTCACATCTGACTTATAGAGCCACCTACGCTCCCTTTACGCCCAGTAATTCCGATTCACGCTTGCACCCTCTGTATTACCGCGGCTGCTGGCACAGAGTTAGC
+
CCCCCGGGFGGGGGGGGGGGGGGCGGGGGGGGGGFGGGGGGGGGGGGGGGGGGGGGGGGGGGGGGGGGGFGGGGGGGGGGGGGGGGGGGGGGGGGGGGGGCFGGGGGGGGGGGGGGGGDDEGGGFGGGGGGGGGGGGDFGGGGBDEGGFFGF@E?FGGGGGGFGFEFGGFGEDGEFE@FDFDGGGF,8DDFGGGGGGGGFG@DEFFFF7:CGFA;E7*EFFGF@@D@E>D=556=CEDGCF=@E+>CCFCC9@D)?F=7?F;B<GFG;8,;?CFE)9</26>90402)(8(313:)97)0:
@M03364:396:000000000-C9LGT:1:1101:13614:4790 2:N:0:10
GGACTACCGGGGTTTCTAATCCTGTTCGCTCCCCACGCTTTCGCTCCTCAGCGTCAGTAACGGCCCAGAGACCTGCCTTCGCCATTGGTGTTCTTCCCGATATCTACACATTCCACCGTTACACCGGGAATTCCAGTCTCCCCTACCGCACTCAAGCCCGCCCGTACCCGGCGCGGATCCACCGTTAAGCGATGGACTTTCACACCGGACGCGACGAACCGCCTACGAGCCCTTTACGCCCAATCAATCCGGATAACGCTTGCACCCTACGTCTTCCCGCGGCTGCTGGCCCGTCTTTGGC
+
CCCCCGGGGGGGGDGGGGDFGGGGGGGGGGGGGGGGGGGGGGGGGGGGGGGGGGGGGGGGGGGGGGGGGGGGGGGGGGGGGGGGGGGGEFGGGGGGGGGGGGGGGGGGGGGGGGFFGGGGGGGGGGGGGGGGGGGGGGGGGFGFGGF6EBGFGBCF9DGGGGFGGGGGGGGGFGFG5>GGGGG7;C*6AFE*CGG?FFGGGBGFGFF99GB510?;79GGFGFF?FF7:DBF7BD462EGG?::)5<<FGDF6624=8>F0:C<GGG(8?64(4:));1409BF6?)),8(-(,-0)*)*0
@M03364:396:000000000-C9LGT:1:1101:14677:4824 2:N:0:10
GGACTACTGGGGTTTCTAGTCCTGTTCGCTCCCCACGCTTTCGCTCCTCAGCGTCAGTAACGGCCCAGAGACCTGCCTTCGCCATTGGTGTTCTTCCCGATATCTACACATTCCACCGTTACACCGGGAATTCCAGTCTCCCCTACCGCACTCAAGCCCGCCCGTACCCGGCGCGGATCCACCGTTAAGCGATGGACTTTCACACCGGACGCGACGAACCGCCTACGAGCCCGTTACGCCCAATCAATCCGGATAACGCTTGCCCCCTACGTATTACCGCGGCCGCTTGACCGTCTTTTGC
+
CCCCCGGGGGGGGGGGGG,EGGGFGGGGGGGGGGGGGGGGGGGGGGGGGGGGGGGGFFGGGGGGGGGGGGGGGGGGGGGGGGGDGGGGEGEGGGGGGGGGGGGGGGGGGGGGGGGGGGGGGGGGGGGGFGGGGGGGGGGGGGGFGGGGGAGADD?FGGGGGGFGEGGGGGGGEF=C:?GGCGGGGG:=FGED5AECGFFGG)<?FDD>()-:-0:97;GGFD>?:FB7(>04(4:(315CG?::83<AFGDFB1(6FFF?F?@(2;<3331(.64))<4--42(12((-(4)7(())*)2*
@M03364:396:000000000-C9LGT:1:1101:22456:4835 2:N:0:10
GGACTACTAGGGTATCTAATCCTGTTTGCTACCCACGCTTTCGAGCCTCAGTGTCAGTATTATGCCAGAAGGCTGCCTTCGCCATCGGTATTCCTCCAGATCTCTACGCATTTCACCGCTACACCGGGAATTCTACCTTCCTCTCACGTACTCTAGCTCTACAGTTTCAGATGCAGTTCCCCGGTTAAGCCCGGGGATTTCACATCTGACTTATAGAGCCACCTACGCTCCCTTTACGCCCAGTAATTCCGGTTAACGCTTGCACCCTCTGTTGTACCGCGGCTGCAGGCACGGATGTCGC
+
CCCCCGGGFGGGGGGGGGG9FFGFFGGG9FGGGGGGGCCFGGEFEEEEFGCFFGGGCFGFGGF<AFGF8EDEGGGGGGG9EGEGGFCEF8FGG9FGC8EGCFFE;EFGGGGFGGGFFGGG>FFE87CE>BF,<EDAFGGGGG;789>8,;FDDDF9A==E,A@DAAEAFFEFFBE?DDGG?,=+6@+5=FC7DECECEFCF*@>DF6;*=;C*1,:+6EG24>4>?(2(992(43>=9ECC0:@17CFFGG2>.()13:14714FFC(((4))).)6<217971((.(46:?(4())0)95
@M03364:396:000000000-C9LGT:1:1101:17827:4853 2:N:0:10
GGACTACTGGGGTTTCTAATCCTGTTTGCTCCCCACGCTTTCGCACCTCAGTGTCAGTATCAGTCCAGGTAGTCGCCTTCGCCACTGGTGTTCCTTCCTATATCTACGCATTTCACCGCTACACAGGAAATTCCACTACCCTCTACCATACTCTAGCTTGCCAGTTTTGGATGCAGTTCCCGGGTTGAGCCCGGGGATTTCACATCCAACTTACCAAACCACCTACGCGCCCTTTACGCCCAGCAATTCCGATTAACGCTGGCCCCCTCTGTATTCCCTCGCCTCCTGGCCCGGATTTCGC
+
CCCCCGGGGGGGGCFGGGGGGGGGGGGGGGGGGGGGGGGGGGGGCGGGFGGFFGGGGE6@FGGGGGGGGGGGFGGGGGGGGGGGGGGGCFFGGGG<FGAFG9EGGGGGGGGGGGGGGGGGGGGGFFGCCAFGGG8FG9+AEADFGGADE@FEE7FD=CFGGGFG>EFFGGCGFF5D=9D:9+=FE>3=AFGGGGGE*@EGGFGFG4/6)37=:+,825FDDG@((456>D(.6;@EC?GGGF=(26=3@FGF0((-9<>?(,A(9?7(34...6<)-<)8>166((,50((-,04)562CD
@M03364:396:000000000-C9LGT:1:1101:13578:4862 2:N:0:10
GGACTACAAGGGTTTCTAATCCTGTTTGCTACCCACGCTTTCGAGCCTCAGTGTCAGTATTATGCCAGAAGGCTGCCTTCGCCATCGGTATTCCTCCAGATCTCTACGCATTTCACCGCTACACCTGGAATTCTACCTTCCTCTCACATACTCTAGCTCTACAGTTTCAGATGCAGTTCCCAGGTTAAGCCCGGGGATTTCACATCTGACTTATCGAGCCACCTACGCTCCCTTTACGCCCAGTAATTCCGATTAACGCTTGCACCCTCTGTATTCCCGCGGCTGCTGGCACAGCGTTCGC
+
CCCCCGGGGGGGGGDGGGGGGGGGGGGGGGGGGGGGGGGGGGGGGGGGGGGGGGGGGGGGGGGGGGGGGGGGGGGGGGGGGGGGGGGGGGGGGGGGGGGGGGGGGGGGGGGGGGGGGGGGGGGGGGGGGGGGGGGGGGGGGGGFGGGDGFGFFDGFGGGGGGFGGGGGGGGGFGFGGFGGGGDFGGBDFFDGGGGGGGGGGFGFFFFF7CAG8F58;=GGEGDFEBADFGFFD4>CEDGEF@DE+>CFFGG<@?0CF;BD<?E.>FG<D;=C3?F)6<447>966?>?BB<?1:()05(99
@M03364:396:000000000-C9LGT:1:1101:11126:4874 2:N:0:10
GGACTACCGGGGTATCTAATCCTGTTTGCTACCCACGCTTTCGAGCCTCAGTGTCAGTATTATGCCAGAAGGCTGCCTTCGCCATCGGTATTCCTCCAGATCTCTACGCATTTCACCGCTACACCTGGAATTCTACCTTCCTCTCACATACTCTAGCTCTACAGTTTCAGATGCAGTTCCCAGGTTAAGCCCGGGGATTTCACATCTGACTTCTAGAGCCACCTACGCTCCCTTTACGCCCAGTAATTCCGATTAACTCTTGCACCCTCTGTATTCCCGCGGCTGCGTGCCCAGCGTTAGC
+
CCCCCGGGGGGGGCCFFGGGGGGGGGGGGGGGGGGGEGGGGGGGGGGGFGGGGGGGGGGGGGGGGGGGGFGGGGGDGGGGGGGGGGGGGGGGGGGFFGGGGGGGGGGGGGGGGGGGGGGGGCGGGFGGGGGGGGGGGGGGGGGFGGGFGFGEFEFDFGGGGGFFGGGGGFFGFGFGGFCFGADFGGD=FEFGGGGGDGGGGFGFFFF5=CAG*?,;:*AF=GFFF><:4/:BDFE4@DCCC9846??EAGD((30?A).99)5);FG0@357/65.)<(4(4379?(-41-2).(.0),9>
@M03364:396:000000000-C9LGT:1:1101:17641:4877 2:N:0:10
GGACTACTGGGGTATCTAATCCTGTTTGCTACCCACGCTTTCGAGCCTCAGTGTCAGTATTATGCCAGAAGGCTGCCTTCGCCATCGGTATTCCTCCAGATCTCTACGCATTTCACCGCTACACCTGGAATTCTACCTTCCTCTCACCTACTCTAGCTCTACAGTTTCAGATGCAGTTCCCAGGTTAAGCCCGGGGATTTCACATCTGACTTATAGAGCCACCTACGCTCCCTTTACGCCCAGTCATTCCGATTAACGCTTGCACCCTCTGTATTCCCGCGGCTGCTTGCACAGCTTTCGC
+
CCCCCGGGGGGGGGGGGGGGGGGGGGGGGGGGGGGGGGGGGGGGGGGGGGGGGGGGGGGGGFGGGGGGGGGGGGGGGGGGGGGGGGGGGGGGGGGGGGGFGGGGGGGGGGGGGGGGGGGGGGGGGGGGGGGGGGGGGGGGGGGFGGG,EFFFGDFFFGGGGGFGGGGGGGGFFGFGGFGGGCFGGGADFFGGGGGGGGGGGFGFGFFFFGEG;A7>CAGGEGFFFGDBDGAFBEEFFFGFGD=3*0>EFG4;?F6);66DD;B);CD((,6955C)9<6>9>F9>?455?.5-21)/*)9/
@M03364:396:000000000-C9LGT:1:1101:16525:4897 2:N:0:10
GGACTACAGGGGTATCTAATCCTGTTCGCTCCCCACGCTTTCGCTCCTCAGCGTCAGTAACGGCCCAGAGACCTGCCTTCGCCATTGGTGTTCTTCCCGATATCTACACATTCCACCGTTACACCGGGAATTCCAGTCTCCCCTACCGCACTCAAGCCCGCCCGTACCCGGCGCGGATCCACCGTTAAGCGATGGACTTTCACACCGGACGCGCCGAACCGCCTACGAGCCCTTTACGCCCAATAAATCCGGATCACGCTTGCACCCTACGTCTTCCCGCGGCTGCTGGCACGGAGTTAGC
+
CCCCCGGGGGGGGGGGGGGGGGGGGGGGGGGGGGGGGGGGGGGGGGGGGGGGGGGGGGGGGGGGGGGGFGGGGGGGGGGGGGGGGGGGGGGGGGGGGGGGGGGGGGGGGGGGGGGGGGGGGGGGGGGGGGGGGGGGGGFGGGGFGGGEGFGFFBGFGGGGGGFGGEGGGGGGFGFG*?EGCGGDGG7;FGGDFGGFFGGGGFGFGFF>2DFC0):49>GGFGFFFGF78D>F:BB2<:EEG<(,)466BF)7<6((54<:4<F<FGGF:::?(.25:E896>>26?07:?()-(()0..:*
@M03364:396:000000000-C9LGT:1:1101:12176:4924 2:N:0:10
GGACTACCCGGGTATCTAATCCTGTTCGCTCCCCTAGCTTTCGCGCCTCAGCGTCAGTCGTGGCCCAGAAGGCCGCCTTCGCCACCGGTGTTCTTCCGAATATCTGCGCATTCCACCGCTACACTCGGAATTCCGCCTTCCCCTGCCGGACTCAAGCCCGCCGGTATCGGGAGCGTGCGGGGGTTGGGCCCCCGGATTTTACTCCCGACCAAGCGGGCCGCCTACGCTCGCTTTACGCCCAATGAATCCGGATCACGCTCGCCCCCTGCGTATTACCCCGGCCTCTGGCCAGTAGTTAGCC
+
CCCCCGGGCFDGGEFGGGGGGGGGGGGGGGGGGGGGGGGGGGGGGGGGGGGGGGGGGGGGGGGEGGGGFFGGGGGGGGGGGGGGGGGGFFFGGGGGGGGGGGGGGGGGGGGGGGGGGGGGGGGG9EFGFEFGGGGGGGGGGGGFGGG+CDGFGEFF>FFEEGBGEGGGGGG5?F@CC>GDGDGG*:*488CDDEG*1;:?93+67>B(6C0::>CBD0CEBG623/()-17-41))4:?C5(28=>BAFC)41(4()4((42:?DE5(.28((4)-6+,-,,(((,).).(()))/**)*2
@M03364:396:000000000-C9LGT:1:1101:19050:4939 2:N:0:10
GGACTACTAGGGTTTCTAATCCTGTTTGCTCCCCACGCTTTCGCACCTCAGTGTCAGTATCAGTCCAGGTAGTCGCCTTCGCCACTGGTGTTCCTTCCTATATCTACGCATTTCACCGCTACACAGGAAATTCCACTACCCTCTACCATACTCTAGCTTGCCAGTTTTGGATGCAGTTCCCAGGTTCAGCCCGGGGATTTCACATTCAACTTAACAAACCACCTACGCGCGCTTTACGCCCAGTAATTCCTATTAACCCTTGCACCCCCTGTATTTCCGCGGCTGCTGGCCCAGCTGTTGC
+
CCCCCGGGGGGGGGGGGGFGGGGGGGGGGGGGGGGGGGGGGGGGGGGGGGGGGGGGFFGGGGGGGGGGGGGGGGGGGGGGDGGGGGGGFFFGGGGGGGGGGGGGGGGGGGGGGGGGGGGGGGGGGGFFFGGGFGFGGFFFGGGFGGGCFFGEGEGFEGGGDGFGFGGGFGDFDFFGGFGGGGF>D9,5D=FGGGGG>EGGGFGCFFFFEGEGE>FCGDGGBGABEC9*(75>2;D<<?CGG;(.19?CFF:)7<35+)(/6:?4FFD02(()624)-<<B;;B((-2).2(4(420)*)2*
@M03364:396:000000000-C9LGT:1:1101:6662:4940 2:N:0:10
GGACTACTAGGGTTTCTAATCCTGTTTGCTACCCACGCTTTCGAGCCTCAGTGTCAGTATTATGCCAGAAGGCTGCCTTCGCCATCGGTATTCCTCCAGATCTCTACGCATTTCACCGCTACACCTGGAATTCTACCTTCCTCTCACATACTCTAGCTCTACAGTTTCAGATGCAGTTCCCAGGTTAAGCCCGGGGATTTCACATCTGACTTATCGAGCCACCTACGCTCCCTTTACGCCCAGTAATTCCGATTAACGCTTGCACCCTCTGTATTACCGCGGCTGCTGGCTCAGAGTTAGC
+
CCCCCGGGGGGGGGGGGGGGGGGFGGGGGGFGGGGGGGGGGGGFDGGGGGGGGGGFGFDGGGGFGGGDFGGGGGCGGGGGGGGGGGGG:FFFFGFFFEGGGGGFFFGGGGGGGGGGGGGGGGGGGGGG=<FDFF;FGGCGGGGDGCF@D+E==C3BFDGGCGFGGFGGG,EFFGB?EFGGGGGGFG<6DB=@C88ECEGGFEGFGFFFCDFGEF,09>GGFGCFFE9>AGADB;E=EFGGGF27+19<FG6,;;,9=19@FF>4=ED;?169?C??<C6>-7>6(3,)5:(3)..191)*2
@M03364:396:000000000-C9LGT:1:1101:19979:4956 2:N:0:10
GGACTACCCGGGTTTCTAATCCTGTTTGCTACCCACGCTTTCGAGCCTCAGTGTCAGTATTATGCCAGAAGGCTGCCTTCGCCATCGGTATTCCTCCAGATCTCTACGCATTTCACCGCTACACCTGGAATTCTACCTTCCTCTCACATACTCTAGCTCTACAGTTTCAGATGCAGTTCCCAGGTTAAGCCCGGGGATTTCACATCTGACTTATAGAGCCACCTACGCTCCCTTTACGCCCAATAAATCCTGATAACGCTTGCACCCTACGTATTACCGCGGCTGCCGGCCCGGATTTAGC
+
CCCCCCCEGGGGFGGGGGGGDCD9FGGGFFFFGGGGGGGGGGGFFEEAFECEFGGGGFFGGGGGGGGGDGGGGGGEEFGGGCFFGFGG@FGGFFFAEGGGGGGGCFCFGGGGG9DE<EEG8CFFFFEG,?FC<EEGG@+A:DFFGGGGG8=*4;+=E4,@FGFDAEGFFGDFFDEFGFFGG=AADF=>F9@=C6CGGGGGCEGFGFA7A@=EEA,;?*@,:C>DFC):>37BBEFFFFCFC:(>;;3<6C+/>7C?6:64/6C);*:((,63))66<@:>(47>9(((,((--(,.)*-*2
@M03364:396:000000000-C9LGT:1:1101:4625:4960 2:N:0:10
GGACTACTCGGGTTTCTAATCCTGTTCGCTCCCCACGCTTTCGCTCCTCAGCGTCAGTAACGGCCCAGAGACCTGCCTTCGCCATTGGTGTTCTTCCCGATATCTACACATTCCACCGTTACACCGGGAATTCCAGTCTCCCCTACCGCACTCAAGCCCGCCAGTACCCGGCGCGGATCCACCGTTAAGCGCTGGACTTTCACACCGGACGCTACGAACCGCCTACGAGCCCTTTACGCCCAATCAATCCGGATAACGCTTGCACCCTACCTATTCCCGCGGCTGCTGGCACGTATTTAGC
+
CCCCCGGGDFGGFGGGGGEGGGGGGGGGGGGGGGGGGGCGFGGGDGGGGGGGGGGGGFGGGGGGGGGGGGFGGGGGGGGGGGGEEFGGGGGGGGGGGGGGDGGGGGG9FGGGGGFGGG@DGGGGGGGEF>FGGGGGGGGGGGGFGGGDGFGFGF6+BFFGGG503@CGGGGGEDBG56?F,>DEFG72CEE)7>GCDFGGG5??FEFF>D(*(0?0*.:E>D>?FC0)8C;6<4:223CGGF(.).8)9DD>6:?AF81((2;24CD1((())-)))3--(491>B024,424.(/)*.:0
@M03364:396:000000000-C9LGT:1:1101:25458:4965 2:N:0:10
GGACTACACGGGTTTCTAATCCTGTTTGCTCCCCACGCTTTCGCACCTCAGTGTCAGTATCAGTCCAGGTAGTCGCCTTCGCCACTGGTGTTCCTTCCTATATCTACGCATTTCACCGCTACACAGGAAATTCCACTACCCTCTACCATACTCTAGCTTGCCAGTTTTGGATGCAGTTCCCAGGTTGAGCCCGGGGATTTCACATTCAACTTCACAAACCACCTACGCGCGCTTTACGCCCAGTAATTCCGATTAACGCTTGCACCCTCTGTCTTTCCGCGGCTGCTGGCACAGAGTTCGC
+
CCCCCGGGGGGGCFGGGGDGGGGGGGGGGGGGGGGGGGGGGGGGGGGGGGGGGGGGGFGGGGGGGGGGGGGGGGGGGGGGGGGGGGGGFGGGGGGGGGGGGGGGGGGGGGGGGGGGGGGGGGGGGGGGGGGGGGGGG?DGGGGFGGGCFFGFGF?FFGGGGGFGGGGGGDFGFGDFGFGGGFDFEEB=FFGGGGGGDCFGGFGFGFF@7FFC*+>AF)DG>GFDFGF>@DFF>?D6C6CCF72=87<CFGF<;BB9F?>?F?C<FCD<::>A)6:).31390;>BF7)76.571()9*6DD
@M03364:396:000000000-C9LGT:1:1101:11203:4965 2:N:0:10
GGACTACTGGGGTTTCTAATCCTGTTTGCTCCCCACGCTTTCGCACCTCAGTGTCAGTATCAGTCCAGGTAGTCGCCTTCGCCACTGGTGTTCCTTCCTATATCTACGCATTTCACCGCTACACAGGGAATTCCACTACCCTCTACCATACTCTAGCTTGCCAGTTTCGGATGCAGTTCCCGGGTTGAGCCCGGGGATTTCACATTCAACTTACCAAACCACCTACGCCCGCTTTACGCCCAGTAATTCCGGTTAACGCTTGCACCCTCCGTATTACCGCGGCTGCTGGCACGGCTTTAGC
+
CCCCCGGFFGGGG@FGGGGGGGGGGG9FGGGGGGGGGGGGGGGF,CFGGGG@FGGGGGADGGGFGEGGGEFG9CFGGGGGGGGGGGGGCFFGGG9?C,6EFGGGGGGGGGGGGGGGGGGGGGGG9,=:?FGGGGGGG,0EFGGF+E>8=@FFGBCFFG=C8FFFFDF,61@=@EEG=BFE9+=+@C88ADGG>::>*@D?CEGE=1=4*:EE3?F;37EF(C:@(?9?(:(6:?DF<(AEE?;EFF3?CC6(426A=12(4852>FD2((-8?0:)6+-(-4,39:0::?(41((0)/)*0
@M03364:396:000000000-C9LGT:1:1101:9336:4978 2:N:0:10
GGACTACCAGGGTTTCTAATCCTGTTTGCTACCCACGCTTTCGAACCTCAGTGTCAGTATTATGCCAGAAGGCTGCCTTCGCCATCGGTATTCCTCCAGATCTCTACGCATTTCAACGCTACACCTGGAATTCTACCTTCCTCTCACATACTTTACCTCTACAGTTTCAGATGCAGTTCCCAGGTTAAGCCCGGGGATTTCACATATGACTTAGCGAGCCACCGACGATCCCTTTACGCCCAGTAATTCCTATTAACGGTTGCCCCCTATCTATTACCGCTGTCTCTTGCGCAGATTTGGC
+
<@8<CFGGGGDGGGGFGGGGGGF,;<E<;@F<C<EF7@F@EDC@,@@DAF8FEBFGFCFGFGCEGGEDFFEGEFF7F,CA,8FFC<FCCFGAC@DF<=EFC=EFFFAFE=F:F9D5?ECG>7@<@EGG<FE,5E8,,,6,4?,1=E,8DDFB,;8+4,6@AFFGGGGAD=ADF,DDAFEFDDF7@6,0??,6=+@EDDGGGE;EF54*0=A;9+,)3)34534))*0//;@()87**0;1<4(4+)5.+;+7<?5C8,(,41*);>)7())69:)-6+(((4())).5<)((,(-1=*)*2
@M03364:396:000000000-C9LGT:1:1101:26255:4983 2:N:0:10
GGACTACTGGGGTATCTAATCCTGTTTGCTCCCCACGCTTTCGCACCTCAGTGTCAGTATCAGTCCAGGTAGTCGCCTTCGCCACTGGCGTTCCTTCCTATATCTACGCATTTCACCGCTACACAGGAAATTCCACTACCCTCTACCATACTCTAGCTTGCCAGTTTTGGATGCAGTTCCCAGGTTGAGCTCGGGGATTTCACATTCAACTTAACAAACCCCCTACGCGCGCTTTACGCCCAGTCCTTCCGCTTCCCGCTTGCACCCTACGTCTTCCCGCTGCTTCTGGCACAGAGTTCGC
+
CCCCCGFAFGFF@6FEGGG<<F6F@,C<FDFEGGGGGCFFGGGGGGEF?,<;EF,EFEAFC,CCFGGFFEGG<@CF:=FCE,B:F?DF8FFGE8>F9F9<FFFGFFGCCGCGFGGGG7CDCCFGDFG,,9FFEGF9D,6EFGFFFGG6,3FD9;+=FGGDFF5=8,@,,63EDFEG9DD,@ED7F?D5?<,=?9CEDEFGGEFEFFFA5BEC61>7;)=;)*:5)2-86C9>91;C;?GGG6;@*)/<FG3(:1()0476:4;)2:18((,.,,4)48(1(49?))))32.5(4()1*-9C
@M03364:396:000000000-C9LGT:1:1101:15620:4992 2:N:0:10
GGACTACTGGGGTTTCTAATCCTGTTTGCTACCCACGCTTTCGAGCCTCAGTGTCAGTATTATGCCAGAAGGCTGCCTTCGCCATCGGTATTCCTCCAGATCTCTACGCATTTCACCGCTACACCTGGAATTCTACCTTCCTCTCACATACTCTAGCTCTACAGTTTCAGATGCAGTTCCCAGGTTAAGCCCGGGGATTTCACATCTGACTTCTAGAGCCACCTACGCTCCCTTTACGCCCAGTAATTCCGATTAACGCTTGCACCCTCTGTCTTACCGCGGCTGCTGGCACAGAGTCAGC
+
CCCCCGGGGGGGGGGGGGGGGGGGFGGGGGGGGGGGGGGGGGGGGGGGGGGGGGGGGEGGGGGGGGGGFGGGGGGGGGGGGGGGGDEGFFGGGGGGGGGGGGGGGGGGGGGGGGGGGGGGGGGGFFFFEFGGGGCFFGFGGGGFGGG8DFFEFEG7FDAFEGFGGGGGGFCGFFFGGFGGF9FGGF<=DEDDDGDGDGFFGEGEGF>C@FEG*<,;EEGGFGFFFG5?AG2>=BECE@ECFD@B:9CEFGG1;;2CF1:113=7FGG13,6<55<E3?143771((),50(418()9*.>6
@M03364:396:000000000-C9LGT:1:1101:14806:4995 2:N:0:10
GGACTACCAGGGTATCTAATCCTGTTCGCTCCCCACGCTTTCGCTCCTCAGCGTCAGTAACGGCCCAGAGACCTGCCTTCGCCATTGGTGTTCTTCCCGATATCTACACATTCCACCGTTACACCGGGAATTCCAGTCTCCCCTACCGCACTCAAGCCCGCCCGTACCCGGCGCGGATCCACCGTTAAGCGATGGACTTTCACACCGGACGCGACGAACCGCCTACGAGCCCTTTACGCCCAATAAATCCGGATAACGCTTGCACCCTACGTATTACCGCGGCGGCTGGCACGTCGTTCGC
+
CCCCCGGGGGGGGFGGGGGGGGGGGGGGGGGGGGGGGGGGGGGGGGGGGGGGGGGGGGGGGGGGGGGGGGGGGGGGGGGGGGGGGGGGFGGGGGGGGGGGGGGGGGGGGGGGGGGGGGGGGGGGGGGGGGGGGGGGGGGGGGGFGGGGGFGFGFGFGGFGGGFGGGGGGGGGFGFGCDGGGGFGFGC=FG=CDEEFGGGGGFGFGEFF>GFG68C319EE3>>68@?<49;??:B<AFGGGFF09):AFGG>?<06649114;)>FGF(.38?)44<<13-76(371(4,(5?.(.).23/
@M03364:396:000000000-C9LGT:1:1101:22249:5011 2:N:0:10
GGACTACTGGGGTTTCTAATCCTGTTCGCTCCCCACGCTTTCGCTCCTCAGCGTCAGTAACGGCCCAGAGACCTGCCTTCGCCATTGGTGTTCTTCCCGATATCTACACATTCCACCGTTACACCGGGAATTCCAGTCTCCCCTACCACACTCAAGCCCGCCCGTACCCGGCGCGGATCCACCGTTAAGCGATGGACTTTCACACCGGACGCGACGAACCGCCTACGCGCCCGTTACGCCCAATAAATCCAGATAAGGCTTGCACCCTCTGTATTCCCGCGGCTGTCGGGCATGGATTAGC
+
CCCCCGGGGGGGGEGGGFFGGG9EGGGGGG@GGGGGGGGGGGGGG,@FFEGGGGGGGEC,EFFG:FGGGFFGGGGGFFGDFEGGGGGGCFGGCGGGGGEGGGGG8FGGGGGFG<EFGCGDCGGGGGGGEGGFGA8CEECFFGCFGGF,>?786:6;==DEEFADFGEGGGGGFE9D54CC?FD:BC*6C9ECGE56C:FEGCFFGFFF0D>GFBC;<9GD6D(108-)-),((-40((C5C:2()86)=6*5)4>F?77(((18FG3(4(84))-.)0-((-(4-(,-,(((((()**.2*
@M03364:396:000000000-C9LGT:1:1101:9671:5063 2:N:0:10
GGACTACCCGGGTTTCTAATCCTGTTTGCTACCCACGCTTTCGAGCCTCAGTGTCAGTATTATGCCAGAAGGCTGCCTTCGCCATCGGTATTCCTCCAGATCTCTACGCATTTCACCGCTACACCTGGAATTCTACCTTCCTCTCACATACTCTAGCTCTACAGTTTCAGATGCAGTTCCCAGGTTAAGCCCGGGGATTTCACATCTGACTTATAGAGCCACCTACGCTCCCTTTACGCCCAATAAATCCGGATAACGCTTGCCCCCTACGTATTACCGCGGCTGCTGGCCCGTATTTAGC
+
CCCCCGGGFGGGGDDGGGGGGGGGGGGGGGAFGGGGGGGGGGG@GGGGGGGCFGGGGGFGFCFGGGGGAFGGGGGGGGGGGGGGGGGGGGGGGGGGGGGGGGGCAFEFGGGGGGGEGGDDGGGGGGGFFEEGGD8FDACGGGGFGGGG9DEEFBGFFDFF9FFGGGGGGGAFDA5FDFGGFEDDFGF<FFGGGGGGCEGGGFFCCF6=;FFF*?:A=CFFBGFDB84*-;@DF:;4*5C=F>6()0/6CFG9;2;)=23(6(3.8FD9=?242::4)<3(7;4-7(.82(,4;;()06)2:
@M03364:396:000000000-C9LGT:1:1101:9881:5081 2:N:0:10
GGACTACTAGGGTATCTAATCCTGTTTGCTCCCCACGCTTTCGCACCTCAGTGTCAGTATCAGTCCAGGTAGTCGCCTTCGCCACTGGTGTTCCTTCCTATATCTACGCATTTCACCGCTACACAGGAAATTCCACTACCCTCTACCATACTCTAGCTTGCCAGTTTTGGATGCAGTTCCCAGGTTGAGCCCGGGGATTTCACATTCAACTTAACAAACCACCTACGCGCGCTTTACGCCCAGTAATTCCGATTAACGCTTTCCCCCTCGGTATTACCGCGGCTGTGGGCCCGGGTTTAGC
+
CCCCCGGGGGGGGGDGGGGGGGGGGGGGGGGGGGGGGGGGGGGGGGGGFGGGGGGGGFGGGGGGGGGGGGGGGGGGGGGGGGGGGGGGFFGGGGGGGGGGGGGGGGGGGGGGGGGGGGGGGGGGGGGGGGFGGGGGG=DGGGGFCFFDGFGFGFGFEEGGCGFGF4E;DEGGFGFGGFGGGF?DG@>8;<DFGGGG>EGGGFFC7;8=5BEAE+3041:E4CDFE2<D>GFF@6?FFFGGF27=1)75AGC(6617;6>?(-0)9>D,4(,-4?>AF@(((4162(((-,16((()0).:7
@M03364:396:000000000-C9LGT:1:1101:12401:5109 2:N:0:10
GGACTACTGGGGTTTCTAATCCTGTTCGCTCCCCACGCTTTCGCTCCTCAGCGTCAGTAACGGCCCAGAGACCTGCCTTCGCCATTGGTGTTCTTCCCGATATCTACACATTCCACCGTTACACCGGGAATTCCAGTCTCCCCTACCGCACTCAAGCCCGCCCGTACCCGGCGCGGAGCCACCGTTAAGCGATGGACTTTCACACCGGACGCGACGAACCGCCTACGCGCCCTTTACGCCCAATAAATCCGGATAACGCTTGCACCCTACGTACTCCCGCGGCTGCTTGACCGGCGGTAGG
+
CCCCCGGGGGGGGGGGGGCGGGGGGGGGGGGGGGGGGGGGGGGGGGGGGGGGGGGGGGGGGGGGFGDG?FDFGGGGGGGGGGGGGFFGGGGGGGGFGGGGGGGGGGGGGGGGGGGGGGGCGGGGGGGGF7EFGGGGGGGGGFGFGGFEEBE@ED=DDFGGDGFCF@EGGGGGFGFGD)==6F<F8EC?FFGDGGGFGGG?96FEFFE9BG>C>@G9)4CC9C>0:C?)476;93>FFFGGGF01/825FGG>(-,6??B??BG<GFD<:?B4,(,),;3,(339>?:).(5)-(()).,9*
@M03364:396:000000000-C9LGT:1:1101:24176:5130 2:N:0:10
GGACTACCAGGGTTTCTAATCCTGTTTGCTACCCACGCTTTCGAGCCTCAGTGTCAGTATTATGCCAGAAGGCTGCCTTCGCCATCGGTATTCCTCCAGATCTCTACGCATTTCACCGCTACACCTGGAATTCTACCTTCCTCTCACATACTCTAGCTCTACAGTTTCAGATGCAGTTCCCAGGTTAAGCCCGGGGATTTCACATCTGACTTATCGAGCCACCTACGCTCCCTTTACGCCCAGTCATTCCGATTCACGCTTGCACCCTCTGTATTACCGCGGCTGCTGGCACAGATTTCGC
+
CCCCCGGGGGGGGGGGGGGGGGGGGGGGGGGGGGGGGGGGGGGGGGGGGGGGGGGGGGGGGGGGGGGGGGGGGGGGGGGGGGGGGGGGGGGGGGGGGGGGGGGGGGGGGGGGGGGGGGGGGGGGGGGGGGGGGGGGGGGFGGGFGGG8EFGFFFGFGGGGGGFGGGGGGGGGFGBGGFGGGFGFGG9DFFFFGGGGGGGGGEFFGFF@EDEGEB,:>CGGBG=>=DAB>DBFFF@>E=GGG@BF*8CCFF6;D??FFDFFFFG<GFDDFF@C77C59:41790-3::B:?(8(8(*0/)9>
@M03364:396:000000000-C9LGT:1:1101:12233:5130 2:N:0:10
GGACTACTAGGGTTTCTAATCCTGTTTGCTACCCACGCTTTCGAGCCTCAGTGTCAGTATTATGCCAGAAGGCTGCCTTCGCCATCGGTATTCCTCCAGATCTCTACGCATTTCACCGCTACACCTGGAATTCTACCTTCCTCTCACATACTCTAGCTCTACAGTTTCAGATGCAGTTCCCAGGTTAAGCCCGGGGATTTCACATCTGACTTATAGAGCCACCTACGCTCCCTTTACGCCCAGTAATTCCGCTTAACGCTTGCACCCTCTGTATTACCGCGGCTGCTGGCACAGAGTTAGC
+
CCCCCGGGGGGGGFGGGGGGFEGGGGGGGGGGGGGGGGGGGGGGGGGGGGGGGGGGGGGGGGGGGFGGGGGGGGGGGGGGGEGGGGGGFGGGGGGGGGGGGGGGAFGGFGGG9ADFFGGGGGGGEEFFAFGGGGGCFCFGGGFFGGG8;DG<FEGFFEGGGGFGGFFGGGFGF9DGFFGCFFDGGG9DFFGGGGGGGGCFEEG@CAFEFGFG5=EAF*ECEF@CCDA9=CA9:*5/:A?FF59>84CEAG4(/6(7A02(403=GGG<@1;?3)7)9<6(1031;:7>?F24(.,)1*):*
@M03364:396:000000000-C9LGT:1:1101:9017:5145 2:N:0:10
GGACTACCCGGGTTTCTAATCCTGTTTGCTACCCACGCTTTCGAACCTCAGTGTCAGTATGATGCCAGAAGGCTGCCTTCGCCATCGGTATTCCTCCAGATCTCTACGCATTTCACCGCTACACCTGGAATTCTACCTTCCTCTCACCTACTCTAGCCTAACAGTATCAGATGCCGTTCCCAGGTTAAGCCCGGGGCTTTCACATCTGACTTATCAAGCCACCTACGCTCGCTTTACGCCCAGTAATTCCGATTCACGCTTGCACCCTCTGTCTTACCGCGGCTGCTGGCCCAGCTTCCGC
+
CCCCCGGGGGGGGGGGGGG9FFGCFGGGGGCFFGGGGGGGGGGCAFGGFGGGGGGGDGGG9FGGGGGGGGGGGGGGGGGGGGGGGGGGGGGGCGGGGGFGGGDGGGGGGGGGGDGC<CGGCEGGGGGFEFGGGGGGGFFGGGGFFGGGFFGF@DFFG8EF8FFGGGGG,@FGFGFGGF8DCEF@FG<DFGFDCCCEGGGFGEFFGFFCEC5C4:CECEF9)0:>=C4664>>9->=EFGEG(/61.9CFFG0?;?EF,(6;(1)2A<81(..).6.6<,6,49>9?:7?:?((../**)1*
@M03364:396:000000000-C9LGT:1:1101:8524:5222 2:N:0:10
GGACTACACGGGTTTCTAATCCTGTTTGCTCCCCACGCTTTCGAGCCTCAACGTCAGTTGCCGTCCAGTAAGCCGCCTTCGCCACCGGTGTTCCTCCTGATATCTACGCATTTCACCGCTACACCAGGAATTCCGCTTACCCCTCCGGTACTCTAGCCATGCAGTTTCCAAAGCAATCCGGGAGTTGAGCCCCCGCCTTTCACTTCAGCCTTGCCCCGCCGTCTACGCTCCCTTTACACCCAGTAAATCCGGAACACGCTTGCCCCCTACGTATTCCCGCGGCTGCTGGCACGTATTTCGC
+
CCCCCGGFFGGGGCFFEFGGFEFFGDGFGFGGGGGGGGDEGGGFFGGGEFEFEGGGGGGGGFGEFGGFE@FGGGFGGGGGFEGCFGGGFGEGGGGGGGGGGGGGGGGGGDCGGGGAFCEGGGFFFCE@FEFGFFGGGFGFF?D5DEGEEBG<DDGFFGGGFG5?FCF9AFFFFC=9EAFG>CGCEG<AA@FD;EGGGGGGGFGF86B=*25?@4+656EE99>?;93@059,14:9<4CFGFBFF9-)9FC9(,(,7190,3@(2:D74:::)-5)6<4((-(433))(313?4(*)*.9*
@M03364:396:000000000-C9LGT:1:1101:18350:5223 2:N:0:10
GGACTACTAGGGTTTCTAATCCTGTTTGCTACCCACGCTTTCGAGCCTCAGTGTCAGTATTATGCCAGAAGGCTGCCTTCGCCATCGGTATTCCTCCAGATCTCTACGCATTTCACCGCTACACCTGGAATTCTACCTTCCTCTCACATACTCTAGCTCTACAGTTTCAGATGCAGTTCCCAGGTTAAGCCCGGGGATTTCACATCTGACTTATCGAGCCACCTACGCTCCCTTTACGCCCAGTAATTCCGATTAACGCTTGCACCCTCTGTATTACCGCGGCTGCTGGCACAGGTTTTGC
+
CCCCCGGGGGGGGGGGGGGGGGGGGGGGGGGGGGGGGGGGGGGGGGGGGGGGGGGGGGGGGGGGGGGGGGGGGGGGGGGEGGGGGGGGGGGGGGGGGGGGGGFEGGGFCEGGGGGGGGGGGGFGGGGGGGGGGGGGGFGGGGGFGGGFFFFD?CBFGGGGGGFGGGGGGGGGFGFGGFGGGGD7DG9DFFGGGGGGGGGGGFGFGFC7EGFGC6,1;CGEEF@>B>ADADFFBEFCEDCFG99B8?EEFDD0(;;)+,:8@01)2B*,//6?6?F9C<?3(,(4>()).2(,(,(1**(22
@M03364:396:000000000-C9LGT:1:1101:22111:5230 2:N:0:10
GGACTACCAGGGTATCTAATCCTGTTTGCTACCCACGCTTTCGAGCCTCAGTGTCAGTATTATGCCAGAAGGCTGCCTTCGCCATCGGTATTCCTCCAGATCTCTACGCATTTCACCGCTACACCTGGAATTCTACCTTCCTCTCACATACTCTAGCTCTACAGTTTCAGATGCAGTTCCCAGGTTAAGCCCGGGGATTTCACATCTGACTTATAGAGCCACCTACGCTCCCTTTACGCCCAGTCATTCCGCTTAACGCTTGCCCCCTCTGTATTACCGCGGCTGCTGGCACAGAGTTCGC
+
CCCCCGGGGGGGGGGGGGGGGGGGGGGGGGGGGGGGGGGGGGGGGGGGGGGGGGGGGGGGGFGGFGGGGGGGGGGGGGGDFGGGGFGGEGGGGGGGGGGGGGGGGGGGGGEFGFGFGGGGGFGGGGGGFGGGGGGGGGGGGGG7DFGFGFFEFEGFEEGGGGFGGGGGGGGGFGFGGFGGGGD:DD<DF9DGDGGGCE?CF@@EFFFEFGFGE6:;;AGFBFDBFD9>AD9=B>=;EFGCF(85*8CEFG8(68;<B:6?<3C488D>D35/)765<>64(4(,302??F?<(4(/1=4D5
@M03364:396:000000000-C9LGT:1:1101:14933:5230 2:N:0:10
GGACTACTGGGGTTTCTAATCCTGTTTGCTACCCACGCTTTCGAGCCTCAGTGTCAGTATTATGCCAGAAGGCTGCCTTCGCCATCGGTATTCCTCCAGATCTCTACGCATTTCACCGCTACACCTGGAATTCTACCTTCCTCTCACATACTCTAGCTCTACAGTTTCAGATGCAGTTCCCAGGTTAAGCCCGGGGATTTCACATCTGACTTATAGAGCCACCTACGCGCGCTTTACGCCCAGTAATTCCGATTAACGCTTGCACCCTCTGTATTACCGCGGCTGCTGGCACAGCTTTAGC
+
CCCCCGGGGGGGGGGGGGGGGGGGGGGGGGGGGGGGGGGGGGGGGGGGGGGGGGGGGGGGGGGGGGGGGGGGGGGGGGGGGGGGGGGGGGGGGGGGGGGGGGGGGGGGGGGGGGGFGGGGGGGGGGGGGGGGGGGGGGGGGGGFGGG=FFGFGFGFGGGGGGFGGGGGGGGGFGFGGFGGGGGGGGADFF@DGGGGGGGGGEFFGFFF@DEG*?E>DAGGEGFFFGABBGB@>@BFFFGFGF@E;5CCFGF;;@FEF<><10;)>FG?F14664><AF<9>>B0182?FF()(4.09*);0
@M03364:396:000000000-C9LGT:1:1101:16834:5246 2:N:0:10
GGACTACCGGGGTTTCTAATCCTGTTTGCTACCCACGCTTTCGAGCCTCAGTGTCAGTATTATGCCAGAAGGCTGCCTTCGCCATCGGTATTCCTCCAGATCTCTACGCATTTCACCGCTACACCTGGAATTCTACCTTCCTCTCACATACTCTAGCTCTACAGTTTCAGATGCAGTTCCCAGGTTAAGCCCGGGGATTTCACATCTGACTTATAGAGCCACCTACGCTCCCTTTACGCCCAGTAATTCCGATTAACGCTTGCACCCTCTGTCTTACCGCGGCTGCTGGCACAGCGTTCGC
+
CCCCCGFGGGGGGGGGGGGGGGGGGGGGGGGGGGGGGGGGGGGGGGGGGGGFGGGGGGGGGGGGGGGGGGGGGGGGGGGGGGGGGGGGGFGGGGGGGGGFFGGGGGGGGGGGFGGGGGGGGGGGGGGGGGGGGGGGGGGGGGFFGGGDGFFEC7=9FFGGGGFGGGGGGGFGBFEGGFFFFGG>FFADFDFGGGGGDGGGGFGFGFFF@FEGFF,:CEGGEGFFF?=BFDF=:>E48>E:C62;1?CFFGG@<D@CF;;<FDFFGGD;F?:62)6.:8442>>6>?>?2?0721()8)(9)
@M03364:396:000000000-C9LGT:1:1101:17036:5253 2:N:0:10
GGACTACACGGGTATCTAATCCTGTTCGCTCCCCACGCTTTCGCTCCTCAGCGTCAGTAACGGCCCAGAGACCTGCCTTCGCCATTGGTGTTCTTCCCGATATCTACACATTCCACCGTTACACCGGGAATTCCAGTCTCCCCTACCGCACTCAAGCCCGCCCGTACCCGGCGCGGATCCACCGTTAAGCGATGGACTTTCACACCGGACGCGACGAACCGCCTACGAGCCCTTTACGCCCAATAAATCCGGATAACGCTTGCACCCTACGTATTCCCGCGGCTGCTTGCCCGTCTGTAGC
+
CCCCCGGGGGGGGGGGGGGGGGGGGGGGGGGGGGGGGGGGGGGGGGGGGGGGGGGGGGGGGGGGGGGG8FFGGGGGGGGGGGGGGGGGEGGGGGGGFGGFGGGGGGGGGGGGGGGGGG=CGGGGGGGGCEGGGGGGFFFGGGGFGFGGGFGFGFGFFFFGGGBGEGGGGGEGFGFGEBEGFGGE;EF;FFG3DCGCFGGGGFG<<ABBFG950):77>GGFGBFFGB)837:(4>4ABGGGF17/4<>FC5>0::AF(14::;)>FC,,4?(2-.)6A(-(,(411)641()3,,))/.:F
@M03364:396:000000000-C9LGT:1:1101:15171:5266 2:N:0:10
GGACTACTGGGGTATCTAATCCTATTTGCTCCCCACGCTTTCGTGCCTCAGCGTCAGTAACAGGCCAGGCGGCCGCCTTCGCCACTGGTGTTCTTCCATATATCTACGCATTTTACCGCTACACATGGAGTTCCACCGCCCTCTCCTGTCCTCCAGCCTGCCAGTTTCCAAAGCCTGTACCGGTTGCGCCGGTACCTTTCACTTCAGACTTAACCGGCCGCCTACGCACCCTTTACGCCCAATCATTCCGGATACCGCCCGCCACCTACGTATTACCGCTGCTGCTGGCCCGTAGTTTCCC
+
CCCCCGGGGGGGGGGGGGGGGBFFFGGGGGGGGGGGGGGGGGGGGGGGGGGGGGGGGGGGGGGFGGGGGGGGGGGGGGGGGGGGGGGGFFCFGGFGGGGGGGGGGGGGGGGGGFGFGGGGGECFFGFF=FGGFFGGGFGGDDDDFFGFFFFCFBGFFGGGFGADFFFGGGGGFGFFGFFFECC:>C3-?EGGGDECCFGC:7BEC665=F?CEF@3C6EGFGF:?8()-C6<??24:(C?*,3:?<:B6F)(8<4:3(--4-2(9C5(,,,,.5))6*,(41.4??23((,(((,09*)*2
@M03364:396:000000000-C9LGT:1:1101:6047:5290 2:N:0:10
GGACTACTCGGGTATCTAATCCTGTTTGCTACCCACGCTTTCGAACCTCAGTGTCAATATGATGCCAGAAGGCTGCCTTCGCCATCGGTATTCCTCCAGATCTCTACGCATTTCACCGCTACACCTGGAATTCTACCTTCCTCTCACCTATTCTAGCCTAACAGTATCAGATGCAGTTCCCAGCTTAAGCCCGGGGATTTCACATCTGACTTATCAAGCCACCTACGCTCGCTTTACGCCCCGTCATGCCTATTCACGCTTGCACCCTCTGTATTACCGCGGCGGCTGGCACAGTGGTGGC
+
CCCCCFGGFEECFGGGGGDGGGFEGGGGGGGGGGGGGGGGGFGGGGGGFCFEEFFFFCFGGGGGGGGGGGFGGGFDFEGG?EGECGFGCGGGGGFGFGFFFGD?FFGGGDEDAFGFGEEG6F?FFFFEGGGGGGGAEFGGGDFDGFG@DDE9C;97FDEDDGFGF@ED;C>E+=*AEFFGGGG,=A8:DFFD>CCEDEECGEG72:FE*=AFFAF@FC9CCG9=B>=>>D)(/558>@EGF(./.6=)187;)9)9A8<6@<5=GDD<DFFA244-)+--49;60((,4((.(()*)*(19
@M03364:396:000000000-C9LGT:1:1101:9530:5294 2:N:0:10
GGACTACTGGGGTTTCTAATCCTGTTTGCTCCCCACGCTTTCGCACCTCAGTGTCAGTATCAGTCCAGGTAGTCGCCTTCGCCACTGGTGTTCCTTCCTATATCTACGCATTTCACCGCTACACAGGAAATTCCACTACCCTCTACCATACTCTAGCTTGCCAGTTTTGGATGCAGTTCCCAGGTTGAGCCCGGGGATTTCACATTCAACTTAACAAACCACCTACGCGCGCTTTACGCCCAGTAATTCCGATTAACGCTTGCACCCTCTGTATTACCGCGGCTGCTGGCACAGACTTAGC
+
CCCCCGGGGGGGGFGGGGGGGGGGGGGGGGGGGGGGGGGGGGGGGGGGGGGGGCGGGEGGGGGGGGGGGGGGGGGGGGGGGGFGGGGGFGEEGGCFFGGGGGGGGGFGFGGGGGGGGGGGGGFGGGGGGGGGGFGGGFGGGGGFGFGGGFGFGEGFEEGF?FFGFFGFGGGGFFEGGFAFFA=:@EGEFGGGGGGGDGGFGEGEGFFEFG@C@=?>GFGGDGFFFD@?9?@@@F@CEDCF4(4=AEEFFGD;?F:4F?F?00;<FEC(405A)):4<@-44940(4.4:1(5,:2)0*)20
@M03364:396:000000000-C9LGT:1:1101:20488:5315 2:N:0:10
GGACTACTAGGGTTTCTAATCCTGTTTGCTCCCCACGCTTTCGCACCTCAGTGTCAGTATCAGTCCAGGTGGTCGCCTTCGCCACTGGTGTTCCTTCCTATATCTACGCATTTCACCGCTACACAGGAAATTCCACCACCCTCTACCATACTCTAGTCAGTCAGTTTTGAATGCAGTTCCCAGGTTGAGCCCGGGGATTTCACATCCAACTTAACTAACCACCTACGCGCGCTTTACGCCCAGTAATTCCGATTAACGCTTGCACCCTCTGTTTTCCCGCGGCTGCTGGCCCAGATTTAGC
+
CCCCCGGGGGGGGGGGGGGGGGGGGGGGGGGGGGGGGGGGGGGGGGGGGGGGGGGGGCGGGGGGGGGGGGGGGGGGGGGGGGGGGGGGEFGGGGGGGGGGGGGGGGGGGGGGGGGGGGGGGGGGGGGFGGGGGGGGG8?FGGGFGGC@DDFFFB?DGGGF;FBFGGGCGGFGBF*=EFGFFFGGGF,1@DE8CEGD9EGGGFGF>AFE5CCEEFCEG=GFFGFFEE=EFD21;<FEFDGGGF@E69?CFG68?@@)88926(/)9;D26(,)).:))022,424640:0(1((,,***-22
@M03364:396:000000000-C9LGT:1:1101:26186:5319 2:N:0:10
GGACTACCGGGGTTTCTAATCCTGTTTGCTCCCCACGCTTTCGCACCTCAGTGTCAGTATCAGTCCAGGTAGTCGCCTTCGCCACTGGTGTTCCTTCCTATATCTACGCATTTCACCGCTACACAGGAAATTCCACTCCCCTCTACCATACTCTAGCTTGCCAGTTTTGGATGCAGTTCCCAGGTTGAGCCCGGGGATTTCACATTCAACTTACCAAACCACCTACGCGCGCTTTACGCCCAGTAATTCCGATTCACGCTTGCCCCCTCTGTCTTACCGCGGCTGCTTGCACAGACTCCGC
+
CCCCCGGGGGGG@FGGGGGGGGGGGGGGGGGGGGGGGGGGGGGGGGGGGGGGGGGGGGGGGGGGGGGGGGGGGGGGGGGGGGGGGGGGCFGGGGGGGGGGGGGGAFFGGGGGGGGGGGGGGGGGGCEDFGGGGGGGG,=EFGGFGGG8EFGEB;+=DFGGGGFGGGGGGGFGFG<FGFGGGGG?EG<@FFCDGEEGDEGGGFGFGFF<EGEGE+<>CBGGFG@=BC(?5D;@6;;64;ECGF?@/5<2*:>6:?)67446BB@(9CD>B2..))6).<(2(4(9(())56.4),()0)(11
@M03364:396:000000000-C9LGT:1:1101:22698:5329 2:N:0:10
GGACTACTCGGGTTTCTAATCCTGTTCGCTACCCACGCTTTCGTGCCTCAGCGTCAGTCACAGGCCAGGCTGCCGCCTTCGCCACTGGTTTTCTTCCATATCTCTGCGCATTTTACCGCTACACATGGAGTTCCACCGCCCTCACCTATCCTCGAGTCTGCCAGTTTCTGAATCATAGATCAGTTGTGCTCATCCCTTTTCCTTCAGACTTATATGACCGCCTGCCACCCCTTTATGCCCAATCCTTCCGCATACCCCTCGACACATCCTTATTCCCCGGGCTGCTAGCCCGTAATCCCCC
+
B<A<,C@EE7FEFGEFFG9FFFG,E6687F@C<FFGGGGGGFGCFD@FC=CEC@@@,<<<<FAFDGCFGG,E:FF:C,B,AFB,BF<BF,CBF,EGG<FE<BEAFA54=8FB,5D:<4+=16=<EDF,::BFCGE<,4+@>C,5+8E,@+,0:)0@,@3E;,*2@BA,,@,>EF*2,+,7,,3,@,,03;FC+,5@CE82E6FC+;6EEFCG4+2/56F*)?5((,)*-1((-)76?<7<:(5())))2:36(()()(/,.,:-9**)(...)6)),*((-41(24.-(((-,417**)19
@M03364:396:000000000-C9LGT:1:1101:18632:5337 2:N:0:10
GGACTACAGGGGTTTCTAATCCTGTTCGCTCCCCACGCTTTCGCTCCTCAGCGTCAGTAACGGCCCAGAGACCTGCCTTCGCCATTGGTGTTCTTCCCGATATCTACACATTCCACCGTTACACCGGGAATTCCAGTCTCCCCTACCGCACTCAAGCCCGCCCGTACCCGGCGCGGATCCACCGTTAAGCGATGGACTTTCACACCGGACGCGACGAACCGCCTACGAGCCCTTTACGCCCAATAAATCCGGATAACGCTTGCACCCTACGTATTCCCGCGGCGGCTGGCACGTCGTCCGC
+
CCCCCGGGGGGGGGGGGGGGGGGGGGGGGGGGGGGGGGGGGGGGGGGGGGGGGGGGGGGGGGGGGGGGFGGGGGGGGGGGGGGGGFGGFGGGGGGGGGGGGGGGGGGGGGGGGGGGGGGGGGGGGGGGGEGGFGGGGGGGGGGDGGGCGDGFGFGFGFGGCFFGG7EGGGDGDC@G=BGGGGGDEE@8FGG:CGGGGGGGGFGFGFF>BGFD>3:3CBGGFGFFFGB::DBFFFFAA?EGGF?<729<FGG;?0,6?47?<BG)CFGFFF?,).8)-3476>>(399(86,,-4()0)-9C
@M03364:396:000000000-C9LGT:1:1101:24825:5384 2:N:0:10
GGACTACAGGGGTTTCTAATCCTGTTCGCTCCCCACGCTTTCGCTCCTCAGCGTCAGTAACGGCCCAGAGACCTGCCTTCGCCATTGGTGTTCTTCCCGATATCTACACATTCCACCGTTACACCGGGAATTCCAGTCTCCCCTACCGCACTCAAGCCCGCCCGTACCCGGCGCGGATCCACCGTTAAGCGATGGACTTTCACACCGGACGCGACGAACCGCCTACGCGCCCTTTACGCCCAATCAATCCGGATAACGCTTGCACCCTACGTATTACCGCGGCTGCTGGCACGCGGTTAGC
+
CCCCCGGGGGGGFFGGGGGGGGGCFGGGGGGGGGGGGGGGGGGGGGGGGGGGGGGGBFGGGGGGGGGGGGGGGGGGGGGGGGGGGGGGGGGGGGGGGGGGGFEGGFGGGGGGGGGGGGGGGGGGGGGG:FGGGGGFFFGGGGGFGGGEGFGAFFFFGGGGGGFGGDGGGGGGFG>CCDGGFCCCCG:3FFEG*5C*;FCGCCFEFB@00D>E()2359GGFGFFFG6)(129>(8)58GGG:(355).9FG;(-3)7?>??(2<GFD0(4((..3)6<?07>BB6?72.:3?<(()))-7:
@M03364:396:000000000-C9LGT:1:1101:25410:5388 2:N:0:10
GGACTACTGGGGTTTCTAATCCTGTTTGCTCCCCACACTTTCGTACCTCAGTGTCAGTTACTGTCCAGAAAGCCGCCTTCGCCACCGGTGTTCCTCCTAATATCTACGCATTTCACCGCTACACTAGGAATTCCGCTTTCCCCTCCAGCACTCAAGTAACCCAGTTCATGGGGCGAACAATGGTTACGCCGTTGCCTTAAACCCCATGCTTAGGAAACCACCTACGTACTCTTTACGCCCAATAATTCCGTATAACGCTCGCCCCCTACGTATTACCGCGGCTGCTTGCACGTAGTTCGCC
+
CCCCCGGGGGGGGGGGGGEGGGGFGGGGGGGGGGGGGGGGGGGGGGGGGGGGGGGGGGGGGGGGGGGGGGGGGGGGGGGGGGGGEGGGFGGGGGGGGGGGGGGGGGGGGGGGGGGGGGGGGGGGGGGGGGGGGGGGGGGGGGGDGEG?GFGFGFGFGFGGFGEGGGFGGGGDEGACEDGGFFGFGG,:BC*9CCEGGFGFFBGFGFFFEGF?=6,1?BGGFG@16*6/:9>EFFFF?D5=F?;=ACEFFG2(22).74(329:1DED03::)6?)).14-29-2<025<<???<1)=4:)9
@M03364:396:000000000-C9LGT:1:1101:9873:5398 2:N:0:10
GGACTACTGGGGTTTCTAATCCTGTTCGCTCCCCACGCTTTCGCTCCTCAGCGTCAGTAACGGCCCAGAGACCTGCCTTCGCCATTGGTGTTCTTCCCGATATCTACACATTCCACCGTTACACCGGGAATTCCAGTCTCCCCTACCGCACTCAAGCCCGCCCGTACCCGGCGCGGATCCACCGTTAAGCGATGGACTTTCACACCGGACGCGACGAACCGCCTACGAGCCCTTTACGCCCAGTAAATCCGGATAACGCTTGCACCCTACGTAGTCCCGCGGCTGCTGGCACGTAGGTAGC
+
CCCCCGGGGGGGGGGGGGGGGGGGGGGGGGGGGGGGGGGGGGGFGGGGGGGGGGGGGGGGGGG7FGDGCFFGGGGGGGGGGGGGGFGGFGGGGGGGGGGGGGGGGGGCFGGGGGGGGGGCGGGGGGGGGGGGGGGFDGCFGGEDDFFEDEGFGFGFGCFGDE5;B89EGEEGDG=G*0CF,<>B8?B=FF5*<CE6CFGGGFGFC>BBBGFGB)24)3EEBG>B?E30:D><08>>D?EGE8(.*6--7C<(((()91;:0:F>CFG03:-4)(-))3460349BF8,44(5(,,))1)90
@M03364:396:000000000-C9LGT:1:1101:21472:5423 2:N:0:10
GGACTACCCGGGTTTCTAATCCTGTTTGCTACCCACGCTTTCGAGCCTCAGTGTCAGTATTATGCCAGAAGGCTGCCTTCGCCATCGGTATTCCTCCAGATCTCTACGCATTTCACCGCTACACCTGGAATTCTACCTTCCTCTCACATACTCTAGCTCTACAGTTTCAGATGCAGTTCCCAGGTTAAGCCCGGGGATTTCACATCTGACTTATAGAGCCACCTACGCTCCCTTTACGCCCAGTAATTCCGATTCACGCTTGCACCCTCTGTATTACCGCGGCTGCTGGCACAGACTTAGC
+
CCCCCGGGGGGGGGGGGGGGGGGGGGGGGGGGGGGGGGGGGGGGGGGGGGGGGGGGGGGGGGGGGGGGGGGGGGGGGGGGGGGGGGGGGGGGGGGGGGGGGGGGGGGGGGGGGGGGGGGGGGGGGGGGGGGGGGGGGGGGGGGFGGGDGFGEFECFGGGGGGFGGGGGGGFGFFFGGFFGGGF:GG<DFFGGGGGGGGGGGEGFGFFFFGFGCF:ED*ECEGFFFC@?DDADBBEE:9=CF@FF+9CEFG<<FF3CFFF@<?FEGGG<@8=6)7?)9>:>03;0(42)5:13(44)99)0:
@M03364:396:000000000-C9LGT:1:1101:17112:5428 2:N:0:10
GGACTACTCGGGTTTCTAATCCTGTTCGCTCCCCACGCTTTCGCTCCTCAGCGTCAGTAACGGCCCAGAGACCTGCCTTCGCCATTGGTGTTCTTCCCGATATCTACACATTCCACCGTTACACCGGGAATTCCAGTCTCCCCTACCGCACTCAAGCCCGCCCGTACCCGGCGCGGATCCACCGTTAAGCGATGGACTTTCACACCGGACGCGACGAACCGCCTACGAGCCCTTTACGCCCAATAAATCCGGATCACGCTTGCACCCTACGTCTTCCCGCGGCTGCTGGCACGTCGTTGGC
+
CCCCCGGGGGGGGGGGGGFGGGGGGGGGGGGGGGGGGGGGGGGGGGGGGGGGGGGGGGGGGGGGGGGGGGGGGGGGGGGGGGGGGGGGFGGGGGGGGGGGGGGGGGGGGGGGGGGGGGECGGGGGGGGFGGGGGGFGGFGGGGFGGGGGFGBFFGFFGGGGGFGGGGGGGGDEGBGCAGGGGF>FEC?FGGGGGGCFFGGGFGFGFF>;D6=>):199EGFGFF:??36DBFFFFADFGGG?(.<)6>FGDFFB(:F:<?(4;3FFD<42-.(.:)6C3(416;(83:71(52(().),97
@M03364:396:000000000-C9LGT:1:1101:14936:5444 2:N:0:10
GGACTACTCGGGTATCTAATCCTGTTTGCTACCCACGCTTTCGAACCTCAGTGTCAGTATGATGCCAGAAGGCTGCCTTCGCCATCGGTATTCCTCCAGATCTCTACGCATTTCACCGCTACACCTGGAATTCTACCTTCCTCTCACCTACTCTAGCCTAACAGTATCAGATGCCGTTCCCAGGTTAAGCCCGGGGCTTCCACATCTGACTTATCAAGCCACCTACGCTCGCTTTACGCCCAGTAATTCCGATTTACGCTTGCACCCTCTGTATTCCCGCGGCTGCTGGCACAGCTTTAGC
+
CCCCCGGGGGGGGDGGGGGGGGGGGGGGGGGGGGGGGGGGGGGGGGGGGGGGFGGGGGGGGGGGGGGGGGGGGGGGGGGGGGEGGGGGGGGGGGGGGGGGGGGGGGGGGGGGGGGGGGGGGGGGGGGGFGGGGGGGGGGFGGE9FGGGGFGFFFFFFFGGGGFGGGGGGGGGFGFGGEGGGFG=FGFFFGGGGGGGGGGGGEGFGFFFFGFGFFFEF@AFBGFFFEAEFGFF?9BCE>EGG??;;3CEFGF;D?(7@?DFFFG<FGG2<:4A):A)6<42-4416<7:?F744:(0*6)::
@M03364:396:000000000-C9LGT:1:1101:8684:5453 2:N:0:10
GGACTACTCGGGTATCTAATCCTGTTTGCTACCCACGCTTTCGAACCTCAGTGTCAGTATGATGCCAGAAGGCTGCCTTCGCCATCGGTATTCCTCCAGATCTCTACGCATTTCACCGCTACAACTGGAATTCTAACTTCCTCTCACCTACTCTAGCCTAACAGTATCAGATGCCGTTCCCAGGTTAAGCCCGGGGCTTTCACATCTGGCTTGTCAAGCCGCCTACGCTCGCTTTACGCCCAGTTATTCCCGTTAACGCTTGCACCCCCCGGATTACCGCGGCTGCTGGCGCCGATTTGGC
+
CCCCCGGGGGGGGFFFGGGDGG9EFGGGAFFGGFF@FEGFGGGFF,@?FGG@F@FGF@AF9CFFFFD8,CFGGGFG8FG,A:BF7FFDCFGGFEF<,FGFE,4C9@?<:EGGGCF<?@CDECG,@=EF@=FFCCF,@,=F:D,9FD9,>DED8;39?=E?>,;8EEGG,=4,<9)=@<,AFC6BFGG5DE8+=C6;>EEFGFGC9A+**2)@)0,2==G*);4:>B=8242>9B1)1(*41,,.+1<E7C*(,6(6+((/-2*)0;>(((-((48)-+446(((,(.)51;?(((0))-:*
@M03364:396:000000000-C9LGT:1:1101:12513:5462 2:N:0:10
GGACTACAAGGGTTTCTAATCCTGTTTGCTCCCCACGCTTTCGCACCTCAGTGTCAGTATCAGTCCAGGTAGTCGCCTTCGCCACTGGTGTTCCTTCCTATATCTACGCATTTCACCGCTACACAGGAAATTCCACTACCCTCTACCATACTCTAGCTTGCCAGTTTTGGATGCAGTTCCCAGGTTGAGCCCGGGGATTTCACATTCGACTTAACAAACCACCTACGCGCGCTTTACGCCCAGTAATTCCGATCAACGCTTGCACCCTCCGTATTACCGCGGCTGCTGGCACAGCGTTCGC
+
CCCCCGGGFGGGGGGGGGGGGGGGGGDGGGGGGGGGGGGGGGGGEGGGGGG<FGGGGFFCGFGFGGGGGGGGCFFGGGGGGGGGGGGGFFGGGGGGGFFFGGGGGGGGGGGGGGGGGGGGGGGG?EGFGGGGGGGGG4+EFGGFGGGGFFGEE9DFGGGGFGFGF>DEFCFDDFEGGFGG?D=DFGFDFFGGGGGGCGFFGCGFGFB*;DAGE+;6?)=C=GFFFF@D@G=99@D<3;EFE(6;AC??=FD/,((.?:74:<5)9CC:(,48(4>AAG:93;9(4623?:4<((()08(97
@M03364:396:000000000-C9LGT:1:1101:9873:5468 2:N:0:10
GGACTACTCGGGTTTCTAATCCTGTTTGCTCCCCACGCTTTCGCACCTCAGTGTCAGTATCAGTCCAGGTAGTCGCCTTCGCCACTGGTGTTCCTTCCTATATCTACGCATTTCACCGCTACACAGGAAATTCCACTACCCTCTACCATACTCTAGCTTGCCAGTTTTGGATGCAGTTCCCAGGTTGAGCCCGGGGATTTCACATCTGACTTATAGAGCCACCTACGACCCCTTTACGCCCAGTAATTCCGATTAACGCTTGCACCCTCTGTAGTACCGCGGCTGCAGGCCACGGATTTAC
+
CCCCCGGFGGGGFEGGGGGGG9FFEGGGFFDGGGFGGGGGGFGGGGGGGDGGGBFFGF9C@FGGGGGGFGFFGGGGEEG<FGGGGGGGFGFCGG=FFFGGGGGGGGFCFGGG9CEEGGGGGFFGGGGGFGGGGGGGGGGGGGF??EGGGFCDADGBFGFGFC9DAFAFFDDFFEDF=@:3ED=:D=,8DFF6DCEG>>GGEEGAFF6*;=:;*1@A+:?F@GF@E?)3(2955@EFF=EGC78;+<CEFG*;2;DFF?(/((3/;E<(-.4>)).).0,(44>>73((.72(-2-))))02
@M03364:396:000000000-C9LGT:1:1101:5150:5487 2:N:0:10
GGACTACTAGGGTTTCTAATCCTGTTCGCTCCCCACGCTTTCGCTCCTCAGCGTCAGTAACGGCCCAGAGACCTGCCTTCGCCCTTGGTGTTCTTCCCGATATCTACACATTCCACCGTTACACCGGGAATTCCAGTCTCCCCTACCACACTCAAGCCCGCCCGTACCCGGCGCGGCTCCACCGTTAAGCGATGGACTTTCACACCGGACTCGCCAAACCGCCTCCGTCCCCTTTACGCCCACTAAATCCGGATAACACTTGCACCCTACGTATTACCGCGGCTGCTGGCACGGAGTCTGG
+
CCCCCGF@6<CE@,CFGG9,CFF<CF9FFCEFGGFGGGGGGGGGGGGGFGCFGCFGFF9FD@FGEG7EECGFGFGGEGGG7FG,6,:FEFGGE<DFGFFGGGGGGGGGGGGGA?CFGGGC>C=FE@7F:+EFGG8?E,65,=3:=>,,6;FD85=:B+@CCF59F+:6<;58@C=>*8*7,421CE*,;FC3DE=*8?EFD7ECCB)(2<(::)?(148=2C422;3)()434:)))2AEE:(2).))97)((-()*),-6)<<FFG0:?0.,-8)693140,,(4742?.5((-)0))**
@M03364:396:000000000-C9LGT:1:1101:25974:5500 2:N:0:10
GGACTACTCGGGTATCTAATCCTGTTTGCTACCCACGCTTTCGAGCCTCAGTGTCAGTATTATGCCAGAAGGCTGCCTTCGCCATCGGTATTCCTCCAGATCTCTACGCATTTCACCGCTACACCTGGAATTCTACCTTCCTCTCACATACTCTCGCTCTACAGTTTCAGATGCAGTTCCCAGGTTAAGCCCGGGGATTTCACATCTGCCTTATCGAGCCACCTACGCTCCCTTTGCGCCCAGTCATTCCTATTTACGCTTGCACCCTCTGTCTTTCCGCGGCTGCTGGCACAGCTTCCGC
+
CCCCCGGGCGEGGGGDGGGGGGGCGGGGFGGGGGGGGGGGGGGGGGGGGF@FGGGGGGGGGGGGGGGGFGFGGGGGGGGGGDGGGGGG:FGGGCFFGGGFFGGGGGGGGGGDFEFEFGGGGGGGGGGGEGGGGGGFFCGGGGGFGEF,EDFFDD+:7AFGBFFGGGGGGGFFFGB8EDFGFFF=EFC*=,,@CGGGGGGGFEGFGFFE*9:;*+,19>EGBGF:)6<>29=DDF=*06CCF@DE*/?5FC+9C?)7:0;7;;:)>FG(6589).5)6@2:>BB;>:3)81()(4()7*)>C
@M03364:396:000000000-C9LGT:1:1101:20250:5513 2:N:0:10
GGACTACTCGGGTTTCTAATCCTGTTCGCTCCCCACGCTTTCGCTCCTCAGCGTCAGTAACGGCCCAGAGACCTGCCTTCGCCATTGGTGTTCTTCCCGATATCTACACATTCCACCGTTACACCGGGAATTCCAGTCTCCCCTACCGCACTCAAGCCCGCCCGTACCCGGCGCGGATCCACCGTTAAGCGATGGACTTTCACACCGGACGCGACGAACCGCCTACGAGCCCTTTACGCCCAATAAATCCGGATAACGCTTGCCCCCTACGTATTCCCGCGGCTGCTGGCCCGGCGTTAGC
+
CCCCCGGGGGGGGGGGGGFGGGGGGGGGGGGGGGGGGGGGGGGGGGGGGGGGGGGGGGGGGGGGGGGGGGGGGGGGGGGGGGGGGGGGGGGGGGGGGGGGGGGGGGGGGGGGGGGGGGGGGGGGGDGGCGGGGGGGGGGGGGGFGGGDGFGAFD8DFGGGGGEGGGGGGGED>C=DEFGD,CF<EGC=FD57FDEFGGGGG)CCFFF>;G>EF3:7<>GG9D>?(;38<DF6:B:BF?GGG?61<AA>FF39?<(-929?:?;(>CD>?B<F):72>E:;36>;B?702118>(()0)(9:
@M03364:396:000000000-C9LGT:1:1101:8687:5552 2:N:0:10
GGACTACAGGGGTTTCTAATCCTGTTTGCTACCCACGCTTTCGAGCCTCAGTGTCAGTATTATGCCAGAAGGCTGCCTTCGCCATCGGTATTCCTCCAGATCTCTACGCATTTCACCGCTACACCTGGAATTCTACCTTCCTCTCACATACTCTAGCTCTACAGTTTCAGATGCAGTTCCCAGGTTAAGCCCGGGGATTTCACATCTGACTTATAGAGCCACCTACGCTCCCTTTACGCCCAGTAATTCCGATTAACGCTTGCACCCTCTGTATTACCGCGGCTGCTGGCCCCGCGTTCGC
+
CCCCCGGGGGGGGGGGGGGGGGGGGGGGGGGGGGGGGGGGGGGGGGGGGGGFGGGGGGFGGGGGGGGGGGGGGGGGGGGGGGGGGGGGGGGGGGGGF8FGGGGGGGGGGGGGGGGGGGGGGGGGGGGGCGFGGGGGGGGGGGGDDFG,@DGEFFGFGGGGGGFGGGGFAD>FFGFGGFFGGGGGFG98DFDCDGGGGEGEECGFGA8;*=AGFF,;<CGFEGFF)6:A9DBFFFFCEDGG>2=(B54>FG4/:D(;C61;;;F3*B<;?8=9?5?ECF(--(47>0),4:((-3(.0)4>5
@M03364:396:000000000-C9LGT:1:1101:24243:5561 2:N:0:10
GGACTACTGGGGTATCTAATCCTGTTTGCTACCCACGCTTTCGAGCCTCAGTGTCAGTATTATGCCAGAAGGCTGCCTTCGCCATCGGTATTCCTCCAGATCTCTACGCATTTCACCGCTACACCTGGAATTCTACCTTCCTCTCACATACTCTAGCTCTACAGTTTCAGATGCAGTTCCCAGGTTAAGCCCGGGGATTTCACATCTGACTTATGGAGCCACCTACGCTCCCGTTACGCCCAATAAATCCGGATCACGCTCGCACCCTACGTATTACCGCGGCTGCTGGCACGTACTCTGC
+
CCCCCGGGGGGCFEGGGGGGGGG@FFGGGGGGGGGGDGGGGGGGGGGCCFCFGGGGEFGGGGGFGGGGGGGGGGGGGGGFGGGGGEFGGGGGAEGAFEFGCFGG,@FG7C:FFFEFFEG>CEFGFFGGFFGGGGGGGGGGGGGFFGG,ED?DC0?DGGGGGGFGGGGGGGGF5=*?ADFGE=D7DF9>DC@FGGDDGGG?C7;7=FF<5D6FAA7):@F5)C@))4:4//:>2<::@D5CF2B3/>45AFD;@00(243;7681DCC:0?:8)-,)6:1(41-(((.,4?036,().*):7
@M03364:396:000000000-C9LGT:1:1101:13595:5565 2:N:0:10
GGACTACTCGGGTTTCTAATCCTGTTTGCTCCCCACGCTTTCGCACCTCAGTGTCAGTATCAGTCCAGGTAGTCGCCTTCGCCACTGGTGTTCTTTCCTATATCTACGCATTTCACCGCTACACAGGGAATTCCACTATCCTCTACCATACTCTAGTTTGCCAGTTTTGGATGCAGTTCCCCGGTTGAGCCCGGGGATTTCACATCCAACTTAACTAACCACCTCCGCGCGCTTTACGCCCAGTAATTCCGAATCACGCTTGCCCCCTCTGGATTTACGCGGCTGCTGGCACAGCTTTGGC
+
CCCCCGGG8FEGGCCGGGGGGFGGEGGGGGCFGGFGEGGGGGG;,@FGGGGAFGFFGG,<CEGGGGGGGFGF6EFEGGGGGGGCFGGGFFGGF,@,E,@FFGGGGGGGEGGGFGFFFGGGGGGGGCF+B9BBAF,AE=6FEFGFFFCF,;EDF7CD,,6,@FFGFCD@,@B,;FBFGFDD,,6CEE:)*<,3;;:E*BEGGEF7?**):D>D=8<*=4DC*39D2B8:2?;>FFFEEDCDED;;ACCCFGG0(4(6@:FBFF1,7@54(()).:))-343224>04387(,.(,(0*0)00
@M03364:396:000000000-C9LGT:1:1101:24843:5583 2:N:0:10
GGACTACCAGGGTTTCTAATCCTGTTTGCTACCCACGCTTTCGAGCCTCAGTGTCAGTATTATGCCAGAAGGCTGCCTTCGCCATCGGTATTCCTCCAGATCTCTACGCATTTCACCGCTACACCTGGAATTCTACCTTCCTCTCACATACTCTAGCTCTACAGTTTCAGATGCAGTTCCCAGGTTAAGCCCGGGGATTTCACATCTGACTTATAGAGCCACCTACGCTCCCTTTCCGCCCAGTGATTCCGATTCACGCTTGCACCCTCTGTATTCCTGCGGCTGCTGGCCCAGCTTTCGC
+
CCCCCGGGGGGGGGGFGGFGGGGGGGGGGGGGGGGGGGGGGGGGGGGGGGGDGGGGGFGGGGGGGGGGFGGGGGGGGGGGGGGGEGGGCFGFGGGGDGGEFGFECFGGGGGGAEFGGEGGGGGGGGGGFFGGGGGGGFGGFFGFGFG,>FGEFECFEGGGGGFGGGGGFGGGFFFGGFGGGFF7F8?>7CDDDGDGCGG,:CFE9AAE7CEG5?,3?AFFFGFF@@=BA;>BBFF*:9EFF(8@*.19BG<(2?)/+2=;;?=);B9;?;4C?<?31,.496>;BF2)3:484:()**)71
@M03364:396:000000000-C9LGT:1:1101:6443:5596 2:N:0:10
GGACTACAGGGGTTTCTAATCCTGTTTGCTCCCCACGCTTTCGAGCCTCAGCGTCAGTTACAGTCCAGAGAATCGCCTTCGCCACTGGTGTTCTTCCTAATCTCTACGCATTTCACCGCTACACTAGGAATTCCATTCTCCTCTCCTGCACTCTAGACTTCCAGTTTGAAATGCAGCACCCAAGTTGAGCCCGGGTATTTCACATCTCACTTAACAGTCCGCCTACGCTCCCTTTACGCCCAGTAAATCCGGACAACGCTCGCCACCTACGTATTACCGCGGCTGCTGGCACGTCTTTAGC
+
CCCCCGGFFGGGGGGGGGGGGGGEGGFGGGGGGGFGFGGGGGGFGGGGGGGGGGGGGGGGFFGGGGGGFGGGGGGGGGGGGGGGGFGGGGGGGGGGDGGGGGFGGGFGGGGGGGGGGGGGGGGGGGGGGGGGGGGGGG@FGGG=8EFDGFGBFEFF;EEGGGFGGFGFGGGCFGFG8DGGG6DFCF,;@>?GGGGGGGGGGFGECFFE7CEGEF,>CAFGFGDDFG=5)@@D=BE44@GGG?9=;<??FG3;DF18FB9(,(24*AC<((22<9?6>789(4346:)4>?0??(-))*.0:
@M03364:396:000000000-C9LGT:1:1101:8040:5600 2:N:0:10
GGACTACTCGGGTTTCTAATCCTGTTTGCTCCCCACGCTTTCGCACCTCAGTGTCAGTATCAGTCCAGGTAGTCGCCTTCGCCACTGGTGTTCCTTCCTATATCTACGCATTTCACCGCTACACAGGAAATTCCACTACCCTCTACCATACTCTAGCTTGCCAGTTTTGGATGCAGTTCCCAGGTTGAGCCCGGGGATTTCACATTCAACTTAACAAACCACCTACGCGCGCTTTACGCCCAGTAATTCCTATTAACGCTTGCACCCTCTGTATTACCGCGGCTGCTGGCCCCGATTTCGC
+
CCCCCGGGGGGGFGGGGGFGGGGGGGGGGGGFGGDGGGGGGGGGGGGGGGGGGGGGGFGGGGGGGGGGGGGFGGGGGGGGGGGGGGGGFGFGGGGGGGGGGGGGGGGGGGGGGGGGGGGGGEGGGGFFGGGGGGGGGGGGFGGFGFFDGFGFFEGFGGGGGGFG:FFFGGFGFF6=FFGGF8D7@F,:FF@DGGGGDEFFGEGFGFC@AC7C61D8CFGGBFDF269?@C@B0(6;E?GGGFF@+9EEFG+759E)+1912<C2CGD?<7:BFF9<9<((,146>:0:((,4-(()..)2*
@M03364:396:000000000-C9LGT:1:1101:7928:5629 2:N:0:10
GGACTACAGGGGTATCTAATCCTGTTTGCTCCCCACGCTTTCGTGCCTCAGTGTCAGTTACAGTCCAGAGAGCCGCCTTCGCAACTGGTGTTCCTCCTAATATCTACGCATTTCACCGCTACACTAGGAATTCCACTCTCCTCTCCTGCACTCAAGTTTCCCAGTTTCAAAGGCTTACTACGGTTGAGCCGTAGCCTTTCACCTCTGACTTAAGTGACCACCCACGCCCCCTTTACGCCCCGTAAATCCGGATAACGCTTGCCCCCTACGTATTACCCCGGCCGCCGGGCCGGTTTTCGCC
+
CCCCCGGGGGGGGGGGGGGGGGGGGGGGGGGGGGGGGGGGGGGGGGGGGGGFFGGGGGGGGGGGGGGGFFFGGFGGGGGGGGGGGFGGEGGGGGGGGGGFGEEFFGGGGGGEGGGGGGGGGGGGFFGGGGGGGFGGGGGGGGGFGF>@BDGFGBGF4E8DGGFCFEEGCGGGFGFCAFGDF6=FEGFDFG897@DFFGGF:=C*0;6*:CEF*3,2C59C)0)))*)*:C@(7;4>>9CF*(6,)2<6AGC(6377).23??GFF5)(.(4).46).+,-4((42(-(((((-,(.5*-19
@M03364:396:000000000-C9LGT:1:1101:10823:5642 2:N:0:10
GGACTACTGGGGTTTCTAATCCTGTTTGCTACCCACGCTTTCGAGCCTCAGTGTCAGTATTATGCCAGAAGGCTGCCTTCGCCATCGGTATTCCTCCAGATCTCTACGCATTTCACCGCTACACCTGGAATTCTACCTTCCTCTCACATACTCTAGCTCTACAGTTTCAGATGCAGTTCCCAGGTTAAGCCCGGGGATTTCACATCTGACTTATAGAGCCACCTACGCTCCCTTTACGCCCAGTAATTCCGATTCACGCTTGCACCCTCTGTATTACCGCGGCTGACGGCACAGAGTTAGC
+
CCCCCGGGGGGGGEGGGGGGGGGGGGGGGGGGGGGGGGGGGGGGGGGGGGGFFGGGGEFGGGGGGGGGGGFFGGGGGGGGGGGGGGGGGGGGGGGGGGGGGGGGGGEFGGGGGGGGGGDDGGGFF8FGEGGGFGG9FGGGGFGFGGG8BFGFFDDFGCGGGGFGGGGGGGDGFDDFGFGGG8=AFG?DFGEGGGGG>EGGGCFFCFFF5+6F@F7;BAGFFFFF)2:94D>DBFFFFFGFFDFF+*>?FC6;6,)/;;?D;1;4CCD??84C?CEC5F26299(33(4(4(4(3()994F*
@M03364:396:000000000-C9LGT:1:1101:12479:5652 2:N:0:10
GGACTACCGGGGTTTCTAATCCTGTTCGCTCCCCTAGCTTTCGCGCCTCAGCGTCAGTCGTGGCCCAGAAGGCCGCCTTCGCCACCGGTGTTCTTCCCGATATCTGCGCATTCCACCGCTACACCGGGAATTCCGCCTTCCCCTGCCAGACTCAAGCCGGCCGGTATCGGGAGCGGACGGGGGTTGAGCCCCCGGGTTTGACCCCCGACCAGGCTGGCCGCCTCCCCGCGCCTTACGCCCCCTGAATCCGGATACCCCCTTCCCCCCACCGCTTAACCCCGCCGCCTGGCCGGGCTTCCCC
+
CCCCCGGGEGEGGEGGGGGGGGGFGGGGGGGGGGGGGGGGGGGGGGGGGGGGGGGGGGGGFGGGGGGGFFGGGGGGGGGGGGGGGGGGGGGGGGGGGGGGGGGGGGGGGGGGGGGGGGGGEGGGGGGGGGFGGGGGG8;FGGGFGGG,49FEGFFFGGCEGD?CG:*<?EE*:F9G:A8/5/9/:=,.0AFDDGG5/AC=+6+4/<)73C(:6F=<C0@*,>,((*,),)-(24)58<EG8(1().45F7)(,(,))-(((.28FG)(4(((-4().3,(-4(39(((((((,((0.),*2
@M03364:396:000000000-C9LGT:1:1101:26429:5653 2:N:0:10
GGACTACCCGGGTTTCTAATCCTGTTTGCTACCCACGCTTTCGAACCTCAGTGTCAGTATGATGCCAGAAGGCTGCCTTCGCCATCGGTATTCCTCCAGATCTCTACGCATTTCACCGCTACACCTGGAATTCTACCTTCCTCTCACCTACTCTAGCCTAACAGTATCAGATGCCGTTCCCAGGTTCAGCCCGGGGCTTTCACATCTGCCTTATCAAGCCACCTACGCGCGCTTTACGCCCAGTAATTCCGATTCACGCTTGCCCCCTCTGTATTCCCGCGGCTGCGGGCACAGCGTTCGC
+
CCCCCGGGGGGGBFGGGGGGGGGGGGGGGGGGGGGGGGGGGGGGFGGGGGGGGGGGGGGGGFGGGGGGGGGGGGGGGGGFGGGGGFCGCFGGGGGGGGGGGGGFGGGGGGGGGGGGGEGGGGGGGGGGGGGGGGGGGEFGGGGFGGG8FFGFED+DAFGGCGFGGGGGGGDGF9DD>BFGGECBFG,:DFDDCGGGGGGGGFGFGFFF*2>F38D<CEGFBF<=)?@AFGBF>2?96?GEEDD.177<ACC66?))/4<<B08(*;C1?B).).62)3-,(429;(((--(3.,()80(91
@M03364:396:000000000-C9LGT:1:1101:14709:5680 2:N:0:10
GGACTACAGGGGTTTCTAATCCTGTTTGCTACCCACGCTTTCGAGCCTCAGTGTCAGTATTATTCCAGAAGGCTGCCTTCGCCATCGGTATTCCTCCAGATCTCTACGCATTTCACCGCTACACCTGGAATTCTACCTTCCTCTCACTTACTCTAGCTCTACAGTTTCAGATGCAGTTCCCAGGTTCAGCCCGGGGATTTCACATCTGACTTATAGAGCCACCTACGCTCCCTTTACGCCCAGTAATTCCTGTTTACTGTTGCACCCTCTGTATTCCCGCGGCTGCTGGCCATGATTTAGG
+
CCCC,6C@FF7CFEFGCGGG9,6,CF9E<FGEGF6FECB@FEFG?6@F@AFFEFDFFFGCEF,,CE<E,C9@@FEGFGGGGGGGGFGGGBFGGGG<FA=<,4><D=<9+@C:E<DFFGDCGEG?49EE8<AFEGGGFFDE:B9@D>E,9=F04;=D=DFGFGFGFFGFGAGGFGBFDDE:,,2+==,:;AE6=+8++8,@E@;*5@AE*=A:AF=*B5E73908)>)3:3/42>)995EBF@92BC?CFF81.7).+9)1?A9/*5:,,:;E))1).,,(,((-(().4((,...*//);*
@M03364:396:000000000-C9LGT:1:1101:11874:5699 2:N:0:10
GGACTACCCGGGTTTCTAATCCTGTTTGCTCCCCACGCTTTCGCACCTCAGTGTCAGTATCAGTCCAGGTAGTCGCCTTCGCCACTGGTGTTCCTTCCTATATCTACGCATTTCACCGCTACACAGGAAATTCCACTACCCTCTACCATACTCTAGCTTGCCAGTTTTGGATGCAGTTCCCAGGTTAAGCCCGGGGATTTCACATCTGACTTATAGAGCCACCTACGCTCCCTTTACGCCCAGTAATTCCGATTAACGCTTGCACCCTCTGTATTACCGCGGCTGCTGGCCCCGCGTTAGC
+
CCCCCGGGGGGGGGGGGGGGGGGGGGGGGGGGGGGGGGGGGGGGGGGGGGGGGGGGGGGGGGGGGGGGGGGGGGGGGGGGGGGGGGGGGGGGGGGGGGGGGGGGGGGGGGGGGGGGGGGGGGGGGGGFGGGGGGGGG=DGGGGFGGG8DFGEGEGFGGGGGGFGFGAFGGDFFGBGGFGGGGFFGG,DFDFGGGGG5EGGGFGFGF>C;:BC6E,>ECGGFGFBB>>>2D@FF@EEEFGGG??@6<CEFGF?@F?FFDFF67C)CGD?FBFBAB><AF<9234;BB0:?B((,2937)(9:
@M03364:396:000000000-C9LGT:1:1101:13974:5703 2:N:0:10
GGACTACACGGGTTTCTAATCCTGTTTGCTACCCACGCTTTCGTGCCTCAGCGTCAGTCACAGGCCAGGCGGCCGCCTTCGCCACTGGTGTTCTTCCATATCTCTGCGCATTTTACCGCTACACATGGAGTTCCACCGCCCTCTCCTGTCCTCAAGTCTGCCAGTTTCTGAATCATAAATGAGTTGAGCTCATCCCTTTGCCTTCAGACTTAACAGACCGCCTGCGCACCCTTTACACCCACTCCTTCCGGATAACGCTCGCCACCTACGTATTACCCCGGCTGCTGTCCCGTAGTTAGCC
+
CCCCCGGGGGGGGGGGGGGGGGGGGGGGGGGGGGGGGGGGGGGFGGGGGGGGGGGGGGGGGGGGGGGGGGGGGGGGGGGGGGGGGGGGFGGGGGGGGGGGGGGGGGGGGGGGGGGGGGGGGGGGGGGGGGGGGGGGDECFGGGF?FGGGFGFFFDFGGGGGGFGGGGGGFFFFGFGCF7@C,CFGA@@F;A98<FGFGG7FEBEGFFFFGC7>F938@GC>G?D?C;)6DD:@FE;74FG<((6044<FG3-:1<?37(3>1?(9F7(56<5>?)).+-,-(,4:?:)5),,.(3<4*4?F
@M03364:396:000000000-C9LGT:1:1101:8929:5713 2:N:0:10
GGACTACCGGGGTTTCTAATCCTGTTTGCTCCCCACGCTTTCGCACCTCAGTGTCAGTATCAGTCCAGGTAGTCGCCTTCGCCACTGGTGTTCCTTCCTATATCTACGCATTTCACCGCTACACAGGAAATTCCACTACCCTCTACCATACTCTAGCTTGCCAGTTTTGGATGCAGTTCCCAGGTTGAGCCCGGGGATTTCACATTCAACTTGACAAACCACCTACGCGCGCTTTACGCCCAGTAATTCCGATTAACGCTTGCACCCTCTGTATTACCGCGGCCGCTTGCACGGTGTTAGC
+
CCCCCGGGGGGGGGGGGGGGGGGGGGGGGGGGGGGGGGGGGGGGGGGGGGGGGGGGGGFGGGGGGGGGGGGGGGGGGGGGGGFGGGGGFFGGGGGGGGGGGGGGGGGGGGGGGGGGGGGGGGGFGGGGFFGGGGGGFFDFGGGFGGGDGFGEGFGFGGGGCF5AAFEGGDDFFGEFGFGGFFGFGGG=FFFDDGGGCEGGGFC<FFFCEG?G*;E=GFGGFFDFFC@EFG@>17@93;GGG@;@+9C>FGC??B(6?1>FF6;?GGG??::A>F:)6+4171-(-4-,-824(((0)0):0
@M03364:396:000000000-C9LGT:1:1101:17386:5721 2:N:0:10
GGACTACCAGGGTATCTAATCCTGTTTGCTACCCACGCTTTCGAGCCTCAGTGTCAGTATTATGCCAGAAGGCTGCCTTCGCCATCGGTATTCCTCCAGATCTCTACGCATTTCACCGCTACACCTGGAATTCTACCTTCCTCTCACATACTCTAGCTCTACAGTTTCAGATGCAGTTCCCAGGTTAAGCCCGGGGATTTCACATCTGACTTATAGAGCCACCTACGCTCCCTTTACGCCCAGTAATTCCGATTAACGCTTGCACCCTCTGTATTACCGCGGCTGCTGGCCCAGAGTTAGC
+
CCCCCGGGGGGGGGGGGGGGGGGGGGGGGGGGGGGGGGGGGGGGGGGGGGGGGGGAGFFGGGGGGGGGFFGGGGGGGGGGGGGGGGGGGGGGGGGGGFGFFGGGGGGGGGGGGGGGGGGGGGGGGGGGGGGGGGGGGGGGGGFFGGGCFFGFFDDFGFGGGGFGGGGGGFGGFGEGGFFGFGFFGG9=FAFGGGGGDGGGGFGEDFFFFGFGFF,;29FGEGFFEC=95;@FFFFFFFECG@BEA<CEF742>D@EC;>DF@C);BD61(/91CC.9<;@069(,422:0144?1)96):C
@M03364:396:000000000-C9LGT:1:1101:16889:5731 2:N:0:10
GGACTACTGGGGTTTCTAATCCTGTTCGCTCCCCACGCTTTCGCTCCTCAGCGTCAGTAACGGCCCAGAGACCTGCCTTCGCCATTGGTGTTCTTCCCGATATCTACACATTCCACCGTTACACCGGGAATTCCAGTCTCCCCTACCGCACTCAAGCCCGCCCGTACCCGGCGCGGATCCACCGTTAAGCGATGGACTTTCACACCGGACGCGACGAACCGCCTACGAGCCCTTTACGCCCAATAAATCCGGATAACGCTTGCCCCCTACGCATTACCGCGGCTGCTGGCACGGACTTGGC
+
CCCCCGGGGGGGGEGGGGAGGGGGGGFGGGGGGGGGGGGGGGGGGGGGGGGGGGGGGGGGGGGGGGGGDG8EFFGGGGGGGGGGGFGGEFGGGGGGGGGGGGGGGGGDGGGGGGGGGGG8EGGGFGGGGGGGGGGFFGGGGGGFGGGEGEGFF5DDCDGEGGEGGC*@FEDGFGFG5?GFFGF@EC86CC5*/=E*>CGGG?F<7>B>4D9:(8C979GC>GFF???)479::78):?EEGB0293<BFFD>18(6?<>B(8;(9FC9461((4())<89990916).:F04:(())*52*
@M03364:396:000000000-C9LGT:1:1101:5100:5738 2:N:0:10
GGACTACCGGGGTTTCTAATCCTGTTTGCTCCCCACGCTTTCGCACCTCAGTGTCAGTATCAGTCCAGGTAGTCGCCTTCGCCACTGGTGTTCCTTCCTATATCTACGCATTTCACCGCTACACAGGAAATTCCACTACCCTCTACCATACTCTAGCTTGCCAGTTTTGGATGCAGTTCCCAGGTTGAGCCCGGGGATTTCACATTCAACTTAACAAACCACCTACGCGCGCTTTACGCCCAGTAATTCCGATTAACGCTTGCACCCTCTGTCTTACCGCGGCTGCTGGCCCAGCGTTCGC
+
CCCCCGGGGGGGGGGGGGGGGGGGGGGGGGGGGGGGGGFGGGGGGGGGGGGGGGGGGGGGGGGGGGGGGGGGGGGGFGGGGGGGGGGGEFFGGGFGGGGGGGGGGGGGGGGGGGGGGGGGGGGGDFGGGGGFGGGGG=DGGGGFGGGFGFGEFEGF,@FFGFFGF;DFGGEA;D=FGFGGGFGGDFB8CFFFGGGGGGGGG@GEGFF44CAF=BFEG9:FDGFFFC@>FD10(87)91?FG??;ACCD?F7((4::FF0:B6C<FGD62()-).<45C86990901)),2(4,4()05(//
@M03364:396:000000000-C9LGT:1:1101:18017:5739 2:N:0:10
GGACTACTGGGGTATCTAATCCTGTTCGCTCCCCACGCTTTCGCTCCTCAGCGTCAGTAACGGCCCAGAGACCTGCCTTCGCCATTGGTGTTCTTCCCGATATCTACACATTCCACCGTTACACCGGGAATTCCAGTCTCCCCTACCGCACTCAAGCCCGCCCGTACCCGGCGCGGATCCCCCGTTAAGCGATGGACTTTCACACCGGACGCGACGAACCGCCTACGAGCCCTTTACGCCCAATAAATCCGGATAACGCTTGCACCCTCTGTATTACCGCGGCGGCTGGCCCGGCTTTGGC
+
CCCCCGGGGGGGGGGGGGGGGGGGGGGGGGGGGGGGGGGGGGGGGGGGGGGGGGGGGGFGGGGGGGGGGGGGGGGGGGGGGGGGGGGGGGGGGGGGGGGGGGGGGGGGGGGGGGGGGGECGGGGGGGGGGGGGGGFFGGGGGGFFGGEGFG=C=DDFGGGGGFGEGGGFDGC9FBG?BGG,=D<EFG@FGDDFGEEGGEGG<FEGDFFFG>=():,9;EGFGFF:F?7:D>B?BBBFFGGE:<:68<AFGG>?B1<F09<:?G2CFC2?2?6)644AG(7>;>296(446(2((-0.))29
@M03364:396:000000000-C9LGT:1:1101:22115:5797 2:N:0:10
GGACTACCCGGGTTTCTAATCCTGTTTGCTCCCCACGCTTTCGCACCTCAGTGTCAGTATCAGTCCAGGTAGTCGCCTTCGCCACTGGTGTTCCTTCCTATATCTACGCATTTCACCGCTACACAGGAAATTCCACTACCCTCTACCATACTCTAGCTTGCCAGTTTTGGATGCAGTTCCCAGGTTGAGCCCGGGGATTTCACATTCAACTTAACAAACCACCTACGCGCGCTTTACGCCCAGTAATTCCGATTAACGCTTGCACCCTCTGTATTACCGCGGCTGCTGGCACCGAGTTAGC
+
CCCCCGGGGGGGGGGGGGFGGGGGGGGGGGGGGGGGGGGGGGGGGGGGGGGGGGGGGGGGGGGGGGGGGGGGGGGGFGGGGGGGGGGGEFFGGGGFGGGGGGGGGGGGGGGGGGGGGGGGGGGGGGGGGGGGGGGGGADFGGGFGFF=DFD7FDFFFGFGGFFFADGGGGFGDB8FGFGGGGGGGGGEFG=@DGGGDGFFGEEEFFFFFGFGF=F7?<FGFG=:BF:?2?6@@?FFC;GFGF;@ACEEFGG;?:BFF?9BB:;4FCDBF?:6<<><A9899B902(2)5<(4(4430.6C7
@M03364:396:000000000-C9LGT:1:1101:22607:5803 2:N:0:10
GGACTACCGGGGTTTCTAATCCTGTTTGCTACCCACGCTTTCGAGCCTCAGTGTCAGTATTATGCCAGAAGGCTGCCTTCGCCATCGGTATTCCTCCAGATCTCTACGCATTTCACCGCTACACCTGGAATTCTACCTTCCTCTCACCTACTCTAGCTCTACAGTTTCAGATGCAGTTCCCAGGTTAAGCCCGGGGATTTCACATTCACCTTACCAAACCACCTACGCGCGCTTTACGCCCAGTAATTCCGATTCACGCTTGCACCCTCTGTATTACCGCGGCTGCTGGCCCAGCGTTAGC
+
CCCCCGGGGGGGGGGGGGGGGGGGGGGGGGFGGGGGGGGGGGGFGGGFFGGGGGGGGGCFGFFGGEFG<F?EFGGGGGGGGGGGGGGGGGGGGFGGGGGGGEFGGGGGCEGGGGGGGDGGGGGGGGGGGGGGGGFEFGDGGGGFGGG8EFCDGEGFFFGGGGFGFGGGGGEFFGFFGFGFGFDFGG,99C8DD6C:0CFFD<FFG9B70=@G=*,:?BGGBGFFFD5?2DBBF6=6C?EEGF;E6<CFFGFFFFABF?68:B5)2:92?35<:9>54<,4-41(2::0(((-2(1)0)(1:
@M03364:396:000000000-C9LGT:1:1101:15813:5813 2:N:0:10
GGACTACTGGGGTTCTAATCCTGTTCGCTCCCCACGCTTTCGCTCCTCAGCGTCAGTAACGGCCCAGAGACCTGCCTTCGCCATTGGTGTTCTTCCCGATATCTACACATTCCACCGTTACACCGGGAATTCCAGTCTCCCCTCCCGCACTCCAGCCCGCCCGTACCCGGCGCGGATCCACCGTTAAGCGATGGACTTTCACACCGGACGCGACGAACCGCCTACGAGCCCTTTACGCCCAATACATCCGGATAACGCTTGCCCCCTACGTCTTACCCCCGCCGCCTGCACGTGGTTCGGC
+
CCCCCGGGGGGGGGGGGGCAFGGGGGGGGGGGGGFGGGGGGGCFGGGGGFGGEGGGGAFGGGGGGGGFG@FGGGGGGGGGGGC:EGGDCFGGGGGGGGGCGGFGFGGGGGGGGFFGGFGGGFGGGGGE7EFFGFFGDFGGGDG5=EDGGE@D,:8?BEEEGG?D<EGGE>EEAEB7=AFCFGGBEC*9A*:9DGGGFGGG7<B;DDB((>>E>B*7GFGE9G?0:*476D<?FBA:8<8C8:?B:<9<FC3,42)4)3(-3624CED(488(.()).+((-4(19(,34,8?(((.8*()1
@M03364:396:000000000-C9LGT:1:1101:12714:5816 2:N:0:10
GGACTACCGGGGTTTCTAATCCTATTTGCTCCCCACGCTTTCGTGCCTCAGCGTCAGGTACAGGCCAGGCGGCCGCCTTCGCCGCTGGTGTTCTTCCACATCTCTACGCATTTTACCGCTACACATGGAGTTCCACCGCCCTCTCCTGTCCTCAAGCCGTGCAGTTTCCAAAGCCTGAACCGGTTGAGGCGGTACCTTTTACTTCAGACTTTCCCAGCCGCCCTCCCCCCCCTTACGCCCAATCATTCCGGATAACGCCTGCCACCTACCTTTTTCCCCGGCCGCCTGGCCGTAGTTTCGC
+
CCCCCGG8FGCGGFFGGGGGGGF9FFGGGGGGGGGGGGGGGGGGGG<FEFFFGGFGGEGFCFG@GGGG?CBFGGGGGGGGGGGGGDGGGGGGGGFEG<AEG<BFFGGFGGGGGDFGFGGDGGEG,,CDFEFGGGFA=+6CFDGFGF,,@9DCFEG*C8*@CC>D:DFGCE?B;B>F6;8<EED<C5?()83:)*;0:CGGF@9<FF6?;*)3)*+)24A*(9(,3:()(14(4?2:((:C*((47)6)9C)(31)45((.3885CF*.2()))5)(5+4(401,1,,-(((,(((0**./1
@M03364:396:000000000-C9LGT:1:1101:7372:5830 2:N:0:10
GGACTACCGGGGTTTCTAATCCTGTTTGCTACCCACGCTTTCGAGCCTCAGTGTCAGTATTATGCCAGAAGGCTGCCTTCGCCATCGGTATTCCTCCAGATCTCTACGCATTTCACCGCTACACCTGGAATTCTACCTTCCTCTCACATACTCTAGCTCTACAGTTTCAGATGCAGTTCCCAGGTTAAGCCCGGGGATTTCACATCTGACTTATAGAGCCACCTACGCTCCCTTTACGCCCAGTAATTCCGATTAACGCTTGCACCCTCTGTCTTACCGCGGGTGCTGGCAACGCTGTAGC
+
CCCCCGGGGGGGFEGGGGGGGGGGGGGGGGGGGGGGGGGGGGGGGGGGGGGGGGGGGFGGGDGGGGGGGGGGGGGGGGGGGGGGDGGGGGGGGGGGGGGGFFGGGGGGGGGGGGGGGGGDGGGGGGGGFGGGGGGGGGFDGFGFGGGFGFGFGEGFG8EFGGFGGGGGGGGGFGFGGFGGGFGCGG9DFFGGGGG6>EGGGEGFGF8*3<AFCF,99:DF@FBFEC)95C@FDFF*/2CGGFFFA3?EFFC(/214@1:;D<>EGGG0:()-).:)68440((-4:2)31()-((0).)2*
@M03364:396:000000000-C9LGT:1:1101:23638:5851 2:N:0:10
GGACTACTGGGGTTTCTAATCCTGTTTGCTCCCCACGCTTTCGCACCTTAGTGTCAGTATCAGTCCAGGTAGTCGCCTTCGCCACTGGTGTTCCTTCCTATATCTACGCATTTCAACGCTACACAGGAAATTCCACTACCCTCTACCCTACTCTCGCTTGCCAGTTTTGGATGCAGTTCCATGGTTAAGCCCGGGGATTTCACATTCAACTTACCAACCCACCTCAGCGCGCTTTACGCCCAGTTATTCCGATTACCGCTTGCACCCCCTGTCTTTCCGCGGCTGCTGGCACGGCTTCTGC
+
CCCCCGGAEFGGGGGGGGGGGG<,;CFCDFFCGCA@FGGGGFFEC@BFCFFFFEGFGGGDA@EGCGGEGG9DFAFE,:FE,@C@CFGCCFEGDA,@FFGFFA,A=4C==EFGGGC,B>BCG+@E,4AEBCEDE,;C@46A@D=6DFF,@6AD,0+<FCC8684AAF8;8=,3*3*D9DCD,,6=E,8:DCFDDGG658?F77CAF++*2+3AE??AF);E2/-7<,0)>452216;)(=<=62@+.)1+:*3<D0)8269:(*)9**(37(5)))).3(((-,49<377(1<((,.8))02
@M03364:396:000000000-C9LGT:1:1101:11539:5890 2:N:0:10
GGACTACACGGGTTTCTAATCCTGTTTGCTACCCACGCTTTCGAGCCTCAGTGTCAGTATTATGCCAGAAGGCTGCCTTCGCCATCGGTATTCCTCCAGATCTCTACGCATTTCACCGCTACACCTGGAATTCTACCTTCCTCTCACATACTCTAGCTCTACAGTTTCAGATGCAGTTCCCAGGTTAAGCCCGGGGATTTCACATCTGACTTATAGAGCCACCTACGCTCCCTTTACGCCCAGTAATTCCGATTAACGCTTGCACCCTCTGTATTACCGCGGCTGCTGGCACAGAGTTAGC
+
CCCCCGGGGGGGGGGGGGGGGGGGGGGGGGGGGGGGGGGGGGGGGGGGGGGGGGGGGGGGGGGGGGGGGGGGGGGGGGGGGGGGGGGGGGGGGGGGGGGGFGGGGGGGGGGGGGGGGGGGGGGGGGGGGGGGGGGGGGGFGGGFGGGGGFFEGFGFGGGGGGFGGGGDFGDGFFDGGFFGCEFGGGDEFFFGGGGGGGGGFEGFFFFF<DEG@F,;?7EGEGFFFGF>=DAFFFF44>GFG=73+8?>CGG(3??FF<>FF?C)>CDF<@;<?3?C7F44,6>>7??8:6(53<:)1*)::
@M03364:396:000000000-C9LGT:1:1101:16982:5917 2:N:0:10
GGACTACAGGGGTTTCTAATCCTGTTTGCTCCCCACGCTTTCGCACCTCAGCGTCAGTAATGGTCCAGTGAGCCGCCTTCGCCACTGGTGTTCCTCCGAATATCTACGAATTTCACCTCTACACTCGGAATTCCACTCACCTCTACCATACTCAAGACTTCCAGTATCAAAGGCAGTTCCGGGGTTGAGCCCCGGGATTTCACCCCTGACTTAAAAGTCCGCCTACGTTCGCTTTACGCCCAGTAAATCCGAACACCCCTAGCCCCCTTCGTATTCCCGCGGCGGCTGGCGCGAAGTTAGC
+
CCCCCGGGGGGGGGGGGGGGGGGGGGGGGGFGGGGGGGGGGGGGGGGGGFGGGGGGGGGFGGGGGGGGGGGGGGGGGGGGGGGGGGGGFGGGGGGGGGGGGGGGGGGG+EFGGGGGG@GFGGGGFGGGGGGGFGGGGGGGGGGFGGGFDDCFGFFF7@DGFGFGG>DGFGGCDGFGGFGGGGGDGECCFGFGGGGD;CCC@<EEGF>95DBG=+,8:BGF=G@=7?72(2,6?<@)6(CFGF@=+96<FFD66;91)(4((.<:GGD1(,38(.34<C,3723((,7>:((4902)0*-:7
@M03364:396:000000000-C9LGT:1:1101:7972:5937 2:N:0:10
GGACTACAGGGGTTTCTAATCCTGTTCGCTCCCCACGCTTTCGCTCCTCAGCGTCAGTAACGGCCCAGAGACCTGCCTCCGCCATTGGTGTTCTTCCCGATATCTACACATTCCACCGTTACACCGGGAATTCCAGTCTCCCCTACCGCACTCAAGCCCGCCCGTACCCGGCGCGGATCCACCGTTAAGCGATGGACTTTCACACCGGACGCGACGAACCGCCTACGAGCCCTTTACGCCCAAGAAATCCGGATAACGCTTGCCCCCTACGTATTACCGCGGCGGCTTGCCCGTTGTTGGC
+
CCCCCGGGGGGGFGGGGGGGGGGFGGGGGGGGGGGGGGGFGGGGGGGGGGGGGGGGGGGGGGGGGGGGGGGGGGGGGGFGGGGGEFGGGGGGGFFGGGGGGGEGGGGGGGGGGGGGGGGGGGGGGGGGGGGGGGGGGGGGGGGFGGGGGEGBA5?D,DFGGGFGGGGGGGGGDE=C5?CFGGGEFG7=FGGGGGGGGGGGG3E3*=DF0C>G97?>D0EC>DB?:?:.432:8??ABFGGG:((0.46F<79:0-)=:F013>(9FD(,4:826?).3(.(--(,90(((.,43(00)(/0
@M03364:396:000000000-C9LGT:1:1101:24854:5946 2:N:0:10
GGACTACCGGGGTTTCTAATCCTGTTCGCTACCCATGCTTTCGAGCCTCAGCGTCAGTTGCAGACCAGCGAGCCGCCTTCGCCACTGGTGTTCTTCCATATATCTACGCATTCCACCGCTACACATGGAGTTCCACTCTCCTCTGCTGCACTCAAGAATGCCAGTTTCCGATGCAGTTCCCCGGTTGAGCCGTAGGCTTTCACATCCGACTTAATATTCCGCCTGCGCTCGCTTTACGCCCAATCAATCCCGACTACGCTTGCACCCTTCGTATTGCCGCGGCTGCTCGCACGCAGTTCGC
+
<A@BCC@<6@FBFFGGGGFFD@<CFD<6@C,@EG<FFCFEGGGGGDGGGGGF@CG7CFF<<FG,EEGG,++@@FFF=?4?FG@FG?FF,BFCGB,,CF9?F?D@EEGGGG7F,C=FD7>?8FGG98F,AFFGGGAF,,8=FFEF+C>,,5A:A06;>3,,,8D=FFF;,;EGEEC85BG7,35>5;<59C,***=CDE?FGEC*+;)8099/*+1*199=3*2;08;)67;93(()7//:C?(8732<F7*-27(4/(---88)*01,(.:<.,:)6<,,3((44<>98(496(2)84.*9
@M03364:396:000000000-C9LGT:1:1101:23210:5960 2:N:0:10
GGACTACTCGGGTTTCTAATCCTATTCGCTCCCCCAGCTTTCGCGCCTCAGCGTCAGTGGTGGCCCAGAAGGCCGCCTTCGCCACCGGTGTTCTTCCCGATATCTGCGCATTCCACCGCTCCACCGGGAATTCCGCCTTCCCCTACCACACCCGAGCCCGCCGGTATCGGAGGCTCGCCGGGGTTGTGCACCGGGCTTTTACCTCCGTACTAAATGGCCGCCTACACGCGCATTCTGCCCCCTGAATCGGTTGACAGGCCGCCCCTGACGATTTCTCCCGGCTGCCGTGCCCTCTTTCCCC
+
<CCCCGGGGED7C@CGGFAB,FF,CFFFE7FB@CGGGGGFGC@C:F:4BF,FCFFG7FF,CFEFFGDFC@DF@@C@CCG@<?FGGGD=+CCFFFC,?EF@FGEGFCF=7CEG,@,,44C6++@F8C>G=B<=FF?7EGDFDC?*=B>,>;:0@=7**::C8C5DG7*?EGCEAG6D53*1:8)=***-6,+0)*1*)2CF+)3)0)0((1(+))+-0,<53C8:304)4)7((-))).+2/2(-),..)*93(.))*((4((2(9**(((,1((.))+.(30(,,((((-(((.(/1/)2*
@M03364:396:000000000-C9LGT:1:1101:6718:5963 2:N:0:10
GGACTACTAGGGGTTCTAATCCTGTTCGCTCCCCACGCTTTCGCTCCTCAGCGTCAGTAACGGCCCAGAGACCTGCCTTCGCCATTGGTGTTCTTCCCGATATCTACACATTCCACCGTTACACCGGGAATTCCAGTCTCCCCTACCGCACTCAAGCCCGCCCGTACCCGGCGCGGATCCACCGTTAAGCGATGGACTTTCACACCGGACGCGTCGAACCGCCTACGCGCCCTTTACGCCCAACCAATCCGGATCACGCTTGACCCCTCTGTCTTACCGCGGTCGGTTGGCACCATTTACC
+
C@@ACF@E9C,@+87CF@@F@F@FEGFFDG<+C;6@@:,@6;8@@66A6,,,6687FG@<CFG@@:FGFF@46@FDAFGGGDG@:FFGEDCB<F;ECF@ECGE,=FEFFFGGGGGGGGGGGGGGGGGG+CFGGGGC:ADGEDEFDGGGE5FFFB+:CDGECGFG:@EGGGGG?E)5*8CGCGF7B;8=AA?D8E***2B?C?F)7>30(91C>)22C?GEBGFF?C()(1492:?FF(CGG21(.418?F3606(472((4(2.9ED((,,64<)))3(,,((,-((-(((,.(,*/*-*0
@M03364:396:000000000-C9LGT:1:1101:12979:5965 2:N:0:10
GGACTACCGGGGTATCTAATCCTGTTTGCTACCCACGCTTTCGAGCCTCAGTGTCAGTATTATGCCAGAAGGCTGCCTTCGCCATCGGTATTCCTCCAGATCTCTACGCATTTCACCGCTACACCTGGAATTCTACCTTCCTCTCACATACTCTAGCTCTACAGTTTCAGATGCAGTTCCCAGGTTAAGCCCGGGGATTTCACATCTGACTTATAGAGCCACCTACGCTCCCTTTACGCCCAGTAATTCCGATTAACGCTTGCACCCTCCGTATTACCGCGGCTGCTGGCACAGATTTCGC
+
CCCCCGGGGGGGGDGGGGGGGGGGGGGGGGGGGGGGGGGGGGGGGGGGGGGGGGGGGGGGGGGGGGGGGGGGGGGGGGGGGGGGGGGGGGGGGGGGGGGGGGGGGGGGGGGGGGGGGGGGGGGFGGGGFGGGGGGGGGFGGGGFGGGGGFGFGEGFGGGGGGFGGGGGGFDGFDEGGFFGGGGGGGFDFFGFGGGGDGGGGEGFCAFEFGFG@F7AFFGGEGFFED=DDG2@DEFEEFGGG@DFF<ECFFD;;?1EF?7?FFF<GGG?<(4,33?<BC44472(4::?F0(8(8,*0*)99
@M03364:396:000000000-C9LGT:1:1101:13324:6025 2:N:0:10
GGACTACAGGGGTTTCTAATCCTGTTTGCTCCCCACGCTTTCGTGCCTCAGTGTCAGTTACAGTCCAGAGAGCCGCCTTCGCAACTGGTGTTCCTCCTAATATCTACGCATTTCACCGCTACACTAGGAATTCCACTCTCCTCTCCTGCACTCAAGTTTCCCAGTTTCAAAGGCTTACTACGGTTGAGCCGTAGCCTTTCACCTCTGACTTAAGAAACCACCTACGCACCCTTTACGCCCAGTAATTCCGTATAACGCTAGCCCCCTCCGTATTAACGCAGCTGCTGTCCCGTAGTTAGCC
+
CCCCCGGGGGGGGEGGGGGGGGGGGCFGGGGGGGGGGGGGGGGGGGGGGGGGFGGGGGGGGGGGGGGGGGGGGGGGGGGFGGGGGGGGFGGGGGGFGGGGGGGGGGGGGGGGGGGFGEGGGGGGGGGGFFFGGGFEFECGGGGFGGG8=DF<A5=D44D8DFFGGGFGGGGGFC)+@DEFCE>D+CFDF=:;CEGGGFF,<CG5CAA@ED*@*+7:?:C59C:2<E99:59BFFF89@EG*(6>:))7AG;(6@))0(//((3,1C7(,7,4,4-)51,(,-,(()5))).,.3(79*)2*
@M03364:396:000000000-C9LGT:1:1101:12401:6058 2:N:0:10
GGACTACACGGGTATCTAATCCTGTTTGCTCCCCACACTTTCGTGCCTCAGTGTCAGTATCAGTCCAGGTAGTCGCCTTCGCCACTGGTGTTCCTTCCTATATCTACGCATTTCACCGCTACACCAGGAATTCCAGTCTCCCCTACCGAACTCAAGCCCGCCCGTATCCACCGCAAGCTGAAGGTTAAGCCTCCAGTTTTCACGGTAGACGCAACGAGCCGCCTACGAGCTCGTTCCGCCCAATCATTCCGGACCACGCTCGCCCCCTACGTATTACCGCGGCTGCTGGCACGTCGTTGGC
+
CCCCCGGGGGGGGDFGGGGGGGGGGGGGGGGGGGGGGGGGGGGGGGGGGGGGGGGGGGGGGGGGGGGGGGGGGGGGGGGGGGGGGGGGFGGGGGGGGGGGGGGGGGFGGGGGGGGGGGGGGGGGGGGGFGFGGGGGGGFGGGGB8EGE>@FFFDFFGFFGCFEGGDGGFGGGAFFDGFGGG,=FGG9>FC?CFGEFEFGGF@F=C95@;FF529C6FBCE@59;?F?),>,.(6=((6EFG(((05:96CDB1318F?B6?32(1:D7(4442<7))343(-4(((48?F28?:,0))(16
@M03364:396:000000000-C9LGT:1:1101:15775:6078 2:N:0:10
GGACTACCGGGGTATCTAATCCTGTTCGCTCCCCACGCTTTCGCTCCTCAGCGTCAGTAACGGCCCAGAGACCTGCCTTCGCCATTGGTGTTCTTCCCGATATCTACACATTCCACCGTTACACCGGGAATTCCAGTCTCCCCTACCGCACTCCAGCCCGCCCGTACCCGGCGCAGATCCACCGTTAGGCGATGGACTTTCACACCGGACGCGACGAACCGCCTACGAGCCCTTTACGCCCAATAAATCCGGATAACGCTCGCACCCTACGTATTTCCGCGGCTGCTGGCCAGTCGGTAGC
+
CCCCCGFGGGGGGGGGGGGGGGGGGGGGGGGGGGGGGGGGGGEFEGGGGGGGGGGGGGGGGGGGGGGGGGGGGGGGGGGGGGGGGFGGFFGGGGFGGGGGG>EGFGGGGGGGGGGGGGEDDGGGGGGGFEGGGGGAFFGGFGGFGGGGGFGAEFGFFGGECGFGGGGGGEGGEF>G5AFG?CGCFG@;A?:)97E=CGGGG5F?<>EB>G>E0):156GE9G>:0C8),9>B1<DF>BGGG?1:6).4BGD>662)9:>004C-9?C1,.-..-5))3-141;>B<?23<:(25,0))./>
@M03364:396:000000000-C9LGT:1:1101:17510:6089 2:N:0:10
GGACTACAAGGGTTTCTAATCCTGTTCGCTCCCCACGCTTTCGCTCCTCAGCGTCAGTAACGGCCCAGAGACCTGCCTTCGCCATTGGTGTTCTTCCCGATATCTACACATTCCACCGTTACACCGGGAATTCCAGTCTCCCCTACCGCACTCAGGCCCGCCCGTACCCGGCGCGGATCCACCCTTAAGCGATGGGCTTTCACACCGGCCGCGACGAACCGCCTACGCGCCGTTTACGCCCAATAAATCCGGATTACGCTTGCCCCCTACGTATTCCCGAGGCTGGCGGCCCGTCGGTAGC
+
CCCCCGGFGGGGGFGGFGGGGFGGGGFGGGGGGGGEGGGGGGGGGFGFE?FFEGGGEGGFGGGGGGGGFGGGGGGGGC<EFGGE:?FGGGGGGGGGGGGGGGGGCEFGGGGGFGGGGG>8EGGGFGGGGEFEGFCGGCFFF?E5+DFGDEF>>D+;A88CCFEGGG5CGEGGDC)?7?EG6C***<,78F85;CG*;=FC07EE<>D;(/-*(08417E5;GB?3C:)479(-(42::85C3(()..)*9C>(,-,/-8?(3*.*//(-8-,)-..)3((,4((,-(-,(((--()))(/*
@M03364:396:000000000-C9LGT:1:1101:4893:6115 2:N:0:10
GGACTACTGGGGTTTCTAATCCTGTTTGCTCCCCACGCTTTCGCACCTCAGTGTCAGTATCAGTCCAGGTAGTCGCCTTCGCCACTGGTGTTCCTTCCTATATCTACGCATTTCACCGCTACACAGGAAATTCCACTACCCTCTACCATACTCTAGCTTGCCAGTTTTGGATGCAGTTCCCAGGTGGAGCCCGGGGCTTTCACATTCAACTTAACAAACCACCTACGCGCGCTTTACGCCCAGGCATTCCGAGTACGGCTTGCCCCCTCTGTCTTACCGCGGCTGCGGGCACAGCTTTCGC
+
CCCCCGGGGGGGFGGGGGGGGGGGGGGGGGGGGGGEEGGGGGGG:FGGGGG<FFGGGF9FGFGGGGGGGG9FCFGGGGGGGGGGGFGGGGGGG5@AFDGGGGGGF9?FGGGGGGGGGGGGGGGGGFE,FGFGGGGEFEDGFCFD+EF?ED@DF7DBEA;1+A+2AEGE=6>3;D9=E=D==,=FG,+50<CF;EGG*BFGGFGEG6C55C@=@+>A7)4A>FABEC(:9D@0217)91E@F(/()//;=D7:(-.)),-317*(989(-(,.)).66<44>9((-((32((-.,,0*/)95
@M03364:396:000000000-C9LGT:1:1101:25930:6127 2:N:0:10
GGACTACCAGGGTATCTAATCCTGTTTGCTACCCACGCTTTCGAGCCTCAGTGTCAGTATTATGCCAGAAGGCTGCCTTCGCCACTGGTGTTCTTCCATATATCTACGCATTCCACCGCTACACATGGAGTTCCACTCTCCTCTTCTGAACTCAAGAAAAACAGTTTCCGATGCAGTTCCACGGTTAAGCCGAGGGCTTTCACATTAGACTTAGTGTTCCGCCTGCGCTCGCTTGACGCCCAATAAATCCGGACTACGCTTGCCCCCTACGTATGACCGCGCCGGCTGGCACGCATTTCGC
+
CCCCCGGGGGGGGGGGGGFBFFGGGAFEGGGGGGGGGDG@@FFGGGGGGGACFGGGAFFFEFFDGGGGFGGGGGGGGGG@FGGGGCEG9BCFFGFEGAFGGGGGEGCGDEGG9F;FDEEDGFEGGGGGFCFGGGGGGGGGFFDFGGG8,5A;,:0;4@@CFC?FFFCFF>EEAGEGGFFG,==+@CB=FDCDDEC60D6<FCEEGFCC*?=,7+7*5;<,:C49>,-4)/8556(039AF<6(3)4)9AG36;@(6;(36,3*.*29((.4(5<(6A<43>(,1294(28041(()7*)29
@M03364:396:000000000-C9LGT:1:1101:24315:6143 2:N:0:10
GGACTACACGGGTTTCTAATCCTGTTTGCTCCCCACGCTTTCGCACCTCAGTGTCAGTATCAGTCCAGGTAGTCGCCTTCGCCACTGGTGTTCCTTCCTATATCTACGCATTTCACCGCTACACAGGAAATTCCACTACCCTCTACCATACTCTAGCTTGCCAGTTTTGGATGCAGTTCCCAGGTTGAGCCCGGGGATTTCACATTCAACTTAACAAACCACCTACGCGCGCTTTACGCCCACTAATTCCGATTAACGCTTGCACCCTCTGTACTACCGCGGCTTCTGGCACCGAGTTAGC
+
CCCCCGGGGGGG@BFGGGFGGGGGGCGGGGGGGGGGGGGGGGGGGGDFGGGFEFGGGFFFGGGGGGGGGGGGECFGGGGGGGGGGGGGFGGGGGGGGGGCFGGG;EGGCGGGGF4CFGGGGGGGGGFFGGGGGGFAFFGGGGC*=EF8,;BE@EGFAEGGGGFGF>:,@8>9@FBFEFGG?FF+@DGEB=@F7EEEGEFGGEGFGFFFEGFFFCF>F=GCDGFB7:=;=<999?247;EGDF(6A3?EFG4(3444639?1?C)9C3,4.466)-).;6196B11,))52,)-(().)-*2
@M03364:396:000000000-C9LGT:1:1101:17170:6148 2:N:0:10
GGACTACAGGGGTTTCTAATCCTGTTCGCTCCCCACGCTTTCGCTCCTCAGCGTCAGTAACGGCCCAGAGACCTGCCTTCGCCATTGGTGTTCTTCCCGATATCTACACATTCCACCGTTACACCGGGAATTCCAGTCTCCCCTACCGCACTCAAGCCCGCCCGTACCCGGCGCGGATCCACCGTTAAGCGATGGACTTTCACACCGGACGCGGCGAACCGCCTACGAGCCCTTTACGCCCAATGAATCCGGGTAAAGCTTGCCCCCTACGGATGACCGCGGCTGCAGGCACGTCGTTAGC
+
CCCCCGGGGGGGFGGGGGCGGGGGGEGFGEGGGGGGGGGGGGGGEGGCEGFGGGGGGDFGGGGGGGGGEGFGGGGGGGGGGGGG?AFGCFGGGGGGGGGGGGGGGGGCFGGG9EFGGGE?CGGGGGGGGGGGGGGGADFGGGGFGGGEE9F>,DCFCFGGCGED@EEGGECEAC9C*0?EF?F<;8FFCF**1A=6CFFGGFGFGAFBBGBGF)*-)4EE>GBB0;171C((.,:4<:=>E0<,).).9>7((,((*.<AD?;(9C<7?:6((,(.502233729(,(.436<1-777(7:
@M03364:396:000000000-C9LGT:1:1101:23521:6203 2:N:0:10
GGACTACACGGGTTTCTAATCCCTTTCGCTACCCCGGCCTTCGTACATGAGCGTCAGTTAATGTCCAGGAACCCGCCTTCGCCACGAGTCTTCTTCATGATATCTACGCATTTCACTGCTACACCATGAATTCCGGTTCCCCCTCCATTACTCTAGCAAAACAGTATCATGCGCACTCCAGAGGTTGAGCCCCTGCCTTTCACGCACGCCTTATTCTGCCGCCTACGTACCCTTTACGCCCAGTGATTCCGAACCACGCTTGCGACCTCTGTATTACCGCGGCTGCTGGCCCAGAGTTAGC
+
CCCCCGGGGGGGFGGGGGGGGFGFGGGGGGGGGGGGGGGGGGGGGGGGGGGGGGGGGFGGAFGGGGGGGGGGGGGGGGGGGGGGGGGGGGGGGGGGGGGGGGGGGGGGGGGGGGGGGGGGGGGGGGGGGGGGGGG7EEGGGGGFGE8FDDGFGFFFGGGG8FFGGGGGGGGGFGFGGFFGCCFFFFC5FFGGGGGFGGGGGEFDGEFA)@>G:8?@@CGFBGFF@F<83><EFFF3<?GFGD?@AAEFFC48:>(45,(-3<*4>EG>:48AA2:)6<4;>039>B?>((.46:,)*/):7
@M03364:396:000000000-C9LGT:1:1101:22946:6238 2:N:0:10
GGACTACAGGGGTTTCTAATCCTGTTCGCTCCCCACGCTTTCGCTCCTCAGCGTCAGTAACGGCCCAGAGACCTGCCTTCGCCATTGGTGTTCTTCCCGATATCTACACATTCCACCGTTACACCGGGAATTCCAGTCTCCCCTACCGCACTCAAGCCCGCCCGTACCCGGCGCGGATCCACCGTTAAGCGATGGACTTTCACACCGGACGCGACGAACCGCCTACGAGCCCTTTACGCCCAATAAATCCGGATAACGCTTGCACCCTACGTATTACCGCGGCTGACTGCACGTAGTTCGC
+
CCCCCGGGGGGGEGGGGGGGGGGGGGGGGGGGGGGGGGGGGGGGGGGGGGGGGGGGGGGFGGGGGGGGFGFGGGGGGGGGGGGDGGGGCFGGGGGGGGGGGGGGGGGGGGGGGGGGGGGDGGGGGGGGEGGGGGGCD9FGGGGBFGGGG9FFF5DFGGFGGGDGGCGGGGDGBGFG*6CC6CF@FCB1ACEGGDEGGFFGG3E3<B>;(96E():951EG>3;66A:76D>F0(8<A?GGGB0492:AFF7>0(44@B><<6A)9C5-,4643)44<C?F16>>0(,.67-5??<)7*)19
@M03364:396:000000000-C9LGT:1:1101:8166:6263 2:N:0:10
GGACTACTCGGGTTTCTAATCCTGTTCGCTACCCATGCTTTCGAGCCTCAGCGTCAGTAACGGCCCAGAGACCTGCCTTCGCCATTGGTGTTCTTCCCGATATCTACACATTCCACCGTTACACCGGGAATTCCAGTCTCCCCTACCGCACTCAAGCCCGCCCGTACCCGGCGCGGATCCACCGTTAAGCGCTGGACTTTCACACCGGACGCGACGAACCGCCTACGAGCCCTTTACGCCCAATAAATCCGGATACCGCTTGCCCCCTCCGTCTTACCGCGGCGGTTGGCACGTATTTCGC
+
CCCCCGGFGGGGGGGGGGGGGGGGGGGGGGEGGGGCFFGGGGGDGGGGGGGGGGGGGGFGGG+FGGGGCGD@FGGGGGGGGGGGG<FGFFGGGGGGGG7FGCGGGGG9BFGGFGGGGG=@EGGGGCGGGGGGGGG?@C@FGGGFFFG8EFGFG5DFGGGGGGFDFCEGCCEGEG9C5;EG,:;7C5C6FG*)7C***?BFGFG3FFEF(96E95EBG>EG>DF03;:@BG9:7(4<DFGG8:-4)4)6=CD0((4)/319((/(98C0(-7-(.()688;>>F(((,(-5,5?13*9*)9*
@M03364:396:000000000-C9LGT:1:1101:13858:6273 2:N:0:10
GGACTACAAGGGTTTCTAATCCTGTTTGCTACCCACGCTTTCGAGCCTCAGTGTCAGTATTATGCCAGAAGGCTGCCTTCGCCATCGGTATTCCTCCAGATCTCTACGCATTTCACCGCTACACCTGGAATTCTACCTTCCTCTCACATACTCTAGCTCTACAGTTTCAGATGCAGTTCCCAGGTTAAGCCCGGGGATTTCACATCTGACTTATAGAGCCACCTACGCTCCCTTTACGCCCAGTAATTCCGATTCACGCTTGCACCCTCTGTCTTACCGCGGCTGCTGGCCCAGAGTAAGC
+
CCCCCGGGGGGGGGGGGGGGFGGGGGGGGGGGGGGGGGGGGGGFGGGGGGGGGGGGGGGGGGGGGGGGGGGGGGGGGGGGGGGGGGGGFGGGGGGGGGGGGGGGFGFGGGEGGGGGGGGGGGGGGGGGGGGGGGGGGGGGGGGFGGGDGFGFGFGFGGGGGGFGGGGGGFFGFDFGGFGGGGGFGGFDFF=DGEGECGGGGFGFGFFFEGFG@FA>+=EFBGFCCDDFF4>BBEFFFFGGGFFF=CFFFGFFFF)?F?FFFFD8FGD7;8=?)6C)9C;99>>>>:7):?(34:087*.09
@M03364:396:000000000-C9LGT:1:1101:23316:6279 2:N:0:10
GGACTACCCGGGTTTCTAATCCTATTTGCTCCCCACGCTTTCGTGCCTCAGCGTCAGTCACAGGCCAGGCGGCCGCCTTCGCCACTGGTGTTCTTCCATATCTCTGCGCATTTTACCGCTACACATGGAGTTCCACCGCCCTCTCCTCTCCTCAAGCCGTGCAGTTTCCAAAGCCTGAACCGGTTGGGCCGGTCCCTTTTACTTCAGACTTGCACAGCCGCCTGCCCCCCCTTTACGCCCACTCATTCCGGATAACGCTTGCCACCTACGTATTACCCCGGCTGCTTGCACGTAGTTCACC
+
CCCCCGGGGGGGFGGGGGGGGGGCFFGGGGGGGGGGGGGGGGGGGGGFGGFEGGGGGFGGGGGGGGGGGGGGGGGGGGGGGGGGGGGGFGGGGGGAFGGGGGE@EFGGGGEGGGGGGGGGGGGGCEGGGGGGGGGGGCDEGDFBGGG,@FGFGFGFGGEGCF>FGFGGGAEFFG9FGFGFFGD:*:*0?<=<DEGFD9CC97<)3;A3)43=3*>;<08*3D::(*.)4C031:6)((:8*((4<A4>FC)(11-37712(42.989(4(4)).--<64(46(3::)524<?<2(.8*.:C
@M03364:396:000000000-C9LGT:1:1101:5134:6284 2:N:0:10
GGACTACACGGGTTTCTAATCCTGTTTGCTACCCACGCTTTCGAGCCTCAGTGTCAGTATTATGCCAGAAGGCTGCCTTCGCCATCGGTATTCCTCCAGATCTCTACGCATTTCACCGCTACACCTGGAATTCTACCTTCCTCTCACATACTCTAGCTCTACAGTTTCAGATGCAGTTCCCAGGTTAAGCCCGGGGATTTCACATCTGACTTATAGAGCCACCTACGCTCCCTTTACGCCCAGTAATTCCGATTAACGCTTGCCCCCTCTGTATTCCCGCGGCTGCTGGCACAGATGTAGC
+
CCCCCGGGGGGGFFGGGGGGGGGGGGGGGGGGGGGGGGGGGGGGGGGGGGGGFGGGFGGGGGGGGGGGGGGGGGGGGGGGGGGGGGGGGGGGGGGFGFFFGGGGGGGCGE@FGGGGGGGGEGGGGGGGFFDGGGGGGGCGGGFFGFG8EFFDA;?FGGGGGGFGGGGGGGCGFGEFGFGGG8DADGA=DFGDDECG6>FGGFGFGFFFFGFA5B@>7=FGEGBDEF29@GFB)>BEFFGGG=BE+/>7BC8(4((9F31;11C(8FDB03;?)9>2)3:619;B01244:3<24./*/)::
@M03364:396:000000000-C9LGT:1:1101:10194:6318 2:N:0:10
GGACTACCGGGGTTTCTAATCCTGTTTGCTACCCACGCTTTCGAGCCTCAGTGTCAGTATTATGCCAGAAGGCTGCCTTCGCCATCGGTATTCCTCCAGATCTCTACGCATTTCACCGCTACACCTGGAATTCTACCTTCCTCTCACATACTCTAGCTCTACAGTTTCAGATGCAGTTCCCAGGTTGAGCCCGGGGATTTCACATTCAACTTAACAAACCACCTACGCGCGCTTTACGCCCAGTAATTCCGATTAACGCTTGCACCCTCTGTATTACCGCGGCTGCTGGCCCATCGTTACC
+
CCCCCGGGGGGGGFGGGGFGGGGGGGGGGGGGGGGGGGGGGGGFGGGGGGGFGGGGGGGGGGGGGGGGGGGGGFFGGGGGGGGGGGGGGGGGGGGGGGGGGGGGGGGGGGGGGGGGGGGGGGGGGGGGGGGGGFGGGGGGGGGFGCGFGFGFGEGFGDFGGGFGGGGGDGFGFFEGGFGGGFC@DFFDFGGFDGGGCGGGGC@;DFCECGFGB6DAG=GGBGFF::=?@GBF>@F9CFGGGDFEAEEFFGG@?DFAFFB:42;)CFD0<08>ABF94CBBB6;>(470?B(4((()00(*2
@M03364:396:000000000-C9LGT:1:1101:20109:6322 2:N:0:10
GGACTACTGGGGTTTCTAATCCTGTTTGCTCCCCACGCTTTCGCACCTCAGTGTCAGTATCAGTCCAGGTAGTCGCCTTCGCCACTGGTGTTCCTTCCTATATCTACGCATTTCACCGCTACACAGGAAATTCCACTACCCTCTACCATACTCTAGCTTGCCAGTTTTGGATGCAGTTCCCAGGTTGAGCCCGGGGATTTCACATTCAACTTAACAAACCACCTACGCGCGCTTTACGCCCAGTAATTCCGATTAACGCTTGCACCCTCCGTATTACCGCCGCTGCTGGCCCATGTTTACC
+
CCCCCGGGGGGGGGGGGGGGGGGGGGGGGGGGGGGGGGGGGGGGGGGGGGGGGGGGGGGGGGGGGGGGGGGGGGGGGGGGGGGGGGGGEFGGGGGGGGGGGGGGDGGGGGGGGGGGGGGGGGGGGGGGGGGGGGGGGAFGGGGFGGG=FDGFGB?FGGGGGGFGGGGFFGCGFGFGGFGGGAF+DF<:DFGFGGGGDGFGGEGFGFFF;FEGE+D6F>GGFGFF2DAA2?>@:@@<CDGGGFFFFCEFFG4026,49(4223C3DGGF?03?B0:)5@?9,46((-).(-63(((11*.*2
@M03364:396:000000000-C9LGT:1:1101:16586:6323 2:N:0:10
GGACTACTGGGGTATCTAATCCTGTTTGCTCCCCACGCTTTCGTGCCTGAGCGTCAGTTATGTCCCAGGAGGCTGCCTTCGCCATCGGTGTTCCTCCACATATCTACGCATTTCACTGCTACACGTGGAATTCCACCTCCCTCTGACACACTCTAGTCGAGCAGTCACATATGCCATTCCCGCGTTAAGCTCGGGGATTTCACATCTGTCTTACCCAACCGCCTGCGCACCCTTTACGCCCAGTAATTCCGATTAACGCTCGCACCCTACGTATTACCGCGGCTGCTGGCACGTAGTTAGC
+
CCCCCGGFDGGGGGGGGGGGGGGGGGFGGGGGGGGGGGGGGGGEDGGGFFGGGGGGGFGGFFGGGGGGG,CEFGGGGGGGGGGGGGGGFGGGGGGGGGEFGGGGGGGGGGGGGGGGDGFGGGGGGFGGGGGGGGGFF9=FGFGFG;D,DFGFGB?FFGC@=F>FGG8D8@9FDFDDGFGGGE+@EE@=FE7CCCEE*@DGGFGFFFBE<F6F*+,0;>EE>GF=2:9::C@FF@@CC;EGGF@466?CFGG6<<:<F?B6:;E(7:C<:?:??4>)<:8907>>BF>B:413::(08*)2C
@M03364:396:000000000-C9LGT:1:1101:4702:6346 2:N:0:10
GGACTACTTTAGTGTCTAAACGTAGAATGGTCCAACGCTGTACCGCCTCACCGGTAGAAACAATCCAATTGCCTTCTCTCGCCACGGGTGTTCTTCCCTATATCTACGCACTCCCCCATTAAACATGGTATGCCTGTCGCACCTACCTTACGTGAGCGCGCGCGTAACTGTCGCAGGTCGACCGTTGGGCAGGGTACGTGCGCAGCTGTGGGTGCCAGCCGTCTACATGCCATTCACTCCCTATAACTGCGGGATCCCCTTGTAACGCTCGTCTTACCGTCGCGGCTTGCACTTCTCTCGC
+
--A<@FCE<,,,;C6,,<,;,@F,,,,,,;6---;6,6,8BC,C,+@C@,CE7@+7,,;6,,,,,6C,6:,,,,,6,,:,8,6@,+87C:@BF<9,,,,,9?;<,4,9+,+@>,,+++9+9,9:>,A:,,CAA93,4,+8+0+30,,44<30,06<,=++++*38B*6,,77<*0753>***31;:1(:,42)4*32;**/,*2)))(/*/2(2*(2);*-/(((2)/)*.)-.-)).328(-,*).5**9,((((0(((((3.*31(,--((((-6+(,(42((,,((422<:367*,*/
@M03364:396:000000000-C9LGT:1:1101:11167:6357 2:N:0:10
GGACTACTGGGGTATCTAATCCTGTTTGCTACCCACGCTTTCGAGCCTCAGTGTCAGTATTATGCCAGAAGGCTGCCTTCGCCATCGGTATTCCTCCAGATCTCTACGCATTTCACCGCTACACCTGGAATTCTACCTTCCTCTCACATACTCTAGCTCTACAGTTTCAGATGCAGTTCCCAGGTTAAGCCCGGGGATTTCACATCTGACTTATAGAGCCACCTACGCTCCCTTTACGCCCAGTAATTCCGATTCACGCTTGCACCCTCTGTATTACCGCGGCTGCTGTCCCTGGGTTCGC
+
CCCCCGGGGGGGGGGGGGGGGGGGGGGGGGGGGGGGGGGGGGGFGFGGGGGGGGGGGGGGGGGGGGGGGFGGGGGGGGGGGGGGGGGGFFGGGGGGGGGGGGFGGGGGGGGGGGGGGGGGGGGGGGGGGGGGGGGGGGGGGGFFGFGDFFGEGEDFFGGGBFFGGGGGGG9EBFEGGFGGFFF=EFFDFFFGDGEEDGGGGAFEGFFCEGFGFFF<;AFGBGDCC2>?DGFF99BAE?EFF@B@ACCEFG<52<)7A<@?F@G;DGG?D;4<CEC567(,4((,(404-5)4)4(005,9>
@M03364:396:000000000-C9LGT:1:1101:4973:6382 2:N:0:10
GGACTACTCGGGTTTCTAATCCTGTTCGCTCCCCACGCTTTCGCTCCTCAGCGTCAGTAACGGCCCAGAGACCTGCCTTCGCCATTGGTGTTCTTCCCGATATCTACACATTCCACCGTTACACCGGGAATTCCAGTCTCCCCTACCGCACTCAAGCCCGCCCGTACCCGGCGCGGATCCACCGTTAAGCGATGGACTTTCACACCGGACGCGCCGAACCCCCTACGAGCCCCTTCCGCCCAATAAATCCGGATCACGCTTGCACCCTACGTCTTCCCTGCGCTAGTGGTACGTAGTTTGC
+
CCCCCGGGGGGGGGGGFGGFGFGGGFCFGGGGGGGGGGGGCFGCCFGGGGFG>FGE7FFGFEC+FFFF,EFFFGEGGGGFFGGE:EFG<?EFF9=EFEC7CFCEFGGFGGGGDFAFGC8CCFFGGGGGCCGGGGG,@D+@DGEFDFFCGBGFG56;C@FDGGFGEE>>E>CE9*5?E)*=,3>*3/*36?C*87=*9<C<<<E<F>5(1)(2(.*-97CC(/43:8(0(79?(4<(((;CE:?1)4)6BF3((4,.8(3::1>,>FC3(((3(485)A<),4((((-)())-(4500*)::
@M03364:396:000000000-C9LGT:1:1101:8840:6436 2:N:0:10
GGACTACTCGGGTTTCTAATCCTGTTTGCTACCCACGCTTTCGAGCCTCAGTGTCAGTATTATGCCAGAAGGCTGCCTTCGCCATCGGTATTCCTCCAGATCTCTACGCATTTCACCGCTACACCTGGAATTCTACCTTCCTCTCACATACTCTAGCTCTACAGTTTCAGATGCAGTTCCCAGGTTAAGCCCGGGGATTTCACATCTGACTTATAGAGCCACCTACGCTCCCTTTACGCCCAGTGATTCCGCTTCACGCTTGCACCCTCTGTCTTACCGCGGCTGCTGGCCCGGGTTTGCC
+
CCCCCGGGGGGGGGGGGGFFFGGGGGGGGGFGGGGGGGGGGGGCFGGCFGGGGGGGFGGGGGGGGGGGFFFFGGGGGGGFFGGGGGGGGGGGGFGGGGGGGGFGGGGDGEGGGGGGGGGGGGGFFGGG=EAFFGACEFFGGGGFGGFDEFGFGEDFFCGGAE?DGGGGGGEGFFDGGFGGGFCFGG?DD?DFGGGGDGCEGFGFGFFEFGFGFA5;=AGGBF55<8>3)354=BF449CFG=BE**95BF?(;<?AF;?;60;)*?:(((6<)<?)9>60496(418).(41(-(0))-*2
@M03364:396:000000000-C9LGT:1:1101:20144:6437 2:N:0:10
GGACTACTAGGGTTTCTAATCCTGTTTGCTCCCCACGCTTTCGCACCTCAGTGTCAGTATCAGTCCAGGTAGTCGCCTTCGCCACTGGTGTTCCTTCCTATATCTACGCATTTCACCGCTACACAGGAAATTCCACTACCCTCTACCATACTCTAGCTTGCCAGTTTTGGATGCAGTTCCCAGGTTGAGCCCGGGGATTTCACATTCAACTTAACAAACCACCTACGCGCGCTTTACGCCCAGTAATTCCGATTAACGCTTGCACCCTCTGTATTCCCGCGGCTGCTCGCACAGATTTCGC
+
CCCCCGGGGGGGGGGGGGGGGGGGGFGGGGGGGGGGGGGGGGGGGGGGGGGGGGGGGGGGGGGGGGGGGGGGGGGGGGGGGGGGGGGG@FFGGGGFGGGGGGGGGGGGGGGGGGGGGGGGGGGGGGGFGGGGGGGGG,DGGGGFGGG?FFGFFEGFGGGGGGFFEEGGGG?GFG<FGBFGGGGFGGFDFFGFDDGG7CCFGCEEGFFFFGFGE@FEG9EG2CDFEFA>98(56;?<C?GGG??@AEFCCGC363/?FFFBF?C2=@D?B::)4>F))3123>1((,3)432991(1/*)09
@M03364:396:000000000-C9LGT:1:1101:23039:6448 2:N:0:10
GGACTACAAGGGTTTCTAATCCTGTTCGCTCCCCACGCTTTCGCTCCTCAGCGTCAGTAACGGCCCAGAGACCTGCCTTCGCCATCGGTGTTCTTCCCGATATCTACACATTCCACCGTTACACCGGGAATTCCACCCTCCCCTACCGCACTCAAGCCCGCCCGTACCCGGCGCGCAGCCACCGTTAAGCGATGGACTTTCACACCTGACGCGACGAACCCCCTACGAGCCCTTTACGCCCACGCAATCCGGATAACGCTTGCACCCTACGTATTCCCGCGGCTGACGGCACGTCTTTTGC
+
CCCCCGGCGGGGGGGGGGGEGGGCFE@FGEGGGGGGGG7FGG7C,CFGFGFFGGGG@FFGDFFF::CGGFGGFGGGGGGGGGCF@,BFBFEGFGD9C<?FFGDGGGFFGFGG9FGGGG@=CFDEEEEGGGGGGGA,,++AF8EFGGF6EB@>D=7:FFGE8F>DE84CFCB89F=)*)4*7<77F?*2AC55/58*>CC+1.BEGF)5(93:(8C1)(//(14(4;153)44440:A3CEGF0()--4)<C0:?B>F(,442E)009,,,3,2<0)63(,(46(((.-(-(12(-).*-:C
@M03364:396:000000000-C9LGT:1:1101:8281:6449 2:N:0:10
GGACTACTGGGGTATCTAATCCTGTTTGCTACCCACGCTTTCGAGCCTCAGTGTCAGTATTATGCCAGAAGGCTGCCTTCGCCATCGGTATTCCTCCAGATCTCTACGCATTTCACCGCTACACCTGGAATTCTACCTTCCTCTCACATACTCTAGCTCTACAGTTTCAGATGCAGTTCCCAGGTTAAGCCCGGGGATTTCACATCTGACTTATAGAGCCACCTACGCTCCCTTTACGCCCAGTCATTCCGATTAACGCTTGCACCCTCTGTATTACCGCGGCTGCTGGCACAGAGTTAGC
+
CCCCCGGGGGGGGGGGGGGGGGGGGGGGGGGGGGGGGGGGGGGGGGGGGGGGGGGGGGGGGGGGGGGGGGGGGGGGGGGGGGGGGGGGECGGGGGGGGGGGGGGGGGGGGGGGGGGGGGGGGGGGGGGGGGGGGGGGFFGGGFFGGGFF?FEGEGFGFGGGGFGGGGGGGGGFFFGGFGGEDFFGGGFFGGGGDGGGGGGGFGFGFFEEGFA5F,79AGG);CDECAAAC@B:AECFDGGGFBE*8<?FGGFF;13819;6?C7FGGDFD@ECEECEF;9>B>>BFBFFB(3(4(0=*5:C
@M03364:396:000000000-C9LGT:1:1101:21405:6457 2:N:0:10
GGACTACCGGGGTATCTAATCCTGTTTGCTCCCCACGCTTTCGAGCCTCAGCGTCAGTTACAGTCCAGAGAAGCGCCTTCGCCACTGGTGTTCTTCCTAATCTCTACGCATTTCACCGCTACACTAGGAATTCCCTTCTCCTCTCCTGCACTCTAGACTTCCAGTTTGAAATGCAGCACTCAGGTTAAGCCCGAGTATTTCACATCTCACTTACAAATCCGCCTACGCTCCCTTTACGCCCAGTAAATCCGGACAACGCTCGCCCCCTACGTCTTCCCGCGGCTGCTTGCCCCGAGTCAGC
+
CCCCCGGGGGGGGGGGGGDFFGGGGGGGGGGGGGGGGGGGGGGGGGGGGGGGGGGGGCFGGGGGGGGGFGEGGGGGGGGGGGGGGGGGFGGGGGGGGGFGGGGGGGGGGGGGGGGGGGGGGGGGGGGGGGGGGGGDGGGGGGCFGGFDFFGFFEGF3EFGGGFGGGGGCFGGFGFGGFGGGFGFGG,1BFFGGGGGGGGGGFGFFFBC@GFGE8,6?AGGFGFFFGFEDG@DBFFFFFGGGF=E=C5);CC1<9(/=9;167:7/:DB:?<4(.3:4C<>;996(83)5:(4(4,)0))27
@M03364:396:000000000-C9LGT:1:1101:24530:6468 2:N:0:10
GGACTACAGGGGTTTCTAATCCTGTTTGCTACCCACGCTTTCGAGCCTCAGTGTCAGTATTATGCCAGAAGGCTGCCTTCGCCATCGGTATTCCTCCAGATCTCTACGCATTTCACCGCTACACCTGGAATTCTACCTTCCTCTCACATACTCTAGCTCTACAGTTTCAGATGCAGTTCCCAGGTTAAGCCCGGGGATTTCACATCTGCCTTCTCGAGCCACCTACGCTCCCTTTACGCCCAGTAATTCCGATTGACGCTTGCACCCTCTGTATTACCGCGGCTGCTGGCCCAGAGTTAGC
+
CCCCCGGGGGGG@FGGGGGGGGGGGGGGGGGGGGGGGGGGGGGGGGGGGGGGGGGGGFFGGDFGGGGGEGGGGGGGGGGGGGGGGGGGFFGGGGGFGFFFGGGGGGGGGGGGGFGGGEGDCGGGGGGG@FGGGGGGG,DFGGGFGGGCFFFFFEGFGDFGGGFGGGGGGGGGDFEGGFGGGGGGGGGFFGGGGGGGGGGGGEGF9AFE*4:E**,04)AC=GFFE:A@AGFD2>=CE@GEGF>4;6EEFFC?DF(3;637?@FEFGD;D36<)-:4:@:937>FF<3)42(4(30./*-::
@M03364:396:000000000-C9LGT:1:1101:23879:6476 2:N:0:10
GGACTACCGGGGTTTCTAATCCTGTTTGCTCCCCACGCTTTCGCACCTCAGTGTCAGTATCAGTCCAGGTAGTCGCCTTCGCCACTGGTGTTCCTTCCTATATCTACGCATTTCACCGCTACACAGGAAATTCCACTACCCTCTACCATACTCTAGCTTGCCAGTTTTGGATGCAGTTCCCAGGTTGAGCCCGGGGATTTCACATTCAACTTAACAAACCACCTACGCGCGCTTTACGCCCAGTCATTCCGATTAACGCTTGCACCCTCTGTATTCCCGCGGCTGCTGGCCCCGCTGTCGC
+
CCCCCGGGGGGGFGGGGGGGGGGGGGGGGGGGGGGGGGGGGGGGGGGGGGGGGGGGGGGGGGGGGGGGGGGGGGGGGGGGGGGGGGGGFFGGGGGGGGGGGFGGGGGGGGGGGGGGGGGGGGGGGGGGGGGGGGGGFADFGFGFGGGGGFGFA;=FFGGGGFDFD=EGGGGGFGFFFFGGGGCFGGDCFCFFGGGG5EGFGFGCFFFE*CEF3:DAC5FGB<@F@>9BBD>F>@<);;GGF03;*/:4/C703?B2F2>BF?C2DFG?B(5-)<A)6<(,(44921070222((-0)).19
@M03364:396:000000000-C9LGT:1:1101:10880:6499 2:N:0:10
GGACTACCCGGGTATCTAATCCTGTTCGCTCCCCACGCTTTCGCTCCTCAGCGTCAGTAACGGCCCAGAGACCTGCCTTCGCCATTGGTGTTCTTCCCGATATCTACACATTCCACCGTTACACCGGGAATTCCAGTCTCCCCTACCGCACTCAAGCCCGCCCGTACCCGGCGCGGATCCACCGTTAAGCGATGGACTTTCACACCGGACGCGACGAACCGCCTACGAGCCCTTTACGCCCAAGCACTCCGGATGACGCTTGCACCCTACGTCTTACCGCGGCTGCTTGCACGTAGTACGC
+
CCCC<FGGGGDEGCFGGGAFGGGFFGGGGGGGGGGGGGGGGGEGGGGFGGGGGGGGGFGFGGGGGGGGGGFFFFFFFGFFGGGGGGGGGGGGFGGGFGGEGFEFGGGFGGFGGGGGGGF>EGGGGDEGGEFGGGG<ECDFGGGFGGGGGFG5,=+;CFFG6FEGGE5CEEGGEGFG7BGGFGF*2=*,AFECFGG66BEGGE@)0079>G9>2./(9(:E>GFFB8?>1C30(3:<DBEEG1(().()9>11(((.??FF((*)2;CF0:?F07<<4<17(49(4()).38????4)*)1)
@M03364:396:000000000-C9LGT:1:1101:23759:6504 2:N:0:10
GGACTACTCGGGTTTCTAATCCTGTTCGCTCCCCACGCTTTCGCTCCTCAGCGTCAGTGACGGCCCAGAGACCTGCCTTCGCCATTGGTGTTCTTCCCGATATCTACACATTCCACCGTTACACCGGGAATTCCAGTCTCCCCTACCGCACTCCAGCCCGCCCGTACCCGGCGCAGATCCACCGTTAGGCGATGGACTTTCACACCGGCCGCGCCGAACCGCCTACGAGCCCTTTCCGCCCACTAAATCCGCCTAACTCTCGCACCCCACGTATTCCCGCGGCTCCCGGCCCGTGTTTCGC
+
CCCCCGGGGGGGGGGGGGGGGGGGGGGGGGGGGGGGGGGGGGGG7FGGGGFGGGGGFGCGGGGGGGGGDA8FFEGGGGGGGGGG@FGGFGGGGGGGGGGGGGGGFGGFGGGGGGFGGG8DGGGGGGGGGGGGGGG,7>9EGDEB8FE>E9FAGDGFGGGGEGFGCCEEF7@EBGFCC4FC6FGCCC188<:)7=**;BGEF?GEG>E0(91*()237(C*(171(8451C9<:??)6(2;E?14),2:@GD-(-1)0))).8?9GG7(1126(54))0,30(-((((-(3((,-())))/1
@M03364:396:000000000-C9LGT:1:1101:25319:6536 2:N:0:10
GGACTACTCGGGTATCTAATCCTGTTCGCTCCCCACGCTTTCGCTCCTCAGCGTCAGTAACGGCCCAGAGACCTGCCTTCGCCATTGGTGTTCTTCCCGATATCTACACATTCCACCGTTACACCGGGAATTCCAGTCTCCCCTACCACACTCAAGCCCGCCCGTACCCGGCGCGGTTCCACCTTTCAGCGACGGACTTTCACACCGGGCGCGCCGAACCGCCTACGAGCCGTTTACGCCCAAGAAATCCGGATCACGCTTTCCCCCTCGGTATTACCGCGGCTGCTGCCCCGTGTTTTGC
+
CCCCCFFGGGGG@FFFGGG@FA<EEFFDFEGFCC,CFFGGGGE;,CFFDGEFECFCCGG9FE77FC@<,,CBF8EFFF<9,CCEEG9B<6F=FDFGGGE7FC=FGFGAF9=EEGFEAE,=EF8,E+8>F+FFGDF5==+D>8C*=8D,,*8)@5+3,+66+>@7BG+C?7**3>29*2/==E0,,1,1:;4))*3*)3?EFFG5C3=((7(*(0/4)3:53C,3(A(04)((,(((.,888(4(04.696)((((.0,:1((+)0*9((((-.(6>9:(4(((--(.)),,434(.))(22
@M03364:396:000000000-C9LGT:1:1101:8859:6543 2:N:0:10
GGACTACCGGGGTATCTAATCCTGTTCGCTCCCCACGCTTTCGCTCCTCAGCGTCAGTAACGGCCCAGAGACCTGCCTTCGCCATTGGTGTTCTTCCCGATATCTACACATTCCACCGTTACACCGGGAATTCCAGTCTCCCCTACCGCACTCAAGCCCGCCCGTACCCGGCGCGGATCCACCGTTAAGCGATGGACTTTCACACCGGACGCGCCGAACCGCCTACGCGCCCTTTACGCCCAATAAATCCGGATCACGCTTGCCCCCTACGTATTACCGCGGCTGCTGGCCCGTCGTTCGC
+
CCCCCGGGGGGGGFGGGGGGGGGGGGGGGGGGGGGGGGGGGGGGGGGGGGGGGGGGGGGGGGGGGGGGFGFGGGGGGGGGGGGGGGGGGGGGGGGGGGGGGGGGGGGGGGGGGGGGGGGGGGGGGGGGGGGGGGGFGGGGGGGFGGGGGFGFGFGFGGGGGGFGGDGGGGGGDGFG5>GGCGGGGGC=FFDCFGGFGGGGG>G)7<BFFGFGF)/251EEFGFB?F:)4>99(8>AF?GGG??B?2<2BFD>024::44<?2C(*;<41((.)-8).<41496(-1)5?0(-2--))).9/
@M03364:396:000000000-C9LGT:1:1101:10147:6546 2:N:0:10
GGACTACCGGGGTTTCTAATCCTGTTTGCTCCCCACGCTTTCGCACCTCAGTGTCAGTATCAGTCCAGGTAGTCGCCTTCGCCACTGGTGTTCCTTCCTATATCTACGCATTTCACCGCTCCACAGGAAATTCCACCACCCTCTACCATACTCTAGCTTGCCAGTTTTGGATGCAGTTCCCAGGTTGAGCCCGGGGATTTCACATTTAACTTCACAAACCACCTACGCGAGCTTTACGCCCAGTAATTCCGATTAACGCTTGCACCCTCTGTATTACCGCGGCTGCTGGCTCGGAGTTAGC
+
BCCCCGGGEGGGGGGGGGFFGGGDFGGGGFGGGGCEEFCGGGGEGGGC@FEDFFGGGF,C<FGEFFGGFECF<EFFEGGGGGGDEFFG6=CCFFF,?=9AFG9CEGG@F=CEFAEGEG>D++@EEED<?FGCFGGG,4=FEG?5?E==>9DD:7?=9AD?8DF+A,7,6@?F9>6?FFGGG8DC:<3:AC@??78CC5?CF/@*53+/;@?C*BDEF)4C(*--(46)(),,,(7><DCFGFF@87<C@F*-1??<422286C2987::(.6))4><9-(4(7(((42(2(5((()87AD:
@M03364:396:000000000-C9LGT:1:1101:5224:6548 2:N:0:10
GGACTACTCGGGTTTCTAATCCTGTTTGCTACCCACGCTTTCGAGCCTCAGTGTCAGTATTATGCCAGAAGGCTGCCTTCGCCATCGGTATTCCTCCAGATCTCTACGCATTTCACCGCTACACCTGGAATTCTACCTTCCTCTCAGATACTCTAGCTCTACAGTTTCAGATGCAGTTCCCAGGTTAAGCCCGGGGATTTCACATCTGACTTATAGAGCCACCTACGCTCCCTTTACGCCCAGTCATTCCGATTAACGCTTGCACCCTCTGTATTACCGCGGCTGCTGGCCCAGATTTAGC
+
CCCCCGGGGGGGCCFGGGGGGGGGGGGGGGGGGGGGGGGGGGGFGGGGGGGGGGGGGGGGGGGGGGGGFGGGGGGGGGGFGGGGGGGGFGGGGGGGGGGGGGGGGGGGGGGGGGGGGGGGGGGGGGGGGGGGGGCFFFGGGGGFGGGCGFGFGFFFGGGGGGFGGGGGGGGGFGFGGFGGGGGFGGADFFGGGGGGGGGGGFGFGFFFFGF<5B:ACAGGFGC@@?ABAGAFF==EF@EGGFF=*8@EFG6;;DF3A;97;DGFGGGFF8;?5?C?CF190490(43:?:(4(81/**6:C
@M03364:396:000000000-C9LGT:1:1101:4771:6557 2:N:0:10
GGACTACCGGGGTATCTAATCCTATTTGCTCCCCACGCTTTCGGGACTGAGCGTCAGTTGCGGACCAGACCGTCGCCTTCGCCACTGGTGTTCCTCCATATATCTACGCATTTCACCGCTACACATGGAATTCCACGATCCTCTTCCGCACTCCAGTGATCCGGTTTCCGGGGCTTCCCGAAGTTTAGCTTCGGGCTTTCACCTCCAGACCTGTCTCACCGCCTGCTCCCTCTTTACGCCCAATGATTCCGGATAACGCTCGCCACCTACGTCTTACCGCGGCTGCTGGCACGTCGTTACC
+
CCCCCGGGGGGGGGGGGGGGGGGAEGGGGGGGGGGGGGGGGGGEEGGGGGGGGGGGGGGGGGGEGGGGGGGGGGGGGGGGGGGGGGGGFGGGGGGGGCFGGGGGGGGGGGGGGGGGGGGGGGGGFGFGGGGGGGGGG78EFFFFGGGGGFGFFDGF@EAFGGAGGGGGGGGGBGAGGFGG**:6CFB@FFEDCCCEDEGEC<E@FFF@.C?FFA+<D3CGFGBB:;4FF:(8<<A2<?GGGF?00)64@FC9?B2<F:;61;EFC><?:?(4(4:4:<44((4((1.5?F0<?:()))(*2
@M03364:396:000000000-C9LGT:1:1101:21411:6579 2:N:0:10
GGACTACACGGGTTTCTAATCCTGTTTGCTACCCACGCTTTCGAGCCTCAGTGTCAGTATTATGCCAGAAGGCTGCCTTCGCCATCGGTATTCCTCCAGATCTCTACGCATTTCACCGCTACACCTGGAATTCTACCTTCCTCTCACATACTCTAGCTCTACAGTTTCAGATGCAGTTCCCAGGTTAAGCCCGGGGATTTCACATCTGACTTATCGAGCCACCTACGCTCCCTTTACGCCCAGTAATTCCGATTCACGCTTGCACCCTCCGTATTACCGCGGCGGCTGGCACAGATGTAGC
+
CCCCCGGGGGGGGGGGGGGGGGGGGGGGGGGGGGGGGGGGGGGGGGGGGGGGFGGGGGGGGGGGGGGGGGGGGGGGGGGGGGGGGGGGEGGGGGGGGGGGGGGGGFGGGGGGGGGGGGGGGGGGGGGGFGGGGGGGGFGGGGGFGGGDGFGFGFGFGGGGGGFGGGGGGGGGFGFFGFGGGEF7FFFDFGGGGGGG7EFGGFGFGFFF7DEGCA,:?CGGBGFFED=DFDBFBB=*8>GEGFFF+?E3FG8(6?)9F3218187CFGF?((41:?463499B9((32(4:(4(,,*0*)2:
@M03364:396:000000000-C9LGT:1:1101:17562:6592 2:N:0:10
GGACTACCGGGGTTTCTAATCCTGTTTGCTACCCACGCTTTCGAGCCTCAGTGTCAGTATTATGCCAGAAGGCTGCCTTCGCCATTGGTGTTCTTCCCGATATCTACACATTCCACCGTTACACCGGGAATTCCAGTCTCCCCTACCGCACTCAAGCCCGCCCGTACCCGGCGCGGATCCACCGTTAAGCGATGGACTTTCCCCCCGGACGCGACGAACCGCCCACGAGCCCTTTACGCCCAATCAAGCCGGCTAACGCTTGCCCCCTACCTATTACCCCGCGCGCCTGCCCGTCGTTAGC
+
CCCCCGGGGGGGGGGGGGGGGGGGGGGGGGGGGGGGGGGGGGGGGGGGGGGGGGGGGFAFGGGGGGGGGGGGGGGGGGGGGGGGGGGGFGGGGGGGGGGGGGEGGGGGGGGGGGGGGGGGGGGGGGGGEFGGGGC9CGFGGGGFGGG>E?GAGDFFGGGGGGDGGDDGGGGGFGAD78CG?GGEFG:>FGE5FEECFFGFC9<(:>B>FGFC17C;)4EG,9>0,;7)4DFFF:>2<?GGGF??4:))17)3(-3))(4-(,;(9@D6:((,.).)63,(-(((((((-(.,:(()0.(10
@M03364:396:000000000-C9LGT:1:1101:7743:6626 2:N:0:10
GGACTACCAGGGTTTCTAATCCTGTTTGCTCCCCACGCTTTCGCACCTCAGTGTCAGTATCAGTCCAGGTAGTCGCCTTCGCCACTGGTGTTCCTTCCTATATCTACGCATTTCACCGCTACACAGGAAATTCCACTACCCTCTACCGTACTCTAGCTTGCCAGTTTTGGATGCAGTTCCCAGGTTGAGCCCGGGGATTTCACATTCAACTTACCAAACCACCGACGCGCGCTTTACGCCCAGTAATTCCGATTAACGCTTGCACCCTCTGTATTACCGCGGCTGCTGGCACAGATTTGGC
+
CCCCCGGGDGGGGGGGGGGGGGGGGGGGGGGGGGGGGGGGGGGGEGGGGGGGGGGGGGCEFGGGGGGGGGGGGGGGGGGGGGGGGGGGGGGGGGGFGGGGGGGGGGGGGGGGGGGGGGGGGGGGFFG8FFFGGGFFG,AGGGGFGG9+@<FFGECFFFFFFGFGFCC9DCFG?DEGGFGGF9=@FF,:FFGGGDGG*:BCCADCG@;*;DEG5+1*;5FC2F=)8>>EFD>F>@D)718FF?0@?5>9BGGB:<1<F?BF??F)CGG<F(4<)49<:<2>906;>BF?(4(..((*/*)29
@M03364:396:000000000-C9LGT:1:1101:17024:6648 2:N:0:10
GGACTACCGGGGTTTCTAATCCTGTTTGCTACCCACGCTTTCGAGCCTCAGTGTCAGTATTATGCCAGAAGGCTGCCTTCGCCATCGGTATTCCTCCAGATCTCTACGCATTTCACCGCTACACCTGGAATTCTACCTTCCTCTCACATACTCTAGCTCTACAGTTTCAGATGCAGTTCCCAGGTTAAGCCCGGGGATTTCACATCTGACTTATAGAGCCACCTACGCTCCCTTTACGCCCAGTAATTCCGATTAACGCTTGCACCCTCTGTATTACCGCGGCTGCTGGCCCAGAGTTGGC
+
CCCCCGGGGGGGGGGGGGGGGGGGGGGGGGGGGGGGGGGGGGGGGGGGGGGGGGGGGGGGGGGGGGGGGGGGGGGGGGGGGGGGGGGGFGGGGGGGGGGFGGGGGGGGGGGGGFGGGGGGGGGGGGGGGGGGGGGGGGGGGGGFGGG8EFGEGFGFGGGGGGFGGGGGGGGGFBDGGFFGGGGGGGFDFEGFGGGGGGGGGFGFGFFFAFEGC6,2=AGGBCBFED=A@GFF=@BEFFGEGD05;7CCFGFD6;(7A;6;((==FFD02(569AB)-<4(,13,6:>:::02-.3)0*)7*
@M03364:396:000000000-C9LGT:1:1101:3927:6669 2:N:0:10
GGACTACCAGGGTTTCTAATCCTGTTCGCTCCCCACGCTTTCGCTCCTCAGCGTCAGTAACGGCCCAGAGACCTGCCTTCGCCATGGGTGTTCTTCCCCATATCTACACATTCCACCGTTACACCGGGAATTCCAGTCTCCCCTACCGCACTCCAGCCCGCCCGTTCCCGGCGCAGATCCACCGTTGGGCGATGGACTTTCACACCGAACGCGACGAACCGCCTACGAGCCCCTTACGCCCAGTCAATCCTGATCACGCTCGCACCCTACGTCTGACTGCGGCTGCTGGCACTTCTGTTGC
+
-8ACCAFFFF7,;FEGG9,AEGGFEGG:@:FGDGDGCFEDFGFEGGGGGGCF@FGC@6;CFGEEGC7,,,,:@E<FGGFBDCEEC,,,C,@CGGFFFF,EBFFGFFGEFFGGGGFGGGF>8?AFE+>+=CDGFGG:=F9E?AEFFF?8E?FA=:D0,DE6BC?CC,@6D>@*@7=9*;DG,<91=**0/,/)7:C*2?CCGC@<<38(,).*()2-99?*179?B8,)(9(((-3223CGG?(,*).:79C2544:F(24(351DCC1:6<13(4).+)((-(41:).((()(.)1**)*2
@M03364:396:000000000-C9LGT:1:1101:12822:6692 2:N:0:10
GGACTACAGGGGTATCTAATCCTGTTCGCTCCCCACGCTTTCGCTCCTCAGCGTCAGTAACGGCCCAGAGACCTGCCTTCGCCATTGGTGTTCTTCCCGATATCTACACATTCCACCGTTACACCGGGAATTCCAGTCTCCCCTACCGCACTCAAGCCCGCCCGTACCCGGCGCGGATCCACCGTTAAGCGATGGACTTTCACACCGGACGCGACGAACCGCCTACGAGCCCTTTACGCCCAATAAATCCGGATAACGCTTGCACCCTACGTATTACCGCGGCTGCTGGCCCGTTTGTCGC
+
CCCCCGGGGGGGGGGGGGGGGGGGGGGGGGGGGGGGGGGGGGGGGGGGGGGGGGGGGGGGGGGGGGGG@FGGGGGGGGGGGGGGGGGGGGGGGGGGGGGGGGGGGGGGGGGGGGGGGGGGGGGGGGGGGGGGGGGEEFGGGGGFGGGGGEGFGFGFGFGGGGEGGDGGGGGGFGFGCEGGGGGGGG::FFC8CEGGFGGGGFGEGEDF0D>GF.?377GG0CBF?FF3:GB?(8:BF0CEGF(4).6>BGG>FF?)*49???C)9FD14::<)4?:>G<B>BF((32)8?(8>3())0)95
@M03364:396:000000000-C9LGT:1:1101:8973:6698 2:N:0:10
GGACTACTCGGGTTTCTAATCCTGTTTGCTACCCACGCTTTCGAGCCTCAGTGTCAGTATTATGCCAGAAGGCTGCCTTCGCCATCGGTATTCCTCCAGATCTCTACGCATTTCACCGCTACACCTGGAATTCTACCTTCCTCTCACATACTCTAGCTCTACAGTTTCAGATGCAGTTCCCAGGTTAAGCCCGGGGATTTCACATCTGACTTGTAGAGCCACCTACGCTCCCTTTACGCCCAGTAATTCCGATTAACGCTTGCACCCTCCGTATTACCGCGGCTGCTGTCCCAGACTTGGC
+
CCCCCGGGDGGGGGGGGGGGGGGGGGGGGGFGGGGGGGGGGGGGGGGGGGGGFGGGGGGGFGGGGGGGF8FGGGGGGGGGGGGGGGGGGFGGGGGGGGGGGGGGGGGGGGGGGGFEFEGDEFGGF8FGGGGGFGGGGEDGGGGFG9D8EFFD:DFFGFGGDFFGGGGGGGGGFGDFEFFGGACGGGFFFFFGGGGGDGGGGEFE?*BE5CEG*4,0=CGF);8CEDA>ACBB)>>*6>GEGDDEB4CCFGG7<F?EF?9<FDC);BC7;((//6;)6:42,41(96)8-)).87()0*)29
@M03364:396:000000000-C9LGT:1:1101:21288:6720 2:N:0:10
GGACTACTGGGGTATCTAATCCTGTTCGCTCCCCACGCTTTCGCTCCTCAGCGTCAGTAACGGCCCAGAGACCTGCCTTCGCCATTGGTGTTCTTCCCGATATCTACACATTCCACCGTTACACCGGGAATTCCAGTCTCCCCTACCGCACTCAAGCCCGCCCGTACCCGGCGCGGATCCACCGTTAAGCCCTGGACTTTCACCCCGGACGCACCAAACCACCTACGAGCCCTTTACGCCCAAGAAATCCGGATAACGCTTGCCCCCTCCGTATTACCGCGGCTTCTGGCACGTATTTCGC
+
CCCCCGGFGGGGGCGGGG<@FGGAFFFCFEGEGEFGGGGGGGGGGGGGGGGGGGGGFGFAEGGDGGGG@,:BFFFFGGFGFGGGE,EFEFFGGGGGGGGGGGEFGGGFFCFFCF=FFG8DEFFGF>F@4@FGGFG,@D@AD=EFFGGC8?FAFBFFEGFD8@*CF85C:@>E?@2D5?=FFCC7C=C;FF+**:C7CFFGGEF)8=8((995(0*(1.CG(/4:?F?)359?((5)<?EGG?(()...=4)9?:(6??B60?;(2;D1(-(-3:766<:0-790(.)-4:7?B?(*)*-27
@M03364:396:000000000-C9LGT:1:1101:23067:6743 2:N:0:10
GGACTACTCGGGTTTCTAATCCTGTTCGCTCCCCACGCTTTCGCTCCTCAGCGTCAGTAACGGCCCAGAGACCTGCCTTCGCCATTGGTGTTCTTCCCGATATCTACACATTCCACCGTTACACCGGGAATTCCAGTCTCCCCTACCGCACTCACGCCCGCCCGTACCCGGCGCGGATCCACCGTTAAGCGATGGACTTTCACACCGGACGCGACGAACCGCCTACGAGCCATTTACGCGCAATCAATCCGGATCACGCTTGCACCCTACGTATTACCGCGGCTGCCGGCACGTACTTCGC
+
CCCCCGGGGGGGGGGGGGGGGGGGGGGGGGGGGGGGGGGGGGGGGGGGGGGGGGGGGGGGGGGGGGGGGGGGGGGGGGGGGGGGGGGGGGGGGGGGGGGGGGEGGGGGGGGGGGGGGGGGGGGGGGGGGGGGGGGCFGGGGGGFGGGGEBGAGF+:FFGGGGFGGGGGGGGGFGFG5?EG+CF<8E86ACCDFGGGFGGGGFG36AB;9D9G>):-93EGFGF?BFF3:C>(.)6AFBG8E;(4)5<<FGGB:?(,),42::C7FFG608825<?96<<;(4>69B(49B2414()76457
@M03364:396:000000000-C9LGT:1:1101:24895:6777 2:N:0:10
GGACTACCCGGGTTTCTAATCCTGTTTGCTACCCACGCTTTCGAGCCTCAGTGTCAGTATTATGCCAGAAGGCTGCCTTCGCCATCGGTATTCCTCCAGATCTCTACGCATTTCACCGCTACACCTGGAATTCTACCTTCCTCTCACATACTCTAGCTCTACAGTTTCAGATGCAGTTCCCAGGTTAAGCCCGGGGATTTCACATCTGACTTATCGAGCCACCTACGCTCCCTTTACGCCCAGTCATTCCGATTAACGCTTGCACCCTCCGTTGTTCCGCGGCTCGTGGCACAGCTGTAGC
+
CCCCCGGGGGGGFGFGGGFGGGGGGFFFGGGGGGGGGGGFGGGGGGGFGGGGGGGGFGGGGGGGGGGGFGGGGGGGFFGGGGGGGGGGCGGGGGGGGGFGGGGGGGGGGGGGGGGGGGGGGGGGFGFGFFF4EFGDFF9EC@;?FFGDEFG=,CCD;DFGFGFGGGGGGFGFF9DFCFGG9,=+@FGFF9FGGGGGGGGFG7BE+;FA;CCCCE,)0:E7@GDF:?AAAG=BB4>EFF:<F27@*;C?CGF@FD;EFF9;D88=FGGD@(43)(-(.0,(4601(--2?9:>((.6)*.:7
@M03364:396:000000000-C9LGT:1:1101:19406:6780 2:N:0:10
GGACTACAGGGGTTCTAATCCTGTTCGCTCCCCACGCTTTCGCTCCTCAGCGTCAGTAACGGCCCAGAGACCTGCCTTCGCCATTGGTGTTCTTCCCGATATCTACACATTCCACCGTTACACCGGGAATTCCAGTCTCCCCTACCGCACTCAAGCCCGCCCGTACCCGGCGCGGATCCACCGTTACGCGATGGACTTTCCCACCGGACGCGACGAACCGCCTACGAGCCCTTTACGCCCAATCAAACCGAATACCGCTTGCCCCCTACGTATTACCCCGGCCGCTGGCACGGTGTTCACC
+
CCCCCGGGGGGGGGGGGGGGGGGFGGGGGGGGGGGGGGGGGGGEGGFGDEGGEGEGFEFGGGGGGGGGGGGGGGGGF?FGGGE@EFGF7FEGGGGGGGGGGEGFGEGGGGGGGAEF@EECE@EGGGGEGGGGGGFDFCEGGGD*@FEGC?+D81=DGGGGGGFG:CGGCCE8>C9?=?G,CFG=EG*/:::9CCCF6?C<+5:41)79>C>50>*3>>G52C41:2371CB.,5)4<?EG5(.(9,).<9),-8)4:3-4:68>GG)(4(4))()66+-(49,76046?0<:1,(08@)02
@M03364:396:000000000-C9LGT:1:1101:23428:6780 2:N:0:10
GGACTACAGGGGTATCTAATCCTGTTCGCTCCCCACGCTTTCGCTCCTCAGCGTCAGTAACGGCCCAGAGACCTGCCTTCGCCATTGGTGTTCTTCCCGATATCTACACATTCCACCGTTACACCGGGAATTCCAGTCTCCCCTACCGCACTCAAGCCCGCCCGTACCCGGCGCGGACCCACCGTTAAGCGATGGACTTTCACACCGGACGCGCCGAACCGCCTACGCGCCCTTTCCGCCCAATAAATCCGGATCACGCTTGCACCCTACGTTTTACCGCGCCTGCCGGCACGTATTTCGC
+
CCCCCGGGGGGGFGGGGGGGGGGFGGGGGGGGGGGGGGGGGGGGGGGGGGGGGGGGEFGGGGGGGGGGGGGGGGGGGGGGGGGGGGGGFGGGGGGGGGGGGGGGGGGGGGGGGGGGGGGGGGGGGGGG:FFFGGGCGGGGGDEFGGGGGFGBGFDFGGGGGGFDF7EGGG*@BC=G=)=C5E5*=A:66BC*5:AEFGGEGFG<FDF4392E>)24C2EC9GF:(04),79BFFF).:EGGF?7)5:<@43961(4@1218:F<GFG1?B?.(.-55<:12(--,2(-(2(42((*0*.95
@M03364:396:000000000-C9LGT:1:1101:11941:6789 2:N:0:10
GGACTACTAGGGTATCTAATCCTGTTTGCTACCCACGCTTTCGAACCTCAGTGTCAATATGATGCCAGAAGGCTGCCTTCGCCATCGGTATTCCTCCAGATCTCTACGCATTTCACCGCTACACCTGGAATTCTACCTTCCTCTCACCTATTCTAGCCTAACAGTATCAGATGCAGTTCCCAGGTTAAGCCCGGGGATTTCACATCTGACTTATCAAGCCACCTACGCTCGCTTTACGCCCAGTAATTCCGATTAACGCTTGCACCCTCTGTAGTACCGCGGCTGCTGGCACAGAGTTAGC
+
CCCCCGGGGGGGGFGGFGGGGDGGGGGGGGGGGGGGGGGGGGGFGGGGFGGGGFGGEEGGGGFGGGGGGFGGGGGGGGGGGGGGGGGGFCFGGGGGGGGGFGGGGGGGGGGGGGGGFEGDGGGGGGGGGCFGGDFGGAFFGGGFGGGGGFFBGEGFGFGGFFFGGGGGGGGGFGFGGFGGGGGGGGC=FFDDCGEECEGGGCFFFFFFEGFG@AFCGBGGBF@CEGA?>>99@BBFFFEFG?DFBEEFFGF@<F<CF?0;;?FFGGG=<@;?5)99?F(3>BFFFF?0(:()(426=@)2:
@M03364:396:000000000-C9LGT:1:1101:25156:6799 2:N:0:10
GGACTACTCGGGTTTCTAATCCTGTTTGCTACCCACGCTTTCGAGCCTCAGTGTCAGTATTATGCCAGAAGGCTGCCTTCGCCATCGGTATTCCTCCAGATCTCTACGCATTTCACCGCTACACCTGGAATTCTACCTTCCTCTCACATACTCTAGCTCTACAGTTTCAGATGCAGTTCCCAGGTTAAGCCCGGGGATTTCACATCTGACTTATAGAGCCACCTACGCTCCCTTTACGCCCAGTAATTCCGATTAACGCTTGCACCCTCTGTATTCCCGCGGCTGCTGGCCCAGATTTAGC
+
CCCCCGGGGGGGFGGGGGGGGGGGGGGGGGGGGGGGGGGGGGGGGGGGGGGGGGGGGGGGGGGGGGGGGGGGGGGGGGGGFGGGGGGGGGGGGGGGGGGGGGGGGGGGGGGGGGGGGGGGGGGGGGGGGGGGGGGGGGGGGGEFGGG,EDGFGFGFGGGGGGFGGGGGGGAEFGFGGFGGGFFGGGFEFGFFGGGGGGGGGFGFFFC@CGFGE63>?8DGEFFFB>2@AGFFFFBEEDGGGF@E8CEFFGG03???FFFDF?C3CGD;0(69)95)<F;927909()5>::1,4(*0/.;:
@M03364:396:000000000-C9LGT:1:1101:14699:6830 2:N:0:10
GGACTACCAGGGTATCTAATCCTGTTTGCTACCCACGCTTTCGAGCCTCAGTGTCAGTATTATGCCAGAAGGCTGCCTTCGCCATCGGTATTCCTCCAGATCTCTACGCATTTCACCGCTACACCTGGAATTCTACCTTCCTCTCACATACTCTAGCTCTACAGTTTCAGATGCAGTTCCCAGGTTAAGCCCGGGGATTTCACATCTGACTTATAGAGCCACCTACGCTCCCTTTACGCCCAGTAATTCCGATTAACGCTTGCACCCTCTGTATTACCGCGGCTGCTGGCACAGCGTTAGC
+
CCCCCGGGGGGGGFGGGGGGGGGGGGGGGGFGGGGGGGGGGGGGGGGGGGGGEGGGGGGGGGGGGGGGGGGGGGGGGGGGGGGGGGGGGGGGGGGGGGGGGGFGGGGGGGGGGGGGGGGGGGGGGGGGAFGGGGGGGGGGGDFFGGGEGBCFFE8DFGGGDGFGGGGGGGFGFGFFGFGGGGDDGG,:DFFGGGGG6EGGGEGED?<CEGFG;BF;?=GGFGFFEC4?F7==B*:EFDGFE@BEA<?CFG42578CF8@@4(==GGG?FD;76?CCFF627>FF9?::?604,8(.05(/:
@M03364:396:000000000-C9LGT:1:1101:11930:6838 2:N:0:10
GGACTACACGGGTTTCTAATCCTGTTTGCTACCCACGCTTTCGAGCCTCAGTGTCAGTATTATGCCAGAAGGCTGCCTTCGCCATCGGTATTCCTCCAGATCTCTACGCATTTCACCGCTACACCTGGAATTCTACCTTCCTCTCACATACTCTAGCTCTACAGTTTCAGATGCAGTTCCCAGGTTAAGCCCGGGGATTTCACATCTGACTTATAGAGCCACCTACGCTCCCTTTACGCCCAGTAATTCCGATTAACGCTTGCACCCTCTGTCTTACCGCGGCTGCTGGCCCAGATTTAGC
+
CCCCCFGGGGGGFGGGGGGGGGGGGGGGGGGGGGGGGGGGGGGGGGGGGGGGGGGGGGGGGFGGGGGGGGGFGGGGGGGGGGGGGGGGGGGGGGGGGGGGGGGGGGGGGGGGGGGGGDEDGGGFGGGGFGGGGGGGGFFGGGGFGGGFFFGFFEGFC;FGGGFGFGGGGGEGFFEFGFGGGFDGGG?DFFFGGGGGDGGGGCGEGFFFEGFG*=<>>7FCEGDFFCABAGFBBEE>EFGDFFDECCFFFG<16;;CC29;;=CFGGG@DFFF)<C3??:>;BBF03))5118-4(1*/6>7
@M03364:396:000000000-C9LGT:1:1101:19586:6839 2:N:0:10
GGACTACTCGGGTATCTAATCCTGTTTGCTCCCCACGCTTTCGTGCCTCAGTGTCAGTTACAGTCCAGAAAGCCGCCTTCGCTACTGGTGTTCCTCCTAATATCTACGCATTTCACCGCTACACTAGGAATTCCACTTTCCTCTCCTGCACTCAAGTTTCCCAGTTTCAAGAGCTTACTACGGTTAAGCCGTAGCCTTTCACTCCTGACTTAAGCAACCCCCTACCCACCCTTTACGCCCAGTACTTCCGGATAACGCTAGCCCCCTACGTATTACCCCGGCTGCCTGCACGTAGTTCACC
+
CCCCCGGGGGGGGGGGGGGGGGGGGGGGGGGGGGGGGGGGGGGGGGGGGGGGFFGGGGGGGFGGGGGGGGGGGGGGGGGGGG@FGGGGFGGGGGGGGGCGGGGGGGGGGGGGGGGGGGGGGGGGG?FGGGGGGGGGGDCFGFGFGGGFGDGEGFFFADEGGGFGGGGGGGGFFG5?ADG:EEGBEC,;DDE0=CGDFGGFFE9AC?FC<7;=:?,:CCG5)@=>B,>*-;=)<B=EDDGG@2>:0/8@AD:(/()))6(,.638DG<(6;1)-(-6<6((46,(3(,4,(.-.(..1*):>
@M03364:396:000000000-C9LGT:1:1101:21209:6841 2:N:0:10
GGACTACTGGGGTATCTAATCCTGTTTGCTACCCACGCTTTCGAGCCTCAGTGTCAGTATTATGCCAGAAGGCTGCCTTCGCCATCGGTATTCCTCCAGATCTCTACGCATTTCACCGCTACACCTGGAATTCTACCTTCCTCTCACATACTCTAGCTCTACAGTTTCAGATGCAGTTCCCAGTTTAAGCCCGGGGATTTCACATCTGACTTATAGAGCCACCTACGCTCCCTTTACGCCCAGTAATTCCGATTCACGCTTGCACCCTCTGTCTTGCCGCGGCGGCTGGCCGAGAGTTCGC
+
CCCCCFFGAF@FFFFGGFC<AFFGGGGEGGGFGFGGGGDGFFGGGGGDFGGFF<EFGGDGGGGFGFFEEEGFFDFFFGGGFEGGG8BE:FFFGFGCFEF9F8DFGFGGGGGGGGGGGGGDGGGGE@FG8FFGGGGGGC9E@DGFGFG9>?FEFD?FFFFA9FFGEGEGEA;EBFEFADGGDCD,>DFDF,@DDDGG0CFFG<GEFFFEED6A7+@>+>99CGB@C,>?=C9B=;=*AACFE-8E+9<*8C89@F).;3(6(=CEGGGFF;)673?)7<:9,40(491(40((,(-77*)17
@M03364:396:000000000-C9LGT:1:1101:16057:6857 2:N:0:10
GGACTACTCGGGTTTCTAATCCTGTTTGCTACCCACGCTTTCGAGCCTCAGTGTCAGTATTATGCCAGAAGGCTGCCTTCGCCATCGGTATTCCTCCAGATCTCTACGCATTTCACCGCTACACCTGGAATTCTACCTTCCTCTCACATACTCTAGCTCTACAGTTTCAGATGCAGTTCCCAGGTTAAGCCCGGGGATTTCACATCTGACTTATAGAGCCACCTACGCTCCCTTTACGCCCAGTAATTCCGATTAACGCTTGCACCCTCTGTATTACCGCGGCTGCTGGCACAGAGTTAGC
+
CCCCCGFFFGGGGGGGGGGGGGGFFGFFGGGGGGGGGGGCFGGCECFFGGEGDFFE<CFFFAC<FE9C@<EE@ECFGFFGGGGGGGGGCCFFGGFBFGGGEEDGGCFFCGGGAEEF9CEGGCF@FGFGGGFFFGGGF,=FGFFFFBF@FFFECEG7ED;EEGDDGFGGGGDFFEBGGFGDFGFGGG,0?C==6CCG6@DCE7DC9AF75<8F8?;;;*<CC?CF2?7:@4444;BEE@?=F5>;1*7@BD*4;F(4+/68,43);BDD;3)/1<5)1?4(,46>>B))8:8771:9B*<>7
@M03364:396:000000000-C9LGT:1:1101:26154:6861 2:N:0:10
GGACTACTAGGGTTTCTAATCCTGTTCGCTCCCCACGCTTTCGCTCCTCAGCGTCAGTAACGACCCAGAGACCTGCCTTCGCCATTGGTGTTCTTCCCGATATCTACACATTCCACCGTTACACCGGGAATTCCAGTCTCCCCTACCGCACTCCAGCCCGCCCGTACCCGGCGCAGATCCACCGTTAGGCGATGGACTTTCACACCGGACGCGACGAACCGCCTACGAGCCCTTTACGCCCAATAAATCCGGATCACGCTCGCCCCCTACGTATTACCGCGGCTGCTGGCACGTCGTTAGC
+
CCCCCGGGAFFGFGGGGGFGGGGFGGGGGGGGGGGGGGGGGGGGGGGGGGGGGGGGGGCGGG:FGGGG<FGGGGGGGGGGGGGGGFGGFGGGGGGFGGGEGFEGGGGGGGGGCFGGGGF>EGGGGGGGE@FGGGGAFEGFGGGFGGGGGFGFG<DFD?EGGGFGGDGGFCCDDGFG*9CG6CDFGE:>FFC):CCCGGGFG)CEGFF09DBEB):>:9EGFDB<<CB)4D9B?F?<AFGGG?(3<)669<3(38(8FFFFF48(9?DB((((.)56:<:6,2;0(43>:B(44((00)-1:
@M03364:396:000000000-C9LGT:1:1101:4084:6862 2:N:0:10
GGACTACCGGGGTATCTAATCCTGTTTGCTACCCACGCTTTCGAGCCTCAGTGTCAGTATTATGCCAGAAGGCTGCCTTCGCCATCGGTATTCCTCCAGATCTCTACGCATTTCACCGCTACACCTGGAATTCTACCTTCCTCTCACATACTCTAGCTCTACAGTTTCAGATGCAGTTCCCAGGTTAAGCCCGGGGATTTCACATCTGACTTATAGAGCCACCTACGCTCCCTTTACGCCCAGTCATTCCGATTAACGCTTGCCCCCTCTGTATTACCGCGGCTGCTTGCACAGCGTTAGC
+
CCCCCGGGGGCCFDFGFG@FGGGFGGGGGGFGGGGGGGGGGGGDGGGGGFGGFGGFGGGGGCFEFGGG8CFGGGGGGGGGDGGGGGGGGCFGGGGGGFFFEFGGGGGGGGGGGGGGGGGGGGGGGGGG@8FGGGGGEFFGGGGFGDFDEFGFGF?DGGGGEFFGGGGGFCFEFGFGFFGGGF?FEG8:DFGGGGGD+BEGGFG5<ACFAFEG5@,;=6>FBGB>2?)@=C@FFFECE9GGGF0;*7<9FG61<;();(2,/6;36EG66()6).5.4:3>2(27(4,))4).)4()0)(1>
@M03364:396:000000000-C9LGT:1:1101:5709:6864 2:N:0:10
GGACTACTGGGGTATCTAATCCTGTTTGCTCCCCACGCTTTCGTGCCTCAGCGTCAGTACCGGGCCAGTGAGCCGCCTTCGCCACTGGTGTTCTTGCGAATATCTACGAATTTCACCTCTACACTCGCAGTTCCACTCACCTCTCCCGGACTCAAGATCTTCAGTATCAAAGGCAGTTCTGGAGTTGAGCTCCAGGATTTCACCCCTGACTTCACAATCCGCCTACGCACCCTTTACGCCCAGTGATTCCGAGCAACGCTAGCCCCCTTCGTATTACCGCGGCGGCTGGCACGACGTTCGC
+
CCCCCGGGGGGG@FGGGGGGGGGGGGGGGGGGGGGGGGGGGGGFGGGGGGGGGGGGGGGGGGGGGGGGGGFFEFGGGEGGGGGEGCFGGGGGGGGGGGGDGGGFGGCCFGGGGGGGGGGFFFGGGGGEFFGGGGGGDFGGGFFFGGG>=AEAF=?F9@DGCFFGGGGGAECFCFDG?AFFFGFGGGDEFD,9*AFG9FFGGED@FFFB);AG*1,1;*1C9C@F9?>6=8;D?1=<EFDFGD;;*7CEFGC0:;(4@>;?(2<(9ED9(,44,13)6<3,(43((-3((,.2<-(.85(9/
@M03364:396:000000000-C9LGT:1:1101:15214:6907 2:N:0:10
GGACTACAGGGGTATCTAATCCTGTTTGCTACCCACGCTTTCGAGCCTCAGTGTCAGTATTATGCCAGAAGGCTGCCTTCGCCATCGGTATTCCTCCAGATCTCTACGCATTTCACCGCTACACCTGGAATTCTACCTTCCTCTCACATACTCTAGCTCTACAGTTTCAGATGCAGTTCCCAGGTTAAGCCCGGGGCTTTCACATCTGACTTATCAAGCCACCTACGCTCGCTTTACGCCCAGTAATTCCGATTAACGCTTGCACCCTCTGTATTACCGCGGCTGCTGGCCCAGAGTTACC
+
CCCCCGFGGGGGGGGGGGGGGFGGGGGGGGGGGGGGEEFFGGGFGFGGGGGGCGGGGEFFGFGGGGGGGGGFFGGGGGGGGGFGGGGGG8FFGGGGGGGGGGGGGGGGFEFGGGGGGEEGGGGGGFGGGBFGGGGGGGGGGGGFGGG,EFG9FEGFGGGGGGFGFGGGGFEGFGFGGFFFGEDFFGDDB?=DGGGGGEGGG@GFGFFEE>5AA><7;@FGDGFFFD>:)3:2>29>:@GEG92(3.9.@@7D;@(?F;9?;08)>GG01=.1/4:2:<3(46609?0:?6(4(2,0/*-*0
@M03364:396:000000000-C9LGT:1:1101:25227:6908 2:N:0:10
GGACTACCAGGGTTTCTAATCCTGTTCGCTCCCCACGCTTTCGCTCCTCAGCGTCAGTAACGGCCCAGAGACCTGCCTTCGCCATTGGTGTTCTTCCCGATATCTACACATTCCACCGTTACACCGGGAATTCCAGTCTCCCCTACCGCACTCAAGCCCGCCCGTACCCGGCGCGGATCCCCCGTTAAGCGATGGACTTTCACACCGGACGCGGCGAACCGCCTACGAGCCCTTTACGCCCAATAAATCCGGATCACGCTTGCACCCTACGTATTTCCGCGCCTGCTGGCCCGTATCTCGC
+
CCCCCGGGGGEGCFGGGGGGGGGGGGGGGGGGGGGGEGGGGGGGGGGGGGGGGGGGCFGFGGGGGGGGGGGGGGGGGGGGGGGGGFGGC@GGGGGFGGGFGGGGGGGGGGGGGGFGGEFDCGGGFGGGDGGGGG8,@ECEGGGFGGG@EDGFD=+;@FGGGGDGGGDGGGEG>GBG=DGG6CD@:FC(1,:*CEGFG+B<C6C3DEE60C6EF):2)(:*(99?1;,0(>>6:04)43CEE1:0)5-)9DD242((0(1:?6C,2AG3101,)).)-<(-,(-64(,.(41:3325)*)29
@M03364:396:000000000-C9LGT:1:1101:23193:6952 2:N:0:10
GGACTACTCGGGTTTCTAATCCTGTTTGCTACCCACGCTTTCGAGCCGCAGTGTCAGTATTATGCCAGAAGGCTGCCTTCGCCATCGGTATTCCTCCAGATCTCTACGCATTTCACCGCTACACCTGGAATTCTACCTTCCTCGCACGTACTCTCGCTCTACAGTTTCAGATGCAGTTCCCGGGTTAAGCCCGGGGATTTCACATCTGACTTATAGAGCCACCTACGCTCCCTTTACGCCCAGTCATTCCGATTAACGCTTGCACCCTCCGTATTCCCCCCGTGGCTGCCACGAATTTGGC
+
CCCCCGGFGGGG@FGGGGGEFGGFGGDFGGFGGGGGGGGGGG7<,BF+@4@,CEFF<CEEC,EFFEEG<CEEFCECGGG9AF@=@DDG:?FFGGGGG,BFEFCFGGGCFCGGDFGGG7E+=FGGG?FFGGGGGGGGF9?FGGF*=8C86:A5F;=:FEG6,ADFFFC9,CDCFGFDAD:C9+3+@E7=B9E?;CC**>CFD6,/:;99*56C6+,*2*>A2DD=326)(24?F@E)1;GGGD;@*)1.1C0;;3(7889<(-*4CF5(-(-413()6?7((-(((((4(()5-(()8*6*2
@M03364:396:000000000-C9LGT:1:1101:13430:6954 2:N:0:10
GGACTACCCGGGTATCTAATCCTGTTTGCTCCCCACGCTTTCGCACCTCAGTGTCAGTATCAGTCCAGGTAGTCGCCTTCGCCACTGGTGTTCCTTCCTATATCTACGCATTTCACCGCTACACAGGAAATTCCACTACCCTCTACCATACTCTAGCTTGCCAGTTTTGGATGCAGTTCCCAGGTTGAGCCCGGGGATTTCACATTCAACTTAACAAACCACCTACGCGCGCTTTACGCCCAGTAATTCCGATTAACGCTTGCACCCTCTGTATTACCGCGGCTGCTGGCACAGGATTAGC
+
CCCCCGGGGGGGGCGGGGGGGGFGGGGGGGGGGGGGGGGGGGGGGGGGGGGGGGGGGGGGGGGGGGGGGGGGGGGGGGGGGGGGGGGGGGGGGGGEFGGGGGGGGGGGGGGGGGGGGGGGGGGGGGGFGGGGGGGGGFGGGGGFGGF8FFGFGEGFGGGGGGFFFGGGGE?GFGBGGFGFGGGGFF<DFFFGD?EGGGGGGAFAFFFECGEF3BFFGDGFBGFF9?9B(?1;9;?EF;EEF;;;65CCFGG;BB:AF?6?FBC4CFG13...).6<<<(24496>B23:0(..(())/.7>
@M03364:396:000000000-C9LGT:1:1101:27255:6963 2:N:0:10
GGACTACACGGGTTTCTAATCCTGTTTGCTACCCACGCTTTCGAGCCTCAGTGTCAGTATTATGCCAGAAGGCTGCCTTCGCCATCGGTATTCCTCCAGATCTCTACGCATTTCACCGCTACACCTGGAATTCTACCTTCCTCTCACATACTCTAGCTCTACAGTTTCAGATGCAGTTCCCAGGTTAAGCCCGGGGATTTCACATCTGACTTAATGAGCCACCTACGCTCCCTTTACGCCCAGTAATTCCGATTAACGCTTGCCCCCTCTGTATTCCCGCGGCTGCTGGCACAGAGTTAGC
+
CCCCCGGGGGGGFGGGGGGGGGGGGGGGGGGGGGGGGGGGGGGCFGGGGGGGGGGGGGGGGGFFGGGGGGGGGGGGGGGGGGGGGGGGEGGGGGGGGGGGGGGGGFGGGGGGGGGGGGGGGGGGGGFGCEGGGGGGGGGGGGGFG,EAFFGFF9DFGAE84FFGGGGGGGGGDFEGGFFGGG67DGADFA,=DGDGDGGGGFGFGFFEFGEG513*?AFGEG>B>:>@49):>:@CE?EGE27>FC?EFGG0<@()13><;8*/23:2?841?ED)6<46>>7;7(.58:(..4.<6*)::
@M03364:396:000000000-C9LGT:1:1101:25618:6995 2:N:0:10
GGACTACTCGGGTTTCTAATCCTGTTTGCTACCCACGCTTTCGAGCCTCAGTGTCAGTATTATGCCAGAAGGCTGCCTTCGCCATCGGTATTCCTCCAGATCTCTACGCATTTCACCGCTACACCTGGAATTCTACCTTCCTCTCACATACTCTAGCTCTACAGTTTCAGATGCAGTTCCCAGGTTAAGCCCGGGGATTTCACATCTGACTTATCGAGCCACCTACGCTCCCTTTACGCCCAGTCATTCCGATTCACGCTTGCACCCTCTGTCTTCCCGCGGCTGCTGGCGCAGCTTTCGC
+
CCCCCGGGGGGGGGGGGGGGGGGGGGGGGGGGGGGGGGGGGGGGGGGGGGGGFGGGGGGGGGGGGGGGGGGGGGGGGGGGGGGGGGGGGDGGGGGGGGGDGGGGGGGGGGGGGGGGGGGGGGGGGGGGFGGGGGGGGFFGGGGFGGG@EDGEA>9FGGGGGGFGGGGGGGAAFGFGGFEGGEDFFG<DFFFGGGGGCG?FGFGFGFF;ED@E7A,:CDGGBGFBEDAFAGA85>E*9=EGGFF@*8C3FG4,386CF@F;D;C8FFGFFF=?519)1;4944,79:2>?<(-(-(011)9C
@M03364:396:000000000-C9LGT:1:1101:15816:7000 2:N:0:10
GGACTACCGGGGTTTCTAATCCTGTTTGCTACCCACGCTTTCGAGCCTCAGTGTCAGTATTATGCCAGAAGGCTGCCTTCGCCATCGGTATTCCTCCAGATCTCTACGCATTTCACCGCTACACCTGGAATTCTACCTTCCTCTCACATACTCTAGCTCTACAGTTTCAGATGCAGTTCCCAGGTTAAGCCCGGGGATTTCACATCTGACTTATAGAGCCACCTACGCTCCCTTTACGCCCAGTAATTCCGATTAACGCTTGCACCCTCTGTATTACCGCGGCTGCTGGCACAGATTTAGC
+
CCCCCGGGGGGGGGGGGGFGGGGGGGGGGGFGGGGGGGGGGGGFFGGGGGGGGGGGGCFGGFGGGGGGGGGGGGGGGGGGGGGGGGGGGFGGGGGGGGGGGGGGGGGGGGGGGGGGGGGGGGGGGGGGGGGGGGGGGGFGGGGFGFGFGFGFGFGFGGGGGGFGGGGGGGGGFGFGGFGGGDGGGGCDFFGGGGGG>EFGGFGFGFFF7DFGCFA8:6FGFGFFFG>EDDFFFFF9C@GFF7=EA<EFFGC(:?(;A?BF?FFEGGG?BB>ADFF94@4149>6>FBFF?0><B(*94):C
@M03364:396:000000000-C9LGT:1:1101:10996:7000 2:N:0:10
GGACTACAGGGGTTTCTAATCCTGTTCGCTCCCCACGCTTTCGCTCCTCAGCGTCAGTAACGGCCCAGAGACCTGCCTTCGCCATTGGTGTTCTTCCCGATATCTACACATTCCACCGTTACACCGGGAATTCCAGTCTCCCCTACCGCACTCAAGCCCGCCCGTACCCGGCGCGGATCCACCGTTAAGCGATGGACTTTCACACCGGACGCGACGAACCGCCTACGCGCCCTTTACGCCCAATAAATCCGGATCACGCTTGCACCCTACGTCTTACCGCGGCTGCTGGCACGTACTTCGC
+
CCCCCGGGGGGGGGGGGGGGGGGGGGGGGGGGGGGGGGGGGGGGGGGGGGGGGGGGGGGGGGGGGGGG@EEFGFGGGGGGGGGGCFGGGGGGGGGGGGGGGGGGFGGGGGGGGGGGGGGCGGGGGGGGGGGGGGGGDFGGGGGFGGGCEDGFGFGFGGGGGGFGGCEEGGDGEG@G5AGE+>DBFE:=AFCD4EE?FGGGGFG?CB>>;D0C6):3C(CEBGFF?F?)(9>F6:32<BGGG:::/).6BFD34((4?0?<:,;<GGGF<B03((4)6<,-46>046>)8?(41:()7*.C7
@M03364:396:000000000-C9LGT:1:1101:5819:7003 2:N:0:10
GGACTACAGGGTTTCTAATCCTGTTTGCTACCCACGCTTTCGAGCCTCAGTGTCAGTATTATGCCAGAAGGCTGCCTTCGCCATCGGTATTCCTCCAGATCTCTACGCATTTCACCGCTACACCTGGAATTCTACCTTCCTCTCACATACTCTAGCTCTACAGTTTCAGATGCAGTTCCCAGGTTACGCCCGGGGATTTCACATCTGACTTATAGAGCCACCTACGCTCCCTTTACGCCCAGTAATTCCGTTTAACGCTTGCCCCCTCTGTATTACCCCGGCTGCTGGCACCGAGTTCGCC
+
CCCCCGGGGGGGGGGGGGGAFGGGGGGGGGGFGGGGGGGGGG<FGGGGGGGGGGGGGAFGEGGGGGG?EGGGGGGGGGGGGGGGGGGG<FGGGGGGGGGGGGCFGGGGGDGGGDGGGGGCEFFFGGGFGFGGGGGGGCDGGGGFGGFGFFFEFEDF=FGGGFFDGFGGGCGFFEDGGFGGGGGFGG,:BFGDDGG+=EGF,C=;FFFCE>EC;=EEGEC,8CF2)*:?@DF>EFFEDFGG@7@48>EFFG*6=;)6>92<D<24CED6:=C5CCECA,/,,--7?:272(4(747F598DD
@M03364:396:000000000-C9LGT:1:1101:20388:7028 2:N:0:10
GGACTACCAGGGTTTCTAATCCTGTTCGCTCCCCACGCTTTCGCTCCTCAGCGTCAGTGACGGCCCAGAGACCTGCCTTCGCCATTGGTGTTCTTCCCGATATCTACACATTCCACCGTTACACCGGGAATTCCAGTCTCCCCTACCGCACTCAAGCCCGCCCGTACCCGGCGCGGATCCACCGTTAAGCGATGGACTTTCACACCGGACGCGCCGAACCGCCTACGAGCCCTTTACGCCCAATAAATCCGGATCACGCTTGCCCCCTACGTATTACCGCGGCTGCTTGCCCGTCTTTAGC
+
CCCCCGGGFGEGGGGGGGGGGGGGGGGGGGGGGGGGGGGGGGGGGGGGGGGGGGGGGFEGGGGGGGGGGG<DFGGGGGGGGGGGGAGFFFFGFFGGAFGGGCEGDGGGGGGGGGGGGGGCEGGGGGGDFEGGGGGFGB9FFDEFGGG+BDGA==FFCGGGGGDGFCGDGCEGFGFGGAGGGGGGG*<<FC**;7CFGGGGGFGFDEF>>GFG0)/,92CE>G9?1C?.4C1?1279<1EGGF(1)).5@49,4<03FBBF??5(9CD6?B?:26:><<(((-79B64)24()-4()0*)*2
@M03364:396:000000000-C9LGT:1:1101:22940:7034 2:N:0:10
GGACTACACGGGTTTCTAATCCTGTTCGCTCCCCACGCTTTCGCTCCTCAGCGTCAGTATCGGCCCAGAGACCCGCCTTCGCCACCGGTGTTCCTCCTGATATCTGCGCATTCCACCGTTACACCGGGAATTCCAGTCTCCCCTACCGCACTCAAGCCCGCCCGTACCCGGCGCGGATCCACCGTTAAGCGATGGACTTTCACACCGGACGCGACGAACCGCCTACGAGCCCTTTACGCCCAATAAATCCGGATAACGCTTGCACCCTCCGTATTACCGCGGCTGCTGGCCCGGGCTTAGC
+
CCCCCGGGGGGGGGGGGGGGGGGGGGGGGGGGGGGGGGGGGGGGGGGGGGGGGGGGGGGGGGGGGGGGGGGGGGGGGGGGGGGGGGGGEGFFGGGGGGGGGGGGGGGGGGGGGGFGGGGCEGGGGGGGGGGGGGGGFGGGGGGFGGGGGEE>FDFFGGGGGGFGGDGDGGGGFGFG55EGFFGGFE71@CC*5CEFFFFGGBG<GF>B0CBC9)27C(8C>GFFFGF)2DF?1:7AB?GGGB1208ADFC54-424=4>B:BC7FGG,4(43(4?2<F1;(44;>B0)8(3(((()0))92
@M03364:396:000000000-C9LGT:1:1101:11077:7056 2:N:0:10
GGACTACAAGGGTTTCTAATCCTGTTCGCTCCCCACGCTTTCGCTCCTCAGCGTCAGTAACGGCCCAGAGACCTGCCTTCGCCATTGGTGTTCTTCCCGATATCTACACATTCCACCGTTACACCGGGAATTCCAGTCTCCCCTACCGCACTCAAGCCCGCCCGTACCCGGCGCGGATCCACCGTTAAGCGATGGACTTTCACACCGGACGCGGCGCACCGCCTACGAGCCCTTTACCCCCACTAACTCCGGATAACGCTTGCCCCCTACGTCTTCCCGCGGCTGCTGGCCCGTATTTCGC
+
9ACCCGGFEGFGF@CGAFFFF@FFFFEGGEFGGGG>FEGGGGGGGGGGFGGGGGDGBFCEGGGGGGGCFFCFGGGGGGGDDEGGDEG<FGFGGFCEFGGGGEGGGGEFGGGGFGGGGGE=8FGGGGGGFGEGGGAGCB?FG8CBGGGGGDGFD8+;9DDEEGADGGEEGGCC>1/94:CF,>;CEG@7=C81*5E*2BFGG7C<*:807D0=4)/4)4C=9G014F:.-916340)))+2C3(468(5=>C9(-()14-((-*(2AC9(8??0(3--244,73(4:05:2(4,4())*)9*
@M03364:396:000000000-C9LGT:1:1101:19648:7062 2:N:0:10
GGACTACAAGGGTTTCTAATCCTGTTTGCTCCCCACGCTTTCGCACCTCAGCGTCAGTAATGGTCCAGTGAGCCGCCTTCGCCACTGGTGTTCCTCCGAATATCTACGAATTTCACCTCTACACTCGGAATTCCACTCACCTCTACCATACTCAAGACTTCCAGTATCAAAGGCAGTTCCGGGGTTGAGCCCCGGGATTTCACCCCTGACTTAAAAGTCCGCCTACGTGCGCTTTCCGCCCAGTAAATCCGAACAACGCTAGCCCCCTTCGTATTCCCGCGGCTGCTCGCACGACCTTAGC
+
CCCCCGGGDFGGGFGGGGGGGGGFGGGGGGGGGGGGGGGGGGGGGGGGGGGGGGGGGGGFGGGGGGGGGGGGGGGGGGGG7FGGGGGGFGGGGGGGCECGGGFGGGGGECFGGGGGGGGGDFGGFGGGFGGGGGGGGGCGGGGFGGGDGFGF@=+;,@EFFGFGGFGGAEFEFGFDGFGGDEDDEGGCFDDGGGGGDGGGGE,1;>FF);BGCAE:F;FFDG=D(66;3FFFFDD3)(3=FD?;17?CFF5(4;12;>>:((34DGG(.4<3,35))3499>(,(-5),49;0(())1.*:
@M03364:396:000000000-C9LGT:1:1101:26275:7082 2:N:0:10
GGACTACACGGGTTTCTAATCCTGTTTGCTACCCACGCTTTCGAGCCTCAGTGTCAGTATTATGCCAGAAGGCTGCCTTCGCCATCGGTATTCCTCCAGATCTCTACGCATTTCACCGCTACACCTGGAATTCTACCTTCCTCTCACATACTCTAGCTCTACAGTTTCAGATGCAGTTCCCAGGTTAAGCCCGGGGATTTCACATCTGACTTATCGAACCACCTACGCACGCTTTACGCCCAGTAACTCCGATTAACGCTTGCACCCTCCGTGTTGCCGCGGCCGCTGGCACCGATTCAGC
+
CCCCCGGFFEEG@FGGGGGGG9FFGGGGGCFFAFFGEGEGFGGGGGGFFGGGGFFEFFFGGCGGGFGF@DFGGGFGGGGGCGGGGFGGCFGGGFFFGCFGGGGGGGGGEEGGGGCGFGEGGGGGG@FF<BEFCFGGCF?FFFFBGAFDEDFE:DDFGEDFEFCF@AFGGG9,<DD8ADGGF,=ADF<9?F??CEEEDGGGG7=*5?8;7@*@*335*)3:)/>>EGF?);(68594>DGBE6?EFC6<BF:(6/2);1;@?DE4>F7,(((-(.31:+,4,-((-((-42.3((77)*.*2
@M03364:396:000000000-C9LGT:1:1101:3139:7105 2:N:0:10
GGACTACTGGGGTATCTAATCCTGTTTGCTACCCACGCTTTCGAGCCTCAGTGTCAGTATTATGCCAGAAGGCTGCCTTCGCCATCGGTATTCCTCCAGATCTCTACGCATTTCACCGCTACACCTGGAATTCTACCTTCCTCTCACATACTCTAGCTCTACAGTTTCAGATGCAGTTCCCAGGTTAAGCCCGGGGATTTCACATCTGACTTATAGAGCCACCTACGCTCCCTTTACGCCCAGTAATTCCGATTCACGCTTGCACCCTCTGTCTTCCCTCGGCTGCTGGCCCAGCTTTCGC
+
CCCCCGGGEG?GFGGGGGFGGGGGGGGGGGGGGGGGGGGGGGGGGGGGGGGGEEFGFFGGFFGACFGGGFGFFGCGGFG<4FGGGGGGGGFGGG;FGGCGGCEDFFDGGGGEGFGGGGGGGGGGGGGGFGGGGGGGGGGGGGD96EFD9?GFGFGFGGGG4FDGGGGGF8CDDA9FGFGGD8=+DF?DFCFGDGGG6EGGGCF*?CFC5:5F5B=;=7FF=GB@:85@9975-:>EF5CFFDBB8<*78CC((6)7;;;1;(1)2C73=;;9)7<)/2)6:<<?(37:2:636::4?=)19
@M03364:396:000000000-C9LGT:1:1101:28044:7106 2:N:0:10
GGACTACAAGGGTATCTAATCCTGTTTGCTACCCACGCTTTCGAGCCTCAGTGTCAGTATTATGCCAGAAGGCTGCCTTCGCCATCGGTATTCCTCCAGATCTCTACGCATTTCACCGCTACACCTGGAATTCTACCTTCCTCTCACATACTCTAGCTCTACAGTTTCAGATGCAGTTCCCAGGTTGAGCCCGGGGATTTCACATCTGACTTATAGAGCCACCTACGCTCCCTTTACGCCCAGTAATTCCGCTTCACGCTTGCCCCCTCCGTATTACCGCGGCTGCTGGCCCCGCTGTAGC
+
CCCCCGGGGGGGGGGGGGCGGGGGGGGGGGGGGGGGGGGGGGGGGGGGGGGGGGGGGGGGGGGGGGGGGGGGGGGGGGGGGGGGGGGGGGGGGGGGGGGGFGGGFGGGGGGFGGGGGGGGGGGGGGGGGGGGGGGGGGGGGGFFGFG89DGFGEFFGGGGGGFGGGGGGFFGFGEGGFFGGGGFGC,:?=DDGGGG+@BCFCGFGFFFCGFGCF,;DEGD8CD@CD@B9CAB:EF4EDGFGFFF67CEFG*(38,.803@@;C(2BD@<(43?1@/6<3,-7161?0),(,((,()).-:2
@M03364:396:000000000-C9LGT:1:1101:5727:7113 2:N:0:10
GGACTACTGGGGTTTCTAATCCTGTTTGCTCCCCACGCTTTCGTGCCTCAGTGTCAGTTACAGTCCAGAGAGCCGCCTTCGCAACTGGTGTTCCTCCTAATATCTACGCATTTCACCGCTACACAGGAAATTCCACTACCCTCTACCATACTCTAGCTTGCCAGTTTTGGATGCAGTTCCCAGGTTGAGCCCGGGGATTTCACATTCAACTTAACAAACCACCTACGCGCGCTTTACGCCCAGTAATTCCGATTAACGCTTGCCCCCTCTGTATTCCCGCGGCGGCTGGCCCAGCGTTCGC
+
CCCCCEGGGGGGFGGGGGGGGGGGGGGGGGFGGEGGGGGGGGGGGCDGGFGFGGGGGGGFGGGGFGGGFDGBFEGGCFGGGGCGGGFGFFGGEGGGGGFGGGGGGGGGGGGGGGGGGGGGGFFFGCFEEGGEGAEFGCGGGGGBCFG,EDGE:ECDFGGGGFFDDDFGDEGGFFDGGFGGG8DCGGBDDAGFGGGGDGGFGFGFGFFF@@<C<BFEF=GGFFDFEG>;=D>F@<?EEDC@<(/4;CEEA78(48(6@6>1:2*(2;3,((.66)6))<4((--(,(-(--2,((().0(1)
@M03364:396:000000000-C9LGT:1:1101:6278:7118 2:N:0:10
GGACTACTAGGGTATCTAATCCTGTTTGCTCCCCACGCTTTCGTGCCTCAGTGTCAGTTACAGTCCAGAGAGCCGCCTTCGCAACTGGTGTTCCTCCTAATATCTACGCATTTCACCGCTACACTAGGAATTCCACTCTCCTCTCCTGCACTCAAGTTTCCCAGTTTCAAAGGCTTACTACGGTTGAGCCGTAGCCTTTCACCTCTGACTTAAACAACCACCTACGCACCCTTTACGCCCAGTCCTTCCGTATAACGCTAGCCCCCTACGTATTACCCCGGCTGCTGGCACGTACTTCGCC
+
CCCCCGGGGGGGFGGGGGGGGGGGGGGGGGGGGGGGGGGGGGGGGGGGGGFGGGGGGGGGGGGGGGGGGGGGGGGGGGGGGGGGGGGGGGGGGGGGGGGGGGGGGFGGGGGGGGGGGGGGGGGGEGGGGFGGGGFGG,DFGGGFGGGGGFGFFD+;EFDGDFFGGEFGGGGGFGFGFDFAFGGGGG,:DGEDCC6FDGGGGCFEGFF7:2;E>+,:DDE5>GFBB6::AGDFFFEFD?:C:(7*)*8>AD8?FE3;)711:1B@GG30773=)5..6+((-4996:):B08?:7(0=*(*9
@M03364:396:000000000-C9LGT:1:1101:27381:7134 2:N:0:10
GGACTACCAGGGTATCTAATCCTGTTCGCTCCCCTAGCTTTCGCGCCTCAGCGTCAGTCGTGGCCCAGAAGGCCGCCTTCGCCACCGGTGTTCTTCCAAATATCTGCGCATTCCACCGCTACACTTGGAATTCCGCCTTCCCCTACCAGACTCAAGCCTGTCGGTATCGGGACCGGGCGGGGGTTGAGCCCCCGGATTTGAGTCCCGACCTAGCAGGCCGCCTACGCGCGCTTTACGCCCAATGAATCCGGATACCGCTCGCCCCCTACGTATTACCCGCGCTGCTGGCCCGTAGTTGGCC
+
CCCCCGGGGGGGFGGGGGFGGGGGGGGGGGGGGGGGGGGGGGGGGGGGGGGGGGGGGGGGGGGGGGGGGGGGGGGGGGGGGGGGGGGG@FFGGGGGGGGGGGGGGGGGGGGGGGGGGGGGGGGGGGGGGGGGGGGGGGGGGGGFGGF8FFGDFE+:FFGGGGFGGGGFGGGEFGAGGFGGGGGEEG:3@;CGGGGDDGGFF<FFCFE3;G9G?F75C>EC;G0:4*453)74?F)68?EC5((.04<FFG)4:?7))((424C1DG<16?2)-5)--+((49(7B:)((.8>9((.1*(*2
@M03364:396:000000000-C9LGT:1:1101:9152:7158 2:N:0:10
GGACTACTGGGGTTTCTAATCCTGTTTGCTACCCACGCTTTCGAGCCTCAGTGTCAGTATTATGCCAGAAGGCTGCCTTCGCCATCGGTATTCCTCCAGATCTCTACGCATTTCACCGCTACACCTGGAATTCTACCTTCCTCTCACATACTCTAGCTCTACAGTTTCAGATGCAGTTCCCAGGTTAAGCCCGGGGATTTCACATCTGACTTATAGAGCCACCTACGCTCCCTTTACGCCCAGTAATTCCGTTTACCGCTTGCCCCCTACGTATTACCGCTGCCTCTTGGCCCAGTTACGC
+
CCCCCGFFGGGGGGGGGGGGGGGGGGGGGGFGGGGGGGGGGGG,FGGGGGGGGGGGGGGGCGG,FDFG@FEFFFGGGGGGGGGGGGEEFBFFGGGGGGGGGGGGGGGGGGGGGGGGGGGGGGGGFGGFGGGGG?8C9C=FGD4=DBFGGFGEFEGFGCEC9EFGGFGG,3@DFFFFFFGFCDFGGF5:9CDFGDEGGGGGGEF<E;B;>CEFF9,05:FFBF@CED=@>GFFBA=6>@GDGFF3B4@>FF8./68)*/43<01.887((,(6))6.)0-((-(.))().)(.(((0/*)1/
@M03364:396:000000000-C9LGT:1:1101:9035:7191 2:N:0:10
GGACTACACGGGTTTCTAATCCTGTTCGCTCCCCACGCTTTCGCTCCTCAGCGTCAGTAACGGCCCAGAGACCTGCCTTCGCCATTGGTGTTCTTCCCGATATCTACACATTCCACCGTTACACCGGGAATTCCAGTCTCCCCTACCGCACTCAAGCCCGCCCGTACCCGGCGCGGATCCACCGTTAAGCGATGGACTTTCACACCGGACGCGACGAACCGCCTACGAGCCCTTTACGCCCAATAAATCCGGATAACGCTTGCACCCTACGTATTACCGCGGCGGCTGGCCCGTAGTTAGC
+
CCCCCGGGGGGGGGGGGGGGGGGGGFFGGGGGGGGGGGGGGGGGGGGGGGGGGGGGGFGGGGGGGGGGGGGGGGGGGGGGGGGGGFFGFGGGGGGGGGGGGGGGGGGGGGGGG9DGFGFCGGGGGGGGGDGGGGGGGGGGGGGFGGGCEEGFGB?FCFGEGGFGGGGGEG>CBFFGC5EC9FCFFG7=FFCCFEG=FGFGGFGCGF>B>GFGF:?1)3CGFGFBBF?),C;0(332<3CEG?:?9A<9FFGFF?F4629B??8)7EG:3?::<A?ABC:6,49(4-(7?((49975.*):2
@M03364:396:000000000-C9LGT:1:1101:20190:7212 2:N:0:10
GGACTACACGGGTTTCTAATCCTGTTTGCTCCCCACGCTTTCGCACCTCAGTGTCAGTATCAGTCCAGGTAGTCGCCTTCGCCACTGGTGTTCCTTCCTATATCTACGCATTTCACCGCTACACTAGGAATTCCACTCTCCTCTCCTGCACTCAAGTTTCCCAGTTTCAAAGGCTTACTACGGTTGAGCCGTAGCCTTTCACCTCTGACTTACGAAACCACCTACGCCCCCTTTACGCCCAGTACTTCCGCTTACCGCTTGCACCCTCTGTATTACCCCGGCTGCTTGCACAGAGTTCGCC
+
CCCCCGGGGGGGGGGGGGGGGGGGGGGGGGGGGGGGGGGGGGGGGGGGGGGGGGGGGGGGGGGGGGGGGGGGGGGGGGGGGGGGGGGGFFGGGGGGGGGGGFGGGGGGGGGGGGGGGGGGGGGGGGGGGGGGGGGGGGGGGGGFGGGGGFGFFB=;EDEGGGFGGGGGGGGGFGFGFFD:DEGEEG=:DDEGGGGGGGGGGC@*=CC5AGCF**@@9>8C<DD=665*:9>>DFFEF@EF=(/.+1.74C*/:?)6A26137+7CC*443:44))6>+4,1672::-5<)5)43494/(/1
@M03364:396:000000000-C9LGT:1:1101:23469:7233 2:N:0:10
GGACTACCGGGGTTTCTAATCCTGTTTGCTCCCCACGCTTTCGCACCTCAGTGTCAGTATCAGTCCAGGTAGTCGCCTTCGCCACTGGTGTTCCTTCCTATATCTACGCATTTCACCGCTACACAGGAAATTCCACTACCCTCTACCATACTCTAGCTTGCCAGTTTTGGATGCAGTTCCCAGGTTGAGCCCGGGGATTTCACATTCAACTTACCAAACCACCTACGCGCGCTTTACGCCCAGTCATTCCGATTACCGCTTGCCCCCTCCGTATTCCCGCCGCTGCTGGCACGGAGTCCGC
+
CCCCCGGGGGGGFGGGGGGGGGGFGGGGGGGGGGGGGGGGGGGGGGGGGGGGGGGGGFFGGGGGGGGGGGGGGGGGGGGGGGGGGGGGFGGGGGGGGGGGGGGGGGGGGGGGGGGGGGGGGGGGGGGFGGGGGGGGG,DGGGGFGGGGGFGF9DGFAGGGGGFFADE9DCGGFCEGGFGG8,=8DDF@FFFGGGGEGGGGG@FEGFFF?CAF*+5:FBGG2D@=52545<>F908)9;GGG6?E*7>AFG6((3,-*,4448C(9;>31(,3<<06<@(1(44>1().01(5(((.0))15
@M03364:396:000000000-C9LGT:1:1101:19010:7243 2:N:0:10
GGACTACCGGGGTTTCTAATCCTGTTTGCTACCCACGCTTTCGAGCCTCAGTGTCAGTATTATGCCAGAAGGCTGCCTTCGCCATCGGTATTCCTCCAGATCTCTACGCATTTCACCGCTACACCTGGAATTCTACCTTCCTCTCACATACTCTAGCTCTACAGTTTCAGATGCAGTTCCCAGGTTAAGCCCGGGGATTTCACATCTGACTTATAGAGCCACCTACGCTCCCTTTACGCCCAGTCATTCCGATTCACGCTTGCACCCTCTGTATTACCGCGGCGGCTGGCACAGGTTTTGC
+
CCCCCGGGGGGGGGGGGGGGGGGGGGGGGGGGGGGGGGGGGGGFGGGGGGGGGGGGGGGGGGGGGGGGFFGGGGGGGGGGGGGCGGGGGGGGGGGGGDGGGGFGGGGGGGGGGGGGGGGGGGGGGGGGGGGGGGGGGGGGGGGFGFG8FFGFGEGFGFGGGGFGGGGGGGGGFGFGGFGGGGG:EG,>FFDFGGGECGGFGFGFGFAF<FFG5=2:59CGFGFFBDDFFGFFFFFFEFGGGF;@*47CFGF?@0)<FDFFD?FEGGGFF;06466.6C<>691(32262?(4(((1**(29
@M03364:396:000000000-C9LGT:1:1101:22980:7260 2:N:0:10
GGACTACCGGGGTTTCTAATCCTGTTTGCTCCCCACGCTTTCGTGCCTCAGTGTCAGTTACAGTCCAGAAAGCCGCCTTCGCTACTGGTGTTCCTCCTAATATCTACGCATTTCACCGCTACACTAGGAATTCCACTTTCCTCTCCTGCACTCAAGTTTCCCAGTTTCAAGAGCTTACTACGGTTGAGCCGTAGCCTTTCACTCCTGACTTAAGAAACCACCTACGCACCCTTTACGCCCCGTACATCCGTATACCGCTAGCCCCCTACGTATTACCCCGGCTGCTGGCACGTAGTTCCCC
+
CCCCCGGGGGGGFGGGGGGGGFG@FGGGGGGGGGGGGGGGGGGGGGGGGGFGGGGGGFCCFGGGGGGGEFDFGGGGGGGGGGFEGGGGFGGGGGGGGGGGGGGGGGGGGGGGGGGGGGGGDGGGGFGGGGGGGGGGGAFGGDEBGGG8FFGFGDD?C=EGGGFGGGGGCEC9?FFFCFGCGEDACE,:A@>+=EGGGGGGE>@CF8A@EGEF03@/;>E>5C44>*0/:C@9:B=E9>EF*3;6B8?75C*2(5.<)66(-.A?GGC(((4)454:A62(49(3:3)5147?3((.9*)*2
@M03364:396:000000000-C9LGT:1:1101:6089:7275 2:N:0:10
GGACTACCGGGGTATCTAATCCTGTTCGCTCCCCACGCTTTCGCTCCTCAGCGTCAGTGACGGCCCAGAGACCTGCCTTCGCCATCGGTGTTCTTCCCGATATCTACACATTCCACCGTTACACCGGGAATTCCAGCCTCCCCTGCCGCACTCAAGCCCGCCCGTACCCGGCGCAGACCCACCGTTAAGCGATGGGCTTTCACACCGGACGCGCCGAACCGCCTACGAGCCCTTTACGCCCAATGATTCCTGACAACGCTTGCACCCTACGTCTTCCCGCGGCTGCCGGCACGGACTTAGC
+
CCCCCGGGGGGGGGGGGGGGGGGGGGGGGGGGGGGGGGGGGGGGGGGGGGGGGGGGGGGGGGGGGGGGGGGGGGGGGGGGGGGDGGGGGGGGGGGGGGGGGGGGGGGGGGGGGGGGGGGGGGGGGGGGGGGGGGGFGFFGGGGFGGGEGFGFGD6?FGGGGGFGGGGGGDGCDGFGGFCFFGG*=E*6FFG:FGGGGGGGFBF5CEFF6C6C0):7C6ED>G>BBF0)4C>FF08)6:GGG6009<A>FF*:<:,-)(-48<F2FGG??FFBB43)6A469;0(-4((-72;0(().*)*2
@M03364:396:000000000-C9LGT:1:1101:18143:7289 2:N:0:10
GGACTACCCGGGTTTCTAATCCTGTTCGCTACCCATGCTTTCGAGCCTCAGCGTCAGTTGCAGACCAGACAGCCGCCTTCGCCACTGGTGTTCTTCCATATATCTACGCATTCCACCGCTACACATGGAGTTCCACTGTCCTCTTCTGCACTCAAGTCGCCCGGTTTCCGATGCACTTCTTCGGTTAAGCCGAAGGCTTTCACATCAGACCTAAGCAACCGCCTGCGCTCGCTTTACGCCCAATCAATCCGGATAACGCTTGCCACCTACGTATTACCGCGGCTGCTGGCCCGTAGTTCGC
+
CCCCCGGGGGGGGGGGGGGGGGGGGGGGGGGGGGGGGGGGGGGFGGGGGGGGGGGGGGGGGGGGGGGGCGGFGGGGGGGGGGGGGGGGCFGGGGGGGGGGGGGGGGGGGGGGGGGGGGGGEGGGGGFGFGGGGGGGG,CFGGGFGGGGGFGFGFDFFFEGGGFGGGGGGDEGFFBCAFFFFGGGGG>CFGFGD:EGGGGGGFGF>@AEEGDG@4,7:3EF@GFFFGFFFG@F7<=EEFGGG607)53<FGG1:<()=:;F66@?7CF0(42.544))<-479>>>?:B??(8936).*.77
@M03364:396:000000000-C9LGT:1:1101:16858:7293 2:N:0:10
GGACTACAGGGGTATCTAATCCTGTTTGCTACCCACGCTTTCGAACCTCAGTGTCAGTATGATGCCAGAAGGCTGCCTTCGCCATCGGTATTCCTCCAGATCTCTACGCATTTCACCGCTACACCTGGAATTCTACCTTCCTCTCACATACTCTAGCTCTACAGTTTCAGATGCAGTTCCCAGGTTAAGCCCGGGGATTTCACATCTGACTTATAGAGCCACCTACGCTCCCTTTACGCCCAGTAATTCCGATTAACGCTTGCACCCTCTGTATTACCGCGGCTGCTGGCCCAGCGTTAGC
+
CCCCCGGGGGGGGGGGGGGGGGGGGGGGGGGGGGGGGGGGGGGGGGGGGGGGGGGGGGGGGGGGGGGGGGGGGGGGGGGGGGGGGGGGFGGGGGGGGGGGGGGGFGGGGGGGGGGGGGGGGGGGGGGGFGGGGGGGGGGGGGGFGGG8EFGCGDDFGGGGGGFGGGGGGGFGFGFGGFGGFFFBFGCDFFFGGGGGGGGGGFGFGFFFCFEGEAEEFEG:=F@==CA?ADAD>BFFFFGGGFFFAEFEFGF;FFF?@6:?@;;7FGG44(/1)9C)9C;99;9BB?742-(48<1)0),97
@M03364:396:000000000-C9LGT:1:1101:4861:7301 2:N:0:10
GGACTACCCGGGTTTCTAATCCTGTTCGCTCCCCACGCTTTCGCGCCTCAGCGTCAGTGGTGGCCCAGAAGGCCGCCTTCGCCACCGGTGTTCTTCCCGATATCTGCGCATTCCACCGCTACACCGGGAATTCCGCCTTCCCCTACCACACTCGAGCCCGCCGGTATCGGAGGCTCGCCGGGGTTGAGCCCCGGGCTTTTACCTCCGACCTAGCGGGCCGCCTACCCGCGCTTTACGCCCAATGCATCCGTATAACGCTCGCCCCCCCCGTATTAGCCCGGCGTCTGGCCCGTATTTTGCC
+
CCCCCGGGGGGGCFGGGGGGGGGGFGGGGGGGGGGGGGGGGGGGGGGGGGGGGGGGGGGGGGGGGGGGFGGGGGGGGGGGGGGGGGGGGGGGGGGGGGGGGGGGGGGGGGGGGGGGGGGGGGGGGGGGBFGGGGGGGFGGGGGFGGFGF5FDGCFDFGGGGGBCFEGGE5E>;F;5/:CEECC:8E32?FGGGGGG3CFGF<F<>>B06D>+)9:(>9C*(9,-4*.)()4,4844:<EG*,42)649?*1(..)67---4;GFG5/(((-(45))5+.--7((--(()(-4((.7=*-7C
@M03364:396:000000000-C9LGT:1:1101:16404:7309 2:N:0:10
GGACTACCGGGGTATCTAATCCTGTTTGCTACCCACGCTTTCGAGCCTCAGTGTCAGTATTATGCCAGAAGGCTGCCTTCGCCATCGGTATTCCTCCAGATCTCTACGCATTTCACCGCTACACCTGGAATTCTACCTTCCTCTCACATACTCTAGCTCTACAGTTTCAGATGCAGTTCCCAGGTTAAGCCCGGGGATTTCACATCTGACTTATGGAGCCACCTACGCACCCTTTACGCCCAGTAATTCCGATTAACGCTTGCCCCCTCCGCATTACCGCGGCTGCTGTCACGGATTTAGC
+
CCCCCGGGGGGGEFGGGGGGGGGGGGGGGGGGGGGGGGDGGGGCFEEGGGGFFGGGFFFGGGEGGGFGFF@GGFFGGGGGGGGGGGGGGGGGGGGGCC8FGCFGGGGFGGEGGGGFEGGGGGGGC=BGEGGGGCFGGGGGGGG?DGA8DD9DCDGFFFGGBFFFGGGGEF;DFFDFFFGEC3==EG9DFFFFDEGG9EE?FEGFGFCEEFBG5?,)=2:=;FBDFC29(26@9:EFF?EGE(4;+9?6AGG2;?FCF;1;218(2;<9?(,((-4)5<-(-((4;(.5-))6((-05*)C>
@M03364:396:000000000-C9LGT:1:1101:16568:7314 2:N:0:10
GGACTACTGGGGTTTCTAATCCTGTTTGCTACCCACGCTTTCGAGCCTCAGTGTCAGTATTATGCCAGAAGGCTGCCTTCGCCATCGGTATTCCTCCAGATCTCTACGCATTTCACCGCTACACCTGGAATTCTACCTTCCTCTCACATACTCTAGCTCTACAGTTTCAGATGCAGTTCCCAGGTTAAGCCCGGGGATTTCACATCTGACTTATAGAGCCACCTACGCTCCCTTTACGCCCAGTAATTCCGATTAACGCTTGCACCCTCTGTATTACCGCGGCTGCTGGCACAGAGTTCGC
+
CCCCCGGGGGGGEGGGGGFGGGGGGGGGGGGGGGGGGGGGGGGGGGGGGGGGGGGGGGGGGGGGGGGGGGGGGGGGGGGGGGGGGGGGGGGGGGGGGGGFGGGGGGGGGGGGGGGGGGGGGGGGGGGGGGGGGGDGGGGGGGGFGGGFGFGCFEGFGGGGGGFGGGGGGGGGFFFGGFGGGFFCFGGFFGGGGGGGGCGGGFGFGFFFFGFG5B,;EEGGFGDFEDAA=DAFFFFFFFEFF@>E+9<?BF<17;(4A:6;0=F3CFD=F@EE3?C3)?66;9>>2133:6(5348)1*)19
@M03364:396:000000000-C9LGT:1:1101:13778:7331 2:N:0:10
GGACTACCGGGGTATCTAATCCTGTTTGCTACCCACGCTTTCGAGCCTCAGTGTCAGTATTATGCCAGAAGGCTGCCTTCGCCATCGGTATTCCTCCAGATCTCTACGCATTTCACCGCTACACCTGGAATTCTACCTTCCTCTCACATACTCTAGCTCTACAGTTTCAGATGCAGTTCCCAGGTTGAGCCCGGGGATTTCACATTCAACTTAACAAACCACCTACGCGCGCTTTACGCCCAGTAATTCCGATTAACGCTTGCACCCTCTGTATTACCGCGGCTGCTTGCACAGAGTTAGC
+
CCCCCGGGGGGGG;FGGGGGGGGGGGGGGGGGGGGGGGGGGGGGGGGGGGGGGGGGGGGGGGGGGGGGGGGGGGGGGGGGGGGGGGGGGGGGGGGGGGGGGGGGGGGGGGEGGGGGGGGDGGGGGGGGGGGGGGGGGGGFFFGFGGG8DFGFGFFFGGGGGGFG;FGFGGGGFDDFGFGGGFGGGFGDFFGGDGGGDEFGGEE5@FF*;FFGEFGFG4,==FDF=>AB>7@>2;?<EFEFG;;;=?EFFFF@?;62*,(,-4;)9ED(435694>AAA(4-46>1:0)4442)(()*/)2*
@M03364:396:000000000-C9LGT:1:1101:16129:7355 2:N:0:10
GGACTACCGGGGTTTCTAATCCTGTTTGCTACCCACGCTTTCGAGCCTCAGTGTCAGTATTATGCCAGAAGGCTGCCTTCGCCATCGGTATTCCTCCAGATCTCTACGCATTTCACCGCTACACCTGGAATTCTACCTTCCTCTCACATACTCTAGCTCTACAGTTTCAGATGCAGTTCCCAGGTTAAGCCCGGGGATTTCACATCTGACTTATAGAGCCACCTACGCTCCCTTTACGCCCAGTAATTCCGATTAACGCTTGCACCCTCTGTATTACCGCGGCTGCTGGCACAGCTTTCGC
+
CCCCCGGGGGGGGGGGGGGGGGGGGGGGGGGGGGGGGGGGGGGGGGGGGGGGGGGGGGGGGGGGGGGGGGGGGGGGGGGGGGGGGGGGGGGGGGGGGGGGGGGGGGGGGGGGGGGGGGGGGGGGGGGGGGGGGGGGGFGGGGGFGGGDFFGFGEGFGGGGGGFGGGGGGGFGFFEGGFGGGGGGGG<=FDFGGGGGGGGGGFGFGFFFFGFG;F;EDEGGFGBFFDDA9C@B@BEFFDEGG;1=6)958CF(;@(;F;:8?FF8GGG?B186<2:)6<4739003????644(3(0**49D
@M03364:396:000000000-C9LGT:1:1101:3413:7376 2:N:0:10
GGACTACTAGGGTATCTAATCCTGTTTGCTACCCACGCTTTCGAGCCTCAGTGTCAGTATTATGCCAGAAGGCTGCCTTCGCCATCGGTATTCCTCCAGATCTCTACGCATTTCACCGCTACACCTGGAATTCTACCTTCCTCTCACATACTCTAGCTCTACAGTTTCAGATGCAGTTCCCAGGTTAAGCCCGGGGATTTCACATCTGACTTATAGAGCCACCTACGCTCCCTGTACGCCCAGTCATTCCGATTAACGCTTGCCCCCTCTGTATTACCGCGGCTGCTGGCCCAGATTTAGC
+
CCCCCGGGGGGGEGGGGGGGGGGGGGGGGGGGGGGGGGGGGGGGGGGGGGGGGGGGGGGGGGGGGGGGGGGGGGGGGGGGGGGGGGGGGGGGGGGGGGGGGGGGGGGGFGGGFGGGGGGG6FEEFGGGGGGGGGGGGGFDGGGFFFGEGFGFFED9FFGGGGFGGGGGGGGGFGDFGFGGF9=FGG<>FFGFGDGG?CGGGCFE?CCEFFE7*=,3?CFE5DFD@8:?)C=@B):EE>DFE5>B*>EFFGF=DF2CF?B?<8C(0CC(68@))<C<6<33,4-,(1,)58(-3,(*/*):*
@M03364:396:000000000-C9LGT:1:1101:15238:7383 2:N:0:10
GGACTACAGGGGTTTCTAATCCTGTTTGCTCCCCACGCTTTCGCACCTCAGTGTCAGTATCAGTCCAGGTAGTCGCCTTCGCCACTGGTGTTCCTTCCTATATCTACGCATTTCACCGCTACACAGGAAATTCCACTACCCTCTACCATACTCTAGCTTGCCAGTTTTGGATGCAGTTCCCAGGTTGAGCCCGGGGATTTCACATTCAACTTAACAAACCACCTACGCGCGCTTTACGCCCAGTCATTCCGATTAACGCTTGCACCCTCTGTATTACCGCGGCTGCTGGCACAGAGTTAGC
+
CCCCCGGGGGGGGGGGGGGGGGGGGGGGGGGGGGGGGGGGGGGGFGGGGGGGGGGGGGGGGGGGGGGGGGGGGGGGGGGGGGGGGGGGGGFGGGGGGGGGGGGFGGGGGGGGGGGGGGGGGGGGGGGCFGGGGGG<=,+9ED8FGGGFGFG=EEDFGFGGGGBFFCF>FGGGFGFGGFAFE9D7@EFDF>DFGGGGCEGGG0EEECF;AF5E59DEC>FGFGFB26>89:999(6;EDCEE(6@*7??CF<?;;(6?:>F--;2FFD?B75A)-<)9<4-26096?:4:?(5314?=44::
@M03364:396:000000000-C9LGT:1:1101:26997:7435 2:N:0:10
GGACTACCGGGGTATCTAATCCTGTTCGCTCCCCACGCTTTCGCTCCTCAGCGTCAGTGACGGCCCAGAGACCTGCCTTCGCCATTGGTGTTCTTCCCGATATCTACACATTCCACCGTTACACCGGGAATTCCAGTCTCCCCTACCGCACTCCAGCCCGCCCGTACCCGGCGCAGATCCACCGTTAGGCGATGGACTTTCACACCGGACGCGCCGAACCGCCTACGAGCCCTTTACGCCCAATCAATCCGGATCACGCTCGCACCCTACGTATTACCGCGGCTGCTGGCTCGTACTCAGC
+
CCCCCGGGGGGG@FGGGGGGGGGGGGGGGGGGGGFGGGGGGGGGGGGGGGGGGGGGGFFGGGGGGGGGGGGGGGGGGGGGGGGGGAFGFGGGGGGGGGGGGGGGGGGGGGGGGGGGGGFGGGGGGGGGGGGGGGGGGGGGGGGFGGGGGFGBGFGFGGGGCGFGGDGGGGGGDEFGEFGGGGGCFE*6AFGDGGGDFGCFGFGFGFE6>GFGF)*3C9EGFGFF<;1)2>>BBFF>D?GGGB:<442)9FDBF:(4F8::?FC,7?D:014..63.-<232979B60?>((.7;())*)20
@M03364:396:000000000-C9LGT:1:1101:13010:7488 2:N:0:10
GGACTACACGGGTTTCTAATCCTGTTTGCTACCCACGCTTTCGAGCCTCAGTGTCAGTATTATGCCAGAAGGCTGCCTTCGCCATCGGTATTCCTCCAGATCTCTACGCATTTCACCGCTACACCTGGAATTCTACCTTCCTCTCACATACTCTAGCTCTACAGTTTCAGATGCAGTTCCCAGGTTAAGCCCGGGGCTTTCACATCTGACTTATAGAGCCACCTACGCTCCCTTTACGCCCAGTAATTCCGATTAACGCACGCCCCCTCCGTCTTACCGCGGCTGCCGGCCCGTCGTTTGC
+
CCCCCGGGGGGGGGGGGGGGGGGGGFGGGGCGGGGGGGGGGGGEGGGGGGGGEGGGGGGGGGGGGGGGGGFGGGGGGGGGFGGGGGGGGGGGGGGGGGGGGGEFGEGGGGGDGEGGGGGGGGGGGGGGCFGGGGGGGEGGGGGFGGGDFDGECD8DFAFGGGFGGGGGFG,EFGEFFDFGFAFDFG9*BC=DDGGG7EGFGEGF7>F7AGFE*?5;999E5CB25>4:4CA9(8B**-?CG>FF+87?FG<(61/.:;;..7C@GGGF0<>:(464<C:9>(40(((,3>9>9(())0,9:
@M03364:396:000000000-C9LGT:1:1101:8518:7502 2:N:0:10
GGACTACACGGGTTTCTAATCCTGTTTGCTCCCCACGCTTTCGAGCCTCAACGTCAGTTACTGTCCAGCAAGCCGCCTTCGCCTCCGGTGTTCCTCCTGATATCTACGCATTTCACCGCTACACCAGGAATTCCGCTTGCCCTTCCAGTACTCCAGACGCACAGTTTCCAATGCAGTCCCGGGGGTGAGCCCCGGGCTTTCACATCAGACTTTCACAACCGTCTGCGCTCCCTTTACACCCAGTCAATCCGGATAACGCTTTCCCCCTACGTATTACCGCGGCTGCTGGCACGTAGTAGGC
+
CCCCCGGGGGGGGGGGGGGFGGGAFGGGGGGGGGFGGGGGGGG@EFGGGGGGGGGEFFGGGGGGGGGGFGFFCCF@FGD,DFGGGGGGFGGGGGGGGGGGGGGGGGFGGGGGC,DFGG7CEGFFEEGGGGGGFGGEE:DFGGGFGGGGGFFE95?FFGGD+=0=C9=DGGGGFFA7EFEFGGD*CEEDF<5/75CCDCG+97@?+;A@)>@:)++1:)3:9D?FF998(*,4(6:6<4EGG2.4*.)-9C36(4(.749(((34CED4(,332)(.60,(3(,-(-5::6:<88(.</)**
@M03364:396:000000000-C9LGT:1:1101:15090:7503 2:N:0:10
GGACTACCCGGGTTTCTAATCCTATTTGCTCCCCACGCTTTCGTGCCTCAGCGTCAGGTACAGGCCAGGCGGCCGCCTTCGCCGCTGGTGTTCTTCCACATCTCTACGCATTTTACCGCTACACATGGAGTTCCACCGCCCTCTCCTGTCCTCAAGCCGTGCAGTTTCCAACGCCTTAACCGGTTGCGCCGGGCCCTTTTCCCTGAGAATCGCACAGCCGCCCGCGCCCCCTTTACGCCCCATCTTTCCGCATTACGCCTGCCACCCACGTCTTTCCGCCGGCGACTGCGCGGTGGTGCCC
+
CCCCCGG@EFGGGEFGGGGFGGGCEFFGGGGGGGGGGGGGGGGEFEGGCFGGGGGCG@,<EFECDGGGC<FFGGGGGGGFGGGFGDFGEEEGCFDFGA?<FEEG8@ECEC@EFG8EFEEG+CCF9,AF8BFFG?8,@==FFCGFGFGGGFG7B8:AFGG@*@5CCEFDCF,,3:97*3;<,*)1*/,(28*1):/=3CFC+7+.*..)):)0()2-*(;79G0((2454)(,34)6:8CE*380*)-46<*,2(.4;1(314@)*;*(((((,()46*-,,,(,-((-1(21(-()0))*2
@M03364:396:000000000-C9LGT:1:1101:17736:7543 2:N:0:10
GGACTACAGGGGTATCTAATCCTGTTCGCTCCCCACGCTTTCGCTCCTCAGCGTCAGTAACGGCCCAGAGACCTGCCTTCGCCATTGGTGTTCTTCCCGATATCTACACATTCCACCGTTACACCGGGAATTCCAGTCTCCCCTACCGCACTCAAGCCCGCCCGTACCCGGCGCGGATCCACCGTTAAGCGATGGACTTTCCCACCGGACGCGACGAACCGCCTACGAGCCCTTTACGCCCAATAAATCCGGATAACGCTTGCCCCCTACGTATTCCCGCGGCTGCTGGCACGTCGTTAGC
+
CCCCCGGFGGGGGGGGGGGGGGGGGGGGGGGGGGGGGGGGGGGGGGGGGGGGGGGGGGGGGGGGGGGGGGGGGGGGGGGGGGGGGFGGFFGGGGGGGGGGGGGGGGGGGGGGGGGGGGGGGGGGGGGGCGGFGFGE=FGGGGGFGGGGGFGFF)=DFGGGEGFGG8EGGGEGBGFG=?EGFGGCGGC?FF=DCC8*;BFGG)?);>E96D2C30:353CGB:>8:;(0:D>?(1:2<3CEG06().)6BGGB::(-6(-4:BF7CGG90024).2))<8;(6027?23(((.(4-)7)(1:
@M03364:396:000000000-C9LGT:1:1101:15171:7546 2:N:0:10
GGACTACAAGGGTATCTAATCCTGTTCGCTCCCCTAGCTTTCGCGCCTCAGCGTCAGTCGTGGCCCAGAAGGCCGCCTTCGCCACCGGTGTTCTTCCCGATATCTGCGCATTCCACCGCTACACCGGGAATTCCGCCTTCCCCTGCCAGACTCAAGCCGGCCGGTATCGGGAGCGGACGGGGGTTGAGCCCCCGGATTTGACCCCCGACCAGGCTGGCCGCCTACGCGCGCGTTACGCCCCATGAACCCGGCTAACCCTTGCCCCCTACGGCTTACCGCGGCCGGTTGCCCGTAGTTCGCC
+
CCCCCGGGGGGGGGGGGGGGGGGGGGGGGGGGGGGGGGGGGGGGGGGGGGGGGGGGGGGGGGGGGGGGGFGGGGGGGGGGGGGGGGGGGGGGGGGGGGGGGGGGGGGGGGGGGGGFGGGGEGGGGGGGGGGGGGGGGGGGFFGFGGGCFFGFGFGFGGGGGGBDFEGGDGG*?F@G:DGGGGGEGG,59CEDGGE*9EFF7:+4CBE;;D0=?FC2>1E=>G:?:/77;5;(4(-8:1EE8:::92),8C)(-4::)(,,,0C:FG<??(((--,.(*,(2(,4(,(-2>?<29:;**-19
@M03364:396:000000000-C9LGT:1:1101:5520:7565 2:N:0:10
GGACTACTCGGGTATCTAATCCTGTTCGCTCCCCACGCTTTCGCTCCTCAGCGTCAGTAACGGCCCAGAGACCTGCCTTCGCCATTGGTGTTCTTCCCGATATCTACACATTCCACCGTTACACCGGGAATTCCAGTCTCCCCTACCGCACTCCAGCCCGCCCGTACCCGACGCGGATCCACCGTTAAGCGATGGACTTTCCCACCGGCCGCGCCGAACCGCCTACGGGCCCTTTACGCCCAATAATTCCGGATACCGCTCGCCCCCTACGCATTACCCCGGCTCCTGGCCCGTAGTTCGC
+
CCCCCGGGGGGGDGGGGGGGGGGGGGGGGGGGGGGGGGGGGGGGGGGGGGGGGGGGGGFFGGGGGGDGGGGFGFGGGGGGGGGGGGGGFGGGGGFFFGDEGDGGGGGGGGGGGGGGGGGGGGGGGGGGGGGGGGGGEFGGGGGFGGGGGDEFGFGFGGGGEGFDFCEGGDEGDGBD4:?G6CC:EE16AC=9D5E6CEEGG)97CAFB(>6EF):2D;C:2C>:?FF)(C9>???)6?GGG6(().66*:<>BB?)/(-434:(9EGF08<(,,4:<<(-7(49(-.).8((,-,)./)7/
@M03364:396:000000000-C9LGT:1:1101:17220:7601 2:N:0:10
GGACTACCAGGGTTTCTAATCCTGTTCGCTCCCCACGCTTTCGCTCCTCAGCGTCAGTAACGGCCCAGAGACCTGCCTTCGCCATTGGTGTTCTTCCCGATATCTACACATTCCACCGTTACACCGGGAATTCCAGTCTCCCCTACCGCACTCAAGCCCGCCCGTACCCGGCGCGGATCCACCGTTAAGCGATGGACTTTCACACCGGACGCGACGAACCGCCTACGAGCCCTTTACGCCCAATCAATCCGGATAACGCTTGCACCCTACGTATTCCCGCGGCTGCTGGCCCGTAGTTAGC
+
CCCCCGGGGGGGGGGGGGGGGGGGGGGGGGGGGGGGGGGGGGGGGGGGGGGGGGGGGGGGGGGGGGGGFGGGGGGGGGGGGGGGGGGGEGGGGGGGGGGGGGGGGGGGGGGGGGGGGGGGGGGGGGGGGGGGGGGDFGFGGGGFGGGGGFGFGBDFGGGGGGFGGEGGGGGGAFAD7?CG?FGCGGC6AFGGDGDCGGGGGFG5FDDFFG9C08C9C(?E>GF?FGF@FGF?FFF<ABGGGB??)5<>FGGF:1:AF341<:@3CFGF<???)44))319606>0::?(4(47-().*):C
@M03364:396:000000000-C9LGT:1:1101:5634:7604 2:N:0:10
GGACTACCGGGGTTTCTAATCCTGTTTGCTACCCACGCTTTCGAGCCTCAGTGTCAGTATTATGCCAGAAGGCTGCCTTCGCCATCGGTATTCCTCCAGATCTCTACGCATTTCACCGCTACACCTGGAATTCTACCTTCCTCTCACTTACTCTAGCTCTACAGTTTCAGATGCAGTTCCCAGGTTAAGCCCGGGGATTTCACATCTGAATTATCGAGCCACCTACGCTCCCTGTCCACCCAGTAATTCCGCTTAACGCCTGCCCCCTCGGTATTACCGCGGCTACTGGCACGGCCTTCGC
+
CC<CCF<EEEGCF7@<FEFCA@@FEGA@FFEGGGG:CFEFFGGGFGGGGGEFFGFFEEEFEDGGGFEGC,FFFFFGFGGCGGGEGD7BEEFGFDFGEFDEGDE?CEA<>@CF9FGEDCCD=BDECFFDA<?FG9EGFGGE@@FFGGG4@9:;ADG?F==;6F7DE@FF:DBFDF686=@C=@D7=D=*@9=@C>CE*3@@:0=A>FF*7+27*+,)/)A?BG5@@B@?85-22)7)8*1@FD;E+)79+;*(37:;B1.(((2(1=C4:((-(,4))0,440(7(().).(5((())))/*
@M03364:396:000000000-C9LGT:1:1101:5827:7611 2:N:0:10
GGACTACCGGGGTTTCTAATCCTGTTTGCTACCCACGCTTTCGAGCCTCAGTGTCAGTATTATGCCAGAAGGCTGCCTTCGCCATCGGTATTCCTCCAGATCTCTACGCATTTCACCGCTACACCTGGAATTCTACCTTCCTCTCACATACTCTAGCTCTACAGTTTCAGATGCAGTTCCCAGGTTAAGCCCGGGGATTTCACATCTGACTTATAGAGCCACCTACGCTCCCTTTACGCCCAGTAATTCCGATTAACGCTTGCACCCTCTGTATTACCGCGGCTGCTGGCACTGCGTTGGC
+
CCCCCGGCFGGGF@FGGGGGGGGGGGGGGGFGGGGGGGGGGGGFFGGGGGGGGGGGGG9<F<E<FGGGDCFGGFGGGGGGGGGGGGGGG?FGGGGGGGGGGGGGGFGGGGGGFGFGGGGGGGGEGGGGFGGGGGGGGFFGGGGFFBD6,<F:E>GFGFDE;FDGGGGGFGGFDFEGGFFEFEFGGG>=FEEGGGCEDEGFGEFE9C;AECEGC+,25>FD.?>F6?>EFG@F@EFFEFGGF0,4A3??FD730:;E@36<(:37=CC,2356):>)-<396;>090).8245.,)0>3(*0
@M03364:396:000000000-C9LGT:1:1101:3475:7611 2:N:0:10
GGACTACTCGGGTTTCTAATCCTGTTTGCTCCCCACGCTTTCGCACCTCAGTGTCAGTATCAGTCCAGGTAGTCGCCTTCGCCACTGGTGTTCCTTCCTATATCTACGCATTTCACCGCTACACAGGAAATTCCACTACCCTCTACCATACTCTAGCTTGCCAGTTTTGGATGCAGTTCCCAGGTTGAGCCCGGGGATTTCACATTCAACTTAACAAACCACCTACGCGCGCTTTACGCCCAGTAATTCCGATTACCGCTTGCACCCTCTGTATTACCGCGGCTGCTGGCACAGATTTAGC
+
CCCCCGGGGGGGCFEGGGGGFFGGGGGGGGGGGGGGGGGGGGGGGGGGGGGGGGGGGGGGGGGGGFGGGGGGGGGGGGGGGGGGGGGGFGGGGGGGGGGGGGGGGGGGGGGGGGGGGGGGDGGGGGGGGGGGDFGGD=DGGGGFGGGFGFGFDEGFEGGGGGFGFGCGGGDDDBDGGFGGGGGFFGGFFGGGCEGG@EFFGCGEFCFE5DA9*=FEGFGGFGAF@D=ABDFF@D@CC?CFD;DF=CEFFGG0;;?)942;F:;)>CC::?FA92:)-2-(-2-4;?:::B:?(4(*9*.C7
@M03364:396:000000000-C9LGT:1:1101:22910:7636 2:N:0:10
GGACTACTGGGGTTTCTAATCCTGTTCGCTCCCCACGCTTTCGCTCCTCAGCGTCAGTAACGGCCCAGAGACCTGCCTTCGCCATTGGTGTTCTTCCCGATATCTACACATTCCACCGTTACACCGGGAATTCCATTCTCCCCTACCGCACTCAAGCCCGCCCGTACCCGGCGCGGATCCCCCGTTAAGCGATGGACTTTCACACCGGCCGCGCAGAACCGCCAACGAGCCCTTTCGGCCCAATAAATCCGGCAAACGCTTGCCACCTACTACTTCCCGCGGCTGCTGGCACCGATTGAGC
+
CCCCCGGFGGGGGGGGGGGGGGGGGGGGGGFGGGGGGGGGGGGFEFGGGGGGGEGGCFFEGGGDGGGGGGFGGCFGGGGGGGGCFGGGEFGGFFFGGCF@FGDGGGG9FCGG9,@FGGCCEGDF8CGGGGGGGGF,7CCFG?EDDGFGGFGACD+;CFG9CEDGG:EBFE8*/>>)4)*4,=C*;81(12:8CE=CFCGFG<F3C3)(-13:2)*(/,;*(/3-4818,938?B0)((:C:(,,02)-96>>((,.7((401@27<5(.().4)6)5*(43,--(,)8>14,-(,)0))*2
@M03364:396:000000000-C9LGT:1:1101:15178:7658 2:N:0:10
GGACTACCGGGGTTTCTAATCCTGTTTGCTACCCACGCTTTCGAGCCTCAGTGTCAGTATTATGCCAGAAGGCTGCCTTCGCCATCGGTATTCCTCCAGATCTCTACGCATTTCACCGCTACACCTGGAATTCTACCTTCCTCTCACATACTCTAGCTCTACAGTTTCAGATGCAGTTCCCAGGTTAAGCCCGGGGATTTCACATCTGACTTATAGAGCCACCTACGCTCCCTTTACGCCCAGTAATTCCGATTAACGCTTGCACCCTCTGTATTCCCGCGGCTGCTGGCACAGATTTCGC
+
CCCCCGGGGGGGGEGGGGGGGFGGGGGGGGGGGGGGGGGGGGGGGGGGGGGGGGGGGGGGGGGGGGGGGGGGGGGGGGGGGGGGGGGGGGGGGGGGGGGGFGGGGGGGGGGGGGGGGEGGGGGGGGGGGGGGGGGGGGGGGGGFGGGDGFGCFFGFGFGGGGFGGGGGGGGGFGFGGFGGGGGFGG9>FF8DDEGGGGGGGFGE9FFF5FEFF>>:=AGGFGFFEB>B@DFFFEE=C@=FC<7@+95CFF43?@(9A:;?<?G@GGG;?:><:BF)4C:6>>F(463)0(,5(4(***)21
@M03364:396:000000000-C9LGT:1:1101:9101:7661 2:N:0:10
GGACTACTAGGGTTTCTAATCCTGTTTGCTACCCACGCTTTCGAGCCTCAGTGTCAGTATTATGCCAGAAGGCTGCCTTCGCCATCGGTATTCCTCCAGATCTCTACGCATTTCACCGCTACACCTGGAATTCTACCTTCCTCTCACATACTCTAGCTCTACAGTTTCAGATGCAGTTCCCAGGTTAAGCCCGGGGATTTCACATCTGACTTATAGAGCCACCTACGCTCCCTTTACGCCCAGTAATTCCGATTAACGCTTGCACCCTCTTTATTACCGCGGCCGCTGGCCCAGCTTTAGC
+
CCCCCGGGGGGGGGGGGGGGGFGGGGGGGGGGGGGGGGGGGGGGGGGGGGGGGGGGGGGGGGGFGGGGGGGGGGGGGGGGGGGGGGGGGGGGGGGGGGGGGGGGGGGGGGGGGGGGGGGGGFGGGGGGGFFGGGGGGGGGGGGFGGGFGFGFEDFFGGGGFGFGGGGGGGGGFFEDGFGGFFGDFF59DF=DDCEGCCGGGCFEGF;E*=AGFF:;EEGGFGFF@C@E>G9BB;BFEFGEE=B@@*9?FDC(>DDFFDFD40B);CD?@=))75C77?09-3((4303(-(33,,)1*)2:
@M03364:396:000000000-C9LGT:1:1101:8295:7664 2:N:0:10
GGACTACTGGGGTATCTAATCCTGTTTGCTCCCCACGCTTTCGCGCCTCAGCGTCAGTCGTGGCCCAGAAGGCCGCCTTCGCCACCGGTGTTCTTCCCGATATCTGCGCATTCCACCGCTACACCGGGAATTCCGCCTTCCCCTGCCAGACTCAAGCCGGCCGGTATCGGGAGCGGACGGGGGTGGAGCCCCCGGATTTGACTCCCGACCAGGCAGGCCGCCTACGCGCGCTTTACGCCCAATCATTCCGGATAACGCTCGGCCCCTAAGTATTGCCGCGGCTGCTTGCCCGCTTGTAGCC
+
CCCCCGGGGGGGGGGGGGFGF<F<E@FFGFGGGGGGGGGGGGGGGGGGGGGGGGGGFGGGGGGGGGFFGGEGGGGGGDGEGGGGGGGGCGGGGGGGGFGGGGGGDCFFGGGG9@AFGGCDGFCFE@CFGF<>FFG:E:8F,=EAGG?,@FCCB)093D:CCFADGCEF5?E58<(:=>8EC=CE/**.<2/9CE:*9?::<4A44)<:9C1C65*(7-;5334(.*,)()--(,)58<25:,(().):?47(4-)))((-((*(9C38((-.--.)./-((((-().<(.,:(,()8*6*:
@M03364:396:000000000-C9LGT:1:1101:28074:7669 2:N:0:10
GGACTACAGGGGGTTCTAATCCTTTTTGCTACCCACGCTTTCGAGCCTCAGTGTCAGTATTATGCCAGAAGGCTGCCTTCGCCATCGGTATTCCTCCAGATCTCTACGCATTTCACCGCTACACCTGGAATTCTACCTTCCTCTCACATACTCTAGCTCTACAGTTTCAGATGCAGTTCCCAGCTTAAGCCCGGGTATTTCACATCTGACTTCTAGAGCCACCTACGCTCCCTTTACGCCCAGTCATTCCCCATCACGCTTGCACCCTCGGTATTCCCGCGGCTGCTGGCCCAACTTTAGC
+
BC8CC@EE@EEG+8+;FFF@FGD,<6,CFGCFGGC@G>CFGGGGDCFGD?CFEFGGGG9CEEG@FGGGGGCBFGGG@FG9=FGGCFG78,CF@,@?=FG<FGGGGGG7C=C=FCFGGCGD6CFCF@FFFGCGFEGGG:D<FF9+A>E@FDAEEEC9FDGGDG?DGCFFCFGC8A8+@DGFC968,@,:?D@8+;@1+@EE:AC*;@BACFEG;>E*=*5,.;@):>55>97(58BEE2EFGD(6*/7<FC*((/5)9((//,*)2?*16(,(.(.))+4,,((((-)).((((((0**)20
@M03364:396:000000000-C9LGT:1:1101:6222:7682 2:N:0:10
GGACTACTAGGGTTTCTAATCCTGTTCGCTCCCCACGCTTTCGCTCCTCAGCGTCAGTAACGGCCCAGAGACCTGCCTTCGCCATTGGTGTTCTTCCCGATATCTACACATTCCACCGTTACACCGGGAATTCCAGTCTCCCCTACCGCACTCAAGCCCGCCCGTACCCGGCGCGGCTCCACCGTTAAGCGATGGACTTTCACACCGGACGCGACGAACCGCCTACGCGCCCTTTACGCCCAATAAATCCGGATAACGCTTGCCCCCTCCGTATTCCCGCGGCTGCCGGCCCGTCTTCCGC
+
CCCCCGGGGGGGFGGGGG<FGGGGGGGGGGGGGGGGGGGGGGGGGGGGGGGGGGGGGGGGGGGGGGGGGGGGGGGGGGGGGGGGGGGGGGGGGGGGGGGGGEGGGGGGGGGGGGGGGGFDEGFGGGGGFEGGGGGGGGGGGGGFGGG>EFGFGFGFGGGGGGEGGEEEGG5E?FFG*)=E6EGCFG:3FF5<FGGGGGGGGFG?FDF>0>6E>7C6C>GGFGFF:;?)-5990??)6(;EGF:?))-:?G)70<0)=8BF::C(7EC90333(,5))3(3(4>>6((--((-,4()7/)*1
@M03364:396:000000000-C9LGT:1:1101:25455:7688 2:N:0:10
GGACTACAGGGGTATCTAATCCTGTTCGCTCCCCACGCTTTCGCTCCTCAGCGTCAGTAACGGCCCAGAGACCTGCCTTCGCCATTGGTGTTCTTCCCGATATCTACACATTCCACCGTTACACCGGGAATTCCAGTCTCCCCTACCGCACTCCAGCCCGCCCGTACCCGGCGCAGATCCACCGTTAGGCGATGGACTTTCACACCGGACGCGACGAACCGCCTACGAGCCCTTTACGCCCAATCAATCCGGATCACGCTCGCACCCTACGTATTACCGCGGCTGCTGGCACGTAGTTCGC
+
CCCCCGGGGGGGECGGGGFGGGGGGGGGGGGGGGGGGGGGGGGGGGGGGGGGGGGGGGGGGGGGGGGGGGGGGGGGGGGGGGGGGFGGFGGGGGGGGGGGGGGGGGGGGGGGGGGGGGGGGGGGGGGGGGGGGGGFGGGGGGEFGGGEGFG=FDGFGGGGGGFGGGGGGGGGFGFGEFGGGGG7FE*56CE7DGGGGGGGGFGFGFDFFDFG>5E2C9GGFGF?1C?:(>>BBB?<>FGGGFBF)5)6=FD>?0(4F:BFBFGFGGG23:6:)68)6C:;9>FBFF?:?B(8:?(0)*)9>
@M03364:396:000000000-C9LGT:1:1101:13929:7688 2:N:0:10
GGACTACAGGGGTATCTAATCCTGTTTGCTACCCACGCTTTCGAGCCTCAGTGTCAGTATTATGCCAGAAGGCTGCCTTCGCCATCGGTATTCCTCCAGATCTCTACGCATTTCACCGCTACACCTGGAATTCTACCTTCCTCTCACATACTCTAGCTCTACAGTTTCAGATGCAGTTCCCAGGTTAAGCCCGGGGATTTCACATCTGACTTATAGAGCCACCTACGCTCCCTTTACGCCCAGTAATTCCGATTAACGCTTGCACCCTACGTATTACCGCGGCTGCTGGCACGTAGTTAGC
+
CCCCCGGGGGGGGCGGGGGGGGGGGGGGGGGGGGGGGGGGGGGGGGGGGGGGGGGGGGGGFGGGGGGGGGGGGGGGGGGGGGGGGGGGFGGGGGGGGGGGGGGGGGGGGGGGGGGGGGGGGGGGGGGGGGGGGGGGGFGGGGGFFGG,>DFFGFGFGGGGGGFGGGGGGFFFDFEGGFFFGGGGGGF6DFDFGGGGGGGFGFGFGFFE58AG*=,;<CGGFGFFB?AFFGFFFFF=EDGFF@BB+9CCFGG01???A632;DF3DGG336;6)739CF?91>F>FFDFF?07:3(0>=<*2
@M03364:396:000000000-C9LGT:1:1101:17513:7702 2:N:0:10
GGACTACTAGGGTTTCTAATCCTGTTCGATACCCGCACTTTCGAGCATGAGCGTCAGTTGCGCTCCCGTCAGCTGCCTTCGCAATCGGAGTTCTTCGCCATATCTAAGCATTTCACCGCTACACGGCAAATTCCGCCAACGTTGTGCGTACTCTAGTCAGCCAGTTCGCGCTGCAATTCAGACGTTGGGCGCCTACATTTCACAACACGCTTAACAGACGGCCTGCGCTCCCTTTCAACCCAATAAATCCGGATAACGCCCGGACCTTCCGTATTACCGCGGCTGCTGGCACGGACTTCGC
+
CCCCCGGGGGGGGGGGGGGGGGGGGGGGGGGGGGGGGGGGGGGGGGGGGCFGGGGGGGGGGGDGGGGGGGGGGGGGGGGGGGGGGGGG,FGGGGGGGGGGGGGGGGGGGGGGGGGGGGGGGGGGGGGGGGGGGGGGGEDGGGGFCEGGGFG=FFFFGGGGGGFGGGGGGGGGFGFFGFGGG7FEGGF@EC8?CGCGGGGGGFGEFBADFD@C7CGCG;==<GFFDC:@9<>F?FF2<):CD6::94:9FFDF?F6AFFFF;>*-C?532???(35)6A3461299??FF?2>B>3)5*)11
@M03364:396:000000000-C9LGT:1:1101:22067:7714 2:N:0:10
GGACTACCCGGGTATCTAATCCTGTTTGCTACCCACGCTTTCGAGCCTCAGTGTCAGTATTATGCCAGAAGGCTGCCTTCGCCATCGGTATTCCTCCAGATCTCTACGCATTTCACCGCTACACCTGGAATTCTACCTTCCTCTCACATACTCTAGCTCTACAGTTTCAGATGCAGTTCCCAGGTTAAGCCCGGGGATTTCACATCTGACTTATAGAGCCACCTACGCTCCCTTTACGCCCAGTAATTCCGATTAACGCTTGCACCCTCTGTATTACCGCGGCTGCTGGCCCAGATTTGGC
+
CCCCCGGGGGGGGGGGGGGGGGGGGGGGGGGGGGGGGGGGGGGGGGGGGGGGGGGGGGGGGGGGGGGGGGGGGGGGGGGGGGGGGGGGGGGGGGGGGGGGGGGGGGGGGGGGGGGGGGGGGGGGGGGGFGGGGGGGGFGGGGGFGGG=FFGFGF?FGGGGGGFGGGGGGGGGFFBFGFGFGCF7FG,:DDFGGGGGGGGGGFGFGFFE@GEF*<:;EFGGFGFFF:>EDGFFF@;>EFGGG29E8CECFGC?134?FDFFFFG@GGG;;66?)9E)-<44-462>B7?FF(46:(*/*):9
@M03364:396:000000000-C9LGT:1:1101:18533:7716 2:N:0:10
GGACTACCGGGGTTTCTAATCCTGTTTGCTCCCCACGCTTTCGAACCTCAGTGTCAATATGATGCCAGAAGGCTGCCTTCGCCATCGGTATTCCTCCAGATCTCTACGCATTTCACCGCTACACCTGGAATTCTACCTTCCTCTCACCTATTCTAGCCTAACAGTATCAGATGCAGTTCCCAGGTTAAGCCCGGGGATTTCACATCTAACTTATCAAGCCACCTACGCTCGCTTTACGCCCAGTACTTCCGATCAACGCTTGCACCCTCTGTATTCCCGCGGCTGCTGGCACAGCGTTGGC
+
CCCCCGG?CGGGGDGGGGGGGGGGGGGGGG,CFGFGGGGGGGGFFGGGGGGEFGGGEFGGFGGGGGGGDAFGGGGGGGGGGGGGGGGGFGGGGGGGGGGFGGGGGGGGGGGGGGFGGGGG>FGGGFGGFGGGG9CEGFFG@FGDFFFDEFF7ECDFG=,88FDFGGGG,=EFFFEFG@FG?AFFEFFEFF??>GGGD>FFFEDC>9+**5:F=4>>=*:EBFDB446A=92>2>D4>?EFGF16;)656C*,;(1)24:?F6*.2@1,((.6)6<24+-431;012280-4<((()0),97
@M03364:396:000000000-C9LGT:1:1101:23107:7717 2:N:0:10
GGACTACACGGGTTTCTAATCCTGTTTGCTCCCCACGCTTTCGCACCTCAGTGTCAGTATCAGTCCAGGTAGTCGCCTTCGCCACTGGTGTTCCTTCCTATATCTACGCATTTCACCGCTACACAGGAAATTCCACTACCCTCTACCATACTCTAGCTTGCCAGTTTTGGATGCAGTTCCCAGGTTGAGCCCGGGGATTTCACATTCAACTTAACAAACCACCTACGCGCGCTTTACGCCCAGTAATTCCGATTAACGCTTGCACCCTCTGTATTACCGCGGCTGCTGGCCCGGAGTTCGC
+
CCCCCGGGGGGGCFGGGGGFGGGGGGGGGGGGGGGGGGGGGGDGGGGGGGGGGGGGGGGGGGGGGGGGGGGGGGGGGGGGGGGGGGGGCFDGGGGGGGGGGGGGGGGGGGGGGGGGGGGGGGGGGGGGGGGGGGFGG8DGGGGFFGG8FFGF:D8DFGGGGGFGFGAFGGGGDDDGGFGGGEFGG?BDDFDFGGGGDEDFGEFEGFA5AGFGB6DEGDGGFGFF=>9698@@BDFCFDGEGFDF6CEEFGG<DFFFF?>?BBF?GGG6((.6)6>2<<869>>FFF7:?F(3((()0))17
@M03364:396:000000000-C9LGT:1:1101:6386:7753 2:N:0:10
GGACTACTCGGGTTTCTAATCCTGTTTGCTCCCCACGCTTTCGTGCCTCAGTGTCAGTTACAGTCCAGAGAGCCGCCTTCGCAACTGGTGTTCCTCCTAATATCTACGCATTTCACCGCTACACTAGGAATTCCACTCTCCTCTCCTGCACTCAAGTTTCCCAGTTTCAAAGGCTTACTACGGTTGAGCCGTAGCCTTTCACCTCTGACTTAAGCAACCACCTACGCACCCTTTACGCCCAGTAATTCCGGATAACGCTAGCCCCCTACGGTTTCCCCCCGCTGCTTGCACGGAGTTCGCC
+
CCCCCGGGGGGGFGGGGGGGGGGGGGGGGGGGGGGGGGGGGGGGGGGGGGGGGGGGGFGGGGGGGGGGGGFGGGGGGGGGGGGGGGGGGGGGGGGGGGGGGGGGGGGGGGGGGGGGGGGGGEGGGGGGGG,FFGGGGGGGGDDFFGG8DDFEFD?FFD8;FGFGGGGGGFGFFGFGFFFAFEGFEGBDBFEGGGFGGGFC;CGFGFF@CCACEB,:FFGC<DB@4*-3:DDBDFC@@@GG:8>6+9)9@C331,>3.4,31;C@DG7?B0(((4)).*-(47-3,,).4>?6((,07/-99
@M03364:396:000000000-C9LGT:1:1101:15790:7755 2:N:0:10
GGACTACAGGGGTTTCTAATCCTGTTTGCTACCCACGCTTTCGAGCCTCAGTGTCAGTATTATGCCAGAAGGCTGCCTTCGCCATCGGTATTCCTCCAGATCTCTACGCATTTCACCGCTACACCTGGAATTCTACCTTCCTCTCACATACTCTAGCTCTACAGTTTCAGATGCAGTTCCCAGGTTAAGCCCGGGGATTTCACATCTGACTTATAGAGCCACCTACGCTCCCTTTACGCCCAGTAATTCCGATTAACGCTTGCACCCTCTGTATTACCGCGGCGGCTGGCCCAGATTTAGC
+
CCCCCGGGGGGGGGGGGGGGGGGGGGGGGGGGGGGGGGGGGGGGGGGGGGGGGGGGGGGGGGGGGGGGGGGGGGGGGGGGGGGGGGGGGGGGGGGGGGGGGGGGGGGGGGGGGGGGGGGGGGGGGGGGCFGGGGGGGGGGGGGFGGGGGFGFGEFBFGGGGGFGGGFFGG>FFGFGGFGGGGG@FG,9FDDFGGGGCGGGGFGFGFFFFGFGFF7>FFGGBGFF=?ABDG=@DEF4CDGGG2(810>5@F*1242?C;;DFFGEGGD;F;@5<<E)7F0>99;2(429B0(-(4(***)2:
@M03364:396:000000000-C9LGT:1:1101:22513:7768 2:N:0:10
GGACTACCAGGGTTTCTAATCCTGTTCGCTCCCCACGCTTTCGCTCCTCAGCGTCAGTAACGGCCCAGAGACCTGCCTTCGCCATTGGTGTTCTTCCCGATATCTACACATTCCACCGTTACACCGGGAATTCCAGTCTCCCCTACCGCACTCAAGCCCGACCGTACCCGGCGCGGATCCACCGTTAAGCGATGGACTTTCACATCGGACGCGACGAACCGCCTACGAGCCCTTTACGCCCAATAAATCCGGATCACGCTTGCACCCTACGTATTCCCCCGGCTGCTGGCACGTATTTAGC
+
CCCCCGGGGGEEGGGGGGEFGFFGGGGGGGGGGGGGGGGGGG7FGCFGEGFGGGGGGGGGGGEGEEGFFGGGGGGGGGG9FGGGGGGFFFGGDGGGFGGGGGEGGGGAFGGGGGGGGEFD6CEGFGGGGGGGGGFFGB=DCDEFGFG66@E>CD6;FFGD+@>DF:CCFEDGDE9C=?EGGGGCFC7:FC?CCEC*0BEGG<FF+;>1(13:6):35-:C(C63226>(9110:?A<1*:84(.)-.6=<79(((()(.-1,;7DFDB1,-,).4))3(3((34(-84::<FF88?9*4::
@M03364:396:000000000-C9LGT:1:1101:3523:7774 2:N:0:10
GGACTACCCGGGTATCTAATCCTGTTTGCTACCCACGCTTTCGAGCCTCAGTGTCAGTATTATGCCAGAAGGCTGCCTTCGCCATCGGTATTCCTCCAGATCTCTACGCATTTCACCGCTACACCTGGAATTCTACCTTCCTCTCACGTACTCTAGCTCTACAGTTTCAGATGCAGTTCCCAGGTTGAGCCCGGGGATTTCACATTCAACTTCACAAACCACCTACGCGCGCTTTACGCCCAGTAATTCCGCTTCACGCTTGCACCCCCTGTATTACCGCGGCTGCTGGCACGGATGTGGC
+
CCCCCGGGFGGGGGGGGGGGGDGFGGGGGGGGFGDCFGGGGGGG<FGGGGGGGGGGFFFGFAFFGGGGCFEDEFGGFFGGGGGGGGGGGFGGGGGGGGGGGFFGGGGGGGGGGGGGGGEDGGGGGGGGGGFGGGGGFGCFGGFDGFG,@*68F7=DFFGD9FDDDFFGCG9FFGDDGFGG9DFFGGGEFGGGGCGG6CFGFEGFGFFCEGFG*BFAC)DF@FADEEA>@DBFFF?)71EGGF(/37<<CFG0<((4*(4838F)9@D(-4-5-6:)6<(33972(3)).,()(((0)/)21
@M03364:396:000000000-C9LGT:1:1101:15354:7804 2:N:0:10
GGACTACCAGGGTATCTAATCCTGTTTGCTACCCACGCTTTCGAGCCTCAGTGTCAGTATTATGCCAGAAGGCTGCCTTCGCCATCGGTATTCCTCCAGATCTCTACGCATTTCACCGCTACACCTGGAATTCTACCTTCCTCTCACATACTCTAGCTCTACAGTTTCAGATGCAGTTCCCAGGTTAAGCCCGGGGATTTCACATCTGACTTATAGAGCCACCTACGCTCCCTTTACGCCCAGTAATTCCGATTAACGCTTGCCCCCTCTGTATTACCCCGGCTGCTGGCACAGCGTTGGC
+
CCCCCGGGGGGGGCGGGGGGGGGGGGGGGGGGGGGGGGGGGGGGGGGGGGGGGGGGGGGGGGGGGGGGGGGGGGGGGGGGGGGGGGGGGGGGGGGGGGGGGGGGGGGGGGGGGGGGGGGGGGGGGGGGGGGGGGGGGGFGGGGFGFGCFFGEGFFFGDGGGGFFGGGGGGFGFFFGGFGGGFGFGG<DFGFGGGGGGGGGGFGF7?CEEGEGC6,;@EGGFGFFFC>?>GA=>A@AEFGGG9>EA?EEFGF@DF<EFDB?:?G(>FD;?/=7?C6??7(/-,-692).3::?(.(0..-17
@M03364:396:000000000-C9LGT:1:1101:9108:7816 2:N:0:10
GGACTACACGGGTATCTAATCCTGTTTGCTACCCACGCTTTCGAGCCTCAGTGTCAGTATTATGCCAGAAGGCTGCCTTCGCCATCGGTATTCCTCCAGATCTCTACGCATTTCACCGCTACACCTGGAATTCTACCTTCCTCTCACATACTCTAGCTCTACAGTTTCAGATGCAGTTCCCAGGTTAAGCCCGGGGATTTCACATCTGACTTATAGAGCCACCTACGCTCCCTTTACGCCCAGTAATTCCGATTCACGCTTGCACCCTCTGTATTCCCGCCGCTGTTGGCCCAGAGTTGGC
+
CCCCCGGGGGGGGDGGGGGGGGGGGGGGGGGGGGGGGGGGGGGFGGGGGGGGGGGGGGGGGGGGGFGGFCAFGGGGGGGGGGFFGGGGGGGGGFGFGGGGGGGGGGGFGGGGGGGGGGGGGGGGGGGGGGGGGFDC=CCCFGGFGFGFDFGEC2DDFDEGGGFFGGGFGGFFFG5DFFEG88=@EG98DFGGGGEE+BDFGFC<FFFEAFCE@+,2?=FGEGBFF?9>>4>=@EE=E@CCF2BE+0@CFD<0;@)9F?D8??5.;6>(/63C.9C)9?(-(-490(.)80)3(4,)9*)29
@M03364:396:000000000-C9LGT:1:1101:7648:7823 2:N:0:10
GGACTACTCGGGTTTCTAATCCTGTTTGCTACCCACGCTTTCGAGCCTCAGTGTCAGTATTATGCCAGAAGGCTGCCTTCGCCATCGGTATTCCTCCAGATCTCTACGCATTTCACCGCTACACCTGGAATTCTACCTTCCTCTCACATACTCTAGCTCTACAGTTTCAGATGCAGTTCCCAGGTTAAGCCCGGGGATTTCACATCTGACTTATAGAGCCACCTACGCTCCCTTTACGCCCAGTAATTCCGATTAACGCTTGCACCCTCTGTCTTACCGCGGCTGCTGGCACGGAGTTCGC
+
CCCCCGGGFGGGGGGGGGGGGGGGGGGGGGAFGGGGGGGGGGGFGGGGGGGEGGGGGGGGGFGGGGGGFFGGGGGGGGGGGGGGCGGG@FGGGGGFGFGGGGFGGGGGGGGGGGGGGGGGGGGGGDGGGFDGFEGGGGGGGGGFG9E,@DFFFEFFGEGGAGFFGGGGGGG=@>DDGFGGFGFFFG,:FGDFDGGGCGDFGEGF9CFFEFFFFFA=7=FC8CDB>?ABAGFBFFF;C@EGG(>;+7<?F>0;;(/)2(.662=);CGFF3.1.6?CCF<09>FB;<?)4:8?(,(.8))9C
@M03364:396:000000000-C9LGT:1:1101:15513:7833 2:N:0:10
GGACTACTCGGGTTTCTAATCCTGTTTGCTACCCACGCTTTCGAGCCTCAGTGTCAGTATTATGCCAGAAGGCTGCCTTCGCCATCGGTATTCCTCCAGATCTCTACGCATTTCACCGCTACACCTGGAATTCTACCTTCCTCTCACATACTCTAGCTCTACAGTTTCAGATGCAGTTCCCAGGTTAAGCCCGGGGATTTCACATCTGACTTATAGAGCCACCTACGCTCGCTTTACGCCCAGTAATTCCGATTACCGCTTGCCACCTCTGTTTTACCGCGGCTGCTGGCACAGACGTAGC
+
CCCCCGGGGGGGGGGGGGGGGGGGGGGGGGGGGGGGGGGGGGGGGGGGGGGGGGGGGFFGGGGGGGGGGGGGGGGGGGGGGGGGGGGGGGGGGGGGGGGGGGGGGFFGGGGGGGGGGGGGGGGGGGGGFGGGGGGGF=FFGGGFFGGGGFGFGEGFGGGGFE?DGGGGGGGGFGFGGFGGGFGGGGFDFFFFGGGGGGGGGFGFFFFEFGEGEFC;?AFFFGFCBF=?4;:2>>BFFFGGC@=E=4CEFGC@@;F@629:<;C(+?5(()//)9:9AD-(4(49900441,4(,().),9*
@M03364:396:000000000-C9LGT:1:1101:24011:7870 2:N:0:10
GGACTACACGGGTATCTAATCCTGTTCGCTCCCCACGCTTTCGCTCCTCAGCGTCAGTAACGGCCCAGACACCTGCCTTCGCCATTGGTGTTCTTCCCGATATCTACACATTCCACCGCTACACCGGGAATTCCACTCTCCCCTACCGCACTCAAGCCCGCCCGTTCCCGGCGCGGTTCCACCGTTAAGCTATGGCCTTTCACACCGGACGCACCGAACCGCCTACGCGCCCTTTACGCCCAATAAATCCGGATAACGCTTGCCCCCTACGTATTCCCGCGCCTGCTGGCCCGTCTTTAGC
+
CCCCCGGFFGGGFCGGGGDGGGGCFGFGGGAFGGGGEGGGGGGDCFGGGGFGGGGGGGFGGGEEGEGGE,C9C,9FGGEGGGGG,?FCCFFFFCDGGGEGGGEGGGG9ECEFDFGGGG+==BFGEEGGGFGFGGA938=FD8BF8F8+8AGAFC;:>FGGDG59@,4DF7**3C()/:AE,>CBEE*3:C++3=0:>CCGGFG)2;500<(*(.2,>(:E>CBF0@?7,96>><B2<6GGGF(84<)5@7990(44?89:465(9AD90:?22::2)A-4;(-,(((.,43:;1(.8*)22
@M03364:396:000000000-C9LGT:1:1101:27124:7891 2:N:0:10
GGACTACTGGGGTATCTAATCCTGTTCGCTACCCATGCTTTCGAGCCTCAGCGTCAGTTGCAGACCAGAGAGCCGCCTTCGCCACTGGTGTTCTTCCATATATCTACGCATTCCACCGCTACACATGGAGTTCCACTCTCCTCTTCTGCATTCAAGAAAAACAGTTTCCGATGCAGTTCCTCGGTTAAGCCGAGGGCTTTCACATTAGACTTATTTTTCCGCCTGCGCTCGCTTTACGCCCAATAAATCCGGACCACGCTTGCCACCTACGTCTTACCGCGGCTGCTGGCACGTATTTAGC
+
CCCCCGGGGGGGGGGGGGGGGGGGGGGGGGGGGGGGGGGGGGGGGGGGGGGGGGGGGGGGGGGFGFGGGGGGGGGGGGGGGGGGGFGGCFEFGGGGGGGGGGGGGGGGGGGGGGFGGGGGGGGGG?FGGGGGGGGGGGGGGGGFGGGGGFGEGFFDEDDGGGFGGGGGGEGEFGFGGFGGFGGEGGCCF@DDDGGGGGGGGCCEFFFF*AEGCFF<CEDG)9@DB:665<@@FDFFFDEEG@13A;9CFG<9@;98>:>??:C:7CF245:33::).<4790;;;?0???:BB:4/)*):*
@M03364:396:000000000-C9LGT:1:1101:17259:7904 2:N:0:10
GGACTACTCGGGTTTCTAATCCTGTTCGCTCCCCACGCTTTCGCTCCTCAGCGTCAGTAACGGCCCAGAGACCTGCCTTCGCCATTGGTGTTCTTCCCGATATCTACACATTCCACCGTTACACCGGGAATTCCAGTCTCCCCTACCGCACTCAAGCCCGCCCGTACCCGGCGCGGATCCACCGTTAAGCGATGGACTTTCACACCGGACGCGACGAACCGCCTACGAGCCCTTTACGCCCAATAAATCCGGACCACGCTTGCCCCCTACGTATTTCCGCGGCTGCTGGCCCGTATTTGGC
+
CCCCCGGGGGGGGGGGGGGGGGGGGGGGGGGGGGGGGGGGGGGGGGGGGGGGGGGGGGGGGGGGGGGGGGCGGGGGGGGGGGGGGGGGGGGGGGGGGGGGGGEGGGGGGGGGGGGGGGGD8FGGGGGGCGGGGGGGFGGGGGGFGGGGGFGFGBFFGGGGGGFGG>EEGGDEBGFG=BEG?EGEGG*6A:**9==*CFGFGFGCGFF9159EB3C>DBGGBGF?:C?38D>B?:?)6:CEG::0/4-:FFDF:9(3@:;B:?GF*;D>BF6,)6.).<43,41(4:)823(-99()90):6
@M03364:396:000000000-C9LGT:1:1101:15224:7917 2:N:0:10
GGACTACCGGGGTTTCTAATCCTGTTCGCTCCCCACGCTTTCGCTCCTCAGCGTCAGTAACGGCCCAGAGACCTGCCTTCGCCATTGGTGTTCTTCCCGATATCTACACATTCCACCGTTACACCGGGAATTCCAGTCTCCCCTACCGCACTCCAGCCCGCCCGTACCCGGCGCAGATCCACCGTTAGGCGATGGACTTTCACACCGGACGCGACGAACCGCCTACGAGCCCTTTACGCCCAATCAATCCGGATACCGCTCGCACCCTACGTATTACCGCGGCTGCTGGCACGTCGTTCGC
+
CCCCCGGGGGGGGDEGGGGGGFFGGGGGGGGGGGGGGGGGGGGGGGGGGGGGGGGGGGGGGGGGGGGGGGFGGGGGGGGGGGGGGGGGGGGGGGGGEGGDGGGGGGGGGGGGGGGGGGGDGGGGGGGGEGGGGGGFDFCGGFGFFGGGGFGFGFC:FGGEGGBGGCGGGGGGFGFGEAGGEFFE8E*2AC8)C:=?DGGGFCGEGFFB>GFGFBEF59EE9G>1(2(88<;BFF:6<6EEG<:?.:)6FFG>128)989703:7DGG<(8414:?)6@:>FBF6;0>>(44?F3(.0)(1)
@M03364:396:000000000-C9LGT:1:1101:8139:7928 2:N:0:10
GGACTACTAGGGTATCTAATCCTGTTCGCTCCCCACGCTTTCGCTCCTCAGCGTCAGTAACGGCCCAGAGACCTGCCTTCGCCATTGGTGTTCTTCCCGATATCTACACATTCCACCGTTACACCGGGAATTCCAGTCTCCCCTACCGCACTCAAGCCCGCCCGTACCCGGCGCGGATCCACCGTTAAGCGATGGACTTTCACACCGGCCGCGACGAACCGCCTACGAGCCCTTTACGCCCAATAACTCCGGGTCACCCTTGCCCCCTACGTCTTCCCGCCGCTGCTGGCACGTCGTTTGC
+
CCCCCGGGGGGGFDGFFGGGGFGDFFFEGGGGGGGGGGGGGGGGGGGGGGGGGGEGFGGGGGGGGGGGCFCGFDFFGGGGGGGGGDGGFGGGGGGGFGGFGGGFGGGFGGGGAE;FGGGGGGGGGDGGGEFG9FFGFFGGGGEFGGGCGEGAEDDDFGGGGGFGGGGGFGGGBGFGD>CC,AD<8C<4ACE3>ECCDCE@FFGCFBE;09;GF5E9D;ED;:6:?F?)4DFFB7:<DBCEE:?004,)19*2(-(4F)12:??(*;5-4:,.(.:.-2,1(-49>>))51(.,.()0.41:
@M03364:396:000000000-C9LGT:1:1101:4346:7928 2:N:0:10
GGACTACTAGGGTTTCTAATCCTGTTTGCTCCCCACGCTTTCGTGCCTCAGTGTCAGTTACAGTCCAGAGAGCCGCCTTCGCAACTGGTGTTCCTCCTAATATCTACGCATTTCACCGCTACACTAGGAATTCCACTCTCCTCTCCTGCACTCAAGTTTCCCAGTTTCAAAGGCTTACTACGGTTGAGCCGTAGCCTTTCACCTCTGACTTAAGCAACCACCTACGCACCCTTTACGCCCCGTACTTCCGGATACCGCTAGCCCCCTACGTATTACCCCGGCTGCTGGCACGTAGTTCGCC
+
CCCCCGGGGGGGEFGGGGGGGGGGGGGGGGGGGGGGGGGGGGGGGGGGGGGGGGGGGGGGGGGGGGGGGGGGGGGGGGGGGGGGGGGGGGGGGGGGGGGGGGGGGGGGGGGGGGGGGGGGGGGGGGGGGGGGGGGGGGGGGGGFGGF?FFGFFF=DFGGGGGFGGGGGGCFFFGFGFFGGGGGGCG,86B=@DGGGGGGGGEGCGFFFFGEF*+31ACFDCGF==*7*5DAFFFF9>=EC<676.699FD7(3;3=B1(491B@CEC6???)44-69+4490(-()..88<?B44779(><
@M03364:396:000000000-C9LGT:1:1101:23672:7928 2:N:0:10
GGACTACTCGGGTATCTAATCCTGTTTGCTACCCACGCTTTCGAGCCTCAGTGTCAGTATTATGCCAGAAGGCTGCCTTCGCCATCGGTATTCCTCCAGATCTCTACGCATTTCACCGCTACACCTGGAATTCTACCTTCCTCTCACATACTCTAGCTCTACAGTTTCAGATGCAGTTCCCAGGTTAAGCCCGGGGATTTCACATCTGACTTATAGAGCCACCTACGCTCCCTTTACGCCCAGTAATTCCGATTCACGCTTGCACCCTCTGTATTCCCGCGGCTGCTGGCCCAGAGTTCGC
+
CCCCCGGGGGGGGGGGGGGGGGGGGGGGGGGGGGGGGGGGGGGFFGGGGGGGGGGGGGGGGGGGGGGGGGGGGGGGGGGGGGGGGGGGGGGGGGGGGGGGGGGGGGGGGGGGGGGGGGGGGGGGGGGGGGGGGGGGG:EFGGGFGGGEGFFFFEGFGCFFGGFGGGGGGGACFFEGGFGGGFF@GG9>FFGGGGGGGGGGGFGEGFFFFGFGFA3;DCGGFGFFFFDFFGAFFFFEFFGGGFFF8@EFFGF?FD)9F@DF<@G<GFG@D8;65CE)7>6,49>31::BBB04(2()1/-CC
@M03364:396:000000000-C9LGT:1:1101:19713:7931 2:N:0:10
GGACTACAGGGGTATCTAATCCTGTTCGCTCCCCACGCTTTCGCTCCTCAGCGTCAGTAACGGCCCAGAGACCTGCCTTCGCCATTGGTGTTCTTCCCGATATCTACACATTCCACCGTTACACCGGGAATTCCAGTCTCCCCTACCGCACTCAAGCCCGCCCGTACCCGGCGCGGATCCACCGTTAAGCGATGGACTTTCACACCGGACGCGCCGAACCGCCTACGAGCCCTTTACGCCCAATCAATCCGGATCACGCTTGCCCCCTACGTATTCCCGCGGCTGCTTGCACGTACTTCGC
+
CCCCCGGGGGGGGGGGGGFGGGGFGGGGGGGGGGGGGGGGGGGGGGGGGGGGGGGGGGGGGGGGGGGGGGAFGGGGGGGGGGGGDFGGFGGGGGGGFGGGGGGGGGGGGGGGGGGGGGFGGGGGGGGGGGGGGGG9EGGGGFGFGGGEGFGFGD+9FGGGGGFGGDGGGCGGFGFGGFGG6FGCFG78FFG5CEG?FGGGGFG?GFF>0D2:6):459GG>GFF6;63:DFFBBF9<1ACE:27)5):FG)76<((8:636:E77CD;0668)).).<3>111(1:2)5:),44())*)11
@M03364:396:000000000-C9LGT:1:1101:3523:7932 2:N:0:10
GGACTACAGGGGTATCTAATCCTGTTTGCTCCCCACGCTTTCGCACCTCAGTGTCAGTATCAGTCCAGGTAGTCGCCTTCGCCACTGGTGTTCCTTCCTATATCTACGCATTTCACCGCTACACAGGAAATTCCACTACCCTCTACCATACTCTAGCTTGCCAGTTTTGGATGCAGTTCCCAGGTTGAGCCCGGGGATTTCACATTCAACTTAACAAACCACCTACGCGCGCTTTACGCCCAGGAATTCCGGATAACGCTAGCCCCCTACGTCTTCCCGCGGCGGCTGGCACGTCTTTGGC
+
CCCCCGGGGGGGGGGGGGGGGGGGGGGGGGGGGGGGGGGGGGGGGGGGGGGGGGGGGGGGGGGGGGGGGGGGGGGGGGGGGGGGGGGGGGGGGGGGGGGGGGFGGGGGGGGGGGGGGGGGGGGGGFG?FGGGGGGGG,DEGGFFGGG,>DGFGEGFGGFGGGFGFFGGGD,@DFDFGFGGGGG?EG38DDEFGGGG6BDFGEFEGFFEECE@:=;:CBGGFGFF=DAB(5@>F<FE<6CC7(,()643@FFFFFF)/263(4C7CGG1??3,(,(6)2,4-47(,1(2(4(5:6,)8*)**
@M03364:396:000000000-C9LGT:1:1101:12204:7934 2:N:0:10
GGACTACACGGGTTTCTAATCCTGTTTGCTCCCCACGCTTTCGCACCTCAGTGTCAGTATCAGTCCAGGTAGTCGCCTTCGCCACTGGTGTTCCTTCCTATATCTACGCATTTCACCGCTACACAGGAAATTCCACTACCCTCTACCATACTCTAGCTTGCCAGTTTTGGATGCAGTTCCCAGGTTGAGCCCGGGGATTTCACATTCAACTTAACAAACCACCTACGCGCGCTTTACGCCCAGTCATTCCGATTACCGCTTGCACCCTCTGTCTTACCGCGGCTGCTGGCACAGAGTTAGC
+
CCCCCGGGGGGGGGGGGGGGGGGGGGGGGGGGGGGGGGGGGGGGGGGGGGGGGGGGGGGGGGGGGGGGGGGGGGGGGGGGGGGGGGGGFGFGFGGGGGGGGGGGGGGGGGGGGGGGGGGGGGGGGGGGGGGGGGGGGEG=FFGFGGGFFFGEFEGFFGGGGGFGFFEGGGGGFGBGGFFGGGFFGG<:FFGGGGGGDG8FGABEGFFFEGEA>9F<:BGGFGFFFF@FBG@FF(:CFFCFGFFF*7?EFG;1<66)949>?BF)6CD:B?3<)6:).+--49B9967:?F(44:0)1*-?:
@M03364:396:000000000-C9LGT:1:1101:18868:7936 2:N:0:10
GGACTACCGGGGTTTCTAATCCTGTTTGCTCCCCACGCTTTCGTGCCTGAGCGTCAGTTATGGTCCAGAAAACCGCCTTCGCTACTGGTATTCCTTTGAATCTCTACGCATTTCACCGCTACACTCAAAGTTCTACTTTCCTCTCCCACACTCTAGCCTAGCAGTTTCAAAAGCAGCTCCGAAGTTGAGCCTCGGAATTTCACTTCTGACTTGCTTGGCCGCCTGCGCACCCTTTACACCCAGTAAATCCGGATAACGCTTGCACCCTACGTATTACCGCGGCTGCTGGCACGTCGTTAGC
+
CCCCCGGGGGGGGGGGGGGFFGGGGGGGGGGGGGGGGGGDGGGGGGGGGGGGGGGGGGFGGFGGGGGGGGGFGGGGGGGGGGEGGGGGGGGGGGGGGFGGGGGGGGGGGGGGGGGGGGGGEGGGFGGAFDGGGGGGGEFFGGGFGGGFGFGFGF8@FGGFGGFGFGGGGFDFDFFGGFGGGCC>EGC=AFGGGGG5CGGGGFFEGFFEFGFGEF?AFFGFADBD=6()5>9@?@F9C7FGGD?;6CCFFGGF@6;)629BFBG?GGG<BF?:3A2<AG84,9>>0:)5:<(3:?().)8*>
@M03364:396:000000000-C9LGT:1:1101:11912:7938 2:N:0:10
GGACTACCCGGGTTTCTAATCCTATTTGCTCCCCACGCTTTCGTGCCTCAGCGTCAGTAACAGGCCAGGCGGCCGCCTTCGCCACTGGTGTTCTTCCATATATCTACGCATTTTACCGCTACACATGGAGTTCCACCGCCCTCTCCTGTCCTCTAGCCTGCCAGTTTCCAAAGCCTGTACCGGGTGGGCCGGTACCTTTCACTTCAGGCTTAACAGGCCGCCTTCCGACCCTTTTCGCCCAATCATTCCGGATAACGGCCGCCACCCACGTATTTCCCCCGCCCCTTGCACGTTCTTCGCC
+
CCCCCGG@@FFGG@FGGGGGFGG<FGFGGGGGGGGGGGGGGGGF@FGGGGGGGGGGGGGCGGGEFFGF@7@+CFGGGGGGGGGGGFGGFGGGGAFEG<BFGGGGGFGGGGGGGEGGGGGGGFFGDFGGF8DFGGG?D=8FCCFB+DD8F?FEFFGF9DFGGG?DGGGGFG99@F@CG9,@FGG*>>*/9F*9D*=?FGG7+9+.*+1)/936)=+.>2E79D:()*(.,94(4>)-4:EGE1((0..54*14(-.73(((((22CC5(-38.)2-:A6,(-(((((.3()5(((()1/-19
@M03364:396:000000000-C9LGT:1:1101:5402:7946 2:N:0:10
GGACTACTGGGGTTTCTAATCCTGTTCGCTCCCCACGCTTTCGCTCCTCAGCGTCAGTAACGGCCCAGAGACCTGCCTTCGCCATTGGTGTTCTTCCCGATATCTACACATTCCACCGTTACACCGGGAATTCCAGTCTCCCCTACCGCACTCAAGCCCGCCCGTACCCGGCGCGGATCCACCGTTAAGCGATGGACTTTCACACCGGACGCGCCGAACCGCCTACGCGCCCTTTACGCCCACTCAATCCGGCTCACGCTTGCCCCCTACGTTTTTCCGCCGCAGCACGCCCTTTTTCAGC
+
CCCCCGGGGGFGCEGGGGGGGGEDFGGGGCFGGGFGFDGFGGGGFFGGGDE?FGGECFAFGGGGEGGGFDGGGGFGGGGGGGCF:??AF@FGGFFFGGGCFFGGGGECGGFF;FFFFGFCEEGGC7FE7CEFGGFFEFFFA6BFGGF+@@FBFDF;:DFEGC?CGGEGDC5B?@>5*6?FCGGGGCF;:C3*;:E7FCCGF?FE4>>(4C0C2):6C>E*237((;8)-970418A9(AEE((,)(.)/>C;(((./,86(4*(2;<961-.(.-(.3-1(-9(((((-((((()*1).**
@M03364:396:000000000-C9LGT:1:1101:3112:7948 2:N:0:10
GGACTACTGGGGTTTCTAATCCTGTTCGCTCCCCTAGCTTTCGCGCCTCAGCGTCAGTCGTGGCCCAGAAGGCCGCCTTCGCCACCGGTGTTCTTCCCGATATCTGCGCATTCCACCGCTACACCGGGAATTCCGCCTTCCCCTGCCAGACTCAAGCCGGCCGGTATCGGGAGCGGACGGGGGTTGAGCCCCCGGGTTTGACTCCCGACCAGGCTGGCCGCCTACTCCCGCTTTACGCCCAATACTTCCGGACACCGCCCGTCCCCCACCGTTTACCGCGGGCGGCGGGCCGTATTGTGCC
+
CCCCCGGGGGGG@@FGGGGGGGGGGGGGGGGGGGGGGGGFGGGGGGGGGGGGGGGGGGGGGGGGGGGGGGGGGGGGGGGGGGGGGGGGGGGGGGGGGGGGGGGGGGGGGGGGGGFFGGGGGGGGGGGGGGGGGGGDEBDGGGGFGGGGFFGEG@>5FF>C>F>DGEFGGGC8?FFGCACDEC<:EG<:?FFGGGG*75C5C63:9@<0(9258FC4C?GC4C?(3+)).)4,2:)),4EG52<4/6<<?<9199(8)(-(-4*4>F)14((((5(68*--((,,-((-(3(-4(.0**)*2
@M03364:396:000000000-C9LGT:1:1101:15857:7952 2:N:0:10
GGACTACTAGGGTTTCTAATCCTGTTTGCTACCCACGCTTTCGAGCCTCAGTGTCAGTATTATGCCAGAAGGCTGCCTTCGCCATCGGTATTCCTCCAGATCTCTACGCATTTCACCGCTACACCTGGAATTCTACCTTCCTCTCACATACTCTAGCTCTACAGTTTCAGATGCAGTTCCCAGGTTAAGCCCGGGGATTTCACATCTGACTTATAGAGCCACCTACGCTCCCTTTACGCCCAGTAATTCCGATTAACGCTTGCACCCTCTGTATTACCGCGGCTGCTGGCCACGAGTTAGC
+
CCCCCGGGGGGGGGGGGGGGGGGGGGGGGGGGGGGGGGGGGGGGGGGGGGGGGGGGGGGGGCFDGGGGGGGGGGGGGGGGGGGGGGGGEFGGGGGGGGGFGGGGFCEFGGGFGGGGGGGGGGGGGGGGFGGGGGGGGGGGGFGFFGG8EFFEGEGFGGGGFGFGGGGGGGFGFGFGGFGGGEFFGG9DFF3?DGGGGGGGGFGEGFFFEFEG5B,;>AFFFGFF:@>BFG>>DF=;EFGCE@FF+97@CG4(/30?F?2;;;E@GFD(,(/9)73)6?61(4(222))4<40160)8)):?
@M03364:396:000000000-C9LGT:1:1101:24541:7979 2:N:0:10
GGACTACCAGGGTATCTAATCCTGTTTGCTACCCACGCTTTCGAGCCTCAGTGTCAGTATTATGCCAGAAGGCTGCCTTCGCCATCGGTATTCCTCCAGATCTCTACGCATTTCACCGCTACACCTGGAATTCTACCTTCCTCTCACATACTCTAGCTCTACAGTTTCAGATGCAGTTCCCAGGTTAAGCCCGGGGATTTCACATCTGACTTATAGAGCCACCTACGCTCCCTTTACGCCCAGTAATTCCGATTAACGCTTGCACCCTCTGTATTACCGCGGCTGATGGCACAGAGTTAGC
+
CCCCCGGGGGGGGGGGGGGGGGGGGGGGGGGGGGGGGGGGGGGGGGGGGGGGGGGGGCFGGGGGGGGGGGGGGGGGGGGGGGGGGGGGFGGGGGGGGGGGGGFGGGFGGGGGGGGGGGGGGGGGGGGGGGGGGGFGGADGFGGFFGGEGFGFFEGFFGGGGGFFGGGGGGGGFAD?EFGFGADDFGFEFADDGGGGGDGGGFGFFFCEEGEF=+7;BEGGBGDD5@):>DFBDEFFFFGGF=>BCEFFFGF?911CF@>DD03);?DDF(51.9???<:39>>9;,).8:8>(.26**)2*
@M03364:396:000000000-C9LGT:1:1101:3514:7996 2:N:0:10
GGACTACTCGGGTTTCTAATCCTGTTCGCTCCCCACGCTTTCGCTCCTCAGCGTCAGTAACGGCCCAGAGACCTGCCTTCGCCATTGGTGTTCTTCCCGATATCTACACATTCCACCGTTACACCGGGAATTCCAGTCTCCCCTACCGCACTCACGCCCGCCCGTACCCGGCGCGTAGCCACCGTTAAGCTATGGACTTTCACGCCGGACGCGCCGAACCGCCTACGAGCCCTTTACGCCCAATCAATCCGGATCCCGCTTTCACCCTACGTCTTACCGCTGCTGCTGGCACGTATGTAGC
+
CCCCCGGGGGGGFFGE<FFGGAF,EFGGGGGGFGGFF:FEGGFGDA@FGGGGGGGGGGGCFCFGGFEGGG8FFGCEFGG<FGGGGCEFFGFFGGG?FEFGFGGGFFACCGFGGGGGGGGGGGGGGCGG>>,?EGG?=3=FGGCDDFG6+<F8FD+;FGGCGGDGG7C8CEEGBG@2*)=0<=F*;?*68?+;C?6+;EGGFFG(1>BF()-*()2()-?CBG;?B?3)2C9B:()<9?GEG0:(8>4<*212(,(()479((<):97(23(.,(-6)3(4(49?B7),(-,)48.777.2*
@M03364:396:000000000-C9LGT:1:1101:19988:7997 2:N:0:10
GGACTACAGGGGTATCTAATCCTGTTTGCTCCCCACGCTTTCGCACCTCAGTGTCAGTATCAGTCCAGGTAGTCGCCTTCGCCACTGGTGTTCCTTCCTATATCTACGCATTTCACCGCTACACAGGAAATTCCACTACCCTCTACCATACTCTAGCTTGCCAGTTTTGGATGCAGTTCCCAGGTTGAGCCCGGGGATTTCACATTCAACTTAACAAACCACCTACGCGCGCTTTACGCCCAGTAATTCCGATTAACGCTTGCCCCCTCCGTATTCCCGCGGCTGCTGGCCCGGCTGTAGC
+
CCCCCGGGGGGGGGGGGGGGGGGGGGGGGGGGGGGGGGGGGGGGGGGGGGGGGGGGGGGGGGGGGGGGGGGGGGGGGGGGGGGGGGGGFGFGGGGGGGGGGGGGGGGGGGGGGGGGGGGGGGGGGGGGFGGGGGGGGBFGGGGFGGG?FFGEGFDFGGGGGFFGFFAEGGDFDCDFGFG=FEDFG?80@FEFGGGGDG8FGEFFGFFFAFEC@8CEGDGGFGFFFG=?@D9BFFF))/=CE7(6;<C<FC6;?@6571632(;(7;9-((,-,4:))334-43((20)::,3(,().0-0*
@M03364:396:000000000-C9LGT:1:1101:10590:8001 2:N:0:10
GGACTACTGGGGTATCTAATCCTGTTTGCTACCCACGCTTTCGAGCCTCAGTGTCAGTATTATGCCAGAAGGCTGCCTTCGCCATCGGTATTCCTCCAGATCTCTACGCATTTCACCGCTACACCTGGAATTCTACCTTCCTCTCACATACTCTAGCTCTACAGTTTCAGATGCAGTTCCCAGGTTAAGCCCGGGGATTTCACATCTGACTTATAGAGCCACCTACGCTCCCTTTACGCCCAGTAATTCCGATTAACGCTTGCACCCTCTGTCTTACCGCGGCTGCTGGCCCGTAGTTAGC
+
CCCCCGGGGGGGGGGGGGGGGGGGGGGGGGGGGGGGGGGGGGGFGGGGGGGGFGGGGGGGGGGGGGGGGGGGGGGGGGGGGGGGGGGGGGGGGGGGGGGGGGFGGGGGGGGGGGGGGGGGGGGGGGGGGGGGGGGGFFGGGGGFFEGFGFGFGFGFGGGGFGFGGGGGGGGGFGEGFFGGGGGDEGEDFFFFGGGGGGGFFEFEGFAEEGFG@>7>DCGGBGFD=?4?9@AFFFEEFFEFGFFB=CECFGCDFF@CF;;;<@C=GGG(635).9C?C@2(,449>?)4?6(49>-)8=):>
@M03364:396:000000000-C9LGT:1:1101:8349:8003 2:N:0:10
GGACTACTGGGGTTTCTAATCCTGTTTGCTACCCACGCTTTCGAGCCTCAGTGTCAGTATTATGCCAGAAGGCTGCCTTCGCCATCGGTATTCCTCCAGATCTCTACGCATTTCACCGCTACACAGGAAATTCCACTACCCTCTACCATACTCTAGCTTGCCAGTTTTGGATGCAGTTCCCAGGTTGAGCCCGGGGATTTCACATTCAACTTAACAAACCACCTACGCGCGCTTTACGCCCAGTAATTCCGATTAACGCTTGCACCCTCCGTATTACCGCGGCTGCTGGCACGGCGTTGGC
+
CCCCCFGGGGGGFGGGGGGGGGGGGGGGGGGGGGGGGGGGGGGGGGGGGGGGGGGGGFFGGFGGGGGGFFGGGGGGGGGGGGGGGGGGGGGGGGGGGGGGGGGGGGGGGGGGGGGGGGGGGGGGCFG,FFGGGGGGGCFGGGGFGGGGGFGFGFGFGGGGGGFGFEAFGG8FDFEGGFGGG9D:>DFDFGDDGGGGDG6EFEGF>>@EEGFFEAG@D>FGFGFFEGDF=D@290=EFFGGGDFE=))7AFC;;?F3FFFF?1@)9?D1((-46:?BAE<96-429<::?:2>(4(.))(19
@M03364:396:000000000-C9LGT:1:1101:18944:8019 2:N:0:10
GGACTACAGGGGTTTCTAATCCTGTTCGCTCCCCACGCTTTCGCTCCTCAGCGTCAGTAACGGCCCAGAGACCTGCCTTCGCCATTGGTGTTCTTCCCGATATCTACACATTCCACCGTTACACCGGGAATTCCAGTCTCCCCTACCGCACTCAAGCCCGCCCGTACCCGGCGCGGATCCACCGTTGAGCGATGGTCTTTCACACCGGACGCTACGATCCGCCTACGAGCCCTCTACACCCAATAAATCCGGCTAACTCTTGCACCCTACGTCATCCCGAGGCCTCTGTGAGCTATTTGGG
+
86,6AF@,C<8FB@FDFFG<<@EGE,CFC:FCFCFG7+CC@6B,,@@=6,66+FD:CGA<FC+@+@CC8F8@F<?@E5A5?=F,C,9<C9EGGCFE,9?4F+BD;FE<=EFGGF8FD7E6C?,B>BCGEGEGGGC,@DFE:08;?D,33*+)81?6,5+4+809F*:C<C5*:1/C*)409<87BE*,6,*:9CC+;9<CF)?7*=7((1(1()*-*(**(1(42*()()42<01)4);028?:/<94@C1,26:)<262-4+4C8C?,23.(-().2(-(-,()..).))),..*90):*
@M03364:396:000000000-C9LGT:1:1101:7587:8022 2:N:0:10
GGACTACAAGGGTTTCTAATCCTGTTTGCTCCCCACGCTTTCGAGCCTCAACGTCAGTTGCCGTCCAGTAAGCCGCCTTCGCCACCGGTGTTCCTCCTGATATCTGCGCATTTCACCGCTACACCAGGAATTCCAGTCTCCCCTACCGAACTCTAGTCTGCCCGTATCGAATGCAGGCCCGGGGTTGAGCCCCGGGTTTTCACATTCGCCGCCACAAACCGCCTCCGCGCTCTGTCCGCCCAATCATTCCGGACCACGCTGGCCCCCTACGTATTACCGCGGCTGCTTGCACGGACGTCGC
+
CCCCCGGGFGGGGGGGGGFFGGGGGGGGGGGGGGGGGGGGGGGGGGGGGG@FGGGGGGGGGGGGGGDGFGFGGGGGGGDGGGGGGGGGEGGGGGGGGGGGGGGGGGGGGEGEGGGGGGGGGGGFFGGGGGGGGGGE,FFFGGGFGGG88?EDEDFF=FFEFGFGGGGGCCEGCCAGGFGGG**5>CC<FGFC5CGG:CCGGFFFFAF30>1*()331(AC;DF6(@9)(>(4:)6).3CEE(,.7,.6FF69?F((8?BB(-;4CEC7(,3,).5-60,-(-3246))5:)5:14)85(9)
@M03364:396:000000000-C9LGT:1:1101:23069:8041 2:N:0:10
GGACTACACGGGTATCTAATCCTGTTCGCTCCCCACGCTTTCGCTCCTCAGCGTCAGTGACGGCCCAGAGACCTGCCTTCGCCATTGGTGTTCTTCCCGATATCTACACATTCCACCGTTACACCGGGAATTCCAGTCTCCCCTACCGCACTCCAGCCCGCCCGTACCCGGCGCAGATCCACCGTTAGGCGATGGACTTTCACACCGGACGCGCCGAACCGCCTACGAGCCCTTTACGCCCAATAAATCCGGATCACGCTCGCACCCTACGTATTTCCGCGGCTGCTGGCCCGTCTGTCGC
+
CCCCCGGGGGEGGGGGGGGGGGGGGGGGGGGGGGGGGGGGGGGGGGGGGGGGGGGGGGFFGGGGGGGGGGFFFEFGGGGEGGGG7FGGFGGGGGGGGGGGGGGGGGGGGGGGGFFGGGDCEGGGGGGGGGGGGGG9EGFGGGEFGGD@>BGBFFGFDFGGGGFGGBCGGDGGDGF44*>E,>;FEE:2;C8)7C?7CFGGGEFCFBEB9GBC9)/2)4EGFGFF0:3)-)48<<DAB<5CE<,8/4<DFGGF?B28??10(4:2CEDB:6(4<A?))34-,4;10:3271(43(()0/.99
@M03364:396:000000000-C9LGT:1:1101:5512:8046 2:N:0:10
GGACTACTGGGGTTTCTAATCCTGTTCGCTCCCCACGCTTTCGCTCCTCAGCGTCAGTAACGGCCCAGAGACCTGCCTTCGCCATTGGTGTTCTTCCCGATATCTACACATTCCACCGTTACACCGGGAATTCCAGTCTCCCCTACCGCACTCCAGCCCGCCCGTACCCGGCGCAGATCCACCGTTAGGCGATGGACTTTCACACCGGACGCGCCGAACCGCCTACGACCCCTTTACGCCCACTAAATCCGGATCACGCCCGCACCCTACGTATTACCGCGGCTTCTGGCACGGTATTCGC
+
CCCCCGGFGGFGFGGGGGGGGGGGGGGGGGGGGGGGGGGGGGGGGGGGGGGGGGGGGGGFGGGGGGEGFFGGGCFGGGGGGGGGGGGFCDFFFGGGGGGGGFGGGEFFGGFGGGGGGGGDDGGGGGGGGECFGGGFDDDGGFEFGGFGGFGFFDGFGGEGGGFGGGGGGGEG>F9D=AFGCFG<EG*/?<?):AEFGGGFF5EFGEBB059GF5877>GG>GB1:F1B(17:17?BB6EGGF(4)5,4@GD0:((4?3((-22(1CD?:?-4,-4<>@<>9;B((.444038(-(00*.C<
@M03364:396:000000000-C9LGT:1:1101:20641:8046 2:N:0:10
GGACTACTGGGGTATCTAATCCTGTTTGCTCCCCACGCTTTCGCGCCTCAGCGTCAGTTGTCGTCCAGAAAGTCGCCTTCGCCACCGGTGTTCTTCCTAATCTCTACGCATTTCACCGCTACACTAGGAATTCCACTTTCCTCTCCGATACTCCAGCTTCCCAGTTTCCATCCCATCACGGGGTTAAGCCCCGCACTTTTAAGATGGACTTAGGAAGCCGCCTGCGCGCGCTTTACGCCCAATAATTCCGGACAACGCTTGCCACCTACGTATTACCCCGGCTGCTGGCACGTAGTTCGCC
+
CCCCCGGGGGGGGGGGGGGGGGGGGGGGGGGGGGGGGGGGGGGGGGGGGGGGGGGGGGGGGGGGGGGGGGGGGGGGGGGGGGGGGGGGFGGGGGGGGGGGGGGGGGGGGGGGGGGGGGGGGGGGGGGGGGGGGGGGGFGGGGGFGGGDGFGFGFGFGGGGGGFGGGGGGGGGFGFGGFGG>EGEGF,;<FGGGGDGGGGGF3C;CFFFFFEGE4,1?>GGFGDFD*6:>)261:BBF?EGC<02*.:AFFC?FF6(7723:BC<FG4031:)25))6+4(7146(,),44<?2:(0@9:DG
@M03364:396:000000000-C9LGT:1:1101:17752:8058 2:N:0:10
GGACTACCAGGGTATCTAATCCTATTTGCTCCCCACGCTTTCGTGCCTCAGCGTCAGTCACAGGCCAGGCGGCCGCCTTCGCCACTGGTGTTCTTCCATATCTCTGCGCATTTTACCGCTACACATGGAGTTCCACCGCCCTCTCCTGTCCTCAAGTCTGCCAGTTTCTGAATCATAAATGAGTTGAGCTCATCCCTTTGCCTTCAGACTTACCCGACCGCCTGCGCACCCTTTACGCCCAATCATTCCGGATAACGCTCGCCACCTACGTATTACCCCGGCCGCTGGCCCGGAGTTCCCC
+
CCCCCGGGGGGGGGGGGGGGGGGGGGGGGGGGGGGGGGGGGGGGGGGGGGGGGCFGGGGGGGGGGGGGGGGGGGGGGGGGGGGGGGGGFGGGGGGGGGGGGGGGGGGGGGGGGGGGGDGGGGFGFGGGFGGGGFFGGFDGGGGFGGGGGFFEGDDFFFGGGGFFFGGGFGGGFGEGG9=7:ECCFE,);3D9CFFGGGGFF;?4?AF6;CAF4*,/99CE:D;@6*42:DDFDE7>?<EGEF:?65<BFG3(-2)<:4-226C(9C508<:)<2)64+,9(-((-((-4(-1,(-8?/)29
@M03364:396:000000000-C9LGT:1:1101:11006:8093 2:N:0:10
GGACTACTCGGGTATCTAATCCTGTTTGCTACCCACGCTTTCGAGCCTCAGTGTCAGTATTATGCCAGAAGGCTGCCTTCGCCATCGGTATTCCTCCAGATCTCTACGCATTTCACCGCTACACCTGGAATTCTACCTTCCTCTCACATACTCTAGCTCTACAGTTTCAGATGCAGTTCCCAGGTTAAGCCCGGGGATTTCACATCTGACTTATAGAGCCACCTACGCTCCCTTTACGCCCAGTCATTCCGCTTCACGCTTGCACCCTCTGTATTCCCGCGGCTGCTGGCACAGCGTTAGC
+
CCCCCGGGGGGGGDGGGGGGGGGGGGGGGGFGGGGGGGGGGGGGGGGGGEGEFGGGGFGGGGGGGGFGGGGGGGGGGGGGGGGGGGGGFGGGGGGGGGGGGGGFGGGGDGCGGFFFGGGGGGCFGGGGGGGFGGGGGEFFGGFFGGGDDFFFGC?DF8EEDGFGGGGGGGFFFFEGDDGFGGDFGG?DFFGFDGGGGGFGG7CEGFFF;CEGC>@;?5EFFGFFBD9B=GFFFFFFFDGGG@DE*5@EFG*(/81;F@=D;7B3FGGDF@=?).9))7(-9>;BFF?F?B,),((0..-9:
@M03364:396:000000000-C9LGT:1:1101:27381:8103 2:N:0:10
GGACTACACGGGTATCTAATCCTGTTTGCTCCCCACGCTTTCGTGCCTCAGTGTCAGTTACAGTCCAGAAAGCCGCCTTCGCTACTGGTGTTCCTCCTAATATCTACGCATTTCACCGCTACACTAGGAATTCCACTTTCCTCTCCTGCACTCAAGTCTCCCAGTTTCAAGAGCTTACTACGGTTACGCCGTAGCCTTTCACTCCTGACTTAAACGACCACCTACCCCCCCTTTACGCCCAGTCAATCGGTATACCGCTCGCCCCCTACGTATTAACCCTGCTGCTTGGCCGTAGTGTACC
+
CCBCCGGGGGGGEGDGGCFFGGGGGGGGGGFGGGGDGGGGGGGGGGGGGG<CFGGGFCFCFFGFGGGGGFGGGGGGGGG9FGDGGDGGCFGGGGGGFCEDFGGGGGGGGCCFFGDGGG+=CCEE=EFGGGGGGGGGGGGGGG9+?GG8EDFDF)6;8ECFFGFCFFGFGD=EFF5DEFGFFCGFG6,8AFE0@EGFCFCFC;7:FF6C@FEA*+,1;AGEBG=4),/)(2..:3)663EG*66)/99;):/(,9--794(42:<GE):?<?)44..6+,(,4482).5((,44,(0/*)*2
@M03364:396:000000000-C9LGT:1:1101:23963:8118 2:N:0:10
GGACTACTGGGGTATCTAATCCTGTTCGCTCCCCACGCTTTCGCTCCTCAGCGTCAGTAACGGCCCAGAGACCTGCCTTCGCCATTGGTGTTCTTCCCGATATCTACACATTCCACCGTTACACCGGGAATTCCAGTCTCCCCTACCGCACTCAAGCCCGCCCGTACCCGGCGCAGACCCACCGTTAAGCGATGGGCTTTCACACCGGACGCGCCGAACCGCCTACGAGCCCTTTTCGCCCCATGATTCCGGACAACGCTTGCCCCCTCCGTATTCCCGCCGCGGCTGGCACGGCGTTCGC
+
CCCCCGGGGGGGGGGGGGGGGGGGGGGGGGGGGGGGGGGGGGGGGGGGGGGGGGGGGGGGGGGGGGGGFGGGGGGGGGGGGGGGGGGGFGGGGGGGGGGGCGGGCEGGGGGGGGGGGGGGGGGGGGGGGGGGGGGAFGFGGGGBDGGEGEGFGBGFGGGGGGFGF8>EFGDGEGFGGFGGCGG>CE<:@FCGFEEGGFGGGEGCGE>07C(*,)1-93EGBC218E03<G>F.45)69GGG(8148<4B:*((2,(727,31E(9C511---(45)6:--(47,(2(4(((.(,()))(1/
@M03364:396:000000000-C9LGT:1:1101:20514:8155 2:N:0:10
GGACTACTCGGGTATCTAATCCTGTTTGCTACCCACGCTTTCGAGCCTCAGTGTCAGTATTATGCCAGAAGGCTGCCTTCGCCATCGGTATTCCTCCAGATCTCTACGCATTTCACCGCTACACCTGGAATTCTACCTTCCTCTCACATACTCTAGCTCTACAGTTTCAGATGCAGTTCCCAGGTTAAGCCCGGGGATTTCACATCTGACTTATAGAGCCACCTACGCTCCCTTTACGCCCAGTAATTCCGATTAACGCTTGCACCCTCTGTATTCCCGCGGCTGCTTGCACAGCTTTTGC
+
CCCCCGGGGGGGGGGGGGGGGGGGGGGGGGGGGGGGGGGGGGGGGGGGGGGGGGGGGGGGGGGGGGGGGGGGGGGGGGGGGGGGGGGGFFGGGGGGGGGGGGGGGGGGGGGGGGGGGGGGGGGGGGGGGGGGGGGGGEGGGGGFGGG8DDGFGEGFGGGGGGFFGGGGFFFGFGFGGFGGFAD@FGFFFGGGGGGGDEGGGFGFGFFECGEG;C7EGFGGFGF@:?5?9DFFFFF4@DGFG9:@118>FG8;?F07F0;@@FG3CFDDF()<<365<?:9>>>9(32)5:)8.(3)**)29
@M03364:396:000000000-C9LGT:1:1101:20648:8171 2:N:0:10
GGACTACTCGGGTTTCTAATCCTGTTCGCTCCCCACGCTTTCGAGCCTCAGTGTCAGTATTATGCCAGAAGGCTGCCTTCGCCATCGGTATTCCTCCAGATCTCTACGCATTTCACCGCTACACCTGGAATTCTACCTTCCTCTCACATACTCTAGCTCTACAGTTTCAGATGCAGTTCCCAGGTTAAGCCCGGGGATTTCACATCTGACTTATAGAGCCACCTACGCTCCCTTTCCGCCCAGTAATTCCGATTAACGCTTGCACCCTCTGTATTACCGCGGCTGCTGGCACAGCGTTAGC
+
CCCCCGGGGGGGGGGGGGGGGGGGGGGGGGGGGGGGGGGGGGGFGGGGGGGFFGGGGGGGGGGGGGGGFGGGGGGGGGGGGGGGGGGGFGGGGGGGGGGFGGGGGFGGGGGGGGGGGGGGGGFGGGGGGGGGGGGGGGFGGGFFF9F6EFDEF>DFGGGFGGFGFGGGGGFGFFFGGFGFGFF>DF3:DFEFDGGG6EGGGFGFGFFE;DCE5E,;?=FGFGFF26>DDGFFFFE6>@GGG2BF6?ECFG;77<14A;>?6@C7FBC?@(664<A)6A<BFFF03<2)4:(5.4()0)(12
@M03364:396:000000000-C9LGT:1:1101:5991:8187 2:N:0:10
GGACTACTAGGGTTTCTAATCCTGTTTGCTCCCCACGCTTTCGCACCTCAGTGTCAGTATCAGTCCAGGTAGTCGCCTTCGCCACTGGTGTTCCTTCCTATATCTACGCATTTCACCGCTACACAGGAAATTCCACTACCCTCTACCGTACTCTAGCTTGCCAGTTTTGGATGCAGTTCCCAGGTTGAGCCCGGGGATTTCACATCTGACTTATAGAGCCACCTACGCTCCCTTTCCGCCCAGTCATTCCGATTAACGCTTGCCCCCTCCGTCTTCCCGCGGCTGCTTGCACGGTGTTAGC
+
CCCCCGGDEFFGFEFGGCFGGEGEGGGGGGGGGGGGGGGGGGGGEEGCFFFFFGGGGFFGG9FAEFGGFCFFEFGGEEGGGGGGGGGGFFGGGGGEFCD?FFFGGGGGGGGGGGGGG7CGGGGG?>EAFFFFGGDGF,=EGGG:=FG68<FDE9?DFF8,DF+AFDAEFCGGFFFGGFG=E9DFGGG)DCDDCCGGDGGGG@FE7AF@=C6C*4,:+:EG2DBFEFA9(:@>=EF*85EGG;7@*)1.;@*((/6CF633(/=4CFD(((--(4:A286>(1(,4:4).244(,()0).07
@M03364:396:000000000-C9LGT:1:1101:6293:8191 2:N:0:10
GGACTACAGGGGTTTCTAATCCTGTTTGCTACCCACGCTTTCGAGCCTCAGTGTCAGTATTATGCCAGAAGGCTGCCTTCGCCATCGGTATTCCTCCAGATCTCTACGCATTTCACCGCTACACCTGGAATTCTACCTTCCTCTCACATACTCTAGCTCTACAGTTTCAGATGCAGTTCCCAGGTTAAGCCCGGGGATTTCACATCTGACTTATAGAGCCACCTACGCTCCCTTTACGCCCAGTCATTCCGATTAACGCTTGCACCCTCTGTATTACCGCGGCTGCTGGCCCAGAGTTCGC
+
CCCCCGGGGGGGCFGGGGGGGGGGGGGGGGGGGGGGGGGGGGGGGGGGGGGGGGGGGGGGGGGGGGGGGGGGGGGGGGGGGGGGGGGGGGGGGGGGGGGCFGGGGGGGGGGGGGGGGGGGGGGGGGGGFGGGGGGGGGGGGGGFGGGG;DGFGFGFGGGGGGFGGGGGGGCFFGFGGFGGGGGFGG9:FFFGGGGG6E6FGEGFGFFEEGFG5B<A>AFGFGFFEF>DFDFFDABEEDG@GFFF*>?EFGG0@F(?F@FFFFF);CDF@3/7./?3<<-4(49BFF0:0:(3((()1*)99
@M03364:396:000000000-C9LGT:1:1101:22579:8203 2:N:0:10
GGACTACACGGGTTTCTAATCCTGTTTGCTCCCCACGCTTTCGCACCTCAGTGTCAGTATCAGTCCAGGTAGTCGCCTTCGCCACTGGTGTTCCTTCCTATATCTACGCATTTCACCGCTACACAGGAAATTCCACTACCCTCTACCATACTCTAGCTTGCCAGTTTTGGATGCAGTTCCCAGGTTGAGCCCGGGGATTTCACATTCAACTTAACAAACCACCTACGCGCGCTTTACGCCCAGTAATTCCGATTAACGCTTGCCCCCTCTGTCTTACCGCGGCTGCTGGCCCGGCGTTGGC
+
CCCCCGGGGGGGGGGGGGEFFGGGGGGGGGGGGGGGGGGGGGGGGGGCGGEGGGGGGGGGGGGGGGGGFGGGGGGGGGGGGGEGGGGGFGGGGGGGGGGFGGGGGGGGGGGGGGGGGGGGGGGGGFGGGGGGGGGGGGFGGG86FGG8D+A:EE8DGCGGGGFDDFFBFGCF?FFGGFFGGFFGGGGFFGGGDEGGDGGGGCF@FFFF5DEGE8C8C>GGFGFFFE>AFC@F0;?9E<CFE7(;:7)<7C6(6?0AF27<68:5DGG3425:)66)63(--46902:02?(((-(0<)(/9
@M03364:396:000000000-C9LGT:1:1101:22207:8223 2:N:0:10
GGACTACAAGGGTTTCTAATCCTGTTTGCTACCCACGCTTTCGAGCCTCAGTGTCAGTATTATGCCAGAAGGCTGCCTTCGCCATCGGTATTCCTCCAGATCTCTACGCATTTCACCGCTACACCTGGAATTCTACCTTCCTCTCACATACTCTAGCTCTACAGTTTCAGATGCAGTTCCCAGGTTAAGCCCGGGGATTTCACATCTGACTTATAGAGCCACCTACGCTCCCTTTACGCCCAGTAATTCCGATTAACGCTTGCACCCTCTGTATTGCCGCGGCTGCTGGCACAGATTTAGC
+
CCCCC8@,,;CF6CFEEEEEF@@FFAFEEE<;F@ECCCEGDE,,B8+=CFGECE@<FF@F<,66C@BF@FGGCEEF@E@9AB@,C<F7@66FF<EG@=6,CFGGGGFF=EEFGFGGGGGGGGFE,@FGFGFGDEGGG:FGGGGFFFF8;@FE=DFFF@@D9=BFGFGF=FAD@FB=,+@@FA?FFG?DF<3=DEGGCCFCE=CCGFA>7=C=7+,328AECGCCF?:95/>4B6>EF5==F@FF6?55C=85;13C6313/6:;CFG;?(/<?CE)6>.79901;65?F6:?1:(*/*.CC
@M03364:396:000000000-C9LGT:1:1101:15872:8231 2:N:0:10
GGACTACCCGGGTTTCTAATCCTGTTTGCTACCCACGCTTTCGAACCTCAGTGTCAGTATGATGCCAGAAGGCTGCCTTCGCCATCGGTATTCCTCCAGATCTCTACGCATTTCACCGCTACACCTGGAATTCTACCTTCCTCTCACCTACTCTAGCCTAACAGTATCAGATGCCGTTCCCAGGTTAAGCCCGGGGCTTTCACATCTGACTTATCAAGCCACCTACGCTCGCTTTACGCCCAGTAATTCCGATTAACGCTTGCACCCTCTGTATTACCGCGGCTGCTGGCCCAGACTTCGC
+
CCCCCGGGGGGGGGGGGGGGGGGGGGGGGGGGGGGGGGGGGGGGGGGGGGGGGGGGGGGGGGGGGGGGCGGGGGGGGGGGGGGGGGGGGGGGGGGGGGGGGGGGGGGGGGGGGGGGGGGGGGGGGGGGGGGGGGGGGGGFGGGFGFGGGFGFGFGFGGGGGGFGGGGGGGGGFGFGGFGGGGG@EGDDFDDFGGGGGGGGGFGFGFFEFGFGFCGEGFGGFGFFBDAB9?BB@FFFFFGGG@@FACEFFGC?F@(7F?63;@E3DFD:6(.6)6:).:443961(32,8<(822.))*.11
@M03364:396:000000000-C9LGT:1:1101:2953:8232 2:N:0:10
GGACTACTAGGGTTTCTAATCCTGTTTGCTACCCACGCTTTCGAGCCTCAGTGTCAGTATTATGCCAGAAGGCTGCCTTCGCCATCGGTATTCCTCCAGATCTCTACGCATTTCACCGCTACACCTGGAATTCTACCTTCCTCTCACATACTCTAGCTCTACAGTTTCAGATGCAGTTCCCAGGTTAAGCCCGGGGATTTCACATCTGACTTATAGAGCCACCTACGCTCCCTTTACGCCCAGTAATTCCGATTAACGCTTGCACCCTCTGTATTACCGCGGCTGCTGGCACAGCTTTGGC
+
CCCCCGGGGGGG@FGGGGGGGGGGGGGGGGGGGGFGGGGGGGGG8FGGGGGGGGGGGGGGGGGGGGGGGGGGGGGGGGFFGGGGGGGGGG<FCGFCFFGFGGGGGGGGGGGGGGGGGGE6=FDFGGGGGGGGGGGFDFGGGGGFGGFAFFGFFE9DFGGGGGFGGGGGGFFGFGDGGFGGGCDFGGD6FDFGGGGGCEG9C@GEGFFEFGEFE+@5@EGGEGDCEB<59DAFFFFFF=EFGFD==CECAF62(71CF?FDD@>3>GG??(.7C?E?3C3:,42>0:.)4:72(3()9@)**
@M03364:396:000000000-C9LGT:1:1101:16472:8239 2:N:0:10
GGACTACCGGGGTTTCTAATCCTGTTCGCTCCCCACGCTTTCGCTCCTCAGCGTCAGTAACGGCCCAGAGACCTGCCTTCGCCATTGGTGTTCTTCCCGATATCTACACATTCCACCGTTACACCGGGAATTCCAGTCTCCCCTACCGCACTCCAGCCCGCCCGTACCCGGCGCAGATCCACCGTTAGGCGATGGACTTTCACACCGGACGCCACGAACCGCCTACGAGCCCTTTACGCCCAATAAATCCGGATAACGCTTGCACCCTACGTATTCCCGCGGCGGCTGGTACGTCTTTGGC
+
CCCCCGGGGGGGGGGGGGGGGGGGGGGGGGGGGGGGGGGGGGGGGGGGGGGGGGGGGGFGGGGGGGGGGGGGGGGGGGGGGGGGGGGGGGGGGGGGFGGGGGGGGGGGGGGGGGGGGGEDGGGGGGGGEGGFGGGFFFFGGGGFFGGGGEGFGBFAGGGGGGFGGCGGGGGGAG@G*;CGC?GEGG*6AF85DGGCGGGGGFGFGEFFFG9E()2(99EE9C>?FGF)-9>FBB:<A3EGG2??@)64@FCBB?(-93>?::F?GGC(.,(,.-4.)<-939;((-2-(()633(0.6)29
@M03364:396:000000000-C9LGT:1:1101:23747:8243 2:N:0:10
GGACTACTGGGGTATCTAATCCTGTTTGCTACCCACGCTTTCGAGCCTCAGTGTCAGTATTATGCCAGAAGGCTGCCTTCGCCATCGGTATTCCTCCAGATCTCTACGCATTTCACCGCTACACCTGGAATTCTACCTTCCTCTCACCTACTCTAGCCTAACAGTATCAGATGCCGTTCCCAGGTTAAGCCCGGGGCTTTCACATCTGACTTATCAAGCCACCTACGCTCGCTTTACGCCCAGTAATTCCGATTCACGCTTGCACCCTCTGTATTACCGCGGCTGCTGGCGCAGCGTTAGC
+
CCCCCGGGGGGGGGGGGGGGGGGGGGGGGGCGGGGGGGGGGG@@EGGGGGGGGGGGGFGGGGGGGGGGFGGGGGGGGGGGGGGGGGGGGGGGGGGGGGGGGGGGGGGGGGGGGGGGGGGGGGGGGGGGGGGGGGGGGEGGGGGFGGG8FFFFFBFFGFGGGGFGG9DGGFFFFGFGGFGGGGGFGG9:DD@DDGGGGGGGGEGFGFA;2CCFE+,0?@FGFGFBFFAA9D@B>BD*8>EFG@@8F?FFFGC<<<5?A26<DFG@GGGFF<:>2<>)5<,(-4(,2842>:--(4()7.(9:
@M03364:396:000000000-C9LGT:1:1101:4606:8253 2:N:0:10
GGACTACCAGGGTTTCTAATCCTGTTTGCTACCCACGCTTTCGAGCCTCAGTGTCAGTATTATGCCAGAAGGCTGCCTTCGCCATCGGTATTCCTCCAGATCTCTACGCATTTCACCGCTACACCTGGAATTCTACCTTCCTCTCACATACTCTAGCTCTACAGTTTCAGATGCAGTTCCCAGGTTAAGCCCGGGGATTTCACATCTGACTTATAGAGCCACCTACGCTCCCTTTACGCCCAGTAATTCCGATTAACGCTTGCACCCTCTGTATTACCGCGGCTGCTGGCACAGCTTTCGC
+
CCCCCGGGGGGGFGGGGGGGGGGGGGGGGGGGGGGGGGGGGGGGGGGGGGGGGGGGGGGGGGGGGGGGGGGGGGGGGGGGGGGGGGGGFEGGGGGGGGGGGGGGGGGGGGGGGGGGGGGGGGGGGGGGFGGGGGGGGFGGGGGFGGGGFBGCFFGFGGGGGGFGGGGGGGGGFGFGDFGGGCFFFG<DD<FGGGGGDDCGGEEEFFFEFGFGCF,7BAFGFGFF@DD>9DBDBA>=E@GFGFFFBEFFFF8-6(:);16@;1EEGGGFF83C<?C6<E6:111;0())412<1(()96)1/
@M03364:396:000000000-C9LGT:1:1101:4483:8255 2:N:0:10
GGACTACTCGGGTATCTAATCCTGTTCGCTCCCCACGCTTTCGCTCCTCAGCGTCAGTATCGGCCCAGAGACCCGCCTTCGCCACCGGTGTTCCTCCTGATATCTGCGCATTTCACCGCTACACCAGGAATTCCAGTCTCCCCTACCGAACTCAAGCCCGCCCGTATCCACCGCAAGCTGAAGGTTAAGCCTCCAGTTTTCACGGTAGACGCAACGAGCCGCCTACGCGCTCTTTACGCCCAATAATTCCGGACCACGCTCGCACCCTACGTATTACCGCGGCGGCTTGCCCGTACGTAGC
+
CCCCCGGGGGGGGGGGGGGGGGGGGGGGGGGGGGGGGGGGGGGGGGGGGGGGGGGGGGGGGGGGGGGGGGGGGGGGGGGGGGGGGGGGGGGGGGGGGGGGGGGGGGGGGGGGGGGGGGGGGGGGGGGGGGGGGGGGGGGGGGGFGGGGC@GFFE6DGGGGGGFGGGGDEFGGDGFCEFGGGACFGGF>FFGFGGGGFCGGG4CDGF:27@<=9):253EE@DFFFFB)(91<?AFFA6EGGF0:)5AFFGGFFF38@(-(-48(9CDB,3437<?)6@1>032((4((-(44:(().05C<
@M03364:396:000000000-C9LGT:1:1101:19033:8265 2:N:0:10
GGACTACTGGGGTTTCTAATCCTGTTTGCTACCCACGCTTTCGAACCTCAGTGTCAATATGATGCCAGAAGGCTGCCTTCGCCATCGGTATTCCTCCAGATCTCTACGCATTTCACCGCTACACCTGGAATTCTACCTTCCTCTCACCTATTCTAGCCTAACAGTATCAGATGCAGTTCCCAGGTTAAGCCCGGGGATTTCACATCTGACTTATCAAGCCACCTACGCTCGCTTTACGCCCAGTCATTCCGATTAACGCTTGCACCCTCTGTATTACCGCGGCGGCTGGCCCCGCTTTCGC
+
CCCCCFGGGGGGGDGFGGGGGGGEGGGGFGGFGFGGGCFGGDG<EGGGGGFGGFFG6FFGGDG9FFFGFGGGGGGGFFGGGGGGGGEGFGGGGGGGGGGFFGGFFFGGCEGGGFGGGGGGGGGGGCFGCFGGGGGGG@FGFFF7?=E8EDGFGCCFGGGFGGFGGFFGGGGGF,:FDFGGE8=7DG,9DFFGGDGGCEGFACF<EAF@*=:E7B7*<@?F@FFB=27?5CA9(55;>@5FF@D@4;ECFF*(68<3A;02:?C)9B3(3/)-)6)44344>B((4((((4,((--))7)97
@M03364:396:000000000-C9LGT:1:1101:2847:8278 2:N:0:10
GGACTACTGGGGTATCTAATCCTGTTTGCTCCCCACGCTTTCGCGCCTCAGCGTCAGTTGTCGTCCAGCAAGCCGCCTTCGCCACTGGTGTTCCTCCTAATATCTACGCATTTCACCGCTACACTAGGAATTCCGCTTGCCTCTCCGAGACTCAAGGGATGCAGTTTTTAACGCAGTTCCGGGGTTAAGCCCCGGGATGTCGCTGCCGACTTGCACGGCCGCCTACACGCCCTGTAGACCCAGTAAATCCGGACTGCGCTTGCGACCTACGTATTACCGCGGCTGCACGCACGGTCTTAGC
+
C@CBCG8CCF87@;FDGGGGG9F<,;FF,E@E@CEFGGGGGGG74FC,8E8FCEFG@EFE@66CFFGGF8,:DF7F@BF<,BFFGDFEGCGGGGGC,?C,EF,E=EFD:@FGDGC,?E88CEG8FEFGGGFFGDCGEFFFAFGBF>E+>5+:35+0>+6=EFFGGFGE+4,,0+)3C8,59*<*>C*::CGF9CG*:C*4=(6/*:)(.:;E4;0//(*=17,28@(8(/3;62:2))0<8<?2*.-)19C2(((()-44:(1-)1/()(-()),6)+4(,2((--(((3(-,(,0.0)**
@M03364:396:000000000-C9LGT:1:1101:8381:8294 2:N:0:10
GGACTACTAGGGTTTCTAATCCTGTTTGCTCCCCACGCTTTCGCACCTCAGTGTCAGTATCAGTCCAGGTAGTCGCCTTCGCCACTGGTGTTCCTTCCTATATCTACGCATTTCACCGCTACACAGGAAATTCCACTACCCTCTACCATACTCTAGCTTGCCAGTTTTGGATGCAGTTCCCAGGTTGAGCCCGGGGATTTCACATTCAACTTAACAAACCACCTACGCGCGCTGTACGCCCAGTAATTCCGATTAACGCTTGCACCCTCTGGATTACCGCGGCGGCATGCCCGGAGTTGGC
+
CCCCCGGFGGGGG8CEFGGFEFGGGFGGGGGGGGGGGDEGGGGGGFCGGFFFGGGGGGGGGGGGGFGGGGGGGGGGEBFEGGGGGGG?FGGGGGGGGGGGGFFGCFGGGGGGGGGGFGGGGGGFGFGDGGGGGGGA8FGGGGFF?EA8EDGFGFFFFGFGGGFGFE,9=+@FDF=FGFGGGDDF8E<=F8FGGGGG6EGGGCFCGFFFEGFGFCCC81DC)744>?2?=GFFF0;<?7CCEDF(@?CEFG7??D2CF:00,(;,78<8B(2,))4)5<4431-((3((,4),(-()07)97
@M03364:396:000000000-C9LGT:1:1101:7229:8305 2:N:0:10
GGACTACCAGGGTATCTAATCCTGTTCGCTCCCCACGCTTTCGCTCCTCAGCGTCAGTAACGGCCCAGAGACCTGCCTTCGCCATTGGTGTTCTTCCCGATATCTACACATTCCACCGTTACACCGGGAATTCCAGTCTCCCCTACCGCACTCAAGCCCGCCCGTACCCGGCGCGGATCCACCGTTAAGCGATGGACTTTCACACCGGACGCGCCGAACCGCCTACGAGCCCTTTACGCCCAATCAATCCGGATCACGCTTGCCCCCTACGTATTCCCGCGGCGGCTGGCCCGTATTTCGC
+
CCCCCGGGGGGGGGGGGGGGGGGGGGGGGGGGGGGGGGGGGGGGGGGGGGGGGGGGGGGGGGGGGGGGGGGGGGGGGGGGGGGGGGGGGGGGGGGFGGGGGGGGGGGGGGGGGGFGGGEDGGGGGGGGGGGGGGFGGDFGGGEFDGGGGFGFGFDFGGGEGFEGGDGGGGGGFGBD5)=FFGGEFGF=FFEGFGCCFGGGGCGEFBF>;D,*,)245(8E;GFF0C1)(7>B?(59<4?E*,3:58))9C)303((0:4--,A(<FD2,4:42<?)6C1;440-(0((4:((((()//)2/
@M03364:396:000000000-C9LGT:1:1101:22795:8306 2:N:0:10
GGACTACACGGGTATCTAATCCTGTTTGCTACCCACGCTTTCGAACCTCAGTGTCAATATGATGCCAGAAGGCTGCCTTCGCCATCGGTATTCCTCCAGATCTCTACGCATTTCACCGCTACACCTGGAATTCTACCTTCCTCTCACCTATTCTAGCCTAACAGTATCAGATGCAGTTCCCAGGTTAAGCCCGGGGATTTCACATCTGACTTATCAAGCCACCTACGCTCGCTTTACGCCCAGTAATTCCGATTCACGCTTGCACCCTCTGTCTTACCGCGGCTGCTGGCACAGCTTCTGC
+
CCCCCGGGEFGGGGGGGGGGGGGGGGFGGGDGGGGGGGGGGGGCFGGFGGGFFGGGAFGGGGGFGGGGGGGGGGGGGGGGGGGGGGGGF@FGGGGGGFGGGGGGGGGGGGEGGGGGGGGGGGGGGFGFFFGGFFGGAFEGGGGFGAD,@9C;CDGFGGGFCFFGGAEGFF,@DFFGGFGGGEFFGG,6DFFGGGGGGGGFC7C5DFFCEGFGF+@7EFGGFGFF@>A?2C>F=BBEEFG:F=(519E?CGD67;)7C6?D??F<FFG;?1;E)6<2<<4311939?2.8?480(.)1*):>
@M03364:396:000000000-C9LGT:1:1101:9755:8308 2:N:0:10
GGACTACCGGGGTTTCTAATCCTGTTCGCTCCCCACGCTTTCGCTCCTCAGCGTCAGTAACGGCCCAGAGACCTGCCTTCGCCATTGGTGTTCTTCCCGATATCTACACATTCCACCGTTACACCGGGAATTCCAGTCTCCCCTACCGCACTCAAGCCCGCCCGTACCCGGCGCGGATCCACCGTTAAGCGATGGACTTTCACACCGGACGCGACGAACCGCCTACGAGCCCTTTACGCCCAATAAATCCGGATCACGCTTGCACCCTCCGTCTTACCGCGGCAGCTGGCACGTCTTTTGC
+
CCCCCGGGGGGGGGGGGGGGGGGFGGGGGGGGGGGGGGGGGGGGGGGGGGGGGEGGGGCGGGGGGGGGAFFGGDGGGGGGGGGG7FFGGGGGGGGFGGFEGGGGGGGGGGGGGGGGGGGDDGFGGGGGGEFGGGGCDF?FGGGF+DGEEFGFGFGAGGGGGGFGE:EGGGGGEGFGC5CF+A<<CE76:?8547G*><CFG9@4FEFBBGFG0<C95(:E>GF1?F?)4D>F:7?BFFGGGFB1)5))9F7(18(,<3<:BBF?GGG?06(((,,)63:;>16((4::(-(.8??456)22
@M03364:396:000000000-C9LGT:1:1101:7943:8309 2:N:0:10
GGACTACCGGGGTTTCTAATCCTGTTTGCTACCCACGCTTTCGAGCCTCAGTGTCAGTATTATGCCAGAAGGCTGCCTTCGCCATCGGTATTCCTCCAGATCTCTACGCATTTCACCGCTACACCTGGAATTCTACCTTCCTCTCACATACTCTAGCTCTACAGTTTCAGATGCAGTTCCCAGGTTAAGCCCGGGGATTTCACATCTGACTTATAGAGCCACCTACGCTCCCTTTACGCCCAGTAATTCCGATTAACGCTTGCACCCTCTGTATTACCGCGGCTGCTTGCACAGATTTAGC
+
CCCCCGGGGGGGFEGGGGGGGGGFGGGGGGGGGGGGGGGGGGGGGGGGGGGFEGGGGGGFGGGGGGGGGGGGGGGGGGGCFGGGGGGGGGGGGADGGGGGGGGGGGGGGGGGGGGGGGGGGGGFGGGGGGGGGGGGG:FFGGGFGGF=BDGFEEFFGCDDAF?GGGGGGGGGFDDGGFGGGFG7DFADFFC8DGGGGGGGGEGFFFFFFG@FFA,6CCGG=FFBEB2:@DFFBEFC=DGGGF?E:)958FF1(6(9F(:<<F>3CFD?B14<2>A4AF09>BFB90)-5:?B)..*1*-?D
@M03364:396:000000000-C9LGT:1:1101:7170:8331 2:N:0:10
GGACTACCGGGGTTTCTAATCCTGTTTGCTCCCCACGCTTTCGCACCTCAGTGTCAGTATCAGTCCAGGTAGTCGCCTTCGCCACTGGTGTTCCTTCCTATATCTACGCATTTCACCGCTACACCTGGAATTCTACCTTCCTCTCACATACTCTAGCTCTACAGTTTCAGATGCAGTTCCCAGGTTAAGCCCGGGGATTTCACATCTGACTTATAGAGCCCCCTACGCTCCCTTTACGCCCAGTAATTCCTATTCACGCTTGCACCCTCTGTATTACCGCGGCTGCTTGCCCTGAGTTCGC
+
CCCCCGGGGGGGFGGGGGGGGGGGGGGGGGGGGGGGGGGGGGGGGGGGGGGGGGGGGGGGGGGGGGGGGGGGGGGGGGGGGGGGGGGGGGGGGGGGGGGGGGFGGGFGGGGGGGGGGGGGGGGGGGGGGGGGGGGGGFGGGGGFGFG@FFC:EEFFGGGGGG?DFGGGGFGCFGFGGFGGGFFCFGDDFGFGGGGG>EGGG<EEGFFFFGFGFF,::EGG)*7ABCDBFG@BF;=*9(AGG?(51/9CFF+)15.?F@FF?0E3=GG(,,46).:).32(,(4>FFF)5:2.,82)94)9)
@M03364:396:000000000-C9LGT:1:1101:26678:8333 2:N:0:10
GGACTACAGGGGTTTCTAATCCTGTTTGCTACCCACGCTTTCGAGCCTCAGTGTCAGTATTATGCCAGAAGGCTGCCTTCGCCATCGGTATTCCTCCAGATCTCTACGCATTTCACCGCTACACCTGGAATTCTACCTTCCTCTCACATACTCTAGCTCTACAGTTTCAGATGCAGTTCCCAGGTTGAGCCCGGGGATTTCACATCTGACTTATAGAGCCACCTACGCTCCCTTTACGCCCAGTAATTCCGATTAACGCTTGCCCCCCCTGTCTTACCGCGGCTGCTGGCCCTGAGTTCGC
+
CCCCCGGGDGGGGGGGGGGGGGGGGGGGGGGGGGCFEGGGGGGDGGGGGGGGGGGGGGFEFFGFGGGGDFGGGGGGGGGGGGGGGGGGGGGGGGGGGGGFE8EFGGGGGGGEGFFGGGGDGGGGG8FGFGGGGGFGDF+FFGFFGAG,EFGFFDDDFEFDFGFFF9EFAD@CDBDD,<DFGCFGGG,)DDDFG>CGDGGGGFGF75;AEFEG5+,3DEGG877B=>9BACBFBFF4C@GFGFFFF?CCFG4726(7:;(6,==(;C7:>9-,.:>)6<3,3996(().51(3(.8)94)/7
@M03364:396:000000000-C9LGT:1:1101:21131:8335 2:N:0:10
GGACTACAGGGGTTTCTAATCCTGTTCGCTCCCCACGCTTTCGCTCCTCAGCGTCAGTGACGGCCCAGAGACCTGCCTTCGCCATTGGTGTTCTTCCCGATATCTACACATTCCACCGTTACACCGGGAATTCCAGTCTCCCCTACCGCACTCCAGCCCGCCCGTACCCGGCGCAGATCCACCGTTGGGCGATGGACTTTCACACCGGACGCGACGAACCGCCTACGAGCCCTTTACGCCCAATCAATCCGGATAACGCTCGCACCCTACGTATTCCCGCGGCTGCTGGCACGTATTTAGC
+
CCCCCGGGGGGGGGGGGGCGGGGGGGGGGGGGGGGGGGGGGGGGGGGGGGGGGGGGGGGGGGGGGGGGGGGGGGGGGGGGGGGGGDGGEFGGGGGGGGGGGGGGGGGGGGGGGGGGGGGGGGGFGGGGFGGGGGGCGGGGGGGFGGGGGFGFGFFFGGGGGGEGFGGGGGDGFGFGGFGGFGGCEG*/8FG5DGGGGGGFGFGFGFFF0<3EF3C>GBGGFGFF:C:.:DF3(4?FFBGGGF?<):?<F>C9<BFBFF>FB>83DEGB:?:4.6:))34;9BB>>:)4(4(4<3(*)*67>
@M03364:396:000000000-C9LGT:1:1101:6774:8387 2:N:0:10
GGACTACTCGGGTTTCTAATCCTGTTTGCTACCCACGCTTTCGAGCCTCAGTGTCAGTATTATGCCAGAAGGCTGCCTTCGCCATCGGTATTCCTCCAGATCTCTACGCATTTCACCGCTACACCTGGAATTCTACCTTCCTCTCACATACTCTAGCTCTACAGTTTCAGATGCAGTTCCCAGGTTAAGCCCGGGGATTTCACATCTGACTTATAGAGCCACCTACGCTCCCTTTACGCCCAGTAATTCCTATTAACGCTTGCACCCTCTGTCTTCCCGCGGCTTCTGGCACAGCGTCAGC
+
CCCCCGGGGGGG6FFGGGFGGGGFGGGGGGGGFGGGGGGGGGGGGGG8FGGGGGGGFGGGGGGGGGGGGGGGGGGGGGGGGGGGGGGGEFGAFGGFGGCGGGGGEGGGGGGEGGGGGGGGGGGGGGGGCFGGGGDGGEFGGGFDFDGAD<ED,C8BFEEDFFDGGGGGGEGGFGFGGFGFGCF:DF?=7,80@CEGCECFC@GC<AFCEFEG5AEEF7EGEC@C:>5D@CADFFF6@(C=FD=E8*>CFF+5CC)7F<9;@<C4FGD@@(.7)7C)9?;739B6(4A922844((.8.(*9
@M03364:396:000000000-C9LGT:1:1101:7675:8393 2:N:0:10
GGACTACTCGGGTTTCTAATCCTGTTTGCTACCCACGCTTTCGAGCCTCAGTGTCAGTATTATGCCAGAAGGCTGCCTTCGCCATCGGTATTCCTCCAGATCTCTACGCATTTCACCGCTACACCTGGAATTCTACCTTCCTCTCACATACTCTAGCTCTACAGTTTCAGATGCAGTTCCCAGGTTAAGCCCGGGGATTTCACATCTGACTTATAGAGCCACCTACGCTCCCTTTACGCCCAGTACTTCCGATTAACGCTTGCACCCTCTGTATTACCGCGGCTGCTGGCCCAGAGTTAGC
+
CCCCCGGGGGGGCFGGGGGGGGGGGGGGGGGGGGGGGGGGGGGGGGGGGGGGGGGGGGGGGGGGGGGGGGGGGGGGGGGGGGGGGGGGGGGGGGGGGGGGGGGGGGGGGGGGGGGGGGGGGGGGGGGGCGGGGGGGGEGGGGGFFGG8DFGFGEFFGCFGGGFGGGGGGGGGFGFFGFGGGEGCGGFEFGGGGGGGGGGGGFGFFFFFEGFGCFA;?CGGFGFDEBABAGFFFFECF?GGGFFF=*97CGC;<F;CF<BD?@FEGGG6@65<6CF3<>:949644<77:?1?:?(./6):7
@M03364:396:000000000-C9LGT:1:1101:5028:8393 2:N:0:10
GGACTACCAGGGTTTCTAATCCTGTTTGCTACCCACGCTTTCGAACCTCAGTGTCAGTATGATGCCAGAAGGCTGCCTTCGCCATCGGTATTCCTCCAGATCTCTACGCATTTCACCGCTACACCTGGAATTCTACCTTCCTCTCACCTACTCTAGCCTAACAGTATCAGATGCCGTTCCCAGGTTAAGCCCGGGGCTTTCACATCTGACTTATAGAGCCACCTACGCTCCCTTTACGCCCAGTAATTCCGATTAACGCTTGCACCCTCTGTATTACCGCGGCTGCTGGCACATCGTTAGC
+
CCCCCGGGFGGGFFGGGGGGGGGGGGGGGGFGGGGGGGGGGGGGGGGGGGGFFGGGGGGGGGFEGGFEEFFGGGGGGGGGGGGGGGGGGGGGGGGGGGGEGGGGGGGGGGGGFGGGGGGGGGGGGGGGGGGGGGGGGGGGGGGFC4EEFFFEFFGFGGGG8FFFGGGFFGFGFGFDGFGGGDF=EG>DFFGGGGGGGGGGGEGFCFFF5=AE7B,;+:CFFGFF@F=@AD>B5@F*8(CGGFFF+<CFFG7(62(/;03<?6C3CFD;D1552<A4:@?F>B1(415801(5,)))04(9:
@M03364:396:000000000-C9LGT:1:1101:5160:8420 2:N:0:10
GGACTACAGGGGTTTCTAATCCTGTTTGCTCCCCACGCTTTCGCACCTCAGTGTCAGTATCAGTCCAGGTGGTCGCCTTCGCCACTGGTGTTCCTTCCTATATCTACGCATTTCACCGCTACACAGGAAATTCCACCACCCTCTACCATACTCTAGTCAGTCAGTTTTGAATGCAGTTCCCAGGTTGAGCCCGGGGATTTCACATCCAACTTAACTAACCACCTACGCGCGCTTTACGCCCAGTAATTCCGATTCACGCTTGCACCCTCTGTATTCCCGCGGCTGCATGCCCAGAGTACGC
+
CCCCCGGGGGGGCCGGGGGGGGGGGGGGGGGGGGGGGGGGGGGGGGGGGGGGGGGGGGGGGGGGFGGGGGGGGGGGGGGGGGGGGGGGFGGGGGGFGGGGGGGGGGGGGGGGGGGGGGGGGGGGGGGGGGGGGGGFGGFGGGGFFGGGGFGFFEGFGGGFEGFGGGGGGGGGFFBFFFGGGGGFGDF<DFGGGGGGGGGGFAGE7CCEFGFF@>EEGEGGBGFFFFFFFC9@6?FEFFGGGF=@:35<FG64<166@:?F6<C3FGD:?:86)-:)6<(4171((4()6530).150*.97
@M03364:396:000000000-C9LGT:1:1101:9052:8456 2:N:0:10
GGACTACCCGGGTTTCTAATCCTGTTTGCTCCCCACGCTTTCGCACCTCAGTGTCAGTATCAGTCCAGGTAGTCGCCTTCGCCACTGGTGTTCCTTCCTATATCTACGCATTTCACCGCTACACAGGAAATTCCACTACCCTCTACCATACTCTAGCTTGCCAGTTTTGGGTGCAGTTCCCAGGTTAAGCCCGGGGATTTCACATCTGACTTATAGAGCCACCTACGCTCCCTTTACGCCCAGTAATTCCGATTCACGCTTGCACCCTCTGTATTACCGCGGCTGCTGGCACAGAGTTCGC
+
CCCCCGGGGGGGGGGGGGGGGGGGGGGGGGGGGGGGGGGGGGGGGGGGGGGGGGGGGGGGGGGGGGGGGGFFGGGGGGGGGGGGGGGG<FGGGGGGGGGGGGGGFFGGGGGGFGGGGGGG6FGGDGF@EEGGGCFGEFGCFFDFGGGCFFFEEEGFGGGGGGFF=FFGGEGGFGBGGFGFF,=FGGGBB>3=DGGDDGGGGFGFGFFFFGACEFGA+9EGFGFF2?>6>D=2@FFFFFGFG31/:6?CFGCF3;CECD?@;<8);BC?<04A2<)6A<44-3-49:422::5(.()1*.>7
@M03364:396:000000000-C9LGT:1:1101:24203:8460 2:N:0:10
GGACTACCGGGGTATCTAATCCTATTTGCTCCCCACGCTTTCGCACCTCAGTGTCAGTAACAGTCCAGGTAGTCGCCTTCGCCACTGGTGTTCCTTCCTATATCTACGCATTTCACCGCTACACAGGAAATTCCACTACCCTCTACCATACTCTAGCTTGCCAGTTTTGGATGCAGTTCCCAGGTTGAGACCGGGGATTTCACATTCAACTTACCAAACCACCTACGCGCGCTTTCCGCCCAGTAATTCCGATTAAAGCTTGCCCCCGATGTATTCACGCGGCTGCTGGCACAGCATAAGC
+
CCCCCGGGGGGGFGGGGGAAFGG,CFGFGGGCCGGGGGGGGGGGGGGGGGFFFGGGFGGEGGG9FGGFFFGGGGGGGEGGGGGGDGGGGGFGFFGDCFDGGGGG,@FGGGDGFGGGGDGCGGGFGGDEFFFGGGGGG,=FGGGFGGG,73:94;DD,=DFFFFDAEFFGGGGFED7EFGG2,A7@8,:6,@9C>5?DE?FGEBEG68AEFEGE+>6CBGGFG25B828>C>93<D)7;CF:,3;=4)6=7*8:1()*.4261:(2;9((--42:<))343,4(((().463>8B()**)::
@M03364:396:000000000-C9LGT:1:1101:22814:8470 2:N:0:10
GGACTACTGGGGTATCTAATCCTATTTGCTCCCCACGCTTTCGTGCCTCAGCGTCAGTAACAGGCCAGGCGGCCGCCTTCGCCACTGGTGTTCTTCCATATATCTACGCATTTTACCGCTACACATGGAGTTCCACCGCCCTCTCCTGTCCTCTAGCCTGCCAGTTTCCAAAGCCTGTACCGGTTGCGCCGGTACCTTTCACTTCAGACTTAGCAGGCCGCCTACTCACCCTTTACGACCAATCATTCCGGATAACGCTCGCCACCTCCGTTTTACCCCTGCTGCTCGCACGTAGTTTGCC
+
CCCCCGGGGGGGGGGGGGGGGGG9FFGGGGGGGGGGGGGGGGGGGGGGGGFGGGGGGGGGGGGGGGGGGGGGGGGGGGGGGGFGGGGGFGGGGGGGGGGGGGGGGGGGGGGGGGGGGGGGGGGGGGGGGGGGGGFFG:DGGGGFGGGGGFGEFFGF;EEEEGFGGFGFGGGCAG5>CACGGGG@CE,7@ECDGCEFGGGCGE@CGFF5@FFF)8C)>9C72:(/6+/+/;=,4?<4((:C*4??6):<FG544(6?5;1620C0CC4(((-),(-4<6((-25482)4((((..(.**.*;
@M03364:396:000000000-C9LGT:1:1101:11965:8477 2:N:0:10
GGACTACAAGGGTTTCTAATCCTATTTGCTCCCCACGCTTTCGTGCCTCAGCGTCAGTAACAGGCCAGGCGGCCGCCTTCGCCACTGGTGTTCTTCCATATATCTACGCATTTTACCGCTACACCTGGAGTTCCACCGCCCTCTCCTGTCCTCTAGCCTGCCAGTTTCCAAAGCCTGTACCGGTTGAGCCGGTACCTTTCCCTTCAGACTTACCAGGCCGCCTACGCACCCTTTACGCCCAATCATTCCGGATAACGCTCGCCACCTACGTATTACCCCGGCTGCTGGCGCGTCGTTAGCC
+
CCCCCGGGGGGGGGGGGGGGGGGCGGGGGGGGGGGGGGGGGGGEFGGGGFGGGGGGCCFGGGGGGGGGGGGGGGGGGGGGGGGGGGGGEFGGGFGGGFFFGGGGGGGGGGGGG?FGGGGGGGFG,EFGGFGFGGFEF@?FGGGFGGFFDFGFGFGFFGGFGGFGGGFGGGC,;C@D>+<FGEG*@C,);F5CDCGGFGFF,724DAF?BF*=*9,8D@GE:D?6=*6).C@8;=266?CE:3:<@<::F4)14?AF32-2>12(9F5(::?,64666+4(46,7?73:B(4(((-)7.(29
@M03364:396:000000000-C9LGT:1:1101:21776:8486 2:N:0:10
GGACTACCAGGGTATCTAATCCTGTTTGCTACCCACGCTTTCGAGCCTCAGTGTCAGTATTATGCCAGAAGGCTGCCTTCGCCATCGGTATTCCTCCAGATCTCTACGCATTTCACCGCTACACCTGGAATTCTACCTTCCTCTCACATACTCTAGCTCTACAGTTTCAGATGCAGTTCCCAGGTTAAGCCCGGGGATTTCACATCTGACTTATAGAGCCACCTACGCTCCCTTTACGCCCAGTAATTCCGATTAACGCTTGCACCCTCTGTATTCCCGCGGCTGCTGGCACAGAGTTAGC
+
CCCCCGGGGGGGGGGGGGGGGGGGGGGGGGGGGGGGGGGGGGGGGGGGGGGGGGGGGGGGGGGGGGGGGGGGGGGGGGGGGGGGGGGGGGGGGGGGGGGGGGGGGGGGGGGGGGGGGGGGGGGGGGGGDGGGGGGGGGGGGGGFGGGGGFGFGFGFGGGGGGFGGGGGGGFGFGFGGFGGGGGGGG?DFDEFGGGG6CGGGEGFFFFFCGFE;F=E@AGGFGFFFDABDDBFFFEFFFGGGFDFACFFFGGFFFFFFD>DFFC<GGG?D1=EEFC).?6309>01()446(<3:2)1*)7:
@M03364:396:000000000-C9LGT:1:1101:21743:8497 2:N:0:10
GGACTACTGGGGTATCTAATCCTGTTTGCTACCCACGCTTTCGAGCCTCAGTGTCAGTATTATGCCAGAAGGCTGCCTTCGCCATCGGTATTCCTCCAGATCTCTACGCATTTCACCGCTACACCTGGAATTCTACCTTCCTCTCACATACTCTAGCTTGCCAGTTTTGGATGCAGTTCCCAGGTTGAGCCCGGGGATTTCACATTCACCTTCACAAACCACCTACGCGCGCTTTACGCCCAGTAATTCCTATTAACGCTGGCCCCCCCCGTATTCCCGCGGCGGCTGGCCCAGATTTAGC
+
CCCCCGGGFGGGGGGGGGGGGGGGGGGGGGCGGGGGGGGGGGGFFGGGGDGEGGGGGGGGGFGGGGGGGGGGGGGGGGGGGGGGGGGGGCGGGGGGGGGGGGDGGGGGGGGGGGGGGGGGGGGGGFGGEGGGGFGGGGGGGGGFGEGFGFGFGFFFFGEFFGFGFEF9?==>?FFGGFGG?@D+DDBDFFGGGGEG6CGGFEFEGAFF*:8F)*43;1D7>FDD4:-*(//(2;7.)6CCC,(/+16<F++)95).:,3;(4?,CE)-,(-(-48).+--(32(,7461?(3(4(***)2:
@M03364:396:000000000-C9LGT:1:1101:7890:8498 2:N:0:10
GGACTACCCGGGTATCTAATCCTGTTTGCTACCCACGCTTTCGAGCCTCAGTGTCAGTATTATGCCAGAAGGCTGCCTTCGCCATCGGTATTCCTCCAGATCTCTACGCATTTCACCGCTACACCTGGAATTCTACCTTCCTCTCACATACTCTAGCTCTACAGTTTCAGATGCAGTTCCCAGGTTAAGCCCGGGGATTTCACATCTGACTTATAGAGCCACCTACGCTCCCTTTACGCCCAGTAATTCCGATTAACGCTTGCACCCTCTGTATTACCGCGGCTGCTGGCCCAGCTTTCGC
+
CCCCCGGGGGGGGGGF@FEFC<EGFGGGFGGGGGGGDGGGGGGCGGG,EFEFGGGGGGGFFGF<FFGGFAFGGAFGFGGCF@FGGGGGGGGGGGGGGFD?EFGGGFGGGGGGGFGGGEGGGGGGGGGGGGGGGGGGG9?FGGGFGFGFDFGFFFGFGDGGEFFGGGGFGGDGBFDGGFGGFFGFGG9>FFFGGGGGGGGGGEFFGFA=*BCE@B,;C5EF59@FFDA@AGABBEFFFDGGG=>BCEFEFGGD@F,?FFFFF(1)8C>3?845CFF3693;B>F>;:>>?F0::?:)/1)97
@M03364:396:000000000-C9LGT:1:1101:12020:8517 2:N:0:10
GGACTACCGGGGTTTCTAATCCTGTTTGCTACCCACGCTTTCGAGCCTCAGTGTCAGTATTATGCCAGAAGGCTGCCTTCGCCATCGGTATTCCTCCAGATCTCTACGCATTTCACCGCTACACCTGGAATTCTACCTTCCTCTCACATACTCTAGCTCTACAGTTTCAGATGCAGTTCCCAGGTTAAGCCCGGGGATTTCACATCTGACTTATCGAGCCACCTACGCTCCCTTTACGCCCAGTAATTCCGATTAACGCTTGCCCCCTCTGTATTACCGCGGCTCGCGTCCCAGAGTTGGC
+
CCCCCGGGGGGGGGGGGGGGGGGGGGGGGG<FGGGGGGGGGGG<FFGGGFGGGGGGGEGGGDGFFGGGCFFFGGFGGGGGGGGGGGGGGCFFFGGAF=FCGGGGGCFGGGGGGGGGGGGGEGGGGGGGGGGGGCFG8EEGGGDFF@A,@?FFGFGFGGGGFG7DGGGGFGEFDG<DGFGGGFFCFG,:FF86C+CE9BFGGCFC7CFEED8;565<*<EEBG=@7456(:9BB8BCEFGGFFF;FC??FFD(66;4@<:27084CFG(-()-)6<<AG?6234(((((-2;1),377=)9C
@M03364:396:000000000-C9LGT:1:1101:9348:8545 2:N:0:10
GGACTACTGGGGTATCTAATCCTGTTCGCTCCCCACGCTTTCGCTCCTCAGCGTCAGTGACGGCCCAGAGACCTGCCTTCGCCATCGGTGTTCTTCCCGATATCTACACATTCCACCGTTACACCGGGAATTCCAGCCTCCCCTGCCGCACTCAAGCCCGCCCGTACCCGGCGCAGACCCACCGTTAAGCGATGGGCTTTCACACCGGACGCGACGAACCGCCTACGAGCCCTTTACGCCCAATGATTCCGCACCACGCTCGCACCCTACGTATTACCGCGGCTGCTGGCCCGTACTTAGC
+
CCCCCGGGGGGGGDFGGGGGGGGGGGGGGGGGGGGGGGGGGGGGGGGGGGGGGGGGGGGGGGGGGGGGGGGGGGGGGGGGGGGGGGGGGGGGGGGGGGGGGGGGGGGGGGGGGGGGGGGGGGGGGGGGGGGGGGGGGGGGGDGFGGGGGFGFG@DFGGGGGCBGEGGGGGGGFG@GGFGGCGG@FG<:FFCCCEGGFGGGG?G?CEDB0C9E(8C;C9GGFG9(3A?78GFF?:>2:6EEG<,3))6:9FF((4(3>:BF((2-9EGF082:,6?)6<(336>7(-),4:(3>34).*)02
@M03364:396:000000000-C9LGT:1:1101:13386:8554 2:N:0:10
GGACTACTCGGGTTTCTAATCCTGTTTGCTACCCACGCTTTCGAGCCTCAGTGTCAGTATTATGCCAGAAGGCTGCCTTCGCCATCGGTATTCCTCCAGATCTCTACGCATTTCACCGCTACACCTGGAATTCTACCTTCCTCTCACATACTCTAGCTCTACAGTTTCAGATGCAGTTCCCAGGTTAAGCCCGGGGATTTCACATCTGACTTATAGAGCCACCTACGCTCCCTTTACGCCCAGTAATTCCGATTAACGCTTGCACCCTCTGTCTTACCGCGGCTGCTGGCGCAGCTTTCGC
+
CCCCCGGGGGGGGGGGGGGGGGGGGGGGGGGGGGGGGGGGGGGGGGGGGGGGGGGGGGGGGGGGGGGGFEGGGGGGGGGGGGGGGFGGGGGGGGGGGGGGGGGGGGGGGGGGGGGGGGGDGGGGGGGGGGGGGGGGGGGGGFGFGGGCFFGFFEGFGGGGGGFGGGGGGGDGFGFG=FFGGGGGGGFEFGEDDGGGGGFGGEGFGFAEEGAEE6@;+9FE@F@5>?>B>D=BBFEFFFEEF@=B+>EEFGFD;;;?F@F?8@C<GGGFF@@E))957F33796>BF7)30(4,(()084CC
@M03364:396:000000000-C9LGT:1:1101:11200:8559 2:N:0:10
GGACTACAAGGGTTTCTAATCCTGTTTGCTACCCACGCTTTCGAGCCTCAGTGTCAGTATTATGCCAGAAGGCTGCCTTCGCCATCGGTATTCCTCCAGATCTCTACGCATTTCACCGCTACACCTGGAATTCTACCTTCCTCTCACATACTCTAGCTCTACAGTTTCAGATGCAGTTCCCAGGTTAAGCCCGGGGATTTCACATCTGACTTATAGAGCCACCTACGCTCCCTTTACGCCCAGTAATTCCGATTAACGCTTGCACCCTCTGTATTACCGCGGCTGCTGGCACGGAGTTCGC
+
CCCCCGGGGGGGGGGGGGGGGGGGGGGGGGGGGGGGGGGGGGGCFFGGGGGGGGGGGGGGGGGGGGGGGGGGGGGGGGGGGGGGGGGGGGGGGGGGGGGGGGGGGGGGGGGGGFFFGGGGGGGGGGGGGGGGGGGGFFFGGGGFGGGFFFGFGFGFGDGGFGFGGGGGGGFGFFBDGFGGFFDDDGFEFGGGGGGG>EGGGFGFFFFCFGFGFF,;FEGGFGFB5@>?>DBFFFE4AAEFG@D=6?CFF>*=;@0;F60;;?83DGG?@(5175C5CC;@>>B9;???:0(.(,()..)9/
@M03364:396:000000000-C9LGT:1:1101:21145:8564 2:N:0:10
GGACTACTCGGTTTCTAATCCTGTTTGCTCCCCACGCTTTCGTGCCTCAGGGTCAGTTACAGTCCAGAGAGCCGCCTTCGCAACTGGTGTTCCTCCTAATATCTACGCATTTCACCGCTACACTAGGAATTCCACTCTCCTCTCCTGCACTCCAGTTTCCCAGTTTCAAAGGCTTACTACGGTTGAGCCCTAGCCTTTCACCCCTGACTTAAGACACCACCTCCGCACCCTTTACGCCCCGTAATTCCGGATAACGCTAGCCCCCTCCGTATTCCCGCGGCTGCTGTCACGTGTGTCTCCG
+
CCCCCFGGGGGEGGGCCGCGGGC,CFCFEFGGGDGGGEGGGGE@EGAFEG8CFE8F6FCG9FEGGFGFGGGFFFEGCFEF@,@FC,?A,FFEFEFGF<?FGFGF,E=FCEGGC,@F:E=CG<=,,@FEFGG,F<E9EECG9D=FF=6D8@:=,8=4C=;EFDFDFFC;EGGGF8=FFDDFEGGGG8DDF+<+3@,,A>E:FC,:?5F@6;CC@F6@>=8CA*)::C4*:D>3>*85>BG*166())..6C*,8AE0A;((.8C?GCDB21(4(.).4>941(41)).))6,.(,-7**-*)
@M03364:396:000000000-C9LGT:1:1101:5801:8569 2:N:0:10
GGACTACTGGGGTTTCTAATCCTATTTGCTCCCCACGCTTTCGTGCCTCAGCGTCAGTAACAGGCCAGGCGGCCGCCTTCGCCACTGGTGTTCTTCCATATATCTACGCATTTTACCGCTACACATGGAGTTCCACCGCCCTCTCCTGGCCTCTAGCCTGCCAGTTTCCAAAGCCTGTACCGGTTGGGCCGGTACCTTTCACCTCAGACTTAGCAGGCCGCCTACGCACCCTGTACGCCCACTCATTCCGGATAACGCCCGCCCCCTACGTCTTACCGCGGCTGCTGGCCGGTAGTGTCCC
+
CCCCCGGFEEFG@FGGF<9,EFEEF9FGFFGFGGFF7@FGGGGFFGGCF@C@FFGEBFFFGGGFFFFFFGGDFGGGFGG9@FFDG8AFFFGEFFCFGGACDCG9CGDDE7CCE<;EGGEGC+@F9>FG<FGGGC8,@8+6@DFDGGGF,6FEFD+=>CEFEG6A,8;5;,3@6@CC@<:EFEC34@*/@C=795EC7=C7<8,*2)2).*<+)++.*3376824(*,)-),-(5:<6>=E8(,().-496)8??)7B1(((-2(1:)4<(,(41-).24(494((.,56(-((,,99*-*2
@M03364:396:000000000-C9LGT:1:1101:17314:8577 2:N:0:10
GGACTACTAGGGTATCTAATCCTGTTTGCTCCCCACGCTTTCGCACCTCAGTGTCAGTATCAGTCCAGGTAGTCGCCTTCGCCACTGGTGTTCCTTCCTATATCTACGCATTTCACCGCTACACAGGAAATTCCACTACCCTCTACCATACTCTAGCTTGCCAGTTTTGGATGCAGTTCCCAGGTTGAGCCCGGGGATTTCACATTCAACTTAACAAACCACCTACGCGCGCTTTACGCCCAGTAATTCCGATTCACCCTTGCACCCTCGGTATTTCCGCGGGTGGTGGCCCAGATTTGGC
+
CCCCCGGGGGGGGGGGGGGGGGGGGGGGGGGGGGFGGGGGGGGGGGGGGGGGGGGGGGGGGGGGGGGGGGGGGGGGGGGGGGGGGGGGEFGGGGGGGGGFGGGGGGGGGGGGGFGFGGGGGGGGGGGGGGGGGGGFGGGGGGGFGGGCGFFEFEGFGFFGGGF=FEEDFGGGFGFGGFG8DCDDGGF5DAGGGGEG>>FGGFCEGFFFFGEG@AFEDCGFFCAFFGAD=D-56@<EF?CFGFFFFC?<7D<121)7;)/,41<)2;7,(((-,-4)5<(-4(--(((-3:1:02,**0):9
@M03364:396:000000000-C9LGT:1:1101:14186:8598 2:N:0:10
GGACTACTAGGGTATCTAATCCTGTTTGCTACCCACGCTTTCGAGCCTCAGTGTCAGTATTATGCCAGAAGGCTGCCTTCGCCATCGGTATTCCTCCAGATCTCTACGCATTTCACCGCTACACCTGGAATTCTACCTTCCTCTCACATACTCTAGCTCTACAGTTTCAGATGCAGTTCCCAGGTTAAGCCCGGGGATTTCACATCTGACTTATAGAGCCACCTACGCTCCCTTTACGCCCAGTAATTCCGATTAACGCTTGCACCCTCTGTATTACCGCGGCTGCTGGCACGGATTTAGC
+
CCCCCGGGGGGGGCFGDFFFGGGFGGGGGGGGGGGGGGGGGGGGGGGGFGGGGGGGFGGGGFGGGGGGFGGGGGGGGGGGGGGGGGGGGGGGGGGGGGGGGGFFAFGGGGGGGGGFGGGGGGGGGGGGGGGGGGGEFFFGGGGFGCFAFFGFGEGFCAFGGGFGGGGGGGGFFGDGGFFGGGDBFG,8DC=FDGGG6BFFGEFFFF7CEGEF*=A;=AFGFGFBC@>:4@A7BBE=CFGGFF5>8<?7AGC==2:CF69@43C<FFD(=56?3CE))?6.4>;(,428?F()(4-.84-::
@M03364:396:000000000-C9LGT:1:1101:9939:8612 2:N:0:10
GGACTACAAGGGTTTCTAATCCTGTTTGCTACCCACGCTTTCGAGCCTCAGTGTCAGTATTATGCCAGAAGGCTGCCTTCGCCATCGGTATTCCTCCAGATCTCTACGCATTTCACCGCTACACCTGGAATTCTACCTTCCTCTCACATACTCTAGCTCTACAGTTTCAGATGCAGTTCCCAGGTTAAGCCCGGGGATTTCACATCTGACTTATAGAGCCACCTACGCTCCCTTTACGCCCAGTAATTCCGATTACCGCTTGCACCCTCTGTATTACCGCGGCTGCTGGACCCGAGTTAGC
+
CCCCCGGGCGFGGGGGGGGGGGGFFFFGGGGGGGGGGGGGGGGCFGGGGGGGFGGGGGGGGGGGGGGGFGGGGGGGGGGFFGGGGFGGFFGGGGGCGGGFGGFGGGGGGGGGGGGGGGGGGGGGFCFGGGGGGGGCF99FGDEFFEGGG?FFC>?@FCFGFGFGGGGFDGGCD?DFGFGGGGGGFG,:=D8D>EDGGGGGGEGCFFFF7CECC63>?AF,:CBF877*-@ADBFEA>=GCG@2(+1@?CF6(406);89@@=3.;CD00/.19CFC<?(-1(22(2)80((4,,73<3<C:
@M03364:396:000000000-C9LGT:1:1101:22670:8614 2:N:0:10
GGACTACTAGGGTTTCTAATCCTGTTCGCTCCCCACGCTTTCGCTCCTCAGCGTCAGTAACGGCCCAGAGACCTGCCTTCGCCATTGGTGTTCTTCCCGATATCTACACATTCCACCGTTACACCGGGAATTCCAGTCTCCCCTACCGCACTCCAGCCCGCCCGTACCCGGCGCAGCTCCACCGTTAGGCGATGGACTTTCACACCGGACGCGCCGAACCGCCTACGAGCCCTTTACGCCCAATCAATCCGGATTACGCTCGCCCCCTACGTCTTCCCGCGGCGGCTGGCCCGTCTGTCGC
+
CCCCCGGGGGGGFGGGGG<FFGGGGFGGGGGGGGGGGGGGGGGGGGGGGGGGGGGGGGGGGGGGGGGGFGFGGGGGGGGGGGGGGGGGFGGGGGGFFFGGGGGGGGGGGGGGFGGGGGGDEFGGGGGGGGGGGGG9DFCGGFGFGGGGGFGFFDGFGGGE6FDG7CGGGEGG>GFG*6EGFGG7==*8AC85DE??FGGGGFGFGFFF(:2C6)?95;EG6C>?6CB)499BF?F2<?EGG<(3028279)6((()086?0(2(9:C9?F:((44)6C?B9-(4(3>;?1(:>4(.)/)1/
@M03364:396:000000000-C9LGT:1:1101:19762:8633 2:N:0:10
GGACTACACGGGTATCTAATCCTGTTTGCTCCCCACGCTTTCGCACCTCAGTGTCAGTATCAGTCCAGGTAGTCGCCTTCGCCACTGGTGTTCCTTCCTATATCTACGCATTTCACCGCTACACAGGAAATTCCACTACCCTCTACCATACTCTAGCTTGCCAGTTTTGGATGCAGTTCCCAGGTTGAGCCCGGGGATTTCACATTCAACTTAACAAACCACCTACGCGCGCTTTACGCCCAGTAATTCCGGATAACGCTCGCCCCCTACGTATTTCCGCGGCTGCTGGAACGTAGTTAGC
+
CCCCCGGGGGGGGGGGGGGGGGGGGGGGGGGGGGGGGGGGGGGGGGGGGGGGFGGGGGGGGGGGGGGGGGGGGGGGGGGGGGGGGGGGFFGGGGGGGGGGGGGGGGGGGGGGGGGGGGGGGGGGGGGGGGGGGGGGGBFGGGGFGGGCFFGFGEGFGGGGGGFGG=AGEGFFDADFFFGGGGDFGGGFFGFGGGGGDCFGGEGFGFFCFGEF*=DACDGGFGFFFG@F>DFFFFD<E1ECGFF@CEC<6DF9(44<FB96:9C6*:C9:?24)<>))<4-(4;>>???:((.1-()0*-::
@M03364:396:000000000-C9LGT:1:1101:23411:8640 2:N:0:10
GGACTACAGGGGTTTCTAATCCTGTTTGCTCCCCACGCTTTCGTGCCTCAGTGTCAGTTACAGTCCAGAGAGCCGCCTTCGCAACTGGTGTTCCTCCTAATATCTACGCATTTCACCGCTACACTAGGAATTCCACTCTCCTCTCCTGCACTCAAGTTTCCCAGTTTCAAAGGCTTACTACGGTTGAGCCGTAGCCTTTCACCTCTGACTTAAGAAACCACCTACGCACCCTTTACGCCCAGTAATTCCGTATACCGCTAGCCCCCTACGTATTACCCCGGCTGCTGGCCCAGAGTTTGCC
+
CCCCCGGGGGGGFGGGGGGGGGGGGGGGGGGGGGGGGGGGGGGGGGGGGGGGFGGGGGGGGGGGGGGGGGFGGGGGGGGGGGGGGGGGFGGGGGGGGGGGGGGGGGGGGGGGGGGGGGGGGGGGFGGGGGGGGGGGGGFGGGGFGGGGGFGE::??CEFGGGFFFEFGGFGGFGFG?DGAFGGGGGB8DF609:FGGGGC,;FFGFA8EFEG5F79CCGCBGF2<*//:C2-:ECE22EF77.7+9668F2((5.583.60;*/9=)8;<:2<?469+((,4(,42)5((3(4.296*.*2
@M03364:396:000000000-C9LGT:1:1101:19295:8652 2:N:0:10
GGACTACCGGGGTTTCTAATCCTGTTTGCTCCCCACGCTTTCGCACCTCAGTGTCAGTATCAGTCCAGGTAGTCGCCTTCGCCACTGGTGTTCCTTCCTATATCTACGCATTTCACCGCTACACAGGAAATTCCACTACCCTCTACCATACTCTAGCTTGCCAGTTTTGGATGCAGTTCCCAGGTTGAGCCCGGGGATTTCACATTCAACTTAACAAACCACCTACGCGCGCTTTACGCCCAGTAATTCCGATTCACGCTTGCACCCTCTGTATTCCCGCGGCTGCTGGCCCAGAGTTTGC
+
CCCCCGGGGGGGGGGGGGGGGGGGGGGGGGGGGGGGGGGGGGGGGGGGGGGGGGGGGFGGGGGGGGGGGGGGGGGGGGGGGGGGGGGGEGGGGGGGGGGGGGGGGGGGGGGGGGGGGGGGGGGGGGGCDGGGGGGGG8FGGGGFGGGEGFGDFFGFGGGGGGFGGGGGGGDGFGFGGFGGGGGGGGG@FGGGGGGG58EFGF96:EFFFGEGB+><D<FG>GFFEFFEBGFFFFF3C@EGGF;;F?EF@F*13:4AFF:<?BA)9@DBF?:><<A)6<44>1699BF7:03((.,)9*)2:
@M03364:396:000000000-C9LGT:1:1101:16425:8673 2:N:0:10
GGACTACTCGGGTTTCTAATCCTGTTTGCTCCCCACGCTTTCGCACCTCAGTGTCAGTATCAGTCCAGGTAGTCGCCTTCGCCACTGGTGTTCCTTCCTATATCTACGCATTTCACCGCTACACAGGAAATTCCACTACCCTCTACCATACTCTAGCTTGCCAGTTTTGGATGCAGTTCCCAGGTTGAGCCCGGGGATTTCACATTCAACTTAACAAACCACCTACGCGCGCTTTACGCCCAGTAATTCCGATTAACGCTTGCACCCTCTGTATTACCGCGGCTGCTGGCCCAGATGTAGC
+
CCCCCG?FGGGGFGGGGGGGGGGGGGGGGGGGGGGGGGGCFGGGGGGGGGGGGGGGGFFGGGGGGGGGGGGGGGGGGGGGGGGGGGGGFFGGFGGGGGGFFFGGGGGGGGGGGGGGGGGGGGGGGGGGGGGGGGGGGFDCFDGFGGGDFFFEFF8BEAFGGGFGFGFFGGGGFG5AFFGAFAD8DF>8?F@DDGGG+8ECEEGFGFF@EGEGE+@CFDGGFGFF=>>?=DFF6<<<EFE<F2=8;7CECGF?DF;>F?F:??G>GGG:?455<AA)6<8;;69>9:0:(((43:41**)20
@M03364:396:000000000-C9LGT:1:1101:5756:8714 2:N:0:10
GGACTACTGGGGTTTCTAATCCTGTTTGCTACCCACGCTTTCGAGCCTCAGTGTCAGTATTATGCCAGAAGGCTGCCTTCGCCATCGGTATTCCTCCGGATCTCTACGCATTTCACCGCTACACCTGGAATTCTACCTTCCTCTCACATACTCTAGCTCTACAGTCTCAGATGCAGTTCCCAGGTTAAGCCCGGGGATTTCACATCTGACTTATAGAGCCACCTACGCTCCCTTTACGCCCAGTAATTCCGATTAACGCTTGCACCCTCTGTCTTACCGCGGCTGCTGGCACAGGGTTGGC
+
CCCCCGGGGGGGGGGGGGGGGGGGGGGGGGGGGGGGGGGGGGGGGGGGGGGGGGGGGGGGGFGGGGGGGGGGGGGGGGGGGGGGGGGGGGGGGGGGGGGGGGGGGGGGGGGGGGFGGGDGGDGGGGGGGFGGGGGGC?CFGGGFFGGFGFGCEDDFGGGGFGFGG,EGGGFDFGFGGFGGGEFFGG9DFFFGGGGG6CGGGFGFGFA;;FAGFF,;9AGGBFFBED454C>BBFE*/6?FG@=;6<5CFF86;@(7=?>8@;EEGGGFFF8>2A:4:C(1(4-42:7>:?34(.())),10
@M03364:396:000000000-C9LGT:1:1101:23851:8722 2:N:0:10
GGACTACACGGGTATCTAATCCTATTTGCTCCCCACGCTTTCGTGCCTCAGCGTCAGTAACAGGCCAGGCGGCCGCCTTCGCCACTGGTGTTCTTCCATATATCTACGCATTTTACCGCTACACATGGAGTTCCACCGCCCTCTCCTGTCCTCCAGCCTGCCAGTTTCCAAAGCCTGTACCGGGTGAGCCGGTACCTTTCACTTCAGACTTAACAGGCCGCCTACTCACCCTTTACGCCCACTCATTCCGGATACCGCCCGCCCCCTACGTATTACCCCGGCTGCTTGCACGTAGTTTGCC
+
CCCCCGGGGGGGFGGGGGGGGGGDGGGGGGGGGGGGGGGGGGGGGGGGGGGGGGGGGGGGGGGGGGGGGGGGGGGGGGGGGGGGGGGGDFFGGGGGGGGGGGGGGFGGGGGGGGGGGGGGGGFFGGGGFGGGGGGGGEGGGGGFGGGGGFGFGDFFGGGGGGFGGFGGGGCF5C@AFF7EFEG14=*0AD*585CGFFCF7<CEGFF?EGFGF++/<2EC9G@@@+56;D?134.:((?C>(4<FA<<?>)8?F02)4(4-3:(9:>(.(,).,44-+-(-4((()-)())(.((0**-0:
@M03364:396:000000000-C9LGT:1:1101:5047:8746 2:N:0:10
GGACTACCAGGGTTTCTAATCCTGTTTGCTCCCCACGCTTTCGCACCTCAGTGTCAGTATCAGTCCAGGTAGTCGCCTTCGCCACTGGTGTTCCTTCCTATATCTACGCATTTCACCGCTACACAGGAAATTCCACTACCCTCTACCATACTCTAGCTTGCCAGTTTTGGATGCAGTTCCCAGGTTGAGCCCGGGGATTTCACATTCAACTTAACAAACCACCTACGCGCCCTTTACGCCCAGTAATTCCGCTTAACGCTTGCCCCCTCTGTATTACCGCGGCTGCGTGCACAGATTTAGC
+
CCCCCGGGGGGGFFGGGGGGGGGGGGGGGGGGGGGGGGGGGGGGGGGGGGGGGGGGGFGGGGGGGGGGGAFFFGGGGGGGGGGGGGGGGGFGGGGFFGGGGGGGGGGGGGGGGGGGGGGGGGGG?EG8FEFGGGGGG=FFGGGFFGG8CDFFEDFFEFGGGGFGBEGFDECE9>6D=DDFFFD@EDCDFGFDDGEG6CB6:@F5;FFE<CEGEFGEG)8C9C==B85//9(69=EFF0=FGF;48))9AD2(/3?4A3.(8:A2FFG9BF)6-6.)-<,-42((--(-38(5)(4*0/):*
@M03364:396:000000000-C9LGT:1:1101:10123:8756 2:N:0:10
GGACTACTAGGGTATCTAATCCTGTTCGCTCCCCACGCTTTCGCTCCTCAGCGTCAGTAACGGCCCAGAGACCTGCCTTCGCCATTGGTGTTCTTCCCGATATCTACACATTCCACCGTTACACCGGGAATTCCAGTCTCCCCTACCGCACTCAAGCCCGCCCGTACCCGGCGCGGATCCACCGTTAAGCGATGGACTTTCACACCGGACGCGACGAACCGCCTACGAGCCCTTTACGCCCAGTAAATCCGGATAACGCTTGCACCCTACGTATTACCGCGGCTGCTGGCACGTAGTTGGC
+
CCCCCGGGGGGGGFGGGGGGGGGGGGGGGGGGGGGGGGGGGGGGGGGGFGGGGGGGGGGGGGGGGGGGEF8FFAFFGGGGGGGGGDFGGFGGGGGGGGGGGCEGGGGGGGGGFGFGGG@GGGGGGGGGGGGGGGGFGGGGGGEFGGGCC>GAGFCFGFDEGGDGGGGGGGGGFG=D46EG,>?CFEB:FF:>*AE6DGGGGFGFGFEFFGF=6>EBGFGGFGB?<F:)459<:BFAFFGGG:(./.)6@FC081(6F?>FFFC?FGD:48?BD65):<:7(499;?:D0:???6()0*)99
@M03364:396:000000000-C9LGT:1:1101:4837:8776 2:N:0:10
GGACTACAGGGGTATCTAATCCTGTTTGCTACCCACGCTTTCGAGCCTCAGTGTCAGTATTATGCCAGAAGGCTGCCTTCGCCATCGGTATTCCTCCAGATCTCTACGCATTTCACCGCTACACCTGGAATTCTACCTTCCTCTCACATACTCTAGCTCTACAGTTTCAGATGCAGTTCCCAGGTTAAGCCCGGGGATTTCACATCTGACTTATAGAGCCACCTACGCTCCCTTTACGCCCAGTAATTCCGATTAACGCTTGCACCCTCTGTATTACCGCGGCTGCTGGCCCGGAGTTCGC
+
CCCCCGGGGGGGGGGGGGFGGGGGGGGGGGGGGGGGGGGGGGGFGGGGGGGGGGGGGGGGGGGGGGGGGGGGGGGGGGGGGGGGGGGGGGGGGGGGGGGGGGGGGGGGGGGGGGGGGGGGCFGGGGGGGGGGGGGGGGFGGGGFGFGGGFGFGFFFG;DGGGFGGGGGGGGGFGFGGFGGFDFDFGADFFFFDGGGDEGGGFGFCFA**CC=7E,;<7ECEGFFFFFADGABB;B=E?GGGDFF+8@8CGCDF23)28><DDB);ED?FD4C)7CC774796;>6(8:??0((4485))19
@M03364:396:000000000-C9LGT:1:1101:25502:8793 2:N:0:10
GGACTACCAGGGTATCTAATCCTGTTTGCTACCCACGCTTTCGAGCCTCAGTGTCAGTATTATGCCAGAAGGCTGCCTTCGCCATCGGTATTCCTCCAGATCTCTACGCATTTCACCGCTACACCTGGAATTCTACCTTCCTCTCACATACTCTAGCTCTACAGTTTCAGATGCAGTTCCCAGGTTAAGCCCGGGGATTTCACATCTGACTTATAGAGCCACCTACGCTCCCTTTCCGCCCAGTAATTCCGATTCACGCTTGCCCCCTCTGTATTCCCGCGGCTGCTGGCCCCGGTTTAGC
+
CCCCCGGGGGGGGGGGGGGEFGGFGGGGGGGGGGGGGGGGGGGGGGGGGGGGGGGGFFFGGGGGGGGGGGGGGGGGGGGGGGGGGGGGGGGGGGGGGGGFFGGGGGGGGGGGCFGGGGGGGGGGGGGGGGGGGGGFG9DGGFFDFGGGGFGF@>8DGGGGGGFGGGGGGGGGFEDGGFGGFEGFGG,:9?8=DGGG;EGGGEGFGFFFFGFG@BEEC*9CEG5:=C2*77@D=EE**)4=CD9=BCEFFGD(;@<FF36;@<B4CCD2<@@6)17)?B@;9>9616)44<00(7(0))(2*
@M03364:396:000000000-C9LGT:1:1101:15714:8818 2:N:0:10
GGACTACAGGGGTATCTAATCCTGTTTGCTCCCCACGCTTTCGCACCTCAGTGTCAGTATCAGTCCAGGTAGTCGCCTTCGCCACTGGTGTTCCTTCCTATATCTACGCATTTCACCGCTACACAGGAAATTCCACTACCCTCTACCATACTCTAGCTTGCCAGTTTTGGATGCAGTTCCCAGGTTGAGCCCGGGGATTTCACATTCAACTTAACAAACCACCTACGCGCGCTTTACGCCCAGTAATTCCGATTAACGCTTGCACCCTCTGTATTCCCGCGGCGGCTGGCCCAGGTTTAGC
+
CCCCCGGGGGGGGDGGGGGGGGGGGGGGGGGGGGGGGGGGGGGGGGGGGGGGGGGGGGGGGGGGGGGGGGGGGGGGGGGGGGGGGGGGGGGGGGGGGGGGGGGGGGGGGGGGGGGGGGGGGGGGGGGGGGGGGGGGG:FFGGGFGGGFDDFFGEFFGGGGGGFGGGGGGG8EDFEGGFGFGGDGGGFDFFGGDGGGDGGGGFGFGFFFEGEF@6EAG9FFFGFFFE@B(5:>FD?36;CFGDFF6CEEFG<62;(-9:9:86>)9EG6?..646<)6<,499>1(117?<12(8()178FD
@M03364:396:000000000-C9LGT:1:1101:19818:8837 2:N:0:10
GGACTACCCGGGTTTCTAATCCTGTTTGCTACCCACGCTTTCGAGCCTCAGTGTCAGTATTATGCCAGAAGGCTGCCTTCGCCATCGGTATTCCTCCAGATCTCTACGCATTTCACCGCTACACCTGGAATTCTACCTTCCTCTCACATACTCTAGCTCTACAGTTTCAGATGCAGTTCCCAGGTTAAGCCCGGGGATTTCACATCTGACTTATAGAGCCACCTACGCTCCCTTTACGCCCAGTAATTCCGATTAACGCTTGCACCCTCTGTATTACCGCGGCTGCTGGCCCCGCGTTCGC
+
CCCCCGGGGGGGGGGFGGGGGGGGGGGGGGGGGGGGGGGGGGGGGGGGGGGGGGGGGGGGGGGGGGGGGGGGGGGGGGGGGGGGGGGGGGGGGGGGGGGGGGGGGGGGGGGGGGGGGGGGGGGGGGGGFGGGGGGGGGGGGGGFGFGGFFGEFECFGFGGGGFGGGGGGGGGFGFGGFGGCCDFGG8:FEGGGGGGDGGGGFGFCFFEEGFGCAA;=AGGFGBDEDAEFGFFBFFCEDGGGDFE@CC?FGC;@FDE@;BD1=;);CD6@;4?)9?C>?3>;>;09?B:?0.3,1()0.-*1
@M03364:396:000000000-C9LGT:1:1101:23493:8837 2:N:0:10
GGACTACCAGGGTATCTAATCCTGTTTGCTACCCACGCTTTCGAGCCTCAGTGTCAGTATTATGCCAGAAGGCTGCCTTCGCCATCGGTATTCCTCCAGATCTCTACGCATTTCACCGCTACACCTGGAATTCTACCTTCCTCTCACATACTCTAGCTCTACAGTTTCAGATGCAGTTCCCAGGTTAAGCCCGGGGATTTCACATCTGACTTATAGAGCCACCTACGCTCCCTTTACGCCCAGTAATTCCGATTAACGCTTGCCCCCTCTGTATTACCGCGGCTGCTGGCACAGAGTTGGC
+
CCCCCGGGGGGGGGGGGGFGGGGGGGGGGGGGGGGGGGGGGGGGGGGGGGGGGGGGGGFGGGGGGGGGGGGGGGGGGGGGGGGGGGGGGGGGGGGGGGGGGGGGGGGGGGFGGGGGGGGGGGGGGGGGGGGGGGGGGGGGGGGFGGGCGFGFGDFFGGGGFGFGGGGFGGGFFGEGGFGGGGGFGGFDFGGGGGCEGGGGGFGFGFFFFGFGFF:A9AGGFGFFFD>EDCBFDBFFFFGFG@BEBEFFFGC@F?<?F;BFFFF(;CD;D;5?C3C?CC;9>F>FFF)8>??F1:()96)99
@M03364:396:000000000-C9LGT:1:1101:26833:8840 2:N:0:10
GGACTACCGGGTTTCTAATCCTGTTTGCTACCCACGCTTTCGAGCCTCAGTGTCAGTATTATGCCAGAAGGCTGCCTTCGCCATCGGTATTCCTCCAGATCTCTACGCATTTCACCGCTACACCTGGAATTCTACCTTCCTCTCACATACTCTAGCTCTACAGTTTCAGATGCAGTTCCCAGGTTAAGCCCGGGGATTTCACATCTGACTTATAGAGCCACCTACGCTCCCTTTACGCCCAGTACTTCCGATTAACGCTTGCACCCTCTGTATTACCGCGGCTGCTTGCACAGAGTTACCC
+
CCCCCGGGGGGGGGGGGGGFGGGFGGGGGGGGGGGGGGGGGGGGGGGCE@CFGGGGF<EFGGGGGGGGGGGGGGGGGGGGDGGDGGGGEFGGGGGGFFGGGGGGGGGGGGGGGGFGGGGGEBFGGGGF<FGGGGGGGCFGGGFFGGGGCDFDFB=DEFGGGGDDGGGGG,EFFBDDGFGGFGGGGG,0DBDDGGGEDFGGG;@AGFF*AFEG7<,0=ACCCGFFF>>9@GDB:BC4@=CFC:>8+9@EFD*4(19>>6(,(63;C;/6=E76))))6*4-2907<22<6)4)84,9@*)29
@M03364:396:000000000-C9LGT:1:1101:12766:8846 2:N:0:10
GGACTACAGGGGTATCTAATCCTGTTCGCTCCCCACGCTTTCGCTCCTCAGCGTCAGTAACGGCCCAGAGACCTGCCTTCGCCATTGGTGTTCTTCCCGATATCTACACATTCCACCGTTACACCGGGAATTCCAGTCTCCCCTACCGCACTCAAGCCCGCCCGTACCCGGCGCGGATCCACCGTTAAGCGATGGACTTTCACACCGGCCGCGACGAACCGCCTACGAGCCCTTTACGCCCAATAAATCCGGATAACGCTTGCACCCTACGCATTACCGCGGCTGCTGGCACGTCGTTGGC
+
CCCCCGGGGGGGGGGGGGGGGGGGGGGGGGGGGGGGGGGGGGGGGGGGGGGGGGGGGGGGGGGGGGGGGGEGGGGGGGGGGGGGGFGGGGGGGGGGGGGGGGGGGGGGGGGGEFGGGGGDGGGGGGGGEGGGGGGGGGGGGGGFGGGGGFGFGBGFGGFGDGFGGGGGGGGGFGFGGBGGGGGGGGC:FFCDGGGGGFGGGFGFGFFF(14C17C959CEBGF?BF:)8DBF7<?)6<GGG111)):)9CD6<:0)9:9<63F)>FG?128(--8:DG?B>9>>6?2)(:(54.,)77(9C
@M03364:396:000000000-C9LGT:1:1101:24868:8847 2:N:0:10
GGACTACAGGGGTTTCTAATCCTGTTTGCTACCCACGCTTTCGAGCCTCAGCGTCAGTATTATGCCAGAAGGCTGCCTTCGCCATCGGTGTTCCTCCAGATCTCTACGCATTTCACCGCTACACCTGGAATTCTACCTTCCTCTCACATACTCTAGCTCTACAGTTTCAGATGCAGTTCCCGGGTTGAGCCCGGGGATTTCACATCTGACTTACCAAGCCACCTACGCTCGCTTTACGCCCAGTAATTCCGATTAACGCTTGCACCCTCCGTATTACCGCGGCGGCTGGCCCGGATTTAGC
+
CCCCCGG8@FFGFGGGGGGGGGGGGGGGGG@FGGGGGGGGGGGFGGGGEFG8FGGGGGAAEFG,EFGGCCFGGGGGGGGGGGGGGFGGF,FGGGGGGGFGGFFGGGGGGGGGGGFGGGGGGGGGEEFGGGGGGGGGG9=FGGGFC9E,@DA=F;DFA,@F;FFFG@AF83E;<FEFGFGDG+?FGG+=FGGGGDGG7EGFGAD=>C@;8DEF601/;5FG5;=D28>E@D5@F1?CFFGGGDDE+9CCFGG6;D0?F<684:FFGGGB1-4,(44)6@8(707((-460-(4-4(.</)7*
@M03364:396:000000000-C9LGT:1:1101:17323:8868 2:N:0:10
GGACTACAGGGGTTTCTAATCCTGTTTGCTACCCACGCTTTCGAGCCTCAGTGTCAGTATTATGCCAGAAGGCTGCCTTCGCCATCGGTATTCCTCCAGATCTCTACGCATTTCACCGCTACACCTGGAATTCTACCTTCCTCTCACATACTCTAGCTCTACAGTTTCAGATGCAGTTCCCAGGTTAAGCCCGGGGATTTCACATCTGACTTATAGAGCCACCTACGCTCCCTTTACGCCCAGTAATTCCGATTCACGCTTGCACCCTCTGTATTACCGCGGCTGCTGGCACAGAGTTAGC
+
CCCCCGGGGGGGGGGGGGGGGGGGGGGGGGGGGGGGGGGGGGGFGGGGGGGGGGGGGGGGGGGGGGGGGGGGGGGGGGGGGGGGGGGGGGGGGGGGGGGGGGGGGGGGGGGGGGGGGGGGGGGGGGGGGGGGGGGGGGGGGGGFGGGCEFGFGFFFGFGGGGFGGGGGGGGGFGFGGFGGGGFCGGCEFGGGGGGGGGGGGFGFGF8E=FFGEFCEFEGGFGD9@DDEFGFFFFFFFFGFGDBF61@<FG42?F)?CDFFDD8<CFGFF@;?E<C)<A14>>699(),4?1?2<()964DD
@M03364:396:000000000-C9LGT:1:1101:24609:8875 2:N:0:10
GGACTACTGGGGTATCTAATCCTGTTCGCTCCCCACGCTTTCGCTCCTCAGCGTCAGTAACGGCCCAGAGACCTGCCTTCGCCATTGGTGTTCTTCCGATATCTACACATTCCACCGTTACACCGGGAATTCCAGTCTCCCCTACCGCACTCAAGCCCGCCCGTACCCGGCGCGGATCCACCGTTAAGCCATGGACTTTCCCACCGGACGCGACGAACCGCCTACGAGCCCTTTACGCCCAATCAATCCGGATACCGCTTGCCACCTACGTCTTACCCCGGCGGCGTGCACGGATTTCGGC
+
CCCCCGGGGGGGCEGGGGFGGGGGGGGGGGGGGGGGGGGGGGGGGGGGGGGGGGGGGGGGGGGGGGGGEGGGGGGGGGGGGGGGGGGGCFFEFGGGGGCFEEAAFGGG9FGGCEGGEFGGDEFGGGDDG8FEFGGGFFFFGGG5DFGGGDF=,0=DDGGGDGFG7EGGGGECDFB<E;FEGGG<CGC;A,*2CFFFFGEF+79=GFFFFD1=>BC631CC>G(43*40613(8:)686EEE(4()5)6)>)(-:0:>;21<?8.CF708<:(1:46?+3109(2,-(-3,8(((-)/*())
@M03364:396:000000000-C9LGT:1:1101:16318:8880 2:N:0:10
GGACTACACGGGTATCTAATCCTGTTCGCTCCCCACGCTTTCGCTCCTCAGCGTCAGTAACGGCCCAGAGACCTGCCTTCGCCATTGGTGTTCTTCCCGATATCTACACATTCCACCGTTACACCGGGAATTCCAGTCTCCCCTACCGCACTCAAGCCCGCCCGTACCCGGCGCGGATCCACCGTTAAGCGATGGACTTTCACACCGGACGCGACGAACCGCCTACGAGCCCTTTACGCCCAATAAATCCGGATCACGCTCGCCCCCTACGTGTTTCCGCGGCTGCTGGCCCGTATTTAGC
+
CCCCCGGGGGGGGGGGGGCGGEGGGGGGGGGGGGGGGGGGGGGGGGGGGGGGGGGGGGGGGGGGGGGGGGCFGGGGGGGGGGGGDGFGFGGGGGGGGGGGGGGGGGGGGGGGGGGGGGGGGGGGGGGGDGGFGGGGFFGGGGGFGGGGGFGFGB=DGFFGGGFGGEGGGGGGFGFD*:CC+9C<CE*,ACCDFEGEFGFGFEGEGFE;3CFG98E771CGBGF6?C:.-9;:4189A:EEGFF?7)4<FGG>?1(4@?B:<9:1DEGB(23414714<88((((4::04,3(-,7))*)2*
@M03364:396:000000000-C9LGT:1:1101:17797:8918 2:N:0:10
GGACTACTGGGGTATCTAATCCTGTTTGCTACCCACGCTTTCGAGCCTCAGTGTCAGTATTATGCCAGAAGGCTGCCTTCGCCATCGGTATTCCTCCAGCTCTCTACGCATTTCACCGCTCCACCTGGAATTCTACCTTCCTCTCACATCCTCTAGCTCGACCGTTTCAGATGCAGTTCCCAGGTTAAGCCCGGGGCTTTCACATCTGACTTATAGAGCCACCTACGCTCCCTTTCCGCCCAGTCATTCCGATTTACGCTTGCACCCTCTGTCTTCCCGCGGCTTGTGGCCCAGACTTCGC
+
C@<CC,FGEGG@F,CCFC,@FFCEF9EF<@,CFGEGGGGGGGGEC@FGFG<C@AFA9E@FEAFAF,AF?8<<FFFGEFGGGDE@CFEC@FCCFC4EF8F,:9,AFCGGGC,,CF,CFE8=+8,?>EFG4:FFA<AEFA=?FFGFFD@=>*=8E98D;,=+4>5=+>DFFG,=<C6?AFFE9,6DDC,9=BGCDGEG9>,7@7EC7CFE7C==*=,22:DFFG=@=F8:8?95(*0*05EEGF@;*75<FFD122()13;?;8=.28<1:(5.)6)).*439>4(((,)4320(3()/*)97
@M03364:396:000000000-C9LGT:1:1101:18691:8930 2:N:0:10
GGACTACCGGGGTTTCTAATCCTGTTTGCTACCCACGCTTTCGAGCCTCAGTGTCAGTATTATGCCAGAAGGCTGCCTTCGCCATTGGTGTTCTTCCCGATATCTACACATTCCACCGTTACACCGGGAATTCCAGTCTCCCCTACCGCACTCAAGCCCGCCCGTACCCGGCGCGGATCCACCGTTAAGCGCTGGACTTTCACACCGGACGCGACGAACCGCCTACGAGCCCTTTACGCCCAATAAATCCGGATAACGCTTGCACCCTCCGTATTACCGCGGCTGCTCGCCCGTAGTTAGC
+
CCCCCGGGGGGGGGGGGGFGGGGFGGGGGGGGGGGGGGGGGGGGGGGGGGGGFGGGGGGGFFFFGGGGGGGGGGGGGGGGGGGGGGGGDGGGGGGGGGGDGGGGGGGGGGGGGGGGGGFDGGGGGGGGGGGGGGGAFGGGGFGFGGGEGFGFGFFFGGGGGGDGFCGGGEEE9C>G58CF?GG@FE:9CF8)9:C*7EGCFEGCF>DF1<(:():631CEBGFB<C?<:DFF??>FFBGGG?0()564@FDF<<26@6>F4:C)CFG:3(--(.,64C89200920))330:B>>37/<*2
@M03364:396:000000000-C9LGT:1:1101:10521:8933 2:N:0:10
GGACTACTGGGGTTTCTAATCCTGTTTGCTACCCACGCTTTCGAGCCTCAGTGTCAGTATTATGCCAGAAGGCTGCCTTCGCCATCGGTATTCCTCCAGATCTCTACGCATTTTACCGCTACACATGGAGTTCCACCGCCCTCTCCTGTCCTCCAGCCTGCCAGTTTCCAAAGCCTGTACCGGTTGAGCCGGTACCTTTCACTTCAGACTTAACAGGCCGCCTACGCACCCTTTACGCCCAATGATTCCGGACAACGCTTGCCCCCTACGTATTACCCCGGCCGCTGGCACAGAGTTAGCC
+
CCCCCGGGGGGGGGGGGGFGGGGGGGGGGGFGGGGGGGGGGGGGGGGGGGGGGGGGGGGGGGGGGGGGGGGGGGGGGGGGGGGGGGGGGGGGGGGGGGGGGGGGGGGGGGGGGGGGGGGGGGGGGGGGFGGGGGGGGGGGGGGFGGGFFFFFFDGFFGGGGGFGGGGGFGCFDFDGGFFGGGG@GG<@FFGGGGGGGGGG7>ECGFF@@GFFEF?:FDGGFGFF@15/9D?@FFCEFDEG@@@8AEEFFGC0:>02:78?<B83CG56::44.8.5<::9;B(41(46(,2(((.97/):7
@M03364:396:000000000-C9LGT:1:1101:20184:9006 2:N:0:10
GGACTACACGGGTATCTAATCCTGTTTGCTACCCACGCTTTCGAGCCTCAGCGTCAGTATTATGCCAGAAGGCTGCCTTCGCCATCGGTATTCCTCCAGATCTCTACGCATTTCACCGCTACACCTGGAATTCTACCTTCCTCTCACGTACTCTAGCTCTCCAGTTTCAGATGCAGTTCCCAGGTTGAGCCCGGGGATTTCACATCTGACTTATAGAGCCGCCTACGCTCCCTTTACGCCCAGTAATTCCGATTAACGCTTGCCACCTCCGTATTACCGCCGCTGCTGGCACCGCGTTAGC
+
CCCCCGGD,CCGGBGGGGFFGGGGGGGGGG<FGGGGGGGGGGG8@EGGGGG,FGGGGG9<,F,6CFGGGG@FF,FGGGGGGGGG,:BFFBFGGGGGGGGGGGGGGGGGGGGGGGGGGGGGGGGGGCDGGGGGGDGG9C?FGGGFG9=,4;FDGFGFE,73,A9@FFGGGAFGFGBG=;DFGCFFGG,=FGFGCEGG7EFGGFGEFFFFFG5E81,/5*>C);>AFGFF?DFFD>B4>@GEG;066)77FGG<((6CFD67<;;70<CBF(,,3(546@:2(-449;?B04,,(2,0)7,C7
@M03364:396:000000000-C9LGT:1:1101:16037:9015 2:N:0:10
GGACTACCGGGGTATCTAATCCTGTTCGCTCCCCACGCTTTCGCTCCTCAGCGTCAGTAACGGCCCAGAGACCTGCCTTCGCCATTGGTGTTCTTCCCGATATCTACACATTCCACCGTTACACCGGGAATTCCAGTCTCCCCTACCGCACTCAAGCCCGCCCGTACCCGGCGCGGATCCACCGTTAAGCGATGGACTTTCCCACCGGACGCGACGAACCGCCTACGAGCCCTTTACGCCCAATCAATCCGGATCACGCTTGCCCCCTACGTATTTCCGCGGCTGCTGGCACGTAGTTAGC
+
CCCCCGGGGGGGGGGGGGGGGGGGGGGGGGGGGGGGGGGGGGGGGGGGGGGGGGGGGGGGGGGGGGGGGGGGGGGGGGGGGGGCFGGGGGGGGGGGGGGGGGGGGGGGGGGGGGGGGGGDGGGGGGGG>FGGGGGFDGGGFFGFGGGGGEGBFFGFFGCGGGFGGDGGGGGGAEFG5BGG9FGEFG*=FF=CFGGCGGGGG2CAGFF6;GB5(.?9C>GGFGFFFG:04CFF:?FFF(;EG?6?)54<FGGFB1-..,4:?FE(9CG14642)6:))34419>B>6),5:()(4(00*)2:
@M03364:396:000000000-C9LGT:1:1101:25672:9023 2:N:0:10
GGACTACAGGGGTTTCTAATCCTGTTTGCTACCCACGCTTTCGAGCCTCAGTGTCAGTATTATGCCAGAAGGCTGCCTTCGCCATCGGTATTCCTCCAGATCTCTACGCATTTCACCGCTACACCTGGAATTCTACCTTCCTCTCACATACTCTAGCTCTACAGTTTCAGATGCAGTTCCCAGGTTAAGCCCGGGGATTTCACATCTGACTTATCGAGCCCCCTACGCTCCCTTTACGCCCAGTAATTCCGCTTAACGCTTGCACCCTCTGTATTACCGCGGCTTCTTGCACAGATTTAGC
+
CCCCCFEGGGGG;FECGGDFGGGGGGGGGGAG@DGGGGGGGGG?FCGGGGGFFGGFCCFGCEGGGGGGFFGGFGGGGFF9FFGGG@FGFFGGGEGFGFEGGGGF=FGGGGGEGFAFGGGGDEGGFDFGEGGGGFDGGEDGC8>3DFG,>9DE?*=D;,DD;9B?FFFGGGG9DGDGF7FGFFFAFF,9D9?8DEGGC>F?FFGFFF6AEGEF*?,)0)@9);>>4,/5(9-9:>B*99ECF((636C)8CF(1<(;+(233?>);CC(4.4<)4<)6<34-3-((,))6A4)).(0**)22
@M03364:396:000000000-C9LGT:1:1101:23336:9024 2:N:0:10
GGACTACCGGGGTTTCTAATCCTGTTTGCTACCCACGCTTTCGTGCCTCAGTGTCAGTTTCAGTCCAGAAGGCCGCCTTCGCCACCGGTGTTCCTCCTAATATCTACGCATTTCACCGCTACACTAGGAATTCCGCCTTCCTCTCCTGTACTCAAGCTAGACAGTTCGCAGGGCGGTTCACGGTTAGGCCGTGAAATTAAACCCCGCGCTGGCTTAGCCACCTACTCACTCTTTACGCCCAGTAATTCCGTATAACGCCAGCCCCCTACGTGTTACCCCGGCTCCTGGCACGTAGTTTGCC
+
CCCCCGGGGGGG@FGGGGGGGGGGGGGGGGGGGGGGGGGGGGGGGGGGGGGGGGGFGEFGGGGGGGGGGGGGGGGGGGGGGGGGGGGG+FFGGGGGGGGGGGGGGGGGGGGGGGGGGGGGGGGGGFGGGGGGGGGGGFDGGGGFGGGGGFGFFEGFGGGGFD7=FFGGGGGGFD=GEFGCGGGGGGGBFC589CGGGDEFFBGDDE:>FG(>;0A)>>G+5>:3:+5*3*66<BAA?1EC83?)=A<AFG*8??<)59(,44;4CC302433,.)69+-(-7,((()4<24:((4)9*57:
@M03364:396:000000000-C9LGT:1:1101:21299:9035 2:N:0:10
GGACTACAGGGGTATCTAATCCTGTTTGCTACCCACGCTTTCGAGCCTCAGTGTCAGTATTATGCCAGAAGGCTGCCTTCGCCATCGGTATTCCTCCAGATCTCTACGCATTTCACCGCTACACCTGGAATTCTACCTTCCTCTCACATACTCTAGCTCTACAGTTTCAGATGCAGTTCCCAGGTTAAGCCCGGGGATTTCACATCTGACTTATAGAGCCACCTACGCTCCCTTTACGCCCAGTAATTCCGATTAACGCTTGCACCCTCTGTATTCCCGCGGCTGCTGGCACAGAGTTAGC
+
CCCCCGGGGGGGGGGGGGGGGGGGGGGGGGGGGGGGGGGGGGGGGGGGGGGGGGGGGGGGGGGGGGGGGGGGGGGGGGGGGGGGGGGGGGGGGGGGGGGGGGGGFGGGGGGGGGGGGGGGGGGGGGGGGGGGGGGGGFGGFGGFGGGGGFGEFEGFGGGGGGFGGGGGGGGGFF5DGFGGGGFFGGF<FGFFDEGG>EGGGEGECFFFEGEGEF:>CCGGFGFF=,>DADBFFFFCEFEEG?FF8?C?FG<1;<;EF?><17;7FGD3;=;E<CC<)7621966BF7?:0344:26*7.C?
@M03364:396:000000000-C9LGT:1:1101:7098:9094 2:N:0:10
GGACTACTAGGGTTTCTAATCCTGTTTGCTCCCCACGCTTTCGCGCCTCAGCGTCAGTTGTCGTCCAGAAAGTCGCCTTCGCCACCGGTGTTCTTCCTAATCTCTACGCATTTCACCGCTACACTAGGAATTCCACTTTCCTCTCCGATACTCCAGCTTCCCAGTTTCCATCCCATCACGGGGTTACGCCCCGCACTTTTAAGATGGACTTAGGCAGCCGCCTGCCCGCGCTTTACGCCCAATAAATCCGGCCAACGCTTGCCACCTACGTTTTACCCGCGCTGCTGGCCCCGAGTTAGCC
+
CCCCCGGGGGGG@EFGGGGGGGGGGGGGGGGGGGGGGGGGGGGGGGGGGGGGGGGGGGGGGGGGGGGG@C@FEFGGGGGGGGGGGGGGFFFGGGFGGFAEFGGGGGGGGGGGGGGGGEDDGGGGGGGGGGFGGGGGGA?FGGGFGGGGEBGFG)AFGFGGGGFFGGFGFFFFFCDFFFFGEDDGGG,0<@CDGGG5CFGGGF@E>AF=FGFFC/,090CEFGD@=*(01)31:?DAB?GG*(87*).-9C)(-411<2441(<9FG42:23((4)5<6((44(-(,)5:(4((-47)0-27
@M03364:396:000000000-C9LGT:1:1101:15088:9101 2:N:0:10
GGACTACTGGGGTTTCTAATCCTGTTCGCTCCCCACGCTTTCGCTCCTCAGCGTCAGTAACGGCCCAGAGACCTGCCTTCGCCATTGGTGTTCTTCCCGATATCTACACATTCCACCGTTACACCGGGAATTCCAGTCTCCCCTACCGCACTCAAGCCCGCCCGTACCCGGCGCGGATCCACCGTTAAGCGATGGACTTTCACACCGGACGCGCCGAACCGCCTACGAGCCCTTTACGCCCAATAAATCCGGATAACGCTTGCACCCTACGTAGTACCGCGGCTGCTGGCACGTAGTTGCC
+
CCCCCGGGGGGGGGGGGGFGGGGGGFFGGGGGGGGGGGGGGGGGGGGGGGGGGGGGGGGFGGGGGGGGGGGGGGGGGGGGGGGGGEFGGGGGGGGGGGGFG>EGGGGGGGGGGGFGGGGGGGGGCEGG=CFFGGGGDFGGGGGFCEGGGFGFGDGFGGGGGGBDFGGGFGGGDGFG5?EGCFGGGG<88?***2;*;CGGGFGEGF569D1:9)*-93EE2<;:2;-03C>?7:0<A:=EG?8:?2<48>D924?99-4(34E<=CD?(4:(.(44<C(3(--2;:)52<(3(,(07=)*2
@M03364:396:000000000-C9LGT:1:1101:22609:9105 2:N:0:10
GGACTACCGGGGTTTCTAATCCTATTTGCTCCCCACGCTTTCGTGCCTCAGCGTCAGTCACAGGCCAGGCGGCCGCCTTCGCCACTGGTGTTCTTCCATATCTCTGCGCATTTTACCGCTACACATGGAGTTCCACCGCCCTCTCCTGTCCTCAAGTCTGCCAGTTTCTGAATCATAAATGAGTTGAGCTCATCCCTTTGCCTTCAGACTTAACAGACCGCCTGCTCACCCTTTACGCCCAATCATTCCGTATACCGCTCGCCCCCTCCGTATTTCCGCCGCCGCTTGCCCGTATTTCCCC
+
CCCCCGGGGGGGGGGGGGGGGGGDGGGGGGGGGGGGGGGGGGGGGGGGGGGGGGGGGGGGGGGGGGGGGGGGGGGGGGGGGGGGGGGGFGGGGGGGGGGGGGGGGGGGGGGGGGGGGGGGGGGGGGGFFFGGGFGGG:DGGGGFGGGDFFGE@ACFCFGGFE5CFGGFAFGEBGAGFFEFD9CFGD,:A<ECGGGGGGG7FE@?96B*8DCG*A17?@GG6DFD4+7+/;=;;)79;?CCC:2?/699FG*.3:4<)4-449:?G*9(4712:?)6:*-(-,(41(--4(54,-()7*)22
@M03364:396:000000000-C9LGT:1:1101:3769:9122 2:N:0:10
GGACTACAGGGGTTTCTAATCCTGTTTGCTCCCCACGCTTTCGTGCCTCAGTGTAAGTTACAGTCCAGAGAGCCGCCTTCGCAACTGGTGTTCCTCCTAATATCTACGCATTTCACCGCTACACTAGGAATTCCACTCTCCTCTCCTGCACTCAAGTTTCCCAGTTTCAAAGGCTTACTACGGTTGAGCCGTAGCCTTTCACCTCTGACTTAAGAAACCCCCTACGCACCCTTTACGCCCAGTACTTCCGATTACCGCTTGCCCCCTCCTTATTCCCCCGGCCGCTGGCCCATGGTGCGGC
+
CCCCCGGGGGGGBFGGGGGGGGGGGGGGGGGGGFGGCGGGGGGGGGFFGFFGGGCGFCFEFGGGGGGFFGFFGGGGGGFFGE:+FGGGGG,?FGGGGGG??DCFGFGFDCGGGDFEFEGGGDG?,EFGGGGE<A;FGGGGFFG7DGG?@DFB:5AFEFGGGGFDGCFFGGGGFGFFEFGEGGGFGG88DFEGGDFGGGGG7CD@>AA7C8>A*4=*08D*);>2<*5*58=>BEE>52CF*(..+15)99*(/:)7=3,(/4<@FE71((.))-)6884(44(,4,((1(4((((1**()1
@M03364:396:000000000-C9LGT:1:1101:14877:9138 2:N:0:10
GGACTACCAGGGTATCTAATCCTGTTCGCTACCCATGCTTTCGAGCCTCAGCGTCAGTTGCAGACCAGAGAGCCGCCTTCGCCACTGGTGTTCTTCCATATATCTACGCATTCCACCGCTACACATGGAGTTCCACTCTCCTCTTCTGCACTCAAGAAAAACAGTTTCCGATGCAGTTCCTCGGTTAAGCCGAGGGCTTTCACATTAGACTTATTTTTCCGCCTGCGCTCGCTTTACGCCCAATAAATCCGGACAACGCTTGCCACCTACGTATTACCGCGGCTGCTGGGACGTAGTTAGC
+
CCCCCGGGGGGGGFGGGGGGGGGGGGGFGGGGGGGGGGGGGGGGGGGGGGGDGFGGG@FGGGGCFFFGGGGGGGGGGGGGGDGGGGGGFFGGGGFFGGGGGGGFGGGGFEGGGGGGGGGGGGFGFFGGGGBFFF8FAADEGGGFGGGCF9A8ADGF,@,=8@FFFAEEFGGGFE<?FFFE@FDGGG+:CFFD+@EECCFCFEFEG>+67CEG4A;>D61AAGFF=,6?@G;F(6=))18FF626FA95AC>92((..4>:?BEB:CF?32:32<B9AG2(4(-(,8)3((.81(-)7*)02
@M03364:396:000000000-C9LGT:1:1101:12493:9143 2:N:0:10
GGACTACAAGGGTATCTAATCCTGTTTGCTACCCACGCTTTCGAGCCTCAGTGTCAGTATTATGCCAGAAGGCTGCCTTCGCCATCGGTATTCCTCCAGATCTCTACGCATTTCACCGCTACACCTGGAATTCTACCTTCCTCTCACATACTCTAGCTCTACAGTTTCAGATGCAGTTCCCAGGTTAAGCCCGGGGCTTTCACATCTGACTTATCAAGCCACCTACGCTCGCTTTACGCCCAGTAATTCCGATTAACGCTTGCACCCTCTGTATTCCCGCGGCTGCCGGCACCGCGTTCGC
+
CCCCCGGGGGGGG8FGGGGGGGGGGGGGGGGGGGGGGGGGGGGGGGGGGGGGGGGGGGGGGGGGGGGGGGGGGGGGGGGGGGGGGGGGGGGGGGGGGGGGGGGGGGGGGGGGGGGGGGGGGGGGGGGGGGGGGGGGGGGGGGGFGGGFGFGFDEGFGGGGFGFGGGGGGGGGFGFGGFGGGGGGGGGFFG?FGGGGGGGGGFGFGFFE@FFGFAFEFEGGFGFF5?>BAGABF@DFFDGGGF=E@CFFFGGD<?(9F;@;80=3CGGDF=;C35?)6:199>>962((2;(4(,()8.(99
@M03364:396:000000000-C9LGT:1:1101:18822:9162 2:N:0:10
GGACTACACGGGTATCTAATCCTATTTGCTCCCCACGCTTTCGTGCCTCAGCGTCAGTAACAGGCCAGGCGGCCGCCTTCGCCACTGGTGTTCTTCCATATATCTACGCATTTTACCGCTACACATGGAGTTCCACCGCCCTCTCCTGTCCTCCAGCCTGCCAGTTTCCAAAGCCTGTACCGGTTGGGCCGGTACCTTTCACTTCAGACTTAACAGGCCGCCTACGCACCCTTTACGCCCAATCATTCCGGATAACGCTCGCCACCTACGTATTACCCCGGCTGCTGGCACGTAGTTCGCC
+
CCCCCGGGGGGGGGGGGGGGGGGFGGGGGGGGGGGGGGGGGGGGGGGFGGGGGGGGGGGGGGGGGGGGGGGGGGGGGGGGGGGGGGGGGGGGGGGGGGGGGGGGGGGGGGGGGGGFGGGGGGGGGGGGGGGGGGGGGGGGGGGFGGGGGFGFFDGFFGGGGGFGGGGGGGGACGFGGFFGGGGCEGG@FFGDGGGGFGGGG>@8CFF?@GEGFF73CDGGBGFF@3:)4C<8BBAA?FGG*32BF<BFFG)<FFFFB>((-4C1DG<0:(4,.:969+(,49--(.)48()1...76*,11
@M03364:396:000000000-C9LGT:1:1101:8473:9170 2:N:0:10
GGACTACTAGGGTATCTAATCCTGTTTGCTACCCACGCTTTCGAGCCTCAGTGTCAGTATTATGCCAGAAGGCTGCCTTCGCCATCGGTATTCCTCCAGATCTCTACGCATTTCACCGCTACACCTGGAATTCTACCTTCCTCTCACATACTCTAGCTCTACAGTTTCAGATGCAGTTCCCAGGTTAAGCCCGGGGATTTCACATCTGACTTATAGAGCCACCTACGCTCCCTTTACGCCCAGTAATTCCGATTAACGCTTGCACCCTCTGTATTACCGCGGCTGCTGGCACAGAGTTGGC
+
CCCCCGGGGGGGGGGGGGGGGGGGGGGGGGGGGGGGGGGGGGGGGGGGGGGGGGGGGGGFGGGGGGGGGGGGGGGGGGGGGGGGGGEGGGGGGGGGGGGGGGGGGGGGGGGGGGGFGGGGGGGGGGGGGGGGGGGGGGGGGGGFGGG?DFGEGFGFGGGGGGFGGGGGGGGGFGDGGFGGGGFGGGA>?FEGGGEGGGGGGEGEGFFFFGFGEF;AC@GGFGF@5@=DDGFFFFEFFFGFFDFFCCFFFGG>DFFCF<F@;=84CGGF;36<56?)67,79;9>F?:??B,5,85)*1)99
@M03364:396:000000000-C9LGT:1:1101:19290:9172 2:N:0:10
GGACTACAGGGGTTTCTAATCCTGTTTGCTACCCACGCTTTCGAGCCTCAGTGTCAGTATTATGCCAGAAGGCTGCCTTCGCCATCGGTATTCCTCCAGATCTCTACGCATTTCACCGCTACACCTGGAATTCTACCTTCCTCTCACATACTCTAGCTCTACAGTTTCAGATGCAGTTCCCAGGTTAAGCCCGGGGATTTCACATCTGACTTATAGAGCCACCTACGCTCCCTTTACGCCCAGTAATTCCGATTAACGCTTGCACCCTCTGTAGTACCGCGGCTGCTGGCACACAGTTACC
+
CCCCCGGGGGGGGGGGGGGGGGGGGGGGGGGGGGFGEGGGGGGGGGGCFGGGGGGGGFFDGGGGGGGGGGGDEGGGGGGGGGGGGGGGFGGGGGGGGGGGGGGGGGGGGGGGGFFGDGGD6FFFGFGGGGGGGGGEFGGGGGG7D,DDFFFEEEFFD8EGGG7?FGGGGG9FFG8FEFGGGGFCGF,8DFGFDGGGDEFGDEFE?AFF58>FCB=A?A7C8F):>?4BDG4>:B>699EGG=DE=*1>FFF?061?F<;<@@=@GFC(854<3)967746>B>((-)).3.2,(-)*1)02
@M03364:396:000000000-C9LGT:1:1101:4342:9180 2:N:0:10
GGACTACCAGGGTATCTAATCCTGTTTGCTCCCCACGCTTTCGCACCTCAGTGTCAGTATCAGTCCAGGTAGTCGCCTTCGCCACTGGTGTTCCTTCCTATATCTACGCATTTCACCGCTACACAGGAAATTCCACTACCCTCTACCATACTCTAGCTTGCCAGTTTTGGATGCAGTTCCCAGGTTGAGCCCGGGGATTTCACATTCAACTTACCAAACCACCTACGCGCGCTTTACACCCAGTAATTCCGATTAACGCTTGCACCCTCCGTATTACCGCGGCTGCTGGCACAGAGTTAGC
+
CCCCCFFGGFGG6EFGGGGGFGFGGGGGGGGGGGGCFGGGGGGGGGEGFF8FGGFGGEFFGGGGGGGFFFGGGGGGGGGGGGGEEGGGCFE@FGGGGGGGGGGGDFGGGGEGGGFFCEDGGGGGFDGGGGGGGGFFFGGGGFGFFEGGEB=EE>89DD;FGFFFGFGGF=EG9F6DFFFC?DFGGG::DDFDDEECDGGCF<@>CAF50CE,:+:>9);ABFAF>?)95C=>,63)7)>CF;;@@C?CFGGD(67?A;:10,2,98D(((-42:?2)0(((-99;<7:0(,..4()*1)22
@M03364:396:000000000-C9LGT:1:1101:25029:9190 2:N:0:10
GGACTACCGGGGTTTCTAATCCTGTTTGCTACCCACGCTTTCGAGCCTCAGTGTCAGTATTATGCCAGAAGGCTGCCTTCGCCATCGGTATTCCTCCAGATCTCTACGCATTTCACCGCTACACCTGGAATTCTACCTTCCTCTCACATACTCTAGCTCTACAGTTTCAGATGCAGTTCCCAGGTTAAGCCCGGGGATTTCACATCTGACTTATAGAGCCACCTACGCTCCCTTTACGCCCAGTAATTCCGATTAACGCTTGCACCCTCTGTATTACCGCGGCTGCTGGCACAGAGTTAGC
+
CCCCCGGGGGGGGGGGGGGGGGGGGGGGGGGGGGGGGGGGGGGFFGGGCGG@FEGGGF@FFFGCGGGG@@FGGDFGGGGGGGGG:FGGFFGGGGGGGGGGGGGGGGGGGGGGGGFGGGGGGGGGGGGGGGGGGFFFG?=FFGGFGGG@,<FEGEGFGFFCFGFGGGGGGGGGFGFGGFFFFFFFEFGEFFGGDEGGCGGGGEGFGFFFFGFG=@,*26DF);>D4>@?-?2>=BEEFFGGG(3=6CEEFFG<3??;F6>F@?E3;CG;B0:A)66)6E4;>FF>F6:DF?72(3(/964D>
@M03364:396:000000000-C9LGT:1:1101:13426:9196 2:N:0:10
GGACTACCGGGGTATCTAATCCTGTTCGCTCCCCCAGCTTTCGCGCCTCAGCGTCAGTGGTGGCCCAGAAGGCCGCCTTCGCCACCGGTGTTCTTCCCGATATCTGCGCATTCCACCGCTACACCGGGAATTCCAGTCTCCCCTACCGCACTCAAGCCCGCCCGTACCCGGCGCGGATCCACCGTTAAGCGATGGACTTTCACACCGGACGCGACGAACCGCCTACGAGCCCTTTACGCCCAATCAATCCGGATCACGCTTGCACCCTACGTATTACCGCGGCTGACTCCCAGTCTTTAGC
+
CCCCCGGGGGGGGEGGGGGGGGGGGGGGGGGGGGGGGGGGGGGGGGGGGGGGGGGGGFGGGGGGGGGGGGGGGGGGGDGGGGGGGGGGGGGGGGGGGGGGGGGGGGGGGGGGFGGGGGGGGGGGGGDGG@FGGGGFGEFGGFGFGGGGGFGAGD9AFGFGGGFDG7EEFGGG>FFG5>EGGGF=@CE?FGGDFCEDFGGGGAGBG>>29GFGFEE>G2CC639??;3)-96B?:4<ABEGG??4)48<FGG6-86:F16<40*)9;D,:2(.,.4-6<2;2;039(())(.().)*1*-2*
@M03364:396:000000000-C9LGT:1:1101:17716:9202 2:N:0:10
GGACTACAGGGGTATCTAATCCTGTTTGCTCCCCACGCTTTCGCACCTCAGTGTCAGTATCAGTCCAGGTAGTCGCCTTCGCCACTGGTGTTCCTTCCTATATCTACGCATTTCACCGCTACACAGGAAATTCCACTACCCTCTACCATACTCTAGCTTGCCAGTTTTGGATGCAGTTCCCAGGTTGAGCCCGGGGATTTCACATTCAACTTAACAAACCACCTACGCGCGCTTTACGCCCAGTAATTCCGATTAACGCTTGCACCCTCTGTATTACCGCGGCTGCTGGCACAGAGTTCGC
+
CCCCCGGGGGGGGGGGGGGGGGGGGGGGGGGGGGGGGGGGGGGGGGGGGGGGGGGGGGGGGGGGGGGGGGGGGGGGGGGGGGGGGGGGFGGGGGGGGGGGGGGGGGGGGGGGGGGGGGGGGGGGGGGGGGGGGGGGGFGGGGGFGGGGGFGFGFGFGGGGGGFGGGGGGGGGDFEGGFGGGGGGGGFDFGGGGGGGGGGGGFFFGFFCEGCFFBFEGDGGBGFBFFFFFG@BFFDEEFGGGFFFACFFFG4;D<@FF?9<<?>7FGG?:15A2AFAA@:69BFF>B:?BF:?1:2)/*.9>
@M03364:396:000000000-C9LGT:1:1101:15489:9229 2:N:0:10
GGACTACAAGGGTATCTAATCCTGTTCGCTCCCCACGCTTTCGCTCCTCAGCGTCAGTAACGGCCCAGAGACCTGCCTTCGCCATTGGTGTTCTTCCCGATATCTACACATTCCACCGTTACACCGGGAATTCCAGTCTCCCCTACCGCACTCAAGCCCGCCCGTACCCGGCGCGGATCCCCCGTTAAGCGATGGACTTTCACACCGGACGCGACGAACCGCCGACGAGCCCTTTACGCCCAATAAATCCGGATAACGATTGCACCCTCCCTATTACCGCGGCTGCCTGCACGTCTGTCGC
+
CCCCCGGGGGGGGGGGGGGGGGGGGGFGGGGGGGGGGGGGGGGGGGGGGGGGGGGGGGGGGGGGGGGGFEGFGGGGGGGGGGGGGGGGFGGGGGFGGGGGGGGGGGGGGGGGGGFEGGFDGGGGGGGGGGGGGGGD;ADGDDGFGGGEG>FAGBGFGGGGGG?GGGGGGGGGFG>C50EF,AGGEF:2FG=5FCE:CGGGGEGFGFFF>GF=1.:37>GG>39((:903CBF80:4<68CE??1)562@F<>201-?-((.-<)>CG?6(((),6).043249311().4436(-)./45*
@M03364:396:000000000-C9LGT:1:1101:14094:9234 2:N:0:10
GGACTACTGGGGTTTCTAATCCTGTTTGCTCCCCACGCTTTCGCACCTCAGTGTCAGTATTATGCCAGAAGGCTGCCTTCGCCATCGGTATTCCTCCAGATCTCTACGCATTTCACCGCTACACCTGGAATTCTACCTTCCTCTCACATACTCTAGCTCTACAGTTTCAGATGCAGTTCCCAGGTTAAGCCCGGGGATTTCACATCTGACTTATAGAACCACCTACGCTCCCTTTACGCCCCGTAATTCCGATTAACGCTTGCACCCTCTGTATTACCGCGGCTGCCGGTAGCGAGTTATC
+
CCCCCGGFGGGGGCEFGCGGGGGGGGGFCFGGGGGGGGGGGGGGGGGGFEFEFGGGGGGDGGGFGFCFGFGGGGGGGGGGGGGGGGGGGFEGGC9DFFGCCFFFFFFGGCGDEGGGGGGCEEFGCGGFGGGGGGGDFGGGGGGFDFGFGFFD4;FDFCDFGGFGEGFGGFGGFDDFFFAAFGDFDE,33:3?CGGGDGGG:*@>9*;>C8=FA9<7+*5117>B5,:B=7>BBBFCE?EGG2632625AC43;<F46238;;57FGG:B(,)-:<AA<4>;9((,,(-4((()((00))2:
@M03364:396:000000000-C9LGT:1:1101:27125:9244 2:N:0:10
GGACTACCGGGGTATCTAATCCTGTTCGCTCCCCATGCTTTCGCTCCTCAGCGTCAGGTAATGCCCAGAGAACCGCCTTAGCCACCGGTGTTCCTCCTGATATCTGCGCATTCCACCGCTACACCAGGAATTCCGTTCTCCCCTGCATACCTCTCGTCTGACCGTATCGGAAGCACGCTCAGGGTTGAGCCCTGAGTTTTCACTCCCGACGCGGCAAACCGCCAACGAGCCCTTTCCGCCCAATCATTCCGGCCAGCGATCGAACCCTACGAATTACCTCGGGTGCTGGCGCGTGTGGGGG
+
CCCCCGGCFGCEGGGGFGGGFGG,C<CF7FFGGGGGGGGGGGGG7<:BFEFGGEGGG@FGF9F9EFFGGGGGFGFG+?@,CCFEF,@F>CFGFFG9C,BFFCFGDFE=@EFG,,@FGGG>E>FG8+AFFFCFGF?BDDFFGCE5DE,@,:,;,0+*6@DF,3DDFDFFGGC+<C:?EF*9>305>D<56>,@FFFG=2DG?EC5+2)8:D9E0)*:C@GG@<;(4/437<;?00>)6<C5C16()5)64:>9(,4(),((-,*(**/(.(((.4())+).(,((-())44-191(.7.(1)
@M03364:396:000000000-C9LGT:1:1101:2511:9245 2:N:0:10
GGACTACACGGGTTTCTAATCCTGTTTGCTCCCCACGCTTTCGCACCTCAGTGTCAGTATCAGTCCAGGTAGTCGCCTTCGCCACTGGTGTTCCTTCCTATATCTACGCATTTCACCGCTACACAGGAAATTCCACTACCCTCTACCATACTCTAGCTTGCCAGTTTTGGATGCAGTTCCCAGGTTGAGCCCGGGGATTTCACATTCAACTTAACAAACCACCTACGCGCGCTTTACGCCCCGTAATTCCTATTTACGCTTGCACCCGCCGTATTACCGCGGCGTCTGGCCGGTATTTGGC
+
CCCCCGGFGFGGFBFGFGGCF,CFGGGGGEFGGGFEGGGGGGGGGGGGFGGEFGGGECEGECEFGGFGGF9FFFEGGGGGGGFGGCFGFGFFGGGFGC,EF,4,@EFGGGGCE<DCEEGDGCDEGFG,EFGFEFGFGGFFGGGFGG,,,;ADECDFGGGGGC?AA@,@3@@>DFEDDFGG8,23>FEDFEGGCECECEFFFFG=;987;@5F39;EGFGG4C=D.6>65//:91;3428FF(4/:3,)/:2-).))1(,314A)7;9(-(-3,34)62(27;;(,,,2(),((-()17)*0
@M03364:396:000000000-C9LGT:1:1101:5327:9255 2:N:0:10
GGACTACAGGGGTTTCTAATCCTGTTTGCTACCCACGCTTTCGAACCTCAGTGTCAGTATGATGCCAGAAGGCTGCCTTCGCCATCGGTATTCCTCCAGATCTCTACGCATTTCACCGCTACACCTGGAATTCTACCTTCCTCTCACCTACTCTAGCCTAACAGTATCAGATGCCGTTCCCAGGTTAAGCCCGGGGCTTTCACATCTGACTTATCAAGCCACCTACGCTCGCTTTACGCCCAGTAATTCCGATTAACGCTTGCACCCTCTGTCTTACCGCGGCTGCTGGCACAGATTTAGC
+
CCCCCGGGGGGGGGGGGGGGGGGGGGGGGGGGGGGGGGGGGGGGGGGGGGGFFGGGGGGGGGGGGGGGGEGGGGGGGGGGGGGDEGGGFFGGGGGGGGGGGGGGGGGGGGGGGGGGGGGGGGFGGGGGDGGGG9FGGFGGGGGFFFGFGFGFGF8DFGGFGGFGGGGGGGFGFGFGGFGGGFFBFGDDFFGGGGGGGGDFFEGFFAAEEFCGFFGEF3CCBGDF2>5A2?==>=FFFFGGG;@;;)9?FF6,2334C<;(6=EEGGG6:05A):>)63,-,2;2(().,1:828.***6C:
@M03364:396:000000000-C9LGT:1:1101:6617:9268 2:N:0:10
GGACTACTCGGGTTTCTAATCCTGTTCGCTCCCCACGCTTTCGCTCCTCAGCGTCAGTAACGGCCCAGAGACCTGCCTTCGCCATTGGTGTTCTTCCCGATATCTACACATTCCACCGTTACACCGGGAATTCCAGTCTCCCCTACCGCACTCAAGCCCGCCCGTACCCGGCGCGGATCCACCGTTAAGCGCTGGACTTTCACCCCTGACGCGACGAACCGCCTACGCGCCCTTTACGCCCACTAAATCCGGATAACGCTTGCACCCTACGTATTACCGCGGCTGCTGGCCCGTTGTTCGC
+
CCCCCGGFGGGGGGGGGGGGGGGGGGDGGGGGGGGGGGGGGGGGGGGGGGGGGGGGGGGGGG>EGGGGFGEFF8EFGGGGGGGGDFGGFGGGGFFGGGCFFCEGGGGEFGGGCFGGG84=EGGGGEEDGGGGGGG,=3BFFGGFCGGCEEG=FDFFGF6CGGDGGDEGGCEG>G24*:EG<EFFGG16AE3)9CE*CGGGGFG)*:)31<4C27?()2CGFGFF6F:)(96>0:8>B<GGGF1:)80<FG)-3312*4><3:C)>GGB0623,.5).3,43,(-71.40:(4,((085)97
@M03364:396:000000000-C9LGT:1:1101:16604:9289 2:N:0:10
GGACTACAAGGGTTTCTAATCCTGTTTGCTACCCACGCTTTCGAGCCTCAGTGTCAGTATTATGCCAGAAGGCTGCCTTCGCCATCGGTATTCCTCCAGATCTCTACGCATTTCACCGCTACACCTGGAATTCTACCTTCCTCTCACATACTCTAGCTCTACAGTTTCAGATGCAGTTCCCAGGTTAAGCCCGGGGATTTCACATCTGACTTATAGAGCCACCTACGCTCCCTTTACGCCCAGTAATTCCGATTAACGCTTGCACCCTCTGTATTACCGCGGCTGCTGGCCCGTATTTAGC
+
CCCCCGGGGGGGGGGGGGGGGGGGGGGGGGGGGGGGGGGGGGGGGGGGGGGGGGGGGGGGGGGGGGGGGGGGGGGGGGGGGGGGGGGGGGGGGGGGGGGGGGGGGGGGGGGGGGGFGGGGGGGGGGGGEGGGGGGGGGGGGGGDFGGGGFGFGFGFGGGGGGFGGGGGGGGGFGFGGFGGGGFAEGDDFFGGDEGGDGGGGFGFGFFFCG@G;9@;?=FGFGFF@@>?DGFFFEFEFFGFG>BE:>CFFF*-403;A89?<?FEGGG@@=@C)<CCE>/,9BB>>?:??:(,1((./*)2:
@M03364:396:000000000-C9LGT:1:1101:26199:9302 2:N:0:10
GGACTACTGGGGTTTCTAATCCTGTTTGCTACCCACGCTTTCGAGCCTCAGTGTCAGTATTATGCCAGAAGGCTGCCTTCGCCATCGGTATTCCTCCAGATCTCTACGCATTTCACCGCTACACCTGGAATTCTACCTTCCTCTCACATACTCTAGCTCTACAGTTTCAGATGCAGTTCCCAGGTTAAGCCCGGGGATTTCACATCTGACTTATAGAGCCACCTCTGCGCCCTTTCCGCCCAGTAATTCCTATTAACGCTTGCACCCTCAGTCTTTCCGCGGCTGCTGGCTCAGAGTTGGC
+
CCCCCGGGFFGGGGGGGG9FGGG9FEGGGFCEGGGGGGGGGGGFGGGGGG8FFGGGFCFGGGGGGGGGEC<FFF=F<FFCDEFGGGGGCFFGGGGGGGGGGGGGAFGGCGGGGGGGGGGCEGCGF@8F=EEGGG89E,CFGG;9FCGG;DGE:DDFA@=E,ED?=EF9=FG9?DEDFFGGC,AFGG?>DF8FDEEEGG,AC=FF7@B*;=AE8+,*5:F@5FD@),09)7@B9BB*8:=CG2(8B4*9A@C)?6?3+66;<;5=DCG(,((1966))2/-426660)451(,,..*9/)20
@M03364:396:000000000-C9LGT:1:1101:20363:9307 2:N:0:10
GGACTACCGGGGTATCTAATCCTGTTTGCTCCCCACGCTTTCGAGCCTCAACGTCAGTTGCCGTCCAGTAAGCCGCCTTCGCCACCGGTGTTCCTCCTGATATCTACGCATTTCACCGCTACACCAGGAATTCCGCTTACCCCTCCGGTACTCTAGCCATGCAGTTTCCAAAGCAATCCGGGAGTTGAGCCCCCGCCTTTCACTTCAGACTTGCCCCGCCGTCTACGCTCCCTTTCCACCCAGTAAATCCGGAAAACGCTTCCCCCCTACGGATTACCGCGGCTGCTGCACGCTGTTTGGC
+
CCCCCGGGGGGGGDGGGGGGGGGGGGGGGGGGGGGGGGGGGGGGGGGGGGGGGGGGGGGGGGGGGGGGGGGGGGGGGGGGGGGGGGGEFGGGGGGGGGGGGCFEGGGGGEGGGGGGGGEDGFFGGGGEFFGGGGGGGCDGFG8DD@E+@@FE9;7AGGF9DEFGFFFGGGGF5:@?FF8CE:D7C:>AAFFDC5CGGGGGGFF?CFFE57;+.;+/99EC>93149370CB??)4).)<;E1089<92@6<91(((027?((38FGG3-1(((-2,5:1-3,30(()))(.((-,)18(/2
@M03364:396:000000000-C9LGT:1:1101:12348:9309 2:N:0:10
GGACTACCCGGGTATCTAATCCTGTTTGCTCCCCACGCTTTCGCACCTCAGTGTCAGTATCAGTCCAGGTAGTCGCCTTCGCCACTGGTGTTCCTTCCTATCTCTACGCATTTCACCGCTACACAGGAAATTCCACTCCCCTCTACCATACTCTAGCTTGCCAGTTTTGGATGCAGTTCCCAGGTTGAGCCCGGGGATTTCACTTTCAACTTAACAAACCACATCCCCTCCCTTTACGCCCAGTAATTCCGATTCAAGCTTGCACCCTTCTTATTACCGGGGCTGCTGGCCTGGCGTAAGC
+
CCCCCGFGEGDGGGCFFGFFG,<CEFEFEFGGGGGDFGGG8EGC:FFFGFFFGFF9FF<EFGGFGGF8EEF,CFCFG@FFFGGGDFGGGE=F<<D9F?EAA,@EFGGGGGGGGGACFCECGFDEF,=AF<EFGGG<E,=FGFCDFFDFFBFDF;+<,6@FBFFF=,,7==B9?GFG=;D888===E<5DB,;7CED78>EG7A*2*B5EBE,9+,*4),=>F)>)6()(*/53*64/(;FF68@8?).1;2/6;)1+)))/(3);C71((-664<FF@(((4(71(,)(,()-,.)0),9C
@M03364:396:000000000-C9LGT:1:1101:4388:9336 2:N:0:10
GGACTACCCGGGTATCTAATCCTGTTTGCTACCCACGCTTTCGAGCCTCAGTGTCAGTATTATGCCAGAAGGCTGCCTTCGCCATCGGTATTCCTCCAGATCTCTACGCATTTCACCGCTACACCTGGAATTCTACCTTCCTCTCACATACTCTAGCTCTACAGTTTCAGATGCAGTTCCCAGGTTAAGCCCGGGGATTTCACATCTGCCTTAGTGAGCCACCTACGCTCCCTTTACGCCCAGTAATTCCGATTCACGCTGGCACCCTCCGTATTCCCGCGGCTGCTGGCACGGCGTCAGC
+
CCCCCGFGGGGGG@GGGGGGGFGGGGGGGGGGGGGGGGGGGGG<FGGGGGG<FGGGGFGGGGGCGGFGGGGGGFFGGCGGGGGGGGGGFGGFGGDFGGGGGFGGGAEGDEG:,EAFFGGGGFGEEEGGGGFGGCFGCEFGGGG7FAD=CDGFA9DFGFFGEGFGGCEFGGFGFGFGGFGGGAD=6@<:F9?DDDGG6:E<E;FF@AAA*;CFE*,3=1,7>DBFFC@>);>BF*)*95EEG@2(=977A@C((/)/2/,1((1(;FG@0(64::>)6?0>F>B91:7>0:(5(4()0.,97
@M03364:396:000000000-C9LGT:1:1101:4090:9351 2:N:0:10
GGACTACAGGGGTTTCTAATCCTGTTTGCTCCCCACGCTTTCTCACCTCAGTGTCAGTATCAGTCCAGGTAGTCGCCTTCGCCACTGGTGTTCCTTCCTATATCTACGCATTTCACCGCTACACAGGAAATTCCACTACCCTCTACCATACTCTCGCTTGCCAGTTTTGGATGCAGTTCCCAGGTTGAGCCCGGGGATTTCACATTCAACTTAACAAACCACCTACGCTCGCTGTACGCCCAGTAATTCCTATTCACGCTTGCACCCTCTGTATTCCCGCTGTCGCTGGCACAGCTGCAGC
+
<@C<CGFCED,+BFF@FGFFFEE<EFG8EGG<FF<7++@CCE,C<CEFF,CFFFF9,CEF,66CCF<,,FFFGG:CFFGFDFG@CFGG<<C@FGEFGCFFFFGFGGFFGGGGGFGGFGGGGGCFF8E8<FEFGGGGD,=FGGGFFGG8>DFD=*+<+@+6DF??EEA;,+,>;==+ED8=86=@GF@DDGE?868ECE@CFEGEFFF*>FFGEAFE8@GGFGD=4C9;(929@(69EBECFF0@+)1<AF+)15));(66725);?*((,).):><>9:6(,(,,360,41,(,.//)(92
@M03364:396:000000000-C9LGT:1:1101:18721:9361 2:N:0:10
GGACTACTGGGGTATCTAATCCTGTTTGCTACCCACGCTTTCGAGCCTCAGTGTCAGTATTATGCCAGAAGGCTGCCTTCGCCATCGGTATTCCTCCAGATCTCTACGCATTTCACCGCTACACCTGGAATTCTACCTTCCTCTCACATACTCTAGCTCTACAGTTTCAGATGCAGTTCCCAGGTTAAGCCCGGGGATTTCACATCTGACTTATAGAGCCACCTACGCTCCCTTTACGCCCAGTAATTCCGATTAACGCTTGCACCCTCTGTATTACCGCGGCTGCTGGCACAGATTTTGC
+
CCCCCGGGFFGGGFGGGGCEGGGGGGGGGGGGGGGGGGGGGGGGGGGGGGGGGGGGGFGGGGGGGGGGGGGGGFGGGGGGGGGGGGGGFGGGGGGGGFGGFGFGGGGGGGGGGGGGGGGGGGGGGGGGGGGGGGGGGFDEFDEDFCGDFFGFFEGFFFGGGGFGGGGGGGGGFA=FGFGGGGGGGGBDDDDCGEGGDGGCGEGFFFFE7DBG@A@;9EGGBFCFFD4?ACABBFFEE?EGG?DFA<CFFG4@DF?FFD9DDDF7CGG=@35?)7?3??;9(41((4).(8(8(,,*1*)29
@M03364:396:000000000-C9LGT:1:1101:9724:9377 2:N:0:10
GGACTACTCGGGTTTCTAATCCTGTTTGCTACCCACGCTTTCGAGCCTCAGTGTCAGTATTATGCCAGAAGGCTGCCTTCGCCATCGGTATTCCTCCAGATCTCTACGCATTTCACCGCTACACCTGGAATTCTACCTTCCTCTCACCTATTCTAGCCTAACAGTATCAGATGCAGTTCCCAGGTTAAGCCCGGGGATTTCACATCTGACTTATCAAGCCACCTACGCTCGCTTTACGCCCAGTAATTCCGATTCACGCTTGCACCCTCCGTCTTACCGCGGCTGCTGGCACAGATTTAGC
+
CCCCCGGGGGGGGGGGGGGGGGGGGGGGGGGGGGGGGGGGGGGGGGGGGGGGGGGGGGGGGGGGGGGGGGGGGGGGGGGGGGGGGGGGGGGGGGGGGGGGGGGGGGGGGGGGGGGGGGGGGGGGGGGGGGGGGGGGGGGGGGGFFEGFC?EEFEFFFGGGGGFGGGGGFFGGFGFCEFGGGADFGGDDBFDGGGGGGGGGGC;*?AFFEDCGFBGCCCGGBGDBE?4>>D=@:BDEFFGGGFFF=<55FCF(/3)<F;DF?0:);FD(/(.8(,89>A8>>919BB?:>B(21((*1*6:>
@M03364:396:000000000-C9LGT:1:1101:16560:9384 2:N:0:10
GGACTACCGGGGTTTCTAATCCTATTTGCTCCCCACGCTTTCGTGCCTCAGCGTCAGTAACAGGCCAGGCGGCCGCCTTCGCCACTGGTGTTCTTCCATATATCTACGCATTTTACCGCTACACATGGAGTTCCACCGCCCTCTCCTGTCCTCTAGCCTGCCAGTTTCCAAAGCCTGTACCGGTTGGGCCGGTAGCTTTTCCTTCCACACAAACAGGCCGCCCACGCACCCTGTTCCGCCCATCAATTCGTAACACGCCCCCCCCCCACCTTTTCCCCGCGCTTCCTGCCCTGAGTTCACC
+
CCCCCGGGEGGGGGGGGGGGGGG9FGGGGGGFGGGGGGGGGGGGGGGGGGGGGGGGGGGFGGG8FGGGFFEGGCCGGGGGGGFGGGGGGFGGGGGGGC?AEFGGGGGGGDFGGFFFG7CDGGGG96EGG,BFGFGGG7=FGGGBFGAF>5@*>AGFGEGGCG?FECFGEC99*FC79A7EG>DCC51)8C*)/4*4+BF+272<C)+)(*(26A*(>(=*6/(((/-)7D?0(.)))(*;*(2(*)))17*((44051,,(-2(1:7-,(.).)-))24>F0-(-)..((4(.((*/*)2*
@M03364:396:000000000-C9LGT:1:1101:24403:9386 2:N:0:10
GGACTACTGGGGTATCTAATCCTGTTCGCTCCCCACGCTTTCGCTCCTCAGCGTCAGTAACGGCCCAGAGACCTGCCTTCGCCATTGGTGTTCTTCCCGATATCTACACATTCCACCGTTACACCGGGAATTCCAGTCTCCCCTACCGCACTCAAGCCCGCCCGTACCCGGCGCGGATCCACCGTTAAGCGATGGACTTTCACACCGGACGCGACGAACCGCCTACGAGCCCTTTACGCCCAATAAATCCGGATAACGCTTGCACCCTACGTATTACCGCGGCTGCCTGCACGTCGTTAGC
+
CCCCCGGGGGGGGGGGGGFGGGGGGGGGGGGGGGGGGGGGGGGGGGGGGGGGGGGGGGGGGGGGGGGGCFGFGGGGGGGGGGGGGGGGFGGGGGGGGGGGGGGGGGGGGGGGGGGGGGCDGGGGGGGGEGGGGGGCEFDGGGGFGGGGCBGFFBDDEGD>EGFGGEGGGGGGFGFGCDEFFGG<FG*6CF?*;EG6CGGGGFGEFE>>6D>GF)?>D>GGFGFFBGF38D>?0:74A0CEGBF:93).9C<9:?04FFFB(1C)CCG?<<,.)-3).<4949>BF:().4,51,,)0)(10
@M03364:396:000000000-C9LGT:1:1101:11087:9402 2:N:0:10
GGACTACCCGGGTTTCTAATCCTGTTCGCTCCCCACGCTTTCGCTCCTCAGCGTCAGTAACGGCCCAGAGACCTGCCTTCGCCATTGGTGTTCTTCCCGATATCTACACATTCCACCGTTACACCGGGAATTCCAGTCTCCCCTACCGCACTCAAGCCCGCCCGTACCCGGCGCGGCTCCCCCGTTAAGCGATGGACTTTCACACCGCACGCGACGAACCGCCTACGCGCCCTTTACGCCCAATAAATCCGGATCACGCTGGCACCCTACGTATTCCCGCGGCTGCCGGCCCGTCGTTGGC
+
CCCCCGGCEFGGG@FGGGGGGGGGGGGGGGGGGGGGGGGGGGGGEGGGGGGGGGGGGF<FFFGGGGGGGGGGFCFGGGGGGGGGCGGGGGGGGGGGGGGGGEGGGGGGGGGGAFFGGG8DDFGG8@FGGGGGGGG9EFGGGDEFFGF>GDGFGBF5D@FEGG>DG8:EE1:B?G(?*)=C*=<@EG*4@C8**=E?<EGGGAGF6>>(4D0*,5?(97EEFGB::@(.-1994<?<A<GGG?:?0.:4@D5902((7((-((2(2@D?04832)4).<06B03133((4(((44,)7)(/*
@M03364:396:000000000-C9LGT:1:1101:5955:9467 2:N:0:10
GGACTACAGGGGTATCTAATCCTGTTTGCTCCCCACGCTTTCGCACCTCAGTGTCAGTATCAGTCCAGGTAGTCGCCTTCGCCACTGGTGTTCCTTCCTATATCTACGCATTTCACCGCTACACAGGAAATTCCACTACCCTCTACCATACTCTAGCTTGCCAGTTTTGGATGCAGTTCCCAGGTTGAGCCCGGGGATTTCACATTCAACTTACCAAACCACCTACGCACGCTTTACGCCCAGTAATTCCGATTCACGCTTGCACCCTCTGTATTACCGCGGCTGCTGGCACGTAGTTAGC
+
CCCCCGGGGGGGGGGGGGGGGGGGGGGGGGGGGGGGGGGGGGGEEGGGGGGGGGGGCFGGGFGGGGGGGGGFFGGGGGGGGGFGGGGGFGEGGGGFFGGGGFGGGGGGGGGGGGGGGGGGGGGGFCFDFDGGGGGGG@FFFFFFCEGDCFGEFFFFGFGC?GFGG;FFGGGGDEFGGFGG@FFGGG::FDFGGGGGGGGGGEFECFF@EGEGF+,:CBGD29AF4D2?(2995@2*1:=FF16@+9CFFDC@@<)7A??<7=CEGGGFF0:<49>-:<40,37002),36(,4?740*6D:
@M03364:396:000000000-C9LGT:1:1101:7679:9469 2:N:0:10
GGACTACAGGGGTTTCTAAACCTGTTCGCTCCCCACGCTTTCGCTCCTCAGCGTCAGTAACGGCCCAGAGACCTGCCTTCGCCATTGGTGTTCTTCCCGATATCTACACATTCCACCGTTACACCGGGAATTCCAGTCTCCCCTACCGCACTCAAGCCCGCCCGTACCCGGCGCGGATCCACCGTTAAGCGATGGACTTTCACACCGGACGCGACGAACCGCCTACGAGCCCTTTACGCCCAATAAATCCGGATAACGCTTGCCCCCTACGTCTTACCGCGGCTGCTGGCCCGTATGTAGC
+
CCCCCGGGGGGGGGGGGGE,@FGCFGGGGGGGGGGGGGGGGGGGGGGGGGGGGGGGGGGGGGGGGGGGGGGGGGEFGGGGGGG7FFGGEGGGGGGGFFGGGGGGGGGGGGGGGFFGGGFGEFGGGGGGGGGGGGGFGGGGGGGFFGG6EEGFGF?FGGFEGGDGEGEEGGGGFGFGC?GG6CGFF8C=FG5*;EGFC?FGGCGFGF:09DBE68E>D0?G93;??E?)(9>?7?BAD?GGE018)-:4=GD92:,-*49??F;7CFDB(:0(((().<249B>01(,80(((,(-0)*.:F
@M03364:396:000000000-C9LGT:1:1101:18821:9475 2:N:0:10
GGACTACACGGGTTTCTAATCCTGTTCGCTCCCCACGCTTTCGCTCCTCAGCGTCAGTAACGGCCCAGAGACCTGCCTTCGCCATTGGTGTTCTTCCCGATATCTACACATTCCACCGTTACACCGGGAATTCCAGTCTCCCCTACCGCACTCAAGCCCGCCCGTACCCGGCGCGGATCCACCGTTAAGCGATGGACTTTCACACCGGCCGCGACGAACCGCCTACGCGCCCTTTACGCCCAATAAATCCGGATCACGCTTGCACCCTCCGTATTACCGCGGCGGCTGGCCCGGACGTCGC
+
CCCCCGGGGGGGGGGGGGGGGGGGGGGGGGGGGGGGGGGGGGGGDGGGGGGGGGGGGGGGGGGGGGGGGGGGGGGGGGGGGGGGGGGGFGGGGGGGGGGGGGGGGGGGGGGGGGGGGGGDGGGGGGGGFGGGGGGGGGGGGGGFGGGGGFGFGFGFGGGGGGFGGGGGGGGGFGFG5BGGDGGGGG7=FFEDFGGGGGGGGFGFGFFF(915(0:75>GG>GFF?G:30DFF9BF2::EGGBBB/<<4@C)3:((,8<FF11E<GGG0(34:21?26@?7(33((-(,43(44(-))),9)
@M03364:396:000000000-C9LGT:1:1101:13105:9485 2:N:0:10
GGACTACTCGGGTTTCTAATCCTGTTTGATCCCCACGCTTTCGTGCCTCAGCGTCAGGTCCGGCCCAGTCGTCTGTCTTCACCATCGGCGTTCCGCTAGATATCAACGCATTTCACCGCTCCACCTAGCGTTCCGACGACCCCTGCCGGCCTCAAGTCCCGCAGTATGCCCCGCAGTTCCCCGCTTGAGCCGGGGGATTTCACTGGACACTTGCTGGACCGCCTACGCACCCTTTAAGCCCAGTAATTCCGATTAACGCTCGGGCCTCTCGTCTTACCGCCGCTGCTGGCCCGAGCGTCGC
+
CCCCCGGGGGGGFFEGGGGGGGGGGGGGGGGGGGGGGGGGGGGGGGGGGGGGGGGGGGGGGGGGGGGGGGG@FGGGGGGGGGGGGGGGGGGGGGGGGGGGGGGGDFGGGGGGGGGFFGGDGGGGGGCFGGGGGGGCE>DGGDGFGGGGGFGFGFDFGGGGGFBGGCGGFCFGFF>GGFGGGGGGGGGFF,ADDGGG<EFGGFGADFFF?G:G<9<<G:GG6DB?BFFBBGFF?F:A9AGGG::2=<):=F:BF?1:F?BBB9:19?*40::<(4642A<9(463;>2:?61<9(4)).471
@M03364:396:000000000-C9LGT:1:1101:17866:9527 2:N:0:10
GGACTACCAGGGTTTCTAATCCTGTTTGCTCCCCACGCTTTCGTGCCTCAGTGTCAGTTACAGTCCAGAGAGCCGCCTTCGCAACTGGTGTTCCTCCTAATATCTACGCATTTCACCGCTACACTAGGAATTCCACTCTCCTCTCCTGCACTCAAGTTTCCCAGTTTCAAAGGCTTACTACGGTTGAGCCGTAGCCTTTCACCTCTGCCTTAAGAAACCACCTACTCACCCTTTACGCCCCGTAATTCCGGATAACGCCAGCCCCCTACGGATTACCCCGGCTGCTTGCACGTGGTTAGCC
+
CCCCCGGGGGGGGGGGGGGGGGGGGGGGGGGGGGGGGGGGGGGGGGGGGGGGGGGGGGGGGGGGGGGGGGGGGGGGGGGGGGGGGGGGGGGGGGGGGGGGGGGGGGGGGGGGGGGGGGGGGGGGGGGGGGGGGGGGGF8FGGGFGGGGGFGBFDGDFD8AFGFGGGGGGGGGFFEDGFGGGGGGGG,=FG8=DECGGGGGGFG@G56**;>9A+;AF@CG8C=@2,0=<;45B=AEFD=F*(0(),<CFG376;AF50(,(63(:C>(3((((-,44+---41(,).5:).4,((<)1,:>
@M03364:396:000000000-C9LGT:1:1101:12884:9531 2:N:0:10
GGACTACCCGGGTATCTAATCCTGTTCGCTCCCCACGCTTTCGCTCCTCAGCGTCAGTAACGGCCCAGAGACCTGCCTTCGCCATTGGTGTTCTTCCCGATATCTACACATTCCACCGTTACACCGGGAATTCCAGTCTCCCCTACCGCACTCAAGCCCGCCCGTACCCGGCGCGGATCCACCGTTAAGCGATGGACTTTCACACCGGACGCGACGAACCGCCTACGAGCCCTTTACGCCCAATAAATCCGGATCACGCTTGCACCCTACGTATTACCGCGGCTGCTGGCACGTAGTTGGC
+
CCCCCGGFEFCGGDFGGGGGGGGGGGGGGGGGGGGGGGGGGGGEGGGGCGGGGFGDGGGGGGGGGGGGFGFEGFGFC9CFFGG>FGGGFGAFFFFFGCFEGGGGGGGFGEFEGGFFFEGCEGGGFCGGGDEFGGG9@FGGGF6*?FF865C5FD??FCFEGG*3FECEFEEGDC2D58CGGGC@BE*6CC:CDC=*8ECFGCFCGE599D6>0)*-14:=1D><BC?53<9((80<A:*:?0(4/84-9>D2(3(.?(32(,;4=;C3.43:2<346C(((-(41(.).2486.,8<4)22
@M03364:396:000000000-C9LGT:1:1101:13290:9532 2:N:0:10
GGACTACTGGGGTATCTAATCCTGTTTGCTACCCACGCTTTCGAGCCTCAGTGTCAGTATTATGCCAGAAGGCTGCCTTCGCCATCGGTATTCCTCCAGATCTCTACGCATTTCACCGCTACACCTGGAATTCTACCTTCCTCTCACATACTCTAGCTCTACAGTTTCAGATGCAGTTCCCAGGTTAAGCCCGGGGATTTCACATCTGACTTATCGAGCCACCTACGCGCCCTTTACGCCCAGTAATTCCGATTAACGCTTGCACCCTTCGTCTTACCTCGGCTGCTGGCCACGAGTTCGC
+
CCCCCGGGFGGGGFGGGGGGGGGGGGGGGGAGGGGGGGGGGGGEGGEF8FFFGGGGGGGEGGCEGGGGCFGGFGGGGGGGCEGEGGGGFGDGGGGGGGGGGGGGGGGGGGGGGGGGGGG6+@EGGGGGBFG8A?DCE=DGGFGFFEF,>DGEFFFFC;=D@,BGGGFFGGEGFCDFFFFGGFGFFF,0DCFGDGGGGEGGC7FEGFFCAC5C*?,0<CGD5F247:25)::B9>EC:@EGG;;E:5?EFGC(61(/;;>837FEGGC,(((.(48))<))(41((,).((,(-,()).-//
@M03364:396:000000000-C9LGT:1:1101:23137:9540 2:N:0:10
GGACTACCGGGGTTTCTAATCCTGTTCGCTCCCCACGCTTTCGCTCCTCAGCGTCAGTAACGGCCCAGAGACCTGCCTTCGCCATTGGTGTTCTTCCCGATATCTACACATTCCACCGTTACACCGGGAATTCCAGTCTCCCCTACCGCACTCAAGCCCGCCCGTACCCGGCGCGGATCCACCGTTAAGCGATGGACTTTCACACCGGACGCGACGAACCGCCTACGAGCCCTTTCCGCCCAATCAATCCGGATCACGCTCGCCCCCTACGTCTTCACGCGGCTGCCGGCACGTCTTTAGC
+
CCCCCGGGGGGGGGGGGGGGGFGFGGGGGGGGGGGGGGGGGGDGGGGGGGGGGGGGGGGGGGGGGGGGGGGGGGGGGGGGGGGGGGGGGGGGGGGGGGGGGGGGGGGGGGGGGGGGGGGGGGGGGGGGGGGGGGG9FGGGGGGFGGG?EBGFF@CFFGGGGGEGGGGGGGGGFGFGE>GG9FGCFG<7F<8<FGGCDGGGGFGFGEF>FGFE;):3D6EGBGFB<EF5:D>B?<:9AFGGG?BF)5).9D<400(4?:<??;E>*:D9,(,.(.,))34.(3(,30((49(,((())*)22
@M03364:396:000000000-C9LGT:1:1101:3045:9547 2:N:0:10
GGACTACACGGGTATCTAATCCTGTTCGCTCCCCCAGCTTTCGCGCCTCAGCGTCAGTGGTGGCCCAGAAGGCCGCCTTCGCCACCGGTGTTCTTCCCGATATCTGCGCATTCCACCGCTACACCGGGAATTCCGCCTTCCCCTACCACACTCGAGCCCGCCGGTATCGGAGGCTCGCCGGGGTTGAGCCCCGGGCTTTTACCTCCGACCTACCGGGCCGCCTACCCGCGCTTTACGCCCAATGCATCCGGCTACCGCTCGCCCCCTACGTTTTACCCCGGCCGCTGGCCCGAACTTCGCC
+
CCCCCGGGGGGGGGGGGGGGGFGGGGGGGGGGGGGGGGGGGGGGGGGGGGGGGGGGGGGGGGGGGGGGGFGGGGGGGGGGGGGGGGGGFGGGGFFGGGGGGGGGGGGGEGGGGCEFGGGDDGGGGGGGGEFGGGGGGCDFGGGFGGGCCFG@FDGFEGFEGEEGG7FFGGGGED9FEEGEDECFC5<5@CGGG=GGDFGEE<C5CF:03C>F(7*,59EC3D1(.*.)4)7(4:)610?E83,().))99C((:045-(4(2C4C*)(,((((,)5.:-,(4((-,((((,4,((.**-//
@M03364:396:000000000-C9LGT:1:1101:26961:9575 2:N:0:10
GGACTACCCGGGTATCTAATCCTGTTCGCTCCCCACGCTTTCGCTCCTCAGCGTCAGTAACGGCCCAGAGACCTGCCTTCGCCATTGGTGTTCTTCCCGATATCTACACATTCCACCGTTACACCGGGAATTCCAGTCTCCCCTACCGCACGCAAGCCCGCCCGTACCCGGCGCGGATCCACCGTTAAGCGATGGACTTTCACACCGGACGCGCCGAACCGCCTACGAGCCCTTTACGCCCACTAAATCCGGATAACGCTTGCACCCTACGCATTCCCGCGGCTGCTGGCCCGGGCGCGGC
+
CCCCCGGFGFGGGGGGGGGGGGFFGFFFDGGGGGGGGGGGGGGG@GGGGGGGGGGGG,CCCFGGEEGGFGCCFGFGGGG@AFFC=CFFCDFCGGGFCFGGGGGGAFGEGFGGGFAFGEEGGGGGGGGGFGGECGDFGGGGGGGFFGF+=@F)>>6@FC8EEG5C>7@G6=4B?FFD5.?C+9**3?*/@:*/;=C*2CCF:2A4C@DF0DBG>5:119EGFGF??F?04<987:3).2*?EB((0.))17)(-,-)94914(@56@C1(88(4(().28;(43(44)),(.(((()))(//
@M03364:396:000000000-C9LGT:1:1101:23191:9604 2:N:0:10
GGACTACTAGGGTTTCTAATCCTGTTCGCTCCCCACGCTTTCGCTCCTCAGCGTCAGTAACGGCCCAGTGACCTGCCTTCGCCATTGGTGTTCTTCCCGATATCTACACATTCCACCGTTACACCGGGAATTCCAGTCTCCCCTACCGCACTCAAGCCCGCCCGTACCCGGCGCGGCTCCACCCTTAAGCGCTGGACTTTCACACCGGACGCGACGAACCGCCGACGAGCCCTTTACGCCCAATCAATCCGGATAACGCCTGCCCCCTACGTATTCCCGCGGCTCCTGGCACGTCGTTAGC
+
CCCCCFGF@FEGFGGGGGGGGGGGGGGGGGGGGGGGGGGGGG7CGGGGGGGGGGGGGGFGGG7FCF>F,C,EFFAFGGGGGGGGC?FD6F=BFGGGGGCFCGGGDFGGGFFGFFGGGDG88CEGGGGG@CCGGG8E=D=FE663+D?@C?FFGD=9FFDEGGFGGCCEDEEGED2/*8CE6@D*63,7;F*)8E8*;BBEEEG3CD)62<9E(786)(:=>GF((:486D>2(,5<AB;EE(-.)5))9FD(((--9,4(.(2.9CD9481,.).:2@:97>F((4(4(8134(3.0),*2
@M03364:396:000000000-C9LGT:1:1101:25288:9604 2:N:0:10
GGACTACTCGGGTTTCTAATCCTGTTCGCTCCCCACGCTTTCGCTCCTCAGCGTCAGTAACGGCCCAGAGACCTGCCTTCGCCATCGGTATTCCTCCAGATCTCTACGCATTTCACCGCTACACCTGGAATTCTACCTTCCTCTCACCTACTCTAGCCTAACAGTATCAGATGCCGTTCCCAGGTTAAGCCCGGGGCTTTCACATCTGACTTATCAAGCCACCTACGCTCGCTTTACGCCCAGTAATTCCTATTAACGCTTGCACCCTCTGTCTTACCGCGGCTGCTGGCACAGCGTTCGC
+
CCCCCGGGGGGGGGGGGG<FGGGGGGGGGGGGGGGGGGGGGGGGGGGGGGGGGGGGGGGGGGGGGGGGGGGGGGGGGGGGGGGGGGGGGGGGGGGGGGGGGGFGGGGGGGCEGGGGGGGGGGGGGGGGEGGGGGGGGBDFGGGFGCGGGFGE=EFFGG9E8FFGGGGGGG?FFGFGGEGGGFGCGG9>FFFGDGGGGGGGGEGFGF9E<FBGF:A<FFGGDGBFEC>>0C@F:DD4EFGGGFDFF)<CFD+.:A2<F?;<::F)7CD?B1::2:A>AC8>66;09???B:(837(08)(11
@M03364:396:000000000-C9LGT:1:1101:24463:9634 2:N:0:10
GGACTACTAGGGTATCTAATCCTGTTTGCTACCCACGCTTTCGAGCCTCAGTGTCAGTATTATGCCAGAAGGCTGCCTTCGCCATCGGTATTCCTCCAGATCTCTACGCATTTCACCGCTACACCTGGAATTCTACCTTCCTCTCACATACTCTAGCTCTACAGTTTCAGATGCAGTTCCCAGGTTAAGCCCGGGGATTTCACATCTGACTTATAGAGCCACCTACGCTCCCTTTACGCCCAGTAATTCCGATTAACGCTTGCACCCTCTGTATTACCGCGGCTGCTGGCCCAGAGTGAGC
+
CCCCCGGGGGGGGGGGGGGGGGGGGGGGGGGGGGGGGGGGGGGGGGGGGGGGGGGGGFGGGGGGGGGGGGGGGGGGGGGGGGGGGGGGFGGFGGGGGGGGFGGGGGGGGGGGGGGGGGGDEGGGGGGGGGDFGGGGGGFGGGGFGGGFGFGFGFGFGGGGGGFGGGGGGGGGFEDFGFGGG9DFGGGEFDDGGGGGDGGGGFGC7AFE7CEFE>DACEFGFGFFF8ABFD9BDFFFFFGGGFFFACEFFGF5>?DEF?FF@DFEGGG;<6;<<?EE<B1:9>349:07??(4(8(89*-27
@M03364:396:000000000-C9LGT:1:1101:10797:9634 2:N:0:10
GGACTACTGGGGTATCTAATCCTGTTCGCTCCCCACGCTTTCGCTCCTCAGCGTCAGTGACGGCCCAGAGACCTGCCTTCGCCATTGGTGTTCTTCCCGATATCTACACATTCCACCGTTACACCGGGAATTCCAGTCTCCCCTACCGCACTCAAGCCCGCCCGTACCCGGCGCGGATCCACCGTTAAGCGATGGACTTTCACACCGGACGCGACGAACCGCCTACGAGCCCTTTACGCCCAATAAATCCGGATAACGCTTGCACCCTACGTATTACCGCGGCTGCTGGCACGTAGTTAGC
+
CCCCCGGGGGGGGGGGGGGGGFGGGGGGGGGGGGGGGGGGGGGGGGGGGGGGGGGGGGGGGGGGGGGGGGGGGGGGGGGGGGGGGGGGFGGGGGGGGGGGGGGGGGGGGGGGGGFGGGGGGGGGGGGGGGGGGGGGGGGGGGGFGGGGGFGFGDGFGGGGGGFGGGGGGGEGFDBGE4CG6FG:BEF=FFEDGGGCFGGGGCF<FDEFFGFD18C>D>EE799<6C:><DBF?F:9BFCGGBF0/<44?GCB(8:<F?6?<<F<FCDFFF<3)6:<2C:F9>FF;63:??(8??()./)20
@M03364:396:000000000-C9LGT:1:1101:23310:9637 2:N:0:10
GGACTACTGGGGTTTCTAATCCTGTTCGCTCCCCACGCTTTCGCTCCTCAGCGTCAGTAACGGCCCAGAGACCTGCCTTCGCCATTGGTGTTCTTCCCGATATCTACACATTCCACCGTTACACCGGGAATTCCAGTCTCCCCTACCGCACTCACGCCCGCCCGTACCCGGCGCGGATCCCCCGTTAAGCGATGGACTTTCACACCGGACGCGCCGAACCGCCTACGAGCCCTTTACGCCCAATCAATCCGGATCACGCTTGCACCCTCCGTATTCCCGCGGCTGCTGGCACGTCTGCCGC
+
CCCCCGGGGGGGGGGGGGGGGGGGGGGGGGGGGGGGGGGGGGGGGGGGGGGGGGGGGGGGGGGGGGGGGGGGGGGGGGGGGGGGGGGGGGGGGGGGGGGGGGGGGGGGGGGGGFGGGGGGGGGGGGGGGGGGGGGAFGGGGGEFGGGGGFGAFD+;FGGGGGFCFGGGGGGEAE@GC?CF*=8*=C*/:<87>C879FFGGCB)>>B3(91*-0/,73CE1C6(4A10:C>2(4:)<1CEE?:?55829479::18F:?:?FG3CFD?(-1,:33:>@?>>;>018:4?:034(47)*)1)
@M03364:396:000000000-C9LGT:1:1101:27061:9671 2:N:0:10
GGACTACCGGGGTTTCTAATCCTGTTTGCTACCCACGCTTTCGAGCCTCAGTGTCAGTATTATGCCAGAAGGCTGCCTTCGCCATCGGTATTCCTCCAGATCTCTACGCATTTCACCGCTACACCTGGAATTCTACCTTCCTCTCACATACTCTAGCTCTACAGTTTCAGATGCAGTTCCCAGGTTAAGCCCGGGGATTTCACATCTGACTTATAGAGCCACCTACGATCCCCTTACGCCCAATGAATCCGGATAACGCTCGCACCCTACGTATTACCGCGGCTGCTGGCCCGTCGTTCGC
+
CCCCCGGGGGGGFGGGGGGGGGGDGGGFGGGGGGGGGGGGGGGGGGGFCGGGGGGGGFFFGGGGGGGGGGGGGCGGGGGGGGGGGGGGCGGGGGFGGGGGDGFGGGGGGGEGGGFGGGDDGFFGC8ECEGGGGGGEFE+EFFGFGGGGCFGFFEGFF=FGGG@FFEFGFFEGFGEGGFFGFFGFFF<9FDDDCGEEGGGG7AGEDFFCEGEEAFFECEGCBGD2>>7*0;=((7>BBDCFG?13)9.);DD>FF6>F06;;:89DCD:(443)5>)63199>6706?>BF((1-()8)(>D
@M03364:396:000000000-C9LGT:1:1101:4816:9680 2:N:0:10
GGACTACCGGGGTTTCTAATCCTGTTTGCTACCCACGCTTTCGAGCCTCAGTGTCAGTATTATGCCAGAAGGCTGCCTTCGCCATCGGTATTCCTCCAGATCTCTACGCATTTCACCGCTACACCTGGAATTCTACCTTCCTCTCACATACTCTAGCTCTACAGTTTCAGATGCAGTTCCCAGGTTAAGCCCGGGGATTTCACATTCAACTTAACAAACCACCTACGCTCCCTTTACGCCCAGTAATTCCGATTAACGCTTGCACCCTCTGTATTACCGCGGCTGCCGGCACAGCGTTAGC
+
CCCCCGGGGGGGGGGGGGGGGGGGGGGGGGAFGGGGGGGGGGGGGGGGCGGFFGGGGGGGGGGGGGGGFFGGGGGGGGGGGGGGGGGGGGGGGFGGGGGGGGGGDGGGGGEGGGGGGGGGGGGFGGGGFGGGGGGGGGGGGGGFGGGG9?FEGFCDFFG8EGFGADFGGGGGDFEGGFGGGFGFDF>>FFGGGGGGGEFGG@A5CAFEEGFGFBGFGFGGFF=@BBAE2C2BBEEFFFGGGF;1A6<3AGC;DDF)+/62;=C3FGGFF(4<44AA<A232,4;-2((-3(42?.).)(1*
@M03364:396:000000000-C9LGT:1:1101:23944:9684 2:N:0:10
GGACTACAAGGGTTTCTAATCCTGTTTGCTACCCACGCTTTCGAACCTCAGTGTCAGTATGATGCCAGAAGGCTGCCTTCGCCATCGGTATTCCTCCAGATCTCTACGCATTTCACCGCTACACCTGGAATTCTACCTTCCTCTCACATACTCTAGCTCTACAGTTTCAGATGCAGTTCCCAGGTTAAGCCCGGGGATTTCACATCTGACTTATAGAGCCACCTACGCTCCCTTTACGCCCAGTAATTCCGATTAACGCTTGCACCCTCTGTATTACCGCGGCTGCTGGCACAGATTTAGG
+
CCCCCGGGG9FEGFGGGFCEGGGFGCGGGGGFGGFGGGGEGAFGGGGCDGEFGGGGDGFGGFGFFFFFGGGGCGFCGGGGGGGGGGGGGFGFGGGGGGFGGGGGGGGGDDEFGFEGGGGGGEF<EFEFGGG,EAFBD:DEFGD+=EG9EDE=FFGF9FGGGGFGGAFGGGFCFC6DGB3CDEFGGD<DF<8=?EEGDGEGECFEDFFFFGFACB7;;=FFEFD9C:-?9;5->EECE2ECF@D@+9CEFG4(:;04+(633387F8D(6/6CEFC)7?<(42-4>(,.5,.<(((1*1):*
@M03364:396:000000000-C9LGT:1:1101:9094:9693 2:N:0:10
GGACTACCGGGGTTTCTAATCCTGTTCGCTCCCCACGCTTTCGCTCCTCAGCGTCAGTAACGGCCCAGAGACCTGCCTTCGCCATTGGTGTTCTTCCCGATATCTACACATTCCACCGTTACACCGGGAATTCCAGTCTCCCCTACCGCACTCAAGCCCGCCCGTACCCGGCGCGGATCCACCGTTAAGCGATGGACTTTCACACCGGACGCGACGAACCGCCTACGCGCCCTTTACGCCCAATAAATCCGGATAACGCTTGCACCCTACGTATTACCGCGGCTGCTTGCACGCAGTTCGC
+
CCCCCGGGGGGGGGGGGGGGGGGGGGGGGGGGGGGGGGGGGGGGGGGGGGGGGGGGGGGGGGGGGGGFGGGGGGGGGGGGGGGEGGGGFGGGGGGGGGGGGGGGGGGGGGGGGGGGGGGGGGGGGGGGGGGGGGGGFGGGGGGFGGGGGFG@FFGFGGGGGGFGGGGGGGGG>FBG=BGG+CFCFEB?FGGDFGGCFFGGG)<4C:DFFGFG97C9>9=E9DFF?F?)3<9;>?B<BFGGGF?0?29<FGG9<?BFF6>?42;)7CD<(84,.5?24C:>(-3>BF?)7?)5:(,)00)>C
@M03364:396:000000000-C9LGT:1:1101:22465:9693 2:N:0:10
GGACTACCGGGGTTTCTAATCCTGTTCGCTCCCCACGCTTTCGCTCCTCAGCGTCAGTAACGGCCCAGAGACCTGCCTTCGCCATTGGTGTTCTTCCCGATATCTACACATTCCACCGTTACACCGGGAATTCCAGTCTCCCCTACCGCACTCCAGCCCGCCCGTACCCGGCGCAGATCCACCGTTGGGCGCTGGACTTTCCCACCGGACGCGACGAACCGCCTACGAGCCCTTTACGCCCAATCAATCCGGATAACGCCCGCCCCCTACGTATGACCGCGGCTGCTGCCCCGTCGTTCGC
+
CCCCCGGGGGGGGGGGGGGGGGGGGGGGGGGGGGGGGGGGGGDGGGGGGGGGGGGGGGGGGGGGGGGGGGGGGGGGGGGGGGGGGGGFEGGGGGGGGGGGGGDGGGGGGGGGGGGGGGEDGGGGGGGGGGGGGGGGADFGGGGFFGGGGDGFGFGFFGGGGGFGF89>D>CC)4:?:FFGFGFECE*/8C8)9C/*;EGGF)C)7>B9>G97-0:2C>GGBGF(-24.-9>FBF?4:?GGGF:()5.-999((,44?<F(-,1(1?D,,:B72<()6<2939049?)8)(.27635@D017
@M03364:396:000000000-C9LGT:1:1101:20827:9727 2:N:0:10
GGACTACCGGGGTTTCTAATCCTGTTTGCTACCCACGCTTTCGAACCTCAGTGTCAATATGATGCCAGAAGGCTGCCTTCGCCATCGGTATTCCTCCAGATCTCTACGCATTTCACCGCTACACCTGGAATTCTACCTTCCTCTCACCTATTCTAGCCTAACAGTTTCAGATGCAGTTCCCAGGTTAAGCCCGGGGATTTCACATCTGACTTATAGAGCCACCTACGCTCCCTTTACGCCCAGTAATTCCGCTTCACGCTTGCACCCTCTGTATTCCCCCGGCTGCTGGCACTACGTTAGC
+
CCCCCGGGGGGGGEGGGFCEFDEGEGGGGGGGGGGEDFECFG,CEFFFGGGFGGDG@EFGF,CFCGGG<CFCFF@FEFDAFGGFGGGGC,DFGFGGF@@<FADFCFGFEE@FGG,??>=8=FDF,=F8B,C8?FFGGGGGG9,@DFF44;=;@*+54DFDD=DDDFGG,3B=FA*6@9=CD9A766C51,D++9:E*@DCF*3;+;F;;DAF*+,221D?;F=BBB>E=C@==8>*9=EGG0:6C3<)@DG?6?67=6,/3;B)05<(-(5::A5).+(--44((()443(),)()7.(1:
@M03364:396:000000000-C9LGT:1:1101:19353:9730 2:N:0:10
GGACTACTCGGGTATCTAATCCTGTTCGCTCCCCACGCTTTCGCTCCTCAGCGTCAGTAACGGCCCAGAGACCTGCCTTCGCCATTGGTGTTCTTCCCGATATCTACACATTCCACCGTTACACCGGGAATTCCAGTCTCCCCTACCGCACTCAAGCCCGCCCGTACCCGGCGCGGATCCACCGTTAAGCGATGGACTTTCACACCGGACGCGACGAACCGCCTACGAGCCCTTTACGCCCAATACATCCGGATAACGCTTGCACCCTACGTATTACCGCGGCTGCTGGCCCGTCGTTCGC
+
CCCCCGGGGGGGGGGGGGGGGGGGGGGGGGGGGGGGGGGGGGGGGGGGGGGGGEGGGGGGGGGGGGGGEGGGGGGGGGGGGGGGGGGGGFGGGGGGGGGGGGGGFFGGGGGGGGGGGGFDGGGFFGGGDGGGGGGGGFCFGGGFGGG>E?EBFFGFGGGGGGFGEGGDGGGGFGFG56CFFFGDEGF?FFDDGGE6CFFGGFG3CD344D>E>):359GGFGFF6:8)37>?3<:>>?GGE11::)56@GD6663<?1-,8:F2FFG<?:?<2A:B<23199;69::3846:>;,)))(/1
@M03364:396:000000000-C9LGT:1:1101:13506:9754 2:N:0:10
GGACTACCGGGGTTTCTAATCCTGTTCGCTCCCCACGCTTTCGCTCCTCAGCGTCAGTAACGGCCCAGAGACCTGCCTTCGCCATTGGTGTTCTTCCCGATATCTACACATTCCACCGTTACACCGGGAATTCCAGTCTCCCCTACCGCACTCCAGCCCGCCCGTACCCGGCGCGGATCCACCTTTAAGCGATGCACTTTCACACCGGACGCGACGAACCGCCTTCGAGCCCTTTACGCCCAATAAATCCGGTAAACGCTTCCACCCTACGTCTTCCCGCGGCTGCTGGCCTGCTGTTCGC
+
CCCCCGGDFDGGGGGGGFEFFGGFFFFEEGGGGGGDGGGGGGGGGGGGGGFGGGGGGGGGGGGGFGFGGGGFFGFGGFGGGCGGGEEFFD<F9EFFEA7FCGGGFGFGGGGGCEFFGGGGEBFFGDDGGGGGGGGDFG9DEFGFFFGGG5C5F)=5FD:CECEDGE5CGEGG5<:DCDGG+>C+3+??FC*:7=*3:CFDGFFDG:B>BD,:3)2(14EG6DB((3()(17??475<0?ED(-1)4A<FGGB,(()0(3(4(<6D>7:(31((.,).2((,(((-().(2()4(,)06439
@M03364:396:000000000-C9LGT:1:1101:10823:9758 2:N:0:10
GGACTACAGGGGTATCTAATCCTGTTTGCTCCCCACGCTTTCGCACCTCAGTGTCAGTATCAGTCCAGGTAGTCGCCTTCGCCACTGGTGTTCCTTCCTATATCTACGCATTTCACCGCTACACAGGAAATTCCACTACCCTCTACCATACTCTAGCTTGCCAGTTTTGGATGCAGTTCCCAGGTTGAGCCCGGGGATTTCACATTCAACTTAACAAACCACCTACGCGCGCTTTACGCCCAGTAATTCCGATTAACGCTTGCACCCTCCGTATTCCCGCGGCTGCTGGCCCAGAGTTAGC
+
CCCCCGGGGGGGGFGGGGGGGGGGGGGGGGGGGGGGGGGGGGGGGGGGGGGGGGGGGGGGGGGGGFGGGGGGGGGGGGGGGGGGGGGGFFGGGGGGGGGGGGGGGGGGGGGGGGGGGGGGGGGGGGGGGGGGGGGFGFGGGGGFFGGFFFGFGFGFGGA?FGFGGGDFFGGGFGEDGFFGGGFFGGGFFFGGGGGGDGGGGFGEFFFFFGFGF6FCFFGF>G>BEGFEFG>BF;?EEFGDGFFF6?CFFGG6;?04FB9((4@?GGGFB1--23346@:6-42226:?B6(((.(006):*
@M03364:396:000000000-C9LGT:1:1101:12303:9764 2:N:0:10
GGACTACCCGGGTATCTAATCCTGTTTGCTACCCACGCTTTCGAGCCTCAGTGTCAGTATTATGCCAGAAGGCTGCCTTCGCCATCGGTATTCCTCCAGATCTCTACGCATTTCACCGCTACACCTGGAATTCTACCTTCCTCTCACATACTCTAGCTCTACAGTTTCAGATGCAGTTCCCAGGTTAAGCCCGGGGATTTCACATCTGACTTCTAGAGCCACCTACGCTCCCTTTACGCCCAGTAATTCCGATTAACGCTTGCACCCTCTGTATTCCCGCGGCTGCTGGCCCGGATTTAGC
+
CCCCCGGGGGGGGDGGGGGGGGGGGGGGGGEGGGGGGGGGGGGGGGGGGGGGGGGGGGGGGGGGGGGGFGGGGGGGGGGGGGGGGGGGGGGGGGGGGGGGGGGGGGGGGGGGGGGGGGG>EGFGGGGGFGGGGGGGGGGGGGGFGGG@FFGFEEFFGFGFAFFGGGGGGGGGFFFGGFGGGGGGFGDDFFGGGGGGGGGGGFGFGFFFFGF;*=,0?CGGEFDFFGAF9DB9@=EEFFGGGFFF8??EFFD(670?F6@D;?C7CFG@D649<EE3<9429019BB?05:16(-())*-:>
@M03364:396:000000000-C9LGT:1:1101:4928:9771 2:N:0:10
GGACTACACGGGTATCTAATCCTGTTCGCTCCCCACGCTTTCGCTCCTCAGCGTCAGTAACGGCCCAGAGACCTGCCTTCGCCATTGGTGTTCTTCCCGATATCTACACATTCCACCGTTACACCGGGAATTCCAGTCTCCCCTACCGCACTCAAGCCCGCCCGTACCCGGCGCGGATCCACCGTTAAGCGATGGACTTTCACACCGGACGCGACGAACCGCCTACGAGCCCTTTACGCCCAATAAATCCGGATAACGCTTGCACCCTACGTATTACCGCGGCGTCTGGGCCGTAGTTAGC
+
CCCCCGGGGGGGGGGGGGGGGGGGGGGGGGGGGGGGGGGGGGGG>GGGGGGGGGGGCFGCEGGGGGGGGG?FGFGGGGGGGGGGGGGGGGGGGFGGFGGGGEGGGGGGGGGGGGGGGGGGGFFGGGGGGCGGGGC?DFFGFGGFGGGGGFGFGFGFGGGGGGDGGGGGGGGGFGBGCBGGGGGGGGC(;C8CDGGGGGGGGCGFGFF;6D9GFDE;5;GGFGF:3A<51<9FFFFFFFGGGB??<A>4@GG>(,39FBFFFBA37FGF:BB<)6:<AGB;196((4(-4.(-3((00*)00
@M03364:396:000000000-C9LGT:1:1101:15497:9773 2:N:0:10
GGACTACCGGGGTTTCTAATCCTGTTCGCTCCCCACGCTTTCGCTCCTCAGCGTCAGTAACGGCCCAGAGACCTGCCTTCGCCATTGGTGTTCTTCCCGATATCTACACATTCCACCGTTACACCGGGAATTCCAGTCTCCCCTACCGCACTCAAGCCCGCCCGTACCCGGCGCGGATCCACCGTTCAGCGATGGACTTTCACACCGGACGCGACGAACCGCCTACGAGCCCTTTACGCCCAATAAATCCGGATAACGCTTGCACCCTACGTATTACCGCGGCTGCTGGCACGTAGTTAGC
+
CCCCCGFGGGGGGGGGGGGGGGGGGGGGGGGGGGGGGGGGGFGGGGGGGGGGGGGGGGGGGGGGGGGGGGGGGGGGGGFGGGGGGFGGGGGGGGGGGGGGGGGGGGFGGGGGGGGGGGGDGGGGGGGGFGGGFGGGGGGGFDGFGGFCE>G9>CFAGCGDGDEGGEEEGGGGFGFGDFGGFGFFBE,6@FC<CEEGFFFFFFG9FEF>;D9C>3C>D(8EB:>F6A?.8)44<0?FF(8:?:1<<A<AFGG>0:34F:9:F1;.9ED1(44.)6469F,3100(6628((.532:@DF4D7
@M03364:396:000000000-C9LGT:1:1101:13145:9784 2:N:0:10
GGACTACTGGGGTATCTAATCCTGTTTGCTACCCACGCTTTCGAGCCTCAGTGTCAGTATTATGCCAGAAGGCTGCCTTCGCCATCGGTATTCCTCCAGATCTCTACGCATTTCACCGCTACACCTGGAATTCTACCTTCCTCTCACATACTCTAGCTCTACAGTTTCAGATGCAGTTCCCAGGTTAAGCCCGGGGATTTCACATCTGACTTATAGAGCCACCTACGCTCCCTTTACGCCCAGTAATTCCGATTAACGCTTGCACCCTCTGTATTACCGCGGCTGCTGGCACAGAGTTAGC
+
CCCCCGGGGGGGGGGGGGGGGGGGGGGGGGGGGGGGGGGGGGGGGGGGGGGEGGGGGGGGGGGGGGGGGGGGGGGGGGGGGGGGGGGGGGGGGGGGGGGGGGGGGGGGGGGGGGGGGGGGGGGGGGGFFGGGGGGGGGGGGGGFGGGGGFGFGFGFGFGGGGFGGGGGGGGGFGFGGFGGGGGGGGCEFGGGGDDGGGGGGCGFFFFEEGFG@BAACEGGBGFFFFFFFGBDFEFFEDGFFD=E8CFCFGC@@02CFF@?7?C3FCGDF5;<)9CCEG;;>FF>F?04:B0<4?:)/*)::
@M03364:396:000000000-C9LGT:1:1101:20106:9808 2:N:0:10
GGACTACACGGGTTTCTAATCCTGTTCGCTCCCCACGCTTTCGCTCCTCAGCGTCAGTATCGGCCCAGAGACCCGCCTTCGCCACCGGTGTTCCTCCTGATATCCGCGCATTTCACCGCTACACCTGGAATTCTACCTTCCTCTCACCTATTCTAGCCTAACAGTATCAGATGCAGTTCCCAGGTTAAGCCCGGGGATTTCACATCTGACTTATCAAGCCACCTACGCTCGCTTTACGCCCAGTCATTCCGATTAACGCTTGCACCCTCTGTCTTCCCGCGGCTGCTGGCACAGCTTTAGC
+
CCCCCGGGGGGGGGGGGGGGGGGGGGGGGGGGGGGGGGGGGGGGGGGGGGGGGGGGGGGGGGGGGGGGGGGGGGGGGGGGGGGEGFGGFGGGGGGGGGGGGGGGGGGGGGGGGGGGGGGGGFFFGGGGGGGGGGGGGGFGFGEFGGGGGFGFGEFFFGFGGGFGGGFGGFCAFFFGGFFFGGGFGE,>CFCFGGGGGGGGGFGFGFFFCF494BGFFEGGFGFDEB;DDC>BF;DEE;GEG??B*4<AFGF:F:?DF:>?B?C?GEG???4>):2)6;4416>96??F??(<0(,)/8)::
@M03364:396:000000000-C9LGT:1:1101:15292:9844 2:N:0:10
GGACTACCGGGGTATCTAATCCTGTTTGCTACCCACGCTTTCGAGCCTCAGTGTCAGTATCAGTCCAGGTAGTCGCCTTCGCCACTGGTGTTCCTTCCTATATCTACGCATTTCACCGCTACACAGGAAATTCCACTACCCTCTACCATACTCTAGCTTGCCAGTTTTGGATGCAGTTCCCAGGTTGAGCCCGGGGATTTCACATTCAACTTAAAAAACCACCTACGCGCGCTTTACGCCCAGTAATTCCGATTAACGCTCGCCACCTACGTATTACCGCGGCCGCTGGACCGTACTTAGC
+
CCCCCGFGGGGGGFGGGGGGGGGGGGGGGGGFGGGGGGGGGGGEFGGGGGGGGGGGGGGGGGGGGGGGGGGGGGGGGGGGGGGEGGGGCFFGFGGGGGGGGGGGGGGGGGGGGGGGGGGGGGGGGGGCGGGGGGGGFEFGGGGFGGFDGFGFGFGFFFGGGGFGACCBFGGFDFDDGFGFGGGCE?<5D8FGGGGGDE?CEEGC7FFECGFGFF,:>@GGFGFBBCDF>C16:(6>EFGGGD?EF24<?G436B6A=:9(34:99CF7(.38)-(-6<2(-,(((-(-4(4(3(-))/60:
@M03364:396:000000000-C9LGT:1:1101:8321:9858 2:N:0:10
GGACTACAGGGGTATCTAATCCTGTTCGCTACCCATGCTTTCGAGCCTCAGCGTCAGTTGCAGACCAGAGAGCCGCCTTCGCCACTGGTGTTCTTCCATATATCTACGCATTCCACCGCTACACATGGAGTTCCACTCTCCTCTTCTGCACTCAAGAAAAACAGTTTCCGATGCAGTTCCTCGGTTAAGCCGAGGGCTTTCACATTAGACTTATTTTTCCGCCTGCGCTCGCTTTACGCCCAATAAATCCGGACAACGCTTGCCACCTACGTCTTACCGCGGCTGCTGGCACGTTGTTAGC
+
CCCCCGGGGGGGGGGGGGGGGGGGGGGGGGGGGGGGGGGGGGGGGGGGGGGGGGGGGGGGGGGGGGGGGGGGGGGGGGGGGGGGGGGGGGGGGGFGGGDGGGGGGGGGGGGGGGGGGGGGGGGGGGGGFGGGGGGGGGGGGGGFGGGGGFGEGBGFF=FGFGFGFCFGGEEGEGFGGFGGCFCFGG>ACFGGDGGGGGFFFFGFFFFF?FFG4BEAFFGGFGFFBE=ABGFFFFFFEFGEGF@FFF)7ADD;FB(4),96:?G3:FF4:::<(.4<:<(7,4313<7:??1?F:(08.)::
@M03364:396:000000000-C9LGT:1:1101:13463:9876 2:N:0:10
GGACTACACGGGTTTCTAATCCTGTTCGCTACCCATGCTTTCGAGCCTCAGCGTCAGTTGCAGACCAGAGAGCCGCCTTCGCCACTGGTGTTCTTCCATATATCTACGCATTCCACCGCTACACATGGAGTTCCACTCTCCTCTTCTGCACTCAAGAATGACAGTTTCCGATGCAGTTCCACGGTTGAGCCGTGGGCTTTCACATCAGACTTATCATTCCGCCTGCGCTCGCTTTACGCCCAATAAATCCGGACCACGCTTGCCCCCTACGTATTACCGCGGCTGCCGGCCCGTCTTTCGC
+
CCCCCGGGGGGGGGGGGGGGGGGGGGGGGGGGGGGGGGGGGGGGGGGGGGGGGGGGGGGGGGGGGGGGGGGGGGGGGGGGGGGGG,FGCFGGGGGGGGGGGGGGGGGGGGGGGGGGGGGGGGGGGGGGDFGGGGGGGGGGGGGFGGGGGFGFGFGF>DGGGGFGGGGGFGGGFGFGGFGGCD=CEEFBFFGGGGGGGGFGGFGFFFBF3F=GEFGFGFGGEGFF(6(8(2/63?@CF@EGG@;;F=3.1><((-487296<<C:*;C0(6(43AB)6<47(4,(((((-3219920.*-19
@M03364:396:000000000-C9LGT:1:1101:28461:9878 2:N:0:10
GGACTACAAGGGTATCTAATCCTGTTTGCTACCCACGCTTTCGAACCTCAGTGTCAATATGATGCCAGAAGGCTGCCTTCGCCATCGGTATTCCTCCAGATCTCTACGCATTTCACCGCTACACCTGGAATTCTACCTTCCTCTCACCTATTCTAGCCTAACAGTATCAGATGCAGTTCCCAGGTTAAGCCCGGGGATTTCACATCTGACTTATCAAGCCACCTACGCTCGCTTTACGCCCAGTAATTCCGATTGACGCTTGCACCCTCTGTATTACCGCGGCTGCTGGCACAGAGTTCGC
+
CCCCCGGGGGGGGFGGGGGGGGGFGGGGGFFGGGGGGGGGGGG?EFGEEGGFGGGGGGGG,CFEFGGG@EFGGFFGGGGGGGGGGGGG7EFGGGGGGGGGGGGG8@EFGDGGGGFFGGGGGGGGGGGFGEFGGGGFGF8FGGGFGGD8=*A*,*+=7DDG8FFGGGGGFGCFBFD8AFGGGGG+@F,>;<8+@GGG+@EGGFFEFFFF=FCG5+,*286FDGF@C859<D>B4=BFFFGGG2@7+9<?FF48<<()8611<@F37B*3135<..93)3443740764)4<<>(2()9=)97
@M03364:396:000000000-C9LGT:1:1101:5275:9882 2:N:0:10
GGACTACCAGGGTATCTAATCCTGTTTGCTACCCACGCTTTCGAGCCTCAGTGTCAGTATTATGCCAGAAGGCTGCCTTCGCCATCGGTATTCCTCCAGATCTCTACGCATTTCACCGCTACACCTGGAATTCTACCTTCCTCTCACATACTCTAGCTCTACAGTTTCAGATGCAGTTCCCAGGTTAAGCCCGGGGATTTCACATCTGACTTATAGAGCCACCTACGCTCCCTTTACGCCCAGTAATTCCGATTAACGCTTGCACCCTCCGTATTACCGCCGCTGCTGGCACAGGTTTAGC
+
CCCCCGGGGGGGGCGGGGGGGGGGGGGGFGGGGGCGGGGGGGGFFGGGGGGFFGGGGGGGGFGAFGGGFGCGGGFGGGGGGGGGGGGGFCGGGF9FFFEFGGGGGGCFGGGGGGGGGGGGGDGGGFGGGGGGGG8FG:+FFDGFFAF@;?ADFB?DG=FCFGFG=FGA=E;=DFFGDFGG9@A7@E<6DFGGGGGG6CGGGEGFGFBEEFEC;BCEGFGD5DDFFG=>2@9)):@;E9CGG@9>FEEFFG8(2((9F<@D1=C)6CD?F(.6(/().7(((.7>FB7:??(5(4.***,20
@M03364:396:000000000-C9LGT:1:1101:8210:9886 2:N:0:10
GGACTACAAGGGTATCTAATCCTGTTTGCTACCCACGCTTTCGAGCCTCAGTGTCAGTATTATGCCAGAAGGCTGCCTTCGCCATCGGTATTCCTCCAGATCTCTACGCATTTCACCGCTACACCTGGAATTCTACCTTCCTCGCACATACTCTAGCTCTACAGTTTCAGATGCAGTTCCCAGGTTAAGCCCGGGGATTTCACATCTGACTTATAGAGCCACCTACGCTCCCTTTACGCCCAGTAATTCCGATTAACGCTTGCACCCTCCGTATTACCGCGGCTGCTGGCACAGATTTCGC
+
9BCCCGGGGGGGGFGGGGGGGFGGG<FGGGGGGGGGGGGGGGGGGGGGCFGEEFGFFFGGGGGGGGGGEGGGGCFGGGG,:CGGGGGGF@FFGGGGGFGGFGFG8EGGGGGGGGGGGGGGGGGGGGGGGGDFGGGGG@DGGGG*=EGGG9FEEDFFFGGG9FFGGFGGGGCFFD6FGFGFFFFDFF9=FGDDDGGGDGGFCEGF75+;7DFGFFGCD7DFEGBBBEFBDGA=BB@CEFGGG2@E+8?CFG<1<;@);;;??FFE4FG<D(,121>D<3492914;F0286(5.45*=6)2*
@M03364:396:000000000-C9LGT:1:1101:25075:9891 2:N:0:10
GGACTACAGGGGTATCTAATCCTGTTTGCTACCCACGCTTTCGAGCCTCAGTGTCAGTATTATGCCAGAAGGCTGCCTTCGCCATCGGTATTCCTCCAGATCTCTACGCATTTCACCGCTACACCTGGAATTCTACCTTCCTCTCACCTACTCTAGCTCTACAGTTTCAGATGCAGTTCCCAGGTTGAGCCCGGGGATTTCACATCTGACTTATAGAGCCACCTACGCTCCCTTTACGCCCAGTACTTCCGATTAACGCTTGCACCCTCGGTATTCCCGCGGCTGCTGGCACGGCGGTCGC
+
CCCCCGFGGGGGGGGGGGGGGGGGGGGGGGAGGGGGGGGGGGGFGGGFGGGFGGGGGGGFFFFGGGGGFFFCCEGGGGGGGGGGEFGGGFGGGGGGGGGGCFGGGGGGGGG@BDGGGGGGGGGGGGGGFGA:FFGGGGFGG@DFFFC4,;FEGC?DD=DFFGFFGGGA==,,8:DGGFGG?,=CFG,8?CDCDGGG6EGFG<FEFFFA*=CF>6,;@7ECCGCDFFAA7DA=@;ECC5EGG>9.1*95@F37;;0)1668;?C3DFG;?((((-6)6<60,27171)).1,5(((0).-CC
@M03364:396:000000000-C9LGT:1:1101:21675:9900 2:N:0:10
GGACTACCGGGGTTTCTAATCCTGTTCGCTCCCCACGCTTTCGCTCCTCAGCGTCAGTAACGGCCCAGAGACCTGCCTTCGCCATTGGTGTTCTTCCCGATATCTACACATTCCACCGTTACACCGGGAATTCCAGTCTCCCCTACCGCACTCACGCCCGCCCGTACCCGGCGCGGATCCACCGTTAAGCGATGGACTTTCACACCGGACGCGACGAACCGCCTACGAGCCCTTTACGCCCAATAAATCCGGATCACGCTTGCACCCTACGTATTACCGCGGCTGCTGGCCCGGACTTAGC
+
CCCCCGGGGGGGGGGGGGGGGGGGGGGGGGGGGGGGGGGGGGGGGGGGGGGGGGGGGGGGGGGGGGGGGGGGGGGGGGGGGGGDFEGGGGGGGGGGGGGGGGGGGGGGGGGGGGGGGGGGGGGGGGGGFGGGGGFADGGFGGEFDGGGE9FFGD+;CGGGGGDGGGGGGGGGEGFGCFGG+CG:CC*2AF8377EFFGGGG)<)955707,*():9CBCE09>0:C?)2C>F?FB>BFGGGFF:)4:)19)7:80:?(1:(3>4CFG?:??F?9:26<84(432;F:):?0?>(())/)*2
@M03364:396:000000000-C9LGT:1:1101:6932:9922 2:N:0:10
GGACTACTCGGGTTTCTAATCCTGTTTGCTCCCCACGCTTTCGCACCTCAGTGTCAGTATCAGTCCAGGTAGTCGCCTTCGCCACTGGTGTTCCTTCCTATATCTACGCATTTCACCGCTACACAGGAAATTCCACTACCCTCTACCATACTCTAGCTTGCCAGTTTTGGATGCAGTTCCCAGGTTGAGCCCGGGGATTTCACATTCAACTTAACAAACCACCTACGCGCGCTTTACGCCCAGTAATTCCGATTAACGCTTGCACCCTCTGGATTACCGCGGCTGCCGGCCCGGAGTTCGC
+
CCCCCGGGGGGGGGGGGGAFGGGGGGGGGGGGGGGGGGGGGGGGGGGGGGGGGGGGGGGGGGGGGGGGGGGGGGGGGGGGGGGGGGGGFGGEFGGEGGGGGGGGGGGGGGGGGGGGGGGGGGGGGGGFGGGGGGGGGEFGGGGFFGG?FFGFGFGFGGGGGGFGGGGFGGGGFFFGFCGGGGFBEGGDFFFGDEGGGGGGGEFFFFA;;CEG*=FACDGGFGF94?>>BGFFF@();?EGE@<@=?EFFG4(6?0:F:>:0:F)>FDFF30))6<24<3-4;F021((49(3(-1)75)>C
@M03364:396:000000000-C9LGT:1:1101:9251:9934 2:N:0:10
GGACTACTGGGGTATCTAATCCTGTTCGCTACCCATGCTTTCGAGCCTCAGCGTCAGTTGCAGACCAGAGAGCCGCCTTCGCCACTGGTGTTCTTCCATATATCTACGCATTCCACCGCTACACATGGAGTTCCACTCTCCTCTTCTGCACTCAAGAAAAACAGTTTCCGATGCAGTTCCTCGGTTAAGCCGAGGGCTTTCACATTAGACTTATTTTTCCGCCTGCGCTCGCTTTACGCCCAATAAATCCGGACAACGCTTGCCCCCTACGTATTACCGCGGCTGCTGGCACAGCTTTCGC
+
CCCCCGGGGGGGGGGGGGGGGGGGGGGGGGGGGGGGGGGGGGGGGGGGGGGGGGGGGGGGGGGGGGGGGGGGGGGGGGGGGGGGGGGGGGGGGGGGGGGGGGGGGGGGGGGGGGGGGGGGGGGGGGGGGGGGGGGGGGGGGGGFGGGFGFGEFDFF:DFFGGFGGGGGGGGGEEEGGFGGGGGGEG:ACFGGGGGGGGGGGFGEGFFFEFFGFFGEGEGG=DFFFFBFFGBFF;DEFDGGG<(58=FFFGD@FFF:F69?1:C?*;D;?B<<2ABA<F4>FFFFFF:D::184:(097)7<
@M03364:396:000000000-C9LGT:1:1101:9609:9937 2:N:0:10
GGACTACTGGGGTATCTAATCCTATTTGCTCCCCACGCTTTCGTGCCTCAGCGTCAGTAACAGGCCAGGCGGCCGCCTTCGCCACTGGTGTTCTTCCATATATCTACGCATTTTACCGCTACACATGGAGTTCCACCGCCCTCTCCTGTCCTCCAGCCTGCCAGTTTCCAAAGCCTGTACCGGTTGAGCCGGTACCTTTCACTTCAGACTTAACCGGCCGCCTACGCACCCTTTAAGCCCAATCATTCCGGATAACGCCCGCCACCCACGTATTACCCCGGCCGCTGGCACGGAGTTCGGC
+
CCCCCGGGEFGGG7FGGGGGGGGAFGGGGGGGGGGGEGGGGGGGGGGGGGGGGGGGGGGFGGGGGGGGGGGGGGGGGGGGGGGGGGGGFGGGGGGGGGGGGGGGGGGGGGGGGGGGGGGGGGGGCFGGGGGGGGGGG:8FGGGFGGGFGFFFGFGFGFGGGGFGGEGGGGGCFGFGGF;FGGD@EG,)9>?C;7EC:FGF78,00+=83CEGFF71C9G5:D;?8*6.1C?(4>2-)6CF54:F)-:AF<9661<?)9(4;7:(9C*4<>F32:49<+((--(((((4((4(((()0*()/
@M03364:396:000000000-C9LGT:1:1101:3346:9945 2:N:0:10
GGACTACTGGGGTATCTAATCCTGTTCGCTCCCCACGCTTTCGCTCCTCAGCGTCAGTAACGGCCCAGAGACCTGCCTTCGCCATTGGTGTTCTTCCCGATATCTACACATTCCACCGTTACACCGGGAATTCCAGTCTCCCCTACCGCACTCAAGCCCGCCCGTACCCGGCGCGGATCCACCGTTAAGCGCTGGACTTTCCCACCGGACGCGACGAACCGCCTACGAGCCCTTTACGCCCAATCAATCCGGTTAACGCTTGCACCCTACGTATTACCGCGGCTGCTGGCCCGGAATTAGC
+
CCCCCGGGGFFGGGGGGGGGGDGGGGFGGGGGGGGGGGGGGGGGGCCGGGFG@FGGGGGGFGGGGGGGFGGGGCEFGGGGGGGGF,FFFGGGFGGGGE,=@FGGGGGG@DGGDEEEFG4=EFGGG@FGGGGGGGGGD,+CD?EF+@E=EAGFGBCBDG+@EEEGG7>E6@EGBG47/8EG6C*:CG:6CC/)1CEC<:FFG)?)*:7((90797E6D(:=2C>B(2(04D>??05<>:GEE?::))..*99((,()*-31::8)96C4(43<)-.<AF(2796;9:72>B1606())0)22
@M03364:396:000000000-C9LGT:1:1101:12700:9946 2:N:0:10
GGACTACACGGGTTTCTAATCCTGTTTGCTACCCACGCTTTCGAGCCTCAGTGTCAGTATTATGCCAGAAGGCTGCCTTCGCCATCGGTATTCCTCCAGATCTCTACGCATTTCACCGCTACACCTGGAATTCTACCTTCCTCTCACATACTCTAGCTCTACAGTTTCAGATGCAGTTCCCAGGTTAAGCCCGGGGATTTCACATCTGACTTATAGAGCCACCTACGCTCCCTTTACGCCCAGTAATTCCGATTAACGCTGGCACCCTTTGTATTACCGCGGCTGCTGGCACTGCTTTAGC
+
CC<<CFEGGGEG@B@FGGGGGGAFGGGGFEGFGGGGGCEGGGGGG,@F@EFGGGGGGEGGGGGGGGFGFEFCFGFDDFDFFG:FGGGG@FCF,C@FGEFC=FGCFGGGGDEGGFFFFGEGEFCG?EFEGGGFGGGFGFFFGFEFFDG@FFGF,;=7BFG89=DFGFGGGGCGFFFCFD=EA@F7EGFD?F@8CEGGCGGCCC@C+;B>EGEFEFFA<CFEE>=B=?5?AC==2*7@=(=:<(7;F5C?+;C(:(3)28@7((;=GGD/()11)/7).244--4((3378(()(()***.*2
@M03364:396:000000000-C9LGT:1:1101:20896:9972 2:N:0:10
GGACTACCAGGGTATCTAATCCTGTTCGCTCCCCACGCTTTCGCTCCTCAGCGTCAGTAACGGCCCAGAGACCTGCCTTCGCCATTGGTGTTCTTCCCGATATCTACACATTCCACCGTTACACCGGGAATTCCAGTCTCCCCTACCGCACTCAAGCCCGCCCGTACCCGGCGCGGATCCACCGTTAAGCGATGGACTTTCACACCGGACGCGACGAACCGCCTACGAGCCCTTTACGCCCAATCAATCCGGATAACGCTTGCACCCTACGTATTACCGCGGCTGCTTGCACGTATTTAGC
+
CCCCCGGGGGGGGGGGGGGGGGGGGGGGGGGGGGGGGGGGGGGGGGGGGGGGGGGGGGGGGGGGGGGGGGGGGGGGGGGGGGGGGFGGDGGGGGGGGGGGGGGGGGGGGGGGGGGGGGG=CFGGGGGGGGGGGGGGGGGGGGGFGGFEGFGFGF6DGGFGGGFGGEGGGGDGFGBGG;EA9CFBCGC<FGE3CGGFGGGGG);5C>B>2D15(0?9<>GG>GFF(24)4D6???FA<?GGGFFF48))9>376:()141223C2FGG6<F<4,6?F<<:BBFB(434)4:38(.,*)*-::
@M03364:396:000000000-C9LGT:1:1101:8156:9972 2:N:0:10
GGACTACTCGGGTTTCTAATCCTGTTTGCTCCCCACGCTTTCGTGCCTCAGTGTCAGTTACAGTCCAGAGAGCCGCCTTCGCAACTGGTGTTCCTCCTAATATCTACGCATTTCACCGCTACACTAGGAATTCCACTCTCCTCTCCTGCACTCAAGTTTCCCAGTTTCAAAGGCTTACTACGGTTGCGCCGTAGCCTTTCACCTCTGACTTACGAAACCACCTACGCACCCTTTACGCCCAGTAATTCCGTATAACGCTAGCCCCCTACGTATTACCGCGGCTGCTGGCACGTAGTTAGCC
+
CCCCCGGGGGGGGCFGGGGGGGGGGGGGGGGGGGGGGGGGGGGGGGGGGGGGGGGGGGGGGGGGGGGGGGGGGGGGGGGGGGGGGGGGFGGGGGGGGGGGGGGGGGGGGGGGGFGGGGGGGGGGGGGGGGGGGGGGGGGGGGGFGGGFFFGFGDDFGFGGGGFGGGGGGGFGFGBGGFGFGEGGGG,:9B6C6EGGGCGGGEF5CFFEEGCG*515DFG>>;5BE:95@D@FFFF;@?CCC,54+97/;F0((3?EF;;FB@?6DG5::::):2<9A8(-49;034,50(31.(.71*)*2
@M03364:396:000000000-C9LGT:1:1101:19519:9979 2:N:0:10
GGACTACTGGGGTTTCTAATCCTGTTCGCTCCCCACGCTTTCGCTCCTCAGCGTCAGTAACGGCCCAGAGACCTGCCTTCGCCATTGGTGTTCTTCCCGATATCTACACATTCCACCATTACACCGGGAATTCCAGTCTCCCCTACCGCACTCAAGCCCGCCCGTACCCGGCGCGGATCCCCCGTTAAGCGATGGACTTTCACACCGGACGCGACGAACCGCCTACGAGCCCTTTACGCCCAATAAATCCGGATAACGCTTGCCCCCTACGTATTACCGCGGCTGCTGGCCCGTATTTAGC
+
CCCCCGGGGGGGGGGGGGGGGGGGGGGGGGGGGGGGGGGGGGGGGGGGGGGGGGGGGGGGGGGGGGGGGGGGGGGGGGGGGGGGGGGGGGGGGGGGGGGGGGGGGGGGGGGGGGGGGGFFGGGGGGGGEGGGGGGGGGGGGGGFGGGGGFGFGFFFGGGGGGFGGGGGGGGGFGFGEEGG6ED7CF78FCCDGGGGGGGGGFGECDBF9GFGFFDBD6GG3DB?:C?BFGFF?FFBF?GGG:1863<6=GG>0:BFFBF??6A(2AD24:<75<BAFG(4;139>?B?7?(86(,)09):7
@M03364:396:000000000-C9LGT:1:1101:26859:9990 2:N:0:10
GGACTACTGGGGTATCTAATCCTGTTTGCTACCCACGCTTTCGAGCCTCAGTGTCAGTATTATGCCAGAAGGCTGCCTTCGCCATCGGTATTCCTCCAGATCTCTACGCATTTCACCGCTACACCTGGAATTCTACCTTCCTCTCACATACTCTCGCTCTACAGTTTCAGATGCAGTTCCCAGGTTGAGCCCGGGGATTTCACATCTGACTTGTCGAGCCACCTACGCTCCCTTTACGCCCAGTCATTCCGATTCACACTTGCGCCCTACGTATTCCCGCGGCTGCTGGCACGTACTCCGC
+
CCCCCGGDCEFGGCFGGGGGGGGFGDGGGC,FFGGGDGGGGGF,FFFF<FFFE<FEE@FFFDGCFGGGDFGGGCFGFEGFFEGGC<BFBFGGGGGGGGGGGGGBFGGFGEGGGGGGGGGGGGFGGFFGBFGGGDG?E,=FGGGFGCG@489*90+08=E?;FFGGGG=DDDGFFDGGDFFG,DD8E,0;DFFDEGGG6DFGFG@?A>E*B=F*45);8EE9?==4:A>2?2B=88>FFGGE0:5=;EEFG9(3;)9@)/8))?(:=D@2<?2..,..339BFF((2))53.58:()0*(15
@M03364:396:000000000-C9LGT:1:1101:27413:9991 2:N:0:10
GGACTACTCGGGTTTCTAATCCTGTTCGCTCCCCACGCTTTCGCTCCTCAGCGTCAGTAACGGCCCAGAGACCTGCCTTCGCCATTGGTGTTCCTCCCGATATCTACACATTCCACCGTTACACCGGGAATTCCAGTCTCCCCTACCGCACTCAAGCCCGCCCGTACCCGGCGCGGATCCACCGTTAAGCGATGGACTTTCACACCGGCCGCGACGAACCGCCTACGAGCCCTTTACGCCCAATAAATCCGGATAACGCTTGCACCCTACGTCTTACCGCGGCTGCTGGCCCGTCTTTAGC
+
CCCCCFGGGGGGGGGGGGDFGGGFGGGGGGGGGGGGGGGGGGGGGGGGGGGGGGGGGGGGGGGGGGGGGGGGGGGGGGGGGGGCEFGGCFGGGEFGGGGGGGGGGGGGGGGGGGGGGGGGGGGGGGGGGGGGGGGGGGGGGGGFGGGGGFGFFB=DGGGGGGFGGGGGGGGGFGBDGBGGGGGCGE7=FFCGFGGFFGGGGFGFGFF04<9G9:?9D;GG9GF:3;:B<DBB77B<A:CGGF?:9<>AFGD9040)149:34*,>EG:7:0.,,4)633(-21((-)4:?0:>,(0)*.::
@M03364:396:000000000-C9LGT:1:1101:28338:9999 2:N:0:10
GGACTACTGGGGTTTCTAATCCTGTTTGCTCCCCACGCTTTCGCACCTCAGTGTCAGTATCAGTCCAGGTAGTCGCCTTCGCCACTGGTGTTCCTTCCTATATCTACGCATTTCACCGCTACACAGGAAATTCCACTCCCCTCTACCATACTCTAGCTTGCCAGTTTTGGATGCAGTTCCCAGGTTGAGCCCGGGGATTTCACATTCACCTTAACAAACCACCTACGCGCGCTTTACGCCCAGTAATTCCGATTAACGCTTGCCCCCTCTGTATTCCCGCGTCTGCTGGCACGGGGGTGGC
+
CCCCCGGAFGGGGGGGGGGGGGGGGGGGGGGGGGGDGGGGGGGG@FCFFEGCCFGGFGGCGEFEGGFFFEFG@FFGGGGGGGGGGGGGEGFGGGGFGGGGGDDGCFGGGGGGGGGGGGGDGGGGGFF@FGGGGGGGG,8FFGGDFGF,EDBEG*9DFF,@FGFGGGGD81>D@FEGDFFGGGD7DFGDBGGGGGGG;EGGGCD@FFF@**:,>BGFD9FF)C=@@8/6-99@:6;C):EGC;?;6<37@:*;0:62/-,,4,*(2;/(3(,6)59)-2446(-(-)))(,(5-,,.).()2
@M03364:396:000000000-C9LGT:1:1101:4291:10007 2:N:0:10
GGACTACTAGGGTTTCTAATCCTGTTTGCTACCCACGCTTTCGAGCCTCAGTGTCAGTATTATGCCAGAAGGCTGCCTTCGCCATCGGTATTCCTCCAGATCTCTACGCATTTCACCGCTACACCTGGAATTCTACCTTCCTCTCACATACTCTAGCTCTACAGTTTCAAATGCAATCCCGTGGTTGAGCCTCGGGTTTTCACATCTGACTTATCTAACCGCCTGCACTCCCTTTACACCCAGTAAATCCGGATAACGCTTGCACCATACGTATTACCGCGGCTGCTGGCACTGATTTCGC
+
CCCCCGGGGGGGGFGGGGGGGGGGGGGGGGGGGGGGGGGGGGGGGGGGGGGGGGGGGGGGGGGGGGGGFGGGGGGGGGGGGGGGGGGGGGGGGGGGGGGGGGGGGGGGGGGEEGGGGGGGGGGGGGGGGGGGGGGGGFFGGGGFGGGGGFGFGFGFGGGGGGFGGGGGGGGGFFFGGFGFGGGGGGC5BFGGGGGGGGGGGFGFGFFEEGEGEFF;CEGF>DFFC>=?BGFFF;EAA<EFEBBBFE<7BD?52>9.62636187CF*74,,/4CF<CF0::9>>>::)(:?7,()191)99
@M03364:396:000000000-C9LGT:1:1101:24277:10021 2:N:0:10
GGACTACTGGGGTTTCTAATCCTGTTCGCTCCCCACGCTTTCGCTCCTCAGCGTCAGTAACGGCCCAGAGACCTGCCTTCGCCATTGGTGTTCTTCCCGATATCTACACATTCCACCGTTACACCGGGAATTCCAGTCTCCCCTACCGCACTCAAGCCCGCCCGTACCCGGCGCGGATCCACCGTTCAGCGATGGACTTTCACACCGGACGCGACGAACCGCCTACGAGCCCTTTCACCCCAATCAATCCGGATAACGCTTGCACCCTACGTATTTCCGCGGCTGATGGCCCGTATGTAGC
+
CCCCCGGGGGGGFGGGGGGGGGGFGGGGGGGGGGGGGGGGGGGGGGGGGGGGGGGGGGGGGGGGGGGGCFGGGGFGGGGGGGGGECFGCFFGFFGGGGDGGGGGGGGGGGGGGGGGGGDDEGGGGGGGEGGGGG;BD9@FGGGFGGFCGDGADDFBF?FEGGFDFGGGFGEEAGFD*8CC,CF*;=,6AB*/;:E6C?F?FEGFGFD9>G>EF)86C1?EFGF(16:337981172)-3AE8(4)5,)@D<B<?(<F042,(2)9CG?0044.),)6<(--404,().),5?6(-..*)::
@M03364:396:000000000-C9LGT:1:1101:26266:10023 2:N:0:10
GGACTACTAGGGTATCTAATCCTGTTTGCTACCCACGCTTTCGAGCCTCAGTGTCAGTATTATGCCAGAAGGCTGCCTTCGCCATCGGTATTCCTCCAGATCTCTACGCATTTCACCGCTACACCTGGAATTCTACCTTCCTCTCACCTATTCTAGCCTAACAGTATCAGATGCAGTTCCCAGGTTAAGCCCGGGGATTTCACATCTGACTTATCAAGCCACCTACGCTCGCTTTACGCCCAGTAATTCCGATTAACGCTTGCACCCTCTGTCGTACCGCGGCTGCTGGCCCAGATTTCGC
+
CCCCCGGGFGGGGGGGGGGGGGGFGGGGGGGGGGGGGGGGGGGGGGGGGFGGFGGGGCDFGGGGGGGGGGGGGGGGGGGGGGGGGGGGGCGGFGGFGGGGGGGGGGGGGGGGGGGGGGGDGGFGGGGGFGGGGGGGF:DFGFEFGGGDDFGEFBGFGFGGFGFGGGFGGFGFFGFGGFGGGGGGFG?DFD8?DGGG6CGGGFGFGF?A7CAFEFF*9CGF:F@D@6)@@C4=2=BEFFGGGDDFF5?FAF*(38(.A?BFF18);<D(314?)(61<G?091-,4-,4.842,1(/1*)9/
@M03364:396:000000000-C9LGT:1:1101:12391:10024 2:N:0:10
GGACTACCGGGGTATCTAATCCTGTTTGCTACCCACGCTTTCGAGCCTCAGTGTCAGTATTATGCCAGAAGGCTGCCTTCGCCATCGGTATTCCTCCAGATCTCTACGCATTTCACCGCTACACCTGGAATTCTACCTTCCTCTCACATACTCTAGCTCTACAGTTTCAGATGCAGTTCCCAGGTTAAGCCCGGGGATTTCACATCTGACTTATAGAGCCACCTACGCTCCCTTTACGCCCAGTAATTCCGATTACCGCTTGCACCCTCTGTATTACCGCGGCTGCCGGCCCCGAGTTCGC
+
CCCCCGGGGGGGGGGGGGGGGGGGGGGGGGGGGGGGGGGGGGGGGGGGGGGGGGGGGGGGGGGGGGGGGGGGGGGGGGGGGGGGGGGGGGFGGGGGGGGGGGGGGGGGGGGGGGGGGGGGGGGGGGGGGGGGGGGGGGGGGGGFGGG,DFDEFFGFGGGGGGFGGGGGGGGGFGFGGFGGFFFFGGGEFFEDGGGGGGGGGFGFGFFFEGFCEF,;7*DEEFFDFDDEDG@>BEFFFFGGGFFF=?EEFD*,1;D)=19@2;F3CGGFF::<46<)6044(-3(-(((-9(,((()))-9)
@M03364:396:000000000-C9LGT:1:1101:26192:10041 2:N:0:10
GGACTACTCGGGTTTCTAATCCTGTTTGCTCCCCACGCTTTCGCACCTCAGTGTCAGTATCAGTCCAGGTGGTCGCCTTCGCCACTGGTGTTCCTTCCTATATCTACGCATTTCACCGCTACACAGGAAATTCCACTACCCTCTACCATACTCTAGCTTGCCAGTTTTGGATGCAGTTCCCAGGTTGAGCCCGGGGATTTCACATTCAACTTAACAAACCACCTACGCGCGCTTTACGCCCAGTAATTCCGATTAACGCTTGCACCCTACGTCTTCCCGCGGCTGCTGGCCCAGGCTTCGC
+
CCCCCGGGFGGGGGGGGGGFGGGFGGGGGCFGGGGGGGGGGGGGGGGGGGDGGGGGFFGGGGGGGFGGGGGGGGGGGGGGGGGGGGGGEFGGGGGGGGGGGGGGFGGGGGGGGGGGGGGCEGGFGCGGGGGGGGGGGGDGCFD?F9DFFFGFABFBFGGFGFFGFCFGGGG9?FFGGFGGGGFFFG85DFGGGGDGDGGGGFFFGFFCA8;FE+<E>@G*);>D@C>:@DB90(667;CGG@;;FFC<FD*(6:(6F<><6:C5CED:?((.(,4:)0499;9BFB7BF:(-(2())).9/
@M03364:396:000000000-C9LGT:1:1101:6541:10059 2:N:0:10
GACTACACGGGTTTCTAATCCTGTTTGCTACCCACGCTTTCGAACCTCAGTGTCAATATGATGCCAGAAGGCTGCCTTCGCCATCGGTATTCCTCCAGATCTCTACGCATTTCACCGCTACACCTGGAATTCTACCTTCCTCTCACCTATTCTAGCCTAACAGTATCAGATGCAGTTCCCAGGTTAAGCCCGGGGATTTCACATCTGACTTATCAAGCCACCTACGCTCGCTTTACGCCCAGTAATTCCGTTTAACGCTTGCCCCCTCTGTATTACCGCGGCTGCTTGCCCAGAGTTCGCC
+
CCCCCF8FGFGGGGGGGGGGGGGGGGGGGGGGGGGGGGGGGGFGGGGFFDFGGGGGGGGGDGGGGGGCFGEGGGGGGGGGGFGGG@CG,FFFGGGGGGGGGGGGFGGGFGGGGGFFCEGGG=FGFFFFCFGGGGGGF=DFGFEFGGGGCFGEEDDFGGGGGGFGFGGGGGGGFE5DGFGGGG6FDD,;DDFGGGGEGGGG:;@7CFF<ECEFFFCEDBGFFGFFF87:=>9(>=ECFFCF@>=3+9.<FG*6@D<CA>(8;@?;GC7((4.-.:44)/(4(4046068<(5),,(9*41)C
@M03364:396:000000000-C9LGT:1:1101:15306:10070 2:N:0:10
GGACTACTGGGGTATCTAATCCTGTTCGCTCCCCACGCTTTCGCTCCTCAGCGTCAGTAACGGCCCAGAGACCTGCCTTCGCCATTGGTGTTCTTCCCGATATCTACACATTCCACCGTTACACCGGGAATTCCAGTCTCCCCTACCGCACTCAAGCCCGCCCGTACCCGGCGCGGATCCACCGTTAAGCGATGGACTTTCACACCGGACGCGACGAACCGCCTACGAGCCCTTTACGCCCAATCAATCCGGACAACGCTTGCCCCCTACGTATTACCGCGGCTGCTGGCACGTAGTTCGC
+
CCCCCGGGGGGGGDFGGGFGGGGGGGGGGGGGGGGGGGGGGGGGGGGGGGGGGGGGGGGGGGGGGGGGCFGGGGGGGGGGGGGGGGGGGGGGGGGGGGGGGGGGGCGGGGGGGGGGGGGGGGGGGGGGGGGGGGFGGFCGGFGFGGGGGFGFGFCDCFGGGGE>C@EEGGEGFGFG*?CFFGFFGGG@FGG<<CCGGGGGG3FEGBE09GFGB)C;5>G:7DFF?C?3:GFFF3?DF<GGGF0(.52)12938((.<29:??F(9CD9(488)..6<@33(29B>:20522<?1,))*)11
@M03364:396:000000000-C9LGT:1:1101:22041:10080 2:N:0:10
GGACTACTGGGGTATCTAATCCTGTTTGCTCCCCACGCTTTCGCACCTCAGTGTCAGTATCAGTCCAGGTAGTCGCCTTCGCCACTGGTGTTCCTTCCTATATCTACGCATTTCACCGCTACACAGGAAATTCCACTACCCTCTACCATACTCTAGCTTGCCAGTTTTGAATGCAGTTCCCAGGTTAAGCCCGGGGATTTCACATCTGACTTATAGAGCCACCTACGCTCCCTTTACGCCCAGTAATTCCGATTAACGCTTGCACCCTCTGTATTCCCGCGGCTGCTGGCACCGCGTTAGC
+
CCCCCGGGGGGGGGGGGGGGGGGGGGGGGGGGGGGGGGGGGGGGGGGGGGGGGGGGGGGGGGGGGGGGGGGGGGGGGGGFGGGGGGGGFGGGGGGGGGGGGGGGGGFGGGGGGFGGGGGGGGGGGGGFGGGGGGGGGEFEFFDFGGGFDFGEFEGFFGFGEGFGGFGGGGCFFFEGGFGGGFFCGG9DFFFFGGGGCGEGGCGE>FFEAFEGEF7=EFGGFGFBEDAD4D@BDFECE@EGGFFFF<EEFGGD?D@?F;9<,2B;G8C0=,6<35A)-<89BFF9647?F?07(,()0.(9:
@M03364:396:000000000-C9LGT:1:1101:19226:10089 2:N:0:10
GGACTACTAGGGTTTCTAATCCTGTTTGCTACCCACGCTTTCGAGCCTCAGTGTCAGTATTATGCCAGAAGGCTGCCTTCGCCATCGGTATTCCTCCAGATCTCTACGCATTTCACCGCTACACCTGGAATTCTACCTTCCTCTCACATACTCTAGCTCTACAGTTTCAGATGCAGTTCCCAGGTTAAGCCCGGGGATTTCACATCTGACTTATAGAGCCACCTACGCTCCCTTTACGCCCAGTAATTCCGATTAACGCTTGCACCCTCTGTATTACCGCGGCTGCTGGCACGGAGTTAGC
+
CCCCCGGGGGGGGFGGGGGGGGGGGGGGGGGGGGGGGGGGGGGGGGGGGGGGGGGGGGGGGGGGGGGGGGGGGGGGGGGGGGGGGGGGFGGGGGGGGGGGGGGGGGGGGGGGGGGGGGGGGGGGGGGGGGGGGGGGGGGFGGFFG9GGGFFFGEFFB,@DFGFGGGGGGGGGFGFGGFGGGECDDFFDFFGGGGGGGGGGGFGFGFFFEGFGFF7A+8EGFGFFB@9D29>DBBFFFFGGGDDF=?C<CGG(-/;3F8>D;<C)7E51(/6CCEEEEF137>BBF???FF:3((()0))2:
@M03364:396:000000000-C9LGT:1:1101:2530:10100 2:N:0:10
GGACTACACGGGTTTCTAATCCTGTTTGCTCCCCACGCTTTCGCACCTCAGTGTCAGTATCAGTCCAGGTAGTCGCCTTCGCCACTGGTGTTCCTTCCTATATCTACGCATTTCACCGCTACACAGGAAATTCCACTACCCTCTACCATACTCTAGCTTGCCAGTTTTGGATGCAGTTCCCAGGTTGAGCCCGGGGATTTCACATTCAACTTAACAAACCACCTACGCGCGCTTTACGCCCAGTAATTCCGATTAACGCTTGCCCCCTCTGTATTACCGCGGCTGCTGGCACAGCGTTCGC
+
CCCCCGGGGGGGGFGGGGGGGGGGGGGGGGGGGGGEGGGGGGGGGGGGGGGGFGGGGGGGGGGFGGGGGGGGGGFGGGGGGGGGGGGGCFFG9FGGGGGGGGGGCEFGGGGGGGGGCEGGGGGFGGFCGGGGGGGGFFDDGGGFGGG8>@FFFDFFFGA8DEFF:E8=DGFFD:DC@DGGDC=>@EFDDDFFGGGGGG8ECE;;F>AEEGCGFFGEGBG>BGFFECD:25>@BF;EEFGFG;;=+75)@:4;66?94396((*(2AC6?784-46)-0--9>9(-()5:B7<:?(05)(1)
@M03364:396:000000000-C9LGT:1:1101:28065:10108 2:N:0:10
GGACTACTGGGGTATCTAATCCTGTTTGCTACCCACGCTTTCGAGCCTCAGTGTCAGTATTATGCCAGAAGGCTGCCTTCGCCATCGGTATTCCTCCAGATCTCTACGCATTTCACCGCTACACCTGGAATTCTACCTTCCTCTCACATACTCTAGCTCTACAGTTTCAGATGCAGTTCCCAGGTTGAGCCCGGGGATTTCACATCTGACTTATCGAGCCACCTACGCTCCCTTTCCGCCCAGTAATTCCGGTTAACGCTTGCCCCCTCCGTATTGCCGCGGCTGCCGGCACGTCGTTAGC
+
CCCCCGGGGGGGGGGGGGGGGGGFGFGGGGCFGGDGGDGGGGG<FGFFC<F<FFGGGGCGG<CFGGGGDCFFGEGGGGGGGGGG7FGG@CFGGGGGGGGCGGGGGGGGGEGGGGGGGGGG8FGGGGGG=AFGGGGGGF8FGGGBFAFD,<FEFDFFGGDAAFFGFGFGGGG9DF6DGFDFGFD>FF8=FFDFGGGGGGGGFEGFGFFF*==E*+,1C>EG2FB2>:>55D=B=>E*8(4FF?FF+)96FGC(6(,);?>6@0=3FFG0,(--(,4)6<(,-43;1((.(3(43.37;)(70
@M03364:396:000000000-C9LGT:1:1101:29095:10109 2:N:0:10
GGACTACAAGGGTATCTAATCCTGTTTGCTACCCACGCTTTCGAGCCTCAGTGTCAGTATTATGCCAGAAGGCTGCCTTCGCCATCGGTATTCCTCCAGATCTCTACGCATTTCACCGCTACACCTGGAATTCTACCTTCCTCTCACATACTCTAGCTCTACAGTTTCAGATGCAGTTCCCAGGTTAAGCCCGGGGATTTCCCATCTGACTTATAGAGCCACCTACGCTCCCTTTACGCCCAGTAATTCCGATTAACGCTTGCACCCTCTGTATTGCCGCGGCTGCTGGCACCGATTTAGC
+
CCCCCFGGGGGGGGGGGGGGGGGGGGGGGFGGGGGGGGGGGGGGGGGGGGGGGGGGGFFFGGGGGGGGGGGGGGGGGGGGGGGGGGGGGGGGGGGGGGGGGGGGGGGGGGGGGGGGGGGGGGGGGGGGGGGGGGGGGCFFGGGFDFGFDDFFG9?FEDFGGGFGFDGGGGGGFGDGGFGGFGGFGGCDFBFGGDGGGGGGG*;8DFFC7@CG59,;95E@@G@DFC2?7CBF2AFEFFGGG@D=A?ECFG*-5<;EFF03(65;FGD03(/?3CF)77.44702;B3)4308(4(.)0)22
@M03364:396:000000000-C9LGT:1:1101:27916:10124 2:N:0:10
GGACTACACGGGTATCTAATCCTGTTTGCTACCCACGCTTTCGAGCCTCAGTGTCAGTATTATGCCAGAAGGCTGCCTTCGCCATCGGTATTCCTCCAGATCTCTACGCATTTCACCGCTACACCTGGAATTCTACCTTCCTCTCACATACTCTAGCTCTACAGTTTCAGATGCAGTTCCCAGGTTAAGCCCGGGGATTTCACATCTGACTTATCGAGCCACCTACGCTCCCGTTACGCCCAATCAATCCGGATAACGCTTGCACCCTCCGTATTTCCGCGGCTGCTGGCACGTCTGTTGC
+
CCCCCGGGGGGGGGGGGGGGGGGGGGGGGGGGGGGGGGGGGGGCFGGGGCFGGGGGGGGGGFFFGGGGGGGGGGGGGGGGGGGGGGGGGGFGGGGGGGGGGGGGFGGGGGGGGGGGGGGGGGGGFGGGGFGGGGGGGFGGGGC@GBF,>FG74C?FFGGGEG7FGGGGGDGGDDDFGFGGGCCBFG,:FCDGG+CEGGGGGFGF>ACE5CEGFF@>GFDG9FB464<?)3>B(>B=@@EGGFF@4473FD5(((4.;;9D@88);CD?(2((,42)-34(49;((40:?61<?3(0)/)2:
@M03364:396:000000000-C9LGT:1:1101:17846:10150 2:N:0:10
GGACTACAGGGGTATCTAATCCTGTTTGCTCCCCACGCTTTCGCACCTCAGTGTCAGTATCAGTCCAGGTAGTCGCCTTCGCCACTGGTGTTCCTTCCTATATCTACGCATTTCACCGCTACACAGGAAATTCCACTACCCTCTACCATACTCTAGCTTGCCAGTTTTGGATGCAGTTCCCAGGTTGAGCCCGGGGATTTCACATTCAACTTAACAAACCACCTACGCGCGCTTTACGCCCAGTAATTCCGATTCACGCTTGCACCCTCTGTATTACCGCGGCTGCTGGCACGTAGTTAGC
+
CCCCCGGGGGGGGDGGGGGGGGGGGGGGGGGGGGGGGGGGGGGGGGGGGGGGFGGGGEFFGGGGGGGGGGGGGGEGGGGGGGGGGGGG@FFGGGGGGGGGGGGGGGGGGGGGGGGGGGGGGGGGGGGGGGGGGGGGGGGGGGGFGGGGGFGBFEGFGGGGGGFGEFGFFGGGDFFGGFGGGFF:FFGDF<FG6CEGGGGFFFGFGFF@AGEGFFGEFFGGFGDFFDAFFGFFFFF<FFEGGFFFAEFFFGG0(:)9836?::@<FFG033:<AFAFFD?B96449:).81(54:.)84)>:
@M03364:396:000000000-C9LGT:1:1101:20537:10153 2:N:0:10
GGACTACAAGGGTTTCTAATCCTGTTTGCTACCCACGCTTTCGAGCCTCAGTGTCAGTATTATGCCAGAAGGCTGCCTTCGCCATCGGTATTCCTCCAGATCTCTACGCATTTCACCGCTACACCTGGAATTCTACCTTCCTCTCACATACTCTAGCTCTACAGTTTCAGATGCAGTTCCCAGGTTAAGCCCGGGGATTTCACATCTGACTTATAGAGCCACCTACGCTCCCTTTACGCCCAGTAATTCCGATTAACGCTTGCACCCTCCGTATTACCGCGGCGGCTCGCCCGGAGTTCGC
+
CCCCCGGFGGGGGGGGGGGGGGGGGGGGGGGGGGGGGGGGGGGFGGGGGGGGGGGGGGGGGGGGGGGGGGGGGGGGGGGGGGGGGGGGGGGGGGGGGGGGGGCGDEDGGGGGGGGGGGGGGGGGGGGGGGGGGGGFFGGGGGFFGGG=DDFEFBGFGGGGGGFGGGGGGGGGFG8?@DDGEFDAFGC<FA8DDGGGDGGFGEFEFFFC7C@C*?E>CCGGBFFFC>9DAGAFDFB*:AGGG9@F6@CEFGG9(6?FFFF?;@B.CCGD1(.6(,419746>69169B(32(,-,4).))1/
@M03364:396:000000000-C9LGT:1:1101:28309:10164 2:N:0:10
GGACTACTCGGGTTTCTAATCCTGTTTGCTACCCACGCTTTCGAGCCTCAGTGTCAGTATTATGCCAGAAGGCTGCCTTCGCCATCGGTATTCCTCCAGATCTCTACGCATTTCACCGCTACACCTGGAATTCTACCTTCCTCTCACATACTCTAGCTCTACAGTTTCAGATGCAGTTCCCAGGTTAAGCCCGGGGATTTCACATCTGACTTATAGAGCCACCTACGCTCCCTTTACGCCCAGTAATTCCGATTAACGCTTGCACCCTCTGTATTACCGCGGCTGCTGGCACGGGTTTAGC
+
CCCCCEGFFGGGFGGGGGGGGGGGGGGGGGFGGGGGGGGGGGG<@FGGGGGGGGGGGGGGGGGGGGGGG8<EGGGGGGGGGGGGGGGGGGGGGGGGGGGGGGEGGGGGGGGG9FGGGGGGGGGG@EGGFGGGGGGGGGFGGGGFFGG,@?FEGCCFFFEGFGFFGFEGCGAFDFE?@DGG?FFGGGGEFD=FGGGGGGGGG=EEFFFC*=CF51@;E;FC5C@DBD795CBFFFF44@GGGF9;=@FCAGC272<);16;;?G)9BD6;/)9)9C).<,339>(2()..-4<(3(0))(:2
@M03364:396:000000000-C9LGT:1:1101:9656:10170 2:N:0:10
GGACTACTAGGGTTTCTAATCCTGTTCGCTCCCCACGCTTTCGCTCCTCAGCGTCAGTAACGGCCCAGAGACCTGCCTTCGCCATTGGTGTTCTTCCCGATATCTACACATTCCACCGTTACACCGGGAATTCCAGTCTCCCCTACCGCACTCAAGCCCGCCCGTACCCGGCGCGGATCCACCGTTCAGCGATGGACTTTCACACCGGACGCGCCGAACCGCCTACGAGCCCTTTACGCCCAATCAATCCGGATCACGCTTGCACCCTACGTATTACCGCCGCTGCCGGCCCGTAGTTCGC
+
CCCCCGGGGGGGGGGGGGGGGGGGGGGGGGGGGGGGGGGGGGGGGGGGGGGGGGGGGGGGGGGGGGGGGGGGGGGGGGGGGGGGGGGGGGGGGGGGGGGGGGGGGGGGGGGGGGGGGGECGGGGGGGGGGGGGGGGGGFGGGGFGGGGGFGFGFGFGGGGGGFGGEEDGGGGFGFGGFGGCGGFCE,6AFE<FEGGGGGGGFGFGFE>2DBGF5C>D;GGFGFFFGFD:GFFB?>AFFGGG??B)552?F<1:3(4@:BF?<8,CFG?218<).8AAG:B(1134>(((4,,44,))/-9<
@M03364:396:000000000-C9LGT:1:1101:20287:10176 2:N:0:10
GGACTACTGGGGTTTCTAATCCTGTTTGCTACCCACGCTTTCGAGCCTCAGTGTCAGTATTATGCCAGAAGGCTGCCTTCGCCATCGGTATTCCTCCAGATCTCTACGCATTTCACCGCTACACCTGGAATTCTACCTTCCTCTCACATACTCTAGCTCTACAGTTTCAGATGCAGTTCCCAGGTTAAGCCCGGGGATTTCACATCTGACTTATAGAGCCACCTACGCTCCCTTTACGCCCAGTAATTCCGATTAACGCTTGCACCCTCTGTATTACCGCGGCTGCTGGCACAGCGTCAGC
+
CCCCCGGGGGGGGGGGGGGGGGGGGGGGGGFGGGGGGGGGGGGGGGGGGGGGGGGGGGGGGGGGGGFGFGGGGGGGGGGGGGGGGGGGGGGGGGGGGGGGGGGGGGGGCGGGGGGGGGGGGGGGGGGGGGGGGGGGGGGGGGGFGGGGGFGFGFGFGDGFFGFGGGGGGGFFFFEGGFGGGFGGGG,>BFEFGGGGGGGGGFGECFFEEGEG7@<=FFGGFGFDFFABADAFFFFEF@GGG>B>8C?CFFGF<DDE6,6;2283=FD=<=5<<?C5C?;9;>>09:7?B:(83<(.0)-97
@M03364:396:000000000-C9LGT:1:1101:13067:10197 2:N:0:10
GGACTACAAGGGTTTCTAATCCTGTTTGCTCCCCACGCTTTCGTGCCTCAGTGTCAGTTACAGTCCAGAGAGCCGCCTTCGCAACTGGTGTTCCTCCTAATATCTACGCATTTCACCGCTACACTAGGAATTCCACTCTCCTCTCCTGCACTCAAGTTTCCCAGTTTCAAAGGCTTACTACGGTTGAGCCGTAGCCTTTCACCTCTGACTTAAGAAACCACCTACGCACCCTTTACGCCCAGTAATTCCGGATACCGCTAGCCCCCTACGTATTACCGCGGCTGCTGGCACGTAGTTCGCC
+
CCCCCGGGGGGGGGGGGGGGGGFFGGGGGGGGGGGGGGGGGGGGGGGGGGGGGGGGGGGGGGGGGGGGGGGGGGGGGGGGGGGGGGGGFGGGGGGGGGGGGGGGGGGGGGGGGGGGGGGGGFGGGGGGGGGGGGGGGGGGGGGFGGGGGFGFGFGFEGFGGGFGGGGGGGGGFGF?FFGGGGGGGGFDFGGGGGGGGGGGGEE6DFFFFGFGFF7AGFGG>D@EE>A?5CDDD>4CFFGGC5;4+9CFAC)(67)6A92>;@FFDGD7BF?2>F4<</736;4;?B07684(((.7902)7
@M03364:396:000000000-C9LGT:1:1101:6973:10204 2:N:0:10
GGACTACTGGGGTTTCTAATCCTGTTTGCTACCCACGCTTTCGAGCCTCAGTGTCAGTATTATGCCAGAAGGCTGCCTTCGCCATCGGTATTCCTCCAGATCTCTACGCATTTCACCGCTACACCTGGAATTCTACCTTCCTCTCACATACTCTAGCTCTACAGTTTCAGATGCAGTTCCCAGGTTAAGCCCGGGGATTTCACATCTGACTTATAGAGCCACCTACGCTCCCTTTACGCCCAGTAATTCCGATTAACGCTTGCACCCTCTGTATTACCGCGGCTGCTGGCACCGCTGTAGC
+
CCCCCGGGGGGGGGGGGGGGGGGGGGGGGGGGGGGGGGGGGGGGGGGGGFGGGGGGGGGGGGGGGGGGGGGGGGGGGGGGGGGGGGGGGGGGGGGGGGGGGGGGGGGGGGGGGFGGGGGGGGGGGGGGGGGGGFFEFFFGGGFFGGG,@DGFFFGFF8FGAEFGGGGGGGGGFGDGFFGGGGGFEGGDFF?GGGGGGGGGGEGFGFFECGFGF9,;BCGGEGFFEFA>=4AD@==EFFGGGDBEFEFFFGG7;D;)6;@76?CEFGG@F56?C?ECEF?>1346><:?FF8>(((0).670
@M03364:396:000000000-C9LGT:1:1101:4319:10212 2:N:0:10
GGACTACTGGGGTATCTAATCCTATTTGCTCCCCACGCTTTCGTGCCTCAGCGTCAGTAACAGGCCAGGCGGCCGCCTTCGCCACTGGTGTTCTTCCATATATCTACGCATTTTACCGCTACACATGGAGTTCCACCGCCCTCTCCTGTCCTCTAGCCTGCCAGTTTCCAAAGCCTGTACCGGTTGAGCCGGTACCTTTCACTTCAGCCTTAACAGGCCGCCTACGCACCCTTTACGCCCAATCATTCCGGATACCGCTCGCCCCCTACGTATTACCGCGGCTGCTGGCACGTATGTCGCC
+
CCCCCGGGCFGGGGGGGGGFGGGEGFGGGGGGGGGGGGGGGGGGGGGGGGGGGGGGGGGGGGGGGGGCFGGGGGGGGGGGGGGGGGGGFFGGGGGGGGGGGGGGGGGGGGEGAGFGGGGGGGGG,EGGBFFGGGGGG@DEGGFF?FGDBFGEFE8DFFGGGGFGCFCFGAFEFGFGGFGGGGG@CE>6?DEDGGGGGGFGC@;?D>A*763F*A,7FFG74D6<3*627DD6@EFFFFGGE02<@A9<=D)1(-)..(-49>:(9E52?::)).-:9*4((((-33)5<?<::())1/.7C
@M03364:396:000000000-C9LGT:1:1101:28901:10213 2:N:0:10
GGACTACACGGGTTTCTAATCCTGTTTGCTCCCCACGCTTTCGCACCTCAGTGTCAGTATCAGTCCAGGTAGTCGCCTTCGCCACTGGTGTTCCTTCCTATATCTACGCATTTCACCGCTACACAGGAAATTCCACTACCCTCTACCCTACTCTAGCTTGCCAGTTTTGGATGCAGTTCCCAGGTTAAGACCGGGGATTTCACATTCAACTTAACAAACCACCTACGCGCGCTTTACGCCCAGTCATTCCGCTTCACGCTTGCCCCCTCCGTATTACCGCGGCTGCTGGCCCAGCTTTAGC
+
CCCCCGGGGGGGGGGGGGGGGGGAFGGGGFGGGGGGGGGGGGGGGGGGGGGGGGGG9FGGGGGDGGGGFGGGGGGGGGGFGGGGGGGGCBFGGGDFFGGGGFFFGGGGGGGGGGGGGGGG>@FGFGGGGGGGGGGFFFDFGGGFGAF6=DFD:DF7CEEFGG?DF@EFFEGGDFDGGFGGGGF:DD,:7,6DDGDE?EGDGEFCGFF**;AF:+>AC2EGBGFFB:>5(899(:@3>?GGG;(5*.1<FF;(414<F?F1(35(9;D><(38238.6<3>>>>291))5:3641()**)22
@M03364:396:000000000-C9LGT:1:1101:20515:10214 2:N:0:10
GGACTACTCGGGTTTCTAATCCTGTTTGCTACCCACGCTTTCGAGCCTCAGTGTCAGTATTATGCCAGAAGGCTGCCTTCGCCATCGGTATTCCTCCAGATCTCTACGCATTTCACCGCTACACCTGGAATTCTACCTTCCTCTCACATACTCTAGCTCTACAGTTTCAGATGCAGTTCCCAGGTTAAGCCCGGGGATTTCACATCTGACTTATAGAGCCACCTACGCTCCCTTTACGCCCAGTAATTCCGATTAACGCTTGCACCCTCCGTATTACCGCGGCTGCTGGCACAGCTTTAGC
+
CCCCCGGGGGGGGGGGGGGGGGGGGGGGGGGGGGGGGGGGGGGGGGGGGGGGGGGGGGGGGGGGGGGGGGGGGGGGGGGGGGGGGGGGGGGGGGGGGGGGGGGGGGGGGGGGGGGGGGGGGGGGGGGGGGGGGGGGGGGGGGGFGGG?DFGFFFGFGGGGGGFGGGFGGGFGFGFGGFGGGGG?FGDDFAFGGGGGDGGGGFGFGFFFFGCA5;D;5AGGEGCC@>>A=DBFFA@ACDGGG?=5+9CEFC*0;D0CFDB?;75;FFGF2(,,(5;3?CB>(960>0.,5?(4(,,)**-20
@M03364:396:000000000-C9LGT:1:1101:11439:10228 2:N:0:10
[truncated: 46,090,923 more chars]
