# Supplementary material for: Characterization of the bacterial microbiota composition and evolution at different intestinal tract in wild pigs (Sus scrofa ussuricus)
Source: PeerJ. 2020 May 26;8:e9124. doi: 10.7717/peerj.9124 (PMC7258971; doi:10.7717/peerj.9124)
Supplement: Supplemental Information 11 [file peerj-08-9124-s020.gz › D19AH651-Y8JE2_R1.fq]

@M03364:396:000000000-C9LGT:1:1101:16543:1201 1:N:0:10
ACTCCTACGGGAGGCAGCAGTGGGGAATATTGCACAATGGGCGCAAGCCTGATGCAGCGACGCCGCGTGCGGGATGGAGGCCTTCGGGTTGTAAACCGCTTTTGTTTGGGAGCAAGCCCTTCGGTGTGAATGTACGTTTCGATTAAACAACGGCTAACTACGTGCCAGCAGCCGCGGTAATACGTAGGGTGCGAGCGTTATCCGGATTTATTGGGCGTAAAGGGCTAGTAGGCGGATCGTCGCGTCCGGTGTGAAAGTCCATCGCCTCAAGGTGGATCTGCGCCGGGTACGGAC
+
GGGGGGGG@FGGGGGGGGGGGFGGGGGG,FFGGGGGGGGGG8FCGGGGGGGGGGGGGGEFFEGGGGGGGCGGGGEE<EFGDGGGGGGGGCFFGGGFFFGEGEFGF<>FGEGC@FF>++8,=>F7+@@C@@,38@@+3,8,*<,@<,,7,,@7:*<F@8>>C:3@7FCDB3:7,<7FC:7<<,247?*=<CFEE*:8CCEDF+C?EE8*<F+<FGG>:C**1<+;*;*;3@FFG=E*1*2C/:CCE:::E?E*A+<97+3:7+:*5*:9F*2026:1*9:C63/9)19>C479*/
@M03364:396:000000000-C9LGT:1:1101:20276:1256 1:N:0:10
ACTCCTACGGGAGGCAGCAGTGGGGAATCTTGCACAATGGGCGGAAGCCTGATGCAGCGACGCCGCGTGCGGGACGAAGGCCTTCGGGCTGTAAACCGCTTTCAGCAGGGACGAGGAGAATTTTACGGTTCCGGCAGAAGAAGCACCGGCTAACTACGTGCCAGCAGCCGCGGTAATACGTAGGTGGCAAGCGTTGTCCGGATTTATTGGGCGTAAAGCGAGCGCAGGCGGAAAAATAAGTCTAATGTGAAAGCCCTCGGCTTAACCGAGGAACTGCATCGGAAACTGTTTTTC
+
GGGGGGGG@FGGGFGGGGGGGFGGGGGGGGCFFGGGGGGGGGG7FGCFGGGGGFGFGFFF:FGGGGGGE@F7:FDEGGDG?F=FGGD7@3BFFGGFGEFGDCFFGGG8FEG7CF:C*>:<,>3@,>F@3<7F***14<83:336<F,<**<@,22C8*82:C,:::+8**3**1:CE9<A2<CC:<CG8+8;EE5:CFGCGG5/<C+<:+8AEGGGG7@GC8:*?E8C8CEG/88FG7FF9+<CCFFGFF:<96877*:5CF)<CD?)9DEGCF?C*79:@DGGCG76:7*>*2
@M03364:396:000000000-C9LGT:1:1101:18106:1259 1:N:0:10
ACTCCTACGGGAGGCAGCAGTAGGGAATTTTCGGCAATGGGCGCAAGCCTGACCGAGCAACGCCGCGTGAGTGATGAAGTTTTTCGGAATGTAAAGCTCTGTTGCGCGGGACGAATGGAGAGGGTGGACTCACTTGTGACGGTACCGCGCGAGGAAGCCACGGCTAACTCCGTGCCAGCAGCCGCGGTAATACGTAGGTGGCGAGCGTTATCCGGAATTATTGGGCGTAAAGGGTGCGCAGGCGGCCTTTTAAGTTCAAGGTGAAAGCGTGGGGCTCAACCCCATAAAGCCTTG
+
GGGGGGGGGGGGGGGGGGGGGGGGGGGGGGGGGEFGGGGGGGGGGGGGGGGGGGGGGGGGGGGGGGGGGGGGGGDFGGGGFGGGGGGGGGGGGGGGGGGGGGGCGCCGGGGGGGG8,,CDFFG788CF,,@,,,,@@E,EC@FEEGG7FGEG*CEAFGGGGGGGGGGGG?CG1<FBEFFCAFGGGECC58+<FGGGCE<EFFGGGGGGGGGGGCCGGGFFCC7CGGEECCD:F58CEGGGGGGGC=8=EFCFGG99:C7CAEFCEGGGGGEGDGGGFGF4@DGGG546C487*0
@M03364:396:000000000-C9LGT:1:1101:19494:1263 1:N:0:10
ACTCCTACGGGAGGCAGCAGTAGGGAATTTTCGTCAATGGGCGCAAGCCTGAACGAGCAATGCCGCGTGGGTGAAGACGGTCTTCGGATTGTAAAGCCCTGTTGCCGGGGACAATGGACAGCCCGAATTAAAAGCTGACTGTTTGATGGTACCCGGCCAGAAAGCCACGGCTCACTACGTGCCAGCAGCCGCGGTAATACGTAGGTGGCAAGCGTTATCCGGAATGATTGGGCGTAAAGGGTGCGCAGGCGGCTGTGCAAGTCTGAAGGAAAAGGGACCGGCTCAACCGGTTC
+
GGGGGGGGGGGGGGGGGGGGGGGGGGGGGGGGGGGGGGGGGGGEGEGGGGGGGGGGGGGGGGGGGGGGGGGEEGGGGGGGGGGGGGGGGGGGFGGGGCD?FFGDG<FFEGGGGD,CBCF<FDD+@FEE+,9,<B,3@@<,@FCFC,=@FF=C,@FFGEGGC:FFGBFFG>>F*?FGGGGGGGGFGDGFGEFEFECFG9<CG<FGGGGGDGGGGGCGGG9FGGCEGGGCFGGGGGGGGDGGGGGGGGGEGGGGGGGEFC?FGCGGG>FF*9CF9C5DFGEGFE59DFGFG>><7
@M03364:396:000000000-C9LGT:1:1101:21752:1275 1:N:0:10
ACTCCTACGGGAGGCAGCAGTGGGGAATATTGCACAATGGGCGCAAGCCTGATGCAGCGACGCCGCGTGCGGGATGGAGGCCTTCGGGTTGTAAACCGCTTTTGTTTGGGAGCAAGCCCTTCGGGGTGAGTGTACCTTTCGAATAAGCACCGGCTAACTACGTGCCAGCAGCCGCGGTAATACGTAGGGTGCGAGCGTTATCCGGATTTATTGGGCGTAAAGGGCTCGTAGGCGGTTCGTCGCGTCCGGTGTGAAAGTCCATCGCCTAACGGTGGATCTGCGCCGGGTACGGGC
+
GGGGGGGGGGGGGGGGGGGGGGGGGGGGGGGGGGGGGGGGGGGGGGGGGGGGGGGGGGGGGGGGGGGGGGGGGGGGGGGGGGGGGGGGGGGGGGGGGGGGGGGGGGGGGGGGGGCG>>BB>CD@+F<F+878@FF,@FGGGGGFG9BFGGGGFGGGGGGGGGFGGGGGG<9FGCFFGGGGGGGGFFGGGEGGG8CEGGGGGGGGGGGG??FGGGGGGGGCGGGGGFFEEGGGGGGGEGGEEEEGGGGEGCGGGGGGGGCFC+:CEGGGGGGGDGG39FGGFDDGGGGDGFFGG3
@M03364:396:000000000-C9LGT:1:1101:18463:1280 1:N:0:10
ACTCCTACGGGAGGCAGCAGTAGGGAATCTTCCACAATGGGCGCAAGCCTGATGGAGCAACACCGCGTGAGTGAAGAAGGGTTTCGGCTCGTAAAGCTCTGTTGTTAGAGAAGAACGTGCGTGAGAGCATCTGTTCACGCAGTGACGGTATCTAACCAGAAAGTCACGGCTAACTACGTGCCAGCAGCCGCGGTAATACGTAGGTGGCAAGCGTTATCCGGATTTATTGGGCGTAAAGCGAGCGCAGGCGGTTTGATAAGTCTGATGTGAAAGCCTTTGGCTTAACCAAAGA
+
GGGGGGGGGGGGGGGGGGGGGGGGGGGGGGGGGGGGGGGGGGGGGGGGGGGGGGGGGGGGGGGGGGGGGGGGGGGGGGGGGGGGGGGGGGGGGGGGGGGGGGGGGGGGGGGGGGGGGGCCEBFB+?FF,,8<BFFDFGGGGGGGGGEEGGGGFGFGGGGGGGGGGGGGGGGGGGGFGGGGGGGGGGGGGGGGGGGGGGGGGGGGGGGGGDFGGGGGGGGGGGGGGGGGGGGGGGGGGGGGGGGGGGGGGGGEGGGGGGGGGGGGGGGGGGGGGGGGGGGGFFGGGGGFGFFG
@M03364:396:000000000-C9LGT:1:1101:23009:1288 1:N:0:10
ACTCCTACGGGAGGCAGCAGTGGGGAATATTGCACAATGGGGGGAACCCTGAAGCAGCGACGCCGCGTGCGGGACGAAGGCCTTCGGGCTGTAAACCGCTTTCAGCAGGGACGAGGAGAAAGTCACGGCACGTAACCAGAAAGCCACGGCTAACTACGTGCCAGCAGCCGCGGTAATACGTAGGTGGCGAGCGTTATCCGGAATTATTGGGCGTAAAGGGAGCGTAGGCGGATTTTTAAGTGAGATGTGAAATACTCGGGCTTAACCTGAGTGCTGCATTTCAAACTGGAAGTC
+
GGGGGGGGGGGGGGGGGGGGGGGGGGGGGGGGF<FGGGGGGGGGGGGGGGGG,CFGFGGGGGGGGGGGGGGGGGGGGGGGGGGGGGGGGGGGGGGGGGGGGGGFGGGGGGGGGG7F*<FE,8?,,?CE*/:+/,*+3<@F6CCCF*2?EG?83<FGGGGFG>GFGCGGG*:EGGGGGGGGFGFGCFGGD8CGGEGCEFFGGGGGGGGGGFGGG:EECGGGGGEGC8?EGEGEEE9EFGCGGGGFFGGFGGGGGGGGGGGGGDGGGGGGGGG>FCGFGFFGFFGGFCFF<F4DC:
@M03364:396:000000000-C9LGT:1:1101:9573:1325 1:N:0:10
ACTCCTACGGGAGGCAGCAGTGGGGAATATTGCACAATGGGCGCAAGCCTGATGCAGCGACGCCGCGTGCGGGATGGAGGCCTTCGGGTTGTAAACCGCTTTTGTTCAAGGGCAAGGCACGGTTATTGTCCGTGTTGAGTGGATTGTTCGAATAAGCACCGGCTAACTACGTGCCAGCAGCCGCGGTAATACGTAGGGTGCAAGCGTTATCCGGATTTATTGGGCGTAAAGGGCTCGTAGGCGGTTCGTCGCGTCCGGTGTGAAAGTCCATCGCTTAACGGTGGATCCGCGCCG
+
GGGGGGGGGGGGGGGGGGGGGGGGGGGGGGGGGGGGGGGGGGGGGGGGGGGGGGGGGGGGGGGGGGGGGGGGGGGGGGGGGGGGGGGGGGGGGGGGGGGDGGGGFFGGGGGGGGGG7FGF7+=8+@FF33@8,@D8>FG>FGEGGGGGGG7FFGGGGGGGEGG@EGFFGACFGGGGGGGGGGGGGGGGGGGGGFGGGGGGEFGGGGGGGDGGGGGCEGGGGGGGFGEGGGGGGGDFECGGGGGG?EGGGGGDEG8EGGCEEGCGGGGGGGGGGGGFGFFGFDGGGC>?GFD<39
@M03364:396:000000000-C9LGT:1:1101:19091:1341 1:N:0:10
ACTCCTACGGGAGGCAGCAGTGGGGGATATTGCACAATGGAGGAAACTCTGATGCAGCAACGCCGCGTGAAGGAGGAAGGCCTTCGGGTCGTAAACTTCTGTCCTCAGGGAAGAAAAAAATAACGGTACTTGCGGAGGAAGCCCCGGCTAACTACGTGCCAGCAGCCGCGGTAACACGTAGGGGGCGAGCGTTATCCGGAATTACTGGGCGTAAAGAGTGCGTAGGTGGCTGAGCAAGCGCGGGGTTTAATTTCACGGCCCAACCGTGAACCGCCCTGCGAACTGTTCAGCTTG
+
GGGGGGGGGGGGGGGGGGGGGGGGGGGGGGGGGGGGGGGGGGGGGGGGGGGGGGGGGGGGGGGGGGGGGGGGGGGGGGGGGGGGGGGGGGGGGGGGGGGGGGGGGGGGGGGGGGGGEFGEF9B>>FGG><C,,8++8CEC8>>FFFFFEFEGGGGGGGGGGGGGGFGGG<CEGGGGFF<FGGGEGGGGGGEGGGGGGEGGGFGGGGGGGGG:EGCGGFGGGGCEGG@FGGGGDFGGGGGGGGGGGE5CCCDGGGGGGGGGGCFGGGGGGFGGGGGGDGGG>EGFGGDFGFF7:9
@M03364:396:000000000-C9LGT:1:1101:10341:1352 1:N:0:10
ACTCCTACGGGAGGCAGCAGTGGGGAATATTGCACAATGGGGGAAACCCTGATGCAGCAACGCCGCGTGAGTGATGACGGCCTTCGGGTTGTAAAGCTCTGTCTTCAGGGACGATACTGACGGTACCTATGGATGAAGCCACGGCTAACTACGTGCCAGCAGCCGCGGTCATACGTAGGTGGCGAGCGTTGTCCGGATTTACTGGGCGTAAAGGGAGCGTAGGTGGATTTTTAAGTGAGATGTGAAATACTCGGGCTTAACCGGAGTGCTGCATTTCAAACTGGAAGTCTAG
+
GGGGGGGGGGGGGGGGGGGGGGGGGGGGGGGGGGGGGGGGGGGGGGGGGGGGGGGGGGGGGGGGGGGGGGGGGGGGGGGGGGGGGGGGGGGGGGGGGGGGGFEAE@DFGGGGGGDF+8AFD-@B+BFC,:8:8,:,CFFEGFGG@FCFGGCGGGGGGGGGGGGGGGCGG*BFGGGAFFGGGGGDGDGG<FGGFGGGGGGGGGGGGGGGGGGGGCEE>EEGGGECFD;F9C7CGFGF+<EGEFFFCFGGGGGGGGGGGGGGG7)*>GGFGGGGGGGGGGFDFFGDGGC:FF4>
@M03364:396:000000000-C9LGT:1:1101:22877:1354 1:N:0:10
ACTCCTACGGGAGGCAGCAGTGGGGAATATTGCACAATGGGGGAAACCCTGATGCAGCGACGCCGCGTGAGTGAAGAAGTATTTCGGTATGTAAAGCTCTATCAGCAGGGAAGAAGATGACGGTACCTGCAGAAGAAGCCCCGGCTAACTACGTGCCAGCAGCCGCGGTAATACGTAGGGGGCAAGCGTTATCCGGATTTACTGGGTGTAAAGGGAGCGTAGACGGATTAGCAAGTCAGATGTGAAAGGCGGGGGCTTAACCCCTGGATTGCATTTGAAACTGCGGATCTTG
+
GGGGGGGGGGGGGGGGGGGGGGGGGGGGGGGGGGGGGGGGGGGGGG@FDGGGGGGGFGGGGDEGGGGGGGGGGGGGGGGFGGGGFGG@EFGGGGGGGGGGGGGDFG,,BFFGGG,4EFFGG-FBFEGGA8ABCF,,@DFFCGGGGGGGGG,@FDFGGGGGGGGGGGGGGFCCGGGCFFGGGGGGGGGGGGCFDFGGFBCFGFGGGGGGGGGGGCEFEEGEGD*<EG*CCFCGGGGGGGGGCGGGGGGG8FGGGGGGG8CF<@CEFG5DGGGGGGGGGGGFFFGGGC)5CF/:
@M03364:396:000000000-C9LGT:1:1101:22840:1355 1:N:0:10
ACTCCTACGGGAGGCAGCAGTAGGGAATCTTCCACAATGGACGCAAGTCTGATGGAGCAACGCCGCGTGAGTGAAGAAGGTTTTCGGATCGTAAAGCTCTGTTGTTGGTGAAGAAGGATAGAGAAAGTGCCTGGCATTTATTTGACGGTAATCAACCAGAAAGTCACGGCTAACTACGTGCCAGCAGCCGCGGTAATACGTAGGTGGCAAGCGTTGTCCGGATTTATTGGGCGTAAAGCGAGCGCAGGCGGAATGATAAGTCTGATGTGAAAGCCCACGGCTCAACCGTGGAAC
+
GGGGGGGGFE@FGGGGGGGCFGGGGGGGGGGGGGGGGGGGGGGGGGGGGGGGGFGFGGGGGEEGFGGGGGEFGGGAEDGFGAFGGGGGGGGGGGGGGGGEFGAEGGFGFEGGGGG8F8F9,-:,,4EF,,9<,433?F9<DD,A<FG>FF+,CFFGGEGFGGGFFGGFE7BEGGGDF>F:FDFFGGCEFGCEGGGGFFC:FGFGGGGGGGGGGCBEEFGGEGGGGGFGGCF8EGGGGGGGGGGDGGGGGGGG=EEFFFG:0:?C+:CD7FFFGCGFGGGGEEGGGGGFGFBDFG
@M03364:396:000000000-C9LGT:1:1101:17251:1356 1:N:0:10
ACTCCTACGGGAGGCAGCAGTAGGGAATCTTCCACAATGGACGCAAGTCTGATGGAGCAACGCCGCGTGAGTGAAGAAGGTTTTCGGATCGTAAAGCTCTGTTGTTGGTGAAGAAGGATAGTGGCAGCAACTGGCCATTATTTGACGGTAATCAACCAGAAAGTCACGGCTAACTACGTGCCAGCAGCCGCGGTAATACGTAGGTGGCAAGCGTTGTCCGGATTTATTGGGCGTAAAGCGAGCGCAGGCGGAAAGATAAGTCTGAAGTGAAAGCCCCCGGCTTAACCGAGGAAC
+
GGGGGGGGGGGGGGGGGGGGGGGGGGGGGGGGGGGGGGGGGGGGGGGGGGGGGGGGGGGGGGGGGGGGGGGGGGGGGGGGGGGGGGGGEGGGGGGGGGGEGGGGGFGEFFGGGGGGGGG9,<CB+BFF8,88:BDGGFGFGGGGG<FFGGFFFGGGGGGGGGGGGFGFECGGGGGGGEGGGGGGGGGGGGGGGGGGGGGGCFGGGGGGGGGGEGGGGGGGGGGGGFDGFGGGGGGGGGGGGGGGGDGEGGGGGGGGGGGGGGFGGGGGGGGGGGGGGGEGFFEFGGGFGFFD49
@M03364:396:000000000-C9LGT:1:1101:11002:1361 1:N:0:10
ACTCCTACGGGAGGCAGCAGTAGGGAATTTTCGGCAATGGGGGAAACCCTGACCGAGCAACGCCGCGTGAGTGACGAAGGTCTTCGGGTTGTAAAGCTCTGTCTTTAGGGACGATAATGACGGTACCTACGTTAGAAGCCACGGCTAACTACGTGCCAGCAGCCGCGGTTATACGTAGGTGGCAAGCGTTGTCCGGATTTACTGGGCGTAAAGGGCTCGTAGGAGGTTCGTCGCGTCCGGTGTGAAAGCCCATCGCTTAACGGTGGGTCTGCGCCGGGTACGGGCGGGCTTG
+
GFGGGGGGGGGGGGGGGGGGGGGGGGGFGGGCGGGGGGGGGGGDGGGGGFGGGGGGGGGGGFFGCGGGGGGEGGGD@GEEFFFEFGGGG>FG<FEGGGF<FEDFGCFEDGGGGGGDBFG,C-8338EF=,8,,,+88FF,,@<FG:C::FFGEFFGGCCFFBFGGG7FG7:<FFGGGGGGGGFFGGGG<<CEGGGGC**FGG@+ACFGGC>FG<EGFGG:EGGGGGAEGGGGG5EGG5:?:EG=CFGGG6EG67C5C*:?FGDAEDGDGGGG3EGGGGEGFDEGGG7>G>FC
@M03364:396:000000000-C9LGT:1:1101:19627:1423 1:N:0:10
ACTCCTACGGGAGGCAGCAGTGGGGAATATTGCACAATGGGCGCAAGCCTGATGCAGCGACGCCGCGTGCGGGATGGAGGCCTTCGGGTTGTAAACCGCTTTTGTTCAAGGGCAAGGCGGGACTTCGGGCCCGTTGAGTGGATTGTTCGAATAAGCACCGGCTAACTACGTGCCAGCAGCCGCGGTAATACGTAGGGTGCAAGCGTTATCCGGATTTATTGGGCGTAAAGGGCTCGTAGGCGGTTCGTCGCGTCCGGTGTGAAAGTCCATCGCTTAACGGTGGATCCGCGCCGG
+
GGGGGGGGGGGGGGGGGGGGGGGGGGGGGGGGGGGGGGGGGGGGGGGGGGGGGGGGGGGGGGGGGGGGGCGGGGEGGGGGGGGGGGGGGGGGGGGGGGGGGGGGGCF9@FBGGGGG7F@>C*>,,8CC**>::*=+<:,<C<CFC<@=FFCC<,?BBFFGGE7F7,>FF*=FCG?+88CGFGGEECCEC9CF@CFGGGGDGGGGGGGDFGGDGCC*:EFGDGGGGECE5CCE8E>5:*;89EG*?E5:=EGGGGGGGEE5C+:CCFFGCDCCD5:CGCED5>E*077FD>)))9
@M03364:396:000000000-C9LGT:1:1101:11579:1423 1:N:0:10
ACTCCTACGGGAGGCAGCAGTAGGGAATCTTCCACAATGGACGCAAGTCTGATGGAGCAACGCCGCGTGAGTGAAGAAGGTTTTCGGATCGTAAAGCTCTGTTGTTGGTGAAGAAGAATAGAGTAAGTGCCTGGCCTTTCTTTGACGGTAATAAACCAGAAAGTCACGGCTAACTACGTGCCAGCAGCCGCGGTAATACGTAGGTGGCAAGCGTTATCCGGATTTACTGGGTGTAAAGGGAGCGTAGACGGCGGTGCAAGTCTGAAGTGAAAGGCGGGGGCTCAACTCCCGGAT
+
GGGGGGGGGGGGGGGGGGGGGGGGGGGGGGGGGGGGGGGGGGGGGCGGGGGGGGGGGGGGGGGGGGGGGGGGGGDGGFGGGFFGGGDEEGGGGGFFGGGGGGGGGEGGGFGFGG,F,BF,A-FC<FFF,,9,,+:D<F9,B,CD,,CFFG7@,,EFGGGGGGFGGFGGGGE7AFGGFEGFGGGGGGGGGGEGGGGGGGGGGFFGGGGGGGGGGGGGGGGGGGGGGGGGGGGFEGGGGGGGGGGGGGGGGDEEEGGGGGGGGCGCFGGGGGGGGGGGGGGDEFFGGGGF:@EDGC
@M03364:396:000000000-C9LGT:1:1101:14197:1428 1:N:0:10
ACTCCTACGGGAGGCAGCAGTGGGGAATATTGCACAATGGGCGCAAGCCTGATGCAGCGACGCCGCGTGCGGGATGGAGGCCTTCGGGTTGTAAACCGCTTTTGTTTGGGAGCAAGCCCGGCGTAGTGGGTGTACCTTTCGAATAAGCACCGGCTAACTACGTGCCAGCCGCCGCGGTAATACGTAGGGTGCGAGCGTTATCCGGATTTATTGGGCGTAAAGGGCTCGTAGGCGGTTCGTCGCGTCCGGTGTGAAAGTCCATCGCCTAACGGTGGATCTGCGCCGGGTACGGGC
+
GGGGGGGGGGGGGGGGGGGGGGGGGGGGGGGGGGGGGGGGGGGGGGGGGGGGGGGGGGGGGGGGDGGGGEGGGGGG@GGGDGGFGGGGGGGGGFFGGGGEE+F?A<FFEGGCCFC><FF++:F353@F,>C>3@@,@FCFEF>FF,?FGGGGGGGEEGGG,=FCFCFGG*=CCEG>5?GCEFGGAEFEGFGCG5CE8:?5>FGDEC/CC9FFCGGGGGG5*CCDD>EECEFDGGDC:?ECEEGGEGEG8=CCEFF+::AF7:7::D5DGFGD7CGFFGGGFDG:CDD@37DGG5
@M03364:396:000000000-C9LGT:1:1101:14698:1438 1:N:0:10
ACTCCTACGGGAGGCAGCAGTGGGGAATATTGCACAATGGGGGGAACCCTGATGCAGCGACGCCGCGTGCGGGATGGAGGCCTTCGGGTCGTGAACCGCTTTTAATTGGGAGCAAGCGTGAGTGAGTGTACCTTTCGAATAAGCACCGGCTAACTACGTGCCAGCAGCCGCGGTAATACGTAGGGTGCAAGCGTTGTCCGGAATCATTGGGCGTAAAGGGCTCGTAGGCGGTTCGTCGCGTCCGGTGTGAAAGCCCATCGCTTAACGGTGGGTCTGCGCCGGGTACGGGCGGGC
+
GGGGGGGGGGGGGGGGGGGGGGGGGGGGGGGGGGGGGGGGGGGDGGGGGGGGGGGGGGDGGGGGGGGGGGGGGGGGGCFGGGGGGGGGGGGGGGGGGGGGGGG,?CFGGGGGGGGGFGGG>7F2??CF<<C:,,<8=F8@FGGGF6FGGGECCFCGFGFFGCGGGCFCF8C5CCGGGGGGCFFEGGGGGGGGG8EGGGGGDGGGGGGG7EGGGC>>FGGGGCECC>:CCEGGEGGGGGGGEEEEGEGGGGGGG?FGGGGGGF*5CFGGGGEGGGFGGGGGFFG3DFDD3:DGD5
@M03364:396:000000000-C9LGT:1:1101:22155:1525 1:N:0:10
ACTCCTACGGGAGGCAGCAGTAGGGAATTTTCGGCAATGGGGGAAACCCTGACCGAGCAACGCCGCGTGAGTGACGAAGGTCTTCGGATTGTAAAGCTCTGTTGTAAGGGAAGAACGGTTCCTTCAGAATATGCAAGTGACAGTACCTTACCAGAAAGTCACGGCTAACTACGTGCCAGCAGCCGCGGTAATACGTAGGTGGCAAGCGTTGTCCGGCTTTATTGGGCGTAAAGCGAGCGCAGGCGGAAAAATAAGTCTAATGTGAAAGCCCTCGGCTTAACCGAGGAACTGCAC
+
GGGGGFGGGGGGGGGGGGGGGFGGGGGGGGGGGGGGGGGGGGGGGGGGGGFFGFGCGGGGGEFGEBFGGGGGGGFGCFGG@FFFCFGDGGGFDGAFGGGGG?F?FFFFGGGGECB=CC@::BD,,CFE3,9=CFF=FB<,C,,CFFDFGAF<887DGGGGG<CFG@GGG=DGEFFFFGGFFGG>>BFGC:FGGGGGFFGGFFFAFGGGEED;CFGE*:EC7FE?C@GGE*A:+0?CEGEG5:>EEG/:?F5CFF+?FFGF9:*3<:FCFGC*957D*CCDFFGCCCC)7F@4**
@M03364:396:000000000-C9LGT:1:1101:8859:1540 1:N:0:10
ACTCCTACGGGAGGCAGCAGTGGGGGATATTGCACAATGGAGGAAACTCTGATGCAGCAACGCCGCGTGAAGGAGGAAGGCCTTCGGGTCGTAAACTTCTGTCCTCAGGGAAGAAAAAAATGACAGTATATGAGGCGGAAGCCCCGGCTAACTACGTGCCAGCAGCCGCGGTAACACGTAGGGGGCGAGCGTTATCCGGAATTACTGGGTGTAAAGGGAGCGTAGACGGATTAGCAAGTCAGATGTGAAAGGCGGGGGCTTAACCCCTGGATTGCATTTGAAACTGCGGATCTT
+
GGFGGGGGGG>FGGG7CEC,E-AFGFCCFGGGGCGGGFCEGFCFGGFFFFFGFGGGFGFGGEEG>GDFGG@FGFF>FGF7ACFFGFD>EGGEFFFFGG<FAFG?F,EAECGEFF,BF8>C,5C9,:CA,33,<,,+8:C7FFCFEGGEGGCFGDGGGGGCECDGGCFE@*BFFGGGFFFECEE@EECCECGGGGG?CEGC>FG+CFFGGGECFGGFFCCEDEGEGGDC:58CEGG?7=C?FF??F?FCCGGC*:?EGGDGEEGGFGDGGD*?:C?:FGG=F?FDGG4>DDEGF:
@M03364:396:000000000-C9LGT:1:1101:8896:1557 1:N:0:10
ACTCCTACGGGAGGCAGCAGTGGGGAATCTTGCGCAATGGGCGGAAGCCTGACGCAGCGACGCCGCGTGCGGGAGGAAGGCCCTCGGGTCGTAAACCGCTTTCAGCAGGGACGAGGCAGCAAGTTGACGGTCCCTGCAGAAGAAGCCCCGGCTAACTACGTGCCAGCAGCCGCGGTAATACGTAGGGTGCAAGCGTTATCCGGATTTATTGGGCGTAAAGGGCTCGTAGGCGGTTCGTCGCGTCCGGTGTGAAAGTCCATCGCTTAACGGTGGGTCCGCGCCGGGGACGGGCGG
+
GGGFGGGGGGGGGGCGEFCFGGGGCEGFEGGGGFFGGGEFGGGGG7:CCFEEFEEGGEGGG+=CF=@FFCFEE:FGGG?CGDE7D+FGGGGGG8FGGGG@FGGGCAFF@7*@FG7*C::*,3@33@F,8*48C,,33<,3,<8:F7:FFEEDB*CFCFFEC<FG?FF,;8*:>GGG5EGG:CF+;58FGGG?F*2;5>FGGGD5CEGCG7<F5**:588C+C5C8*:8C8C=EEGGGG5EGGEGGGGEEEEC9C<+:7+<+27/*1<DDD=*5*:55CGC5):75)9><>B7)7
@M03364:396:000000000-C9LGT:1:1101:22846:1606 1:N:0:10
ACTCCTACGGGAGGCAGCAGTGGGGAATATTGCACAATGGGCGCAAGCCTGATGCAGCGACGCCGCGTGCGGGATGGAGGCCTTCGGGTTGTAAACCGCTTTTGTTCAAGGGCGAGACAGAATTTCGGCAGTGTGGAGTGGATTGTACGAATAAGCACCGGCTAACTACAGGCCAGCAGCCGCGGTAATACGTAGGGTGCAAGCGTTATCCGGATTTATTGGGCGTAAAGGGCTCGTAGGCGGTTCGTCGCGTCCGGTGTGAAAGTCCATCGCTTAACGGTGGATCCGCGCC
+
GGGGGGGGGGGGGGEGGGGGGGGGGGGGGGGGGAFFGGGGGGGGGGGGGGGGGGGGGDFGGGGGGGGGE:FGGC+FDFGGGFFFGGGGGGGGGGGFGGDEFG9?FFD9DFGGG+++++@,,:<BFFFGC+@8,8,+738<*3F,:,,7>1838D>:BCFGFGD@F7@@7,++4*:7BFGGGGFF7:CC<<CGGCFEGCCGGGGFGGGG5C:CE8>8?0+CCCGGGG/;CFCGD6EEEGGGGGGDECEG8CEECC*>D*5:E9CCEF+:::C**2A>CC5D7)>*027@C:7)
@M03364:396:000000000-C9LGT:1:1101:19497:1613 1:N:0:10
ACTCCTACGGGAGGCAGCAGTGGGGAATCTTGCACAATGGGCGGAAGCCTGATGCAGCGACGCCGCGTGCGGGACGAAGGCCTTCGGGCTGTAAACCGCTTTCAGCAGGGACGAGGCGAAATTTACGGTCCCTACAGAAGAAGCCCCGGCTAACTACGTGCCAGCAGCCGCGGTAATACGTAGGGGGCAAGCGTTATCCGGATTCATTGGGCGTAAAGCGCGCGTAGGCGGCCAGCCTGGTCGGGAGTCAAATCCGGGGGCTCAACCCCCGTCCGCTCCCGATACCGGCCGGCT
+
GGGGGGGGGGGGGGGGGGGGGGGGGGGGGGGGGGGGGGEGGGGGGGGGGGGGGGGGGGGGGGGGGGGFCFGGGDGGGGGGGGGGGGGGGGGGGGGGFGGGEGGFFGGGGGGGGG7C*CFC@-?FFGGG,*=<:,33FF8,F8CF,6CFGGGGGGGGF:FGGGGGGGGG5*:CEEGGGFGGCGGGGEGGEFCFGEGCGGGGGCE8<?9FG?FGGGE>;FECEEGEG55ACCCGCC@:AEFFGGGDE5C:FGGG79C=DDGE85CC?FFGCDGDDGGGGGGGEEECCC7>DEF>D)
@M03364:396:000000000-C9LGT:1:1101:16401:1627 1:N:0:10
ACTCCTACGGGAGGCAGCAGTGGGGAATCTTGCACAATGGGCGAAAGCCTGATGCAGCGACGCCGCGTGCGGGACGAAGGCCTTCGGGTTGTAAACCGCTTTCAGCAGGGACGAGGCCGCAAGGTGACGCTACCTGCAGAAGAAGCCCCGGCTAACTACGTGCCAGCAGCCGCGGTAATACGTAGGGGGCGAGCGTTATCCGGATTCATTGGGCGTAAAGCGCGCGTAGGCGGCTTGCCAAGCGGAACCTCTAATCCGAGGGCTCAACCCCCGGCCGGGTTCCGAACTGGCAGG
+
GGGGGGGGGGGGGGGGGGGGGGGGGGGGGGGGGGGGGGGGGGGGGGGGGGGGGGGGGGGGGGGGGGGGGGGGGGGGGGGGGGGGGGGGGGGGGGGGGGGGGGGGGGGGGGGGGGFGEGGGG7F*,8EF3*6+>>B,@FGAF:FFGFFGGGGGBFGGGFGGGGGGGGGGGFGGGGGGDGFGGGGGGGGGGGG5CEGGGGGGGGGGDGGGGGG6EFGGGGGGGGGGGGEGGGGGGDGEGGGGGGGGCGGGGGGGGGGGGGGEGGGFFGFGDGGGGGGGGDDDEFGG3CG4D:FGGD
@M03364:396:000000000-C9LGT:1:1101:19437:1648 1:N:0:10
ACTCCTACGGGAGGCAGCAGTGGGGAATATTGCACAATGGGCGCAAGCCTGATGCAGCGACGCCGCGTGCGGGATGGAGGCCTTCGGGTTGTAAACCGCTTTTGTTTGGGAGCAAGCCCTTCGGAGTGAGTTTACATTTCGAATAAGCACCGGCTAACTACGTGCCAGCCGCCGCGGTAATACGTAGGGTGCGAGCGTTATCCGGATTTATTGGGCGTAAAGGGCTCGTAGGCGGTTCGTCGCGTCCGGTGTGAAAGTCCATCGCCTAACGGTGGATCTGCGCCGGGTACGGGC
+
GGGGGGGGGGGGGGGGGGGGGGGGGGGGGGGGGGGGGGGGGGGGGGGGGGGGGGGGGGGGGGGGGGGGGGGGGGGGGGGGGGGGGGGGGGGGGGGGGGGGGGGAGFG?FCFEGFGGFGF,:-B@+FFG<,8,8@<,@FGGG@FF*@,@FGGGEGGGGGGGGGGGGGGGF**=FDGGGGGGGGGGGGGGGGGGGGGGGGGGGGGGGGGGCFGGGGGGGGDGGGGGGFEEGGGGFGGGGGGGGGGGGGGGGGGGGGFFDCCGGFGGGGGGGGGGGGDC*CGGFFGGGGGBDFFGG<
@M03364:396:000000000-C9LGT:1:1101:12158:1651 1:N:0:10
ACTCCTACGGGAGGCAGCAGTAGGGAATTTTCGGCAATGGGGGGAACCCTGACCGAGCAACGCCGCGTGAGTGAAGAAGGTCTTCGGATTGTAAAGCTCTGTTGTAAGGGAAGAACGTCCGCCCGAAGATGCCTGAGTGACGGTACCTTACCAGAAAGCCACGGCTAACTACGTGCCAGCAGCCGCGGTAATACGTAGGGGGCAAGCGTTATCCGGATTCATTGGGCGTAAAGCGCGCGTAGGCGGCCAGCCTGGTCGGGAGTCAAATCCGGGGGCTCAACCCCCGTCCGCTCC
+
GGGGGGGGGGGGGGGGGGGGGGGGGGGGGGGGGDGGGGGGGGGGGGGGGGGGGGGGGGGGGGGGGGGGGGGGGGGGGGGGGGGGGGGGGGGGGGGGGGGFGGGFG@FGFFGGGGFG*FF*<*<*=FGG<,?F,288<FFF9*<FCEC:FGFF9FG8CGGCFFEGGCEGG,CFC8@CGGGGGGGGGGGG8>EGGFG?E@ECEGGGGGGGGGGGGGGGGGGGGGGGGG5C8EEGGGGGGGGGGGGGG58CEGGGGGGGGGGG>EGFC>CGGGGG<EEGDCFFFFGDGGDDGFFDDG
@M03364:396:000000000-C9LGT:1:1101:9906:1710 1:N:0:10
ACTCCTACGGGAGGCAGCAGTGGGGGATATTGCACAATGGAGGAAACTCTGATGCAGCAACGCCGCGTGAAGGAGGAAGGCCTTCGGGTCGTAAACTTCTGTCCTCAGGGAAGAAAAAAATTACAGTATATTTGGAGGAAGCCCCGGCTAACTACGTGCCAGCAGCCGCTGTAACACGTAGGGGGCGAGCGTTATCCGGAATTACTGGGCGTAAAGAGTGCGTAGGTGGCTGAGCAAGCGCGGGGTTTAATTTCACGGCCCAACCGTGAACCGCCCTGCGAACTGTTCAGCTTG
+
GGGGGGGGGGGGGGGGGGGGGGGGGGGGGGGGGFGGGGGGGGGGGFFGGGGGGGGGGGGGGGGEGGGGDFFGGGGGGGGGGGGGGGGDF7FFGGGGCFGGGCF<FFFGGGGGGF<F,?@:F-F,5CFG,,,,,,,B<7FF@D8F+@<CGGGGA;FC<DCGGG@<CFGGG*BCFFFDFGFCFGGCFCEGCBC8CEFGGGGG5C@FFFFCGFG>EGGGGGGGGGAEC5@FFDFEGFGGGGGGDGGGG*8:CGFFGGGGGGGGE*>E=DEFFFCCCE5CDGGGE>7DCFCFFFFGG4
@M03364:396:000000000-C9LGT:1:1101:9556:1753 1:N:0:10
ACTCCTACGGGAGGCAGCAGTGGGGAATATTGCACAATGGGCGCAAGCCTGATGCAGCGACGCCGCGTGCGGGATGGAGGCCTTCGGGTTGTAAACCGCTTTTGTTTGGGAGCAAGCCCTTCGGGGTGAGTGTACCTTTCGAATAAGCACCGGCTAACTACGTGCCAGCAGCCGCGGTAATACGTAGGGTGCGAGCGTTATCCGGATTTATTGGGCGTAAAGGGCTCGTAGGCGGTTCGTCGCGTCCGGTGTGAAAGTCCATCGCCTAACGGTGGATCTGCGCCGGGTACGGGC
+
GGGGGGGGGGGGGGGGGGGGGGGGGGGGGGGGGGGGGGGGGGGGGGGGGGGGGGGGGGGGGGGGGGGGGGGGGGGGGGGGGGGGGGGGGGGGGGGGGGGGGGGGGGGFFGGGGGFFGGGGFFF+8@FF+8@8,,@FFFGGGCFFFFFFGGGGGGGGGGGGGGGGGGGGG,CGGGGGGGGGGGGGGGGGGGGGGEGGGGGGGGGGGGGGGDGGGGGGGGGGGGGGGGGGGGGGGGGGGGGGGGGGGGGGGEGGGGGGGCFFGGGGGGGGGGGGGGGFFGGGFFGGGGGEDFFGD)
@M03364:396:000000000-C9LGT:1:1101:20847:1757 1:N:0:10
ACTCCTACGGGAGGCAGCAGTGGGGAATATTGCACAATGGGCGCAAGCCTGATGCAGCGACGCCGCGTGCGGGATGGAGGCCTTCGGGTTGTAAACCGCTTTTGTTTGGGAGCAAGCCCTTCGGAGTGAGTGTACCTTTCGAATAAGCACCGGCTAACTACGTGCCAGCAGCCGCGGTAATACGTAGGGTGCGAGCGTTATCCGGAATTATTGGGCGTAAAGGGCTCGTAGGCGGTTCGTCGCGTCCGGTGTGAAAGTCCATCGCTTAACGGTGGATCCGCGTCGGGTACGGGC
+
GGGGGGGGGGGGGGGGGGGGGGGGGGGGGGGGGGGGGGGGGGGGGGGGGGGGGGGGGGGGGGGGGGGGGGGGGGGGGGGGGGGGGGGGGGGGGGGGGGGGGGGFGGGGGGGGGGFFFGG<<3B++8FF,:8:,3F=EFGGGGD@:>@FFFGGEGCEGGGGGGGGGGGGGFFGGGGGGGGGGGGGGGGGGGGGG8CEGEGDGGGGGDGDGGGGGGGGGGGGGGGGG>8:EGGGGGGGGGGEEEGGGGGGE8CEGFGFGGGGGGGGGFGGFFE:7CE7CFGGFF5CGGGFCFFGC)
@M03364:396:000000000-C9LGT:1:1101:15873:1814 1:N:0:10
ACTCCTACGGGAGGCAGCAGTGGGGAATATTGCACAATGGGGGAAACCCTGATGCAGCAATGCCGCGTGAGTGATGACGGCCTTCGGGTTGTAAAGCTCTGTCTTCAGGGACGATAATGACGGTACCTGAGGCGGAAGCCACGGCTAACTACGTGCCAGCAGCCGCGGTAATACGAAGGGGGCTAGCGTTGTTCGGATTTACTGGGCGTAAAGCGCACGTAGGCGGACTTTTAAGTCAGGGGTGAAATCCCGGGGCTCAACCCCGGAACTGCCTTTGATACTGGAAGTCTTG
+
GGGGGGGGGGGGGGGGGGGGGGGGGGGGGGGGGGGGGGGGGGGGGGGGGGGGGGGGGGGGGGGGGGGGGGGGGGGGGGGGGGGGGGGGGGGGGGGGGGGGGGGGGGGGGGGGGGGG7FFFGC@8+8EFB:A3+@FFCFGGGGGFFGDGGGGGEGGGGGGGGGGGGGGGG*;FGGGGGGGGGGGGGGGGGGGGGGGGGGGGGGGGGGGGGGGGGGGGGGGGGGGGGG8EEGGGGGGGGGGGGGGGGGGGGGGGGGGGGGGGGGGGGGGGGGGGGGGGGGGFFFGGGGGFGFFG
@M03364:396:000000000-C9LGT:1:1101:12438:1814 1:N:0:10
ACTCCTACGGGAGGCAGCAGTGGGGAATCTTGCGCAATGGGCGGAAGCCTGACGCAGCGACGCCGCGTGCGGGAGGAAGGCCCTCGGGTCGTAAACCGCTTTCAGCAGGGACGAGGCCGCACGGAGACAATACCTGCAGAAGAAGCCCCGGCTAACTACGTGCCAGCAGCCGCGGTAATACGTAGGGGGCGAGCGTTATCCGGATTCATTGGGCGTAAAGGGCTCGTAGGCGGTTCGTCGCGTCCGGTGTGAAAGTCCATCGCTTAACGGTGGATCCGCGCCGGGTACGGGCGG
+
GGGGGGGGGGGGGGGGGGGGGGGGGGGGGGGGGGGGGGGGGGGGGGGGGGGGGGGGGGGGGGGGGGGGGGGGGGGGGGGGGGGGGGGGGGGGGGGGGGGGGGGGGFGFGGGGGG*>F:F@B*=1*=FG,3?,2?F9CCF,C8<FGC:@FFGG@E@FGGGGFGGGGGGGGCCC>>EGGGGGGGCGGGGGGDGGGGGGGGGGGGGGGGGGGGGGGGGGGGGGGECGGGEGGGGGGGGGGGEGDGGEGCEEGEEGGGGGGGGGGEDFFDGGGGGGC567CFGGFFGGDDDFGFFDGD
@M03364:396:000000000-C9LGT:1:1101:14735:1815 1:N:0:10
ACTCCTACGGGAGGCAGCAGTAGGGAATCTTCCACAATGGACGCAAGTCTGATGGAGCAACGCCGCGTGAGTGAAGAAGGTTTTCGGATCGTAAAGCTCTGTTGTTGGTGAAGAAGGATGTGATTAGCGACTAGCTCATATTTGACGGTAATCAACCAGAAAGTCACGGCTAACTACGTGCCAGCAGCCGCGGTAATACGTAGGTGGCAAGCGTTGTCCGGATTTATTGGGCGTAAAGCGAGCGCAGGCGGCTGTGCAAGTCTGAAGTAAAAGGGACCGGCTCAACCGGTTC
+
GGGGGGGGGGGGGGGGGGGGGGGGGGGGGGGGGGGGGGGGGGGGGGGGGGGGGGGGGGGGGGGGGGGFFGGGGGGGGGGGGGGGGGGGGGGGGGGGGGGGGGGGEFFGGGGGGGCGFGFAF9E,,CFG+683+,>CCFGGCFGGG9CFFFFFGGGGGGGGGGGGGGGGGGGGGGGGGGGGGGGGGGGGGGGGGGGGGGGGGGGGGGGGGGGGGGGGGGGGGEGEFGFGGGGFGGGGGGGGGGGGGGGGGGGGGGGGGGGGGDGGGGGDGGGGFGGGFGGGFFGCFGGFGFFG
@M03364:396:000000000-C9LGT:1:1101:17418:1843 1:N:0:10
ACTCCTACGGGAGGCAGCAGTGGGGAATCTTGCGCAATGGGCGGAAGCCTGACGCAGCGACGCCGCGTGCGGGAGGAAGGCCCTCGGGTCGTAAACCGCTTTCAGCAGGGACGAGGCCGCACGGTGACATTCCCTGCAGAAGAAGCCCCGGCTAACTACGTGCCAGCAGCCGCGGTAATACGTAGGTGGCAAGCGTTGTCCGGATTTATTGGGCGTAAAGCGAGCGCAGGCGGAAAAATAAGTCTAATGTGAAAGCCCTCGGCTTAACCGAGGAACTGCATCGGAAACTGTTTT
+
GGGGGGGGGGGGGGGGGGGGGGGGGGGGGGGGGGGGGGGGGGGGGGGGGGGGGGGGGGGGGGGGGGGGGGGEGGGGGGGGGDFGFGGGGGGGGGGGGCGGGGGFGFF<FGGGGG:FEGGG7==*1=CC,,7<@CC,4FG,,2?4?<24*<BE=@FCEGGE8CFG??E?F68:EEC*:>?FGG<CCG@<EGCCE>C8:ECE?CG>**0AF@9CFCEGDG>FFGDEGGC5EEGGCEGGCG8CCF9<E?C?CC++<CFGGC6CCCDFC4<CF5CCDEGD7F?>FFEC9<CF>B62:7
@M03364:396:000000000-C9LGT:1:1101:12333:1861 1:N:0:10
ACTCCTACGGGAGGCAGCAGTGGGGAATCTTGCACAATGGGCGGAAGCCTGATGCAGCGACGCCGCGTGCGGGACGAAGGCCTTCGGGCTGTAAACCGCTTTCAGCAGGGACGAGGCGAAAATGACGGTACCTGCAGAAGAAGCCCCGGCTAACTACGTGCCAGCAGCCGCGGTAATACGTAGGGGGCAAGCGTTATCCGGATTCATTGGGCGTAAAGCGCGCGTAGGCGGCCAGCCTGGTCGGGAGTCAAATCCGGGGGCTCAACCCCCGTCCGCTCCCGATACCGGCCGGCC
+
GGGGGGGGGGGGEGGGGGF@FFGGGGGGGGGGFGGGGDEGGGGD7@FGGGGGGFGGF@CGGGGEGGEGECGEEEGGGC@CFDFGF?CGGGGFGGGGGEGCFGGAFFGBFEG7F:+**5:CC*?3<DCE1*63,,,,6<8?FFA:@*+4FEEGFFF@:1FEFGGGGGFGG*:CEC58<:FGGGG5ECEGGGGGGC:ECFGGGCCCEGG?CCCCCGGGGGGGGGDEEG8CFEEDGGDFGGGGGFECEEEECFGGGGG=DGDDG8CFGCC*>DGGDE5CD<EC3BEGDGGF:BD3C)
@M03364:396:000000000-C9LGT:1:1101:20940:1873 1:N:0:10
ACTCCTACGGGAGGCAGCAGTAGGGAATCTTCCACAATGGACGCAAGTCTGATGGAGCAACGCCGCGTGAGTGAAGAAGGTTTTCGGATCGTAAAGCTCTGTTGTTGGTGAAGAAGGATAGAGATAGTAACTGGCCTTTATTTGACGGTAATCAACCAGAAAGTCACGGCTAACTACGTGCCAGCAGCCGCGGTAATACGTAGGTGGCAAGCGTTGTCCGGATTTATTGGGCGTAAAGCGAGCGCAGGCGGAAAAATAAGTCTAATGTGAAAGCCCTCGGCTTAACCGAGGAAC
+
GGGGGGGGGGGGGGGGGGGGGGGGGGGGGGGGGGGGGGGGGGGGGGGGGGGGGGGGGGGGGGGGGGGGGGGGGGGGGGGGGGGGGGGGGGGGGGGGGGGEGGG9FGGGGGGGGGGGFFFDF-C,,CEFC,C<54BDFGGDGGGFGGGGGGEGGGGGGGGGGGGGGGGGGGGGGGGGGGGGGGGGGGGGGGGGGGGGGGGGGGGGGGGGGGGGGGGEGGGGGGGGGGGGGGGGGGGEFGGGGGEGGGGGGGGGGGCFGGGGGGGDFGGFGGGGGGGGGGGGFFGGGGGED@DGFC
@M03364:396:000000000-C9LGT:1:1101:17071:1882 1:N:0:10
ACTCCTACGGGAGGCAGCAGTGGGGGATATTGCACAATGGAGGAAACTCTGATGCAGCAACGCCGCGTGAAGGAGGAAGGCCTTCGGGTCGTAAACTTCTGTCCTCAGGGAAGAAAAAAATGACGGTACCTGAGGAGGAAGCCCCGGCTAACTACGTGCCAGCAGCCGCGGTAATACGTAGGGGGCGAGCGTTATCCGGATTTATTGGGCGTAAAGCGCGCGTAGGCGGCCAGCCTGGTCGGGAGTCAAATCCGGGGGCTCAACCCCCGTCCGCTCCCGATACCGGCCGGCTTG
+
GGGGGGGGGGGGGGGGGGGGGGGGGGGGGGGGGGGGGGGGGGGGGGGGGGGGGGGGGGGGGGGGGGGGGGGGGGGGGGGGGGGGGGGGGGGGGGGGGGGGGGGGGGGGGGGGGGGGGGGDGEEC8@FF333::FFGFGGGGGGFGGGFGGGGFGGGGGGGGGGGGGGGG1CFGGGGGGGGGGGGGGGGGGGGGGGGGGGGGGGGGGGGGGGGGGGGGGGGGGGGGGGGGGGGGGGGGGGGGGGGGGFGGGGGGGGGDGG=F6DGGGGGGGGGGG=GGGE<EFGGGDDEGDF)CC
@M03364:396:000000000-C9LGT:1:1101:9185:1890 1:N:0:10
ACTCCTACGGGAGGCAGCAGTAGGGAATCTTCCACAATGGACGCAAGTCTGATGGAGCAACGCCGCGTGAGTGAAGAAGGTTTTCGGATCGTAAAGCTCTGTTGTTGGTGAAGAAGGACGGCAGCAGTAACTGGCTGTCGTTTGACGGTAATCAACCAGAAAGTCACGGCTAACTACGTGCCAGCAGCCGCGGTAATACGTAGGTGGCAAGCGTTGTCCGGATTTATTGGGCGTAAAGCGAGCGCAGGCGGAAAGATAAGTCTGAAGTGAAAGCCCCCGGCTTAACCGGGGAAC
+
GGGGGGGGGGGGGGGGGGGGGGGGGGGGGGGGGGGGGGGGGGGGGGGGGGGGGGGGGGGGGGGGGGGGGGGGGGGGGGGGGGGGGGGGGGGGGGGGGGGEFFGGGGGEFGGGGGE@D,BF+@=3=DFF,59CF,=8@=DDGGGGGGG7FD:@FGGFCFGGGGGGGFGGE<CGEGG,FEGEFGCFGGGGGEGGGGDEGGGGGFGGGGGGGGF*8FFGEGGGGG>EGFGGGCEGGGGGGGCEEEGGGGGGGGGGGDGEFGGGGGD?CFFGGFGF7FGGGGGG@DEFGGGFDFFG5>
@M03364:396:000000000-C9LGT:1:1101:8040:1907 1:N:0:10
ACTCCTACGGGAGGCAGCAGTGGGGAATATTGCACAATGGGCGCAAGCCTGATGCAGCGACGCCGCGTGCGGGATGGAGGCCTTCGGGTTGTAAACCGCTTTTGTTTGGGAGCAAGCCCTTCGGAGTGAGTGTCCCTTTCGAATAAGCACCGGCTAACTACGTGCCAGCAGCCGCGGTAATACGTAGGGTGCGAGCGTTATCCGGATTTATTGGGCGTAAAGAGTGCGTAGGTGGCTGAGCAAGCGCGGGGTTTAATTTCACGGCCCAACCGTGAACCGCCCTGCGAACTATTC
+
GGGGGGGGGGGGGGGGGGGGGGGGGGGGGGGGGGGGGGGGGGGGGGGGGGGGGGGGGGGGGGGGGGGGGGGGGFGGGGGGGGGGGGGGGGGGGGGGGGGGGGGFFGGGGGGGGGFGGFGF<9B83@@F,,88E,E>>FEFE>FDF,FFFGGGGCGGGGGGGGGGGGGGG,BFCGGGGGGGGGGGCFGGFGGGGGGGGGGGGGGGGEGGFGGGGGGGGDGGGGGGFGGG?EGGGGGGGGGGGGGGFGGGGGG5CGGGGGCEGCFEEDED<<EGGGG7FFGGFDCDFGC@GFFC:7
@M03364:396:000000000-C9LGT:1:1101:22735:1922 1:N:0:10
ACTCCTACGGGAGGCAGCAGTGAGGAATATTGGTCAATGGATGAGAATCTGAACCAGCCAAGTAGCGTGCAGGACGACGGCCCTATGGGTTGTAAACTGCTTTTGTACGGGGATAAAGGAGCTTACGTGTACGTTTTTGCAGGTACCGTACGAATAAGGACCGGCTAATTCCGTGCCAGCAGCCGCGGTAATACGGAAGGTCCGGGCGTTATCCGGATTTATTGGGTTTAAAGGGAGCGCAGGCTGTCGGTTAAGCGTGTTGTGAAATGTAGGTGCCCAACACCTGCACTGC
+
GGGGGGGGGGGGGGGGGGGGGGGGGGGGGGGGGGGGGGGGGGGGGGGGGGGGGGGGGGGGGGGGGGGGGGGGGGGGGGGGGGGGGGGGGGGGGGGGGFGGGGGCFFGFGGGGGGFGAAFB<-BD,BFG,BE,::B<@EFGGEGFFFGGGGGGBDDGGGGGGGGGGGGGG@DFGGGGGGGGGGGGGGGGGCGGGGGGGGGGCGFFGGGGGGEGGGGE;AGGGGGFGGEECFFEGGE8EEGGGGGGGG8FGGGGGGGGDEGGGF<EC>FCGGFDGGGFGGGG:)1>FFD?F?:D
@M03364:396:000000000-C9LGT:1:1101:18689:1966 1:N:0:10
ACTCCTACGGGAGGCAGCAGTAGGGAATTTTCGGCAATGGGGGAAACCCTGACCGAGCAACGCCGCGTGAGTGACGAAGGTCTTCGGATTGTAAAGCTCTGTTGTAAGGGAAGAACGTCAGGCAGAAGCTGCGTGAGTGACGGTACCTTACCAGAAAGCCACGGCTAACTACGTGCCAGCAGCCGCGGTAATACGTAGGTGGCGAGCGTTATCCGGAATTATTGGGCGTAAAGGGTGCGTAGGCGGCTGATTAAGTTCGTGGTTAAAGCGTGGGGCTCAACCCCATAAAGCCAC
+
GGGGGGGGGGGGGGGGGGGGGGGGGGGGGGGGGGGGGGGGGGGGGGGGGGGGGGGGGGGGGGGGGGGGGGGGGGGGGGGGGGGGGGGGGGGGGGGGGGGGGGGGGGGAFGGGGGGGGFGCG-B,3BFF,:@8@FC=@FGAFGGGGGGGGGGGGGFGGGGGGGGGGGDGGGGGGGGGGGGGGGGGGGGGGGGGGGGGGGGGGGGGGGGGGGGGGGGGEEGFFGGGGGGGEEGGGGGGGGGCGGGGGGGGGGFFCEGGFGGGGGGFGGFGGGGGGGGGGGFF?5CDGGGFFFFG4C
@M03364:396:000000000-C9LGT:1:1101:23672:1968 1:N:0:10
ACTCCTACGGGAGGCAGCAGTGGGGAATCTTGCGCAATGGGGGCAACCCTGACGCAGCGACGCCGCGTGCGGGACGAAGGCCTTCGGGTCGTAAACCGCTTTCAGCAGGGACGAGGCCGCTCCGGTGACTGTCCGTGCAGAAGAAGACCCGGCTAAATACGTGCCAGCAGCCGCGGTAATACGTATGGGGCGAGCGTTATCCGGATTCATTGGGCGGAAAGCGCGCGTAGGCGGCCCGTTAGGTCGGAGGTAAAAGCCCGGGGCTCAACCCCGGCGAGCCTCCGCTACCGTCGG
+
FGGGGGGGGGGGGGGGDGFGGGGGGGGGGGGGGGGGGGGFF,CFFGGGGGGGGGGGGGGGEGGGGGGGGEBCGGDEGGGGGGGG9FC=FFEGGGGDB:FGGGGGADEGGGGGGGFC7:F@**5*44=*,,788,*8<<*28?<<F,,5FC:<FF@,2<,<724CCFGGG,*/:EC1??C<+<*AF?@FFC>8C*1?/A>C7C?E;*/<2AE@FGCC*8888;EEGE?:C>EFC8?8?C8*;?629/2:CC:?+<+21;E5/:CE=/?FGD5CCE*9)1*)0<*>**17F>5/)9
@M03364:396:000000000-C9LGT:1:1101:19014:1980 1:N:0:10
ACTCCTACGGGAGGCAGCAGTAGGGAATCTTCCACAATGGACGCAAGTCTGATGGAGCAACGCCGCGTGAGTGAAGAAGGTTTTCGGATCGTAAAGCTCTGTTGTTGGTGAAGAAGGATAGCGGCAGTGACTGGCCTTTATTTGACGGTAATCAACCAGAAAGTCACGGCTAACTACGTGCCAGCAGCCGCGGTAATACGTAGGTGGCAAGCGTTGTCCGGATTTATTGGGCGTAAAGCGAGCGCAGGCGGAAAAATAAGTCTAATGTGAAAGCCCTCGGCTTAACCGAGGAAC
+
GGGGGGGGGGGGGGGGGGGGGGGGGGGGGGGGGGGGGGGGGGGGGGGGGGGGGGGGGGGGGGGGGGGGGGGGGGGGGFGGGFGGGGGGGGGGGGGGGGGGGGGGG<FDCFGGGE8FEFF9E-@4+@FG3,C<C8D>AFDGGFAFFFFGEGCCGGFFGGGGDCFGGGGGGGGGFGGGGGGGGGFFGGGGGEGGEEGGGGGGGGGGGGGGGGGGGGGDEGGGGEEGGGGFGGGGGGGGGGGGGGGGGGGGGGGGGGFFCGFGCEDFGGGGGGGGGGGGGGGG>F*9DGGFCBBDDG
@M03364:396:000000000-C9LGT:1:1101:10575:1983 1:N:0:10
ACTCCTACGGGAGGCAGCAGTGGGGAATATTGCACAATGGGCGCAAGCCTGATGCAGCGACGCCGCGTGCGGGATGGAGGCCTTCGGGTTGTAAACCGCTTTTGTTTGGGAGCAAGACCTTCGGAGTGCATGACCCTTTCGAATAAACACCGGCTAACTACGTGCCAGCAGCCGCGGTAATACGTAGGGTGCGAGCGTTATCCGGATTTATTGGGCGTAAAGGGCTCGTAGGCGGTTCGTCGCGTCCGGTGTGAAAGTCCATCGCCTAACGGTGGATCTGCGCCGGGTACGGGC
+
GGGGGGGGGDGGGGGGGGGGGFGFGGGGGGGGGGGGGFFGGFGGGGCGGGGGGFGGCGDFFGGGEGCGGGGGGGGGGGGCFGGGFGGGGGGGGGGGG:FEGGGFGGGGGGG7FGA=,=><,-B++8@F,,,,,,,:,38@>:FG*7,7@:>FCFGDGG9FGCB:<FFGC3<CFEG<FFEEGFG:7:CF7CE7:8CD*?EGCF9EEGCCFFCCCFGFGE>8@FFGGC8:888CFCEGGEGGECCE:ECC8CEGD7@CGF7F?EC:5C7C4>E3/A59*9FCFEGDD395575C<)
@M03364:396:000000000-C9LGT:1:1101:24046:1994 1:N:0:10
ACTCCTACGGGAGGCAGCAGTGGGGAATATTGCACAATGGAGGGAACTCTGATGCAGCGACGCCGCGTGAGTGAGGAAGTATTTCGGTATGTAAAGCTCTATCAGCAGGGAAGATAATGACGGTACCTACGTAAGAAGCACCGGCTAAATACGTGCCAGCAGCCGCGGTAATACGTAGGGTGCAAGCGTTATCCGGATTTATTGGGCGTAAAGGGCTCGTAGGCGGTTCGTCGCGTCCGGTGTGAAAGTCCATCGCTTAACGGTGGATCCGCGCCGGGTACGGGCGGGCTTG
+
GGGGGGGGGGGGGGGGGGGGGGGGGGGGGGGGGGGGGGGGGGGGGGGGGGGGGGGGGGGGGGGGGGGGGDGGGGGGGGGGGGGGGGGGGGFGGGGGGGGGGGGGGGGGGGGGGGCF9EFGF7FB+8FE,,@:,BBFFGGGGGGF+=3FFGCFGGGGGGGGGGGGGDGGG7CGGGGGGGGGGGGGGGGGC7FFGGGGGEEGGGGGGGGGGGGGGGGG>FEEGGGGGGCGGGEEEGGGGGGGC5EGGGGGGGGGGGGGGGGGGGGGGGDD<9FGGGGDDDEGFFGGGGGEGEFG
@M03364:396:000000000-C9LGT:1:1101:8093:1998 1:N:0:10
ACTCCTACGGGAGGCAGCAGTGGGGAATCTTGCACAATGGGCGGAAGCCTGATGCAGCGACGCCGCGTGCGGGACGAAGGCCTTCGGGCTGTAAACCGCTTTCAGCAGGGACGAGGCGAAAGTGACGGTACCTGCAGAAGAAGCCCCGGCTAACTACGTGCCAGCAGCCGCGGTAATACGTAGGGGGCAAGCGTTATCCGGATTCATTGGGCGTAAAGCGCGCGTAGGCGGCCAGCCTGGTCGGGAGTCAAATCCGGGGGCTCAACCCCCGTCCGCTCCCGATACCGGCCGGCT
+
GGGGGGGGGGGGGGGGGGGGGGGGGGGGGGGGGGGGGGGGGGGGGGGGGGGGGGGGGGGGGGGGGGGGGEGGGGGGGGGGGGGGGGGGGGGGGGGGGGGGGGGFGGGGGGGCFFGG@FGGC7F,@FCF8*6CFECF<FFGGGGGDBGFGG7FCFGGGGGGDGGGFGGGGEGEG>EGDGGF<<ACGGGGGGGGGGGGGFGEGEGGFGGGGGGGGGGGGGGGGGDCEEGGFGGGGGGGGFGGGGGGGGGGGGGGFFFEDGDCE*/<EGGG*/?91C*C9C5C7;:<<4D59)87))
@M03364:396:000000000-C9LGT:1:1101:18678:2024 1:N:0:10
ACTCCTACGGGAGGCAGCAGTGGGGAATATTGCACAATGGAGGGAACTCTGATGCAGCAACGCCGCGTGAACGAAGAAGGCTCTTGGGTCGTAAAGTTCAGTTCTGAGGGAAGAGGATAGGGACTGTACCTGAAGAGAAAGCCCCAGCTAACTACGTGCCAGCAGCCGCTGTAATACGTAGGCGGCGAGCGTTCTCCGGAATTACTGGGCGTAAAGAGTACGTAGGCGCTTATGCAAGCGCGAGGTGAAAAGCATAGGCTCAACCAATGTAAGCCGCGCGAACTGTATGACTTG
+
GCFEFGGGECFF:@FEEFGF@<ECFFGGG<DGGDGGGFFGDDGCEGFEGGGGFGFED@FGFEGEGGGF77DFECFEE8C<E<FFG,5C?,@@FE@DF<F,9CE<FFG<===EC=,,B,C,,-:B=,:A?B<5<8,,,B,,:,8A8+B,3C<@<EFFD3>@C<CFFF<CC<><=9,,7D,FG@,>>771*1=:C*4C91FCE7:C9:<0;FG/:8E++2AFGGC6CG+:**1*<+<A@+;8E5**:EGC+++21<C?DF?3;+9675*097+:2+?CG<573)717CD=>7/*2*
@M03364:396:000000000-C9LGT:1:1101:21822:2044 1:N:0:10
ACTCCTACGGGAGGCAGCAGTGGGGAATATTGCACAATGGGCGCAAGCCTGATGCAGCGACGCCGCGTGCGGGATGGAGGCCTTCGGGTTGTAAACCGCTTTTGTTTGGGAGCAAGCGCTTGGGGGTGCATGGACCTTTCGAATACGCACCGGCTAACTACGTGCCAGCCGCCGCGGTAATACGGAGGGTGCGAGCGTTATCCGGATTTATTGGGCGTAAAGGGTGCGTAGGTGGTTTCTTAAGTCAGGAGTGAAAGGCTACGGCTCAACCGTAGTAAGCTCTTGAAACTGGG
+
GGGGGGGGGGGGGGGGGGGGGGGGGGGGGGGGGGGGGGGGGGGGGGGFGGFGGGEGGEGDEFGGGGGGFGCBFEFGGCFGGFFGGFGGGEGGFFGGGGGCGFC,BDF8FFGGGGG<3+@++-@,+@5F+,,,,,<,,83>>*8?F,>>FFEGEDGEFG,F@FFGGGGEG78FBFG*:?EG??78*;CGE8C5ECEDE8?EFGGEECC86<FFFGGCCCGGCGCEGG*:8CEG:?EC5E7A<C++3+<C8CC*;FCFGG:CF*/1*CEFD4:C7*7CFFFG49<*::FFGFFF*
@M03364:396:000000000-C9LGT:1:1101:13530:2094 1:N:0:10
ACTCCTACGGGAGGCAGCAGTGGGGAATCTTGCGCAATGGGGGCAACCCTGACGCAGCGACGCCGCGTGCGGGACGAAGGCCTTCGGGTCGTAAACCGCTTTCAGCAGGGACGAGGCCGCTACGGTGACGGCACCTGCAGAAGAAGCCCCGGCTAAATACGTGCCAGCAGCCGCGGTAATACGGAGGGGGCAGGCGTTATCCGGATTTACTGGGTGTAAAGGGAGCGTAGACGGCGGTGCAAGTCTGAAGTGAAAGGCGGGGGCTCAACCCCGGGACTGCTTTTGAAACTGTCT
+
GGGGGGGGGGGGGGGGGGGGGGGGGGGGGGGGGGGGGGGGGGGGGGGGGGGGGGGGGGGGGGGGGGGGGGGGGGGGGGGGGGGGGGGGGGGGGGGGGGGGGGGGGGGGGGGGGGGGCFGDG7C1*?FG,*4*11<FFGCCFFGGFCF@FF7FGGGGFFGGGGGFGFGGG8@FGGGGGGGGGGG*;8CEEGGG*?EGGGEGGGGGGGGGGGFGFGFGGCFFEGGGGGGEDEEGGGEEGGGGFGGGGGGGGGFGDGGGGGGGGEGGGGGG<5EDGGGGGCGDFF?FG5FFFFFG7*
@M03364:396:000000000-C9LGT:1:1101:15196:2123 1:N:0:10
ACTCCTACGGGAGGCAGCAGTAGGGAATCTTCCACAATGGACGCAAGTCTGATGGAGCAACGCCGCGTGAGTGAAGAAGGTTTTCGGATCGTAAAGCTCTGTTGTTGGTGAAGAAGGATAGAGGTAGTCCCTGGCCTTTATTTGACGGTAATCAACCAGAAAGTCACGGCTAACTACGTGCCAGCAGCCGCGGTAATACGTAGGTGGCAAGCGTTGTCCGGATTTATTGGGCGTAAAGCGAACGCAGGCGGAAAAATAAGTCTAATGTGAAAGCCCTCGGCTTAACCGAGGAAC
+
GGGGGGGGGGGGGGGGGGGGGGGGGGGGGGGGGGGGGGGGGGGGGGGGGGGGGGGGGGGGGGGGGGGGGGGGGGGGGGGGFGGGGGGGGGGGGGGGGGGGGFGGGAFGGFGGFFGGGGCFD?C4?FGF<,885+BFGGGGE9FFAFEGGG7FEFGFFGGFGGGGGFFGGGGDGGGGGGGGGGGFGFGGGGGGG<EGGGGGGGGGGGGGGGGGGGGGGGGGGEFEG?FGGGGGGEGGFGGGGGGGGGGGGGGCEGGGGGGGGGGGGGGGGGGGGFFGGGEGFFGGGGGFDBEG<C
@M03364:396:000000000-C9LGT:1:1101:17974:2124 1:N:0:10
ACTCCTACGGGAGGCAGCAGTAGGGAATTTTCGGCAATGGGGGGAACCCTGACCGAGCAACGCCGCGTGAGTGAAGAAGGTCTTCGGATTGTAAAGCTCTGTTGTAAGGGAAGAACGTCAGCCCGAAGATGTCTGAGTGACGGTAATCAACCAGAAAGTCACGGCTAACTACGTGCCAGCAGCCGCGGTAATACGTAGGTGGCAAGCGTTGTCCGGATTTATTGGGCGTAAAGCGAGCGCAGGCGGAAAGATAAGTCTGAAGTGAAAGCCCCCGGCTTAACCGGGGAACTGCTT
+
GGGGGGGGGGGGGGGGGGGGGGGGGGGGGGGGGGGGGGGGGGGGGGGGGGGGGGGGGGGGGGGGGGGGGGGGGGGGGGGGGGGGGGGGGGGGGGGGGGGGGGGGGGGGGGGGGGGGF=C*<-8**=FG<<?8?CFFFGFCGGGEC*<CFGGG*<EGGFGGGGGGGGEGDCGGEEGGGGFFFGGGEGGGGEEFGGFFFGGGGGGGGGGGGD5:CFGGEGDGGGGFGGGGGGGDCFGGGDGGGEEGGGGGEF@AFGGGGGGGFFFFGGGFGGFGGGCCCGGGFFGGGGGFGFFGG*
@M03364:396:000000000-C9LGT:1:1101:22493:2138 1:N:0:10
ACTCCTACGGGAGGCAGCAGTAGGGAATTTTCGGCAATGGGGGGAACCCTGACCGAGCAACGCCGCGTGAGTGAAGAAGGTTTTCGGATTGTAAAGCTCTGTTACAAGGGAAGAACGGCACTTTCAGGATATTTTAGTGACGGTACCTTGCGAGGAAGCCACGGCTAACCACGTGCCAGCAGCCGCGGTCATACGTAGGTGGCGAGCGTTATCCGGATTTATTGGGCGTAAAGGGCTCGTAGGCGGTTCGTCGCGTCCGGTGTGAAAGTCCATCGCCTAACGGTGGATCTGCAC
+
GGGGGGGGGGGGGGGGGGGGGGGGGGGGGGGDGEGGGGGGGGGGGGGGGGGGGGGGGGGGGGFGGGGGGGGGGGGGGGGGGGGGGGGFGGGGGGGGGGGGGGG,D,3>CFGGFG<F**=:*-3,<FFF8<BC,2,?FC@:B7FC@7<CFGAF@FDGC@5@FFGGG5EF?*<C::FCF7EFFFGFEEEGE*;@CFGCF>EGGGGGD*CEE8;FGFGGGGG6CGFFFFGE**;FFGGCGGGGGGG6C5:CCCEGGGGE<?CE5:CEDFFF7DAF>EEDC**9:@G<CD/67=8**0
@M03364:396:000000000-C9LGT:1:1101:8958:2145 1:N:0:10
ACTCCTACGGGAGGCAGCAGTGGGGAATCTTGCGCAATGGGCGGAAGCCTGACGCAGCGACGCCGCGTGCGGGAGGAAGGCCCTCGGGTCGTAAACCGCTTTCCGAATGGACGAGGCCGCATGGTGAGAGTACCTTAAGAAGAAACCCCGGCTAACTACTTGCCAGCAGCCGCGGTAATACGTAGGGGGCGAGCGTTATCCGGATTCATTGGGCGTAAAGCGGGCGTAGGCGGCCAGCCTGGTCGGGAGTCAAATCCGGGTGCTCAACCCACGTCCGCTCCCGATTCCGGCCTG
+
CFGGGGGGGGGGGGGGCFGGG@C<BFCGFGGEGGGGGGGGFGCBCFGGGGFGGFGGGGCGGGGG:=BFFFC+4F4CFGGGGGGGC>@7F:FFDF<FF+@>FFD,833*8@FGEBC*:>C:F1<,38=,,3,8,3,,,3<>FC8><<21:C4<*:C,?<B,2<<FG,;;CF5:8C*:C>?:CG9<1;ED>*:585*:5CFFFGG2:*<0<<:C@*/:*:C:9****::8EEC:*CEE;8:*;CFG5*:5*8<?7?FC7:*/28*++:0CFG8>DGCDGDC);)/*9*29*)755*
@M03364:396:000000000-C9LGT:1:1101:16179:2151 1:N:0:10
ACTCCTACGGGAGGCAGCAGTGGGGAATCTTGCACAATGGGCGGAAGCCTGATGCAGCGACGCCGCGTGCGGGACGAAGGCCTTCGGGTCGTAAACTTCTGTCCTCAGGGAAGAAAAAACTGACGGTACCTGATGCGGAAGCCCCGGCTAACTACGTGCCAGCAGCCGCCGTAACACGTAGGGGGCGAGCGTTATCCGGAATTACTGGGCGTAAAGAGTGCGTAGGTGGCTGAGCAAGCGCGGGGTTTAATTTCACGGCCCAACCGTGAACCGCCCTGCGAACTGTTCAGCTTG
+
GGGGGGGGGGGGGGGGGGGGGGGGGGGGGGGGGGGGGGGGGGGGGGGGGGGGGGGGGGGGGGGGGGGGGGGGGGGGGGGGGGGGGGGGGGGGGGGGGGGGGGGGGGG?FGFGGGGGFGG+,8@38@FG88E,,,@,>F@GD:FFD*FFGEFFFGGGGGGGGGGGGGGGG*=EEEGGGGGGGGDGGGGGGGGGGEGGGGGGGGGGGGGGGGGGGGGGGGGGGGGGGGGGGGGGGGGGGGGGGGGGGGGECGGGFFFFDGGGGGGGGGGGGGGD35EGGGGGE:=GGGFFGFF7:7
@M03364:396:000000000-C9LGT:1:1101:19472:2177 1:N:0:10
ACTCCTACGGGAGGCAGCAGTGGGGAATCTTGCACAATGGGCGAAAGCCTGATGCAGCGACGCCGCGTGCGGGACGAAGGCCTTCGGGTTGTAAACCGCTTTCAGCAGGGACGAGGCCGCAAGATGACCTTCACTGCAGAAGAAGCCCCGGCTAACTACGTGCCAGCAGCCGCGGTAATACGTAGGGGGCAAGCGTTATCCGGATTCATTGGGCGTAAAGCGCGCGTAGGCGGCCAGCCTGGTCGGGAGTCAAATCCGGGGGCTCAACCCCCGTCCGCTCCCGATACCGGCCGG
+
GGGGGGGGGGGGGGGGGGGGGGGGGGGGGGGGGGGGGGGGGGGGGGGGGGGGGGGGGGGGGGGGGGGGGGGGGGGGGGGGGGGGGGGGGGGGGGGFGGGGGGGGGFGGGGGGGDFFC<FE@*@,,@FF,,?3,,8?DFGGGGFFGGFFGCCGFFGGGGGGGGGGGFGGG8CGGGGEGDGGGGFGGGGGGGGGG8EGGDGGGGGGGGGGGGGGGFGGGGGGGGGGGGCEGGGGGGGGGGGGGGGGGGGGGEGGGGGGGGEGGDDEGGGGGGGGGGGGGGGGF@EDDDDFGFFGGD
@M03364:396:000000000-C9LGT:1:1101:23626:2228 1:N:0:10
ACTCCTACGGGAGGCAGCAGTGGGGAATCTTGCACAATGGGCGAAAGCCTGATGCAGCGACGCCGCGTGCGGGACGAAGGCCTTCGGGTTGTAAACCGCTTTCAGCAGGGACGAGGCCGCAAGGTGACGCTTCCTGCAGAAGAAGCCCCGGCTAACTACGTGCCAGCAGCCGCGGTAATACGTAGGGGGCGAGCGTTATCCGGATTCATTGGGCGTAAAGCGCGCGTAGGCGGCCTGCTAGGTCGGGACTCAAATCCGGGGGCTCAACCCCCGCCCGGTCCCGATACCGACAGG
+
GGGGGGGGGGGGGGGGGGGGGGGGGGGGGGGGGGGGGGGGGGGGGGGGGGGGGGGGGGGGGGGGGGGGGGGGGGGGGGGGGGGGGGGGGGGGGGGGGGGGGGGGGGGGGGGGGGGGCFCC*35*3@FF+*6+8>F<?FD;:FECFFBFGGDGGGGGGGCCFEGGFGGGG8CFGGGGGGGGGGCFGGGGGGGDGGGGGGGGGGGGGGGGGGGGCCGGGEEFGGGGGGG5E5FECGGGGGFGGGGGGGCDGFGGGG?CGEGDGGGGFGGGGGGGGGGGGGGDFFGGDGG?D>BCG5
@M03364:396:000000000-C9LGT:1:1101:13273:2229 1:N:0:10
ACTCCTACGGGAGGCAGCAGTGGGGAATCTTGCGCAATGGGGGCAACCCTGACGCAGCGACGTCGCGTGCGGGACGAAGGCCTTCGGGTCGTAAACCGCTTTCAGCAGGGACGAGGCCGCGAGGTGACGGTACCTGCAGAAGAAGCCCCGGCTAAATACGTGCCAGCAGCCGCGGTAATACGTATGGGGCGAGCGTTATCCGGATTTATTGGGCGTAAAGGGCTCGTAGGCGGTTCGTCGCGTCCGGTGTGAAAGTCCATCGCCTAACGGTGGATCTGCGCCGGGTACGGGCGG
+
GGGGGGGGGGGGGGGGGGGGGGGGGGGGGGGGGGGGGGGGGGGGGGGGGGGGGGGGGGGGGGGGGGGGGGGGGGGGGGGGGGGGGGGGGGGGGGGGGGGGGGGGGGGGGGGGGGGGCGFGE*>118FF<*6+=FFGGGG9FGGGGGGGGGDFBCCGGGGGGGGGGGGGGFGGGGGGDGGGGGGGGFGGGGGGGGGGGGGGGGGGEEFGGGGGGGGGGGGGGGGGGEEGGGGGGEGGGGGGGGGEGGGGGGGGGGGGGGGGGGGGGDGGGGCFGFFGGGGDEEDGGCDFGFFGGG
@M03364:396:000000000-C9LGT:1:1101:12693:2234 1:N:0:10
ACTCCTACGGGAGGCAGCAGTAGGGAATCTTCCACAATGGACGCAAGTCTGATGGAGCAACGCCGCGTGAGTGAAGAAGGTTTTCGGATCGTAAAGCTCTGTTGTTGGTGAAGAAGGATAGAGGTAGTATCTGTCCTTTATTTGACGGTAATCAACCAGAAAGTCACGGCTAACTACGTGCCAGCAGCCGCGGTAATACGTAGGTGGCAAGCGTTGTCCGGATTCATTGGGCGTAAAGCGCTCGTAGGCGGCCTGCTAGGTCGGGAGTCAAATGCGGGGGCCCAACCCCCGGCC
+
GGGGGGGGGGGGGGGGGGGGGGGGGGGGGGGGGGGGGGGGGGGGGGGGGGGGGGGGGGGGGGGGGGGGGGGGGGGGGGGGGGGGGGGGGGGGGGGGGGGGGFFEEFFFFFGDFGGFADF,A-C::CFF5,:,,<8,8EDFGGGGGGGGGGFGGGGGGGGGGGGGGGGGGGGGGGGGGGGGGGGGGGGGGGGGGGGGGGGGGGGGGGGGGGGGGGGGGGGGGGGGGGGGGGGGGGGGGGGGGGGGGGGGGGGGGGGFGGGGFGGGGGGGFGGGGGGGGDGGE@EGGGGEGBF35C
@M03364:396:000000000-C9LGT:1:1101:16287:2236 1:N:0:10
ACTCCTACGGGAGGCAGCAGTGGGGAATATTGCACAATGGAGGGAACTCTGATGCAGCGACGCCGCGTGAGTGAAGAAGTATTTCGGTATGTAAAGCTCTATCAGCAGGGAAGAAGACGACGGTGCCTACCTACGAAGCCCCGGCTAACTACGTGCCAGCAGCCGCGGTAATACGTAGGGGGCAAGCGTTATCCGGATTTATTGGGCGTAAAGGGCTCGTAGGCGGTTCGTCGCGTCCGGTGTGAAAGTCCATCGCTTAACGGTGGATCCGCGCCGGGTACGGGCGGGCTTG
+
GGGGGGGGGGGGGGGGGGGGGGGGGGGGGGGGGGGGGGGGGGGGGGGGGGGGGGGGGGGGGGGGGGGGGGGGGGGGGGGGGGGGGGGGGGGGGGGGGGGGGGGGGGGGGGGGGGGG,BF:CFEC+@FF,,8,3,8+@FGDGGGFEE@FGGFFGGGGGGGGGGGGGGGGG*=FGGGFGCFGGGGGGGGGFGDGGGGGGD8EGGGGGGGGGGGGGGGDGGGGGGGDGG?C>EGGGGGGGGGGGGGGFGGGGGGGGGGGGGGGGGGGGGGGGGGGGGGGGGGGFFEDGDGDDBFG
@M03364:396:000000000-C9LGT:1:1101:22850:2277 1:N:0:10
ACTCCTACGGGAGGCAGCAGTAGGGAATCTTGCGCAATGGGCGGAAGCCTGACGCAGCGACGCCGCGTGCGGGAGGAAGGCCCTCGGGTCGTAAACCGCTTTCAGCAGGGACGAGGACGCAAGGAGACGCTACCTGCAGAAGAAGCCCCGGCTAACTACGTGCCAGCAGCCGCGGTAATACGTAGGGGGCGAGCGTTATCCGGATTCATTGGGCGTAAAGCGCTCGTAGGCGGCCTGCTAGGTCGGGAGTCAAATGCGGGGGCCCAACCCCCGGCCGCTCCCGATACCGGCGGG
+
GGGGGGGGGGGGGGGGGGGGGGGGGGGGGGGGGFGGGGGGGGGGGGGGGGGGGGGGGGGGGGGGGGGGGGGGGGGGGGGGGGGGGGGGGGGGGGGGGGGGGGG9FFGGGGGGGG7F*@>FE*>:,@FF846843?3=CC:<F@?CC<FGGFG@CGGGGGGGGGGGGGGG8FGGGGEEGGGGGGGGGEEEGGGGGGGGGGGGGD5CEEGGGGGGGGEECC@FGGGGGEGGEGGGGGGGGFGGGGG5CG5EEFGGFGGGGDDG:7ECCGGGGGGGEEGGGEGFFG37CGF7)53<5
@M03364:396:000000000-C9LGT:1:1101:17484:2277 1:N:0:10
ACTCCTACGGGAGGCAGCAGTGGGGAATATTGCACAATGGGCGCAAGCCTGATGCAGCGACGCCGCGTGGGGGATGACGGCCTTCGGGTTGTAAACTCCTTTCGACAGGGACGAAGCGTTATAGTGACGGTCCCTGTAGAAGAAGCACCGGCTAACTACGTGCCAGCAGCCGCGGTAATACGTAGGGTGCGAGCGTTGTCCGGAATTACTGGGCGTAAAGAGCTCGTAGGTGGTTTGTCGCGTCGTCTGTGAAATCCCGGGGCTTAACCTCGGGCGTGCAGGCGATACGGGCAT
+
GGGGGGGGGGGGGGGGGGGGGGGGGGGGGGGGGGGGGGGGGGGGGGGGGGGGGGGGGGGGGGGGGGGGGGGGGGGGGGGGGGGGGGGGGGGGGGGGGGGGGGGGGGGGGGGGGGFECGGGGFFC,@FG8*6+3,8,@FGCG9DFFFFGGGFFCFGGGGGGGGGGGGGGG8CGGGGGGGGGGGGGGGGGGDGGGGGGGGGGGGGGGGGGGGGGGGGGGGGGGGGGGGGGGGGFFGGGGGGGGGEGGCFFCEGGGGGGGGGGGEGGFGGGGFGGGGGGGGGGF>EG353@GEFGC>
@M03364:396:000000000-C9LGT:1:1101:19210:2289 1:N:0:10
ACTCCTACGGGAGGCAGCAGTGGGGGATATTGCACAATGGAGGAAACTCTGATGCAGCAACGCCGCGTGAAGGAGGAAGGCCTTCGGGTCGTAAACTTCTGTCCTCAGGGAAGAAAAAAATGACAGTACTTGAGGAGGAAGCCCCGGCTAACTACGTGCCAGCAGCCGCGGTAACACGTAGGGGGCGAGCGTTATCCGGAATTACTGGGCGTAAAGAGTGCGTAGGTGGCTGAGCAAGCGCGGGGTTTAATTTCACGGCCCAACCGTGAACCGCCCTGCGAACTGTTCAGCTTG
+
GGGGGGGGGGGGGGGGGGFGGGGGGGGGGGGGGGGGGGGGGGGGGGGGGGGGGGGGGGGGGGGGGGGGGGGGGGGGGGGGGGGGGGGGGGGGGGGGGGGCGGGFGGGGGGGGGG,BFGGG?-CF,CFG,,9C:B<<@CBDFGFGGDGGGGGGDGDFFGGGGGGGGGGGD<BFGGGCFFFGGGGGGGGGGDCEGGGGGGGGDGFGGGGGGGG?CGGGGGGFGGCGGGFGGGEEFGEGGGGGGGGGG::C6CEFGGGGGGCEGCFEGG*CFGGGGGGGGGGG:;EFGFFFDFFFC<
@M03364:396:000000000-C9LGT:1:1101:8308:2289 1:N:0:10
ACTCCTACGGGAGGCAGCAGTGGGGAATATTGCACAATGGGCGCAAGCCTGATGCAGCGACGCCGCGTGCGGGATGGAGGCCTTCGGGTTGTAAACCGCTTTTGTTTGGGAGCAAGCCCTTCGGAGTGAGTGTACCTTTCGAATAAGCACCGGCTAACTACGTGCCAGCCGCCGCGGTAATACGTAGGGTGCGAGCGTTATCCGGATTTATTGGGCGTAAAGGGCTCGTAGGCGGTTCGTCGCGTCCGGTGTGAAAGTCCATCGCCTAACGGTGGATCTGCGCCGGGTACGGGC
+
GGGGGGGGGGGGGGGGGGGGGGGGGGGGGGGGGGGGGGGGGGGGGGGGGGGGGGGGGGGGGGGGGGGGGGGGGGGGGGGGGGGGGGGGGGGGGGGGGGGGGGG9FFDGGGGGGGGGFFGDFCFF+@FG83@8<38@EFGGC@FF@FFFFGGGGCFEBFGGGGGGGGGGG*8=FGGGDGGGGGGGCCFGECGGGEGGGGGGGGGGGG5E6FFGGFGGGEE>FGFGGGGGGEGGGGG:CGGEGGGGEECEG=EEGGCFGGGCFFGEGDG3CFGDGGGGGCFC4BEGGGGFDFF93)
@M03364:396:000000000-C9LGT:1:1101:9320:2294 1:N:0:10
ACTCCTACGGGAGGCAGCAGTGGGGAATATTGCACAATGGGCGCAAGCCTGATGCAGCGACGCCGCGTGCGGGATGGAGGCCTTCGGGTTGTAAACCGCTTTTGTTCAAGGGCAAGGCACGGTTACGGCAGTATTGAGTGGATTGTTCGAATAAGCACCGGCTAACTACGTGCCAGCAGCCGCGGTAATACGTAGGGGGCTAGCGTTATCCGGATTTACTGGGCGTAAAGGGTGCGTAGGTGGTCTCTTAAGTCAGGAGTGAAAGGCTACGGCTTAACCGTAGTAAGCTCTTG
+
GGGGGGGGGGGGGGGGGGGGGGGGGGGGGGGGGGGGGGGGGGGGGGGGGGGGGGGGGGGGGGGGGGGGGGGGGGGGGGGGGGGGGGGGGGGGGGGGGGGGGGGFGGGGGGGDFFGG=@FF++B@7FFG++88,,8,@FGFG,>FEGGGGGFG*FFGGFGGGGGGFGGGG*=EFGGGGGGGGGEGGGCFGFGGFGGGGECEGGGGGGGGGGGGG>EEGGGGGGGGDGDCGGGGGEGGGGGGGGGGGGGGGFFGGGGGGGGGGGGGGGGGGGGGGGGFGGGDEFEGGGG4:?FGG
@M03364:396:000000000-C9LGT:1:1101:24011:2332 1:N:0:10
ACTCCTACGGGAGGCAGCAGTGGGGAATCTTGCGCAATGGGGGCAACCCTGACGCAGCGACGCCGCGTGCGGGACGAAGGCCTTCGGGTCGTAAACCGCTTTCAGCAGGGACGAGGGCGATTCGGTGAATGCGCCTGCAGATGAAGGCCCGGCTAAATACGTGCCAGCAGCCGCGGTAAGACGTATGGGGCGAGCGTTATCCGGATTTATTGGGCGTAAAGGGCTCGTAGGCGGTTCGTCGCGGCAGGTGTGAAAGTCAATCGCCTAACGGTGGATCTGCGCCGGGTACGGG
+
GGGGGGGGGGGGGGGGGGGGGGGGGGGGGGGGGGGGGGGGGGGEGGFGGGGGGGGGGGGGGGGGGGGGGEGGGGGGGGGGGGGGGGGGGGGGGGGG8@FGGGGGGG9FGGGFFG*F**>*5-88>FGC,3@,***1=8,,2,?7<7,4<<*=:**?,<:C*2=F5+</*,2;*:C88:A0A@82/+;C;EGG*:*CGEEFC7CE;8/<FCFGFC>E*:*:@78C**2:/;ECC8:EEC?:CCE*:*:C*<+:CC<:C<99@G<*79*2>DE957509:CD>DD5DC1)6>>5
@M03364:396:000000000-C9LGT:1:1101:13462:2410 1:N:0:10
ACTCCTACGGGAGGCAGCAGTGGGGGATATTGCACAATGGAGGAAACTCTGATGCAGCAACGCCGCGTGAAGGAGGAAGGCCTTCGGGTCGTAAACTTCTGTCCTCAGGGAAGAAAAAAATGACAGTATCTGAGGAGGAAGCCCCGGCTAACTACGTGCCAGCAGCCGCGGTAACACGTAGGGGGCGAGCGTTATCCGGAATTACTGGGCGTAAAGAGTGCGTAGGTGGCTGAGCAAGCGCGGGGTTTAATTTCACGGCCCAACCGTGAACCGCCCTGCGAACTGTTCAGCTTG
+
GGGGGGGGGGGGGGGGGGGGGGGGGGGGGGGGGGGGGGGGFGGGGGGGGGGGGGGGGGGGGGGGGGGGGGGGGGEGGGGGGGGGGGGDGGGGGGGGGGGGGGGDGAEFFGGGGGFG,,=7D-,,,CFE,<E3C<<>:B:FD,,@F+3+@FGGCFDGGGGGGGGGGGGGG1*FFFDGGG<7FFG>CCGDECEGG?8FGGGGEGGGGFGGGGGEG58<<A<GFG8CGGCGGFGGGGGGGGGGGGGDGE?7@FFFFE9FFEGE>E3E5CEDGFC55CEDCFGD@3EGG0:@787:7<
@M03364:396:000000000-C9LGT:1:1101:12425:2455 1:N:0:10
ACTCCTACGGGAGGCAGCAGTGGGGAATATTGCACAATGGGCGCAAGCCTGATGCAGCGACGCCGCGTGCGGGATGGAGGCCTTCGGGTTGTAAACCGCTTTTGTTGGGGAGCAAATTCACGGTAGTGACTGAACCTGTCGCGTACACACCCGCGAACTACGTGCCAGCGGCACGGGGAGGACGAAGGGTGCGAGGGTTATCCGGGTGTATTGGGCGTGAAGGGCGCGTAGGCGGTTCGTCGCGGACGGGGTGAGAGTCCATCGGTGAACGGTGGACGCGCGCCGGGTGGGG
+
FGGGGGGGGGGGGGGGGGGGGGGGGGGGGGGGGFGGGGGGGGGGGGGGGGGGGGGGGGDGCGGGGGGGG7FEGGGG+FGGGGGGGGGGGGGGGGGGGFFGGGG93B,BC@F>+DF,,,3,,-8@3@>>,,3:<>A+,,,@3*35**13,58*=7*4***2,=4+*42C:**4******/***2***1:;CE58*:**;C><:+;E*/2?F70A+;CC:**2<FE**:CG8C5+:CE?/?A*1*/******2:5C*+0<:<E9:**/**2:A/125**)*))):)//9D335C
@M03364:396:000000000-C9LGT:1:1101:20110:2461 1:N:0:10
ACTCCTACGGGAGGCAGCAGTGGGGAATATTGCACAATGGGCGCAAGCCTGATGCAGCGACGCCGCGTGCGGGATGGAGGCCTTCGGGTTGTAAACCGCTTTTGTTTGGGAGCAAGCCCTTCGGTGTGCTTTTACCTTTCGAATAAGCACCGGCTAACTACGTGCCAGCCGCCGCGGTAATACGTAGGGTGCGAGCGTTATCCGGATTTATTGGGCGTAAAGGGCTCGTAGGCGGTTCGTCGCGTCCGGTGTGAAAGTCCATCGCCTAACGGTGGATCTGCGCCGGGTACGGTG
+
GGGGGGGGGGGGGGGGGGGGGGGGGGGGGGGGGGGGGGGGGGGGGGGGGGGGGGGGGGGGGGGGGGGGGGGGGGGGGGGGEGGGGGGGGGGGGGGGGGGGGGGAFGGGGGGGGGGGFDFF,-B+38@F,3,3@,,=FFGF7@F@:==FCFGGGGGGGGGGGGGDGGFGD=8<FGGGGGGGGGGGF@GGGGGDGGGGGGGGGFFGGEGGGGGGGGGGGGGGGG?EEGGGGGGGGGGGG8EGGEGDGG=EGGGGGGGGGGDGDGGGGGG*>FGG*A5574:C?3CDGD<>)9>C**
@M03364:396:000000000-C9LGT:1:1101:14674:2467 1:N:0:10
ACTCCTACGGAGGCAGCAGTAGGGAATCTTCCACAATGGACGCAAGTCTGATGGAGCAACGCCGCGTGAGTGAAGAAGGTTTTCGGATCGTAAAGCTCTGTTGTTGGTGAAGAAGGATAGAGGTAGTAACTGGCCTTTATTTGACGGTAATCAACCAGAAAGTCACGGCTAACTACGTGCCAGCAGCCGCGGTAATACGTAGGTGGCAAGCGTTGTCCGGATTTATTGGGCGTAAAGCGAGCGCAGGCGGAAAAATAAGTCTAATGTGAAAGCCCTCGGCTTAACCGAGGAACT
+
GGGGGGGGGGEGGGGGGGGGGGGGGGGGGGGGGGGGGGGGGGGGGGGGGGGGGGGGGGGGGGGGGGGGEGFFGGGGFGGGGGGGGGGGGGGGGGGGGGGGGGGCGGGBFGGGGGGGB9FEGEF8<EFG,,:<,BFCDGGFFGGGGDGEFGGGGGGFEGGGGGGGGGGGGFGGGGGGGGGGGGGFFGGGGGGGG7FGGGGFGGGGGGGGCGGGGG>EGG>EEECFFFGGGGGGDGGGGGGGGGGGGGGGGGEECGGGGFGGGGGGGGGGGGGGGGGGGGGGFFGGGGGFGFFGG7
@M03364:396:000000000-C9LGT:1:1101:17154:2477 1:N:0:10
ACTCCTACGGGAGGCAGCAGTGGGGAATATTGCACAATGGGCGCAAGCCTGATGCAGCGACGCCGCGTGCGGGATGGAGGCCTTCGGGTTGTAAACCGCTTTTGTTTGGGAGCAAGCCCTTCGGGGTGTATTTCCCTTTCGAATACGCACCGGCTAACTACGTGCCAGCCGCCGCGGTAATACGTAGGGTGCGAGCGTTATCCGGATTTATTGGGCGTAAAGGGCTCGTAGGCGGTTCGTCGCGTCCGGTGTGAAAGTCCATCGCCTAACGGTGGATCTGCGCCGGGTACGGGG
+
GGGGGGGGGGGGGGGGGGGGGGGGGGGGGGGGGGGGGGGGGGGGGGGGGGGGGGGGGGGGGGGGGGGGEGGGGGGGGGGGGGGGGGGGGGGGGGGGGGGGGGGDGGGFGGGGGGCFFFFGGCF++8CF5,7,<,3>FEGFGFEDD,DCCFGGGGGGGGGGGGGGGGGGG*8FGGGGGGGGGGGGGGGGGGGGGGGGGGGGGGGDGGGEFGG?+CFGGGGEGGGGGGGEGGGGGGG8CEGEGGGGGGGGGDCCEGFGG@FFFFGGGGCDGGGGGFGCF49CFFDDDDDEC4<)>)
@M03364:396:000000000-C9LGT:1:1101:17244:2496 1:N:0:10
ACTCCTACGGGAGGCAGCAGTAGGGAATCTTCCACAATGGACGCAAGTCTGATGGAGCAACGCCGCGTGCGGGATGGAGGCCTTCGGGTTGTAAACCGCTTTTGTTCAAGGGCAAGGCACGGTTTCGGCCGTGATGAGTGGATTGTTCGAATAAGCACCGGCTAACTACGTGCCAGCAGCCGCGGTAATACGTATGGGGCGAGCGTTATCCGGATTCATTGGGCGTAAAGCGCTCGTAGGCGGCCTGCTAGGTCGGGAGTCAAATGCGGGGGCCCAACCCCCGGCCGCTCCCG
+
GGGGGCFGGGGGGGGGGGGGGGGGGGGGGGGGGGGGGGGGFGGGGGGGGGGGGGGGGGGGGGGGGGGGGGGGGGEGGGGGGGGGGGGGGGFGEFGGGGGGGGGGGFGFGFFGGG7BAFEB6@F77FEE@+88++:<@FGGGFEFGFFFF7CF7FEGGGGGCGGGFEGGG*BGGGGGGGGGGGGGGGGGGFFGF,<FAFFEEGGGGDGEGCFGGGGGF@FDGGGGGGCGGGGGGGDEGDGGGGGGGGGGGGFGGFGCDEEEGGFGF>FGDGCDGC=CGGE<;;:75<)8DF>F<
@M03364:396:000000000-C9LGT:1:1101:21596:2502 1:N:0:10
ACTCCTACGGGAGGCAGCAGTAGGGAATCTTCCACAATGGACGCAAGTCTGATGGAGCAACGCCGCGTGAGTGAAGAAGGTTTTCGGATCGTAAAGCTCTGTTGTTGGTGAAGAAGGATAGAGGTAGTAACTGGCCTTTATTTGACGGTAATCAACCAGAAAGTCACGGCTAACTACGTGCCAGCAGCCGCGGTAATACGTAGGTGGCAAGCGTTGTCCGGATTTATTGGGCGTAAAGCGAGCGCAGGCGGAAAAATAAGTCTAATGTGAAAGCCCTCGGCTTAACCGAGGAAC
+
GGGGGGGGGGGGGGGGGGGGGGGGGGGGGGGGGGGGGGGGGGGGGGGGGGGGGGGGGGGGGGGGGGGGGGGGGGGGGGGGGGGGGGGGGGGGGGGGGGGFGGGGGGFFEFGGGGGGFFG?F?C,:EFF,<95<E@DFFGGGGGGGGGGGGGGFGGGGGGGGGGGGGGGGGGGGGGGGGGGGGGGGGGGGGGGGEGGGGGGGGFGGGGGGGGGGGGGGGGGGGGDGGGGGGGGGGGGGGGGGGGGGGGGGGGDGGGGGGGGGGGGGGGGGGGGGGGGGGGGFFGGGGGFGFFGGC
@M03364:396:000000000-C9LGT:1:1101:11406:2527 1:N:0:10
ACTCCACGGGAGGCAGCAGTGAGGAATATTGGTCAATGGTCGGGAGACTGAACCAGCCAAGCCGCGTGAGGGAAGAAGGCGCTAAGCGTCGTAAACCTCTTTTGTCGGGGAACAAACGGAGGCACGTGTGCCTTTCTGAGTGTACCCGAAGAAAAAGCATCGGCTAACTCCGTGCCAGCAGCCGCGGTAATACGGAGGATGCGAGCGTTATCCGGATTTATTGGGTTTAAAGGGTGCGCAGGCGGGCTGTTAAGTCAGCGGTAAAAGCCCGGGGCTCAACCCCGGCGAGCCGTT
+
GGGGGGGGGGGGGGGGGGGGGGGGGGGGGGGGGGGGGGGGGGGGGGGGGGGGGGGGGGGGGGGGGGGGGGGGGGGGGGGGGGGGGGGGGGGGGGGGGGGGGGGGGGG7FGGGGGFGGGG:>:B+,BFGF>@F,>FEFFCGGGGGFFDFGGFGGGGGGGGGGGGGGGGGGEGGGGGGGGGGGGGGGGGGFGGGGGGGGGGGGGGGGGGGGEGGGGGGGGDGGGGGGED5@FGGGGGGGGGGGGGGGGGEGCEGGGCCGGGGGGGGGGGGGFGDGGGDFGGGFFGGGGGFG@@GDD
@M03364:396:000000000-C9LGT:1:1101:19432:2541 1:N:0:10
ACTCCTACGGGAGGCAGCAGTGGGGAATATTGCACAATGGGCGCAAGCCTGATGCAGCGACGCCGCGTGCGGGATGGAGGCCTTCGGGTTGTAAACCGCTTTTGTTTGGGAGCAAGCCCTTCGTAGTGATTGTACATTTCGAATATGCACCGGCTAACTACGTGCCAGCAGCCGCGGTAATACGTAGGGTGCGAGCGTTATCCGGATTTATTGGGCGTAAAGGGCTCGTAGGCGGTTCGTCGCGTCCGGTGTGAAAGTCCATCGCTTAACGGTGGATCCGCGCCGGGTACGGGG
+
GGGGGGGGGGGGGGGGGGGGFGGGGGGGGGGGGGGGGGGGF8CGGGGGGEGGGGGGGFGEGGGGGGGGGGGGGGEGGFDGGGGGGGGGGGGGGGGGGGGGGFF,BFFGGGGGGG<,+3F<>-B3,:@F,37,@A<F8EFEG:,7*,,,<F8>CCGCEDGCCFFGFGGGGFEFBF@FGGGGGGGGF9CFFGGEE:CECCGGGGGGG58A@FGGGGGGECCEGGFE?CFEGGFG::EED5EEEGGC=CEGGGG7C?CFGFCFG7*7//:7>CGD7FG/C6?D@DGDGGGB7?>D))
@M03364:396:000000000-C9LGT:1:1101:6896:2610 1:N:0:10
ACTCCTACGGGAGGCAGCAGTGGAGAATCTTGCACAATGGGGGAAACCCTGATGCAGCAACGCCGCGTGAAGGAAGACGGCCCTTGGGTTGTAAACTTCTGTTCTAAGGGAAGATAGTGACGGTACCTTCGGAGCAAGTCCCGGCTAACTACGTGCCAGCAGCCGCGGTAATACGTAGGGGGCGAGCGTTATCCGGAATTATTGGGCGTAAAGAGTACGTAGGTGGTTTCCTAAGCATGGGGTTTAAGGCAACGGCTTAACCATTGTTCGCCCCATGAACTGGGTTGCTTGAGT
+
GGGGGGGGGGGGGGGGGGGGGGGEFGGGGGGGGGGGGGGGGGGGGGGGGGGGGGGGGGGGGGGGGGGGGGGGGGGGGGGGGGGGGGGGGGGGFGGGGGGGGGGGGGGGGGGGGGFGGGGFGGFFFGGG<,8B+CFGGGGGGGGGGGGGGGGGGGGGGGGGGGGGGGGGG*>FGGGGGGGGGGGGGEGG>EGGGGGGGGGGGGGFFG>EGGGGFFGGGGGGGGGGGGACEGGGGGGGGGGGGGEGCGGGFGGGFGEGGDGGGGGGGGGGGGGGGGGGGGFGFFGGGGGFGFFFC:
@M03364:396:000000000-C9LGT:1:1101:12267:2648 1:N:0:10
ACTCCTACGGGAGGCAGCAGTGGGGAATATTGCACAATGGGCGCAAGCCTGATGCAGCGACGCCGCGTGCGGGATGGAGGCCTTCGGGTTGTAAACCGCTTTTGTTTGGGAGCAAGCCCTTCGGAGTGAGTGTACATTTCGAATAAGCACCGGCTAACTACGTGCCAGCAGCCGCGGTAATACGTAGGGTGCGAGCGTTATCCGGATTTATTGGGCGTAAAGGGCTCGTAGGCGGTTCGTCGCGTCCGGTGTGAAAGTCCTCGCTTTAAGGGGGGTTCGCGCCGGGGAAGGGGG
+
GGGGGGGGGGGGGGGGGGGGGGGGGGGGGGGGGGGGGGGGGGGGGGGGGGGGGGGGGGGGGGGGGGGGGGGGGGGGGGGGGGGGGGGGGGGGGGGGGGGFGGG9BDFFFGGGGGCFE>F,@DF+3@FG838383E,@D9FF<,@37FBFEGGGGGDGGFGGGFGGGGGG,CFGGGGGGGCGGGF:CFGGFGGGDEGGGGGGGFGGEDGG?<CFGGGGEGDFFGGGGE?CCFGGGGGGCEECE=CCCEEG8EEG99CDFF+29***1*0*:C:35*1/1:).)2/<C))*)8>)7
@M03364:396:000000000-C9LGT:1:1101:10621:2665 1:N:0:10
ACTCCTACGGGAGGCAGCAGTGGGGAATCTTGCGCAATGGGGGCAACCCTGACGCAGCGACGCCGCGTGCGGGACGAAGGCCTTCGGGTCGTAAACCGCTTTCAGCAGGGACGAGGCCGCGCGTCGACTGTCCCTGCAGAAGAAGCCCCGCCTAAATACGTGCCAGCAGCCGCGGTAATACGTAGGGGGCGAGCGTTATCCGGTTTCTTTGGGCGTAAAGCGCTCGTAGGCGGCCTGCTAGGTCGGGGGGCAAATGCGGGGGCCCAACCCCCGGCCCCCCCGGAACCCGCCGGG
+
GGGGGGGGGGGGGGGGGGGGGGGGGGGGGGGGGGGGGGGGGGGGGGGGGGGGGGGGGGGGGGGGGGGGGGGGGGGGGGGGGGGGGGGGGGGGGGGGGGGGGGGGGDGGGGGGGGCGDCCFE*=**4=C+*788<<:<BCCFFGFFCFGDF***2<0,,,2,,28<C5,;8@8*:5*2*,++;3+2?EG8*****:E*2*0+2/*11++<+<@/*/1CE>0+**//*2/;1+:/C:8/*++<@++:::*:*2>C*<:*2:CECDG*7*7CD=7C*=))1*7>)*)/975C3)9C)
@M03364:396:000000000-C9LGT:1:1101:19921:2670 1:N:0:10
ACTCCTACGGGAGGCAGCAGTAGGGAATTTTCGGCAATGGGGGGAACCCTGACCGAGCAACGCCGCGTGAGTGAAGAAGGTCTTCGGATTGTAAAGCTCTGTTGTAAGGGAAGAACGTCAGGCCGAAGATGCGTGAGTGACGGTACCTTACCAGAAAGCCACGGCTAACTACGTGCCAGCAGCCGCGGTAATACGTAGGGTGCGAGCGTTATCCGGATTTATTGGGCGTAAAGCGCTCGTAGGCGGCCTGCTAGGTCGGGAGTCAAATGCGGGGGCCCAACCCCCGGCCGCTCC
+
GGGGGGGGGGGGGGGGGGGGGGGGGGGGGGGGGGGGGGGGGGGGGGGGGGGGGGGGGGGGGGGGGGGGGGGGGGGGGGGGGGGGGGGGGGGGGGGGGGGGGGGGGFGGGGGGGGGGDCFG:<F:FFGG+,?84=FGFGGGFGGFFCFFGGGGGGGGGGGGGGEGGGGGGGGGGGGGGGGGGGGGGGGGC8CFCCFGGGGGGGGGGGGGGGGGGGGGCCED9FGEGGGGGGGGCCEGGGGEGGGGGGGGGGGGCGGGGGGC:EGGGG7FFGGGGGGGGGGGE@GGGGDEGFFDDG
@M03364:396:000000000-C9LGT:1:1101:15615:2692 1:N:0:10
ACTCCTACGGGAGGCAGCAGTGGGGAATCTTGCACAATGGGCGGAAGCCTGATGCAGCGACGCCGCGTGCGGGACGAAGGCCTTCGGGCTGTAAACCGCTTTCAGCAGGGACGAGGCGACAGTGACGGTACCTGCAGAAGAAGCCCCGGCTAACTACGTGCCAGCAGCCGCGGTAATACGTAGGGGGCAAGCGTTATCCGGATTCATTGGGCGTAAAGCGCGCGTAGGCGGCCAGCCTGGTCGGGAGTCAAATCCGGGGGCTCAACCCCCGTCCGCTCCCGATACCGGCCGGCT
+
GGGGGGGGGGGGGGGGGGGGGGGGGGGGGGGGGGGGGGGGGGGGGGGGGGGGGGGGGGGGGGGGGGGGGGGGGGGGGGGGGGGGGGGGGGGGGGGGGGGGGGGGGGGGGGGGGGGGCFE:1*8,,8FG18=CCBFGCCFFFFGGC<CFGG<F<FGGFGGGGGGGGGGGGCGGGGGDGGGGCCGGGGGGECFGGGGGGGGGGGGGGGGGGGGGGGGGGGGGGGGGEGGGGGGGGGGGGGGGGCEGGGGD?GGGGGGGGGGGG=FGGGGGGGGGGGGGGGGGF3*9DGGFGFEGD3
@M03364:396:000000000-C9LGT:1:1101:16456:2707 1:N:0:10
ACTCCTACGGGAGGCAGCAGTGGGGAATCTTGCACAATGGGCGGAAGCCTGATGCAGCGACGCCGCGTGCGGGACGAAGGCCTTCGGGCTGTAAACCGCTTTCAGCAGGGACGAGGCGAAAGTGGCGGATCCTGCCGAAGAAGCCCCGGCTAACTACGTGCCAGCAGCCGCGGTAATACGTAGGGGGCAAGCGTTATCCGGATTCATTGGGCGTAAAGCGCGCGTAGGCGGCCAGCCTGGTCGGGAGTCAAATCCGGGGGCTCAACCCCCGTCCGCTCCCGATACCGGCCGGCT
+
GGGGGGGGGGGGGGGGGGGGGGGGGGGGGGGGGGGGGGGGGGGGGGGGGGGGGGGGGGGGGGGGGGGGGEGGGGGGGGGGGGGGGGGGGGGGGGGGGGGGGGGDFGGGGGGGGG:EFGG**5?3,>FD**=C83F,=F:FFGGG+=@GGGGGFFGGGGGGGGGGGGGGG5CGGGGGGGGGGGGGGGGGC>CFGCEGGGGGGECEEGGGGGGGGEGGGGGGGGGGGGEGGGGGGGGGGGGGGGGGGGGGGGFGGGGGGGGGGEFGGGGGGGGGGGGGD5EGF>GGGGGFGFFGG)
@M03364:396:000000000-C9LGT:1:1101:24246:2710 1:N:0:10
ACTCCTACGGGAGGCAGCAGTGGGGAATCTTGCGCAATGGGGGCAACCCTGACGCAGCGACGCCGCGTGCGGGACGAAGGCCTTCGGGTCGTAAACCGCTTTCAGCAGGGACGAGGCCGCGGGGAGACGCTACCTGCAGAAGAAGCCCCGGCTAAATACGTGCCAGCAGCCGCGGTAATACGTATGGGGCGAGCGTTATCCGGATTCATTGGGCGTAAAGCGCGCGTAGGCGGCCCGTTAGGTCGGAGGTAAAAGCCCGGGGCTCAACCCCGGCGAGCCTCCGATACCGGCGGG
+
GGGGGGGGGGGGGGGGGGGGGGGGGGGGGGGGGGGGGGGGGGGGGGGGGFGGGGGGGGGGGGGGGGGGGDGGGGGGGGGGGGGGGGGGGGFGGGGGGGGGGGGGGGGGGGGGGGGF@B>><4=4*==<=**8=?C>;EFGFFFCCCEFGGEGCGFGGGGGEGGGF8C?FF5?EGGEGG?CFGCF+;EFEGGEG>EGGGGGC?E;/;?@CGGGGGGEGGCGFE8E5C:8:C<CE=EEG*;8EF?:?E8CG;CC<CCGCFGGGGG5CG6C<GGGC5:57<EC<:EDG:DFGF595<
@M03364:396:000000000-C9LGT:1:1101:18633:2714 1:N:0:10
ACTCCTACGGGAGGCAGCAGTGGGGAATATTGCACAATGGGCGCAAGCCTGATGCAGCGACGCCGCGTGCGGGATGGGGGCCTTCGGGTTGTAAACCGCTTTTGTTTGGGAGCAAGCCCTTCGGCGTGAGTGTACCTTTCGAATAAGCACCGGCTAACTACGTGCCAGCAGCCGCGGTAATACGTAGGGTGCGAGCGTTATCCGGATTTATTGGGCGTAAAGGGCTCGTAGGCGGTTCGTCGCGTCCGGTGTGAAAGTCCATCGCCTAACGGTGGATCTGCGCCGGGTACGGGC
+
GGGGGGGGGGGGGGGGGGGGFGGGGGGGGGGCGGGGGGGGGGGGGGGGGGGGGGGGGGGGGGGGGGGGG>FGGGGGG,FFGGGGGGGGGDEFGGGGGGGGGGGGGGGGGGGGGGCGFGG8><D++5FF+87,,<,<@;FA:>3@<<:BCGGDCFGCGFFGGGGGGFGGG,<<CCEGGCECFGCFCFGGGGGGGDECEGGGFFGGGGGGFFGGGGGGGEE5CGGGGFFCEGGGGGG:EGGGCGEEEGDDGEEGG?EFFCFGGGGGGGDCFGGG9EGD=6?F@D:CDDGF<@E5C)
@M03364:396:000000000-C9LGT:1:1101:12782:2746 1:N:0:10
ACTCTACGGGAGGCAGCAGTGGGGAATATTGCACAATGGAGGAAACTCTGATGCAGCGACGCCGCGTGAGTGAAGAAGTATTTCGGTATGTAAAGCTCTTTCGGCAGGGAAGATAATGACGTTACCTGCAGAAGAAGCACCGGCTAAATACGTGCCAGCAGCCGCGGTACTACGTATGGTGCAAGCGTTATCCGGAATGATTGGGCGTAAAGGGTGCGTAGGCGGCTCATTAAGTTTATGGTGAAAGCGTGGGGCTCAACCCCATAAAGCCATAGATACTGGTGAGCTAGAGT
+
GGGGGGGGGGGGGGGGGGGGGGGGGGGGGGGGGGGGGGGGGGGGGGGGGGGGGGGGGGGGGGGGGGGGGGGGGGGGGGGGGGGGGGGGGGGGGGGGGGGGGGGEGGGGGGGGGCCFC<FEC-B,+:FF,:A,:=>,8F8FGGCFEFGCGGGGFFGGGGGGGGGGGGGGG7DGGGGFGGGGGGGGGGGGGGGGGDGGGGGGGGGGGGGFGGGGFFGGGGGGGGGGGGGEGGGGGGGGFGGGG@CFGGGGGEGGGGEGGCGGGGGCGGGF>FCFGFF=CGGGFF09CC>B>F*00
@M03364:396:000000000-C9LGT:1:1101:9151:2750 1:N:0:10
ACTCCTACGGGAGGCAGCAGTGGGGAATATTGCACAATGGGCGAAAGCCTGATGCAGCAACGCCGCGTGAGCGATGAAGGCCTTCGGGTCGTAAAGCTCTGTCCTCAAGGAAGATAATGACAGTCCTTGAGGCGGCAGCCCCGGCTAACTACGTGCCAGCAGCCGCGGTCATACGTAGGGGGCTAGCGTTATCCGGATTTACTGGGCGTAAAGGGTGCGTAGGTGGTTTCTTAAGTCAGGAGTGAAAGGCTACGGCTCAACCGTAGTAAGCTCTTGAAACTGGGAAACTTGAGT
+
GGGGGGGGGGGGGGGGGGGGGGGGGGGGGGGGGGGGGGGGGGGGGGGGGGGGGGGGGGGGGGGGGGGGGGGGGGGGGGGGGGGGGGGGGGGGGGGGGGGGGGG8CAFFFFGGGGFG9FF5C-C8,:AF?FF888>+@FGC@FGGGGDFGGFGFFGGGGGGGGGGGGGGG<CFGGGFGGGGGGGGGGGGEGGGGGEGGGDGGGGGGGGGGGGGGGGGGGGGGGGGGG:CEFGGGGGGGGGGFGGGGGFFFGGG?CEGGEGDGGGGGGGGGGGFGGGDCF?DFFCDCGGFG?F>FF
@M03364:396:000000000-C9LGT:1:1101:12211:2758 1:N:0:10
ACTCCTACGGGAGGCAGCAGTGGGGAATATTGCACAATGGGCGCAAGCCTGATGCAGCGACGCCGCGTGCGGGATGGAGGCCTTCGGGCTGTAAACCGCTTTCAGCAGGGACGAGGCGAAAGTGACGGTACCTGCAGAAGAAGCCCCGGCTAACTACGTGCCAGCAGCCGCGGTAATACGTAGGGGGCAAGCGTTATCCGGATTCATTGGGCGTAAAGCGCGCGTAGGCGGCCAGCCTGGTCGGGAGTCAAATCCGGGGGCTCAACCCCCGTCCGCTCCCGATACCGGCCGGCT
+
GGGGGGGGGGGGGGGGGGGGGGGGGGGGGGGGGGGGGGGGGGGGGGGGGGGGGGGGGGGGGGGGGGGGGGGGGGGGGGGGGGGGGGGGGGGGGGGGGGGGGGGGGGGGGGGGGFGGGGG>E<F;FFFG38>?@FFC@FFGGGGGGFGFGGEGCFGGGGGGGGGGGGGGG:EEGGEGGGGGEGFGGGGGEGGGGGGGGGGGGGGGGGGGGGGGGGGGGGGGGGGGGGGGGEGGGGGGGGGGGGGGGGGGGGGGGGGGGGGGGDFGGGGDGGGGGGGGDGGGF>EGGGGEGFFGC)
@M03364:396:000000000-C9LGT:1:1101:24516:2786 1:N:0:10
ACTCCTACGGGAGGCAGCAGTGGGGAATATTGCACAATGGGCGCAAGCCTGATGCAGCGACGCCGCGTGCGGGATGGAGGCCTTCGGGTTGTAAACCGCTTTTGTTCAAGGGCAAGGCACGGTTTCGGCGGTGTTGAGTGGATTGTTCGAATAAGCACCGGCTAACTACGTGCCAGCAGCCGCGGTAATACGTAGGGTGCAAGCGTTATCCGGATTTATTGGGCGTAAAGGGCTCGTAGGCGGTTCGTCGCGTCCGGTGTGAAAGTCCATCGCTTAACGGTGGATCCGCGCCGG
+
GGGGGGGGGGGGGGGGGGGGGGGGGGGGGGGGGGGGGGGGGGGGGGGGGGGGGGGGGGGGGGGGGGGGGGGGGGGGGGGGGGGGGGGGGGDFFFFGGGGGGGGGGGGFGGGGGDBFFGGFGFD>+@FE8+**58>CCFGGGF@?7<;FEF,?@FFGCGGDGGEG:FGGG:CCEFFGGFGGGGGCEEGGG7:CC<EEGGGDGFGGGGGGGGGGGGEG6FFGDGGGGG:C>EG5EFFGGCGGGGGEGCGEC5EECGGGG:5*;9?:FGGGGG97975DGGGG@F73CDG497BDDD
@M03364:396:000000000-C9LGT:1:1101:23845:2794 1:N:0:10
ACTCCTACGGGAGGCAGCAGTAGGGAATCTTCCACAATGGACGCAAGTCTGATGGAGCAACGCCGCGTGAGTGAAGAAGGTTTTCGGATCGTAAAGCTCTGTTGTTGGTGAAGAAGGATAGAGGTAGTACCTGGCCTTTATTTGACGGTAATCAACCAGAAAGTCACGGCTAACTACGTGCCAGCAGCCGCGGTAATACGTAGGTGGCAAGCGTTGTCCGGATTTATTGGGCGTAAAGCGAGCGCAGGCGGAAAAATAAGTCTAATGTGAAAGCCCTCGGCTTAACCGAGGAAC
+
GGGGGGGGGGGGGGGGGGGGGGGGGGGGGGGGGGGGGGGGGGGGGGGCFGGGGGGGGGGGGGGGGGGGGGGFGGGGGGGGGGGGGGGEGGGGGGGGGGFFGFE<FGGGGGGGGGFF<EFF@-C,5CCFA,955BFB9DDF?FF?<D>FGFECBFDDD@<FFDCCFCFGGC8FGGGGGGGGGGDFF8FFFEGGGFGCFCFGFGGGGGGGGFGGECFGEFGGGE<C,?FGFF7CEGCEGGGGDGGGGGGGGGGD5C@FG7EFC7CFG>FGGCFFFGCFGGGGDF=FFGF>CDB3C7
@M03364:396:000000000-C9LGT:1:1101:15283:2818 1:N:0:10
ACTCCTACGGGAGGCAGCAGTGGGGAATATTGCACAATGGGGGAAACCCTGATGCAGCAACGCCGCGTGAGTGATGACGGCCTTCGGGTTGTAAAGCTCTGTCTTCAGGGACGATAATGACGGTACCTGAGGAGGAAGCCACGGCTAACTACGTGCCAGCAGCCGCGGTAATACGTAGGTGGCGAGCGTTGTCCGGATTTACTGGGCGTAAAGGGAGCGTAGGCGGCCTTTTAAGTGAGATGTGAAATACCCGGGCTCAACTTGGGTGCTGCATTTCAAACTGGAAGTCTAG
+
GGGGGGGGGGGGGGGGGGGGGGGGGGGGGGGGGGGGGGGGGGGGGGGGGGGGGGGGGGGGGGGGGGGGGGGGGGGGGGGGGGGGGGGGGGGGGGGGGGGGGGGGGGGGGGGGGGGFGCFD?3CB>FCG<,8+BFGGGGFEEF7FECFGGGGGGGGGGGGGGGGGGCGGG:8FGFFGGGGGGGGGGGGGGGGEGGGGGGGGGGGGGGGGDGGGGGGGGGGGGGGGGG**AFEFFGGGGGGGFGGGGGGFGGFGGGGGGGGGGGGGGGGGGGGGFGGGDFFGFFFG>CFFGFFG
@M03364:396:000000000-C9LGT:1:1101:21536:2869 1:N:0:10
ACTCCTACGGGAGGCAGCAGTGGGGAATATTGCACAATGGGGGGAACCCTGATGCAGCGACGCCGCGTGCGGGATGGAGGCCTTCGGGTCGTGAACCGCTTTTGTTTGGGAGCAAGCCTTCGGGTGAGTTTACCTTTCGAATAAGCACCGGCTAACTACGTGCCAGCAGCCGCGGTAATACGTAGGGTGCAAGCGTTGTCCGGAATCATTGGGCGTAAAGGGCTCGTAGGCGGTTCGTCGCGTCCGGTGTGAAAGTCCATCGCCTAACGGTGGATCTGCGCCGGGTACGGGCGG
+
GGGGGGGGGGGGGGGGGGGGGGGGGGGGGGGGGGGGGGGGGGGGGGGGGGGGGGGGGGGGGGGGGGGGGGGGGGGGGGGGGGGGGGGGGGGGGGGGGGGGGGGGGGGGGGGGGF<FGFGGG<=4<CEF2,7,3<EFEFEGGGCFGG9CFGGG>EFGGFFGGGGGGGGGGFGGGGGGGGGGGGGCGGGGGGGGGGGGGGGGGGGGGGGGGGGGGGGGGGGGGGEGGGGGGGGGGGGDGGDEGGGGGGGGEGGGGFGGGGGGFGDC5D?DDGGGGFGGGGGGFBGDGGG@D@BDCD
@M03364:396:000000000-C9LGT:1:1101:22674:2901 1:N:0:10
ACTCCTACGGGAGGCAGCAGTGGGGAATCTTGCACAATGGGCGGAAGCCTGATGCAGCGACGCCGCGTGCGGGACGAAGGCCTTCGGGCTGTAAACCGCTTTCAGCAGGGACGAGGCGAAAGTGACGGATCCTGCAGAAGAAGCCCCGGCTAACTACGTGCCAGCAGCCGCGGTAATACGTAGGGGGCAAGCGTTATCCGGATTCATTGGGCGTAAAGCGCGCGTAGGCGGCCAGCCTGGTCGGGAGTCAAATCCGGGGGCTCAACCCCCGTCCGCTCCCGATACCGGCCGGCT
+
GGGGGGGGGGGGGGGGGGGGGGGGGGGGGGGGGGGGGGGGGGGGGGGGGGGGGGGGGGGGGGGGGGGGGGGGGGGGGGGGGGGGGGGGGGGGGGGGGGGGGGGGGGGGGGGGGGGGCGGGE*?3,?FF+*483CC,?F@FFGGGGGGGGGGG8FFGGGGGFFFGGGGGG5CECGGGGGGGGGGGGGGGGGEGGGGGGGGGGGEGGGGGGGGGGE8EFDGGGGGGEGEGGGGGGGGGGGFCGFGG*:8CEGGGGGFCDGGGGDGGGGGGDCGDGGGGGGGGFDCCGGG:DBEGD)
@M03364:396:000000000-C9LGT:1:1101:17506:2927 1:N:0:10
ACTCCTACGGGAGGCAGCAGTGGGGAATCTTGCGCAATGGGCGGAAGCCTGACGCAGCGACGCCGCGTGCGGGAGGAAGGCCCTCGGGTCGTAAACCGCTTTCAGCAGGGACGAGGCCGCACGGTGACGTTCCCTGCAGAAGAAGCCCCGGCTAACTACGTGCCAGCAGCCGCGGTAATACGTAGGGGGCGAGCGTTATCCGGATTCATTGGGCGTAAAGCGCTCGTAGGCGGCCTGCTAGGTCGGGAGTCAAATGCGGGGGCCCAACCCCCGGCCGCTCCCGATACCGGCGGG
+
GGGGGGGGGGGGGGGGGGGGGGGGGGGGGGGGGGGGGGGGGGGGGGGGGGGGGGGGGGGGGGGGGGGGGGGGGGGGGGGGGGGGGGGGGGGGGGGGGGGGGGGCGGGGGGGGGGEGGGGG>*=<8=FG<16,8?CCCFGF@F@CGGGGGGGGCFGGGGGGGGGGGGGGGFCGGGGCEGGGGGFGGGGGGGGGGGGGGGGGGGGGGGGGGGGGGGGGGDGGGGGGGGCGGGGGGGGGGGGF?FGGGGGGGGGGGGGGGGGGGGDGGGGGGGGGGEGGGG5DEFDDGDGFGEFGGG
@M03364:396:000000000-C9LGT:1:1101:9022:2944 1:N:0:10
ACTCCTACGGGAGGCAGCAGTGGGGAATATTGCACAATGGGCGCAAGCCTGATGCAGCGACGCCGCGTGCGGGATGGAGGCCTTCGGGTTGTAAACCGCTTTTGTTCAAGGGCAAGGCACGGTTTCGGCAGTGTTGAGTGGATTGTTCGAATAAGCACCGGCTAACTACGTGCCAGCAGCCGCGGTAATACGTAGGGTGCAAGCGTTATCCGGATTTATTGGGCGTAAAGGGCTCGTAGGCGGTTCGTCGCGTCCGGTGTGAAAGTCCATCGCTTAACGGTGGATCCGCGCCGG
+
GGGGGGGGGGGGGGGGGGGGGGGGGGGGGGGGGGGGGGGGGGGGGGGGGGGGGGGGGGGDGGGGGGGGGGGGGGGGGGGGGGGGGGGGGGGFFGGGGGGGGGGGGGG?FFFGGGGG7CFGD+BF@FGE>+*38DFFFFB:F9FFFAFGGGGG7FGGGGGGEGGGGGFFG@:@@GGGGGGGGDGGDGFEGFGGGFGGGGGGGGGGGGGDF7FGE;CEFCFGGGGGGGGDGGGGGGGGGGGGGGGGGGGGGEGEGGGGGEEGE7CFGGFFG>CGGGGDFGGGDFGGGGGFC5;D)7
@M03364:396:000000000-C9LGT:1:1101:24807:2951 1:N:0:10
ACTCCTACGGGAGGCAGCAGTGGGGAATATTGCACAATGGGCGCAAGCCTGATGCAGCGACGCCGCGTGCGGGATGGAGGCCTTCGGGTTGTAAACCGCTTTTGTTCAAGGGCAAGGCACGGTTTCGGTTGGGTTGAGTGGATTGTTCGAATAAGCACCGGCTAACTACGTGCCAGCAGCCGCGGTAATACGTAGGGTGCGAGCGTTATCCGGATTTATTGGGCGTAAAGGGCTCGTAGGCGGTTCGTCGCGTCCGGTGTGAAAGTCCATCGCCTAACGGTGGATCTGCGCCGG
+
GGGGGGFGGGEGGGGGGGGGGGGGGGGGGGGGGGGGGGGGGGGGGGGGGFGGGGGGGGGEGGGGGGGGGGGGDFEGGF8FGGGGGGGFFGGGGGGFFGGEEGGGGGGGGGGGDGGF@CFCC+B7FFDG++8*@8>CGF,B@,:?F?FFEGC,*8,,?CFFGGGGF<CFF*3=7CGGFFGGGG:CDGGGFFFGGD@EGFGGDGGGGGGGGFGE**;?F9CEFG@EE5*AG?C*AFGGDC5CFEEEEGGG=EGGEGGGC*2/;7CE7:CGGGGGGCCD49CGDFC3**2@>BFGGG
@M03364:396:000000000-C9LGT:1:1101:19620:2970 1:N:0:10
ACTCCTACGGGAGGCAGCAGTGGGGGATATTGCACAATGGAGGAAACTCTGATGCAGCAACGCCGCGTGAAGGAGGAAGGCCTTCGGGTCGTAAACTTCTGTCCTCAGGGAAGAAAAAAATGACGGTACGTGAGGAGGAAGCCCCGGCTAACTACGTGCCAGCAGCCGCGGTAACACGTAGGGGGCGAGCGTTATCCGGAATTACTGGGCGTAAAGAGTGCGTAGGTGGCTGAGCAAGCGCGGGGTTTAATTTCACGGCCCAACCGTGAACCGCCCTGCGAACTGTTCAGCTTG
+
GGGGGGGGGGGGGGGGGGGGGGGGGGGGGGGGGGGGGGGGGGGGGGGGG<FFGGGGGGGGGGGGGGGGGGGGGGGGGGGGGGGGGGGGGGGGGGGGGGGGGGGGGGGGGGFGGF=CAEG7EEFF7FGG=+@3=FGFFGE8FGFGGGCFGGDGFGGGGGGGGGGGGGGGGBEGGGGGGGFFGGGGGGGGGDEGGGGGGGGGGGGGGGGGGGGGGGGGFGGGGGCGGGGGGGGGGGGGGGGGGGGGGE=CGGGGGFGGDGGGGEGGGGGGGGGGGGGGGGGGEEGFC:FFGF4F7C
@M03364:396:000000000-C9LGT:1:1101:16181:2976 1:N:0:10
ACTCCTACGGGAGGCAGCAGTGAGGAATATTGGTCAATGGGCGAGAGCCTGAACCAGCCAAGTCGCGTGAGGGACGACGGCCCTACGGGTTGTAAACCTCTTTTATAAGGGAATAAAGATGAGGTCTTACCCTCAGTTGCATGTACCTTATGAATAAGCATCGGCTAACTCCGTGCCAGCAGCCGCGGTAATACGGAGGATGCGAGTGTTATCCGGATTCATTGGGTTTAAAGGGTGCGTAGGTGGCTTGTTAAGTCAGCGGTGAAAGTCATTGGCTCAACCAATGAATTGCCG
+
GGGGGGGGGGGGGGGGGGGGGGGGGGGGGGGGGGGGGGGGGGGGGGGGGGGGGGGGGGGGGGGGGGGGGGGGGGGGGGGGGGGGGGGGGGGGGGGGGGGGGGGGGGGGGGGGGGGG,EFGGFFA3BFE,,AB>F@EFFGGGGGFGGGFGGGGFFGGGGGGGGGGGGGGGDFGGGGGGGGGGGGGGGGGGGGGGGGGGGGGGGGGGGGGGGGGGGGGGGGGGGGGGGEGCFGFGGGGGGGGGGGGGGGGGGGGGGGGGGGGG=5EFFGGGGGFGGGGGGGGFFG:DFGFFFFGG3
@M03364:396:000000000-C9LGT:1:1101:6701:2985 1:N:0:10
ACTCCTACGGGAGGCAGCAGTGGGGAATATTGCACAATGGGCGCAAGCCTGATGCAGCGACGCCGCGTGCGGGATGGAGGCCTTCGGGTTGTAAACCGCTTTTGTTTGGGAGCAAGCCCTTCGGGGTGAGTGTACCTTTCGAATAAGCACCGGCTAACTACGTGCCAGCAGCCGCGGTAATACGTAGGGTGCGAGCGTTATCCGGATTCATTGGGCGTAAAGCGCGCGTAGGCGGCCAGCCTGGTCGGGAGTCAAATCCGGGGGCTCAACCCCCGTCCGCTCCCGATACCGGCC
+
GGGGGGGGGGGGGGGGGGGGGGGGGGGGGGGGGGGGGGGGGGGGGGGGGGGGGGGGGGGGGGGGGGGGGGGGGGGGGGGGGGGGGGGGGGGGGGGGGGGGGGGGGGGGGGGGGGFFBFGGGFF@C@FF+8@@F,EFEGGGGFGFFFGGGGGGGGGGGGGGGGGGGGGGG:BGGGGGGGGGGGGGFFGGGGGGG5EGGGGGGGGGGCCEGGGGFGGGGGGEGGGGGGGGGGGGCECEGGGGGGGFGGGGGGGGGGFGFFGGCECEGGGFGGGDGGGDDGGGFFGGGCDFGFFDDG
@M03364:396:000000000-C9LGT:1:1101:16423:3023 1:N:0:10
ACTCCTACGGGAGGCAGCAGTGGGGAATCTTGCGCAATGGGCGGAAGCCTGACGCAGCGACGCCGCGTGCGGGAGGAAGGCCCTCGGGTCGTAAACCGCTTTCAGCAGGGACGAGGCCGCACGGTGACGGTCCCTGCAGAAGAAGCCCCGGCTAACTACGTGCCAGCAGCCGCGGTAATACGTAGGGGGCGAGCGTTATCCGGATTCATTGGGCGTAAAGCGCTCGTAGGCGGCCTGCTAGGTCGGGAGTCAAATGCGGGGGCCCAACCCCCGGCCGCTCCCGATACCGGCGGG
+
GGGGGGGGGGGGGGGGGGGGGGGGGGGGGGGGGGGGGGGGGGGGGGGGGGGGGGGGGGGGGGGGGGGGGGGGGGGGGGGGGGGGGGGGGGGGGGGGGGGGGGGGGGGGGGGGGGEFGGGGG*==1@FF+14+=CFFFFGEDFFFGGGGGGGGGGDGGGGGGGGGGGGGGGGGGGGEGGGGGGGGGGGGGGGGGGGGGGGGGGG8?EGGGGGGGGGGGGGGGGGGGEEGGGGGGGGGGGGGGGGGGGGDGCGCGGGGGGGGGGG=CDGGGGGGGGGGGGEDDFGDDGGFGFFGGD
@M03364:396:000000000-C9LGT:1:1101:10408:3042 1:N:0:10
ACTCCTACGGGAGGCAGCAGTGGGGAATATTGCACAATGGGCGCAAGCCTGATGCAGCGACGCCGCGTGCGGGATGGAGGCCTTCGGGTTGTAAACCGCTTTTGTTCAAGGGCAAGGCAAGGTTTCGGCCGTGTTGAGTGGATTTTTCGAATAAGCACCGGCTAACTACGTGCCAGCAGCCGCGGTAATACGTAGGGTGCAAGCGTTATCCGGATTTATTGGGCGTAAAGGGCTCGTAGGCGGTTCGTCGCGTCCGGTGTGAAAGTCCATCGCCTAACGGGGGATCTGCGCCGG
+
GGGGGGGGGGGGGGGGGGGGGGGGGGGGGGGGFGGGGGGGFFGGGGGGGGGGGGGGGGDGDGGGGGGGGEGGGGGGGGGGGGGGGGGGGGGGGGGFGGGGG7FD=CCFFDG@:F3D<FE,>-C9,C>>338+5,38DC3@F,@=,7>7CF8D:F@F,,><@7CEGFACE<EFGGGCF:FE:FCEGB*:@9<8C@;AEGGCFFFGG58*;<CEE?EEGCEF7EGGGGCE5+AEGCEGGEGGGEGGE==EGGC5::?:32/C?+27?DG*:7:5CEE5CDE9)):3*1097BBGGG
@M03364:396:000000000-C9LGT:1:1101:14939:3125 1:N:0:10
ACTCCTACGGGAGGCAGCAGTGGGGAATATTGCACAATGGGCGCAAGCCTGATGCACCGACGCCGCGTGCGGGATGGAGGCCTTCGGGTTGTAAACCGCTTTTGTTTGGGAGCAAGCCCTTCGGGGTGAGTGTCCCTTTCGAATAAGCACCGGCTAACTACGTGCCAGCAGCCGCGGTAATACGTAGGGTGCGAGCGTTATCCGGATTTATTGGGCGTAAAGGGCTCGTAGGCGGTTCGTCGCGTCCGGTGTGAAAGTCCATCGCCTAACGGTGGATCTGCGCCGGGTACGGGC
+
GGGGGGGGGGGGGGGGGGGGGGGGGGGGGGGGGGGGGGGGGGGGGGGGGGGGGGGGGGGGGGGGGGGGGGGGGGGGFGGGGGGGGGGGGGGGGGGGGGGGGGGFGGGGGGGGGGFFFGGGFBB85@FG3873@3;CFFGGD*>@:DFEFGGG@FGGGGGGGGGGGGGGG,=CGGGGGGGGGGGGGGGGEFEGGEGGGGGGGGGGGGGGFGGGGGGGGGGGGGGGGGGGEGGCGGGGGGGGGGGGEGGGG=EEGGGGCEFFCCFEGGC5CGGG7EE3=FGC?EGGGGG:3?@G5)
@M03364:396:000000000-C9LGT:1:1101:8357:3151 1:N:0:10
ACTCCTACGGGAGGCAGCAGTGGGGAATCTTGCGCAATGGGGGCAACCCTGACGCAGCGACGCCGCGTGCGGGACGAAGGCCTTCGGGTCGTAAACCGCTTTCAGCAGGGACGAGGCCGCGAGCTGACGGTCCCTGCAGAAGAAGCCCCGGCTAAATACGTGCCAGCAGCCGCGGTAATACGTATGGGGCGAGCGTTATCCGGATTCATTGGGCGTAAAGCGCGCGTAGGCGGCCCGTTAGGTCGGAGGTAAAAGCCCGGGGCTCAACCCCGGCGAGCCTCCGATACCGGCGGG
+
GGGGGGGGGGGGGGGGGGGGGGGGGGGGGDGGGGGGGGGFGGGGGGGGGGGGGGGGGGGGGGGGGGGGEGGGGGGGGGGGGGGGGGGGFCGGGGGGGGGGGGGFGGGCFGGGGDCFFFFC*4=*4CFG+1=+**8?CFC@CFGGG7CFGGFEECG@EGGGGGGGGGGGG>/*?EGEEGGGGGGGCFGGE5EGGD5?EGGGGGGGGGGGGG?GGGGGGGGGGGDGGGC8EGGGCGDEG8FGGFGGG=GGGG?CFG@CDGGGEE)CCGGGGGGGGD:CDGGFFFGGGGGFGBDG:C
@M03364:396:000000000-C9LGT:1:1101:14353:3203 1:N:0:10
ACTCCTACGGGAGGCAGCAGTGGGGAATATTGCACAATGGGCGAAAGCCTGATGCAGCAACGCCGCGTGAGCGATGAAGGCCTTCGGGTCGTAAAGCTCTGTCCTCAAGGAAGATAATGACGGTACTTGCGGAGGAAGCCCCGGCTAACTACGTGCCAGCAGCCGCGGTAACACGTAGGGGGCGAGCGTTATCCGGAATTACTGGGCGTAAAGAGTGCGTAGGTGGCTGAGCAAGCGCGGGGTTTAATTTCACGGCCCAACCGTGAACCGCCCTGCGAACTATTCAGCTTGAGG
+
GGGGGGGGGGGGGGGGGGGGFGGGGGGGGGGGGGGGGGGGGGGGGGGGGGGGGGGGGGGGGGGGGGGGGGGGGGGGGGGGGGGGGGGGGGGGGGGGGGGGGGGGGGGGFGGGGGGGFGFGGBF3BCFFB,8+8@FEFGGGGGGGGDEGGGGGGGGFGGGGGGGGGGGGG7CFGGGGGGGGGGGGGGGGGDGGGGGGGGGGGGGGGGGGGGGGGCFGGGGEGGGGGGGGGGGGGGGGGGGGGGECEFGFGGGGGFGGDGGGGGGEDDFGGDGGGGGGDDGDFFCFGFG?>FF*7*
@M03364:396:000000000-C9LGT:1:1101:10965:3224 1:N:0:10
ACTCCTACGGGAGGCAGCAGTGGGGAATATTGCACAATGGGGGAAACCCTGATGCAGCAACGCCGCGTGAGTGATGACGGCCTTCGGGTTGTAAAGCTCTGTCTTCAGGGACGATAATGACGGTACCTGAGGAGGAAGCCACGGCTAACTACGTGCCAGCAGCCGCGGTAATACGTAGGTGGCGAGCGTTGTCCGGATTTACTGGGCGTAAAGGGAGCGTAGGCGGACTTTTAAGTGAGATGTGAAATACCCGGGCTCAACTTGGGTGCTGCATTTCAAACTGGAAGTCTAG
+
GGGGGGGGGGGGGGGGGGGGGGGGGGGGGGGGGGGGGGGGGGGGGGGGGGGGGGGGGGGGGGGGGGGGGGGGGGGGGGGGGGGGGGGGGGGGDGFGGGGGGGGGGGGGGGGGGGGGGGGGG:F=3BFGC,@3>:FE<FFFFGGGGGGGGGDFGGGGGGGGGGGGGGGGG*=CFGGGGGGGFGGEFGGGGGGGGGGGGGGGGGGFFGGGEEEGGFGGGGGEEGGGGGECGGGGCCFGGGDCGGGFGGGFFGGGGGEGGGGGGGGGGGGGGGGGFGGGGGGGFFGGF:CFGFFC
@M03364:396:000000000-C9LGT:1:1101:18876:3252 1:N:0:10
ACTCCTACGGGAGGCAGCAGTAGGGAATCTTCCACAATGGACGCAAGTCTGATGGAGCAACGCCGCGTGAGTGAAGAAGGTTTTCGGATCGTAAAGCTCTGTTGTTGGTGAAGAGGGATAGAGTGAGTAACTGGCCTTTATTTGCCGGTAATGAGCCAGAAAGTCACGGCTTACTACGTGCCAGCAGCCGCGGTAATACGTAGGTGGCAAGCGTTATCCGGATTCATTGGGCGTAAAGCGCGCGTAGGCGGCCTGCTAGGTCGGAGGTAAAAGCCCGGGGCTCAACCCCGGCGG
+
CEFGGD@FEECCCGCBFCCEEDFGGF<@FGFFGGGFDFGGDCBFGCFEEFFE@E<FFCFA<EFGGEECF:?CFD?FGGGFF<FFFGGD7>FEGGFE99,AF@,BB?=@BFD=?,4B++,,,-:,:::E<87,8,,,78FC9?FD,5FFFBFC,3,:FFG8>FCGGAFGG:+*@>B@3*@FCC;>B,@:,>7*<F:1@FCF<:FF9BC78:CFG<7ECG+187*::<B?FC@@8:8EFGG**:5C/:CEC8E5E5FG4ACFA<CECDG12:+2:5>7DDGDD):7*2007:55D3
@M03364:396:000000000-C9LGT:1:1101:14525:3255 1:N:0:10
ACTCCTACGGGAGGCAGCAGTGGGGAATATTGCACAATGGGCGCAAGCCTGATGCAGCGACGCCGCGTGCGGGATGGAGGCCTTCGGGTTGTAAACCGCTTTTGTTCGGGGGCAAGACACGGTTACGGATGGGAGGAGTGGCTTGTACGAATGAGCGCCGGCTAGCTGCGTGACAGCAGCCGCGGGAATACGTAGGTAGCAAGCGGTATCCGGATTGATTGGGCGTAAAGGGATCGTAGGCGGGTAGTCGCGTCGGGTGGGAAGGTCCGTCGACTAGCGGTTGATCCGCGCG
+
FGGGGGGGGGGGGGGGGGGGGGGGGGGGGGGG9FGGGGGGG@FFGG@FGGGGG<FGGGCGCFGGGGGGG7FEGGEF7FGGGGGGGGGGGGGGGGGGGGGGGGGC<DA7+@3++8<D8,,8>**@:>F@8*1+,3*1CF88**,,*6,,8<<*82?F***=***=*<<,+*2**;:+A*;*;CCE/***;+3AE,18++++<<C*;*;**++2::***+2@F@CFG**2/3<8*;*/0028+?C58*A+<??C8C8C3/>*2***:2+*)1*9)*2)*0:>))50:727CD><
@M03364:396:000000000-C9LGT:1:1101:22421:3261 1:N:0:10
ACTCCTACGGGAGGCAGCAGTGGGGGATATTGCACAATGGAGGAAACTCTGATGCAGCAACGCCGCGTGAAGGAGGAAGGCCTTCGGGTCGTAAACTTCTGTCCTCAGGGAAGAAAAAAATAACAGTACTTGAGGAGGAAGCCCCGGCTAACTACGTGCCAGCAGCCGCGGTAATACGTAGGGGGCTAGCGTTATCCGGAATTACTGGGCGTAAAGGGTGCGTAGGTGGTTTCTTAAGTCAGAGGTGAAAGGCTACGGCTCAACCGTAGTAAGCCTTTGAAACTGGGAAACTTG
+
GGGGGGGGGGGGGGGGGGGGGGGGGGGGGGGGGGGGGGGGGGGGGGGGGGGGGGGGGFGGGGGGGGGGGGGGGGGGGGGGGGFGGGGGGGGGGGGGGGGGGGGGGFGGGGGGGFGGGFFD<-CC,EFG:,@8,,BDFFE@EFFGG:FEGGGGGGGGGCFFGGGGGGGGD**=CGGGGGFEGGGDGDGGGFGGG@FGGGGGGGGFGGGGGGG?EGGGG5CGGG8CEGGFGGGGGGGGGGGGGGCFCFGCFFGGGGGDDDEG?@CFEDCGGDGGFFGFGFGD??GCFDFF<F:>77
@M03364:396:000000000-C9LGT:1:1101:13415:3303 1:N:0:10
ACTCCTACGGGAGGCAGCAGTAGGGAATCTTCCACAATGGACGCAAGTCTGATGGAGCAACGCCGCGTGAGTGAAGAAGGTTTTCGGATCGTAAACTTCTATCAGCAGGGAAGAAATAATGCCGGTACCTGCCTACGAAGCTCCGGCTAACTACGTGCCAGCAGCCGCGGTAATACGTATGGGGCGAGCGTTATCCGGATTCATTGGGCGTAAAGCGCGCGTAGGCGGCCCGTTAGGTCGGAGGTAAAAGCCCGGGGCTCAACCCCGGCGAGCCTCCGATACCGGCGGGCTCGG
+
GGGGGGGGGGGGGGGGGGGGGGGGGGGGGGGGGGGGGGGGGGGGGGGGGGGGGGGGGGGGGGGGGGGGGGGGGGGGGGGGGGGGGGGGGGGGGGGGGGGGGGGGGGGFGGGGGFGGFFGGG-B>FFGGD<C,=B?,@FEGGFGGGEGEGGGGFGGGGGGGGGGGGGGGG:EGGGGGGGGGGGGGGGGGGGGGGGGGGGDGGGGGGGGFGG8CGGGGGGGGGGGGGGGGGGGGEGGGGGGGG=GG=FGGGGFGGGEEGD=FG6FFGGGGGGEGGGGGGGEDEFFGGGGEGFFGD)
@M03364:396:000000000-C9LGT:1:1101:11262:3313 1:N:0:10
ACTCCTACGGGAGGCAGCAGTAGGGAATCTTCCACAATGGACGCAAGTCTGATGGAGCAACGCCGCGTGAGTGAAGAAGGTTTTCGGATCGTAAAGCTCTGTTGTTGGTGAAGAAGGATAGTGGCAGCATCTGGCCATTATTTGACGGTAATCAACCAGAAAGTCACGGCTAACTACGTGCCAGCAGCCGCGGTAATACGTAGGTGGCAAGCGTTGTCCGGATTTATTGGGCGTAAAGCGAGCGCAGGCGGAAAGATAAGTCTGAAGTGAAAGCCCGGAGCTCAACTCCGGAAT
+
GGGGGGGGGGGGGGGGGGGGGGGGGGGGGGGGGGGGGGGGGGGGGGGGGGGGGGGGGGGGGGGGGGGGGGGGGGGGGGGGGGGGGGGGGGGFGGGGGGGGGGGCFGGGGGG<FFAF@=C5,<C,8BFGF,A5558DFGCGFCGFGGGGFGGGFFGGGGGGGGGGGAFGGGGGGGGGGGGGGGGGGGGGGGGGGGGGGGGGCFGGGGGGGGGGGGGGGGGGGGFCFFGFGGGGGGGGGGCEGGGGGDGGGGGGGGGGGFGGGGFFGGGGGGGGFGGGGGGGFFGGGG7?F@>CD5
@M03364:396:000000000-C9LGT:1:1101:14561:3325 1:N:0:10
ACTCCTACGGGAGGCAGCAGTGGGGAATATTGCACAATGGGCGCAAGCCTGATGCAGCGACGCCGCGTGCGGGATGGAGGCCTTCGGGTCGTGAACCGCTTTTGATTGGGAGCAAGCGTGAGTGAGTGTACCTTTCGAATAAGCACCGGCTAACTACGTGCCAGCAGCCGCGGTAATACGTAGGGTGCGAGCGTTATCCGGATTTATTGGGCGTAAAGGGCTCGTAGGCGGTTCGTCGCGTCCGGTGTGAAAGCCCATCGCTTAACGGTGGGTCTGCGCCGGGTACGGGCGGGC
+
GGGGGGGGGGGGGGGGGGGGGGGGGGGGGGGGGGGGGGGGGGGGGGGGGGGGGGGGGGGGGGGGGGGGGGGGGGGGGGGGGGGGGGGGGGGGGGGGGGGGGGGGGGGGGGGGGGGGGGGGCFFDAEGGE@EF=FDGFEFGGGGGDGGGGGGGGGGGGGGGGGGGGGGGGFGGGGGGGGGGGGGGGGGGGDGGGGGGGGGGGDEGFGGFGGGGGGGGGGGGGGGGGGGGGGGEGGGGGGGGGGGGGEGGGGGGGFGGGGGGGCDCFGGGGGGGCCFGGGGGFFGGGGGFGFFGG5
@M03364:396:000000000-C9LGT:1:1101:14138:3332 1:N:0:10
ACTCCTACGGGAGGCAGCAGTGGGGAATCTTGCACAATGGGCGGAAGCCTGATGCAGCGACGCCGCGTGCGGGACGAAGGCCTTCGGGCTGTAAACCGCTTTCAGCAGGGACGAGGCGAAACGTGCGGTTACTGCCGAAGACGCGCCGGCTACCTACGTGCCAGCAGCCGCGGTAATACGTAGGGGGCAAGCGTTATACGGATTCATTGGGCGTAAAGCGCGCGTAGGCGGCCAGCCTGGTTGGGAGTCAAATCCGGGGGCTCAACGCCCGTCCGCTCCCGATACCGGACGGCT
+
GGGGGGGGGGGGGGGGGGGGGCGGGGGG<FGGGAFGGGGGGCGEGG:FGGGG<EGGGGDGGGGGGGGGG@@7FG+@FGGFGGGGGGGG:FGGGGGD<CEFDFGGGDEGGGGDGF:*3@**51*38*4=8*68,,,,*4<:F::**4*=<CG5,2<FCC8;C8+0;*88**2/82*/<E9;+3;85>EG*2;*;:81;+<C5CGG69<+<8;FG8C88CCGDC*:*:EDE8?E*CC8@CFF?+:7*:C=?+2<?98E/**2**99<5*)/9=1C/:C/):37):)7C*3/7;C)1
@M03364:396:000000000-C9LGT:1:1101:9685:3332 1:N:0:10
ACTCCTACGGGAGGCAGCAGTAGGGAATCTTCCACAATGGACGCAAGTCTGATGGAGCAACGCCGCGTGAGTGAAGAAGGTTTTCGGATCGTAAAGCTCTGTTGTTGGTGAAGAAGGATGTGATTAGTCACTGGCTCATATTTGACGGTAATCAACCAGAAAGTCACGGCTAACTACGTGCCAGCAGCCGCGGTAATACGTAGGTGGCAAGCGTTGTCCGGATTTATTGGGCGTAAAGCGAGCGCAGGCGGAATGATAAGTCTGATGTGAAAGCCCTCGGCTTAACCGAGGAAC
+
GGGGGGGGGGGGGGGGGGGGGGGGGGGGGGGGGGGGGGGGGGGGGGGGGGGGGGGGGGGGGGGGGGGGGGGGGGGGGGGGGGGGGGGGGGGGGGGGGGGGGGGGGGGGGGGGGFFFFFFDF-@,,:E5,,9<,BFDFFGFGGGGGGGFEGGGGGGGGGGGGGGGGGGGGGGGGGGGGGGGGGGGGGGGGGGGGGGGGGGGGGGGGGGGGGGGGGGGGGGGGGE5FGGGGGGGGGGGGGGGGGGGGGGGGGGGGFGFGGGGGGGGGGGGGGGGGGGGGCGDFFGGGGGFGFFDGF
@M03364:396:000000000-C9LGT:1:1101:14493:3343 1:N:0:10
ACTCCTACGGGAGGCAGCAGTGGGGAATATTGCACAATGGGCGCAAGCCTGATGCAGCGACGCCGCGTGCGGGATGGAGGCCTTCGGGTTGTAAACCGCTTTTGTTTGGGAGCAAGCCCTTCGGAGTGATTGTACGTTTCGGATAAGCACCGGCTAACTACGTGCCAGCCGCCGCGGTAATACGTAGGGTGCGAGCGTTATCCGGATTTATTGGGCGTAAAGGGCTCGTAGGCGGTTCGTCGCGTCCGGTGTGAAAGTCCATCGCTTAACGGTGGATCCGCGCCGGGTACGGGG
+
GGGGGGGGGGGGGGGGGGGGGGGGGGGGGGGGGGGGGGGGGGGGGGGGGGGGGGGGGGGGGGGGGGGGGGGGGGGGGGGGGGGGGGGGGGGGGGGGGGGFGGGGBFGGGGFGGGCG>>F,><B@+@CF:,,<@,=+63BCC*@C@D:=FF:FDG7FFGGGGGFGGGGGG7CFFGGGEGGGGF?ECECEEGGGGEGGGGGGGGGEGGECEFGFGGGGGEDGGGGGE>5?EGGGGGGGGGGGEGGGGGGEG8E7EFGEFC0CC77=EFGGFFGGGGGFGGFFFECDDGG>D@@G<)
@M03364:396:000000000-C9LGT:1:1101:18137:3354 1:N:0:10
ACTCCTACGGGAGGCAGCAGTGGGGGATATTGCACAATGGAGGAAACTCTGATGCAGCAACGCCGCGTGAAGGAGGAAGGCCTTCGGGTCGTAAACTTCTGTCCTCAGGGAAGAAAAAAATGACGGTACCTGAGGAGGAAGCCCCGGCTAACTACGTGCCAGCAGCCGCGGTAACACGTAGGGGGCGAGCGTTATCCGGAATTACTGGGCGTAAAGAGTGCGTAGGTGGCTGAGCAAGCGCGGGGTTTAATTTCACGGCCCAACCGTGAACCGCCCTGCGAACTGTTCAGCTTG
+
GGGGGGGGGGGGGGGGGGGGGGGGGGGGGGGGGGGGGGGGGGGGGGGGGGGGGGGGGGGGGGGGGGGGGGGGGGGGGGGGGGGGGGGGGGGGGGGGGGGGGGGGGGGGGGGGGFGG8FFDF9EA+@FG88CB<3F,@FFFGGGGGDGGGGCGFGGGGGGGGGGGGGGGGCCFEGGGGGGGGGGGGGGGGGGGGEGGGGGGGGGGGGGGGGGGECGGFGGGGGEGGGGGCGGE>C8?FGGGGGGEGEDGGGGGGFCGGEDE>E3AEDGGFGGGGGEDDCE<B>G<FF**09BGG4
@M03364:396:000000000-C9LGT:1:1101:14456:3365 1:N:0:10
ACTCCTACGGGAGGCAGCAGTGGGGAATATTGCACAATGGAGGAAACTCTGATGCAGCAACGCCGCGTGAGTGAAGAAGGTTTTCGGATCGTAAAGCTCTGTTGTTGGTGAAGAAGGATAGAGGGAGTATCAAGCCTTTATTTGACGGTAATCAACCAGAAAGTCACGGCTAACTACGTGCCAGCAGCCGCGGTAATACGTAGGTGGCAAGCGTTGTCCGGATTTATTGGGCGTAAAGCGAGCGCAGGCGGAAAAATAAGTCTAATGTGAAAGCCCTCGGCTTAACCGAGGAAC
+
GGGGGGGGGGGGGGGGGGGGGGGGGEGGGGGGGGGGGGGGGGGGGGGGGGGGGGGGGGGGGGGGGGGGGGGGGGGGGGGGFEGGGGGGGGGGGGGGGCFGEAFGFGGGCFCGGGGGCFF98-C,+8CF4<:,,,:+AFC9BF,?FFGGGG>GDFGGGGGGFGGGGGGGGCGGGGGGGGGGGGGGGGGGFFDGGFGGGGGGGGGGFGFGGDGCEFGGEGGGGG78<CFGGGGGGGGGEGGGGGGGDGGGGGGDEGFF4FGGF7DFGGGGGGFGGG65>CCDD5EGFGGFGFFG<7
@M03364:396:000000000-C9LGT:1:1101:21735:3370 1:N:0:10
ACTCCTACGGGAGGCAGCAGTAGGGAATCTTCCACAATGGACGCAAGTCTGATGGAGCAACGCCGCGTGAGTGAAGAAGGTTTTCGGATCGTAAAGCTCTGTTGTTGGTGAAGAAGGATGGGATTAGCCTCTGGCTCATATTTGACGGTAATCAACCAGAAAGTCACGGCTAACTACGTGCCAGCAGCCGCGGTAATACGTAGGTGGCAAGCGTTGTCCGGATTTATTGGGCGTAAAGCGAGCGCAGGCGGAAAAATAAGTCTAATGTGAAAGCCCCCGGCTTAACCGGGGAAC
+
GGGGGGGGGGGGGGGGGGGGGGGGGGGGGGGGGGGGGGGGGGGGGGGGGGGGGGGGGGGGGGGGGGGGGGGGGGGGGGGGGGGGGGGGGGGGGGGGGGGGGCFGGCFFGGGGGGFE,=FB+-:,8CFG,58:8BD8DFGGGGGFAFECGGGGEFFGGGGGGFGGGGGGG>EFGGGGGGGGGGGGGGGGGGGGGFGGGGGGGGGGGGGGGGGGGGGGGGGGGGGGGFFFGGGGGGGGGGGGGGGGGGGGGGGGGCCCFGGGGFGGGGGGGGGGGGGFDGGDFFGGGFGEGEFD<C
@M03364:396:000000000-C9LGT:1:1101:15064:3371 1:N:0:10
ACTCCTACGGGAGGCAGCAGTGGGGAATATTGCACAATGGGCGCAAGCCTGATGCAGCGACGCCGCGTGCGGGATGGAGGCCTTCGGGTTGTAAACCGCTTTTGTTTGGGAGCAAGCCCTTCGGGGTGAGTGTACCTTTCGAATAAGCACCGGCTAACTACGTGCCAGCCGCCGCGGTAATACGTAGGGTGCAAGCGTTATCCGGATTTATTGGGCGTAAAGGGCTCGTAGGCGGTTCGTCGCGTCCGGTGTGAAAGTCCATCGCCTAACGGTGGATCTGCGCCGGGTACGGGC
+
GGGGGGGGGGGGGGGGGGGGGGGGGGGGGGGGGGGGGGGGGGGGGGGGGGGGGGGGGGGGGGGGGGGGGGGGGGGGGGGGGGGGGGGGGGGGGGGGGGGGGGGFGGGGGGGGGGGGEFFA8FD38@FG@FF9FCGGDGGGGCGGGCGFGGGGGGGGGGGGGGFGGGGGG*BFGGGGGGGGGGGGEFGGGFGGGGGGGGGGGGGGGECEGGGGGGGGGGGGGGGGGGGGEGGGGGG*?EGGEEGGGGGEE?EGGFGGGGGGGGGGGGDGFGGGDGGDGGFFFFGGGGGDGFFGG5
@M03364:396:000000000-C9LGT:1:1101:12704:3427 1:N:0:10
ACTCCTACGGGAGGCAGCAGTGGGGAATTTTGCGCAATGGGGGCAACCCTGACGCAGCAACGCCGCGTGCGGGACGGAGGCCTTCGGGTCGTAAACCGCTTTCAGCAGGGAAGAAGTTGACTGTACCTGCAGAAGAAGCTCCGGCTAACTACGTGCCAGCAGCCGCGGTCATACGTAGGGAGCGAGCGTTATCCGGATTCATTGGGCGTAAAGCGCGCGTAGGCGGCTCGCCAAGCGGGGTCTCAAACCCGGGGGCTCAACCTCCGGCCCGACCCCGAACCGGCGGGCTCGAGT
+
GGGGGGGGGGGGGGGGGGGGGGGGGGGGGGGGGGGGGGGGGGGGGGGGGGGGGGGGGGGGGGGGGGGGGGGGGGGGGGGGGGGGGGGGGGGGGGGGGGGGGGGGGGGGGGGGGGFGGFFFGAFE3@FF836,8,8,3DGGGGGGGGCFGGGGGGGGGGGGGGGGGGGGG<CGFGGGGGGGGGGGGGGGGGGGGGGGGGGGGGGGGGGGGGGGGGGDEGGGGGDFGGEGGGGGGGGGGGGGGGGGGGGGGGGDEGGGGGGFEFGGGGGGGGGGGGGGGCGGFFGGGGGE9FF3C*
@M03364:396:000000000-C9LGT:1:1101:23918:3429 1:N:0:10
ACTCCTACGGGAGGCAGCAGTGGGGAATATTGCACAATGGGGGAAACCCTGATGCAGCAACGCCGCGTGCGGGACGAAGGCCTTCGGGTTGTAAACCGCTTTCAGCAGGGACGAGGCCGCAAGGTGACGTTACCTGCAGAAGAAGCCCCGGCTAACTACGTGCCAGCAGCCGCGGTAATACGTAGGGGGCGAGCGTTATCCGGATTCATTGGGCGTAAAGCGCGCGTAGGCGGCCTGCTAGGTCGGGACTCAAATCCGGGGGCTCAACCCCCGCCCGGTCCCGATACCGACAGG
+
GGGGGGGGGGGGGGGGGGGGGGGGGGGGGGGGGGGGGGGGGGGGGGGGGGGGGGGGGGGGGGGGGGGGGGGGGGGGGGGGGGGGGGGGGGGGGGGGGGGGGGGGGGGGGGGGGFGGFGFB+8@*8@CF336,@DFDFGGGCAFFFG3FFGGGFEGGGCGGFGGGGGGGGCFGGGGGGGGGGGGFGGGGGGGGGDEGGGGGGGGGGGGGGGGGGGGGGGGGGGGDEG>CGGGGGGGGGGDGGGGGGGGCE6EF8CGGGGGGGCDCFGCGFGGGGGGGGGGGFFGGGGGFG:>C<<
@M03364:396:000000000-C9LGT:1:1101:14716:3467 1:N:0:10
ACTCCTACGGGAGGCAGCAGTGGGGAATATTGCACAATGGGCGCAAGCCTGATGCAGCGACGCCGCGTGCGGGATGGAGGCCTTCGGGTTGTAAACCGCTTTTGTTTGGGAGCAAGCCCTTCGTAGTGAGTGTACCTTTCGAATAAGCACCGGCTAACTACGTGCCAGCAGCCGCGGTAATACGTAGGGTGCGAGCGTTATCCGGATTTATTGGGCGTAAAGGGCTCGTAGGCGGTTCGTCGCGTCCGGTGTGAAAGTCCATCGCCTAACGGTGGATCTGCGCCGGGTACGGGC
+
GGGGGGGGGGGGGGGGGGGGGGGGGEGGGGGGGGGGGGGGGGGGGGGGGGGGGGGGGGGGGGGGGGGGGGGGGGGGGGGGGGGGGGGGGGGGGGGGGGGGGGGGGGGGGGGGGGFG7FFEGFF3,@FG,,8:@,@BFGGGGGDDF9=BFGGGGGGGGGGGGGGGGGGGG,CFGGGGGGGGGGGGFGGGGGGGG>EGGGGGGGGGGGGGGGGGGGGGGGGGCFGGGGGEEGGGFEGEGGGGGGGGGGGGGEGGGFGGGFCFFGGGGGGGGGGGDGGFGGGGFFGDGDGFGF@CD)
@M03364:396:000000000-C9LGT:1:1101:13120:3498 1:N:0:10
ACTCCTACGGGAGGCAGCAGTGGGGAATATTGCACAATGGGCGCAAGCCTGATGCAGCGACGCCGCGTGCGGGATGGAGGCCTTCGGGTTGTAAACCGCTTTTGTTCAAGGGCAAGGCACGATTTCGGTTGCTTTGAGTGGGTTGTTCGAATAAGCACCGGCTAACTACATGCCAGCAGCCGCGGTAATACGTAGGGTGCAAGCGTTATCCGGATTTATTGGGCGTAAAGGGCTCGTAGGCGGTTCGTCGCGTCCGGGGGGAAAGTCCATCGCTTAACGGTGGATCCGCGCCGG
+
GFFFEFFGGGGGGGGGGGGGGGGGGGGGGGGFCFFEGGGFEGGGF@CFFGFGFFGGGGGGGGGCFEGGEFGGF@=F<FFECDGFFGGGGGGGGGGGD@C@FGG9B,?<FFFBFGGFCFG,+-:<<@FE++8,:>F,,88>*,5>F3><F:87*@BFF<FCF@:FGGGGG,;,3,<FFGGGFFE:CEFECAFC<,;CEFGEECFFG8E8CGDGGGEEG@9CFGDE>*/CA@CEE68E*:CEFCEEG5C5=?C587*:D*/*:*1*:>9CC7<9*:5CFCEGE>:C*7C;5>>GGG
@M03364:396:000000000-C9LGT:1:1101:5638:3504 1:N:0:10
ACTCCTACGGGAGGCAGCAGTGGGGAATATTGCACAATGGGCGCAAGCCTGATGCAGCGACGCCGCGTGCGGGATGGAGGCCTTCGGGTTGTAAACCGCTTTTGTTCAAGGGCAAGGCACGGTTTCGGCCGTGTTAAGTGGATTGTTCGAATAAGCACCGGCTAACTACGTGCCAGCAGCCGCGGTAATACGGAGGATGCGAGCGTTATCCGGATTCATTGGGTTTAAAGGGTGCGTAGGTGGCCGATTAAGTCAGCGGTGAAAGTCAGTGGCTCAACCATTGAATTGCCGTTT
+
GGGGGFGGG>FGCFGGGGF<FGGGGGGGGGGFFGGGGGFDGGGGGGGGGGGGGGGGFGCEGGEGGG@F@FGG7FF@F8FEGGGGGGDGGGEFFGFGG@FGGGGGGGG<FGGGGGGFFCDDF:B++@>B<@>55@8,7E;3@F,EFFFGGGGG<FGGGGGGGGGGFCFGC1=FFGGGFGFGGGGGGEGGFGGG>**2A6C::EG>8?GGGGGG>>CEG?FGFG5ECG8:CFG*;8CEGGC8CF=FCE=EE=F7CFGGFEGGCFGGC*AFDG75DGF=7FF*=6FCC>C6CFDDG*
@M03364:396:000000000-C9LGT:1:1101:15676:3520 1:N:0:10
ACTCCTACGGAGGCAGCAGTAGGGAATCTTCCACAATGGACGCAAGTCTGATGGAGCAACGCCGCGTGAGTGAAGAAGGTTTTCGGATCGTAAAGCTCTGTTGTTGGTGAAGAAGGATAGAAGTAGTAACTGGTCTTTATTTGACGGTAATCAACCAGAAAGTCACGGCTAACTACGTGCCAGCAGCCGCGGTAATACGTAGGTGGCAAGCGTTGTCCGGATTTATTGGGCGTAAAGCGAGCGCAGGCGGAATGATAAGTCTGATGTGAAAGCCCACGGCTCAACCGTGGAACT
+
GGGGGGGGGGGGGGGGGGGGGGGGGGGGGGGGGGGGGGGGGGGGGGGGGGGGGGGGGGGGGGGGGGGGFGGGGGGGGGGGGGGGGGGGGGGGGGGGGGGGGGG=FGGGGGGGGGFGGGGG,-:<,CFG8,C5,:ABFFDFFEGGGGEFCGGGAFFFGGGFGGGGGGGGGDGGGGGGDGGGGGGGGGGGGGGGG@FGGGGGGGGGGGGGGGGGGGGGGGGGGGCFCFGGGFFEEGG@FGGGGGGGGGGGGGDEE?:CGCFEFFGGGGFG7CFFGCFFGCEDDEG4CFGFGEFFC<
@M03364:396:000000000-C9LGT:1:1101:23032:3520 1:N:0:10
ACTCCTACGGGAGGCAGCAGTAGGGAATCTTCCACAATGGACGCAAGTCTGATGGAGCAACGCCGCGTGAGTGAAGAAGGTTTTCGGATCGTAAAGCTCTGTTGTTGGTGAAGAAGGATAGAGGTAGTAACTGTCCTTTATTTGACGGTAATCAACCAGAAAGTCACGGCTAACTACGTGCCAGCAGCCGCGGTAATACGTAGGTGGCAAGCGTTGTCCGGATTTATTGGGCGTAAAGCGAGCGCAGGCGGAAAAATAAGTCTAATGTGAAAGCCCTCGGCTTAACCGAGGAAC
+
GGGGGGGGGGGGGGGGGGGGGGGGGGGGGGGGGGGGGGGGGGGGGGGGGGGGGGGGGGGGGGGGGGGGGDGGGGGGGGGGGGGGGGGGGGGGGGGGGGGGGGGGGGFGGGGGGGAF,BB<=5C,:?FF,,C85,,8EFC?FFGGFFGCEG>CFFGGGGGG<FGFGGGGG+@FGGGFGGGGGGGFGGGGGGGGGCFGFAFGGGGGGGGGGGGGEFGGGCFGGGCGFFGFGGGGGGGGGGGG*8CEGGGGGGGDGG*:CFDFF9FGGGGGGGGGGCFCCDEGFFGGFGGFDEFCC>
@M03364:396:000000000-C9LGT:1:1101:22250:3522 1:N:0:10
ACTCCTACGGGAGGCAGCAGTAGGGAATCTTCCACAATGGACGCAAGTCTGATGGAGCAACGCCGCGTGAGTGAAGAAGGTTTTCGGATCGTAAAGCTCTGTTGTTGGTGAAGAAGGATAGCGGTAGTATCTGGCCTTTATTTGACGGTAATCAACCAGAAAGTCACGGCTAACTACGTGCCAGCAGCCGCGGTAATACGTAGGTGGCAAGCGTTGTCCGGATTTATTGGGCGTAAAGCGAGCGCAGGCGGAATGATAAGTCTGATGTGAAAGCCCACGGCTCAACCGTGGAAC
+
GGGGGGGGGGGGGGGGGGGGGGGGGGGGGGGGGGGGGGGGGGGGGGGGGGGGGGGGGGGGGGGGGGGGGGGGGGGGGGGGGGGGGGGGGGGGGGGGGGGGGFGGGGGFGGGGGGGG8FFGF9@+B>FF,,:<@,BBCFG,EDFFCFGGGGCD=DFGGGGGEGGGGGGDGGEGGFGGGGGGGGGGGGGGGGGGGGGGGGGGGGGGGGGGGGGGGGGGGGGGGCCEFFGGFGGGGGEDFDCEEGGGGGGGGGGG=FFEGGGF<@CG9?E:CGGGGGGGGGGGFFGGGGF@DFFGCF
@M03364:396:000000000-C9LGT:1:1101:15604:3538 1:N:0:10
ACTCCTACGGGAGGCAGCAGTAGGGAATCTTGCACAATGGGCGAAAGCCTGATGCAGCAACGCCGCGTGAAGGATGAAGGCCTTCGGGTTGTAAACTTCTGTTCCCGGGGACGAAGAAAGTGACGGTACCCGGGCAGCAAGCCCCGGCTAACTACGTGCCAGCAGCCGCGGTAATACGTAGGGGGCAAGCGTTATCCGGAATTATTGGGCGTAAAGAGTGCGTAGGTGGTTATGTAAGCGTGAGGTTTAAGGCAGTGGCTTAACCACTGTTCGCCTTGCGAACTGCATAACTTG
+
GGGGGGGGGGGGGGGGGGGGGGGGGGGGGGGGGGGGGGGGGGGGGGGGGGGGGGGGGGGGGGGGGGGGGGGGGGGGGGGGGGGGGGGGGGGGGGGGGGGGGGGFGGGGGGGGGGGGGGGGF<FD3@FF38C8=FC:BFGGGGGGGCFFGGGGGGGGGGGGGGGGGGGGG=EGDGGGGGFGGGGGGGGGGGGGGEGGGGGGGGCFGGGGGGGGGGGFFGGGGGGGGGGGGGGGGGGGGGGGGGGGGGGGGFFGGGGGGFGGCFFGGGGGGFGGGGGGGDGGFFGCFGGFGFFCGG
@M03364:396:000000000-C9LGT:1:1101:19586:3550 1:N:0:10
ACTCCTACGGGAGGCAGCAGTGGGGAATATTGCACAATGGGCGCAAGCCTGATGCAGCGACGCCGCGTGCGGGATGGAGGCCTTCGGGTTGTAAACCGCTTTTGTTTGGGAGCAAGCCCTTCGGGGTGACTTTCCCTTTCGAATACGCACCGGCTAACTACGTGCCAGCCGCCGCGGTAATACGTAGGGTGCGAGCGTTATCCGGATTTATTGGGCGTAAAGGGCTCGTAGGCGGTTCGTCGCGTCCGGTGTGAAAGTCCATCGCCTAACGGTGGATGTGCGCCGGGTACGGGC
+
GGGGGGGGGGGGGGGGGGGGGGGGGGGGGGGGGGGGGGGGGGGGGGGGGGGGGGGGGGGGGGGGGGGGGEGCGFGGGGGGGGGGGGGGGGGGGGGGGGCCEGD9=FF8CCFGGFGG>BF8,-B++8@F+33,,,3>,>3EE78@F,+6*CFCCCFEFGGGG@FC*CBF7*B7FEECEGDEFGCC:AGGGFEGG8>EGGEGFFFGG5CEGGFCFFGGGE>EC@EEGGC=EEGG+?8CC=C8EEGGE5?CEEGGG?@EFC+3+2*7:5EGFF151:C***<?FDC37D:7)9>95)
@M03364:396:000000000-C9LGT:1:1101:23837:3562 1:N:0:10
ACTCCTACGGGAGGCAGCAGTGGGGAATATTGCACAATGGGCGCAAGCCTGATGCAGCGACGCCGCGTGCGGGATGGAGGCCTTCGGGTTGTAAACCGCTTTTGTTTGGGAGCAAGCCCATCGTAGTGACTTTACATTTCGAATCTACACCGGCTAACTACGTGCCAGCAGCCGCGGTAATACGAAGGGTGCGAGCGTTATCCGGATTTATTGGGCGTAAAGGGCTCGTAGGCGGTTCGTCGCGTCCGGTGTGAAAGTCCATCGCCTAACGGTGGATCTGCGCCGGGTACGGGC
+
GDDGGGGGGEGGGGGGGGGGGGGGGGGGGGGGGGGGGGGFGGGGGGGGGGGGGFFGGGGEEGGGGEGGGCGGGGGGGGGGGEGGGGGDGCGGFCGGGDEGGCF?FEGFDEG7FGD<+3BD=-@:,@CF,,3<,<:,8=9<>::>7;,@FF:F><*C8DFC:FFGGG@CCFB@FF>CEB<C<CG7**1BEGGDC:CE?>E5CF@EC;882AF?+9CFEC*;CFGDG6>ECE88:8:/:;>EEGGGGG8:E8CCE?9?>CE+<C>EEDG3DFCD5CDDC4CCFFE<CDDB)67DG)
@M03364:396:000000000-C9LGT:1:1101:7939:3572 1:N:0:10
ACTCCTACGGGAGGCAGCAGTGGGGAATATTGCACAATGGGCGAAAGCCTGATGCAGCAACGCCGCGTGAAGGAGGAAGGCCTTCGGGTCGTAAACCTCTGTCCTCAGGGAAGAAAAAAATGACTGTACCTTAGGAGGAAGCCCCGGCTAACTACGTGCCAGCAGCCGCGGTAACACGTAGGGGGCGAGCGTTATCCGGAATTACTGGGCGTAAAGAGTGCGTAGGTGGCTGAGCAAGCGCGGGGTTTAATTTCACGGCCCAACCGTGAACCGCCCTGCGAACTGTTCAGCTTG
+
GGGGGGGGGGGGGGGGGGGGGGGGGGGGGGGGGGGGGGGGGGGGGGGGGGGGGGGGGGGGGGGGGGGGGGFCGGGGGGGGGGGGGGGGGGGGGGGGGGGGGGGFGGGGGGGGGGGGFFC:3:ED,C=B=,C,,C:3>FE,C<DCF:F7FF,DFGCEGFGGGGGGGGGGG*8FGGGGGGGEGGEGGGGGEGG8CEGGGGG>EGCCGGGFG5C:CEGCCFGGGGEGGGGGGFGCCFGGGGGGGGGG==5CECCF7?EFGGG5CEGEDG7C5CGGGGGGGGFG))CFGGGFGBFC*9
@M03364:396:000000000-C9LGT:1:1101:19672:3585 1:N:0:10
ACTCCTACGGGAGGCAGCAGTAGGGAATCTTCCACAATGGACGCAAGTCTGATGGAGCAACGCCGCGTGAGTGAAGAAGGTTTTCGGATCGTAAAGCTCTGTTGTTGGTGAAGAAGGATAGAGGTAGTCACTGGCCTTTATTTGACGGTAATCAACCAGAAAGTCACGGCTAACTACGTGCCAGCAGCCGCGGTAATACGTAGGTGGCAAGCGTTGTCCGGATTTATTGGGCGTAAAGCGAGCGCAGGCGGAAAAATAAGTCTAATGTGAAAGCCCTCGGCTTAACCGAGGAAC
+
GGGGGGGGGGGGGGGGGGGGGGGGGGGGGGGGGGGGGGGGGGGGGGGGGGGGGGGGGGGGGGGGGGGGGEGGGGGGGGGGGGGGGGGGGGGGGGGGGFGGGCFFGGGGGGGGGFFGEDFGGCCBBFFG,<CEF,FFDFGGGGGGFGGGGGGGGGGGGGGGGGGGGGGGGGGGGGGGGGGGGGGGGGGGGGGGGGGGGGGGGGGGGGGGGGGGGGGGGGGGGECEGGGGGGGGGGGGFGGGGGGGGGGGGGGEGEGFDGGG<+?CGGGGGGGGGGFGGGGGFFGGGGGFDFFGGF
@M03364:396:000000000-C9LGT:1:1101:20478:3604 1:N:0:10
ACTCCTACGGGAGGCAGCAGTGGGGAATCTTGCGCAATGGGGGCAACCCTGACGCAGCGACGCCGCGTGCGGGACGAAGGCCTTCGGGTCGTAAACCGCTTTCAGCAGGGAAGATAACGCTCCTTTGACTGTCAATGCACCAGAATAGCCCGCTAAATGCGTGCCAGCACACACGGTAATACGTATGGGGCGGTCGTTATCCGGATTTACTGGGCGTAAAGGGAGCTTAGGCGGATTTTTAAGTGAGATGTGAAGTACTCGGGCTTAACCTGAGTGCTGCCTTTCAAACTGGA
+
CFGGGGGGGGGGGGGGGGGGGGGGGGGGGGGEE+CFGGGGG7FGGG,EFGGG8@@FGG:FCGGGGGGGG:F@GG:FGGGGGGGGGGGGGGGGGGGCG:FGGGG,@=FGGGG,CD,,,,8**838,8>@,338,,,873,:,,8,,,,,83<1*=<*,2,2**4CECC*+8*4*=CEF<:,?<C<C+CC*A;8***::82:CCEG58*2<9+2</*:?*2*<:>5C8*<+<CC?=*:=9+2*++0<E?00<<FEC+<:7??E*/***<CCC7>C6FGDC?7)99C:C*6F?@GF
@M03364:396:000000000-C9LGT:1:1101:14793:3636 1:N:0:10
ACTCCTACGGGAGGCAGCAGTGGGGAATATTGCACAATGGGCGCAAGCCTGATGCAGCGACGCCGCGTGCGGGATGGAGGCCTTCGGGTTGTAAACCGCTTTTGTTTGGGAGCAAGCCCTTGGGGGTGACTGTCCCTTTCGAATAAGCACCGGCTAACTACGTGCCAGCAGCCGCGGTAATACGTAGGGTGCGAGCGTTATCCGGATTTATTGGGCGTAAAGAGTGCGTAGGTGGCTGAGCAAGCGCGGGGTTTAATTTCACGGCCCAACCGTGAACCGCCCTGCGAACTATTC
+
GGGGGGGGGGGGGGGGGGGGGGGGGGGGGGGGGGGGGGGGGGGGGGGGGGGGGGGGGGGGGGGGGGGGGGGGGGGGGGGGGGGGGGGGGGGGGGGGGGGGGGGGGGC,BFFGGGFG+DF>,-B,8@CC+,7,,,88@=FDF>DF*7DFCFFGGGGEGGG?EFFGGGGGG,BFGGGGGGGGGGGGGGGGCCGGG?EEGEGGGGGGGCE5<CFGGDGFGGDEGFF@EG+:AEGGEGGGFGFCGCFGGGGGGGG5C5@CFCFC7EFGGGECFGGG7:*975C5DECDFD)5DF=F=2
@M03364:396:000000000-C9LGT:1:1101:5646:3640 1:N:0:10
ACTCCTACGGGAGGCAGCAGTAGGGAATTTTCGTCAATGGGCGCAAGCCTGAACGAGCAATGCCGCGTGGGTGAAGACGGTCTTCGGATTGTAAAGCCCTGTTGCCGGGGACAAAGGACAGCCCGAATAGACAGCTGACTGTTTGATGGTACCCGGCCAGAAAGCCACGGCTAACTACGTGCCAGCAGCCGCGGTAATACGTAGGTGGCAAGCGTTATCCGGAATGATTGGGCGTAAAGGGTGCGCAGGCGGCTGTGCAAGTCTGAAGTAAAAGGGACCGGCTCAACCGGTTC
+
GGGGGGGGGGGGGGGGGGGGGGGGGGGGGGGGGFGGGGGGGGGGGGGGGGGGGGGGGGGGGGGGGGGGGGEGDGGGGGGGGGGGGGGGGGGGGGGGGFGGGGGGGGGFGGGEGGGG8BEFFF<+=7>F+,C:>=FGDFFGGDFFF<@EFFFGCGFGGGGFGGGGGGGGG1CFFGGGGGGGGGGGGGGGFGGGGGGGGGGGG?FGGGGGGGGGGGGGGGGGGGGGGGCFFGGGGGCGGGGGGGGEGDGGGGGGGGGGGGGGGC7CFFGD>CFGFGGGFFGCDFCDGGDFDE<DD
@M03364:396:000000000-C9LGT:1:1101:9709:3661 1:N:0:10
ACTCCTACGGGAGGCAGCAGTAGGGAATCTTCCACAATGGACGCAAGTCTGATGGAGCAACGCCGCGTGAGTGAAGAAGGTTTTCGGATCGTAAAGCTCTGTTGTTGGTGAAGAAGGATGTGAGTAGCACCTGGCTCATATTTGACGGTAATCAACCAGAAAGTCACGGCTAACTACGTGCCAGCAGCCGCGGTAATACGTAGGTGGCAAGCGTTGTCCGGATTTATTGGGCGTAAAGCGAGCGCAGGCGGAATGATAAGTCTGATGTGAAAGCCCACGGCTCAACCGTGGAAC
+
GGGGGGGDGCCEFGGGGGGGGGGGEGGGGGGGFGGGGGGGGGGGGGGFFFGFGDGGGGGGGGGGGGGFCEGGGGGGFGGGGGGGGEDEGGGGGGGGGGG9EFFGFGFFEFFFEGEF?FF8FB<<,CEFB,A,,4:3A>A@BFGFCFFFGGFG@FGGGGGGFGGGGGGDGGGGGGGGAFGGGFGGGGGGGEDECFCFGGGGGGF>GFGGF@CGGGGEGGFGC@:=FGGGFFGGGGDGGGGGGGGGGGGGGGGGGGG9:F?FGGGGGGGGGGGGGGGGGGGGFFGGFGGDGFDD*2
@M03364:396:000000000-C9LGT:1:1101:15852:3662 1:N:0:10
ACTCCTACGGGAGGCAGCAGTGGGGAATCTTGCACAATGGGCGAAAGCCTGATGCAGCGACGCCGCGTGCGGGACGAAGGCCTTCGGGTTGTAAACCGCTTTCAGCAGGGACGAGGCCGCGAGATGACAATACCTGCAGAAGAAGCCCCGGCTAAATACGTGCCAGCAGCCGCGGTAATACGTATGGGGCGAGCGTTATCCGGATTCATTGGGCGTAAAGCGCGCGTAGGCGGCCCGTTAGGTCGGAGGTAAAAGCCCGGGGCTCAACCCCGGCGAGCCTCCGATACCGGCGGG
+
GGGGGGGGGGGGGGGGGGGGGGGGGGGGGGGGGGGGGGGGGGGGGGGGGGGGGGGGGGGGGGGGGGGGGGGGGGGGGGGGGGGGGGGGGGGGGGGGGGGGGGGGGGGGGGGGGFFGFGGGE*>*8?FF,,3,83?,>FFGGFGGGGFDFECGEFGGGGGGGGGGGGGGGC8FGGCEEGGGGGGFGGGGGDGGGEGGGGGGGGGEGGGFGGGGGGGGCCGGGGGGGGGGGGGGGGGGGEFGGGFGGGGCG=FFGGGGGGEGEGD=FGGG47CDGGDCDDECFFEDCDGFGFFDCC
@M03364:396:000000000-C9LGT:1:1101:7974:3663 1:N:0:10
ACTCCTACGGGAGGCAGCAGTGGGGAATATTGCACAATGGGAGCAAGCCTGATGCAGCGACGCCGCGTGCGGGATGGAGGCCTTCGGGTTGTAAACCGCTTTTGTTTGGGAGCAAGCCCTTCGGAGTGCGTGTACCTTTCGAATAAGCACCGGCTAACTACGTGCCAGCAGCCGCGGTAATACGTAGGGTGCGAGCGTTATCCGGATTTATTGGGCGTAAAGGGCTCGTAGGCGGTTCGTCGCGTCCGGTGTGAAAGTCCATCGCCTAACGGTGGATCTGCGCCGGGTACGGGC
+
GGGGGGGGGGGGGGGGGGGGGGGGGGGGGGGGGGGGGGGGGGGGGGGGGGGGGGGGGGGGGGGGGGGGGGGGGGGGGGDFGGGGGGGGGGGGGGFGGGGEGGGGGGGGGGGGGG8FFGGGGGF+BCFG,+@+@,@BCFGGGFGF:FFFGGGGGGDGGGGGGGGGGGGGG:CGGGGGGGGGGGGGGGGGFGGGGGGGGGGGGGGGGGGGFGGGGGGGGGGGGGGGGGGEEGGGGGGGGGGGGGGEEEGDGCEGCFF9C@FGGGGGGGGDGGGGGGGGFGGGFFGGGDG@DF>D3)
@M03364:396:000000000-C9LGT:1:1101:22085:3679 1:N:0:10
ACTCCTACGGGAGGCAGCAGTGGGGAATCTTGCACAATGGGCGGAAGCCTGATGCAGCGACGCCGCGTGCGGGACGAAGGCCTTCGGGCTGTAAACCGCTTTCAGCAGGGACGAGGCGAAGGTGGCGGTTCCTGCGGAAGAAGCCCCGGCTAACTACGTGCCAGCAGCCGCGGTAATACGTAGGGGGCAAGCGTTATCCGGATTCATTGGGCGTAAAGCGCGCGTAGGCGGCCAGCCTGGTCGGGAGTCAAATCCGGGGGCTCAACCCCCGTCCGCTCCCGATACCGGCCGGCT
+
GGGGGGGGGGGGGGGGGGGGGGGGGGGGGGGGGGGGGGGGGGGGGGGGGGGGGGGGGGGGGGGGGGGGGGGGGGGGGGGGGGGGGGGGGGGGGGGGGGGGGGGCFFGGGGGGGGFFCFGC*5?88>CF4*=3,?B*<F7FFCGGF:@FGGDG,AFGGG8FGGGGGGGGG*:CGGGGGGGGCFGGGGGG5:ACGGGGGGEGGGCEGGGGGGGGGGDGGGGGGGGGEEEGGGGGGGGGGGGFGGGGGGGG?CGGGGGGGGGGE5FGFGGGGGGCDCEGDGCGF@GGGGDEGFFDD)
@M03364:396:000000000-C9LGT:1:1101:7684:3684 1:N:0:10
ACTCCTACGGGAGGCAGCAGTGGGGAATATTGCACAATGGGCGCAAGCCTGATGCAGCGACGCCGCGTGCGGGATGGAGGCCTTCGGGTTGTAAACCGCTTTTGTTTGGGAGCAAGCCCTTCGGAGTGGGTGTACCTTTCGAATAAGCACCGGCTAACTACGTGCCAGCAGCCGCGGTAATACGTAGGGTGCGAGCGTTATCCGGATTTATTGGGCGTAAAGGGCTCGTAGGCGGTTCGTCGCGTCCGGTGTGAAAGTCCATCGCCTAACGGTGGATCTGCGCCGGGTACGGGC
+
GGGGGGGGGGGGGGGGGGGGGGGGGGGGGGGGGGGGGGGGGGGGGGGGGGGGGGGGGGGGGGGGGGGGGGGGGGGGGGGGGGGGGGGGGGGGFGGGGGGGGGGGGGGGGGGGGD>FEFFGCBD+8@FG+,8+5,@FFFGGEFGF3=:?AGGGCFGGGGGGGGGGGGGGF,=FFGGGGGGGGGGGGGGGGGEEGEGGGGGGGGGGGGGGFGGGGGGFGGGGGGGDDGGGGGGGGGDEGGGGEGGGEGGGEGGGGGGGGGGGGGGECDEGGFDGDGGFFFFGFEEGDDGDGFBCG7
@M03364:396:000000000-C9LGT:1:1101:21042:3718 1:N:0:10
ACTCCTACGGGAGGCAGCAGTGGGGGATATTGCACAATGGAGGAAACTCTGATGCAGCAACGCCGCGTGAAGGAGGAAGGCCTTCGGGTCGTAAACTTCTGTCCTCAGGGAAGAAAAAAATGACAGTACCTGAGGAGGAAGCCCCGGCTAACTACGTGCCAGCAGCCGCGGTAACACGTAGGGGGCGAGCGTTATCCGGAATTACTGGGCGTAAAGAGTGCGTAGGTGGCTGAGCAAGCGCGGGGTTTAATTTCACGGCCCAACCGTGAACCGCCCTGCGAACTGTTCAGCTTG
+
GGGGGGGGGGGGGGGGGGGGGGGGGGGGGGGGGGGGGGGGGGGGGGGGGGGGGGGGGGGGGGGGGGGGGGGGGGGGGGGGGGGGGGGGGGGGGGGGGGGFGGGGGGGGGGGGGGGGCGG:F?FA,CFGCCFFF8F8CCFGGGGGGEDGGG>FGGGGGGGGGGGGGGGGG:EGGGGGGFFFGGGGGGGGGGGGEEGGGGGGGGGGGGGGGGGEGGGGGGGGGGEGGGGGGGGGFGFGGGGGGGGGG:E5CFGGFGGGGGGDCEGGGGGGGGGGGGGGGGGG@FGGGDGFGFFCDC
@M03364:396:000000000-C9LGT:1:1101:11766:3746 1:N:0:10
ACTCCTACGGGAGGCAGCAGTAGGGAATCTTCCACAATGGACGCAAGTCTGATGGAGCAACGCCGCGTGAGTGAAGAAGGTTTTCGGATCGTAAAGCTCTGTTGTTGGTGAAGAAGGATAGAGGTAGTAACTGGCCTTTATTTGACGGTAATCAACCAGAAAGTCACGGCTAACTACGTGCCAGCAGCCGCGGTAATACGTAGGTGGCAAGCGTTGTCCGGATTTATTGGGCGTAAAGCGAGCGCAGGCGGAATGATAAGTCTGATGTGAAAGCCCACGGCTCAACCGTGGAAC
+
GGGGGGGGGGGGGGGGGGGGGGGGGGGGGGGGGGGGGGGGGGGGGGGGGGGGGGGGGGGGGGGGGGGGGGGGGGGGGGGGGGGGGGGGGGGGGGGGGGGGGGGGGGGGGGGGGGFFGGGGG<F,BFFG<<AEFGG8AFGGGGGGGGGFFGGGGGGGGGGGGGGFGGGGGFGGGGGGGGGGGGGGGGGGGGGGGGGGGGGGFGGGGGGGGGGGGGGGGGGGEEBEFGGGGGGGGGGGGGGGGGGGGGGGGGGGCGGCFGGGGGFGGGGGGGGGGGGGGGGGF3CGGGGFCFEGGF
@M03364:396:000000000-C9LGT:1:1101:6552:3750 1:N:0:10
ACTCCTACGGGAGGCAGCAGTAGGGAATCTTCCACAATGGACGCAAGTCTGATGGAGCAACGCCGCGTGAGTGAAGAAGGTTTTCGGATCGTAAAGCTCTGTTGTTGGTGAAGAAGGATAGAGGTAGTAACTGGCCTTTATTTGACGGTAATCAACCAGAAAGTCACGGCTAACTACGTGCCAGCAGCCGCGGTAATACGTAGGTGGCAAGCGTTGTCCGGATTTATTGGGCGTAAAGCGAGCGCAGGCGGAAAAATAAGTCTAATGTGAAAGCCCTCGGCTTATCCGAGGAAC
+
GGGGGGGGGGGGGGGGGGGGGGGGGGGGGGGGGGGGGGGGGGGGGGGGGGGGGGGGGGGGGGGGGGGGGGGGGGGGGGGGGGGGGGGGGGGGGGGGGGGGGGGGGGGGGGGFGGBFFFGFF5C,:CFG,,9<5FFFFFGGCGGFFAGGGFFGGGGGCFGGGGGGGGGGGGGGGGGFGGGGGGGGGGGGGGGGGGGGGGGGGGGGGGGGGGGGGGGGGGGGCCGGGGGGGGGGGGGGGGGGDGGGGGGGGGGG5=EFDFFG3<CGGFGGGGGGGGGFGGGC@>>C*?FDCDF:7C
@M03364:396:000000000-C9LGT:1:1101:17190:3761 1:N:0:10
ACTCCTACGGGAGGCAGCAGTGGGGAATCTTGCACAATGGGCGGAAGCCTGATGCAGCGACGCCGCGTGCGGGACGAAGGCCTTCGGGCTGTAAACCGCTTTCAGCAGGGACGAGGCGAAAGTGACGGTCCCTGCCGAAGAAGCCCCGGCTAACTACGTGCCAGCAGCCGCGGTAATACGTAGGGGGCAAGCGTTATCCGGATTCATTGGGCGTAAAGCGCGCGTAGGCGGCCAGCCTGGTCGGGAGTCAAATCCGGGGGCTCAACCCCCGTCCGCTCCCGATACCGGCCGGCC
+
GGGGGGGGGGGGGGGGGGGGGGGGGGGGGGGGGGGGGGGGGGGGGGGGGGGGGGGGGGGGGGGGGGGGGGGGGGGGGGGGGGGGGGGGGGGGGGGGGGGGGGGGGGGGGGGGGCCGFGGD*>F<9>FG8*4CFFB,=FGGGGGGGGGGGGGGGGGGGGGGGGGGGGGGG>EGGEGGGGGE<FGGGGGGGGGGGGGGGGGGGCEEGGGGGGGGGEGGGGGGDEGGEGGGGGGGGGG>FFGGFGGGGGG=FGGFGGGGGGGE:*9CAFFGGGGCDGGG9CEGB>CD<FDF:BFDG)
@M03364:396:000000000-C9LGT:1:1101:23611:3763 1:N:0:10
ACTCCTACGGGAGGCAGCAGTGGGGAATATTGCACAATGGGCGCAAGCCTGATGCAGCGACGCCGCGTGCGGGATGGAGGCCTTCGGGTTGTAAACCGCTTTTGTTCAAGGGCAAGGCACGGTGTCGGCAGTGTTGAGGGGGTTATGCGAATAAGCACCGGCTAACTACCTGCCAGCAGCCGCGGTAATACGTAGGGTGCAAGCGTTATCCGGATTTATTGGGCGTAAAGGGCTCGTAGGCGGTTCGTCGCGTCCGGTGTGGAAGTCCATCGCTTAACGGTGGATCCGCGCCGG
+
GGGGGGGGGGGGGGGGGGGGFGGGGGGGGGGGGGGGGGGGGGGGGGGGGGGGGGGGGGGGGGGGGGGGGDGGGGEGGGGGGGGGGGGGGGGGGGGGFEGGEGDGGGG,CFFGGGGD@=FG7+B8FFFG3+58<,,,7<,*>>F7*,,7<FGE7FCCGCFEEC*1?<FFC,?2+=F,FECGGGGEG:88C:EG<,;EECEGGFGGGEGDCFGGG5*8@<CCGFGFG?:E8EFG58FGCEFGFGGCCEG:CE8C?EC53*::E*:00C9CD>CD<5*9CDEG:3>DC7455>:3/C
@M03364:396:000000000-C9LGT:1:1101:10447:3775 1:N:0:10
ACTCCTACGGGAGGCAGCAGTGGGGAATATTGCACAATGGGCGCAAGCCTGATGCAGCGACGCCGCGTGCGGGATGGAGGCCTTCGGGTTGTAAACCGCTTTTGTTTGGGAGCAAGCCCTTCGGGGTGAGTGTACCTTTCGAATAAGCACCGGCTAACTACGTGCCAGCAGCCGCGGTAATACGTAGGGTGCGAGCGTTATCCGGATTTATTGGGCGTAAAGGGCTCGTAGGCGGTTCGTCGCGTCCGGTGTGAAAGTCCATCGCCTAACGGTGGATCTGCGCCGGGTACGGGC
+
GGGGGGGGGGGGGGGGGGGGGGGGGGGGGGGGGGGGGGGGGGGGGGGGGGGGGGGGGGGGGGGGGGGGGGGGGGGGGGGGGGGGGGGGGGGGGGGGGGGGGGGGGGGGGGGGGG<FFGGGGGF88@FF8,38@@FGFGGGGFCDFCFGGGGGGGGGGGGGGEGGGGGGG,BFGGGGGGGGGGGGGGGGEGGGGEEGGGGGGGGGGEGGFGGFGGGGGGGGGGGGGGGGGGGGGGG>EEGGGGGGGGGGG8E=EEDFGGGGGGGGGGGGGFGGGGGCCCCGFFGDGGGEDFFGG)
@M03364:396:000000000-C9LGT:1:1101:14948:3776 1:N:0:10
ACTCCTACGGGAGGCAGCAGTGGGGAATATTGCACAATGGGCGAAAGCCTGATGCAGCAACGCCGCGTGAGCGATGAAGGCCTTCGGGTCGTAAAGCTCTGTCCTCAGGGAAGATAATGCCCGTGCTTTCGCCGGCAGCCCCGGCTAACTACGTGCCAGCAGCCGCGGTCATACGTAGGGGGCTAGCGTTATCCGGATTTACTGGGCGTAAAGGGTGCGTAGGTGGTTTCTTAAGTCAGGAGTGAAAGGCTACGGCTCAACCGTAGTAAGCTCTTGAAACTGGGAAACTTGAGT
+
GGGGGGGGGGGGGGGGGGGGGGGGGGGGCGGGGGGGGGGGGGGGGGGGGGGGGFGGGGGGGGGGGGGGGGGGGGGGGGGGGGGFGGGGGGGGGGGGGGGGGG<<EAE,?FEGGG,8??A,5-8++8BF,56+++8+5@7@<B7>F*@::>3?:FC<F9BFGGFFGGGDG:EFCFG<FFEGECG7FCFEECEF?,;CC5CG?C?FGDF5:EGGDCGF8EEEDEEEGGE8A9?CCFGGG?FE886CG7:FGGGGCCC=DEGFGFC:5DG>**9:>7<::>0CF*C5C*>FG4**9*
@M03364:396:000000000-C9LGT:1:1101:14749:3818 1:N:0:10
ACTCCTACGGGAGGCAGCAGTGGGGAATATTGCACAATGGAGGGAACTCTGATGCAGCGACGCCGCGTGAGTGAAGAAGTATTTCGGTATGTAAAGCTCTATCAGCAGGGAAGAAGACGACGGTACCTAACTCAGAAGCCCCGGCTAACTACGTGCCAGCAGCCGCGGTAATACGTAGGGGGCAAGCGTTATCCGGATTTACTGGGTGTAAAGGGAGCGTAGACGGCGGTGCAAGTCTGAAGTGAAAGGCGGGGGCTCAACTCCCGGATTGCTTTGGAAACTGCATGGCTAG
+
GGGGGGGGGGGGGGGGGGGGGGGGGGGGGGGGGGGGGGGGGGGGGGGGGGGGGGGGGGGGGGGGGGGGGGGGGGGGGGGGGGGGGGGGGGGGGGGGGGGGGGGCGGGGGGGGGGGGGGGBCCFF+BFG,:AC,:=,@FFFGDGEGGEGGGGGGGGGGGGGGGGGGGGGG*:CGGGGGGGGGGGGFFGGGGGGGGGGGGGGGGGGGGGGGGGGGGGGGGGGGGGGGGGGGGGGGGGGGGGGGGGGGGGGGGGGGGGGGGGGGGGGGGGDGDGGGGGGGGDFFFGGFGGFGFFG
@M03364:396:000000000-C9LGT:1:1101:11265:3892 1:N:0:10
ACTCCTACGGGAGGCAGCAGTAGGGAATCTTCCACAATGGACGCAAGTCTGATGCAGCGACGCCGCGTGCGGGATGGAGGCCTTCGGGTTGTAAACCGCTTTTGTTTGGGAGCAAGCACTTCGGTGTGTGTAAACCTTTCGAATAAGCACCGGCTAACTACGTGCCAGCAGCCGCGGTAATACGTAGGGTGCGAGCGTTATCCGGAATTATTGGGCGTAAAGGGCTCGTAGGCGGTTCGTCGCGTCTGGTGTGAAAGTCCATCGCTTAACGGTGGATCCGCGTCGGGTACGGGG
+
GGGGGGGGGGGGGGGGGGGGGGGGGGGGGGGGGGGGGGDGG<FGCGGFFDGGGGGGG@FFGGEEDGGGGGGGGGGGGGGGGFFDFGGGEFGGEGGGGGGEG+B<FFC8::FCD<,B+,>BD<B3+8FC,,8,,<,@@<F9F<D@<FFFGGFFCGCGGGGGGGB@FFGGG,BFFGGDFCGGGGGG<ECEGGGDE7<EE>EECCFGEEGG6ECFG+/88CGC89CE;8CEGGGGFGE?E5EGGDGG*7EEG<EEGFE??<<+<C*:CCGGGFGC**:C4*A*<;CC))17705/7)
@M03364:396:000000000-C9LGT:1:1101:24233:3896 1:N:0:10
ACTCCTACGGGAGGCAGCAGTAGGGAATCTTCCACAATGGACGCAAGTCTGATGGAGCAACGCCGCGTGAGGGAAGAAGGTTTTCGGATCGTAAAGCTCTGTTGTTGGTGAAGAAGGATAGTGGGAGCACCTGGCCATTATTTGACGGTAATCAACCAGAAAGTCACGGCTAACTACGTGCCAGCAGCCGCGGTAATACGTAGGTGGCAAGCGTTGTCCGGATTTATTGGGCGTAAAGCGAGCGCAGGCGGAAAAATAAGTCTAATGTGAAAGCCCTCGGCTTAACCGAGGAAC
+
GGGGGGGGGGGGGGGGGGGGGGGGGGGGGGGGGGGGGGGGGGGGGGGGGGGGGGGGGGGGGGGGGGGGGGG8FGGGFGGGGGGGGGGGGGGGGGGGGGGGGFFCFGFGEFGGGGGGCFG<FAFE,BFF+,A,BB>BFCDFCDFFGGGGGGGGGGGGGGGGGGGGGGGGG@GGGGGGGGGGGGGGGGGGGGGGGGGGGGGGGGGGGGGGGGDGGEGGGGGGGGCCGGFFGGGGGGDGGGGGGGGGGGGGGGGGGC:EDFGGGGGGGGGGGGGGGFGGFGGGFFEGGGGFGFEDFC
@M03364:396:000000000-C9LGT:1:1101:11556:3902 1:N:0:10
ACTCCTACGGGAGGCAGCAGTGGGGAATATTGCACAATGGGCGAAAGCCTGATGCAGCAACGCCGCGTGAGCGATGAAGGCCTTCGGGTCGTAAAGCTCTGTCCTCAAGGAAGATAATGACGGTGCTTGTGTAGGAAGCCCCGGCTAACTACGTGCCAGCAGCCGCGGTCATACGTAGGGGGCTAGCGTTATCCGGATTTACTGGGCGTAAAGGGTGCGTAGGTGGTTTCTTAAGTCAGGAGTGAAAGGCTACGGCTCAACCGTAGTAAGCTCTTGAAACTGGGAAACTTGAGT
+
GGGGGGGGGGGGGGGGGGGGGGGGGGGGGGGGGGGGGGGGGGGGGGGGGGGGGGGGGGGGGGGGGGGGGGGGGGGGG9FGGGGGGGGGGGGGGGGGGGGGGGGGGGGCGCGGGGGG<FF,?-@B3@FG,,8,<8C>DFGCEC@FGE>FFGCF<FGGGGGGGGGGGGGGG4BFGGGGGGGGGGGGGGGGGGGGGGGGGGGGGGGGGGGGGGGCGGGFGGGGGGDCFF?FGGGGFGGGGGGGCEEG7CEFFGFFGGGGGEGGFGGGGGGF*:6FGGGG*6CFFFGGGCCF>FFGC0
@M03364:396:000000000-C9LGT:1:1101:12684:3905 1:N:0:10
ACTCCTACGGGAGGCAGCAGTGGGGAATTTTCCGCAATGGGCGAAAGCCTGACGGAGCAATGCCGCGTGAAGGTAGAAGGCCTACGGGTCATGAACTTCTTTTCCCGGAGAAGAAGCAATGCCGGTATCCGGGGAATAAGCATCGGCTAACTCTGTGCCAGCAGCCGCGGTAAGACAGAGGATGCAAGCGTTATCCGGAATGATTGGGCGTAAAGCGCGCGTAGGCGGCCCGTTAGGTCGGAGGTAAAAGCCCGGGGCTCAACCCCGGCGAGCCTCCGATACCGGCGGGCTCGG
+
GGGGGGGGGGGGGGGGGGGGGGGGGGGGGGGGGGGGGGGGGGGGGGGGGGGGGGGGGGGGGGGGGGGGGGGGGGGGGGGGGGGGGGGGFFGGGGGGGGGGGGGGGGGGGGGGGFGGGGGGG<D+3@FG9<@83@FE@FEEFFGGGGGFGGGGGGGGGGGGGGGGGGGGG:CGGGGGGGGGGGFGGGGGGGGGGGGGGGGGGGGGGGGGGGGGGGGGGGGGGGGGGFGGGGDEECEGGCFEGEGG8FFGGGGFGGGGGGGGG?FFGGGGGGGGDGEGGGCGFFGGGGGFG58>C)
@M03364:396:000000000-C9LGT:1:1101:19062:3906 1:N:0:10
ACTCCTACGGGAGGCAGCAGTAGGGAATCTTCCACAATGGACGCAAGTCTGATGGAGCAACGCCGCGTGAGTGAAGAAGGTTTTCGGATCGTAAAGCTCTGTTTTTGGTGAAGAAGGATAGTGTCAGCCTCTGTCCATTCTTTGCAGGTAATCAACCAGAAAGTCACGGCTAACTACGTGCCAGCAGCCACGGTAATACGTAGGTGGCAAGCGTTGTCCGGATTTATTGGGCGTAAAGCGAGCGCAGGCGGAAAGATAAGTCTGAAGTGAAAGCCCCCGGCTTAACCGGGGAAC
+
F9CFFGG9FCBFED7FCEGGGGDC;CEFAC<FCFGGGCCFCE+C@:CFFGGGGD@8@@F@FFDGG7C8@,BFGC?F<,CFFGGGGGGEE=F,AAGDEF55CFF,AA>>FDFGGF8,,=?9?<C@,C<AB,4,,,8,,5C@,8<<,,:,:AF9,3CFCEGFGG,C,,CFD+>EEFGFCCFC7*F:EDFDC,,>:<D@FCCFFGGGFG>FG9CCC4=8;?;E=BEG?9CC+?EGDEGCE7;/*****:87EEGD5EFGDF79CF>C+:<**:@FGG697):DEF5DG*2)))7731
@M03364:396:000000000-C9LGT:1:1101:19694:3925 1:N:0:10
ACTCCTACGGGAGGCAGCAGTGGGGAATATTGCACAATGGGCGCAAGCCTGATGCAGCGACGCCGCGTGCGGGATGGAGGCCTTCGGGTTGTAAACCGCTTTTGTTCAAGGGCAAGGCACGGTTTCGGCCGTGTTGAGTGGATTGTTCGAATAAGCACCGGCTAACTACGTGCCAGCAGCCGCGGTAATACGTAGGGTGCAAGCGTTATCCGGATTTATTGGGCGTAAAGGGCTCGTAGGCGGTTCGTCGCGTCCGGTGTGAAAGTCCATCGCTTAACGGTGGATCCGCGCCGG
+
GGGGGGGGGGGGGGGGGGGGGGGGGGGGGGGGGGGGGGGGGGGGGGGGGGGGGGGGGGGGGGGGGGGGGGGGGGGGGGGGGGGGGGGGGGGGGGGGGGGGGGGGGGG?FGGGGGGG7>FFG+B:<FFG++5558:FFF9DGGGGFGCFGGCF*FGFGGFGGGGGGGGGG*=FFGGGGGGGGGGGGGGGGFGGGGGGGGGGGGGGGGGGGGGGGC8EFGGGGGGGGGEGGGGGGGGGEGGGGGGEGGGEGGGGGDEGGC=*A<CGGFGGGG77*AF7:FEG>>ECDCFF9>BGCC
@M03364:396:000000000-C9LGT:1:1101:10282:3939 1:N:0:10
ACTCCTACGGGAGGCAGCAGTAGGGAATCTTCCACAATGGACGAAAGTCTGATGGAGCAACGCCGCGTGAATGAAGAAGGCCTTCGGGTCGTAAAATTCTGTTGTCAGAGAAGAACGTGCGTGCGAGTAACTGTTCACGTATTGACGGTATCTGACCAGAAAGCCACGGCTAACTACGTGCCAGCAGCCGCGGTAATACGTAGGTGGCGAGCGTTATCCGGATTCATTGGGCGTAAAGCGCGCGTAGGCGGCCCGTTAGGTCGGAGGTAAAAGCCCGGGGCTCAACCCCGGCG
+
GGGGGGGGGGGGGGGGGGGGGGGGGGGGGGGFGFGGGGGGGGGGGDGGGGGGGGGFGGGGGGGGGGGGGDDGGGGGGGFGGGGGGDEGGGGGGGGGGGGGGGGGGGGGGGGGGGGGGFFEGCF48FFF,<C,8<E<FGGDGGGGGGGEGGGGGGGGGGGCFFGGGGGGGFGGGFGFGGGGGGGGGGGGFFCEGFGGGGGGGGGGGGGGGGGGEGGGGGGGGGGGGGGGGGGGGGGGGGCECECGEGCCEGCEEGGEFGGGGGGGGGGGFFGGFGCDGGGDEEG6FGGFD>ECC
@M03364:396:000000000-C9LGT:1:1101:15080:3945 1:N:0:10
ACTCCTACGGGAGGCAGCAGTGGGGAATCTTCCACAATGGACGCAAGTCTGATGGAGCAACGCCGCGTGAGTGAAGAAGGTTTTCGGATCGTAAAGCTCTGTTGTTGGTGAAGAAGGATAGTGGCAGCCCCTGGCCATTATTTGACGGTAATCAACCAGAAAGTCACGGCTAACTACGTGCCAGCAGCCGCGGTAATACGTAGGTGGCAAGCGTTGTCCGGATTTATTGGGCGTAAAGCGAGCGCAGGCGGAAAGATAAGTCTGAAGTGAAAGCCCCCGGCTTAACCGGGGAAC
+
GGGGGGGGGGGGGGGGGGGGGGGGGGGGGGGGGGGGGGGGGGGGGGGFGGGGGGGGGGGGGGGGGGGGGGGGGGGGGGGGGGGGGGGGGGGGGGGGGGGGGGGGGGGGGGGGGFGGGFFEFFF=:FGG<+8:<CCFFGGFGGGGGGGFGGCFFGGGGGGGGGGGGGGGGGGGGGGGGGGGGGGGGGGGGGGGGGGGGFGGGGGGGGGCGGGGGCGGGGGGGGEEGGGGGGGGGGGGGGGGGGGGGGGGGGGGEGGGFFGGCGGGFGGGGGGGGGGGGGEGFFDGGGFFGFFDGF
@M03364:396:000000000-C9LGT:1:1101:9210:3945 1:N:0:10
ACTCCTACGGGAGGCAGCAGTAGGGAATCTTCCACAATGGACGCGAGTCTGATGGAGCTACGCCGCGTGAGTGAAGAAGGTTTTCGGATCGTAAAGCTCTGTTGTTGGTGAAGAAGGATAGAGGTAGTCCCTGGCCTTTATTTGACGGTAATCAACCAGAAAGTCACGGCTAACTACGTGCCAGCAGCCGCGGTAATACGTAGGTGGCAAGCGTTGTCCGGATTTATTGGGCGTAAAGCGAGCGCAGGCGGAAAAATAAGTCTAATGTGAAAGCCCTCGGCTTAACCGAGGAAC
+
GGGGGGGGGGGGGGGGGGGGGGGGGGGGGGGGGGGGGGGGGGGG+CFFGGGGGGGGGGGGGGGGGGGGGGGGGGGGGGGGGGGGGGGGGGGGGGGGGGGGGGGGGGGGGFGGGGCGGFFGG-C:5EFG,,8CFCGGGGGGGGGGGGGGGGGGGGGGGGGGGGGGGGGGGFGGGGGGGGGGGGGGGGGGGGGGGGGGGGGGGGGGGGGGGGGGGGGGGGGGGGEGGGGGGGGGGGGGGGGGGGGGGGGGGGGGGCGGFGGGGFGGGGGGGGGGGGGGF:EGFFGGGGGD<BFGGF
@M03364:396:000000000-C9LGT:1:1101:15108:3982 1:N:0:10
ACTCCTACGGGAGGCAGCAGTAGGGAATTTTCGGCAATGGGCGCAAGCCTGATGCAGCGACGCCGCGTGCGGGATGGAGGCCTTCGGGTTGTAAACCGCTTTTGTTCAAGGGCAAGGCGGGTCTTCGGGCCCGTTGAGTGGATTGTTCGAATAAGCACCGGCTAACTACGTGCCAGCAGCCGCGGTAATACGTAGGGTGCAAGCGTTATCCGGATTTATTGGGCGTAAAGGGCTCGTAGGCGGTTCGTCGCGTCCGGTGTGAAAGTCCATCGCTTAACGGTGGATCCGCGCCGG
+
GGGGGGGGGGGGGGGGGGGGGGGGGGGGGGGGGGGGGGGGGGGGGCEGGGGGGGGGGGGGGGGGGGGGGGGGGGGGGFGGGGGGGGGGGGGGGGGGGGGGGGGGFGGGGGGGGGDFFGGGGEE>FFGGC:FCG1<FC@CFGDDGFGGGEGDGFGGGGGGGGGGGGGGGGGGGGGGGGGGGGEGGGGGGGCFFFGGGGGGGGGGGGGGGGGGGGCGGFGGGFFGGGGCECEGGGGFECEGGGGGGGGGGGGEGGCGGG:CEEFFFFGGGCDFDGGFDCGEG53C77FG@GFFC)9
@M03364:396:000000000-C9LGT:1:1101:20199:3997 1:N:0:10
ACTCCTACGGGAGGCAGCAGTGGGGAATATTGCACAATGGGCGCAAGCCTGATGCAGCGACGCCGCGTGCGGGATGGAGGCCTTCGGGTTGTAAACCGCTTTTGTTCAAGGGCAAGGCACGCTTTCGGCTGTGTTGAGTGGATTGTTCGAATAAGCACCGGCTAACTACTTGCCAGCAGCCGCGGTAATACGTAGGGTGCAAGCGTTATCCGGATTTATTGGGCGTAAAGGGCTCGTAGGCGGTTCGTCGCGTCCGGTGTGAAAGTCCATCGCCTAACGGTGGATCTGCGCCGG
+
GGGGGGGGGGGGGGGGGGGGGGGGGGGGGGGGGGGGGGGGGGGGGGGGGGGGGGGGGGGGGGGGGGGGGGGGGGGGGGGGGGGGGGGGGGGGGGGGGGGGGGGGGGGGGGGGGGFFEFGGC+FF+@FE++@83=>FFF;FF:FF@FFFGGGGDGGGGGGGGGGGGGGGG,,FFGGGGGGGGGGGGGGGFGGGFGGGGGGGGGGGGGGGGGGGGGCEFGGGGGGGGGEEGGGGGFGGGGGGGGGCEGGGGGGGGGGEGGGGGCDGGFGGGGGGGGGGGGGG@FGF=FGFFEFDGG
@M03364:396:000000000-C9LGT:1:1101:11073:4008 1:N:0:10
ACTCCTACGGGAGGCAGCAGTAGGGAATCTTCCACAATGGACGCAAGTCTGATGGAGCAACGCCGCGTGAGTGAAGAAGGTTTTCGGATCGTAAAGCTCTGTTGTTGGTGAAGAAGGATAGAGTTAGTAACTGGCCTTTATTTGACGGTAATCAACCAGAAAGTCACGGCTAACTACGTGCCAGCAGCCGCGGTAATACGTAGGTGGCAAGCGTTGTCCGGATTTATTGGGCGTAAAGCGAGCGCAGGCGGAAAGATAAGTCTGAAGTGAAAGCCCCCGGCTTAACCGGGGGAC
+
GGGGGGGGGGGGGGGGGGGGGGGGGGGGGGGGGGGGGGGGGGGGGGGGGGGGGGGGGGGGGGGGGGGGGGGGGGGGGGGGGGGGGGGGGGGGGGGGGGGGGGGGGGGCGGGGGGEFGFFGFBE,CFFG,8CC,<FGFGGGGGGGGGGGGGGGGGGGGGGGGGGGGGGGGGGGGGGGGGGGGGGGGGGGGGGGGGGGGGGGGGGGGGGGGGGGGGGGGGGGGDFGCCGFGGGGGGGGGGGGGGGGGGGGGGGG=EGGGGGGGGGGGFGGGGGGGGGFGGGGEDGGGGGFGFFGDD
@M03364:396:000000000-C9LGT:1:1101:8058:4027 1:N:0:10
ACTCCTACGGGAGGCAGCAGTAGGGAATTTTCGTCAATGGGCGCAAGCCTGAACGAGCAATGCCGCGTGGGTGAAGACGGTCTTCGGATTGTAAAGCCCTGTTGCCGGGGACAAAGGACAGCCCGAGTGGAAAGCTGACTGTTTGATGGTACCCGGCCAGAAAGCCACGGCTAACTACGTGCCAGCAGCCGCGGTAATACGTAGGTGGCAAGCGTTATCCGGAATTATTGGGCGTAAAGGGTGCGTAGGCGGCTGATTAAGTTCGTGGTTAAAGCGTGGGGCTCAACCCCATA
+
GGGGGGGGGGGGGGGGGGGGGGGGGGGGGGGGGGGGGGGGGGGGGGGGGGGGGGGGGGGGGGGGGGGGGGGGGGGGGGGGGGGGGGGGGGGGGGGGGGGGGGGDGGGGGGGGGFGGFGFFFDG7FFGG3383C<F,@FGGG9<DCGGFGGFFFGGGGGGGGGGGGFGGG1BEGGGGGGGGGGGGGGGGGGGGGGFGGGGGGFGGGCFGGGGGGGGGGGGGGGEEGGGGGGGGGGGGGGGGGGGGGGGGGGGGGGGGGGGGG7DGGGGGFGGGGGGDDGGGFF=FGFFFGFFGG
@M03364:396:000000000-C9LGT:1:1101:6238:4084 1:N:0:10
ACTCCTACGGGAGGCAGCAGTGGGGAATATTGCACAATGGGCGCAAGCCTGATGCAGCGACGCCGCGTGCGGGATGGAGGCCTTCGGGTTGTAAACCGCTGTTGTTCAAGGGCAAGGCACGGTTTCGGCCGAGTAGAGTGGCTTGTTCGAATCAGCACCGGCTAAGTACTTGCCAGCAGCCGCGGTAAGACGTAGGGTGCAAGCGTTATCAGGGTTTATTGGGCGTAAAGGGCTCGTAGGCGGTGCGTCGCGTCCGGCGTGAAGGTCCATCGCTCAACGGTGGATCCGCGCCGG
+
FGGGGGGGGGDGGGGGGGGGGGGGGDGGFGGGGGGGGGGGGGGGGGDGGGGGFGGCGGGGGGGGGGGGGEG7:>:C+FFFFBEGFGGFFGGGGGG<A+@F:FD9:DF,5E<+8F7F+3D<+6:3CE@F++**5*,873,@**@:F6FFCCFG<,7,,38=*:1=C,2,4,3,><FFCFGD*<<@7//;++3:ECFEDEGGDGGGG*;;5++<:*20;8<@F6C5?1*1*AFGGGGG8EFE0:E7/:81/:?C*1::C*/*:?*++9:*9>3>CF*990:9))/**97>CDE)97
@M03364:396:000000000-C9LGT:1:1101:16854:4107 1:N:0:10
ACTCCTACGGGAGGCAGCAGTAGGGAATCTTCCACAATGGACGCAAGTCTGATGGAGCAACGCCGCGTGAGTGAAGAAGGTTTTCGGATCGTAAAGCTCTGTTGTTGGTGAAGAAGGATAGGGGTAGTAACTGGCCTTTATTTGACGGTAATCAACCAGAAAGTCACGGCTAACTACGTGCCAGCAGCCGCGGTAATACGTAGGTGGCAAGCGTTGTCCGGATTTATTGGGCGTAAAGCGAGCGCAGGCGGAAAAATAAGTCTAATGTGAAAGCCCTCGGCTTAACCGAGGAAC
+
FGGGGGGGGGGGGGGGGGGGGCGGGGGGGGGGGGGGGGGGE@F:FGGGGGGGFGFGGGGGGGGGGGGGGCFEFGEFGGGGC?FFFGGDFGGGGGGGCAFGGGGGGGFG?FF=FF:?,,8FF9B@?+BE8,8ADEDGC@AFFFAECF=CGD:F8BFGGGG<F<FFFCFGGGGDGGGGGGGG>CFFFGGGGGGGGC<FGGGGGGGGCGGCEGCGGF:C8FCCCB:5,?CC:<FFEGGGCFCEGGEGGGGGGGC=*:*:C?CFAFGGCDFGGFC7CGGGFCEGFFCFCF:>3>DD*2
@M03364:396:000000000-C9LGT:1:1101:25241:4135 1:N:0:10
ACTCCTACGGGAGGCAGCAGTGGGGAATATTGCACAATGGAGGGAACTCTGATGCAGCGACGCCGCGTGAGTGAAGAAGTATTTCGGTATGTAAAGCTCTATCAGCAGGGAAGAAGACGACGGTACCTACCTAGGAAGCCCCGGCTAACTACGTGCCAGCAGCCGCGGTAATACGTAGGGGGCAAGCGTTATCCGGATTTACTGGGTGTAAAGGGAGCGCAGACGGATGCGCAAGTCTGATGTGAAAGCACGGGGCTCACCCCCGGGACTGCATTGGAAACTGTGCGTCTGG
+
GGGGGGGGGGGGGGGGGGGGGGGGGGGGGGGGGGGGGGGGGGGGGGGGGGGGGGGGGGGGGGGGGGGGGGGGGGGGGGGGGGGGGGGGGGGGGGGGGGGGFGGGGGGGGGGGGGFFBFF:=:@BAFGG,8A83,B,CFGFFEEFGG>@FFGGGGCGGCCFCGGGGGGGGC*@CGGFFFGGGGGGGGFGCCCCFCEE@FGGGGGGGGGGGGGGGGGGGGGGGGGGGGCEEDEDEEG@FGGFGGGFF:E9@+;CEE?EDGFEFGDEGCG<DDGGCEGF4>+0<BFGGFG@3)87
@M03364:396:000000000-C9LGT:1:1101:14822:4148 1:N:0:10
ACTCCTACGGGAGGCAGCAGTGGGGAATATTGCACAATGGGCGCAAGCCTGATGCAGCGACGCCGCGTGCGGGATGGAGGCCTTCGGGTTGTAAACCGCTTTTGTTTGGGAGCAAGCCCTTCGTGGTGACTTTACCTTTCGAATAAGCACCGGCTAACTACGTGCCAGCCGCCGCGGTAATACGTAGGGTGCAAGCGTTATCCGGATTTATTGGGCGTAAAGGGCTCGTAGGCGGTTCGTCGCGTCCGGTGTGAAAGTCCATCGCTTAACGGTGGATCCGCGCCGGGTACGGGG
+
GGGGGGGGGGGGGGGGGGGGGGGGGGGGGGGGGGGGGGGGGGGGGGGGGGGGGGGGGGGGGGGGGGGGGGGGGGGGGGGGGGGGGGGGGGGGGGGGGGGGGGGGGGGGGGGGGGGGFFF8F@D,+@FG338,<,@>=CGGG>FFFBFGGGGGFGGGGGGGGGGGGGGGG*BGGGGGGGGGGGGGAGGGGGGGGGFGGGGGGGGGGGGDFGGGGGGGGGGEGGGGGCEGGDCEFGGGGGGCCGEGGGGGGCCEE+<CCCFFFCFECCCGFGGG>5E5=6:CFEEGCGGBC6>GD)
@M03364:396:000000000-C9LGT:1:1101:7207:4168 1:N:0:10
ACTCCTACGGGAGGCAGCAGTGGGGAATCTTGCACAATGGGCGGAAGCCTGATGCAGCGACGCCGCGTGCGGGACGAAGGCCTTCGGGCTGTAAACCGCTTTCAGCAGGGACGAGGCGAAAGTGACAGTCCCTGCAGAAGAAGCCCCGGCTAACTACGTGCCAGCAGCCGCGGTAATACGTAGGGGGCAAGCGTTATCCGGATTCATTGGGCGTAAAGCGCGCGTAGGCGGCCAGCCTGGTCGGGAGTCAAATCCGGGGGCTCAACCCCCGTCCGCTCCCGATACCGGCCGGCC
+
GGGGCFGGGGGGGG;CFFCAF<@FFFGGGGGGF@DGFGGGGEGGGGGGGGGGGFGGGFGGEGGGGGGGGEGGGGGFEFGGGGGGGGECCFGGGGGGGGGEGGFGGFFFGGF7CFFF@CC***8,38,>833?3?CFFGGGGCFC7FGFGGFGCEGGGGGGFFG:7F@CC>EGGEGEEFC;<:CCEGE5>;CDEC>CFEFEDGC8CGGGGGFCEEGGGGGGCEECEC8CCCGGGD55C;>CC0>EGG=/8CGGGD6C38CECED?CCCDG3C1C=5C5CGF>B57)95;77)5C)
@M03364:396:000000000-C9LGT:1:1101:9528:4193 1:N:0:10
ACTCCTACGGGAGGCAGCAGTGGGGAATATTGCACAATGGGCGCAAGCCTGATGCAGCGACGCCGCGTGCGGGATGGAGGCCTTCGGGTTGTAAACCGCTTTTGTTTGGGAGCAAGCCCTTCGGGGTGAGTGTACCTTTCGAATAAGCACCGGCTAACTACGTGCCAGCAGCCGCGGTAATACGTAGGGTGCGAGCGTTATCCGGATTTATTGGGCGTAAAGGGCTCGTAGGCGGTTCGTCGCGTCCGGTGTGAAAGTCCATCGCCTAACGGTGGATCTGCGCCGGGTACGGGC
+
GGGGGGGGGGGGGGGGGGGGGGGGGGGGGGGGGGGGGGGGGGGGGGGGGGGGGGGGGGGGGGGGGGGGGGGGGGGGGGGGGGGGGGGGGGGGGGGGGGGGGEGGGGFCFGGGGGGG<FGGGGB3+@CF@,78E;FFFGGGGFDF:FGGGGGGGGGGGGGGGGGGGGGGG:CGFFGGGGGGGGGGGGGGGGGGGGGGGGGGGGGGGGGGFGGGGGGGGGGGGGGGGGGGGGGGGGG5CEGGCEGGGGGGGEGEGCEGGFFGGGGGGGGGGGGGGGG<*7CFFFGGGGGFDFFDG3
@M03364:396:000000000-C9LGT:1:1101:9696:4230 1:N:0:10
ACTCCTACGGGAGGCAGCAGTAGGGAATTTTCGGCAATGGGGGGAACCCTGACCGAGCAACGCCGCGTGAGTGAAGAAGGTCTTCGGATTGTAAAGCTCTGTTGTAAGGGAAGAACATCTGGCTTAGGAAGTCTGCGTGACGGTACCTTACCAGAAAGCCACGGCTAACTACGTGCCAGCAGCCGCGGTAATACGTAGGTGGCGAGCGTTATCCGGAATTATTGGGCGGAAAGAGTGCGTAGGTGGTTATGTAAGCGTGAGGTTTAAGGCAGTGGCTTAACCACTGTTCGCCTT
+
GGGGGGGGGGGGGGGGGGGGGGGGGGGGGGGGGGGGGGGGGGGGGGFFGGGGGGGGGGGGGGGGGGGGGGGGGGFGGGGGGGGGGGGGGGGGGGGGGGGGGGGGGGGGGGGGGGGG,83,,-8,,@CF8,6,,33,4F**=<*=FF9?FGGGCFGFGFFCGCEEGCCC<,<@EGFCGGGGGGGFGGGGE*8:CCFFGGGGGG6C:E5CEECCFGGG5CF+:CGG65AC*/*CGGGGFEE8EGGGFFED?<CGGG7EGGD5CFC6EGF*7CGGGFGG<50???GFGG*6*5)9<G
@M03364:396:000000000-C9LGT:1:1101:14795:4236 1:N:0:10
ACTCCTACGGGAGGCAGCAGTGGGGAATATTGCACAATGGGGGAAACCCTGATGCAGCGACGCCGCGTGAGTGAAGAAGTATTTCGGTATGTAAAGCTCTATCAGCAGGGAAGAAGATGGCTGTCCCTGAACGAGCAGCCCCGGCTAACTACGTGCCAGCAGCCGCGGTCATACGTAGGGGGCAAGCGTTATCCGGATTTACTGGGTGTAAAGGGGGCGCAGGTGGCCAGGCAAGTCAGAAGGGAAAGCCCGGGGCTCAACCCCGGGACTGCTTTTGAAACTGTCCGGCTGG
+
GGGGGGGGGGGGGGGGGGGGGGGGGDGGFGGFFGGGGGGGGCGEGGFFGGGGGFFGGGGGGGGGGGGGGBFGGGFGGDFFC<FEFGGFFFGGGGGGGGGGGGGGGGADFGGDFFFG,BF,,-8B,B=D,,8:,8@=C<CFGC@E::+@B>3>*@:7FCEFFFGGGGGGD*CFFGG9CFGGGGG>FCFGGG>FEFGGC7>FFFGGGG*/:CGGGGGGGE::?EG@:A;:@CGD>EEECEF+<6*/CGGGC8CC8CGGGAFGCFGGGDGGG*CDFC+9?5CC?FG::CG>:>DG
@M03364:396:000000000-C9LGT:1:1101:17494:4253 1:N:0:10
ACTCCTACGGGAGGCTGCAGTAGGGAATCTTCCACAATGGGCGCAAGCCTGATGGAGCAACGCCGCGTGTGTGATGAAGGCTTTCGGGTCGTAAAGCACTGTTGTATGGGAAGAAATGCTAAATTAGGTAATGATTTTAGTTTGACGGTACCATACCAGAAAGGGACGGCTAAATACGTGCCAGCAGCCGCGGTAATACGTATGTCCCGAGCGTTATCCGGATTTATTGGGCGTAAAGCGAGCGCAGACGGTTGATTAAGTCTGATGTGAAAGCCCGGAGCTCAACTCCGGAAT
+
GGGGGGGGGGGGGGGGGGGGGGGGGGGGGGGGGGGGGGGGGGGGGGGGGGGGGGGGGGGGGGGGGGGGGGGGGGGGGGGGGGGGGGGGGGGGGGGGGGGGGGGGGFGGGGGGGG8EFFGGG-?,,CEF,,CC<,CDFGGGGGGG9CBFCGGGCFGGGGFGGGGGGFGGGCGGGGGGGGGGGGGGGGGGFGGGGGGGGGGGGGGGGGGGGGGGGEGGGGGGGEE8EFGFGGG=EGGDGGGDCGGGEEGGGGGECEAFGGGG<:7A9DF>FGGGGF6FGGGGB46=FGFFGDF37*
@M03364:396:000000000-C9LGT:1:1101:16435:4271 1:N:0:10
ACTCCTACGGGAGGCAGCAGTAGGGAATTTTCGGCAATGGGGGGAACCCTGACCGAGCAACGCCGCGTGAGTGAAGAAGGTCTTCGGATTGTAAAGCTCTGTTGTAAGGGAAGAACGTCCGGCAGAAGATGCCTGTGTGACGGTACCTTACCAGAAAGCCACGGCTAACCACGTGCCAGCAGCCGCGGTAATACGTAGGTGGCGAGCGTTATCCGGAATTATTGGGCGTAAAGGGTGCGTAGGCGGCTGATTAAGTTCGTGGTTAAAGCGTGGGGCTCAACCCCATAAAGCCAC
+
GGGGGGGGGGGGGGGGGGGGGGGGGGGGGGGGGGGGGGGGGGGGGGEGGGGGGGGGGGGGGGGGGGGGGGGGGGGGGGGGGGGGGGGGGGGGGGGGGGGGGGGDG,@FGGGGGGGGCFF***4<:CFG89?:,<2,7?FFE7*=FGCCGGGG,CGCGGFGGGGGGGGGG*CFE8CFGGGGGGE>CCGEC*;EFFEFFFGFGGGGGGGGGGDGF?EG5*;EGGGFFGGECEG5EGEGEGGEEGEFGGGGGCCFGDFFGGGGG*75CFGF7C8CGCCDGGC=?FGGG4DFGFBCDG
@M03364:396:000000000-C9LGT:1:1101:19987:4277 1:N:0:10
ACTCCTACGGGAGGCAGCAGTGGGGAATATTGCACAATGGGCGGAAGCCTGATGCAGCGACGCCGCGTGGGGGATGACGGCCTTCGGGTTGTAAACTCCTTTCGCCAGGGACGAAGCGTAAGTGACGGTCCCTGGATAAGAAGCACCGGCTAACTACGTGCCAGCAGCCGCGGTAATACGTAGGGTGCGAGCGTTGTCCGGAATTACTGGGCGTAAAGAGCTCGTAGGTGGTTTGTCGCGTCGTCTGTGAAATTCCGGGGCTTAACTCCGGGCGTGCAGGCGATACGGGCATA
+
GGGGGGGGGGGGGGGGGGGGGGGGGGGGGGGGGGGGGGGGGGGGGGGGGGGGGGGGGGGGGGGGGGGGGGGGGGGGGGGGGGGGGGGGGGGGGGGGGGGGGGGGGGGGGGGGFGCFEGGE*-@;,@FG+*><FC*,7FFFGGGFGGGGGGGGGGGGGGGGGGGGGGGGG<EFG8EGGGGGFGGGGGGGGGGGGGGGGFGGGGGGGGGGGGGGGGGGGGFGGGGGGGGGGGGGGGGGGGGGGGGEGFGGGCGGGGCFCGGGGG:FGFFGGGGGGGDGGFGGFF5DDGGFGB@F7
@M03364:396:000000000-C9LGT:1:1101:25694:4297 1:N:0:10
ACTCCTACGGGAGGCAGCAGTGGGGAATCTTGCACAATGGGCGGAAGCCTGATGCAGCGACGCCGCGTGCGGGACGAAGGCCTTCGGGCTGTAAACCGCTTTCAGCAGGGACGAGGCGAAAATGACGGTACCTGCAGAAGAAGCCCCGGCTAACTACGTGCCAGCAGCCGCGGTAATACGTAGGGGGCAAGCGTTATCCGGATTCATTGGGCGTAAAGCGCGCGTAGGCGGCCAGCCTGGTCGGGAGTCAAATCCGGGGGCTCAACCCCCGTCCGCTCCCGATACCGGCCGGCT
+
GGGGGGGGGGGGGGGGGGGGGGGGGGGGGGGGGGGGGGGGGGGGGGGGGGGGGGGGGGGGGGGGGGGGGGGGGGGGGGGGGGGGGGGGGGGGGGGGGGGGGGGGGGGEGGGGGGGGGGG***@,??FG8*=388<:@F8BF<FG:<F7FGGG,CF9FGCFGGGGGFGGGEGEGGGGGGGGGFGGGGGGDFGGGCGGGGGGGGEGGGGGCFGGGGGGGGGGGGGGCCGECEGEGGGGGGGGFGGGGDGCFGGGGGGGGGGGGCFGFGFDGDGGGGGGGGGGFBDGGGGFGFFGG)
@M03364:396:000000000-C9LGT:1:1101:13267:4309 1:N:0:10
ACTCTACGGGAGGCAGCAGTGGGGAATTTTGCGCAATGGGGGCAACCCTGACGCAGCAACGCCGCGTGCGGGACGGAGGCCTTCGGGTCGTAAACCGCTTTCAGCAGGGAAGAAGTTGACTGTCCCTGCCGAAGAAGCTCCGGCTAACTACGTGCCAGCAGCCGCGGTAATACGTAGGTGGCGAGCGTTGTCCGGATTTACTGGGCGTAAAGGGAGCGTAGGCGGACTTTTAAGTGAGATGTGAAATACCCAGGCTCAACTTGGGTGCTGCATTTCAAACTGGAAGTCTAGAGT
+
GGGGGGGGGGGGGGGGGGGFGGGGGGGGGGGGGGGGGGGGGGGGGGGGGGGGGGGGGGGGGGGGGGGGGGGGGGGGGGGGGGGGGGGGGGGGGGGGGGGGGGGGGGFGGGGGGGGGCGGGF-@,,8EF@,5*5>FFFGGGGCFGC7FFGGGGFGGGGGGGGGGGGGGGD*>FGGGGGGGGGGGGGGGGGGGGGGGGGGGGGGGGGGGGGGGGGGGGGGGGGGGGGGEGGFGGGGGGGGGGGGGGGGGGGGGGGGGGGGGGGFFGGGGGGGGGGGGGGF?FFFGGGGFFGFFGG2
@M03364:396:000000000-C9LGT:1:1101:16104:4317 1:N:0:10
ACTCCTACGGGAGGCAGCAGTGGGGAATCTTGCACAATGGGCGGAAGCCTGATGCAGCGACGCCGCGTGCGGGACGAAGGCCTTCGGGCTGTAAACCGCTTTCAGCAGGGACGAGGCGAAAGTGACGGTTCCTGCCGAAGAAGCCCCGGCTAACTACGTGCCAGCAGCCGCGGTAATACGTAGGGGGCAAGCGTTATCCGGATTCATTGGGCGTAAAGCGCGCGTAGGCGGCCAGCCTGGTCGGGAGTCAAATCCGGGGGCTCAACCCCCGTCCGCTCCCGATACCGGCCGGCT
+
GGGGGGGGGGGGGGGGGGGGGGGGGGGGGGGGGGGGGGGGGGGGGGGGGGGGGGGGGGGGGGGGGGGGGGGGGGGGGGGGGGGGGGGGGGGGGGGGGGGGGGGGGGGGGGGGGEFGGGG*>:@8<@FE8*=C<CF,=F<FCCFFCGGGGGGGGGGGGGGGGGGGGGFGGCGGGGGGGGGGFGGGGGGGCGGGGGGGGGGGGGGGGFGGGGGGGGGGGGGGGGGGGGGGGGGGGGGGGGGGFGGGGGGGFFGFGGGGGGGGDEFGGGGGGGGGGGGGGGGGFEGGGGGFGFFGG)
@M03364:396:000000000-C9LGT:1:1101:14361:4328 1:N:0:10
ACTCCTACGGGAGGCAGCAGTAGGGAATTTTCGGCAATGGGGGGAACCCTGACCGAGCAACGCCGCGTGAGTGAAGAAGGTCTTCGGATTGTAAAGCTCTGTTGTAAGGGAAGAACGTCAGGCAGAAGCTGCCTGAGTGACGGTACCTTACCAGAAAGCCACGGCTAACTACGTGCCAGCAGCCGCGGTAATACGTAGGTGGCGAGCGTTATCCGGAATTATTGGGCGTAAAGCGAGCGCAGGCGGCTTCCTAAGTCCATCTTAAAAGTGCGGGGCTTAACCCCGTGATGGGAT
+
GGGGGGGGGGGGGGGGGGGGGGGGGGGGGGGGGGGGGGGGGGGGGGGGGGGGGGGGGGGGGGGGGGGGGGGGGGGGFGGGGGGGGGGGGGGGGGGGGGGGGGGGGGGGGGGGGGGGGGGDG?F,<<FF38??C9F:CGGGGGGGGGFFGGGG?FEGGGGGGGGGGGGGGGGGGGGGGGGGGGGGGGGGGDGGGGGGGGGGGGGGGGGGGGGGGGGG?E>EGGGGGGGGCEGGGGGGGGGGGGGGGGGGGGGFGCGGGGGGGGGGGGGGFGGGGGGGGGGGFF5>DCDFFFFGF6
@M03364:396:000000000-C9LGT:1:1101:22841:4329 1:N:0:10
ACTCCTACGGGAGGCAGCAGTAGGGAATTTTCGGCAATGGGGGGAACCCTGACCGAGCAACGCCGCGTGAGTGAAGAAGGTCTTCGGATTGTAAAGCTCTGTTGTAAGGGAAGAACGTCAGCCCGAGGCTGCCTGAGTGACGGTACCTTACCAGAAAGCCACGGCTAACTACGTGCCAGCAGCCGCGGTAATACGTAGGTGGCGAGCGTTATCCGGAATTATTGGGCGTAAAGGGTGCGTAGGCGGCTGATTAAGTTCGTGGTTAAAGCGTGGGGCTCAACCCCATAAAGCCAC
+
GGGGGGGGGGGGGGGGGGGGGGGGGGGGGGGGGGGGGGGGGGGGGGGGGGGGGGGGGGGGGGGGGGGGGGGGGGGGGGGGGGGGGGGGGGGGGGGGGGGGGGGGGFFCGGGGGG?FEFGGG-?=*CFF*8=CFFGDFFG<FFGFCGGGGGGGFGFFGGGGGGGGGGGGG?FGGGGGGGGGGGGGGGGGGCGGGGGGGGGGGGGGGGGGGGGGGGGGGGGGGFCGGGGGE>EFGGGGGGGGEGGGGGGGGGFFGGGGGGGGGGFCGGGGGGGGDGGDGGGGFFEDDGGFGFBF<C
@M03364:396:000000000-C9LGT:1:1101:18432:4338 1:N:0:10
ACTCCTACGGGAGGCAGCAGTAGGGAATTTTCGTCAATGGGCGCAAGCCTGAACGAGCAATGCCGCGTGAGTGAGGAAGGTCTTCGGACTGTAAAGCTCTGTTGCCGGGGACAAAGGACAGCCAGAGTGGAGAGCTGACTGTTTGATGGTACCCGGCCAGAAAGCCACGACTAACTACGTGCCAGCAGCCGCGGTAATACGTAGGTGGCGAGCGTTATCCGGAATTATTGGGCGTAAAGGGTGCGTAGGCGGCTGATTAAGTTCGTGGTTAAAGCGTGGGGCTCAACCCCATA
+
GGGGGGGGGGGGGGGGGGGGGGGGGGGGGGGGGGGGGGGGGGGGGGGGGGGGGGGGGGGGGGGGGGGGGFGGGGGGGGGGGGGGGGGGGGGGGGGGGGGGGGGGGGE7FGGGGG<F8EFFGCG,3ABFB+C,B+8BDFGGGGGGG,<FGGFGGGGGGGGFFGGGGGGGG*>FGGGGGGGGGGGGGGGGGGGGGGEGGGGGGGGGGGGGFGEGGGGGGGGGEEEEGG?FFGGGGDCGEGGGGGGGG:EGGGGGGGG=FCGFFGGGGGGGGGGGGGGGGGGGFFGGGGGFGFFGG
@M03364:396:000000000-C9LGT:1:1101:6809:4347 1:N:0:10
ACTCCTACGGGAGGCAGCAGTGGGGAATATTGCACAATGGGCGGAAGCCTGACGCAGCGACGCCGCGTGCGGGAGGAAGGCCCTCGGGTCGTAAACCGCTTTCAGCAGGGACGAGGCCGCAAGTTGACGGTCCCTGCAGAAGAAGCCCCGGCTAACTACGTGCCAGCAGCCGCGGTAATACGTAGGGGGCGAGCGTTATCCGGATTCATTGGGCGTAAAGCGCGCGTAGGCGGCCTGCTAGGTCGGAACTCAAATCCGGGGGCTCAACCCCCGCCCGGTTCCGATACCGGCAGG
+
GGGGGGGGGGGGGGGGGGGGGGGGGGGGGGGGGGGGGGGGGGGGGGGGGGGGGGGGGGGGGGGGGGGGGGGGGGGGGGGGGGGGGGGGGGGGGGGGGGGGGGGGGGGGGGGGGGGGDFGGG*>,@@FF+46+43C,<FFEC@FGGGFEGGFE=FGGGGGGGGGGGGGGFGGGGGGGGGGGGGGFGGGGGGGDEEG>EEGGGGCECEFFGGFGGGGDGGGFGGGGGG8CCCGGGGGGGF6CGGGGGGGGGGGGGEGGGGGGGGGGGGGGGDGGGGGGGGE5>FCCDGGFGFBDCC
@M03364:396:000000000-C9LGT:1:1101:23837:4364 1:N:0:10
ACTCCTACGGGAGGCAGCAGTGGGGAATCTTGCACAATGGGCGGAAGCCTGATGCAGCGACGCCGCGTGCGGGACGAAGGCCTTCGGGCTGTAAACCGCTTTCAGCAGGGACGAGGCGAGAATCTCGGTTCCTGCGGAAGAAGCCCCGGCTAACTACGTGCCAGCAGCCGCGGTAATACGTAGGGGGCAAGCGTTATCCGGATTCATTGGGCGTAAAGCGCGCGTAGGCGGCCAGCCTGGTCGGGAGTCAAATCCGGGGGCTCAACCCCCGTCCGCTCCCGATACCGGCCGGCT
+
GGGGGGGGGGGGEGGGGGGGGGGGGGGGGGGGGGGGGGGGGGGGGGGGGGGGGGGGGGDGGGGGGGGGGGGGGGGGGGEGGGGGGGGCFGGGGGGGGGGGGGG9FFGGGGGGFE7C5@F*5-,,,8>B1168@,<*=FCEFFFB7FEFEG:F,CFGGDFFGEFGGGGGG*:8ECGEGGGGGGGGGEGGE>FCGEEGGGGGGDGEGFGGGFGGGGGGGGGGGGGGGGECGGGGGGGGFGGGFEE5:C?=FFGFCFFCDEGGGDGFGGGGGGC99C7D5CEF>EDDGGDFGFEDD5
@M03364:396:000000000-C9LGT:1:1101:8887:4376 1:N:0:10
ACTCCTACGGGAGGCAGCAGTGGGGAATATTGCACAATGGGCGCAAGCCTGATGCAGCGACGCCGCGTGCGGGATGGAGGCCTTCGGGTTGTAAACCGCTTTTGTTTGGGAGCAAGCCCTTCGGGGTGCGTGTACCTTTCGAATAAGCACCGGCTAACTACGTGCCAGCCGCCGCGGTAATACGTAGGGTGCGAGCGTTATCCGGATTTATTGGGCGTAAAGGGCTCGTAGGCGGTTCGTCGCGTCCGGTGTGAAAGTCCATCGCCTAACGGTGGATCTGCGCCGGGTACGGGC
+
GGGGGGGGGGGGGGGGGGGGGGGGGGGGGGGGGGGGGGGGGGGGGGGGGGGGGGGGGGGGGGGGGGGGGGGGGGGGGGGGGGGGGGGGGGGGGGGGGGGGGGGGGGGGGGGGGGGGGGGGGFF>5@FG+568@@FFFFGGGDEDDFEFGGGGEGGGGGGGGGGGGGGGG:CGGGGGGGGGGGGGGGGGGGGGGGGGGGGGGGGGGDGGGGGE9ECGGGGGGGGGGGGGGGGGGGGGGGGGGGGGGGGGGGGGGGGGGGGGGGGGGGCDGGGGDGGGGGFGFFGGGGGFD@FGD)
@M03364:396:000000000-C9LGT:1:1101:20382:4407 1:N:0:10
ACTCCTACGGGAGGCAGCAGTGGGGAATCTTGCGCAATGGGGGCAACCCTGACGCAGCGACGCCGCGTGCGGGACGAAGGCCTTCGGGTCGTAAACCGCTTCAGCAGGGACGAGGCCGCGTTGTTACGCAACCTGCAGAAGAAGCCCCGGCTAAATACGTGCCAGCAGCCGCGGTAATACGTATGGGGCGAGCGTTATCCGGATTCATTGGGCGTAAAGCGCGCGTAGGCGGCCCGTTAGGTCGGAGGTAAAAGCCCGGGGCTCAACCCCGGCGAGCCCCCGAGACCGGCGGGG
+
GGGGGGGGGGGGGGGGGGGGGGGGGGGGGGGGGGGGGGGGGGGGGGGGGGGGGGGGGGGGGGGGGGGGGGGGGGGGGGGGGGGGGGGGGGGGGGGGGGGGGFDF,3><F@FCFG7C:>F*4*48,,<6114<,?,2+?,>FFG<<F:F<F:*18CC:9C+,*;:<80,;85/:E/*;9:7839:CCGG*188:*:5880C:E8*A+2<E+<FFE*/?GFGC5CEE1:?CECEEDEE5C5AF@CCECE>/<?FG7*:FEEGG:)2996CGGGG3>/971*9>>*)))17D:35<)
@M03364:396:000000000-C9LGT:1:1101:21472:4407 1:N:0:10
ACTCCTACGGGAGGCAGCAGTGGGGAATATTGCACAATGGGCGCAAGCCTGATGCAGCGACGCCGCGTGCGGGACGAAGGCCTTCGGGCTGTAAACCGCTTTCAGCAGGGACGAGGCGAAAGTGACGGTCCCTGCAGAAGAAGCCCCGGCTAACTACGTGCCAGCAGCCACGGTAATACGTAGGGGGCAAGCGTTATCCGGATTCATTGGGCGTAAAGCGCGCGTAGGCGGCCAGCCTGGTCGGGAGTCAAATCCGGGGGCTCAACCCCCGTCCGCTCCCGATACCGGCCGGCT
+
GGGGGGGGGGGGGGGGGGGGGGGGGGGGGGGGGGGGGGGGGGGGGGGGGGGGGGGGGGGGGGGGGGGGGGGGGGGGGGGGGGGGGGGGGGGGGGGGGGGGGGGGGGGGGGGGGG7C+@FE:*@@<@FG8*53?D,>@FFF8,?FCF7FGGGG8FGGGGGGGGGGGGGGG*=FGGDEGCFFACGGGGGGG5FGGGGGGGGGGGCEGGFGGFGGGGGGFGGGGEGGGGGGGGGGGGGGFGFGGGGGGEGEGGFFGGGGGGGGGGGGGCFCGGGCCEGC*9:CE3:DGGDFDBEGG)
@M03364:396:000000000-C9LGT:1:1101:17671:4409 1:N:0:10
ACTCCTACGGGAGGCAGCAGTAGGGAATCTTCCACAACGGACGCAAGTCTGATGGAGCAACGCCGCGTGAGTGAAGAAGGTTTTCGGATCGTAAAGCTCTGTTGTTGGTGAAGAAGCCTAGCGTTAGTCCCTGGCATTTATTTGGCGGTAATCAACCAGAAAGTCACGGCTAACTACGTGCCAGCAGCCGCGGTAATACGTAGGTGGCAAGCGTTGTCCGGATTTATTGGGCGTAAAGCGAGCGCAGGCGGAAAAATAAGTCTAATGTGAAAGCCCTCGGCTTAACCGAGGAAC
+
GGGGGGGGGGGGGGGGGGGGGGGGGGGGGGG9F<FFG7FF@FG7FCF,CFFFAFFGGGFGGGGGGGGGG,F,FGDFGGGGFGFFGGGFG@BFGGGCC<FFGB,FE8?FFFG@FEEE,,4,:<F+C=FF,,,:,:3,,:,,CCFG,3@CF<+@,FGG8FC,3>FF93FCEE*>,?CD@FCBF*;F*2F@,4*=FCFFF:CCFCCFFGGGGGGDC<:CC79C8;5*+<9<FGFFG88;8EGEGGGG57CEGGG5CGFG<C+<<+:A7*:2:*<0:C*CFCEDB>57F>CBCBBD*9
@M03364:396:000000000-C9LGT:1:1101:23042:4413 1:N:0:10
ACTCCTACGGGAGGCAGCAGTAGGGAATCTTCCACAATGGACGCAAGTCTGATGGAGCAACGCCGCGTGAGTGAAGAAGGTTTTCGGATCGTAAAGCTCTGTTGTTGGTGAAGAAGAATAGGGTTAGTAGCCGGCCTTTATTTGACGGTAATCAACCAGAAAGTCACGGCTAACTACGTGCCAGCAGCCGCGGTAATACGTAGGGGGCGAGCGTTATCCGGATTCATTGGGCGTAAAGCGCGCGTAGGCGGCCCGCTTGGTCGGGAGTAAAATCCGGGGGCTCAACCCCCGCAC
+
GGGGGGGGGGGGGGGGGGGGGGGGGGGGGGGGGGGGGGGGGGGGGGGFGGGGGGGGGGGGGGGGGGGGGGDGGGGGGGGGGGGGGGGGGGGGGGGGGGGGGGG<FDFGGGGDFFFG,:,5,-:,4BFF<,9,++6C>F9BFFGE==FCGG+F9F<F8CFFFFGGFGGGGCGGGGGFGGGGGGGGGFGGGD@EGCEGGGGGGGGGGGGGGGGEEGGGGGCGEE5=CFFE?FGGGGGGGGGGGGGGCEGGGGGDCCEGGDGGEGDGGCE><:EGGGGGGGGGF@7C=FCDD5>DC<
@M03364:396:000000000-C9LGT:1:1101:18735:4427 1:N:0:10
ACTCCTACGGGAGGCAGCAGTGGGGAATATTGCACAATGGGCGCAAGCCTGATGCAGCGACGCCGCGTGCGGGATGGAGGCCTTCGGGTTGTAAACCGCTTTTGTTCAAGGGCAAGGCACGGTTTCGGCCGTGTTGAGTGGATTGTTCGAATAAGCACCGGCTAACTACTTGCCAGCAGCCGCGGTAATACGTAGGGTGCAAGCGTTATCCGGATTTATTGGGCGTAAAGGGCTCGTAGGCGGTTCGTCGCGTCCGGTGTGAAAGTCCATCGCTTAACGGTGGATCCGCGCCGG
+
GGGGGGGGGGGGGGGGGGGGGGGGGGGGGGGGGGGGGGGGGGGGGGGGGGGGGGGGGGGGGGGGGGGGGGGGGGGGGFGGGGGGGGGGGGGGGGGGGGGGGGGGGGGDGGGGGGGGFFGG@:BBBCFD3+5558DCFFECFGGFGGGGGFDF*@FGFGGGGGGDGGGGG,?<FFGGGGGGGGGGGDGEG?FFGGGGGGGGGGGGGGGGGCFEG>E5FGGGGGGGGEEGGGGGGGGGEGGGGGEGGGGGDEGEEEGGG5>5C<:7CFGGGGGGDDGD7;CD5>G5=C9)/08DGG
@M03364:396:000000000-C9LGT:1:1101:23105:4442 1:N:0:10
ACTCCTACGGGAGGCAGCAGTGGGGAATCTTGCACAATGGGCGGAAGCCTGATGCAGCGAAGCCGCGTGCGGGACGAAGGCCTTCGGGCTGTAAACCGCTTTCAGCAGGGACGAGGCGACTTTCTCGGCCCCTGCTGAAGATGCCCCGGCTAACTACGTGCCAGCAGCCTCGGTAATACGTAGGGGGCAAGCGTTATCCGGATTTACTGGGTGTAAAGGGAGCGTAGACGGCGGTGCAAGTCTGAAGTGAAAGGCGGGGGCTCAACTCCCGGATTGCTTTGGAAACTGCATTGC
+
C<CCCFF<CB7B@:BEGCE,FECDCFBF@FGC<FFGGDAA8FCC+@CGFF8FG9C9<8:F+8C@:::C+FGGGF77>F:><=F,8++4CCFEFG9FFGG:FFFDGGGAD=BCF+3++>B**-,,,3>F+>>:7*8,?,FEG,3<C<+<CEEG?CAFCCC77F9BF:+,;,*441;;FFGGGG5**::C82*:?/:;CGFCEGEGGF9@CG5EEGGGFGC5=8:EGG8CFEEECC:EEGFGGDFFFGCC+AFGCECEG5:5CC3CF*<:67?C3EGFGGG>46+2*9C4FF4*2*
@M03364:396:000000000-C9LGT:1:1101:5860:4457 1:N:0:10
ACTCCTACGGGAGGCAGCAGTGGGGAATATTGCACAATGGGCGCAAGCCTGATGCAGCGACGCCGCGTGCGGGATGGAGGCCTTCGGGTTGTAAACCGCTTTTGTTTGGGAGCAAGCCCTTCGGGGTGAGTGTACCTTTCGAATAAGCACCGGCTAACTACGTGCCAGCCGCCGCGGTAATACGTAGGGTGCGAGCGTTATCCGGATTTATTGGGCGTAAAGGGCTCGTAGGCGGTTCGTCGCGTCCGGTGTGAAAGTCCATCGCCTAACGGTGGATCTGCGCCGGGTACGGGC
+
GGGGGGGGGGGGGGGGGGGGGGGGGGGGGGGGGGGGGGGGGGGGGGGGGGGGGGGGGGGGGGGGGGGGGGGGGGGGGGGGGGGGGGGGGGGGGGGGGGGGGGGGGGGGGGGGGGFGFFFFGGF8+@FF8@FEDGGGGGGGG@FFF9FFGGGGGFGGGGGGGGGGGGGGG*BFGGGGGEGGGGGGGGGGGGGGGEGGGGGDGGGGGGDEFGGGGGGGGGGGGGGGGGGEGGGDGGGGGGGGGGGGGGGGGEGCGFGGGFGGGGGGGD5CDFGGDGGF4D<DFFEGGGGFGFFGG)
@M03364:396:000000000-C9LGT:1:1101:26302:4477 1:N:0:10
ACTCCTACGGGAGGCAGCAGTGGGGAATATTGCACAATGGGGGAAACCCTGATGCAGCGACGCCGCGTGAGTGAAGAAGTATTTCGGTATGTAAAGCTCTATCAGCATGGAAGAAGATGACTGTACCTCCACTTTCAGCACCGGCTAACTACATGCCAGCAGCCGAGGTACTACGTAGGGGGCAAGCGTTATCCGGATTCATTGGGCGTAAAGCGCGCGTAGGCGGGCAGCCTGGTCGGGAGTCAAATCCGGAGGCTCAACCCCCGTCCGCTCCCGATACCGGCCGGCTTGAGC
+
FGGGGGGGG>FEFGGGGGGGGGCFEGGGGGGGGGGGGFCCFGDGEGGCFFGGGGGGGGDEGDEGD@CFCFGGFFCGGGG,FGGGGGGCBF,,CFGFGGGGGGF?FGG,AEFGGGF8,,?,,5CBCFFA,,8,,:,,9<,,,:+:7C>F8>33<,7@BCGGGDBFF**@3,,@;=>>DEEGC7<B<8<FG7:7B>*C7*<,?FE<C@FDCEBFFG*?*8C8:8*<*?*/*/8CGFGFGG>EEEG6@93C9CCE*>8E<69<EFG=E):DCDEDD5CDDGGGF57<3<3;CBB:7*
@M03364:396:000000000-C9LGT:1:1101:7485:4487 1:N:0:10
ACTCCTACGGGAGGCAGCAGTGGGGAATATTGCACAATGGGCGCAAGCCTGATGCAGCGACGCCGCGTGCGGGATGGAGGCCTTCGGGTTGTAAACCGCTTTTGTTCAAGGGCAAGGCACGGTTTCGGCCGTGTTGAGTGGATTGTTCGAATAAGCACCGGCTAACTACGTGCCAGCAGCCGCGGTAATACGTAGGGTGCAAGCGTTGTCCGGAATCATTGGGCGTAAAGGGCTCGTAGGCGGTTCGTCGCGTCCGGTGTGAAAGCCCATCGCTTAACGGTGGGTCTGCGCCGG
+
GGGGGGGGGGGGGGGGGGGGGGGGGGGGGGGGGGGGGGGGGGGGGGGGGGGGGGGGGGGGGGGGGGGGGGGGGGGGGGGGGGGGGGGGGGGGGGGGGGGGGGGGGGGGGGGGGG<FFFGF:7FFEFFG@@@553@7,@FFGDFFGEFCFGGG1DFGGGGGGGGGGGGGF1BEEGGGGGGCGGGGGG5EGGGGE9@CGEEGGGGGGCEGGCGGGDEEGGGGGGGGGGGG>9CGGGGGGGGGGGGCEGGGGGGGGEGC32>EGFGGGGFDGGGGDGFGFGGG@FGG7CGFGFF<DD
@M03364:396:000000000-C9LGT:1:1101:17580:4496 1:N:0:10
ACTCCTACGGGAGGCAGCAGTGGGGAATATTGCGCAATGGGGGCAACCCTGACGCAGCGACGCCGCGTGCGGGACGGAGGCCCTCGGGTCGTAAACCGCTTTCAGCGGGGAAGAACCATGACGTTACCCGCCGATGAGGCCCCGGCTAACTCCGTGCCAGCAGCCGCGGTAACACGTAGGGGGCGAGCGTTATCCGGATTCATTGGGCGTAAAGCGCGCGTAGGCGGCCCGTTAGGTCGGAGGGAAAGGCCCGGGGCTCAACCCCGGCGAGCCCCCGATACCGGCGGGCTCG
+
GGGGGGGGGGGGGGGGGGGGGGGGGGGGGGGGFGGGGGGGGCGCGG@FGGGGGGGGGGGGGGGGGGGGGDGGGGCFCFGGGG>FFGGGG7FGGGGGGGGGGGGGFGGGGGECFGD@,=<=,-88*8=:8*4*1=*1?,88FE*<<**;8EC+,;@FE;,<E6;F81:EE2:/C<+;;*;CCGD>E5EEGG5CGDE?CCEECCFCGGFGE>CE8C:>*C5CEGG=9EE*::E:>EEGFFCG*:E*;CE*2CF*CCEEDCC9+*9CEGG:DDEC<*:CC5*7>4757DGB7.09
@M03364:396:000000000-C9LGT:1:1101:5274:4512 1:N:0:10
ACTCCTACGGGAGGCAGCAGTGGGGAATATTGCACAATGGGCGCAAGCCTGATGCAGCGACGCCGCGTGCGGGATGGAGGCCTTCGGGTTGTAAACCGCTTTTGTGTGGGAGCAAGCCCTTCGGAGTGCATGTACATTTCGAATAAGCACCGGCTAACTACGTGCCAGCAGCCGCGGTAATACGTAGGTGGCAAGCGTTGTCCGGATTTATTGGGCGTAAAGCGAGCGCAGGCGGAAAAATAAGTCTAATGTGAAAGCCCTCGGCGTAACCGAGGAACTGCATCGGAAACTGTT
+
GGGGDGGGG,CFFGGGGGGFFFFFGGGGGGGGGGGGGGGGGGGFGGGGGGGGGGFGGGGGGGFFFGGGG7CFEFGEFGGGGFEFFGGGGEFGGGGGCFGGGGGFG,AFGGGGDGFG7B+:,:@<+@FG@<,<3@A,3@,FFGFG>;F3@FF7@@FC8FGCGGGGF7FF@,<FFGGGGGC17?,=CFFEB,CCCCC*?A;EE+<EEC:E+<:<FGGGG/:CF@@:;:8CCEGG5EE*::@;8F+C+<?CEGGCGG?<>CEC;*9E7):<D90>3:E<7D?>46C><<D57??F70
@M03364:396:000000000-C9LGT:1:1101:14508:4528 1:N:0:10
ACTCCTACGGGAGGCAGCAGTGGGGAATATTGCACAATGGGCGCAAGCCTGATGCAGCGACGCCGCGTGCGGGATGGAGGCCTTCGGGTTGTAAACCGCTTTTGTTTGGGAGCAAGCCCTTCGGGGTGATTGTACCTTTCGAATAAGCACCGGCTAACTACGTGCCAGCCGCCGCGGTAATACGTAGGGTGCGAGCGTTATCCGGATTTATTGGGCGTAAAGGGCTCGTAGGCGGTTCGTCGCGTCCGGTGTGAAAGTCCATCGCCTAACGGTGGATCTGCGCCGGGTCCGGGC
+
GGGGGGGGGGGGGGGGGGGGGGGGGGGGGGGGGGGGGGGGGGGGGGGGGGGGGGGGGGGGDGGGGGGGGGGGGGGGGFGGGGGGGGGGGGGGGGGGGGGGEGG9FFF,CFFGDG,B+:D<>-B3+@FF>,7,,@;;@CEDF*@FGGFF@FGEDCCGFFGGGGGGGGFGGBCCFGDGG@8CCGFGGGGGGGGGG>EGGGGCFEGGGCGEDGFGGGGGGGGGGGC=EGFGEEGEGGGEEEGE8EGGGGGEGEDCE9FGFCE?CFFGDGDCFGGGDGGF6C?FFEGGGGGF)7>D<)
@M03364:396:000000000-C9LGT:1:1101:21336:4532 1:N:0:10
ACTCTACGGGAGGCAGCAGTGGGGAATATTGCACAATGGGCGCAAGCCTGATGCAGCGACGCCGCGTGCGGGATGGAGGCCTTCGGGTTGTAAACCGCTTTTGTTCAAGGGCAAGGCACGCTTAAGGCCATTTTTTGTGGATTGTTCGAATAAGCACCGGCTAACTACGTGCCAGCAGCCGCGGTAATACGTAGGGTGCAAGCGTTATCCGGATTTATTGGGCGTAAAGGGCTCGTAGGCGGTTCGTCGCGTCCGGTGTGAAAGGCCATCGCTTAACGGGGGATCCGGGCCGGG
+
GGGGGGGGGGEGGGGGGGGDGGGGGGGGGGCFGGGGGGGGGGGGGGGGGGGGGGGFDGEGFGGGGGGEGGGGEGGGGF=?DGGGGGGFFGGGGGGGGGGGGCF>FDF9FFGGGG+BB,B>8-B+,3@>:,,,838*5@FCF,FFFG9<C7FE@FFGGGDECFEAFGCFG<,:FBCFGGGGCFECF@<FF@C?E;;CFDEGGGDCGGEF9EEGEEECEGDGD58EEG55CGGGFCCE8;8<EGGG=CE585*/2585):/>3+*3*9A5C*;5**1*:97*.75D*59)95)1))
@M03364:396:000000000-C9LGT:1:1101:12375:4540 1:N:0:10
ACTCCTACGGGAGGCAGCAGTAGGGAATCTTCCACAATGGGCGCAAGCCTGATGGAGCAACACCGCGTGAGTGAAGAAGGGTTTCGGCTCGTAAAGCTCTGTTGTTAGAGAAGAACGTGCGTGCTAGTAACTGTTCACGCAGTGACGGTATCTAACCAGAAAGTCACGGCTAACTACGTGCCAGCAGCCGCGGTAATACGTAGGTGGCAAGCGTTATCCGGATTTATTGGGCGTAAAGCGAGCGCAGGCGGTTTGATAAGTCTGATGTGAAAGCCTTTGGCTTAACCAAAGA
+
GGGGGGGGGGGGGGGGGGGGGGGGGGGGGGGGGGGGGGGGGGGGGGGGGGGGGGGGGGGGGGGGGGGGGGGGGGGGGGGGGGGGGGGGGGGGGGGGGGGGGGGGGGGGGGGGGGFG=BFGG?C++:EF,<C@?@D@FGGGGEGFBFCGGGFGGGGGGGGGFGGGGGGGGFGGGGGGGGGGGGGGGGGGGGGGGGGGGGGGGGGGGGGGGGGGGGGGGGGGGGGGFGGGGGGGGGGGGGGGGGGGGDGGGGG>E5CFFGGGEGGGGGGFGGGGGGGFGFGGFFGGGGGFGFFG
@M03364:396:000000000-C9LGT:1:1101:20521:4561 1:N:0:10
ACTCCTACGGGAGGCAGCAGTAGGGAATTTTCGGCAATGGGGGGAACCCTGACCGAGCAACGCCGCGTGAGTGAAGAAGGTCTTCGGATTGTAAAGCTCTGTTGTAAGGGAAGAACATCAGGCAGAAGGAGCGTGAGTGACGGTACCTTACCAGAAAGCCACGGCTAACTACGTGCCAGCAGCCGCGGTAATACGTAGGTGGCGAGCGTTATCCGGAATTATTGGGCGTAAAGGGTGCGTAGGCGGCTGATTAAGTTCGTGGTTAAAGCGTGGGGCTCAACCCCATAAAGCCAC
+
GGGGGGGGGGGGGGGGGGGGGGGGGGGGGGGGGGGGGGGGGGGGGGGGGGGGGGGGGGGGGGGGGGGGGGGGGGGGGGGGGGGGGGGGGGGGGGGGGGGGGGGFGGGGGGGGGGGG,3F@<:B,8=FF,,6+44=CFFGGGGGGGGCFGGFG?CCGGGFGGGGGGGGGGCFGGGGGGFGGGFGGGGGGGGD<C?FCCGG<FFEEGGGGGGGGGEEEC>CFFGDGGGCECGGGGGGGGGGE=EEGGGECEGGGGFGGGFGGGCFEGGGGFGG:DGGCCGGDFFGCCDDFGFFGG5
@M03364:396:000000000-C9LGT:1:1101:8919:4566 1:N:0:10
ACTCCTACGGGAGGCAGCAGTGGGGAATCTTGCACAATGGGCGGAAGCCTGATGCAGCGACGCCGCGTGCGGGACGAAGGCCTTCGGGTCGTAAACCGCTTTCAGCAGGGACGAGGCCGCGAGATGACGGTACCTGCAGAAGAAGCCCCGGCTAACTACGTGCCAGCAGCCGCGGTAATACGTAGGGGGCGAGCGTTATCCGGATTCATTGGGCGTAAAGCGCGCGTAGGCGGCCCGCTTGGTCGGGAGTAAAATCCGGGGGCTCAACCCCCGCACGCTCCCGATACCGGCGGG
+
GGGGGGGGGGGGGDGGEGGFGGGGGGGGGGGEGGGGGGGGGGGDGGEGGGGGGGGGGGGGGGGGGGGGGGCCFGGGGGGGGGGGGGGGGGGGGGGGGGGGGGGGGGGGGGGGGGGGGGFG71F*8>FF84=+<BFCCCCA>CGGGGCCGGGFC@FGGEGGGFGGGGGGGFFGGGGGDGGGGGGGGGGGGGGGGGGGGGGGGGC8C>FGGGGGGGGGGGGGGGGGGGGGGDFEGGGGEGGGG=FGDDGGGGFGGGGGGGGGG5)>EFFFCGEGGGGGGGGGFFC<DGGFGFFGCD
@M03364:396:000000000-C9LGT:1:1101:7858:4575 1:N:0:10
ACTCCTACGGGAGGCAGCAGTGGGGAATCTTGCGCAATGGGGGCAACCCTGACGCAGCGACGCCGCGTGCGGGACGAAGGCCTTCGGGTCGTAAACCGCTTTCAGCAGGGACGAGGCCGCGTGGTGACGCTACCTGCAGAAGAAGCCCCGGCTAACTACGTGCCAGCAGCCGCGGTAATACGTAGGGGGCAAGCGTTATCCGGATTTACTGGGGGTAAAGGGAGCGTAGACGGCGGTGCAAGTCTGAAGTGAAAGGCGGGGGCTCAACTCCCGGATTGCTTTGGAAACTGCCTG
+
GGGGGGGGGGGGGGGGGGGGGGFGGFGGCEGEGGGGDGGGGGGGGGGGGGGGGGGGGGGGGGGGGGGGGCFGGGCFGEGG8FGGGGGGGEGGGGGGGGGGGG=CG<FGGGGGGGEFC7C<:*=*CCCG+*6+<,<,+<<F<BF,CF=F:CFGGGGCGGGGGGGGGCFCGGGEEEEEEE7<EF<@FGGGGGEAE5;12CEFFCCEGCCA7CFEF*::>8@E7C8CCC8EGEFEGCEEGGGFFGCF7C<CE@CAFEGGCEEEE895:C0CCC?<CEE*7C+0*=FG9:>57@**2>
@M03364:396:000000000-C9LGT:1:1101:13836:4575 1:N:0:10
ACTCCTACGGGAGGCAGCAGTGGGGAATATTGCACAATGGAGGGAACTCTGATGCAGCGACGCCGCGTGAGTGAAGAAGTATTTCGGTATGTAAAGCTCTATCAGCAGGGAAGAAGACGACGGTACCTGACTAGGAAGCCCCGGCTAACTACGTGCCAGCAGCCGCGGTAATACGTAGGGGGCAAGCGTTATCCGGATTTACTGGGTGTAAAGGGAGCGTAGACGGCGGTGCAAGTCTGAAGTGAAAGGCGGGGGCTCAACTCCCGGATTGCTTTGGAAACTGCATGGCTAG
+
GGGGGGGGGGGGGGGGGGGGGGGGGGGGGGGGGGGGGGGGGGGGGGGGGGGGGGGGGGGGGGGGGGGGGGGGGGGGGGGGDGGGGGGGGGGGGGGGGGGGGGGFGGGGGGGGGGGC:EFFG4@F=FGG,8ACF,DDFGG@FGGGGGGGGGGFEFGGGGGGGGGGGGGGG:CFGGGGGGGGGGGGGGGGGGGGGGGGGEECGGGGGGCGGGGGGGGFGDGGGGGGGGEGGGGGFGGGGGGGGGGGGGGGGGGGGGGG:FGGGGGGGGGGG:FGGGGGGGGGFFGGGGGFGFFG
@M03364:396:000000000-C9LGT:1:1101:21470:4587 1:N:0:10
ACTCCTACGGGAGGCAGCAGTGGGGAATATTGCACAATGGGCGCAAGCCTGATGCAGCAACGCCGCGTGAAGGAAGAAGGTTTTCGGATCGTAAACTTCTATCAGCAGGGAAGAAATAATGCCAGTACCTGAATAAGAAGCTCCGGCTAACTACGTGCCAGCAGCCGCGGTAATACGTAGGGAGCAAGCGTTATCCGGATTTACTGGGTGTAAAGGGTGCGCAGGCGGCCAAGCAAGTCAGAAGTGAAATTCCGAGGCTCAACTTCGGAGCTGCTTTTGAAACTGCTAGGCT
+
GGGGGGGGGGGGGGGGGGGGGGGGGGGGGGGGGGGGGGGGGGGGGGGGGGGGGGGGGGGGGGGGGGGGGGGGGGGGGGGGGGGGGGGGGGGGGGGGGGGGGGGGGGG?FGGGGCFGDFGEF-E5,:FG9<C,5<C5CDFGF<EFEFGGGGGGFGGGGGGGGGGGGFFGE*>FCGGFGGGGGGGGGGGGGGGGGGGGGG7CEGGGGFGGGGECFGGGGGGGGGGGGGGGEGGGGGFGGGGFFGGGGGGGGGGGGGGGGECEF?FGFCEG<DCDFGGGGGG:BFGGGGGFGFFG
@M03364:396:000000000-C9LGT:1:1101:18311:4634 1:N:0:10
ACTCCTACGGGAGGCAGCAGTAGGGAATTTTCGGCAATGGGGGAAACCCTGACCGAGCAACGCCGCGTGAGTGACGAAGGTCTTCGGATTGTAAAGCTCTGTTGTAAGGGAAGAACGGTGCATTGAGAACATGCAAGTGACGGTACCTTACCAGAAAGCTACGGCTAACTACGTGCCAGCAGCCGCGGTAATACGTAGGTAGCAAGCGTTATCCGGAATTATTGGGCGTAAAGGGTGCGTAGGCGGCTCATTAAGTTTATGGTGAAAGCGTGGGGCTCAACCCCATAAAGCCAT
+
GGGGGGGGGGGGGGGGGGGGGGGGGGGGGGGGGGGGGGGGGGGGGGGGGGGGGGGGGGGGGGGGGGGGGGGGGGGGGGGGGGGGGGGGGGGGGGGGGGGGGGFAFFGGGGGGGGGGGGGFC-?<9FFGC,@8:,,D<FGGGEGGGEEFGGG?FFGGGGGGGGGGGGEFGG9FGFGGGGGGGGGGGGGGGGGGGGGFGGGGGGGGGGFGGGGGGGGGEGFGGGGFGGFEEGGGGFGGGGGGCEGGGGGEGGGGGFGGGGGGG?:?EGGGGD8DDGGG37FC@@GD<FGFF@F522
@M03364:396:000000000-C9LGT:1:1101:13760:4634 1:N:0:10
ACTCCTACGGGAGGCAGCAGTGGGGAATATTGGACAATGGGCGCAAGCCTGATCCAGCCATGCCGCGTGAGTGATGAAGGCCTTAGGGTTGTAAAGCTCTTTCACCGGAGAAGATAATGACGGTATCCGGAGAAGAAGCCCCGGCTAACTTCGTGCCAGCAGCCGCGGTAATACGAAGGGGGCTAGCGTTGTTCGGAATTACTGGGCGTAAAGCGCACGTAGGCGGATATTTAAGTCAGGGGTGAAATCCCAGAGCTCAACTCTGGAACTGCCTTTGATACTGGGTATCTTG
+
GGGGGGGGGGGGGGGGGGGGGGGGGGGGGGGGGGGGGGGGGGGGGGGGGGGGGGGGGGGGGGGGGGGGGGGGGGGGGGGGGGGGGGGGGGGGGGGGGGGGGGGGGGGGGGGFGGFGAFFFG=@C4DFGF+>@>AF@FGGFGGGGGGGGGGGGGGGGGGGGGGGGGGGGD*>FGGGGGGGGGGGGGGGGFEGGGGGGGGGGGGGGGGGGGGGGGGGGGGGGGGGGGGEGCCFGGGGGGGGGGGGGGGEFFGGGGFGGGGGGFGGGGGGGGGGGGGGGGGGGFFGGGGGFGFFG
@M03364:396:000000000-C9LGT:1:1101:11024:4651 1:N:0:10
ACTCCTACGGGAGGCAGCAGTAGGGAATCTTCCACAATGGACGAAAGTCTGATGGAGCAACGCCGCGTGAATGAAGAAGGCCTTCGGGTCGTAAAATTCTGTTGTCAGAGAAGAACGTGCGTGAGAGTCGCTGTTCACGTATTGACGGTATCTGACCAGAAAGCCACGGCTAACTACGTGCCAGCAGCCGCGGTAATACGTAGGTGGCGAGCGTTGTCCGGATTTACTGGGCGTAAAGGGTGCGTAGGTGGTTTCTTAAGTCAGGAGTGAAAGGCTACGGCTCAACCGTAGTA
+
GGGGGGGGGGGGGGGGGGGGGGGGGGGGGGGGGGGGGGGGGGGGGGGGGGGGGGGGGGGGGGGGGGGGGGGGGGGGGGGGGGGGGGGGGGGGGGGGGGGGGGGGGGGGGGGGGGGGEFGGGCF4BFFF,+8B+CFGGGGDGGGFGGGGGGGGGGGGGGGGGGGGGGGGGGGGGGGGGGGGGGGGGGGGGGGGGGGGGGGGGGGGGGGGGGGGGGGGGGGGGGGGGGGGGGGGGGGGGGGGGGGGGGGGGGGCEFGGGGGGGFGGG6ECFFGGGGGGGGGGEFEGFGGB5>EGF
@M03364:396:000000000-C9LGT:1:1101:21377:4656 1:N:0:10
ACTCCTACGGGAGGCAGCAGTGGGGAATATTGCACAATGGGCGCAAGCCTGATGCAGCGACGCCGCGTGCGGGATGGAGGCCTTCGGGTTGTAAACCGCTTTTGTTCAAGGGCAAGGCACGGTTTCGGCCGTGTTGAGTGGATTGTTCGAATAAGCACCGGCTAACTACGTGCCAGCAGCCGCGGTAATACGTAGGGTGCAAGCGTTATCCGGATTTATTGGGCGTAAAGGGCTCGTAGGCGGTTCGTCGCGTCCGGTGTGAAAGTCCATCGCTTAACGGTGGATCCGCGCCGG
+
GGGGGGGGGGGGGGGGGGGGGGGGGGGGGGGGGGGGGGGGGGGGGGGGGGGGGGGGGGGGGGGGCGGGGGGGGGGGGGGGGGGGGGGGGGGGGGGGGGGGGGGFGGGCGGGGGG7CFGFF3+B+@@FG+855*@F:DFGAF9FFGGGGGGGF8DFGGGGGGGGGGGGGG*=CGGGGGGGGGGGGGGDGGGGFG<EGGFGGGGGGGGGGGGGGGEGGGGGGGGGGGGCGGGGGGGGGGGGGGGGGGGGGGGGGGGGGG=EEGFGGGFGGFGGGGGGGGGEGEFGFGGC4>>BCDD
@M03364:396:000000000-C9LGT:1:1101:19646:4672 1:N:0:10
ACTCCTACGGGAGGCAGCAGTAGGGAATCTTCCACAATGGACGCAAGTCTGATGGAGCAACGCCGCGTGAGTGAAGAAGGTTTTCGGATCGTAAAGCTCTGTTGTTGGTGAAGAAGGATAGCGTTAGTATCTGGCCTTTATTTGACGGTAATCAACCAGAAAGTCACGGCTAACTACGTGCCAGCAGCCGCGGTAATACGTAGGTGGCAAGCGTTATCCGGAATGATTGGGCGTAAAGGGTGCGCAGGCGGCTGTGCAAGTCTGAAGTAAAAGGGACCGGCTCAACCGGTTC
+
GGGGGGGGGGGGGGGGGGGGGGGGGGGGGGGGGGGGGGGGGGGGGGGGGGGGGGGGGGGGGGGGGGGGGGGGGGGGGGGGGGGGGGGGGGGGGGGGGGGGGFGGGGG8FGGGGGFGGBB<B-8++BFG9,9A,8BBFFGGGGGGGGEFGGGGGGGGGGGGGGGGGGGGGEGGGGGGGGGGGGGGGGGGGGGGGGGGGGGGFGGGGGGGGGGGGGGGGGGGGGFGGGGGGGGGG8EGGGGGGGEEGGGDGGGGGGCFGGGGG7CFG>??FFGGGGGFG3EGFF=FGGGBDBFD
@M03364:396:000000000-C9LGT:1:1101:13205:4695 1:N:0:10
ACTCCTACGGGAGGCAGCAGTGGGGAATATTGCACAATGGGCGCAAGCCTGATGCAGCGACGCCGCGTGCGGGATGGAGGCCTTCGGGTTGTAAACCGCTTTTGTTTGGGAGCAAGCCCTTCGAGGTGATTTTACCTTTCGAATAAGCACCGGCTAACTACGTGCCAGCAGCCGCGGTAATACGTAGGGTGCGAGCGTTATCCGGATTTATTGGGCGTAAAGGGCTCGTAGGCGGTTCGTCGCGTCCGGTGTGAAAGTCCATCGCCTAACGGTGGATCTGCGCCGGGTACGGGC
+
GGGGGGGGGGGGGGGGGGGGGGGGGGGGGGGGGGGGGGGGGGGGGGGGGGGGGGGGGGGGGGGGGGGGGGGGGGGGGGGGGGGGGGGGGGGGGGGGGGGGGGGGFFGGGGGGGGGG<FG8F=B+,8@F,,8,,88EEFGFGGGFGGFGGGGGCEGGGGGGGGGGGGGGG?EGGGGEGFGGGGGGFGGGGGGGG8EEGGGGGGGGGEGGFGGGGGGGGGGGEGGGEFDEGGGGGGG5ECGCEGGGE5CEG?E5EFFGGCFCCFFGDGGDGGGG3CEC*<CFF@GGGGGDDFFGD)
@M03364:396:000000000-C9LGT:1:1101:6120:4700 1:N:0:10
ACTCCTACGGGAGGCAGCAGTGGGGAATCTTGCACAATGGGCGGAAGCCTGATGCAGCGACGCCGCGTGCGGGACGAAGGCCTTCGGGCTGTAAACCGCTTTCAGCAGGGACGAGGCGAAAGTAACGGTACCTGCAGAAGAAGCCCCGGCTAACTACGTGCCAGCAGCCGCGGTAATACGTAGGGGGCAAGCGTTATCCGGATTCATTGGGCGTAAAGCGCGCGTAGGCGGCCAGCCTGGTCGGGAGTCAAATCCGGGGGCTCAACCCCCGTCCGCTCCCGATACCGGCCGGCT
+
GGGGGGGGGCGGGGGGGGGGGGGGGGGGGGGGGGGGGGGGGGGGGGGGGGGGGGGGGGGGGGGGGGGGGGGGGGGGGGGGGGGGGGGGGGGGGGGGGGGGGGGGGFGGGGGGGGGGD@ECFCF,@DEG+*68FGGFFGGGFFGGCCFGCF<FFGGGGGGGGGGGGGGGG5C?EEEGGGGGFGGGGGGGGFGGGCEGGGGGEGEEGGGGGGGGGGGGGGGGGGGGEEGGGGGGGGGGGGGGGGGGGGG=FGGGGGGGGGGGGCGGGGGGGGGGGGGGDDGGF55DGGGFCDFDG3
@M03364:396:000000000-C9LGT:1:1101:17381:4711 1:N:0:10
ACTCCTACGGGAGGCAGCAGTAGGGAATCTTCCACAATGGACGCAAGTCTGATGGAGCAACGCCGCGTGAGTGAAGAAGGTTTTCGGATCGTAAAGCTCTGTTGTTGGTGAAGAAGGATAGGGGTAGTACCTGGCCTTTATTTGACGGTAATCAACCAGAAAGTCACGGCTAACTACGTGCCAGCAGCCGCGGTAATACGTAGGTGGCAAGCGTTGTCCGGATTTATTGGGCGTAAAGCGAGCGCAGGCGGAAAAATAAGTCTAATGTGAAAGCCCTCGGCTTAACCGAGGAAC
+
GGGGGGGGGGGGGGGGGGGGGGGGGGGGGGGGGGGGGGGGGGGGGGGGGGGGGGGGGGGGGGGGGGGFFDGGGGGGGGGGGGGGGGGGGGGGGGGGGGGGFFFGGGGGGGGFGGFGF,E?F-B74BFGE<FA,AB<DDFGGGFFC?FFGGFFDGGGGGGGGGGGGGGGGCEGGGGGGGGGGGGGGGGGGCEGGEEGGGGGGGGGGGGGGGGGGGGGGGDEGGGGGGGFFGGCEGGGGGGGGGEEGGGGGGGEEGF5<FFGECFFGGGCDGGFGGGCFGGGFFEFGGGEGFEC59
@M03364:396:000000000-C9LGT:1:1101:6800:4714 1:N:0:10
ACTCCTACGGGAGGCAGCAGTGGGGAATATTGCACAATGGGCGCAAGCCTGATGCAGCGACGCCGCGTGCGGGATGGAGGCCTTCGGGTTGTAAACCGCTTTTGTTTGGGAGCAAGCCCCTCGGGGTGAATTTACCTTTCGAATACGCACCGGCTAACTACGTGCCAGCCGCCGCGGTAATACGTAGGGTGCGAGCGTTATCCGGATTTATTGGGTGTAAAGGGAGTGCAGGCGGTCAGATAAGTCAGATGTGAAAACCCGGGGCTCAACGCCGGGATTGCATTTGAAACTGTG
+
GGGGGGGGGGGGGGGGGGGGGGGGGGGGFGGGAGGGGGGGGGGGGGGGGGGGGFGFGGDEFGGGGGGGGCGDGGGG@FGGGGGGGGGDGGGGGGGFFGGGGGGGGF@=CFGDEGGGF+>+:CC++38:83@,D,@==CGGCF@>F,>CEEGEGFG*<FGGGCCCFGFGG71<71<<CE>;9:FF?CGC;FCCG8EEEE8CGFAEG8A*9F90C6**22:<9:@*1?C=92@CEDE?EEFFFGFGEFFF+AFGG7<C*A5CE*9>>C5==F*9>CE<5)0>F?C:CFF4CFFGG0
@M03364:396:000000000-C9LGT:1:1101:7694:4720 1:N:0:10
ACTCCTACGGGAGGCAGCAGTGGGGAATCTTGCGCAATGGGCGGAAGCCTGACGCAGCGACGCCGCGTGCGGGAGGAAGGCCCTCGGGTCGTAAACCGCTTTCAGCAGGGACGAGGCCGCATGGTGACGATACCTGCAGAAGAAGCCCCGGCTAACTACGTGCCAGCAGCCGCGGTAATACGTAGGGGGCGAGCGTTATCCGGATTCATTGGGCGTAAAGCGCTCGTAGGCGGCCTGCTAGGTCGGGAGTAAAATCCGGGGGCTCAACCCCCGCACGCTCCCGATACCGGCGGG
+
GG9EEFGGGGGGGGGGGEGGEGGFGEG,F-CFCCGGGGF-E<7FGGGGCGFGGEDGGCGGEGGGGGGE@FGGGGGGGGGDD>7FFF7F>+@@8FFGEGEGD@FCCCFDFGGGG7<:<DF7E-=33@CB+8*1*,8?+2?,?,>FCB:<<FCEG7FDFGGEF8C@FGFGF6@EGGGEGGGFGG?@8CEE5:EEGEGECEGGGGGGEC<CGGFCFDE88>59?E:?*CE5AECEG8EEGEFGGG<CG=5EG80+ACC+9CEEDG3**2<029;DGGGGDGGGFFGD3>3?C5<CCD
@M03364:396:000000000-C9LGT:1:1101:8623:4747 1:N:0:10
ACTCCTACGGGAGGCAGCAGTGGGGAATATTGCACAATGGGCGCAAGCCTGATGCAGCGACGCCGCGTGCGGGATGGAGGCCTTCGGGTTGTAAACCGCTTTTGTTTGGGAGCAAGCCCTTCGGGGTGAGTGTACCTTTCGAATAAGCACCGGCTAACTACGTGCCAGCAGCCGCGGTAATACGTAGGGTGCGAGCGTTATCCGGATTTATTGGGCGTAAAGGGCTCGTAGGCGGCCCGTTAGGTCGGAGGTAAAAGCCCGGGGCTCAACCCCGGCGAGCCTCCGATACCGGCG
+
GGGGGGGGGGGGGGGGGGGGGGGGGGGGGGGGGGGGGGGGGGGGGGGGGGGGGGGGGGGGGGGGGGGGGGGGGGGGGGGGGGGGGGGGGGGGGGGGGGGGCGGGGGGGGGGGGGGGGGGGGFB88@@F3873<,@FFGGFGCCFFGGGGGGGEGGGGGGGGGGGGGGGG,BFGGGGGFGGGGGGCFGGGGGGGCGGGGGGGFGGGC5ECFGGGGGGGGGGGGGEGGGE8CEDDGG*CEE1:EEGEFGG?EGECEFF787=ED<G5954CDGGDEGGD7E5>FG<DC<5)959<9
@M03364:396:000000000-C9LGT:1:1101:23195:4757 1:N:0:10
ACTCCTACGGGAGGCAGCAGTGGGGAATATTGCACAATGGAGGGAACTCTGATGCAGCGACGCCGCGTGAGTGAAGAAGTATTTCGGTATGTAAAGCTCTATCAGCAGGGAAGAAGCCGCCGGTACCTGCCCACGCAGCCCCGGCTAACTGCGTGCCAGCAGCCGCGGTAATACGTAGGGGGCAAGCGTTATCCGGATTTACTGGGTGTAAAGGGAGCGTAGACGGCGGTGCAAGTCTGAAGTGAAAGGCGGGGGCTCAACTCCCGGATTGCTTTGGAAACTGCATGGCTAG
+
GGGFGGGCGGGGGGGGGGGGGGGGGGGGGGGGGGGGGGGGGGGGCFGGGFGGGGGGGGGDGGGDEDGGGGGGGGGGGGGGGGGGGFGGGGGFFGGGGGGCFFGGGGF,FFFCGE,B,?C+:6@F6BFG8:8,,8++8@FBE:+@*@+DFF,98FFGGGGGGGG:FEFGC*6CFDGFEFGGGGGGGGFGECGGGGGGDGEGGGGGGGGGGGGGGGGGGGGGGGGGGG*?EGGGGGGFGGGFCFFGGFGFGGGGGGGGGFGGGFGGGGDCGGFGFGGGFDGGFFGGC7DFGFFF
@M03364:396:000000000-C9LGT:1:1101:10042:4765 1:N:0:10
ACTCCTACGGGAGGCAGCAGTGGGGAATCTTCCGCAATGGGCGAAAGCCTGACGGAGCAACGCCGCGTGAGTGATGACGGCCTTCGGGTTGTAAAGCTCTGTGACCGGGGACGAACGGTCTGTTAGCTAATAACTTATAGAAGTGACGGTACCCGGATAGCAAGCCACGGCTAACTACGTGCCAGCAGCCGCGGTAATACGTAGGTGGCAAGCGTTGTCCGGAATTATTGGGCGTAAAGCGCGCGCAGGCGGCTTCCTAAGTCCATCTTAAAAGTGCGGGGCTTAACCCCGTG
+
GGGGGGGGGGGGGGGGGGGGGGGGGGGGGGGGGGGGGGGGGGGGGGGGGGGGGGGGGGGGGGGGGGGGGGGGGGGGGGGGGGGGGGGGGGGGGGGGGGGGGGGGGGGGGGGGGGGGGGGGG<E,<@FF,,8<@DGGGGGGGCDFG=EFGFFGFFGGGGGGGGGGGFGGGFGGDGGGGGGGGGGGGGGGGGGGGGGGGGGGGGGGGGGGGGGGGGGGGGGGGGCEFGFFGGFGGGGGGGGGGGGGGGGGGGGGGGGGGGGGGGFGGGGDGGEFGGGGGGGGFFGCGGGFGFFDG
@M03364:396:000000000-C9LGT:1:1101:18667:4768 1:N:0:10
ACTCCTACGGGAGGCAGCAGTGGGGAATCTTGCGCAATGGGGGCAACCCTGACGCAGCGACGCCGCGTGCGGGACGAAGGCCTTCGGGTCGTAAACCGCTTTCAGCAGGGACGAGGCCGCTCCTGTGACTGTACCTGCAGAAGAAGCCCCGGCTAAATACGTGCCAGCAGCCGCGGTAATACGTATGGGGCGAGCGTTATCCGGATTCATTGGGCGTAAAGCGCGCGTAGGCGGCCAGCCTGGTCGGGAGTCAAATCCGGGGGCTCAACCCCCGTCCGCTCCCGATACCGGCCG
+
GGGGGGGGGGGGGGGGGGGGGGGGGGGGGGGGGGGGGGGGGGGGGGGGGGGGGGGGGGGGGGGGGGGGGGGGGGGGGGGGGGGGGGGGGGGGGGGGGGGGGGGGGGGGGGGGGGFEGGGGG*>3,8CF9<@@FGCCFGFGGFEGGBCFGFGGCEGGGGGGGGGGGGGGG8@FGGGGGGGGGGGFCFGGGGDGGGCGGGGGGGGGGGGGGGGGGGGGEGGGGGGGGDGGGGGGGGGEEGGGGGGGGGGG8ECFCGGGGGGGGGGGCFFGGGGGGEGGGGGDEFGGDGDFFBFGC7
@M03364:396:000000000-C9LGT:1:1101:14413:4789 1:N:0:10
ACTCCTACGGGAGGCAGCAGTGGGGAATATTGCACAATGGGCGCAAGCCTGATGCAGCGACGCCGCGTGCGGGATGGAGGCCTTCGGGTTGTAAACCGCTTTTGTTCAAGGGCAAGGCACGGTTTCGGCCGTGTTGAGTGGATTGTTCGAATAAGCACCGGCTAACTACGTGCCAGCAGCCGCGGTAATACGTAGGGTGCGAGCGTTATCCGGATTTATTGGGCGTAAAGGGCTCGTAGGCGGTTCGTCGCGTCCGGTGTGAAAGTCCATCGCCTAACGGTGGATCTGCGCCGG
+
GGGGGGGGGGGGGGGGGGGGGGGGGGGGGGGGGGGGGGGGGGGGGGGGGGGGGGGGGGGGGGGGGGGGGGGGGGGGGGGGGGGGGGGGGGGGGGGGGGGGGGGGFGGGGGGGGGGGFGGGG@F@EFGGF@C5@FC>FFFFG9DFGGGGGGGG:FGGGGGGGGGGGGGGGGGGGGGGGGGGGGGGGEGGGF7CGGGGGFGGG>EEECECGGGGGCEGGGGGGGGGGCCEGFGEEGGGEGGGGGGCE=EC=EGGGCEGG=EGGGFGGGDGGGGDDGCDGFGG;>G>4CCFF>59DG
@M03364:396:000000000-C9LGT:1:1101:20220:4831 1:N:0:10
ACTCCTACGGGAGGCAGCAGTAGGGAATTTTCGGCAATGGGGGGAACCCTGACCGAGCAACGCCGCGTGAGTGAAGAAGGTCTTCGGATTGTAAAGCTCTGTTGTAAGGGAAGAACGTCAGGCCGAAGCTGCGTGAGTGACGGTACCTTACCAGAAAGCCACGGCTAACTACGTGCCAGCAGCCGCGGTAATACGTAGGTGGCGAGCGTTATCCGGAATTATTGGGCGTAAAGGGTGCGTAGGCGGCTGATTAAGTTCGTGGTTAAAGCGTGGGGCTCAACCCCATAAAGCCAC
+
GGGGGGGGGGGGGGGGGGGGGGGGGGGGGGGGGGGGGGGGGGGGGGGGGGGGGGGGGGGGGGGGGGGGGGGGGGGGGGGGGGGGGGGGGGGGGGGGGGGGGGGFGFGEGGGGGGFGFFGDE-381=FG4,??*<:+<FFFGGGFGFGGGGGGFGFGGGGFFGGGGGGGGGFGGGGGGGGGGGGGGGGGGGGGGGGGGGGGGGGGGGGGGGGGGGGGGGGGGGGGGGGGEEGGGGGGGGGGGGGCEGGDEFFGGFGGGGGGGDFGGDGGGGEGGGGGGGGGFFGGGGFFFFFGGG
@M03364:396:000000000-C9LGT:1:1101:10343:4832 1:N:0:10
ACTCCTACGGGAGGCAGCAGTAGGGAATTTTCGGCAATGGGGGAAACCCTGACCGAGCAACGCCGCGTGAGTGACGAAGGTCTTCGGATTGTAAAGCTCTGTTGTAAGGGAAGAACGGTGCCTTTAGAGCACACAAGTGACGGTACCTTACCCGAAAGCTACGGCTAACTACGTGCCAGCAGCCGCGGTAATACGTAGGTAGCGAGCGTTATCCGGAATTATTGGGCGTAAAGGGTGCGTAGGCGGCTCATTAAGTTTATGGTGAAAGCGTGGGGCTCAACCCCATAAAGCCAT
+
GFGGGGGGGGGGGGGGGGGGGGGGGGGGGGGGGGGGGGGGGGGGGGGGGGGGGGGGGGGGGGGGGGGGGEGGGGFFGGGGGGGGGGGFGGGGGGGGGGGGGGFGG9FFGGGGGGGB+BC7+3CA,CEE,,@,,83+,CFDGG+C3F9FEGGC,@@7FFCBFFE>C7><B>BFGGGGGGGGGGGFFGGGG>FDGGGEFGGGGG:F:FDGG*:8ECEGAEF?GGG?F8A?E>E8CCGFDGGGGGGGGGGDD?FDFCFCCF+<<+2<?7CFD)/9CECDGGGGFF=DDF<=DFFFG7
@M03364:396:000000000-C9LGT:1:1101:18248:4877 1:N:0:10
ACTCCTACGGGAGGCAGCAGTAGGGAATCTTCCACAATGGACGCAAGTCTGATGGAGCAACGCCGCGTGAGTGAAGAAGGTTTTCGGATCGTAAAGCTCTGTTGTTGGTGAAGAAGGATAGAGGTAGTACCTGGCCTTTATTTGACGGTAATCAACCAGAAAGTCACGGCTAACTACGTGCCAGCAGCCGCGGTAATACGTAGGTGGCAAGCGTTGTCCGGATTTATTGGGCGTAAAGCGAGCGCAGGCGGAAAAATAAGTCTAATGTGAAAGCCCTCGGCTTAACCGAGGAAC
+
GGGGGGGGGGGGGGGGGGGGGGGGGGGGGGGGGGGGGGGGGGGGGGGGGGGGGGGGGGGGGGGGGGGGGGGGGGGGGGGGGGGGGGGGGGGGGGGGGGGGGGG9FFGGGGGGGGGGFGGFG9CBEFFG,59?E,<,CFGFGGGGGFGGGGGGGGGGGGGGGGGGGGGGGEGGGGGGGGGGGGGGGGGGGGGGGGGGGGGGGGGGGGGGGGGGGGGGGGGGGEFCEFGGGGGGGGGGGGGGGGGGGGGGGGGECEFFFGGG+0?GGFGFGGGDGGGFFCEGBFGGGGGFGFFGGC
@M03364:396:000000000-C9LGT:1:1101:14555:4880 1:N:0:10
ACTCCTACGGGAGGCAGCAGTGGGGAATCTTGCACAATGGGCGCAAGCCTGATGCAGCGACGCCGCGTGCGGGATGGAGGCCTTCGGGTTGTAAACCGCTTTTGTTTGGGAGCAAGCCCTTCGGAGTGCGTGTACCTTTCGAATAAGCACCGGCTAACTACGTGCCAGCAGCCGCGGTAATACGTAGGGTGCGAGCGTTATCCGGATTTATTGGGCGTAAAGGGCTCGTAGGCGGTTCGTCGCGTCCGGTGTGAAAGTCCATCGCCTAACGGTGGATCTGCGCCGGGTACGGGC
+
GGGGGGGGGGGGGGGGGGGGGGGGGGGGGGGGGGGGGGGGGGGGGGGGGGGGGGGGGGGGGGGGGGGGGGGGGEGGFGGGGGGGGGGGGGGGGGGGGGGGGGGGGGGGGGGGGGDGFEGFGFF8+8CF,+8@FECGFGGGGCFFC=,?CFGGGGGGGGGGGGGGGGGGG:EGGGGGGGGGGGGGGGGGGGGGG>EGGGGGGGGGGGGGEFGGDFGGGGGGGGGGGGGGGGGGGGGGGGGGGGGGGGGGGEGGGGCGGEGGGGFGGGGGFFGD5CE:CGGGFFCDD3DD<FFGG/
@M03364:396:000000000-C9LGT:1:1101:22641:4893 1:N:0:10
ACTCCTACGGGAGGCAGCAGTAGGGAATTTTCGGCAATGGGGGGAACCCTGACCGAGCAACGCCGCGTGAGTGAAGAAGGTCTTCGGATTGTAAAGCTCTGTTGTAAGGGAAGAACGTCAAGCCTAAGACGCCTGCGTGACGGTACCTTACCAGAAAGCCACGGCTAACTACGTGCCAGCAGCCGCGGTAATACGTAGGTGGCGAGCGTTATCCGGAATGATTGGGCGTAAAGGGTGCGTAGGCGGCTGATTAAGTTCGTGGTTAAAGCGTGGGGCTCAACCCCATAAAGCCAC
+
GGGGGGGGGGGGGGGGGGGGFGGGGGGGGGGGEGGGGGGGGGGGGGGGGGGGGGGGGGGGGGGGGGGFGDGGGGGGFGGGGGGGGGGGGDGGEGGGGGGGGGGAG,@CGGFGGGCCCFF7*-?8,??F,,=*1:*+4FEE7*4=FCFFFFBF,CFGGCFFGGEEGGGG87AFEGGGGGGCEGGGGDGG:EGGF?FFFGGFGGCEEGGE8EGGFFGGC:C+<CFFGFFE?*:EGGEFGDGEGGEFEGDEE:+<FEFGG?EEGEG5E><FGDEGGEE59<?077*9DGGF78**27
@M03364:396:000000000-C9LGT:1:1101:23448:4921 1:N:0:10
ACTCCTACGGGAGGCAGCAGTAGGGAATCTTCCACAATGGACGCAAGTCTGATGGAGCAACGCCGCGTGAGTGAAGAAGGTTTTCGGATCGTAAAGCTCTGTTGTTGGTGAAGAAGGACGGCAGTAGTATCTGGCTGCCGTTTGACGGTAATCAACCAGAAAGTCACGGCTAACTACGTGCCAGCAGCCGCGGTAATACGTAGGTGGCAAGCGTTGTCCGGATTTATTGGGCGTAAAGCGAGCGCAGGCGGAAAGATAAGTCTGAAGTGAAAGCCCCCGGCTTAACCGGGGAAC
+
GGGGGGGGGGGGGGGGGGGGGGGGGGGGGGGGGGGGGGGGGGGGGGGGGGGGGGGGGGGGGGGGGGGGGGGGGGGGGGGGFGGGGGGGGGGGGGGGGGGGGGGGGGGGGGGGGGFGC8E@B=F6,CFG,,C,C8A,@FCFGGGGEFDGEGEGGGGGGGGGGGGGGGGGGFGGGGGGGGGGGGGGGGGGGGGGGGGGGGGGGGFEGGGGGGGGGFGGGGGGGGGGGFGFGGGGGGGGGGGGCGGGGGGGGGGGCCGGGGGGGGGGGGGGGGGGGGGDDDGG>DECFCFBGEF:<9
@M03364:396:000000000-C9LGT:1:1101:11142:4932 1:N:0:10
ACTCCTACGGGAGGCAGCAGTGGGGAATATTGCACAATGGGCGCAAGCCTGATGCAGCGACGCCGCGTGCGGGATGGAGGCCTTCGGGTTGTAAACCGCTTTTGTTCAAGGGCAAGGCACGATTGCGGCCGTGTTGAGTGGATTGTTCGAATAAGCACCGGCTAACTACGTGCCAGCAGCCGCGGTAATACGTAGGGTGCAAGCGTTATCCGGATTTATTGGGCGTAAAGGGCTCGTAGGCGGTTCGTCGCGTCCGGTGTGAAAGTCCATCGCCTAACGGTGGATCTGCGCCGG
+
GGGGGFGGGGGCGGCGGDGGGGGGGGCEAEFGGGGGGGGGGGGGGGGGGGGGGGGGGGGGGGGGGGGGGGGGGGGFFFGGGGGGGGGGGGGGGGGDGGGGGGG<FAFGGGGGGGFC+BD<>-BF+@FF++@55D,@BFFGG8?AFGC>FB8F<<FGDFGG@CGGGCF2<<FCFGGGFFGGCFGGGC/;?E?EF6FGG;CCFFFDCEGCC<9CEG88+<97AFFGGGDCCGFGCGFCGEFCFGG7CEGGGEGD:EEECECEGFGGF>FGGGGDDGEGGGGD5>E5*7DFGF3759
@M03364:396:000000000-C9LGT:1:1101:23161:4958 1:N:0:10
ACTCCTACGGGAGGCAGCAGTGGGGAATATTGCACAATGGGCGCAAGCCTGATGCAGCGACGCCGCGTGCGGGATGGAGGCCTTCGGGTTGTAAACCGCTTTTGTTTGGGAGCAAGCCCTTCGGGGTGATTGTCCCTTTCGCATACGCACCGGCTAACTACGTGCCAGCAGCCGCGGTAATACGTAGGGTGCGAGCGTTATCCGGATTTATTGGGCGTAAAGGGCTCGTAGGCGGTTCGTCGCGTCCGGTGTGAAAGTCCATCGCCTAACGGTGGATCTGCGCCGGGTACGGGC
+
GGGGGGGGGGGGGGGGGGGGGGGGGGGGGGGGGGGGGGGGGGGGGGGGGGGGGGGGGGEGGGGGGGGGGGGGGFFEGFFGGGGGGGGGGGGGGGGGGEGGGDF9FFGBCEFGGFFD+BFF,-B++8@F+<7,3,887>CCF*8><3>BG@FG*<C:FFBFFEE@GCFFG<*FGG>CCFGGGGGG:68EEGEEG2?>ECEDGGFGGEGDGGGFFGGFG8CEGGC?8::CEGGGFGD8EDEE5EGGGGGGC*:CEE:+:C?<97CEDGEGGGGD*:C*>C?F?DGC<DCE3?EG3)
@M03364:396:000000000-C9LGT:1:1101:19769:4989 1:N:0:10
ACTCCTACGGGAGGCAGCAGTAGGGAATTTTCGGCAATGGGGGGAACCCTGACCGAGCAACGCCGCGTGAGTGAAGAAGGTCTTCGGATTGTAAAGCTCTGTTGTAAGGGAAGAACGTCAGGCGGAAGATGCCTGAGTGACGGTACCTTACCAGAAAGCCACGGCTAACTACGTGCCAGCAGCCGCGGTAATACGTAGGGCGCAAGCGTTGTCCGGAATTATTGGGCGTAAAGAGCTTGTAGGTGGCTTGTCGCGTCTGCCGTGAAAACCCGAGGCTCAACCTCGGGCGTGCGG
+
GGGGGGGGGGGGGGGGGGGGGGGGGGGGGGGGGGGGGGGGGGGGGGGGGGGGGGGGGGGGGGGGGGGGGGGGGGGGGGGGGGGGGGGGGGGGGGGGGGGGGGGFGGFGGGGGGGG8F::<<9B*1:FF,<F,?FG@FGDG9@EFGGFGGGGGGGGGGGGGGGGGGGGGG7CGGGCEGFGGGGGGGGEGG5;CFFFFFGGGGEEEEGGGGGGGGG>>5CCGFGGGGGFEEEEGGGGFC?FFEFGGGGGGGGGGGGGGGGEFGEGGDFFFGDCC)CEGGCCGF)+7CDDDDBEGGG
@M03364:396:000000000-C9LGT:1:1101:14481:4992 1:N:0:10
ACTCCTACGGGAGGCAGCAGTGGGGAATCTTGCACAATGGGCGGAAGCCTGATGCAGCGACGCCGCGTGCGGGACGAAGGCCTTCGGGCTGTAAACCGCTTTCAGCAGGGACGAGGCGAAAGTGACGGTCCCTGCAGAAGAAGCCCCGGCTAACTACGTGCCAGCAGCCGCGGTAATACGTAGGGGGCAAGCGTTATCCGGATTCATTGGGCGTAAAGCGCGCGTAGGCGGCCAGCCTGGTCGGGAGTCAAATCCGGGGGCTCAACCCCCGTCCGCTCCCGATACCGGCCGGCT
+
GGGGGGGGGGGGGGGGGGGGGGGGGGGGGGGGGGGGGGGGGGGGGGGGGGGGGGGGGGGGGGGGGGGGGGGGGGGGGGGGGGGGGGGGGGGGGGGGGGGGGGGGGGGFGGGGGGGGGGG>*1?<8@FG1*=FAFF8FGGGGGGGGGGGGGGGGGGGGGGGGGGGGGGGGCGGGGEGGGGGFGGGGGGGGGGGGGGGGGGGGGGGGGGGGGGGGGGGGGGGGGGGCEGGGGGGGGGGGGGGGGGGGGGGGGGGGGGGDGGG5?DGGGCGGGEDGGGGGGGGF>EGGGG@GFFGG3
@M03364:396:000000000-C9LGT:1:1101:7143:5000 1:N:0:10
ACTCCTACGGGAGGCAGCAGTGGGGAATCTTGCACAATGGGCGGAAGCCTGATGCAGCGACGCCGCGTGCGGGATGGAGGCCTTCGGGTTGTAAACCGCTTTTGTTCAAGGGCAAGGCACGGTTTCGGCCGTGTTGAGTGGATTGTTCGAATAAGCACCGGCTAACTACATGCCAGCAGCCGCGGTAATACGTAGGGTGCAAGCGTTATCCGGATTTATTGGGCGTAAAGGGCTCGTAGGCGGTTCGTCGCGTCCGGTGGGAAAGTCCATCGCTGAACGGTGGATCTGCGCCGG
+
GGGGGFGGGGGGGGGGGGGGGGGGGGGGGGGGGGGGGGGGGFGGGGGGGGGGGGGGGGGGCFGGGGEGGGGGGGEGGGDGDGGGGGGGGGGGGGGGGGGGGGGGGAF@FGGGGGFGF7FG7@F:+@CF*<FF7,><9FCFG<,7>BCFGFF@:FC9FCGGGDE:FFFFG:9:,?FGFCFFGGGCEEEGGGGGG6F5;:EEFGGECEECFFGGGC?EGGGG?FGFGECEFFGGGGGGGGGGGGGG8:ECCCEG==CEC::**27FGGC:CC:<>5*1CFFC.5=F42:=C:>DGD
@M03364:396:000000000-C9LGT:1:1101:10189:5004 1:N:0:10
ACTCCTACGGGAGGCAGCAGTGGGGAATATTGCACAATGGGGGAAACCCTGATGCAGCGACGCCGCGTGAGTGAAGAAGTATTTCGGTATGTAAAGCTCTATCAGCAAGGAAGAAAATGACGGTACTTGACTAAGAAGCCCCGGCTAACTACGTGCCAGCAGCCGCGGTCATACGTAGGGGGCAAGCGTTATCCGGATTTACTGGGTGTAAAGGGAGCGTAGACGGCAAAGCAAGTCTGAAGTGAAAGCCCCGGGCTCAACCCGGGAACTGCTTTGGAAACTGTTTAGCTAG
+
GGGGGGGGGGGGGGGGGGGGGGGGGGGGGGGGGGGGGGGGGGGGGGGGGGGGGGGGGGGGGGGGGGGGGGGGGGGGFGGGGGGGGGGGGGGGGGGGGGGGGGGGGGGGGGGGGGDG,FF?FCFC+BFG:,8C,CFBCFGGGGGGGGGGGGFGGGGGGGGGGGGGGGGGG*BFGGGGGGGGGGGGGGGGGGGGGGGGGGGGGGGGGGGGGGGGGGGGGGGGGGEGGGGGGGGGGGGGGGGGGGGGFGGGGFGGGGGGGGGGGGGGGGGGGGGGFGGGGGGGFFGFGGGFGFFG
@M03364:396:000000000-C9LGT:1:1101:8620:5040 1:N:0:10
ACTCCTACGGGAGGCAGCAGTAGGGAATCTTCCACAATGGACGCAAGTCTGATGGAGCAACGCCGCGTGCGGGACGAAGGCCTTCGGGCTGTAAACCGCTTTCAGCAGGGACGAGGCGAAAGTGACGGTACCTGCAGAAGAAGCACCGGCTAACTACGTGCCAGCAGCCGCGGTAATACGTAGGGTGCGAGCGTTATCCGGATTTATTGGGCGTAAAGGGCTCGTAGGCGGTTCGTCGCGTCCGGTGTGAAAGTCCATCGCCTAACGGTGGATCTGCGCCGGGTACGGGCGGGG
+
GGGGGGGGGGGGGGGGGGGGGGGGGGGGGGGGGGGGGGGGGGGGGGGGGGGGGGGGGGGGGGGGGGGGGGGGGGGGGGGGGGGGGGGGGGGGGGGGGGGGGGGGGGGGGGGGGGEG7BF7++@@,@@F8*@@FFCA@FFFGGGGFFFGGGGGGGGGGGGGCFGGGGGGG*:CFEEGFGGGFCGGGGGGG>EGGGGGGGGEGGEEFGCGGGGGDCEEGGGGG>CEGGGGGGGCEEGGGGGGGGGG==?CEFCFGGGG:9CECGDEDGEDDFGC97FGFGEGFEDDD<GDDDEGG)
@M03364:396:000000000-C9LGT:1:1101:26126:5045 1:N:0:10
ACTCCTACGGGAGGCAGCAGTGGGGAATATTGCACAATGGGCGCAAGCCTGATGCAGCGACGCCGCGTGCGGGATGGAGGCCTTCGGGTTGTAAACCGCTTTTGTTCAAGGGCAAGGCACGGTTTCGGCCGTGTTGAGTGGATTGTTCGAATAAGCACCGGCTAACTACGTGCCAGCAGCCGCGGTAATACGTAGGGTGCAAGCGTTATCCGGATTTATTGGGCGTAAAGGGCTCGTAGGCGGTTCGTCGCGTCCGGTGTGAAAGTCCATCGCTTAACGGTGGATCCGCGCCGG
+
GGGGGGGGGGGGGGGGGGGGGGGGGGGGGGGGGGGGGGGGGGGGGGGGGGGGGGGGGGGGGGGGGGGGGGGGGDGGGGGGGGGGGGGGGGGGGGGGGGGGGGGGGGGGGGGGGG=DGGGGGCFF:@FD83553,@>CFFGGFGGGGGGGGGG:FGGGGGGGGGGGGGGG<CFGGGGGGGGGGGGGGGGGGGGGGGGGGGGGGGGGGGGGGGGGGGDGGGGGGGGGGGGGGGGGFFGGGGGGGGGGGGGGCGGGEGEGGGGGGGGGGGGGGGGGFGGGGGDBFGFGGGFGFFGGG
@M03364:396:000000000-C9LGT:1:1101:7707:5056 1:N:0:10
ACTCCTACGGGAGGCAGCAGTGGGGGATATTGCACAATGGAGGAAACTCTGATGCAGCAACGCCGCGTGAAGGAGGAAGGCCTTCGGGTCGTAAACTTCTGTCCTCAGGGAAGAAAAAAATGACTGTACCTGAGGAGGAAGCCCCGGCTAACTACGTGCCAGCAGCCGCGGTAACACGTAGGGGGCAAGCGTTATCCGGAATTATTGGGCGTAAAGAGTGCGTAGGTGGTTATGTAAGCGTGAGGTTTAAGGCAGTGGCTTAACTACTGTTCGCCTTGCGAACTGCATAACTTG
+
GGGGGGGGGGGGGGGGGGGGGGGGGGGGGGGGGGGGGGGGGGGGGGGGGGGGGGGGGGGGGGGGGGGGGGGGGGGGGGGGGGGGGGGGGGGGGGGGGGGGGGGGGGGGGGGGGGFG?FFCF-CF,CFFC,9:>=@FFFGGGGGGGGGGGGGGGGGGGGGGGGGGGGGGG=EGGGGGGGFFGGGGGGGGGGGGGGGGGGGGGGGGGGGGGGGEGGGGGGGGGGEGGGGGGGGGGGGGFFGGGGGGGGGGGGGGGGGGGGGGGGFGGGGGGGGGGGGGGGGGFFGGGGGFGFFGG:
@M03364:396:000000000-C9LGT:1:1101:8205:5073 1:N:0:10
ACTCCTACGGGAGGCAGCAGTAGGGAATTTTCGGCAATGGGGGGAACCCTGACCGAGCAACGCCGCGTGAGTGAAGAAGGTCTTCGGATTGTAAAGCTCTGTTGTAAGGGAAGAACGACAGGCACAAGATGCCTGCGTGACGGTACCTTACCAGAAAGCCACGGCTAACTACGTGCCAGCAGCCGCGGTAATACGTAGGTGGCGAGCGTTATCCGGAATTATTGGGCGTAAAGGGTGCGTAGGCGGCTGATTACGTTCGTGGTTAAAGCGTGGGGCTCAACCCCATAGAGCCAC
+
FGFF<E<EC;BFFGGE@FEGG-CE@C<FC6C<@FFGGGGDG@F+CF7DFGGGG=CECFGFFEGC@EEF:@8FFGGGGCDC<<@=FCCE7<>FFFGFFDFFFFC9BFG;,>BFF:F8<*=14=*8,8,=2,7,,<?+*8C*1**4<CCC<28,9CC;,CFE>8:EEDGFC0:<1A85:EF>6C8*?CE58E89C0;:@>EAC80:EC58C*8:+<5C**AF+C:+<5****2*3<EFGGE?**798E*>:;++<+;09;:CF59=77:705;C3ECDC<FG4>=*9>*):==<>*
@M03364:396:000000000-C9LGT:1:1101:5809:5078 1:N:0:10
ACTCCTACGGGAGGCAGCAGTGGGGAATATTGCACAATGGGCGCAAGCCTGATGCAGCGACGCCGCGTGCGGGATGGAGGCCTTCGGGTTGTAAACCGCTTTTGTTTGGGAGCAAGCCCTTCGGAGTGCGTGTACCTTTCGAATAAGCACCGGCTAACTACGTGCCAGCCGCCGCGGTAATACGTAGGGTGCGAGCGTTATCCGGATGTATTGGGCGTAAAGGGCTCGTAGGCGGACTTTTAAGTGAGATGTGAAATACCCGGGCTCAACTTGGGTGCTGCATTTCAAACTGG
+
GGGGGGGGGGGGGGGGGGGGGGGGGGGGGGGGGGGGGGGFGGGGGGGGGGGGGGGGGGGGGGGGGGGGGGGGGGGGGGGGGGGGGGGGGGGGGGGGGGGGGGG9BCDGGGGGGGGG@DF@6BB++@FF,+8+8>8B@DCFCFD@F,8FFGGGDFGGGGFGGGGGGGGGG8:CGDFFGG>FGGGGGGGGCCEC>CEGGGDCFFFGGEG*A<EGGGGF5C8CGGGG>E>EGGGECEEEE*0<F9EGGGGFGFGGGFFGDGFGGGGGGDCGFFCCCCC7CGGGFFGFFDF4FFFFG
@M03364:396:000000000-C9LGT:1:1101:12225:5088 1:N:0:10
ACTCCTACGGGAGGCAGCAGTGGGGGATATTGCACAATGGAGGAAACTCTGATGCAGCAACGCCGCGTGAAGGAGGAAGGCCTTCGGGTCGTAAACTTCTGTCCTCAGGGAAGAAAGAAGTGACGGTACTTTCGGTGGCGGCCCCGGCTAACTACGTGCCAGCAGCCGCGGTAACACGTAGGGGGCGAGCGTTATCCGGAATTACTGGGCGTAAAGAGTGCGTAGGTGGCTGAGCAAGCGCGGGGTGTAATTTCACGGCCTAACCGTGAACAGCCCTGCGAACTATTCAGCTTG
+
GGGGGGGGGGGFFGGGGGFGGGGGGEGGGGGGGFFGGGGG9@FFGGCCAFGGGGGGCD6EEGGGGGGFGBFFGGABGGGGGGGGGGGGG@FFFGGC<EFGGGG8AF,EFFBBB8,B,,A,C-C,+8FE+,9,,3++8+,++C:>F@F7CG8D<;BF<,*5?F7AFGFG**3<FEC,7C<<FECC*8:::5CE**:<?8EECGFFFGGF5*::5;*AF8EFCEC8/*39CE*;:EFGFGGE:CECGC=::++<:0<CC*1//8CE*)*/19+*76CDCF*))0:>>7>F>7****
@M03364:396:000000000-C9LGT:1:1101:20196:5094 1:N:0:10
ACTCCTACGGGAGGCAGCAGTGGGGAATCTTGCGCAATGGGCGGAAGCCTGACGCAGCGACGCCGCGTGCGGGAGGAAGGCCCTCGGGTCGTAAACCGCTTTCAGCAGGGACGAGGCCGCACGGTGACGGTCCCTGCAGAAGAAGCCCCGGCTAACTACGTGCCAGCAGCCGCGGTAATACGTAGGGGGCGAGCGTTATCCGGATTCATTGGGCGTAAAGCGCTCGTAGGCGGCCTGCTAGGTCGGGAGTCAAATGCGGGGGCCCAACCCCCGGCCGCTCCCGATACCGGCGGG
+
GGGGGGGGGGGGGGGGGGGGGGGGGGGGGGGGGGGGGGGGGGGGGGGGGGGGGGGGGGGGGGGGGGGGGGGGGGGGGGGGGGGGGGGGGGGGGGGGGGGGGGGGGGGGGGGGGEEGGGFEC*=4<CFG:*4+4CFCFGGGGGGFFGGGGGGGGGGGGGGGGGGGGGGGGGGGGGGEGGGGGGGGGGGGGDGGGGGGGGGGGGGGGGGGGGGGGGGGEGGGGGGGGGEGGGGGGGGGGGGGGGGGGGGEEEGGGGGGGGGGGGDEGGGGGGGGGGGGGGGGFFG5>7DFGFFGGD
@M03364:396:000000000-C9LGT:1:1101:4615:5101 1:N:0:10
ACTCCTACGGGAGGCAGCAGTGGGGAATCTTGCGCAATGGGCGGAAGCCTGACGCAGCGACGCCGCGTGCGGGAGGAAGGCCCTCGGGTCGTAAACCGCTTTCAGCAGGGACGAGGCCGCAAGGTGACGGTACCTGCAGAAGAAGCCCCGGCTAACTACGTGCCAGCAGCCGCGGTAATACGTAGGGGGCGAGCGTTATCCGGATTCATTGGGCGTAAAGGGCTCGTAGGCGGTTCGTCGCGTCCGGTGTGAAAGTCCATCGCCTAACGGTGGATCCGCGCCGGGTACGGGCGG
+
GGGGGGGGGGGGGGGGGGGGGGGGGGGGGGGGGGGGGGGGGGGGGGGGGGGGGGGGGGGGGGGGGGGGGGGGGGGGGGGGGGGGGGGGGGGGGGGGGGGGGGGGGGGGGGGGGGGDEGGEE4<*3@FG+<=+*?F,4CCEGG8FFFGGGECGFGGGGFGGFGGGGGGFF;EGGGGGGEGGGGGFFGGGGGGGGCEGEDFGGGGGGCFGGGGGGGGGGEGGGGGGFGGDGGGGGGGGGEGGDGGGGGGCEGGGGGF?FGGGGCDGGGGGGGGGGGGGFGGDEFGGGDC:CEFGGG
@M03364:396:000000000-C9LGT:1:1101:16624:5115 1:N:0:10
ACTCCTACGGGAGGCAGCAGTGGGGAATCTTGCGCAATGGGGGCAACCCTGACGCAGCGACGCCGCGTGCGGGACGAAGGCCTTCGGGTCGTAAACCGCTTTCAGCAGGGACGAGGCCGCTACGGTGACGGTACCTGCAGAAGAAGCCCCGGCTAAATACGTGCCAGCAGCCGCGGTAATACGTAGGGTGCAAGCGTTATCCGGATTTATTGGGCGTAAAGCGCGCGTAGGCGGCCCGTTAGGTCGGAGGTAAAAGCCCGGGGCTCAACCCCGGCGAGCCTCCGATACCGGCGG
+
GGGGGGGGGGGGGGGGGGGGGGGGGGGGGGGGGGGGGGGGGGGGGGGGGGGGGGGGGGGGGGGGGGGGGGGGGGGGGGGGGGGGGGGGGGGGGGGGGEGGGGGGGGGGGGGGGFGGGGGEG*F>CFGG,1488<EGGGGGGGGGGGGGGGGGGGGGGGGGGGGGGGGGGCGGGGGGEGGGGGGECFGGGGGGGGGGGGGGGGGGEGGGGGFGGGGGGGGGGGGEGGGGGGEGGGGGGGEGGGGGGEGGGGGGGGFGGGGGGGGC=FGGGGGGDGGGGGGGFFGGGGD>DEFGGD
@M03364:396:000000000-C9LGT:1:1101:21529:5126 1:N:0:10
ACTCCTACGGGAGGCAGCAGTAGGGAATCTTCCACAATGGACGCAAGTCTGATGGAGCAACGCCGCGTGAGTGAAGAAGGTTTTCGGATCGTAAAGCTCTGTTGTTGGTGAAGAAGGATGTGAGTAGCCCCTATCACATATTGGACGGTAATCAACCAGAAAGTCACGGCTAACTACGTGCCAGCAGCCGCGGTAATACGTAGGTGGCGAGCGTTGTCCGGATTTATTGGGCGTAAAGCGAGCGCAGGCGGAAAAATAAGTCTAATGTGAAAGCCCTCGGCTTAACCGAGGAAC
+
GGGGGGGGGGGGGGGGGGGGGGGGGGGGGGGGGGGGGGGGGGGDEGGGGGGGGGGGGGGGGGGGGGGGGGGGGGGGGGGGFEGGGGGGGGGGGGGGGFGFCF9DG?FFFFGGGGBFAB9,A-?<BFFF5,@++,,,88C<9<,A,,@FGGGGFGGGGGGGG8ECFGGGGC8<FFFGGGGGGGGGGGGGEGGGDFEFFCFDFFGD<FFGGGGGGFGGGGGGE?*CF?FGGGFGGCE>8CGGGGDGCEGE8EEG*:@=C7<C3<CFFGGGGGGGGGGGCFEGE>7CFG>>CBEDFF
@M03364:396:000000000-C9LGT:1:1101:14511:5139 1:N:0:10
ACTCCTACGGGAGGCAGCAGTGGGGAATATTGCACAATGGGCGCAAGCCTGATGCAGCGACGCCGCGTGCGGGATGGAGGCCTTCGGGTTGTAAACCGCTTTTGTTTGGGAGCAAGCCCTTCGGAGTGCGTGTACCTTTCGAATAAGCACCGGCTAACTACGTGCCAGCAGCCGCGGTAATACGTAGGGTGCGAGCGTTATCCGGATTTATTGGGCGTAAAGGGCTCGTAGGCGGTTCGTCGCGTCCGGTGTGAAAGTCCATCGCCTAACGGTGGATCTGCGCCGGGTACGGGG
+
GGGGGGGGGGGGGGGGGGGGGGGGGGGGGGGGGGGGGGGGGGGGGGGGGGGGGGGGGGGGGGGGGGGGGGGGGGGGGGGGGGGGGGGGGGGGGGGGGGGGGGGGFGGGGGGGGGDGGCGF89B++@CF<+@FF@FDDGFGG7FFGGGGFGGGGGGGGGGGGGGGGGGGGCGGGGGGG@FGGGGGFGGGGGGGGCGGEGGGGGGGGCCECFFGGGGGGCEGGGGGECCEGGGGGGGGGGGGGGGGGCCEGCGEG9CEFGGCFGGGGGCDGGEGCEEFCFEDBE5<CGG5<?DGG)
@M03364:396:000000000-C9LGT:1:1101:11225:5141 1:N:0:10
ACTCCTACGGGAGGCAGCAGTGGGGAATATTGCACAATGGAGGAAACTCTGATGCAGCGACGCCGCGTGAGTGATGAAGGCCTTCGGGTCGTAAAACTCTGTCCTCAAGGAAGATAATGACGGTACTTGAGTAGGAAGCCCCGGCTAACTACGTGCCAGCAGCCGCGGTCATACGTAGGTGGCGAGCGTTATCCGGAATTATTGGGCGTAAAGGGTGCGTAGGCGGCTGATTAAGTTCGTGGTTAAAGCGTGGGGCTCAACCCCATAAAGCCACGGATACTGGTCAGCTAGAGT
+
GGGGGGGGGGGGGGGGGGGGGGGGGGGGGGGGGGGGGGGGGGGGGGGGGGGGGGGGGGGGGGGGGGGGGGGGGGGGGGGGGGGGGGGGGGGGGGGGGGGGGGGGGGGGGGGGGGGGAFGGG=CB8BFG:,88<CF,AFGGGGGGGGGGGGGGGGGGGGGGGGGGGGGGG*BEGGGGGGGGGGGGGGGGGGGGGGGGGGGGGGGGGGGGGGGGGGGGGGGCGGDGGGGGGGGGDGGGGGGGGGGGGGGGGGGGGGGGGGGGGGGGGGGGGGGGGGGGGGGGFFGGGGGFGFFFG:
@M03364:396:000000000-C9LGT:1:1101:10654:5150 1:N:0:10
ACTCCTACGGGAGGCAGCAGTGGGGAATATTGCACAATGGGGGAAACCCTGATGCAGCAACGCCGCGTGAGTGATGACGGCCTTCGGGTTGTAAAGCTCTGTCTTCAGGGACGATAATGACGGTACCTGAGGCGGAAGCCACGGCTAACTACGTGCCAGCAGCCGCGGTAATACGTAGGTGGCGAGCGTTGTCCGGATTTACTGGGCGTAAAGGGAGCGTAGGCGGATTTTTAAGTGAGATGTGAAATACTCGGGCTTAACCTGAGTGCTGCATTTCAAACTGGAAGTCTAG
+
GGGGGGGGGGGGGGGGGGGGGGGGGGGGGGGGGGGGGGGGGGGGGGGGGGGGGGGGGGGGGGGGGGGGGGGGGGGGGGGGGGGGGGGGGGGGGGGGGGGGGGGGGGGGGGGGGGGG=?FFF>C8AFFGC,8:+8::>FGGGGDCFG>DGGGGGGGGGGGGGGGGGGGGG*=FGGGGGGGGGGGGGGGGGGGGGGGGGGGGGGGGGGFGGGGGGGGGGGG8EEGGGG5ECGGFGGGGGGGGFFFGGGGGGGGGGGGGGFGGGGFGGGGGGGGGGGGGGFFGFFGGFGGFGFFG
@M03364:396:000000000-C9LGT:1:1101:21213:5170 1:N:0:10
ACTCCTACGGGAGGCAGCAGTGGGGAATATTGCACAATGGGCGCAAGCCTGATGCAGCGACGCCGCGTGCGGGATGGAGGCCTTCGGGTTGTAAACCGCTTTTGTTCAAGGGCAAGGCACTATTTCGGTTGTTGTGAGTGGTATGTTCGAATAAGCACCGGCTAACTACGTGCCAGCAGCCGCGGTAATGCGTAGGGTGCAAGCGTTATCCGGATTTATTGGGCGTAAAGGGCTCGTAGGCGGTTCGTCGCGTCCGGTGTGAAAGTCCATAGCTTAACGGTGGATCCGTGCC
+
GGDEGGGGGGGGGGGGGGGGFGGGGGGGGGGGGFGFFGGGGGGGGGGGGGGGGGFEGGGGGGGGGGEGG,FFGGCF7FCGCDFGFFGDGEEGGFGGCBFGGG9,FDGD?DGEDGDFFFF,,-,,@D>C3+@@,83+3,,,8,,7,@A,C:,@:;F9CFGF>*F@FGFFC7B,=:FAFCFF@CFGDGGGF,<8:<:C>8>>CCG>CECECC+;C8CE?@E9?F8@5CC8*<EEEFDE*AFG@CE*1:C*1*/:8::CC?EGG+*<9:C**:+20<9:>*:7.55*0*20*0;3
@M03364:396:000000000-C9LGT:1:1101:20941:5174 1:N:0:10
ACTCCTACGGGAGGCAGCAGTGGGGAATATTGCACAATGGAGGGAACTCTGATGCAGCGACGCCGCGTGAGTGAAGAAGTATTTCGGTATGTAAAGCTCTATCAGCAGGGAAGAAGACGACGGTTCCTGACTCAGCAGCCCCGGCTAACTACGTGCCAGCAGCCGCGGTCATACGTAGGGGGCAAGCGTTATCCGGATTTACTGGGTGTAAAGGGAGCGTAGACGGCGGTGCAAGTCTGAAGTGAAAGGCGGGGGCTCAACTCCCGGATTGCTTTGGAAACTGCATGGCTAG
+
GGGGGGGGGGGGGGGGGGGGGGGGGGGGGGGGGGGGGGGGGGGGGGGGGGGGGGGGGGGGGGGGGGGGGGGGGGGGGGGGGGGGGGGGGGGGGGGGGGGGGDGFGGGGGGGGGGGF,FF+C+@8+8DF5,8?,,3,9DFFGGFFGGFGGGGGFFGGGGGGGGGGGGGGG*=CGGGGGGGGGGGGGGGGGGGGGGGGGGGGGGGGGGGGGGGGGGGGGGGGGGGGGGGGGGGGGGGGGGGGGGGGGGGGGGGGGGGGGGGGE:CFGDGDD<FGGEGGGFGGFFGGGGGFGFFG
@M03364:396:000000000-C9LGT:1:1101:20484:5181 1:N:0:10
ACTCCTACGGGAGGCAGCAGTGGGGAATCTTGCGCAATGGGGGCAACCCTGACGCAGCGACGCCGCGTGCGGGACGAAGGCCTTCGGGTCGTAAACCGCTTTCAGCAGGGACGAGGCCGCTCCGGTGACGGTACCTGCAGAAGAAGCCCCGGCTAAATACGTGCCAGCAGCCGCGGTAATACGTATGGGGCGAGCGTTATCCGGATTCATTGGGCGTAAAGCGCGCGTAGGCGGCCCGTTAGGTCGGAGGTAAAAGCCCGGGGCTCAACCCCGGCGAGCCTCCGATACCGGCGG
+
GGGGGGGGGGGGGGGGGGGGGGGGGGGGGGGGGGGGGGGGGGGGGGGGGGGGGGGGGGGGGGGGGGGGGGGGGGGGGGGGGGGGGGGGGGGGGGGGGGGGGGGGGGGFGGGGGGFGGGFGG*C1*4FFF1==CFGGGGDFGFGFGCGGGGGGGGGGGGGGGGGGGGGGG;FGGGGGGGGGGGGFGGGGGEGGGGGGGGGGGGGGGGGGGGGGGGGGGGGGGGGGGGGGGGGGGGEEGGC=GGGGGGGDGECGGGGGGGGGGGGGGFGG<DGGCGGGDGGGFFGD5>DFGFF53C
@M03364:396:000000000-C9LGT:1:1101:6136:5184 1:N:0:10
ACTCCTACGGGAGGCAGCAGTGGGGAATATTGCACAATGGGCGCAAGCCTGATGCAGCGACGCCGCGTGCGGGATGGAGGCCTTCGGGTTGTAAACCGCTTTTGTTGGGAGCAAGCCCTTCAGTGTGATTGTTCCTTTCGAATAAGCACCGGCTAACTACGTGCCAGCAGCCGCGGTAATACGTAGGGTGCGAGCGTTATCCGGATTTATTGGGCGTAAAGGGCTCGTAGGCGGTTCGTCGCGTCCGGTGTGAAAGTCCATCGCCTAACGGTGGATCTGCGCCGGGTACGGGCG
+
GGGGGGGGCFGGGGGEGGFGGCGGGGGGGGGGGGGGGGGGGGGDGGGGGGGFFGFFGGGGGGEGGG7FFGEE7FGGGGGGGGGGGGGGGGGGGGGG8FFFGGGGFGF8FGGGGDFGGCF@<-><,@=<,8>E,,@,@F,>FGF77=FC@FEG7FFFFFGGGCFGGGGGG<EGGGGGGGGGGGFCEGGGGGGGGEGGGGGGGEEGGGGGGG@CGGGCGGGGGGGCEGGGGGGGGGCEEDC?EEEE=CGDGGE5EEFGGCF9CCC5EDEGCDGGGGFFG7FG>EGGCDD567B35C
@M03364:396:000000000-C9LGT:1:1101:25389:5185 1:N:0:10
ACTCCTACGGGAGGCAGCAGTAGGGAATCTTCCACAATGGACGCAAGTCTGATGGAGCAACGCCGCGTGAGTGAAGAAGGTTTTCGGATCGTAAAGCTCTGTTGTTGGTGAAGAAGGATAGCGGTAGTCGCTAGCATTTATTTGACGGTAATCAACCAGAAAGTCACGGCTAACTACGTGCCAGCAGCCGCGGTAATACGTAGGTGGCAAGCGTTGTCCGGATTTATTGGGCGTAAAGCGAGCGCAGGCGGAAAAATAAGTCTAATGTGAAAGCCCTCGGCTTAACCGAGGAAC
+
GGGGGGGGGGGGGGGGGGGGGGGGGGGGGGGGGGGGGGGGGGGGGGGGGGGGGGGGGGGGGGGGGGGGGGGGGGGGGGGGGGGGGGGGGGGGGGGGGFGGGGGGG,FFGGGGGFEF8BF<E:@+8=FF,+@+++:5CFG,FFGGF<+@FGCGGGGGGGGGGCFGGGGGG>CGGGGGGGGGGGGGGGGGGGGGGGECFGGGGGGGGGGGGGGGGGGGGGGGGEGGGGGGGGGGGGGGGGGGGGGGDEGGGGG5CEGGGGGGEFGGGGGGGGGGGGGGGGGGFFGGGGGECEFG**
@M03364:396:000000000-C9LGT:1:1101:15298:5187 1:N:0:10
ACTCCTACGGGAGGCAGCAGTAGGGAATTTTCGGCAATGGGGGGAACCCTGACCGAGCAACGCCGCGTGAGTGAAGAAGGTTTTCGGATCGTAAAGCTCTGTTGTTGGTGAAGAAGGATAGAGGTAGTAACTGGTCTTTATTTGACGGTAATCAACCAGAAAGTCACGGCTAACTACGTGCCAGCAGCCGCGGTAATACGTAGGTGGCAAGCGTTGTCCGGATTTATTGGGCGTAAAGCGAGCGCAGGCGGAATGATAAGTCTGATGTGAAAGCCCACGGCTCAACCGTGGAAC
+
GGGGGGGGGGGGGGGGGGGGGGGGGGGGGGGGGGGGGGGGGGGGGGGGGCFGGGGFGGGGGGGGGGGFGGGGFGGGG@FGGGGGGGGGGGGGGGGGGGG?FFC9FCFBFFGGFF8::CFBFB@<8?FF@,7C9,CFGGG:<FGFCGGGGGGGGGGGGGGGGFGGGGGGGGGGGGGGGGGGGGGGGFCFGGGGCCGEGGGGGGGGGGGGGGGGGG8??@<EEEEGGGGGGGGCEGGGGGGGGGC5CEGGGGG5:EGGCFGGFGGGFGGGGGGGGGGFGGGGFBDGGG4>GFFGFC
@M03364:396:000000000-C9LGT:1:1101:12905:5187 1:N:0:10
ACTCCTACGGGAGGCAGCAGTGGGGAATATTGCACAATGGGCGAAAGCCTGATGCAGCAACGCCGCGTGAGCGATGAAGGCCTTCGGGTCGTAAAGCTCTGTCCTCAAGGAAGATAGTGACGGTTCTTGCGGAGGAAGCCCCGGCTGACTAAGTGCCAGCAGCCGCGGTAATACGTAGGGGGCTAGCGTTATCCGGATTTACTGGGCGTAAAGGGTGCGTAGGTGGTCTCTTAAGTCAGGAGTGAAAGGCTACGGCTTAACCGTAGTAAGCTCTTGAAACTGGGAGACTTGAGT
+
GGGGGGCG@GGCFGGGGGGGFFFGDGGGGGGGGGGGDGGGGGGGGDFGEGGGGEFGGGGFGGGFGGGGECEFGDFGGFGFFG<FFGGGGGGGGGGGGFGGGGFDEGF@FG?=AE,<<EE,5-@>8CFF,,8+6+@+@BCGGC7>7C*6@F@,,8@FEAF:8F:DFFGGG71@9<<F,CFGDF<CCFGG*<<8,02C82AEG7?CCFGC88:C@CECGGG88>EGGFE?F77<C:EFGGGF@??C:CFGGFF6FGE=3*<C9<DEGDEFCC9:CFFC*>7:@FCF<DCFGFF>F2
@M03364:396:000000000-C9LGT:1:1101:10454:5187 1:N:0:10
GTGCCAGCAGCCGCGGTAATACGTAGGGGGCAAGCGTTATCCGGATTCATTGGGCGTAAAGCGCGCGTAGGCGGCCAGCCTGGTCGGGAGTCAAATCCGGGGGCTCAACCCCCGTCCGCTCCCGCTACCGGCCGGCTTGAGTCTGGCAGGGGAAGGCGGAATTCCCGGTGTAGCGGTGGAATGCGCAGATATCGGGAAGAACACCGGTGGCGAAGGCGGCCTTCTGGGCCACGACTGACGCTGAGGCGCGAAAGCTGGGGGAGCGAACAGGATTAGAAACCCGTGTAGTCC
+
GGGGGGGGGGGGGGGGGGGGGGGGGGGGGGGGGGGGGGDGGGGGGGGGGGGGGGGGGGGGGGGGGGGGGGGGGGGGGGGGGGGGGGGGGGGGGGGGGGGGGGGGGGGGGGGGGGGGGGGGGFF:*4FG?4==C@FGGGGGGGGGGGGGGGGG5CEEGGGGGGGGGGGGGCEGGGGGEGGFGGGGGGGGDGGGGGGGDGGGGGGGGGGGGGGGGCGGGGGGGGGGGGGGGGGGGGGGGGGGGGGGGGGGGGCECGCEFGGGG:CEGDDGGGGFGGGGCGGFFEGDGCFFGFF
@M03364:396:000000000-C9LGT:1:1101:7959:5194 1:N:0:10
ACTCCTACGGGAGGCAGCAGTGAGGAATATTGGTCAATGGGCGAGAGCCTGAACCAGCCAAGTAGCGTGCGGGATGAAGGCCCTATGGGTTGTAAACCGCTTTTACGGGGGGATAAAGTGAGTGACGTGACGTTCATTGCAGGTACCCCGCGAATAAGGACCGGCTAATTCCGTGCCAGCAGCCGCGGTAATACGGAAGGTCCGGGCGTTATCCGGATTTACTGGGTTTAAAGGGAGCACAGGCCGGCTGTCAAGCGTGTTGTGAAATGTAGGCGCTCAACGCCTGACTTGC
+
GFGF@DFGGGGDGGGGGGGGFFFGGGGGGCGGGGGGGGGGFGGGGEGGGGGFFFDFGGGGGGGGGGGGGGGGGF=CFFFGGGGGCFG@=FFEFEEGGGGDGGC9FFFEGFGGGGGG<FFFF-F,CFGGC*=+8*=,?8?C:FFFGF2:=CCE58ECCFFFE>EEGGGGG@GGGGGGGGCF?C6@ECEG8EECEGGE*;?EGCFGGD8E?C5*0+;>?CG+93C@FF:EG??9FFC5:*;CGCFF5CGG=CCEGCC?D;5C*:DGGGFCFGGGG+:3)**9)75C4C*9C4=F
@M03364:396:000000000-C9LGT:1:1101:22745:5201 1:N:0:10
ACTCCTACGGGAGGCAGCAGTAGGGAATTTTCGGCAATGGGGGAACCCTGACCGAGGAGCGCCGCGTGTGTGAAGGAGGTCTTCGGATTGTAAAACTCTGTTGTAAGGGAAGAACGTCAAGCAGGAGTAACATTATTGAAGGTAGCATACGAGAAAGCCACGGCTAACTACGTGCCAGCAGCCGCGGGAATACGTAGGTTGCGTGCGTTATCCGGGATTATTGGGCGTTAAGGGTGTGGAGGCCGGAGGTTAAGGTCGTGGTTAAAGCGTTGGGGTCCACCCCATAAAGCCACG
+
EEFFGEGEGECCC@7BF;FFGGGGGFGCEFA9FCCF+CCEC@@B@C68E,CCFE+++8,,++@++:4+,4BF9FG8FFFG,,9,<?C@F<?,,5,,,:,,5?,E,F<,,,B?,B,+++83,-:,38B,,,73,<8<@BC,,,@,,,,8>>,+@5F@E,8>,****6D,,,,6>,*133*,,,6<C*:***+4,*7,=*72<4****:C>5*0<***:*2++33</**2*//+0;*;1/*+*2**//*2*;@CF?FC0:*58/7CEG9*11*17=*19*+*77735*97*9)**)
@M03364:396:000000000-C9LGT:1:1101:8453:5210 1:N:0:10
ACTCCTACGGGAGGCAGCAGTGGGGAATATTGCACAATGGGGGGAACCCTGATGCAGCGACGCCGCGTGCGGGATGGAGGCCTTCGGGTCGTGAACCGCTTTTGATTGGGAGCAAGCGTGAGTGAGTGTACCTTTCGAATAAGCACCGGCTAACTACGTGCCAGCAGCCGCGGTAATACGTAGGGGGCGAGCGTTATCCGGATTCATTGGGCGTAAAGCGCTCGTAGGCGGCCTGCTAGGTCGGGAGTCAAATGCGGGGGCTCAACCCCCGTCCGCTCCCGATACCGGCCGGCT
+
GGGGGGGGGGGGGGEGGGGGGGGGGGGGGGGGGGGGGGGGGGGGGGGGGGGGGGGGGGGGGGGGGGGGGGGGGGGGGGGGGGGGGGGGGGGGGGGGGGGGCEGGGG9FGGGGGGFGFE<F:-2,,8?C2,72CFFFFFEFGGFGFCGGGGEG8CGFGEFGFFGGGCGGGGGGGCGGGGGF0<FGGGGGGEEGG8EGGCGGGG8EFGFGFGGGGCEGGGGGCECEGGGCEGDCGEGGCGFGGGGGGCE>CFECFFGEGGGG:CDCFGFDDGG>DE5<5C=CE:EDDGDDDBDGG3
@M03364:396:000000000-C9LGT:1:1101:5327:5282 1:N:0:10
ACTCCTACGGGAGGCAGCAGTAGGGAATCTTCCACAATGGACGCAAGTCTGATGGAGCAACGCCGCGTGAGTGAAGAAGGTTTTCGGATCGTAAAGCTCTGTTGTTGGTGAAGAAGGATAGAGGTAGTAACTGGCCTTTATTTGACGGTAATCAACCAGAAAGTCACGGCTAACTACGTGCCAGCAGCCGCGGTAATACGTAGGTGGCGAGCGTTATCCGGAATTATTGGGCGTAAAGGGTGCGTAGGCGGCCTTTTAAGTTTAAGGTGAAAGCGTGGGGCTTAACCCCATAA
+
GGGGGGGGGGGGGGGGGGGGGGGGGGGGGGGGGGGGGGGGGGGGGGGGGGGGGGGGGGGGGGGGGGGGGGGGGGGGGGGGGGGGGGGGGGGGGGGGGGGGGFGGGGGGGGGGGGGGGGGGF-CB<FFG@<CBEEFGEGGGGGGGGGGGGGGGGGGGGGGGGGGGGGGGGGGGGGGGGGGGGGGGGGGGGGGGGGGGGGGGGGGGGGGGGGGGGGGGGGGGGGGGGGGGGGGGGGGGGGGGGGGGGGGGGGGGGGGGGGFGGGGGGGC:FGGGGGGC<DGGFFGGGGGFGFFGC
@M03364:396:000000000-C9LGT:1:1101:24402:5310 1:N:0:10
ACTCCTACGGGAGGCAGCAGTGGGGAATATTGCACAATGGGCGCAAGCCTGATGCAGCGACGCCGCGTGCGGGATGGAGGCCTTCGGGTTGTAAACCGCTTTTGTTTGGGAGCAAGCCCTTCGGTGTGGATGTACCTTTCGAATAAGCACCGGCTAACTACGTGCCAGCAGCCGCGGTAATACGTAGGGTGCGAGCGTTATCCGGATTTATTGGGCGTAAAGGGCTCGTAGGCGGTTCGTCGCGTCCGGTGTGAAAGTCCATCGCCTAACGGTGGATCTGCGCCGGGTACGGGG
+
GGGGGGGGGGGGGGGGGGGGGGGGGGGGGGGGGGGGGGGGGGGGGGGGGGGGGGGGGGGGGGGGGGGGFGGGGGGGGGGGGGGGGGGGGGGGGGGGGGG>FGFFG<CDFGGGGG?C7FEF83B++8@F+,7:@<F@FGGFGGGG7,=>FGFGFFGGFGGGGGGGGFGGGFFGGGGGGGGGGGFGFFGGGGGGGEGGGDGGGGFGEGEG@EFGGGGGG8EGGGDGECFEEEGGGGGGGEGC=EGGDEGGGEGGGGG?D:CFFGGGGGGGGGGG*CECCGG>?DCGDDCBCF@GG)
@M03364:396:000000000-C9LGT:1:1101:10734:5326 1:N:0:10
ACTCCTACGGGAGGCAGCAGTGGGGAATATTGCACAATGGGGGGAACCCTGATGCAGCGACGCCGCGTGCGGGATGGAGGCCTTCGGGTCGTAAACCGCTTTCAGCAGGGACGAGGCCGCGAGGTGACGGTACCTGCAGAAGAAGCCCCGGCTAAATACGTGCCAGCAGCCGCGGTAATACGTATGGGGCGAGCGTTATCCGGATTCATTGGGCGTAAAGCGCGCGTAGGCGGCCCGTTAGGTCGGAGGTAAAAGCCCGGGGCTCAACCCCGGCGAGCCGCCGATACCGGCGGG
+
GGGGGGGGGGGGGGGGGGGGGGGGGGGGGGGGGGGGGGGGGGGGGGGGGGGGGGGGGGGGGGGGGGGGGGGGGGGGGGGGGGGGGGGGGGGGGGGGGGGGGGGGGGGGGGGGGGEEEGF@51:**;CFC:A+1,3,;88C6<<A?C@FE?CG*A@CFGGGGGGGDGGGGEGGGGGDGGGGGFEEFFFGGGGDGGGGGGGGGGGECCG@EFDGGGGGGCEGFGGGDE8=EGGGGGGGG:EEGGEGGGCEGEGGCCGEGGGGGE5CFFFGGGGGGGG5D<E)3<ECDC3?DDEGGG
@M03364:396:000000000-C9LGT:1:1101:15775:5334 1:N:0:10
ACTCCTACGGGAGGCAGCAGTAGGGAATCTTCCACAATGGACGCAAGTCTGATGGAGCAACGCCGCGTGAGTGAAGAAGGTTTTCGGATCGTAAAGCTCTGTTGTTGGTGAAGAAGGATAGAGGTAGTAACTGGCCTTTATTTGACGGTAATCAACCAGAAAGTCACGGCTAACTACGTGCCAGCAGCCGCGGTAATACGTAGGTGGCAAGCGTTGTCCGGATTTATTGGGCGTAAAGCGAGCGCAGGCGGAAAAATAAGTCTAATGTGAAAGCCCTCGGCTTAACCGAGGAAC
+
GGGGGGGGGGGGGGGGGGGGGGGGGGGGGGGGGGGGGGGGGGGGGGGGGGGGGGGGGGGGGGGGGGGGGGGGGGGGGGGGFGGGGGGGGGGGGGGGGGGGGGGGGGGFGFGGGGGGGGGFG?C,,CFG5,9C?EGGGFGGGFGGGGGGGGGGGGGGGGGGFGGGGGGGGGGGGGGGGGGGGGGGGGGGGGGGGGGGGFGGGGGGGGGGGGGGGGGGGGGGGGG5FFGGGGGGGGGGGGGGGGGGGGGGGGGGGCF=5CGGCG79:FGGGGGGGGGGGGG:BFCGGGGFGEDGF7
@M03364:396:000000000-C9LGT:1:1101:19635:5345 1:N:0:10
ACTCCTACGGGAGGCAGCAGTGGGGAATCTTGCGCAATGGGGGCAACCCTGACGCAGCGACGCCGCGTGCGGGACGAAGGCCTTCGGGTCGTAAACCGCTTTCAGCAGGGACGAGGCCGCGTGGTGACGTTACCTGCAGAAGAAGCCCCGGCTAAATACGTGCCAGCAGCCGCGGTAATACGTATGGGGCGAGCGTTATCCGGATTCATTGGGCGTAAAGCGCGCGTAGGCGGCCCGTTAGGTCGGAGGTAAAAGCCCGGGGCTCAACCCCGGCGAGCCTCCGATACCGGCGGG
+
GGGGGGGGGGGGGGGGGGGGGGGGGGGGGGGGGGGGGGGGGGGGGGGGGGGGGGGGGGGGGGGGGGGGGGGGGGGGGGGGGGGGGGGGGGGGGGGGGGGGGGGGGGGCFGGGGC:FGGFGF*=<<CFG=*63<@E:FGGGGGGCGGGGGGGGEDGGFFGGGGGGGGGGGFGGGGGGGGGGGGG?FGGGGGGGGGGGGGGGGGGEGGGGGGGGGGEGG>CGGGGGGGGGGGGGGEGEEEGGGGGGGGGGGGFFGGGGGGGGEGGGGGFDGGGGGGGDGDGC@FG<GGGFGDEDD7
@M03364:396:000000000-C9LGT:1:1101:9863:5348 1:N:0:10
ACTCCTACGGGAGGCAGCAGTAGGGAATCTTCCACAATGGACGCAAGTCTGATGGAGCAACGCCGCGTGAGTGAAGAAGGTTTTCGGATCGTAAAGCTCTGTTGTTGGTGAAGAAGGTTACGGTACGGGACTAGCCTTTATTTGACGGTAATCAACCAGAAGGTCACGGCTAACTACGTGCCAGCAGCCGCGGTAATACGTAGGTGGCAAGCGTTGTCCGGATTTATTGGGCGTAACGCGAGCGCAGGCGGAGAAATAAGTCTAATGTGAAAGCCCTCGGCTGAACCGAGGAAC
+
GGGGGGGGGGGGGGGGGGGGG9FGGGGGGGGEGFGGGGGG@FGCFGGAEFGGAFCFGG@FFGGGGGGGGGEGGGFGGGGGGDGG9FGGGGGGGGGC9<FGGFD?A4B<8B?,CF,9,4,:,-8:++4+++8,,::3,,:,,=,C3,38B@=@,,7DFGGFF,><,:3FCF36FFGG:FFF<<FGFCF:B:14:FF7BF9CCEFE7CEFCFG*;*:11B+***28<+<@:6EC*:8:*;8?EEDG5=8CGEGC***2:+A73+02<:ECC>7:7E659C59@F*16>78).5)97
@M03364:396:000000000-C9LGT:1:1101:11105:5353 1:N:0:10
ACTCCTACGGGAGGCAGCAGTAGGGAATTTTCGGCAATGGGGGGAACCCTGACCGAGCAACGCCGCGTGAGTGAAGAAGGTCTTCGGATTGTAAAGCTCTGTTGTAAGGGAAGAACGTCAGGCCGAAGCTGCGTGAGTGACGGTACCTTACCAGAAAGCCACGGCTAACTACGTGCCAGCAGCCGCGGTAATACGTAGGTGGCGAGCGTTATCCGGAATTATTGGGCGTAAAGGGTGCGTAGGCGGCTGATTAAGTTCGTGGTTAAAGCGTGGGGCTCAACCCCATAAAGCCAC
+
GGGGGGGGGGGGGGGGGGGGGGGGGGGGGGGGGGGGGGGGGGGGGGGGGGGGGGGGGGGGGGGGGGGGGGGGGGGGGGGGGGGGGGGGGGGGGGGGGGGGGGGGGGGGGGGGGGGGGGG7FFF*==FC4,7:<=C1=FGGGFGGGFGFGGGG:EFGGGGGGGGGGGGGGGGGGGGGGGGGGGGGGGGGGGGGGGGGGGGGGGGG>EGGGEGGGFGGEEFGGGGGGGCC?EGGGGGGGGG=CEGFGGGEGFFCGGGGF+:>FCDCFFGGGGEDGGGDDF?6@@EGGCGFGFFGGG
@M03364:396:000000000-C9LGT:1:1101:24218:5371 1:N:0:10
ACTCCTACGGGAGGCAGCAGTAGGGAATCTTCCACAATGGACGCAAGTCTGATGGAGCAACGCCGCGTGAGTGAAGAAGGTTTTCGGATCGTAAAGCTCTGTTGTTGGTGAAGAAGGATAGGGTAAGTACCTGGCCTTTATTTGACGGTAATCAACCAGAAAGTCACGGCTAACTACGTGCCAGCAGCCGCGGTAATACGTAGGTGGCAAGCGTTGTCCGGATTTATTGGGCGTAAAGCGAGCGCAGGCGGAAAAATAAGTCTAATGTGAAAGCCCTCGGCTTAACCGAGGAAC
+
GFGGGGGGGGGFGGGGGGGGGGGGGGGGGGGGGGGGGGGGGGGGGGGGGGGGGGGGGGGGGGGGGGGFGGGGGGGGGGGGCFFFGFGF7FFFGGGFFGGGGFFGG8FGFFGGGGEE,,:F==BB,4CF559A,,38>A<BAC,C?<B@7FGE=FCFGGGGGFGAFGGGG:@FGGGFFGGGGGGGGGGGGGGGGFDFGCGGFFGGFFGGGFGGG:FGEFGEGG<C,>FCFFGGGGGGDCGG5EGDGGGGGGG5*>*:<0?CCGGGCFFGFD7CCGGGG<ECEF59:>FB37BD7<
@M03364:396:000000000-C9LGT:1:1101:19342:5381 1:N:0:10
ACTCCTACGGGAGGCAGCAGTAGGGAATCTTCCACAATGGACGCAAGTCTGATGGAGCAACGCCGCGTGAGTGAAGAAGGTTTTCGGATCGTAAAGCTCTGTTGTTGGTGAAGAAGGATGTGAGTAGTAACTGGCTCATATTTGACGGTAATCAACCAGAAAGTCACGGCTAACTACGTGCCAGCAGCCGCGGTAATACGTAGGTGGCAAGCGTTGTCCGGATTTATTGGGCGTAAAGCGAGCGCAGGCGGAATGATAAGTCTGATGTGAAAGCCCACGGCTCAACCGTGGAAC
+
GGGGGGGGGGGGGGGGGGGGGGGGGGGGGGGGGGGGGGGGGGGGGGGGGGGGGGGGGGGGGGGGGGGGGGGGGGGGGGGGFGGGGGGGGGGGGGGGGGGGGGGGGGGFGGGGGFGGFGGGG9<,8CFGB,CFEFGEFGGGGGGGGGGGGGGGGGGGGGGGGGGGGGGGGGGEGGGGGGGGGGGGGGGGGGGGGGGGGGGGGGGGGGGGGGGFGGGGGGGGGEGGGGGGGGGGGGGGGGGGGGGGGGGGGGGEGGGGGGGGGGGGGGGGGGGGGGGGGGGGFFGGGGG@CFFGGF
@M03364:396:000000000-C9LGT:1:1101:13063:5393 1:N:0:10
ACTCCTACGGGAGGCAGCAGTGGGGAATCTTGCGCAATGGGCGGAAGCCTGACGCAGCGACGCCGCGTGCGGGAGGAAGGCCCTCGGGTCGTAAACCGCTTTCAGCAGGGACGAGGCCGCACGGTGACGATACCTGCAGAAGAAGCCCCGGCTAACTACGTGCCAGCAGCCGCGGTAATACGTAGGGGGCGAGCGTTATCCGGATTCATTGGGCGTAAAGCGCTCGTAGGCGGCCTGCTAGGTCGGGAGTCAAATGCGGGGGCCCAACCCCCGGCCGCTCCCGATACCGGCGGG
+
GGGGGGGGGGGGGGGGGGGGGGGGGGGGGGGGGGGGGGGGGGGGGGGGGGGGGGGGGGGGGGGGGGGGGGGGGGGGGGGGGGGGGGGGGGGGGGGGGGGGGGGFGGGGGGGGGGGGGGFEC*=*18CFF*=+4<F?FGGCDFGFGGCFGGGGGGFGGGGGGGGGGGGGG>GGGGGGGGGGGF<9CGGGGEGDGGGDGEGGGGGEGGGDFFGGGGGGEGGGFEEGGGGDGGFGGGGGGGGGGGGGGGEGGEGGGFGGGGGGGGGGGGGGCDGGGGGGGGEGFFG<CCDFGFFGGD
@M03364:396:000000000-C9LGT:1:1101:11916:5402 1:N:0:10
ACTCCTACGGGAGGCAGCAGTGGGGAATATTGCACAATGGGCGCAAGCCTGATGCAGCGACGCCGCGTGCGGGATGGAGGCCTTCGGGTTGTAAACCGCTTTTGTTCAAGGGCAAGGCACGGTTTCGGCAGTGTCGAGTGGATTGTTCGAATAAGCACCGGCTAACTACGTGCCAGCAGCCGCGGTAATACGTAGGGTGCAAGCGTTATCCGGATTTATTGGGCGTAAAGGGCTCGTAGGCGGTTCGTCGCGTCCGGTGTGAAAGTCCATCGCTTAACGGTGGATCCGCGCCGG
+
GGGGGGGGGGGGGGGGGGGGGGGGGGGGGGGGGGGGGGGGGGGGGGGGGGGGGGGGGGGGGGGGGGGGGGGGGGGGGGGGGGGGGGGGGGGGGGGGGGGGGGGGGGGFGGGGGGGG@CGGCCFGCFFGF+@8,<,@FFCFG9BFGGGGGGGGCFGGGGGGGGGGGGGGGGGGFFGGGGGGGGGGGEGGGCFGGGGGGGGGGGGGGGGGGGGGGGGDGGGGGGFGGEEGGGGGGGFECCGGGGGGGGGGGGGGG5CEGGGEGCCGGGGGGGGGGFGDGGEDEFGGGFGFGFFGGG
@M03364:396:000000000-C9LGT:1:1101:8224:5407 1:N:0:10
ACTCCTACGGGAGGCAGCAGTGGGGAATATTGCACAATGGGCGCAAGCCTGATGCAGCGACGCCGCGTGCGGGATGGAGGCCTTCGGGTTGTAAACCGCTTTTGTTTGGGAGCAAGCCCTTCGAAGTGAGTGTACCTTTCGAATAAGCACCGGCTAACTACGTGCCAGCAGCCGCGGTAATACGTAGGGTGCGAGCGTTATCCGGATTTATTGGGCGTAAAGGGCTCGTAGGCGGTTCGTCGCGTCCGGTGTGAAAGTCCATCGCCTAACGGTGGATCTGCGCCGGGTACGGGC
+
GGGGGGGGGGGGGGGGGGGGGGGGGGGGGGGGGGGGGGGGGGGGGGGGGGGGGGGGGGGGGGGGGGGGGGGGGGDGGGGGGGGGGGGGGGGGGGGGGGGGDDFDGGGFGGGGGFGGCFF,@-B+,8DF,,8,<<=C@FGCGGGFFC9CGGG77F7FGFGFFGFFGGGGG,CCGGD7FGFGGFFFBFGGGGGDG5?>EEGGGG?EEGGG?FGFFGGGGGGGGGGGGGGGGGGGGGG:EGEEEEGGEEGGGEE=GCFGGFGFGFC5EDDGGDGGGCEFF4:C=>E37CDE7@ED3)
@M03364:396:000000000-C9LGT:1:1101:5959:5426 1:N:0:10
ACTCCTACGGGAGGCAGCAGTGGGGGATATTGCACAATGGAGGAAACTCTGATGCAGCAACGCCGCGTGAAGGAGGAAGGCCTTCGGGTCGTAAACTTCTGTCCTCAGGGAAGAAAAAAATGACGGTACCTGAGGAGGAAGCCCCGGCTAACTACGTGCCAGCAGCCGCGGTAACACGTAGGGGGCGAGCGTTATCCGGAATTACTGGGCGTAAAGAGTGCGTAGGTGGCTGAGCAAGCGCGGGGAGCAAACAGGATTAGATACCCGGGTAGTCC
+
GGGGGGGGGGGGGGGGGGGGGGGGGEFGGGGGGGGGGGGGGGGGGGGGGGGGGGGGGGGGGGGGGGGGGGGGGGGGGGGG@FGGGGGGGGGGGGGGGGGGGGGGGGGGGGGGGGFGFGGDGDFFB@FG88@CBFGGFGGGGGGGGGGGGGGGGGGGGGGGGGGGGGGGGCEGGEGGGGGGGGGGGGGGGGGGGGGGGGGGGGGGGGGGGGGGGGGGGGGGGGCGGGFGGGGGGGGGGGGGGGGGGGGGGGGGGFGGGGGGGGGGGGGGGGGGFGF
@M03364:396:000000000-C9LGT:1:1101:7984:5436 1:N:0:10
ACTCCTACGGGAGGCAGCAGTGGGGAATCTTGCACAATGGGCGGAAGCCTGATGCAGCGACGCCGCGTGCGGGACGAAGGCCTTCGGGCTGTAAACCGCTTTCAGCAGGGACGAGGCGAAAGTTACGGTGCCTGCAGAAGAAGCCCCGGCTAACTACGTGCCAGCAGCCGCGGTAATACGTAGGGGGCAAGCGTTATCCGGATTTACTGGGTGTAAAGGGAGCGTAGACGGCGTGGCAAGTCTGATGTGAAACTCCGGGGCTTAACCCCGGACTTGCATTGGAAACTGTCAGGC
+
GGGGGGGGGGGGGGGGGGGGGGGGGGGGGCGGGGGGGGGGFGGGEGGGGGGGG9FGGGGGCFEE@EGG@@:FGGGGGGGGGGGGGGDGGGGGGGGGGGGGGGCFGGGFFCFGEFFGGCF*C>F,,8>B8*48<?F?CF8FCGGFG@EFEGGG8FFGGGGGGFGGGGGGG8?CCEGDGFGFEFGGGGGGGDGGGEGEGFCEE5CGGFGGGFFCEEFGGGFECGGGGEEEGGGGDGGECCEFFGGGFCGEG7?CFGGGGGGGDEFFF:C*9DCDGGGG77<:*;+0:DGFD?FGF:
@M03364:396:000000000-C9LGT:1:1101:25661:5457 1:N:0:10
ACTCCTACGGGAGGCAGCAGTAGGGAATCTTCCACAATGGACGCAAGTCTGATGGAGCAACGCCGCGTGAGTGAAGAAGGTTTTCGGATCGTAAAGCTCTGTTGTTGGTGAAGAAGGATAGAGGTAGTTCCTGACCTTTATTTGACGGTAATCAACCAGAAAGTCACGGCTAACTACGTGCCAGCAGCCGCGGTAATACGTAGGTGGCAAGCGTTGTCCGGATTTATTGGGCGTAAAGCGAGCGCAGGCGGAAAAATAAGTCTAATGTGAAAGCCCTCGGCTTAACCGAGGAAC
+
GGGGGGGGGGGGGGGGGGGGGGGGGGGGGGGGGGGGGGGGGGGGGGGGGGGGGGGGGGGGGGGGGGGGGGGGGGGGGGGGGGGGGGGGGGGGGGGGGGGGGGGABFF8BFGGGGGGF8?E,-:8:CFG,59C:,B<CDGGCFGGGGEFGGGGGGGGGGGGGGGGGGGGG:BGGGGGGGGGGGGGGGGGGGGGGEGGGGGGGGFGGGGGGGGGGGGGGGGGGGGGGGGGGGGGGGGGGGGGGGGGGGGGCGGG8EGFGGGG9C>CFGGGGGGFCGFGGGGGFFGGGGGFGFFG59
@M03364:396:000000000-C9LGT:1:1101:6422:5479 1:N:0:10
ACTCCTACGGGAGGCAGCAGTGGGGAATATTGCACAATGGGCGCAAGCCTGATGCAGCGACGCCGCGTGCGGGATGGAGGCCTTCGGGTTGTAAACCGCTTTTGTTTGGGAGCAAGCCCTTCGGGGTGCTTTTACTTTTCGAATAATCACCGGCTAACTACGTGCCAGCTGCCGCGGTAATACGTAGGGTGCGAGCGTTATCCGGAATTACTGGGCGTAAAGAGTGCGTAGGTGGCTGAGCAAGCGCGGGGTTTAATTTCACGGCCCAACCGTGAACCGCCCTGCGAGCTGTTT
+
GGFCFFGGGEGGGGGEGGGGGGGFGGG<E<FCFFGGGGADGGGGGGGGDGGGG9FGFGGGGGEEFBFG7FBCGGGGGGG7=F,EFFGGFGGGAFGGGGG+FGG,FGG8CFG7F<,B++B,6-:+5@F@3,@@@,@,,@@@F:,<*,,78?:**5=C@8>AFGFCG7,@E,+54FEGDGGGGFE*FCCF*;EEGGGGGCEGFFGGGG5@::CFGGGGEEEDG?9=+<9CEGG5EEGGG=FGGGFGGGG=888::ECFFF+<<:*55):DGGGG7*>9F7*77>E:CD))/86FF*
@M03364:396:000000000-C9LGT:1:1101:17802:5504 1:N:0:10
ACTCCTACGGGAGGCAGCAGTGGGGGATATTGCACAATGGAGGAAACTCTGATGCAGCAACGCCGCGTGAAGGAGGAAGGCCTTCGGGTCGTAAACTTCTGTCCTCAGGGAAGAAAAAAATGACGGTACCTTAGGAGGAAGCCCCGGCTAACTACGTGCCAGCAGCCGCGGTAACACGTAGGGGGCGAGCGTTATCCGGATTCATTGGGCGTAAAGCGCGCGTAGGCGGCCCGTTAGGTCGGAGGTAAAAGCCCGGGGCTCAACCCCGGCGAGCCTCCGATACCGGCGGGCTCG
+
GGGGGGGGGGGGGGGGGGGGGGGGGGGGGGGGGGGGGGGGGGGGGGGGGGGGGGGGGGGGGGGGGGGGGGGGGGGGGGGGGGGGGGGGGGGGGGGGGGGGGGGGGFGFGGGGGGGC=FGB8CFGEFGG:,,,,3>8@FG@C,@FFEGGGGCGDGGGGGGGGGGFGCGFGFGGGGGGGFFGGGGGGGGGGGGGGGGFGGGEGGGGFGGGGGGGGGGGFGGGGGEEGGFGGGGGECGGGGGGGGEEGGGGECFGGEEEGGG5:<>6CDGGDDECDGGGGGG)75:CDGGFGFD97<
@M03364:396:000000000-C9LGT:1:1101:14883:5507 1:N:0:10
ACTCCTACGGGAGGCAGCAGTGGGGGATATTGCACAATGGAGGAAACTCTGATGCAGCAACGCCGCGTGAAGGAGGAAGGCCTTCGGGTCGTAAACTTCTGTCCTCAGGGAAGAAACAAATGACGGTACCTGCGGAGGAAGCCCCGGCTAACTACGTGCCAGCAGCCGCGGTAACACGTAGGGGGCGAGCGTTATCCGGAATTACTGGGCGTAAAGAGTGCGTAGGTGGCTGAGCAAGCGCGGGGTTTAATTTCACGGCCCAACCGTGAACCGCCCTGCGAACTATTCAGCTTG
+
GGGGGGGGGGGGGGGGGGGGGGGGGGGGGGGGGGGGGGGGGGGGGGGGGGGGGGGGGGGGGGGGGGGGGGGGGGGGGGGGGGGGGGGGGGGGGGGGGGGGGGGGGGGGGGGGGGEFGGGEG<FF+@FG8:9:,@FE@FEGFGGGGGDFGGGGGGGGF>FGGGGGGGGGGF>G7FGGGGFFFGGGGGGGGGGGGGGGGGGGGGG?FGGGGGGEGGCGCFFGGGEEEGGGGGFE5CFFGGGGGGGGGEEGFGFFGGGGFGGG5AFGGDEGGGGGGGGGGGGGF>EFGGGFGF@GC4
@M03364:396:000000000-C9LGT:1:1101:18179:5520 1:N:0:10
ACTCCTACGGGAGGCAGCAGTGGGGGATATTGCGCAATGGGGGCAACCCTGACGCAGCGACGCCGCGTGCGGGACGAAGGCCTTCGGGTCGTAAACCGCTTTCAGCAGGGACGAGGCCGCTACGTTGACGGTACCTGCAGAAGAAGCCCCGGCTAAATACGTGCCAGCAGCCGCGGTAATACGTAGGGAGCAAGCGTTATCCGGATTTACTGGGTGTAAAGGGTGCGCAGGCGGCCAAGCAAGTCAGAAGTGAAATTCCGAGGCTCAACTTCGGAGCTGCTTTTGAAACTGCTG
+
GGGGGGGGGGGGGGGGGGGGGGGGGGGGGGGGGGGGGGGGGGGGGGGGGGGGGGGGGGGGGGGGGGGGGGGGGGGGGGGGGGGGGGGGGGGGGGGGGGGGGGGCFFFFGGGGGFGGDGGGG7<183@:,8==<BCCAEBFGCGFGCFGGGGGGGGGGGFFFGGGGGGGG,ACEGGGGGGGCEG@FGGGFEGGGGGGGGGGGGGGGGGGGFGGGGFGGGGFEGEFE8CEGGGGGGGGGFGGGDGFEGGGGG<EGGGGFCCF>ECE=7EFGGGGGGEDGFEGFFG=FDGFCFFFF*
@M03364:396:000000000-C9LGT:1:1101:12628:5538 1:N:0:10
ACTCCTACGGGAGGCAGCAGTGGGGAATATTGCACAATGGGGGGAACCCTGATGCAGCGACGCCGCGTGCGGGATGGAGGCCTTCGGGTCGTGAACCGCTTTTGATTGGGAGCAAGCGTGAATGCGTGTTCCTTTCGAATAAGCAACGGCTAACTACGTGCCAGCAGCCTCGGTAATACGTAGGGTGCAAGCGTTGTCCGGAATCATTGGGCGTAAAGGGCTCGTAGGCGGTTCGTCGCGTCCGGTGTGAAAGTCCATCGCCTAACGGTGGATCTGCGCCGGGTAAGGGCGGGG
+
GGGGGGGGGGGGGGGGGGGGGGGGGFEGGGGGGGGGGGGGGGGGGGGGGGGGGGGGGGGGGGGGGGGGGGGGGDEGGGGGGGGGGGGGGGGGGGGGGGGG7CECG9FGGFFFCGGG@FCFC>CC:CFGG8CFF,0:C8FFGGGGGDFCE85C8FFFFCFG;FGGGFDGG,8?C8:8:<CF++AEEFGGFEG*?/*:?CGGGCCGEAF?EFFCEGG8GGGDEGFEG5C:@EEGGEEGG=>C?*:CECEEG7FF7+<:C99:***/<D5C9CEG4+3>*97<@>E<D67<F);<<)
@M03364:396:000000000-C9LGT:1:1101:19080:5548 1:N:0:10
ACTCCTACGGGAGGCAGCAGTGGGGAATATTGCACAATGGGCGAAAGCCTGATGCAGCAACGCCGCGTGAGTGATGAAGGCCTTCGGGTCGTAAAACTCTGTCCTCAAGGAAGATAATGACGGTACTTGCGGAGGAAGCCCCGGCTAACTACGTGCCAGCAGCCGCGGTAATACGTAGGGGGCTAGCGTTATCCGGATTTACTGGGCGTAAAGGGTGCGTAGGTGGTCTCTTAAGTCAGGAGTGAAAGGCTACGGCTTAACCGTAGTAAGCTCTTGAAACTGGGAGACTTGAGT
+
GGGGGGGGGGGGGGGGGGGGGGGGGGGGGGGGGGGGGGGGGGGGGGGGGGGGGGGGGGGGGGGGGGGGGGGGGGGGGGGGGGGGGGGGGGGGGGGGGGGGGGGGGGGGGGGGGGGGFGGFCFF?:BFF8,833+@FFGGGGGGGGGGGGGGGGGGGGGGGGGGGGGGGG*=FFFFGFGGGGGGGGFFGFCGGGGGGGGGGGGGGGGGGGGGFCCGGGEEGGGGGGGGGGGGGGFGGGGGGFGGGGG?FFGGGGGGGGCFFFGDCFDGGGGGGCGGGCGFGFFFGGGDFG*97F0
@M03364:396:000000000-C9LGT:1:1101:5179:5569 1:N:0:10
ACTCCTACGGGAGGCAGCAGTGGGGAATCTTGCGCAATGGGGGCAACCCTGACGCAGCGACGCCGCGTGCGGGACGAAGGCCTTCGGGTCGTAAACCGCTTTCAGCAGGGACGAGGCCGCGAGTTGACGATACCTGCAGAAGAAGCCCCGGCTAAATACGTGCCAGCAGCCGCGGTAATACGTATGGGGCGAGCGTTATCCGGATTCATTGGGCGTAAAGCGCGCGTAGGCGGCCCGTTAGGTCGGAGGTAAAAGCCCGGGGCTCAACCCCGGCGAGCCTCCGATACCGGCGGG
+
GGGGGGGGGGGGGGGGGGGGGGGGGGGGGGGGGGGGGGGGGGGGGGGGGGGGGGGGGGGGGGGGGGGGGGGGGGGGGGGGGGGGGGGGGGGGGGGGGGGGGGGGGGGGGGGGGGGGGGED7*4118CF1*6+*?F:C@FGDGGGEGFGGG<C:EGGGGGGGGGGGGGGGEGGGGGGGGFFCF<CFGFFEGGGGGGGGGGGGGGGGGGGGGGGGGGGGGGGGGGGGGEEEGGGGGCGGGCGGGGGDEGDEGGGFFEGCFEGGGGGGGGDGGGDCEEGGGGC>FGGDCG@DBE3CD
@M03364:396:000000000-C9LGT:1:1101:18825:5587 1:N:0:10
ACTCCTACGGGAGGCAGCAGTAGGGAATTTTCGTCAATGGGCGCAAGCCTGAACGAGCAATGCCGCGTGGGTGAAGACGGTCTTCGGATTGTAAAGCCCTGTTGCCGGGGACAAAGGACAGCCCGAATGTAAAGCTGACTGTTTGATGGTACCCGGCCAGAAAGCCACGGCTAACTACGTGCCAGCAGCCGCGGTAATACGTAGGTGGCAAGCGTTATCCGGAATTATTGGGCGTAAAGGGTGCGTAGGCGGCTGATTAAGTTCGTGGTTAAAGCGTGGGGCTCAACCCCATA
+
GGGGGGGGGGGGGGGGGGGGGGGGGGGGGGGGGGGGGGGGGGGGGGGGGGGGGGGGGGGGGGGGGGGGGGGGGGGGGGGGGGGGGGGGGGGGGGGGGGGGGGGGGGGGGGGGGGFEB,>,A=A++8CF:<9,,<>D@@ACEEGF@,@EGGDGFGEGGGGGGGFGGGGGG**>CGGGGGGGGGGGGGGGGGGGGGEGGGGGFGGGGGGGFGGGGGGGGGGGGE?EGGFGGGGGGGCEEFGGEFGGGGEGGGGGGEG=>ECFGF:<CDGGGGGGFGGGDGGGFD*CDDGFGFED4
@M03364:396:000000000-C9LGT:1:1101:10672:5615 1:N:0:10
ACTCCTACGGGAGGCAGCAGTGGGGGATATTGCACAATGGAGGAAACTCTGATGCAGCAACGCCGCGTGAAGGAGGAAGGCCTTCGGGTCGTAAACTTCTGTCCTCAAGGAAGAAAAAAATTACAGTATTTGAGGAGGAAGCCCCGGCTAACTACGTGCCAGCAGCCGCGGTAACACGTAGGGGGCGAGCGTTATCCGGAATTACTGGGCGTAAAGAGTGCGTAGGTGGCTGAGCAAGCGCGGGGTTTAATTTCACGGCCCAACCGTGAACCGCCCTGCGAACTGTTCAGCTTG
+
GGGGGGGGGGGGGGGGGGGGGGGGGGGGGGGFGGGGGGGGGGGGGGGGGGFGGGGGGGGGGGGGGGGGGGGGGGGGGGGGGGGGGGGGGGGGGGGGGGGGGGG8FFG,EFGGGGC8,EFDG-E95CFE,,8,,+,,@:FFFD<FFGCFGGCFGGGGGGGGFF7DFGFGD*8<FFE9<F@FGGGGG*=CCEC:C?FFGGGGEGGCFFFGGFC:EGGGEGFGFGEEGGGGGGGGGGGGGGGGGGGGGGGGGFDFGFCFGGGG>CFEGGEGFF73CGCCDG=DBDGGGGGFG@FFGF
@M03364:396:000000000-C9LGT:1:1101:26467:5617 1:N:0:10
ACTCCTACGGGAGGCAGCAGTAGGGAATTTTCGGCAATGGGGGGAACCCTGACCGAGCAACGCCGCGTGAGTGAAGAAGGTCTTCGGATTGTAAAGCTCTGTTGTAAGGGAAGAACGTCAGGCGGAGGATGCCTGAGTGACGGTACCTTACCAGAAAGCCACGGCTAACTACGTGCCAGCAGCCGCGGTAATACGTAGGTGGCGAGCGTTATCCGGAATTATTGGGCGTAAAGGGTGCGTAGGCGGCTGATTAAGTTCGTGGTTAAAGCGTGGGGCTCAACCCCATAAAGCCAC
+
GGGGGGGGGGGGGGGGGGGGGGGGGGGGGGGGGGGGGGGGGGGGGGGGGGGGGGGGGGGGGGGGGGGGGGGGGGGGGGGGGGGGGGGGGGGGGGGGGGGGGGGGGGGGGGGGGGGFC<F7:-<*4=FG+,?,,<?,<FFC:FGGFGGFFGFF?CCFGGGGGGEEGCEGG7CFGGGGGGGGGGGGGGGGCEGGGGGGGGEFGGGGGGDGGGGGGGGGEEGFGGGGGGGGCGDGGGGGGGGEGGGGGGGDE@CFFFGGGGGGGGGGGGGGGGGGGGGGGGGGFFGGGGGFFFFC<4
@M03364:396:000000000-C9LGT:1:1101:11802:5632 1:N:0:10
ACTCCTACGGGAGGCAGCAGTAGGGAATCTTCCACAATGGACGCAAGTCTGATGGAGCAACGCCGCGTGAGTGAAGAAGGTTTTCGGATCGTAAAGCTCTGTTGTTGGTGAAGAAGGATCGAGGTAGTACCTGGCCTTTATTTGACGGTAATCAACCAGAAAGTCACGGCTAACTACGTGCCAGCAGCCGCGGTAATACGGAGGTGGCAAGCGTTGTCCGGATTTATTGGGCGTAAAGCGAGCGCAGGCGGAAAAATAAGGCTAATGTGAAAGCCCTCGGCTTAACCGAGGAAC
+
GGGGGGFGGGGCEECBCEFGGEFFGGGGGGGEFGGGEEFGFGECFGGCFFFGGGGGGF<FFFC@FFFFEECEFGGG?CFECEEEFEGGG=FEFFGCF,B??FGGAFC,8B<<,FFEFG<,4-:+45AE5,7<B,,,8BBD,AAAAACCCFFD@<<>:3:33@F=<@,3@@ECGF9FDFC7>3FE@D<,,><:FFCEFGCF*=FEGG7+=7:*=<CCC9+BC*?*0<@E?F>FGG88/<0:ACC:8*:**?C*?58>49CF+8>CF7+2:>+*:2*9*9:7@5*>CC:>D>:57*
@M03364:396:000000000-C9LGT:1:1101:5898:5650 1:N:0:10
ACTCCTACGGGAGGCAGCAGTGGGGAATATTGCACAATGGGGGGAACCCTGATGCAGCGACGCCGCGTGCGGGATGGAGGCCTTCGGGTCGTGAACCGCTTTTGATTGGGAGCAAGCGTGAGTGGGTGAACCTTTCGAATAAGCACCGGCTAACTACGTGCCAGCAGCCGCGGTAATACGTAGGGTGCAAGCGTTGTCCGGAATCATTGGGCGTAAAGGGCTCGTAGGCGGTTCGTCGCGTCCGGTGTGAAAGCCCATCGCTTAACGGGGGGTCTGCGCCGGGTACGGGCGGGC
+
GGGGGGGGGGGGGGGGGGGGGGGGGGGGGGGGGGGGGGGGGDGGGGGGGGGGGGGGGGGGGGGGGGGGGGGGGGGGGGGGGGGGGGGGGGEGGGGG@CFGGGGE<FCGGGGEEGGG+C1C*-88*8FC+87<2<C<AFGGG,<CFG+:CEEG<FGGGCCC>@9CG?CFG:CEGCEGGGCECGGGGFGGFFEFG8?EE?CE8CE>FGG9<EGGGEGD8C9EE8/::EFEFEC:CCECGGGE8/:CECG5C?C?FGFC<6CEE59=+:A)*9?C75*2*15<>EG7/*9B<)79C)
@M03364:396:000000000-C9LGT:1:1101:24976:5676 1:N:0:10
ACTCCTACGGGAGGCAGCAGTGGGGAATATTGCACAATGGGGGAAACCCTGATGCAGCAACGCCGCGTGAGTGATGACGGCCTTCGGGTTGTAAAGCTCTGTCTTCAGGGACGATAATGACTGTGCCTGTGGTGAAAGCCACGGGTCACTACGTGCCAGCAGCCGCGGTGATACGTAGGTGGCAAGCGTTATCCGGAATGATTGGGCGTAAAGCGTCTGTAGGTGGCTTTTTAAGTCCGCCGTCAAATCCCAGGGCTCAACCCTGGACAGGCGGTGGAAACTACCAAGCTGG
+
GGGGGGGGGGGGGGGGGGGGGGGGGGGGGGGGGGGGGGGGGGGGGGGGGGGFGGGGGGGGGGGGGGGGGGGGGGGGGGGGGGGGGGGGGFEGGGGGGGGGGGG,EE<,BFFGGG74+@E?,-C:,BFC,5A,,+,,8B<>=FFF+8+8@FAFGGGGGDGG?FCEGGGEG*8<FGGGFGGGGG<FCFFGGGC:FGGEGF:F9FEFFGFFGGGGFCEECECEGGGC?FCFGGG?>FFFFEGGEG5CE=CEFGCFGGGE<FEG8EG6EG6*>DGFDE7<35?C?FFCCG455?FG
@M03364:396:000000000-C9LGT:1:1101:15818:5700 1:N:0:10
ACTCCTCGGGAGGCAGCAGTGGGGAATATTGCACAATGGGCGCAAGCCTGATGCAGCAACGCCGCGTGAAGGAGGAAGGCCTTCGGGTCGTAAACTTCTGTCCAAAGGGAAGAAGAATGACGGTACCTTTGGAGGAAGCCCCGGCTAACTACGTGCCAGCAGCCGCGGTAATACGTAGGGGGCGAGCGTTATCCGGATTCATTGGGCGTAAAGCGCGCGCAGGCGGCCTGCCAAGCGGGATCTCCAATCCGAGGGCCCAACCCCCGGCCGGATCCCGAACTGGCTGGCTCGAGT
+
GGGGGGGGGGGGGGGGGGGFGGGGGGGGGGGGGGGGGGGGGGGGGGGGGGGGGGGGGGGGGGGGGGGGFGGGGGGFGGGGGGGGGGGGGGGGGGGGGGGGGGGGGFF=FFGGGGGGFGGFFCCB+BFGCCC3,BFFFGGEGGGGGGEGGGGGGGGGGGGGGGGGGGGGG*=FGGGFGGGGGGGGGGGGGG>FGGEEGDGGGGGGGGGGGDGGGGGDGGGGGGGGGGEGGGFGGGGGGGGEEGGGGGGGGGGGGGGGGGGGGGGGGGGGGGGGGGGGGCEDFFGGFGGDCFB3D*
@M03364:396:000000000-C9LGT:1:1101:24251:5705 1:N:0:10
ACTCCTACGGGAGGCAGCAGTGGGGGATATTGCACAATGGGGGAAACCCTGATGCAGCGACGCCGCGGGAGTGAAGAAGTATTTCGGTATGTAAAGCTCTATCAGCAGGAAAGATAGTGACTGTACCTATCTCAGAAGCACCGGCTAAATACGTGCCAGCAGCCGCGGTCATACGTAGGGGGCAAGCGTTATCCGGATTTACTGGGTGTAAAGGGAGCGTAGACGGATTGGCAAGTCAGATGTGAAAGGCGGGGGCTTAACCCCTGGATTGCATTTGAAACTGCGGATCTTG
+
GFGGGGGGGGGGGGGGGGGGGGGGGGGGGGGGGGGGGGGGGGDGGGGGGFGFGGGGGGGGGGGGGGG+CFG@FFDFGGGGGGGGFGGGGGGGGGFGFGGGGGGFF@FFGGGGGGCG8CF=,<:83CFF,,83,3:=CFGFA<FC:CFCFGGGFFGG>FGGEGCFFGGGE11@FGGGGGGGGGGGFGGGFBFEFGGGGGGGGGGGGGGGEGGGFFEGEGGEGGEGGG;=EEGGGCGCGFGGFFGF9CEGGGGGGGGGD8EDFECEDGGGGGFGGFGGGDCC?FGCDCC:DFFG
@M03364:396:000000000-C9LGT:1:1101:14816:5715 1:N:0:10
ACTCCTACGGGAGGCAGCAGTAGGGAATCTTCCACAATGGACGCAAGTCTGATGGAGCAACGCCGCGTGAGTGAAGAAGGTTTTCGGATCGTAAAGCTCTGTTGTTGGTGAAGAAGGATAGAGGTAGTATCTGGCCTTTATTTGACGGTAATCAACCAGAAAGTCACGGCTAACTACGTGCCAGCAGCCGCGGTAATACGTAGGTGGCAAGCGTTGTCCGGATTTATTGGGCGTAAAGCGAGCGCAGGCGGCTCATTAAGTTTATGGTGAAAGCGTGGGGCTCAACCCCATAA
+
GGGGGGGGGGGGGGGGGGGGGGGGGGGGCGGGGGGGGGGGGGGGGGGFGGGGGGGGGGGGGGGGGGGGGGGGGGGGGGGGFGGGGGGGGGGGGGGGGCGGGGD9BEFGFFGFGGGGFEEC,-:,5:EF,89,,C=D=FG9BEGGGGGGGGCFGFGGGGGGGGGFFFGGGFGGGGGGGGGGGGGGGGGGGGGGGGGGGGGGGGGGGGGGGGGGGGGGGGGGGGCEFGFFGGGGGGGGGGGGGGGGGGGGGGGGGGCGGFGGCFGFGGGGGGGGGGGGGGGGFFGFFGGFG>FCF
@M03364:396:000000000-C9LGT:1:1101:6381:5718 1:N:0:10
ACTCCTACGGGAGGCAGCAGTAGGGAATCTTCCACAATGGACGCAAGTCTGATGGAGCAACGCCGCGTGAGTGAAGAAGGTTTTCGGATCGTAAAGCTCTGTTGTTGGTGAAGAAGGATAGAGGTAGTACCTGTCCTTTATTTGACGGTAATCAACCAGAAAGTCACGGCTAACTCCGTGCCAGCAGCCGCGGTAATACGTAGGTGGCAAGCGTTGTCCGGATTTATTGGGCGTAAAGCGAGCGCAGGCGGAAAAATAAGTCTAATGTGAAAGCCCTCGGCTTAACCGAGGAAC
+
FGFE,CFDB@F@CGCEFEEAFGE9;F@FEG9AAGFFGG9-6CCEFGEGGGGGGF9CEFGGGGEGEG@CCG:FEF9FFGG8CCCFFEGCF:FEFGGGGFGF9BE5?F4=BDFGGGGF8,BF8-5,::AF<,9C<,,,CFGG9@EDFEBFFG+E3CF<,B,>FE@DFCF+@+@C7>F,,*@*@FB:*:FBFCGECGC:@F?<FFFEC:*FGFCEGFGGG9;CE8BEGGGFGCC5**2AE:C58?7CEGG5=8C*?E8EFFGGG+:ECCFGFFFGGGGG*9EDEF=FGG73)8<<4<
@M03364:396:000000000-C9LGT:1:1101:11766:5719 1:N:0:10
ACTCCTACGGGAGGCAGCAGTGGGGAATATTGCACAATGGGCGCAAGCCTGATGCAGCGACGCCGCGTGCGGGATGGAGGCCTTCGGGTTGTAAACCGCTTTTGTTCGAGGGCATGGCACGGTTGTGGACGGGTTGAGTGGGGTGTTCGAATGAGCCCCGGCTAACTACGTGCCAGCAGCCGCGGTAATACTTCGGGTGCAAGCGTTATCCGGATTTACTGGGCGTCAAGGGTGCGTAGGTGGTTTCTTAAGTCAGGAGAGAACGGCTCTGGCTCAACCGTAGTAAGCCTTGG
+
FGGGGGFGGGGGGGGGGGGGG@FGGG7FGGGGGGGGGGGGGCGGGGEGGGGGGDGGGGDG:CFGGGGGG:F7CFGGFGGGGGGGGGGGFGGGGGGBF:FGGGG?,=F+B=7==C,B<B8,3+:C+++5,,5@*5C<DB3?8,*14<+7*4,?,,<F,8C<<***7?FF+*34*=<F7CFCCEGCD:*2ACF+<,;CECC5<<C*AC*/;<9;C8**<C+<<FEGE***2<E50;*1*2*:<ACA;*++0<:<<+3<7+:**:0+7DC<**307C779C677.:>:*:9*)92*
@M03364:396:000000000-C9LGT:1:1101:6985:5724 1:N:0:10
ACTCCTACGGGAGGCAGCAGTGGGGAATATTGGACAATGGGCGCAAGCCTGATCCAGCCATGCCGCGTGAGTGATGAAGGCCCTAGGGTTGTAAAGCTCTTTCACCGGTGAAGATAATGACGGTAACCGGAGAAGAAGCCCCGGCTAACTTCGTGCCAGCAGCCGCGGTAATACGAAGGGGGCTAGCGTTGTTCGGATTTACTGGGCGTAAAGCGCACGTAGGCGGACTTTTAAGTCAGGGGTGAAATCCCGGGGCTCAACCCCGGCGAGCCTCCGATACCGGCGGGCTCGAGT
+
GGGGGGGGGGGGGGGGGGGGGGGGGGGGGGGGGGGGGGGGGGGGGGGGGGGGGGGGGGGGGGGGGGGGGGGGGGGGGGGGGGGGGGGGGGGGGGGGGFGGGGGGGGGGGGGGGGGG?FGGG=FB+BFG++83+BD<FGGDGGGGGGGGGGFGEGGGGGGGGGGGGGGGG*CFGGGGGGGGGGGGGGGGGGGDGGGGGGGGGGGGGGGGGGGGGGGGGGGGGGGFGGEGGGFFGGGGGGGGGEEGGGGGGGGGGGGGGGGGFGGGGGGGGGGGGGGGGGGGFEGGGGGF5><9>2
@M03364:396:000000000-C9LGT:1:1101:17785:5731 1:N:0:10
ACTCCTACGGGAGGCAGCAGTGGGGAATATTGCACAATGGGCGCAAGCCTGATGCAGCGACGCCGCGTGCGGGATGGAGGCCTTCGGGTTGTAAACCGCTTTTGTTTGGGAGCAAGCCCTTCGGAGTGAGTGTACCTTTCGAATACGCACCGGCTAACTACGTGCCAGCGGCCGCGGTAATACGTAGGGTGCGAGCGTTATCCGGATTTATTGGGCGTAAAGGGCTCGTAGGCGGTTCGTCGCGTCCGGTGTGAAAGTCCATCGCCTAACGGTGGATCTGCGCCGGGTACGGGC
+
GGGGGGGGGGGGGGGGGGGGGGGGGGGGFGGGGGFGGGGGGGGEGGGFGGGGGGGGGGGGGGDGGGGGGGGGGFGGGGGGGGGGGGGGGGGGGGGGFGGGGGGGGGGGGGGGGGGGCEGGGFF+8@FG,:8,@,F9BFGGGGGFF:FGGGGGEGGGGGGGGGGGGGGGG*BGGGGGGGGGGFGGGGGGGGGGG5CGEEGGGGGGGGGDGCFGGGGGEGGG8EFGGGCCEEGGFGGG*;EGEGGGGG=EGGGGGFGGFFFGGGGDGDEGGGCGGGGCGGGGFDGDDGDFDF3DG)
@M03364:396:000000000-C9LGT:1:1101:16024:5735 1:N:0:10
ACTCCTACGGGAGGCAGCAGTGGGGAATATTGCACAATGGGCGCAAGCCTGATGCAGCGACGCCGCGTGCGGGATGGAGGCCTTCGGGTTGTAAACCGCTTTTGTTCAAGGGCAAGGCACGGTTTCGGGCGTGTTGAGTGGATTGTTCGAATAAGCACCGGCTAACTACGTGCCAGCAGCCGCGGTAATACGTAGGGTGCAAGCGTTATCCGGATTTATTGGGCGTAAAGGGCTCGTAGGCGGTTCGTCGCGTCCGGTGTGAAAGTCCATCGCCTAACGGTGGATCTGCGCCGG
+
GGGGGGGGGGGGGGGGGGGGGGGGGGGGGGGGGGGGGGGGGGGGGGGGGGGFGGGGGGGGGGGGGGGGGGGGGGDGGGGGGGGGGGGGGGGGGGGGGGGGGGGGGGGGGGGGGGGGC7FG73BCCFFG++@35@F,@FGGG,,>FF@FGGGGGGGGGGGGGGGGGGGGG7CFCFGGGGGGGFGGGGGGGGGG@CFGGGGGGGGDGGGGGGGGGGGE9EFGGFGGGGGGGGGGEGGGGGGGGGGGGGEGEGGGGGGGG8EEG7>CFFGFFGGDGEGGFGEGFFGGGGGFGEFCDG
@M03364:396:000000000-C9LGT:1:1101:8595:5745 1:N:0:10
ACTCCTACGGGAGGCAGCAGTGGGGAATATTGCACAATGGGCGCAAGCCTGATGCAGCGACGCCGCGTGCGGGATGGAGGCCTTCGGGTTGTAAACCGCTTTTGTTCAAGGGCAAGGCACGTTTTCGGCTGTGTTGAGTGGATTGTTCGAATAAGCACCGGCTAACTACGTGCCAGCAGCCGCGGTAATACGTAGGGTGCAAGCGTTATCCGGATTTATTGGGCGTAAAGGGCTCGTAGGCGGTTCGTCGCGTCCGGTGTGAAAGTCCATCGCCTAACGGTGGATCTGCGCCGG
+
GGGGGGGGGGGGGGGGGGGGGGGGGGGGGGGGGGGGGGGGGGGGGGGGGGGGGGGGGGGGGGGGGGGGGGGGGGGGGGGGGGGGGGGGGGGGGGGGGGGGGGGGGGGGGGGGGGGG7FGFE8BD:FFG++8,,8,8=FFFC:FC7@FGGGGGDGGGGGGGGGGGGGGGG*=F@FFFFGGGGGGGGGDGFGGGFCFGGGGGGGGFGGGGGFGGGGGGGGGGGGGGGEEGGGGGDEFGE=EGGGGECEGGGGGGGGEGGEEEGEFFGGFFGFGGGGG*CFEGFFGFGGGFFFDCCC
@M03364:396:000000000-C9LGT:1:1101:11378:5781 1:N:0:10
ACTCCTACGGGAGGCAGCAGTGGGGAATATTGCACAATGGGCGCAAGCCTGATGCAGCGACGCCGCGTGCGGGATGGAGGCCTTCGGGTTGTAAACCGCTTTTGTTTGGGAGCAAGCCCTTCGGTGTGCATGTACCTTTCGAATAAGCACCGGCTAACTACGTGCCAGCAGCCGCGGTAATACGTAGGGGGCAAGCGTTATCCGGATTCATTGGGCGTAAAGCGCGCGTAGGCGGCCAGCCTGGTCGGGAGTCAAATCCGGGGGCTCAACCCCCGTCCGCTCCCGATACCGGCC
+
GGGGGGGGGGGGGGGGGGGGGGGGGGGGGGGGGGGGGGGGGGGGGGGGGGGGGGGGGGGGGGGGGGGGGGGGGGGGGGGGGGGGGGGGGGGGGGGGGGGGGGGGGFGFGGGGGG=FDFFC@<B38@@F,,8,E,@CFFGGECAFG=FGGGGGCFGCGGGGGGGGGFGGG3BFGGDGGGEFGGGGFFGGGGGCEGFGGGGGGGGGGE>EGGGGGGGGGGCCFGGGGGGECCGGGGGGGGFGGFGG8CEDG5ECCCGGFCGECDGGE3CC=F6CCGGDGDEGEFDGGDDFCFEGG3
@M03364:396:000000000-C9LGT:1:1101:21256:5789 1:N:0:10
ACTCCTACGGGAGGCAGCAGTGGGGAATTTTCCGCAATGGGCGAAAGCCTGACGGAGCAATGCCGCGTGGAGGTAGAAGGCCTACGGGTCGTGAGCTTCTTTTCCCGGAGAAGAAGCAATGCCGGTATCCGGGGAGTAAGCATCGGCTAACTCTGTGCCAGCAGCCGCGTTAATACGTAGGGTGCGAGCGTTATCCGGATTTATTGGGCGTAAAGGGCTCGTAGGCGGTTCGTCGCGTCCGGTGTGAAAGTCCATCGCCTAACGGTGGATCTGCGCCGGGTACGGGCGGGATGG
+
GGGGGGGGGGGGGGGGGGGGGGGGGGGGGGGGGGGGGGGGGGGGGGGGGGGGGGGGGGGGGGGGGGGGGGGGGGGGGGGGGGGFGGGGGGGGGGGGGGGGGGGFFGF>CEGGGCDAAEFGC:F6+8CF>,@+++8*6@EACFFG7@>>FGFFFGGGFGGFFGGGGGGGG1*=FFGGFGGGGGGCEEGGGDGGGGGGGGEEEGFGGGGGGGEDGGGGGGFFEGGGGGGGCEGEGEG?CEEEEGEGGGGC7A9<FDEFGE55C6<EG/7C5C6CFGG3CCGD75?CDC3>D>)1>G
@M03364:396:000000000-C9LGT:1:1101:23659:5803 1:N:0:10
ACTCCTACGGGAGGCAGCAGTGGGGAATCTTCCGCAATGGGCGAAAGCCTGACGGAGCAACGCCGCGTGAGTGATGACGGCCTTCGGGTTGTAAAGCTCTGTGACCGGGGACGAACTGTCTGTCAGCTGATCCCTTATGGAAGTGACGGTACACGGATAGCAAGCCACGGCTAACTACGTGCCAGCAGCCGCGGTAATACGTAGGTGGCAAGCGTTGTCCGGAATTATTGGGCGTAAAGCGCGCGCAGGCGGCTTCCTAAGTCCATCTTAAAAGTGCGGGGCTTAACCCCGTGT
+
GGGGGGGGGGGGGGGGGGGGGGGGGGGGGGGGGGGGGGGGGGGGGGGGGGGGGGGGGGGGGGGGGGGGGGGGGGGDGCFGGGGGGGGGGDD=FGGGGGGGGGF,<FF>CGGGGCC+,BFF93@<=FGF,,8,,:@@<DG8=@@F9@FFGGGF,;:>FCF:BC;FF<FCE1BF7FB<F7FGFCFCGGGGEEEEC?>8EGF7CCGFGGGFGGGGGGEE>CFGGG8:;F+<CCCFDGC5E*<:8CEG=CEGGCGGCC*:9C:EG@F9F7?C>C97790>7CEC5>EFCD7=GB;190
@M03364:396:000000000-C9LGT:1:1101:22918:5804 1:N:0:10
ACTCCTACGGGAGGCAGCAGTGGGGAATATTGCACGATGGAGGGAACTCTGATGCAGCGACGCCGCGTGAGTGAAGAAGTATTTCGGTATGTAAAGCTCTATCAGCAGGGAAGAAGACGACGGTGCCTTTCTAAGAAGCCCCGGCTAACTACGTGCCAGCAGCCGCGGTAATACGTAGGGTGCGAGCGTTATCCGGATTTATTGGGCGTAAAGAGTGCGTAGGTGGCTGAGCAAGCGCGGGGTTTAATTTCACGGCCCAACCGTGAACCGCCCTGCGAACCGTTCAGCTTGAGG
+
GGGGGGGGGGGGGGGGGGGGGGGGGGGGGGGGGGGGGGGGFGGGGGDGGGGGGGGGGGGGGGGGGGGEGGGFGGGGGGGGGGGGGGGGGGGGGGGGGGGGGGGGGGGGGGGGGG<E,,B++8@F:CDF,,9C<C<<FC,3BBFCCC<DEFGGGGGGEAFF8FGCFGGGE:8@F?CG@FGG7FE@<:FGE*CFFGFFE*=EGGG7CGGGG*CGF?F7CFGEGGGDGGC=*1CCGGGGGCECGGG*;?FDFE7+3AEG3:CGGEG5F5507D5C3:=<DGE)).:/7CF*7?F5<4
@M03364:396:000000000-C9LGT:1:1101:11731:5828 1:N:0:10
ACTCCTACGGGAGGCAGCAGTAGGGAATTTTCGTCAATGGGCGCAAGCCTGAACGAGCAATGCCGCGTGGGTGAAGACGGTCTTCGGATTGTAAAGCCCTGTTGCCGGGGACAAAGGACAGCCCGAGTGTACAGCTGACTGTTTGATGGTACCCGGCCAGAAAGCCACGGCTAACTACGTGCCAGCAGCCGCGGTAATACGTAGGTGGCAAGCGTTATCCGGAATGATTGGGCGTAAAGGGCTCGTAGGCGGTTCGTCGCGTCCGGTGTGAAAGTCCATCGCCTAACGGTGGAT
+
GGGGGGGGGGGGGGGGGGGGGGGGGGGGGGGGGGGGGGGGGGGGGGGGGGGGGGGGGGGGGGGGGGGGGGGGGGGGGGGGGGGGGGGGGGGGGGGGGGGGGGGCFGGGGGFGGGGGGGGC+=<FGGFD3,9,,CFC>FFFGFGFC,@FGGFGGGGGGGGGGGGGGGGGG5>FGGGGGGGGGFGEGGGGGGGGGGGGGGGGGGGGGGGGGGGGGGGGGGGGGGGGGG<CGFGGGGGGGGGGGGGGGGGGGGGGGGGGGGGGGGGGGGGGGGFG7:FFFGCFBEGGGGGFGFFGD=
@M03364:396:000000000-C9LGT:1:1101:16668:5849 1:N:0:10
ACTCCTACGGGAGGCAGCAGTGGGGAATATTGCACAATGGGCGCAAGCCTGATGCAGCGACGCCGCGTGCGGGATGGAGGCCTTCGGGTTGTAAACCGCTTTTGTTCAAGGGCAAGTCGGGTCTTCGGTCCGGATGAGTGGATTGTTCGAATAAGCACCGGCTAACTACGTGCCAGCAGCCGCGGTAATACGTAGGGTGCAAGCGTTATCCGGATTTATTGGGCGTAAAGGGCTCGTAGGCGGTTCGTCGCGTCCGGTGTGAAAGTCCATCGCTTAACGGTGGATCCGCGCCGG
+
GGGGGGGGGGGGGGGGGGGGGGGGGGGGGGGGGGGGGGGGGGGGGGGGGGGGGGFGGGGGGGGGGGGGGEGGGGGGGFFGEGGGGGGGFGGGGGGGGGGGGGGGGDGGGFFEGGCF,>F@+D:,,:@F888+>***,8@FFF,,>F,DFFCC:BFFFGFGECF<:FGFFF>FGCG?CCFCCFGGGE5>@ACFFGGEGGGGGFGFGGGGGFGCE8?5:?EFFGGGGCC5EFFGC68?CGGGGGG:EEGGGGGGGCEGD:C58<><FGGGFFCDGG59?CEG>FGGGCC7DE57CC
@M03364:396:000000000-C9LGT:1:1101:9188:5854 1:N:0:10
ACTCCTACGGGAGGCAGCAGTAGGGAATTTTCGGCAATGGGGGGAACCCTGACCGAGCAACGCCGCGTGAGTGAAGAAGGTCTTCGGATTGTAAAGCTCTGTTGTAAGTGAAGAACGTCAGTCAGAAGATGTCTGAGTGACGGTACCTTACCAGAAAGCCACGGCTAACTACGTGCCAGCAGCCGCGGTAATACGTAGGTGGCGAGCGTTATCCGGAATTATTGGGCGTAAAGGGTGCGTAGGCGGCTGATTAAGTTCGTGGTTAAAGCGTGGGGCTCAACCCCATAAAGCCAC
+
GGGGGGGGGGGGGGGGGGGGGGGGGGGGGGGGGGGGGGGGGGGGGGGGGGGGGGGGGGGGGGGGGGGGGGGGGGGGGGGGGGGGGGGGGGGGGGGGGGGGGGGGGGGGGGGGGGGGGFG7C-?,8@FG8,7<<FGCFGGGGGGGGEGGGGGGCFGGGGGGGGGGGGGGGGGGGGGGGGGGGGGGGGGGGGGGGGGGGGGGGGGGGGGGGGGGGGGGEGGCFFGGGGGGEDGGGGGGEGGGGGGGGGGGGGGGGGGGGGGGGGGCGGGGGGGGGGGGGGGGFFEGGFFFGFFFGG
@M03364:396:000000000-C9LGT:1:1101:5791:5883 1:N:0:10
ACTCCTACGGGAGGCAGCAGTGGGGAATCTTGCGCAATGGGCGGAAGCCTGACGCAGCGACGCCGCGTGCGGGAGGAAGGCCCTCGGGTCGTAAACCGCTTTCAGCAGGGACGAGGCCGCAAGGTGACGGTACCTGCAGAAGAAGCCCCGGCTAACTACGTGCCAGCAGCCGCGGTAATACGTAGGGGGCGAGCGTTATCCGGATTTATTGGGCGTAAAGGGCTCGTAGGCGGTTCGTCGCGTCCGGTGTGAAAGTCCATCGCCTAACGGTGGATCTGCGCCGGGTACGGGCGG
+
GGGGGGGGGGGGGGGGGGGGGGGGGGGGGGGGGGGGGGGGGGGGGGGGGGGGGGGGGGGGGGGGGGGGGGGGGGGGGGGGGGGGGGGGGGGGGGGGGGGGGFGFGGGGGGGGGGGGEGGC@*=<?FFF<*488<F,=FGFGGFGGG8FGEFF<CGGGGGGGGGGGGGGGC@EGGGCEGGGGGFFGDEEEDGGGGGGGEGGGGGDCGGGGGGGGGGGGGGGGGGGGEEEGGGGGEEGGGGGGGGGGGGEEEDGGGGGGCFFG=DGDDGGGGEGDFFGGG7CEBGGC<DFGBBGGG
@M03364:396:000000000-C9LGT:1:1101:23512:5892 1:N:0:10
ACTCCTACGGGAGGCAGCAGTGGGGAATCTTGCACAATGGGCGGAAGCCTGATGCAGCGACGCCGCGTGCGGGACGAAGGCCTTCGGGCTGTAAACCGCTTTCAGGAGGGACGAAGCGACGGTGGCGGTTCCGTCCGACGAAGCCGCGGCTCACTCCGTGCCAGCAGCCGCGGTAATACGTAGGGGGCAAGCGTTATCCGGATTCATTGGGCGTAAAGCGCGCGTAGGCGGCCAGCCTGGTCGGGAGTCAAATCCGGGGGCTCAACCCCCGTCCGCTCCCGATACCGGCCGGCC
+
FGGGGGGGGGGGGGGGGGGGGGGGGGGGGGGGFEGGGGGGGGGDGGGGGGGGFFFGGGGGGGGGGGGGGCGCGGGGGGGGGGGGGGGGCFGGGGG9FEGGGGG,@,:BFGG7CF***38***8>*8=@116,*,811<:CC*FG+*=:EGE*,0<,0;:C8*<FFFEGGEEGEC5:0@,;09@8CG>E>8CGGECE>C9>EAEEG02:?FGGEE>C*<CD8?5C:**;CEG8>58;@EFC<C=:C*:/<9++3<2>CCCCC5<99*2175597:E57CC<:)/9<F*518>D))
@M03364:396:000000000-C9LGT:1:1101:4233:5902 1:N:0:10
ACTCCTACGGGAGGCAGCAGTGGGGAATCTTGCACAATGGGCGGAAGCCTGATGCAGCGACGCCGCGTGCGGGACGAAGGCCTTCGGGCTGTAAACCGCTTTCAGCAGGGACGAGGCGCAAGTGACGGTCCCTGCAGAAGAAGCCCCGGCTAACTACGTGCCAGCAGCCGCGGTAATACGTAGGGGGCAAGCGTTATCCGGATTCATTGGGCGTAAAGCGCGCGTAGGCGGCCAGCCTGGTCGGGAGTCAAATCCGGGGGCTCAACCCCCGTCCGCTCCCGATACCGGCCGGCT
+
GGGGGGGGGEGGGGGGGGGGGGGGGGGGGGGGGGGGGGGGGGGGGGGGGGGGGGGGGGGGGGGGGGGGGGGGGGGGGGGGGGGGGGGGGGGGGGGGGGGGEGGGGGGGGGGGGGGGGGG>*5?,<@FG>*4=C@CFFGGGGGGFFFGGGGGGFGGGGGGGGGGGGGGGG*CEEGGDFFGGFGGEGGGGGGFGGGGGGGGGGGGGGGGGGGGFEGGGGGGGGGGGEGEGGGGGGGGGGGGGGGG=EEEGGGFGGGGGGGGGGCFFGGFDGGG<DGGGGGGGFBGDGGGFGFFGG)
@M03364:396:000000000-C9LGT:1:1101:11977:5910 1:N:0:10
ACTCCTACGGGAGGCAGCAGTGGGGGATATTGCACAATGGAGGAAACTCTGATGCAGCAACGCCGCGTGAAGGAGGAAGGCCTTCGGGTCGTAAACTTCTGTCCTCAGGGAAGAAAAAAATGACTGTACATGAGGAGGAAGCCCCGGCTAACTACGTGCCAGCAGCCGCGGTAACACGTAGGGGGCGAGCGTTATCCGGAATTACTGGGCGTAAAGAGTGCGTAGGTGGCTGAGCAAGCGCGGGGTTTAATTTCACGGCCCAACCGTGAACCGCCCTGCGAACTGTTCAGCTTG
+
GGGGGGGGGGGGGGGGGGGGGGGGGGGGGGGGGGGGGGGGGGGGGGGGGGGGGGGGGGGGGGGGGGGGGGGGGGGGGGGGGGGGGGGGGGGGGGGGGGGGGGGGGGGGGGGGGGGGCGG:F:FA,CFG<,7<8<FEFFGFGGGGGGGGGGGGGGGGGGGGGGGGGGGGG7CFGGGGGGGGGGGGGGGGGDEGGEGGGEGGGGGGGGGGGGGEGGGGFGGGGGGGGGGGGGGGGGGGGGGGGGGGGE5CCGGGGGGGGGGE88<EEGGGGGGGGGCDDGDGEBGGGC:BFFFGGF
@M03364:396:000000000-C9LGT:1:1101:15107:5943 1:N:0:10
ACTCCTACGGGAGGCAGCAGTAGGGAATCTTCCACAATGGACGCAAGTCTGATGGAGCAACGCCGCGTGAGTGAAGAAGGTTTTCGGATCGTAAAGCTCTGTTGTTGGTGAAGAAGGATAGGGTTAGTGACTGGCCTTTATTTGACGGTAATCAACCAGAAAGTCACGGCTAACTACGTGCCAGCAGCCGCGGTAATACGTAGGTGGCAAGCGTTGTCCGGATTTATTGGGCGTAAAGCGAGCGCAGGCGGAAAAATAAGTCTAATGTGAAAGCCCTCGGCTTAACCGAGGAAC
+
GGGGGGGGGGGGGGGGGGGGGGGGGGGGGGGGGGGGGGGGGGGGGGGFGGGGGGGGGGGGGGGGGGGGGGGGGGGGGGGGFGGGGGGGGGGGGGGFGGGGGGGGGGGGGGGGGFGF,8CFG9B4,BFG,<CF,>3,C=FAFFGFGGGGGGGGCFGGGGGGGGGGFGGGGGECGGGGGGGGGGGGGGGGGGGGGGGGGGGGGFGGFGGGGGGGGGGGGGGGGG<EGFGGGGGGGGGGGGCGEDGGGGGGGGGECCGGGGGGGGFGGFGGGGGGGGGGGGGDDFGGGGGFGFFGF9
@M03364:396:000000000-C9LGT:1:1101:19823:5947 1:N:0:10
ACTCCTACGGGAGGCAGCAGTGGGGAATTTTGCGCAATGGGGGCAACCCTGACGCAGCAACGCCGCGTGCGGGACGGAGGCCTTCGGGTCGTAAACCGCTTTCAGCAGGGAAGAAGTTGACTGTGCCTGCAGCAGAAGCTCCGGCTAACTACGTGCCAGCAGCCGCGGTAATACGTAGGGAGCGAGCGTTATCCGGATTTATTGGGCGTAAAGCGCGCGTAGGCGGCTCGCCAAGCGGGGTCTCAAACCCGGGGGCTCAACCTCCGGCCCGACCCCGAACCGGCGGGCTCGAGT
+
GGGGGGGGGGGGGGGGGGGGGGGGGGGGGGGGGGGGGGGGGGGGGGGGGGGGGGGGGGGGGGGGGGGGGGGGGGGGGGGGGGGGGGGGGGGGGGGGGGGGGGGCGFGGFGGGGGCFFCFGFFFF,EFG@,D,88DFFFGGGGGGGG<FGGFG@GGGGGGGGGGGGGGGG=8FGGGGGGGGGGGGGGGGGEGGGGGGGDGGGGGGGGGGGGGGGGGGGGGGGGGGGGGDGEGEGGGGGGGGEGGGGGGGFGGGGGGGCGFFGGFGGGGGGGEDGGGGGGGGFFGGGGG39)83C0
@M03364:396:000000000-C9LGT:1:1101:9526:5948 1:N:0:10
ACTCCTACGGGAGGCAGCAGTGGGGAATCTTGCGCAATGGGCGGAAGCCTGACGCAGCGACGCCGCGTGCGGGAGGAAGGCCCTCGGGTCGTAAACCGCTTTCAGCAGGGACGAGGCCGCACGGTGACGGTCCCTGCAGAAGAAGCCCCGGCTAACTACGTGCCAGCAGCCGCGGTAATACGTAGGGGGCGAGCGTTATCCGGATTCATTGGGCGTAAAGGGTGCGTAGGTGGTCTCTTAAGTCAGGAGTGAAAGGCTACGGCTTAACCGTAGTAAGCTCTTGAAACTGGG
+
GGGGGGGGGGGGGGGGGGGGGGGGGGGGGGGGGGGGGGGGGGGGGGGGGGGGGGGGGGGGGGGGGGGGGGGGGGGGGGGGGGGGGGGGGGGGGGGGGGGGGGGFGGG@FGGGGGGDGGGGC==<=CFG84=+=FGFFGGGGGGGGGGGGGGGDGGGGGGGGGGGGGGGGFGGGGGGGGGGGGFGGGGGGGGGGGGGGGGGGGGG8EGGGCGGGGGGGGGGGGGGEGEGGGFFGGGGGGGGGGGGGGGGGFGGGGGGGGGGGGGGGGGGGGGGGGGGGGGGFFGGFGGFGFF
@M03364:396:000000000-C9LGT:1:1101:13427:5951 1:N:0:10
ACTCCTACGGGAGGCAGCAGTGGGGAATATTGCACAATGGGCGCAAGCCTGATGCAGCGACGCCGCGTGCGGGATGGAGGCCTTCGGGTTGTAAACCGCTTTTGTTTGGGAGCAAGCCCTTCGTAGTGAGTTTACCTTTCGAATAAGCACCGGCTAACTACGTGCCAGCAGCCGCGGTAATACGTAGGGAGCGAGCGTTATCCGGATTCATTGGGTGTAAAGGGAGCACAGGCCGGCTGTCAAGCGTGTTGTGAAATGTAGGCGCTCAACGCCTGACTTGCAGCGCGAACTGAC
+
GGGGGGGGGGGGGGGGGGGGGGGGGGGGGGGGGGGGGGGGGGGGGGGGGGGGGGGGGGGGGGGGGGGGGGGGGGGGGGGGGGGGGGGGGGGGGGGGGGGEGGG9FGGCGGGGGGGGFFFGGDF<,@@F<38,8,DB@CGFG:FFGF:FFFFGGGGGFGGGGGGGGGGGG8CGFFDGGGGGGGGGGGGGE<FEG8EEGCGGGGGCG5AEFGGGGGGG*2<CCFGGFGGGGGGGGGGGGGGGGGGGFGEGGGGGG7:FGGGC9:FGG3*9CGGDGGGGGGGGFFGGGGGFGFFGFC
@M03364:396:000000000-C9LGT:1:1101:24454:5975 1:N:0:10
ACTCCTACGGGAGGCAGCAGTGGGGAATATTGCACAATGGGCGCAAGCCTGATGCAGCGACGCCGCGTGCGGGATGGAGGCCTTCGGGTTGTAAACCGCTTTTGTTCAAGGGCAAGGCACGGTTTCGGCCGTATTGAGTGGATTGTTCGAATAAGCACCGGCTAACTACGTGCCAGCAGCCGCGGTAATACGTAGGGTGCAAGCGTTATCCGGATTTATTGGGCGTAAAGGGCTCGTAGGCGGTTCGTCGCGTCCGGTGTGAAAGTCCATCGCTTAACGGTGGATCCGCGCCGG
+
GGGGGGGGGGGGGGGGGGGGGFGGGGGGGGGGGGGGGGGGGGGGGGGGGGGGGGFFGDEEGGGGGGGGDGGGGGGGGGGGGGGGGGGGGGGGGGGGGGGGGGG9FGG9FGGGG7E7F+FF++B3@FCGC:B3*,@,7EFG7,>FGFFFGGFGBFCCFGGGGGGGG7FGG:CGGGGGGFFGGGGGGGGGCFGFC<;CGGGGGGGGGGGGGGGGGGGDG?FGGFGFGGGGGGGGGFGGGGCGFGG5CEGEGGGGGGGGGCGGG?C?FGFGFGGGGGCDFCEGEFGGFGG@FEEDGG
@M03364:396:000000000-C9LGT:1:1101:12018:5975 1:N:0:10
ACTCCTACGGGAGGCAGCAGTGGGGAATATTGCACAATGGGCGCAAGCCTGATGCAGCGACGCCGCGTGCGGGATGGAGGCCTTCGGGTTGTAAACCGCTTTTGTTTGGGAGCAAGCCCTTCGTAGTGAGTTTACCTTTCGAATAAGCACCGGCTAACTACGTGCCAGCCGCCGCGGTAATACGTAGGGTGCGAGCGTTATCCGGATTTATTGGGCGTAAAGGGCTCGTAGGCGGTTCGTCGCGTCCGGTGTGAAAGTCCATCGCCTAACGGTGGATCTGCGCCGGGTACGGGG
+
GGGGGGGGGGGGGGGGGGGGGGGGGGGGGGGGGGGGGGGGGGGGGGGGGGGGGGGGGGGGGGGGGGGGGGGGGGGGGGGGGGGGGGGGGGGGGGGGGGGGGGGGGGGGGGGGGGFGGFGC@<F,,:CF88@,88EFFGGGGFFFFCFGGGGGGGGGGGGGGGGGGGGGG*BEGGGGGGFGGGGGGGGGGGGGGEGGGGGGGGGGGE>ECFFGGGGGGGCGGGGGGGGEGGGGGGGCGGGGEGGGGGGGGCGCE?FEFCCFF7FEEDC3FFEG9CECCFDFFFGDGGDEDFEGG)
@M03364:396:000000000-C9LGT:1:1101:18688:5977 1:N:0:10
ACTCCTACGGGAGGCAGCAGTAGGGAATCTTCCACAATGGACGCAAGTCTGATGGAGCAACGCCGCGTGAGTGAAGAAGGTTTTCGGATCGTAAAGCTCTGTTGTTGGTGAAGAAGGATGGAGGGAGTACCTGGCCTTTATTTGGCGGTAATCAACCAGAAAGTCACGGCTAACTACGTGCCAGCAGCCGCGGTAATACGTAGGTGGCAAGCGTTGTCCGGATTTATTGGGCGTAAAGCGAGCGCAGGCGGAAAAATAAGTCTAATGTGAAAGCCCTCGGCTTAACCGAGGAAC
+
FGGGGGGGGEFGGGGGGGGGGDFGGGGGCFG<FGFGGGGGCFGFGGGGGGGGGGFGFCDGGGGGGGGGG@FGGGGGGGGGGCFGEEECFCCGGGGGDEFFGG9,9B=FBFGDFEGGGGF,?-:4+8BB,,,,C3,,C<?DE9DG,@FF:C+E@CFFD7DFFFG;@;EDC@CGGGCFGEGGG:,DEDGGGDGGCGGGFC,<<<C@FGF:CFG*B<<EG9BEE;E*<CEFC6EFCEEECCFGC5=C*:?E8:E5:CE59@+<C+::<CGGGGGF>FC5*/C33:*2:::5)83DF9
@M03364:396:000000000-C9LGT:1:1101:26700:6043 1:N:0:10
ACTCCTACGGGAGGCAGCAGTGGGGGATATTTCACAATGGATGTAACTCTGATGCAGCAACGCCGCGTGAAGGAGGAAGGCCTTCTGGTCGTAAACTTCTGTCCTCAGGGAAGAAAAAAATGACAGTAGCTGAGGAGGAAGCCCCGGCTAACTACGTGCCAGCAGCCGCGGTAACACGTAGGGGGCGAGCGTTATCCGGAATTACTGGGCGTAAAGAGTGCGTAGGTGGCTGAGCAAGCGCGGGGTTTAATTTCACGGCCCAACCGTGAACCGCCCTGCGAACTGTTCAGCTTG
+
GGGGGGGGGGGGGGGGGGGGFGGGGGFEGFFCFGGGGGGGGAECFGGGGGGGGGGGGGGGGGGGGGGGGGGGGGGGGGGGGGGGGAFGGGGGGGGGGGGGGGGDGGGGGGGGGGGGE<FFA5CB:CFG,,8,5=<5@:EDABFGGG:@>CCCFGGGGGGGGGGGGGGGG*BFEEGGGGFGGGGGGGGGGGEEG5AFGGGGGGGGGGGGGGGEEGGGGGGGGGEEGGFGGGGGGGGGGGGGGGGGGGGEGGGGGGGGGGGGDE<EDGGGCFGGDGGGGGFG@:ECFGGFCFFF>C
@M03364:396:000000000-C9LGT:1:1101:19728:6044 1:N:0:10
ACTCCTACGGGAGGCAGCAGTGGGGAATATTGCACAATGGGCGCAAGCCTGATGCAGCGACGCCGCGTGCGGGATGGAGGCCTTCGGGTTGTAAACCGCTTTTGTTCAAGGGCAAGGCACGGTTTCGGCCGTGTTGAGTGGATTGTTCGAATAAGCACCGGCTAACTACGTGCCAGCAGCCGCGGTAATACGTAGGGTGCAAGCGTTATCCGGATTTATTGGGCGTAAAGGGCTCGTAGGCGGTTCGTCGCGTCCGGTGTGAAAGTCCATCGCTTAACGGTGGATCCGCGCCGG
+
GGGGGGGGGGGGGGGGGGGGGGGGGGGGGGGGGGGGGGGGGGGGGGGGGGGGGGGGGGGGGGGGGGGGGGGGGGGGGGGGGGGGGGGGGGGGGGGGGGGGGGGGGGGFGGGGGGDGFGGGG+>CCFFG@8@5*>F:FFGGGCGGFGDFGGFG:FGGGGGGGFGGGGGGG*=FFGGGGGGGGGGGGGGGGGGF<FFGGGGGGGGGGGGGGGGGGDGDGGGGGGGGGGEEGGGGGGGGGDFGGGGGGGGGGGGGGCEGDEEGGFGGGDCFGGGGGGGGGGEGDFGCGFFFGDFGGG
@M03364:396:000000000-C9LGT:1:1101:25034:6065 1:N:0:10
ACTCCTACGGGAGGCAGCAGTAGGGAATCTTCCACAATGGACGCAAGTCTGATGGAGCAACGCCGCGTGAGTGAAGAAGGTTTTCGGATCGTAAAGCTCTGTTGTTGGTGAAGAAGGATGTTAGTAGTATCTGGCTCATATTTGACGGTAATCAACCAGAAAGTCACGGCTAACTACGTGCCAGCAGCCGCGGTAATACGTAGGTGGCAAGCGTTGTCCGGATTTATTGGGCGTAAAGCGAGCGCAGGCGGAATGATAAGTCTGATGTGAAAGCCCACGGCTCAACCGTGGAAC
+
GGGGGGGGGGGGGGGGGGGGGGGGGGGGGGGGGGGGGGGGGGGGGGGGGGGGGGGGGGGGGGGGGGGGGGGGGGGGGGGGEFFGGGGGGGGGGGGGGGGGGGGGGGGGGGGGGGEFFAFFG?@,CCFE,,:C<,BBFGGGGGFFGGGFGGGGGGGGGGGGGGGGGGGGGFGGGGGGGGGGGGGGGGGGFGGGGGGGGGGGGGGGGGGGGGGGGGGGGGGGGGGGGGGGGGGGGGGGGGGGGGGGDGGGGGGCEFGFFGGGGGGGGGGGGGGFGGGGGGGGFEGGGGGFGFFDDF
@M03364:396:000000000-C9LGT:1:1101:10036:6101 1:N:0:10
ACTCCTACGGGAGGCAGCTGTGGGGAATATTGCACAATGGGCGCAAGCCTGATGCAGCGACGCCGCGTGCGGGATGGAGGCCTTCGGGTTGTAAACCGCTTTTGTTCAAGGGCAAGGCACGGTTACGGCAGTGTTGAGTGGAGTGTTCGAATGAGCACCGGCTAACTACGTGCCAGCAGCCGCGGTAATACGTAGGGTGCGAGCGTTATCCGGATTGATTGGGCGTAAAGGGCTCGTAGGCGGTTCGTCGCGGCCGGTGTGAAAGTCCATCGCCTAACGGTGGATCTGCGCCGG
+
GGGGGGGGGGGGGGGGGGFGGGGGGGGGGGGGGGGGGGGGGGGGGGGGGGEFFGGGGGGGGGGGGGGGGGGGGFFGGGGGGGGGGGGGGGGGGGGGGGGGGFGFG8F,FFGGGGGFDFF,>FF7+DBF++588,8,@@8E<:DCC7@FFFGF,<FFFCAEE:<BFDCBE<,<FFFGGFGF<FGEGDFEG70;CE;EEFGCGCEGGCG5E?CEG>5**<+<CFGFG**;CEGG8CGG*;8EFCGCEGEGCEGG*:EEDEEGD+:CFCCFFGGD7ECDCFGD5FC1**;9C>>3CG
@M03364:396:000000000-C9LGT:1:1101:19073:6108 1:N:0:10
ACTCCTACGGGAGGCAGCAGTGGGGGATATTGCACAATGGAGGAAACTCTGATGCAGCAACGCCGCGTGAAGGAGGAAGGCCTTCGGGTCGTAAACTTCTGTCCTCAGGGAAGAAAAAAATGACGGTACCTGAGGAGGAAGCCCCGGCTAACTACGTGCCAGCAGCCGCGGTAATACGTAGGGGGCAAGCGTTATCCGGATTCATTGGGCGTAAAGCGCGCGTAGGCGGCCAGCCTGGTCGGGAGTCAAATCCGGGGGCTCAACCCCCGTCCGCTCCCGATACCGGCCGGCTTG
+
GGGGGGGGGGGGGGGGGGGGGGGGGGGGGGGGGGGGGGGGGGGGGGGGGGGGGGGGGGGGGGGGGGGGGGGGGGGGGGGGGGGGGGGGFGGGGGGGGGGGFFFEFGGGGGGGFFFFGGGGG<FC:@FG>:CCDFGGCFGFGGCGEGGGGGFCFGFGGGGGGGGGGGFGG<EGBCGFGGFFCGGGGGGGGGGGGGGGGGGEGGGDFFGGGGGEEEFGDEGGGE:EGGGEGGGGGGGGGGGGGGG=EEFGGG?GGGGGDGECC?9FGGGGG*ADGGGGGGE<D3>FGD7BGFD))1
@M03364:396:000000000-C9LGT:1:1101:13307:6141 1:N:0:10
GTGCCAGCAGCCGCGGTAACACGTAGGGGGCGAGCGTTATCCGGAATTACTGGGCGTAAAGAGTGCGTAGGTGGCTGAGCAAGCGCGGGGTTTAATTTCACGGCCCAACCGTGAACCGCCCTGCGAACAGTTCAGCTTGAGTACAGGAGAGGAAGGCGGAATTCCTAGTGTAGCGGTGAAATGCGTAGATATTAGGAGGAACACCGGTGGCGAAGGCGGCCTTCTGGACTGAAACTGACACTGAGGCACGAAAGCGTGGGTAGCAAACAGGATTAGAAACCCCTGTAGTCC
+
GGGGGGGGGGGGGGGFGGGGGGGGGGGGGGGGGGGGEGGGGGGGGGGGD?FGGGGGGGGGGGGGFGGGGGGGGGGGGGGGGGFGGGGGGGFGGGGGGGGGGGGGGGGFGGGGGGGGGGGGGFF>7FEF*873@FFG@BF<FGCFFGGGGGGGFGFGGGGGGGGGGGGGGEGGGGGGGGGGGGGGGEEG?CGGGGFGFGGGGGGGGEGGGGGGGGGGGGGGGGDGGGCFFGGGGGGGGGGGGGGGGGGGGGEEGGGGGECEECDGGGGGGGGG6FGGGGGGFBGGG7FFGFF
@M03364:396:000000000-C9LGT:1:1101:7802:6151 1:N:0:10
ACTCCTACGGGAGGCAGCAGTGGGGAATATTGCACAATGGGCGCAAGCCTGATGCAGCGACGCCGCGTGCGGGATGGAGGCCTTCGGGTTGTAAACCGCTTTTGTTTGGGAGCAAGCCCTTCGGGGTGAGTGGACCTTTCGAATAAGCACCGGCTAACTACGTGCCAGCAGCCGCGGTAATACGTAGGGTGCGAGCGTTATCCGGATTTATTGGGCGTAAAGGGCTCGTAGGCGGTTCGTCGCGTCCGGTGTGAAAGTCCATCGCCTAACGGTGGATCTGCGCCGGGTACGGGC
+
GGGGGGGGGGGGGGGGGGGGGGGGGGGGGGGGGGGGGGGGGGGGGGGGGGGGGGGGGGGGGGGGGGGGGGGGGGGGGGGGGGGGGGGGGGGGGGGGGGGGGGGGGGGGGGGGGGGGGGFBF>B83CFG@,7,*,8FFCFGGDFFE@FFEGGGGGGGGGGGGGGGGGGGG,=FGGGGGGGGGGGG9EGGGGGGGCEGGCGCGGGGGGGGGCFGGGGGGGGGGGGGGGGGEGGGGDG8EGGGGGGGCEGGGGGGGGGGGCFFFGGGGGD5FFEGDGG3CDGGFEGGGDGF5@FDG5
@M03364:396:000000000-C9LGT:1:1101:13403:6158 1:N:0:10
ACTCCTACGGGAGGCAGCAGTGAGGAATATTGGTCAATGGGCGAGAGCCTGAACCAGCCAAGTAGCGTGCGGGATGAAGGCCCTATGGGTTGTAAACCGCTTTTACAGGGGGATAAAGTGAGTCCCGTGTGCTTCATTGCAGGTACCCTGCGAATAAGGACCGGCTAATTCCGTGCCAGCAGCCGCGGTAATACGGAAGGTCCGGGCGTTATCCGGATTTATTGGGTTTAAAGGGAGCACAGGCCGGCTGTCAAGCGTGTTGTGAAATGTAGGGGCTCAACCTCTGAACTGC
+
GGGGGGGGGGGGGGGGGGGGGGGGGGGGGGGGGGGGGGGGGGGGGGGGGGGGGGGGGGGGGGGGGGGGGGGGGGGGGGGGGGGGGGGGGGGGGGGGGGGEGGGGGGGGGGGGGGGFEFG9?BD<,:CF8:8,<5CAAFFGGGGFGAFFGGGGFGGGGGGGGGGGGGGGGCFGGGGGGGGGGGGGFGGFFEGFGGGGGGGGGFGGGGGGGGGGGGGGGEGGGGGGGGCGGGGGGGGGGGGGGGGGEG=58CCFGGFGCGGG6EGGFGEGFGGGFGG>5CFGFFADGGFFGFFF
@M03364:396:000000000-C9LGT:1:1101:18518:6158 1:N:0:10
ACTCCTACGGGAGGCAGCAGTGGGGAATATTGCACAATGGGGGAAACCCTGATGCAGCAACGCCGCGTGAGTGATGACGGCCTTCGGGTTGTAAAGCTCTGTCTTCAGGGACGATAATGACGGTACCTGCGGAGGAAGCCACGGCTAACTACGTGCCAGCAGCCGCGGTAATACGTAGGTGGCGAGCGTTGTCCGGATTTACTGGGCGTAAAGCGCGCGTAGGCGGCCCGTTAGGTCGGAGGTAAAAGCCCGGGGCTCAACCCCGGCGAGCCTCCGATACCGGCGGGCTCGGGT
+
GGGGGGGGGGGGGGGGGGGGGGGGGGGGGGGGGGGGGGGGGGGGGGGGGGGGGGGGGGGGGGGGGGGGGGGGGGGGGGGGGGGGGGGGGGGGGGGGGGGGGGGGGGGGGGGGGC:F+EF5CCFF>FFGD,@63@CC@FFGGGGGGG7FGGGFGGGGGGGGFGGGGGGGG*8FGGGGGGGGGGFGFGGGFGGGGGGGGEGGGGGGGGGGGGGGGGGGGGGGGGGGGGGGGGCFEGGGGGGEGGEGEFGGCFGGGGGGCFFFGGGGGGGGGGDDCF7DCD5DF>EGCGGD)77))*
@M03364:396:000000000-C9LGT:1:1101:16550:6165 1:N:0:10
ACTCCTACGGGAGGCAGCAGTGGGGAATCTTGCACAATGGGCGGAAGCCTGATGCAGCGACGCCGCGTGCGGGACGAAGGCCTTCGGGCTGTAAACCGCTTTCAGCAGGGACGAGGCGATCGTCACGGTCCCTGCAGAAGAAGCCCCGGCTAACTACGTGCCAGCAGCCGCGGTAATACGTAGGGGGCAAGCGTTATCCGGATTCATTGGGCGTAAAGCGCGCGTAGGCGGCCAGCCTGGTCGGGAGTCAAATCCGGGGGCTCAACCCCCGTCCGCTCCCGATACCGGCCGTCT
+
FFGEFAFFGC@EFGGCFGGF@EF<CG@@CEFFGEEEFFEG,CCGGCEGE8FEFCGGGFCCG=:B:CGGGGGDG@FCCFGGFFGCGGEGCFGFBC5?FCGGDGGDFFGEG>CFF>+F>FE***8,*1>>=813?3<83<8?F:AC7<B<FGC7,278FFCB7<?<C7:85*12C::EGGGG:CFGGEG5//;:CGGGG7+CGG;E6CCC9C8@CEGGC@EG58C*2?8/C?C8CC88FC8;<01:C=C78++022<7)C5CCECC9***11:755:C*C:7>3:D5><5)7<///
@M03364:396:000000000-C9LGT:1:1101:27000:6196 1:N:0:10
ACTCCTACGGGAGGCAGCAGTGGGGAATATTGCACAATGGGCGCAAGCCTGATGCAGCGACGCCGCGTGCGGGATGGAGGCCTTCGGGTTGTAAACCGCTTTTGTTTGGGAGCAAGCCCTTCGAAGTGATTTTACCTTTCGAATAAGCACCGGCTAACTACGTGCCAGCAGCCGCGGTAATACGTAGGGTGCGAGCGTTATCCGGATTTATTGGGCGTAAAGGGCTCGTAGGCGGTTCGTCGCGTCCGGTGTGAAAGTCCATCGCCTAACGGTGGATCTGCGCCGGGTACGGGG
+
GGGGGGGGGGGGGGGGGGGGGGGGGGGGGGGGGGGGGGGGGGGGGGGGGGGGGGGGGGGGGGGGGGGGGGGGGGGGGGGGGGGGGGGGGGGGGGGGGGGGFGGGGGGGGGGGGG<D=DFFF3B+,@FF,<7,,,:3@CGFGFGGC7FFGGGGCCFGGGGGGGGGGGGGGGFGGGGGGEGGGGGGFGGGGGGGGGGGECGGFGGGGGGGFC7FGGGGGEGGGGGGGFGECGGGGGG>CGGGGGGGGGGEGCE=EGGGG@FGGDCGGGGGGGGGDGGGGGFFFFGGCGGEDFDG<)
@M03364:396:000000000-C9LGT:1:1101:14210:6204 1:N:0:10
ACTCCTACGGGAGGCAGCAGTAGGGAATCTTCCACAATGGACGCAAGTCTGATGGAGCAACGCCGCGTGAGTGACGAAGGTCTTCGGATTGTAAAGCTCTGTTGTAAGGGAAGAACGGTGCCTTGAGAACATGCAAGTGACGGTACCTTACCAGAAAGCTACGGCTAACTACGTGCCAGCAGCCGCGGTAATACGTAGGTAGCAAGCGTTATCCGGAATTATTGGGCGTAAAGGGTGCGTAGGCGGCTCATTAAGTTTATGGTGAAAGCGTGGGGCTCAACCCCATAAAGCCAT
+
GGGGGGGGGGGGGGGGGGGGGGGGGGGGGGGGGGGGGGGGGGGGGGGGGGGGGGGGGGGGGGGGGGGGGGGGGGGGGGGGGGGGGGGGGGGGGGGGGGGGGGGGGEGGGGGGGGFGEGGGG-E?,CEF<:8:ADB?DFFFGGGGGGGGGGGGEGGGGGGGGGGGGGGGGGGGGGGGGGGGFGGGGGGGGFGGGGGGGGGGGGGGGGGGGGGGFGGGCGGGGGGGGGCCEECFGGGGGGGGGGGGGGEECFFGFFGGFGFGG6CFFGGGGGGGGGGGGGGGFFGGGGGFGFFGC>
@M03364:396:000000000-C9LGT:1:1101:23278:6206 1:N:0:10
ACTCCTACGGGAGGCAGCAGTAGGGAATTTTCGGCAATGGGGGGAACCCTGACCGAGCAACGCCGCGTGAGTGAAGAAGGTCTTCGGATTGTAAAGCTCTGTTGTAAGGGAAGAACGTCAGCCCGAGGGTGCCTGAGTGACGGTACCTTACCAGAAAGCCACGGCTAACTACGTGCCAGCAGCCGCGGTAATACGTAGGTGGCGAGCGTTATCCGGAATTATTGGGCGTAAAGGGTGCGTAGGCGGCTGATTAAGTTCGTGGTTAAAGCGTGGGGCTCAACCCCATAAAGCCAC
+
GGGGGGGGGGGGGGGGGGGGGGGFGGGGGGGGGGGGGGGGGGGGGGGGGGGGGGGGGGGGGGGGGGGGGGGGGGGGGGGGGGGGGGGGGGGGGGGGGGGGGGF9FBFCFGGGGGEF1CF**-?**=FE**482<?=<F<FFG7F::<FGGGC,,;EFFFGGGGGGGGGG:CFGGGGFFGCCCCFGDGGCEGGGFGGF>EFGFGGGGGGGGGGGGGGEGGDFGGGDGCEEGECEFG8EEGEEEGGGEEEECCGGGGGGGDEG*9EF7C7CDGGDEE<C*AD?<EGGGCFFFFGG:
@M03364:396:000000000-C9LGT:1:1101:14347:6215 1:N:0:10
ACTCCTACGGGAGGCAGCAGTAGGGAATTTTCGGCAATGGGGGGAACCCTGACCGAGCAACGCCGCGTGAGTGAAGAAGGTCTTCGGATTGTAAAGCTCTGTTGTAAGGGAAGAACGTCAGGCAGAAGATGCGTGAGTGACGGTACCTTACCAGAAAGCCACGGCTAACTACGTGCCAGCAGCCGCGGTAATACGTAGGTGGCGAGCGTTATCCGGAATTATTGGGCGTAAAGGGTGCGTAGGCGGCTGATTAAGTTCGTGGTTAAAGCGTGGGGCTCAACCCCATAAAGCCAC
+
GGGGGGGGGGGGGGGGGGGGGGGGGGGGGGGGGGGGGGGGGGGGGGGGGGGGGGGGGGGGGGGGGGGGGGGGGGGGGGGGGGGGGGGGGGGGGGGGGGGGGGGGGGGFGGGGGGGGGGGCCFF,*@FF83??FFG@CFGFGGGGGFGGGGGGFGGGGGGGGGGGGGGGGGGGGGGGGGGGGGGGGGGGGGGGGGGGGGGGGGGGGGGGGGGGGGGGEGGGGGGGGGGGEEGGGGGGGGGGGGGGGGGGGGGGGGGGGGGGGGGFFGEGGGGGGGGGDGGGFFGGGGGFCFFGGG
@M03364:396:000000000-C9LGT:1:1101:22251:6219 1:N:0:10
ACTCCTACGGGAGGCAGCAGTAGGGAATCTTCCACAATGGACGCAAGTCTGATGGAGCAACGCCGCGTGAGTGAAGAAGGTTTTCGGATCGTAAAGCTCTGTTGTTGGTGAAGAAGGATAGGGGTAGTAACTGGCCTTTATTTGACGGTAATCAACCAGAAAGTCACGGCTAACTACGTGCCAGCAGCCGCGGTAATACGTAGGGTGCAAGCGTTGTCCGGAATCATTGGGCGTAAAGGGCTCGTAGGCGGTTCGTCGCGTCCGGTGTGAAAGCCCATCGCTTAACGTTGGGTC
+
GGGGGFGGGGGGGGGGGGGGGFGGGGGGGGGCFGGGGGGGGGDGGC@FGAFGFGGGGGGGGGGGGGGGGGGGGFGGGGGGGGA7EFFGGDEGGFFGGGGDG?F<FAEEFDGGGAB@<EE9,-B:?FFGAFA@?=D>F8DDFC<FEFGGCDCE,CBFGGGGGGGGGGGGGGGEGGGGGGGGFGGGF7FEG@FGGB@FG@FG@FGGGGED8<9CEGDEGCEGDEGDFGGFGFDGGGGGGGDE=C*1*2ACGECG?EGG<CEC::CEED=7DF+:7?CFG<?D>5CDG7C0*0551*
@M03364:396:000000000-C9LGT:1:1101:21853:6241 1:N:0:10
ACTCCTACGGGAGGCAGCAGTGGGGAATCTTGCACAATGGGCGAAAGCCTGATGCAGCGACGCCGCGTGCGGGACGAAGGCCTTCGGGTTGTAAACCGCTTTCAGCAGGGACGAGGCCGCACGGTGACGGTCCCTGCAGAAGAAGCCCCGGCTAACTACGTGCCAGCAGCCGCGGTAATACGTAGGGGGCGAGCGTTATCCGGATTCATTGGGCGTAAAGCGCGCGTAGGCGGCCTGCTAGGTCGGAACTCAAATCCGGGGGCTCAACCCCCGCCCGGTTCCGATACCGGCAGG
+
GGGGGGGGGGGGGGGGGGGGGGGGGGGGGGGGGGGGGGGGGGGGGGGGGGGGGGGGGGGGGGGGGGGGGGGGGGGGGGGGGGGGGGGGGGGGGGGGGGGGGGGGGGGGGGGGGGGGGEFGC*@58@BF11>+>DFGFCGE:FGGGGGGGGGGFGGGGGGGFDGGGGGGGFGGGGG*?EGGGGGGGGGGGGGGGGGGGGGGGGGGGGGGGGGGGGEGGGGGGGGGGG?EGGGGGGGGGGGGGGGGGGGGGGGGGGGGGGGGGGGEGGGGGGGGGGGGDG=DFFGDGGGFGFFGGD
@M03364:396:000000000-C9LGT:1:1101:8500:6247 1:N:0:10
ACTCCTACGGGAGGCAGCAGTGGGGAATATTGCACAATGGAGGAAACTCTGATGCAGCAACGCCGCGTGAAGGAGGAAGGCCTTCGGGTCGTAAACTTCTGTCCTCAGGGAAGAAACAAATGACAGTACCTGAGGAGGAAGCCCCGGCTAACTACGTGCCAGCAGCCGCGGTAACACGTAGGGGGCGAGCGTTATCCGGAATTACTGGGCGTAAAGAGTGCGTAGGTGGCTGAGCAAGCGCGGGGTTTAATTTCACGGCCCAACCGTGAACCGCCCTGCGAACTATTCAGCTTG
+
GGGGGGGGGGGGGGGGGGGGGGGGGGGGGGGGGGGGGGGGGGGGGGGGGGGGGGGGGGGGGGGGGGGGGGGGGGGGGGGGGGGFGGGGGGGGGGGGGGGGGGGGGGGGGGGGGF<FEFFFGEFF,CFGBBF?BCFFCGGGGGGGGGGFGGFFEGGGGGGGGGGGGGGGG:CGGGGGGGFGGGGGGGGDGGGGGGGGGGGGGGGGGGGGGGGCEGGGFGGGGGEGEGGGGGGGGGGGGGGGGGGGGG=CFFFGGGGGGGGEDDFGGGGGFGGFGGEGGGGGD>GGGGGFFFFFGC
@M03364:396:000000000-C9LGT:1:1101:10029:6265 1:N:0:10
ACTCCTACGGGAGGCAGCAGTGGGGAATCTTGCACAATGGGCGGAAGCCTGATGCAGCGACGCCGCGTGCGGGACGAAGGCCTTCGGGCTGTAAACCGCTTTCAGCAGGGACGAGGCGAAAGTGACGGTACCTGCAGAAGAAGCCCCGGCTAACTACGTGCCAGCAGCCGCGGTAATACGTAGGTGGCAAGCGTTGTCCGGATTTATTGGGCGTAAAGCGAGCGCAGGCGGAAAAATAAGTCTAATGTGAAAGCCCTCGGCTTAACCGAGGAACTGCATCGGAAACTGTTTTTC
+
GGGGGGGGGGGGGGGGGGGGGGGGGGGGGGGGGGGGGGGGGGGGGGGGGGGGGGGGGGGGGGGGGGGGGGGGGGGGGGGGGGGGGGGGGGGGGGGGGGGGGGGGGGGGGGGGGEGGGGG**>FFGFGG18=<,<<?CF8FGGGG:<FGGGGDCFGGGGGGGGGGGGGGG:EGGEGDGGGGCGGGGGGGCFGGGGGGGGGGGGGGGGGGGGGGGGGGGGGGGGGGGGGGGGGCCGGGGFGGGGGGGGGGGGGGGGGGGGGGGGGGGGGDDGGGGGGGGGFGFFGGGGFF?9BGG<
@M03364:396:000000000-C9LGT:1:1101:10001:6294 1:N:0:10
ACTCCTACGGGAGGCAGCAGTGGGGAATATTGCACAATGGAGGGAACTCTGATGCAGCGACGCCGCGTGAGTGAAGAAGTATTTCGGTATGTAAAGCTCTATCAGCAGGGAAGATAATGACGGTACCTGAAGAAGAAGCACCGGCTAAATACGTGCCAGCAGCCGCGGTAATACGTATGGTGCAAGCGTTATCCGGATTTACTGGGTGTAAAGGGGGCGCAGGTGGCCAGGCAAGTCAGAAGTGAAAGCCCGGGGCTCAACCCCGGGACTGCTTTTGAAACTGTCCGGCTGG
+
GGGGGGGGGGGGGGGGGGGGGGGGGGGGGGGGGGGGGGGGGGGGGGGGGGGGGGGGGGGGGGGGGGGGGGGGGGGGGGGGGGGGGGGGGGGGGGGGGGGGGGGGGGGGGGGGGEGF<FFEG@F=FFGGE,A,:DFGFGGGGGGGGGGGGGGGFGGGGGGGGGGGGGGGG>BFGGGGGGGGGGGGGGGGGGEGGGGGGGGGGGGGGGGGGGGGGGGGGGGGGGGGGGFGGGGGCFGFGGGGGGGGFGGGGGGGGGGGGGGGGGGGGGGGGGGGGFGGGGCGFFGFGGGFGFED
@M03364:396:000000000-C9LGT:1:1101:11572:6299 1:N:0:10
ACTCCTACGGGAGGCAGCAGTGGGGGATATTGCACAATGGAGGAAACTCTGATGCAGCAACGCCGCGTGAAGGAGGAAGGCCTTCGGGTCGTAAACTTCTGTCCTCAGGGAAGAAAAAAATGACGGTACCTGAGGAGGAAGCCCCGGCTAACTACGTGCCAGCAGCCGCGGTAACACGTAGGGGGCGAGCGTTATCCGGAATTACTGGGCGTAAAGAGTGCGTAGGTGGCTGAGCAAGCGCGGGGTTTAATTTCACGGCCCAACCGTGAACCGCCCTGCGAACTGTTCAGCTTG
+
GGGGGGGGGGGGGGGGGGGGGGGGGGGGGGGGGGGGGGGGGGGGGGGGGGGGGGGGGGGGGGGGGGGGGGGGGGGGGGGGGGGGGGGGGGGGGGGGGGGGGGGGGGGGGGGGGGGGEFFCG8CF8@FG>:@:,BF=@FCCGGGGGGGGGGFGGGGGGGGGGGGGGGGGG=CFGGGGGGGGGGCFEGGEGGGGGEGGGGGGGGGGGGGGGGGGGGGGFGGGGGGGGGGGGGGGGGGGGGGGGGGGGGGGDGGGGGGGGGGGG89EGGG:CCGGGGGGGGGG>EGGGGGFFFFCG<
@M03364:396:000000000-C9LGT:1:1101:16235:6317 1:N:0:10
ACTCCTACGGGAGGCAGCAGTGGGGAATCTTCCGCAATGGGCGAAAGCCTGACGGAGCAACGCCGCGTGAGTGATGACGGCCTTCGGGTTGTAAAGCTCTGTGACCGGGGACGAACGGTCTGTGAGCCACTAACTTATGGAAGTGCCGGTACCCGGATAGCAAGCCACGGCTAACTACGTGCCAGCAGCCGCGGTAATACGTAGGGGGCTAGCGTTATCCGGAATTACTGGGCGTAAAGGGTGCGTAGGTGGTTTCTTAAGTCAGAGGTGAAAGGCTACGGCTCAACCGTAGT
+
GGGGGGGGGGGGGGGGGGGGGGGGGGGGGGGGGGGGGGGGGGGGGGGGGGGGGGGGGGGGGGGGGGGGGGGGGGGGGGGGGGGGGGGGGGGGGGGGGGGGGGGFGGGGGGGGGGDGDGGGGFG,,@FG,3@,8>=3@FGGEGGFG,@FEGGGGGGGDGGGGGGGGGGGGFGGGGGGGGGGGGGGGGGGGGGGGEEGGGGGGGGGGGGGGGGGGGGGGGGGGEGCGFCEFGGGGGGGGGGGGGDCE=CC*<CFGGGGGGFGGGGGGFGGGCGFGGGGGGGGF@=DGGG:D@5DD
@M03364:396:000000000-C9LGT:1:1101:16575:6335 1:N:0:10
ACTCCTACGGGAGGCAGCAGTGGGGAATATTGCACAATGGGCGCAAGCCTGATGCAGCGACGCCGCGTGCGGGATGGAGGCCTTCGGGTTGTAAACCGCTTTTGTTCAAGGGCAAGGCACGGTTTCGGCCGTGTTGAGTGGATTGTTCGAATAAGCACCGGCTAACTACGTGCCAGCAGCCGCGGTAATACGTAGGGTGCAAGCGTTATCCGGATTTATTGGGCGTAAAGGGCTCGTAGGCGGTTCGTCGCGTCCGGTGTGAAAGTCCATCGCTTAACGGTGGATCCGCGCCGG
+
GGGGGGGGGGGGGGGGGGGGGGGGGGGGGGGGGGGGGGGGGGGGGGGGGGGGGGGGGGGGGGGGGGGGGGGGGGGGGGGGGGGGGGGGGGGGGGGGGGGGGGGGGGGFGGGGGGGGGGGGGCGFDFGG<85553:DGFFGGGGGGGGGGGGG8FFGGGGGGGGGGGGGGFFFGGGGGGGGGGGGGGGGGGGGFFGGGGGGGGGGGGGGGGGGGGGGGGGGGGGGGGGGGGGGGGGGGGGGFEGGGGGGGGGGGGGGGEGEGCFGGGFGGGGGGGGGGGGGFFGFGGGFGFFGGG
@M03364:396:000000000-C9LGT:1:1101:12432:6347 1:N:0:10
ACTCCTACGGGAGGCAGCAGTGGGGAATATTGCACAATGGGCGCAAGCCTGATGCAGCGACGCCGCGTGCGGGATGGAGGCCTTCGGGTTGTAAACCGCTTTTGTTTGGGAGCAAGCCCTTCGGGGTGAGTGTACCTTTCGAATAAGCACCGGCTAACTACGTGCCAGCAGCCGCGGTAATACGTAGGGTGCGAGCGTTATCCGGATTTATTGGGCGTAAAGGGCTCGTAGGCGGTTCGTCGCGTCCGGTGTGAAAGTCCATCGCCTAACGGTGGATCTGCGCCGGGTACGGGC
+
GGGGGGGGGGGGGGGGGGGGGGGGGGGGGGGGGGGGGGGGGGGGGGGGGFGGGGGGGGGGGGGGGGGGGGGGGGGGGFGGGGGGGGGGGGGGGGGGGGGGGGGGGGGGGGGGGGEFGGGGFEF++8FF+@@3@FAFFGGGGFFFDD>DGGGDCFGGGGGGGGGGGGGGG:9FGGGGGGGGGGGGGGGGCCEEGCGGGGGGGGGGGDGDGGGGGGGGGGGGGGEGEGGEGGGGGGGGGGGGGGGGGGGGEEGGGGFFGGGGGGFDGGGGGGGGGGGF4FGFFEGGGGGF5FFGG5
@M03364:396:000000000-C9LGT:1:1101:6751:6353 1:N:0:10
ACTCCTACGGGAGGCAGCAGTAGGGAATCTTCCACAATGGACGCAAGTCTGATGGAGCAACGCCGCGTGAGTGAAGAAGGTTTTCGGATCGTAAAGCTCTGTTGTTGGTGAAGAAGGATAGGGGTAGTAACTGGCCTTTATTTGACGGTAATCAACCAGAAAGTCACGGCTAACTACGTGCCAGCAGCCGCGGTAATACGTAGGTGGCAAGCGTTGTCCGGATTTATTGGGCGTAAAGCGAGCGCAGGCGGAAAAATAAGTCTAATGTGAAAGCCCTCGGCTTAACCGAGGAAC
+
GGGGGGGGGGGGGGGGGGGGGGGGGGGGGGGGGGGGGGGGGGGGGGGGGGGGGGGGGGGGGGGGGGGGGGGGGGGGGGGGGGGGGGGGGGGGGGGGGGGGGGGGGGGFFFGGGGFGFGFCF-B8BCEG<<CCC,BDGGFGGGGGGGGGGGFGGGGGGGGGGGGGGGGGGGGGGGGGGGGGGGGGGGGGGGGGGGGGGGGGGGGGFGGGGGGGGGGGGGGGGGFGGGGGGGGGGGGGGGGGGGGGGGGGGGGGCEGGGGGGGGGGGGGGGGGGFGGGGGGGEFGGFGGFGFFGGF
@M03364:396:000000000-C9LGT:1:1101:11354:6357 1:N:0:10
ACTCCTACGGGAGGCAGCAGTGGGGAATCTTGCGCAATGGGGGCAACCCTGACGCAGCGACGCCGCGTGCGGGACGAAGGCCTTCGGGTCGTAAACCGCTTTCAGCAGGGACGAGGCCGCTGCGGTGAAAGTACCTGCAGAAGAAGCCCCGGCTAAATACGTGCCAGCAGCCGCGGTAATACGTATGGGGCGAGCGTTATCCGGATTCATTGGGCGTAAAGCGCGCGTAGGCGGCCCGTTAGGTCGGAGGTAAAAGCCCGGGGCTCAACCCCGGCGAGCCTCCGATACCGGCGG
+
GGGGGGGGGGGGGGGGGGGGGGGGGGGGGGGGGGGGGGGGGGGGGGGGGGGGGGGGGGGGGGGGGGGGGGGGGGGGGGGGGGGGGGGGGGGGGGGGGGGGGGGGGGGGGGGGGDGGGGGCE*>*4CFG,,7<,<CFFGGGG8FGGGGGGFGGGGGGGGGGGGGGGGGGG6CFGGGGGGGGGGGGGGGGGGGGGGGGGGGGGGGGEGGGGGGFGGGGG>EGGGGGGGGGDGGGGGGGEGEFGGGGGGGDGG?CFGCFFGGGGGDGGFCCCFGGGGGGDGGGFFGD)9C>FFFDDD
@M03364:396:000000000-C9LGT:1:1101:16563:6372 1:N:0:10
ACTCCTACGGGAGGCAGCAGTAGGGAATTTTCGGCAATGGGGGGAACCCTGACCGAGCAACGCCGCGTGAGTGAAGAAGGTCTTCGGATTGTAAAGCTCTGTTGTAAGGGAAGAACGTCAGGCCGAAGCTGCGTGAGTGACGGTACCTTACCAGAAAGCCACGGCTAACTACGTGCCAGCAGCCGCGGTAATACGTAGGTGGCGAGCGTTATCCGGAATTATTGGGCGTAAAGGGTGCGTAGGCGGCTGATTAAGTTCGTGGTTAAAGCGTGGGGCTCAACCCCATAAAGCCAC
+
GGGGGGGGGGGGGGGGGGGGGGGGGGGGCGGGGGGGGGGGGGGGGGGGGGGGGGGGGGGGGGGGGGGGGGEGGGGGGGGGGGGGGGGGGGGGGGGGGGGGGGG,D3;FFGGEGGFEG:F*<9B***=F*,7,**8CCF:F<EDFGE,<FG,A,0;8CGGGGFGEEG>FG<CFEF*AGGGGGGFGGDGGG8CFC98CFGGFGGGG88CGEGEGGCEEGGCFEGGGCFGG?EC5@EEFC=EGGGEGGEGC5CGGD+<FFCEGG*179C+:FG8C3C>DG<?C)<=DD476DFF475
@M03364:396:000000000-C9LGT:1:1101:13050:6379 1:N:0:10
ACTCCTACGGGAGGCAGCAGTAGGGAATCTTCCACAATGGACGCAAGTCTGATGGAGCAACGCCGCGTGAGTGAAGAAGGTTTTCGGATCGTAAAGCTCTGTTGTTGGTGAAGAAGGGTAGAGGTAGTAACTGGCCTTTATTTGACGGTAATCAACCAGAAAGTCACGGCTAACTACGTGCCAGCAGCCGCGGTAATACGTAGGTGGCAAGCGTTGTCCGGATTTATTGGGCGTAAAGCGAGCGCAGGCGGAATGATAAGTCTGATGTGAAAGCCCACGGCTCAACCGTGGAAC
+
FGGGGGGGGGGGCEGGGGGGGEGGGG<FGGGGGGGGGGGFEGGGG@EFG9FEFGFFGGGGGGDGGGGCG7FFGGGGAFFGGFFGGGGDGGGGGGGGGFGGGGGFGGGG@F9FFGGGG+B8?-C,85:A,B@,,,:,AC9?D9,AFFGGGGBFFF=BBFGGGGGFFFDGG>EEGGGEFBFFGGGGGGGGFGGGGFFEFGGGGGGGFFGGFFGGGGGCE9BEEG*3??:CCGGGGGEDFGGG5?EGEE=CEDDG::CEDFFGG@CCCGGGGFEFCFGGGDDC@>59DDF3*<>DGG
@M03364:396:000000000-C9LGT:1:1101:23251:6401 1:N:0:10
ACTCCTACGGGAGGCAGCAGTGGGGGATATTGCACAATGGAGGAAACTCTGATGCAGCAACGCCGCGTGAAGGAGGAAGGCCTTCGGGTCGTAAACTTCTGTCCTCAGGGAAGAAACAAATGACAGTACCTGAGGAGGAAGCCCCGGCTAACTACGTGCCAGCAGCCGCGGTAACACGTAGGGGGCGAGCGTTATCCGGAATTACTGGGCGTAAAGGGCTCGTAGGCGGTTCGTCGCGTCCGGTGTGAAAGTCCATCGCCTAACGGTGGATCTGCGCCGGGTACGGGCGGGCTG
+
GGGGGGGGGGGGGGGGGGGGGGGGGGGGGGGGGGGGGGGGGGGGGGGGGGGGGGGGGGGGGGGGGGGGGGGGGGGGGGGGGGGGGGGGGGGGGGGGGGGGGGGGGGGGGGGGGGGGGGGCF5BE,CFF:,C,:,ADFGGGGCFGG@CFFGGGGGGGGGGGGGGGGGGGG5>FGGGGGGGGGGGGGEGGGGGGGGGGGGGGGGGGGGGGGGGGDEGGGGGGGGGGGGGGGGGGGGGGGGGGGGGGGGDGGGGGGGGGGGGGG=FGGGGGGGGGGGGGGGGGFFGGGGGFGEEGDD
@M03364:396:000000000-C9LGT:1:1101:8461:6417 1:N:0:10
ACTCCTACGGGAGGCAGCAGTGGGGAATATTGCACAATGGGCGCAAGCCTGATGCAGCGACGCCGCGTGCGGGATGGAGGCCTTCGGGTTGTAAACCGCTTTTGTTTGGGAGCAAGCCCTTCGTGGTGAGTGTCCCTTTCGAATAAGCACCGGCTAACTACGTGCCAGCAGCCGCGGTAATACGTAGGGTGCAAGCGTTATCCGGATTTATTGGGCGTAAAGGGCTCGTAGGCGGTTCGTCGCGTCCGGTGTGAGAGTCCATCGCTTAACGGTGGATCCGCGCCGGGTACGGGG
+
GGGGGGGGGGGGGGGGGGGGGGGGGGGGGGGGGGGGGGGGGFGGGGGGGGGGGGGGGGGGGGGGGGGGGGGGGGGGGGGGGGGGGGGGGGGGGGGGGGGGDGGGGGGGGGGEEGGG7>>>FDB,:CFC>33,<,3:=::DFD8@*@DFAFFGGGEGCG9FGGFGFGFGC,=<CGE<FFBC:FFF2BFGEGGDF9CCCEGC>:CEGE55<FCCE<CFGCECFGGG5@FEE5E59CGE8*?;8CEC:EC>E8E*C:+0030<9:CEE<=*:CCDGGC*9CGGFFEDGGG5)9BCG)
@M03364:396:000000000-C9LGT:1:1101:12835:6418 1:N:0:10
ACTCCTACGGGAGGCAGCAGTGGGGAATATTGCACAATGGGCGCAAGCCTGATGCAGCGACGCCGCGTGCGGGATGGAGGCCTTCGGGTTGTAAACCGCTTTTGTTTGGGAGCAAGCCCTTCGGGGTGGGTGTACCTTTCGAATAAGCACCGGCTAACTACGTGCCAGCCGCCGCGGTAATACGTAGGGTGCGAGCGTTATCCGGATTTATTGGGCGTAAAGGGCTCGTAGGCGGTTCGTCGCGTCCGGTGTGAAAGTCCATCGCCTAACGGTGGATCTGCGCCGGGTACGGGC
+
GGGGGGGGGGGGGGGGGGGGGGGGGGGGGGGGGGGGGGGGGGGGGGGGGGGGGGGGGGGGGGGGGGGGGGGGGGGGGGGGGGGGGGGGGGGGGGGGGGGGGGGGGGGGGGGGGGFGDFGFGFD+3@FG*3@+@DFGFFGGGFGF<FAFFGGGGGGGGGGGGGGGGGGGG*:FGEGGGGGGGGGGFGGGGGGGG;EGGGGGGGGGGCEEEGFGGGGGGEGGGGGGEFFECEFEGGGGGGGGGGGGCEGEG5EEGF?F>EFFFGGGDDDGGGGGDGG36FGGFDGGGGGF5?EGG)
@M03364:396:000000000-C9LGT:1:1101:22124:6428 1:N:0:10
ACTCCTACGGGAGGCAGCAGTGGGGAATATTGCACAATGGGCGCAAGCCTGATGCAGCGACGCCGCGTGCGGGATGGAGGCCTTCGGGTTGTAAACCGCTTTTGTTCAAGGGCAAGGCACGGTTTCGGCCGTGTTGAGTGGATTGTTCGAATAAGCACCGGCTAACTACGTGCCAGCAGCCGCGGTAATACGTAGGGTGCAAGCGTTATCCGGATTTATTGGGCGTAAAGGGCTCGTAGGCGGTTCGTCGCGTCCGGTGTGAAAGTCCATCGCTTAACGGTGGATTCGCGCCGG
+
GGGGGGGGGGGGGGGGGGGGGGGGGGGGGGGGGGGGGGGGGGGGGGGGGGGGGGGGGGGGGGGGGGGGGGGGGGGGGGGGGGGGGGGGGGGGGGGGGGGGGGGGGGG9FGGGGC>F>BFC:3B3+:CE83@5@FDF9FCGGBFGGGGGGGFF>FGGGGGGGGGGGGGGG<FFGGGGGGGGGGGGGGEGGGGGFGGGGGGGGGGGGGGGGGGGGEGEGCGGGGGGGEEEFFGGG6CEECGDDEGEGGGGGGDEGGGEG5CCE:CGGGGFFF75C5:7CGECEFGFCCFEGFFGGD
@M03364:396:000000000-C9LGT:1:1101:20065:6460 1:N:0:10
ACTCCTACGGGAGGCAGCAGTGGGGGATATTGCACAATGGAGGAAACTCTGATGCAGCAACGCCGCGTGAAGGAGGAAGGCCTTCGGGTCGTAAACTTCTGTCCTCAGGGAAGAAACAAATGACGGTACCTTAGGAGGAAGCCCCGGCTAACTACGTGCCAGCAGCCGCGGTAACACGTAGGGGGCGAGCGTTATCCGGAATTACTGGGCGTAAAGGGCTCGTAGGCGGTTCGTCGCGTCCGGTGTGAAAGTCCATCGCTTAACGGTGGATCCGCGTCGGGTACGGGCGGGCTG
+
GGGGGGGGGGGGGGGGGGGGGGGGGGGGGGGGGGGGGGGGGGGGGGGGGGGGGGGGGGGGGGGGGGGGGGGGGGGGGGGGGGGGGGGGGGGGGGGGGGGGGGGGGGGGGGGGGGGGGGGCG<CF=FFF8,C,,5C3>FGGGGFGG7EFGGFGGGGGGGGGGGGGGGGGG:CFGGGGGGGGGGGGGGGGGGGGGGGGGGGGCEGDGGFGFGGEEEGDGGGGGGEEGGGGEEEEG=E>ECEGGGE5:5CEC7CFGGGGDEEFGC7FGGEFDGGGGGGGGGGGFFGGGGGEDDFGDG
@M03364:396:000000000-C9LGT:1:1101:5725:6467 1:N:0:10
ACTCCTACGGGAGGCAGCAGTAGGGAATCTTCCACAATGGACGCAAGTCTGATGGAGCAACGCCGCGTGAGTGAAGAAGGTTTTCGGATCGTAAAGCTCTGTTGTTGGTGAAGAAGGATAGAGGTAGTAACTGGCCTTTATTTGACGGTAATCAACCAGAAAGTCACGGCTAACTACGTGCCAGCAGCCGCGGTAATACGTAGGTGGCAAGCGTTGTCCGGATTTATTGGGCGTAAAGCGAGCGCAGGCGGAAAAATAAGTCTAATGTGAAAGCCCTCGGCTTAACCGAGGAAC
+
GGGGGGGGGGGGGGGGGGGGGGGGGGGGGGGGGGGGGGGGGGGGGGGGGGGGGGGGGGGGGGGGGGGGGGGGGGGGGGGGGGGGGGGGGGGGGGGGGGGGGGGGGGGGGGGGFFFGFF<9=-:,8CEF<<CA<,FFFGGGFFGGGGGFGGFGGGGGGGGGGGGGGGGGGGGGGGGGGGGGGGGGGGGGGGGGGGGGGGGGGGGGGFGGGGGGGGGGGGGGGCGDFGGGGGGGGGGGGGGGGGGGGGGGGGGEEGGGGFGFCGGGGGGGGGGGGGGGGGGGFFEGGGFBCDEGF5
@M03364:396:000000000-C9LGT:1:1101:12762:6467 1:N:0:10
ACTCCTACGGGAGGCAGCAGTAGGGAATCTTCCACAATGGACGCAAGTCTGATGGAGCAACGCCGCGTGAGTGAAGAAGGTTTTCGGATCGTAAAGCTCTGTTGTTGGTGAAGAAGGATAGAGGTAGTAGCTGGCCTTTATTTGACGGTAATCAACCAGAAAGTCACGGCTAACTACGTGCCAGCAGCCGCGGTAATACGTAGGTGGCAAGCGTTGTCCGGATTTATTGGGCGTAAAGCGAGCGCAGGCGGAAAAATAAGTCTAATGTGAAAGCCCTCGGCTTAACCGAGGAAC
+
GGGGGGGGGGGGGGGGGGGGGGGGGGGGGGGGGGGGGGGGGGGGGGGGGGGGGGGGGGGGGGGGGGGFGGGGGGGGGGGGGGGGGGGGGGGGGGGGGGGGGFFGGGGGGGGGGFFGGFGGF-:,:EFG,,9C,BEFGGGGGGGGGGGFEGFGGGGGGGGGFGGGGGGGGGGGGGGGGGGGGGGGGGGGGGGGEFGGGGGGGGGGGGGGGGGGGFGGGGGGGGGEGGGGGGGGGGGGGGGGDDDGGGGGGGGEGGGGGGGGEGGFGGGGGGGFGFGGGFGGFFGGGGGFGFEGGC
@M03364:396:000000000-C9LGT:1:1101:9899:6474 1:N:0:10
ACTCCTACGGGAGGCAGCAGTGGGGAATCTTCCGCAATGGGCGAAAGCCTGACGGAGCAACGCCGCGTGAGTGATGACGGCCTTCGGGTTGTAAAGCTCTGTGACCGGGGACGAACGGTCTGTAAGCTAATAACTTATGGAAGTGACGGTACCCGGATAGCAAGCCACGTCTAACTACGTGCCAGCAGCCGCGGTAATACGTAGGTGGCAAGCGTTGTCCGGAATTATTGGGCGTAAAGCGCGCGCAGGCGGCTTCCTAAGTCCATCTTAAAAGTGCGGGGCTTAACCCCGTG
+
GGGGGGGGGGGGGGGGGGGGGGGGGGGGGGGGGGGGGGGGGFGGGGGGGGGGGGG7CEGGGGGEGGGGG>EGGGGGGGGGGGCGGFGGGGGGGGGGGGFGGGFFGFDGGGC@FGFG3B<3+:@@,EBE,<@,@FFA,FBFG<FFFFF@B>C@<DEG7*CFFFGG@EFF:*=FCGGGFGFFEGGGGGGGGGDGEDGGEGGGEFGFGGGGFGF@E>:CEG?FE**:2AFFGCF*;*:CEGG7=EEGGGCEDGECE5CEGG7+<<:CF:FFGFFG7:FCFD=7>EGFGG7=5D)19
@M03364:396:000000000-C9LGT:1:1101:3556:6485 1:N:0:10
ACTCCTACGGGAGGCAGCAGTGGGGAATCTTGCGCAATGGGCGGAAGCCTGACGCAGCGACGCCGCGTGCGGGAGGAAGGCCCTCGGGTCGTAAACCGCTTTCAGCAGGGACGAGGCCGAACGGTGACGGTACCTGAGGAGGAAGCCCCGGCTAACTACGTGCCAGCAGCCGCGGTAACACGTAGGGGGCGAGCGTTATCCGGAATTACTGGGCGTAAAGAGTGCGTAGGTGGCTGAGCAAGCGCGGGGTTTAATTTCACGGCCCAACCGTGAACCGCCCTGCGAACTGTTC
+
GGGGGFGGGGGGGGCGGGGGGGGGGDGFGGGGGGGGGGGGGGGGGGGGGGGGGGGGGGGGGGGGGGGGGGGGGGGGGGGGGGGGGGGGFGGGGGGGGGDGGGGGGGGGGGGGGGGGEGFF>*4*88FF<1=8=>FFFFG:FGGGGGFCGGGGEC?GGGGCFGGGGGGGG;FEGGGGGGGGGGGGGGGGGGGGGGECEGGGGGGGCFG@EGGEEGGGGCFGGFGGGGAEGGGGFGGGFGGGGGGGGGGGGEEEFFGGGGGGGGGGGGGGGGGFDFFGGGGGFFGGDGGFGFFG
@M03364:396:000000000-C9LGT:1:1101:21141:6530 1:N:0:10
ACTCCTACGGGAGGCAGCAGTGGGGGATATTGCGCAATGGGGGGAACCCTGACGCAGCAACGCCGCGTGATGGAAGAAGGCCTTCGGGTTGTAAACATCTGTTGCAAGGGAAGAAAAAAATGACGGTACCTTGTGAGGAAGCCACGGCTAACTACGTGCCAGCAGCCGCGGTAATACGTAGGTGGCGAGCGTTGTCCGGATTTACTGGGTGTAAAGGGCGCGTAGGCGGGACAGCAAGTCAGTCGTGAAATACCGGGGCTTAACTTCGGGGCTGCGATTGAAACTGTTGTTCTT
+
GGGGGGGGGGGGGGGGGGGGGGGGGGGGGGGGGGGGGGGGGGGGGGGGGGGGGGGGGGGFGGGGGGGGGGGGGGGGGGGGGGGGGGGGGGGGGGGGGGGFGGGEGFGGGGGGGFFF8FG7C-?<<CFG=2?,,,,,7FFC8FCCFCEEGGGGFGGGGGGGGGGGGGGGG::8CGGGGGGFGGGGGGGGGGGGGDGGGGGGGGGGGGGGGFEEGFEFGGGGGGEGGGGGGGGGFGGGGGGGGGGGGGGG5FGGGGGGDGGGG6CGGGGGGGGGCEGGG3=FFFGFGGCFGF>FGG
@M03364:396:000000000-C9LGT:1:1101:21656:6532 1:N:0:10
ACTCCTACGGGAGGCAGCAGTAGGGAATTTTCGTCAATGGGCGCAAGCCTGAACGAGCAATGCCGCGTGAGTGAAGAAGGTTTTCGGATCGTAAAGCTCTGTTGTTGGTGAAGAAGGATAGAGGTAGTACCTGGCCTTTATTTGACGGTAATCAACCAGAAAGTCACGGCTAACTACGTGCCAGCAGCCGCGGTAATACGTAGGTGGCAAGCGTTGTCCGGATTTATTGGGCGTAAAGCGAGCGCAGGCGGAAAAATAAGTCTAATGTGAAAGCCCTCGGCTTAACCGAGGAAC
+
GGGGGGGGGGGGGGGGGGGGGGGGGGGGGGGGGGGGGGGGGGGGGGGGGGGGGGGGGGGGGGGGGGGGGGGGGGGGGGGGGGGGGGGGGGGGGGGGGGGGGGGGGGGGGGGGGFFGEGGFE-CABFFG<,C8?AD8FEFFGFGG9FFGGGFFFGGGGGGGGGGGGGGGGFEGGGGGGGGGGGGGGGGGGGGGGEGGGGGGGGGGGGGGGGGGGGGGGGGGGGFCFGFFGGGGGGGGGGGGGGGGGGGGGGGC:EGGGGDGGGGGGGGGGGGGGGGGGGGDFFGGGGGFGFFDGF
@M03364:396:000000000-C9LGT:1:1101:3991:6547 1:N:0:10
ACTCCTACGGGAGGCAGCAGTGGGGAATCTTGCGCAATGGGGGCAACCCTGACGCAGCGACGCCGCGTGCGGGACGAAGGCCTTCGGGTCGTAAACCGCTTTCAGCAGGGACGAGGCCGATCCGGTGACGGTACCTGCAGAAGAAGCCCCGGCTAAATACGTGCCAGCAGCCGCGGTAATACGTATGGGGCGAGCGTTATCCGGATTCATTGGACGTAAATCGCGCTTAGTCGGCCCGTTAGTTCGTAGGTAAAAGCCCGGGGCTCAACCCCGGCGAGCCTCCGATACCTGCGG
+
FEFGF<FGGGGGGGGEGGGGGFFFGGDFFFAG9BFD@@<FGGG>7F@EF<EFGGGGGDGGGGGGE77FFGGDGEGEGFGGGEGFEFGDGCEFFGGABEGGGFGCFGG,3CFF@5BF:*>*>:>,*=<C,8*81*<,<FFGGF:CC,<+=CFEF**?<FF?FGEF><EG62@FCEECEGGFGGE:6E8@F588E>E>/2*;@7CG8?:CEFGC6+0:88@A++*/2*/8*:+<85EE*826**+++:;7*;+<99++9*:>/*):*9967D/1)*2))9E55.*9)/)09**0)1
@M03364:396:000000000-C9LGT:1:1101:26878:6561 1:N:0:10
ACTCCTACGGGAGGCAGCAGTAGGGAATCTTCCACAATGGACGCAAGTCTGATGGAGCAACGCCGCGTGAGTGAAGAAGGTTTTCGGATCGTAAAGCTCTGTTGTTGGTGAAGAAGGATAGCGGGAGTATCTGCCAGTAAGTTGACGGTAATGAACCAGAAAGTCACGGGTAACTACGTGCCAGCAGCCGCGGTAATACGTAGGTGGCAAGCGTTGTCCGGATTGATTGGGCGTAAAGCGAGCGCAGGCGGAAAAATAAGTCTAATGTGAAAGCCCTCGGCTTAACCGAGGAAC
+
GGGGGGGGGGGGGGGGGGGGGGGGGGGGGGGFEFGGGGGGGCF:FGGFGGGGGGGGGGGGGGGGGGGGGGG,CFGGGGGGEFGGGGGGGGGFGGGGGGGGGGGF=,4B4BFGGGGGGGE,AC@+8@C@:,C5E<,,,,,8,3CDFEGGGGFC,:D=<,@FGEG@FGGGG7@>FGGCFGGGDGGGCGFG7FFGG:FEG:FFCFGGAEFGGGGGGC:E15BEGG5C*<+AFFGGGEEGGGGGGGEGGGGGGGE*:EC59AEG<<>FGGGDGGGGGCF3*>EGF>5CGGGFD>DDD*
@M03364:396:000000000-C9LGT:1:1101:5458:6561 1:N:0:10
ACTCCTACGGGAGGCAGCAGTAGGGAATTTTCGTCAATGGGCGCAAGCCTGAACGAGCAATGCCGCGTGGGTGAAGACGGTCTTCGGATTGTAAAGCCCTGTTGCCGGGGACAAAGGGCAGCCTGAGTGTAAAGCTGACTGATTGATGGTACCCGGCCAGAAAGCCACGCCTAACTACGTGCCGGCAGCCGCGGTAATACGTAGGTGGCAATCGTTATCCGGAATGATTGGGGGTAAAGGGGGCGCGGCGGGCGGTGGAAGCCTGAGGTAAAGGGCACCGGCCCAACCGGGT
+
FGGGGGGGGGGGGGGGGGGGGGGGGGGGGGG<F@FGGGGGGGGGGGGGGGGGGG@FGGGGGGGGGGGGGG76BF=AG<FG4F,FFEG:FFGGGGGED,BB,BFA,A+:CFEG?>F,,+8++8,,:,83,87,,8,,8,,:<8F3,,,8>F<73:+3@FF7BC7BFEF::*65><<>,,:,6<**4*:<C7:7<4*=FC@,*7+;CCFC8F:++2;/@FF7C*;/;C+<+<>*/*12<+<<**2/2**2//:***/>)*/20**2:C*1*7<>*3:*9**/5)*)17*09351
@M03364:396:000000000-C9LGT:1:1101:24258:6565 1:N:0:10
ACTCCTACGGGAGGCAGCAGTGGGGAATCTTGCGCAATGGGCGGAAGCCTGACGCAGCGACGCCGCGTGCGGGAGGAAGGCCCTCGGGTCGTAAACCGCTTTCAGCAGGGACGAGGCCGCAAGTTGACGGTAAATGCAGAAGAAGCCCCGGCTAACTACGTGCCAGCAGCCGCGGTAATACGTAGGGGGAGTGCGTTATCCGGATTCATTGGGCGTAAAGCGCTCGTAGGCGGCCTGCTAGGTCGGGAGTCAAACGCGGGGGCCCAACCCCCGGCCGCCCCCGATACCGCCAGG
+
AGFFGGGFBCCFCFCCFGCFGC@CCGGFFF<FFEEGGGGFCFGCEGGCCAFDFECBBFGGGGE@FG:@F@FD=FGGDBD:B=@3BFE>BFFGG<DFC7F<FG<,@F<,@FGGGF*:C@FFEFF83@FG8*6+*,,2<FGGC@FAF72<FFGGGGGGGFG>EEG5<CGE*,/1?E88:EFFG500@?CEC88*80:8*;ECCEE*;C?ECGF?E5/:>?8C0:C;;>C*;86?5E8ECGGGF6A<=EEGG*<9CG+2>:=CCE57:*/9/*AD95*793/9>>*C)/967))1/1
@M03364:396:000000000-C9LGT:1:1101:13670:6572 1:N:0:10
ACTCCTACGGGAGGCAGCAGTGGGGAATCTTGCACAATGGGCGCAAGCCTGATGCAGCGACGCCGCGTGCGGGATGGAGGCCTTCGGGTTGTAAACCGCTTTTGTTCAAGGGCAAGGCACGTTTTCGGCCGTGTTGAGTGGATTGTTCGAATAAGCACCGGCTAACTACGTGCCAGCAGCCGCGGTAATACGTAGGGTGCGAGCGTTATCCGGATTTATTGGGCGTAAAGGGCTCGTAGGCGGTTCGTCGCGTCCGGTGTGAAAGCCCATCGCTTAACGGTGGGTCTGCGCCGG
+
GGGGGGGGGGGGGGGGGGGGGGGGGGGGGGGGGGGGGGGGGGGGGGGGGGGGGGGGGGGGGGGGGGGGGGGGGGGGGFGGGGGGGGGGGGGGFEGGGGGGGGGGGGGGGGGGGFCGGGGGG-B8BFGG+@F5C,@AFFGGG9:FFDFGGGFG*DFGGGGGGGGGGGGGG<EGFGGGGGGGGGGEE@EEGGGGGGGGEGGGGGGGGGGGGECGGEGGGGGGGGFGGGCGGGGGGGGGGGGGFGGEGGGGGGGGGEGGGGGGG+?7:7CGDGGGDCFCFGGGEFGDDDGFGFDDDG
@M03364:396:000000000-C9LGT:1:1101:7089:6609 1:N:0:10
ACTCCTACGGGAGGCAGCAGTGGGGGATATTGCACAATGGAGGAAACTCTGATGCAGCAACGCCGCGTGAAGGAGGAAGGCCTTCGGGTCGTAAACTTCTGTCCTCAGGGAAGAAACAAATGACGGTACCTGCAGAAGAAGCCCCGGCTAACTACGTGCCAGCAGCCGCGGTAATACGTAGGGGGCGAGCGTTATCCGGATTCATTGGGCGTAAAGCGCTCGTAGGCGGCCTGCTAGGTCGGGAGTCAAATGCGGGGGCCCAACCCCCGGCCGCTCCCGATACCGGCGGGCTTG
+
GGGGGGGGGGGGGGGGGGGGGGGGGGGGGGGGGGGGGGGGGGGGGGGGGGGGGGGGGGGGGGGGGGGGGGGGGGGGGGGGGGGGGGGGGGGGGGGGGGGGGGGGGGGGGGGGGGGGGGG,FCFF>FFGB?CCB,FCDFFFGGGGGGGGGGGGGGGGGGGGGGGGGGGGGFGGGGGGGGFGFGGGGGGGGGGGGGGGGGGGGGGGGGFGGGGGGGGGGGGGGGGGGEGGGGGGGGGGGGGGGGG=EGGGGFGGGGGGG=EEECCECCGGGGGGGGCCCFG3>5EFGGGFGFF)/>
@M03364:396:000000000-C9LGT:1:1101:14149:6615 1:N:0:10
ACTCCTACGGGAGGCAGCAGTAGGGAATTTTCGGCAATGGGGGGGACCCTGACCGAGCAACGCCGCGTGAGTGAAGAAGGTCTTCGGATTGTAAAGCTCTGTTGTAAGGGAAGAACGTCAGGCCGAAGATGCGTGAGTGACGGTACCTTACCAGAAAGCCACGGCTAACTACGTGCCAGCAGCCGCGGTAATACGTAGGTGGCGAGCGTTATCCGGAATTATTGGGCGTAAAGGGTGCGTAGGCGGCTGATTAAGTTCGTGGTTAAAGCGTGGGGCTCAACCCCATAAAGCCAC
+
GGGGGGGGGGGGGGGGGGGGGGGGGGGGGGGGGGGGGGGGGGGGGGGEGGGGGGGGGGGGGGGGGGGGGGGGGGFGGGGGGGGGGGGGGGGGGGGGGGGGGGGFGGGGGGGGGGGGGGGCGEC*:8EE23<</;?5;FGCFEDEGGGFGGGGCGGGGGGGGGGGGGDGGGGGGGGGGGGGGGGGGGGGGEGGGGGGGGGGGG6CGEEGGGGGGGGGG5@EFGGGGGGGE>CGGGGGGGGGGGGGGGGDGCGFGGGGGGGGGGGGG>?FGGGGGGGGGGGGFFGDGGGFGFF47F
@M03364:396:000000000-C9LGT:1:1101:26543:6616 1:N:0:10
ACTCCTACGGGAGGCAGCAGTGGGGAATATTGGACAATGGGCGCAAGCCTGATCCAGCCATGCCGCGTGAGTGATGAAGGCCCTAGGGTTGTAAAGCTCTTTCACCGGTGAAGATACTGACGGTTACCGTAGGAGAAGCCCAGGCTTACTTCATGCCAGCAGCCGCGGTGATACGAAGGGGGCTAGCGTTGTTCGGATTTACTGGGCGTAAAGCGCACGTAGGCGGACTTTTAAGTCAGGGGTGAAATCCCGGGGCTCAACCCCGGAACTGCCTTTGATACTGGAAGTCTTG
+
GFFGGGGGGGGGGGGGGGGGGGGGGGGGEGFFFFEGCGGGGGGGGGGGGGGGGGGGGGGGGGGFGGGCFGGGFGGGGDFGGGGGGGGGGFEFGGGFGGGGGGGGGCF7FFGCFF9F,,CF8=F?8BE,884>+8,:DC8,A,3=7<,7DD,C,<CEEGFGDFGFG+>FGCEAGCGG>FGGGGGGC=:FF@CGGCFD:<CCFGFGGGGGGGGGGFGGGE>C8FGCGG8CCFGFF@FCFGGGGGGGGGCC?CEGGE5CDCFGG8*:CCEGGGGGFGF7C:CFFBFFGGG@FF@7
@M03364:396:000000000-C9LGT:1:1101:8877:6616 1:N:0:10
ACTCCTACGGGAGGCAGCAGTGGGGGATATTGCACAATGGAGGAAACTCTGATGCAGCAACGCCGCGTGAAGGAGGAAGGCCTTCGGGTCGTAAACTTCTGTCCTCAGGGAAGAAACAAATGACGGTACCTGAGGAGGAAGCCCCGGCTAACTACGTGCCAGCAGCCGCAGTAACACGTAGGGGGCGAGCGTTATCCGGAATTACTGGGCGTAAAGAGTGCGTAGGTGGCTGAGCAAGCGCGGGGTTTAATTTCACGGCCCAACCGTGAACCGCCCTGCGAACTGTTCAGCTTG
+
GGGGGGGGGGGGGGGGGGGGGFGGGGGGGGGGGGGGGGGGFFGGGGGGGGGGGGGGGGGGGGGGGGGGGGGGGGEGGGGGGGGGGGGGGGGGGGGGGGGGGGGCGGGFGGGGGGGG<FFBE?<58@FFB,98,,3DFGC,>DBFFFCFGCFFGGGGGCDEGGGDGGFGG*4>FECFFFGGGE<FFGGGGGGGG8@GGGGGDGGGGGGGGGGGGDGG+AFGGGGCGGGGGGGGGGGGCFFEEGEEE:*:CFGGGG?EDGDE:*9EGGGG<C95<DED357C@>GCDDG?>@F*7C
@M03364:396:000000000-C9LGT:1:1101:19193:6651 1:N:0:10
ACTCCTACGGGAGGCAGCAGTGGGGAATCTTGCGCAATGGGGGCAACCCTGACGCAGCGACGCCGCGTGCGGGACGAAGGCCTTCGGGTCGTAAACCGCTTTCGGCAGGGACGAGGACGCCAGTGGACGGTAACGACAGAAGAAGCCCCGGCGTAATACGTGCCACCAGCCGCGGTAATACGCATGGGGCGAGCGTTATCCGGGGTCATTGGGCGTAAAGCGGCGGTTGGGGGACCGGTAGGTCGGAGGTCAAAGCCCGGGCGTCGACCCCGGCCAGCCTCCGACACCGGCGGG
+
FGGFDGFGGEGGGGGGGGGGGGGFGGGG@FGGGGGGGGGGGGGGGGGGGGGGGGGGGGEDGGGGGGGGG+=CFGFCFGGGGG<FDFGG<FGGGGGGC>FFGGG++5+@FFGGGG7C**>***4,,3,6=*=+*,*+*1*2<,2,,,,4C*7E**/;8E?5,;CF7+/21*****:8C599<8*1*;0C82:8/C:**;F9<****2C*<0<8CFEE5E*+<8***:/*8?*/C*//**1:CCF+1187*;*<A7+:2/:*2*)2*):75D8))2*)9D*277C9)11)/0)9>C
@M03364:396:000000000-C9LGT:1:1101:10009:6658 1:N:0:10
ACTCCTACGGGAGGCAGCAGTGGGGAATCTTGCGCAATGGGGGCAACCCTGACGCAGCGACGCCGCGTGCGGGACGAAGGCCTTCGGGTCGTAAACCGCTTTCAGCAGGGACGAGGCCGCTCCGGTGACGGTACCTGCAGAAGAAGCCCCGGCTAAATACGTGCCAGCAGCCGCGGTAATACGTATGGGGCGAGCGTTATCCGGATTCATTGGGCGTAAAGCGCGCGTAGGCGGCCCGTTAGGTCGGTGGTAAAAGCCCGGGGCTCAACCCCGGCGAGCCTCCGATACCGGCGG
+
GGGGGGGGGGGGGGGGGGGGGGGGGGGGGGGGGGGGGGGGGGGGGGGGGGGGGGGGGGGGGGGGGGGGGGGGGGGGGGGGGGGGGGGGGGGGGGGGGGGGGGGGGGGGGGGGGGEGGGGGG7>1=FFG?*=8*=FGFGGGGCGGFCGGGGGGGGGGGGGGGGGGGGGGGAFGGGGGGGGGFGGGGGGGFGGGGGGGGGGGFGGGGGGGGGGGGFGGGGGGGGGGGGGGGGGGGGGGGGCFEEFGGGG2AEE?FFGGGGGGGDGDCFGGGGGGGGGGGGGGFFGGDCGFGFFGGC
@M03364:396:000000000-C9LGT:1:1101:20019:6664 1:N:0:10
ACTCCTACGGGAGGCAGCAGTAGGGAATTTTCGGCAATGGGGGGAACCCTGACCGAGCAACGCCGCGTGAGTGAAGAAGGTCTTCGGATTGTAAAGCTCTGTTGTAAGGGAAGAACGTCAGGCAGAAGATGCGTGAGTGACGGTACCTTACCAGAAAGCCACGGCTAACTACGTGCCAGCAGCCGCGGTAATACGTAGGTGGCGAGCGTTATCCGGAATTATTGGGCGTAAAGGGTGCGTAGGCGGCTGATTAAGTTCGTGGTTAAAGCGTGGGGCTCAACCCCATAAAGCCAC
+
GGGGGGGGGGGGGGGGGGGGGGGGGGGGGGGGGGGGGGGGGGGGGGGGGGGGGGGGGGGGGGGGGGGGGGGGGGGGGGGGGGGGGGGGGGGGGGGGGGGFGGGGGGGGGGGGGGGGEFCGF-C,1<BF?<=<<:FFCGGGGDEFGGGGGGGG@FFGGGGGGGGGGGGGGGFFGGGGGGGGGGGGGGGGGGGGGGGEFGGGGGGGGGGGGGGFGGGGEDGFGGGGGGGGEGGGGGGGGGGEEGGGGDEEGGGGGGGGFCEGGGGFGGGGGGGGGGGGDGG4FFGGGGDFGFFFGC
@M03364:396:000000000-C9LGT:1:1101:27842:6686 1:N:0:10
ACTCCTACGGGAGGCAGCAGTGGGGAATCTTGCGCAATGGGCGGAAGCCTGACGCAGCGACGCCGCGTGCGGGAGGAAGGCCCTCGGGTCGTAAACCGCTTTCAGCAGGGACGAAGCCGGACGTTGACATTCGATACAGCAGTAACGCCGGCTAACTACGTGCCAGCAGCCGCGGTAATACGAAGGGGGCGAGCGTTATCCGGATTCATTGGGCGTAAAGGGCTCGTAGGCGGTTCGCCGCGTCCGGTGTGAAAGTCCATCGCTTAACGGTGGATCCGCGCCGGGTACGGGCGG
+
GGGGGGGGGGGGGGGGGGGGGGGGGGGGGGGGGDGGGGGGCFG7FGGGGGGGGGGGGGBFGGGGGGGGGGGCGGGGGGGGGGGGGGGGGGGGGGGCFEGGGGGAEBFGGGGEFF*>B:C*15C:1<<E=,,3,,,,482,,8,,,?+1=C*=FEFFFGFC001A:+AFGE8:C1C81/A<CC*1/8?EC/:2:*CEEGFEFEEE8*C<E0C:FEE>E*2CGD*:C8E5CEC*:C::8=ECGGGC:*81*:?<09CEF9C?FED/5/A>D)/9D5CFCFGCD577)1)9DFE))9
@M03364:396:000000000-C9LGT:1:1101:14085:6701 1:N:0:10
ACTCCTACGGGAGGCAGCAGTGGGGAATATTGCACAATGGGCGCAAGCCTGATGCAGCGACGCCGCGTGCGGGATGGAGGCCTTCGGGTTGTAAACCGCTTTTGTTTGGGAGCAAGCCCTTCGGGGTGAGTGTACCTTTCGAATAAGCACCGGCTAACTACGTGCCAGCAGCCGCGGTAATACGTAGGGTGCGAGCGTTATCCGGATTTATTGGGCGTAAAGGGCTCGTAGGCGGTTCGTCGCGTCCGGTGTGAAAGTCCATCGCCTAACGGTGGATCTGCGCCGGGTACGGGC
+
GGGGGGGGGGGGGGGGGGGGGGGGGGGGGGGGGGGGGGGGGGGGGGGGGGGGGGGGGGGGGGGGGGGGGGGGGGGGGGGGGGGGGGGGGGGGGGGGGGGGGFGGGG<FGGGGGGDGFGGGGFF++8FF8,7,<EE@FGGGGGFDD,3@FGGEGGGGGGGGGGGGGGGGG?EFGGGGGGG7FGGGGGFGGGGGGEEGGGGGGGGGGGGGF?FGGGGGGGGGGGGGGGGGGGGDGGGGGGGGGGGGGGGGEEDGECFGCGGGCFGGGGGDD5EGGFGGCFFGFFEDDG:@3FFGG3
@M03364:396:000000000-C9LGT:1:1101:8821:6716 1:N:0:10
ACTCCTACGGGAGGCAGCAGTGGGGAATCTTGCACAATGGGCGGAAGCCTGATGCAGCGACGCCGCGTGCGGGACGAAGGCCTTCGGGTCGTAAACCGCTTTCAGCAGGGACGAGGCCGAGAGTAGACGGTGCCTGCAGAAGAAGCCCCGGCTAACTACGTGCCAGCAGCCGCGGTAATACGTAGGGGGCGAGCGTTATCCGGATTCATTGGGCGTAAAGCGCGCGTAGGCGGCCCGCTTGGTCGGGAGTAAAATCCGGGGGCTCAACCCCCGCACGCTCCCGATACCGGCGGG
+
GGGGGGGGGGGGGGGGGGGGGGGGGGGGGGGGGGGGGGGGGGGGGGGGGGGGGGGGGGGGGGGGGGGGGGGGGGGGGGGEGGGGGGGGGGGGGGGGGGGGGGGFCGFFGGGGGG7FCCE*5153,8,@+*=1=,,3<<@,<<C<B<CFEGGG*<,?:FGGGGGGCFC6C6EE:EEGECGC@FACFGGGGEGGGGG:?EGFGGG::8F9CEGGGGGG>:CCCC/C:ECEGE98EE88E=8?8;FC=EG*?G?9@9<ECGGGGDGCGG6C9<*9DGDGGG=DF:E*9)79D3>9)9
@M03364:396:000000000-C9LGT:1:1101:20647:6727 1:N:0:10
ACTCCTACGGGAGGCAGCAGTGGGGAATCTTGCACAATGGGCGAAAGCCTGATGCAGCGACGCCGCGTGCGGGACGAAGGCCTTCGGGTTGTAAACCGCTTTCAGCAGGGACGAGGCCGCAAGGTGACGGTACCTGCAGAAGAAGCCCCGGCTAACTACGTGCCAGCAGCCGCGGTAATACGTAGGGGGCGAGCGTTATCCGGATTCATTGGGCGTAAAGCGCGCGTAGGCGGCCTGCTAGGTCGGAACTCAAATCCGGGGGCTCAACCCCCGCCCGGTTCCGATACCGGCAGG
+
GGGGGGGGGGGGGGGGGGGGGGGGGGGGGGGGGGGGGGGGGGGGGGGGGGGGGGGGGGGGGGGGGGGGGGGGGGGGGGGGGGGGGGGGGGGGGGGGGGGGGGGGGGGGGGGGGGGGGGGG>*@*8@CF85>+1<FFFGGCGFGFGGGGGGGGDFGGGGGGFGGGGGGGGGGGGGGGGDGGGGGGGGGGGGGGGGGGGGGGGGGGGGGGGGGFGGGGGGGGGGGGGGEGGGGGGGGGGGDGFGGGGGEGGGGGGGGGGGGGGGGGGGCGGGGGGGGGGGCDEFGDGDGFG>DGDD
@M03364:396:000000000-C9LGT:1:1101:4447:6731 1:N:0:10
ACTCCTACGGGAGGCAGCAGTGGGGAATATTGCACAATGGGCGCAAGCCTGATGCAGCGACGCCGCGTGCGGGATGGAGGCCTTCGGGTTGTAAACCGCTTTTGTTCAAGGGCAAGGCGGGTCTTCGGGCCCGTTGAGTGGATTGTTCGAATAAGCACCGGCTAACTACGTGCCAGCAGCCGCGGTAATACGTAGGGTGCAAGCGTTATCCGGATTTACTGGGCGTAAAGGGTGCGTAGGTGGTCTCTTAAGTCAGGAGTGAAAGGCTACGGCTGAACCGTAGTAAGCTCTTG
+
GDGGGDGGGGGGGGGGGGGGFGGGGGGGGGGGGGGGGGGGGGGGGGGGGGGGGGGGGGGEEGGGGGGGGGGGGGGGGGGGGFGGGGGGGGGGGGGGGGGEE<FGGFFDFGGGGGGFEGF>:@B8,@B:**5>74<C<FFGFC,3<,CFGGFCFFGGGGFCFGGGGFFGFFEFGGGFGGGGGGGG5*:;FG?FF<FEGFGGGCGGGGGEGGGGGDCE?FGGGGFGGGGGGGGGFGGG8=8E?EGGF7C9ACCGGGGFF6AFGE7EEFCF4CGGGG5CCCEG@FEGFGGF:?FFC
@M03364:396:000000000-C9LGT:1:1101:9176:6733 1:N:0:10
ACTCCTACGGGAGGCAGCAGTGGGGAATATTGCACAATGGGCGCAAGCCTGATGCAGCGACGCCGCGTGCGGGATGGAGGCCTTCGGGTTGTAAACCGCTTTTGTTTGGGAGCAAGCCCTTCGTGGTGAGTGTCCCTTTCGAATAAGCACCGGCTAACTACGTGCCAGCAGCCGCGGTAATACGTAGGGTGCGAGCGTTATCCGGATTTATTGGGCGTAAAGGGCTCGTAGGCGGTTCGTCGCGTCCGGTGTGAAAGTCCATCGCCTAACGGTGGATCTGCGCCGGGTACGGGC
+
GGGGGGGGGGGGGGGGGGGGGGGGGGGGGGGGGGGGGGGGGGGGGGGGGGGGGGGGGGGGGGGGGGGGGGGGGGGGGGGGGGGGGGGGGGGGGGGGGGGGGGGGGGGGGGGGGGGGGGGGGGF::@FF3,8,@,@FFFGGGGFDF9CFGGGGGGGGGGGGGGGGGGGGG:FGGGGGGGGGGGGGGGGGGGEGGEGGGGGGGGGGGDEGFGGGGGGFGGGGF?FGGGGGGDGGGGGCGGGGGGGGGGGGGCEGGGCFGCGGGGGGGGGDGGEGC=EFGFGCBFGGGGDDCFFGD)
@M03364:396:000000000-C9LGT:1:1101:12418:6742 1:N:0:10
ACTCCTACGGGAGGCAGCAGTAGGGAATTTTCGGCAATGGGGGGAACCCTGACCGAGCAACGCCGCGTGAGTGAAGAAGGTCTTCGGATTGTAAAGCTCTGTTGTAAGGGAAGAACGTCAGGCCGAGGAAGCCTGAGTGACGGTACCTTACCAGAAAGCCACGGCTAACTACGTGCCAGCAGCCGCGGTAATACGTAGGGGGCAAGCGTTATCCGGATTCATTGGGCGTAAAGCGCGCGTAGGCGGCCAGCCTGGTCGGGAGTCAAATCCGGGGGCTCAACCCCCGTCCGCTCC
+
GGGGGGGGGGGGGGGGGGGGGGGGGGGGGGGGGGGGGGGGGGGGGGGGGGGGDFFGGGGGGGGGGGGGGGGGGGGGGGGGGGGGGGGGGCFGFGGGGGGGGGGGGGGGGGGGGGGG7CFG1CF**4CCF,488,=,5?F<FGGGGGGGGGGGEGGGGGGFGGGGGG5CF<EFGFGGGGGGFGCFEGGD?EEGGGC<CFGGGGGGGGGGGEEDFGGEE*89CFG7EFGEC8C=GFGGGGE5/:5CEDEGGGFFGFGGGEGE8?DGGGFFGGGDGDGGGGGGF>GDGG*8DEBC3C
@M03364:396:000000000-C9LGT:1:1101:12337:6757 1:N:0:10
ACTCCTACGGGAGGCAGCAGTAGGGAATTTTCGTCAATGGGGGGAACCCTGAACGAGCAATGCCGCGTGAGTGAAGACGGTCTTCGGATTGTAAAGCTCTGTTGCGAGAGAAAAAGGACAGGACGAGGGAATGCTTCCGGTTTGATGGTATCTCGCCAGAAAGTCACGGCTAACTACGTGCCAGCAGCCGCGGTAATACGTAGGTGGCGAGCGTTATCCGGAATTATTGGGCGTAAAGGGTGCGTAGGCGGCTGATTAAGTTCGTGGTTAAAGCGTGGGGCTCAACCCCATAA
+
GGGGGGGGGGGGGGGGGGGGGGGGGGGGGGGGGFGGGGGGGGGGGGGGGGGGGGGGGGGGGGGGGGGGGGGGGGGGGGGGGGGGGGGGGGGGGGGGGGGGGGGGGGGGGGGGGGGGB>FFGEG*=:=F:1==<FFFFEGGGGEFCGGFFGFGFGGGGGGFGGGGGGGGGGGGGGGGGGGGGGFGGGGGGGGGGEGGGGGGGGGGGGGGGGEEEGGEGGGGGEGDGGGGGGGGGEGGGGGGGGGGEDEGGGGGEG*AGGGGFGGGGGGFCCFFGGEGGGGGFFGGGGGFGE@FC
@M03364:396:000000000-C9LGT:1:1101:7527:6798 1:N:0:10
ACTCCTACGGGAGGCAGCAGTGGGGAATCTTGCACAATGGGCGGAAGCCTGATGCAGCGACGCCGCGTGCGGGACGAAGGCCTTCGGGCTGTAAACCGCTTTCAGCAGGGACGAGGCGACGGTGTCGGTCCCTGCAGAAGAAGCCCCGGCTAACTACGTGCCAGCAGCCGCGGTAATACGTAGGGGGCAAGCGTTGTCCGGATTCATTGGGCGTAAAGCGCGCGTAGGCGGCCAGCCTGGTCGGGAGTCAAATCCGGGGGCTCAACCCCCGTCCGCTCCCGATACCGGCCGGCT
+
EGGGGGGGGGGGGGGGGGGGGGGCGEGGCEGGG<FGGGGGEFGGGGGGGGGGFAFFGGGG7FF=FFGGGGDEFGGFEECGFE=F9FEF:=>A?FGACFB>FEF=FGGBDEGGG7+>*@F**5>1*8=***43,8,2588:<FGC+CFFGGGCC::FGGFFGG?GGF>C@*:88ECC?CCGCFGEE5>>CCE5CEGGEDFE**;*<9+<C6*;CEEGFFFGE5:?EE88?>CECEFCCC>5FG578::C?C?9+<0/7*::CCFGGFGG*/=97>EDGC5<>)>35*/5C:;995
@M03364:396:000000000-C9LGT:1:1101:22879:6826 1:N:0:10
ACTCCTACGGGAGGCAGCAGTGGGGAATCTTGCACAATGGGCGGAAGCCTGATGCAGCGACGCCGCGTGCGGGACGAAGGCCTTCGGGCTGTAAACCGCTTTCAGCAGGGACGAGGCGAAAATGACGGTTCCTGCCGAAGAAGCCCCGGCTAACTACGTGCCAGCAGCCGCGGTAATACGTAGGGGGCAAGCGTTATCCGGATTCATTGGGCGTAAAGCGCGCGTAGGCGGCCAGCCTGGTCGGGAGTCAAATCCGGGGGCTCAACCCCCGTCCGCTCCCGATACCGGCCGGCT
+
GGGGGGGGGGGGGGGGGGGGGGGGGGGGGGGGGGGGGGGGGGGGGGGGGGGGGGGGGGGGGGGGGGGGGGGGGGGGGGGGGGGDGGGGGGGGGGGGGGGGGGGCGGGFGGGGGG@FDGG>7*3,>FFG=*=>@3,34CF:FGFE=CEFGGGGFGCGGGGGGGGGGGGGG1?EGEGGGGGGGGGGGGGGGGGGGGGGGGGGGGGGGGGGGGGGGG>CCFFEEGEGGDEEGGGGGGGGGGGGGGGGGGDGGGGGGGGGGGGGGDFGGGGGGGGGGGGGGGGGFBC<DGGFGFFGD)
@M03364:396:000000000-C9LGT:1:1101:7837:6849 1:N:0:10
ACTCCTACGGGAGGCAGCAGTGGGGAATATTGCACAATGGGCGCAAGCCTGATGCAGCGACGCCGCGTGCGGGATGGAGGCCTTCGGGTTGTAAACCGCTTTTGTTTGGGAGCAAGCCCGTCGGTGTGGGTGTACCTTTCGAATAAGCACCGGCTAACTACGTGCCAGCCGCCGCGGTAATACGTAGGGTGCGAGCGTTATCCGGATTTATTGGGCGTAAAGGGCTCGTAGGCGGTTCGTCGCGTCCGGTGTGAAAGTCCATCGCCTAACGGTGGATCTGCGCCGGGTACGGTC
+
GGGGGGGGGGGGGGGGGGFEFGGC@6FFEFGFGFGGGGGGGGGDFGGGGGFFGFGGFGGGGGGG=FGGGGGGGGGDGFGDFGGGGFEGGGGGGFGGGGEGGGGFDAF,BF@EEEF<DGG++-88+8@C+*535,@;FFGGG@<@>,@>F3>>4=@C,FBGGGGFFBFGG*:FFGGG5C>E:?9C9@@>?:ECE8CEGGGCFGFGGEC*<<9CF@FGGG5*ACFEDGF:8//;F5?:E5CC8CGG82?EEC*::+<CDGG9:CF*ACG39CEDGGG<C7<>FEC5C3<59/7<**
@M03364:396:000000000-C9LGT:1:1101:25424:6858 1:N:0:10
ACTCCTACGGGAGGCAGCAGTGGGGAATCTTGCGCAATGGGGGCAACCCTGACGCAGCGACGCCGCGTGCGGGACGAAGGCCTTCGGGTCGTAAACCGCTTTCAGCAGGGACGAGGCCGCTACGATGACTGTACCTGCAGAAGAAGCCCCGGCTAAATACGTGCCAGCAGCCGCGGTAATACGTATGGGGCGAGCGTTATCCGGATTCATTGGGCGTAAAGCGCGCGTAGGCGGCCCGTTAGGTCGGAGGTAAAAGCCCGGGGCTCAACCCCGGCGAGCCTCCGATACCGGCGG
+
GGGGGGGGGGGGGGGGGGGGGGGGGGGGGGGGGGGGGGGGGGGGGGGGGGGGGGGGGGGGGGGGGGGGGGGGGGGGGGGGGGGGGGGGGGGGGGGGGGGGGGGGGGGFGGGGGGDGDFGDE*>>8=FF<,?8<3@,CFFGGDGFGFGFGGGEGGDGGGGGGGGGGGGGG6CFEGGGGGEFDGG<CGGGGGGGDGGGGGGGGGGGG5EGFGGGGGGGGGGGGGGGGGGEGGGGGGGEGG?FGGGGGEG7EG>CFFGCGGGGGGGGGDF=FGGGGGD7)C:75FFGCGGFFDBD5D
@M03364:396:000000000-C9LGT:1:1101:19088:6862 1:N:0:10
ACTCCTACGGGAGGCAGCAGTGGGGAATATTGCACAATGGGCGCAAGCCTGATGCAGCGACGCCGCGTGCGGGATGGAGGCCTTCGGGTTGTAAACCGCTTTTGTTTGGGAGCAAGCCCTTCGTAGTGCGTGTACCTTTCGAATAAGCACCGGCTAACTACGTGCCAGCAGCCGCGGTAATACGTAGGGGGCAAGCGTTATCCGGATTTATTGGGCGTAAAGGGCTCGTAGGCGGTTCGTCGCGTCCGGTGTGAAAGTCCATCGCCTAACGGTGGATCTGCGCCGGGTACGGGC
+
GGGGGGGGGGGGGGGGGGGGGGGGGGGGGGGGGGGGGGGGGGGGGGGGGGGGGGGGGGGGGGGGGGGGGGGGGGGGFGGGGGGGGGGGGGGGGGGGGGGGGGGGGGGGGGGGGGGGB<FDFCB,,@FF,+888,DFFGGGGCFDF=FFGGGGGGGGGGGGGGGGGGGGG88FGGGGGGGGGGGGFFFGEGGGGGGGGGGGGGGGGGGGFGGGGGGGGGGGGGGGGGGGGGGGGGGGGGGGGGGGGGGGGGGGGGFGGGGCCFGGGD57CGGGGGG*>FFDFEGGCGG:<FFGG5
@M03364:396:000000000-C9LGT:1:1101:21521:6864 1:N:0:10
ACTCCTACGGGAGGCAGCAGTGGGGAATATTGCACAATGGGCGCAAGCCTGATGCAGCGACGCCGCGTGCGGGATGGAGGCCTTCGGGTTGTAAACCGCTTTTGTTCAAGGGCAAGGCGGGTCTGCGGATCCGTTGAGTGGATTGTTCGAATAAGCACCGGCTAACTACGTGCCAGCAGCCGCGGTAATACGTAGGGTGCAAGCGTTATCCGGATTTATTGGGCGTAAAGGGCTCGTAGGCGGTTCGTCGCGTCCGGTGTGAAAGTCCATCGCTTAACGGTGGATCCGCGCCGG
+
GGGGGGGGGGGGGGGGGGGGGGGGGGGGGGGGGGGGGGGGGGGGGGGGGGGGGGGGGGGGGGGGGGGGGGGGGGGGFGGGGGGGGGGGGGGGGGGGGGGGGGGGGGG9FGGGGGGGDFFCF*@@,@FG**>@88>C7F?FGFGF:FFGGGFG8CFGGGGGGGGGGGGGG<FFGGGGGGGGGGGGGGGGGGGGGGGGGGGGGGGGGGGGGGGGGGEGGGGGGGGGGGCEFGGGGGGEEGGGGGGGGGGGGGGGEGGGGCEEG@DGGGGGGGGGGGGCGGGGFFGGGGGFGEFGGG
@M03364:396:000000000-C9LGT:1:1101:8679:6883 1:N:0:10
ACTCCTACGGGAGGCAGCAGTGGGGAATCTTGCACAATGGGCGGAAGCCTGATGCAGCGACGCCGCGTGCGGGACGAAGGCCTTCGGGCTGTAAACCGCTTTCAGCAGGGACGAGGCGAAAGTGACGGTACCTGCGGAAGAAGCCCCGGCTAACTACGTGCCAGCAGCCGCGGTAATACGTAGGGGGCAAGCGTTATCCGGATTCATTGGGCGTAAAGCGCGCGTAGGCGGCCAGCCTGGTCGGGAGTCAAATCCGGGGGCTCAACCCCCGTCCGCTCCCGATACCGGCCGGCT
+
GGGGGGGGGGGGGGGGGGGGGGGGGGGGGGGGGGGGGGGGGGGGGGGGGGGGGGGGGGGGGGGGGGGGGGGGGGGGGGGGGGGGGGGGGGGGGGGGGGGGGGG9FGGGGGGGGGGGGGG7**8,8@CF8*68@BF*=CEGFGGG@FGGGGGDGGGGGGGGGGGGGGGGG8CEGGECGGGGFGGGGGGGEGGGGGGGGGGGGECEFGGGGGGGGGGGGGGGGGGGEGGGGGGGGGGGGGGGFGGGGGGGGGFEGGGGGGGGC=FF9CEGDGGDDCECDDGGEBGGGGGFGEEG3)
@M03364:396:000000000-C9LGT:1:1101:15412:6891 1:N:0:10
ACTCCTACGGGAGGCAGCAGTGGGGAATATTGCACAATGGGCGCAAGCCTGATGCAGCGACGCCGCGTGCGGGATGGAGGCCTTCGGGTTGTAAACCGCTTTTGTTTGGGAGCAAGCCCTTCGGAGTGGATGTACCTTTCGAATAAGCACCGGCTAACTACGTGCCAGCAGCCGCGGTAATACGTAGGGTGCGAGCGTTATCCGGATTTATTGGGCGTAAAGGGCTCGTAGGCGGTTCGTCGCGTCCGGTGTGAAAGTCCATCGCCTAACGGTGGATCTGCGCCGGGTACGGGC
+
GGGGGGGGGGGGGGGGGGGGGGGGGGGGGGGGGGGGGGGGGGGGGGGGGGGGGGGGGGGGGGGGGGGGGGGGGGGGGGGGGGGGGGGGGGGGGGGGGGGGGGGGGGGGGGGGGGGGGGFFFFD8+8FF3,8,:,FFFFGGGGF@<,EFGGGGGGGGGGGGGGGGGGGGG,BFGGGGGGGGGGGGGGGGGGGGGEGGGGGGGGGGG5CCFGGGGGGGGGGGGGGGGFGGGGGGGGGGGGGGGGGGGGGGGGGEE:?CGGGGGGGGGGGGGGGGGGGGGGFGFFDDDDGFDFFGG)
@M03364:396:000000000-C9LGT:1:1101:18640:6898 1:N:0:10
ACTCCTACGGGAGGCAGCAGTAGGGAATTTTCGTCAATGGGCGCAAGCCTGAACGAGCAATGCCGCGTGGGTGAAGACGGTCTTCGGATTGTAAAGCCCTGTTGCCGGGGACAAAGGACAGCCCGAGTGGAAAGCTGACTGTTTGATGGTACCCGGCCAGAAAGCCACGGCTAACTACGTGCCAGCAGCCGCGGTAATACGTAGGTGGCAAGCGTTATCCGGAATGATTGGGCGTAAAGGGTGCGCAGGCGGCTGTGCAAGTCTGAAGTAAAAGGGACCGGCTCAACCGGTTCC
+
GGGGGGGGGGGGGGGGGGGGGGGGGGGGGGGGGGGGGGGGGGGGGGGGGGGGGGGGGGGGGGGGGGGGGGGGGGGGGGGGGGGGGGGGGGGGGGGGGGGGGGGGGGG@FGGGGGFGE?F<DDF3@FFFB38,CFGCFFGGGGGGG<FFFGFGFGGGGGGGGGGGGGGGGCEGGGGGCGGGGGGGGGGGGGGGGFGGGFGGG@FGGGGGGGGGGGGGGGGGGGEGGGDGGGGGGGEEEGGFCEGGGDCEGGGGGGGGGGDGGGGGGGGG7CFGGGGGGGGGFFCDDFGFDFEGG*
@M03364:396:000000000-C9LGT:1:1101:10929:6899 1:N:0:10
ACTCCTACGGGAGGCAGCAGTGGGGAATCTTGCGCAATGGGGGCAACCCTGACGCAGCGACGCCGCGTGCGGGACGAAGGCCTTCGGGTCGTAAACCGCTTTCAGCAGGGACGAGGCCGCGCGATGACGGTAACTGCAGAAGAAGCCCCGGCTAAATACGTGCCAGCAGCCGCGGTAATACGTATGGGGCGAGCGTTATCCGGATTCATTGGGCGTAAAGGGTGCGTAGGCGGCTGATTAAGTTCGTGGTTAAAGCGTGGGGCTCAACCCCATAAAGCCACGGATACTGGTC
+
FGGGGGFFEFGGECFGGEEFFGFGGGEGGGGFF@G:FGFGGDFCGGCFFGGGGDEGGGGG:>FCGGEFF:F=FE:>FGGGFGFG@FGGGEEEGGGGCFGGGGEFA<>CEGC<:C7F7FC>F*4*18<F+*=+*282CFFF<CFFGB<FFECC<EFGGGGDGGGGFGGGG68CEGDEGG@FG80A<:CE>EE?85CEEGGFGCEE;CCFFGGG58?GEEGGGC88;:2/:C@E>/8C=FFGGGFG9*CCGGGF9+<FGGG**:DCE497**21>:+:CF7C:DGD3**9:;F*
@M03364:396:000000000-C9LGT:1:1101:21305:6908 1:N:0:10
ACTCCTACGGGAGGCGGCAGTAGGGAATCTTCCACAATGGACGCAAGTCTGATGGAGCAACGCCGCGTGAGTGAAGAAGGTTTTCGGATCGTAAAGCTCTGTTGTTGGTGAAGAAGGATAGAGGTAGTAACTGGCCTTTATTTGACGGTAATCAACCAGAAAGTCACGGCTAACTACGTGCCAGCAGCCGCGGTAATACGTAGGTGGCAAGCGTTGTCCGGATTTATTGGGCGTAAAGGGCTCGTAGGCGGTTCGTCGCGTCCGGTGTGAAAGTCCATCGCTTAACGGTGGATC
+
GGGGGGGGGGGGGGG:FGGGGGGGGGGGGGGGGGGGGGGGGGGGGGGFGGGGGGGGGGGGGGGGGGGGGGGGGGGGGGGGGGGGGGGGGGGGGGGGGGGEFGGGGGGFGGGGGGGG8>DF,5::B<FF<,C<,3BFF@FGGGGGGGGGGGGGGGGGGGGGGGGGGGGGGGGGGGGGGGFGGGGGGGGGGGGGGGGGGGGGGGGGFGGFGGGGGGGGGGGGGGGGGFGGGGGGGCGGCGGGGGFEGEGGGGGGGGGGGGGGEEDGG7><DGGFGGGGFGGGFFGGGGGFGFFFFG
@M03364:396:000000000-C9LGT:1:1101:17728:6913 1:N:0:10
ACTCCTACGGGAGGCAGCAGTAGGGAATCTTCCACAATGGACGCAAGTCTGATGGAGCAACGCCGCGTGAGTGAAGAAGGTTTTCGGATCGTAAAGCTCTGTTGTTGGTGAAGAAGGATAGGGGTAGTCACTGGCCTTTATTTGACGGTAATCAACCAGAAAGTCACGGCTAACTACGTGCCAGCAGCCGCGGTAATACGTAGGTGGCAAGCGTTGTCCGGATTTATTGGGCGTAAAGCGAGCGCAGGCGGAAAAATAAGTCTAATGTGAAAGCCCTCGGCTTAACCGAGGAAC
+
GGGGGGGGGGGGGGGGGGGGGGGGGGGGGGGGGGGGGGGGGGGGGGGGGGGGGGGGGGGGGGGGGGGGGGGGGGGGGGGGGGGGGGGGGGGGGGGGGGGGGGGGGGGGGGGFGFFGCEFGF-B+8BFG,8CC,,BBFEGEGGGFGGDGGGFGGGGGGGGGGGGGGGGGGFEGGGGGGGGGGGGGGGGGGGGGGGGGGGGGGGGGGGGGGGGGGGGGGGGGGECGGGGFGGGGGEGGGGGGGGGGGGGGGGGGGGGGGGGGGGGGGGGGGGGGGGGGGFGGFFGGGGGBCEFGGF
@M03364:396:000000000-C9LGT:1:1101:27618:6958 1:N:0:10
ACTCCTACGGGAGGCAGCAGTGGGGAATCTTGCACAATGGGCGGAAGCCTGATGCAGCGACGCCGCGTGCGGGACGAAGGCCTTCGGGCTGTAAACCGCTTTCAGCAGGGACGAGGCGAAAGTGACGGTCCCTGCAGAAGAAGCCCCGGCTAACTACGTGCCAGCAGCCGCGGTAATACGTAGGGGGCAAGCGTTATCCGGATTCATTGGGCGTAAAGCGCGCGTAGGCGGCCAGCCTGGTCGGGAGTCAAATCCGGGGGCTCAACCCCCGTCCGCTCCCGATACCGGCCGGCT
+
GGGGGGGGGGGGGGGGGGGGGGGGGGGGGGGGGGGGGGGGGGGGGGGGGGGGGGGGGGGGGGGGGGGGGGGGGGGGGGGGGGGGGGGGGGGGGGGGGGGGGGGFGGGGGGGGGG7GGGGC::F,,8FF+*4<F?F8@FFGFGFGFFGGGGDGGGGGGGGGGGGGGGGGGEGGGGGGGGGGFGGGGGGGCGGGGGGGGGGGGGGGGGGGGGGGGGGGGGGGGGGGGC>EGGGGGGGGGGGGGGGGDEGEGGGGGGGDDEGGGEGGGGGGGGGGGGGGGGGGFFGDGGG3DFFGG)
@M03364:396:000000000-C9LGT:1:1101:18837:6972 1:N:0:10
ACTCCTACGGGAGGCAGCAGTAGGGAATTTTCGGCAATGGGGGGAACCCTGACCGAGCAACGCCGCGTGAGTGAAGAAGGTTTTCGGATTGTAAAGCTCTGTTGCAAGGGAAGAACGGCACATGGAGGTTATGTGAGTGACGGTACCTTGCGAGGAAGCCACGGCTAACTACGTGCCAGCAGCCGCGGTAATACGTAGGTGGCGAGCGTTATCCGGAATTATTGGGCGTAAAGGGTGCGTAGGCGGCCTTTTAAGTTTAAGGTGAAAGCGTGGGGCTTAACCCCATAAAGCCTT
+
GGGGGGGGGGGGGGGGGGGGGGGGGGGGGGGGGGGGGGGGGGGGGGGGGGGGGGGGGGGGGGGGGGGGGGGGGGGGGGGGGGGGGGGGGGGGGGGGGGGGGGGDGFGDGFGDFGFF=CFCC8?,8?=F+27,,,287?:,<FGFGGGFGCGDEGGGGGGGGGGGG>*CF<9CEGGGGGGGGGGGGGGGGDGFFFFCGGGGGGGGEGGGGDGGGGGGGGGGGGGGGGGGGGGCFGGGCEGGGGGGGGGGCFFGGFFGGGGCGFGGFFFGGGEGGGGGGF?FFFGGGGGFF?FFFC
@M03364:396:000000000-C9LGT:1:1101:10835:6979 1:N:0:10
ACTCCTACGGGAGGCAGCAGTAGGGAATCTTCCACAATGGACGCAAGTCTGATGGAGCAACGCCGCGTGAGTGAAGAAGGTTTTCGGATCGTAAAGCTCTGTTGTTGGTGAAGAAGGACGGCAGTAGTCACTGGCTGCCGTTTGACGGTAATCAACCAGAAAGTCACGGCTAACTACGTGCCAGCAGCCGCGGTAATACGTAGGTGGCAAGCGTTGTCCGGATTTATTGGGCGTAAAGCGAGCGCAGGCGGAAAAATAAGTCTAATGTGAAAGCCCTCGGCTTAACCGAGGAAC
+
GGGGGGGGGGGGGGGGGGGGGGGGGGGGGGGGGGGGGGGGGGGGGGGGGGGGGGGGGGGGGGGGGGGGGGGGGGGGGGGGGGGGGGGFGGGGGGGGGGGGGGGGGGGGGGGGGGFGGFFGGGG=BFFF,59<C<DFFGGGGGGGGGGGGGFGGGGGGGGGGGGGGGGGGGGGGGGGGGGGGGGGGGGGGGGGGGGGGGGGGGGGGGGGGGGGGGGGGGGGGGGGGGGGGGGGGGGGGGGGGGGGGGGGGGGECGGGGGGGGGGGGGGGGGGGGGGGGGGGFFGGGGGFGFFGGF
@M03364:396:000000000-C9LGT:1:1101:8767:6987 1:N:0:10
ACTCCTACGGGAGGCAGCAGTGGGGAATCTTGCGCAATGGGGGCAACCCTGACGCAGCGACGCCGCGTGCGGGACGAAGGCCTTCGGGTCGTAAACCGCTTTCAGCAGGGACGAGGCCGCGGGGTGACGGTCCCTGCAGAAGAAGCCCCGGCTAAATACGTGCCAGCAGCCGCGGTAATACGTATGGGGCGAGCGTTATCCGGATTCATTGGGCGTAAAGCGCGCGTAGGCGGCCCGTTAGGTCGGAGGTAAAAGCCCGGGGCTCAACCCCGGCGAGCCTCCGATACCGGCGGG
+
GGGGGGGGGGGGGGGGGGGGGGGGGGGGGGGGGGGGGGGGGGGGGGGGGGGGGGGGGGGGGGGGGGGGGGGGGGGGGGGGGGGGGGGGGGGGGGGGGGGGGGGGGGGGGGGGGFFGGGFGG*=*44<F8*4+=<FFFGGGG?CCGGFGGGGG8EGGGGGGGGGGGGGGGFGGGGGGGGGGGGFFEFGGGGGGGGGCEGGGGGGCC>FGGGGGGGGGG>CGGGGGGG:EGGGGGGGGGECEGGGGGGEGG=EGGFGGDGGGDGG=EGGGGGGDGGGCDGGFFFGDDC7?CDEGGG
@M03364:396:000000000-C9LGT:1:1101:6294:6994 1:N:0:10
ACTCCTACGGGAGGCAGCAGTAGGGAATCTTCCACAATGGACGCAAGTCTGATGGAGCAACGCCGCGTGAGTGAAGAAGGTTTTCGGATCGTAAAGCTCTGTTGTTGGTGAAGAAGGATAGAGGTAGTCACTTGCCTTTATTTGACGGTAATCAACCAGAAAGTCACGGCTAACTACGTGCCAGCAGCCGCGGTAATACGTAGGTGGCAAGCGTTGTCCGGATTTATTGGGCGTAAAGCGAGCGCAGGCGGAATGATAAGTCTGATGTGAAAGCCCACGGCTCAACCGTGGAAC
+
GGGGGGGGGGGGGGGGGGGGGGGGGGGGGGGGGGGGGGEGGGGGFGGGGGGGGGGGFGGGGGGGGGGGGGGGGGGGGGGGGGGGGGGGGGGGGGGGGGGGGGGCGGG8FFGGGGGGFFFGA-:,5CEF,,9<,,CFFFGGGGGGFGEEGG@FGGCGGGGGGGGGGGGEGGEDFGGGGEGGGGGGGGGGGGEGGGGGGGGGGGFEGGGGGGGGGGGGGGGGGGG5FGGGGGGGGGGGGGGGGGGGGGGGGGGGGCGGGGGGGGGGGGGGGGGGGGGFFCED>@EGFFGBDFFGG<
@M03364:396:000000000-C9LGT:1:1101:6014:7004 1:N:0:10
ACTCCTACGGGAGGCAGCAGTAGGGAATTTTCGGCAATGGGCGCAAGCCTGACCGAGCAACGCCGCGTGAGTGATGAAGTTTTTCGGAATGTAAAGCTCTGTTGCGCGGGACGAATGGAGAGGGAGGACCCTCTTGTGACGGTACCGCGCGAGGAAGCCACGGCTAACTACGTGCCAGCAGCCGCGGTAATACGTAGGTGGCGAGCGTTATCCGGAATTATTGGGCGTAAAGGGTGCGCAGGCGGCCTTTTAAGTTCAAGGTGAAAGCGTGGGGCTCAACCCCATAAAGCCTTG
+
GGGGGGGGGGGGGGGGGGGGGGGGGGGGFGGGGGGGGGGGGGGGGGGGGGGGGGGGGGGGGGGGGGGGGGGFGDGGGGGGGGGGGGGGGGGGGGGGGGGGGGGGGGGGGGGGGG>FDGGCD8@++8@F8*68@8BFEFFFGFGGGGGGGGGGGGGGGGGGGGGGGGGGG,?FFGFFGGGGGGGGGGGGGEGGGGGGGGGGGGGGGGGGGGGGGGGGDGGGGGGGGGGGGGGGFGGGGGGGGGGGDEGGGFGGCFCGGGGGGGGGGGGGDDGGDGGGGGGF4>EDG*9@FFFGG<
@M03364:396:000000000-C9LGT:1:1101:27616:7008 1:N:0:10
ACTCCTACGGGAGGCAGCAGTGAGGAATATTGGTCAATGGGCGAGAGCCTGAACCAGCCAAGTCGCGTGAGGGAAGACGGCCCTACGGGTTGTAAACCTCTTTTACAAGGGAATAAAGGACCCCATGCGAGTTGTTTTGCATGTACCTTGTGAATAAGCATCGGCTAACTCCGTGCCAGCAGCCGCGGTAATACGGAGGATGCGAGCGTTATCCGGATTCATTGGGTTTAAAGGGTGCGTAGGTGGCTTTTTAAGTCAGCGGTGAAAGTCAGTGGCTCAACCATTGAACTGCCG
+
GGGGGFGFGGGGGGGGGGGGGGGGGGGGGGGGGFGGGGGGGGGGEGGGGGGFGGGGGFGGGGGGGGGGGGGGGGGGGGGGGGGGGGGGG@FFGGGGGGGGGGGGGGGGGGGGGF?AAFB,::CB4BFG++8+8:A8AFCFG,,:@DDGGGGG,CDGGGGGGGGGGGGGF99F@FGGGGGGGGGFGGGGG<:B9CGGGGGGGGGGGGGGGDEFGFGGEGGFFGGGGGC8>@EGGFGGGGGEGEGGGGGGGGFFAFGGGGGGGGDGFGGGGGGGGGGGG6FFFFGGFGFFGF@FFC
@M03364:396:000000000-C9LGT:1:1101:6537:7017 1:N:0:10
ACTCCTACGGGAGGCAGCAGTGGGGAATATTGCACAATGGGCGCAAGCCTGATGCAGCGACGCCGCGTGCGGGATGGAGGCCTTCGGGTTGTAAACCGCTTTTGTTTGGGAGCAAGCCCTTCGGGGTGTGTGTACCTTTCGAATAAGCACCGGCTAACTACGTGCCAGCCGCCGCGGTAATACGTAGGGGGCTAGCGTTATCCGGATTTACTGGGCGTAAAGGGTGCGTAGGTGGTTTCTTAAGTCAGGAGTGAAAGGCTACGGCTCAACCGTAGTAAGCTCTTGAAACTGGG
+
GGGGGGGGGGGGGGGGGGGGGGGGGGGGFGGGGGGGGGGGGGGGGGGGGGGGGGGGGGGGGGGGGGGGGGGGGGGGGGGGGGGGGGGGGGGGGGGGGGGGGGGGGCFDFGGGGGGGEFF,:B>++8FF58688<,EFGCFGCBFGFGGGGGGGGGGFGGGGGGGGGGGG7EGGGGGGGGGGGGGCGGGGDGEG>FGGE>EFGGGGGGEFCGGGFGGGGCEGFGGGEEEGDGGGGGEFFGGGGEGGGGGGFGGGF7C*CGGFGGGGGGGFGFGGGGG7:CGFFGGGF<BGFFGD
@M03364:396:000000000-C9LGT:1:1101:14157:7022 1:N:0:10
ACTCCTACGGGAGGCAGCAGTGGGGAATATTGCACAATGGGGGGAACCCTGATGCAGCGACGCCGCGTGCGGGATGGAGGCCTTCGGGTCGTGAACCGCTTTTGATTGGGAGCAAGCGTGAGTGAGTGTACCTTTCGAATAAGCACCGGCTAACTACGTGCCAGCAGCCGCGGTAATACGTAGGGTGCAAGCGTTGTCCGGAATCATTGGGCGTAAAGGGCTCGTAGGCGGTTCGTCGCGTCCGGTGTGAAAGCCCATCGCTTAACGGTGGGTCTGCGCCGGGTACGGGCGGGC
+
GGGGGGGGGGGGGGGGGGGGGGGGGGGGGGGGGGGGGGGGGGGGGGGGGGGGGGGGGGGGGGGGGGGGGGGGGGGGGGGGGGGGGGGGGGGGGGGGGGGGGGGGGGGGGGGGGGFGGGGG7:FF,?FF,2?A<FGGFGGGGFGGGGGGGGDEFGGGGGGGGGGGGGGGG:EGGGGGGGGGGGGGGGGGGGGGGGGGGGGGGEEGGGGGGGGGGGGGGGGGGGGGGGGGGEGGGGGGGGGGGGGGGGGGGGGGGGGGFFGGGGGGDGGGGFGGGGGGGGGGFFGDDGGFGFFGG<
@M03364:396:000000000-C9LGT:1:1101:6538:7066 1:N:0:10
ACTCCTACGGGAGGCAGCAGTGGGGGATATTGCACAATGGAGGAAACTCTGATGCAGCAACGCCGCGTGAAGGAGGAAGGCCTTCGGGTCGTAAACTTCTGTCCTCAGGGAAGAAAAAAATGACAGTACCTGCAGAAGAAGCCCCGGCTAACTACGTGCCAGCAGCCGCGGTAATACGTAGGGGGCAAGCGTTATCCGGATTCATTGGGCGTAAAGCGCGCGTAGGCGGCCAGCCTGGTCGGGAGTCAAATCCGGGGGCTCAACCCCCGTCCGCTCCCGATACCGGCCGGCTTG
+
GGGGGGGGGGGGGGGGGGGGGGGGGGGGGGGGGGGGGGGGGGGGGGGGGGGGGGGGGGGGGGGGGGGGGGGGGGGGGGGGGGGGGGGGGGGGGGGGGGGGGGGGGGGGGGGGGGGGF@FEFFDF,CFF=,C:D,BCDGGFGGGGGDFGGGFGGGGGGGGGGGGGGGGGG*BFGGGGGGFGGGGGGGGGGGGGG:FGGGGGGGGGGGGGGGGEGGGGGGGGGGGGEGGGCEGGGGGGGGGGGGGEEGGGFGGGGGGGCGGDGGGGGGGGGGGGGGGGDGGGF:GGGGGFGFFGG7
@M03364:396:000000000-C9LGT:1:1101:17827:7079 1:N:0:10
ACTCCTACGGGAGGCAGCAGTGGGGAATATTGCACAATGGGCGCAAGCCTGATGCAGCGACGCCGCGTGCGGGATGGAGGCCTTCGGGTTGTAAACCGCTTTTGTTTGGGAGCAAGCCCTTCGTAGTGAGTGTCCCTTTCGAATACGCACCGGCTAACTACGTGCCAGCCGCCGCGGTAATACGTAGGGTGCGAGCGTTATCCGGATTTATTGGGCGTAAAGGGCTCGTAGGCGGTTCGTCGCGTCCGGTGTGAAAGTCCATCGCCTAACGGTGGATCTGCGCCGGGTACGGGC
+
GGGGGGGGGGGGGGGGGGGGGGGGGGGGGGGGGGGGGGGGGGGGGGGGGGGGGGGGGGGGGGGGGGGGGGGGGGGGGGGGGGGGGGGGGGGGGGGGGGGFGGGGGGFGGGGGGGGGFGGG8BF83@FG3,88@,>FFGFGGCDDF9FGCFGGDDGGGGGGGGGGGGGGG7:CFFGGGGGGGGGG?FGGG8EGGCGGGGGGGFGGGCEGGGGGGFCFGEEGGGDGEGFC>EGGFGGGGGGGGGGGCCGGGGGGGG?FGCFCFFGGGGGGFGGGDGGCCD::9BGGDGC376:DG)
@M03364:396:000000000-C9LGT:1:1101:13129:7108 1:N:0:10
ACTCCTACGGGAGGCAGCAGTGGGGAATATTGCACAATGGGCGCAAGCCTGATGCAGCCATGCCGCGTGTATGAAGAAGGCCTTCGGGTTGTAAAGTACTTTCAGCGGGGAGGAAGGGAGTAAAGTTAATACCTTTGCTCATTGACGTTACCCGCAGAAGAAGCACCGGCTAACTCCGTGCCAGCAGCCGCGGTAATACGGAGGGTGCAAGCGTTAATCGGAATTACTGGGCGTAAAGCGCACGCAGGCGGTTTGTTAAGTCAGATGTGAAATCCCCGGGCTCAACCTGGGAAC
+
GGGGGGGGGGGGGGGGGGGGGGGGGGGGGGGGGGGGGGGGGGGGGGGGGGGGGGGGGGGGGGGGGGGGGGGGGGGGGGGGGGGGGGGGGGGGGGGGGGGGGGGGGGGGGGGGGGDGGGGGG-C,CEFG<@CEFGGGGGGGGGGGGGGGGGGGGGGGGGGGGGGGGGGGGGGGGGGGGGGGGGGGGGGGGGGGGGGGGGGGGGGGGGGGGGGGGGGGGGGGGGGGGGGGGGGGGGGGFGGGGGGEEGGGGGGGEEGGGGFC<FGFFCFFGGGGGGGGGGGGFBFFGGFFGFFGGF
@M03364:396:000000000-C9LGT:1:1101:13844:7116 1:N:0:10
ACTCCTACGGGAGGCAGCAGTGGGGGATATTGCACAATGGAGGAAACTCTGATGCAGCAACGCCGCGTGAAGGAGGAAGGCCTTCGGGTCGTAAACTTCTGTCCTCAGGGAAGAAACAAATGACGGTACCTGAGGAGGAAGCCCCGGCTAACTACGTGCCAGCAGCCGCGGTAACACGTAGGGGGCGAGCGTTATCCGGATTTACTGGGTGTAAAGGGAGCGTAGACGGCGGTGCAAGTCTGAAGTGAAAGGCGGGGGCTCAACTCCCGGATTGCTTTGGAAACTGCATGGCT
+
GGGGGGGGGGGGGGGGGGGGGGGGGGFGGGGGGGGGGGGGGGGGGGGGGGGGGGGGGGGGGGGGGGGGGGGGGGGGGGGGGGGGGGGGGGGGGGGGGGGGGGGGGGGGGGGGGGGGGGGDE?FF+8FGB:?8,3BCCFGDGGGGGGGGGGGGGGGGGFGGGGGGGGGGG:BF@FFGGGCFGGGGGGGGGGGGGCFGGGGGGEGGGGGGGGGEGGGGGGGGGGGGGGGGGGGGGGGGGGGGGGGFFGGFGGGGFGGGGGGGGGGFFGGGGDGGGGGGGGGG67?GFG=FFFFG4
@M03364:396:000000000-C9LGT:1:1101:26331:7135 1:N:0:10
ACTCCTACGGGAGGCAGCAGTGGGGAATATTGCACAATGGAGGGAACTCTGATGCAGCGACGCCGCGTGCGGGACGAAGGCCTTCGGGTCGTAAACCGCTTTCAGCAGGGACGAGGCCGCGAGGTGACTTTCCCTGCAGAAGAAGCCCCGGCTAACTACGTGCCAGCAGCCGCGGTAATACGTAGGGGGCGAGCGTTATCCGGATTCATTGGGCGTAAAGCGCGCGTAGGCGGCCCGCTTGGTCGGGAGTAAAATCCGGGGGCTCAACCCCCGCACGCTCCCGATACCGGCGGG
+
GGGGGGGGGGGGGGGGGGGGGGGGGGGGGGGGGGGGGGGGGGGGGGGGGGGGGGGGGGGGGGGGGGGGFGGGGGGGGGGGGGGGGGGGGGGGGGGGGGGGGGGGGCGGGGGGGG7@@CFCF*@>>FFF,<?3>AC,@F@CFCGGGFGGGGCFGGGGGGGGGGGGGGGGF,BFGGGGGGGGGGGGGEGGEEGGGGGGGGGGGGGCGGFFGGGGGGGEECFGGGGGGGEGGGGGGEGGGGDEGEGFGGGGGGGGFFGFGGGGGGGGGGGGGGGDCGDGCC5CBFGGG:CFGFFDCD
@M03364:396:000000000-C9LGT:1:1101:12103:7144 1:N:0:10
ACTCCTACGGGAGGCAGCAGTGGGGAATCTTGCACAATGGGCGGAAGCCTGATGCAGCGACGCCGCGTGCGGGACGAAGGCCTTCGGGTCGTAAACCGCTTTCAGCAGGGACGAGGCCGCGAGGTGACGGTCCCTGCAGAAGAAGCCCCGGCTAACTACGTGCCAGCAGCCGCGGTAACACGTAGGGGGCGAGCGTTATCCGGAATTACTGGGCGTAAAGAGTGCGTAGGTGGCTGAGCAAGCGCGGGGTTTAATTTCACGGCCCAACCGTGAACCGCCCTGCGAACTATTC
+
GGGGGGGGGGGGGGGGGGGGGGGGGGGGGGGGGGGGGGGGGGGGGGGGGGGGGGGGGGGGGGGGGGGGGGGGGGGGGGGGGGGGGGGGGGGGGGGGGGGGGGGEGGGGGGGGGGGGGGFFF*=*8@FGC<C+=FGFFGGFGGGFGGGGGGGGEEGGGGGGGGGGGGGGGGGGGGGGGGGGGGGGGGGGGGGGGGGGGGGGGGGGGGGGGGGGGGGGGEGGGGGGGECEGGGGGGGGGGGGGGGGGGGGGE>CCGGGGGGGGEGGEGGGGGGGFCGGGGGGFFGGGGDFGFFG
@M03364:396:000000000-C9LGT:1:1101:22920:7149 1:N:0:10
ACTCCTACGGGAGGCAGCAGTGGGGAATATTGCACAATGGGCGCAAGCCTGATGCAGCGACGCCGCGTGCGGGATGGAGGCCTTCGGGTTGTAAACCGCTTTTGTTTGGGAGCAAGCCCTTCGTGGTGGGTGTACATTTCGAATAAGCACCGGCTAACTACGTGCCAGCAGCCGCGGTAATACGTAGGTGGCAAGCGTTGTCCGGATTTATTGGGCGTAAAGCGAGCGCAGGCGGCCCGTTAGGTCGGAGGTAAAAGCCCGGGGCTCAACCCCGGCGAGCCTCCGATACCGGCG
+
GGGGGGGGGGGGGGGGGGGGGGGGGGGGGGGGGGGDGGGGGGGGGGGGGGGGGGGGGGGGGGGGGGGGGGGGGGFGFGGGGGGGGGGGGGGGGGGGGGGGGGG,BFGFDFGGGG,BB7>,:BB,+8@@++@+5,=,7@;FCCED*,8<BFGCEFGDFGGGGGGGGGDGG:,CEGGGGGG>FFFGFFGGBCCFGGGGGCEGEGFGGGD?@FFFGGGGGEEGGGGGEGGCEGGEGGGCEGE?EGGGGGGG8ED:<?:9CFG=?*7C5CGFFG=CDGGG975/7@CC5)957/;D><
@M03364:396:000000000-C9LGT:1:1101:20545:7151 1:N:0:10
ACTCCTACGGGAGGCAGCAGTGGGGAATATTGCACAATGGAGGAAACTCTGATGCAGCGACGCCGCGTGAACGAAGAAGTATTTCGGTATGTAAAGTTCTATCAGCAGGGAAGATTATGACGGTACCTGCCCCAGAAGCCCCGGCTAAATACGTGCCAGCAGCCGCGGTAATACGTATGGGGCAAGCGTTATCCGGATTTACTGGGTGTAAAGAGAGCGTAGACGGTAATGTAAGTCTGAAGTGAAATGCAGGGGCTTAACCCCTGAACTGCTTTGGAAACTATGTAACTGG
+
GGGGGGGGGGGGGGGGGGGGGGGGGGGGGGGGGGGGGGGGGGGGGGGGGGGGGGGGGGGGGGGGGGGGGGGGGGGGGGGGGGGGGGGGGGGGGGGGGGGGGGGFGGGGGGGGGGGGFFFFFBFC4BFF:,8B++B,AFGGGGGGGGEFGGFG@FGGGGGGGGGGGGGGG*>FGGGFGGGGGGGGGGGGGGGGGGGGGGGGGGGGGGGGGGGGGFGGGGGGGGGGGGEGGGGGGGGGGGGGGGGGGGGGGGGGGGGGGGGGGGGGGG?FGGGGGGGGGGGGFFGGGGGFGFFF
@M03364:396:000000000-C9LGT:1:1101:26938:7163 1:N:0:10
ACTCCTACGGGAGGCAGCAGTAGGGAATCTTCCACAATGGACGCAAGTCTGATGGAGCAACGCCGCGTGAGTGAAGAAGGTTTTCGGATCGTAAAGCTCTGTTGTTGGTGAAGAAGGACGGCAGTAGTCACAGGCTGCCGGTGGACGGTAATCAACCAGAAAGTCACGGGTAACTACGTGCCAGCAGCCGCGGGAATACGTAGGTGGCAAGCGTTGTCCGGATTGATTGGGCGTAAAGCGAGCGCAGGCGGAAAGATAAGTCTGAAGTGAAAGCCCCCGGCGTAACCGGGGAAC
+
GGGGGGGGGGGGGGGGGGGGGGGGGGGGGGGGGGGGGGGGGGGGGGGCFGGFGGGGGGFGGGGGFGGFGGGGGGGGGGGGFAGGFCGEFCFFGDGGCEG9FC@?E,EF=FGGGG=8,B<++8++,CDC,,9,,<+BA>B@3@+@+:C@<F:CBFCFGDCFGG@;9@FEE*4>CCFGGGFGFGFC:,<FA1*=F*FGGFGF:CGG<@C;CC@EE5*:/<CEGC>E*C+<EGG=E8CECG7?5C5EEGGG5CEC8=CFGGGD<ADF:7?:CCFGFF=FG319>):CDCF@D@8719
@M03364:396:000000000-C9LGT:1:1101:21629:7165 1:N:0:10
ACTCCTACGGGAGGCAGCAGTGGGGGATATTGCACAATGGAGGAAACTCTGATGCAGCAACGCCGCGTGAAGGAGGAAGGCCTTCGGGTCGTAAACTTCTGTCCTCAGGGAAGAAAAAAATGACGGTACCTGCGGAGGAAGCCCCGGCTAACTACGTGCCAGCAGCCGCGGTAACACGTAGGGGGCGAGCGTTATCCGGAATTACTGGGCGTAAAGAGTGCGTAGGTGGCTGAGCAAGCGCGGGGTTTAATTTCACGGCCCAACCGTGAACCGCCCTGCGAACTGTTCAGCTTG
+
GGGGGGGGGGGGGGGGGGGGGGGGGGGGGGGGGGGGGGGGFGGGGGGGGGGGGGGGGGGGGGGGGGGGGGGGGGGGGGGGGGGGGGGGGGGGGGGGGGGGGGGGGGGGGGGGGGGG8FG7DCFG+@FF33C:,@FF@F:FGGGGG>FGGGGGGGGGGGGGGGGGGGGGG<EEGGGGGGGFGGGGGGGGGGGGGGGGGGGGGGGFGGGGGGGGEEGGGGGGGGEEGGFGGGGGGGGGGGGGGGGGGGEGGGGGGGGGGGGGGGGGGGGGGGGGGGGGGGGGFFGGGGGFGFFFGG
@M03364:396:000000000-C9LGT:1:1101:9319:7177 1:N:0:10
ACTCCTACGGGAGGCAGCAGTAGGGAATCTTCCACAATGGACGCAAGTCTGATGGAGCAACGCCGCGTGAGTGAAGAAGGTTTTCGGATCGTAAAGCTCTGTTGTTGGTGAAGAAGGATAGCGGTAGTAACTGGCCTTTATTTGACGGTAATCAACCAGAAAGTCACGGCTAACTACGTGCCAGCAGCCGCGGTAATACGTAGGTGGCAAGCGTTGTCCGGATTTATTGGGCGTAAAGCGAGCGCAGGCGGAAAAATAAGTCTAATGTGAAAGCCCTCGGCTTAACCGAGGAAC
+
GGGGGFGGGGGGGGGGGGGGGGGGGGGGGGFGGGGGGGGGGGGGGGEFGFGGGGGGGGGGGGGGGGGGGFGGGGGGGGGGCFGGGGGGEGGGGGGGGGFEFF,5?4EE=FEEFG=E4<F?D<@4+@BFC,C<,8BCBF,BFG9CFDGGGGEC<FFGFEGGFGGFGFGGGGGGGGGGGGGGGGGGFFEFEGGGGC:FFGGGCEFFGGFFGGGGGGGGCGGGGCFE9?F@FGCFGGGGGGGGGGDGGDGGGGGG:7*>CCDGGGFFGGGGG>EGGCGG<FG<DFEGGGFDDEFG<C
@M03364:396:000000000-C9LGT:1:1101:26153:7181 1:N:0:10
ACTCCTACGGGAGGCAGCAGTGGGGGATATTGCACAATGGAGGAAACTCTGATGCAGCAACGCCGCGTGAAGGAGGAAGGCCTTCGGGTCGTAAACTTCTGTCCTCAGGGAAGATTGTGACTGTGCCTGACCGAGAAGCCCCGGCTAAATACGTGCCAGCAGCCGCGGTAATACGTATGGGGCAAGCGTTATCCGGATTTACTGGGTGTAAAGAGAGCGTAGACGGTAATGTAAGTCTGAAGTGAAATGCAGGGGCTTAACCCCTGAACTGCTTTGGAAACTATGTAACTGG
+
GGGGGGGGGGGGGGGGGGGGGGGGGGGGGGGGGGGGGGGGGGGGGGGGGGGGGGGGGGGGGGGGGGGGGGGGGGGGGGGGGGGGGGGGGGGGGGGGGGGGGGGCFEGGGGGGGG9E9FFGF-F5,BBA,,88++88CF,>FEGCDG+@FGFFFGGGGGGGGGGGGGGDG*;;FGGFEGGGFGGGGGGGEFDGGD7FFFGGGGGGGGGEGGGGGFGGGGGGGGGFGCCFEGEGGGFG?FGGGGGEGGGGGGGGGGGGDFGGGFGGGG:CFFCD:FF>CFFFFFGGGG=@FFFG
@M03364:396:000000000-C9LGT:1:1101:23408:7202 1:N:0:10
ACTCCTACGGGAGGCAGCAGTAGGGAATTTTCGGCAATGGGCGCAAGCCTGACCGAGCAACGCCGCGTGAGTGATGAAGTTTTTCGGAATGTAAAGCTCTGTTGCGCGGGACGAATGGAGAGGTTGGACACTCTTGTGACGGTACCGCGCGAGGAAGCCACGGCTAACTGCGTGCCAGCAGCCGCGGTAATACGTAGGTGGCGAGCGTTATCCGGAATTATTGGGCGTAAAGGGTGCGCAGGCGGCCTTTTAAGTTCAAGGTGAAAGCGTGGGGCTCAACCCCATAAAGCCACG
+
GGGGGGGGGGGGGGGGGGGGGGGGGGGGGGGGGGGGGGGGGGGGGGGGGGGGGGGGGGGGGGGGGGGGGGGGGGGGGFGGGGGGGGGGGGGGGGGGGGGGGGGGGGGFGGGGGG+FEGG88-@:,:FFD,8@33E:FGGGGDFG7F>CFGFEFFGGGGGGGGGGGDFGG,?FGGGGGGGGGGGGGGGGGEGGGDFGGGGGGGGGGGGGGGGGGGGGGGGGGGFGDFEGGGGGGGGGGGGGGGGGGGGGFGGGGGGFDGGGGGGGGGGGGGGGGEGGGGGGFFG3FDGFGFFGGD
@M03364:396:000000000-C9LGT:1:1101:27158:7213 1:N:0:10
ACTCCTACGGGAGGCAGCAGTAGGGAATCTTCCACAATGGACGCAAGTCTGATGGAGCAACGCCGCGTGAGTGAAGAAGGTTTTCGGATCGTAAAGCTCTGTTGTTGGTGAAGAAGGATAGTGGCAGCCACTGGCCATTATTTGACGGTAATCAACCAGAAAGTCACGGCTAACTACGTGCCAGCAGCCGCGGTAATACGTAGGGGGCGAGCGTTATCCGGATTCATTGGGCGTAAAGCGCGCGTAGGCGGCCCGTTAGGTCGGAGGTAAAAGCCCGGGGCTCAACCCCGGCGG
+
GGGGGGGGGGGGGGGGGGGGGGGGGGGGGGGGGGGGGGGGGGGGGGGGGGGFGGGAFGGGGGGGGGGGGGGGGGGGFGGGGGGGGGGGGGGGGGGGGGGGGGGFGAFFFFGGGEFG<:C?<CC,+:FG,:8,5BA=CEF9,C<EFEGGGGGFGGGGGGGGGGGGGGGGG3CCCGGFGGGGGGFGGGGGFGGGGBCGGGGGFGGGGGGGGGGGGGGEFGGGGGGDGCEGGGGGGGDGGGGGGGGGGGGGGGGGGGGEGDGGGGGGEGG7CCFFDGGGGD5DBFGFGGGFGFFDD)
@M03364:396:000000000-C9LGT:1:1101:16691:7219 1:N:0:10
ACTCCTACGGGAGGCAGCAGTGGGGAATATTGCACAATGGGCGCAAGCCTGATGCAGCGACGCCGCGTGCGGGATGGAGGCCTTCGGGTTGTAAACCGCTTTTGTTTGGGAGCAAGCCCTTCGGAGTGAGTGTACCTTTCGAATAAGCACCGGCTAACTACGTGCCAGCAGCCGCGGTAATACGTAGGGTGCGAGCGTTATCCGGATTTATTGGGCGTAAAGGGCTCGTAGGCGGTTCGTCGCGTCCGGTGTGAAAGTCCATCGCCTAACGGTGGATCTGCGCCGGGTACGGGC
+
GGGGGGGGGGGGGGGGGGGGGGGGGGGGGGGGGGGGGGGGGGGGGGGGGGGGGGGGGGGGGGGGGGGGGGGGGGGGGGGGGGGGGGGGGGGGGGGGGGGGGGGGGGGGGGGGGGGGGGGGGGF++8CF::@:F<FGFGGGG:DFF=FGGGGGGFGGGGGGGGGGGGGGG<CGGGGGGGGGGGGGFFGGEFCEGCGGGGGGGGGGGCEGEGGGGGGGGGGGGGGGGGGGGEGGGGGEGEGGGGGGGGEEG8?CGGFGGGGGGGFCGGGGDGGGDFE9CD9CFFGGGGGFDFFGG)
@M03364:396:000000000-C9LGT:1:1101:8238:7228 1:N:0:10
ACTCCTACGGGAGGCAGCAGTAGGGAATTTTCGGCAATGGGGGAAACCCTGACCGAGCAACGCCGCGTGAGTGACGAAGGTCTTCGGATTGTAAAGCTCTGTTGTAAGGGAAGAACGGTGCGTTGAGACCATGCAAGTGACGGTACCTTACCAGAAAGCTACGGCTAACTACGTGCCAGCAGCCGCGGTAATACGTAGGTAGCAAGCGTTATCCGGAATTATTGGGCGTAAAGGGTGCGTAGGCGGCTGATTAAGTTCGTGGTTAAAGCGTGGGGCTCAACCCCATAAAGCCAC
+
GGGGGGGGGGGGGGGGGGGGGGGGGDFEGGGG@@@CGGGGGGGGGGGGGGGGAEGDGEFGGGDGGGGFGGGGGGGGGGGGEFGGGG7FDGGGGGGGGGGGGGG<A<A<F@FGGGGFC7C+C883++>,8+@D3D<9>FCCE+FFGDAFF>@DFFGGF@FFGGGGEF@FGFFCFEGCFGGGG@F:<CCFGFGD9CGGFCCFEGF:,=8FE<CFF<C>*8FDCGCCFGGCCE58C7;@88E;/?EGDDE5E:FC<?F<><5:8*1*<>FFFG=D55*>)9?F@45DCFFF76*299
@M03364:396:000000000-C9LGT:1:1101:26816:7235 1:N:0:10
ACTCCTACGGGAGGCAGCAGTAGGGAATTTTCGGCAATGGGCGCAAGCCTGACCGAGCAACGCCGCGTGAGTGATGAAGTTTTTCGGAATGTAAAGCTCTGTTGCGCGGGACGAATGGAGAGGGAGGACCCTCTTGTGACGGTACCGCGCGAGGAAGCCACGGCTAACTACGTGCCAGCAGCCGCGGTAATACGTAGGTGGCGAGCGTTATCCGGAATTATTGGGCGTAAAGGGTGCGTAGGCGGCCTTTTAAGTTTAAGGTGAAAGCGTGGGGCTTAACCCCATAAAGCCTT
+
GGGGGGGGGGGGGGGGGGGGGGGGGGGGGGGGGGGGGGGGGGGGGGGGGGGGGGGGGGGGGGGGGGGGGGGGGGGGGGGGGGGGGGGGGGGGGGGGGFGGGGGGGGGGGGGGGFFDGGGGFC>@+@FG+*@8@FGGFFFGGGGCFFGGGGGGGGGGGGGGGGGGEGGGGGGGGGGGGGGGGGGGGGGGGGFGGGGGGGGGGGGGGGGEGGGGGEGGGGGGGGGGGGGGGGGGGGFGGGGGGGGGGCE5FGGG?FCGCCFED:DGFGFFGGGGGDG3CGGGFFGGGGGFFFFGG
@M03364:396:000000000-C9LGT:1:1101:17027:7275 1:N:0:10
ACTCCTACGGGAGGCAGCAGTGGGGGATATTGCACAATGGAGGAAACTCTGATGCAGCAACGCCGCGTGAAGGAGGAAGGCCTTCGGGTCGTAAACTTCTGTCCTCAGGGAAGAAAAAAATGACGGTACCTGAGGAGGAAGCCACGGCTAACTACGTGCCAGCAGCCGCGGTAATACGTAGGTGGCGAGCGTTATCCGGAATTATTGGGCGTAAAGGGTGCGTAGGCGGCTGATTAAGTTCGTGGTTAAAGCGTGGGGCTCAACCCCATAAAGCCACGGATACTGGTCAGCT
+
GGGGGGGGGGGGGGGGGGGGGGGGGGGGGGGGGGGGGGGGGGGGGGGGGGGGGGGGGGGGGGGGGGGGGGGGGGGGGGGGGGGGGGGGGGGGGGGGGGGGGGGGGGGGGGGGGGAFDDF3FCFF8@FGC8@:8BF,@F:DFGGGGCGGGGGGGGGGGGGGGGGGGGGGGFEGGGGGGGFGGGGGGGGGGGGGGFGGGGGGGFGFGGGGGGGGGGGGGGGGGGGGGGGECEGGGGGFFGGGGGGGGGGGFGGGGGGGGGGDGFGGGGGGGGGDFGGGGGGD>>EGGGCF>FFG
@M03364:396:000000000-C9LGT:1:1101:7110:7282 1:N:0:10
ACTCCTACGGGAGGCAGCAGTGGGGAATATTGCACAATGGAGGGAACTCTGATGCAGCGACGCCGCGTGAGTGAGGAAGTATTTCGGTATGTAAAGCTCTATCAGCAGGGAAGATAATGACGGTACCTGAGTCAGAAGCACCGGCTAAATACGTGCCAGCAGCCGCGGTCATACGTATGGTGCAAGCGTTATCCGGATTCATTGGGCGTAAAGCGCTCGTAGGCGGCCTGCTAGGTCGGGAGTCAAATGCGGGGGCCCAACCCCCGGCCGCTCCCGATACCGGCGGGCTTGAGT
+
GGGGGGGGGGGGGGGGGGGGGGGGGGGGGGGGGGGGGGGGGGGGGGGGGGGGGGGGGGGGGGGGGGGGGGGGGGGGGGGGGGGGGGGGGGGGGGGGGGGGGGGAFGGGGGGGFGCG?FFEF-@FABFGCDAA,5F??FGEGGGGGGGCGGGG@FFGGGGGGGGGGGGGG*>FGGGBFGGGGGGGGGGGGGGGGGGGGGGGGGGGGGGGGGGGGGGGEEGGGGGGGGGEEGGGGGGGGGGGEEEGGGGGGGGGGGGGGGGGGEDGGGGGGGGGGGGG3DGGFFEDDCGF3>D5<*
@M03364:396:000000000-C9LGT:1:1101:7384:7289 1:N:0:10
ACTCCTACGGGAGGCAGCAGTGGGGAATCTTGCGCAATGGGGGCAACCCTGACGCAGCGACGCCGCGTGCGGGACGAAGGCCTTCGGGTCGTAAACCGCTTTCAGCAGGGACGAGGCCGCGCGGTGACGGTCCCTGCAGAAGAAGCCCCGGCTAAATACGTGCCAGCAGCCGCGGTAATACGTATGGGGCGAGCGTTATCCGGATTCATTGGGCGTAAAGCGCGCGTAGGCGGCCCGTTAGGTCGGAGGTAAAAGCCCGGGGCTCAACCCCGGCGAGCCTCCGATACCGGCGGG
+
GGGGGGGGGGGGGGGGGGGGGGGGGGGGGGGGGGGGGGGGGGGGGGGGGGGGGGGGGGGGGGGGGGGGGGGGGGGGGGGGGGGGGGGGGGGGGGGGGGGGGGGGGGGGGGGGGGGGGGGGG*==<FFG+*=<FGGCFFGGGGGGGGGGGGGGEEGGGGGGGGGGGGGGGGGGGGGGGGGGGGGGGGGGGGGDGGGGGGGGGGGGGGGGGGGGGGGGGGGGGGGGGGEGEGGEGGGGGCGDGGGGGGGGGECFFGGGGGGGGGDCGGGGGGGGGGGGGGEGFFGDDGDFGFFGCD
@M03364:396:000000000-C9LGT:1:1101:13879:7293 1:N:0:10
ACTCCTACGGGAGGCAGCAGTGGGGAATATTGCACAATGGGCGCAAGCCTGATGCAGCGACGCCGCGTGCGGGATGGAGGCCTTCGGGTTGTAAACCGCTTTTGTTTGGGAGCAAGCCCTTCGGGGTGAATGTACCTTTCGAATAAGCCCCGGCTAACTACGTGCCAGCAGCCGCGGTAATACGTAGGGTGCGAGCGTTATCCGGATTTATTGGGCGTAAAGGGCTCGTAGGCGGTTCGTCGCGTCCGGTGTGAAAGTCCATCGCCTAACGGTGGATCTGCGCCGGGTACGGGC
+
GGGGGGGGGGGDGGGGGGGGGGGGGGGGGGGGGGGGGGGGGGGGGGGGGGGGGGGGGGGGGGGGGGGGGGGGGGGGGGGGGGGGGGGGGGGGGGGGGGGGGGGGGGGFGGGGGGGGGGGFFAF+8@EG3,7,8,8FFGGGGGFF:FFFCCFGGGGGGGGGGGGGGGGGG,CGGGGGGGGGGGGGGFGGGEGDGDGGGGGGGGGGGGGCFGGGGGGGGGGGGGGG8FGG>EFEGGGGGGGGGGGGGGGGGGGGGFFFDFF?<CFGGGGGGDGGGGGG4FFFFFGGGGDD5@DGD)
@M03364:396:000000000-C9LGT:1:1101:28306:7320 1:N:0:10
ACTCCTACGGGAGGCAGCAGTGGGGAATATTGCACAATGGGCGGAAGCCTGATGCAGCGACGCCGCGTGGGGGATGACGGCCTTCGGGTTGTAAACCTCTTTCACCAAGGACGAAGCGGGATTTTCGGTTCCTGGGGAAGAAGCACCGGCTAACTACGTGCCAGCAGCCGCGGTAATACGTAGGGTGCGAGCGTTGTCCGGAATTATTGGGCGTAAAGAGCTCGTAGGCGGCTCGTTGCGTCTACCGTGAAAACTGGAGGCTTAACCTTCAGCTTGCGGTGGATACGGGCGGGC
+
GGGGGGGGGGGGGGGGGGGGGGGGGGGGGGGGGGGGGGGGGGGGGGGGGGGGGGGGGGGGGGGGGGGGGGGGGGGGGGGGGGGGGGGGGGGGGGGGGGGGGGGGGGGGGGGGGED7F<FB*58,3@FF1*1,<88>CFCGGCCBCFFFGGEE,CFGG7:FGCFGGGFGG*:EGGGCFGGGFG5C>:CG?CEEGCDEGGGGGGECGGGGGFGGEGGGGGFGGGFGEDGGGGGGGGGGGGGGGGGDGGGGGC@FGFGGGGFEGCFG?CGGGF67>EE5CDGC>3ADFGGDGDEGD<
@M03364:396:000000000-C9LGT:1:1101:12858:7335 1:N:0:10
ACTCCTACGGGAGGCAGCAGTGGGGAATCTTGCACAATGGGCGGAAGCCTGATGCAGCGACGCCGCGTGCGGGACGAAGGCCTTCGGGCTGTAAACCGCTTTCAGCAGGGACGAGGCGAAAGTGGCGGTCCCTGCAGAAGAAGCCCCGGCTAACTACGTGCCAGCAGCCGCGGTAATACGTAGGGGGCAAGCGTTATCCGGATTCATTGGGCGTAAAGCGCGCGTAGGCGGTCAGCCTGGTCGGGAGTCAAATCCGGGGGCTCAACCCCCGTCCGCTCCCGATACCGGCCGGCT
+
GGGGGGGGGGGGGGGGGGGGGGGGGGGGGGGGGGGGGGGGGGGGGGGGGGGGGGGGGGGGGGGGGGGGGGGGGGGGGGGGGGGGGGGGGGGGGGGGGGGGGGGGGGGGGGGGGGGGGGG*>5?D,>FF4*=FCGG,?FFGGGGGGGGGGGDGAFGGGGGGGGGGGGGGGCGGGGGDGGGGEGGGGGGGDFGGGEGGGGGGGDEGGGGGGGGGGGGGGGGGGGGGGGGGGGGGGGGGGGGGGGGGGGGGGFGGGGGGGGGGGGGFGGGGGGGGGGGGDDGGF5EGGGGFGFFGG3
@M03364:396:000000000-C9LGT:1:1101:4217:7345 1:N:0:10
ACTCCTACGGGAGGCAGCAGTGGGGAATATTGCACAATGGGGGGAACCCTGATGCAGCGACGCCGCGTGCGGGATGGAGGCCTTCGGGTCGTGAACCGCTTTTGATTGGGAGCAAGCGTGAGTGAGTGTACCTTTCGAATAAGCACCGGCTAACTACGTGCCAGCAGCCGCGGTAATACGTAGGGTGCAAGCGTTGTCCGGAATCATTGGGCGTAAAGGGCTCGTAGGCGGTTCGTCGCGTCCGGTGTGAAAGCCCATCGCTTAACGGTGGGTCTGCGCCGGGTACGGGCAGGC
+
GGGGGGGGGGGGGGGGGGGGGGGGGGGGGGGGGGGGGGGGGGGGGGGGGGGGGGGGGGGGGGGGGGGGGGGGGGGGGGGGGGGGGGGGGGGGGGGGGGGFFGGGGGGFGGGGGGGFFGGGGFF?,CFF<<FA<<CFFFGGGGGGGGFGGGDGGGGGGG>FGGGGGGGGG8EGGGGGGGGGFGGGGGGGF?FGGGGGGGGG5C>FGCFEFGGGGGGGGGGGGGGGGGCEGGGGGGGGGGGGGGGGGGGEGGGGGGCFGGGGGCFDGGGGGGGGGGGGGGGGD@EGGGGFGF@DG5
@M03364:396:000000000-C9LGT:1:1101:12432:7350 1:N:0:10
ACTCCTACGGGAGGCAGCAGTGGGGAATATTGCACAATGGGCGCAAGCCTGATGCAGCGACGCCGCGTGCGGGATGGAGGCCTTCGGGTTGTAAACCGCTTTTGTTCAAGGGCAAGGCACGGTTACGGCCGTGTTGAGTGGATTGTTCGAATAAGCACCGGCTAACTACGTGCCAGCAGCCGCGGTAATACGTAGGGTGCGAGCGTTATCCGGATTTATTGGGCGTAAAGGGCTCGTAGGCGGTTCGTCGCGTCCGGTGTGAAAGTCCATCGCCTAACGGTGGATCTGCGCCGG
+
GGGGGGGGGGGGGGGGGGGGGGGGGGGGGGGGGGGGGGGGGGGGGGGGGGGGGGGGGGGGGGGGGGGGGGGGGGGGGGGGGGGGGGGGGGGGGGGGGGGGGGGGFDF,CFGGDG7BBFFFC7FC+@FF++5*388>;CFFFFFFGFCFFFBF*>FGGGGGGGGGGGGGG*B@FGGGGFGGFGGGGEEGGFGGGGGGGGGGGCGGGGGGGF7CGEGGFCGFFGFGEG:EGGGGGFCECEFEGCE>EGGGGGGGGGGGGCECE::<FDGGGFEGGGDDFGGGBFG3777@CD3CGD
@M03364:396:000000000-C9LGT:1:1101:15441:7350 1:N:0:10
ACTCCTACGGGAGGCAGCAGTGGGGAATATTGCACAATGGGCGCAAGCCTGATGCAGCGACGCCGCGTGCGGGATGGAGGCCTTCGGGTTGTAAACCGCTTTTGTTTGGGAGCAAGCCCTTCGGAGTGGATGTACCTTTCGAATAAGCACCGGCTAACTACGTGCCAGCAGCCGCGGTAATACGTAGGGTGCGAGCGTTATCCGGATTTATTGGGCGTAAAGGGCTCGTAGGCGGTTCGTCGCGTCCGGGGTGAAAGTCCATCGCCTAACGGTGGATCTGCGCCGGGTACGGGC
+
GGGGGGGGGGEDGGGGGGGGGGGGGGGGGGGGGGGGGGGCGGGGGGGGGGGGGGGGGGGGGGGGGGGGGGGGGGGGGGGGGGGGGGGGGGGGGFGFEFGC=FFFGGGEEGGEGGDDDFE8F>>++8CF+,7,:@DGGGC=783@7D:BFFGCGGGGGGGGGGFEFF9FF8FGGGGGGGCCEFGGFGDCGFCEG>CG>?EGGGGGGEDE?7@EGGGFEEGG5CFEGGC=EEGGGG5CECEE58EEG5CCE**:55:+:C9E?CGE=D=><CEDDGCFGGGGF3CC5C3>)08CD)
@M03364:396:000000000-C9LGT:1:1101:9358:7355 1:N:0:10
ACTCCTACGGGAGGCAGCAGTGGGGAATATTGCACAATGGGCGCAAGCCTGATGCAGCGACGCCGCGTGCGGGATGGAGGCCTTCGGGTTGTAAACCGCTTTTGTTTGGGAGCAAGCCCTTCGGGGTGAGTATACCTTTCGAATAAGCACCGGCTAACTACGTGCCAGCCGCCGCGGTAATACGTAGGGTGCGAGCGTTATCCGGATTTATTGGGTTTAAAGGGAGCACAGGCCGGCTGTCAAGCGTGTTGTGAAATGTAGGCGCTCAACGCCTGACTTGCAGCGCGAACTGGC
+
FFGGFGGGG@FGCEGGEGFFEEECCCFD<EF<DAFGGGGGGGEGGGEDFFCEFGGGGGGGGGGGGGGGGGGD=FFB?4BFCGFFFBCGGGGGGGFGCGD:C7DAFEFFFEGGDGFEBEEADAB8+8@F+83,,,@EFGAFE*@FF,8<>FGGGGED8CFFGGGGGFEF885CCEG71FCEGFGF@F5?>@C::8:E>EECGGGGGGGGGF70<EFGGEF?AFC=FE5@6CEC5*?*:EEGCG??9C/:8CEGG93+2<:E7<CEDC5C=5:39:5C<:00=?D455))7)8F**
@M03364:396:000000000-C9LGT:1:1101:12804:7356 1:N:0:10
ACTCCTACGGGAGGCAGCAGTAGGGAATTTTCGGCAATGGGGGGAACCCTGACCGAGCAACGCCGCGTGAGTGAAGAAGGTCTTCGGATTGTAAAGCTCTGTTGTAAGGGAAGAACGTCAGGCAGAAGATGCGTGAGTGACGGTACCTTACCAGAAAGCCACGGCTAACTACGTGCCAGCAGCCGCGGTAATACGTAGGGTGCAAGCGTTGTCCGGAATCATTGGGCGTAAAGGGCTCGTAGGCGGTTCGTCGCGTCCGGTGTGAAAGTCCATCGCTTAACGGTGGATCCGCGC
+
GGGGGGGGGGGGGGGGGGGGGGGGGGGGGGGGGGGGGGGGGGGGGGGGGGGGGGGGGGGGGGGGGGGGGGGGGGGGGGGGGGGGGGGGGGGGGGGGGGGGGGGGG?FGGGGGGGGGGGGG@FE,FFGF,,@<1<CCCFGGGGGGGGGGGGGG9AFGGGGGGGGGGGGGGEFGGGGGGGGGGGGGGGGGG5EGGGGGGFGGFGGGFGGGGGGGF7EGG>CC?FGGGGGGEEGFFGGD8FEEEGGGGGGDGGGGGGGGGGGG8CDE9DGGGGGFGGG<DFGGFD=17DDFG@F3DC
@M03364:396:000000000-C9LGT:1:1101:6896:7368 1:N:0:10
ACTCCTACGGGAGGCAGCAGTAGGGAATTTTCGGCAATGGGGGGAACCCTGACCGAGCAACGCCGCGTGAGTGAAGAAGGTCTTCGGATTGTAAAGCTCTGTTGTAAGGGAAGAACGTCAGGCAAAAGCAGCCTGAGTGACGGTACCTTACCAGAAAGCCACGGCTAACTACGTGCCAGCAGCCGCGGTAATACGTAGGCGGCGAGCGTTATCCGGAATTATTGGGCGTAAAGGTTGCGTAGGCGGCTGCTTAAGTTCGTGGTTAAAGCGTGGGGCTCAACCCCATAAAGCCAC
+
GGGGGGGGGGGGGGGGGGGGG<FGGGGGGGGA:EGGGGGGG@G:FG@GGGGGGEC:FGGG<FGGGGGGGEFEFGBFFGGFGGGGGGGGGEGGGGG;==FFGGGGG,3FGGG7CFGGGCF:*3?,,,,,,,58*=C:<:F92<FF74FF:<FGCFCF,C@:0;?CG8*0<,0288CGGGGFF8E5EGDGE8*2<<F<FGG+:E8E8C5C?;C*<:CG*1;8<9+<CFF5E*2*+:+32;C*/2:FGDECE*+3+<CFF95:@*/*3CCFCDC3>C7D35FG575CDF7*299*9*
@M03364:396:000000000-C9LGT:1:1101:11574:7381 1:N:0:10
ACTCCTACGGGAGGCAGCAGTGGGGAATATTGCACAATGGGGGAAACCCTGATGCAGCAACGCCGCGTGAGTGATGACGGCCTTCGGGTTGTAAAGCTCTGTCTTCAGGGACGATAATGACGGTCCCTGAGGAGGAAGCCACGGCTAACTACGTGCCAGCAGCCGCGGTGATACGTAGGTGGCGAGCGTTGTCCGGATTTACTGGGTGTAAAGGGAGCGTAGACGGCGGTGCAAGTCTGAAGTGAAAGGCGGGGGCTCAACTCCCGGATTGCTTTGGAAACTGCATGGCTAG
+
GGGGGGGGGGGGGGGGGGGGGFGGGGGGCGGGGFGGGGGGGGGGGGGGGGGGGGGGGGGGGEEGGGGGGGGGGGGGGGGGGGGGGGGGGGGGGGGGGGGGGGGGFDFGGGGDFF@?BFFE?->3+6DF,,6:,>+>FCCDGGFGDE7FFGFGCFFFFGGGGGGDCEGEG*:CFGFGGGGFFGGGCEEFFCGGGGEG5EGGFFGGGGFGGGGGGFGGGGGGGGGGGD5CEGGGFC?ECFGC09CF?EGGGFECEGGEGGGGCACGGGGGGGGGFEGCCDCFFFGGGGF@GFFG
@M03364:396:000000000-C9LGT:1:1101:10822:7394 1:N:0:10
ACTCCTACGGGAGGCAGCAGTGGGGGATATTGCACAATGGAGGAAACTCTGATGCAGCAACGCCGCGTGAAGGAGGAAGGCCTTCGGGTCGTAAACTTCTGTCCTCAGGGAAGAAAAAAATGACGGTACCTGAGGAGGAAGCCCCGGCTAACTACGTGCCAGCAGCCGCGGTAACACGTAGGGGGCGAGCGTTATCCGGAATTACTGGGCGTAAAGAGTGCGTAGGTGGCTGAGCAAGCGCGGGGTTTAATTTCACGGCCCAACCGTGAACCGCCCTGCGAACTGTTCAGCTTG
+
GGGGGGGGGGGGGGGGGGGGGGGGGGGGGGGGGGGGGGGGGGGGGGGGGGGGGGGGGGGGGGGGGGGGGGGGGGGGGGGGGGGGGGGGGGGGGGGGGGGGGGGGGGGGGGGGGGDGGGGEGCFE8@FG88C>BFGCFGGFGGGGGGGGGGGGGGGGGGGGGGGGGGGGG4CGFGGGGGFFGGGGGGGGGGGGGEGGGGGGGGGGGGGGGGGGGGGGGGGGGGEGGGGGGGGGGGGGGGGGGGGGGGDCGFGGGFGGGGGGC89C=DGGFGGGGGGGDGGDEBE*>CFFGFFF70
@M03364:396:000000000-C9LGT:1:1101:26010:7421 1:N:0:10
ACTCCTACGGGAGGCAGCAGTAGGGAATTTTCGTCAATGGGGGGAACCCTGAACGAGCAATGCCGCGTGAGTGAAGGCGGTCTTCGGATTGTAAAGCTCTGTTGCGAGAGAAAAAGGACAGGAAGAGGGAATGCTTCCGGTTTGATGGTATCTCGCCAGAAAGTCACTGCTAACTACGTGCCAGCAGCCGCGGTAATACGTAGGTGGCGAGCGTTATCCGGAATGATTGGGCGTAAAGGGTACGTAGGCGGCCAGATAAGTCTGGTGTGAAAGGCTGCAGCTCAACTGCAGCAC
+
GGGGGGGGGGGGGGGGGGGGGGGGGGGGGGGGGGGGGGGGGGGGGGGGGGGGGGGGGGGGGGGGGGGGGGGGGGGGGGGGGGGGGGGGGGGGGGGGGGGGGGGGGGGGGGGGGGFGCGGG:9F,,@FF+8=<,,<<?FGGC*CFGGCFGGGGCGGGGEGFGGGGGGGGG,<FGGGGGGGGGGGGGGGGGGGGGGGGGGGGGGGGGGGGGGGGGGGGGGGGGGGGGGGGGGGGGGGGGGGGGGGGGGGGGGDGE=FGFGGGGFCFGGGGGGGGGFGGGGFFFFGGGGGFGFF<CG
@M03364:396:000000000-C9LGT:1:1101:7248:7466 1:N:0:10
ACTCCTACGGGAGGCAGCAGTGGGGAATATTGGACAATGGGCGCAAGCCTGATCCAGCCATGCCGCGTGAGTGATGAAGGCCCTAGGGTTGTAAAGCTCTTTCACCGGTGAAGATAATGACGGTAACCGGAGAAGAAGCCCCGGCTAACTTCGTGCCAGCAGCCGCGGTCATACGAAGGGGGCTAGCGTTATCCGGATTTATTGGGCGTAAAGGGCTCGTAGGCGGTTCGTCGCGTCCGGTGTGAAAGTCCATCGCCTAACGGTGGATCTGCGCCGGGTACGGGCGGGCTGG
+
GGGGGGGGGGGGGGGGGGGGGGGGGGGGGGGGGGGGGGGGGGGGGGGGGGGGGGGGGGGGGGGGGGGGGGGGGGGGGGGGGGGGGGGGGGGGGGGGGGGGGGGGGGGGGGGGGGGG9FFCEBFF:BFF86@833B,AFFDFGGGGGCFGGGGGGGGGGGGGGGGGGGGG*BFGGGGGGGGGGGGGGGEFGGGGGGGGFEFCGGGGGGGEGGGGGGGGGGGGGGGGGEEGGGGGGGGGEGGGGEDGGGGGGGGGGGGGGGGGGGCFGFGG7FDCEGCDD:C;DGGGGGFG>@D
@M03364:396:000000000-C9LGT:1:1101:26855:7477 1:N:0:10
ACTCCTACGGGAGGCAGCAGTGGGGAATCTTGCGCAATGGGGGCAACCCTGACGCAGCGACGCCGCGTGCGGGACGAAGGCCTTCGGGTCGTAAACCGCTTTCAGCAGGGACGAGGGCGCGAGGTGACGGTCCCTGCAGAAGAAGCCCCGGCGAAATACGTGCCAGCAGCCGCGGTAATACGTATGGGGCGAGCGTTATCCGGATTCATTGGGCGTAAAGCGCGCGTAGGCGGCCCGTTAGGTCGGAGGTAAAAGCCCGGGGCTCAACCCCGGCGAGCCTCCGATACCGGCGGG
+
GGGGGGGGGGGGGGGGGGGGGGGGGGGGGGGGGGGGGGGGGGGGGGGGGGGGGGGGGGGGGGGGGGGGGGGGGGGGGGGGGGGGGGGGGGGGGGGGGGGGGGGGGGGGGGGGGGGG**>>F*<=1<CEF*<+1<CFFGFGFFEFFD,CFFGG*:CGGGGG6FGFFGGGG0AEGGG8EGGFFGCC@EGGG>EGGEGGGGGGGGGDGGFGFGGGGGGGGEGGGGDEEG*1?E?EGEGCE2;CEGFGGG8CE*<CFGGGGGEGEE5*CCEFDGCDGEC77DE4777/*/9?GEFDC7
@M03364:396:000000000-C9LGT:1:1101:10113:7477 1:N:0:10
ACTCCTACGGGAGGCAGCAGTAGGGAATTTTCGGCAATGGGGGAAACCCTGATGCAGCAACGCCGCGTGAGTGATGACGGTCTTCGGATTGTAAAGCTCTGTCTTTAGGGACGATAATGACGGTGCCTCCGGGGGAAGCCACGGCTGACTACGTGCCAGCAGCCGCGGTCATACGTCGGGGGCAAGCGTTGTCCGGATTTACTGGGCGTAATGGGAGCGTAGGTGGATGTTTAAGTGGGATGTGAAATACCCGGGCTTAACCTGGGTGCTGCATTCCAAACTGGAGATCTAG
+
GGGGGGGGGGGGGGGGGGGGGFGGGGGG<FG@FFGGGGGGGCGGGGFGGGGGD9FFGGGGGGGGGGGGGGGAFFFGGFGG4BFGGGG7FFGGGGGE<FGF,C9,,9CFGGGGGG7B8B5,736B3@,,,86++3@*>>AF,@CCE:*,,,<D:,<*83<FFGGFEG:F***7FC<?*=**:?*2**;8//:E9088***<0+<E:C/C2:**3<A*?8818?80CG*++0+<7990<E8*<C<:+0+3C@+<CEEG5/<+:C*C55*1/7CG<<+:7*<:;FC<**7)74*:
@M03364:396:000000000-C9LGT:1:1101:9081:7481 1:N:0:10
ACTCCTACGGGAGGCAGCAGTAGGGAATCTTCCACAATGGACGCAAGTCTGATGGAGCAACGCCGCGTGAGTGAAGAAGGTTTTCGGATCGTAAAGCTCTGTTGTTGGTGAAGAAGAACGGCAGAAGTAACTGGCTGTCGTTTGACGGTAATCAACCAGAAAGTCACGGCTAACTACGTGCCAGCAGCCGCGGTAATACGTAGGTGGCAAGCGTTGTCCGGATTTATTGGGCGTAAAGCGAGCGCAGGCGGAAAGATAAGTCTGAAGTGAAAGCCCCCGGCTTAACCGGGGAAC
+
GGGGGGGGGGGGGGGGGGGGGGGGGGGGGGGGGGGGGGGGGGGGGGGGGFGGGGGGGGGGGGGGGGGGGGGGGGGGGGGGGGGGGGGGGGGGGGGGGFGGGGFGGGGGGGGGGGGG,9B7C7C++BFF,,CC5BFCFFGFFG+@FGGGGGFCFFGGGGGGGGGGGGGGGGGDFGGGGGGGGGGGGGGGGGGGGGCFGGGGGGGGGGGGGGGGGGGGGGGGGEGGGGGGGGGGGGGGGGGGDECGGGGGGGCG*:@CFGGGGGFE?CEGFGGDFGGFGDGGFFEGGGDEGFFGGF
@M03364:396:000000000-C9LGT:1:1101:9272:7498 1:N:0:10
ACTCCTACGGGAGGCAGCAGTGGGGGATATTGCACAATGGGGGAAACCCTGATGCAGCGACGCCGCGTGAGTGAAGAAGTATTTCGGTATGTAAAGCTCTATCAGCAGGAAAGATAATGACGGTACCTGACTAAGAAGCACCGGCTAAATACGTGCCAGCAGCCGCGGTCATACGTATGGTGCAAGCGTTATCCGGATTTACTGGGTGTAAAGGGAGCGCAGACGGCATGGCAAGCCAGATGTGAAAGGTGGGGGCTCAACCCCCAAGCTGCATTTGGAACTGTCAAGCTAG
+
GGGGGGGGGGGGGGGGGGGGGGGGGGGGGGGGGGGGGGGGGGGGGGGGGGGGGGGGGGGGGGGGGGGGGGGGGGGGGGGGGGGGGGGGGGGGGGGGGGGGGGGGGGGGGGGGGGFGFGGGGB>BBFGG838><,DFFGGGGGGGGGGGGGGGGGGGGGGGGGGGGGGGG*BFGGGFGGGGGGGGGGGGGDGGGGGGGGGGGGGGGGGGGGGGGGGGGGGGGGGGGGGGGGGGGGGGGGGGGFFGGGGGGGGGGGGGGGGGGGGGGGGGGGGGFEFCGGGGFFGGFD>FG?4F
@M03364:396:000000000-C9LGT:1:1101:16112:7509 1:N:0:10
ACTCCTACGGGAGGCAGCAGTAGGGAATCTTCCACAATGGACGCAAGTCTGATGGAGCAACGCCGCGTGAGTGAAGAAGGTTTTCGGATCGTAAAGCTCTGTTGTTGGTGAAGAAGGATAGAGGGAGTATCTAGCCTTTATTTGACGGTAATCAACCAGAAAGTCACGGCTAACTACGTGCCAGCAGCCGCGGTAATACGTAGGTGGCAAGCGTTGTCCGGATTTATTGGGCGTAAAGCGAGCGCAGGCGGAAAAATAAGTCTAATGTGTAAGCCCTCGGCTTAACCGAGGAAC
+
GGGGGGGGGGGGGGGGGGGGGGGGGGGGGGGGGGGGFGGFGGGGGEFGGGGGGGGGGGGGGGGGGGGEGGGGGGGGGGGGCFFGFEG@FGEFGFGGFFDGGFF,E,?8BA?FFG<4=:C5E5C,+BFFF9CF,8FFFGFCAFDFGGDGGFCGC<=F@FFGGGFFFFGGECCFGGF,@FGGGGA<FFFGGGECBFFDFGFGGGGGGGGGGGGGGFFGGGFEGECEGCGGFGFGGGGGFG9?ECECEGGDGGD*:CCCCFGGGFGFCCCGF*<*:FGG49C5BFCFFGC5)5>DG7
@M03364:396:000000000-C9LGT:1:1101:23470:7511 1:N:0:10
ACTCCTACGGGAGGCAGCAGTGGGGAATCTTGCGCAATGGGGGCAACCCTGACGCAGCGACGCCGCGTGCGGGACGAAGGCCTTCGGGTCGTAAACCGCTTTCAGCAGGGACGAGGCCGCTACGGTGAAAGTACCTGCAGAAGAAGCCCCGGCTAAATACGTGCCAGCAGCCGCGGTAATACGTATGGGGCGAGCGTTATCCGGATTCATTGGGCGTAAAGCGCGCGTAGGCGGCCCGTTAGGTCGGAGGTAAAAGCCCGGGGCTCAACCCCGGCGAGCCTCCGATACCGGCGG
+
GGGGGGGGGGGGGGGGGGGGGGGGGGGGGGGGGGGGGGGGGGGGGGGGGGGGGGGGGGGGGGGGGGGGGGGGGGGGGGGGGGGGGGGGGGGGGGGGGGGGGGGGGGGGGGGGGG7C:FGG@*>78CFC,,7?;;FBFCCE,?FGGGFGGGCFFGGGGGFGGGGGGGGGF>FFGGGGGGGGGGG6@GGECGGGGGEGGGGGGGGGEGEGGGGGGFGGGGGGGGGGGGEGGGGGGGGGGGEFEGGGGGGDEGEGGGFCGFGGGECEGFFGFGGGGGGDGGC<FFGGDGGFGFFDGG
@M03364:396:000000000-C9LGT:1:1101:5185:7518 1:N:0:10
ACTCCTACGGGAGGCAGCAGTAGGGAATCTTCCACAATGGACGCAAGTCTGATGGAGCAACGCCGCGTGAGTGAAGAAGGTTTTCGGATCGTAAAGCTCTGTTGTTGGTGAAGAAGGATAGAGGTAGTAACTGGCCTTTATTTGACGGTAATCAACCAGAAAGTCACGGCTAACTACGTGCCAGCAGCCGCGGTAATACGTAGGTGGCAAGCGTTGTCCGGATTTATTGGGCGTAAAGCGAGCGCAGGCGGAAAAATAAGTCTAATGTGAAAGCCCTCGGCTTAACCGAGGAAC
+
GGGGGGGGGGGGGGGGGGGGGGGGGGGGGGGGGGGGGGGGGGGGGGGGGGGGGGGGGGGGGGGGGGGGGGGGGGGGGGGGGGGGGGGGGGGGGGGGGGGGGGGGGFFCGFGGGFGGGGGGGCC,:CFGA@CCF,FFFGGGGGFFGGGGGGGGGGGGGGGGGGGGGGGGGGGGGGGGGGGGGGGGGGGGGGGGGGGGGGGGGGGGGGGGGGGGGGGGGGGGGGGGGGGF9FGGGGGGGGGGGGGGGGGGGGGGGGGGGGGGGGGGGGGGGGGGGGGGGGGGFFGGGFGDGFFGFF
@M03364:396:000000000-C9LGT:1:1101:3917:7522 1:N:0:10
ACTCCTACGGGAGGCAGCAGTGGGGAATATTGCACAATGGGCGGAAGCCTGATGCAGCGACGCCGCGTGGGGGATGACGGCCTTCGGGTTGTAAACCTCTTTCACCAAGGACGAAGCGGGAGTGACGGTCCTTGGGGAAGAACCCCCGCCTACCTACTTGCCGCCGCCCCCGGTAATCCTTGGGTGCCAGCGTTGTTCCGCATTTATTGGCCTTAAATGCCTCTTAGTCGGCTCTTTAGTTCTGGGGTAAAGGCCCGGGGCCCACCCCCGCCAGCCCCCCATTCCCGCCGGCCC
+
GGGGGGGGGGGGGGGGGGGGGGGGGGGGGGGGGGGGGGGGGGGEGGGGGGGGFFGGGGDFECFGEGGGGCCGGGFEFGGGGGGGGFEDGGGGCFGFGGGGGGG=FGGFGGGGGE:F><@***838@>*8158@DCB:E*<<,8<*<*=*4*<<8,,,2,,<<**1**?**18*18/:+,+++3;8***++***;**1@+C*2*2:+<+:C+++<+<++++++++++<+0:*:**+<7+9+0++3+0**/0<++2A*7*>*8*/**9CD7D*)1/*9/*2).)+*2*9)15>)15
@M03364:396:000000000-C9LGT:1:1101:28112:7526 1:N:0:10
ACTCCTACGGGAGGCAGCAGTGGGGAATCTTGCACAATGGAGGGAACTCTGATGCAGCGACGCCGCGTGAGTGAAGAAGTATTTCGGTATGTAAAGCTCTATCAGCAGGGAAGAAGACGACGGTACCTGACTGAGAAGCCCCGGCTAACTACGTGCCAGCAGCCGCGGTCATACGTAGGGGGCAAGCGTTATCCGGATTTACTGGGTGTAAAGGGAGCGTAGACGGCGGTGCAAGTCTGAAGTGAAAGGCGGGGGCTCAACTCCCGGATTGCTTTGGAAACTGCATGGCTAG
+
GGGGGGGGGGGGGGGGGGGGGGGGGGGGGGGGGGGGGGGGFGGGGGGGGGGGGGGGGGGGGGGGGGGGGGGGGGGGGGGGGGGGGGGFFGGGGGGGGGGGGGGFGGGGGGGFGGFG,FF+4+@83BFG8=DE,BD,CF,DFEGGCGGGGGFGGGGGGGGGGGGGGGGGG=ECFFGGGGGGGGGGGGGGEGDGGGGGGECFGGGGGGGGGGGGGGGGGGGGGGGGGGCGGGGGGGGGGGGFGFGGEGGGGGGGEGGGGGGGGCFFGDG)7CFGFGGGFG7>FFGG7FG@GF4D
@M03364:396:000000000-C9LGT:1:1101:7251:7539 1:N:0:10
ACTCCTACGGGAGGCAGCAGTGGGGAATCTTGCGCAATGGGCGGAAGCCTGATGCAGCAACGCCGCGTGAGCGATGAAGGCCTTCGGGTCGTAAAGCTCTGTCCTCAAGGAAGATAATGACGGTACTTGAGGAGGAAGCCCCGGCTAACTACGTGCCAGCAGCCGCGGTAATACGTAGGGGGCTAGCGTTATCCGGAATTACTGGGCGTAAAGGGTGCGTAGGTGGTTTCTTAAGTCAGAGGTGAAAGGCTACGGCTCAACCGTAGTAAGCCTTTGAAACTGGGAAACTTGAGT
+
GGGGGGGGGGGGGGGGGGGGGGGGGGGGGGGGGGGGGGGGGGGGGGGGGGGGGGGGGGGGGGGGGGGGGGGGGGGGGGGGGGGGGGGGGGGGGGGGGGGGGGGGGGGGGGGGGFFGDGFGGCFB<CFG9,@:,@FGFGGGGGGEGGCFGGFGGGGGGGGGGGGGGGGGG=8FFGGGGGGGGGGGGGGGGGGGGGGGGGGGGGGGGGGGGGGGGGGGGGGE=EEGGGEFGGGGGGGGGGGGGGGGGGGGGGGGGGGGGGCCGGGEGGGGFCGGGGFGGGGG7@GD4CFFFFFGG:
@M03364:396:000000000-C9LGT:1:1101:21712:7548 1:N:0:10
ACTCCTACGGGAGGCAGCAGTGGGGAATCTTGCGCAATGGGGGCAACCCTGACGCAGCGACGCCGCGTGCGGGACGAAGGCCTTCGGGTCGTAAACCGCTTTCAGCAGGGACGAGGCCGCGAGGTGACGGTACCTGCAGAAGAAGCCCCGGCTAAATACGTGCCAGCAGCCGCGGTAATACGTATGGGGCGAGCGTTATCCGGATTCATTGGGCGTAAAGCGAGCGCAGGCGGCCAGCCTGGTCGGGAGTCAAATCCGGGGGCTCAACCCCCGTCCGCTCCCGATACCGGCCGG
+
GGGGGGGGGGGGGGGGGGGGGGGGGGGGGGGGGGGGGGGGGGGGGGGGGGGGGGGGGGGGGGGGGGGGGGGGGGGGGGGGGGGGGGGGGGGGGGGGGGGGGGGGGGGGGGGGGEFGG@>CC4=*88?C8*48CFFFACF9:C:FGGGGGGGG8CCEFFFGCGGGGDGGG:CEGGEGGGGGGGFGFFGGGEGGGGGCGGGGFCE?EGGGGGGGGGGGG8CCFGGGDGGGECGGGDGG:CCGGGGGGGGGEEGFDGGGGGGCEGGEGGFGGGGGGCEGGGCGFFGDGGGFGFFGGD
@M03364:396:000000000-C9LGT:1:1101:20617:7550 1:N:0:10
ACTCCTACGGGAGGCAGCAGTAGGGAATTTTCGGCAATGGGGGGAACCCTGACCGAGCAACGCCGCGTGAGTGAAGAAGGTCTTCGGATTGTAAAGCTCTGTTGTAAGGGAAGAACGTCAGGCAGAAGATGCGTGAGTGACGGTACCTTACCAGAAAGCCACGGCTAACTACGTGCCAGCAGCCGCGGTAATACGTAGGTGGCGAGCGTTATCCGGAATTATTGGGCGTAAAGGGTGCGTAGGCGGCTGATTAAGTTCGTGGTTAAAGCGTGGGGCTCAACCCCATAAAGCCAC
+
GGGGGGGGGGGGGGGGGGGGGGGGGGGGGGGGGGGGGGGGGGGGGGGGGGGGGGGGGGGGGGGGGGGGGGGGGGGGGGGGGGGGGGGGGGGGGGGGGGGGGGGGGFG;FGGGGGFGGGGC:FF,8<<F,3@C<FECCFGFGGGGGGGGGGGGCGGGGGGGGGGGGGGGGGGGGGGGGGGGGGGGGGGGGGGGGGGGGGGGGGGGGGGGGGGGGGGGGGGGGGGGGGGGEGGGGGGGGGGEGGGGGGGDGGGGGGGGGGGGGGGGGGGGGDGGGGGGDFFGFFGGGGGFGFFGGG
@M03364:396:000000000-C9LGT:1:1101:20896:7551 1:N:0:10
ACTCCTACGGGAGGCAGCAGTGGGGAATCTTGCACAATGGGCGCAAGCCTGATGCAGCGACGCCGCGTGCGGGACGAAGGCCTTCGGGTTGTAAACCGCTTTCAGCAGGGACGAGGCCGCCCGGTGACGGTACCTGCAGAAGAAGCCCCGGCTAACTACGTGCCAGCAGCCTCGGTAATACGTAGGGGGCGCGCGTTATCCGGAGTCCTTGGGCGTAAAGCGCGCGTAGGGGGCCTGCTAGGTCGGGACTCAAATCCGGGGGCTCAACCCCCGGCCGGTCCCGATACCGACAGG
+
FGGGGGGGGGGGGGGGGGGGGGGGGGGGGGGGGFGGGGGGGGG+CF@FGGGGGFEGGGCGGGGGGGGGG:FCGGEGGGGGGGGGGGGGGGGGGGGFGCFGEGD5,?FGFFGFGG@CFCF<*35*5>*?1*1+*,88@88?<,,6?CFFGEF@**22,28C8CGCFGC:C8B+<*8;FG7@+1+3:E5CCEE5C5**288C:*:**2<+<9<CF8:>*18++:8CEE2:CC*?88*;@C++2;0A=:?*/*0<<?F+*8/:EED559F*2/;9C*1>CCC5)8E*179?78;)57
@M03364:396:000000000-C9LGT:1:1101:11258:7552 1:N:0:10
ACTCCTACGGGAGGCAGCAGTGGGGAATCTTGCACAATGGGCGGAAGCCTGATGCAGCGACGCCGCGTGCGGGACGAAGGCCTTCGGGCTGTAAACCGCTTTCAGCAGGGACGAGGCGAAAGTGACGGTACCTGCAGAAGAAGCCCCGGCTAACTACGTGCCAGCAGCCGCGGTAATACGTAGGGGGCAAGCGTTATCCGGATTCATTGGGCGTAAAGCGCGCGTAGGCGGCCAGCCTGGTCGGGAGTCAAATCCGGGGGCTCAACCCCCGTCCGCTCCCGATACCGGCCGGCT
+
GGGGGGGGGGGGGGGGGGGGGGGGGGGGGGGGGGGGGGGGGGGGGGGGGGGGGGGGGGGGGGGGGGGGGGGGGGGGGGGGGGGGGGGGGGGGGGGGGGGGGGGGGGGGGGGGGGGGGGG7<>F9,?CF18=F@FGGFGGGGGGGGGGFGGGGCFGGGGGGGGGGGGGGGDGGGGGGGGGG<FGGGGGGEGGGGGGGGGGGGGGGGGGGGGGGGGGGGGGGGGGGGEEGGGGGGGGGGGGGGGGGGGGGGGGDGGGGDGGGGGGGGG=DGGGGGGGG3DEGEFGGGGGFGFFGG)
@M03364:396:000000000-C9LGT:1:1101:6860:7557 1:N:0:10
ACTCCTACGGGAGGCAGCAGTGGGGAATATTGCACAATGGAGGGAACTCTGATGCAGCGACGCCGCGTGAGTGAAGAAGTATTTCGGTATGTAAAGCTCTATCAGCAGGGAAGAAGACGACTGTACCTGACTCAGAAGCGCCGGCTAACTACGTGCCAGCAGCCGCGGTCATACGTAGGGGGCAAGCGTTATCCGGATTCATTGGGCGTAAAGCGAGCGTAGACGGCCAGCCGAGTCGGGAGTCAAATCCTGGGGCTCAACCCCCGACCGCTTCCGATACCGGCCGCGTTGAGT
+
EAFGCGFGGGGCCGGGGEGGCFGGGDGGGGCFFFFCFGGF@CC+CEF8FEFGGEE,CEFE:C@FGCCGCGGGGGGGCDE<E,C5CFEGDFAEGFGFFGG9F,9FFGG?F7=E?<?,,88C=-+C,CDF,,8,5,,5CB=+8@C=7++@,,@C+>DBCF8FGGFFFCFFE*1@CFGGD,<F**4<FEGC:<FF?B*FG*C+A:E9@>5C8?C8CFG5/CE1;8*<*//*:C;**/1A8/88*::CFCFCFE+02**:)1CEGD*:75*/1>8)*/+17C*9/)2)97))/.)9D*
@M03364:396:000000000-C9LGT:1:1101:27426:7564 1:N:0:10
ACTCCTACGGGAGGCAGCAGTGGGGAATATTGCACAATGGGCGGAAGCCTGATGCAGCGACGCCGCGTGCGGGACGAAGGCCTTCGGGCTGTAAACCGCTTTCAGCAGGGACGAGGCGAAAGTTCCGGTCCCTGCAGAAGAAGCCCCGGCTAACTACGTGCCAGCAGCCGCGGTAATACGTAGGGGGCAAGCGTTATCCGGATTCATTGGGCGTAAAGCGCGCGTAGGCGGCCAGCCTGGTCGGGAGTCAAATCCGGGGGCTCAACCCCCGTCCGCTCCCGATACCGGCCGGCC
+
GGGGGGGGGGGGGGGGGGGGGGGGGGGGGGGGGGGGGGGGGGGGGGGGGGGGGGGGGGGGGGGGGGGGGGGGGGGGGGGGGGGGGGGGGGGGGGGGGGGGGGGGGGGGGGGGGFFGCGG@75?;<@FF14=8,8,,@FEGGGFFCFGGGGFGGGGGGGEDFGFGGGGGG8CEEGG5EGFGCFGGGGGGGGGGGGGGGGGGG>ECGGGGGGGGGGGGGGGGGGDECEGGGGGGGGGGGGGGGGGGGEGGFFGCFGGGGDGGGEGGGGGGGGGGGGEG3<EGFFGDGGGDGFFGG)
@M03364:396:000000000-C9LGT:1:1101:17053:7566 1:N:0:10
ACTCCTACGGGAGGCAGCAGTGGGGAATATTGCACAATGGAGGAAACTCTGATGCAGCGACGCCGCGTGAGTGAAGAAGTATTTCGGTATGTAAAGCTCTTTCGGCAGGGAAGATAATGACGGTCCCTGCAGAAGAAGCACCGGCTAAATACGTGCCAGCAGCCGCGGTCATACGTATGGTGCAAGCGTTATCCGGATTTACTGGGTGTAAAGGGGGCGCAGGTGGCCAGGCAAGTCAGAAGTGAAAGCCCGGGGCTCAACCCCGGGACTGCTTTTGAAACTGTCCGGCTGG
+
GGGGGGGGGGGGGGGGGGGGGGGGGFGGGGGGGGGGGGGGFGGGGGGGGGGGGGGGGGGGGGGGGGGGGFEGGGDFGGGFGGGGGGGGGGGGGGGGGGGGGGGCGEGGGGGGGGGGCGFFG:FC+@FF5BF=B,D>FFGBFGGFGG:FFGGGFGGGGGGGGGGGGGGGG*>CFGFFFGGGGGGGGGGGGGGGGGGGGGGGFFFFGGGGGFGGGGGGGGGGGGGAGGGGFFGGGGGGGGGGC<CFFFGGGFGGGGGGGGGGGFGGGG57D4CD79?4DCGFFFGGGGG>C5B<
@M03364:396:000000000-C9LGT:1:1101:22461:7580 1:N:0:10
ACTCCTACGGGAGGCAGCAGTGGGGAATATTGCACAATGGGGGGAACCCTGATGCAGCGACGCCGCGTGCGGGATGGAGGCCTTCGGGTCGTGAACCGCTTTTGTTTGGGAGCAAGCCTTCGGGAGAGTGTCGCGTTCGAGTAAGCACCGGCGAACAACGAGCCAGCAGCCGCGGTAATACGTAGGGTGCAAGCGTTGTCCGGCATCATTGGGCGGAAAGGGCTCGGAGGCGGTTCGTCGCGTCCGGTGTGAAAGCTCATCGCTAAACGGTGGGTGTGCGCCGGGTACGGGCGG
+
FFFGECEGGEECFGEGG,CE<CFGEGGGGFGGF<FGGGGGFGGGECDDEGGGG9FEFC:=FG:FEGGGGGEGGG@FC:>BF7CCFDGGFCCFGGGGGCF*<FF,<3<<<F7CF:F<11<,<<<4<:@18,32:***:AE*,20<A:,2;CG8*/::*2*/*28?:FE6CC*:CGG*2;,<AF<<5AGC5*29:FE/8EC+<8C*1:2<9F7CACE*1*1A;*88*8*::E*:*2*;C8EE***2*>ECC5;CGGGE7C+<:<*/*9CCCD*95E**97<DFF=C<)))/))9CD
@M03364:396:000000000-C9LGT:1:1101:3746:7594 1:N:0:10
ACTCCTACGGGAGGCAGCAGTGGGGAATCTTCCGCAATGGGCGAAAGCCTGACGGAGCAACGCCGCGTGAGTGATGACGGCCTTCGGGTTGTAAAGCTCTGTGATCGGGGACGAACTGTCCGTCTGCTCATCCCTTATGGAAGTGACGGTACCCGAATAGCAAGCCACGTCTAACTACGTGCCAGCATCCGCGGTAATACGTAGGTGTCAAGCGTTGTCCGGAATTATTGGGCGTAAAGCGCGCGCAGGCGGCTTTCTAAGTCCATCTTAAAAGTGCGGGGCTTAACCCCGTGG
+
FGGGGGGGGGGGGDFGEGGFG9F@7FEFGGGGGGGEDGAF@FBFGGEFGGGGGGCCCFGGGGFGCFGGGG:EFCG9CFG7FGGGGDF7FGEGGGG9FFFFFFA,EF+F:CFGGDGG,BCDD-B:,+:@,8@,:,3@7>CG9C<@9,>CCF7CGGC77>C9F9<<FE7FG<BFECFG?FEG7FF:?B<,<F=CC7CFCF9F:FGFDGGGC?9<<8;8*;<CGC58CC3<C7FFGEGGGGFFEEGGGGGG5:?CGGEFDGGGGFGGGGGGFGGGGFFGCDG)7>EDDFGFCBDDG)
@M03364:396:000000000-C9LGT:1:1101:19863:7607 1:N:0:10
ACTCCTACGGGAGGCAGCAGTGGGGGATATTGCACAATGGAGGAAACTCTGATGCAGCAACGCCGCGTGAAGGAGGAAGGCCTTCGGGTCGTAAACTTCTGTCCTCAGGGAAGAAACAAATGACGGTACTTGCGGAGGAAGCCCCGGCTAACTACGTGCCAGCAGCCGCGGTAACACGTAGGGGGCGAGCGTTATCCGGAATTACTGGGCGTAAAGAGTGCGTAGGTGGCTGAGCAAGCGCGGGGTTTAATTTCACGGCCCAACCGTGAACCGCCCTGCGAACTATTCAGCTTG
+
GGGGGGGGGGGGGGGGGGGGGGGGGGGGGGGGGGGGGGGGGFGGGGGGGGGGGFGGGGGGGGGGGGGGGG@FGGGGGGGGGGGGGGGGGGGGGGGGGGGFGGGEGGGGGGFDCF?EGGG8?<<?FGGG@,C:B=B>FG+<>CC@FCEEFG?FCEGGGGGGGGGGFGGGG*=FGCFGGFFFFGGGGGGEGGGCG5AGGCGGG5C9EFFFGGG8E8>C<FCFGG;EEGGGGFFGFFFGGGGGGGGGGC8E8@FCGGGGGGEECCCEEDEG*9+9DGGDDGFG3>GG7*CF>6F:CD
@M03364:396:000000000-C9LGT:1:1101:28361:7620 1:N:0:10
ACTCCTACGGGAGGCAGCAGTGGGGAATATTGCACAATGGGCGCAAGCCTGATGCAGCGACGCCGCGTGCGGGATGGAGGCCTTCGGGTTGTAAACCGCTTTTATTTGGGAGCAAGACCATCGAAGTGCATGTACATTTCGAATCAACACCGGCTAACTACGTGCCAGCAGCCGCGGTAATACGTAGGGTGCGAGCGTTATCCGGATTTATTGGGCGTAAAGGGCTCGTAGGCGGTTCGTCGCGTCCGGTGTGAAAGTCCATCGCCTAACGGTGGATCTGCGCCGGGTACGGGG
+
GGGGGGGGGGGGGGGGGGGGGGGGGGGGGGGGGGGGGGGGGGGGGGGGGGGGGGGGGGGDGGGGGGGGGGGGGGGGGGGGGGGGGGGGFDGGGGGGGGGGGGG,C,E<FEGCFFCA<<F3D-B,,@DE<,,,,,88,@BF8+3@*,35@F*@@C::FGGGGGGGGGGGG8:FGGGGGCGGGGGGGGGGGGGGGGGGGEDGFGGGGGGGGGFGG?FGGGGGGGGGGGFGEGGGGGGGGGGGGGG5?CGGGEGGDGFGFGCFFGGGGDGDGGGG>CEGDFCCF:CGGGGFDFFGC)
@M03364:396:000000000-C9LGT:1:1101:13043:7624 1:N:0:10
ACTCCTACGGGAGGCAGCAGTGGGGAATCTTGCGCAATGGGCGGAAGCCTGACGCAGCGACGCCGCGTGCGGGAGGAAGGCCCTCGGGTCGTAAACCGCTTTCAGCAGGGACGAGGCCGCAAGGTGACGATCCCTGCAGAAGAAGCCCCGGCTAACTACGTGCCAGCAGCCGCGGTAATACGTAGGGGGCGAGCGTTATCCGGATTCATTGGGCGTAAAGCGCTCGTAGGCGGCCTGCTAGGTCGGGAGTCAAATGCGGGGGCCCAACCCCCGGCCGCCCCCGATACCGGCGGG
+
GGGGGGGGGGGGGGGGGGGGGGGGGGGGGGGGGGGGGGGGGGGGGGGGGGGGGGGGGGGGGGGGGGGGGGGGGGGGGGGGGGGGGGGGGGGGGGGGGGGGGGGGGGGGFGGGGGGGGGFD**4*8,?F1*C<:FB<<:FCFGCCF7FGGGF@CCEGGCGGGGGGGGGGG;EEGGDCEGGGGGGGGGGGGEGGG5C:CEGGGGGD>EGGGGGGGEEGG5EGGGGGGGGGGGGGGGGGGD?CFFFGGGGGEED7+AFFFEGGGGGEEG=5CCEDDGGGGD*/8>C)<<DFGFFGGD
@M03364:396:000000000-C9LGT:1:1101:27476:7646 1:N:0:10
ACTCCTACGGGAGGCAGCAGTGGGGAATATTGCACAATGGGGGAAACCCTGATGCAGCGACGCCGCGTGAGTGAAGAAGTATTTCGGTATGTAAAGCTCTATCAGCAGGGAAGAAGATGACCGTACCTGCAGAAGCAGCCCCGGCTAACTACGTGCCAGCAGCCGCGGTAATACGTAGGGGGCAAGCGTTATCCGGATTTACTGGGTGTAAAGGGAGCGTAGACGGATTAGCAAGTCAGATGTGAAAGGCGGGGGCTTAACCCCTGGATTGCATTTGAAACTGCGGATCTTG
+
GGGGGGGGGGGGGGGGGGGGGGGGGGGGGGGGGGGGGGGGGGGGGGGGGGGGGGGGGGGGGGGGGGGGGGGGGGGGGGGGGGGGFGGGGGGGGGGGGGGGGGGFGGGGGGGGGGFG<FFCF4@B:B>F,,8,,8:,@DGGFEGGBCEFGGGGEFGFGGGGGGGGGGGGC1:FFGGGGFGGGFEGGGGGGGDGGGGGCB::CFGGGGGGGGGGG@EFEEGGGGDGGG>EEFGGFGFGGFGFGFFGGGGGGGE=GDGGGGGGGGGDGGGCGGGGGGGGGGFFFFGGGG5DCF?G
@M03364:396:000000000-C9LGT:1:1101:11662:7649 1:N:0:10
ACTCCTACGGGAGGCAGCAGTGGGGAATCTTGCACAATGGGCGAAAGCCTGATGCAGCGACGCCGCGTGCGGGACGAAGGCCTTCGGGTTGTAAACCGCTTTCAGCAGGGACGAGGCCGAAGGGTGACGGTCCCTGCAGAAGAAGCCCCGGCTAACTACGTGCCAGCAGCCGCGGTAATACGTAGGGGGCGAGCGTTATCCGGATTCATTGGGCGTAAAGCGCTCGTAGGCGGCCTGCTAGGTCGGGAGTCAAATGCGGGGGCCCAACCCCCGGCCGCTCCCGATACCGGCGGG
+
GGGGGGGGGGGGGGGGGGGGGGGGGGGGGGGGGGGGGGGGGGGGGGGGGGGGGGGGGGGGGGGGGGGGGGGGGGGGGGGGGGGGGGGGGGGGGGGGGGGGGGGGGGGGGGGGGGGGGFF:<*@83@FG+1>8CAF,DEFFGGFFGGGGGGGGGGGGGGGGGGGGGGGGGGGGGGGGGGGGGGGGGGGGCEGGGGGGGGFGGGGGGGGGGGGGGGGEGCFGGGGGGGGGGGGGGGGGGGGGGGGGGGGGG8FGGEGGGGGGGGDCEGGGGGGGGGGGGGGGEFEGGGGFGFFGGG
@M03364:396:000000000-C9LGT:1:1101:6797:7653 1:N:0:10
ACTCCTACGGGAGGCAGCAGTGGGGAATATTGCACAATGGGCGCAAGCCTGATGCAGCGACGCCGCGTGCGGGATGGAGGCCTTCGGGTTGTAAACCGCTTTTGTTTGGGAGCAAGCCCTTCGGGGTGAGTGTACCTTTCGAATAAGCACCGGCTAACTACGTGCCAGCAGCCGCGGTAATACGTAGGGTGCGAGCGTTATCCGGATTTATTGGGCGTAAAGCGCGCGTAGGCGGCCCGCTTGGTCGGGAGTAAAATCCGGGGGCTCAACCCCCGCACGCTCCCGATACCGGCG
+
GGGGGGGGGGGGGGGGGGGGGGGGGGGGGGGGGGGGGGGGGGGGGGGGGGGGGGGGGGGGGGGGGGGGGGGGGGGGGGGGGGGGGGGGGGGGGGGGGGGGGGGGGGGGGGGGGGGGGGGFGGF88@FF88@3FBFGGGGGGCGFGGGGGGGGGGGGGGGGGGGGGGGGG,BFGGGGGGGGGGGGGGGGGGGGGCGGGEGGGGGGGGDGFGGGGGGGGGGGGGGGGGGGGGGGGGGGGGGGGGGGFGGGG=EGGGGGGGGGGGGEGGGGGGGGGGGG3DEG5@GGG3DBGFFDGD
@M03364:396:000000000-C9LGT:1:1101:25874:7659 1:N:0:10
ACTCCTACGGGAGGCAGCAGTGGGGAATATTGCACAATGGGCGCAAGCCTGATGCAGCGACGCCGCGTGCGGGATGGAGGCCTTCGGGTTGTAAACCGCTTTTGTTTGGGAGCAAGCCCTTCGGTGTGCTTTTACCTTTCGAATAAGCACCGGCTAACTACGTGCCAGCTGCCGCGGTAATACGTAGGGTGCGAGCGTTATCCGGATTTATTGGGCGTAAAGGGCTCGTAGGCGGTTCGTCGCGTCCGGTGTGAAAGTCCATCGCCTAACGGTGGAACTGCGCCGGGTACGGGG
+
GGGGGGGGGGGGGGGGGGGGGGGGGGGGGGGGGGGGGGGGGGGGGGGGGGGGGFGGGGGGGGGGGGGGGCGGGGGGFGGGGDGGGGGDFGGGGGGGGDGF=FGDFC<,CFG7FCC,+FFF8-B+3FFG,,7,,33:3;,@>FFFFC9FGF<C1CFBEGCFCEGFF7<CC,2<FEGGGGGEGGGGFFF@F:BCEGGGGECGGFCGG5:E6E:FE65@E>5E=FDCECFC::EGGEE>*CEEGGDGEGEEGCGEEF7CDCC9E?FCEDGGGGCD9=EC*2<6FBCDGD7>5?>D:)
@M03364:396:000000000-C9LGT:1:1101:26662:7685 1:N:0:10
ACTCCTACGGGAGGCAGCAGTAGGGAATCTTCCACAATGGACGCAAGTCTGATGGAGCAACGCCGCGTGAGTGAAGAAGGTTTTCGGATCGTAAAGCTCTGTTGTTGGTGAAGAAGGATAGCGCTAGTAACTGGCCTTTATTTGACGGTACTCAACCAGAAAGTCACGGCTAACTACGTGCCAGCAGCCGCGGTAATACGTAGGTGGCAAGCGTTGTCCGGATTTATTGGGCGTAAAGCGAGCGCAGGCGGAAAAATAAGTCTAATGTGAAAGCCCTCGGCTTAACCGAGGAAC
+
GGGGGGGGGGGGGGGGGGGGGGGGGGGGGGGGGGGGGGGGGGGGGGGGGGGGGGGGGGGGGGGGGGGGGGGGGGGGGGFGGGGGGGGGGGGGGGGGGGGFGGF<FEE@FFGGGF?FGFF,,-8++@FF<898CDFBBFGGGGGGGE7FGG+E,EFGGGGGGGGGGGGGG:CFGGGGGGGGGGGGGGFGFGGDEFGGGGGGGGGGGGGGGGGGGGGGGGGGGE7ECCGFGGGGCGGDGGGGGGGGGGGGGC>EEE:FDGGGGGGCFFGGGGGGGGCFGGGGFFGGGGGFGFDDGG
@M03364:396:000000000-C9LGT:1:1101:21751:7712 1:N:0:10
ACTCCTACGGGAGGCAGCAGTGGGGAATCTTGCGCAATGGGGGCAACCCTGACGCAGCGACGCCGCGTGCGGGACGAAGGCCTTCGGGCTGTAAACCGCTTTCAGCAGGGACGAGGCGAAAGTTACGGTACCTGCAGAAGAAGCCCCGGCTAACTACGTGCCAGCAGCCGCGGTAATACGTAGGGGGCAAGCGTTATCCGGATTCATTGGGCGTAAAGCGCGCGTAGGCGGCCAGCCTGGTCGGGAGTCAAATCCGGGGGCTCAACCCCCGTCCGCTCCCGATACCGGCCGGCC
+
GGGGGGGGGGGGGGGGGGGGGGGGGGGGGGGGGGGGGGGGGGGGGGGGGGGGGGGGGGGGGGGGGGGGGGGGGGGGGGGGGGGGGGGGGGGGGGGGGGGGGGGGGGGGGGGGGGGGGGGFC:@;,8=F,*683FFFFGGGGGGGEFGGGGGGGGGGGGGGGGGGGGGGGGGGGCGGGGGG<FFGGGGGEGGGGGGGGGGGGGGEGGFEGGGGGGGGGGGGGGGGEGGGGGGDGECCCFGGFGGGGGGEFGGGFGGGGGGGGEFGGGGGGGGDGDGGDDGGF3ECGGGFGFFGG)
@M03364:396:000000000-C9LGT:1:1101:7433:7714 1:N:0:10
ACTCCTACGGGAGGCAGCAGTGGGGAATCTTGCACAATGGGCGGAAGCCTGATGCAGCGACGCCGCGTGAGTGAAGAAGTATTTCGGTATGTAAAGCTCTATCAGCAGGGAAGAAAGGCTCCGCGAGGAGAGCTGACGGTACCTGAGTAAGAAGCCCCGGCTAACTACGTGCCAGCAGCCGCGGTAATACGTAGGGGGCAAGCGTTATCCGGATTTACTGGGTGTAAAGGGAGCGCAGACGGATGTGCAAGTCTGATGTGAAAGCCCGGGGCTCACCCCCGGGACTGCATTGG
+
GGGGGGGGGGGGGGGGGGGGGGGGGGGGGGGGGGGGGGGGGGGGGGGGGGGGGGGGGGGGGGGGGGGGGGGGGGGGGGGGGFGGGGGGGGGGGGGGGGGGGGGDGGGGGGGGGCGGDGG8F:F+3>FG5+83+:@3DFGGGDGGGFFGGGGGGFGGGGGGGGGGGGGGG@CGGGGDGGGGGGGGCGGGGGGGFGGGGGGGGGGG>E*CFGGGGGDGGGGGGG8CEFCCFGGGGEEGGGGGGGEGDGG?CEGGGGFGGGGGFGDEF57DDCEGGGFGGGEDFBGDGFC::BFGG
@M03364:396:000000000-C9LGT:1:1101:18176:7721 1:N:0:10
ACTCCTACGGGAGGCAGCAGTAGGGAATCTTCCACAATGGACGCAAGTCTGATGGAGCAACGCCGCGTGAGTGAAGAAGGTTTTCGGATCGTAAAGCTCTGTTGTTGGTGAAGAAGGACGGCAGTAGTAACTGGCTGCCGTTTGACGGTAATCAACCAGAAAGTCACGGCTAACTACGTGCCAGCAGCCGCGGTAATACGTAGGTGGCAAGCGTTGTCCGGATTTATTGGGCGTAAAGCGAGCGCAGGCGGAAAGATAAGTCTGAAGTGAAAGCCCCCGGCTTAACCGGGGAAC
+
GGGGGGGGGGGGGGGGGGGGGGGGGGGGGGGGGGGGGGGGGGGGGBFGGGGGGGGGGGGGGGGGGGGGGGGGGGGGGGGGGGGGGGGGGGGGGGGGGGGGGGGGGGGGGGGGGGFGFFFEGEEBFFGG<<CCABFGFGGGGGGGGGGGGGGGGGGGGGGGGGGGGGGGGFGGGGGGGGGGGGGGGGGGGGGGGGGGGGGGGGGGGGGGGGGGGGGGGGGGGGEGGFGGGGGGGGGGGGGGGGGGDEGGGGGCEEGCCCGGGGCGFGGGGGGGGGGGGGGGFEGGGGGFGFFDGF
@M03364:396:000000000-C9LGT:1:1101:19429:7728 1:N:0:10
ACTCCTACGGGAGGCAGCAGTGGGGAATATTGCACAATGGGCGCAAGCCTGATGCAGCGACGCCGCGTGCGGGATGGAGGCCTCGGGTTGTAAACCGCTTTTGTTTGGGAGCAAGCCCTTCGGAGTGAGTGTACCTTTCGAATAAGCACCGGCTAACTACGTGCCAGCAGCCGCGGTAATACGTAGGGTGCGAGCGTTATCCGGATTTACTGGGCGTAAAGGGAGCGTAGGCGGACTTTTAAGTGAGATGTGAAATACCCGGGCTCAACTTGGGTGCTGCATTTCAAACTGGA
+
GGGGGGGGGGGGGGGGGGGGGGGGGGGGGGGGGGGGGGGGGGGGGGGGGGGGGGGGGGGGGGGGGGGGGGGGGGGGGGGGGGGGGGGGGGGGGGGGGGGGGGGGGGGGGGGGGGCFGGGGGDF+5@FF@>@E=FGGCGGGGGGGEFGGGGGGGGGGGGGGGGGGGGGGG,CFGGGGGGGGGGGGGGGGGGGGEDEGGGGGGGGGGGGGFCGGGGGGEGGFGGGGGGGGGGGGGGGGGGFGGGGGGGGGGGGGGGGGGGGGGEGGEGFGGGGGGGGGGGGGFFGDGGGFGFFGG
@M03364:396:000000000-C9LGT:1:1101:21375:7743 1:N:0:10
ACTCCTACGGGAGGCAGCAGTAGGGAATCTTCCACAATGGACGCAAGTCTGATGGAGCAACGCCGCGTGAGTGAAGAAGGTTTTCGGATCGTAAAGCTCTGTTGTTGGTGAAGAAGGATAGTGGCAGCACCTGGCCATTATTTGACGGTAATCAACCAGAAAGTCACGGCTAACTACGTGCTAGCAGCCGCGGTAATACGTAGGTGGCGAGCGTTATCCGGAATTATTGGGCGTAAAGGGTGCGTAGGCGGCTGATTAAGTTCGTGGTTAAAGCGTGGGGCTCAACCCCATAA
+
GGGGGGGGGGGGGGGGGGGGGGGGGGGGGGGGGGGGGGGGGGGGGGGGGGGGGGGGGGGGGGGGGGGGGGGGGGGGGGGGGGGGGGGGGGGGGGGGGGGGGGGGGGGBFFGGFF=FFGFGGGF,=EFG,,8:88DFGGGFGFGGFGDGGGFGGGGGGGGGGGGGGGGGGGGDFGGGGGGGGGGGGGGGGGGGDGGGGGGGGGGGGGGGGGGGGGGGGGGGGGEFGGGGGGGGGGDGGGGGGGGGGGGEFGGGEE@FGGGGGGGGGGGGDGGGGGGGGGGGEFGGGGGFGFFDG
@M03364:396:000000000-C9LGT:1:1101:9153:7764 1:N:0:10
ACTCCTACGGGAGGCAGCAGTGGGGAATATTGCACAATGGGCGAAAGCCTGATGCAGCAACGCCGCGTGAGCGATGAAGGCCTTCGGGTCGTAAAGCTCTGTCCTCAAGGAAGATAATGACGGTACTTGAGGAGGAAGCCCCGGCTAACTACGTGCCAGCAGCCGCGGTAATACGTAGGGGGCTAGCGTTATCCGGATTTACTGGGCGTAAAGGGTGCGTAGGTGGTTTCTTAAGTCAGGAGTGAAAGGCTACGGCTCAACCGTAGTAAGCTCTTGAAACTGGGAAACTTGAGT
+
GGGGGGGGGGGGGGGGGGGGGGGGGGGGGGGGGGGGGGGGGGGGGGGGGGGGGGGGGGGGGGGGGGGGGGGGGGGGGGGGGGGGGGGGGGGGGGGGGFGGGGGGGGGEGGGGGGGGGGG@FFC3:BFG?,8:,BF+DFGGGGGGGGCFGGFGGGGGGGGGGGGGGGGGG**CFFGFGGGGGGGGGGGGGGGGGGGGGGGGGGGGGGGGGGGGGGGGGGGGGGCFGG?EGGGGGGGGGGGFFGGGGGGGGGGGGGGGGGGGFGDGGGGGFGGGGGGGGGGGFFGGGGFFGFFGD:
@M03364:396:000000000-C9LGT:1:1101:26898:7791 1:N:0:10
ACTCCTACGGGAGGCAGCAGTAGGGAATTTTCGGCAATGGGGGGAACCCTGACCGAGCAACGCCGCGTGAGTGAAGAAGGTCTTCGGATTGTAAAGCTCTGTTGTAAGGGAAGAACGTCAGGCCGAAGAAGCGGGAGTGACGGTACCTTACCAGAAAGCCACGGCTAACTACGTGCCAGCAGCCGCGGTAATACGTAGGTGGCGAGCGTTATCCGGAATTATTGGGCGTAAAGGGTGCGTAGGCGGCTGATTAAGTTCGTGGTTAAAGCGTGGGGCTCAACCCCATAAAGCCAC
+
GGGGGGGGGGGGGGFGGGGFGFGGGGGFGGFFEECFGDGGGGGGFEGGFDFGGDEEGGGGFGGGGGG=FGGGGGFFE8<>FGGGGEFGDFFGGFGGFEG9FFGGFFFFGGGGEGCG7CFCC<8*44<F1,584**<=1=,,8CCF>0AFG:<<CEGGGGGFFEGGGG<C<EEC@CEGGGGGFFEEECC:EGGGFGCFGGFFGC8CE>C??EGG+AE8:FGCFGGGCE:1?;CFGEGGGGCEGDCEE=EGGGFEGF?DGGEF5FG?CC7><CGDEGD77C4575<DGGFFF449*
@M03364:396:000000000-C9LGT:1:1101:10343:7796 1:N:0:10
ACTCCTACGGGAGGCAGCAGTGGGGGATATTGCACAATGGAGGAAACTCTGATGCAGCAACGCCGCGTGAAGGAGGAAGGCCTTCGGGTCGTAAACTTCTGTCCTCAGGGAAGAAACAAATGACGGTACCTGAGGAGGAAGCCCCGGCTAACTACGTGCCAGCAGCCGCGGTAACACGTAGGGGGCGAGCGTTATCCGGAATTACTGGGCGTAAAGAGTGCGTAGGTGGCTGAGCAAGCGCGGGGTTTAATTTCACGGCCCAACCGTGAACCGCCCTGCGAACTATTCAGCTTG
+
GGGGGGGGGGGGGGGGGGGGGGGGGGGGGGGGGGGGGGGGGGGGGGGGGGGGGGGGGGGGGGGGGGGGGGGGGGGGGGGGGGGGGGGGGGGGGGGGGGGGGGGGGGGGGGGGGFGGGGGGG?<E+@FG+,9:DDGGFGGGGGGGGGGGGGGGGGGGGGGGGGGGGGGGG7CFGGGGGGGGGGGGGGGGGGGGGGGGGGGGGGGGGGGGGGGGGGGGFGGGGGGGGGGGGGGGGGGGGGGGGGGGGCE=FGGGGGGGGGGGGCCGGGGGGGGFGDGGDFFGFBGGGGGFGFFGGF
@M03364:396:000000000-C9LGT:1:1101:6787:7839 1:N:0:10
ACTCCTACGGGAGGCAGCAGTAGGGAATTTTCGGCAATGGGGGAAACCCTGACCGAGCAACGCCGCGTGCGGGATGGAGGCCTTCGGGTTGTAAACCGCTTTTGTTTGGGAGCAAGCCCTTCGGAGTGAGTGTACCTTTCGAATAAGCACCGGCTAACTACGTGCCAGCCGCCGCGGTAACACGTAGGGGGCGAGCGTTATCCGGAATTACTGGGCGTAAAGAGTGCGTAGGTGGCTGAGCAAGCGCGGGGTTTAATTTCACGGCCCAACCGTGAACCGCCCTGCGAACTGTTC
+
GGGGGGGGG>EGGGGGGGGGFGGGGGGGGGGGGEGGEEFGFGDGGGGGGGFGGGGEGGGFFGGGGGGGGGGGGFFGGFFGGFGGGBFEGGGFEFEFGGGGGGGGGBFDFGDFFFGGCFG<<3@+38FF3:@3@,,@@FFGEGEFEF@BF@CFCFFEGFGGGGGGFFGGG*=<CFEGCGGGGGGGFGGDGGEGG8EGE?>EGGGGGD*;CFGGGGGGGGGGGGDFFGFEGGGGGGGGGGCFCFGGGEEEGGE:=E?7:CFEFGGG53:<5CDGGGDGC>CDEF*19D957<@F*0
@M03364:396:000000000-C9LGT:1:1101:12337:7863 1:N:0:10
ACTCCTACGGGAGGCAGCAGTAGGGAATCTTCCACAATGGACGCAAGTCTGATGGAGCAACGCCGCGTGAGTGAAGAAGGTTTTCGGATCGTAAAGCTCTGTTGTTGGTGAAGAAGGATGTGAGTAGCCGCTGGCTCATATTTGACGGTAATCAACCAGAAAGTCACGGCTAACTACGTGCCAGCAGCCGCGGTAATACGTAGGGTGCGAGCGTTATCCGGATTTATTGGGCGTAAAGGGCTCGTAGGCGGTTCGTCGCGTCCGGTGTGAAAGTCCATCGCCTAACGGTGGATC
+
GGGGGGGGGGGGGGGGGGGGGGGGGGGGGGGGGGGGGGGGGGGGGGGGGGGGGGGGGGGGGGGGGGGGGGGGGGGGGGGGGGGGGGGGGGGGGGGGGGGGGGGGGFEGGGGGGGFG<8EGGFD,CEFF,+8@3C7BFEG<CFFFFGGGGGCGFGGGGGGGGGGGGGGGGGGGGGGGGGGGGGGGGGGGGGGGGGFGCGGGGGGGGGGGGGDGGGGGGGGGGGGGGGGGGGGGGEDCFGGGGGGGGGGGGGGGGGGGGGGGGGGGGDGGGGCFGGGGGGGGFFGGGFGFCFF>96
@M03364:396:000000000-C9LGT:1:1101:19428:7875 1:N:0:10
ACTCCTACGGGAGGCAGCAGTAGGGAATTTTCGGCAATGGGGGGAACCCTGACCGAGCAACGCCGCGTGAGTGAAGAAGGTCTTCGGATTGTAAAGCTCTGTTGTAAGGGAAGAACGTCAGGCCGAAGATGCCTGAGTGACGGTACCTTACCAGAAAGCCACGGCTAACTACGTGCCAGCAGCCGCGGTAATACGTAGGTGGCGAGCGTTATCCGGAATTATTGGGCGTAAAGGGTGCGTAGGCGGCTGATTAAGTTCGTGGTTAAAGCGTGGGGCTCAACCCCATAAAGCCAC
+
GGGGGGGGGGGGGGGGGGGGGGGGGGGGGGGGGGGGGGGGGGGGGGGGGGGGGGGGGGGGGGGGGGGGGGGGGGGGGGGGGGGGGGGGGGGGGGGGGGGGGGGGGGGGGGGGGGEFGFEFGFF:*=FG8<?C<CF<CFGFGGGGGGGGGGGG<FGGGGGGGGGGGGGGGFCGGGGGGGGGGGGGGGGGGGGGFGGFGGGGGGGGGGGGGGGGGGGGGGGGGGGGGGGGGGGGGGGGGGGGGGGGGGGGGGFGGGGGGGGGGGGDGFFGGGGGGGGGGGGGFFGGGG5?FFFGGG
@M03364:396:000000000-C9LGT:1:1101:9065:7880 1:N:0:10
ACTCCTACGGGAGGCAGCAGTGGGGAATCTTGCACAATGGGCGGAAGCCTGATGCAGCGACGCCGCGTGCGGGACGAAGGCCTTCGGGCTGTAAACCGCTTTCAGCAGGGACGAGGCGAAAGTGACGGTACCTGCAGAAGAAGCCCCGGCTAACTACGTGCCAGCAGCCGCGGTAATACGTAGGGTGCAAGCGTTATCCGGATTTATTGGGCGTAAAGGGCTCGTAGGCGGTTCGTCGCGTCCGGTGTGAAAGTCCATCGCTTAACGGTGGATCCGCGCCGGGTACGGGCGGGC
+
GGGGGGGGGGGGGGGGGGGGGGGGGGGGGGGGGGGGGGGGGGGGGGGGGGGGGGGGGGGGGGGGGGGGGGGGGGGGGGGGGGGGGGGGGGGGGGGGGGGGGGGGGGGGGGGGGFGGGGGE*1@,<@FG8*=?BEG8CF:FEFGGGGGGGGDGGFGGGGGGGGGGGFDGG8EGGGGGGGGGGGGGGGGGGFGGGGGGGFGGGGGGGGGGGGGGGGDGGGGGGGGGGGGGGGGGGGGGGGGGGGGGGGEGECFGGGGGFGGGGGGGGGGGGGGGGGGGGGGGFFDGDGGFGFFGD:
@M03364:396:000000000-C9LGT:1:1101:22461:7883 1:N:0:10
ACTCCTACGGGAGGCAGCAGTGGGGAATATTGCACAATGGGCGCAAGCCTGATGCAGCGACGCCGCGTGCGGGATGGAGGCCTTCGGGTTGTAAACCGCTTTTGTTCAAGGGCAAGGCACGGTTTCGGGCGTTTTGAGTGGATTGTTCGAATAAGCATCGGCTAACTCCTTGCCAGCAGCCGCGGTAATACGGAGGATGCGAGCGTTATCCGGATTCATTGGGTTTAAAGGGTGCGTAGGTGGCCTCTTAAGTCAGCGGTGAAAGTCAGTGGCTCAACCATTGAACTGCCGTTG
+
GGGGGGGGGGGGGGGGGGGGGGGGGGGGGGGGGGGGGGGGGGGGGGGGGGGGGGGGGGGGGGGGGGGGGGGGGGGGGGGGGGGGGGGGGGGGGGGGGGDEGGGDGGGGGGGGGGFGGFGGGDFC:FFG:+@C**3,6>F9FDFFCFGGGGFF<FFGGGGGGGGGGGGGF,BFBFGGGGGGGEGGGGGGGDGGGCEGGGGGGGGGGGGGGGFGGEGCFGGCGGGGGEAEEGGGGGDGGGGGGGGGFGGGGCFGGGGGGGGEGFCEGGFGDGGGGFG4CFGGFFGGGGGFFFFGGC
@M03364:396:000000000-C9LGT:1:1101:14983:7906 1:N:0:10
ACTCCTACGGGAGGCAGCAGTGGGGAATCTTGCACAATGGGCGGAAGCCTGATGCAGCGACGCCGCGTGCGGGACGAAGGCCTTCGGGCTGTAAACCGCTTTCAGCAGGGACGAGGCGAAAGTGCCGGTACCTGCAGAAGAAGCCCCGGCTAACTACGTGCCAGCAGCCGCGGTAATACGTAGGGGGCAAGCGTTATCCGGATTCATTGGGCGTAAAGCGCGCGTAGGCGGCCAGCCTGGTCGGGAGTCAAATCCGGGGGCTCAACCCCCGTCCGCTCCCGATACCGGCCGGCT
+
GGGGGGGGGGGGGGGGGGGGGGGGGGGGGGGGGGGGGGGGGGGGGGGGGGGGGGGGGGGGGGGGGGGGGGGGGGGGGGGGGGGGGGGGGGGGGGGGGGGGGGGGGGGGGGGGGGCGGGG7>1>,,@FG44=<33=8CFCGGCFFA:FFGGGGCGGGGGGGGGGGGGGGG:CEGGGDGGGGFGGGGGGGCCFDGGGEGGGGEGCCGGGGGGGGGGGGFGGGGGGEEGEGGGGGGGGGGGGGGGGGGEGEGGGG?<FGDEGGGEFGGGGGGGEGGEGGGGGGFBECDGGFGFBCD5
@M03364:396:000000000-C9LGT:1:1101:10019:7911 1:N:0:10
ACTCTACGGGAGGCAGCAGTGGGGAATATTGCACAATGGGCGCAAGCCTGATGCAGCGACGCCGCGTGCGGGATGGAGGCCTTCGGGTTGTAAACCGCTTTTGTTCAAGGGCAAGGCACGGTTTCGGCCCGGTTGAGTGGATTGTTCGAATAAGCACCGGCTAACTACGTGCCAGCAGCCGCGGTAATACGTAGGGTGCAAGCGTTATCCGGATTTATTGGGCGTAAAGGGCTCGTAGGCGGTTCGTCGCGTCCGGTGTGAAAGTCCATCGCTTAACGGTGGATCCGCGCCGGG
+
GGGGGGGGGGDGGGGGGGGGGGGGGGGGGGGDGGGGGGGGGGGGGGGGGGFGGGGGFGGGGGGGGGGGGGGGGDGGGGGGGGGGGGGGGGGGGGGFGGEGGGFFGGGGGGDGGG@FGGGGGFFCFCFG+8**33@,789F<:FFFFEFFGFFFGGGGGGGGGDGGGFGGFFFGGGGGGGGGGGGEGEGDCEFFFEGFEGGGGGGGEEFFGGGCEC?CGGGGGGG?C88@FGGGGGE=FEGGCEGGGGGGGGGGGGGCCEEACFGGC77DFEGGGGGGGGGFEGGFGGFGFEDDD
@M03364:396:000000000-C9LGT:1:1101:15204:7913 1:N:0:10
ACTCCTACGGGAGGCAGCAGTGGGGGATATTGCACAATGGAGGAAACTCTGATGCAGCAACGCCGCGTGAAGGAGGAAGGCCTTCGGGTCGTAAACTTCTGTCCTCAGGGAAGAAAAAAATGACGGTACCTGAGGAGGAAGCCCCGGCTAACTACGTGCCAGCAGCCGCGGTAACACGTAGGGGGCGAGCGTTATCCGGAATTACTGGGCGTAAAGAGTGCGTAGGTGGCTGAGCAAGCGCGGGGTTTAATTTCACGGCCCAACCGTGAACCGCCCTGCGAACTGTTCTGCTTG
+
GGGGGDAFGGD@FGCFEGGGGGGGDEFEGFGGEGGGGGGGGGGGGGGGGGGGGGGFGGGGGGGGGGGGGGFFFGGGGFGGFGGEFGGGGGGGGGGGFGGGGGF<EFGGGGGGGGGGGGGGG8EF>FFG+,C3,:B8@FCFGGGGGGGGGGGGGGGGGGGGGGGGGGGGGFGGGGGGGGGGGGGGGGGGGGGGGEEGGGGGGGGGGGGGGGGGGGGGGGGGGGGGGGGGGGGGGGGGGGFGEGGGGEGEGGGGGGGGGGDGGGFGGGGGFGGFGGGGDGGGF@EFFGGFGFFGGC
@M03364:396:000000000-C9LGT:1:1101:13170:7921 1:N:0:10
ACTCCTACGGGAGGCAGCAGTGGGGAATATTGCACAATGGGCGCAAGCCTGATGCAGCGACGCCGCGTGCGGGATGGAGGCCTTCGGGTTGTAAACCGCTTTTGTTTGGGAGCAAGCCCTTCGGGGTGTATGTACCTTTCGAATAAGCACCGGCTAACTACGTGCCAGCAGCCGCGGTAATACGTAGGGTGCGAGCGTTATCCGGATTTATTGGGCGTAAAGGGCTCGTAGGCGGTTCGTCGCGTCCGGTGTGAAAGTCCATCGCCTAACGGTGGATCTGCGCCGGGTACGGGG
+
GGGGGGGGGGGGGGGGGGGGGGGGGGGGGGGGGGGGGGGGGGGGGGGGGGGGGFGGGGGGGGGGGGGGGGGGGGGGGGGGGGGGGG7FFFGGGGGGGEGGGGGGFGGGGGGGGG@FGFEFF@D88@FG*,7,3,3@@DCGGCD@>CFGGFGEFGGGGGGGGGGGGGGGG,CGGGGEDFGGGGGGGGGGGCCGGEGGGGGGGFGEG5A>@EFGGGGGGGEGGGGEEGEEGGGGGGG:5EGGGGGGGECGDCCGGGGGGGGGGGGGGGEGGGGGGGGGCFGGFBEGGGGE9FDGD)
@M03364:396:000000000-C9LGT:1:1101:11193:7942 1:N:0:10
ACTCCTACGGGAGGCAGCAGTAGGGAATCTTCCACAATGGACGCAAGTCTGATGGAGCAACGCCGCGTGAGTGAAGAAGGTTTTCGGATCGTAAAGCTCTGTTGTTGGTGAAGAAGGATAGAGGTAGTAACTGGCCTTTATTTGACGGTAATCAACCAGAAAGTCACGGCTAACTACGTGCCAGCAGCCGCGGTAATACGTAGGTGGCAAGCGTTGTCCGGATTTATTGGGCGTAAAGCGAGCGCAGGCGGAAAAATAAGTCTAATGTGAAAGCCCTCGGCTTAACCGAGGAAC
+
GGGGGGGGGGGGGGGGGGGGGGGGGGGGGGGGGGGGGGGGGGGGGGGGGGGGGGGGGGGGGGGGGGGGGGGGGGGGGGGGGGGGGGGGGGGGGGGGGGGGGGGGGGGGGGGFGGEGFFG9F-C,:CFG<,9AEFFEFGGFGGGGFGGGGGGGFGGGGGGGGGGGGGGGGGGGGGGGGGGGGGGGGGGGGGGGGGGGGGGGGGGGGGGGGGGGGGGGGGGGGGGGGGGGGFGGGGGGGGGGGGGGGGGGGGGGEGGGFGGGFGGGFFECFGGGGGGGGGGGF:EFGGGEGFFGGG
@M03364:396:000000000-C9LGT:1:1101:2755:7946 1:N:0:10
ACTCCTACGGGAGGCAGCAGTGGGGAATATTGCACAATGGGCGCAAGCCTGATGCAGCGACGCCGCGTGCGGGATGGAGGCCTTCGGGTTGTAAACCGCTTTTGTTTGGGAGCAAGCCCTTCGGGGTGAGTGTACCTTTCGAATAAGCACCGGCTAACTACGTGCCAGCAGCCGCGGTAATACGTAGGGTGCGAGCGTTATCCGGATTTATTGGGCGTAAAGGGCTCGTAGGCGGTTCGTCGCGTCCGGTGTGAAAGTCCATCGCCTAACGGTGGATCTGCGCCGGGTTGGGGG
+
GGGGGGGGGGGGGGDFGGGGFFGGEFEGC<EF9EGGGGGGGGG@CGF<DFGGGGGFGFFFCFCFFEGGG,CFGE=?@EGGC7EFGGGGFFGGGGGGG=FEF@9<DFFCBFFF=BDF+:>,@-:++@CC@8@:D,3,,33=<8@,><DFGCCCG<7<:3FFCF,=*6<FC<C+<FF<<=CFGGFFFGGGGFGGCC8:C?CE5+<28*;*<<F?CG@*:/:;CFGC8;/:C8CECEG2:/:*21*::*2:E*::E+<9:++33<0:/**17*;C7:=*96+:=7C*97C.*))19/
@M03364:396:000000000-C9LGT:1:1101:6334:7947 1:N:0:10
ACTCCTACGGGAGGCAGCAGTGGGGAATATTGCACAATGGAGGGAACTCTGATGCAGCGACGCCGCGTGAGTGAGGAAGTATTTCGGTATGTAAAGCTCTATCAGCAGGGAAGATAATGACGGTACCTGAGGAAGAAGCACCGGCTAAATACGTGCCAGCAGCCGCGGTAATACGTATGGTGCAAGCGTTATCCGGATTTACTGGGTGTAAAGGGAGTGCAGGCGGTTAGATAAGTCAGATGTGAAAACCCGAGGCTCAACCACGGGATTGCATTTGAAACTGTAGAACTAG
+
FGGGGGGGEGGGGGGGGGGGGGGGGGGGGGGGGGGGGGGGFFGDDGGFGGGGGFGGGGGGGGGGGGGGGGGGGG9FFGGGGGGGGGGGGGGGGGGGGGGGGGGGGGEEGFFGGFFD,EAE5BCGFCFG83>+8A<FGGG?@<FEFE@DGFCF<@FFFGFGGFGGGGGGE7*@FGGGGGGGGGGGGFFGGGG:9CCGDGGGGGG@,=CCEGFFC,=CEGFGFGFE85:CEFGFGFGGGGGFFF?FCEGCCECC5=EGGFGGGG:FGGGGGDC>FFGGGGCCFFCDFG=FDFFF
@M03364:396:000000000-C9LGT:1:1101:17458:7994 1:N:0:10
ACTCCTACGGGAGGCAGCAGTGGGGAATATTGCACAATGGGCGCAAGCCTGATGCAGCGACGCCGCGTGCGGGATGGAGGCCTTCGGGTTGTAAACCGCTTTTGTTTGGGAGCAAGCCCTTCGGCGTGAGTGTACCTTTCGAATAAGCACCGGCTAACTACGTGCCAGCAGCCGCGGTAATACGTAGGGTGCGAGCGTTATCCGGATTTATTGGGCGTAAAGGGCTCGTAGGCGGTTCGTCGCGTCCGGTGTGAAAGCCCATCGCTTAACGGTGGGTCTGCGCCGGGTACGGGC
+
GGGGGGGGGGGGGGGGGGGGGGGGGGGGGGGGGGGGGGGGGGGGGGGGGGGGGGGGGGGGGGGGGGGGGGGGGGGGGGGGGGGGGGGGGGGGGGGGGGGGGGGGGGGGGGGGGGGGGGGGGFF<+8@F3*78@,@EGGGGGGFFG,DFFGGGGGGGGGGGGGGGGGGGGBFGGGGGGGGGGFGGGGFGGGGGGCGEGGGGGGGGGGGGFGGGGGGGGGGGGGGGGGGGGDGGGGGGGGGEEGGGGEGEC8EGGDGFFGGFGGGGGGGGFGGGCFGDCFGGFFGDGGGFC?EGG)
@M03364:396:000000000-C9LGT:1:1101:25017:8000 1:N:0:10
ACTCCTACGGGAGGCAGCAGTGGGGAATCTTGCGCAATGGGCGGAAGCCTGACGCAGCGACGCCGCGTGCGGGAGGAAGGCCCTCGGGTCGTAAACCGCTTTCAGCAGGGACGAGGCCGCAAGATGACGGTACCTGCAGAAGAAGCCCCGGCTAACTACGTGCCAGCAGCCGCGGTAATACGTAGGGGGCGAGCGTTATCCGGATTCATTGGGCGTAAAGCGCTCGTAGGCGGCCTGCTAGGTCGGGAGTCAAATGCGGGGGCCCAACCCCCGGCCGCTCCCGATACCGGCGGG
+
GGGGGGGGGGGGGGGGGGGGGGGGGGGGGGGGGGGGGGGGGGGGGGGGGGGGGGGGGGGGGGGGGGGGGGGGGGGGGGGGGGGGGGGGGGGGGGGGGGGGGGGGGGGFGGGGGEGEGGGG:*=,8@FG+*6+=<C:FGGGGGGGGFFFGGDGGGGGGGGGGGGGGGGGG,CEGGG>EEGGGGFGGGGGGGGGGGGGGDGGGEC>EGGGGGGGGGGGGGGGGGGGGGEGGGGGDDGGGGGGGG9CGGGCEGGGGGGGGGGGGGCCEDGCDGGGC7ECCG=D@FGDGGGFGFDDDD
@M03364:396:000000000-C9LGT:1:1101:4987:8012 1:N:0:10
ACTCCTACGGGAGGCAGCAGTGGGGAATATTGCACAATGGGCGCAAGCCTGATGCAGCGACGCCGCGTGCGGGATGGAGGCCTTCGGGTTGTAAACCGCTTTTGTTCAAGGGCAAGGCACGATTTCGGTTGTGTTACGGGGATTGTTCGAATCAGCACCGGCTAACTACGTGCCAGCAGCCGCGGTAATGCGTAGGGTGCGAGCGTTATCCGGATTGATTGGGCGTAAAGGGCTCGTAGGCGGTTCGTCGCGTGCGGTGTGAAAGTCCATCGCCTAACGGTGGATCTGCGCCGG
+
EEGGGGGGFGGEGGGGGDFGCFGFGGGFFFFGGFFEDGGGGGG@CCEGGGFDFGCEFGCFGCFEGGGGG>FEFB=FFEFEEFD8FGGDF@FC9<EFGGGGGFG<A>FDFGF:B+3B+=BFE-+=:,@>8+8888,,,8*@@7F,FE;F@FA?*?FDFFGCGEE7FG,C28B:C:?FF7,+*41CE88>++<?;E>EE2:;E8:5:ECGC<CEGG5E69<7:@5=EC?;*+<;8C5CC8CE9E=/:*:E5E55E*:CD=5:>+09CFF*07+7DC5**77C)0:C**:9*5)99D
@M03364:396:000000000-C9LGT:1:1101:15666:8015 1:N:0:10
ACTCCTACGGGAGGCAGCAGTGGGGAATATTGCACAATGGGCGCAAGCCTGATGCAGCGACGCCGCGTGCGGGATGGAGGCCTTCGGGTTGTAAACCGCTTTTGTTTGGGAGCAAGCCCTTCGGGGTGAGTGTACCTTTCGAATAAGCACCGGCTAACTACGTGCCAGCAGCCGCGGTAATACGTAGGGTGCGAGCGTTATCCGGATTTATTGGGCGTAAAGGGCTCGTAGGCGGTTCGTCGCGTCCGGTGTGAAAGTCCATCGCCTAACGGTGGATCTGCGCCGGGTACGGGC
+
GGGGGGGGGGGGGGGGGGGGGGGGGGGGGGGGGGGGGGGGGGGGGGGGGGGGGGGGGGGGGGGGGGGGGGGGGGGGGGGGGGGGGGGGGGGGGGGGGGGGGGGGGGGGGGGGGGGGFFGGGGF:3@FG38@>FCFGFGGGGFEFFFFFGGGGGGGGGGGGGGGGGGGGG8CFGGGGGGGGGGGGGGGGGGGGGGGGGGGGGGGGGGGGGGGGGGGFGGGGGGGGGGGGEGGGGGGGGGGGGGGGGEEEE5CEG7CFFGGGCGGGGDGGGGGGGGGGGGGGFFEGGGGF5?BGG)
@M03364:396:000000000-C9LGT:1:1101:10516:8016 1:N:0:10
ACTCCTACGGGAGGCAGCAGTAGGGAATCTTCCACAATGGACGCAAGTCTGATGGAGCAACGCCGCGTGAGTGAAGAAGGTTTTCGGATCGTAAAGCTCTGTTGTTGGTGAAGAAGGATAGGGGTAGTCTCTGGCCTTTATTTGACGGTAATCAACCAGAAAGTCACGGCTAACTACGTGCCAGCAGCCGCGGTAATACGTAGGTGGCAAGCGTTGTCCGGATTTATTGGGCGTAAAGCGAGCGCAGGCGGAAAGATAAGTCTGAAGTGAAAGCCCCCGGCTTAACCGGGGAAC
+
GGGGGGGGGGGGGGGGGGGGGGGGGGGGGGGGGGGGGGGGGGGGGGGGGGGGGGGGGGGGGGGGGGGGGGGGGGGGGGFGFFGGGGGFGGGGGFGGGGG,FEAGGGGGGGGFFFGGDGGAE-B=8BFG<,9BB,BFDGGGGFGFEFEGGGGDGGGGGGGGFGFGGGGGGEGGGGGGGGGGGGGGGGGGGGGGGGGGGGGGGGGGGGGGGGGGGGGGGGGGGCGDGGGGGGGGGGGGGGGGGGGGGDGGGGGEGEGEFG9EFGGGCDGFGGGGGCFDDGGGFFGGGGGFGFFD3C
@M03364:396:000000000-C9LGT:1:1101:25117:8017 1:N:0:10
ACTCCTACGGGAGGCAGCAGTGGGGAATATTGCACAATGGGCGCAAGCCTGATGCAGCGACGCCGCGTGCGGGATGGAGGCCTTCGGGTTGTAAACCGCTTTTGTTCAAGGGCAAGGCACGGTTTCGGCCGTGTTGAGTGGATTGTTCGAATAAGCACCGGCTAACTACGTGCCAGCAGCCGCGGTAATACGTAGGGTGCAAGCGTTATCCGGATTTATTGGGCGTAAAGGGCTCGTAGGCGGTTCGTCGCGTCCGGTGTGAAAGTCCATCGCTTAACGGTGGATCCGCGCCGG
+
GGGGGGGGGGGGGGGGGGGGGGGGGGGGGGGGGGGGGGGGGGGGGGGGGGGGGGGGGGGGGGGGGGGGGGGGGGGGGGGGGGGGGGGGGGGGGGGGGGGGGGGGGGGFGGGGGGFGFGGGG@FEGFGG:8@5:>F@FGGGG8FFFGGGGGEG>FGGGGGGGGGGGGGGG<EGGGGGGGGGGGGGGGGGGFGGGCFEGFGGGGGGGGGGGGGGGGGGGGGGGGGGGG5EGGGGGGGGGGGGGGGGGGGGGGGGGGGGGCEEGDGGGGFCFGGGGGFDCDGGFFGFFDFFGFFGDD
@M03364:396:000000000-C9LGT:1:1101:6157:8036 1:N:0:10
ACTCCTACGGGAGGCAGCAGTAGGGAATTTTCGTCAATGGGCGCAAGCCTGAACGAGCAATGCCGCGTGGGTGAAGACGGTCTTCGGATTGTAAAGCCCTGTTGCCGGGGACAAAGGACAGCCAGAGTGGAAAGCTGACTGTTTGATGGTACCCGGCCAGAAAGCCACGGCTAACTACGTGCCAGCAGCCGCGGTAATACGTAGGTGGCAAGCGTTATCCGGAATGATTGGGCGTAAAGGGTGCGCAGGCGGCTGTGCAAGTCTGAAGTAAAAGGGACCGGCTCAACCGGTTC
+
GGGGGGGGGGGGGGGGGGGGGGGGGGGGGGGGGGGGGGGGGGGGGGGGGGGGGGGGGGGGGGGGGGGGGGGGGGGGGGGGGGGGGGGGGGGGGGGGGGGGGGGGGGGGGGGGGGGGGFGGG@F>FFFG9:C>>DFFFGGDG<FEC9@DGGGGGGGGGGGGGGGGGGGGG1>FFGGGGGGGGGGGGGGGFGGGGGGGGGGGGGGGGGGF>FGGFGGGGGGGGGGGGGCCFGGGGGGGGGGGGGGGGGGGGGGEGGGGGFGFGGGGFG7CFFGGGGGGGGGGFDCCCFDFGFDDD
@M03364:396:000000000-C9LGT:1:1101:4553:8036 1:N:0:10
ACTCCTACGGGAGGCAGCAGTGGGGAATATTGCACAATGGGGGAAACCCTGATGCAGCAACGCCGCGTGAGTGATGACGGCCTTCGGGTTGTAAAGCTCTGTCTTCAGGGACGATAATGACGGTACCTGAGGAGGAAGCCACGGCTAACTACGTGCCAGCAGCCGCGGTAATACGTAGGTGGCGAGCGTTGTCCGGATTTATTGGGCGTAAAGGGCTCGTAGGCGGTTCGTCGCGTCCGGTGTGAAAATCCATCGCCTAACGGTGTATCTGCGCCGGGTACGGTCGGGCTGG
+
GGGGGGGGGGGGGGGGGGGGGGGGGGGGFGGGGGGGGGGGGGGGGGGGGGGGGFGGGGGGGGGGEGGFGEGGFGGGGGGGEGFGGGGGGGGGGGG,B?FA<FGCFGAFFGGGGGCCFFFGGCCCBFFGFCD:>+BC@FDB,@FGDC7FEF<FGGGGGGCEFGGFGGGGG**CEGGCFGGCCFGGGEEDC:CEFF>E:*AE<CC?F5:EGGGGG7>E6CCEEGDCGC:C;5;88CE8/:1:EDEGFGG+33<+<<8=52C688)*:*+:::7:7CECCD=DFFE*97DDGE:D
@M03364:396:000000000-C9LGT:1:1101:7263:8037 1:N:0:10
ACTCCTACGGGAGGCAGCAGTGGGGAATATTGCACAATGGAGGGAACTCTGATGCAGCGACGCCGCGTGAGTGAAGAAGTATTTCGGTATGTAAAGCTCTATCAGCAGGGAAGAAGACGACGGTACCTGACTAAGAAGCCCCGGCTAACTACGTGCCAGCAGCCGCGGTAATACGTAGGGGGCAAGCGTTATCCGGATTTACTGGGTGTAAAGGGAGCGTAGACGGCGGTGCAAGTCTGAAGTGAAAGGCGGGGGCTCAACTCCCGGATTGCTTTGGAAACTGCATGGCTAG
+
GGGGGGGGGGGGGGGGGGGGGGGGGGGGGGGGGGGGGGGGGGGGGGGGGGGGGGGGGGGGGGGGGGGGGGGGGGGGGGGGGGGGGGGGGGGGGGGGGGGGGGGGGGGGGGGGGGGGGGGGG@FF=CFG53AB,,BBFGGGGGGEEGDFGGBFGGGGGGGGGGGGGGGGG*BFGFFGGGGGGGGGGGGGGGDFGGGGDFGGGGGGGGCGGGGGGGGGGGGGGGGGGGGGGGGGGGGGGGGGGGFGGGGGGGGGGGGGGGFGGGGGGGGGGGGGGFGGCCE>FFGGGGGFGFFG
@M03364:396:000000000-C9LGT:1:1101:11338:8065 1:N:0:10
ACTCCTACGGGAGGCAGCAGTGGGGAATATTGCACAATGGGGGAAACCCTGATGCAGCAACGCCGCGTGAGTGATGACGGCCTTCGGGTTGTAAAGCTCTGTCTTCAGGGACGATAATGACGGTACCTGCGGAGGAAGCCCCGGCTAACTACGTGCCAGCAGCCGCGGTAACACGTAGGGGGCGAGCGTTATCCGGAATTACTGGGCGTAAAGAGTGCGTAGGTGGCTGAGCAAGCGCGGGGTTTAATTTCACGGCCCAACCGTGAACCGCCCTGCGAACTGTTCAGCTTGAGT
+
GGGGGGGGGGGGGGGGGGGGGGGGGGGGGGGGGGGGGGGGGGGGGGGGGGGGGGGGGGGGGGGGGGGGGGGGGGGGGGGGGGGGGGGGGGGGGGGGGGGGGGGGGGGGGGGGGGGG>FDFGFGBFGGGA,83@FFFFGGGGGGGGGCGGGFGGGGGGGGGGGGGGGGGG*;FGGGGGGGGGGGGEGGGEEGGGGGGGGGGGGGGGGGGGGGGGGGGGGGGGGGGGG8FGGGGGGGGGGGGGG>CEGGGGGGGGGGGDGGGGGGEGGGGGGG<DGGGGGGGFF<DFFGFFFF4C0
@M03364:396:000000000-C9LGT:1:1101:20304:8074 1:N:0:10
ACTCCTACGGGGGCAGCAGTGGGGAATATTGCACAATGGGCGCAAGCCTGATGCAGCGACGCCGCGTGCGGGATGGAGGCCTTCGGGTTGTAAACCGCTTTTGTTCAAGGGCAAGGCACGGTTTCGGCCATGTTGAGTGGATTGTTCGAATAAGCACCGGCTAACTACGTGCCAGCAGCCGCGGTAATACGTAGGGTGCAAGCGTTATCCGGATTTATTGGGCGTAAAGGGCTCGTAGGCGGTTCGTCGCGTCCGGTGTGAAAGTCCATCGCTTAACGGTGGATCCGCGCCGGG
+
GGGGGGGGGGGGGGGGGGGGGGGGGGGGGGGGGGGGGGGGGGGGGGGGGGGGGGGGGGGGGGGGGGGGGGGGGGGGGGGGGGGGGGGFGGGGGGGGGGGGGGGGGGGGGGGGGGGGGGGGGFF@=FGG8*,,<,@3??FGFGGFDFGGFGGGFGGGGGGGGGGGGGGGGFGGGGGGGGGGGGGGGGGGFGGGGGGGGGGGGGGGGGGGGGGGGDGGGGGGGGGGGGCGGGGGGGGGGGGGGGGGGGGGCCEGGGGGGG55<<>FGGGGGGEGGFEGGGGCFEFCFFG>DEFGGG
@M03364:396:000000000-C9LGT:1:1101:19702:8083 1:N:0:10
ACTCCTACGGGAGGCAGCAGTGGGGAATATTGCACAATGGAGGGAACTCTGATGCAGCGACGCCGCGTGAGTGAGGAAGTATTTCGGTATGTAAAGCTCTATCAGCAGGGAAGATAATGACTGTGCCTGAGTCAGAAGCACCGGCTAAATACGTGCCAGCAGCCGCGGTCATACGTATGGGGCGAGCGTTATCCGGATTCATTGGGCGTAAAGCGCGCGTAGGCGGCCCGTTAGGTCGGAGGTAAAAGCCCGGGGCTCAACCCCGGCGAGCCTCCGATACCGGCGGGCTCGGGG
+
GGGGGGGGGGGGGGGGGGGGGGGGGGGGGGGGGGGGGGGGGGGGEGGGGGGGGGGGGGGGGGGGGGGGGGGGGGGGGGGGGGGGGGGGGGGGGGGGGGGGGGGGGGGGGGGGGGGGAFFFC-C:<EFG,,A?,,,CDFGFGGGGGGEGFFFG7FFGGGGGGGGGGGGGG*:CFFGFGGGGGGGGGGGGGGGGGGGGGEGGGGGGGGGGGGGGGGGGGGEGGGGGGGDCEG:EGGGFFGGEGG><FGGGGGGGGGGG58FGGGGGGGEC)>CDFGGDCDE5FFGGDGGF5>E)93
@M03364:396:000000000-C9LGT:1:1101:10636:8092 1:N:0:10
ACTCCTACGGGAGGCAGCAGTGGGGGATATTGCACAATGGAGGAAACTCTGATGCAGCAACGCCGCGTGAAGGAGGAAGGCCTTCGGGTCGTAAACTTCTGTCCTCAGGGAAGAAAAAAATGACGGTACCTGCGGAGGAAGCCCCGGCTAACTACGTGCCAGCAGCCGCGGTAACACGTAGGGGGCGAGCGTTATCCGGAATTACTGGGCGTAAAGAGTGCGTAGGTGGCTGAGCAAGCGCGGGGTTTAATTTCACGGCCCAACCGTGAACCGCCCTGCGAACTGTTCAGCTTG
+
GGGGGGGGGGGGGGGGGGGGGGGGGGGGGGGGGGGGGGGGGGGGGGGGGGGGGGGGGGGGGGGGGGGGGGGGGGGGGGGGGGGGGGGGGGGGGGGGGGGGGGGGGGGGGGGGGFGGEGGCGCFF+@FG8:EE,@F3@FFCFGGGGGGGGGGGGGGGGGGGGGGGGGGGG=CGGGGGGGFGGGGGGGGGGGGEEEGGGGGGGGGGGGGGGGGGGGGGGGGGGGGGGGGGGGGGGGGGGGGGGGGGGGGCFGGGGGGGGGGGGGFGGGGGGGGGGDGGDGFG>FG:GGGFFFFGFD
@M03364:396:000000000-C9LGT:1:1101:21663:8093 1:N:0:10
ACTCCTACGGGAGGCAGCAGTAGGGAATTTTCGTCAATGGGCGCAAGCCTGAACGAGCAATGCCGCGTGGGTGAAGACGGTCTTCGGATTGTAAAGCCCTGTTGCCGGGGACAAAGGACAGCCGGAGTGTAAAGCTGACTGTTTGATGGTACCCGGCCAGAAAGCCACGGCTAACTACGTGCCAGCAGCCGCGGTAATACGTAGGTGGCAAGCGTTATCCGGAATGATTGGGCGTAAAGGGTGCGCAGGCGGCTGTGCAAGTCTGAAGTAAAAGGGACCGGCTCAACCGGTTC
+
GGGGGGGGGGGGGGGGGGGGGGGGGGGGGGGGGFGGGGGGGGGGGGGGGGGGGGGGGGGGGGGGGGGGGGGGGGGGGGGGGGGGGGGGGGGGGGGGGFGGGGGGGGEBFGGGGGGGG8F,D->++CFG,3C<DD<<DFFFF3DFG=@EFGFFFGGGGEFGGGGGGGGGGFGGGGGGGGGFGGFFFGGGGFGGGGGGGFGDCBFFGGGGGGGGCGEGGGGGGGGGGGCCGFGGGGCEEGFGG=EGGGGGGGGGGGGGGGGGGGGGGFGGCCGFFGGGFGDGFFCDGGGFDE>DG
@M03364:396:000000000-C9LGT:1:1101:8873:8100 1:N:0:10
ACTCCTACGGGAGGCAGCAGTAGGGAATCTTCCACAATGACGCAAGTCTGATGGAGCAACGCCGCGTGAGTGAAGAAGGTTTTCGGATCGTAAAGCTCTGTTGTTGGTGAAGAAGGATGTGAGTAGCACCTGTCTCATATTTGACGGTAATCAACCAGAAAGTCACGGCTAACTACGTGCCAGCAGCCGCGGTAATACGTAGGTGGCAAGCGTTGTCCGGATTTACTGGGCGTAAAGCGAGCGCAGGCGGAATGATAAGTCTGATGTGAAAGCCCACGGCTCAACCGTGGAACT
+
GGGGGGGGGGGGGGGGGGGGGGGGGGGGGGGGGGGGGGGGGGGGGGGGGGGGGGGGGGGGGGGGGGGGEGGGGGGGGGGGGGGGGGGGGGGGGGGGGGDFGGGEFGGEGGGGGGGGFGFFG-EE9FGG,4A8,:FFFGCFGGGGGEGEGGGGDFFGGGGGGGGGGGGGGEDGGGGGGGGGGGGGGGGGGGGGGGGGGGGFGGGGGGGGGGGGEGGGGGGGGGGFGGGGGGGGEGGGGGGGGGGEDEGGGG8CCG9CCGGFCFGCFGGG7CFGF=FFGGGGDEGGGGGFGFDGGC
@M03364:396:000000000-C9LGT:1:1101:17153:8100 1:N:0:10
ACTCCTACGGAGGCAGCAGTGGGGAATATTGCACAATGGGCGCAAGCCTGATGCAGCAACGCCGCGTGAGGGAAGACGGTTTTCGGATTGTAAACCTCTGTCATTAGTGACGAAGAAGTGACGATAGCTTATCAGGAAGCCACGGCTAACTACGTGCCAGCAGCCGCGGTAATACGTAGGTGGCGAGCGTTATCCGGAATTACTGGGTGTAAAGGGAGCGCAGGCGGGATAGCAAGTCAGCGGTGAAATGCATGGGCTTAACCCATGAGCTGCCGTTGAAACTGTTATTCTTA
+
GGGGGGGGGGGFEFEGG8FCFGGEBFFFGGFFFFFGGGGGGGGGGGGGGGGGFGDGGDGFFGGGGGCFBCFGCFFGGEGCFEFFGGGGGFGGGFFFGGGGGEFGGGGGGGGGGG+F4BFG9<B8+8BF9<A?5B5,3<,DB<3@+C+FGFA,@FFFFDFFBFGGG@FFG:>FGCC*7<<FCC<<FEGGGBFEFFCFGG<FGFB<?CG5;/<F:CCEFDGEEGGC>C5?:86<7<CC<EGEGE7/?CFFEGF9EFG59CFF@GGGGFGGF7CD7EGG*77>@?7C:F>@:/9:*
@M03364:396:000000000-C9LGT:1:1101:21758:8101 1:N:0:10
ACTCCTACGGGAGGCAGCAGTAGGGAATTTTCGGCAATGGGGGGAACCCTGACCGAGCAACGCCGCGTGAGTGAAGAAGGTCTTCGGATTGTAAAGCTCTGTTGTAAGGGAAGAACGTCCGGCGGAAGATGTCTGAGTGACGGTACCTTACCAGAAAGCCACGGCTAACTACGTGCCAGCAGCCGCGGTAATACGTAGGTGGCGAGCGTTATCCGGATTCATTGGGCGTAAAGCGCTCGTAGGCGGCCTGCTAGGTCGGGAGTCAAATGCGGGGGCCCAACCCCCGGCCGCTCC
+
GGGGGGGGGGGGGGGGGGGGGGGGGGGGGGGGGGGGGGFGGGGGGGGGGGGGGGGGGGGGGGGGGGGGGGGGGGGGFGGGFGGGGGGGDGGGFGGGGGGGGGGGG9FGGGGGGGGG71F*44C*:FGG,<C2C,,2?>C9CCEEFEGGGGGGGGGGGGGGGGGGGGGGGCGGGGGGGGGGGGGFGGGGGCEFFGG<EFGCFGGGGGGGGGGGGFEGEECGFFGGGGGGGGGGGGGGEEGGEGGGGGGGGFFGGGGEGGGG8CD6FCFFGFDGGGGDG35FE>EDGGGFGDBG<D
@M03364:396:000000000-C9LGT:1:1101:20981:8109 1:N:0:10
ACTCCTACGGGAGGCAGCAGTGGGGAATATTGCACAATGGGCGCAAGCCTGATGCAGCGACGCCGCGTGCGGGATGGAGGCCTTCGGGTTGTAAACCGCTTTTGTTTGGGAGCAAGCCCTTCGGAGTGGTTGTACCTTTCGAATAAGCACCGGCTAACTACGTGCCAGCCGCCGCGGTAATACGTAGGGGGCAAGCGTTATCCGGATTCATTGGGCGTAAAGCGCGCGTAGGCGGCCAGCCTGGTCGGGAGTCAAATCCGGGGGCTCAACCCCCGTCCGCTCCCGATACCGGCC
+
GGGGGGGGGGGGGGGGGGGGGGGGGGGGGGGGGGGGGGGGGGGGGGGGGGGGGGGGGGGGGGGGGGGGGGGGGGGGDFGGGGGGGGGGGGGGGGGGGGGGGGGGGGGGGGGGGGDE+BDBDAF++8@D+<83C;DGGFFGF*@DF,8==BFFGGDEAFGCFGGGGGGGD*:CEEGGGGGGGGGGCFGEGGGGG>GGGGGEFFFGG*;EGGGGGGGGECEGGGFEEEEGEEGGGEGGGGGDFFGGGGGGE:EEFCFGGGGGDC9E*5EFFD=DGG5CDGEGBDGF7CC@G@DGG7
@M03364:396:000000000-C9LGT:1:1101:16167:8124 1:N:0:10
ACTCCTACGGGGGCAGCAGTGGGGAATATTGCACAATGGAGGGAACTCTGATGCAGCGACGCCGCGTGAGTGAAGAAGTATTTCGGTATGTAAAGCTCTATCAGCAGGGAAGAAGACGACGGTACCTGACTCCGAAGCCCCGGCTCACTACGTGCCAGCAGCCGCGGTACTACGTAGGGGGCAAGCGTTATCCGGATTTACTGGGTGTAAAGGGAGCGTAGACGGCGGTGCAAGTCTGAAGTGAAAGGCGGGGGCTCAACTCCCGGATTGCTTTGGAAACTGCATGGCTAGAGT
+
GGGGGGGGGGGGGGGGGGGGGGGGGGGGGGGGGGGGGGGCFGGGGGGGGGGGGGGGGGGGGGGGGGGGGGGGGGGGGGGGGGGGGGGGGGGGGGGGGGGGGGGGGFFGGGGGGGFGCFGGGEF++:FF3,@,,8+7@FGGGGGGG7:CCGGGFGGGGGGGGGGGGGGFG*BFGGFGGGGGGGGGGGGGGGGGGGGGGGGGGGGGGEEGGFGGGGGGGGGGGGGCGGGEGGCEFGGGGGFFGGGGFGGGGGGGGGGGGGDGGGGGGGEGGGGGGFDFCCFGFFGGGGGFGFFCF*
@M03364:396:000000000-C9LGT:1:1101:7040:8133 1:N:0:10
ACTCCTACGGGAGGCAGCAGTAGGGAATTTTCGTCAATGGGCGCAAGCCTGAACGAGCAATGCCGCGTGGGTGAAGACGGTCTTCGGATTGTAAAGCCCTGTTGCCGGGGACAAAGGACAGCCCGAGTGGAAAGCTGACTGTTTGATGGTACCCGGCCAGAAAGCCACGGCTAACTACGTGCCAGCAGCCGCGGTAATACGTAGGTGGCAAGCGTTATCCGGAATGATTGGGCGTAAAGGGTGCGCAGGCGGCTGTGCAAGTCTGAAGTAAAAGGGACCGGCTCAACCGGTTC
+
GGGGGGGGGGGGGGGGGGGGGGGGGGGGGGGGGGGGGGGGGGGGGGGGGGGGGGGGGGGGGGGGGGGGGGGGGGGGGGGGGGGGGGGGGGGGGGGGGGGGGGGGGGGGGGGGGGGGFFFGGGG+CFGGBDF8BBF@FFGFGFCFGFGGGGGGFGDGGGGGGGGGGGGGG<EGGGGFGGGGGGGGGGGGGGGGGGGGGGGGGGGGGGGGGGGGGGEEGGGGGGGGFGAFGGGGGG8CEGGGGGGGGGGGGGGGGGGGGGGGGFGFGGGGGGGGGGGGGGGC@ECDGFGFGFF5D
@M03364:396:000000000-C9LGT:1:1101:7298:8147 1:N:0:10
ACTCCTACGGGAGGCAGCAGTGGGGGATATTGCACAATGGACGAAAGTCTGATGCAGCGACGCCGCGTGAGTGAAGAAGTATTTCGGTATGTAAAGCTCTATCAGCAGGGAAGAAAGGCTCCGACAGGCGAGATGACGGTACCTGAGTAAGAAGCCCCGGCTAACTACGTGCCAGCAGCCGCGGTAATACGTATGGTGCAAGCGTTATCCGGATTTACTGGGTGTAAAGGGGGCGCAGGTGGCCAGGCAAGTCAGAAGTGAAGGCCCGGGGCTCAACCCCGGGACTGCTTTTG
+
GGGGGGGGGGGGGGGGGGGGGGGGGGGGGGGGGGGGGGGGGGGGGGGGGGGGGGGGGGGGGGGGGGGGGGGGGGGGGGGGGGGGGGGGGGGGGGGGGGGGGGGGGGGGGGGGGGGGGGGFGEF+68FF++83+BFCEGGGCFGGG<FGGGDF@FGAGGGGGGGGGGGGGFGGGGGGGGGGGGGGGDEGGGGGGGGGGGGGGGGGGG5FFGGGGGGGGGGGGGFGEFCGGGGGGGGGGGGGGGGGGGGGGFGGGGGGGGGGGG7CFDGDGGGGDFFGG9EGFFGGGGGF>@FGF
@M03364:396:000000000-C9LGT:1:1101:22627:8158 1:N:0:10
ACTCCTACGGGAGGCAGCAGTGGGGAATATTGCACAATGGGCGCAAGCCTGATGCAGCGACGCCGCGTGCGGGATGGAGGCCTTCGGGTTGTAAACCGCTTTTGTTCAAGGGCAAGGCACGGTTTCGGCCGTGTTGAGTGGATTGTTCGAATAAGCACCGGCTAACTACGTGCCAGCAGCCGCGGTAATACGTAGGGTGCAAGCGTTATCCGGATTTATTGGGCGTAAAGGGCTCGTAGGCGGTTCGTCGCGTCCGGTGTGAAAGTCCATCGCCTAACGGTGGATCTGCGCCGG
+
GGGGGGGGGGGGGGGGGGGGGGGGGGGGGGGGGGGGGGGGGGGGGGGGGGGGGGGGGGGGGGGGGGGGGGGGGGGGGGGGGGGGGGGGGGGGGGGGGGGGGGGGGGGDGGGGGGBEGGFGD+DCCFGG+@C5@DFGGGGGFFGGGGGGGGCF@FGGGGGGGGGGGGGGGCFGGGGGGGGGGGGGGGGGGGGGGFGGGGGGGGGGGGGGGGGGGGCEGCFGGGGGGGCECGGGGGGGGGGGGGGGGGGGGGGGGGGGGGGGG7FGGFGGGGGGDGGGGFEGFFGGGGGFGFEGDD
@M03364:396:000000000-C9LGT:1:1101:5334:8167 1:N:0:10
ACTCCTACGGGAGGCAGCAGTGGGGAATCTTGCACAATGGAGGGAACTCTGATGCAGCGACGCCGCGTGAGTGAAGAAGTATTTCGGTATGTAAAGCTCTATCAGCAGGGAAGAAGACGACGGTACCTGCCTAAGAAGCCCCGGCTAACTACGTGCCAGCAGCCGCGGTAATACGTAGGGGGCAAGCGTTATCCGGATTTACTGGGTGTAAAGGGAGCGTAGACGGCGATGCAAGTCTGAAGTGAAAGGCGGGGGCTCAACTCCCGGATTGCTTTGGAAACTGTATGGCTAG
+
GGGGGGGGGGGGGGGGGGGGGGGGGGGGGGGGGGGGGGGGGGGGGGGGGGGGGGGGGGGGGGGGCFGGGGGGGGGGGGGGGGGGGGGGGGGGGGGGGGGGGGGGGGGGGGGGGG<FFGGGG7CF=FGGB,>BF=FFDCFFGGGGGGDFGGFGFGGGGGGGGGGGGGGGG**CFGGGGGGGGGGGGGGGGGGGGGGGGG5FGGGGGGEGGGGGGGGGGGGGGGGGGGGGDGGGGFFGFGGDFFGGGGGGGGGGGGGGGGGGGGGCGGGC<GFG*AECFCGGFFG7FGGFGFFG
@M03364:396:000000000-C9LGT:1:1101:24383:8173 1:N:0:10
ACTCCTACGGGAGGCAGCAGTAGGGAATCTTCCACAATGGACGCAAGTCTGATGGAGCAACGCCGCGTGAGTGAAGAAGGTTTTCGGATCGTAAAGCTCTGTTGTTGGTGAAGAAGGATAGCGAGAGTAACTGGCCTTTATTTGACGGTAATCAACCAGAAAGTCACGGCTAACTACGTGCCAGCAGCCGCGGTAATACGTAGGTGGCAAGCGTTGTCCGGATTTATTGGGCGTAAAGCGAGCGCAGGCGGAATGATAAGTCTGATGTGAAAGCCCACGGCTCAACCGTGGAAC
+
GGGGGGGGGGGGGGGGGGGGGGGGGGGGGGGGGGGGGGGGGGGGGGGGGGGFGGGGGGGGGGGGGGGFGGGFGFGFGGGGGGGGGGGGGGGGGGGGGGGGGEFFE,BEFGGGGGGC=BE,A-8++6@F5<CC5,<><DGGDGA?DEGGGGGGFGGGGGGGGGGGGGGGGGGGGGGGGGGGGGGGGGGGGGGGGCGGGGGGGEGEGGGGGGGGGGGGEFFGD@78EG<@<CFGGGGCGGGGGGGGCEGGGGGEECGGGGGGGGGGGGGDGFGGGGGGGGEDE<GGGGD5>F>CDG
@M03364:396:000000000-C9LGT:1:1101:18357:8181 1:N:0:10
ACTCCTACGGGAGGCAGCAGTGGGGAATATTGCACAATGGAGGGAACTCTGATGCAGCGACGCCGCGTGAGTGAAGAAGTATTTCGGTATGTAAAGCTCTATCAGCAGGGAAGAAGACGACGGTTCCTGCCTAAGAAGCCCCGGCTAACTACGTGCCAGCAGCCGCGGTCATACGTAGGGGGCAAGCGTTATCCGGATTTACTGGGTGTAAAGGGAGCGTAGACGGCGGTGCAAGTCTGAAGTGAAAGGCGGGGGCTCAACTCCCGGATTGCTTTGGAAACTGCATGGCTAG
+
GGGGGGGGGGGGGGGGGGGGGGGGGFGGGGGGGGGGGGGGGGGGGGGGGGGGGGGGGGGGGGGGGGGGGGGFGGGGGGGGGGGGGGGGGGGGGGGGGGGGGGGFGGGGGGGGGGGG,EFFG4@C+BFG?BD>3:><FFGFFGGGGGGGGGGGFGGGGGGGGGGGGGGGG*CGGGGGGGGGGGGGGGGGGGGGGGGGFG>FGGGGGGGGGGGGGGGGGGGGGGGGGGGGGGGGFGGGGGGFGGFGGGGGGGGGGGGGGGGDFGGGGGGDDDGGDFGGGFGGFFFFGGGFGFFG
@M03364:396:000000000-C9LGT:1:1101:9298:8187 1:N:0:10
ACTCCTACGGGAGGCAGCAGTAGGGAATCTTCCACAATGGACGCAAGTCTGATGGAGCAACGCCGCGTGAGTGAAGAAGGTTTTCGGATCGTAAAGCTCTGTTGTTGGTGAAGAAGGATAGAGGTAGTAACTGGCCTTTATTTGACGGTAATCAACCAGAAAGTCACGGCTAACTACGTGCCAGCAGCCGCGGTAATACGTAGGTGGCAAGCGTTGTCCGGATTTATTGGGCGTAAAGCGAGCGCAGGCGGAAAAATAAGTCTAATGTGAAAGCCCTCGGCTTAACCGAGGAAC
+
GGGGGGGGGGGGGGGGGGGGGGGGGGGGGGGGGGGGGGGGGGGGGGGGGGGGGGGGGGGGGGGGGGGGGGGGGGFGGGGGGGGGGGGGGGGGGGGGGGGGGGGGGGGFGGGGGFGG8FGEG-C:5CFE@BECFFGGGFGGGGGGGGGGGGGGGGGGGGGGGGGGGGGGGGGGGGGGGGGGGGGGGGGGGGGGGFEGGGGGGGGGGGGGGGGGGGGGGGFGGGFEDGGGGGGGGGGGGGGGGGGGGGGGGGGEEGFFGGGGFFFFGGGGGGGGGGGGFFEGBFGGGGGFGEFGGG
@M03364:396:000000000-C9LGT:1:1101:16101:8195 1:N:0:10
ACTCCTACGGGAGGCAGCAGTAGGGAATCTTCCACAATGGACGCAAGTCTGATGGAGCAACGCCGCGTGAGTGAAGAAGGTTTTCGGATCGTAAAGCTCTGTTGTTGGTGAAGAAGGATAGGGGTAGTGACTGGCCTTTATTTGACGGTAATCAACCAGAAAGTCACGGCTAACTACGTGCCAGCAGCCGCGGTAATACGTAGGTGGCAAGCGTTGTCCGGATTTATTGGGCGTAAAGCGAGCGCAGGCGGAAAAATAAGTCTAATGTGAAAGCCCTCGGCTTAACCGAGGAAC
+
GGGGGGGGGGGGGGGGGGGGGGGGGGGGGGGGGGGGGGGGGGGGGGGGGGGGGGGGGGGGGGGGGGGGGGGGGGGGGGGGGGGGGGGGGGGGGGGGGGGAEFGGGFGGGFGGFFGGEFGGA-B+8BBF,<E@?,BBAFGGG?FFFGGGGGEGFGGGGGGGGGGGGGGGGGGGGGGGGGGGGGGGGGGGGGGGGGGGGGGGGGGGGGGGGGGGGGGGGGGGGEFCGGGGGGGGGGGGGG?CGEGGGGGGGGGEC5ECDEGG<FFGGGGGGGGGGGGGGGGGFFGGGGFFGFFDFF
@M03364:396:000000000-C9LGT:1:1101:23742:8220 1:N:0:10
ACTCCTACGGGAGGCAGCAGTGAGGAATATTGGTCAATGGGCGAGAGCCTGAACCAGCCAAGTAGCGTGCAGGACGACGGCCCTATGGGTTGTAAACTGCTTTTGTAGGGGGATAAAGTGCTCCCCGTATGCAGTTTTGTAGGTACCATACGGATAAGGACCGGCTAATTCCGTGCCAGCAGCCGCGGTAATACGGAAGGTCCGGGCGTTATCCGGATTTATTGGGTTTAAAGGGAGCGTAGGCCGTGGATTAAGTGTGTTGTGAAATGTAGGCGCTCAACGTCTGACTTGC
+
GGGGGGGGGGGGGGGGGGGGGGGGGGGGGGGGGGGGGGGGGGGGGGGGGGGGGGGGGGGGGGGGGGGGGGGGGGGGGGGGGGGGGGGGGGGDGGGGGGGGGGG9FFG9FGGGDCGGGGGFF9F5+8FF:CF<,,:,CDFG9<,CFGDCGFGF+@CFGG9,><CCCBEFG9CEGFGEFFGGGGGFFDGGG*<BFGGGGGGGGGGGGGGGGEGGGGGEEGCCGGGGGGEEEGC7FGCCGDEEEGGGGG/:E=+?C9CCFFFGD89=+7<FGFEFGGGGGGGGF@:><7C=FF?F
@M03364:396:000000000-C9LGT:1:1101:19100:8229 1:N:0:10
ACTCCTACGGGAGGCAGCAGTGGGGAATATTGCACAATGGGCGCAAGCCTGATGCAGCGACGCCGCGTGCGGGATGGAGGCCTTCGGGTTGTAAACCGCTTTTGTTTGGGAGCAAGCCCTTCGGGGTGCGTGTACCTTTCGAATAAGCACCGGCTAACTACGTGCCAGCAGCCGCGGTAATACGTAGGGTGCGAGCGTTATCCGGATTTATTGGGCGTAAAGGGCTCGTAGGCGGTTCGTCGCGTCCGGTGTGAAAGTCCATCGCCTAACGGTGGATCTGCGCCGGGTACGGGC
+
GGGGGGGGGGGGGGGGGGGGGGGGGGGGGGGGGGGGGGGGGGGGGGGGGGGGGGGGGGGGGGGGGGGGGGGGGFGGGGGGGGGGGGGGGGGGGGGGGGGGGGGGGGGGGGGGGGGGFGGG<DB@<CFG+*63@,EFBFGGGGGEFDGGGGGGGGGGGGGGGGGGGGGGG8CGGGGGGCFGGGGGGGGGGFEEGEGGGGGGGGGGGGGEFGGGGFGGGGGGGGGGGGGGGGGGGGGCGGGGGGGGEGGGGDGGGGGGGGFGE7FEDGGGGGGGDGG<9<E>@@EDGGGFCFEGG)
@M03364:396:000000000-C9LGT:1:1101:11446:8253 1:N:0:10
ACTCCTACGGGAGGCAGCAGTGGGGGATATTGCACAATGGAGGAAACTCTGATGCAGCAACGCCGCGTGAAGGAGGAAGGCCTTCGGGTCGTAAACTTCTGTCCTCAGGGAAGAAAAAAATGACGGTAACTGAGGAGGAAGCCCCGGCTAACTACGTGCCAGCAGCCGCGGTAACACGTAGGGGGCGAGCGTTATCCGGAATTATTGGGCGTAAAGGGCTCGTAGGCGGTTCGTCGCGTCCGGTGTGAAAGTCCATCGCTTAACGGTGGATCCGCGTCGGGTACGGGCGGGCTG
+
GGGGGGGGGGGGGGGGGGGGGGGGGGGGGGGGFGGGGGGGGGGGGGGGGGGGGEGGGGGGGGGGGGGGGCGGGGGGGGGGGGGGGGGGGGGGGGGGGGGGGGGAFFGGGGGGGGGG48>@=-CFGGFG+39,,,B,8F>8DC<D::FGGGCFGGGGGGGGGGGGGGGGG4:FGGFGGGGGE:<F>CE5:EGGG>F79CCCEFFCCGGGFFECC8>EGGGGFGG5AGG=G8EEGGGGGGE5:EECE::+0<CC<<CDGC=C:*:3CD**CF66>FGCCDEGBF2*95C5D>E5/*
@M03364:396:000000000-C9LGT:1:1101:3485:8254 1:N:0:10
ACTCCTACGGGAGGCAGCAGTAGGGAATCTTCCACAATGGACGCAAGTCTGATGGAGCAACGCCGCGTGAGTGAAGAAGGTTTTCGGATCGTAAAGCTCTGTTGTTGGTGAAGAAGGATAGCGTTAGTATCTGGCCTTTATTTGACGGTAATCAACCAGAAAGTCACGGCTAACTACGTGCCAGCAGCCGCGGTAATACGTAGGTGGCAAGCGTTGTCCGGATTTATTGGGCGTAAAGCGAGCGCAGGCGGAAAAATAAGTCTAAGGTGAAAGCCCTCGGCTTAACCGAGGAAC
+
GGGGG<FFFEFEGGEEGGGGGFGGGGGGGGDGGGGGGFGGGGGGGEGEEDFGGGGFGGGG8CECFCF=F7B,CFEFGGGGF9FGFGG,4>FFDFGGGGGC<EFG<?FF8CE<FGDDE,C:A88448BE,,5,,5A<><,,,CF@FGGGGGFGGGGGGGGFGGFE@FGGGEEEGGGCGFGGGFGFDGGG7EFGGECCFCFFCCFG<FGG8BFGGFGGGF?EGE<*7CGF9CGDGEGGGF<CEEGGEEGGGGGGEG6A<FGF3<CCE7?:>7C7FAC*>*:DDF:FCD:>DEECC9
@M03364:396:000000000-C9LGT:1:1101:9344:8256 1:N:0:10
ACTCCTACGGGAGGCAGCAGTGGGGAATATTGCACAATGGGCGAAAGCCTGATGCAGCAACGCCGCGTGAGCGATGAAGGCCTTCGGGTCGTAAAGCTCTGTCCTCAAGGAAGATAATGACGGTACTTGAGGAGGAAGCCCCGGCTAACTACGTGCCAGCAGCCGCGGTAATACGTAGGGGGCTAGCGTTATCCGGATTTACTGGGTGTAAAGAGAGCGTAGACGGTAATGTAAGTCTGAAGTGAAATGCAGGGGCTTAACCCCTGAACTGCTTTGGAAACTATGTAACTGG
+
GGGGGGGGGGGGGGGGGGGGGGGGGGGGGGGGGGGGGGGGGGGGGGGGGGGGGGGGGGGGGGGGGGGGGGGGGGGGGGGGGGGGGGGGGGGGGGGGGGGGGGGGGGGGGGGGGGGGAGGGGEF++BFF,:A,:>FFFGGGGGGGGGGGGGGGEGGGGGGGGGGGGGGGG:BFGGGGGGGGGGGGGGGGEGGGGGGGGGGGGGGGGGGGGGGGGGGGGGGGGGGGGGCGGGGGGGGGGGGGCAFGFGGGFGGGGGGGGGGGGGGGGGFGGGGGFGGGGGGGFFGGGGGFGFFG
@M03364:396:000000000-C9LGT:1:1101:12080:8257 1:N:0:10
ACTCCTACGGGAGGCAGCAGTGGGGAATATTGGGCAATGGAGGAAACTCTGACCCAGCGACGCCGCGTGCGGGATGAAGGCCTTCGGGTTGTAAACCGCTTTCAGTAGGGAAGAAGCGAAAGTGACGGTACCTACAAAAGAAGCACCGGCTAACTATGTGCCAGCAGCCGCGGTAATACATAGGGTGCAAGCGTTGTCCGGAATTATTGGGCGTAAAGAGCTCGTAGGTCGTTTGTTACGTCGGATGTGAAAACCTGAGGCTCAACCTCAGGCCTGCATTCGATACGGGCAAAC
+
GGGGGGGGGGGGGGGGGGGGGGGGGGGGGGGGGGGGGGGGGGGGGGGGGGGGGGGGGGGGGGGGGGGGGGGGGGGGGGGGGGGGGGGGGGGGGGGGGGGGGGGGGGGGGGGGGGGGGGGGEFE=@EFE+3@EB9FAFFGGGGGFGGGGGGGGGGGGGGGGGGGGGGGGGFEGGGEGGFGGGGGGGGGGGGGGGGGGGGGGGGGGGGGGFGGGGGGGGGGGGGGGGGGGGGGGGGGGFGGGGGGGGGGGGGGGFGGGGGGGFGGGGGGGGGGGGGGGGGGGFFFGGGGFGFFFFF
@M03364:396:000000000-C9LGT:1:1101:20499:8258 1:N:0:10
ACTCCTACGGGAGGCAGCAGTGGGGAATATTGCACAATGGGGGGAACCCTGATGCAGCGACGCCGCGTGCGGGATGGAGGCCTTCGGGTCGTGAACCGCTTTTGTTTGGGAGCAAGCCTTCGGGAGAGTTTGCCTTTCGAATAAGCACCGGCTAACTACGTGCCAGCAGCCGCGGTAATACGTAGGGTGCAAGCGTTGTCCGGAATCATTGGGCGTAAAGGGCTCGTAGGCGGTTCGTCGCGTCCGGTGTGAAAGCCCATCGCTTAACGGTGGGTCTGCGCCGGGTACGGGCGG
+
GGGGGGGGGGGGGGGGGGGGGGGGGGGGGGGGGGGGGGGGGGGGGGGGGGGGGGGGGGGGGGGGGGGGGGGGGGGGGGGGGGGGGGGGGGGGGGGGGGGGGGGGGGGGGGGGGGFC7BFCGGG*1*:F8,<,,,0:AFGCFE*<FFFCGGGG*;@EGGGGGGGGGGGGGACGGCEEEGGGGGE6CEE?*;FCFGGCECEFGGGEEEFGGGGGGGGCEGGGGGCFGECGGGGGEGEEGECGGGGGGGC7E=GFFC:E>FFFGDDCFGGFCGCGDGGGGFGGFFG3CC9FD>59>C
@M03364:396:000000000-C9LGT:1:1101:12446:8267 1:N:0:10
ACTCCTACGGGAGGCAGCAGTGGGGAATATTGCACAATGGGCGAAAGCCTGATGCAGCAACGCCGCGTGAGCGATGAAGGCCTTCGGGTCGTAAAGCTCTGTCCTCAAGGAAGATAATGACGGTACTTGAGGAGGAAGCCCCGGCTAACTACGTGCCAGCAGCCGCGGTAATACGTAGGGGGCTAGCGTTATCCGGAATTACTGGGCGTCAAGGGTGCGTAGGTGGTTTCTTAAGTCAGAGGTGAAAGGCTACGGCTCAACCGTAGTAAGCCTTTGAAACTGGGAAACTTGAGG
+
GGGGGGGGGGGGGGGGGGGGGGGGGGGGGGGGGGGGGGGGGGGGGGGFGGGGGGGGGGGGGGGGGGGGGGGGGGGGGGGGGGGGGGGGGGGGGGGGGGGGGGGFGGGFGGFGGFGGGGGGGBFFDGGG98A,:BF7FGGGGGGGGG@FGGGGGGGGGGGGGGGGGGGGG:CGFGGGGGGGGGGGGGGGGGGGGGGGGGGGGGGGGGGGG5CEFEGGGGGEGGGGGGC5FFGGGGGGGGGFGGGGGGGGGGGGGGGGGEGGFGGGGGGGGGGFGGGG:FFGFFGGFCCFC6**9*
@M03364:396:000000000-C9LGT:1:1101:6365:8290 1:N:0:10
ACTCCTACGGGAGGCAGCAGTGGGGAATATTGCACAATGGGCGCAAGCCTGATGCAGCGACGCCGCGTGCGGGATGGAGGCCTTCGGGTTGTAAACCGCTTTTGTTTGGGAGCAAGCCCTTCGGTGTGAATGTCCCTTTCGAATAAGCACCGGCTAACTACGTGCCAGCAGCCGCGGTAATACGTAGGGTGCGAGCGTTATCCGGATTTATTGGGCGTAAAGGGCTCTTAGGCGGTTCGTCGCGTCCTGTGTGAAAGTCCATCGCCTAACGGTGGATCTGCGCCGGGTACGGGG
+
FGGEGGGGGGGGGDGGGEGGGFCCFDGGGGGGGGGGGGAGGGGGGGDGFGFGG@FGAFGGGGDGGGGGGGGGGGGFGGGGDGGGGDE7FFFGGFGGG7FEGGGAFGGAFGGEGFFGFEC,,:88+3@F,,8,@,,@@FFF7FCFG9,@CFGGGGG7BFDGGCGACGC@CFFGGGGGGC7<ACFCCEFCGFEE?*:EE*;EFEEEC>EGGGGC+@F>EGDECF+8CC5++:+<CEE8?C8?E*:/:*:*+<+38:E7*+3++3:5CDE<CGDGCFG5CCCCF>5CDC)7)9<DC)
@M03364:396:000000000-C9LGT:1:1101:17694:8291 1:N:0:10
ACTCCTACGGGAGGCAGCAGTAGGGAATCTTCCACAATGGACGCAAGTCTGATGGAGCAACGCCGCGTGAGTGAAGAAGGTTTTCGGATCGTAAAGCTCTGTTGTTGGTGAAGAAGAATAGTGGTAGTGCCTGGCCTTTATTTGACGGTAATCAACCAGAAAGTCACGGCTAACTACGTGCCAGCAGCCGCGGTAATACGTAGGTGGCAAGCGTTGTCCGGATTTATTGGGCGTAAAGCGAGCGCAGGCGGAAAAATAAGTCTAATGTGAAAGCCCTCGGCTTAACCGAGGAAC
+
GGGGGGGGGGGGGGGGGGGGGFGGGGGGGGGFGGGGGGGGFCFFGGGAGGGGGGFGGGGGGGGGGGGGGFCFFGGGGGGGGGGGGGGGGCFGGGGGGGGGGGACFDEGGFGEFEBF,B9,C<::,CAE,,9<,44,CFG9AFFF9CFGGGGGDFDGGGGCGFFEFCFGDCEGGGGGGGGGGCGGGGGGFCGBFCFEGGGGGGGGFFFFCCGFEFGGEGGGECBECFFFGGGGGG>EFGGGGGCE=CEGGGG=850*9<CGGGGGGGGGG:ECFCECDFEGFFEGGGC>7BFD49
@M03364:396:000000000-C9LGT:1:1101:10649:8302 1:N:0:10
ACTCCTACGGGAGGCAGCAGTGGGGAATATTGCACAATGGGCGCAAGCCTGATGCAGCGACGCCGCGTGCGGGATGGAGGCCTTCGGGTTGTAAACCGCTTTTGTTTGGGAGCAAGCCCTTCGGGGTGAGTGTACCTTTCGAATACGCACCGGCTAACTACGTGCCAGCCGCCGCGGTAATACGTAGGGTGCGAGCGTTATCCGGATTTATTGGGCGTAAAGGGCTCGTAGGCGGTTCGTCGCGTCCGGTGTGAAAGTCCATCGCCTAACGGTGGATCTGCGCCGGGTACGGGC
+
GGGGGGGGGGGGGGGGGGGGGGGGGFGGGGGGGGGGGGGGGGGGGGGGGGGGGGGGGGGGGGGGGGGGGGGGGGGGGGGGGGGGGGGGGGGGGGGGGGGGGGGGGGGGGGGGGGGGEFD8D9BF3@FG+,@83,3,@D:FC7<@F,@FEGGGGGGGGGGGGGFFGGGGG7CCGGGGE>5CGCGG@FGGGEEGG;CEEGEEGC7CGEGGFGGCCGD>ECGGFGGDGGECCEGG68>CGGCEE8EEC7C>CCGGDAFFFFGFGFCA5C5CDCCDDC57FC+:@@G9DDGFDFFGD)
@M03364:396:000000000-C9LGT:1:1101:22005:8308 1:N:0:10
ACTCCTACGGGAGTCAGCAGTGGGGAATCTTGCACAATGGGCGGAAGCCTGATGCAGCGACGCCGCGTGCGGGACGAAGGCCTTCGGGCTGTAAACCGCTTTCAGCAGGGACGAGGCGAAATTGACGGTCCCTGCAGAAGAAGCCCCGGCTAACTACGTGCCAGCAGCCGCGGTAATACGTAGGGGGCAAGCGTTATCCGGATTCATTGGGCGTAAAGCGCGCGTAGGCGGCCAGCCTGGTCGGGAGTCAAATCCGGGGGCTCAACCCCCGTCCGCTCCCGATACCGGCCGGCT
+
GGGGGGGGGGGGGGGGGGGGGGGGGGGGGGGGGGGGGGGGGGGGGGGGGGGGGGGGGGGGGGGGGGGGGGGGGGGGGGGGGGGGGGGGGGGGGGGGGGGGGGGGGGGGGGGGGGCFGGG:F-?,,@CF+*5=C3<FFGGGGGGEFGGGGGGG?FGGGGGGGGGGGGGGG/?EGGGDGGGGGGGGGGGGDFGGGGGGGGGGGGGGGGGGGGGGGGGGGGGGGGGGEC8CFGGGGGGGGGGGEGGGGGGGGGGGGGGGGGGGGDGGGGGDGGEDGGGGDGGGF:C<DGGFGEFGG)
@M03364:396:000000000-C9LGT:1:1101:3763:8310 1:N:0:10
ACTCCTACGGGAGGCAGCAGTGGGGGATATTGCACAATGGAGGAAACTCTGATGCAGCAACGCCGCGTGAAGGAGGAAGGCCTTCGGGTCGTAAACTTCTGTCCTCAGGGAAGAAAAAAATGACTGTACCTGAGGAGGAAGCCCCGGCTAACTACGTGCCAGCAGCCGCGGTAACACGTAGGGGGCGAGCGTTATCCGGAATTACTGGGCGTAAAGAGTGCGTAGGTGGCTGAGCAAGCGCGGGGTTTAATTTCACGGCCCAACCGTGAACCGCCCTGCGAACTGTTCAGCTTG
+
GGGGGGGGGGGGGGGGGGFGGGGGGGGGGGGGGGGGGGGGFGGGGGGGGGGGGEGGGGGGGGGGGGGGGGGGGGGGGGGGGGGGGGGGGGGGGGGGGGGGGGGGGGGGGGGGFGCGCFGEG5EF,CECACF8B<D>@FFGGGGGGGGDGDFFGCGGGFGGGGGGGGGGGCEFEEGGGGGGGGGGGGGDGGGGGEGGGGGGGGG?GGGGGGGEG5:E:FGGGGEGGGGGGGGGGGGGGGGGGGGGGEEGGGGFGGGGGG=*::CGDCEG3>FFGGGDGGGGB3ECC:7@>@F>DG
@M03364:396:000000000-C9LGT:1:1101:23933:8311 1:N:0:10
ACTCCTACGGGAGGCAGCAGTGGGGAATATTGCACAATGGGCGCAAGCCTGATGCAGCGACGCCGCGTGCGGGATGGAGGCCTTCGGGTTGTAAACCGCTTTTGTTTGGGAGCAAGCCCTTCGGGGTGATTTTACCTTTCGAATAAGCACCGGCTAACTACGTGCCAGCAGCCGCGGTAATACGTAGGGTGCGAGCGTTATCCGGATTTATTGGGCGTAAAGGGCTCGTAGGCGGTTCGTCGCGTCCGGTGTGAAAGTCCATCGCCTAACGGTGGATCTGCGCCGGGTACGGGC
+
GGGGGGGGGGGGGGGGGGGGGGGGGGGGGGGGGGGGGGGGGGGGGGGGGGGGGGGGGGGGGGGGGGGGGGGGGGGGGGGGGGGGGGGGGGGGGGGGGGGGGGGFGGGFGGGGGGDFFCFC=DD++@FG3878,,@BFGGGG7F@F,DFFGGG7BFEGGGGGGGGGFFFG,CFGGEGGEGGGGGGFGGG8*:CG;CEGGGGF7:EGCEEGGD:EF5FGGDGGGGGGGGGEEFGFGGG=88CGDGGGCGGGEEGGGEFG@FEGGGGD<*19FE31>CCCCFCFFGGGDDFG@EC3)
@M03364:396:000000000-C9LGT:1:1101:9046:8317 1:N:0:10
ACTCCTACGGGAGGCAGCAGTGGGGAATATTGCACAATGGGCGCAAGCCTGATGCAGCGACGCCGCGTGCGGGATGGAGGCCTTCGGGTTGTAAACCGCTTTTGTTTGGGAGCAAGCCCTTCGGTGTGCTTGTACCTTTCGAATAAGCACCGGCTAACTACGTGCCAGCAGCCGCGGTAATACGTAGGGTGCGAGCGTTATCCGGATTTATTGGGCGTAAAGGGCTCGTAGGCGGTTTGTCGCGTCCGGTGTGATAGTCCATCGCCTAACGGTGGATCTGCGCCGGGTACGGGC
+
GGGGGGGGGGGEGGGFC@EFFFGFFGGGGDFGGFGGGGGGGGFGGFGGGGGGGGGGGFCG@FGEGGGFGGGGGFGGGBEGCGGGD@E7FFGGGEGGFEGGGGG?FBF,>:BFGGG@D7F@=B3+38@F3,8,@<38@@FA**,7<;=3:>FC*>>C:FFGGEGEGFG8@,6CF7FGD4FCFFFGGFF*<CC*:*:8:/;*:<<>>5;8:+<296*81:8*8<FDCCEEECG5+:EEE*;E7:*//*/:*2*1;+++2C7FGE://>CDG48/>:CC4CEC?DCGD)7>C?D7D)
@M03364:396:000000000-C9LGT:1:1101:13581:8346 1:N:0:10
ACTCCTACGGGAGGCAGCAGTGGGGAATATTGCACAATGGGGGAAACCCTGATGCAGCAACGCCGCGTGAGTGATGACGGCCTTCGGGTTGTAAAGCTCTGTCTTCAGGGACGATAATGACGGTCCCTGTGGCGGAAGCCACGGCTAACTACGTGCCAGCAGCCGCGGTCATACGTAGGTGGCGAGCGTTGTCCGGATTTACTGGGCGTAAAGGGAGCGTAGGCGGACTTTTAAGTGAGATGTGAAATACCCGGGCTTAACTTGGGTGCTGCATTTCAAACTGGAAGTCTAG
+
GGGGGGGGGGGGGGGGGGGGGGGGGGGGGGGGGGGGGGGGGGGGGGGGGGGGGGGGGGGGGGGGGGGGGGGGGGGGGGGGGGGGGGGGGGGGGGGGGGGGGGGGGGGGGGGGGFEEFGFFD-@B+8FF,38:+6@+8CFGGGGCGGBFFGEGGGGGGFGGGGGGGGGGG*;FFGGGFFGGGGFGFGGGEGGGFGGDGGGGGGGGGGGGGEGGGGGFGGGGGGGGGGEGECFGGFFGGGGGGGGGGGGGGGGGGEGGGFGGGGGGGGGGGGGCGGGGGGGGFFGG5CF?CBFF
@M03364:396:000000000-C9LGT:1:1101:24319:8347 1:N:0:10
ACTCCTACGGGAGGCAGCAGTAGGGAATTTTCGGCAATGGGGGGAACCCTGACCGAGCAACGCCGCGTGAGTGAAGAAGGTCTTCGGATTGTAAAGCTCTGTTGTAAGGGAAGAACGTCAGGCCGAAGATGCCTGAGTGACGGTACCTTACCAGAAAGCCACGGCTAACTACGTGCCAGCAGCCGCGGTAATACGTAGGGGGCGAGCGTTATCCGGAATTATTGGGCGTAAAGGGTGCGTAGGCGGCTGATTAAGTTCGTGGTTAAAGCGTGGGGCTCAACCCCATAAAGCCAC
+
GGGGGGGGGGGGGGGGGGGGGGGGGGGGCGGCFFGGGGGGGGGGGGGGGGGGGGGGGGGGGGGGGGGGGFGGGGGGGGGGGGGGGGGFEGGGGGGGGFGGGGGCCDCFEGGEGGFC71<86<FCC:FF+,2?,,8,?CBF<=*1<FGGGGGG9<FFGF8;FFGDDCEGG9@FEFFFGGG5;C>8EEGC:5C<9<CCFFD*:CEGEGGEGC8@<@EGGEC+<+:CEGGE5?;8EFECC8C8EGGGGGG*CE??EFEFG?EEFEFFG7:7C7A>7CEG)7FDFFGDDFF*:B@CG4
@M03364:396:000000000-C9LGT:1:1101:6252:8374 1:N:0:10
ACTCCTACGGGAGGCAGCAGTGGGGGATATTGCACAATGGAGGGAACTCTGATGCAGCGACGCCGCGTGAGTGATGAAGTATTTCGGTATGTAAAGCTCTATCAGCAGGGAAGAAAGGCCCCGCAAGGGGAGATGACGGTACCTGAGGAGGAAGCCACGGCTAACTACGTGCCAGCAGCCGCGGTAATACGTAGGTGGCGAGCGTTGTCCGGATTTACTGGGCGTAAAGGGAGCGTAGGCGGACTTTTAAGTGAGATGTGAAATACCCGGGCTCAACTTGGGTGCTGCATTTC
+
GGGGGGGGGGGGGGGGGGGGGFGGGGGGFGGGGGGGGGGGGEFGGGGGGGGGGFGGGGGGGGGGGGGGGGGGGGGGGGGGFGGGGGGGGGGGGGGGGGGGGGGGGGGGGGGGGGDGFGGD7=@+8@CFF+++BAF,DFGGGGGGGFFFFGGGCEFGGGGGGGGCFFGGGFFGGFGGGGGGGGGGGE7BEGGGGGGGGGGGGGGGGGGGGGGGGGGFGGGGGGGGC>CFGGEGGGGGDGEGGDGGGFGEG?CGGGGFGGGG?+CFG76CDDGGCFFGGGFFFFGDDGGFGFFGG
@M03364:396:000000000-C9LGT:1:1101:3705:8376 1:N:0:10
ACTCCTACGGGAGGCAGCAGTGGGGAATATTGCACAATGGGCGCAAGCCTGATGCAGCGACGCCGCGTGCGGGATGGAGGCCTTCGGGTTGTAAACCGCTTTTGTTCAAGGGCAAGGCACGGTTTCGGCCGTGTTGAGTGGCTTGTTCGAATAAGCACCGGCTAACTACGTGCCAGCAGCCGCGGTAATACGTAGGGTGCAAGCGTTATCCGGATTTATTGGGCGTAAAGGGCTCGTAGGCGGTTCGTCGCGTCCGGTGTGAAAGTCCATCGCTTAACGGTGGATCCGCGCCGG
+
GGGGGGGGGGGGGGGGGGGGGGGFGGGGFGGFGGGGGGGCFGFGGGGGGGGGGGGGGGGGGGGGCFBFCGCGGGGGGGFGGGGGGGGGGGGGGGGGGGGGGGGGGFG@FGGDFE7FDDGG++D@FFE:B>>@F<FAC:CGG@CFGGGGGGCF*?FGCGGGD7FCAFFFC<CFFGGGGCFGGGGGGE?>G9@CFCFGGGGGGGGGGGDGGGGCEGGGGGGGGGGGGG5?EFGGGGGGGGGGGGGG=E==EEEGE5?EGEDEG7DFGG?>CGEGG5FD7CGDBFGG47CFGFFGDD
@M03364:396:000000000-C9LGT:1:1101:12141:8379 1:N:0:10
ACTCCTACGGGAGGCAGCAGTGGGGAATCTTGCACAATGGGGGGAACCCTGATGCAGCGACGCCGCGTGCGGGATGGAGGCCTTCGGGTCGTGAACCGCTTTTGATTGGGAGCAAGCGTGAGTGCGTGTCCCTTTCGAATAAGCACCGGCTAACTACGTGCCAGCAGCCGCGGTAATACGTAGGGTGCAAGCGTTATCCGGATTTATTGGGCGTAAAGAGTGCGTAGGTGGCTGAGCAAGCGCGGGGTTTAATTTCACGGCCCAACCGTGAACCGCCCTGCGAACTGTTCAGCT
+
GGGGGGGGGGGGGGGGGGGGGGGGGGGGGGGGGGGGGGGGGGGGGGGGGGGGGGGGGGGGGGDGGGGGGGGGGGGGGGGGGGGGGGGGGGGGGGGGGGGEGGGGGGGGGGGGGFGGGG@7*8?,,4FF<,??<9FCCEFGGCGGGGGGGGGGCGGGGGGGGGGGGGGGGDGGGGGGGGGFFCGGGGGGGGGGGGGGGFFGGGEGFGGGGGGGGGEGGGFGFGFGEGGGGGGGGGGGGGGGGGGGGGGGG=FGFGGGFGGGGCDEFGGGGGGGGGGDD<CGFE29DFGFGF=FG7
@M03364:396:000000000-C9LGT:1:1101:15397:8382 1:N:0:10
ACTCCTACGGGAGGCAGCAGTGAGGAATATTGGTCAATGGGCGAGAGCCTGAACCAGCCAAGTAGCGTGCGGGACGAAGGCCCTATGGGTTGTAAACCGCTTTTACGGGGGGATAAAGTGAGTGACGTGTCCTTCATTGCAGGTACCCCGCGAATAAGGACCGGCTAATTCCGTGCCAGCAGCCGCGGTAATACGTAGGGTGCAAGCGTTATCCGGATTTATTGGGCGTAAAGGGCTCGTAGGCGGTTCGTCGCGTCCGGTGTGAAAGTCCATCGCTTAACGGTGGATCCGCGC
+
GGGGGGGGGGGGGGGGGGGGGGGGGGGGGGGGGGGGGGGGGGGGGGGGGGGGGGGGGGGGGGGGGGGGGGGGGGGGGGGGGGGGGGGGGGGGGGGGGGGGGGGGGGGEGGGGGGGD,?FGCFC<8?FG+8<<?ACF>EFGGCGGGGGFGCGGGDEGFGGGGGGGGGDEGCFFGGGGGGGGGGGGGGGGEECFGGFCFGGGGGGFFGGGGGGGGGGGGGGGGFGGGGGGGDGGGGGEFGEEEFDFGG=CCGEEGGGGDGEG5E<EECDFFFC7CFG<95:DFBGDCDF@CFFFD<
@M03364:396:000000000-C9LGT:1:1101:13933:8388 1:N:0:10
ACTCCTACGGGAGGCAGCAGTAGGGAATTTTCGGCAATGGGGGGAACCCTGACCGAGCAACGCCGCGTGAGTGAAGAAGGTCTTCGGATTGTAAAGCTCTGTTGTAAGGGAAGAACGTCAGGCCGAAGATGCGTGAGTGACGGTACCTTACCAGAAAGCCACGGCTAACTACGTGCCAGCAGCCGCGGTAATACGTAGGTGGCGAGCGTTATCCGGAATTATTGGGCGTAAAGGGTGCGTAGGCGGCTGATTAAGTTCGTGGTTAAAGCGTGGGGCTCAACCCCATAAAGCCAC
+
GGGGGGGGGGGGGGGGGGGGGGGGGGGGGGGGGGGGGGGGGGGGGGGGGGGGGGGGGGGFGGGGGGGGGGGGGGGGGGGGGGGGGGGGGGGGGGGGGGFGGGGGGGFGGGGGGGGGDFGGGGGFGEEF1,72<1C@FFFAGGGGGGGGGGGGGGGGGGGGGFGGGGGGGGFGGFFGGGGGGGGGGGGGGEGGGGGGGGGGGGGGGGEGGEGGGFGGEGGGGGGGGGCEECCFGGGGG5C;CEDFGCGGG5E7CFGGGDGGCECFGGADD<*9<=C<35CCFFGGGGG=7BF5C4
@M03364:396:000000000-C9LGT:1:1101:27636:8403 1:N:0:10
ACTCCTACGGGAGGCAGCAGTGGGGAATCTTGCGCAATGGGGGCAACCCTGACGCAGCGACGCCGCGTGCGGGACGAAGGCCTTCGGGTCGTAAACCGCTTTCAGCAGGGACGAAGCCGCGCCTGTGACGGCACCTGCAGAAGAAGCCCCGGCTAAATACGTGCCAGCAGCCGCGGTAATACGTATGGGGCGAGCGTTATCCGGATTCATTGGGCGTAAAGCGCGCGTAGGCGGCCCGTTAGGTCGGAGGTAAAAGCCCGGGGCTCAACCCCGGCGAGCCTCCGATACCGGCGG
+
GGGGGGGGGGGGGGGGGGGGGGGGDGGGGGGGGGGGGGGGGGGGGGGGGGGGGGEGGGCFGGGGGGGGGGGEGEEGGEGGGFGGGGGGGGGGGGGGGGGGGGG@C<F@FGF@FF7**@@C**5**?BF,*=*<<8<<82<,?FFD:F7<F1*4FGGGGGFF9;FF7:E6,;C?8C**2;79<F9@FFC@C;CCGDGGGGGGG5EEC>FGGFFGGGGE58CGGDGC>*:?EGFEGGG5CCFDEGGFDEEGG*ACFC+7C5CG57C:DG=FGDGGGGCDGEG4>GGGDCDCDDC73
@M03364:396:000000000-C9LGT:1:1101:16295:8409 1:N:0:10
ACTCCTACGGGAGGCAGCAGTGGGGAATCTTGCACAATGGGCGGAAGCCTGATGCAGCGACGCCGCGTGCGGGACGAAGGCCTTCGGGCTGTAAACCGCTTTCAGCAGGGACGAGGCGAACGTGCCGGTCCCTGCGGAAGAAGCCCCGGCTAGCTACGTGCCAGCAGCCGCGGTAATACGTAGGGGGCTAGCGTTATCCGGAATTATTGGGCGTAAAGAGTGCGTAGGTGGTTATGTAAGCGTGAGGTTTAAGGCAGTGGCTTAACCACTGTTCGCCTTGCGAACTGCATAAGT
+
GGGGGGGGGGGGGGGGGGGGGGGGGGGGFGGGGGGGGGGGGFGGGGGGGGGGGGGGGGGGGGGGGGGGG@FGGGCFGGGGGGGGGGGEFFGGGGGGDCGGGGGAFGGGGGGGGGCF:FF>**8**8=F*44C,?F*=FCC:CGFGCCFEG:F*<F9CGCFFC+<F*CCG?EG>GCEE?CF:FGGGGEGCCFFECEGGGGGGC58@:<FGGGGEGE::?EFFC9CEG*A<CE/;EFGF+9C98EGGGG+A9C9CGFFGGGGG5*30:0096<:7CCDD3**)):CG5C?:6@C*2
@M03364:396:000000000-C9LGT:1:1101:17924:8414 1:N:0:10
ACTCCTACGGGAGGCAGCAGTGGGGAATATTGCACAATGGGGGGAACCCTGATGCAGCGACGCCGCGTGCGGGATGGAGGCCTTCGGGTCGTGAACCGCTTTTGATTGGGAGCAAGCGTGAGTGAGTGTTCCTTTCGAATAAGCACCGGCTAACTACGTGCCAGCAGCCGCGGTAATACGTAGGGTGCAAGCGTTGTCCGGAATCATTGGGCGTAAAGGGCTCGTAGGCGGTTCGTCGCGTCCGGTGTGAAAGCCCATCGCTTAACGGTGGGTCTGCGCCGGGTACGGGCGGGC
+
GGGGGGGGGGGGGGGGGGGGGGGGGGGGGGGGGGGGGGGGGGGGGGGGGGGGGGGGGGGGGGGGGGGGGGGGGGGGGGGGGGGGGGGGGGGGGGGGGGGDGGGGGGGGGGGGGGGGGGGG>=>F?CFG:,?2<FAAFF6CGCGGGGFGGGGGGGGGGGGGGGGGGGGGG8EGGGGGGGGEF9FGGGGGFCCGGGGGGGGGGGGGFGGGGGGGGGDEGGGGECGEGGGGGEECCEGGGGGGGGGGGGG5ECFGGGFFGGGEE5DGFFGGGGGGGGFDGDEGBBGDDGGEGFEGD/
@M03364:396:000000000-C9LGT:1:1101:16837:8419 1:N:0:10
ACTCCTACGGGAGGCAGCAGTAGGGAATCTTGCACAATGGGCGAAAGCCTGATGCAGCAACGCCGCGTGAAGGATGAAGGCCTTCGGGTTGTAAACTTCTGTTCCCGGGGACGAAGAAAGTGACGGTACCCGGGCAGCAAGCCCCGGCTAACTACGTGCCAGCAGCCGCGGTAATACGTAGGGGGCAAGCGTTATCCGGAATTATTGGGCGTAAAGAGTGCGTAGGTGGTTATGTAAGCGTGAGGTTTAAGGCAGTGGCTTAACCACTGTTCGCCTTGCGAACTGCATAACTTG
+
GGGGGGGGGGGGGGGGGGGGGGGGGGGGGGGGGGGGGGGGGGGGGGGGGGGGGGGGGGGGGGGGGGGGGGGGGGGGGGGGGGGGGGGGGGGGGGGGGGGGGGGGGGGGGGGGFGCECCFGGFDGB@FG=>F8>@FFFGGFGGGGGGGGGGGGGGGGGGGGGGGGGGGGGFEGGGGGGGGGGGGGGGGGGGGGGGGGGGGGGGGGGGGGGGGEGGGGGGGGGGEGGGGGGEGGGGGGGGGGGGGGGGGGGGGGGGGGGGG=FGGGGGGGGGGCGGGGGGGGFFEGGGGFGF@FGC
@M03364:396:000000000-C9LGT:1:1101:26928:8428 1:N:0:10
ACTCCTACGGGAGGCAGCAGTGGGGAATCTTGCACAATGGGCGGAAGCCTGATGCAGCGACGCCGCGTGCGGGACGAAGGCCTTCGGGCTGTAAACCGCTTTCAGCAGGGACGAGGCGAACATGACGGATCCTGCCGAAGAAGCACCGGCTATCTACGTGCCAGCAGCCGCGGTAATACGTAGGGGGCAAGCGTTATCCGGATTCATTGGGCGTAAAGCGCGCGTAGGCGGCCAGCCTGGGCGGGAGTCAAATCCGGGGGCTCAACCCCCGTACGCCCCCGATACCGGCCGGCT
+
GGGGGGGGGGGGGGGGGGGGGGGGGGGGGGGGGGGGGGGGGGGGGGGGGGFGGGGGGGGGGGGGGGGGGGGGGG+CFGGGGGGGGGGGGGGGGGGCGGGGGGDFGDGGGGGCFGGG*<FC**38,8>F==:3@,,,4<B*F:>F,+<CFF7C,?,,?FFGFGCEFFCFFCGCG>55<@9C<:CEGEEC>*;EE8EGGFGGGD8*@EG7CCCCECEE>9C>CE*??EED<EG8C8CFGFFG*;7=ECG*0@CF9CEEGGGD:87EC4**9):9)/5C)9CG>)/959>BD>E</)
@M03364:396:000000000-C9LGT:1:1101:18322:8463 1:N:0:10
ACTCCTACGGGAGGCAGCAGTGGGGAATCTTGCACAATGGGCGAAAGCCTGATGCAGCGACGCCGCGTGCGGGACGAAGGCCTTCGGGTTGTAAACCGCTTTCAGCAGGGACGAGGCCGCAAGGTGACGGTACCTGCAGAAGAAGCCCCGGCTAACTACGTGCCAGCAGCCGCGGTAATACGTAGGGGGCGAGCGTTATCCGGATTCATTGGGCGTAAAGCGCGCGTAGGCGGCCTGCTAGGTCGGGACTCAAATCCGGGGGCTCAACCCCCGCCCGGTCCCGATACCGACAGG
+
GGGGGGGGGGGGGGGGGGGGGGGGGGGGGGGGGGGGGGGGGGGGGGGGGGGGGGGGGGGGGGGGGGGGGGGGGGGGGGGGGGGGGGGGGGGGGGGGGGGGGGGFGGGGGGGGGGFGEGFF**@*,@BB@*>8>DF:DDF>FF8FGGCFGGGGEGGGGGGGGGGGGGGGG<FGGGGGGGGGGGCGGGGGGGGEGGGGGGGGGGG:EEFEGGGGGGGGGGGGGGGGDGCEGGGGGGGGGGGGGGGGGGGDEFGGFGGGGGGGEGGCFCFGGGGGGEEDGGGGFFGGGGGFGFFCGF
@M03364:396:000000000-C9LGT:1:1101:4001:8486 1:N:0:10
ACTCCTACGGGAGGCAGCAGTGGGGAATCTTGCACAATGGGCGAAAGCCTGATGCAGCGACGCCGCGTGCGGGACGAAGGCCTTCGGGTTGTAAACCGCTTTCAGCAGGGACGAGGCCGCACGGTGACGGTCCCTGCAGAAGAAGCCCCGGCTAACTACGTGCCAGCAGCCGCGGTAATACGTAGGGGGCGAGCGTTATCCGGATTCATTGGGCGTAAAGCGCGCGTAGGCGGCCTGCTAGGTCGGGACTCAAATCCGGGGCCCCACCCCCCGCCCGTCCCCGATCCCGCCAGC
+
GGGGGGGGGGGGGGGGGGGGGGGGGGGGGGGGGGGGGGGGGGGGGGGGGGGGGGGGGGGGGGGGGGGGGGGGGGGGGGGGGGGGGGGGGGGGGGGGGGGGGGGGGGGGGGGGGGFGEGGGG7@@>FFG8*>+>CFFCFGGFCFFGGFGGGGGEGGGGGGGGGGGGGGGGFEGGGGDGGGGGGFGFEGGGGGGGGGGGGGGGGGDGGFGGGGGGGGGGGGGGGGEDGCEDEFEGGGGFFFCFDGFE=EEGGGD6EFFG=*:C*)*19*9CDG//:E7C)*175:)1)9455<C7/
@M03364:396:000000000-C9LGT:1:1101:3658:8537 1:N:0:10
ACTCCTACGGGAGGCAGCAGTGGGGAATCTTGCGCAATGGGCGGAAGCCTGACGCAGCGACGCCGCGTGCGGGAGGAAGGCCCTCGGGTCGTAAACCGCTTTCAGCAGGGACGAGGCCGCAAGGTGACGGTCCCTGCAGAAGAAGCCCCGGCTAACTACGTGCCAGCAGCCGCGGTAATACGTAGGGGGCGAGCGTTATCCGGATTCATTGGGCGTAAAGCGCTCGTAGGCGGCCTGCTAGGTCGGGAGTCAAATGCGGGGGCCCAACCCCCGGCCGCTCCCGATACCGGCGGG
+
CFFFAF9FEGEGGGEGCGGGGGFGGEGGGGGGGDEFEGGGGGGEBFGGCFEGGGGGGEFEEFEGF=FGGGGGGGGGEFF@FGGGGGGGGGGEGGGFFGCCFGFFGGGDGEGGGGEE7*C>C*<:B:CF1*6+4*?<=EF:F,,4C?,C:CFD77FFFGFGGGGDFGGGF;CEGGG88EFGFGFEGGC8:CE>E5CEGGGGFCDG>>FG7CG6CCECGGCFDGEGGGEGGCFCG=EEFGGGGGGGDEG=C2AC7E?FDG=EGGD7*CEGGG5CC=E7<D5C>FGDDGD?<BFD<9
@M03364:396:000000000-C9LGT:1:1101:8206:8538 1:N:0:10
ACTCCTACGGGAGGCAGCAGTGGGGAATATTGCACAATGGGCGCAAGCCTGATGCAGCGACGCCGCGTGCGGGATGGAGGCCTTCGGGTTGTAAACCGCTTTTGTTTGGGAGCAAGCCCTTCGGTGTGGGTGTACCTTTCGAATAAGCACCGGCTAACTACGTGCCAGCCGCCGCGGTAATACGTAGGGTGCGAGCGTTATCCGGATTTATTGGGCGTAAAGGGCTCGTAGGCGGTTCGTCGCGTCCGGTGTGAAAGTCCATCGCCTAACGGTGGATCTGCGCCGGGTACGGGC
+
GGGGGGGGGGGGGGGGGGGGGGGGGGGGGGGGGGGGGGGGGGGGGGGGGGGGGGGGGGGGGGGGGGGGGGGGGGGGGGGGGGGGGGGGGDGGGGGGGGGGGGGGGGGGGGGGGGFFFGGGFFF<+8FF++@8@:FFGGGGGFFDD;@FFGGGGGGGCFGGGGGGGGGGG7>FGGGGGGGGGGGGFGGGGGGGG5EECCGGGGGGGEEEFGGGGFGGG>EGGGGGGGGGGGGGGGGGGGGGGGGGGEGGG*?CEFCGGFFFFGGGEGDCDGGGDCE<CGG>=B=<<5D@5?>GG)
@M03364:396:000000000-C9LGT:1:1101:18170:8539 1:N:0:10
ACTCCTACGGGAGGCAGCAGTGGGGAATATTGCACAATGGGGGGAACCCTGATGCAGCGACGCCGCGTGCGGGATGGAGGCCTTCGGGTCGTGAACCGCTTTTGATTGGGAGCAAGCGTGAGTGCGTGTACCTTTCGAATAAGCACCGGCTAACTACGTGCCAGCAGCCGCGGTAATACGTAGGGTGCAAGCGTTGTCCGGAATCATTGGGCGTAAAGGGCTCGTAGGCGGTTCGTCGCGTCCGGTGTGAAAGCCCATCGCTTAACGGTGGGTCTGCGCCGGGTACGGGCGGGC
+
GGGGGGGGGGGGGGGGGGGGGGGGGGGGGGGGGGGGGGGGGGGGGGGGGGGGGGGGGGGGGGGGGGGGGGGGGGGGGGGGGGGGGGGGGGGGGGGGGGGGGGGGGGGGGGGGGGCGGGGGG<C8,4=F=,7?FGGGGCCFGEGGGGGGGGGGGGGGGGGGGGGGGGGGGCGEGCEEGGGGFGGGGGGGCGGGGGGGGGGGGGGGGGGGGGGGGGGGGGGGGGGGEGGGGGGEGEGGEGGGG8EGGGEEEFFGGFGGFGGGGGCEGGGG<FGDGGFGGGGD@FG<<FGEGEEGD)
@M03364:396:000000000-C9LGT:1:1101:6695:8549 1:N:0:10
ACTCCTACGGGAGGCAGCAGTGGGGAATATTGCACAATGGGCGCAAGCCTGATGCAGCGACGCCGCGTGCGGGATGGAGGCCTTCGGGTTGTAAACCGCTTTTGTTTGGGAGCAAGCCCTTCGGGGTGAATGTACCTTTCGAATAAGCACCGGCTAACTACGTGCCAGCAGCCGCGGTAATACGTAGGGTGCGAGCGTTATCCGGAATTATTGGGCGTAAAGGGTGCGTAGGCGGCCTTTTAAGTTTAAGGTGAAAGCGTGGGGCTTAACCCCATAAAGCCTTAGATACTGGGG
+
GGGGGGGGGGGGGGGGGGGGGGGGGGGGGGGGGGGGGGGGGGGGGGGGGGGGGGGGGGGGGGGGGGGGEGGGGGGGGGGGGGGGGGGGGGGGGGGGGGGGGGGGGGGGGGGGGGGGEGGGFFF+>FFEF,,,<8FGGGGGGFGGGGGGGGGGGGDGGGFGGGGGGGGGG:BFGGGGGDGGGGGGGFGECAEEEEEGG8EGGGGGGG>FFGGGGGGGGGGGGGGGGGGGGGGGGGGCGG?CCEGFCGGFGG?GGGGGGFGGGGGDGGCFGGFGGGGGGGEGFFGGGGFFGFFGG3
@M03364:396:000000000-C9LGT:1:1101:22920:8574 1:N:0:10
ACTCCTACGGGAGGCAGCAGTGGGGAATATTGCGCAATGGGGGCAACCCTGACGCAGCGACGCCGCGTGCGGGACGGAGGCCCTCGGGTCGTAAACCGCTTTCAGCGGGGAAGAACCTTGACGGGACCCTCCGAAGAAGCCCCGGCTAACTACGTGCCAGCAGCCGCGGTAACACGTAGGGGGCGAGCGTTATCCGGATTCATTGGGCGTAAAGCGCGCGTAGGCGGCCCGTTAGGTCGGAGGTAAAAGCCCGGGGCGCAACCCCGGCGAGCCCCCGATACCGGCGGGCTCG
+
GGGGGGGGGGGGGGGGGGGGGGGGGGGGGGGGGGGGGGGGGGGGGGGGGGGGGGGGGGGGGGGGGGGGGGGGGGGGDGGGGGGGGGGGGGGGGGGGGGGGGGGCGGGGGGGGGGGGCGF,,-=**8FF+8<+4*<<F88<E7CFEGGGGGGC8EFGGFFGGGGGGGGGGCEGGGGGFCEEEGGGGEGGGGGGGGFGEEEGGGGGGGGGGGGGCC?EGGGGEGGGCEEEGDEGGDGGCFEDEEE1AFGGGFFFGGGGG5:ECEGGDDEGDDEDD*:CC/*9B@E:CD<3>.<D
@M03364:396:000000000-C9LGT:1:1101:25187:8577 1:N:0:10
ACTCCTACGGGAGGCAGCAGTGGGGAATATTGCACAATGGGCGCAAGCCTGATGCAGCGACGCCGCGTGCGGGATGGAGGCCTTCGGGTTGTAAACCGCTTTTGTTTGGGAGCAAGCCCTTCGGTGTGAGTGTCCCTTTCGAATAAGCACCGGCTAACTACGTGCCAGCCGCCGCGGTAATACGTAGGGTGCGAGCGTTATCCGGATTTATTGGGCGTAAAGGGCTCGTAGGCGGTTCGTCGCGTCCGGTGTGAAAGTCCATCGCCTAACGGTGGATCTGCGCCGGGTACGGGG
+
GGGGGGGGGGGGGGGGGGGGGGGGGGGGGGGGGGGGGGGGGGGGGGGGGGGGGGGGGGGGGGGGGGGGGGGGGGGGGGGGGGGGGGGGGGGGGGGGGGGGGGGGGGFGGGGGGGGGDGF8,BF++8CF=,8,<3:<FGGGGCADF=DFFGGG:FGGGGFCGCFGGGGGG:C@GGGGEEEGGFFFFEFEE8EEC;EGGGGGGGGGGDGGGGGFCGGGGGGDGGGGGGFGGEGGGGGGGEEEEGGGGGGEE:EEGGC9DCFDFFCEDDEDFGGDCFGGFGGGFFGGGGGFCFEGG3
@M03364:396:000000000-C9LGT:1:1101:5580:8606 1:N:0:10
ACTCCTACGGGAGGCAGCAGTGGGGAATATTGCACAATGGGCGCAAGCCTGATGCAGCGACGCCGCGTGCGGGATGGAGGCCTTCGGGTTGTAAACCGCTTTTGTTCAAGGGCAAGGCACGGTTTCGGCCGTGTTGAGTGGATTGTTCGAATAAGCACCGGCTAACTACGTGCCAGCAGCCGCGGTAATACGTAGGGTGCAAGCGTTATCCGGATTTATTGGGCGTAAAGGGCTCGTAGGCGGTTCGTCGCGTCCGGTGTGAAAGTCCATCGCTTAACGGTGGATCCGCGCCGG
+
GGGGGGGGGGGGGGGGGGGGGGGGGGGGGGGGGGGGGGGGGGGGGGGGGGGGGGGGGGGGGGGGGGGGGGGGGGGGGGGGGGGGGGGGGGGGGGGGGGGGGGGGGGGCGGGGGGFGFGGGG:FFFFGGCFF@FFGFGFFGGFGFGFGGGGGG@GGGGGGGGGGGGGDGG:CFGGGGGGGGGGGGGGGGGGGGEGGGGGGDGGGGGGGGGGGGGGDGGGGGGGGGGGEEFGGGGGGGEGGGGGGGGGGGGGGGGGGGGGGGGFGGGGGGGGGGGGGGGGGGEFGGFGGFGFFGGC
@M03364:396:000000000-C9LGT:1:1101:16259:8628 1:N:0:10
ACTCCTACGGGAGGCAGCAGTGGGGGATATTGCACAATGGAGGAAACTCTGATGCAGCAACGCCGCGTGAAGGAGGAAGGCCTTCGGGTCGTAAACTTCTGTCCTCAGGGAAGAAACAAATGACAGTACCTGAGGAGGAAGCCCCGGCTAACTACGTGCCAGCAGCCGCGGTAATACGTAGGGGGCAAGCGTTATCCGGATTTACTGGGTGTAAAGGGAGCGTAGACGGCGGTGCAAGTCTGAAGTGAAAGGCGGGGGCTCAACTCCCGGATTGCTTTGGAAACTGCATGGCT
+
GGGGGGGGGGGGGGGGGGGGGGGGGGGGGGGGGGGGGGGGFGGGGGGGGGGGGGGGGGGGGGGGGGGGGGGGGGGG@FGGGGGGGGGGGGGGGGGGFGGGGGGGGGGGGGGGGG?FFD?<EGG<,CFG,,C:8<FFFE+FFGGCFGGGGGFGCFGGGGFGGGGGGGGGG7CFFGGGGGG9FGGGGGGGGGGGGGFFGGGGGGGF7FFDF8CEGFFGGEGGGGGGGC<CEEGGGGDEFFFGGFF+<?FGCEFC5E?EGGE*;9FGGGGFGDEDGGFGG=FCF?F<7CD6FFFC*
@M03364:396:000000000-C9LGT:1:1101:22819:8639 1:N:0:10
ACTCCTACGGGAGGCAGCAGTAGGGAATTTTCGGCAATGGGGGAAACCCTGACCGAGCAACGCCGCGTGAGTGACGAAGGTCTTCGGATTGTAAAGCTCTGTTGTAAGGGAAGAACGGTGCATTGAGAACATGCAAGTGACGGTACCTTACCAGAAAGCTACGGCTAACTACGTGCCAGCAGCCGCGGTAATACGTAGGTAGCGAGCGTTATCCGGAATTATTGGGCGTAAAGGGTGCGTAGGCGGCTCATTAAGTTTATGGTGAAAGCGTGGGGCTCAACCCCATAAAGCCAT
+
GGGGGGGGGGGGGGGGGGGGGGGGGGGGGGGGGGGGGGGGGGGGGGGGGGGGGGGGGGGGGGGGGGGGGGGGGGGGGGGGGGGGGGGGGGGGGGGGGGGGGGGGGGGGGGGGGGGGFGGCF-CC=FFG<,@8:DF>CFGGGGGGGGGGGGGGFGGGGGGGGGGGGGGGGFGGGGGGGGGGGGGGGGGGGEGGGGGGGGGGGGGGGGGGGGGGGGGGGGGGGGFGGGGGEEGFGFGGGGGGGGGGGGGGGGGGGGGGFGGGGGGGGGCG:DCDGGGGCFGGFFGGGGGFCFFC<:
@M03364:396:000000000-C9LGT:1:1101:28413:8641 1:N:0:10
ACTCCTACGGGAGGCAGCAGTGGGGAATCTTGCACAATGGGCGGAAGCCTGATGCAGCGACGCCGCGTGCGGGACGAAGGCCTTCGGGCTGTAAACCGCTTTCAGCAGGGACGAAGCGAACGTGACGGGACCTGCAGAAGAGGCACCGGCTAACTACGTGCCAGCAGCCGCGGTAATACGTAGGGGGCAAGCGTTATCCGGATTCATTGGGCGTAAAGCGCGCGTAGGCGGCCTGCTAGGTCGGGACTCAAATCCGGGGGCTCAACCCCCGCCCGGTCCCGATACCGACAGG
+
FGGGGGGGG,FGGGGGGGGGGGGGGGGGGGGGGGGGGGGGGGGGGGGGGGGGGGGGGGGGGGGGGGGGGGGGGGGGGGGGGGGGGGGGGGGGGGGGGGEFGGGCF<DFGGGDGG+>*>BE*>D*8DFC*1C<,8,<<3,,8,@F:7<=FGG7,>,CG:2=7C,:@+CEG*CC:/**<+0A@CF>>EGC2/;CGC88C9CEGCC*<+:@+<:FEG5CFCFE=EEE*:CEGGGG5CEG69?F<@CE875CECF?GG+2>ECDG*9+A*:CCCCG9EGC79*>>7E)97>>D>DG
@M03364:396:000000000-C9LGT:1:1101:27897:8666 1:N:0:10
ACTCCTACGGGAGGCAGCAGTAGGGAATCTTCCACAATGGGCGCAAGCCTGATGGAGCAACACCGCGTGAGTGAAGAAGGTTTTCGGATCGTAAAGCTCTGTTGTTGGTGAAGAAGGATAGAGTTAGTAACTGGCCTTTATTTGACGGTAATCAACCAGAAAGTCACGGCTAACTACGTGCCAGCAGCCGCGGTAATACGTAGGTGGCAAGCGTTGTCCGGATTTATTGGGCGTAAAGCGAGCGCAGGCGGAAAAATAAGTCTAATGTGAAAGCCCTCGGCTTAACCGAGGAAC
+
GGGGGGGGGGGGGGGGGGGGGGGGGGGGGGGGGGGGGGGGGGGGGGGGGGGGGGGGGGGGGGGGGGGGGDGGGGGGFGGGEGGGGGGGGGGGGFGGGGGGGGGGGGGGGGGGG<BFEFGFC-C,<AFG,8CCBFEFGGGGGGGGFGGFCFGGGGGGGGGGGGGGGGGGGCEEGGGGGGGGGGGGGGGGFGGGGBGGGGGGGGGGGGGGGGGGGGGGGGGGGGDEGGGGGGGGGGGGGGGGGGGGGGGGGGGDEEDGGGGGGGGGFCFGGGGGGGGGGGGGFFCFGGGE<DFGFG
@M03364:396:000000000-C9LGT:1:1101:13751:8680 1:N:0:10
ACTCCTACGGGAGGCAGCAGTGGGGAATCTTGCACAATGGGCGGAAGCCTGATGCAGCGACGCCGCGTGCGGGACGAAGGCCTTCGGGCTGTAAACCGCTTTCAGCAGGGACGAGGCGAAAGTGACGGTACCTGCAGAAGAAGCCCCGGCTAACTACGTGCCAGCAGCCGCGGTAATACGTAGGGGGCAAGCGTTATCCGGATTCATTGGGCGTAAAGCGCGCGTAGGCGGCCAGCCTGGTCGGGAGTCAAATCCGGGGGCTCAACCCCCGTCCGCTCCCGATACCGGCCGGCT
+
GGGGGGGGGGGGGGGGGGGGGGGGGGGGGGGGGGGGGGGGGGGGGGGGGGGGGGGGGGGGGGGGGGGGGGGGGGGGGGGGGGGGGGGGGGGGGGGGGGGGGGGGGGGGGGGGGGGGGGGC:>?,,8CF8*6C;FF,@EFGGGGGGGGGGGGGFGGGGGGGGGGGGGGGG?EGGEGGGGGGFGGGGGGGEGGGGGGGGGGGGGGGGGGGGGGGGGGGGGGGGGGGGGGGGGGGGGGGGGGGGGGGGGGGGGGGGGGGGGGGEGGGGGGGGGGGGGGG5CGGEBGGDCDFGFDGG3
@M03364:396:000000000-C9LGT:1:1101:3339:8686 1:N:0:10
ACTCCTACGGGAGGCAGCAGTGGGGAATCTTGCACAATGGGCGGAAGCCTGATGCAGCGACGCCGCGTGCGGGACGAAGGCCTTCGGGCTGTAAACCGCTTTCAGCAGGGACGAGGCGAAAGTGACGGTCCCTGCAGAAGAAGCCCCGGCTAACTACGTGCCAGCAGCCGCGGTAATACGTAGGGGGCGAGCGTTATCCGGATTCATTGGGCGTAAAGCGCGCGTAGGCGGCCCGGCCAGTCGGGGGTCAAATGGCGGGGCCCAGCCCCGCCCCGCCCCCGATACCGTCGGGCC
+
GGFGGGGGGGGGGGGGGGGGGFGGGGGGGGGGGGGGGGGGGGGGDGGGGGGGGGGGGGGGGGGGGGGGGGGGGGGGGGGGGGGGGGCFGGGGGGGGGGGDGGGGGGGGFGGGGGGGGGG77588<?>F814FFFG8CFGGDFDFBFFGGG>F:FGGGGGGGGGGGGGGF8CEGCEEGGGGEGFGGGGGGGGGEE5EGGGGGEG>CFGGGGGGEEDE*AFEGGGGECEGGGGGGGGGGGGF8CECEGGGGGGFEFFGDGEEEGGGGGGGDCC<5:EGGGGGFBCGGGG3<BDC7)
@M03364:396:000000000-C9LGT:1:1101:27559:8694 1:N:0:10
ACTCCTACGGGAGGCAGCAGTGGGGAATATTGCACAATGGGCGCAAGCCTGATGCAGCGACGCCGCGTGCGGGATGGAGGCCTTCGGGCTGTAAACCGCTTTCAGCAGGGACGAGGCGAAAGTTACGGTCCCTGCAGAAGAAGCCCCGGCTAACTACGTGCCAGCAGCCGCGGTAATACGTAGGGGGCAAGCGTTATCCGGATTCATTGGGCGTAAAGCGCGCGTAGGCGGCCAGCCTGGTCGGGAGTCAAATCCGGGGGCTCAACCCCCGTCCGCTCCCGATACCGGCCGGCT
+
GGGGGGGGGGGGGGGGGGGGGGGGGGGGGGGGGGGGGGGGGGGGGGGGGGGGGGGGGGGGGGGGGGGGGGGGGGGGGGGGGGGGGGGGGGGGGGGGGGGGGGGFGGGFGGGGGGGGGGG7:38,,8CE,35>?>>8?FFDCFGFFFGGGGGG?FCCGGGGGGGGGGGGG*BFGGGGGGGGGGGGGGGGDDGGGGGGGCGGGDGGGFGGGGGGGGGGGGGGGGGGEGCEFGGGGGGGGGGGGGGGGGGGGGCCGGGGGGGGGGFFGGGGGGGDGGGGGGGGDFGGDGGFGFFGG3
@M03364:396:000000000-C9LGT:1:1101:28916:8707 1:N:0:10
ACTCCTACGGGAGGCAGCAGTGGGGAATATTGCACAATGGGCGCAAGCCTGATGCAGCGACGCCGCGTGCGGGATGGAGGCCTTCGGGTTGTAAACCGCTTTTGTTCAAGGGCAAGGCACGGTTTCGGCCGTATTGAGTGGATTGTTCGAATAAGCACCGGCTAACTACGTGCCAGCAGCCGCGGTAATACGTAGGGTGCAAGCGTTATCCGGATTTATTGGGCGTAAAGGGCTCGTAGGCGGTTCGTCGCGTCCGGTGTGAAAGTCCATCGCTTAACGGTGGATCCGCGCCGG
+
GGGGGGGGGGGGGGGGGGGGGGGGGGGGGGGGGGGGGGGGGGGGGGGGGGGGGGGGGGGGGGGGGGGGGGGGGGGGGGGGGGGGGGGGGGGGGGGGGGGGGGG,BFFAFGGGGGDG=FGGG+DF+@CE++@@*8>=CF9FG,,3>?;FFGDE*@FDGFGGGGGDGGGGFEGGFFGGGGGGGGGGGDGGGCGGFFEGGGGGGFGGGGGGGGGGGGGGFFGGGGGGGD*;FGGCGGGGGGGGGEGEGGDEEGGGEGGGGEG5?ACGGGGGDFGGGF5CGGGGFFGGGFGFGBEDDD
@M03364:396:000000000-C9LGT:1:1101:20905:8738 1:N:0:10
ACTCCTACGGGAGGCAGCAGTGGGGAATCTTGCACAATGGGCGAAAGCCTGATGCAGCGACGCCGCGTGCGGGACGAAGGCCTTCGGGTTGTAAACCGCTTTCAGCAGGGACGAGGCCGCAGGGTGACAATCCCTGCAGAAGAAGCCCCGGCTAACTACGTGCCAGCAGCCGCGGTAATACGTAGGGTGCGAGCGTTATCCGGATTCATTGGGCGTAAAGCGCGCGTAGGCGGATGCCTAAGCGGAACCTCTAATCCGAGGGCTCAACCCCCGGCCGGGTTCCGAACTGGGCGC
+
GGGGGGGGGGGGGGGGGGGGGGGGGGGGGGGGGGGGGGGGGGGGGGGGGGGGGGGGGGGGGGGGGGGGGGGGGGGGGEFGFGGGGGGGGGGGGGGGGGGGGGG9FFFGGGGGGGFGCGFG**@*8@FF,87,,3?CFFGGGGGFEF=FFGGGGGGGGGGGGGGGGGGGF8CGEGGGGGGGGFGGGGGGGGGGGGGGGGGGGGGGGGGGGFGFGGGGGGGGGGDGGGCGGGGGGGGGGFGGGGGEGCEGGGGGGGGGGGGECEGGF7EFCDGGGGGGGDEG:FF:DDGFGFFGG)
@M03364:396:000000000-C9LGT:1:1101:21680:8762 1:N:0:10
ACTCCACGGGAGGCAGCAGTGGGGGATATTGCACAATGGAGGAAACTCTGATGCAGCAACGCCGCGTGAAGGAGGAAGGCCTTCGGGTCGTAAACTTCTGTCCTCAGGGAAGAAACAAATGCCGGTACCTGAGGAGGAAGCCCCGGCTAACTACGTGCCAGCAGCCGCGGTAACACGTAGGGGGCGAGCGTTATCCGGAATTACTGGGCGTAAAGAGTGCGTAGGTGGCTGAGCAAGCGCGGGGTTTAATTTCACGGCCCAACCGTGAACCGCCCTGCGAACTATTCAGCTTGG
+
GGGGGGGGGGGGGGGGGGGFGGGGGGGGGGGGGGGGGGGFGGGGGGGGGGGGGGGFFGGGGGGGGGGGGGGGGGGGGGGGGGGGGGGGGGGGGGGGGGGGGGGGGGFFGGGGGGGGGGGGG-B8@@FG<CC,:DFGFGGGGGGGGGGGGGGGFGGGGGGGGGGGGGGGE4=CGGGGGGGGGGGGGGGGGGGGGGGGGGGGGGGGGGGGGG>EGGGCFGGFECEGGGGGGFGGGGGGGGGGGGGGEEDGDFGGGGGGGGGGGGGGGDGGGGGGGGGGFGGDFDFFGCDFDB97D*
@M03364:396:000000000-C9LGT:1:1101:26290:8775 1:N:0:10
ACTCCTACGGGAGGCAGCAGTGGGGAATCTTGCACAATGGGCGGAAGCCTGATGCAGCGACGCCGCGTGCGGGACGAAGGCCTTCGGGCTGTAAACCGCTTTCAGCAGGGACGAGGCGAACGTGACGGTCCCTGCAGAAGAAGCACCGGCTACATACGTGCCAGCAGCCGCGGTAATACGTATGGTGCAAGCGTTATCCGGATTTACTGGGTGTAAAGGGGGCGCAGGTGGCGAGGCAAGTCAGAAGTGAAAGCCCGGGGCTCAACCCCGGGACTGCTTTTGAAACTGTCTGGC
+
GGGGGGGGGGGGGGGGGGGGGGGGGGGGGGGGGGGGGGGGGGGGGGGGGGGGGGGGGGGGGGGGGGGGGGGGGGGGGGGGGGGGGGGGGGGGGGGGGGGGGGGCGGGGGGGGGGGGEGG***8*8>FE+1CC3,=,?;,@E,?FGGGGGGCF,?CCFGGGGG?FGGGGGEEEGGGDGGGGF?GGGGGGGGGGGGGGGGGGGGGGGGGGGFG;EEGGGGGGGGDGGEGGFFGGGGGGGGGGGGGGGGGGGGGGGGGGGGGGGECEGGGGGGGGGGGGGDEFFFGGGGDBCFFGF7
@M03364:396:000000000-C9LGT:1:1101:11604:8777 1:N:0:10
ACTCCTACGGGAGGCAGCAGTGGGGAATCTTGCACAATGGGCGGAAGCCTGATGCAGCGACGCCGCGTGCGGGACGAAGGCCTTCGGGCTGTAAACCGCTTTCAGCAGGGACGAGGCGACAGTGGCGGTGCCTGCAGAAGAAGCCCCGGCTAACTACGTGCCAGCAGCCGCGGTAATACGTAGGGGGCAAGCGTTATCCGGATTCATTGGGCGTAAAGCGCGCGTAGGCGGCCAGCCTGGTCGGGAGTCAAATCCGGGGGCTCAACCCCCGTCCGCTCCCGATACCGGCCGGCT
+
GGGGGGGGGGCEFEGGGGGGGGGGGGGGGGGGFGGFGGGGFGG7FFGDGGGGGEEGGGGGGG+@FGGGGGEEGEEDFEGGGGGFCGGEEGGGGFGGGGGGGGGC=<FFGGGGG7FFB@F@**8,,8>C<1=<>,<C?FF:FBFGD:FCFFEG:FFFCEGGFFF8C6@F5/::CGGEGGGGGF5CCEGGGGGFGEGEGGGGDGGGC7CFFGGCDEGGFGFGCGD8CEE8?EEEGGF*;CE58:::E5:78EC?GGC:3*7CCE5<FFF357CDG5C7DD:DD5C)/77>938CD)
@M03364:396:000000000-C9LGT:1:1101:8814:8781 1:N:0:10
ACTCCTACGGGAGGCAGCAGTGGGGAATCTTGCACAATGGGCGGAAGCCTGATGCAGCGACGCCGCGTGCGGGACGAAGGCCTTCGGGCTGTAAACCGCTTTCAGCAGGGACGAGGCGAAAGTGACGGTACCTGCAGAAGAAGCCCCGGCTAACTACGTGCCAGCAGCCGCGGTAATACGTAGGGGGCAAGCGTTATCCGGATTCATTGGGCGTAAAGCGCGCGTAGGCGGCCAGCCTGGTCGGGAGTCAAATCCGGGGGCTCAACCCCCGGCCGCTCCCGATACCGGCCGGCT
+
GGGGGGGGGGGGGGGGGGGGGGGGGGGGGGGGGGGGGGGGGGGGGGGGGGGGGGGGGGGGGGGGGGGGGGGGGGGGGGGGGGGGGGGGGGGGGGGGGGGGGGGGDGGCGGGGGGGGGGG@<*D;,8FE=8=FGFG:@FFGGFGFCFGFDG>F8FFGGGGGGGGGGGGGG:EEGGGDGGGGFFGGGGGGE>FGEGGGGGGGGGCCEG?FGGFGGGDGGGGGGGEGCEGGGGGGGGGGGGGGGGGGGGGEGG?FGCFEGGGG5*5CFDCDGDG)57EGDGGG<5:9DFGFGE>GD)
@M03364:396:000000000-C9LGT:1:1101:20198:8791 1:N:0:10
ACTCCTACGGGAGGCAGCAGTGGGGAATATTGCACAATGGGCGCAAGCCTGATGCAGCGACGCCGCGTGCGGGATGGAGGCCTTCGGGTTGTAAACCGCTTTTGTTTGGGAGCAAGACCTTCGGAGTGGATGTCCCTTTCGAATACGCACCGGCTAACTACGTGCCAGCAGCCGCGGTAATACGTAGGTGGCAAGCGTTGTCCGGATTTATTGGGCGTAAAGCGAGCGCAGGCGGTTCGTCGCGTCCGGTGTGAAAGTCCATCGCCTAACGGTGGATCTGCGCCGGGTACGGGG
+
GGGGGGGGGGGGGGGGGGGGGGGGGGGGGGGGGGGGGGGGGGGFGGGGGGGGGGGGGGGGGGGGGGGGGDGEGGGGFGGGFFGGGGGGGGGGGGGGGDGGGGGGGEFGGGGEGGFG,B>F9->++5@F::8,8,:3@F@F78,73,@>FGGGGGDEGFGGGG:BECFFG84<FEG@FEC7CFDF:<<:2:A@C9EFECE8A?FEE88C6EDGFFGGGCC5FFGGGG>EECEGCEECEEEC?55:8CECC*:7EA+?FCCC:@>CG5=9FCEG9=C9*99CFFGC)7D5CFFGG)
@M03364:396:000000000-C9LGT:1:1101:20165:8808 1:N:0:10
ACTCCTACGGGAGGCAGCAGTGGGGAATCTTGCGCAATGGGGGCAACCCTGACGCAGCGACGCCGCGTGCGGGACGAAGGCCTTCGGGCTGTAAACCGCTTTCAGCAGGGACGAGGCGAAAGTGACGGGACCTGCAGAAGAAGCCCCGGCTAGCTACGTGCCAGCAGCCTCGGTAATACGTAGGGGGCAAGCGTTATCCGGATTCATTGGGCGTAAAGCGCGCGTAGGCGGCCAGCCTGGTCGGGAGTCAAATCCGGGGGCTCAACCCCCGTCCGCTCCCGATACCGGCCGGCT
+
GGGGGGGGGGGGGGGGGGGGGGGGGGGGGGGGGGGGGGGGGGGGGGGGGGGGGGGGGGGGGGGGGGGGGGGGGGGGGGGGGGGGGGGGGGGGGGGEGEGGGGGGGGGGGGGGGGE:<*FC@F>,@FFE*<C+38335>CAF,?FFCEECGCG*?,?FE8EFFFFC@FGF,8CEEFGGGC;<@FGGEE5*AFGGGEEGGCED>C5+:AFGCFGGEGGGF?C?EC?:CCEFEGGGGGFGGFFC+CE?EEGGG7CFFGEGGEGG*9??F:CG<C*>>EGGDG5)0:DDGGFG@>D<)
@M03364:396:000000000-C9LGT:1:1101:6052:8810 1:N:0:10
ACTCCTACGGGAGGCAGCAGTAGGGAATCTTCCACAATGGACGCAAGTCTGATGGAGCAACGCCGCGTGAGTGAAGAAGGTTTTCGGATCGTAAAGCTCTGTTGTTGGTGAAGAAGGATAGAGGTAGTAACTGGTCTTTATTTGACGGTAATCAACCAGAAAGTCACGGCTAACTACGTGCCAGCAGCCGCGGTAATACGTAGGTGGCAAGCGTTGTCCGGATTTATTGGGCGTAAAGCGAGCGCAGGCGGCCCGTTAGGTCGGAGGTAAAAGCCCGGGGCTCAACCCCGGCGG
+
GGGGGGGGGGGGGGGGGGGGGGGGGGGGGGGGGGGGGGGGGGGGGGGGGGGGGGGGGGGGGGGGGGGFFGGGGGGGGGGGEGGGGGGGGGGGGGGGGGGGGEFGGGGGGGGGGGGGFE<FG-CB,CFG859CAFGGGGGGGGGGGGGGGGGGGGGGGGGGGGGGGGGGGGGGGGGGGGGGGGGGGGGGGGGGGGGGGGGGGGGGGGGGGGGGGGGGGGGGGECEAFGGGGGGGGGGGGGGGGGGEGGGGGGGDGGEGGGGFFDGEDECFFFGGFGGGGGGDBFGFFGFGDBGG)
@M03364:396:000000000-C9LGT:1:1101:12699:8817 1:N:0:10
ACTCCTACGGGAGGCAGCAGTAGGGAATTTTCGGCAATGGGGGGAACCCTGACCGAGCAACGCCGCGTGAGTGAAGAAGGTTTTCGGATTGTAAAGCTCTGTTGCAAGGGAAGAACGGCACATAGAGGAAATGTGAGTGACGGTACCTTGCGAGGAAGCCACGGCTAACTACGTGCCAGCAGCCGCGGTAATACGTAGGGTGCGAGCGTTATCCGGATTTATTGGGCGTAAAGGGCTCGTAGGCGGTTCGTCGCGTCCGGTGTGAAAGTCCATCGCCTAACGGTGGATCTGCGC
+
GGGGGGGGGGGGGGGGGGGGGGGGGGGGGGGGGGGGGGGGGGGGGGGGGGGGGGGGGGGGGGGGGGGGGFGGGGGGGGGGFGGGGGGGGGGGGGGGGGGGGGGGGGGGGGGGGGDGEGGGC8F<<FFF8,?:FCF2?FFCGGGGGGGFGGGGFGGGGGGGGGGGGGGGGGGGGGGGGGGGGGGGGGGGGEGGFGGGGGGGGGGG5CEGGGDGGGGGGGDGGGGGGGCEEGGEGGGGGGGEGGGGGGEGGGGGGGGGGG=E*?<EFGGGGGGGGGGGG3=FFFD5CDCFGFFC35
@M03364:396:000000000-C9LGT:1:1101:16582:8820 1:N:0:10
ACTCCTACGGGAGGCAGCAGTGGGGAATCTTGCACAATGGACGCAAGTCTGATGGAGCAACGCCGCGTGAGTGAAGAAGGTTTTCGGATCGTAAAGCTCTGTTGTTGGTGAAGAAGGATAGTGGCAGCAACTGGCCATTATTTGACGGTAATCAACCAGAAAGTCACGGCTAACTACGTGCCAGCAGCCGCGGTAATACGTAGGTGGCAAGCGTTGTCCGGATTTATTGGGCGTAAAGCGAGCGCAGGCGGAAAGATAAGTCTGAAGTGAAAGCCCCCGGCTTAACCGGGGAAC
+
GGGGGGGGGGGGGGGGGGGGGGGGGGGGGGGGGGGGGGGGGGGGGGGGGGGGGGGGGGGGGGGGGGGGGGGGGGGGGGGGGGGGGGGGGGGGGGGGGGGGGGGGGGGGGGGGGGGGGFFFGGG8:FGG,:ABDFGGGGGGGGGGGGGGGGGGGGGGGGGGGGGGGGGGGDEGGGGGGGGGGGGGGGGGGGGGGGGGGGGGGGGGGGGGFGGGGGGGEGGGGGFEGGGGGGFGGGGGGGGGGGGGGGGGGGGGEGGFGFFFGGGGCCGGGGGGGGGGGGGGFFCGGGGFGFFGGG
@M03364:396:000000000-C9LGT:1:1101:20364:8822 1:N:0:10
ACTCCTACGGGAGGCAGCAGTGGGGAATATTGCACAATGGGCGCAAGCCTGATGCAGCGACGCCGCGTGCGGGATGGAGGCCTTCGGGTTGTAAACCGCTTTTGTTTGGGAGCAAGCCCTTCGGAGTGAGTGTACCTTTCGAATAAGCACCGGCTAACTACGTGCCAGCAGCCGCGGTAATACGTAGGGTGCGAGCGTTATCCGGATTTATTGGGCGTAAAGGGCTCGTAGGCGGTTCGTCGCGTCCGGTGTGAAAGTCCATCGCCTAACGGTGGATCTGCGCCGGGTACGGGC
+
GGGGGGGGGGGGGGGGGGGGGGGGGGGGGGGGGGGGGGGGGGGGGGGGGGGGGGGGGGGGGGGGGGGGGGGGGGGGFGGGGGGGGGGGGGGGGGGGGGGGGGGGGGGGGGGGGGGGGGG?GGF78@FF8,@,8,@CCGGGG78@D,FGGGGGGGGGGGGGGGGGGGGGG,CGGGGGGGGGGGGGFGGGGFGGGGGGGGGGGGGGGEG>FFGGGGGGGGE>CGGGEFGGGGGGGGGEEEGGEGGGEEGGD:EGGGGGGGGGGGDEGGGGGGGGCFE3=CEDFEEG3DGEDFEGD)
@M03364:396:000000000-C9LGT:1:1101:11638:8827 1:N:0:10
ACTCCTACGGGAGGCAGCAGTGGGGAATATTGCACAATGGGCGCAAGCCTGATGCAGCGACGCCGCGTGCGGGATGGAGGCCTTCGGGTTGTAAACCGCTTTTGTTTGGGAGCAAGCCCTTCGGGGTGGGTGTACCTTTCGAATAAGCACCGGCTAACTACGTGCCAGCCGCCGCGGTAATACGTAGGGTGCGAGCGTTATCCGGATTTATTGGGCGTAAAGGGCTCGTAGGCGGTTCGTCGCGTCCGGTGTGAAAGTCCATCGCCTAACGGTGGATCTGCGCCGGGTACGGGC
+
GGGGGGGGGGGGGGGGGGGGGGGGGGGGGGGGGGGGGGGGGGGGGGGGGGGGGGGGGGGGGGGGGGGGGGGGGGGGGGGGGGGGGGGGGGGGGGGGGGGGGGGGGGGGGGGGGGGGGGGGGFB++8CF355+5,8<@FGGGEC?D7FFGGGGGGGGGGGGGGGGGGGGG7CGGGGGGGGGGGGGFGGGGEGGGEGGGGGGGGGGGGCEFFGFGFGGGGGE5EGGGGGEGGGGGGGCEGGGGGGGGGGGEGGGGC<EGGGGGGGGGGGGGGGGGGGFFGGGFDGDGGGFDFFGG5
@M03364:396:000000000-C9LGT:1:1101:10124:8829 1:N:0:10
ACTCCTACGGGAGGCAGCAGTAGGGAATCTTCCACAATGGACGCAAGTCTGATGGAGCAACGCCGCGTGAGTGAAGAAGGTTTTCGGATCGTAAAGCTCTGTTGTTGGTGAAGAAGGATAGGGGTAGTACCTAGCCTTTATTTGACGGTAATCAACCAGAAAGTCACGGCTAACTACGTGCCAGCAGCCGCGGTAATACGTAGGTGGCAAGCGTTGTCCGGATTTATTGGGCGTAAAGCGAGCGCAGGCGGAAAAATAAGTCTAATGTGAAAGCCCTCGGCTTAACCGAGGAAC
+
GGGGGGGGGGGGGGGGGGGGGGGGGGGGGGGFGGGGGGGGGGGGGGGFGGGGGGGGGGGGGGGGGGGGGGGGGGGGGGGGGGGGGGGGGGGGGGGGGGGFGGGGGGGGGGGGGFFG<<FDF9B74?FE<,9<,,3DCAFGGGAFGGGFFFGFFGGGGGGGGGGGGGGGGGGGGGGGGGGGDGGGGGGGGGGGGGGGGGGGGGGGFGGGGGDGGGGGCEFEGGGGFGGGGGGGG/CGGGGGGGGGDGECEGC=*>FCFGGG<FFFGGGGGGGGGFGGGFGD@FGGGGGFGFFGG7
@M03364:396:000000000-C9LGT:1:1101:19283:8850 1:N:0:10
ACTCCTACGGGAGGCAGCAGTGAGGAATATTGGTCAATGGGCGGGAGCCTGAACCAGCCAAGTCGCGTGAGGGATGACGGCCCTACGGGTTGTAAACCTCTTTTACAAGGGAATAAAGGACTTTACGAGTACCGTGTTGCATGTACCTTATGAATAAGCATCGGCTAACTCCGTGCCAGCAGCCGCGGTAATACGGAGGATGCGAGCGTTATCCGGATTCATTGGGTTTAAAGGGTGCGTAGGTGGCTTGTTAAGTCAGCGGTGAAAGTCATTGGCTCAACCAATGAATTGCCG
+
GGGGGGGGGGGGGGGGGGGGGGGGGGGGGGGGGGGGGGGGGGGGGGGGGGGGGGGGGGGGGGGGGGGGGGGGGGGGGGGGGGGGGFFEGGGDGGGGGGGGGGGGFGGBFGGGGGGF,CF,DBC33CFB+3@,38:,@>FGGGGGFGFGGGGGGGGGGGGGGGGGGGGAGGGGGGGGGGGGGGGGGGGGGGGGGFGGGGGGGGGGGGGGGGEGGCEGGCEGGGCGGGEC5FGGGGGGGGG=EGECFGGG=EGGFGGGGGGGGGGGGGGDDDGCFGFF4>?C:FGFGGGF:B=CFC
@M03364:396:000000000-C9LGT:1:1101:19458:8896 1:N:0:10
ACTCCTACGGGAGGCAGCAGTGGGGAATATTGCACAATGGGCGCAAGCCTGATGCAGCGACGCCGCGTGCGGGATGGAGGCCTTCGGGTTGTAAACCGCTTTTGTTTGGGAGCAAGCCCTACGGGGTGAGTGTACCTTTCGAATAAGCACCGGCTAACTACGTGCCAGCAGCCGCGGTAATACGTAGGGTGCGAGCGTTATCCGGATTTATTGGGCGTAAAGGGCTCGTAGGCGGTTCGTCGCGTCCGGTGTGAAAGTCCATCGCCTAACGGTGGATCTGCGCCGGGTACGGGG
+
GGGGGGGGGGGGGGGGGGGGGGGGGGGGGGGGGGGGGGGGGGGGGGGGGGGGGGGGGGGGGGGGGGGGGGGGGGGGGGGGGGGGGGGGGGGGGGGGGGGGGGGGGGGGGGGGGGGGGGGG<DF@7CFG+,78<,@DDFGGG:FBC9FFGGGGGGGGGGGGGGGGGGGGGAFFGGGGGGGGGGGGGGGGGGGGGGGGGGGGGGGGGCGGGGGGGGGGGGGGGGGGGGGGGGGGGGGGGGGGEGGGGGGGE1::=CEFGFFFFCGGGGGGGGGG3CECCFDFFFGGGGD>CF>DG)
@M03364:396:000000000-C9LGT:1:1101:5411:8897 1:N:0:10
ACTCCTACGGGAGGCAGCAGTGGGGAATCTTGCACAATGGGCGGAAGCCTGATGCAGCGACGCCGCGTGCGGGACGAAGGCCTTCGGGCTGTAAACCGCTTTCAGCAGGGACGAGGCGAAAGTGACGGTCCCTGCAGAAGAAGCCCCGGCTAACTACGTGCCAGCAGCCGCGGTAATACGTAGGGGGCAAGCGTTATCCGGATTCATTGGGCGTAAAGCGCGCGTAGGCGGCCAGCCTGGTCGGGAGTCAAATCCGGGGGCTCAACCCCCGTCCGCTCCCGATACCGGCCGGCT
+
GGGGGGGGGGGGGGGGGGGGGGGGGGGGGGGGGGGGGGGGGGGGGGGGGGGGGGGGGGGGGGGGGGGGGGGGGGGGGGGGGGGGGGGGGGGGGGGGGGGGGGGGGGGGGGGGGGGGCGG<:5??@?FG8*4@@CF:CFGGGGGGFGGGGGGGFGGGGGGGGGGGGGGGG8EGGGGDEGGGFGGGGGGGGGGGGGGGGGGGGGCEGGGGGGGGGGGGGGGGGGGGEGGGGGGDGGGFGGGGFGGGGGGGGGGGGGGGGGGGGGCFGGGGGGGDGGGGCCEFFFGGGGGFGFFGG)
@M03364:396:000000000-C9LGT:1:1101:20148:8898 1:N:0:10
ACTCCTACGGGAGGCAGCAGTGGGGGATATTGCACAATGGAGGAAACTCTGATGCAGCAACGCCGCGTGAAGGAGGAAGGCCTTCGGGTCGTAAACTTCTGTCCTCAGGGAAGAAAAAAATGACGGTACCTGAGGAGGAAGCCCCGGCTAACTACGTGCCAGCAGCCGCGGTAACACGTAGGGGGCGAGCGTTATCCGGAATTACTGGGCGTAAAGAGTGCGTAGGTGGCTGAGCAGCGCGGGGTTTAATTTCACGGCCCAACCGTGAACCGCCCTGCGAACTGTTCAGCTTGG
+
GGGGGGGGGGGGGGGGGGGGGGGGGGGGGGGGGGGGGGGGGGGGGGGGGGGGGGGGGGGGGGGGGGGGGGGGGGGGGGGGGGGGGGGGGGGGGGGGGGGGGGGGGGGGGGGGFFED@EFFGECF8@FGF=C>FFCFCFGFAFGGE7CFFG:FFGGGGGGGFFFFGGGGGCGGGGGFGGGGFGGGGGGGGDEGG>FFGGGGGGGFGGGGGCC18CGFCGFGGGGGGGGGGGGGGGGGGGGGGGGGGCCGCFDGFGGGGGGEGCD=CDFGFGGG:=55CFGGBB5DG7**:66CDC
@M03364:396:000000000-C9LGT:1:1101:5572:8900 1:N:0:10
ACTCCTACGGGAGGCAGCAGTGGGGAATATTGCACAATGGGCGCAAGCCTGATGCAGCGACGCCGCGTGCGGGATGGAGGCCTTCGGGTTGTAAACCGCTTTTGTTTAGGAGCAGGCCCTTCGCGGTGCCTGAACCTTTCGATTCAGCACCGGCTAACGACGTGCCAGCCGCCGCGGTAATACGTAGGGTGCAAGCGTTATCCGGATTTATTGGGCGTAAAGGGCTCGTAGGCGGTTCGCCGCGTCGGGTGTGAAAGTCCATCGCTTTACGGTGGATCTGCGCCGGGTACGGGC
+
EFGGGGGGGGGGGGGGGGGGGGGGG@FGGGGGGEGGFGGGGCG>GE+CFGGG9FFGGGCFGGGGGGGGGCCGGCFFD,B:B=FGGFG7E:CFGFGGFEGGGGGGD,,,CFGDC<,:6:CFFF>++8@@+37,,8,+6>,=F*,,,,@>,5>***=73C**==1<*=,?E*::FFE*8//:0C?C<+2/C;C8FCGFE//AG+0CC;**2<+<:@85?C//:@78**/::;C;+?58*2/**2*CC=/=C/?:*<2+:AC999*:E<**2:ED5C7**2<C47*9CD:7))75C)
@M03364:396:000000000-C9LGT:1:1101:16380:8911 1:N:0:10
ACTCCTACGGGAGGCAGCAGTGGGGGATATTGCACAATGGAGGAAACTCTGATGCAGCAACGCCGCGTGAAGGAGGAAGGCCTTCGGGTCGTAAACTTCTGTCCTCAGGGAAGAAACAAATGACGGTACTTGAGGAGGAAGCCCCGGCTAACTACGTGCCAGCAGCCGCGGTAACACGTAGGGGGCGAGCGTTATCCGGAATTACTGGGCGTAAAGAGTGCGTAGGTGGCTGAGCAAGCGCGGGGTTTAATTTCACGGCCCAACCGTGAACCGCCCTGCGAACTATTCAGCTTG
+
GGGGGGGGGGGGGGGGGGGGGGGGGGGGGGGGGGGGGGGGGGGGGGGGGGGGGGGGGGGGGGGGGGGGGGGGGGGGGGGGGGGGGGGGGEGGGGGGGGGGGGGFGGGGGGGGGFGGGGG8EAEB+@FGB,5,,8D,@FG8DGFGGGGGGGGGGGGGGGFGGGGGGGGGG>EGGE@CFFGGGGGGGGGGGGGGGEFGGGGGGGGGGGGGGGGGG>FFEGGGGGGGGGGGGGGGGGGGGGGGGGGGG=E5EFGGGGGGGGGG>CFGGGGGC5CFGGGGGCCD3BGCF:F=FFFG7C
@M03364:396:000000000-C9LGT:1:1101:26198:8927 1:N:0:10
ACTCCTACGGGAGGCAGCAGTAGGGAATCTTCCACAATGGACGCAAGTCTGATGGAGCAACGCCGCGTGAGTGAAGAAGGTTTTCGGATCGTAAAGCTCTGTTGTTGGTGAAGAAGGATAGAGGTAGTCCCTGGCCTTTATTTGACGGTAATCAACCAGAAAGTCACGGCTAACTACGTGCCAGCAGCCGCGGTAATACGTAGGTGGCAAGCGTTGTCCGGATTTATTGGGCGTAAAGCGAGCGCAGGCGGAAAAATAAGTCTAATGTGAAAGCCCTCGGCTTAACCGAGGAAC
+
GGGGGGGGGGGGGGGGGGGGGGGGGGGGGGGGGGGGGGGGGGGGGGGGGGGGGGGGGGGGGGGGGGGGGGGGGGGGGGGGGGGGGGGGGGGGGGGGGGGFGGGGGFGEFFGEFFBEFFFCFBC45:EF,8?B<BDDFGG,?FFFF?>FFG@FFGGGGGGGGGGGGCFGG7EGGGGGGGGGGGGGGGGGGGGGGCFGGGGGGGGGGGGGGGGGGFGGGGGGGGEGGGGGGGGGGGGGFGGGGGEGGGGGGGGEEE>FFGFGFGGGGGGGGGGGGGGGGGGGFFEGGGGFGFFG45
@M03364:396:000000000-C9LGT:1:1101:24123:8946 1:N:0:10
ACTCCTACGGGAGGCAGCAGTGGGGAATCTTGCACAATGGGCGGAAGCCTGATGCAGCGACGCCGCGTGCGGGACGAAGGCCTTCGGGCTGTAAACCGCTTTCAGCAGGGACGAGGCGAAAGTGACGGTACCTGCAGAAGAAGCCCCGGCTAACTACGTGCCAGCAGCCGCGGTAATACGTAGGGTGCGAGCGTTATCCGGATTTATTGGGCGTAAAGGGCTCGTAGGCGGTTCGTCGCGTCCGGTGTGAAAGTCCATCGCCTAACGGTGGATCTGCGCCGGGTACGGGCGGGC
+
GGGGGGGGGGGGGGGGGGGGGGGGGGGGGGGGGGGGGGGGGGGGGGGGGGGGGGGGGGGGGGGGGGGGGGGGGGGGGGGGGGGFGGGGGGGGGGGGGGGGGGGGGGGGGGGGGGFGGGGG7*@3,8FF8*6?FBF@FFFGFGGGFGGGGGGGEGGGGGGGGGGDGGGGGEEGEEGGGGGGGGGGGGGGGEGGGGGGGGGGGGGEFGGGGGGGGGGGGGFGDGGGGGCEGGGGGGGGGGGGGGGGGGGGGGGGGFFGGGFEEGDGGGDGDFGF4CFF=<EG:@GGGGGFGFFGG)
@M03364:396:000000000-C9LGT:1:1101:10893:8951 1:N:0:10
ACTCCTACGGGAGGCAGCAGTGGGGAATCTTGCACAATGGGCGGAAGCCTGATGCAGCGACGCCGCGTGCGGGACGAAGGCCTTCGGGCTGTAAACCGCTTTCAGCAGGGACGAGGCGAAAGTGACGGTCCCTGCAGAAGAAGCCCCGGCTAACTACGTGCCAGCAGCCGCGGTAATACGTAGGGGGCAAGCGTTATCCGGATTCATTGGGCGTAAAGCGCGCGTAGGCGGCCAGCCTGGTCGGGAGTCAAATCCGGGGGCTCAACCCCCGTCCGCTCCCGATACCGGCCGGCT
+
GGGGGGGGGGGGGGGGGGGGGGGGGGGGGGGGGGGGGGGGGGGGGGGGGGGGGGGGGGGGGGGGGGGGGGGGGGGGGGGGGGGGGGGGGGGGGGGGGGGGGGGGGGGGGGGGGFCFFGG::<D><@FG<8<FFCGCCFGGGFGGGGGGGGGGFFGGGGGGGGGGGFGGG:EGGGGGGGGGGGGGGGGGECFGGGGGGGGGGGGGGGGGGGGGGGGGGGGGGGGEEEGGGGGGGGGGGGGGGGGGGGGGGGGGGGGGGGGGEGGCFGFDDGGGGGGGGGGGFEGGGGGFGFFGG3
@M03364:396:000000000-C9LGT:1:1101:17748:8965 1:N:0:10
ACTCCTACGGGAGGCAGCAGTAGGGAATCTTCCACAATGGACGCAAGTCTGATGGAGCAACGCCGCGTGAGTGAAGAAGGTTTTCGGATCGTAAAGCTCTGTTGTTGGTGAAGAAGGATAGAGGTAGTAACTGGTCTTTATTTGACGGTAATCAACCAGAAAGTCACGGCTAACTACGTGCCAGCAGCCGCGGTAATACGTAGGTGGCAAGCGTTGTCCGGATTTATTGGGCGTAAAGCGAGCGAAGGCGGAATGATAAGTCTGGTGTGAAAGCCCGCGGCTTAACCGAGGAAC
+
EFEFDFGFCGGEFCGBEEGGCAEFEGEEFEGFFF<CFFFGCGGG@FGFGGDEFGGGGG<<FGG>CGEFC:C??6FDE,CEFECDFFE:FGGF<EDAFAE,C5<E=?FC:DFDF<4?F8?56-C8F5E?5,C5F<?,8<D,55CDAFGCC>F<3FGFEGFAB<FDFCFCC:B<B<>FCFFGGFCFGGECFEBCCGE:FCCC<FFC7C:FFFBCE1FE82CEE*FGE9FFFFF8ECEC;EFCGDGG*/17*CCC85<CDFFF9C:<*:C77*3:DGF9)):/75E7FC>@C>@CCC
@M03364:396:000000000-C9LGT:1:1101:24771:8976 1:N:0:10
ACTCCTACGGGAGGCAGCAGTGGGGAATATTGCACAATGGGCGCAAGCCTGATGCAGCGACGCCGCGTGCGGGATGGAGGCCTTCGGGTTGTAAACCGCTTTTGTTCAAGGGCAAGACACGTTTTCGGTCGTGATGAGTGGCTTGTTCGAATAAGCACCGGCTAACTACGTGCCAGCAGCCGCGGTAATACGTAGGGTGCAAGCGTTATCCGGATTTATTGGGCGTAAAGGGCTCGTAGGCGGTTCGGCGCGTCCGGTGTGAAAGTCAATCGCTTAACGGTGGATCCGCGCCGG
+
GGGGGGGGGGGGGGGGGGGGGGGGGGGGGGGGGGGGGGGGGGGGGGGGGGGGGGGGGGGGGGGGGGGGGDGEGGGG7?FGGGGGGGGGGGGGGGGFGGGGGGG9F=D<BFCFEF=:,3BFC-,BCFFG+388@3@9BGEG:*,6<D<?FF<D*?DF:<><:7:*3CC9<*4+*CFFFBFFGGGG74<*:+<8A,;EG8;EGGGFG>>5C<FCG>*/+2:ECGGGG>*;CCC5:;FE=8CG?ED5?CG*1:8E:E*:51:::+*<0:C*:D?**:FC7*:D7FGCDFC>FE)))9
@M03364:396:000000000-C9LGT:1:1101:19958:8978 1:N:0:10
ACTCCTACGGGAGGCAGCAGTAGGGAATCTTCCACAATGGACGCAAGTCTGATGGAGCAACGCCGCGTGAGTGAAGAAGGTTTTCGGATCGTAAAGCTCTGTTGTTGGTGAAGAAGGATAGAGGTAGTATCTGGTCTTTATTTGACGGTAATCAACCAGAAAGTCACGGCTAACTACGTGCCAGCAGCCGCGGTAATACGTAGGGGGCAAGCGTTATCCGGATTTACTGGGTGTAAAGGGAGCGTAGACGGCGGTGCAAGTCTGAAGTGAAAGGCGGGGGCTCAACTCCCGGAT
+
GGGGGGGGGGGGGGGGGGGGGGGGGGGFGGGGGGGGGGGGGGGGGGGGGGFGGGGGGGGGGGGGGGGGGGGGGGGGGGGGGGGGGGGFGGGGDGGFFFGGGCDFGGFFGGGGGDGFFEFFC-C,B=FE,5CC<AFGFFG9FGGGCFGGGGGGFGGGGGGGGGGGFFGGGCEGGGGGGGGGGGGGGGGGFGGGGFGE@FGGGGGGGGGEGGGGGGGGGGGGGEGDGGGGGGGCEGGGGGGGGG5EGEEEEEGEEGGGGGCC<EFF<FG:CFFCFG=CGGGGEDGGGGGF4>DDDD
@M03364:396:000000000-C9LGT:1:1101:20920:8978 1:N:0:10
ACTCCTACGGGAGGCAGCAGTGGGGAATATTGCACAATGGGGGGAACCCTGATGCAGCGACGCCGCGTGCGGGATGGAGGCCTTCGGGTCGTGAACCGCTTTTGATTGGGAGCAAGCGTGGGTGAGTGTCCCTTGCGAATACGCAGCGGCTAACTACGTGCCAGCAGCCGCGGTAATACGTAGGGTGACAGCGTTGTCCGGAATCTTTGGGCGTAAAGGGCTCGTAGTCGGTTCGTAGCGTACGGTGTGATAGTTCATCGCTTAACGGTGGGTCTGCGCCGGGCACGGGCGGGC
+
EFGFGDGGGDGCGEGGCC<FGG@EB@F@C@CFEEFGDAFGF,:F:C<AFFGFGGAFFEGGBCB>CCEFGCBCEGCF:>D@GGDC:@CCFGGFCGC,=:<<=C33=<<,:CCFC:FC+8****41**??,8,2<,,0*/1**,*2/**2/8C532+<,:,2*8A:18888*:>>/C8:0,13AE>;*2*0+2*:8;5:2A>*::*0+0<::;*:?8**0+/****:?*231**/**1*;@EG5*:E*;11C09+++3CGC7C8//A*A/*/*9C?:>F3E*7)*))/*)/)77))
@M03364:396:000000000-C9LGT:1:1101:21359:8989 1:N:0:10
ACTCCTACGGGAGGCAGCAGTAGGGAATTTTCGGCAATGGGCGCAAGCCTGACCGAGCAACGCCGCGTGAGTGATGAAGTTTTTCGGAATGTAAAGCTCTGTTGCGCGGGACGAATGGAGAGGGAGGACCCTCTTGTGACGGTACCGCGCGAGGAAGCCACGGCTAACTACGTGCCAGCAGCCGCGGTAATACGTAGGTGGCGAGCGTTATCCGGAATTATTGGGCGTAAAGCGCGCGTAGGCGGCCTGCTAGGTCGGAACTCAAATCCGGGGGCTCAACCCCCGCCCGGTTCC
+
GGGGGGGGGGGGGGGGGGGGGGGGGGGGGGGGGGGGGGGGGGGGGGGGGGGGGGGGGGGGGGGGGGGGGGGGGGGFGGGGGGGGGGGGGGGGGGGGGGGGGGGGGGGGGGGGGGGGGGGGG>@38@FGCDF>FDGFFFGGGGGGGGDGGGGGGGGGGGGGGGGGGGGGG,BFGGGGGGGGGGGGGGGG>EGGGGGGGGGGGGGEGGGEEEGGGGGGGGGGGGGFGFGGGGGGGGGGGGEGGGGGGGGGGGFGGGGDDGEGGGGGGGGGGGGGGGGDFGGGFFGGGGGFGD@DGG
@M03364:396:000000000-C9LGT:1:1101:11882:8997 1:N:0:10
ACTCCTACGGGAGGCAGCAGTGGGGAATATTGCACAATGGGGGAAACCCTGATGCAGCAACGCCGCGTGAGTGATGACGGCCTTCGGGTTGTAAAGCTCTGTCTTCAGGGACGATAATGACGGTACCTGAGGAGGAAGCCACGGCTAACTACGTGCCAGCAGCCGCGGTAATACGTAGGTGGCAAGCGTTGTCCGGATTTATTGGGCGTAAAGCGAGCGCAGGCGGAAAAATAAGTCTAATGTGAAAGCCCTCGGCTTAACCGAGGAACTGCATCGGAAACTGTTTTTCTTG
+
GGGGGGGGGGGGGGGGGGGGGGGGGGGGGGGGGGGGGGGGGGGGGGGGGGGGGGGGGGGGGGGGGGGGGGGGGGGGGGGGEGGGGGGGGGGGGGGGGGGGGGGGGGGGGGGGGGEGFGGFFFC=3BFF:B@B,BC=DFGGGGGFGGCGGGFGFGGGGGGGGGGGGGGGG1CFFGFFGGGGGGGGGGGGFGGEGGGGGEFGGGGGGGGGGGGGGGGGGGGDEGGGGG>EEGGDGGGGGGGGGGGGGCGGFGGGGGGGGGGGDGGGGGGGGGGGGGGGGDGGFFG*779>FFFG
@M03364:396:000000000-C9LGT:1:1101:26035:9026 1:N:0:10
ACTCCTACGGGAGGCAGCAGTGGGGAATATTGCACAATGGGCGCAAGCCTGATGCAGCGACGCCGCGTGCGGGATGGAGGCCTTCGGGTTGTAAACCGCTTTTGTTTGGGAGCAAGCCCTTCGTAGTGAATCTACCTTTCGAATACGCACCGGCTAACTACGTGCCAGCAGCCGCGGTAATACGTAGGGTGCGAGCGTTATCCGGATTTATTGGGCGTAAAGGGCTCGTAGGCGGTTCGTCGCGTCCGGTGTGAAAGTCCATCGCCTACCGGGGGATCTGCGCCGGGTACGGCG
+
GGGGGGGGGGGGGGGGGGGGGGGGGGGGGGGGGGGGGGGGGGGGCGGGGGGGGCGGGGGGCGGGGGGGGGGGGG@F7FFGGGGGGGGGFGGGGGGGGGGDGGGFGGG>FGG7FFG8>BBDG9B3,:>F3,8,3,3@,@,@C*,@B,@58@::*<FGGFCFFE3<CFGEF,6=F7C*<*<7FFGG<<FEEC75?:C5EE58EGGGG8C5<:C?FGC@EGGEGGGC>*;*2AFC?EGE=C5*1:EE*:*2?:CCEF+<>9<7<+0>=D*9*985):C99>9:BBCCGD55C6.>))
@M03364:396:000000000-C9LGT:1:1101:11135:9029 1:N:0:10
ACTCCTACGGGAGGCAGCAGTGGGGGATATTGCACAATGGAGGAAACTCTGATGCAGCAACGCCGCGTGAAGGAGGAAGGCCTTCGGGTCGTAAACTTCTGTCCTCAGGGAAGAAACAAATGACGGTACCTGAGGAGGAAGCCCCGGCTAACTACGTGCCAGCAGCCGCGGTAACACGTAGGGGGCGAGCGTTATCCGGATTCATTGGGCGTAAAGCGCGCGTAGGCGGCCCGTTAGGTCGGAGGTAAAAGCCCGGGGCTCAACCCCGGCGAGCCTCCGATACCGGCGGGCTCG
+
GGGGGGGGGGGGGGGGGGGGGGGGGGGGGGGGGGGGGGGGGGGGGGGGGGGGGGGGGGGGGGGGGGGGGGGGGGGGGGGGGGGGGGGGGGGGGGGGGGGGGGGGGGGGGGGGGGGGGGGDGEFGFFFGFCF,BAFCFGDFGGGGGGGGGGGGGGGGGGGGGGGGGGGGG>CGGGGGGGFFGGGGGGGGGGGGGEGGGGGGGGGGGGGGGGGGGGGGGGGGGGEGGGGEGGEGGEGGGGGGGG:EGGGGGGGGGGGGGGGDCGDGGGGGGGGDGGG<CGECBFGFDDC@GFB7FC
@M03364:396:000000000-C9LGT:1:1101:13601:9064 1:N:0:10
ACTCCTACGGGAGGCAGCAGTGGGGAATATTGCACAATGGGCGCAAGCCTGATGCAGCAACGCCGCGTGAAGGAAGAAGGTTTTCGGATCGTAAACTTCTATCAGCAGGGAAGAAAAAATGACGGTACCTGACTAAGAAGCTCCGGCTAACTACGTGCCAGCAGCCGCGGTAATACGTAGGGAGCAAGCGTTATCCGGATTTACTGGGTGTAAAGGGTGCGCAGGCGGCCAAGCAAGTCAGAAGTGAAATTCCGAGGCTCAACTTCGGAGCTGCTTTTGAAACTGCTAGGCT
+
GGGGGGGGGGGGGGGGGGGGGGGGGGGGGGGGGGGGGGGGGGGGGGGGGGGGGGGGGGGGGGGGGGGGGGGGGGGGGGGGGGGGGGGGGGGGGGGGGGGGGGGGGGGGGGGGGGFG8FGGF<F=:BFGC5C3>DF<@FFGGFGGGGGFGGGGEFGGGGGGGGGGGGGGG5BFGGGGGGGGGGGGGGGGGGGGGGGGGGGGGGGGGGGGGGGGGGGGGGGGGGGGGGGGGGGGGGGGGGGGGGCFGGGGGGGGGGEGGGGGFFGGGGGGGGDGGGGGGCGGFFGGGGGFGFFG
@M03364:396:000000000-C9LGT:1:1101:6389:9097 1:N:0:10
ACTCCTACGGGAGGCAGCAGTGGGGAATATTGCACAATGGGCGCAAGCCTGATGCAGCGACGCCGCGTGCGGGATGGAGGCCTTCGGGTTGTAAACCGCTTTTGTTTGGGAGCAAGCCCTTCGGTGTGCGTTTACCTTTCGAATAAGCACCGGCTAACTACGTGCCAGCCGCCGCGGTAATACGTAGGGTGCGAGCGTTATCCGGATTTATTGGGCGTAAAGGGCTCGTAGGCGGTTCGTCGCGTCCGGTGTGAAAGTCCATCGCCTAACGGTGGATCTGCGCCGGGTGCGGGC
+
GGGGGGGGGGGGGGGGGGGGGGGGGGGGGGGGGGGGGGGGGGGGGGGGGGGFGGGGGGGGGGGGGGGGGGEGGGGGGGGGGGGGGGGGGGGGGGGGGGGGGGGGGGF8>FGFGG8D=DFDBEGB+@FE,+@+5@FDFF9BFGCFF;,>FGFECFFEGGFCGGFGFDGGG*1CCFGGGGGGGGGGGFGEGGGGGCEEGGGGGFGEGGGGF9FGEFGGCCEEGDGEEG8ECEGGGGG8EEEG8*:CEGEGCCCEGGF9*<FFCGGGGCC<4<C59EGFDFGF4<EGGG3;)8>DG3
@M03364:396:000000000-C9LGT:1:1101:25520:9107 1:N:0:10
ACTCCTACGGGAGGCAGCAGTGGGGAATCTTGCACAATGGGCGGAAGCCTGATGCAGCGACGCCGCGTGCGGGACGAAGGCCTTCGGGCTGTAAACCGCTTTCAGCAGGGACGAGGCGAACTTTCCGGTCCCTGCAGAAGAAGCCCCGGCTAACTACGTGCCAGCAGCCGCGGTAATACGTAGGGGGCAAGCGTTATCCGGATTTACTGGGTGTAAAGGGAGCGTAGACGGCGGTGCAAGTCTGAAGTGAAAGGCGGGGGCTCAACTCCCGGATTGCTTTGGAAACTGCATGGC
+
GGGGGGGGGGGGGGGGGGGGGGGGGGGGGGGGGGGGGGGGGGGGGGGGGGGGGGGGGGGGGGGGGGGGGGGGGGGGGGGGGGGGGGGGGGGGGGGGGGGGGGG9FFGEFGGGGFCCF*<>*38<,8>F4*4<<<:3@C8FC:FFGGGGGGDG8CFCFGGGGGGGGCGGG*:EGEGGGGGGGGGGCCGGGGGGGGGGGGGGGDGGGGGGGGGCECFGGGGGGGDEGGEGGGGGGGGGGGGGGGGGGGGGGGGGGGGGGGGEGDFGGFGGGGGGGGGGG7EGFF6FFGGFGFFGGC
@M03364:396:000000000-C9LGT:1:1101:23725:9126 1:N:0:10
ACTCCTACGGGAGGCAGCAGTAGGGAATCTTCCACAATGGACGCAAGTCTGATGGAGCAACGCCGCGTGAGTGAAGAAGGTTTTCGGATCGTAAAGCTCTGTTGTTGGTGAAGAAGGATAGTGGCAGCCACTGGCCATTATTTGACGGTAATCAACCAGAAAGTCACGGCTAACTACGTGCCAGCAGCCGCGGTAATACGTAGGTGGCAAGCGTTGTCCGGATTTATTGGGCGTAAAGCGAGCGCAGGCGGAAAGATAAGTCTGAAGTGAAAGCCCCCGGCTTAACCGGGGAAC
+
GGGGGGGGGGGGGGGGGGGGGGGGGGGGGGGGGGGGGGGGGGGGGGGGGGGGGGGGGGGGGGGGGGGGGGGGGGGGGGGGGGGGGGGGGGGGGGGGGGGGGGGFGGGGGGGGGGGGGDFED@E8+BFG8,8B,>D@EDDFFFFDDF:FGGFFDGGGGGGGFGGGGGGGGCEEGGGGGGGGGGGGGGGGGGGGGGGGGFGGGGGGFGGGGGGGGGGGGGGGGGFGGGGGGGGGGGGGGGGGGGGGGGGGGGGEEGGGGGGGGGGGFGGGGGGGGGGFGGGGE>CFGGGFGFFGG5
@M03364:396:000000000-C9LGT:1:1101:26219:9128 1:N:0:10
ACTCCTACGGGAGGCAGCAGTGGGGAATATTGCACAATGGGGGGAACCCTGATGCAGCGACGCCGCGTGCGGGATGGAGGCCTTCGGGTCGTGAACCGCTTTTGATTGGGAGCAAGCGTGCTGTAGTGATCCTTTAGAATACGCACCGGCTAACTACGTGCCAGCAGCCACGGTAATACGTAGGGTGCAAGCGTTGTCCGGAATCATTGGGCGTAAAGGGCTCGTAGGCGGTTCGTCGCGTCCGGTGTGAAAGCCCATCGCTTAACGGTGGGTCTGCGCCGGGTACGGGCGGGG
+
GGGGGGGGGGGGGGGGGGGGGGGGGGGGGGGGGGGGGGGGGGGGGGGGGGGGGGGGGGGGGGGGGGGGGDFGGGGGFGGGGGGGGGGGGGGGGGGGGGGEGGG@CFFFGGGGGG<<+=<C*8,8,?CC,,?,,,8,?,<A?0CEC>*//:C8,<ECC88@5C:CF*AFG*28CCGCCCFFGCFG>8EGECFFGGDDGFGGDEEFGGECC6CGGEC?C<CE5C5CCEECGCEGEGGGGEE8:=:EEGGEC9C?9CFFG60:E@D*<FE<*9E3)76<CGEGFFGDDGCBDF@D<)
@M03364:396:000000000-C9LGT:1:1101:6429:9135 1:N:0:10
ACTCCTACGGGAGGCAGCAGTGGGGAATATTGCACAATGGGCGCAAGCCTGATGCAGCGACGCCGCGTGCGGGATGGAGGCCTTCGGGTTGTAAACCGCTTTTGTTCAAGGGCAAGGCACGGTTTCGGCCGTGTTGAGTGGATTGTTCGAATAAGCACCGGCTAACTACGTGCCAGCAGCCGCGGTAATACGTAGGGTGCAAGCGTTATCCGGATTTATTGGGCGTAAAGGGCTCGTAGGCGGTTCGTCGCGTCCGGTGTGAAAGTCCATCGCTTAACGGTGGATCCGCGCCGG
+
GGGGGGGGGGGGGGGGGGGGGGGGGGGGGGGGGGGGGGGGGGGGGGGGGGGGGGGGGGGGGGGGGGGGGGGGGGGGGGGGGGGGGGGGGGGGGEGGGGGGGGGCFGGEFGD@FFFG7FGDFFFC7@FGE<:@*>3:@DFFFC,DFGGFGGGF7FFGDGGGGGGGGGGGE8B7FGGGGGGGF@FGGGGGGFGGGGFGGGGGGG7FEEECFFGGDEGGGGGGGCFGGG8ACFFGGGGGGGGGGGGGGE?G=ECEGGGGGEEGC9DGGGGGGGGGGGFDGGGGDF57*9C>DBFDGG
@M03364:396:000000000-C9LGT:1:1101:5424:9158 1:N:0:10
ACTCCTACGGGAGGCAGCAGTAGGGAATCTTCCACAATGGACGCAAGTCTGATGGAGCAACGCCGCGTGAGTGAAGAAGGTTTTCGGATCGTAAAGCTCTGTTGTTGGTGAAGAAGGAGAGAGGTAGTACCTGGCCTTTCTTTGACGGTAATCAACCAGAAAGTCACGGCTAACTACGTGCCAGCAGCCGCGGTAATACGTAGGTGGCAAGCGTTGTCCGGAATTATTGGGCGTAAAGCGCGCGCAGGCGGCTTCCTAAGTCCATCGTAAAAGTGCGGGGCTTAACCCCGGGAT
+
GGGGGGGGGGGGGGGGGGGGGGGGGGGGGGGCDGGGGGGGFGGGGGGFFGGGG<FFGGGGGGGGGGGGGEGGGGGGGGGGFGGGGGGDGEGGGGGGGGGG,EFGF=AF=FGFGGFA<4,8@:B+,:EF@,7<5,3>=,:,CFFFFFGDGGF<C=<DFGCFFCG=,,@FGGGEGGGGGGGGGGFFGGGGGGGGGGCFGGGGGGGGEGGGGGGFG@FEC?B8C8*8BB:+:CCGGGGGGCFEEGCEGGEGGEGG=CF?F7FGCG:?+:*9*0;DDF+?GGGDEFDGCF>4C>)9C9
@M03364:396:000000000-C9LGT:1:1101:6656:9187 1:N:0:10
ACTCCTACGGGAGGCAGCAGTGGGGAATCTTGCACAATGGGCGGAAGCCTGATGCAGCGACGCCGCGTGCGGGACGAAGGCCTTCGGGCTGTAAACCGCTTTCAGCAGGGACGAGGCGAAAGTGCCGGTCCCTGCAGAAGAAGCCCCGGCTAAATACGTGCCAGCAGCCGCGGTAATACGTATGGGGCGAGCGTTATCCGGATTCATTGGGCGTAAAGCGCGCGTAGGCGGCCCGTTAGGTCGGAGGTAAAAGCCCGGGGCTCAACCCCGGCGAGCCTCCGATACCGGCGGGCC
+
GGGGGGGGGGGGGGGGGGGGGGGGGGGGGGGGGGGGGGGGGGGGGGGGGGGGGGGGGGGGGGGGGGGGGGGGGGGGGGGGGGGGGGGGGGGGGGGGGGGGGGGFGGGGGGGGGGGGGGGCF>F;,8FF<*4=:?F,@FGGGGGGGGGGGGDGCGGGGGGGGGGGGGGGGCCEGGGGGGGGGGGGGGGGGGGGGGGGGGGGGGGGGGGGGGGGGGGGGGGGGGGGGGGGGGGGGGGGGCEGGGGGGGGGGGGGGGGGGGGGGGFGGG=DGGGGGDGGGFGGEFGGGGG>DDFGG)
@M03364:396:000000000-C9LGT:1:1101:8556:9203 1:N:0:10
ACTCCTACGGGAGGCAGCAGTGGGGGATATTGCACAATGGAGGAAACTCTGATGCAGCAACGCCGCGTGAAGGAGGAAGGCCTTCGGGTCGTAAACTTCTGTCCTCAGGGAAGAAAAAAATGACTGTACCTGAGGAGGAAGCCCCGGCTAACTACGTGCCAGCAGCCGCGGTAACACGTAGGGGGCGAGCGTTATCCGGATTTACTGGGCGTAAAGCGAGCGCAGGCGGAAAAATAAGTCTAATGTGAAAGCCCTCGGCTTAACCGAGGAACTGCATCGGAAACTGTTTTTCTT
+
GGGGGGGGGGGGGGGGGGGGGGGGGGGGGGGGGGGGGGGGGGGGGGGGGGGGGGGGGGGGGGGGGGGGGGFGGGGGGGGGGGGGGGGGGGGGGGGGGGGGGGGGGGGGGGGGGGGGGGGGGFGG,:FGCCF9<FFFFGGGGGGGGGGFGGFGFGGGGGGGGGGGGGGGGCEEEFGGGGCFGGGGGGGGGGGGGGGGGGGGGGGGGGGGGGGGGGGGGGGGGGGGGGGEGCGDCFGGGGGGGGGGGGGGGGGGGGGGGGGGGGGGGGGGGGGGGGGGFDGG>DGGGGDFGFFGGG
@M03364:396:000000000-C9LGT:1:1101:10404:9226 1:N:0:10
ACTCCTACGGGAGGCAGCAGTGGGGAATCTTGCGCAATGGGCGGAAGCCTGACGCAGCGACGCCGCGTGCGGGAGGAAGGCCCTCGGGTCGTAAACCGCTTTCAGCAGGGACGAGGCCGCAAGGTGACGGTCCCTGCAGAAGAAGCCCCGGCTAACTACGTGCCAGCAGCCGCGGTAATACGTAGGGGGCGAGCGTTATCCGGATTCATTGGGCGTAAAGCGCTCGTAGGCGGCCTGCTAGGTCGGGAGTCAAATGCGGGGGCCCAACCCCCGGCCGCTCCCGATACCGGCGGG
+
GGGGGGGGGGGGGGGGGGGGGGGGGGGGGGGGFGGGGGGGGGGGGGGGGGGGGGGGGGDGEGGGGGGGGGGGGGGGGGGGGGGGGGGGGGGGGGGGGGGGGGGFGGGGGGGGGGGGECCF:*=*38>F8**+4<<<<8<<CFCFFFFFFGCFFFAFEGGEEGGGGGFEFCCEGEG*CCEFFF<FGG>EGGGG*8E*;CC:9>EA8CA<CAFFGGGGG5A@FEG=EGECGGGGGGEGGC@FCFGGGGG5E=FCCCFCFEGGDGGGGDGGGDEG<EGGDDCGEFG75<7?DEFGGG
@M03364:396:000000000-C9LGT:1:1101:11029:9264 1:N:0:10
ACTCCTACGGGAGGCAGCAGTGGGGAATATTGCACAATGGGCGCAAGCCTGATGCAGCGACGCCGCGTGCGGGATGGAGGCCTTCGGGTTGTAAACCGCTTTTGTTTGGGAGCAAGCCCTTCGGGGTGAGTGTACCTTTCGAATAAGCACCGGCTAACTACGTGCCAGCAGCCGCGGTAATACGTAGGGTGCGAGCGTTATCCGGATTTATTGGGCGTAAAGGGCTCGTAGGCGGTTCGTCGCGTCCGGTGTGAAAGTCCATCGCCTAACGGTGGATCTGCGCCGGGTACGGGC
+
GGGGGGGGGGGGGGGGGGGGGGGGGGGGGGGGGGGGGGGGGGGGGGGGGGGGGGGGGGGGGGGGGGGGGGGGGGGGGGGGGGGGGGGGGGGGGGGGGGGGGGGGGGGGGGGGGGGGGGGGGGF++@FG+,78E9DFFGGGGGFF@;FFGGGGEGGGGGGGGGGGGGGGG:CGGGGGGGGGGGGGGGGGGGGGGEGGGGGGGGGGGDGEFCGGGGGGGGGGGGGGGGGGGGGGGGGEGGGGGGGGGEGDGCGGGGCFGCGGFGGGGGGGGGGG7FG34FDCBFGGGGGBDFFGG3
@M03364:396:000000000-C9LGT:1:1101:12592:9267 1:N:0:10
ACTCCTACGGGAGGCAGCAGTGGGGGATATTGCACAATGGAGGAAACTCTGATGCAGCAACGCCGCGTGAAGGAGGAAGGCCTTCGGGTCGTAAACTTCTGTCCTCAGGGAAGAAAAAAATGACGGTACCTGAGGAGGAAGCCCCGGCTAACTACGTGCCAGCAGCCGCGGTAACACGTAGGGGGCGAGCGTTATCCGGAATTACTGGGCGTAAAGAGTGCGTAGGTGGCTGAGCAAGCGCGGGGTTTAATTTCACGGCCCAACCGTGAACCGCCCTGCGAACTGTTCAGCTTG
+
GGGGGGGGGGGGGGGGGGGGGGGGGGGGGGGGGGGGGGGGGGGGGGGGGGGGGGGGGGGGGGGGGGGGGGGGGGGGGGGGGGGGGGGGGGGGGGGGGGGGGGGGGGGGGGGGGGGGGGGGGFFG+CFGF,CCDFGGFGGGGGGGGGGGGGGGGGGGGGGGGGGGGGGGG:EGGGGGGGGGGGGGGGGGGGGGGGGGGGGGGGGGGGGGGGGEGGGGGGGGGGGGGGGGGGGGGGGGGGGGGGGGGEEEGGGGGGGGGDGGGGGGGGGGGFGGGGGGGGGGEBGGGGGFGFF=CC
@M03364:396:000000000-C9LGT:1:1101:27448:9271 1:N:0:10
ACTCCTACGGGAGGCAGCAGTGGGGAATATTGCACAATGGGCGCAAGCCTGATGCAGCGACGCCGCGTGCGGGATGGAGGCCTTCGGGTTGTAAACCGCTTTTGTTTGGGAGCAAGCCCTTCGGGGTGCATGTACCTTTCGAATAAGCACCGGCTAACTACGTGCCAGCAGCCGCGGTAATACGTAGGTGGCAAGCGTTGTCCGGATTTATTGGGCGTAAAGCGAGCGCAGGCGGAAAAATAAGTCTAATGTGAAAGCCCTCGGCTTAACCGAGGAACTGCATCGGAAACTGTT
+
GGGGGGGGGGGGGGGGGGGGGGGGGGGGGGGGGGGGGGGGGGGGGGGGGGGGGGGGGGGGGGGGGGGGGGGGGGGGGGGGGGGGGGGGGGGGGGGGGGGGGGGGGGGGGGGGGGGGGGGFG@F+:CFG+,,,8,@FFFGGGGFFF@FFFGGGFGGGGGGGGGGGGGGGG,=FGGGGGGGGGGGGGGGGGFGGGGGGGEGGGGGGGGGGGGGGGGGGGGGGFFFEDGGGGGGGGGGEGGDGGGGGGGGGGGGGFGGGGGGGGGGGGGGGFGGGGGGGGGGGFFGGGGDFGFFGFG
@M03364:396:000000000-C9LGT:1:1101:27080:9275 1:N:0:10
ACTCCTACGGGAGGCAGCAGTGGGGAATATTGCACAATGGGCGCAAGCCTGATGCAGCGACGCCGCGTGCGGGATGGAGGCCTTCGGGTTGTAAACCGCTTTTGTTCAAGGGCAAGGCACGGTTTCGGGTGTGTTGAGTGGATTGTTCGAATAAGCACCGGCTAACTACGTGCCAGCAGCCGCGGTAATACGTAGGGTGCAAGCGTTATCCGGATTTATTGGGCGTAAAGGGCTCGTAGGCGGTTCGTCGCGTCCGGTGTGAAAGTCCATCGCTTAACGGTGGATCCGCGCCGG
+
GGGGGGGGGGGGGGGGGGGGGGGGGGGGGGGGGGGGGGGGGGGGGGGGGGGGGGGGGGGGGGGGGGGGGGGGGGGGGGGGGGGGGGGGGGGGGGGGGGGGGGGGGGGCGGGGGGFF+=EFF7D@:EFG+,853DDFEFFFGGFFGGGGGGGGBFGGGGGGGGGEGGGGG<FGGGGGGGGGGGGGGGGGGGGGGGGGGGGGGGGGGGGGGGGGGGGGGGGGGGGGGGGGGGGGGCFGGGGGGGGGGGGGGGGGGGGGG?EEGGGGGGGGGGGGGGEDFGGG@FGGCGGFGDFGGG
@M03364:396:000000000-C9LGT:1:1101:23217:9278 1:N:0:10
ACTCCTACGGGAGGCAGCAGTGGGGAATATTGCACAATGGGCGCAAGCCTGACGCAGCGACGCCGCGTGCGGGACGAAGGCCTTCGGGTCGTAAACCGCTTTCAGCAGGGACGAGGCCGCGCGGGGACGCTGCCTGCAGAAGAAGCCCCGGCGAAATACGTGCCAGCAGCCGCGGTAACACGTAGGGGGCGAGCGTTATCCGGAATTACTGGGCGTACAGAGTGCGTAGGTGGCTGAGCAAGCGCGGGGTTTAATTTCACGGCCCAACCGTGAACCGCCCTGCGAACTGTTC
+
FFGGGFGGEGGGDEGGGGGGEFGGEFFFCEGEGGGGGGGGGGGFEECFFFGFGC@CCFCCCFEGGGGGFEFGECGGEFEEGGDDFFGCGGGFGGGGGGGFEFF,EF<DFCCFC<++@FFF*>C**4<<1<<+<:<FB,?,03<0AECF5:>E*://;<AFFGGEG6@CF8@CGCGG5E@CFC2*;EE88::CGCE8CCEEGGGCGGGGGGCCGEGGE**<+8<FFG?EEGGGGGGGGDC78;FG=:=E=CDC<EFG7:C98?CE5DFG3DGGCCEDGGGDBF:CDDD5FFFF
@M03364:396:000000000-C9LGT:1:1101:19595:9280 1:N:0:10
ACTCCTACGGGAGGCAGCAGTAGGGAATTTTCGGCAATGGGGGAAACCCTGACCGAGCAACGCCGCGTGAGTGACGAAGGTCTTCGGATTGTAAAGCTCTGTTGTAAGGGAAGAACGGTGCCTTTAGAATATGCAAGTGACGGTACCTTACCAGAAAGCTACGGCTAACTACGTGCCAGCAGCCGCGGTAATACGTAGGTAGCAAGCGTTATCCGGAATTATTGGGCGTAAAGGGTGCGTAGGCGGCTCATTAAGTTTATGGTGAAAGCGTGGGGCTCAACCCCATAAAGCCAT
+
GGGGGGGGGGGDGGGGGGGGGAFFGGGGGGGGGGGGGGGGGGGGGGGGGGGGGGGGGGGGGGGGGGGGGGGGGGGGGGFGGGGGGGGGGGGGGGGGGGGGGGGG@FGGGGGGGGGCBGGGG-EF,:EB33><CFC9@FFGF@FGGDFFGGGGFGGGGGGGGGGGGGGGGGGGGGGGGGFGGGGGGGGDFEEGGGGFGGGGGGGGFGFFGGGCF@FGGGGF7EGFGGGC:CCGGGGGDGGEEGEGGGGGGFGGGGGGGGFGGGGFGGGGGDGGGGEGCDGGFFCDDGCFFFFGF2
@M03364:396:000000000-C9LGT:1:1101:22398:9284 1:N:0:10
ACTCCTACGGGAGGCAGCAGTGGGGGATATTGCACAATGGAGGAAACTCTGATGCAGCAACGCCGCGTGAAGGAGGAAGGCCTTCGGGTCGTAAACTTCTGTCCTCAGGGAAGAAAAAAATGACGGTACCTGAGGAGGAAGCCCCGGCTAACTACGTGCCAGCAGCCGCGGTAACACGTAGGGGGCGAGCGTTATCCGGAATTACTGGGCGTAAAGAGTGCGTAGGTGGCTGAGCAAGCGCGGGGTTTAATTTCACGGCCCAACCGTGAACCGCCCTGCGAACTGTTCAGCTTG
+
GGGGGGGGGGGGGGGGGGGGGGGGGGGGGGGGGGGGGGGGGGGGGGGGGGGGGGGGGGGGGGGGGGGGGGGGGGGGGGGGGGGGGGGGGGGGGGGGGGGGGGGGGGGGGGGGGGGGGGGCF9BF=FGG7:F<CF7<@FFFGGGGEFGGGGGGGGGGGGGGGGGGGFGGGEGGGGGGGGFGGGGGGGGGGGGGGGGGGGGDGGGGGGGGGGGGGGGGGGGGGGCEGGGGGGCGGGGGGGGGGGGGGGGGFEGGCFGGGGGGGGGGEDCFGGGGGGGGCGFDE>EFFFGFGFF7*9
@M03364:396:000000000-C9LGT:1:1101:23277:9285 1:N:0:10
ACTCCTACGGGAGGCAGCAGTAGGGAATCTTCCACAATGGACGCAAGTCTGATGGAGCAACGCCGCGTGAGTGAAGAAGGTTTTCGGATCGTAAAGCTCTGTTGTTGGTGAAGAAGGATAGGGGTAGTAACTAGCCTTTATTTGACGGTAATCAACCAGAAAGTCACGGCTAACTACGTGCCAGCAGCCGCGGTAATACGTAGGTGGCAAGCGTTGTCCGGATTTATTGGGCGTAAAGCGAGCGCAGGCGGAAAAATAAGTCTAATGTGAAAGCCCTCGGCTTAACCGAGGAAC
+
GGGGGGGGGGGGGGGGGGGGGGGGGGGGGGGGGGGGGGGGGGGGGGGGGGGGGGGGGGGGGGGGGGGFGGGGGGGGGGGGFFFGGGGDGGGGGGGGGGGGGGFGGFG<CFGGGGCE<8EFA:B+8BFF55A,,:B,5EE9F<@DGGFFFGFCA>FFGEGD8DF@FFGEGFGCFGGGGCGGGGGGFGGGGGGGGEEGGBCFEGGGGGGGGGGGDGGGGF9EGCF5FG,>?EGGGGGGGGGDGGGGDEGGGGGEEGF=D?CECGGGGGGGGGGGGGGGGGGCBFEFGGFEGFFGFG
@M03364:396:000000000-C9LGT:1:1101:14466:9287 1:N:0:10
ACTCCTACGGGAGGCAGCAGTAGGGAATTTTCGGCAATGGGCGCAAGCCTGACCGAGCAACGCCGCGTGAGTGATGAAGTTTTTCGGAATGTAAAGCTCTGTTGCGCGGGACGAATGGAGAGGGAGGACCCTCTTGTGACGGTACCGCGCGAGGAAGCCACGGCTAACTACGTGCCAGCAGCCGCGGTAATACGTAGGTGGCGAGCGTTATCCGGAATTATTGGGCGTAAAGGGTGCGCAGGCGGCCTTTTAAGTTCAAGGTGAAAGCGTGGGGCTCAACCCCATAAAGCCTTG
+
GGGGGGGGGGGGGGGGGGGGGGGGGGGGGGGGGGGGGGGGGGGGGGGGGGGGGGGGGGGGGGGGGGGGGGGGGGGGGGGGGGGGGGGGGGGGGGGGGGGGGGGGGGGGGGGGGGFGGGGGGCC>+8FFF>@>BFFGFGGGGGGGGGGGGGGGGGGGGGGGGGGGGGGGG,BFGEFGGGGGGGGGGGGGEGGGGFGGGGGGGGGGGGGGGGGGGGGGGGGGGGGGGGGGEGGGGGGGGGGGGGGGGGCGFFFGGGFGGGGGGEFFFGGFGGGGGGGGFGGGFFGGGCGFGFFGGF
@M03364:396:000000000-C9LGT:1:1101:7801:9291 1:N:0:10
ACTCCTACGGGAGGCAGCAGTGGGGAATATTGCACAATGGGCGAAAGCCTGATGCAGCAACGCCGCGTGAGCGATGAAGGCCTTCGGGTCGTAAAGCTCTGTCCTCAAGGAAGATAATGACGGTACTTGAGGAGGAAGCCCCGGCTAACTACGTGCCAGCAGCCGCGGTAATACGTAGGGGGCTAGCGTTATCCGGATTTATTGGGCGTAAAGGGCTCGTAGGCGGTTCGTCGCGTCCGGTGTGAAAGTCCATCGCCTAACGGTGGATCTGCGCCGGGTACGGGCGGGCTGG
+
GGGGGGGGGGGGGGGGGGGGGGGGGGGGGGGGGGGGGGGGGGGGGGGGGGGGGGGGGGGGGGGGGGGGGGGGGGGGGGGGGGGGGGGGGGGGGGGGGGGGGGGGGGGGGGGGGGGG9FGGG-@BBCFG,:8,:CG7FGGGGGGGGGGGGGGGEGGGGGGGGGGGGGGGG*:FFGGGGGGGGGGGGGGGGGGGGGGGGCCFGGGGGGGGGGGGGGGGGGGGDGGGGGCGGGEGGGGGGGGGDGGGGGGGFFGGGFGGGDGFGGDEG9/7C>C7CEGGGG5<FDDGGGGEG3@D
@M03364:396:000000000-C9LGT:1:1101:10559:9312 1:N:0:10
ACTCCTACGGGAGGCAGCAGTAGGGAATCTTCCACAATGGGCGCAAGCCTGATGGAGCAACACCGCGTGAGTGAAGAAGGGTTTCGGCTCGTAAAGCTCTGTTGTTGGTGAAGAAGGATAGGGGTAGTCCCTGGCCTTTATTTGACGGTAATCAACCAGAAAGTCACGGCTAACTACGTGCCAGCAGCCGCGGTAATACGTAGGTGGCAAGCGTTGTCCGGATTTATTGGGCGTAAAGCGAGCGCAGGCGGAAAAATAAGTCTAATGTGAAAGCCCTCGGCTTAACCGAGGAAC
+
GGGGGGGGGGGGGGGGGGGGGGGGGGGGGGGGGGGGGGGGGGGGGGGGGGGGGGGGGGGGGGGGGGGGGGGGGGGGGGGGGGGGGGGGGGGGGGGGGGGGGGGGGGGGGGGGGGFGGGGGG-B>BFGG,,8C=FFFFGGGGGGGGGGGGGGGGGGGGGGGGGGGGGGGGGGGGGGGGGGGGGGGGGGGGGGGGGGGGGGGGGGGGGGGGGGGGGGGGGGGGGGGGGGGGGGGGGGGGGGDGGGGGGGGGGGEEGDFFGGGGGFFGGGGGGGGGGGGGGG3;FGGGGGFGFFGGG
@M03364:396:000000000-C9LGT:1:1101:11865:9318 1:N:0:10
ACTCCTACGGGAGGCAGCAGTGGGGAATCTTGCGCAATGGGGGCAACCCTGACGCAGCGACGCCGCGTGCGGGACGAAGGCCTTCGGGTTGTAAACCGCTTTTGTTTGGGAGCAAGCCCTTCGGAGTGAGTGTACCTTTCGAATAAGCACCGGCTAACTACGTGCCAGCAGCCGCGGTAATACGTAGGGTGCGAGCGTTATCCGGATTTATTGGGCGTAAAGGGCTCGTAGGCGGTTCGTCGCGTCCGGTGTGAAAGTCCATCGCCTAACGGTGGATCTGCGCCGGGTACGGGC
+
GGGGGGGGGGGGGGGGGGGGGGGGGGGGGGGGGGGGGGGGGGGGGGGGGGGGGGGGGGGGGGGGGGGGGGGGGGGGGGGGGGGGGGGGGGGGGGGGGGGGGGGGGGGGGGGGGGFGGGGF:DF**5CF,,7,@9FCGGGGGGGF>9?CGGGGGGGGGGGGGGGGGGGGG8FGGGGGGGCGGGGGGGGGGGDGGEEGGGGGGGGGGCGEFGGCFGGGGGGGGGGGGGGGGGGGGGGGGGGGGGGGGGGGGCEGGGGGGGGGGGGGGGGDFGGGGGG3DGGGFFGDGGGECFFGG5
@M03364:396:000000000-C9LGT:1:1101:9570:9326 1:N:0:10
ACTCCTACGGGAGGCAGCAGTGGGGAATATTGCACAATGGGGGAAACCCTGATGCAGCAACGCCGCGTGAGTGATGACGGCCTTCGGGTTGTAAAGCTCTGTCTTCAGGGACGATGATGACGGTACCTGAGGAGGAAGCCACGGCTAACTACGTGCCAGCAGCCGCGGTAATACGTAGGTGGCGAGCGTTGTCCGGATTTACTGGGCGTAAAGCGCGCGTAGGCGGCCCGTTAGGTCGGAGGTAAAAGCCCGGGGCTCAACCCCGGCGAGCCTCCGATACCGGCGGGCTCGAGT
+
GGGGGGGGGGGGGGGGGGGFGGGGGGGGGGGGGGFGGFFGGGGGGGFGGGGGGGGGGGGGGGGGGGGGGGGGFEGFGGGGDGGGGGGGDFGGGGGGGGGGGGGGGCE<F<DFEF:=FFDCEF>F@FGF,,@+BB788DFGGGGGGGFFFFDFGGGGGGGGGGGDEGGG@*BFGFFGGGGGGGGGGGGGGGGGGGCCGGGGCEGCFGGGGEGGG?EEGGGGEGGGE5:*?E8@EGGGGGGG5EGGGFGF5EGGGGCCCGGGGFDCEDG<GGGGFGG<DCEDF@EDCCDDCF>/9*
@M03364:396:000000000-C9LGT:1:1101:21054:9335 1:N:0:10
ACTCCTACGGGAGGCAGCAGTAGGGAATCTTCCACAATGGACGAAAGTCTGATGGAGCAACGCCGCGTGAATGAAGAAGGCCTTCGGGTCGTAAAATTCTGTTGTCAGAGAAGAACGTGCGTGAGAGTAGCTGTTCACGTATTGACGGTATCTGACCAGAAAGCCACGGCTAACTACGTGCCAGCAGCCGCGGTAATACGTAGGTGGCGAGCGTTGTCCGGATTTATTGGGCGTAAAGGGAACGCAGGCGGTCTTTTAAGTCTGATGTGAAAGCCTTCGGCTTAACCGAAGT
+
GGGGGGGGGGGGGGGGGGGGGGGGGGGGGGGGGGGGGGGGGGGGGGGGGGGGGGGGGGGGGGGGGGGGGGGGGGGGGGGGGGGGGGGGGGGGGGGGGGGGGGGGGGGGGGGGGGGGGFGFGGF48?FF8,9C<FFCFGGGGGGGGGGGGGGGGGGGGGGGGGGGGGGGGGGGGGGGGGGGGGGGGGGGGGGGGGGGGGGGGGGGGGGGGGGGGGEGGGGGGGGGGCGGGGGGGGGGGGGGGFFGGGGGGGG>EEFFGGGGFGGGGGGFGGGGGGGGGGGGDFGGFGGFGFFC
@M03364:396:000000000-C9LGT:1:1101:28038:9343 1:N:0:10
ACTCCTACGGGAGGCAGCAGTAGGGAATCTTCCACAATGGACGCAAGTCTGATGGAGCAACGCCGCGTGAGTGAAGAAGGTTTTCGGATCGTAAAGCTCTGTTGTTGGTGAAGAAGGATGTGAGTAGTAACTGGCTCATATTTGACGGTAATCAACCAGAAAGTCACGGCTAACTACGTGCCAGCAGCCGCGGTAATACGTAGGTGGCAAGCGTTGTCCGGATTTATTGGGCGTAAAGCGAGCGCAGGCGGAATGATAAGTCTGATGTGAAAGCCCACGGCTCAACCGTGGAAC
+
GGGGGGGGGGGGGGGGGGGGGGGGGGGGGGGGGGGGGGGGGGGGGEGGGGGGGGGGGGGGGGGGGGGGGGGGGGGGGGGGGFGGGGGGGGGGGGGGGGGGGGGGGFFFGGGGGGGF=FFF<-<,<AEF,5CF,,,:AD9D<DGGGGGGGGEGGGGGGGGGGGGGGGGGG7EGGGGGGGGGGGGGGGGGGGGGGGGGGGGGGGGGGDGGGGGGGGGGGGGGGCFC@EGGGGGGGGGGFGGGGGGGGGGGGGGGGGGGGGFGGGGGGGGGGGGGGGFGGGEGFFGGGGGDC>EGG>
@M03364:396:000000000-C9LGT:1:1101:3622:9360 1:N:0:10
ACTCCTACGGGAGGCAGCAGTGGGGGATATTGCACAATGGAGGAAACTCTGATGCAGCAACGCCGCGTGAAGGAGGAAGGCCTTCGGGTCGTAAACTTCTGTCCTCAGGGAAGAAAAAAATTACGGTACATTAGGAGGAAGCCCCGGCTAACTACGTGCCAGCAGCCGCGGTAACACGTAGGGGGCGAGCGTTATCCGGAATTACTGGGCGTAAAGAGTGCGTAGGTGGCTGAGCAAGCGCGGGGTTTAATTTCACGGCCCAACCGTGAACCGCCCTGCGAACTGTTCAGCTTG
+
GGGGGGGGGGGGGGGGGGGGGGGGGGGGGGGGGGGGGGGGGGGGGGGGGGGGGGGGGGGGGGGGGGGGGGGGGGGGGGGGGGGGGGGGGGGGGGGGGGGGGGGGGFGGGGGGGGGGGGEFC8CD+BFF+,9,8<,:@@EGFGGGG@FFGGGGGGGGGFGGGGGGGGGGG*:FGGGGGGGGGGGGDEGGGGGGGGGGGGGGGGGGGGGGGGGEGGGGGGGGGGEGGGGGGGGGGGGGGGGGGGGGGCEEGGGGGGGGGGGGGGFGGDGGGGGGGDEGDFGDBFE*>FCFFFFGG<
@M03364:396:000000000-C9LGT:1:1101:16053:9370 1:N:0:10
ACTCCTACGGGAGGCAGCAGTGGGGAATATTGCACAATGGGGGAAACCCTGATGCAGCAACGCCGCGTGAGTGATGACGGCCTTCGGGTTGTAAAGCTCTGTCTTCAGGGACGATAATGACGGTACCTGAGGAGGAAGCCACGGCTAACTACGTGCCAGCAGCCGCGGTAATACGTAGGTGGCGAGCGTTGTCCGGATTTACTGGGCGTAAAGGGAGCGTAGGCGGACTTTTAAGTGAGATGTGAAATACCCGGGCTCAACTTGGGTGCTGCATTTCAAACTGGAAGTCTAG
+
GGGGGGGGGGGGGGGGGGGGGGGGGGGGGGGGGGGGGGGGGGGGGGGGGGGGGGGGGGGGGGGGGGGGGGGGGGGGGGGGGGGGGGGGGGGGGGGGGFGGGGGGGGGGGGGGGGGGGGFAFBF:BFFG5:@33BC7DFGGGGGGGGDFGGGGEGGGGGGGGGGGGGGGG*BFGGGGGGGGGGGGFEGGGGGGGGGGGGGGGGGGGGGGDEGGGGGGGGGECEGGGG*8*<CFCGFGG76CFGGFFCFGGGGGGGGGGFGGG+;FGGGGGFFGFGGGGGF=4?FGGGG):9BG
@M03364:396:000000000-C9LGT:1:1101:23547:9372 1:N:0:10
ACTCCTACGGGAGGCAGCAGTGGGGAATATTGCACAATGGGCGCAAGCCTGATGCAGCGACGCCGCGTGCGGGATGGAGGCCTTCGGGTTGTAAACCGCTTTTGTTTGGGAGCAAGCCCTTCGTGGTGATTTTACCTTTCGAATAAGCACCGGCTAACTACGTGCCAGCAGCCGCGGTAATACGTAGGTGGCAAGCGTTGTCCGGATTTATTGGGCGTAAAGCGAGCGCAGGCGGAAAAATAAGTCTAATGTGAAAGCCCTCGGCTTAACCGAGGAACTGCATCGGAAACTGTT
+
GGGGGGGGGGGGGGGGGGGGGGGGGGGGGGGGGGGGGGGGGGGGGGGGGGGGGGGGGGGGGGGGGGGGGGGGGGGGFGGGGGGGGGGGGGGGGGGGGGGGGGFGGGGGGGGGGGGC@<F8D-B,++@F,83<,,:@DEFGFC,@F,@FGGGCEGGGFCGFFDF7@FGGG,8<C@FGGGGDGFGGCFGGGGGGG,=FGGGGGGGGGGECCGGGG?FGGGGGGGGGGDEGGGGGGGGGGDFGCGGGGFFGGGGGGGFGFC=FFGGGGGGGGGGGGGEDFGDFF7CGDC*>DFFF:?
@M03364:396:000000000-C9LGT:1:1101:19086:9374 1:N:0:10
ACTCCTACGGGAGGCAGCAGTGGGGAATCTTGCGCAATGGGGGCAACCCTGACGCAGCGACGCCGCGTGCGGGACGAAGGCCTTCGGGTCGTAAACCGCTTTCAGCAGGGACGAGGCCGCTACGGTGACGGTACCTGCAGAAGAAGCCCCGGCTAAATACGTGCCAGCAGCCGCGGTAATACGTATGGGGCGAGCGTTATCCGGATTCATTGGGCGTAAAGCGCGCGTAGGCGGCCCGTTAGGTCGGGAGTAAAATCCGGGGGCTCAACCCCCGCACGCTCCCGATACCGGCGG
+
GGGGGGGGGGGGGGGGGGGGGGGGGGGGGGGGGGGGGGGGGGGGGGGGGGGGGGGGGGGGGGGGGGGGGGGGGGGGGGGGGGGGGGGGGGGGGGGGGGGGGGGGGGGGGGGGGGGGCBFGE*>**@FD,*48*=F9CGGGGGGGGC<CGGGG7FFGGGGGGGGGGGGGF8CGGGGGGG8EGGGEGGGGGGGGGGGGGGGGFGGGGGGGCGG7CGF8?EGCGGGGGGGGGGEFEEGGGGG8;CEFGGGEEGECGGGGCAC7:C7>:CEGGFEGC7CDC<E3<DGDCDGEGB@DDG
@M03364:396:000000000-C9LGT:1:1101:28120:9410 1:N:0:10
ACTCCTACGGGAGGCAGCAGTAGGGAATCTTCCACAATGGACGCAAGTCTGATGGAGCAACGCCGCGTGAGTGAAGAAGGTTTTCGGATCGTAAAGCTCTGTTGTTGGTGAAGAAGGATGTGAGTAGCATCTAGCTCATCTTTGACGGTAATCAACCAGAAAGTCACGGCTAACTACGTGCCAGCAGCCGCGGTAATACGTAGGTGGCAAGCGTTGTCCGGAATTATTGGGCGTAAAGGGTGCGTAGGCGGCTCATTAAGTTTATGGTGAAAGCGTGGGGCTCAACCCCATAA
+
GGGGGGGGGGGGGGGGGGGGGGGGGGGGGGGGGGGGGGGGGGGGGGGGGGGGGGGGGGGGGGGGGGGGGGGGGGGGGGGGGGGGGGGGGGGGGGGGGGGGFCDCFGG<FFGGGGG8B,B,A-C,,CFF,,A,,,:,CB5,5,BFABEFEFEC<DDFFG8DFGGAFGGGG++@DEFGFGGGGGGGGG7F::FGDGGGGGGFGECFCGGGGGGGGGGGEEGGGGGEFG<CCFGGGEEEFGEGGGGGEEEGGGEGCG6?FGGG@+7CCFG7CCGGFFEDCDGD>>FCCC5BG>:FD
@M03364:396:000000000-C9LGT:1:1101:8395:9410 1:N:0:10
ACTCCTACGGGAGGCAGCAGTGGGGAATCTTGCACAATGGGCGAAAGCCTGATGCAGCGACGCCGCGTGCGGGACGAAGGCCTTCGGGTTGTAAACCGCTTTCAGCAGGGACGAGGCCGCAAGGTGACGGTCCCTGCAGAAGAAGCCCCGGCTAACTACGTGCCAGCAGCCGCGGTAATACGTAGGGGGCGAGCGTTATCCGGATTCATTGGGCGTAAAGCGCGCGTAGGCGGCCCGTTAGGTCGGAGGTAAAAGCCCGGGGCTCAACCCCGGCGAGCCTCCGATACCGGCGGG
+
GGGGGGGGGGGGGGGGGGGGGGGGGGGGGGGGGGGGGGGGGGGGGGGGGGGGGGGGGGGGGGGGGGGGGGGGGGGGGGGGGGGGGGGGGGGGGGGGGGGGGGGGGGGGGGGGGGGGGGGGG7C>>@FD@1>+>FFFFGGGGGGGGGGGGGGGGGGGGGGGGGGGGGGGGGGGGGGGGGGGGGGGGGGGGGGGGGGGGGGGGGGEGGGGGGGGGGGGGGGGGGGGGG>EGGGGGGGGEEFGGGGGGGGGGEGCFGGGGGGGGGGCFGGGGGGGGGGGGGGG>FGDDGDFGFFGGG
@M03364:396:000000000-C9LGT:1:1101:6197:9415 1:N:0:10
ACTCCTACGGGAGGCAGCAGTAGGGAATTTTCGGCAATGGGGGGAACCCTGACCGAGCAACGCCGCGTGAGTGAAGAAGGTCTTCGGATTGTAAAGCTCTGTTGTAAGGGAAGAACGTCAGGCAGAAGATGCGTGAGTGACGGTACCTTACCAGAAAGCCACGGCTAACTACGTGCCAGCAGCCGCGGTAATACGTAGGTGGCGAGCGTTATCCGGAATTATTGGGCGTAAAGGGTGCGTAGGCGGCTGATTAAGTTCGTGGTTAAAGCGTGGGGCTCAACCCCATAAAGCCAC
+
GGGGGGGGGGGGGGGGGGGGGGGGGGGGGGGGGGGGGGGGGGGGGGGGGGGGGGGGGGGGGGGGGGGGGGGGGGGGGGGGGGGGGGGGGGGGGGGGGDGGGGGGGGGGGGGGGGFGEGGGECF,<FFG83@81*8:FFGGGGGFGFGFGGGGGGGGGGGGGGGGGGGGGGGGGGGGFFGGGGGGGGGGGCEGFGG?FGGGGGGGGGGGEEGGGGGGEDGGGGGGGGGGEGGGFFGGGGGGGGGGGGGGGGGGGGGGGGGGGGGGGGGGGGGGGGGGDFGGFFEDDGGFC4BFD4
@M03364:396:000000000-C9LGT:1:1101:18811:9428 1:N:0:10
ACTCCTACGGGAGGCAGCAGTAGGGAATTTTCGGCAATGGGGGGAACCCTGACCGAGCAACGCCGCGTGAGTGAAGAAGGTCTTCGGATTGTAAAGCTCTGTTGTAAGGGAAGAACGTCAGGCAGAAGATGCCTGAGTGACGGTACCTTACCAGAAAGCCACGGCTAACTACGTGCCAGCAGCCGCGGTAATACGTAGGTGGCGAGCGTTATCCGGAATTATTGGGCGTAAAGGGTGCGTAGGCGGCTGATTAAGTTCGTGGTTAAAGCGTGGGGCTCAACCCCATAAAGCCAC
+
GGGGGGGGGGGGGGGGGGGGGGGGGGGGGGGGGGGGGGGGGGGGGGGGGGGGGGGGGGGGGGGGGGGGGGGGGGGGGGGGGGGGGGGGGGGGGGGGGGGGGGGGGGGGGGGGGGGGGGGFFAC,=CFG,<CBEFGFCFGGGGGGGFGGGGGGGGGGGGGGGGGGGGGGGGGGGGGGGGGGGGGGGGGGGGGGFGGFGGGGGGGGDGGGGGGFGGGGGGGGGGGGGGGGCCEGGGGGGGGGGGGGGGGGGCGGFGGGGGGGGGGCGFCFGGEGGGGGDGGGFFGGGGGFGF?FGF
@M03364:396:000000000-C9LGT:1:1101:4617:9430 1:N:0:10
ACTCCTACGGGAGGCAGCAGTAGGGAATCTTCCACAATGGACGCAAGTCTGATGGAGCAACGCCGCGTGAGTGAAGAAGGTTTTCGGATCGTAAAGCTCTTTTGTTGGTGAAGAAGGATAGCGGTAGCATCTGGCCTTTATTTGACGGTAATCAACCAGAAAGTCACGGCTAACTACGTGCCAGCAGCCGCGGTAATACGTAGGTGGCAAGCGTTGTTCGGATTTATTGGGCGTAAAGCGAGCGCAGGCGGTATAATAAGTCTAATGTGAAAGCCCTCGGCTTAACCGAGGAAC
+
GGGGGGGGGGGGGGGGGGGGGGGGGGGGFGGGADGGGFFGGDFGGEEFFGGGF96@FGGGGFEEGGCFG7FFEGAGFGGG4CFGGEGDFGFGGGGFF<FD,BFFG<EFF@9FFGG<,BE9F-=F+6:<B?><,,:,55B?<@<5CFGGGGGFGGFFFGF,@FC>9DFCEGGGGGGCG>FEFGGGGGGGGGGGGGGGCFGGGGGGG2CFCFGGGFFEC*?CGC=EGGFF<CFFGGGGG9CEC=EGGE=EGCE/2*3+0+<FGGGF7CFGFFFG*?=F*/:7@F5<CCG3CBEGGC
@M03364:396:000000000-C9LGT:1:1101:4208:9449 1:N:0:10
ACTCCTACGGGAGGCAGCAGTGGGGAATATTGCACAATGGGCGCAAGCCTGATGCAGCGACGCCGCGTGAGTGATGACGGCCTTCGGGTTGTAAACCGCTTTCAGCAGGGACGAGGCCGCAAGGAGACGTTACATACAGAAGAAGCCCCGGCTAACTACGTGCCAGCAGCCGCGGTAATACGTAGGGGGCGAGCGTTATCCGGATTCATTGGGCGTAAAGCGCCCGTAGGCGGCCTGCTAGGTCGGGACTCAAATCCGGAGGCTCAACCCCCGCCCGGTCCCGATACCGACAGG
+
FGGGGGGGGGGGGGGGGGGGGGGGGGGGGGGGGGGGGGGGGGGGGGGGGGGGGCEFDGGGGGGGGGGGGGGGGGGGGFGGGGGGFFGGGGGGGGGCF:CFGGGGDFBD7FGFGG+++BCF7+@+,:FF@**,*,,,7@F;<<,@F,8DF@>C*<<FFFC@FFCFC<<<8<5*4*=4FF9F<FFCFE:C*2?>:>E**;CCC5E**/A0A@@68FEGCGC+2?***::8C*:**12:*@CFGGFC5*:=CFGF+23A9***119A:7E<F3?D)*:397*9>):*>D5FC)77)9
@M03364:396:000000000-C9LGT:1:1101:17392:9474 1:N:0:10
ACTCCTACGGGAGGCAGCAGTGGGGGATATTGCACAATGGGGGAAACCCTGATGCAGCGACGCCGCGTGAAGGAAGACGTATTTCGGTATGTAAACTTCTATCAGCAGGGAAGAAAATGACGGTACCTGACTAAGAAGCCCCGGCTAACTACGTGCCAGCAGCCGCGGTCATACGTAGGGGGCAAGCGTTATCCGGATTTATTGGGTGTAAAGGGAGCGCAGACGGCATGGCAAGCCAGATGTGAAAGGTGGGGGCTCAACCCCCAAGCTGCATTTGGAACTGTCACGCTAG
+
GGGGGGGGGGGGGGGGGGGGGGGGGGGGGGGGGGGGGGGGGGGGGGGGGGGGGGGGGGGGGGGGGGGGGCGGGGGGGGGGGGGGGGGEFGFGGGGGDGGGGGCFGDGGGGGGGGGGGGGAFFEG7FGG,,@=3,3,CFGEGGGGDFGFFCGFC>FGGFGGGFGGGGGGG<;FGGGCFFGGDGGGFFGGGEGGCGGGG?8FF?FGGGEEGGGFGGGFGGC>ECCFGGGDGGGGGFECFFG6<@2:9C:CECC5CGGDGGGF6:57EDGGGCGG4+<7DFGGFFFGGG7>FB7D
@M03364:396:000000000-C9LGT:1:1101:4280:9509 1:N:0:10
ACTCCTACGGGAGGCAGCAGTAGGGAATTTTCGGCAATGGGGGAAACCCTGACCGAGCAACGCCGCGTGAGTGACGAAGGTCTTCGGATTGTAAAGCTCTGTTGTAAGGGAAGAACGTCAGGCAGAAGCTGCGTGAGTGACGGTACCTTACCAGAAAGCCACGGCTAACTACGTGCCAGCAGCCGCGGTAATACGTAGGTGGCGAGCGTTATCCGGAATTATTGGGCGTAAAGGGTGCGTAGGCGGCTGATTAAGTTCGTGGTTAAAGCGTGGGGCTCAACCCCATAAAGCCAC
+
GGGGGGGGGGGGGGGGGGGGGGGGGGGGGGGGGGGGGGGGGGGGGGGGGGGGGGGGGGGGGGGGGGGGGGGGGGGGGGGGGGGGGGGGGGGGGGGGGGGGGGGGGGGGGGGGGGGGDGFC:>B,+BFC,8@FFEGFCGGGGGGGGGGGGGGGGGGGGGGGGGGGGGGGGF;AFGGGGGGGGGGGGGGGGGGGGFGFFGGGGGGGGGGGGGEFGGGGGEGGFGEFGGGGCEEFGFGGGGG=EEEGGGGGGGGCFGGGGGGGGGGGGFGGGGGGGGGGCG?7?FGGGGGFGFFFDC
@M03364:396:000000000-C9LGT:1:1101:22222:9511 1:N:0:10
ACTCCTACGGGAGGCAGCAGTAGGGAATTTTCGGCAATGGGGGGAACCCTGACCGAGCAACGCCGCGTGAGTGAAGAAGGTCTTCGGATTGTAAAGCTCTGTTGTAAGGGAAGAACGTCAGGCAGAGGATGCCTGAGTGACGGTACCTTACCAGAAAGCCACGGCTAACTACGTGCCAGCAGCCGCGGTAATACGTAGGTGGCGAGCGTTATCCGGAATTATTGGGCGTAAAGGGTGCGTAGGCGGCTGATTAAGTTCGTGGTTAAAGCGTGGGGCTCAACCCCATAAAGCCAC
+
GGGGGGGGGGGGGGGGGGGGGGGGGGGGGGGGGGGGGGGGGGGGGGGGGGGGGGGGGGGGGGGGGGGGGGGGGGGGGGGGGGGGGGGGGGGGGGGGGGGGGGGGGGGGGGGGGGGGGFGDB<C,1=FF32?FCFGFFGGGGGGGGGGGGGGGDGGGGGGGGGGGGGGGGGGGGGGGGGGGGGGGGGGGGGGGGGGGGGGGGGGGGGGGGGGGGGGGG8FGGGGGGGGGEGGGGGGGGGGGDGGGGGGDGFFGGGGGGGGGGGGGGGGGGDEGGGGG5CC=@>GDDGDFGFFGGG
@M03364:396:000000000-C9LGT:1:1101:17440:9524 1:N:0:10
ACTCCTACGGGAGGCAGCAGTAGGGAATCTTCCACAATGGACGCAAGTCTGATGGAGCAACGCCGCGTGAGTGAAGAAGGTTTTCGGATCGTAAAGCTCTGTTGTTGGTGAAGAAGGATAGCGGTAGTAACTGGCCTTTATTTGACGGTAATCAACCAGAAAGTCACGGCTAACTACGTGCCAGCAGCCGCGGTAATACGTAGGTGGCAAGCGTTGTCCGGATTTATTGGGCGTAAAGCGAGCGCAGGCGGAAAAATAAGTCTAATGTGAAAGCCCTCGGCTTAACCGAGGAAC
+
GGGGGGGGGGGGGGGGGGGGGGGGGGGGGGGGGGGGGGGGGGGGGGGGGGGGGGGGGGGGGGGGGGGGGGGGGGGGGGGGGGGGGGGGGGGGGGGGGGGGGGGGGGFGGGGGGGEGFFFGG-@@+@FF,59BFGGGGGGGGGGFGGGGGGGGGGGGGGGGGGGGGGGGGGGGGGGGGGGGGGGGGGGGGGGGGGGGGGGGGGGGGGGGGGGGGGGGGGGGGGEGGGGGGGGGGGGGGGGGDGGGGGGGGGGGGGFFFGGGCFGGGGGGGGGGGGGGGGGGFFCGGGGFGFFGGD
@M03364:396:000000000-C9LGT:1:1101:28415:9527 1:N:0:10
ACTCCTACGGGAGGCAGCAGTGGGGAATATTGCACAATGGGGGAAACCCTGATGCAGCAACGCCGCGTGAGTGAAGAAGTATTTCGGTATGTAAAGCTCTATCAGCAGGGAAGATATTGCCCGATCCTCTCTAATCAGCCGCAGATAACTACTTGCCAGCAGCCGCGGTTATACGTAGGGGGCAAGCGTTATCCGGATTTACTGGGTGTAAAGGGAGCGTAGGCGGCTTGGCAAGTCTGATGTGAAAGCCCAGGGCTCAACCCTGGGACTGCATTGGAAACTGTCAGGCTAG
+
GEFGG,CCFGFGFFEGGGGGCFGGGGGGGGGGGGG<ECFGGGGG7@FGEGGEGEFFFDG,ECCCED>FFECCCFGDFGGF9?,FF@FBGGGGGGGGGGGCGEFGF8F8=FG8FG?,,9C,5-B+@:FF,,8,<,?<A,5B+8+@+3,C3>,7,@FGCFGFG8DFE>FEG1*?DAE3DFCEEG*164<F<4<FG,<FGG@FFGGGGGGGGGGFF@C@E>EEEG8FEE5CGE>?EGGGG9?9CFCE+<<FGF8F@GC=5FFGG*96:DGGGGGGGGFGGC?F?@FC:DD:F@FG
@M03364:396:000000000-C9LGT:1:1101:25207:9544 1:N:0:10
ACTCCTACGGGAGGCAGCAGTGGGGAATATTGCACAATGGGCGCAAGCCTGATGCAGCGACGCCGCGTGCGGGATGGAGGCCTTCGGGTTGTAAACCGCTTTTGTTTGGGAGCAAGCCCTTCGCAGTGGTTGTCCCTTTCGAATAAGCACCGGCTAACTACGTGCCAGCAGCCGCGGTAATACGTAGGGTGCGAGCGTTATCCGGATTTATTGGGCGTAAAGGGCTCGTAGGCGGTTCGTCGCGTCCGGTGTGAAAGTCCATCGCCTAACGGTGGAGCTGCGCCGGGTACGGGG
+
GGGGGGGGGGGGGGGGGGGGGGGGGGGGGGGGGGGGGGGGGGGGGGGGGGGGGGGGGGGGGGGGGGGGGGGGGCGGGGGGGGGGGGGGGGGGGFGGGGGGGGGGGGG?EFGGGGFFDFFFGGF++8CF,<8+@,E<EFGGG*,76@FFGGGGGGGGGGGGGGGGGGGGGFFGGEGGGGGGGGGGGGGGGGDEGGGGGGGGGGGGGGGGGGGGGGCCGGCGGCFGE8F8EGGGGGGG=CC8CEGEGG8EECE58E9C7AECEFCEEC57FG597=E<*9F7FFGDDCDD36>GC)
@M03364:396:000000000-C9LGT:1:1101:28024:9550 1:N:0:10
ACTCCTACGGGAGGCAGCAGTGGGGAATCTTGCACAATGGGCGGAAGCCTGATGCAGCGACGCCGCGTGCGGGACGAAGGCCTTCGGGCTGTAAACCGCTTTCGGCAGGGACGAGGCGAAATTATCGGACCCTGCAGAAGAAGCCCCGGCTAACTACGTGCCAGCAGCCGCGGTAATACGTAGGGGGCAAGCGTTATCCGGATTCATTGGGCGTAAAGCGCGCGTAGGCGGCCAGCCTGGTCGGGAGTCAAATCCGGGGGCTCAACCCCCGTCCGCTCCCGATACCGGCCGGCT
+
GGGGGGGGGGGGGGGGGGGGGGGGGGGGGGGGGGGGGGGGGGGGGGGGGGGGGGGGGGGGGGGGGGGGGGGGGGGGGGGGGFGFGGGGDGGGGGGGGGGGGGG+CCG:FGGGGG7<*1F7F9F,C@FG+*=+<C,,2?ECFFGGAEEFGGCGDGGGGDEFGGGGGGGGG*8?EEGGGGGGG?GGGGEGGFEGGEEGGGGGGGEGGGG?FGGGGGGGGGGGGGEGEEGGGGGGE=FCFCFGGGGGGDGCFFGGGGGGGGDGGDGGGGDDGGG5DGEGGGEGFFGDGGGED@@DD)
@M03364:396:000000000-C9LGT:1:1101:23144:9580 1:N:0:10
ACTCCTACGGGAGGCAGCAGTGAGGAATATTGGTCAATGGGCGAGAGCCTGAACCAGCCAAGTAGCGTGCGGGATGAAGGCCCTATGGGTTGTAAACCGCTTTTACAGGGGGATAAAGTGAGTCACGTGTGCTTCATTGCAGGTACCCTGCGAATAAGGACCGGCTAATTCCGTGCCAGCAGCCGCGGTAATACGGAAGGTCCGGGCGTTATCCGGATTTATTGGGTTTAAAGGGAGCACAGGCCGGCTGTCAAGCGTGTTGTGAAATGTAGGGGCTCAACCTCTGAACTGC
+
GGGGGGGGGGGGGGGGGGGGGGGGGGGGGGGGGGGGGGGGGGGGGGGGGGGGGGGGGGGGGGGGGGGGGGGGGGGGGGGGGGGGGGGGGGGGGGGGGGGGGGGGGGGGGGGGGGGGDFGGG?DD5CFGBDF,C<FACFGGGGGGG<FFGGGG7FGGGGGGGGGGGGGGGFGGGGGGGGGGGGGGGGGGGGGGGGGGGGGGGGGGGGGGGGDFGGGGGGDGGGGGGGCE>FGGGGGGGGGGGGGGGGGGCEGGGGGGGGGGCFDGFGFGGFFGGGGGGGGGFFGGGF7@GFFG
@M03364:396:000000000-C9LGT:1:1101:6585:9583 1:N:0:10
ACTCCTACGGGAGGCAGCAGTAGGGAATCTTCCACAATGGACGCAAGTCTGATGGAGCAACGCCGCGTGAGTGAAGAAGGTTTTCGGATCGTAAAGCTCTGTTGTTGGTGAAGAAGGATAGTGGCAGCAACTGGCCATTATTTGACGGTAATCAACCAGAAAGTCACGGCTAACTACGTGCCAGCAGCCGCGGTAATACGTAGGTGGCAAGCGTTGTCCGGATTTATTGGGCGTAAAGCGAGCGCAGGCGGAAAGATAAGTCTGAAGTGAAAGCCCCCGGCTTAACCGAGGAAC
+
GGGGGGGGGGGGGGGGGGGGGGGGGGGGGGGGGGGGGGGGGGGGGGGGGGGGGGGGGGGGGGGGGGGGGGGGGGGGGGGGGGGGGGGGGGGGGGGGGGGGGGGGGGGGGGGGGGGGGGGFGEF,BBFG,8A::BEGFGGGGGGGGGGGGGGGGGGGGGGGGGGGGGGGGGGGGGGGGGGGGGGGGGGGGGGGGGGGGGGGGGGGGGGGGGGGGGGGGGGGGG@EGGGGGGGGGGGGGGGGGGGGGGGGGGGGGGGGGGGGGGGGDFGGGGGGGFCGCDGDBFGGGGGFGFEG47
@M03364:396:000000000-C9LGT:1:1101:25524:9583 1:N:0:10
ACTCCTACGGGAGGCAGCAGTGGGGAATCTTGCGCAATGGGCGGAAGCCTGACGCAGCGACGCCGCGTGCGGGAGGAAGGCCCTCGGGTCGTAAACCGCTTTCAGCAGGGACGAGGCCGCAAGGTGACGTTACCTGCAGAAGAAGCCCCGGCTAACTACGTGCCAGCAGCCGCGGTAATACGTAGGGGGCGAGCGTTATCCGGATTCATTGGGCGTAAAGCGCTCGTAGGCGGCCTGCTAGGTCGGGAGTCAAATGCGGGGGCCCAACCCCCGGCCGCTCCCGATACCGGCCGG
+
GGGGGGGGGGGGGGGGGGGGGGGGGGGGGGGGGGGGGGGGGGGGGGGGGGGGGGGGGGGGGGGGGGGGGGGGGGGGGGGGGGGGGGGGGGGGGGGGGGGGGGGGGGGGGGGGGGGGDGD71*=8<?FG=*=3CFFBFFDCGGGGGGGGGGGGFEGGGGGGGFGGGGGGG;FGGGGGEGGGGGFGGGGGGCE>EDGGGGGGGGGGDCGGGGGGGGGGGGGGGGGDGGGGGGCDGGDEGFGFGGCGGGGCEEECFGGGGGGGGDCCEDGGCDGGGEEGGG=9DFC3C<DFDFFGG<
@M03364:396:000000000-C9LGT:1:1101:8593:9583 1:N:0:10
ACTCCTACGGGAGGCAGCAGTGGGGGATATTGCACAATGGAGGAAACTCTGATGCAGCAACGCCGCGTGAAGGAGGAAGGCCTTCGGGTCGTAAACTTCTGTCCTCAGGGAAGAAAAAAATGACGGTACCTGAGGAGGAAGCCCCGGCTAACTACGTGCCAGCAGCCGCGGTAACACGTAGGGGGCGAGCGTTATCCGGAATTACTGGGCGTAAAGAGTGCGTAGGTGGCTGAGCAAGCGCGGGGTTTAATTTCACGGCCCAACCGTGAACCGCCCTGCGAACTGTTCAGCTTG
+
GGGGGGGGGGGGGGGGGGGGGGGGGGGGGGGGGGGGGGGGGGGGGGGGGGGGGGGGGGGGGGGGGGGGGGGGGGGGGGGGGGGGGGGGGGGGGGGGGGGGGGGGGGGGGGGGGGGGFFF7E-FD+@FG8:C:BCFFFEGGGGGGGGGGGGGGGGGGGGGGGGGGGGGGGBEGGGGGGGFGGGGGGGGEGGGGGGGGGGGGGGGGGGGGGGG8EEGGGGGGGGGGGGGGGGGGGGGGGGGGGGGEGCC=8FFGGGGGGGGGEEFGGGGGGFGGGGGGGGGGD>GGGGGFGFFFGC
@M03364:396:000000000-C9LGT:1:1101:25351:9590 1:N:0:10
ACTCCTACGGGAGGCAGCAGTGGGGAATATTGCACAATGGGGGGAACCCTGATGCAGCGACGCCGCGTGCGGGACGAAGGCCTTCGGGCTGTAAACCGCTTTCAGCAGGGACGAGGCGAAAGTTACGGGACCTACAGAAGAAGCCCCGGCTAACTACGTGCCAGCAGCCGCGGTAATACGTAGGGGGCCAGCGTTATCCGGATTCATTGGGCGTAAAGCGCGCGTAGGCGGCCAGCCTGGTCGGGAGTCAAATCCGGGGGCTCAACCCCCGTCCGCTCCCGATACCGGCCGGAT
+
GGGGGGGGGGGGGGGGGGGGGGGGGGGGGGGGGGGGGGGGGCGEGGEGGGGGGGGGGGGGFGGGGGGGGCGCGGGGGGGGGGGGGGGGGGGGGGGGGGGGGGG9;FGGGGGGGD*7*<:E5*2<0<CC*/:2,,000,,0<,<A8;1:8E>*02C<C5;@:8C<EFF6:**::8CE?9<C<+;E?8CE*2;CGGGGGFGGG*85:EC+<:EFGGDGC79C5>*:EECE:?CGDCC>FFGGGFCE55E*A7+<FCCED=CEE*7<<>=*>3:/7=/7*/:53)///7*577>3)*
@M03364:396:000000000-C9LGT:1:1101:28849:9617 1:N:0:10
ACTCCTACGGGAGGCAGCAGTAGGGAATTTTCGGCAATGGGGGGAACCCTGACCGAGCAACGCCGCGTGAGTGAAGAAGGTCTTCGGATTGTAAAGCTCTGTTGTAAGGGAAGAACTTCAGGCATAAGCTGCCTGAGTGACGGTACCTTACCAGAAAGCCACGGCTAACTACGTGCCAGCAGCCGCGGTAATACGTAGGTGGCGAGCGTTATCCGGAATTATTGGGCGTAAAGGGTGCGTAGGCGGCTGATTAAGTTCGTGGTTAAAGCGTGGGGCTCAACCCCATAAAGCCAC
+
GGGCFGGGGGGGGGGGGGGGGGGGGGGGGGGGGGGGGGGGGGGGGGGGGGGGGGGGGGGGGGGGGGGGGGGGGGGGGGGGGGGGGGGGGGGGGGGGGGGGGGGGGGF9FGGGGGFG,3@,,38,,?FG,,788<,,2?FGC**=F<<CFGGG9FGGFFGGGGGGGGEGG9CGEGGFFGGGGGGGGGGGGGGGGFFGFFEGGGGCCGGGGGGGGGGEGGGGD7+<EG5CEGGGGCCGECGEEGEGGC87=CGFGGGGGGDEF=/AFFGGGGGDGEEGGGGGF)ADDFGFGFFCGG
@M03364:396:000000000-C9LGT:1:1101:20713:9620 1:N:0:10
ACTCCTACGGGAGGCAGCAGTAGGGAATTTTCGTCAATGGGCGCAAGCCTGAACGAGCAATGCCGCGTGGGTGAAGACGGTCTTCGGATTGTAAAGCCCTGTTGCCGGGGACAAAGGACAGCCCGAATCGAGAGCTGACTGTTTGATGGTACCCGGCCAGAAAGCCACGGCTAACTACGTGCCAGCAGCCGCGGTAATACGTAGGTGGCAAGCGTTATCCGGAATGATTGGGCATAAAGGGTGCGCAGGCGGCTGTGCAAGTCCGCAGTAAAAGGGACCGGCTGAACCGGTTCG
+
GGGGGGGGGGGGGGGGGGGGGDGGGGGG8FGFGFGGGGGGGGGEGGGGGGGGEGFGGGGGCGGGGGGGGGGEGGGGGEGGGEGGGGGGGGGGGGGCG=FGGG9,AFCEFGGGDFGGFGD<<833>++++,6+BFC,@8,,@33>33,3,7EF9,*@<31>F:,36F7,1>*CFGFF;3<CFCCGGG:2<FG7<*C:*2224F6ACGGGGFC88>8*2ACFGCEC8C+<<?;CGA;F?+<CEF=5?EGE5C87E5CFGGGF:2:+:)*11*3*0<7/*9:)7@5)9*27D>>C5)
@M03364:396:000000000-C9LGT:1:1101:21557:9627 1:N:0:10
ACTCCTACGGGAGGCAGCAGTGGGGGATATTGCACAATGGACGAAAGTCTGATGCAGCGACGCCGCGTGAGTGATGAAGTTTTTCGGAATGTAAAGCTCTGTTGCGCGGGACGAATGGAGAGGGAGGACCCTCTTGTGACGGTACCGCGCGAGGAAGCCACGGCTAACTACGTGCCAGCAGCCGCGGTAATACGTAGGTGGCGAGCGTTATCCGGAATTATTGGGCGTAAAGGGTGCGTAGGCGGCCTTTTAAGTTTAAGGTGAAAGCGTGGGGCTTAACCCCATAAAGCCTT
+
GGGGGGGGGGGGGGGGGGGGGGGGGGGGGGGGGGGGGGGGGGGGGGGGGGGGGGGGGGGGGGGGGGGGGGGGGGGGGGGGGGGGGGGGGGGGGGGGGGGGGGGFGEFFGGGGGGFGFGGGF-@38@FG73@8@DF:EFFGGGGGGGGGGGGGGGGGGGGGGGGGGGGGG<EGGGGGGGGGGGGGGGGGGGGGGGGCFGGGGGGGGGGGGGGGGGGGGGGGGGGGGGEGEGGGGGGGEGGGGGGGGGGGGGGGFFGGGGGGGGFDFGGGGDGGGGGGGGGGFFGGGGFFGFFGG
@M03364:396:000000000-C9LGT:1:1101:12921:9634 1:N:0:10
ACTCCTACGGGAGGCAGCAGTAGGGAATTTTCGTCAATGGGCGCAAGCCTGAACGAGCAATGCCGCGTGGGTGAAGACGGTCTTCGGATTGTAAAGCCCTGTTGCCGGGGACAAAGGACAGCCCGAGTGGATAGCTGACTGTTTGATGGTACCCGGCCAGAAAGCCACGGCTAACTACGTGCCAGCAGCCGCGGTAATACGTAGGTGGCAAGCGTTATCCGGAATGATTGGGCGTAAAGGGTGCGCAGGCGGCTGTGCAAGTCTGAAGTAAAAGGGACCGGCTCAACCGGTTCC
+
GGGGGGGGGGGGGGGGGGGGGGGGGGGGGGGGGGGGGGGGGGGGGGGGGGGGGGGGGGGGGGGGGGGGGGGGGGGGGGGGGGGGGGGGGGGGGGGGGGGGGGGGGGGGGGGGGGFGGGGGGGG7BEFG>BC,BFFGGGGGGGGGGCGGGGGGGGGGGGGGGGGGGGGGGFGGGGGGGGGGGGGGGGGGGGGGGGGGGGGGGGGGGGGGGGGGGGGGGGGGGGDGGGFGGGGGGGGGGGGGGGGGGGGGGGGGGGGGGGGGGGGGGGFGGGGGGGGGGFGGFF5DGG4FGF>GG*
@M03364:396:000000000-C9LGT:1:1101:28707:9641 1:N:0:10
ACTCCTACGGGAGGCAGCAGTGGGGAATATTGCACAATGGGCGAAAGCCTGATGCAGCAACGCCGCGTGAGCGATGAAGGCCTTCGGGTCGTAAAGCTCTGTCCTCAGGGAAGATAATGACGGTACTTTAGGAGGAAGCCCCGGCTAACTACGTGCCAGCAGCCGCGGTAATACGTAGGGGGCTAGCGTTATCCGGAATTACTGGGCGTAAAGGGTGCGTAGGTGGTTTCTTAAGTCAGAGGTGAAAGGCTACGGCTCAACCGTAGTAAGCCTTTGAAACTGGGAAACTTGAGT
+
GGGGGGGGGGGGGGGGGGGGGGGGGGGGGGGGGGGGGGGGGGGGGGGGGGGGGGGGGGGGGGGGGGGGGGGGGGGGGGGGGGGGGGGGGGGGGGGGGGGGGGGGGGG,EFGGGGAE,<EEF7FFFFGG,,9,,:FGFD<BFCGGGGDGGGC7FFGGGGGGGGGGGGGEE=BCFG7<CGGGGGGGFGGGGCGGGGGGGGGGGGGGGGGGECGGGFGGGGGGCGGFGG?EFGGGGGGGGGGGGGGGFFC?FGGFGGDGCEGGGGGGGGGGFDFGGGGG7:FGFFGGGGGF7FF;D*
@M03364:396:000000000-C9LGT:1:1101:28059:9648 1:N:0:10
ACTCCTACGGGAGGCAGCAGTGGGGAATATTGCACAATGGAGGGAACTCTGATGCAGCGACGCCGCGTGAGTGAAGAAGTATTTCGGTATGTAAAGCTCTATCAGCAGGGAAGAAGACGACGGTACCTGCCTACGAAGCCCCGGCTAACTACGTGCCAGCAGCCGCGGTCATACGTAGGGGGCAAGCGTTATCCGGATTTACTGGGTGTAAAGGGAGCGTAGACGGCTGATTAAGTTCGTGGTTAAAGCGTGGGGCTCAACCCCATAAAGCCACGGATACTGGTCAGCTAGAGT
+
GGGGGGGGGGGGGGGGGGGGGGGGGGGGGGGGGGGGGGGGGGGGGGGGGGGGGGGGGGGGGGGGGGGGGGGGGGGGGGGGGGGGGGGGGGGGGGGGGGGGGGGAFFF?FGGGGGGCECF=:=>C+8EF,,8:3,3+83@==::C:3+@FGCFEGFGGGGGGGGGGGGG@*1@CFGGGGGGEEG<<EGGFEFGGGGGGGGGGGGGGGC>8FCGGFEGGEGGGGGFEGGGGDECCGGGGGGGGGGGGGGGGGCGGGGGGFGFGGG5EFGF:CFGGGGGGGDDFFGFF>FFGFFDFF
@M03364:396:000000000-C9LGT:1:1101:26337:9660 1:N:0:10
ACTCCTACGGGAGGCAGCAGTGGGGAATCTTGCACAATGGGCGGAAGCCTGATGCAGCGACGCCGCGTGCGGGACGAAGGCCTTCGGGCTGTAAACCGCTTTCAGCAGGGACGAGGCGAAAGTGGCGGTTCCTGCGGAAGAAGCCCCGGCTAACTACGTGCCAGCAGCCGCGGTAATACGTAGGGGGCAAGCGTTATCCGGATTCATTGGGCGTAAAGCGCGCGTAGGCGGCCAGCCTGGTCGGGAGTCAAATCCGGGGGCTCAACCCCCGTCCGCTCCCGATACCGGCCGGCC
+
GGGGGGGGGGGGGGGGGGGGGGGGGGGGGGGGGGGGGGGGGGGGGGGGGGGGGGGGGGGGGGGGGGGGGGGGGGGGGGGGGGGGGGGGGGGGGGGGGGGGGGGCGGGDGGGGGFFGCGG:>1@8,8FF4*=F@AF*=FBC8FFC<<:FGGGGGGGGGGGGGGGGGCFGG:EGGGGGGGGGCGGGGGGGEFGFGGGGGGGGGGGGGGGGGGGGGGGGGGGGGGGGGGGGGGGGGGGGGGGGGGGGDEGGGGGGGGGGGGGGGEFGGGGGDGGDDGGG3>EGEDGGGGDEGFFGG)
@M03364:396:000000000-C9LGT:1:1101:21007:9669 1:N:0:10
ACTCCTACGGGAGGCAGCAGTGGGGAATATTGCACAATGGAGGGAACTCTGATGCAGCGACGCCGCGTGAGTGAAGAAGTATTTCGGTATGTAAAGCTCTATCAGCAGGGAAGAAGACGACGGTACCTGCCTAAGAAGCCCCGGCTAACTACGTGCCAGCAGCCGCGGTAATACGTAGGGGGCAAGCGTTATCCGGATTTACTGGGTGTAAAGGGAGCGTAGACGGCGGTGCAAGTCTGAAGTGAAAGGCGGGGGCTCAACTCCCGGATTGCTTTGGAAACTGCATGGCTAG
+
GGGGGGGGGGGGGGGGGGGGGGGGGGGGGGGGGGGGGGGGGGGGGGGGGGGGGGGGGGGGGGGGGGGGGGGGGGGGGGGGGGGGGGGGGGGGGGGGGGGGGGGGGGGGGGGGGGGGGGGGG7CF7FFG88ACC8<FFFGGGGDGGGGGGGFGGGGGGGGGGGGGGGGGG1CGGGGGGGGGGGGGGGGGGGGGGGGGGGGGGGGGGGFGGGFGGGGGGGGEGGDGGGGEGGGGGGGGGGGGGCFGGGGGGGGGGGGGGGGGGGGGGGGCDGGGDGGGFFGGFFGFFFGFGFFG
@M03364:396:000000000-C9LGT:1:1101:9490:9669 1:N:0:10
ACTCCTACGGGAGGCAGCAGTAGGGAATTTTCGTCAATGGGCGCAAGCCTGAACGAGCAATGCCGCGTGGGTGAAGACGGTCTTCGGATTGTAAAGCCCTGTTGCCGGGGACAAAGGACAGCCCGAGTGGACAGCTGACTGTTTGATGGTACCCGGCCAGAAAGCCACGGCTAACTACGTGCCAGCAGCCGCGGTAATACGTAGGTGGCAAGCGTTGTCCGGATTTATTGGGCGTAAAGCGAGCGCAGGCGGAATGATAAGTCTGATGTGAAAGCCCACGGCTCAACCGTGGA
+
GGGGGGGGGGGGGGGGGGGGGGGGGGGGGGGGGGGGGGGGGGGGGGGGGGGGGGGGGGGGGGGGGGGGGGGGGGGGGGGGGGGGGGGGGGGGGGGGGGGGGGGGGGGGGGGGGGEGCGGDGFG:=FFG7DF,:<><FFGGFGGGG,,@FGGGGGGGGGGGGGGGGGGGG5CGGGGGGGGGGGGGGGGGGGGGGGGGGGGGGGGGGGGFFGGGGGGGGGGGGGCGGGGGGGGGGGEGGGGGGGGGGGGE?CGE5=FGFGGGGGGGGGFFFGGGGGGCFGGGEF=DGGGFGFFGG
@M03364:396:000000000-C9LGT:1:1101:22544:9670 1:N:0:10
ACTCCTACGGGAGGCAGCAGTGGGGAATATTGCACAATGGGGGAAACCCTGATGCAGCGACGCCGCGTGAGTGAAGAAGTATTTCGGTATGTAAAGCTCTATCAGCAAGGAAGAAAATGACGGTACTTATCTAAGAAGCCCCGGCTAACTACGTGCCAGCAGCCGCGGTAATACGTAGGGGGCGAGCGTTATCCGGAATTACTGGGCGTAAAGAGTGCGTAGGTGGCTGAGCAAGCGCGGGGTTTAATTTCACGGCCCAACCGTGAACCGCCCTGCGAACTGTTCAGCTTGAGT
+
GGGGGGGGGGGGGGGGGGGGGGGGGGGGGGGGGGGGGGGGGGGGGGGGGGGGGGGGGGGGGGGGGGGGGGGGGGGGGGGGGGGGGGGGGGGGGGGGGGGGGGGGGGGFGGGGGG8FFEFCE8@B=FGG<,C<,<B,CFFGGGGGGGFFFGGGGGGGGGGGGGGGGGGGG*BFGGGGGGGGGGGGGGGG>EEGGGGGGGGGGGGGGGGGGGGGGFGGGGGCGGDGGGGGGGGGGGGGGGGGGG=CEGGGGGEFCFEGCEGGGGGGGGGFGGGDGGCDD<5DFFFGFF>FCFFC<:
@M03364:396:000000000-C9LGT:1:1101:4541:9670 1:N:0:10
ACTCCTACGGGAGGCAGCAGTGGGGAATATTGCACAATGGGGGAAACCCTGATGCAGCGACGCCGCGTGAGTGAAGAAGTATTTCGGTATGTAAAGCTCTATCAGCAGGGAAGAAGATGACGGTACCTGCAGAAGCAGCCCCGGCTAACTACGTGCCAGCAGCCGCGGTAATACGTAGGGGGCAAGCGTTATCCGGATTTACTGGGTGTAAAGGGAGCGTAGACGGATTAGCAAGTCAGATGTGAAAGGCGGGGGCTTAACCCCTGGATTGCATTTGAAACTGCGGATCTTG
+
GGGGGGGGGGGGGGGGGGGGGGGGGGGGGGGGGGGGGGGGGGGGGGGGGGGGGGGGGGGGGGGGGGGGGGGGGGGGGGGGGGGGGGGGGGGGGGGGGGGGGGGGGGGFGGGGGGGG88EFF=FC7CFF:3A8<,:CFFGGGGGGGGFGGGGGGGGGGGGGGGGGGGGEE*;BFGGGFFGGGGGGGGGGGGCFGGGGGGGGGFFGGG8ECGFGFGGGGGGGGGGGGDCEEGGGGCFGCGDFGGGGGGGGFCGG=CGGGGGC<:DEG3CFDCGGGGGGGGGGFFFGDG<BGFFG
@M03364:396:000000000-C9LGT:1:1101:14937:9680 1:N:0:10
[truncated: 56,321,368 more chars]
