# Supplementary material for: Characterization of the bacterial microbiota composition and evolution at different intestinal tract in wild pigs (Sus scrofa ussuricus)
Source: PeerJ. 2020 May 26;8:e9124. doi: 10.7717/peerj.9124 (PMC7258971; doi:10.7717/peerj.9124)
Supplement: Supplemental Information 12 [file peerj-08-9124-s021.gz › D19AH651-Y8JE2_R2.fq]

@M03364:396:000000000-C9LGT:1:1101:16543:1201 2:N:0:10
GGACTACACGGGTATCTAATCCTGTTCGCTCCCCACGCTTTCGCGCCTCAGCGTCAGTAACGGCCCAGAGACCTGCCTTCGCCACTGGTGTTCTTCCCGATATCTACACATTCCACCGTTACACCGGGAATTCCACTCCCCCCTACCGCACTCAAGCCCGCCCGTCCCCGGCGCAGATCCCCCGTTCAGCGCTGGGCTTTCACACCGGCCTCGCAGAACCGCCTCCGCGCCCGTTACGCCCAATCAATCCTTATCACTGCTGCACCCCACGTATTACCTGGGCTTCTGGCCCGGACTCAGC
+
CCCCCGGGGGGGGDGGGGGGFG<6EFFGFCFEGGFEEGCGGGGG+FG>FGGFGGGG:FE,<FFEFFGC88FCF<FFGGG?,BEG,,ABFEGGG,@EF8CEGGEFCCG<FGGGCGGGF746@FGGF+@=FEFGGGG9=A+A>+@9=EF++9C>E5+5DEF>CC*;F*4BD*=*:F=8*;EG*A)1=6,(3?*/778*98FCFBGF*58((/4A(./,)5FF9>4:(;(0,1-4,-2,2:CEGFF?:3)6BF*))-)6=)))))+4<FD(,9(-().)-3))((4:((-)))(-((())))**
@M03364:396:000000000-C9LGT:1:1101:20276:1256 2:N:0:10
GGACTACAGGGGTTTCTAATCCTGTTCGCTACCCATGCTTTCGAGCCTCAGCGTCAGTTGCAGACCAGAGAGCCGCCTTCGCCACTGGTGTTCTTCCATATATCTACGCATTCCACCGCTACACATGGAGTTCCACTCTCCTCTTCTGCACTCAAGAAAACCAGTTTCCGATGCAGTTCCTCGGTTAAGCCGAGGGCTTTCACATTAGACTTATTTTTCCGCCTCCGCCCGCTTTACGCCCACTAAATCCTGACAACGCTTGCAACCTCCGTATTTCCGCGGCTGCTGGCACGTATTCAGC
+
CCCCCGGGGEFEGC;FGGGGGGGGGGFEG7,@FGCECFGGGGED8FF@FEECGGFEGFECEEF9EFFGCC9FEGGGGG7FFGGGGGGGEGGCFECFGGGGGGGGGGGGGGGGEFGGGGE>CCEGFFEAFFFG,E,EECCFCFFD+C@F;EFEFFGB3@8?>FD+ACEEDE8EBDEGADFE6EDFGG:6B,339CEGGF,,DAFC++4A*DCG=+5;BCFG(C=>(6-5(2(698=)7(=<:36()/57+>+..8>B@13,2(1)*32(.42((.4)6C28(4((2:24(1<2(..*)*6:7
@M03364:396:000000000-C9LGT:1:1101:18106:1259 2:N:0:10
GGACTACAGGGGTTTCTAATCCTATTTGCTCCCCACGCTTTCGTGCCTCAGCGTCAGTTACTGTCCAGACAGCCGCCTTCGCCTCCGGTGTTCCTCCATATATCTACGCATTTTACCGCTACACATGGAATTCCGCTTTCCTCTCCAGTACTCCAGCCTCCCAGTATCCAAGGCTTTATGGGGTTGAGCCCCACGCTTTCACCTTGAACTTAGACGGCCGCCTGCCCACCCTTTACGCCCCAGAATTCCGGATAACTCCCGGCACCTCCGTATTACCCCGGCCGGTTGCACGTAGTTCGCC
+
CCCCCGGGEGGGGGGGGGGGGGG<FGGGGGGGGGGGGGGGGGGGGGGGCFFGGGGGGFAFGFGGGGGGFFGGGGGGGGGGGGGGGGGGGGGGGGGGGGFFGGFGGGGGGGGG9E;EFGGGGGGGG?FGGGGGGGGGD+=FFFF?DF,6@BEEGFGFGFGFGGFGGGGGGG8@57==DD,@,DDCGGGE6FFD>@>7DBF<<<F:F6F3)2:C*1,)*/C55C?D1*3)6D7(64;;;<ECF;((8)-6B*)(-(62*)).((27DF4((,-(((-.6+,(-((-(,,4:))3.,(00*()1
@M03364:396:000000000-C9LGT:1:1101:19494:1263 2:N:0:10
GGACTACTAGGGTTTCTAATCCTATTTGCTCCCCACGCTTTCGTGCCTCAGCGTCAGGTACAGGCCAGGCGGCCGCCTTCGCCGCTGGTGTTCTTCCACATCTCTACGCATTTTACCGCTACACATGGAGTTCCACCGCCCTCTCCTGTCCTCAAGCCGTGCAGTTTCCAAAGCCTGAACCGGGTGCGCCGGTCCCTTTTACTTCAGACTTGCCCAGCCGCCTGCCCACCCTTTACGCCCAATCATTACGGGTACCGCTTGCCACCTCCGTATTACCCCGGCTGCCGGCACCTAGTTCGCC
+
CCCCCGGGFEGFFFGGGGG,EFG9EFGGGGGGGGGGGGGGFGGGGGGGFFGFGGGGEDFCFGGGGGGGGGGGGGGGGGGFGGGGGGGGBFF7E9FGGGGGGGGFDFGGGGGGFCFGGGGGGGFGGGGGCFFFGGGGG@CFD=6:DGA8@;FCC<CF:D?;@FFDF,@FGGGFA<C*ACFGFGD*C?*/5C=<>=EE:+?EC;C77@A5@*.0))>)2=8749-1:*4)-14,(.)680EGC:7?))))191(42)).--(((:47@4((4,(((.).+,--3--(((,(((,((./**-9>
@M03364:396:000000000-C9LGT:1:1101:21752:1275 2:N:0:10
GGACTACTCGGGTTTCTAATCCTGTTCGCTCCCCACGCTTTCGCTCCTCAGCGTCAGTGACGGCCCAGAGACCTGCCTTCGCCATCGGTGTTCTTCCCGATATCTACACATTCCACCGTTACACCGGGAATTCCAGTCTCCCCTACCGCACTCCAGCCCGCCCGTACCCGGCGCAGATCCACCGTTAGGCGATGGACTTTCACACCGGACGCGACGAACCGCCTACGAGCCCTTTACGCCCAATAAATCCGGATAACTCTCGCCCCCTACGTATTACCGCCGCTGTCGGCCCGTATTTAGC
+
CCCCCGGGGGGGGGGGGGGGGGGGGGGGGGGGGGGGGGGGGGGGGGGGGGGGGGGGFFFGGGGGGGGGGGEGGGGGGGGGGGGGCGGGFGGGGGGGGGGGGGGGGGGGGGGGGGGGGGGGDGGGGEGGGGGGGGGCDFDFGGGFGGG8E?GAGFGFGGGGGGBGEGGGGGGG>GBC/9FG,C?16A88AF=D3CD?FGGGGFGEGFD90D>GF)245(2CBGF11227(1743?):A?DGG?0,/4<AFG>60-,9?2)5?BE0CEG;260424(-<F0;(-4,(()-(-(49(-)/*.0:
@M03364:396:000000000-C9LGT:1:1101:18463:1280 2:N:0:10
GGACTACCGGGGTTTCTAATCCTGTTCGCTACCCATGCTTTCGAGCCTCAGCGTCAGTTGCAGACCAGAGAGCCGCCTTCGCCACTGGTGTTCTTCCATATATCTACGCATTCCACCGCTACACATGGAGTTCCACTGTCCTCTTCTGCACTCAAGTCTGACAGTTTCCGATGCACTTCTTTGGTTAAGCCAAAGGCTTTCACATCAGACTTATCAAACCGCCTGCGCTCGCTTTACGCCCAATAAATCCGGATAACGCTTGCCACCTACGTATTCCCGCGGCTGCTGGCACGTAGTTAGC
+
CCCCCGGGGGGGGGGGGGGGGGGGGGGGGGGGGGGGGGGGGGGGGGGGGGGGGGGGGGGGGGGGGGGGGGGGGGGEGGGGGGGGGGGGFGGGGGGGGGGGGGGGGGGGGGGGGGGGGGGGGGGGGGGGGGGGGGGGGFGGGGGFGGGFGFGEFBFFDDCFGGFGGGGGGGDGFGFGGFGGFFDGEFFCFFGGGCGGGGGGGFGECFFFEGEGF6DEGAGEBGFFFF@DFGFFDDFFFFGGGD(60;CEFGDB@?(.?:9?BFG?7CF:FFB<<>0)6A49(4921<:07?7>B<(001):>
@M03364:396:000000000-C9LGT:1:1101:23009:1288 2:N:0:10
GGACTACTCGGGTTTCTAATCCTGTTTGCTCCCCACGCTTTCGAGCCTCAGCGTCAGTTACAGTCCAGAGAAGCGCCTTCGCCACTGGTGTTCTTCCTAATCTCTACGCATTTCACCGCTACACTAGGAATTCCCTTCTCCTCTCCTGCACTCTAGACTTCCAGTTTGAAATGCAGCACTCAGGTTAAGCCCGAGTATTTCACATCTCACTTAAAAATCCGCCTACGCTCCCTTTACGCCCAATAATTCCGGATAACGCTCGCCACCTACGTATTCCCGCGGCGGCTGGCACGGACTTAGC
+
CCCCCGGGGGGGGGGGGGGGGGGGGGGGGGGGGGGGGGGGGGGFGGGGGGFGGGGGGFGFFGGGGGGGGGGGGFGDGGGGGGGGGGGGEFGGGGGGGGGGGGGGGGGGGGGGGGGGGGGGGGGGGCGDGGGGGGEEEADFFGGFGGGGGFGBF887AEFDFGDDGGGFGGGGFGEGGFGCG?FGGG,:BBFGGGG9DGFGGCEEFFAE@CAF8+=*;0D<)?AF@?)34C=B3;BEE2EGGD238).9@GD9D;D@FDF(61C9CEC3:B?FBAF)4<44036(091906(4((()0*.:?
@M03364:396:000000000-C9LGT:1:1101:9573:1325 2:N:0:10
GGACTACACGGGTTTCTAATCCTGTTCGCTCCCCACGCTTTCGCTCCTCAGCGTCAGTAACGGCCCAGAGACCTGCCTTCGCCATTGGTGTTCTTCCCGATATCTACACATTCCACCGTTACACCGGGAATTCCAGTCTCCCCTACCGCACTCAAGCCCGCCCGTACCCGGCGCGGATCCACCGTTAAGCGATGGACTTTCACACCGCACGCGCCGAACCGCCTACGAGCCCTTTACGCCCAATCAATCCGGATCACGCTTGCACCCTACGCAGTACCCCGGCTGCTGGCCCGTCTTCCGC
+
CCCCCGGGGGGGGGGGGGGGGFGGGGGGGFGGGGGGGGGGGGGGGGGGGGGGGGGGGFGGGGGGGGGGFGGGGGGGGGGGGGGGGGGGEFGDAFGGGGGGGGGGGFFGGGGGGGGGGGGGGGGGGGGGGECFGGGGGGFGGGEFGGGGGFGBGDGFGGGGGGFGF@EGFCGGFGFG*:8C?FGFFG:,;>C<FGGF<FCFFEFEC>B((14*()22)1*:(7><?F0)(97:?:09)(2::(81)2246C5(-1(,)36:14C2=FC(4?111(4))0.,41>923))(4(,39-).1)*1
@M03364:396:000000000-C9LGT:1:1101:19091:1341 2:N:0:10
GGACTACACGGGTATCTAATCCTGTTTGCTACCCACGCTTTCGTGCCTCAGTGTCAGTTTCAGTCCAGAAGGCCGCCTTCGCCACCGGTGTTCCTCCTAATATCTACGCATTTCACCGCTACACTAGGAATTCCGCCTTCCTCTCCTGTACTCAAGCTGAACAGTTCGCAGGGCGGTTCACGGTTGGGCCGTGAAATTAAACCCCGCGCTTGCTCAGCCACCTACGCACTCTTTACGCCCAGTAATTCCGGATACCGCTCGCCCCCTACGTGTTCCCGCGGCTGCTTGCCAGTAGTTACCC
+
CCCCCGGGGGGGGGGGGGGGGGGGGGGGGGGGGGGGGGGGGGGGGGGGGGGGGGGGGGGGGGGGGGGGGGGGGGGGGGGGGGGGGGGGFFGGGGGGGGGGGGGGGGGGGGGGGGGGGGGGGGGGCFGGGGGGGGGGG@DGGGG?FGGFFFGFGFGFGGGGGGFGGGGGGGGG?G>GE5>CGCGFGGFAFF>5DFC?FFGGG=C>DEF@>CDG(2599;GC=G@@@*7)31:<<BA4<:CEC3?294><FFC0:8)5573243C:DED?F??,51)-4*((-,(-(4)5<()))).1/1)07
@M03364:396:000000000-C9LGT:1:1101:10341:1352 2:N:0:10
GGACTACTGGGGTTTCTAATCCTGTTTGCTCCCCACGCTTTCGAGCCTCAGCGTCAGTTACAGTCCAGAGAAGCGCCTTCGCCACTGGTGTTCTTCCTAATCTCTACGCATTTCACCGCTACACTAGGAATTCCCTTCTCCTCTCCTGCACTCTAGACGTCCAGTTTGAAATGCAGCACTCAGGTTAAGCCCGAGGATTTCACATCTCACTTAAAAATCCACCTACGCACCCTTTACGCCCAGTAAATCCGTACAACGCTCTCCCCCTACGTATTACCGCGGCTGCTGGCACGTATTTGGC
+
CCCCCGGGGGGGFGEGGCGGGGCFFGGGGGFGGGCCFGGGGGGDAFGGGGGGGGGGGFGGGGGGGGGGFGGGFEGGGGGGGGGGGFGGGGFGGGGGGGGGGFGGGGGGDEGGGGGGGGGGGGGGGGGGGGGGGGG9E:8EFGGFGGGGFF88?DC7,=3@EGBGGCG;D9DEF;*D?6EGG@8C;E9>F<FGGGG**:BFGFFC9;;0;FE969,9A):E*CDB2,/)(26>FBFEFFDEE,(/1)/.;F)/,:?3/63(0(?/*;D>FB<44<()6<12690(-:032((.448*/*)07
@M03364:396:000000000-C9LGT:1:1101:22877:1354 2:N:0:10
GGACTACTAGGGTTTCTAATCCTGTTTGCTCCCCACGCCTTCGAGCCTCAACGTCAGTTACCGTCCAGCAGACCGCTTTCGCCACCGGTGTTCCTCCTGATCTCTACGCATTTCACCGCTACACCAGGAATTCCATCTGCCCTTCCGATACTCAAGATCCGCAGTTTCAAATGCAATCCAGGAGTTGAGCCCCCGCCTTTCACATCTGCCTTGCTAATCCGTCTACGCTCCCTTTACACCCAGTACATCCGAATAACGCTTGCCCCCTACGTCTTACCGCCGCGGCTGGCACGTCGTTAGC
+
CCCCCGGGFGGFGGGGGGGGGGGGGGGGGGGGGGFGGGGFGGGCFGGGGGGGGGGGGGGFGFG@FEF<FGFGGGGGGGGGGGGFEGGECEGEGGGGGGG9?FFGGGGFGGGGGGGGF++@EGGGGCE@AFFGGGF<F,=FGC,96E6+=@FFB7?F9=9E8F?=@DFADA;97FEFGC@?2@+3DF,;6C,@C5@E4EGDE4;*:ABC*07:)211+/>C@7>9=9=5;D@<39).69CFGD(6@.));C*((-44*(63,4*89CD>(.((42:46<36((4((-(42((,(,(.0)-/?
@M03364:396:000000000-C9LGT:1:1101:22840:1355 2:N:0:10
GGACTACACGGGTATCTAATCCTGTTCGCTACCCATGCTTTCGAGCCTCAGCGTCAGTTGCAGACCAGAGAGCCGCCTTCGCCACTGGTGTTCTTCCATATATCTACGCATTCCACCGCTACACATGGAGTTCCACTCTCCTCTTCTGCACTCAAGAATGACAGTTTCCGATGCATTTCCACGGTTGAGCCGTGGGCTTTCACATCAGACTTACAATTCCGCCTGCGCTCGCTTTGAGCCCACTACATCCGGACAACGCTTGCCACCTCCGTCTTACCGCGGCCGCTGGCACGTCGTTGGC
+
CCCCCGGGEBC@FGGGGGF,BFG<FGGGGGGGGGG8FGGGGGGGGGGGGGGGGGGGGGGGGGFGGGGG?FGGGD>FGGGE,BFGCGFFFFGCFGDGGGGGEGGGGGFCGECGCFGGGGGGGGGG@EFC8E?FGFFGFFDFGC8DFFF8DDFEGD6D,@AFGGB6EDFFGGEG5:1+@=CE:8=:DE78CC<CG75**@DCGEE>>9>>=7>?*+,1=*2D=7>=>,>)-2/93=3))(>:<6(/;(=CFC*6;B((809?32C>GFG((,--(.1)6247-4((3(,-,(3<?4:)0)(19
@M03364:396:000000000-C9LGT:1:1101:17251:1356 2:N:0:10
GGACTACTAGGGTATCTAATCCTGTTCGCTACCCATGCTTTCGAGCCTCAGCGTCAGTTGCAGACCAGAGAGCCGCCTTCGCCACTGGTGTTCTTCCATATATCTACGCATTCCACCGCTACACATGGAGTTCCACTCTCCTCTTCTGCACTCAAGAAAAACAGTTTCCGATGCAGTTCCTCGGTTAAGCCGGGGGCTTTCACTTCAGACTTATCTTTCCGCCTGCGCCCGCTTTACGCCCAATAAATCCGGACCACGCTTGCCACCTACGTCTTTCCGCCGCTGCACGCTCGTAGTTAGC
+
CCCCCGGGGGGGGGGGGGGGGGGGGGGGGGGGGGGGGGGGGGGGGGGGGGGGGGGGGGFFFGG<FGGGGGGGGGGGGGGGGGGGGGGGEFFGGGGGGGGGGGGGGGGGGGGGGGGGGGGGGGGGGGGGGGGGGGGGGGGGGGGFGGGGDFGFGDGF,@D88BFGFGGGGGGGFGFCEFGG@EDFEGDEFEFDGGGEDEGGGEC?FFFECGFGC+51CEGG>DF0(*(2()692;;)7@EGG?BBFAA<FG)(-41?F?>:((;4*<D34:(,((-))242(--(42((-(((((-)0*.:7
@M03364:396:000000000-C9LGT:1:1101:11002:1361 2:N:0:10
GGACTACTGGGGTTTCTAATCCTGTTCGCTCCCCACGCTTTCGCTCCTCAGCGTCAGTGACGGCCCAGAGACCTGCCTTCGCCATCGGTGTTCTTCCCGATATCTACACATTCCACCGGTACACCGGGAATTCCAGCCGCCCCTGCCGGCCTCCAGCCCGCCCGTACCCGGCGCCGACCCACCGTGAAGCGATGGGCTTTCACACCGACCGCTACGAACCTCCTCCTGTCCTGTTACGCCCGTGTAGTCCGGACTACACTTCCCACCTACGTATGAGCGGGGTCTCTGGCACGTCTGTTCC
+
@C,ACGEEFCEFG@EDFGFGGFF,C<ECC7@FFFFGFG:,,CFGCFFFCF<E@FEGB,C9FFD7@FGFFG@FD<?FFGGG<FGD,48BFGG:FAFGCGEGGGGGGC5?EFGE=BEEB+==+8=@=E:C+CF8C,,5686=FG=0=DCC+*81@);A@DEE8C>G>CE89CC*6*(/:88*;/9*3*846,:59:/27AGFG<+)*).(-)-:()*-13*/,9,,(*().9:)).6:>?GEG(((.()-*:*7(42(/),:6)3,*0974(,())())3(((-(-(-).24:?(,-73*.*0
@M03364:396:000000000-C9LGT:1:1101:19627:1423 2:N:0:10
GGACTACTAGGGTATCTAATCCTGTTCGCTCCCCACGCTTTCGCTCCTCAGCGTCAGTAACGGCCCAGAGACCTGCCTTCGCCATTGGTGTTCTTCCCGATATCTACACATTCCACCGTTACACCGGGAATTCCAGTCTCCCCTACCGCACTCAAGCCCGCCCGTACCCGGCGCGGATCCCCCGTTGAGCGATGGGCTTTCACACCGGACCCGACGAACCGCCTACGCGCCCTTTACGCCCAATCAATCCGGATCACGCTTGCCCCCTACGTATTACCGCGGCTGCTGGCCCGGCGTCAGC
+
CCCCCGGGDFFGGGGGGGGGGGGEGGGGGFGGGGGGGGGGGGGGGGGGGGGGGCFGGEFAFFGDGGGGGGGFFCGGGFGGGGGD@EFGCFCGGGGGGGGGD7EGGGGFGGGGGGGGDC4=EFFGGGGGGDGGGGGFGF8FFFEDDFG6CEF9,)0;DFGGGGFGF7?GGGGG?>9758EE,=?<EE*/0?/7*:C**:ECC1?5CDBF05(2,8?639GG1DFB(@<.45991804A3?CEBB1),))9CD91:1(.4:BBBF0FGGB1<?73624:<:>>67;90223,4?F((0))(97
@M03364:396:000000000-C9LGT:1:1101:11579:1423 2:N:0:10
GGACTACAGGGGTTTCTAATCCTGTTTGCTCCCCACGCTTTCGAGCCTCAACGTCAGTTGCCGTCCAGTAAGCCGCCTTCGCCACCGGTGTTCCTCCTGATATCTACGCATTTCACCGCTACACCAGGAATTCCGCTTACCCCTCCGGTACTATAGCCATGCAGTTTCCAAAGCAATCCGGGAGTTGAGCCCCCGCCTTTCACTTCAGACTTGCCCCGCCGTCTACGCTCCGTTTCCACCCAGTAAATCCGGATTACGCTTGCCCCCTACGTCTGACCGCGGCTGCTGCCACGTGTTCAGC
+
CCCCCGGGGGGGBCGFGGGCFGGFFAGGGGGGGGGGDGGGGGGFGGEFE4CFGGGGGFFFFCGGGGGGGGGGGGDGGGGGGGGGGGGGFEGGGGGGCFGGGGGGCG9F:ECE,C;FGC@DGG8BF7FG@GGFGG8+C:?,ADDFGGGDB>+;,*6=@EFG?FFGF@FFGGGA*,)=9*@CC8***@E4*,<CDECEGGDGG*C*BAF:<FFGFF+699EG()(/(3/)(1-(4,5)6)+2?14(1.6)16)40(()1664((24*//1:??::(().+-(6(79;().)(,52?(07*.:D
@M03364:396:000000000-C9LGT:1:1101:14197:1428 2:N:0:10
GGACTACAGGGGTATCTAATCCTGTTCGCTCCCCACGCTTTCGCTCCTCAGCGTCAGTAACGGCCCAGAGACCTGCCTTCGCCATTGGTGTTCTTCCCGATATCTACACATTCCACCGTTACACCGGGAATTCCAGTCTCCCCTACCGCACTCCAGCCCGCCCGTACCCGGCGCAGATCCACCGTTAGGCGATGGACTTTCACACCGGACGCGACGAACCGCCTACGAGCCCTTTACGCCCAAGCAATCCGGATACAGCCCGCACCCTCACGATTCCCGCGGCTGCGTGCCCGTATTTCGC
+
CCCCCGGGGGGGGCGGGGGFGGGGGEGGGGGGGGGEGGGGGGGG>GGGGFGGGGGGGFFCGGGGGGGGGGGGGGGGG<FGGGFGF<FFFFGEEFEGGGGDGGGGGGGGGFFGGFDFFGEDGGCGGGGGGGCGGGGFGG9FFFGFGGFGG@FBFDFFFFEEGG>DE8>8EEGGF>AD*/AC,AF<8;8/6::93EC?FGG9CEF)>:).483=1)/(1(:=2D><(;:71<9?0(5)4:EEG10,)4(-95)7<(()*)5(,(:2<ED?:((((-.).<:;419((,(-,(4((4(.01-93
@M03364:396:000000000-C9LGT:1:1101:14698:1438 2:N:0:10
GGACTACCCGGGTTTCTAATCCTGTTCGCTCCCCTAGCTTTCGCGCCTCAGCGTCAGTCGTGGCCCAGAAGGCCGCCTTCGCCACCGGTGTTCTTCCCGATATCTGCGCATTCCACCGCTACACCGGGAATTCCGCCTTCCCCTGCCGCACTCAAGCCCGCCCGTACCCGGCGCAGACCCACCGTTAAGCGATGGGCTTTCACACCGGACGCGACGAACCGCCTACCAACCCTTTACCCCCAATGATTCCGGCCAACGCTTGCCCCCTCCGTATTCCCGCGGCTTCTGGCCCGTCGTTTGC
+
CCCCCGGGGGGGGGGGGGGGGGGGGGGGGGGGGGGGGGGGGGGGGGGGGGGGGGGGGGGGGGGGGGGGGGGGGGGGGGGGGGGGGGGGGGGGGGGGGGGDGGGGGGGGGGGGGGGGGGGCEGGGGGGGGGGGFGGGGDCGGGGFGGGGGDGFGFGFGGGGGGFGG*=EGGGGFG@C5AEF*CCCGGG0AF*5DGDCGFFFGFG)7@72091500?;39EC(9;((2().1-,2:?<:)<FGFF0/.59FCD((-(.727,((/,9FG9(-(-32())3(4-39((.4)).,44(,..)(/0
@M03364:396:000000000-C9LGT:1:1101:22155:1525 2:N:0:10
GGACTACAGGGGTTTCTAATCCTGTTCGCTACCCATGCTTTCGAGCCTCAGCGTCAGTTGCAGACCAGAGAGCCGCCTTCGCCACTGGTGTTCTTCCATATATCTACGCATTCCACCGCTCCACATGGAGTTCCACTCTCCTCTTCTGCACTTAAGAAAAACAGTTTCCGATGCAGTTCCTCGGTTAAGCCGAGGGCTTTCACATTAGACTTATTTTTCCGCCTGCGCTCGCTTTCCGCCCAATCACTCCTGACCACGCTTGCCCCCTACGTCTTCCCGCGTCCGCTTGCACGTTCTTCGC
+
CCCCCGGCGGGDFGGGGGG,FFG@EGGGGECGGGGGGGFFEFGDBCEFFE8EGFGEEGEFGCFGGGGGDD8FGGEGGGEEGGGEGGGGCFACGCFGEGGGGGGFFGGGGG@C;EDFFEGG+@EFFFFCFGGEGGGF;@FGGGF7AE,6;CEB,*=DA=@CDFFFFDEF:C3B9CEDF9DE,=C>CG<6B>D9CEG57@>9?EGEGAF66?4@6+>*=;C95C=9(,06-:9((=?);6:BG@FF);17A<*4)8>7F?F6<BC?485(-,4<((4))2-,-(-((-(-8(87?((0)*-/1
@M03364:396:000000000-C9LGT:1:1101:8859:1540 2:N:0:10
GGACTACCGGGGTTTCTAATCCTGTTCGCTCCCCTAGCTTTCGCACCTCAGCGTCAGTAATGGTCCAGTGAGCCGCCTTCGCCACTGGTGTTCCTCCGAATATCTACGAATTTCACCTCTACACTCGGAATTCCATCTGCCCTGCCGTTACTCAAGATCCGCAGTTTCAAATGCAATCCAGGGGTTAAGCCCCCGCCTTTCACATCTGACTTGCTCATCCGTCTACGCTCCCTTTACACCCAGTCATTCCGGATCACTCTCGCCCCCTACGTGTTACCGCGGCTGCTGCTACGTCTTCCGC
+
CCCC@8FGGGDEFFGC9FDFE@FFFF9F@EEEFGGGGGFEA<BC:@CAFFCFG@FECFFGGGCFEAAFGGACG8CC@=CFGGGGDGDFGFEFFC,CFFCFGFFFGGGG+>FBFGG,CEGGFGG<EFFGGCE?FFGCEA=EFFD*=EC3@>CDGFGB,6EDGGFGFGF,@,@,B;*+@*DCC5=>CC*:@,<C*CE5DGECG7E<FFFEC>B?*8,*=4,=9F=77+1:(291@@E)))0<F@?E*/7CFF66-,43?)6<24149:C38:2.((4))0-(-4((,()4))-4(4()8*)19
@M03364:396:000000000-C9LGT:1:1101:8896:1557 2:N:0:10
GGACTACTGGGGTTTCTAATCCTGTTCGCTCCCCACGCTTTCGCTCCTCAGCGTCAGTAACGGCCCAGAGACCTGCCTTCGCCATTGGTGTTCTTCCCGATATCTACACATTCCACCGTTACACCGGGAATTCCAGTCTCCCCTACCGCACTCAAGCCCGCCCGTGCCCGGCGCGGATCCGCCGTTCAGCGATGGACTTTCACACCGGACGCGACGCACCGCCGACTCGCCCTTTACGCCCAATCAGGCCCGATAGCGCGTGTCCCCTACTGTGGCCCCCGGCTCCCTGCACTTGTTTCGC
+
CCCCCDGFGF?C@@C<CF,<FF9;CEGG7@<@CCGGGGGGGGGGDFGGG?@FDGGGGGFAEF7F@F:F@FFGGG?CF,55AFGGD<EF:DFG@,@?EEF7FCEG,E,FE@E5,9,FFGGD+B=9ECFF+><EFC8GG9=?:=EFGFFGDB+:8==03DDEEGEDF*@D8CEGAEBGEAGF,8CEGG,58C*1*28*;CB=C)4)00)4(1,*()*4/7=*(7304*(),116(2:)-2*1844.).))01*4(4((1(4(43*(2+11(,).))(418(-7041(((..:(,),)*10)97
@M03364:396:000000000-C9LGT:1:1101:22846:1606 2:N:0:10
GGACTACAAGGGTTTCTAATCCTGTTCGCTCCCCACGCTTTCGCTCCTCAGCGTCAGTAACGGCCCAGAGACCTGCCTTCGCCATTGGTGTTCTTCCCGATATCTACACATTCCACCGTTACACCGGGAATTCCATTCTCCCCTACCGCACTTCAGCCCGCCCGTACCCGGCGCGGATCCACCCTTAAGCGATGGACTTTCACACCGGACGCAACGAACCGCCTACGAGCCAATTACGCCCAATCAATCCGGATTACACTTGCACCCTACGTATTCCCGCGGCTGCTTGCACGACTTTCGC
+
CCCCCGGGFGGGFFFGGGGGGGG,CFGGG@FGGGGGGGGGGGGGGGGGGG8FGGGGFECFEGDGGGGGGGGGGGGGGGGGDGG7FFGGDGGEGGGGGG7BFFEFCFFFG9B94E=FGGGD>FGGGGGGGGGAFFC,,,+C:=66DGG3@AF5,*25DEGG6ED6FCECGGGGBGA7558E,><1:=,4CCECGDG:FGFGGFGFFBE((74E(88;3-?EBGF<40(03)4(((.6A(;::8<<)).4=CD(:((.=).64)<,98C?7((,.)(-)042-39B1,4).,)5:(())*)*1
@M03364:396:000000000-C9LGT:1:1101:19497:1613 2:N:0:10
GGACTACCGGGGTATCTAATCCTGTTCGCTCCCCTAGCTTTCGCGCCTAAGCGTCAGTCGTGGCCCAGAAGGCCGCCTTCGCCACCGGTGTTCTTCCCGATATCTGCGCATTCCACCGCTACACCGGGAATTCCGCCTTCCCCTGCCAGACTCAAGCCGGCCGGTATCGGGAGCGGACGGGGGTTGGGCCCCCGGATTTGACTCCCGACCAGGCAGGCCGCCTACTCACGCTTTCAGCCCATTGAAACCGAACAACGCTTGCCCCCTACCACGTACCGCGCCGTGTTGACCCTTAGCTACC
+
<<BCCFGGFFECGGGGGGFGGACAE9FFGGGCGGGGFGGFDGCCFGGGDEFFFGGGG6CFFBEGGGGGFFCFFE@CFGGGGDGGGFC:>CFFFGGGGG@GFGGGFEGCFGGGCGFFFEG6CGGGDEGGGGAFGFGGG@CFCFG?:C,3DFGEEC96@5*7EGFGEEGDGCECDGFD5>C*23C?*1*2>F*)9>EED>FFC<?:4>3((99*(7/8908:9),3,+,/(/(,40).));8*())*6).)114(-80),((--<)9C3((()),(.(4*3411(((,.,-.)((,)***)*0
@M03364:396:000000000-C9LGT:1:1101:16401:1627 2:N:0:10
GGACTACTGGGGTATCTAATCCTGTTCGCTACCCACGCTTTCGCACCTCAGCGTCAGTGACGGCCCAGCAGGCTGCCTTCGCCATCGGTGTTCTTCCATATATCTGCGCATTCCACCGCTACACATGGAATTCCACCTGCCCCTACCGCACTCGAGCCTGCCAGTTCGGAACCCGGCCGGGGGTTGAGCCCTCGGATTAGAGGTTCCGCTTGGCAAGCCGCCTACGCGCGCTTTACGCCCCCTGAATACGTGTAACCCCCGCCCCCCACCGTGTCCCCCTGCACCTAGCCCGGTCATAGCC
+
CCCCCGGGFFFGGGGGGGGGFGGFGGGGGGGGGGGGGGGGGGGGGGGGGGGGGGGGBFEEFFGGGGGFFEDFFGGGGGGGGGGGFGGGBFGGGFGGGGGGGGGGGGGGGGGGGGGGGGGDEGGGGGGGFGGGGGGGG=DFGGGFFGGCGBG=,3D>FGGFGGACGBFBE+>CFGFGGFG9;CDCC*,4;8=*;5E7/1++<28:GFFBFD056?+4C<FC>D::./,.-),444)6?FGG*(-8)44)1**(.(.6*.(,--*4CE549(,((..).*((,(,((,()(((((,()**)*2
@M03364:396:000000000-C9LGT:1:1101:19437:1648 2:N:0:10
GGACTACCGGGGTATCTAATCCTGTTCGCTCCCCACGCTTTCGCTCCTCAGCGTCAGTAACGGCCCAGAGACCTGCCTTCGCCATTGGTGTTCTTCCCGATATCTACACATTCCACCGTTACACCGGGAATTCCAGTCTCCCCTACCGCACTCCAGCCCGCCCGTACCCGGCGCAGATCCACCGTTAGGCGATGGACTTTCACACCGGACGCGACGAACCGCCTACGAGCCCTTTACGCCCAATAAATCCGGATAACGCTCGCCCCCTACGTATTACCGCGGCCGCTGGCACGGCCTTAGC
+
CCCCCGGGGGGGGGGGGGGFGGGFGEGGGGGGGGGGGGGGGGGGGGGGGGGGGGGGG<<FGGGGGGGGGGGGGGGGGGGGGGGDG9FGFGGGGGGGGGGGGDEGGGGGGGGGGGGGFGF=CFGGGGGGGGGGGGFC@A@EGD8DFGFG6BC5,:7A>CGGGGFGFGGEGGGGFGBGDFGGFGGFFEC;48=DCGGFGGGCG?GEGFF;9GFG0.89D9:79D014*456<9?(436::GEG<((0.-)941((-49F(18((*,/2>((,442:(.6C<>(32(20((-4,,((())0,*0
@M03364:396:000000000-C9LGT:1:1101:12158:1651 2:N:0:10
GGACTACAAGGGTATCTAATCCTGTTCGCTCCCCTAGCTTTCGCGCCTCAGCGTCAGTCGTGGCCCAGAAGGCCGCCTTCGCCACCGGTGTTCTTCCCGATATCTGCGCATTCCACCGCTACACCGGGAATTCCGCCTTCCCCTGCCCGACTCAAGCCGGCCGGTATCGGGAGCGGACGGGGGTTGGGCCCCCGGATTTGACTCCCGACCAGGCTGGCCGCCTGCCCGCGCTTTACGCCCCATGAATCCGGATAACGCTCGCCCCCTCCCTATTGCCCCTGCCTCTGGCCCGTAGTTCGCC
+
CCCCCGGGFFGGGDGGGGGFGGGEFEEFFEDGGGF8FGGGGGGGFFGGGC<FFGGGGCFGGEFGGGGGGGGGGGGGGGGGGGGGGGGG=FGGFFFGGGG+CFGGDGG:FGGGGGAFGGGDCGGGCCEF7FDFCFD@C+=FFDG*:FG,6*3:C)*3@E5>EGFGG7FFGGG:?E@GCDE=GDD5*:*-7>:9CG*>3*2AEA0<77)-1>0C6>089,@E0D0(,*()()4,((.)-3CG5(38*6-6?598(8A404((-(::GE1--(())))).+(((.().()5:::14(-.99?3<
@M03364:396:000000000-C9LGT:1:1101:9906:1710 2:N:0:10
GGACTACCCGGGTATCTAATCCTGTTTGCTACCCACGCTTTCGTGCCTCAGTGTCAGTTTCAGTCCAGAAGGCCGCCTTCGCCACCGGTGTTCCTCCTAATATCTACGCATTTCACCGCTACACTAGGAATTCCGCCTTCCTCTCCTGTACTCAAGCTGAACAGTGCGCAGGGCGGTTCACGGTTGGGCCGTGAAATTAAACCCCGCGCTTGCACAGCCACCTACTCGCGCTTTATGCCCAGTAATTCCGGATAACGCTCGCCCCCTACGTGTTTACCCGGCGGCCTGCACGTGACTCACC
+
CCCCCFGGCFEDFF<FGGG@FGGCFEGGFDCGGGGGGGGGGGGGGGGGFGCGGBFG@CEFFFGFCGFGGGGGGGGGGGGGFGG?@?FE@FFEGF,AEFFGGGGGGGFDFGDGGGGGGE8DEFFGGFGFFEGGGGDDG?@9FDCFFFF=ED9C>D?FD@E?,:BDG,9@E6B8<<87@5EGGGG::ECAFC5)1=FGGFGC<>CDGFFF9<?E0*>)*(3*/;:BF+4),)-,,2-).-<0+(5)*6<A*0)(-4).)4-4,0:(9ED(,314.2()6+.(,-((-(,44..(,((.*1)27
@M03364:396:000000000-C9LGT:1:1101:9556:1753 2:N:0:10
GGACTACAGGGGTTTCTAATCCTGTTCGCTCCCCACGCTTTCGCTCCTCAGCGTCAGTAACGGCCCAGAGACCTGCCTTCGCCATTGGTGTTCTTCCCGATATCTACACATTCCACCGTTACACCGGGAATTCCAGTCTCCCCTACCGCACTCCAGCCCGCCCGTACCCGGCGCAGATCCACCGTTAGGCGATGGACTTTCACACCGGACGCGACGAACCGCCTACGAGCCCTTTACGCCCAATCAATCCGGATCACGCTCGCCCCCTACGTCATCCCGCGGCTTCTGGCCCGGACTTCGC
+
CCCCCGGGGGGGGGGGGGGGGGFGGGGGGGGGGGGGGGGGGGGGGGGGGGGGGGGGGGGGGGGGGGGGFFGGGGGGGGGGGGGGGGGGEFFEGGGGGFGGGGGGGGGGGGGGGGGGGGGDGGGGGGGGGGGGGGGFFGDFFDCFDGGEGEG=FD8FGFGGGGFGGGGGGGGG>>2?CAFGFGG:CD<9AF8)8EEFGGGFG39)>A)69D>=1)2()4=G6D;-(2()4CB<(.546:EEE(43),54BGD;(-4:FBF080:9DGG>6<2(,(4)6C(4(190(()).7.-(((.09)/9
@M03364:396:000000000-C9LGT:1:1101:20847:1757 2:N:0:10
GGACTACTAGGGTTTCTAATCCTGTTCGCTCCCCACGCTTTCGCTCCTCAGCGTCAGTAACGGCCCAGAGACCTGCCTTCGCCATTGGTGTTCTTCCCGATATCTACACATTCCACCGTTACACCGGGAATTCCAGTCTCCCCTACCGCACTCCAGCCCGCCCGTACCCGACGCGGATCCACCGTTAAGCGATGGACTTTCACACCGGACGCGCCGAACCGCCTACGAGCCCTTTACGCCCAATAATTCCGGATAACGCTCGCACCCTACGTATTACCGCGGCTGCTGGCCCGTATTCAGC
+
CCCCCGGGGGGGGGGGGGGGGGGGGGGGGGGGGGGGGGGGGGGGGGGGGGGGGGGGGGGGGGGGGGGGFGGGGGGGGGGGGGGGGGGGGGGGGGGGGGGGGGGGGGGGGGGGGGGGGGGGGGGGGGGGGGGGGGGGGGGGGGDBDGG?EEGFGDGFDFGGGGFGGGGGGGGGFG=CCEGGGGF7BE*6CFCDGGGFGGGGGCGFGFF;9DBG>EC7C2EG9D>B:E?58C9??:?>DFCEC:0862<BFG9><1(6??9142:(>CDFF?0.4)4)6<,-.3;;9?3)44:10((0)*)02
@M03364:396:000000000-C9LGT:1:1101:15873:1814 2:N:0:10
GGACTACCAGGGTATCTAATCCTGTTTGCTCCCCACGCTTTCGCACCTCAGCGTCAGTAATGGTCCAGTGAGCCGCCTTCGCCACTGGTGTTCCTCCGAATATCTACGAATTTCACCTCTACACTCGGAATTCCACTCACCTCTACCATACTCAAGACTTCCAGTATCAAAGGCAGTTCCGGGGTTGAGCCCCGGGATTTCACCCCTGCCTTAAAAGTCCGCCTACGTGCGCTTTACGCCCAGTAAATCCGAACAACGCTAGCCCCCTTCGTCTTACCGCGGCTGCTGGCACGTCTTTCGC
+
CCCCCGGGGGGGGGGGGGGGGGGGGGGGGGGGGGGGGGGGGGGGGGGGGGGGGGGGEGGGGGGGGGGGGGGGGGGGGGGGGGGGGGGGCFGGGGGGGGGGGGGGGGGGGGGGGGGGGGGGGGGGGGGGFFGGGGGGGGGGGGGFGGG8=DGFGEGF=DGGGGFGGFGGGGFFFGFGGFGGGGGGGGFCFEGGGGGGGGGGFEGFGFFD);BG3+49FEGG?GFFFF@F@CBF>FFEFFGGGFF866)7AG3-8>41>;B:?9C?GGGFFB0<(.-)6<0202>>9?4221(4::(0)*-1>
@M03364:396:000000000-C9LGT:1:1101:12438:1814 2:N:0:10
GGACTACCGGGGTATCTAATCCTGTTCGCTCCCCACGCTTTCGCTCCTCAGCGTCAGTAACGGCCCAGAGACCTGCCTTCGCCATTGGTGTTCTTCCCGATATCTACACATTCCACCGTTACACCGGGAATTCCAGTCTCCCCTACCGCACTCAAGCCCGCCCGTACCCGGCGCGGATCCACCGTTAAGCGATGGACTTTCACACCGAACGCAACGAACCGCCTACGAGCCCTTTACGCCCAATGCATCCGGGTCACGCTCGCCCCCTCCGTATTTCCGCGTCTGCTGGCCCGGACTTCGC
+
CCCCCGGGGGGGGD@FGGGGGGGGGFGGGGGGGGGGFGGGGGGEGGGFGGGGGGGGFFEGGGGGGGGGEGGGFFGGGGGGGGGGGGGGGGGGGGGAFGGGGGDGGGGFFFGGAFFGGDEDGGGGFGGGGGFGGGF?E==FGFGFGGE8EBGFFBGFFGGGCGBGGEGGGEGGBG(:*0=C+>C<C=*6;C*7;CE6DFGGE99<GF)(->95()/-12CG6DB:?C2)(191(3:<A(;?EF??)(.6FF*7(-(4F?6(86E(9EG>(30((.595<460-14<<<,5?(4;6())*)11
@M03364:396:000000000-C9LGT:1:1101:14735:1815 2:N:0:10
GGACTACACGGGTTTCTAATCCTATTTGCTCCTCACGCTTTCGTGCCTCAGCGTCAGGTACAGGCCAGGCGGCCGCCTTCGCCGCTGGTGTTCTTCCACATCTCTACGCATTTTACCGCTACACATGGAGTTCCACCGCCCTCTCCTGTCCTCAAGCCGTGCCGTTTCCAAAGCCTGAACCGGTTGAGCCGGTCCCTTTTCCTTCAGACTTGCACAGCCGCCTGCGCTCGCCTTACGCCCCATAAATCCGAACACCGCTCGCCACCCACCGTTTACCCCCGCCGCTTGCCCGTCATTCGCC
+
CCCCCGGGGGGGGFGGGGGGGGGFGFGGGGGGFGGGGGGGGGGGGGGGGGCFGGGG7FFGGCFGGGGFFFGGGGGGGGGGGGGGGGGGGGGGGGGFFCGF8FDAFFGGGGGGGGGGGGGGGGGGCGGGFGGGGGCFG7CEGGCDFGG?FFGFGB9AGGGGEE*9FEFFGCFCFFDFCA8<F>DFDE,(;CC<55CEGCGC?<96C*;)67C+6=93;=G5;D(4(240-99(,42:1?CE*(4:=4-5?)*,30((),((-,:4CG*(((((,.3).+((4(((2(-,(,)(,-()11)*9
@M03364:396:000000000-C9LGT:1:1101:17418:1843 2:N:0:10
GGACTACTGGGGTTTCTAATCCTGTTCGCTACCCATGCTTTCGAGCCTCAGCGTCAGTTGCAGACCAGAGAGCCGCCTTCGCCACTGGTGTTCTTCCATATATCTACGCATTCCACCGCTACACATGGAGTTCCACTCTCCTCTTCTGCACTCAAGAAAAACAGTTTCCGATGCAGTTCCTCGGTTAAGCCGAGGGCTTTCACATTAGACTTATTTTTCCGCCTGCGCTCGCTTTACGCCCAATAAATCCGGACAACGCTTGCCCCCTACGTATTACCGCGGCTGCTGGCCCGTAGTTCGC
+
CCCCCGGGGGGGGGGGGGGGGGGFGGGGGGDGGGG8FGGGGGG8FDGGGGGGGGGGGE,EF9FGGGGGGGGGGGGGGGGGGGGGGDFGCFGGGGGGGF9FGGGFGEGGGGGGFGGGGGGGGGGG98DFGFGGGGFGAFFGGDDFGGG;FDGEFFGF33@,@:6FGGGGGG>+@E5=DFFGCFDEEG39CEGG+@CGDGFGG4BEBB+96?CF;3,*+/A<@GFD2C@F>D9;;??ECFGGG@(5274CFGG;6>9?F9>F<?FB*;>90:?4<2:46<:FF07906::22(,44-.006CC
@M03364:396:000000000-C9LGT:1:1101:12333:1861 2:N:0:10
GGACTACACGGGTATCTAATCCTGTTCGCTCCCCTAGCTTTCGCGCCTCAGCGTCAGTCGTGGCCCAGAAGGCCGCCTTCGCCACCGGTGTTCTTCCAAATATCTGCGCATTCCACCGCTACACTTGGAATTCCGCCTTCCCCTACCAACCTCAAGCCGGCCGGTATCGGGAGCGGCCGGGGGTTGTGCCCCCGGATTTTACTCCCGACCAGGCTGGCCGCCTACTCGCGACTTACGCCCCATGAATCCGCATAACGCTTGGCCCCTCCGTTATACCCCGGACGCTCGACCGTAGTTCGGC
+
<<ACC@EF@@+7FEGGCFEGGGFECFDGDGGGGG@@@FGGFGDGGGGGGGGGDF@C7CEFGEGEGGCAFFFCEFCCG:FBFGG=C=@FBFGGGFGGGGDGFFFGFEA@EEEGFFFGGDG=@FGB,>?E5<9,AFFEE:?FGGGFGGF8,*3:DDG6:8+@8C*3F3@,8>:19:(1*)?=ED3C:**,00CF97:EGGG++.<)CF)4-9(:4)*.1:*:414(4+4)(/((-1-<::CEC61<*6.69<*41(45:((-((+,9:*((-()(4)))04((((-20(4(--4(,,.01,79
@M03364:396:000000000-C9LGT:1:1101:20940:1873 2:N:0:10
GGACTACTAGGGTTTCTAATCCTGTTCGCTACCCATGCTTTCGAGCCTCAGCGTCAGTTGCAGACCAGAGAGCCGCCTTCGCCACTGGTGTTCTTCCATATATCTACGCATTCCACCGCTACACATGGAGTTCCACTCTCCTCTTCTGCACTCAAGAAAAACAGTTTCCGATGCAGTTCCTCGGTTAAGCCGAGGGCTTTCACATTAGACTTATTTTTCCGCCTGCGCTCGCTTTACGCCCAATAAATCCGGACAACGCTTGCCACCTACGTATTCCCGCGGCTGCCGGCCCGTAGGTAGC
+
CCCCCGGGGGGGGGGGGGGGGGGGGGGGGGGGGGGGGGGGGGGGGGGGGGGGGGGGGGGGGGGFGGGGGGGGGGGGGGGGGGFGGGGGEGFGGGGGGGGFGGGGGGFGGGGGGGFGGGGGGGGGGGGGFGGGFGGGGGFGGGFFFFGDFFGFG5+;=@FFGGFGGGGGGGGGFDFGGFGGDAC@EG@CFFGGGGDGGGGGGECEGFFEEGFGECC<CEGG2D@>B;9E@C>B@?FFFFGGG;33AA;?F4).(3,(<900<BF:7AFBF><3)6?29C17(---4(2(0((4721))*)79
@M03364:396:000000000-C9LGT:1:1101:17071:1882 2:N:0:10
GGACTACACGGGTTTCTAATCCTGTTCGCTCCCCTAGCTTTCGCGCCTCAGCGTCAGTCGTGGCCCAGAAGGCCGCCTTCGCCACCGGTGTTCTTCCCGATATCTGCGCATTCCACCGCTACACCGGGAATTCCGCCTTCCCCTGCCAGACTCAAGCCGGCCGGTATCGGGAGCGGACGGGGGTTGAGCCCCCGGATTTGACTCCCGACCAGGCTGGCCGCCTACGCGCGCTGTACGCCCAATAAATCCGGATAACGCTCGCCCCCTACGGATTACCCCGGCTGCTTGCCCGTGCTTAGCC
+
CCCCCGGGGGGGGGGGGGFGGGGGGGGGGGGGGGGGGGGGGGGGGGGGGGGGGGGGGEGGGGGGGGGGGGGGGGGGGGGGGGGGGGGGCGGGGGGGGGGGGGGGGGGGGGGGGGGGGGGGDGGGGGGGGGGGGGGGGFDGGGGFGGGGGFGBGCFFGGGGGGFDGGGGGG>:?C@GC>GEEDGCEG64FAFGGGD5DGFFE<+6CFF6(99C0<@2>6CC;D:B?*4)4)7>(-65<>GGC0:0/4).9D)(-4<B@7(-37CBGG)-:(((-,.26+4-1;4,2))5(,8:>(()**)29
@M03364:396:000000000-C9LGT:1:1101:9185:1890 2:N:0:10
GGACTACTGGGGTATCTAATCCTGTTCGCTACCCATGCTTTCGAGCCTCAGCGTCAGTTGCAGACCAGAGAGCCGCCTTCGCCACTGGTGTTCTTCCATATATCTACGCATTCCACCGCTACACATGGAGTTCCACTCTCCTCTTCTGCACTCAAGAAGGACAGTTTCCGAAGCAGTTCCCCGGTTAAGCCGGGGGCTTTCACTTCAGACTTATCTTTCCGCCTGCGCTCGCTTTACGCCCACTAAATCCGGACACCGCTTGCCACCTACGTATTACCGCGGCTGCTGGCACGTATTCCGC
+
CCCCCGGGGGGGGGGGGGGGGGGFGGGEGGGGGGGGGGGGGGGFFGGGGGGGGGGGGGGCGGGGGGGGGGGGGGGGGGGGGGGGGGGGGGGGGGGGGGGGGGGGGGGGGGGGGGGGGEEDGGGGFFGGFGGFGGGGGGGGGGFFGGG=FFGEGD6;,@@EFGFDGGGGGGG>?FEFGFGGGGG7BE:AFFG>DCGGGGGGGFGFGFFFCFEF9:<CGFGFFGFF;8(8>C(,8:BFFFGGG?(89:3<FGC((-4(749>BFGF*CC3:B<3.54):A:>(0;>9BDF2:2>?F(1</.9C
@M03364:396:000000000-C9LGT:1:1101:8040:1907 2:N:0:10
GGACTACAAGGGTATCTAATCCTGTTTGCTACCCACGCTTTCGTGCCTCAGTGTCAGTTTCAGTCCAGAAGGCCGCCTTCGCCACCGGTGTTCCTCCTAATATCTACGCATTTCACCGCTACACTAGGAATTCCGCCTTCCTCTCCTGTACTCAAGCTGAATAGTTCGCAGGGCGGTTCACGGTTGGGCCGTGAAATTAAACCCCGCGCTTGCTCAGCCACCTACGCACTCTTTACGCCCAATAAATCCGTATACCGCTCGCCCCCTACGTATTACCCCGGCGGCCTGCCCGTAGTTCTCC
+
CCCCCGGGGGGGGCGGGGGFFGGGGGGGGGGGGGGGGGGGGGGGGGGGGGGGGGGGGFGGGGGGGGGFFGGFGGGGGGGGGGGGGGGGGGGGGGGGGGGGGFGGGGGGGGGGGGGGGGGGGGGGGFFGFGGGGGGGGEGGGGGFFGGGGFGFGFGFGGGF,,2DFGGGGGG6@EBG6@EFGGGFGC*:AE5CGDD,=,<,B=C=C>DBFC<E;1;7D;FG@F@(6*20,18)<A2<:BCC8(4)04:9FD/.,4A9>4(3(-24CE:(44:))566-+,-41((4(-46(819(27=9-2:
@M03364:396:000000000-C9LGT:1:1101:22735:1922 2:N:0:10
GGACTACTGGGGTTTCTAATCCTGTTCGATACCCGCACTTTCGAGCATGAGCGTCAGTTGCGCTCCCGTCAGCTGCCTTCGCAATCGGCGTTCTTCGCCATATCTAAGCATTTCACCGCTACACGGCAAATTCCGCCAACGTCGTGCGTACTCAAGTCAGCCAGTTCGCGCTGCAGTGCAGGTGTTGGGCACCTACATTTCACAACACGCTTAACCGACAGCCTGCGCTCCCTTTCAACCCAATAAATCCGGATCACGCCCGGACCTCCCGTATTACCGCGGCTGCTGGCACGGATTTCGC
+
CCCCCGGGGGGGGGGGGGFGGGGFGGGGGGFGFGGCEGGGGGGGGGGFFFFGGGGGGGGGGGGEGGGGGGGGGGGGGGGFGG:FFGGG+@FGGGGGGGGGGGGGGFAFGFGGGGGGGGDGGGCFEGGGGGGGGGGGG7?FGGG5CEGG>*@CCEGFDCGGGGFGGFGCEEGGFG9GGFG?F=DFFGD5?F,:C?CGGGGGGFGFGFA<@DFGF+<@D;GC;GB?BG;;479??AB))49CC(::?<29FG:><02:F::04;/7DED).433232-5A(((3;;;?7)(6(.(1()0*)95
@M03364:396:000000000-C9LGT:1:1101:18689:1966 2:N:0:10
GGACTACCCGGGTTTCTAATCCTATTTGCTCCCCACGCTTTCGTGCCTCAGCGTCAGTCTCTGTCCAGGCAGCCGCCTTCGCCACCGGTGTTCCTCCATATATCTACGCATTTTACCGCTACACATGGAATTCCACTGCCCTCTCCAGTACTCTAGCTGACCAGTATCCGTGGCTTTATGGGGTTGAGCCCCACGCTTTAACCACGAACTTAATCAGCCGCCTACGCACCCTTTACGCCCAATACTTCCGCATAACGCCCGCCACCTACGTATTACCGCCGCCGCTGGCACGTAGTTCTCC
+
CCCCCGGGGGGGFGGGGGGGGGGCGGGGGGGGGGGGGGGGGGGGGGGGGGGGGGGGEGGGGGGGGGGGGGGGGGGGGGGGGGGGGGGGEGGGGGGGGGGGGGGGGGGGGEGGGGGGGGGGGGGGGGGGGGGGGGGGGFGGGGG5DGCFFDFDCEGFGGGGGGFGGGGGGEDD?CDCFFGGFGGGDG8:FEGGCEGGCGG:C;FFGF>BFGC?6+C?F@C5>DD?@178;DF7(/)9;;EG:714).647D*,3:-851(3142(1A*:?::8)5-66*2(-0(4(,(-4()(.,(06*)0;
@M03364:396:000000000-C9LGT:1:1101:23672:1968 2:N:0:10
GGACTACACGGGTATCTAATCCTGTTCGCTCCCCCAGCTTTCGCGCCTCAGCGTCAGTGGTGGCCCAGAAGGCCGCCTTCGCCACCGGTGTTCTTCCCGATATCTGCGCATTCCACCGCTACACCGGGAATTCCGCCTTCCCCTACCACACTCAAGCCCGCCGGTATCGGAGGCTCGCCGGGGTTGGGCCCCGGGCTTTTACCTCCGACCTACCTGGCCGCCTACCCGCGCCTTACGCCCCCTGAATACGGAGACCGCCTGGCCCCTCCGGTGTTCCCCCGCGCCTGTGACGTACTTAACC
+
CCCCCGG@FGGDFGGGGGFGFFGEAG<FEDGGGGC@CFGFGGGGGGGGGGFFEGGDCF9,CD78EF@F@E8EEGGGGGEGGGGGGDGEFFGGFGGGGECCFGGGGGGG7CCF=FFEG7EGDFFDFCGGD@FGGGGGGC6FFFEFCFF@DFE5,)4;3D>C>B9>F@FG:*=CAGB?E>E7*8)41:*4.219DGE538FG+4F)>>)(2>1+(.+.71;C1C:(3*.),/4(,(.(-3/:*-(-55))//*,(((-)(((((2(1:/(-(((,4().+.,39-(,304))62,,()**-**
@M03364:396:000000000-C9LGT:1:1101:19014:1980 2:N:0:10
GGACTACAAGGGTTTCTAATCCTGTTCGCTACCCATGCTTTCGAGCCTCAGCGTCAGTTGCAGACCAGAGAGCCGCCTTCGCCACTGGTGTTCTTCCATATATCTACGCATTCCACCGCTACACATGGAGTTCCACTCTCCTCTTCTGCACTCAAGAAAAACAGTTTCCGATGCAGTTCCTCGGTTAAGCCGAGGGCTTTCACATTAGACTTATTTTTCCGCCGGCGCTCGCTTTACGCCCAATAAATCCGGACCACGCTTGCCACCTACGTATTTCCGCGGCTGCTGGCCCGTCGTTAGC
+
CCCCCGGGGGGGGGGGGGGGGGGGGGGGGGGGGGGGGGGGGGGGGGGGGGGGGGGGGFFGGGGGGGGGGGGGGGGGGGGGGGGGGGGGFFGGGFFGGGGGGGGGGGGGGGGGGGGGGGGGGGGGFGGGFGEFGGGGGFGGGGGFFFGFFFGFGFFF==E@,FFGGGGGGG+@AGFGGFGGFCDGGG7>FFGDCE5CCFGGGCFEGFFEFGFG*45:EEGF?GF((47:>DBF0=DEFFGGGB6:@<9AFGD9?>9?FFF?:0@?*<C2:B?454>)6<:602>FFF74>?(-34()7)-9C
@M03364:396:000000000-C9LGT:1:1101:10575:1983 2:N:0:10
GGACTACTGGGGTTTCTAATCCTGTTCGCTCCCCACGCTTTCGCTCCTCAGCGTCAGTAACGGCCCAGAGACCTGCCTTCGCCATTGGTGTTCTTCCCGATATCTACACATTCCACCGCTACACCGGGAATTCCAGTCTCCCCTACCGCACTCCAGCCCGCCCGTACCCGGCGCAGATCCCCCGTTAGGCTATGGACTTTCACACCGGACGCGACGACCCGCCTACGAACCCTTTACGCCCAATAAAGCCGGACCACGCTCGCCCCCTACGTCTTACCGCCGCTGCCTGCACGTACTTCTC
+
CCCCCGGFGGGGGGDGGGGGGGGEFGFGGGGGGGGGGGGGGGGGGGGGGGGGGGGG@FGFFGGGGGGG@FFFGFFGGGGGGGGGGFDGFGFCFFFGFGGGGGGDGFGCFFFG,EDEF++=CFDGFECC>FFGFGG9EF9FGCEFFGGG6?F=F5+;,@@@EG5;FBEGGD>E9C2C5A8=,=C*BC*(28+**3<+>FGGGECCFEB0(54*()*-1(*:3CB::;6)(13:0:7AA<EGG0<00)6)/93;9((,7?9::0*-*CD31.4.((-.4A:>,4990(().(..-44)79)*2
@M03364:396:000000000-C9LGT:1:1101:24046:1994 2:N:0:10
GGACTACCGGGGTATCTAATCCTGTTCGCTCCCCACGCTTTCGCTCCTCAGCGTCAGTAACGGCCCAGAGACCTGCCTTCGCCATTGGTGTTCTTCCCGATATCTACACATTCCACCGTTACACCGGGAATTCCAGTCTCCCCTACCGCACTCAAGCCCGCCCGTACCCGGCGCGGATCCACCGTTAAGCGATGGACTTTCACACCGGACGCAACGAACCGCCTACGAGCCCTTTACGCCCAATAAATCCGGATAACGCTTGCACCCTACGTATTACCGCGGCGGCTGGCCCGAATTCAGC
+
CCCCCGGGGGGGGGGGGGGGGGGGGGGGGGGGGGGGGGGGGGGGGGGGGFGGGGGGGGGGGGGGGGGGFGGGGGGGGGGGGGGGGEFFEGGGGGGGGGGGGGGGGGGGGGGGFGFGGGDDEGGFGGGGGGGGGGGCFGGGGGGFFGG>6@GFGFDFFGGGDGAGGGDGFEGG>FBGE5=C+A<*BE*6;C**;:CEFGFGGAGFGEE;>D>C()247<GGBG9(8;,0-59:(8::<2EGGFB747<)07>62,(4??6142:7DEDF:?:7<2>)6<,-(-3(16,3:66?B((080.2:
@M03364:396:000000000-C9LGT:1:1101:8093:1998 2:N:0:10
GGACTACCCGGGTTTCTAATCCTGTTCGCTCCCCTAGCTTTCGCGCCTCAGCGTCAGTCGTGGCCCAGAAGGCCGCCTTCGCCACCGGTGTTCTTCCCGATATCTGCGCATTCCACCGCTACACCGGGAATTCCGCCTTCCCCTGCCAGACTCAAGCCGGCCGGTATCGGGAGCGGACGGGGGTTGAGCCCCCGGATTGGACCCCCGACCGGGCGGGCCGCCTGCGCGCGCTGTACGCCCCATGTATGCGTAGAACGCTTGCCCCCCACGTATTACCGCCGCTGCGGGCGCGTAGTTTGCC
+
CCCCCGGGGGGG@CGGGGGGGGGGGGGGGGGGGGGGGGGGGGGGGGGGGGFGGGGG:EFFGGGGGGGGGGGGGGGGGGGGGGGGGFGGGGGGGGGGGGGGGGGGGEGGGGGGGGFFGEGGGGGCGEGGGGGGGGGDCFDFGGGAGGFCC?FEGEFFFGEGDGFGGDDGGGG*:<>G::EC5CDE8EA:48;D)2C5C8**+.*-75@(-)(/()/17(:C9DB((2-77/19(44>FF8*2,.3*).)199:(4.35((-4:<?GG3(3,((.,)64*4(-((-6((-((4(-(-0/*)**
@M03364:396:000000000-C9LGT:1:1101:18678:2024 2:N:0:10
GGACTACAGGGGTTTCTAATCCTGTTTGCTCCCCACGCTTTCGTACCTCAGCGTCAGTTACGGTCCAGAAAGCCGCCTTCGCCACCGGTGTTCCTCCTGATATCTACGCATTTCACCGCTACACCAGGAATTCCGCTTTCCTTCCCCTCACTCACGACATACAGTTCGCGCGGCTGACATTGGTTGAGCCTCTGCCTTTCACCACACGCTTGACTAACCCCCTACGTCCCTATTACCTCCATTACGTCCGTCCACCGCCCGTCTCCCCCTTCTTACCTCGGCCGGCTGCACCACAGTCGGC
+
C-<,@,CF,;BBFF@CEFC,BEFEFCFCDFDC<FEFCCCFGGGDFFGAC?C8FGG,6C,6<:@F7F@F@CFF8FE@FFC<<FCF=,6=:CFCF,@F@FGGGGGDEFE+@EGGF<=FF@8+@@,BE>,44,BFFE878++E:C,0+,6,6:,:,5+*+6=C9DFGGGC6CC3*9FA*C?,=5,*74:,0@:,00<<9D;F<,*,.:)5((*//3AC)25C*(9,(,1(.,1)).6)))-<8*)))*(.4)9*(,3)3)((-((/(2<*((((()-)6(+-(,4(40((((((,((()**,11
@M03364:396:000000000-C9LGT:1:1101:21822:2044 2:N:0:10
GGACTACCAGGGTTTCTAATCCTGTTTGCTCCCCACGCTTTCGTGCCTCAGTGTCAGTTACAGTCCAGAAAGCCGCCTTCGCTACTGGTGTTCCTCCTAATATCTACGCATTTCACCGCTACACTAGGAATTCCACTATCCTCTCCTGCACTCAAGTTTCCCAGTTTCAAGAGCTTACTACGGTTGAGCCGTAGCCTTTCACTCCTGCCTTACACAACCACCTACGCCCCCTTTACGCCCACTACATCCGGATAACGCCCGCCCCCTACGTATTACCCCGGCTGCGGTCACGTACTGCCCC
+
CCCCCGFGGGGGGGGGGGFFGGGEGGGGGGGGGGGGGGGGFGGGGGGGGGGCFGGGGFCEGEGFGGGGFGGGGGGGGGGGGGGGFGGG@FGGGGF9EFGGGGGGGFCFFGDGDFGGGGGGDEGGGGGDGGFGFGGGG,?FFGD9DGGGGFFFGDDD9D,8EFFFGEFFGGG,;FDFGFGG8E>DEG38DDEC6CF7CFGFF<;:7??@=6;9)+,338C::9C))10*0?9(7@E852:CF((()/.9A5:((/)7A2611(1-CCC31(45<36-62,(4(,,((-((-4(.(()*1(*1
@M03364:396:000000000-C9LGT:1:1101:13530:2094 2:N:0:10
GGACTACCGGGGTATCTAATCCTGTTTGCTCCCCACGCTTTCGGGCCTCAGTGTCAGTTACAGTCCAGTGAGCCGCCTTCGCCACTGGTGTTCTTCCCAATATCTCCGCATTTCACCGCTACACTGGGAATTCCACTCACCTCTCCTGCACTCCAGCCAGACAGTTTCAAAAGCAGTCCCGGGGTTGAGCCCCCGCCTTTCACTTCAGACTTGCCCCGCCGTCTACGCTCCCTTTACACCCAGTACATCCGGATAACGCCTGCCCCCTACGTATTCCCGCGGCTGCTGGCCCGTATTTAGC
+
CCCCCGGGFGGGGGGGGGGGFGGGGGGGGGGGGGGGGGGGGGGGGGGGGGGGGGGGGGGGGGGGGGGGGGFGGGGGGGGGGGGGGGGGFGGGGGGGGGGGGGGGGGGGGGGGGGGGGGGGGGGGGCFGGFDFGGGGGGGGGGGFFGFDGDGFGFGFGGGGDFFGGAFGFFFGFGFGGFGGG:=CEGFEFGGGGGGGGGGFF@GEDF+>/?EGFC<8D;GGF53(6B?:2C;D3>BAFDGGGF???)6<FG<(,8(.7<;(.:E:FGG;(:,44)3))<39((419B>2:?(,4,,)0/)2:
@M03364:396:000000000-C9LGT:1:1101:15196:2123 2:N:0:10
GGACTACTGGGGTATCTAATCCTGTTCGCTACCCATGCTTTCGAGCCTCAGCGTCAGTTGCAGACCAGAGAGCCGCCTTCGCCACTGGTGTTCTTCCATATATCTACGCATTCCACCGCTACACATGGAGTTCCACTCTCCTCTTCTGCACTCAAGAAAAACAGTTTCCGATGCAGTTCCTCGGTTAAGCCGAGGGCTTTCACATTAGACTTCTTTTTCCGCCTGCGTTCGCTTTACGCCCAATAAATCCGGACCACGCTTGCCACCTACGTCTTCCCGCGGCGGCTGGCACGTCGTTCGC
+
CCCCCGGGGGGGGGGGGGGGGGGFGGGGGGGGGGGGGGGGGGGGGGGGGGGGGGGGGGGGGGGFGGGGGGGGGGGGGGGGGGGGGGGGFGFEFGGGGGGGGGGGGGGGGGGGGGGGGGGGGGGGGGFGGGGGGGGGGGGGGGGFGGGDGFGFG5DB:@DC,>DGGGGGGGGGEGFGFDEGFGGGGG+:FEGGGGGGGGGGGFGFGFFE8CEG*+>:DBGGFGFF96:?@C962286>?GFGF@1;7C<FD):?B(3F09B?<8:7CC:,:8:60?44A8;(402(4>(32(434()0)(17
@M03364:396:000000000-C9LGT:1:1101:17974:2124 2:N:0:10
GGACTACTAGGGTATCTAATCCTGTTCGCTACCCATGCTTTCGAGCCTCAGCGTCAGTTGCAGACCAGAGAGCCGCCTTCGCCACTGGTGTTCTTCCATATATCTACGCATTCCACCGCTACACATGGAGTTCCACTCTCCTCTTCTGCACTCAAGAAGGACAGTTTCCGAAGCAGTTCCCCGGTTAAGCCGGGGGCTTTCACTTCAGACTTATCTTTCCGCCTGCGCTCGCTTTACGCCCAATAAATCCGGACAACGCTTGCCACCTACGTATTCCCGCGGCTGCTGGCCCGTAGTTAGC
+
CCCCCGGGGGGGGGGGGGGGGGGGGGGGGGGGGGGGGGGGGGGGGGGGGGGGGGGGGGGGGGGGGGGGGGGGGGGGGGGGGGGGGGGGFGFEFGGGGGGGGGGGGGGGGGGGGGGGGGGGGGGGFFGGFGGGGGGGGGGGGGGFGGGGGFGFFDGBECFGGGFGGGGGGGGGEGFGEFGGGFD:EGFFFFGGGGGGGGGGGEG?8AFC@FEEECF<FEGGFGFFD5:E>GFF6?@FFFGGGB?2)55<FGG>BB2:@6>FBFEB*<F7:BFF<2:)6<47(4602:>:?:(49-()09<FG
@M03364:396:000000000-C9LGT:1:1101:22493:2138 2:N:0:10
GGACTACTCGGGTTTCTAATCCTGTTCGCTCCCCACGCTTTCGCTCCTCAGCGTCAGTAACGGCCCAGAGACCTGCCTTCGCCATTGGTGTTCTTCCCGATATCTACACATTCCACCGTTACACAGGGAATTCCACTCTCCCCTACCACACTCCAGCCCGCCCGTACCCGGCGCAGATCCACCGTTGGGCGGGGGCCTTTCACACCGGACGCGACGAACCGCCTACGGGCCCTTTACGCCCAGTCAATCCGGATACCGCTCGCCCCCTTCGTATTACCACGGCTGCTTGCCCGTATTTAGC
+
CCCCCGGG<B@FGGGGGGGGGGGGGGGGGGGGGGGGGGGGGGGECFGGGGFGGGGGGGGGGGDDGGGF<F<EF8FFGGGGGGGGCFGFFFGGGCFEFEBFFCCF8EGDGGFG;F8FFGGCGGGG,EG+4BFAFGG,E8+AF=EDFGG,>?FBAD?BFFEEGGFGG+C8E>CDEGAGGFGGE6?1DE*(:F*))1:*):FFGAF9C573(93>():()4CG>GF60;?)(/(-4,)4>(/:E:(4*6).695(((()0(-4;>E(9*90(((.,(..6:),-49(42).5?(4((-)0*-*:
@M03364:396:000000000-C9LGT:1:1101:8958:2145 2:N:0:10
GGACTACACGGGTATCTAATCCTGTTCGCTCCCCTAGCTTTCGCGCCTCAGCGTCAGTCGTGGCCCAGAAGGCCGCCTTCGCCACCGGTGTTCTTCCCGATATCTGCGCATTCCACCGCTACACCGGGAATTCCGCCTTCCCCTGCCATACTCAAGCCGGCCGGTATCGAGAGCGTAGTGGTGTTGAGCCCCCGGATTTTACTCCCGAACAGGCAGGCCGCCTCCTCACCCTTTACGCCCAATCCATCCGTATAACACCCCCCCCCTTGGTAATACCCCGGCTGCTAGCCCGGAATTAGGC
+
CC8CCFGFGGGGGFFGGGG,CFGCFF@:FC@@DG,6CFFGGGGGGGCBF,;<@FFG:6,@,8B+CFFF,E:,9:=C>CFG7FGG@,@=8CFE5AFGG,=FEGGGG;FEG7FEC9,CE@@=CCGG,+8@++>FGG8==68,@?D6+@?D,*@AF@*;,@@*C1@*>>7C5**6:F()*)/+25:43:,/;,;>DC8*:EF+<4+67)5:,>6C(0*,/4CE1DB:?241,*,(4)4.(3*:801().6)./14(4<B*,((-,2,9CC((..-)-.6>6:((3,4().4((4(2(-5?*)*2
@M03364:396:000000000-C9LGT:1:1101:16179:2151 2:N:0:10
GGACTACCAGGGTTTCTAATCCTGTTTGCTCCCCACGCTTTCGAGCCTCAGCGTCAGTTACAGTCCAGAGAAGCGCCTTCGCCACCGGTGTTCCTCCTAATATCTACGCATTTCACCGCTACACTAGGAATTCCGCCTTCCTCTCCTGTACTCAAGCTGAACAGTTCGCAGGGCGGTTCACGGTTGGGCCGTGAAATTAAACCCCGCGCTTGCTCAGCCACCTACGCCCTCCTTACGCCCCGTCATTCCGGCTACCGCTCGCCCCCTACGTGTTTCCCGCGGCGCTTGCCCCGACTTCGGC
+
CCCCCGGGGGGGGGGGGGGGGGGGGGGGGGGGGGGGGGGGGGGGGGGGGGGGGGGGGGGGGGGGGGGGGGGGGGGGGGGGGGGEGFGGFFGGGGGGGGGGGEFGGGGGGGGGGGGGGGGDGGGGGGGGCFGGGGGGGFGGGGGFGGG=EFGFFDGFGGGGGGFGGGGGGGGGBGBGG>GAGDGFEGC>FF49D5C<CGG,@@E>GFFFFD?GF605C3C=@G;75*-)-)4(44::86EG*(((0244**),(-(407-4,(:<GG34:04(,4(6:6((7((-(,(4((.((((0>4(*1
@M03364:396:000000000-C9LGT:1:1101:19472:2177 2:N:0:10
GGACTACAGGGGTTTCTAATCCTGTTCGCTCCCCTAGCTTTCGCGCCTCAGCGTCAGTCGTGGCCCAGAAGGCCGCCTTAGCCACCGGTGTTCTTCCCGATATCTGCGCATTCCACCGCTACACCGGGAATTCCGCCTTCCCCCGCCAGACTACAGCCGGCCGGTATCGGGAGCGGACGGAGGTTGAGCCCCCGGATTTGCCCCCCGACCAGGCTGGCAGCCTACGCGCGCTTTCAGCCCCAAGCACCCGGCTCCCGCGTGCCCCCTACGTATGACCGCGGCTGCTGGCCCGGAATGCGCC
+
CCCCCGGGGGGGGGGGGGGCFGFEFAFEEGGGGGGGFGGEGGGGGGGGGGDGGGGGGFFGGGGGGGGGGGGGGGGGGGG,FGGGGFGG>FGGGGGGGGGCCGEGDCFGDGFGGF8FDGCDCGGGGGEC+C,DFFGC@@?FGF@*9E>EGAF8,8CFFFEGGGDDE*5,=CC*2*6</=E5*:)1*;,.9,**9E8CCE+++.+-C3)4(/2C25*.9(**(*(.31404/((-1))-)2;*((().,.)7C6;(((0((-302,*1/4((43),64(*3,((-,()).1(41(((.)*(*1
@M03364:396:000000000-C9LGT:1:1101:23626:2228 2:N:0:10
GGACTACCAGGGTATCTAATCCTGTTCGCTCCCCTAGCTTTCGCGCCTCAGCGTCAGTCGTGGCCCAGAAGGCCGCCTTCGCCACCGGTGTTCTTCCAAATATCTGCGCATTCCACCGCTACACTTGGAATTCCGCCTTCCCCTACCAGACTCAAGCCTGTCGGTATCGGGACCGGGCGGGGGTTGAGCCCCCGGATTTGAGTCCCGACCTAGCAGGCCGCCTACGCGCGCCTTACGCCCAATGACACCGGATAACGCCCGCCCCCCACCGTTTACCGCCGCCGCCGGCACGGAAGTTCCC
+
CCCCCGGGGGEGGGGGGGGGGGGEGGGGGEGGGGGGGGGGGGGGGGGGGGGGGGGGGGGGGGGGGGGGFFGGGGGGGGGGGGGGGGGGFGFGGGGGGFGGGGGGGGFFGGGGGGFGGGGGGGGGGF<EFFFGGGGGGFGGGGGFGGGGGFGFGF+?9DGGFGFGGFFGEGGCDGADC?EECGD*CE,5@FGCDGG5>EG??2<6:FB?9GFF2?72DBGG9D?<78751)7(-4)(48:C*4(.0)).<G)-(,)4761(((:4DE)(4(4((((.4*-,-((((((,-(4(((()/*-*2
@M03364:396:000000000-C9LGT:1:1101:13273:2229 2:N:0:10
GGACTACACGGGTTTCTAATCCTGTTCGCTCCCCACGCTTTCGCTCCTCAGCGTCAGTAACGGCCCAGAGACCTGCCTTCGCCATTGGTGTTCTTCCCGATATCTACACATTCCACCGTTACACCGGGAATTCCAGTCTCCCCTACCGCACTCCAGCCCGCCCGTACCCGGCGCAGATCCACCGTTAGGCGATGGACTTTCACACCGGACGCGCCGAACCGCCTACGAGCCCTTTACGCCCAATAAATCCGGATAACGCTCGCCCCCTACGGCTTACCGCGGCTGCTGGCACGTCTTCAGC
+
CCCCCGGGGGGGGDGGGGGGGGGGGGGGGGGGGGGGGGGGGGGGGGGGGGGGGGGGGGGGGGGGGGGGGGGGGGGGGGGGGGGGGGGGFGGGGGGGGGGGGGGGGGGGGGGGGGGGGGGGGGGGGGGG@FEGGGGFGGGGGGGFGGGEGDGFGFGFAFGGGGEGGCEEGGGGFGFGGFGGGGGGGG:;FF:CDGGFGGGFGFG)>A>>BGFGB):6CBGGFGFF?CB7:DBF:(5<<?GGG?:10469FGD>?2(6?39::>GFGGG00::((-4)5C41229(,84:2,(.-48>F*):>
@M03364:396:000000000-C9LGT:1:1101:12693:2234 2:N:0:10
GGACTACTCGGGTTTCTAATCCTGTTCGCTCCCCCAGCTTTCGCTCCTCAGCGTCAGTTGTGGCCCAGAAGGCCGCCTTCGCCACCGGTGTTCTTCCCGATATCTGCGCATTCCACCGCTACACCGGGAATTCCGCCTTCCCCTACCAAACTCAAGCCCGCCGGTATCGGGAGCGGCCGGGGGTTGGGCCCCCGCATTTGCCTCCCGACCTAGCCGGCCGCCTACGCGCGCTTTACGCCCCATTAATCCGGACAACCCCTCCCACCTACCTATTACCCCCGCCTCTTCGCCGGATGTAGCC
+
CCCCCGGGGGGGGGGGGGGGGGGGGGGGGGGGGGGGGGGGGGGGGGGGGGGGGGGGGGGFGGGGGGGGEEGGGGGGGGGGGGGGGGGGGGGGGGGEFGGCFGGGGGGGGGGGGGGGGGGGGGGGGGGCGFDGGGGFE:+@FGGFGGGDFAG5>*;FFGGGGGDGG7FGGED*?F25CBCG5:C*:C:9FEGGGGGDD8:<+42)>B>02C002489D9EC>G?1,2(0,/1((4)6(2CE51()/654@95(428?3((,(4A2FG48:()-.5)).0,(-((-(())((-((,()/*)2:
@M03364:396:000000000-C9LGT:1:1101:16287:2236 2:N:0:10
GGACTACAGGGGTTTCTAATCCTGTTCGCTCCCCACGCTTTCGCTCCTCAGCGTCAGTAACGGCCCAGAGACCTGCCTTCGCCATTGGTGTTCTTCCCGATATCTACACATTCCACCGTTACACCGGGAATTCCAGTCTCCCCTACCGCACTCAAGCCCGCCCGTACCCGGCGCGGATCCACCGTTAAGCGATGGACTTTCACACCGGACGCGACGAACCGCCTACGAGCCCTTTACGCCCAATAAATCCGGATAACGCTTGCCCCCTACGTATTCCCGCGGCTGCTTGCCCGTAGTTAGC
+
CCCCCGGGGGGGGGGGGG9FGGGGGGGGGGGGGGGGGGGGGGGGGGGGGGGGGGGGGGGGGGGGGGGGGGGGGGGGGGGGGGGGGGGGEGGGGGGGGGGGGGEGGGGGGGGGGGGGGGGGGGGGGGGGFGGGGFGDFGGGGGGFGGGGGFGFGDGFGGGGGGFGDGGGGGGGFGFGD?EGGGG7CEC;FG=*;EG*CFGCFCGFFD@B>G0C1>E9)4EG9GF62C604796:(86>?GGGB6?6))6FG3>6?(.7?>BFBCBGGGF2<:4)-4).<4349B>FFB)8:421(()0/)::
@M03364:396:000000000-C9LGT:1:1101:22850:2277 2:N:0:10
GGACTACTCGGGTTTCTAATCCTGTTCGCTCCCCCAGCTTTCGCTCCTCAGCGTCAGTTGTGGCCCAGAAGGCCGCCTTCGCCACCGGTGTTCTTCCCGATATCTGCGCATTCCACCGCTACACCGGGAATTCCGCCTTCCCCTACCAAACTCAAGCCCGCCGGTATCGGGAGCGGCCGGGGGTTGGGCCCCCGCATTTGACTCCCGACCTAGCAGGCCGCCTACGATCCCCTTACGCCCAATGAATCCGGATAACGCTCGCCCCCTCCGTATTCCCCCCGCTGCTGGCCCGTAGTTCGCC
+
CCCCCGGGGGEGGGGGGGFGGGGFGFGGGGGGGGGGGGGGGGGGGGGGGGGGGGGGGGGGGGGFGGGG@EEGGGGGGGGGGGGGGGGGFGGGGGFGFGGFDGGGGGGGGGGGGGFFGGGGGGGGGGGGGEGGGGGGGFDGGGGFGGG,,3FBGECAFGGGGGEGG7CFEGD5?F@DGAEEECD*:E*4>ACDGDC*1;7+06+67>E0;GF64624>>E:>D014*().*.(433??3=E8?:(*..<?C)(4(.879(496C<GG<(,4(((.).)2-(49(,3))52(-3-((091,5C
@M03364:396:000000000-C9LGT:1:1101:17484:2277 2:N:0:10
GGACTACACGGGTTTCTAATCCTGTTCGCTACCCATGCTTTCGCTCCTCAGCGTCAGTTACTGCCCAGAGACCTGCCTTCGCCATTGGTGTTCCTCCTGATATCTGCGCATTTCACCGCTACACCAGGAATTCCAGTCTCCCCTACAGCACTCAAGTTATGCCCGTATCGCCTGCACGCCCGAGGTTAAGCCCCGGGATTTCACAGACTACGCGCCAAACCACCTCCGACCCCTTTACGCCCAGTAATTCCGGACCACCCCGCCCCCCTCCGTATTACCGCGGCTGCTGGCCCGTGGTTGC
+
CCCCCGGGGGGGGGGGGGAFGGGFGGGGGGGGGGGGGGGGGGGGGGGGGGGGGGGGGEEGGGGGGGGGFGGGGGGGGGGGGGGGGGGGFGGGGGGGGGGGGGGGEFGGGGGGGGGGFGGGGGGGGGDFDGGGGGG<EFGGGGGFFGGCFFGFF5=D=EGGGGBFCGCFFEGC?D5DGFGGGGGEGGC73,@DFGGGG>EGG>DECFF>)*85=)*6C00:,*643*6=1)6(8?BF4<:EG>:(/-)6*:*(70,(0((-(-/4):<(4,((-(.()0---,,11((.,28(,,,).)(**
@M03364:396:000000000-C9LGT:1:1101:19210:2289 2:N:0:10
GGACTACCAGGGTTTCTAATCCTGTTTGCTACCCACGCTTTCGTGCCTCAGTGTCAGTTTCAGTCCAGAAGGCCGCCTTCGCCACCGGTGTTCCTCCTAATATCTACGCATTTCACCGCTACACTAGGAATTCCGCCTTCCTCTCCTGTACTCAAGCTGAACAGTTCGCAGGGCGGTTCCCGGTTGGGCCGTGAAATTAAACCCCGCGCTTGCTCAGCCCCCTACTCACTCTTTACGCCCAGTAATTCCGGATACCGCTCGCCCCCTACGTGTTCACCCGGCCGCTGGCCCGTACTTCGCC
+
CCCCCGGGGGGGGGGGGGDBFGGGGGGGGGGGGGGGGGGGGGGGGGGGGGGGFGGGGGGGGGGGGGGGFGGGGGGGGGGFGGGGFGGGCFGGGGGGGGGGGGGGGGGGGGGGGGFGGGGGGGFGGCFGFGECGGGGG7?CFGF9DGGGGFGD?*=DGGGCDFFGGGGGGEGB@C>C9?C,@EG@EG*4A<C7CFG9FFGGF>@DGDFF(:?C01+/;;C*,:(44+5*504-56.6??G:*48<*:A>FG51-2)559(((,24DGD1?44:::)66+4(-(-4(,-7:(,-,-(071(*1
@M03364:396:000000000-C9LGT:1:1101:8308:2289 2:N:0:10
GGACTACACGGGTTTCTAATCCTGTTCGCTCCCCACGCTTTCGCTCCTCAGCGTCAGTAACGGCCCAGAGACCTGCCTTCGCCATTGGTGTTCTTCCCGATATCTACACATTCCACCGTTACACCGGGAATTCCAGTCTCCCCTACCGCACTCCAGCCCGCCCGTACCCGGCGCAGATCCACCGTTAGGCGATGGACTTTCACACCGGACGCGACGAACCGCCTACGCGCCCTTTACGCCCAATAAATCCGGATCACGCTCGCACCCTACGTCTATCCGCGGCTGCTGGCCCGTAGTGAGC
+
CCCCCGGGGEGGFGGGGGFGGGGGGGGGGGGGGGGGGGGGGGGGGGGGGGGGGGGGGGGGGGGGGGGGGGGGGGGGGGGGGGGGGFGGEGGGGGGGGGGGGGGGGDGFFGGGFFFGGGFGGGGGGGGECFGGGGGEGGGGGFE?CGGE6?F5EDFFGGGGGGFGGGGGGDEGBG9D=AGF,,;<EE83AC:C)AG*>FGFGEGFGFF>>D072BGFG(:CBGFB(;,)-9900:?FFFDEG<(4).<AFGC(04(()-::?6E->C94(4(.(.().<3?(391(2)2(((-(-(07))97
@M03364:396:000000000-C9LGT:1:1101:9320:2294 2:N:0:10
GGACTACTAGGGTATCTAATCCTGTTTGCTCCCCACGCTTTCGTGCCTCAGTGTCAGTTACAGTCCAGAAAGCCGCCTTCGCTACTGGTGTTCCTCCTAATATCTACGCATTTCACCGCTACACTAGGAATTCCACTTTCCTCTCCTGCACTCAAGTCTCCCAGTTTCAAGAGCTTACTACGGTTAAGCCGTAGCCTTTCACTCCTGACTTAAGTGACCACCTACTCCTCCTTTACGCCCAGTCTATCCGTCTATCGCTAGCCCCCTACGTATTTCCTCGGCTGCTTGCACGTATTTCGCC
+
CCCCCGGGGGGGGFFGGGE9FGGDFGGGGGGGGGGGDGGGGGGGGGGGGGGGGGGGFEFFGFGGGGGGGGGGGGGGGGGGGGEFGGGGGGGGGGGGGGGGFGFFGGGGGGGGGGGGG>8CCFGGGGGCEGFGGGFGGFGGGGGFGGG4>FDD=D6@FGGGGGFGGGGFC=DFFFEG9DEFG6>DCE,3@F+=C+8@DGGC<;@A?F5:5+;@*+,;CAF,:CCEE9>**474AE49::C@*-6*+*9<69:(->*@48-((/*(:C5<;26)95).9,9((6010))5:2804()09*(99
@M03364:396:000000000-C9LGT:1:1101:24011:2332 2:N:0:10
GGACTACTCGGGTATCTAATCCTGTTCGCTCCCCACGCTTTCGCTCCTCAGCGTCAGTGCCGGCCCAGAGACCTGCCTTCGCCATTGGTGTTCTTCCCGATATCTACACATTCCACCGTTACACCGGGAATTCCACTCCCCCCTACCACACTCAAGCCCGCCAGTACCCGGCGCAGATCCCCGGTTAGGCCATGGACTTTCACACCGGACGCGACGAACCGCCTACGAGCCCTTTCCGCCCAGTAATTCCGAGTAACGCTCGCACCCTCCGTCTTCCCGCGGCGGCTGGGCCGTCTTTTGC
+
CCCCCGGGFGGGFEGGFGGGGGGGGGEGGGGGGGGGGGEGGGGGCGGGGFFGGGGGGFA,C@F+@FGGEED<FAEGGGGGGGGG>,CF?DFGG<FGGGGGGGGGGGG<FGFG=FFGGGD?EFGGDDEGGGGGGGG9E,+AF=E?FE=,@6FDF)7AAC@9@F*C:,@B,1>E@FFG*;C6:5)*3C1(028/02@+*?CC97FEG):0(90C(<C0<>EG()42?C0)-9,4:1:))-2;EB(.9<))**2((,()1((3495(9CD2(,-((4:A);(09(((4B93((4209(077)2*
@M03364:396:000000000-C9LGT:1:1101:13462:2410 2:N:0:10
GGACTACACGGGTATCTAATCCTGTTTGCTACCCACGCTTTCGTGCCTCAGTGTCAGTTTCAGTCCAGAAGGCCGCCTTCGCCACCGGTGTTCCTCCTAATATCTACGCATTTCACCGCTACACTAGGAATTCCGCCTTCCTCTCCTGTACTCAAGCTGAACAGTTCGCAGGGCGGTTCACGGTTGGGCCGTGAACTTAAACCCCGCGCTTGCTCAGCCACCTACGCACTCGTTACGCCCAGTAATTCCGGAACACGCTCGCCCCCTACGTCTTACCGCCGCGGCTTGCCCGGAGTTCGCC
+
CCCCCGGGGGGGG>FGGGGGGGGGGGGGGGGGGGFGGGGGGGGGDGGGGGGGGGGGGCECCFGGGGGGGGGGGGGGGGGGGGGGG8FGGEGGGGGGGGGGGGGGGGGGGGGGGGFGGGGGGGGGGGGG@FGGGG?GGGGGGFF?FDEGGFGFDEGF9EFG9ADGGGEEC>8EEG59EADCFGGFGG:>AFEDDDF?>F29=7E2D:)(,23=(10)9)A*(;;=;*4BF58(4::::6EE*426*6:AFG51((.153-43(/(1C58:(,((-.63*4(4;((40(74()3(4(8)14)1
@M03364:396:000000000-C9LGT:1:1101:12425:2455 2:N:0:10
GGACTACAGGGGTATCTAATCCTGTTCGCTCCCCACGCTTTCGCTCCTCAGCGTCAGTAACGGCCCAGAGACCTGCCTTCGCCACTGGTGTTCTTCCCGATATCTACGCATTTCACCGCTACACCAGGAATTCCAGTCTCCCCTACCGCACTCTAGCCCGCCCGTACCCGGCGCGGATCCACCGTTAAGCGATGGACTTTCACACCGGACGCGACGAACCGCCTACGAGCACTTTACGCCCACTAAATCCGGAGCCCGCGCGCCCCCTCCGAGTTACCGCGGCTGCTTGCGCGACGTTAGC
+
CCCCCGG,,C;FG7FGGGGGGGGGGGCFGGGGGGGGGGGGGGGGCGGGGGGGGGGGGGGDFGGGGGGGGD@FD<EFGGGGGGGG,AFGFGGGG,@FFGGGGGEGG9F<FGEG,EEGGG7DGEGGG+AFF@EFGF,5,8=CD8EFFGFE+9FAG5FFFG8@CC?7+@*@CC**/5))*:CF,>*CC5*6@C3*2CC*0+3=C?<)7>E.29(7()*()(*/(91,4;6.43(.,426:0CCE?(.),.5@F>10-(()(4(76C(9EG9?:0((-(.6A19(499203.5:(41(,.0.(1*
@M03364:396:000000000-C9LGT:1:1101:20110:2461 2:N:0:10
GGACTACCGGGGTATCTAATCCTGTTCGCTCCCCACGCTTTCGCTCCTCAGCGTCAGTAACGGCCCAGAGACCTGCCTTCGCCATTGGTGTTCTTCCCGATATCTACACATTCCACCGTTACACCGGGAATTCCAGTCTCCCCTACCGCACTCCAGCCCGCCCGTACCCGGCGCAGATCCACCGTTAGGCGATGGACTTTCACACCGGACGCGACGAACCGCCTACGAGCCCTTTACGCCCAATCAATCCGGATCACCCTCGCCCCCTACGTATTACCGCGGCTGCTGGCCCGTAGTTCGC
+
CCCCCGGGGGGGGGGGGGGGGGGGGGGGGGGGGGGGGGGGGGGGGGGGGGGGGGGGGFFFGGGGGGGGGGGGFGGGGFGFFGGGGFGGFFGGGGGGFGGGGGGGGGGGGGGGGGGGGGGGGGGGGGGGEGGGDGG9EF8FGFEFGGG>CEGAE@+*DEEEGGFGGEEGGGGGFGFG5AFEDGGEGCF?AF8)9=CCGFGGGCF585>3>C;=(0/35(:C9DB<BGB;17(88145>2AEGF?:)572BF590?>0)(.(((*->CD6,40..62).<1;B6,,,(,.24(2(-(.0*-17
@M03364:396:000000000-C9LGT:1:1101:14674:2467 2:N:0:10
GGACTACTAGGGTATCTAATCCTGTTCGCTACCCATGCTTTCGAGCCTCAGCGTCAGTTGCAGACCAGAGAGCCGCCTTCGCCACTGGTGTTCTTCCATATATCTACGCATTCCACCGCTACACATGGAGTTCCACTCTCCTCTTCTGCACTCAAGAAAAACAGTTTCCGATGCAGTTCCTCGGTTAAGCCGAGGGCTTTCACATTAGACTTATTTTTCCGCCTGCGCTCGCTTTACGCCCAATAAATCCGGACAACGCTTGCCACCTACGTATTCCCGCGGCTGCTGGCACGTCGTTCGC
+
CCCCCGGGGGGGGGFGGGGGGGGGGGGGGGGGGGGGGGGGGGGGGGGGGGGGGGGGGGGGGGGGGGGGGGGGGGGGGGGGGGGGGGGGGGGGGGGGGGGGGGGGGAFGGGGGGGGGGGGGGGGGGGGGGGGGGGGGGGGGGFGFGGGGGFGEGFFFC@FGGEFGGGGGGGGGEFFGGFGGF8DGGG:CFGGGGGGGDGGGGEGFGFFFFGFGE=?EGFGG2C9@>B@?5:@FFFD<E?GCGD?=)71);*76;;4:F0-:?FGB7CC02:8<):>)6<4(-4279?4)5:??B(-)7)(19
@M03364:396:000000000-C9LGT:1:1101:17154:2477 2:N:0:10
GGACTACAGGGGTATCTAATCCTGTTCGCTCCCCACGCTTTCGCTCCTCAGCGTCAGTAACGGCCCAGAGACCTGCCTTCGCCATTGGTGTTCTTCCCGATATCTACACATTCCACCGTTACACCGGGAATTCCAGTCTCCCCTACCGCACTCCAGCCCGCCCGTACCCGGCGCAGATCCACCGTTAGGCGATGGACTTTCACACCGGACGCGACGAACCGCCTACGAGCCCTTTACGCCCAATAAATCCGGATAACGCTCGCACCCTACGTATTTCCGCGGCTGCTGGCACGTATTTCGC
+
CCCCCGGGGGGGGGGGGGFGGGGGGGGGGGGGGGGGGGGGGGGGGGGGGGGGGGGGGCFGGGGGGGGGEGGGGGGGGGGGGGGGGGGGFGGGGGGGGGGGGGGGGGGGGGGGGGGGGGDDGGGGGGGGGDGGGGGEFFDGGGGFGGG>E5FBGBGFGGGGGGFGGCGGGGEGEGAC5AEGCGGCFG*5;<CCCGG6F9FCGFGEGD;9(9>G17:391EE9D>18;27-)4::?:>A:CEGFB(924>FF32:?()94><?1?2CED?0::.)6,).<:B96((-44)5:0<<14*)*.7/
@M03364:396:000000000-C9LGT:1:1101:17244:2496 2:N:0:10
GGACTACTCGGGTTTCTAATCCTGTTCGCTCCCCTAGCTTTCGCGCCTCAGCGTCAGTCGTGGCCCAGAAGGCCGCCTTCGCCACCGGTGTTCTTCCCGATATCTGCGCATTCCACCGCTACACCGGGAATTCCGCCTTCCCCTACCAAACTCAAGCCCGCCGGTATCGGGAGCGGCCGGGGGTTGGGCCCCCGCATTTGACTCCCGACCTAGCCGGCCGCCTACGAGCGCTTTACGCCCCATGAATCCGGATAACGCCCGCCCCATCCGTTTTACCCCGGCCGCTTGCCCTGAATTGTCC
+
CCCCCGGGGGGGGGGGGGGGGGGGGGGGGGGGGGGGGGGGGGGGGGGGGGGGGGGGGGGGGGGGGGGGGGGGGGGGGGGGGGGGGGGG@FGGGGGFGGGGFGEGEFGCGGGGGGGGGGGG6CCGGGEGGGGGGFGG6=>FFFFFGGG:EFE<CEFFFDFGGGFGGGGGE5C*:F@GGFGGCGC:CE54>C=DDGEGC?F7E<:9CF>:0996)9*,>(857D0:4*-04<>2:69:1(:C*2(,/6).973(--4))(((--:>G5<(42().()-5:4,40((-443:7:2(()0//)*2
@M03364:396:000000000-C9LGT:1:1101:21596:2502 2:N:0:10
GGACTACACGGGTTTCTAATCCTGTTCGCTACCCATGCTTTCGAGCCTCAGCGTCAGTTGCAGACCAGAGAGCCGCCTTCGCCACTGGTGTTCTTCCATATATCTACGCATTCCACCGCTACACATGGAGTTCCACTCTCCTCTTCTGCACTCAAGAAAAACAGTTTCCGATGCAGTTCCTCGGTTAAGCCGAGGGCTTTCACATTAGACTTATTTTTCCGCCTGCGCTCGCTTTACGCCCAATAAATCCGGACAACGCTTGCCACCTACGTATTACCGCGGCTGCTTGCACGTAGTTAGC
+
CCCCCGGGGGGGGGGGGGGGGGGGGGGGGGGGGGGGGGGGGGGGGGGGGGGGGGGGGGGGGGGFGGGGGGGGGGGGGGGGGGGGGGGGFFGGGGGGGGGGGGFFGGGGGGGGGGGGGGGGGGGGGGGGGGGGGGGGGGGGGGGFGGGCGFGFGFGFEEGGGGFGGGGGGGEGFGFGGFGGGGGCEG7AFCGDDGGGGGGGGFGFGFF4EGFC4AD4BCGC@GFD=;2ABGFFFFF3>@GGG;?D)76?FG3903(3;;>FFFGF7C<0>B:?F>B))<4999FFFF2)5?4?B82)00);7
@M03364:396:000000000-C9LGT:1:1101:11406:2527 2:N:0:10
GGACTACCGGGGTTTCTAATCCTGTTCGATCCCCGCACTTTCGTGCCTGAGCGTCAGTATGGAGCCGGTATGCTGCCTTCGCAATCGGAGTTCTGCGCAATATCTAAGCATTTCACCGCTACACTGCGCATTCCGCATACTTCTCTCCAACTCAAGACCGCCAGTTTCAACGGCTCGCCGGGGTTGAGCCCCGGGCTTTTACCGCTGACTTAACCGCCCCCCTGCCCACCCTTTAAACCCAATAAATCCGAATAACGCTCGACTCCTCCGTATTTCCGCGGCTGCTTGCACGGAGTTTGCC
+
CCCCCGGGGGGGGDCGGGGGGGGGGGGGGGGGGGGGGGGGGGGGGGGGGGGGGGGGEFGGGGGGGGGGGGGGGGGGGGGGGGGGGGGGGGGGGGGGGGGFGGGGGGGGGGGGGGGAFGDGGGGGGGGGGGGCFGGGGDDGCFFFGFGGGDFDGBFFDFGGGGFGGGEGGGGGF>8?EFGGGGG<558/9<FDDGGG5EG6E3C2<<D67><957+4D>E*-1466*(),9:(4:-).2?E:4:)/6<9FG*(41)..4(,,(*-/<:,311(..)66*4-39(3?0)5<)5:B(-00*-*2
@M03364:396:000000000-C9LGT:1:1101:19432:2541 2:N:0:10
GGACTACACGGGTATCTAATCCTGTTCGCTCCCCACGCTTTCGCTCCTCAGCGTCAGTAACGGCCCAGAGACCTGCCTTCGCCATTGGTGTTCTTCCCGATATCTACAAATTCCACCGTTACACCGGGAATTCCAGTCTCCCCTACCGCACTCAAGACCGCCCGTACCCGGCGCGGATCCACCGTTAAGCGATGGACTTTCACACCGGACGCGAACAACCGCCTACGGGCCCTTTACGCCCAATAAATCCGAGTCACGCTCGCCCCACACGTCTTACCGGGGCTGCTGGCACGTCGTAAGC
+
CCCCCGGGGGGGGGGGGGGGGGGGGFCFFCFGGGGGGGGC@FGCGEG:<?FGFC@FGGDGFF@CFGGGCGF,CCEGGFF@FGEFGAEE:BFCFGGGG8=FGGGFGGFF,CFFEFGGGCED+FFGFEGFGDGGGGF,E,=EFGG*DGF66*CAFD+:,<84CF5DGGG>GE>*9C9C:8CC6<**33==FF=*7C**;FGF+)B5FFB99D>5()2(14/*-901:A4529;B?FB<>0;?8(38@A24=*1((((.0(,417:(7C*(-44((.().8((((4,(().((.4,(-)))./*
@M03364:396:000000000-C9LGT:1:1101:6896:2610 2:N:0:10
GGACTACTGGGGTTTCTAATCCTGTTTGCTCCCCACACTTTCGTACCTCAGTGTCAGTTACTGTCCAGAAAGCCGCCTTCGCCACCGGTGTTCCTCCTAATATCTACGCATTTCACCGCTACACTAGGAATTCCGCTTTCCCCTCCAGCACTCAAGCAACCCAGTTCATGGGGCGAACAATGGTTAAGCCGTTGCCTTAAACCCCATGCTTAGGAAACCACCTACGTACTCTTTACGCCCACTAATTCCGGATACCGCTCGCCCCCTACGTATTACCGCGGCTGCTGGCACGTGGTTATCC
+
CCCCCGGGGGGGFGGGGGGGGGGGGGGGGGGGGGGGGGGGGGGGGGGGGGGGGGGGGFGGGGGGGGGGGGGGGGGGGGGGGGGGGGGGFGGGGGGGGGGGGGGGGGGGGGGGGGGGGGGGGGGGGGGGGGGGGGGG>CDGGGGFGEGCFFGFGFDFFGGGGGFGGFGGFDFGFF=CGBEGGFGFFG95ADCCDGGGGEGGF:?=DEA@EGFC3A,9;@GGB7@@@=84=>3<EFFC?DEEF(3()1C?=F)48?)5.320-1::GG5:?:B4AB4:<*4-7>(36)).8(5?:(-03*)*2
@M03364:396:000000000-C9LGT:1:1101:12267:2648 2:N:0:10
GGACTACACGGGTATCTAATCCTGTTCGCTCCCCACGCTTTCGCTCCTCAGCGTCAGTAACGGCCCAGAGACCTGCCTTCGCCATTGGTGTTCTTCCCGATATCTACACATTCCACCGTTACACCGGGAATTCCAGTCTCCCCTACCGCACTCAAGCCCGCCCGTACCCGGCGCGGATCCCCCGTTAAGCGATGACTTTCACCCCGGGCCCGGCCGACCGGCCTACGGCCCCTTTCCCCCCATACAACCCGGTCACGGTCGCCCCCCACGTATTTCCCCCGGCGCCTGGCCGGTCTTCGGC
+
CCCCCGGGGGGGGGGGGGGGGGGGGGGGGGGGGGGGGGGGGGGGCGGGGGGGGGGGGGGGGGGGGGGGGGGGGGGGGGGGGGGGGGGGGGGGGGFGEGGGGGGGGGGGGGGGGGGGGGGGGGGGGGGGGEGGGGF,@FGGGGGFGGFEEBGFGFGFF?FGCGFGGEGGGGGGFG>G5?EG*:CFGG*6CFCD<EE7;FG++/4/>):(()(*(0*(9(:*(1(((0,)-9338?)--);C*4(.)5).)/7(((())((,((2(9C/(9(((),)).:(((((3(,(41(:36(2)@9(19
@M03364:396:000000000-C9LGT:1:1101:10621:2665 2:N:0:10
GGACTACCGGGGTTTCTAATCCTGTTCGCTCCCCCAGCTTTCGCTCCTCAGCGTCAGTTGTGGCCCAGAAGGCCGCCTTCGCCACCGGTGTTCTTCCCGATATCTGCGCATTCCACCGCTACACCGGGAATTCCGCCTTCCCCTACCAAACTCAAGCCCGCCGGTATCGGGAGCGGCCGGGGGTTGGGCCCCCGCATTTGACCCCCGACCTAGCCGGCCGCCTACGAGCGCTTGACGCCCAATGAATCCGTATAACGCTCGCCCCCTACGTATTCACCGGGCCGCTGGCCCGTTTTTCGCC
+
CCCCCGGGGGGGGGGGGGGGGGGGGGGGGGGGGGGGGGGGGGGGGGGGGGGGGGGGGGGGGGGGGGGGGGGGGGGGGGGGGGGGGGGGGGGGGFGGGGGGGGGGGGGGGGGGGGGGGGGGGGGGGGGGGGGGGGGGGFDFGCFFGGG,3;FEGFGFGGGEGGFGEEGFEGG*:B9GG>C55?D>*??47/?DGGG=75@90.+(17:9;GFC))*-/4C:9>1,41(.-14,4((58<E>*4(.=926?D*418>903,(-(:(9>)3312,6())69(,43((-((-((49,(.)00(*9
@M03364:396:000000000-C9LGT:1:1101:19921:2670 2:N:0:10
GGACTACAAGGGTTTCTAATCCTGTTCGCTCCCCACGCTTTCGCTCCTCAGCGTCAGTTGTGGCCCAGAAGGCCGCCTTCGCCACCGGTGTTCTTCCCGATATCTGCGCATTCCACCGCTACACCGGGAATTCCGCCTTCCCCTACCAAACTCAAGCCCGCCGGTATCGGGAGCGGCCGGGGGTTGGGCCCCCGCATTTGACTCCCGCCCTAGCAGGCCGCCTACTAGCCCTTTACGCCCACTACATCCGGCTACCGCCCGCCCCCCACGTATTCCCCCGCCTGCTCGCACTCACTCTCCC
+
CCCCCGGG?EE7ECCGGGGGGGGGGGGGGGGGGGGGGGGFGGEGDGGGGGGGGGGGGFECEFFGGGGG<,EEGGGGGGGGGGGGGGGGCCFGGGFGGG@FEGEGGFGGGGEGGGGGGGGDCGGGGGGGCGGGGFGGGF>FGGGFFGG,40@CFF+;FGGEEGFCF>CFGEEE6C2DG>==7?)28:>4>;EDGED5/;@7+6+66<7(4C(:2@C)*4C*49((.+./4*412.)6-4:C*((()..-73)(,1(.)(-762*3<C)4;4,(-,-..0,,(((-45)-713(((,8**,9<
@M03364:396:000000000-C9LGT:1:1101:15615:2692 2:N:0:10
GGACTACTCGGGTATCTAATCCTGTTCGCTCCCCTAGCTTTCGCGCCTCAGCGTCAGTCGTGGCCCAGAAGGCCGCCTTCGCCACCGGTGTTCTTCCCGATATCTGCGCATTCCACCGCTACACCGGGAATTCCGCCTTCCCCTGCCAGACTCAAGCCGGCCGGTATCGGGAGCGGACGGGGGTTGAGCCCCCGGATTTGACTCCCGACCAGGCTGGCCGCCTACGCGCGCTTTACGCCCCATGAAGCCGGCTACCGCTTGCCCCCTCCCGACTACCCCGGCCTCTTGCACGTAGTTCGCC
+
CCCCCGGGGGGGGGGGGGGGGGGGGGGGGEGGGGGGGGGGGGGGGGGGGGGGGGGGGGGGGGGGGGGGGGGGGGGGGGGGGGGGGGGGGGGGGGGGGGG:FGGGGCFGGGGGGGGGGGGGGGGGGGGGGGGGGGGGGFDGGGGFGGGCGFG5FC6>FGGDGGFGGCGG=5B*8C@GCDGG=EG:EE04?CFGGGG5CEC7+626C@>(4D15?FCBG?F=(C2(.2-011---86643C>82(4=A)8>CD((-(1),(-4(<)5C<(,((-((,,4*-(40((..).-,3((((0973)7
@M03364:396:000000000-C9LGT:1:1101:16456:2707 2:N:0:10
GGACTACCGGGGTTTCTAATCCTGTTCGCTCCCCTAGCTTTCGCGCCTCAGCGTCAGTCGTGGCCCAGAAGGCCGCCTTCGCCACCGGTGTTCTTCCCGATATCTGCGCATTCCACCGCTACACCGGGAATTCCGCCTTCCCCTGCCAGACTCAAGCCGGCCGGTATCGGGAGCGGACGGGGGGTGAGCCCCCGGATTTGACTCCCGACCAGGCTGGCCGCCTACGCGCCCTTTACGCCCCATGAATCCGGATCACGCTTGCCCCCTACGTCTTCACCCCGCCGCTTGCACGCAGTTAACC
+
CCCCCGGGGGDGGGGGGGFGGGGGGGGGGGGGGGGFGGGFFGGGGGGGGGGGGGGGGFFFGEGEGGGGFGGGGGGGGGGGGGGGGGCG::FGFFAFGGG:EDGGGGGGGGGGCGGGGGGGGGFGGGDG7FGGGG6F:3:FGGGFGGGGCFGFGFGFGGGDGG>4C8CF=EE*8C@D*:C*:/)*:C88?AFGGEG*1*+++.+6F>533D0:(8*.7:F7(912.*4)3)-4(.))((:*:1<(1)6<?31(((.:.3(4((3.9?)24-(((().4+,((-,111(4:).2((,00*)2:
@M03364:396:000000000-C9LGT:1:1101:24246:2710 2:N:0:10
GGACTACTGGGGTATCTAATCCTGTTCGCTCCCCTAGCTTTCGCGCCTCAGCGTCAGTCGTGGCCCAGAAGGCCGCCTTCGCCACCGGTGTTCTTCCCGATATCTGCGCATTCCACCGCTACACCGGGAATTCCGCCTTCCCCTACCCCACTCGAGCCCGCCGGTATCGGAGGCTCGCCGGGGTTGAGCCCCGGGCTTTTACCTCCGACCTACAGGGCCGCCTACCCGCGCTTTACGCCCACTGACTCCGTATACCGCCCGCCCCCTACGTATGTCCCCCGCCGCCGGCACGCACTGTCCC
+
CCCCCGGGGGGGGGGGGGGGGGGGGGGGGGGGGGGGGGGGGGGGGGGGGGGGGGGGGGGGGGGGGGGGGGGGGGGGGGGGGGGGGGGGCFGGGGGGGGGGGGDGGFGGGGGGGGGGGGGGGGGGGGGGGGGGGGGFGGCGGGGCGGG,@:FC<8FBGGGGGGFGGDGGGGGGFGBCEFGGDDD<>8,.7;CG3CCCDFFF:AG9>F>9(91C7)3(14:/3D?0,*.0456(-36:::EE*(,30(..791.():<.2(49;C>38)(41.,-.)).+.(40(4((((,-42(((.)*)*2
@M03364:396:000000000-C9LGT:1:1101:18633:2714 2:N:0:10
GGACTACTCGGGTTTCTAATCCTGTTCGCTCCCCACGCTTTCGCTCCTCAGCGTCAGTAACGGCCCAGAGACCTGCCTTCGCCATTGGTGTTCTTCCCGATATCTACACATTCCACCGTTACACCGGGAATTCCAGTCTCCCCTACCGCACTCCAGCCCGCCCGTACCCGGCGCAGATCCACCGTTAGGCGATGGACTTTCACACCGGCCGCGACGAACCGCCTACGAGCCCTTTACGCCCAATCAATCCGGATCACGCTCGCACCCTACGTATTCCCCCGGCTGCTGGCTCGTCGTCCGC
+
CCCCCGGGGGGGGGGGGGGGGGGGGGGGGGGGGGGGGGGGGGGGGGGGGGGGGGGGGF9EFGGGGGGGDFDGGGGGGGGGGGGGGGGC<FFGGCEFFFGGGGGGGGGGGGGGGGGGGGF6CGFGGGGGDGGGGGG<@F9FFGGFGGGDC5F9FDGFFFGGGGFGGGGGGGGGFD5<*?GFCCCCFG*66F:)::?*;EEFC?GCFEE>(>3C47EB<(:>45,18E:)8D9FB(4>FFGGG??:).86@FD(,-(47(280,:(9CD14:84,52)6<(-,371440876(5;2()0)-)/
@M03364:396:000000000-C9LGT:1:1101:12782:2746 2:N:0:10
GGACTACCAGGGTTTCTAATCCTATTTGCTCCCCACGCTTTCGTGCCTCAGCGTCAGTCTCTGTCTAGGTAGCCGCCTTCGCCACCGGTGTTCCTCCATATATCTACGCATTTTACCGCTACACATGGAATTCCACTACCCTCTCCAGTACTCTAGCTCACCAGTATCTATGGCTTTATGGGGTTGAGCCCCACGCTTTCACCATAAACTTAATGAGCCGCCTACGCACCCTTTACGCCCAATCATTCCGGATAACGCTTGCCCCCTACGTATTACCTCGGCTGCTGGCACGTATTTCGCC
+
CCCCCGGGGGGGGGGGGGGGGGGEFGGGGGGGGGGGGGGGGGGGGGGGGGGGGGGGGFGGGGGGGGGGGGGGGGGGGGGGGGGGGGGGGGGGGGGGGGGGGGGGGGGGGGGGGGGGGGGGGGGGGGGGGGGGGGGGG8DFGGGFGGG?FFGF=EGFFCGGGGFGGGGGGGGGFGFGG?FG?F8@CEFCF8@DCEGG5C>FA;EEFFFC*=8,*35/@3DC7D(5866?9/:/7>;47;EG*:@;86CEC6)(,())064:1:0:F*/4<8(3)5.4.+)(,((-3,).((42(4))962*9
@M03364:396:000000000-C9LGT:1:1101:9151:2750 2:N:0:10
GGACTACCGGGGTTTCTAATCCTGTTTGCTCCCCACGCTTTCGTGCCTCAGTGTCAGTTACAGTCCAGAAAGCCGCCTTCGCTACTGGTGTTCCTCCTAATATCTACGCATTTCACCGCTACACTAGGAATTCCACTTTCCTCTCCTTCACTCAAGTTTCCCAGTTTCAAGAGCTTACTACGGTTGAGCCGTAGCCTTTCACTCCTGACTTAACAAACCACCTACGCACCCTTTACGCCCAGTACATCCGTTTACCGCTAGCCCCCTACGTCTTACCGCTGCTTCTGGCACGTAGTTCCCC
+
CCCCCGGGGGE7FEEGGGGGGGGDFGGGGGGGGGGGGGGGGGGGGDFEEFCGGGGGGGGGGGGGGGD<<EFFGGEGGGGFCGGGGGGCEFFGDGGGGGFAFCFEFDAFFGEGGGGFEGGGGGGGGGGCFFFGGGFGGFGGGFEF?GG,E+CE?D++FGGGFFF6AEGFCFF9:DDDAFGDG6DAE>,0A>;CCCFGGGFGC;=>FFF5@8=9C+,375>?BCD:>*))08@2>@*8-5:<4(6)29.6FG5)/6.==:6(..?;GDC1<3:(2()65/,(-2)).4)-8351:0,<F*)9C
@M03364:396:000000000-C9LGT:1:1101:12211:2758 2:N:0:10
GGACTACACGGGTTTCTAATCCTGTTCGCTCCCCTAGCTTTCGCGCCTCAGCGTCAGTCGTGGCCCAGAAGGCCGCCTTCGCCACCGGTGTTCTTCCCGATATCTGCGCATTCCACCGCTACACCGGGAATTCCGCCTTCCCCTGCCAGACTCAAGCCGGCCGGTATCGGGAGCGGACGGGGGTTGAGCCCCCGGATTTGACTCCCGACCAGGCTGGCCGCCTACGCGCGCCTTACGCCCCATGAATCCGGAAAACGCCTGCCCCCTACGTATTACCGCCGCCGCTGGCCCGTTGTTCTCC
+
CCCCCGGGGGGGGGGGGGGGGGGGGGGGGGGGGGGGGGGGGGGGGGGGGGGGGGGGGGGGGGGGGGGGGGGGGGGGGGGGGGGGGGGGGGGGGGGGGGGGGGGGGGGGGGGGGGGGGGGGGGGGGGGGGGGGGGGGGFGGGGGFGGGGGFGFG5FA9DCEGGFGECGGGGG>BFBGCEGGGGD:EE:8FGFGGGGC*AFF?606>FF<>D>F03*3<1EEFG01<;77>54(8?)(38EE>8?00:.69D/((-41)((3((24CE)38(8)-4)).*,(-1(-4,(4((344.(0)1.*0
@M03364:396:000000000-C9LGT:1:1101:24516:2786 2:N:0:10
GGACTACTAGGGTTTCTAATCCTGTTCGCTCCCCACGCTTTCGCTCCTCAGCGTCAGTAACGGCCCAGAGACCTGCCTTCGCCATTGGTGTTCTTCCCGATATCTACACATTCCACCGTTACACCGGGAATTCCAGTCTCCCCTACCGCACTCAAGCCCGCCCGTACCCGGCGCGGATCCACCGTTAAGCGATGGACTTTCACACCGGACGCGACGAACCGCCTACGAGCCCTTTACGCCCAATAAATCCGGATCACGCTTGCACCCTACGTATTCACGCGGCTGCTGGCCCGGTGTTGGC
+
CCCCCGGGGGGGEFGGGGGGGGGGGGGGGGGGGGGGGGGGGGGGGGGGGGGGGGGGFFGGGGGGGGGGGGGGGGGGGGGGGGGGGGGGFFFGGGGGGGGGGGGGGGGGGGGGFGGGGGGCGGGGGGGGEGGGGGGGFF8FGGGFFGGCEEGFGD+;FGGGGGEGCGGGGGCEBFAD5/?FGGGCFED;FF8DGGEGGGGFG?E6F=>B(>>E9)84<9ED;GFB62()-991733-6:EEE??067-<FGGBFF08@<(34:;)CGD(363.).46)<4.33>FFF7280431(()))(97
@M03364:396:000000000-C9LGT:1:1101:23845:2794 2:N:0:10
GGACTACTAGGGTATCTAATCCTGTTCGCTACCCATGCTTTCGAGCCTCAGCGTCAGTTGCAGACCAGAGAGCCGCCTTCGCCACTGGTGTTCTTCCATATATCTACGCATTCCACCGCTACACATGGAGTTCCACTCTCCTCTTCTGCACTCAAGAAAAACAGTTTCCGATGCAGTTCCTCGGTTCAGCCGAGGGCTTTCACATTAGACTTATTTTTCCGCCTGCGCTCGCTTTACGCCCAATAAATCCGGACAACGCTTGCCACCTACGTCTTCCCGCGGCTGCCGGCCCGTGTTTCGC
+
CCCCCGGGFFGGGCGGGGGGGGGFGGGGGGGGGGGFFGGGGGGGGGGGGGGGGGGGGFFGGFGFGGGGFEEFGGGGGGGGGGGGGGGGFFFGGGGGGG<FGGGGGGGGGGGGAEFGGGGGGGGG9EGGGGGGGGGGG88FGGGFGGGFGFGFFFCF:==8EGFFCFFGGGDEACD=AFGE:EDEGG+5+@:C+9@EGGFGGCGCGFFE4CEGAFDE@EFCDGF(-:2A9CBFFFD<C?GFG<(3879<AF)(/3((.4;0<0;:7AD:::((.4?)4836(-,(,4(-4407(-()))-11
@M03364:396:000000000-C9LGT:1:1101:15283:2818 2:N:0:10
GGACTACCGGGGTTTCTAATCCTGTTTGCTCCCCACGCTTTCGAGCCTCAGCGTCAGTTACAGTCCAGAGAAGCGCCTTCGCCACTGGTGTTCTTCCTAATCTCTACGCATTTCACCGCTACACTAGGAATTCCATTCTCCTCTCCTGCACTCTAGACTTCCAGTTTGAAATGCAGCACCCAAGTTGAGCCCGGGTATTTCACATCTCACTTAAAAGTCCGCCTACGCTCCCTTTACGCCCAGTAAATCCGGACAACGCTCGCCCCCTACGTATTACCGCGGCTGCTGGCACGTAGTTAGC
+
CCCCCGGGGGGGGGGGGGGGGGGGGGGGGGGGGGGGGGGGGGGCGGGGGGGGGFFGGAFGGGGGGGGGFGGGGGGGGGGGGGGGGGGGGGGGGFFEGGGGGGGGGGGGGGGDFFGGGGGGGGGGGGGGGGFGGGGF8@DGGGGFGGGGFFG<=DF7,@FFFGFGGGGGGGGGFGFGGBGGGGGGGGG<FG:CGGGGGGGFC*@ACA+**=EF4+,*D6AC=DF2>:()/?52(8@EC;EFG006:37?CCD(0;;1F9>BFFG(*299(42,.).).<367>B((4:?F<:?0(,08*.:F
@M03364:396:000000000-C9LGT:1:1101:21536:2869 2:N:0:10
GGACTACAAGGGTTTCTAATCCTGTTCGCTCCCCACGCTTTCGCTCCTCAGCGTCAGTAACGGCCCAGAGACCTGCCTTCGCCATTGGTGTTCTTCCCGATATCTACACATTCCACCGTTACACCGGGAATTCCAGTCTCCCCTACCGCACTCCAGCCCGCCCGTACCCGGCGCAGATCCACCGTTAGGCGATGGACTTTCACACCGGCCGCGCCGAACCGCCTACGAGCCCTTTACGCCCAATGATTCCGGCCCACGCTTGCCCCCTACGTATTCCCGCGGCCGCTGGACCGTCGTTAGC
+
CCCCCGGGGGGGGGGGGGGGGGF<FGGGGGGGGGGGGGGGGGGGGGGGGGGFGGGGGGGGGGGGDGGGGGFGGGGGGGGGGGEGGFGGFGGGFGGGGGGGGGGGGGGGGGGGGGGGGGGGDGGGGGGGGGGGGGGGGGGGGGGFGGGGGFGFB<8F@GGEGGFGG8C>DEGC>F2C76EFCGGCEG:>FFC5CE;;<FEFEEG?FEB6(24C6)*-14EGBGBB:21)-99???BFF?CCE?<<@AA<FGF>((42>6>?088(9@D>FFFB,5:)4<29370(((--1(,.3:?)7)(9C
@M03364:396:000000000-C9LGT:1:1101:22674:2901 2:N:0:10
GGACTACCGGGGTATCTAATCCTGTTCGCTCCCCTAGCTTTCGCGCCTCAGCGTCAGTCGTGGCCCAGAAGGCCGCCTTCGCCACCGGTGTTCTTCCCGATATCTGCGCATTCCACCGCTACACCGGGAATTCCGCCTTCCCCTGCCCGACTCAAGCCGGCCGGTATCGGGCGCGGACGGGGGTTGAGCCCCCGGATTTGACTCCCGCGCAGGACGGCCCCCTACCCGCGCCTTCCGCCCCATTACTCCGCCTCACCCTCTGCCCCTCACTCTTACCCCGGCCGCCTGGCAGTCAGTCCCC
+
CCCCCGGGGGGGGGGGGGGGGGGGGGGFGGGGGGGGGGGFGGGGGGGGGGGGGGGGDCFFGGGGGGGGGCFGGGGGGGGGGGGGGGGGCFBFGGGDGGGGCCEGGGGGGGGGGGGGGGGGGGGGGGGGFGGGGGGDG<CGGGGFFFF:>?GFG)AFGFEEGGDGG7CFEGG:8C2D*<CEGGG*8=,4);F>CE**/*<E+.+.975((947(.*37>=*(94(4*,.4)(,4?),,4;E53,)/--)9/*(((...((,()38DF*1.()).)--.38(23(((((-(,(-,,)*1*)*9
@M03364:396:000000000-C9LGT:1:1101:17506:2927 2:N:0:10
GGACTACCGGGGTTTCTAATCCTGTTCGCTCCCCCAGCTTTCGCTCCTCAGCGTCAGTTGTGGCCCAGAAGGCCGCCTTCGCCACCGGTGTTCTTCCCGATATCTGCGCATTCCACCGCTACACCGGGAATTCCGCCTTCCCCTACCAAACTCAAGCCCGCCGGTATCGGGAGCGGCCGGGGGTTGGGCCCCCGCATTTGACCCCCGACCTAGCAGGCCGCCTACCCACGCTTTACGCCCACTGAATCCGCCTACCCCCCGCCCCCTACGTATTACCCCGGCTGCTTGCACGTAGTTCGCC
+
CCCCCGGGGGGGGGGGGGGGGGGGGGGGGGGGGGGGGGGGGGGGGGGGGGGGGGGGGGGGGGGGGGGGGGGGGGGGGGGGGGGGGGGGFGGGGGGGGGGGGGGGGGGGGGGGGGGGGGGGGGGGGGGGGGGGGGGGGFDGGGGFGGG,>AGFG9FFGGGGGGFGGGGGGGG:?E21CBCE58DE5?>>FDGGD5E57EG796+,9<B;1DFF3<+->1E53D(42*(*,)-(-2-5:BGG*(37/4)-7C*(-((,)((-142(9>/(:(.554.6>61-(4((-)).4)4(,((0**-9>
@M03364:396:000000000-C9LGT:1:1101:9022:2944 2:N:0:10
GGACTACTGGGGTATCTAATCCTGTTCGCTCCCCACGCTTTCGCTCCTCAGCGTCAGTAACGGCCCAGAGACCTGCCTTCGCCATTGGTGTTCTTCCCGATATCTACACATTCCACCGTTACACCGGGAATTCCAGTCTCCCCTACCGCACTCAAGCCCGCCCGTACCCGGCGCGGATCCACCGTTAATCGATGGACTTTCACACCGGACGCGACGAACCGCCTACGAGCCCTTTCCGCCCAATCAATCCCGATAACCGTTGCACCCTACTTATTACCCCTGCTGCTTGCCCGTATTTCGC
+
-ACCCGGGFFG@F7FEGGFFFCGFFGGGGGGGGGGGGGGGGFGEGGGGGGGGGGGGGGGCFDFGEFGGGGGGGGGGFGGGGGGDGFEGF7FFGGGFGGGGGGGGGFGGFGGGCGGGCEGDGCFFCGGGDGGGGGFG;:BAFGEFFFGCC5FFF)=9FGGGGGB6FCGGGGGDBC=C5):FEFGCB==1+?*;CC=:DEGC7)C);BB6(13C;027538E1D>((2,)-)1:1:?)46ECG0(().2)9C4::6;?4((-(-;2C?D:02<).64:)<,,(-480)).)3(.13(0)*)2*
@M03364:396:000000000-C9LGT:1:1101:24807:2951 2:N:0:10
GGACACAGGGGTATCTAATCCTGTTCGCTCCCCACGCTTTCGCTCCTCAGCGTCAGTAACGGCCCAGAGACCTGCCTTCGCCATTGGTGTTCTTCCCGATATCTACACATTCCACCGTTACACCGGGAATTCCAGTCTCCCCTCCCGCACTCCAGCCCGCCCGTACCCGGCGCAGATCCACCTCTAGGCGCTGGACTTTCACACCGGACGCGAACCACCCACTACCAGCCCTTTACACCCCATACATCTGGGTATCCCACGCCCCCCACTTCTTACCACCGCTGCATGCACGTTATTACGC
+
CCCCCEECEGG@,CFAFAFFFEEFFC@FGGGGGGFGEEEDFDGGGGFGFG@FFGG7E9<FCCGCFCF@EDGGGGFG9AF@EGC=FCFB,ECGGGCEFE7B=FEDFGCFFC<AF?FF7,@+@,@BC>F+=FFGF,,8@FDGGGF50C6+3<+)85+;3A8CGC??<>C,@5C895:4,)<?C@*,4,,0;**1C5CGFC+++.2;C38(()2/()*(2(8/(*.480))(1471:)))-2/*,,().6A*>*.(-).1))((-*4D>)26(.).))),+.(49(,2(..5)5(((()0*-*1
@M03364:396:000000000-C9LGT:1:1101:19620:2970 2:N:0:10
GGACTACACGGGTATCTAATCCTATTTGCTCCCCACGCTTTCGTGCCTCAGCGTCAGTTACTGTCCAGACAGCCGCCTTCGCCTCCGGTGTTCCTCCTAATATCTACGCATTTCACCGCTACACTAGGAATTCCGCCTTCCTCTCCTGTACTCAAGCTGAACAGTTCGCAGGGCGGTTCACGGTTGGGCCGTGAAATTAAACCCCGCGCTTGCTCAGCCACCTACTCACTCTTTACGCCCAGTAATTCCGGATAACGCTCGCCCCCTACGTGTTACCGCCGCTGCTGGCACGTAGTTCGCC
+
CCCCCGGGGGGGGGGGGGGGGGGFGGGGGGGGGGGGGGGGGGGGGGGGGGGGGGGGGGGGGGGGGGGGFGGGGGGGGGGGGGGGEGGGFGGGGGGGGGGGGGGGGGGGGGGGGGGGGGGGGGGGGGGGGGGGGGGGGGGGGGGFGGGCEFGEGFCDFGGGGGFGGGGGGGGGFG:C*9AFGGCFGGF>FF=?DFFFGGGFF>E?GDEFFG<GD+>5C@5*6DBB405/4726ADF<<?EE83:)04<AFD3(,:>F:>(407:8DC5<???8?:)).1-(-(-3(3)5813:2,.0=*49*
@M03364:396:000000000-C9LGT:1:1101:16181:2976 2:N:0:10
GGACTACAAGGGTATCTAATCCTGTTCGATACCCACGCTTTCGTGCATCAGCGTCAGTCACGGCCTGGCAGGCTGCCTTCGCGATCGGGGTTCTGCGTGATATCTATGCATTTCACCGCTACACCACGCATTCCGCCTGCCCCGTACGTACTCAAGCTCGCCAGTTTCAACGGCAATTCATTGGTTGAGCCAATGACTTTCACCGCTGACTTAACAAGCCACCTACGCACCCTTTAAACCCAATGAATCCGGATAACACTCGCATCCTCCGTATTACCGCGGCTGCTGGCCCGGGCTTAGC
+
CCCCCGGGGGGGGGGGGGGGGGGGGGGGGGGGGGGGGGGGGGGGGGGGGGGGGGGGGFGGGGGGGGGGGGGGGGGGGGGGGGGCEFGGGGGGGGGGGGGGGGGGGGGGGGGGGGGGGGGGGGGGGFGGGGGGGGGGGGGGGGGEDGGGGFGDFBFFFFGGGGFGEGGGGFGGFGFGGFGFGFGGGGGEFFGC<EGGGGEGGFGFGFB6;CEGE+@6FDGG(;?@4B?F@D;D0::6)6<EGFF??2:44>C90:02/)520(?>9EG8AFF144:96A(4(4>;(-.)((.332,)..)9:
@M03364:396:000000000-C9LGT:1:1101:6701:2985 2:N:0:10
GGACTACTAGGGTTTCTAATCCTGTTCGCTCCCCTAGCTTTCGCGCCTCAGCGTCAGTCGTGGCCCAGAAGGCCGCCTTCGCCACCGGTGTTCTTCCCGATATCTGCGCATTCCACCGCTACACCGGGAATTCCGCCTTCCCCTGCCAGACTCAAGCCGGCCGGTATCGGGAGCGGACGGGTGTTGAGCCCCCGGCTTTGACTCCCGCCCAGGCTGGCCGCCTACGCGCGCCTTCCGCCCCATCAATTCGTCTAACCCTCGCCCCCTACGTCTTCCCCCCGCTGCGTGTCCGTCGTTCCCC
+
CCCCCGGGGGGGGGGGGFCGGGGGGGGGGGGGGGGGGGGGGGGGGGGGGGGGEGG@FEEGGGGGGGGG,,EFFGEGGGGGGGGGGGGGCCFGGGGGGFGDFEEGGGGGGGGGGGGGGEGGDGGGGGG7CFGGGGGGGFDG:DDFFFG:>AF8@0=5FGGGGGFCGCCGGE54?F9C:>8CE/:<EF,6FCGGGCE*>CGGC<@<9@8(4C:C0F=?D1;76C?::*4)214(8().18EG*(8(9)))9*2,4().)43:37*4CE52?((,41)..*4((,,(,(((,(),.(-<>.(29
@M03364:396:000000000-C9LGT:1:1101:16423:3023 2:N:0:10
GGACTACTCGGGTATCTAATCCTGTTCGCTCCCCCAGCTTTCGCTCCTCAGCGTCAGTTGTGGCCCAGAAGGCCGCCTTCGCCACCGGTGTTCTTCCCGATATCTGCGCATTCCACCGCTACACCGGGAATTCCGCCTTCCCCTACCAAACTCAAGCCCGCCGGTATCGGGAGCGGCCGGGGGTTGGGCCCCCGCATTTGACCCCCGACCTAGCAGGCCGCCTCCCAGCCCTTTACGCCCACTGAATCCGGATACCGCCCGCCCCCTACGTCTTCCCCCCGCCGCTGGCACGTAGTTCCCC
+
CCCCCGGGGGDGGGGGGGGGGGGFGGGGGGGGGGGGGGGGGGGGGGGGGGGGGGGEGGGFGEGGGGGGGGGGGGGGGGGGGGGGGGGGGGGGGGGGGGGGGGGGGGGGGGGGGGGGGGGGGGFGGDGGGGGGGGGGGFGGGGGFGGG8DFGFGEGFGGGGGGFGGGGGGGG*:C=CCDGGGGDC>EE(5@EGGGGEGGF+96+.177(9D(92@73C>EC4C:(4*(64*41,4458?GG*(42?<AAF:)4:2)3.4(4(1?9DE524(4.(8))42,(96((34(21(5-44(0=1)09
@M03364:396:000000000-C9LGT:1:1101:10408:3042 2:N:0:10
GGACTACCCGGGTTTCTAATCCTGTTCGCTCCCCACGCTTTCGCTCCTCAGCGTCAGTAACGGCCCAGAGACCTGCCTTCGCCATTGGTGTTCTTCCCGATATCTACACATTCCACCGTTACACCGGGAATTCCAGTCTCCCCTACCGCACTCCAGCCCGCCCGTACCCGGCGCAGATCCCCCATTAGTCTATGGACTTTCACCCCGAACGCGCCCAACCGCCTACGATCCCTTTCCGCCCAGTAAATCCGCACCACCCTTGCCCCCTACGTCTTCCCGCGGCTGCGGGCACGTACTTCGC
+
CCCCCGG@EFGGG7CFGGGGGGGFGGFFEGGGGGGGGGGGGGGGGEFCEFGGGGGGDGGGGCGGGGGGG,@FGGGGGGGGGGGG7FGGFFGGGGGGGG@CFFEEFGGFFGGGGGGGG7,=@FGG8CCFG7?FGFA,E9DGGFEFFE,6+9B8F:=A7D++@C>>F8>E?5CEEGBD*2@,,;D*,<,.18+131C7>FGGG<EAC>3(,965()*(*-AE9DFF<@(),96(2<2-46E>E:(545))9CC(((,.)(-3,.<(0;<;(,(.((-)-;(4(,1,3((((-(,4,())*5*1
@M03364:396:000000000-C9LGT:1:1101:14939:3125 2:N:0:10
GGACTACCCGGGTTTCTAATCCTGTTCGCTCCCCTAGCTTTCGCGCCTCAGCGTCAGTAACGGCCCAGAGACCTGCCTTCGCCATTGGTGTTCTTCCCGATATCTACACATTCCACCGTTACACCGGGAATTCCAGTCTCCCCTACCGCACTCCAGCCCGCCCGTACCCGGCGCAGATCCCCCGTTAGGCGATGGACTTTCACACCGGACGCGACGAACCGCCTACGCGCCCTTTACGCCCAATCAATCCGGATCACGCTCGCACCCTACGTCTTACCGCGGCCGCTGGCCCGGCTTTCGC
+
CCCCCGGGGGGGGDGGGGGGGGGGGGGGGGGGGGGGGGGGFGGGGGGGGGGGGGGGGGGGGGGGGGGGCGGGGGGGGGGGGGGGGGGGGGGGGGGGGGGGGGGGGGGGGGGGGGGGGGGGGGGGGGGGDGGGGGGGGGGGGGGFGGGCGDGFFDGFGGGGDGFGGEGGGGGGE@(::AFF,;CCEG16AFE)1CECGGGGGFG<FEF>0C3:1)/3<1EGFGFF?@:)2D(44:3<A:GGG:?B45)6@GC><((.<8::8;E3<EC83?:2<?F).<(-(-((-46(,2(-((-0))-95
@M03364:396:000000000-C9LGT:1:1101:8357:3151 2:N:0:10
GGACTACACGGGTTTCTAATCCTGTTCGCTCCCCCAGCTTTCGCGCCTCAGCGTCAGTGGTGGCCCAGAAGGCCGCCTTCGCCACCGGTGTTCTTCCCGATAGCTGCGCATTCCACCGCTACACCGGGAATTCCGCCTTCCCCTACCACACGCGAGCCCGCCGGTATCGGAGGCTCGCCGGGGTTGAGCCACGGGCTTTTACCTCCTACCTAACGGGCCGCCTACGCGCGCTTTGCGCCCAATTAATGCGGATAACGCGCGCCCCATACGTATTACCGCGGCAGATAGCACGTCTTTCACC
+
CCCCCFGGGGGECFGG,EF<AF9EFG<FCCFEGGGGCGGGCGGGEGGDEF8FGFFG@9EFCFGGEGGFGGGFGFEG@FFGFGGGGGGG+CFCFGFC9FFGGG+A8EFE=ECC,56?=EGGCFFGGGCG:FGGGGG:E@D9FD?F+86,,38)*0<@:8:>BF4CFGF9CECCDGDFCBEG58<CGGG:?6+09*?:)*<6C<AAG>5))0)04)*-91*:9DF04C,)(/,4(4))-6:**,4)0).)9C3(,().:(((-,*,)*2(4(,8)4)).*,446(-()))).)(,((09*)2:
@M03364:396:000000000-C9LGT:1:1101:14353:3203 2:N:0:10
GGCTACCAGGGTTTCTAATCCTGTTTGCTACCCACGCTTTCGTGCCTCAGTGTCAGTTTCAGTCCAGAAGGCCGCCTTCGCCACCGGTGTTCCTCCTAATATCTACGCATTTCACCGCTACACTAGGAATTCCGCCTTCCTCTCCTGTACTCCAGCTGAATAGTTCGCAGGGCGGTTCACGGTTGGGCCGTGAAATTAAACCCCGCGCTTGCTCAGCCACCTACGCACTCTTTACGCCCAGTAATTCCGGATAACGCTCTCGCCCCACGTGTTCTCGCGGCTGCTTGCACGTAGCTACCCG
+
CCCCCEFGGGGGGGGGGGGGGGGEGGGGGGGGGGGGGGGGGGGGGGCGGFFGGGGGFGGGGGGGGGGGGGGGGGGGGGGFGGGGGGGGGGGGGGGGGFGFGGGGFGGGGGGGGFFGGGGGGBDC@FGGGGGGGGGGG=DFCDDDFGGF9FGF,:+?FFEFFGDDGGGGGGGGDFADEDFED>CFGDF>F:EGF5CFCFGGGFGDGBEB7C?G3AC@FF*A@F136:(>;GFDAAAB6>G*;,:)96::?G*,-<D:@?B(4(:6D**-2433:))6(*3704((.).()),.(.(1**4*)
@M03364:396:000000000-C9LGT:1:1101:10965:3224 2:N:0:10
GGACTACACGGGTATCTAATCCTGTTTGCTCCCCACGCTTTCGAGCCTCAGCGTCAGTTACAGTCCAGAGAATCGCCTTCGCCACTGGTGTTCTTCCTAATCTCTACGCATTTCACCGCTACACTAGGAATTCCATTCTCCTCTCCTGCACTCTAGACTTCCAGTTTGAAATGCAGCACCCAAGTTGAGCCCGGGTATTTCACATCTCACTTAAAAGTCCGCCTACGCTCCCTTTACGCCCAGTAAATCCTGACCACGCTCGCCACCTCCGTATTACCGCGGCGTCTGGCCCGTCTTTCGC
+
CCCCCGGGGGGGGDFGGGGGGGGGGGGGGGGGGGGGGGGGGGGFGGGGGGFGGGGGGGFFGGGGGGGGGGG?FGGGGGGGGGGGGGGFFFFEFGGGFGGFGGGGGGGGGGGGGGGFGGGGDCFGGGGGGGGGGGGFGGGGGFGFGGGFGFGFGFGFADCGGGFGGGFGGCFGFGEGGFGGGGG,@ECEDFGGGGGGGFGGGEGCCFAE<8AE;+,:@EGGFGFFAD4@DGFFDFF4>9=<F(/6+<C)AF+7;((/5(.(/(=1/8>B1(4(4<:95C?0(49((40(.4,4;92))*-1*
@M03364:396:000000000-C9LGT:1:1101:18876:3252 2:N:0:10
GGACTACCGGGGTATCTAATCCTGTTTGCTACCCACGCTTTCGTGCCTCAGTGTCAGTTTCAGTCCAGAAGGCCGCCTTCGCCACCGGTGTTCTTCCCGATATCTGCGCATTCCACCGCTACACCGGGAATTCCGCCGTCCCCTACCACACTCGAGCCCGCCGGTATCGGGGGCTCGCCGGGGTGGGGCCCCGGCCTTTTACCGCCGACCTCGCCGGCCGCCTACGCCCCCGTTACGCCCCATTAAGCCGGCTCCCCCTTGCCACCCACCTCTGCTCGCCGCTCCTGGCCCCTTGTGTGGC
+
@BC@@CFGG@FGC;CFGFGCEGEGGE,EFG<FEGFGGGGBFFGGGGGGGG8CEFGGDFGGGECGGGGGDG<EEFBBFF@=DFGEG8C+>F?=FGGGGEF:CG6,EFF=BEGGCGAFGDGDEGGGGGG@++D:FGGD6+6FFCCD0D6DFFG5,05*CEF>5F>DGEGGGG5*0<93/=*1:85:*?*47CEC<C8C*8CC+4@(>>:(-910-.1474**47424*-),/((47(,31CE*(()*-)6?)),4((()-(,,(<)*/*(-(,(,)))-*-(41((-4300(4(-((0/)(*1
@M03364:396:000000000-C9LGT:1:1101:14525:3255 2:N:0:10
GGACTACTGGGGTTTCTAATCCTGTTCGCTCCCCACGCTTTCGCTCCTCAGCGTCAGTAACGGCCCAGAGACCTGCCTTCGCCATTGGTGTTCTTCCCGATATCTACGCATTTCACCGTTACACCGGGAATTCCAGTCTCCTCTACCGCACTCAAGCCTGCCAGTACCCGGCGCAGTTCCCACGTTGAGCCAGGGGCTTTCACACCGGACGCAACGAACCGCCTACGCGCGCTTTACGCCCAATAAATCCGGATCACGCTTGCACCCTACGTATTACCGCGGCTGCTGGCACGTCGTTTGC
+
CCCCCGGFGGGGGGGGGGFGGGGGGGFFGGGGGGGGGGGGGGGE,E@F<FGGGGGGGGE,CFG7FGGGG<,,C,AFGGGGGGGG,AEGGGGGGCGGGGGGGGGGGFG+FGGG;FGGGG4=>FGGGGGGGGGGGGG,,,6EF+@DFGGE6:FBG)DDCF,ADC*=FD9@?+5>@C)94+=B,,*5>E,:FF,2*=:57EFGGCGE48:;BG(:()?(/48EBGFF(;2),1(,44?AFFGEG0,(036)=FC960(4<80:03C)9CD62:0.748AFG--46>630),8?1)2((00)(90
@M03364:396:000000000-C9LGT:1:1101:22421:3261 2:N:0:10
GGACTACAGGGGTTTCTAATCCTGTTCGCTACCCATGCTTTCGAGCCTCAGCGTCAGTTGCAGACCAGAGAGCCGCCTTCGCCACTGGTGTTCTTCCATATATCTACGCATTCCACCGCTACACATGGAGTTCCACTCTCCTCTTCTGCACTCAAGTTTCCCAGTTTCAAAGGCTTACTACGGTTGAGCCGTAGCCTTTCACCTCTGACTTAAGAAACCACCTACCCACCCTTTACGCCCAGTAATTCAGGATACCGCTAGCCCCCTACGTATTCTCCCGGCTGCTTGCACGTAGTTCGCC
+
CCCCCGGGFGGGFGGGGGGGFGGDFGGGGGGGGGGGGGGGGGGEGGGGGG8ECFGGG<FGGGGGGGGGGGGGGGGGEGGFGGFGCEGGFFGGGGGGGFGGGGGGGGGGGGGGGGGGGGGGGGGGEFGFFFGGFGGGGC?GFDFD?DFDAFF5=DGFCDFGGGFGGFFFGGGGFGDF=FEFGGGECE:3@@6C=>DFGFGGGFG@FFF@EGFG*8,/;B>F-97)0,/*57>B(7@:22?<*,/13775+:*(/7)4A2(66@C37=C((,.)-())6+((49(,2.47(43::72<F*3)/
@M03364:396:000000000-C9LGT:1:1101:13415:3303 2:N:0:10
GGACTACACGGGTTTCTAATCCTGTTCGCTCCCCCAGCTTTCGCTCCTCAGCGTCAGTTGTGGCCCAGAAGGCCGCCTTCGCCACCGGTGTTCTTCCCGATATCTGCGCATTCCACCGCTACACCGGGAATTCCGCCTTCCCCTACCACACTCGAGCCCGCCGGTATCGGAGGCTCGCCGGGGTTGAGCCCCGGGCTTTTACCTCCGACCTAACGGGCCGCCTACGCGCGCTTTACGCCCAATGAATCCGGATAACGCTCGCCCCCTACGTATTACCCCGGCTGCTGGCACGAAGTTCGCC
+
CCCCCGGGGGGGGGGGGFEFGGGGGGGGGGGGGGGGGGGGGGGGGGGGGGGGGGGGGGGGGGGGGGGGGGGGGGGGGGGGGGGGGGGGFGGGGGGGGGGGGGGGGGGGGGGGGGGGGGGGGGGGGG7FFCFGGGGGGFGGGGGFGGF6DFGFFFFAFGGEGGEGGGGFGGGGFG26EFGGG5D<BE,4?CFGGGGE3:FGC>FDGFFF>GBFFFG9GFECBG083*403594<05<BBGG83?784<BFG),::A>FF08B>86DCD6::?4<:6<A+,(23--1743<.<?((-8@92)*
@M03364:396:000000000-C9LGT:1:1101:11262:3313 2:N:0:10
GGACTACTGGGGTTTCTAATCCTGTTTGCTACCCACACTTTCGAGCCTCAACGTCAGTTGTTGTCCAGTAAGCCGCCTTCGCCACTGGTGTTCTTCCATATATCTACGCATTCCACCGCTACACATGGAGTTCCACTTACCTCTACAACACTCAAGTTAACCAGTTTCCAATGCCATTCCGGAGTTGAGCCCCGGGCTTTCACTTCAGACTTATCTTTCCGCCTTCGCTCGCTTTACCCCCAATAAATCCGGACCCGCCTTTCCACCTACTCTTTACCGCGGCTTCTGGCCGCGAGTTAGC
+
CCCCCGGGGGGGGGFGGGGGGGGGGGGGGGGGGGGGGGGGGGGFGGGGGGFFFGGG7CCDFCFGGGGGGGGGGGGGGGFFFGGGGCEGGGGGGGGGFGFGGF=@EFDFGGGGGDCGGGGGGEFFDFGGFCFGGGGGFCDGGGGFGGG,@@FFGB69=EDGGFBGFGGFEGGGFG5DFDFGG==FB8,;DF,=:EGGDGGFFECEGF6CEGCE;9<:FEGE9D@@)65?5;2>@=DC;*<<FB(=;=>CF8),(,(()(44()367CF?(()))-.).336>(,-(.-4)80,((,)8))22
@M03364:396:000000000-C9LGT:1:1101:14561:3325 2:N:0:10
GGACTACCGGGGTTTCTAATCCTGTTCGCTCCCCACGCTTTCGCTCCTCAGCGTCAGTAACGGCCCAGAGACCTGCCTTCGCCATTGGTGTTCTTCCCGATATCTACACATTCCACCGTTACACCGGGAATTCCAGTCTCCCCTACCGCACTCAAGCCCGCCCGTACCCGGCGCAGACCCACCGTTAAGCGATGGGCTTTCACACCGGACGCGACGAACCGCCTACGAGCCCTTTACGCCCAATAAATCCGGATCACGCTCGCCCCCTCCGTATTACCGCCGCTGCCGGCACGTCTTTAGC
+
CCCCCGGGGGGGGGGGGGGGGGGGGGGGGGGGGGGGGGGGGGGGGGGGGGGGGGGGGGGGGGGGGGGGGGEGGGGGGGGGGGGGGGGGGGGGGGGGGGGGGDEGGGGGGGGGGGGGGGGGGGGGGGGGEGGGGGGGGGGGGGGFGGGGGBGFGF6ADGGGGGFGGGGGGGGDFG@D5?GF6CGEGGC?AF8>CEGGGGGGGEGEGFF69DFE9<C0C(?E>GF:6@:0:DBF18?<>1ACG:::)-69FG3-12(4??F?B>G0DGGF(1((434><E?>(43(70(-79(4:36))*)22
@M03364:396:000000000-C9LGT:1:1101:14138:3332 2:N:0:10
GGACTACTCGGGTATCTAATCCTATTCGCTCCCCTAGCTTTCGCGCCTCAGCGTCAGTCATGGCCCAGAAGGCCGCCTTCGCCACCGGTGTTCTTCCCGATATCTGCGCATTCCACCGCTACACCGGGAATTCCGCCTGCCCCTGCCGCACTCAAGCCTGCCGGTATCGGGAGCGGACCGGGGTTGGGCCCCCGGCTTTGACCACCAAACAGGCCGGCCCCCCACCCACCCCTTTCGCCCCATTCATTCGTGTCACGGCTTCCACCTCCCTATGTCCCCCGCCTCCTGGCCTGCGTTCTGC
+
CCCCCGG9CFCFGFFGGGGGFGA,CF,EFE@FGGG8FFGGGGGC7FGGGGG8FGGGEF,FCEFGGGGG,C69,CCGEGFGGGGGGGGDGFGGG,@FG<F@EEGGGFGDGGGG9FFGGGGGGGGGGCGGDGGFGGD@@C+@F+DD?FGC8@FBG)CF:F,AFGADEEGG5C**:F(97;****918C*,)8:9DE=5)/0+<40)9>)(29(*()1-5(:*->0(,*(0,*2(3,)6((;;8:0.*.-)902(.())0((4(,0-?E*(4(4.)).).+((((3((.4)((3)4((0<)(*2
@M03364:396:000000000-C9LGT:1:1101:9685:3332 2:N:0:10
GGACTACCGGGGTATCTAATCCTGTTCGCTACCCATGCTTTCGAGCCTCAGCGTCAGTTGCAGACCAGAGAGCCGCCTTCGCCACTGGTGTTCTTCCATATATCTACGCATTCCACCGCTACACATGGAGTTCCACTCTCCTCTTCTGCACTCAAGAAAAACAGTTTCCGATGCAGTTCCTCGGTTAAGCCGAGGGCTTTCACATCAGACTTATCATTCCGCCTGCGCTCGCTTTCCGCCCAATAAATCCGGACACCCCTTGCCCCCGCGGCTTTCCCCCGGCGCCTGGCCCGTACGTAGC
+
CCCCCGGGGGGGGGCGGGDFGGGFGGFGGGFGGGGGGGGGGGGGGGGGGCFFCGGGFGGGGGGGGGGGDFFGGGGGGGGCCGGGGGGG?FFEFGFGFGGGGGGGGGGGGGGGGGFFFGGDGGGGGFGGCFEFGEFGGEDGGGGFGGG8FFGE:5?F,DEFGGFCDGGGFGCEDGFGGFGF;DC@EE76BDEGGGGGGGGGGCDEGF>B=FEGCFF<C?G:(:@FB2(:2924,=<)/0?FGD(6@>:2@CD0,09()(,41(3(287(((((((..6<((-490(-,41(4((41))).*1
@M03364:396:000000000-C9LGT:1:1101:14493:3343 2:N:0:10
GGACTACTGGGGTTTCTAATCCTGTTCGCTCCCCCAGCTTTCGCTCCTCAGCGTCAGTTGTGGCCCAGAAGGCCGCCTTCGCCACCGGTGTTCTTCCCGATATCTGCGCATTCCACCGCTACACCGGGAATTCCGCCTTCCCCTACCAAACTCAAGCCCGCCCGTACCCGGCGCGGATCCACCGTTAAGCGATGGACTTTCCCCCCGGACGCGACGACCCGCCTACGAGCCCTTTACGCCCAACAAAACCGGATCACGCTCGCCCCCTATCTATTCCCGCGGCCCCTGGCACGTATCTAGC
+
CCCCCGGGGGGGGGGGGGGGGGGGGGGGGGGGGGGGGGGFGGGGFGGGGGGGGGGGGFGGGGGGGGGGGGGGGGGGGGGGGGGGGGGGFGGGGGGGGGGGGEEGGGGGGGGGGGGGGGGGGGGGGGEGGGFGGGGGGEGGGGGF6DGC6;FEGCGF@FFGGG>DG*?EGEGGEF=D5>EF=CFGGEE1FG**2:C6>C9<F)<1)8:2(9956):7D9E53D>:BGB;:D>B?::FB(C?G3((.(3,09)(,,(.7<6(:>89DED2()))-.4)6<(-1(-(((((31(,-(,*)0.2?
@M03364:396:000000000-C9LGT:1:1101:18137:3354 2:N:0:10
GGACTACCCGGGTTTCTAATCCTGTTTGCTACCCACGCTTTCGTGCCTCAGTGTCAGTTTCAGTCCAGAAGGCCGCCTTCGCCACCGGTGTTCCTCCTAATATCTACGCATTTCACCGCTACACTAGGAATTCCGCCTTCCTCTCCTGTACTCAAGCTGAACAGTTCGCAGGGCGGTTCACGGTTGGGCCGTGAAATTAAACCCCGCGCTTGCTCAGCCACCTACGCCCTCTTTACGCCCAGTACTTCCGGATACCGCTCGCCCCCTACGTGTTCCCGCGGCTGCTGGCCCGTAGTTCGCC
+
CCCCCGGGGGGGGGGGGGGGGGGGGGGGGGGGGGGGGGGGGGGGGGGGGGGGGGGGGFFGFGGGGGGGGGGGGGGGGGGDGGGFGGGG+CGGGGGGGGGGGGGGGGGGGGGGGGGGGGGGGGGGGGGGEGGGGGGGGGGGGGGFGGGGGFGF9DFFFGDG?EBFFGGGGGGCAE@>@BGFF5CFGGGFFFGDCEF9C;9C97?@DFF9>DFF@6>)C;E5=FD((;9)398,6A4A?0:?*.84066A7*9((-).796;BBE(9?C(4:?(.().4*-.4>49?,)(3(4;(3(099(1>
@M03364:396:000000000-C9LGT:1:1101:14456:3365 2:N:0:10
GGACTACACGGGTTTCTAATCCTGTTTGCTCCCCACGCTTTCGTGCCTCAGTGTCAGTTACAGTCCAGAAAGCCGCCTTCGCTACTGGTGTTCCTCCTAATATCTACGCATTTCACCGCTACACATGGAGTTCCACTCTCCTCTTCTGCACTCAAGAAAAACAGTTTCCGATGCAGTTCCTCGGTTAAGCCGAGGGCTTTCACATTAGACTTATTTTTCCGCCTGCGCTCGCTTTACGCCCAATAAATCCGGACAACGCTTGCCACCTACGTATTACCGCGCCTGCTGGCACGTATTTCGC
+
CCCCCGGGGGGGGGGGGGFFGGGGGGFGGGGGGGGGGGGGGGGGGGGGGGGGGGGGGFGGGGGGGGGG<EFGGGGGGGGFGGGEGCFGFGGGGGGGGGFGGGGCFGEGGGGGGFGGGGGGGGGGGGGGFGGFFGFGGGGGGGG?FGGFGFGEEDGFDDFGFEFGFGGGGGGGDGFGGFGGFGGGGGCA7:,=@EGGDF5FG<;>FFFEAGEG*BF<CEGFDGFFFCFFFGFFD<@3>?GCGFF@)76?A<D@DF>1>>0444;8:FG3(56())5)63409(-(3((,:<(4((.*09)2/
@M03364:396:000000000-C9LGT:1:1101:21735:3370 2:N:0:10
GGACTACTAGGGTATCTAATCCTGTTCGCTACCCATGCTTTCGAGCCTCAGCGTCAGTTGCAGACCAGAGAGCCGCCTTCGCCACTGGTGTTCTTCCATATATCTACGCATTCCACCGCTACACATGGAGTTCCACTCTCCTCTTCTGCACTCAAGAAGGACAGTTTCCGAAGCAGTTCCCCGGTTAAGCCGGGGGCTTTCACATTAGACTTATTTTTCCGCCTGCGCTCGCTTTACGCCCAATAAATCCGGACAACGCTTGCCCCCTACGTCTTCCCGCGGCTGCTGGCCCGTACTTAGC
+
CCCCCGGGGGGGGGGGGGGGGGGEGGGGGGGGGGGGGGGGGGGGGGGGGGGGGGGGGGGGGGGGGGGGGGGGGGGGGGGGGGGGGGGGGGGGGGGGGGGGGGGGGGGGGGGGGGFFGGGGGGGGGFGGGGGGGGGGGCFGGGGFGGGGGFGFGF??,@DEFFFGGGGGGGGGDGFGGFGGGGGGGG<CFEGGGGGGGGGGGFGEGFFF4CEG4159FCGG;DDD7:>EBD@FFFDEFFGEG?BFF>A<FF3;2(2.529208;:*1>343:?(16).:-3-39>6?2854(,79().*)22
@M03364:396:000000000-C9LGT:1:1101:15064:3371 2:N:0:10
GGACTACCCGGGTTTCTAATCCTGTTCGCTCCCCACGCTTTCGCTCCTCAGCGTCAGTAACGGCCCAGAGACCTGCCTTCGCCATTGGTGTTCTTCCCGATATCTACACATTCCACCGTTACACCGGGAATTCCAGTCTCCCCTACCGCACTCCAGCCCGCCCGTACCCGGCGCCGATCCACCGTTCGGCGATGGACTTTCACACCGGACGCGACGAACCGCCTACGAGCCCTCTACGCCCAATAAATCCGGATAACGCTTGCCCCCTACGTCTTACCGCCGCTGCTGGCACGTATTTAGC
+
CCCCCGGGGGEGGDDGGGGGGGGGGGGGGGGGGGGGGGGGGGGGGGGGGGGGGGGGGGGGGGGGGGGGCGGGGGGGGGGGGGGDGAFGGGGGGGGGGGGGGDGGDFGGGGGGGGGGGGGDGGGGGGGGGGGFGFFFGF8DFDEFFGCECBG5FDCFFGDCGGFGGGGGGGGGFD(:CBEGFGFCCE,68F=):=GFGCFGG9FFGF>99GFD0):931EG>GF?:888,9;<:(8ABFGDG?:1972:FGGFF0-6@?FF?(*(9EG><?138:?26C?((,32(()52?(5<4(*/*-2:
@M03364:396:000000000-C9LGT:1:1101:12704:3427 2:N:0:10
GGACTACTCGGGTTTCTAATCCTGTTCGCTCCCCTAGCTTTCGCACCTCAGCGTCAGTTGCGGCCCAGAAGACTGCCTTCGCCATCGGTGTTCTTCCCGATATCTGCGCATTTCACCGCTACACCGGGAATTCCGTCTTCCTCTACCGAACTCGAGCCCGCCGGTTCGGGGTCGGGCCGGCGGTTGCGCCCCCGGGTTTGAGACCCCGCTTGGCGAGCCGCCCACGCCCGCTTTTCGCCCAATGAATCCGGATACCGCCCGCCCCCTACGTATTTCCCCCGCCGCTTGCACGCACTTCGCC
+
CCCCCGGGGGGGGGGGGGGGGGGGGGGGGGGGGGGGGGGGGGGGGGGGGGGGGGGGGFGGGGGGGGGGGGGGGGGGGGGGGGGGGGGGFGGGGGGGGGGGGGGGGGGGGGGGGGGGGGGGGGGGGGGGGGGGGGGFGFGGGGGFGGGGGDGFFDGFGGGGGGFGGGGGGDGGAC=GGFGG5?>C5E*4>EGDGGGD9EE5+3*8DFD9()-7:FC053:79G(-4*4)()-,(,).4?GG5(,(0)6695)((47)0,((,-*7CED(40,.)()56+.,79((,,(4()48(((09*(1>
@M03364:396:000000000-C9LGT:1:1101:23918:3429 2:N:0:10
GGACTACTAGGGTATCTAATCCTGTTCGCTCCCCCAGCTTTCGCGCCTCAGCGTCAGTGGTGGCCCAGAAGGCCGCCTTCGCCACCGGTGTTCTTCCCGATATCTGCGCATTCCACCGCTACACTTGGAATTCCGCCTTCCCCTACCAGACTCAAGCCTGTCGGTATCGGGACCGGGCGGGGGTTGAGCCCCCGGATTTGAGTCCCGACCTAGCAGGCCGCCTCCGCGCGCTTTACGCCCAATGCATCCGTATACTGCTCGCCCCCCACGTATTTCCGCCGCTGCTTGCACGTAGTTCTGC
+
CCCCCFGGFGGGGGGGGGGFFGGFGGGGGGGGGGGGGGGGGGGGGGGGGGGGGGGGGFFFGGGGGGGGGFGGGGGGGGGGGGGGGGGGCFGGGGGGGGGGGGGGGGGGGGGGGGGGGGGGGGGGGGGGGGGGGGGEE:CGGGDFGGGFFFGFFD+@FGFFEGFGGCEFGGGEFG>4CBEGECGEGE,5?C@DDECC3C?+?:<<>FEF056C2??.94;E>DF(4*,0119>12:288GG*4:>0-66?D/(4).)0-)619C?9C)4>F1,).))68((-4141,.4(55(4(,.9*)*2
@M03364:396:000000000-C9LGT:1:1101:14716:3467 2:N:0:10
GGACTACTGGGGTATCTAATCCTGTTCGCTCCCCACGCTTTCGCTCCTCAGCGTCAGTAACGGCCCAGAGACCTGCCTTCGCCATTGGTGTTCTTCCCGATATCTACACATTCCACCGTTACACCGGGAATTCCAGTCTCCCCTACCGCACTCCAGCCCGCCCGTACCCGGCGCAGATCCACCGTTAGGCGCTGGACTTTCACACCGGACGCGACGAACCGCCTACGAGCCCTTTACGCCCACTAAATCCGGATAACGCTCGCCCCCTACGTCGTACCGCGGCCGCCGGCCCGTACTTCGC
+
CCCCCFFFFGGGGDGGGGGGGGGGGGGGGGGGGGGGGGGGGGGGGGGGGGGGGGGGGFGGGGGGGGGGFGGGGGGGGGGGGGGGCDGGGGGGGGGGGGG:FEGGGGGGGGGGGGFGGGFGGGGFGGDGFEFGGGGGGGGGGGGFGGG6E>GFGBGFFFGGEGFGGCGGGGGGFGAD56EG9EGEFG@5FFE):>E>FFGGGFGFGFF@0C>GF>C9)(/C>GFF6@:>?G9??:><>?GGD:(3;:)-9<<>F:(9@?F:?BE(>GD;BF((((,.4A(((44((4(4(((-242).*)/9
@M03364:396:000000000-C9LGT:1:1101:13120:3498 2:N:0:10
GGACTACTGGGGTTGCTAATCCTGTTCGCTCCCCACGCTTTCGCGCCTCAGCGTCAGTAACGGCCCAGAGACCTGCCTTCGCCATTGGTGTTCGTCCCGATATCTACCCATTCCACCGTTACACCGGGAATTCCAGTGTCCCCTACCGCACTCAAGCCCGCCCGTACCCGGCGCGGATCCCCCGGTCAGCTATGGACTTTCACACCGGACGCTACGAACCGCCTTCGAGCCCTTTACACCCCATAAATCCTGATCACGCTTACACCCTCCGTATTACCGCGGCTGCTGGCACGTAGTTTGC
+
<@8C8FGC,CFEEE@8FG@9FGCFFG9@@@CFGEFE@FEGGG:8+7@FEGC<FGC:,<E,66:7@@FAF8F8C84C=<FA<F:=,AAFE=EFG,68BB@+>CCA;@9,:@EFGCFGFEGG6FGFG@F7@:3AFFFGC,6E>DDDFEG8C>B:>)0:F@:E>C?DC8*1>?C5/C(8:):E*/2**3*/;<+*::FE6C+<:6:)*7>((92E<B8(7.*:(1,((2-),*(-(.,)6)38E(,4),).9F*.:46A4(42((0)2;7,,,(4(27))2((4((2((,),(()(,()0*):*
@M03364:396:000000000-C9LGT:1:1101:5638:3504 2:N:0:10
GGACTACCCGGGTATCTAATCCTGTTCGATACCCACGCTTTCGTGCATCAGTGTCAGTCACGGCCTGGCAGGCTGCCTTCGCGATCGGGGTTCTGCGTGATATCTATGCATTTCACCGCTACACCACGCATTCCGCCTGCCCCGTACGTACTCAAGCCAACCAGTTTCAACGGCAATTCAATGGTTGAGCCACTGACTTTCACCGCTGACTTAATCGGCCACCGTCGCACACTTTAAACCCAATGAATCCGGATAACGCTCGCATCCTCCGTATTACCGCGGCTGCTTGCACGGATTCAGC
+
BCCCCGGGGGGGGGFFGGGEFFGFGGGFGGGGGGGGGGCGGGGGGGGGGGGGGGGGFFGFFEGGGGGGGGCGEGGGGGGCGGGGGGGGFFFCFFFFGGGGGGFGA;?FFGGCEGDFGGDDGFFG8DFFGE@FGGGB@FFGFFGEDCCEGFDDFFGFCC?:DCDFAFFA:E9>5>=7?>F?:;DGBDGFFFGFFGG76BCEDCGEDE49(*796A9)21:CB<6((36>1D(4.9AAABFFEFF<):ABFGG90-(61((,84*-1?9)2418<0:AB92,,,7>(1))5:7>?(())*.::
@M03364:396:000000000-C9LGT:1:1101:15676:3520 2:N:0:10
GGACTACCCGGGTATCTAATCCTGTTCGCTACCCATGCTTTCGAGCCTCAGCGTCAGTTGCAGACCAGAGAGCCGCCTTCGCCACTGGTGTTCTTCCATATATCTACGCATTCCACCGCTACACATGGAGTTCCACTCTCCTCTTCTGCACTCAAGAATGACAGTTTCCGATGCAGTTCCACGGTTGAGCCGTGGGCTTTCACATCAGACTTATCATTCCGCCTGCGCTCGCTTTACGCCCAATAAATCCGGACACCGCTTGCCACCTACGTATTACCGCGGCTGCTGGCACGTAGTTAGC
+
CCCCCEFG,CFG@FFCGDFGFFGFGGFGCGCGGGFGGGG9CEG8<FEGGDEFGGGGEFFGGGGGGGGGGGGGGGGGGGGGGGGGGGGGGGGGGGGGGGGGGGGGGGGGGEGGGFGGGGGGGGGGGGGGGGGGGGGGGGGGGGGFGGGFGFFFGDGF=@FGGGFGGGGGGGEGFDEGGFFG8DDFGGF@FGGGGGGGGGGGFEGEGFFB=GEGFF?7F4DCEGFF2C@F9C99(4=CE0CCG<2=433.87C>;>>(7293:6CB7:D?(484)-849<814902;B0)8:B??(()06):7
@M03364:396:000000000-C9LGT:1:1101:23032:3520 2:N:0:10
GGACTACCGGGGTTTCTAATCCTGTTCGCTACCCATGCTTTCGAGCCTCAGCGTCAGTTGCAGACCAGAGAGCCGCCTTCGCCACTGGTGTTCTTCCATATATCTACGCATTCCACCGCTACACATGGAGTTCCACTCTCCTCTTCTGCACTCAAGAAAAACAGTTTCCGATGCAGTTCCTCGGTTAAGCCGAGGGCTTTCACATTAGACTTATTTTTCCGCCTGCGCTCGCTTTACGCCCAATAAATCCGGACAACGCTTGCCACCTACGTATTACCGCGGCTTCTGGCCCGTTGTTCGC
+
CCCCCGGGGGGGGGGGGGGFGGGGGGGGGGGGGGGGGGGGGGGGGGGGGGGGGGGGGFFGGGGGGGGGGGGGGGGGGGGGGGGGGGGGCFFGGGGGGGGGFGGGGGGGGGGGGGGGGGGGGGGGGGGGDGGGGGGGFGGGGGGFGGFAFFG83)=DEFFFGGFGGGGGGECGFC5:FFGGEGGGGGFEFG@DCCEED8DCGFGFFFFF4??G4:;87>CC@DF9(*6>3>;F(3=4EF=FF<1?@A<<FG:38>66>>9:??FFDFG:7>?8<<:.4<-44464(()68043(((.0))9C
@M03364:396:000000000-C9LGT:1:1101:22250:3522 2:N:0:10
GGACTACTGGGGTTTCTAATCCTGTTCGCTACCCATGCTTTCGAGCCTCAGCGTCAGTTGCAGACCAGAGAGTCGCCTTCGCCACTGGTGTTCTTCCATATATCTACGCATTCCACCGCTACACATGGAGTTCCACTCTCCTCTTCTGCACTCAAGAATGACAGTTTCCGATGCAGTTCCACGGTTGAGCCGTGGGCTTTCACATCAGCCTTCTCATTCCGCCTGCGCTCGCTTTACGCCCAATAAATCCGGACAACGCTTGCCACCTACGTATTCCCGCGGCTGCTGGCACGTAGTTCGC
+
CCCCCGGGGGGGGGGGGGGGFGGGGGGGGGGGGGGFFGGGGGGFGGGGGGGGGGGGGFGGGGGGGGGGGGGGGGGGGGGGGGGGEFGGFFGGGGGGGGGGGGGGGGGGGGGGGFDGGGGGGGGGGGFFGGGGGGGGGGGGGGGFGGGGFFGFGDDFGGFGGG?FGAFFGGEGDEDGGFGCG9DGGGGCFC8CDGGDCFFE7*3;CFF5);BC6*>9FEFGEGF>2=5?@9-697@CFFGFG;0;A<CEFGD@@F;BFFF?8(;::CF7:?<??A:)62,49(416(.)3((56,(08=->D
@M03364:396:000000000-C9LGT:1:1101:15604:3538 2:N:0:10
GGACTACACGGGTTTCTAATCCTGTTTGCTCCCCACGCTTTCGTGCCTCAGTGTCAGTTGCAGTCCAGAAAGCCGCCTTCGCCGCTGGTGTTCCTCCTAATATCTACGCATTTCACCGCTACACTAGGAATTCCGCTTTCCCCTCCTGCACTCAAGTTATGCAGTTCGCAAGGCGAACAGTGGTTAAGCCACTGCCTTAAACCTCACGCTTACATAACCACCTACGCACTCTTTACGCCCAATAATTCCGTATAACGCTTGCCCCCTACGTATTACCCCGGCTGCTGGCACGTAGTTCGCC
+
CCCCCGGGGGGGGGGGGGGGGGGGGGGGGGGGGGGGGGGGGGGGGGGGGGGGGGGGGGGGGGGGGGGGGGGGGGGGGGGGGGGGGGGGEGGGGGGGGGGGGGGGGGGGGGGGFGGGGGGGGGGGGGGGGGGGGGGGGGGGGFGFGGGGGFGFGFGFFGFGGGFGGGGGGGGGFGBDEAGGGGG3@98;AEDDCFGGGGG,B>FBFFFFFGD*>+><DFFG9DDE=1:::8=4?E?<1<:CC<3/26?EFG87;?<A>9:06:F:FGC<:12)-(.6A62(9>(903)4<(,8?02>994>D
@M03364:396:000000000-C9LGT:1:1101:19586:3550 2:N:0:10
GGACTACTCGGGTTTCTAATCCTGTTCGCTCCCCACGCTTTCGCTCCTCAGCGTCAGTAACGGCCCAGAGACCTGCCTTCGCCATTGGTGTTCTTCCCGATATCTACACATTCCACCGTTACACCGGGAATTCCAGTCTCCCCTACCGCACTCCAGCCCGCCCGTACCCGGCGCAGATCCACCGTTAGGCGATGGACTTTCACACCGGACGCGACGAACCTCCTACGAGCCCTTTACGCCCACTAACTCCGGACAACGCTCACACCCTCCGGATTACCGCGGCTGCTGGCCCGTAATTAGC
+
CCCCCGGAFEDGGFGGGGGGG9EFGGAFEDEEGG8FEEGGCGE;CFFGGGGGEGGEGGGE@@FDEGEGFECEEECEEFFGGGFEGEGCC@FEF,@CC=FGGCEGGGFEFGEBBGFFGGE=EGGGE7CF::FFGGDDEF+CE8=:=FFEBEC),0=33DCDEGFGG>;89@8CAG2<=?FF,:<F;EE9FCED)::6*35A?7CC;3)99G>5()*-1(?E?F?:?C:31C(-.4>AF?CE>:(3),()/**((,43.(2(,(3)2AC4(((-3(48<<16,12(40.).,((--())*)*2
@M03364:396:000000000-C9LGT:1:1101:23837:3562 2:N:0:10
GGACTACTGGGGTATCTAATCCTATTCGCTCCCCCAGCTTTCGCGCCTCACCGTCAGTGGTGGCCCAGAAGGCCGCCTTCGCCAACGGCGTTCTTCCCGATATCTGCGCATTCCACCGCTACACCGGGCATTCCGCCTTCCCCTACCACACCTCAGCCCGCCAGTACCCGGCGCAGATCCCCCGTTAAGCCATGGACTTTCACACAGGAAGCAACGACCCGCCTACGCGCCATCACCGCCCACTAAATCCGGTTCCTGCTCGCACCCACCGTCTTTCCGCCGCTGCTCGACCGTTGGACGC
+
AC<C8FEFCC@+8,C,E@CAF<<,<6<6C,EF<FFC@F8,6C@FC+6,,;,6BB6C7C9<F@FDF<,6FF<EE<@+7=4E=,6?+AF@7=@7CFF,E@C+@FE,@=,4CC74=FA5EEGC@F,3,=+@+F,F<<@+@<7<<+30;8,,,*5),)*0,3@:5***,6=;F**=)<(/=*3=*=C*=9*(+8+2+3*2*5++343.9).(,*,*(604*(*26CB:0E(7>31(-.))4(:?5,((/(.)*291(46(*)(,)(*(129((-342:?<60(0-3(((,..((49((())))))
@M03364:396:000000000-C9LGT:1:1101:7939:3572 2:N:0:10
GGACTACTGGGGTTTCTAATCCTGTTTGCTACCCACGCTTTCGTGCCTCAGTGTCAGTTTCAGTCCAGAAGGCCGCCTTCGCCACCGGTGTTCCTCCTAATATCTACGCATTTCACCGCTACACTAGGAATTCCGCCTTCCTCTCCTGTACTCAAGCTGAACAGTTCGCAGGGCGGTTCACGGTTGGGCCGTGAAATTAAACCCCGCGCTTGCTCAGCCACCTACGCACCCTTTACGCCCAGTACTTCCGGATACCGCTCGCCCCCTACGTGTTTCCGCTGCTGCTGGCACGTAGTTCGCC
+
CCCCCGGGGGGGGDGGGGGGGGGGGGGGGGFGEGGGGGGFGGGGGGGGGGFGGGGGGFGFGGGGGGGGGG?FGGGGGGGGGGGGGFGGCFGGGGFDGFGGGGGGGGGGGGGGGFGGGGGGGGGGGGGGGGGGGGGGGGDFGGGFFGGGA?EEFECDFGGG?FFGGGGGGGEC>FFGGDGGGCC*@CCB4FE*95:,=B9=?>G(CBEF@):5(++)0=E/5F88;*4),)-(.464?BGE818A/)-6?D)(,4)40-,4,-:?DG3((3,.4:(66*--49:778,431<:?((079()1
@M03364:396:000000000-C9LGT:1:1101:19672:3585 2:N:0:10
GGACTACCCGGGTATCTAATCCTATTTGCTCCCCACGCTTTCGTGCCTCAGCGTCAGGTACAGGCCAGGCGGCCGCCTTCGCCGCTGGTGTTCTTCCACATCTCTACGCATTTTACCGCTACACATGGAGTTCCACTCTCCTCTTCTGCACTCAAGAAAAACAGTTTCCGATGCAGTTCCTCGGTTAAGCCGAGGGCTTTCACATTAGACTTATTTTTCCGCCTGCGCTCGCTTTACGCCCAATAAATCCGGACCACGCTTGCCCCCTACGTATTCCCGCGGCTGCTGGCACGTAGTTCGC
+
CCCCCGGGGGGGGGGGGGGGGGGEGGGGGGGGGGGGGGGGGGGGGGGGGGGGGGGGGGGGGGGGGGGGGGGGGGGGGGGGGGGGGGGGFGGGGGGGGGGG@FGCFGFGGGGGGGGGGGGGGGGGGGGG@FGGGGGGGGGGGGGFGGG=CDGEFDFFE8EGGGFGGGGGGGGGFG@GFFGGGGGDEGF>AFGD4?EGGGGGGCGECFFEEGFG);C<FEG7<GFF12:;>D>B?B?2<:GEE667)546FGGFFBF:FFF?<?CB4AD23<<4)64)69-4(19266)4::0<?1()0*-1/
@M03364:396:000000000-C9LGT:1:1101:20478:3604 2:N:0:10
GGACTACAGGGGTTTCTAATCCTGTTTGCTCCCCACGCTTTCGCGCCTCAGCGTCAGTTACAGTCCAGAGAAGCGCCTTCGCCACTGGTGTTCTTCCTAATCTCTACGCATTTCACCGCTACACTAGGAATTCCCTTCTCCTCTCCTGCACTCTAGACTTCCAGTTTGAAATGCAGCACCCAGGTTGAGCCCGGGTATTTCACCTCTCACTTACCAATCCGCCTACGCTCCCTTTACGCCCAGTAAATCCGGATCACGCTAGCCCCCTACGTATTTCCGCGGCTGCTGGCACGGATTTCGC
+
CCCCCGG8,CFGGGGGGGGGGGGGGGGGGGGGGGGG+FFGGGG7FGGGGGGGGGGGGFGDGAAFGGGG<CF8,CFGGGGGGGGGGGGGGGGGG9EGGAFGGGGGGGGGGGGGGGGGGGGGGGGGGEFGGGGGGG8,@A+CFGGFGG=FFFGFG*?D9ED,3CD?CDF9EGGFDFFA8*@,@+=<@F,:ACGFC+@**3EGGFG*;?977FEGE8,*;5EGFG@2>C>)/9/>=@BCE@EEGF6EFF<CAGG9;1(3F0?B,(:<GG<7((3.).5)6<<?((4(3:0:(84<<((08=)9C
@M03364:396:000000000-C9LGT:1:1101:14793:3636 2:N:0:10
GGACTACCGGGGTTTCTAATCCTGTTTGCTACCCACGCTTTCGTGCCTCAGTGTCAGTTTCAGTCCAGAAGGCCGCCTTCGCCACCGGTGTTCCTCCTAATATCTACGCATTTCACCGCTACACTAGGAATTCCGCCTTCCTCTCCTGTACTCAAGCTGAATAGTTCGCAGGGCGGTTCACGGTTGGGCCGTGAAATTAAACCCCGCGCTTGCTCAGCCACCTACCCACTCCTTACGCCCAATACATCCGCAAACCGCTCGCCCCCTACGTATTCCCCCGGCTCCCTGCCCGTCGTTCCGC
+
CCCCCGGGGGGGGGGGGGGGGGGGGGGGGGGGGGGGGGGGGGGEFGGGGGGGFGGGGFGGGGGGGGGGGFGGGGGGGGGGGGGGGGGGGGGGGGGGGGGGGGGGGGGGGGGGGGFGGGGDGGGGGC@FGGGFFGGGGGDFGGGFGGGG3=FEGEGFGGG?FFDGGGGGGGGE?C:<@5EEFED:CEG=FB*C7CF,=;?,=8462)::>DDG@6>)>;C5498:8*4*4*,(.6),(4EE*(.))5))89*-(((,0-(,4224DG5(422).().,03((42(((,58(823-,08.(*1
@M03364:396:000000000-C9LGT:1:1101:5646:3640 2:N:0:10
GGACTACCGGGGTTTCTAATCCTATTTGCTCCCCACGCTTTCGTGCCTCAGCGTCAGGTACAGGCCAGGCGGCCGCCTTCGCCGCTGGTGTTCTTCCACATCTCTACGCATTTTACCGCTACACATGGAGTTCCACCGCCCTCTCCTGTCCTCAAGCCGTGCAGTTTCCAAAGCCTGAACCGGTTGAGCCGGTCCCTTTTACTTCAGACTTGCACAGCCGCCTGCGCACCCTTTACGCCCAATCATTCCGGATAACGCTTGCCACCTACGTCTTCCCGCGGCTGCTTGCACGTGGTTCGCC
+
CCCCCGGGGGGGF@FFFGFGGGGFGGGGGGGGGGGGGGGGGGGGGGGGGGGGGGGGGGFGFGGGGGGGGGGGGGGGGGGGGGGGEFGGGGGGGGGGGGGGCGFGCFGGGGGGGGGGGGGGGGGGGFGGBBFFGGGGGEGGGGGFGGC8,;CEGEFFGGGCEDFGFEFFF,DB;?5DFF,=FGGGGG,8ABED9CGGGGGGFA95FF=?8C)<46CEFFG57D0<3:6.27:2:?<AB?GGEB??94:AFF)4(2<)796:6:@AGG4:>F?(.4)-4*34101(42.5-.4:((-8)9,)/
@M03364:396:000000000-C9LGT:1:1101:9709:3661 2:N:0:10
GGACTACAAGGGTTTCTAATCCTGTTCGCTACCCATGCTTTCGAGCCTCAGCGTCAGTTGCAGACCAGAGAGCCGCCTTCGCCACTGGTGTTCTTCCATATATCTACGCATTCCACCGCTACACATGGAGTTCCACTCTCCTCTTCTGCACTCAAGAATGACAGTTTCCGATGCAGTTCCACGGTTGAGCCGTGGGCTTTCACATCAGACTTGTCATTCCGCCTGCGCTCGCTTTACGCCCAATAAATCCGGACAACGCTTCCCACCTACGTATTACCGCGGCTGCTGGCACGTGTTTGGC
+
CCCC<FGGGF<CCFEAFGGFFFG,CFECCGCFEGGFGGGGGGGGGGGGGGGGGGGG7@<FFGC@FEEE<EDC<EFGGGGGGC@F=FDFEFGDFGGGGCFFFFCF;ECFFGCGDG8?FBEGG:9FFF,B=DFGG9C<EFFCFDE+=F9@@@F9,0=+E89@@:DC:E8=@@8BB+*6EFGFDFG+@8>:A,@?DG6@FFBF7;FAFF8@@D@@*35*:6D:>C4>@5>BFC>((,6;CDGC<((66<))171(((.(7(-81(+,:@5487(4)44))+-(-(1070))2(4<0((0)),1C
@M03364:396:000000000-C9LGT:1:1101:15852:3662 2:N:0:10
GGACTACACGGGTTTCTAATCCTGTTCGCTCCCCACGCTTTCGCTCCTCAGCGTCAGTAACGGCCCAGAGACCTGCCTTCGCCATCGGTGTTCTTCCCGATATCTGCGCATTCCACCGCTACACCGGGAATTCCGCCTTCCCCTACCACACTCGAGCCCGCCGGTATCGGAGGCTCGCCGGGGTTGAGCCCCGGGCTTTTACCTCCGACCTAACGGGCCGCCTCCTCGCTCTTTACGCCCCATGAATCCGGGTACCGCCCCCCCCCTCCGTATTATCGCCGCTGCTAGCTCGTATTTTGCC
+
CCCCCGGFGGGGGGGGGGEGGGGCFGGGGGGGGGGGGGGGGGGGGGGGGGGGGGGGFFGGGGGGGGGGFGGGGGFGGGGFGGGGGGGGEGGGGGGGGGG>BEE9DFGGGEEGGGGGGGGGGFGGGGGGG7FGGGGGGFCGGGGFCGF@EFGD7=F>BEFGGG>*1BFGGGGDEG=FDFE5:E:=8C,6=ECC5CCC788F+5C<>><((94+).*-99C*3C3(4*4.4*83<4))((:?*-,399)6?))(,-.63,,-((23DCC069(.,:)-.*3(4,1,().-().23,.07*)02
@M03364:396:000000000-C9LGT:1:1101:7974:3663 2:N:0:10
GGACTACTGGGGTTTCTAATCCTGTTCGCTCCCCACGCTTTCGCTCCTCAGCGTCAGTAACGGCCCAGAGACCTGCCTTCGCCATTGGTGTTCTTCCCGATATCTACACATTCCACCGTTACACCGGGAATTCCAGTCTCCCCTACCGCACTCCAGCCCGCCCGTACCCGGCGCAGATCCACCGTTAGGCGATGGACTTTCACACCGGACGCGACGAACCGCCTACGAGCCCTTTACGCCCAATCAATCCGGATCACGCTCGCACCCTACGTATTACCCCGGCTGCTTGCCCGTCGTTCGC
+
CCCCCGGGGGGG@FGGGG<CFFGFGGGGGGGGGGGGGGGGGGGGGGGGGGGGGGGGGGFGGGGGGGGGGGGFGGGGGGGGGGGGGGGGGGGGGGGGGGGGGFGGGGGGGGGGGGGGGGGGEGFGFGDEGCCFGGFDDADGGGGFGGGDEAGAFDADFGGGGGFGGEEGGGGGAF><EAGG?G;*:CC>FC?)85C6CGGGGEG?GFF>(8;E>8E-57EE;GFF?E?3:C>FFFFBA:5CE:0:)8<AF496:?0:F?0(((*(1:C:?F0.)-,5<<(-4(4(,2,).:00:6())),17
@M03364:396:000000000-C9LGT:1:1101:22085:3679 2:N:0:10
GGACTACTGGGGTTTCTAATCCTGTTCGCTCCCCTAGCTTTCGCGCCTCAGCGTCAGTCGTGGCCCAGAAGGCCGCCTTCGCCACCGGTGTTCTTCCCGATATCTGCGCATTCCACCGCTACACCGGGAATTCCGCCTTCCCCTGCCAGACTCAAGCCGGCCGGTATCGGGAGCGGACGGGGGTTGAGCCCCCGGATTTGACTCCCGAGCAGGCTGGCCGCCTACCCGCGCCTTACGCCCACTGAATCCGGATACCGCTGGCCCCCTCCGTATTACCCAGGCTGCTGGGCCGGACTTCGGC
+
CCCCCGGGGGGGGGGGGGGGGGGGGGGGGGGGGGGGGGGGGGGGGGGGGGGGGGGGGGGGGGGGGGGGGGGGGGGGGGGFGGGGEGGGEGGGGGGGGGGGGGGGGGGGFEGGGGGGGGGGGGGGGGGGGGGGGGGGGFDGGGGFGGG,:6D@C59ACF>EGFDCF>FGGGG*?FBG5AEGGEC:8E059@GDGGE5<8@9A9<5<>F0,9(245*4C?8*258((08E2)4((4)41(:8>::?*5)4@D3<062)<032(1;2DC3(-,,3.,.).+)(43((-..((((41(,09*(*1
@M03364:396:000000000-C9LGT:1:1101:7684:3684 2:N:0:10
GGACTACAAGGGTATCTAATCCTGTTCGCTCCCCACGCTTTCGCTCCTCAGCGTCAGTAACGGCCCAGAGACCTGCCTTCGCCATTGGTGTTCTTCCCGATATCTACACATTCCACCGTTACACCGGGAATTCCAGTCTCCCCTACCGCACTCCAGCCCGCCCGTACCCGGCGCAGATCCACCGTTAGGCGATGGACTTTCACACCGGACGCGACGAACCGCCTACGAGCCCTTTCCGCCCACTCAATCCGGATCACGCTCGCACCCTCCGTATTACCGCGGCTTCTGGCCCGTAGTTGGC
+
CCCCCGGGGGGGCFFGGGGGGGGGGGGGGGGGGGGGGGGGGGGGGGGGGGEGFFGGGGGGGGGGGGGGFGGGGGGGGGGGGGGGGGGGGFGGGGGGGGGGGG>FGGGGGGGGGGGGGGGGEGGGFEGGGGGGDGGGGFCFGFEFDFGED>GAFDDFGGGGGGBGGEGGGGGGFG9DDFFG,AC*=E*/?<CCGGG*6CFCC<E?GFB;6C>D>):7)3E*3<9((*(.,91<?F?))-;EGF(().(49>DF13(.?:4((-:(>*78((43127)6<(,1-(4(4))-2(31,()0*)20
@M03364:396:000000000-C9LGT:1:1101:21042:3718 2:N:0:10
GGACTACAGGGGTTTCTAATCCTGTTTGCTACCCACGCTTTCGTGCCTCAGTGTCAGTTTCAGTCCAGAAGGCCGCCTTCGCCACCGGTGTTCCTCCTAATATCTACGCATTTCACCGCTACACTAGGAATTCCGCCTTCCTCTCCTGTACTCAAGCTGAACAGTTCGCAGGGCGGTTCACGGTTGGGCCGTGAAATTAAACCCCGCGCTTGCTCAGCCACCTACGCACTCTTTACGCCCAGTAATTCCGGATAACGCTCGCCCCCTCCGTGTTACCCCGGCTGCTCTCACGTCTTTCGCC
+
CCCCCGGGGGGGGGGGGGGGGGGGGGGGGGGGGGGGGGGGGGGGGGGGGGGGGGGGGGGGGGGGGGGGGGGGGGGGGGGGGGGEEGGGFGGGGGGGGGGGGGGGGGGGGGGGGGGGGGGGGGGGGGGGGGGGGGGGGFDGGGGFGGGFFFGFFCDFGGGGFGFGFGGGGGGGFGFGE?EGFGGFDGG2ABCDCFC7DFG?F>CFDEB96DFG0+><C;GG@GD1;34)->>4<<:58B8:;(5)0.6<@F)(44<<798<9>CBDGG(-2:1:())6+41073;B?))..<?1(.)1*,7C
@M03364:396:000000000-C9LGT:1:1101:11766:3746 2:N:0:10
GGACTACTAGGGTATCTAATCCTGTTCGCTACCCATGCTTTCGAGCCTCAGCGTCAGTTGCAGACCAGAGAGCCGCCTTCGCCACTGGTGTTCTTCCATATATCTACGCATTCCACCGCTACACATGGAGTTCCACTCTCCTCTTCTGCACTCAAGAATGACAGTTTCCGATGCAGTTCCACGGTTGAGCCGTGGGCTTTCACATCAGACTTATCATTCCGCCTGCGCTCGCTTTACGCCCAATAAATCCGGACCACGCTTGCCACCTACGTATTCACGCGGCTGCTGGCACGTCTTTAGC
+
CCCCCGGGFGGGGGGGGGGGGGGGGGGGGGGGGGGGGGGGGGGFAFGGGGGGGGGGGGGGGGGGGGGGFGGGGGGGGGGGGGGGGGGGFGGGGGGGGGGGGGGGGGGGGGGGGGGGGGGGGGGGGGGG8FFFGGGGGGGGGGGFGGGFFFGFFFFF4@FGEGFGGGGGGGEGFGFGFFFG:FDCFGFEFGEDDEGGGGGGGFGFCA5>*ACG*B<4FEFG=>AFDC>D@DBF@FB3C?ECGD03)=C<@*).6:,25:B?085>>FGB???1)-:>)<360291(().(3(5334<5*60:
@M03364:396:000000000-C9LGT:1:1101:6552:3750 2:N:0:10
GGACTACTCGGGTTTCTAATCCTGTTCGCTACCCATGCTTTCGAGCCTCAGCGTCAGTTGCAGACCAGAGAGCCGCCTTCGCCACTGGTGTTCTTCCATATATCTACGCATTCCACCGCTACACATGGAGTTCCACTCTCCTCTTCTGCACTCAAGAAAAACAGTTTCCGATGCAGTTCCTCGGTTAAGCCGAGGGCTTTCACATTAGACTTATTTTTCCGCCTGCGCTCGCTTTACGCCCAATAAATCCGGACAACGCTTGCCACCTACGTATTACCGCGGCTGCTGGCCCGTAGTTAGC
+
CCCCCGGGGG7CFFGGGDGGGGGFFGGGGGGGGGGGGGGGGGGGGGGGGGGGGGGGGGGGGFGFGG@FGGGGGGGGGGGGFGGGGGGGGGGGGGGGGGGEG<EFGGGGGGGGGGGGGGGGGGGGGG?F,=FFGGGGGGDFGGGFGGGAEFGFGFGF,6=AFGFGGGGGGGCGDGEGGFDGGGG7>C:=CFGDDEEGDEFGG7@?FF>6*=AG*B,9FFFC?GFF2B@E9C@F(:?3>@GGF<(5A47?FFG0869657>B?BG87FF7(4435<?2<@(43137(872?0(4(-()0/.CG
@M03364:396:000000000-C9LGT:1:1101:17190:3761 2:N:0:10
GGACTACCAGGGTATCTAATCCTGTTCGCTCCCCTAGCTTTCGCGCCTCAGCGTCAGTCGTGGCCCAGAAGGCCGCCTTCGCCACCGGTGTTCTTCCCGATATCTGCGCATTCCACCGCTACACCGGGAATTCCGCCTTCCCCTGCCAGACTCAAGCCGGCCGGTCTCGGGAGCGGACGGGGGTTGAGCCCCCGGATTTGACTCCCGACCAGGCTGGCCGCCTACCCGCGCTTTACGCCCCATGAATCCGGATAACGCTTGCCCCCTACGTATTACCGCGGCCGCTTGCACGTAGCTCGGC
+
CCCCCGGGFGGGGGGGGGDGGGGGGGGGGGGGGGGFGGGGGGGGGGGGGGGGGGGGGFGGGGGGGGGGGGGGGGGGGGGGGGGGGGGG>FGGGGGGGGGGGGGGGGGGGGGGGGGGGGGGDGGGGGGGGGGGGGGGGGGGGGGACGG6CFGEFE?FGGCCEGFGG*?FFGG>?GFD=BCEGDDEGG3:@GGDDEG*9?EC+.36FF>:>G>F?FC:D<EEFG612*()4)4,(46-8<EE5(4(1)..97)(28).574:01?2CE)(43())5).6*-(,((-6,(43).1.32)1*4)9
@M03364:396:000000000-C9LGT:1:1101:23611:3763 2:N:0:10
GGACTACTGGGGTATCTAATCCTGTTCGCTACCCATGCTTTCGAGCCTCAGCGTCAGTTGCAGACCAGAGAGCCGCCTTCGCCATTGGTGTTCTTCCCGATATCTACACATTCCACCGTTACACCGGGAATTCCAGTCTCCCCTACCGCACTCAAGCCCGCCCGTACCCGGCGCGGATCCGCCGTTAAGCGCTGGACTTTCACACCGGACGCTACGAACCGCCTACGAGCCCTTTACGCCCACTAAATCCGGCTACCGCTTGCACCCTCCGTCTTACCGCGGCTGCTGGCACGTATTTAGC
+
CCCCCGGGGGGGFGGGFFEFGGGGGGGGGGEGFGFGGGGFGGGCGGGGGGGGGFGGGEE<FGFEGGGGGGGGGGGGGGEFGGGGGFGGFGGGGGGFGG7FGGEGFGGFGGGGGGGFGDBDGGGGGGGDGGFFGCA9EEDGGDE5=EFCEEG=8DDDDDFGGGFGGGDGFEEG:>)C*/?F,49CBEE6FG5)27C7DFGGG3F3C>>(->0>(780*.CE79913;:0-9(6(3:2A<CEG3(4;02)9FC;((44.(--((*.9CD?(01-(,1).<396>>91:34::.8?4(*00)**
@M03364:396:000000000-C9LGT:1:1101:10447:3775 2:N:0:10
GGACTACCGGGGTATCTAATCCTGTTCGCTCCCCACGCTTTCGCTCCTCAGCGTCAGTAACGGCCCAGAGACCTGCCTTCGCCATTGGTGTTCTTCCCGATATCTACACATTCCACCGTTACACCGGGAATTCCAGTCTCCCCTACCGCACTCCAGCCCGCCCGTACCCGGCGCAGATCCACCGTTAGGCGATGGACTTTCACACCGGACGCGACGAACCGCCTACGAGCCCTTTACGCCCAATACATCCGGATAACGCTCGCACCCCACGTTATCCCGCGGCCGCTGGGCCGGCGTTAGC
+
CCCCCGGGGGGGGGGGGGGGGGGGGGGGGGGGGGGGGGGGGGGGGGGGGGGGGEGGGGGGGGGGGGGF@FGGGGGGGGGGGGGDG9EGGGGGGGGGGFGGGGEGGGGGGGGGGGGGGGGGGGGGGGGGGGGGGGGGGGGFFFGFGFGCGDB)@=6CDGEGEGFGGGGGGGGGFGFGD6FF?GFF8E<6AF8CCEGFGGGGF3><FEF>6C9*(0:471EGBD>F?F:5?GFF<?F246EGGFF?F)5:6CC>(-(.729049E6<GD((343((..4<637>9((((-(((49(().)(10
@M03364:396:000000000-C9LGT:1:1101:14948:3776 2:N:0:10
GGACTACTAGGGTTTCTAATCCTGTTTGCTCCCCACGCTTTCGTGCCTCAGTGTCAGTTACAGTCCAGAAAGCCGCCTTCGCTACTGGTGTTCCTCCTAATATCTACGCATTTCACCGCTACACTAGGAATTCCACTTTCCTCTCCTGCACTCAAGTTTCCCAGTTTCAAGAGCTTACTACGGTTGAGCCGTAGCCTTTTCCTCCCGACTTAAGACACCACCCACCCACCCCTTTCGCCCCGACACTCCGGAACCCCCCAGCCCCCCACCTCTTTCCCCCGCTGCCTGCACCGACGTAACC
+
CCCCCGGGAFGGGGGGGGGGGGGGGCGGGGGGGGGGGGGGGGGCFGGGGGG,FFGGGGGCE9FGGGGGFGGGGGGGGGGGGG7CCCGG@FGGGCFGGGGGGGGGGGGGEGGGGGFGGGGGGGGGF8AFFGGFGGGFGFDFGGGFGG98BFGFGDGB9@=@FGDGGFGGGGF9;D*06:D,@+@,@E<8:B+6=EDGGDB,,03:+**08*0=*37*33@*:;))-*-*/C?(5:)*(6CF*3((:(4(2/:((((()(((((*-CG)(4,(()-).6+((4((((.52,(((((-)0).*2
@M03364:396:000000000-C9LGT:1:1101:14749:3818 2:N:0:10
GGACTACAAGGGTTTCTAATCCTGTTTGCTCCCCACGCTTTCGAGCCTCAACGTCAGTTGCCGTCCAGTAAGCCGCCTTCGCCACCGGTGTTCCTCCTGATATCTACGCATTTCACCGCTACACCAGGAATTCCGCTTACCCCTCCGGTACTCTAGCCATGCAGTTTCCAAAGCAATCCGGGAGTTGAGCCCCCGCCTTTCACTTCAGACTTGCACCGCCGTCTACGCTCCCTTTACACCCAGTAAATCCGGATAACGCTTGCCCCCTACGTATTCCCGCGGCTGCTGGCACGTAGTTTGC
+
CCCCCGGFFFGGFGGGGGGGGGGFGGGGGGGGGGGGGGGGGGGGGGGGGGGGGGGGGGGGGGGGGGGGGGGGGGGGGGGGGGGGGGGGGGGGGGEFGGGGGGGGGGGGGGGGGGGGGGGGGGGGGDGGGGGGGGGEGGGGGGGFGGGEE>FEGEFFGGGGGGFGGGGGGGGGFGFGGFGGCEGGEGFEFGGGGGGGGGGGG?CEDFAEFGEG3B+/;3EGF)3=DGFB(826?2:2A)CGG02:4:)6@FD>0(3-/-2:<?GFGGGF:B244)4)4<4210((-32)(-2<:2:)7*)::
@M03364:396:000000000-C9LGT:1:1101:11265:3892 2:N:0:10
GGACTACTGGGGTTTCTAATCCTGTTCGCTCCCCACGCTTTCGCTCCTCAGCGTCAGTAACGGCCCAGAGACCTGCCTTCGCCATTGGTGTTCTTCCCGATATCTACACATTCCACCGGTACACCGGGAATTCCAGTCTCCCCTACCTCACTCCAGCTCGCCCGTACCCGACGCGGATCCACCCTTAAGCGATGGACTTTCAAACCAAACGCGCCGACCCGCCTACGCGCCTTTTACCCCCAATCATTCCCGCTCACGCCTGCACCCTTCGTATTTCCGCCGCTGCTGGCACGGTTTCAGC
+
@@CCCDFEFF8F+CCGFC@@BFEFEEFEEE<F@GGGC7FCCFDGGGGCFEEF@6BF,<,F<@CC:BFDFFD,DD,<E<EFEEEGG?AFFFDF9FFFEFGGGC65@CGDGGGGDFG9FG+CEGFGFCD+44B3CC,5@3D<963;+36,7*@*BD89AEFC++9CG@CGG>5B0*);*0=6?8F11,8>CFG*1:827BF?<5+);.0((1/5(.:4>4?5(99?:FB)2<3(-54).)3*:((4)5):FC*4((,(14,(((/.9051(,((4(5)6+(((-330(2).1(,((,0)*-;*
@M03364:396:000000000-C9LGT:1:1101:24233:3896 2:N:0:10
GGACTACTAGGGTTTCTAATCCTGTTTGCTCCCCACGCTTTCGAGCCTCAGCGTCAGTTACAGTCCAGTAAGCCGCCTTCGCCACTGGTGTTCTTCCATATATCTACGCATTCCACCGCTACACATGGAGTTCCACTCTCCTCTTCTGCACTCAAGAAAAACAGTTTCCGATGCAGTTCCTCGGTTAAGCCGAGGGCTTTCACATTAGACTTATTTTTCCGCCTGCGCTCGCTTTACGCCCAATAAATCCGGACAACGCTTGCCACCTACGTATTACCGCGGCTGCTGGCACGTAGTTAGC
+
CCCCCGGGGGGGFFGGGGGGGGGGGGGGGGGGGGGGGGGGGGGGGGGGGGGGGGGGGGGGGGGGGGGGGGGGGGGGGCGGGGGGGGGGFGGGGGGGGGGGGGGGGGGGGGGGGGGGGGGDEGGGGGGGGGGFGGGGGGGGGCGFGGG@FFGFFBFFFDGGGCDGGGGGGGECDGFFFFGGFGGFEG8:BF6DDGGGGGGGG=,;CFFC*4<F=ED8FFFE=CDFD;>B=<>;:;=3>?GEF<<3A79<CFGFF@(4F67<FFCFGGF(,5:?>BF26@<67314>:0?B???FB(006):C
@M03364:396:000000000-C9LGT:1:1101:11556:3902 2:N:0:10
GGACTACCCGGGTATCTAATCCTGTTTGCTCCCCACGCTTTCGTGCCTCAGTGTCAGTTACAGTCCAGAAAGCCGCCTTCGCTACTGGTGTTCCTCCTAATATCTACGCATTTCACCGCTACACTAGGAATTCCACTTTCCTCTCCTGCACTCAAGTTTCCCAGTTTCAAGAGCTTACTACGGTTGAGCCGTAGCCTTTCACTCCTGACTTAAGAAACCACCTACGCACCCTTTACGCCCAGTAAATCCGCATAACGCTAGCCCCCTACGTCTTGCCCCGGCTGCTGGCCCGTCGTTCGCC
+
CCCCCGGGGGGGGGGGGGFGGGGGGGGGGGGGGGGGGGGGGGGGGGGGGGGGGGGGGGGGGGGGGGGGCGGGGGGGGGGGGGCFFGGGDGGGGGGGGGGGGFGGGGGGGGGGGGGDGGGGGGGGGGGGGGGGGGGGFFFEFGGFGGGGGFFDFDDFCDDCEGFDGGGGGGGDFGFGGFGGGGD>CCFDFFEGCECFFGGGGE;ACAFAEGEFE>7AFFGFDGFF;455);>DFEEE@FEFF>=E+.<CFG*,:<;@AB<@FE8=GGD040(,31)64+4(3;(-62)5<2:9((,7:),/9
@M03364:396:000000000-C9LGT:1:1101:12684:3905 2:N:0:10
GGACTACTAGGGTTTCTAATCCTGTTCGCTCCCCCAGCTTTCGCGCCTCAGCGTCAGTGGTGGCCCAGAAGGCCGCCTTCGCCACCGGTGTTCTTCCCGATATCTGCGCATTCCACCGCTACACCGGGAATTCCGCCTTCCCCTACCACACTCGAGCCCGCCGGTATCGGAGGCTCGCCGGGGTTGAGCCCCGGGCTTTTACCTCCGACCTACCGGGCCGCCTACGCGCGCTTTACGCCCAATCATTCCGGATACCGCTTGCCTCCCCTGTCTTTCCTCTGCTGCCTGCCCAGCGTTCGCC
+
CCCCCGGGGGGGGGGGGGGGGGGGGGGGGGGGGGGGGGGGGGGGGGGGGGGGGGGGGGGGGGGGGGGGFGGGGGGGGGGGGGGGGGGGFFGGGGGGGGGGGGGGGGGGGGGGGGGGGGGGGGGGGGGGGGGGGGGGGGGGGGGFGGGGGAF@D=GFGGGGGGFGEGGGGGGGFGBGEFGGGDC<C5C5FCGGGGGGDGGGF4<6FFF;9DBFFFC0C>GC2D?(4*-04)7(8?AA?<CE8:7<6:44@D)(,().)-(40:+.9F*-(-.4-6)).+-).,).)()..(.).(,0))()/
@M03364:396:000000000-C9LGT:1:1101:19062:3906 2:N:0:10
GGACTACTGGGGTTTCTAATCCTGTTCGCTACCCATGCTTTCGAGCCTCATCGTCATTTGCAGACCAGAGAGCCGCCTTGGCCACTGGTGTTCTTCCATATATCTACGCCTTCCACCGCTCCACATGGAGTTCCACTATGCTCTTCTACACTCAAGAAGGACAGTTTCCGAAGCACATCCGGGTTTTAGCCGGTGGCTTTCCATTCGTTCATCTCTTTCCGCCTGTGCTCGAGTTCCACCCATGAAATCCGAAACGCACTAGGCACCTACGAATTCCTGCCGCTACTGGCACTATATCCGC
+
CCCC@8@FGC8@@F@,;C,55EE,;CFC7:7+EAFGGFECFGE8F;@=CA,,CFGG8,66,<ECF6<F:@,BFC7+FFF,,9F,C4@FFFFF@,9,,5CEGGGF,EE,++:,@,9FA74=++9B,9A=FBEEF?E9=,6,9?,?D;D,,+8:,)6+:4@1>AD6CF:E,@++3C)+,16,+6=3+:+5;C,=@*@**3D?,*,32=+))*)52+,221,,)*-/82)+*46(-0-*1*+4C=((*1;<667((.(4A(66).+4C8>1:4<((.-))+-(.-((((.48::70,)*0*)**
@M03364:396:000000000-C9LGT:1:1101:19694:3925 2:N:0:10
GGACTACTGGGGTTTCTAATCCTGTTCGCTCCCCACGCTTTCGCTCCTCAGCGTCAGTAACGGCCCAGAGACCTGCCTTCGCCATTGGTGTTCTTCCCGATATCTACACATTCCACCGTTACACCGGGAATTCCAGTCTCCCCTACCGCACTCAAGCCCGCCCGTACCCGGCGCGGATCCACCGTTAAGCGATGGACTTTCACACCGGACGCGACGAACCGCCTACGAGCCCTTTACGCCCAATAAATCCGGATCACGCTTGCACCCTACGTATTCCCGCGGCGGCTGGCCCGTCGTTCGC
+
CCCCCGGGGGGGGGGGGGGGGGGGGGGGGGGGGGGGGGGGGGGGGGGGGGGGGGGGGGGGGGGGEGGGGGGGGGGGGGGGGGGGGGGGGGGGGGGGGGGGGGGFGGGGGGGGGGGGGGGGGGGGGDGGCGGGGGGAFGGGGGGFGGGDGFGFFDDFGGGGGGFGGEEGFGGGEEFGEFGC?GFCGG<=FFE37EEFGGGGGCGFGEF>BDFG;7?9DFEE>GFB:CB38D021:B)-4EGG::B).65@G<2(40178?FFFFBGFG?0?:3..(6:<8>B79>(,(-:?1(3(().)(/9
@M03364:396:000000000-C9LGT:1:1101:10282:3939 2:N:0:10
GGACTACTAGGGTATCTAATCCTGTTCGCTCCCCCAGCTTTCGCGCCTCAGCGTCAGTGGTGGCCCAGAAGGCCGCCTTCGCCACCGGTGTTCTTCCCGATATCTGCGCATTCCACCGCTACACCGGGAATTCCGCCTTCCCCTACCACACTCGAGCCCGCCGGTATCGGAGGCTCGCCGGGGTTGAGCCCCGGGCTTTTACCTCCGACCTAACGGGCCGCCTACTCGCGCTTTACGCCCAATGACTCCGGATAACGCGCGCCACCCACGTATTACCCCGGCTGCGTGCACGTCGTTAGCC
+
CCCCCFGGGGGGGDCFFC=CEGGGGGGGGGGGGGGGGGGGGGGGGGGGGGGGGGGGGGGFFFEGGGGGFDGGGGGGGGGGGGGGGGGGFGGGGGGFFFGGGGGDGGGGGGGGGGGGGGGGGGGEGGGGECFGFGGGGFD?FFGF6EDGFFGC@00<CEGGGGFCGGGCGGDEEE96E5EG=ED<8=?/<;CDDGEG3FCG?8C4:F:;9DFF:@*(99851D(8.+.0493(14))4(2:/(::F))66C)(4(.).(((-(:(1;*4?9(46())6+--(,(-(,4:?3AF0(-0<)(26
@M03364:396:000000000-C9LGT:1:1101:15080:3945 2:N:0:10
GGACTACAAGGGTTTCTAATCCTGTTCGCTACCCATGCTTTCGAGCCTCAGCGTCAGTTGCAGACCAGAGAGCCGCCTTCGCCACTGGTGTTCTTCCATATATCTACGCATTCCACCGCTACACATGGAGTTCCACTCTCCTCTTCTGCACTCAAGAAGGACAGTTTCCGAAGCAGTTCCCCGGTTAAGCCGGGGGCTTTCACTTCAGACTTATCTTTCCGCCTGCGCTCGCTTTACGCCCAATAAATCCGGACAACGCTTGCCACCTACGTATTCCCGCGGCTGCTGGCCCGTATTTCGC
+
CCCCCGGGGGGGGGGGGGGGGGGGGGGGGGGGGGGGGGGGGGGGGGGGGGGGGGGGGGGGGGGGGGGGGGGGGGGGGGGGGGGGGGGGFGGGGGGGGGGGGGGGGGGGGGGGGGGGGGGGGGGGFGDFGGGGGGGGGGGGGGGFGGGGGFGFFDDD9DFG?EFGGGGGGGECEFFGGFGGGGD5BECCFF6DGCGCCGGGGFGEFFF=?GFG47C<DEGGFGFFF8>B@DFF@DFFFFG>E4-27>4AFGGB0>1:F>F64:F?0CF2:?B?248)6<499B>9>0,8?B(-4>()/*)99
@M03364:396:000000000-C9LGT:1:1101:9210:3945 2:N:0:10
GGACTACACGGGTTTCTAATCCTGTTCGCTACCCATGCTTTCGAGCCTCAGCGTCAGTTGCAGACCAGAGAGCCGCCTTCGCCACTGGTGTTCTTCCATATATCTACGCATTCCACCGCTACACATGGAGTTCCACTCTCCTCTTCTGCACTCAAGAAAAACAGTTTCCGATGCAGTTCCTCGGTTAAGCCGAGGGCTTTCACATTAGACTTCTTTTTCCGCCTGCGCTCGCTTTACGCCCAATAAATCCGGACAACGCTTGCCACCTACGTATTACCGCGGCTGCTGGCCCGTACTCAGC
+
CCCCCGGGGGGGGGGGGGGGGGGGGGGDGGGGGGGGGGGGGGGGGGGGGGGGGGGGGGGGGGGGGGGGGGGGGGGGGGGGGGGGGGGGGGGGGGGGGGGGGGGGGGGGGGGGGGGFGGGGGGFGCGGGFFGGGGGGGGGGGGGFGGGAGFGEFFCDFEFGGGFGGGGGGGGGFGFFGFGGGGGGGG:AF=EGGGGGGGGGGFGFGF>ECGFG*9DAFFFG2?=@BC@?9<@FF6=;EDEFGD?@;39CFG3(3990>>BB61C>*<C((:08<4444C2149>>(8:)(-.,341).*)29
@M03364:396:000000000-C9LGT:1:1101:15108:3982 2:N:0:10
GGACTACCAGGGTATCTAATCCTGTTCGCTCCCCACGCTTTCGCTCCTCAGCGTCAGTAACGGCCCAGAGACCTGCCTTCGCCATTGGTGTTCTTCCCGATATCTACACATTCCACCGTTACACCGGGAATTCCAGTCTCCCCTACCGCACTCAAGCCCGCCCGTACCCGGCGCGGATCCACCGTTAAGCGATGGACTTTCACACCGGACGCGACGAACCGCCTACGAGCCCTTTACGCCCAATCAATCCGGATAACGCTTGCACCCTACGTATTCCCGCGGCTGCTTGCACGTTGTTTCC
+
CCCCCGGGGGGGFCGGGGGGGGGGGGGGGGGGGGGGGGGGGGGGGGGGGFGGGGGGGGGGGGGGGGGGGGFGGGGGGGGGGGGGGGGGGGGGGGGGFGGGGGGGGGGGGGGGGFGGGGGGCGGFGGGGGGGGGGGGGGGGGGGFGGGEGEGF@==@>FFGGE?DCGGGGGGG9>AC5?GGGGDCCEFDFGGCFGGCFCGGGCC3DDFF454EF@*(/(:=(9012;-<034?014AD0ECE(:4.5).9>71(((6=:0,,4;4DGG3:?(,4<?)-0(4(4732:)).(),4(()).(**
@M03364:396:000000000-C9LGT:1:1101:20199:3997 2:N:0:10
GGACTACACGGGTTTCTAATCCTGTTCGCTCCCCACGCTTTCGCTCCTCAGCGTCAGTAACGGCCCAGAGACCTGCCTTCGCCATTGGTGTTCTTCCCGATATCTACACATTCCACCGTTACACCGGGAATTCCAGTCTCCCCTACCGCACTCCAGCCCGCCCGTACCCGGCGCAGATCCACCGTTAGGCGATGGACTTTCACACCGGACGCGACGAACCGCCTCCGAGCCCTTTACGCCCAATAAATCCGGATAACGCTTGCACCCTACGGATTACCGCGGCTGCCGGCCCGTAGCTCGC
+
CCCCCGGGGGGGGGGGGGGGGGGGGGGGGGGGGGGGGGGGGGGGGGGGGGGGGGGGGFCGGGGGGGGGEGCFGGGGGGGGGGGGGGGGEFFGGGDEFGGGGGGGGGGGGGGGGGGGGGGGGGGGGGGGGGGGGGGGGFFGGGGFGGF6BDD=CDDFF6EEEFBGGEG>CECEEC@G7*<?EGFECG:;F::)9CECFFC7E?F3DDEF9D>C7027)-:/43;6023)-5(40826::GEG?:1?<9:=CD;081AF<1<(-:)9;C1(.((((3))241>>6>F2(430(4,,())*)11
@M03364:396:000000000-C9LGT:1:1101:11073:4008 2:N:0:10
GGACTACCAGGGTATCTAATCCTGTTCGCTACCCATGCTTTCGAGCCTCAGCGTCAGTTGCAGACCAGAGAGCCGCCTTCGCCACTGGTGTTCTTCCATATATCTACGCATTCCACCGCTACACATGGAGTTCCACTCTCCTCTTCTGCACTCAAGAAGGACAGTTTCCGAAGCAGTCCCCCGGTTAAGCCGGGGGCTTTCACTTCAGACTTATCTTTCCGCCTGCGCTCGCTTTACGCCCAATAAATCCGGACAACGCTTGCCACCTACGTATTACCGCGGCTGCTGGCACGTAGTTAGC
+
CCCCCGGGGGGGGFGGGGGGGGGGGGGGGGGGGGGGGGGGGGGFFGGGGGGGGGGGGGGGGGGGGGGGGFGGGGGGGGGGGGGGGGGGCFFGGGGGGGGGGGGGGGGGGGGGGGGFGGGGGGGGGGGGGGGGGGGGGGGGGGGFGGGFGFGFED8DFDFGGGFGGGGGGE8EBGEGGFFGGED+BE+>FFGGGGGGGGGGGCFFGFFECGFE9:?7CCGGFGFF?B>>0C6;?<?FFFEEGBF<FA9AFGD0?BBBF>>6??GBGGG<0:24<9BAFG444;;>>F?FFFFFFF7)0*.?7
@M03364:396:000000000-C9LGT:1:1101:8058:4027 2:N:0:10
GGACTACCGGGGTTTCTAATCCTATTTGCTCCCCACGCTTTCGTGCCTCAGCGTCAGTCTCTGTCCAGGCAGCCGCCTTCGCCACCGGTGTTCCTCCATATATCTACGCATTTTACCGCTACACATGGAATTCCACTGCCCTCTCCAGTACTCTAGCTGACCAGTATCCGTGGCTTTATGGGGTTGAGCCCCACGCTTTAACCACGAACTTAATCAGCCGCCTACGCACCCTTTACGCCCAATACTTCCGTATAACGCTTGCCACCTACGTATTACCTCGGCTGCTTGCCCGTAGTTTGCC
+
CCCCCGGGGGGGEEGGFGGFGGG9FGGGGGGGGGGGGGGGGGGGGGGGGGGGGGGGGGGGGGGGGGGGGGEGGGGGGGGGGFGGGGGGGGGGGGGGGGGGGGCDF9EGGGGGFGFFGEGGGGGGGGGGFGGGGGGAEFGFGFG*@FGGG?FFFDDFGGGGGGFFGDCFGGF8@FDGDAFGCCGGGG8=F8D?5EGGDEG9FAF:GFE>2*9<481>F@GGFGD0@*3)(:7;8@E<;0EC>(4))65>?G48?FA<:9:12(3.7F<>?:8)52--4+.-4:34-))5((.1798@B*6*:
@M03364:396:000000000-C9LGT:1:1101:6238:4084 2:N:0:10
GGACTACTAGGGTTTCTAATCCTGTTCGCTCCCCACGCTTTCGCTCCTCAGCGTCAGTAACGGCCCAGAGACCTGCCTTCGCCATTGGTGTTCTTCCCGATATCTACGCATTTCACCGTTACACCGGGAATTCCACTCTCCCCTCCCGCACTCAAGCCCGCCAGTATCCGGCGCAGATCAGCCGTTGAGCCATGGCCTTTCACACCGGACGCGGCGAACCGCCTACGTCCCCTTTACGCCCAATAAATCCGGACAACGCTTGCACCCTACGTCTTACCGCGGCTGCTGGCACGGAGTTAGC
+
CCCCCGG9,EFGG8FGGGGGGGGGGGGGGGGGGGGGGGGGGGG@:EGGFG@FGGGGFGGGGGGCFGGGG@,4CFGGGGGGGGGGGGGGGGGGGCFGG8FGGGGGGGG+FGGG,CDFGG8CCFGGG+CGGGDFFG8,,,+A,+@D+=CE>ACAF)=53D++5:*@F,,7,*>B@C)39*>,,>04CC*0A8,*2<F/9CGG7?G36.)((:(5()*()-CE1<>6(;4)(/,41::496EGG?-398.)*214(((.)-((((2.9FD,,.(((.(.)3,420(-(4))3((.((()0).00
@M03364:396:000000000-C9LGT:1:1101:16854:4107 2:N:0:10
GGACTACAAGGGTTTCTAATCCTGTTCGCTACCCATGCTTTCGAGCCTCAGCGTCAGTTGCAGACCAGAGAGCCGCCTTCGCCACTGGTGTTCTTCCATATATCTACGCATTCCACCGCTACACATGGAGTTCCACTCTCCTCTTCTGCACTCAAGAAAAACAGTTTCCGATGCAGTTCCTCGGTTAAGCCGAGGGCTTTCACATTAGACTTATTTTTCCGCCTGCGCTCGCTTTACGCCCAATAAATCCGGACAACGCTTGCCACCTCCGTATTCCCGCGGCTGCTGGCACGTACTTCGC
+
CCCCCGGG<FGGGGGGGGGGGGGGGG@FGGEGGGGFGGGGGGG<FGGGGGGGGGGGGGGGGFFCFGGGCFCGGGGGGGGGGGGGGFGGFGGGGEFGG9EGGGGGGGGGGGGG9AEGGGGGGGGG9EFGGGGGGGGGGGFGGGGFDFF@FCGEGFGD=8D,>FFGGGGGGG+@@E5FFFEFGFG>EE@>AFG7DGEGGGGGGFG?F9=A*=AG*1;6+8DGFGFFFF=E>DBFF;;9C<GGGFF@6=)7AG567>(.>9>???F:2<C?0:3?(4>)4<244>>9(3),(4482:()08)>C
@M03364:396:000000000-C9LGT:1:1101:25241:4135 2:N:0:10
GGACTACTAGGGTTTCTAATCCTGTTCGCTCCCCTAGCTTTCGCGCCTCAGCGTCAGTCGTGGCCCAGAAGGCCGCCTTCGCCACCGGTGTTCTTCCCGATATCTACGCATTTCACCGCTACACCAGGAATTCCGCTTGCCCTTCCAGTACTCCAGACGCACAGTTTCCAATGCAGTCCCGGGGGTGAGCCCCGGGCTTTCACATCAGACTTGAGCCTCCGTCTGCGCTCCCTTTACACCCAGTAAATCCGGTATACGCTTGCCCCCTCCGTATTCCCGCCGCTGCTGGCCCGTCGTTGCC
+
CCCCCGGGGGGGGGGGGGGGGGGGGGGGGGGGGGGGGGGGGGGGEGGGGGGGGGGGFGGGGGGGGD:F?GGCGFGGGGGGGGGGGGGGFGGGGGGFFGEGGDEFGGGGGGGGFGGGGGGGGGGGGFFFGGGGFGGGGC=FGGG5DFFE;9FDEDDF9EGGDGBFFFGGGGGA6>=>GAFFEGD*8**:8><FDGGGCG>FGFGF7)7<5C??26+4*(;FF<B23<(019(((6?4<4@8C008*6))/996--(6F0:68?;>F:D>(((-(40))346(4722()..,((-42)0)(*2
@M03364:396:000000000-C9LGT:1:1101:14822:4148 2:N:0:10
GGACTACTGGGGTATCTAATCCTGTTCGCTCCCCACGCTTTCGCTCCTCAGCGTCAGTAACGGCCCAGAGACCTGCCTTCGCCATTGGTGTTCTTCCCGATATCTACACATTCCACCGTTACACCGGGAATTCCAGTCTCCCCTACCGCACTCAAGCCCGCCCGTACCCGGCGCGGATCCACCGTTAAGCGCTGGACTTTCACACCGGCCGCGCCGACCCGCCTACGAGCCCTTTACGCCCACTAAATCCGGATAACGCTTGCACCCTACGTATTACCGCGGCTGCTGGCCCGTCGTTAGC
+
CCCCCGGGGGGGGGGGGGGGGGGGGGGGGGGGGGGGGGGGGGGGGGGGGGGGGGGGGGFGGGGGGGGGGGGGGGGGGGGGGGGEGCGGGGGGGGFGFGGGGGGGGGGGGGGGGCEGGGGGGGGGGGGGGGGGGGGGGGGGGGGFGGGEGFGFGBFFFGGGGGFGGGGGGGGGDGFD=?EG9FGFCEE?FG5):EGCGGGGGFB)CB<>(9-*4)23)(::7DB<(;?38<>FFBFFF?GGGB4()..)9<318((-9:783(;3FGG?4244):>2<G826;3093)33:((44()0.-9:
@M03364:396:000000000-C9LGT:1:1101:7207:4168 2:N:0:10
GGACTACAGGGGTTTCTAATCCTGTTCGCTCCCCTAGCTTTCGCGCCTCAGCGTCAGTCGTGGCCCAGAAGGCCGCCTTCGCCACCGGTGTTCTTCCCGATATCTGCGCATTCCACCGCTACACCGGGAATTCCGCCTTCCCCTGCCAGACTCAAGCCGGCCGGTATCGGGAGCGGGCGGGGGGTGAACCCCCGGGTTTTACTCTCGACCAGGCTGGCCGCCTACCGTCGCGTTTCGCCCCAGAAATCCCGGAAACGCGTTCCACCCTCCGATGCTCCCGGCTGTCGGGCAGTGGTGCACG
+
CCCC@@FCFGGGFGGGGGGGFAFDGG,CGEF@FC,,6CCFGGGGGGGCB@EG7FEGGGGGDEGCCCFCF,<FFFFGCEEGEGGF:<FCFD?F9FFAFA?FGGDFFDGG@ECF9B;,,CGGGFEGEGGG7FGFFFF>++6<,=FFFFG,>;>CFFGFFD5*B::;FC5BE*1::1()*2*2:CCEEG5)1/A5/:8*1//:+.+4*)<3,5(2(8;1*-/*(1((,0()()((--348(;C*,((..)-977((((.)((((-2)::>(-(,,-(().+,,43(-..(-((((,(,*)*.**
@M03364:396:000000000-C9LGT:1:1101:9528:4193 2:N:0:10
GGACTACCGGGGTATCTAATCCTGTTCGCTCCCCACGCTTTCGCTCCTCAGCGTCAGTAACGGCCCAGAGACCTGCCTTCGCCATTGGTGTTCTTCCCGATATCTACACATTCCACCGTTACACCGGGAATTCCAGTCTCCCCTACCGCACTCCAGCCCGCCCGTACCCGGCGCAGATCCACCGTTAGGCGATGGACTTTCACACCGGACGCGACGAACCGCCTACGAGCCCTTTCCGCCCAATAAATCCGGCTCACGCTCGCACCCTACGTATTCCCGCCGCTGCCGGCACGCATGTAGC
+
CCCCCGGGGGGGGGGGGGGGGGGGGGGGGGGGGGGGGGGGGGGGGGGGGGGGGGGGGFGGGGGGGGGGGFGGGGGGGGGGGGGGGFGGGGGGGGGGGGGGGGGGGGGGGGGGGEGGGGFDGGGGGGGGGGFGGGGGFGGGGGGFGGG6E?GAFC?FGG>CEGFGEEEGGEEE>F@D*;FF6?94=E*6FC8CDEECCFCFGCFEGFD(1<9EB):19(:C6DFBBG?)(71:?74-6?GGG??:4)6<4CCB((-5=4<(:987DGG::<<?>97)6F:((-41(-((32(4:(-))*.2:
@M03364:396:000000000-C9LGT:1:1101:9696:4230 2:N:0:10
GGACTACCGGGGTTTCTAATCCTGTTTGCTCCCCACGCTTTCGTGCCTCAGTGTCAGTTGCAGTCCAGAAAGCCGCCTTCGCCGCTGGTGTTCCTCCTAATATCTACGCATTTCACCGCTACACTAGGAATTCCGCTTTCCCCTCCTGCACTCAAGTTATGCAGTTCGCAAGGCAAACAGTGGTTAGGCCCCTGCCTTAAACCTCCCGCTTACTTCAACACCTAGCCCCCCCTTACGGCCAATTATTCCGGATAACGCTCTCCACCTCCGTATTTCCCCGGGCGCTCGGCCGTAGTTTACC
+
CCCCCGGGGGGGGCGGGGGGGGGGGGGGGGCGGGGDGGGGGGGGGGGGGGG<FFGGGGGGGGGGGGGGG8@FGGGGGGGGGGGEGGGGGGGGGGGGGGGGGGGGGGGGGGGGEGGGGGGGGEGGEFGGGFGGGGGD6@DGGGGF=CCFGFGFGFFD@@:DFFDGFGF6E6C8<F):,;5?73;>D7,89D**<*,49EF,21D4@*/:57546+1*4*>48C3/)+/)().(.6.(((1::6()9-6)=6)-,8)4.(,-()2-2;0(.-,((4.)60,,-(-317((((-43((00*)0:
@M03364:396:000000000-C9LGT:1:1101:14795:4236 2:N:0:10
GGACTACTGGGGTTTCTAATCCTATTTGCTCCCCACGCTTTCGTGCCTCAGCGTCAGTTTCAGTCCAGAAGGCCGCCTTCGCCACCGGTGTTCCTCCTAATATCTACGCATTTTACCGCTACACCTGGAGTTCCATCGCCCTCTTCTGCACTCCAGCCGGACCGTTTCAAAAGCAGTCCCGCGGTTGAGCCCCGGGCTTTCACTTCTGACTTGCCTGGCCACCTGCGCCCCCTTTACACCCAGGAAATCCGGATAACGCTTGCCCCCCCCGCATTACCGCGGCTCCCGGCCCGAGGTTCCC
+
CCCCCGGGFGGGGGGGGGGGGGG<FGGGGGGGGGGGGGGGGGGEFGGGGGFGGGGGGFGGGGGFGGGGGFDFGGGGGGGGGGGGGGGGGGGGGGGGGGFGGGGCFGGGGCFGF<FGGGGG>FGF,@E=8FFGGGGEF?CGGGGF8FF8;?FB:8DFFGGGEG*=FEGG7,@,;>5:E6DE7*3<EE7=F>FGDGGD):,=E3<5@6:39F<:)+5/0685(:1((*,0296;9:4:A)CEGB<0)47<?D<><1(6?:((-(/.6C1,(-4(((4)6<0(721((-(4(4667(())))*2
@M03364:396:000000000-C9LGT:1:1101:17494:4253 2:N:0:10
GGACTACCAGGGTATCTAATCCTGTTTGCTACCCACACTTTCGAGCCTCAACGTCAGTTGTTGTCCAGTAAGCCGCCTTCGCCACTGGTGTTCTTCCATATATCTACGCATTCCACCGCTACACATGGAGTTCCACTTACCTCTACAACACTCAAGTTAACCAGTTTCCAATGCCATTCCGGAGTTGAGCTCCGGGCTTTCACATCAGACTTAATCAACCGTCTGCGCTCGCTTTACGCCCAATAAATCCGGATAACGCTCGGGACATACGTATTACCGCGGCTGCTGGCACGTCTTTCGC
+
CCCCCGGGGGGGFFGGGGGGGGGGGGGGGGGGGGGGGGGGGGGGGGGGGGFGGGGGGFFGFGGGGGGGGGGGGGGGGGGGGGGGGGGGFFGGGGGFGGGGGGGGGGGGGGGGFGGGGGGGGGGGGGGGFGGGGGGGGFFGGGGFGGG,@DGFGFGDFFFFGGFGGDGGGGGGFGEGGFGGGGCFGG97DF=DGGGGGGGGGFGFFF>EFGEGF+3>DEGGACADB;A@ADBB@BD>C9EEF8,3;=<?FGG08;;.=;9779:3/:95-58<7A?))<44396>BF:)4:(.43(0<*)1>
@M03364:396:000000000-C9LGT:1:1101:16435:4271 2:N:0:10
GGACTACACGGGTTTCTAATCCTATTTGCTCCCCACGCTTTCGTGCCTCAGCGTCAGTCTCTGTCCAGGCAGCCGCCTTCGCCACCGGTGTTCCTCCATATATCTACGCATTTTACCGCTACACATGGAATTCCACTGCCCTCTCCAGTACTCTAGCTGACCAGTATCCGTGGCTTTATGGGGTTGAGCCCCACGCTTTAACCACGAACTTACTCAGCCGCCTACGCACCCGTTACGCCCAATAATTCCGGATAACGCCCGCCACCTACGTATTACCGCGGCTGGTGGTCCGTAGTTCGCC
+
CCCCCGGGGGGGGGGGGGGGGGG6FFGGGGGGGGGGGGGEGGGEFGGGGGGFFGGGGFFFGGGGGGGGGGDFGGGGGGGGGGGGGDGGFGGGGGGGGGGGGGGGGGGGGGGGGGGGGGGGGGGG?DGGDFFGGGGGG@FGGGDFFGC,6=BEGCGFGFGGFGFGGFGFFGBD@@)=D7DC@6+@3;,:@>FGD9EE7CFC:>FE>*3>=F*C@FFEF)C/:D@13*1),9<(6=084;EG:21)*.):6*141:).03(43;GFGGD:2:.,).)64*491,(4(,(-()54((()91,)1
@M03364:396:000000000-C9LGT:1:1101:19987:4277 2:N:0:10
GGACTACTGGGGTATCTAATCCTGTTCGCTACCCATGCTTTCGCTCCTCAGCGTCAGTTACTGCCCAGAGACCTGCCTTCGCCATCGGTGTTCCTCCTGATATCTGCGCATTTCACCGCTACACCAGGAATTCCAGTCTCCCCTACAGCACTCAAGTTATGCCCGTATCGCCTGCACGCCCGGCGTTAATCCCCGGAATTTCACAGACGACGCGACAAACCACCTACGAGCTCTTTACGCCCAGTAATTCCGGACAACGCCCGCACCCTACGTAGTACCGCGGCTGCTGGCACGTCGTTCG
+
CCCCCGGGGGGGGGGGGGGAFGGGGGGGGGGGGGGGGGGGGGGGGGGGGGGGGGGGDFFGFGGGFGGGGGGGGGGGGGGGGGGEGGGGGGGGGGGGGGGGGGGGGGGGGGGGFFFGGGGGGGGFGGGGGGFEEGGGGFGGEDCFGGG8>DFDFD6DFFGFGFFFGEGFGE6B5FDFGFGGGGG7:@F>>,,2;:EEGEGCFC@@:8?@@55*..3,21C==C;@@8(06C>97444));;E012).4>9C:4>(6;F?6(((24):C2403(()(()3619>>F66?>??03214.<70*9
@M03364:396:000000000-C9LGT:1:1101:25694:4297 2:N:0:10
GGACTACTAGGGTTTCTAATCCTGTTCGCTCCCCTAGCTTTCGCGCCTCAGCGTCAGTCGTGGCCCAGAAGGCCGCCTTCGCCACCGGTGTTCTTCCCGATATCTGCGCATTCCACCGCTACACCGGGAATTCCGCCTTCCCCTGCCAGACTCAAGCCGGCCGGTATCGGGCGCGGACGGGGGTTGCGCCCCCGGATTTGACTCCCGACCAGGCTGGCCGCCTACGCGCGCTTTACGCCCAATGAATCCGGATAACGCTTGCCCCCCACGTATTACCCCCGCCGCTTGCACGGTGTTCGCC
+
CCCCCGGGGGGGFGGGGGGGGGGGGGGGGGGGGGGGGGGGGGGGGGGGGGGGGGGGFGGGGGGGGGGGGGGGGGGGGGGGGGGGGGGGFFGGGGGGGGGGGGGGGGGGGGGGGGGGGGGGGGGGGGGGGGGGGGGGGDDGGGGFGGGGGFGEG@GFGFDGGGFGGDGGGGG*:<6D5>GGGGD>/C*-7??5CEE*98FFF60677@(-91:1>=:D8FD93,41/4.414286))44EE*(,(*)629D)(4(-5:>(((305>?)(718()()46+((49((,-(48.510(30>91)7
@M03364:396:000000000-C9LGT:1:1101:13267:4309 2:N:0:10
GGACTACACGGGTATCTAATCCTGTTCGCTACCCATGCTTTCGAGCCTCAGCGTCAGTTGCAGACCAGAGAGCCGCCTTCGCCACTGGTGTTCTTCCATATATCTACGCATTCCACCGCTACACTAGGAATTCCATTCTCCTCTCCTGCACTCTAGACTTCCAGTTTGAAATGCAGCACCCAAGTTGAGCCTGGGTATTTCACATCTCCCTTAAAAGTCCGCCTACGCTCCCTTTACGCCCAGTAAATCCGGACCACGCTCGCCCCCTACGTATTACCGCGGCTGCTGGCACGTCTTTAGC
+
CCCCCGGGGGGGGDFGGGGGGGGGGGGGGGGGGGGGGGGGGGGGGGGGGGGGGGGGGGGGGGGGGGGGGGGGGGGGGGGGGGGGGGGGFGGGGGGGGGGGGGGGGFFGGGGGGGGGGGGGGGGGGGGGGGGGGGGFGGGGGGFFGGF?FFGDFDDFFFGGGGFGGGGGGGGGFGFGGFGGGGGF>FG>FGGGCCGEFGGGGFGECABE0?CG5@97FECFADFFDGFE=D>2B=BEC9EEGFFF637?FGGB;9(=F?@((,=9/:>74?6.....4<39>FFFFF:33?(5:1(.>6):0
@M03364:396:000000000-C9LGT:1:1101:16104:4317 2:N:0:10
GGACTACCGGGGTATCTAATCCTGTTCGCTCCCCTAGCTTTCGCGCCTCAGCGTCAGTCGTGGCCCAGAAGGCCGCCTTCGCCACCGGTGTTCTTCCCGATATCTGCGCATTCCACCGCTACACCGGGAATTCCGCCTTCCCCTGCCAGACTCAAGCCGGCCGGTATCGGGAGCGGACGGGGGGTGAGCCCCCGGATTTGCCTCCCGACCAGGCTGGCCGCCTACCCGCGCTTTACGCCCAATGAATCCGGCTAACGCTGGCCCCCTACCGCTTACCCCGGCTTCTTGCACGTCGTTTGCC
+
CCCCCGGGGGGGGGGGGGGGGGGGGGGGGGGGGGGGGGGGGGGGGGGGGGGGGGGGGGGGGGGGGGGGFGGGGGGGGGGGGGGGGGGGEGGGGGGGGGGDGGGGGGGGGGGGGGGGGGGGGGGGGGGGGGGGGGGFGGGGGGGFGGGGCFGFGFFFGGGGGGFGECGGGGG5AGB<:BEGGDG*:E28FFGDGGG5D5<C7.357<<19G(:0583C<@EBG:1:*454)3(,().8::**3.5946<F3596<)3511((,28DE7(4(,(,2:75+((-4(((--.4,8:1(-00)4*2
@M03364:396:000000000-C9LGT:1:1101:14361:4328 2:N:0:10
GGACTACCGGGGTTTCTAATCCTGTTTGCTCCCCACGCTTTCGCGCCTCAGCGTCAGTTGTCGTCCAGAAAGTCGCCTTCGCCACCGGTGTTCTTCCTAATCTCTACGCATTTCACCGCTACACTAGGAATTCCACTTTCCTCTCCGATACTCCAGCTTCCCAGTTTCCATCCCATCACGGGGTTAAGCCCCGCACTTTTAAGATGGACTTAGGAAGCCGCCTGCGCTCGCTTTACGCCCACTAATTCCGGATACCGCTCGCCACCTACGTATTACCCCGGCTGCTTGCACGTAGTTCGCC
+
CCCCCGGGGGGGGEGGGGFGGGGGGGGGGGGGGGGGGGGGGGGGGGGGGGGGGGGGGGGGGGGGGGGGGGFGGGGGGGGGGGGGGGGGGGGGGGGGGGGGGGGGGGGGGGGGGGGGGGGGGGGGGFGGGGGGGGGGGFGGGGGFGGGCEFGEGDFFFGADFGFGGFFGGGGGFGEGGFGGEGGEGG,>F<FGGGCEGGGGGEGEGFFDEGEF4*59FDGEBG<DF:>)(/7??BFDF?GEC(4>66>FFG:((4)5@7-721::GG5(28().5649+((42(-::)46B>:,(,8?*()1
@M03364:396:000000000-C9LGT:1:1101:22841:4329 2:N:0:10
GGACTACTGGGGTATCTAATCCTATTTGCTCCCCACGCTTTCGTGCCTCAGCGTCAGTCTCTGTCCAGGCAGCCGCCTTCGCCACCGGTGTTCCTCCATATATCTACGCATTTTACCGCTACACATGGAATTCCACTGCCCTCTCCAGTACTCTAGCTGACCAGTATCCGTGGCTTTATGGGGTTGAGCCCCACGCTTTAACCACGAACTTAATCAGCCGCCTACGCACCCTTTACGCCCAATACTTCCGCATACCGCTCGCCACCTCCGTCTTACCCCGGCTGCTGGCCCGTAGTTCCCC
+
CCCCCGGGGGGGGGGGGFFFGGG,EFGGGGGGGGGGGGGGGGGGGGGGGGGGGGGGGGGGGGGGGGGGGGGGGGGGGGGGGGGGGGGGFGFGGGGGGFGGGGGGGGGGGGGGGGGGGGGGGGGGGGGGGGGGGGGGGGGGGGG?FGGFFFGFFEGFFGGGGGFGGGGGGCGCAFDGGFFFFFD>CC,:?EFGDEEGGDG7CEGEGFFFAGEF98?;DEF5>D2(:865:C@;8@3;@;EG7(63)9?EFG/32:,(.4(4992(1;7(4(-(4:)68+(-(11,(.)50(11,(4.91)29
@M03364:396:000000000-C9LGT:1:1101:18432:4338 2:N:0:10
GGACTACCGGGGTATCTAATCCTGTTCGCTCCCCTAGCTTTCGCGCCTCAGCGTCAGTCTCTGTCCAGGCAGCCGCCTTCGCCACCGGTGTTCCTCCATATATCTACGCATTTTACCGCTACACATGGAATTCCACTGCCCTCTCCAGTACTCTAGCTGACCAGTATCCGTGGCTTTATGGGGTTGAGCCCCACGCTTTAACCACGAACTTACTCAGCCGCCTACGCACCCCTTACGCCCAATAATTCCGTATAACGCTCGGCACCCACCTCTTACCCCCGCTGCGTGCACGTCGCTCACC
+
CCCCCGGGGGGGGGGGGGGGGGGGGGGGGGGGGGGGGGGGGGGGGGGGGGGGGGGGGFGGGGGGGGGGGGGGGGGGGGGGGGGGGGGGFGGGGGGGGGGGGGGGGGGGGGGGFGGGGGGDGGFGDFGGFGGGGGGGGCFGGGGFGGF=EFGFGEGFGGA,=FFGGGGGGGGGFG@6CAGFGF53BE3:AFFGGGGD@EF:,9C39)?294?C*45);6CC,<;68*:2(9;(3358:<EG><(,16<<BD928).<B7(8,(2(9:*44(.()-).4+4(4949F(--4(5:.04)85(*9
@M03364:396:000000000-C9LGT:1:1101:6809:4347 2:N:0:10
GGACTACTAGGGTATCTAATCCTGTTCGCTCCCCTAGCTTTCGCGCCTCAGCGTCAGTCGTGGCCCAGAAGGCCGCCTTCGCCACCGGTGTTCTTCCAAATATCTGCGCATTCCACCGCTACACTTGGAATTCCGCCTTCCCCTACCAGACTCAAGACTGCCGGTATCGGAACCGGGCGGGGGTTGAGCCCCCGGCTTTGAGTTCCGACCTAGCAGGCCGCCTACGCGCGCTTTACGCCCAATGACTCCGTATACCGCTCGCCCCCCACGTATTACCCTCGGTGCTGGCCCGGAAGTGGCC
+
CCCCCFFGGGGGF@FFAFC9FFGFGGGGGGGGGGGGGGGGGGGGGGGDGGDGGGGGGCFGGGGGGGGGFCFGGGGGGGEGG@FGEGGGGGGGGFGFFFGFGGG9,CF:>@FFFGFGGGGGEECGG9FFGGGGGGGGEFCE8?80=@E886FD:)06,=EEGGFGG:CGGGGGB@ADEDDEGEG:EE6:?8FDGGG*)*0<+43.26)-(14C)?34C9E=>CB:3277179(4:4)4::1*-4(/-)69/*,(4)))-(-,4:(9C)(((-(),)-.+),-((,...4:1:9((()0/279
@M03364:396:000000000-C9LGT:1:1101:23837:4364 2:N:0:10
GGACTACTCGGGTTTCTAATCCTGTTCGCTCCCCTAGCTTTCGCGCCTCAGCGTCAGTCGTGGCCCAGAAGGCCGCCTTCGCCACCGGTGTTCTTCCCGATATCTGCGCATTCCACCGCTACACCGGGAATTCCGCCTTCCCCTGCCCAACTCAAGCCGGCCGGTATCGGGAGCGGACGGGGGGTGAGCCCCCGGATTTTACTCCCGACCAGGATGGCCGCCTACCCGCGCCTTACGCCCAATTCATCCCGCTACCGCTTGCCCCCTACGTCTTTCCCCGTCTGCTGTCACGTACTTCTCC
+
CCCCCGGGGGCF<FEGGGFGGGGFGFGGGGGGGGGGGGGGGGGGGGGGGFEGGGGGFFFFGGEGGGGGGGGGGGGGGGGGFGGGGGGGEGGGGGGFGGGGGGEFFFGGGGGGGGGGGGGGECFGFGGGGGGGGG?EGFGGGGGFGGF,,<FCGBCFGG>EEF5@F*=CEGGEDC=C*)*:/*)*:?*4@FGGGGG*9CG++5+6CF>:(927,.0874EEFG037*8)-)3(115((4:?*4.)15.:4**(-(-4)4(-(8C>FD7(423,(-).96(((((-:).)))68.(()10.*:
@M03364:396:000000000-C9LGT:1:1101:8887:4376 2:N:0:10
GGACTACTCGGGTATCTAATCCTGTTCGCTCCCCACGCTTTCGCTCCTCAGCGTCAGTAACGGCCCAGAGACCTGCCTTCGCCATTGGTGTTCTTCCCGATATCTACACATTCCACCGTTACACCGGGAATTCCAGTCTCCCCTACCGCACTCCAGCCCGCCCGTACCCGGCGCAGATCCACCGTTAGGCGATGGACTTTCACACCGGACGCGACGAACCGCCTACGAGCCCTTTACGCCCAATAAATCCGGATCACGCTCGCACCCTACGTATTACCGCGGCGGCCGGCAGGTATTTCGC
+
CCCCCGGGGGGGGGGGGGGGGGGGGGGGGGGGGGGGGGGGGGGGGGGGGGGGGGGGGGGGGGGGGGGGFGGGGGGGGGGGGGGGGGGGGGGGGGGGGGGGGGGGGGGGGGGGGGGGGGGGGGGGGGGGGEFGGGGGGGGGGGEDCGF>CAE8FDGFGGGEGFEGGGGGGGGGFGFG5AGGFFGEFG*6AC=DGEGCGGGGGFGFGFFFFGFD6.?499EGBGF08@:)4D>?0:B>F?EGGFFF)3<5@C<61((2???033C7DGGFBFB7).:6:<8>(3(-(4(37>(((.)*1*)99
@M03364:396:000000000-C9LGT:1:1101:20382:4407 2:N:0:10
GGACTACTCGGGTTTCTAATCCTGTTCGCTCCCCCAGCTTTCGCGCCTCAGCGTCAGTGGTGGCCCAGAAGGCCGCCTTCGCCACCGGTGTTCTTCCCGATATCTGCGCATTCCACCGCTACACCGGGAATTCCGCCTTCCCCTACCACACTCGAGCCCGCCGGTATCGGAGGCTCGCCGGGGTTGAGCCCCGGGCTTTTACCTCCGACCTAACGGGCCGCCTACCCGCGGTGTCAGCCCCATGAATCCGAATACGCCTCGCCCCATACGAGTTGACGCGGCGCCACGCACGTGTTTGGCC
+
CCCCCFGGGGGGGGGGGG9EFGGFGGGGGGGGGGGDFGG9FGGGGGGGGGGGGGGGGFFGGGGGGGGGGGGGGGGGGGGGGGGGGGGG:CFGGGGGGGGGEGEEGGGGGGDGFFGGGGGGEGEEEECE>CGGGGGDGFGGGGFAGGGGGFGDCDCBEGCEGGFGG7=BEGDGE<9FGFCEGEDFECC3?C/9C=*7)ACF?80):4>96C1+,)*(9(1139::(*.)(/((,4)-67G**((1/)))/11(-4)()-((49/-C8*,,(-(-()-.*,(,4,((((4((-71(.)0)(02
@M03364:396:000000000-C9LGT:1:1101:21472:4407 2:N:0:10
GGACTACACGGGTATCTAATCCTGTTCGCTCCCCACGCTTTCGCTCCTCAGCGTCAGTGGTGGCCCAGAAGGCCGCCTTCGCCACCGGTGTTCTTCCCGATATCTGCGCATTCCACCGTTACACCGGGAATTCCGCCTTCCCCTGCCAGGCTCAAGCCGGCCGGTATCGGGAGCGGACGGGGGTTGAGCCCCCGGATTTGACTCCCGACCAGGCTGGCCGCCCTCCCGCGCTTTACGCCCCATGCATCCGGATAACCGCTGCCCCCTACTGCTTTCCCCCGCCGCGTGCCCGTAGCGTGGC
+
CCCCCGGGGGGGGGGGGGGGGGGGGGGGGGGGGGGGGGEGGGGGGGGGGGGGGGGEGGGGFFGGGGGGGGGGGGEGGGGGGGGGGGGGCGFGGGGGGGGDGGGGGGGGGGGGGGGGGG8=CGGGGGGGGGGGGG?EGGGGGFEFGGG,35@:@5DCEF57@F>DEEEGGEGC?GFC:;=EEEGGCE<:6CC9/:C59;C++6349:7(->(A?F*(96C*,7((,*,),14(48))38EE*481).6<FD3<0()./(((--2(9C)(().).)).60((4,(-3((4462:7(())0()1
@M03364:396:000000000-C9LGT:1:1101:17671:4409 2:N:0:10
GGACTACTAGGGTATCTAATCCTGTTCGCTACCCATGCTTTCGAGCCTCAGCGTCAGTTGCAGACCAGAGAGCCGCCTTCGCCACTGGTGTTCTTCCATATATCTACGCATTGCACCGCTACACATGGAGTTCCACTCTCCTCTTCTGCACTCAAGAAAAACAGTTTCCGATGCAGTTCCTCGGTTCAGCCGAGGGCTTTCACATTAGACTTCTTTTTCCGCCTGCGCTCGCTTTACGCCCAATAAATCCGGACCACGCTTGCCCCCTACGTCTTCCCGCGGCTGCTGGACCGTACGCCGC
+
CCCCCGGGFGGGGGGGGGGGGGGFGGFGGG:FGGGGGGGGGGG@FFCFAF8FFGGGEC,<<FF,FGGGGGFGGGGDGFGGGGGGGGGG<FFGGCFGGE<FGFGFDDAFGGGG,CEGGGGGGGGGGGGGFFGGGGGGGGGGGFG7DFGGDFFF,0=D,@8@CEFGF=EG=C>6@F6DAFFG,3=+@E+:CFFC9CGGGFGGGEGCFFAAEGFF?99126DGAGD((68A(/:97?<)),=F:?;())1.ADDF12(,7:>B(3;4*;7166(42(:)<:44;(-1632:?,4.44()))(1)
@M03364:396:000000000-C9LGT:1:1101:23042:4413 2:N:0:10
GGACTACCAGGGTTTCTAATCCTGTTCGCTCCCCTAGCTTTCGCGCCTCAGCGTCAGTCGTGGCCCAGAAGGCCGCCTTCGCCACCGGTGTTCTTCCGAATATCTGCGCATTCCACCGCTACACTCGGAATTCCGCCTTCCCCTGCCAGACTCAAGCCCGCCGGTATCTGGAGCGTGCGGGGGTTGGGCCCCCGGATTTTACTCCCGAACAAGCGGGCCGCCTACCCGCCCTGTAAGCCCCATGAATCCGGATAAAGCTCGCCCCCCACGGATTACCCCCGCTGCTTGCACGTAGTTCGGC
+
CCCCCGGGGGGGGGGGGGGGGGGGGGGGGGGGGGGGGGGGGGGGGGGGGFGGGGGGGGGGGGGEGGGGGGGG8FFGGGGGGGGEGGGGFGFGGGFGGGGGGGGGGGGG@EGGFGFGGGGGGGGGGGGGGGFFGG8FGFDGGGGFGGGF8DGEGFGF,DFGGGFGFEGGGFC9@FACE>GGG5C*8**-<EDGDGG*9EFDG>0.9>E,(976(.*(94?7(92,.*(.()-((5:)643;*-,(7A4>@C<:?:)-/)).24E?GG37B((((-,).0(,-3((3,-,,).441(0@*()9
@M03364:396:000000000-C9LGT:1:1101:18735:4427 2:N:0:10
GGACTACTGGGGTTTCTAATCCTGTTCGCTCCCCACGCTTTCGCTCCTCAGCGTCAGTAACGGCCCAGAGACCTGCCTTCGCCATTGGTGTTCTTCCCGATATCTACACATTCCACCGTTACACCGGGAATTCCAGTCTCCCCTACCGCACTCAAGCCCGCCCGTACCCGGCGCGGATCCACCGTTAAGCGATGGACTTTCCCACCGGACGCGACGAACCGCCTACGAGCCCTTTACGCCCAATCAATCCGGATAACGCTTGCACCCTACGTATTTCCCGGGCTGTTGGCCCGTATGTGCC
+
CCCCCGGGGGGGFGGGGGGGGGGGGGGGGGGGGGGGGGGGGGGGGGGGGGGGGGGGGGGGGGGGGGGGGGFGGGGGGGGGGGGGGGGGFGGGGGGGGFGGGGGGGGGGGGGGGGGGGGGDGGGGGEGGFFFFGGGCFFGGGGGFDFGGGDGA:DDFGGGGGGFGGEGGGGGGFG@G5;EGCFC<EG*6CF89FCG?F?FGG3?3DBEB(7,*40?><6EGFD9:1;6.,17?7BD<DFGGG<6()584=*)3(-(.9(4:68:)9EC:(.,4.54))3)((,,,(())44:066())*)*2
@M03364:396:000000000-C9LGT:1:1101:23105:4442 2:N:0:10
GGACTACTGGGGTTTCTAATCCTGTATACTCCCCACGCTTTCGAGACTCAACGTCAGTTGCTGTCCAGTAAGCCGCCTTAACCACCGGCGTTCCTACTGTTATCTACGCATTTCGACGCTACACCAGGAATTCCGCTTACACTACCGGTACTCTTGCAATGCAGTTTCCAAAGAAATCAGAGTGTTAAGTCCCCGCCTTTAACTTCATACTTAACCCGTCGTCTACGCCACCTTTTCACCCAATACATCCGGATCAAGCATGCCCCCTAAGAATTACCGAGGTCGCTTGGCCGTACTCCGC
+
CCCCC@CFGGGGFGGGGG9,B@,,;,;,=B66CCFGGGGGC6@,,,8,,;,66,,,,<@,;,;CCCEE@F,966++6,B<,6,,,,68+@7444,:,59,A<>F,4,+7@FF,5,++++0A4,:484++:5,5:,+@F8<F+,3+,++6*+;,3++,,726@++8,235@D3*3:+,5,5,,+,7,,*48,=5C>**1>CCA;/9=9*;28,*+,0;5/*(/(/63(0()/(6;435?<,*6(/))/?=F*3:(((/.)().+,2*1,4,.).)).)0--(-((,-(,3(()-(4)003*9
@M03364:396:000000000-C9LGT:1:1101:5860:4457 2:N:0:10
GGACTACCGGGGTATCTAATCCTGTTCGCTCCCCACGCTTTCGCTCCTCAGCGTCAGTAACGGCCCAGAGACCTGCCTTCGCCATTGGTGTTCTTCCCGATATCTACACATTCCACCGTTACACCGGGAATTCCAGTCTCCCCTACCGCACTCCAGCCCGCCCGTACCCGGCGCAGATCCACCGTTAGGCGATGGACTTTCACACCGGCCGCGCCGAACCGCCTACGAGCCCTTTACGCCCAATCAATCCGGATCACGCTCGCCCCCTAAGTAATACCGCGGCTGCTGGCCCGGAGTTCGC
+
CCCCCGGGGGGGGGGGGGGGGGGGGGGGGGGGGGGGGGGGGGGGGGGGGGGGGGGGGGGGGGGGGGGGGGGGGGCGGGGEGGGGGGGGFGGGGGGFFGGGGGGGGGGGGGGGGGGGGGGGGGGGGGGG@FGGGGGFFGGGGGGFGGGGGFGBGFGFGGGGGGFGFCEGGEGGBG=DC6<F?GG@CEF?F?=5DGEGGGFGGFG?<;DF()-:9):4C0CGF391(2432<917?FFFFGGG:1(),.)9DD90(,.7<6,(-:(/?D>0(().).).3(-(44((2))4(4692(08))99
@M03364:396:000000000-C9LGT:1:1101:26302:4477 2:N:0:10
GGACTACAAGGGTTTCTAATCCTTTTCGCTCCCCCAGCTTTCGCGCCTCAGCGTCAGTGATAGCCCAGAAGGCCGCCTTAGCCACCGGTGTTCTTCCCGATATCTGCGCATTCCACCACTACACCGGGAATTCCGCCTTCCCCTGCTAGACTCACACCGTACAGTATCGGGAGCGGACGGGGGTTGAGCCCCCGGGTTGTACGCTCGACCAGGCTGGCCTCCGACTCGCGCTTTGCGCCCAATGAATCCGTCACACCCCAGCCTGCTACAGACAAACTCAGCACCGAACACCTCAAGCGGC
+
-8B<@FFA@FC@CFCG9<F,@@C9F,,66CFF<C:+6CF<F9B,+68F@FFGGGGGG,,6<,C<F@FF@E,@F<:7+,CD99C,9<FG8@FEF<D<54,B8@B<=,E:B@=4@,,CF,++1?=F8+>CECC3A5@+CE+C,6@D?F,@=?3;,)+*,33,485C,5;3*@8*<*1*:5=:*:<4:=,66,**2>C*>>**0-*(*08;()-*()24*(*+.9,14*-)25(,44.)-(22C(((1).)6)/3((),)-4(((*(*2*-),).(((,4:<),))(((((--(-(4,)/*())
@M03364:396:000000000-C9LGT:1:1101:7485:4487 2:N:0:10
GGACTACACGGGTTTCTAATCCTGTTCGCTCCCCACGCTTTCGCTCCTCAGCGTCAGTAACGGCCCAGAGACCTGCCTTCGCCATTGGTGTTCTTCCCGATATCTACACATTCCACCGTTACACCGGGAATTCCAGCCTCCCCTGCCGCACTCAAGCCCGCCCGTACCCGGCGCAGACCCACCGTTAAGCGATGGGCTTTCACACCGGACGCGACGAACCGCCTACGAGCCCTTTACGCCCAATGATTCCTGACCCACCTTTCACCCTACGTCTTACCGCCGCTGCTGGCCCGGAGTTTGC
+
CCCCCFGGGGGGFGGGGGGFGGGGGGGGGGGGGGGGGGGGGGGGGGGFGGGGGGGGGGGGGGGGGGEGFGGGGGGGGGGGGGGGG9FGFGGGGGGGGGGE=FEGCFGGGGGGGFFEFECGGGGGGGEGCEGGGGGGGFGGGGGFGGG68?G5@8+:FGGGGGEGFEEEEEGGFGFGDFGGDGGCCG<2:,/:FEDGGC57ECDCGFA01<>G;)865(2C;G>(,2-.4>;?.2:2<1CEE(4:<)4<F7*6)4((),-,))3):EF63<0..,-).<(3(4293;))((.(3(())))22
@M03364:396:000000000-C9LGT:1:1101:17580:4496 2:N:0:10
GGACTACCAGGGTATCTAATCCTGTTCGCTCCCCCAGCTTTCGCGCCTCAGCGTCAGTGGTGGCCCAGAAGGCCGCCTTCGCCACCGGTGTTCTTCCCGATATCTGCGCATTCCACCGCTACACCGGGAATTCCGCCTTCCCCTACCACACTCGAGCCCGCCGGTATCGGGGGCTCGCCGGGGTTGGGCCCCGGGCTTTTACCTCCGACCTAGCACGCCGCCTACCGTCGCTTTACGCCCCATGAATCCGGATCACGCTCCCCCCCTGCGTGTTCCCCCGGCGTCTTGGCCGTGGTTTCGC
+
CCCCCGGFDGGGGGGGGGGGGGGFGGGGGGGGGGGFFFGGGGGGGGGGGGGGGFGGEFC<@DDGGGGGF<FGGGGGGGGGGGGGGCFG>FFGGGGGGGGGGGGGGAGGEEEGGFGGGGEGGGGGGGGGFCFGGGFGG+=FFGGFDGG,@CGCG5:@FG8EGG>CG>EGG5*:>GB3*8E5*8>2:EC9);CCD=E57@EG<<F2CF@0(>>6260)9(214>(,(2()(14-33))((::*41(*6:>?)121(((),(-((147C)(.---44-))*-3290,(((),.,(((,))0./*
@M03364:396:000000000-C9LGT:1:1101:5274:4512 2:N:0:10
GGACTACCAGGGTTTCTAATCCTGTTCGCTACCCATGCTTTCGAGCCTCAGCGTCAGTTGCAGACCAGAGAGCCGCCTTCGCCACTGGTGTTCTTCCATATATCTACGCATTCCACCGCTACACAGGGAGTTCCACTCTCCTCTTCTGCACTCAAGCAAAACAGTTTCCGCTGCAGTTCCTCGGTTAAGCCGAGGGCTTTCACATTAGACTTATTTTTCCGCCTGCGCTCGCTTTACGCCCAAGAAATCCGGACAACGCTTGCCACCTACGTTTTACCGCGGCTTCTGGCCCGTAGTTAGC
+
CCCCCGGFGGGGGGGGGGGGGGCGGGGFEGEGGGGGGGFGGGGDFEGGEGGGGGGGGCF@FE@FGFGGGFFG<FGGFGGGGGGDG,EFFGGGFDFGG9,EEGFGGGCFGGGGGGGFGEEDEGGGG,?FGEGGGGGGGGGGGGGFGGFEBDFB8)=5,,61@F009DGF88+@<8067<3E=D6CEG+:FEGD*@*@C>FFGEE6FFBC<**=*=,*=*1A-2>>8,08(97;(377;;EF766,)6(9CG39?136<(4238A>*A*2((-.(.:)-::;9612(3).4)(-3(()0/.0*
@M03364:396:000000000-C9LGT:1:1101:14508:4528 2:N:0:10
GGACTACAGGGGTTTCTAATCCTGTTCGCTCCCCACGCTTTCGCTCCTCAGCGTCAGTAACGGCCCAGAGACCTGCCTTCGCCATTGGTGTTCTTCCCGATATCTACACATTCCACCGTTACACCGGGAATTCCAGTCTCCCCTACCGCACTCCAGCCCGCCCGTACCCGGCGCAGCACCACCGTTAGGCGATGGACTTTCACACCGGACGCGACGCACCGCCTACGAGCCCTTTACGCCCAATAAATCCGGATAACGCTCGCACCCATCGTATTCCCGCGGCGGCTGCACCGTAGTACGG
+
CCCCCGGGGGEEGFGFFGGGGGGEF,@FGGGGGGGGGGGCGGEG>FGC<<FGFGGGGGGEGGECFGGG8F8FDFGGGGGFFG7FG<EFE<=@FDGEEDF:FGGGGFGGGGGGCF;BECFDEGA?=7BFFF@FFDFGF:DGGGEDDG8CG@FBED+9D6EEEGDGGDEEGCEG?F=D*)0;0:9FFG8/8C:)97:*0<FFEEGECBD>(9277)24)4CC9D9<:;2341(-,(.6:6EGG8<(/56<FF<4((44=1((49>6DGG((.-41.,-:3,(,46(((-7(,.,4,()8*)1)
@M03364:396:000000000-C9LGT:1:1101:21336:4532 2:N:0:10
GGACTACAGGGGTATCTAATCCTGTTCGCTCCCCACGCTTTCGCTCCTCAGCGTCAGTAACGTCCCAGAGACCTGCCTTCGCCATTGGTGTTCTTCCCGATATCTACACATTCAACCGTTACACCGGGAATTCCAGTCTCCCCTACCGAACTCAAGCCCGCCCGTACCCGGCGCGGATCCACCGTTAAGCTGTGGACTTTCACACCGCACGCGACGAACCGCCTAAGAGCCCTTTACGCCCAATAAATCCGGATTACGCTTGCGCCCTCCGAATTCCCGCCGCTGCTGGCACGTATGTCGG
+
CCCCCGGGGGGGGEFGGGGGGGGCFDGGGGGGGGGGGGGGGGGGGGGGGFCGGGGGFDFGGGGFDEGGFGGG<CEFGGGGGGGGEAFGGGGGGGFDEFGDGGGGGFDFGFGGG,EFFGGGGGDFG@CC+=FFGGG5479E,DEFFGG++36833=DDFGGGGFGGEECFEGGF*>CCB:A<:D*,*86C:+*2=8+*?B:CEGE65B09DBG051(9(?C(>6B(+(1454<07266(2:8:B7<A<9FGD(2(()94(18(*(/;5((39(-(().0,((,31(4)).((,(47*)*.9)
@M03364:396:000000000-C9LGT:1:1101:12375:4540 2:N:0:10
GGACTACTAGGGTTTCTAATCCTGTTCGCTACCCATGCTTTCGAGCCTCAGCGTCAGTTGCAGACCAGACAGCCGCCTTCGCCACTGGTGTTCTTCCATATATCTACGCATTCCACCGCTACACATGGAGTTCCACTGTCCTCTTCTGCACTCAAGTCTGACAGTTTCCGATGCACTTCTTTGGTTAAGCCAAAGGCTTTCACATCAGACTTATCAAACCGCCTGCGCTCGCTTTACGCCCAATAAATCCGGATAACGCTTGCCACCTACGTATTACCGCGGCTGCTGGCACGTATTTAGC
+
CCCCCGGGGGGGGGGGGGFFGGGFGGGGGGGGGGGGGGGGGGGGGGGGGFFGGGGGGGGGGGGGGGGGGGGGGGGGGGGGGGGGGGGGEFGGGGGGGGGGGGFGGGGGDGGGGGGGGGGGGGGGFGGG?EFGGGGFF?FFGGGFFGGACDFDADCFEFFGCFFGGGGGGD>C>GDDFFGFG8FDFFDEFDFF?CFFFGGGGEFFGFFFFGFG;;EAF5FEAGA>B>=E9:@=>FB>>9ECF315)7).875;FD(7F;03,8@?7<C2:B?:)-5AF9?>(41130),2(.2:((*0*:7*
@M03364:396:000000000-C9LGT:1:1101:20521:4561 2:N:0:10
GGACTACACGGGTATCTAATCCTGTTCGCTACCCATGCTTTCGAGCCTCAGCGTCAGTCTCTGTCCAGGCAGCCGCCTTCGCCACCGGTGTTCCTCCATATATCTACGCATTTTACCGCTACACATGGAATTCCACTGCCCTCTCCAGTACTCTAGCTGACCAGTATCCGTGGCTTTATGGGGTTGGGCCCCACGCTTTAACCACGAACTTAATCAGCCGCCTACCCACCCTTTATGCCCCATCATTCCGGATACACCTCGCCACCTACGTCTTACCCCGGCCGCTTGCCCGGAGTTTACC
+
CCCCCGGGDGGGGGGGGGGGGGGGGGGGGGGGGGGGGGGGGGGGGGGGGGGGGGGGGGGGGGGGGGGGGGGGGGGGGGGGGFGGGGGGGGGGGGGGGGGGGGGGFGGGGGGGDGGGGGGGGFGGGGGGGGGGGGGGG4DGGGC*@GCFGFGFGEGFGGEFDGFGGAFGGGGGDFDGGFGFGCD@CE*59FGGGGC54CD=2>CE4*8(/8@F489*?)==6CD0(*,*6<863=))19CF:68,1<46493((3))).((((2(9C<(.(4(.())5+(((-1(3(48((.8(((.0*)*2
@M03364:396:000000000-C9LGT:1:1101:8919:4566 2:N:0:10
GGACTACAAGGGTTTCTAATCCTGTTCGCTCCCCTAGCTTTCGCGCCTCAGCGTCAGTCGTGGCCCAGAAGGCCGCCTTCGCCACCGGTGTTCTTCCGAATATCTGCGCATTCCACCGCTACACTCGGAATTCCGCCTTCCCCTGCCAGACTCAAGCCCGCCGGTATCGGGAGCGTGCGGGGGTTGAGCCCCCGGATTTTACTCCCGACCAAGCGGGCCGCCTACGCGCGCTTTACGCCCAATGGATCCGTATACCGCTCGCCCCCTACGTAGTCCCCCGGCCGCTGGCCCGTATCTCACC
+
CCCCCGGGGGGGGGGGGGGGGGGCFGGGCFGGGGGGGGGGFFGGGGGGGGGGGGGGGFGGGGGGFGGGGGGGGGGGGGGGGGGGGGGGGGGGGGGGGGCEGFFGCGGGGDGGDGGDGGGGGGGGGGGCFFGGFFGFECDGF6DD=@F,@:DDFF6;@FGGGGACF7CFGGC*9<@?7??ECGCEDE,49CGD3CECDGGG?80:7>764DBF?FE;D0:E;71(1*-)(),(48<AB1:?*40().52)9/(.4-67273(-24CE)4:?().4.).*,-(-(-(((-2(,-,(()/*-*1
@M03364:396:000000000-C9LGT:1:1101:7858:4575 2:N:0:10
GGACTACAGGGGTATCTAATCCTGTTTGCTCCCCACGCTTTCGAGCCTCAACGTCAGTTGCCGTCCAGTAAGCCGCCTTCGCCACCGGTGTTCCTCCTGATATCTACGCATTTCACCGCTACACCAGGAACTCCGCTTACCCCTCCGTTACTCTAGCCATGCAGTTTCCAAAGCAATCCGGGAGTTGAGCCCCCGCCTTTCACTTCCGACTTGACCCGCCGTCTACGCTCCCTTTACACCCAGTAAATCCGGATTACGCTTGTCCCCTACGTATTTCCGCGGCTTCTGGCGCGTGCTTAGC
+
CCCCCGGGGGGGGGGGGGGGGGGGGGGGFFGGGGGGGGGGGGG<FGGGGFACFFGGEFGGFFECCCFGGGGFGDFGGGGGGGCFCECGGDGGGF;EE,5FFGGGFFEFGGGGGGGGC@E>CGGFF+A=FF=EE@CEGCDGG+3?CCE=BDECE;DFGG,6@F6=F98DAFC@;85+@??EC57FGC>>F88*;CC5?EEGG?F<+1*/5D0=<*9)2.8E;87;,+65<GB:?4>))6<FG<?F4)-.9CC903()*-4:<0057CF(-4,42::).0461>14(,-).)(4((()84)77
@M03364:396:000000000-C9LGT:1:1101:13836:4575 2:N:0:10
GGACTACCCGGGTATCTAATCCTGTTCGCTCCCCACGCTTTCGCTCCTCAGCGTCAGTGACGGCCCAGAGACCTGCCTTCGCCATCGGTGTTCTTCCCGATATCTACGCATTTCACCGCTACACCAGGAATTCCGCTTACCCCTCCGGTACTCTAGCCATGCAGTTTCCAAAGCAATCCGGGAGTTGAGCCCCCGCCTTTCACTTCAGACTTGCACCGCCGTCTACGCTCCCTTTACACCCAGTAAATCCGGATAACGCTTGCCCCCTACGTAGTACCGCGGCTGCTGGCCCGTCGTTCGC
+
CCCCCGGGGGGGG7FGGGAFGGGGGGGGGGGGGGGGGGGGGGGGDGGGGGGGGGGGGGFGGGGGGGGGGGGGGDFGGGGGGGGGCGGGGGGGGFGGGGGGGEEGGGGGGGGGGGGGGGGGGGGGGGGGGGGGGGGG>CGGGGGFGGG=C?GEGFGFCGGFGGFG@@EGGGF9;FFCGAFE759FGG;AFFGGGG5*?CEEGCF5CFACEGFG)8+/;3CE999:(<<>6D>B:>49AFGGG??F4<6AFGC;68:24(40:6C?GGGF8:?4)(-5<C:9(499>32:(3(-4-(0))(9/
@M03364:396:000000000-C9LGT:1:1101:21470:4587 2:N:0:10
GGACTACACGGGTTTCTAATCCTGTTTGCTCCCCACGCTTTCGTGCCTGAGCGTCAGTTATGGTCCAGAAAGCCGCCTTCGCTACTGGTATTCCTTTGAATCTCTACGCATTTCACCGCTACACTCAAAGTTCTACTTTCCTCTCCCACACTCTAGCCTAGCAGTTTCAAAAGCAGCTCCGAAGTTGAGCCTCGGAATTTCACTTCTGACTTGCTTGGCCGCCTGCGCACCCTTTACACCCAGTCAATCCGGATCACGCTTGCTCCCTACGTATTTCCGCCGCCGCTGGCCCGTCGTTGGC
+
CCCCCGGGGGGGGGGGGGGGGGGEGGGGGGGGGGGGGGGGGGGGGGGGGEGGGGGGGGGGGGGGFGGGGGGGGGGGGGGGGGGGGGGGFGGGGGGGFGGGGGFGGGEFGGGGGGGGGGGGGFDGGGGFGGGGGGGGF=EFGFDDGGG88AGD,>FD=DFGGGFGGFFGG8FFFFEGGFGGG8CBDFD;AFF?FGGEGGGGGFGFGFFEAFEB@6CCGFGGBDFD@,(65C9@=BF<EEFFG;;6*75<AGD((635A2181:5<FFG8544:).5.-244(32(3(,7933177().0.12
@M03364:396:000000000-C9LGT:1:1101:18311:4634 2:N:0:10
GGACTACAAGGGTATCTAATCCTATTTGCTCCCCACGCTTTCGTGCCTCAGCGTCAGTCTCTGTCTAGGTAGCCGCCTTCGCCACCGGTGTTCCTCCATATATCTACGCATTTTACCGCTACACATGGAATTCCACTACCCTCTCCAGTACTCTAGCTCACCAGTATCTATGGCTGTATGGGGTTGAGCCCGACGCTTTCACCATAACCTTAATGAGACGCCTACGCACCCTTTACGCCCAATAATTTCGTATAACGCTTGCTACCTACGTATTACCTCGGCTGCTTGCACGTAGTTCGCC
+
CCCCCGGGGGGGGGGGGGGDGAF@FGGGFGGGFGGGGDEGGGGGGGGGCFGGGGGGGGGGGGGFGGGGGGGGGGFGEGGGGGFGFGGGFGGGGGGGCFDGGGGFCFGFGGGG@FGCFEEGGFFGFGGGGGGGFGGGFEFFG=EFFGGDGFGE,*==,@DFGFFGGGGGGCEA?FD+@DGFG?DFGG,8@@8++@47>C8@;*@;FFFB)DBF*+52@*>C2)0/(*/2(2((/=4)3(:=*65327?);FD8@FFE>06:0(35?EGDF?8)).5-.0.-4:--(,).25<?B030=*,19
@M03364:396:000000000-C9LGT:1:1101:13760:4634 2:N:0:10
GGACTACTGGGGTTTCTAATCCTGTTTGCTCCCCACGCTTTCGCACCTCAGCGTCAGTAATGGACCAGTAAGCCGCCTTCGCCACTGGTGTTCCTCCGAATATCTACGAATTTCACCTCTACACTCGGAATTCCACTTACCTCTTCCATACTCAAGATACCCAGTATCAAAGGCAGTTCCAGAGTTGAGCTCTGGGATTTCACCCCTGACTTACATATCCGCCTACGTGCGCTTTACGCCCAGTCATTCCGAACCACGCTAGCCCCCTTCGTATTACCGCGGCTGCTGGCACGAATTTAGC
+
CCCCCGGGGGGGGGGGGGGGGGGGGGGGGGGGGGGGGGGGGGGGGGGGGGGGGGGGGGGGGGGGGGGGGGGGGGGGGGGGGGGGGGGGGGGGGGGGGGGGGGGGGGGGGGGGGGGGGGGGGGFGGGGGFGGGGGGGGGGGGGGFDFGFGFGFGFFFEFCFGGFGGGGGGGGGFGFGGFGGGGGGGGGEFGGFGGGG6DGGD<CCGFFFDGFC=+@;FFGF>FDFDF=F)/-5@@D=CDGEG07@*79CFGG<DB0=>29?<BF;GGG;:?<:11:<AC89>6329?>,:?(88(()06)?C
@M03364:396:000000000-C9LGT:1:1101:11024:4651 2:N:0:10
GGACTACCGGGGTTTCTAATCCTGTTTGCTCCCCACGCTTTCGTGCCTCAGTGTCAGTTACAGTCCAGAAAGCCGCCTTCGCTACTGGTGTTCCTCCTAATATCTACGCATTTCACCGCTACACTAGGAATTCCACTTTCCTCTCCTGCACTCAAGTTTCCCAGTTTCAAGAGCTTACTACGGTTGAGCCGTAGCCTTTCACTCCTGACTTAAGAAACCACCTACGCACCCTTTACGCCCAGTAAATCCGGACAACGCTCGCCACCTACGTCTTACCGCGGCTGCTGGCACGTAGTTCGCC
+
CCCCCGGGGGGGGGDGGGGGGGGGGGGGGGGGGGGGGGGGGGGGGGGGGGGGGGGGGGGGGGGGGGGGGGGGGGGGGGGGGGGGGGGGFGGGGGGGGGGGGGGGGGGGGGGGGGGGGGGGGGGGGGGGGGGGGGGGGGGGGGGFGGGCFFFEGFGFGDDGGGFGGGGGGGGGFGEFDFGGGGGGGGD@FFEGGGGGGGGGGEDEGFFFFFEF5BEAC@GFBGF974>)9DD=D=462>EG73=38?366D741;(686,(,7E?GGG:71((.,.63*4269(443:?F1<B?047BB07C
@M03364:396:000000000-C9LGT:1:1101:21377:4656 2:N:0:10
GGACTACTAGGGTTTCTAATCCTGTTCGCTCCCCACGCTTTCGCTCCTCAGCGTCAGTAACGGCCCAGAGACCTGCCTTCGCCATTGGTGTTCTTCCCGATATCTACACATTCCACCGTTACACCGGGAATTCCAGTCTCCCCTACCGCACTCAAGCCCGCCCGTACCCGGCGCGGATCCACCGTTAAGCGATGGACTTTCACACCGGACGCTACGAACCGCCTACGAGCCCTTTACGCCCAATAAATCCGGATACCGCTTGCCCCCTACGTATTACCCCCGCTGCTGGCCCGTCTTTAGC
+
CCCCCGGGGGGGGGGGGGGGGGGGGGGGGGGGGGGGGGGGGGGGGGGGGGGGGGGGGGGGGGGGGGGGGGCGGGGGGGGGGGGGGGGGFGGGGGGGFGGGGGGGGGGGGGGGGGGGGGGGGGGGGGGGGGGGGGGGGGGGGGGFGGG6BAFFFDFFGGGGGGFGGGGGGGGDBFBGDEGG,CC@EE:3FCCC7=EEGGGGG?C<FFFB(92*(0??*4=EFGFF684)4>BF?FD2<?GGG:1<?)<)=F39:?2)0449??8(9CDBFF<43>B)6<(,(-3-(-).(,.-(,(0.*.::
@M03364:396:000000000-C9LGT:1:1101:19646:4672 2:N:0:10
GGACTACAGGGGTATCTAATCCTATTTGCTCCCCACGCTTTCGTGCCTCAGCGTCAGGTACAGGCCAGGCGGCCGCCTTCGCCGCTGGTGTTCTTCCACATCTCTACGCATTTTACCGCTACACATGGAGTTCCACCGCCCTCTCCTGTCCTCAAGCCGTGCAGTTTCCAAAGCCTGAACCGGTTGAGCCGGTCCCTTTTACTTCAGACTTGCACAGCCGCCTGCCCACCCTTTACGCCCAATCATTCCGGATAACGCTTGCCCCCTACGTATTACCCCGGCTGCTGGCCCGTAGTGCGCC
+
CCCCCGGGGGGGGGGGGGGGGGGGGGGGGGGGGGGGGGGGGGGGGGGGGGFGGGGGGGGGGGGGGGGGGGGGGGGGGGGGGGGGGGGGGGGGGGGGGGGGGGGGGGFGGGGGGGGGGGGGGGGGGGGGFGGGGGGGG=@FGGFBGGGEFFGFFFGFGGGGGGFGDFGGGGGFFFDGGF?FGGGFGG<;FFEDCGGGGGFG7459FAF);F?FCA?;<;C:@G;03*.94D<:BB>F(1CEC(3806A<799(4:AF518:B:A)9:),:(4548))6+--((-4::.(-2,3(,(0)*4//
@M03364:396:000000000-C9LGT:1:1101:13205:4695 2:N:0:10
GGACTACTCGGGTATCTAATCCTGTTCGCTCCCCACGCTTTCGCTCCTCAGCGTCAGTAACGGCCCAGAGACCTGCCTTCGCCATTGGTGTTCTTCCCGATATCTACACATTCCACCGTTACACCGGGAATTCCAGTCTCCCCTACCGCACTCCAGCCCGCCCGTACCCGGCGCAGATCCACCGTTAGGCGATGGACTTTCACACCGGCCGCGACGAACCGCCTACGAGCCCTTTACGCCCAATCAATCCGGATCACGCTCGCACCCTACGTATTACCGCGGCTGCTGGCACGTCTTTCGC
+
CCCCCGGGGGGGGCFGGGGGGGGGGGGGGGGGGGGGGGGGGGGGGGGGGGGGGGGGCGGGGGDGGGGGGFFGGGGGGGGGGGGGGGGGGGGGGGGGGGGEGGGGGGGGGGGGGGGGGGGGGGGGGGGGGEGGGGGGGGGGGGGFDGGGGFGFGFGFGGGGGGEGGGGGGGGGBFAD7AFG,AF7EEC@FGGDGGGGDGGGG<C5FFE@(CBE9):933=EFGF?0;:)8DB:72:BFFEGG:(4)529@GG01?(,8:?BFBEBGGG08?F7>:4))<4;2(24(43)4618(,(.)*)19
@M03364:396:000000000-C9LGT:1:1101:6120:4700 2:N:0:10
GGACTACTGGGGTATCTAATCCTGTTCGCTCCCCTAGCTTTCGCGCCTCAGCGTCAGTCGTGGCCCAGAAGGCCGCCTTCGCCACCGGTGTTCTTCCCGATATCTGCGCATTCCACCGCTACACCGGGAATTCCGCCTTCCCCTGCCAGACTCAAGCCGGCCGGTATCGGGAGCGGACGGGGGTTGAGCCCCCGGATTTGACTCCCGACCAGGCTGGCCGCCTACGCGCGCTTTACGCCCCATGACCCCGGATAACGCTTGCCGCCGTCGTCTTACCGCGGCCGCCTGCACCTAGTTCGCC
+
CCCCCGGGGGFDGEGGGGFFFGGGGGGGGGGGGGGGGGGGGGGGGGGGGFFFGGGGFFGGGGGGGGGGGGGGGGGGGGGGGGGGGGGGGGGGGGGGGGGG7FGGFGGGGGGGGGFFGGDDGGGGGGGGGGGGGGGGGEDGGGGACFGGGFGEGEGFDG5CEG>*5B>FC5E:6*(9558EEE9?*:,5?C*9DGG57>6<25949@>BBG0CB3*4*82:75(2114)417((-66::=C*4216)(.0)1(-,<?518413C,>E5(-(4(((.).*,(41(((--4<(((..,1891)9
@M03364:396:000000000-C9LGT:1:1101:17381:4711 2:N:0:10
GGACTACTAGGGTATCTAATCCTGTTCGCTACCCATGCTTTCGAGCCTCAGCGTCAGTTGCAGACCAGAGAGCCGCCTTCGCCACTGGTGTTCTTCCATATATCTACGCATTCCACCGCTACACATGGAGTTCCACTCTCCTCTTCTGCACTCAAGAAAAACAGTTTCCGATGCAGTTCCTCGGTTAAGCCGAGGGCTTTCACATTAGACTTATTTTTCCGCCTGCGCTCGCTTTACGCCCAATAAATCCGGACAACGCTTGCCACCTCCGTATTACCGCGGCTGCTGGCACGTATTTCGC
+
CCCCCGGGGGGGGGGGGGGGGGGGGGGGGGGGGGGGGGGGGGGGGGGGCFGGGGGGGEGGGGGGGGGGGGGGGGGGGGGGGGGGGGGGGGGGGGGGGFGGGGGGGGGGGGGGGGGGGGGGGGGGGGGG?FGGGGGGGGGGGGGFGGGFFFGEFDFF,=D88FFGFGGGGGGGEGEFGFGG=FDFEG:AFGGGCEGGGGGGGFFEGFFFFGEGCB?4DEG?AG=5=C=B@5>@0=@9>;EGB1,1=@>EFCC1;B(8<74<8:F>*<C2(428:B?BFF:>FF9;;?:BF:2<?1,*96)2/
@M03364:396:000000000-C9LGT:1:1101:6800:4714 2:N:0:10
GGACTACTGGGGTTTCTAATCCTGTTTGCTCCCCACGCTTTCGAGCCTCAGCGTCAGTCATCGTCCAGCAAGCCGCCTTCGCCGCTGGTGTTCTTCCTAATATCTACGCATTTCACCGCTACACTAGGAATTCCACTTGCCTCTCCGATACTCTAGTCCTACAGTTTCAAATGCAATCCCGGAGTTGAGCCCCGGGTTTTCACATCTGACTTATATGACCGCCTGCACTCCCTTTACACCCAACAAATCCGGAAAACGCTCGCCCCCTACGTATTACCGCGGCTGCGGGCACGTATTTGGC
+
CCCCCGGEFGGGGGGGGGGGGGGGGCGGGGGGGGGGGGGDGGGGGGGGGGCFGGGGGGGFAFGGGEGGFGGGGGGGGGGGGGGEGGGGGGGGGEFFFGGGGECGGGGGGGGGGGFGGGGGGGGGGGGGGGCGGGGDF73EFFGFGGCG>*@DF9DF9A:EFG*=FFGGCFFCFG*<EFFG>EG7@:3;?@CFGGEECCEFFEGFC8BE788,*4,/=@GGBG@;033))063:>@CECGGG?1(.(,.;CC>4((.),-8<95(1:C242(4.44>A9(3(-29>((((4(2-.,9@6):C
@M03364:396:000000000-C9LGT:1:1101:7694:4720 2:N:0:10
GGACTACTCGGGTTTCTAATCCTGTTCGCTCCCCTAGCTTTCGCGCCTCAGCGTCAGTCGTGGCCCAGAAGGCCGCCTTCGCCACCGGTGTTCTTCCCGATATCTGCGCATTCCACCGCTACACCGGGAATTCCGCCTTCCCCTGCCAGACTCAAGCCCGCCGGTATCGGGAGCGTGCGGGGGTTGAGCCACCGGATCTTACGCCCGCCCTAGCAGGCCGCCTACTAACTCTTTACGCCCCATGAATCCGTATAACGCTCGCCCCCTACGTCTTAGCTCTGCTGCTGGCCCGTAGTGCGCC
+
CCCC@FEGGGDFCEFEFGF,5@FCFCFFFDFEGG@FCGGFGGG;@FFGGGGG@FEGCGACDCCFFGEGC@@8FEFGGGGFGEGGGGGG=FGGFFGFFGGGGGGCFGGEGGG@AA,C=CEG+C?FGGCEG7CDFGCGDGDFFGFAGCGGCACB@C+3,@FCEG>;>*4?E58*2*-855:5**)2:/<4)0+29>****0<C)*-1))((96*./95C98C6D0:1+.*(*.6>D24,(8:*3:(*..))9*((,46)(-(4(*(1:7(4((..(.).+6)-)).):270((-(-(7)*(19
@M03364:396:000000000-C9LGT:1:1101:8623:4747 2:N:0:10
GGACTACTGGGGTTTCTAATCCTGTTCGCTCCCCCAGCTTTCGCGCCTCAGCGTCAGTGGTGGCCCAGAAGGCCGCCTTCGCCACCGGTGTTCTTCCCGATATCTGCGCATTCCACCGCTACACCGGGAATTCCGCCTTCCCCTACCACACTCGAGCCCGCCGGTATCGGAGGCTCGCCGGGGTTGAGCCCCGGGCTTTTACCTCCGACCTAACGGGCCGCCTACGAGCCCCTTACGCCCAATAAATCCGGATAACGCTCGCCCCCTACCTCTCACCCCGGCTCCTTGCCCGTACTTTGGC
+
CCCCCGGGGGGGGEGGGGFGGGGGGGGGGGGGGGGGGGGGGGGGGGGGGGGGGGGGGGGGGGGGGGGGFGGGGGGGGGGGGGGGGGGGGGGGGGGGGGGGGGGGGGGGGGGGGGGGGGGGGGGGGGGGFCFGGGGGGEDGGGGFGGGFGFGBFCGFGGGGGE@DG**B=EECAGFGGFGG*?D:CC38?FFCDEGGDFGGC8C2FFD03DBF?F=(56?*49,(4*(0-14(-2)8?38?8(()/446?3),,8)..((44924>E3(1()))().(*(-(-(,(,).,3)2,((0**)*2
@M03364:396:000000000-C9LGT:1:1101:23195:4757 2:N:0:10
GGACTACCAGGGTATCTAATCCTGTTTGCTACCCACGCTTTCGTGCCTCAGTGTCAGTTTCAGTCCAGAAGGCCGCCTTCGCCACCGGTGTTCCTCCTAATATCTACGCATTTCACCGCTACACTAGGAATTCCGCTTACCCCTCCGATACTCTAGCCATGCAGTTTCCAAAGCACTCCGGAAGTTGAGCCCCCGCCTTTCACTTCAGACTTGCTCCGCCGTCTACGCTCCCTTTACACCCAGTGAATCCGGATCACGCTTGCCCCCTACGTCTTCCCGCGGCTGCTGGCCCGTCTTCAGC
+
CCCCCGGGFFGCG8FGFGEDFGGCFGGGGGGGGGGGGGGGGGGGFGGGGGCGGGGGGDEDGCFFGGGGCFEGGGGGGGG<FGGGGGGGCGGGGFGGGGDGGFFGCGEGGGGGGF8FGGGGGG8FF,FFAFGGGGG7C?CFGGFFD@G+@9CE=;6=AEFGEGBF>EFGGGF96DD+DFGEG++5@D@;@<FFGGGGGDE:FEGFGFFCAF=G*=,8D=CEBDBF;98B1C07@A8)95CFFFFF*.97=6)4(4(4F?B6??GFGFGF<?B7??B2.223199>96?7:6(2690))*)20
@M03364:396:000000000-C9LGT:1:1101:10042:4765 2:N:0:10
GGACTACCGGGGTATCTAATCCTGTTTGCTCCCCACGCTTTCGCGCCTCAGCGTCAGTTGTCGTCCAGAAAGTCGCCTTCGCCACCGGTGTTCTTCCTAATCTCTACGCATTTCACCGCTACACTAGGAATTCCACTTTCCTCTCCGATACTCCAGCTTCCCAGTTTCCATCCCATCACGGGGTTAAGCCCCGCACTTTTACGATGGACTTAGGAAGCCGCCTGCGCGCGCTTTACGCCCAATAATTCCGTCCAACGCTTGCCACCTACGTATTACCGCTGCTGCTGGCCAGTAGTTAGCC
+
CCCCCGGGGGEGGDFGGGFGGGGCGGGGGGGGGGGGGGGGGGGGGGGGGGGGGGG7FGGGFGGGGGGGFGGGGGGGGGGGGGGGGGGGEGFGGGGGGGGGGGGGGGGGGGGGGGGGGGGGGGGGGGGGFGGFFGGGGFGFGGGFGGG6EDGFFEFDGFGGGGFGGGGGGGGDAFEFGFGGE8D>CF,1A>DDGGEGDGGGG3E2FFE;E=<G7/>CGFGEFGF?/*.)-)(-::A41:EEC<B07<B<9C*(-,)579:0:2:6FGF:?::2)5)-4*-(41)2),,8?((4,))18*)*2
@M03364:396:000000000-C9LGT:1:1101:18667:4768 2:N:0:10
GGACTACCGGGGTTTCTAATCCTGTTCGCTCCCCTAGCTTTCGCGCCTCAGCGTCAGTCGTGGCCCAGAAGGCCGCCTTCGCCACCGGTGTTCTTCCCGATATCTGCGCATTCCACCGCTACACCGGGAATTCCGCCTTCCCCTGCCAGACTCAAGCCGGCCGGTATCGGGAGCGGACGGGGGTTGAGCCCCCGGATTTGACTCCCGCCCAGGCTGGCCGCCTACGCGCGCTTTACGACCAATGAATCCGGATACCGCTCGCCCCCTACGCATTACCCCGGCTGCTGGCACGTATTTCTCC
+
CCCCCGGGGGGGGGGGGGGGGGGGGGGGGGGGGGGGGGGGGGGGGGGGGGFGGGGGGGGGGGGGGGGGCCFGGGGDGGGGGGGGGGGGFFFGGGGGGGGGGGEGFGGGGGGGGGGFGGGGGGGGGGGGFGGGGGFFGCDFGGGFGGGGDFG@GFFFGGCCCFBDG:FGGGG:AGBG5;C5CCDCCE046;FGGGG55C9E7.+)9<D(,92C170,70224904(1-),)3-1:))((22/(.(06))9D3(402):90297??9:76?:1330-).+4,,,(,(..48(41:06)9/)20
@M03364:396:000000000-C9LGT:1:1101:14413:4789 2:N:0:10
GGACTACCGGGGTTTCTAATCCTGTTCGCTCCCCACGCTTTCGCTCCTCAGCGTCAGTGACGGCCCAGAGACCTGCCTTCGCCATTGGTGTTCTTCCCGATATCTACACATTCCACCGTTACACCGGGAATTCCAGTCTCCCCTACCGCACTCCAGCCCGCTCGTACCCGGCGCAGATCCACCGTTAGGCGATGGACTTTCACACCGGACGCGACGAACCGCCTACGAGCCCTTTACGCCCAATAAATCCGGACAACGCTCGCACCCTACGTATTACCGCGGCTGCTTGCCCGTAGTTAGC
+
CCCCCGGGGGGGGDGGGGGGGGGGGGGGGGGGGGGGGGGGGGGGGGGGGGGGGGGGGGGFGGGGGGGGGGGGGGGGGGGGGGGGGGGGGGFGGGGGGGGGGGGGGGGGGGGGGGGFGGGGGGGGGGGGGGGGGGGGGGGGGGGFGGG@EDGFGFGFGGGCE*<DGGGGGGGGFG@GCAGF9FGGGGC6FFE37CE6DGGGG?FFGDEF>DFEF5?499GG>G>FFF:)2D1?B<>DFFGGG:1(08A<BGG>6(3:F>6(2-/,9EDF(11.8<B26@14-243(-)))((.411)784>>
@M03364:396:000000000-C9LGT:1:1101:20220:4831 2:N:0:10
GGACTACACGGGTTTCTAATCCTATTTGCTCCCCACGCTTTCGTGCCTCAGCGTCAGTCTCTGTCCAGGCAGCCGCCTTCGCACCGGTGTTCCTCCATATATCTACGCATTTTACCGCTACACATGGAATTCCACTGCCCTCTCCAGTACTCTAGCTGACCAGTATCCGTGGCTTTATGGGGTTGAGCCCCACGCTTTAACCACGAACTTAATCAGCCGCCTACGCACCCTTTACGCCCAATAATTCCGGCTAACGCCCGCCCCCTACGTATTCCCCCGGCTCGTGTCCACGAGTTACCCG
+
CCCCCGGGGGGGGGGGGGGGGGGCGGGGGGGGGGGGGGGGGGGGGGGGGGGGGGGGGGGGGGGGGGGGGGGGGGGGGGGGGGGGGGGGDCFGFGGGGGEGGGGGAFGGGGGGGEFGGGDGGGGFGFGFGFGGGGECGFGGFDFFGGGCFFGEFD8DFGGGGFFGGGGGGGGGFFDGGFGGG+CFG8::AFC*;CD1;>DFG>>>CBFB>F3=*+4.;B*:@7;@;13B>G@8;>C(,7E:<@:)06::9D)(82>8>(339;*1C>*484).5)-,(2,-(-((,.(()))(--,)**-9)
@M03364:396:000000000-C9LGT:1:1101:10343:4832 2:N:0:10
GGACTACACGGGTATCTAATCCTATTTGCTCCCCACGCTTTCGTGCCTCAGCGTCAGTCTCTGTCTAGGTAGCCGCCTTCGCCACCGGTGTTCCTCCATATATCTACGCATTTTACCGCTACACATGGAATTCCACTACCCTCTCCAGTACTCTAGCTCACCAGTATCTATGGCTTTATGGGGTTGAGCCCCACGCTTTCACCATAAACTTAATGAGCCGCCTACGCACCCTTTACGCCCAATCATTCCGGATAACGCTCGCCACCTACGTATTCCCGCGCCTGCTGGCACGTAGTTCGCC
+
CCCCCGGGGGGGGGGGGGGGGGGCFGGGGGGGGGGGGGGGGGGFGCFGGGGGGGGGGGGGGGGFFGFGGGGGGGGDGGGGGGGGGGGGGGGGGGCFGGGGGFGGFGGGGGGGAFFGGGGGGGGGDFGGG@FGGGGGG??ED=D0?FFD4=E>AEFFGDDFEFFGGGGGDFCA6@D+=DDG8DDC>E,:FFGGGDCE>EFC7>F@;>*8>>A:*358>;FE=GF=:1:)8:@F14361;C7*(8()1?<FFD0;0)))4481(*4CF<:B83)::4-5*(-(---3().4(42.(.011-97
@M03364:396:000000000-C9LGT:1:1101:18248:4877 2:N:0:10
GGACTACAAGGGTATCTAATCCTGTTCGCTACCCATGCTTTCGAGCCTCAGCGTCAGTTGCAGACCAGAGAGCCGCCTTCGCCACTGGTGTTCTTCCATATATCTACGCATTCCACCGCTACACATGGAGTTCCACTCTCCTCTTCTGCACTCAAGAAAAACAGTTTCCGATGCAGTTCCTCGGTTAAGCCGAGGGCTTTCACATTAGACTTATTTTTCCGCCTGCGCTCGCTTTACGCCCAATAAATCCGGACAACGCTTGCCACCTACGTATTTCCGCGGCTGCTGGCACGTAGTTAGC
+
CCCCCGGGGGGGGGGGGGGGGGGGGGGGGGGGGGGGGGGGGGGGGGGGFGGGGGGGGGGGGGGGGGGGGGGGGGGGGGGGGGGGGGGGFGGGGGGGGGGGGGGGGGGGGGGGGGGGGGGGGGGGGGGGGGGGGGGGGGGGGGGFGGGDFFGEGFGF:@DCFGFGGGGGGGCGDGFGGFFGGGGFGG:=CFGGCEGGDGFGGFGFGFFE?GE:6BFEGFGGFGFF(;9D=DBFFFF4C@GGGD;@FE.5C859D>(4F;;6:?AB7CG:(4,.,:4)5<43799>>:30>B1<68()0/5:0
@M03364:396:000000000-C9LGT:1:1101:14555:4880 2:N:0:10
GGACTACCGGGGTTTCTAATCCTGTTCGCTCCCCACGCTTTCGCTCCTCAGCGTCAGTAACGGCCCAGAGACCTGCCTTCGCCATTGGTGTTCTTCCCGATATCTACACATTCCACCGTTACACCGGGAATTCCAGTCTCCCCTACCGCACTCCAGCCCGCCCGTACCCGGCGCAGATCCACCGTTAGGCGATGGACTTTCACACCGGACGCGACGAACCGCCTACGAGCCCTTTACGCCCAATAAATCCGGATAACGCTCGCACCCTACGTATTACCGCGGCTGGTGGCACGCATTTACC
+
CCCCCGGGGGGGGGGGFGGGGGGGGGGGGGGGGGGGGGGGGGGGGGGGGGGGGGGGGGGGGGGGGGGGGGGGGGGGGGGGGGGGG9EFGGGGGGGGFGGGGGGGGGGGGGGGGFGGGGGCGGGFGGGECGGGGGGGG:=FFGGFGGGCGFGFDFGFGGGGGGFGGGGGGGGG?FFGD*<AEGGGGC*4AFC5CCGGGGGGGEF<7AF9;DBGF>E;53EG3D93008)330:1289ABGGGFF(67))17C;48<296>?:>:,C>D:11(.8<86:C:2;(300(,42(()((-))/)*0
@M03364:396:000000000-C9LGT:1:1101:22641:4893 2:N:0:10
GGACTACCAGGGTTTCTAATCCTATTTGCTCCCCACGCTTTCGTGCCTCAGCGTCAGTCTCTGTCCAGGCAGCCGCCTTCGCCACCGGTGTTCCTCCATATATCTACGCATTTTACCGCTACACATGGAATTCCACTGCCCTCTCCAGTACTCTAGCTGACCAGTATCCGTGGCTTTATGGGGTTGAGCCCCACGCTTTAACCACGACCTTAATCAGCCGCCTACTCACCCTTTACGCCCCCTACTTCCGCATAACGCCCGCCACCTCCGTATGCACCCGGCTCCACGCCCGTTGTTCCGC
+
CCCCCGGGGGGGFGGGGGGFDGGFGGGGGGGGGGGGGGGGGGGFFGFCFGGGGGGGEGGGGGGGGGGGGGGGGGGGGGGGFGECFGGGFFGGGCGGGGGGGGFFGGGGGGGCAFGGGG>DGGGG9EFG<?FGGGFGG,=FGGGBDFFDFDGE9DGFGDGGGGFFGGGFGDGC>:8?GF8E8:>@EE<:?F6;7EGGGCF7;>DEC954)3>C*8@*;5@*/5(((+.+6*/(/5C),63**,,(2)4.=DD0::4>)((,-4/,*;9(4,46(,)).*-(((,(-((-(-(-,(-.5/.97
@M03364:396:000000000-C9LGT:1:1101:23448:4921 2:N:0:10
GGACTACCCGGGTTTCTAATCCTGTTCGCTACCCATGCTTTCGAGCCTCAGCGTCAGTTGCAGACCAGAGAGCCGCCTTCGCCACTGGTGTTCTTCCATATATCTACGCATTCCACCGCTACACATGGAGTTCCACTCTCCTCTTCTGCACTCAAGAAGGACAGTTTCCGAAGCAGTTCCCCGGTTAAGCCGGGGGCTTTCACTTCAGACTTATCTTTCCGCCTGCGCTCGCTTTACGCCCAATAAATCCGGACACCGCTTGCCCCCTACGTATTACCGCGGCTGCCGGCCCGTAGTCAGC
+
CCCCCGGGGGGGGGGGGGGGGGGGGGGGGGGGGGGGGGGGGGGGGGGGGGGGGGGGGGGGGGGGGGGGGGGGGGGGGGGGGGGGGGGGFGGGGGGGGGGGGGGGGGGGGGGGGGGGGGGGGGGGGGGGFGGGGGGGGFGGGGGFGGGGGFGFGDD@CDFGCGFGEGGGGGG>?FEGGFFGGGDFEG:AFEEGGGGGGGGGGCGCGFFE?FFGC=C?GCGE?GF?<C6=(2:BFFF2<BGGG?6?65):FGDF0>9(.433-:C3*;C44?488AF>BC4371296<(,4;(3616)0*-20
@M03364:396:000000000-C9LGT:1:1101:11142:4932 2:N:0:10
GGACTACCAGGGTTTCTAATCCTGTTCGCTCCCCACGCTTTCGCTCCTCAGCGTCAGTAACGGCCCAGAGACCTGCCTTCGCCATTGGTGTTCTTCCCGATATCTACACATTCCACCGTTACACCGGGAATTCCAGTCTCCCCTACCGCACTCCAGCCCGCCCGTACCCGGCGCAGATCCACCGTTCGGCGATGGACTTTCACACCGGCCGCGCCGCACCTCCTACGAGCCCTTTACGCCCAATCAATCCGGATCCCTCTTGCCCCCCACGTCTTCCCTGGGCGGCTCGACGGGTCGTTGC
+
CCCCCGGF@FGEGGGGGFCFFGGEFGCFGGGGGGGDEEGGGGDCGGGG8<CFGGGGGGFCFGGGGGGG,CEFGGGGGGGFEGGC=CEFCFGGFFFGGGG7F:CF8EEFGFAG;EDDGGFDGGGGCE@E:FF:FGGFF?=D,0@D=8>EGA7:DDFFFEEGGCADG77C<CEGE>-C5AFF9CFE5:,8AF?DCEC*7EGFG)<.2=)((17E9):7)4C=(18(4F()(/404(4>A?GEE<3()).-9FC3134())(3.4<(9CC(-1(,((,6<:))((.(--4(((-(((,00.(*/
@M03364:396:000000000-C9LGT:1:1101:23161:4958 2:N:0:10
GGACTACACGGGTTTCTAATCCTGTTCGCTCCCCACGCTTTCGCTCCTCAGCGTCAGTAACGGCCCAGAGACCTGCCTTCGCCATTGGTGTTCTTCCCGATATCTACACATTCCACCGTTACACCGGGAATTCCAGTCTCCCCTACCGCACTCCAGCCCGCCCGTACCCGGCGCAGATCCACCGTTAGGCGATGGACTTTCACACCGGACGCGACGAACCGCCTCCGAGCCCTTTACGCCCAATCAATCCGGATCACGCTTGCACCCTCCGTATTACCGCGGCTGCTGGCCCGTAGTTAGC
+
CCCCCGGGGGGGEGGGGG<@FGGAFGFEGGGGGGGGGGGGGGGGGGGGGGFFGGDDGGGGGGGGGGGGGGFGFGGGGDFFCGEGGGGGEGGDGGGF?EFGGDCGGGGGGGGGGGGGGGGGGGGGGDGGCCFGGGG9EBDFFGD6DFGCDBE=CB+;>:>+5CADF*1@CC8EDG@G==FGGFG:EG8/;::9DDDDFGGGG)?7DBB6.CBG0)/7<9EG9D>?(24)459-18?)-(/:C6B00.8665<9(-41)-(4(-;)*2>8024(.(.).320((17(()),(380,()8*.?*
@M03364:396:000000000-C9LGT:1:1101:19769:4989 2:N:0:10
GGACTACCAGGGTATCTAATCCTGTTCGCTACCCATGCTTTCGCTTCTCAGTGTCAGTAATGGCCCAGAGACCTGCCTTCGCCATCGGTGTTCTTCCTGATATCTGCGCATTTCACCGCTACACCAGGAGTTCCAGTCTCCCCTACCACACTCTAGCCTGCCCGTACCCACCGCACGCCCGAGGTTGAGCCTCGGGTTTTCACGGCAGACGCGACAAGCCACCTACCAGCTCTTTACGCCCAATAATTCCGGACAACGCTTGCGCCCTACGTTGTCTCGCCGCTGCTGGCGCGTGGTTGGC
+
CCCCCGGGFGGGGGGGGGGFGGGGGGGGGGGGGGGFGGGGGGGEGGGGFGGGGGGGGGGGGFFGGGGGEGEFGGGGGFGGGGFEGGGGEEGGGGGGGGGGGGGGGGGFCEGGGGGGGGGGGGGGGFGGAFFGGGG9CF?FFDCD8ECGGFGD@*?DE@8=EGFGGGGE8AEG5EBGEA+@EED+BFDCFGG5CEGGGGGGFEGFDEFF58-?5)*(2(;E(02;48(26C3@9AECCBD8E80().<97CFF?>(8FFF?3(137:D0(2,(((-))344(3911>:?>B((--(.))(/6
@M03364:396:000000000-C9LGT:1:1101:14481:4992 2:N:0:10
GGACTACTGGGGTTTCTAATCCTGTTCGCTCCCCTAGCTTTCGCGCCTCAGCGTCAGTCGTGGCCCAGAAGGCCGCCTTCGCCACCGGTGTTCTTCCCGATATCTGCGCATTCCACCGCTACACCGGGAATTCCGCCTTCCCCTGCCAGACTCAAGCCGGCCGGTATCGGGAGCGGACGGGGGTTGAGCCCCCGGATTTGACTCCCGACCAGGCTGGCCGCCTACGCGCGCTTTACGCCCAATTCATCCGGATAACGCTTGCCCCCCACGTATTACCGCGGCTGCCTGCCCGGACTTCTGC
+
CCCCCGGGGGGGGGGGGGGGGGGGGGGGGGGGGGGGGGGGGGGGGGGGGGGGGGGGGGGGGGGGGGGGGGGGGGGGGGGGGGGGGGGGGGFGGGGGGGGGGGGGGGGGGGGGGGGGGGGGGGGGGGGGGGGGGGGCGGGGGGGFGGG?FFGEFFGFGGGGGGFGGGGGGGG:?EBGCFGGDEDEGG,5);CDDGG55E9<0:+<GFFF>G>F?F:8C6CC0D024130479(4:6AF1EG*4()*.)-99),86)554(33<F?GG)260:(.8)69*((4;(41(.4(4(30(-7=*)*2
@M03364:396:000000000-C9LGT:1:1101:7143:5000 2:N:0:10
GGACTACAGGGGTTTCTAATCCTGTTCGCGCCCCTAGCTTTCGCTCCTCAGCGTCAGTAACGGCCCAGAGACCTGCCTTCGCCATTGGTGTGCTTCCCGATATCTACACATTCCACCGTTACACCGGGAATTCCAGTCTCCCCTACCGCACTCCGGCCCGCCCGTACCCGGCGCAGAGCCACCGTTAAGCGATGGACTTGCACACCGGACGCGACGAACCGCCTACAAGCCCTTTCCGCCCACTCAATCCGGAACACGCTTGCACCCTACGTTTTTCCGCGGCTGCAGTCACGTCATCAGC
+
CCCCCGGGGGGD@FFCGGGGGGAEGGGCC+@CGGGCGGGGGGGGEGCCEF,EEFFG,CEFGDEGEGGGGGCGGFFCFGFFGGFGGGAF?,E,BAFFFF7F7FG9C9FFG,,@,<,B<C=++8CF4@FG+6,AF93<,8?ECF69D,@3+<71,:+*83:@E>573@*6>CEE4F9)*)=ACEF<C**/1<C3CCG*2?++4494CEB(33(*4.:999E=(C>6(2(*)980::0626CEC1((03:<FF)7((((046<1(/,9:<(,44.(((((38((,(-4(((),))-,()7/)=<
@M03364:396:000000000-C9LGT:1:1101:10189:5004 2:N:0:10
GGACTACCCGGGTTTCTAATCCTGTTTGCTCCCCACGCTTTCGAGCCTCAACGTCAGTTACAGTCCAGTAAGCCGCCTTCGCCACTGGTGTTCCTCCTAATATCTACGCATTTCACCGCTACACTAGGAATTCCACTTACCTCTCCTGCACTCTAGCTAAACAGTTTCCAAAGCAGTTCCCGGGTTGAGCCCGGGGCTTTCACTTCAGACTTGCTTTGCCGTCTACGCTCCCTTTACACCCAGTAAATCCTGATCACGCTTGCCCCCTACGTATTCCCGCGGCTCCTGGCCCGTCTTTGGC
+
CCCCCGGGGGGGGGGGGGGGGGGGGGGGGGGGGGGGGGGGGGG?FGGGGGGGGGGGGGGGGGGGGGGGGGGGGGGGGGGGGGGGGGGGGGGGGGGGGGGGGGGGGGGGGGGGGGGGGGGGGGGGGGGGGGGGGGGGDFGGGGGFGGGGGFGEFEDFGGGGGGFGGGGGGGGGFGFGGFGGGGG:EGC@FGGGGGGGGGGGGFGFGFFFAF>FFFFA:3CFFC@F245A9C@FFFF)9?FFGDDF+67<FC+7).)9F<DD:?EFGGDBB??7):04-3449>2((-.8(,.(-4-8)*)*0
@M03364:396:000000000-C9LGT:1:1101:8620:5040 2:N:0:10
GGACTACTGGGGTTTCTAATCCTGTTCGCTCCCCCAGCTTTCGCTCCTCAGCGTCAGTAACGGCCCAGAGACCTGCCTTCGCCATTGGTGTTCTTCCCGATATCTACACATTCCACCGTTACACCGGGAATTCCAGTCTCCCCTACCGCACTCCAGCCCGCCCGTACCCGGCGCAGATCCACCGTTAGGCCATGGACTTTCACACCGGACGCGCCGAACCGCCTACGCGCCCTTTACGCCCAATCAATCCGGATCACGCTCGCACCCTACGTCTTACCGCGGCTGCTGGCACGTAGTTCGC
+
CCCCCFGFGGGGGCFGGGFFGGGGGGGGGGGGGGGGGGGGGGGFFFGGGGGGGGGGGGGGGEEGGGGGFG,BFGGGGGGGGGGGGGFGFGGGGGGGGGGGGGGGGGGFGGGGGGGGGGEDGGFGGGGGGGGGGGF<,=DGG?EFCGFEGBGAFDGFFGGGDGFGFCGCFGGGFG=D=6EC6@FG8C<9AC,**=E6CFFGGFG?<A51(80*27C4C>GG(<;(2*4)(1--383<A6?EG<(()5)6BC),-4((04?0:>G>DEG3:<(4(4())2(((4,,30)38((.-,()8*637
@M03364:396:000000000-C9LGT:1:1101:26126:5045 2:N:0:10
GGACTACAAGGGTTTCTAATCCTGTTCGCTACCCATGCTTTCGAGCCTCAGCGTCAGTTGCAGACCAGAGACTGCCTTCGCCATTGGTGTTCTTCCCGATATCTACACATTCCACCGTTACACCGGGAATTCCAGTCTCCCCTACCGCACTCCAGCCCGCCCGTACCCGGCGCGGATCCACCGTTAAGCGATGGACTTTCACACCGGACGCGCCGAACCGCCTACGAGCCCTTTACGCCCAATAAATCCGTATAACGCTTGCCCCCTACGTATTACCCCCGCTGCTTGCACGTAGTTCCCC
+
CCCCCGGGGGGGFGGGGGGGGGGGGGGGGGGGGGGGGGGGGGGGGGGGGGGGGGGGGGGGGGGGGGGGGGGGGGGGGGFGGGGGGFGG7FGGGGGGGGGGGGGGGGGGGFGGGGGGGGGDGFGGGGGDEGGGGFGFGAFGGGG5FGGGEBCE,:DFGGGGGGAC7EGGGGGGECAGGFGGFFGFEC*1;**;CG*AFGGGG7?;:8>0159E(<:1CFGGFG?F8*4>69<2?F29((:E*41)65AA@G1(4)-6)4((3(35FGG(802))4:46+4(49((4,)5:).,.((099)2>
@M03364:396:000000000-C9LGT:1:1101:7707:5056 2:N:0:10
GGACTACTCGGGTTTCTAATCCTGTTTGCTCCCCACGCTTTCGTGCCTCAGTGTCAGTTGCAGTCCAGAAAGCCGCCTTCGCCACTGGTGTTCCTCCTAATATCTACGCATTTCACCGCTACACTAGGAATTCCGCTTTCCCCTCCTGCACTCAAGTTATGCAGTTCGCAAGGCGAACAGTAGTTAAGCCACTGCCTTAAACCTCACGCTTACATAACCACCTACTCACTCTTTACGCCCAATAATTCCGGATAACGCTTGCCCCCTACGTGTTACCGCGGCTGCTGGCACGTAGTTCGCC
+
CCCCCGGGGGGGFGGGGGGGGGGGGGGGGGGGGGGGGGGGGGGGGGGGGGGGGGGGGGGGGGGGGGGGGGGGGGGGGGGGGGGGGGGGGGGGGGGGGGGGGGGGGGGGGGGGGGGGGGGGGGGGGGGGGGGGGGGGGGGGGGGFGDGGGFGFFFGDFGGGGGFGGGGGGGGGFGFDGBDFFGGFFG,;AFCFFGFGGGGGG8@);FFFFGFG:@:ACFGC>DDFB,61;:B@FFFE@@CFF(6)2.9CAG1(:;3=>16123B@FGD:?F<2:?B<<*3(49;;??72?33:?108=*(99
@M03364:396:000000000-C9LGT:1:1101:8205:5073 2:N:0:10
GGACTACACGGGTATCTAATCCTATTTGCACCCCACGCTTTCGTGCCTCAGCGGCAGTCTCTGACCAGGCAGCCGCCTTCTCCACCGGTGTTCCTCCATATATCTACGCATTCTACCGCTACACATGGAATTCCGCTGCCCTCTCCCGTACTCTACCTGACCATTATCCGGGGCTTTCTGGGGTTGTGCCCCACTCTTTCACCACGAACTTAATCAGCCGCCTAGACACCCTTTACGACCAATACTTCCGGCTCACGCCTGCCCCCTCCGTCTTACCTCGGCTGCTGGCCCGTAGTTTACC
+
A8@BC?DE<FC76@FF,;,B<@DFFAF,@,;FFGCCFCCCD9FF,C<FF,,6+++++:,EA6,,<,B8BFG@EGCFF@F9,CFFG8F+4+8B,:@FG?,,,,9<E,?+@EFEEF,CC+C0=F8E,6,B,AFA?F,?=306:?8DGG,66*+590++C==,,>9+8@EFGG++**)*7+,,,3*>:?*/@F,31*,,;CF,19,7?)),1;6+47;.>E6*1C?((+)+(1.4<?))-(:8/.)4)---9C)((()).4((((2(18)(4-46,4).4+)(,2(3().41(4932(8F*)00
@M03364:396:000000000-C9LGT:1:1101:5809:5078 2:N:0:10
GGACTACCAGGGTATCTAATCCTGTTTGCTCCCCACGCTTTCGAGCCTCAGCGTCAGTTACAGTCCAGAGAATCGCCTTCGCCACTGGTGTTCTTCCTAATCTCTACGCATTTCACCGCTACACTAGGAATTCCATTCTCCTCTCCTGCACTCTAGACTTCCAGTTTGAAATGCAGCACCCAAGTTGAGCCCGGGTATTTCACATCTCACTTAAAAGTCCGCCTACGAGCCCTTTCCGCCCAACCAATCCGGATCACGCTCGCACCCTCCGTATTCCCGCGGCTGCTGGCCCGTAGTTCGC
+
CCCCCGGGGGGGFGGGGGGGGGGGGGGGGGGGGGGGGGGGGGG<FGGGGGGGGGGGGFFFGFFEFGGGFFFCFGGGGGGGGGGGGGGGFFFGGCFGGGGGGGGGGEEGGGGGGGGGGGGGGGGGGGGGGGGGGGGEFGDGGGGFGGG8FDGEFFGF,@EFGGFG,CCF89FA+3>88*@FG++3@D,0:>FFDCEEDFGGEFGC?CCE;85;*=,*=:FGDGDF2DA42?5@=5:459CFG@>()/4));)2(60,;;1,/3=3>GD4(-44:<:)-<399;F0(-),,4,(4-(.0*)9)
@M03364:396:000000000-C9LGT:1:1101:12225:5088 2:N:0:10
GGACTACTAGGGTTTCTAATCCTGTTTGCTCCCCACGCTTTCGTGCCTCAGTGTCAGTTGCAGTCCAGAAAGCCGCCTTCGCCGCTGGTGTTCCTCCTAATATCTACGCATTTCACCGCTACACTAGGAATTCCGCCTTCCTCTACGGTACTCAAGCTGACTAGTTCGCAGGGCGGTTCACGGTTGGGCCGTGAAACTAACACCCCCGCTTGCTCAGCCACCTAGCGCCCCGTGTCGCCCAGTACTTCCGCATACCCCTCGCCACCTACCAGTTTCTCGCGCGTGCTGGCCGCGCTGCTGC
+
CCCCCGG@,FEGGF;FGGGGGBFFGFGG<FGGGEGGGGEGGGEC<@FEEDC<FFDFE<FFFFFGGGGGCC<ECGFGFGGGG7F7CCFGF8EFGGAFGD,EFFFFGGGGGGGCGGGGFGGGGCDGGCFFFGFGD<8FE:CGG8EF+>++4*4;DDD;CDD,3C@?FG8++@@+<@)3@3A,2@D3B**46D;<<=C,*,,0,0?(/)031)3E?+><C3:*//(.)+(.()-(-(.((,2:*3(.*-:61/*-,<?0)-(-((:(9C407())).6-)+((-,-,(((-(302(14;)))*0
@M03364:396:000000000-C9LGT:1:1101:20196:5094 2:N:0:10
GGACTACAAGGGTATCTAATCCTGTTCGCTCCCCACGCTTTCGCTCCTCAGCGTCAGTAACGGCCCAGAGACCTGCCTTCGCCATTGGTGTTCTTCCCGATATCTGCGCATTCCACCGCTACACCGGGAATTCCGCCTTCCCCTGCCAGACTCAAGCCCGCCGGTATCGGGAGCGGCCGGGGGTTGGGCCCCCGCATTTGACCCCCGACCTAGCAGGCCGCCTACGAGCGCTTTACGCCCACTGCATCCGTATAACGCTCGCCCCCTACGTATTACCCCGGCTGCTGGCACGTAGTTCGCC
+
CCCCCGGGGGGGGGGGGGFGGGGGGGGGGGGGGGGGGGGGGGGGGGGGGGGGGGGGGGGGGGGGGGGGGG@GGGGGGGGGGGGGGFGGFGGGGGGGGGGGGGGGGGGGGGGGGGGGGGGGGGFGGGGGCFGGGGGGGGDGFGGFGGGFGFGFGBGFFGFGGGFGGEGGGGGGEGFGGFGGGEG>EE>3;;EGGGGGDCC++6+47>@09D>?2<+.>;C59D1(8*3)4396316<:?GE?((4?A<5:D/0:2-637(479E0DE3??(44)5)6>6131((41?),14<:,((747(11
@M03364:396:000000000-C9LGT:1:1101:4615:5101 2:N:0:10
GGACTACAGGGGTTTCTAATCCTGTTCGCTCCCCACGCTTTCGCTCCTCAGCGTCAGTAACGGCCCAGAGACCTGCCTTCGCCATTGGTGTTCTTCCCGATATCTACACATTCCACCGTTACACCGGGAATTCCAGTCTCCCCTACCGCACTCAAGCCCGCCCGTACCCGGCGCGGATCCACCGTTCGGCGATGGACTTTCACACCGGACGCGACGAACCGCCTACGAGCCCTCTACGCCCAATGAATCCGGATCACGCTCGCCCCCTACGTATTACCGCGGCTGCTCGCACGTATGTAGC
+
CCCCCGGGGGGGFGGGGGGGGGGGGGGGGGGGGGGGGGGGGGGGGGGGGGGGGGGGGGGGGGGGGGGGFGFGGGGGGGGGGGGGDGGGFGGGGGFGFGGGGGGGFGGCFGGFDGGGGGF>CFEGFGGGGGGGGGGGGFFGFDEFGGG6EEGFGFGBGGGGGEFGDGGGGGGGEG(?78:60AD@EG,6>=*29CE?6@FGGFGFGFF06G9E15:994EEFGB06837(14?1((4<6=GG1(40):A8F<;(8(4?1:,3(24>EG1(.34).5--<-,,2,(-(.)4,346,3*)/):*
@M03364:396:000000000-C9LGT:1:1101:16624:5115 2:N:0:10
GGACTACAGGGGTTTCTAATCCTGTTCGCTCCCCCAGCTTTCGCGCCTCAGCGTCAGTGGTGGCCCAGAAGGCCGCCTTCGCCACCGGTGTTCTTCCCGATATCTGCGCATTCCACCGCTACACCGGGAATTCCGCCTTCCCCTACCACACTCGAGCCCGCCGGTATCGGAGGCTCGCCGGGGTTGAGCCCCGGGCTTTTACCTCCGACCTAACGGGCCGCCTACGCGCGCTTTACGCCCCATAAATCCGGATACCGCTTGCACCCTACGTATTACCCCGGCTGCTGGCCCGTATTTCGCC
+
CCCCCGGGGGGGGGGGGGGGGGGGGGGGGGGGGGGGGGGGGGGGGGGGGCGGGGGGGGGGGFGGGGGGGGGGGGGGGGGGGGGGGGGGEEGGGGFFGGG+FGGGGGGGGGGGGGGGGGGGGGGGGGGGGGGGGGGGGGGGGGGFGFGFGFGFGBGFGGGGGGECEEGGGDEEDGDGGFGGGGGGCC,5;CFGGEEGDFGGC32):>B(4DB60>A471EEFGF14;0)497(,4268?8E*-4(*.64?5)(-:)451(,,4+5CEC(:(()...)4+419;(462)((((43,.9@/(*C
@M03364:396:000000000-C9LGT:1:1101:21529:5126 2:N:0:10
GGACTACTAGGGTATCTAATCCTGTTCGCTACCCATGCTTTCGAGCCTCAGCGTCAGTTGCAGACCAGAGAGCCGCCTTCGCCACTGGTGTTCTTCCATATATCTACGCATTCCACCGCTACACATGGAGTTCCACTCTCCTCTTCTGCACTCAAGAAAAACAGTTTCCGATGCAGTTCCTGGGTTAAGCCGAGGGCTTTCACATTAGACTTATTTTTCCGCCTGCGCTCGCTTTACGCCCAATAAATCCGGACAACGCTCGCCACCTACGTCTTACCGCGGCTGCTGGCAGTTAGGTCGC
+
CCCCCGGGGGGGGGEGGGFGGGGGGGGGGDCEGGGGGGGGGGGGGGGGGGGGGGGGGGGAFGGGGGGGGGGGGGGGGGGGGGGGGGGGGGGGGGGGGGGGGFGFGGGGDGGGGFFGGGGGDFGFB>FF@?FGGGGGF,=FFFCDDFF8EDFDED66EFGGGGFGGFGGGECCBGFGGF@A@,=FFGFAFCFGG6EDCGGCFCFAC=+>AFE7*=52=EG?=DA9-2/2(259;0=377EFF3(/)71/@>DB2(,(81914-:,*2C8((-:(3:-6<4(-29>>?:?B?(((-.*)1.97
@M03364:396:000000000-C9LGT:1:1101:14511:5139 2:N:0:10
GGACTACTGGGGTTTCTAATCCTGTTCGCTCCCCACGCTTTCGCTCCTCAGCGTCAGTAACGGCCCAGAGACCTGCCTTCGCCATTGGTGTTCTTCCCGATATCTACACATTCCACCGTTACACCGGGAATTCCAGTCTCCCCTACCGCACTCCAGCCCGCCCGTACCCGGCGCAGATCCACCGTTAGGCGATGGACTTTCACACCGGACGCGACGAACCGCCTACGAGCCCTTTACGCCCAATAAATCCGGATCACGCTCGCCCCCTACGTCTTACCGCGGCTGCTGGCACGTATGTAGC
+
CCCCCGGGGGGGGGGGGGGGGGGGGGGGGGGGGGGGGGGGGGGGGGGGGGGGGGGGGGGGGGGGGGGGGGGGGGGGGGGGGGGGGGGGFGGGGGGGGGGGGGGGGGGGGGGGGGGGGGGGGGGGGGGGFGGGGGGGGGGGGGGFGGGGGFGFGFGFGGGGGGFGGGGGGGE@BGAGGFGFCGGBFG*6A?8):CE?FGGGC3CEGFF6037E>3C951CGBGF?3C<),C3<8:?FFFGEG?0:?<2>BGD22(4:F<::<9C(9EC148<?08?)6<8639>>>1.2:6()2.(/)1):*
@M03364:396:000000000-C9LGT:1:1101:11225:5141 2:N:0:10
GGACTACTGGGGTATCTAATCCTATTTGCTCCCCACGCTTTCGTGCCTCAGCGTCAGTCTCTGTCCAGGCAGCCGCCTTCGCCACCGGTGTTCCTCCATATATCTACGCATTTTACCGCTACACATGGAATTCCACTGCCCTCTCCAGTACTCTAGCTGACCAGTATCCGTGGCTTTATGGGGTTGAGCCCCACGCTTTAACCACGAACTTAATCAGCCGCCTACGCACCCTTTACGCCCAATCATTCCGTATAACGCTCGCCACCTACGTATTACCCCGGCTGCTTGCACGTAGTTCGCC
+
CCCCCGGGGGGGGDDGGGGGGGGFFGGGGGGGGGGGGGGGGGGGGGGGGGGGGGGGGGGGGGGGGGGGGGGGGGGGGGGGGGGGGGGGGGGGGGGGGGGGGGGGGGGGGGGGGGGFGGGGGGGGGGGGFGGGGGGGGFFGGGGFGGGCGFGEFEFFGGGFGGFGGGGGGGGGFFDGGFGGDEDFCE38@@FGGGGGDGGEGCFFGFFABFEG*BFEGFGG>9=@@*6)6DDDD;>;?FEFC@@(29CEFG2(8B)6>2(2>1:-CFD2?<?))56:<+4(32(46))5:)<B:8.0942)9
@M03364:396:000000000-C9LGT:1:1101:10654:5150 2:N:0:10
GGACTACTAGGGTTTCTAATCCTGTTTGCTCCCCACGCTTTCGAGCCTCAGCGTCAGTTACAGTCCAGAGAAGCGCCTTCGCCACTGGTGTTCTTCCTAATCTCTACGCATTTCACCGCTACACTAGGAATTCCCTTCTCCTCTCCTGCACTCTAGACTTCCAGTTTGAAATGCAGCACTCAGGTTAAGCCCGAGTATTTCACATCTCACTTAAAAATCCGCCTACGCTCCCTTTACGCCCAGTAAATCCGGACAACGCTCGCCACCTACGTATTACCGCGGCTGCTGGCCCGTATTTAGC
+
CCCCCGGGGGGGGGGGGGGGGGGGGGGGGGGGGGGGGGGGGGGFGGGGGGGGGGGGGGGGGGGGGGGGGGGGGGGGGGGGGGGGGGGGCFGGGGGGGGGGGGGGGGGGGGGGGGGGGGGGGGGGGGGGGGGGGGGGGGGGGGGDGGGEGFGFFF8D=DDGGGFGGGGGGGGGFGFDFFGGGGGGGGFFFGGFGGG6FFFGGFGFFFFFEGFG5=9>FBGGFGFFFED>4DFFFFFFFFGEGFFFAE?CFGG(26@=F>FFD@C>7CFBFF:7):?)6C4447;>>F?7?<(29>9)9*):2
@M03364:396:000000000-C9LGT:1:1101:21213:5170 2:N:0:10
GGACTACTCGGGTATCTAATCCTGTTCGCTCCCCACGCTTTCGCTCCTCAGCGTCAGTGACGGCCCAGGGACCTGCCTTCGCCATCGGTGTTCTTCCCGATATCTACACATTTCACCGTTCCACCGGGACTTCCACTCCCCCCTACCGCACTCAAGCCCTCCCGTAACCGGCGCGGATCCACCGTTAAGCAGTGGACTTTCACCCCGGTCGGGACGGACCGCCTACGCGCCATTTACCCCCAATAATTCCGGCCTACGCTTGCACCCTACGTATTACCGCGGATGTCGGCACGTAGTTGGC
+
CCCCCF@,CFEG<+C@CFCBFC@FEF<C:BEFGFGGGGGGFFGGGGGEDF,FE@FG7FGGCCC7@C7C,@@FC@E@FDGGGGG76EFCFG@FF,>@FCC7CF>FGFF<FGGG,@@E<BE>,4EFE@>CG+4E?,7,@D0,C6+*+3@@80+)830*8D@,,@9@:34*445E*1()*)/=+<**2===+C+232*+*3?<97C)1)76,995()2()-?*()-,:6()(/-(,.6:))+/:(4:684)=FC1((((043-(-*)*253.((.4574<+22(4(-,.).101(,,())*-2*
@M03364:396:000000000-C9LGT:1:1101:20941:5174 2:N:0:10
GGACTACACGGGTATCTAATCCTGTTTGCTCCCCACGCTTTCGAGCCTCAACGTCAGTTGCCGTCCAGTAAGCCGCCTTCGCCACCGGTGTTCCTCCTGATATCTACGCATTTCACCGCTACACCAGGAATTCCGCTTACCCCTCCGGTACTCTAGCCATGCAGTTTCCAAAGCAATCCGGGAGTTGAGCCCCCGCCTTTCACTTCAGACTTGCACCGCCGTCTACGCTCCCTTTACACCCAGTAAATCCGGATAACGCTTGCCCCCTACGTATTCCCGCCGCTGCTGGCCCGTCTTTCGC
+
CCCCCGGGGGGGGGGGGGGGGGGGGGGGGGGGGGGGGGGGGGGGGGGGGGGGGGGGGGGGGGGGGGGGGGGGGGGGGGGGGGGGFGGGFGGGGGGGGGGGGGGGGGGGGGGGGGGGGGGGGGGGGGGGFGGGGGGGGGGGGGGFGGG6CBGEFEFBFGGGGGFGGGGGGGGFFGFGGFGGGCC>CG,:AFEFDGGGGGGGGFGFGFF=?G@E;A+7D9EG99>DFC=BFGFFF25AB4CFGFFF4<44@FC;(-(9FFFBB6C?GGG>:B?1).:))31,(446>0),3-3274(0)*.1/
@M03364:396:000000000-C9LGT:1:1101:20484:5181 2:N:0:10
GGACTACTGGGGTTTCTAATCCTGTTTGCTCCCCACGCTTTCGAGCCTCAACGTCAGTTACCGTCCAGTAAGCCGCCTTCGCCACCGGTGTTCTTCCCGATATCTGCGCATTCCACCGCTACACCGGGAATTCCGCCTTCCCCTACCACACTCGAGCCCGCCGGTATCGGAGGCTCGCCGGGGTTGAGCCCCGGGCTTTTACCTCCGACCTAACTGGCCGCCTACTCGCCCCTTACGCCCAATGCATCCGTATACCGCTCGCCCCCTACGTATTACCCCCGCTGCTGGCCCGTCTTTCTCC
+
CCCCCGGGGGGGGGGGGGGGGGGGGGGGGGGGGGGGGGGGGGGGGGGGGGFGGGGGGGGGGGGGGGGGGGGGGGGGGGGGGGGFGGGGFGGGGGGGGGGGCEEFGGGGGEGGDGFGGGGGGGGGGGGGGGGGGGGGGDGGGGGFGFG@FFECFFFEC@FGGGFDEEGGGGDGFGDGGFGGGGGFEE:1;FFGGGGGDG6?AAC<>@EF6DFG0F+.96CG>D604+.0,)4(423.4:::*3(.).::?D*312-.74-(-1C8D?D(40,..3:)68((49>105)(,(49((.09*)::
@M03364:396:000000000-C9LGT:1:1101:6136:5184 2:N:0:10
GGACTACAGGGGTTTCTAATCCTGTTCGCTCCCCACGCTTTCGCTCCTCAGCGTCAGTAACGGCCCAGAGACCTGCCTTCGCCATCGGTGTTCTTCCCGATATCTACACATTCCACCGTTACACCGGGAATTCCAGCCTCCCCTACCGCACTCCAGCCCGCCCGTACCCGGCGCAGATCCACCGTTGGGCGATGGACTTTCACACCGGGCGCGCCGAACCGCCAACGCGCCCTTTACGCCCAAACAATCCGGATAACGCTCGCACCCGACGTGTCACCGCTGCTCCTTGCTCGAATTTTGT
+
ACCCCFGGGDFG6CFGGGFGFEFEGGGGGCFFFCFEDF7F@FEEEFG=E,FGEFEGGGGGGGGGGGGF@F8FGGGGFGDCF7FEFGGGFECFE<DFFGFGGGGGGGGGGGGGGDFGGGFCEF;E8C@@CFFFDFGGGFD@,=8?DDE+B>C>F@C*@E+@ECDDG*7BFEGGFE=D=/CFGFGF*/*(0**1)286CGFCE39)*:76(79C>)84)-*71>6((2-)-709>().52?GEF:()(.5?F>30((.6191:18(1**,4>(-(.,))<((((()),()..))(((00*.22
@M03364:396:000000000-C9LGT:1:1101:25389:5185 2:N:0:10
GGACTACTGGGGTTTCTAATCCTGTTCGCTACCCATGCTTTCGAGCCTCAGCGTCAGTTGCAGACCAGAGAGCCGCCTTCGCCACTGGTGTTCTTCCATATATCTACGCATTCCACCGCTACACATGGAGTTCCACTCTCCTCTTCTGCACTCAAGAAAAACAGTTTCCGATGCAGTTCCTCGGTTAAGCCGAGGGCTTTCACATTAGACTTCTTTTTCCGCCTGCGCTCGCTTTACGCCCAATAAATCCGGACCACGCTTGCCACCTACGTATTACCGCGGCTGCTCGCCCGTATTTAGC
+
CCCCCGGGGGGG6FGGGGGGGGGFGGGGGGGGGGGGGGGGGGGGGGGGGGGGGGGGGGGGGGGGGGGGGGGGGGGGGGGGGGGGGGGGGGGGGGGGGGGGGGGGGGGGFGGGGGGGGGGGGGGGGGGGEGGGGGGGGGGGGGGFGGGFGFGFFDGF3DFFGGDGFGGFFGGGFGFGGFGGADDFGG+:FFDCDGGGGGGGGEGFGF668DEG4=D6@@CFDG@9(=2?2:2;DF;)9?GGGFFFFFEFFGDBBF2:F:>F::FF0CC?::284-826<(-4(--9?2)-((-94(0)*.2:
@M03364:396:000000000-C9LGT:1:1101:15298:5187 2:N:0:10
GGACTACTCGGGTTTCTAATCCTGTTCGCTCCCCTAGCTTTCGCGCCTCAGCGTCAGTCGTGGCCCAGAAGGCCGCCTTCGCCACCGGTGTTCTTCCATATATCTACGCATTCCACCGCTACACATGGAGTTCCACTCTCCTCTTCTGCACTCAAGAATGACAGTTTCCGATGCAGTTCCACGGTTGAGCCGTGGGCTTTCACATCAGACTTATCATTCCGCCTGCGCTCGCTTTACGCCCAATAAATCCGGACAACGCTTGCCACCTACGTATTCCCGCGGCTGCTGGCACGTAGTTAGC
+
CCCCCGGGGGGGGDGGGGGGGGGGGGGGGGGGGGGGGGGGGGGGGGEEFGCGGGGGGGGGGGGGGGGGGGGGGGGGGGGGGGGGGGGGGGGGGGGGGGGGGGGGGGFGCGGGGGGGGEEGGGGGGGGGFF?FGGGEF38DFGGFGGGGGFFDDD86CD=DFGFGGGGGGDEGFGEGFFDCFDCGFE>CF?6@?EDEGFGGGAFCFFFF:GEG>1CCGEEE=DD<?23>1C9(3=@66<GGG:B7).:469)4:B(4:90(188?>97:(::3)).6:642790(4:2,8?<?FF4))9)**
@M03364:396:000000000-C9LGT:1:1101:12905:5187 2:N:0:10
GGACTACTGGGGTATCTAATCCTGTTTGCTCCCCACGCTTTCGTGCCTCAGTGTCAGTTACAGTCCAGAAAGCCGCCTTCGCTACTGGTGTTCCTCCTAATATCTACGCATTTCACCGCTACACTAGGAATTCCACTTTCCTCTCCTGCACTCACGTCTCCCAGTTTCAAGAGCTTACTACGGTTATGCCGTAGCCTTTCACTCCTGACTTAAGAGCCCCCCTACGCACCCTTTACGCCCCGTAAGTCCGTATACACCTAGCCCCCTACGTATGACCCCGGCTGCTAGCACGGACTTCCCC
+
CCCCCDDFECFGGGGGGGA9EFFDFFGEFFGGGGG:FGGGGGGGGGGGGGFAFFGGG@FCFDGEGDEGCGGGGGGGGGGGGGDDEGEF@BFFGFDDG8EGDEDFFGGGE@GCGFGGGGDGGEFGGFGFGFGFFGFFF?=FGGGDDFGGCDEEEDD@6D8E,EFGGGGGGAFADFDDBFFGGGDDEE,39:==D>CEDFGGD7,==*3:@F@70+73*8@*);>2)*-)/)8(>>**8>8C<:3:.(..;D2(6=5)),(/74?8DG38<1855().3*-(,2((-))64224((,.7*)*2
@M03364:396:000000000-C9LGT:1:1101:10454:5187 2:N:0:10
GGACTACACGGGTTTCTAATCCTGTTCGCTCCCCCAGCTTTCGCGCCTCAGCGTCAGTCGTGGCCCAGAAGGCCGCCTTCGCCACCGGTGTTCTTCCCGATATCTGCGCATTCCACCGCTACACCGGGAATTCCGCCTTCCCCTGCCAGACTCAAGCCGGCCGGTATCGGGAGCGGACGGGGGTTGCGCCCCCGGATTTGACTCCCGACCAGGCTGGCCGCCTACGCGCGCTTTACGCCCCATGAATCCGGATACCGCTTGGCCCCTACGTCTTCCCCGGGCCGCTGGCCCCCGGCCCAGG
+
CCCCCGGGGGGGGGGGGGGGGGGGGGGGGGGGGGGGGGGGGGGGGGGGGGGGGGGGGGGGGGGGGGGGGGGGGGGGGGGGGGGGGGGGEGGGGGGGGGGGGGGGGGGGGGGGGGGFGGGGGGGGGGGGGGFGGGGGGGGGGGGFGGG:FAFEGEGFGGGGGGFGG:CGGGG:?CBD5>EEEGGGGG*48E8DGGG*98<CC><>GFE<>G9FBFC:D<FE>D08:837979(4:)61-?C*4:(*6-6;7)(,,)).4146(C>FG3,,(.(.4.4:82(-,(4-((-((-(-((0)0(**
@M03364:396:000000000-C9LGT:1:1101:7959:5194 2:N:0:10
GGACTACTGGGGTATCTAATCCTGTTCGATACCCGCGCTTTCGAGCTTAAGCGTCAGTAACGCTCCCGTCAGCTGCCTTCGCAATCGGAGTTCTTCGTCATATCTAAGCATTTCACCGCTACACGACAAATTCCGCCAACGTTGCGCGCACTCAAGACCGTCAGTTCGCGCTGCAAGTCAGGCGTTGAGCGCCTACATTTCACAACACGCTTGACAGCCGGCCTGTGCTCCCTTTCAACCCAGTAAATCCGGATCACGCCCGGACCTTCCGTCTTACCGCCGCGGCTGGCACGGATTTAGC
+
CCCCCGGGGGGGGGGGGGGGGGGGGGGGGGGGGGGGGGGGGGGGGGGGGGGGGGGGGGGGGGGGGGGGGGGGGGGGGGGFGGGGGGGGBCGGGGFGGGGGGGGGGGGGGGGGGGGGGGGGGGGGGGGGGGGGGGGFGFDFGGGFGGGE>BGFFCCF:FGGGGFGGGGGGEGDDEEGGFGFGGGCEGF=AF=<DGGGGGGGGEGFGFFF0DDC;;+6C:CGFGF?:C>=.::BBBF2ABGGEF1.8469FGGF0((37(2477*(1:745:(.((464<-,(37((44;?B(2:46))1)2*
@M03364:396:000000000-C9LGT:1:1101:22745:5201 2:N:0:10
GGACTACTGGGGTATCTAATCCTATTTGCGCCCCACGCTTTCGTGCCTCAGCGTCAGTCTCTGTCCAGGCAGCCGCCTTCGCCACCGGTGTTCCTCCATATATCTACGCATTTTACCGCTCCACATGCAATTCCACTGCCCTCTCCACTCCTCTAGCTGACCAGTATCCGTTGCTTTATGCGTTTATGCTCCACGCTTTAACCACGATCTTATTCAGCCGCCTACCCAATCTTTATCCCCATTACTTCGGTCTATCGCTGGCCACCTACGTATTCGCTCGGCTGCTGGCCCGTGGTTCGGC
+
<CCCCGDFG8C@FCC@@F@5@FE9AFGA<+667@,+@FCCFDCCF,CFCD@,@68C,6C66EEFEGGF@C8CBCBCGGG9?F:F:<>>++BFFFAECFG<F<E<E,?+>ECGGGGBF8==++19,@=,5FAAF,,C,,+6,6,;DFG8E*3:8>+<,,@DD,*+9,@3EEG,<+>+23DC,3085+,38,,;*4*:C8:,21,>7**))*/,*=,*1*0/5525@6(0(*()95?))1>:+(.)1))))**(())12(.(-3*,C854212,-,)(-*.9((((-...-((42((0.1()1
@M03364:396:000000000-C9LGT:1:1101:8453:5210 2:N:0:10
GGACTACCAGGGTTTCTAATCCTGTTCGCTCCCCTAGCTTTCGCGCCTCAGCGTCAGTCGTGGCCCAGAAGGCCGCCTTCGCCACCGGTGTTCTTCCCGATATCTGCGCATTCCACCGCTACACCGGGAATTCCGCCTTCCCCTGCCAGACTCAAGCCGGCCGGTATCGGGAGCGGACGGGGGTTGAGCCCCCGCATTTGACTCCCGACCTAGCCGGCCGCCTACGAGCGCTTTACGCCCAATTAATCCGTATAACGCTCGCCCCCCACGTCATTGCCCGGCCGCCTGGCCGGAGTTCGCC
+
CCCCCGGGGGGGGGGGGGGFGGGGGGGGGGGGGGGGGGGGGGGGDGGGGGGGGGGGFGGGGGGGGGGGGGGGGGGGGGGGGGGGGGGGGGGGGGGGGDFFEDGGGGGGGGGGGGGGFGGGGGGGFGGGDGFGFGG+CFGGGGGFGGGGFFGFDEF9FFGGGG?GGEGF;EG>BD(?=>CEGGD1CE346@GGDE=*7:E<06+69))4(97<)9*-94:59DB01*-73994:?)6:?GG581)*.6)0/*(,.--)3(,4(:,1?)(41:((.))-+,(-(,(4(((((,(((-0)/()/
@M03364:396:000000000-C9LGT:1:1101:5327:5282 2:N:0:10
GGACACTAGGGTTTCTAATCCTGTTTGCTCCCCACGCTTTCGTGCCTCAGTGTCAGTTACAGTCCAGAAAGCCGCCTTCGCTACTGGTATTCCTCCATATATCTACGCATTTTACCGCTACACATGGAATTCTACTTTCCTCTCCAGTACTCTAGCCTCCCAGTATCTAAGGCTTTATGGGGTTAAGCCCCACGCTTTCACCTTAAACTTAAAAGGCCGCCTACGCACCCTTTACGCCCAATAATTCCGGTTAACGCTCGCCCCCTACGTATTACAGCGGCTGCTGGCACGTAGTTAGCCG
+
CCCCCGGGGGGFGGGGGGGGGGGGGGGGGGGGGGGFGGGGGGGGGGGGFFFFGGGF@FGGGGGGGGGGGGGGGGGGGGGGGGDGGGGCEFGDAFGGGGGGCFFG8EFGEGFGGGGGGDECEBEEFGGG@GGGGAFGGGGGGGCFDFGGCFGBA<8FEFGGGGDDFEFFGFGFFFDFFFGGG6CFGCE9DFEDGGGEDFGEFEG5CB7C;FEC5+@:C@GGBGFF945@=DBBF=C9=9G:C=4)7??EAG).(7E@B,2:>@5;G**((..-89A))3-7;0-:7)5?372(..-8**69)
@M03364:396:000000000-C9LGT:1:1101:24402:5310 2:N:0:10
GGACTACAAGGGTTTCTAATCCTGTTCGCTCCCCACGCTTTCGCTCCTCAGCGTCAGTAACGGCCCAGAGACCTGCCTTCGCCATTGGTGTTCTTCCCGATATCTACACATTCCACCGTTACACCGGGAATTCCAGTCTCCCCTACCGCACTCCAGCCCGCCCGTACCCGGCGCAGATCCACCGTTAGGCGATGGACTTTCACACCGGCCGCGCCGAACCGCCTACGAGCCCTTTACGCCCAATCAATCCGGATCACGCTCGCACCCTACGGATTACCGCGGCTGCTGGCACGTACTTGGC
+
CCCCCGGGGGGGC<FGGGGCFGCFGGGGGGGGGGGGGGGGGGGGGGGGGGGGGGGGGGGGGGGGGGGGGGGGGGGGGGGGGGGGGCFGFGGGGGGGGGGGGGGGAGGGGGGGGGGGGGGGGGGGGGGGGGGGGGGGFGGGDGGFGGGDDBGFFDGFGGGGGGFGGEEGF7>C>C);7*CFCGC1CE*/28:CCEGFGGGGG?F?FDEF(>-:9)1391EGBC>00;6;:G9-(45<>:ACGFFF)5,6@GDB(,48F?<:10:2<EGF382(((,,4+,4((321:0)5?,41(().*)**
@M03364:396:000000000-C9LGT:1:1101:10734:5326 2:N:0:10
GGACTACCCGGGTTTCTAATCCTGTTCGCTCCCCCAGCTTTCGCGCCTCAGCGTCAGTGGTGGCCCAGAAGGCCGCCTTCGCCACCGGTGTTCTTCCCGATATCTGCGCATTCCACCGCTACACCGGGAATTCCGCCTTCCCCTACCACACTCGAGCCCGCCGGTATCGGAGGCTCGCCGGGGTTGAGCCCCGGGCTTTTACCTCCGACCTAACGGGCCGCCTACGCGCGCTTTACGCCCACTGAATCCGGATAACGCTCGCCCCCTACGTATTACCGCCGCTGCTGGCACGTGTTTCTCC
+
CCCCCGGGGGGGGGGGGGGGGGGGGGGGGGGGGGGGGGGGGGGGGGGGGGGGGGGGGGGFGGGGGGGGFGGGGGGGGGGGGGGGGGGGGGGGGGGGGGGGGGGGGGGGGGGGGGGGGGGGGGGGGGGGGGGFGGGEGGGGGGGFGGGGGFGFGFGFFGGGGGFDGEFGGGGGFGD<EDGGGGG88E35FC=DCGGD3A?972<4>>336D>93@*->;EEFDF61/,7771446>5(-:C*(4:*84<F912(,)).4(:>(28C/11:?34)()-)*-(4;0((,)23.8?((,)8*)00
@M03364:396:000000000-C9LGT:1:1101:15775:5334 2:N:0:10
GGACTACTCGGGTTTCTAATCCTGTTCGCTACCCATGCTTTCGAGCCTCAGCGTCAGTTGCAGACCAGAGAGCCGCCTTCGCCACTGGTGTTCTTCCATATATCTACGCATTCCACCGCTACACATGGAGTTCCACTCTCCTCTTCTGCACTCAAGAAAAACAGTTTCCGATGCAGTTCCTCGGTTAAGCCGAGGGCTTTCACATTAGACTTATTTTTCCGCCTGCGCTCGCTTTACGCCCAATAAATCCGGACCACGCTTGCCACCTACGTATTCCCGCCGCTGCTGGCCCTGATTTCGC
+
CCCCCGGGGGGGGGGGGGGGGGGGGGGGGGGGGGGGGGGGGGGFGGGGGGGGGGGGGGGGGGGGGGGGGGGGGGGGGGGGGGGGGGGGFGEGGGGGGGGGGGGGGGGGGGGGGGGGGGGGGGFGGGGG<FFFFGGGGGGGGGGFGGG;CFGEGFGF9@FDFGFGGGGGFGEE?F*DFFGGFGDFGEFCFFFGCEGGGGCEGE;EGFFEFGFFAFFCCE8F>G@25B@6/59B0??);6EFGDDF;8)7CFD@F>0()(--4?FB*<<:2><:))3):C3(((-399)430(((((*0*-><
@M03364:396:000000000-C9LGT:1:1101:19635:5345 2:N:0:10
GGACTACCAGGGTTTCTAATCCTGTTCGCTCCCCCAGCTTTCGCGCCTCAGCGTCAGTGGTGGCCCAGAAGGCCGCCTTCGCCACCGGTGTTCTTCCCGATATCTGCGCATTCCACCGCTACACCGGGAATTCCGCCTTCCCCTACCACACTCGAGCCCGCCGGTATCGGAGGCTCGCCGGGGTTGAGCCCCGGGCTTTTACCTCCGACCTAACGGGCCGCCTACCCGCTCTTTACGCCCAATGACTCCGCATCACGACCGCCCCATACGTATTACCCCGGCTGCTTGCACGTATTTCCGC
+
CCCCCGGGGGEFGGGGGGAEFGGGGGGGGGGGGGGGGGGGGGGGGGGGGGGGGGGGGGGFGGGGGGGGFGGGGGGGGGGGGGGGGGGGFCEGGFGGGGGDGGGGGGGGGGGGGFGGGGGGGGGGGGFGFGFGGGGGGFCFGGGFFGGFFFGDFDFECGCGGGEGG@FGGGGEEGBGG:8EG*918*,(0;;CD=EGCCFFEAF4:@D009;<)<24/-CC9G<(4*.89)-4)6--1(?:*(..146>FG3163?F)((--423/12,4.)).5).)+4(4;96?:24:)<:..))1*)*1
@M03364:396:000000000-C9LGT:1:1101:9863:5348 2:N:0:10
GGACTACAGGGGTATCTAATCCTGTTTGCTACCCACGCTTTCGTGCCTCAGTGTCAGTTTCAGTCCAGAAGGCCGCCTTCGCCACCGGAGTTCCTCCTGATATCTACGCATTCCACCGCTACACATGGAGTTCCACTCTCCTCTTCTGCACTCAAGAAACACAGTTTCCGATGCAGTTCCTGGGTTAAGCCGAGGGCTTTCACATTAGACTTGTTTTTCCGCCTGCGCTCGCTTTACGCCCAATAAATCCGGACAACGCTTGCCCCCTCCGTATTACCGCGGCTGCAGGCCCGTAGTCAGC
+
CCCCCGGGGGGGGFGGGGGGGGGFGGGGGG,CEFB@FEGGGGGGGE8FDFFGGFGGGFGDE9EFGGGGE<8BFFFGGGGGGGGGG,CF8@BEFGFGGG,EGEGGGFFGGCGG9<@EFE7=EFGE,,CF<<EFFGGEFF88FFGF3,4,@DCEGD?D3,,,38;FFFGEFG+BACEF,=D,,,6DFG3:FFC9+@*@0DFFFEECC9+:>FC:*15)*4D?2CF?BG2;2:(6(6=4CFEFG8(5;<)9FGD0;61,829<0887*CC9-144((8)63-,-3((2:((4;(,(-(.)*):*
@M03364:396:000000000-C9LGT:1:1101:11105:5353 2:N:0:10
GGACTACAGGGGTATCTAATCCTATTTGCTCCCCACGCTTTCGTGCCTCAGCGTCAGTCTCTGTCCAGGCAGCCGCCTTCGCCACCGGTGTTCCTCCATATATCTACGCATTTTACCGCTACACATGGAATTCCACTGCCCTCTCCAGTACTCTAGCTGACCAGTATCCGTGGCTTTATGGGGTTGAGCCCCACGCTTTAACCACGAACTTAATCAGCCGCCTACGCACCCTTTACGCCCAATAATTCCGTATAACGCTCGCCACCTACGTATTACCCCGGCCGCTTGCCCGTACTTTGCC
+
CCCCCGGGGGGGGGFGGGGGGGGGGGGGGGGGGGGGGGGGGGGGGGGGGGGGGGGGGGGGGGGGGGGGGGGGGGGGGGGGGGGGGGGGGGGGGGGGGGGGGGGGGGGGGGGEBGGFGGGGGFFGGGGGGGGGGGGGGFFEFGFFGGGGGFFFGF?FGGGGGGFGGGGGGGGGFGFG8DGGFGGGGG@:?DEGGGGGDEG7CCGFG>BFFGFGC>FEF=FE>C=@8368:C?;;E;C;DCFB08)*7C<FG*4:>-6B3(,432-CE<:?6<7:5.)4+(,-3(491(41(4:3,(09*-:2
@M03364:396:000000000-C9LGT:1:1101:24218:5371 2:N:0:10
GGACTACAGGGGTTTCTAATCCTGTTCGCTACCCATGCTTTCGAGCCTCAGCGTCAGTTGCAGACCAGAGAGCCGCCTTCGCCACTGGTGTTCTTCCATATATCTACGCATTCCACCGCTACACATGGAGTTCCACTCTCCTCTTCTGCACTCAAGAAAAACAGTTTCCGATGCAGTTCCTCGGTTAAGCCGAGGGCTTTCACATTAGCCTTCTTTTTCCGCCTGCGCTCCCTTTCCGCCCACTAAATCCGGACACCGCTTGCCCCCTACGTATTCCCGCGGCCGCTGGCCCGCATTTGGC
+
CCCCCGGGGGGD@CCEFGDFFEFEFGGCECEGGG@@FFGGGFGFCGGGGG8<FFGGDEFCF@F9FFFGGGGEGFEGGGCF7FF7F8FG9DE7EFGGGGGFGGGGGGF,>CGGGF8FFEGDD@,EE8FGGFGGGF8EGGDGG?FBFFG8DDF8?=6?3=,A,>5?FGFF=E6=*+*+7?AF@,3+BE+0BFGC9CC*9FG6,*6:7=+>);AG*/2147FF(79>(,8?BD(/57@44<EEG7,3);;?CFC28>08)(32(4A?CFC(,464.),)4<4;(44(-(((-813>0())*)2>
@M03364:396:000000000-C9LGT:1:1101:19342:5381 2:N:0:10
GGACTACTCGGGTATCTAATCCTGTTCGCTACCCATGCTTTCGAGCCTCAGCGTCAGTTGCAGACCAGAGAGCCGCCTTCGCCACTGGTGTTCTTCCATATATCTACGCATTCCACCGCTACACATGGAGTTCCACTCTCCTCTTCTGCACTCAAGAATGACAGTTTCCGATGCAGTTCCACGGTTGAGCCGTGGGCTTTCACATCAGACTTATCATTCCGCCTGCGCTCGCTTTACGCCCAATAAATCCGGACAACGCTTGCCACCTACGTCTTCCCGCGGCGGCTGGCCCGTCGTTCGC
+
CCCCCGGGGGGGGGGGGGGGGGGGGGGGGGGGGGGGGGGGGGGGGGGGGGGGGGGGGGGGGGGGGGGGGGGGGGGGDGGGGGGGGGGGEFGGGGGGGGGGGGGGGGFFFGGGGGGGGGGGGEGGFGGGEGFGGGGGGGGGGGFFGGGGGFGFGDFFDFGGGGFGGGGGGE>CBFBGGFGGFCDFGGFEFGGDDGGGFCFGGEGFGFAE:F=ECFFCFEFGFGFD2=@49:>@DF;CC0=FE??@FE>6FGDFFB;<>9>3(4C?7CF:(4-.(.2)6@8,(3(4(,3(46,(,-4773(99
@M03364:396:000000000-C9LGT:1:1101:13063:5393 2:N:0:10
GGACTACAGGGGTATCTAATCCTGTTCGCTCCCCCAGCTTTCGCTCCTCAGCGTCAGTTGTGGCCCAGAAGGCCGCCTTCGCCACCGGTGTTCTTCCCGATATCTGCGCATTCCACCGCTACACCGGGAATTCCGCCTTCCCCTACCAAACTCAAGCCCGCCGGTATCGGGAGCGGCCGGGGGTTGGGCCCCCGCATTTGCCCCCCGACCTAGCAGGCCGCCTACGACCCCTTTACGCCCAAGGACTCCCGATAACGCTCGCCCCCTACCTCTTACCCCCGCCTGCTGCCCGGCGTTCCGC
+
CCCCCGGGGGGGGEFGGGCFGGGGGGGGGGGGGGGGGGGGGGGGGGGGGGGGGGGGGGGGGGGGGGGGGGGFGGGGGGGGGGGGGGGGGGGGGGGGGGG@FEGGGGGGGGGGGGGGGGGGGGGGGGGG@FFGGGGGGCGGGGGFFGG<,@F@F*+;:FGDGG>;>B?FGGG5?FFG5=E:5*918E*-8;CGGGG=*;CC+8+497<(4D6+.?2)74AC;C(((*(),)--(.)6<BGG5(,(0(.8F*1-7(,384(316??CE),.()-446-(<3(3(1-((.4)(.(((-)8)(*1
@M03364:396:000000000-C9LGT:1:1101:11916:5402 2:N:0:10
GGACTACCCGGGTTTCTAATCCTGTTCGCTCCCCACGCTTTCGCTCCTCAGCGTCAGTAACGGCCCAGAGACCTGCCTTCGCCATTGGTGTTCTTCCCGATATCTACACATTCCACCGTTACACCGGGAATTCCAGTCTCCCCTACCGCACTCAAGCCCGCCCGTACCCGGCGCGGATCCACCGTTAAGCGATGGACTTTCACACCGGACGCGACGAACCGCCTACGAGCCCTTTACGCCCAATAAATCCGGATAACGCTTGCACCCTACGTATTACCGCGGCTGCTGGCACGTCTTTCGC
+
CCCCCGGGGGGGGGGGGGGGGGGGGGGGGGGGGGGGGGGGGGGGGGGGGGGGGGGGGGGGGGGGGGGGGGGGGGGGGGGGGGGEFFGGGGGGGGGGGGGGGGGGGGGGGGGGGGGGGGGGGGGGGGGGGGGGGGGGGGGGGGGFGGGGGFGFGDGFEGGGGGFGGEGGGGGGFGFG5):CFGGGGED?FFE95CCACGFCE?FE4BE>>GF56):9<6EGFGFF6888<C><<BFAF<GEGF??FF4<FGGFF00<FBF:B8@)>FD<?F0.5>?)5C34(276>B>FFF(8:6())/)9/
@M03364:396:000000000-C9LGT:1:1101:8224:5407 2:N:0:10
GGACTACTGGGGTTTCTAATCCTGTTCGCTCCCCACGCTTTCGCTCCTCAGCGTCAGTAACGGCCCAGAGACCTGCCTTCGCCATTGGTGTTCTTCCCGATATCTACACATTCCACCGTTACACCGGGAATTCCAGTCTCCCCTACCGCACTCCAGCCCGCCCGTACCCGGCGCAGATCCACCGTTAGGCGATGGACTTTCACACCGGACGCGACGAACCGCCTACGAGCCCTTTGCGCCCAATAAATCCGGATAACGCCCGCACCCTCCGTAGTTCCGCGGCTGCATGCACGTAGTTTGC
+
CCCCCDGGGGGD6CFGGGEFFFGGGGGGGGGGGGGGGGGGGGGGGGGGGGGGGGGGEEAFFGGGGGGGFGGGGGGGGGGGGGGGGGGGCGGGG9EFEFGGDGGCE;FFGGGGGGGGGGGGGGGGGGG>EGGGGGGGGFGFGGCDGGGE+9FAFF?;FDGGDG>GG@CCGGGDAGFG:A8<?FFCEG*6?C88/:=CFFFGGFG?;>>>050*0)*-1-2C>DBF?81)3)4:72>)),::C(:().5AFGG>41()*(-((-2-CEDF(-24((,))3(((-((-12)))).4((..*):*
@M03364:396:000000000-C9LGT:1:1101:5959:5426 2:N:0:10
GGACTACCCGGGTATCTAATCCTGTTTGCTCCCCGCGCTTGCTCAGCCACCTACGCACTCTTTACGCCCAGTAATTCCGGATAACGCTCGCCCCCTACGTGTTACCGCGGCTGCTGGCACGTAGTTAGCCGGGGCTTCCTCCTCAGGTACCGTCATTTTTTTCTTCCCTGAGGACAGAAGTTTACGACCCGAAGGCCTTCCTCCTTCACGCGGCGTTGCTGCATCCGAGTTTCCTCCATTGTGCAATATCCCCCCCTGCTGCCTCCCGTCGGCGTACTGACCAGATCGGAAGGGCCGCGGG
+
CCCCCGGGGGGGGGGGGGGGGGGGGGGGGGGGGGGGGGGGGGGGGGGGGGGGGGGGFFGGGGGGGGGGGGGGGGGFGCGFCGGGGGGEGGGGGGGGFGFEFGGGGGGGGGGGGGGGGGGGGFGGEFDFGFGGGGGGGGGGGGGFGGGGFFGAB=9CCFGGGGFGGGGGCFEFF<>FGF,=BFG,BE8:DEE3CEEGFGGGFCE@FFF27C?E>>*153CF<F?A.+-.4CBFFFADF:FG9)-9*642*:>??>(1)-243<>,*;C3.((,((((-*-..()((..(.4-((--)05(/9
@M03364:396:000000000-C9LGT:1:1101:7984:5436 2:N:0:10
GGACTACAGGGGTTTCTAATCCTGTTTGCTCCCCACGCTTTCGAGCCTCAACGTCAGTTACTGTCCAGCAGGCCGCCTTCGCCACCGGTGTTCCTCCTGATATCTACGCATTTCACCGCTACACCAGGAATTCCGCCTGCCCCTCCAGTACTCACGCCTGACAGTTTCCAATGCAAGTCCGGGGTTAAGCCCCGGAGTTTCACATCAGCCTTTCCACGCCGTCTACGCTCCCTTTACCCCCAGTAAATCCTGATCACGCTCGCCCCCTACGTATTCCCGCTGCGTCTGGCGCGTATGTAGC
+
CCCCCGGGGGDE,@CFGEFFFGGEEFFGGGGC<@FGGEGEGFGE<;FEGGDFFAFG,<CFAFFGFCFE8@,CF:FEGGGFGGEGCGGGCCBFGDFGD<FFFGGGGGGCFBCGGGGGGDBDGGGGECAFFGFGGFCFEC?F@FFDCCBDFCFE3>+*8DDFECFD,=EGGFCE?F7CGFGFGC9*@*@*<,8?DG5:CBBBF<F?:A+;)*5<*=>);1EF076(6+65,<,154).5)3AC6(506)4@D7)).)6?::0(,8-1:7(,33.)-5).<(4(-((((-418((44(.)/6>*
@M03364:396:000000000-C9LGT:1:1101:25661:5457 2:N:0:10
GGACTACTCGGGTTTCTAATCCTGTTCGCTACCCATGCTTTCGAGCCTCAGCGTCAGTTGCAGACCAGAGAGCCGCCTTCGCCACTGGTGTTCTTCCATATATCTACGCATTCCACCGCTACACATGGAGTTCCACTCTCCTCTTCTGCACTCAAGAAAAACAGTTTCCGATGCAGTTCCTCGGTTAAGCCGAGGGCTTTCACATTAGACTTATTTTTCCGCCTGCGCTCGCTTTACGCCCAATAAATCCTGACTACGCTTGCCACCTCCGTATTCCCGCGGCTGCTGGCCCGTCTGTCGC
+
CCCCCGGGGGGGFGGGGGFGGGGFGGGGGGGGGGGGGGGGGGGGFGGGGGGGGGGGGGGGGGGFGGGGGGGGGGGGGGGGGGGGGGGGEEGGGGGGGGGGGDGGGGGGGGGGGGGGGGGGGGGGGGDGGGGGGGGGGGGGGGGFGGG=EDFEA56DFEGDGGFGGGGGDEGGFGFGGFGG:AC+@E+>A9DGDGGGGGGFGEGCFFAC1;A76ECECEGG=GFF(:>0(/631<<)9;EEF181;=7?A*1@3@2<?12:<:;?DFF0(44::2:)6<4136B>F:)5281(393))/)11
@M03364:396:000000000-C9LGT:1:1101:6422:5479 2:N:0:10
GGACTACTCGGGTATCTAATCCTGGGTGCTGCCCACGCTTTCGTGCCTCAGTGTCAGGTTCAGTCCAGAAGGCCGCCTTCGCCACCGGTGTTCGTCCTAATATCTACGCATTGCACCGCTACGCTAGGAATTCCGCCTTCCGCTCCTGTACTCAAGCTGAACAGTTCGCAGGGCGGTTCACGGTTTGGCCTTGAAATTGAACCCCGCGCTCGCATAGCCACCTACGCACTCTTGACGCCTATTAAGTCCGGATATCGCTCGCCCCCTACGTTGTTCCCCTGCTCATGGCCATTGATTCCCC
+
6-66,EFF@@B:F@,EG6;EFGDF,,,66A,6CEFBFD7BFFGFG7D?E,C@<FFG<,6CCCCC<<,;CF@EFECF:@B,AFB,,4@@F:F,9,>4C:FGFGGA8E?=BEC=4E,C4CGDGB+C>+48,C5AFB,BCGGGD085DCF,@?=;>BF5,6,@,>9=3,74@CC6*::*1/*55,*@>**/9,1*2CFFG9,,4)63*.2(,1(=:)/(0.0+(102(*()(1(.6)64?1:*2)).*))-*1)(-2)-0(.(71*-9/11(48((-()-2,(,(.))6).(((,-))**/)2>
@M03364:396:000000000-C9LGT:1:1101:17802:5504 2:N:0:10
GGACTACCGGGTATCTAATCCTGTTCGCTCCCCCAGCTTTCGCGCCTCAGCGTCAGTGGTGGCCCAGAAGGCCGCCTTCGCCACCGGTGTTCTTCCCGATATCTGCGCATTCCACCGCTACACCGGGAATTCCGCCTTCCCCTACCACACTCCAGCCCGCCGGTATCGGAGGCTCGCCGGGGTTGCGCCCCGGGCTTTTACCCCCGACCTAACGGGCCGCCTACGCGCGCGTTACGCCCACTCAAACCGGATAACGCTCGCGCCCTCCGTGTTACCCCGGCGCCCTGGCCGGTGTGTTGCC
+
CCCCCGGGGGGGFGGGGGGGGGGCFFGGEGGGGGGGGDFFEFG@FGEEGGGGGGGEFGGGEDFGGGGFGGGGGEGGGGGF@FEFGGGB7FFGFEEGGGGGE7D@FFEG7CFFDBFG:7+=E=?EEGG7F<FDGGGGE7=FGGG*=EF:4@>@,:;?FC>CE:/95;CEDEGG4:()55:578)*/*:6:CGGGG=*9<E9CA+47>>3()564)*493//39(:<D>DFD(,((-413E**4(()).3)9)(4)517(89((*41**--((4()--,24,,,(((4:,(.(--(,)0.(2*
@M03364:396:000000000-C9LGT:1:1101:14883:5507 2:N:0:10
GGACTACACGGGTTTCTAATCCTGTTTGCTACCCACGCTTTCGTGCCTCAGTGTCAGTTTCAGTCCAGAAGGCCGCCTTCGCCACCGGTGTTCCTCCTAATATCTACGCATTTCACCGCTACACTAGGAATTCCGCCTTCCTCTCCTGTACTCAAGCTGAATAGTTCGCAGGGCGGTTCACGGTTGGGCCGTGAAATTAAACCCCGCGCTTGCTCAGCCACCTACGCACTCTTTACGCCCAGTAATTCCGGAAACCGCTCGCCCCCTACGTGTTACCGGCGCTGCTTGCCCGTAGTTAGGC
+
CCCCCGGGGGGGGDGGGGGGGGGGGGGGGGGGGGGGGGGGGGGGGGGGGGGGGGGGGGGGGGGGGGGGGGGGFGGGGGGGGGGEGGGGFGGGGGGGGGGGGGGGGGGGGGGGGGGGGGGGGGGGGGGGGGGGGFGGGGGGGGGFGGGGGFGEGFGDFGGEFGFGGGGGGGGGEFAGGFDGGGGGGGE>AF?C?CF:CFG9F:F=CBFFFG6FF=75C/AFFG;E@89)4)8)6><>:6EG?,.-*6<BFG30(,(.<>(36>E?<E7(:<?141)).*((4,(,456<(.)-,,(8=*-*0
@M03364:396:000000000-C9LGT:1:1101:18179:5520 2:N:0:10
GGACTACCAGGGTTTCTAATCCTGTTTGCTCCCCACGCTTTCGTGCCTGAGCGTCAGTTATGGTCCAGAAAGCCGCCTTCGCTACTGGTATTCCTTTGAATCTCTACGCATTTCACCGCTACACTCAAAGTTCTACTTTCCTCTCCCACACTCTAGCCTAGCAGTTTCAAAAGCAGCTCCGAAGTTGAGCCTCGGAATTTCACTTCTGACTTGCTTGGCCGCCTGCGCACCCTTTACACCCAGTAAATCCGGATAACGCTTGCTCCCTACGTAGTCCCGCGGCTGCTGGCACGTATTTAGC
+
CCCCCGGGGGGGGGGGGGGGGGGGGGGGGGGGGGGGGGGGGGGGGGGGGCGGGGGGGGGGGGGGGGGGGGGGGGGGGGGGGGGGGGGGGGGGGGGGGGGGGGGGGGGGGGGGGGGGGGGGGGGGGGGGGGGGGGCFGGGGGGGFGGGFGEGFFEFFGGGCFGFGGGGGDDGGFFDFGFGGGGGDFGAFFGF9CEC6DFGFFEGFGF>;@C@F>CC*48EGAGBD=C@E9D@D@FF*><GGG?;ECC35@FDB0?0@F:906=8):E<723(,)(-6A?0;>09(-0,5:?()(84*6*)2:
@M03364:396:000000000-C9LGT:1:1101:12628:5538 2:N:0:10
GGACTACACGGGTTTCTAATCCTGTTCGCTCCCCACGCTTTCGCTCCTCAGCGTCAGTAACGGCCCAGAGACCTGCCTTCGCCATTGGTGTTCTTCCCGATATCTACACATTCCACCGTTACACCGGGAATTCCAGTCTCCCCTACCGCACTCCAGCCCGCCCGTACCCGGCGCAGATCCCCCGTTAGGCGATGGACTTTCACACCGGACGCTCCGAACCGCCTACGAGCCCTTTACACCCAATGATTCCGGACAACGCTTGCACCCTACGTAATACCGCGGCTGCTGGCACGTAGTTACC
+
CCCCCFGGFGGGEFGGGGDGGGGGGGFEGGGGGGGGGGGGGGGEGGEFEGGFEGGGGGGGGGGDDGGGGGGGGGGDFGGGGGEFEGGCE7FGFGGGGDC@FFEGGFDFGGGGCEFFGGFDE@FDFEGGGGFF<AF?EFFGGDGFFGF=+<FBF5FFFD:6CG*CFC7C<>EC9FBG*8CC,::4=C71=23)/78*9<FCF?BC<E)64<B510*4<(:C-)(-(A<7(9-4:FF2-)+*:(489<AFF77,-20:F9112(*)2214.46:)(-6<8203607(()5:01>:3<:)*)*0
@M03364:396:000000000-C9LGT:1:1101:19080:5548 2:N:0:10
GGACTACAGGGGTATCTAATCCTGTTTGCTCCCCACGCTTTCGTGCCTCAGTGTCAGTTACAGTCCAGAAAGCCGCCTTCGCTACTGGTGTTCCTCCTAATATCTACGCATTTCACCGCTACACTAGGAATTCCACTTTCCTCTCCTGCACTCAAGTCTCCCAGTTTCAAGAGCTTACTACGGTTAAGCCGTAGCCTTTCACTCCTGACTTAAGCGACCACCTACGCACCCTTTACGCCCAGTACATCCGTATAACGATAGCCCCCTACGTATTACCGCGGCTGCTTGCACGTAGTTCGGC
+
CCCCCGGGGGGGGGGGGGGGGGGGGGGGGGGGGGGGGGGGGGGGGGGGGGGGGGGGGGGGGGGGGGGGFGGGGGGGGGGGGGGGGGGGFFGGGGGGGGGGGGGGGGGGGGGGGGFGGGGGGGGGGDGGGGGGGGGGGFFGGGGFGFGGGFGFFDGFGGGGGGFGGGGGGGGFFFFGGFGGGGDGGG,;DDEDDGGGGGGGGFFEGFFAEFAF*4<)3=C:BGD==4:::C=>@E=>DF:F<6@>+9CEFG*=@;<E:((/3>F(>C33:?F<2?<>A*,49;9BFF)53)51(.,09*()1
@M03364:396:000000000-C9LGT:1:1101:5179:5569 2:N:0:10
GGACTACAAGGGTTTCTAATCCTGTTCGCTCCCCCAGCTTTCGCGCCTCAGCGTCAGTGGTGGCCCAGAAGGCCGCCTTCGCCACCGGTGTTCTTCCCGATATCTGCGCATTCCACCGCTACACCGGGAATTCCGCCTTCCCCTACCCCACTCGAGCCCGCCGGTATCGGAGGCTCGCCGGGGTTGAGCCCCGGGCTTTTACCTCCGACCTAACGGGCCGCCCACGCGCGCTTTACGCCCAATGAATCCGGAGTCAGCTCGCCCCCTACGTATTTCCTCGGCTGCTGGCACGTAGTCTCCC
+
CCCCCGGGGGGGFGGGGGCGGGGGGGGGGGGGGGGGGGGGGGGGGGGGGGGGGGGGGGGGGGGGGGGGGFGGGGGGGGGGGGGGGGGGGGGGGGGGGGGGGGGGGGGGGGGGGGFGFGGGGGGGFDGGFGFGGGGEGDC@FGGFGGG8C@GBFFFB@EGGGEDDFGGGGGGGDGFGGFGGC5CF*?34?EGGGEGECGGGGDG4>@;11C9E)8*(9;GG>D(-,*,)-/4,464421C5*,459).4@C3(((()*5-4(4>691128?()).)-.+.-422-43576(4:2((0*/)0>
@M03364:396:000000000-C9LGT:1:1101:18825:5587 2:N:0:10
GGACTACTGGGGTATCTAATCCTATTTGCTCCCCACGCTTTCGTGCCTCAGCGTCAGTCTCTGTCCAGGCAGCCGCCTTCGCCACCGGTGTTCCTCCATATATCTACGCATTTTACCGCTACACATGGAATTCCACTGCCCTCTCCAGTACTCTAGCTGACCAGTATCCGTGGCTTTATGGGGTTGAGCCCCACGCTTTAACCACGACCTTAATCAGCCGCCTACTCACCCTTTACGCCCACTAATTCCGGATACAGCTTGCCACCTACCTATTACCCCGGCCGCTGGCACGTAGTTCGCC
+
CCCCCGGGGGGGGGGGGGGGGGG9FFGGGGGGGGGGGGGGGGGGGGGGGGGGGGGGGGGGGGGGGFFGGGFGGGGGGGGGGGGFGGGGFGGGGGGGGGGGGGGGFGGGGGGGGGFGGGGGGGGGFGGGGGGGGGGGG,AAFFFFGGGCGFGFFEDFFEFGGGFGGDFGGEFGFGDGGBFG8DDFGG@8AFGGGGGGDEGCF>D6?AF)5CEF*=CCFEGGFDD<@+;:(;16@F9CFFGED0;3019)+9)(,3?<47>77:<9=CC37(4.9A95)+-,41(419402(5:(,(09*45C
@M03364:396:000000000-C9LGT:1:1101:10672:5615 2:N:0:10
GGACTACTCGGGTATCTAATCCTGTTTGCTACCCACGCTTTCGTGCCTCAGTGTCAGTTTCAGTCCAGAAGGCCGCCTTCGCCACCGGTGTTCCTCCTAATATCTACGCATTTCACCGCTACACTAGGAATTCCGCCTTCCTCTCCTGTACTCAAGCTGAACAGTTCGCAGGGCGGTTCACGGTTGGGCCGTGAAATTAAACCCCGCGCTTGCTCAGCCACCTACCCACCCTTTACGCCCAGTCATTCCGGATAACGCCCGCCCCCTACGTTATTCTCCCGCTGCCGGCACGTAGTTGGCC
+
CCCCCGGGGGGGGGGGGGGCGGGGGGGGGGEGGGGGGGGFGGGGGEFFGCFFGGGGGG,CCEGFGGGGFFGFFFEGGGGGGGGGC<FF=FGCFFCC<FFGGFGFGEFGGGGCFGGFGGDGGFFGGGGGFGGGGG?+@:=FFGGFFGE,7DAD4*?FDCFCCGFDDADCGD68>=)@E@E:CFD@EC:5;>CC4:8F+?,=C>FD45>96C@C1+>CFEFG;F8E;*,*(*-(476)-,*21..)/.-68<5:14<7>0((((8(1?1(8:?2(44))+)(-,--(((-7122,(()/*.00
@M03364:396:000000000-C9LGT:1:1101:26467:5617 2:N:0:10
GGACTACTGGGGTATCTAATCCTATTTGCTCCCCACGCTTTCGTGCCTCAGCGTCAGTTACTGTCCAGACAGCCGCCTTCGCCTCCGGTGTTCCTCCATATATCTACGCATTTTACCGCTACACATGGAATTCCACTGCCCTCTCCAGTACTCTAGCTGACCAGTATCCGTGGCTTTATGGGGTTGAGCCCCACGCTTTAACCACGAACTTAATCCGCCGCCTAACCACCCTTTACGCCCAATAATTCCGTATAACGCTCGCCACCCACGTCTTACCCCGGCTGCTTGCACGTAGTTCGCC
+
CCCCCGGGGGGGGGGGGGGGGGG9FGGGGGGGGGGGGGGGGGGGFGGGGGGGGGGGGGGGGGGGGGGGGGGGGGGGGGGGGGGGGGGGBFGGGGGGGGGGGGGGGGGGGGGGGGGFGGGGGGGGGGGGGGGGGGGGGFFGGGGFGGECEDFEFEFFGGGGGGFCEFGGGGFGEFBGFBGDGGGEGDF8@CDDDGGEDGG9A*67**9>BG;CA=C*<BE5><<()*/*3C<0=@;),6CF*(6;*99?6<*..,):34-421:(>8*4?93-(4-),+1(3>;0:7)58)52((..9*37C
@M03364:396:000000000-C9LGT:1:1101:11802:5632 2:N:0:10
GGACTACTGGGGTATCTAATCCTGTTCGCTACCCATGCTTTCGAGCCTCAGCGTCAGTTGCAGACCAGAGAGCCGCCTTCGCCACTGGTGGTCTTCCATATATTTACGCATTCCACCGCTACACTTGGAGTTCCACTCTCCTCTTCTGCACTCAAGAAAAACAGTTTCCGATGCTGTTCCTCGGTTCAGCCGAGGGCTTTCACATTAGACTTGTTTTTCAGCCTGCGCTCGCTTTACGCCCATTAAATCCGGACAACGCTTGCCCCCTACGTACTCCCGCGGCTGCTTGCACTGTTTTTGC
+
CCCCCGGGGG,FF,C<EF9@EEFGGGFE@@FCCEF@F<FGGF@,;,:=FGA<FF:B7FGGF,@CFCFC,CF:<C>@BFF=<::?FDF<FE,8A54<?,BFE?,,9,9=F,BFC<;E=>CD=FGG,95BFFEFFDF?EEDBFF=B=EF,7+?>D)++,6,@,C*=EEFE,==E5@*?ED:2@=0>BE+9F93++*3:DFGG9>@9:C117:*2*4,:7>F,1+5>2,-555(66/6).(/:F0(7+7.9FDG@(,4()(24??58*;/-:,4:3(4.,;,,(-46((.).(.,)()*9)()2
@M03364:396:000000000-C9LGT:1:1101:5898:5650 2:N:0:10
GGACTACAAGGGTATCTAATCCTGTTCGCTCCCCACGCTTTCGCTCCTCAGCGTCAGTGACGGCCCAGAGACCTGCCTTCGCCATCGGTGTTCTTCCCGATATCTACACATTCCACCGTTACACCGGGAATTCCAGCCTCCCCTGCCGCACTCAAGCCCGCCCGTACCCGGCGCAGACCCACCGTTAAGCGATGGGCTTTCACACCGGACGCGCCGACCCGCCTACGCGCCCTTTACGCCCAATGATTCCGGACAACGCTTGCACCCTACGTATTACCGCGGCTGCTGGCACGTATTTAGC
+
CCCCCGGEFGGGGGGGGGGGGGGGGGFGGGGGGGGGGGGGGGGGGGGGGGGGGGGGGGEFGGGEGGGGEFGEG<FGGGGGGGGG@FFGEGGGG,EFGGGGGGGGGGGGGGGG=FGGGC,=EFGGFEGGGGGGGGF,,8AGF>EF=F8EGFGAGBGFGGFCCG>DGCEGGEEGEFBD56@GCGD@CEB?F:8/>CEFGGGGGCG?7BBFFGFG(.1()(:C>GB<6F651CBB>?BFF?GGG?086:.6@FCB(40(<>B?(883CGD3033.463<AC:69>F1(4,5?B0<?2(*/0):7
@M03364:396:000000000-C9LGT:1:1101:24976:5676 2:N:0:10
GGACTACAGGGTCTCTAATCCCATTCGCTCCCCTAGCTTTCGTCTCTCAGTGTCAGTGTCGGCCCAGCAGAGTGCTTTCGCCGTTGGTGTTCTTTCCGATCTCTACGCATTTCACCGCTCCACCGGAAATTCCCTCTGCCCCTCCCGTACTCCAGCTTGGTAGTTTCCACCGCCTGTCCAGGGGTGAGCCCTGGGATTTGACGGCGGACTTACACAGCCACCTACCGACGCTTTACGCCCAAGCATTCCGTATAACGCTTTCCACCCACGTATTTACGCGGCCTCCTGCCCGGTATTTGGC
+
CCCCCGGGGGGG8FFGGGGGGGDEGFGG7FEGGGGGGAGGGGGGGGAA9FCEFF@E6,CFGGGGFGGGGGGGGCGFFGEFEGF>FGG:,EFGGFGGGGE,@BFBEFGG:>FGF,=FGG=CE,@FEGEGGEFFFFDFG8?GGGF*CEGF6*=9=86*>3=>E3B=FGAFGGGGFE5DGAG7CFG*B5F@FED;DF@,;?F,B6>=GBF>0>;=3++/C(=*6C((.*.)-1903::<<<EGE0(28<:)*92(42:)5;32(-+.:;*(((4()(.-)*449(-(.(.5((3((,(09*)*2
@M03364:396:000000000-C9LGT:1:1101:15818:5700 2:N:0:10
GGACTACCCGGGTATCTAATCCTGTTCGCTCCCCCAGCTTTCGCGCCTCAGCGTCAGTTCCGGCCCAGAGGACTGCCTTCGCCATCGGTGTTCTTCCCAATATCTGCGCATTCCACCGCTACACTGGGAATTCCATCCTCCTCTACCGTACTCGAGCCAGCCAGTTCGGGATCCGGCCGGGGGTTGGGCCCTCGGATTGGAGATCCCGCTTGGCAGGCCGCCTGCGCGCGCTTTACGCCCAATGCATCCGGATAACGCTCGCCCCCTCCGGATTACCGCGGCCGCTCGCACGGAGTTAGCC
+
CCCCCGGGGGGGGGGGGGFGGGGGGGGGGGGGGGGGGGGGGGGGGGGGGGGGGGGGGGGGGGGGGGGGGGGGGGGGGGGGGGGGDGGGGGGGGGGGGGGGGGGGGGGGGGGGGGGGGGGGGGGGGGGGGGGGGGFFGGGGGGGFGGGGGDEDEDCDGGGGGGFGGGGGGGGG?FCGGFGGD8CFEGC28CEGGGGE*ACE?804CFFBF5:F?F91>9CEFGBF:*35(9;(8::411CE*(4?)6496C)(4()).2(4(-:?DE5,89((-2).624-44(496(41(42(,10)*.*9
@M03364:396:000000000-C9LGT:1:1101:24251:5705 2:N:0:10
GGACTACTGGGGTATCTAATCCTGTTTGCTCCCCACGCCTTCGAGCCTCAACGTCAGTTACCGTCCAGCAGACCGCTTTCGCCACCGGTGTTCCTCCTGATCTCTACGCATTTCACCGCTACACCAGGAATTCCATCTGCCCTTCCGGTACTCAAGATCCGCAGTTTCAAATGCAATCCAGGGGTTCAGCCCCCGCCTTTCACATCTGACTTGCCAATCCGTCTACGCTCCCTTTACACCCATTAAATCCGGATCACGCTTGCCCCCTACGTATGTCCGCGGCTGCTTGTCCGTATTCCGC
+
CCCCCGGGGFFGGGGGFEFFGGGDEGGFGGGGFFF@FGGCFGGCFGGFFFEGFGGGGFFFGGGGGGFFGGGFGFG@F7F?CGGGGGGGFGGGGGGGGFFGGGGGFGGGGGGGGGGGGGGGGFFFGFGGGGGFGGGGG;DGADF??F8+@9@DD70;,,EDCGFGGGGGGACGFFFDA?FGEDCCCE,3B;@<59CEDDGG?*C5+;B:<F:E@+>5F(@E9C@FF+/8(/3==E;)1.>:F1(71;))199(319B::<0:?F3FF<,-3(.).().0-4-4(-1:2).(-64((06*)21
@M03364:396:000000000-C9LGT:1:1101:14816:5715 2:N:0:10
GGACTACTGGGGTTTCTAATCCTATTTGCTCCCCACGCTTTCGTGCCTCAGCGTCAGTCTCTGTCTAGGTAGCCGCCTTCGCCACCGGTGTTCCTCCATATATCTACGCATTTTACCGCTACACATGGAATTCCACTACCCTCTCCAGTACTCTAGCTCACCAGTATCTATGGCTTTATGGGGTTGAGCCCCACGCTTTCACCATCAACTTAATGAGCCGCCTGCCCTCGCTTTACGCCCAATAAATCCGGCCAACGCTTTGCACCTACGGTTTACCCAGGCTGCTGGCCCGTAGTTCGCC
+
CCCCCGGGGGGGGGGGGGGGGGG9FGGGGGGGGGGGGGGGGGGFGGGGFGGGGGGGGGGGGGFGGDFGGAFFGGGGGGGGGGGGGGGGGGGGGGGGGGFGGGGGGGGGGGGGGGFGGGGGGGGGDFFGFGGGGFGGG@?EGGGFFGFGFFGFGFFFGGGGGGFGGGGGGGGGDFB6=7@,,6@8B>::AFGDCCE5CEGGGFGFG*9@DGF7615*2*D@@G2((,/27/8((:)):@EG<88)87?);>)((.(()--(()3-9F*(4(((-4(:<6)(-4((())5:,:B,(-8@*457
@M03364:396:000000000-C9LGT:1:1101:6381:5718 2:N:0:10
GGACTACTCGGGTATCTAATCCTGTTCGCTACCCATGCTTTCGAGCCTCAGCGTCAGTTGCAGACCAGAGAGCCGCCTTCGCCACTGGTGTTCTTCCATATATCTATGCATTGCACCGCTACACATGGAGTTCCACTCTCCTCTTCTGCACTCAAAAAAAACAGTTTCCGATTCAGTTCCTCGTTTAAGCCGAGGGCTTTCTCATTAGACTCATTTTTTCGACTGCGCTCGCTCTACGCCCAATAAATCCTGACTACGCTTGTCACCTACGTCGTAACGGGGCTGTTGGCTCGGAGTTTGG
+
-A8B,,CF@;BCFC@<FFFGFBF<FG@FCC7FFFGGGGG<FFC,,BFAFDF8FF7=@FFFCC@E8CFEG8ECD<FG+,4,A:BFFGFF,,,659=,?AFFFGGG;@,@EEGF,CEF8+6=C+=BC><=FGD=F@,,948=9D8<?=D,@781886+,@++63*=,8@,7@+3*,*28;D;ECDC8DFC98,3*@>7*DFGF42*+=EEE*/,)1,11/*,8*8?>*/):*62((674(:<*((.0)).99*).4)))((--,*)2<*..((4.(-((/((--((4,).2((.26())))**
@M03364:396:000000000-C9LGT:1:1101:11766:5719 2:N:0:10
GGACTACCCGGGTTTCTAATCCTGTTTGCTCCCCACGCTTTCGTGCCTCAGTGTCAGTTACAGTCCAGAAAGCCGCCTTCGCTACTGGTGTTCCTCCTAATATCTACGCATTTCACCGCTACACTAGGAATTCCACTTTCCTCTCCTGCACTCAAGTTTCCCAGTTTCAAGAGCTTACTACGGTTGGGCCGTAGCCTTTCCCTCCTTACTTAAACAAGCCCCTACACACCCTTTTCGCCCCGTTAATTCCGATACACCTTGCCCCCTTCGGATTTCCCCCGCCTGCTGGCCGGTGTTTGGC
+
CCCCCGG8,CFGGGGGGGGGGGGGGGGGGGGGGGGGGGGFGGGCDGGGGGGAEGEG<FCFG<FFGFGF,,CFFGGGGGGGGG:CFFFGFGFGG,@CE<FFFFGGGGGGGGGGGFGGGGGDEFGGGEFGGGGGGGGFG=+EFDEFGG,DFFGEFB6@4,@,DFFGGGG;=E,,5DDGADF:AC6,@3+)3:5++9+48EG,,*,:**+*)2;2*+,**)4*:C):B,0*(1-(5>**56CF:03()65)3+2((.,1),(/)(3)9?)(,((--4266+(-91(,((()((.(((-0))(**
@M03364:396:000000000-C9LGT:1:1101:6985:5724 2:N:0:10
GGACTACCCGGGTATCTAATCCTGTTCGCTCCCCCAGCTTTCGCGCCTCAGCGTCAGTGGTGGCCCAGAAGGCCGCCTTCGCCACCGGTGTTCTTCCCGATATCTGCGCATTCCACCGCTACACCGGGAATTCCGCCTTCCCCTACCACACTCGAGCCCGCCGGTATCGGAGGCTCGCCGGGGTTGAGCCCCGGGATTTCACCCCTGACTTAAACGTCCGCCTACGTTCGCTTTACGCCCAGTAAATCCGCACAACGCTATCCCCCTTCGTATTCCCCCGGCTCCTGGCCCGAACTTCGCC
+
CCCCCGGGGGGGGGGGGGGGGGGGGGGGGGGGGGGGGGGGGGGGGGGGGGGGGGGGGFFGGGGGGGGGGFGGGGGGGGGGGGGGGGGGGGGGGGGGGGGGGGGCFGGGGGGEGGGGGGGGGGGGFDGGGEGGGGGGCCDGFCFF6FG6DAE:FFGEGGGGGGEGCECFEGGGFG0CEEEE>E7:CE,5?CGGGGG*CFEGGBF?DFF?>:AF>F9491?E;D28:1,).99???9<66CE5(4)/)..<D*(-38:04-((.357C)4(133<B))5*-(-4((-,)(2((((((0**-/1
@M03364:396:000000000-C9LGT:1:1101:17785:5731 2:N:0:10
GGACTACCCGGGTATCTAATCCTGTTCGCTCCCCACGCTTTCGCTCCTCAGCGTCAGTAACGGCCCAGAGACCTGCCTTCGCCATTGGTGTTCTTCCCGATATCTACACATTCCACCGTTACACCGGGAATTCCAGTCTCCCCTACCGCACTCCAGCCCGCCCGTACCCGGCGCAGATCCACCGTTAGGCGATGGACTTTCACACCGGACGCGACGGACCGCCTACGAGCCCTTTACGCCCAATAAATCCGGATAACGCTCGCACCCTACGTATTCACGCCGCTGCTGGCACGTATTTCGC
+
@CCCCEGFGGGGGGGGGFGGFFGFGGDGGGGGGGFGGDEGGGGGGFGGGCFGGGGGGGDGGGGDGGGFFF8,FFGGGGGGGGGEGFFGCFFCGGFGCGG,=FCBEFFGGGGGGEDEGGFDEG8F8EGGFGEF<C:FGF95FGGBF8DGGF:53=GFFG>CGC?DC>CBFGGG>>2CC4CFGGGF:E71AC=):C86DGFGGEGFFFB;0CBG902-51=EFG>?1A1)2C>??24).3;CG:(4).6<64/244,6?:9466C9G8C:4<(,..8))344(-(410:?71(,3.,*)/)0*
@M03364:396:000000000-C9LGT:1:1101:16024:5735 2:N:0:10
GGACTACCGGGGTTTCTAATCCTGTTCGCTCCCCACGCTTTCGCTCCTCAGCGTCAGTGACGGCCCAGAGACCTGCCTTCGCCATCGGTGTTCTTCCCGATATCTACACATTCCACCGTTACACCGGGAATTCCAGTCTCCCCTACCGCACTCCAGCCCGCCCGTACCCGGCGCAGATCCACCGTTAGGCGATGGACTTTCACACCGGACGCGACGAACCGCCTACGAGCCCTTTACGCCCAATAAATCCGGATCACGCTTGCCCCCTACGTATTCCCGCGGCTGCTGGCACGTATTTCGC
+
CCCCCG8FGGGGGGGGGGGGGGGGGGGGGGGGGGGEGGGGGGDEGGGGGGGGGGGGGGGGGGGGGGGGGGGGGGGGGGGGGGGGGGGGFGGGGGGGGGGGGGGGGGGGGGGGGGGGGGGGGGGFGGGGGGGGGGGFGGGGFFC?DGGGGBG5<=+@FGGEEGFGGGGGGGGGFGFDEFGGDGG>FCC;FFE3CCCA<FFGGEGFGD@;9CBGB):776E=;DFF(2-)-913:BBAFFGGGBB?:29AFGC9:?(()(.(3,24FFG>(,4.)67.6<?B179BFBF>7:(4,(,*/*.5C
@M03364:396:000000000-C9LGT:1:1101:8595:5745 2:N:0:10
GGACTACAAGGGTTTCTAATCCTGTTCGCTCCCCCAGCTTTCGCTCCTCAGCGTCAGTTGTGGCCCAGAAGGCCGCCTTCGCCACCGGTGTTCTTCCCGATATCTACACATTCCACCGTTACACCGGGAATTCCAGTCTCCCCTACCGCACTCCAGCCCGCCCGTACCCGGCGCAGATCCACCGTTAGGCGATGGACTTTCACACCGGACGCGACGAACCGCCTACGGGCCCTTTACGCCCAATAAATCCGGATAACGCTTGCACCCTACGCAGTACCGCGGCTGCTTGCCCGTAGTCAGC
+
CCCCCGGGFGGGGGGGGGGGGGGFGGGGGGGGGGGGGGGGGGGGGGGGGGGGGGGGGGGGGGGGGGGGGGGGGGGGGGGGGGGGGGGGCFGGGGGFGGGGGGGGGGGGGGGGGGGGGGGDGGGGGGGGGFFGGGCFFFFGGGGFGGGCGAGBGDFF7FGGGGFGGGDGGGGGFGFGEAFGGGG@EG76FF=):ECC<FGGGFGFGFFFFGFD()*,9,:EBG9110()(17B?<:<>6?EG??B)5A.@<C1,4(6FB6:,,;)9CGB<?:((,46<C:>;>>12-))42(.44(.7*6>0
@M03364:396:000000000-C9LGT:1:1101:11378:5781 2:N:0:10
GGACTACAAGGGTTTCTAATCCTGTTCGCTCCCCTAGCTTTCGCGCCTCAGCGTCAGTCGTGGCCCAGAAGGCCGCCTTCGCCACCGGTGTTCTTCCCGATATCTGCGCATTCCACCGCTACACCGGGAATTCCGCCTTCCCCTGCCAGACTCAAGCCGGCCGGTATCGGGAGCGGACGGGGGTTGAGCCCCCGGATTTGACTCCCGACCAGGCTGGCCGCCTACGCGCGCTTTACGCCCCATGACTCCGGATACCGCTTGCCCCCCACGTAATACCGCGGCCGGTGGCACCGCGTTCGGC
+
CCCCCGGGGGGGGGGGGGGGGGGGGGGGGGGGGGGGGGGGGGGGGGGGGGFGGGGGFFFGGGGGGGGGF8FEGGGGGGGGGGGGGGGGGGGGGGGGGGGGGGGGGGGEGGGGGGGFGGGGGGGFGGGGGGFGGGGGG>>GGGGFGGGGGFGEF5+;FGGGG@9;C7CEGDE48C@G5:EEEGGE8E<8?CCDGEC51;CC+6+62>EF>C6E?FE0D?GGFGF08/307>6(-(4<??EE*,4(9).)991(,82:.,,-31@?G5)490,4(-)67/--,(,-(,(4:,)(((-.0)()1
@M03364:396:000000000-C9LGT:1:1101:21256:5789 2:N:0:10
GGACTACCGGGGTATCTAATCCTGTTCGCTCCCCACGCTTTCGCTCCTCAGCGTCAGTAACGGCCCAGAGACCTGCCTTCGCCATTGGTGTTCTTCCCGATATCTACACATTCCACCGTTACACCGGGAATTCCAGTCTCCCCTACCGCACTCCAGCCCGCCCGTACCCGGCGCAGATCCACCGTTAGGCGATGGACTTTCACACCGGACGCCACGCACCGCCTACGAGCCCTTTACGCCCAATAAATCCGGATCACGCTCGCACCCTACGTATTGCCGCCGCGGTTCGGCCCGGTTTGGG
+
CCCCCGGGGGGGGGGGGGFFGGGGGGGGGGGGGGGGGGGGGGGGGGGFGGGGGGGGGGGGGGGGGGGGEGGGGGGGGGGGGGGGGGGGFGGGGGGGFGGGGGGGGGFGGGGFG9FGFEGGGFFGDEGGGGGGGGGGGC8FC6BD?GFEEEGFFDGFGGGEEF>DEEEGFEGGFG@DEAGGCCFFGG*6AC=):CGGGGGGGCGEGFEF1D>*(014)4?C0C((4;1)-/-3:18)63CC>(,4))../C)7-,-4@6((-4>6DCD:<((..).))2(-(-0-1,((4((4((())0(1*
@M03364:396:000000000-C9LGT:1:1101:23659:5803 2:N:0:10
GGACTACAGGGGTTTCTAATCCTGTTTGCTCCCCACGCTTTCGCGCCTCAGCGTCAGTTGTCGTCCAGAAAGTCGCCTTCGCCACCGGTGTTCTTCCTAATCTCTACGCATTTCACCGCTACACTAGGAATTCCACTTTCCTCTCCGCTACTCCAGCTTCCCAGTTTCCATCCCATCACGGGGTTAGGCCCCGCACTTTTAAGCTGGACTTAGGAAGCCGCCTGCCCGCGCCTTACGCCCAATAGTTCCGGCCAACGCGTGCCACCTACGTCTTATCCCGGCTGCGTGCACGCAGTTCGCC
+
CCCCCGGGGGGGFGGGGGGGGGGGGGGGGGGGGGGGGGGGGGGGGGGGGGGGGGGG@FGGGFECFGEEFECFGGGGGGGGGGGGGFGGEFGGGEECFGGGGGGGGAFC>EEEGGGFFEEGGBFG,@AFFGGGGGGGGC?FEGGBGG>+@@>DCEGFGGA=BEDFGEFGGGGFFGFGF5<CCEC>8E@8FD5CDD*9CCG?,>C*=F423C=?**,*;(<:9D;?0*65()3(4<)(40:?*(.)1..)1>1((,(-.-(-(-1.7;0((,4(42-))+54;>93(,-(((.1((-0*7(/1
@M03364:396:000000000-C9LGT:1:1101:22918:5804 2:N:0:10
GGACTACAGGGGTTTCTAATCCTGTTTGCTCCCCACGCTTTCGAGCCTCAACGTCAGTTGCCGTCCAGTAAGCCGCCTTCGCCACCGGTGTTCCTCCTAATATCTACGCATTTCACCGCTACACTAGGAATTCCGCCTTCCTCTCCTGTACTCAAGCTGAACAGTTCGCAGGGCGGTTCACGGGTGAGCCGTGAAATTAAACCACGCGCTTGCTAAGCCACCTAACAACTCCTTTCGGCCCATTAAATCGGAATAAGCTTCGCCCCTCCGGTATTCCCCGGCCGGCTGGCCCGAATTTAGC
+
CCCCCGGGGGGGGFGGGGGGGGGAGGGGGGGGGGGGGGGGGGGDFGGGEG,CFFFGGGGDGCFGGGGGGGGGGGGGGGGGGGGGGGGGGGGGGGGGGGGGG9EGGGGGGGGGFFGGGGGGGGGGGGGGGGGGGGG7=?8FFGG9DGG8EFGFDBGF9=8@9FDGGG:EEG6+:<=CE>E,=DC>GC*8?F//7C4B8C,1,*6(:::10/2*,++)0/<C8F8()040(*.,5))--(:C*-()/.))/*1((())*.)-),*4CE*(,(,(-1)6-0((-(-,((-,4(.(((())/)*2
@M03364:396:000000000-C9LGT:1:1101:11731:5828 2:N:0:10
GGACTACTAGGGTTTCTAATCCTGTTCGCTCCCCACGCTTTCGCTCCTCAGCGTCAGTAACGGCCCAGAGACCTGCCTTCGCCATTGGTGTTCTTCCCGATATCTACACATTCCACCGTTACACCGGGAATTCCAGTCTCCCCTACCGCACTCCAGCCCGCCCGTACCCGGCGCAGATCCACCGTTAGGCGATGGACTTTCACACCGGACGCGCCGAACCGCCTACGAGCCCTTTACGCCCACTCATTCCGGATCACGCTTGCCCCCTACGCATTCCCGCGGCTGCTGGCCGGTCTTTGGC
+
CCCCCGGGGGGGGGGGGGGGGGGGGGGGGGGGGGGGGGGGGGGGGGGGGGGGGGGGGGGGGGGGGGGGFGGGGGGGGGGGGGGGGGGGGGGGGGGGGGGGGGGGGGGGGGGGGGGGGGGCEGGGGGGGGGGGGGG9DFGGGGGFFGG66@GFGFFFFGGGCGEGGEGGGG5C9CAC1?FF6F8<FG*8AF838EECFGGGGCGFGDD;6D0C;):470CEBGFFFGF)479??F?FBBEEC1(.77ABFGF(42(.?8183<F?CFD6(4,(4,4)6<(-43931024:6((,-(09*)29
@M03364:396:000000000-C9LGT:1:1101:16668:5849 2:N:0:10
GGACTACAGGGGTTTCTAATCCTGTTCGCTCCCCACGCTTTCGCTCCTCAGCGTCAGTGACGGCCCAGAGACCTGCCTTCGCCATTGGTGTTCTTCCCGATATCTACACATTCCACCGTTACACCGGGAATTCCAGTCTCCCCTACCGCACTCAAGCCCGCCCGTACCCGGCGCGGATCCACCGTTCAGCGATGGGCTTTCACACCGGCCGCGCCGAACCGCCTACGAGCCCTGTACGCCCCATAAATCCGGATAACGCTTGCACCCTACGTATTCCCGCGGCTGCTGGCACGTCGTTCGC
+
CCCCCGGFFFGGGGGGGGGGGGGCFGFFGEGGGFEGGGGGFGGGEGGGGGGGGGGGCF<EFGGGGGEFGEFAFG8CFGGGFGFGF<FGFFGGGGFGFDEGGGGGGGG9FGGG,EDGGEEDCFGFFGGD:@FGGGGGG:DGGGD6GGGGGFGAD)+;:E8C>:ADE>EGGC5>D>(7=)=?+8CFCG,(;<8);:=*;C>FFCGCGB>B()-=9)*()-?*7D664;()-19(3(.).8CEG(,,)).6@F<1?10<FFB:(28)2;CB84(,))(.6929(92(2232((()4.(083(93
@M03364:396:000000000-C9LGT:1:1101:9188:5854 2:N:0:10
GGACTACCCGGGTTTCTAATCCTATTTGCTCCCCACGCTTTCGTGCCTCAGCGTCAGTCTCTGTCCAGGCAGCCGCCTTCGCCACCGGTGTTCCTCCATATATCTACGCATTTTACCGCTACACATGGAATTCCACTGCCCTCTCCAGTACTCTAGCTGACCAGTATCCGTGGCTTTATGGGGTTGAGCCCCACGCTTTAACCACGAACTTAATCAGCCGCCTACCCACCCTTTACGCCCAATAATTCCGTATAACGCCCGCCACCTACGTATTACCCCGGCTGCTGGCACGTAGTTCGCC
+
CCCCCGGGGGGGGGGGGGGGGGGFGGGGGGGGGGGGGGGGGGGGGGGGGGGGGGGDEGGGGGGGGGGGGGGGGGGGGGGGGGGGGGGGGGGGGGGGGGGGGGGGGGGGGGGGGGGGGGGGGGGGGGFGGGFGFGGGGADEGGGFGGGGGFGEFEDDGGGGGGFFGGGGGGGGFGDFGFGGCCGGGG@@FFGGGGGE@GGCF9>>*9?=@GEC8+9>*7FE@DF<@*66;G@DFFFFDFEEC(63/:<ABF2(,4)650((,4*-CE5:?01.68).6+3-(016:4.,3(8:44(0@*-)9
@M03364:396:000000000-C9LGT:1:1101:5791:5883 2:N:0:10
GGACTACCAGGGTATCTAATCCTGTTCGCTCCCCACGCTTTCGCTCCTCAGCGTCAGTGACGGCCCAGAGACCTGCCTTCGCCATCGGTGTTCTTCCCGATATCTACACATTCCACCGTTACACCGGGAATTCCAGTCTCCCCTACCGCACTCCAGCCCGCCCGTACCCGGCGCAGATCCACCGTTAGGCGATGGACTTTCACACCGGACGCGACGAACCGCCTACGAGCCCTTTACGCCCAATCAATCCGGATAACGCTCGCCCCCGACGTATTACCGCGGCTGCTGGCCCGGATGTAGC
+
CCCCCGGGGGGGGGGGGGGGGGGCGGGGGGGGGGGGGGGGGGGGGGGGGGGGGGGGGEEGGGGGGGGFEGGGGGCFFGGGGGGGGGGGCGGGFFEFGFGGGFEFFEGGGGGGFGGGGGGGGGGGGGGDGCFGGGGGGGGGGGEFCCC8E?GFGFGBGGGGGGFGG8CGEECEFG=:E4CC6CFFGG19F@CC<75FGGEGGEG?GFFF0D9E(0:771EG>GF(4C(5:GFFF(52<:EGG<((0:<2BFC2111>FFFFFFG>DEG(-49((.,))<8;>6129<8:((.(47().).?7
@M03364:396:000000000-C9LGT:1:1101:23512:5892 2:N:0:10
GGACTACCCGGGTTTCTAATCCTGTTCGCTCCCCCAGCTTTCGCTCCTCAGCGTCAGTTGTGGCCCAGAAGGCCGCCTTCGCCACCGGTGTTCTTCCCGATATCTGCGCATTCCACCGCTACACCGGGAATTCCGCCTTCCCCTGCCAGACTCAAGCCGGCCGGTATCGGGAGCGGACGGGGGTTGGGCCCCCGGATTTGACTCCCGCCCCGTCTGGCCGCCTACCCCCGCTTTCTGCCCCCTGTATCCGCGGACCGCTGGCCCCCCACGAGTTCTCCCCGGTGCTTGGCCCGGATTTGGC
+
CCCCCGG,FFEGFEGGGGGGGGDGGGGGGEGGGGD:FGGFGGGGEGGGGGGGGGGGGE9<CFGGGGGG<,6@FGFEGGEGGGGGGGGGEFGGG9EFFFGGGGGGGGGGGGGGGGGGGGGGDFFGGGGEGGGGGGGGG+=FGGGFCGG,>AF@7@7AFGCE5>4CGCCCCEG5?C>)20/*2*11***-0*:97EG**;<9<5+66>D0(1(/,)*(93@527(,(*()(/--(4.)))0;8410)-4)01*-(,3()((((45(>8),(,((--)))+.(4(((().5((.((((0)*)*0
@M03364:396:000000000-C9LGT:1:1101:4233:5902 2:N:0:10
GGACTACAGGGGTTTCTAATCCTGTTCGCTCCCCACGCTTTCGCTCCTCAGCGTCAGTCGTGGCCCAGAAGGCCGCCTTCGCCACCGGTGTTCTTCCCGATATCTGCGCATTCCACCGCTACACCGGGAATTCCGCCTTCCCCTGCCAGACTCAAGCCGGCCGGTATCGGGAGCGGACGGGGGTTGAGCCCCCGGATTTGACTCCCGACCAGGCTGGCCGCCCACGCGCTCGCTACTCCCCAGCCATCCGGATAACGCTTGCCCCCTACGTCAGCCCGCGGCTGCGGTCACGTAGGGACGC
+
CCCCCGGGGGGGGGGGGGGGGGGGGGGGGGGGGGGGGG7FGGGGGGGGGGGGGGGGGGGFGGGGGGGGFGGGGGGGGGGGGGGGGGGGCFFEGGFGGGGEGGGGGGGGGGGGGFGGGGGGECFGGGGG7FGGGGGDE7CGGGGFDGGGGFG@D=F>FGEGGGFGG8FGGGG*:F@G=BGGGE<:C8,.);:9DGG5DECC?4+4C>)(-1-*1);(/(;*39((-*-)()(((-(-))31*.(()(.()11((().)(---(3.953,2(.((,).,*4(((3((((-((.(.(.)))()/
@M03364:396:000000000-C9LGT:1:1101:11977:5910 2:N:0:10
GGACTACTAGGGTATCTAATCCTGTTTGCTACCCACGCTTTCGTGCCTCAGTGTCAGTTTCAGTCCAGAAGGCCGCCTTCGCCACCGGTGTTCCTCCTAATATCTACGCATTTCACCGCTACACTAGGAATTCCGCCTTCCTCTCCTGTACTCAAGCTGAACAGTTCGCAGGGCGGTTCACGGTTGGGCCGTGAAATTAAACCCCGCGCTTGCTCAGCCACCTACTCACTCTTTACGCCCAGTCATTCCGTATAACGCTCGCCCCCTACGTGTTACCCCGGCTGCTGGCCCGTAGTTCGCC
+
CCCCCGGGGGGGGGGGGGGGGGGGGGGGGGGGGGGGGGGGGGGGGGGGGGGGGGGGGGGGGGGGGGGGGGGGGGGGGGGGGGGGGFGGGGGGGGGGGGEGGGGGGGGGGGGEGGGGGGGGGGGGGGGGGGGGFFGGGGGGGGGFGGFFGFGFGFGFGGGFGGFGGGGGGGGGFGFGGEGGGGGFGGC)3@EDGC:?CEGCFEFDGFFF138F<FGFC@6==F@85+)+/247;AA<???E847)1:6569218BB4B6-412:2DG3(:(.18:.-.+2-99(,30)(((-41(()*1()1
@M03364:396:000000000-C9LGT:1:1101:15107:5943 2:N:0:10
GGACTACAAGGGTTTCTAATCCTGTTCGCTACCCATGCTTTCGAGCCTCAGCGTCAGTTGCAGACCAGAGAGCCGCCTTCGCCACTGGTGTTCTTCCATATATCTACGCATTCCACCGCTACACATGGAGTTCCACTCTCCTCTTCTGCACTCAAGAAAAACAGTTTCCGATGCAGTTCCTCGGTTAAGCCGAGGGCTTTCACATTAGACTTATTTTTCCGCCTGCGCTCGCTTTACGCCCAATAAATCCGGACAACGCTTGCCACCTACGTATTCCCGCGGCTGCTGGCACGTAGTTAGC
+
CCCCCGGGGGGGGFGGGGGGGGGGGGGGGGGGGGGGGGGGGFGGGGGGGGGGGGGGGFGGGGGGGFGGGGGGGGGGGGGGGGGGGFGGFFF>FFGGGGGGGGGGGGGGGGGGFFGGGGGGGGGGGGGGBEFGGGFFGGGGGGGFGGGGGFGEGD=FCDGGGGFGFGGGGGGGFFDFFFAE8DCFGGFEFGFGGGGEDFDFF<ECGFFF:FEG=F:>FFGF@G@DFC=B@D9>D<;3C?ECB42@AA9EFFGFD>>2>39???C?CFG:F?FFF<?))<41(99763)4>::7BB00>94CD
@M03364:396:000000000-C9LGT:1:1101:19823:5947 2:N:0:10
GGACTACCAGGGTTTCTAATCCTGTTTGCTACCCACGCTTTCGTGCCTCAGTGTCAGTTTCAGTCCAGAAGGCCGCCTTCGCCACCGGTGTTCCTCCTAATATCTACGCATTTCACCGCTACACCGGGAATTCCGTCTTCCTCTACCGAACTCGAGCCCGCCGGTTCGGGGTCGGGCCGGAGGTTGAGCCCCCGGGTTTGAGACCCCGCTTGGCGAGCCGCCTACGCGCGCTTTACGCCCAATCAATCCGGATAACGCCCGCTCCCCACGTACTTCCCCGGCTGATCGCCCGGAGTTCGCC
+
CCCCCGGGGGGGGGGGGGGGGGGGGGGGGGGGGGGGGGGGGGGGGGGGGGGGGGGGGFFGGGGGGGGGGGGGGGGGGGGGGGGGGGGGGGGGGGGGGGGGGGGGGFGGGGGGFGGGGGGGGGGGGGGGGGGGGGFFGGFGGGGFGGGGGDGD=>GFECGGGGEGGEGEGGGGFDFGGBEGCGGGG826AF5CDGGE)B85+-*.*>>>>D0C?F=;D>:=056?<*,0,99(4:4<?0:CC(.()5:AFG3,46<BB>((46*4DF*3>B1((4))5*,,703((-)----0(3(0:*(11
@M03364:396:000000000-C9LGT:1:1101:9526:5948 2:N:0:10
GGACTACCAGGGTTTCTAATCCTGTTTGCTCCCCACGCTTTCGTGCCTCAGTGTCAGTTACAGTCCAGAAAGCCGCCTTCGCTACTGGTGTTCCTCCTAATATCTACGCATTTCACCGCTACACTAGGAATTCCACTTTCCTCTCCTGCACTCAAGTCTCCCAGTTTCAAGAGCTTACTACGGTTACGCCGTAGCCTTTCACTCCTGACTTAAGAGACCACCTACTCACCCTTTACGCCCCATGCATCCGGAGACCGCTCGCCCCCCACGTATTACCCCCGCCTCCTGCACGTACTTCCGC
+
CCCCCGGGGGGGGGGGGGDFGGGGGGGGGGGGGGGGGGGGGGGGGGGGGGGGGGGGFGGGGGGGGGGGGGGGGGGGGGGGGGDGGGGGDFGGGGGGGGGGGGGGGGGGGGGGFGGGGGGGGGGGAGFGGGFGGGAFGFFGGGGFGGG8EFGFGBFFFGFFFFFGGGGGGDG9DGEGGFGGGGGGEC,1@C6=CEGGGGGG:C,:7AF*=CEE5+70;CE,79-;<,:4;>BD:689>9EF*9=B)507;C)((((606.(20::DG)(((4()46<9<4(49((,(.54(36:((.**)*/
@M03364:396:000000000-C9LGT:1:1101:13427:5951 2:N:0:10
GGACTACACGGGTATCTAATCCTGTTTGCTCCCCACGCTTTCGAGCCTCAACGTCAGTTACTGTCCAGCAAGCCGCCTTCGCCTCCGGTGTTCCTCCTGATATCTACGCATTTCACCGCTACACGACAAATTCCGCCAACGTTGCGCGCACTCAAGACCGTCAGTTCGCGCTGCAAGTCAGGCGTTGAGCGCCTACATTTCACAACACGCTTGACAGCCGGCCTGTGCTCCCTTTAAACCCAATGAATCCGGATAACGCTCGCTCCCTACGTAGTACCGCGGCTGCTTGCACGTACTTAGC
+
CCCCCGGGGGGGG7FGGGGGGFGGGGGGGGGGGGGGGGGGGGGGGGGGGGGGGGGGGFGGGGGGGGGGGGGGGGGGGGGGGGGGGGGGGGGGGGGGGGGGGGGGGGGGGGGGGGGGGGGGGFFGGGGGGGGGGGGGD8=FGGF5@@CGGFGFGFGF9DGCEG>GCCGGGGGCDGECFFGFGFFFCEEFAF8CDEEDFGGFFCFFGFA@(7;=(8>AGFF57>9:?<8*):82<F?).6@FE?F7).6-9>D;(4-)*-(((4:17CC7<?(.)(-))3462>B;>:4<8:44:32))0):0
@M03364:396:000000000-C9LGT:1:1101:24454:5975 2:N:0:10
GGACTACCAGGGTTTCTAATCCTATTTGCTCCCCACGCTTTCGTGCCTCAGCGTCAGTAACGGCCCAGAGACCTGCCTTCGCCATTGGTGTTCTTCCCGATATCTACACATTCCACCGTTACACCGGGAATTCCAGTCTCCCCTACCGCACTCAAGCCCGCCCGTACCCGGCGCGGATCCACCGTTAAGCGATGGACTTTCACACCGGACGCGACGAACCGCCTACGAGCCCTTTTCGCCCAATAAATCCGGATAACGCTTGCCCCCTACGGATTGCCCCGTGCGCACGCCAGGACTTTGC
+
CCCCCGGFGGGGFCGGGGGGGGG9F,CFFGFCGGGGGGGGGGGGGGGGEFGGGGGEG@EFGGGGFGGGFGGGGGGGGGG,,FFEDEGGEFGGGFFFFFGGGGEGGGEGGGGGGGGGGGGGGGGGGGGGGGDEGFGGG9=F=D>5FGEE+<FA8)+0>DGE>FFD:EEDGGGGAFAG5?EGEGGDFG<1A,=DG=GDFGCC79BEC>D6()4C9)2319C59CBB?F1)-7(440)))-*2A01:05<:?C7>2:()9(-(24*,78CB?6((-(-()0)(,(-(-(((,34(-(())*)2*
@M03364:396:000000000-C9LGT:1:1101:12018:5975 2:N:0:10
GGACTACAGGGGTATCTAATCCTGTTCGCTCCCCACGCTTTCGCTCCTCAGCGTCAGTAACGGCCCAGAGACCTGCCTTCGCCATTGGTGTTCTTCCCGATATCTACACATTCCACCGTTACACCGGGAATTCCAGTCTCCCCTACCGCACTCCAGCCCGCCCGTACCCGGCGCAGATCCACCGTTAGGCGATGGACTTTCACACCGGACGCGACGAACCGCCTACGAGCCCTTTACGCCCAATAAATCCGGATCACGCTCGCCCCCTACGTATTACCGCGGCTGCTGGCACGTATTTAGC
+
CCCCCGGGGGGGGDGGGGGGGGGGGGGGGGGGGGGGGGGGGGGGGGGGGGGGGGGGGGGGGGGGGGGGGGGGGGGGGGGGGGGGEGGGGGGGGGGGGGGGGGGGGGGGGGGGGGGGGGGGGGGGGGGGEGGGGGGGGGGGGGGFGGGGGFGBGFGFGGGGGGFGGEGGGGGGEDBGGFGFDGGFGG*8AFE)9:CCFGGGGFGEFDE60C9E>5C95>GGBGFFFGFB:G;?:?D<A:EEGF?F44-5@FDFBB((044(-(2(/?D>1:2346:<AF?6(,74;B07:62>?(.*)*.00
@M03364:396:000000000-C9LGT:1:1101:18688:5977 2:N:0:10
GGACTACAAGGGTTTCTAATCCTGTTCGCTACCCATGCTTTCGAGCCTCAGCGTCAGTTGCAGACCAGAGAGCCGCCTTCGCCACTGGTGTTCTTCCATATATCTACGCATTCCACCGCTACACATGGAGTTCCACTTTCCTCTTCTGCACTCAAGAAAAACAGTTTCCGATGCAGTTCCTCGGTTAAGCCGGGGGATTTCACATTACACTTATTTTTCCGCCTGCGCTCGCTTTACGCCCAATAAATCCGGATCACGCTTGCACCCTACGTATTTCCGCGGCTGCTGGCACGTAGTTAGC
+
CC8ACFGGCECFFGGFGGGEGFFGGGEG7FBFFEG8FDGGGGGCFG:F@<CFF@FF@GFGE9FCFGGGC<FGGDC@@=CEFD@C?FFF6FFEFGG,,?,CEGG,EFAFGGGG=?DDFEGD8>DF,4AF@4BFEF8DA,+59DCD+844@?FEB=D+86,,,8;DFECFDE8C?CDFFFFFD908@@+:FC30+48C*:BFC?@C88+**;/CE+17B6,45380186525(6<7()),=:C::2@764@6)3((-3.,8?((/)*;534663.60))3(296;99002(4(5:1()0*)2C
@M03364:396:000000000-C9LGT:1:1101:26700:6043 2:N:0:10
GGACTACCCGGGTATCTAATCCTGTTCGCTCCCCTAGCTTTCGCGCCTCAGCGTCAGTCGTGGCCCAGAAGGCCGCCTTCGCCACCGGTGTTCCTCCTAATATCTACGCATTTCACCGCTACACTAGGAATTCCGCCTTCCTCTCCTGTACTCAAGCTGAACAGTTCGCAGGGCGGTTCACGGTTGGGCCGTGAAATTAAACCCCGCGCTTGCCCAGCCACCTACGCACTCTTTACGCCCAGTAATTCCGGATAACGCCAGCCCCCTACGTGTTACCCGGGCTGCTGGCCCGTAGTTCGCC
+
CCCCCGGGGGGGBGGGGGGGGGGGGGGGGGGGGGGGGGGGGGGGGGGGGGFGGGGGGGGGGGGGGGGGGGGGGGGGGGGGGGGGGGGGCFFGGGGGGGGGGGGGGGGGGGGGGGGGGGGGGGGGGGGGEFFGGGGGGGDGGGGFGGFFGFGFGEGFGGG8FGFGGGGGGDG>AFBG*@ECFGGGGGG@FGGDDFDGFFF7C;EDGEFFBGBF:)0,9:E5:F:??59)97:.<A>A66EG524-946<FG)-(-44)3((-48:GG34<<?2:<<AA6((,3-43))5<0<FF;::?*-1/
@M03364:396:000000000-C9LGT:1:1101:19728:6044 2:N:0:10
GGACTACTGGGGTTTCTAATCCTGTTCGCTCCCCACGCTTTCGCTCCTCAGCGTCAGTAACGGCCCAGAGACCTGCCTTCGCCATTGGTGTTCTTCCCGATATCTACACATTCCACCGTTACACCGGGAATTCCAGTCTCCCCTACCGCACTCAAGCCCGCCCGTACCCGGCGCGGATCCACCGTTAAGCGATGGACTTTCACACCGGACGCGACGAACCGCCTACGAGCCCTTTACGCCCAATAAATCCGGATCACGCTTGCACCCTACGTATTCCCGCGGCTGCTGGCCCGTCGGTTGC
+
CCCCCGGGGGGGGGGGGGFGFGGGGGGGGGGGGGGGGGGGGGGGGGGGGGGGGGGGGGGGGGGGGGGGGGFGGGGGGGGGGGGDEGGGEFGGGGGGGGGGGGGGGGGGGGGGGGGGGGGDGGGFGGGGGGGGGGGFGGFGGDEFGGGDGFGADD=+FGGGCGDGGCEGGGGEEE@D5?EG?GC7CG*6CE85CEC6;>FGG)?<FDF>FG>7():3905>;GB12;:83C>B???2<:EEG(30)4)6FFCB?0>??3:<F?G?FCDB?F?<)5:).24>F969>0,8:?0(71())0(9*
@M03364:396:000000000-C9LGT:1:1101:25034:6065 2:N:0:10
GGACTACCCGGGTTTCTAATCCTGTTCGCTACCCATGCTTTCGAGCCTCAGCGTCAGTTGCAGACCAGAGAGCCGCCTTCGCCACTGGTGTTCTTCCATATATCTACGCATTCCACCGCTACACATGGAGTTCCACTCTCCTCTTCTGCACTCAAGAATGACAGTTTCCGATGCAGTTCCACGGTTGAGCCGTGGGCTTTCACATCAGACTTATCATTCCGCCGGCGCTCGCTTTACGCCCAATAAATCCGGACCACGCTTGCCACCTACGTATTCCCGCCGCTCATGGCCAGTAGTTAGC
+
CCCCCGGGGGGGCGGGGGFGGGGFFGGGGGGGGGGGGGGGGGGGGGGGGGGGGGGGGGGGGGGGGGGGGGGGGGGGGGGGGGGGGGGGEGGGGGGGGGGGGGGGGGGGGGGGGGGGGGGGGGGGGGGGFGFGGGGGGGGGFGGDCFGGGFGFFD=DFFFGGGFGGGGGGGGGFGFGGFGGGGGGGGF@FGFGGGGGGGGCGEDACFFF3CEGCECEGFGG=D=((46:>DBF?(4>47EFG<F??AA49736<666F69838C2:@74(,(4)4>)6<83((42(())..8(,))*/*)20
@M03364:396:000000000-C9LGT:1:1101:10036:6101 2:N:0:10
GGACTACCGGGGTATCTAATCCTGTTCGCTCCCCACGCTTTCGCTCCTCAGCGTCAGTAACGGCCCAGAGACCTGCCTTCGCCATTGGTGTTCTTCCCGATATCTACACATTCCACCGTTACACCGGGAATTCCAGTCTCCCCTACCGCACTCCAGCCCGCCCGTACCCGGCGCAGATCCACCGTTGGGCGCTGGACTTTCACACCGGACGCGCCGAACCGCCTACGCGCCCTTTACGCCCAATAAATCCGGATAACGCTCGCCCCCTACGTATTACCGCGGCTGCTGGCCCGTCGTTGGC
+
CCCCCGGGGGGGGGGGGGGGGGGGGFGGGGGGGGGGGGGGGGGG,FFGGGDGGGGGGFFGGGGEGGGG8FGGGGFGGGGGGGGG:FGGFFGGFFFGFFGGGCCFGGGGGGGGEGGGGG@DEGGGCEGGGGGGGG,?EFGGGGGFFGDEGFGBG@GFGFEE6CBDGEGGGGGGFGFG5*AF6EFGGG*6AC:)1>EGGFFGGCGC6@BFFGBD>0:97(?EBGFFFFF39D>F3?2AF:EEG0,4/4:569C>,184F:93(482DGGF0::,44:<DE,-(47;615,8((494(00)(19
@M03364:396:000000000-C9LGT:1:1101:19073:6108 2:N:0:10
GGACTACCGGGGTTTCTAATCCTGTTCGCTCCCCTAGCTTTCGCGCCTCAGCGTCAGTCGTGGCCCAGAAGGCCGCCTTCGCCACCGGTGTTCTTCCCGATATCTGCGCATTCCACCGCTACACCGGGAATTCCGCCTTCCCCTGCCAGACTCAAGCCGGCCGGTATCGGGAGCGGACGGGGGTTGAGCCCCCGGATTTGACTCCCGACCAGGCTGGCCGCCTACGCGCGCTTTACGCCCAATGAATCCGGATAACGCCTGCCCCCTACGTATTTCCCCGGCCGCTGGGCAGGACTTGGCC
+
CCCCCGGGGGGGCFGGGGGGGGGGGGGFGGGGGGGGGGGGGGGGGGGGGGGGGGGGGGGGGGGGGGGGGGGGGGGGGGGGGGGGGGGGGGGGGFGGGGGGGGGGGGFGGGGDFGGGGGGGGGGGGEGGGGGGGGDFEGGGFDGFGGGGGFGFGFGFGGEGGGBDGCGFC=C*8B3DCEGGGEC18C3.6;F<DGG*18C996+5>FF09D>GFF84D(C*(9(,4/3.3/((-4-6,,:C*4:(8)))0/1(424?:1126:@:<C)(821)-,)).+(-9B,-10,3((.((((/0*.67
@M03364:396:000000000-C9LGT:1:1101:13307:6141 2:N:0:10
GGACTACAGGGGTTTCTAATCCTGTTTGCTACCCACGCTTTCGTGCCTCAGTGTCAGTTTCAGTCCAGAAGGCCGCCTTCGCCACCGGTGTTCCTCCTAATATCTACGCATTTCACCGCTACACTAGGAATTCCGCCTTCCTCTCCTGTACTCAAGCTGAACAGTTCGCAGGGCGGTTCACGGTTGGGCCGTGAAATTAAACCCCGCGCTTGCTCAGCCCCCTACGCACCCTTTACGCCCAGTAATTCCGGATAACGCTCGCCCCCCACGTGTTACCCCGGCTGCTGGCGCCCTGCCCAGG
+
CCCCCGGGGGGGGEGGGGGGGGGGGGGGGGGGGGGGGGGGGGGGGGGGGGGGGGGGGFGGGGGGGGGGGGGGGGGGGGGGGGGGGGGGFGGGGGGGGGGGGGGGGGGGGGGGGGGGGGGGGGFGGCGGGGGGGGGGGFGGGGGFGGGGGFGFGFGFGGGGGGFGGGGGGDGGFGAG:5EGGGGGGG:@FF89DFFGDFG:E>FDDFF99D0=;+A?D8F*:C>04*4)4)44:BFA??CEE::-9<BFFD9??1).72,3((24DE34>>,44?)<9+,(4((-42.3(,-(43(0)0)**
@M03364:396:000000000-C9LGT:1:1101:7802:6151 2:N:0:10
GGACACTAGGGTTTCTAATCCTGTTCGCTCCCCACGCTTTCGCTCCTCAGCGTCAGTAACGGCCCAGAGACCTGCCTTCGCCATTGGTGTTCTTCCCGATATCTACACATTCCACCGTTACACCGGGAATTCCAGTCTCCCCTCCCGCACTCCAGCCCGCCCGTACCCGGCGCAGATCCACCGTTAGGCCATGGACTTTCACACCGGACGCGACGAACCGCCTAACAGCCCTTTACGCCCAATAAATCCGGCTAACGCCGCCCCCCCACGTTGTACCCCGGCTGCGGGCACGTAGTTCGCC
+
CCCCCGGGGGGGGGGGGFGGGGF@FGGG@FGGGFF@FGGGGGGCGGFGEGGGFG@CEEFGFGGGGGGDF@FG8FGGGGCFGGC,FFDG=FFFDFEGGGGGGGGGDGFGAFGGGGGGGEG8C<EF>EG+@F=FGFG@EADFFGG56CE68A:5@:+:FECECFEGGGGGGEEGB@><F;FEF:DC>*85A,/266CC4FFFF<;=C>B((1456<1(/9E/253()*)91*8:?><6:<GGE6:564>A?/)((-.0591((-20CE),(4(((-)5:0-,-7,(2(((,(42,(,0*/,/9
@M03364:396:000000000-C9LGT:1:1101:13403:6158 2:N:0:10
GGACTACCGGGGTTTCTAATCCTGTTCGATACCCGCACTTTCGAGCTTAAGCGTCAGTAACGCTCCCGTCAGCTGCCTTCGCAATCGGAGTTCTTCGTCATATCTAAGCATTTCACCGCTACACGACGAATTCCGCCAACGTTGTGCGCACTCAAGACCGTCAGTTCGCGCTGCAGTTCAGAGGTTGAGCCCCTACATTTCACAACACGCTTGACAGCCGGCCTGTGCTCCCTTTAAACCCAATAAATCCGGATCACGCCCGGACCTTCCGTATTCCCGCGGCTGCTGGCCCGGCCTTCGC
+
CCCCCGGGGGGGGGGGGGGGGGGGGGGGGGGGGGGGGGGGGGGGGGGGGFGGGGGGGFGGGGGGGGGGGGGGGGGGGGGGGGGGGGFGBFFGGGGGGGGGGGGGGGGGGGGGGGGGGGGGGGGGGDGGGGGGGGGFGFGGDFFBDGGGGFGFGFGFGGFEBFEGGGGGGGGGFGFGCCGGGGGGGGGEFFGGGGGC<FGGGFGFGFFF@GFGF)5;FFCE6DBF43495CBF?F:6<<GGG?F:?ABAFFDF:?(4:48?F>1,9C*.226:(48)4<<139>>F?2)5(.31>()0))**
@M03364:396:000000000-C9LGT:1:1101:18518:6158 2:N:0:10
GGACTACACGGGTATCTAATCCTGTTCGCTCCCCCAGCTTTCGCGCCTCAGCGTCAGTGGTGGCCCAGAAGGCCGCCTTCGCCACCGGTGTTCTTCCCGATATCTGCGCATTCCACCGCTACACCGGGAATTCCGCCTTCCCCTACCACACTCGAGCCCGCCGGTATCGGAGGCTCGCCGGGGTTGAGCCCCGGGCTTTTACCCCCGACCTAACGGGCCGCCTACGCGCGCTTTACGCCCAGTAAATCCGTACAGCGCTCGCCACCTACGTCGTACCCCGGCTGCTGGCACGTAGTTCGCC
+
CCCCCGGGGGGGGGGGGGGGGGGFGGGGGGGGGGGGGGGGGGGGGGGGGGGGGGGGGGGGGGGGGGGGGGGGGGGGGGGGGGGGGGGGCGGGGGGGGGGGGGGGGGGGGGGGGGGGGGGGGGGGGGGGGGGGGGGGG@DGGGGFGGG6FFE5F8>DGGGGGGFGEGGGGG>>6CBGGFGGGGCFEE<:F;FGGGGGDGGGF<<(9<>(->>E).;1D;CCBG?0,*-57)43122<2:?E*.5.*-6:F</(4?)459(439:1DF92:?1.(-,,324,49(-(4.(,,<<33,)9/419
@M03364:396:000000000-C9LGT:1:1101:16550:6165 2:N:0:10
GGACTACACGGGTTTCTAATCCTGTTCGCTCCCCTAGCTTTCGCGCCTCAGCGTCAGGCGTGGCCCAGAAGGCCGCCTTCGCCACCGGTGTGCTTCCCGATATCTGCGCATTCCACCGCTACACCGGGAATTCCGCCTTCCCCTCCCAGACTCATACCGGCAGGTGTCGGGTGCTGACGGGGGTTGAGCCCCCGGAGTTGACCCCCGACCAGGCGTGCCGCCTACCCGCCCTTTACGCCCCATGACTCCGTCTACCACTAGCCCCCTACGGTTTTCCCCCGCTGCTGGCACGGCCTTTGGC
+
CCCCCGG8E@@:C@EEFC,<C,CFEGGGGGG7C@FCE@E6CCC;:FF7FF@C@FFG@,CFFD7+:CCF<,@B@FFCBFGFC:CFCEFCFCF+?FFEEE:BFCEFA@F+FCGG;EE5E>+8+@EFD@FGB=FFCD8FCFDC79::+3+D?*@5D:++74****39,,4,=*=,2C*246:55=3FB8A>)0*9C5?5);83+.0,/8B;;C45()1,)(//()42.*.0()-4:)))(-?C*-(,9)6)0*1((().)..(..82<*),2((,(3(.4+.(-4,,,))(((.(((()0*)02
@M03364:396:000000000-C9LGT:1:1101:27000:6196 2:N:0:10
GGACTACCAGGGTATCTAATCCTGTTCGCTCCCCACGCTTTCGCTCCTCAGCGTCAGTAACGGCCCAGAGACCTGCCTTCGCCATTGGTGTTCTTCCCGATATCTACACATTCCACCGTTACACCGGGAATTCCAGTCTCCCCTACCTCACTCCAGCCCGCCCGTACCCGGCGCAGATCCACCGTTAGGCGATGGACTTTCACACCGGACGCGACGAACCGCCTACGAGCCCTTTACGCCCAATAAATCCGGATAACGCTCGCCCCCTACTTCTTACCGCGGCCGCAGGCCCGTATTTCGC
+
CCCCCGGGGGGGFFGGGGFFGGGGGGCGGGGGGGGGGGGGGGGGGGGGGGGGGGGGGGGGGGGGGGGGGGGFGGGGGGGGGGGGGGFFCFFGFFFFFGGGGGGGGGGGGGGFFGDGFGGDGGGGGGGGGGGGGF8FGG?GGGEFGGF,>9=*,:DFCCGG6EEGFGGGGGCEDGFGGFGGF?C7BE*8ACC<C:?CFGBEF)B<FFFB;C,=2)*-/-8E>DB0(2(0->12(.4).3;CGF?().-)1>D6((()9:01-(:(/:>>(()).-4).039(7(-4(((-((-4--)06)77
@M03364:396:000000000-C9LGT:1:1101:14210:6204 2:N:0:10
GGACTACAGGGGTTTCTAATCCTATTTGCTCCCCACGCTTTCGTGCCTCAGCGTCAGTCTCTGTCTAGGTAGCCGCCTTCGCCACCGGTGTTCCTCCATATATCTACGCATTTTACCGCTACACATGGAATTCCACTACCCTCTCCAGTACTCTAGCTCACCAGTATCTATGGCTTTATGGGGTTGAGCCCCACGCTTTTCCCATAACCTTAATGAGCCGCCTACGCACCCTTTACGCCCAATAATTCCGGATAACGCTTGCTACCTACGTATTACCCCGGCTGCTTGCCCGCAGTTTGCC
+
CCCCCGGGGGGGGGGGGGGGGGGFFGGGGGGGGGGGGGGGGGGGGGGGGGGGGGGGGGGGGGGFGFGGGGGGGGGGGGGGGGGGGFGGGGGGGGFGGGGGGGFGGGGGGGGGGFDFF7EGGGGGGDFGGGGGGGFGF8DFG=DFGGGDD?G9EEGFGGGGGGFGGCDFCFGGFG=DGFCEFFGFG><8A>CDDGGGDGF,,:E:BAF)<CE99B5*5;D;=G9(8*6)5C;=@@);;FE:*(//*/?EF4/;6;)/)(,8::9);87),(4)-8).6+-,((-3:,)44031(-458*-0C
@M03364:396:000000000-C9LGT:1:1101:23278:6206 2:N:0:10
GGACTACAGGGGTATCTAATCCTATTTGCTCCCCACGCTTTCGTGCCTCAGCGTCAGTCTCTGTCCAGGCAGCCGCCTTCGCCACCGGTGTTCCTCCATATATCTACGCATTTTACCGCTACACATGGAATTCCACTGCCCTCTCCAGTACTCTAGCTGACCAGTATCCGTGGCTTTATGGGGTTGAGCCCCACGCTTTAACCACGAACTTAATCAGCCGCCTACGCACCCCTTACGCCCCATCATTCCGGATAACCCCCGCCACCTCCGGATTACCGCGGCCGCCTGCCAGTAGCTCGCC
+
CCCCCGGFGGGGGGGGGGGFGGG9FEGGGGGGGGGGGGGGGG7EFGGGGGCFFGGGFEFGGGGGGGGGGGGGGGGGGGGGGGGGGGGGCEGGGGGGGGGGGGGGGGGGGGGGFFGGGGGGGDGGFDEFFGGGGGGGG4+FFDFDDG9@@9>9=DCFGFGGGGFGGGGGGGDE>CDCD+EF6DDCGG@=A<DD9@:7*BF,=ADEG>@5@CE,*45>?BF5@G=23*..6:1(3=;1:@EG*(.(*6):@<)(,,).)4(449E(1:>2((((((.5<*4(-3(,,((((.)43).*81(11
@M03364:396:000000000-C9LGT:1:1101:14347:6215 2:N:0:10
GGACTACCCGGGTTTCTAATCCTATTTGCTCCCCACGCTTTCGTGCCTCAGCGTCAGTCTCTGTCCAGGCAGCCGCCTTCGCCACCGGTGTTCCTCCATATATCTACGCATTTTACCGCTACACATGGAATTCCACTGCCCTCTCCAGTACTCTAGCTGACCAGTATCCGTGGCTTTATGGGGTTGAGCCCCACGCTTTAACCACGAACTTAATCCGCCGCCTACGCCCCCTTTACGCCCAATAATTCCGGATAACGCTCGCCACCCACCTCTTACCCCCGCTGCCGGCACGTAGTTCCCC
+
CCCCCGGGGGGGGGGGGGGGGGGEFGGGGGGGGGGGGGGGGGGGGGGGGGGGGGGGGGGGGGGGGGGGGGGGGGGGGGGGGGGGGGGGGGGGGGGGGFFGGGGGGGGGGGGGGGGGGGGGGGGGFGGGFGGGGGGGGFFGGGGFGGGGGFGFGFGFGGGCGGFGGFFGGGGDBE=FFFGFGGGFEE8:?FGDDGCGDGG77>FEGEF)66?C:6;*/6C*:DD<@*3)6D@1;E)>;?GG>:?0*6:AFG)286A?5>(434?:DF*4:((,).)67+--7>290((46(4((.3>F*)09
@M03364:396:000000000-C9LGT:1:1101:22251:6219 2:N:0:10
GGACTACTAGGGTATCTAATCCTGTTCGCTCCCCACGCTTTCGCTCCTCAGCGTCAGTAACGGCCCAGAGACCTGCCTTCGCCATTGGTGTTCTTCCCGATATCTACACATTCCACCGTTACACCGGGAATTCCAGCCTCCCCTGCCGCACTCAAGCCCGCCCGTACCCGGCGCAGCCCCACCGTTAAGCGATGGGCTTTCACACCGGACGCGACGAACCGCCTACGACCCCTTTACGCCCAATGCTTCCGGACAACGCTTGCACCCTACGTATTCCCGCGGCTGCTTGCGCGTCGTCCGC
+
CCCCCGGGGGGGGGGGGGFGGGGGGGGGGGGGGGGGGGGGGGGGGGGGGGGGGGGGGGGGGGGGGGGGGGGGGGGGGGGGGGGEGGGGEGGGGGGGGGGEGGDGGGGGGGGGGGGGGGGDGGGGGGGGBCGFGGGCFGGGGGGFGFGGGDGFGB=DGGGGGGFGG7EGGGGGFGFG*8CECED:CC*6AE::D>EGF>ECCEGCGE>>@D9EB8C339GG>GF0:FFD(14838?9AFEE*(1(0(.6BGCF:9(.8,-(48@>GCDB14-.5-()-<(4>9>;9:3.40(4(41)>)()9
@M03364:396:000000000-C9LGT:1:1101:21853:6241 2:N:0:10
GGACTACCAGGGTATCTAATCCTGTTCGCTCCCCTAGCTTTCGCGCCTCAGCGTCAGTCGTGGCCCAGAAGGCCGCCTTCGCCACCGGTGTTCTTCCAAATATCTGCGCATTCCACCGCTACACTTGGAATTCCGCCTTCCCCTACCAGACTCAAGCCTGCCGGTATCGGAACCGGGCGGGGGTTGCGCCCCCGGATTTGAGTTCCGACCTAGCCGGCCGCCTACCCGCGCTTTACGCCCAATGAATCCGGATAACGCCCGCCCCCCCCGTATTACCCCGGCTGCTGGCACGTAATTCCCC
+
CCCCCGGGGGGGGGGGGGGGGGGGGGGGGGGGGGGGGGGGGGGGGGGGGGGGGGGGGGGGGGGGGGGGFGGGGGGGGGGGGGGGGGGGFGGGGGGGGGFGGFGGGGGGGGGGGGGGGGGGGGGGGGGGGGGGGGGGGFGGGGGFGGG@EDGFGFGFGGGGGGFDG@FGGGGGAFAGDFGE=EDEGG*4>EEDGGE5D>FDF?04CFF62C>C<F*479EC>GB08*379)7(-4<A01CE81(24<46?<)-80)5.90,((:;GG3(4(--,5)596:39>7-0),,,.<(,(()11)29
@M03364:396:000000000-C9LGT:1:1101:8500:6247 2:N:0:10
GGACTACACGGGTTTCTAATCCTGTTTGCTACCCACGCTTTCGTGCCTCAGTGTCAGTTTCAGTCCAGAAGGCCGCCTTCGCCACCGGTGTTCCTCCTAATATCTACGCATTTCACCGCTACACTAGGAATTCCGCCTTCCTCTCCTGTACTCAAGCTGAATAGTTCGCAGGGCGGTTCACGGTTGGGCCGTGAAATTAAACCCCGCGCTTGCTCAGCCACCTACGCACTCTTTACGCCCAGTAATCCCGGATAACGCTCGCCCCCTCCGTCTTACCGCGGCTGCTGGCGCGTAGTTCGCC
+
CCCCCGGGGGGGGGGGGGGGGGGGGGGGGGGFGGGGGCFGGGGGGGGGGGGGGGGFFFGGGGGGGGGGGGGGGGGGGGGGGGGGGGGGCFGGGGGGGGGGGGGFGGGGGGGGGGDFGGGGGGGGGGGGGGGGGGGGGGGGGGGFGGGGGFGFGFGFGGGDFG7FFGGGGGGB@FBGGAGGGGGGGGEAFGGGGCCFF;;,=.687?EFFC77?8CEG;FE;C@E;*4)4)4449BF?:C>E1:9*6))09C0:?).>7-041CBGGG(44,((-)).*-,(-(-44)8?(8;9,()/*4/7
@M03364:396:000000000-C9LGT:1:1101:10029:6265 2:N:0:10
GGACTACCAGGGTTTCTAATCCTGTTCGCTACCCATGCTTTCGAGCCTCAGCGTCAGTTGCAGACCAGAGAGCCGCCTTCGCCACTGGTGTTCTTCCATATATCTACGCATTCCACCGCTACACATGGAGTTCCACTCTCCTCTTCTGCACTCAAGAAAAACAGTTTCCGATGCAGTTCCTCGGTTAAGCCGAGGGCTTTCACATTAGACTTATTTTTCCGCCTGCGCTCGCTTTACGCCCAATAAATCCGGACAACGCTTGCCACCTACGTATTACCGCGGCTGCTGGCACGTAGTTAGC
+
CCCCCGGGGGGGGGFGGGGGGFGGGGGGGGGGGGGGGGGGGGGFGGGGGGGGGGGGGGGGGGGGGGGGFGFGGGGGGGGGGGGGGGGGFGFCFGGGGGGGGGGGGGGGGGGGGGGGGGGGGGGGGGGG<FFGGGGGCFGGGGGFGGGDGFGEGFGF4@FF,@DDGGGGGGGGFGEGGFGG8FDFEG+>CEGGDGGGGGGGGEGE>FFF9FF?CBD4EEGGDGFFFFFE2DBFD;D<<?GCC8(6/7)9FGD9B>B:F9>B38C?2CD:4??<<A2)<C44-7>BFF??BB<DB27)<*):C
@M03364:396:000000000-C9LGT:1:1101:10001:6294 2:N:0:10
GGACTACTGGGGTTTCTAATCCTGTTTGCTACCCACACTTTCGAGCCTCAACGTCAGTTACAGTCCAGTGAGCCGCCTTCGCCACTGGTGTTCTTCCCAATATCTCCGCATTTCACCGCTACACTGGGAATTCCACTCACCTCTCCTGCACTCCAGCCGGACAGTTTCAAAAGCAGTCCCGGGGTTGAGCCCCGGGCTTTCACTTCTGACTTGCCTGGCCACCTGCGCCCCCTTTACACCCAGTAACTCCGGATCACGCTTGCCCCCTACGTATTACCGCCGCTGCTGGCCCGCATTTAGC
+
CCCCCGGGGGFGGFGGGGGGGGGGGGGGGGGGGGGGGGGGGGGGGGGGGGFGGGGGGFFGGGGGGGGGGGGGGGGGGGGGGGGGGGGGGGGGGGGGGGGGGGGGGFGGGGGGGGGGGGGGGGGGGGGGGGGGGGGCFDFGGDGFGGGGGFGFGFCFFGGGEGFGGGGGGGGFFGDDGFGGGGGGGGGEFDGGGGGGDEGGGEGEGFAE@GEG=FGFGFGGFGFF3<:57>@B;(=4ECGGGFF:*65)9F59:<(4?((,-(;(0874(4?BD>:2:C:417>92;))4?,41(-086)2:
@M03364:396:000000000-C9LGT:1:1101:11572:6299 2:N:0:10
GGACTACTGGGGTTTCTAATCCTGTTTGCTACCCACGCTTTCGTGCCTCAGTGTCAGTTTCAGTCCAGAAGGCCGCCTTCGCCACCGGTGTTCCTCCTAATATCTACGCATTTCACCGCTACACTAGGAATTCCGCCTTCCTCTCCTGTACTCAAGCTGAACAGTTCGCAGGGCGGTTCACGGTTGGGCCGTGAAATTAAACCCCGCGCTTGCTCAGCCACCTACGCCCTCTTTACGCCCAGTAATTCCGCATAACGCCCGCCCCCTACGTGTTTCCCCTGCTGCTGGCCCGTAGTTAGGC
+
CCCCCGGGGGGGGGGGGGGGGGGGGGGGGGGGGGGGGGGGGGGGGGGGGGGGGGGGGGGGGGGGGGGGGFGGGGGGGGGGGGGGGGGGGGGGGGGGGGFGGGGGGGGGGGGGGGGGGGGGGGGGGCFGGGGGGGGGGGGGGGGFGGGGFDGEGFGFGGGGGGFGGGGGDCGGFGFG@DGCGGGGGDE>FGECD=FGCFGEF>GFGFF>F)4ED+55CEG=8F;14*2)-1842<<A:BGE*33:*6>FFG*4(()451(39;?BGG31623(,8(.6+4(4<(52),.-(472-(00*)*2
@M03364:396:000000000-C9LGT:1:1101:16235:6317 2:N:0:10
GGACTACCAGGGTTTCTAATCCTGTTTGCTCCCCACGCTTTCGTGCCTCAGTGTCAGTTACAGTCCAGAGAGCCGCCTTCGCAACTGGTGTTCCTCCTAATATCTACGCATTTCACCGCTACACTAGGAATTCCACTCTCCTCTCCTGCACTCAAGTTTCCCAGTTTCAAAGGCTTACTACGGTTGAGCCGTAGCCTTTCACCTCTGACTTAAGAAACCACCTACGCACCCTTTACGCCCAGTAATTCCGGATAACGCTAGCCCCCTACGTATTACCGCGGCTGCTGGCCCGTAGTTCGCC
+
CCCCCGGGFGGGFGGGGGGGGGGGGGGGGGGGGGGGGGGGGGGGGGGGGGGGGGGGGEGGGGGGGGGGFGGGGGGGGGGEGGGGGGGGFGGGGGGGGGGGGGGGGFGGGGGGGGGGGGGGGGGGGFGGGGGGGGGGGFDGGGGFGGG?GFGFGFGFCFGGGGFGGGGGGGFGFGFGGFGGGGG=E8,3?FGDDGGGGGGGFEG5FFFFFGFG5+@*7=@7CGB=<1:@@;=5BEECF>:C15>:=5C?AG80,;)7A:386=C;CEG???:)406:A;4-2;4,4:3:?((--42>F*2CD
@M03364:396:000000000-C9LGT:1:1101:16575:6335 2:N:0:10
GGACTACCCGGGTTTCTAATCCTGTTCGCTCCCCACGCTTTCGCTCCTCAGCGTCAGTAACGGCCCAGAGACCTGCCTTCGCCATTGGTGTTCTTCCCGATATCTACACATTCCACCGTTACACCGGGAATTCCAGTCTCCCCTACCGCACTCAAGCCCGCCCGTACCCGGCGCGGATCCACCGTTAAGCGATGGACTTTCACACCGGACGCGCCGAACCGCCTACGAGCCCTTTACGCCCAATCAATCCGGATAACGCTTGCACCCTCCGTATTACCGCGGCTGCTGGCACGTAGTTAGC
+
CCCCCGGGGGGGGGGGGGGGGGGGGGGGGGGGGGGGGGGGGGGGGGGGGGGGGGGGGGGGGGGGGGGGGGGGGGGGGGGGGGGGGGGGGGGGGGGGGGGGGGGGGGGGGGGGGGGGGGGGGGGGGGGGEGGGGGGFEFGGGGGFGGGGGFGFGDGFGFGGGGFGGGGGGGGGAGFGCBGGEGGGGG@7FFE5CEGGGGGGGFGCGFFF>GFGF)?7C9GGFGFFBE?58C9B??:9ABGGGF<:)5<BFGGF66,6F108:BG7FGGB(,34::F4<F49>61-7B??04434:.)8*6*:
@M03364:396:000000000-C9LGT:1:1101:12432:6347 2:N:0:10
GGACTACAAGGGTATCTAATCCTGTTCGCTCCCCACGCTTTCGCTCCTCAGCGTCAGTAACGGCCCAGAGACCTGCCTTCGCCATTGGTGTTCTTCCCGATATCTACACATTCCACCGTTACACCGGGAATTCCAGTCTCCCCTACCGCACTCCAGCCCGCCCGTACCCGGCGCAGATCCACCGTTAGGCGATGGACTTTCACACCGGACGCGCCGAACCGCCTACGAGCCCTTTACGCCCAATCAACCCGGATACCGCTCGCCCCCTACGTCTTACCGCGGCTCCTGGCCCGTCTGTGGC
+
CCCCCGGGGGGGGFGGGGGFGGFFFEEEGGGGGGGGGGGGGGGGGGGGFGGGGGGGEG@CFGGGGGGGGGGGGGGGGGGGGGGGGCFGFFGGGGFGGGGGGEGFGFGGGGGGAFGGGGGGEGGGGGGGGCFGGGGCFDCAFGGFGGGGGDG=DDGFFGGDGGFGG@EGGGCGDF9D5?FGFGGCBEC2;::):CE67FG+<<F3C>A0,>0=1):(94EG;D>B32(04C4:27?9>?EEG:BB)44(>D<44?(.047(3;E;3CDF?B?((,(-.<(42499((,)(1(863-))*.97
@M03364:396:000000000-C9LGT:1:1101:6751:6353 2:N:0:10
GGACTACTGGGGTATCTAATCCTGTTCGCTACCCATGCTTTCGAGCCTCAGCGTCAGTTGCAGACCAGAGAGCCGCCTTCGCCACTGGTGTTCTTCCATATATCTACGCATTCCACCGCTACACATGGAGTTCCACTCTCCTCTTCTGCACTCAAGAAAAACAGTTTCCGATGCAGTTCCTCGGTTAAGCCGAGGGCTTTCACATTAGACTTATTTTTCCGCCTGCGCTCGCTTTACGCCCAATAAATCCGGACAACGCTTGCCACCTACGTATTACCGCGGCTGCTGGCACGTCTTTCGC
+
CCCCCGGGGGGGGGGGGGGGGGGGGGGGGGGGGGGGGGGGGGGGGGGGGGGGGGGGGGGGGGGGGGGGGGGGGGGGGGGGGGGGGGGGFGGGGGGGGGGGGGGGGFGGGGGGGGGGGGGGGGGGFGGGGFGGGGGGGGFGGGGFGGGFGFGFGFGF,=DFFFFGGGGGGDGGEGEGGFGGGGGGEG>AFFGDCEGGGGGGGFF4CAB47CEG;>;:BEEG>GFFFEBF>C0>?@67>4EGG?0=FE6?FC3>FB>BF;B<B?>?7?F?7?BF<9?9A??B>99>9?70(-(5362))*-99
@M03364:396:000000000-C9LGT:1:1101:11354:6357 2:N:0:10
GGACTACTAGGGTATCTAATCCTGTTCGCTCCCCTAGCTTTCGCGCCTCAGCGTCAGTGGTGGCCCAGAAGGCCGCCTTCGCCACCGGTGTTCTTCCCGATATCTGCGCATTCCACCGCTACACCGGGAATTCCGCCTTCCCCTACCACACTCGAGCCCGCCGGTATCGGAGGCTCGCCGGGGTTGAGCCCCGGGCTTTTCCCTCCGAGCTAACGGGCCGCCTACGCGCGCTTTACGCCCAATGAATCCGGAGACCGCTCGCCCCATCCGTATTACCGCGGCAGCTTGCCCGTATTCAGCC
+
@CCCCGGGFFCGG?EGGFGGGGGEFGGGGEGGGGGGGGGGGGGGGGGGGGGGGGGGEFGGGGGGGGGGG8EFFGDGGGGFGGGGGGGGEGGGGGGGGGGG@GEGGCGGGEGGGGGGGGGGGGCGGGGEFGDGGGGGG@DGGGEF6BFGGAG@C8DEGGGGGG>CF@CBEE585F(?7BCCCEGFEE8;FF@3)1:E);CF+5FFGD30(94+5)22<;=5(72?:220(/4--,442<CD*((./65:?C3((4(,0433-7C?G*2(.13((().6/4--1-((().((,((,(0**.29
@M03364:396:000000000-C9LGT:1:1101:16563:6372 2:N:0:10
GGACTACCCGGGTATCTAATCCTATTTGCTCCCCACGCTTTCGTGCCGCAGCGTCAGTCTCTGTCCAGGCAGCCGCCTTCGCCACCGGTGTTCCTCCATATATCTACGCATTTTACCGCTACACATGGAATTCCACTGCCCTCTCCAGTACTCTAGCTGACCAGTATCCGTGGCTTTATGGGGTTGGGCCCCACGCTTTAACCACGAGCTTTATTCGCCGGCTACACACCCTTTTCGCCCCATACTTCCGGCTAACCCTCTCCACCTACGTTTTATCCGTGCTCCTACCACCTCTGTTGCC
+
CCCCCGEEFGGGGGGGGGGAFGG@FFFGGGGGGGGGGGGGGCFC@FG+@FGGDGGGGFF@DFGGGGGGF7CFEFGGGGGGDEG7EFFGGGGGGGGGG@?FDGED8EFGGDGGE@,CECGDGFFGEFG8BFFFGGAFFA6DC@DFGGC@@@:FAEFFGGGCG?DDFGGFGC8>@55=9F7:<:C>C:*8*3>DGD>EGGG,,>FEGB4(55;,)++)22A*(:333+6*,2(,3,)-((AE*4(().6)=*)(((52).(,((25C6*(5(.((-.)-3-((4-))())().(.(.)0*)2C
@M03364:396:000000000-C9LGT:1:1101:13050:6379 2:N:0:10
GGACTACAGGGGTTTCTAATCCTGTTCGCTACCCATGCTTTCGAGCCTCAGCGTCAGTTGCAGACCAGAGAGCCGCCTTCGCCACTGGTGTTCTTCCATATATCTACGCATTCCACCGCTACACATGGAGTTCCACTCTCCTCTTCTGCACTCAAGCATGACAGTTTCCGATGCAGTTCCACGGTTGAGCCGTGGGCTTTCACATCAGACTTATCATTCCTCCTGCGCTCGCTTTACGCCCATTAAATCCGGATCACGCTTGCCACCTACGTATTACCGCCGCTGCTGGCACGTGGTTAGC
+
CCCCCGDGGGGGGGGGGFGFGEFGGC<FCEGGGGF8FGFFGGG@EGGGGGGFDGGGGGFAFGGGGGGGGGFECGCCFDGGGGGGGCFEFGGCAADFGFGGFGGGGGFDCGEG@<DFGGGGEGFGG@FFF8FFGDGFGF?FGFCFFGGGGFGFGFGB,@EFFGFGGGG9,A663FD?AF8D,3=FGGG@FFED;?:ECFGGGFCEFF+7EFFG=9DAFE7C*5:==,6?2C@F2:(.9;E>F;();;<7;>>6(((()-2:018(*<94(4128A:-62-((423((.53?33(43)8))2;
@M03364:396:000000000-C9LGT:1:1101:23251:6401 2:N:0:10
GGACTACCGGGGTTTCTAATCCTGTTCGCTCCCCACGCTTTCGCTCCTCAGCGTCAGTAACGGCCCAGAGACCTGCCTTCGCCATTGGTGTTCTTCCCGATATCTACACATTCCACCGTTACACCGGGAATTCCAGTCTCCCCTACCGCACTCCAGCCCGCCCGTACCCGGCGCAGATCCACCGTTGGGCGATGGACTTTCACACCGGACGCGCCGAACCGCCTACGAGCCCTTTACGCCCCGTACTTCCGGATCACGCCCCCCCCCTACGTGTTCCCGCGGCTGCTTGCCGGGTTTTGCC
+
CCCCCGGGGGGGCFGGGGGGGGGFGGGGGGGGGGGGGGGGGGGGGGGGGGGGGGGGGGGGGGGGGGGGFGGGGGGGGGGGGGGGGGGGFGGGGGGGGGGGGGGGGGGGGGGGGGGGGGGGGGGGGGGGGGGGGGG9FGGGGGGFGGGCDDG>GFGFGGGGGGFGG7CGF55C?E@G7AGF,AF7=:*/5<83>=5*;C<7@.CEGFF99D(24):;G0CG0D>?FG?525;B27?<A:GGG(42)(-)97*4-(((8:?(((24CGD9(:??,:?4)321,(-((4))512(((()))(*2
@M03364:396:000000000-C9LGT:1:1101:8461:6417 2:N:0:10
GGACTACAGGGGTTTCTAATCCTGTTCGCTCCCCACGCTTTCGCTCCTCAGCGTCAGTAACGGCCCAGAGACCTGCCTTCGCCATTGGTGTTCTTCCCGATATCTACACATTCCACCGTTACACCGGGAATTCCAGTCTCCCCTACCGCACTCAAGCCCGCCCGTACCCGGCGCGGATCCACCGTTAAGCGATGGACTTTCCCACCGGCCGCGCCGAACCGCCTACGGCCCCTTTACGCCCCAGAAATCCGGTTCACGCTTGCCCCCTCCCTATTACCGCGGCGGCTGGCCCGCAGTTCGC
+
CCCCCGGEFGGGGCCGGGGGGGGGGGGGGGGGGGFGGGGGGGGGCGGGGGGGGGGGGGFAEGGGGGGGFGEEFGGGGGGGGGGDE<FGFGGGFGGGGGGGGGGGGGGFGGGGGGGGGGE=CGGGGGGGEGEGGGFDEFFGGGGFFFG+BBGBG8FFGGFGGG>DCEEGGE8BBC=D*?EF+37**=*/1?***:C*;CGGG)?;F>B;099=()*4)3CC9GF?(;()(143:?:22(2?*(,(0(726*)2(-,488:???E:<F5((((,).6660-313((,(,(--(:0(,))/)/)
@M03364:396:000000000-C9LGT:1:1101:12835:6418 2:N:0:10
GGACTACTCGGGTATCTAATCCTGTTCGCTCCCCACGCTTTCGCTCCTCAGCGTCAGTAACGGCCCAGAGACCTGCCTTCGCCATTGGTGTTCTTCCCGATATCTACACATTCCACCGTTACACCGGGAATTCCAGTCTCCCCTACCGCACTCCAGCCCGCCCGTACCCGGCGCAGATCCACCGTTAGGCGATGGACTTTCACACCGGACGCGACGAACCGCCTACGAGCCCTTTACGCCCAATAAATCCGGATTACGCTCGCACCCTACGTATTCCCGCGGCCGCTGGCACGTAGTTAGC
+
CCCCCGGGGGGGGEGGGGGGGGGGGGGGGGGGGGGGGGGGGGGGGGGGGGGGGGGGGGGGGGGGGGGGGGGGGGGGGGGGGGGGGGGGGGGGGGGGGGGGGGGGGGGGGGGGGGFGGGGDGGGGGGGGGGGGGGGFGGGGGGGFGGGGGEGFFDGFGGGGGGFGGGGGGGGGFGFGGFFGGGGGGG:=AFEGDEGCGGGGGFGFGF3>;G>GF):9D9CE>GBBFGF)4D>B?B?FFFGGGB<?6<<AFFG6:0(59??:<>E6CEG??FB:<2>)4C:>,44((-((18(51,(0./)0:
@M03364:396:000000000-C9LGT:1:1101:22124:6428 2:N:0:10
GGACTACTCGGGTTTCTAATCCTGTTCGCTCCCCACGCTTTCGCTCCTCAGCGTCAGTAACGGCCCAGAGACCTGCCTTCGCCATTGGTGTTCTTCCCGATATCTACACATTCCACCGTTACACCGGGAATTCCAGTCTCCCCTACCGCACTCAAGCCCGCCCGTACCCGGCGCGAATCCACCGTTAAGCGATGGACTTTCACCCCGGACGCGACGACCCGCCTACGAGCCCTTTACGCCCAATAACTCCGGATAACGCTTGCACCCTACGTATTCCCGCGGCAGCTCGCACGTATTTAGC
+
CCCCCGGGGGGGGGGGGGAGGGGGGFGGGGGGGGGGGGGGGGGGGGGGGGGGGGGGGGGGGGGDGGGGFGGGGGGGGGGGGGGGGGGGFGGGGGGGGGGGGGGGGGGGGGGGGGGGGEGDGGGGGGDE>FGGGGFBDFFGGGGFFGGEG:FAFDGFGGGGGCDGCGGGGGDEBC@55?CC9FF=8C<6C?=58EE6DFGFGCE)*:;;(9952<E6C08C>GFFFGB38>B:4:2)64EEGB:29<)5=FD9,2(6?17:2:C2CCD?7((.).(-)<1;,09,4::),(,4;((1)*.2*
@M03364:396:000000000-C9LGT:1:1101:20065:6460 2:N:0:10
GGACTACCGGGGTTTCTAATCCTGTTCGCTCCCCACGCTTTCGCTCCTCAGCGTCAGTAACGGCCCAGAGACCTGCCTTCGCCATTGGTGTTCTTCCCGATATCTACACATTCCACCGTTACACCGGGAATTCCAGTCTCCCCTACCGCACTCCAGCCCGCCCGTACCCGACGCGGATCCACCGTTAAGCGATGGACTTTCACACCGGACGCGACGAACCGCCTACGCGCCCTTTACGCCCAGTAATTCCGGATAACGCCCGCCCCCTACGTGTTACCGCGGCTGCCGGCACGCAGTTAGC
+
CCCCCGGGGGGGGGGGGGGGGGGFGGGGGGGGGGGGGGGGGGGGGGGGGGGGGGGGGGGGGGGGGGGGGGGGGGGGGGGGGGGGGFGGFGGGGGGGGGGGGGGGFGGGGGGGGGGGGGGDGGGGGGGGDGFGGGGDDCFEF?EF?FGEGFGAGBGFGGGGGGFGGCGGGGGGBGBD75=E?GC<:;*8FF8*>5?CFGFGFEGAFDFF0C0C1)*,1(:E>CB::FF)(9792(84<0CGGFB?@2>4FFC224(6?1((2,:9DGG>0:6(..1).<:;9012(-((49161((0)0)2:
@M03364:396:000000000-C9LGT:1:1101:5725:6467 2:N:0:10
GGACTACCGGGGTTTCTAATCCTGTTCGCTACCCATGCTTTCGAGCCTCAGCGTCAGTTGCAGACCAGAGAGCCGCCTTCGCCACTGGTGTTCTTCCATATATCTACGCATTCCACCGCTACACATGGAGTTCCACTCTCCTCTTCTGCACTCAAGCAAAACAGTTTCCGATGCAGTTCCTCGGTTAAGCCGAGGGCTTTCACATTAGACTTATTTTTCCGCCTGCGCTCGCTTTACGCCCAATAAATCCGGACAACGCTTGCCCCCTACGTATTACCGCGGCTGCTGGCACGTAGTTAGC
+
CCCCCGGGGGGGFGGGGGGGGGGFFGGGGGGGGGGGGGGGGGGGGGGGGGGGGGGGGGGGGGGFGGGGGGGGGGGGGGGGGGGGGGGGFGGGGGGGGGGGGGGGGGGGGGGGGGGGGGGGGGGG@EGGGGGGGGGGGE+FGGGFGGGGGDGFGFCF,3@@DFFGFGGGGE=CAGFGGFFG@FGFGG>>FFFDDGGGGGGGGEGFGF6CCGFGE=CE@8@C@D9D>B1>9>19<@?CE@GGGD?F?AADFF1909367-4::?GF*;C9??644)4))341960(,8:?0:(.:837;*-:C
@M03364:396:000000000-C9LGT:1:1101:12762:6467 2:N:0:10
GGACTACTGGGGTTTCTAATCCTGTTCGCTACCCATGCTTTCGAGCCTCAGCGTCAGTTGCAGACCAGAGAGCCGCCTTCGCCACTGGTGTTCTTCCATATATCTACGCATTCCACCGCTACACATGGAGTTCCACTCTCCTCTTCTGCACTCAAGAAAAACAGTTTCCGATGCAGTTCCTCGGTTAAGCCGAGGGCTTTCACATTAGACTTATTTTTCCGCCTGCGCTCGCTTTACGCCCAATAAATCCGGACCACGCTTGCCACCTACGTATTCCCGCGGCTGCTGGCACGTCGTTCGC
+
CCCCCGGGGGGGGGGGGGEGGGGGGGGGGGGGGGGGGGGGGGGGGGGGGGGGGGGGGFGGGGGGGGGGGGGGGGGGGGGGGGGGGGGGFGFGGFFGGGGGGGGGGGGGGGGGGGGGGGGGGGGGGGGGFGGGGGGGGGGGFDFFGGGAFFGEGD+;CEFGGGFFFFGGGGDGFGEGGFGGGGGFGG:=FF<=CGGGGGGGGCGFGFFF*;A=C6FAFFGG2DFF26:BBGBBD0=3;;EEE@FFAACEFGG6?>06F?FFBBF?*<C0:?14).5:4@399;6(,822>:0<?2407).99
@M03364:396:000000000-C9LGT:1:1101:9899:6474 2:N:0:10
GGACTACCAGGGTATCTAATCCTGTTTGCTCCCCACGCTTTCGCGCCTCAGCGTCAGTTGTCGTCCAGAAAGTCGCCTTCGCCACCGGTGTTCTTCCTAATCTCTACGCATTTCACCGCTACACTAGGAATTCCACTTTCCTCTCCGATACTCCCGCTTCCCAGTTTCCATCCCATCACGTGGTTAAGCCCCGCACTTTTAAGATGGACCTAGGAAGCCGCCTGCGCGCGCTTTACCCCCCATAATTTCCGACACCGCCTGCCACCCACCGATCTCCGCGGCTGCTGGCACGTAGTTCGCC
+
CCCCCGGG8E@FFFEFGGGGF<FFFEEGGGGGFGGGGGGGGGGCEFGGGGGGGEGGEFGCCAFFFGGGGGGGGGGGGGGGGGCGC8FFGGGGGGGGFDFFGGGGGGFF@CGGFFGGGGGGGGGC@EFEGEFGGFGFFGFGG9EDFGEEEBFEG)+9BEC=FGFGGDFGCGFAADE7E*DE14<@C,,03@@CDG5C9DGC,4BC716()*0,*0,*2>=::C((/3(),)4(,462).;?*481/:A)**182;,3<1(442:)=F*1-(,(3((63*((-4(-::)(2..2(.87@*,59
@M03364:396:000000000-C9LGT:1:1101:3556:6485 2:N:0:10
GGACTACCCGGGTATCTAATCCTGTTTGCTCCCCACGCTTTCGCGCCTCAGCGTCAGTTAATGTCCAGCAGGCCGCCTTCGCCACTGGTGTTCCTCCCAATATCTACGCATTTCACCGCTACACTAGGAATTCCGCCTTCCTCTCCTGTACTCAAGCTGAACAGTTCGCAGGGCGGTTCACGGTTGGGCCGTGAAATTAAACCCCGCGCTTGCTCAGCCACCTACGCACTCTTTACGCCCAGTAATTCCGGATAACGCTCGGCCCCTACTTGTTACCCCGGCTGCTGGCACGTAGTTCGCC
+
CCCCCGGGGGGG:@FGGGGGGGGGGGGGGGGGGGGGGGGGGGGGGGGGGGGGGGGGGEFGGGGGGGGGGGGGGGGGGGGGGGGGGGGGGFFGGGGEFGCGGGGGGFGGGGGGGGGGGGGGGGFFGGFEFEFGGGGGGGGGGGG9DEGGGFGFFECDFGGCDAFGGGGGGGGGDG@DC>GGGGGFGGGFA<8CDFGG7?9CG<C@GFFFFG0C?FF2F?F*4D?7?E653)46<A4<B<EG54449:4-9F5::1<?<;(3((14DE3(())6:)---+((49420,)56(.((((8=*4C7
@M03364:396:000000000-C9LGT:1:1101:21141:6530 2:N:0:10
GGACTACTCGGGTTTCTAATCCTGTTTGCTCCCCACACTTTCGCGCCTCAGCGTCAGTTATCGTCCAGAAAGCCGCCTTCGCCACTGGTGTTCCTCCTAATATCTACGCATTTCACCGCTACACTAGGAATTCCGCTTTCCTCTCCGACACTCAAGAACAACAGTTTCAATCGCAGCCCCGAAGTTAAGCCCCGGTATTTCACGACTGACTTGCTGTCCCGCCTACGCGCCCTTTACACCCAGTCAATCCGGACCACGCTCGCCCCCTACGTATTCCCGCGGCTGCTGGCCCGTACTTCGC
+
CCCCCGGGGGGGGGGGGGFFGGGGGGGGGGGGGGGGGGGGGGGGGGGGGGGGGGGGGFGFGGGGGGGGGGGGGGGGGGGGGGGGGGGGEFGGGGGGGGGCFEGGGGGGGGGGGGGGGGGGEGGGG@FGFEGGGGGGG?DGGGGFGGG=EBGFGBFD:=EF8FFGFFGGGGGGFG>GGFGGG>7CDECEFFG5CEG9;FGGG?FD<BEBBGF@>F;9@7EG@GFF(26A9GBF9?FAFAGGG?FF*6<<FGC><F;?FFFFFFG>3CD>(3?3)6>2AF<909B>>?2)481867()0*./7
@M03364:396:000000000-C9LGT:1:1101:21656:6532 2:N:0:10
GGACTACAAGGGTTTCTAATCCTGTTCGCTACCCATGCTTTCGAGCCTCAGCGTCAGTTGCAGACCAGAGAGCCGCCTTCGCCACTGGTGTTCTTCCATATATCTACGCATTCCACCGCTACACATGGAGTTCCACTCTCCTCTTCTGCACTCAAGAAAAACAGTTTCCGATGCAGTTCCTCGGTTAAGCCGAGGGCTTTCACATTAGACTTATTTTTCCGCCTGCGCTCGCTTTACGCCCAATAAATCCGGACAACGCTTGCCACCTACGTATTACCGCGGCTGCTGGCACCTAGGTCGC
+
CCCCCGGGGGGGGGGGGGGGGGGGGGGGGGGGGGGGGGGGGGGGGGGGGGGGGGGGGGGGGGGGGGGGGGGGGGGGGGGGGGGGGGGGFGGGGGGGGGGGGGGGGGGGGGGGGGGGGGGGGGGGGGGGFGGGGGGGGGGGGGGFGGGGGFGFGFGFFEFG?GFGGGGGGGGGFGFGGFGGDFGGGG:CFGFCDGGGGGGGGEGFCFFEFGFGCBFECEGG=DDF=,9B@DFFFF@3;;GGGFFF)7CCFGG>DF08FBFF<:FB*<F3>FB<26?4>FFB,269>1)4(272(((*)/)19
@M03364:396:000000000-C9LGT:1:1101:3991:6547 2:N:0:10
GGACTACTGGGGTATCTAATCCTGTTCGCTCCCCCAGCTTTCGCGCCTCAGCGTCAGTGGTGGCCCAGCAGGCCGCCTTCGCCACCGGTGTTCTTCCCGATATCTTCGCATTCCACCGCTACACCGGGCATTCCTCCTTCCCTTACCACACTCGATCCCGCCGGTCTCGGAGGCTCGCCTGGGTTGCTCCCCGGGCTTTTACCTCCGACCTAACGGTCCGCCTACTCGCGCCTTATGCCCAACGAATCCGCATAACCCTCGCCCCATTCGGTGTACCCCGTCTGTCTGCACGTATTTCGCC
+
A9BCC8FF,C@CCFFGGF9,<AF,CCFG@CGGGGGCGCFAFCC;FC+@:ACFCEEG:FC,C,B<,6@F,C64F@FFEEG?DC=?B<B7FEFGGFFAB8+47+@ED9AAFEEC9A@FGEEDC=FCF7FG++3>DF8>DGGGGD,<2@@,3030886:A@315F9CF*C;6CG*8:20*6**/3<<C*8)08=C):?=)3?6+4<<7@:(-)3+))*(*(223<:((+)04)1(43)))6:*+,((0-3(9D*,((.5),(-(,*(/*0).)(((-))-0(4-6(,5)6)2),-3()/19(*9
@M03364:396:000000000-C9LGT:1:1101:26878:6561 2:N:0:10
GGACTACAGGGGTTTCTAATCCTGTTTGCTCCCCACGCTTTCGAACCTCAGCGTCAGTTACAGACCAGAGAGCCGCTTTCGCCACTGGTGTTCTTCCATATATCTACGCATTTCACCGCTACACATGGAGTTCCACTCTCCTCTTCTGCACTCAAGGAAAACAGTTTCCGATGCAGTTCCTCGGTTGAGCCGAGGGCTTTCACATTAGACTTGCTTTTCCGCCTGCGCGCGCTTTACGCCCAATCAATCCCGACAACGCTTGCCACCTACGTCTTACCGCGGCTGCTGGCCCGTCGTTAGC
+
CCCCCGGGGGGGFEGGGGGGFGGFGGGGGG,EFGGGGGGGGGGC4FGDGGGGGGGGGGGGGGGCFGGGGFGGGGGG+FFGGGGGGFGGDGGGGFGGGGGGGGFFGGGGGGGGGGGGGGGGGGGGCDFFFEGGGGCDG8DGFGGFGGGF,?FEADDF,3@@,DDGGGGGG6EGFGD?FFGG:DDFGG+:ACFD55@EGGGGGCG?FAB;EGFG3+599BGGFGF?D82A(97;@;@)7;GEGB(3)84>FF*4?>3>FB963<>?CFGFFF??026)6<33(49>B?)5((,81,()0)(10
@M03364:396:000000000-C9LGT:1:1101:5458:6561 2:N:0:10
GGACTACTAGGGTATCTAATCCTATTTGCTCCCCACGCTTTCGTGCCTCAGCGTCAGGTACAGGCCAGGCGGCCGCCTTCGCCGTTGGTGTTCTTCCGCATCTCTACGCATTTCACCGCTACACGTGGAGTTCCACCGCCCTCTCCTGTCCTCCAGCCGTGCAGTTTCCAAAGCCTTAACCGGGTTAGGCGGTCCGTTTTCACTCCGGACTGACCAGCCCGCCTCCGCCCCCTGTCCGCCCAGTAATCCCGATACAGCCTGCCACCCACCGTATTACCCCGGTGGCTGGCCCGAGTTAAGC
+
CCCCCGGGDGGGGAFGGGFGGGG,EFGGGGGGGGGGGGGGGGGGGGGGFGGGGGGG@,,,,CF,D@FF<,@FG+@FGGGGGGG744CFGGGGGGGDE+BCGGGGGA?FGGGGG,4CEEGGGGGG=8FE+3BFGGCGF@CF@CFB+D,570,;F)=F:@8@EF?GGCFGD:93;F@7,*,54=D*B:1()84)/*3*2?BC+)+.2):((/2*.)3,91C5(9,((*()(1(,4(.4),28:::.*).-9*/:103-*,(4((2)>F*1:31((.8))3(,-(,(-1.1-(((,(,))*.*0
@M03364:396:000000000-C9LGT:1:1101:24258:6565 2:N:0:10
GGACTACAGGGGTTTCTAATCCTGTTCGCTCCCCCAGCTTTCGCTCCTCAGCGTCAGTTTTGGCCCAGAAGGCCGCCTTCGCCACCGGTGTTCTTCCCGATATCTGCGCATTCAACCGCTACCCCGGGAATTCCGCCATCCCCTACCGAACTAAATCCCGCCGCTATCCGGATCGGCCCGTCGTGTGGCCACCCCCTTTGACCCCCTACCCAGCCATCCCACGACACGCTGCCTATCCCCCACCACACCGTCACCCGCTAGCCCCCTACGAACTATCCCTGCTGCTTGCACACTGTCCGCC
+
-8AC8FEEE@C7B68,E9@;,5<,CFGDC,C@CF@:F@8,,;8@7@C?E9,6CFF7E6,6C,+9C@C@8@C,6<::CFFC,:FE:E+>+@8,59@A,A+++@6<,4?F++?:@9=BEE7+@==,43@@++,779DC8++8@=D5+,D+@*3),)*+,,5**@*/>*12,=*=)*(*4:*2**)1**1/)=+C5*:*/0++0.+.*8)(4*(+,)*(*,;*50,422-)(*((.5-))(02*,(-.4((0)14((,,72((-(2(9C7(1,((,(-)-+..)...3))):3)).()9*0(/9
@M03364:396:000000000-C9LGT:1:1101:13670:6572 2:N:0:10
GGACTACACGGGTTTCTAATCCTGTTCGCTCCCCACGCTTTCGCTCCTCAGCGTCAGTAACGGCCCAGAGACCTGCCTTCGCCATCGGTGTTCTTCCCGATATCTACACATTCCACCGTTACACCGGGAATTCCAGCCTCCCCTGCCGCACTCAAGCCCGCCCGTACCCGGCGCAGACCCACCGTTAAGCGATGGGCTTTCACACCGGACGCGACGCACCGCCTACGAGCCCTTTACGCCCAATAAATCCGGATAACGCTCGCACCCTACGTATTGCCGCGGCTGCTGGCCCGTACTTAGC
+
CCCCCGGGGGGGGGGGGGGGGGGGGGGGGGGGGGGGGGGGGGGGGGGGGGGGGGGGGGGGGGGGGGGGEFEGGCEGGGFGGGGGGGGGGDGDFFFFGGGGG@@FFGGGGGGGFGGGGGFCEGGGGGGGGDFGGGGFEGGGGGGFGGGGGFGFG)=AFGFGGGFGG7EGGGGGDF><?AFF6EDDEE*:AFCC5CEFGFBGGCGFGDF>>G>E>5?;)48E1C902A<:?C>::079>?GGDB3?)-:-9CC9::(.=:B?F9G7GGGBBF0.5.()4<;BF0(,4()8?<,3;,3)./-02
@M03364:396:000000000-C9LGT:1:1101:7089:6609 2:N:0:10
GGACTACAGGGGTATCTAATCCTGTTTGCTACCCACGCTTTCGTGCCTCAGTGTCAGTTTCAGTCCAGAAGGCCGCCTTCGCCACCGGTGTTCTTCCAAATATCTGCGCATTCCACCGCTACACTTGGAATTCCGCCTTCCCCTACCAAACTCAAGCCCGCCGGTATCGGGAGCGGCCGGGGGTTGGGCCCCCGCATTTGACTCCCGACCTAGCAGGCCGCCTACGAGCGCTTTACGCCCAATGAATCCGGCTAACGCCCGCCCCCTACGTATTACCCCGGCTGCTTGCCACTAGTTAGCC
+
CCCCCGGGGGGGGGGGGGGGGGGGGGGGGGGGGGGGGGGGGGGGGGGGGGGGGGGGGFFGGGGGGGGGGGGGGGGGGGGGGGGGGGGGGGGGGGGGGGGGGGGGGGGGGGGGGGFGGGGGGGGGGGGGGGGGGGGGGFGGGGGFGGGG8DFDFE8FGGGGGGFGGEGGGEEEDGFGGFGEGGCCCED9AFGGGGGDDGF?F636FFFFBGFF<F:8GBGGFGF68*(.4/4,424>(-?E*4(4=)6<FDC(-4:?>B,179EFGG3:B13)-5)59+,(491404).1())(()191)29
@M03364:396:000000000-C9LGT:1:1101:14149:6615 2:N:0:10
GGACTACCCGGGTATCTAATCCTGTTTGCTACCCACGCTTTCGTGCCTCAGCGTCAGTCTCTGTCCAGGCAGCCGCCTTCGCCACCGGTGTTCCTCCATATATCTACGCATTTTACCGCTACACATGGAATTCCACTGCCCTCTCCAGTACTCTAGCTGACCAGTATCCGTGGCTTTATGGGGTTGAGCCCCACGCTTTAACCACGAACTTAATCAGCCGCCTACGCACCCTTTACGCCCAATAATTCCGGATAACGCTCACCCCCTACGTATTTCCCCGGCTGCTGGGCCGTAGTTAGCC
+
CC<@CFGGGGGGG>FGGFGGGGDFGGGGGGGGGGGGGGGGGGGGGGGGGGFGGGGBEFGEGEGGGGGGGGGGGGGGGGGFGGGGGGGGFGGGGGFGGFGGGGGGGGGGGGGGGGGGGGGCGGGGCFGGGGFGGGGGGEFCGGGDFGGGFFGFDE+9FFGFGGDFGAFGGGGGDFDFGFGGGGGCEE,:?FFGGGGG4CG7=AGFGE>=@GFG4:7*;>FC9?(4;*2)6C??@E)6;;EC*(3)*6)487)--89?33(4(62(9C)3<6(..2).6+4-3(-32:,(((((---59*-27
@M03364:396:000000000-C9LGT:1:1101:26543:6616 2:N:0:10
GGACTACTAGGGTATCTAATCCTGTTTGCTCCCCACGCTTTCGCACCTCAGCGTCAGTACTGGTCCAGTGAGCCGCCTTCGCCACTGGTGTTCCTCCGAATATCTACGAATTTCACCTCTACACTCGGAATTCCACTCACCTCTACCCTACTCAAGACTTCCAGTATCAAAGGCCGTTCCGGGGTTGAGCCCCGGGATTTCACCCCTGACTTATCAGTCCGCCTACGTGCGCTTTCCGCCCAGTAAATCCGCACCACGCTAACCCCCTTCGTATTACCGCGACTGCTTGACCGACTTTGGC
+
CCCCCGGGGGFFGGFGGGFGFGG,EGGGGGGGGGGGDGGGGGGGGGGDGGFFGGGGGEG,CDFGGGGGG9EGFE7FGGGGGGGGGFGFFGGGGGGGGD+BF@DG8EEF,8BCCF,EFFE==EFGCEC7F=ECFFG<A:DFFG85=EE,4;E*,0+;FDFGGGDFG,,@EDFGFD)CEBFC+@DC>++56,4;DGGG*>CFFAF*CBFF=CBG>+,9=<EE2C5@6E0.(/609@D))6:<F1=(*)))/9),491?5(,,,,3(1;C>BBFF0:>))+---(-((,..2(.5(((0)*)*2
@M03364:396:000000000-C9LGT:1:1101:8877:6616 2:N:0:10
GGACTACAAGGGTTTCTAATCCTGTTTGCTACCCACGCTTTCGTGCCTCAGTGTCAGTTTCAGTCCAGAAGGCCGCCTTCGCCACCGGTGTTCCTCCTAATATCTACGCATTTCACCGCTACACTAGGAATTCCGCCTTCCTCTCCTGTACTCAAGCTGAACAGTTCGCAGGGCGGTTCACGGTTGAGCCGTGAAATTACACCCCGCGCTTGACCAGCCCCCTACCCCCCCCTTACGCCCAGTGCTTCCGGATACAGCCCGGCCCCCTCCTGCTTCCCCCGCCGCCTGCGCGGAGTTTGCC
+
CCCCCGGCFGGGGGGGGGGGGGFGGGFGGGCGGGGGGGGGGGGEGGGGGGGFGGGGGGGFGGGGGGGGGGFFGGGGGGGGGGGGG8FGGGGGGGGGGGGGGGGGGGGGGGGGGGGGGGGGGGGGGGGGFGGGGGGFEFDGGGGFFFGGDFGFFEFFFDD9,FDFGGGGGGGD@FBG@>EGFFG:B:,)0?4/;=@7BF,,=:?>5)5-()/:()+)*,=*6C1,1*()-)3(475(-3888(,)/.6)75)3,3))*)-(,(22CC)(,(.,(5-2)*.,7(-4,((-4(2(((-7;*)20
@M03364:396:000000000-C9LGT:1:1101:19193:6651 2:N:0:10
GGACTACCGGGGTATCTAATCCTGTTCGCTCCCCCAGCTTTCGCGCCTCAGCGTCAGTGGTGGCCCAGAAGGCCGCCTTCGCCACCGGTGTTCCTCCCGATATCTGCGCATTCCACCGCTACACCGGGCATTCCGCCCTCCCCTCCCACACTCCAGCCCGCCGGTCTCGGAGGCCCGCCCAGGTTGGCCCCCGGGCTTTTCCCTCCCACCTTACGGGCCGCCCCCCCGCCCCTTTCGTCCCCCTACTTCGCACCACCGCTCCCCCCTCCCGCCTATCCCCGCTGCGTGCGCCGTCTTGCCC
+
<CC@CFGGGGCEGFGGGFFGFGGDFFFGGGGGGGEEGGGCGFEEGDGEGGFGGGGGGF,8FFG8FGGGDCFDGGGGGGGGGGGGGGGGFFEEG,DFG+@:CCCFG9FCFEG@ECDFGGECEGGGG@BF+@BAFGGG+++DCCEF7CE,>AF:F)*0CFGG8FAC***<?C=*.<(9CDG***/7+3*(0;E3)1**)*<++.0.*0.(.1(+)0*-)-8:,/((-:()()(431))((22/((()(.)***,-,.85(-(((/4<E)(446(,43).3,(4(-(-(((((,(,,,0)*)0C
@M03364:396:000000000-C9LGT:1:1101:10009:6658 2:N:0:10
GGACTACTGGGGTTTCTAATCCTGTTCGCTCCCCCAGCTTTCGCGCCTCAGCGTCAGTGGTGGCCCAGAAGGCCGCCTTCGCCACCGGTGTTCTTCCCGATATCTGCGCATTCCACCGCTACACCGGGAATTCCGCCTTCCCCTACCACACTCGAGCCCGCCGGTATCGGAGGCTCGCCGGGGTTGAGCCCCGGGCTTTTACCTCCGACCTAACGGGCCGCCTACGCGCGCTTTCCGCCCAATGAATCCGGATAACGCCCGCCCCATGCGTATTACCCCCGCCGCTGGCCCCGTCTTCGGC
+
CCCCCGGGGGGGGGGGGGGGGGGGGGGGGGGGGGGGGGGGGGGGGGGGGGGGGGGGGGGGGFGGGGGGGGGGGGGGGGGGGGGGGGGGGGGGGGGGGGGGGGGGGGGGGGGGGGGGGGGGGGGGGGGGGGGGGGGGGFGGGGGFGGGGGFGFGFGFGGGGGGFGGEGGGDGGFGDGGFGGGEGC5?,.<CCDDCEG)CCG78F)07>6;D9??FG(99?:9D((.*4)4/4,(-)4(,;C*410*5)6?C)411).)-3147CBG**(,(,(((-6<+(--3(4((--2(-(((-8>0(/9
@M03364:396:000000000-C9LGT:1:1101:20019:6664 2:N:0:10
GGACTACTCGGGTATCTAATCCTATTTGCTCCCCACGCTTTCGTGCCTCAGCGTCAGTCTCTGTCCAGGCAGCCGCCTTCGCCACCGGTGTTCCTCCATATATCTACGCATTTTACCGCTACACATGGAATTCCACTGCCCTCTCCAGTACTCTAGCTGACCAGTATCCGTGGCTTTATGGGGTTGAGCCCCACGCTTTAACCACGAACTTAATCAGCCGCCTACGCACCCTTTACGCCCAATAATTCCGGATAACGCCCGCCACCTACGTATTACCCGGGCCGCTTGCCCGTCGTTCGCC
+
CCCCCGGGGGGGGGGGGGGGGGGCGGGGGGGGGGGGGGGGGGGGGGGGGGGGGGGGGGGGGGGGGGGGGGGGGGGGGGGGGGGGGGGGGGGGGGGGGGGGGGGGGFGGGGGGGGFGGGGGGGGGGGGGGGGGGGGGGFFGGGGDGGGGGFGEEFFFGGGGGGFGGGGGGGDEBGFGFFGGCGGFCG<=FFCDDEGGDGG7CAFFGFF>BDE?*1>*;3CG@G=@=8:06C@=D@9;@@GGD<@3/9.<?F70,44)7((,,4:19C<(2(()-5)54+((49(-(,(-4(4,(-(08:-9C
@M03364:396:000000000-C9LGT:1:1101:27842:6686 2:N:0:10
GGACTACCGGGGTATCTAATCCTGTTCGCTCCCCACGCTTTCGCTCCTCAGCGTCAGTAACGGCCCAGAGACCTGCCTTCGCCATTGGTGTTCTTCCCGATATCTACACATTCCACCGTTACACCGGGAATTCCACTCTCCCCTCCCGCACTCAAGCCCGCCCGTACCCGGCGCGGCTCCCCCGTTGAGCGCGGGACTTTCACACCGGACCCGACGAACCGCCTACGCGCCCTTTCCGCCCACTCAATCCGGATCACGCTCGCCCCCTACGTATTACCGCGGCTGCTGGCACGTTGTACGC
+
CCCCCGGGFGGGFBFFGGGGGGGGGGFGGDFGGGGGGGGGGGGGEFGGGGGGGGGGGGGFGDGGGGGGG8CEG,AFGGGGGGGG,AEFFGGGGAE@FGEGGEEG8FG,EFGG,FFGGE4=EGGGGGGBFGGGGGF9EFFGGGGF+BECGEG>F)CCFGGG>G5CCEEEG5*>BG25*:EE*851=F*66<8)):?*5CFFGAG:FE319G(:(.84)-?E9GF4<FF525>F(47)),2;EF11)(.<@FC2(-(.8,1(4>E>DGG>(4:.,)4)6:,,,-43>?28?B(41((.8*)/7
@M03364:396:000000000-C9LGT:1:1101:14085:6701 2:N:0:10
GGACTACTGGGGTATCTAATCCTGTTCGCTCCCCACGCTTTCGCTCCTCAGCGTCAGTAACGGCCCAGAGACCTGCCTTCGCCATTGGTGTTCTTCCCGATATCTACACATTCCACCGTTACACCGGGAATTCCAGTCTCCCCTACCGCACTCCAGCCCGCCCGTACCCGGCGCAGATCCACCGTTAGGCGATGGACTTTCACACCGGACGCGACGAACCGCCTACGAGCCCTTTACGCCCAATAAATCCGGATAACGCTCGCACCCTACGTATTACCGCGGCTGCTGGCACGTAGTTCGC
+
CCCCCGGGGGGGG7FGGGCGGFGGGGGGGGGGGGGGGGGGGGGGGFGGGGGGGGGGGGGGGGGGGGGGGGGGGGGGGGGGGGGGGFFGGGFGGCEGGGGGGGGGFGGGGGGGEFGGGGFDEGGGGGGGGGGGGGGGFFGGGGGFGGGGGFGBDDDDGGEEEGFGF8EGGGDGDGAGGFGG9FGDFG:>FF=):CEFGGGGGCGECD>F9D>G60:39(:C9C>?:C004C>?2<?AFBGGGF1:/4-4@DD64:4<F<;BBFC,/CD11:48)6>46A(,(390230383(.-(.07*-97
@M03364:396:000000000-C9LGT:1:1101:8821:6716 2:N:0:10
GGACTACCGGGGTTTCTAATCCTGTTTGCTCCCCACGCTTTCGAGCCTCAGCGTCAGTTACAGTCCAGAGAAGCGCCTTCGCCACCGGTGTTCTTCCCGATATCTGCGCATTCCACCGCTACACTCGGAATTCCGCCTTCCCCTGCCAGACTCAAGCCCGCCGGTATCGGGAGCGTGCGGGGGTTGAGCCCCCGGATTTTACTCCCGAACACGCGGGCCGCCTACCCGCGCTTTACGCCCACTGAATCCGGATAACCGCCGGCCCCCCCGGTATTCCCCTGGCGCATGCCCGGCGTTTGGC
+
CCCCCGGGGGGGGEFGGGFEGGGGGGFGGGGGGGGEGGGGGGGF8FFGG@GGGGGDGGGGGGFGGGGG9FF8,CFGGGGGGGGGGGGGGGGGGGGGGGGGGGGFFGFGGGGGAEFGGGGGDFGGC=EEGEFGGGGFA8=GG?FFFGG,,;F8F5;CGGGEEGFGEGFGCC58:7>?E?*=/=D5*C85)88DC5**1;FG+5+.CF7?(99*(7*,C;DE2>2((2,)()4(4:.),3C?*(()*)..9DC04,)50(((((1(>E310((((3)).3((4(213((-)..((-(07),*2
@M03364:396:000000000-C9LGT:1:1101:20647:6727 2:N:0:10
GGACTACTAGGGTTTCTAATCCTGTTCGCTACCCATGCTTTCGAGCCTCAGCGTCAGTCGTGGCCCAGAAGGCCGCCTTCGCCACCGGTGTTCTTCCAAATATCTGCGCATTCCACCGCTACACTTGGAATTCCGCCTTCCCCTACCAGACTCAAGCCTGCCGGTATCGGAACCGGGCGGGGGTTGAGCCCCCGGATTTGAGTTCCGACCTAGCAGGCCGCCTACGCGCGCTTTACGCCCAATGAATCCGGATACCGCCCGCCCCCTACGCATTACCCCGGCTGCTCGGCCGTAGTTCGCC
+
CCCCCGGGGGGGGGGGGGFGGGGGGGGGGGGGGGGGGGGGGGGGGGGGGGGGGGGGGGGGGEGGGGGGGGGGGGGGGGGGGGGGGGGG@GGDGGGGGGGGGGGGGGGGGGGGGGGGGGGGGGGGGGGGGGGGGGFGGGGGGGGFGGGFD6F8@DDFGGGGGGFGGEGGGGEGEG9DEFGEEEGDGG<8FGGGGGE:58:?F:<AGFB229>C?F+571A*,91(4*()-/4,3:><2:EE*(,46)45FD)43?FF31(4(419GG3,81(-((.66+4((433:?)-((894(17@*,19
@M03364:396:000000000-C9LGT:1:1101:4447:6731 2:N:0:10
GGACTACAGGGGTTTCTAATCCTGTTTGCTCCCCACGCTTTCGTGCCACAGTGTCAGTTACAGTCCAGAAAGCCGCCTTCGCTACTGGTGTTCCTCCTAATATCTACGCATTTCACCGCTACACTAGGAATTCCACTTTCCTCTCCTGCACTCAAGTCTCCCAGTTTCAAGAGCTTACTACGGTTAAGCCGTAGCCTTTCACTCCTGACTTAAGAGACCACCTACGCACCCTTTACGCCCAGTAAATCCGTATACCGCTTGCCCCCTACGTATTACCCCGGCTGCTGGCACGTTGTTACCC
+
C@@CCGGGGGGG7FGGGGFGGGGGGGGGGGGGGGGGGGGGGGGGGGGGGGGGGGGGFFEGGGGGGGGGGGGFGGGGGGGGGGGGGGGGGGGGGGFGGGGGGGGGGGGGGGGEFGGGGEGGEGGGGGGGGGGGGGGGGF?FGGGFGFGGGFGEGD8DEDDEDGFFGFFGDDF99FFGGFGDGDDDEG,3?BEGDCGGGGGGGC@A68AC@7A7*438D@F,);5B:>:*:?A4BECE>(:<*(0*477CFG*,3@.?D2(6=2+6FE<8=7244?959+((49-4<4)((.8?6(.0>6)22
@M03364:396:000000000-C9LGT:1:1101:9176:6733 2:N:0:10
GGACTACAAGGGTTTCTAATCCTGTTCGCTCCCCACGCTTTCGCTCCTCAGCGTCAGTAACGGCCCAGAGACCTGCCTTCGCCATTGGTGTTCTTCCCGATATCTACACATTCCACCGTTACACCGGGAATTCCAGTCTCCCCTACCGCACTCCAGCCCGCCCGTACCCGGCGCAGATCCACCGTTAGGCGATGGACTTTCACACCGGACGCGACGAACCGCCTACGAGCCCTTTACGCCCAATCAATCCGGATACCGCTCGCCCCCTACGTATTACCGCGGCTGCTGGCACGTAGTTGGC
+
CCCCCGGGGGGGGGGGGGFGGFG@FGGGGGGGGGGGGGGGGGGGGGGGGGGGGGGGEGGGGGGGGGGGFGGGGGGGGGGGGGGGGFCFGGGGGGGGGGGGGGEGGGGGGGGGGGGGGGFGGGGGGG7FFGFGGG;BEF?FGFGFGGGGGFGFGD69DCEGGGFGGGGEGG5EBGFD*AFGFCG4=EC26CC<DGEGFFGGGFGEGFE;FD1C9):(5(:E1DBF?C2),CB?48?AF:GGG((4)42<FGD(4:?))(49>;5-7EG>:?1.4<?BA:(--4>>7?B:??0562380*)27
@M03364:396:000000000-C9LGT:1:1101:12418:6742 2:N:0:10
GGACTACAGGGGTTTCTAATCCTGTTCGCTCCCCTAGCTTTCGCGCCTCAGCGTCAGTCGTGGCCCAGAAGGCCGCCTTCGCCACCGGTGTTCTTCCCGATCTCTGCGCATTCCACCGCTACACCGGGAATTCCGCCTTCCCCTGCCAGACTCAAGCCCGCCGGTATCGGGAGCGGCCGGGGGTTGAGCCCCCGGGTTTGCCCCCCGACCATGCCGGCCCCCCACCCCCCCCTTCAGCCCCACGAATCCCGCTCACCGCTGCCCCCCACTGAATTCCCCCGCCGCTGGCACCGTGTTTGCC
+
CCCCCGGGCFBFGFGGGGGGGGGGGGFGGGGGGGG?FGGGGGGGGGGGGGGFFGGDFFGGFFGDGGGGD8CAFGGGGGGGGGGGGCGGFGGGGFFGGGGGG+DFGFGGGGGGEFFGGGGGGGGFFEGGGGGGGGFGG>?FGCFFGGF88;FEFFGFGF*4CFEGG*=C5CE*:F=D*5:*1372>*046CF<<EE*9?:*+5+,9@>(4C(+))+-91E/(9(--*()-/,(43()))2;*3(-)41:F*/(-3;<4((,(-;?GG)(4())).)).+,3>2,,2--11(,(((().),*:
@M03364:396:000000000-C9LGT:1:1101:12337:6757 2:N:0:10
GGACTACCCGGGTATCTAATCCTATTTGCTCCCCACGCTTTCGTGCCTCAGCGTCAGTCTCTGTCCAGGCAGCCGCCTTCGCCACCGGTGTTCCTCCATATATCTACGCATTTTACCGCTACACATGGAATTCCACTGCCCTCTCCAGTACTCTAGCTGACCAGTATCCGTGGCTTTATGGGGTTGAGCCCCACGCTTTAACCACGAACTTAATCAGCCGCCTACGCACCCTTTACGCCCCATCATTCCGGATAACGCCCCCCACCTACGTCTTACCCCGGCTGCTGGCCCGTAGTTACCC
+
CCCCCGGGGGGGGFGGGGGGGGG9FGGGGGGGGGGGGGGGGGGGGGGGGGGGGGGGGGGCGFGGGGGGGGDFGGGGGGGGGGGGGGGGGGGEGGGGGGGGGGDGGGGGGGGGGFGGGGGGGGGGFFGDFGGGGGGGGFDFGGGBFGGFFFGFGCDFGGCCFGFDF9FGGGGCDGDGFFA;?FGG6@@=FGCGG>GGCEGF79DBC?45@C?94+B@:BGE@D@F831).8?;@E9C;?GG*4(,*-6<FF5::09<>B(((4?7DE<:?:?((4-6:+2-,3-76)336(((-,-8**.27
@M03364:396:000000000-C9LGT:1:1101:7527:6798 2:N:0:10
GGACTACAAGGGTTTCTAATCCTGTTCGCTCCCCTAGCTTTCGCGCCTCAGCGTCAGTCGTGGCCCAGAAGGCCGCCTTCGCCACCGGTGTTCTTCCCGATATCTGCGCATTCCACCGCTACACCGGGAATTCCGCCTTCCCCTGCCTGACTCAAGCCGTCCGGTATCGGGAGCGGCCGGGGGTTGAGCCCCCGGATTTGACTCCCGACCGGACGCGCCGCCTGCGCGCCCTTTACGCCCACTGAATCCGGAAAACGCCCGCCCCCTCCGTTGTACCCCGGCAGATTGCCCGGACTGCGCC
+
<CCCCGGF@EGG8FEFGA<FE<F6=FEFCGFGGGGCAFGFGGGDFGGGC@CFFFGGEGDGFFFF8CFFGC8FEGGEGFFGGC:CBEF@C@FFFFGGABE7FF6?ECFBCEB:;<@FGG>>CEFDEE+@+@,@AB,:=@CFGGFF78,,3;5*>@CFG:51*>@*1442411*/424*:*7::C8:C844,2755*><G6++)+)*0589G07,.1(9(:*(/4(42-.()--,)6),0*:2(.)*.))///((,(.89((((*(1:)(,(4)(-6)6+(449(((,))).5((((00)-57
@M03364:396:000000000-C9LGT:1:1101:22879:6826 2:N:0:10
GGACTACTAGGGTTTCTAATCCTGTTCGCTCCCCTAGCTTTCGCGCCTCAGCGTCAGTCGTGGCCCAGAAGGCCGCCTTCGCCACCGGTGTTCTTCCCGATATCTGCGCATTCCACCGCTACACCGGGAATTCCGCCTTCCCCTGCCAGACTCAAGCCGGCCGGTATCGGGAGCGGACGGGGGTTGAGCCCCCGGATTTGACTCCCGACCAGGCTGGCCGCCTACTCGCGCTTTACGCCCAATGAATCCGCATAACGCTTGCCCCCTCCGGTATACCCCCGCCGCTGGCCCGCAGTTCGCC
+
CCCCCGGGGGGGGGGGGGGGGGGGGGGGGCFGGGGGGGGGGGGGGGGGGG@FGGGGGFGGGGGGGGGGGGGGGGGGGGGDGGGGGGGGCGGGGGGGGGGGGGGGGGGGGGGGGGGGGGGGEGGGGEGGEFFFGGGEEEGGGFGFGGGFDCFCGEGFCGGGEGFGGDGGGCECAGFD:AEGGGGCE=C:@CFGGGD=<CFGC53<6@@?0>0*2581C18/75(410))-1741824:0?C5((,0).6FG*61:44>6(-2188DE)(-(,((---.2(,-3(41,((((-3((35=/43<
@M03364:396:000000000-C9LGT:1:1101:7837:6849 2:N:0:10
GGACTACTGGGGTTTCTAATCCTGTTCGCTCCCCACGCTTTCGCTCCTCAGCGTCAGTAACGGCCCAGAGACCTGCCTTCGCCATTGGTGTTCTTCCCGATATCTACACATTCCACCGTTACACCGGGAATTCCAGTCTCCCCTACCGCACTCCAGCCCGCCCGTACCCGGCGCAGATCCACCGTTAGGCGATGGACTTTCACACCGGACGCGACGAACCGCCTACGTGCCCTTTACGCCCAATAATTCCGGACCACGCTCGCACCCTACGTATTCCCGCGGCGGCTGGCCACGCGTTCGC
+
CCCCCFFFGGFG6CGGGG9FCFGE@CFFFGFFGGGGGGGFGGGGGGGD@FGFEGGGCGDCGGGGGGGG8C6BF<,CEFFGGGGGGF?<CDFGEFFFCD77FEEFFGGGGGGGGGGGGGGGEECGEEDG:>FC<FF,@FCFGFEF6ED8CAE:,8=9FGGGGE@7C*7CDE:E>C=D:AGGFFF:CEF=FF*)9CCGGFFCCCF?GDE@(CBG(7E95>EE0C>F?@?)4940414>D0CEGF::44))=C4(,(,-82>B<(/,CGC:(6:,4A0).<(9929(--(-((,.(((8>)4*1
@M03364:396:000000000-C9LGT:1:1101:25424:6858 2:N:0:10
GGACTACCGGGGTTTCTAATCCTGTTCGCTCCCCCAGCTTTCGCGCCTCAGCGTCAGTGGTGGCCCAGAAGGCCGCCTTCGCCACCGGTGTTCTTCCCGATATCTGCGCATTCCACCGCTACACCGGGAATTCCGCCTTCCCCTACCACACTCGAGCCCGCCGGTATCGGAGGCTCGCCGGGGTTGCGCCCCGGGCTTTTACCTCCGCCCTAACGGGCCGCCTACTCGCGCTTTACGCCCAATGCATCCGGACACCGCTCGCCCCCTACGTATTACCGCGGCTGCTCGCCCGGATTTGCCC
+
CCCCCGGGGGGGCEGGGGGGGGGGGGGGGGGGGGGGGGGGGGGGGGGGGGGGGGGGGGGGGGGGGGEGGGGGGGGGGGGGGGGGGGGGFFGGGGGGGGGEGDEGGGGGGGGGGGGGGGGGGGGGGGGGDCGGGGGGGCGGGGG5;@F,DCGFFCFFEGGGGGFGGDGGEE5BAF,>CDGEE5D::E*-78:DDGDEDGGF7<E<GFE((9102)*4>(2:3D124+,)-14(41)4,4?E8,24)6).<C)4(44:5(-4(48(<*)-4:,)62).<*7(2>4((.)49((2(((0/*)*2
@M03364:396:000000000-C9LGT:1:1101:19088:6862 2:N:0:10
GGACTACAGGGGTATCTAATCCTGTTCGCTCCCCACGCTTTCGCTCCTCAGCGTCAGTAACGGCCCAGAGACCTGCCTTCGCCATTGGTGTTCTTCCCGATATCTACACATTCCACCGTTACACCGGGAATTCCAGTCTCCCCTACCGCACTCCAGCCCGCCCGTACCCGGCGCAGATCCACCGTTGGGCGATGGACTTTCACACCGGACGCGACGAACCGCCTACGAGCCCTTTACGCCCAATAAATCCGGATAACGCTTGCCCCCTACGTATTCCCGCGGCTGCTGGCACGGTGTTAGC
+
CCCCCGGGGGGGGGGGGGFGGGGGGGGGGGGGGGGGGGGGGGGGGGGGGGGGGGGGGGGGGGGGGGGGCGGGGGGGGGGGGGGCFGGGGGGGGGFFGGGDGGGGGGGGGFGGGGGGGGGCEGGGGGGGGGGGGGF9=GGGGGGFGGGEGFGFGFDFGGDGGGFGGEGGGGGG4FFG5FGG6CDCGG*7=E:<DEE6FGGGG3C5FEAB>GFG>):,19EE1C>F?FB58CBF1:8AFFGGGF0().)49CDF6?(6@FFB::E:FFG6:??25<?26<?BF0;9>F?D7<,,((()0).:>
@M03364:396:000000000-C9LGT:1:1101:21521:6864 2:N:0:10
GGACTACCGGGGTATCTAATCCTGTTCGCTCCCCACGCTTTCGCTCCTCAGCGTCAGTAACGGCCCAGAGACCTGCCTTCGCCATTGGTGTTCTTCCCGATATCTGCGCATTCCACCGTTACACCGGGAATTCCAGTCTCCCCTACCGCACTCAAGCCCGCCCGTACCCGGCGCGGATCCACCGTTAAGCGATGGACTTTCCCACCGGACGCGACGAACCGCCTACGAGCCCTTTACCCCCACTAAATCCGGAACACGCTTGCACCCTACGTCTTACCGCGGCTGCTGGCACGTCGTTAGC
+
CCCCCGGGGGGGGGGGGGGGGGGGGGGGGGGGGGGGGGGGGGGGGGGGGGGGGEGEGGFGGGGGGGGGGGFGGGGGGGGGGGGGGDGG<DFGGGGGGGGGGGGGGGGGGGGGGGGGGGGDGGGGGGGGGGGGGGGFGFGGGGGFGGG6EFGFGFGFGGGGGGFGF7EGGG8C5C@D5:?F9FFCF8<:AG=CGG=CFDF97)<)CDF6()(:93?;G>G52DB86F?02D>F(17<<)<CE>(()..)9699((-4;0;6::C2CFD6,464(46)6<:>(17(7108:?7?(3,).087>
@M03364:396:000000000-C9LGT:1:1101:8679:6883 2:N:0:10
GGACTACTGGGGTTTCTAATCCTATTTGCTCCCCACGCTTTCGCGCCTCAGCGTCAGTCGTGGCCCAGAAGGCCGCCTTCGCCACCGGTGTTCTTCCCGATATCTGCGCATTCCACCGCTACACCGGGAATTCCGCCTTCCCCTGCCCGACTCAAGCCGGCCGGTATCGGGAGCGGACGGGGGTTGAGCCCCCGGATTTGACTCCCGACCAGGCTGGCCGCCTACGCGCGCTTTACGCCCCATGAATCCGGATAACGCTTGCCCCCTACGTATTACCGCGGCCGCTCGGCCGTACTTCGCC
+
CCCCCGGGGGGGGGGGGGFGGGG,FFFGGGGGGGGGGGGGGGGGGGGGGGGGGGGGGFGGGGEGGGGGFEGGGGGGGGGGGGGGGGGGFGGGGGGGGGGGGGGGGGGGGGGGGGFGGGGCEGGGGGGG@FGGGGGGGGGGGGGFFGG,>@C5F5CAGGGGGG*@FG=EGGGCDEFGCEG:5CG8*8056;:CDGGC/::F76<6CFD:>G;E<F64>4@*-9118*307990:066:BGD*3146).4@C9(3-2>D12(41<:FC5((((,).)-6*(-4>(,6;(7((-(-((0/9:35
@M03364:396:000000000-C9LGT:1:1101:15412:6891 2:N:0:10
GGACTACTCGGGTTTCTAATCCTGTTCGCTCCCCACGCTTTCGCTCCTCAGCGTCAGTAACGGCCCAGAGACCTGCCTTCGCCATTGGTGTTCTTCCCGATATCTACACATTCCACCGTTACACCGGGAATTCCAGTCTCCCCTACCGCACTCCAGCCCGCCCGTACCCGGCGCAGATCCACCGTTAGGCGATGGACTTTCACACCGGACGCGACGAACCGCCTACGAGCCCTTTACGCCCAATAAATCCGGATCACGCTCGCACCCTACGTATTCCCGCGGCTGCTGGCACGTCGTTAGC
+
CCCCCGGGGGGGGGGGGGGGGGGGGGGGGGGGGGGGGGGGGGGGGGGGGGGGGGGGGGGGGGGGGGGGEFGFGGGGGGGGGGGGGFGGFGGGGGGFGGGGGGGGGGGGGGGGGGGGGGGGGGGGGGGGGGGGGGGGDFFGGGGFGGGGD>CAGD+9DFGGGEFGGGGGGGGGFG=5*?FG6CGGGG18?<*)9CEC<FFGGEGEGFF03C0C0):9CBGG1<;?BFF)->BFF0:):<GGGF20/554?GDF:04<F3:BB0:3CGGF124.4:?))<8>F97((()),2.5?(()0)(92
@M03364:396:000000000-C9LGT:1:1101:18640:6898 2:N:0:10
GGACTACCGGGGTTTCTAATCCTATTTGCTCCCCACGCTTTCGTGCCTCAGCGTCAGGTACAGGCCAGGCGGCCGCCTTCGCCGCTGGTGTTCTTCCACATCTCTACGCATTTTACCGCTACACATGGAGTTCCACCGCCCTCTCCTGTCCTCAAGCCGTGCAGTTTCCAAAGCCTGAACCGGTTGAGCCGGTCCCTTTTACTTCAGACTTGCCCAGCCGCCTGCCCCCCCTTTACGCCCACTCATTCCGGATAACCCTTGCCCCCCACGTATTACCCCCGCCGCTTGCACGTCGTTCCCC
+
CCCCCGGGGGGGGGGGGGGGGGGEFEGGGGGGGGGGGGGGGGGGGGGGGGGGGGG7C@FGGCGGGGGGGGGDGGGGGGGGGGGGGGGGFGGGGGGGGGGGGGGGCFGGGGGGGGGGGGGDGGGGEFGGAFGGGGGGGCDGGGGFGGG<BA<CFFDFGGCGGGFGGCEFFGFFFGFC:A8EGG)4CE<0AC=DGGGGGCFG97?5C6A33C?7))C;F?557>:??*47>C9>(5)61:CG*(48;)4<6*9(3,<<),(42,+)9?)(4(-(.5).<:1(33496(13:))((,-07)(29
@M03364:396:000000000-C9LGT:1:1101:10929:6899 2:N:0:10
GGACTACCAGGGTTTCTAATCCTATTTGCTCCCCACGCTTTCGTGCCTCAGCGTCAGTCTCTGTCCAGGCAGCCGCCTTCGCCACCGGTGTTCCTCCATATATCTACGCATTTTACCGCTACACATGGAATTCCACTGCCCTCTCCAGTACTCTAGCCGACCAGTATCCGTGGCTTTATGGGGTTGAGCCCCTCGCCTTAACCACGAACTTTACCAGCCGCCTCCGCACCCCTTACGCCCAATGTACCCGGCTAATGCTCCCCCCCTTCCTAATACCCCGGCCGCTGGCACGTTGTCAGCC
+
<@CCCFGFDGDGC<FDFCE9F9<CEEGAFGGGGGGGE@FGF@FGGGG=CFFFCC@FFFEFFAFEFEGFF7EFGGGGFEGGGGGGGDFEGGEGGGGEF8?FGFGEDGGFCCEGGFGFG>8CGGGGBGEEBF,A<?FFG:+AFFDFC=4@C=FBD9FD,,+@EEFFGC8,==DE>7)5<B:<CDD>8:8398:9*:8C*>C,<:6.9*:((2*,*+51*5:=9D?((*,).:0((,)((/:?*(.,/-))*))(,(2)*66),(/->*/(.(.)..).2+4-46(,(-,((()(.((.**)*2
@M03364:396:000000000-C9LGT:1:1101:21305:6908 2:N:0:10
GGACTACCAGGGTTTCTAATCCTGTTCGCTCCCCACGCTTTCGCTCCTCAGCGTCAGTAACGGCCCAGAGACCTGCCTTCGCCATTGGTGTTCTTCCCGATATCTACACATTCCACCGTTACACCGGGAATTCCAGTCTCCCCTACCGCACTCAAGCCCGCCCGTACCCGGCGCGGATCCACCGTTAAGCGATGGACTTTCACACCGGACGCGACGAACCGCCTACGAGCCCTTTACGCCCAATAAATCCGGACAACGCTTGCCACCTACGTATTCCCGCGGCTGCTGGCCAGTAGTTAGC
+
CCCCCGGGFGGGGGGDFGGGGGGGGGGGGGGGGGGGGGGGGGGGGGGGGGGGGGGGGGGGGGGGGGGGFFAGGGFFGGGFGEGDDGGGCEGGGFGFFFGFEGGGFGGGGGGGGGGGGGECGGGGGGGGFGGGGGGGEFGGGGGFGGGGGFGAAD+9FFGGGGFGG@EGGGEGAGFGD4EECGG:FEE;FC*5>CCCFGGGGEGCFBBF>G>GB7C3<0CC(5;??;2),14?08?<A<GGGB0(636:FGDF(2(,8(9??BG?FGC04><:).8).249(,979?)4,2:(-.)*16502
@M03364:396:000000000-C9LGT:1:1101:17728:6913 2:N:0:10
GGACTACAAGGGTTTCTAATCCTGTTCGCTACCCATGCTTTCGAGCCTCAGCGTCAGTTGCAGACCAGAGAGCCGCCTTCGCCACTGGTGTTCTTCCATATATCTACGCATTCCACCGCTACACATGGAGTTCCACTCTCCTCTTCTGCACTCAAGAAAAACAGTTTCCGATGCAGTTCCTCGGTTAAGCCGAGGGCTTTCACATTAGACTTATTTTTCCGCCTGCGCTCGCTTTACGCCCAATAAATCCGGACACCGCTTGCCACCTACGTCTTCCCGCGGCTGCTGGCCCGTAGTTCGC
+
CCCCCGGGFGGGGGGGGGGGGGGGGGGGGGGGGGGGGGGGGGGGGGGGGGGGGGGGGGGGGGGGGGGGGGGGGGGGGGGGGGGGGGGGFGGGGGGGGGGGGGGGGGGGGGGGGGGGGGGGGGGGGGGFEEGGGGGGGGFGGGGFGGGGGFGEFDDFC=DCGGFFGGGGGGEGEEFFGFGF8DDCEG+:FFGGDGGDGGGGGEGEFFF66CEG;+<>@EGEDGDDFF28>D9@??@EFFGGG?118=96AFD6DFB(0(-2:0C:>FF0>B88(48)4;10(31326.42((41-()01)/9
@M03364:396:000000000-C9LGT:1:1101:27618:6958 2:N:0:10
GGACTACAGGGGTTTCTAATCCTGTTCGCTCCCCTAGCTTTCGCGCCTCAGCGTCAGTCGTGGCCCAGAAGGCCGCCTTCGCCACCGGTGTTCTTCCCGATATCTGCGCATTCCACCGCTACACCGGGAATTCCGCCTTCCCCTGCCAGACTCAAGCCGGCCGGTATCGGGAGCGGACGGGGGTTGAGCCCCCGGATTTGACTCCCGACCAGGCTGGCCGCCTACGCGCGCTTTACGCCCAATGAATCCGGATAACGCTTGCCCCCTACGTATTACCCCCGCTGCTTGCCCGTAGTTAGCC
+
CCCCCGGGGGGGCFGGGGFGGGGGGGGGGGGGGGGGGGGGGGGGGGGGGGGGGGGGGGGGGGGGGGGGGGGGGGGGGGGGGGGGGGGGGGGGGGGGGGGGGGGGGGGGGGGGGGFGGGGGGGGGGGGGGGGGGGGGGGGGGGGFGGG6>AGFG@7ABFDGGGFGGGGGGGGEEEBGDEE=CCDCEG88FFGDGGG=*AFF76+4CFFB>G>G:@F<GBGGFGBF424)4936:1<66?EG5((8@<AFFD)1:0683((446<:DG5(8824)4...+((3;(4(,.5:(,,-((8**.29
@M03364:396:000000000-C9LGT:1:1101:18837:6972 2:N:0:10
GGACTACTAGGGTTTCTAATCCTATTTGCTCCCCACGCTTTCGTGCCTCAGCGTCAGTTACTGTCTAGAAAGCCGCCTTCGCCACCGGTATTCCTCCATATATCTACGCATTTTACCGCTACACATGGAATTCTACTTTCCTCTCCAGTACTCTAGCCTCCCAGTATCTAAGGCTTTATGGGGTTAGGCCCCACGCTTTCCCCTTAAACTTAAACGGCCGCCTACCCACCCTTTACGCCCCATAATTCCGGATAACCCCCGCCACCTACGTATTTTCGCCGCCGCTTGCCCCTAGTTGCCC
+
CCCCCGGGGGGGGGGGGGGGGGG@FFGGGGGGGGGGGGGGGGGGGGGGGGGGGGGGGGGGGGGGGGGGEGCFGGGGGGGGGGGGGGGGFGGGGGGGGGGGGGGGGGGGGGGDDECGGGGGGGGGDEFG<FGGG,EEF;DFGFGFCF;DFDGFFE?FFGGGGGFGFCFC,=E;DGD+A@FGCFD@C+,5;FGGDD:C+@DC,8D@>F>**<=,*=EADAGE@GD20,0*0:;/,=9/6;EF*61(*/9);48;7193)4,(,(23DG5(5(.)).)).*-,4>-(((-43(5((-,11/)02
@M03364:396:000000000-C9LGT:1:1101:10835:6979 2:N:0:10
GGACTACACGGGTATCTAATCCTGTTCGCTACCCATGCTTTCGAGCCTCAGCGTCAGTTGCAGACCAGAGAGCCGCCTTCGCCACTGGTGTTCTTCCATATATCTACGCATTCCACCGCTACACATGGAGTTCCACTCTCCTCTTCTGCACTCAAGAAAAACAGTTTCCGATGCAGTTCCTCGGTTAAGCCGAGGGCTTTCACATTAGACTTATTTTTCCGCCTGCGCTCGCTTTACGCCCAATAAATCCGGACAACGCTTGCCACCTACGTATTACCGCGGCTGCTGGCACGTCGTTCGC
+
CCCCCGGGGGGGGDGGGGFGGGGGGGGGGGGGGGGGGGGGGGGGGGGGGGGGGGGGGGGGGGGGGGGGGGGGGGGGGGGGGGGGGGGGFGGGGGGGGGGGGGGGGGGGGGGGGGFGGGGGGGGGGGGGGGGGGGGGGGGGGGGFGGGGGFGFGF=DF8DFFGFGGGGGGGGGFGFGGFGGFGGGGG3>FCEDGGGGGGGGGEGFGFFEEGFGCFD;FFGG=DDFDC>F@GFFFF<9EFGGGF(6A@9?FGDF:B>?FBFF?BG?>FC((.2:4>>44<899>FFFB243<:>B:(.0)(99
@M03364:396:000000000-C9LGT:1:1101:8767:6987 2:N:0:10
GGACTACTGAGGTTTCTAATCCTGTTCGCTCCCCCAGCTTTCGCGCCTCAGCGTCAGTGGTGGCCCAGAAGGCCGCCTTCGCCACCGGTGTTCTTCCCGATATCTGCGCATTCCACCGCTACACCGGGAATTCCGCCTTCCCCTACCACACTCGAGCCCGCCGGTATCGGAGGCTCGCCGGGGTTGAGCCCCGGGCTTTTACCTCCGACCTCACGGGCCGCCTACGCGCGCCTTACGCCCAATGAATCCCGATAACGCCCGCCCCCTACGTATTACCGCGGCCGCTGGCCCGTCTTTCGCC
+
CCCCCAFGFFFGFEFGGGAGGGGGGGGGGGGGGGGGGGGGGGGGGGGGGGGGGGGGGGG8FGDGGGCGCEFGGGGGGGGGGGGGGGGGGGGGGGGGGGGEGGGGGGGGGGGGGGGGGGGGGGGGGGGGEGGGGGGGGDGGGGGFFGGFGFGFGF?EGGGGGGBGECFF55CCDGDGGFGE=ED*1*,/9CGDCGGGDE?CC5<):>B(9D>+,>2-12877D<04240-)4(-824:<EG*2(4*6<<F*9(4(4<>6(3((:9G:)1633).3-<A*--(,((,((((,8,(-(76*(*1
@M03364:396:000000000-C9LGT:1:1101:6294:6994 2:N:0:10
GGACTACTGGGGTATCTAATCCTGTTTGCTCCCCACGCTTTCGAGCCTCAGCGTCAGTTACAGTCCAGAGAAGCGCCTTCGCCACTGGTGTTCTTCCTAATCTCTACGCATTTCACCGCTACACATGGAGTTCCACTCTCCTCTTCTGCACTCAAGAATGACAGTTTCCGATGCAGTTCCACGGTTGAGCCGTGGGCTTTCACATCAGACTTATCATTCCGCCTGCGCTCGCTTTACGCCCAATAAATCCGGACAACGCTTGCCCCCTACGTATTACCGCGGCTTCTGGCACGTATTTCGC
+
CCCCCFGGGGGGGGGGGGGGGGGGGGGGGGGGGGGGGGGGGGGGFGGGGGGGGGGGGFGGGGGGGGGGFGGGGGGGGGGGGGGGGGGGFGGGGGGGGGGGGGGGGGGGGGGGGGGGGGGGGGGGDGFFGGGGFGGGGGFGGGFFGGGGGFGDFDGF9=EGGGFGGGGGGG>EEGF7FFAFFFGFFGF=FGGGGGGGGGGGGCGFGFF@@GFG4FEEG?DE>GAFB>>?@GFB@2?<EFGGG?(66=).@F5@D;60>>B?FFG?*CC41414)67)6<141,,4(.-).4(50.(*)*)99
@M03364:396:000000000-C9LGT:1:1101:6014:7004 2:N:0:10
GGACTACCGGGGTTTCTAATCCTATTTGCTCCCCACGCTTTCGTGCCTCAGCGTCAGTTACTGTCCAGACAGCCGCCTTCGCCTCCGGTGTTCCTCCATATATCTACGCATTTTACCGCTACACATGGAATTCCGCTGTCCTCTCCAGTACTCCAGCCTCCCAGTATCCAAGGCTTTATGGGGTTGCGCCCCACGCTTTCACCTTGAACTTACACGGCCGCCTGCTCACCCTTTACGCCCAATAATTCCGTATAACGCTCGCCACCTACGTCTTACCCCGGCTGCTTGCACGTATTTCGCC
+
CCCCCGGGGGGGFGGGGGGGGGGCFFGGGGGGGGGGGGGGGGGGGGGGGGGGGGGGGGGGGGGGGGGGGGGGGGGGGGGGGGGGGGGGFFGGGGGGGGGGGGGGGGGGGGGGGFFGGGGGGGGG9FGGEFGGGGGGGEDGGGGFGGFGGFGFGEGFGGGGGGFGGGGGGG8>CFFCF8E;6?DCEG,:?CEDDG8>CGGGG?CEFFA:EGEF4A,(::EEBC;F1+/17C@DFEF<:<?GE(3>*662BG93<>9AD9(49>C6GGF??0.((4:>B61(47(20)).45<<2.))1*.97
@M03364:396:000000000-C9LGT:1:1101:27616:7008 2:N:0:10
GGACTACTAGGGTTTCTAATCCTGTTCGATACCCACGCTTTCGTGCATCAGTGTCAGTCACGGCCTGGCAGGCTGCCTTCGCGATCGGGGTTCTGCGTGATATCTATGCATTTCACCGCTACACCACGCATTCCGCCTGCCCCGTACGTACTCAAGCTCCCCAGTTTCAACGGCAGTTCAATGGTTGAGCCACTGACTTTCACCGCTTACTTCAAAAGCCACCTACGCACCCTTTGAACCCAATGAATCCGGATAACGCTCGCAGCCTCCGTCTTTCCGCGGCTGCTGGCACGGCAGTGGC
+
CCCCCGGG@FGGGGGGGGFAEFC<FGGGGGFGAFGGGGGGGGGGGGGGGGGGGGGGGGGCDFGGGGFGFEGGGCGGGGGFFFGEGGGE@CFGGGGFGGGE@FGF,@FFGGGFGGGGGGGDGFFGGGFGGD@GGGGCECFDFGG5=BEC,@F9F=DFAEGGGGFD,@CFGGFGEF)?ECGC,@CFCE>5;8D>D,:FGGF?CCGFDF4(2;8C*+,0;5CF@GF@(+/5;C4((6;)17FFE;(8@).)9F5;?:(4?12:FFE(*2903:BF(48)6<4((4;>BB::::23194))).27
@M03364:396:000000000-C9LGT:1:1101:6537:7017 2:N:0:10
GGACTACACGGGTATCTAATCCTGTTTGCTCCCCACGCTTTCGTGCCTCAGTGTCAGTTACAGTCCAGAAAGCCGCCTTCGCTACTGGTGTTCCTCCTAATATCTACGCATTTCACCGCTACACTAGGAATTCCACTTTCCTCTCCTGCACTCAAGTTTCCCAGTTTCAAGAGCTTACTACGGTTGAGCCGTAGCCTTTCACTCCTGACTTAAGCAACCACCTACGCACCCTTTACGCCCAGTAAATCCGGATACCGCTCGCCCCCTACGTATTTCCTCGGCTGCTGGCCCGTAGTTCGCC
+
CCCCCGGGGGGGGGGGGGGGGGGGGGGGGGGGGGGGGGGGGGGGFGGGGGGGGGGGGFFFFGGGGGGGGGGGGGEGGGGGGGGGGGGGGGGGGGGGGGGGGGGGGGGGGGGGGGGGGGGGGGGGGGGFGGGGGGFFGAFGGGFFGGGGGFGFGFFDEDFGGGFFFGGGGGG,;FFG=DG,E@D=BE,)@D@CCGGGCFAA7;=ACFF@EFEC*=,0;5:A=DF2;>>@@GF(:3=C@DGGC2>*BCEEFG5(6,)).69(6983DGG(4?135()-6+.--6(--4808(293((09*(/9
@M03364:396:000000000-C9LGT:1:1101:14157:7022 2:N:0:10
GGACTACTGGGGTTTCTAATCCTGTTCGCTCCCCACGCTTTCGCTCCTCAGCGTCAGTGACGGCCCAGAGACCTGCCTTCGCCATCGGTGTTCTTCCCGATATCTACACATTCCACCGTTACACCGGGAATTCCAGCCTCCCCTGCCGCACTCAAGCCCGCCCGTACCCGGCGCAGACCCACCGTTAAGCGATGGGCTTTCACACCGGACGCGACGAACCGCCTACGAGCCCTTTACGCCCAATGATTCCGGACCACGCTTGCACCCTACGTATTCCCGCGGCTGCTGGCACGTATTTCGC
+
CCCCCGGGGGGGGGGGGGGGGGGFGGGGGGGGGGGGGGGGGGGGGGGGGGGGGGGGGGGGGGGGGGGGGGGGGGGGGGGGGGGGGGGGGGGGGGGGGGGGGGGGGGGGGGGGGGGGGGGGGGGGGGGGGGGGGGGGGGGGGGGFGGGEG?FAFFGFGGGGGGFGGEGGGGEGDGFGGFFG5EGCBC<:FFCDGEGGGGGGGEGFGAB>3D9E10C9C(:C>GBB?F:7<GFF:?2<A?GEG<BF;2<4@D<1(((()462:?G)>ED:8?F()-4))3271,,(-3035?,8??2*)/)21
@M03364:396:000000000-C9LGT:1:1101:6538:7066 2:N:0:10
GGACTACTCGGGTTTCTAATCCTGTTCGCTCCCCTAGCTTTCGCGCCTCAGCGTCAGTCGTGGCCCAGAAGGCCGCCTTCGCCACCGGTGTTCTTCCCGATATCTGCGCATTCCACCGCTACACCGGGAATTCCGCCTTCCCCTGCCAGACTCAAGCCGGCCGGTATCGGGAGCGGACGGGGGTTGAGCCCCCGGATTTGACTCCCGACCAGGCTGGCCGCCTACGCGCGCTGTACGCCCAATGAATCCGGATAACGCTTGCCCCCTCCGTATTAACGCGGCTGCTGGCACGTAGTTCGCC
+
CCCCCGGGGGGGFGGGGGGGGGGGGGGGGGGGGGGGGGGGGGEGEGGGGGGGGGGGGGGFFFGGGGGGGGGGGGGGGGGGGGGGGGGGGGGGGGGGGGGFGGGGGGGGGGGGGGGGGGGGGGGGGGGGGGGGGGGEGGGGGGGFGGG6DFGCF<9AFGDGGGFGG8CFGGGEBG(C5>CEECDGCG,86CGGGGGGGEF9+606FFF06D>F:>F?G?GGFGF08*4)(132(-.4:;EE*(4(9)):?1)(,444),(((-<:CC9(,,4(.5)).*-(49(-(.4:6(.4?:2>?*()1
@M03364:396:000000000-C9LGT:1:1101:17827:7079 2:N:0:10
GGACTACACGGGTTTCTAATCCTGTTCGCTCCCCACGCTTTCGCTCCTCAGCGTCAGTAACGGCCCAGAGACCTGCCTTCGCCATTGGTGTTCTTCCCGATATCTACACATTCCACCGTTACACCGGGAATTCCAGTCTCCCCTACCGCACTCCAGCCCGCCCGTACCCGGCGCAGATCCACCGTTAGGCGATGGACTTTCACACCGGACGCGACGAACCGCCTACGAGCCCTTTACGCCCCATAAATCCGGATAACGCCTGCACCCTACGTTTTACCGCGGCCTCTGGCCCGTAGTTAGC
+
CCCCCGGGGGGGGGGGGGGGGGGGGGGGGGGGGGGGGGGGGGGGGGGGGGGGGGGGGGGGGGGGGGGGGGGGFFGGGGGGGGGGGGGGGGGGGGFGGGGGGGGGGGGGGGGGGGGGGGFDEGGGGGGGGGGGGGFDEAFGGGGFGGGGGFGFGFGFGGGGGFFGGGGEGGGD9>-??ACFCGGGGG*6AFECDEGCGGGGGEGFGFA;BGFE>:E>39EGBGFB6CB)-74::<:4>?GGG(808)-)9<D>(4(6F?>(,(2.9CG,(3-.(.367@,((-,(,(,)4)36>94)0/)2:
@M03364:396:000000000-C9LGT:1:1101:13129:7108 2:N:0:10
GGACTACCGGGGTTTCTAATCCTGTTTGCTCCCCACGCTTTCGCACCTGAGCGTCAGTCTTCGTCCAGGGGGCCGCCTTCGCCACCGGTATTCCTCCAGATCTCTACGCATTTCACCGCTACACCTGGAATTCTACCCCCCTCTACGAGACTCAAGCTTGCCAGTATCAGATGCAGTTCCCAGGTTGAGCCCGGGGATTTCACATCTGACTTAACAAACCGCCTGCGTGCGCTTTACGCCCAGTAATTCCGATTAACGCTTGCCCCCTCCGTATTCCCGCGGCTGCTGGCACGTGTTTCGC
+
CCCCCGGGGGGGGFGGGGGGGGGGGGGGGGGGGGGGGGGGGGGGGGGGGGGGGGGGFFGGGGGGGGGGGGGGGGGGGGGGGGGGGGGGGDGGGGGGGGGGGGGGGGGGGGGGGGGGGGGGGGGGGGGGGGGGGGGGGGGGGGGFGGGGGFE@CEGFGGGGGGFGGCFGGGFGFGFGFFGGGG<FGGGEFFFFGGGGCEGGGFGFGFFFFGFGC8FEG2FGBGFF<C9<:DBFFBBFFFGGE?<:*6<>FF*(-4()9(-4(,;2<FC1::9-(.84<C,,,44(467)8?(8?.,0)0:C5
@M03364:396:000000000-C9LGT:1:1101:13844:7116 2:N:0:10
GGACTACTAGGGTATCTAATCCTGTTTGCTCCCCACGCTTTCGAGCCTCAACGTCAGTTGCCGTCCAGTAAGCCGCCTTCGCCACCGGTGTTCCTCCTGATATCTACGCATTTCACCGCTACACCAGGAATTCCGCTTACCCCTCCGGTACTCTAGCCATGCAGTTTCCAAAGCAATCCGGGAGTTGAGCCCCCGCCTTTCACTTCAGACTTGCACCGCCGTCTACGCTCCCTTTACCCCCAGTAAATCCGGAAAACGCCCGCCCCCTACGTGTTACCGCGCCGGCTGGCCCGTCGTTAGC
+
CCCCCGGGFGGGGFGGGGGGGGGGGGGGGGGGGGGGGGGGGGGGGGGGGGGGGGGGGGGGGGGGGGGGGGGGGGGGGGGGGGGGGGGGGGGGGGGGGGGGGGFGGGGGGGGGGGGGGGGGGGGGGGGGGGGGGGGGGGGGGFGFGGG>EBGEGDFFGGFGGGFGFGGGGGFFFGFGGFGG6C>FGGD;5>FGGGGGGGGGGFGFGFFF?FEFEF?BG>GGFG9<:5=D<GF0(6>46)<:EBFF6A>6@GG>(((4?-((-4C1DGDB?F64(5:AAG166(,(((,,26(399,7>)17*
@M03364:396:000000000-C9LGT:1:1101:26331:7135 2:N:0:10
GGACTACCCGGGTTTCTAATCCTGTTCGCTCCCCTAGCTTTCGCGCCTCAGCGTCAGTCGTGGCCCAGAAGGCCGCCTTCGCCACCGGTGTTCTTCCGAATATCTGCGCATTCCACCGCTACACTCGGAATTCCGCCTTCCCCTGCCCGACTCAAGCCCGCCGGTATCGGGAGCGTGCGGGGGTTGGGCCCCCGGATTTTACTCCCGACCAAGCAGGCCGCCCACTCGCGCTTTACGCCCACTCAATCCGGATAACGCTCGCCCCCTCCGTAGTTCCCCGGCTGCGTGCACGTGATTCGCC
+
CCCCCGGGGGGGFFGGGG9FFGGEFGGGGDGGGGGGGGGGGGGGGGGGGGFGGGGGGGGEFFGGGGEGFCFGGGGGGGDGGGGGGGGGCFGGGGFGGG@CG?FGGFGGFGGGAFGGGGGGGGGGECGGG:DFFG8FGFGGFDGFGGG,CDGBE@GFFFGGGGFDGGGGGDG5?F>CEBCEEGGEGG*,7CE9CE5*7;CGF<+6F>:(4C1C:@*(/-:EBC(,2*,)45334824(3:C*(,(04:<FG3,((-4)((4(7::DC)(--4((-).6+((-7(-3(433(.,,((09*(/7
@M03364:396:000000000-C9LGT:1:1101:12103:7144 2:N:0:10
GGACTACAGGGGTTTCTAATCCTGTTTGCTACCCACGCTTTCGTGCCTCAGTGTCAGTTTCAGTCCAGAAGGCCGCCTTCGCCACCGGTGTTCCTCCTAATATCTACGCATTTCACCGCTACACTAGGAATTCCGCCTTCCTCTCCTGTACTCAAGCTGAATAGTTCGCAGGGCGGTTCACGGTTGGGCCGTGAAATTACACCCCGCGCTTGCTCAGCCACCTACGCACTCTTTACGCCCAGTAATTCCGGATAACGCTCGCCCCCTACGTGTTACCCCGGCTGCTGGCCCGAAGTTCGCC
+
CCCCCGGGGGGGGGGGGGGGGGGGGGGGGGGGGGGGGGGGGGGGGGGGGGGGGGGGGGGGGGGGGGGGGGGGGGGGGGGGGGGGGGGGGGGGGGGGGGFGGGGGGGGGGGGGGGGGGGGGGGGGGGGGGGGGGGGGGGGGGGGFGGGGGFGFGFGFGGG8EGFGGGGGGGGGFGBGGFGFGGGGGGGAFGGD7FGG>C9,=8C2D>E>FG<GF:CCDEF56C=4;=3.7146:<4)86::*(5)*.6>FG3:?0485343968<GGD,8<?:?:)66+-(44324,).((41(((0//()1
@M03364:396:000000000-C9LGT:1:1101:22920:7149 2:N:0:10
GGACTACTGGGGTTTCTAATCCTGTTCGCTCCCCACGCTTTCGCTCCTCAGCGTCAGTGACGGCCCAGAGACCTGCCTTCGCCATCGGTGTTCTTCCCGATATCTACGCATTTCACCGCTACACTAGGAATTCCGCCTTCCCCTACCGCACTCGAGCCCGCCGGTATCGGAGGCTCGCCGGGGTTGGGCCCCGGGCCTTTCCCCTCGAACTACCGGGCCGCCTGCCCCGGCCTTCCGCCCCATCACTCCGGGCCACCCTTGCCACCCCCATCTTTCCCCGGCCGGTGGCCACTCTGTTCCC
+
CCCCCGGGGGGGGGGGGGGGGGGGGGGGGGGGGGGGGGGGGGGGGGGGGFFGGGGGGGGGGGGGGGGGGGFGGDGGGGGGGGGG@FFF84BFGCFGGGGDGFGGFDFFGGGCGGGGGGGGGGGGGCGGGGGGGGFGE7+CFFGFGGG+>9FFD5?BGGGDGG5DB*=;CG8>@F(874?ECGG<***,)=EG/>EG);CE099(*00((1.<))*-5(?*3<(2(0(0(),(,4)((-;:*40(9,))09/(,(4(7((.((<)>C*(4((...)))3((,3(,((-,2(4((,.*1*)02
@M03364:396:000000000-C9LGT:1:1101:20545:7151 2:N:0:10
GGACTACACGGGTTTCTAATCCTGTTTGCTCCCCACGCTTTCGAGCCTCAACGTCAGTTACCGTCCAGTAAGCCGCCTTCGCCACCGGTGTTCCTCCTGATATCTACGCATTTCACCGCTACACCAGGAATTCCGCTTACCCCTCCGGTACTCCAGTTACATAGTTTCCAAAGCAGTTCAGGGGTTAAGCCCCTGCATTTCACTTCAGACTTACATTACCGTCTACGCTCTCTTTACACCCAGTAAATCCGGATAACGCTTGCCCCATACGTATTCCCGCGGCTGCTGGCACGTATTCTGC
+
CCCCCGGGGGGGGGGGGGGGGGGGGGGGGGGGGGGGGGGGGGGGGGGGGGGGGGGGGGGGGGGGGGGGGGGGGGGGGGGGGGFFFFGGGGGGGGGGGGGGGGGGGGGGGEGGGGGGGGGGGGGGGGGGGGGGGGFGDEGGGGFFGGGCEEGFGFGFFGDGGGFGGFGEGGGGFGFFGFGGGGG:EG:=FFFGGFGGGGGGCEGFGFFEC9;F4A,9C:FG@FFD24:><C?@EFFFFEGFE=;E:?CCFGGFFF?EF24???;:GG*4:F??)47).344-46((42:??0<??49?*):*
@M03364:396:000000000-C9LGT:1:1101:26938:7163 2:N:0:10
GGACTACAGGGGTATCTAATCCTGTTCGCTACCCATGCTTTCGAGCCTCAGCGTCAGTTGCAGACCAGAGAGCCGCCTTCGCCACTGGTGTTCTTCCATATATCTACGCATTCCACCGCTACACATGGAGTTCCACTCTCCTCTTCTGCACTCAAGTAGGCCAGTTTCCGAAGCAGTTCCCCGGTTCAGCCGGGGGCTTTCCCTTCAGACTTATCTTTCCGCCTGCGCCCGCTTTACGCCCAATAAATCCGGACCACGCTTGCCACCTACGTCTTCCCGCGGCTGCTGGCACGTATTTCGC
+
CCCCCGGGGGGG7FGGEFE,CAFGGFGFFGGGGGG?FFGEGGGDFGGGEGFGGGGGGFFGGGGCFGGGGGGGGGDGGGGC,BFEGDGD9AFGGCFGGGGGGFGGFGGGGGGDEFGGGECDGGGG,@AE8EFGGGGGGGGGFGGFFFGGGFGFFB=?:,7A,AFFGGGGGGE+@>)=EFCD@DDGEG+:F<FGGEGGCEFFG42>FF*@CGFC6++7:5FGDGFD3*6>(::B9?:4:6CEEBF0)5).9<)414707:43:687*39((.3.(.-)68(,,791(28):0(.,:8*/*)9>
@M03364:396:000000000-C9LGT:1:1101:21629:7165 2:N:0:10
GGACTACAGGGGTATCTAATCCTGTTTGCTACCCACGCTTTCGTGCCTCAGTGTCAGTTTCAGTCCAGAAGGCCGCCTTCGCCACCGGTGTTCCTCCTAATATCTACGCATTTCACCGCTACACTAGGAATTCCGCCTTCCTCTCCTGTACTCAAGCTGAACAGTTCGCAGGGCGGTTCACGGTTGGGCCGTGAAATTAAACCCCGCGCTTGCTCAGCCACCTACGCACTCCTTACGCCCAGTAATTCCGCATACCGCCCGCCCCCCACGTGTTACCCCGGCTGCTGGCCCGTAGTTCGCC
+
CCCCCGGGGGGGGGGGGGGGGGGGGGGGGGGGGGGGGGGGGGGFGGGGGGGGGGGGGGGGGGGGGGGGFGGGGGGGGGGGGGGGGGGGFFGGGGGGGGGGGGGGGGGGGGGGGGGGGGGGGGGGGGGGGGGGGGGGGGGGGGGFGGGGFFGFFEGFGGGGGGFGGGGGGGGEBGFG@DGFFDDFGG7>AE>7CFG9FGFGG8?@DBFBFG@C?8;6<;FF;G@1@*304)8(5><??::CC((-*.--97*,24.:54(4((:9DE)490-((.))6+4-9>(4<2,31(-,-78@F*4/9
@M03364:396:000000000-C9LGT:1:1101:9319:7177 2:N:0:10
GGACTACTCGGGTATCTAATCCTGTTCGCTACCCATGCTTTCGAGCCTCAGCGTCAGTTGCAGACCAGAGAGCCGCCTTCGCCACTGGTGTTCTTCCATATATCTACGCATTCCACCGCTACACATGGAGTTCCACTCTCCTCTTCTGCACTCAAGAAAAACAGTTTCCGATGCAGTTCCTCGGTTAAGCCGAGGGCTTTCACATTAGACTTATTTTTCCGCCTGCGCTCGCTTTACGCCCACTAAATCCGGACACCGCTTGCCACCTACGTATTACCGCGGCTGCTGGCCCGTCGTTGGC
+
CCCCCGGGGGGGGEFGGGGGFFFFGFFGGGGEGGGGGGGGGFGFGGGGGGGGGGGGFFFGGGGFGGGGGGGGGGGGEGEFGGGGGGGGEFFGGFGGGGFGGGECCFEFFGGGGDDGGGGGGGGGGCGGFFGGGDGGGCFGGFGD?EGFGFGD=DFF,,=@,@DGFGGGAEGDEEEGGD8ECFGFGG7AAFDD+@EEGGGGGFGEGCFEFGFGE+59FEGC2D?DB>(55CB;DDD661EGE?(56;@EFGG,3(((.,49B0287EF<(583342))3(-4007><BB::(493()00(7<
@M03364:396:000000000-C9LGT:1:1101:26153:7181 2:N:0:10
GGACTACACGGGTATCTAATCCTGTTTGCTCCCCACGCTTTCGAGCCTCAACGTCAGTTACCGTCCAGTAAGCCGCCTTCGCCACCGGTGTTCCTCCTGATATCTACGCATTTCACCGCTACACCAGGAATTCCGCTTACCCCTCCGGTACTCCAGTTACATAGTTTCCAAAGCAGTTCAGGGGTTAAGCCCCTGCATTTCACTTCAGACTTACTTTACCGTCTACGCTCTCTTTACACCCCGTAAATCCGGATAACGCTTGCCCCATACGTATTACCGCGGCGGCTGGCACGTATTTAGC
+
CCCCCGGGGGGGCEGGGGEDFGGFGGGGGGGGGGGGGGGGGGGGGGGGGGCFGGGGEFFGGGGGGGGGGGGGGGGGGGGGGGGGFGGGGGGGGGGGGGGGGGGGGGGGGGGGGGGGGGGGGGGGGGGGFGGGGGGGGFGGFFE?CEGEGDE*>:ADCEFGGDFGGGGGGGGAFA=FFFGGGGD:EGFACDCFCFGGGGGGGFGEFFFE4ABFFF,9DCFGDFFFFEFFFG(=ECE)1.<FE((6)67?@FG604-)/49:(18:FG*.4145.6:)6<87(30((-(40((,(.36??)2:
@M03364:396:000000000-C9LGT:1:1101:23408:7202 2:N:0:10
GGACTACAGGGGTATCTAATCCTATTTGCTCCCCACGCTTTCGTGCCTCAGCGTCAGTCTCTGTCCAGGCAGCCGCCTTCGCCACCGGTGTTCCTCCATATATCTACGCATTTTACCGCTACACATGGAATTCCACTGCCCTCTCCAGTACTCTAGCTGACCAGTATCCGTGGCTTTATGGGGTTGAGCCCCACGCTTTCACCTTGACCTTACAAGGCCGCCTGCGCACCCGTTACGCCCAACAATTCCGGATACCGCTCGCCACCTACGTCTTACCGCCGCTGCTCGCCCGTAGTTATCC
+
CCCCCGGGFGEGEEGGGGGGGGGEF<FGGFGGGGGGGGGGGGGGGGGGGGGGGGGGGFGGGGGGGGGGGGGGGGGGGGGGGGGGGGGD+CFGGGGGGGGGGGGGGGGGGGGG;FFGGGGGGGGGGEGGGGGGGGGGGGGGGGGDDGD8F7FEDB?DGGGGGGBFFGGGGGEFFD56@FGGFFGFCECCFCFGCECE7E>EFED=CFF)>FBG)+5:F>F5@D2>836:1>2(36<26?:F7=((045-=2)(-4,:73,(342(9@4(,(,(46>43*-(-(((-))(3((3,((09*)2:
@M03364:396:000000000-C9LGT:1:1101:27158:7213 2:N:0:10
GGACTACTAGGGTTTCTAATCCTATTTGCTCCCCACGCTTTCGTGCCTCAGCGTCAGTCTCTGTCCAGGCAGCCGCCTTCGCCACCGGTGTTCCTCCCGATATCTGCGCATTCCACCGCTACACCGGGAATTCCGCCTTCCCCTACCACACTCGAGCCCGCCGGTATCGGAGGCTCGCCGGGGTTGCGCCCCGGGCTTTTACCTCCGACCTACCGGGCCGCCTCCGCGGGCTTTACGCCCACTGAAGCCGGATACAGCCCGCCCCCTACGGTTTACCGCGGCTGCTTGCCCGTAGTTCGGC
+
CCCCCGGGGGGGFGGGGGGGGGGCFGGGGGGGGGGGGGGGGGGGGGGGGGGGGGGGGFGDGDGGGGGGGGGGGGGGGGGFGGGGGGGG@CFGGGGGGGGGGGGGGGGGGGGGGGGGGGGGGGGGGGGGCFDGGGGGG@DGGGGBDFG,DDF5@=8?BEGGGGEGDEGGEG*:?CBFGEGECGG1:=*6>88CDEGG);FF<4C):>@2(91C0@C4<0:51C((.*,0()-((5))-,?>8((.=2)55<D96?04F:(31,:45E)3:6(((-...*4(4((4:0).(..,(((09*4)1
@M03364:396:000000000-C9LGT:1:1101:16691:7219 2:N:0:10
GGACTACACGGGTTTCTAATCCTGTTCGCTCCCCACGCTTTCGCTCCTCAGCGTCAGTGACGGCCCAGAGACCTGCCTTCGCCATCGGTGTTCTTCCCGATATCTACACATTCCACCGTTACACCGGGAATTCCAGTCTCCCCTACCGCACTCCAGCCCGCCCGTACCCGGCGCAGATCCACCGTTCGGCGATGGACTTTCACACCGGACGCGACGAACCGCCTACGAGCCCTTTACGCCCAATCAATCCGGATAACGCTCGCACCCTACGTATTACCGCGGCTGCTGGCACGTCTTTCGC
+
CCCCCGGGGGGGGGGGGGGGGGGGGGGGGGGGGGGGGGGGGGGGGGGGGGGGGGGGGGGGGGGGGGGGGGGGGGGGGGGGGGGGGGGGGGGGGGGGGGGGGDGGGGGGGGGGGGGGGGGGGGGGGGGGGGGGGGGGGGGGGGGFGGGGGFGFGFGFGGGGGGEGG@EGGGGGFGFGEFGGCFG@GG,6>EE7<CEFGGGGGFGDGFEF;DBE0;E;:;GGFGFB:8(04CF?7<?2AFGGGF(.).).=4>(4344?24034C9GGGF0::?>44.6<463>B09:0:7<1721())*)91
@M03364:396:000000000-C9LGT:1:1101:8238:7228 2:N:0:10
GGACTACACGGGTTTCTAATCCTATTTGCTCCCCACGCTTTCGTGCCTCAGCGTCAGTTACTGTCCAGACAGCCGCCTTCGCCTCCGGTGTTCCTCCATATATCTACGCATTTTACCGCTACACATGGAATTCCACTGTCCTCTCCTGTACTCTAGCTGGCCAGTTTCCGTGGCTTTATTGGGTTGAGCCCCACGCTTTAACCACCAACTTAATCAGCCCCCGACTCCACCTTTCAGCCCCATAATTCCGGATAACGCTTGCTCCCTTCCTTTTTCCCCTGCCGCTTTGCCTGTCTCTCCC
+
CCCCCEE8@FEE+CFFGGGGFFFCECECCFFEC@@@F@C,DE@C,CCFGG8CF@B:CFCEE6CCF<EFAEGF8EFEGGGFF:FC?,@=7>CFFD;FD@FGF,@<EEG,@=?F;FEEGG7D+C=ECEFG8EGGFEAEA8+5ACGFCB,@@DCEFD@99:,,+83=A,,6,6@+<F5+@+@,@,5@C+3:FGGC*4@>9C*,7:97***)-*.,*3D62),*(:((/*/))2:(/7)))9=F71((*1?);*8((6)4.-,8?(+-9;5)(()))...)+(((.(-((,(-))))..11*)29
@M03364:396:000000000-C9LGT:1:1101:26816:7235 2:N:0:10
GGACTACAGGGGTATCTAATCCTATTTGCTCCCCACGCTTTCGTGCCTCAGCGTCAGTTACTGTCCAGACAGCCGCCTTCGCCTCCGGTGTTCCTCCATATATCTACGCATTTTACCGCTACACATGGAATTCCGCTGTCCTCTCCAGTACTCTAGCCTCCCAGTATCTAAGGCTTTATGGGGTTAAGCCCCACGCTTTCACCTTAAACTTAAAAGGCCGCCTACGCACCCTTTACGCCCAATAATTCCGGATACCGCTCGCCACCTACGTATTCCCGCCGCCTCTGGCCACTACTTTGCC
+
CCCCCGGGGGEGEEGGGGGGGGGGGGGGGGGGGGGGGGGGGGGGGGGGGGGGGGGGFFFGGGGGGGGGGGGGGGGGGGGGGGGGGGGGGGGGGGGGGGGGGGGGGGGGGGGGGGGGGGGGGGGGDGGGGGGGGGFGGFGGGGGFGGFFGFGFCEGFGGGGGGFGGGGGFGGGFG=DFFGGGGGGGFD;?@DDGGGG5BFF,>F@DAA*>FFF4@,ADDEEBG=@@*:)6CD;@@64;?GGE(3)1<??FC)(4<3834(49;E1CE*,:1:B42)).*4(-(((4.))26((..(1**)2:
@M03364:396:000000000-C9LGT:1:1101:17027:7275 2:N:0:10
GGACTACTGGGGTTTCTAATCCTATTTGCTCCCCACGCTTTCGTGCCTCAGCGTCAGTCTCTGTCCAGGCAGCCGCCTTCGCCACCGGTGTTCCTCCATATATCTACGCATTTTACCGCTACACATGGAATTCCACTGCCCTCTCCAGTACTCTAGCTGACCAGTATCCGTGGCTTTATGGGGTTGAGCCCCACGCTTTAACCACGAACTTAATCAGCCGCCTACGCACCCTTTACGCCCAATACTTCCGTCAACCGCCCCCCCCCTACGTATTACCCCGGCCGCTGGCCCGGAGTTCGCC
+
CCCCCGGGGGGGGGGGGGGGGGGFGGGGGGGGGGGGGGGGGGGGGGGGGGGGGGGGGGGGGGGGGGGGGGGGGGGGGGGGGGGGGGGG>FGGGGGGGGGGGGGGGGGGGGGGFGFGGGGGGGGGGFGGCGGGGGGGG=FFGFGFGGGGGFGEFDFFGGGGGGFGGGGGGGG=@FDFGFGGGGDFGG@8FFFDCEEGDEGC:9?7F?D2AGFE*1BCFFGC>99(616),:181493/6/<<(5/)/):?G*((-)4)4(((-2(1:/4:(24)5)69+4(4;(-96(,((3((((0)*()1
@M03364:396:000000000-C9LGT:1:1101:7110:7282 2:N:0:10
GGACTACTGGGGTTTCTAATCCTGTTCGCTCCCCCAGCTTTCGCTCCTCAGCGTCAGTTGTGGCCCAGAAGGCCGCCTTCGCCACCGGTGTTCTTCCCGATATCTGCGCATTCCACCGCTACACCGGGAATTCCGCCTTCCCCTACCACACTCAAGCCCGCCGGTATCGGGAGCGGCCGGGGGTTGGGCCCCCGCCTTTGACTCCCGACCTAGCCGGCCGCCTACGAGCGCTTTACGCCCCATGCATCCGGATAACGCCTGCCCCCTACCTATTTCCCCGGCCTCTGGCCCGTATTTCGGC
+
CCCCCGGGGGGGGGGGGGGGGGGGGGGGGGGGGGGGGGGGGGGGGGGGGGGGGGGGGGGGGGGGGGGGGGGGGGGGGGGGGGGGGGGGEGGGGGGGGGGGGGGGGGGGGGGGGGGGGGGGGGGGGEGGGGGGGGGGGGGGGGGFGGGF,;FDGDGFGGGGGGEGGG7DEGGGBG2DGEGGEGD:EGEFFGGDGGG*7EGCE:0:FFFFFGFF?F*4DBEC9D:112(5994-48)5(-CE/(:764..?/)3(,4>5-(344*4F55(4().).)).+.(-412(,804,3>>9()9*()1
@M03364:396:000000000-C9LGT:1:1101:7384:7289 2:N:0:10
GGACTACTAGGGTTTCTAATCCTGTTTGCTCCCCACGCTTTCGCGCCTCAGCGTCAGTTGTCGTCCAGAAAGTCGCCTTCGCCACCGGTGTTCTTCCTAATCTCTACGCATTTCACCGCTACACCGGGAATTCCGCCTTCCCCTACCACACTCGAGCCCGCCGGTATCGGAGGCTCGCCGGGGTTGAGCCCCGGGCTTTTACCTCCGACCTAACGGGCCGCCTACGCGCGCTTTACGCCCCATGAATCCGGATAACGCTCGCCCCATACGTATTACCCCGGCTGCTTGCACGTATTTCGCC
+
CCCCCGGGGGGGCFGGGGGGGGGGGGGGGGGGGGGGGGGGGGGGGGGGGGGGGGGGGGGGGGGGGGGGGFGGGGGGGGGGGGGGGGGGGGFGGGGGGGGGGGGGGGGGGGGGGGGGGGGGGGGGGGGGGGGGGGGGGGGGGGGFFGGFGFGFGFGFGGGGGGFGFGGGGGGE@FBGGFGEGGDCEC26FFGGGGGGDGFGGFG2CF:>>GBF:F=(72CE>D?<4/486<9(4:AABFGG*4(3*)66?7/-464?F>184>EFG8<(43434:46<+--4;11()),().4.()9/9839
@M03364:396:000000000-C9LGT:1:1101:13879:7293 2:N:0:10
GGACTACCCGGGTTTCTAATCCTGTTCGCTCCCCACGCTTTCGCTCCTCAGCGTCAGTAACGGCCCAGAGACCTGCCTTCGCCATTGGTGTTCTTCCCGATATCTACACATTCCACCGTTACACCGGGAATTCCAGTCTCCCCTACCGCACTCCAGCCCGCCCGTACCCGGCGCAGATCCACCGTTAGGCGATGGACTTTCACACCGGACGCGACGAACCGCCTACGAGCCCTTTACGCCCAATAAACCCGGCTCACGCTCGCACCCTACGTATTACCGCGGCTCCTGTCCCGTGTTTCGC
+
CCCCCGGGGGGGGGGGGGGGGGGGGGGGGGGGGGGGGGGGGGGGGGGGGGGGGGGGGGGGGGGGGGGGGGFGGGGGGGGGGGGGGFGGGGGGGGGGGGGDGGGGFFGGGGGGGGGGGGGGGGGGGGGGGGGGGGGGGGGGGGGFGGGGG>GBGFGFGGDGCGFGGEGGGGGDFGBGGFGGGGGFG5:8FEE5CEGFGGGGG?GFGFEF6DBGF7*(12CC0<>B?CB58C6:?:?AFFGGGF?B?4))7CDB(((.7,4(41:(9ED0416.)-:9<E<;B9B>(17:)).)-(())).*1
@M03364:396:000000000-C9LGT:1:1101:28306:7320 2:N:0:10
GGACTACTCGGGTTTCTAATCCTGTTCGCTCCCCACGCTTTCGCTCCTCAGCGTCAGTATCGGCCCAGAGACCCGCCTTCGCCACCGGTGTTCCTCCTGATATCTGCGCATTTCACCGCTACACCAGGAATTCCAGTCTCCCCTACCGAACTCAAGCCCGCCCGTATCCACCGCACGCTGCAGGTTAAGCCTCCAGTTTTCACGGTAGACGCAACGAGCCGCCTACGCGCTCTTTCCGCCCAATAATTCCTGACTACGCTCGCACCCTACGTATTTCCGCGGCTGCTGGCACGGATTTAGC
+
CCCCCGGGGGGGFFGGGGGGGGG9FFGGGCGGGGGGGGGGGGGGGGGGGGCGGGGGCFEGGGGGGGGGFGCGGGGGGGGFGGGGGGGGFGGGFGGGGGGGGGGGFGGGGGGGGGFGGCGGDGGGG+FE<FGGGGE?=F@FFGGFGGG@>9CD96+;FDFCEGEGG7C@<CFGFGF79ACG*AC=;ACEFGC4CF=F4?C@EEGDDF>DFGDGB>83C(:C>D>F:68)(7(,(5A)<(A>GBF70)64=F7:)5))936:?>E;DGD((4:7.5>).240479(-33)012>((())*)2:
@M03364:396:000000000-C9LGT:1:1101:12858:7335 2:N:0:10
GGACTACAAGGGTTTCTAATCCTGTTCGCTCCCCTAGCTTTCGCGCCTCAGCGTCAGTCGTGGCCCAGAAGGCCGCCTTCGCCACCGGTGTTCTTCCCGATATCTGCGCATTCCACCGCTACACCGGGAATTCCGCCTTCCCCTGCCAGACTCAAGCCGGCCGGTATCGGGAGCGGACGGGGGTTGAGCCCCCGGATTTGACTCCCGACCAGGCTGACCGCCTACGCGCGCTTTACGCCCCATGACTCCGGATAACGCTTGCCCCCTACGTATTCCCCCGGCTGCTGGCACGTAGTTCGCC
+
CCCCCGGGGGGGGGGGGGGGGGGGGGGGGGGGGGGGGGGGGGGGGGGGGGGGGGGGGGGGGGGGGGGGGGGGGGGGGGGGGGGGGGGGEGGGGGGGGGGGGGGGGGGGGGGGGGGGGGGGGGFGGGGGGGGGGGGGGGGGGGGFGGGGFFGFGFGFGGGGGGFGGEGGGGG5?GFG=EGDGGG5CE<4@FGGGGE5CECC+6+69>@:>G0:8FC192CCBG02124)21341826::8C*4((*).6F3)(-32<>7((-4@?GG)(,,4,:B)-381,37,-38:B?3<8((.0**(/1
@M03364:396:000000000-C9LGT:1:1101:4217:7345 2:N:0:10
GGACTACAGGGGTTTCTAATCCTGTTCGCTCCCCACGCTTTCGCTCCTCAGCGTCAGTGACGGCCCAGAGACCTGCCTTCGCCATCGGTGTTCTTCCCGATATCTACACATTCCACCGTTACACCGGGAATTCCAGCCTCCCCTGCCGCACTCAAGCCTGCCCGTACCCGGCGCAGACCCACCGTTAAGCGATGGGCTTTCACACCGGCCGCGCCCAACCGCCTACGCGCCCTTTCCGCCCAATGCTTCCGGACAACGCTTGCACCCTACGTCTTCCCCCGGCGTCTGGCCCGTACTTCGC
+
CCCCCGGGGGGGFGGGGGGGGGGFGGGGGGGGGGGGGGGGGGGGGGGGGGGGGGGGGFCGGGGGGGGGFGGGGGGGGGGGGGGGG@FGCFGGGGGGGCFGGDGFGGFGGGGGFGGGGGGGGGGGGEGEGGGGGF8FEADDGGDFFGGEGEE>FC9AFCGGFGFGGGGGF@CGBC9D=AEACED7C=<6:C:CC5C77EGFF<FFFF30,/,:7)*(1-AC9DB0(0(03<>F0<?2.(;EE?3<04))1>*((42(0(44?(:)9C702:<:(44).2(4(1((--24(5(3((-)0/)19
@M03364:396:000000000-C9LGT:1:1101:12432:7350 2:N:0:10
GGACTACCAGGGTTTCTAATCCTGTTCGCTCCCCACGCTTTCGCTCCTCAGCGTCAGTAACGGCCCAGAGACCTGCCTTCGCCATTGGTGTTCTTCCCGATATCTACACATTCCACCGTTACACCGGGAATTCCAGTCTCCCCTACCGCACTCCAGCCCGCCCGTACCCGGCGCAGATCCACCGTTCGGCGATGGACTTTCACACCGGACGCGACGAACCGCCTACGAGCCCTTTACGCCCAATAAATCCGGATCACGCTCGCCCCCTCCGTCTTACCGCGGCTTCTCGCACGTCGTTAGC
+
CCCCCGGGFFGGGGGGGGGDFGDGGFFGGGGGGGGGGGGGGGGGGGGGGGEFGGGGGGGGGGGGGGGG8EEFGGGFFGGGFFGG>FGFFFAFGC@<E<F=FEGGGGFGGGGGFGFFGEFDGFGEGGGGGGGGGGGCFGGGGFD5?FG+@9F@FFGFGGGGGGFGGEDGEG>EEGFGC*>ECGG:CG3/:<:7CEEFGFGGGEF<CEAF9GFGB)?4/4EGFGF:1;17:GF??BFAFFGGG0:?9)65@FD;(,,(043169E(>GG>0:0((41).<14(4>2(3.)3144(.-.00(9*
@M03364:396:000000000-C9LGT:1:1101:15441:7350 2:N:0:10
GGACTACCCGGGTATCTAATCCTGTTCGCTCCCCACGCTTTCGCTCCTCAGCGTCAGTAACGGCCCAGAGACCTGCCTTCGCCATTGGTGTTCTTCCCGATATCTACACATTCCACCGTTACACCGGGAATTCCAGTCTCCCCTACCGCACTCCAGCCCGCCCGTACCCGGCGCAGATCCACCGTTAGGCGATGGACTTTCCCACCGGACGCGACGAACCGCCTCCGAGCCCTTTACGCCCAATAAATCCGGATAACGCTCGCACCCTACGTAGTACCCCGGCGCGTGCCACGTACGTAGC
+
CCCCCGGGGGGGGCGGGGDGGFGGGGGEGGGGGGGGGGGGGGGGGGGGGGGGGGGGEFGAFGGGGGGFGGFGGFGGGGFFGGGGDFFGGGGGGGGGGGGGGGGFACFGGGGG,FFGGGGGDGGGGGGGFGGGGGGA,>DGGGGF?FFEEFG>>DFFGFGGG>?DGDEEGEDGBG>GC/8CFEFBE=8(;<39/:/C8CCFG)5.*8:1(14710897(:E9>9:(24)4C;:(,.-5,;CE?(.)4<)8><0<(14FB6?:6*(1:>2,(-(.(4)60,(-,(((,(4(-643(.))))9>
@M03364:396:000000000-C9LGT:1:1101:9358:7355 2:N:0:10
GGACTACTGGGGTTTCTAATCCTGTTCGATACCCGCACTTTCGAGCATGAGCGTCAGTTGCGCTCCCGTCAGCTGCCTTCGCAATCGGAGTTCTTCGCCATATCTAAGCATTTCACCGCTACACGGCAAATTCCGCCAACGTCGTGCGTACTCAAGTCAGCCAGTTCGCGCTGCAAGTCAGGCGTTGCGCGCCCACATTTCACAACACGCTTGCCAGCCGGCCTGTGCTCCCTTTGAACCCAATAAATCCGGATCACGCTCGCACCCTACGTATTACCGCCGCGGACGGCCCTTATCTCAC
+
<CCC@FGCEEDCFFGGGGCFFEFGGGGG<@<FGG:F@FFFGGG8EGGGFCFGGCFGCFDEFFGGGGGB6BCGGFGDGGGGGG7@FFGGBFGGGGGGGGF7FFFGGG,@F9FE;B=FGGGGGGGGG+C:@FGGGFF7>=+A=DF*0@@ECA@DDE9CGGCFGGAF<ECDEGDEDG=DCAG@9<?>CEB(8:E<C*AEDGFFG7CE65)3/78C()577,C*4<;<62,667?6344).-@AEF(()-<A?C)(((-.78BBF;G(7><1((,.).3))341(4;(((((-470(..***)22
@M03364:396:000000000-C9LGT:1:1101:12804:7356 2:N:0:10
GGACTACTCGGGTATCTAATCCTGTTCGCTCCCCACGCTTTCGCTCCTCAGCGTCAGTGACGGCCCAGAGACCTGCCTTCGCCATTGGTGTTCTTCCCGATATCTACACATTCCACCGTTACACCGGGAATTCCAGTCTCCCCTACCGCACTCAAGCCCGCCCGTACCCGGCGCGGATCCACCGTTAAGCGATGGACTTTCACACCGGACGCGACGAACCGCCTACGAGCCCTTTACGCCCAATGATTCCGGACACCGCTTGCACCCTACGTCTTACCGCGGCTGCTGGCCCGTAGTTAGC
+
CCCCCGGGFGGGGFGGGGFGGGGGGGGGGGGGGGGGGGGGGGGGGGGGGGGGGGGGGGGAFGGGGGGGFGGGGGGGGGGGGGGGGFGGGGGGGGGGGGGDGCEGGGGGGGGGGGGGGGEDGGGGGGGGGGGGGGGBFGGGGGGFGGG>E>CAGFFFGGGGGGFGECEGGGGGFGFGEAGGFGFEFG*66?**9CE:<FGGG?GFFFFF9D>GFDEBC>EGBGFFFGF)4C>F(8?AAFGGGF0:<45<FFC9<>0()-46??F2FGGF76?8((-).<49(4,(-45)4:1:;4().7):>
@M03364:396:000000000-C9LGT:1:1101:6896:7368 2:N:0:10
GGACTACAAGGGTTTCTAATCCTGTTTGCTCCCCACGCTTTCGCGCCTCAGCGTCAGTCTCTGTCCAGGCAGCCGCCTTCGCCACCGGTGTTCCTCCATATATCTACGCATTTCACCGCTACACCTGGAATTCCACTGCCCTCTCCCGTACTCTAGCTGACCAGTATCCGCGGCTGTTCCGGGTTGGGGCCCACGCCTTTACCACCAACCTAATACGCCCCCTTACGCCCCCTTTACCCCCATTATTTCGGAAACCCCCGCGCCCCCCCCGATTTACCGCGGCGTCTGGCCCGACTTTGGC
+
CCCCCGG,6FFGC6FFGFGGGGD,EFGGGGGGGG8@FGGGGGG,7FFGGGGGGGGGEFE9E9FGGGGGC7,BFFGGGGGGGGGGFGGGGGGGGGGGGG9<F@EGGGGGGGGGG,4FGGGDGGGG,=FFGFCFGGDGC=AGGGGF?F8==9FDG7DFG,,,@FFFGGGGGE+438)0@*,,44;>B**-*8CCDED*2=:,C;F<6))/1*6+;+5)2(=*(2,(.+()(97(978)))3;/(.)*)6)9*1(4(((.-1(1(:;<E)(-,4(-((46:((-(3(,((4(,2((((0)*-*2
@M03364:396:000000000-C9LGT:1:1101:11574:7381 2:N:0:10
GGACTACTAGGGTATCTAATCCTGTTCGCTACCCATGCTTTCGAGCCTCAGCGTCAGTTGCAGACCAGAGAGCCGCCTTCGCCACTGGTGTTCTTCCATATATCTACGCATTCCACCGCTACACCCGGAATTCCGCTTACCCCTCCGGTACTCTAGCCATGCAGTTTCCAAAGCAATCCGGGAGTTGAGCCCCCGCCTTTCACTTCAGACTTGCCCCGCCGCCTACGCTCCCTTTACGCCCAGTAAATCCGGACAACGCTCGCCACCTACGTATTACCGCGGCTGCCGGCACGTAGTTAGC
+
CCCCCGGGGGGGGDGGGGFGGGGGGGGGGG:FGGG?FGGGGGG<FGGGGGGGGGGGGFFDFGG9FGGGGGFFGGGGGGGGGGGGGGGGFGGGGGGGGGGGGGGGGDFGGGGGFGGGGGGGEGGGG+>>FGGGGGGDG@0FF=@DGGGEE>GCFFGFGG?EGGFGDFFGGGGDFGF7CFEE95;FEGGFFFGCD78?DGGGGFG5BF88@GFC:6<.::GGF)7?0?1:1C1?FFF>F(;?E?F?666>FGGB?;>FFFF(((:9*:C::2342::):A437;7(2(,,7>93:?.)0*<FF
@M03364:396:000000000-C9LGT:1:1101:10822:7394 2:N:0:10
GGACTACACGGGTATCTAATCCTGTTTGCTACCCACGCTTTCGTGCCTCAGTGTCAGTTTCAGTCCAGAAGGCCGCCTTCGCCACCGGTGTTCCTCCTAATATCTACGCATTTCACCGCTACACTAGGAATTCCGCCTTCCTCTCCTGTACTCAAGCTGAACAGTTCGCAGGGCGGTTCACGGTTGGGCCGTGAAATTAAACCCCGCGCTTGCTCAGCCACCTACGCACTCTTTACGCCCAGTAATTCCGGATAACGCCCTCCCCCTACGTGTTACCCCGGCTGCCTGCACGTAGTTAGCC
+
CCCCCGGGGGGGGGGGGGGGGGGGGGGGGGEGGGGGGGGGGGGGGGGGGGGGGGGGGFGGGGGGGGGGFDFGGGGGGGGGGGGGGGGGGGGGGGGGGGGGGGGGGGGGGGGGGGGGGGGGGGFGGCGGGGGFGGGGGGGGGGGFGGGGGFGFGEGFGGGGGGFGGGGGGGEGFGFGCBG7EF;@EGF4AFGGG5=7CGG7C7B@GFFFB57ED+>);;FF;C@=@57)41544>)6(4EG8226*6<DFG)4<0<B)((4(,;4>E)1:,41,.)..+((-4(4(().4(5:4((09/)22
@M03364:396:000000000-C9LGT:1:1101:26010:7421 2:N:0:10
GGACTACACGGGTTTCTAATCCTATTTGCTCCCCACGCTTTCGTACTTCAGCGTCAGTTGCAGACCAGGCGACCGCCTTCGCCACCGGTGTTCTTCCATATATCTACGCATTTTACCGCTACACATGGAGTTCCATCGCCCTCTTCTGCACTCCAGCCGGACAGTTTCCAGTGCAGTGCTGCAGTTGAGCTGCAGCCTTTCACACCAGACTTATCTGGCCGCCTACGTACCCTTTACGCCCAATCATTCCGGATAACGCTCGCCCCCTACGTATTACCGCGGCGGCTGGCACGTCGTTCGC
+
CCCCCGGGGGGGFFGGGGGGGGGCGFGGGGGGGGGGGGGGGGGGGGGGGGGGGGGGGGG9FGGGGGGGGGGGGGGGGGGGGGGGGGGGFFGGGGGGGGGGGGGGGGGGGGGGGGGGGGGGGGGGGGGFEGGGGGGGG+CFGGGFGGGGGDFFGFGFFGGG8FDFFGGGGGGGFGEGGFGGDFGGGCFAFCGFGGGGGGGGG<EEGFFF(?BG4810@EFG>G@7(<25)263=DFFFFGGGD(3?):<FG4;:?(9@14<?BG95CC,280484:49C86911(4939BF,5<3(.85,C)
@M03364:396:000000000-C9LGT:1:1101:7248:7466 2:N:0:10
GGACTACACGGGTATCTAATCCTGTTCGCTCCCCACGCTTTCGCTCCTCAGCGTCAGTAACGGCCCAGAGACCTGCCTTCGCCATTGGTGTTCTTCCCGATATCTACACATTCCACCGTTACACCGGGAATTCCAGTCTCCCCTACCGCACTCCAGCCCGCCCGTACCCGGCGCAGATCCACCGTTAGGCGATGGACTTTCACACCGGACGCGACGAACCGCCTCCGAGCCCTTTACGCCCAATAAATCCGGATCACCCTAGCCCCCTCCGTCTTACCGCGGCTGCTGGCACGAATTTCGC
+
CCCCCGGGGGGGFGGGGGGGGGGGGGFGGGGGGGGGGGGGGGGGGGGGGGGGGGGGGFGGGGDGGGEGGGFGGGGGGGGGGGGGGGGGGGGGGGGGGGGEGGGGGGGGGGGGGGFGGGGGGGGGGGGGEGGGGGGFDFGGFGGFFGGGGFGFGFGDFGDGGGFGGEEGGGGGFGFDEAFG6EC:CG*:ACCCCEE6CFFGGFGCGF;(6>9E9784<3CG;DF(-;982C>FB?4AFFGGGF0,9<29FGGF?0(87(40(3EFGGG9(--4((-6<<(4,7;;6<?040(.-4())*.5*
@M03364:396:000000000-C9LGT:1:1101:26855:7477 2:N:0:10
GGACTACCCGGGTTTCTAATCCTGTTCGCTCCCCCAGCTTTCGCGCCTCAGCGTCAGTGGTGGCCCAGAAGGCCGCCTTCGCCACCGGTGTTCTTCCCGATATCTGCGCATTCCACCGCTACACCGGGAATTCCGCCTTCCCCTACCACACTCGAGCCCGCCGGTATCGGAGGCTCGCCGGGGTTGAGCCCCGGGCTTTTACCTCCGACCTAACGGGCCGCCTACGCGCGCTTTACGCCCAATGCATCCGGATAACGCCCGCCCCCTAAGTATGACCGCCGCCGCTGGTCCGTACTTCGCC
+
CCCCCGGGGGGGFGGGGGGGGGGFFGGGGGGGGGGGGGGGGGGGGGGGGGGGGGGGGGGGFGGGGGGGGFGGGGGGGGGGGGGGGGGG@FGGGGGGEEGGGGGGGFFGG>CFFGGGGGGGGGGGGGGGGGGGGGGFEFDGGGG5?DG6EFFFBCG>:EGGDGFGG7ECEGGDBC;FE>EC:EG?EG05?8CDGGEE:EGG74F270)32C9?7>*7D0CG;C((42403)((-2662<EE*4(.).6405):(4)))-,,44*,1*)((,.)))).5/7(4>(,9((-().43((09*-*7
@M03364:396:000000000-C9LGT:1:1101:10113:7477 2:N:0:10
GGACTACACGGGTTTCTAATCCTGTTTGCTCCCCACGCTTTCGAGCCTCAGTGTCAGTTACAGTCCAGAAAGGCGCCTTCGCCACTGGTATTCTTCCTAATCTCTACGCATTTCACCGCTACACTAGGAATTCCACTTTCCTCTCCTGCACTCTAGCTATCCAGTTTGGAATGCAGCACCCAGGTTAAGCCCGGGTATTTCACATCCGACTTACATATCCACCTACGCTCCCTTTACGCCCAGTAAATCCGGACAACGCTTGCCACCTACGTATTCCCGCGGCTGCTGGCACGTCGTTCGC
+
CCCCCGGEEFGGG@FGGGGGGGGGGGGGGGGGGGGGGGGGGGG<FGGFGGG6CFGGGGGGGGFGGGGGAEFF8FGGGGGGGGGGGFGGF,EFG<FGGGGGGDGGGGGGGGGGGGGGGGGGGGGGGFGGFGGGG9,AEF?FGGGFGG948DFFFFGF,@,,@FDFFAC,CFGGFGFGGFC=C+=DGF,:FF@F97C@+>EGGFGFFF9):;8C*0562*>=*3>>)?@FAGBFFFE4C@GGG=;=195?FGGFF>(3A390;=C;*<>:7>34)67)6C89236;>FFF06(4:0(0.5(>9
@M03364:396:000000000-C9LGT:1:1101:9081:7481 2:N:0:10
GGACTACTAGGGTATCTAATCCTGTTCGCTACCCATGCTTTCGAGCCTCAGCGTCAGTTGCAGACCAGAGAGCCGCCTTCGCCACTGGTGTTCTTCCATATATCTACGCATTCCACCGCTACACATGGAGTTCCACTCTCCTCTTCTGCACTCAAGAAGGACAGTTTCCGAAGCAGTTCCCCGGTTAAGCCGGGGGCTTTCACTTCAGACTTATCTTTCCGCCTGCGCTCGCTTTACGCCCAATAAATCCGGACAACGCTTGCCACCTACGTATTACCGCGGCTGCTGGCCCGTAGTCAGC
+
CCCCCGGGGGGGGCFGGGGGGGGGGGGGGGGGGGGGGGGGGGGGFGGGGGGGGGGGFGGFGGGFGGGGGGGGGGGGGGGGGGGGGGGGFFGGGGGGGFGGGGGGGGGGGGGGGGGGGGGGGGGGGGFGGGGGGGGGFFGGGGGFGGGFGFGFGFGF,@DCDFFGGGFFGGG8@FBGGFGGG8CFGG711@DD5@EGGEGGGEF4FABC*;6@/:19:?FE;DD@(;:DBG@>1<D36:C:E187@><9BGG061(3>118-4>>:CF(5:?1<A?<DC42296>9?:,53(466-07*):2
@M03364:396:000000000-C9LGT:1:1101:9272:7498 2:N:0:10
GGACTACTGGGGTTTCTAATCCTGTTTGCTCCCCACGCTTTCGAGCCTCAACGTCAGTTATCGTCCAGTAAGCCGCCTTCGCCACTGGTGTTCCTCCTAATATCTACGCATTTCACCGCTACACTAGGAATTCCACTTACCTCTCCGACACTCTAGCTTGACAGTTCCAAATGCAGCTTGGGGGTTGAGCCCCCACCTTTCACATCTGGCTTGCCATGCCGTCTGCGCTCCCTTTACACCCAGTAAATCCGGATCACGCTTTCCCCCTCCGTATTACCGCGGCTGCTGCGCCGGTTTTCGC
+
CCCCCGGGGGGGGGGGGGGGGGGGGGGGGGGGGGGGGGGGGGGDGGGGGGGGGFFGGGGGGGGGGGGGGGGGGGGGGGGGGGGGGGGGGGGGGGGGGGGGGFFGGGGGGGGGGGGGGGGGGGGGGGGGGGGGGGGGGEGGGGGFGGGG6BGFGDGFGGGGFGFGGGGGGGFGFGFGGFFGDGC>EGC:9FFFGC*CDEEGG?FFGFFF=F57(?E883CE@GFF,+(02CB<;AE746FGG@;@+67.AF)142,(7??:3(3.0;)4(4183:?).<4(,-30(2,5)(((((()8.)/9
@M03364:396:000000000-C9LGT:1:1101:16112:7509 2:N:0:10
GGACTACTGGGGTTTCTAATCCTGTTCGCTACCCATGCTTTCGAGCCTCAGCGTCAGTTGCAGACCAGAGAGCCGCCTTCGCCACTGGTGTTCTTCCATATATCTACGCATTCCACCGCTACACATGGAGTTCCACTCTCCTCTTCTGCACTCAAGAAAAACAGTTTCCGATGCAGTTCCTCGGTTGAGCCGAGGGCTTTCACATTAGACTTATTTTTCCGCCTGCGCTCGCTTTACGCCCAATAAATCCGGACAACGCTTGCCCCCTACGTCTTACCGCGGCTGCTGGCACGTACTTCGC
+
CCCCCGGGFGGGFECGGGGGGGGEGCG>FGGGGGCFFGGGGFG@FBEFF8E<FCCE@FFGA@<CECFCGGGEEFGGCCEFDEBEGGGGCFEEFG=<FFFGGGGFFGC@FEGE4F,5ECEGGCEDEGCCA=BFF?3C;,?FG?DFF,,@EFEBE)+6,6=EC7D=C==;D=6C@CD=FFGG,,=:@E<@F<:999C55D>9CA@:@FF=EFCG=+<6:6CC9D@FB55855((,:4>E6GCGF18;3;979731(,2532:0(;.**)(-((.,((.401((((-902:01??::8)7*)7*
@M03364:396:000000000-C9LGT:1:1101:23470:7511 2:N:0:10
GGACTACTGGGGTTTCTAATCCTGTTCGCTCCCCCAGCTTTCGCGCCTCAGCGTCAGTGGTGGCCCAGAAGGCCGCCTTCGCCACCGGTGTTCTTCCCGATATCTGCGCATTCCACCGCTACACCGGGAATTCCGCCTTCCCCTACCACACTCGAGCCCGCCGGTATCGGAGGCTCGCCGGGGTTGAGCCCCGGGCTTTTACCTCCGACCTAACGGGCCGCCTAACGCCCCTTTACGCCCCATGAATCCGGATACAGCTCGCCCCCTACGTACTTCCCGCGCTGCTGGCACGCAATTTACC
+
CCCCCGGGFGFGBCGGGGGGGGGGGGGGGGGGGGGGGGGFGGGGGGGGGGGGGGGGGFFGEFGGGGGGEFGGGGGGGGGGGGGGGGGGCEFGG9EGGGGGGGGGGGGGGGGGGGGGGGGGGGGGGGGF7FFGGGFGGGGGGGGFGGG3DAGDG);?CGGGGE*;C:FGGCGEEG9GDBGEE=D7C8<49EFGDCGD);?F97F9C>.(-C>A:F8,*-C5;C4-)*()-),(.).6,(::8??:FA>BF5C((-56*4)5((:8DE)(,(.)(-.)50((-241().(,(56((-.1*)*:
@M03364:396:000000000-C9LGT:1:1101:5185:7518 2:N:0:10
GGACTACTCGGGTTTCTAATCCTGTTTGCTCCCCACGCTTTCGAGCCTCAGCGTCAGTTGCAGACCAGAGAGCCGCCTTCGCCACTGGTGTTCTTCCATATATCTACGCATTCCACCGCTACACATGGAGTTCCACTCTCCTCTTCTGCACTCAAGAAAAACAGTTTCCGATGCAGTTCCTCGGTTAAGCCGAGGGCTTTCACATTAGACTTATTTTTCCGCCTGCGCTCGCTTTACGCCCAATAAATCCGGCCAACGCTTGCCACCTACGTCTTACCGCGGCTGCTTGCACGTAGTTAGC
+
CCCCCGGGGGGGEFGGGGGGGGGGGGGGGGGGGGGGEGGGGGGFGGGGGGGGGGGGGGGGGGGGGGGGGGFGGGGGGGGGGGGGGGFFCFGGGGGGGGGGGGGGGGGGGGGGGGGGGGGGGGGGDGGGEFGGGGGGG:DFGGGFGGA;DDGFGD8DADEFGGFGGGGGGGEEEF5=FFGGFGGFGG>9CFFGCGGGGGGGGEGFDFF=AFCFEEFADFFF>GD?=86?@D@FFFFCFFGEG?=@FEFCFGD>(201>?>6,2;>:EFB7>23(.:AAG:>B6>B1(,-5:<?3:.).*-C*
@M03364:396:000000000-C9LGT:1:1101:3917:7522 2:N:0:10
GGACTACCAGGGTATCTAATCCTGTTCGCTCCCCCAGCTTTCGCGCCTCAGCGTCAGTGGTGGCCCAGAAGGCCGCCTTCGCCACCGGTGTTCTTCCCGATATCTGCGCATTCCACCGCTACACCGGGAATTCCGCCTTCCCCTACCACACTCGAGCCCGCCGGTATCGGAGGCTCGCCGGGGTTGAGCCCCGGGCTTTTACCTCCGACCTACCGAGCCGCCTACGAGCCCTTTACGCCCCATACTTCCGGACAACGCTCGCACCCTACGTATTACCGCGGCTGCTCGCACGTAGTTCGCC
+
ACCCCGGGCF7FFGGGGGGGGGG@FGGGGGGGGGGGGGGGGGGGGGGGGGGGGGGGGGGGGGGGGGGGCFGGGGGGGGGGGGGGGGGGGGGGGGGGGGGGDGEDGGGGGGGGGFDGGGGCGGGGGGGGEGGGGGGGEBDGGGGFFGG:FFDDFD6?CGGGGGFGGGGGGGGGFGF4=>E5:ECCCE,5?8CGGDCG3CDE9<<)20042D09(7*(19EG>GF(4;?E>)43?><D<?CE*((.)666?D:262(.5(189>*4CE50?<<)-365<*4--2(4<7)230-72727**()1
@M03364:396:000000000-C9LGT:1:1101:28112:7526 2:N:0:10
GGACTACCCGGGTTTCTAATCCTGTTTGCTCCCCACGCTTTCGAGCCTCAACGTCAGTTGCCGTCCAGTAAGCCGCCTTCGCCACCGGTGTTCCTCCTGATATCTACGCATTTCACCGCTACACCAGGAATTCCGCTTACCCCTCCGGTACTCTAGCCATGCAGTTTCCAAAGCAATCCGGGAGTTGAGCCCCCGCCTTTCACTTCAGACTTGCACCGCCGTCTACGCTCCCTTTCCACCCCGTAAATCCGGATCACTCTTGCCCCCTACGTCTTACCGCGGCTGCTTGCCAGTGTTTGGC
+
CCCCCGGGGGGGFGGGGGGGGGGGGGGGGGGGGGGGGGGGGGGGGGGGGGGGGGGGEFGGGGGGGGGGGGGGGGGGGGGGGGGGGGGG@CGGGGGGGGGGGGGGGGGGGGGGGGGGGGGGGGGGG?FEEGGGGGGGGCGGGGGFGGG+@?FC9;DFGGFFEGFGGFGGFFG>AF@+@6FEEEC7CFEEFGGFDEGGGGGGGCFFGFFFCGFG3C+=C6GGFC@?05(::D>:1>?:A9GFE(418336BD)11:1(<))66>A?CC5436(.(86-6<86>>>>>FF:?<8.).)*/.3*7
@M03364:396:000000000-C9LGT:1:1101:7251:7539 2:N:0:10
GGACTACACGGGTTTCTAATCCTGTTTGCTACCCACGCTTTCGTGCCTCAGTGTCAGTTACAGTCCAGAGAGCCGCCTTCGCAACTGGTGTTCCTCCTAATATCTACGCATTTCACCGCTACACTAGGAATTCCACTCTCCTCTCCTGCACTCAAGTTTCCCAGTTTCAAAGGCTTACTACGGTTGAGCCGTAGCCTTTCACCTCTGACTTAAGAAACCACCTACGCACCCTTTACGCCCAGTAATTCCGGATAACGCTAGCCCCCTACGTATTACCCCGGCTGCTGGCACGTAGTTAGCC
+
CCCCCGGGGGGGFGGGGGGGGGGGGGGGGGGGGGGGGGGGGGGGGGGGGGGGGGGGGEFGGGGGFGGGGGGGGGGGGGGGGGGGGGGGFFGGGGGGGGGGGGGGGGGGGGGGGGGGGGGGEEGGGGGGGGGGGGGGGGGGGGGFGGGGGFGFFDGFCFGGGGFGGGFFG8EEFGEDDFGFGGGGGDBDFFGGCEGGGGGGC;D8CFF**==CE;;*;CGGBGDF>*:@=GFFFF*8@DEGE5B*+97?FG:(17);)63;;@GDGG306?:)6:)).+-(4;34??3(3(8:3(47B*.2>
@M03364:396:000000000-C9LGT:1:1101:21712:7548 2:N:0:10
GGACTACAAGGGTATCTAATCCTGTTCGCTCCCCTAGCTTTCGCGCCTCAGCGTCAGTCGTGGCCCAGAAGGCCGCCTTCGCCACCGGTGTTCTTCCCGATATCTGCGCATTCCACCGCTACACCGGGAATTCCGCCTTCCCCTGCCAGACTCAAGCCGGCCGGTATCGGGAGCGGCCGGGGGTTGAGCCCCCGGATTTGACCCCCGACCAGGCTGGCCGCCTGCTCCCCCTTTACGCCCCATGCATCCGGACAACCCCCGCCCCCTACGTCATACCCCCGCCGCTTGCCCGTACTTTGGC
+
CCCCCGGG9FFFGFGGGGGGGGGFGGGGGGGGGGG@FGGGGGGGGGGEGFFFGGGGFFGFFCGGGGGGGFGGGGGGGGGGGGGGGGGGCGGGGGGGGGEGGGGGGFGGGGGGFGGGGGGGEGGGGGGGEGGGGGGGGGCGGGGFCFGGG?GFFBDFGGGDGGBDE7EGGDD=:F9D*8C*==C?EG<::CFDDED*1/C70<+4570((9-*3.*(11C7><1((+.),*-,(.-)4:GD*1,,).6:FC)(-(4:)(,41(:-9:)(4((.(()686--7623(,(4,(3((((0**)**
@M03364:396:000000000-C9LGT:1:1101:20617:7550 2:N:0:10
GGACTACTAGGGTTTCTAATCCTATTTGCTCCCCACGCTTTCGTGCCTCAGCGTCAGTCTCTGTCCAGGCAGCCGCCTTCGCCACCGGTGTTCCTCCATATATCTACGCATTTTACCGCTACACATGGAATTCCACTGCCCTCTCCAGTACTCTAGCTGACCAGTATCCGTGGCTTTATGGGGTTGAGCCCCACGCTTTAACCACGAACTTACTCAGCCGCCTACGCACCCTTTACGCCCCATACTTCCGTATAACGCTCGCCACCTACGTCTTACCCCGGCTGCTGGCACGTGGTTCGCC
+
CCCCCGGGGGGGGGGGGGGGGGG<FGGGGGGGGGGGGGGGGGGGGGGGGGGGGGGGGGGGGGGGGGGGGGGGGGGGGGGGGGGGGGGGFGGGGGGGGGGGGGGGGGGGGGGGGDGGGGGGEFFGGFGGGGGGGGGGGADGGGGFGGGGGFGFFEGFFGGGGGFGGGGGGGGGFGF?EBFG?FDFEC:8;DGGGGGGGGG@EAFFGFF>BGFGAFGCGFCE>GF=>*6).9<63@E>@DGF*(330.<>FG28?B2:5;(46>E6DF<(::<(:6)6:+2(4947?:,5833:4(-00/199
@M03364:396:000000000-C9LGT:1:1101:20896:7551 2:N:0:10
GGACTACTCGGGTTTCTAATCCTGTTCGCTCCCCTAGCTTTCGCGCCTCAGCGTCAGTCGTGGCCCAGAGGGCCGCCTTCGCCACCGGTGTTCTTCCAAATATCTGCGCATTCCACCGCTACACTTGGAATTCCGCCTTCCCCTACCGCACTCAAGCCTGTCGGTATCGGGACCGGGCGGGGGTTGAGCCCCCGGATTTTAGTCCCGACCTACCCGGCCGCCTACCCCCGCTTTACGCCCAATGAATCCGGACAACGCCCCCCCCCTACGCACTACCCGCGCCTCTTGGCACTAGTTCGCC
+
CCCCCGGGGGGGGGGGGGGGGGGGGGGGGGGGGG<6CFGGGGGGGGGGGGGGGGGGGGG:6BCEGGGGF,,BFGGGGGGGGGGGGGGG>FGGGFGGGGBFGGGGGEGGGGGGGGGGGGGGGGGG9=FGGFGGGG=FC+=FGGGFGGF++3FAG@FFGGF6;F5DG,@F**34*>995?**=/>:C:<8FGGGGGE*/;C<+(36:6>03<1E(.*(/4C*3D(-4*4),)-((3-4(4EG817(*.6<F))(,(42),-4((24DE)(,,(((-,.35((-(-(-,))).))(.)1/*()1
@M03364:396:000000000-C9LGT:1:1101:11258:7552 2:N:0:10
GGACTACCCGGGTTTCTAATCCTGTTCGCTCCCCTAGCTTTCGCGCCTCAGCGTCAGTCGTGGCCCAGAAGGCCGCCTTCGCCACCGGTGTTCTTCCCGATATCTGCGCATTCCACCGCTACACCGGGAATTCCGCCTTCCCCTGCCAGACTCAAGCCGGCCGGTATCGGGAGCGGACGGGGGTTGAGCCCCCGGATTTGACTCCCGACCAGGCTGGCCGCCTACGCGCGCTTTACGCCCAATGAATCCGGATAACGCTTGCCCCCCACGTATTACCCCCGCTGCCTGCACGGTGTTCCCC
+
CCCCCGGGGGGGGGGGGGGGGGGGGGGGGGGGGGGGGGGGGGGGGGGGGGGGGGGGFGGGGGGGGGGGGGGGGGGGGGGGGGGGGGGGGGGGGGGGGGGGGGGGGFGGGGGGGGGGGGGGGGGGGEGGGGGGGGGGGGGGGFGFGFC<EFGFG@GFFGGGGGEGGEGCGGG=?C;D*:EGEGGEGG,8@F59>CE5>EC?C><<FFE02D;EBFC:D:EG9D?(4208;)772())(4CE*-43*54>6/)(4:<?B;(13:E:FG/-433(6.-).04(40-4,().((5((((0.*)29
@M03364:396:000000000-C9LGT:1:1101:6860:7557 2:N:0:10
GGACGACTCGGGTATCTAATCCTGTTTGCTCCCCTAGCTTTCGCGCCTCAGCGTCAGTCGTGGTCCAGAAGGCCGCCTGCGCCACCGGTGTTCTTCCCGATATCTTCGCATTCCACCGCTACACCGGGAATTCCGCTTTCCCCTGCGACACTCGAGCAGCCCGGTATCGAAAGCAGACGCGGGTTTAGCCCCCGGTTTTTCCTCCCGCACAGACCGGCCGCCGGTTGCTCCTGTTCCCCCCCTGCATTCCGTGAAACCCTTGCCCCTGACTCTGACACCCGGTGGGTGGCCGTTGTTTCCC
+
CCCC,@FF7F@@FEFG,EGC<FFGGG,CFFGFF@,,;6@CF,BFCC@F@E8FGFGGECF@6,B@E@@F,C8<EFGC+?,9+@?:,FGE=BF7:,@?5,8?+@EEF,FGGGF+E,EB<CG6+@9B,+3@:>=DFF,C=++CFD?:+@+@3@<83)*0B*,1,69;>8*,*4,=?G(*4?**=*8*;*,)2?**::/2)*;:+.+)*0>((/4*3@5079**(1-1-*()-:)(..).).2*/(40)(..7:6.((()9(-(((+.0A*(,().)))))0,((,((-(3:(,(((((.0))**
@M03364:396:000000000-C9LGT:1:1101:27426:7564 2:N:0:10
GGACTACCGGGGTTTCTAATCCTGTTCGCTCCCCTAGCTTTCGCGCCTCAGCGTCAGTCGTGGCCCAGAAGGCCGCCTTCGCCACCGGTGTTCTTCCCGATATCTGCGCATTCCACCGCTACACCGGGAATTCCGCCTTCCCCTGCCAGACTCAAGCCGGCCGGTATCGGGAGCGGACGGGGGTTGAGCCCCCGGATTTGACTCCCGAACAGGCTGGCCGCCTAATCGCGCTTTACGCCCACTGAATCCGGATACCGCTTGCCCCCTACGTATTATCTCGGCTGCGGGCACGTGGTTACGC
+
CCCCCGGGGGGGFGGGGGGGGGGGGGGGGGGGGGGGGGGGGGGGGGGGGGGGGGGGCFGGGGGGGGGGGGGGGGGGGGGGFGGGGGGGCFGCEGGGGGGGGGEFDGGGGGGGGGGGGGGGGGGGGGGGGGFGGGGGGGGGGGFFGGGE8AG@F5DFGFGGGGFDGDFGGGG:>FBGCDEC>GGEEG::?;;DGGGE*AFFE606DFB((99F?FE<G<*7;DB()+-7:37(46<9?FGG5(.3*.:>?C)38?BBE1(:?:C:CE3(31.)6>6).+.(-2(4(((-4,,4,((0)*)*1
@M03364:396:000000000-C9LGT:1:1101:17053:7566 2:N:0:10
GGACTACCAGGGTATCTAATCCTGTTTGCTCCCCACGCTTTCGGGCCTCAGTGTCAGTTACAGTCCAGTGAGCCGCCTTCGCCACTGGGGTTCTTCCCAATATCTCCGCATTTCACCGCTACACTGGGAATTCCACTCACCTCTCCTGCACTCCAGCCGGACAGTTTCAAAAGCAGTCCCGGGGTTGAGCCCCGGGCTTTCACTTCTGACTTGCCTGGCCACCTGCGCCCCCTTTACACCCAGTAAATCCGGATAACGCTTGCACCCTCCGTATTCCCGCGGCTGCTGGCACGTGTTTGGC
+
CCCCCGGGDFGEG8EFGGGGGGGFGGFEFGGGGGGGGGGDGGG7FGGGGGFFFGGGGFEFGGGGGGGGFFFFGGGGGGGGGGGGGGGG,@FGGGGGGGFF8FFGFCGGGGGGGGGGGGGGGGGGGFGGGGFGGFGGFFFGGGGBDGFGGFGFG86?FF8C@FEGFFDGFCG,@F=F@5@EECDEGGDEACGGGGGGGGGGF<F?FFFC<FE9388*C(=*(9=;=3,.;C>B9@);4)<CEF?5*666BD714,(498;<13;)>ED((,(,(.55)<:6>>>616>:(((.3.(9>8,77
@M03364:396:000000000-C9LGT:1:1101:22461:7580 2:N:0:10
GGACTACACGGGTATCTAATCCTGTTCGCTCCCCACGCTTTCGCTCCTCAGCGTCAGTAACGGCCCAGAGACCTGCCTTCGCCATTGGTGTTCTTCCCGATATCTACACATTCCACCGTTACACCGGGAATTCCACTCACCCCTACCGCCCTCCAGCCCGCCCGTACCCGGCGCAGACCCCCCGTTGAGCCCATGGCTTTCCCCCCGGCCGCCCCGAACCGCCTACGCGCCCTTTACGCCCAATCATTCCCGACCACGCTCGCACCCTACCAATTCCCGCGGCTGACGGCCCGTACTTCGC
+
CC,ACCEFFFEGG:CEFGFA@EF<C@@::,CFGGGGC@FGCFG@FFGGGF@F@FFECFEEF@C7FEEF,@,B<EFGFGGGGGG7:<F8:AC=FECDGFGCECCGGA9FF9E<,B=BFE8+@F=FGDEG+@,=FG,,,=+A=6C?+@E+8*+)@0:?,DEGGG>05*@BF7>8/=27*;C,*=9**3*/),****527*3?E<62C@B03595(0:()(2>(991(;6)3<01(,)))-8CC?(()))-1:*,(396@(((((2(9*71(.().,.).<199(7(,,((-((40(-))*-1>
@M03364:396:000000000-C9LGT:1:1101:3746:7594 2:N:0:10
GGACTACTGGGGTTTCTAATCCTGTTTGCTCCCCACGCTTTCGCGCCTCAGCGTCAGTTGTCGTCCAGAAAGTCGCCTTCGCCACCGGTGTTCTTCCTAATCTCTACGCATTTCACCGCTACACTAGGAATTCCACTTTCCTCTCCGATACTCCAGCTTCCCAGTTTCCATCCCATCACGTGGTTAAGCCCCGCCCTTTTAAGATGGACTTAGAAAGCCGCCTGCCCGCGCTTTACGCCCAATAATTCCGGACACCGCTTGCCCCCTACGTATTTCCGCGGCTGCTAGCGCGGACTTCGCC
+
CCCCCGGGEFCGFGGGGGGGGGG9FGGGGGGGGGFGGGGGGGGGGGGGGGGGGGGGGGGGGFGGGGGGGGFFGGGGGGGGGGGGGFGGGGGGGGFFGGGGGGGGGGFGDGGGGGFEFGGGGFGGGFGGGGEFGF8FEE?DFGGFDGGCEDGCCDGFFD9F=FFGGGGGFGDFA@EDCFEC,DDDGFDAFECDG5*=DGGF:>FECFF26C3C=+>;8=FG5D1(/*/01)3418<<?(:8C1(504<A=F317>34)(4((-+)98)40<1))())6*4-(4(((,)-5(-(((()19(9*
@M03364:396:000000000-C9LGT:1:1101:19863:7607 2:N:0:10
GGACTACCGGGGTTTCTAATCCTGTTTGCTACCCACGCTTTCGTGCCTCAGTGTCAGTTTCAGTCCAGAAGGCCGCCTTCGCCACCGGTGTTCCTCCTAATATCTACGCATTTCACCGCTACACTAGGAATTCCGCCTTCCTCTCCTGTACTCAAGCTGAATAGTTCGCAGGGCGGTTCCCGGTTGGGCCGTGAAATTAAACCCCGCGCTTGCTCAGCCACCTACCCCCTCCTTACGCCCCGTCGTTCCGGGTTACGCCCGCCCCCCTCCTTATCACCGCGCCGCTGGCACCGCGTTTGCC
+
CCCCCGGFGGEGGCEFGCEEFGGGFDEFGF<FGGGGGGGGGGGFEGGGGGFFGGGGGGGGGGGGGGGGEF@?EFGGGEGGGGGGGGGGFEGGGGGGGGGGGCFGGDFGGGEFCGAFGGGGGG8FE8BGDGGGGGGGG:CFFGGFGGGFF9FFF*0@:,=@9,3AF,@CE8=>@F)C9*@,,=**B5F=6B5):**4@C,,+/<888B03)6><+<5C>F*3C(((*4)4/:(846((-?EE;:10,4<F*)(-(-5)3(4(3:9DEC0,(()).)).*(,-(((334(((3,(((0)0(2:
@M03364:396:000000000-C9LGT:1:1101:28361:7620 2:N:0:10
GGACTACCGGGGTTTCTAATCCTGTTCGCTCCCCACGCTTTCGCTCCTCAGCGTCAGTAACGGCCCAGAGACCTGCCTTCGCCATTGGTGTTCTTCCCGATATCTACACATTCCACCGTTACACCGGGAATTCCAGTCTCCCCTACCTCACTCCAGCCCGCCCGTACCCGGCGCAGATCCACATTTGGGCTCTGGACTTTCACACCGGACGCCTTGAACCGCCTCAGCACCCATTACACCCAATACATCCGCATCACGATCGCCCCCTCCGTGTTACCGCGGCTGCCTGCCCGTAGTTAGC
+
CCCCCGGGGFDGCGGGGG<FGGG@FGGGGCFGGGGGGGGGGGGGDGDFGG,FGGGDCFGFFEGGGG:6,EFFGFCGGGGG7FEGC9FGGDGCFDGFEGGCGEEGGGGDGGG9EE;FGG88@FDEEECE=F8FGG:FD,+CFFCF6EF,@DF7:DGFCFGEEF5@CGGGFEEEDG@)/8CF6:*,4>,*),**0=EG<FG7C?F?FBB>9D9C()*.*8FC(92::+,))*.4-,4-:)<6:4((9,<64C*(,318/4(-43;(1871(---((.6:242(37>9(2)..(28(().*)::
@M03364:396:000000000-C9LGT:1:1101:13043:7624 2:N:0:10
GGACTACTAGGGTTTCTAATCCTGTTCGCTCCCCTAGCTTTCGCGCCTCAGCGTCAGTTGTGGCCCAGAAGGCCGCCTTCGCCACCGGTGTTCTTCCCGATATCTGCGCATTCCACCGCTACACCGGGAATTCCGCCTTCCCCTACCAAACTCAAGCCCGCCGGTATCGGGAGCGGCCGGGGGTTGGGCCCCCGCATTTGACTCCCGACCTAGCCGGCCGCCTACGAGCGCTTTACGCCCAATGCATCCGGATAACGCCCGCCCCCTACGTATTCCCCCGGCGCCTGGCACCGAGTTCGGC
+
CCCCCGGGGGGGGGGGGGGGGGGGGGGDGGGGGGGGGGGGGGGGGGGGGGGGGGGGGGGGGGGGGGGGGGGGGGGGGGGGGGGGGGGGFGGGGGEFFGGFGGEGGGGGGGGGGGGGGGGGGGGGGGGGGGGGGGGGG:DGGGGFGGGG,;FBGFGFCGFGGGFGGCGGGDG5AGBDGFEC=EC2?EC95AE<9CG5/A@706+:>:5(157CDF69C9E73D0(.*4)47(338:B2:5CC6(()-6-)*)(-()584(,43?>GG)(3(,,5:-62*-(-34(701(..5(-(,80/4)7
@M03364:396:000000000-C9LGT:1:1101:27476:7646 2:N:0:10
GGACTACAAGGGTATCTAATCCTGTTTGCTCCCCACGCCTTCGAGCCTCAACGTCAGTTACCGTCCAGCAGACCGCTTTCGCCACCGGTGTTCCTCCTGATCTCTACGCATTTCACCGCTACACCAGGAATTCCATCTGCCCTTCCGATACTCAAGATCCGCAGTTTCAAATGCAATCCAGGGGTTAAGCCCCCGCCTTTCACATCTGACTTGCTAATCCGTCTACGCTCCCTTTACACCCAGTAAATCCGGTTAACGCTTGCCCCCTACGTATTCCCGCGGCTGCTGGCCCGTATTTCGC
+
CCCCCGG<FGFGFFGGGGDGGFGGGGGGGGGGGGGGGGGGGGGGGGGGFGGGFFGGGFGGGGGGGGGGFFGGGGGGFEFFGGGGFGGGEGGGGGGGFGGGGGFGGGGGGGGGGGGGGGGGGGGGGGGGGGGFFGGDGGGGFGF6FFG+85FEFC=F:9EEFGFGGGGGFF;E=FCFGFGGDGDCEE:9BDCFGGGGGGGGGEGC=6=CC7=G315*1*>CBF6?;?(>6<:D;@@)6?GFGF6@+?CEFF)9(,4)146?(2F:DFD>:F?:?27).<29B9F9>?3>:?0392>)79)7D
@M03364:396:000000000-C9LGT:1:1101:11662:7649 2:N:0:10
GGACTACTAGGGTTTCTAATCCTGTTCGCTCCCCCAGCTTTCGCGCCTCAGCGTCAGTGGTGGCCCAGAAGGCCGCCTTCGCCACCGGTGTTCTTCCCGATATCTGCGCATTCCACCGCTACACCGGGAATTCCGCCTTCCCCTACCACACTCAAGCCCGCCGGTATCGGGAGCGGCCGGGGGTTGGGCCCCCGCATTTGACTCCCGACCTAGCAGGCCGCCTACGAGCGCTTTACGCCCAATGCATCCGGCTAACGCTCGCCCCCTACGTATTACCCCCGCTGCTGGCACGTAGTTTACC
+
CCCCCGGGGGGGGGGGGGGGGGGGGGGGGGGGGGGGGGGGGGGGGGGGGGGGGGGGFGGGGGGGGGGGFFGGGGGGGGGGGGGGGGGGGGGGGGGGGGGFGEEGGGGGGGGGGGGGGGGGGGGGGGGGGGFGGGGGGFDGGGGFFGF6FFGDFDCFGGGGGG>GGBEGGGG:?G>GGFDD5ED*?EG9FGGGGGG=<EFF7:+67:349DFCDF+457EG9CB(.*-0-)436?<-8?EC*4(.)..669)(((.884(42-::DG)(.(,).4):<+3(19(17)).34311(47**)22
@M03364:396:000000000-C9LGT:1:1101:6797:7653 2:N:0:10
GGACTACCCGGGTATCTAATCCTGTTCGCTCCCCCAGCTTTCGCGCCTCAGCGTCAGTGGTGGCCCAGAAGGCCGCCTTCGCCACCGGTGTTCTTCCCGATATCTGCGCATTCCACCGCTACACTCGGAATTCCGCCTTCCCCTGCCAGACTCAAGCCCGCCGGTATCGGGAGCGTGCGGGGGTTGAGCCCCCGGATTTTACTCCCGACCAAGCGGGCCGCCTACGCGCGCTTTCCGCCCAATAAATCCGGATAACGCTCGCACCCCACGCATTTCCCCGGCTGCTGGCCCGTCGTTACCC
+
CCCCCGGGGGGGGGGGGGFGGGGFGGGGGGGGGGGGGGGGGGGGGGGGGGGGGGGGFGGGGGGGGGGGGGGGGGGGGGGGGGGGGGGGEGGGGGGGGGGGGGGGGGGGGGGGGGGGGGGGGGDGBFGGGGGGGGGGGCDGGGGFGGGFFFGFGFFFGGGGGGFGF7EC5EG:8F@CGEGDGGGGD=65@FGDDGGC<>FG?5+6CF>(-9;5(8;2C>GG9D134*409714?())4?GG54:)9-5<F)7-11A>@>0:16*7DG:6>>(--4)):+4600(,02)4?0?04037)0(29
@M03364:396:000000000-C9LGT:1:1101:25874:7659 2:N:0:10
GGACTACAGGGGTTTCTAATCCTGTTCGCTCCCCACGCTTTCGCTCCTCAGCGTCAGTAACGGCCCAGAGACCTGCCTTCGCCATTGGTGTTCTTCCCGATATCTACACATTCCACCGTTACACCGGGAATTCCAGTCTCCCCTACCGCACTCCAGCCCGCCCGTACCCGGCGCAGATCCACCGTTAGGCGATGGACTTTCACACCGGACGCGACGACCCGCCTACCAGCCCTTTACGCCCAATCAATCCGGATAACACTCCCCCCCTCCGTACTCCCGCGGCTACTGGCCCGGGTTTGGC
+
CCCCCGGGGGGGBEGGGGGGGGGFGGGGGDGGGGGGGGGGGGGGGGGGGGGGGGGGFGGGGGG7FGGGGGGGGGGGGGGGFGGGCGGG<FGEGGFGGGGGGGGEAFGCFFGGFGFGGGDGDGGGGGGGFFGGGGGCGGGGGGE5+DFEG>G=DDGB6DC9EGDGGGGGGGDGFG9D*8CG6CCBF5*(228:CGGGGGGFE)+);>:(.7(59):39(:5(>90(2(/.7:6(()).-CE>(-().))1C7,((()*)..4(1(1:D>((4,,(--(/31-126(.44)(,-,((.))-96
@M03364:396:000000000-C9LGT:1:1101:26662:7685 2:N:0:10
GGACTACTAGGGTTTCTAATCCTGTTCGCTACCCATGCTTTCGAGCCTCAGCGTCAGTTGCAGACCAGAGAGCCGCCTTCGCCACTGGTGTTCTTCCATATATCTACGCATTCCACCGCTACACATGGAGTTCCACTCTCCTCTTCTGCACTCAAGAAAAACAGTTTCCGATGCAGTTCCTCGGTTAAGCCGAGGGCTTTCACATTAGACTTATTTTTCCGCCTGCGCTCGCTTTACGCCCAATAAATCCGGACAACGCTTGCCACCTACGTCTTTCCGCGGCTGTTTGCACGTATTTAGC
+
CCCCCGGGGGGGGGGGGGGAADF,CFF:CECEEGGGGGGFGGGFGGGGGG@FEGGGGF<9FGGGG@FCEEDFGG>GGGGFGGEGEGGFFCFGGAFGFGGGFGFFFGFGGGGGCGGGGEEDCF,EFF@8FCGGGGGGGA8EDDGFGG;@E7:8:D+6:8=,,@:FGGGGGGGGFGE7=DGGDGG+@E>AFFG6+@CEGCFGGEGFGFF614>F=1;:CECC45@@2,5?(*69(4=)13E7F;08)/76A;)911(.)16414/(0298:??3.1:).:4:9(,-(().4A-582(1/*)2*
@M03364:396:000000000-C9LGT:1:1101:21751:7712 2:N:0:10
GGACTACAGGGGTATCTAATCCTGTTCGCTCCCCACGCTTTCGCTACTCAGCGTCAGTAACGGCCCAGAGACCTGCCTTCGCCATTGGTGTTCTTCCCGATATCTACACATTCCACCGCTACACCGGGAATTCCGCCTTCCCCTGCCAGACTCAAGCCGGCCGGTATCGGGAGCGGACGGGGGTTGAGCCCCCGGATTTGACCCCCGACCAGGCTGGCCGCCTACGCCCGCTTTAACCCCAATGAATCCGGATAACGCTTGCCCCCCACGTATTACCCCGGCTGCTTGCACGTAGTTGGCC
+
CCCCCGGGGGEGGGGGGGGGGGGGGGGGGGGGGGGGGGGGGGGGGEGGGGGGGGGGGGGGGGGGGGGGGGAFGEGGGGGGGGGGDGGGFGGGGGGGGGGGGGGGGGGFGGGGGGGGGGGGGGGGGGGGGGGGGGGGGGGGGGGFGGGG8DGFGF?FGGEGGGFDECEFGGG*:FFG5?ECEGGG8=<5@;FDDEG*78:726+4DB>9BG9G0F*(9:G56<00:*3),1-,,4))).;C*((864-5@C).02).)4-,8:A:FG)39,,(.()-)+4((((,,).56)48(((7**,22
@M03364:396:000000000-C9LGT:1:1101:7433:7714 2:N:0:10
GGACTACCGGGGTATCTAATCCTGTTCGCTCCCCTAGCTTTCGCGCCTCAGCGTCAGTCGTGGCCCAGAAGGCCGCCTTCGCCACCGGTGTTCTTCCAAATATCTACGCATTTCACCGCTACACCAGGAATTCCGCTTGCCCTTCCAGTACTCCAGACGCACAGTTTCCAATGCAGTCCCGGGGGTGAGCCCCGGGCTTTCACATCAGACTTGCCCATCCGTCTGCGCTCCCTTTACACCCAGTAAATCCGGATAACGCTTGCCCCCTACGTCTTGCCGCGGCTGCTGGCCCGTGTTTCGC
+
CCCCCGGGGGGGGGFGGGGGGGGGGGGGGGGGGGCFGGGFFGGGGGGGGGGGGGGGGFGGGGGDGGGGGGGGGGGGGGGGGGGGGGGGFGGGFGDGGGGGGEFGFFAFFGGFFFFFGGGGGGGGGEFEGGBFGGGED+=FGGF5@DCFGFGFGEFFFGGD>CDG7=EFGGGFFFCFGFGGGGD@EEB;AC8DDEGGCDF7F)AA:<=>7<?G7F82CBCFF*4<::(82DBF:<74A>GG?(4,146)9651?064@(9(-(;:FC<(-,-(((().04;-7,,11),.((,(4(000)9/
@M03364:396:000000000-C9LGT:1:1101:18176:7721 2:N:0:10
GGACTACCCGGGTTTCTAATCCTGTTCGCTACCCATGCTTTCGAGCCTCAGCGTCAGTTGCAGACCAGAGAGCCGCCTTCGCCACTGGTGTTCTTCCATATATCTACGCATTCCACCGCTACACATGGAGTTCCACTCTCCTCTTCTGCACTCAAGAAGGACAGTTTCCGAAGCAGTTCCCCGGTTAAGCCGGGGGCTTTCACTTCAGACTTATCTTTCCGCCTGCGCTCGCTTTACGCCCAATAAATCCGGACAACGCTTGCCCCCTACGTATTACCGCGGCTGCTGGCACGTAGTTAGC
+
CCCCCGGGGGGGGGGGGGGGGGGGGGGGGGGGGGGGGGGGGGGFFGGGGGGGGGGGGGGGGGGGGGEFFFFGGGGGGGGGGGGGGGGGEGGGGGGGGGGGGGGGGGGGGGGGGGGGGGGGGGGGGGGGDFGGGGGGFGFGGGGFGGGFGFFEGF?@7=DFFGFGGGGGGGGC@FDGGFGGGFGGGG>CFFGGGGGGGGGGGFGFGFCE?FEGCFFEGFGFDGF;1B>EBG;>B?FFFFGGG?F0FA.:FGG119><F966?BF8*;C2:B?B2>?4>A:6176(,85:7<F>3.()0*):C
@M03364:396:000000000-C9LGT:1:1101:19429:7728 2:N:0:10
GGACTACAAGGGTTTCTAATCCTGTTTGCTCCCCACGCTTTCGAGCCTCAGCGTCAGTTACAGTCCAGAGAAGCGCCTTCGCCACTGGTGTTCTTCCTAATCTCTACGCATTTCACCGCTACACTAGGAATTCCATTCTCCTCTCCTGCACTCTAGACTTCCAGTTTGAAATGCAGCACCCAAGTTGAGCCCGGGTATTTCACATCTCACTTAAAAGTCCGCCTACGCTCCCTTTACGCCCAGTCAATCCGGATAACGCTCGCACCCTACGTATTACCGCGGCTGCTGGCCCGTAGTTAGC
+
CCCCCGGGGGGGGGGGGGGGGGGGGGGGGGGGGGGGGGGGGGGGGGGGGGGGGGGGGGGGGGGGGGGGGGGGGGGGGGGGGGGGGGGGCFGGGGGGGGGGGGGGGGGGGGGGGGGGGGGGGGGGGFGGGGGGGGGGGGGGGGGFGGGGGFGEFEGFEFFGGGFGGGGGGGGGFGFGGFGGGGGCGFFDFFGFDGGGGGGDGFGFGFCFFGFG;B3:DFGGADFFFGFBADFFFFFFF@GFGD@E*7CCCGDB<<DAF?@F?9:6DGGB:B<83A?)634>3446;?0:0((49>-.0/.:2
@M03364:396:000000000-C9LGT:1:1101:21375:7743 2:N:0:10
GGACTACACGGGTTTCTAATCCTGTTCGCTACCCATGCTTTCGAGCCTCAGCGTCAGTTGCAGACCAGAGAGCCGCCTTCGCCACTGGTGTTCTTCCATATATCTACGCATTTTACCGCTACACATGGAATTCCACTGCCCTCTCCAGTACTCTAGCTGACCAGTATCCGTGGCTTTATGGGGTTGAGCCCCACGCTTTAACCACGAACTTAATCAGCCGCCTACGCACCCTTTACGCCCAATAATTCCGGATACCGCTCGCCACCTACGTATTACCGCGGCTGCTATCCCGTTGTTCGCC
+
CCCCCGGGGGGGGGGGGGGGGGGFGGGGGGGGGGGGGGGGGGGGGGGGGGFGGGGGGGGGGGGGGGGGGGGGGGGGGGGGGGGGGGGGGGGGGGGGGGGGGGGGGGGGGGGGGGGGGGGGGGGGGGGGGGGGGGGGFEFFGFGFGGGGGFGFFDGFGGGGGGFGGGGGFGFFFGDGFFGGGGGGGGFEFGGGDE:EDGG9<CFEGFFAFFEC*1>:FEGEBGD@>3:36CD6DE<E@FGG7:3.09<);D51<?70)-(469E:GG*,((,)6:6<A*3(-1(41,))((.(.(-7)*()9
@M03364:396:000000000-C9LGT:1:1101:9153:7764 2:N:0:10
GGACTACTCGGGTATCTAATCCTGTTTGCTCCCCACGCTTTCGTGCCTCAGTGTCAGTTACAGTCCAGAAAGCCGCCTTCGCTACTGGTGTTCCTCCTAATATCTACGCATTTCACCGCTACACTAGGAATTCCACTTTCCTCTCCTGCACTCAAGTTTCCCAGTTTCAAGAGCTTACTACGGTTGAGCCGTAGCCTTTCACTCCTGACTTACGAAACCACCTACGCACCCTTTACGCCCCGTAAATCCGTATAACGCTAGCCCCCTACGTATTACCCCGGCTGCTTGCCCGTAGTTCGCC
+
CCCCCGGGGGGGGDGGGGCGGGGGGGGGGGGGGGGGGGGGGGGGEGGGGGGGGGGGGGFFGGGGGGGGGFFGGGGGGGGGGGGGGGGGFGGGGGGGGGGGGGGGGGFGGGGGGGGGGGGGGGGGGGGFGGGGGGGGGGGGGGFFGGGDGFGEEDFFFGGDFGFFGGGGGGGGFGFDFFGGGGCFGG88FGGGGGGGGGGG;C=CCFAAFGEG533:CAF5>GF==1:*:CABBF:C@@=F*.66)26CFC/(,))>::3321CDGGC0:235-5-:)+4(43723))54,7:2((098,97
@M03364:396:000000000-C9LGT:1:1101:26898:7791 2:N:0:10
GGACTACTCGGGTTTCTAATCCTATTTGCTCCCCACGCTTTCGTGCCTCAGCGTCAGTTACTGTCCAGACAGCCGCCTTCGCCTCCGGTGTTCCTCCATATATCTACGCCTTTTACCGCTACACATGGAATTCCACTGCCCTCTCCAGTACTCTAGCTGACCAGTATCCGTGGCTTTATGGGGTTGAGCCCCACGCTTTAACCACGACCTTAATTAGCCGCCTACCCACCCTTTACGCACAATACTTCCGAGTACCTCACGCCACCTACGTCTTTCCCCGGCAGCTGGCACGTCTTTTGCC
+
CCCCCEGCGGDGFB,@<E,A@FG@F<AEF<CEFFGGECFFGFGGGEGGFD,;@BFD,E;FFFDGGGFCFDGGFC7FEFCDCEE=6ACFFCFEGDDFGGFGGGGGGFFDD+:B9<EFE8BG6=EF,,C?,B?EDE8FG,?FED8D?>BD>=?;32D79:,98=6=F==E,AD89+)61+,2=,0+@:,:;FGDDG*4CGG,5:?*//?))3:,*=,/22C55D@@D*2=(:;(,4>F(6*14,)/9?EC**/(-8A)/.(((.@(9;*:718((().-0(-46(,(,.38()(.((.9*-**
@M03364:396:000000000-C9LGT:1:1101:10343:7796 2:N:0:10
GGACTACTGGGGTTTCTAATCCTGTTTGCTCCCCACGCTTTCGCACCTCAGTGTCAGTATCAGTCCAGGTAGTCGCCTTCGCCACCGGTGTTCCTCCTGATATCTACGCATTTCACCGCTACACTAGGAATTCCGCCTTCCTCTCCTGTACTCAAGCTGAATAGTTCGCAGGGCGGTTCACGGTTGGGCCGTGAAATTAAACCCCGCGCTTGCTCAGCCACCTACGCACTCTTTACGCCCCGTAATTCCGGATAACGCTCGCCCCCTACGTGTTACCCCGGCTGCTGGCACGTACTTAGCC
+
CCCCCGGGGGGGGGGGGGFGGGGGGGGGGGGGGGGGGGGGGGGGGGGGGGGGGGGGGGGGGGGGGGGGGGGGGGGGGGGGGGGGGGGGGGGGGGGGGGGGGFGGGGGGGGGGGGGGGGGGGGGGGGGGGGGGGGGGGEDGGGGFGGGGGFFEGFCFGGG,EFDFGGGGG>EGFGFGCBGGGFGFGEG9FFGGGFGFFFGEG>:9:AD@071542>5F@F5=FF8;:;>99?ABA4A?F8C*42()4<2BC5(4<6?>6(((4:?GG3?61<252)64+4(9>9415)5?(5:::(07*.:D
@M03364:396:000000000-C9LGT:1:1101:6787:7839 2:N:0:10
GGACTACAAGGGTATCTAATCCTATTTGCTCCCCACGCTTTCGTGCCTCAGTGTCAGTTTCAGTCCAGAAGGCCGCCTTCGCCACCGGTGTTCCTCCTAATATCTACGCATTTCACCGCTACACTAGGAATTCCGCCTTCCTCTCCTGTACTCAAGCTGAACAGTTCGCAGGGCGGTTCACGGTTGGGCCGTGAAATTTAACCCCGCCCTTGCTCAGCCACCTCACCACTCTTTACGCCCAGTCATTCCGGTTAACGCGCGCCCCCTACGTGTTCCCCCGGCTGCTTGCACGATTTTCGCC
+
CCCCC<EFGGGEEFGGGGFAFFE,CFFGGCFGGGGGGGGDFGGGGGFEFGFFFFFGGEE<F<FGGGGGGFGGGGGGGGGGGGEGEEEF:BF:FEFGCFFF<EFGGGGFGCFGGGFFGEGGGGGG,@FCDAGGGFGGGCCFFGGFDGC=D<FEFC+;FGCC?8DFGGG6C>ECAGADG?G7CFCB58*56FC79:=C:2,<,0,(90:(6/574635;38*6C@((*/*(0(/.9)7,38E80()1.)6*69(4(--)((--(13DG<(,(.(,.--4*(-49(-,..5?<21(((098(*9
@M03364:396:000000000-C9LGT:1:1101:12337:7863 2:N:0:10
GGACTACCCGGGTTTCTAATCCTGTTCGCTCCCCACGCTTTCGCTCCTCAGCGTCAGTGACGGCCCAGAGACCTGCCTTCGCCATTGGTGTTCTTCCCGATATCTACACATTCCACCGTTACACCGGGAATTCCAGTCTCCCCTACCGCACTCCAGCCCGCCCGTACCCGGCGCAGATCCACCGTTAGGCGATGGACTTTCACACCGGACGCGCCGAACCGCCTACGAGCCCTTTACGCCCAATAAATCCGGATAACGCTCGCACCCTACGTATTACCGCGGCTGCTGGCCCGGAGTTCGC
+
CCCCCFGGGGGGGGGGGGGGGGGGGFGGGGGGGGGGGGGGGGGGGGGGGGGGGGGGGGGGGGGGGGGGDGFGGGGGGGGGGGGDGGGGGGGGGGGGGGGGGGGGFGGGGGGGAFFGGGGGGGGGGGGGGGGGGGGGFFFFGGGFFGEGGEGFFFGFF6ECEGFGGEGGGGGGEF2DEFFG9CCEGG*:FG:)>EGCGFGGGFGFGFFF9D>G>):9D>CGBD>F0;:)-99?:?F9<<EGE012F2<48DD66??AF?;669?(9ED::BB?)6:)6<8933;B>?),,1(-((()0.)97
@M03364:396:000000000-C9LGT:1:1101:19428:7875 2:N:0:10
GGACTACTCGGGTTTCTAATCCTATTTGCTCCCCACGCTTTCGTGCCTCAGCGTCAGTCTCTGTCTAGGTAGCCGCCTTCGCCACCGGTGTTCCTCCATATATCTACGCATTTTACCGCTACACATGGAATTCCACTGCCCTCTCCAGTACTCTAGCTGACCAGTATCCGTGGCTTTATGGGGTTGAGCCCCACGCTTTAACCACGAACTTAATCAGCCGCCTACGCACCCTTTACGCCCAATAATTCCGCATAACGCTCGCCACCTACGTATTACCCCGGCTGCTGGCCCGTAGTTCGGC
+
CCCCCGGGGGGGGGGGGGGGGGGGGGGGGGGGGGGGGGGGGGGGGGGGGGGGGGGGGFGGGGGGGGCGGGGGGGGGGGGGGGGGGGGGFGGGGGGGGGGGGGGGGGGGGGGGGFFGGGGGGGGGGGGGGGGGGGGGGGGGGGGFGGGFGFGFFEGFGGGGGGFGGGGGGGGGFGFGGFGGFGGFCG,8C@EDGGGGGGGCFCFFGFFFFFFG69F6C=FG@D@@:445:7;2=;CFFFGGG18)9<CECF*7344:323?F6:4DG*4?:??2:4AD+:7>;(4<2).4(-4-245@*4)9
@M03364:396:000000000-C9LGT:1:1101:9065:7880 2:N:0:10
GGACTACAGGGGTATCTAATCCTGTTCGCTCCCCACGCTTTCGCTCCTCAGCGTCAGTAACGGCCCAGAGACCTGCCTTCGCCATTGGTGTTCTTCCCGATATCTACACATTCCACCGTTACACCGGGAATTCCAGTCTCCCCTACCGCACTCAAGCCCGCCCGTACCCGGCGCGGATCCACCGTTAAGCGATGGACTTTCACACCGGACGCGACGAACCGCCTACGAGCCCTTTACGCCCAATCAATCCGGATAACGCTTGCACCCTACGTCGTACCGCCGCTGCTGGCCAGTCTTTCGC
+
CCCCCGGGGGGGGGGGGGGGGCFFFFFDGGGGGGGGGGGGGGGGGGGGGGGGGGGGGGGGGGCFGGDGGGGGGGGGGGGGGGGGGGGGGGGGGGGGGGGGGEGGGGGGGGGGGGGGGGGGGGGGGGGGGGGGGGGGGGGGGFGFGGGGGEGBFFGFGGGGGGFGGGGGGGGGFGBGEDGG?FG@CE*:AFCDFEGFGGGGGFGFGFF9>DBG;3:939GGFGFF<@?31CBFF<>4<:CEE:07)54)=C7>62<)=<BF03;.CGGB0411((-,4C31(-319B?2,-3(())***)1*
@M03364:396:000000000-C9LGT:1:1101:22461:7883 2:N:0:10
GGACTACAAGGGTTTCTAATCCTGTTCGATACCCACGCTTTCGTGCATCAGTGTCAGTCACGGCCTGGCAGGCTGCCTTCGCGATCGGGGTTCTGCGTGATATCTATGCATTTCACCGCTACACCACGCATTCCGCCTGCCCCGTACGTACTCAAGCTCCCCAGTTTCAACGGCAGTTCAATGGTTGAGCCACTGACTTTCACCGCTGACTTACGAGGCCACCTACGCACCCTTTAAACCCAATGAATCCGGATCACGCTCGCACCCTCCGTATTGCCGCGGCTGCTGGCACGGATGTCGC
+
CCCCCGGGGGGGGGGGGGGGGGGGGGGGGGGGGGGGGGGGGGGGGGGGGGFGGGGGGGGGGGGGGGGGGEGEGGGGGGGGGGGDEGGDGGGGGGGGGFEEEG;FGFFGGGFGGGGGGGGGGGGGGGGGGDFFFGFGGGGGGGF>=EGE8DF=>9FD:,@DGGFD<ECFGFGGFG5CCAD,B7@CGG*:9@FCD<<CGGGGGFG=D>;>:C:GE+/(863=@GFF@F@5(26:/6@).6FFG<(.)62<FF3741(441:?FFE2)*181<246<?56+31(4((41237????F9))/)*1
@M03364:396:000000000-C9LGT:1:1101:14983:7906 2:N:0:10
GGACTACCAGGGTATCTAATCCTGTTCGCTCCCCACGCTTTCGCTCCTCAGCGTCAGTAACGGCCCAGAGACCTGCCTTCGCCATTGGTGTTCTTCCCGATATCTGCGCATTCCACCGCTACACCGGGAATTCCGCCTTCCCCTGCCAGACTCAAGCCGGCCGGTATCGGGAGCGGACGGGGGTTGCGCCCCCGGATTTGACTCCCGACCAGGCTGGCCGCCTACGCGCGCTTTACGCCCACTGAATCCGGATAACGCTGGCCCCCTACGTATTACCGCGGCCTGTGGCACGCATCTCTGC
+
CCCCCGGGGGGGGGGGGGGGGGGGGGGGGGGGGGGGGGGGGGGGGGGGGGGGFGGGGGGGGGGGGGGGGG<FGGGGGGGGGGGGGGGGGGGGGGGGFGGEGGGGFFFGGGGGGGGFGGGG6FDFGGGGGGGGGGGGGGCGGGGFGGG,@FGDEFGFGFCDDFDD:EFFGGG8AFBGEFEGEGG<?E*-8CGGGEGCCC6:9>+6FF@13D>E(504C0@C933((*-70>0(4:.51(1:8182/344)>),43)3<((((4;:DG)(414,.4).9*4,9>0((..,4720((()1*-*2
@M03364:396:000000000-C9LGT:1:1101:10019:7911 2:N:0:10
GGACTACCAGGGTTTCTAATCCTGTTCGCTCCCCACGCTTTCGCTCCTCAGCGTCAGTAACGGCCCAGAGACCTGCCTTCGCCATTGGTGTTCTTCCCGATATCTACACATTCCACCGTTACACCGGGAATTCCAGTCTCCCCTACCGCACTCAAGCCCGCCCGTACCCGGCGCGGATCCACCGTTAAGCGATGGACTTTCACACCGGACGCGACGAACCGCCTACGCGCCCTTTACGCCCACTAAATCCGGGTAACGCTTGCCCCCTACGTATTACCGCGGCTGCTGGCCCGTGTTTCGC
+
CCCCCGGFFGGGGGGGGGGGGFFFGFEFGGGGGGGGGGGGGGGE@GGGGGGFGGGGGGGGGGEDGGGG8FCFC@FGGGGGGGGGGEGGGGGGGGGGGFEEGGGGGGGF@EGGFGGGGDFGGGGGD@FGGDFGGGGE4:3CEF>?8DF@EFGFGFDBFGDEGGFGGEEGGG589FAD=BEFFGGFGE::FF*2;>C*6CGFGFG)>BE9;GBG()24)3?=9C>31;1.1D9>2<>)<?GGG?,3)5)49FD4(--8649614C3FGGB1<0.4<?))31333997::836(2-4-0).)*/
@M03364:396:000000000-C9LGT:1:1101:15204:7913 2:N:0:10
GGACTACAAGGGTATCTAATCCTGTTTGCTACCCACGCTTTCGTGCCTCAGTGTCAGTTTCAGTCCAGAAGGCCGCCTTCGCCACCGGTGTTCCTCCTAATATCTACGCATTTCACCGCTACACTAGGAATTCCGCCTTCCTCTCCTGTACTCAAGCAGAACAGTTCGCAGGGCGGTTCACGGTTGGGCCGTGAAATTAAACCCCGCGCTTGCTCAGCCACCTACGCCCTCTTTACGCCCAGTAATTCCGTATAACGCTCGCCCCCTACGTGTTACCCCGGCCGCTGGCACGTGGTTAGCC
+
CCCCCF@FCFFG@FFFFGC9FFGGE,CCFFGGGGD@FGGDFGG<BCFFG,CCFEFDG,CAEGGGFFGGG8@FCECFF:@EFBCFEECGCEB:@<,?C,EEF9FGGFGGGGGGGGGG<8@DGGGGGFGGFGGGGGGGGCDFGGGFGGGGGFFDFEGFFGDEFFFFGGGGGGGGFGAGCDGGGGCFGG74;BE7DGCGFBFGG5<9<8>>FG;70+>);@@:8F@E5*6)39:?<AA5<B=?845)/).5BF248?)6B6(4-3>1CE53B?,.4?<2<6((-0(-(((((3<(,((00*,:7
@M03364:396:000000000-C9LGT:1:1101:13170:7921 2:N:0:10
GGACTACCGGGGTTTCTAATCCTGTTCGCTCCCCACGCTTTCGCTCCTCAGCGTCAGTAACGGCCCAGAGACCTGCCTTCGCCATTGGTGTTCTTCCCGATATCTACACATTCCACCGTTACACCGGGAATTCCAGTCTCCCCTACCGCACTCCAGCCCGCCCGTACCCGGCGCAGATCCACCGTTAGGCGCTGGACTTTCCCACCGGACGCGCCGAACCGCCTACGAGCCCTTTACGCCCAATAAATCCGGACAACGCTCGCCCCCTACGTATTACCCCGGCGGCTGGCCCGTATTTCGC
+
CCCC?FFGGGGGFEGGFFGGGGCEFGGGGGGGGGGEGGGGGFGGGGGGGGGGGGGGGGGGGGGDGGGD@EEFFFGGGGGGFGG7C,FFGGCFGGGFFDDGGGEFFGCGGGGGEFFGGGG68FFGEEGGCCFAFGGGFD9CD?EF+@D+CDG=F@+;@FEE>CADF>CEGEGGAF2C?4EGCFF*B=86A<=):=CE5CEGG)?)7>516D>G>.?9D9EG(>22(2,0:G9:02244<GGG<(4?2:)1*9(4--4>;>081:9DGG;(4(.<AB)6<((-(((-,,7:((-4-4)99B*9
@M03364:396:000000000-C9LGT:1:1101:11193:7942 2:N:0:10
GGACTACTGGGGTTTCTAATCCTGTTCGCTACCCATGCTTTCGAGCCTCAGCGTCAGTTGCAGACCAGAGAGCCGCCTTCGCCACTGGTGTTCTTCCATATATCTACGCATTCCACCGCTACACATGGAGTTCCACTCTCCTCTTCTGCACTCAAGAAAAACAGTTTCCGATGCAGTTCCTCGGTTAAGCCGAGGGCTTTCACATTAGACTTATTTTTCCGCCTGCGCTCGCTTTACGCCCAATAAATCCGGACCACGCTTGCCACCTACGTATTACCGCGGCTGCTGCCCCGTATTTAGC
+
CCCCCGGGGGGGGGGGGGGGGGGGGGGGGGGGGGGGGGGGGGGFGGGGGGGGGGGGGGGGGGGGGGGGGGGGGGGGGGGGGGGGGGGGFGGGGGGGGGGGGGGGGGGGGGGGGGGGGGGGGGGGGGGGFGGGGGGGGGGGGGGFGGGFGFGFGFGF=DGGCFFGGGGGGGEGFGFGGFGGCGD+CG:AFEGGGGGGGGGGGFGF=BFEEGEG4EDACEGGFGFFD;@B5CBFF@D9<DGGGD@FFF<<FF39:01:FBBF02>?*<F0(.484A?))<4319BB>FFF),(,3(()0*);:
@M03364:396:000000000-C9LGT:1:1101:2755:7946 2:N:0:10
GGACTACACGGGTTTCTAATCCTGTTCGCTACCCATGCTTTCGAGCCTCAGCGTCAGTTGCAGACCAGAGAGCCGCCTTCGCCACTGGTGTTCTTCCATATATCTACGCATTCCACCGCTACACCGGGAATTCCAGTCTCCCCTACCGCACTCCAGCCCGCCCGTACCCGGCGCAGATCCACCGTTAGGCGATGGACTTTCCCACCGGACGTGACGAACCGCCTACGAGCCCTTTACGCCCATTAAATCCGGATAACGCTGGCACCCTCCGTCTTCACGCGGCTGCCGGCACGGTGTTAGC
+
CCCCCGGFFGGG@@FGGGGGFFFGGGGFFGGDFGGGGGGGGGGCGEGGDGGGGGGGGGGGCFFAF7FGFFFGDFFECFGGGDBCFFFGCFFFGAFGGFGFFFGGGGFFCCEGGEDGGEGGGGGFGGGGFFGFGGGGDADGGFGDGGDEG9F>DDFFDFEE8FDCF8C>EEG*:>5C;AFCCEGGFGF>8?CDCEDC6<CG?3+7;>BF(14*-)*-*,259D9<?C?E<G;(4::A22*:C8()*..-9*99081)0,-((,*.>FD-43--((,.)2..-1,46((-(4;0,(-)7)):*
@M03364:396:000000000-C9LGT:1:1101:6334:7947 2:N:0:10
GGACTACCCGGGTTTCTAATCCTGTTTGCTCCCCACGCTTTCGAGCCTCAGCGTCAGTCATCGTCCAGCAAGCCGCCTTCGCCGCTGGTGTTCTTCCTAATATCTACGCATTTCACCGCTACACTAGGAATTCCACTTGCCTCTCCGATACTCTAGTTCTACAGTTTCAAATGCAATCCCGTGGTTGAGCCTCGGGTTTTCACATCTGACTTATCTAACCGCCTGCACTCCCTTTACACCCAGTAATTCCGGATAACGCTTGCACCATACGTATTACCGCGGCTGCTGCCACGGATTTCGC
+
CCCCCGGFGGGG@FGGGGFGGFGGGGGGGGGGGGGGGGGGGGGF8FGGGGGGGGGGGGGFFFGGGGGGGGGGGFFGGGGFGGEEGGGGFFGDGGGGGGGGGGGGGGGGGGGGGGGDGGGGGGGGGGGGFFGGFGDGF?FFGGGBFGE+39BEFEGFFGGDEFDFGGGGFCEGB>CCFFFFEDDCFGF)ACE9FGGGFEGGGADEFFFEEG4=4=C<DEGG@4>@@GFFFG;;@E@EF?FGG6;EAC).1@<;1(-)9:18B?5,CG*82<(,)-34<:0>9;>9>??>).8<0(,074)9>
@M03364:396:000000000-C9LGT:1:1101:17458:7994 2:N:0:10
GGACTACAGGGGTATCTAATCCTGTTCGCTCCCCACGCTTTCGCTCCTCAGCGTCAGTGACGGCCCAGAGACCTGCCTTCGCCATCGGTGTTCTTCCCGATATCTACACATTCCACCGTTACACCGGGAATTCCAGCCTCCCCTGCCGCACTCAAGCCCGCCCGTACCCGGCGCAGACCCACCGTTAAGCGATGGGCTTTCACACCGGACGCGACGAACCGCCTACGAGCCCTTTACGCCCAATAAATCCGGATACCGCTCGCACCCTACGTATTCCCGCGGCTGCTGGCACGTATTTAGC
+
CCCCCGGEGGGGGGGGGGFGGGGGGGGGGGGGGGGGGGGGGGGGGGGGGGGGGGGGGGGGGGGGGGGGFGGFGGGGGGGGGGGGGGGGGGGGGGGGGGGGGGGGGGGGGGGGGGGGGGGGGGGGGGGGGGGGGGGFGGGGGGGFGGGGGFGFGF7AFGGGGGFGGDGGGGGGFGFC=FGGGGGEGG7=FGGDGEGGGGGGGFGEFFFFFGFD6)C>DBGGFGFB<C078C>:?:D9ABGGG8(398)5=FC;166)933292C7DEG?(2:.)68).<4;29902?0)56(,(.(/9*.:7
@M03364:396:000000000-C9LGT:1:1101:25017:8000 2:N:0:10
GGACTACAGGGGTTTCTAATCCTGTTCGCTCCCCCAGCTTTCGCTCCTCAGCGTCAGTTGTGGCCCAGAAGGCCGCCTTCGCCACCGGTGTTCTTCCCGATATCTGCGCATTCCACCGCTACACCGGGAATTCCGCCTTCCCCTACCAAACTCAAGCCCGCCGGTATCGGGAGCGGCCGGGGGTTGGGCCCCCGCATTTGACTCCCGACCTAGCCGGCCGCCTACGAGCGCTTTACGCCCAATGAATCCGCATAACGCCCGCCCCCCCCGTATTACCCCGGCGTACTGCCCGTGGTTCGCC
+
CCCCCGGGGGGG@FFGGGGGGGGFGGGGGGGGGGGGGGGGGGGGGGGGGGGGGGGGGGGGGCGGGGGGDFGGGGGGGGGGGGGGGGGGDFGGGGGGGGGGGDGGGGGGGGGGGGGGGEGCGGGGGGGG7EGGGGGGGGGGGGGBGGGF6:F@D@DFGGGGGGFGFEGDEGEEBEBGGFGCEEG:5C54F:CDDEG=55A++62:9F>:6D2929893>*/7C613/(.499(4?242:EE*(3.*66:@G*(,(.480((,-:(9:)(-1-41.).6+-(-2((-((62(,-((-0)*(/1
@M03364:396:000000000-C9LGT:1:1101:4987:8012 2:N:0:10
GGACTACAAGGGTATCTAATCCTGTTCGCTCCCCACGCTTTCGCTCCTCAGCGTCAGTGACGGCCCAGCGACCTGCCTTCGCCATCGGTGTTCTTCCCGATATCTACACATTCCACCGTTACACCCGGAATTCCAGTCTCCCCTACCGCCCTCCAGCCCGCCCGTCCCCGGCGCAGATCCACCTCTGGGCGCCGTACTTTCCCACCGGACGCGCCAACCCGCCTACGAGCCCTCTACGCCCACTAAATCCGGATACCGCCCGCCCCCTCCGTCTTCCCGCGCCTGCTCCCACGTCGTGCGC
+
CCCCCDFFFFGGGEFGCFGGF,C;CFFEGGGGGGFE@F@FDFCCGFGFFFGGDGGGGF9AEFG:FFEC,8+48+AFDC?=DE@:=,BCFCB:CDFGCF:FCFEGEFD9E,?B,BDFGE,=6B;<=+@F7:D=?FF9FG8FEGG6=DE+3*8838:*,++++59?F3*6=:C8?EB8*/4<0+*+*3,4)23))*/*2B9C@2:)*))--9959):(9(C7(96B0*3)(1302??))4CGG?(,058-6*1-(-()0(-((-/(1:DBF:>3(4(65E(-3212,,()),,.-33.7.(/1
@M03364:396:000000000-C9LGT:1:1101:15666:8015 2:N:0:10
GGACTACTAGGGTTTCTAATCCTGTTCGCTCCCCACGCTTTCGCTCCTCAGCGTCAGTGACGGCCCAGAGACCTGCCTTCGCCATCGGTGTTCTTCCCGATATCTACACATTCCACCGTTACACCGGGAATTCCAGCCTCCCCTGCCGCACTCAAGCCCGCCCGTACCCGGCGCAGATCCACCGTTAGGCGATGGACTTTCACACCGGACGCGACGAACCGCCTACGAGCCCTTTACGCCCAATAAATCCGGATAACGCTCGCACCCTACGCACTACCGCGGCTGCTGGCACGTCGTTAGC
+
CCCCCGGGFGGGGGGGGGGGGGGGGGGGGGGGGGGGGGGGGGGGGGGGGGGGGGGGGGGGGGGGGGDGEGGGGGGGGGGGGGGGGGGGGGGGFGGGGGGGGGGGGGGGGGGGGGGGGGGGGGGGGGGGCFFGGGGGFFGGGGGFGGGGGFGFFD+9FFGGGGFGEGGDGDGG>F>D7?FGEGG<:C*/=FEDDGGGGGGGG<CCGDFF1C3>28?;39GGFGF?0CBB6DBBFF)-:0:?E?(46-4:FGD9-,8-9:9(:6>0DGG6:B?(((-4?F9>-42330))8:7?B?()0)(/0
@M03364:396:000000000-C9LGT:1:1101:10516:8016 2:N:0:10
GGACTACTAGGGTATCTAATCCTGTTCGCTACCCATGCTTTCGAGCCTCAGCGTCAGTTGCAGACCAGAGAGCCGCCTTCGCCACTGGTGTTCTTCCATATATCTACGCATTCCACCGCTACACATGGAGTTCCACTCTCCTCTTCTGCACTCAAGAAGGACAGTTTCCGAAGCAGTTCCCCGGTTAAGCCGGGGGCTTTCACTTCAGACTTATCTTTCCGCCTGCGCTCGCTTTACGCCCAATAAATCCGGACAACGCTTGCCACCTACGTATTCCCGCGGCTGCTGGCACGTATTTGGC
+
CCCCCGGGGGGGGGGGGGGGGAFGGGGGGGEGGGGGGGGFGGGFGGGGGGFGGGGGGGGGGGGGGGGGFFGGGGGGGGGGGGEGGGGGDGFGGGGGGGGGGGEFGDCFGCFGDFCGGGGGGGGGGGGFGGGGGGGBFGGGGFEFFGGGGFGFGDC?,@DF8FFGGGGFGGEED7=?FFGGGGGCEGCEFFCDGGGGGGGGGCF<CF8@<FEGCAGCC?GG@G;D;32>>GFBD0?CFFCGE?F??BAFFGGBBF>6F96<3<C,*3>334-..43))<4-,24>>?)236:?<6(*)1)*2
@M03364:396:000000000-C9LGT:1:1101:25117:8017 2:N:0:10
GGACTACTCGGGTATCTAATCCTGTTCGCTCCCCACGCTTTCGCTCCTCAGCGTCAGTAACGGCCCAGAGACCTGCCTTCGCCATTGGTGTTCTTCCCGATATCTACACATTCCACCGTTACACCGGGAATTCCAGTCTCCCCTACCGCACTCAAGCCCGCCCGTACCCGGCGCGGATCCCCCGTTAAGCGATGGACTTTCACACCGGCCGCGCCGAACCGCCTACGAGCCCTTTACGCCCAATCAATCCGGATAACGCTTGCACCCTCCGTCTTCCCGCGGCTGCTGGCTGGTCGGTGGC
+
CCCCCGGGGGGGGGGGGGGGGGGGGGGGGGGGGGGGGGGGGGGGGGGGGGGGGGGGGGGGGGGGGGGGGGGGGGGGGGGGGGGGGEFGFGGGGGGGGGGGGGGGGGGGGGGGGGGGGGGDGGGGGGGGGEGGGGGGGGGGGGGBGGGGGFGFGB+@GGFGGGFGGGGGGGDGD>@G:DGG,ACFBF*6@C53CEGGGGGGG?F)>BFB0D35()2439EGFGFF?GF5356?:<D)-1CEGFF7),3495)4<:14??9:?:C2=ED:(41:1(4)6A8930;>BF0)8?(((()0).(12
@M03364:396:000000000-C9LGT:1:1101:6157:8036 2:N:0:10
GGACTACCAGGGTTTCTAATCCTATTTGCTCCCCACGCTTTCGTGCCTCAGCGTCAGGTACAGGCCAGGCGGCCGCCTTCGCCGCTGGTGTTCTTCCACATCTCTACGCATTTTACCGCTACACATGGAGTTCCACCGCCCTCTCCTGTCCTCAAGCCGTGCAGTTTCCAAAGCCTGCACCGGTTGAGCCGGTCCCTTTTCCTTCAGACTTGTCCAGCCGCCTGCGCACCCTTTACGCCCAATCATTCCGTATAACGCTTTCCCCCTCCGTATTACCCCCGCTGCTGGCCCCTCGTTCCTC
+
CCCCCGGGGGGGFFGGGGGGGGGEGGGGGGGGGGGGGGGGGGGGGGGGGGGGGGGEGGGGGGGGGGGGGGGFGGEGGGGGGGGDGGGGGGGFFFGGGGGGGGGGGGFGGGGGGGGGGGGGGGGGFGGGDGF:FGGGG=?FGGD5?FGDFAFEFEGFCFE95FFGDDFGGGGGFGFGD>FGGED>C8,(;CEDDGGGGGGG+79608F<;*6+)*59<@GC@C7<?5><17<BFFF<<?GG5(:?996)9>*..:))7,,4(.<.9CD1(4:(4(-6<+:(4>(404)31.(,((().0(*2
@M03364:396:000000000-C9LGT:1:1101:4553:8036 2:N:0:10
GGACTACCGGGGTTTCTAATCCTGTTTGCTCCCCACGCTTTCGAGCCTCAGCGTCAGTTACAGTCCAGAGACCTGCCTTCGCCATTGGTGTTCTTCCCGATATCTACACATTCCACCGTTACACCGGGAATTCCAGTCTCCCCTACCGCACTCCAGCCCGCCCGTACCCGGCGCAGATCCCGCGTTAGGCGATGGACTTTCACACCGGACGCGACGAACCGCCTACGAGCCCTTTACGCCCAATAAATCCGGACAACGCTCGCCCCCTACGTCTTACCGCGGCCGCTGGCACGTAGTTCGC
+
CCCCCFGGGGGGGGGGGGGGGGGECFGGGGGGGGGGGGGGGGG,FFGGGGGCGGGGGFG9<FFFGGGG<FFGG<AF<FGGGGGGCEGGGGGGGFFCFGEFGEGGGGCCFDFGFFEGGGGGGGGGGGGFGDFGGGG9@:9FGGGFGGG+@>GAF5=:FFGGGG>GFGEECCCC>FFG49@C,*2:ED<1.:*/):**;CF7F3F?F>).15(7,)2-79GG;59?(28.(5233:7B>0AE?:32<2A<697(49((099(3089*:C>083.((-))3,4(3((41((72(541(.89<<D
@M03364:396:000000000-C9LGT:1:1101:7263:8037 2:N:0:10
GGACTACAGGGGTTTCTAATCCTGTTTGCTACCCACGCTTTCGTGCCTCAGTGTCAGTTTCAGTCCAGAAGGCCGCCTTCGCCACCGGTGTTCCTCCTAATATCTACGCATTTCACCGCTACACCAGGAATTCCGCTTACCCCTCCGGTACTCTAGCCATGCAGTTTCCAAAGCAATCCGGGAGTTGAGCCCCCGCCTTTCACTTCAGACTTGCACCGCCGTCTACGCTCCCTTTACACCCAGTACATCCGGATAACGCTTGCCCCCTACGTATTACCGCGGCTGCTGCCACGTATTTCGC
+
CCCCCGGGGGGGFGGGGGGGGGGFGGGGGGGGGGGGGGGGGGGFFFGGGGGGGGGGGFGGGGGGGGGGGGGGGGGGGGGGGGGGGGGGBFGGGGGGGGGGGGGGGGGGGGGG9FFGGGGGGGGGGGGGGGGGGGGGGFGGGGGFGGGG=BGFGFGFGGGGGGBGFFAFGGGBFFBFGFGG@E6BEC@;ADFGGGCEGGGGGEGFGFFEEF@F>F:7?2CEF::@7?=B<D9DF@@CE5FGG:B:*)64BFC00::<@B>:4(;8FGG;?B?3)5:))34>>>>0;?:?)4.5>:,1)/)99
@M03364:396:000000000-C9LGT:1:1101:11338:8065 2:N:0:10
GGACTACAAGGGTTTCTAATCCTGTTTGCTACCCACGCTTTCGTGCCTCAGTGTCAGTTTCAGTCCAGAAGGCCGCCTTCGCCACCGGTGTTCCTCCTAATATCTACGCATTTCACCGCTACACTAGGAATTCCGCCTTCCTCTCCTGTACTCAAGCTGAACAGTTCGCAGGGCGGTTCACGGTTGGGCCGTGAAATTAAACCCCGCGCTTGCTCAGCCACCTACGCACCCTTTACGCCCAGTACTTCCGGATAACGCCCGCCCCCTACCTCTTACCCCTGCTGCCTGGCCGGTTTTCACC
+
CCCCCGGGGGGGGGGGGGGGGGGGGGGGGGGGGGGGGGGGGGGGGGGGGGGGGGGGGFFGGGGGGGGGGGGGGGFGGGGGGGGGGGGGGGGGGGGGGGGGGGGGGGGGGGGGGGGGGGGGGGGGGGGGGGGGGGGGGGGGGGGFGGGGGFGFGFGFGGGGFGFGGGGGGGGGEGFGGFGGGGGGGGEBFGGGGG=CGGG?C@FFGFD9;<0F<++9F8E58C@@;*:)3)40874A:FGD*(,69465BG)((4))),(-(-:9DG5(1()).4-68+((-83:7().((3((((07*-*2
@M03364:396:000000000-C9LGT:1:1101:20304:8074 2:N:0:10
GGACTACACGGGTATCTAATCCTGTTCGCTCCCCACGCTTTCGCTCCTCAGCGTCAGTAACGGCCCAGAGACCTGCCTTCGCCATTGGTGTTCTTCCCGATATCTACACATTCCACCGTTACACCGGGAATTCCAGTCTCCCCTACCGCACTCAAGCCCGCCCGTACCCGGCGCGGATCCACCGTTAAGCGATGGACTTTCACACCGGACGCGACGAACCGCCTACGCGCCCTTTACGCCCAATAAATCCGGCTAACGCTTGCCCCCTACGTATTCCCGCCGCTGCTGGCCCGTAGTTCGC
+
CCCCCGGGGGGGGGGGGGGGGGGGGGGGGGGGGGGGGGGGGGGGGGGGGGGGGGGGGGGGGGGGGGGGGGGGGGGGGGGGGGGGGFGGFGGGGGGGGGGGGGGGGGGGGGGGGGGGGGGCGGGGGGGGGGGGGGGDFGGGGGGFGGGGGBGAEDDFDFGGGGFGGGGGGGGGFGFG=;EG?EGDFG*3AFECGG56CFFFFFGEFFF>1DFD1.?173EGFGFB?C6.4C9>>?:AFBGGGB2:?3<2@F>>(--5?BB???C(*;D>??B<,)4-6<--(-906>78?B(393()866>D
@M03364:396:000000000-C9LGT:1:1101:19702:8083 2:N:0:10
GGACTACTCGGGTATCTAATCCTGTTCGCTCCCCCAGCTTTCGCGCCTCAGCGTCAGTGGTGGCCCAGAAGGCCGCCTTCGCCACCGGTGTTCTTCCCGATATCTGCGCATTCCACCGCTACACCGGGAATTCCGCCTTCCCCTACCACACTCGAGCCCGCCGGTATCGGAGGCTCGCCGGGGTTGAGCCCCGGGCTTTTACCTCCGACCTAACGGGCCGCCTCCGCCCGCCTTACGCCCCATGAATCCGGATAACGCTCGCCCCCTACGTACTTCCGCGGCCGCCTGGACGTCGTTTGCC
+
CCCCCGGGGGGGGGGGGGCFGGGGGGGGGGGGGGGGGGGFGGGGGGGGGGGGGGGGGGGFGGGGGGGGFGGGGGGGGGGFGGGGGGGGGGGGGGGGGGGGGGGGGGGGGGGGGGGGGGGGGGGGGGGGEGGGGGGGGGGGGGGFGGGFGFG5DC*?GGGGGGF>GEGGGGGGFGFGGFGEEGGGGG3:FFFDGEGGDGGG74<)2<339D>C)7243(:=>G?(.*4)2)2((,4,12CE*4(./)).)9)(2(6531,,(-86G5),4,(.(4).5*1(70(0((((((.--(-)0)-*:
@M03364:396:000000000-C9LGT:1:1101:10636:8092 2:N:0:10
GGACTACAGGGGTTTCTAATCCTGTTTGCTACCCACGCTTTCGTGCCTCAGTGTCAGTTTCAGTCCAGAAGGCCGCCTTCGCCACCGGTGTTCCTCCTAATATCTACGCATTTCACCGCTACACTAGGAATTCCGCCTTCCTCTCCTGTACTCAAGCTGAACAGTTCGCAGGGCGGTTCACGGTTGGGCCGTGAAATTAAACCCCGCGCTTGCTCAGCCACCTACGCACTCTTTACGCCCAGTAATTCCGGATAACGCTCGCCCCCTACGTGTTACCCCGGCTGCTGGCCCGTAGTTCGGC
+
CCCCCGGGGGGGGEGGGGGGGGGGGGGGGGGGGGGGGGGGGGGGGGGGGGGGGGGGGFGGGGGGGGGGGGGGGGGGGGGGGGGGGGGGFGGGGGGGGGGGGGGGGGGGGGGGGGGGGGGGGGGGGDGGGGGGGGGGGGGGGGGFGGGGGFGFGFFFGGGGGGFGGGGGGGGGFGFG@>GFFGGFE:F>FGGGGFFC>CG=C>@@D4BB9C;FF6CCF@G7:C@1;*4)3/446A44<<EE*48)*.5<@D)-4:4?@9(44>?4>E)4?<B0(4).6+4(791328.,((41((-09*()1
@M03364:396:000000000-C9LGT:1:1101:21663:8093 2:N:0:10
GGACTACCGGGGTATCTAATCCTATTTGCTCCCCACGCTTTCGTGCCTCAGCGTCAGGTACAGGCCAGGCGGCCGCCTTCGCCGCTGGTGTTCTTCCACATCTCTACGCATTTTACCGCTACACATGGAGTTCCACCGCCCTCTCCTGTCCTCAAGCCGTGCAGTTTCCAAAGCCTGAACCGGTTGAGCCGGTCCCTTTTACTTCAGACTTGCACAGCCGCCTGCGCACCCTTTACGCCCAATCATTCCGGATACAGCTTGCCACCTACGTATTTCCCCCGCCGCCTGCCCGTACTTCGCC
+
CCCCCGGGGGGGGGGGGGGGGGG9FFGGGGGGGGGGGGFGGGGGGGGGGGGGGGGGGGGGGGGGGGGGGGGGGGGGGGGGGGGGGGGGGGGGGGGGGGGGGGGGGGGGGGGGGFFFGGGGGGGGGGGGGGGGGGGGG:CGGGGFGGGGGFGFGFDFFFGEEGFFFFFGF@FGFG2CGF,AFEG<EG<>A<8>9EGGCFFCF=;?FCA5@F?FFFGFGDG/2D?1(*4)-948(444:BGE*2(./)52=CD,82))/5.3282)9C4(2(43)4).:+((,(-((((42(.8,,(0=*1/9
@M03364:396:000000000-C9LGT:1:1101:8873:8100 2:N:0:10
GGACTACTCGGGTTTCTAATCCTGTTCGCTACCCATGCTTTCGAGCCTCAGCGTCAGTTGCAGACCAGAGAGCCGCCTTCGCCACTGGTGTTCTTCCATATATCTACGCATTCCACCGCTACACATGGAGTTCCACTCTCCTCTTCTGCACTCAAGAATGACAGTTTCCGATGCAGTTCCACGGTTGAGCCGTGGGCTTTCACATCAGACTTATCATTCCGCCTGCGCTCGCTTTACGCCCAGTAAATCCGGACCACGCTTGCCACCTACGTATTACCGCGGCTGCTGGCACGTAGTTCGC
+
CCCCCFGGGGGGGGGGGGGGGFGFGGGGGGGGGGGFGGGGGGGGGGGGGGGGGFGGGGGGGGGDGGGGGGGGGGGGGGGGGGGGGGGGEFGGGFEGGGGFGFGGDGGGGGGGAFGGGGGGGGGGFGGGFGGGGGGFFGGGGGG7DGFFGFGFF)=57,EGDGFGGGCFGG>CAG<GEFGGGGGGG:@8FCGGGCCEGGFCGEGAFFF=>F=FE6;87>CCEGFF>:6?@G@BF6?EFFGFG08@A6.<FGD0(3(-7<>FBFF?7CD(3((.,)449@449127917.5:(8B?(0.9)95
@M03364:396:000000000-C9LGT:1:1101:17153:8100 2:N:0:10
GGACTACCCGGGTTTCTAATCCTGTTCGCTCCCCACGCTTTCGCTCCTCAGCGTCAGTTAGAGCCCAGCAGGCCGCCTTCGCCACTGGTGTTCCTCCGAATATCTACGCATTTCACCGCTACACTCGGAATTCCGCCTGCCTCTACTCCACTCAAGAATAACAGTTTCAACGGCAGCTCATGGGTTAAGCCCATGCATTTCACCGCTGACTTGACATGCCGCCTGCGCTCCCTTTACACCCAGTCATTCCGGATCACGCTCGCCACCTACGTATTACCGCGGCTGCTGGCCCGTAGTTAGC
+
CCCCCGGFGGGGCFEGGGGGGGFGGGFGGEGGGGFGGGGGGGDFGGGFEGFGGGGGGGGGGCFFGGGGFFGGEGGGGGGGGGGGGGGGFEGGGGGGGGGGGDEEFGGGGGGFFFCGGGG>EGGG;,AC@FFGGGGGGGGGGGE*8EFGGFGEGDGF,6@A3F?DG;CGC7EEBC=D5FGCE9DGGEFAFFGC>9@GGGGGGFGEDEEF2?EG3*,*1*>=0C93?B(53<,(:>EE<)>CE??F*4:<@FG0,((4<:6(37>9*;C1,:63.)5<AF((,-71,-)).42,99().*)0:
@M03364:396:000000000-C9LGT:1:1101:21758:8101 2:N:0:10
GGACTACCAGGGTATCTAATCCTGTTCGCTCCCCCAGCTTTCGCTCCTCAGCGTCAGTTGTGGCCCAGAAGGCCGCCTTCGCCACCGGTGTTCTTCCCGATATCTGCGCATTCCACCGCTACACCGGGAATTCCGCCTTCCCCTACCAAACTCAAGCCCGCCGGTATCGGGAGCGGCCGGGGGTTGGGCCCCCGCATTTGACTCCCGACCTAGCAGGCCGCCTACCAGCGCTTTACGCCCCATGAATCCGGATAACGCCCGCCACCCACGTCTTACCCCGGCTGCGTGCACGTAGTTCGCC
+
CCCCCGGGFGEGGGGGGGGGGGGGGGGGGGGGGGGGGGGGGGGGGGGGGGGGGGGGGGGGGGGGGGGGGGGGGGGGGGGGGGGGGGGGGGGGGGGGGGGGGGGGGGGGGGGGGGGGGCGGGGGGGEGGGEGGGGGGGFCGGGGFGGG,,;FCGF69FGFGGGAC>:EGGGC*8@9DGBCE58928=:4>@EDCEG*>*C+06+6CF>0197+2;73>6C57C(23*)0,)4-3:4)(-:C*(73*5659)/,:0<?7902(3E>GG*(2((-40)6?+(-(4(4:-,46(5?1(37@*(59
@M03364:396:000000000-C9LGT:1:1101:20981:8109 2:N:0:10
GGACTACTGGGGTATCTAATCCTGTTCGCTCCCCTAGCTTTCGCGCCTCAGCGTCAGTCGTGGCCCAGAAGGCTGCCTTCGCCACCGGTGTTCTTCCCGATATCTGCGCATTCCACCGCTACACCGGGAATTCCGCCTTCCCCTGCCAGACTCAAGCCGGCCGGTATCGGGCGCGGACGGGGGTTGAGCCCCCGGATTTGACTCCCGACCAGGACGGCCGCCTACCCGCGCTTTACGCCCACTGAATCCGGATCACCCTTGCCCCCCACGTATTACCCCCGCTGCTGGCCCGGAGTTCGCC
+
CCCCCGGGGGGGGGGGGGGGGGGFGGGGGDGGGGGGGGGFGGGGGGGGGGGGGGGGGEGGGGGGGGGGGGGGGEFGGGGGGGGGGGGGEGGGGGGGGGGGGCEGGGGGGGGGGGGGGEGGGGGGGCGGGGGGGGGGGGDGGGGFGGGGGFGFGFGFGGGGGGFGGEEFGGG*:FFDDEEGEGGGDEC5FFCDGGE**;<7<<057>>?;D6=B)*,92C53<<(4*..-991(3<BFBGGC((5*.)6?C7:63?:).-21:C?GE)(11819:426+4(46(492)(-(,,((-7?1()9
@M03364:396:000000000-C9LGT:1:1101:16167:8124 2:N:0:10
GGACTACAGGGGTATCTAATCCTGTTTGCTCCCCACGCTTTCGAGCCTCAACGTCAGTTGCCGTCCAGTAAGCCGCCTTCGCCACCGGTGTTCCTCCTGATATCTACGCATTTCACCGCTACACCAGGAATTCCGCTTACCCCTCCGGTACTCTAGCCATGCAGTTTCCAAAGCAATCCGGGAGTTGAGCCCCCGCCTTTCACTTCAGACTTGCACCGCCGTCTACGCTCCCTTTACACCCAGTAAATCCGGATAACGCTTGCCCCCTCCGTCTTCCCGCGGCTGCTGGCACGTAGTTAGC
+
CCCCCGGGGGGGGGGGGGGGGGGGGGGGGGGGGGGGGGGGGGGGGGGGGGFGGGGGGGGGGGGGGGGGGGGGGGGGGGGGGGGGGGGGGGGGGGGGGGGGGFGGGGGGGGGGGGGGGGGGGGGGGGGGGGGGGGGGGDGGGGGFGGG@CDGEFEGFGGGGGGFGGGGGGGGAFGE6CFGGGGDCECFEFFGGGGGGGGGFGFGFG=CF<FFG=A97C@GE98:@?21=4:>BFFFFFFGGEFBF6546@FG(2346?:>?::F>GGG(-43218?-6::16;>;B?:>3?08?3.)88)2:
@M03364:396:000000000-C9LGT:1:1101:7040:8133 2:N:0:10
GGACTACAGGGGTATCTAATCCTATTTGCTCCCCACGCTTTCGTGCCTCAGCGTCAGGTACAGGCCAGGCGGCCGCCTTCGCCGCTGGTGTTCTTCCACATCTCTACGCATTTTACCGCTACACATGGAGTTCCACCGCCCTCTCCTGTCCTCAAGCCGTGCAGTTTCCAAAGCCTGAACCGGTTGAGCCGGTCCCTTTTACTTCAGACTTGCACAGCCGCCTGCGCACCCTTTACGCCCAATCATTCCGGATAACGCCTGCCACCTACGCATTACCCCCGGCGCTGGCACATATTTTGCC
+
CCCCCGGGGGGGFGGGGGGGGGG<FEGGGGGGGGGGGGGGGGGGGGGGGGGGGGGGGFGGGFGGGGGGGGGGGGGGGGGGGGGGGGGGGGGGGGGGGGGGFGGGGGGGGGGGDGGGGGGGGGGGGFGGFGGGGGGGGFDGGGGFGGGGEFGFGFCFGGGGEDFGGGGGGGGGFG@FGA6AFGGE8C:BFFEGDGGGCGGGF7?5;FF7)>)37*>48?G>6C06:*10,7:48:))(-:E*(.3)-6AB*9(((647,(43(;8FG*(:80((()64+,(4((499;01(4()))*/*)*2
@M03364:396:000000000-C9LGT:1:1101:7298:8147 2:N:0:10
GGACTACTGGGGTTTCTAATCCTGTTTGCTCCCCACGCTTTCGGGCCTCAGTGTCAGTTACAGTCCAGTGAGCCGCCTTCGCCACTGGTGTTCTTCCCAATATCTCCGCATTTCACCGCTACACTGGGAATTCCACTCACCTCTCCTGCACTCCAGCCGGACAGTTTCAAAAGCAGTCCCGGGGTTGAGCCCCGGGCCTTCACTTCTGACTTGCCTGGCCACCTGCGCCCCCTTTACACCCAGTACATCCGGATCACGCTTGCACCATACGTATTACCGCGGCTGCTGGCCCGGTGTTAGC
+
CCCCCGGGGGGG@FGGGGGGGGGGGGGGGGGGGGGGGGGGGGGEGGGGGGGGGGGGGGGGGGGGGGGGGGGGGGGGGGGGGGGGGGGGGGGGGGGGGGGGGGGGGFGGGGGGGGFGGGGGGGGGGGGGGGGGFGGGGGGGGGGFGGGFGFGEGFGFGGGGGGEGGGGGGAFFFGFGGFGGGGGGGGGCFFGGGGGGG>CGG@EEGF6><C@==FFEGFGGFGF@;F>DDD@F6D@<A4CGGBBB6)64FGGF::(47(8?(4A2CG*44:142):).<<>B01>92,8>:,(((()..)22
@M03364:396:000000000-C9LGT:1:1101:22627:8158 2:N:0:10
GGACTACTCGGGTTTCTAATCCTGTTCGCTCCCCACGCTTTCGCTCCTCAGCGTCAGTAACGGCCCAGAGACCTGCCTTCGCCATTGGTGTTCTTCCCGATATCTACACATTCCACCGTTACACCGGGAATTCCAGTCTCCCCTACCGCACTCCAGCCCGCCCGTACCCGGCGCAGATCCACCGTTAGGCGATGGACTTTCACACCGGACGCGCCGAACCGCCTACGAGCCCTTTACGCCCAATCAATCCGGATAACGCTTGCACCCTACGTCTTACCGCGGCGGCTGGCCCGTCGTTCGC
+
CCCCCGGGGGGGGGGGGGGGGGGGGGGGGGGGGGGGGGGGGGGGGGGGGGGGGGGGGGGGGGGGGGGGGGGGGGGGGGGGGGGGGGGGFGGGGGGGGGGGGGGGGGGGGGGGGGGGGGGGGGGGGGGGEGGGGGGGGGGGGGGFGGGGGEGADDDFGGGGGGDGGGGGGG>EFGFG*;FG?GGCGGE=FFE<DGGFGGGGG3BEGD>34C>E>3C9DBGG>GFFBC:):D0:1<B<A1EEGB<B4:76F<D(33(.*(-(4(;4CEGFBB?2(46):<3699((-401<B(-9900<)(9D
@M03364:396:000000000-C9LGT:1:1101:5334:8167 2:N:0:10
GGACTACAAGGGTTTCTAATCCTGTTTGCTCCCCACGCTTTCGAGCCTCAACGTCAGTTGCCGTCCAGTAAGCCGCCTTCGCCACCGGTGTTCCTCCTGATATCTACGCATTTCACCGCTACACCAGGAATTCCGCTTACCCCTCCGGTACTCTAGCCATACAGTTTCCAAAGCAATCCGGGAGTTGAGCCCCCGCCTTTCACTTCAGACTTGCATCGCCGTCTACGCTCCCTTTACACCCAGTAAATCCGGCTACAGCTTGCCCCCCACGTATTACCGCCGCTTCTTGACCGTATTTAGC
+
CCCCCGGGGGGGGGGGGGFGGGGDEGGGGGGGGGGGGGGGGGGGGGGFFGGGDGGCFAFGGGGGGGGFGGFGGGGGGGGGGGGGGGGGGGGGGGGGGGGGGGGGGGGGGGGGGGGGGGGGCFGGGFGGG,?AFFGEECDGGFGFGGG+69F*>9+=DEGGFGFFF@DFDFGDFG)?EAFGEEDEEGFEFEDFDGGGGGGGE?GECFF40;;E@F96@2CE11:0253),/:=3>EEF<FGG04374).=FD>21(.*.3:B?F?FGD((,2474246:2-(-((,,..-).4132))*.*2
@M03364:396:000000000-C9LGT:1:1101:24383:8173 2:N:0:10
GGACTACACGGGTTTCTAATCCTGTTCGCTACCCATGCTTTCGAGCCTCAGCGTCAGTTGCAGACCAGAGAGCCGCCTTCGCCACTGGTGTTCTTCCATATATCTACGCATTCCACCGCTACACATGGAGTTCCACTCTCCTCTCCTGCACTCAAGAAAAACAGTTTCCGATGCAGTTCCACGTTTGAGCCGTGGGCTTTCACATCAGCCTTATCATTCCGCCTGCGCTCGCTTTCCGCCCACTAAATCCGGCCAACGCTTGCCACCTCCGTCTTCCCGCGGCTGCTGCCACGTCTTTCGC
+
@CCC<FGGGGGGFFDGGGGGGGGGGGGGGGEGGGGFGGGGGGGFGGGGGGFGGGGGGGECFCFDGGGGGGGGGGGGGGGGGGGGGGGGEFGGGGFGGFGGGGGFGGFGGGGGE9;FGGGGGGGGGFDFFGGGGG,?,66AF=@<+8B,8@FDGFDF==EF,@:?FGFGF>6C?FEC=;EF7DD3,<85*3:DDCE55DDCF*7:+;BEEGD?=6>6CCFD2C9(0:2555@62==)72EFG@(,0(6?FG<:((((046<-(8:*<5((321(4,)62412003;?2>)1).-,-)0*-9D
@M03364:396:000000000-C9LGT:1:1101:18357:8181 2:N:0:10
GGACTACCAGGGTTTCTAATCCTGTTTGCTCCCCACGCTTTCGAGCCTCAACGTCAGTTGCCGTCCAGTAAGCCGCCTTCGCCACCGGTGTTCCTCCTGATATCTACGCATTTCACCGCTACACCAGGAATTCCGCTTACCCCTCCGGTACTCTAGCCATGCAGTTTCCAAAGCAATCCGGGAGTTGAGCCCCCGCCTTTCACTTCAGACTTGCACCGCCGTCTACGCTCCCTTTACACCCAGTAAATCCGGATAACGCTTGCCCCCTACGTATTACCGCGGCTGCTGGACCGTAGTTAGC
+
CCCCCGGGGGGGGGGGGGGGGGGGGGGGGGGGGGGGGGGGGGGFFGGGGGGGGGGGGGGGGGGGGGGGGGGGGGGGGGGGGGGGGGGGFFGGGGGGGGGGGGGGGGGGGGGGGGGGGGGGGGGGGGFGFGGGGGGGGGGGGGFFGGGCGBGEFFGFGGGGGGFGGFGGGGG9FGECFFGGGGCFEF>59ADFGGGGGGGFGFGCGFFF*?>9.B+7>9EGFDB742()3>@FF2:<A4FEEFBF*5)4BGGF6?F)613:02A2CEC2(1<(89?)4<(-9(((,4).(((.2-()0*)::
@M03364:396:000000000-C9LGT:1:1101:9298:8187 2:N:0:10
GGACTACTAGGGTTTCTAATCCTGTTCGCTACCCATGCTTTCGAGCCTCAGCGTCAGTTGCAGACCAGAGAGCCGCCTTCGCCACTGGTGTTCTTCCATATATCTACGCATTCCACCGCTACACATGGAGTTCCACTCTCCTCTTCTGCACTCAAGAAAAACAGTTTCCGATGCAGTTCCTCGGTTAAGCCGAGGGCTTTCACATTAGACTTATTTTTCCGCCTGCGCTCGCTTTACGCCCAGTAAATCCGGACAACGCTTGCCACCTACGTATTACCGCGGCTGCTGGCACGTAGTTAGC
+
CCCCCFGGFGGGGGGGGGGGGGGGGGGGGGGGGGGGGGGGGGGFGGGGGGGGGGGGGFFGGGGGGGGGGGGGGGGGGGGGGGGGGGGGGGGGGGGGGGGFGEFGGGGGGGGGGGGGGGGGGGGGGGGC<FFGGGGGFFGGGGGFGGGFFFGFGDGFA=FG?CDFGFGGGGCGFGFGGFGGF8CFCG:ACFFDGG5EGGGGGFGFGFFFFGFFFFFEFEGFFGFF>F>BFG@FF0=EF;EFG;(6AC.<FGD;0>16FFF?::F?:CC:?B1.)):92<3(4169>B:08:8?FF:)>6>FF
@M03364:396:000000000-C9LGT:1:1101:16101:8195 2:N:0:10
GGACTACTAGGGTTTCTAATCCTGTTCGCTACCCATGCTTTCGAGCCTCAGCGTCAGTTGCAGACCAGAGAGCCGCCTTCGCCACTGGTGTTCTTCCATATATCTACGCATTCCACCGCTACACATGGAGTTCCACTCTCCTCTTCTGCACTCAAGAAAAACAGTTTCCGATGCAGTTCCTCGGTTAAGCCGAGGGCTTTCACATTAGACTTATTTTTCCGCCTGCGCTCGCTTTACGCCCAATAAATCCGGACAACGCTTGCCACCTACGTATTCCCGCGGCTGCTGGCACGTATTTAGC
+
CCCCCGDGFGGGGGGGGGGGGGGCGGGGGGGGGGGGGGGGGGGGGGGGGGGGEGGGGGGGGGGFGGGGEGGFGGGGGGGGGGGGGGGGGGGGGGGGGGGFFGGGGGGGGGGGGGGGGGGGGGGGFDFGDGGFGGFGF@DGGGGFGGGGGFGDFFGF4,88>FFGGFGGGG6EEGFGFFGGGGGFGGC@FFFDGEGGGGGGGFGFGFFFFGFG4+>>DEFGDGFF@59?@G;9?D@FF<EFG8;@6ACEFDD@?F(471482?CB7:C423,4):?))2,97>916??23?(,324*)*)0:
@M03364:396:000000000-C9LGT:1:1101:23742:8220 2:N:0:10
GGACTACTAGGGTTTCTAATCCTGTTCGATACCCGCACTTTCGAGCTTCAGCGTCAGTTGCGCTCCCGCGAGCTGCCTTCGCAATCGGGGTTCTTCGTCATATCTAAGCATTTCACCGCTACACGACAAATTCCGCCCGCGTTGTGCGCACTCAAGTGGACCAGTATGCGCTGCAAGTCCGACGTTGAGCGCCTACATTTCACAACACACTTAATCCACGGCCTACGCTCCCTTTCAACCCAATAAATCCGGATAACGCCCGCACCTTCCGTATTCCCGCGGCTGCTGGCACGGACTTGGC
+
CCCCCGGGDGGGECGGGGGGGGGGGGGGCFFGGGGGDGGGGGGFGGCFGGGGGGGGGGGFGGGGGGGGGGGGGGGGGGGGGGGFFGGG>FFGGGGGGEGGGGGGGGAFGGGGGGGGGGGGGGGGGG@@FGGGGGGGGDDGCD8<?CGEEAGFGFGF@EFGGGFGGEFCGGGGEGE>FFG,=ECCEGGDFG*9CEC64BFGGEC?FB4(:D@FF*+-03A*(17??C?>(92<?DF2>2CFGF?0)4>6FGG>(,(6632(-4*(9ED?B<18:(34)3(396990<))26(53>F).9)09
@M03364:396:000000000-C9LGT:1:1101:19100:8229 2:N:0:10
GGACTACTGGGGTATCTAATCCTGTTCGCTCCCCACGCTTTCGCTCCTCAGCGTCAGTAACGGCCCAGAGACCTGCCTTCGCCATTGGTGTTCTTCCCGATATCTACACATTCCACCGTTACACCGGGAATTCCAGTCTCCCCTACCGCACTCCAGCCCGCCCGTACCCGGCGCAGATCCACCGTTAGGCGATGGACTTTCACACCGGACGCGACGAACCGCCTACGAGCCCTTTACGCCCAATAAATCCGGATCACGCTCGCACCCTACGTCTTACCGCGGCTGCTGGCACGTAGTTGGC
+
CCCCCGGGGGGGGGGGGGGGGGGGGGGGGGGGGGGGGGGGGGGGGGGGGGGGGGGGGGGGGGGGGGGGGGCFGGGGGGGGGGGGGFGGGGGGGGGGGGGGGGGGGGGGGGGGGGGGGGGGEGGGGGGGG:FGGGFGGGFGGGGFGGGEG>FFGFGFGGCEGGFGG@GGGGGGFGBGCFGGEGGCFG*8AF=CDGGGGGGFGFGFGFFF@G6=07C>C>GE9DBB:C172D>F7??AFFGGG0:?4492@D39??(8F?FFF;G6DED::B:,(4,).<89(49B;?7).:(463.)0/)27
@M03364:396:000000000-C9LGT:1:1101:11446:8253 2:N:0:10
GGACTACCAGGGTTTCTAATCCTGTTCGCTCCCCACGCTTTCGCTCCTCAGCGTCAGTAACGGCCCAGAGACCTGCCTTCGCCATTGGTGTTCTTCCCGATATCTACACATTCCACCGTTACACCGGGAATTCCAGTCTCCCCTACCGCACTCCAGCCCGCCCGTACCCGACGCGGATCCACCGTTAAGCGATGGACTTTCACACCGGACGCGACGAACCGCCTCCGCGCCCTTTACGCCCAATAATTCCGGTTAACGCTCGCCCCCTACGTTTTACCGCGGCTGCTGGCACGTCGTTCGC
+
CCCCCGGG<FFGGGGGGGGGGGGGGGGGGGGGGGGGGGGGGGGC@FFFFGGGGGGGGGGFGGGGGGEG8FEFCGFGGGGGGGGGGAFGGFGGGGGEGFGGDEGGGGGGGGGGEGGGGGFDGGGGGEFGG7FGGGGF=C=DF?EFDFGGC?G>GDDFGGDEEGFGG7EGGGG8BGAC?>CGCFFGFG*6AF*/5CG=CGGGGEG3*:):(96=6)24C0EE>C>F(27)4D;>1:?AAFCEGF(1034:?GF>-(-6=4;189?4CGG13??7(.3<<C44-,399?0::B<FFF()).(1)
@M03364:396:000000000-C9LGT:1:1101:3485:8254 2:N:0:10
GGACTACCGGGGTATCTAATCCTGTTCGCTACCCATGCTGTCGAGCCTCAGCGTCAGTTGCAGACCAGAGAGCCGCCTTCGCCACTGGTGTTCTTCCATATATCTACGCATTCCACCGCTACACATGGAGTTCCACTCGCCTCTTCTGCACTCAAGAAAAACAGTTTCCGAGGCAGTTCCGCGGTTAAGCCGAGGGCTTTCACATTAGACTTATTTTTCCGCCTGCGCGCGCTTTACGCCCAGTAAATCCGGACAACGCTTGCCACCTACGTATTCCCGCGGCTGCTGGCACGTGTTTAGG
+
CCCCCFGGCGGGFGGGGGGGG9EGGGFFCCGGGGGEFDG,EFGFC7CFD@FFGGGEG,C,EFGGGGGGFE,C<FFBFGGGGGCFGGFFEFAGGGGGGD9FFFGGGGFG:BEFFGFAFEGGGCFFC8EDFFGGGFFGGG8FEGEFGGGCG<FBE)+;86@,,>;=C@D;=EE+9@@GFF7A5*<FGG*:BFCD7CECDGFCGEGFCFF43:?F3+1)1.5?151?(=6=1529>(-)60*:?8(5/4)6@GGF<7(45(48(-;(*<7(5?0.,)546337131(((,5:4(.31(/0)4>*
@M03364:396:000000000-C9LGT:1:1101:9344:8256 2:N:0:10
GGACTACCCGGGTATCTAATCCTGTTTGCTCCCCACGCTTTCGAGCCTCAACGTCAGTTACCGTCCAGTAAGCCGCCTTCGCCACCGGTGTTCCTCCTGATATCTACGCATTTCACCGCTACACCAGGAATTCCGCTTACCCCTCCGGTACTCCAGTTACATAGTTTCCAAAGCAGTTCAGGGGTTAAGCCCCTGCATTTCACTTCAGACTTACATTACCGTCTACGCTCTCTTTACACCCAGTAAATCCGGATAACGCTAGCCCCCTACGTATTACCGCGGCTGCTGGCACGTATTTGGC
+
CCCCCGGGGGGGGGGGGGGGGGGGGGGGGGGGGGGGGGGGGGGGGGGGGGGGGGGGGGGGGFGGGGGGGGGGGGGGGGGGGGGGFGGGGGGGGGGGGGGGGGGGGGGGGGGGFGGGGGGGGGGGGGGGGGGGGGGGGGGGGFGFGGGEGFGEFEGFCAFF;F?FFGGGGGGGFGFGGFGGGGGGGG7AFC?DGFFFFGGGGFGFF46<EGFGFFC9@CGGFDDDD?=E?GFEFFFEFEGGGFDF@57<FGDF;;B)92>?B9GFGGGF2??B2<B2<A((30>>B?372?:?<?(//*)29
@M03364:396:000000000-C9LGT:1:1101:12080:8257 2:N:0:10
GGACTACTGGGGTATCTAATCCTGTTCGCTCCCCAGACTTTCGCTCCTCAGTGTCAGTATTGGCCCAGAGACCTGCCTTCGCCATTGGTGTTCCTCCTGATATCTGCGCATTCCACCGCTACACCAGGAATTCCAGTCTCCCCTACCAAACTCTAGTTTGCCCGTATCGAATGCAGGCCTGAGGTTGAGCCTCAGGTTTTCACATCCGACGTAACAAACGACCTACGAGCTCTTTACGCCCAATAATTCCGGACAACGCTTGCCCCCTATGTATTACCGCGGCTGCTGGCACCTATTTAGC
+
CCCCCGGGGGGGGGGGGGGGGGGGGGGGGGGGGGGGGGGGGGGGGGGGGGGGGGGGGGGGGGGGGGGGGGDGGGGGGGGGGGGCGGGGFFGGGGGGGGGGGGGGGGGGGGGGGGGGGGGGGGGGGGGGGGGGGGGGFFDGGCGFGGG?=DGBGE8DFGGGGGFGGCFGEGGGDDDDFEEGE8DCDEGBFFGFFGGGFGCFGEGFGFFFFGAGF4A6D48E@GF>3658>D2>CEEFFFEEGFFF4=<EFGGB6((6A>3:??C(2CG;6)-.54<<>C4(-2-(,().4?.5((.*174>*
@M03364:396:000000000-C9LGT:1:1101:20499:8258 2:N:0:10
GGACTACTGGGGTTTCTAATCCTGTTCGCTCCCCACGCTTTCGCTCCTCAGCGTCAGTGACGGCCCAGAGACCTGCCTTCGCCATCGGTGTTCTTCCCGATATCTACACATTCCACCGTTACACCGGGAATTCCAGCCTCCCCTGCCGCACTCAAGCCCGCCCGTACCCGGCGCAGACCCACCGTTGAGCGATGGGCTTTCACACCGGACGCGCCGAACCGCCTACGAGCCCTTTACGCCCAATGATTCCGGACAACGCTTGCCCCCTACGTATTACCGCGGCTGCTGGCACGTCATTAGC
+
CCCCCGGGFGFGGGGGGGGGGGGGGGGGGGGGGGGGGGGGGGGGGGGGGGGGGGGGGGGGGGGGGGGGFGGGGFGGGGGGGGGGDGGGCFGGGGGGGGGEGCEGGGGGGFGGGGGGGGGGGGGGGGGG7FGGGFG<DD8FGCGFGGG=EBGFGFFFGGGGGGFDGCCBFGGGBGFD*8CCCGG7CE*/=E/);:;FGGGGGFGCFFE>(>>E>38(96EGBG><:E(0,79??0,)63CEC,41)--6@GC9<99(>96(-(*(9@C1?F?13)(.6<8B>>F>>?38:1:?:33))1):2
@M03364:396:000000000-C9LGT:1:1101:12446:8267 2:N:0:10
GGACTACCAGGGTTTCTAATCCTGTTTGCTCCCCACGCTTTCGTGCCTCAGTGTCAGTTACAGTCCAGAGAGCCGCCTTCGCAACTGGTGTTCCTCCTAATATCTACGCATTTCACCGCTACACTAGGAATTCCACTCTCCTCTCCTGCACTCAAGTTTCCCAGTTTCAAAGGCTTACTACGGTTGAGCCGTAGCCTTTCACCTCTGACTTAAGAAACCACCTACGCACCCTTGACGCCCAGTAATTCCGGATAACGCTAGCCCCCTACGTATTGACCCCGCCTCTGGCTCGTAATTCGCC
+
CCCCCGGGGGGGGGGGGGGGGGGGGGGGGGGGGGGGGGGGGGGGGGGGGGGFGGGGGGGGGGGGGGGGGGGGGGGGGGGGGG@FGGGGFGGGGGGGGGGGGGGGGGGGGGGGGGGGGGGGGGGGGGGGGGGGGGGGGGGGGGGFGGGGGFGEFDGFEFG=FGFGGFGGGGGGFGFGFFGAFGG:EEFDFGE7D7CFFFGGECGCFFFCEFECC@39FBF,=DBB::95>G=2>(07>5EF7(7*+?C?FCC;@@3;.20(36B3DG5?<<(468-)6+4(7>((,.).)()(,(.)1/(17
@M03364:396:000000000-C9LGT:1:1101:6365:8290 2:N:0:10
GGACTACTGGGGTTTCTAAGCCTGTTCGCTCCCCACGCTTTCGCTCCTCAGCGGCAGTAACGGCCCAGAGACCTGCCTTCGCCATTGGTGTTCTTCCCGATATCTAAACATTCCACCGTTACACCGGGAATTCCGGTCCCCCCTACCGCACTCCACCCCCACCGTACCGGGCGCGGCTCCCCCGTTAGGCAATGAACTTTCACCCCGAATGCGGCGAACCACCTCCGATCCCTTGACTCCCAGTACATCCGGTTCACGCTCACCCCCTACGGATTGCTCCGGCTGATGCGACTTGTTTACC
+
CCCCCGGGGGGC@EF,<6@@FGC<EA@@7CEEG-,6@FGGD9,;BF:,;,,6C+:>@FGF,B+67+B<@,CFF=,E,A<FDGE@EF,AE,E:EE,FGFB:>4=F,,,,A9FA@,@FF7@61B;<E7@>=:FFGG,>=++3@=@59:D+8*+)5)**5@C**1*3>*1>*5:EDC()*285**)1B6*,)0+/2<++:CF?72<)7>B,3*(+,.:25;C5(*-2(1-)()4<26(.))<<*()(1)..1779((()93((4(3(/:)(((((((,(-+))---,(()-.-(((,)1*)-*0
@M03364:396:000000000-C9LGT:1:1101:17694:8291 2:N:0:10
GGACTACAGGGGTATCTAATCCTGTTCGCTACCCATGCTTTCGAGCCTCAGCGTCAGTTGCAGACCAGAGAGCCGCCTTCGCCACTGGTGTTCTTCCATATATCTACGCATTCCACCGCTACACATGGAGTTCCACTCTCCTCTTCTGCACTCAAGAAAAACAGTTTCCGATGCAGTTCCTCGGTTAAGCCGAGGGCTTTCACATTAGACTTATTTTTCCGCCTGCGCTCGCTTTACGCCCAATAAATCCGGACAACGCTTGCCACCTACGTATTCCCGCGGCTGCTGGCACGTAGTTAGC
+
CCCCCGGFGGGGGGGGGGFGGGGFGG9FGGCGGGGCGGGGGGGFGGGGGGGGGGGGGGGGGDECFGGG@AFGGGEGFGGGGGGGGGGGFFGGGGGGGGGGGGGGGGGGGGGGEEFGGGCCEGEGGGGGGDGGGG8FGFCFGGBF8EEE=DGEFFGF768=BFFGGGGGDGGEEGEFGDEGECC:CG+:B<DD>EGGDGGGGEFECF+:EGFGC9,7:;EG@GFD9=>FFD>>;??EFFGFG;686@EFFGGF0936@;9??FF?>FG:?FFF2:?)6<89;927002:?B()34(00*.::
@M03364:396:000000000-C9LGT:1:1101:10649:8302 2:N:0:10
GGACTACCAGGGTATCTAATCCTGTTCGCTCCCCACGCTTTCGCTCCTCAGCGTCAGTAACGGCCCAGAGACCTGCCTTCGCCATTGGTGTTCTTCCCGATATCTACACATTCCACCGTTACACCGGGAATTCCAGTCTCCCCTACCGCACTCCAGCCCGCCCGTACCCGGCGCAGATCCACCGTTGGGCGATGGACTTTCACACCGGACGCGACGAACCGCCTACGAGCCCTTTACGCCCAATAAATCCGGATAACGCTCGCCCCCTACGTAGTACCGCGGCTGCTGGCACGTCGTTAGC
+
CCCCCGGGGGGGGDFFGGGGGDGGGGGGGGGGGGGGGGGGGGGGGGGGGGGGGGGGGGGGGGGEGGGGGGGGGGGGGGGGGGGGGGGGEFGGFFFFFFGGGGGGGGGGGGGGGGFFEEFGGGGGGGGGGGGGGG8FG9DGG6C6?FFCGFGBGFGFCEGCGFEGGGEGGGGD4C2@EFFGCEF@CE*(:@//9=E6<FGGGFGF4A)3(:2:40:95(*:733::86)4C>???BBBBGEG???))4:?FD>??BAF?F?F0:(9EG>(342),4))<41,79(((,480(8:1-)854/*
@M03364:396:000000000-C9LGT:1:1101:22005:8308 2:N:0:10
GGACTACAAGGGTTTCTAATCCTGTTCGCTCCCCTAGCTTTCGCGCCTCAGCGTCAGTCGTGGCCCAGAAGGCCGCCTTCGCCACCGGTGTTCTTCCCGATATCTGCGCATTCCACCGCTACACCGGGAATTCCGCCTTCCCCTGCCAGACTCAAGCCGGCCGGTATCGGGAGCGGACGGGGGTTGAGCCCCCGGATTTGACTCCCGACCCGGCGGGCCGCCTACGCGCGCCTTACGCCCCATGAATCCGGATAACGCTTGACCCCCACGGATTACCCCGGCTGCTTGCCCGTAGTTAGGC
+
CCCCCGGGGGGGGGGGGGFGGGGGGGGGGGGGGGGGGGGGGGGGGGGGGGGGGGGGGGGGGGGGGGGGGGGGGGGGGGGGGGGGGGGGFFGGGGGGGGGGGGGGFGGGGGGGGGGGGGGGGGGGGGGGFGGGGGFGG=8FGGGF?FGFDFG@F@DFFGGGGG4?FEFGGGG>?C@D5AECGC<::=,.<;FGDGG*98+076<6CF526D(:4)2(16:C9G0:?/4)474(3()((,:C*,1(*6::;D)(,())04(-((3,7;)(,((((().<6,,,((-()).2(),,((0*9)*2
@M03364:396:000000000-C9LGT:1:1101:3763:8310 2:N:0:10
GGACTACTCGGGTTTCTAATCCTGTTTGCTACCCACGCTTTCGTGCCTCAGTGTCAGTTTCAGTCCAGAAGGCCGCCTTCGCCACCGGTGTTCCTCCTAATATCTACGCATTTCACCGCTACACTAGGAATTCCGCCTTCCTCTCCTGTACTCAAGCTGAACAGTTCGCAGGGCGGTTCACGGTTGGGCCGTGAAATTAAACCCCGCGCTTGCTCAGCCACCTACGCACTCTTTACGCCCAGTAATTCCGTATAACGCTCGCCCCCTACGTGTTACCGCCGCTGCTGGGTCGTAGTTCGCC
+
CCCCCGGGGGGGFGGGGGGGGGGGGGGGGGGGGGGGGGGGGGGGGGGGDGGGGGGGGGGGGGGGGFGGGGGGGGGGGGGGGGGGGGGGEGGGGGGGGGGGGGGGGGGGGGGGGFGGGGGGGGGGGGGGGGFGGGGGGGGGGGGFGGGGGFGEFE?DFGGGEGFGGFFGGGGGFGBG@?E7AFDGGGFAFEGGGGF?GEE7F76>*6A@;G0EF6C<FF@567=(3=9<69:.6<<AF:EE>2>)166)9D23:0)4>>(099:3CED0<B<72<444*((-427(3.4((.43(-7662C*
@M03364:396:000000000-C9LGT:1:1101:23933:8311 2:N:0:10
GGACTACACGGGTATCTAATCCTGTTCGCTCCCCACGCTTTCGCTCCTCAGCGTCAGTAACGGCCCAGAGACCTGCCTTCGCCATTGGTGTTCTTCCCGATATCTACACATTCCACCGTTACACCGGGAATTCCAGTCTCCCCTACCGCACTCCAGCCCGCCCGTACCCGGCGCAGATCCACCGTTAGGCGATGGACTTTCACACCGGACGCGACGAACCGCCTACGAGCCCTTTACGCCCAATAAATCCGGAACACGCTCGCACCCTACGTATTACCGCGGCTGCTGGCCCGTCGTTGGC
+
CCCCCGGGGGGGGGGGGGFGGGGGGGGGGGGGGGGGGGGGGGGGGGGGGGGGGGGGGGGGGGGGGGGGFGFGGGGGGGGGGGGGGGGGGGGGGFGGGGGGGGGGGGGGGGGGGGGGGGFGGGGGGGGGGGGGGGF,=DDFGGGFGGGGGFGFFFGFGGGGGGFGGGGGGGGGFGFG*;FGGDFCGG*6AC5):CEGGGGGGFGFGBF@2CBG;5:939EGFG>BFGF51D>B:<::A?EGGF:B)5<AFCD03((4>332<;8(9?CB(4-334(.6::;B1(,43)4>3((47().)(19
@M03364:396:000000000-C9LGT:1:1101:9046:8317 2:N:0:10
GGACTACAGGGGTATCTAATCCTGTTCGCTCCCCACGCTTTCGCTCCTCAGCGTCAGTAACGGCCCAGAGACCTGCCTTCGCCATTGGTGTTCTTCCCGATATCTACACATTCCACCGTTACACCGGGAATTCCAGTCTCCCCTACCGCACTCCAGCCCGCCCGTACCCGGCGCAGATCCACCGTTAGGCGATGGACTTTCCCACCGGACGCGACAAACCGCCTACGAGCCCTTTACGCCCAATAAATCCGGCTCACGCTGTCACCCTACGTATTACCGCGGGCGCTGGGACGTCTTTAGC
+
CCCCCGGCFGCGCCCEEGEFGGGCEEGGEGGG@FGCGGGGDGGCGCGFEG<FGGGGGGGGGGGGGGGFEFGGGGFGGGGGGGGEFDFFFCGGGGFFE<F=FFCGFGGGGGGFBADFFG==EGFGGGGF@FF=FEGGDF=CCFCFGGGE>5C9=DDD>8CCCC@DG7C5EE58BE)7/*8<,<CC8*=2;8/)2=E:<9F7+)54C>)1()(2(.14)./:9DF?(2()(14(.14<A:8EC(24)).69CG>(-()930-((0)0<C?FF?:).4).+-,((((,-,((-(.((())*):*
@M03364:396:000000000-C9LGT:1:1101:13581:8346 2:N:0:10
GGACTACAAGGGTTTCTAATCCTGTTTGCTCCCCACGCTTTCGAGCCTCAGCGTCAGTTACAGTCCAGAGAATCGCCTTCGCCACTGGTGTTCTTCCTAATCTCTACGCATTTCACCGCTACACTAGGAATTCCCTTCTCCTCTCCTGCACTCTAGACTTCCAGTTTGAAATGCAGCACCCAAGTTAAGCCCGGGTATTTCACATCTCACTTACAAGTCCGCCTACGCTCCCTTTACGCCCAGTAAATCCGGACCACGCTCGCCACCTACGTATTCCCGCGGCTGCTGGCCCGTATTTCGC
+
CCCCCGGGGGGGGFGGGGGGGGGGGGGGGGGGGGGGGGGGGGGGGGGGGGGGGGGGGGGGGGGGGGGGGGGGGGGGGGGGGGGGGGGGEFGGGGGGGGGGGGGGGGGGGGGGGGGGGGGGGFGGGGGGFGGGGGGGGFGGGGGBFGGGGFGFGEGFCFFGFFFGGGGGGGFGFGFGGFGGGGGGGGDDFGGGGGGGGGGGGFFE9FFFEGFGF0,:9CCGDGFF96<DDGAFBEFFFFGGG@BE:7CEFGGF<9,:FD>6?@EF*;D?0?<889?):<<9>(-29??FF?0:;1()06)>C
@M03364:396:000000000-C9LGT:1:1101:24319:8347 2:N:0:10
GGACTACCGGGGTTTCTAATCCTGTTTGCTCCCCACGCTTTCGTGCCTCAGCGTCAGTCTCTGTCCAGGCAGCCGCCTTCGCCACCGGTGTTCCTCCATATATCTACGCATTTTACCGCTACACATGGAATTCCACTGCCCTCTCCAGTACTCTAGCTGACCAGTATCCGTGGCTTTATGGGGTTGAGCCCCACGCTTTAACCACGAACTTAATCAGCCGCCTACCCACCCTTTACGCCCCATAATTCCGTGTACAGCCCGCCACCCACGTCATACCCCCGCCGCTGGCCAGTAGTTTGCC
+
CCCCCGGGGGGGCBGGGGGGGGG,FFGGGGGGGGGGGGGGGGGGGGGGGGGGGGGGGDGGFGGGGGGGCFGGGGGGGGGGGGGGGGGGFGGGGFGGGGFGGFGGGGGGGGGGFCFGGGGGGGGGGGFGGGGGGGGGG,8FFGGFGGF=EBGEGFGFGG9DGGFGGFAFFEDGEG5?CC7CCFCCCE<=A:DC;?CECCF,=>FBC/?2(*9<4+14CEGE69(6(*(26:3,:;.;6;EC*4(.1)6)1**((36)*),4(.:1CF/(-((-(,))4+((,(-4((--31(,.-.09*)*2
@M03364:396:000000000-C9LGT:1:1101:6252:8374 2:N:0:10
GGACTACACGGGTATCTAATCCTGTTTGCTCCCCACGCTTTCGAGCCTCAGTGTCAGTTACAGTCCAGAAAGGCGCCTTCGCCACTGGTATTCTTCCTAATCTCTACGCATTTCACCACTACACTAGGAATTCTCCTTTCCTCTCCTGCACTCTAGACTTCCAGTTTGAAATGCAGCACCCAAGTTGAGCCCGGGTATTTCACATCTCACTTAAAAGTCCTCCTACGCTCCCTTTACGCCCAGTAAATCCGGACAACGCTCGCCACCTACGTATTACCGCCGCTGCTGGCACGTATTTAGC
+
CCCCCGGGGGGGFEGGGGGGGEGGGGGGGGGGGGGGGGGFGGGGGGGGGGGGCFGGFFGFFGGGGGGGGFGFFFEGEEGGGGGGGGGGGGGGGGGGGGGGGGGGGGGGGGGGGGGGGGGGGGGGGEGGGGGGGDGGGGGGFFGFGGG8FFG5==FFE=EFG99BFGGGGCFGFGFFFFGGGF6>DF:;9FEFGGGGGGGGG@F@FFFFFGFG5+7*=8FG*BC@C?>BAGFFBEECFFGGGFBEA5><FG4=299@FB@F<FE;*BF;3;04)6345<(4(-143>77(,(5(44*01)22
@M03364:396:000000000-C9LGT:1:1101:3705:8376 2:N:0:10
GGACTACCGGGGTATCTAATCCTGTTCGCTCCCCACGCTTTCGCTCCTCAGCGTCAGTAACGGCCCAGAGACCTGCCTTCGCCATTGGTGTTCTTCCCGATATCTACACATTCCACCGTTACACCGGGAATTCCAGTCTCCCCTACCGCACTCAAGCCCGCCCGTACCCGGCGCGGATCCACCGTTAAGCGATGGACTTTCACACCGGACGCGCCGAACCGCCTACGAGCCCTTTACGCCCAATAAATCCGGATCACGCTTGCACCCTACGTATTACCGCGGCTGCTGGCCCGTATTTAGC
+
CCCCCGGGGGDGGGGGGGCGGFGGGGGGEGGGGGGGGGGGGGGGGGGFFGGGGGGGGGFGGGGGGGGGFGGGGGGFFGGGFGGGGFFGGGGGGGGGGD4FFGGGGCGGG9FEFDGFGGFGDEFG8@FGEGGFGGFFGFGGGDG9D@D+69F=CC6AGGGGDGAGGD>EGEEEFG()*)::9CF*;8*:;B?*5CE?DFGGGFGAFDFF9DFGF)*4)3?EBGF?0C3)(976,23<B(AEG?BB<)<<?F96??;844:01:;7CFD<<??<FB:DD+,4(4669::??3(:94(0/1):2
@M03364:396:000000000-C9LGT:1:1101:12141:8379 2:N:0:10
GGACTACTAGGGTTTCTAATCCTGTTTGCTACCCACGCTTTCGTGCCTCAGTGTCAGTTTCAGTCCAGAAGGCCGCCTTCGCCACCGGTGTTCCTCCTAATATCTACGCATTTCACCGCTACACTAGGAATTCCGCCTTCCTCTCCTGTACTCAAGCTGAACAGTTCGCAGGGCGGTTCACGGTTGGGCCGTGAAATTAAACCCCGCGCTTGCTCAGCCACCTACGCACTCTTTACGCCCAATAAATCCGGATAACGCTTGCCCCCTACGTATTACCGCGGCTGCTGGCACGTAGTTCGCC
+
CCCCCGGGGGGGGGGGGGGGGGGGGGGGGGGGGGGGGGGGGGGGGGGGGGGGGFGGGGGGGGGGGGGGGGGGGGGGGGGGGGGGGGGGGGGGGGGGGGGGGFGGGGGGGGGGGGGGGGGGGGGGFFFGGGGGGGGGGFDGGGGFGGGGGCGFGFD?GFGGGGFGGGGEGG>GDG@C4@ECFGGCEEEFFGDGGGGGFF9C7>G@GFFFFG@GF6C6C;G==G8((32)41:):ABDF?GG52,)1:9AFG31?06)79(4?F+:9E),83:))5554/4,7>93685?:<3::(47=0:<C
@M03364:396:000000000-C9LGT:1:1101:15397:8382 2:N:0:10
GGACTACTCGGGTATCTAATCCTGTTCGCTCCCCACGCTTTCGCTCCTCAGCGTCAGTAACGGCCCAGAGACCTGCCTTCGCCATTGGTGTTCTTCCCGATATCTACACATTCCACCGTTACACCGGGAATTCCAGTCTCCCCTACCGCACTCAAGCCCGCCCGTACCCGGCGCGGATCCACCGTTAAGCGATGGACTTTCACACCGGACGCGACGAACCGCCTACGAGCCCTTTACGCCCACTAAATCCGGATCACGCTTGCACCCTCCGTCTTCCCGCGGCTGCTGGCACGGCCTTCGC
+
CCCCCGGGGGGGGGGGGGGGGGGGGGGGGGGGGGGGGGGGGGGGGGGGGGGGGGGGGGGGGGGGGGGGFGGGGGGGGGGGGGGDEFGGGGGGGGGGGGGGGGGGGGGGGGGGGGGGGGGGGGGGGGGGGGGGGGGGGGCGGGGFGGGEGFGFGFGFGGCEGGFGG8EGGGGGEGAG56EG?CGFEG:=FG8*>CECGGGGGFG?2>>90C9EBBG>DFGGBGF?1A1)8GFFBBBFF0CCE?(4)4)<FFGB(4(4?:<?0:C2DCD?1:131:?)6;,4,43;(2274:4<:9(0)/571
@M03364:396:000000000-C9LGT:1:1101:13933:8388 2:N:0:10
GGACTACAGGGGTTTCTAATCCTATTTGCTCCCCACGCTTTCGTGCCTCAGCGTCAGTCTCTGTCTAGGTAGCCGCCTTCGCCACCGGTGTTCCTCCATATATCTACGCATTTTACCGCTACACATGGAATTCCACTGCCCTCTCCAGTACTCTAGCTGACCAGTATCCGTGGCTTTATGGGGGTGAGCCCCACGCTTTAACCCCGAACTTAATCAGCCGCCTACGCACCCTTTACGCCCAATAATTCCGGATCACGCTCGGCACCTACGTTTTACACCGGCTGCTGGCACGATGTTAGCC
+
CCCCCGGGGGGGEFGGGGGGGGGCGGGGGGGGGGGGGGGGGGGGGGGGGGGGGGGGGGGGGGGFGFGGGGGGGGGGGGGFGGGGGGGGGGGGGGGGGGGGGGGGGFGGGGGGCFGGGGGGGGGGGFGGGGGGFGGGGCFFFFFFGGDFGFGCFDD7CEFFGGFGG9FGGGGGFCDFFFGDDGG+@E:85C8@CEGGDGG<=8F49>5(/;19*4>?F)A71C@(,335;D03:;4)/3:C*42)1--)=DC20((()(((((2(/2728(.(((.4)+,-49(3(27(4(5((((09*.:*
@M03364:396:000000000-C9LGT:1:1101:27636:8403 2:N:0:10
GGACTACTAGGGTATCTAATCCTGTTCGCTCCCCCAGCTTTCGCGCCTCAGCGTCAGTGGTGGCCCAGAAGGCCGCCTTCGCCACCGGTGTTCTTCCCGATATCTGCGCATTCCACCGCTACACCGGGAATTCCGCCTTCCCCTACCTCACTCAAGCCCGCCGGTATCGGAGGCTCGCCGGGGTTGAGCCCCGGGCTTTTACCTCCGACCTAACAGGCCGCCTACGCTCGCTTTACGCCCAATCAATCCGTATAACGCTCGCCACCTACGTATTACCGCGGCTGCCGGCCCGCAGTTACCC
+
CCCCCGGGGGGGGFGGGGGGGGGGGGGGGEGGGGGGGGGGGGF@FGGGGGGGGGGGG<E6@<FFGGGGGGFEFGGGGGGGGGGGGEGGFGGGGFGGGG>FFCEGGGGGGGGGGGGGGGGGGFFG@CGGGGGGGGGGGGGGGGGFGG?,>5>*F)+@:3DC*@?DG*CGE*:*6F(2*8*:*=D:C*<=FFCC7C*:);F9<<:4>;@9176+).+)1-8=9D314;974/74:0468?GGGF((04<AFD9:,)-679-3-38(9;>(.(454266)*-(39(96((-((42(((0//)*2
@M03364:396:000000000-C9LGT:1:1101:16295:8409 2:N:0:10
GGACTACTGGGGTATCTAATCCTGTTTGCTACCCACGCTTTCGTGCCTCAGTGTCAGTTTCAGTCCAGAAGGCCGCCTTCGCCACCGGTGTTCCTCCTAATATCTACGCATTTCACCGCTACACTAGGAATTCCGCTTTCCCCTCCTGCACTCAAGTTATGCAGTTCGCAAGGCGAACAGTGGTTAGGCCCCTGCCTTAAACCTCACGCTTACCTAACCACCCACGCACTCTTTCCGCCCAATAATTCCGGATCACGCTAGCCCCCTACGTATTCCCCCCGCCTCTTGCACCAAATTCGCC
+
CCCCCGGGFFGGGGGGGGFGGGGGGGGGGGGGGGGGGGGGGGGEGFGGGGGCFGGGGGAFGCFGGGGGGGGGGGGGGGGGGGGGGGGGFGGGGGGGC<<EGGGGGGGGEGGGGGGGG7ECGGGGB8FGGGGGGGGG+@DGG?FDGGFFGFGFG)=@DA,=ECDCFGGECEEDFGF6@9+1<7C;CD,3;D*@;FFG7D9<,:D4>*;5:*7*7),/;:=,6D(0843),)/);C))(,=F*((./11):*)-,,(8>8(,-5:(CC)(4(.))5)-4*4(4(4((.44<))((((1**3>C
@M03364:396:000000000-C9LGT:1:1101:17924:8414 2:N:0:10
GGACTACTAGGGTATCTAATCCTGTTCGCTCCCCACGCTTTCGCTCCTCAGCGTCAGTAACGGCCCAGAGACCTGCCTTCGCCATTGGTGTTCTTCCCGATATCTACACATTCCACCGTTACACCGGGAATTCCAGCCTCCCCTGCCGCACTCAAGCCCGCCCGTACCCGGCGCAGACCCACCGTTAAGCGATGGGCTTTCACACCGGACGCGACGAACCGCCTACCAGCCCTTTACGCCCAATGATTCCGGACCACCCTTGCACCCTACGTATTTCCGCGGCTGCTGGCCCGTCTGTCGC
+
CCCCCGGGGGGGGFGGGGGGGGGGGGGGGGGGGGGGGGGGGGGGEGGGGGGGGGGGGGGGGGGGGGGGGGFGGGGGGGGGGGGGGGGGGGGGGGGGGGGGGGGGGGGGGGGGGGGGGGFD>FFFGGGGGGGGGGG9DFFGGGGFGGGGDDGFG5ADFGGGGGBGF@EGGCEGFE9D=FGG,;D<FC<>FF=9CEGGGGFGG)?);A>B;G>7,):736C=(9>?(2()5CB03<:6<2EEG(3())64@F67(,4:>((-8(3)9;C:(2,..)5)6@44(14(3:)).4(333,))/.95
@M03364:396:000000000-C9LGT:1:1101:16837:8419 2:N:0:10
GGACTACTCGGGTTTCTAATCCTGTTTGCTCCCCACGCTTTCGTGCCTCAGTGTCAGTTGCAGTCCAGAAAGCCGCCTTCGCCGCTGGTGTTCCTCCTAATATCTACGCATTTCACCGCTACACTAGGAATTCCGCTTTCCCCTCCTGCACTCAAGTTATGCAGTTCGCAAGGCGAACAGTGGTTAAGCCACTGCCTTAAACCTCACGCTTACATAACCACCTACGCACTCTTTACGCCCAATAATTCCGCATAACGCTTGCCCCCTACGTATTACCCCGGCTGCTGGCACGTAGTTCGCC
+
CCCCCGGGGGGGGGGGGGGGGGGGGGGGGGGGGGGGGGGGGGGGGGGGGGGGGFGGGGGGGGGGGGGGGGGGGGGGGGGGGGGGGGGGGGGGGGGGGGGGGGGGGGGGGGGGGGGGGGGGGGGGGGGGGGGGGGGGGGGGGGGFGGGGGFGFGF6;ECFGGGFGGGGGGGGGFGFGGFEGFGGGFF@;FFDFGGGGGGGGGEF);FFFFGFEF8E?GFGFBDD===5869=@EFFE@DGEF(6)2<6.;F*,:4<?548?32C?GGC1:0(3<?2<>+43>F(4:,),,(5:((.7B9(/9
@M03364:396:000000000-C9LGT:1:1101:26928:8428 2:N:0:10
GGACTACTCGGGTTTCTAATCCTGTTCGCTCCCCTAGCTTTCGCGCCTCAGCGTCAGTCGTGGCCCAGAAGGCCGCCTTCGCCACCGGTGTTCTTCCCGATATCTGCGCATTCCACCGCTACACCGGGAATTCCGCCTTCCCCTGCCAGACTCAAGCCGGCCGGTCTCGGGAGCGGACGGGGGTTGAGCCTCCGGATTTGACTCCCGACCAGACTGGCCGCCTACTCACCCTTTACGCCCCATGCATCCGGATACCGCCTGGCCCCTACTTGTTTACCGTGCTGCTTGGCCGTCGGTCAGC
+
CCCCCGGF@FGGFGCEFGGGGGGGGEGF@FGGGGGGGGGGGGGGCEGGE?EGGGGGGEFEGGGDGGGGC@GGGGGGGGGGGGGGGGGG:FCFGCEGGGE?FGECFGGGGGGGGFGGGGGG>GFGF@@FFGDGG98@C>?FGGG5;CG8D5FC7):AGGEGGE*3C*:=CCE*:F(/*)3>**)1/:<3)8*9*:CE3:CF+626*551-70>(.28F0:/(143,3)*(*(((562488>*((())))0//,-48)5(3-438(9:*-())))),)-+(,.,(6.,)5(()-((,)<.3*7
@M03364:396:000000000-C9LGT:1:1101:18322:8463 2:N:0:10
GGACTACTAGGGTTTCTAATCCTGTTCGCTCCCCTAGCTTTCGCGCCTCAGCGTCAGTCGTGGCCCAGAAGGCCGCCTTCGCCACCGGTGTTCTTCCAAATATCTGCGCATTCCACCGCTACACTTGGAATTCCGCCTTCCCCTACCAGACTCAAGCCTGTCGGTATCGGGACCGGGCGGGGGTTGAGCCCCCGGGTTTGAGTCCCGGCCTAGCAGGCCGCCTCCCCCCGCTTTCCGCCCACTGAATCCGGATACCGCCCCCCCCCTACGCATTCCCCCGGCGGCTGGCCCCGCGTTGGCC
+
CCCCCGGGCGGGGGGGGGGGGGGGGGGGGGGGGGG@GGGDGGGCGGGGGGGGGGGGGGGGGGGGGGGGFGGGGGGGGGGGGGGGGGGGFFFEGAFGGGAGGGGGGGGGGGGGGGGGGGGGGGGGGFGGFGGGGGGGE:@AFFGFGGGFBFGFGBCFEF?CBC5DGCEFEDE5@EBGGEGG5CD:EG,./;FCDGG*9;E7+(35C?0(.C?02)+.97=*09-(,*()-)4(-8)62<CG8(3>/82)9>)3:<)>)4(-((24CC)(,-(,-(-658((42,((44((,4(4(-8>)(27
@M03364:396:000000000-C9LGT:1:1101:4001:8486 2:N:0:10
GGACTACAAGGGTTTCTAATCCTGTTCGCTACCCATGCTTTCGAGCCTCAGCGTCAGTTGCAGACCAGAGAGCCGCCTTCGCCACTGGTGTTCTTCCAAATATCTGCGCATTCCACCGCTACACTTGGAATTCCGCCTTCCCCTACCAGACTCAAGCCTGTCGGTATCGGGACCGGGCGGGGGTTGAGCCCCCGGGTTTTGTCCCCGCCCGTCCGGGCCCCTTCTCGCCCCTTTCACCCCATTGATCCCGGACAACGCTCCCCCCCTCCTATTACCCCGCGCTGCCTCCACGCGTTTCCCC
+
CCCCCGG8@FDEEFFGGGEFGGGFFGGGGG:FGGGGGGGGGGGFFGGGGGGGGGGGGGFDGA@9FGCEFGEGGGGGGGGG7FGGGGFGGDFGGGGGGGAFFFFGGFGEE8CGGGGGGGGDGGGGGGGGCFFGGG?GEFGGG?DF?GG,40ADGEFFGGGGEFFGG,@D+@E+3@AD5<:*4:<FE5,.9;EC<=5*988**(+6*))-()(2(0*()-:/4/(,59()(/(-22<)--;C*(-)*))6)/)(,4(.),((,4;9DC)(,(,-))--41-(-41((())((.(-(()0)6C5
@M03364:396:000000000-C9LGT:1:1101:3658:8537 2:N:0:10
GGACTACTGGGGTTTCTAATCCTGTTCGCTCCCCCAGCTTTCGCTCCTCAGCGTCAGTTGTGGCCCAGAAGGCCGCCTTCGCCACCGGTGTTCTTCCCGATATCTGCGCATTCCACCGCTACACCGGGAATTCCGCCTTCCCCTACCAAACTCAAGCCCTCCGGTATCGGGAGCGGCCGGGGGTTGGGCCCCCGCATTTTACTCCCGACCTAGCAGGCCGCCCACGTGCGCGTTACGCCCAACTCAACCGCATAACGCTCGGCCCCTACGTATTACCTCAGCTGCTTGTGCGTACTTCGCC
+
CCCCCGGG9FFG@@FGGGGGGGGGGGGGGDGCFGGGGGGGFFGGEGGGFGFGGGEEGFFFGG77CFFFCGDGGGCCFGGGGGGGEEGFFCFFGFE9FFGDG76?@=FE:=FEGEFGEGECGGCF8+CCFCGFF<AEE:@F@8DD?@F,>AB8<@+:CF8,6C5CFBCF>;>>AC2)4/?:58CFC=E05CC7/*8*9EE++596DF)(()2+)992<0C517(3:8,0(/-,-4(34(2:E<((*)((7)),44-5)((-((*-98*,,4().5)54+-(.8-44)6).)-,-((0*1(*/
@M03364:396:000000000-C9LGT:1:1101:8206:8538 2:N:0:10
GGACTACTCGGGTTTCTAATCCTGTTCGCTCCCCACGCTTTCGCTCCTCAGCGTCAGTGACGGCCCAGAGACCTGCCTTCGCCATCGGTGTTCTTCCCGATATCTACACATTCCACCGTTACACCGGGAATTCCAGTCTCCCCTACCGCACTCCAGCCCGCCCGTACCCGGCGCAGATCCACCGTTAGGCGATGGACTTTCACACCGGACGCGACGAACCGCCTACGAGCCCTTTACGCCCAATAAATCCGGATAACGCTCGCACCCTACTTATTCCCGCGGCTGCTGGCCCGTGCTTCGC
+
CCCCCFGGGGGGEGGGGGGGGFFEFGGGGGGGGGGGGGGEDGFGGGGGGFAGEGGGGGGGGGGGGGGGCGGGGGGGGGGGGGGDGFGGCCFGFFFGGGGGGGGGDGGGGGGGGGGFGGGGGGGCGGGGDEFFGGGGGGGGGDGFFGGGGDGAGDDFGGGGGDBGGEGGGGGG?F@CE4:E6@F*=E*68<329AA6CGGGG<F);8>06D>G95?7)(?C9D>?:??)8D96072).4EEG<03)))4FF32,2:9*:1,((2(9CC04()..66-6:4969916<4>?:0(,-()0*)19
@M03364:396:000000000-C9LGT:1:1101:18170:8539 2:N:0:10
GGACTACTGGGGTATCTAATCCTGTTCGCTCCCCACGCTTTCGCTCCTCAGCGTCAGTGACGGCCCAGAGACCTGCCTTCGCCATCGGTGTTCTTCCCGATATCTACACATTCCACCGTTACACCGGGAATTCCAGCCTCCCCTGCCGCACTCAAGCCCGCCCGTACCCGGCGCAGACCCACCGTTAAGCGATGGGCTTTCACACCGGCCGCGACGAACCGCCTACGAGCCCTTTACGCCCACTGATTCCGGACCCCGCTTGCCCCCTACGTCTTACCGCGGCTGCTGGCCCGTATGTAGC
+
CCCCCGGGGGGGGGGGGGGGGGGGGGGGGGGGGGGGGGGGGGGGGGGGGGGGGG:FFGGGGGGGGGGGGGGGGGGGGGGGGGGGGGGGFGGGGGGGGGGGGGGGGGGGGGGGGGGGGGFDEFGGGGGGGGGGGGGFGGGGGGGFGGGGGFGFGFGFGGGGGGFGGGGGGGEEBGFG=FGE6CD@FG7=CF:CFGGFGGGGGFGFGFFF(99793C9D>EGFGFB3C0)(9>B70:>>0C?G?(4;2>AFF498(((84;9?:C0FFD94?::,26)63899>B((,)..-(162-)0/)20
@M03364:396:000000000-C9LGT:1:1101:6695:8549 2:N:0:10
GGACTACAGGGGTTTCTAATCCTGTTCGCTACCCATGCTTTCGAGCCTCAGCGTCAGTTGCAGACCAGACAGCCGCCTTCGCCACCGGTATTCCTCCATATATCTACGCATTTTACCGCTACACATGGAATTCTACTTTCCTCTCCAGTACTCTAGCCTCCCAGTATCTAAGGCTTTATGGGGTTAAGCCCCACGCTTTCACCTTAAACTTAACAGGCCGCCTACGCACCCTTTACGCCCAATAATTCCGACTACCGCTCGCCCCCTACGTATTACCCCGGCTGCTGGCACGTAGTTATCC
+
CCCCCGGGGGGG@FFGGGGGGGGGGFGGGGGGGGGGGGGGGGGGGGGFGGGGGGGGFGGGGGGDGGGGFFGGGGGGGGGGGGGGGGGGGGFGGGGGGEGGEGGGGGGGGGGGGGFFGGGGGGGGGGFGGGGGFGFEEFFFGGGFGGFFG7DFFEFDGGGGGGFGEGGG,CDGFGFGGFGGFFCEE6@;CDFD6EGGGGGG:>ECCFAE:FECE+<*/4:?@DF?>*8/37;=@F<>??EG7=84;<7);<*(49B0>7(1(68<DGC(4-85>?)6<+4-,423(5).10<B1(27@*)0:
@M03364:396:000000000-C9LGT:1:1101:22920:8574 2:N:0:10
GGACTACCGGGGTTTCTAATCCTGTTCGCTCCCCCAGCTTTCGCGCCTCAGCGTCAGTGGTGGCCCAGAAGGCCGCCTTCGCCACCGGTGTTCTTCCCGATATCTGCGCATTCCACCGCTACACCGGGAATTCCGCCTTCCCCTACCACACTCGAGCCCGCCGGTATCGGAGGCTCGCCGGGGTTGAGCCCCGGGCTTTTACCTCCGACCTAACGGGCCGCCTCCCCGCGCTTTACGCCCACTGCATCCGTATACCCCTCGCCCCCTACGTGTTCCCCCCGCGGCTCGCGCGTACTTCGCC
+
CCCCCGGGGGGGGGGGGGGGGGGGGGGGGGGGGGGGGGGGGGGGGGGGGGGGGGGGFGGGGGGGGGGGGGGGGGGGGGGGGGGGEGGGFEGGGGGGGGGDFGGGGFE=:CEGGGGGGGGGEGGGGDEE>FGGGGFGGFCFGGGFGGGFGAF=DCG5FCFEGGFGGDGGGGGGFGFCEEGGEGG88E,46CFDGCE=C>EG74FAFF570>>C:F;65>E5;D<(.*-),/,(244<8(::?(,5*.-:?D1:(5)))(((-2??CC)8????40-),0,((4,6;>339((43((.9*(*1
@M03364:396:000000000-C9LGT:1:1101:25187:8577 2:N:0:10
GGACTACACGGGTATCTAATCCTGTTCGCTCCCCACGCTTTCGCTCCTCAGCGTCAGTGACGGCCCAGAGACCTGCCTTCGCCATCGGTGTTCTTCCCGATATCTACACATTCCACCGTTACACCGGGAATTCCAGTCTCCCCTACCGCACTCCAGCCCGCCCGTACCCGGCGCAGATCCACCGTTGGGCGATGGACTTTCACACCGGACGCGACGAACCGCCTACGCGCCCTTTTCGCCCAATCAATCCGGATCACGCTCGCCCCCTACGTATTCCCGCGGCTTCTGGCCCGTCGTTCGC
+
CCCCCGGGGGGGBFGGGGGGGGGGGGGGGGGGGGGGGGGGGGGGGGGGGGGGGGGGGGGGGGGGGGGGGGGGGGGGGGGGGGFGGGGGFGGGGGGGGDGGGGGGGGGGGGGGGGFGGGGGGGGGGGGGGGGGGGGEGFGGGFGFGGGEGFGFGFGFGGGGGGEDG7EGGGGGE@9?=FGGGGFFGG*6BFE7DEG?FGGGGFGFGFFF(96C>:E299ED>GFF:F?)499;B7:)-7ECE::8)5)-9C)38:(.<:?047C(9C<;<??..<2).<:99FF6(34:<)41>4()05(<)
@M03364:396:000000000-C9LGT:1:1101:5580:8606 2:N:0:10
GGACTACTAGGGTTTCTAATCCTGTTCGCTCCCCACGCTTTCGCTCCTCAGCGTCAGTAACGGCCCAGAGACCTGCCTTCGCCATTGGTGTTCTTCCCGATATCTACACATTCCACCGTTACACCGGGAATTCCAGTCTCCCCTACCGCACTCAAGCCCGCCCGTACCCGGCGCGGATCCACCGTTAAGCGATGGACTTTCACACCGGACGCGACGAACCGCCTACGAGCCCTTTACGCCCAATCAATCCGGATCACGCTTGCACCCTACGTATTCCCGCGGCTGCTTGCACGTCTTTCGC
+
CCCCCGGGGGGGFFGGGGGGGGGGGGGGGGGGGGGGGGGGGGGGGGGGGGGGGGGGGGGGGGGGGGGGGGGGGGGGGGGGGGGGGGGGGGGGGGGGGGGGGGGGGGGGGGGGGGGGGGGGGGGGGGGGEFGGGGGGGGGGGGGFGGGGGFGFGBFFGGGGGGFGGECGGGGGFGFG=AGGGGG7;E<=FFCDGGGGGGGGGFGFGFFF>GBC;.:6D6EG>GFF0;:)8C>B(1:<A:EGGF:<)436@GDB0((4@???:?FBGGGB(8:1,.(.6A(139B904))5:>?BF10.*)9*
@M03364:396:000000000-C9LGT:1:1101:16259:8628 2:N:0:10
GGACTACCCGGGTATCTAATCCTGTTTGCTCCCCACGCTTTCGAGCCTCAACGTCAGTTGCCGTCCAGTAAGCCGCCTTCGCCACCGGTGTTCCTCCTGATATCTACGCATTTCACCGCTACACCAGGAATTCCGCTTACCCCTCCGGTACTCTAGCCATGCAGTTTCCAAAGCAATCCGGGAGTTGAGCCCCCGCCTTTCACTTCAGACTTGCACCGCCGTCTACGCTCCCTTTACACCCAGTAAATCCGGATTACGCTTGCCCCCTACGTATTACCGCGGCTGCTGGCACGTACTTCGC
+
CCCCCGGGGGGGGGGGGGGGGGGGGGGGGGGGGGGGGGGGGGGGGGGGGGGGGGGGGFGGGGGGGGGGGGGGGGGGGGGGGGGGGGGGFGGGGGGGGGGGGCGFGGGGGGGGGGGGGGGGGGGGGGGGFGGGGGGG@FDGGGGFDGGGCEGBFEGFGGGGGFFGFGGGGGGD?@86ECCCGEGGGG;A;CDFCEGGG5CCGFGFGFFECGFG<107<@GGFC>D156A0*2::AF2<2FCG<?F*6<AFGDB(-(.1(--42*5CFG>(3,())5<AC?6997((4037615(4()0*./*
@M03364:396:000000000-C9LGT:1:1101:22819:8639 2:N:0:10
GGACTACTCGGGTTTCTAATCCTATTTGCTCCCCACGCTTTCGTGCCTCAGCGTCAGTCTCTGTCTAGGTAGCCGCCTTCGCCACCGGTGTTCCTCCATATATCTACGCATTTTACCGCTACACATGGAATTCCACTACCCTCTCCAGTACTCTAGCTCACCAGTATCTATGGCTTTATGGGGTTGAGCCCCACGCTTTCACCATAAACTTAATGAGCCGCCTACTCACCCTTTACGCCCACTAATTCCGGATACCGCTCGCTACCTACGTCTTACCCCGGCTGCTGGCACGTAGTTTGCC
+
CCCCCGGGGGGGGGGGGGGGGGGAFGGGGGGGGGGGGGGGGGGGGGGGGGGGGGGGGGGGGGGGGGGGGGGGGGGGGGGGGGGGGGGGGGGGGGGGGGGGGGGGGGGGGGGGGGGGGGGGGGGGGFGGGGGGGGGGG,=FGGGFGGGGGFGFGEFFF=FGGGFGGGGGGGGGFGFGGFGGCGGGGG@=FDGGDGCG5CGFGEGFFFF7CFE<AC:A>>FEAD@@>,74.?B>@E4C=;CE<(63)97?FF)6;D))0619B>/1CFC)(42(4?)5:+3(2((--,.5:(4:(,(.0*)2:
@M03364:396:000000000-C9LGT:1:1101:28413:8641 2:N:0:10
GGACTACTGGGGTATCTAATCCTGTTCGCTCCCCTAGCTTTCGCGCCTCAGCGTCAGTCGTGGCCCAGAAGGCCGCCTTCGCCACCGGTGTTCCTCCAAATATCTGCGCATTCCACCGCTACACCTGGAATTCCGCCTTCCCCTACCAGACTCAAGCCTGTCAGTATCGGGAGCGGGCGGCGGGTGGGCCCCAGGCTTTTCGTCCCGAACTAGACGGTCGCCCGCCCGCGCCTTTAGCCCCATGAATCCGGATCAACCTTGCCCCCCACGGCTTTACCCCGCTGCTCGCCCGTGATTTACC
+
CCCCCGGFCFGGG@FGGGGGGGFGGGGGGGCGGGG<FGGGGGGEGGGGGGGGGGGGGFFGG7FEGGGG,FFGGGGGGGGGGGGGGGGGCFGGG,EFG,,CFFGGG,BFGGGGAFFGGGGGGGGG,4AFGEGGGGGGGGGGGGGFGFG,,:F8FDGF@D@?EG+CF9EFGGE5*5);*3*4*=>*?8*(.;?D*:F**2C9+(*-7<5(-9?+-*+4D(/*(9,(-/2),)--46)).)3A?:0(9<25?79(-,4,)((.)(3.CE3(4(4419345<,(-(,494)30(((-((0**)02
@M03364:396:000000000-C9LGT:1:1101:27897:8666 2:N:0:10
GGACTACTCGGGTATCTAATCCTATTTGCTCCCCACGCTTTCGTACTTCAGCGTCAGTTGCAGACCAGGCGACCGCCTTCGCCACCGGTGTTCTTCCATATATCTACGCATTCCACCGCTACACATGGAGTTCCACTCTCCTCTTCTGCACTCAAGAAAAACAGTTTCCGATGCAGTTCCTCGGTTAAGCCGAGGGCTTTCACATTAGACTTATTTTTCCGCCTGCGCTCGCTTTACGCCCAATAAATCCGGACCACGCTTGCCACCTACGTATTACCGCGGCTGCTGGCCCGTCTTCAGC
+
CCCCCGGGGGGGFGGGGGGGFGGGGGGGGGGGGGGGGGGGGGGGGGGGGGGGGGGGGGGGGGGGGGGGGGGGGGGGGGGGGGGGGGGG@FGGGGGGGGGGGGGGGGGGGGGGGGGGGGGGGGGGGGGGFGGGGGGGGGGGGGGFGGGFGFGFGFGFF8=EGGFGGGGGGGGGFGFGGFGGAFD7BECEFFGGGGGGGGGGGFGFFFFE?GFG4=CCDEGFFGFFD8@>3<>F;@F4C@GEG??<F2>AFGG0:>1:>(32<BGFFCC?F>::56:65<:79>996?:DFB<?B0()0*)::
@M03364:396:000000000-C9LGT:1:1101:13751:8680 2:N:0:10
GGACTACCGGGGTATCTAATCCTGTTCGCTCCCCTAGCTTTCGCGCCTCAGCGTCAGTGGTGGCCCAGAAGGCCGCCTTCGCCACCGGTGTTCTTCCCGATATCTGCGCATTCCACCGCTACACCGGGAATTCCGCCTTCCCCTGCCAGACTCAAGCCGGCCGGTATCGGGAGCGGACGGGGGTTGAGCCCCCGGATTTGACTCCCGACCAGGCTGGCCGCCTACGCGCGCTTTACGCCCCATGAATCCGGATAACGCTTGCCCCCTACGTATTTCCCCGGCCGCTGGCCCGTAGTTCGCC
+
CCCCCGGGGGGGGDFGGGGGGGGGGGGGGGGGGGCGFGGGGGGGGGGDGGGGGGGGGGGCGGGGGGGGGGGGGGGGGGGGGGGGGGGGGGGGGGGGGGGGGGGGGGGGGGGGGGGGGGGGGGGGGGGGFGGGGGGGGEGGGGGFGGG???FFGFGFGGGGGGAGE:FGGGGEEGFGEFGG5:C8>E,5?;FDGGG5**<FC<2<9>FF>GFGF:84C:FGFGB0:?9.190(41:ABBGE8:0174.6?DC8<?48),,3(:FBGG),:143).)).+.,,(-(--(4:080(((09/(17
@M03364:396:000000000-C9LGT:1:1101:3339:8686 2:N:0:10
GGACTACTGGGGTATCTAATCCTGTTCGCTCCCCTAGCTTTCGCGCCTCAGCGTCAGTCGTGGCTCAGAAGGCCGCCTTCGCCACCGGTGTTCTTCCCGATATCTGCGCATTCCACCGCTACACCGGGAGTTCCGACTTCCCCTGCGCGACTCGAGCCCGACGGTATCGGGGGCGGGGCGGGGCGGGGCCCCGCCATTTGACCCCCGACTGGCCGGGCCGCCTACGCGCGCCTGACGCCCCATGCATCCGGATACGGCGCGCCCCCCCCGGAGTCCCCCCGCCGTCTGTCCGTGCTGTCCC
+
CCCCCGCFG8C7@FEGGG9<F9FFGGGGGGGEGGGGGGG<FGGCECFFFEFGGEFGGCEFGGDE,CCFGGFFGFGGGEDGFGFGGGGGCE:FD<FFGGGGEE8EDFDE:BGEFF;FGGGGCFFD8@F@7CFGCFG:CGGGFFFA?EEEEBB>DC5@FEFD5<;CF7CGGDGE:<>CD5*:5:75**2471275/:/1<C+2-<85:71799C(;*3C22*-1,((/-.4)4(-18,4<*:*(.(05))9>)(((,(0-(430895C)(74(((-..48-(-431(((()..(4(()9*)0*
@M03364:396:000000000-C9LGT:1:1101:27559:8694 2:N:0:10
GGACTACCAGGGTATCTAATCCTGTTCGCTCCCCTAGCTTTCGCGCCTCAGCGTCAGTCGTGGCCCAGAAGGCCGCCTTCGCCACCGGTGTTCTTCCCGATATCTGCGCATTCCACCGCTACACCGGGAATTCCGCCTTCCCCTGCCAGACTCAAGCCGGCCGGTATCGGGAGCGGACGGGGGTTGAGCCCCCGGCTTTGCCTCCCGACCAGGCTGGCCGCCTACGCGCGCTTTACGCCCCATGGATCCGCATACCGCTTGCCCCCTACGTATTACCCCCGCTGCTTGCCCGTACTTCGCC
+
CCCCCGGGGGGGGGGGGGGGGGGFGGGGGGGGGGGGGGGGGGGGGGGGGGGGGGGGGGGGGEGGGGGGGGGGGGGGGGGGGGGGGGGGCFGGGGGGGGGGGGGGGGGGGGGGGGGGGGGGGGGGGGGGGGGGGGGGGGGGGGGFFGG8?6F578+?FGGGGGFGGCGGGGG>BEBG5=ECE8<:EG,:FEFDGGG*9:<C+5349BB0,90C?F@6DBGGFG:::*4819;(31)61:EE*,3.)5:8?F7>0<2()3,4:<05CE)8B<1,5()-6+4(4(2492.)((.8((-7=*(1/
@M03364:396:000000000-C9LGT:1:1101:28916:8707 2:N:0:10
GGACTACACGGGTTTCTAATCCTGTTCGCTCCCCACGCTTTCGCTCCTCAGCGTCAGTAACGGCCCAGAGACCTGCCTTCGCCATTGGTGTTCTTCCCGATATCTACACATTCCACCGTTACACCGGGAATTCCAGTCTCCCCTACCGCACTCAAGCCCGCCCGTACCCGGCGCGGATCCACCGTTAAGCGATGGACTTTCACACCGGACGCGACGAACCGCCTACGAGCCCTTTACGCCCAATAAATCCGGATCACGCTTGCACCCTACGTATTCCCGCCGCTGCCGGCACGTTGGCAGC
+
CCCCCGGGGGGG@FGGGGE<EFGFGGGGGGGGGGGGGGGGGGGGGGGG<FFFGGGGFGGGGGGGGGGGGGGGGGGGGGGGGGGGGFGGFFGGGGGGGGGGGGGGGGGGGGGGGGGGGGGGGGGGGGGGFGGGGGGFFGGGGGGFGGGGGFDAEDFFGCGGGGDGFGGGGGGGFGFG=?GGDGC@CG*4;<:*>EGCGFGGGFG3DEE>0C>E>)249(:EFGBF:C?)4>6?:??9ABGGG<BB)566BG318:0:F?B0:48)9CD?(2,.,-5)6C?4(-74(3(-9BF><3())))19
@M03364:396:000000000-C9LGT:1:1101:20905:8738 2:N:0:10
GGACTACAGGGGTATCTAATCCTGTTCGCTACCCACGCTTTCGCACCTCAGCGTCAGTGACGGCCCAGCAAGCTGCCTTCGCCATCGGTGTTCTTCCATATATCTGCGCATTCCACCGCTACACATGGAATTCCACTTGCCCCTACCGCACTCGAGACGCCCAGTTCGGAACCCGGCCGGGGGTTGAGCCCTCGGATTAGAGGTTCCGCTTAGGCATCCGCCTACGCGCGCTTTACGCCCAATGAATCCGGATACCGCTCGCCCCCTACGTATTACCCCGGCTGCTGGCGCGTAGTTCGCC
+
CCCCCGGGGGGGGGGGGGDFGGGGGGFGGGGGGGGGGGGGGGGFGGGGGGGGGGGGGGGGGGGGGGGGGGGGGGFGGGGGGGGG@FGG=CGGGGGGGGGGG?EGFGGGCGGGGGFGGGGGGFFGGGGGGFGGGGFFGDFGCFEFGGGG>5F5F8DD8@CGGG>FFFGC6+>B?FBGGFEGEGC*BC,.ACF4FEG*9*30+504CB9?(/-*)1<4C:<E?DB042,)2>7(8?DBFBGG*24?F)626C):?<).54(331*8CC<(4:,)6:544+-223,24,)((((--((01*4CC
@M03364:396:000000000-C9LGT:1:1101:21680:8762 2:N:0:10
GGACTACCCGGGTTTCTAATCCTGTTTGCTACCCACGCTTTCGTGCCTCAGTGTCAGTTTCAGTCCAGAAGGCCGCCTTCGCCACCGGTGTTCCTCCTAATATCTACGCATTTCACCGCTACACTAGGAATTCCGCCTTCCTCTCCTGTACTCAAGCTGAATAGTTCGCAGGGCGGTTCACGGTTGGGCCGTGAAATTAAACCCCGCGCTTGCTCAGCCACCTACGCACTCTTTACGCCCAGTAATTCCGGATAACGCCCGCCCCCTACGTGTTACCCCGGCTGCTTGCACGTACTTCGCC
+
CCCCCGGGGGGGGGGGGGGGGGGGGGGGGGGGGGGGGGGGGGGGGGGGGGGGGGGGGGGGGGGGGGGGGGGGGGGGGGGGGGGGGGGGFGGGGGGGGGFGGGGGGGGGGGGGGGGGGGGGGGGGGFFFGGGGGGDGGGGGGGGFGGGFGFGFFFFFGGGFCF;DGGGGGGGDEGADEDGFGGGFGGG4A>*):CC@FBEFG=FFGFFFFG0EF6>.>@FG@F@8=;3)-1546<26?BGC5(4)06)476)(,(6?>;(-,-819:)321:(28)6.+((46(4:7))3)48,.()994*9
@M03364:396:000000000-C9LGT:1:1101:26290:8775 2:N:0:10
GGACTACCGGGGTTTCTAATCCTGTTTGCTCCCCACGCTTTCGGGCCTCAGTGTCAGTTACAGTCCAGTGAGCCGCCTTCGCCACTGGTGTTCTTCCCAATATCTCCGCATTTCACCGCTACACTGGGAATTCCACTCACCTCTCCTGCACTCCAGCCAGACAGTTTCAAAAGCAGTCCCGGGGTTGAGCCCCGGGCTTTCACTTCTGACTTGCCTCGCCACCGGCGCCCCCCTTCCACCCCGTAAATCCGGGTCACGCTTGCACCCTACGGATTACCGCCGCTGCTGGCCAGTCATCCGC
+
CCCCCGGGGGGGGGGGGGGGGGGGGGGGGGGGGGGGGGGGGGGFFGGGGGGGGGGGGCFGGGGGGGGGGGGGGGGGGGGGGGGGGGGGEGGGGGGGGGGGGGGGGGGGGGGGGGGGGDDDGGGGGGGGGFGGGGGGGGFGGGGFGGGDCBGDADGFGGGGGGFGGGGGG8FGFG@FGFDFGEDFGGC);DFFDGGGDEGGG5BCFFF=9DEGF=C*8;GG0C<01:,)2C99(4?(.)@>/(4351:AFGG((-(4??0:??@2CG31(((((-(.)<((((,(,().2(4(3))*1*.93
@M03364:396:000000000-C9LGT:1:1101:11604:8777 2:N:0:10
GGACTACTGGGGTTTCTAATCCTGTTCGCTCCCCTAGCTTTCGCGCCTCAGCGTCAGTCGTGGCCCAGAAGGCCGCCTTCGCCACCGGTGTTCTTCCCGATATCTGCGCATTCCACCGCTACACCGGGAATTCCGGCTTCCCATGCCAGACTCAAGCCGGCCGGTATCGGGAGCGGACGGGGGTTGAGCCCCCGGACTTGACTCCCGACCAGGCTGGCAGCCTACTCGCGCTTTACGCCCAATAGATCCGGATAACGCTTGCCTCCTACGTATTAGCCCAGCGGCTTGCACGGAGCTATCC
+
AA,,8,;CFCCFGGGF9FF@FFDEFGFGG@FGGGFFGGGGGGGGE@FC:FC8@FGGFFGGGDC@@C:F@@FC8CFEFGGD<:FFG@CBFCFEC?EFFGG7+@EFFGGC+BFCFFGGGGCGGGG@GGDGE7>>>CD+@39C79,=7:,,@:@)7:**<D>CEGD7F4A?CEC42188=:EC553?CC<4@C*1):8*)::++.+)*0781C>C27*.13*:0<2).+.)(9314(-)((**24,)*-))*/)41:A80-,,3(+)0**.,((.622)(+((((,(-(-7()80(3()0*)*0
@M03364:396:000000000-C9LGT:1:1101:8814:8781 2:N:0:10
GGACTACTCGGGTTTCTAATCCTGTTCGCTCCCCTAGCTTTCGCGCCTCAGCGTCAGTCGTGGCCCAGAAGGCCGCCTTCGCCACCGGTGTTCTTCCCGATATCTGCGCATTCCACCGCTACACCGGGAATTCCGCCTTCCCCTGCCAGACTCAAGCCGGCCGGTATCGGGAGCGGACGGGGGTTGAGCCCCCGGATTTGACTCCCGACCAGGCTGGCCGCCTACGCGCGCTTGACGCCCACTGCATCCGGATAACGCTTGCCCCCTACGGATTACCCCGGCGGCTGGCCCCGAGTTCGCC
+
CCCCCGGGGGGGGGGGGGGGGGGGGGGGGGGGGGGGGGGGGGGGGGGGGGGGGGGGFGGGGGGGGGGGGEGGGGGGGGGGGGGGGGGGGGGGGGGGGGGGGGGGGGGGGGGGGDGFGGGGGGGGGGGGGGGGGGGGGG8FFGGFGCG?FAF5C5DFFGGGGGFDG>CFGGG*:F@G5)3=EGC:8C,59EGGGGG51/<996359FB1(7(13784C1;:2<:?:/389<>(4((.,3C>51(,*-6AFD33((4<B9-(3:8:FE5(.-((,3)<>642(1-((3((3(4((((0.*()*
@M03364:396:000000000-C9LGT:1:1101:20198:8791 2:N:0:10
GGACTACCAGGGTTTCTAATCCTGTTTGCTCCCCACGCTTTCGCTCCTCAGCGTCAGTAACGGCCCAGAGACCTGCCTTCGCCATTGGTGTTCTTCCCGATATCTACACATTCCACCGTTACACCGGGAATTCCACTCTCCCCTACCGCACTCCAGCCCGCCCGTACCCGGCGCAGATCCACCGTTGGGCGCTGGACTTTCACACCGGACGCGCCGAACCGCCTGCGCTCGCTTTACGCCCAATAAATCCGGACAACGCTTGCCACCTACGTATTACCGCCGCTGCTGGCACGTATTTCGC
+
CCCCCGGF<FEGGGGGGGGGGGG,CFEGGGGGGGGGGGGGGGGFFGGGGGGGGGGGGGGFGGGGGGGGAFGFG@FGGGGGGGGGC,FFFFGGG<FGGGGGGEGGGGGGGGGGGGGGGG>CGGGGGGGG=FGGGGF,EFGGGGGFFGGGGFGBGBDF@?==:FDGG@1CG5CCDG);**DCAGF:FG*78F/)9>E*;?EGGFG52886:D>72):2C;GGFGFFFGFE6C-141:2A?GGGF67F2-6@FD>?F(3>>FF?1;?*:>(5>?4)42)6C:0(419>04:2((),(.*/*.97
@M03364:396:000000000-C9LGT:1:1101:20165:8808 2:N:0:10
GGACTACAGGGGTATCTAATCCTGTTCGCTCCCCTAGCTTTCGCGCCTCAGCGTCAGTCGTGGCCCAGAAGGCCGCCTTCGCCACCGGTGTTCTTCCCGATATCTGCGCATTCCACCGCTACACCGGGAATTCCGCCTTCCCCTGCCAGACTCAAGCCGGCCGGTATCGGGAGCGGACGGGGGTTGAGCCCCCGGATTTGACTCCCGCCCAGGCTGGCCGCCTCGCCGCGCCTTACGCCCCATTAATCCGGATACAGCCTGGCCCCCCCGGATTACCCCCGCTGCTTGCACGTCGTGTGCC
+
CCCCCGGGGGGGGGGGGGDFFGGGGGGGGGGGGGGFGGGGGGGGGGGGGGFGGGGGGDEGGGG@FFFGFDE<FGGGGGGGGGGGGGGGCGGGGGGGGGGGGGGGGGGGGGGGGGGGGGGDCGFGGGGGGGGGGGGGG7CGGGGACFGCCCGFG@GFGGGEEFECG@FGGGG*?C2D:B8EGEDEE5<4;EGGGEGE*;F9<5+6>>>((9058>*4C1E:6D60(*4)1)-(-4)4,3EEC4()164-97)(-479*)-4((*3DC)4(((-(-).<+8(90(4())5:)51(((0))(*0
@M03364:396:000000000-C9LGT:1:1101:6052:8810 2:N:0:10
GGACTACCGGGGTTTCTAATCCTGTTCGCTCCCCACGCTTTCGCTCCTCAGCGTCAGTAACGGCCCAGAGACCTGCCTTCGCCATTGGTGTTCTTCCCGATATCTGCGCATTCCACCGCTACACCGGGAATTCCGCCTTCCCCTACCACACTCGAGCCCGCCGGTATCGGAGGCTCGCCGGGGTTGAGCCCCGGGCTTTTACCTCCGACCTAACGGGCCGCCTGCGCTCGCCTTACGCCCAATAAATCCGCACAACGCTTGCCACCTACGTATTACCCCGGCTGCTGGCCCGTAGTGCGCC
+
CCCCCGGGGGGGFGGGGGGGGGGGGGGGGGGGGGGGGGGGGGGGGGGGGGGGGGGGGGGGGGGGGGGGGGGGGGGGGGGGGGGGGGGGGGGGGGGGGGGGCGEGGGGGGGGGGGGGGGGGGGGGGGGGFEFGGGGGGGDGGGGFGGGGGFGFGFGDGGGGGGFGGGDGGGDGEFFGGFGGGGGFEG68FFGGGGGGDFGGG4<67>E>>G;F:FE9D;GE>D:1:87)(11(4:<??::C81(2*)4<?G*(-41:76,,4(36FG<(4:?)..)66+-(-4(,()).(,(2,-4>)*()9
@M03364:396:000000000-C9LGT:1:1101:12699:8817 2:N:0:10
GGACTACAAGGGTTTCTAATCCTGTTCGCTCCCCACGCTTTCGCTCCTCAGCGTCAGTAACGGCCCAGAGACCTGCCTTCGCCATTGGTGTTCTTCCCGATATCTACACATTCCACCGTTACACCGGGAATTCCAGTCTCCCCTACCGCACTCCAGCCCGCCCGTACCCGGCGCAGATCCACCGTTAGGCGATGGACTTTCACACCGGACGCGACGAACCGCCTACGAGCCCTTTACGCCCAATAAATCCGGATAACGCTCGCACCCTACGTGTTACCGCCGCTGCTGGCACGTAGTTCGC
+
CCCCCGGGGGGGGFGGGGFGGGGGGGGGGGGGGGGGGGGGGGGGGGGGGGGGGGGGFGGGGGGGGGGGFGGGGGGGGGG?FGGGGGGGGGGGGGGGGGGGGGGGGGGGGGGGGGGFGGGCEGGGGGGG@FFGGGGGGFFGGCGFDGGGD5FBGFFFCGGGGGFGGEEGGGGGEGFGEFGGFGFFFGF@FEGGCCC?GGGFGFFEFF>B7D9=7)1-768C9<6(3;404C>F3?B2:<CEE?0344<2=FD>:3(6?2>?B>?29E<81:<?(.3-.<86(44399?::((4::.).7)*1
@M03364:396:000000000-C9LGT:1:1101:16582:8820 2:N:0:10
GGACTACACGGGTTTCTAATCCTGTTCGCTACCCATGCTTTCGAGCCTCAGCGTCAGTTGCAGACCAGAGAGCCGCCTTCGCCACTGGTGTTCTTCCATATATCTACGCATTCCACCGCTACACATGGAGTTCCACTCTCCTCTTCTGCACTCAAGAAGGACAGTTTCCGAAGCAGTTCCCCGGTTAAGCCGGGGGCTTTCACTTCAGACTTCTCTTTCCGCCTGCGCTCGCTTTACGCCCAATAAATCCGGCCAACGCTTGCCACCTACGTATTACCGCGGCTGCTGGCACGTAGTTAGC
+
CCCCCGGGGGGGGGGGGGGGGGGGGGGGGGGGGGGGGGGGGGGFGGGGGGGGGGGGGGGGGGGGGGGGGGGGGGGGGGGGGGGGGGGGEFFGGGGGGGGGGGGGGGGGGGGGGGGGGGGGGGGGGGGGGGGGGGGGGGGGGGGFDGGGGFGFGFGDA@FFFFFFGGGFGGG>5@DCFFGGGGGCEG@CFFGGGGGGGGGGGEFEGFFF)CEE);@?CEGGFGF?;=68.2:4?0:BBFGGG?3:F<:>FCDB06(8F:>B1?F?7CF3(,,4)-4)6<479;9;66:)4?4?BF3).*:CF
@M03364:396:000000000-C9LGT:1:1101:20364:8822 2:N:0:10
GGACTACCGGGGTTTCTAATCCTGTTCGCTCCCCACGCTTTCGCTCCTCAGCGTCAGTAACGGCCCAGAGACCTGCCTTCGCCATTGGTGTTCTTCCCGATATCTACACATTCCACCGTTACACCGGGAATTCCAGTCTCCCCTACCGCACTCCAGCCCGCCCGTACCCGGCGCAGATCCACCGTTAGGCGATGGACTTTCACACCGGACGCGACGAACCGCCTACGAGCCCTTTACGCCCAATAAATCCGGATAACGCTCGCACCCTACGTATTACCGCGGCTGCTGGCACGTAGTCTGC
+
CCCCCGGGGGGGGGGGGGGGGGGGGGGGGGGGGGGGGGGGGGGGGGGGGGGGGGGGGGGGGGGGGGGGGGGGGGGGGGGGGGGGGGGGEGGGGGGGGGGGGGGGGGGGGGGGGGGGGGFDGGEGGGGGDGGGGGGDGGGGGGGFGGGGGBGBFFGFGGDGGGFGGEGEFEEGFGFGGAGGGGGEGG*6FF*CDEG?FGGGGFGFGFFF9G>G90?7C6EG>GFF0A<58DFFFF:9B?GGGB<?)<9AFGDF?:34*4>FBFE(7?D<2:?32674<@:>>>>0>:)).1.8?2(00*)02
@M03364:396:000000000-C9LGT:1:1101:11638:8827 2:N:0:10
GGACTACTGGGGTATCTAATCCTGTTCGCTCCCCACGCTTTCGCTCCTCAGCGTCAGTAACGGCCCAGAGACCTGCCTTCGCCATTGGTGTTCTTCCCGATATCTACACATTCCACCGTTACACCGGGAATTCCAGTCTCCCCTACCGCACTCCAGCCCGCCCGTACCCGGCGCAGATCCACCGTTAGGCGATGGACTTTCACACCGGACGCGACGAACCGCCTACGAGCCCTTTACGCCCAATCAATCCGGATAACGCTCGCCCCCTACGTCTTACCGCGGCTGCTGGCCCGTCGTACGC
+
CCCCCGGGGGGGGGGGGGEFGGGFGGGGGGGGGGGGGGGGGGGGGGGGGGGGGGGGGGGGGGGGGGGGCF<FGFGGGGGGGGGGEGFGGGGGGFFEGGGGGGCFGFGGGGGGGGFFFEFDGEFGGGGG7FFGGGGG,>8FGGGFGGGGGFGFFDDDDGGGGGFDFEGGGGCGFGA>5AFGGGGEGG76FG=D:CE:C9EFG?FEGFFF>C>EF@G95(:CBDFB0;27:GFF<(5))-CEGB0:)..)=DD98:?)64>?B6:(9CC>3?:((326<C(4320-(-,28:(3--(00.,9/
@M03364:396:000000000-C9LGT:1:1101:10124:8829 2:N:0:10
GGACTACACGGGTTTCTAATCCTGTTCGCTACCCATGCTTTCGAGCCTCAGCGTCAGTTGCAGACCAGAGAGCCGCCTTCGCCACTGGTGTTCTTCCATATATCTACGCATTCCACCGCTACACATGGAGTTCCACTCTCCTCTTCTGCACTCAAGAAAAACAGTTTCCGATGCAGTTCCTCGGTTAAGCCGAGGGCTTTCACATTAGACTTATTTTTCCGCCTGCGCTCGCTTTACGCCCAATAAATCCGGACAACGCTTGCCACCTACGTCTTACCGCGGCGGCTGGCACGTAGTTCGC
+
CCCCCGGFGGGGGGEGGGGGGGGGFFEFFBFFGGFGGGGGGGGGGG>FGGGGGGGGGEFGGGGFGGGGFG<EFGFGFECFGGF=FGGGCFCFFCGEF9FGGGGGGGFGCGGGGGGGDEDCEFFFE8DFGGGGGGG<DEFGGGD9DFG8DD?DGDDF9==,6CFGBD3>CC6BAF8F=FFCFAC7@E+:C@?C5CGDCFGGGE9AGFF;EFEC=9CC8CFG?D=>525:39791==C<?=:C:(:8<EFF6)96>B?@792,8@?CFF?FF?(,((.6<41,7(-390;?::>64(80*)/1
@M03364:396:000000000-C9LGT:1:1101:19283:8850 2:N:0:10
GGACTACTCGGGTATCTAATCCTGTTCGATACCCACGCTTTCGTGCATCAGTGTCAGTCACGGCCTGGCAGGCTGCCTTCGCGATCGGGGTTCTGCGTGATATCTATGCATTTCACCGCTACACCACGCATTCCGCCTGCCCCGTACGTACTCAAGCTCGCCAGTTTCAACGGCAATTCATGGGTTGAGCCAATGACTTTCACCGCTGACTTAACAAGCCACCTACGCACCCTTTAAACCCACTGAATCCGGATAACGCTCGCATCCTCCGTCTTACCGCGGCTGCTGGCACGGATGTGGC
+
CCCCCGGGGGGGGGGGGGGGGGGGGGGGGGGGGGGGGGGGGGGGGGGGGGGGGGGGGGGGGGGGGGGGFFGGGFGGGGGGGGGG:FGGFGGGGEFGEGGGGGGGGGDGGGGGGGGGGGGGGGGGGGFEEGGGGGGEGGGGGGG>C+BEFFGDGE6;F=CGGGFGGGGGGDGG?F=>F4>CC,;*DEF@AFGCFGGFGGGGGFGFGFEF>GEG3@G):@GGFGFFFG@D;DFFDFFB)6CFG:(3)55<FFG9?:09F?B?<9:2*29.5:>F(1:2<C<FFFF;66,8:B(2:1())/)29
@M03364:396:000000000-C9LGT:1:1101:19458:8896 2:N:0:10
GGACTACACGGGTTTCTAATCCTGTTCGCTCCCCACGCTTTCGCTCCTCAGCGTCAGTAACGGCCCAGAGACCTGCCTTCGCCATTGGTGTTCTTCCCGATATCTACACATTCCACCGTTACACCGGGAATTCCAGTCTCCCCTACCGCACTCCAGCCCGCCCGTACCCGGCGCAGATCCACCGTTAGGCGATGGACTTTCACACCGGACGCGACGAACCGCCTACGAGCCCTTTACGCCCAATAAATCCGGATAACGCTCGCCCCCTACGTCTTACCGCGGCTGCCGGCCCGTCGTTAGC
+
CCCCCGGGGGGGGGGGGGFGGGGGGGGGGGGGGGGGGGGGGGGGGGGGGGGGGGGGGGGGGGGGGGGGGGGGGGGGGGGGGGGGGGGGFGGGGGGGGGGGGGGGGGGGGGGGGGGGGGGGGGGGGGGGGGGGGGGGGGCFGGGDGGGGGEGAGFGFGGGGGGFGGEEEGGGGEGFG==FGGGGEGEG6A?C3<EGCGGGGGEFFGFDFBGFE>5E;D6EG;GFB<FF81>9<B079<(1?E<FBF229=FGF41:BF?B<69:(1?C22(((((44:<839,(-4(((42-9B1,.0.4D7
@M03364:396:000000000-C9LGT:1:1101:5411:8897 2:N:0:10
GGACTACAAGGGTATCTAATCCTGTTCGCTCCCCTAGCTTTCGCGCCTCAGCGTCAGTCGTGGCCCAGAAGGCCGCCTTCGCCACCGGTGTTCTTCCCGATATCTGCGCATTCCACCGCTACACCGGGAATTCCGCCTTCCCCTGCCAGACTCAAGCCGGCCGGTATCGGGAGCGGACGGGGGTTGGGCCCCCGGATTTGACTCCCGACCAGGCTGGCCGCCTGCGCGCGCTTTACGCCCCATGAATCCGGATAACGCTTGCCCCCTACGTATTACCCCGGCCGCTGGCCCGGAGTTCCCC
+
CCCCCGGGGGGGFFGGGGGGGGGGGGGGGGGGGGGGGGGGGGGGGGGGGGGGGGGGGGGGGGGGGGGGGGGGGGGGGGGGGGGFGGGGFGFGGGGGGGGGGGGGGGGGGGGGGGFGGGGGGGGGGGGGGGGFFGCFEE>DFGGFGGGCGFGEG@DFGGGGGGDDFEGGGGG5?F@DCBGGGDD8CE*3>8CDCGGECCFGG50695B:BG0EBF68C6CEBG0(.*-0,)-(4(.:41CG*24(*.-.)/)((-.454-(,48:9C32?<4)58)).+,-31(-(,(-((-4((-.7*6*0
@M03364:396:000000000-C9LGT:1:1101:20148:8898 2:N:0:10
GGACTACAAGGGTTTCTAATCCTGTTTGCTACCCACGCTTTCGTGCCTCAGTGTCAGTTTCAGTCCAGAAGGCCGCCTTCGCCACCGGTGTTCCTCCTAATATCTACGCATTTCACCGCTACACTAGGAATTCCGCCTTCCTCTCCTGTACTCAAGCTGAACAGTTCGCAGGGCGGTTCACGGTTGGGCCGTGAAATTAAACCCCGCGCTGCTCAGCCACCTACGCACTCTTTACTCCCAGTAATTCCGGCTAACCCTCGCACCCTACGTGTTAACGCGCGTGGCGTCACGCAGTTGGCCG
+
CCCCCGGGGGGGGGGGGGGGGGGGGGGGGGGGGGGGGGGGGGGGGGGGGGGFGGGGGGGGGGGGGGGGFGGGGGGGGGGGGGGGGGDF:FGGGGGGGGGGGFGGGGGGGGGGGGGGGGGGGGGGGGGGEGGGGGGGGGGGGGGFGGGGGFFEGE?FGGGF9FFGGFGGGGGCEF>GEBCCGGGFGGGFFCGDGGCCFFF:9>F>5DEFFDFE@F+/;@5C<GE@;B,89F9<456).5**+.56*64</7)(,.((0.,024CBGC0.237B(.-.4/4,((-((-(-(-4(((-0*).9)
@M03364:396:000000000-C9LGT:1:1101:5572:8900 2:N:0:10
GGACTACGGGGTATCTAATGCTGTTCGCTTCCCACGCTTTCGCTCCTCAGCGTCAGTAACGGGCCAGAGACCTGCCTTCGCCACCGGGGTTCTTCCCGATATCCACACATTCCCCCGTTACACCGGGGATTCCCGTCTGCCCCACCGCCCCCCAGCCCGCCCGTACCCGGCGCCGCTCCACCGTTAAGCGCCGGACTTTCCCCCCGGACCGGACCAACCCCCCACGGCACCCTTACGCCCCCGTCATCCGGAACACGCCTGCCCCCCACGGCTTACCCGCGGCGCTGGCCCCGGCGTCCGC
+
CCCCCGGGDFG@8EE@9FF,F,;CE,@7,,BCF-,86,BFD:@6,@,?,A<CBF,?C,CF@C6FG,,,CFF@@<,E,A=?BF,=FFE7+@C8,5,CFC@+4+9,44,84,C,;,4=+6,++,,B8CF+@+D,@,+,6@+@F7+*+@B+*0*)1-9AF>*/*=89117<3=*3.*,)*.*+>6C*18*)**2)):?G1:C7+.8,9)7(4)-1(7/,18A*,91(-*-)(14((4)51(:E*(((04,)19),((..),(,(.04CGC(-((((-)..0(-369>9((((.((((-)0.(97
@M03364:396:000000000-C9LGT:1:1101:16380:8911 2:N:0:10
GGACTACTGGGGTATCTAATCCTGTTTGCTACCCACGCTTTCGTGCCTCAGTGTCAGTTTCAGTCCAGAAGGCCGCCTTCGCCACCGGTGTTCCTCCTAATATCTACGCATTTCACCGCTACACTAGGAATTCCGCCTTCCTCTCCTGTACTCAAGCTGAATAGTTCGCAGGGCGGTTCACGGTTGGGCCGTGAAATTAAACCCCGCGCTTGCTCAGCCACCTACGCACTCTTTACGCCCAGTAATTCCGGATAACGCTCGCCCCCCACGTGTTTCCCCGGCTGCCTGCCCGCCAGTGGCC
+
CCCCCGGGGGGGGFGGGGGGGGGGGGGGGGGFGGGGGGGGGGGFGGGGGGGGGGGGGGGGGGGGGGGGGFGGGGGGGGGGGGGGGFGGFFGGGGGGGGGGGGGGGGGGGGGGGGGGGGGGGGGGGGGGFGGGGGGGGGGGGGGFGGGGG?GFGFGFGGFE,C9DFFGGGGGB@FBGGFGCGGGFGG::FGE>CFG7FGGF7>B@GFEBBDDD0@FEC=GF3;316*6)-/5.::-48BEE*446*665BC3(-4))04-814E?DE)(-28.5?7)6+(,,-,-((..,((1(((00*.9C
@M03364:396:000000000-C9LGT:1:1101:26198:8927 2:N:0:10
GGACTACAGGGGTTTCTAATCCTGTTCGCTACCCATGCTTTCGAGCCTCAGCGTCAGTTGCAGACCAGAGAGCCGCCTTCGCCACTGGTGTTCTTCCATATATCTACGCATTCCACCGCTACACATGGAGTTCCACTCTCCTCTTCTGCACTCAAGAAAAACAGTTTCCGATGCAGTTCCTCGGTTAAGCCGAGGGCTTTCACATTAGACTTCTTTTTCCGCCTGCGCTCGCTTTACGCCCAATAAATCCGGACCACGCTTGCCACCTACGTATTACCGCGGCTGCTGGCACGTACTTAGC
+
CCCCCGGGGGGGFGGGGGGGGGGGGGGGGGGGGGGGGGGGGGGGGGGGGGGGGGGGGGGGGGGFGGGGGGGGGGGGGGGGGGGGGGGGEFGGGGGGGGGGGGGGGGGGGGGGGGGGGGGDEGGGGGGGFGGGGGGGGFGGGDGFGGGFGFGFGFCD9,DFGGFGGFGGGGCEEGFGGDGG@DGGGG:AFFGGCGGGGGGGGFGC>EFF*AEG*=?CGEFF2DD?26:A0<;B<0?)1:CCFFDF;E9EFF5BFF01F?F?FFG?:FF0(4::)4>-:C1-46(-9?4,:B(3<34))/)27
@M03364:396:000000000-C9LGT:1:1101:24123:8946 2:N:0:10
GGACTACCGGGGTTTCTAATCCTGTTCGCTCCCCACGCTTTCGCTCCTCAGCGTCAGTAACGGCCCAGAGACCTGCCTTCGCCATTGGTGTTCTTCCCGATATCTACACATTCCACCGTTACACCGGGAATTCCAGTCTCCCCTACCGCACTCCAGCCCGCCCGTACCCGGCGCAGATCCACCGTTAGGCGATGGACTTTCACACCGGACGCGACGAACCGCCTACGAGCCCTTTACGCCCAATAAATCCGGATAACGCTCGCACCCTACGCATTACCGCGGCTGCTGGCCCGGCGGTAGC
+
CCCCCGGGGGGGCGGGGG<FGGGGGGGGGGGGGGGGGGGGGGGGGGGGGGGGGGGGGGGGGGGGGGGGGGGGGGGGGGGGGGGGGFGGFGGGGGFFFGGFGGGGGFGGGGGGGGGGGGGGGGGGGGGGGGGGGGG<FGGGGGGFGGGEGDG=FCDCFGGGGGEGGCGEEGGGFGFGEFGGGGGEFGB6FC8DGE5EGGGGGFG?FB519D6E;586C>GC2D6:<81)479?:154<6;CE::B)89AFFC0032)94>14-:1DED<2::(4??)-<8>,3410(.)(43(((()))(12
@M03364:396:000000000-C9LGT:1:1101:10893:8951 2:N:0:10
GGACTACAAGGGTATATAATCCTGTTCGCTCCCCTAGCTTTCGCGCCTCAGCGTCAGTCGTGGCCCAGAAGGCCGCCTTCGCCACCGGTGTTCTTCCCGATATCTGCGCATTCCACCGCTACACCGGGAATTCCGCCTTCCCCTGCCAGACTCAAGCCGGCCGGTATCGGGAGCGGACGGGGGTTGAGCCCCCGGATTTGACTCCCGACCAGGCTGGCCGCCTACGCGCGCTTTACGCCCCATGAATCCGGATAACGCTTGCCCCCTACGTATTACCGCGGCCGCTGGCCCGTGGTTTGCC
+
CCCCCGGGFGGGGGGGGGCFGCEFGGGGGGGGGGGGGGGGGGGGGGGGGGGGGGGGGGGGGGGGGGGGGGGGGGGGGGGGGGGGGGGGCGGGGGGGGGGFGEGGGGGGGGGGGGGGGGGGGGGGGGGGGGGGGGGGGGGGGGGFGGF,DFGFGFGFGGGGGGFGGCEFGGG*:=9D=A?>EEGEGG,57AFD5EE59C?9+6+6<FE(-93C:;;4D:FC9D1(,*4793(((-6>:BCE/12(15<<FG3(,(-279(366C0DG5(48:)60.).*3((((4((((-(-,(((0))4*2
@M03364:396:000000000-C9LGT:1:1101:17748:8965 2:N:0:10
GGACTACAGGGGTATCTAATCCTGTTCGCTACCCATGCTTTCGAGCCTCAGCGTCAGTTGCAGACCAGAGAGCCGCCTTCGCCACTGGCGTTCTTCCATATATCTACGCATTCCACCGCTACACATGGAGTTCCACTCTCCTCTTCTGCACTCAAGAAAAACAGTTTCCGATGCAGTTCCTCGGTTAAGCCGAGGGCTTTCACATCAGCCTTATCATTCCGCCTGCGCTCGCTTTTCGCCCAATCAATCCGGCAAACGCTTGCCCCCTCTGCATTACCGCGGCCGCTGGCCCGTCGTGCGC
+
C<6@@,,CC@FGFGGCFD<@F5CCC<<CCB@C@FE8@CFEFGE<EGC:C4EFG@FGCCFFG@F,CF<6,6:@FE:@7@8CFG@:=9FG,@=C?<4BFC5,,,@FC;CDGE=?EFAC,@E884294@FE,A,95?=FFF=E===F?FF;;CBBFBD;,@88B+*+93CF,A=8?C6DD8DG;EDGCC:8?GFG>CEGC>57CEB42;?3)*8A>+1>FCGC=DD22,2>97091=()14CEF0=1))))17C(((((846684*47270,(.).)5)4@4691((((-7,(,-49-70)-1)
@M03364:396:000000000-C9LGT:1:1101:24771:8976 2:N:0:10
GGACTACTGGGGTATCTAATCCTGTTCGCTCCCCACGCTTTCGCTCCTCAGCGTCAGTAACGGCCCAGAGACCTGCCTTCGCCATTGGTGTTCTTCCCGATATCTACACATTCCACCGTTACACCGGGAATTCCAGTCTCCCCTACCGCACTCAAGCCCGCCCGTACCCGGCGCGGATCCACCGTTGAGCGCTGGACTTTCACACCGGACGCGACGAACCGCCTACGCGCCCTTTACGCCCAATGAATCCGGATCACGCTTGCCCCCTACCTCTTTCCGCCGCTGCTTGCCCGTAGGTCGG
+
CCCCCGGGGGGGFCGGGGGGGGGGGGGGGGGGGGGGGGGGGGGG@GGGGGGGGGGGGGFGGGEGGGGG8EF<FGGGGGGGGGGGGGGGEFGGGGGGFEGGGGGGACF<FGGGGGGGGGECEGGGGDGGEEFFGGG,E@+EFCCF=FGGC@GFF)=FGGC+4F>DGEEGG@EGF:4)40CFFGGEFG71AC*)9*?;CFFFGEGE4;>99D0=>)*()-:E()-4:F1)()-723?24,;CG<?:).-.9DD>0(,.5368(28(9CDF0:1)).6).<(,-7(((-)).3(42400)0)7)
@M03364:396:000000000-C9LGT:1:1101:19958:8978 2:N:0:10
GGACTACACGGGTTTCTAATCCTGTTTGCTCCCCACGCTTTCGAGCCTCAACGTCAGTTGCCGTCCAGTAAGCCGCCTTCGCCACCGGTGTTCCTCCTGATATCTACGCATTTCACCGCTACACCAGGAATTCCGCTTACCCCTCCGGTACTCTAGCCATGCAGTTTCCAAAGCAATCCGGGAGTTGAGCCCCCGCCTTTCACTTCAGACTTGCCCCGCCGTCTACGCTCCCTTTACACCCAGTCAATCCGGATAACGCTTGCCCCCTCCGTATTACCCCGGCTGCTGGCACGTCGTTAGC
+
CCCCCGGGGGGGFGGGGGGGGGGGGGGGGGGGGGGGGGGGGGGGGGGGGGGGGGGGGGGGGGGGGGGGGGGGGGGGGGGGGGGGGGGGFGGGGGGGGGGGGGFGGGFGGGGGGGGGGGGGGGGGGGGD=FGGGG=FGGGGAD?DGGGGGFGCFE?DGGGGFGFGGFGGGGGFFGC?EFGC>@7@EG>49AFG>CEGGGGGGFF<DF8=CG@C3@+417GG><9;<FD@6D>FFA36<BGAE(.4*6246CD21((-7:981180>CD9(4(,.13)6:(-4(4((,)5>FF?18-.75(70
@M03364:396:000000000-C9LGT:1:1101:20920:8978 2:N:0:10
GGACTACCGGGGTATCTAATCCTGTTCGCTGCCCACGCTTTCGATGCTCAGCGTCAGTGACGGCCCAGAGACCTGCCTTCGCCATCGGTGTTCGTCCCGATTTCTACACAGTCCACCGTTACACGGGGAATTCCATTCTCCCCTGCCGCACTCTAGCCCGCCCGTACCCGGCGCAGACTCACCGTTAAGCTCTGGGCTTTCACAACGGACGCTTCGAACCGCCTACGACCGCTTTACGCCCTATGATTCCGGACAACGCTTGCACCCTACGGCTTCCCGCAGCGGTTGGCACGTGTGTTGC
+
8-AB6;6,6@@FFC,@6,EE,B<;C@,6::,6CC,,CCF@E66,,,8C,;F@FGGG6,,C9,8:@6B@,,9BC<,6<?FE<=F7FA::84FFF,@4B4++4+9?ED?A4=,C4EA=EC9=C?,?++CE7FGFFA35,36AF8C0+,,++*88,*==,D8+**0;>**4,*>*3*-/?F?,,,*4=E*(1?+*1+5*1=FGE3+.*0),(1(2(.*(1(;=079?(0()-1490(())-8:*((.12<A?02(4(,(),42(3*40*/4:B((,(-(.*,-(-4(((--((),3.(0))(1*
@M03364:396:000000000-C9LGT:1:1101:21359:8989 2:N:0:10
GGACTACCGGGGTTTCTAATCCTGTTCGCTCCCCTAGCTTTCGCGCCTCAGCGTCAGTCGTGGCCCAGAAGGCCGCCTTCGCCACCGGTGTTCTTCCAAATATCTGCGCATTCCACCGCTACACTTGGAATTCCGCCTTCCCCTACCAGACTCAAGCCTGCCGGTATCGGAACCGGGCGGGGGTTGAGCCCCCGGATTTGAGTTCCGACCTAGCAGGCCGCCTACGCGCGCTTTACGCCCAATACTTCCGGCTAACGCTCGCCACCTACGTATTACCCCGGCTGCTCGCCCGTAGTTTGGC
+
CCCCCGGGGGGGGGGGGGGGGGGGGGGGGGGGGGGGGGGGGGGGGGGGGGGGGGGGGGGGGGGGGGGGFGGGGGGGGGGGGGGGGGGGGGGGGGGGGGGGGFFGGGGGGGGGGGGGGGGGGGGGGGGGGGGGGGGGGEGGGGGFGGGDE5FCEFFFGGGGGGFGGGGGDGCEBFAGGFEEEG:CEEC8FCGGGGG5DGGFE:<>FFB,9DFG7<93C>EC;D:?:*1)7/49124>BBEG81:)).:AFD)(((.3)444465(9C*4>::<444<A+((49(-(4)4908((((0**)*2
@M03364:396:000000000-C9LGT:1:1101:11882:8997 2:N:0:10
GGACTACAGGGGTTTCTAATCCTGTTCGCTACCCATGCTTTCGAGCCTCAGCGTCAGTTGCAGACCAGAGAGCCGCCTTCGCCACTGGTGTTCTTCCATATATCTACGCATTCCACCGCTACACATGGAGTTCCACTCTCCTCTTCTGCACTCAAGAAAAACAGTTTCCGATGCAGTTCCTCGGTTAAGCCGAGGGCTTTCACATTAGACTTATTTTTCCGCCTGCGCTCGCTTTACGCCCAATAAATCCGGACAACGCTTGCCACCTACGTATTACCGCGGCTGCTGGCCCGTATTTGGC
+
CCCCCGGGGGGGGEEGGGGGGGGGGGGGGGGGGGGGGGGGGGGGGGGGGGGGGGGGGGGGGGGFGGGGGGGGGGGFGGGGGGGGGGGGGGGGGGGGGGGGGGGGGGGGGGGGGGGGGGGGGGGGGGGGGGGGGGGGGGFFGGGFGGGGGFGFGFFFA=8DGGFGGGGGGGGGBGFGGFGGGGG:EG@AFFGGGGGGGGGGGEGFFFCF6?CF;ECAGFGGFGFFBB@>2DBBFF@EE?EEG?8@6;>EFGGFB6(.<0(,,4C?*@D82>:<7B?-:F?07296184)5?(41;()/1)*0
@M03364:396:000000000-C9LGT:1:1101:26035:9026 2:N:0:10
GGACTACCGGGGTTTCTAATCCTGTTCGCTCCCCACGCTTTCGCTCCTCAGCGTCAGTAACGGCCCAGAGACCTGCCTTCGCCATTGGTGTTCTTCCCGATATCTACACATTTCACCGTTACACCGGGAATTCCAGTCTCCCCTACCGCACTCCAGCCCGCCCGTACCCGGCGCAGATCCACCGTTGGGCCATGGGCTTTCACACCGGACGCGACGAACCGCCTCCGAGCCCTTTACGCCCAATAAATCCGGATAACGCTCGCACCCTACGTCTTCCCGCGGCTGCTGGCCAGGATGTAGC
+
CCCCCGGGCGGGFGGGGGGGGGGFGGGGGGGGGGGGGGGGGGG@:FGGGGGGGGGGFGG9EFBFEFGG<F,EFGGGGGGGGGGGG,EFEFGGGGGFF<CEGGGGGGF9FGGG9FFGGG,@EGGGE=CG+@FGGGG,@:6C>=C?FFG6=9FFGFGFCEG6CG5CF8;E,4*4@FFG*2CG?84<CG*/>F*8<EF*/=EGGCG5D35>4C1*()/()4CGFGF<(;70(99B33?>23CEE:3().)6BF3188()149B?1*(9EG<(41.3,4)<F19BFBFBB)34(3(((,)0).2:
@M03364:396:000000000-C9LGT:1:1101:11135:9029 2:N:0:10
GGACTACCAGGGTTTCTAATCCTGTTCGCTCCCCCAGCTTTCGCGCCTCAGCGTCAGTGGTGGCCCAGAAGGCCGCCTTCGCCACCGGTGTTCTTCCCGATATCTGCGCATTCCACCGCTACACCGGGAATTCCGCCTTCCCCTACCACACTCGAGCCCGCCGGTATCGGAGGCTCGCCGGGGTTGAGCCCCGGGCTTTTACCTCCGAACTAACGGGCCGCCTACGCGCGCTTTACGCCCAATGAATCCGGATACCGCTCGCCCCCTACGTGTTACCCCGGCCGCTCGCACGTAGTGCGGC
+
CCCCCGGGGGGGGGGGGGGGGEFGGGGGGGGGGGGGGGGGGGGGGGGGGGGGGGGGGGGGGGGGGGGGGFGGGGGGGGGGGGGGGGGGGGGGGGGGGGGGGGGGGGGGGGGGGGGGGGGGGGGGGGGGGGGGGGGGGGGGGGGFCFGDFCGDFDGFGEGGGEEGGGFGGGEGFGFGGFGGGEDFEG,5@GGGGGGG)CGEA>GBGFD6,9:7)?;->9C=>G:B?*4<>31,(-)6?FGG*1:09>4AFC<(4???F4,44388CGC(43:(,...9+4(41(-99,79(7>4((0)*-/)
@M03364:396:000000000-C9LGT:1:1101:13601:9064 2:N:0:10
GGACTACTCGGGTATCTAATCCTGTTTGCTCCCCACGCTTTCGTGCCTGAGCGTCAGTTATGGTCCAGAAAGCCGCCTTCGCTACTGGTATTCCTTTGAATCTCTACGCATTTCACCGCTACACTCAAAGTTCTACTTTCCTCTCCCACACTCTAGCCTAGCAGTTTCAAAAGCAGCTCCGAAGTTGAGCCTCGGAATTTCACTTCTGACTTGCTTGGCCGCCTGCGCACCCTTTACACCCAGTAAATCCGGATAACGCTTGCTCCCTACGTCTTAACGCGGCTGCTGGCCCGTCGTTAGC
+
CCCCCGGGGGGGGGGGGGGGGGGGGGGGGGGGGGGGGGGGFGGFGGGGGGGGGGGGGFGGGGGGGGGGGGGGGGGGGGGGGGGGGGGGGGGGGGGGGGFGGGGGGGGGGGGGGGGEGGGGEFFGGGGGGGGFFFDGGGGGGGGFGGGGGEGFGEFFGGGFGGFGGGGGGGGGFGDFGFGGGGGGGGGFFFGGGGGGGGGGGFGFGFFE;FEGEFEEGFGGBDFF>628@GFFFFF6@CGEG<2;A6ECFGGF;@FAF01/37><CFD4.4(((.8))34((,(-20),4-8(42,).)(90
@M03364:396:000000000-C9LGT:1:1101:6389:9097 2:N:0:10
GGACTACCGGGGTATCTAATCCTGTTCGCTCCCCACGCTTTCGCTCCTCAGCGTCAGTAACGGCCCAGAGACCTGCCTTCGCCATTGGTGTTCTTCCCGATATCTACACATTCCACCGTTACACCGGGAATTCCAGTCTCCCCTACCGCACTCCAGCCCGCCCGTACCCGGCGCAGATCCACCGTTAGGCGATGGACTTTCACACCGGACGCGACGAACCGCCTACGCGCCCTTTACGCCCAATAAATCCGGATAACGCTCGCCCCCTACGTATTACCGCGGCTGCTGGCACGTAGTTAGC
+
CCCCCGGGGGGGGGGGGGGGGGGGGGGGGGGGGGGGGGGEGGGGEGGGGGGGGGGGGGGGGGEGGGGGFGGGGGGGGGGGGGGGGGGG,FGGGGGGGGGGGDEGGGGGGGGGGGGGGGFDGGGGGEGGGGGGGGGBAFGGGGGFGGGGGDGFGFGFGGEEEG>DECECFGGGFGFG5AGGEGFFGG*4AFE)8CEGFGGGGFGFCBFFBD1*(0?396EE>GFF1F6),713(4?>F?GGGF:<4<DFFGG>FB04=:B6?1?(1?C>??445.3).<3779>BB??:2:8>??B4782C0
@M03364:396:000000000-C9LGT:1:1101:25520:9107 2:N:0:10
GGACTACCGGGGTTTCTAATCCTGTTTGCTCCCCACGCTTTCGAGCCTCAACGTCAGTTGCCGTCCAGTAAGCCGCCTTCGCCACCGGTGTTCCTCCTGATATCTACGCATTTCACCGCTACACCAGGAATTCCGCTTACCCCTCCGGTACTCTAGCCATGCAGTTTCCAAAGCAATCCGGGAGTTGAGCCCCCGCCTTTCACTTCAGACTTGCCCCGCCGTCTACGCTCCCTTTACCCCCAGTAAATCCGGATCACGCTTGCCCCCTACGTATTCCCGCGGCTGCTGGCACGTCTGTAGC
+
CCCCCGGGGGGGFGGGGGFFGGGGGGGGGGGGGGGGGGGGGGGGGGGGGGFGGGGGGGGFFGGGGGGGGGGGGGGGGGGGGGGGGGGGGGGGGGGGGGGGGGGGGGGGGGGGGGGGGGGGGGGGGGGGGGGGGGGGGGGGGGCFDGG>CAFFGFGFGGGGFGFGGGGGGGGGFGFFGFGGGGC>CF8:ADCGGGGGGGGFGEGEGFF<EFEF8F+)/(3C@C>F0A<>6C9?BFF)6.<CEB:?*6<<FF<71?(4?318<BGBGGGF4??(564)6A:6990(7?2??B<D64())/)::
@M03364:396:000000000-C9LGT:1:1101:23725:9126 2:N:0:10
GGACTACAAGGGTATCTAATCCTGTTCGCTACCCATGCTTTCGAGCCTCAGCGTCAGTTGCAGACCAGAGAGCCGCCTTCGCCACTGGTGTTCTTCCATATATCTACGCATTCCACCGCTACACATGGAGTTCCACTCTCCTCTTCTGCACTCAAGAAAAACAGTTTCCGATGCAGTTCCCCGGTTAAGCCGGGGGCTTTCACTTCAGACTTATCTTTCCGCCTGCGCTCGCTTTACGCCCAATAAATCCGGACCACGCTTGCCACCTACGTATTACCGCGGCTGCTTGCACGTCGGTTGC
+
CCCCCGGGGFGGGGGGGGGGGGGFGFFCGGGGGGGGGGGGGGDFGGGGFGEGGGGGGEFCGFGFGGGGGGGGGGGGGGGFGGGGEGFGFGGGGGGGGGGGGGGFFGGGGGGGGCFGGGGDGGGGGGGFEFGGGGGGGGGGGCFFGGG8DFGEFFDDCFGGGGFGGFGGGGCEBFFGGFGGGFGGGG7AFA:7CGGGDGGGGEEFF=FF*;BGF+,9CCFG;G@DDFB5(1,1(6=FFBC8:2?:4<6<FGC6B>(-.8>F?(@(*<C3(,-4,::):::>FB2((-4)5(.5<?4)).(91
@M03364:396:000000000-C9LGT:1:1101:26219:9128 2:N:0:10
GGACTACTCGGGTTTCTAATCCTGTTCGCTCCCCACGCTTTCGCTCCTCAGCGTCAGTGACGGCCCAGAGACCTGCCTTCGCCATCGGTGTTCTTCCCGATATCTACACATTCCACCGTTACACCGGGAATTCCAGCCTCCCCTGCCGCACTCAAGCCCGCCCGTACCCGGCGCAGACCCACCGTTCAGCGCTGGGCTTTCACACCGGACGCCACGAACCGCCTACGCGCCCTTTACGCCCACTCATTCCGGACAACGCTTGCACCCTACGTCTTTCCGCGGCCGCTGGCACGTACGTCGC
+
CCCCCGGGFGEGCFGGGGGGGGGEGGGGGGGGGGGGGGGGGGGGGGGGGGGGGGGG7FFFGEEGGGGGFGDGGGGGGGGGGGGDEGGGCFFFGGGGGGGGGGGGGGGGFGFGDGGFGEFD8FFGGGGGFEFGGGG9DGFGGGGF6FGE8*@)7=CFG8DDEGEG>8EGGEG5@C@G*6EF,4?CBE,6AF*)2:?EGFFFG3@<FED((9;*()2(/(:EBDFB?EB)494>2:05ABGGG?(.).:4@C*((40:FBFF:0>7FGGF1<B21,().<44(41((4,(,31,-4())0(11
@M03364:396:000000000-C9LGT:1:1101:6429:9135 2:N:0:10
GGACTACACGGGTATCTAATCCTGTTCGCTCCCCACGCTTTCGCTCCTCAGCGTCAGTAACGGCCCAGAGACCTGCCTTCGCCATTGGTGTTCTTCCCGATATCTACACATTCCACCGTTACACCGGGAATTCCAGTCTCCCCTACCGCACTCAAGCCCGCCCGTACCCGGCGCGGATCCACCGTTAAGCGATGGACTTTCACACCGGACGCGACGAACCGCCTACGAGCCCTTTACGCCCAATAAATCCGGATAACGCTTGCCCCCTACGTATTACCGCGGCTGCTGGCACGTAGTTCGC
+
CCCCCGGGGGGGGGGGGGGGGGGGGGGGGGGGGGGGGGGGGGGGGGGGGGGGGGGGGGGGGGGGGGGGGFGGGGGGGGGGGGGGGGGGGGGGGGGGGGGGGGGGGGGGGGGGGDEEGGGGDFGFGGGGGGGGGGGGGDDGGGGFGGGGGFGFGFGFB:@CECDDFGGGGGGGFD>G5?GF6EGGGGF;FGDCDGGFGFGGGCG6<D@B>GFG70*4D>G:179B:CB7:C>1<(5<<6=GGB(4))))997904?<F126165(28D91644)68>>3299>FB9(.::0(5?:()87)9)
@M03364:396:000000000-C9LGT:1:1101:5424:9158 2:N:0:10
GGACACCAGGGTATCTAATCCTGTTTGCTCCCCACGCTTTCGCGCCTCAGCGTCAGTTGTCGTCCAGAAAGTCGCCTTCGCCACCGGTGTTCTTCCTAATCTCTACGCATTTCACCGCTACCCCAGGGATTCCACTTTCCTCCCCGATACTCCAGCTTCCCAGTTTCCATCCCATCACGGGGGTAAGCCCCGCACTTTTAAGATGGACATAGGCAGCCCCCTGCGCGCGCGTTACGCCCAATATTTCCGGACAACGCTTTCCCCCTCCGCATTACCCCGGCTGCGCTGCCCTACTTACCGG
+
CCCCCEF8@FG,,CC@CF<<E@CCEG@FAFGGGDCC7BFG9FF@:F7:8<CF@F,=;C,CFGFFGEF9CFF9E7CF@F<,7C::FCF7+8F?BEFGGFA<AAF<;CB=C=FG9,@F:@C6+,1+44A+BBFAF?E?E8?F@=,*68+6+:=8FB?*36EF,>;?GFFGGCBG*303,;+4***5:8F=)=:)95**0?F++746+)86):)+))538=*C29,13CBF(>1,4(-(4(:5*())*-6477*,((89B((,<>67D**--(-8,).6(1--,412((,,((.((()***5/)
@M03364:396:000000000-C9LGT:1:1101:6656:9187 2:N:0:10
GGACTACACGGGTTTCTAATCCTGTTCGCTCCCCCAGCTTTCGCGCCTCAGCGTCAGTGGTGGCCCAGAAGGCCGCCTTCGCCACCGGTGTTCTTCCCGATATCTGCGCATTCCACCGCTACACCGGGAATTCCGCCTTCCCCTACCACACTCGAGCCCGCCGGTATCGGAGGCTCGCCGGGGTTGCGCCCCGGGCTTTTACCTCCGACCTAACCGGCCGCCTACCCGCGCTTTACGCCCAATGCATCCGTCTACCGCTCGCCCCCTCCGTCTTTCCCCCGCTGCTTGCCCGGCATTCGGC
+
CCCCCGGGGGGGGGGGGGGGGGGGGGGGGGGGGGGGGGGGGGGGGGGGGGDFGGGGGGFFFGGGGGGGGCFGGGGGGGGGGGGGGGGGFGFGGGGGGGGGGGGGGEGGGGGGGGGGGGGDGGGGGGGGDGGGGGGGEGGGGGGFGGGFGFGDFCFDGGGEGD*;F75EECGGFGBGDFGGDC7FEC*4>GGDDCGGGFGG+4E<C:@2>D>C2<*-51EE7914?*4)4)424<)6(4:C*-..965)971,8?2))-,2-3??9:7(3(4((-)56+.--,(-78)5:(3(((()1*)*1
@M03364:396:000000000-C9LGT:1:1101:8556:9203 2:N:0:10
GGACTACACGGGTTTCTAATCCTGTTCGCTACCCATGCTTTCGAGCCTCAGCGTCAGTTGCAGGCCAGAGAGCCGCCTTCGCCACTGGTGTTCTTCCATATATCTACGCATTCCACCGCTACACATGGAGTTCCACTCTCCTCTTCTGCACTCAAGAAAAACAGTTTCCGATGCAGTTCCTCGGTTAAGCCGAGGGCTTTCACATTAGACTTATTTTTCCGCCTGCGCTCGCTTTACGCCCAGTAAATCCGGATAACGCTCGCCCCCTACGTGTTACCGCGGCTGCTGGCACGTAGTTCGC
+
CCCCCGGGGGGGGGGGGGGGGGGGGGGGGGGGGGGGGGGGGGGGGGGGGGGGGGGGGGGGGGG8FGGGGGGGGGGGGGGGGGGGGGGGEFGGGGGGGGGGGGGGGGGGGGGGGGGGGGGGGGGGGGGGGGGGGGGGGGGGGGGFGGGCGFGFGFGFDFFGGGFGFGGGGGGGFGFGGFGGAFDFGG:AAEFD>EGGGGGGGEGFDFFF?GFG4BECFEGGDG@FD:@BBDBF?D@EF?EFG;DFAE3)@FDFFF69F<BBFBE>DEG>BFB8(:?2<@:;3>96><),8::?<,()00)77
@M03364:396:000000000-C9LGT:1:1101:10404:9226 2:N:0:10
GGACTACTCGGGTTTCTAATCCTGTTCGCTCCCCCAGCTTTCGCTCCTCAGCGTCAGTTGTGGCCCAGAAGGCCGCCTTCGCCACCGGTGTTCTTCCCGATATCTGCGCATTCCACCGCTACACCGGGAATTCCGCCTTCCCCTACCAAACTCAAGCCCGCCGGTATCGGGAGCGGCCGGGGGTTGGGCCCCCGCCTTTGCCCCCCGCCCTAGCCGGCCCCCCACGAGCGCTTTCCGCCCCAGTAATCCGTATAACCCCCGCCCCCTACGTCTCTCCCCCGCCTCTTGGCCCTCCTTCGCC
+
CCCCCGGGGGGGGGGGGGGGGGGFGGFGGGGGGGGGGGGGGGGECGGGGGGGGGGGGGGCGGGGGGGFFGGFGGGGGGGGGGGGGFFGBFGGGEGGGGGGGCEGGGGGGGEE9FDGGGGDGGGGGGGGGGGGGGGGGGGGGGGFDGGF:@FEG@FFGGGGGGF7FCGG5>>48FBCCFC1*:9:CEC05CGDGEE*1;::+3+418816D;*4?04)4C*(1(-3*-),/4((,).(4CE*(((*))-19*(.2)6)4((,4C>DE),.((.(().(0(,-20(-(.5).)((((099:D<
@M03364:396:000000000-C9LGT:1:1101:11029:9264 2:N:0:10
GGACTACACGGGTTTCTAATCCTGTTCGCTCCCCACGCTTTCGCTCCTCAGCGTCAGTAACGGCCCAGAGACCTGCCTTCGCCATTGGTGTTCTTCCCGATATCTACACATTCCACCGTTACACCGGGAATTCCAGTCTCCCCTACCGCACTCCAGCCCGCCCGTACCCGGCGCAGATCCCCCGTTAGGCGATGGACTTTCACACCGGACGCGACGAACCGCCTACGAGCCCTTTACGCCCAATAAATCCGGATAACGCTCGCACCCTACGTATTACCGCGGCTGCTTGCCCGCCTTTAGC
+
CCCCCGGGGGGGGGGGGGGGGGGGGGGGGGGGGGGGGGGGGGGGGGGGGGGGGGGGGGGGGGGGGGGGGGGGGGGGGGGGGGGEEFGGFGGGGGGGGGGGGGGGGGGGGGGGGGGGGGGGGGGGGGGGGGGGGGGGGGGGGGGFGGGGGEGADDGFGGGGGGFGGGGEGGGGFGFG:*>A,ADGGG*:FFEDGGGGGGGGGFGFGBA;9D9C18CBG>ED>GBFFGF3:G;?0(5<B?GGGB4:4<AFFGD2:10)717<B>8(9CG0(48..-46AF(79BB((-)).40:0(()0*):0
@M03364:396:000000000-C9LGT:1:1101:12592:9267 2:N:0:10
GGACTACACGGGTATCTAATCCTGTTTGCTACCCACGCTTTCGTGCCTCAGTGTCAGTTTCAGTCCAGAAGGCCGCCTTCGCCACCGGTGTTCCTCCTAATATCTACGCATTTCACCGCTACACTAGGAATTCCGCCTTCCTCTCCTGTACTCAAGCTGAACAGTTCGCAGGGCGGTTCACGGTTGGGCCGTGAAATTAAACCCCGCGCTTGCTCAGCCACCTACGCACTCTTTACGCCCAGTAATTCCGGATAACGCTCGCCCCCTACGTGTTACCGCGGCTGCCTGCACGTACTTCGCC
+
CCCCCGGGGGGGGDFGGGGGGGGGGGGGGGGGGGGGGGGGGGGGGGGGGGGGGGGGGGGGGGGGGGGGGGGGGGGGGGGGGGGGGGGGGGGGFGGGGGFGGGGGGGGGGGGGGGGGGGGGGGGGGFGGGGGGGGGGGGGGGGGFGGGGGFGFGCDFFGGFGGFGGGGGGGGDDGBGEAEFGGGFDGF5AF55?E:FGGGGGBE@GEDFFG@=7156DEC*6C;1;87)99:6>:.<::G>*324=24:FD)4:?A>),-37>G<CG331::,.:.).*((46(,(())..:?(4(7**-*9
@M03364:396:000000000-C9LGT:1:1101:27448:9271 2:N:0:10
GGACTACCGGGGTTTCTAATCCTGTTCGCTACCCATGCTTTCGAGCCTCAGCGTCAGTTGCAGACCAGAGAGCCGCCTTCGCCACTGGTGTTCTTCCATATATCTACGCATTCCACCGCTACACATGGAGTTCCACTCTCCTCTTCTGCACTCAAGAAAAACAGTTTCCGATGCAGTTCCTCGGTTAAGCCGAGGGCTTTCACATTAGACTTATTTTTCCGCCTGCGCTCGCTTTACGCCCAATAACTCCGGACAACGCTTGCCACCTACGTATTACCGCGGCTGCTGGCACGTCGTTCGC
+
CCCCCGGGGGGGGGGGGGGGGGGGGGGGGGGGGGGGGGGGGGGGGGGGGGGGGGGGGGGGGGGGGGGGGGGGGGGGGGGGGGGGGGGGCFGGGGGGGGGGGGGGGGGGGGGGGGGGGGGGGGFGFGGG?FFFFGFGGGGGGGGFGGGGGFGEFFGF,=EFGGFGGGFGCE@EEGFFFFGGGGGGGEFEFGGDGGGGGGGFGFGEFFFFFGEG*=B<FFGG@DDFFC;>6C;B6;@CFFGGGD0?)5).9DG>6;9BFFF??BC:7C432::7?942:<:>(4(3132)5:081<008)(C7
@M03364:396:000000000-C9LGT:1:1101:27080:9275 2:N:0:10
GGACTACACGGGTTTCTAATCCTGTTCGCTCCCCACGCTTTCGCTCCTCAGCGTCAGTAACGGCCCAGAGACCTGCCTTCGCCATTGGTGTTCTTCCCGATATCTACACATTCCACCGTTACACCGGGAATTCCAGTCTCCCCTACCGCACTCAAGCCCGCCCGTACCCGGCGCGGATCCACCGTTAAGCGATGGACTTTCACACCGGACGCGACGAACCGCCTACGAGCCCTTTACGCCCAATAAATCCGGATAACGCTTGCACCCTACGTATTACCGCGGCTGCTGGCACGTAGTTAGC
+
CCCCCGGGGGGGGGGGGGGGGGGGGGGGGGGGGGGGGGGGGGGGGGGGGGGGGGGGGFGGGGGGGGGGGGGGGFGGGGGGGGGGGGGGFGGGGGGGGGGGGGGGGGGGGGGGGGGGGGFGGGGGGGGGGGGGGGGGG:+CFGGFGGGCEDGFGD8DFGGGEGFGGGGGGEGGFG@DGFGGGGGGGGGFFDEGFEEGGGDGGFGEGFF;BGFGF):9DBEEBDBB6;8;?D011:?AA?GGGB?0?AABFFCBBF6BF?6?1:C<FGG?FF<4)6>2<A:B>>FB9?:?BF0<FB3)0*):7
@M03364:396:000000000-C9LGT:1:1101:23217:9278 2:N:0:10
GGACTACCAGGGTTTCTAATCCTGTTTGCTACCCACGCTTTCGTGCCTCAGTGTCAGTTTCAGTCCAGAAGGCCGCCTTCGCCACCGGCGTTCCTCCTAATATCTACGCATTTCACCGCTACACTAGGAATTCCGCCTTCCTCTCCTATACTCAAGCTGAACAGTTCGCAGGGCGGTTCACGGTTGCGCCGTGAAATGACACCCCGCGCTTGCCCAGCCCCCTACTCGCTCCTTACGCCCCGTACTTCCGTATAACGCTCGCCCCCTACGTGTTACCCCGGCTGCCTGCCAGTATTTCGCC
+
C@C8@EE<;EF@CFFE<FCCGE<FGG<CCAEFGGGGGGCFFGGC@FGCGFGA@FFCACFDFF<FFG9C,,6EFDFGEFGGGGGGGGGG+@CCFFGGFF,BFFEGFGFFCE:?EG;FFEGCGGGF,>EE,:,AFGGGG+0AFD=9DGF,,5FFFF6?F8AF3FFGC,@8C+@B@GF7@AC,@@?D85,0?1*2?:*,4,44C3;6535:23(:=)>);:8*,140(+))-*((.642:?*::7((),.69>0480)-.422-1:<D>),.2(,.3-)6+43(,(-((..34)).6-*968DD
@M03364:396:000000000-C9LGT:1:1101:19595:9280 2:N:0:10
GGACTACTAGGGTTTCTAATCCTATTTGCTCCCCACGCTTTCGTGCCTCAGCGTCAGTCTCTGTCTAGGTAGCCGCCTTCGCCACCGGTGTTCCTCCATATATCTACGCATTTTACCGCTACACATGGAATTCCACTCCCCTCTCCAGTACTCTAGCTCACCAGTATCTATGGCTTTATGGGGTTGAGCCCCACGCCTTCACCATAAACTTAAGTAGCCGCCTACGCACCCTTTACGCCCACTAATTCCGGATACAGCTTGCTACCTACGTATTACCGCGGCTGCTGGCACGTAGTTGGCC
+
CCCC8FGDCFFGGFGGGGFGGGEFGCGGCFFGGGGGGEGCFCEGGEGGGGEGEGCGGDFGFGGFAEAAGGA9AC=:@BFF<CCFB,@F>=CFFA>ECE,B?9D?,,CBCEEG9?AE<CGDG>FE9ECG<FGEFGCFD,=F76@D8>B,@DFD,2=9,=7=9DDFGGG9=:;DFFD6EFGGGDC>8+:1*3D9++@5*6@2@>F@:AFE@@8,8+,356D>:*<(-*6)5DD==EE4;@5<C(//)17?A*)/3(6)2;.),4@AG69)(-4)-44:919-((,(-.).8()-.407F9(9C
@M03364:396:000000000-C9LGT:1:1101:22398:9284 2:N:0:10
GGACTACTGGGGTATCTAATCCTGTTTGCTACCCACGCTTTCGTGCCTCAGTGTCAGTTTCAGTCCAGAAGGCCGCCTTCGCCACCGGTGTTCCTCCTAATATCTACGCATTTCACCGCTACACTAGGAATTCCGCCTTCCTCTCCTGCACTCAAGCTGAACAGTTCGCAGGGCGGTTCACGGTTGGGCCGTGAAATTAAACCCCGCGCTTGCTCAGCCACCTACGCACTCTTTACGCCCAGTAATTCCGGATAACGCTCGCCCCCTACGTGTTACCCCGGCTGCTGGCCCGCAGTTCGGC
+
CCCCCGGGGGGGGEGGGGGGGGGGGGGGGGGGGGGGGGGGGGGGGGGGGGGGGGGGGGGGGGGGGGGGGGGGGGGGGGGGGGGGGGGGFGFGGGGGGGGGGGGGGGGGGGGGGGGFGGGGGGGGGGGGGGGGGGGGDEDGGFGFGGGFFFGFGFGFGGGGGGFGGGGGGGGGFGADCDGGGGGFGGGFFGGGGGGCCF?@C>EDGFFFBDDG;6>?GEG*5C(5=*-76/56AFFA:?CG54:59A><FGG061<<>;0((-?3DG):B:0(5.)66+4,2,--(),3(,81((-0/*4)1
@M03364:396:000000000-C9LGT:1:1101:23277:9285 2:N:0:10
GGACTACTGGGGTTTCTAATCCTGTTCGCTACCCATGCTTTCGAGCCTCAGCGTCAGTTGCAGACCAGAGAGCCGCCTTCGCCACTGGTGTTCTTCCATATATCTACGCATTCCACCGCTACACATGGAGTTCCACTCTCCTCTTCTGCACTCAAGAAAAACAGTTTCCGATGCAGTTCCTCGGTTAAGCCGAGGGCTTTCACATTCGCCTTATTTTTCCGCCTGCGCTCGCTTTCCGCCCAATCAATCCGGACCACCCTTGCCCCCTACGGTTTCACGCGGCGGCTGGCCCGTAGGTTGC
+
CCCCCGGGGGGGGGGGGGGGGGGGGGGGGGGGGGGGGGGGGGGDGGGGGGGGGGGGCFGGGGGGGGGGGGGGGGGGGGGGGGGGGGGGCFFGGGGGGGGGGGGGGGGGGGGGGGGGGGGGGGGGGGGGGGGGGGGGGGGGGGGFGGGGGFFDFDGF,@DFGGFGGFDGFE3@>EFGFDGG=9C<CE@AFGGG9EEGGGGGF*;EFF6<);9=>B<CGCFGFG?2(:>:>56>03?))/8FG01,)//10<5(-4(43(,(4:CB6CD9(2(((1:>2<3(79>((,(-41(372())/)21
@M03364:396:000000000-C9LGT:1:1101:14466:9287 2:N:0:10
GGACTACAGGGGTTTCTAATCCTATTTGCTCCCCACGCTTTCGTGCCTCAGCGTCAGTTACTGTCCAGACAGCCGCCTTCGCCTCCGGTGTTCCTCCATATATCTACGCATTTTACCGCTACACATGGAATTCCGCTGTCCTCTCCAGTACTCCAGCCTCCCAGTATCCAAGGCTTTATGGGGTTGAGCCCCACGCTTTCACCTTGAACTTAAAAGGCCGCCTGCGCACCCTTTACGCCCATTAATTCCGTATACCGCTCGCCACCTACGTATTACCCCGGCCGCTTGCCCGTGCTTCGCC
+
CCCCCGGGGGGGGGGGGGGGGGGGGGGGGGGGGGGGGGGGGGGGGGGGGGGGGGGGGGGGGGGGGGGGGGGGGGGGGGGGGGGGGGGGGGGGGGGGGGGGGGGGGGGGGGGGFFDFGGGGGGGGGGGGGGGGGGGGGFDGGGGFGGG?EDGFGFGFGGGGGGFGGGGGGGGGFFB8EFGGFGGGCE::FFGGGGGGGGGGG>FE7@FE@DCCC+,1:9FG>D258*6.6DD@FEF>6@E><());?5<FG*3?B<FE9-79>81CC*5::.5-56<)+4-21(40((-4(),(((009(*1
@M03364:396:000000000-C9LGT:1:1101:7801:9291 2:N:0:10
GGACTACCCGGGTATCTAATCCTGTTCGCTCCCCACGCTTTCGCTCCTCAGCGTCAGTGACGGCCCAGAGACCTGCCTTCGCCATCGGTGTTCTTCCCGATATCTACACATTCCACCGTTACACCGGGAATTCCAGTCTCCCCTACCGCACTCCAGCCCGCCCGTACCCGGCGCAGATCCACCGTTAGGCGATGGACTTTCACACCGGACGCGACGAACCGCCTACGAGCCCTTTACGCCCACTAAATCCGGATAACGCTAGCCCCCTACGTCTTACCGCGGCTGCTGCCACGTGTGATGC
+
CCCCCGGGGGGGGGGGGGGGGGGGGGGGGGGGGGGGGGGGGGGGGGGGGGGGGGGGGGGEGGGGGGGGFGGGGGGGGGGGGGGGGGGGFGGGGGGGGGGDG+@FGGGGGGGGGGFGGGGDGGGGGGGGGGGGGGFFGGGGGGGFGGG>EFGFGFGFGGGGGGFGGEEGGGEG>FBGDFGCCGFFE==2;CEGGEGFGGFFG?G.<BA>>GFG07C6D1=EFGF6:F?73>>B<:,6A?GGG<(4)42)=FG0(4(6=(4(,-<:GGG>0:?,.((6>G03((4(1(,.).48;((0)/)2:
@M03364:396:000000000-C9LGT:1:1101:10559:9312 2:N:0:10
GGACTACAGGGGTTTCTAATCCTATTTGCTCCCCACGCTTTCGTGCCTCAGCGTCAGTTACTGTCCAGACAGCCGCCTTCGCCTCCGGTGTTCCTCCATATATCTACGCATTTTACCGCTACACATGGAGTTCCACTCTCCTCTTCTGCACTCAAGAAAAACAGTTTCCGATGCAGTTCCTCGGTTAAGCCGAGGGCTTTCACATTAGACTTATTTTTCCGCCTGCGCTCGCTTTACGCCCAATAAATCCGGACAACGCTTGCCCCCTACGTATTACCGCGGCTGCTGGCACGTAGTTAGC
+
CCCCCGGGGGGGGEGGGGGGGGGCFGGGGGGGGGGGGGGGGGGGGGGGGGGGGGGGGGGGGGGGGGGGGGGGGGGGGGGGGGGGGGGGCFGGGGGGGGGGGGGGGGGGGGGGGGGGGGGGGGGGFGGGGGGGGGGGGGGGGGGFGGGGGFGFGFGFC=FGEGFGGCFFFECGFGFFGFGGEGGGGG>AFFGG9EGDDGFGGEFEGFFFFGFGF+>9CEGG2D@DF8@B2DBFFFFFFFGGG;(/;=EEFGG;01((<7;16?F8*;DB:B:B<<B<AE827022,43:7?:?:?8)0*):C
@M03364:396:000000000-C9LGT:1:1101:11865:9318 2:N:0:10
GGACTACCGGGGTTTCTAATCCTGTTCGCTCCCCACGCTTTCGCTCCTCAGCGTCAGTAACGGCCCAGAGACCTGCCTTCGCCATTGGTGTTCTTCCCGATATCTACACATTCCACCGTTACACCGGGAATTCCAGTCTCCCCTACCGCACTCCAGCCCGCCCGTACCCGGCGCAGATCCACCGTTAGGCGATGGACTTTCACACCGGACGCGACGAACCGCCTACGCGCCCTTTACGCCCAATCAATCCGGATCACGCTCGCACCCTACGTATTCCCGCCGCGGCTGGCCCGTCTTTCGC
+
CCCCCGGGGGGGFGGGGGGGGGGGGGGGGGGGGGGGGGGDGGGGGGGGGGFEGGGGGGGGGGGGGGGGFFCFGGGGGGGGGGGGC?EGEEFEDGGGGGGGGGGGGGGGGGGGGGGGGGGDEGGGGGGGCFGGGGGGGGGGGGGFGGGGGFG>AC6CGGGGEGFGGD>EEGGGDGBGGFGGDCCCFG*6;F8DGDECDGGGGFGFGFF02D9C0):371EGBGFF?GB)4>93>BFBF?EEG?B:<8)6@G<9??((0-3(4,:(1CD(.4(,)64).<(4(-2(,34(48:029-..*)9C
@M03364:396:000000000-C9LGT:1:1101:9570:9326 2:N:0:10
GGACTACTGGGGTATCTAATCCTGTTCGCTCCCCCAGCTTTCGCGCCTCAGCGTCAGTGGTGGCCCAGAAGGCCGCCTTCGCCACCGGTGTTCTTCCCGATATCTGCGCATTCCACCGCTACACCGGGAATTCCGCCTTCCCCTACCACACTCGAGCCCGCCGGTATCGGAGGCTCGCCGGGGTTGAGCCCCGGGCTTTTACCTCCGACCTAACGGGCCGCCTACGCGCGCTTTACGCCCCGTCAATCCGACCACCGCTCGCCACCTACGTTTTCGCCCGCCTGCTGGCCCGCAGTTCGCC
+
@B@CCCFGGGGGG@FGGGGGG9EFFFGGGGGGGGGGGGGGGGGFGGGGGGGGDGGGCFACGG>FGGGFF<FFGGGGGGGGGEGFCFGEFEEGGFFGGGCEGDEGGGGGGEEGG<=FFEGGGFFFGGGEE=FFGGGGG:?FF?F:DGG6EAGFGBGBGC@CEGFDFGGGGD>C:C=FCEE57=>4:8<?7:;>5>CGD>ECCADA75)39GFF04*(/3:*7C0-4*,)-11(4(6<6(:C8(((0449?C*,,231<2,3(,1(*2*(.-(((()((*-,(,(-4704<(80(((./1:DD
@M03364:396:000000000-C9LGT:1:1101:21054:9335 2:N:0:10
GGACTACTGGGGTATCTAATCCTGTTTGCTACCCACGCTTTCGAACCTCAGCGTCAGTTACAGACCAGAGAGCCGCTTTCGCCACTGGTGTTCTTCCATATATCTACGCATTTCACCGCTACACATGGAGTTCCACTCTCCTCTTCTGCACTCAAGTCTTCCAGTTTCCAATGCACTACTTCGGTTAAGCCGAAGGCTTTCACATCAGACTTAAAAGACCGCCTGCGTTCCCTTTACGCCCAATAAATCCGGACAACGCTCGCCCCCTACGTATTCCCGCGGCTGCTGGCACGTAGTTCGC
+
CCCCCGGGGGGGGGGGGGGGGGGGGGGGGGGGGGGGGGGGGGGGGGGGGGGGGGGGGGGGGGGGGGGGFGGGGGGGDGGGGGFGGGGGFGGGGGGGGGGGGGGGGGGGGGGGGGGGGGGGGGGGGGFGGGGGGGGGGGGGGGGFDFGCGFGD88=?FFGGGGFGGGGGGGFGFFBFGFGGFGGDEG+:FFGGG6EEGGGGGEGFFFFF@FEFC8,3B=GGFGFFFG>B@GB=FEF=E9EGG?38A@4CFGGBFF0?F9BD?>E6*:DBBFB<2:2)-<49>19B0?2:??7?:<()7*)19
@M03364:396:000000000-C9LGT:1:1101:28038:9343 2:N:0:10
GGACTACTAGGGTTTCTAATCCTATTTGCTCCCCACGCTTTCGTGCCTCAGCGTCAGTTGCAGACCAGAGAGCCGCCTTCGCCACTGGTGTTCTTCCATATATCTACGCATTCCACCGCTACACATGGAGTTCCACTCTCCTCTTCTGCACTCAAGAACGACAGTTTCCGATGCAGTTCCACGGTTGAGCCGTGGGCTTTCACATCAGACTTATCATTCCGCCTGCGCTCGCTTTCCGCCCAATAAATCCGGACCACGCTTGCCACCGACGTATTTCCGCGGCTGCTGGCCCGTCGGTAGC
+
CCCCCGGGGGGGGGGGGGGGGGG9FGGGGGGGGGGGGGGGGGGGGGGGGFFGGGGGGGGFGGGGGGGGGGGGGGGGGGGGGGGGGGGGDFFGGGGGGGGGGGGGGGGGGGGGGDEGGGGGGGGGGGGCFGGGGGGGG8=FFGGFGGGCFFGDAD=:4@DGGGFGF9FEGEBEEDBFGFFGGFGGGC+:F8DDDGGCFGGGGFGEFFF::*7EE65:@C@,7C>:>8>?9<9>;?@))1CFF3(/)7>CFG317608>?>B0<E0CFG((4,(-),).+-49;;(41:??:(1((-)))(9*
@M03364:396:000000000-C9LGT:1:1101:3622:9360 2:N:0:10
GGACTACTAGGGTTTCTAATCCTGTTTGCTACCCACGCTTTCGTGCCTCAGTGTCAGTTTCAGTCCAGAAGGCCGCCTTCGCCACCGGTGTTCCTCCTAATATCTACGCATTTCACCGCTACACTAGGAATTCCGCCTTCCTCTCCTGTACTCAAGCTGAACAGTTCGCAGGGCGGTTCACGGTTGGGCCGTGAAATTAAACCCCGCGCTTGCTCAGCCACCTACGCACTCTTTACGCCCAGTAATTCCGGATAACGCTCGCCACCTCCGTGTTCACCCGGCTGCTGGCACGCAGTTCGCC
+
CCCCCGGGGGGGGGGGGGGGGGGDFGGGGGCGGGGGGGGGGGGGGGGGGGGFGGGGGFGGGGGGGGGGGGGGGFFGGGGGGGGGEGGD:FCFFF9FGGGGGGGGGCGGGDG@FFFFGGGGGC2FGFFFFGFFGGGGG:CEGGFFGGFEGFDFF9DFGGGGGGFGGGGDEEGEFGFGGDEG<,CFCCGBFFCGDCG7CE9CGBGD5))295<F(++.;)=*,CDF436:2)59AAFF:<5CE<?28<ABFG3(-494.,,(-(?(9FD(.,((.8)).+(-6946?:046076(,-79B4/7
@M03364:396:000000000-C9LGT:1:1101:16053:9370 2:N:0:10
GGACTACAGGGGTATCTAATCCTGTTCGCTACCCATGCTTTCGAGCCTCAGCGTCAGTTGCAGACCAGAGAGCCGCCTTCGCCACTGGTGTTCTTCCATATATCTACGCATTCCACCGCTACACTAGGAATTCCATTCTCCTCTCCTGCACTCTAGACTTCCAGTTTGAAATGCAGCACCCAAGTTGAGCCCGGGTATTTCACATCTCACTTAAAAGTCCGCCTACGCTCCCTTTACGCCCAGTAAATCCGGACCACGCTCGCCACCTACGTATTCCCGCGGCTGCTGGCCCGTCGGTCGC
+
CCCCCGGGGGGGGGGGGGGGGGGGGGGGGGGGGGGGGGGGGGGGGGGGGGGGGGGGGGGGGGGGGGGGGGGGGGGGGGGGGGGGGGGGEGGGGGGGGGGGGGGGGGGGGGGGGGGGGGGGGGGGGGGGGGGGGGGGGGGGGGGFGGGGGFGFGDFF=EGGGGFGGGGGGGGGFGFGGFGGGG?FGGGEFGGGGGGGGGGGGEFFFFACEGFG@A,:C=GGFGFFFFADDG=BDFFFFFGGG?D;A<CEFGD>07(6><B(/7E>3CGB2738<AB24C(((442-(2:(((47(()))-15
@M03364:396:000000000-C9LGT:1:1101:23547:9372 2:N:0:10
GGACTACTAGGGTTTCTAATCCTGTTCGCTACCCATGCTTTCGAGCCTCAGCGTCAGTTGCAGACCAGAGAGCCGCCTTCGCCACTGGTGTTCTTCCATATATCTACGCATTCCACCGCTACACATGGAGTTCCACTCTCCTCTTCTGCACTCAAGAAAAACAGTTTCCGATGCAGTTCCTCGGTTAAGCCGAGGGCTTTCACATTAGACTTAGTTTTCCGCCTGCGCTCGCTTTACGCCCAATAACTCCGTACAACGCTTGCCCCCTACGTATTACCGCGGCTGCTGGCACGTCGTTAGC
+
CCCCCGGGGGGGGGGGGGGGGGGGGGGGGGCGGGGGGGGGGGGCGGGGGGGGGGGGGGGGG@GEGGGGFGDGGGGGGGGGGGGGGGGGGGGGGGGGFFGGGGGGGGGGGGGGGGGGGGGGGGGGF8EFFCGGGGGGGGGFGGGF?FGA@DGFGFGF:8DF8EFGGFGDFGGEDGFGGFGG,=C7CE+:?CF7+4CGGGGGGFGFGFCCEG??A+5/=>FGAGFFDG2?=C5((6=CE0EGG<7(6=)9=45,6?(<FFB::1A?6CDF1?:47AB)5:8B066>>?0?22(41(()80(90
@M03364:396:000000000-C9LGT:1:1101:19086:9374 2:N:0:10
GGACTACAAGGGTATCTAATCCTGTTTGCTACCCACGCTTTCGTGCCTCAGTGTCAGTTTCAGTCCAGAAGGCCGCCTTCGCCACCGGTGTTCTTCCGAATATCTGCGCATTCCACCGCTACACTCGGAATTCCGCCTTCCCCTGCCAGACTCAAGCCCGCCGGTATCGGGAGCGTGCGGGGGTTGAGCCCCCGGATTTTACTCCCGACCTAACGGGCCGCCTACGCGCGCTTTACGCCCAATGAATCCGTATAACGCTCGCCCCCTACGTATTTCCGCGGCTGCTGGCACGTATTTAGCC
+
CCCCCGGGGGGGGGGGGGGGGGGFGGGGGFFGGGGGGGGGGGGGGGGGGGGGGGGGGFDGGGGGGGFGGGGGGGGGGGEFGGGGGGGGFGGGGGGGGGGGGGGGFGGGGGGGGGGGGGGGGGGGGGFGEFGGGGGGGGGGGGGFGGGFGFG<CE=F9EGGGGEDFECGGGG@?@ADG>CEGGDBEG?6FBFDGGG***<E94:49@E((11<4.2391?E>G??<:37>C>003)6208E8:8?946:@C*3(56A>741-7:3D*1:3:2)44).6/,16143:237:722(()0/1-09
@M03364:396:000000000-C9LGT:1:1101:28120:9410 2:N:0:10
GGACTACTGGGGTTTCTAATCCTGTTTGCTCCCCACGCTTTCGTGCCTCAGCGTCAGTCTCTGTCTAGGTAGCCGCCTTCGCCACCGGTGTTCCTCCATATATCTACGCATTTTACCGCTACACATGGAATTCCACTACCCTCTCCAGTACTCTAGCTCACCAGTATCTATGGCTTTATGGGGTTGAGCCCCACGCTTTCACCATAAACTTAATGAGCCGCCTACTCCCCCTTTACGCCCAATAATTCCGGACAACGCTTGGCACCTACGTATTATCGCGGCTGCTGGCCCGTGGTTCGCC
+
CCCCCGGGFGGGGGGGFGGFGGG9FFFDGGGGGGGGGGGGGGGGGGGGGGGGGGGGGGGGGGGFGGGGGGGGGGGGGGGGGGGGGGGGGGGGFECFGGGGGGGGGGGGGGGGGGGFGG@DGGGG98FGEGGFGGGGGGGFFGCDGGD,@D,;;9@F96DGGGFGGDAFGGFCFGDGG7FFFCDCC>@8F@+3+;EG5CF9,3E5;6CA*=AG*4>AFBE75C=@(,))016>BF34;,?E*383/)15147;69;7D661((2.9C*(.-4)6(.))*(,4;49238:0(4;9(,0)*()1
@M03364:396:000000000-C9LGT:1:1101:8395:9410 2:N:0:10
GGACTACTCGGGTTTCTAATCCTGTTCGCTCCCCCAGCTTTCGCGCCTCAGCGTCAGTGGTGGCCCAGAAGGCCGCCTTCGCCACCGGTGTTCTTCCCGATATCTGCGCATTCCACCGCTACACCGGGAATTCCGCCTTCCCCTACCACACTCGAGCCCGCCGGTATCGGAGGCTCGCCGGGGTTGAGCCCCGGGCTTTTACCTCCGACCTAACGGGCCGCCTACGCCCGCTTTACGCCCAATGAATCCGGCTAACGCCCGCCCCCTACGTATTTCCGCGGCTGCTTGCACGTACTTTGCC
+
CCCCCGGGGGGGGGGGGGGGGGGGGGGGGGGGGGGGGGGGGGGGGGGGGGGGGGGGGGGGGGGGGGGGGGGGGGGGGGGGGGGGGGGGCGGGGGGGGGGDGGGGGGGGGGGGGGFFGGGGGGGGGGGGFGGGGGGGGGGGGGGFGGGFGFGDFCFEGGGGGGFGGGGGGGGGFGDGGFGGG5DC8C6(6CGGGEGGDFFGC<F>GFFF;GBF:FE9C>GD>D118*4)-/9266:4:BGG*(2,14:>F7C(-(4:)4(46>:79C/3<((,68)).*-,43(3(,.5:))24(()**)*2
@M03364:396:000000000-C9LGT:1:1101:6197:9415 2:N:0:10
GGACTACTAGGGTATCTAATCCTATTTGCTCCCCACGCTTTCGTGCCTCAGCGTCAGTCTCTGTCCAGGCAGCCGCCTTCGCCACCGGTGTTCCTCCATATATCTACGCATTTTACCGCTACACATGGAATTCCACTGCCCTCTCCAGTACTCTAGCTGACCAGTATCCGTGGCTTTATGGGGTTGAGCCCCACGCTTTAACCACGAACTTAGTCAGCCGCCTACGCACCCTTTACGCCCAATAATTCCGTATAACGCTCGCCACCTACGTATTACCGCGGCTGCTGGCACGTAGTTCGCC
+
CCCCCGGGGGGGGGGGGGGGGGG9FGGGGGGGGGGGGGGGGGGGGGGGGGGGGGGGGGGGGGGGGGGGFGGFGGGGGGGGGGGGGGGGGGGGFGGGGGGGGGGGGGFGGGGGGFGGGGGGGGGGGGGGFGGFFFGGFADGGGGFGGGGGDFEFEGFGGE=DADFGGFGGGGGDEFGFFGGFGGFEG::6DGDGGGG5EGFD8=8?BFAAGFG*:DEGFDGFGFFBB;)(:;DDF3;66CF<23)299?FG2(1>4>B9,:B>CFGGD2>?:.-4-<>*,(-33443)36(3:13(09913C
@M03364:396:000000000-C9LGT:1:1101:18811:9428 2:N:0:10
GGACTACTCGGGTATCTAATCCTATTTGCTCCCCACGCTTTCGTGCCTCAGCGTCAGTCTCTGTCCAGGCAGCCGCCTTCGCCACCGGTGTTCCTCCATATATCTACGCATTTTACCGCTACACATGGAATTCCACTGCCCTCTCCAGTACTCTAGCTGACCAGTATCCGTGGCTTTATGGGGTTGAGCCCCACGCTTTAACCACGAACTTAATCAGCCGCCTACGCACCCTTTACGCCCAATAATTCCGGATAACGCTCGCCCCCTACGTATTACCCCGGCTGCTGGCCCCGACTTCGCC
+
CCCCCGGGGGGGGGGGGGFGGGGGGGGGGGGGGGGGGGGGGGGGGGGGGGFGGGGGGGGGGGGGGGGGGGGGGGGGGGGGGGGGGGGGCGGGGGGGGGGGGGGGGGGGGGGGGGFGGGGGGGGGGGGGGGGGGGGGGFGGGGGFGGGDFFGFGCDFGGGGGGFGGGGGGGGGFGFGFD8=FFDFEE3:ADFGDGGGDGFFGAFFGFE=F4;7@BFEGFGG=DDFD:9)4D6=@F<>;?GGF@DF*9?EFG)((44?7>:649:(9C),3<1<B:4>40((49,432.461(((-(07*-/7
@M03364:396:000000000-C9LGT:1:1101:4617:9430 2:N:0:10
GGACTACCCGGGTTTCTAATCCTGTTCGCTACCCATGCTTTCGAGCCTCAGCGTCAGTTGCAGACCAGAGAGCCGCCTTCGCCACTGGTGTTCTTCCATATATCTACGCATTCCACCGCTACACATGGAGTTCCACTCTCCTCTTCTGCACTCAAGAAAAACAGTTTCCGATGCAGTTCCTCGGTTAAGCCGAGGGCTTTCACATTAGACTTATTTTTCCGCCTGCGCTCGCTTTACGCCCAATAAATCCGGACAACGCTTGCCACCTACGTATTACCGCGGCTGCTTGCACGGCGTTAGC
+
CCCCCGF,CFCGFGGGGGGGGGGGGG<FGG>FGGGFGCGGGGG8FGCF<AEFGGGGGGFFFGGEEFGGGGGGG8FGGGGGGGGGCFEFDF,B@EEGGGGGGGGGGGGDGEGE,CDGEEEDGGGGFGGGFGGGGGGGCEFGGGGFGA;D;EFEF5?F363@,C?FFEEGA@3B?CE8FFGG7,@<CE@8B>,?DEGGCCFFFEGEFF6E4C?CE+,*:?CF=D?@>5>>(:91(6=EFFGGG<4;4;))3>>,,49?F6>622;7>FGF??FF)65)4::0,447(()).1284(,)05(1:
@M03364:396:000000000-C9LGT:1:1101:4208:9449 2:N:0:10
GGACTACTGGGGTTTCTAATCCTGTTCGCTCCCCTAGCTTTCGCGCCTCAGCGTCAGTCGTGGCCCAGAAGGCCGCCTTCGCCACCGGTGTTCCTCCCAATATCTGCGCATTCCACCGCTACACTTGGAATTCCTCCTTCCTCTACCGAACTCAAGCCTTTCGGTATCGAGGCCGGGTGCGGGTTTGTGCCCCGGGTTTTCTTCCCTAACTTACCGTCCCCCTACCCCCCCTTTTCCCCCCATTCATCCCTATCAACCCGGCCCCCCCCCTCATTACCGCCGCTCTCGCCCGTGTTTACCC
+
CCCCCGGGGGGGG7FFGGGGGGGGGGGGGCFGGGE8FGGGGGGGCFGGGGF<FGGGEFC@CC,+:FEG8CCFDGEGGGGGGGGGDFG@>FGGG,@AG+4AFFCED,FGCGGGGGGGG4BG6F9FAEFEGGCFGG:F=33CF+7@+,@8+*8:;*0;,@5,,@?6F7A;C5***61C*/***48F>E*-;<;;7*8*9CEG+)5)3=+7(29+)/+(1(2*(9(,.*()()((4:)642CE51(6*-6)=7*),)54)2,((-2398)-4(4((.)..2,(((414()(-(4(41.)0*)27
@M03364:396:000000000-C9LGT:1:1101:17392:9474 2:N:0:10
GGACTACAGGGGTTTCTAATCCTGTTTGCTCCCCACGCTTTCGAGCCTCAACGTCAGTTATCGTCCAGTAAGCCGCCTTCGCCACTGGTGTTCCTCCTAATATCTACGCATTTCACCGCTACACTAGGAATTCCACTTACCTCTCCGATACTCTAGCTTGACAGTTCCAAATGCAGCTTGGGGGTTGAGCCCCCACCTTTCACATCTGGCTTGCCATGCCGCCTGCGCTCCCTTTACACCCAATACATCCGGATAACGCTTGCCCCCTACGTATTACCGCGGCTGCTGGCCCGTATTTCGC
+
CCCCCGGFGGGGGGGGGGGGGGGGGGGGGGGGGGGGGGGGGGGDGGGGGG,FGGGGFGGGGGGGGGGGGGGGGGGGGGGGGGGGGGGGFGGGGGGGGCEGGGFGGGGGGGGGGGGGGGGGGGGGGGGGGGGGGGFGGFGGGGGFDGG+BBGEGFGFGG88>FFGGGGGGGGGFFDDC?,@E:CCEEFEFGGGGG>GGGGGGFGF7FBEEFDGB)>>F=GGF)6;2C>=1D:65@@CE?GGFDDFF)<AFGD><BF<F?>?F?A8FFGF?F?.,)5:<C:9>696413:><(4>>-))*)2/
@M03364:396:000000000-C9LGT:1:1101:4280:9509 2:N:0:10
GGACTACTCGGGTATCTAATCCTATTTGCTCCCCACGCTTTCGTGCCTCAGCGTCAGTCTCTGTCTAGGTAGCCGCCTTCGCCACCGGTGTTCCTCCATATATCTACGCATTTTACCGCTACACATGGAATTCCACTGCCCTCTCCAGTACTCTAGCTGACCAGTATCCGTGGCTTTATGGGGTTGAGCCCCACGCTTTAACCACGAACTTAATCAGCCGCCTACGCACCCTTTACGCCCAATAATTCCGTATAACGCTCGCCACCTACGTATTACCCCGGCTGCTTGCACGTAGTTAGCC
+
CCCCCGGGGGGGGGGGGGGGGGGCGGGGGGGGGGGGGGGGGGGGGGGGGGGGGGGGGFGGGGGEGGGGGGGGGGGGGGGGGGGFGGGGGGGGGGGGGGGGGGGGGGGGGGGGGGGGGGGGGGGGGGGGGFGGGGGGGFGGGGGFGGGFDFGEED@BFGGGFGFGGGFGGGDFBGFFFDFGFGGFEGFCFFGGGE@7CGF9;9E=C>5)5;;FA@FEG3FG@DD@711)6C@=@@3.((?F<13)*7<5FG26<)5<)3,3(3:(>C*5844,6.6)-+-449(((2))().8:((0**.:C
@M03364:396:000000000-C9LGT:1:1101:22222:9511 2:N:0:10
GGACTACTCGGGTATCTAATCCTATTTGCTCCCCACGCTTTCGTGCCTCAGCGTCAGTCTCTGTCCAGGCAGCCGCCTTCGCCACCGGTGTTCCTCCATATATCTACGCATTTTACCGCTACACATGGAATTCCACTGCCCTCTCCAGTACTCTAGCTGACCAGTATCCGTGGCTTTATGGGGTTGAGCCCCACGCTTTAACCACGAACTTAATCAGCCGCCTACGCACCCTTTACGCCCAATAATTCCGGATAACGCTCGCCCCCTACGTATTACCGCGGCTGCTGGCACGTAGTTCCCC
+
CCCCCGGGGGGGGGGGGGGGGGGFGGGGGGGGGGGGGGGGGGGGGGGGGGGGGGGGGGGGGGGGGGGGGGCFGGGGGGGGGGGGGGGGGGGGGGGGGGGGGGGGGGGGGGGGGGGFGGGGGGGGGGGGGGGGGGGGGGGGGGGFGGGGGFGDAEDFGGGGGGFGGGGGGEFGFGDCFFGGGGGE>E85AFGGGGGGGGGFF>FBGBEAFFEFCBCCGFGGFGFD=*6.:GFFFE3>02CGC@8;*7667*51::A?:>1:9;C(CCD(.,4,.5.54*4224(243)8?4<?42(09*)*2
@M03364:396:000000000-C9LGT:1:1101:17440:9524 2:N:0:10
GGACTACAAGGGTATCTAATCCTGTTCGCTACCCATGCTTTCGAGCCTCAGCGTCAGTTGCAGACCAGAGAGCCGCCTTCGCCACTGGTGTTCTTCCATATATCTACGCATTCCACCGCTACACATGGAGTTCCACTCTCCTCTTCTGCACTCAAGAAAAACAGTTTCCGATGCAGTTCCTCGGTTAAGCCGAGGGCTTTCACATTAGACTTATTTTTCCGCCTGCGCTCGCTTTACGCCCAATAAATCCGGACCACGCTTGCCACCTACGTATTACCGCGGCTGCTGGCACGTCGTTAGC
+
CCCCCGGGGGGGGGGGGGGGGGGGGGGGGGGGGGGGGGGGGGGGGGGGGGGGGGGGGGGGGGGGGGGGGGGGGGGGGGGGGGGGGGGGFGGGGGGGGGGGGGGGGGGGGGGGGGGGGGGGGGGGGGGGGGGGGGGGGGGGGGGFGGGGGFGFGFGF?@FGGGFGFGGGGGGGFGFGGFGGEGGFGGFCFGGGGGGGGGGGGFGFGFCFAGFGEFGEGFGGFGFFFF@B@GFFF;D<EFGGG?D@F@9?FGC@F9(3FFF?FBGF*<F?:?3?2:?ADG:;6>>B6034:2(5:?(.7)-77
@M03364:396:000000000-C9LGT:1:1101:28415:9527 2:N:0:10
GGACTACTGGGGTATCTAATCCTGTTCGCTACCCATGCTTTCGAGCCTCAGCGTCAGTTGCAGACCAGAGAGCCGCCTTCGCCACTGGGGTTCTTCCATATATCTACGCATTCCACCGCTACACATGGAGTTCCACTCTCCTCTTCTGCACTCTAGCCTGACAGTTTCCAATGCAGTCCCAGGCTTAAGCCCTGGGCTTTCACATCAGTCTTGACAAGCCGCCTACGCTCCCTTTACACCCATTTAATTCGGATAACGCTTCCCCCCTGCGTCATGCTGGAGGTGTTAGCCCACATGGCGC
+
@-ACCFGGFFEEFFFGGGFGGGGFFEFGDEEGGFGFCFEFGGCGFGGF@A,CCF7?,;C<FGG<D@EAFFGGG@BFGGGGGC7FG,B<,CGFGG,C9<BFGFD<9;C?7CGDGGDGFEEG67EF=4,9:BFFEFFED8?FFGG78EG,>;48,13<,@ED?F;DFGA9,,6D*,:+26@F98@+,6,*4:40AE@?CEG?A*EEFF50*+1@=+@725D::D25-,/)-*(((.3*07<FF03<+6)1+38@(,()//(6((53>EG1((((((,)6+.,((--()()))).,((01)(9*
@M03364:396:000000000-C9LGT:1:1101:25207:9544 2:N:0:10
GGACTACCGGGGTATCTAATCCTGTTCGCTCCCCCAGCTTTCGCTCCTCAGCGTCAGTTGTGGCCCAGAAGGCCGCCTTCGCCACCGGTGTTCTTCCCGATATCTACACATTCCACCGTTACACCGGGAATTCCAGTCTCCCCTACCGCACTCCAGCCCGCCCGTACCCGGCGCAGATCCCCCGTTCGGCGATGGACTTTCACACCGGACGCGCCGAACCGCCTACGAGCCCTTTCCGCCCAATCAATCCGGATCACGCTCGCACCCTACGTATTACCGCGGCTGCTGGCCCGGATGCCGC
+
CCCCCGGGGGGGGGGGGGGGGGGFGGGGGGGGGGGGGGGGGGGGGGGGGGGGGGGGGGGGGGGGGGGGGGGGGGGGGGGGGGGGGFGGFGGGGGGGGGGGGGGGGGGGGGGGGGGGGGGGGGGGGGGGGGGGGGGGGCFGGGGFGGGE:@FA@@FFFGGGGGEGGCEGGGGGFG@GEFGG*@<1CG,6><C9DGGGGGGGGFGAGEF96D9=97C1)2CC9C>:1::)3C;F?3?)43EEG?6:))46BC)31(,3??:6<(21CE<12<F8)6266A(43;;>0(485:.39(())))1)
@M03364:396:000000000-C9LGT:1:1101:28024:9550 2:N:0:10
GGACTACTCGGGTATCTAATCCTGTTCGCTCCCCTAGCTTTCGCGCCTCAGCGTCAGTCGTGGCCCAGAAGGCCGCCTTCGCCACCGGTGTTCTTCCGAATATCTGCGCATTCCACCGCTACACCGGGAATTCCGCCTTCCCCTGCCAGACTCAAGCCGGCCGGTATCGGGAGCGGACGGGGGTTGAGCCCCCGGATTTGACTCCCGACCAGGCTGGCCGCCTACTCGCGCTTTACGCCCAATGACTCCGGATAACGCTTGCCCCCCACGTCTTCCCCCGGCTGCTCGACCGTAATTAGGC
+
CCCCCGGGGGGGGGGGGGGGGGGGGGGGGGGGGGGGGGGGGGGGGGGGGGGGGGGGGGGGGGGGGGGGGFGGGGGGGGGGGGGGGGGGCGGGGGGGGGGGGGGG8EFGGGGGGGGGGGGGGGGGGGGGGGGGGGGGGGGGGFG?FFF6CCF5,0=FGGGCEGA9FC>FGEGCDG@C7DG7E59?/?3.<;C>):?*/*3<+6<6DF3:0DBG0764<(;79C4(405013741:26:<CGC:?F?24>FG)8?642>6(-((35C8319;6(.()).0((43((4))-(-4;-(()19707
@M03364:396:000000000-C9LGT:1:1101:23144:9580 2:N:0:10
GGACTACACGGGTATCTAATCCTGTTCGATACCCGCACTTTCGAGCTTAAGCGTCAGTAACGCTCCCGTCAGCTGCCTTCGCAATCGGAGTTCTTCGTCATATCTAAGCATTTCACCGCTACACGACGAATTCCGCCAACGTTGTGCGCACTCAAGACCGTCAGTTCGCGCTGCAGTTCAGAGGTTGAGCCCCTACATTTCACAACACGCTTGACAGCCGGCCTGTGCTCCCTTTAAACCCAATAAATCCGGATAACGCCCGGACCTTCCGTATTACCGCGGCTGCTGGCACGGACTTTGC
+
CCCCCGGGGGGGGGGGGGGGGGGGGGGGGGGGGGGGGGGGGGGGGGGGGGGGGGGGGGGGGGGGGGGGGGGGGGGGGGGGGGGGGGGG,CFGGGGGGGGGGGGGGGEGGGGGGGGGGGGGGGGGGGGGGGGGGGGGG>CGGGGFDGGGGFGFGD+:=FGGGGFGGGGGGGGGFGFGFFGGGEDFGGGEFFFGGGGGGGGGGCCEGFFF?GFD;)>>GFGGBGFF8A?45::<<FF):>GGG?B4)5<>FCD6?F(<F?9;>B*3DEC<?708(4>26<4-3>BF>?)2>B0>B>4.<*)0*
@M03364:396:000000000-C9LGT:1:1101:6585:9583 2:N:0:10
GGACTACTGGGGTATCTAATCCTGTTCGCTACCCATGCTTTCGAGCCTCAGCGTCAGTTGCAGACCAGAGAGCCGCCTTCGCCACTGGTGTTCTTCCATATATCTACGCATTCCACCGCTACACATGGAGTTCCACTCTCCTCTTCTGCACTCAAGAAAAACAGTTTCCGATGCAGTTCCTCGGTTAAGCCGGGGGCTTTCACTTCAGACTTATCTTTCCGCCTGCGCTCGCTTTACGCCCAATAAATCCGGACAACGCTTGCCACCTACGTATTACCGCGGCTGCTGGCCCTTAGTTCGC
+
CCCCCGGGFFGGGGGGGGGGGGGGGGGGGGGGGGGGGGGGGGGCFGGGGGGGGGGGGGGGGGGGGGGGGGGGGGGGGGGFGGGGGGGGFGGGGGGGGGGFGGGGGFGFGGGGGCCGGCECGGGGGGGGFGGFGGGGGFGGGGGCGGGFFFGEFFGFFGFGFGFGGGGGGGGG>C=?FFGGGFGEEG:=FCECGGGGGGGGGFFEGFF:5FFGFC?@CEGC?GFFDEBE@G2>FD?FF?EGG:4:FB2>FG<7(79?F(3884EB7FF12><??<?BA<(21(-2-())46(2(,)*1*)*/
@M03364:396:000000000-C9LGT:1:1101:25524:9583 2:N:0:10
[truncated: 57,606,331 more chars]
