# Supplementary material for: Characterization of the bacterial microbiota composition and evolution at different intestinal tract in wild pigs (Sus scrofa ussuricus)
Source: PeerJ. 2020 May 26;8:e9124. doi: 10.7717/peerj.9124 (PMC7258971; doi:10.7717/peerj.9124)
Supplement: Supplemental Information 13 [file peerj-08-9124-s022.gz › D19AH654-Y6IL3_R1.fq]

@M03364:396:000000000-C9LGT:1:1101:20075:1200 1:N:0:10
ACTCCTACGGGAGGCAGCAGTGGGGAATATTGCACAATGGGCGAAAGCCTGATGCAGCAACGCCGCGTGTGGGATGAAGGCCCTCGGGTTGTAAACCACTTTTGTAGAGAACGAAAAGACATCTTCGAATATCGGATGTTGCTGACGGTACTCTAAGAATAAGCACCGGCTAACTACGTGCCAGCAGCCGCGGTAATACGTAGGGTGCGAGCGTTAATCGGAATTACTGGGCGTAAAGGGTGCGCAGGCGGTTGAGTAAGACAGATGTGAAATCCCCGAGCTTAACTCGGGAAT
+
GGGGGGGGGGGGGGGGGGGGGGGGGGGGGGGGGGGGGGGGGGGGGGGGGGGGGGGGGGGGGGGGGGGGGGGGGGGGGGGFGGGGGGGGGGGGGGGGGGGGGGGFGFGGGGGFGEBF+EFFC-B,,CFG,,A,,8@C=FFGG9FGGGGGGGGFCFGGGGGFFGGGGGGGGGGGGGGGGGGGGGGGGGGGGGGGGGGDGGGGGGGGGGGGGGGGGCGGGGFGGGGGGGFGGGGGGGGGGGGGFCGGGGGGGGGGGGGGGGFCDGGGGGGFGGGFGGGGGGGGFBAFCGDFGFFDG*
@M03364:396:000000000-C9LGT:1:1101:18476:1217 1:N:0:10
ACTCCTACGGGAGGCAGCAGTAGGGAATTTTCGTCAATGGGCGCAAGCCTGAACGAGCAATGCCGCGTGAGTGAGGAAGGTCTTCGGACTGTAAAGCTCTGTTGCCGGGGAAACAGCGGAGCTGCAGGCAATGGCATTTCATGGATGGTACCCGGCCAGAAAGCCACGGCTAACTACGTGCCAGCAGCCGCGGTAATACGTAGGTGGCGAGCGTTATCCGGATTCATTGGGCGTAAAGGGCTCGTAGGCGGTTCGTCGCGTCCGGTGTGAAAGTCCATCGCTTAACGGTGGATC
+
GGGGGGGGGGGGGGGGGGGGGGGGGGGGGGGGGFGGGGGGGGGGGGGGGGGGGGGGGGGGGGGGGGGGGGGGGGGGGGGGGGGGGGGGGGGGGGGGGGGGGGGGGGGGGGGGE,E@,6F+33B,AFFG+:@,,:>B>BDFFFGGGGF@FFDFFGFGGGGFGFGGGGGGGGEGFGGGGGGFFGGGGGGGGGGGGGEGGGGGGGGGGGGGGGGGGGGGGGGEDCEE?ECEGGGGGGGGGGGEGGGGGGG59CECEE*ADGGGEGDGGGGDG=FGGGGGF:FDDFGCDGG:>FDGGG
@M03364:396:000000000-C9LGT:1:1101:19151:1274 1:N:0:10
ACTCCTACGGGAGGCAGCAGTAGGGAATCTTCGGCAATGGGCGAAAGCCTGACCGAGCAACGCCGCGTGAATGATGAAGGCCTTCGGGTTGTAAAATTCTGTTATAAGGGAAGAACGACTGTATTAGGATATGGCTAGAGAGTGACGGTACCTTATGAGAAAGCCACGGCTAACTACGTGCCAGCAGCCGCGGTAATACGTAGGTGGCGAGCGTTATCCGGAATGATTGGGCGTAAAGGGTGCGCAGGCGGTCTGTTAAGTCTGAAGGCAAAGGGATGAGCTCAACTCATTTAT
+
GGGGGGGGGGGGGGGGGGGGGGGGGGGGGGGGGGGGGGGGGGGGGGGGGGGGGGGGGGGGGGGGGGGGGGGGGGGGGGGGGGEFGGGGGGGGGGGGGGGGGGGGGGGGGGGGGGGCE:B:+5B,,CFGC<E93,:,C=DF,+:FFFCFGGGG9,@DCGCEGGGGFFFGGDGGGGGGGGGGGFGGGFGGGGGGGGFGGGGG:CEEGGGGGGEEGGGGGGGGGGGGGGDGGGGGGGGGGGGGGGGGGGGGGGGEGGGGGGGGGGDGGF67DGGGGGG<FC6DF?GGGGFBFF?CD:
@M03364:396:000000000-C9LGT:1:1101:16615:1287 1:N:0:10
ACTCCTACGGGAGGCAGCAGTAGGGAATTTTCGTCAATCGGCGCAAGCCTGAACGAGCAATGCCGCGTGAGTGAGGAAGGTCTTCGGACTGTAAAGCTCTGTTGCCGGGGAAAAAGGGGAACTGCAGGACATGGCGTTTCATGGATGGTACCCGGCCAGAAAGCCACGGCTAACTACGTGCCAGCAGCCGCGGTAATACGTAGGTGGCAAGCGTTATCCGGAATGATTGGGCGTAAAGGGTGCGCAGGCGGCTGTGCAAGTCTGAAGTAAAAGGGACCGGCTCAACCGGTTC
+
GGGGGGGGGGGGGGGGGGGGGGGGGGGGGGGGGFGGGGGGGGGGGGGGGGGGGGGGGGGGGGGGGGGGGEGGGGGGGGGGGGGGGGGGGGGGGGGGGGGGGGG<FEGGGGGGGGGGG7C3:-B,,:DF338:3:D+@FFGFC,@,>FGGGFG>FFFGGGGGGGGGGGGGFGGGGGGGGGGGGGGGGGGGGGGGEGGGGGGGGDGGFGGGFGGGEGGDGGGGEGGGGGFGGGGGGGGDGFGGGGGGGGCEGGGGGGGGGGGFEFFGFGFCFGGGGGGGGEGFFGGGGF>C>BC
@M03364:396:000000000-C9LGT:1:1101:14652:1287 1:N:0:10
ACTCCTACGGGAGGCAGCAGTGGGGAATATTGGACAATGGGGGAAACCCTGATCCAGCCATGCCGCGTGTGTGAAGAAGGCCTTTTGGTTGTAAAGCACTTTAAGCAGTGAAGAAGACTCCATGGTTAATACCCATGGACGATGACATTAGCTGCAGAATAAGCACCGGCTAACTCTGTGCCAGCAGCCGCGGTAATACAGAGGGTGCAAGCGTTAATCGGAATTACTGGGCGTAAAGCGAGCGTAGGTGGCTTGATAAGTCAGATGTGAAAGCCCCGGGCTTAACCTGGGAAC
+
GGGGGGGGGGGGGGGGGGGGGGGGGGGGGGGGGGGGGGGGGGGGGGGGGGGGGGGGGGGGGGGGGGGGGGGGGGGGGGGGGGGGGGGGGGGGGGGGGGGGGGGGGGGGGGGGGGGGGGGGG9F54CFG,,C<BFFFFGGGGGEFFGFGGGGGGGGGGGGGFGGGGGGGGGGGGGGGGGGGGGGGGGGGGGGGGFGGGGGGGGGGGGGGGGGGGGGGGGGGGGGGGGGGGGGGGGGGGGGGGGGGEGGGGGGGGGGGGGGGGGGGGGGGGGGGGGGGGGGGFEGGGGGFGFFGGC
@M03364:396:000000000-C9LGT:1:1101:18232:1295 1:N:0:10
ACTCCTACGGGAGGCAGCAGTGGGGAATATTGCACAATGGGCGCAAGCCTGATGCAGCGACGCCGCGTGCGGGATGGAGGCCTTCGGGTTGTAAACCGCTTTTGTTCAAGGGCAAGGCACGGTTTCGGTCGTGTAGAGTGGATTGTTCGAATAAGCACCGGCTAACTACGTGCCAGCAGCCGCGGTAATACGTAGGGTGCAAGCGTTATCCGGATTTATTGGGCGTAAAGGGCTCGTAGGCGGTTCGTCGCGTCCGGTGTGAAAGTCCATCGCTTAACGGTGGATCCGCGCCGG
+
GGGGGGGGGGGGGGGGGGGGEGGGGGGGGGGGGGGGGGGGGGGGGGGGGGGGGGGGGGGGGGGGGGGGGGGGGGGGGGGGGGGGGGGGGGGGGFGGGGGGGGGGGFFFCGGGGGFFBFFF8+B@<FGG33@5*,,<@FFGGF@:CFCFGGGGGGGGGGGGGGG@FGEGG7CFGGGGGGGGFGGGEGGGGC?C@9CEGGGDFFGGGGGGGFGGGGGEGGGG7<;EDEEEGGGG?@CGGGGGGGGGGGGGGEGGEGGGD*>:EGGGGGGGGGGGGG=DGGGG>FGGGGGFGFEGGG
@M03364:396:000000000-C9LGT:1:1101:19082:1318 1:N:0:10
ACTCCTACGGGAGGCAGCAGTGGGGAATCTTGCGCAATGGGGGCAACCCTGACGCAGCGACGCCGCGTGCGGGACGAAGGCCTTCGGGTCGTAAACCGCTTTCAGCAGGGACGAGGCCGCGAGGGGACCGTACCTGCAGAAGAAGCCCCGGCTAAATACGTGCCAGCAGCCGCGGTAATACGTATGGGGCGAGCGTTATCCGGATTCATTGGGCGTAAAGCGCGCGTAGGCGGCCCGTTAGGTCGGAGGTAAAAGCCCGGGGCTCAACCCCGGCGAGCCTCCGATACCGGCGGG
+
GGGGGGGGGGGGGGGGGGGGGGGGGGGGGGGGGGGGGGGGGGGGGGGGGGGGGGGGGGGGGGGGGGGGGGGGGGGGGGGGGGGGGGGGGGGGGGGGGGGGGGGGGGGGGGGGGG7FCCFEC<F*14FF+*=+=8,,=::CFAFFGEFGGGCG?EFGGGFGEFGGGGGGGCFGGGGGGGGGGGCGCFGGGGEGGGGEGCCFGGGCEGGGGGGGGGECECFGGGGGGG8CEGGGDGGGCCEGGFFGGGGGGEGFGGGFGGGGG=DGGGGGFGGDDGGGGGGFFFGGGGGFGFFGGG
@M03364:396:000000000-C9LGT:1:1101:22634:1334 1:N:0:10
ACTCCTACGGGAGGCAGCAGTGGGGAATATTGCACAATGGGCGCAAGCCTGATGCAGCGACGCCGCGTGCGGGATGGAGGCCTTCGGGTTGTAAACCGCTTTTGTTCGAGGGCAAGGCACATTTTCGGCTGTGGTAAGAGCATTGTTCGACTAAGCACCGGCTAACTACGTGCCAGCAGCCGCGGTAATACGTAGGGTGCAAGCGTTATCCGGAGTTATTGGGCGTAAAGGGCTCGTAGGCGGGTCGTCGCGTCCGGTGTGAAAGTCCATCGCTTAACGGTGGATCCGCGCCGG
+
GGGGGGGGGGGGGGGGGGGGGGGGGGGGGGGFGCGGGGFGGGGDGDGGGGGGGGFFGGDGEEGGGGGGGGGGGFCC7FGGGGGEEFGGGGGEFGFG<FGGEFF9FDF+BBFC=FG3++B,,:@=,@BC+3@3,38,,,,@,8>9:@=3>E17*8>8>FB*<FE:FA;FC*=<*<<7<F8<*1C@FBF5E<7E0,;8C85;CFEDGGG5E7C5EG*2A7<CF68CE**2*<CGDFGE88CEFGG*CEEEFEGC**:CG/::EGF7EFFF7>2C375/:?E<.7EGGFGFDEE5CD
@M03364:396:000000000-C9LGT:1:1101:15008:1337 1:N:0:10
ACTCCTACGGGAGGCAGCAGTGGGGAATCTTGCGCAATGGGGGCAACCCTGACGCAGCGACGCCGCGTGCGGGACGAAGGCCTTCGGGTCGTAAACCGCTTTCAGCAGGGACGAGGCCGCGCGGTGACGGTCCCTGCAGAAGAAGCCCCGGCTAAATACGTGCCAGCAGCCGCGGTAATACGTATGGGGCGAGCGTTATCCGGATTCATTGGGCGTAAAGCGCGCGTAGGCGGCCCGTTAGGTCGGAGGTAAAAGCCCGGGGCTCAACCCCGGCGAGCCTCCGATACCGGCGGG
+
GGGGGGGGGGGGGGGGGGGGGGGGGGGGGGGGGEGGGGGGGGGGGGGGGGGGGGGGEGGGGGGGGGGGGGGGGGGGGGGGGGGGGGGGGGGGGGGGGGGGGGGFGGGAFFCFGCFGGGFGE*=**4CF8*4+4=9CCFGG88FCFBFGGFEE58EFG9CGGGGGGGGGGGGGGGGGGEGGGGC9FGGGGGGGGCGGGEGGGGG>EGGGGGGGGGGGGGGGGGGGGGCEEDGECGEDG:8EEGGGGGCEGGFGGFGGGG=5C?<>EGFCGGGGGGGCDDGFF>GCGDCFGFB7DC
@M03364:396:000000000-C9LGT:1:1101:15332:1352 1:N:0:10
ACTCCTACGGGAGGCAGCAGTAGGGAATTTTCGTCAATGGGCGCAAGCCTGAACGAGCAATGCCACGTGGGTGAAGACGGTCTTCGGATTGTAAAGCCCTGTTGCCGGGGACAAAGGACAGCCCGAGTGGACAGCTGACTGTTTGATGGTACCCGGCCAGAAAGCCACGGCTAACTACGTGCCAGCAGCCGCGGTAATACGTAGGTGGCAAGCGTTATCCGGAATGATTGGGCGTAAAGGGTGCGCAGGCGGCTGTGCAAGTCTGAAGTAAAAGGGACCGGCTCAACCGGTTC
+
GGGGGGGGGGGGGGGGGGGGGGGGGGGGGGGGGGGGGGGGGGGGGGGGGGGGGGGGGGGGGGGGGGGGGGGGGGGGGGGGGGGGGGGGGGGGGGGGGGGGGGGGG<FFFGGGGGEFGGFFGGG++@FG83C,3BFFFGGGGGGGGGGGGGGGGGGGGGGGGGGGGGGGG:CGFGGGGGGFGGGGGGGGGGGGGGGGGGGGGGGGGGGGGGGGGGGGGGGGGGGGGGCGGGGGGGEGGGGGGGGGGGGGGGGGGGGGGGGGGGGGGGGGGGGGCGGGGGGGFFCDFFGFGF<DD
@M03364:396:000000000-C9LGT:1:1101:13636:1382 1:N:0:10
ACTCCTACGGGAGGCAGCAGTGGGGAATCTTGCGCAATGGGGGCAACCCTGACGCAGCGACGCCGCGTGCGGGACGAAGGCCTTCGGGTCGTAAACCGCTTTCAGCAGGGACGAGGCCGCGAGGTGACGGTACCTGCAGAAGAAGCCCCGGCTAAATACGTGCCAGCAGCCGCGGTAATACGTATGGGGCGAGCGTTATCCGGATTCATTGGGCGTAAAGCGCGCGTAGGCGGCCCGTTAGGTCGGAGGTAAAAGCCCGGGGCTCAACCCCGGCGAGCCTCCGATACCGGCGGG
+
GGGGGGGGGGGGGGGGGGGGGGGGGGGGGGGG9FGGGGGGGGGGGGGGGGGGGGGGGGGGGGGGGGGGGGGGGGGGGGGGGGGGGGGGGGGGGGGGGGGGGGGGGGGGGGGGGGFGGGGGE<F==@FF8*4+=9FCFGGCEFFFGGGGGGGGE>FGGGGGEGGGGGGGGFGGGGGGGGGGGGGGGGGGGGGGGGGGGGGGGGGGGGGGGGGGGGGGGGGGGGGGGGGGGGGGEGGGGGGGGGGGGGGGGEFGGGDCDCGGGGGDGGGGGGGGGGGDGGDCFFGDGGGFGFEGGD
@M03364:396:000000000-C9LGT:1:1101:16591:1387 1:N:0:10
ACTCCTACGGGAGGCAGCAGTGGGGAATCTTGCGCAATGGGGGCAACCCTGACGCAGCGACGCCGCGTGCGGGACGAAGGCCTTCGGGTCGTAAACCGCTTTCAGCAGGGACGAGGCCGCGCGGTGACGATACCTGCAGAAGAAGCCCCGGCTAAATACGTGCCAGCAGCCGCGGTAATACGTATGGGGCGAGCGTTATCCGGATTCATTGGGCGTAAAGCGCGCGTAGGCGGCCCGTTAGGTCGGAGGTAAAAGCCCGGGGCTCAACCCCGGCGAGCCTCCGATACCGGCGGG
+
GGGGGGGGGGGGGGGGGGGGGGGGGGGGGGGGGGGGGGGGGGGGGGGGGGGGGGGGGGGGGGGGGGGGGGGGGGGGGGGGGGGGGGGGGGGGGGGGGGGGGGGGGGGGGGGGGGGGGGGGG<F144FF+*=+4,?CFFGGGGGFFGBFGGGGCEGGGGGGGGGGGGGGGAFGGGGGGGGGGGGGGGGGGGGGGGGGGGGCFGGGGGGGGGGGGGGGDGGGGGGGGGCEGGGGGDGGGCGGGGGGGGGGGECFCFGGGGECGGGCGGGGFDGGDEGDGGGGFFGCDGGFGFFGDD
@M03364:396:000000000-C9LGT:1:1101:13402:1415 1:N:0:10
ACTCCTACGGGAGGCAGCAGTGGGGAATATTGGACAATGGGGGAAACCCTGATCCAGCCATGCCGCGTGTGTGAAGAAGGCCTTTTGGTTGTAAAGCACTTTAAGCAGTGAAGAAGACTCCGTTGTTAATACCCATGGACGATGACATTAGCTGCAGAATAAGCACCGGCTAACTCTGTGCCAGCAGCCGCGGTAATACAGAGGGTGCAAGCGTTAATCGGAATTACTGGGCGTAAAGGGAGCGTAGGTGGCTCTATAAGTCAGATGTGAAATCCCCGGGCTTAACCTGGGAAC
+
GGGGGGGGGGGGGGGGGGGGGGGGGGGGGGGGGGGGGGGGGGGGGGGGGGGGGGGGGGGGGGGGGGGGGGGGGGGGGGGGGGGGGGGGEGGGGGGGGGGGGGGGGDGEFGGGGGGG,AFCD8B,=CFF<5A<5,,,4BCFE+BDFG9@FFFFDFGGGGGGGGGGGGGGGEGGGGGGGGGGGGGGGGGGGGGGGGFGG@FFGGGGGGGGGGGGGFGGGGGGGGCGGGFGGGGGGGGGGGGGGGGGEGGGGGGGGG+:CGGGGGGGGGGGGG?FFGFFFGGDEF=FGGGFFFFGFC
@M03364:396:000000000-C9LGT:1:1101:21660:1445 1:N:0:10
ACTCCTACGGGAGGCAGCAGTGGGGAATCTTGCGCAATGGGGGCAACCCTGACGCAGCGACGCCGCGTGCGGGACGAAGGCCTTCGGGTCGTAAACCGCTTTCAGCAGGGACGAGGCCGCTACGGTGAGTGTACCTGCAGAAGAAGCCCCGGCTAAATACGTGCCAGCAGCCGCGGTAATACGTATGGGGCGAGCGTTATCCGGATTCATTGGGCGTAAAGGGTGCGTAGGCGGCCTGTTAAGTCTGAAGTGAAAGGTACCGGCTCAACCGGTACAGGCTTTGGAAACTGGC
+
GGGGGGGGGGGGGGGGGGGGGGGGGGGGGGGGGGGGGGGGGGGGGGGGGGGGGGGGGGGGGGGGGGGGGGGGGGGGGGGGGGGGGGGGGGGGGGGGGGGGGGGGGGGEGGGGGG@F*DCFC5>8*8<<,,78<3C9FFFCGEFF:?FGGGGGDGGGGGGGGGGFGFGGC8>GGGGGGGGGGGGFGGGGGGGGGGGGGGGGGGGGGGEDFFFGGGGGEEGGGGGGGGGGGGGGGGGECFFGGGGGGGGGFFGGGGGGGGGG?EG5*>F6FFGGGCGGFCFC;?EGGDCFGFFG
@M03364:396:000000000-C9LGT:1:1101:21743:1453 1:N:0:10
ACTCCTACGGGAGGCAGCAGTGGGGAATATTGCACAATGGGCGCAAGCCTGATGCAGCGACGCCGCGTGCGGGATGGAGGCCTTCGGGTTGTAAACCGCTTTTGTTCAAGGGCAAGGCACGGTTACGGTAGTGTTGAGTGGATTGTTCGAATAAGCACCGGCTAACTACGTGCCAGCAGCCGCGGTAATACGTAGGGTGCAAGCGTTAATCGGAATTACTGGGCGTAAAGGGAGCGTAGGTGGCGCTATAAGTCAGATGTGAAATCCCCGGGCTTAACCTGGGAACTGCATCTG
+
GGGGGGGGGGGGGGGGGGGGGGGGGGGGGGGGGGGGGGGGGGGGGGGGGGGGGGGGGGGGGGGGGGGGGGGGGGDGGGGGGGGGGGGGGGGGGGGGGGGFGGGGGFG,CFGDGG=FCGFGF7B>+:>F,38,:<@CEFFGGC,@CC9FFGG7:CCGGGGGGGGGGGGGG<CFCFFGCFGGGGGGGGGGCFFF9<CGGGEE?CEGGGGGGGGGGGGGGGGGGGGGGGCEGGGD;CGGGGGGGGGG*=EEDFG?CC?C7AC?FGGGFGGGGGGGGD5<GGGGFFGFGCGF=?FGGC
@M03364:396:000000000-C9LGT:1:1101:15558:1493 1:N:0:10
ACTCCTACGGGAGGCAGCAGTGGGGAATCTTGCGCAATGGGGGCAACCCTGACGCAGCGACGCCGCGTGCGGGACGAAGGCCTTCGGGTCGTAAACCGCTTTCAGCAGGGACGAGGCCGCGAGTTGACGTTACCTGCAGAAGAAGCCCCGGCTAAATACGTGCCAGCAGCCGCGGTAATACGTATGGGGCGAGCGTTATCCGGATTCATTGGGCGTAAAGCGCGCGTAGGCGGCCCGTTAGGTCGGAGGTAAAAGCCCGGGGCTCAACCCCGGCGAGCCTCCGATACCGGCGGG
+
GGGGGGGGGGGGGGGGGGGGGGGGGGGGGGGGGGGGGGGGGGGGGGGGGGGGGGGGGGGGGGGGGGGGGGGGGGGGGGGGGGGGGGGGGGGGGGGGGGGFGGGGGGGGGGGGGGGGGGGGF*C*1?FF1*6,1?F,=FF@@CFFGGEGGGGGFGGGGFGGGGGGGGGGGGGGGGGGGGGGGGGGGGGGGGGGGGGGGGGGGGGGGGGGGGGGGGGGGGGGGGGGGGECGGGGGGGGGGGGGGGGGGGEGEGGGGGGGGGEG=DEGGGGGGGGGGEGGGGGFFGGGGGFGFFGC<
@M03364:396:000000000-C9LGT:1:1101:22773:1495 1:N:0:10
ACTCCTACGGGAGGCAGCAGTGGGGAATATTGCACAATGGGCGAAAGCCTGATGCAGCAACGCCGCGTGAGCGATGAAGGCCTTCGGGTCGTAAAGCTCTGTCCTCAAGGAAGATAATGCCTGTACTTTCGAAGGGAGCCACGGCTAACTACGTGCCAGCAGCCGCGGTAATACGTAGGGGGCTAGCGTTATCCGGAATTACTGGGCGTAAAGGGTGCGTAGGTGGTCTCTTAAGTCAGGAGTGAAAGGCTACGGCTTAACCGTAGTAAGCTCTTGAAACTGGGAGACTTGAGG
+
GGGGGGGGGGGGGGGGGGGGGGGGGGGGGGGGGGGGGGGGGGGGGGGGGGGGGGGGGGGGGGGGGGGGGGGGGGGGGGGGGGGGGGGGGGGFGGGGGGGGGGGGGGFFFGGFGGC,,<E,,5CF,CFF,,@+,+++6BFC3>>CBFEFGGGGCFFGGGGGGGGGGGGGE*1@FGGGGGGGGDEGGGGGFGGGGGGGEGGGGGGGGGGGGDEGGGEGGGEGGGDGGG8FFGGFGGGGGGGGDGGGCFC?EG6FCGG=CCFGFDGC5*::CCG:CFGGCCFCBFGG4<3):=FC**
@M03364:396:000000000-C9LGT:1:1101:11511:1549 1:N:0:10
ACTCCTACGGGAGGCAGCAGTGGGGAATATTGGACAATGGGGGCAACCCTGATCCAGCCATGCCGCGTGTGTGAAGAAGGCCTTTTGGTTGTAAAGCACTTTAAGCAGTGAAGAAGACTCCCTGGTTACTACCCATGGACGATGACATTAGCTGCAGAATAAGCACCGGCTAACTCTGTGCCAGCAGCCGCGGTAATACAGAGGGTGCAAGCGTTAATCGGAATTACTGGGCGTAAAGCGAGCGTAGGTGGCTTGATAAGTCAGATGTGAAAGCCCCGGGCTTAACCTGGGAAC
+
GGGGGGGGGGGGFGGGGGGGGGGGGGGGGGGFGGGGGGGFFGGFGGGGGGGGGGGGGGGGGGGGDGGGGGGGGGGGGGGGGGGGGGGGGGGGGGGFGGGGGGGAAEF=F8FGGG,=4BF=F9B5+BEF,<:CAF,BFFFFC>FFFFDFFG9DFFGGGDGGFGFGGGGGGGG@FGGGGGGFGGGGGGGGGGGGGGGGGGGFGGGGGGGGGGGGGGGGGGGDEGGGGGFFGFGGGGGGGFGGGGGGGGEGFE>CGGEGFGGFFGGGGCFF7>CDGGDGDGGGEEGGGGGFGFFGFD
@M03364:396:000000000-C9LGT:1:1101:7860:1618 1:N:0:10
ACTCCTACGGGAGGCAGCAGTGGGGAATATTGCACAATGGGCGAAAGCCTGATGCAGCAACGCCGCGTGAGCGATGAAGGCCTTCGGGTCGTAAAGCTCTGTCCTCAAGGAAGATAATGACGGTACTTGAGGAGGAAGCCCCGGCTAACTACGTGCCAGCAGCCGCGGTAATACGTAGGGGGCTAGCGTTATCCGGATTTACTGGGCGTAAAGGGTGCGTAGGTGGTTTCTTAAGTCAGGAGTGAAAGGCTACGGCTCAACCGTAGTAAGCTCTTGAAACTGGGAAACTTGAGT
+
GGGGGGGGGGGGGGGGGGGGGGGGGGGFGGGGGGGGGGGGGGGGGGGGGGGGGGGGGGGGGGGGGGGGGGGGGGGGGGGGFGGGGGGGGEGGGGGGGGGGGGGCGGGFGGGGGGGGFGGGGGGBFGGGF9A,BBEBFFG<FCGFEEGGGFGFGGGGGGGGGGFGFCFGG<BFGGGGGGEDGGGGGGGGCEGGGFFGGGGGGGGGGGGGGGDGGFEFGGGGGGGGGGG=FGGGGGGGGGGGGEFGGGFFGDFFGGGCCEGGFGDEGGECDFF:DFGFFGGGFFCFFCC:CBFGF*
@M03364:396:000000000-C9LGT:1:1101:12362:1632 1:N:0:10
ACTCCTACGGGAGGCAGCAGTGGGGAATATTGCACAATGGGCGCAAGCCTGATGCAGCGACGCCGCGTGCGGGATGGAGGCCTTCGGGTTGTAAACCGCTTTTGTTCAAGGGCAAGGCACGGTTTCGGCCGTGTTGAGTGGATTGTTCGAATAAGCACCGGCTAACTACGTGCCAGCAGCCGCGGTAATACGTAGGGTGCAAGCGTTATCCGGATTTATTGGGCGTAAAGGGCTCGTAGGCGGTTCGTCGCGTCCGGTGTGAAAGTCCATCGCTTAACGGTGGATCCGCGCCGG
+
GGGGGGGGGGGGGGGGGGGGGGGGGGGGGGGGGGGGGGGGGGGGGGGGGGGGGGGGGGGGGGGGGGGGGGGGGGGGGGGGGGGGGGGGGGGGGGGGGGGGGGGGGGGGGGGGGGGGGGGGG@FFCFFG5+55@FGGGGGGGGGGGGFFGGFG>FGGGGGGGGGGGGGGGBCGGGGGGGGGGGGGG>EGGGGGGFFGGFGGGGGGGGGEGGGGGGEGGGGGGGGGGGCGGGGGGGGGEGGGGGGEGGGGGGGGGGGGGEGGGCGGGFGFGGGGGGGGGGGGEFGGCCDFGEEGGD
@M03364:396:000000000-C9LGT:1:1101:16838:1633 1:N:0:10
ACTCCTACGGGAGGCAGCAGTAGGGAATTTTCGTCAATGGGCGCAAGCCTGAACGAGCAATGCCGCGTGAGTGAGGAAGGTCTTCGGACTGTAAAGCTCTGTTGCCGGGGAAAAAGGGGAAATTCAGGCCATAGCATTTCATGGATGGTACCCGGCCAGAAAGCCACGGCTAACTACGTGCCAGCAGCCGCGGTAATACGTAGGTGGCGAGCGTTATCCGGAATGATTGGGCGTAAAGGGTGCGCAGGCGGTCTGTTAAGTCTGAAGGCAAAGGGATGAGCTCAACTCATTTAT
+
GGGGGGGGGGGGGGGGGGGGGGGGGGGGGGGGGGGGGGGGGGGGGGGGGGGGGGGGGGGGGGGGGGGGGGGGGGGGGGGGGGGGGGGGGGGGGGGGGFGGGGGGFFGGGGGGGF,=:BC=+-C,<CFG,38:,,B,C=FFFEDF8F<FGG=FFCGGGFGGDGGGGGGGGFDGGGGGGGGGGGGGGFCFGGGGGGGGGCFGGGGGGGGGGGGGGGGGG?EGGGDGGF7CGGGGGGGGGGGGGGGGGGGGGGGGGGGGGGGGFFGGGGCGGGCGGGGGGGGGFFFGGGFFCF*CGD
@M03364:396:000000000-C9LGT:1:1101:11915:1642 1:N:0:10
ACTCCTACGGGAGGCAGCAGTGGGGAATCTTGCGCAATGGGGGCAACCCTGACGCAGCGACGCCGCGTGCGGGACGAAGGCCTTCGGGTCGTAAACCGCTTTCAGCAGGGACGAGGCCGCGCGTAGACGGTCCCTGCAGAAGAAGCCCCGGCTAAATACGTGCCAGCAGCCGCGGTAATACGTATGGGGCGAGCGTTATCCGGATTCATTGGGCGTAAAGCGCGCGTAGGCGGCCCGTTAGGTCGGAGGTAAAAGCCCGGGGCTCAACCCCGGCGAGCCTCCGATACCGGCGGG
+
GGGGGGGGGGGGGGGGGGGGGGGGGGGGGGGGGGGGGGGGGGGGGGGGGGGGGGGGGGGGGGGGGGGGGGGGGGGGGGGGGGGGGGGGGGGGGGGGGGGGGGGGGGGFGGGGGGED7CFE:1=**<FF<*=+<CCGGGFGGGGGGGCFGGDEEEGGGGGGCGGGGFGGGGGGGGGGGGGGGG9+AFGGEGGGGGGGGGGGGGGGGGGGGGGGGGGGGGGGGGGGGGEGGGGGGCGGGGFGGGGGGGCEGG?GFGGGGGGGGGGEGGGGGGGGGGE3CDDGFFGGGGGFGFFCD5
@M03364:396:000000000-C9LGT:1:1101:20068:1659 1:N:0:10
ACTCCTACGGGAGGCAGCAGTGGGGAATATTGCACAATGGGCGCAAGCCTGATGCAGCGACGCCGCGTGCGGGATGGAGGCCTTCGGGTTGTAAACCGCTTTTGTTCAAGGGCAAGGCACGGTTTCGGCCGTGTTGAGTGGATTGTTCGAATAAGCACCGGCTAACTACGTGCCAGCAGCCGCGGTAATACGTAGGGGGCTAGCGTTATCCGGATTTACTGGGCGTAAAGGGTGCGTAGGTGGTTTCTTAAGTCAGGAGTGAAAGGCTACGGCTCAACCGTAGTAAGCTCTTG
+
GGGGGGGGGGGGGGGGGGGGGGGGGGGGGGGGGGGGGGGGGGGGGGGGGGGGGGGGGGGGGGGGGGGGGGGGGGGGGGGGGGGGGGGGGGGGGGGGGGGGGGGGGGG9FGGGGG7FFGGGG@DF:FFG@85*5@FCAFGGGCGGCAFGGGGG:FGGGGGGGGGGGGGGG=CFGGGGGGGGGGGGGGGGGEGGEFFGGGGGGGGGGGGGFGGGGGGGGGGGGGGGGGEGGGGGCEGGGGGGGGGEGGGGGGGGGGFFGFGFFFGGGGGGGG=DGGEGGGGGFFGGGGGFDFFGG
@M03364:396:000000000-C9LGT:1:1101:22191:1686 1:N:0:10
ACTCCTACGGGAGGCAGCAGTGGGGAATCTTGCGCAATGGGGGCAACCCTGACGCAGCGACGCCGCGTGCGGGACGAAGGCCTTCGGGTCGTAAACCGCTTTCAGCAGGGACGAGGCCGCTACGGTGACGGTACCTGCAGAAGAAGCCCCGGCTAAATACGTGCCAGCAGCCGCGGTAATACGTATGGGGCGAGCGTTATCCGGATTCATTGGGCGTAAAGCGCGCGTAGGCGGCCCGTTAGGTCGGAGGTAAAAGCCCGGGGCTCAACCCCGGCGAGCCTCCGATACCGGCGG
+
GGGGGGGGGGGGGGGGGGGGGGGGGGGGGGGGGGGGGGGGGGGGGGGGGGGGGGGGGGGGGGGGGGGGGGGGGGGGGGGGGGGGGGGGGGGGGGGGGGGGGGGGGGGFGGFGEE<FGGGDC*>88@FGG7=C*<:<FFGGGGFFFEGGGGGGGGDGGGGGGGGGGGGGF,;CEGGGGGGGGGGFFGGGGGGGGDGGGGGGGGGGGGGGGGGGGGGGGGGGGGGGGG>CEGGGGGGGGEECGGGGGGGGDGEGGGFGGGCCEEGGCFGFGGGGGEGD3C=G?FGDCDGFGFFGGD
@M03364:396:000000000-C9LGT:1:1101:15218:1774 1:N:0:10
ACTCCTACGGGAGGCAGCAGTGGGGAATATTGGACAATGGGGGAAACCCTGATCCAGCCATGCCGCGTGTGTGAAGAAGGCCTTTTGGTTGTAAAGCACTTTAAGCAGTGAAGAAGACTCCGTGGTTATAACCCACGGACGATGACATTAGCTGCAGAATAAGCACCGGCTAACTCTGTGCCAGCAGCCGCGGTAATACAGAGGGTGCAAGCGTTAATCGGAATTACTGGGCGTAAAGGGAGCGTAGGTGGCTCTATAAGTCAGATGTGAAATCCCCGGGCTTAACCTGGGAAC
+
GGGGGGGGGGGGGGGGGGGGGGGGGGGGGGGGGGGGGGGGGGGGGGGGGGGGGGGGGGGGGGGGGGGGGGGGGGGGGGGGGGGGGGGGGGGGGGGGGGGGGGGFGGGGFGGFGGGGGGFGCBF++BDF,,:8::+BFEGGGGEGFGFFGGGGEGGGGGGGEFGGGGGGGGGGGGGGGGGGGGGFGGGGGGGGGGGGGGGGGGGGGGGGGGGGGGGGGGGGGGGGGGGGGGGGGGGGGGGGGGGGGGGGGGGGGFGGGGGGGGGGGGGGF=EFGFGGGGGGBEFGGGGFGFFGGF
@M03364:396:000000000-C9LGT:1:1101:21801:1788 1:N:0:10
ACTCCTACGGGAGGCAGCAGTGGGAAATATTGGACAATGGGGGCAACCCTGATCCAGCCATGCCGCGTGTGTGAAGAAGGCCTTTTGGTTGTAAAGCACTTTAAGCAGTGAAGAAGACTCCTTGATTATAAAACACGGACGATGACATTAGCAGCAGAATAAGCACCGGCTAACTCTGTGCCAGCAGCCGCGGTAATACAGAGGGTGCAAGCGTTAATCGGAATTACTGGGCGTAAAGGGAGCGTAGGTGGCTCTATAAGTAAGATGTGAAATCCCCGGGCTTAACCTGGGAAC
+
GGGGGGGGGGGGGGGGGGGGGGGG8FGGGGGGGGGGGGGGGGGGGGGGGGGCFGGGGGGGGGGGGCFFGGGGGGGGGGGF@FGGGGGGGGGGGGGGGGGGGGGCF,EFFGGGGF8FAFGG,-A,,BEE95A,,,8,@+@F+:+ADDG9FFFF,CFFGGGGGGGGGFEGG+@FDFCG9FFGGGGGGGGGFGGGG*CFDGCGGGGGGGGGGGGGDF7BFGFGGGGGGGCEGFGGGEGG=CFGCDC=2*:C:FCFECGGGGFGG7C?9*<CFCFGGG6CGGGGFFFGGGG4F>FFC7
@M03364:396:000000000-C9LGT:1:1101:8549:1790 1:N:0:10
ACTCCTACGGGAGGCAGCAGTAGGGAATTTTCGTCAATGGGCGCAAGCCTGAACGAGCAATGCCGCGTGGGTGAAGACGGTCTTCGGATTGTAAAGCCCTGTTGCCGGGGACAAAGGACAGCCCGAATGGACAGCTGACTGTTTGATGGTACCCGGCCAGAAAGCCACGGCTAACTACGTGCCAGCAGCCGCGGTAATACAGAGGGTGCAAGCGTTAATCGGAATTACTGGGCGTAAAGCGAGCGTAGGTGGCTTGATAAGTCAGATGTGAAATCCCCGGGCTTAACCTGGGA
+
GGGGGGGGGGGGGGGGGGGGGGGGGGGGGGGGGGGFGGGGGGGGGGGGGGGGGGGGGGGGGGGGGGGGGGGGGGGGGGGGGGEGGGGFGGGGGGGGGGFGGGGEGGFGGGGGGG8FFBF=FDE+>FFD,:C,,BF8F9F<C<<EFGGGGGGGGGGGGGGGFGGGGGGGG>EFFGGCFGGGGGGGGGGFFGGGGGGGGGGG?FFCFEGGGGGGGG?ECGGGGGGGGGGGGGGGGEEDGGGGGGGGGGGGGCFGFFFGCFGGGGGGGGGGGGGGGFGFFGEGFFGGFCFFGFFGF
@M03364:396:000000000-C9LGT:1:1101:20795:1807 1:N:0:10
ACTCCTACGGGAGGCAGCAGTGGGGAATATTGGACAATGGGGGAAACCCTGATGCAGCAACGCCGCGTGAGTGATGACGGTCTTCGGATTGTAAAGCTCTGTCATTAGGGACGATAATGACTGTACCTGTTCGATAAGCCCCGGCTAACTCCGTGCCAGCAGCCGCGGTCAAACGTAGGTGCCGAGGGTGATCCGGAATTATTGGGCGAAAAGAGCGCGCAGGTGGTTGATTAAGTCTGATGCGAAGGCCCACGGCTTAACCGTGGAGGGTCATTGGAAACTGGTCGACTTG
+
FGFFGFGFC;:@FFFFFGGAF9EGGFEDCF<F<FGGGGFFC7F@CFFFEGFGCF<CEFGAFEGGGGGGGGGGGGAFGDGEF=FA<F@GE?EFEGGGGDEFAFE,<BFFEDFGEF7+4AEFF<C55C<C,,9,+::=@,<,3==FD7+33,,@C>+FDBF@FGGE7FEF1**,7FF6,@<,:,2CC7**4**5<,<**4FFC<,CCCF5**:5:88CEE58:8C8<5;CCF9C@70<+++++2+2*>*>F8*AG58*9C7C?F<::D**1/*2/2<:*7+08?EC:CC5).<F
@M03364:396:000000000-C9LGT:1:1101:13544:1811 1:N:0:10
ACTCCTACGGGAGGCAGCAGTGGGGAATATTGCACAATGGGCGCAAGCCTGATGCAGCGGCGCCGCGTGCGGGATGGAGGCCTTCGGGTTGTAAACCGCTTTTGTTCAAGGGCAAGGCGGGTCTTCGGGACCGTTGAGTGGATTGTTCGAATAAGCACCGGCTAACTACGTGCCAGCAGCCGCGGTAATACGTAGGGTGCAAGCGTTATCCGGATTTATTGGGCGTAAAGGGCTCGTAGGCGGTTCGTCGCGTCCGGTGTGAAAGTCCATCGCTTAACGGTGGATCCGCGCCGG
+
GGGGGGGGGGGGGGGGGGGGGGGGGGGGGGGGGGGGGGGGGGGGGGGGGGGGGGGGGGGGGGGGGGGGGGGGGGGGGGGGGGGGGGGGGGGGGGGGGGGGGGGGGGGGGGGGGGDFFGG@C>C>,@FG114<FFCFFGGGCFGFGGGGGGCF7CFGGGGGGGGGGGGGG/;EFGGGGGGGGGGGGGGGGGGGGCFGGGGGGGGGGGGGGGGGGG8ACFGGGGFGGGCEFGGGGGGGGGGGGGGEGGGGGDGGGDGGGGGGGAFECGFGGGGGGG5CFC*7DFDFFGGFFEEDDD
@M03364:396:000000000-C9LGT:1:1101:14333:1824 1:N:0:10
ACTCCTACGGGAGGCAGCAGTGGGGAATATTGGACAATGGGGGCAACCCTGATCCAGCCATGCCGCGTGTGTGAAGAAGGCCTTTTGGTTGTAAAGCACTTTAAGCAGTGAAGAAGACTCCATGGTTACTACCCATGGACGATGACATTAGCTACAGAATAAGCACCGGCTAACTCTGTGCCAGCAGCCGCGGTAATACAGAGGGTGCAAGCGTTAATCGGAATTACTGGGCGTAAAGGGAGCGTAGGGGGCTCTATAAGTCAGATGTGAAATCCCCGGGCTTAACCTGGGAAC
+
GGGGGGGGGGGGGGGGGGGGGGGGGGGFFGGGGGGGGGGGGGGGGGGGGGGGGGFGGGGFFFGGGGGGG7FGGGGGDFGGGGGGGGGGGGGGGGGFGEFGFGFFFFGGGGFFFGGGFAFGE<CEFFGG,,:,B<EAFFAFDC:ABF,EE?FGFG9<FBFFGFFGGEFEC:CFCGGFGGGGGGGGGGGGCFCEG<FGGGFGGFFGGGGGGGGFGGCGFFFGGGCFFFEFFGGGGCGE*AC5@E5::5?=*:E5*:@GGGGGG7???:FFCC:>GGG*>DGC>DGGGGG?FF:C<C
@M03364:396:000000000-C9LGT:1:1101:21578:1913 1:N:0:10
ACTCCTACGGGAGGCAGCAGTGGGGAATATTGCACAATGGGGGAAACCCTGATGCAGCAACGCCGCGTGAGTGATGACGGCCTTCGGGTTGTAAAGCTCTGTCTTCAGGGACGATAATGACGGTACCTTAGGCGGAAGCCACGGCTAACTACGTGCCAGCAGCCGCGGTCATACGTAGGTGGCGAGCGTTGTCCGGATTTACTGGGCGTAAAGGGAGCGTAGGCGGACTTTTAAGTGAGATGTGAAATACCCGGGCTCAACTTGGGTGCTGCATTTCAAACTGGAAGTCTAG
+
GGGGGGGGGGGGGGGGGGGGGGGGGGGGGGGGGGGGGGGGGGGGGGGGGGGGGGGGGGGGGGGGGGGGGGGGGGGGGGGGGGGGGGGGGGGGGGGGGCFGFGGEGGGGGGGGGDF:BBFA?8@88BFG,,8,,88+8@CEGGGGGDCCDF;F:FFGGGGGFGGGGGDCG48<FFGGGGGGGGGG<EGGGGGGGGGGGG>CGGGGGGGGGGGGGGGGEGGGGGGGGGEECF@ECGFCCFGGGGGGFGEFGGGGGGGGGGGGGGGGGGGGGGGG<CGGGGFGFFGGGGC):FFD
@M03364:396:000000000-C9LGT:1:1101:8501:1933 1:N:0:10
ACTCCTACGGGAGGCAGCAGTGGGGAATATTGGACAATGGGGGCAACCCTGATCCAGCCATGCCGCGTGTGTGAAGAAGGCCTTTTGGTTGTAAAGCACTTTAAGCAGTGAAGAAGACTCCCTGGTTAATACCCATGGACGATGACATTAGCTGCAGAATAAGCACCGGCTAACTCTGTGCCAGCAGCCGCGGTAATACAGAGGGTGCAAGCGTTAATCGGAATTACTGGGCGTAAAGGGAGCGTAGGTGGCTCTATAAGTCAGATGTGAAATCCCCGGGCTTAACCTGGGAAC
+
GGGGEGGGGGEGGGEGGGGGGGGGGGGGGGGGGGGGGGGGGGGGGGGGGGGGGGGGGGGGGGGGGGGGGGGGGGGGGGGGGGGGDGFGGGGGGGGGGGGGGGGFFDFGGGGGGGFG<FFF<-B5445F,5CCFFFG@FGGGEGGGG<DGGFGFGGGGGGGGGGGGGGGGFGGGGGGGGGGGGGGGGGGGCGGGGGGGFGFGFGFGGGGGGGGGGDGGGGGGDFGGGFG@EG=EGEEGFGGGGCEEDCCFFGGGGG7?+C+AFGGGGGGGGFGGEFFFG5DEFFGDGFFGF><GG
@M03364:396:000000000-C9LGT:1:1101:11952:1942 1:N:0:10
ACTCCTACGGGAGGCAGCAGTGGGGAATATTGCACAATGGGCGCAAGCCTGATGCAGCGACGCCGCGTGCGGGATGGAGGCCTTCGGGTTGTAAACCGCTTTTGTTCAAGGGCAAGGCACGTTTTCGGCCGTGTTGAGTGGATTGTTCGAATAAGCACCGGCTAACTACGTGCCAGCAGCCGCGGTAATACGTAGGGTGCAAGCGTTATCCGGAATGATTGGGCGTAAAGGGTGCGTAGGCGGCCTGTTAAGTCTGAAGTGAAAGGTACCGGCTCAACCGGTACAGGCTTTGG
+
GGGGGGGGGGGGGGGGGGGGGGGGGGGGGGGGGGGGGGGGGGGGGGGGGGGGGGGGGGGGGGGGGGGGGGGGGGGGGGGGGGGGGGGGGGGGGGGGGGGGGGGGGGGGGGGGGGFFCGGGG3D8>@FG5+85@>8:;FFGGGGGG>BDFGFF>FGGGGGGGGGGGGGGG8BFGGGGFGGGGGGGGGDGGDFGFGGGGGGGGGGGGGGGGGGGGDGFFGGGGGGGGC*;@CGGGGGGGGEEGGGGGGGFGGGFFGFGGGGGGGGGGGGGGGCCGCGDGGGGFFGDGGGFD?FGG
@M03364:396:000000000-C9LGT:1:1101:15575:1949 1:N:0:10
ACTCCTACGGGAGGCAGCAGTGGGGAATATTGGACAATGGGGGAAACCCTGATCCAGCCATGCCGCGTGTGTGAAGAAGGCCTTTTGGTTGTAAAGCACTTTAAGCAGTGAAGAAGACTCCGTGGTTAATACCCACGGACGATGACATTAGCTGCAGAATAAGCACCGGCTAACTCTGTGCCAGCAGCCGCGGTAATACAGAGGGTGCAAGCGTTAATCGGAATTACTGGGCGTAAAGGGAGCGTAGGTGGCTCTATAAGTCAGATGTGAAATCCCCGGGCTTAACCTGGGAAC
+
GGGGGGGGGGGGGGGGGGGGGGGGGGGGGGGGGGGGGGGGGGGGGGGGGGGGGGGGGGGGGGGGGGGGGGGGGGGGGGGGGGGGGGGGGGGGGGGGGGGGGGGFGGGGGGGGGGFGFGGGFFF+=FFG5<C8:?FGFGGGGEFFGGFGGGGGGGGGGGGGGGGGGGGGGGGGGGGGGGGGGGGGGGGGGGGGGGGGGGGGGGGGGGGGGGGGGGGGGGGGGGGGGGGGGGGGGGGGGGGGGGGGCGGGGGGGGGGGGGGGGGGGGGGGGGGGFGGGGGGGFFCGGGGFGFFGFG
@M03364:396:000000000-C9LGT:1:1101:14112:1984 1:N:0:10
ACTCCTACGGGAGGCAGCAGTGGGGAATATTGCACAATGGGCGCAAGCCTGATGCAGCGACGCCGCGTGCGGGATGGAGGCCTTCGGGTTGTAAACCGCTTTTGTTCAAGGGCAAGGCGGGTCTTCGGGCCCGTTGAGTGGATTGTTCGAATAAGCACCGGCTAACTACGTGCCAGCAGCCGCGGTAATACGTAGGGTGCAAGCGTTATCCGGATTTATTGGGCGTAAAGGGCTCGTAGGCGGTTCGTCGCGTCCGGTGTGAAAGTCCATCGCTTAACGGTGGATCCGCGCCGG
+
GGGGGGGGGGGGGGGGGGGGGGGGGGGGGGGGGGGGGGGGGGGGGGGGGGGGGGGGGGGGGGGGGGGGGGGGGGGGFFGGGGGGGGGGGGGGGGGGGGGGGGGFGGGGGFEFFGFGGGGE*@C,,@FG*5>CF<::<CFEGCFFGCGGGGGGGGGGGGGGGGGDGGGGG==FFFCGGGGGGGGGGGGGGGGGGGGGGGGGGGDFGGGGGGGGGGGDFCGFGGGGGG?CCFGCGGGG5CGEFEGGGEGGEGGGDEGGGGGGGGGFGFGGFDGGG=E7DGGGEFGGGGD<D>DGGD
@M03364:396:000000000-C9LGT:1:1101:21144:2048 1:N:0:10
ACTCCTACGGGAGGCAGCAGTAGGGAATCTTCGGCAATGGGCGAAAGCCTGACCGAGCAACGCCGCGTGAATGATGAAGGCCTTCGGGTTGTAAAATTCTGTTATAAGGGAAGAACGACTTTAGTAGGACATGGCTAGAGTGTGACGGTACCTTATGAGAAAGCCACGGCTAACTACGTGCCAGCAGCCGCGGTAATACGTAGGTGGCGAGCGTTATCCGGAATTATTGGGCGTAAAGAGCGCGCAGGTGGTTGATTAAGTCTGATGTGAAAGCCCACGGCTTAACCGTGGAGG
+
GGGGGGGGGGGGGGGGGGGGGGGGGGGGGGGGGGGGGGGGGGGGGGGGGGGGGGGGGGGGGGGGGGGGGGGGGGGGGGGGGGGGGGGGGGGGGGGGGGGGGGGGGFGGGGGGGGGGCEF++<E:5CDF:,83,3B<=FDGBFFF9FCFFGGG<FGGGGGGGGGGGGGGGGGGGGGCGGGGGGGGGGGGGEGGGEGGGGGGGGGGGFGGGFCEGEGGGGGGGDGGGGGGFGGFGGGGGFFGGGGGGGGG@FFGFDFEGGGGEFFGGFGGGGGGGGGGGGGGFFGGGGGFGFFDGG
@M03364:396:000000000-C9LGT:1:1101:13508:2106 1:N:0:10
ACTCCTACGGGAGGCAGCAGTGGGGAATATTGCACAATGGGCGAAAGCCTGATGCAGCAACGCCGCGTGAGCGATGAAGGCCTTCGGGTCGTAAAGCTCTGTCCTCAAGGAAGATAATGACGGTTCTTGAGGAGGCAGCCCCGGCTAACTACGTGCCAGCAGCCGCGGTAATACGTAGGGGGCTAGCGTTATCCGGAATTACTGGGCGTAAAGGGTGCGTAGGTGGTTTCTTAAGTCAGAGGTGAAAGGCTACGGCTCAACCGTAGTAAGCCTTTGAAACTGGGAAACTTGAGT
+
GGGGGGGGGGGGGGGGGGGGGGGGGGGGGGGFGGGGGGGGGGGGGGGGGGGGGGGGGGGGGGGGGGGGGGGGGGGGGGGGGGGGGGGGGGGGGGGGGGGGGGGFGGGGGGGGGDEF?FGGG-@8+8FE,88,:BF+8FFDGGGGGGGGGGGGGGGGGGGGGGGGGGGGG*BFGGGGGGGGGGGGGGGGGGGGGGGGGGGGGGGGGGGGGGGGGGGGGGGGGGGFGGGGGGGGGGGGGGGGGGGGGGGGGGFGGGGGGGGGGGGEGGG=GGGGCCFFGGFGFFGGGGGFGFFGG:
@M03364:396:000000000-C9LGT:1:1101:14714:2111 1:N:0:10
ACTCCTACGGGAGGCAGCAGTGGGGAATATTGCACAATGGGCGAAAGCCTGATGCAGCAACGCCGCGTGAGCGATGAAGGCCTTCGGGTCGTAAAGCTCTGTCCTCAAGGAAGATAATGACGGTACTTGCGGAGGAAGCCCCGGCTAACTACGTGCCAGCAGCCGCGGTCATACGTAGGGGGCTAGCGTTATCCGGAATTACTGGGCGTAAAGGGAGCGTAGGTGGCTCTATAAGTCAGATGTGAAATCCCCGGGCTTAACCTGGGAACTGCATCTGAAACTGTAGAGCTAG
+
GGGGGGGGGGGGGGGGGGGGGGGGGGGGGGGGGGGGGGGGGGGGGGGGGGGGGGGGGGGGGGGGGGGGGGGGGGGGGGGGGGGGGGGGGGGGGGGGGGGGGGGFGGGFGGGGGGF9?FF@?-@BFGGG,,8++33+8@FFGCFFDFEFGGFG>FGGGGGGGGGGGGGGG*;FFGGFGGGGGGGGGGGGGGGGGGGGGEGGGGGGGGGGEGGGGGGGGGG?EGGGGGCFGGGGGGGGGGFFGGGGGGGGGGGGEGGGGGGGGFGGGGGGGGGGFGGGGGGGFFGGGGGFGFFD
@M03364:396:000000000-C9LGT:1:1101:15077:2126 1:N:0:10
ACTCCTACGGGAGGCAGCAGTGGGGAATATTGCACAATGGGCGCAAGCCTGATGCAGCGACGCCGCGTGCGGGATGGAGGCCTTCGGGTTGTAAACCGCTTTTGTTCAAGGGCAAGGCACGGTTTCGGACGTGTTGAGTGGATTGTTCGAATAAGCACCGGCTAACTCTGTGCCAGCAGCCGCGGTAATACAGAGGGTGCAAGCGTTAATCGGAATTACTGGGCGTAAAGCGAGCGTAGGTGGCTTGATAAGTCAGATGTGAAAGCCCCGGGCTTAACCTGGGAACGGCATCTG
+
GGGGGGGGGGGGGGGGGGGGGGGGGGGGGGGGGGGGGGGGGGGGGGGGGGGGGGGGGGGGGGGGGGGGGGGGGGGGFGGGGGGGGGGGGGGGGGGGGGGGGGGGGGGFFFGGGGGGGGGCF+BB7@FG++5833@FGGGGG<FFGCGFEFGG*FFGGGGGGGDGGGGGG,?CFGGGGGGGGGGGGEGGGGGGG@FFGGGGGGGGGGGGGGGGGGGGGGGGGGGGGGEGGGFCEGEEEGGGGGGGGGGGGFGGGGGGGGGGGECEGGGGGGGGGGGGGGGGFFGGGGGFGFFGGC
@M03364:396:000000000-C9LGT:1:1101:23267:2131 1:N:0:10
ACTCCTACGGGAGGCAGCAGTAGGGAATCTTCGGCAATGGGCGAAAGCCTGACCGAGCAACGCCGCGTGAATGATGAAGGCCTTCGGGTTGTAAAATTCTGTTATAAGGGAAGAACGACTGTAGTAGGTTATGGCAAAAGTGGGACGGTACCTTATGAGAAAGCCACGGGTAACTACGTGCCAGCAGCCGCGGTAATACGTAGGTGGCGAGCGTTATCCGGAATTATTGGGCGTAAAGGGTGCGTAGGCGGCCCGTTAGGTCGAAGGTAAAAGCCCGGGGCTCAACCCCGGCGG
+
GGGGGGGGGGGGGGGGGGGGGFGGGGGGGGGGFGGGGGGGGGGGGGGFGGGGGFGGGGEGGGGGGGGGGCEFGGFGGGGGGGCFGGEGGGGGGGGGGFF9FFGGG,CCFFGFGGGC+8@++5<,5CFF8,9,,BF3,,:=C<,@3@+:35>9@FE9C9ED;FF>FG35:*1>7D;C,>FGGGFFFGBEC11CFCGGGGGGGGGCFGCGE*?EEGGGGFGGGGGFCF9?FFGDEEE8CFGGGGGG;EGGG=CGGGGE4C=6EGG**9C7CDDCGGGFGGGDEDFGCFGFGD@D5)
@M03364:396:000000000-C9LGT:1:1101:12606:2133 1:N:0:10
ACTCCTACGGGAGGCAGCAGTGGGGAATATTGGACAATGGGGGCAACCCTGATCCAGCCATGCCGCGTGTGTGAAGAAGGCCTTTTGGTTGTAAAGCACTTTAAGCAGTGAAGAAGACTCCGTGATTAATATACCCGGACGATGACATTAGCTGCAGAATAAGCACCGGCTAACTCTGTGCCAGCAGCCGCGGTAATACAGAGGGTGCAAGCGTTAATCGGAATTACTGGGCGTAAAGGGAGCGTAGGTGGCTCTATAAGTCAGATGTGAAATCCCCGGGCTTAACCTGGGAAC
+
GGGGGGGGGGGGGGGGGGGGGGGGGGGGGGGGGGGGGGGGGGGGGGGGGGGGGGGGGGGGFGGGGGGGGF<FFG9FGGGGGGGGCFGGGGGGGGGCFGGGGGDFGFEGEFGGGGG8<=EFA-F++:,7,89,,,,:3@C+++8@F=<,CF,>><FFGG8FGGGGFG@FG7@FFGGGGGGGGGGGGGFGFG7EECFEFGGFGFGGDECC8FFGGGGGGCGGGGG5CGFFGGGFECC8CFCC5E=CCGGGFCEFFC?CCFGGC:*<AFGGGGCF*:C797=DFDEFGGGFFFF<6*
@M03364:396:000000000-C9LGT:1:1101:8812:2144 1:N:0:10
ACTCCTACGGGAGGCACCAGTGGGGAATATTGCACAATGGGCGCAAGCCTGATGCAGCGACGCCGCGTGCGGGATGGAGGCCTTCGGGTTGTAAACCGCTTTTGTTCAAGGGCAAGGCACGGTTTCGGCAGGGTTGAGTGGATTGTTCGAATAAGCACCGGCTAACTACGTGCCAGCAGCCGCGGTAATACGTAGGGTGCAAGCGTTATCCGGATTTATTGGGCGTAAAGGGCTCGTAGGCGGTTCGTCGCGTCCGGTGTGAAAGTCCATCGCTTAACGGTGGATCCGCGCCGG
+
GGGGGGGGGGGGGGGGGGGGGGFDEGGGGGGDGGGGGGGGGGGGGGGGGGGGGGGGGGGGGGGGGGGGGGGGGGGGGGGGGGGGGGGGGGGGFGGGGGGGGGGFGGG9<CDGGGGGGGG,@+B7+:@F++5*5,3@FF;FFAA>FAFGGD8F*?FGGFGGEGGG@FFGG@*<FGG<BFGGGGGGGGDEGGGGGGGGGGGGGGGGGGGGGGGGGDGGF@CGGF8CEECECFGGGGGGGGFGGGGGGGGGG=GDEGGGDCGGGCFGGGGFGGGCDEF3FFGGD>*7FG7>DDFG<C
@M03364:396:000000000-C9LGT:1:1101:18470:2159 1:N:0:10
ACTCCTACGGGAGGCAGCAGTGGGGAATCTTGCGCAATGGGGGCAACCCTGACGCAGCGACGCCGCGTGCGGGACGAAGGCCTTCGGGTCGTAAACCGCTTTCAGCAGGGACGAGGCCGCTACGGTGACGGCCCCTGCAGAAGAAGCCCCGGCTAAATACGTGCCAGCAGCCGCGGTAATACGTATGGGGCGAGCGTTATCCGGATTCATTGGGCGTAAAGCGCGCGTAGGCGGCCCGTTAGGTCGGAGGTAAAAGCCCGGGGCTCAACCCCGGCGAGCCTCCGATACCGGCGG
+
GGGGGGGGGGGGGGGGGGGGGGGGGGGGGGGGGGGGGGGGGGGGGGGGGGGGGGGGGGGGGGGGGGGGGGGGGGGGGGGGGGGGGGGGGGGGGGGGGGGGGFGGGGGGGGFGGF7FFEFEE*>*88<E,*4***4CFFFFFCDFFGGGGG:<FEGGGGGGGEGGFCGGG2;CGEGGEGGGGGGC+<@FFGGG5CCGGGGGGGGGGGEGGFFGDGGGCCC@FGEGGGGGGGGGGDEGGG>GGECFEEGCGGE?EFFFGEGGG57C=CF6FFGGG5ED3<=C?FGGDCDFGEFGDC
@M03364:396:000000000-C9LGT:1:1101:9714:2173 1:N:0:10
ACTCCTACGGGAGGCAGCAGTGGGGAATATTGCACAATGGGCGCAAGCCTGATGCAGCGACGCCGCGTGCGGGATGGAGGCCTTCGGGTTGTAAACCGCTTTTGTTCAAGGGCAAGGCACGGTTTCGGCCGTGTTGAGTGGATTGTTCGAATAAGCACCGGCTAACTACGTGCCAGCAGCCGCGGTAATACGTAGGGTGCAAGCGTTATCCGGATTTATTGGGCGTAAAGCGCGCGTAGGCGGCCCGTTAGGTCGGAGGTAAAAGCCCGGGGCTCAACCCCGGCGAGCCTCCG
+
GGGGGGGGGGGGGGGGGGGGGGGGGGGGGGGGGGGGGGGGGGGGGGGGGGGGGGGGGGGGGGGGGGGGGGGGGGGGGGGGGGGGGGGGGGGGGGGGGGGGGGGGGGGCFGGGGGFGGGGGFFGDCFGG+3@5@DF7;DFFGEGGGFGGGGGGDGGGGGGGGGGGGGGGGFGGGGGGGGGGGGGGGGGGGGGGGGGGGGGGGGGGGGGGGGGGGEGEGGFGFGGGGGEEGGGGGGGGGGGGGGGGGGGC6AEGGGGGGGGGGFFGCFGGGGGGGGGGGGGGFFGGG<DFGFFGG
@M03364:396:000000000-C9LGT:1:1101:11392:2184 1:N:0:10
ACTCCTACGGGAGGCAGCAGTGGGGAATATTGCACAATGGGGGAAACCCTGATGCAGCAACGCCGCGTGAGTGATGACGGCCTTCGGGTTGTAAAGCTCTGTCTTCAGGGACGATAATGACGGTACCTGAGGAGGAAGCCACGGCTAACTACGTGCCAGCAGCCGCGGTAATACGTAGGTGGCGAGCGTTGTCCGGATTTACTGGGCGTAAAGGGAGCGTAGGCGGCCCGTTAGGTCGGAGGTAAAAGCCCGGGGCTCAACCCCGGCGAGCCTCCGATACCGGCGGGCTCGAGG
+
GGGGGGGGGGGGGGGGGGGGGGGGGGGGGGGGGGGGGGGGGGGGGGGGGGGGGGGGGGGGGGGGGGGGGGGGGGGGGGGGGGGGGGGGGGGGGGGGGGGGGGGGGGG9FGGGGGGGDGGGG7CFFFGG<:@>BC7CFFGGGGGGGGGGGGFGGGGGGGGGGGGGGGGGG1CFDGGGGGGGGGGGGGGGGGGGGGGGGGGGGGGGGGGGGGGGGFGGGGGEGGGGGGGGEGEFGGGGGGGEGGEFCGGGGGGGGGGGGGGGGGGGGGGD3<CCFGGGDDCDFFEGGGG@>FF<<)
@M03364:396:000000000-C9LGT:1:1101:23195:2185 1:N:0:10
ACTCCTACGGGAGGCAGCAGTGGGGAATATTGGACAATGGGGGAAACCCTGATCCAGCCATGCCGCGTGTGTGAAGAAGGCCTTTTGGTTGTAAAGCACTTTAAGCAGTGAAGAAGCCTCCCTGGTTACTACCCATGGACGATGACATTAGCTGCAGAATAAGCACCGGCTAACTCTGTGCCAGCAGCCGCGGTAATACAGAGGGTGCAAGCGTTAATCGGAATTACTGGGCGTAAAGGGAGCGTAGGTGGCTCTATAAGTCAGATGTGAAATCCCCGGGCTTAACCTGGGAAC
+
GGGGGGGGGGGGGGGGGGGGGGGGGGGGGGGGGGGGGGGGGGGGGGGGGGGGGGGGGGFGGGGGGGGGGGGGGGGGGGGGGGGGGGGGFFGGGGGGGGGGGGG,C<FEFGGGGG<9,BFF88BBBBFG8<CBBE=8?BBFF:=FGG,EDFGGDGCEFFGGGGGGGGGGG:EGGFFGGGGGGGGGGGGGD:FGGGGGGGGGFGGGGGGGGFGGGEGGGGGGGGGGGGGGGGGGGEGGGGGGGGGG==EGGGGGCFEFFGGGGGGGGGGGGGGGGGGFFDGGFFCCFGGFGFF4FF
@M03364:396:000000000-C9LGT:1:1101:14824:2188 1:N:0:10
ACTCCTACGGGAGGCAGCAGTAGGGAATTTTCGTCAATGGGCGCAAGCCTGAACGAGCAATGCCGCGTGAACGAGGAAGGTCTTCGGATCGTAAAGTTCTGTTGAGAGGGAAAAAGGAACACCAGAGGCGATGCTGGTGAAGTGATATTACCTTTCGAGGAAGTCACGGCTAACTACGTGCCAGCAGCCGCGGTAATACGTAGGTGGCGAGCGTTATCCGGAATGATTGGGCGTAAAGGGTGCGTAGGCGGCCTGTTAAGTCTGAAGTGAAAGGTACCGGCTCAACCGGTAC
+
GGGGGGGGGGGGGGGGGGGGGGGGGGGGGGGGGGGGGGGGGGGGGGGGGGGGGGGGGGGGGGGGGGGGGGGGGGGGGEFCEFGGGGGGGGGGGGGGGGFGGGGGGFGGGGGGGGGG7FFDFGG+BBFG++883BF9@FFFGGGF9FFDFGGGFGGGGGGGGGGGGGGGGGGGGGGGGGGGGGGGGGGGGGGGGGGGGGGGGGGGGGGGGGGGGGDCFGGGGEEGGG?@FGGGGGGGGGCEFEGGGGGGGGGGEDFGCGGGGGGGGGGGGGGFGFCGGFEDFFGGGGGFCEEG
@M03364:396:000000000-C9LGT:1:1101:22498:2196 1:N:0:10
ACTCCTACGGGAGGCAGCAGTGGGGAATATTGCACAATGGGCGCAAGCCTGATGCAGCGACGCCGCGTGCGGGATGGAGGCCTTCGGGTTGTAAACCGCTTTTGTTCAAGGGCAAGGCAAGGTTTCGGCCGTGTTGGGTGGATTGTTCGAATAAGCACCGGCTAACTACGTGCCAGCAGCCGCGGGAATACGTAGGGTGCAAGCGTTATCCGGATTTATTGGGCGTAAAGGGCTCGTAGGCGGTTCGTCGCGTCCGGTGTGAAAGTCCATCGCTTAACGGTGGATCCGCGCCGG
+
GGGGGGGGGGGGGGGGGGGGGGGGGGGGGGGGGGGGGGGGGGGGGGGGGGGGGGGGGGGGGGGGGGGGGGGGGGGGGGGGGGGGGGGGGGGGGGGGGGGGGGGGGFFFGGFGGG+D+>F,@-CB,@FF3+85>>8,,5@CF*,@F:CFEFGFBFFGGGGCFGCC:F<FFCBFFFFGCGGGGGGGG*CEC:9CC:CGGGGGGG?FEGGGGFGGDG5CFFGGGGGFGG5;FFGG*ACGEEGGGGG1?:EEEGGGGGGGG?EEGF>FGGGFGGFGGGGGGGGGFFGGGGGFGFEGGG
@M03364:396:000000000-C9LGT:1:1101:9263:2198 1:N:0:10
AACTCCTACGGGAGGCAGCAGTGGGGAATCTTGCGCAATGGGGGCAACCCTGACGCAGCGACGCCGCGTGCGGGACGAAGGCCTTCGGGTCGTAAACCGCTTTCAGCAGGGACGAGGCCGCTACGGTGACGGTACCTGCAGAAGAAGCCCCGGCTAAATACGTGCCAGCAGCCGCGGTAATACGTATGGGGCGAGCGTTATCCGGATTCATTGGGCGTAAAGCGCGCGTAGGCGGCCCGTTAGGTCGGAGGTAAAAGCCCGGGGCTCAACCCCGGCGAGCCTCCGATACCGGCG
+
GGGGGGGGGGGGGGGGGGGGGGGGGGGGGGGGGGGGGGGGGGGGGGGGGGGGGGGGGGGGGGGGGGGGGGGGGGGGGGEGEGGGGGGGGGGGEGGGGGGGGGGGGGGGGGGGFGFGGGGGGCCF:CFF+8=48*CC@FGFGGGFGGGGGGGGGGGGGGGGGGGGGGGGG,;FGGGGGGGGGGGGGGGGGGGDEEGGGGGGGGGGGGDGGGG?@FGGGGGGGGGGGGGGEEGGGGGGGGGEFGGFEGGGGGGCGGGGGGGGGGGGGC=CGFGGGGGCDDDDFFGGGDGBGFEDGC
@M03364:396:000000000-C9LGT:1:1101:7744:2202 1:N:0:10
ACTCCTACGGGAGGCAGCAGTGGGGAATATTGCACAATGGGCGCAAGCCTGATGCAGCGACGCCGCGTGCGGGACGAAGGCCTTCGGGTCGTAAACCGCTTTCAGCAGGGACGAGGCCGCTCCGGTGACGGTACCTGCAGAAGAAGCCCCGGCTAAATACGTGCCAGCAGCCGCGGTAATACGTATGGGGCGAGCGTTATCCGGATTCATTGGGCGTAAAGCGCGCGTAGGCGGCCCGTTAGGTCGGAGGTAAAAGCCCGGGGCTCAACCCCGGCGAGCCTCCGATACCGGCGG
+
GGGGGGGGGGGGGGGGGGGGGGGGGGGGGGGGGGGGGGGGGGGGGGGGGGGGGGGGGGGGGGGGGGGGGGGGGGGGGGGGGGGGGGGGGGGGGGGGGGGGGGGGGGGGGGGGGGGGEGEGE*@@*>FG88>8*=FCFGGGGGGFCFGGGGGGGGGGGGGGGGGGGGGGG2BGGGGGGGGGFGGGGGGGGGGGGGGGGGGGGGGGCGGGGGG<FGGGGEGGGGGGGGGGGGGGGEGGGGCDEGGGGGGDEGCGGGGGGGGGGGGGEGGGGGGGDEGDDGDDFFGG3DDEGDFGGG
@M03364:396:000000000-C9LGT:1:1101:21723:2209 1:N:0:10
ACTCCTACGGGAGGCAGCAGTGGGGAATATTGCACAATGGGCGCAAGCCTGATGCAGCGACGCCGCGTGCGGGATGGAGGCCTTCGGGTTGTAAACCGCTTTTGTTCAAGGGCAAGGCACGTTTTCGGACGAGTTGAGAGGATTGTTCGAATAAGCACGGGCTAACTACTTGCCAGCAGCCGCGGTAATACGTAGGGTGCAAGCGTTATCCGGATTTATTGGGCGTAAAGGGCTCGTAGGCGGTTCGTCGCGTCCGGGGTGAAAGTCCATCGCTTAACGGTGGATCCGCGCCGG
+
GGGGGGGGGGGGGGGGGGGGGGGGGGGGGGGGGGGGGGGGGGGGGGGGGGGGGGGGGGGGGGGGGGGGGGGGGGCFGGGGGGGGGGGGGGGGGGGGDEGCGG>FG@C,@FFGGGGF<+B,@3>=>8CE++5*53@@,,,38,,3,@<>FFFF*37,>C*=<:7CC,,,+8+?FC,,*?FC<FEFC1:C++0;0ACGD8?CCCFFGGGGGGGEE28597<@FG58>*:C*<FECF/??=FGFEGE*/::/:85:EEEC5*/?==0:*A?GF7<CCC<FFGD>FEGDGFF3)>7CD
@M03364:396:000000000-C9LGT:1:1101:11641:2215 1:N:0:10
ACTCCTACGGGAGGCAGCAGTGGGGAATATTGCACAATGGGCGCAAGCCTGATGCAGCGACGCCGCGTGCGGGATGGAGGCCTTCGGGTTGTAAACCGCTTTTGTTCAAGGGCAAGGCACGGTTTCGGCTGTGTTGAGTGGATTGTTCGAATAAGCACCGGCTAACTACGTGCCAGCAGCCGCGGTAATACGTAGGGTGCAAGCGTTATCCGGATTTATTGGGCGTAAAGGGCTCGTAGGCGGTTCGTCGCGTCCGGTGTGAAAGTCCATCGCTTAACGGTGGATCCGCGCCGG
+
GGGGGGGGGGGGGGGGGGGGGGGGGGGGGGGGGGGGGGGGGGGGGGGGGGGGGGGGGGGGGGGGGGGGGGGGGGGGGDGGGGGGGGGGGGGGGGGGGGGGGGGGGGGFGGGGGFGG7DFG>+B@>EFG++3,,<8<DFDCFGGGG>FGGGF:*?FGGGGGGGGGGGGGGCGGGFGGGGGGGGGGGGG7FFECF9EGD6EECEGGDGGDFCGGGGEGGFGGGFFFGE?EGGFEGGGDEGGGF5EEGEEEEEGDGGGGG=GGD<CCFF7:CGEGGCE5>CED>:ECD6FFGFEGDG
@M03364:396:000000000-C9LGT:1:1101:21221:2220 1:N:0:10
ACTTCTACGGGGGCAGCAGTGGGGAATATTGGACAATGGGGGAAACCCTGATCCAGCCATGCCGCGTGTGTGAAGAAGGCCTTTTGGTTGTAAAGCACTTTAAGCAGTGAAGAAGACTCCATGTTTAATCCCCATGGACGATGACATTAGCTGCAGAATAAGCACCGGCTAACTCTGTGCCAGCAGCCGCGGTAATACAGAGGGTGCAAGCGTTAATCGGAATTACTGGGCGTAAAGGGAGCGTAGGTGGCTCTATAAGTCAGATGTGAAATCCCCGGGCTTAACCTGGGAACT
+
GGGGGGGGGGGGGGGEGGGGGGGGGGGGGGGGGGGGGGGGGGGGGGGGGGGGGGGFGGGGGGGGGGGGGGGGGGFGGGGGCFGGGGEGGGGGGGFGGGGGGC?:EC=FGGFGGFBFGGFG,5C55:CD,,953>D=FGGG+FFFGAFFGGGGFCFGGFGFCFGGGFGCGCEFGGGGGGGFGGGGGGGDFGGGGGGGGGGCFGGDGGGGFGFGGGGGGGGGGGGGGGFGGGGECEGCEGCFGGDEGDCFGCFFD?FGFFFGD9FECFCGGGFGGGGGGGEGEFGGGGGFGFFGGF
@M03364:396:000000000-C9LGT:1:1101:10723:2225 1:N:0:10
ACTCCTACGGGAGGCAGCAGTGGGGAATATTGCACAATGGGGGAAACCCTGATGCAGCAACGCCGCGTGAGTGATGACGGTCTTCGGATTGTAAAGCTCTGTCTTCAGGGACGATAATGACGGTACCTGGGGAGGAAGCCACGGCTAACTACGTGCCAGCAGCCGCGGTAATACGTAGGTGGCGAGCGTTGTCCGGATTTACTGGGCGTAAAGGGAGCGTAGGCGGACTTTTAAGTGAGATGTGAAATACTCGGGCTTAACCTGAGTGCTGCATTTCAAACTGGAAGTCTAG
+
GGGGGGGGGGGGGGGGGGGGGGGGGGGGGGGFFGGGGGGGGGGGGGGGGGGGGGGGGGGGGGGGGGGGGGGGGGGGGGGGGGGFGGGGGGGGGGGGGGGGGEGGGGGFGGGGGGGGGGGFG-@>+BFF:,88+>:BDFGGGGGGGGGCFGGGGGGGGGGGGGGGGGGGG*BFGGGFGGGGGGGGGGGGGGGGGGGGFGGGGGGGGGGGGGGGGGGGGGGGGGGGGGCGGGEGGGGGGGGGGGGGGGGGGGGGGGGGGGGGCFDG6FFGFF79DGFGGGGGFFGGGFG@FFFG
@M03364:396:000000000-C9LGT:1:1101:7459:2239 1:N:0:10
ACTCCTACGGGAGGCAGCAGTAGGGAATCTTCCACAATGGGCGCAAGCCTGATGGAGCAACACCGCGTGAGTGAAGAAGGGTTTCGGCTCGTAAAGCTCTGTTGTTGGAGAAGAACGTGCGTGTGAGTATCTGTTCACGCAGTGACGGTATCTAACCAGAAAGCCACGGCTAACTCTGTGCCAGCAGCCGCGGTAATACGTAGGTGGCAAGCGTTATCCGGAATGATTGGGCGTAAAGGGTGCGCAGGCGGCTGTGCAAGTCTGAAGTAAAAGGGACCGGCTCAACCGGTTC
+
GGFGCFGGGGDGGGGGGGGFGGGGEGGGGGGGGFGGGGGGGGGGGGGGGGGFGGGGGGGGGGGGGGGFGGGGGGGGGGGGGFGGGGGGGGGGGGFGGGGGGGF9AFGGGGGFGFDFCB<+>4B4AFEF<,:5<FF<D<DFEGFFFFGFEFGGGGGGFFGGGGGGGGGG7CGGGGGCGGGGGCGGGGGGGCEGDFGGGGFGGGGDFGCFFAFGGEEGGGCEG=FFGFGGGGGGGDECFGFDGGG5EEEEGEDGGCFCGFGGC97EFGFG>FFGCEDCD3>DFEEGGG95C;@D
@M03364:396:000000000-C9LGT:1:1101:18772:2324 1:N:0:10
ACTCCTACGGGAGGCAGCAGTGGGGAATCTTGCGCAATGGGGGCAACCCTGACGCAGCGACGCCGCGTGCGGGACGAAGGCCTTCGGGTCGTAAACCGCTTTCAGCAGGGACGAGGCCGCGCGGTGACGCTCCCTGCAGAAGAAGCCCCGGCTAAATACGTGCCAGCAGCCGCGGTAATACGTATGGGGCGAGCGTTATCCGGATTCATTGGGCGTAAAGCGCGCGTAGGCGGCCCGTTAGGTCGGAGGTAAAAGCCCGGGGCTCAACCCCGGCGAGCCTCCGATACCGGCGGG
+
GGGGGGGGGGGGGGGGGGGGGGGGGGGGGGGGGGGGGGGGGGGGGGGGGGGGGGGGGGGGGGGGGGGGGGGGGGGGGGGGGGGGGGGGGGGGGGGGGGGGGGGGGGGGGGGGGG>EFDGGG7F@1=FG=*=+F*22FCGFFGFFGGFGGGGG5EGGGFGGFGGGGGGGG@CGGGGGGGGGGGGGGGGGGGGGGDGGGGGGGGGGGGGGGGFFGGGGEEGGGGGGGG8EGGGGGGGGG88EGGGGGGDGGGGGGGGGGGGG>GDEFFGGGGGGGGGDGGCC@FEDGGDF3>@GGG
@M03364:396:000000000-C9LGT:1:1101:23343:2348 1:N:0:10
ACTCCTACGGGAGGCAGCAGTGGGGAATATTGGACAATGGGGGAAACCCTGATCCAGCCATGCCGCGTGTGTGAAGAAGGCCTTTTGGTTGTAAAGCACTTTAGGCAGTGAAGAAGACTCCCTTGTTACTACCCATGGACGATGACATTAGCTGCAGAATAAGCACCGGCTAACTCTGTGCCAGCAGCCGCGGTAATACAGAGGGTGCAAGCGTTAATCGGAATTACTGGGCGTAAAGGGAGCGTAGGTGGCTCTATAAGTCAGATGTGAAATCCCCGGGCTCAACTTGGGTGC
+
GGGGGGGGGGGGGGGGGGGGGGGGGGGGGGGGGGGGGGGGGGGGGGGGGGGGGGGGGGGGGGGGGGGGGGGGGGGGGGGGGGGGGFGEGGGGGGGGGGGGGGG,BFFGGGGGGG,9:FGAF-85BFFG,<ACF<E=AFFGG7CF?<FFFGFGGGGGEGGGG9FGGGGGG+BFGGGGGGGGFGGGGGGGGGGGGGEGGGGG99FGGGGGGGGGGFEEFGFGGGDFGGFGGGFGGGGGGGGGCEGD::CEGGGGFGFFGGGGGGGGGGGGGGGGGGGGC7EGFFGGGGG?FFF55*
@M03364:396:000000000-C9LGT:1:1101:10691:2372 1:N:0:10
ACTCCTACGGGAGGCAGCAGTAGGGAATTTTCGTCAATGGGCGCAAGCCTGAACGAGCAACGCCGCGTGAGTGAAGAAGGTTTTCGGATCGTAAAGCTCTGTTGTAAGAGAAGAACGTGTGTGCGAGTAGACAGTTCACACAGTGACGGTAACTTACCAGAAAGGGACGGCTAACTACGTGCCAGCAGCCGCGGTAATACGTAGGTCCCGAGCGTTGTCCGGATTTATTGGGCGTAAAGCGAGCGCAGGCGGTTTAATAAGTCTGAAGTTAAAGGCAGTGGCTTAACCATTGTT
+
GGGGGGGGGGGGGGGGGGGGGGGGGGGGGGGGGGGGGGGGGGGGGGGGGGGGGGGGGGGGGGGGGGGGGGGGGGGGGGGGGGGGGGGGGGGGGGGGGGGGGGGFGFGGGGGGGGGCFGFFFBA5>FGG,<95,:BC7FGCFBFGGGFCF:FFGGGGGGGGGGFFFGGGE<CEGGGGGGGGFGGGGGGCGFGGGFGGGGFGGGFGGGGFCGGGGGGGGGGGGGEACFCGCFGG:EGEE=FGGEEEEDCEGGGG=EC?7CGGGFFGGGGG*:FGCFGGGGGFFD>FGGDFGFFF7C
@M03364:396:000000000-C9LGT:1:1101:22111:2378 1:N:0:10
ACTCCTACGGGAGGCAGCAGTGGGGAATATTGCACAATGGGCGCAAGCCTGATGCAGCGACGCCGCGTGCGGGATGGAGGCCTTCGGGTTGTAAACCGCTTTTGTTCAAGGGCAAGGCACGGTTTCGGCTGCGTTGAGTGGATTGTTCGAATAAGCACCGGCTAACTACGTGCCAGCAGCCGCGGTAATACGTAGGGTGCAAGCGTTATCCGGATTTATTGGGCGTAAAGGGCTCGTAGGCGGTTCGTCGCGTCCGGTGTGAAAGTCCATCGCTTAACGGTGGATCCGCGCCGG
+
GGGGGGGGGGGGGGGGGGGGGGGGGGGGGGGGGGGGGGGGGGGGGGGGGGGGGGGGGGGGGGGGGGGGGGGGGEGGGGGGGGGGGGGGGGGGGGGGGGGGGGGGGGGFGGGGGGGGGGGGG+D@+@FF8+8+5@FECFFFCFEGGGGGGGGG*FFGGGGGGGGGGGGGG*BCGGGGGGGGGGGGGGGGGGGGG?FGGGGGGGGGGGGGGGFGGGGGGGGGGGGGGGCGGGGGGGGCGGGGGGGGGGGGGGGGGGGGG=EGGFGFGGGGGGGGGGGD:7EGFFGGGGGFGFFCGD
@M03364:396:000000000-C9LGT:1:1101:19181:2400 1:N:0:10
ACTCCTACGGGAGGCAGCAGTGGGGAATCTTGCGCAATGGGGGCAACCCTGACGCAGCGACGCCGCGTGCGGGACGAAGGCCTTCGGGTCGTAAACCGCTTTCAGCAGGGACGAGGCCGCGCGCCGACGGTACCTGCAGAAGAAGCCCCGGCTAAATACGTGCCAGCAGCCACGGTAATACGTATGGGGCGAGCGTTATCCGGATTCATTGGGCGTAAAGCGCGCGTAGGCGGCCCGTTAGGTCGGAGGTAAAAGCCCGGGGCTCAACCCCGGCGAGCCTCCGATACCGGCGGG
+
GGGGGGGGGGGGGGGGGGGGGGGGGGGGGGGGGGGGGGGGGGGGGGGGGGGGGGGGGG7FGGGGGGGGGGEGGGGGGGGEGGGGGGGGGDFGGGGGGGGGGGGGFCGFGGGGGGDCGFC*5*4**4==**4+1<F,=C:,<,85++2;CC8?*1ACDFGGGGGGGC@FGGG5C:ECECFGGF<9:ACFCCEE>EGGGGGGFGGE5?FGFGFGFDE?>EFF?>5:?CEGGGGG585:EGFDGGGGGGGGG5:EFGEGGGDC>:C*7DCFFD=>CCCCDGG*87C5<CDF3:3>C5
@M03364:396:000000000-C9LGT:1:1101:21249:2406 1:N:0:10
ACTCCTACGGGAGGCAGCAGTGGGGAATATTGCACAATGGGCGCAAGCCTGATGCAGCGACGCCGCGTGCGGGATGGAGGCCTTCGGGTTGTAAACCGCTTTTGTTCAAGGGCAAGGCACGGTTTCGGCCGTGTTGAGTGGATTGTTCGAATAAGCACCGGCTAACTACATGCCAGCAGCCGCGGTAATACGTAGGGTGCAAGCGTTATCCGGATTTATTGGGCGTAAAGGGCTCGTAGGCGGTTCGTCGCGTCCGGTGTGAAAGTCCATCGCTTAACGGTGGATCCGCGCCGG
+
GGGGGGGGGGGGGGGGGGGGGGGGGGGGGGGGGGGGGGGGGGGGGGGGGGGGGGGGGGGGGGGGGGGGGGGGGGGGGGGGGGGGGGGGGGGGGGGGGGGGGGGFGGG9FGGGGGFGBFFGC+D+8@FF++5**8>8,8FCFF,>FC@FFGGF*@FGGGGGGGGGFGGGG,BGGGGGGGGGFGGGGGGG9<CFFFGGGGGDGGGGGGGGGGGGGGGGGGGGGGGGGGEA8EGGGGGGGGGGGGGEDEEGGGGGEGGGGEECGC*<FGGGGGC3C=FGGGGG5:EGGDGFGBECD5
@M03364:396:000000000-C9LGT:1:1101:19377:2407 1:N:0:10
ACTCCTACGGGAGGCAGCAGTGGGGAATATTGCACAATGGGCGCAAGCCTGATGCAGCGACGCCGCGTGCGGGATGGAGGCCTTCGGGTTGTAAACCGCTTTTGTTCAAGGGCAAGGCACGGTTTCGGCCGTGTTGAGTGGATTGTTCGAATAAGCACCGGCTAACTACGTGCCAGCAGCCGCGGTAATACGTAGGGTGCAAGCGTTATCCGGATTTATTGGGCGTAAAGGGCTCGTAGGCGGTTCGTCGCGTCCGGGGTGAAAGTCCATCGCTTAACGGTGGATCCGCGCCGG
+
GGGGGGGGGGGGGGGGGGGGGGGGGGGGGGGGGGGGGGGGGGGGGGGGGGGGGGGGGGGGGGGGGGGGGGGGGGGGGGGGGGGGGGGGGGGGGGGGGGGGGGGGGGGGGGGGGG7FFFGGG7F@FFGG+855@,>7,@FGGFGGGFFGEGFGFGGGGGGGGGGGGGGGG*CFGGGGGGGGGGGGGGGGGGGGFFEGGGGGGGGGGGGGGGGGGEGDGGGGGGGGGGGGGGGGGGGGGGGGGGGGGGGEGGGG==EGG*:CG8CFGGGGDGGGGGGG>FEGDFGGFFGFFFFGGG
@M03364:396:000000000-C9LGT:1:1101:23788:2419 1:N:0:10
ACTCCTACGGGAGGCAGCAGTGGGGAATATTGCACAATGGGCGCAAGCCTGAACGAGCAATGCCGCGTGAACGAGGAAGGTCTTCGGATCGTAAAGTTCTGTTGAGAGGGAAAAAGGAACACCCGAGGAAATGCTGGTGAAGTGATATTACCTTTCGAGGAAGTCACGGCTAACTACGTGCCAGCAGCCGCGGTAATACGTAGGTGGCGAGCGTTATCCGGAATGATTGGGCGTAAAGGGTGCGTAGGCGGCCTGTTAAGTCTGAAGTGAAAGGTACCGGCTCAACCGGTAC
+
GGGGGGGGGGGGGGGGGGGGGGGGGGGGGGGGGGGGGGGGGGGGGGGGGGGGGGGGGGGGGGGGGGGGGGGGGCFGGGGGGGGGGGGGGGGGGGGGGGGGGGGGGGGFGGGGGGGGGFFGFFC++>CF+388:EFFFGFGGFFFGGGGGGGGFGGGGGGGGGGGGGGGGGGFGGGGGGGGGGGGGGGGGDGGGGGGGGGGGGGEFGGGGGGGGGGGGGGGGGGGGGGGGGGGGGGGGGGGGGGGGDGGGGGGGGGGGFG7CCGGGGGGFGGGGGGGGGGGFBGGGGGFGFFG
@M03364:396:000000000-C9LGT:1:1101:8716:2437 1:N:0:10
ACTCCTACGGGAGGCAGCAGTGGGGAATATTGGACAATGGGGGAAACCCTGATCCAGCCATGCCGCGTGTGTGAAGAAGGCCTTTTGGTTGTAAAGCACTTTAAGCAGTGAAGAAGACTCCCTGGTTATTACCCATGGACGATGACATTAGCTGCAGAATAAGCACCGGCTAACTCTGTGCCAGCAGCCGCGGTAATACAGAGGGTGCAAGCGTTAATCGGAATTACTGGGCGTAAAGGGAGCGTAGGTGGCTCTATAAGTCAGATGTGAAATCCCCGGGCTTAACCTGGGAAC
+
GGGGGGGGGGGGGGGGGGGGGGGGGGGGGGGGGGGGGGGFGGGGGGGGGGGGGGGGGGGGGGGGGGGGGGGGGGGGGGGGGGGGGGGGGGGGGGGGGGGGGGG9EGGFGGGGGGGG8FF8F-B:4BFF,<:<58BFAAFGGGGGGGDCFGGGGGGGGGGGGGGGGGGGGEGGGGGGGGGGGGGFGGGGFEGGGCGGGGGGGGGGGGGGGGGGGGGDGGDGGGGFGGFGGGGGGGGGGGGGGGGGEGGGGFGGGGGGGGGGFGGGGGGGGGGGGGDGGGGDF>FGGGGFGFFGFF
@M03364:396:000000000-C9LGT:1:1101:10107:2442 1:N:0:10
ACTCCTACGGGAGGCAGCAGTGGGGAATCTTGCGCAATGGGGGCAACCCTGACGCAGCGACGCCGCGTGCGGGACGAAGGCCTTCGGGTCGTAAACCGCTTTCAGCAGGGACGAGGCCGCGCGGTGACGGTACCTGCAGAAGAAGCCCCGGCTAAATACGTGCCAGCAGCCGCGGTAATACGTATGGGGCGAGCGTTATCCGGATTCATTGGGCGTAAAGCGCGCGTAGGCGGCCCGTTAGGTCGGAGGTAAAAGCCCGGGGCTCAACCCCGGCGAGCCTCCGATACCGGCGGG
+
GGGGGGGGGGGGGGGGGGGGGGGGGGGGGGGGGGGGGGGGGGGGGGGGGGGGGGGGGGGGGGGGGGGGGGGGGGGGGGGGGGGGGGGGGGGGGGGGGGGGGGGGGEGGGGGGGGCFGCFCB<=4*=FC8441C<FCFGGEGGCFGFCFFGFGCECEGGGGGGGFFFGGG,:CGGGGDGGGGGGFGGGGGGGGGGGGGGGGGGGDGGGGGGGGGGGGEGGGGG>CEGCEGGGGC=EGG8>==FGGGGEGGCGGGGGGGGGDGCD5CGGGFDEGGGGCD5EGFFGGGCCFGEFD57
@M03364:396:000000000-C9LGT:1:1101:13812:2465 1:N:0:10
ACTCCTACGGGAGGCAGCAGTGGGGAATATTGCACAATGGGCGAAAGCCTGATGCAGCAACGCCGCGTGAGCGATGAAGGCCTTCGGGTCGTAAAGCTCTGTCCTCAAGGAAGATAATGACGGTACTTTAGGAGGAAGCCCCGGCTAACTACGTGCCAGCAGCCGCGGTAATACGTAGGGGGCTAGCGTTATCCGGATTTACTGGGCGTAAAGGGTGCGTAGGTGGTTTCTTAAGTCAGGAGTGAAAGGCTACGGCTCAACCGTAGTAAGCTCTTGAAACTGGGAAACTTGAGT
+
GGGGGGGGGGGGGGGGGGGGGGGGGGGGGGGGGGGGGGGGGGGGGGGGGGGGGGGGGGGGGGGGGGGGGGGGGGGGGGGGGGGGGGGGGGGGGGGGGGGGGGGGGGGGGGGGGGGGEGGEF-@3+BFG9,9,,:B:,BDFG@FGGGC<FFGG@FGGGGGGGGGGGGGGGBEGGGGFFGGGGGDGDGGGGEGGGFGGGGGGGGEGGGGGCEEGGDGGGGG>CE?FGGCFGGGGGCGFGGGGGEFGFGGGGGGGGGDGDEFGGCGCFGGGGGGFGDGGGGGGFFGGFFGF>BFGG*
@M03364:396:000000000-C9LGT:1:1101:18498:2468 1:N:0:10
ACTCCTACGGGAGGCAGCAGTAGGGAATTTTCGTCAATGGGCGCAAGCCTGAACGAGCAATGCCGCGTGAGTGAGGAAGGTCTTCGGACTGTAAAGCTCTGTTGCCGAGGAAAAAGGGGAATTTCAGGCTATGGCTTTTAATGGATGGTACCCGGCCAGAAAGCCACGGCTAACTACGTGCCAGCAGCCGCGGTAATACGTAGGGGGCTAGCGTTATCCGGATTTACTGGGCGTAAAGGGTGCGCAGGCGGTTGAGTAAGACAGATGTGAAATCCCCGAGCTTAACTCGGGAAT
+
GGGGGGGGGGGGGGGGGGGGFGGGGGGG8E@FGGGGGFGGGCEEGGFGGGGGFGGGGGEGGGGGGGGGGGGEGFCEEEFGFGGAEGGGGEFCGGGGGGDGGGGAFFF6FFFFGE<:+7C@=-D,CFFG,,88,5B,@FC,B,<FD<>@FG@9,@FECFGGCCGGGGGCE7><CFFGGDGFGGG?C7FGBCEECGGDFDFEGGF<FGGGEGDGEEGGCEFE?ECEDFCE@EGGGGGDFGGGGGGD*/:7=ECE=:?6CFGCC9FFFGGC7CEGG+CFDGGG>)<:C0*953<)9*
@M03364:396:000000000-C9LGT:1:1101:17613:2482 1:N:0:10
ACTCCTACGGGAGGCAGCAGTGGGGAATATTGCACAATGGGCGCAAGCCTGATGCAGCGACGCCGCGTGCGGGATGGAGGCCTTCGGGTTGTAAACCGCTTTTGTTCAAGGGCAAGGCACGGTATCGGCTGTGTTGAGTGGATTGTTCGAATAAGCACCGGCTAACTACTTGCCAGCAGCCGCGGTAATACGTAGGGTGCAAGCGTTAATCGGAATTACTGGGCGTAAAGCGAGCGCAGGCGGTTCTTTAAGTCTGATGTGAAAGCCCCCGGCTCAACCGGGGAGGGTCATTGG
+
GGGGGGGGGGGGGGGGGGGGGGGGGGGGGGGGGGGGGGGGGGGGGGGGGGGGGGGGGGGGGGGGGGGGGGGGGEGGGGGGGGGGGGGGGGGGGGGGGGGGGGGGGGGGGGGGGGGGFGGGG:D++@FG++8:8EFGGGGGGEFGGGGGGGGG@FGGGGGGGGGGGGGGG,BFFGGGGGGGGGGGGGDGGGGGGFCGGGGGGGGGGGGGGGGGGGGGGGGGGGGGGG8CGGGGGGGGGGGGGGGGGGGGGGGGGGGGGGGGGGGGGGGGGGGGGGGGGFGGFFG:DGGFF4FGGG
@M03364:396:000000000-C9LGT:1:1101:12228:2505 1:N:0:10
ACTCCTACGGGAGGCAGCAGTGGGGAATATTGGACAATGGGGGAAACCCTGATCCAGCCATGCCGCGTGTGTGAAGAAGGCCTTTTGGTTGTAAAGCACTTTAAGCAGTGAAGAAGACTCCATGGTTAATACCCATGGACGATGACATTAGCTGCAGAATAAGCACCGGCTAACTCTGTGCCAGCAGCCGCGGTAATACAGAGGGTGCAAGCGTTAATCGGAATTACTGGGCGTAAAGGGAGCGTAGGTGGCTCTATAAGTCAGATGTGAAATCCCCGGGCTTAACCTGGGAAC
+
GGGGGGGGGGGGGGGGGGGGGGGGGGGGGGGGGGGGGGGGGGGGGGGGGGGGGGGGGGGGGGGGGGGGGGGGGGGGGGGGGGGGGGGGGGGGGGGGGGGGGGGFGGGGGGGGGGGGFGGGG-C,4CEF,,9CBEFCFFGGGEGGGGGGGGGGFGGGGGGGGGGGGGGGGGGGGGGGGGGGGGGGGGGGGGGGGGGGGGGGGGGGGGGGGGGGGGGGGGGGGGGGGGGGGGGGGGGGGGGGGGGGEGGGGGGGGGGGGGGGGGGGGGGGGGGFGGGGGGGGFFGGGGGFGFFGGF
@M03364:396:000000000-C9LGT:1:1101:23240:2506 1:N:0:10
ACTCCTACGGGAGGCAGCAGTGGGGAATATTGCACAATGGGCGCAAGCCTGATGCAGCGACGCCGCGTGCGGGATGGAGGCCTTCGGGTTGTAAACCGCTTTTATTCGAGGGCAAGAAACGCTTTCGGCTGCAGTTAGGGGATTGTTCGAATGAGCACCGGCTAACTACGTGCCAGCAGCCGCGGTAATACGTAGGGTGCAAGCGTTATCCGGATTTATTGGGCGTAAAGGGCTCGTAGGCGGTTCGTCGCGGCCGGTGTGAAAGTCCATCGCTTCACGGTGGATCCGCGCCGG
+
GGGGGAFFGEFG>FFEGG<FCCFGGBBFFFEDFGGGDGGGGGGGFEGEGGF?EDFFFGE@@FFGD@FGGGG@C>=FF=,?FDGDF@FGF7FCGFGGGEGFGFG,CFG,,:F+BF<+,,,,6+@C+>>C7+5+,,,37@,3:*>F77,,*6,7,8?C<CG:<F:FF,=,?**=FFECFE:F:FGG:2*;<E7CF,;?8:CCFCGGGEEGGG78??8:0+00<9@FG88?;<CEGGFE*8ACGGCE*1::=8:**::ED:>:E+><9:90*2+9C=F7:CF587E**6CFD3)939
@M03364:396:000000000-C9LGT:1:1101:17196:2543 1:N:0:10
ACTCCTACGGGAGGCAGCAGTGGGGAATCTTGCGCAATGGGGGCAACCCTGACGCAGCGACGCCGCGTGCGGGACGAAGGCCTTCGGGTCGTAAACCGCTTTCAGCAGGGACGAGGCCGCGCGGTGACCGTACCTGCAGAAGAAGCCCCGGCTAAATACGTGCCAGCAGCCGCGGTAATACGTATGGGGCGAGCGTTATCCGGATTCATTGGGCGTAAAGCGCGCGTAGGCGGCCCGTTAGGTCGGAGGTAAAAGCCCGGGGCTCAACCCCGGCGAGCCTCCGATACCGGCGGG
+
GGGGGGGGGGGGGGGGGGGGGGGGGGGGGGGGGGGGGGGGGGGGGGGGGGGGGGGGGGGGGGGGGGGGGGGGGGGGGGGGGGGGGGGGGGGGGGGGGGGGGGGGGGGGGGGGGECGDGGGG*=*<FFG,*=+=FGGGGGGDFGGFGGGGGGGGGFGGGGGGGGGGGGGGFGGGGGGGGGGGGGGGGGGGGGGGGGGGGGGGGGGGGGGGGGGGGGGGGGGGGGGGGGGGGGGGEDGG=EGGGGGGGCCC;@FGGGGGGGGGGGGGGGGGGGGGGGGGGGFFFGDGGCFGBF<CC
@M03364:396:000000000-C9LGT:1:1101:14227:2561 1:N:0:10
ACTCCTACGGGAGGCAGCAGTGGGGAATATTGCACAATGGGCGCAAGCCTGATGCAGCGACGCCGCGTGCGGGATGGAGGCCTTCGGGTTGTAAACCGCTTTTGTTCAAGGGCAAGGCACGGTTTCGGCCGTGTTGAGTGGATTGTTCGAATAAGCACCGGCTAACTACGTGCCAGCAGCCGCGGTAATACGTAGGGTGCAAGCGTTATCCGGATTTATTGGGCGTAAAGGGCTCGTAGGCGGTTCGTCGCGTCCGGTGTGAAAGTCCATCGCTTAACGGTGGATCCGCGCCGG
+
GGGGGGGGGGGGGGGGGGGGGGGGGGGGGGGGGGGGGGGGGGGGGGGGGGGGGGGGGGGGGGGGGGGGGGGGGGGGGGGGGGGGGGGGGGGGGGGGGGGGGGGGGGGFGGGGGGGGFFGGGBFE+@FG7+5553D,,@FFGFFGGCGCFFGF@FFGGGGGGGGGGGGGGGGGGGGGGGGGGGGGGDGDD?FGG?FGGGGGGGGGGGGGGGGGGGGDFGGGGGGGGGCEDGGGGGGGGGGGGGGGGGGGGGGGGDGGGGGGG@CFGFGGGGGGDGGGGGGGDFGDGGGFFDEDGD
@M03364:396:000000000-C9LGT:1:1101:20399:2567 1:N:0:10
ACTCCTACGGGAGGCAGCAGTGGGGAATATTGGACAATGGGGGAAACCCTGATCCAGCCATGCCGCGTGTGTGAAGAAGGCCTTTTGGTTGTAAAGCACTTTATGCAGTGAAGATGTCTCCTTTATTATTACCCATGTACGCTGACATTAGCTGCAGAATAAGCACCGGCTAACTCTGTGCCAGAAGCCGCGGTAATACAGAGGGTGCAAGCGTTAATCGGAATTACTGGGCGTAAAGGGAGCGTAGGTGGCTCTATAAGTCAGATGTGAAATCCCAGGGCTTAACCTGGGAA
+
GGGGG<EGGGCF+@FF@CFGGFGFGGGGGGGGGGGGGGGGGGCGGGFGGFFGGGEDFGDGFGFF+CCFCFGGFAAEFAEGGCCFFGECGF>FGGGGGGGGGGD,?<FCFGC,?,,,95C<,-C,:9EC<?@,5EF,6<F9<4BC+,,CFG<<F9>BDFF=3<<FF8<C85+C>@FDFCGGFFGC,@:F7>FEGFGGFD;F9FFGGG7FDCFGEG7EBFGFCE<FGG:72:*@EGGG8EDEGEEC8CCCFG8FDG?<CFCFGGDFFCFG=DFGGGFF*9E5>F*>FF*9*))9F
@M03364:396:000000000-C9LGT:1:1101:15945:2569 1:N:0:10
ACTCCTACGGGAGGCAGCAGTAGGGAATTTTCGTCAATGGGCGCAAGCCTGAACGAGCAATGCCGCGTGAGTGAGGAAGGTCTTCGGACTGTAAAGCTCTGTTGCCGGGGAAAAAGGGGAAATGCAGGACATGGCATTTCATGGATGGTACCCGGCCAGAAAGCCACGGCTAACTACGTGCCAGCAGCCGCGGTAATACGTAGGTGGCGAGCGTTATCCGGATTCATTGGGCGTAAAGCGCGCGTAGGCGGCCCGTTAGGTCGGAGGTAAAAGCCCGGGGCTCAACCCCGGCGG
+
GGGGGGGGGGGGGGGGGGGGGGGGGGGGGGGGGGGGGGGGGGGGGGGGGGGGGGGGGGGGGGGGGGGGGGGGGGGGGGGGGGGGGGGGGGGGGGGGGGGGGGGEGGGEGGGGGGGGFGF8>-CCBCFG8+8:::DBDFGGFGGGGGGGGGGGGGGGGGGGGGGGGGGGGGGGGGGGGGGGGGGGGGGGGGGGGFGGGGGGGGGGGGGGGGGGGGGGGGGGGGGGGGGGGGGGGGGGGGGGGGGGGGGGGGGGEGGCGEGGGGGGCDG<DFFGGGGGGGGGF3CFGGGFGFFGG)
@M03364:396:000000000-C9LGT:1:1101:21326:2631 1:N:0:10
ACTCCTACGGGAGGCAGCAGTGGGGAATATTGCACAATGGGCGCAAGCCTGATGCAGCGACGCCGCGTGCGGGATGGAGGCCTTCGGGTTGTAAACCGCTTTTGTTCAAGGGCAAGGCACGGTTTCGGCCGTGATGAGTGGATTGTTCGAATAAGCACCGGCTAACTACGTGCCAGCAGCCGCGGTAATACGTAGGGTGCAAGCGTTATCCGGATTTATTGGGCGTAAAGGGCTCGTAGGCGGTTCGTCGCGTCCGGTGTGAAAGTCCATCGCTTAACGGTGGATCCGCGCCGG
+
GGGGGGGGGGGGGGGGGGGGGGGGGGGGGGGGGGGGGGGGGGGGGGGGGGGGGGGGGGGGGGGGGGGGGGGGGGGGGGGGGGGGGGGGGGGGGGGGGGGGGGGFGGGGGGGGGGGGCFGGG:F3+:FG+85@@*8;DFFGGCBFFCEFGGGGGGGGGGGGGGGGGGFGG*<FFGGGGGGGGGGGGGGGGCFFEEFGGGGGGGFGGGGDGGGGGCGCGGGGGGFGGGEGGFGDEGGGGGGGGGGEGGGGEGGGGEGGG?CC>CGGGGGGGGGGGGGGGGGGFFGGGGGFGBFGGG
@M03364:396:000000000-C9LGT:1:1101:17693:2646 1:N:0:10
ACTCCTACGGGAGGCAGCAGTGGGGAATATTGGACAATGGGGGAAACCCTGATCCAGCCATGCCGCGTGTGTGAAGAAGGCCTTTTGGTTGTAAAGCACTTTACGCAGTGAAGAAGCCTCCATGTTTACTACCCATGGACGCTGACATTAGCTGCAGAATAAGCACCGGCTAACTCTGTGCCAGCAGCCGCGGTAATACAGAGGGTGCAAGCGTTAATCGGAATTACTGGGCGTAAAGGGAGCGTAGGTGGCTCTATAAGTCAGATGTGAAATCCCCGGGCTTAACCTGGGAAC
+
GGGGGGGGGGGGGGGGGGGGGGGGGGGGGGGGGGGGGGGGGGGGGGGGGGGGGGGGGGGGGGGGGGGGGGGGGGGGGGGGGGGGEGGGGGGGFGGGGGGGGGF,BCGGGGGGGF,?,BFG<8C,<BFF,,CC,A<=ADAFF+BC>F=FGGGGFFGGGGGGDFGGGGGGGFEGCGGGGGGGGGGGGGGGGEGGGGGGGGGGGGGGGGGGGGGGGFGGGGGGGGGGGGGGGGGGGGGGGGGGEGGGGGGGGGGG5FFGFGGGGFGGGGGGGGGGGGEGGDGGFFGGGGGFGFFGFF
@M03364:396:000000000-C9LGT:1:1101:16720:2646 1:N:0:10
ACTCCTACGGGAGGCAGCAGTGGGGAATATTGCACAATGGGCGCAAGCCTGATGCAGCGACGCCGCGTGCGGGATGGAGGCCTTCGGGTTGTAAACCGCTTTTGTTCAAGGGCAAGGCACGGTTACGGTAGAAGTGAGGGGGGTATTCGAATCAGCACCGGCTAACTACGTGCCAGCAGCCGCGGTAATACGTAGGGTGCAAGCGTTATCCGGATTTATTGGGCGTAAAGGGCTCGTAGGCGGTTCGTCGCGTCCGGTGTGAAAGTCCATCGCTTAACGGTGGATCCGCGCCGG
+
EFFGFGGGGDEFGGGGE@FEEEEFEGC@@FGFGGGFGGGGG8FCGGGGGGGGFGGGFCFGGEGGEGGGGGGGGFFG?GFEF<FGGGDG<FGFGGFGGE:FFD=?F,A,CFABCE+B>3>3>+:+8>F@,+8,3,,,38,@***2*0,0;F,<*<C8CC>E*CG5C:@9<5:C:8@FFCF65CGGGGEC+3<E@,;E/2CEC@:FC8CCC9CG>C8;693<EFGGG>*;FGGGGFFGEGFEFEG:8EE58EE=:/?CD8E:EF:C9:AF:C9DDFF*:::D5>EC67*7*)7C5C
@M03364:396:000000000-C9LGT:1:1101:9718:2666 1:N:0:10
ACTCCTACGGGAGGCAGCAGTGGGGAATATTGGACAATGGGGGCAACCCTGATCCAGCCATGCCGCGTGTGTGAAGAAGGCCTTTTGGTTGTAAAGCACTTTAAGCAGTGAAGAAGACTCCATGGTTACTACCCATGGACGATGACATTAGCTGCAGAATAAGCACCGGCTAACTCTGTGCCAGCAGCCGCGGTAATACAGAGGGTGCAAGCGTTAATCGGAATTACTGGGCGTAAAGGGAGCGTAGGTGGCTCTATAAGTCAGATGTGAAATCCCCGGGCTTAACCTGGGAAC
+
GGGGGGGGGGGGGGGGGGGGGGGGGGGGGGGGGGGGGGGGGGGGGGGGGGGGGGGGGGGGGGGGGGGGGGGGGGGGGGGGGGGGGGGGGGGGGGGGGGGGGGGGGGGGGGGGGGGGFGGGF<E5,CFF,,CCEFCEFGGGGGDFGGGGGGGGGGFGGGGGGGGGGGGGGGGGCGGGGGGGGGGGFGGGGGGGGGGGGGGGGGGGGGGGGGGGGGGGCFGGGGCFGFFGGGGGGGGGGGGGGGGGEEGGCFGGGGGGGGGGGGGGGGGGGGGGGGGGFGGGFFGGGGGFGFFGGG
@M03364:396:000000000-C9LGT:1:1101:20848:2688 1:N:0:10
ACTCCTACGGGAGGCAGCAGTGGGGAATCTTGCGCAATGGGGGCAACCCTGACGCAGCGACGCCGCGTGCGGGACGAAGGCCTTCGGGTCGTAAACCGCTTTCAGCAGGGACGAGGCCGCGCGGTGACGCTCCCTGCAGAAGAAGCCCCGGCTAAATACGTGCCAGCAGCCGCGGTAATACGTATGGGGCGAGCGTTATCCGGATTCATTGGGCGTAAAGCGCGCGTAGGCGGATGCCTAAGCGGAACCTCTAATCCGAGGGCTCAACCCCCGGCCGGGTTCCGAACTGGGCGT
+
GGGGGGGGGGGGGGGGGGGGGGGGGGGGGGGGGGGGGGGGGGGGGGGGGGGGGGGGGGGGGGGGGGGGGGGGGGGGGGGGGGGGGGGGGGGGGGGGGGGGGGGGGGGGGGGGGFF7CFFEE*4**=FF<*1+4=F:CBFCFGCFGGFFGGGDC>EGGFGGGGGGFGGGGCFGGGGGDGGGGGGFGGGGGGGGGGGEGGGGGGGGGGGGGGGGGGGGGGGGGGGGGGGGGGGGECEGGFGGGGGGGGGGGGGGGGGGDEGEECDCFFGFF9EGGGGGGGG75FFGCDGFGFFDG)
@M03364:396:000000000-C9LGT:1:1101:9272:2758 1:N:0:10
ACTCCTACGGGAGGCAGCAGTGGGGAATATTGCACAATGGGCGCAAGCCTGATGCAGCGACGCCGCGTGCGGGATGGAGGCCTTCGGGTTGTAAACCGCTTTTGTTCAAGGGCAAGGCACGGTTTCGGCGGTGAGGAGTGGATTGTTCGAATGAGCACCGGCTAACTACGTGCCAGCAGCCGCGGTAATACGTAGGGTGCAAGCGTTATCCGGATTTATTGGGCGTAAAGGGCTCGTAGGCGGTTCGTCGCGTCCGGTGTGAAAGTCCATCGCTTAACGGTGGATCCGCGCCGG
+
GGGGGGGGGGGGGGGGGGGGGGGGGGGGGGGGGGGGGGCGFGGGGGGGGGGGGGGGGGGGGGGGGGGGGGGGGGGGGFGGGGGGGGGGGGGGGGGGGGGGGFGGGGGAFGGGGGDFDCDDFEF7+@CG@+555*,,,>FGGD<FFGGGGGGF,<FFGFGFGGGGGGGGG7CFGFGGCGGGGGGEGGGGGGGGGFGGCCGEFGCFGGGDGFGGG5EEGGGGGGFGGGGGGGGGGGGGGGGGGGCEGDEGDCGGGGGGG:>:C+:CEFGDGGGDGCGGFFEGE:C3DFGFGFFGDC
@M03364:396:000000000-C9LGT:1:1101:20470:2790 1:N:0:10
ACTCCTACGGGAGGCAGCAGTGGGGAATATTGGACAATGGGGGCAACCCTGATCCAGCCATGCCGCGTGTGTGAAGAAGGCCTTTTGGTTGTAAAGCACTTTAAGCAGTGAAGAAGACTCCGTTGTTAATACCCATGGACGATGACATTAGCTGCAGAATAAGCACCGGCTAACTCTGTGCCAGCAGCCGCGGTAATACAGAGGGTGCAAGCGTTAATCGGAATTACTGGGCGTAAAGGGAGCGTAGGTGGCTCTATAAGTCAGATGTGAAATCCCCGGGCTTAACCTGGGAAC
+
GGGGGGGGGGGGGGGGGGGGGGGGGGGGGGGGGGGGGGGGGGGGGGGGGGGGGGGGGGGGGGGGGGGGGGGGGGGGGGGGGGGGGGGGGGGGGGGGGGGGGGG9EFFGGGGGGGGGGCFCG-B8+BFF,5C5,,BFFF=BF7:FD9FGGGGGAFGGGGGGFFGGGGFGGCEEGGGGGGGGGGGGGGGGGGGGGGGGGGGGGGGGGGGGGGGGGCCEFGFGGGEGGGFGGGGGGGGGGGGGFGGGGGGGGGGGGGGGGFGGGGGGGGGGGGGGGGGGGGGGFFGGGGGFGFFGGG
@M03364:396:000000000-C9LGT:1:1101:16283:2817 1:N:0:10
ACTCCTACGGGAGGCAGCAGTGGGGAATATTGCACAATGGGCGAAAGCCTGATGCAGCAACGCCGCGTGAGCGATGAAGGCCTTCGGGTCGTAAAGCTCTGTCCTCACGGAAGATAGTGACGGTCCTTACGGAGGAAGCTCCGGCTTACTACGTGCCAGCAGCCGCGGTAATACGTAGGGGGCTAGCGTTATCCGGATTTACTGGGCGTAAAGGGTGCGTAGGTGGTTTCTTAAGTCAGGAGTGAAAGGCTACGGCTCAACCGTAGTAAGCACTTGAAACTGGGAAACTTGAGT
+
GFAFFG9CF@F@FGE;FEFFGFGCGC@FECCCFEDGFEFCFFDEFCFGGGGGGGGFGGFFGGGG@FFGEDFFGGGGGGF8<<?FEFGDGCFCFFFFGAEC,FG,@5E,:CG:CE9F,C<FG->BB+5C,,8+8+3+8>F,@>F:CF+@<@3@8@F7FG8F:FFF*FGEE7=@CCCG:<FEGEGD:CFGF7<E<94:5;><A@EFCFGEGGGGFGEFE5EC?GC<:52/0<CFEFG<FFF*ACGG7+ACFC:F6=E57EGFGFD5FCGGFCC*2CE7:FFGFFFFGGFFC8=C60
@M03364:396:000000000-C9LGT:1:1101:12204:2831 1:N:0:10
ACTCCTACGGGAGGCAGCAGTGGGGAATATTGGACAATGGGGGCAACCCTGATCCAGCCATGCCGCGTGTGTGAAGAAGGCCTTTTGGTTGTAAAGCACTTTAAGCAGTGAAGAAGACTCCATGGTTAATACCCATGGACGATGACATTAGCTGCAGAATAAGCACCGGCTAACTCTGTGCCAGCAGCCGCGGTAATACGTAGGGTGCAAGCGTTATCCGGATTTATTGGGCGTAAAGGGCTCGTAGGCGGTTCGTCGCGTCCGGTGTGAAAGTCCATCGCTTAACGGTGGATC
+
GGGGGGGGGGGGGGGGGGGGGGGGGGGGGGGGGGGGGGGGGGGGGGGGGGGGGGGGGGGGGGGGGGGGGGGGGGGGGGGGGGGGGGGGGGGGGGGGGGGGGGGFGGGGGGGGGGGGEFFFF-C,4CFG:CCFEGGGFGGGGEGFGGGFGGFFFGGFGGGGGGGGGGGGGGGGGGGGGGGGGGGGGGGGGGGGGGGGGGGGGGFGGGGGGGGGGGGGGFGGGGEGGGGFGGGGGGGGGGGGGGGGGDFEGGGGGGGEDEGGGGGGGGGGG:EGGGGGGGGGF4=DGGGFGFFGG7
@M03364:396:000000000-C9LGT:1:1101:22921:2840 1:N:0:10
ACTCCTACGGGAGGCAGCAGTGGGGAATATTGCACAATGGGCGCAAGCCTGATGCAGCGACGCCGCGTGCGGGATGGAGGCCTTCGGGTTGTAAACCGCTTTTGTTCAAGGGCAAGACACGTTTTCGGGTGAGTTTAGTGGATTGTTCGAATAAGCACCGGCTAACTACCTGCCAGCAGCCGCGGTAATACGTAGGGTGCGAGCGTTATCCGGATTTATTGGGCGTAAAGGGCTCGTAGGCGGTTCGTCGCGTCCGGTGTGTAAGTCCATCGCTTAACGGTGGATCCGCGCCGG
+
GGGGGGGGGGGGGGGGGGGGGGGGGGGGGGGGGGGGGGGGGGG7FGGGGGGGGGGGGGGEEGGGGGGGGGGGGDEGFFGEGGFGGGGGGGGGGGFGGGGGGGGGG,EFFAF@FFFE<FG873B:+@FE3,8+,@F,@>FCCBFGGGGGGGFCCFGGGGGEEGEGF@CFE32<BFF?CGGGGGGDGGGG@C9BF2CEEGGEECGGGGGGGGGEGE8EF9CFC?GGGEGCFFGGGDCECGGGFGG=?=EG:CCEGC?CC2CCG/0++2+?FF@DDFFDFGCDBFG39<CFD:>DCD
@M03364:396:000000000-C9LGT:1:1101:14683:2874 1:N:0:10
ACTCCTACGGGAGGCAGCAGTGGGGAATATTGCACAATGGGCGCAAGCCTGATGCAGCGACGCCGCGTGCGGGATGGAGGCCTTCGGGTTGTAAACCGCTTTTGTTCAAGGGCAAGGCACGGTTTTTGACCGTGTTGAGTGGATTGTTCGAATAAGCACCGGCTAACTACGTGCCAGCAGCCGCGGTAATACGTAGGGTGCAAGCGTTATCCGGATTTATTGGGCGTAAAGGGCTCGTAGGCGGTTCGTCGCGTCCGGTGTGAAAGTCCATCGCTTAACGGTGGATCCGCGCCG
+
GGGGGGGGGGGGGGGGGGGGGGGGGGGGGGGGGGGGGGGGGGGGGGGGGGGGGGGGGGGGGGGGGGGGGGGGGGGGGGGGGGGGGGGGGGGGGGGGGGGGGGGGGGGGGGGGGGGGGGGGG+=:3:FF+8@+3@D,@FGGGFFGFFCFFFDCEFGGGGGGGGGGGGGGGGGGGGGGGGGGGGGGGGGG:EFGGFGGGGGGGGGGGGGGGGGGGGGEGGCGGGGGGG:8EGGGGGGGGGGGGGGGGGGGEGGCGGEGDGEG5:7FGFECCFGFGDGGDFGGFBFGF7C?F>BGD)
@M03364:396:000000000-C9LGT:1:1101:21893:2894 1:N:0:10
ACTCCTACGGGAGGCAGCAGTAGGGAATCTTCCACAATGGACGCAAGTCTGATGGAGCAACGCCGCGTGAGTGAAGAAGGTTTTCGGATCGTAAAGCTCTGTTGTTGGTGAAGAAGGATAGCGGGAGTATCTGGCCTTTATTTGACGGTAATCAACCAGAAAGTCACGGCTAACTACGTGCCAGCAGCCGCGGTAATACGTAGGTGGCAAGCGTTGTCCGGATTTATTGGGCGTAAAGCGAGCGCAGGCGGAAAAATAAGTCTAATGTGAAAGCCCTCGGCTTAACCGAGGAAC
+
GGGGGGGGGGGGGGGGGGGGGGGGGGGGGGGGGGGGGGGGFGGGGGGGGGGGGGGGGGGGGGGGGGGGGGGGGGGGGGGGFEGGGGGCGGGGGGGGGGGGGGGGFFFDCFGFGGGGFGGGG-@++8FG,<EC,,><FF9FFD9FFEGFGGFFEFGGGGGGGGGGGGGGGEGGGGGFGGGGGGGGGGGGFCFGGFGGGGGGGGGGGGGGGGGGGGGGEFGGGGGECG7CFGGGGEGEGGFG8EEGGGGGGGGGGGGCCFGFACGEFGGGGGGGGGDCF4EGFFCFDGG@7>FG:9
@M03364:396:000000000-C9LGT:1:1101:7660:2941 1:N:0:10
ACTCCTACGGGAGGCAGCAGTAGGGAATTTTCGTCAATGGGCGCAAGCCTGAACGAGCAATGCCGCGTGGGTGAAGACGGTCTTCGGATTGTAAAGCCCTTTTACCGGGGACAAAGCACAGCCGGAGTATAGCGCTGACTGGTTAAGGTTACTCGGCCAGAAAGCCACGCCTAACTACGTGCCGGCAGCCGCGGTAATACGTAGGTGGCAAGCGTGATCCGGAATGTTGGGGCGTAAAGGGGGCGCAGGCGGCTGTGCAAGTCGGAAGTAAAAGTGACGGGCTCAACCGGTTA
+
FGGGGGGGGGGGGGGGGGGGGFGGGGGGGGGFE6FFGGGGGGGEGGGG<FGGC8FFGGGGGGGGGGGGGGGGGGGGG8FG?FGGAGG7FFGGGGGGGGGG8FE,,:+CFGGG+DFG8,3,A-F:@+86,,933+3+3+,,8,D,,,,7,73D,>3**3CFFGC>FG,,>**6FFA;,,143=<*4814F2*1C:<E5+<+;A0;E@FCCG98*2C**8CFFDEEF<+<+;CG**2:C8+<?*:**2/:::E:8*CCF???9<>**)*127CF7F+:D7*98BCCG*>>5>)1*
@M03364:396:000000000-C9LGT:1:1101:15953:2958 1:N:0:10
ACTCCTACGGGAGGCAGCAGTAGGGAATTTTCGTCAATGGGCGCAAGCCTGAACGAGCAATGCCGCGTGAGTGAGGAAGGTCTTCGGATTGTAAAGCCCTGTTGCCGGGGACAAAGGACAGCCGGAGTAAAAAGCTGACTGTTTGATGGTACCCGGCCAGAAAGCCACGGCTAACTACGTGCCAGCAGCCGCGGTAATACGTAGGTGGCAAGCGTTATCCGGAATGATTGGGCGTAAAGGGTGCGCAGGCGGCTGTGCAAGTCTGAAGTAAAAGGGACCGGCCCAACCGGTTC
+
GGGGGGGGGGGGGGGGGGGGGGGGGGGGGGGGGGGGGGGGGGGGGGGGGGGGGGGGGGGGGGGGGGGFGGGGGGGGGGGGGGGGGGGGGGGGGGGGGFGGGGGGGGGGGGGGGGGG,<<:<-F3+@CC,<C,:+B:@AEFF=FFF<EFGGGGFGGGGGGGGGGGGGGGE:EGGGGGGGGGGGGGGGGGGGFGGGGGGGCGFFFFGGGGGGGGGGGGGGGCEGGGGGCF7FGGGGEEGGGGGGGEGGGGGEGGGGGGFGFGFCCFGDEFCFGGGGDDGGGGFB*9CFGBGE)7*
@M03364:396:000000000-C9LGT:1:1101:23982:2966 1:N:0:10
ACTCCTACGGGAGGCAGCAGTGGGGAATCTTGCGCAATGGGGGCAACCCTGACGCAGCGACGCCGCGTGCGGGACGAAGGCCTTCGGGTCGTAAACCGCTTTCAGCAGGGACGAGGCCGTCCCTGTGATCGTACCAGCAGCAGAATCCCCGGCTAAATACGTGCCAGCAACCGCGGTAATACGTATGGGGCGATCGTTATCCGGATTCATTGGGCGTGAAGCGCGCGTAGGCGGCCCGGTAGGTCGGAGGTAAAAGCCCGGGGCTCAACCCCGGCGAGCCTCCGATACCGGCTG
+
GGGGGFGGGGDEGGEGGGGFGGGGGGGDGG<CGGGGG@FFGCFC@CDEGGFGG>CFGGC=FGGG+=FG7:FCGGCEGGCFG@FGGGGFBFGGG@FGGGGGGGGEF<F<<F7DEGFG*8C**18>?FFC<<688=:37<F,3<<F,,,,8:*1*=7>2>:CCFGGFG<CG@8@58C*:CEDDF*@GGGG**2::*;?FGGG7:CED>EFCFCF6CCGG*;CED8CEC*:EC8<8:CECE*:ECFF:5EEGD;9AFG7>=5***/:5<?**9CCD=C<3/*)0727CCD)9))))1
@M03364:396:000000000-C9LGT:1:1101:15243:2984 1:N:0:10
ACTCCTACGGGAGGCAGCAGTGGGGAATATTGGACAATGGGGGAAACCCTGATCCAGCCATGCCGCGTGTGTGAAGAAGGCCTTTTGGTTGTAAAGCACTTTAGGCAGTGAAGAAGACTCCCTCATTAGTACCCATGGACGAGGACATTAGCTGCAGAATAAGCACCGGCTAACTCTGTGCCAGCAGCCGCGGGAATACAGAGGGTGCAAGCGTTAATCGGAATTACTGGGCGTAAAGGGAGCGTAGGTGGCTCTATAAGTCAGATGTGAAATCCCCGGGCTTAACCTGGGAAC
+
GGGGGGGGGGGGGGGGGGGGGGGGGGGGGGGGGFGGGGGGGGGGGGGGGGGGGGGGGGGGFGGFGGGGGCFFGGFGGGGGGGGGCAFGGGGFGGGGGDFGFGG,B<EF?FGGGGG,,9BB,B=8,:5E5<:<<,,:?,,8+8+36A,7CF9F9<,BCEEGEDGB,,5>C++6@:;FCF,,;FAC3:>CD<78C7FEFCCFFDCEGGGGGGFFEECCEGGGGGEFGF<<9FG5:/:EGFGGGGCE:5?E9@GFECCFGGF<2:*<C7+:C7?DD+<DGD5737>GDFGFD5>9C9
@M03364:396:000000000-C9LGT:1:1101:18907:2989 1:N:0:10
ACTCCTACGGGAGGCAGCAGTGGGGAATATTGCACAATGGGCGCAAGCCTGATGCAGCGACACCGCGTGCGGGATGGAGGCCTTCGGGTTGTAAACCGCTTTTGTTCAAGGGCAAGGCACGGTTTCGGCCGTGTTGAGTGGATTGTTCGAATAAGCACCGGCTAACTACGTGCCAGCAGCCGCGGTAATACGTAGGGTGCAAGCGTTATCCGGATTTATTGGGCGTAAAGGGCTCGTGGGCGGTTCGTCGCGTCCGGTGTGAAAGTCCATCGCTTAACGGTGGATCCGCGCCGG
+
GGGGGGGGGGGGGGGGGGGGGGGGGGGGGGGGGGGGGGGGGGGGGGGGGGGGGGGGGGGGGGGGGGGGGGGGGGGGGGGGGGGGGGGGGGGGGGGGGGGGGGGGGGGGGGGGGGFGDFGFG7FB:EFG@BF88,@CFGGFDF:CGGDGGGFG@FGGGGGGGGGGGGGGGFGGGGGFGGGGGGGGGGGGGGGGGGGGGFGGGGGGGGGGGGGGGEGECCGGGGGGGEEEFGGGGGGGGFGGGGGGGGGGGGGGGGGGGCECEGFFGGGGGGGGGGGGGGGGFFGGFGGFGFFGDG
@M03364:396:000000000-C9LGT:1:1101:12161:2993 1:N:0:10
ACTCCTACGGGAGGCAGCAGTGGGGAATCTTGCGCAATGGGGGCAACCCTGACGCAGCGACGCCGCGTGCGGGACGAAGGCCTTCGGGTCGTAAACCGCTTTCAGCAGGGACGAGGCCGCTCCGGTGACGGTACCTGCAGAAGAAGCCCCGGCTAAATACGTGCCAGCAGCCGCGGTAATACGTATGGGGCGAGCGTTATCCGGATTCATTGGGCGTAAAGCGCGCGTAGGCGGCCCGTTAGGTCGGAGGTAAAAGCCCGGGGCTCAACCCCGGCGAGCCTCCGATACCGGCGG
+
GGGGGGGGGGGGGGGGGGGGGGGGGGGGGGGGGGGGGGGGGGGGGGGGGGGGGGGGGGGGGGGGGGGGGGGGGGGGGGGGGGGGGGGGGGGGGGGGGGGGGGGGGGGGGGGGGEGGFFGGG*C<1=FG<<F<FGGGFGGGGGGGGGGGGGGGGGDGGGGGGGGGGGGGGAFGGGGGGGGGGGGGGGGGGGGGGGGGGGGGGGGGEGGGGGGGGGGGGGGGGGGGGGGGGGGGGGGGGG5EGGGGGGGGGGEGGGDFGGGGGGGGDGGFGGGGGGGGCGGGFFGGGGGFGFFGGG
@M03364:396:000000000-C9LGT:1:1101:25311:3012 1:N:0:10
ACTCCTACGGGAGGCAGCAGTGGGGAATCTTGCGCAATGGGGGCAACCCTGACGCAGCGACGCCGCGTGCGGGACGAAGGCCTTCGGGTCGTAAACCGCTTTCAGCAGGGACGAGGCCGCGAGGAGACGTTACCTGCAGAAGAAGCCCCGGCTAAATACGTGCCAGCAGCCGCGGTAATACGTATGGGGCGAGCGTTATCCGGATTCATTGGGCGTAAAGCGCGCGTAGGCGGCCCGTTAGGTCGGAGGTAAAAGCCCGGGGCTCAACCCCGGCGAGCCTCCGATACCGGCGGG
+
GGGGGGGGGGGGGGGGGGGGGGGGGGGGGGGGGGGGGGGGGGGGGGGGGGGGGGGGGGGFGGGGGGGGGGGGGGFGGGGGGGGGGGGGGGGGGGGGGGGGGGGFGGG@FGGGGGCE>FGGD*C**=FF+**21:F<=CC:8:FFGGGGGGDD5E6FGFGGGGGGGGGGG0AEGGEEGGGGGGGGGEGGGGGGGGEGGGFGGGGEEGGGGFGGGGGECEGGGGGGGGE5CEGGGGGGG:FEEFGGGC?EG89FGGGGGFGGG5CEEG?F<GDGDDE)CCG4>FEGCDGFD>DGGD
@M03364:396:000000000-C9LGT:1:1101:18869:3012 1:N:0:10
ACTCCTACGGGAGGCAGCAGTGGGGAATATTGCACAATGGGCGCAAGCCTGATGCAGCGACGCCGCGTGCGGGATGGAGGCCTTCGGGTTGTAAACCGCTTTTGTTCAAGGGCAAGGCACGGTTACGGTCGTGTTGAGTGGATTGTTCGAATAAGCACCGGCTAACTACGTGCCAGCAGCCGCGGTAATACAGAGGGTGCAAGCGTTAATCGGAATTACTGGGCGTAAAGGGAGCGTAGGTGGCTCTATAAGTCAGATGTGAAATCCCCGGGCTTAACCTGGGAACTGCATCTG
+
GGGGGGGGGGGGGGGGGGGGGGGGGGGGGGGGGGGGGGGGGGGGGGGGGGGGGGGGGGGEGGGGGGGGGGGGGGGGGGGGGGGGGGGGGGGGGGGGGGGGGGGEFFG9FFGGFGF>++8,>+8F+:FG<8@5@@,,,@FBF,EFGFFGGDEG>,DFGGGG@FGGGGGGG7BFGFGGGGGGFGGGEGGGFFFCGFGGGG>EGGGGG8AEFGF8;*;EFFGGFGFGGGGGFFGGCEGGCECGGFGF@C8CC@CEGF?EGGFFCFG?9>C>CCEGGGGGGGGGFFGGGDFFC?4CC>
@M03364:396:000000000-C9LGT:1:1101:16210:3097 1:N:0:10
ACTCCTACGGGAGGCAGCAGTGGGGAATCTTGCGCAATGGGGGCAACCCTGACGCAGCGACGCCGCGTGCGGGACGAAGGCCTTCGGGTCGTAAACCGCTTTCAGCAGGGACGAGGCCGCTGCTGTGACAGTACCTGCAGAAGAAGCCCCGGCTAAATACGTGCCAGCAGCCGCGGTAATACGTATGGGGCGAGCGTTATCCGGATTCATTGGGCGTAAAGCGCGCGTAGGCGGCCCGTTAGGTCGGAGGTAAAAGCCCGGGGCTCAACCCCCGCGAGCCTCCGATACCGGCGG
+
GGGGGGGGGGGGGGGGGGGGGGGGGGGGGGGGGGGGGGGGGGGGGGGGGGGGGGGGGGGGGGGGGGGGGGGGGGGGGGGGGGGGGGGGGGGGGGGGGGGGGGGFGGGGGGGGGGCGEGGGG*>,,8FF@,?8<,?FFGGGG:FF::BFGGGGDGGFGGGGGGGGGFGGG6@FGGGGGGGGGGGGGGGGGGGGGGGGGGGGGGGGGGGGGGGGGGGGGGGGGGGGGGGGGGGGGGGGGG?CGGGGGGGGGGGGGGCFGCGGGCGGGGGGGGGGGGGGGGGGFFGGGGGFGEEGDG
@M03364:396:000000000-C9LGT:1:1101:8478:3109 1:N:0:10
ACTCCTACGGGAGGCAGCAGTGGGGAATATTGCACAATGGGCGCAAGCCTGAACGAGCAATGCCGCGTGAGTGAGGAAGGTCTTCGGACTGTAAAGCTCTGTTGCCGGGGAAAAAGGTGAAATGCAGGCCATGGCATTTCATGGATGGTACCCGGCCAGAAAGCCACGGCTAACTACGTGCCAGCAGCCGCGGTAATACGTAGGTGGCGAGCGTTATCCGGAATGATTGGGCGTAAAGGGTGCGTAGGCGGCCTGTTAAGTCTGAAGTGAAAGGTACCGGCTCAACCGGTAC
+
GGGGGGGGGGEGFGGEGGGGGGGGGGGGGGGGGGGGGGGGGGGGGGGGGGGGGGGGGGGGGEGGGG>F@CFGGGGGGGGGGGGGGFGGGGGGGGFGGGGGGGGGGGGGGGGGGCAF7FF:,-C,,CFF6383B,B@EFGGGEGF=FFFFGGGGGGGGGGGGGGGGGGGGECGGGGFGGGGGGGGGGGGGGGGGGGGGFCGGGGGGGGGGGGGGGGGGGGGGGEGFFGGGGGGGGGGGGGGGGGGGGD59CGGGEGGFCGGGCGGGCFGGDGDFGGGGGGGFBGGG:DDDBFD
@M03364:396:000000000-C9LGT:1:1101:16580:3138 1:N:0:10
ACTCCTACGGGAGGCAGCAGTGGGGAATATTGGACAATGGGGGAAACCCTGATCCAGCCATGCCGCGTGTGTGAAGAAGGCCTTTTGGTTGTAAAGCACTTTAAGCAGTGAAGAAGCCTCCGTGGTTACTACCCACGGACGATGACATTAGCTGCAGAATAAGCACCGGCTAACTCTGTGCCAGCAGCCGCGGTAATACAGAGGGTGCAAGCGTTAATCGGAATTACTGGGCGTAAAGGGAGCGTAGGTGGCTCTATAAGTCAGATGTGAAATCCCCGGGCTTAACCTGGGAAC
+
GGGDFGGGFGGGGGGGGGGGGGGGGGDGGGGGGGGGGFGGGGGGGGGGGFGGGGGGGFFGGGGGGGGGGGGGGGGGGGGGGGGCEGGGGGGGGGGGGGGGGGGGGFGFGGGGGGFD,4EFF@FB+BFF,<:<BE=BCEGGGDFFGGAFFGCFDGGFGGGGGGG9FGGGGGGGGGGGGGGGGGFGGGGGGGGGG<FGGGGGGGGGGGGGGFFGGGGGGGGGGGGFGGFGGGGGGGDGGFDGGGEGG*?EGGGGGCGGGGDFGG=FGGGGGGGGG76DGGGGFFGGDGGFGFF47F
@M03364:396:000000000-C9LGT:1:1101:17438:3198 1:N:0:10
ACTCCTACGGGAGGCAGCAGTGGGGAATATTGCACAATGGGCGCAAGCCTGATGCAGCGACGCCGCGTGCGGGATGGAGGCCTTCGGGTTGTAAACCGCTTTTGTTCAAGGGCAAGGCACGGTTTCGGCCGTGTTGAGTGGATTGTTCGAATAAGCACCGGCTAACTACGTGCCAGCAGCCGCGGTAATACGTAGGGTGCAAGCGTTATCCGGATTTATTGGGCGTAAAGGGCTCGTAGGCGGTTCGTCGCGTCCGGTGTGAAAGTCCATCGCTTAACGGTGGATCCGCGCCGG
+
GGGGGGGGGGGGGGGGGGGGGGGGGGGGGGGGGGGGGGGGGGGGGGGGGGGGGGGGGGGGGGGGGGGGGGGGGEGGGGGGGGGGGGGGGGGGGFGGGGGGGGGGGGGCGGGGGFDFDGGGGFFC<@FG88@53@FCFFFGGGGGGGGGGGGG<FGGGGGGGGGGGGGGG1CFGGGGGGGGGGGGGGGGGGGGGGGGGGGGGGGGGGGGGGGGGGGGGGGGGGGGGGGGGGGGGGGGGGGGGGGGGGGGGGGGGGGGGCCEGEGGGGGGGGGGGGGGGGGGBFGGGGGFGFFGGG
@M03364:396:000000000-C9LGT:1:1101:6168:3201 1:N:0:10
ACTCCTACGGGAGGCAGCAGTGGGGAATCTTGCGCAATGGGGGCAACCCTGACGCAGCGACGCCGCGTGCGGGACGAAGGCCTTCGGGTCGTAAACCGCTTTCAGCAGGGACGAGGCCGCGAGGTGACGGTACCTGCAGAAGAAGCCCCGGCTAAATACGTGCCAGCAGCCGCGGTAATACGTATGGGGCGAGCGTTATCCGGATTCATTGGGCGTAAAGCGCGCGTAGGCGGCCCGTTAGGTCGGAGGTAAAAGCCCGGGGCTCAACCCCGGCGAGCCTCCGATACCGGCGGG
+
GGGFGG<FFCFFGGGGGGGGGGGGGGEFGGGGE@GGG:FFGGGGGEGGGG<ECF7CGGGGGGGGGGGGG7:F7FGGGGGGGGFGGGGGGGGGGGGG@CFEGGGCFFCCFGFGGCCGGGFGG1<C<CFG<FF+FCFFFGGGFGGGGGFFGGGF?EGGGGGGAFGGGGGGGEFEGGGGGGGGGGF6CFGGGGGGGGGGGGGGGGGEEEGGGGGFGGGGGGGGGGGGGG?CEGGGGGGGG8FEEGGGGG5EG8FCCF@=FFC5CDD5CDGGFGGGGGEGGGEFFFGGGGGFGFFDDG
@M03364:396:000000000-C9LGT:1:1101:24522:3204 1:N:0:10
ACTCCTACGGGAGGCAGCAGTGGGGAATCTTGCGCAATGGGGGCAACCCTGACGCAGCGACGCCGCGTGCGGGACGAAGGCCTTCGGGTCGTAAACCGCTTTCAGCAGGGACGAGGCCGCGGGGTGACGCTACATACAGCAGAAGCACCGGCTAACTACGTGCCAGCAGCCGCGGTAATACGTAGGGTGCGAGCGTTAATCGGAATTACTGGGCGTAAAGGGTGCGCAGGCGGTTGAGTAAGACAGATGTGAAATCCCCGAGCTTAACTCGGGAATGGCATATGTGACTGCTCG
+
GGGGGGGGGGGGGGGGGGGGGGGGGGGGGGGGGGGGGGGGGGGDGGGGGGGGGGGGGGGGGGGGGGGGGGGGGGGGGGGGGGGGGGGGGGGGGGGGGGGGGGGCGGGGGGGGGGGC:<F*>*=**4<C+*4+<,8,C:C,2@6CCEGGGG5C*;:EGGGGGGGGFGGGG,8CGGGGGGGGCE@CFGGCEGE8EGGEGGGGGGGGGGGGFCEFGFEGGEFFFGFEEECEEGGGDCEGGGGGGGGGGGGGGGG7@FCF7<C=1CDGEFGG>DEDGGCFFC=FFFGGGGGFGFFFFD
@M03364:396:000000000-C9LGT:1:1101:23638:3213 1:N:0:10
ACTCCTACGGGAGGCAGCAGTGGGGAATATTGCACAATGGGCGCAAGCCTGATGCAGCGACGCCGCGTGCGGGATGGAGGCCTTCGGGTTGTAAACCGCTTTTGTTCAAGGGCAAGGCACGGTTTCGGCTGTGTTGAGTGGATTGTTCGAATAAGCACCGGCTAACTACTTGCCAGCAGCCGCGGTAATACGTAGGGTGCAAGCGTTATCCGGATTTATTGGGCGTAAAGGGCTCGTAGGCGGTTCGTCGCGTCCGGTGTGAAAGTCCATCGCTTAACGGTGGATCCGCGCCGG
+
GGGGGGGGGGGGGGGGGGGGGGGGGGGGGGGFGGGGGGGGGGGGGGGGGGGGGGGGGGGGGGGGGGGGGGGGGGGGGGGGGGGGGGGGGGGGGGGGGGGGGGGGGGG9FGGGGGFG@FGGE3BC7DFE++8,8@FDFC=FF,,@:FFGGGGG7FGGGGGGGGGGGGGGF,?FFGGGGGGGGGGGG7FGCEFB:0;EGCGGGGGFGGGEGGGEE>CCGFGGGGGGGG2ACGGGGGGGGDFGGGGGGGGGGGGCECEGD:=CE0CFGCFFGGGGGG=3DGGGEFGFDGG@FFDGDC
@M03364:396:000000000-C9LGT:1:1101:21000:3234 1:N:0:10
ACTCCTACGGGAGGCAGCAGTGGGGAATTTTGGACAATGGGCGCAAGCCTGATCCAGCTATTCCGCGTGTGGGATGAAGGCCCTCGGGTTGTAAACCACTTTTGTAGAGAACGAAAAGACATCTTCGAATATTGTTTGTTGCTGACGGTACTCTAAGAATAAGCACCGGCTAACTCTGTGCCAGCAGCCGCGGTAATACAGAGGGTGCAAGCGTTAATCGGAATTACTGGGCGTAAAGGGAGCGTAGGTGGCTCTATAAGTCAGATGTGAAATCCCCGGGCTTAACCTGGGAAC
+
GGGGGGGGGGGGGGCGGGGGGGGGGGGGG9FFFGGGGFGCGGGEFGEGGF@FGGGGGGGGGGGGGEFFFFGGGGGGGGGGGGEGGGGGGGGGGGGGGGDGFGF,ECF5EFGGGG+8+:=,,-B5,CDF,==,,,:,8BFFC<EDFF7:>7FGFEGGGGGGG9<FGFGEC@B@FFGGFGFGFGGEGFFCGGGEGG7CCCFFFFGGGEGEGGFGGGDEGGG>EGGGGCCFFFC8E8>EFGGCEECEE5CCGGGF@EGGFGGGE?:CCFGFDFFDG7+07CEDE37<FGGFGFFGF7
@M03364:396:000000000-C9LGT:1:1101:13570:3273 1:N:0:10
ACTCCTACGGGAGGCAGCAGTGGGGAATATTGGACAATGGGGGAAACCCTGATCCAGCCATGCCGCGTGTGTGAAGAAGGCCTTTTGGTTGTAAAGCACTTTAAGCAGTGAAGAAGCCTCCATTGTTAATACCCATGGACGATGACATTAGCTGCAGAATAAGCACCGGCTAACTCTGTGCCAGCAGCCGCGGTAATACAGAGGGTGCAAGCGTTAATCGGAATTACTGGGCGTAAAGGGAGCGTAGGTGGCTCTATAAGTCAGATGTGAAATCCCCGGGCTTAACCTGGGAAC
+
GGGGGGGGGGGGGGGGGGGGGGGGGGGGGGGGGGGGGGGGGGGGGGGGGGGGGGGGGGGGGGGGGGGGGGGGGGGGGGGGGGGGGGGGGGGGGGGGGGGGGGGAFGGGGGGGGGGG,=FFCFF,,CFF55CB:A,?EFCGE=CFGGFFGG9FFFGGGGGGGGGGGGGGGGGGGGGGGGGGGGGGGGGGGGGGGGGGGFGGGGGGGGGGGGGGGGGGGGGGGGGGGGGGGGGGGCEGFGGGGGGGGGGGGGGGGGGGGGGGGGGGGGGGGGGGGGGGGGGGFFFFGGFFGFF<6C
@M03364:396:000000000-C9LGT:1:1101:16229:3275 1:N:0:10
ACTCCTACGGGAGGCAGCAGTGGGGAATCTTGCGCAATGGGGGCAACCCTGACGCAGCGACGCCGCGTGCGGGACGAAGGCCTTCGGGTCGTAAACCGCTTTCAGCAGGGACGAGGCCGCGGGGTGACGCTCCCTGCAGAAGAAGCCCCGGCTAAATACGTGCCAGCAGCCGCGGTAATACGTATGGGGCGAGCGTTATCCGGATTCATTGGGCGTAAAGCGCGCGTAGGCGGCCCGTTAGGTCGGAGGTAAAAGCCCGGGGCTCAACCCCGGCGAGCCTCCGATACCGGCGGG
+
GGGGGGGGGGGGGGGGGGGGGGGGGGGGGGGGGGGGGGGGGGGGGGGGGGGGGGGGGGGGGGGGGGGGGGGGGGGGGGGGGGGGGGGGGGGGGGGGGGGGGGGCGGFFGGGGGGGGGGFGF*=444:F1148=FFCC?FGFGGFGGGGGGGG?EDGGGGGGGGGGGGGGCFGGGGGGGGGGGGFGGFGGGGGGGGGGDDCGGGEGGGGGGGGGGGGGGGGGGGGGG8CGGGGGGGGGEFGGGGGGGGGGEGGGGGGGGGGGGD7CCCGGGGGGE55<<CDFFD7CDGFDB>7D<
@M03364:396:000000000-C9LGT:1:1101:14122:3275 1:N:0:10
ACTCCTACGGGAGGCAGCAGTAGGGAATTTTCGTCAATGGGCGCAAGCCTGAACGAGCAATGCCGCGTGAGTGAGGAAGGTCTTCGGACTGTAAAGCTCTGTTGCCGGGGAAAAAGGCGAGTTTCAGGATACAGCATTTCATTGATGGTACCAGGCCAGAAAGCACCGGCTAACTACGTGCCAGCAGCCGCGGTAATACGTAGGTGGCGAGCGTTATCCGGAATGATTGGGCGTAAAGGGTGCGCAGGCGGTCTGTTAAGTCTGAAGGCAAAGGGATGAGCTCAACTCATTTAT
+
GGGGGGGGGGGGGGGGGGGGG9FFEGGG,FG9:,B@CGGGGGGGGGGGGGGG,C6CFEBGGGGGGGGGG7FFFFFDEFGG,CFGGGG,8@FFGGGFG9FC9FGG9E=4=>B+:B?F+,@++8F9,,CD,,9,<,,,9,,,C@,73<,,F<@<,8>FCFF:,,@@336@@:5:7FFGGE,:F:<C78F<<*1CF11<CF@C,<C7?C*:=CEE8/CEF9+;EC8@C7+<9FGGEEC51<7CCEEE**:5EE:/*:2<7<C9<97<+*30>48<46*>07+9F??>*C7*****2:
@M03364:396:000000000-C9LGT:1:1101:17257:3314 1:N:0:10
ACTCCTACGGGAGGCAGCAGTGGGGAATATTGCACAATGGGCGCAAGCCTGATGCAGCGACGCCGCGTGCGGGATGGAGGCCTTCGGGTTGTAAACCGCTTTTGTTCAAGGGCAAGGCACGGTTTCGGAAGTGTTGAGTGGATTGTTCGAATAAGCACCGGCTAACTACCTGCCAGCAGCCGCGGTAATACGTAGGGTGCAAGCGTTATCCGGATTTATTGGGCGTAAAGGGCTCGTAGGCGGTTCGTCGCGTCCGGTGTGAAAGTCCATCGCTTAACGGTGGATCCGCGCCGG
+
GGGGGGGGGGGGGGGGGGGGGGGGGGGGGGGGGGGGGGGGGGGGGGGGGGGGGGGGGGGGGGGGGGGGGGGGGGGGGGGGGGGGGGGGGGGGGGGGGGGGGGGGGGGGFGGGGGGGCGGGC@F:+@FG7+@3>,8:@F@:F8@F>=BFFGGG<FFGGGGGGGDGGFGGC,,:FGGGGGGGGGGGGGGGGGCC<9CCEGGGGGGGGGGGFCG5ECEEFGFCFGFGEGGDEGGGGGGDG=EEEGGEGAEG8CEGGCGEG8::ECDGGC9CFFGGGGGGC7CD;7E377DFGF@CGG
@M03364:396:000000000-C9LGT:1:1101:25422:3345 1:N:0:10
ACTCCTACGGGAGGCAGCAGTGGGGAATCTTGCGCAATGGGGGCAACCCTGACGCAGCGACGCCGCGTGCGGGACGAAGGCCTTCGGGTCGTAAACCGCTTTCAGCATGGACGAGGCCGCTCCGTTGACAGTGCCTGCAGAATAAGCCCCGGCTAAATACGTGCCAGCAGCCGCGGTAATACGTATGGGGCGAGCGTTATCCGGATTCATTGGGCGTAAAGCGCGCGTAGGCGGCCCGTTAGGTCGGAGGTAAAAGCCCGGGGCTCAACCCCGGCGAGCCTCCGATACCGGCGG
+
EFGFFGGGGGGGECFGGCGFEFGFEEFGGGGGGGGDEG-C@FGEGGFGGGGGGGGGGGGGGCG@FEGE7BBFGGDGGGGGGGGGGFGEFEGFGGFGGG7@FGGCCCE,@FFGDFG>C*>:**>**?>FC3F:,<,;,,38<<,7?:F,<F=@CFEGGGGGGE:CF,<F828CCEGE:CEGGGGCFGGE*;1/82?CCEEFFGCGE8*+<C9+AEC8CCCCFGG*>E>=ECEGEEGEGG?*C5E?C5?5EECCFFGGCFFGGCGDDF9794/9CCEGG)*955=CC*959)79)9
@M03364:396:000000000-C9LGT:1:1101:14361:3364 1:N:0:10
ACTCCTACGGGAGGCAGCAGTGGGGAATATTGCACAATGGGCGCAAGCCTGATGCAGCGACGCCGCGTGCGGGATGGAGGCCTTCGGGTTGTAAACCGCTTTTGTTCAAGGGCAAGGCACGGTTTCGGCCGTGTTGAGTGGATTGTTCGAATAAGCACCGGCTAACTACGTGCCAGCAGCCGCGGTAATACGTAGGGTGCAAGCGTTATCCGGATTTATTGGGCGTAAAGGGCTCGTAGGCGGTTCGTCGCGTCCGGTGTGAAAGTCCATCGCTTAACGGTGGATCCGCGCCGG
+
GGGGGGGGGGGGGGGGGGGGGGGGGGGGGGGGGGGGGGGGGGGGGGGGGGGGGGGGGGGGGGGGGGGGGGGGGGGGGGGGGGGGGGGGGGGGGGGGGGGGGGGGGGGCGGGGGGGGDGGGEGFC3@CF7855*,8<FDFGC3<CFF9FGGFF7FGGGGGGGGGGGGGGG*BFFGGGGGGGGGGGFEDGGGGFFFGGGGGGGGGGGGGGGFGGGCG>CEGFGGGGGECEGGGGGGGGGGGGGGGGGGGGGGGGGGGGGCEEEEGFGCE>FFGGGC5CFGGG:@GFFGD@<B>GGG
@M03364:396:000000000-C9LGT:1:1101:12118:3375 1:N:0:10
ACTCCTACGGGAGGCAGCAGTGGGGAATATTGCACAATGGGGGAAACCCTGATGCAGCAACGCCGCGTGAGTGATGACGGCCTTCGGGTTGTAAAGCTCTGTCTTCAGGGACGATAATGACGGTACCTGCGGAGGCAGCCACGGCTAACTACGTGCCAGCAGCCGCGGTCATACGTAGGTGGCGAGCGTTGTCCGGATTTACTGGGCGTAAAGCGAGCGTAGGTGGCTTGATAAGTCAGATGTGAAAGCCCCGGGCTTAACCTGGGAACGGCATCTGATACTGTTAGGCTAG
+
GGGGGGGGGGGGGGGGGGGGGGGGGGGGGGGGGGGGGGGGGGGGGGGGGGGGGGGGGGGGGGGGGGGGGGGGGGGGGGGGGGGGGGGGGGGGGGGGGGGGGGGGGGGGGGGGGBFG:DFFG7C8+BFE,8838@F+8FGGFGDFGGFGGGCGGGGGGGGGGGGGGGGGG1BFGGGGGGGGGGGGGGGGGGGGGGGGGGGGGGGGGGGGGGGGGGGGGGGGGGGGGGGGGEGGGFFGGGGGGGGGGGFGGGGGGGGGGGGGGGGGGGGGGGGGGGFGGFGGFFGGGGGFGFFG
@M03364:396:000000000-C9LGT:1:1101:23590:3396 1:N:0:10
ACTCCTACGGGAGGCAGCAGTGGGGAATCTTGCGCAATGGGGGCAACCCTGACGCAGCGACGCCGCGTGCGGGACGAAGGCCTTCGGGTCGTAAACCGCTTTCAGCAGGGACGAGGCCGCTTCGGTGACAGTGCCTGCAGAAGAAGCCCCGGCTAAATACGTGCCAGCAACCGCGGTAATACGTATGGGGCGAGCGTTATCCGGATTCATTGGGCGTAAAGCGCGCGTAGGCGGCCCGTTAGGTCGGAGGTAAAAGCCCGGGGCTCAACCCCGGCGAGCCTCCGATACCGGCGG
+
GGGGGGGGGGGGGGGGGGGGGGGGGGGGGGGGGGGGGGGGGGGGGGGGGGGGGGGGGGGGGGGGGGGGGGGGGGGGGGGGGGGGGGGGGGGGGGGGGGGGGGGFGGGCGGGGGGFG7CCEC->**8C<,87?,@C,@CGGGCCFCCEFFGGGDGEGGGFGGGGGGGGGG,AFGEGEGEGGGGGGCFGGCCGGDEGGGGGGGGGGGGGGGGGEGGGGGGGGGGGGGGGGGGGGGGGGGG5CGGGGGGGGGGACFGCFFGGGGEDGEGCGGGGGDEEDGGDGFFGGDGGFGDBCCC
@M03364:396:000000000-C9LGT:1:1101:12558:3403 1:N:0:10
ACTCCTACGGGAGGCAGCAGTAGGGAATTTTCGTCAATGGGCGCAAGCCTGAACGAGCAATGCCGCGTGAGTGAGGAAGGTCTTCGGACTGTAAAGCTCTGTTGCCGGGGAAAAAGGGGAAGTGCAGGTAATTGCATTTCATGGATGGTACCCGGCCAGAAAGCCACGGCTAACTACGTGCCAGCAGCCGCGGTAATACGTAGGTGGCGAGCGTTGTCCGGATTTACTGGGCGTAAAGGGAGCGTAGGCGGATTTTTAAGTGAGATGTGAAATACTCGGGCTTAACCTGAGTGC
+
GGGGGGGGGGGGGGGGGGGGGGGGGGGGGGGGGFGGGGGGGGGGGGGGGGGGGGGGGGGGGGGGGGGGGEGGGGGGGGGGGGGGGGGGGGGGGGGGGGGGGGGGFGGGGGGGGGGG7CF@=-:,,CFF3,9<,CB<@DFFGFGGF@FDFGDGCFGGGDGGCGGFGGGGGDGFGGGGGGGGGGGGGGGGFGGGGFCGGGGGCFGGGGGGGGGGGGGGGGGGGECGGGCFGGGGGCGGGGGGGGGGGGGGGGGGGGFGGFGGGGGFFGGFGGGFGFFFGGGG@DGGGFGFG:::C7
@M03364:396:000000000-C9LGT:1:1101:21683:3404 1:N:0:10
ACTCCTACGGGAGGCAGCAGTGGGGAATATTGCACAATGGGCGAAAGCCTGATGCAGCAACGCCGCGTGAGTGATGAAGGCCTTCGGGTCGTAAAACTCTGTCCTCAAGGAAGATAATGACGGTACTTGAGGAGGAAGCCCCGGCTAACTACGTGCCAGCAGCCGCGGTAATACGTAGGGGGCTAGCGTTATCCGGATTTACTGGGCGTAAAGGGTGCGTAGGTGGTCTCTTAAGTCAGGAGTGAAAGGCTACGGCTTAACCGTAGTAAGCTCTTGAAACTGGGAAACTTGAGT
+
GGGGGGGGGGGGGGGGGGGGGGGGGGGGGGGGGGGGGGGGGGGGGGGGGGGGGGGGGGGGGGGGGGGGGGGGGGGGGGGGGGGGGGGGGGGGGGGGGGGGGGGGGGGGGGGGGGGGGGGGGCF>+BFG?,8B,BFGGGGGGGGFGGGGGGGGGGGGGGGGGGGGGGGGG:CFGGGGGGGGGGGGGGGGGGGGGGGGGGDGGGGGGGGGGGGGGGGGGGGGGGDGGGGGGGGGGGFGGGGGGGGGGGGGGGGGGGGGDGGGGGGGGGGGGGGGGGGGCDGC6@GGGGFFGFFGC0
@M03364:396:000000000-C9LGT:1:1101:20837:3434 1:N:0:10
ACTCCTACGGGAGGCAGCAGTAGGGAATCTTCGGCAATGGGCGAAAGCCTGACCGAGCAACGCCGCGTGAATGATGAAGGCCTTCGGGTTGTAAAATTCTGTTATAAGGGAAGAACGACTGTAGTAGGACATGTCGAGAGGGTGACGGTACCTTATGAGAAAGCCACGGCTAACTACGTGCCAGCAGCCGCGGTAATACGTAGGGTGCAAGCGTTATCCGGATTTATTGGGCGTAAAGGGCTCGTAGGCGGTTCGTCGCGTCCGGTGTGAAAGTCCATCGCTTAACGGTGGATC
+
GGGGGGGGGGGGGGGGGGGGGGGGGGGGGGGFGGGGGGGGGGGGGGGGGGGGGGGGGGGGGGGGGGGGGGGFGGGGGGGGGGGGGGGGGGGGGGGGGAGGGGG,C8EEFGGEGGGFG:C=+-C,,:EF,:>:F<B,@FBF+=FF<<:CFGFF9@,=:,FFFDGGFAFGGDEGGGFAFG:EGGFGFGGFGGGGGGEGFGGGFGGGGGGFGGGGGGGGGCFGGE*ACF?GGGGGECGGGGGGGGGGGGGDGGG=EGG/1C5::?DEG7CDG7F7CGFGGGFGEF=DGFDD9;D>=<
@M03364:396:000000000-C9LGT:1:1101:19474:3482 1:N:0:10
ACTCCTACGGGAGGCAGCAGTGGGGAATTTTGGACAATGGGCGCAAGCCTGATCCAGCTATTCCGCGTGTGGGATGAAGGCCCTCGGGTTGTAAACCACTTTTGTAGAGAACGAAAAGACACCCACGAATAAATGAGGTTGCTGACGGTACTCTAAGAATAAGCACCGGCTAACTACGTGCCAGCAGCCGCGGTAATACGTAGGTGGCGAGCGTTGTCCGGATTTACTGGGCGTAAAGGGAGCGTAGGCGGATTTTTAAGTGAGATGTGAAATACTCGGGCTTAACCGGCGTGC
+
GGGGGGGGGGGGGGGGGGGGGGGGGGEGGGGGGFGGGGGGGGGGGGGGGGGGGGGGGGGGGFGGGGGGGGGGGGGGGFGGGCGGGGGGGGGGGGGGGGGGGGGFGFC9BEFFGCF++:B,A-+++BFE+,A,CAF,,33,B8AFFDEFGCEFCFFEFCFF99<<CGGGE7EGCFFGCBFGGFFFGGF>C<FCFEGGGC,=CF7CFF>EG@EGGEDGG?FEEGEECC+CGC>CC=8E5<EE58CE*/*:<:C5::0CGG6<7+*<FF?FC>?FG2A:D3EG@EG7CFG)5))17*
@M03364:396:000000000-C9LGT:1:1101:13884:3485 1:N:0:10
ACTCCTACGGGAGGCAGCAGTAGGGAATCTTCGGCAATGGGCGAAAGCCTGACCGAGCAACGCCGCGTGAATGATGAAGGCCTTCGGGTTGTAAAATTCTGTTATAAGGGAAGAACGACTTTAGTAGGACATGGCTAGAGTGTGACGGTACCTTATGAGAAAGCCACGGCTAACTACGTGCCAGCAGCCGCGGTAATACGTAGGTGGCGAGCGTTATCCGGAATTATTGGGCGTAAAGAGCGCGCAGGTGGTTGATTAAGTCTGATGTGAAAGCCCACGGCTTAACCGTGGAGG
+
GGGGGGGGGGGGGGGGGGGGGGGGGGGGGGGGGGGGGGGGGGGGGGGGGGGGGGGGGGGGGGGGGGGGGGGGGGGGGGGGGGGGGGGGGGGGGGGGGGGGGGGGGGGGGGGGGGGGGGGGGGGDAFFG,,8:CBFGFGGGGGGGGGGGGGGGFGGGGGGGGGGGGGGGGFGGGGGGGGGGGGGGGGGGGGGGGGGGGGGGGGGGGGGGGFEEGGGGGGGGGGGGGGGGFGGGGGGGGGGFGGGGGGGECGGGEGGFGGGGFFGGGGGGGGGGGGGGGGGGEDGGGGGEDFFDGG
@M03364:396:000000000-C9LGT:1:1101:7955:3493 1:N:0:10
ACTCCTACGGGAGGCAGCAGTGGGGAATATTGGACAATGGGGGCAACCCTGATCCAGCCATGCCGCGTGTGTGAAGAAGGCCTTTTGGTTGTAAAGCACTTTAAGCAGTGAAGAAGACTCCATGTTTAATACCCATGGACGATGACATTAGCTGCAGAATAAGCACCGGCTAACTCTGTGCCAGCAGCCGCGGTAATACAGAGGGTGCAAGCGTTAATCGGAATTACTGGGCGTAAAGCGAGCGTAGGTGGCTTGATAAGTCAGATGTGAAATCCCCGGGCTTAACCTGGGAAC
+
GGGGGGGGGGGGCGCFGGGGGGGGGGGGGGGGGGGGGGCDGGGGGGGGEDGGGGGGGGGGGGGCEGGGGGGGGGGFGGGGFGGGGFFGFGGGGGGGGGGGGGGFGFFFEFGGGGF<,,C<4-C,,8CF,AF<F8EAFGC@@FGFGG?9FFGGFGGGGGGGGGGGGGGGGGCFGGFGFFFFFGGFGGFF:FGGGGGGGGGGGGFGGGGGGGGGGGGGGGGGGGGGDFGGGGGGGGGC8@FG58EE?EEGECFF@EGGGGCCCEGGGGGFGFFGGGFGGDCGFFGGGGG=FFFGF7
@M03364:396:000000000-C9LGT:1:1101:7456:3519 1:N:0:10
ACTCCTACGGGAGGCAGCAGTGGGGAATCTTGCGCAATGGGGGCAACCCTGACGCAGCGACGCCGCGTGCGGGACGAAGGCCTTCGGGTCGTAAACCGCTTTCAGCAGGGACGAGGCCGCTCCGGTGACTGTACCTGCAGACGAAGCCCCGGCTAAATACGTGCCAGCAGCCGCGGTAATACGTATGGGGCGAGCGTTATCCGGATTTATTGGGCGTAAAGGGCTCGTAGGCGGTTCGTCGCGTCCGGTGTGAAAGTCCATCGCTTAACGGTGGATCCGCGCCGGGTACGGGCG
+
GGGGGGGGGGGGGGGGGGGGGGGGGGGGGGGGGGGGGGGGGGGGGGGGGGGGGGGGGGGGGGGGGGGGGGGGGGGGGGGGGGGGGGGGGGGGGGGGGGGGGGGEGGGGGGGGGGGGFCG7**>8*=FG8,78,<@,?FF8C,CFFD7AGGGGCGGGGFFFFGGGGGGFG;AGCGGGGGDGGGGGGGGGCEGGEGGGGGGGGGGGDGCFGGGGGGGGGGCGGGGGGFE/;EGFGG8CGGGEC*//:EGGEE85<C??FGGDGGGCCFEGGGGGGGG6DFGGFFGCDC>BFFFD57
@M03364:396:000000000-C9LGT:1:1101:18899:3544 1:N:0:10
ACTCCTACGGGAGGCAGCAGTGGGGAATATTGGACAATGGGGGCAACCCTGATCCAGCCATGCCGCGTGTGTGAAGAAGGCCTTTTGGTTGTAAAGCACTTTAAGCAGTGAAGAAGACTCCATGGTTAATACCCATGGACGATGACATTAGCTGCAGAATAAGCACCGGCTAACTCTGTGCCAGCAGCCGCGGTAATACAGAGGGTGCAAGCGTTAATCGGAATTACTGGGCGTAAAGGGAGCGTAGGTGGCTCTATAAGTCAGATGTGAAATCCCCGGGCTTAACCTGGGAAC
+
GGGGGGGGGGGGGGGGGGGGGGGGGGGGGGGGGGGGGGGGGGGGGGGGGGGGGGGGGGGGGGGGGGGGGGGGGGGGGGGGGGGGGGGGGGGGGGGGGGGGGGGEGGGGGGGGGGGG=FGFG<C,:CFG,,CC=FEGFGGGGCEFFFFGGGGGGGGGGGGGGGGGGGGGGGGGGGGGGGGGGGGGGGGGGGGGGGGGGGGGGGGGGGGGGGGGGGGGGGGGGGGGGGGGGGGGGGGGGGGGGGGGGGGGGGGGGGGGGGGGGGGGGGGGGGGGGGGGGGGGFFGGGGGFGFFGGG
@M03364:396:000000000-C9LGT:1:1101:19912:3546 1:N:0:10
ACTCCTACGGGAGGCAGCAGTGGGGAATATTGCACAATGGGCGCAAGCCTGATGCAGCGACGCCGCGTGCGGGATGGAGGCCTTCGGGTTGTAAACCGCTTTTGTTCAAGGGCAAGGCACGATTTCGGCCGTGTTGAGTGGATTGTTCGAATAAGCACCGGCTAACTACGTGCCAGCAGCCGCGGTAATACGTAGGGTGCAAGCGTTATCCGGATTTATTGGGCGTAAAGGGCTCGTAGGCGGTTCGTCGCGTCCGGTGTGAAAGTCCATCGCTTAACGGTGGATCCGCGCCGG
+
GGGGGGGGGGGGGGGGGGGGGGGGGGGGGGGGGGGGGGGGGGGGGGGGGGGGGGGGGGGGGGGGGGGGGGGGGGGGGGGGGGGGGGGGGGGGGGGGGGGGGGGGGGGGGGGGG>DFFGGG>-B<+@FG>+@5*@FCFF@FD@FFGEGGGGDF8FFGGGGGGGGGGGGGG7C@FGGGGGGGGGGGGGEGGFFGFGGGGGGGGGGGGGGDGGGGGGGDCGGGGFFGGG:E5FGGGEFGECFEGGGGGGGGGEEGEEGGGEGEGCFGGGGGGGDCDCFDGGGD.;EGFFGFGFFGDD
@M03364:396:000000000-C9LGT:1:1101:19526:3582 1:N:0:10
ACTCCTACGGGAGGCAGCAGTGGGGAATATTGGACAATGGGGGAAAGCCTGAACCAGCCATGCCGCGTGTGTGAAGAAGGCCTTTTGGTTGTAAAGCACTTTAGGGAGTGAAGAATGCTCCATAATTAATACGCCGGGACGTTGACATTAACTGCAGAATAAGCACCGGCTAACTCTGTGCCAGCAGCCGCGGTAATACAGAGGGTGCAAGCGTTAATCGGAATTACTGGGCGTAAAGGGCGCGTAGGTGGCTCGATAAGTCAGATGTGAAATCCCCGGGCTTAACCTGGGAAC
+
GGGGGGGGGGGGGGGGGGGGGGGGGGGGGGGGFEGGGGGGCBFGGG,@FEGG?FGEGGFGGGGGGGGGGGGGGGGGG<FGCCFG5,C+:BCEGFGFGGGGGGG9F,:??FG<FGG,,9C,,:5,5C@?,<E,?+4+@+3>@+8=D==<CG<,,,@,><@DCGGFAF:FDF*@>FC9BFGFGGF<*4FG:CFEF=FCFG?FG9FGGGCGB:+8CFFEFE;FEEC=+A+CFFGGGGGGGCDE5CEG:5C5008>8E5=C8ECE+09?FGGGG:;CF6CCCEDEE*9>DDFG>FFF*
@M03364:396:000000000-C9LGT:1:1101:14275:3590 1:N:0:10
ACTCCTACGGGAGGCAGCAGTGGGGAATATTGGACAATGGGGGCAACCCTGATCCAGCCATGCCGCGTGTGTGAAGAAGGCCTTTTGGTTGTAAAGCACTTTAAGCAGTGAAGAAGACTCCCTGATTAATACCCATGGACGATGACATTAGCTGCAGAATAAGCACCGGCTAACTCTGTGCCAGCAGCCGCGGTAATACAGAGGGTGCAAGCGTTAATCGGAATTACTGGGCGTAAAGCGAGCGTAGGTGGCTTGATAAGTCAGATGTGAAAGCCCCGGGCTTAACCTGGGAAC
+
GGGGGGGGGGGGGGGGGGGGGGGGGGGGGGGGGGGGGGGGGGGGGGGGGGGGGGGGGGGGGGGGGGGGGGGGGGGGGGGGGGGGGGGGGGGGGGGGGGGGGGGFGGGGGGGGGGGF8FD??<E,,CFF,8AB<A?DFFFGGCFFFGGGGGGGFFGGGGGGGGGGGFGGE@EGGGGFGGGGGFFGGGGCGGGGGGGGFGGGGGGGGGGGGGFGGGGGGGGGGGGGGGEFGGGGGGDGGGGGGGGGGGGGFGGGGGGGF?FGGGGG7CFGGGGGGFGGGGGGFFGGGGGFGFFGF>
@M03364:396:000000000-C9LGT:1:1101:13450:3593 1:N:0:10
ACTCCTACGGGAGGCAGCAGTGGGGAATATTGGACAATGGGGGAAACCCTGATCCAGCCATGCCGCGTGTGTGAAGAAGGCCTTTTGGTTGTAAAGCACTTTAAGCAGTGAAGAAGACTCCCTGGTTAATACCCATGGACGATGACATTAGCTGCAGAATAAGCACCGGCTAACTCTGTGCCAGCAGCCGCGGTAATACAGAGGGTGCAAGCGTTAATCGGAATTACTGGGCGTAAAGGGAGCGTAGGTGGCTTGATAAGTCAGATGTGAAAGCCCCGGGCTTAACCTGGGAAC
+
GGGGGGGGGGGGGGGGGGGGGGGGGGGGGGGGGGGGGGGGGGGGGGGGGGGGGGGGGGGGGGGGGGGGGGGGGGGGGGGGGGGGGGGGGGGGGGGGGGGGGGGGGGGGGGGGGFGG8FFFG-B8BFGG,8CFEFGGGGGGGGGGGGGGGGGGGGGGGGGGGGGGGGGGGGGGGGGGGGGGGGGGGGGGGGGGGGGGGGGGGGGGGGGGGGGGGGGGGGGGGGGGGGGGGGGGGGGGFGGGGGGGGGGGGGGGGGGGFFGGGGGGGGGGGGGGGGGFDGGGFDGGGGGFGFFGFC
@M03364:396:000000000-C9LGT:1:1101:9547:3598 1:N:0:10
ACTCCTACGGGAGGCAGCAGTGGGGAATCTTGCGCAATGGGGGCAACCCTGACGCAGCGACGCCGCGTGCGGGACGAAGGCCTTCGGGTCGTAAACCGCTTTCAGCAGGGACGAGGCCGCGAGGTGACTGTACCTGCAGAAGAAGCCCCGGCTAAATACGTGCCAGCAGCCGCGGTAATACGTATGGGGCGAGCGTTATCCGGATTCATTGGGCGTAAAGCGCGCGTAGGCGGCCCGTTAGGTCGGAGGTAAAAGCCCGGGGCTCAACCCCGGCGAGCCTCCGATACCGGCGGG
+
GGGGGGGGGGGGGGGGGGGGGGGGGGGGGGGGGGGGGGGGGGGGGGGGGGGGGGGGGGGGGGGGGGGGGGGGGGGGGGGGGGGGGGGGGGGGGGGGGGEGGGGGGFGGGGGGGGGGGFEGG4=**8<B38@,2,FF:FG:,<,?FAFFGGGGCCGEGGGGFGGGGGGGG>FGGGGGGGGFGG?FGGFGGGGGGGGEEGGFFEEEE>EFGGGFGGGGGGGG?CCEEGCEGGGGGCEGG*;EGGGGGGGGGEGCEEFDFGGEEGGCFGEFG:CGGDGGDGG*<>GGGGGFGFEDDD
@M03364:396:000000000-C9LGT:1:1101:10767:3708 1:N:0:10
ACTCCTACGGGAGGCAGCAGTGGGGAATATTGGACAATGGGGGCAACCCTGATCCAGCCATGCCGCGTGTGTGAAGAAGGCCTTTTGGTTGTAAAGCACTTTAAGCAGTGAAGAAGACTCCCTGGTTAATACCCATGGACGATGACATTAGCTGCAGAATAAGCACCGGCTAACTCTGTGCCAGCAGCCGCGGTAATACAGAGGGTGCAAGCGTTAATCGGAATTACTGGGCGTAAAGCGAGCGTAGGTGGCTTGATAAGTCAGATGTGAAATCCCCGGGCTTAACCTGGGAAC
+
GGGGGGGGGGGGGGGGGGGGGGGGGGGGGGGGGGGGGGGGGGGGGGGGGGGGGGGGGGGGGGGGGGGGGGGGGGGGGGGGGGGGGGGGGGGGGGGGGGGGGGGFGGGGGGGFGG<F=FFFG<F,4BFG5<CCEFGGFGGGG+CFFGGGGGGGGGGGGGGGGGGGGGGGGGGGGGGGGGGGGGGGGGGGGGGGGFGGGGGGGGGGGGGGGGGGGGGGGGGGGGEGGGGGGGGGGGGGGGGGGGGGGGGGGGGGGGGGGGGGGGGGGGGGGGGGFGFFGGGGEDCGGGGFGFFGGG
@M03364:396:000000000-C9LGT:1:1101:23535:3720 1:N:0:10
ACTCCTACGGGAGGCAGCAGTGGGGAATATTGCACAATGGGCGCAAGCCTGATGCAGCGACGCCGCGTGCGGGATGGAGGCCTTCGGGTTGTAAACCGCTTTTGTTCAAGGGCAAGGCACGGTTTCGGCTGTGTTGAGTGGATTGTTCGAATAAGCACCGGCTAACTACGTGCCAGCAGCCGCGGTAATACGTAGGGTGCAAGCGTTATCCGGATTTATTGGGCGTAAAGGGCTCGTAGGCGGTTCGTCGCGTCCGGTGTGAAAGTCCATCGCTTAACGGTGGATCCGCGCCGG
+
GGGGGGGGGGGGGGGGGGGGGGGGGGGGGGGGGGGGGGGGGGGGGGGGGGGGGGGGGGGGGGGGGGGGGGGGGGGGGGGGGGGGGGGGGGGGGGGGGGGGGGGGGGGGFGGGGGGGGGG<++B+3@FF8+88>FF7;FGGGCGFFFGFEGGGGGGGGGGGGGGGGGGGG<EGGGGFFGGGGGGGGGFFG9EGGEFGEFEDGGGGGGECGGGGGGEGCFCFGGGGGGGGGGGGGGGG=EGGGGGGGGGGGGGGGGGGGGGGGGGGGGGGGGGGGGFDGGGG;FE7DFGFGF@>CD
@M03364:396:000000000-C9LGT:1:1101:12404:3747 1:N:0:10
ACTCCTACGGGAGGCAGCAGTGGGGAATATTGGACAATGGGGGCAACCCTGATCCAGCCATGCCGCGTGTGTGAAGAAGGCCTTTTGGTTGTAAAGCACTTTAAGCAGTGAAGAAGACTCCTTTGTTAATACCCATGGACGATGACATTAGCTGCAGAATAAGCACCGGCTAACTCTGTGCCAGCAGCCGCGGTAATACAGAGGGTGCAAGCGTTAATCGGAATTACTGGGCGTAAAGCGAGCGTAGGTGGCTTGATAAGTCAGATGTGAAAGCCCCGGGCTTAACCTGGGAAC
+
GGGGGGGGGGGGGGGGGGGGGGGGGGGGGGGGGGGGGGGGGGGGGGGGGGGGGGGGGGGGGGGGGGGGGGGGGGGGFGGGGGGGGGGGGGGGGGGGGGGGGGGGGGGGGGGGGGGGGGGGG-C,CFFG,,EFFGGFFGGGGGGGGGFGGGGGCGGGGGGGGGGGGGGGGGGDGGGGGGGGGGGGGGGGGGGGGGGGGGGGGGGGGGGGGGGGGGGGGGGGGGDGGGGGGGGGGGGGGGGGGGGGEGGGGGGGGGGGGGGGGGGGGGGGGGGGGGFGGGEDFFGGGGGFGFFGG:
@M03364:396:000000000-C9LGT:1:1101:15470:3795 1:N:0:10
ACTCCTACGGGAGGCAGCAGTGGGGAATATTGCACAATGGGCGCAAGCCTGATGCAGCGACGCCGCGTGCGGGATGGAGGCCTTCGGGTTGTAAACCGCTTTTGTTCAAGGGCAAGGCACGGTTTCGGCCGTGTTAAGTGGATTGTTCGAATAAGCACCGGCTAACTACGTGCCAGCAGCCGCGGTAATACGTAGGGTGCAAGCGTTATCCGGATTTATTGGGCGTAAAGGGCTCGTAGGCGGTTCGTCGCGTCCGGTGTGAAAGTCCATCGCTTAACGGTGGATCCGCGCCGG
+
GGGGGGGGGGGGGGGGGGGGGGGGGGGGGGGGGGGGGGGGGFGEGGGGGGGGGGGGGGGGGGGGGGGGGGGGGGGG@FGGGGGGGGGGGGGGGGGGFGGGGGGGGGGGFFFGGGFGGDFD>+BFEFFG+8@5>38,3@,,@,C9FGFGGGFF*8DFFGGGEEGCCF<FG:=FFFFGGDGGFFGEGCEEFFGFCACGGFEGGGGFECGEGFFGGEED+<CFGFCFGGEE>CFC58CGGEFEFGGGGGGG=EGGC=EGGEG*;:D9<2<FGFGGGF*7CF5DB@GCGGG>G>@GDG
@M03364:396:000000000-C9LGT:1:1101:19511:3813 1:N:0:10
ACTCCTACGGGAGGCAGCAGTGGGGAATATTGGACAATGGGGGAGACCCTGATCCAGCCATGCCGCGTGTGTGAAGAAGGCCTTTTGGTTGTAAAGCACTTTAAGCAGTGAAGAAGCCTCCCTGGTTAATACCCATGGACGATGACATTAGCTGCAGAATAAGCACCGGCTAACTCTGTGCCAGCAGCCGCGGTAATACAGAGGGTGCAAGCGTTAATCGGAATTACTGGGCGTAAAGGGAGCGTAGGTGGCTCTATAAGTCAGATGTGAAATCCCCGGGCTTAACCTGGGAAC
+
GGGGGGGGGGGGGGGGGGGGGGGGGGGGGGGGGGGGGGGGGGGGGGFGGGGGGGGGGGGGGGGGGGGGGGGGGGGGGGGGGGGGGGGGEGGGGGGGGGGGGGG@FFGFFGGGGC,?,4BEE?F,+:CF:5C?FFDBFFGGG7CFDFFFGGGGGGGGGCFFGGGGGGGGGD8FGGGGGGGGGGGGGGGGGGGGGFGGGGGGGGGGGGGGGGGGGGEGGGGGGGGGGGFFGGGGGGGDGGGGGGGG?EGEGGGGGGFCFCGGGGGGGGGGGGGGGGGGGGGGFF5DFFGFGFFCFF
@M03364:396:000000000-C9LGT:1:1101:16883:3825 1:N:0:10
ACTCCTACGGGAGGCAGCAGTGGGGAATATTGGACAATGGGGGAAACCCTGATCCAGCCATGCCGCGTGTGTGAAGAAGGCCTTTTGGTTGTAAAGCACTTTAAGCAGTGAAGAAGACTCCATGATTAGAACACGTGGACGATGACATTAGCTGCAGAATAAGCACCGGCTAACTCTGTGCCAGCAGCCGCGGTAATACAGAGGGTGCAAGCGTTAATCGGAATTACTGGGCGTAAAGGGAGCGTAGGTGGCTCTATAAGTCAGATGTGAAATCCCCGGGCTTAACCTGGGAAC
+
GGGGGGGGGGGGGGGGGGGGGGGGGGGGGGGGGGGGGGGGGGGGGGGGGGGFGGGGGGGGGGGGGGGGGGGGGGFGFGGGGGGGGGGGGGGGGGGGGGGGGGG,FFGGGGGGGGBF8FF,A-C,,:CF,,C5BB+:EC:F>F+A?<FGFGFGDFFGGFGGGGFFGGGGG<CCFGG9FGGGGFGF*DFD:FFDFGCFGGGGG9FGGGEEGGGGGCFECFCFGGEFGGGGFGCFGGD*CCEECEDGEGEGGGGGGFGGDGCGGG>:7:CFGF7CGGCGGGGGBEEFGGGFGF:FGF
@M03364:396:000000000-C9LGT:1:1101:7122:3843 1:N:0:10
ACTCCTACGGGAGGCAGCAGTGGGGAATATTGCACAATGGGCGCAAGCCTGATGCAGCGACGCCGCGTGCGGGATGGAGGCCTTCGGGTTGTAAACCGCTTTTGTTCAAGGGCAAGGCACGATTTCGGCAGTGTTGAGTGGAGTGTTCGAATGAGCACCGGCTAACTACCGGCCAGCAGCCGCGGTAATACGTAGGGGGCAAGCGTTATCCGGATTTATTGGGCGTAAAGGGCTCGGAGGCGGTTCGTCGCGTCCGGTGTGAAAGTCCATCGCTTGACGGTGGATCGGCGCCGG
+
GGDGG9CEFGEGGGGCCFEFGEGGGGGGGGGGGGFGGGGGGGGG7+@CFGGGGGAFF<F:FGCF7F7FG7FGG++B<AF@GDCFFFGFFBFGF,CFGGG::FGGG<,,,CF@CC+B3+>,+-::<3@C++5,@<,@,@,@B,8,@F@@C<<,,,78,>3:C<FGGB9;C,**44***2,<*<FGB:5C7+<F+<FEG*:1:FFGGEE58C<EGA**3<CFGGGGGECECCCEEF8C5:8?8CEC=5E:8:EGE=*:>:CEG+*0<:+2:DFG37C*2*A<7>GD=0*7CEFGGD
@M03364:396:000000000-C9LGT:1:1101:8690:3850 1:N:0:10
ACTCCTACGGAGGCAGCAGTGGGGAATCTTGCGCAATGGGGGCAACCCTGACGCAGCGACGCCGCGTGCGGGACGAAGGCCTTCGGGTCGTAAACCGCTTTCAGCAGGGACGAGGCCGCTACGGTGACGATCCCTGCAGAAGAAGCCCCGGCTAAATACGTGCCAGCAGCCGCGGTAATACGTATGGGGCGAGCGTTATCCGGATTCATTGGGCGTAAAGCGCGCGTAGGCGGCCCGTTAGGTCGGAGGTAAAAGCCCGGGGCTCAACCCCGGCGAGCCTCCGATACCGGCGGG
+
GGGGGGGGGGGGGG@BCFEFGGGGGGFGGGGGGGGGGGGGGGGGGGGGGGGGGGGGGGGGGGGGGGGGGGGGGGGGGGGGGGGGGGGGGGGGGGGGGGGGGGGGGGFGGGGGGGGGFGGCFFF>,@CF1*6,83C?CCFCFFCFGFG@FFGGCCFGGGGGBFGGFFGGGFFGGGGGGGGGGFGG@8EGGGGDGEG:CCFFGGGEGGGGGGGGGFGEG>FGGGCGGGEGGGEGGD>EE=ECGGGGGG:>C1A?FGGCF=EGGCC5E4F<F5CGGGGGG):4@@GDCG:?7D35><
@M03364:396:000000000-C9LGT:1:1101:10325:3862 1:N:0:10
ACTCCTACGGGAGGCAGCAGTGGGGAATATTGGACAATGGGGGCAACCCTGATCCAGCCATGCCGCGTGTGTGAAGAAGGCCTTTTGGTTGTAAAGCACTTTAAGCAGTGAAGAAGACTCCCTGGTTAATACCCATGGACGATGACATTAGCTGCAGAATAAGCACCGGCTAACTCTGTGCCAGCAGCCGCGGTAATACAGAGGGTGCAAGCGTTAATCGGAATTACTGGGCGTAAAGCGAGCGTAGGTGGCTTGATAAGTCAGATGTGAAAGCCCCGGGCTTAACCTGGGAAC
+
GGGGGGGGGGGGGGGGGGGGGGGGGGGGGGGGGGGGGGGGGGGGGGGGGGGGGGGGGGGGGGGGGGGGGGGGGGGGGGGGGGGGGGGGGGGGGGGGGGGGGGG9FFGGGGGGGGGG8FGGF-B8BEFG,<CEFGFGFGGGGDGFGG<FGGGGGGGGGGGGGGGGGGGGGGGGGGGGGGGGGGGGGGGGGGGGGGGGGGGGGGGGGGGGGGGGGGGGGGGGGGGGGGGGGGGGGGGGGGGGGGGGCEGGGGGGGFEFFEGGGFGFGGGGGGGGGGGFGGGGFFGGGGGFGFF5*1
@M03364:396:000000000-C9LGT:1:1101:20043:3885 1:N:0:10
ACTCCTACGGGAGGCAGCAGTGGGGAATATTGGACAATGGGGGAAACCCTGATCCAGCCATGCCGCGTGTGTGAAGAAGGCCTTTTGGTTGTAAAGCACTTTAAGCAGTGAAGAAGACTCCATGGTTAATACCCATGGACGATGACATTAGCTGCAGAATAAGCACCGGCTAACTCTGTGCCAGCAGCCGCGGTAATACAGAGGGTGCAAGCGTTAATCGGAATTACTGGGCGTAAAGGGAGCGTAGGTGGCTCTATAAGTCAGATGTGAAATCCCCGGGCTTAACCTGGGAAC
+
GGGGGGGGGGGGGGGGGGGGGGGGGGGGGGGGGGGGGGGGGGGGGGGGGGGGGGGGGGGGGGGGGGGGGGGGGGGGGGGGGGGGGGGGGGGGGGGGGGGGGGG9FDFGGGGGGGFGFFGFG:C8BEFF,<C<BFFGFFGGGCGFFF<FGGGGGGGGGGGGGGGGGGGGGGGGGGGGGGGGGGGGGGGGGGGGGGGGGGGGGGGGGGGGGGGGGGGGGGGGGGGGGGGGGGGGGGGGGGGGFGGGEGGGGGGGGFGGFFGGGGGFCFGGGGFGGGGGGGGGFFGGGGGFGFFGGF
@M03364:396:000000000-C9LGT:1:1101:24515:3899 1:N:0:10
ACTCCTACGGGAGGCAGCAGTGGGGAATCTTGCGCAATGGGGGCAACCCTGACGCAGCGACGCCGCGTGCGGGACGAAGGCCTTCGGGTCGTAAACCGCTTTCAGCAGGGACGAGGCGGCTCCGCTGACCGTACCTGCAGAGGAGGCCCCGGCTAAATACGTGCCAGCAGCCGCGGTAATACGTATGGGGCGAGCGTTATCCGGATTCATTGGGCGTAAAGCGCGCGTAGGCGGCCCGGTAGGTCGGAGGTAAAAGCCCGGGGCTCAACCCCGGCGAGCCTCCGATACCGGCGG
+
GGFGFGFGGGEFFGGEFCFCFEDGCGCEGFGFGGGGEGGGGGGGGD@CCEFFGGGDGCGGGCEFC@FFGGGGGDEFE:CFGFGDDDCFGGD=FFCFGEGDCGGGG9F<BFGGGCF<**5=*1=1*8<F:,=8*8*8,F,2C7*:*1+1<*8?CGGG?FC:@A>;*3<CF:EF8CECEDGFGGGG+A@GCEGGG>8CEGG8FFCD*2:ECG?FC8*:CEEC++:C>EC:8:EGGGGE8C*:8CF0A=CC=ECDFGCFCFF7EGGC:C?D59*CDGGGGD59@FGG)9539>3//9
@M03364:396:000000000-C9LGT:1:1101:24290:3917 1:N:0:10
ACTCCTACGGGAGGCAGCAGTGGGGAATATTGGACAATGGGGGAAACCCTGATCCAGCCATGCCGCGTGTGTGAAGAAGGCCTTTTGGTTGTAAAGCACTTTAAGCAGTGAAGAAGACTCCTTTATTATTACCCGTGGACGCTGACATTAGCTGCAGAATAAGCACCGGCTAACTCTGTGCCAGCAGCCGCGGTAATACAGAGGGTGCAAGCGTTAATCGGAATTGCTGGGCGTAAAGGGAGCGTAGGTGGCTCTATAAGTCAGATGTGAAATCCCCGGGCTTAACCTGGGAAC
+
GGGGGGGGGGGGGGGGGGGGGGGGGGGGGGGGGGGGGGAGGGGGGGFDGGGGGGGGGGFGGGGGGGGGGFFCFGGGFGGGFGGGG9FE<FGGGGGGGGGGGGGGGGGGEEEGGCGFFCG,A:C,,EFF58C,,,+4+@8,+++@+A,9DF,F9BFGGGFCF<FGFGGGD7+*@<FFFGGGFGGC7CGGC7FCC:CFGGFGGGGGGEGGGGGDGF*CCFFFGGCCC+,>CFGGGE5CCFGG8EEG8E8EGGGCF?<C:FDFGGGGGFGGGGGGGGGGGDGDDD5FGGGFC)8CF5
@M03364:396:000000000-C9LGT:1:1101:16584:3921 1:N:0:10
ACTCCTACGGGAGGCAGCAGTAGGGAATTTTCGTCAATGGGCGCAAGCCTGAACGAGCAATGCCGCGTGAGTGAGGAAGGTCTTCGGACTGTAAAGCTCTGTTGCCGGGGAAAAAGGGGAAATGCAGGGCATGGCATTTCATGGATGGTACCCGGCCAGAAAGCCACGGCAAACTACGTGCCAGCAGCCGCGGTAATACGTAGGTGGCAAGCGTTATCCGGATTTACTGGGTGTAAAGGGAGCGCAGGCGGGAAGGCAAGTCAGCTGTGAAAACTATGGGCTTAACCCATAGAC
+
GGGGGGGGGGGGGGGGGGGGGGGGGGGGGGGGGGGGGGGGGGGGGGGGGGGGGGGGGGGGGGGGGGGGGGGGGGGGGGGGGGGGGGGGGGGGGGGGGGGGGGGGGGGCFGGGGGFGGGG7F-C<BFGG++8B>FGGFFGGGGGFFGGFGGGGGGGGGGGGGGGGGGGGGGGGGGGGGGGGGGGGGGGGGGGGGGGGGGGGGGGGGGGGGGGGGGGGGGGGGGG5FGFGGGGFGGGGGGGGGGGGGGGGGGGGEGGGGGGGGGGGGGGGGGGGGGGGGGFGFFGGGGGFGFFGGC
@M03364:396:000000000-C9LGT:1:1101:25684:3960 1:N:0:10
ACTCCTACGGGAGGCAGCAGTGGGGAATATTGCACAATGGGCGCAAGCCTGATGCAGCGACGCCGCGTGCGGGATGGAGGCCTTCGGGTTGTAAACCGCTTTTGTTCAAGGGCAAGGCACGGTTTCGGACGTGTTGCGTGGATTGTTCGAATAAGCACCGGCTAACTACGTGCCAGCAGCCGCGGTAATACGTAGGGTGCAAGCGTTATCCGGATTTATTGGGCGTAAAGGGCTCGTAGGCGGTTCGTCGCGTCCGGTGTGAAAGTCCATCGCTTAACGGTGGATCCGCGCCGG
+
GGGGGGGGGGGGGGGGGGGGGGGGGGGGGGGGGGGGGGGGGGGGGGGGGGGGGGGGGGGGGGGGGGGGGGGGGGGGGGGGGGGGGGGGGGGGGGGGGGGGGGGDGFGAFGGGGC=FBFGFG+BC+@FG++5+88::,@FGGCCFF>FGGGGG<FGGGGGGGGGGGGGGG*3<CFGFGGFGGGGGGGGGG?GFFFGGGGGGGGGCGGGGG?CEGEGDFDGGGGGGGECGGCGEGGGG5ECGGGGEGGGEGGEGCCGGG8ECE:CFGCCGDCCDGF57FGGGFFGGGGGFFFFGGG
@M03364:396:000000000-C9LGT:1:1101:18506:3983 1:N:0:10
ACTCCTACGGGAGGCAGCAGTGGGGAATATTGGACAATGGGGGCAACCCTGATCCAGCCATGCCGCGTGTGTGAAGAAGGCCTTTTGGTTGTAAAGCACTTTAAGCAGTGAAGAAGACTCCCTAGTTAGTACCCATGGACGATGACATTATCTGCAGAATAAGCACCGGCTAACTCTGTGCCAGCAGCCGCGGTAATACAGAGGGTGCAAGCGTTAATCGGAATTACTGGGCGTAAAGCGAGCGTAGGTGGCTTGATAAGTCAGATGTGAAAGCCCCGGGCTTAACCTGGGAAC
+
GGGGGGGGGGGGGGGGGGGGGGGGGGGGGGGGGGGGGGGGGGGGGGGGGGGGGGGGGGGGGGGGGGGGGGGGGGGGGGGGGGGGGGGGGGGGGGGGGGGGGGG@FFGGGGGGGFFG8EFF8-B,4CCF8<CC5,5AFFCGGGGECF9EFGGGGGGGGGGGGGGGGGGGGFGGGGGGGGGGGGGGGGGGGGGGGGGGGGGGGGGGGGGGGGGGGGGGGGGGGGGGGGGGGGGGGGGGGGGGGGGGGGGGFGGGGGGGGGGGGGGGGGGGGGGGGGGGDGGGFBCFDGFFFFFGF3
@M03364:396:000000000-C9LGT:1:1101:6744:3987 1:N:0:10
ACTCCTACGGGAGGCAGCAGTGGGGAATATTGCACAATGGGCGCAAGCCTGATGCAGCGACGCCGCGTGCGGGATGGAGGCCTTCGGGTTGTAAACCGCTTTTGTTCAAGGGCAAGGCACGGTTTCGGCTGGGTTGAGTGGATTGTTCGAATAAGCACCGGCTAACTACGTGCCAGCAGCCGCGGTAATACGTAGGGTGCAAGCGTTAATCGGAATTACTGGGCGTAAAGCGAGCGTAGGTGGCTTGATAAGTCAGATGTGAAAGCCCCGGGCTTAACCTGGGAACGGCATCTG
+
GGGGGGGGGGGGGGGGGGGGFGGGGGGGGGGGGGGGGGGGGGGGDFGGGGGGGGGGFGGFGGGGGGGGGGGGGCEGGGGGGGGGGGGGGGGGGGGGGGGGGGGAAFE,EFGGEGCEF<DFCBF@3EFG3+8+8@C:CFFGF,>F@:;FFGGG*DFFFGGGGG@FFGGGF<BFFFGGGGGGGGGGCEEDF7EG6C>EGGGEGGGGGG>CFGEG>EGGGGGGGG*:8?CGGGFGEECEEGGGG97CG5EGGGGGGGGGG9C+0<7CF<6C3C?DG7C<FGG7>FFGFGGDG:@GG7
@M03364:396:000000000-C9LGT:1:1101:14558:3997 1:N:0:10
ACTCCTACGGGAGGCAGCAGTGGGGAATATTGCACAATGGGCGCAAGCCTGATGCAGCGACGCCGCGTGCGGGATGGAGGCCTTCGGGTTGTAAACCGCTTTTGTTCAAGGGCAAGGCACGATTTCGGCCGGGTTGAGTGGATTGTTCGAATAAGCACCGGCTAACTACGTGCCAGCAGCCGCGGTAATACGTAGGGTGCAAGCGTTATCCGGATTTATTGGGCGTAAAGGGCTCGTAGGCGGTTCGTCGCGTCCGGTGTGAAAGTCCATCGCTTAACGGTGGATCCGCGCCGG
+
GGGGGGGGGGGGGGGGGGGGGGGGGGGGGGGGGGGGGGGGGGGEGGGGGGGGGGFGGGGGGGGGGGGGGEGEGGDGFGGGGGGGGGGGGGGGGGGGGGGGEGGGGCC,AFFEGGGB+88=F->,+:@F>+@**5@*>@=FC,8>@>,7CF:D*?FFGA<@CEFGFGCFE*3<CCFGCFGGGEGG>/:>:+0;CFCCDCEEGCGGE?EEGFDEG:5EGF<CFGFGGG88ACECC6AC8EGGCEECGEG58EE5::CEDEEEE7*2C*32CCCCD555*:=D7>EFFFGFGFB3)C
@M03364:396:000000000-C9LGT:1:1101:20849:4005 1:N:0:10
ACTCCTACGGGAGGCAGCAGTGGGGAATATTGCACAATGGGCGCAAGCCTGATGCAGCGACGCCGCGTGCGGGATGGAGGCCTTCGGGTTGTAAACCGCTTTTGTTCAAGGGCAAGGCACGGTTTCGGCTGTGTTGAGTGGATTGTTCGAATAAGCACCGGCTAACTACGTGCCAGCAGCCGCGGTAATACGTAGGGTGCAAGCGTTATCCGGATTTATTGGGCGTAAAGGGCTCGTAGGCGGTTCGTCGCGTCCGGTGTGAAAGTCCATCGCTTAACGGTGGATCCGCGCCGG
+
GGGGGGGGGGGGGGGGGGGGGGGGGGGGGGGGGGGGGGGGGGGGGGGGGGGGGGGGGGGGGGGGGGGGGGGGGGGGGGGGGGGGGGGGGGGGGGGGGGGGGGGFGGGFGGGGGGGF=FGFG7B@+@FG@+@83@:>C:;FG:<FCGGGGG8F>CFEGFGGGDEGGGGFC1=C<FCFGDGGGGGGGEGGGGGGFCFGGGGGGGGGGGGGGFGGGCG>FGGGGGFGGGCEGGGGGGGGGGGGFGG=EEGECEEEEGGGG8::E<C9?FFGGGGG3:FGGFEG:FG5FGGF>>@D>D
@M03364:396:000000000-C9LGT:1:1101:23173:4027 1:N:0:10
ACTCCTACGGGAGGCAGCAGTAGGGAATTTTCGTCAATGGGCGCAAGCCTGAACGAGCAATGCCGCGTGAGTGAGGAAGGTCTTCGGACTGTAAAGCTCTGTTGCCGGGGAAAAAGGGGAGATGCAGGACATGGCATTTCATGGATGGTACCCGGCCAGAAAGCCACGGCTAACTACGTGCCAGCAGCCGCGGTAATACGTAGGTGGCGAGCGTTATCCGGAATGATTGGGTGTAAAGGGTGCGCAGGCGGTCTGTTAAGTCTGAAGGCAAAGGGATGAGCTCAACTCATTTAT
+
GGGGGGGGGGGGGGGGGGGGGGGGEGGGGGGGGGGGGGGGGGGGGGGGGGGGGGGGGGGGGGGGGGGGGGGGGGGGGGGGGGGGGGGGGGGGGGGGGGGGGGGGGFG:FGEGGG8F?FF@+-:5:CFG++@C:,BBFFGGGCAF,@FGGGFGFGGGGGGGGGGGGGGGGFEGGGGGGGGGGGFFGGGGGGGGGGGGGGGGGGGGGGGGGGGGGGGGGGGGGEGGGGFGGGGEGGFGFGGGGGGGGGGGGGGGGGGGGGGGGGGGGGGGGGGGGGGGGGGGFFGGGGGFGFFGGF
@M03364:396:000000000-C9LGT:1:1101:8785:4029 1:N:0:10
ACTCCTACGGGAGGCAGCAGTAGGGAATTTTCGTCAATGGGCGCAAGCCTGAACGAGCAATGCCGCGTGAGTGAGGAAGGTCTTCGGACTGTAAAGCTCTGTTGCCGGGGAAAAAGGGGAGATGCAGGATATGGCATTTCATGGATGGTACCCGGCCAGAAAGCCACGGCTAACTACGTGCCAGCAGCCGCGGTAATACGTAGGTGGCGAGCGTTATCCGGAATGATTGGGCGTAAAGGGTGCGTAGGCGGCCTGTTAAGTCTGAAGTGAAAGTTACCGGCTCAACCGGTAC
+
GGGGGCGGDGECEEEEFEGGGFFGG8FFGGFGGGGGGGDFFG:EEGGGGGGFGGGDGGGFGGGGDFGGGGGGGGFG@EECGCGGGFE:EGGAFFG<C9FFGGFDA<B>FGD7F8,8B+6+3-A:BFFG+,9,3,33@,=@<=,C,7>FGGE9FGDGC7FCF8BFFFFGEFGGCFGGGG,CFGFGGGGGFGGGGE:FFGGGGGGGCF>FEE5>EEG**<FE*;:5<+<@C6CGG8>8C7:=:A5:E5EGGGGGGCF7CEFG9+*2+2?C4:CFG+9077:C>)A7CF*<35@C
@M03364:396:000000000-C9LGT:1:1101:10563:4032 1:N:0:10
ACTCCTACGGGAGGCAGCAGTGGGGAATATTGCACAATGGGCGCAAGCCTGATGCAGCGACGCCGCGTGCGGGATGGAGGCCTTCGGGTTGTAAACCGCTTTTGTTCAAGGGCAAGGCACGATTACGGCTGAGTTGAGTGGATTGTTCGAATAAGCACCGGCTAACTACGTGCCAGCAGCCGCGGTAATACGTAGGGTGCAAGCGTTATCCGGATTTATTGGGCGTAAAGGGCTCGTAGGCGGTTCGTCGCGTCCGGTGTGAAAGTCCATCGCTTAACGGTGGATCCGCGCCGG
+
GGGGGGGGGGGGGGGGGGGGGGGGGGGGGGGGGGGGGGGGGGGGGGGGGGGGGGGGGGGGGGGGGGGGGGGGGGGGGGGGGGGGGGGGGGGGGGGGGGGGGGGFGGGCGGG77F<F<<F,+-:33:DC++8,3,8,@CFCE>FFCFGAFGBF:FFGGGGG@E7FFGGGGCGCCGFFGGGGGGDGCCFFGEBCCCFGGGGGGGGGGGG>EGGGGCGGGFFGGGCGGG*:CFGCAFGGGGFGGEE7EEGGGGGEGECCDCEGDFGFFFFCFGFDDC=DGGGD>FDGFGGFFEEGDD
@M03364:396:000000000-C9LGT:1:1101:23920:4033 1:N:0:10
ACTCCTACGGGAGGCAGCAGTGGGGAATATTGGACAATGGGGGAAACCCTGATCCAGCCATGCCGCGTGTGTGAAGAAGGCCTTTTGGTTGTAAAGCACTTTAGGAAGTGAAGAATGCTCCCTTGTTAGTACGCATGGACGATGACATTAGCTGCAGAATAAGCACCGGCTAACTCTGTGCCAGCAGCCGCGGTAATACAGAGGGTGCAAGCGTTAATCGGAATTACTGGGCGTAAAGCGAGCGTAGGTGGCTTGATAAGTCAGATGTGAAAGCCCCGGGCTTAACCTGGGAAC
+
GGGGGGGGGGGGGGGGGGGGGGGGGGGGGGGGGGGGGGGGGEGGGGGGGGGGGGGGGGGGGGGGGGGFGEGGGGGGGGGGFCGGGGGGGFGGGGGGGGGGCGG,F,CFGGGGGGG,,,:,,4B,4C?F58C5++8+6,>D:=FGDG,CDF=>FG,BFEAFFGGGC8<FGFGGFFFCFGGGGGGGGGGGGGGGGDGGF9F:FGGGGGGGGGGGGCGGCGGGGGGGGGFFGGGGGGDGGGGGGGGGEEGGFGGGGGDFFGGGGGGGCCGGGGGGGGGG5DCDFFGGGGGFG7@>6*
@M03364:396:000000000-C9LGT:1:1101:12028:4041 1:N:0:10
ACTCCTACGGGAGGCAGCAGTGGGGAATATTGCACAATGGGCGCAAGCCTGATGCAGCGACGCCGCGTGCGGGATGGAGGCCTTCGGGTTGTAAACCGCTTTTGTTCAAGGGCAAGGCACGGTTTCGGCCGTGTTGAGTGGATTGTTCGAATAAGCACCGGCTAACTACGTGCCAGCAGCCGCGGTAATACGTAGGGTGCGAGCGTTATCCGGATTTATTGGGCGTAAAGGGCTCGTAGGCGGTTCGTCGCGTCCGGTGTGAAAGTCCATCGCTTAACGGTGGATCCGCGCCGG
+
GGGGGGGGGGGGGGGGGGGGGGGGGGGGGGGGGGGGGGGGGGGGGGGGGGGGGGGGGGGGGGGGGGGGGGGGGGGGGGGGGGGGGGGGGGGGGGGGGGGGGGGGGGGGGGGGGGFGGGGGGEFF+@FG53@5<8D:CF=FGFGGG9FGGGGGFGGGGGGGGGGGGGGGGCCBCFFGGGGGGGGGGDGGGGGGGGGGGGGDGGGGGGGDFGGGGEDEFFGGGGGGGG:EFFGEGFFGDGGGGGGGGGGGGGGGGEEGGEGEE@CFGGGGGGGGGGFC:>EG@FGGCFC<>BDGGG
@M03364:396:000000000-C9LGT:1:1101:11359:4045 1:N:0:10
ACTCCTACGGGAGGCAGCAGTGGGGAATATTGGACAATGGGGGAAACCCTGATCCAGCCATGCCGCGTGTGTGAAGAAGGCCTTTTGGTTGTAAAGCACTTTAAGCAGTGAAGAAGACTCCCTGGTTACTACCCATGGACGATGACATTAGCTGCAGAATAAGCACCGGCTAACTCTGTGCCAGCAGCCGCGGTAATACAGAGGGTGCAAGCGTTAATCGGAATTACTGGGCGTAAAGGGAGCGTAGGTGGCTCTATAAGTCAGATGTGAAATCCCCGGGCTTAACCTGGGAAC
+
GGGGGGGGGGGGGGGGGGGGGGGGGGGGGGGGGGGGGGGGGGGGGGGGGGGGGGGGGGGGGGGGGGGGGGGGGGGGGGGGGGGGGGGGGGGGGGGGGGGGGGGAFFGGGGGGGGGDFFFC,-B,8BFG,<CC=<FCEFGGG@CFGGDFGGGGGGGGGGGGGGGGGGGGGGGGGGGGGGGGGGGGGGGGGGGGGGGGGGGGGGGGGGGGGGGGGGGGGGGGGGGGGGGGGGGGGGGGGGGGGGGGEGGGGGGGGGGGGGGGGGGGGGGGGGGGGGGGGGGGFFFGGGFFGFFF4>
@M03364:396:000000000-C9LGT:1:1101:8241:4092 1:N:0:10
ACTCCTACGGGAGGCAGCAGTAGGGAATCTTCCGCAATGGACGAAAGTCTGACGGAGCAATGCCGCGTGAGTGAAGAAGGTTTTCGGATCGTAAAGCTCTGTTGTAAGAGAAGAACGTGTGTGAGAGTGGAACGTTCACACAGTGACGGTAACTTACCAGAAAGGGACGGCTAACTACGTGCCAGCAGCCGCGGTAATACGTAGGTCCCGAGCGTTGTCCGGATTTATTGGGCGTAAAGCGAGCGCAGGCGGTTTAATAAGTCTGAAGTTAAAGGCAGTGGCTTAACCATTGTT
+
GGGGGGGGGGGGGGGGGGGGGGGGGGGGGGGGGGGGGGGGGGGGGGGGGGGGGGGGGGGGGGGGGGGFFFGGGGGGGGGGEFGGGGGGGGGGGGGGGGGGGGGGGGGGGGGGGGGGCFFDGBB,<EFG:+A,,8DEFGGGGGGGGGGGGGFGGGGGGGGGGGGGGGGGG@CGGGGGGGGGGGGGGGGGGGGGGGGGGGGGGGGGGGGGGGGGGGFGGGGGGGEEGFGGGGGGGGGGGGFGGGGGGGGGGGGG=EECFFGGGGFGGGGGFCFFGGFGGGGGFFFGGGGFGFFGGG
@M03364:396:000000000-C9LGT:1:1101:21384:4123 1:N:0:10
ACTCCTACGGGAGGCAGCAGTGGGGAATATTGCACAATGGGCGCAAGCCTGATGCAGCGACGCCGCGTGCGGGATGGAGGCCTTCGGGTTGTAAACCGCTTTTGTTCAAGGGCAAGGCACGTTTTCGGCTGAAGTTAGTGGAGTGTTCGAATAAGCACCGGCTGACTACGTGCCAGCAGCCGCGGTAATACGTAGGGTGCAAGCGTTATCCGGATTTATTGGGCGTAAAGGGCTCGTAGGCGGTTCGTCGCGTCCGGTGTGAAAGTCCATCGCTTAACGGGGGATCCGCGCCGG
+
FGGGGGGGGGGGGGGGGGGGGGGGGGGGGGGGGGGGGGGGGGGCGGGGGGGGGGGGGGDGGGGGGGGGGCGGGGEGDGGGCGGGGGGEFCFGGGGCGGGG@GGGGGG,8E,3:FC<F+,:@-83+:>>+88,,,@,@B,,,836,@@;F>FG*8>FCFFF<FE*3<:F:*24*CF,1CFF:FGEGEE:F,,;@,:E5AEGFEFCEGG>FC9CG8/8+<<FGGGFG>*;*<EE5E8CGGFGGGGGE5:/8CEEECC*CCCCG+*+<><7?FGD3C5CFGE3).CDC99>*8B3)5
@M03364:396:000000000-C9LGT:1:1101:23234:4142 1:N:0:10
ACTCCTACGGGAGGCAGCAGTGGGGAATATTGCACAATGGGCGCAAGCCTGATGCAGCTACGCCGCGTTCGGGATGGCGGCCTTCGGGTTGTAAACCGCTTTTGTTCAAGGGCAAGTCACGGTTTCGGCAGTTTTTATTGGATTGTTCGAATCAGCACCGGCTAACTACTTGCCAGCAGCCGCGGTAATACGTAGGGTGCAAGCGTTATCCGGATTTATTGGGCGTAAAGGGCTCGTAGGCGGTTCGTCGCGTCCGGTGTGAAAGTCCATCGCTTAACGGTGGATCCGCGCCGG
+
GGGGGGGGGGGGGGGGGGGGGGGGGGGGGGGGGCF9@F--CFEFF:@FGG8CF<FG,C,,C@FG+F=F+BB:+@FC@,++@FGGG<++BFGGFDFGGCFEGGG,B>FB,C<CF7+::>@F+-:+>EFC++8@@<<@F,33,3@F7FBCC7FF<?><;CCCCFGGGGG,B?BCFGGFGGGGF*C**4*=FFFGGG7*FC58ECCFGGGGFCFDD>EGF?FGGFCFECGGFFGGGGGGGGGGGGGGGE5:EGEGGGGGG=CCG+?FGGGGGGGDDGFCFFGGDFGGGFF@C)5>DG
@M03364:396:000000000-C9LGT:1:1101:6645:4143 1:N:0:10
ACTCCTACGGGAGGCAGCAGTGGGGAATATTGCACAATGGGCGCAAGCCTGATGCAGCGACGCCGCGTGCGGGATGGAGGCCTTCGGGTTGTAAACCGCTTTTGTTCAAGGGCAAGGCGGGTCTTCGGGCCCGTTGAGTGGATTGTTCGAATAAGCACCGGCTAACTACGTGCCAGCAGCCGCGGTAATACGTAGGGTGCAAGCGTTATCCGGATTTATTGGGCGTAAAGGGCTCGTAGGCGGTTCGTCGCGTCCGGTGTGAAAGTCCATCGCTTAACGGTGGATCCGCGCCGG
+
GGGGGGGGGGGGGGGGGGGGGGGGGGGGGGGGGGGGGGGGGGGGGGGGGGGGGGGGGGGGGGGGGGGGGGGGGGGGGGGGGGGGGGGGFGGGGGGGGGGGGGGGGGGDGGGGGGEFCDFFGFF8,@FG*5>CF=:FFGCFGCFFF<FGGGCF7FGGGGGGGGGGGGGGG*BCGGGGGGGGGGGGGGDECFGGGGGGGGGEGGGGGGGGGGGGGCEG9FGGGGGGGCEGGGGGGGGGEGGG6CG:EGGGGGGGGGGGD/::E9CFGGGGGFGGGGGDGGGGFFGG6FFFGDEDCD
@M03364:396:000000000-C9LGT:1:1101:11292:4143 1:N:0:10
ACTCCTACGGGAGGCAGCAGTGGGGAATCTTGCGCAATGGGGGCAACCCTGACGCAGCGACGCCGCGTGCGGGACGAAGGCCTTCGGGTCGTAAACCGCTTTCAGCAGGGACGAGGCCGCTCCGGTGACAGTACCTGCAGAAGAAGCCCCGGCTAAATACGTGCCAGCAGCCGCGGTAATACGTATGGGGCGAGCGTTATCCGGATTCATTGGGCGTAAAGCGCGCGTAGGCGGCCCGTTAGGTCGGAGGTAAAAGCCCGGGGCTCAACCCCGGCGAGCCTCCGATACCGGCGG
+
GGGGDGGGEEGGGGGEGGGGGGGGGGGGGGFGGGGGGGGGGGGGCGFDEEFEGGG:CGGGGGGGGGGGGGGGGGGGGGDGGGFGGGGG=BFGG8FGGGDGGFGCFFB,DFFGGG@FGGGG**>1<=F:8,73<8,@@<,?<>CFE@FF7<F:<1CCG9FFGCGGGGFF@20;C8EGGGGGGGGGGGDGF>CEGEGGGDGFGGGGEGGGGGGGGGFEC8EGFDGGGGGGCCGGGGC>CECEGGGG?EGGGGGGF9FFGFGEG*9CC<CCFFGGGD=DGGGGFFFGGGD>GFFDDG
@M03364:396:000000000-C9LGT:1:1101:14354:4168 1:N:0:10
ACTCCTACGGGAGGCAGCAGTGGGGAATCTTGCGCAATGGGCGAAAGCCTGATGCAGCAACGCCGCGTGAGTGATGAAGGCCTTCGGGTCGTAAAACTCTGTCCTCAAGGAAGATAATGACGGTGCTTGAGGAGGAAGCCCCGGCTAACTACGTGCCAGCAGCCGCGGTCATACGTAGGGGGCTAGCGTTATCCGGATTTACTGGGCGTAAAGGGTGCGTAGGTGGTCTCTTAAGTCAGGAGTGAAAGGCTACGGCTTAACCGTAGTAAGCTCTTGAAACTGGGAGACTTGAGT
+
GGGGGGGGGGGGGGGGGGGGGGGGGGGGGGGGGGGGGGGGGGGGGGGGGGGGGGGGGGGGGGGGGGGGGGGGGGGGGGGGGGGGGGGGGGGFGGGGGGGGGGGGGGGGGGGGGGGGCFGEFFF:+@FG5,8B,BFFFGGGGGGGGGFGGGFGGGGGGGGGGGGGGGGGG18FFGGGGGGGGGGGGGGGGGGGGGGGGGGGGGGGGGGGGGGGGGGGGGGGGGGGGGGGGGFGGGGGGGGGGGFGGGGGGGGGGGGGGGGGGGGEGGGGGGGFGGGGGFFGFFGGGGGFGFFGF:
@M03364:396:000000000-C9LGT:1:1101:23356:4181 1:N:0:10
ACTCCTACGGGAGGCAGCAGTGGGGAATATTGCACAATGGGCGCAAGCCTGATGCAGCGACGCCGCGTGCGGGATGGAGGCCTTCGGGTTGTAAACCGCTTTTGTTCAAGGGCAAGGCACGGTTACGGGCGTATTGAGTGGATTGTTCGAATAAGCACCGGCTAACTACTTGCCAGCAGCCGCGGTAATACGTAGGGTGCAAGCGTTATCCGGATTTATTGGGCGTAAAGGGCTCGTAGGCGGTTCGTCGCGTCCGGTGTGAAAGTCCATCGCTTAACGGTGGATCCGCGCCGG
+
GGGGGGGGGGGGGGGGGGGGGGGGGGGGGGGGGGGGGGGGGGGGGGGGGGGGGGGGGGGGGGGGGGGGGGGGGGGGGGGGGGGGGGGGGGGGGGGGGGGGGGGGGGGEGGGGGGBF=DGGF7FC+@FG+8@@**@,@DFFGFFFCDFGGGGG:D:FFFFGDGGGGGGGF,?:FGGGGGGGGGG>7:CEGGGG9C@ECCCE6@FGDGGGGEFGCEGGGGGGFGDF>ECG*<7EEGFCGGGGF=EGGG8EE8:CEGG5>8:E822<FG?C>DFGCFGGGGCDDFGGFFG4D@@D3C
@M03364:396:000000000-C9LGT:1:1101:16287:4197 1:N:0:10
ACTCCTACGGGAGGCAGCAGTGGGGAATATTGGACAATGGGGGCAACCCTGATCCAGCCATGCCGCGTGTGTGAAGAAGGCCTTTTGGTTGTAAAGCACTTTAAGCAGTGAAGAAGACTCCGTTGTTAATACCCACGGACGATGACATTAGCTGCAGAATAAGCACCGGCTAACTCTGTGCCAGCAGCCGCGGTAATACAGAGGGTGCAAGCGTTAATCGGAATTACTGGGCGTAAAGCGAGCGTAGGTGGCTTGATAAGTCAGATGTGAAAGCCCCGGGCTTAACCTGGGAAC
+
GGGGGGGGGGGGGGGGGGGGGGGGGGGGGGGGGGGGGGGGGGGGGGGGGGGGGGGGGGGGGGGGGGGGGGGGGGGGGGGGGGGGGGGGGGGGGGGGGGGGGGGEGFGGGGGGGGGG,=E=<-B,4BEFBAFB,45FFGEGG+CFAD,9@FAFGGGGGGGGGGGGGGGGGEG7FGGGGGGGGGGGGGGGGCGGGFGGGGGGGGGGGGGFGGGGGGGGGGGGGGDGGGGGFGGGGGGGGGGGGGGGCGGGGGGGGGGGGGGGFCCFFGGGGGGGGGGGGGGGFFFGGG7@FF3471
@M03364:396:000000000-C9LGT:1:1101:26032:4200 1:N:0:10
ACTCCTACGGGAGGCAGCAGTGGGGAATATTGGACAATGGGGGAAACCCTGATCCAGCCATGCCGCGTGTGTGAAGAAGGCCTTTTGGTTGTAAAGCACTTTAGGCAGTGAAGACAACTCCCTTATTACTACCGGTGGACGATGACATTAGCTGCAGAATAAGCACCGGCTAACTCTGTGCCAGCAGCCGCGGTAATACAGAGGGTGCAAGCGTTAATCGGAATTACTGGGCGTAAAGGGAGCGTAGGTGGCTCTATAAGTCAGATGTGAAATCCCCGGGCTTAACCTGGGAAC
+
GGGGGGGGGGGGGGGGGGGGGGGGGGGGGGGGGGGGGGGGGGGEGGGGGGGGGGGGGGGGGGGGGGGGGEGGGFGGGGGFGGFGGGGGGGGGGGGGGGGGGGG,EEFGGGGAFC<,,,5?E-BB,EFG8AF?,++3+8:<=@CFFE>FCF<D<<DGGE=FGFCFGGGFG+8FFGDGDGGGGGGGG?CFGGGGGEFFGGGGGGGGGGGGGGGGG:FG*BFGGGGGG9CGGGGGGEGD5FGGEEGGGG5E?FGG=<ACCFGF<+>FGGGGGGFDGFGFF<E57@GGGGGFGF>*99
@M03364:396:000000000-C9LGT:1:1101:7664:4239 1:N:0:10
ACTCCTACGGGAGGCAGCAGTGGGGAATATTGCACAATGGGCGCAAGCCTGATGCAGCGACGCCGCGTGCGGGATGGAGGCCTTCGGGTTGTAAACCGCTTTTATTCAAGGGCAAGGCACGGGTACGGCCGTAAGAAGTGGCGTGTTCGAATAAGCACCGGGTAACTACTAGCCGGCAGCCGCGGTAATACGTAGGGTGCAAGCGTTATCCGGATTTATTGGGCGTAAAGGGCTCGTAGGCGGGTCGTCGCGTCCGGTGTGAAAGTCCATCGCTTAACGGTGGATCCGCGCCGG
+
GGGGGGGGGGGGGGGGGGGGF@EFEGGGGGEGG<FGGGG@CFGCGEGGGGGGGCGGGGGGGGGGGGGGGGGGGFCF?FFG@DFFGGEGEFGGGFGGGGGGGGF,<C<?,@<F=F@<8<,,+++8+@@<3@F<**,3@F@F:**6*6,,83CB<;CGC<:*4**42?:2?>+,5?**1=FECEGGC/*2<+3*<@FCCF5CFE:8CCC8E+<?EGGEC97C?FGGG*2?5CCCEFF8?8CCFG55:CGE=/C5://5)*2:;7:0CCFD7CC95*A3777/..>37<FFF)))19
@M03364:396:000000000-C9LGT:1:1101:25525:4258 1:N:0:10
ACTCCTACGGGAGGCAGCAGTGGGGAATATTGCACAATGGGCGCAAGCCTGATGCAGCGACGCCGCGTGCGGGATGGAGGCCTTCGGGTTGTAAACCGCTTTTGTTCAAGGGCAAGGCACGGTTTCGGATGTGTTGAGTGGATTGTTCGAATTAGCACCGGCTAACTACCTGCCAGCAGCCGCGGTAATACGTAGGGTGCAAGCGTTATCCGGATTTATTGGGCGTAAAGGGCTCGTAGGCGGTTCGTCGCGTCCGGTGGGAAAGTCCATCGCTTAACGGTGGATCCGCGCCGG
+
GGGGGGGGGGGGGGGGGGGGGGGGGGGGGGGGGGGGGGGGGGGGGGGGGGGGGGGGGGGGGGGGGGGGGGGGGGGGGGGGGGGGGGGGGGGGGGGGGGGGGGGGGFF,CFGGGGGC+3BFC+:87@FG++8:,<@<C@@F7CGF7@C>:F:>*8DEC:FGGDCGGGGCE,?F7FFGG?FFGGFGD7CF:,?F<<CGGGGGGGGFGCEGG?FCEA8EFGFEF6CEEC:C8?FG5=F?CGGGGGG7EGEEEGEGGEEED5:*::4CG>CGDGGCDGDCDGGGEFGCFFG@FDED7D
@M03364:396:000000000-C9LGT:1:1101:9383:4271 1:N:0:10
ACTCCTACGGGAGGCAGCAGTGGGGAATATTGCACAATGGGCGAAAGCCTGATGCAGCAACGCCGCGTGAGCGATGAAGGCCTTCGGGTCGTAAAGCTCTGTCCTCAAGGAAGATAATGACGGTTCTTAAGGAGGCAGCCCCGGCTAACTACGTGCCAGCAGCCGCGGTCATACGTAGGGGGCAAGCGTTATCCGGATTCATTGGGCGTAAAGCGCGCGTAGGCGGCCCGTTAGGTCGGAGGTAAAAGCCCGGGGCTCAACCCCGGCGAGCCTCCGATACCGGCGGGCTCGAGG
+
GGGGGGGGGGGGGGGGGGGGGGGGGGGGGGGGGGGGGGGGGGGGGGGGGGGGGGGGGGGGGGGGGGGGGGGGGGGGGGGGGGGGGGGGGGGGGGGGGGGGGGGGGGGFGGGGGGGG9FFEF:@3+8AB,,9,,:B=@FFGGGGFGG7FGGGGGGGGFFGGGGGGGGGGE4CFGGGGGGGGGGGGGGGGGGGGGGGGGGGGGGGGGGGGGGGGGGGGGGGCEGGGGGGGGG:CEGGGGGGGGGEGFGGGFGFGGGGGGGGFGG<=EGGGGGGG:FFGGGGGFFGGGGGF<>>7D3
@M03364:396:000000000-C9LGT:1:1101:16150:4289 1:N:0:10
ACTCCTACGGGAGGCAGCAGTGGGGAATATTGCACAATGGGCGAAAGCCTGATGCAGCGACGCCGCGTGCGGGATGGAGGCCTTCGGGTTGTAAACCGCTTTTGTTCAAGGGCAAGGCACGGTTACGGCAGCGTTAGGTGGATTGTTCGAATAAGCACCGGCTAACTACGTGCCAGCAGCCGCGGTAATACGTAGGGTGCAAGCGTTATCCGGATTTATTGGGCGTAAAGGGCTCGTAGGCGGTTCGTCGCGTCCGGGGTGAAAGTCCATCGCTTAACGGTGGATCCGCGCCGG
+
GGGGGGGGGGGGGGGGGGGGGGGGGGGGGGGGGGGGGGGGGGGGGGGGGGGGGGGGGGGGGGGGGGGGGGGGGGGGFGGGGGGGGGGGGGEGGGGGGGGGGGGGGGG9?FDGGFFF8=BF7@F:+:FG++>+*8*+*3@FCCFGGGG<FFFCFGGGGGGGGGGFFFGFG7FFGGGGGGGGGGGFEGGDFFGGGGFGGGGGGGGGGGGGGGGGGCE8C7EGGGGGGGDECFGGGFFGGGGGGGGGD=EEEGGGGGEGG*>CGCFFGFCFCGGGGFCDGGGGFFGGGGGFGDEGDG
@M03364:396:000000000-C9LGT:1:1101:8526:4302 1:N:0:10
ACTCCTACGGGAGGCAGCAGTAGGGAATTTTCGTCAATGGGCGCAAGCCTGAACGAGCAATGCCGCGTGAACGAGGAAGGTCTTCGGATCGTAAAGTTCTGTTGAGAGGGAAAAAGGAACACCAGAGGCCATGCTGGTGAAGTGATATTACCTTTCGAGGAAGTCACGGCTAACTACGTGCCAGCAGCCGCGGTAATACGTAGGTGGCGAGCGTTATCCGGAATGATTGGGCGTAAAGCGCGCGTAGGCGGCCCGTTAGGTCGGAGGTAAAAGCCCGGGGCTCAACCCCGGCG
+
GGGGGGGGGGGGGGGGGGGGGGGGGGGGGGGGGGGGGGGGGGGGGGGGGGGGGGGGGGGGGGGGGGGGGGGGGGGGGGGGGGGGGGGGGGGGGGGGGGGGGFGGGGGGGGGGGGEGGGGGGGG<<DFF838ABFFGFGGGGGGFGGFGGGGGGGGGGGGGGGGGGGGGGGGGGGGGGGGGGGGGGGGGGGGGGGGGGGGGGGGGGGGGGGGGGGGGGGGGGGGGGGGGGGGGGGGGGGGGGGGGGGGGGGGGGGGEGGGG:CDGEGGGGGGGGGFGGGGGE>FGGGFEGFFGG
@M03364:396:000000000-C9LGT:1:1101:24388:4324 1:N:0:10
ACTCCTACGGGAGGCAGCAGTGGGGAATATTGCACAATGGGCGCAAGCCTGATGCAGCGACGCCGCGTGCGGGATGGAGGCCTTCGGGTTGTAAACCGCTTTTGTTCAAGGGCAAGGCACGGTTTCGGCCGTGTTGAGTGGATTGTTCGAATAAGCACCGGCTAACTACGTGCCAGCAGCCGCGGTAATACGTAGGGTGCAAGCGTTATCCGGATTTATTGGGCGTAAAGGGCTCGTAGGCGGTTCGTCGCGTCCGGTGTGAAAGTCCATCGCTTAACGGTGGATCCGCGCCGG
+
GGGGGGGFEGEGGGGGGGGGFFGGGGGGGGGGGGGGGG9CGGGGGGGGGGGCGGGGGGGGGGGGGGGGGGGGGGGGGGGGGGGGGGGGGGGGFGGFGGGGGG<AFGGDFFGGGF<DBFGG:@FF@DFG+85558,,@D;DF9D9F:FFGG8C1DFE>EFGDB:CGGGGFBFGDGFGGGGFGGGGGGDG9<CEC9EGGCCCFGGGGGGGGGGGGGGDFGGFGGGGGG8EGGGGGFGEEEFEGGGCCGECEGGGGCGE52CCGCDGGGGGGGGGD5FCF>EG@FGGD49@GFFD)9
@M03364:396:000000000-C9LGT:1:1101:24336:4327 1:N:0:10
ACTCCTACGGGAGGCAGCAGTGGGGAATCTTGCGCAATGGGGGCAACCCTGACGCAGCGACGCCGCGTGCGGGACGAAGGCCTTCGGGTCGTAAACCGCTTTCAGCAGGGACGAGGCCGCTACAATGACAGTACCTGCAGAAGAAGCCCCGGCTAAATACGTGCCAGCAGCCGCGGTAATACGTATGGGGCGAGCGTTATCCGGATTCATTGGGCGTAAAGCGCGCGTAGGCGGCCCGTTAGGTCGGAGGTAAAAGCCCGGGGCTCAACCCCGGCGAGCCTCCGATACCGGCGG
+
GGGGGGGGGGGGGGGGGGGGGGGGGGGGGGGGGGGGGGGGGGGGGGGGGGGGGGGGGGGGGGGGGGGGGGGGGGGGGGGGGGGGGGGGGGGGGGGGGGGGGGGGGGGFGGGGGEFE7BGGE:>,,?FF,,78CFC;FFFFGGCFGG,CFGGGCGGGGGGGGGGGGGGGG0AFGGGGGGGGGGGCFGGGGGGGGGGGGGGGGGGGGGGGGGGGGGGG8ECFGGGGGGGGGGGGGGGGGG/CEGGFGGGGGG;CGGGGGDFGGEGGGGGGGGEGGGEGGGC<?>CDGGGEFDFG>D
@M03364:396:000000000-C9LGT:1:1101:25736:4361 1:N:0:10
ACTCCTACGGGAGGCAGCAGTAGGGAATCTTGGGCAATGGGCGCAACCCTGAAGCAGCGATGCCGCGTGCGGGAGGAAGGTCTTCGGGCTGTAAAGCGCTTTCAGCGGGGACGAGGGCGCACGGCGGGACATGCCGTAGCAGAGGCGGTGGCCAACTACATAGCCGCAGCCGAGGACGTGCGAGCAGGGCGAGTGATATCCGGGTGGCTAGGGCGAAACGCGAGCGTTGGGGGCAAGGGGGGCGGGAGCTGCCAGCTAAGGGCGAAGCGAAGGGGACCGGCTCAAACCGTACGG
+
GGGGGGGGGGGGGGGGGGGGG-FFGGGG9FG,,6EFGGGGG8FGGG7FGGGG<,,CFG@F,BFGGGGGG,C+@F+@FGGG<FGGGGG7++BFGGG9FCFGEG<,,<+@FGG++@+F++@@*3******44*,,8,*****?,81*******20,*1,<,+,,+3+*:*:?****/***;8E*****2*****21*+<@+++*2*:/*0*+2*;******;***2//:*:F*/:********2*****2**3+*+<**+0<*****9*))**)9**9)7:)8)*9*09)9))/)7
@M03364:396:000000000-C9LGT:1:1101:21386:4429 1:N:0:10
ACTCCTACGGGAGGCAGCAGTGGGGAATATTGGACAATGGGGGAAACCCTGATCCAGCCATGCCGCGTGTGTGAAGAAGGCCTTTTGGTTGTAAAGCACTTTAAGCAGTGAAGAAGACTCCATGGTTACTACCCATGGACGATGACATTAGCTGCAGAATAAGCACCGGCTAACTCTGTGCCAGCAGCCGCGGTAATACAGAGGGTGCAAGCGTTAATCGGAATTACTGGGCGTAAAGGGAGCGTAGGTGGCTCTATAAGTCAGATGTGAAATCCCCGGGCTTAACCTGGGAAC
+
GGGGGGGGGGGGGGGGGGGGGGGGGGGGGGGGGGGGGGGGGGGGGGGGGGGGGGGGGGGGGGGGGGGGGGGGGGGGGGGGGGGGGGGGGGGGGGGGGGGGGGGFGGGGGGGGGFEE@FGGG-CA4CFF,<:<=B9EFFCFGGGGGGFGGGGGGGGGGGGGGGGGGGGGGEGGGGGGGGGGGGGGGGGGGDEEGGEFGGGGGGGGGGGGGGGGGGGGGGGGGGGGGGGGGGGGGGGGGGGGGGGGGGGGGGGGGGGDFGGGGGGGGGGGGGGGGGGGGGGGF@FGGGGFGFFGFG
@M03364:396:000000000-C9LGT:1:1101:6364:4458 1:N:0:10
ACTCCTACGGGAGGCAGCAGTGGGGAATATTGGACAATGGGGGAAACCCTGATCCAGCCATGCCGCGTGTGTGAAGAAGGCCTTTTGGTTGTAAAGCACTTTAAGCAGTGAAGAAGACTCCCTGTTTACTACCCATGGACGATGACATTAGCTGCAGAATAAGCACCGGCTAACTCTGTGCCAGCAGCCGCGGTAATACAGAGGGTGCAAGCGTTAATCGGAATTACTGGGCGTAAAGGGAGCGTAGGTGGCTCTATAAGTCAGATGTGAAATCCCCGGGCTTAACCTGGGAGC
+
GGGGGGGGGGGGGGGGGGGGGGGGGGCFGGGGDFGGGGGGGGGGGGGGGGGGGGGGGGGGGGGGGGGGGGGGGGGGGGGGGGGGGGGGFFGGGGGGGGGGGGFDEFGGGGGGGGFG<EFF,BB5::CD,<CB:EFGG@<F7FGGFF?FFCDFGGD<F<FFCFFGGEGGE<EF,CCCGFGGGGEGGFGGG:FEGG:FGGGGGGGGGGGG6?FGGGGGGFGGDGCFFGCCFGGGDGG*;FGG=E=C:EECGGGGGGGDFEEGFGFFFDGGGGGFDCCGGGGDDF5FGGFFG>FF*9
@M03364:396:000000000-C9LGT:1:1101:10419:4492 1:N:0:10
ACTCCTACGGGAGGCAGCAGTGGGGAATATTGGACAATGGGGGCAACCCTGAACGAGCAATGCCGCGTGAGTGAGGAAGGTCTTCGGACTGTAAAGCTCTGTTGCCGGGGAAAAAGGGGAAATGCAGGCCATGGCATTTCATGGATGGTACCCGGCCAGAAAGCCACGGCTAACTACGTGCCAGCAGCCGCGGTAATACGTAGGTGGCGAGCGTTATCCGGAATGATTGGGCGTAAAGGGTGCGCAGGCGGTTGAGTAAGACAGATGTGAAATCCCCGAGCTTAACTCGGGAAT
+
GGGGGGGGGGGGGGGGGGGGGGGGGGGGGGGGGGGGGGGGGGGGGGGGGGGGGGGGGGGGGGGGGGGGGFGGGGGGGGGGGGGGGGGGGGGGGGGGGGGGGGGGGGGGGGGEGG<C+BF=@-C,8,CF8+@BFF8FDFDFGGGF7CFCFFFFFGGGGGGGGGGGGGGGG>EGGGGGGGGGGGFGGGGGGGGGGGGGGGGGGGGGGGGGGGDEEEGGGGGGGGGGGGFC9CGGGGGGGGGGGGGGGGGGGGGGGGGGCFGGGGGGFGGGGGGGGGGFGGEGFEGFFGCFGEF79*
@M03364:396:000000000-C9LGT:1:1101:17484:4497 1:N:0:10
ACTCCTACGGGAGGCAGCAGTGGGGAATCTTGCGCAATGGGGGAAACCCTGATCCAGCCATGCCGCGTGTGTGAAGAAGGCCTTTTGGTTGTAAAGCACTTTAAGCAGTGAAGAAGACTCCGTTGTTATTACACCTGGACGATGACATTAGCTGCAGAATAAGCACCGGCTAACTCTGTGCCAGCAGCCGCGGTAATACAGAGGGTGCAAGCGTTAATCGGAATTACTGGGCGTAAAGGGAGCGTAGGTGGCTCTATAAGTCAGATGTGAAATCCCCGGGCTTAACCTGGGAAC
+
GGGGGGGGGGGGGGGGGGGGGGGGGGGGGGGGGGGGGGGGGGGEGGGGGGGGGGGGGGGGGGGGGGGGGGGGGGGGGGGGGGGGGFFGGGGGGGGGGGGGGGGDGGGGGGGGGG:9FEE,<-:,+BFF,CF@,,,,888CFB+@9<FGGGDF,DEGFGGGGDCGFGGGG*>FGGGGFGGGGCFCCECFFGGEEFEEFGGGGGGGGFGGFGGGEFFGGFGFGGCFGGGGGGGGDE8;AFGG8CEE?CEEGGGGGD:?CFGF:<FFF:FFG7CGGF<DFDDGFFG7CDCFGFFGG>
@M03364:396:000000000-C9LGT:1:1101:23950:4510 1:N:0:10
ACTCCTACGGAGGCAGCAGTGGGGAATATTGCACAATGGGCGCAAGCCTGATGCAGCGACGCCGCGTGCGGGATGGAGGCCTTCGGGTTGTAAACCGCTTTTGTTCAAGGGCAAGGAACGGTTTCGGCTTTGTTGTGTGGATTGTTCGAATAAGCACCGGCTAACTACGTGCCAGCAGCCGCGGTAATACGTAGGGTGCAAGCGTTATCCGGATTTATTGGGCGTAAAGGGCTCGTAGGCGGTTCGTCGCGTCCGGTGTGAAAGTCCATCGCTTAACGGTGGATCCGCGCCGGG
+
GGGGGGGGGGGGGGGGGGGGGGGGGGGGGGGGGGGGGGGGGGGGGGGGGGGGGGGGGGGGGGGGGGGGGGGGGGGGGGGGGGGGGGGGGGGGGFGGGGGGGGGBFGG<?FEGGGGG8FFC=-B+@BFE+8,,,,3,638*,,,@33><>FFD3,FFFGGGGGGGGGGGGC<C<:C<FGGFEEFEFEFDF<@CC*;>0;CFGGGGEE5FGGEGCEGGGGGGGGGGC>8EGGGGGGGECFGGGGGG8EEGGGGGDGGGCEGG9EG<C*<DGGGGGGD>*CE*)7*9*9CFDEFGGG
@M03364:396:000000000-C9LGT:1:1101:25966:4535 1:N:0:10
ACTCCTACGGGAGGCAGCAGTGGGGAATATTGCACAATGGGCGCAAGCCTGATGCAGCGACGCCGCGTGCGGGATGGAGGCCTTCGGGTTGTAAACCGCTTTTGTTCAAGGGCAAGGCACGGTTTCGGCCGTGTTGAGTGGATTGTTCGAATAAGCACCGGCTAACTACGTGCCAGCAGCCGCGGTAATACGTAGGGTGCAAGCGTTATCCGGATTTATTGGGCGTAAAGGGCTCGTAGGCGGTTCGTCGCGTCCGGTGTGAAAGTCCATCGCTTAACGGTGGATCCGCGCCGG
+
GGGGGGGGGGGGGGGGGGGGGGGGGGGGGGGGGGGGGGGGGGGGGGGGGGGGGGGGGGGGGGGGGGGGGGGGGGGGGGGGGGGGGGGGGGGGGGGGGGGGGGGGGGG9FFGGGGDGFGFGF+B@>FGG5+5558>8@FFGD>FFGGGGGGFF>FGGGGGGGGGGGFGGG8CFGGGGGGGGGGGGGGGGGGGGFCFGGGGGGGGGGGGGGGGGGGGGFGGGGGGGGGEGGGGDGGGGGGGGFGGGGEGGEGGGGGGGGEDEE@DFG7EF7:FGGFGCCD=D>FCCGFF>GFFGCC
@M03364:396:000000000-C9LGT:1:1101:25328:4539 1:N:0:10
ACTCCTACGGGAGGCAGCAGTGGGGAATATTGGACAATGGGGGAAACCCTGATCCAGCCATGCCGCGTGTGTGAAGAAGGCCTTTTGGTTGTAAAGCACTTTAAGCAGTGAAGAAGACTCCATGGTTAATACCCATGGACGATGACATTAGCTGCAGAATAAGCACCGGCTAACTCTGTGCCAGCAGCCGCGGTAATACAGAGGGTGCAAGCGTTAATCGGAATTACTGGGCGTAAAGGGAGCGTAGGTGGCTCTATAAGTCAGATGTGAAATCCCCGGGCTTAACCTGGGAAC
+
GGGGGGGGGGGGGGGGGGGGGGGGGGGGGGGGGGGGGGGGGGGGGGGFGGGGGGGGGGGGGGGGGGGGGGGGGGGGGGGGGGGGGGGGGGGGGGGGGGGGGGGGGGGGGGGGGGFF,EFGF-CC,CFG,5C<BB<<?FGGG7CFGGCFDGGFFGGGGGGGGGGGGGGGGCEGGGGGGGGGGGGGGGGGGGGGGGGGGGGGGGGGGGGGGGGGGGGGGGGGGGGGGGGGGGGGGEGGCFGGGGGGGGGGGGGGGFFGGGGG9EGGGGGGGGGGGGGGFGGGFFGDFGFFFFFDGF
@M03364:396:000000000-C9LGT:1:1101:5943:4640 1:N:0:10
ACTCCTACGGGAGGCAGCAGTAGGGAATCTTCCGCAATGGACGCAAGTCTGACGGAGCAACGCCGCGTGAGTGAAGAAGGTTTTCGGATCGTAAAACTCTGTTGTCGGAGAAGAACACGTCCGCGAGTCACTGCGCTTACCATGACGGTACCCGACCAGAAAGCCACGGCTAACTACGTGCCAGCAGCCGCGGTAATACGTAGGGTGCAAGCGTTATCCGGATTTATTGGGCGTAAAGGGCTCGTAGGCGGTTCGTCGCGTCCGGTGTGAAAGTCCATCGCTTAACGGTGGATC
+
GGGGGGGGGGGGGGGGGGGGGGGGGGGGGGGGGGGGGGGGGGGGGGGGGGGGGGGGGGGGGGGGGGGGGGGGGGGGGGGGFGGGGGGGGGGGGGGGGGGGGGGFGGGGGGGGGGGGGGGG+3@8+8CF8,9@<CC>FFEGFFGFFGFGGGEFFGGGGGGGGGGGG@FGGGGGGGGGGGGGGGGGGGGGGGGGGGGGDFGGCGGGGGGGGGGGGGGGGGGGGGEG6@9?CFGGGGDEGGGEDEGGGGGGGGGGGGGGGGGGD8DGGDE5CFCCCFEFGGGGFF5CDFGFDFFGGD
@M03364:396:000000000-C9LGT:1:1101:18030:4674 1:N:0:10
ACTCCTACGGGAGGCAGCAGTGGGGAATATTGCACAATGGGCGCAAGCCTGATGCAGCGACGCCGCGTGGGGGATGACGGCCTTCGGGTTGTAAACTCCTTTCGACAGGGACGAAGCGTTATAGTGACGGTCCCTGTAGAAGAAGCACCGGCTAACTACGTGCCAGCAGCCGCGGTAATACGTAGGGTGCGAGCGTTGTCCGGAATTACTGGGCGTAAAGAGCTCGTAGGTGGTTTGTCGCGTCGTCTGTGAAATCCCGGGGCTTAACCTCGGGCGTGCAGGCGATACGGGCAT
+
GGGGGGGGGGGGGGGGGGGGGGGGGGGGGGGGGGGGGGGGGGGGGGGGGGGGGGGGGGGGGGGGGGGGGGGGGGGGGGGGGGGGGGGGGGGGGGGGGGGGGGGGGGGGGGGGGGFGDGED+>D,<@FG+*6+@@FC>F@FFGGGGGCFGGGGEGGGGGGGGGGGGGGGGFGGGGGGGGGGGGGGGGGFGGGGGGGGGGGGGGGGDGGGGGGGGGGEEGGGGGFGGE:8@E<CGCFGCCFGGGGGEGGGGGFFGGGGGGGGGGGGGFGFGGGGGGGGGGGGFFGGGGDFGEFDD7
@M03364:396:000000000-C9LGT:1:1101:17870:4687 1:N:0:10
ACTCCTACGGGAGGCAGCAGTGGGGAATATTGCACAATGGGCGAAAGCCTGATGCAGCAACGCCGCGTGAGCGATGAAGGCCTTCGGGTCGTAAAGCTCTGTCCTCAAGGAAGATAATGACTGTACTTTCGGAGGAAGCCCCGGCTAACTACGTGCCAGCAGCCGCGGTAATACGTAGGGGGCTAGCGTTATCCGGAATTACTGGGCGTAAAGGGTGCGTAGGTGGTTTCTTAAGTCAGAGGTGAAAGGCTACGGCTCAACCGTAGTAAGCCTTTGAAACTGGGAAACTTGAGT
+
GGGGGGGGGGGGGGGGGGGGGGGGGGGGGGGGGGGGGGGGGGGGGGGGGGGGGGGGGGGGGGGGGGGGGGGGGGGGGGGGGGGGGGGGGGGGGGGGGGGGGGGGGGG8FGFGGFGGBFFC95C:,CFF,,8+88>>FGGGGGGGGG@EGGGGFGGGGGGGGGGGGGGGG*;FCGGGGGGGGGGGGGGGGGGGGGGGGGGGGGGGGGGGGGGGGGGGGGGGGGGGGGGGGGGGDGGGGGGGGGGGGGGGGGGGGGGGDGGGGGGGGGDGFFFGGGGGGGGFFFGG4FGFGFFGG7
@M03364:396:000000000-C9LGT:1:1101:16608:4697 1:N:0:10
ACTCCTACGGGAGGCAGCAGTGGGGAATATTGCACAATGGGGGAAACCCTGATGCAGCAACGCCGCGTGAGTGATGACGGTCTTCGGATTGTAAAGCTCTGTCTTTAGGGACGATAATGACAGTGCCTATGCCGGCAGCCACTGCTGACTACGTGCCAGCAGCCGCGGTCATACGTAGGTGGCAAGCGTTGTCCGGATTTACTGGGCGTAAAGGGAGCGTAGGCGGATTTTTAAGTGGGATGTGAAATACACGGGCTCAACCTGGGTGCTGCATTCCAAACTGGAAATCTAG
+
GGGGGGGGGGGGGGGGGGGGGGGGGGGGGGGGGGGGGGGGGGGEGGGGGGGGGGGGGGGGGGGGGGGGGGGGGGGGGCFG=FGGGGG+CCGGGGGGGFGGFFGCDF9EGFGGFFE@4CF,5-:C,?BF55?88++++@@<,3,:,:,@<DFDCFCC:FFGGFFGGGDF@:>EGGGGCFG;FGG,<;FG<*<;AFCFEEFFGGFGGGGGGEGDEF5CEEEE=EEGGGEGG6<C>6C<EFGFCEEC7<?C9@9CGGGGGCFCEFGGGC*>DFGF:FEGCC+007FFDGGFGFFG
@M03364:396:000000000-C9LGT:1:1101:24272:4724 1:N:0:10
ACTCCTACGGGAGGCAGCAGTGGGGAATATTGCACAATGGGCGCAAGCCTGATGCAGCGACGCCGCGTGCGGGATGGAGGCCTTCGGGTTGTAAACCGCTTTTGTTCAAGGGCAAGGCACGGTTTCGGCCGAGTTGAGTGGATTGTTCGAATAAGCACCGGCTAACTACGTGCCAGCAGCCGCGGTAATACGTAGGGTGCAAGCGTTATCCGGATTTATTGGGCGTAAAGGGCTCGTAGGCGGTTCGTCGCGTCCGGTGTGAAAGTCCATCGCTTAACGGTTGATCCGCGCCGG
+
GGGGGGGGGGGGGGGGGGGGGGGGGGGGGGGGGGGGGGGGGGGGGGGGGGGGGGGGGGGGGGGGGGGGGGGGGGGGGGGGGGGGGGGGGGGGGGGGGGGGGGGFGFGCFGGGGGFFFFFFG:F><@FG8C@**88,@DCEFFFFFFEFGGGGCGGGGGGGGGDFGGGGGGFGGGGGGGGGGGGGGGGGGGGGGCFGGGGEGGGGGGGGGGGGGGCEFGGGGGGGGG8?EGGGGGGGGDGEFGGGGGGEGGEGGGGGG8CCGGGFGGGGGGGGGGGGGGGG>):7FGFFGFFG:D
@M03364:396:000000000-C9LGT:1:1101:19402:4757 1:N:0:10
ACTCCTACGGGAGGCAGCAGTGGGGAATATTGCACAATGGGCGAAAGCCTGATGCAGCAACGCCGCGTGAGCGATGAAGGTCTTCGGGTCGTAAAGCTCTGTCCTCAAGGAAGATACTGACTGTACTTTGGGAGGCAGCCCCGGCTAACTACGTGCCAGCAGCCGCGGTAATACGTAGGGGGCTAGCGTTATCCGGAATTACTGGGCGTAAAGGGTGCGTAGGTGGTTTCTTAAGTCAGAGGTGAAAGGCTACGGCTCAACCGTAGTAAGCCTTTGAAACTGGGAAACTTGAGT
+
GGGGGGGGGGGGGGGGGGGGGGGGGGGGGGGGGGGGGGGGGGGGGGGGGGGGGGGGGGGGGGGGGGGGGGGGGGGGGGGGGGGGGGGGGGGGGGGGGGGGGGGFGGGCFGGGGGGG,?EAE-BCCFAC,:8+,8@+@FC83BFFGF@FGGFGGGGGGGGGGGGGGGGGG7CFGGGGGGGGGGGGGGGGGGGGGGGGGGGGGGGGGGGGGGGGGGGGGGGGGGGGGGGGGGGGGGGGGGGGGGGGGGGGGGGGGGGGDGGGGGDEGGGGGGGGGGGGFGGGFFGGFGGFG48:<*
@M03364:396:000000000-C9LGT:1:1101:6580:4762 1:N:0:10
ACTCCTACGGGAGGCAGCAGTGGGGAATCTTGCGCAATGGGGGCAACCCTGACGCAGCGACGCCGCGTGCGGGACGAAGGCCTTCGGGTCGTAAACCGCTTTCAGCAGGGACGAGGCCGCTCCTGTGACAGTTCCTGCAGAAGAAGCCCCGGCTAAATACGTGCCAGCAACCGCGGTAATACGTATGGGGCGAGCGTTATCCGGATTCATTGGGCGTAAAGCGCGCGTAGGCGGCCCGTTAGGTCGGAGGTAAAAGCCCGGGGCTCAACCCCGGCGAGCCTCCGATACCGGCGG
+
FGCFGEGGGEGGGGGCEGGFGGFGEFGFGGGAFEGEGE9-;8:6:CCCFCA@D:CCEC>FECFGCC=F:CCCCCGEGGGDGDFGGF7FFFEC=FGGGGGGGCFGGGG@<<DCFF*:FCFCF*583?<F,,,8,3@CBFF@C:FFF<:+<F<FFFGCFGFCDEGFFG7EF,;@C5CCCEE9:?C9EFGD*AECCEGGGGE8FGGGGGGGGFF?C*8CEEEGGGGGGGCCEGDG8CE*:C/A=;CFGGDDG529C?FC*;C7>:CEC<CFCDGGGDEDGDGGFF55C3D@<5BGD<
@M03364:396:000000000-C9LGT:1:1101:5686:4765 1:N:0:10
ACTCCTACGGGAGGCAGCAGTGGGGAATATTGCACAATGGGCGCAAGCCTGATGCAGCGACGCCGCGTGCGGGATGGAGGCCTTCGGGTTGTAAACCGCTTTTGTTCAAGGGCAAGGCACGGTTTCGGCCGTGTTGAGTGGATTGTTCGAATAAGCACCGGCTAACTACGTGCCAGCAGCCGCGGTAATACGTAGGGTGCAAGCGTTATCCGGATTTATTGGGCGTAAAGGGCTCGTAGGCGGTTCGTCGCGTCCGGTGTGAAAGTCCATCGCTTAACGGTGGATCCGCGCCGG
+
GGGGGGGGGGGGGGGGGGGGGGGGGGGGGGGGGGGGGGGGGGGGGGGGGGGGGGGGGGGGGGGGGGGGGGGGGGGEGFGGGGGGGGGGGGGGGGGGGGGEGGGGGGGGGGGGGG7FFGGGG@FFGGGG>@@538<@D@FGGGGFGGGCGGGGFGGGGGFGGDGGGGDCG=FFFGGGGGGGGGGGGEEGGGGFEEGGGFEEGGGGGGGGGGGGGEGGGGGGGGGGGG?EGGGGGGGGGGGG6EE=EGGGGGGGGGGGGCECGFFGGCGGGFFDDF=DGGEGEFGFGGGFGF:CDG
@M03364:396:000000000-C9LGT:1:1101:25954:4773 1:N:0:10
ACTCCTACGGGAGGCAGCAGTAGGGAATCTTCGGCAATGGGCGAAAGCCTGACCGAGCAACGCCGCGTGAATGATGAAGGCCTTCGGGTTGTAAAATTCTGTTATAAGGGAAGAACAACTATATTAGGGCATGACTAGAGTCTGACGGTACCTTATGAGAAAGCCACGGCTAACTACGTGCCAGCAGCCGCGGTAATACGTAGGTGGCGAGCGTTATCCGGATTCATTGGGCGTAAAGCGCGCGTAGGCGGCCCGTTAGGTCGGAGGTAAAAGCCCGGGGCTCAACCCCGGCGG
+
GGGGGGGGGGGGGGGGGGGGGGGGGGGGGGGFDGGGGGGGGGGGGG:FGGGGGGGGGGEGGGGGGGGGGGGGGG<FGGGGGGGGGGGDGGGGGGGGGGGGFGGGG,EEGGGGGGD,,8?8,-:C<CFG,,83,CF,CD>,E,CCF>++8FFC,@>AEEGGGGGGGFGGE73@FFFGGGFGGGFF:?FGG:CED:FEGCFGEFCFEGGGGGGGGE5C87AEEE*CF@EC+AFF>EECC?EEDEGECE8CGGGGEGGC<EG6G77C=D57C7CFCFGGGCD)7>CGGGGFGFBG5)
@M03364:396:000000000-C9LGT:1:1101:8577:4800 1:N:0:10
ACTCCTACGGGAGGCAGCAGTGGGGAATATTGCACAATGGGCGCAAGCCTGATGCAGCGACGCCGCGTGCGGGATGGAGGCCTTCGGGTTGTAAACCGCTTTTGTTCGAGGGCAAGGCACGATTACGGCAGTGTTGAGTGGATTGTTCGAATAAGCACCGGCTAACTACGTGCCAGCAGCCGCGGTAATACGTAGGGTGCAAGCGTTATCCGGATGTATTGGGCGTAAAGGGCTCGTAGGCGGTTCGTCGCGTCCGGTGTGGAAGTCCATCGCTTAACGGTGGATCCGCGCCGG
+
GGGGGCFGGGGGGGGGCGGGGGGGGGGGGGGGGGGGGGGGGGGGGFGGGGGGGGGGGGGGGGEGGGGGGGGGG:CGFFGGGGFGGGGGGEGGGCGGGGG:FGGGGGE+BFGGGF7F>3D<>-@<+>FE+*588,8:,@>8>:,@DFDBFE8<83?CGCCFEEGGE:FGG*2FC@AFCCGG7FGGGG5CGFFFECGGGFGE+<FFGCCECCCEGCC*<CFGGGGFGEECFGGEG=FG8AFGDGGC55CC:EGGG:8CG:CEE876AC?7CFGGC5C5:FEG7>G3D*2>GE>DGG
@M03364:396:000000000-C9LGT:1:1101:15021:4806 1:N:0:10
ACTCCTACGGGAGGCAGCAGTGGGGAATATTGGACAATGGGGGCAACCCTGATCCAGCCATGCCGCGTGTGTGAAGAAGGCCTTTTGGTTGTAAAGCACTTTAAGCAGTGAAGAAGACTCCATGGTTATTACCCATGGACGATGACATTAGCTGCAGAATAAGCACCGGCTAACTCTGTGCCAGCAGCCGCGGTAATACAGAGGGTGCAAGCGTTAATCGGAATTACTGGGCGTAAAGCGAGCGTAGGTGGCTTGATAAGTCAGATGTGAAAGCCCCGGGCTTAACCTGGGAAC
+
GGGGGGGGGGGGGGGGGGGGGGGGGGGGGGGGGGGGGGGGGGGGGGGGGGGGGGGGGGGGGGGGGGGGGGGGGGGGGGGGGGGGGGGGGGGGGGGGGGGGGGGFGGGGGGGGGGFG?FGFG-C,,CEF,,:CEFGGFGGGGCFFGGGFGGGGGGGGGGGGGGGGGGGGGCGGGGGGGGGGGGGGGGGGGGGGGGGGGGGGGGGGGGGGGGGGGGGGGGGGGGGGGGGGGGGGGGGGGGGGGGGGGGGGGGGGGGGGGGGGGGGGGGGGGGGGGGGGGGGGFFGGGGGFGFFGG3
@M03364:396:000000000-C9LGT:1:1101:15742:4812 1:N:0:10
ACTCCTCGGGAGGCAGCAGTGGGGAATCTTGCGCAATGGGGGCAACCCTGACGCAGCGACGCCGCGTGCGGGACGAAGGCCTTCGGGTCGTAAACCGCTTTCAGCAGGGACGAGGCCGCGAGGTGACGGTACCTGCAGAAGAAGCCCCGGCTAAATACGTGCCAGCAGCCGCGGTAATACGTATGGGGCGAGCGTTATCCGGATTCATTGGGCGTAAAGCGCGCGTAGGCGGCCCGTTAGGTCGGAGGTAAAAGCCCGGGGCTCAACCCCGGCGAGCCTCCGATACCGGCGGGC
+
GGGGGGGGGGGGGGGGGGGFGGGGGGGGGGGGGGGGGGGGGGGGGGGGGGGGGGGGGGGGGEGGGGGGGGGGGGGGGGGGGGGGGGGGGGGGGGGGGGGGGGGGGGGEGGGGGGGGGGG7CBFC*8CF48=CFGGGGGGFGFFFGGGGGGGG>FFGGGGGGGGGGGGGGFGGGGGGGGGGGFGGGGGGGGGGGGGGGGGGGGCEEFGGGGGGGG?EGGGGGGGGG8>CEGGGGGGGGCGGGGGGGCEGEGGGGGGGGGGGGGGGGGFFDGGGGD=DDGCFFBCGD3<>DE>DG5
@M03364:396:000000000-C9LGT:1:1101:12190:4824 1:N:0:10
ACTCCTACGGGAGGCAGCAGTGGGGAATCTTGCGCAATGGGGGCAACCCTGACGCAGCGACGCCGCGTGCGGGACGAAGGCCTTCGGGTCGTAAACCGCTTTCAGCAGGGACGAGGCCGCTACAGTGACTGTACCTGCAGAAGAAGCCCCGGCTAAATACGTGCCAGCAGCCGCGGTAATACGTATGGGGCGAGCGTTATCCGGATTCATTGGGCGTAAAGCGCGCGTAGGCGGCCCGTTAGGTCGGAGGTAAAAGCCCGGGGCTCAACCCCGGCGAGCCTCCGATACCGGCGG
+
GGGGGGGGGGGGGGGGGGGGGGGGGGGGGGGGGGGGGGGGGGGGGGGGGGGGGGGGGGGGGGGGGGGGGGGGGGGGGGGGGGGGGGGGGGGGFGGGGGGGGGGGGGGFGGCFG*@FGGFED*>,,8@F,,78,@;EFDGFGCGGGGGGGGGGGDDGGGGGGGGGGGGGGCGGGGGGDGEGGGG9@FGGGGGGGGGGGGEGGGGGCCEDGFGGGGGGEGGGGFGGGGG=ECGGGGGGGG88EGGGGGGEGG5?+<2<<8=7:CGGGGGGGGGG<EGDGGGGFFFDCDGDC@DGGG
@M03364:396:000000000-C9LGT:1:1101:9176:4839 1:N:0:10
ACTCCTACGGGAGGCAGCAGTGGGGAATCTTGCGCAATGGGGGCAACCCTGACGCAGCGACGCCGCGTGCGGGACGAAGGCCTTCGGGTCGTAAACCGCTTTCAGCAGGGACGAGGCCGCTACGGTGACGGTACCTGCAGAAGAAGCCCCGGCTAAATACGTGCCAGCAGCCGCGGTAATACGTATGGGGCGAGCGTTATCCGGATTCATTGGGCGTAAAGCGCGCGTAGGCGGCCCGTTAGGTCGGAGGTAAAAGCCCGGGGCTCAACCCCGGCGAGCCTCCGATACCGGCGG
+
GGGGGGGGGGGGGGGGGGGGGGGGGGGGGGGGGGGGGGGGGGGGGGGGGGGGGGGGGGGGGGGGGGGGGGGGGGGGGGGGGGGGGGGGGGGGGGGGGGGGGGGGGGGGGGGGGGEGEEGGG*>=8<FG3*481<F9FGGGGDFFGGGFGGGGGDGGGGGGGGGGGGGGG;FGGGGGGGEGGGG@FGGGGGGGGGGGGGGGGGGGGGGGGGGGGGGGDGDGGGGGGGGGGGGGGGGGGE:CGGGGGGGGGGCFGGGGCFFGGGGDGGFGFGGGGDDGDD=GFFGGCGGFGFFGDC
@M03364:396:000000000-C9LGT:1:1101:24307:4841 1:N:0:10
ACTCCTACGGGAGGCAGCAGTAGGGAATTTTCGTCAATGGGCGCAAGCCTGAACGAGCAATGCCGCGTGAACGAGGAAGGTCTTCGGATCGTAAAGTTCTGTTGAGAGGGAAAAAGGAACACCGGAGGACATGCTGGTGAAGTGATATTACCTTTCGAGGAAGTCACGGCTAACTACGTGCCAGCAGCCGCGGTAATACGTAGGTGGCGAGCGTTATCCGGAATGATTGGGCGTAAAGGGTGCGTAGGCGGCCTGTTAAGTCTGAAGTGAAAGCCCCCGGCTCAACCGGGGAGG
+
GGGGGGGGGGGGGGGGGGGGGGGGGGGGGGGGGGGGGGGGGGGGGGGGGGGGGGGGGGGGGGGGGGGGGGGGGGGGGGGGGGGGGGGGGGGGGGGGGGGGGFGGGGGGGGGGGGGGGGGGGGG++@FGB+@:F8FFGGDD,C=@<F<DFGFGFFFGGCGGGGGGGGGGG7CGGGGGGGGGGGGGGGGGGGGGGGGGGGGGFGGGGGFGGGGGGGGGDGGGGGGGGGGGGGGGGGGGGGGGGGGGGGGGFGGGGDGGGFGGGC7FGGGGGGGGGGGGGGEGFFGGGGGFGFF35D
@M03364:396:000000000-C9LGT:1:1101:26605:4859 1:N:0:10
ACTCCTACGGGAGGCAGCAGTGGGGAATCTTGCGCAATGGGGGCAACCCTGACGCAGCGACGCCGCGTGCGGGACGAAGGCCTTCGGGTCGTAAACCGCTTTCAGCAGGGACGAGGCCGGTCCTATGAAAGAAACAGCCTACGACGCACCGTCTAAATACGTGCCAGCAACCGCGGTAATACGTATGGGGCGAGCGTTATCCGGATTCTTTGGGCGTAAAGCGCGCGTAGGCTGCCCGTTAGGTCGGAGGTAAAGGCCCGGGGCTCAACCCCGGCGAGCCTCCGATACCGGCGG
+
GFGGGDEEGGGGFFGEFDFFEFG?@BFFFE<FFCCGGEFG@EEGGFGAEFGGGGGEGDFGEGEGEDCF:CGGGG@CGGGF<=EFBFECFFGGGGGFCBBG7FFFFGGGGDGDE@*55*****53,88C<87,,8,,?<*,3,=1:*411***8C7C9:<7<<8*1<85E602?8EGCE>EGGFFFC802*/*:**:8/;FF9?GC*;++<++<:5??8:C+08CC>EGGEC?+*;*88:@=87++**2:*1999++//:***1:1/A9<78D<555)9*))0C/>*C)C>:C5C
@M03364:396:000000000-C9LGT:1:1101:6807:4870 1:N:0:10
ACTCCTACGGGAGGCAGCAGTGGGGAATATTGCACAATGGGCGCAAGCCTGATGCAGCGACGCCGCGTGCGGGATGGAGGCCTTCGGGTTGTAAAATTCTGTTATAAGGGAAGAACGACTTTAGTAGGAAATGGCTAGAGTGTGACGGTACCTTATGAGAAAGCCACGGCTAACTACGTGCCAGCAGCCGCGGTAATACGTAGGTGGCGAGCGTTATCCGGATTCATTGGGCGTAAAGCGCGCGTAGGCGGCCCGTTAGGTCGGAGGTAAAAGCCCGGGGCTCAACCCCGGCG
+
GGDF8EFGGGGGGGDGGGGGGGGGGGGGGGGGGGGGGG9<FFEGEGGGGGGGGGGGGGEFGGGGGGGGGGGGGGEGGGGGGGGGGGEGGDEGGDGGGGGGGGGEFDDAFGGGGGFGGGGGGGG,,88>3,83::><DCF<E,@@FGFGFFFGCGCGGGGGGGFGGGGGGGGGGGGAFGGGDFFGGGGGGGFEEGGCFGGGGGGCCFFGEGGGGGGGGGFEEEGGGFCF?FGGGGGDGGGGGGGGGEGGGGGG=:EEG55?FFDGEDDCCFF7FGGGCG=DEBFGF<FF<>@D<
@M03364:396:000000000-C9LGT:1:1101:17417:4873 1:N:0:10
ACTCCTACGGGAGGCAGCAGTGGGGAATCTTGCGCAATGGGGGCAACCCTGACGCAGCGACGCCGCGTGCGGGACGAAGGCCTTCGGGTCGTAAACCGCTTTCAGCAGGGACGAGGCCGCTCCGGTGACTGTACCTGCAGAAGAAGCCCCGGCTAAATACGTGCCAGCAGCCGCGGTAATACGTATGGGGCGAGCGTTATCCGGATTCATTGGGCGTAAAGCGCGCGTAGGCGGCCCGTTAGGTCGGAGGTAAAAGCCCGGGGCTCAACCCCGGCGAGCCTCCGATACCGGCGG
+
GGGGGGGGGGGGGGGGGGGGGGGGGGGGGGGGGGGGGGGGGGGGGGGGGGGGGGGGGGGGGGGGGGGGGGGGGGGGGGGGGGGGGGGGGGGGGGGGGGGGGGGGGGGGGGGGGGGGGGGGG*F**4CF,,783@FFFGGGGGGGCFGGGGGGGGGGGGGGGGGFGGGGG,;CGGGGGGEGGGFC<EGGFGGGGGGGGDEGGGGG>EGFGGGGGGCECEGGG?EEGDGGGGGGGGE:EE>CCCG?EGGCEGEFGFFFC;CGCEGGDGGG5FGCDG555<C<;):<C553CDFC5<
@M03364:396:000000000-C9LGT:1:1101:21146:4902 1:N:0:10
ACTCCTACGGGAGGCAGCAGTGGGGAATTTTGGACAATGGGCGCAAGCCTGATCCAGCTATTCCGCGTGTGGGATGAAGGCCCTCGGGTTGTAAACCACTTTTGTAGAGAACGACACGACACCCTCGAGTACCTGGTGTTGCTGACGGTACTCTAAGAATAAGCACCGGCTAACTACGTGCCAGCAGCCGCGGTAATACGTAGGGTGCGAGCGTTAATCGGAATTAATGGGCGTAAAGCGAGCGTAGGTGGCTTGATAAGTCAGATGTGAAAGCCCCGGGCTTAACCTGGGAAC
+
GGGGGGGGGGGGGGGGGGGGGGGGGGDGGGGGGGGGGGGGGGGDGFGGGGGGGGGGGGGGGGGGGGGGGGGGGGFFG,FGGGGGGGGGG@FGGGGGGGGDFGGFG9F,BAFGGF+@=FEE+CF:+BFE+8AB,B=D@<FGGGCFCB7@FFGGFGGFGCGCFAFAFG:FEGDG@DDEGGFGGGGGCCGGCFGEG<FGGFGDGGGFGCE7E*=CEGCGCCFGGE5CFF+2<AC@CCGGCFE?1CEGECEG9EGFFFGGGFEGFF7EG=FFGGGF>CGG*9CGBDCFFGF4CFF40/
@M03364:396:000000000-C9LGT:1:1101:25579:4916 1:N:0:10
ACTCCTACGGGAGGCAGCAGTGGGGAATATTGCACAATGGGCGCAAGCCTGATGCAGCGACGCCGCGTGCGGGATGGAGGCCTTCGGGTTGTAAACCGCTTTTGTTCAAGGGCAAGGCACGTTTCCGGCCGTTTTGAGTGGATTGTTCGAATAAGCACCGGCTAACTACTCGCCAGCAGCCGCGGTAATCCGTAGGGTGCAAGCGTTATCCGGATTTATTGGGCGTAAAGGGCTCGTAGGCGGTTCGTCGCGTCCGGTGGGAAAGTCCATCGCTTAACGGTGGATCCGCGCCGG
+
GGGGGGGGGGGGGGGGGGGGGGGGGGGGGGGFGGGGGGGGGGGGGGGGGGGGGGGGGGGGGGGGGGGGGGGGGGGFGGGGGGGGGGGGGGGGGGGGGGGGGGGGGFG,EFFGGD+B8DD@E-FD,@F@@+@**8@,5<8FDBF9,?FE:E:F>>BE:C:FEDCF:,7>C,+1<=FFDCBC<FECC:ECF+<>:EEDECEEGC9EGGECGG:CE:CCDCC?FGE8*/*;;CCCE6**:CGECE5:ECCEGCEC5CGGG?5*:/9A*:<>FGFDDGGGFDC:>FGFCGC)*75<DD
@M03364:396:000000000-C9LGT:1:1101:17152:4925 1:N:0:10
ACTCCTACGGGAGGCAGCAGTGGGGAATATTGGACAATGGGGGAAACCCTGATCCAGCCATGCCGCGTGTGTGAAGAAGGCCTTTTGGTTGTAAAGCACTTTAAGCAGTGAAGAAGACTCCATTGTTACTACCCATGGACGATGACATTAGCTGCAGAATAAGCACCGGCTAACTCTGTGCCAGCAGCCGCGGTAATACAGAGGGTGCAAGCGTTAATCGGAATTACTGGGCGTAAAGGGAGCGTAGGTGGCTCTATAAGTCAGATGTGAAATCCCCGGGCTTAACCTGGGAAC
+
GGGGGGGGGGGGGGGGGGGGGGGGGGGGGGGGGGGGGGGGGGGGGGGGGGGGGGGGGGGGGGGGGGGGGGGGGGGGGGGGGGGGGGGGGGGGGGGGGGGGGGGFGCGFGGGGGGGG,FGFG-B,BCFG,<CBFGCGFGGGDGGGCF<FGGGGGGGGGGGGGGGGGGGGGGGGGFGDGGGGGGGGGGGGGGGGGEGGGGGGGGGGGGGGGGGGGEGGGGGGGGGGGFGGGGGGGEGGGGGGGGGG:CEGFGGG5FGFGGGGCFGGGGGGGGGGGGFGGGGGFDDCGGGFGFFFFF
@M03364:396:000000000-C9LGT:1:1101:9776:4999 1:N:0:10
ACTCCTACGGGAGGCAGCAGTGGGGAATATTGGACAATGGGGGCAACCCTGATCCAGCCATGCCGCGTGTGTGAAGAAGGCCTTTTGGTTGTAAAGCACTTTAAGCAGTGAAGAAGACTCCGTGGTTAATACCCATGGACGATGACATTAGCTGCAGAATAAGCACCGGCTAACTCTGTGCCAGCAGCCGCGGTAATACAGAGGGTGCAAGCGTTAATCGGAATTACTGGGCGTAAAGGGAGCGTAGGTGGCTTGATAAGTCAGATGTGAAATCCCCGGGCTTAACCTGGGAAC
+
GGGGGGGGGGGGGGGGGGGGGGGGGGGGGGGGGGGGGGGGGGGGGGGGGGGGGGGGGGGGGGGGGGGGGFFGGGGGGGGGGGGGGAFGGGGGGGGGGGGGGGGFGGGGGGGGGGF=EEDFF-B+4:BF,CFD=F9FFGGGGC7A<CEGGGFGEGGGGGFGGGGGGGGGGGGGGGGGGFFGGGGGGGGGGGGGGGGGGGGGGGGGGGGGGGGGGCFGFGGGGGCGGGGGGGGGG=EGGGGGCEEGCCEGGGGGF*?CFGGGGGGGGGGGGGFGGCFF<CEGFF5C77C4FFF7D9
@M03364:396:000000000-C9LGT:1:1101:18167:5010 1:N:0:10
ACTCTACGGGAGGCAGCAGTGGGGAATATTGGACAATGGGGGAAACCCTGATCCAGCCATGCCGCGTGTGTGAAGAAGGCCTTTTGGTTGTAAAGCACTTTAAGCAGTGAAGAAGACTCCATGGTTAATACCCATGGACGATGACATTAGCTGCAGAATAAGCACCGGCTAACTCTGTGCCAGCAGCCGCGGTAATACAGAGGGTGCAAGCGTTAATCGGAATTACTGGGCGTAAAGGGAGCGTAGGTGGCTCTATAAGTCAGATGTGAAATCCCCGGGCTTAACCTGGGAACT
+
GGGGGGGGGGCGGGGGGGGGGGGGDGGGGGGGGGGGGGGGGGEGGGGGGGGGGGGGGGGGGGGGGGGGGGGGGGGGGGGGGGGGGGGGGGGGGGGGGGGGGFGGGGGFGGGGGGGFCFFF8?F,,CFF@,C,A,FFFGGGEGGGGDFFGGGGAGFGFGGGFGGGGGGGGEGGGGGGGGGGGGGGGGGGGGGGGGGGGGGGGGGGGGGGGGGGGGGGGGGGGDGGFGGGGGGDCEEGGGGGGGGEGGGGGFGGGGGGD@FGGGGFGGGGGGEFGFGGGGGG>>GGFGGFG3>CFC
@M03364:396:000000000-C9LGT:1:1101:24481:5019 1:N:0:10
ACTCCTACGGGAGGCAGCAGTGGGGAATCTTGCGCAATGGGGGCAACCCTGACGCAGCGACGCCGCGTGCGGGACGAAGGCCTTCGGGTCGTAAACCGCTTTCAGCAGGGACGAGGCCGCTCCGGTGACTGTACCTGCAGAAGAAGCCCCGGCTAAATACGTGCCAGCAGCCGCGGTAATACGTATGGGGCGAGCGTTATCCGGATTCATTGGGCGTAAAGCGCGCGTAGGCGGCCCGTTAGGTCGGAGGTAAAAGCCCGGGGCTCAACCCCGGCGAGCCTCCGATACCGGCGG
+
GGGGGGGGGGGGGGGGGGGGGGGGGGGGGGGGGGGGGGGGGGGGGGGGGGGGGGGGGGGGGGGGGGGGGGGGGGGGGGGGGGGGGGGGGGGGGGGGGGGGGGGEGGGGGGGGGGDGEGGGGFF**=FF<,78<@FEFGGFCDGGGGGGGGGGGGGGGGGGGGGGGGGGG>FGGGGGGGGGGGGGGGGGGGGGGGGGGGGGGGGGEGGGGGGGGGGGGGGGGGGGGGGGGGGGGGGGGGCFGGGGGGGEEG8CEGGGGGGGGGGGDFGGGGGGGGEGGGGGF@FGGGGFGFFGGG
@M03364:396:000000000-C9LGT:1:1101:20710:5021 1:N:0:10
ACTCCTACGGGAGGCAGCAGTGGGGAATATTGGACAATGGGGGAAACCCTGATCCAGCCATGCCGCGTGTGTGAAGAAGGCCTTTTGGTTGTAAAGCACTTTAAGCAGTGAAGAAGACTCCATGGTTACTACCCATGGACGATGACATTAGCTGCAGAATAAGCACCGGCTAACTCTGTGCCAGCAGCCGCGGTAATACAGAGGGTGCAAGCGTTAATCGGAATTACTGGGCGTAAAGGGAGCGTAGGTGGCTCTATAAGTCAGATGTGAAATCCCCGGGCTTAACCTGGGAAC
+
GGGGGGGGGGGGGGGGGGGGGGGGGGGGGGGGGGGGGGGGGGGGGGGGGGGGGGGGGGGGGGGGGGGGGGGGGGGGGGGGGGGGGGGGGGGGGGGGGGGGGGGCGGGGGGGGGGFGCFFFG<F8BCFG58C?B<EGGGFGGFGGGGEFGGGGGGGGGGGGGGGGGGGGGCEEGGGGGGGGGGGGGGGGGGGGGGGGGGGGGGGGGGGDGGGGGGGGGGGGGGGGGGFFGGGGGGGGGGGGGGGGEEGGGGGGGGGGGGGGGGGGFFGGGGGGGGGGGGGGFFGGGGGFGFFGGG
@M03364:396:000000000-C9LGT:1:1101:9982:5027 1:N:0:10
ACTCCTACGGGAGGCAGCAGTGGGGAATATTGGACAATGGGGGCAACCCTGATCCAGCCATGCCGCGTGTGTGAAGAAGGCCTTTTGGTTGTAAAGCACTTTAAGCAGTGAAGAAGACTCCCTGGTTAATACCCATGGACGATGACATTAGCTGCAGAATAAGCACCGGCTAACTCTGTGCCAGCAGCCGCGGTAATACAGAGGGTGCAAGCGTTAATCGGAATTACTGGGCGTAAAGCGAGCGTAGGTGGCTTGATAAGTCAGATGTGAAAGCCCCGGGCTTAACCTGGGAAC
+
GGGGGGGGGGGGGGGGGGGGGGGGGGGGGGGGGGGGGGGGGGGGGGGGGGGGGGFGGGGGGGGGGGGGGGGGGGGGFGGGGGGGGGGGGGGGGGGGGGGGGGGEGGGGGGGGGFGG<FFCF-B:BEFGBBFFFGGGFGGGG=FFGF9FFFFGGGGGGGGGGGGGGGGGGGGGGGGGGGGGGGGGGGGGGGGGGGGGGGGGGGGGGGGGGGGFGGGGGGGGGGGFFGGGGGGGGGGGGGGGGGGGGGGGGGGGGGGGGFGGGGGGFFGGGGCGGGGGGGGGFFGFFGGFGFFDGG
@M03364:396:000000000-C9LGT:1:1101:12077:5045 1:N:0:10
ACTCCTACGGGAGGCAGCAGTGGGGAATATTGCACAATGGGCGCAAGCCTGATGCAGCGACGCCGCGTGCGGGATGGAGGCCTTCGGGTTGTAAACCGCTTTTGTTCAAGGGCAAGGCACGGTTTCGGCCGTGTTGAGTGGATTGTTCGAATAAGCACCGGCTAACTACGTGCCAGCAGCCGCGGTAATACGTAGGGTGCAAGCGTTATCCGGATTTATTGGGCGTAAAGGGCTCGTAGGCGGTTCGTCGCGTCCGGTGTGAAAGTCCATCGCTTAACGGTGGATCCGCGCCGG
+
GGGGGGGGGGGGGGGGGGGGGGGGGGGGGGGGGGGGGGGGGGGGGGGGGGGGGGGGGGGGGGGGGGGGGGGGGGGGGGGGGGGGGGGGGGGGGGGGGGGGGGGGGGG,EFGGGGGGFGGG>+>C:FGG7+5538C:;F>DC@,>FEFGCGFG<EGGGGGGGGGGGGGCF<CFGGGGGGGGGGGGG>ECG?FFC<CGGGGGGGGGGEEGG?FEGCCECGFGGGGGG88?ACGGDGGGGCFGGGGEGGGGGGGGGGGGG=EGG@FG?C<FC7EGDFGDGGEG:FEGCFFF:>)11C
@M03364:396:000000000-C9LGT:1:1101:21906:5076 1:N:0:10
ACTCCTACGGGAGGCAGCAGTGGGGAATATTGGACAATGGGGGCAACCCTGATCCAGCCATGCCGCGTGTGTGAAGAAGGCCTTTTGGTTGTAAAGCACTTTAAGCAGTGAAGAAGACTCCATCGTTAATACCCATGGACGATGACATTAGCTGCAGAATAAGCACCGGCTAACTCTGTGCCAGCAGCCGCGGTAATACAGAGGGTGCAAGCGTTAATCGGAATTACTGGGCGTAAAGCGAGCGTAGGTGGCTTGATAAGTCAGATGTGAAAGCCCCGGGCTTAACCTGGGA
+
GGGGGGGGGGGGGGGGGGGGGGGGGGGGGGGGGGGGGGGGGGGGGGGGGGGGGGGGGGGGGGGGGGGGGGGGGGGGGGGGGGGGGGGGGGGGGGGGGGGGGGG<EEFGGGGGGGGGGGG?<-C,+BEG+BFC<8E8F<FF+8FFGG9FFGGGFGGGGGGGGGGGGGGGGGGGFGGGGGGGGGGGGGGGGGGGGGDGGGGGGGGGGGGGGGGGGGGGGGGGGGGGGGGGGGGGGGGGGGGGDGGGEGGGFGGGGGGGGGGGGFGGGGGGGGFFGGGGDDGGEFDGGGGFGFFG
@M03364:396:000000000-C9LGT:1:1101:24250:5076 1:N:0:10
ACTCCTACGGGAGGCAGCAGTGGGGAATATTGCACAATGGGCGCAAGCCTGATGCAGCGACGCCGCGTGCGGGATGGAGGCCTTCGGGTTGTAAACCGCTTTTGTTCAAGGGCAAGGCACGGTTTCGGCCGTGTTGAGTGGATTGTTCGAATAAGCACCGGCTAACTACGTGCCAGCAGCCGCGGTAATACGTAGGGTGCAAGCGTTATCCGGATTGATTGGGCGTAAAGGGCTCGTAGGCGGGTCGTCGCGGCCGGTGTGAAAGTCCATCGCTTAACGGTGGATCCGCGCCGG
+
GGGGGGGGGGGGGGGGGGGGGGGGGGGGGGGGFGGGGGGGGFG7FGEGGGGGGGGGGGGGGGGGGGGGG7FFGGGGFFGG7FGGGGGGGGGGGGGCFGGGGG9D=,55CFFGC+3D<F==F+3+8@CF++55*@3,,8@>8,8,6?<>CA>F*>D@,=<FC*=F,C9,CFC+*=<<<+C<2FBFD*:CC7+;<3AEGC>EFFGCEECCF7FCE**;*0+AFGGGDC*22<CGE*8C=EFGGGG*:587C855*7*:CCCGEFFDFFGGGG?<5=F7>**75<C7FD*7CBE59D
@M03364:396:000000000-C9LGT:1:1101:26119:5150 1:N:0:10
ACTCCTACGGGAGGCAGCAGTGGGGAATATTGCACAATGGGCGCAAGCCTGATGCAGCAACGCCGCGTGAAGGAAGAAGGTTTTCGGATCGTAAACTTCTATCAGCAGGGAAGAAAAAATGGCTATACCCGTCTCAGAAGCTCCGGCTAACTACGTGCCAGCAGCCGCGGTAATACGTAGGGAGCAAGCGTTATCCGGATTTACTGGGTGTAAAGGGTGCGCAGGCGGCCAAGCAAGTCAGAAGTGAAATTCCGAGGCTCAACTTCGGAGCTGCTTTTGAAACTGCTAGGCT
+
GGGGGGGGGGGGGGGGGGGGGGGGGGGGGGGGGGGGGGGGGGGEGGGGGGGGGGGGGGGGGGGGGGGFFGGGGGGFGGFGEEGGGGGDGFGFGGFGGGGGFFGGGCF<FGFCFFGG,4@<D-F,8BFF?,@+8,,39FFG<,,@++>FFGG,<FGGFGGGGGGGGGGGE*><*@@9FFGCGGFGEG@G:@:EEFGGGGDCEFGGGGGG*F8CFFGGGGGGGDGEGGGGGGGGGGGGFGFGGD+<CCFC<CCC3ACEDE=FG67FFGGGCGG5CCFGFCFGF4<FGGF6F>)2
@M03364:396:000000000-C9LGT:1:1101:17511:5152 1:N:0:10
ACTCCTACGGGAGGCAGCAGTGGGAAATATTGGACAATGGGGGAAACCCTGATCCAGCCATGCCGCGTGTGTGAAGAAGGCCTTTTGGTTGTAAAGCACTTTAAGCAGTGAAGAAGACTCCCTCGTTAATACCCATGGACGATGACATTAGCTGCAGAATAAGCACCGGCTAACTCTGTGCCAGCAGCCGCGGTAATACAGAGGGTGCAAGCGTTAATCGGAATTACTGGGCGTAAAGGGAGCGTAGGTGGCTCTATAAGTCAGATGTGAAATCCCCGGGCTTAACCTGGGAAC
+
FDFGGGFFGEG7CCEEEGGGGGGGGGFGGGGGCFDFGGGEFGG7CFGGCFFGF9FFFEFGFF@@FC:CFFGGGGCFGGFGDFGG<CFFEFGGGGGGGG<FGFDGGGDGFFFGGGGF,AAFFBB,+8BF8?CEB,,B=@DGD:FFGG<CDFGGDCFGGFGAFGGGGGGGGGGGGGGGGGFGC;FGGGF>FGGGDFGGGGGGGGGGGGGGGGF>EFGGGGGGGGEFGGFGGGFGEGGEFFCE8;CGGGGGGGGGCFGEFGGD@FFGGGGGGGFFGGGGCGDG@FFCDFGFGFFCF5
@M03364:396:000000000-C9LGT:1:1101:10577:5177 1:N:0:10
ACTCCTACGGGAGGCAGCAGTGGGGAATATTGGACAATGGGGGAAACCCTGATCCAGCCATGCCGCGTGTGTGAAGAAGGCCTTTTGGTTGTAAAGCACTTTAAGCAGTGAAGAAGACTCCATGTTTAATACCCATGGACGATGACATTAGCTGCAGAATAAGCACCGGCTAACTCTGTGCCAGCAGCCGCGGTAATACAGAGGGTGCAAGCGTTAATCGGAATTACTGGGCGTAAAGGGAGCGTAGGTGGCTCTATAAGTCAGATGTGAAATCCCCGGGCTTAACCTGGGAAC
+
GGGGGGGGGGGGGGGGGGGGGGGGGGGGGGGGGGGGGGGGGGGGGGGGGGGGGGGFGGGGGGGGGGGGGGGGGGGGGGGGGGGGGGGGGGGGGGGGGGGGGGGGGFGGGGGGGGGGE<F8<-C,<CBE,CEE<FGGGGFGG=FFGD9FGGGGGGGGGGGGGGGGGGGGGEGGGGGGGGGGGGGGGGGGFGGGGGGGGGGGGGGGGGGGGGGGGGGGGGGGGGGGGGGGGGGGGEGGGGGGCEEG?EEGGGGGFCGGGGGGGGGGGGGGGGGGDFGGGGGGFFFGGGFFGFFGGF
@M03364:396:000000000-C9LGT:1:1101:6001:5184 1:N:0:10
ACTCCTACGGGAGGCAGCAGTGGGGAATATTGGACAATGGGGGAAACCCTGATCCAGCCATGCCGCGTGTGTGAAGAAGGCCTTTTGGTTGTAAAGCACTTTAAGCAGTGAAGAAGACTCCATGGTTAATACCCATGGACGATGACATTAGCTGCAGAATAAGCACCGGCTAACTCTGTGCCAGCAGCCGCGGTAATACAGAGGGTGCAAGCGTTAATCGGAATTACTGGGCGTAAAGCGAGCGTAGGTGGCTTGATAAGTCAGATGTGAAATCCCCGGGCTTAACCTGGGAAC
+
GGGGGGGGGGGGGGGGGGGGGGGGGGGGGGGGGGGGGGGGGGEGGGGGGGGGGGGGGGGGGGGGGGGGGGGGGGGGGGGGGGGGGGGGGGDEGGGGGGGGGGGAFGGGGGGGGGDEGGGGGAC<=FCF,,9<BFG8FGGGGGGGGGGGGGGGFGGGGGGGFGGGGGGEGFGEGGGGGGGGGGGGGGGGGGGGGGGGGGGGGGGGGGGGGGGGGGGGGGGGGGGGGGGGGGGGGGGGGGGGGGGGEDGGGGGGGGGGGG:?99DGGGGGGGGGFGGGGGGGFFGGGGGFGFFGCD
@M03364:396:000000000-C9LGT:1:1101:5563:5200 1:N:0:10
ACTCCTACGGGAGGCAGCAGTGGGGAATATTGCACAATGGGCGCAAGCCTGATGCAGCGACGCCGCGTGCGGGATGGAGGCCTTCGGGTTGTAAACCGCTTTTGTTCAAGGGCAAGGCACGTTCTCGGCAGCATTGGTTGAATTGATCGAATAAGCACCGGATAACTACGTGACAGCAGCCGCGGTAATACGTATGGTGCAAGGGTTATCCGGGTTCATTGGGCGTAAAGCGCGCGTAGGCGGCCCGGTAGGTCGGGGGTAAAAGCCCGGGGCTCAACCCCGGCGAGCCTCCG
+
FGGGG9FGGGGCEGGGGGGGGGGGEGGGFGFCF9FGGGGGFG>CEGGGGGGGGGGFGG7@EE7FEFEFE>FG7>F7BEFDEGFGGGGGGDCFGGGGGE>::F=?FDF9FFFGGG<=D7D8+83,<DFG++8+,,3@,,**,8;F,,@@DFGD:,7::F,F7*=7CF9;482<,<FCD+=BC*14<=F1,,?C<,+002<CGC:*;;E>C9FGD*:A>79:CF*;*::8;@7?8?8E:5CC@EGCEGG*21?FC75*)/=E8ACEF47C<DCD3=F=GFCD:55D33)79@F9)
@M03364:396:000000000-C9LGT:1:1101:14928:5207 1:N:0:10
ACTCCTACGGGAGGCAGCAGTGGGGAATCTTGCGCAATGGGGGCAACCCTGACGCAGCGACGCCGCGTGCGGGACGAAGGCCTTCGGGTCGTAAACCGCTTTCAGCAGGGACGAGGCCGCTCCGATGACAGTACCTGCAGAAGAAGCCCCGGCTAAATACGTGCCAGCAGCCGCGGTAATACGTAGGTGGCGAGCGTTATCCGGAATTATTGGGCGTAAAGAGCGCGCAGGCGGTTCTTTAAGTCTGATGTGAAAGCCCCCGGCTCAACCGGGGAGGGTCATTGGAAACTGG
+
GGGGGGGGGGGGGGGGGGGGGGGGGGGGGGGGGGGGGGGGGGGGGGGGGGGGGGGGGGGGGGGGGGGGGGGGGGGGGGGGGGGGGGGGGGGGGGGGGGGGGGGGGGGGGGGGGGGGGGGDE5F<*=FG?,78,8FFFGGGGGGGGGGGGGGGGGGGGGGGGGGGGGGGGCGGGGGGGGGGGGGGGGGGGGGGGGGGGGGGGGGGGGGGGGGGGGGGGGGGGGGGGGGGGGGGGGGGGGGGGGGFGGGGGGGGCFCFC@FCEGDGDGFGGGGGGGEGDDCD:BGFF9FFGFFG
@M03364:396:000000000-C9LGT:1:1101:21436:5304 1:N:0:10
ACTCCTACGGGAGGCAGCAGTGGGGAATATTGGACAATGGGGGAAACCCTGATCCAGCCATGCCGCGTGTGTGAAGAAGGCCTTTTGGTTGTAAAGCACTTTAAGCAGTGAAGAAGACTCCTTTGTTAATACCCATGGACGATGACATTAGCTGCAGAATAAGCACCGGCTAACTCTGTGCCAGCAGCCGCGGTAATACAGAGGGTGCAAGCGTTAATCGGAATTACTGGGCGTAAAGGGAGCGTAGGTGGCTCTATAAGTCTGATGTGAAATCCCCGGGCTTAACCTGGGAAC
+
GGGGGGGGGGGGGGGGGGGGGGGGGGGGGGGGGGGGGGGGGGGGGGGGGGGGGGGGGGGGGGGGGGGGGGGGGGGGGGGGGGGGGGGGGGGGGGGGGGGGGGGAFFGEGGGGGGFGGGGGG-C<8CFG5<C?AFCGFGGGGGGGGFAFGGGGGGGGGGGGGGGGGGGGGGGGGGGGGGGGGGGGGGGGGDGGGGGGGGGGGGGGGGGGGGGGGGGGGGGGGGGGGGGGGGGGGGGGGGGGGEGGGGGGGGGGGGGGGGGGGGCCFFGGGGGGGGGGGGGGFFCGGGGFGFFG<C
@M03364:396:000000000-C9LGT:1:1101:12012:5343 1:N:0:10
ACTCCTACGGGAGGCAGCAGTGGGGAATATTGCACAATGGGCGCAAGCCTGATGCAGCGACGCCGCGTGCGGGATGGAGGCCTTCGGGTTGTAAACCGCTTTTGTTCAAGGGCAAGGCACGGTTTCGGCCGTGTTGAGTGGATTGTTCGAATAAGCACCGGCTAACTACGTGCCAGCAGCCGCGGTAATACGTAGGGTGCAAGCGTTATCCGGATTTATTGGGCGTAAAGGGCTCGTAGGCGGTTCGTCGCGTCCGGTGTGAAAGTCCATCGCTTAACGGTGGATCCGCGCCGG
+
GGGGGGGGGGGGGGGGGGGGGGGGGGGGGGGGGGGGGGGGGGGGGGGGGGGGGGGGGGGGGGGGGGGGGGGGGGGGGGGGGGGGGGGGGGGGGGGGGGGGGGGGGGGGGGGGGGGGFGGGG7FE:BFGC8@5>@FGGFGGGFGGGGGGGGFGFGGGGGGGGGGGGGGGGFGGGGGGGGGGGGGGGGGGGGGGGFGGGGGGGGGGGGGGGGGGG>EEGGGGGGGGGGEEGGGGDGGGGGGGGGGGGGGGEGGGGGEEG*:>E9CFGFGGGGGGGGGGFCEGEFEFFGGFGFFGGG
@M03364:396:000000000-C9LGT:1:1101:10612:5356 1:N:0:10
ACTCCTACGGGAGGCAGCAGTGGGGAATCTTGCGCAATGGGGGCAACCCTGACGCAGCGACGCCGCGTGCGGGACGAAGGCCTTCGGGTCGTAAACCGCTTTCAGCAGGGACGAGGCCGCGGGGTGACGAGACCTGCAGAAGAAGCCCCGGCTAAATACGTGCCAGCAGCCGCGGTAATACGTATGGGGCGAGCGTTATCCGGATTCATTGGGCGTAAAGCGGGCGTAGGCGGCCCGTTAGGTCGGGGGGAAAAGCCCGGGGCTCAACCCCGGCGAGCCTCCGATACCGGCGGG
+
GGGGGGGGGGGGGGGGGGGGGGGGGGGGFGGGGEGGGGGGGGGGGGFGGGGGCFGGGGGGGGGGGGGGGGGGGGGG+FGGGGGGGGGGGEGGGGGGGGGGGGF<@=AF<F<<<F>F>FFGG<7:4*8<8<**48?BC,302<8<C6,;;8CEEE6<<<FG@@58<:8EF;8CGCC//;<EG80<+;*0**2*1/://8;E95C*/A?FG90<C*::8E>9<E***:2C5C<C8*?****2*;0+25*:****/*+1**:7C85:/69C4*;<3C*><D*08)>5DDG6*7B7<C
@M03364:396:000000000-C9LGT:1:1101:18662:5384 1:N:0:10
ACTCCTACGGGAGGCAGCAGTGGGGAATCTTGCGCAATGGGGGCAACCCTGACGCAGCGACGCCGCGTGCGGGACGAAGGCCTTCGGGTCGTAAACCGCTTTCAGCAGGGACGAGGCCGCGAGGTGACGTTCCCTGCAGAAGAAGCCCCGGCTAAATACGTGCCAGCAGCCGCGGTAATACGTATGGGGCGAGCGTTATCCGGATTCATTGGGCGTAAAGCGCGCGTAGGCGGCCCGTTAGGTCGGAGGTAAAAGCCCGGGGCTCAACCCCGGCGAGCCTCCGATACCGGCGGG
+
GGGGGGGGGGGGGGGGGGGGGGGGGGGGGGGGGGGGGGGGGGGGGGGGGGGGGGGGGGGGGGGGGGGGGGGGGGGGGGGGGGGGGGGGGGGGGGGGGGGGGGGGGGGGGGGGGGGGGGGGE*C4==FF1*=,CFFGGGGFGGGGGGFGGGGGGGGGGGGGGGGGGGGGGCFGGGGGGGGGGGGGGGGGGGGGGGGEEGGGGDGDGGGGGGGGGGGGGGGGGGGGGEEDGGGEGCEGE:FGGGGGGGEGGGGG?FGGGGEGGGGGGGGGGGGGGDEGGGGGFFGGGDDFGFFGGD
@M03364:396:000000000-C9LGT:1:1101:12999:5391 1:N:0:10
ACTCCTACGGGAGGCAGCAGTGGGGAATCTTGCGCAATGGGGGCAACCCTGACGCAGCGACGCCGCGTGCGGGACGAAGGCCTTCGGGTCGTAAACCGCTTTCAGCAGGGACGAGGCCGCGCGTTGACGATACCTGCAGAAGAAGCCCCGGCTAAATACGTGCCAGCAGCCGCGGTAATACGTATGGGGCGAGCGTTATCCGGATTCATTGGGCGTAAAGCGCGCGTAGGCGGCCCGTTAGGTCGGAGGTAAAAGCCCGGGGCTCAACCCCGGCGAGCCTCCGATACCGGCGGG
+
GGGGGGGGGGGGGGGGGGGGGGGGGGGGGGGGGGGGGGGGGGGGGGGGGGGGGGGGGGGGGGGGGGGGGGGGGGGGGGGGGGGGGGGGGGGGGGGGGGGGGGGGGGGGGEGGGEFGCFFGG*<**=FG:*<1*2?,=FFGGGGFF:CCGGCC8EGFGGGFGGCGGGGGGCCEGGGC8EGGGGGFFFFGGGGGGDECGGGGGGGEEGGFFGGFGGGEGGGG?ECEGEE=EGGGGDE8E=EGGGGGGGEGG=EGGCGC7FEGGGGCGGGGFGGG:CEDGGGGFFGDGDD?DEBGGD
@M03364:396:000000000-C9LGT:1:1101:4819:5391 1:N:0:10
ACTCCTACGGGAGGCAGCAGTGGGGAATATTGGACAATGGGGGCAACCCTGATCCAGCCATGCCGCGTGTGTGAAGAAGGCCTTTTGGTTGTAAAGCACTTTAAGCAGTGAAGAAGACTCCATGGTTAATACCCATGGACGATGACATTAGCTGCAGAATAAGCACCGGCTAACTCTGTGCCAGCAGCCGCGGTAATACGTAGGGTGCGAGCGTTGTCCGGAATTATTGGGCGTAAAGAGCTTGTAGGCGGTTTGTCGCGTCTGCCGTGAAAATTCAGCGCTTAACGCTGGACG
+
GGGGGGGGGGGGGGGGGGGGGGGGGGGGGGGGGGGGGGGGGGGGGGGGGGGGGGGGGGGGGGGGGGGGGGGGGGGGGGGGGGGGGGGGGGGGGGGGGGGGGGGDGGGGGGGGGGGG8FGGF-C8EFGG,<CCFFFGGGGGDGGFFGGGGGGGGGGGGGGGGGGGGGGGGGGGGGGGGGGGGGGGGGGGGGGGGGGGGGGGGGGGGGGGGGGGGGGGGGGGGGGGGGGGGGGGGGGGGGFGGCFGGGGGGGGGGGGGGEFGGGGGGCGDGGGGDGGGGGGGFF=DGGDFGFFGGG
@M03364:396:000000000-C9LGT:1:1101:24908:5412 1:N:0:10
ACTCCTACGGGAGGCAGCAGTAGGGAATCTTTCACAATGGGCGAAAGCCTGATGGAGCAACGCCGCGTGCAGGATGAAGGCCTTCGGGTTGTAAACTGCTTTTATAACCGAGAAATTTGATCGTTAGTTTTCTATAAGGATCGGCTAACTACGTGCCAGCAGCCGCGGTCATACGTAGGATCCGAGCATTATCCGGAGTGACTGGGTGTAAAGAGTTGCGTAGGTGGTTTGTTAAGTAGGTAGTGAAATCTGGTGGCTCAACCATTCAGACTATTACCTAAACTGGCAGACTCG
+
GGGGGGGGGGGGGGGGGGGGGGGGGGGGGGGGGGGGGGGGGGGGGGGGGFGGGGGGGGGGGGGGGGGGGGGGGGGGGGGGGGGGGGGGGGGGGGGGGGGDFFGGGEGFGGGGGGGC,C?,C-::,:BF5,A<,,:<5DFGGF>F+<B@AE<F+BBFGFGGGGGGG:FGGGGGGGGGGGGGFGFFGGGGGFGGGGGGECGGGGFFGGFGGGGGGEFGGGGGGGGGGFGGGGGGGGGGGCFGCEGGGGGGGGGFGF8EFCFGGGGGGGGCFGGGGGGGGGFFFFFGGGCFDFFGFC
@M03364:396:000000000-C9LGT:1:1101:25050:5423 1:N:0:10
ACTCCTACGGGAGGCAGCAGTAGGGAATTTTCGTCAATGGGCGCAAGCCTGAACGAGCAATGCCGCGTGGGTGAAGACGGTCTTCGGATTGTAAAGCCCTGTTGCCGGGGACAATGGACTGTCTCAGTGTAAAGCTGACTGTTTGATGGTACCCGGCCAGAAAGCCACGTCTCACTACGTGCCAGCAGCCGCGGTAATACGTAGGGTGCAAGCGTTATCCGGATTTATTGGGCGTAAAGGGCTCGTAGGCGGTCCGTCGCGTCCGGTGTGAAAGTCCATCGCTTAACGGTGGAT
+
GGGGGGGGGGGGGGGGGEGGGGDAFGGGGGGGGGGCCFFFDGGGGGDFFGGGGGGGGGGGGGGGGGGGDGDG,CFE<FGGG@FD9FGECFDFFFFFGFFGGGGFGCF+C@GDGG9,,FE,,-C,5CDG?<@B,,33,C=A,BFF8@<<FF@C,@+@>FGFFGGGGFCFE18>,FECFGGGGGGGFCFG,4*CF7<FEFGFFCGGGGFGGFGDF7FEEGGDGCC8E@:EFGGGGGEEGFDGGGGGGGGGGGGGGGGGGFGGGGGGGGEGGDCDCFCFGGGG33CGGGGFG:F)*2
@M03364:396:000000000-C9LGT:1:1101:5123:5436 1:N:0:10
ACTCCTACGGGAGGCAGCAGTAGGGAATTTTCGTCAATGGGCGCAAGCCTGAACGAGCAATGCCGCGTGAGTGAGGAAGGTCTTCGGACTGTAAAGCTCTGTTGCCGGGGAAAAAGGGGAAATGCAGGCAATGGCATTTCATGGATGGTACCCGGCCAGAAAGCCACGGCTAACTACGTGCCAGCAGCCGCGGTAATACGTAGGTGGCGAGCGTTATCCGGAATGATTGGGCGTAAAGGGTGCGCAGGCGGTCTGTTAAGTCTGAAGGCAAAGGGATGAGCTCAACTCATTTAT
+
GGGGGGGGGGGGGGGGGGGGGGGGGGGGGGGGGGGGGGGGGGGGGGGGGGGGGGGGGGGGGGGGGGGGGGGGGGGGGGGGGGGGGGGGGCGGGGGGGGGGGGGGGFFFGGGGGGGGCFG+@-C,?FFG+,8:,B@<EEFGGGGGGCEFGGGFFGGGGGGGGGGGGGGGGCGGGGGGGGGGGGGGGFGGGGGGGGGGGGGGFGGGGGGGGGGGGGGG>FGGGGG=C7FGGGGGGCGGGGGGGGGGGGGGGGGGGGGGGGGGGGGGGGGGGGGGGGGFGGGGFFGFFGGFGF?DGF
@M03364:396:000000000-C9LGT:1:1101:20472:5456 1:N:0:10
ACTCCTACGGGAGGCAGCAGTGGGGAATATTGCACAATGGGCGCAAGCCTGATGCAGCGACGCCGCGTGCGGGATGGAGGCCTTCGGGTTGTAAACCGCTTTTGTTCAAGGGCAAGGCACGTTTTCGGCCGTGTTGAGTGGATTGTTCGAATAAGCACCGGCTAACTACGTGCCAGCAGCCGCGGTAATACGTAGGGTGCAAGCGTTATCCGGATTTATTGGGCGTAAAGGGCTCGTAGGCGGTTCGTCGCGTCCGGGGTGAAAGTCCATCGCTTAACGGTGGATCCGCGCCGG
+
GGGGGGGGGGGGGGGGGGGGGGGGGGGGGGGGGGGGGGGGGGGGGGGGGGGGGGGGGGGGGGGGGGGGGGGGGGGGGGGGDGGGGGGGGGGGGGGGGGGGGGGFGGGGGGGGGGDFGGGGG<FFCFGG+8@**8D,@DGGG@FFGGGGGGDD>FGGGGGGEGGGG?FFG*=FGGGGGGGGGGCEGGGGGGGG<FFGGFEEGGGGG8CEFGGGGGGGGGFGGGGGGGGGGGGGGFFEGGCECGGGGGE=8CEDCEEGG5>/:;CCFGGGGGF7CFGGGGEG5@ECDGGFFEFCDD
@M03364:396:000000000-C9LGT:1:1101:8668:5486 1:N:0:10
ACTCCTACGGGAGGCAGCAGTGGGGAATCTTGCGCAATGGGGGCAACCCTGACGCAGCGACGCCGCGTGCGGGACGAAGGCCTTCGGGTCGTAAACCGCTTTCAGCAGGGACGAGGCCGCTACGGTGACGGTACCTGCAGAAGAAGCCCCGGCTAAATACGTGCCAGCAGCCGCGGTAATACGTATGGGGCGAGCGTTATCCGGATTCATTGGGCGTAAAGGGCTCGTAGGCGGTTCGTCGCGTCCGGTGTGAAAGTCCATCGCTTAACGGTGGATCCGCGCCGGGTACGGGCG
+
GGGGGGGGGGGGGGGGGGGGGGGGGGGGGGGGGGGGGGGGGGGGGGGGGGGGGGGGGGGGGGGGGGGGGGGGGGGGGGGGGGGGGGGGGGGGGGGGGGGGGGGFGGGGGGGGGGGGGGGGG*C=:FFG8848*8FGFGGGGGGGGGGGGGGGGGGGGGGGGGGGGGGGG8>FGGGGGGGGGGGGGGGGGGGGEGEGGGGGGGGGGGGGGGGGGGGGGGGFGGGGGGGGGGGGGGCGGGEGGGGGGGGGEGEEGGGGGGGGGGGGFDEGGGGGGGGGGGGGFBGGGGDEF@DGDD
@M03364:396:000000000-C9LGT:1:1101:22889:5501 1:N:0:10
ACTCCTACGGGAGGCAGCAGTGGGGAATATTGGACAATGGGGGAAACCCTGATCCAGCCATGCCGCGTGTGTGAAGAAGGCCTTTTGGTTGTAAAGCACTTTAAGCAGTGAAGAAGACTCCCTGGTTAATACCCATGGACGATGACATTAGCTGCAGAATAAGCACCGGCTAACTCTGTGCCAGCAGCCGCGGTAATACAGAGGGTGCAAGCGTTAATCGGAATTACTGGGCGTAAAGCGAGCGTAGGTGGCTTGATAAGTCAGATGTGAAAGCCCCGGGCTTAACCTGGGAAC
+
GGGGGGGGGGGGGGGGGGGGGGGGGGGGGGGGGGGGGGGGGGGGGGGGGGGGGGGGGGGGGGGGGGGGGGGGGGGGGGGGFGGGGGGGGGGGGGGGGGGGGGGEGGGGGGGGGGGG8FFFF-B84BFG,@FDFGGGGGFFC+BDFG5DDFFGGGGGGGGGGGGGGGGGGGGGGGGGGGGGFGGGGGGGGGGGGGGGGGGGGGGGGGGGGGGCGGGGGGGGGGGGGGGGGGGGGGGGGGGGEGGGGGGGGGGGGGGGC<CE<@*?FGGGGFGGGGGGGGGGBFGGGGCFGFFFG3
@M03364:396:000000000-C9LGT:1:1101:5957:5504 1:N:0:10
ACTCCTACGGGAGGCAGCAGTGGGGAATATTGGACAATGGGGGCAACCCTGATCCAGCCATGCCGCGTGTGTGAAGAAGGCCTTTTGGTTGCAAAGCACTTTAAGCAGTGAAGAAGACTCCATGGTTAATACCCATGGACGATGACATTAGCTGCAGAATAAGCACCGGCTAACTCTGTGCCAGCAGCCGCGGTAATACAGAGGGTGCAAGCGTTAATCGGAATTACTGGGCGTAAAGGGAGCGTAGGTGGCTCTATAAGTCAGATGTGAAATCCCCGGGCTTAACCTGGGAAC
+
GGGGGGGGGGGGGGGGGGGGGGGGGGGGGGGGGGGGGGGGGGGGGGGGGGGGGGGGGGGGGGGGGGGGGGGGGGGGGGGGGGGGGGGGGGGGGGGGGGGGGGGAEDFGGGGGFGGG,EFEE-CC:CEG,<9<BFF8AFGFG:FFDFAFAFFGFGGGGFGGGGGGGGFFGEGGGGGGCGGGFGAFGGGGGGGGGGGGGFGGGGGGGGGGGFGGGG:CCGFGGGG8FGB?FGFCGGGGFGGGCEGGE5EEGGDG@FF7FGGGFGFG7CFCGGFF:FGGGGGGFF5<FGGFGFFG:C
@M03364:396:000000000-C9LGT:1:1101:13850:5504 1:N:0:10
ACTCCTACGGGAGGCAGCAGTGGGGAATCTTGCGCAATGGGGGCAACCCTGACGCAGCGACGCCGCGTGCGGGACGAAGGCCTTCGGGTCGTAAACCGCTTTCAGCAGGGACGAGGCCGCGCGGTGACATTACCGGCAGAAGAAGCCCCGGCTAAATACGTGCCAGCAGCCGCGGTAATACGTATGGGGCGAGCGTTATCCGGATTTATTGGGCGTAAAGGGCTCGTAGGCGGTTCGTCGCGTCCGGTGTGAAAGTCCATCGCTTAACGGTGGATCCGGGCCGGGTACGGGCGG
+
GGGGGGGGGGGGGGGGGGGGGGGGGGGGGGGGGGGGGGGGGGGGGGGGGGGGGGGGGGGGGGGGGGGGGGGGGGGGGGGGGGGGGGGGGGGGGGGGGGGGGGG9FGGGGGGGGG7CFBCBB4=*4=FF,,7,<,*4=<@F,8,4,?:<FECE/::CCFFC<CEGFGF8E;/:8?CEGGFGFGF+<;EGE8EDGGGGGGGGCAE885A9CFGGGCG8EEGGGG8C>ECEGGCEE/:8CC8EEEE:?7E/:*;?FEF:>FC+<1<=59FDDG*77=CDCF*/7>EGGCC@GEFDGG
@M03364:396:000000000-C9LGT:1:1101:8142:5525 1:N:0:10
ACTCCTACGGGAGGCAGCAGTAGGGAATCTTCGGCAATGGACGCAAGTCTGACCGAGCAACGCCGCGTGAGTGAAGAAGGTTTTCGGATCGTAAAACTCTGTTGTTAGAAAAGAACAAGGATGCGAGTGCACAGTTCATCCCTTGACGGTATCTAACCAGAAAGCCACGGCTAACTACGTGCCAGCAGCCGCGGTAATACGTAGGTGGCAAGCGTTGTCCGGATTTATTGGGCGTAAAGCGAGCGCAGGCGGAAAAATAAGTCTAATGTGAAAGCCCTCGGCTTAACCGAGGA
+
GGGGGGGGGGGGGGGGGGGGGGGGGGGGGGGGGGGGGGGGGGGGGGGGGGGGGGGGGGGGGGGGGGGGGGGGGGGGGGGGGGGGGGGGGGGGGGGGGGGGGGGAFGGGGGGGGGGGEFEFD@B,3BFF+,9::BFCFGGGGGGGGGGGGGGGGGFGGGGGGGGGGGGGG3BFGFFGGGGGGGGGGGGGGGGGGGGGGGGGGGGGGGGGGGGGGGGGGGGGGGEGGGGGGGGGGGEGGGGGGGGGGGGGGGGGEEEGCFGGGGCFGGGGGGGGFGGCGGGGFFFGGGGFGFFGG
@M03364:396:000000000-C9LGT:1:1101:25704:5531 1:N:0:10
ACTCCTACGGGAGGCAGCAGTGGGGAATCTTGCGCAATGGGGGCAACCCTGACGCAGCGACGCCGCGTGCGGGACGAAGGCCTTCGGGTCGTAAACCGCTTTTGTTCAAGGGCAAGACACGTTTTCGGCTGTGTTGAGTGGATTGTTCGAATAAGCACCGGCTAACTACGTGCCAGCAGCCGCGGTAATACGTAGGGTGCAAGCGTTATCCGGATTTATTGGGCGTAAAGGGCTCGTAGGCGGTTCGTCGCGTCCGGTGGGCAAGTCCATCGCTTAACGGTGGATCCGCGCCGG
+
GGGGGGGGGGGGGGGGGGGGGGGGGGGGGGGGGGGGGGGGGGGGGGGGGGGGGGGGGGGGGGGGGGGGGGGGGGGGGGGGGGGGGGGGGGGGGGGGGGGGGGG,DDGCFFGGGGGF,@FC*8FD*@FF**538<3D@F<FG9,?,7FFGGGC<FFFGC<FEEGGGGGGG*<B*CE7<FGGGGGGGEDDGEFFF6CGGGGGGGGGGGG5FFGGG5889?FGGFFEG88C@FGGGGGGGGGGGGGGGGGGDEGGGGGDGEG*8*9CEG7FFFA73C5>FGGGFFGGDGGFC@>G3>
@M03364:396:000000000-C9LGT:1:1101:4640:5543 1:N:0:10
ACTCCTACGGGAGGCAGCAGTGGGGAATATTGGACAATGGGGGAAACCCTGATCCAGCCATGCCGCGTGTGTGAAGAAGGCCTTTTGGTTGTAAAGCACTTTAAGCAGTGAAGAAGACTCCATTGTTAATACCCATGGAAGATGACATTAGCTGCAGAATAAGCACCGGCTAACTCTGTGCCAGCAGCCGCGGTAATACAGAGGGTGCAAGCGTTAATCGGAATTACTGGGCGTAAAGGGAGCGTAGGTGGCTCTATAAGTCAGATGTGAAATCCCCGGGCTTAACCTGGGAAC
+
GGGGGGGGGGGD7@FGDGGFGFGGGGGGGGGGGGGGGGGGGGGG@FGGGGGGGGGGGGFGGGGGGGDGGFGGDFGCFGGGGGGGFGGGGGGGGGGFFGGGGGG9FAFFGGGGGFGFCCFA4-C,5:FG9<C<,:5,AEF,B,<C,C,DFG?FFGGGGGGGGGGGGGGGG+CFGGGD<FGGFGGFGGGGG@CECCFGGGGGGFGGGGGGGFGGGF:8BFFGGGCCGDFCCFGGG*:CGGGEEEGGEGEEFGGG8EFGGG79<:CFCFGGGGGGGGGGGDGGEFEGGGGFGFFCC*
@M03364:396:000000000-C9LGT:1:1101:23522:5544 1:N:0:10
ACTCCTACGGGAGGCAGCAGTGGGGAATATTGGACAATGGGGGAAACCCTGATCCAGCCATGCCGCGTGTGTGAAGAAGGCCTTTTGGTTGTAAAGCACTTTAAGCAGTGAAGAAGACTCCTTGATTAATACCCATGGACGATGACATTAGCTGCAGAATAAGCACCGGCTAACTCTGTGCCAGCAGCCGCGGTAATACAGAGGGTGCAAGCGTTAATCGGAATTACTGGGCGTAAAGCGAGCGTAGGTGGCTTGATAAGTCAGATGTGAAAGCCCCGGGCTTAACCTGGGAAC
+
GGGGGGGGGGGGGGGGGGGGGGGGGGGGGGGGGGGGGGGGGGGGGGGGGGGGGGGGGGGGGGGGGGGGGGGGGGGGGGGGGGGGGGGGGGGGGGGGGGGGGGGEGGGGGGGGGGGGGGGF8-C,::EF,<E?,:C?AFCGG=BF,?DDDGGGGGGGGGGGGGGGGGGGGCEGGGGGGGGGGGGGGGGGGGGGGFGGFFGGGGGGGGGGGFGGGFGGGGGGGGGGGGGGGGFFGGGEGGGGGGGGEGGGGGGGGGGGGGGGGGGGGGGGGGGGGGGGDDEGFFGCFFFFGFFCF3
@M03364:396:000000000-C9LGT:1:1101:5571:5589 1:N:0:10
ACTCCTACGGGAGGCAGCAGTGGGGAATATTGCACAATGGGGGGAACCCTGATGCAGCAACGCCGCGTGAGTGATGACGGCCTTCGGGTTGTAAAGCTCTGTCTTCAGGGACGATAATGACGGTACCTACGGAGGAAGCCACGGCTAACTACGTGCCAGCAGCCGCGGTAATACGTAGGTGGCGAGCGTTGTCCGGATTTACTGGGCGTAAAGGGAGCGTAGGCGGATTTTTAAGTGAGATGTGAAATACTCGGGCTTAACCTGAGTGCTGCATTTCAAACTGGAAGTCTAG
+
GGGGGGGGGGGGGGGGGGGGGGGGGGGGGGGGGGGGGGGGGGGGGGGGGGGGGGGGGGGGGGGGGGGFGGGGGGGGGGGGGGGGGGGGFGGGGGGGFFGGGGGGGGGGGGGGGGGGCFGGG:C<8=F;,,48*4=C=FFFFFGEGEGGGGFGGGGGGGGGGGGGGGGGG*;FGGG@FGGGGGGGGGGGGDGGGGEGDGEGGFGGGGGGE>EGGGEGGGGGDEGGGGEC8CGGGGGGGGGG9CFGGGGGGGFFGGGGGGGGGEFGGGGGGGGGGGGGGGGGFFGGFGGFGFFG
@M03364:396:000000000-C9LGT:1:1101:19321:5622 1:N:0:10
ACTCCTACGGGAGGCAGCAGTAGGGAATTTTCGTCAATGGGCGCAAGCCTGAACGAGCAATGCCGCGTGAGTGAGGAAGGTCTTCGGACTGTAAAGCTCTGTTGCCGGGGAAAAAGTGGAAATGCAGGCCATGGCATTTCATGGATGGTACCCGGCCAGAAAGCCACGGCTAACTACGTGCCAGCAGCCGCGGTAATACGTATGGGGCGAGCGTTATCCGGATTCATTGGGCGTAAAGCGCGCGTAGGCGGCCCGTTAGGTCGGAGGTAAAAGCCCGGGGCTCAACCCCGGCGG
+
GGGGGGGGGGGGGGGGGGGGGGGGGGGGGGGGGGGGGGGGGGGGGGGGGGGGGGGGGGGGGGGGGGGGGFGGGGGGGGGGGGGGGGGGGGGGGGGGGGGGGGGEGGG+CGFGGG=F,CF,:5?,5CFG+383,3,,8EDFGGGGCGGGGGGGGGGFG>FGGGGGGGGGGEEGGGGGGGGGDGGGGGGGGGGGGGGGDFGGCGGGGGGCEEGGGGGGGCGGGG?=FGGGGGGGGC>EGGGGGGGGCCGGGGGGGGGECEEFFEDG:CE<CDGGG*:DGGGGD)CG=FFFGFFGG)
@M03364:396:000000000-C9LGT:1:1101:24401:5634 1:N:0:10
ACTCCTACGGGAGGCAGCAGTAGGGAATCTTCGGCAATGGGGGCAACCCTGACCGAGCAACGCCGCGTGAGTGAAGAAGGTTTTCGGATCGTAAAGCTCTGTTGTAAGAGAAGAACGTGTGCGCGAGTGCAAAATTCACACAGTGACGGTAACTTACCAGAAAGGGACGGCTAACTACGTGCCAGCAGCCGCGGTAATACGTAGGTCCCGAGCGTTGTCCGGATTTATTGGGCGTAAAGCGAGCGCAGGCGGTTTAATAAGTCTGAAGTTAAAGGCAGTGGCTTAACCATTGTT
+
FFGDGGG,@FC@:@B@;FGFFEFGGFFD@ECFFEGEEFGG@FG@BFGG@EEFGGGGGGGGFFEBCGDFGDEFGGEG9EFGFFGC,@>FCFCFCDEFFEFGACD<B,?EFAFGACFG=FD=F<C++8@F<,8,,38,8@DEE+DFF,8@FC<<FGGCCFCBB,>FFF,8>**=CFG9C@CGCGGGGGGGFGDEFCFGGGGGGGFGGCF6CEGEGG?>E1C@C>;;ACCFGFGGCEEECFCGGGEGGGGG8/8EC5877:29<ED9E>C6C7:C??+95C6C?BC4>F*699@GG7
@M03364:396:000000000-C9LGT:1:1101:20679:5636 1:N:0:10
ACTCCTACGGGAGGCAGCAGTGGGGAATATTGCACAATGGGGGAAACCCTGATGCAGCAACGCCGCGTGAGTGATGACGGCCTTCGGGTTGTAAAGCTCTGTCTTCAGGGACGATAATGACGGTACCTTCGGAGGAAGCCACGGCTAACTACGTGCCAGCAGCCGCGGTCATACGTAGGGTGCAAGCGTTATCCGGATTTATTGGGCGTAAAGGGCTCGTAGGCGGTTCGTCGCGTCCGGTGTGAAAGTCCATCGCTTAACGGTGGATCCGCGCCGGGTACGGGCGGGCTTG
+
GGGGGGGGGGGGGGGGGGGGGGGGGGGGGGGGGGGGGGGGGGGGGGGGGGGGGGGGGGGGGGGGGGGGGGGGGGGGGGGGGGGGGGGGGGGGGGGGGGGGGGGGGGGGGGGGGFGG+CFCB8@B+BFF5,8++838@FFFGGGGGG:FCFFGFGGGGGGGFGGGGGGGG*:FFGGGGGGGGGGGGGGGGGGGGGGGFCEGGGGGGGGGGGGGGGGGGGGGGGGFGGEGGGGGGGGGGEEGEGGGGGGGGGGGGGGGGGDFCGD:EGFGFGGFDEGDGGCD67EGCDDEC55>
@M03364:396:000000000-C9LGT:1:1101:16201:5648 1:N:0:10
ACTCCTACGGGAGGCAGCAGTGGGGAATATTGGACAATGGGGGCAACCCTGATCCAGCCATGCCGCGTGTGTGAAGAAGGCCTTTTGGTTGTAAAGCACTTTAAGCAGTGAAGAAGACTCCGTCGTTACTAGCCACGGACGCTGACATTAGCTGCAGAATAAGCACCGGCTAACTCTGTGCCAGCAGCCGCGGTAATACAGAGGGTGCAAGCGTTAATCGGAATTACTGGGCGTAAAGCGAGCGTAGGTGGCTTGATAAGTCAGATGTGAAATCCCCGGGCTTAACCTGGGAAC
+
GGGGGGGGGGGGGGGGGGGGGGGGGGGGGGGGGGGGGGGGGGGEGGGGGGGGGGGGGGGGGGGGGGGGGGGGGGGGGGGGGGGGGGGGGGGGGGGGGGGGGGFFGGFGGGGGGGFG,?FF8-B,+8:A4<C,:,,83@FGG+BFCB,@FGGGFGGGGFGGGGGGFFGGGEGGGGGGGGGGGGGGGGGGGGGGGFGGGGGFGGGGGGGGGGGGGGGGBEGGGGGGGGFGGGGGGGGGGGGGECCEGGGGGGGGGGGFDEGGFGGGFGGGFGGGGGGG3CEDFF5CGGG?4FFFG9
@M03364:396:000000000-C9LGT:1:1101:15173:5669 1:N:0:10
ACTCCTACGGGAGGCAGCAGTGGGGAATCTTGCGCAATGGGGGCAACCCTGACGCAGCGACGCCGCGTGCGGGACGAAGGCCTTCGGGTCGTAAACCGCTTTCAGCAGGGACGAGGCCGCGAGGTGACGGTACCTGCAGAAGAAGCCCCGGCTAAATACGTGCCAGCAGCCGCGGTAATACGTATGGGGCGAGCGTTATCCGGATTCATTGGGCGTAAAGCGCGCGTAGGCGGCCCGTTAGGTCGGAGGTAAAAGCCCGGGGCTCAACCCCGGCGAGCCTCCGATACCGGCGGG
+
GGGGGGGGGGGGGGGGGGGGGGGGGGGGGGGGGGGGGGGGGGGGGGGGGGGGGGGGGGGGGGGGGGGGGGGGGGGGGGGGGGGGGGGGGGGGGGGGGGGGGGGGGGGFGGGGGGGGGGGGG*=48CFG<4<1<FG9FGFGGFGGGGGGGGGGEGGGGGGGGGGGGGGGGGGGGGGGGGGGGGGFGFGGGGGGGGGGGGGGGGGEGGGGGGGGGGGGGGGGGGGGGGEGGGGGGGGGGEFGGGGGGGCEG?FFGGGGGGGGGGGGGFFFGDGGGGGGGGGGFFGGGGCFGFFGGD
@M03364:396:000000000-C9LGT:1:1101:7737:5710 1:N:0:10
ACTCCTACGGGAGGCAGCAGTGGGGAATATTGCACAATGGGCGCAAGCCTGATGCAGCGACGCCGCGTGCGGGATGGAGGCCTTCGGGTTGTAAACCGCTTTTGTTCAAGGGCATGGCACCGTTTCGGCCGTGTTGAGTGGATTGTTCGAATAAGCACCGGCTAACTACGTGCCAGCAGCCGCGGTAATACGTAGGGTGCAAGCGTTATCCGGATTGATTGGGCGTAAAGGGCTCGTAGGCGGTTCGTCGCGTCCGGTGTGAAAGTCCATCGCTTAACGGTGGATCCGCGCCGG
+
GGGGGGGFGGGEGGCGGGFGGGGGGGE@CFFGGGGGGCFGGGFCF@FFDGGFGGFFF@FGGGGGGGG=FEGGGG>FFGFGGGG<FFGGFGGGGFG,BFGFGGGGGGG<AD8+FF,B,8:=+3BF8>CC+383*,8,3@F,@,@9FGGCEF:?83>B3,<<1CFGCCFGG<CFFGFGFGGGCFFFC1:EDFDF9,;EECE?CDECECEEGGFGG*88*+2AFGGFC::E5<?=EC@EGEGEGGD*1:EEE?8E5CGEGGGEG+20A:<>C*35C7F5C:E35@G5C*>FGE:))9
@M03364:396:000000000-C9LGT:1:1101:6706:5770 1:N:0:10
ACTCCTACGGGAGGCAGCAGTGGGGAATCTTGCGCAATGGGGGCAACCCTGACGCAGCGACGCCGCGTGCGGGACGAAGGCCTTCGGGTCGTAAACCGCTTTCAGCAGGGACGAGGCCGCTACGGTGACCGTACCTGCAGAAGAAGCCCCGGCTAAATACGTGCCAGCAGCCGCGGTAATACGTATGGGGCGAGCGTTATCCGGATTCATTGGGCGTAAAGGGCTCGTAGGCGGTTCGTCGCGTCCGGTGTGAAAGTCCATCGCTTAACGGTGGATCCGCGCCGGGTTCGGGCG
+
GGGGGGGGGGGGGGGGGGGGGGGGGGGGFGGGGGGGGGGGGDGGGGGGGGGGGEGGGGGGGGGGGGGGGGEGGGGGGGGGGGGGGGGGGGGGGGGGDEGGGGGGGGFGGGGGGG:F7BFC:*5**?:F@,48**1@<FEFG,<<F,2+8<CEF@FGF,FC:<CG>CF8:,;CCCEDCCE+<CF+++;CFDEG58CEGGGGC:EGCE8FGDCEFGFE?CECFD>5EGGC>CEFGD*8*CE88C5/C5CG:C8=<C++:9:FCFD==>:*:7ECFEEFF*:>:3EDG<C)*0>9/1
@M03364:396:000000000-C9LGT:1:1101:17536:5783 1:N:0:10
ACTCACGGGAGGCAGCAGTAGGGAATCTTCGGCAATGGGCGAAAGCCTGACCGAGCAACGCCGCGTGAATGATGAAGGCCTTCGGGTTGTAAAATTCTGTTATAAGGGAAGAACGACTTTAGTAGGAAATGGCTAGAGTGTGACGGTACCTTATGAGAAAGCCACGGCTAACTACGTGCCAGCAGCCGCGGTAATACGTAGGTGGCGAGCGTTATCCGGAATTATTGGGCGTAAAGAGCGCGCAGGTGGTTGATTAAGTCTGATGTGAAAGCCCACGGCTTAACCGTGGAGGGT
+
GGGGGGGGGGGGGGGGGGGGGGGGGGGGGGGGGGGGGGGGGGGGGGGGGGGGGGGGGGGGGGGGGGGGGGGGGGGGGGGGGGGGGGGGGGGGGGGGGGGGGFFCGGGGGGGGGGGDFGDG9-F,<:EF,:C:BF9<AFGGGGGGGGGGGGGGCFGGGGGGGGGGGGGGG*DGGGGGGGGGGGGGGGGGGGGGGGGGGGGGGGGGGGGGGGGEGEGGGGG>EGFGGGGGGGGGGGGGGGGGGGGGGGEFGE>EEFGGGGGGGGGGGGGDGGGFFFGGGGGGDFCFGGD>>>FGG*
@M03364:396:000000000-C9LGT:1:1101:8182:5788 1:N:0:10
ACTCCTACGGGAGGCAGCAGTGGGGAATATTGCACAATGGGCGCAAGCCTGATGCAGCGACGCCGCGTGCGGGATGGAGGCCTTCGGGTTGTAAACCGCTTTTGTTCAAGGGCAAGGCACGGTTTCGGACGTGTTGAGTGGATTGTTCGAATAAGCACCGGCTAACTACATGCCAGCAGCCGCGGTAATACGTAGGGTGCAAGCGTTATCCGGATTTATTGGGCGTAAAGGGCTCGTAGGCGGTTCGTCGCGTCCGGTGTGAAAGTCCATCGCTTAACGGTGGATCCGCGCCGG
+
GGGGGGGGGGGGGGGGGGGGGGGGGGGGFGGGGGGGGGGGGGGDGGGGGGGGFGGGGGGGGGGGGGGGGGGGGGGGGGGCGGGGGGGGFGGGGGGGDEFG7FGGGFGDFGFFGGGGCCFD+6B:FCEG+353883@CFGGGCFFGFGFCF,<1?FFFGFGEG>7CA;F8,+7FFGGGFAFEDDGC::8E?FF<98;EFEECFGF>EE8EE?EGCG5<AC?0:;@:8:5ACCE>CFGECC80:CC8CGG8*?E85EGD87*:0:CGG77DFGGGE79D>:38FD*>F<>*7>GGC
@M03364:396:000000000-C9LGT:1:1101:10288:5792 1:N:0:10
ACTCCTACGGGAGGCAGCAGTAGGGAATTTTCGTCAATGGGCGCAAGCCTGAACGAGCAATGCCGCGTGAACGAGGAAGGTCTTCGGATCGTAAAGTTCTGTTGAGAGGGAAAAAGGAACACCCGAGGAAATGCTGGTGAAGTGATATTACCTTTCGAGGAAGTCACGGCTAACTACGTGCCAGCAGCCGCGGTAATACGTAGGTGGCGAGCGTTATCCGGAATGATTGGGCGTAAAGGGTGCGTAGGCGGCCTGTTAAGTCTGAAGTGAAAGGTACCGGCTCAACCGGTAC
+
GGGGGGGGGGGGGGGGGGGGGGGGGGGGGGGGGGGGGGGGGGGGGGGGGGGGGGGGGGGGGGGGGGGGGGGGGGGGGFGGGGGGGGGGGGGGGGGGGGGGGEFFGGGGGGGGGGFGCFGGGGG+8@CF+,8:8DF9DFGG9FFFEF<EFGGGGGGGGGGGFGGGGGGGGGGGGGGGGGFFGGFGFGGGGDGEGGGGG<FFGGGGCFGDEFG7CGGGGFCGGGGCFGGGGGGGGGGGGGGGGG5CEEGGGGGGG*AC>FCFC9DFGFGDGFFFGGGGCFEG>>CGGGGEC55D
@M03364:396:000000000-C9LGT:1:1101:12858:5829 1:N:0:10
ACTCCTACGGGAGGCAGCAGTGGGGAATATTGCACAATGGGCGCAAGCCTGATGCAGCGACGCCGCGTGCGGGATGGAGGCCTTCGGGTTGTAAACCGCTTTTGTTCAAGGGCAAGGCACGGTTTCGGCCGTGTTGAGTGGATTGTTCGAATAAGCACCGGCTAACTACGTGCCAGCAGCCGCGGTAATACGTAGGGTGCAAGCGTTATCCGGATTCATTGGGCGTAAAGCGCGCGTAGGCGGCCCGTTAGGTCGGAGGTAAAAGCCCGGGGCTCAACCCCGGCGAGCCTCCG
+
GGGGGGGGGGGGGGGGGGGGGGGGGGGGGGGGGGGGGGGGGGGGGGGGGGGGGGGGGGGGGGGGGGGGGGGGGGGGGGGGGGGGGGGGGGGGGGGGGGGGGGGGGGGGGGGGGGGGGGGGG+>CFFFG++@5@FGFDFFGG:FGGGGGGGGGGGGGGGGGGGGGGGGGG<FFGGGGGGGGGGGGGGGGGGGGECFGGGGGGGGGGGGDFGGGGEGCFGGGGGGGGGGGGGGGGGEGGGGGGGGGEGEEFGGGGGGGGGGGFDGGGGGFGGGGGGGFGFGDFDGGD5DB3?FGG
@M03364:396:000000000-C9LGT:1:1101:8157:5848 1:N:0:10
ACTCCTACGGGAGGCAGCAGTGGGGAATATTGCACAATGGGGGCAACCCTGATCCAGCCATGCCGCGTGTGTGAAGAAGGCCTTTTGGTTGTAAAGCACTTTAAGCAGTGAAGAAGACTCCATGGTTAATACCCATGGACGATGACATTAGCTGCAGAATAAGCACCGGCTAACTCTGTGCCAGCAGCCGCGGTAATACAGAGGGTGCAAGCGTTAATCGGAATTACTGGGCGTAAAGGGAGCGTAGGTGGCTCTATAAGTCAGATGTGAAATCCCCGGGCTTAACCTGGGAAC
+
GGGGGGGGGGGGGGGGGGGGGGGGGGGGGGGGGGGGGGGGGGGGGGGGGGGGGGGGGGGGGGGGGGGGGEGGGFGGGGGGGGGGGGGGGGGGGGGGGGGGGGGGGGGGGGGFGGGG8FFEF-C<BEFG,<CC:E9EFGGGGGGGGGGGGGFGGGGGGGGGGGGGGGGGGGGGGGGGGGGGGGGGGGGGGGGGGGGGGGGGGGGGGGGGGGGGGGGGGGFGGGGGGGGGGGGGGEGGGGGGGGGGGGGGGGGGGGFGGGFGGGGFGGGGGGGGGGGGGDGGE:GGGGGFGFFG<7
@M03364:396:000000000-C9LGT:1:1101:6012:5858 1:N:0:10
ACTCCTACGGGAGGCAGCAGTGGGGAATATTGCACAATGGGCGCAAGCCTGATGCAGCGACGCCGCGTGCGGGATGGAGGCCTTCGGGTTGTAAACCGCTTTTGTTCAAGGGCAAGGCACGGTTTCGGCCGTGTTGAGTGGATTGTTCGAATAAGCACCGGCTAACTACGTGCCAGCAGCCGCGGTAATACGTAGGGTGCAAGCGTTATCCGGATTCATTGGGCGTAAAGCGCGCGTAGGCGGCCCGTTAGGTCGGAGGTAAAAGCCCGGGGCTCAACCCCGGCGAGCCTCCG
+
GGGGGGGGGDGGGGGGGGGGGGGGGGGGGGGGGGGGGGGGGGGGGGGGGGGGGGGGGGGGGGGGGGGGGGGGGGGGGGGGGGGGGGGGGGGGGGGGGGGGGGGGGGGGGGGGGGGGGFGG+3F+FBFGFCC5@@:CFF;FGGGGG:FFEFGGCGGEGGGGGGGGGGGGGBCEFGGGGGGGGGGGGGGGGFGGFFFGGFGGGGGGGGGGGGGGGGDCGFGGGGGGGGEGGGDGGGGGEGGGGGGGGGGEGGGGGGGGGGGDGGGGGGGGGDGGGCFGCGFGEEGGGDGFDFFGG
@M03364:396:000000000-C9LGT:1:1101:24039:5891 1:N:0:10
ACTCCTACGGGAGGCAGCAGTGGGGAATATTGCACAATGGGCGCAAGCCTGATGCAGCGACGCCGCGTGCGGGATGGAGGCCTTCGGGTTGTAAACCGCTTTTGTTCAAGGGCAAGGCACGGTTTCGGCTGTGTTGAGTGGATTGTTCGAATAAGCACCGGCTAACTACGTGCCAGCAGCCGCGGTAATACGTAGGGTGCAAGCGTTATCCGGATTTATTGGGCGTAAAGGGCTCGTAGGCGGTTCGTCGCGTCCGGTGTGAAAGTCCATCGCTTAACGGTGGATCCGCGCCGG
+
GGGGGGGGGGGGGGGGGGGGGGGGGGGGGGGGGGGGGGGGGGGGGGGGGGGGGGGGGGGGGGGGGGGGGGGGGFGGGGGGGGGGGGGGGGGGGGGGGGGGGGGGGGGAGGGGGGDFBFGGC+B7>FFE++88@8:@;DFGG@FEFGDGGGGF8FGGGGGGGGGGGGGGG<FFGGGGGGGGGGGGGGGGGCGGF6CEEFGGGGGGGGGGGGGGGEGEFCFGGGFCEE:EGGGGGGGGGGGGGGGGGGGGGGGGGGGGGCEGGEFGGCGFGGGGGGFGGGGGFFGCFGGFGBDDCD
@M03364:396:000000000-C9LGT:1:1101:3783:5901 1:N:0:10
ACTCCTACGGGAGGAAGAAGGGGGGAAGAGGGAAAAAGGGGGGAAAGAAGGAGGAAGAAAAGAAGAGGGAGGGAGGAAGGAAGGAGGGGGGGAAAGAGAGGGAGGAAGGGAGGAGAAGGAGGGGAAGGGAGGAGGAAGGAAGGGAGAAAGAAGGGAGAGAAGGAGCGGGAAAAAGGAGGGGGAGAGAGGGAGAAGGAGGGAGGGGGGGGAAAGGGAGAGGAGGGGGGGGGGGTGAGATGTAGAGAAACAACACAAAAACACGGTGGATCCGCGCCGGGTACGGGCGGGCTTG
+
GGGGGGGGGGGGDD8,@6;@6;:CD:78,A=:8,4,,8:@CCD777,,883,8:1,<,,,388,8,83:7@4::8:788:8,8188:888885+5802,2/8*11/,28C8+/82*,2/8//8*/**/+*//*185*8*,,,/822+*03,22*/***1*,2*01*188*****1/*18>>C8258/111*2*20/*1//*288>>*/****88>11*//*/8*/8/1*/2**/*1++2+++++0+0**22**/*1**112/122)>FFGCFGEGCDGGD@DCGGD:BD:7D
@M03364:396:000000000-C9LGT:1:1101:21714:5908 1:N:0:10
ACTCCTACGGGAGGCAGCAGTGGGGAATATTGGACAATGGGGGAAACCCTGATCCAGCCATGCCGCGTGTGTGAAGAAGGCCTTTTGGTTGTAAAGCACTTTAAGCAGTGAAGAAGCCTCCATCGTTAGTACCCATGGACGGTGACATTAGCTGCAGAATAAGCACCGGCTAACTCTGTGCCAGCAGCCGCGGTAATACAGAGGGTGCAAGCGTTAATCGGAATTACTGGGCGTAAAGGGTGCGCAGGCGGTTGAGTAAGACAGATGTGAAATCCCCGAGCTTAACTCGGGA
+
GGGGGDGGGGGGGGGGGGGGGGGGGGGGGGGGGGGGGGGGGEGDGG8FGGGGGGGGGGFGGGGGGGGGGCFFFFGFGGGGFGCGAEFGGGGGGGGGGGGGGGG,C,BFFFFFGGDF,9BF<-C,+B4F+<C,,,,,6D<:C++ADF3@F=FFFC,>F>EGDFFGGFGCG@CECCCFFFGGGFGGGCFG@C<CE1*=FGFGF<FFGGG>FFFFGFEECFGGGG7AF?>FFFFCE:CEGEEECEEGE5CGGGGGEGFGGGGE:07CFCG>>F9F=CCGCC5>BD6:C7C8CEB3
@M03364:396:000000000-C9LGT:1:1101:13957:5915 1:N:0:10
ACTCCTACGGGAGGCAGCAGTGGGGAATATTGGACAATGGGGGCAACCCTGATCCAGCCATGCCGCGTGTGTGAAGAAGGCCTTTTGGTTGTAAAGCACTTTAAGCAGTGAAGAAGACTCCCTGGTTAATACCCATGGACGATGACATTAGCTGCAGAATAAGCACCGGCTAACTCTGTGCCAGCAGCCGCGGTAATACAGAGGGTGCAAGCGTTAATCGGAATTACTGGGCGTAAAGCGAGCGTAGGTGGCTTGATAAGTCAGATGTGAAAGCCCCGGGCTTAACCTGGGAAC
+
GGGGGGGGGGGGGGGGGGGGGGGGGGGGGGGGGGGGGGGGGGGGGGGGGGGGGGGGGGGGGGGGGGGGGGGGGGGGGGGGGGGGGGGGGGGGGGGGGGGGGGGEGGGGGGGGGGGGDGGGG9E,:BFF5<CFFFGGFGGGGFGFGGEGGGGGGGGGGGGGGGGGGGGGGGGGGGGGGGGGGGGGGGGGGGGGGGGGGGGGGGGGGGGGGGGGGGGGGGGGGGGGGGGGGGGGGGGGGGGGGGGGGGGGGGGGGGGGGGGGGGGGGGGGGGGGGGGFGGGGFFGGGGGFGFFFG<
@M03364:396:000000000-C9LGT:1:1101:24153:5932 1:N:0:10
ACTCCTACGGGAGGCAGCAGTGGGGAATATTGGACAATGGGGGAAACCCTGATCCAGCCATGCCGCGTGTGTGAAGAAGGCCTTTTGGTTGTAAAGCACTTTAAGCAGTGAAGAAGACTCCGTGGTTAATACCCACGGACGATGACATTAGCTGCAGAATAAGCACCGGCTAACTCTGTGCCAGCAGCCGCGGTAATACAGAGGGTGCAAGCGTTAATCGGAATTACTGGGCGTAAAGGGAGCGTAGGTGGCTCTATAAGTCAGATGTGAAATCCCCGGGCTTAACCTGGGAAC
+
GGGGGGGGGGGGGGGGGGGGGGGGGGGGGGGGGGGGGGGGGGGGGGGGGGGGGGGGGGGGGGGGGGGGGGGGGGGGGGGGGGGGGGGGGGGGGGGGGGGGGGGAFFGGGGGGGG<F4FGGF-B+@DFG:BCC:E=FFGFGGEGGGGAFGGFGGGGGGGGGGGGGGGGGGGGGGGGGGGGGGGGGGGGGGGGGGGGGGGGGGGGGGGGGGGGGGGGGGGGGGGGGGGGGGGGGGGGGGGGGGGGGGGGGGGGGFGGGGGGGGGGGGGGGGGDGGGGGGGGGFFFFGGGFG:FFGF
@M03364:396:000000000-C9LGT:1:1101:26052:5936 1:N:0:10
ACTCCTACGGGAGGCAGCAGTGGGGAATATTGGACAATGGGGGAAACCCTGATCCAGCCATGCCGCGTGTGTGAAGAAGGCCTTTTGGTTGTAAAGCACTTTAAGCAGTGAAGAAGACTCCATGGTTAAAACCCATGGACGATGACCTTAGCTGCAGAATAAGCACCGGCTAACTCTGTGCCAGCAGCCGCGGTAATACAGAGGGTGCAAGCGTTAATCGGAATTACTGGGCGTAAAGGGAGCGTAGGTGGCTCTATAAGTCAGATGTGAAATCCCCGGGCTTAACCTGGGAAC
+
GGGGGGGGGGGGGGGGGGGGGGGGGGGGGGGGGGGEFGAFGGGGGGFGEGFGGGGGGEEGFGGGCFFGGGGGFGGGGFGGGGGGGGGGGGGGGGFGGGGGGGGGGFF=FGGGG9<E,:ACA-C5,CEG,,CEF++BF8FF7+BFF<,8BEFDCDFGGCGFGGCDFBEGC+@FDFGAFGGGGGGGGFGGD:FEC:CEGGGGGGGGGEEGGFGGGGGGGGG7EGGGGGCF9CFG5:?*/<CEEEDE=EEGFGGGGFFDDCGGGCGGGGGC>DCCFFFFCDED55CCFFGFFF>F47
@M03364:396:000000000-C9LGT:1:1101:24275:5957 1:N:0:10
ACTCCTACGGGAGGCAGCAGTAGGGAATCTTCCGCAATGGACGAAAGTCTGACGGAGCAATGCCGCGTGAGTGAAGAAGGTTTTCGGATCGTAAAACTCTGTTGTTAGAGAAGAACAAGAATGTGAGTCACTGAGCATACCCTGACGGTATCTAACCAGAAAGCCACGGCTAACTACGTGCCAGCAGCCGCGGTAATACGTAGGTCCCGAGCGTTGTCCGGATTTATTGGGCGTAAAGCGAGCGCAGGCGGTTTAATAAGTCTGAAGTTAAAGGCAGTGGCTTAACCATTGTTC
+
<C<@FGFEFGGCEE7FEECF-CFC7,6;EFG96C,@:;FCFEFGB@:@EFGEFF+B:F,F<C<6@+668:BG?FG?F@FCCF9=<:C=FF@FE,D<,5EC<FGGD,9CDFAFFG,,:E?,4EDC,5CF,57CF,,,8E,,,3,:DF:@FGGGDGFGFG@FG=F8FC<C8+@CFFGGBCCFG*DCFGGG><:CE<C<FGCF,CAB<<+<3F@1=*4*13?:8*<CC<C:?6F58EGEGD?8CC*1*:==CEC*:*<+2<9+<+:0CGG:>F+:7+:755<75>*00>**948D7:
@M03364:396:000000000-C9LGT:1:1101:25518:5965 1:N:0:10
ACTCCTACGGGAGGCAGCAGTGGGGAATATTGCACAATGGGCGCAAGCCTGATGCAGCGACGCCGCGTGCGGGATGGAGGCCTTCGGGTTGTAAACCGCTTTTGTTTGGGAGCAAGCCCTTCGCTGTGCTTGTCCCTTTCGAATAAGCACCGGCTAACTACGTGCCAGCAGCCGCGGTAATACGTAGGGTGCGAGCGTTATCCGGAATTATTGGGCGTAAAGGGCTCGTAGGCGGTTCGTCGCGTCCGGTGTGAAAGTCCATCGCTTAACGGTGGATCCGCGTCGGGTACGGGC
+
GGGGGGGGGGGGGGGGGGGGGGGGGGGGGGGGGGGGGGGGGGGGGGGGGGGGGGGGGGGGGGGGGGGGGGGGGGGGGGGGGGGGGGGGGGGGGGGGGGGGGGGGGGGEGGGGGG8FEFGGGFF++8CF:<@,@,@>FFGGGDGF*38@FGGGCFEEGGGGGGGGGGGGG,,=FFGGGGGGGGGFEGGGGGDGGEGGGGGGGGGGGGGGGGGGG?CGGGGGGGGGGGGEGGGGGGGGGGGGGGGGGGGGGGGEGGGGGGGGGGGGGFGGGGGGDGGFGGGGFFEDDGGFDFEGG)
@M03364:396:000000000-C9LGT:1:1101:7180:5974 1:N:0:10
ACTCCTACGGGAGGCAGCAGTAGGGAATTTTCGTCAATGGGCGCAAGCCTGAACGAGCAATGCCGCGTGGGTGAAGACGGTCTTCGGATTGTAAAGCCCTGTTGCCGGGGACAAAGGACAGCCCGAATGTACAGCTGACTGTTTGATGGTACCCGGCCAGAAAGCCACGGCTAACTACGTGCCAGCAGCCGCGGTAATACGTAGGTGGCAAGCGTTATCCGGAATGATTGGGCGTAAAGGGTGCGCAGGCGGCTGTGCAAGTCTGAAGTAAAAGGGACCGGCTCAACCGGTTC
+
GGGGGGGGGGGGGGGGGGGGGGGGGGGGGGGGGGGGGGGGGGGGGGGGGGGGGGGGGGGGGGGGGGGGGGGGGGGGGGGGGGGGGGGGGGGGGGGGGGGGGGGGGGGGGGGGGGGG@<FFGFF:8@FF,,9,,<BBFGGGG>FCC9FFGGGG<FGGGGGGGGGGGGGGG*CGGGGGGGGGGGGGGGGGGGGGGGGGGGGGGFGGGGGGGGGGGGGGGGGGGGGGGGGFGGGGGGEGGGGGGGGGGGGGGGGGGGGGGGGGGGGFGGGGFGGGGGGGGGGGFFEDGGGFGFFDG
@M03364:396:000000000-C9LGT:1:1101:15708:5975 1:N:0:10
ACTCCTACGGGAGGCAGCAGTGGGGAATATTGGACAATGGGGGAAACCCTGATCCAGCCATGCCGCGTGTGTGAAGAAGGCCTTTTGGTTGTAAAGCACTTTAAGCAGTGAAGAAGACTCCCTGGTTACTACCCATGGACGATGACATTAGCTGCAGAATAAGCACCGGCTAACTCTGTGCCAGCAGCCGCGGTAATACAGAGGGTGCAAGCGTTAATCGGAATTACTGGGCGTAAAGCGAGCGTAGGTGGCTTGATAAGTCAGATGTGAAATCCCCGGGCTTAACCTGGGAAC
+
GGGGGGGGGGGGGGGGGGGGGGGGGGGGGGGGGGGGGGGGGGGGGGGGGGGGGGGGGGGGGGGGGGGGGGGGGGGGGGGGGGGGGGGGGGGGGGGGGGGGGGGFGGGGGGGGGGGGGGGGGAE,:BFG55C5:?FGGGCGGFGGGGGGGGGGGGGGGGGGGGGGGGGGGFGGGGGGGGGGFGGGGGGGGGGGGGGGGGGGGGGGGGGGGGGGGGGGGGGGGGGGGGGGGGGGGGGGGGGGGGGGGGGGGGGGGGGGGGGGEGGGFDGGGGGGG?FDGGGGFFGGGGFFFFFGGF
@M03364:396:000000000-C9LGT:1:1101:19840:5983 1:N:0:10
ACTCCTACGGGAGGCAGCAGTAGGGAATTTTCGTCAATGGGCGCAAGCCTGAACGAGCAATGCCGCGTGGGTGAAGACGGTCTTCGGATTGTAAAGCCCTGTTGCCGGGGACAACGGACAGCCCGAGTGTAAAGCTGACTGTTTGATGGTACCCGGCCAGAAAGCCACGGCTAACTACGTGCCAGCAGCCGCGGTAATACGTAGGTGGCAAGCGTTATCCGGAATGATTGGGCGTAAAGGGTGCGTAGGCGGCCTGTTAAGTCTGAAGTGAAAGGTACCGGCTCAACCGGTAC
+
GGGGGGGGGGGGGGGGGGGGGGGGGGGGGGGGGGGGGGGGGGGGGGGGGGGGGGGGGGGGGGGGGGGGGGGGGGGGGGGGGGGGGGGGGGGGGGGGGGGGGGGGGFCCGGGGGG,C+:FEGFG+6CFF3<@3<DFGFFGFGFGGG,FCFGCF9FGGGGGGFGGGGFGGG1BFGGGGGGGFGGGGGGGGGGGGGG@FGGGGG@CFGGGGGGGGGGGGGGGFEGCGFGCGGGGGFGCEGGGGGGGEGEGGGGGG=EGGGGGGGGG?F*<F7CFGGGGFFFCDDB=DCFG:DFEGD
@M03364:396:000000000-C9LGT:1:1101:16911:6005 1:N:0:10
ACTCCTACGGGAGGCAGCAGTGGGGAATATTGGACAATGGGGGAAACCCTGATCCAGCCATGCCGCGTGTGTGAAGAAGGCCTTTTGGTTGTAAAGCACTTTAAGCAGTGAAGAAGACTCCGTTATTAGTACCCGTGGACGATGACATTAGCTGCAGAATAAGCACCGGCTAACTCTGTGCCAGCAGCCGCGGTAATACAGAGGGTGCAAGCGTTAATCGGAATTACTGGGCGTAAAGCGAGCGTAGGTGGCTTGATAAGTCAGATGTGAAATCCCCGGGCTTAACCTGGGAAC
+
GGGGGGGGGGGGGGGGGGGGGGGGGGGGGGGGGGGGGGGGGGGGGGGGGGGGGGGGGGGGGGGGGGGGGGGGGGGGGGGGGGGGGGFGGGGGGGGGGGGGGGGFGGGGGGGGGGEGGGG,?-B<+BEG8CEB8?+4@FCGG7:AEDFGGGGFFFGGGGFGGGGGGGGGGFGGGGGGGGGGEFGGGGGGGGGGGGGGGGGGGFGGGGGGGGGGGBFGGGGGGDGFGGFGGGGGGGGGGGGGEGDGEGGGGGGGGGGFFGGGGGGGFCFGGGGGGF6FGGGGFF=FGFCFGFFGGC
@M03364:396:000000000-C9LGT:1:1101:11222:6038 1:N:0:10
ACTCCTACGGGAGGCAGCAGTGGGGAATATTGCACAATGGGCGCAAGCCTGATGCAGCGACGCCGCGTGCGGGATGGAGGCCTTCGGGTTGTAAACCGCTTTTGTTCAAGGGCAAGGCACGGTTGCGGCCGTGTTGAGTGGATTGTTCGAATAAGCACCGGCTAACTACGTGCCAGCAGCCGCGGTAATACGTAGGGTGCAAGCGTTATCCGGATTTATTGGGCGTAAAGGGCTCGTAGGCGGTTCGTCGCGTCCGGTGTGAAAGTCCATCGCTTAACGGTGGATCCGCGCCGG
+
GGGGGGGGGGGGGGGGGGGGGGGGGGGGGGCGGGGGGGGGGFFGGGGGFGGGGGGGCFGGGGGGGGGGGGGGGEFGGFGGGGGGGGGGGGGGGGGCGGGGGGGGGGGFGGGGDGFG@FECF+>F+3@F8555*8<,@FFGGFGCFFBCFFGGCFGFGGGGGGGGG?FGG7BF<@FGGGGGGGGGGGEGCFGCFFGGEGGCCGGGG>EGGGGEGEC*AFGEGGGGGG8EFGFGEGGGGGGGCEGGGGGGGGEEC/CEDEEEG:CFGFGFCFGGGGGDFGEG>FG367CFG@;DCC
@M03364:396:000000000-C9LGT:1:1101:15193:6040 1:N:0:10
ACTCCTACGGGAGGCAGCAGTGGGGAATATTGCACAATGGGCGCAAGCCTGATGCAGCGACGCCGCGTGCGGGACGAAGGCCTTCGGGTCGTAAACCGCTTTCAGCAGGGACGAGGCCGCTACGGTGACGGTACCTGCAGAAGAAGCCCCGGCTAAATACGTGCCAGCAGCCGCGGTAATACGTATGGGGCGAGCGTTATCCGGATTCATTGGGCGTAAAGCGCGCGTAGGCGGCCCGTTAGGTCGGAGGTAAAAGCCCGGGGCTCAACCCCGGCGAGCCTCCGATACCGGCGG
+
GGGGGGGGEGGGGGGGGGGGGGGGGGGGGGGGGGGGGGGGGGGGGGGGGGGGGGGGGGGGGGGGGGGGGGGGGGGGGGGGGGGGGGGGGGGGGGGGGGGGGGGGGGGGGGGGGEEE<>FFE*F:>FBF3*5>81DBFC:BFGGGG,,<FGGEEGGGGDFGG<FFGGGGG8CGEGGGGGGGGGGGFGGGGGGGGGGGGGDGGGGGEGGGGGGGGGGGGEEGGGGGGGGGGGGGGGGGGG8CGGGFGGG5CE:?FGGGCGGEGGDD*9FFGGCGGGGGGGGGFFF7<DDFDFEGGG
@M03364:396:000000000-C9LGT:1:1101:5643:6047 1:N:0:10
ACTCCTACGGGAGGCAGCAGTGGGGAATCTTGCGCAATGGGGGCAACCCTGACGCAGCGACGCCGCGTGCGGGACGAAGGCCTTCGGGTCGTAAACCGCTTTCAGCAGGGACGAGGCCGCTACGGTGACGGTACCTGCAGAAGAAGCCCCGGCTAAATACGTGCCAGCAGCCGCGGTAATACGTATGGGGCGAGCGTTATCCGGATTCATTGGGCGTAAAGCGCGCGTAGGCGGCCCGTTAGGTCGGAGGTAAAAGCCCGGGGCGCAACCCCGGCGAGCCTCCGATACCGGCGG
+
GGGGGGGGGGGGGGGGGGGGGGGGGGGGGGGGGGGGGGGGGGGGGGGGGGGGGGGGGGGGGGGGGGGGGGGGGGGGGGGGGFGGGGGGGGGGGGGGGGGGGGGGGGGGGGGGGGGGGGEGF*>==FGG?*488=FFGG:FCEGFGGDGGGGGGGGGGGGGGGGGGGGGG:CGGGGGEGGGGGGGGGGGGGGGGGGGGGDGGGGGGGEGGGGGGGGGEGGGGGGGGGGGGGGGGGGEGG:FGEGGGGGGGD;9CFFGGGGGGGGD*9EGCCGGGGGDCDGDFFFDCDDFGFFGCD
@M03364:396:000000000-C9LGT:1:1101:20651:6070 1:N:0:10
ACTCCTACGGGAGGCAGCAGTGGGGAATATTGGACAATGGGGGCAACCCTGATCCAGCCATGCCGCGTGTGTGAAGAAGGCCTTTTGGTTGTAAAGCACTTTAAGCAGTGAAGAAGACTCCGTTATTAATACCCATGGACGATGACATTAGCTGCAGAATAAGCACCGGCTAACTCTGTGCCAGCAGCCGCGGTAATACAGAGGGTGCAAGCGTTAATCGGAATTACTGGGCGTAAAGGGAGCGTAGGTGGCTCTATAAGTCAGATGTGAAATCCCCGGGCTTAACCTGGGAAC
+
GGGGGGGGGGGGGGGGGGGGGGGGGGGGGGGGGGGGGGGGGGGGGG?GGGGGGGGGGGGGGGGGGGGGGGGGGGGGFGGGFGGGGFFGGGGGGGGGGGGGGGFFGFFGGGGGGFFE?AFBF-B,+4CF,,C,,,=4DFGGGG+:CCF<DGGGGGCFDFFGGADFGGFGG@ECFGCAFFFGFGCFFGGG:FEEG=<CFGGGGGFGGGGGGGGGGFGGGFGGGG@EFC:CGGGGGECC5AFG@EEG/AECCGF6*<CFGFGGCC7EF7<DGF7CFF<FFGEGFBCCFFC/C@FGG*
@M03364:396:000000000-C9LGT:1:1101:20908:6074 1:N:0:10
ACTCCTACGGGAGGCAGCAGTGGGGAATATTGCACAATGGGCGCAAGCCTGATGCAGCGACGCCGCGTGCGGGATGGAGGCCTTCGGGTTGTAAACCGCTTTTGTTCAAGGGCAAGGCACGGTTTCGGCCGTGTTGAGTGGATTGTTCGAATAAGCACCGGCTAACTACGTGCCAGCAGCCGCGGTAATACGTAGGGTGCAAGCGTTATCCGGATTTATTGGGCGTAAAGGGCTCGTAGGCGGTTCGTCGCGTCCGGGGTGAAAGTCCATCGCTTAACGGTGGATCCGCGCCGG
+
GGGGGGGGGGGGGGGGGGGGGGGGGGGGGGGGGGGGGGGGGGGGGGGGGGGGGGGGGGGGGGGGGGGGGGGGGGGGGGGGGGGGGGGGGGGGGGGGGGGGGGGGG<FGGGGGGGGGGGG8=+B7:EFG38@53@@FED,@FFFCFGFGGGFGFFGGGGGGGGGGFGGGG*CFFGGGGGGGGGGGGGGGGCGFCCFGGGGGGGGFGGEGGFGGGEGEGGGGGGGFG*:EGCGGE=F?:EGGGEGEGGGGEGGGGEGEG8:=ECFCG*<>DGGGGGCCGCED>FGC4CDFGFFDGG
@M03364:396:000000000-C9LGT:1:1101:17040:6087 1:N:0:10
ACTCCTACGGGAGGCAGCAGTGAGGAATATTGGTCAATGGGCGAGAGCCTGAACCAGCCAAGTCGCGTGAGGGAAGACGGTCCTATGGATTGTAAACCTCTTTTGTCGGGGAGCAAATCGGCCTCGTGGGGTCAAAAGTGAGAGTACCCGAAGAAAAAGCATCGGCTAACTCCGTGCCAGCAGCCGCGGTAATACGGAGGATGCGAGCGTTATCCGGATTGATTGGGGTTAAAGGGTGCGTAGGCGGGACGGTAAGTCAGCGGTAAAAATGCGGAGCTCAACTCCGTCGAGCCG
+
GGGGGGGGGGGGGGGGGGGGGGGGGGGGGGGGGGGGGGGGGGGGGGGGGGGGGGGGGGGGDGFGGGGGGGGGGGGFGFGGFECGFCEGFGGFFFGGGG@FBFFFGFFEGGGGG@?FEFGEG7F=<BDF+888=,,B>FCF9FFF,@,EFF@@FFFGFGGGGGGEFGFGGFFGDGFFGEFFEFFGFGGGGGDCFFFFEGGGG7FGGFGEE:8CFGCAE?8C*<0<<CG*?*;EGC@E;;EE;AEGCGGGEGEG85?GG?EF6CC*2*CDC4@CDGEDCC+9=F+0>D*8DBFGCC
@M03364:396:000000000-C9LGT:1:1101:13259:6089 1:N:0:10
ACTCCTACGGGAGGCAGCAGTGGGGAATATTGGACAATGGGGGAAACCCTGATCCAGCCATGCCGCGTGTGTGAAGAAGGCCTTTTGGTTGTAAAGCACTTTAAGCAGTGAAGAAGACTCCATGGTTAATACCCATGGACGATGACATTAGCTGCAGAATAAGCACCGGCTAACTCTGTGCCAGCAGCCGCGGTAATACAGAGGGTGCAAGCGTTAATCGGAATTACTGGGCGTAAAGCGAGCGTAGGTGGCTTGATAAGTCAGATGTGAAATCCCCGGGCTTAACCTGGGAAC
+
GGGGGGGGGGGGGGGGGGGGGGGGGGGGGGGGGGGGGGGGGGGGGGGGGGGGGGGGGGGGGGGGGGGGGGGGGGGGGGGGGGGGGGGGGGGGGGGGGGGGGGGGGFGGGGGGGGGGFGGGFBE8=CFE:<CCBAF8EGGGGGGFFGGGGGGGGGGGGGGGGGGGGGGGGFEGGGGGGGGGGGGGGGGGGGGGGEGGGGGGGGGGGGGEGGGGGFGGGGGGGGGGGGGGGGGGGGGGGGGGGGGGGGGGGGGGGFGGGGGGFGGGGGGFGGGGGGFGGGGGFF5FFGGFGFFGGD
@M03364:396:000000000-C9LGT:1:1101:14838:6093 1:N:0:10
ACTCCTACGGGAGGCAGCAGTAGGGAATTTTCGTCAATGGGCGCAAGCCTGAACGAGCAATGCCGCGTGAGTGAGGAAGGTCTTCGGACTGTAAAGCTCTGTTGCCGGGGAAAAAGGGGAGATGCAGGAAATGGCATTTCATGGATGGTACCCGGCCAGAAAGCCACGGCTAACTACGTGCCAGCAGCCGCGGTAATACGTAGGTGGCGAGCGTTATCCGGAATGATTGGGCGTAAAGGGTGCGTAGGCGGCCTGTTAAGTCTGAAGTGAAAGGTACCGGCTCAACCGGTAC
+
GGGGGGGGGGGGGGGGGGGGGGGGGGGGGGGGGGGGGGGGGGGGGGGGGGGGGGGGGGGFGGGGGGGEGFGGGGGGGGGGFGGGGGGGGGGGGGGGGFGGFGGGGGGGGGECFGGGGGFFF:FC<EDF88@C<D<,C3EFGGGGC<FDFGFFFGGGGGGGFGFGC7FGG*BFEGGGGGGGBFGGGGGGGGGGGFEGGGGGGGGGGGGGGGGGGEEE5EFEGCEGFFCGGGGGG?8EGGGGGGGGGGGGGGGGE5CCF?FFGFDF+:CFGGFGGG<>FGGGE5EFGGGFG@ED
@M03364:396:000000000-C9LGT:1:1101:15254:6130 1:N:0:10
ACTCCTACGGGAGGCAGCAGTGGGGAATATTGCACAATGGGCGCAAGCCTGATGCAGCGACGCCGCGTGCGGGATGGAGGCCTTCGGGTTGTAAACCGCTTTTGTTCAAGGGCAAGGCACGGTTTCGGCCGGGTTGAGTGGATTGTTCGAATAAGCACCGGCTAACTACGTGCCAGCAGCCGCGGTAATACGTAGGGTGCAAGCGTTATCCGGATTTATTGGGCGTAAAGGGCTCGTAGGCGGTTCGTCGCGTCCGGTGTGAAAGTCCATCGCTTAACGGTGGATCCGCGCCGG
+
GGGGGGGGGGGGGGGGGGGGGGGGGGGGGGGGGGGGGGGGGGGGGGGGGGGGGGGGGGGGGGGGGGGGGGGGGGGGGGGGGGGGGGGGGGGGFGGGGGGGGGGGG?FDFGGGGGGGDGGGG7FF:@FG@@@*55<BFFFGG>?FF,DFEGGGFFFFGGGGGGGGGGFGGC<FEGGGGGGGGGGGG8EGGGGGGFFGGGGGGGGGGGGEGGDEG5;CCE?EGG>CEE:EGGGGCFGGGGGGGGGEGEGEEEEGGGGGGECAE@:FGGGGGGGGGGGGGGGG73>97DGFGEFGGD
@M03364:396:000000000-C9LGT:1:1101:25766:6135 1:N:0:10
ACTCCTACGGGAGGCAGCAGTAGGGAATCTTCCACAATGGACGCAAGTCTGATGGAGCAACGCCGCGTGAGTGAAGAAGGTTTTCGGATCGTAAAGCTCTGTTGTTGGTGAAGAAGGATAGAGGTAGTAACTGGCCTTTATTTGACGGTAATCAACCAGAAAGTCACGGCTAACTACGTGCCAGCAGCCGCGGTAATACGTAGGTCCCGAGCGTTGTCCGGATTTATTGGGCGTAAAGCGAGCGCAGGCGGTTTAATAAGTCTGAAGTTAAAGGCAGTGGCTTAACCATTGTTC
+
GGGGGGGGGGGGGGGGGGGGGGGGGGGGGGGGGGGGGGGGGGGGGGGGGGGGGGGGGGGGGGGGGGGGGGGGGGGGGGGGGGGGGGGGGGGGGGGGGGGEFEBFGGFFFFFFGFBFGGFEF?C,8CFF<,98EAD>AFGGDGGGGGDFGGFGGGGGGGGGGGGGGGGGG>CFGGGGGGGGGGGGGGGGGGGGGGGGGGGGEGGGGGGGGFGGGFGGEGGGGEFGFGGGEFGGGGEEGGGGGGGGGGGGGGGEGGCFDEFGGGFGGGGCGDCGGGGGGFGGBFGGGGFFGFFFGC
@M03364:396:000000000-C9LGT:1:1101:24946:6138 1:N:0:10
ACTCCTACGGGAGGCAGCAGTAGGGAATTTTCGTCAATGGGCGCAAGCCTGAACGAGCAATGCCGCGTGAGTGAGGAAGGTCTTCGGACTGTAAAGCTCTGTTGCCGGGGAAAAAGGGGAAATGCAGGACATGGCATTTCATGGATGGTACCCGGCCAGAAAGCCACGGCTAACTACGTGCCAGCAGCCGCGGTAATACGTAGGTGGCGAGCGTTATCCGGAATGATTGGGTGTAAAGGGTGCGCAGGCGGTCTGTTAAGTCTGAAGGCAAAGGGATGAGCTCAACTCATTTAT
+
GGGGGGGGGGGGGGGGGGGGGGGGGGGGGGGGGGGGGGGGGGGGGGGGGGGGGGGGGGGGGGGGGGGGGEGGGFGGGGGGGGGGGGGGGGGGGGGGGGGGGGGGGGGGGGGFGG<FBCF:@3CA9FGG+:@,:3:,8<,@<FGG,@CFFGFGGGGGGGGCFGGGGGGGG>8FGGGGGGGGGGGGGGGGGGGGGGGGGGGGFFGGGG:FEEGGGGEGCGGGGEEGFGCFFFGEEGGGGGGGGDGGGGGGEE8CECFGGGCF<@*<?CGG:*;CFFGCFD?F==FGG<*9>?FG::
@M03364:396:000000000-C9LGT:1:1101:11029:6163 1:N:0:10
ACTCCTACGGGAGGCAGCAGTGGGGAATATTGCACAATGGGCGCAAGCCTGATGCAGCGACGCCGCGTGCGGGATGGAGGCCTTCGGGTTGTAAACCGCTTTTGTTCAAGGGCAAGGCGGGTCTTCGGGCCCGTTGAGTGGATTGTTCGAATAAGCACCGGCTAACTACGTGCCAGCAGCCGCGGTAATACGTATGGGGCGAGCGTTATCCGGATTCATTGGGCGTAAAGCGCGCGTAGGCGGCCCGTTAGGTCGGAGGTAAAAGCCCGGGGCTCAACCCCGGCGAGCCTCCG
+
GGGGGGGGGGGGGGGGGGGGGGGGGGGGGGGGGGGGGGGGGGGGGGGGGGGGGGGGGGGGGGGGGGGGGGGGGGGGGGGGGGGGGGGGGGGGGGGGGGGCGGFGGGGGGGGGGGGGFGGGG@CF,@FG>*>>F<BGGFFFGFGGGEGGGGCFGGGGGGGGGGGGGGFGG@FF@EGGGGGGGGGGGGGGGGGGGGGGFGGGGEGGGGGGGGGGG5?EFFGGGGGGGG>EGGGGGGGG8=EGGEG5EGG58EGGGGGGDGGE6CFGGFGGGGGGG5E4>CGGBBGDDCD@G)7F5
@M03364:396:000000000-C9LGT:1:1101:8594:6178 1:N:0:10
ACTCCTACGGGAGGCAGCAGTGGGGAATATTGCACAATGGGGGAAACCCTGATGCAGCAACGCCGCGTGAGTGATGACGGCCTTCGGGTTGTAAAGCTCTGTCTTCAGGGACGATAATGACGGTGCCTGAGGAGGAAGCCACGGCTAACTACGTGCCAGCAGCCGCGGTAATACGTAGGTGGCGAGCGTTGTCCGGATTTACTGGGCGTAAAGCGAGCGCAGGCGGAAAGATAAGTCTGAAGTGAAAGCCCCCGGCTTAACCGGGGAACTGCTTCGGAAACTGTCCTTCTTG
+
GGGGGGGGGGGGGGGGGGGGGGGGGGGGGGGGGGGGGGGGGGGGGGGGGGGGGGGGGGGGGGGGGGGGGGGGGGGGGGGGGGGGGGGGGGGGGGGGGGGGGGGGGGGGGGGGGGGG:FFDFCFF+@FG=,8+,BC+DFGGGGGGGE@FGGGFGGGGGGGGGGGGGGGGG<CCFGGGGGGGGGGGFEGGGFGGGGGGGDCFGGGGGGGGGGGGGGGGGGGGGGGGEG?EGGCFGGGGGGGG7EGGGGFFGGGGDCGGGCFGGGGGGGGDGFGGGGGGG3:5:FFGGGGFGFFG
@M03364:396:000000000-C9LGT:1:1101:17920:6212 1:N:0:10
ACTCCTACGGGAGGCAGCAGTAGGGAATTTTCGTCAATGGGCGCAAGCCTGAACGAGCAATGCCGCGTGAACGAGGAAGGTCTTCGGATCGTAAAGTTCTGTTGAGAGGGAAAAAGGAACACCAGAGGAAATGCTGGTGAAGTGATATTACCTTTCGAGGAAGTCACGGCTAACTACGTGCCAGCAGCCGCGGTAATACGTAGGTGGCGAGCGTTATCCGGATTTACTGGGTGTAAAGGGAGCGCAGGCGGTACGGCAAGTCTGATGTGAAAGCCCGGGGCTCAACCCCGGTAC
+
GGGGGGGGGGGGGGGGGGGGGGGGGGGGGGGGGGGGGGGGGGGGGGGGGGGGGGGGGGGGGGGGGGGGGGGGGGGGGGGGGGGGGGGEGGGGGGGGGGGGGGGGGGGGGGGGGGGGGDGGGEF:,:BF,,8,:EFEGGGGGGGEFGGFGGGGGGGGGGGGGGGGGGGGGGDDGGGGGGGGGGGGGGGGGGGGGGGGGGGGGGGGGGGGGGGGGGGGGGGGGGGEFGGGGGGCGGGFGGGGGGGGGGGGGGGGEGGGGGGGFGFGGGGGGGGGGGGGGGGGFFGGGGGFGFFGDG
@M03364:396:000000000-C9LGT:1:1101:3827:6215 1:N:0:10
ACTCCTACGGGAGGCAGCAGTGGGGAATCTTGCGCAATGGGGGCAACCCTGACGCAGCGACGCCGCGTGCGGGACGAAGGCCTTCGGGTCGTAAACCGCTTTCAGCAGGGACGAGGCCGCTCCTATGACGGTACCTGCAGAAGAAGCCCCGGCTAAATACGTGCCAGCAGCCGCGGTAATACGTATGGGGCGAGCGTTATCCGGTTTCATTGGGCGTAAAGCGCGCGTAGGCGGCCCGTTAGGTCGGAGGTAAAAGCCCGGGGCTCAACCCCGGCGAGCCTCCGCTACCGGCGG
+
GGGGGGGGGGGGGGFG;FEFGGGGGEGGGGGFGDGGEGGGGEGGGFGGGGGFFEGGGG=BCFGGGGGGGEB@EGGGDEGGGGGGGFGGGGGG?=DGGFFGGGG,@>9FFGGGGGCECGDCF7C3,8,,3*41*=B9?<CFBBCF:7FE<FFGGECCFBCFGC<FG76C*22CCGCGEE>F:FFFFGGF6*;1*:EEEG5CGGGGGGEFCFG?FEG*?C**<@CEEGEGCEGGC5ECGEECCEFG?EE*:=E9+<9C<FFEG53C5D+*9>GGDGGC)9EGFFFC*9/<FE3D39
@M03364:396:000000000-C9LGT:1:1101:7281:6219 1:N:0:10
ACTCCTACGGGAGGCAGCAGTAGGGAATTTTCGTCAATGGGCGCAAGCCTGAACGAGCAATGCCGCGTGAACGAGGAAGGTCTTCGGATCGTAAAGTTCTGTTGAGAGGGAAAAAGGAACACCCGAGGCAATGCTGGTGAAGTGATATTACCTTTCGAGGAAGTCACGGCTAACTACGTGCCAGCAGCCGCGGTAATACGTAGGTGGCGAGCGTTATCCGGAATGATTGGGCGTAAAGGGTGCGTAGGTGGTTTCTTAAGTCAGGAGTGAAAGGCTACGGCTCAACCGTAGTA
+
GGGGGGGGGGGGGGGGGGGGGGGGGGGGGGGGGGGGGGGGGGGGGGGGGGGGGGGGGGGGGGGGGGGGGGGGGGGGGGGGGGGGGGGGGGGGGGGGGGGGGGGGGGGGGGGGGGGGGGGFEFC+3@FG3+8:>D=FGFFGGGGFFCFFFGGGGGGGGGGGGGGGGGGGGGGGGGGGGGGGGGGGGGGGGGGGGGDGGGGGGGGGGGGGGGGGGGGGGGGGGEGGGFFGGGGGGGGGGGGGGGGGGGGGGGGGGGGGGGGGFGGGGGEFFGGGGGGFGGGGFFGGCGGFDFFGG
@M03364:396:000000000-C9LGT:1:1101:21963:6223 1:N:0:10
ACTCCTACGGGAGGCAGCAGTGGGGAATTTTGGACAATGGGCGCAAGCCTGATCCAGCTATTCCGCGTGTGGGATGAAGGCCCTCGGGTTGTAAACCACTTTTGTAGAGAACGAAAAGACATCCGCGAATACATGGTGTTGCTGACGGTACTCTAAGAATAAGCACCGGCTAACTACGTGCCAGCAGCCGCGGTAATACGTAGGGTGCGAGCGTTAATCGGAATTACTGGGCGTAAAGGGTGCGCAGGCGGTTGAGTAAGACAGATGTGAAATCCCCGAGCTTAACTCGGGAAT
+
GGGGGGGGGGGGGGGGGGGGGGGGGGGGGGGGGGGGGGGGGGGGGGGGGGGGGGGGGGGGGGGGGGGGGGGGGGGGGGGGGGGGGGGGGGGGGGGGGGGGFGGGGFGGGGGFGEGGFGGGGFG,+BCG+8A,:<C@D<FGGFGGFGGGGGGGFGGGGGGGGGGGGGGGGGGGGGGGGGGGGGGGGGGGGGGGGGGGGGGGGGGGGGGGGGGGGGGGGGGGGGEGGGGGGGGGEEEGGGFGGGGGEEGGGGGEDCEGGGFFFGGGGC?>FGGGGGGGGDEDFECGGG>FDDB5C0
@M03364:396:000000000-C9LGT:1:1101:6167:6227 1:N:0:10
ACTCCTACGGGAGGCAGCAGTAGGGAATCTTCCGCAATGGACGAAAGTCTGACGGAGCAATGCCGCGTGAGTGAAGAAGGTTTTCGGATCGTAAAACTCTGTTGTTAGAGAAGAACAAGGATGCGAGTAACTGCTCATCCCCTGACGGTATCTAACCAGAAAGCCACGGCTAACTACGTGCCAGCAGCCGCGGTAATACGTAGGTGGCGAGCGTTATCCGGAATTATTGGGCGTAAAGAGCGCGCAGGTGGTTGATTAAGTCTGATGTGAAAGCCCACGGCTTAACCGTGGAGG
+
GGGGGGGGGGGGGGGGGGGGGGGGGGGGGGGGGGGGGGGGGGGGGGGGGGGGGGGGGGGGGGGGGGGGGGGFGGGGGGGGGGGGGGGGGGGGGGGGGGGGGGGGGGGGGGGGGGGGGGGFFDE,+BFGB,C?CFFFFFGGGGGGGGGGGGGGGGGGGGGGGGGGGGGGGGGGGGGGGGGGGGGGGGGGGGGGGGGEGGGGGGGGGGGGGGGGGGGGGGGGGGGGGGGGGGGGGGGGGGGGGGGGGGGGCEFG=EGFGGGGFGGGCCFGGGFGGFFGCDGGFFGGGGGFGFF<CG
@M03364:396:000000000-C9LGT:1:1101:10447:6256 1:N:0:10
ACTCCTACGGGAGGCAGCAGTGGGGAATATTGCACAATGGGCGCAAGCCTGATGCAGCGACGCCGCGTGCGGGATGGAGGCCTTCGGGTTGTAAACCGCTTTTGTTCAAGGGCAAGGCACGGTTTCGGCCGTGTTGAGTGGATTGTTCGAATAAGCACCGGCTAACTACGTGCCAGCAGCCGCGGTAATACGTAGGGTGCAAGCGTTATCCGGATTTATTGGGCGTAAAGGGCTCGTAGGCGGTTCGTCGCGTCCGGTGTGAAAGTCCATCGCTTAACGGTGGATCCGCGCCGG
+
GGGGGGGGGGGGGGGGGGGGGGGGGGGGGGGGGGGGGGGGGGGGGGGGGGGGGGGGGGGGGGGGGGGGGGGGGGGGGGGGGGGGGGGGGGGGGGGGGGGGGGGFGGFFGGGGGGGGGGGGG7FF7FGG8+55*8F7FFFGGGGFF<FFGGGGFGGGGGGGGGGDGGGGF1=FGGGGGGGGGGGGGGGGGFGFGGGGGGGEGGGGGGGGGGGGGGGGCFGGGGGGGGGGGGGGGGGGGGGGGGGGGGGGDDGGEGGGG8EGE<CFGGGGGGGGGGGGFGGGFFGGGGFFFFFGGG
@M03364:396:000000000-C9LGT:1:1101:10883:6265 1:N:0:10
ACTCCTACGGGAGGCAGCAGTGGGGAATCTTGCGCAATGGGGGCAACCCTGACGCAGCGACGCCGCGTGCGGGACGAAGGCCTTCGGGTCGTAAACCGCTTTCAGCAGGGACGAGGCCGCGAGGTGACGGTACCTGCAGAAGAAGCCCCGGCTAAATACGTGCCAGCAGCCGCGGTAATACGTATGGGGCGAGCGTTATCCGGATTCATTGGGCGTAAAGCGCGCGTAGGCGGCCCGTTAGGTCGGAGGTAAAAGCCCGGGGCTCAACCCCGGCGAGCCTCCGATACCGGCGGG
+
GGGGGGGGGGGGGGGGGGGGGGGGGGGGGGGGGGGGGGGGGGGGGGGGGGGGGGGGGGGGGGGGGGGGGGGGGGGGGGGGGGGGGGGGGGGGGGGGGGGGGGGFGGGGGGGGGGGGGGGGG*==*=CFCFF+<FGGFFGGGGGGGGFGGGGGEGGGGGGGGGGGGGGGGFGGGGGGGGGGGGFGGGGGGGGGGGGGGGGGGGGGGGGGGGGGGGGGGGGGGGGGGGGGGGGGGGGGG5CEGGGGGGGGGGGGFFGFGGGGGGGEGGGGGGGGGGG7CCGGFFGDC<<;CDB3D<
@M03364:396:000000000-C9LGT:1:1101:23158:6289 1:N:0:10
ACTCCTACGGAGGCAGCAGTGGGGAATATTGCACAATGGGCGCAAGCCTGATGCAGCGACGCCGCGTGCGGGATGGAGGCCTTCGGGTTGTAAACCGCTTTTGTTCACGGGCAAGGCACGGTTTCGGCCTTTTTGTGTGGATTGTTCGAATACGCACCGGCTAACTACGTACCAGCAGCCGCGGTAATACGTAGGGTGCAAGCGTTATCCGGATTTATTGGGCGTAAAGGGCTCGTAGGCGGTTCGTCGCGTCCGGTGTGAAAGTCCATCGCTTAACGGTGGATCCGCGCCGGG
+
FGGGGF<FFG>EGGEEGGGEGGGGGFGGGGGAFFGGGGGFCGGGFCGGGFGGGGGG8CGGGGGGDCFGGGGGGGGGGGDGFFGCDG:FFEG<FFGFGEEGGGGGGDE,BCFDF++B<,BB:@@3,8>FG<@,>,@,,88*@F:>F9;>,F<1,81>FGFECE7FCC:A@8+11C::BFGF@CCE58ECG98CC*;C8CCG9@8*C>:/@EGG5E8??EGGGGGG8C;CC7CGGGE>EFEGDEC5AGGGEG8EECEDGGG5<CFC9DEGGGGGDFEGCC5DFE*99<<>GFE35C
@M03364:396:000000000-C9LGT:1:1101:6400:6294 1:N:0:10
ACTCCTACGGGAGGCAGCAGTGGGGAATATTGCACAATGGGCGCAAGCCTGATGCAGCGACGCCGCGTGCGGGATGGAGGCCTTCGGGTTGTAAACCGCTTTTGTTCAAGGGCAAGGCGGGTCTTCGGGTCCGTTGAGTGGATTGTTCGAATAAGCACCGGCTAACTACGTGCCAGCAGCCGCGGTAATACGTAGGGTGCAAGCGTTATCCGGATTTATTGGGCGTAAAGGGCTCGTAGGCGGTTCGTCGCGTCCGGTGTGAAAGTCCATCGCTTAACGGTGGATCCGCGCCGG
+
GGGGGGGGGGGGGGGGGGGGGGGGGGGGGGGGGGGGGGGGGGGGGGGGGGGGGGGGGGGGGGGGGGGGGGGGGGGGGGGGGGGGGGGGGGGGGGGGGCGGGGGGGFGDGGGGGGGGGGG7F@F@EFFG*,5>F:FCFGGGG<FEGGGGGGGG:CFGGGGGGGGGGGGGGFGGGGGGGGGGGGGGGGGGGGGFGFGGGGGGGGGGGGGGGFGGGGGGGGGGGFGGGG>EFFGGGGGGGGGGGGGGGGGGGGGGEGGGGE5EE9>FGGFGFGGDGGGGGDGGFFG3CCGFGFEGGD
@M03364:396:000000000-C9LGT:1:1101:13482:6336 1:N:0:10
ACTCCTACGGGAGGCAGCAGTGGGGAATATTGCACAATGGGCGCAAGCCTGATGCAGCGACGCCGCGTGCGGGATGGAGGCCTTCGGGTTGTAAACCGCTTTTGTTCAAGGGCAAGGCACGGTTTCGGCCGTGTTGAGTGGATTGTTCGAATAAGCACCGGCTAACTACGTGCCAGCAGCCGCGGTAATACGTAGGGTGCAAGCGTTATCCGGATTTATTGGGCGTAAAGGGCTCGTAGGCGGTTCGTCGCGTCCGGTGTGAAAGTCCATCGCTTAACGGTGGATCCGCGCCGG
+
GGGGGGGGGGGGGGGGGGGGGGGGGGGGGGGGGGGGGGGGGGGGGGGGGGGGGGGGGGGGGGGGGGGGGGGGGFGGGGGGGGGGGGGGGGGGGGGGGGGGGGGGGGGGGGGGGGGGGGGGG7DCCFGG@8@55@A:CCFGGBFFGFGGGGGFFGGGGGGGGGGGGGGGG:ECGGGGGGGGGGGGGGGGGFGGGFGGGGGGGGGGGGGGGGGGGEGGFGGGFGGGGEEEGGGGGGGGGGGGGGGEGGGGGGGDEGGGGGGEG@FF9>EGGGFGGGG3CGGGDFGFFGGFF>BCC<
@M03364:396:000000000-C9LGT:1:1101:23013:6350 1:N:0:10
ACTCCTACGGGAGGCAGCAGTGGGGAATATTGCACAATGGGCGCAAGCCTGAACGAGCAATGCCGCGTGAGTGAGGAAGGTCTTCGGACTGTAAAGCTCTGTTGCCGGGGAAAAAGGGGAAATGCAGGCCATGGCATTTCATGGATGGTACCCGGCCAGAAAGCCACGGCTAACTACGTGCCAGCAGCCGCGGTAATACGTAGGTGGCGAGCGTTATCCGGAATGATTGGGTGTAAAGGGTGCGCAGGCGGTCTGTTAAGTCTGAAGGCAAAGGGATGAGCTCAACTCATTTAT
+
GGGGGGGGGGGGGGGGGGGGGGGGGGGGGGGGGGGGGGGGGGGGGGGGGGGGGGGGGGGGGGGGGGGGGGGGGGGGGGGGGGGGGGGGGGGGGGGGGGGGGGGFGGG+FGGGGGGGCGFF3::5,CFF+38:BCFCFGGGG<FFFGFFGGGGGGGGGGGGGGGGGGGGGCEGGGGGGGGGGGGGGGGGGGGGGGGGGGGGGGGGFFGGGGGGGGGGGFGGGEGFGGGGGGGGGGGGGGGGGGGGGGGGGGGGGGGGGGGGGGGGGGGGGFGGGGGFGGGGFFFGFGGFGFFGFG
@M03364:396:000000000-C9LGT:1:1101:21169:6372 1:N:0:10
ACTCCTACGGGAGGCAGCAGTGGGGAATCTTGCGCAATGGGGGCAACCCTGACGCAGCGACGCCGCGTGCGGGACGAAGGCCTTCGGGTCGTAAACCGCTTTCAGCAGGGACGAAGACGCTCCGGTGACTGTACCTGCAGAGGAAGCCCCGGATAAATACGTGCCAGCAGCCGCGGTAATACGTATGGGGCGAGCGTTATCCGGATTCATTGGGCGTAAAGGGCTCGTAGGCGGTTCGTCGCGTCCGGTGTGAAAGTCCATCGCTTAACGGTGGATCCGCGCCGGGTACGGGCG
+
GGGGGGGGGGGGGGGGGGGGGGGGGGGGGGGGGCGGGGGGGGGGGGGGGGGGGGGGGGGGGGGFGGGGGGGGGGGGGGGGGGGGGFGGGGGGGGGGGCEFFGGGGFGCGGGGGG*F+<C:F->C*><:,<>,,3333<,,?*@CC422FC7<*<FCF9<FDCFEGFGEG,;FGGGECE5:CFGFFEGGG*:?ECCEEEEGGGGG58;?+@+9@8@CEGDEFCEGG5?CGFEGGGCGEGCEGGGGCEGG8CEE?F?CFGGGGGGGFGGCGGGCCG:6CCC7>>G3DGD5FDDCCC
@M03364:396:000000000-C9LGT:1:1101:23756:6373 1:N:0:10
ACTCCTACGGGAGGCAGCAGTGGGGAATATTGCACAATGGGCGCAAGCCTGATGCAGCGACGCCGCGTGCGGGACGAAGGCCTTCGGGTCGTAAACCGCTTTCAGCAGGGACGAGGCCGCTCCGGTGACGGTACCTGCAGAAGAAGCCCCGGCTAAATACGTGCCAGCAGCCGCGGTAATACGTATGGGGCGAGCGTTAATCGGAATTACTGGGCGTAAAGGGAGCGTAGGCGGATTTTTAAGTGAGATGTGAAATACTCGGGCTTAACCTGAGTGCTGCATTTCAAACTGGA
+
GGGGGGGGGGGGGGGGGGGGGGGGGGGGGGGGGGGGGGGGGGGGGGGGGGGGGGGGGGGGGGGGGGGGGGGGGGGGGGGGGGGGGGGGGGGGGGGGGGGGGGGGGGGCGGGGGECEGGGGG*@@1>FF>*58*8@,CFC@FFGFG<CFGGGGCGGGFGGGGGGGGGGGG:CFGEGGGGGGGGGGGGGGGGGG>ECEECGGGGGGGGGGGGCGGGGGGGGGGGGGGGGGGGGGGGGCEGGGGGGGGGGGGGGGGGGGGGFGGGGGCFGFGFFGGGGGGGGGFFGGGGGFGFFF2
@M03364:396:000000000-C9LGT:1:1101:20658:6386 1:N:0:10
ACTCCTACGGGAGGCAGCAGTGGGGAATATTGGACAATGGGGGCAACCCTGATCCAGCCATGCCGCGTGTGTGAAGAAGGCCTTTTGGTTGTAAAGCACTTTAAGCAGTGAAGAAGACTCCATGGTTAATACCCATGGACGATGACATTAGCTGCAGAATAAGCACCGGCTAACTCTGTGCCAGCAGCCGCGGTAATACAGAGGGTGCAAGCGTTAATCGGAATTACTGGGCGTAAAGCGAGCGTAGGTGGCTTGATAAGTCAGATGTGAAATCCCCGGGCTTAACCTGGGAAC
+
GGGGGGGGGGGGGGGGGGGGGGGGGGGGGGGGGGGGGGGGGGGGGGGGGGGGGGGGGGGGGGGGGGGGGEGGGGGGGGGGGGGGGGGGGGGGGGGGGFGGGGGAFGGGGGGDFGGGGGDED-C<,CEE,<CB,B,=AEFB::7AFG,CFGDFEFFGCGGGFAFGGFGGG>CFGFCFGGGGGGGGGGGGCFGGGGGGGGGGGGGGGEGGGGGGGGFGGGGGGGGGGGFGGGGGGGGGGGGGCEGGEC=EFEFF5:C6F?9CC<FDFGGGGGG7FGGGGGGGBBGGGGG?GFFGCF
@M03364:396:000000000-C9LGT:1:1101:23285:6386 1:N:0:10
ACTCCTACGGGAGGCAGCAGTAGGGAATTTTCGTCAATGGGCGCAAGCCTGAACGAGCAATGCCGCGTGAGTGAGGAAGGTCTTCGGACTGTAAAGCTCTGTTGCCGGGGAAAAAGGGGAGCTGCAGGCCATGGCATTTCATGGATGGTACCCGGCCAGAAAGCCACGGCTAACTACGTGCCAGCAGCCGCGGTAATACGTAGGTGGCGAGCGTTATCCGGAATGATTGGGCGTAAAGGGTGCGCAGGCGGTCTGTTAAGTCTGAAGGCAAAGGGATGAGCTCAACTCATTTAT
+
GGGGGGGGGGGGGGGGGGGGGGGGGGGGGGGGGGGGGGGGGGGGGGGGGGGGGGGGGGGGGGGGGGGGGGGGGGGGGGGGGGGGGGGGGGGGGGGGGGGGGGG<FGGFGGGGGGFEGGG@F+B,8BFG++8:::B,>FGGFGGGFGGDCGGGGGGGGGGDGGGGGGGGGCEEGGGGGGGGGGGGGGGGGFGGGGGGGGGGGGGGFFGGGGGGGGGGGGGGGCEGGGGGGGGGD8CEGGGGGGGDGGGGEGEGEGGCCFGDEGGGGGFGGGGGGGGCFGGGFFGGGGGFGFFFCC
@M03364:396:000000000-C9LGT:1:1101:12662:6395 1:N:0:10
ACTCCTACGGGAGGCAGCAGTGGGGAATATTGGACAATGGGGGAAACCCTGATCCAGCCATGCCGCGTGTGTGAAGAAGGCCTTTTGGTTGTAAAGCACTTTAAGCAGTGAAGAAGACTCCATGGTTAATACCCATGGACGATGACATTAGCTGCAGAATAAGCACCGGCTAACTCTGTGCCAGCAGCCGCGGTAATACAGAGGGTGCAAGCGTTAATCGGAATTACTGGGCGTAAAGGGAGCGTAGGTGGCTCTATAAGTCAGATGTGAAATCCCCGGGCTTAACCTGGGAAC
+
GGGGGGGGGGGGGGGGGGGGGGGGGGGGGGGGGGGGGGGGGGGGGGGGGGGGGGGGGGGGGGDGGGGGGGGGGGGGGGGGGGGGGGGGGGGGGGGGGGGGGGGFGGGGGGGGGGGGGGGGDBC,:CFG5,9<5AFFFGGGGGGGGGDGGGGGFGGGGGGGGGGGGGGGGGGGGGGGGGGCGGGGGGGGGGGGGGGGGGGGGGGGGGGGGGGGGGGGGGGGGGGGGGGGGGGGGGGGGEEGFGGGGEGGGGGGFGGGGGGGCFGGGGGGGGGGGGCGGGGGEFGGGGGFGFFFFD
@M03364:396:000000000-C9LGT:1:1101:16170:6397 1:N:0:10
ACTCCTACGGGAGGCAGCAGTGGGGAATCTTGCGCAATGGGGGCAACCCTGACGCAGCGACGCCGCGTGCGGGACGAAGGCCTTCGGGTCGTAAACCGCTTTCAGCAGGGACGAGGCCGCGAGGTGACGTTCCCTGCAGAAGAAGCCCCGGCTAAATACGTGCCAGCAGCCGCGGTAATACGTATGGGGCGAGCGTTATCCGGATTCATTGGGCGTAAAGCGCGCGTAGGCGGCCCGTTAGGTCGGAGGTAAAAGCCCGGGGCTCAACCCCGGCGAGCCTCCGATACCGGCGGG
+
GGGGGGGGGGGGGGGGGGGGGGGGGGGGGGGGGGGGGGGGGGGGGGGGGGGGGGGGGGGGGGGGGGGGGGGGGGGGGGGGGGGGGGGGGGGGGGGGGGGGGGGGGGGGGGGGGE<CE7FFG*=4*@FF<*==CFGGFGGCCFGGFGFGGGGGCGGFFFGGGGGGGGGGGCGGGGGGGGGGGGGCGGGGGGGDEGGGDGGGGGGGDGGDEGGGGGGGDCFGGGGGG>:8EGGGGGGGECFGGGFGGGGGGGCCG7FGFFGGGGDGDFF<FGGGGGGGGGEGFFGDDGGFG>@GGG
@M03364:396:000000000-C9LGT:1:1101:6107:6413 1:N:0:10
ACTCCTACGGGAGGCAGCAGTGGGGAATATTGCACAATGGGCGCAAGCCTGATGCAGCAACGCCGCGTGAGTGATGACGGCCTTCGGGTTGTAAAGCTCTGTCTTCAGGGACGATAATGACTGTTCCTAAGGAGGGAGCCACGGCTAACTACGTGCCAGCAGCCGCGGTCATACGTAGGTGGCGAGCGTTGTCCGGATTTACTGGGCGTAAAGGGAGCGTAGGCGGACTGTTAAGTGAGATGTGAAATACCCGGGCTCAACTTGGGGGCTGCATTTCAGACTGGAAGTCTAG
+
GGGGGGGGGGGGGGGGGGGGGGGGGGGGGGGGGGGGGGGGGFGDGGGGGGGGGGGGGGGGCFGGGGGGGGGGGGGGGFGGGGGGGGGGGGGGGGGGGBFGFGGCEGFAFFF=>FBFC<A<<-BA<CAF,<F,CBB+386F<<@F:F+<FFF<>FCC:FFFGFBGGGGGE*=@<F@:CFFGGGEFBEGFC*=;<<CEFCE+<F7<F58EEE5;FGGGGGG5588@CCC8>*3<0+0@C+<CEFGG:F??FC+6?5>EDGG98+0<CC*)1>5CCFGGG7+2)925*>CFF**>
@M03364:396:000000000-C9LGT:1:1101:21060:6417 1:N:0:10
ACTCCTACGGGAGGCAGCAGTGGGGAATATTGGACAATGGGGGAAACCCTGATCCAGCCATGCCGCGTGTGTGAAGAAGGCCTTTTGGTTGTAAAGCACTTAAAGCAGTGAAGAAGACTCCGTGGTTAATACCCACGGACGATGACATTAGCTGCAGAATAAGCACCGGCTAACTCTGTGCCAGCAGCCGCGGTAATACAGAGGGTGCAAGCGTTAATCGGAATTACTGGGCGTAAAGGGTGCGCAGGCGGTTGAGTAAGACAGATGTGAAATCCCCGAGCTTAACTCGGGAAT
+
GGGGGGGGGGGGGGGGGGGGGGGGGGGGGGGGGGGGGGGGGGGGGGGGGGGGGGGGGGGGGGGGGGGGGGGGGGGGGGGGGGFGGGGGGGGGGGGGGGGGGGG?FFGGGGGGGGGG,FFGGFF:+DFG,<CCBF9FFGGG7+FFDG=FGGGGFGGGGGGGGGGGGGGGGGGGGGGGGGGGGGGGGGGGGGGGGFGGGGGGGGGGGGGGGGGGGGGGGGGGGGGGGGGGGGGGGGGGGGGGGGGGGGGGGGGGGGGGGGGGGGGGFGGGGGGGGGGGGGGGFFGGGGGFGFFGGC
@M03364:396:000000000-C9LGT:1:1101:27816:6434 1:N:0:10
ACTCCTACGGGAGGCAGCAGTAGGGAATTTTCGTCAATGGGCGCAAGCCTGAACGAGCAATGCCGCGTGAGTGAGGAAGGTCTTCGGACTGTAAAGCTCTGTTACCGGGGAAAAAGGGGATGTCTAGGACATGGCATTTCATGGATGGTACCCGGCCAGAAAGCCACGGCTAACTACGTGCCAGCAGCCGCGGTAATACGTAGGTGGCGAGCGTTATCCGGAATTATTGGGCGTAAAGGGCTCGTAGGCGGTTCGTCGCGTCCGGTGTGAAAGTCCATCGCTTAACGGTGGATC
+
GGGGGGGGGGGGGGGGGGGGGGGGGGGGGGGGGFGGGGGGGGGGGGGGGGGGGGGGGGGGGGGGGGGGGGDGGGDGGGGGGGGGGGGGGGGGGGGGGGGGGGG,CFEGGGGGGGFFGFG++-:,,BFF,,A8,=88<3,BFF<FDEGGGG9FECFFGGGCFGGG7,@FE@5FFGGGGGGGGGGGGFGGFFFGGCCFGGGGFFGGGGGGGGGGG>;ECEFDGGGGGFGGDFGGEGGGFCGEGFGGCGGGGGGGGGGGGGEGC8<EE9C<5DFCGGGGG>F<3@59CGGFGFFC=<
@M03364:396:000000000-C9LGT:1:1101:11406:6452 1:N:0:10
ACTCCTACGGAGGCAGCAGTGGGGAATATTGGACAATGGGGGAAACCCTGATCCAGCCATGCCGCGTGTGTGAAGAAGGCCTTTTGGTTGTAAAGCACTTTAAGCAGTGAAGAAGACTCCGTGTTTAATCCCCACGGACGATGACATTAGCTGCAGAATAAGCACCGGCTAACTCTGTGCCAGCAGCCGCGGTAATACAGAGGGTGCAAGCGTTAATCGGAATTACTGGGCGTAAAGGGAGCGTAGGTGGCTCTATAAGTCAGATGTGAAATCCCCGGGCTTAACCTGGGAACT
+
GGGGGGGGGGEGDGGGGGGGGGGGGGGGGGGGFGGGGGGGGGGGGGGGGGGGGGGGGGGGGGGGGGGFFGGGGGGGGGGGGGGGGGGGGGGGGGGGGGGGGGGGGGGGGGGGGGGGFFGGEDD4,:CF,,9BBFGGFGGGFGGGGFEFGGGGGGGGGGGGGGGGGGGGGG>FGGGGGGGGGGGGGGGGGGGGG7FGGGGGFGGGGGGGGGGGGGDG9FFGGGGGGGGGGGGGEEGGGGGFGDGCCEGGGGGFGGGFFGGGGGFGGFGGFFGFGFGGGDGGF>GGGGGFGFFGGC
@M03364:396:000000000-C9LGT:1:1101:13403:6472 1:N:0:10
ACTCCTACGGGAGGCAGCAGTGGGGAATATTGGACAATGGGGGAAACCCTGATCCAGCCATGCCGCGTGTGTGAAGAAGGCCTTTTGGTTGTAAAGCACTTTAAGCAGTGAAGAAGCCTCCCTGGTTAATACCCATGGACGATGACATTAGCTGCAGAATAAGCACCGGCTAACTCTGTGCCAGCAGCCGCGGTAATACGTATGGGGCGAGCGTTATCCGGATTCATTGGGCGTAAAGCGCGCGTAGGCGGCCCGTTAGGTCGGAGGTAAAAGCCCGGGGCTCAACCCCGGCGG
+
GGGGGGGGGGGGGGGGGGGGGGGGGGGGGGGGGGGGGGGGGGGGGGGGGGGGGGGGGGGGGGGGGGGGGGGGGGGGGGGGGGGGGGGGGFGGGGGGGGGGGGG9FGGGGGGGGFGG8FFF<-B,4BFF:,CC?=FGFGGGG7FDFGGGGGEFGGGGGGGGGGGGGGGGGEGGGGGGGGGGGGGGGGGGGGGGGGGGGGGGGGGGGGGGGGGGGGGGGGCEGDGGGGGGGGGGGGGGGGGGGGGGEGGGGGGGGGGEFGGGGGGGEGGGGGDGGGGGGDGGFDGFGGGFGFEDG)
@M03364:396:000000000-C9LGT:1:1101:13270:6491 1:N:0:10
ACTCCTACGGGAGGCAGCAGTGGGGAATATTGGACAATGGGGGAAACCCTGATCCAGCCATGCCGCGTGTGTGAAGAAGGCCTTTTGGTTGTAAAGCACTTTAAGCAGTGAAGAAGCCTCCCTCGTTACTACCCATGGACGATGACATTAGCTGCAGAATAAGCACCGGCTAACTCTGTGCCAGCAGCCGCGGTAATACAGAGGGTGCAAGCGTTAATCGGAATTACTGGGCGTAAAGGGAGCGTAGGTGGCTCTATAAGTCAGATGTGAAATCCCCGGGCTTAACCTGGGAAC
+
GGGGGGGGGGGGGGGGGGGGGGGGGGGGGGGGGGGGGGGGGGGGGGGGGGGGGGGGGGGGGGGGGGGGGGGGGGGGGGGGGGGGFFFGGGGGGGGGGGGGGGGEGDGGGGGGGGGG8FFFD7B,6BFG88:CBB,>DFGGGBFF?A,CFFDGGGGGGGGGGGGGGGGGGGGGGGGGGGGGGGGGGGGGGGGGGFGGGGGGGGGGGGGGGGGGGGGGGGGGGGCGGGGGGGGGGGGGGGGGGGGGGGGGFGGGGGGGGGFGFGGFFFGGGGGGGGGGGGGGFFEGGGGFGFFGGF
@M03364:396:000000000-C9LGT:1:1101:3969:6517 1:N:0:10
ACTCCTACGGGAGGCAGCAGTGGGGAATCTTGCGCAATGGGGGCAACCCTGACGCAGCGACGCCGCGTGCGGGACGAAGGCCTTCGGGTCGTAAACCGCTTTCAGCAGGGACGAGGCCGCGAGGTGACGGTCCCTGCAGAAGAAGCCCCGGCTAAATACGTGCCAGCAGCCGCGGTAATACGTATGTGGCGAGCGTTATCCGGATTCATTGGGCGTAAAGCGCGCGTAGGCGGCCCGTTAGGTCGGAGGTAAAAGCCCTGGGCTCAACCCCGGCGAGCCTCCGATACCGGCGGG
+
GGGGGGGGGGGGGGGGGGGGGGGGGGGGGGGGGGGGGGGGGGGGGGGGGGGGGGGGGGGGGGGGGGGGGGGGGGGGGGGGGGGGGGGGGGGGGGGGGGGGGGGGGGGGGGGGGGGGGGGGG*=@CFEF=4=+=CGFFGFFFFF:FGGGGGGEECFGGGGGGGGGFFGGGGGGGGDGDGGGGFCCFC+<FGGECEEC;8EFFGE5EGFFGG?8FC8C5*;+A/CEC*:5?EGG5CEGC8F*:CCGEC8C*;:++<<:DG*:5876ADFGGGG3):/))1CCFF=/*)CF95<19)
@M03364:396:000000000-C9LGT:1:1101:3564:6530 1:N:0:10
ACTCCTACGGGAGGCAGCAGTGGGGAATATTGCACAATGGGCGCAAGCCTGATGCAGCGACGCCGCGTGCGGGATGTAGGCCTTCGGGTTGTAAACCGCTTTTGTTCAAGGGCAAGGCACGTTTTCGTCCGTGTTGAGTGGATTGTTCGAATCAGCACCGGCTAACTACGTGCCAGCAGCCGCGGTAATACGTAGGGTGCAAGCGTTATCCGGATTTATGGGGCGTAAAGGGCTCGTAGGCGGTTCGGCGCGTCCTGTGGGAAGTTCCATCGCTTAACGGTTGAACCTCGCCGG
+
GGGGG9FGGGGGGGDGGGGGGGGGGGGGFGGGGGGGGGGGG<FGGGGG7FGFGFEDGGGGGGGGGGGGG7F@GGGG,9FEGGGGGGGGGGGGFFGAF7FGGGG?FD?8EF87+B+<B+=,@8B=+B3,8+5:+@>FFF9E*,@:,7,,*@3>*3:33>,*::*6CCC32*6,1<F,C+24CED@B8**27C;22*//;C?8CFCEE?8C99*:*;EE+0+<*;/*:8**<EC*;*:8*;ECC52?CE*:C8EGEE*:A<**/2*02<:7CF3**2*2:A70)2C*9/)07)59C
@M03364:396:000000000-C9LGT:1:1101:24061:6540 1:N:0:10
ACTCCTACGGGAGGCAGCAGTGGGGAATATTGCACAATGGGCGCAAGCCTGATGCAGCGACGCCGCGTGCGGGACGAAGGCCTTCGGGTCGTAAACCGCTTTCGGCAGGGACGAACACGCGCGGTGACAGTAGCTCCAGAAGAAGCCCCGGCTAAATACGTGCCAGCAGGCGCGGTAATACGTATGGGGCGAGCGTTATCCGGATTCATTGGGCGTAAAGCGCGCGTAGGCGGCCCGTTAGGTCGGAGGTAAAAGCCCGGGGCTCAACCCCGGCGAGCCTCCGATACCGGCGGG
+
GGGGGGGGGGGGGGGGGGGFGEFGGGGGFGGGG<EGGGGGDGGGGGGCFGCGFFGGGGEFGGGGGGEGGDGGGGGGGGGGGFGAFGGCEEGGGGGGG:C@CFG+@+:>CFGFEC***8@B<7F71<*?,,7@<,,,3@,,?<,?F7F@F@7<1=FFC,<F:=*=,,;8E*:8E51CECFGGF:E7CCF5*88C88:;E*<?E8:EECF?::@5CGGEGGFGEEGGD::EEFGCCGGGG>5C8EFGCEECA+<<E?F<FGGG5<EGFGGGDGGGGGCDGGG:>C5DGGFGFD<7C
@M03364:396:000000000-C9LGT:1:1101:13520:6548 1:N:0:10
ACTCCTACGGGAGGCAGCAGTGGGGAATCTTGCGCAATGGGGGCAACCCTGACGCAGCGACGCCGCGTGCGGGACGAAGGCCTTCGGGTCGTAAACCGCTTTCAGCAGGGACGAGGCCGCTCCGGTGACGGTACCTGCAGAAGAAGCCCCGGCTAAATACGTGCCAGCAGCCGCGGTAATACGTATGGGGCGAGCGTTATCCGGATTCATTGGGCGTAAAGCGCGCGTAGGCGGCCCGTTAGGTCGGAGGTAAAAGCCCGGGGCTCAACCCCGGCGAGCCTCCGATACCGGCGG
+
GGGGGGGGGGGGGGGGGGGGGGGGGGGGGGGGGGGGGGGGGGGGGGGGGGGGGGGGGGGGGGGGGGGGGGGGGGGGGGGGGGGGGGGGGGGGGGGGGGGGGGGCFFFGGGGGGFFGGGGEF1C**=CFF*<+@<<:FGFGF:FGCFFCGGCG@FCGGGGGGGGGGFGGG2;FGGGGGGGGGGGGGGGGGGEGGGGGGGGGGFGGC?EGGGGGGGGGGGGCFGGGGGGGGGGGGGGGGGGCCEGGGGGGGGE6CFFGGGFEE5>5:<?GGFGGG5C<DDCD)<FC7CD>GFFGGG
@M03364:396:000000000-C9LGT:1:1101:6279:6559 1:N:0:10
ACTCCTACGGGAGGCAGCAGTGGTGAATATTGGACAATGGGGGCAACCCTGATCCAGCCATGCCGCGTGTGTGAAGAAGGCCTTTTGGTTGTAAAGCACTTTAAGCAGTGAAGAAGACTCCCTGGTTACTACCCATGGACGATGACATTAGCTGCAGAATAAGCACCGGCTAACTCTGTGCCAGCAGCCGCGGTAATACAGAGGGTGCAAGCGTTAATCGGAATTACTGGGCGTAAAGCGAGCGTAGGTGGCTTGATAAGTCAGATGTGAAAGCCCCGGGCTTAACCTGGGAAC
+
GGFFGGFG;FCG+@BFCGGGG@E-9FAFFGGGGGGGGGGGGGEG7DFGGGFGFGGG<FGGGFFGEFFFGGGGGFGGCFDGFGGGGFF>EDCGGGGCGFFGGGGE<FGFFAFCEFF,,9CBF-:,4BEF:,98B?A=,,E?:+BAFF<AFCEFGCFG@<DC3CFGGGGC8FEGFGGGGDGEFGFECFEGGGG8FGGD@CFCFFG7<CCEGGGGGGGDFGGFEGGFFFFGFGGFGGGGCGFGDDGEGGGEGGFGGGGDFCCFEGGC9FGG=FCGFGG*9<=CDF59CFFFGFF*99
@M03364:396:000000000-C9LGT:1:1101:15597:6566 1:N:0:10
ACTCCTACGGGAGGCAGCAGTGGGGAATATTGGACAATGGGGGCAACCCTGATCCAGCCATGCCGCGTGTGTGAAGAAGGCCTTTTGGTTGTAAAGCACTTTAAGCAGTGAAGAAGACTCCATTGTTAATACCCATGGACGATGACATTAGCTGCAGAATAAGCACCGGCTAACTCTGTGCCAGCAGCCGCGGTAATACAGAGGGTGCAAGCGTTAATCGGAATTACTGGGCGTAAAGCGAGCGTAGGTGGCTTGATAAGTCAGATGTGAAAGCCCCGGGCTTAACCTGGGAAC
+
GGGGGGGGGGDGGGGGGGGGGGGGGGGGGGGGGGGGGGGGGGGGGGGGGGGGGGGGGGGGGGGGGGGGGGGGGGGGGGGGGGGGGGGGFGGFGGGGGGGGGGGFGGG@FGFGFGEGGFEBF-C,<CFG5,C<:,E<AFGFGGGFGGGFGGFGFGGFGGGGGGGGGGGGG7ECFGGGGGGGGGGGGGGFGGGGGGGGGGGGGGFGGEGGGGGGGFFG7FEG=8FFGG@FEGGFGGGEGGGG5EEEE=EGGGGGGFEGCF?CGGFGGGGGGGFGGDGGDGGGFFGGFGGFG>FCFG
@M03364:396:000000000-C9LGT:1:1101:16544:6568 1:N:0:10
ACTCCTACGGGAGGCAGCAGTGGGGAATCTTGCGCAATGGGGGCAACCCTGACGCAGCGACGCCGCGTGCGGGACGAAGGCCTTCGGGTCGTAAACCGCTTTCAGCAGGGACGAGGCCGCTACGGTGACTGTACCTGCAGAAGAAGCCCCGGCTAAATACGTGCCAGCAGCCGCGGTAATACGTATGGGGCGAGCGTTATCCGGATTCATTGGGCGTAAAGCGCGCGTAGGCGGCCCGTTAGGTCGGAGGTAAAAGCCCGGGGCTCAACCCCGGCGAGCCTCCGATACCGGCGG
+
GGGGGGGGGGGGGGGGGGGGGGGGGGGGGGGGGGGGGGGGGGGGGGGGGGGGGGGGGGGGGGGGGGGGGGGGGGGGGGGGGGGGGGGGGGGGGGGGGGGGGGGGGGGGGGGGGGGGEFFGGFF=*CFG,,783@<FFGGGGGGGGCFCFGGGDFGGGGGGGGGGGGGGG:@GGGGGGGGGGGGGGGGGGGGGGGGGGGGGGGGGDCEFEFFGGGGEECEGGGGGGGGGGGGGGGGGGGGGDGGGGGGDGGEGGGGGGGGGGEDGGGGGGFEGGGGGDGGGFFGGDDGFFFFGGG
@M03364:396:000000000-C9LGT:1:1101:5057:6569 1:N:0:10
ACTCCTACGGGAGGCAGCAGTGGGGAATATTGCACAATGGGCGCAAGCCTGATGCAGCGACGCCGCGTGCGGGATGGAGGCCTTCGGGTTGTAAACCGCTTTTGTTCAAGGGCAAGGCACGGTTTCGGCCGCGTTTAGTGGATTGTTCGAATAAGCACCGGCTAACTACGTGCCAGCAGCCGCGGTAATACGTAGGGTGCAAGCGTTATCCGGAATTATTGGGCGTAAAGAGCGCGCAGGTGGTTGATTAAGTCTGATGTGAAAGCCCACGGCTTAACCGTGGAGGGTCATTGG
+
GGGGGGGGGGGGGGGGGGGGGGGGGGGGGGGGGGGGGGGGGGGGGGGGGGGGGGGGGGGGGGGGGGGGGGGGGGGGGGGGGGGGGGGGGGGGGGGGGGGGGGG9FFGDGGGGGGGGFGGF=+B++:FG++5*5@:*>F@FCFBD@FGFGGEG<CFFFGGGGGGGDGGGG*=+<FCFGGGGGGGDEEEEGGGG<CFGGGGGGGGGGGG5EFGGG5CGGGGGGD>CGGCECFGGGGGGGGGGCGGEEGGGGDFGGGGGFGGE7<?FGGCFFDDCDGGGGGGGB4EGGGGFG4@C>D
@M03364:396:000000000-C9LGT:1:1101:18888:6603 1:N:0:10
ACTCCTACGGGAGGCAGCAGTGGGGAATATTGCACAATGGGCGCAAGCCTGATGCAGCGACGCCGCGTGCGGGATGGAGGCCTTCGGGTTGTAAACCGCTTTTGTTCAAGGGCAAGGCACGGTTTCGGCCGTGTTGAGTGGATTGTTCGAATAAGCACCGGCTAACTACGTGCCAGCAGCCGCGGTAATACGTAGGGTGCAAGCGTTATCCGGATTTATTGGGCGTAAAGGGCTCGTAGGCGGTTCGTCGCGTCCGGTGTGAAAGTCCATCGCTTAACGGTGGATCCGCGCCGG
+
GGGGGGGGGGGGGGGGGGGGGGGGGGGGGGGGGGGGGGGGGGGGGGGGGGGGGGGGGGGGGGGGGGGGGGGGGGGGGGGGGGGGGGGGGGGGFGGGGGGGGGGGGGGCGGGGGGFGFGGGG3B@:EFG:@F5@@F@FFFGGFGFGGGGGGDF:CFGGGGGGGGEFGFGG<FGGGGGGGGGGGGGGCGGGCGFCFGEGGGGGGGGGGGGGFGGGDEGGGGGGGGGGGCGFGGGGGGD=5CEE?EGEGGGGGGGGEEGGEECEEFCFFGGGCC7CEFCGGGGFFGGF6FFGFFGCD
@M03364:396:000000000-C9LGT:1:1101:22645:6605 1:N:0:10
ACTCCTACGGGAGGCAGCAGTGGGGAATATTGGACAATGGGGGCAACCCTGATCCAGCCATGCCGCGTGTGTGAAGAAGGCCTTTTGGTTGTAAAGCACTTTAAGCAGTGAAGAAGACTCCATTGTTACTACCCATGGACGATGACATTAGCTGCAGAATAAGCACCGGCTAACTCTGTGCCAGCAGCCGCGGTAATACAGAGGGTGCAAGCGTTAATCGGAATTACTGGGCGTAAAGCGAGCGTAGGTGGCTTGATAAGTCAGATGTGAAATCCCCGGGCTTAACCTGGGAAC
+
GGGGGGGGGGGGGGGGGGGGGGGGGGGGGGGGGGGGGGGGGGGGGGGGGGGGGGGGGGGGGGGGGGGGGFGGGGGGGGGGGGGGGGGGGGGGGGGGGFGGGGG@FFGGGGGGGGFGFGGGG-C,,:EF589<:?<,AE5FGFEDFGGGGFFGGGGGGGGGGGGGGGGGGGGEGGGGGGGGGGGGGGGGGGGGGGGGGGGGGCGGGGGGGGGGGGGGGGGGGGEGGGFGGGGGGGGDGGGGGGDGGGGGGGGGGGGGGGGGFFGGGGFFCFGFGGGGGGGGFFGGGGGFGFFGGF
@M03364:396:000000000-C9LGT:1:1101:23787:6612 1:N:0:10
ACTCCTACGGGAGGCAGCAGTGGGGAATATTGGACAATGGGGGCAACCCTGATCCAGCCATGCCGCGTGTGTGAAGAAGGCCTTTTGGTTGTAAAGCACTTTAAGCAGTGAAGAAGACTCCATGATTAATACCCATGGACGATGACATTAGCTGCAGAATAAGCACCGGCTAACTCTGTGCCAGCAGCCGCGGTAATACAGAGGGTGCAAGCGTTAATCGGAATTACTGGGCGTAAAGGGAGCGTAGGTGGCTCTATAAGTCAGATGTGAAATCCCCGGGCTTAACCTGGGAAC
+
GGGGGGGGGGGGGGGGGGGGGGGGGGGGGGGGGGGGGGGGGGGGGGGGGGGGGGGGGGGGGGGGGGGGGGGGGGGGGGGGGGGGGGGGEGGGGGGGGGGGGGG9FGGGGGGGGGF,,BEAEAC55CFG55ACF?EFEEFGD:FFGGADFGGG9FGGGGGGGGGGGGGGGDE+FFGGGCFGGGGGGGGGEEGGGFGGGGGGGGGFGEGGGGGGGGGGGGGGGGGGGGGGGGGGGGGG8EFGGGGGGGGGCGFGFGGDFGGGECFGGGGGGGGGGGFGCDGG>DCFGGGFF@FG49
@M03364:396:000000000-C9LGT:1:1101:4312:6626 1:N:0:10
ACTCCTACGGGAGGCAGCAGTAGGGAATTTTCGTCAATGGGCGCAAGCCTGAACGAGCAATGCCGCGTGGGTGAAGACGGTCTTCGGATTGTAAAGCCCTGTTGCCGGGGACAAAGGACAGCCAGAATGGACAGCTGACTGTTTGATGGTACCCGGCCAGAAAGCCACGGCTAACTACGTGCCAGCAGCCGCGGTAATACGTAGGTGGCAAGCGTTATCCGGAATGATTGGGCGTAAAGGGTGCGCAGGCGGCTGTGCAAGTCTGAAGTAAAAGGGACCGGCTCAACCGGTTCC
+
GGGGGGGGGGGGGGGGGGGGGGGGGGGGGGGGGGGGGGGGGGGGGGGGGGGGGGGGGGGGGGGGCGGGGGGGGGGGGGGGGGGGGGGGGGGGGGGFGGGGGGGFGEE@FGGGGFEGBCF<=<F,BDDF93C:,+BBFGFAEGCFFFGGGFFGDFFGGGGG8FGDGGGGG*>FCGGGFFGGFGGGGGF:FGGGGCFGDGGCGGDGCGGGFGGFGGGGGGGGGGG=GFCCFFFDDGEGGGGGGGGGGGE=EGGGGGEGGGGGGGFGFGFGCFCFGFGGGFGCDB:CFFGFDFEG5*
@M03364:396:000000000-C9LGT:1:1101:16090:6634 1:N:0:10
ACTCCTACGGGAGGCAGCAGTAGGGAATTTTCGTCAATGGGCGCAAGCCTGAACGAGCAATGCCGCGTGGGTGAAGACGGTCTTCGGATTGTAAAGCCCTGTTGCCGGGGACAAAGGACAGCCGGAGTAGAAAGCTGACTGTTTGCTGGTACCCGGCCAGAAAGCCACGGCTAACTACGTGCCAGCAGCCGCGGTAATACGTAGGTGGCAAGCGTTATCCGGAATGATTGGGCGTAAAGGGTGCGCAGGCGGCTGTGCAAGTCTGAAGTGAAAGGTACCGGCTCAACCGGTAC
+
GGGGGGFGGGGGGGGGGGGGGGGGGGGGGGGGGGGGGGGGGGGGGGGGGGGGGGGGGGGGGGGGGGGGGGGGGGGGGGGGGGGGGGGGGGGGGGGGGGGGGGGGGGGGGGGGGGGGGGFD7BF+@CFG,,C,B@<FFFGGFAFFG,,@FFFFFGGGGGGGGGGGGGGGGFGGGGGGGGGGGGGGGGGGGGGGGGGGGGGGGGGGGGGGGGGGGGGGGGGGGGEEGG9EEGGGGGEGGGGGGGGGGGGGGGGGGGGGGGGGFFFGGGFGGGGGFGGGGGGGFFEGGDFFGFFCD
@M03364:396:000000000-C9LGT:1:1101:13263:6641 1:N:0:10
ACTCCTACGGGAGGCAGCAGTGGGGAATCTTGCGCAATGGGGGCAACCCTGACGCAGCGACGCCGCGTGCGGGACGAAGGCCTTCGGGTCGTAAACCGCTTTCAGCAGGGACGAGGCCGCTCCGGTGACGGTACCTGCAGAAGAAGCCCCGGCTAAATACGTGCCAGCAGCCGCGGTAATACGTATGGGGCGAGCGTTATCCGGATTCATTGGGCGTAAAGCGCGCGTAGGCGGCCCGTTAGGTCGGAGGTAAAAGCCCGGGGCTCAACCCCGGCGAGCCTCCGATACCGGCGG
+
GGGGGGGGGGGGGGGGGGGGGGGGGGGGGGGGGGGGGGGGGGGGGGGGGGGGGGGGGGGGGGGGGGGGGGGGGGGGGGGGGGGGGGGGGGGGGGGGGGGGGGGFGGGGGGGGGGGGGGGGG*C=CFGF<*48*=FEFGDCFFGGFGGGGGGGGGGGGGGGGGGGGGGGG6CFEGGGGGGGGGGFGGGGGGGGGGGGGGGGGGGGGGGGGGGGGGGGGGGGGGGGGGEGGGGGGGGEGGGGGGGGGGGGGGEGGGFFGGGGGEGGGGGGGGGGGGGGGGGGFFGGGGGFGFFGGG
@M03364:396:000000000-C9LGT:1:1101:22390:6655 1:N:0:10
ACTCCTACGGGAGGCAGCAGTGGGGAATATTGCACAATGGGCGCAAGCCTGATGCAGCGACGCCGCGTGCGGGATGGAGGCCTTCGGGTTGTAAACCGCTTTTGTTCAAGGGCAAGGCGGGCCCTCGGGCCCGGTCAGTGGATTGTTCGAATAAGCACCGGCTAACTACTTGCCAGCAGCCGCGGTAATACGTAGGGTGCAAGCGTTATCCGGATTTATTGGGCGTAAAGGGCTCGTAGGCGGTTCGTCGCGTCCGGTGTGAAAGTCCATCGCTTAACGGTGGATCCGCGCCGG
+
GGGGGGGGEDGGGGGGGEGGFFGGGFGGCFGFGFGEGGGGGGGGG7BDCEGGFGGGGE@@FFGGGGGGGGGGG7FFFEFGGGGFGGGGFGGGGGGFGGGEGGGGGFGGGGGGG@+:+3@>3*@*>FFD*5CF*1<*=F<9<,:7<>A@E7,?*?CGGGGGGGGGF<C?C,<:<CGFGECGGEEEC:ECEFFG@6*;EGGGGGGCGECEGCGGGDC/<<CFFGGGGGDEGEGGCFGGEEGGGGGEE=EGDGGDEEEGD8E*;0:CE>CFFDFGGC*9C>EGDFEGDC7>C@5D3C
@M03364:396:000000000-C9LGT:1:1101:6686:6655 1:N:0:10
ACTCCTACGGGAGGCAGCAGTGGGGAATATTGCACAATGGGCGCAAGCCTGATGCAGCGACGCCGCGTGCGGGATGGAGGCCTTCGGGTTGTAAACCGCTTTTGTTCAAGGGCAAGGCACGTTTTCGGCTGTGTTGAGTGGATTGTTCGAATAAGCACCGGCTAACTACGTGCCAGCAGCCGCGGTAATACGTAGGTGGCAAGCGTTATCCGGAATGATTGGGCGTAAAGGGTGCGCAGGCGGCTGTGCAAGTCTGAAGTAAAAGGGACCGGCTCAACCGGTTCAGGCTTTGG
+
GGGGGGGGGGGGGGGDGGGGGGGGGDEGGGGGGFGGGGGGGGGGGGGGGGGGGGGGGGGGGGGGGGGGGGGGGGGGGGGGGGGGGGGGEGGGGGGGFEGGGGGCFGGGCGGGFFCFGFFD>3BFCFBE++8,:,,,7@@@8,,@CFCFGGGGGGGGGGGDGGGCGGGGG1:CFGCGGGGGFGGGGGEGGGCF+,;EG?CE8EFGGGGGGGGGGDDGGGGGGGFGE>8;@FFD8CDCCEEGGDGGEEGFFGEGCFGG7FGF79*A9DGGFCCD<CEGGGGGB@C7>?F@*79C4
@M03364:396:000000000-C9LGT:1:1101:26817:6658 1:N:0:10
ACTCCTACGGGAGGCAGCAGTGGGGAATATTGCACAATGGGCGAAAGCCTGATGCAGCAACGCCGCGTGAGCGATGAAGGCCTTCGGGTCGTAAAGCTCTGTCCTAAAGGAAGATAAAGAGGGGGCTTGTGCGGGAAGACGCGGCAAACTACATGCCAGCAGCCGCGGTGGTACGTAGGGGGCTAGCGGTATCAGGAATTACTGGGCGGAAAGGGGGGGGAGGTGGATTCTTAAGTCAGCGGTGAAAGGCTACGGCGCAACCGTAGTAAGCCTTTGAAACTGGGAACCTTGAGT
+
GGGGGGFGGGGGGGGGGGGGGGGGGDEGGGDGFEGGGGGGGGGGGGGGGGGGFEGGGGGGGGGGGGGGGGGCGG?FGGGG<<FFGGGFGCFBFGGFGGGFFGG5B,,,:FFGGD,E,,:?,BB++8F,+:8,+>>>+>,,**555**>8FGG,,7,8<<FGGGGFGEG@**1?2=<BFFCFG5*/1+?5*/20,3CF*++<<C<C58E*1//;88*:****:82;F*++23<9+<<++++/:*2/<+<*8<ACGC5)/7:E*9:A9E7*:6>CF+**:00*17CGG*79*7**2
@M03364:396:000000000-C9LGT:1:1101:23796:6708 1:N:0:10
ACTCCTACGGGAGGCAGCAGTAGGGAATCTTCCACAATGGGCGCAAGCCTGATGGAGCAACACCGCGTGAGTGAAGAAGGGTTTCGGCTCGTAAAGCTCTGTTGTTGGAGAAGAACGTGCGTGCGAGTCACTGTTCACGCAGTGACGGTATCCAACCAGAAAGTCACGGCTAACTACGTGCCAGCAGCCGCGGTAATACGTAGGTGGCAAGCGTTATCCGGATTTATTGGGCGTAAAGCGAGCGCAGGCGGTTGCTTAGGTCTGATGTGAAAGCCTTCGGCTTAACCGAAGA
+
GGGGGGGGGGGGGGGGGGGGGGGGGGGGGGGGGGGGGGGGGGGGGGGGGGGGGGGGGGGGGGGGGGGGGGGGGGGGGGGGGGGGGGGGGGGGGGGGGGGGGGGGGGGGGGGGGGGGCFGGG?C++BFG,,95<CFFFGGGGGGGFGGGGGGGGGGGGGGGGGGGGGGGGFGGGGGGGGGGGGGGGGGGGGGGGGGGGGGGGGGGGGGGGGGGGGGGGGGGGCGDGGGFGGGGGGGGGGGGGGGGGGGGGGGGGGGGGGGGGGGGGGGGGGGGGGGGGGGGFFGGGGGFGBFG
@M03364:396:000000000-C9LGT:1:1101:23365:6713 1:N:0:10
ACTCCTACGGGAGGCAGCAGTGGGGAATATTGCACAATGGGGGAAACCCTGATGCAGCAACGCCGCGTGAGTGATGACGGCCTTCGGGTTGTAAAGCTCTGTCTTCAGGGACGATAATGACGGTACCTGAGAAGGAAGCCACGGCTAACTACGTGCCAGCAGCCGCGGTGATACGTAGGTGGCGAGCGTTGTCCGGATTTACTGGGCGTAAAGGGAGCGTAGGCGGACTTTTAAGTGAGATGTGAAATACCCGGGCTCAACTTGGGTGCTGCATTTCAAACTGGAAGTCTAG
+
GGGGGGGGGGGGGGGGGGGGGGGGGGGGGGGGGGGGGGGGGGGGGGGGGGGGGGGGGGGGGGGGGGGGGGGGGGGGGGGGGGGGGGGGGGGGGGGGGGGGGGGGGGGGGGGGGGGG:FF,78@C=CFG>:@,,:3>DFGGGGGGGGEFGGFGBFGGGGGGGGGGGGGDE*:CCEEFGGGFFFGGGGGGGGGGGGGGGGGGGGGGGGGGGGGGGGGGGGGGGGGGGGCEGGFFGGGGGFGGGFFFFGGGGGGGGGDGGGGGGGFCFGGGGGGGGGGGGGGGFFGGGFGFGFFG
@M03364:396:000000000-C9LGT:1:1101:21473:6732 1:N:0:10
ACTCCTACGGGAGGCAGCAGTGGGGAATATTGGACAATGGGGGAAACCCTGATCCAGCCATGCCGCGTGTGTGAAGAAGGCCTTTTGGTTGTAAAGCACTTTAAGCAGTGAAGAAGCCTCCCTGATTAAAACCCATGGACGATGACATTAGCTGCAGAATAAGCACCGGCTAACTCTGTGCCAGCAGCCGCGGTAATACAGAGGGTGCAAGCGTTAATCGGAATTACTGGGCGTAAAGGGAGCGTAGGTGGCTCTATAAGTCAGATGTGAAATCCCCGGGCTTAACCTGGGAAC
+
GGGGGGGGGGGGEEGGGGGGGDGFGGGGGGGGGGGGGGGGGDGGGGGGGGGGGGGGGGDGGGGGGGGEECFGGGFGGEFGGGGGFFGGGGGGGGGGGGGGGGG?FFDFGGGGGGGG,A?EEBBB,AEF,,9C8?:,>=F<@FFDEE<5FFFDCDFDFFDFFEGFGGGD77:FCFFAFGFGFFFCFGGGFEGEGGGGGGGGGFCFCFGGGFFGGFGGGGGGCE<CFGEGGGFGGGGG=<FGCEEGC5EGGGFFGFGGGGFGFGGGGGFFDFCC>??FFGEDF5CGFGGFGFFDCF
@M03364:396:000000000-C9LGT:1:1101:6634:6745 1:N:0:10
ACTCCTACGGGAGGCAGCAGTGGGGAATCTTGCGCAATGGGGGCAACCCTGACGCAGCGACGCCGCGTGCGGGACGAAGGCCTTCGGGTCGTAAACCGCTTTCAGCAGGGACGAGGCCGCTCCGGTGACGGTACCTGCAGAATAAGCACCGGCTAACTCTGTGCCAGCAGCCGCGGTAATACAGAGGGTGCAAGCGTTAATCGGAATTACTGGGCGTAAAGCGAGCGTAGGTGGCTTGATAAGTCAGATGTGAAAGCCCCGGGCTTAACCTGGGAACGGCATCTGATACTGTT
+
GGGGGGGGGGGGGGGGGGGGGGGGGGGGGGGGGGGGGGGGGGGGGGGGGGGGGGGGGGGGGGGGGGGGGGGGGGGGGGGGGGGGGGGGGGGGGGGGGGGGDGG9<FFFGGGGGGFF>CFDG>B8:FECF*=8188:?B8:,,?C,?BFGGFCGGCCF<FGGGFGGCFGC;CECGGE?CGGCCFG9FGGGGEGGGGGGG>EGGGG>EFGDGGGGFGEC:C>??CGGGGGGGGGGFGGGECFC9FGGGGGGGGGFFFFGECEG?DED4F7DFDGGD*>CD=5@BFFD7:@GBF:F
@M03364:396:000000000-C9LGT:1:1101:7823:6751 1:N:0:10
ACTCCTACGGGAGGCAGCAGTGGGGAATATTGGACAATGGGGGAAACCCTGATCCAGCCATGCCGCGTGTGTGAAGAAGGCCTTTTGGTTGTAAAGCACTTTAAGCAGTGAAGAAGACTCCATGGTTACTACCCATGGACGATGACATTAGCTGCAGAATAAGCACCGGCTAACTCTGTGCCAGCAGCCGCGGTAATACAGAGGGTGCAAGCGTTAATCGGAATTACTGGGCGTAAAGGGAGCGTAGGTGGCTCTATAAGTCAGATGTGAAATCCCCGGGCTTAACCTGGGAAC
+
GGGGGGGGGGGGGGGGGGGGGGGGGGGGGGGGGGGGGGGGGGGGGGGGGGGGGGGGGGGGGGGGGGGGGGGGGGGGGGGGGGGGGGGGGGGGGGGGGGGGGGGGGGGGGGGGGGGG@CFG<-C,,CEA,,CE448<EGGGFG>FFAFFGGGGGGGGGGGGGGGFGGGGGGGGGGFGGGGGGGGGGGGGGGGGGCGGGDGFGGGGGGGGGGGGGGGGGGGGGGGCGGFGGGFGGGGCFFGG8EGGCGGGGGGGGGGCF?FGF:C?CGGGGFGGGG?CFDEGEDFGGGGFGFFGFF
@M03364:396:000000000-C9LGT:1:1101:13733:6772 1:N:0:10
GTGCCAGCAGCCGCGGTAATACGTAGGGTGCAAGCGTTATCCGGATTTATTGGGCGTAAAGGGCTCGTAGGCGGTTCGTCGCGTCCGGTGTGAAAGTCCATCGCTTAACGGTGGATCCGCGCCGAGTACGGGCGGGCTTGAGTGCGGTAGGGGAGACTGGAATTCCCGGTGTAACGGTGGAATGTGTAGATATCGGGAAGAACACCAATGGCGAAGGCAGGTCTCTGGGCCGTTACTGACGCTGAGGAGCGAAAGCGTGGGGAGCGAACAGGATTAGAAACCCCAGTAGTCC
+
GGGGGGGGGGGGGGGFFGGGGGGGGGGGGGGGGGGGGGCFFGGGGGGGGGGGGGGGGGGGGGGGGGGGGGGGGGGGGGGGGGGGGGGGGGGGGGGGGGGGGGGGGGGGGGGFGEFGFGGGFEFF+8FG=8@*5FGGFGGG8CGCFGGGGGFGGEGGGGGGGGGGGGGGGCGGGGGGGGGGCFGGGGGGGFGGGGGGGGGGGGGGGGGGGGGGGGGGGGGGGGGGGGGGGGGGEEGGGGFFGGGGGGGGGGGGCEGGGGEEGDDGGGEDGGGG<CFGGGGGFFGGGGGFGFFG
@M03364:396:000000000-C9LGT:1:1101:27939:6794 1:N:0:10
ACTCCTACGGGAGGCAGCAGTAGGGAATTTTCGTCAATGGGCGCAAGCCTGAACGAGCAATGCCGCGTGAGTGAGGAAGGTCTTCGGACTGTAAAGCTCTGTTGCCGGGGAAAAAGGGGATATACAGGCGATGGCATTTCATGGATGGTACCCGGCCAGAAAGCCACGGCTAACTACGTGCCAGCAGCCGCGGTAATACGTAGGTGGCGAGCGTTATCCGGAATGATTGGGCGTAAAGGGTGCGCAGGCGGTCTGTTAAGTCTGAAGGCAAAGGGATGAGCTCAACTCATTTAT
+
GGGGGGGGGGGGGGGGGGGGGGGGGGGGGGGGGGGGGGGGGGGGGGGGGGGGGGGGGGGGGGGGGGGGGGGGGGGGGGGGGGGGGGGGGGGGGGGGGGGGGGGFGGG7FGGGGDEC=CFC+-C,8CFE:+8+++B,CDAFGGGGGGDBFGGG@FGGGEGGDFGGGGGGG7EGGGGGGGGGGGGGGGGGGGGGGEFGGGGFGGGDFGGGGEGGGGGGGGGGGGGGGGGFGGGGGGGGGGGGGGGGGGGCGGGGGGGGGGGGGCCCEGGGGGFGGGG<FDFFFFFG=4DFGFFGGF
@M03364:396:000000000-C9LGT:1:1101:20637:6796 1:N:0:10
ACTCCTACGGGAGGCAGCAGTGGGGAATATTGGACAATGGGCGCAAGCCTGATGCAGCGACGCCGCGTGCGGGATGGAGGCCTTCGGGTTGTAAACCGCTTTTGTTCAAGGGCAAGGCACGGTTTCGGCCGTGTTGAGTGGATTGTTCGAATAAGCACCGGCTAACTACGTGCCAGCAGCCGCGGTAATACGTAGGGTGCAAGCGTTATCCGGATTCATTGGGCGTAAAGCGCGCGTAGGCGGCCCGTTAGGTCGGAGGTAAAAGCCCGGGGCTCAACCCCGGCGAGCCTCCGC
+
GGGGGGGGGGGGGGGGGGGGGGGGGGGGGGGGGGGGGGGGGGGGGGGGGGGGGGGGGGGGGGGGGGGGGGGGGGGGGGGGGGGGGGGGGGGGGGGGGGGGGGGGGGGEGFGGGGFGCGGGG7@CFFGG>@@55@CFFDFFG@EFGGGGGGGG7FGGGGGGGGGGGGGGG<FGGGGGGGGGGGGGGGGGGGGGF@EEGGGGGGGGGGGGGGGGGGGGGGGGGGGGGGGGGGGGGGGGGEEGGGGGGGGCGGGGGGGGDGG=F@DFGGGGGGGGGDGGGGGGFEEDD<DDG@FGD*
@M03364:396:000000000-C9LGT:1:1101:6783:6814 1:N:0:10
ACTCCTACGGGAGGCAGCAGTGGGGAATATTGGACAATGGGGGAAACCCTGATCCAGCCATGCCGCGTGTGTGAAGAAGGCCTTTTGGTTGTAAAGCACTTTAAGCAGTGAAGAAGACTCCCTGGTTAATACCCATGGACGATGACATTAGCTGCAGAATAAGCACCGGCTAACTCTGTGCCAGCAGCCGCGGTAATACAGAGGGTGCAAGCGTTAATCGGAATTACTGGGCGTAAAGCGAGCGTAGGTGGCTCTATAAGTCAGATGTGAAATCCCCGGGCTTAACCTGGGAAC
+
GGGGGGGGGGGGGGGGGGGGGGGGGGGGGGGGGGGGGGGGGGGGGGGGGGGGGGGGGGGGGGGGGGGGGGGGGGGGGGGGGGGGGGGGGGGGGGGGGGGGGGGFGGGGGGGGGGGG<FFGF-B:=FFG5<ACFGGGFGGGGGGGGGGGGGGGGGGGGGGGGGGGGGGGGGGGGGGGGGGGGGGGGGGGGGGGGGGGGGGGGGGGGGGGGGGGGGGGGGGGGGGGGGGGGGGGGGGGGGGGGGGGGGGGGGGGGGGGGFGGGGGGGCFGGGGGGGGGGGGGFFGGGGGFGFFGCF
@M03364:396:000000000-C9LGT:1:1101:5519:6815 1:N:0:10
ACTCCTACGGGAGGCAGCAGTGGGGAATATTGGACAATGGGGGCAACCCTGATCCAGCCATGCCGCGTGTGTGAAGAAGGCCTTTTGGTTGTAAAGCACTTTAAGCAGTGAAGAAGACTCCATGGTTACTACCCATGGACGATGACATTAGCTGCAGAATAAGCACCGGCTAACTCTGTGCCAGCAGCCGCGGTAATACAGAGGGTGCAAGCGTTAATCGGAATTACTGGGCGTAAAGGGAGCGGAGGTGGCTCTATAAGTCAGATGTGAAATCCCCGGGCTTAACCTGGGAAC
+
GGGGGGGGGGGGGGGGGGGGGGGGGGGGGGGGGGGGGGGGGGGGGGGGGGGGGGFGGGGGGGGGGGGGGGGFGGGGGGGGGGGGE<FGGGGGGGGFGGGGGGGFFGGGGFGGGGGGCFFFF=B,,:CF,5AC:BE,AF85C@:AFE,?FGGGFCGGGFFCFFFFGGGGGFGEGGEFFGGGGEGGCFGGFFCEG@<<CEFGGGGGGGGGGGGGGECEFGGGGCCGG9FGGGGGGGDG5FGGGGGC*:EEECCFE?8FFDFGCCFGFGFGGGGFG9EC<DGGDE**0?CFFFFG99
@M03364:396:000000000-C9LGT:1:1101:15024:6836 1:N:0:10
ACTCCTACGGGAGGCAGCAGTGGGGAATATTGCACAATGGGCGCAAGCCTGATCCAGCTATTCCGCGTGTGGGATGAAGGCCCTCGGGTTGTAAACCACTTTTGTAGAGAACGAAACGACACCCTCGAGTACATGGTGTTGCTGACGGTACTCTAAGAATAAGCACCGGCTAACTACGTGCCAGCAGCCGCGGTAATACGTAGGGTGCGAGCGTTAATCGGAATTACTGGGCGTAAAGGGAGCGTAGGTGGCTCTATAAGTCAGATGTGAAATCCCCGGGCTTAACCTGGGAAC
+
GGGGGGGGGGGGGGGGGGGGGGGGGGGGGGGGGGGGGGGGGGGGGGGGGGGGGGGGGGGGGGGGGGGGGGGGGGGGGGGGGGGGGGGGGGGGGGGGGGGGGGGGGGGGGGGGGGFG+BF:@>DFGFEG+58,5@FDFGGEGGGGGGGGGGGGGGFGGGGGGGGGGGGGGGGGGGGGGGGGGGFGGGGGGGGGGGGGGGGGCEGGGGGGGGGCEGGGGGGGGGGGGGFEFGGGGGGGGGGGCEED?EGGGGGGFFDGGGGGFGGGGD7FF7FGG?FFGGGGFFGGGGGFGFF9DC
@M03364:396:000000000-C9LGT:1:1101:22937:6842 1:N:0:10
ACTCCTACGGGAGGCAGCAGTAGGGAATTTTCGTCAATGGGCGCAAGCCTGAACGAGCAATGCCGCGTGTGTGAAGAAGGCCTTTTGGTTGTAAAGCACTTTAAGCAGTGAAGAAGACTCCATGGTTACTACCCATGGACGATGACATTAGCTGCAGAATAAGCACCGGCTAACTCTGTGCCAGCAGCCGCGGTAATACAGAGGGTGCAAGCGTTAATCGGAATTACTGGGCGTAAAGGGAGCGTAGGTGGCTCTATAAGTCAGATGTGAAATCCCCGGGCTTAACCTGGGAAC
+
GGGGGGGGGGGGGGGGGGGGGGGGGGGGGGGGGGGGGGGGGGGGGGGGGGGGGGGGGGGGGGGGGGGCFEGGGGGGGGGGGGGGGGGGGGGGGGGGGGGGGGGDGGGGGGGGGGFFFEFEE-C,<EFG,,7C:?E@AFFF@C7><DGGGGCGGGGGGGGGGGGGGGGGGEEGDGCGGGGGGGGGGGGGGEGGGGGGGGGGGGGGGGGGGCEGGGGGEGGGGGGGGGGGGGGEGCCEGFGGGGGGCEEGFFGGCFCGGGGGEFF?FGGGF>FGGFGGGGGGEEGGFGFFGFFFGF
@M03364:396:000000000-C9LGT:1:1101:11308:6847 1:N:0:10
ACTCCTACGGGAGGCAGCAGTGGGGAATATTGCACAATGGGCGCAAGCCTGATGCAGCGACGCCGCGTGCGGGATGGAGGCCTTCGGGTTGTAAACCGCTTTTGTTCAAGGGCAAGGCGGGTCTTCGGGCCCGTTGAGTGGATTGTTCGAATAAGCACCGGCTAACTACGTGCCAGCAGCCGCGGTAATACGTAGGGTGCAAGCGTTATCCGGATTTATTGGGCGTAAAGGGCTCGTAGGCGGTTCGTCGCGTCCGGTGTGAAAGTCCATCGCTTAACGGTGGATCCGCGCCGG
+
GGGGGGGGGGGGGGGGGGGGGGGGGGGGGGGGGGGGGGGGGGGGGGGGGGGGGGGGGGGGGGGGGGGGGGGGGCGGGGGGGGGGGGGGGGGGGGGGGGGGGGGGGGGFGGGGGGGGFGGFGFFFFFGG>1>>BFGGGGFFGFGGGGGGGGGGFFGGGGGGGGGGGGGGF*BFFGGGGGGGGGGGGCGGGCFFFFGGGFGGGGGGGGGGGFGGGGGEFGGGGGGGGGEGGGGGGGGGGGGGGGGGGGGGGGGGEGGGD:CEG<CCFG?>CGGGGGGDGFGG@FGGGGGFGFFGGG
@M03364:396:000000000-C9LGT:1:1101:10744:6853 1:N:0:10
ACTCCTACGGGAGGCAGCAGTGGGGAATATTGGACAATGGGGGAAACCCTGATCCAGCCATGCCGCGTGTGTGAAGAAGGCCTTTTGGTTGTAAAGCACTTTAAGCAGTGAAGAAGACTCCCTGGTTACTACCCATGGACGATGACATTAGCTGCAGAATAAGCACCGGCTAACTCTGTGCCAGCAGCCGCGGTAATACAGAGGGTGCAAGCGTTAATCGGAATTACTGGGCGTAAAGGGAGCGTAGGTGGCTCTATAAGTCAGATGTGAAATCCCCGGGCTTAACCTGGGAAC
+
GGGGGGGGGGGGGGGGGGGGGGGGGGGGGGGGGGGGGGGGGGGGGGGGGGGGGGGGGGGGGGGGGGGGGGGGGGGGGGGGGGGGGGGGGGGGGGGGGGGGGGG?FGGGGGGGGGGG8FGGG=B:BFFG,<CCBFGGGGCGGEGFGGFGGGFGGGGGGGGGGGGGGGGGGGDGGGGGGGGGGGGGGGGGGGGGGGGGGGGGGGGGGGGGGGGGGGGGGGGGGGGGGGGGGGGGGGGGGGGGGGGGGGGGGGGGGGGFFGGGGGGGGGGGGGGGGGGGGGGGFFFGGGGFGFFGGF
@M03364:396:000000000-C9LGT:1:1101:8660:6886 1:N:0:10
ACTCCTACGGGAGGCAGCAGTGGGGAATATTGCACAATGGGCGCAAGCCTGATGCAGCGACGCCGCGTGCGGGATGGAGGCCTTCGGGTTGTAAACCGCTTTTGTTCAAGGGCAAGGCACGGTTTCGGCAGTGTTGAGTGGATTGTTCGAATAAGCACCGGCTAACTACGTGCCAGCAGCCGCGGTAATACGTAGGGTGCAAGCGTTATCCGGATTTATTGGGCGTAAAGGGCTCGTAGGCGGTTCGTCGCGTCCGGTGTGAAAGTCCATCGCTTAACGGTGGATCCGCGCCGG
+
GGGGGGGGGGGGGGGGGGGGGGGGGGGGGGGGGGGGGGGGGGGGGGGGGGGGGGGGGGGGGGGGGGGGGGGGGGGGGGGGDGGGGGGGGGGGGGGGGGGGGGGGGGGDFGGGGGGGGGGGG7FF7FGG@+538@F@ADFGGFGGGGGGGGGF:FFGGGGGGGGGGGGGGFGFGGGGGGGGGGGGGGGGGGGGGDGGGGGGGGGGGGGGGFGGG;CGGFFFGGGGGGDECGGGGGGGGGGGGEGGGGGD;CGGG=>CDCEGG9C?FFCGFGGGGGGGFGGG>FGGGGGFGFEGDD
@M03364:396:000000000-C9LGT:1:1101:23214:6893 1:N:0:10
ACTCCTACGGGAGGCAGCAGTAGGGAATCTTCCACAATGGACGCAAGTCTGATGGAGCAACGCCGCGTGAGTGAAGAAGGTTTTCGGATCGTAAAGCTCTGTTGTTGGTGAAGAAGGATAGCGGTAGTCCCTGGCCTTTATTTGACGGTAATCAACCAGAAAGTCACGGCTAACTACGTGCCAGCAGCCGCGGTAATACGTAGGTGGCAAGCGTTGTCCGGATTTATTGGGCGTAAAGCGAGCGCAGGCGGAAAAATAAGTCTAATGTGAAAGCCCTCGGCTTAACCGAGGAAC
+
GGGGGGGGGGGGGGGGGGGGGGGGGGGGGGGGGGGGGGGGGGGGEGGGGGGGGGGGGGGGGGGGGGGGGGGGGGGGGGGGGGGGGGGGGGGGGGGGGGGGGGGGGFFGGGGGGGFGGFFFF-@+BFGG,,8:8+:DFGGGGFGGFGGGGGGGGGGGGGGGGGGGGGGGGFGGGGGGGGGGGGGGGGGGGGGGGGGGGGGGGGGGGGGGGGGGGGGGCFGGGDGGGGGGGGGGGGGGGGGGGGGGGGGGGGGGEGGFGGFFFGGGGGFGGGFDFGGGGGGGFFGGGGGFGFFGFF
@M03364:396:000000000-C9LGT:1:1101:10773:6926 1:N:0:10
ACTCCTACGGGAGGCAGCAGTGGGGAATATTGCACAATGGGCGAAAGCCTGATGCAGCAACGCCGCGTGAGCGATGAAGGCCTTCGGGTCGTAAAGCTCTGTCCTCAAGGAAGATAATGACGGTACTTGAGGCGGAAGCCCCGGCTAACTACGTGCCAGCAGCCGCGGTCATACGTAGGGGGCTAGCGTTATCCGGAATTACTGGGCGTAAAGGGTGCGTAGGTGGTTTCTTAAGTCAGAGGTGAAAGGCTACGGCTCAACCGTAGTAAGCCTTTGAAACTGGGAAACTTGAGT
+
GGGGGGGGGGGGGGGGGGGGFGGGGGGGGGGGGGGGGGGGGGGGGGGGGGGGGGGGGGGGGGGGGGGGGGGGGGGGGGGGGGGGGGGGGGGGGGGGGGGGGGGGGGGGGGGGGGGGFGGFGB@B+8FG,,83+8C:CFGGGGGGGGEFGGEGGGGGGGGGGGGGGGGGG*BFFGGGGGGGGGGGGGGGGGGGGGGGGGGGGGGGGGGGGGGGGGGGGGGEGGGGGGGGGGGGGGGGGGGGGGGGGGGGGGGGGGGGGGGGFGGGGGGGGGGGGGGGDFGGFFGGFGGFGFFGG7
@M03364:396:000000000-C9LGT:1:1101:24838:6936 1:N:0:10
ACTCCTACGGGAGGCAGCAGTAGGGAATCTTCGGCAATGGGCGAAAGCCTGACCGAGCAACGCCGCGTGAATGATGAAGGCCTTCGGGTTGTAAAATTCTGTTATAAGGGAAGAACGACTTTAGTAGGATATGGCTAGAGTGTGACGGTACCTTATGAGAAAGCCACGGCTAACTACGTGCCAGCAGCCGCGGTAATACGTATGGGGCGAGCGTTATCCGGATTCATTGGGCGTAAAGCGCGCGTAGGCGGCCCGTTAGGTCGGAGGTAAAAGCCCGGGGCTCAACCCCGGCGG
+
GGGGGGGGGGGGGGGGGGGGGGGGGGGGGGGGGGGGGGGGGGGGGGGGGGGGGGGGGGGGGGGGGGGGGGGGGGGGGGGGGGGGGGGGGGGGGGGGGGGGGGGFGGGFGGGGGGGG7FEF@?D5<CFF,895<,:BBDGGGGGGGGEFGGGGGGGGGGGGGGGGFGGGGGGGGGGGGGGGGGGGGGGGGGGGGGGGGGGGGGGGGGGGGGGGGGGGCEFEGGGGGGGGGGGGGGGGGGGGGGGGGGGGGGGGGGGCFCEGC?DGEDGGGGFGFGGGDGGGFEGGFFGFGFFGG)
@M03364:396:000000000-C9LGT:1:1101:20678:6961 1:N:0:10
ACTCCTACGGGAGGCAGCAGTGGGGAATATTGCACAATGGGCGCAAGCCTGATGCAGCGACGCCGCGTGCGGGATGGAGGCCTTCGGGTTGTAAACCGCTTTTGTTCAAGGGCAAGGCACGGTTTCGGCCGTTTTGAGGGGATTGTTCGAATAAGCACCGGCTAACTACGTGCCAGCAGCCGCGGTAATACGTAGGGTGCAAGCGTTATCCGGATTTATTGGGCGTAAAGGGCTCGTAGGCGGTTCGTCGCGTCCGGTGTGAAAGTCCATCGCTTAACGGTGGATCCGCGCCGG
+
GGGGGGGGGGGGGGGGGGGGGGGGGGGGGGGGGGGGGGGGGGGGGGGGGGGGGGGGGGGGGGGGGGGGGGGGGGGGDDFGGGGGGGGGGGGGGGGGGGGFGGFFGGG9DFCFGFGG@FGDECFG7FFG+3@5*8*,@D,:FF7CGGGGGGGG7FGGGGGGGGGGGGGGG7EEGGFGGGGGGGGGGEDEGGGGGGGGGFDGGGGGGGGGGGGGG5CCFGGGGGGGG?CEGGGGGGGG5CFGGGGEGEGGGCCC8587C15/2+*CFF?GGDEDGGF<*0AD:FGFGCFFC>>DGG
@M03364:396:000000000-C9LGT:1:1101:24407:6988 1:N:0:10
ACTCCTACGGGAGGCAGCAGTGGGGAATATTGGACAATGGGGGAAACCCTGATCCAGCCATGCCGCGTGTGTGAAGAAGGCCTTTTGGTTGTAAAGCACTTTAAGCAGTGAAGAAGACTGCCTAGTTAATACCCCTGGACGCTGACATTAGCTGCAGAATAAGCACCGGCTAACTCTGTGCCAGCAGCCGCGGTAATACAGAGGGTGCAAGCGTTAATCGGAATTACTGGGCGTAAAGGGAGCGTAGGTGGCTCTATAAGTCAGATGTGAAATCCCCGGGCTTAACCTGGGAAC
+
EGGGFGFGEGCGGFGGGGFFFFDDDGFFGGGGGGFGGGGGGFGGEDFDGGGGGGFGGFF<@FFFGGGGGFGGGFGEGCFCEEE<ACFCF<FC@E?FFCFDAFF,FFAFGGG<EGGE,4C,:-AAF?5C,,,CBF++8+:3>++8+>:,CFFFBFF8BFGADF<DFCFEGC++FFFGGGGGGGGGCFFGFDCEGCE@FFGFFGCCCCCGFCGFEF@8@CFFDGFEFGDGFFC8C?8EGFFC:CDG8:CE:C>C8C62CFCC:@>G9:CFG>FFGGC77C=1<3*C:7>4CFFF<9
@M03364:396:000000000-C9LGT:1:1101:23853:7041 1:N:0:10
ACTCCTACGGGAGGCAGCAGTGGGGAATATTGGACAATGGGGGAAACCCTGATCCAGCCATGCCGCGTGTGTGAAGAAGGCCTTTTGGTTGTAAAGCACTTTAAGCAGTGAAGAAGACTCCCTGGTTAATACCCATGGACGATGACATTAGCTGCAGAATAAGCACCGGCTAACTCTGTGCCAGCAGCCGCGGTAATACAGAGGGTGCAAGCGTTAATCGGAATTACTGGGCGTAAAGGGAGCGTAGGTGGCTCTATAAGTCAGATGTGAAATCCCCGGGCTTAACCTGGGAAC
+
GGGGGGGGGFGGGGGGGGGGGGGGGGGGGGGGGGGGGGGGGGGGGGGGGGGGGGGGGGGGGGGGGGGGGGGGGGGGGGGGGGGGDGGGGGGGGGGGGGGGGGGFGGGGGGGGGGGGFDGF,:B,4:FG,,9858,BFFGGCFGFDG<FGGGGACFFGGGGGGGGGGGGGBEGGGGGGGGGGGGGGGGGGGGGGGGGGGGGGGGGGGGGGFFGGGGGGGGGGGGGGGDGGGGGGGGGGGGGGGDGCGDEGGGGGGGGGGF7<FGGGFGGGGGFGFFGGGGGFFGGGGGFGFF<4>
@M03364:396:000000000-C9LGT:1:1101:26348:7060 1:N:0:10
ACTCCTACGGGAGGCAGCAGTGGGGAATATTGCACAATGGGCGCAAGCCTGATGCAGCGACGCCGCGTGCGGGATGGAGGCCTTCGGGTTGTAAACCGCTTTTGTTCAAGGGCAAGGCACGTTTACGGACGTTTCGAGAGAATTGTGCGAATAAGCACCGGCTAACTACGTGCCAGCAGCCGCGGTAATACGTAGGGTGCAAGCGTTATCCGGATTTATTGGGCGTAAAGGGCTCGTAGGCGGTTCGTCGCGTCCGGTGTGAAAGTCCATCGCTTAACGGTGGATCCGCGCCGG
+
GGGGGGGGGGGGGGGGGGGGGGGGGGGGGGGGGGGGGGGGGGGEGGGFGGGFGGGGGGGGGGGGGGGGGGGGGCFEDFGGGGGGGGGGGGGGGGGGG=B@FGG9F,?,,CF+>=FG=7FCC3,,+@C7++++*,,3@<,533,>,,,781>*>,>B9:3=<F7*>7?<<*3=CFF7FFGGGG*CC*2C@E:CC,;EG8CEGGGGGGGECCGGGG5C6++AFFFGGG5E><FEDGGECEGGGGGGCEGGGCEC8CEG31:5;+*<CFGGC:9CDG55:DEG5:EC*>CF><D57C
@M03364:396:000000000-C9LGT:1:1101:11498:7061 1:N:0:10
ACTCCTACGGGAGGCAGCAGTAGGGAATCTTCGGCAATGGGCGAAAGCCTGACCGAGCAACGCCGCGTGAATGATGAAGGCCTTCGGGTTGTAAAATTCTGTTATAAGGGAAGAACGACTTTAGTAGGACATGGCTAGAGTGTGACGGTACCTTATGAGAAAGCCACGGCTAACTACGTGCCAGCAGCCGCGGTAATACGTAGGTGGCGAGCGTTATCCGGAATTATTGGGCGTAAAGAGCGCGCAGGTGGTTGATTAAGTCTGATGTGAAAGCCCACGGCTTAACCGTGGAGG
+
GGGGGGGGGGGGGGGGGGGGGGGGGGGGGGGGGGGGGGGGGGGGCEGGGGGGGGGGGGGGGGGGGGGGGGGGGGGGGGGGGGGGGGGGGGGGGGGGGGGGGGGGGGGGGGGGGGGGC+@=CBFB<BFFC>AC38<3=8AFGFGGGCEGFGGGCFGGGGGGGGGGGGGGGGGGGGGGGGGGGGGGGGGGGGGGGGGGGGGGGGGGGGGGGEEGGGGGGGGGGGGGGGGGGGGGGGGGCFCFGGGGGGGGEFFGGGFFGGGGEGGFEFGGGGGGGGGGGGGGFFGGCFF:*0<DDG
@M03364:396:000000000-C9LGT:1:1101:6231:7071 1:N:0:10
ACTCCTACGGGAGGCAGCAGTAGGGAATTTTCGTCAATGGGCGCAAGCCTGATCCAGCCATGCCGCGTGTGTGAAGAAGGCCTTTTGGTTGTAAAGCACTTTAAGCAGTGAAGAAGACTCCATGTTTAATACCCATGGACGATGACATTAGCTGCAGAATAAGCACCGGCTAACTCTGTGCCAGCAGCCGCGGTAATACAGAGGGTGCAAGCGTTAATCGGAATTACTGGGCGTAAAGCGAGCGTAGGTGGCTTGATAAGTCAGATGTGAAATCCCCGGGCTTAACCTGGGAAC
+
E8C<FGCFC;CCC+CEEGFGF9FFC8EFF<<FEGGGEGF@CFE+@@FFFFDE<FEFGGGGFCGAFGG@BFGGDEFGF8FGGGEFFFFFDCFFGGGGFGEFGEE,EFFDFEC<<<F8BE<<<-C5,:CE,<C,,,:FEDGGG7FA9CFC9FGGFFFGGFGGGFGGGGCE@<B:CFGGCFFFEF9F@EF7@CECE>::FGCFFFCFDFC7CFGCE:FGGF?85CCGGFFFGCCGGGGCGG7:EE5C:=EG9CFC*:CGGF9?:9CG7*3CCF9>CF67<<EG3;7CF*:@F455F5
@M03364:396:000000000-C9LGT:1:1101:6877:7071 1:N:0:10
ACTCCTACGGGAGGCAGCAGTGGGGAATCTTGCGCAATGGGGGCAACCCTGACGCAGCGACGCCGCGTGCGGGACGAAGGCCTTCGGGTTGTAAACCGCTTTCAGCAGGGACGAGACCGGTACTATGACTATCCCTGCACACGGAGCCCCGGCGAAGTACAAGCAAGCGCCAGCGGTGATCCGGAAGCCGCGGGCGTTCTCCGGGTGCAATGGGCGTACGGCACTACTGGGCGGACCGGGAGGGCGGGGGGCAAAGCACGGGGGTCAAGAACGCCGAGGCCCCAATCCGGGC
+
FGGGGGGGGGGGGGGGGGGGGGGGGGGGCGGGC+CFGGGGGGG7FGGGGGGG8FGGGGCG7CFFGGGGG@FGGGCFGGGGGGGGGGGGG7FGGGG9DFGGGGGAAFF@GFGCFF**5*5*5**8,8@F<,,,,8@<,<<:,,**4****1*=71*=5*<9,,<C*+*******21*/*/++328**:**:E*****2***+0:E8C*;F+++<***/***2****++3+<EGG=***:***:/**/:>:C5*/:*<5<*>:C:*********1*:)/>*)0)2*9**))0<3
@M03364:396:000000000-C9LGT:1:1101:23862:7075 1:N:0:10
ACTCCTACGGGAGGCAGCAGTGGGGAATATTGCACAATGGGCGAAAGCCTGATGCAGCAACGCCGCGTGAGTGATGAAGGCCTTCGGGTCGTAAAACTCTGTCCTCAAGGAAGATAATGACGGTACTTGCGGAGGAAGCCCCGGCTAACTACGTGCCAGCAGCCGCGGTAATACGTAGGTGGCAAGCGTTATCCGGATTTATTGGGCGTAAAGCGAGCGCAGGCGGTTGCTTAGGTCTGATGTGAAAGCCTTCGGCTTAACCGAGGAACTGCATCGGAAACTGTTTTTCTTG
+
GGGGGGGGGGGGGGGGGGGGGGGGGGGGGGGGGGGGGGGGGGGGGGGGGGGGGGGGGGGGGGGGGGGGGGGGGGGGGGFGGGGGGGGGGGGGGGGGGGGGGGGFFGG<FGGFFFGFFGGGG-@8>BFG5,8363++3FFFGGGGDGGBFGGGGGFGGCFGFFFGDGFFE1=FFGGGGGGGGGGGGGGGGGGGGGGGGGFGGFG:FFGGEGGECFEEGGGGGDGDGGGGGGGGGGFFFDEFGCGGGGGGGGGGGFDGGGGGGGGGGGGGGF6CDFFGGGGGFFGCGFFFGFFF
@M03364:396:000000000-C9LGT:1:1101:26781:7076 1:N:0:10
ACTCCTACGGGAGGCAGCAGTGGGGAATATTGGACAATGGGGGCAACCCTGATCCAGCCATGCCGCGTGTGTGAAGAAGGCCTTTTGGTTGTAAAGCACTTTAAGCAGTGAAGAAGACTCCATGGTTAATACCCATGGACGATGACATTAGCTGCAGAATAAGCACCGGCTAACTCTGTGCCAGCAGCCGCGGTAATACAGAGGGTGCAAGCGTTAATCGGAATTACTGGGCGTAAAGCGAGCGTAGGTGGCTTGATAAGTCAGATGTGAAATCCCCGGGCTTAACCTGGGAAC
+
GGGGGGGGGGGGGGGGGGGGGGGGGGGGGGGGGGGGGGGGGGGGGGGGGGGGGGGGGGGGGGGGGGGGG@GGGGGGGGGGGGGGGGGGGGGGGGGGGGGGGGGFGFGGGGGGGGGG@<FEC-CF<CFF:,C?:B,,AE<FGC+AEF9<<FFF,FCGGGGGGGGGGGGGG33CFGFGGGGGGGGGGGGGGCEGGCGGGGGGEGGGGGGGFGGGGGFGGGGGGGGGDGFEGGGGGGGGGGFEGGGGGGGGFGFFFDGGGCFGGGGGGGGGGGFGGGGGGGCGFEGGFGGFGFFCFG
@M03364:396:000000000-C9LGT:1:1101:9149:7087 1:N:0:10
ACTCCTACGGGAGGCAGCAGTGGGGAATATTGGACAATGGGGGAAACCCTGATCCAGCCATGCCGCGTGTGTGAAGAAGGCCTTTTGGTTGTAAAGCACTTTAAGCAGTGAAGAAGACTCCATGGTTAATACCCATGGACGATGACATTAGCTGCAGAATAAGCACCGGCTAACTCTGTGCCAGCAGCCGCGGTAATACAGAGGGTGCAAGCGTTAATCGGAATTACTGGGCGTAAAGGGCTCGTAGGCGGTTCGTCGCGTCCGGTGTGAAAGTCCATCGCTTAACGGTGGATC
+
GGGGGGGGGGGGGGGGGGGGGGGGGGGGGGGGGGGGGGGGGGGGGGGGGGGGGGGGGGGGGGGGGGGGGGGGGGGGGGGGGGGGGGGGFGGGGGGGGGGGGGGCFGGGGGGGGGGG<FGGG-C<BFFF,<CCFGFEFFFGGGGGFFEFGGFGFGGGGGGGGGGGGGGGGGGGGGGGGGGGGGGGGGGGGGGGGGGGGGGGGGGGGGGGGGGGGGGGGGGGGGGGGGGGGGGGGGGGGGGGGGGGGGGGGGGEGGGGCEEGGGGGGGGGGGFGGGGGGGFDBFFGFFGFGFFFGF
@M03364:396:000000000-C9LGT:1:1101:6053:7088 1:N:0:10
ACTCCTACGGGAGGCAGCAGTAGGGAATTTTCGTCAATGGGCGCAAGCCTGAACGAGCAATGCCGCGTGAACGAGGAAGGTCTTCGGATCGTAAAGTTCTGTTGAGAGGGAAAAAGGAACACCAGAGGACATGCTGGTGAAGTGATATTACCTTTCGAGGAAGTCACGGCTAACTACGTGCCAGCAGCCGCGGTAATACATAGGTGGCGAGCGTTATCCGGAATGATTGGGCGTAAAGGGCTCGTAGGCGGTTCGTCGCGTCCGGTGTGAAAGTCCATCGCTTAACGGTGGATC
+
GGGGGGGGGGGGGGGGGGGGGGGGGGGGCFGGGFGGGGGGGGGGGGGGGGGGGGGGGGGGGGGGGGGGGGGGGGGGGGGGFGGGGGGGGGGFGGGGGCGGGBE<<AEEFGGGGGFG+B?E4BC=>FFG,38:8,CF<FF9BFGB,E<CFGGGGGGGGFGGGGFBFFGGGFEGGGGGGGEFFFCCGGGGGGGGGCGGGGGCE@AFFFFGGEGGGFFGFGGGGE>8FGGGGGGGGEEGGFGGGFGGGDFGGGGCGGGGGGGG8ECEG<EDGFGFGGGGGGGDBFCGFCCBGFB>D7
@M03364:396:000000000-C9LGT:1:1101:18740:7101 1:N:0:10
ACTCCTACGGGAGGCAGCAGTGGGGAATCTTGCGCAATGGGGGCAACCCTGACGCAGCGACGCCGCGTGCGGGACGAAGGCCTTCGGGTCGTAAACCGCTTTCAGCAGGGACGAGGCCGCGGGGAGACGGTCCCTGCAGAAGAAGCCCCGGCTAAATACGTGCCAGCAGCCGCGGTAATACGTAGGGGGCTAGCGTTATCCGGAATTACTGGGCGTAAAGGGTGCGTAGGTGGTTTCTTAAGTCAGAGGTGAAAGGCTACGGCTCAACCGTAGTAAGCCTTTGAAACTGGGAA
+
GGGGGGGGGGGGGGGGGGGGGGGGGGGGGGGGGGGGGGGGGGGGGGGGGGGGGGGGGGGGGGGGGGGGGGGGGGGGEGGGGGGGGGGGGGGGGGGGGGGGGGGGGGGGGGGGGC:FCFFC>1<=*=BC+*=+**,?8FC,<8,<FGCFGGGG>CCGGGGGGGGFGFFCGEGGGGGGDGGGGGF6@CEEECE5FGG;CGFGGGGDEFGGGFGCFDGGGEGFGGGGGGECEGGGGGGGF9CACEGGGGFFG8E7<CFGFFGGGDGGGGGFDD=5CG7>>DF<7FCFD>FFG:F4>
@M03364:396:000000000-C9LGT:1:1101:14806:7104 1:N:0:10
ACTCCTACGGGAGGCAGCAGTGGGGAATATTGCACAATGGGCGCAAGCCTGATGCAGCGACGCCGCGTGCGGGATGGAGGCCTTCGGGTTGTAAACCGCTTTTGTTCAAGGGCAAGGCACGGTGTCGGCTGTGTTGAGTGGATTGTTCGAATAAGCACCGGCTAACTACGTGCCAGCAGCCGCGGTAATACGTAGGGTGCAAGCGTTATCCGGATTTATTGGGCGTAAAGGGCTCGTAGGCGGTTCGTCGCGTCCGGTGTGAAAGTCCATCGCTTAACGGTGGATCCGCGCCGG
+
GGGGGGGGGGGGGGGGGGGGGGGGGGGGGGGGGGGGGGGGGGGGGGGGGGGGGGGGGGGGGGGGGGGGGGGGGGGGGGGGGGGGGGGGGGGGGGGGGGGGGGGGGGGAFGGGGGGG+<FGGGGB+@FG++88,<DFGGGGGGFCFFGFGCCF>FGFFGGGGGGGGGGGGGGGGGGGGGGGGGCFGGGGGFGCCCFGGGGGGGGGGGGGECFGGGGGGGGGFFF5EEECGGGGGGGGGGDGGGG=EGGEEGDCGGGEGEG=ECGFGGG7CFGGGGGGGGCGBF5DDCCF3BBDGG
@M03364:396:000000000-C9LGT:1:1101:3803:7126 1:N:0:10
ACTCCTACGGGAGGCAGCAGTGGGGAATATTGGACAATGGGGGAAACCCTGATCCAGCCATGCCGCGTGTGTGAAGAAGGCCTTTTGGTTGTAAAGCACTTTAAGCAGTGAAGAAGACTCCATAGTTAATACCCCTGGACGATGACATTAGCTGCAGAATAAGCACCGGCTAACTCTGTGCCAGCAGCCGCGGTAATACAGAGGGTGCAAGCGTTAATCGGAATTACTGGGCGTAAAGGGAGCGTAGGTGGCTCTATAAGTCAGATGTGAAATCCCCGGGCTTAACCTGGGAAC
+
GGGGGGGGGGGGGGGGGGGFGEDDGGGG@FGAFGGGGGGGGGG@FGGGGGGGGGFFGGGGFFGGGGGGGGGFGFGGGFGFGDGGGGGCFFGGGGGGGFFGGG99BEEGGGGGGGF8:4EF8-C8:CFF,CCCED+4A=<A=FCDFGFFGG<D=9FED9FFFGDFF<F+BFCGGGGGCGGFGGGGGGGGG7FEG<*BFFGGGGGFGGGGGGGGEGGECCFEGDEFGC:C+?FFBEG>FGGD*;:E?EGGGGGCGGG7:+0ACG7F9:C>CC+CC?F<C3CDFF5DFGC@G>F4C9
@M03364:396:000000000-C9LGT:1:1101:17771:7130 1:N:0:10
ACTCCTACGGGAGGCAGCAGTGGGGAATATTGCACAATGGGCGCAAGCCTGATGCAGCGACGCCGCGTGCGGGATGGAGGCCTTCGGGTTGTAAACCGCTTTTGTTCAAGGGCAAGGCACGGTTTCGGCCGTGTGGAGTGGATTGTTCGAATAAGCACCGGCTAACTACGTGCCAGCAGCCGCGGTAATACGTAGGGTGCAAGCGTTATCCGGATTTATTGGGCGTAAAGGGCTCGTAGGCGGTTCGTCGCGTCCGGTGTGAAAGTCCATCGCTTAACGGTGGATCCGCGCCGG
+
GGGGGGGGGGGGGGGGGGGGGGGGGGGGGGGDFEGGGGGGGGGGGGGGGGGGGFGGGGGGGGGGGGGGGGGGGGGFGBFGEGGGGGGGGGGGGGGGGEGGGGGGG@FAFFGGGGGGFGG8:+B@+@FC+855C@*8FF>@DD>DEFCGGCFG:FECGGGGGGGG:FFGFCF7FEEFGGGGGGGGGEG5<<C8EF8EGGGDGGGGGGGEFFCEE:E?EFFCGGFC?:C?CGGCEGGGCEDEFEGGGGDEE*?E==8E:CGGG<DFFCECD7<DGFCCDCGGFFG56CC5C@EDDD
@M03364:396:000000000-C9LGT:1:1101:25001:7135 1:N:0:10
ACTCCTACGGGAGGCAGCAGTGGGGAATATTGCACAATGGGCGCAAGCCTGATGCAGCGACGCCGCGTGCGGGATGGAGGCCTTCGGGTTGTAAACCGCTTTTGTTCAAGGGCAAGGCACGGTTTCGGTCGTCTTTAGTGGATTGTTCGAATAAGCACCGGCTAACTACGTGCCAGCAGCCGCGGTAATACGTAGGTGGCGAGCGTTATCCGGATTTACTGGGCGTAAAGGGCTCGTAGGCGGTTCGTCGCGTCCGGTGTGAAAGTCCATCGCTTAACGGTGGATCCGCGCCGG
+
GGGGGGGGGGGGGGGGGGGGGGGGGGGGGGGGGGGGGGGGGGGGGGGGGGGGGGGGGGGGGGGGGGGGGGGGGGGGGGGGGGGGGGGGGGGGGGGGGGGGGGGGGGGFGDGDFGGG7FFGE7>:FGGG++@@*,8,@F,@FF,CCFGGGGGG*FGGGGGGGGDGGGGGC8BFFGFGGGGGGGGGGGGGGGGGGFGGFGGGEEGGGEE>EEGGGGGEGGGGGGGGGE5AFFGGGGGG?EGGGGG5CEGEEEEGGGEGD8CCEGF?FGG7DCEGGGGGGGGGFFGFFFCF3;7DGG
@M03364:396:000000000-C9LGT:1:1101:5845:7136 1:N:0:10
ACTCCTACGGGAGGCAGCAGTGGGGAATATTGGACAATGGGGGAAACCCTGATCCAGCCATGCCGCGTGTGTGAAGAAGGCCTTTTGGTTGTAAAGCACTTTAAGCAGTGAAGAAGACTCCCTGATTACTACACATGGACGATGACATTAGCTGCAGAATAAGCACCGGCTAACTCTGTGCCAGCAGCCGCGGTAATACAGAGGGTGCAAGCGTTAATCGGAATTACTGGGCGTAAAGGGAGCGTAGGTGGAGCTATAAGTCAGATGTGAAATCCCCGGGCTGAACCGGGGAAC
+
CCFGGGGGGGCC@FB@C@ACC@CFCEECDDFFGEEGD<FGGECCGGEFBFGFGGGDFCDF<<,FCEEFF?DFGF<E<FEE=FGG9FECFFFGGGFDFGFFGGF9E,E,,BFEFF4<:<,=<:45=CEE:,7<,,,85<B<:7+AF?<5DFFFD>,=3=<DF,:EECFFE3BFFEC7@C;F9;,736,>>F<><F<C,CFGGGF<F:C@?;BCCFCCCF+4;848,C<A@:CFG*18*3:518*C**:C@GF**2*32<9?@F7<C*2:779CC0AC3C57>E5>775))8<D*/
@M03364:396:000000000-C9LGT:1:1101:15031:7150 1:N:0:10
ACTCCTACGGGAGGCAGCAGTGGGGAATATTGCACAATGGGCGCAAGCCTGATGCAGCGACGCCGCGTGCGGGATGGAGGCCTTCGGGTTGTAAACCGCTTTTGTTCAAGGGCAAGGCACGCTTTCGGCCGTGTTGAGTGGATTGTTCGAATCAGCACCGGCTAACTACGTGCCAGCAGCCGCGGTAATACGTAGGGTGCAAGCGTTATCCGGATTTATTGGGCGTAAAGGGCTCGTAGGCGGTTCGTCGCGTCCGGTGTGAAAGTCCATCGCTTAACGGTGGATCCGCGCCGG
+
GGFGEGGGGGGGGGGGGGGGFGGFGGCGFGGGGGGGFFAFGGGCGGGGCCECGGGFGFGEGFGGGGGFGGEGGEGGDGGGGFGFGGGEFGGGGGEGFGDGEDFDFFF<FFAC==::<FGG7+3+:@>>88@5F<>>,8@FF8>>BFCEGGFF*@>F;CFGDEDGFGFGG*=FGFGCGGGGGGGGGEEEGCEFG<CCGEEEGFFFGGGEGFECEEE2AGFCFC5@GG5;CFCEGGFEEGGGGEE*C>EECCC*:C:7C:77CFFGFD?7>:CCD==*:::D;FDCC*7>DB5CD7
@M03364:396:000000000-C9LGT:1:1101:24499:7154 1:N:0:10
ACTCCTACGGGAGGCAGCAGTGGGGAATATTGGACAATGGGGGAAACCCTGATCCAGCCATGCCGCGTGTGTGAAGAAGGCCTTTTGGTTGTAAAGCACTTTAAGCAGTGAAGAAGGCTCCATTGTTAATACCCATGGACGATGACATTAGCTGCAGAATAAGCACCGGCTAACTCTGTGCCAGCAGCCGCGGTAATACAGAGGGTGCAAGCGTTAATCGGAATTACTGGGCGTAAAGCGAGCGTAGGTGGCTTGATAAGTCAGATGTGAAAGCCCCGGGCTTAACCTGGGAAC
+
GGGGGGGGGGGGGGGGGGGGGGGGGGGGGGGGGGGGGGGGGGGGGGFGGGGGGGGGGGFGFGGGGGGGGGGEGGGGGGGFFGFFFGGDFGGG<<EFF=FGGGGCAEGFFGGGGGD?8FF<F-C,,CFF<CEEFF,48FAAFF>DFF,AFCDFGC@FFGGGGGGCFGGGGGGGCAFFGGEFFGGGGGGGGGGGGGD@BFECGFGGEGGGGFDGGGGEGGGGGGGFCEFCFFF=EGGGGGGGEGEGEGGD7C@CCFGGFGFFGFDEGG7:CFGF>ECFDCGDB>57>C:=DFFFG3
@M03364:396:000000000-C9LGT:1:1101:17168:7154 1:N:0:10
ACTCCTACGGGAGGCAGCAGTGGGGAATCTTGCGCAATGGGGGCAACCCTGACGCAGCGACGCCGCGTGCGGGACGAAGGCCTTCGGGTCGTAAACCGCTTTCAGCAGGGACGAGGCCGCTACGGTGACGGTACCTGCAGAAGAAGCCCCGGCTAAATACGTGCCAGCAGCCGCGGTAATACGTATGGGGCGAGCGTTATCCGGATTTATTGGGCGTAAAGGGCTCGTAGGCGGTTCGTCGCGTCCGGTGTGAAAGTCCATCGCTTAACGGTGGATCCGCGCCGGGTACGGGCG
+
GGGGGGGGGGGGGGGGGGGGGGGGGGGGGGGGGGGGGGGGGGGGGGGGGGGGGGGGGGGGGGGGGGGGGGGGGGGGGGGGGGGGGGGGGGGGGGGGGGGGGGGGGGGGGGGGGGEGGGGGE*C81@FG<*=88FFGFGGGGGGGG:CEGGGGGGGGGGGGGGGGGFGGGAFGGGGGGGGGGGGGGGGGGGGGGGGGGGGGGGGGEGGGGGGGGGGGGGEGGGGGGGGGGGGGGGEEGGGGGGGGGEGGEGEGGGGGGGGGGGGG5DEGGGG7FG56FFGGFFGGGGCDGFFGGG
@M03364:396:000000000-C9LGT:1:1101:18597:7155 1:N:0:10
ACTCCTACGGGAGGCAGCAGTGGGGAATATTGGACAATGGGGGAAACCCTGATCCAGCCATGCCGCGTGTGTGAAGAAGGCCTTTTGGTTGTAAAGCACTTTAAGCAGTGAAGAAGACTCCATGGTTAATACCCATGGACGATGACATTAGCTGCAGAATAAGCACCGGCTAACTCTGTGCCAGCAGCCGCGGTAATACAGAGGGTGCAAGCGTTAATCGGAATTACTGGGCGTAAAGGGAGCGTAGGTGGCTCTATAAGTCAGATGTGAAATCCCCGGGCTTAACCTGGGAAC
+
GGGGGGGGGGGGGGGGGGGGGGGGGGGGGGGGGGGGGGGGGGGGGGGGGGGGGGGGGGGGGGGGGGGGGGGGGGGGGGFGGGGGGGFGGGGGGGGGGGGGGGGFGGGGGGGGGGCF8FFGF<C,AEFG,,CC54F@FG@FGEGFDF?FFGGGFGGGGGGGGGGGGGGGGEEGGGGGGGGFGGGGGGGGGGGGGGGGGGGGGGGGGGGGGGGGGFGGGGGGGG<FFGGGGGGGGGGGGGGGGEGGEEEGGGGGFGGFGFGGGGGGCFGGGFGGGGGGCDDGEBGGGFGFGFFGDD
@M03364:396:000000000-C9LGT:1:1101:25399:7162 1:N:0:10
ACTCCTACGGGAGGCAGCAGTAGGGAATTTTCGTCAATGGGCGCAAGCCTGAACGAGCAATGCCGCGTGAACGAGGAAGGTCTTCGGATCGTAAAGTTCTGTTGAGAGGGAAAAAGTAACACCCGAGGATATCCTGGTGAGGTGATATTACCTTTCGAGGAAGTCACGGCTAACTACGTGCCAGCAGCCGCGGTAATACGTATGGGGCGAGCGTTATCCGGATTCATTGGGCGTAAAGCGCGCGTAGGCGGCCCGTTAGGTCGGAGGTAAAAGCCCGGGGCTCAACCCCGGCGG
+
GGGGGGGGGGGGGGGGGGFGGGGGGGGGGGGFGDFFGGGGFFGGGGGGGGGGGGGGGGGGGGGGGGGGGGGCFGGDGGGGGGEGGGGGCF@EFFGGFGGFFFG,5BEGGGGFFEGG,,C?,8B8@:F:3,C?,<,,@,8,,3::,C<@FFGGCAFFGGGGDFGGGGGG@>>FFGG;CFFGGGGGCCGF<FCEFGEECGFCFGFFGFDCGCEEEGGGCGFGGGGE6<EFGGG@>EEGGGCE=GG=:7/CGGG5C:CEGDG?+<9CECDCFC9C7EF3C<CC5>GGGGG><BD)9)
@M03364:396:000000000-C9LGT:1:1101:20092:7165 1:N:0:10
ACTCCTACGGGAGGCAGCAGTGGGGAATATTGCACAATGGGCGCAAGCCTGATGCAGCGACGCCGCGTGCGGGATGGAGGCCTTCGGGTCGTAAACCGCTTTCAGCAGGGACGAGGCCGCGCGGTGACGGTACCTGCAGAAGAAGCCCCGGCTAAATACGTGCCAGCAGCCGCGGTAATACGTATGGGGCGAGCGTTATCCGGATTCATTGGGCGTAAAGCGCGCGTAGGCGGCCCGTTAGGTCGGAGGTAAAAGCCCGGGGCTCAACCCCGGCGAGCCTCCGATACCGGCGGG
+
GGGGGGGGGGGGGGGGGGGGGGGGGGGGGGGGGGGGGGGGGGGGGGGGGGGGGGGGGGGGGGGGGGGGGGGGGGGGGGGGGGGGGGGGGGGGGGGGGGGGGGGGGFGGGGGGGGEGGCFGG*@*5>FF+*68CFGFFFGFGGGFGGGGGGGGFGGGGGGGFFGGGGGGGCFGGGGGGGGGGGGGGGGGGGGGGGGEEGGGGGGGDGGFFGGGGGGGGGGGGGGGGGEEGGGGGGGGGC6CECFGGG:EGEFFCFGGGG=EEGG*CFGGGGGGG55/CD=5>FED:DDFG:3/CD
@M03364:396:000000000-C9LGT:1:1101:9100:7165 1:N:0:10
ACTCCTACGGGAGGCAGCAGTGGGGAATATTGGACAATGGGGGCAACCCTGATCCAGCCATGCCGCGTGTGTGAAGAAGGCCTTTTGGTTGTAAAGCACTTTAAGCAGTGAAGAAGACTCCGTGGTTAATACCCACGGACGATGACATTAGCTGCAGAATAAGCACCGGCTAACTCTGTGCCAGCAGCCGCGGTAATACAGAGGGTGCAAGCGTTAATCGGAATTACTGGGCGTAAAGGGAGCGTAGGTGGCTCTATAAGTCAGATGTGAAATCCCCGGGCTTAACCTGGGAAC
+
GGGGGGGGGGGEGGGGGGGGGGGGGGGGGGFGGGGGGGGGGGGGGGFGGGGGGGGFGFGGGGGGGGEGGGFGGGGGGGGGGGGGFGGFFFGGGGGGGGGFGGGGGCFFGGG?FEBE,9E<F-:+:DFG,,9C?=,>=FGGE7CFFG,@D<FDFGGGGGGGGGGGGFGGGCEGGFGGFFGGGGGGGGGGGGGGGEEEGGEGGGGGGGGGGFDFGGGG>FGGGGGGGGGFGCGGGE?CGDFGGEGGECEGG9EGGGGCF?CC<CCCGGGGF7CGC:CFGGGDDE**::FFF>F29F
@M03364:396:000000000-C9LGT:1:1101:11965:7166 1:N:0:10
ACTCCTACGGGAGGCAGCAGTGGGGAATATTGGACAATGGGGGCAACCCTGATCCAGCCATGCCGCGTGTGTGAAGAAGGCCTTTTGGTTGTAAAGCACTTTAAGCAGTGAAGAAGACTCCATGGTTAATACCCATGGACGATGACATTAGCTGCAGAATAAGCACCGGCTAACTCTGTGCCAGCAGCCGCGGTAATACAGAGGGTGCAAGCGTTAATCGGAATTACTGGGCGTAAAGGGAGCGTAGGTGGCTCTATAAGTCAGATGTGAAATCCCCGGGCTTAACCTGGGAAC
+
GGGGGGGGGGGGGGGGGGGGGGGGGGGGGGGGGGGGGGGGGGGGGGGGGGGGGGGGGGGGGGGGGGGGGGGGGGGGGGGGGGGGGGGGGGGGGGGGGGGGGGGFGGGGGGGGGGFGCGGGG9F5EFFG,,CCFFGGGGGGGGGGGGGFGGGGGGGGGGGGGGGGGGGGGGGGGGGGGGGGGGGGGGGGGGGGGGGGGGGGGGGGGGGGGGGGGGGGGGGGGGEGGGGGGGGGGGEGFGGC8CGGGDGGGGGGGGGGGGGGFFGGGGGGGDFFFDCFGGGGFFEGGGGFGFFGFD
@M03364:396:000000000-C9LGT:1:1101:6882:7204 1:N:0:10
ACTCCTACGGGAGGCAGCAGTGGGGAATATTGCACAATGGGCGCAAGCCTGATGCAGCGACGCCGCGTGCGGGATGGAGGCCTTCGGGTTGTAAACCGCTTTTGTTCAAGGGCAAGGCACGGTTTCGGCCGTGTTGAGTGGATTGTTCGAATAAGCACCGGCTAACTACGTGCCAGCAGCCGCGGTAATACGTAGGGTGCAAGCGTTATCCGGATTTATTGGGCGTAAAGGGCTCGTAGGCGGTTCGTCGCGTCCGGTGTGAAAGTCCATCGCTTAACGGTGGATCCGCGCCGG
+
GGGGGGGGGGGGGGGGGGGGGGGGGGGGGGGGGGGGGGGGGGGGGGGGGGGGGGGGGGGGGGGGGGGGGGGGGGGGGGGGGGGGGGGGGGGGGGGGGGGGGGGGGGGEGGGGGG<FGGGGG7FFGFGG@:@@:DFGGGFGG?FGGGGGGGGG*DFGGGGGGGGGGGGGG=FGGGGGGGGGGGGGGGGGGGGGCFEGGGGGGGGGGGGGGGGGGGGGGFGGGGFGGG5EGGGGGGGGEGGGGGGCEGGGGGGGGDGGGEGGG7DGGDGFGGGGGFGGGGGGEFGGGGGFGFFGDG
@M03364:396:000000000-C9LGT:1:1101:20714:7214 1:N:0:10
ACTCCTACGGGAGGCAGCAGTGGGGAATATTGGACAATGGGGGAAACCCTGATCCAGCCATGCCGCGTGTGTGAAGAAGGCCTTTTGGTTGTAAAGCACTTTAAGCAGTGAAGAAGACTCCCTTATTAATACCCATGGACGATGACATTAGCTGCAGAATAAGCACCGGCTAACTCTGTGCCAGCAGCCGCGGTAATACAGAGGGTGCAAGCGTTAATCGGAATTACTGGGCGTAAAGCGAGCGTAGGTGGCTTGATAAGTCAGATGTGAAAGCCCCGGGCTTAACCTGGGAAC
+
GGGGGGGGGGGGGGGGGGGGGGGGGGGGGGGGGGGGGGGGGGGGGGGGGGGGGGGGGGGGGGGGGGGGGGGGGGGGGGGGGGGGGGFGGGGGGGGGGGGGGGGFGGGGGGGGGGGGFGGGG-B,5:FGF9CEFFGEFGGGGCGFADBFGGFGFGGGGGGGGGGGGGGGGGGGGGGGGGGGGGGGGGGGGGGGGGGGGGGGGGGGGGGGGGGGGGGGGGGGGGGGGGGGGGFGGGGGGGGGGGGGGGGGGGGGGGGGGGGGGGFGGGGGFGGGGGGGGGGGFFGGGGGFGFFGF<
@M03364:396:000000000-C9LGT:1:1101:10710:7234 1:N:0:10
ACTCCTACGGGAGGCAGCAGTGGGGAATCTTGCGCAATGGGGGCAACCCTGACGCAGCGACGCCGCGTGCGGGACGAAGGCCTTCGGGTCGTAAACCGCTTTCAGCAGGGACGAGGCCGCGAGGTGACGGTACCTGCAGAAGAAGCCCCGGCTAAATACGTGCCAGCAGCCGCGGTAATACGTATGGGGCGAGCGTTATCCGGATTCATTGGGCGTAAAGCGCGCGTAGGCGGCCCGTTAGGTCGGAGGTAAAAGCCCGGGGCTCAACCCCGGCGAGCCTCCGATACCGGCGGG
+
GGGGGGGGGGGGGGGGGGGGGGGGGGGGGGGGGGGGGGGGGGGGGGGGGGGGGGGGGGGGGGGGGGGGGGGGGGGGGGGGGGGGGGGGGGGGGGGGGGGGGGGGGGGGGGGGGGGGEGDEG*=*8=FF+*=1*8C9FFG:FGFFGGEFGGGG?EGGGGGGFFGGGGGFGCGGGGGGGGGGGGFCGFGGGGGGGCGCEGGGGGGGGGGGGGGGGGGGGGGGFGGGGG58EGGGGGGGC?>=EFGGGGCCGE9??FFGGGEGGGGEGGGGGDEGDGGGGGG*87E9DG:FGFFGGG
@M03364:396:000000000-C9LGT:1:1101:7770:7235 1:N:0:10
ACTCCTACGGGAGGCAGCAGTAGGGAATCTTCGGCAATGGGGGCAACCCTGACCGAGCAACGCCGCGTGAGTGAAGAAGGTTTTCGGATCGTAAAGCTCTGTTGTAAGAGAAGAATGTGTGTGTGAGTGGACAGTTCACACAGTGACGGTAACTTACCAGAAAGGGACGGCTAACTACGTGCCAGCAGCCGCGGTAATACGTAGGTCCCGAGCGTTGTCCGGATTTATTGGGCGTAAAGAGCGCGCAGGTGGTTGATTAAGTCTGATGTAAAAGCCCACGGCTTAACCGTGG
+
GGGGGGGGGGGGGGGGGGGGGGGGGGGGGGGGGGGGGGGGGGGGGGGGGGGGGGGGGGGGGGGGGGGFFGGGGGGGGGGGGGGGGGGGGGGGGGGGGGGFDGGGGGGGGGGGGGFGAFF,A:D,:EFG,+C3>+B=FGGGGEGGGGFFGGFGGGGGGGGGGGGGGGGGG*BFGGGGGGGGGGGGGGGGGGGGGGGGEGGGGGGGGGGGGGGGGGGEC8CFEGGEEFGGGGGGGGGGGGGGGGGGGGGGG:CFGGGFGGGGFEFDGGGGG:EGGGGGGGGGEFGGGGGFGFFG
@M03364:396:000000000-C9LGT:1:1101:9565:7236 1:N:0:10
ACTCCTACGGGAGGCAGCAGTGGGGAATCTTGCGCAATGGGGGCAACCCTGACGCAGCGACGCCGCGTGCGGGACGAAGGCCTTCGGGTCGTAAACCGCTTTCAGCAGGGACGAGGCCGCTCCGGTGACGGTACCTGCAGAAGAAGCCCCGGCTAAATACGTGCCAGCAGCCGCGGTAATACGTATGGGGCGAGCGTTATCCGGATTCATTGGGCGTAAAGCGCGCGTAGGCGGCCCGTTAGGTCGGAGGTAAAAGCCCGGGGCTCAACCCCGGCGAGCCTCCGATACCGGCGG
+
GGGGGGGGGGGGGGGGGGGGGGGGGGGGGGGGGGGGGGGGGGGGGGGGGGGGGGGGGGGGGGGGGGGGGGGGGGGGGGGGGGGGGGGGGGGGGGGGGGGGGGGFGGGGGGGGGGGGGGGGG*C<*=FGC<=88CFGGGGGGCGGGGGGGGGGGGDGGGGGGGGGGGGGG2CGGGGGGGGGGGG<FGGGGGGGGGGGGGGGGGGGEGGGGGGGGGGGGGGGGGGGGGGGDGGGGGGGGGCFEGGGFEG=EG*<FGFGGGGGGGGD5CGGGFGGGGGGDGGGF@GD>DGFGFFGGG
@M03364:396:000000000-C9LGT:1:1101:7612:7282 1:N:0:10
ACTCCTACGGGAGGCAGCAGTGGGGAATATTGCACAATGGGCGCAAGCCTGATGCAGCGACGCCGCGTGCGGGATGGAGGCCTTCGGGTTGTAAACCGCTTTTGTTCAAGGGCAAGGCACGGTTTCGGCCGTGTTGAGTGGATTGTTCGAATAAGCACCGGCTAACTACGTGCCAGCAGCCGCGGTAATACGTAGGGTGCAAGCGTTATCCGGATTTATTGGGCGTAAAGGGCTCGTAGGCGGTTCGTCGCGTCCGGTGTGAAAGTCCATCGCTTAACGGTGGATCCGCGCCGG
+
GGGGGGGGGGGGGGGGGGGGGGGGGGGGGGGGGGGGGGGGGGGGGGGGGGGGGGGGGGGGGGGGGGGGGGGGGGGGGGGGGGGGGGGGGGGGGGGGGGGGGGGGGGGGGGGGGGGGGGGGG7D@7FFGF+@558@7=FFGGFGFGGGFGDGGDFGGGGGGGGGGGGGGGFGGGGGGGGGGGGGGGGGDGGGGG9FGGGGGGGGGGGGGGGGGGGGGGGGGGGGGGGGGGGGGGGGGGGGEEEG7EGGGGGGGEEGGGEG=EEGGGGGGGGGGGGGGGGGG7FGGGGG@GFFG5D
@M03364:396:000000000-C9LGT:1:1101:3041:7283 1:N:0:10
ACTCCTACGGGAGGCAGCAGTGGGGAATATTGGACAATGGGGGCAACCCTGATCCAGCCATGCCGCGTGTGTGAAGAAGGCCTTTTGGTTGTAAAGCACTTTAAGCAGTGAAGAAGACTCCATGGTTACTACCCATGGACGATGACATTAGCTGCAGAATAAGCACCGGCTAACTCTGTGCCAGCAGCCGCGGTAATACAGAGGGTGCAAGCGTTAATCGGAATTACTGGGCGTAAAGCGAGCGTAGGTGGCTTGATAAGTCAGATGTGAAAGCCCCGGGCTTAACCTGGGAAC
+
EFGFG9FFDFEGGG@FGGGFGGFGGGGGGGGGGGGAGGGGFGEGGGGD7EFFGFEFGGGGGGFFFGGGGEFGFAFFCFGF<FAFCGGGFFGGGGGG9EGFFGG<FFFEFFGCFGFGGGG=A-C,,:<E,,:<:<<,<A,FF>FFGABF<DFDGF8FGFCE<FGCGBFGE78CFFFFGGFFG,FECFFGGCBEEBEGGGFGFABC@FE7CFF8CF*BGFCFCCCCEFFGGGGGGGEEGGGG8CGG8CEGGFC=8EEFFFCFFFGGGGGGGFFGGFGFGDECBBGDGC>FGFF461
@M03364:396:000000000-C9LGT:1:1101:18096:7328 1:N:0:10
ACTCCTACGGGAGGCAGCAGTGGGGAATCTTGCGCAATGGGGGCAACCCTGACGCAGCGACGCCGCGTGCGGGACGAAGGCCTTCGGGTCGTAAACCGCTTTCAGCAGGGACGAGGCCGCTACGGTGACAGTGCCTGCAGAAGAAGCCCCGGCTAAATACGTGCCAGCAGCCGCGGTAATACGTATGGGGCGAGCGTTATCCGGATTCATTGGGCGTAAAGCGCGCGTAGGCGGCCCGTTAGGTCGGAGGTAAAAGCCCGGGGCTCAACCCCGGCGAGCCTCCGATACCGGCGG
+
GGGGGGGGGGGGGGGGGGGGGGGGGGGGGGGGGGGGGGGGGGGGGGGGGGGGGGGGGGGGGGGGGGGGGDGGGDEGGCGGGGGGGGGGGDGFGG7EGGGCFGG<FGGGGGCGG*@BC:FEG@F:8<FF,,78,8F,?F@CF,?C,<FGGCBF7B:FCFGFC<FGG9FGC,*;?EED:EEFGGGGGGGGGGGGGGGGGDGGGGGG>>EGGGGGGC>CEE8FFGGGGGGGEGG6C=CCEGC=EGGGGEGGEE?F7E7EGCGG>EDG5CFCFFCDGGGGGGGGF4:)159BGFFGGD
@M03364:396:000000000-C9LGT:1:1101:7029:7335 1:N:0:10
ACTCCTACGGGAGGCAGCAGTGGGGAATCTTGCGCAATGGGGGCAACCCTGACGCAGCGACGCCGCGTGCGGGACGAAGGCCTTCGGGTCGTAAACCGCTTTCAGCAGGGACGAGGCCGCTACGGTGACCGTACCTGCAGAAGAAGCCCCGGCTAAATACGTGCCCGCAGCCGCGGTAATACGTATGGGGCGAGCGTTATCCGGATTCATTGGGCGTAAAGCGCGCGTAGGCGGCCCGTCAGGGCGGAGGGATAAGCACGGGGCGCAACCCCGCCGAGCTACCGAGACCGGCGG
+
FGGGGGGGGGGGGGGGGGGGGGGGGGGGFGGGFGGGGGGGGEG@FGGGGGGGGGGGGG7FCGGGGGGGG+@FEG+CFFFEFEF@FGGDFEGGGGGGFFCG+<B,,@=FFGGGEG7F<**<1*18<<*188<+<<*@@,2,,22:2?FF<C*<***28,:F70;C86AE521**2*8/289:0;0++;;F*/:5/:8//*;:+;/*?*<+:00+*8:2*;*<:?5C*11*/;+:CE5CEE*186*/7CGG=*2*2+<C+::8*/7*)/)92;DG5C7D)2)*/:9*)1)1.<CCD
@M03364:396:000000000-C9LGT:1:1101:18132:7340 1:N:0:10
ACTCCTACGGGAGGCAGCAGTGGGGAATATTGCACAATGGGCGCAAGCCTGATGCAGCGACGCCGCGTGCGGGATGGAGGCCTTCGGGTTGTAAACCGCTTTTGTTCAAGGGCAAGGCACGGTTTCGGCCGTGTTGAGTGGATTGTTCGAATAAGCACCGGCTAACTACGTGCCAGCAGCCGCGGTAATACGTAGGGTGCAAGCGTTATCCGGATTTATTGGGCGTAAAGGGCTCGTAGGCGGTTCGTCGCGTCCGGTGTGAAAGTCCATCGCTTAACGGTGGATCCGCGCCGG
+
GGGGGGGGGGGGGGGGGGGGGGGGGGGGGGGGGGGGGGGGGGGGGGGGGGGGGGGGGGGGGGGGGGGGGGGGGGGGGGGGGGGGGGGGGGGGGGGGGGGGGGGGGGGDGGGGGGGGGGGGG7FCCFFG8+55*@FFEFCFGDFGGGGCGGGG>FGGGGGGGGGGGGGGG*=FGGGGGGGGGGGGGGEGGGGGGFGGGGGGGGGGGGGGGGGGGGGGFGGGGGGGGDCEFGGGGGGGEGGGGGG=EEGGGGGGGGGGGCEGG7:EGCGGGGGGGCFCFGGGEFG<CFGFGFFGGG
@M03364:396:000000000-C9LGT:1:1101:24260:7355 1:N:0:10
ACTCCTACGGGAGGCAGCAGTGGGGAATCTTGCGCAATGGGGGCAACCCTGACGCAGCGACGCCGCGTGCGGGACGAAGGCCTTCGGGTCGTAAACCGCTTTCAGCAGGGACGAGGCCGCGCGGTGACGTTCCCTGCAGAAGAAGCCCCGGCTAAATACGTGCCAGCAGCCGCGGTAATACGTATGGGGCGAGCGTTATCCGGATTCATTGGGCGTAAAGCGCGCGTAGGCGGCCCGTTAGGTCGGAGGTAAAAGCCCGGGGCTCAACCCCGGCGAGCCTCCGATACCGGCGGG
+
GGGGGGGGGGGGGGGGGGGGGGGGGGGGGGGGGGGGGGGGGGGGGGGGGGGGGGGGGGGGGGGGGGGGGGGGG@=@GEGGGGGGDGGGF:F>FGGGGGEGGCC@@>AFGGGGF7FEFC:55*4**4=38*4,?<:,=,<F,<F@EGGG7FCE*AFGF,<C0;CF<CD?>C>CCGGCEECC:E:?9CFFC5**8*?C8CCFDEECG*<0AFGGG8EEEEFCCDCC8E:CEG?EEGE5C?88CC<CED5>C*<9FGGGG8CGGED:FFCFGGGG5*57)9E*<5=C7)/9C3:DD5
@M03364:396:000000000-C9LGT:1:1101:27556:7394 1:N:0:10
ACTCCTACGGGAGGCAGCAGTGGGGAATATTGGACAATGGGGGAAACCCTGATCCAGCCATGCCGCGTGTGTGAAGAAGGCCTTTTGGTTGTAAAGCACTTTAAGAAGTGAAGAAGACTCCTTCCTTATTACCCCTGGACGCTGACATTAGCTGCAGAATAAGCACCGGCTAACTCTGTGCCAGCAGCCTCGGTAATACAGAGGGTGCAAGCGTTAATCGGAATTACTGGGCGTAAAGGGAGCGTAGGTGGCTCTATAAGTCAGATGTGAAATCCCCGGGCTTAACCTGGGAAC
+
EEGG<E,EFEFEG@FEG;ECEFGGDGGGDGFFGGEFFGGGGGCFFEGGGGGGGGGGCGEGDFGGEEFFFGGGFDEE9FGFGGFDG9F@EF@CFGGGGFGGGGG@?,CFGFG9ABFFEFFF,-9,,:CF<8:5,,8=7+BB=+B8+6,C<=F8B<,>FEFGFGGGF@CCE@EF73FFGGGFCFGFGCED,,2>7*6>@,@FEDF:CFGG6>BFEGDGGGGGGD@FGGFFC6C=E::C8CCE8E=CECECECE7E?EFF7CE<9FGGF7:>GC**30731*/5<EDF7*80759C*
@M03364:396:000000000-C9LGT:1:1101:17739:7455 1:N:0:10
ACTCCTACGGGAGGCAGCAGTGGGGAATCTTGCGCAATGGGGGCAACCCTGACGCAGCGACGCCGCGTGCGGGACGAAGGCCTTCGGGTCGTAAACCGCTTTCAGCAGGGACGAGGCCGCGAGATGACGTTCCCTGCAGAAGAAGCCCCGGCTAAATACGTGCCAGCAGCCGCGGTAATACGTAGGGTGCAAGCGTTATCCGGATTTATTGGGCGTAAAGGGCTCGTAGGCGGTTCGTCGCGTCCGGTGTGAAAGTCCATCGCTTAACGGTGGATCCGCGCCGGGTACGGGCGG
+
GGGGGGGGGGGGGGGGGGGGGGGGGGGGGGGGGGGGGGGGGGGGGGGGGGGGGGGGGGGGGGGGGGGGGGGGGGGGGGGGGGGGGGGGGGGGGGGGGGGGGGGGGGGGGGGGGGGGGGGFF*=**?CF+*6,8?FCFGGGGGFAGGGGGGGDGGGGFFGGGGGGGGGGGGGEGGGGEGGGGGGGGGGGGGGGGGGGGGGGGGGEGEGGGGGGGGGGCGCGGGGGGGGDGGGGGEGEGGGGGGGGGGGEGGGGFGGGGGGGGGGGCDEFGGEFGGGGGGGGFFGGGGCFGFFGGG
@M03364:396:000000000-C9LGT:1:1101:13042:7487 1:N:0:10
ACTCCTACGGGAGGCAGCAGTGGGGAATATTGCACAATGGGGGAAACCCTGATGCAGCAACGCCGCGTGAGTGATGACGGCCTTCGGGTTGTAAAGCTCTGTCTTCAGGGACGATAATGACAGTGCCTGTGAAGGAAGCCACGGCTAACTACGTGCCAGCAGCCGCGGTAATACGTAGGTGGCGAGCGTTATCCGGAATTATTGGGCGTAAAGAGCGCGCAGGTGGTTGATTAAGTCTGATGTGAAAGCCCACGGCTTAACCGTGGAGGGTCATTGGAAACTGGTCGACTTG
+
GGGGGGGGGGGGGGGGGGGGGGGGGGGGGGGGGGGGGGGGGGGGGGGGGGGGGGGGGGGGGGGGGGGGGGGGGGGGGGGGGGGGGGGGGGGGGGGGGGGGGGGGGGGAFGGGGEE:CGFGB-BA,CFF,:A,<FFFFGFFGGGGGFEFGGFGFFGGGGGGGGGGGGGGG*CEGGGGGGGGGGGGGGCGCCEFGGGGEGGGGGGGGGGEEGGGGGGGGGGGGGGGGGEGGGGGGFGGGGGGGGGGGGGGGGGGGGGGGGGGFFGCEDEGGGEGGGGGGGGGFFGGGGG3DFFG
@M03364:396:000000000-C9LGT:1:1101:25863:7496 1:N:0:10
ACTCCTACGGGAGGCAGCAGTGGGGAATATTGGACAATGGGGGCAACCCTGATCCAGCCATGCCGCGTGTGTGAAGAAGGCCTTTTGGTTGTAAAGCACTTTAAGCAGTGAAGAAGACTCCTTGGTTACTACCCATGGACGATGACATTAGCTGCAGAATAAGCACCGGCTAACTCTGTGCCAGCAGCCGCGGTAATACAGAGGGTGCAAGCGTTAATCGGAATTACTGGGTGTAAAGCGAGCGTAGGTGGCTTGATAAGTCAGATGTGAAATCCCCGGGCTTAACCTGGGAAC
+
GGGGGGGGGGGGGGGGGGGGGGGGGGGGGGGGGGGGGGGGGGGGGGGGGGGGGGGGGGGGGGGGGGGGGGGGGGGGGGGGGGGGGGGGGGGGGGGGGGGGGGGCFGGGGGGGGGGD,<FFF-C5,:DF,<C54,,BAFFFEFCFAAFFGGGGFGGGGGGGGGGGGGGGG<>FGGGGGGGGGGGGGGGGGGGGGGGGGGGGGFGGGGGGGGGGGGGGGFGGGGGGGGGGGGGFGGGGGGGGDGGGGGGGGGCFGGGGGGGGGGGGGGGGGGGGGGGGGGGGFF5<::DFGFFD49
@M03364:396:000000000-C9LGT:1:1101:21858:7505 1:N:0:10
ACTCCTACGGGAGGCAGCAGTGGGGAATATTGCACAATGGGCGCAAGCCTGATGCAGCGACGCCGCGTGCGGGATGGAGGCCTTCGGGTTGTAAACCGCTTTTGTTCAAGGGCAAGGCACGGTTTCGGACGTGTTGAGTGGATTGTTCGAATGAGCACCGGCTAACTACGTGCCAGCAGCCGCGGTAATACGTAGGGTGCAAGCGTTATCCGGATTTATTGGGCGTAAAGGGCTCGTAGGCGGTTCGTCGCGTCCGGTGTGAAAGTCCATCGCTTAACGGTGGATCCGCGCCGG
+
GGGGGGGGGGGGGGGGGGGGGGGGGGGGGGGGGGGGGGGGGGGGGGGGGGGGGGGGGGGGGGGGGGGGGGGGGGGGGDFGGGGGGGGGGGGGGGGGGGGGGGGGGGGFGGGGGGFF+BFDF+B++@FG++58@F:DCFGEFFFGGCGGGGGG,>FFC>FGGGGGGGGFF<<FFGGGGGGGGGGGGEEEGGGGEFFGGGGGGGGGGGGGGGGGGECE?E<FGFGGGGCEGGGGEGGGGGGGGGG:EEG=5**:?EGED:CCE9:CGCFFGGGGGDFDGGC38FCFCFFFGDE9CG
@M03364:396:000000000-C9LGT:1:1101:7031:7512 1:N:0:10
ACTCCTACGGGAGGCAGCAGTAGGGAATTTTCGTCAATGGGCGCAAGCCTGAACGAGCAATGCCGCGTGAGTGAGGAAGGTCTTCGGACTGTAAAGCTCTGTTGCCGGGGAAAAAGGGGAAATGCAGGACATGGCATTTCATGGATGGTACCCGGCCAGAAAGCCACGGCTAACTACGTGCCAGCAGCCGCGGTAATACGTAGGTGGCGAGCGTTATCCGGAATTATTGGGCGTGAAGAGCGCGCAGGTGGTTGATTAAGTCTGATGTGAAAGCCCACGGCTTAACCGTGGAGG
+
GGGGGGGGGGGGGGGGGGGGGGGGGGGGGGGGGGGGGGGGGGGGGGGGGGGGGGGGGGGGGGGGGGGGGGGGGGGGGGGGGGGGGGGEGGGGGGGGGGGGEGGGGGGEGGGGGGGGDGGFCBC?DFGGB+83,8>BFEGGGGGGFDFGGGFGGGGGGGGGGGGGGGGGCFGGGGGGGGGGGGGGGGGGGGGGGGGGGGGGGGGGGGGGGGGGGGGGGGGGGGGGGGGGCGGFGGGGGGGGGGGGGGGGFGGGGGDFFGGGGGGGDGGGGGDGGGGGGGGGFFEFGGGEDFFDGG
@M03364:396:000000000-C9LGT:1:1101:27687:7515 1:N:0:10
ACTCCTACGGGAGGCAGCAGTGGGGAATATTGGACAATGGGGGCAACCCTGATCCAGCCATGCCGCGTGTGTGAAGAAGGCCTTTTGGTTGTAAAGCACTTTAAGCAGTGAAGAAGACTCCATAATTATTACCCATGGACGATGACATTAACTGCAGAATAAGCACCGGCTAACTCTGTGCCAGCAGCCGCGGTAATACAGAGGGTGCAAGCGTTAATCGGAATTACTGGGCGTAAAGCGAGCGTAGGTGGCTTGATAAGTCAGATGTGAAAGCCCCGGGCTTAACCTGGGAAC
+
GGGGGGGGGGGGGGGGGGGGGGGGGGGGGGGGGGGGGGGGGGGGGGGGGGGGGGGGGGGGGGGGGGGGGGGGGGGGGGGGGGGGGGGGGGGGGGGGGGGGGGG<F9F:EEFGGGCF,=EA,-C,,:EF8<:?,4,,8EF@F++A<F,?FG,A,>DFGGGFDFGGGGGGG>EG7FGGGGGGGGGGGGGGGGGGGEGCFFGGGGGGGGGGGGGGGGGGFGGGGDFFGGCGGGGGGGGGGGGGGGGGGGGGGGGGGGGGGGFGGGGGGGGGGDCFGGGGGGGGFFFGGGGFGFFG<C
@M03364:396:000000000-C9LGT:1:1101:5435:7535 1:N:0:10
ACTCCTACGGGAGGCAGCAGTGGGGAATATTGGACAATGGGGGCAACCCTGATCCAGCCATGCCGCGTGTGTGAAGAAGGCCTTTTGGTTGTAAAGCACTTTAAGCAGTGAAGAAGACTCCGTGGTTAGTACCCATGGCCGATGACATTAGCTGCAGAATAAGCACCGGCTAACTCTGTGCCAGCAGCCGCGGTAATACAGAGGGTGCAAGCGTTAATCGGAATTACTGGGCGTAAAGCGAGCGTAGGTGGCTTGATAAGTCAGATGTGAAAGCCCCGGGCTTAACCTGGGAAC
+
FGGGGGGGGGGGGGGGGGGGGGGGGGGGGGGGFGFFGGGGGGGGGGGGGGGGGGGGGGGGGGGGGGGGGEGGGGGGGGGGGGGG<?FGGGGGGGGEF<FFGGF<ECEE?DF<FGGD,BFF,-:++:DF,C?@,BD@=8,86+8@FFC9<FC@,:DFGGGGGC,DEGFGCCCFFGGGA>FFCGGGGCAFFGG@C=FGGGGCFCFGGGGGFFCFDFGED+<:=C<ECF<?C>FGCE>CC+<8CC=5:CEGFCFFFDEFCF<9<C:0CF<7CCEF*:C**9*17>A<:CF?9))0>7
@M03364:396:000000000-C9LGT:1:1101:20911:7549 1:N:0:10
ACTCCTACGGGAGGCAGCAGTGGGGAATCTTGCGCAATGGGGGCAACCCTGACGCAGCGACGCCGCGTGCGGGACGAAGGCCTTCGGGTCGTAAACCGCTTTCAGCAGGGACGAGGCCGCTCCGGTGACCGTACCTGCAGAAGAAGCCCCGGCTAAATACGTGCCAGCAGCCGCGGTAATACGTATGGGGCGAGCGTTATCCGGATTCATTGGGCGTAAAGCGCGCGTAGGCGGCCCGTTAGGTCGGAGGTAAAAGCCCGGGGCTCAACCCCGGCGAGCCTCCGATACCGGCGG
+
GGGGGGGGGGGGGGGGGGGGGGGGGGGGGGGGGGGGGGGGGGGGGGGGGGGGGGGGGGGGGGGGGGGGGGGGGGGGGGGGGGGGGGGGGGGGGGGGGGGGGGGGGGGGGGGGGGGGGGGDC*>8*=FE,,48*8C@>@CGGFGG,5<FGGGEGGDFGGCFGGGGGFCDGAEFGGGGGGGFGGGC9:EGGGDGECCGGGGGGGGG>EEFFGEFGGGGGEGDGGGCEDGGGEEFGGGGCC8C=EE?CEGGEG:ECFCEFGGGGGGGEFGGGGGGGCGCCCCC?>CDDGGEGEBDGD
@M03364:396:000000000-C9LGT:1:1101:22236:7565 1:N:0:10
ACTCCTACGGGAGGCAGCAGTGGGGAATATTGGACAATGGGGGCAACCCTGATCCAGCCATGCCGCGTGTGTGAAGAAGGCCTTTTGGTTGTAAAGCACTTTAAGCAGTGAAGAAGACTCCATGATTACTACCCATGGACGATGACATTAGCTGCAGAATAAGCACCGGCTAACTCTGTGCCAGCAGCCGCGGTAATACGTAGGGTGCAAGCGTTATCCGGATTTATTGGGCGTAAAGGGCTCGTAGGCGGTTCGTCGCGTCCGGTGTGAAAGTCCATCGCTTAACGGTGGATC
+
GGGGGGGGGGGGGGGGGGGGGGGGGGGGGGGGGGGGGGGGGGGGGGGGGGGGGGGGGGGGGGGGGGGGGGGGGGGGGGGGGGGGGGGGGGGGGGGGGGGGGGGAFCGGGGGGGG8E<8E@?-C,,:CF85C,:===FGGGGCEFGGFFGGGGGGGGGGFFGGGGGGGGGFEGGGGGGGGGGGGGGGGGGGGGGGGGGGGGGGGGGGGGGGGGGGGGGGGGGGEGGGGGGGGGGGGGGEDGGGGGGGGGGGGGGGGGGGGGCCD:E>5*CFGDGFEGGGGGFFGGGGGB>@BFD<
@M03364:396:000000000-C9LGT:1:1101:26801:7584 1:N:0:10
ACTCCTACGGGAGGCAGCAGTGGGGAATATTGCACAATGGGCGCAAGCCTGAACGAGCAATGCCGCGTGGGTGAAGACGGTCTTCGGATTGTAAAGCCCTGTTACCGGGGACAAAGGCCAGCCGGAGTATAACGCGGACGGTTTAAGGGTACCCGGCCAGAAAGCCACGGCTAACTACGTGCAAGCAGCCGCGGTAATACGTAGGTGGCAAGCGTTATCCGGAATGATTGGGCGTAAAGGGTGCGCAGGCGGCTGTGCAAGTCTGAAGGAAAAGGGACCGGCTCAACCGGGTCC
+
GGGGGGGGGGGGGGGGGGGGFGGGGGGGGGGGGGGGGGGGGGGGGGGGGGGGGGGGGGGGGGGGGGGGGGGGGGGGGDFGFGEGGGGGGGGGGGGGG=FGGGG,BEF:FGGEGFFGF,3,A-B:::FC,<@,,+8+@:<*118<,,,7DCDF<<CCF*FFFG7C7FGGG*:*=FGFGGG:CF*<<:CFG5CEEGEGGGFGG<FFGGGG6>CFFGEGGGGGGGGGGF0<+AEFFECEC5FFDEGGGGGEGGEGGGGFGGGCF2CCF*:7*98D<FCD<FGDEFCDCDCFC3)//*
@M03364:396:000000000-C9LGT:1:1101:28007:7591 1:N:0:10
ACTCCTACGGGAGGCAGCAGTGGGGAATATTGGACAATGGGGGAAACCCTGATCCAGCCATGCCGCGTGTGTGAAGAAGGCCTTTTGGTTGTAAAGCACTTTAAGCAGTGAAGAAGACTCCCTGATTAGTACCCTTGGACGAGGACATTAGCTGCAGAATAAGCACCGGCTAACTCTGTGCCAGCAGCCGCGGTAATACAGAGGGTGCAAGCGTTAATCGGAATTACTGGGCGTAAAGGGAGCGTAGGTGGCTCTATAAGTCAGATGTGAAATCCCCGGGCTTAACCTGGGAGC
+
GGGGGGGGGGGGGGGGGGGGGGGGGGGGGGGGGGGGGGGGGGGGDGGGGGGGGGGGGGGGGGGGGGGGGGGGGGGGGGGGGGGGGGGGCFGGGGGGGGFFGGGFFGGGGGGGG9F,E4C5E:B,::CF,<C8B,,:A=,B7++3>FBB=D>>>F@FFE@FGAFFGFDFG::F7FGGGGGFGGGDCCFGGCFGG=<FGGGGGFGGGGECFDFGEEFDFGGGDDCCFC<;FCFDECEGCGGGGCCG*/?=GFGF;F6<CF9EGCCF+7CGD7CC>?<FFGEDE@FFCGCFGFFG*/
@M03364:396:000000000-C9LGT:1:1101:26214:7593 1:N:0:10
ACTCCTACGGGAGGCAGCAGTGGGGAATATTGGACAATGGGGGAAACCCTGATCCAGCCATGCCGCGTGTGTGAAGAAGGCCTTTTGGTTGTAAAGCACTTTAAGCAGTGAAGAAGACTCCCTTTTTACTACCCATGGACGATGACATTAGCTGCAGAATAAGCACCGGCTAACTCTGTGCCAGCAGCCGCGGTAATACAGAGGGTGCAAGCGTTAATCGGAATTACTGGGCGTAAAGCGAGCGTAGGTGGCTTGATAAGTCAGATGTGAAAGCCCCGGGCTTAACCTGGGAAC
+
EFGGGFFGEGEFG@CCFDGGEEFGGGCEECEDFGGFEGGFFCEEGGGGGGGGGFEFGFGGFGGGGGGGG:FFFCFFDGE8FFFG99E:<C@FGGGGGGFGFGG9EFGEFFC?EDCF,BEDG-B558CF,,95,,,BE,,8@FGFFD,8@A,>9DDFGG@FGGFGGDFGG<+>FE<=BE@@ACFGGGGGA*<CCGG:F@A<<FC:C<C@?CBEECF8CC9C?C<:CCF@@B:8BEGCFG9=EEGG:CGG<<F=8=EFDEGG<:FGCGG7*?0::6:/9/7CBF=<F*2=C4<47F
@M03364:396:000000000-C9LGT:1:1101:22552:7603 1:N:0:10
ACTCCTACGGGAGGCAGCAGTGGGGAATATTGGACAATGGGGGAAACCCTGATCCAGCCATGCCGCGTGTGTGAAGAAGGCCTTTTGGTTGTAAAGCACTTTAAGCAGTGAAGAAGACTCCATTGTTACTACCCATGGACGATGACATTAGCTGCAGAATAAGCACCGGCTAACTCTGTGCCAGCAGCCGCGGTAATACAGAGGGTGCAAGCGTTAATCGGAATTACTGGGCGTAAAGCGAGCGTAGGTGGCTTGATAAGTCAGATGTGAAATCCCCGGGCTTAACCTGGGAAC
+
GGGGGGGGGGGGGGGGGGGGGGGGGGGGGGGGFGGGGGGGGGGGGGGGGGGGGGGGGGGGGGGGGGGGGGGGGGGGGGGGGGGGCFFGGGGGGGGGGGGGGGGFGGGGGGGGGGGF,FFGE-C,<CEG,CCC??EEEDFGGGGGGGAFGGEGDGGGGGGGGGGGGGGGGGGEGGGGGGGGGGGGGGGGGGGGGGGGGGGGGGGGGGGGGGGGGGGGGGGGGGGGGGGGGGGGGGGGGGGGEEGGGGGGGGGGGGGGGGGGGGGGGGGGGF7CFGG<DGGGFFEGGGF?GFFFFF
@M03364:396:000000000-C9LGT:1:1101:27330:7610 1:N:0:10
ACTCCTACGGGAGGCAGCAGTGGGGAATTTTGGACAATGGGCGCAAGCCTGATCCAGCTATTCCGCGTGTGGGATGAAGGCCCTCGGGTTGTAAACCACTTTTGTAGAGAACGAAAGGACATCTTCGACTACATGGTGTTGCTGACGGTACTCTAAGAATAAGCACCGGCTAACTACGTGCCAGCAGCCGCGGTAATACGTAGGGTGCAAGCGTTATCCGGATTTATTGGGCGTAAAGGGCTCGTAGGCGGTTCGTCGCGTCCGGTGTGAAAGTCCATCGCTTAACGGTGGATC
+
GGGGGGGGGGGGGGGGGGGGGGGGGGGGGGGGGGGGGGGGGGGGGGGGGGGGGGGGGGGGGGGGGGGGGGGGGGGGGGGGGGGGGGGGGGGGGGGGGGGGGGGGGEFGGGGGGGE7+BE@=?E,<CFG++8:,,,,9EFEFCGGFFCGGGC9FEFGFFGGGGGGGGGGGECGGGGGGGGGGGGGGGGGGGGGGCCFGGGGGGGGGGGGGGGGGGGGGGGGGGGGGFECFGGGGGGGGGGGGGGGGGGGGGGGGGGGGGGGG55CCCGGGGFCFGGGGGGGFFGGGGGFGFFF4C
@M03364:396:000000000-C9LGT:1:1101:12194:7637 1:N:0:10
ACTCCTACGGGAGGCAGCAGTGGGGAATCTTGCGCAATGGGGGCAACCCTGACGCAGCGACGCCGCGTGCGGGACGAAGGCCTTCGGGTCGTAAACCGCTTTCCGCAGGGACGAGGCCGCGAGGTGACGTTACCTGCAGAAGAAGCCCCGGCTAAATACGTGCCAGCAGCCGCGGTAATACGTATGGGGCGAGCGTTATCCGGATTCATTGGGCGTAAAGCGCGCGTAGGCGGCCCGTTAGGTCGGAGGTAAAAGCCCGGGGCTCAACCCCGGCGAGCCTCCGATACCGGCGGG
+
GGGGGGGGGGGGGGGGGGGGGGGGGGGGGGGGGGGGGGGGGEGGGGGFFGGGGGGGGGGGGGGGGGGGDEGGGGGGGFGGGGGGG?FEGGGFFFGGGGGGGGG,@FEEGGFGFF@:B7CC=*=11=BF:*18C,?AFFFFFF,:<CGFGGE8/AEGGEGGFFFFGCFFE,CEGGDG5EEECFFC7@FGE>ECGGGEGGFC@EDGCEGFFFGGGGGGGGGFGGGGGGGCEEFGECCGE8C8?CGGGD5CC*<CGGGGGFCEDGG*:CGDFDGC>EGCGGGC8>=>DDD?CFFCD7
@M03364:396:000000000-C9LGT:1:1101:16385:7663 1:N:0:10
ACTCCTACGGGAGGCAGCAGTGGGGAATCTTGCGCAATGGGGGCAACCCTGACGCAGCGACGCCGCGTGCGGGACGAAGGCCTTCGGGTCGTAAACCGCTTTCAGCAGGGACGAGGCCGCGGGGTGACGGTACCTGCAGAAGAAGCCCCGGCTAAATACGTGCCAGCAGCCGCGGTAATACAGAGGGTGCAAGCGTTAATCGGAATTACTGGGCGTAAAGGGAGCGTAGGTGGCTCTATAAGTCAGATGTGAAAGCCCCGGGCTTAACCTGGGAACGGCATCTGATACTGTT
+
GGGGGGGGGGGGGGGGGGGGGGGGGGGGGGGGGGGGGGGGGGGGGGGGGGGGGGGGGGGGGGGGGGGGGGGGGGGGGGGGGGGGGGGGGGGGGGGGGGGGGGGGGGGGGGGGGGGGGGGGG*=<<FFG=*=1<FGFFFGEFFCFGGEFGGGGCGGGGGGGGGGGGGGGGGGGGGGGGGGGGGGGGGGGGGGGGGGGGGFGGGGGGGGGGGGGGGGGGGGGGGGGGGGGGGFGGGGGGFFGGGGGGGGGGGGGGGGGGGGGGGDGGGGGGGGGGFGGGGGGFFGGGGGFGFBF
@M03364:396:000000000-C9LGT:1:1101:7523:7667 1:N:0:10
ACTCCTACGGGAGGCAGCAGTGGGGAATATTGCACAATGGGCGCAAGCCTGATGCAGCGACGCCGCGTGCGGGATGGAGGCCTTCGGGTTGTAAACCGCTTTTGTTCAAGGGCAAGGCACGGTTTCGGCCGTGTTGAGTGGATTGTTCGAATAAGCACCGGCTAACTACGTGCCAGCAGCCGCGGTAATACGTAGGGTGCAAGCGTTATCCGGATTTATTGGGCGTAAAGGGCTCGTAGGCGGTTCGTCGCGTCCGGTGTGAAAGTCCATCGCTTAACGGTGGATCCGCGCCGG
+
GGGGGGGGGGGGGGGGGGGGGGGGGGGGGGGGGGGGGGGGGGGGGGGGGGGGGGGGGGGGGGGGGGGGGGGGGGGGGGGGGGGGGGGGGGGGGGGGGGGGGGGGGGG9FGFGGGGGGGGGG>FF+@<F88@@CFCGFGGFFDGGGFGGGGFGFGGGGGGGGGGGGGGGGFGGGGGGGGGGGGGGGEEEGFGEECFGGGGGGGGGGGGGGGGGGCECEFFGGGGGGG5EGCFGGGGGGGGGFCG:CEGGEEGGGGGGG:CGG<>FGC7:CFGGGGGDFGGGFFGCGGGFFDEGDG
@M03364:396:000000000-C9LGT:1:1101:15755:7681 1:N:0:10
ACTCCTACGGGAGGCAGCAGTGGGGAATATTGGACAATGGGGGAAACCCTGATCCAGCCATGCCGCGTGTGTGAAGAAGGCCTTTTGGTTGTAAAGCACTTTAAGCAGTGAAGAAGACTCCATGGTTAATACCCATGGACGATGACATTAGCTGCAGAATAAGCACCGGCTAACTCTGTGCCAGCAGCCGCGGTAATACAGAGGGTGCAAGCGTTAATCGGAATTACTGGGCGTAAAGCGAGCGTAGGTGGCTTGATAAGTCAGATGTGAAAGCCCCGGGCTTAACCTGGGAAC
+
GGGGGGGGGGGGGGGGGGGGGGGGGGGGGGGGGGGGGGGGGGGGGGGGGGGGGGGGGGGGGGGGGGGGGGGGGGGGGGGGGGGGGGGGGGGGGGGGGGGGGGGFGGGGGGGGGGGGGGGGGEB<BFFG,CECFGGGFGGGGCGFGGGGGGGGGGGGGGGGGGGGGGGGGGGGGGGGGGGGGGGGGGGGGGGGGGGGGGGGGGGGGGGGGGGGGGGGGGGGGGGGGGGGGGGGGGGGGGGGEGGGGGGGGGGGGGGGFGGGGGGGGGGGGFGGGGGGGGGGFFGGGGGFGFFFGC
@M03364:396:000000000-C9LGT:1:1101:26868:7717 1:N:0:10
ACTCCTACGGGAGGCAGCAGTGGGGAATATTGCACAATGGGCGCAAGCCTGATGCAGCGACGCCGCGTGCGGGATGGAGGCCTTCGGGTTGTAAACCGCTTTTGTTCGAGGGCAAGGCAACGTTACGGCCGTAATAAGTGGCGGGTTCGAATGAGCACCGGCTAACGACATGCCAGCAGCCGCGGTAATACGTAGGGTGCAAGCGTTATCCGGATTTATTGGGCGTAAAGGGCTCGTAGGCGGGTCGTCGCGTCCGGTGTGAAAGTCCATCGCTTAACGGTGGATCCGCGCCGG
+
GGGGGGGGGGGGGGGGGGGGGGGGGGGGGGGGGGGGGGGGGGGFGGGGGGGGFGGGGGGGGGGGGGGGGCFGGGGG7FFGEGGGGGGGDGGGGGGGGGGGGGFA=FF+<FFE@G++:+><+@+@,@>C+553**8,@F<8,***4=+*4<FF:CFGFC*1*1*17F*281*+3A:C*2;E/?EED*28C9+103;E;AC8CFG*;/;:C7+;C***0<+A9<FGG:*;E?FE88/?*:CEFGG*:*?=5/CC8C*:C?5:8<*3A>?D*C9**:C7**AD7>>/29C4CBB57C
@M03364:396:000000000-C9LGT:1:1101:6261:7736 1:N:0:10
ACTCCTACGGGAGGCAGCAGTGGGGAATATTGCACAATGGGCGCAAGCCTGATGCAGCGACGCCGCGTGCGGGATGGAGGCCTTCGGGTTGTAAACCGCTTTTGTTCAAGGGCAAGGCACGGTTTCGGCAGTTTTGAGTGGATTGTTCGAATAAGCACCGGCTAACTACGTGCCAGCAGCCGCGGTAATACGTAGGGTGCAAGCGTTATCCGGATTTATTGGGCGTAAAGGGCTCGTAGGCGGTTCGTCGCGTCCGGTGTGTAAGTCCATCGCTTAACGGGGGATCCGCGCCGG
+
GGGGGGGGGGGGGGGGGGGGGGGGGGGGGGGGGGGGGGGGGGGGGGGGGGGGGGGGGGGGGGGGGGGGGGGGGGGGGGGGGGGGGGGGGGGGGGGGGDGGGGGGGF?,AFA@FGCF<+>FCCFG@DFE+83,,,8F@D,@F:@FF:CFFCBF*@FGGEFGGGG7FGCGCCFFFGGFGCGG@FGGGGE5F9:E<,@EEGGGGGGGECE5E9CEG>EE9CFGGGEGGGGGGGGGE=FEEGGGCECC8AEE=EGE/2:EGEGEG*::F*<:CCCDC5/9CCCD)5C5<D>F3>:5DG
@M03364:396:000000000-C9LGT:1:1101:12462:7744 1:N:0:10
ACTCCTACGGGAGGCAGCAGTGGGGAATATTGCACAATGGGCGAAAGCCTGATGCAGCGACGCCGCGTGGGGGATGAAGGCCTTCGGGTTGTAAACTCCTTTCGCTAGGGACGAAGAGTTAAATTGACGGTACCTGGAGAAGAAGCACCGGCTAACTACGTGCCAGCAGCCGCGGTAATACGTAGGGTGCGAGCGTTGTCCGGAATTACTGGGCGTAAAGAGCTCGTAGGTGGTTTGTCGCGTCGTCTGTGAAATCCCGGGGCTTAACTCCGGGCGTGCAGGCGATACGGGCAT
+
GGGGGGGGGGGGGGGGGGGGGGGGGGGGGGGGGGGGGGGGGGGGGGGGGGGGGGGGGGGGGGGGGGGGGGGGGGGGGGGGGGGGGGGGGGGGGGGGGGGGGGGGGGGGGGGGGF@G:FGGDDC@FFGG@+@8@FGFFGGFGGFFCGGGGGGGGGGGGGGGGGGGGGGGGDGGGGGDGGGGGGFGGGGGGGGGGGGGGGGGGGGGGGGGGGGGGGGGGGGGGGGGGGCEFGCGGGGGGGGGGGGGGGFGGGGFGGGGFGGGGDDECCFGGDGGGGGCGGGGFFGG:DDFGEFGD7
@M03364:396:000000000-C9LGT:1:1101:26588:7762 1:N:0:10
ACTCCTACGGGAGGCAGCAGTGGGGAATCTTGCGCAATGGGGGCAACCCTGACGCAGCGACGCCGCGTGCGGGACGAAGGCCTTCGGGTCGTAAACCGCTTTCAGCAGGGACGAGGCCGCGCGGTGACGTTCCCTGCAGAAGAAGCCCCGGCTAAATACGTGCCAGCAGCCGCGGTAATACGTATGGGGCGAGCGTTATCCGGATTCATTGGGCGTAAAGCGCGCGTAGGCGGCCCGTTAGGTCGGAGGTAAAAGCCCGGGGCTCAACCCCGGCGAGCCTCCGATACCGGCGGG
+
GGGGGGGGGGGGGGGGGGGGGGGGGGGGGGGGGGGGGGGGGGGGGGGGGGGGGGGGGGGGGGGGGGGGGGGGGGGGGGGGGGGGGGGGGGGGGGGGGGGGGGG9FGGGGGGGGGCEFGFEF*=41=FF8*4,8<FFFCFCCB@CFGCCFGGGDEGGGGGGGGGGGGFGGCEGGGGGGGGGGGGFGGGGGGGGGGGGGGGGGGGGGGGGGGGFGGGGGCGGGGGGGGGGGGGGGGGGGEGDGGGGGGDGGGGDFGGGGGGGGCDEGFGGGGGGDGGGGDGGFFG:DGGFGFFGGD
@M03364:396:000000000-C9LGT:1:1101:28003:7764 1:N:0:10
ACTCCTACGGGAGGCAGCAGTAGGGAATTTTCGTCAATGGGCGCAAGCCTGAACGAGCAATGCCGCGTGGGTGAAGACGGTCTTCGGATTGTAAAGCCCTGTTGCCGGGGACAAAGAACAGCCCGAGTATACAACTGACTGTTTGATGGTACCCGGCCAGAAAGCCACGGCTAACTACGTGCCAGCAGCCGCGGTAATACGTAGGTGGCAAGCGTTATCCGGGATGATTGGGCGTAAAGGGTGCGCAGGCGGCTGTGCAAGTCTGAAGTAAAAGGGACCGGCTCAACCGGTTC
+
GGGGGGGGGGGGGGGGGGGGGGGGGGGGGGGGG@FGGGGGGGGGGGGGGGGGGGGGGGGGGGGGGGGGGGGGGGGGGGGGGGGGGGGEEGGGGGGGGGGGGGGGGFGCFEGGGG8F,AFF8<>88@F<,393<,:,@@BFB<<@7,3@FFCEFFGDGGEFGGGGGGGGG*:FCGGGGGG<CFFGGEGGDFFGGGE7FFGGGEFGGGGGGFGGDGEEEG?FGG*::C0<FGGGFG8?EFGGG=CGDGGGGGGGDGGGGGGGGGGEFC?CCD7CFGGGGGGC@E:D=D4FDFE)7
@M03364:396:000000000-C9LGT:1:1101:17788:7772 1:N:0:10
ACTCCTACGGGAGGCAGCAGTAGGGAATTTTCGTCAATGGGCGCAAGCCTGAACGAGCAATGCCGCGTGGGTGAAGACGGTCTTCGGATTGTAAAGCCCTGTTGCCGGGGACAAAGGACAGCCCGAGTGGAAAGCTGACTGTTTGATGGTACCCGGCCAGAAAGCCACGGCTAACTACGTGCCAGCAGCCGCGGTAATACGTAGGTGGCGAGCGTTATCCGGATTTATTGGGCGTAAAGGGCTCGTAGGCGGTTCGTCGCGTCCGGTGTGAAAGTCCATCGCTTAACGGTGGAT
+
GGGGGGGGGGGGGGGGGGGGGGGGGGGGGGGGGGGGGGGGGGGGGGGGGGGGGGGGGGGGGGGGGGGGGGGGGGGGGGGGGGGGGGGGGGGGGGGGGGGGGGGGGGGGGGGGGGGGGGG8FDF7BFGGB+C,8DFDFCGGG=FFGFGGGGGGGGGGGGGGGGGGGGGGGCEGGGGGGGGGGGGGGGGGGGGGGGGGGGGGGGGGGGGGGGGGGGGGGGGGGGGEGDAFGGGGGGGDGGGGGGGGGGGGGGGGGGGGGGGGGGD5=D7D9<9FGGGGGGGGFFGGGFGFGFFGG9
@M03364:396:000000000-C9LGT:1:1101:16799:7775 1:N:0:10
ACTCCTACGGGAGGCAGCAGTGGGGAATATTGCACAATGGGGGAAACCCTGATGCAGCAACGCCGCGTGAGTGATGACGGCCTTCGGGTTGTAAAGCTCTGTCTTCAGGGACGATAATGACGGTACCTGAGGAGGAAGCCACGGCTAACTACGTGCCAGCAGCCGCGGTAATACGTAGGTGGCGAGCGTTGTCCGGATTTACTGGGCGTAAAGGGAGCGTAGGCGGACTTTTAAGTGAGATGTGAAATACCCGGGCTTAACTTGGGTGCTGCATTTCAAACTGGAAGTCTCG
+
GGGGGGGGGGGGGGGGGGGGGGGGGGGGGGGGGGGGGGGGGGGGGGGGGGGGGGGGGGGGGGGGGGGGGGGGGGGGGGGGGGGGGGGGGGGGGGGGGGGGGGGGGGGGGGGGGCGGEGGFG=CF3FGG:,@:,3B3DFGGFGGGDGGCFGGGGGGGGGGGGGGGGGGGGFGGGGFGGGGGGGGGFGGGGGGGGGGGGGGGGGGGGGGGG:EGGEEFGGGGGGGGGGEGCG7EEFFGGFGGFCFGCGGGGGGGGGGGGGCGCFFFFGGGGGGGGGGGGGGGFFGGGGGFD?**
@M03364:396:000000000-C9LGT:1:1101:25908:7781 1:N:0:10
ACTCCTACGGGAGGCAGCAGTGGGGAATATTGCACAATGGGGGAAACCCTGATGCAGCAACGCCGCGTGAGTGATGACGGCCTTCGGGTTGTAAAGCTCTGTCTTCAGGGACGATAATGACTGTACCTCAGGCGGAAGCCACGGCTAACTACGTGCCAGCAGCCGCGGTCATACGTAGGTGGCGAGCGTTGTCCGGATTTACTGGGCGTAAAGGGAGCGTAGGCGGACTTTTAAGTGAGATGTGAAATACCCGGGCTCAACTTGGGTGCTGCATTTCAAACTGGAAGTCTAG
+
GGGGGGGGGGGGGGGGGGGGGGGGGGGGGGGGGGGGGGGGGGGGGGGGGGGGGGGGGGGGGGGGGGGGGGGGGGGGGGGGGGGGGGGGGGGGGGGGGGGGGGGFGEG<FGGGGGGGFGGDD5C55CFG5,8,3++8@FFGGGGGGGCFFG9FCFGGGGGGGGGGGGGGG4CFGGGGGGGGGGGGGGGGGGGGGGGGGGGGGGGGGGGGGGGGGGGGGGGGGGGGGGCGEGGGGGGGGFGGGGGFGGGGGGGGGGGGGFEFFGGGGGGGGGGGGGGGGGGGFFGGGGGFGFFF
@M03364:396:000000000-C9LGT:1:1101:21758:7783 1:N:0:10
ACTCCTACGGGAGGCAGCAGTGGGGAATATTGCACAATGGGCGCAAGCCTGATGCAGCGACGCCGCGTGCGGGATGGAGGCCTTCGGGTTGTAAACCGCTTTTGTTCAAGGGCAAGGCACGGTTTCGGCCGCGTTGAGTGGATTGTTCGAATAAGCACCGGCTAACTACGTGCCAGCAGCCGCGGTAATACGTAGGGTGCAAGCGTTATCCGGATTTATTGGGCGTAAAGGGCTCGTAGGCGGTTCGTCGCGTCCGGTGTGAAAGTCCATCGCTTAACGGTGGATCCGCGCCGG
+
GGGGGGGGGGGGGGGGGGGGGGGGGGGGGGGGGGGGGGGGGGGGGGGGGGGGGGGGGGGGGGGGGGGGGGGGGGGFFGGGGGGGGGGGGGGGGGGGGGGGGGGFGFGGGGGDGFGGGFG=:@=++@FE885*55*5DF3>::FBFEGGGCFCEGGGGGGGGGCFGGGGGCFFFGGGGGGGGGGGDEGGGGGFF6FGGDEGGGGGGGGGGGGGGDCCF9FGGGGGG8?EEGGGGGGGEGGGGGGGDGGGGGGEEEGEDEGGG779CFGGG>ADGG5>CCEC7>ECDFFFC357CD
@M03364:396:000000000-C9LGT:1:1101:8218:7786 1:N:0:10
ACTCCTACGGGAGGCAGCAGTGGGGAATATTGGACAATGGGGGAAACCCTGATCCAGCCATGCCGCGTGTGTGAAGAAGGCCTTTTGGTTGTAAAGCACTTTAAGCAGTGAAGAAGACTCCGTGGTTAATACCCACGGACGATGACATTAGCTGCAGAATAAGCACCGGCTAACTCTGTGCCAGCAGCCGCGGTAATACAGAGGGTGCAAGCGTTAATCGGAATTACTGGGCGTAAAGGGAGCGTAGGTGGCTCTATAAGTCAGATGTGAAATCCCCGGGCTTAACCTGGGAAC
+
GGGGGGGGGGGGGGGGGGGGGGGGGGGGGGGGGGGGGGGGGGGGGGGGGGGGGGGGGGGGAFGGGGGGFGGGGGGGFGGGGGGGGGGGGGGGGGGGGGGGGGFFFFGFGGGGGGGGGGGGE8D=7DFF9AEC=FFFFGFGG@FFFA>CD,8FFFFGGFGGGGGGGGGGG:EEGGGGGGGGGGGGGGGGGGGGGCGGGGGGGFGGGGGGGGFGGFGGGGGGGGGGGGGGGGGGG?GGGCGG;EGGEEGGGGGGGGGGGGGGFGDFC:CFGGGGGGGGGGGGFFGGD>>@FFFFG<
@M03364:396:000000000-C9LGT:1:1101:6019:7820 1:N:0:10
ACTCCTACGGGAGGCAGCAGTGGGGAATATTGGACAATGGGGGAAACCCTGATCCAGCCATGCCGCGTGTGTGAAGAAGGCCTTTTGGTTGTAAAGCACTTTAAGCAGTGAAGAAGACTCCGTGGTTACTACCCACGGACGATGACATTAGCTGCAGAATAAGCACCGGCTAACTCTGTGCCAGCAGCCGCGGTAATACAGAGGGTGCAAGCGTTAATCGGAATTACTGGGCGTAAAGCGAGCGTAGGTGGCTTGATAAGTCAGATGTGAAAGCCCCGGGCTTAACCTGGGAAC
+
GFGFGGGGGGGGGGGGGGGGGGGGG7FGGGGGGFGGGGGGGGGEGGGGGGGGGGGGGGGGGGGGGGGGGFGGFFGGFEGGEGGGGGGGFGGFFGGGGFFGGGGFGDFGGGGGGGGGGGG,9-B8>DFG,,C<,,,+8@FCFBBFF<FFGGCGGGGGFGCFGGGGGGGGG>ECGGFFGGGGGGGGGGGGGGGC@<FCCF@FGFGDGGGGGGGDCGGGGGGFEBFGGGFFGFGGGGGGGGGGCEGEEGCECGGGGDGAFFGGGF7CGCCFGGGGGGGCCDDDFFEFGGGFGFFGG*
@M03364:396:000000000-C9LGT:1:1101:28313:7827 1:N:0:10
ACTCCTACGGGAGGCAGCAGTGGGGAATCTTGCGCAATGGGGGCAACCCTGACGCAGCGACGCCGCGTGCGGGACGAAGGCCTTCGGGTCGTAAACCGCTTTCAGCAGGGACGAGGCCGCGCGGTGACGTTCCCTGCAGAAGAAGCCCCGGCTAAATACGTGCCAGCAGCCGCGGTAATACGTATGGGGCGAGCGTTATCCGGATTCATTGGGCGTAAAGCGCGCGTAGGCGGCCCGTTAGGTCGGAGGTAAAAGCCCGGGGCTCAACCCCGGCGAGCCTCCGATACCGGCGGG
+
GGGGGGGGGGGGGGGGGGGGGGGGGGGGGGGGGGGGGGGGGGGGGGGGGGGGGGGGGGGGGGGGGGGGGGGGGGGGGGGGGGGGGGGGGGGGGGGGGGGGGGG9FGGGGGGGG>CFDGGG@*=41=FF1*4,<>>?CFF9CFGFFGCGGGGGDGGGGGGGGFGGGGGGGGGGGGEGGGGGGGFGGGGGGGGGGGGGGGGGGGGCEGGGGGGGFGGGGGGGGGGGGGEGGGGGGGGGGEGEGGGGGGGEGEGGGGGGFGGGGGGGFGGGGGGGGGGDGGG:FFGGGGGFGFFG79
@M03364:396:000000000-C9LGT:1:1101:19612:7827 1:N:0:10
ACTCCTACGGGAGGCAGCAGTGGGGAATATTGGACAATGGGGGAAACCCTGATCCAGCCATGCCGCGTGTGTGAAGAAGGCCTTTTGGTTGTAAAGCACTTTAAGCAGTGAAGAAGCCTGCGTGGTTATTACCCACGGACGATGACGTTAGCTGCAGAATAAGCACCGGCTAACTCTGTGCCCGCAGCCGCGGTAATACAGAGGGTGCAAGCGTTAATCGGAATTACTGGGCGTAAAGGGAGCGTAGGTGGCTCTATAAGTCAGATGTGAAATCCCCGGGCTTAACCTGGGAAC
+
FDFGFEGGGGGEFGGGGEEDEFEGFCFGGGFFGFCCFEGGGGEFGEFGFGGFDGGGGFG<EF8F@FFEGGGGGGFGGGFEFFGGGGGEGGGGGGFCGGGGGGGBE?FGGFGAFEEF,BE,,88++BE9,,8C8,FC@C++8+3@F<+@=FF9<>CCFECFGBBGGEFGG7EGGCF:FFGDFC,><CGGG7CEFGECBF9FA:<<CFECCCCFE:FG5?FFGGG@FF@?@FGGG:>8=FFG*A5ECCGGGGCC@CA?*<CF0<:?CCFFG7<CC70*1/5<>5*6:C77>:F<F5
@M03364:396:000000000-C9LGT:1:1101:4857:7830 1:N:0:10
ACTCCTACGGGAGGCAGCAGTGGGGAATATTGGACAATGGGGGAAACCCTGATCCAGCCATGCCGCGTGTGTGAAGAAGGCCTTTTGGTTGTAAAGCACTTTAAGCAGTGAAGAAGACTCCTTGGTTAATACCCATGGACGATGACATTAGCTGCAGAATAAGCACCGGCTAACTCTGTGCCAGCAGCCGCGGTAATACAGAGGGTGCAAGCGTTAATCGGAATTACTGGGCGTAAAGGGAGCGTAGGTGGCTCTATAAGTCAGATGTGAAATCCCCGGGCTTAACCTGGGAAC
+
GGGGGGGGGGGGGGGGGGFGGGGGGGGGGGGGGGGGGGGGGGGGGGGGGGGGGGGGGGGGGGGGGGGGGGGGGGGGGGGGGGGGGGGGGGGGGGGGGGGGGGGEGGGGGGGGGGGFGGGFF-C,,:FE,<C<,?EFECFGGGGGFGGGGGFDFGGFFEGGGGGGGGGGGGGGGGGGGGGGGGGGGGGGGGGGGGGGGGFGGGGGGGGGGGGFGGGGGGGGGGGGGG,A;EFGGGGGGFGGFGGGGGGGFGFEEFFGGGGGGGGGGGGGFCFGGFFGGGEG3>FGGGGF:FFCGD
@M03364:396:000000000-C9LGT:1:1101:16757:7857 1:N:0:10
ACTCCTACGGGAGGCAGCAGTGGGGAATATTGGACAATGGGGGAAACCCTGATCCAGCCATGCCGCGTGTGTGAAGAAGGCCTTTTGGTTGTAAAGCACTTTAAGCAGTGAAGAAGACTCCATTATTACCACCCACGGACGATGACATTAGCTGCAGAATAAGCACCGGCTAACTCTGTGCCAGCAGCCGCGGTAATACAGAGGGTGCAAGCGTTAATCGGAATTACTGGGCGTAAAGGGAGCGTAGGTGGCTCTATAAGTCAGATGTGAAATCCCCGGGCTTAACCTGGGAAC
+
GGGGGGGGGGGGGGGGGGFGGGGGGGGGGGGGGEGGGGGGGGGGGGGGGGGGGGFGGGGGGGGGGGGGGCFGGA?EFGGGGGGGFGEFFGGGGFGGGGGGGGGGGGGGGGGFF<=E4=CEF-B,,:CF,,9:8++B:FBFF+BDGD>D9FGGGGGGGFDCFGGFGGGGGGGGGGGFGGGGF9FFGGG:FGGGGGGGGFGGGGFFEGGEGGBCECGGGGFGDE@FFGCFGGGGGE88@FGEGGGGCEEDGGGFEFFGCCFGAGFFGGGGGGFFGGFFCDDDEFDFGDFFGF3CCC
@M03364:396:000000000-C9LGT:1:1101:17467:7867 1:N:0:10
ACTCCTACGGGAGGCAGCAGTGGGGAATATTGCACAATGGGCGCAAGCCTGATGCAGCGACGCCGCGTGCGGGATGGAGGCCTTCGGGTTGTAAACCGCTTTTGTTCAAGGGCAAGGCGGGTCTTCGGGCCCGTTGAGTGGATTGTTCGAATAAGCACCGGCTAACTACGTGCCAGCAGCCGCGGTAATACGTAGGGTGCAAGCGTTATCCGGATTTATTGGGCGTAAAGGGCTCGTAGGCGGTTCGTCGCGTCCGGTGTGAAAGTCCATCGCTTAACGGTGGATCCGCGCCGG
+
GGGGGGGGGGGGGGGGGGGGGGGGGGGGGGGGGGGGGGGGGGGGGGGGGGGGGGGGGGGGGGGGGGGGGGGGGGGGGFGGGGGGGGGGGGGGGGGGGGGGGGGGGGGFGGGGGGGG>FFC@CF>GFGG51554=FGGFCFGFFFGGFEFGFFFGGGGGGGGGGGGGGGGCGGGGGGGGGGGGGGGGEGGFCCACFGGGGGGGGGGGGGGFGGGGGGCGGGGGGGGGCGCGGGGGGGGGGGGGGEEGGGGGGGGGGGGCGGGEGFGGGGGGGGGGGGGGEG>FGDGGGFGEEDGD
@M03364:396:000000000-C9LGT:1:1101:6049:7888 1:N:0:10
ACTCCTACGGGAGGCAGCAGTAGGGAATCTTCGGCAATGGGCGAAAGCCTGACCGAGCAACGCCGCGTGAATGATGAAGGCCTTCGGGTTGTAAAATTCTGTTATAAGGGAAGAACGACTTTAGTAGGAAATGGCTAGAGTGTGACGGTACCTTATGAGAAAGCCACGGCTAACTACGTGCCAGCAGCCGCGGTAATACGTAGGTGGCGAGCGTTATCCGGAATTATTGGGCGTAAAGAGCGCGCAGGTGGTTGATTAAGCCTGATGTGAAAGCCCACGGCTTAACCGTGGAGG
+
GGGGGGGGGGGGGGGGGGGGGGGGGGGGGGGGGGGGGGGGGGGGGGGGGGGGGGGGGGGGGGGGGGGGGGGGGGGGGGGGGGGGGGGGGGGGGGGGGGGGGGGGGFGGGGGGGGGGGGGFCDFFADFG,58CEBCFFGGGGGGGGGGGGGGGGGGGGGGFGGGGGGGGGGGGGGGGGGGGGGGGGGGGGGGGGGGGGGGGGGGGGGFGGGGGGGGGGGGGGGGGGGGGGGGGGGGGGGGGFGGGGGGGGGGGGGGGGFGFGGGGGGGFCGFFGGGGFGGGEFEGGGGFDFDGGG
@M03364:396:000000000-C9LGT:1:1101:10469:7894 1:N:0:10
ACTCCTACGGGAGGCAGCAGTAGGGAATCTTCCGCAATGGACGAAAGTCTGACGGAGCAATGCCGCGTGAGTGAAGAAGGTTTTCGGATCGTAAAACTCTGTTGTTAGAGAAGAACAAGGATGAGAGTAGCTGCTCATCCCCTGACGGTATCTAACCAGAAAGCCACGGCTAACTACGTGCCAGCAGCCGCGGTAATACGTAGGTGGCAAGCGTTGTCCGGATTTATTGGGCGTAAAGCGAGCGCAGGCGGTTCTTTAAGTCTGATGTGAAAGCCCCCGGCTCAACCGGGGAGG
+
GGGGGGGGGGGGGGGGGGGGGGGGGGGGGGGGGGGGGGGGGGGGGGGGGGGGGGGGGGGGGGGGGGGGGGGGGGGGGGGGGGGGGGGGGGGGGGGGGGGGGGGGGGGGGGGGGGGGGGGGC<E45FFG@,CCCAEGFGGGGGGFGGGGGGGGFGGGGGGGGGGGGFGGGGGGGGGGGGGGGGGGGGGGGGGGGGGGGGGGGGGGGGGGGGGGGFGGGGGGGGCCFGGGGGGGGGGGGGGGGGGGGGGGGGGGGGGGGGFFGGGGFGGGGFGGGGGGGGGGFFGDGFGFGFF3>G
@M03364:396:000000000-C9LGT:1:1101:18288:7910 1:N:0:10
ACTCCTACGGGAGGCAGCAGTGGGGAATCTTGCGCAATGGGGGCAACCCTGACGCAGCGACGCCGCGTGCGGGACGAAGGCCTTCGGGTCGTAAAGCTCTGTCCTCAAGGAAGATAATGACGGTACTTGCGGCGGAAGCCCCGGCTAACTACGTGCCAGCAGCCGCGGTAATACGTAGGGTGCAAGCGTTATCCGGATTTATTGGGCGTAAAGGGCTCGTAGGCGGTTCGTCGCGTCCGGTGTGAAAGTCCATCGCTTAACGGTGGATCCGCGCCGGGTACGGGCGGGCTTG
+
GGGGGGGGGGGGGGGGGGGGGGGGGGGGGGGGGGGGGGGGGGGGGGGGGGGGGGGGGGGGGGGGGGGGGGGGGGGGGGGGGGGGGGGGGGGGGGGGGGGGGGGGGGG8FFGGGGFG=FGE<-@@*@FG,,@>*>F<CFGFGEEGEG<FGGFGFGGGGGGGGGGGDGGGG:8CFGGGFGGGGGGGGGGGEGGGGGGGGGGGGGGFGGGGGGGGGGGGGGGGGGGFEE:EGGGGGGDEGGGGCEGGFCFGGGGGGGGGGGGDFEGGGGCDFFGGDGGGGG57@EGDDGGF3>FG
@M03364:396:000000000-C9LGT:1:1101:14745:7914 1:N:0:10
ACTCCTACGGGAGGCAGCAGTGGGGAATATTGCACAATGGGCGCAAGCCTGATGCAGCGACGCCGCGTGCGGGATGGAGGCCTTCGGGTTGTAAACCGCTTTTGTTCAAGGGCAAGGCACGGTTTCGGCCGTGTTGAGTGGATTGTTCGAATAAGCACCGGCTAACTACGTGCCAGCAGCCGCGGTAATACAGAGGGTGCAAGCGTTAATCGGAATTACTGGGCGTAAAGGGAGCGTAGGTGGCTCTATAAGTCAGATGTGAAATCCCCGGGCTTAACCTGGGAACTGCATCTG
+
GGGGGGGGGGGGGGGGGGGGGGGGGGGGGGGGGGGGGGGGGGGGGGGGGGGGGGGGGGGGGGGGGGGGGGGGGGGGGGGGGGGGGGGGGGGGGGGGGGGGGGGGGGGGGGGGGGGGDGGGGFE:CBFG++553@FGGGGGG>D@FGGFGGGGFGGGGGGGGGGGFFGGGGGGGGGGGGGGGEGGGGGGGFGGGDGFGEGGGGGFEGEGGGGGGDEGG?CFGGGFG>58CFFGFGEGC8CGFGGG5<@CGGGGC7CF7<C<C<CFEF7FGGGGGDFGFGF7>FGGGGCFFF9>CF
@M03364:396:000000000-C9LGT:1:1101:6686:7919 1:N:0:10
ACTCCTACGGGAGGCAGCAGTAGGGAATTTTCGTCAATGGGCGCAAGCCTGAACGAGCAATGCCGCGTGGGTGAAGACGGTCTTCGGATTGTAAAGCCCTGTTGCCGGGGACAACGGGCAGCCAAAGTGGAAAGCTGACTGTTTGATGGTACCCGGCCAGAAAGCCACGGCTAACTACGTGCCAGCAGCCGCGGCAATCCGTAGGTGGCAAGCGTTATCCGGAATGATTGGGCGTAAAGGGTGCGCAGGCGGCTGTGCAAGTCTGAAGTAAAAGGGACCGGCTCAACCGGTTC
+
GGGGGGGGGGGGGCGGGGGGFCFEGGGG@@FGGGGGGFGGGGGGGGGGGGGG8FFGGGGGFGGGGGGFFGGFEGGGGGGGGGGFEDG7FGGGGGGGG<FEFB<FGF@FGEGGFG,@@+838-B,,:8,<3C,,8>,@F>@=>,@F,<EFGGG9CFGGFGEGGGGGGGGC11<<EGGGGGGGFGGFFFACCFGEF*=EG+ACFGECE<@:8EGGGGEGGFFCEC**:++0<EGGG:EEFGECC55CGGGGGGGG5C:>GGF+<*9C>:FF70:CG=DGGGDEF5**75>7D.19
@M03364:396:000000000-C9LGT:1:1101:22565:7925 1:N:0:10
ACTCCTACGGGAGGCAGCAGTGGGGAATATTGGACAATGGGGGAAACCCTGATCCAGCCATGCCGCGTGTGTGAAGAAGGCCTTTTGGTTGTAAAGCACTTTAAGCAGTGAAGAAGACTCCATGGTTAAAACCCATGGACGATGACATTAGCTGCAGAATAAGCACCGGCTAACTCTGTGCCAGCAGCCGCGGTAATACAGAGGGTGCAAGCGTTAATCGGAATTACTGGGCGTAAAGGGAGCGTAGGTGGCTCTATAAGTCAGATGTGAAATCCCCGGGCTTAACCTGGGAAC
+
GGGGGGGGGGGGGGGGGGGGGGGGGGGGGGGGGGGGGGGGGGGGGGGGGGGGGGFFGGGGGGGGGGGGGGGGGGGGGGGGGGGGGGGGGGGGGGGGGGGGGGGBFEGGGGGGGGFG@DFDA-B5,:CF5,9C+B:<FFGGG7=FGF,DFFAGDGGGGGGGGGGGGGGGGGGEGGGGGGGGGGGGGGGGGGGGGGGGGGGGGGGGGGGGGGGGGFGGGGGGGGGGGGFGGGGGGCGGGGGDCEGGGGGGGGGG@FGGGGGGGGGGGGGGGFGFFGGGGGGDFFGGGGGFGFFGGC
@M03364:396:000000000-C9LGT:1:1101:24441:7926 1:N:0:10
ACTCCTACGGGAGGCAGCAGTGGGGAATATTGCACAATGGGCGCAAGCCTGATGCAGCGACGCCGCGTGCGGGATGGAGGCCTTCGGGTTGTAAACCGCTTTTGTTCAAGGGCAAGGCACGGTTTCGGCCGTGTTGAGTGGATTGTTCGAATAAGCACCGGCTAACTACGTGCCAGCAGCCGCGGTAATACGTAGGGTGCAAGCGTTATCCGGATTTATTGGGCGTAAAGGGCTCGTAGGCGGTTCGTCGCGTCCGGTGTGAAAGTCCATCGCTTAACGGTGGATCCGCGCCGG
+
GGGGGGGGGGGGGGGGGGGGGGGGGGGGGGGGGGGGGGGGGGGGGGGGGGGGGGGGGGGGGGGGGGGGGGGGGFGGFGGGGGGGGGGGGGGGGGGGGGGGGGGGGGGGGGGGGG?GFGGFF:D@+:FE@+@3@@::FF;FG9>CFFGFGGFF>FGGGGGGGGGGFGGGGCFGGGGGGGGFGGGGGGEGGGGG<9CGGCGGGGGGGGGGGGGGGEGDGGGGGGGGGEEGGGGGGGGGEGGGGGGEGGGGGGGGGGGGGCGEG?CEGGGGGGGGGFGDGGGG>:CCCGGFGFD>7D
@M03364:396:000000000-C9LGT:1:1101:20470:7947 1:N:0:10
ACTCCTACGGGAGGCAGCAGTGGGGAATCTTGCGCAATGGGGGCAACCCTGACGCAGCGACGCCGCGTGCGGGACGAAGGCCTTCGGGTTGTAAACCGCTTTTGTTCGAGGGCAAGGCACGGTTTCGGCTGTATTGAGTGGATTGTTCGAATAAGCACCGGCTAACTGCATGCCAGCAGCCGCGGTAATACGTAGGGTGCAAGCGTTATCCGGATTTATTGGGCGTCAAGGGCTCGTAGGCGGGTCGTCGCGTCCGGTGTGCCAGTCCCTCGCTTAACGGTGGATCCGCGCCGG
+
FGGGGGGGGGGGGGGGGGGGGGGGGGGGGGGGGCFGGGGGGGGGGGGGGGGG<CGGGGGGGGGGGGGGGDFFGGEFGGGGGGGGGGGGGGGGGGGFG7FFFF=<@8<+3@:C:FGB+3@,**3>*?<F5*583,,<CFC:7,,73?9BE:F:*8?F,8<@*C**?FE,9,2?FGFGGFG6::EE5/:ECFF;<,;ECF>8CFG>E/A*A0+;E:1*+++3<E5;E/*;8AF*;2//*2A8+:C*:*2/;:EE:5:*7*/:*+*3<9+9*:*75*1/:*:C5):C*77<C3))11
@M03364:396:000000000-C9LGT:1:1101:17728:7955 1:N:0:10
ACTCCTACGGGAGGCAGCAGTGGGGAATATTGCACAATGGGCGCAAGCCTGATGCAGCGACGCCGCGTGCGGGATGGAGGCCTTCGGGTTGTAAACCGCTTTTGTTCAAGGGCAAGGCGGGTCTTCGGGCCCGTTGAGTGGATTGTTCGAATAAGCACCGGCTAACTACGTGCCAGCAGCCGCGGTAATACGTAGGGTGCAAGCGTTATCCGGATTTACTGGGTGTAAAGGGTGCGCAGGCGGCCAAGCAAGTCAGAAGTGAAATTCCGAGGCTCAACTTCGGAGCTGCTTTTG
+
GGGGGGGGGGGGGGGGGGGGGGGGGGGGGGGGGGGGGGGGGGGGGGGGGGGGGGGGGGGGGGGGGGGGGGGGGGGGGGGGGGGGGGGGGGGGGGGGGGGGGGGGGGGFGGGGGGGGGGGGGCF>>FFG*5>CFGFECFGGGFGGGGGGGGGG:FGGGGGGGGGGGGGGG=FGGGGGGGGGGGGGGGGGGGGGFGGGGGGGGGGGGGGGGGGGGEGGGGGGGGGGGGFGFGGGGGEGGGGGGGGGGGGGGGGGCCCFFGGGGGGGGGGGGGGGDCFDGGGGFFGDGDGFGFFGG7
@M03364:396:000000000-C9LGT:1:1101:19759:8003 1:N:0:10
ACTCCTACGGGAGGCAGCAGTGGGGAATATTGCACAATGGGCGCAAGCCTGATGCAGCGACGCCGCGTGCGGGATGGAGGCCTTCGGGTTGTAAACCGCTTTTGTTCAAGGGCAAGGCACTGTTTCGGACGTGTTGAGTGGATTGTTCGAATGAGCACCGGCTAACTACGTGCCAGCAGCCGCGGTAATACGTAGGGTGCAAGCGTTATCCGGATTTATTGGGCGTAAAGGGCTCGTAGGCGGTTCGTCGCGTCCGGTGTGGAAGTCCATCGCTTAACGGTGGATCCGCGCCGG
+
GGGFGGGGGGGGGGGGGGGGGGGGGGGGGGGGGGGGGGGGGGGGGGGGGGGGGGGGGGGGGGGGGGGGGGGGGGEFFFEGEFGGGGGGGEGGGGGGGGGGGGGFGEGA<FFGGFGG7DFC,-C=,CCE8+@F*,3DFGFFF,EDCEFFGGGF3>DFCGGCFCGEEFCCF*=CCFFGGGDGGFD@E:CGFFCEGFCGGGDCFFGGGGGEF7CED8ECFFCFFGGGGC58;FFGDECCEGGGGGG7ECGE8*2>ECEGGGGEE*0<C6+?CC<DGFG<F7CD)0=7CDFFF:59)7
@M03364:396:000000000-C9LGT:1:1101:13113:8039 1:N:0:10
ACTCCTACGGGAGGCAGCAGTGGGGAATATTGGACAATGGGGGCAACCCTGATCCAGCCATGCCGCGTGTGTGAAGAAGGCCTTTTGGTTGTAAAGCACTTTAAGCAGTGAAGAAGACTCCGTGGTTAATACCCACGGACGATGACATTAGCTGCAGAATAAGCACCGGCTAACTACGTGCCAGCAGCCGCGGTAATACGTAGGGTGCGAGCGTTAATCGGAATTACTGGGCGTAAAGGGTGCGCAGGCGGTTGAGTAAGACAGATGTGAAATCCCCGAGCTTAACTCTGGAAT
+
GGGGGGGGGGGGGGGGGGGGGGGGGGGGGGGGGGGGGGGGGGGGGGGGGGGGGGGGGGGGGGGGGGGGGGGGGGGGGGGGGGGGGGGGGGGGGGGGGGGGGGGFGGGGGGGGGGGGCGGGGEF4FGGGECFEBFCGFGDEG:CFFG9FGGFGGGGGGGGGGGGGGGGGGGGGGGGGGGGGGGGGGGGGGGGGGFGGGGGGGGGGGGGGGGGGGFGGGGGGGGGGGGGGGGGGGGGGGGGGGGGGGGGGGGGGGGGGGGGGGGGGCFGGGGGGGGGGFGGGFFGGGGGFGFFGFF
@M03364:396:000000000-C9LGT:1:1101:18627:8043 1:N:0:10
ACTCCTACGGGAGGCAGCAGTGGGGAATATTGCACAATGGGCGCAAGCCTGATGCAGCGACGCCGCGTGCGGGATGGAGGCCTTCGGGTTGTAAACCGCTTTTGTTCAAGGGCAAGGCACGGTTTCGGCAGTGTTGAGTGGATTGTTCGAATAAGCACCGGCTAACTACGTGCCAGCAGCCGCGGTAATACGTAGGGTGCAAGCGTTATCCGGATTTATTGGGCGTAAAGGGCTCGTAGGCGGTTCGTCGCGTCCGGTGTGAAAGTCCATCGCTTAACGGTGGATCCGCGCCGG
+
GGGGGGGGGGGGGGGGGGGGGGGGGGGGGGGGGGGGGGGGGGGGGGGGGGGGGGGGGGGGGGGGGGGGGGGGGGGGG@GGGGGGGGGGGGGGGGGGGGGGGGGGGGGFGGDGGGFGGGGFEFF7+EFG++58338,@FDFGGBFGGGDGGFFFGGGGGGGDGGGGGGGGFGGGGGGGGGGGGGEGEGDGGGFECGGGGGGGGGGGGGGGFDGGGGGGGGGGGGGGGCEGGGGGGGGG=FGGGGEGGGGGDGGGEEGGEECEE>FGGFGFGFGDGG*>FGGFFE<DFGFGFFDDG
@M03364:396:000000000-C9LGT:1:1101:17927:8056 1:N:0:10
ACTCCTACGGGAGGCAGCAGTAGGGAATCTTCGGCAATGGGCGAAAGCCTGACCGAGCAACGCCGCGTGAATGATGAAGGCCTTCGGGTTGTAAAATTCTGTTATAAGGGAAGAACGACTTTAGTAGGCTATGGCTAGAGTGTGACGGTACCTTATGAGAAAGCCACGGCTAACTACGTGCCAGCAGCCGCGGTAATACGTAGGTGGCGAGCGTTATCCGGAATTATTGGGCGTAAAGAGCGCGCAGGTGGTTGATTAAGTCTGATGTGAAAGCCCACGGCTTAACCGTGGAGG
+
GGGGGGGGGGGGGGGGGGGGFGGGGGGGGGGGFFGGGGGGGGGGGGGDGGGGGDCF@GGGGGGGGGGGGGGGGGGGGGGGEFGFGGGGGDGGGGFGGGGGGGGFFFGGGGGGGGGG7+@C7?C:5EFF,5ACC,B3EB>FGGG9FGGGGGGGFGC9CFGGGGGGGGFGGGGGGGGGGCFGGGFFC7CFGGGGGGEEGGGGGGGEGGGGEEGGGGG>FFGGGACFGGGGGGFDEGEGGFCFDECGGGGE:CFGGC+<FGDGF+?C9*9>FFECGGGG5C=355:0:FFFDFB55D
@M03364:396:000000000-C9LGT:1:1101:15911:8057 1:N:0:10
ACTCCTACGGGAGGCAGCAGTGGGGAATATTGCACAATGGGGGAAACCCTGATGCAGCAACGCCGCGTGAGTGATGACGGCCTTCGGATTGTAAAGCCCTGTTGCCGGGGACAAAGGACAGCCCGAGTGAACAGCTGACTGTTTGATGGTACCCGGCCAGAAAGCCACGGCTAACTACGTGCCAGCAGCCGCGGTAATACGTAGGGTGCGAGCGTTAATCGGAATTACTGGGCGTAAAGGGTGCGCAGGCGGTTGAGTAAGACAGATGTGAAATCCCCGAGCTTAACTCGGGA
+
GGGGGGGGGGGGGGGGGGGGGGGGGGGGGGGGGGGGGGGGGGGGGGGGGGGGGGGGGGGGGGGGGGGGGGGGGGGGGGGGGGGGGGGGGGGGGGGGGGGGGGGGGGGGGGGGFGGGF@FFGGG++@FGB,93>FFDFDGGGGGFG,FFGGCFFGGGGGGGGGGGGGGGGFGGGGGGGGGGGGGGGGGGGGGGGGGGGGGGGGGGGGGGGGGGGGGDEGGGGGGGGGFFGGGGGGGGGGGGGGGGGGGGGGGGEGGFGGGGGGGGGGFGGGGGGGGFFGGGFFG4FGGFGFFD<
@M03364:396:000000000-C9LGT:1:1101:10222:8062 1:N:0:10
ACTCCTACGGGAGGCAGCAGTGGGGAATCTTGCGCAATGGGGGCAACCCTGACGCAGCGACGCCGCGTGCGGGACGAAGGCCTTCGGGTCGTAAACCGCTTTCAGCAGGGACGAGGCCGCGCGGTGACGGTACCTGCAGAAGAAGCCCCGGCTAAATACGTGCCAGCAGCCGCGGTAATACGTATGGGGCGAGCGTTATCCGGATTCATTGGGCGTAAAGCGCGCGTAGGCGGCCCGTTAGGTCGGAGGTAAAAGCCCGGGGCTCAACCCCGGCGAGCCTCCGATACCGGCGGG
+
GGGGGGGGGGGGGGGGGGGGGGGGGGGGGGGGGGGGGGGGGGGGGGGGGGGGGGGGGGGGGGGGGGGGGGGGGGGGGGGGGGGGGGGGGGGGGGGGGGGGGGGGGGGGGGGGGGFGGGGGG*=4==EF<4=<FCGFFGGGGGGFGGGGGGGGGGGGGGGGGGGGGGGGGGGGGGGGGGGGGGGGGGGGGGGGGGGEGGGGGGGGGGGGGGGGGGGGGGGGGGGGGGGGGGGGGGGGG*CEGGGGGGCEGGGGGGGGGGGGGEGEGFGGGGGGGGGCDGGCFFGDGGGFGFFGGD
@M03364:396:000000000-C9LGT:1:1101:21701:8065 1:N:0:10
ACTCCTACGGGAGGCAGCAGTGGGGAATATTGCACAATGGGCGCAAGCCTGATGCAGCGACGCCGCGTGCGGGATGGAGGCCTTCGGGTTGTAAACCGCTTTTGTTCAAGGGCAAGGCACGATTTCGGATGAGTTGAGTGGATTGTTCGAATAAGCACCGGCTAACTACGTGCCAGCAGCCGCGGTAATACGTAGGGTGCAAGCGTTATCCGGATTTATTGGGCGTAAAGGGCTCGTAGGTGGTTCGTCGCGTCCGGTGTGAAAGTCCATCGCTTAACGGTGGATCCGCGCCGG
+
GGGGGGGGGGGGGGGGGGGGGGGGGGGGGGGGGGGGGGGGGGGGGGGGGGGGGGGGGGGGGGGGGGGGGGGGGFECDFGGGGG@FGGGGGGGGGGGGGDGGGDFFFGGGGGGGGCGGFF8:-B,+@DE++8,,3,8;@>FGCFFEECFGFGA>FCFFGGEGGGGGGGGGECCEGGGGGGGGFGGGEEGG@2=>>CEGDEGGGGCEEEGGFGGGGG59FFGFGGGG?:8CFGGECFGEGEGCGGG=EGGGDGG=GG=D8ECG7FFGCGFGGFDCEGDG=EDFFGCCGFFF>:9<D
@M03364:396:000000000-C9LGT:1:1101:15266:8097 1:N:0:10
ACTCCTACGGGAGGCAGCAGTGGGGAATATTGGACAATGGGGGAAACCCTGATCCAGCCATGCCGCGTGTGTGAAGAAGGCCTTTTGGTTGTAAAGCACTTTAAGCAGTGAAGAAGACTCCCTGGTTAATACCCATGGACGATGACATTAGCTGCAGAATAAGCACCGGCTAACTCTGTGCCAGCAGCCGCGGTAATACAGAGGGTGCAAGCGTTAATCGGAATTACTGGGCGTAAAGGGAGCGTAGGTGGCTCTATAAGTCAGATGTGAAATCCCCGGGCTTAACCTGGGAAC
+
GGGGGGGGGGGGGGGGGGGGGGGGGGGGGGGGGGGGGGGGGGGGGGGGGGGGGGGGGGGGGGGGGGGGGGGGGGGGGGGGGGGGGGGGGGGGGGGGGGGGGGGGGGGGGGGGGGGGEGGGF<E<BBFG5CFFGEGDFFFGGFEFFFFCGGGGGGGGGGGGGGGGGGGGGFEFGGGGGGGGGGGGGGGGGGGGGGGGGGGGGGGGGGGGGGGGGFGGGFGGGGGGGGFGGGGGGGGGGCGGGGGGGGGGGGGGGGFGFFGGGGGFGGGGGG:>FFGGFGGGFFGGGGGFGFFFDC
@M03364:396:000000000-C9LGT:1:1101:11454:8122 1:N:0:10
ACTCCTACGGGAGGCAGCAGTGGGGAATATTGGACAATGGGGGCAACCCTGATCCAGCCATGCCGCGTGTGTGAAGAAGGCCTTTTGGTTGTAAAGCACTTTAAGCAGTGAAGAAGACTCCCTGGTTAATACCCATGGACGATGACATTAGCTGCAGAATAAGCACCGGCTAACTCTGTGCCAGCAGCCGCGGTAATACAGAGGGTGCAAGCGTTAATCGGAATTACTGGGCGTAAAGCGAGCGTAGGTGGCTTGATAAGTCAGATGTGAAAGCCCCGGGCTTAACCTGGGAAC
+
GGGGGGGGGGGGGGGGGGGGGGGGGGGGGGGGGGGGGGGGGGGGGGGGGGGGGGGGGGGGGGGGGGGGGGGGGGGGGGGGGGGGGGGGGGGGGGGGGGGGGGGGGGGGGGGGGGGG8FGGG<E,ABFG,<CB=EFGGGGEC7FFGG9FGGGGGGGGGGGGGGGGGGGGGGGGGGGGGGGGGGGGGGGGGGGGGGGGGGGGGGGGGGGGGGGGGGGGGFGGGGGGGGGGGGGGGGGEGGGGGGGGGGGGGGGGFGGGFFGGFGFGGGGGGGGGGGGGGGGGFEFGGGFFGFFFGG
@M03364:396:000000000-C9LGT:1:1101:13414:8143 1:N:0:10
ACTCCTACGGGAGGCAGCAGTGGGGAATATTGCACAATGGGCGCAAGCCTGATGCAGCGACGCCGCGTGCGGGATGGAGGCCTTCGGGTTGTAAACCGCTTTTGTTCAAGGGCAAGGCACGGTTTCGGCCGTGTTGAGTGGATTGTTCGAATAAGCACCGGCTAACTACGTGCCAGCAGCCGCGGTAATACGTAGGGTGCAAGCGTTATCCGGATTTATTGGGCGTAAAGGGCTCGTAGGCGGTTCGTCGCGTCCGGTGTGAAAGTCCATCGCTTAACGGTGGATCCGCGCCGG
+
GGGGGGGGGGGGGGGGGGGGGGGGGGGGGGGGGGGGGGGGGGGGGGGGGGGGGGGGGGGGGGGGGGGGGGGGGGGGGGGGGGGGGGGGGGGGGGGGGGGGGGGGGGGGGGGGGGGGGGGGG@FFFGGG@@C@FFFFGFGGGGFFGGGGGGFFFGGGGGGGGGGGGGGGGFFFGGGGGGGGGGGGGGGGGGGGGFGGGGGGGGGGGGGGGGGGGGGCEFGGGGGGGEGGGGGGGGGGGGGGGGGEGGGGGGGGGGGDDCGCG@FCFGGGGGGGGGG5CDEGBFGDGFGFGFDGGG
@M03364:396:000000000-C9LGT:1:1101:6504:8164 1:N:0:10
ACTCCTACGGGAGGCAGCAGTAGGGAATTTTCGTCAATGGGCGCAAGCCTGAACGAGCAATGCCGCGTGAGTGAGGAAGGTCTTCGGACTGTAAAGCTCTGTTGCCGGGGAAAAAGGGGAAATGCAGGATATGGCATTTCATGGATGGTACCCGGCCAGAAAGCCACGGCTAACTACGTGCCAGCAGCCGCGGTAATACGTAGGTGGCGAGCGTTATCCGGAATGATTGGGCGTAAAGGGTGCGCAGGCGGTCTGTTAAGTCTGAAGTGAAAGGTACCGGCTCAACCGGTAC
+
GGGGGGGGGGGGGGGGGGGGGGGGGGGGGGGGGGGGGGGGGGGGGGGGGGGGGGGGGGGGGGGGGGGGGCGFGGGGGGGGGGGGGGGGGGGGGGGGGGGGGGGFFGGEGGGCGGGGCGG:8-CC,5CC8,9C8<FBEFDFGGGGGGGGGGFGGGGGGGGGDGGGGGGGGGGGGGGGGGGGGGGGGGGGGGGGGGGGGGGGGGGGGGGGGGGGGGGGGGGGGGGGGGGGGGGGGGGGGGGGGGGGGGGGGGGGGGGGGGGDCFGGGGGGGGGGGGGGGGDDFFGGGGGDGFFG
@M03364:396:000000000-C9LGT:1:1101:27235:8191 1:N:0:10
ACTCCTACGGGAGGCAGCAGTGGGGAATATTGCACAATGGGCGAAAGCCTGATGCAGCAACGCCGCGTGAGCGATGAAGGCCTTCGGGTCGTAAAGCTCTGTCCTCAAGGAAGATAATGACTGTTCTTGCGGAGGAAGCCCCGGCTAACTACGTGCCAGCAGCCGCGGTAATACGTAGGGGGCTAGCGTTATCCGGAATTACTGGGCGTAAAGGGTGCGTAGGTGGTTTCTTAAGTCAGAGGTGAAAGGCTACGGCTCAACCGTAGTAAGCCTTTGAAACTGGGAAACTTGAGT
+
GGGGGGGGGGGGGGGGGGGGGGGGGGGGGGGGGGGGGGGGGGGGGGGGGGGGGGGGGGGGGGGGGGGGGGGGGGGGGGGGGGGGGGGGGGGGGGGGGGGGGGGGGGGAFGGGGCF9,CF<E-C,,8EF,:@8++33@FGGGGGGGGFFGG=FFGGGGFGGGGGGGGGGG*;CFGGFGGGGGGGGGGGGGGGGGCGGGGGGGGGGGGGGGGGGGGEGGGGGGGGGGGGGGGGGGGFGGGGGGGGGGGGGGGGGFGGGGGGGGGGGGGGGGGGGDFGF>FFFFFGGGGGF7BFGC0
@M03364:396:000000000-C9LGT:1:1101:12269:8199 1:N:0:10
ACTCCTACGGGAGGCAGCAGTGGGGAATATTGCACAATGGGCGCAAGCCTGATGCAGCGACGCCGCGTGCGGGATGGAGGCCTTCGGGTTGTAAACCGCTTTTGTTCAAGGGCAAGGCACGGTTTCGGCTGTGTTGAGTGGATTGTTCGAATAAGCACCGGCTAACTACGTGCCAGCAGCCGCGGTAATACGTAGGTGGCGAGCGTTATCCGGAATGATTGGGCGTAAAGGGTGCGCAGGCGGTCTGTTAAGTCTGAAGGCAAAGGGATGAGCTCAACTCATTTATGATTC
+
GGGGGGGGGGGGGGGGGGGGGGGGGGGGGGGGGGGGGGGGGGGGGGGGGGGGGGGGGGGGGGGGGGGGGGGGGGGGGGGGGGGGGGGGGGGGGGGGGGGGGGGFGGGGGGGGGGGGCFGGG+B++ECC:+88DCGCGGGGGCEFGFFGFGGF>FFGGGGGGGGEGGGGG8CFFGFGGGGGGGGGEEFGGFFGGFGEGGGGGGGGGGGEGGF8E;CFGFEFCGGGGEECFFGGGGGGGGEGGGGGDGGFGGGEGFGGFGGGC;*:EGGDFDFGGGGGGGGF*@EDGGGFGFF
@M03364:396:000000000-C9LGT:1:1101:19049:8224 1:N:0:10
ACTCCTACGGGAGGCAGCAGTGGGGAATCTTGCGCAATGGGGGCAACCCTGACGCAGCGACGCCGCGTGCGGGACGAAGGCCTTCGGGTCGTAAACCGCTTTCAGCAGGGACGAGGCCGCGAGGTGACGATCCCTGCAGAAGAAGCCCCGGCTAAATACGTGCCAGCAGCCGCGGTAATACGTATGGGGCGAGCGTTATCCGGATTCATTGGGCGTAAAGCGCGCGTAGGCGGCCCGTTAGGTCGGAGGTAAAAGCCCGGGGCTCAACCCCGGCGAGCCTCCGATACCGGCGGG
+
GGGGGGGGGGGGGGGGGGGGGGGGGGGGGGGGGGGGGGGGGGGGGGGGGGGGGGGGGGGGGGGGGGGGGGGGGGGGGGGGGGGGGGGGGGGGGGGGGGGGGGGGGGGGGGGGGGGGE7CFE<=*8@FFF*:+8?FFGGGGGGFGGGGGGGGG8CECFCFGFGGGGGGGGGGGGGGGGGGGGGGFCCFGGDGEGGGGGGGGGGGEGGGGGFGGGGGGGGGGFGGGGGGGGGGGGGGGG58=EGGGGGGGGAAFGGGGGGEGGGCEFFGGFDGGGGEDCDGGFFGDGDGFG@EDGC
@M03364:396:000000000-C9LGT:1:1101:11406:8224 1:N:0:10
ACTCCTACGGGAGGCAGCAGTGGGGAATATTGCACAATGGGCGCAAGCCTGATGCAGCGACGCCGCGTGCGGGATGGAGGCCTTCGGGTTGTAAACCGCTTTTGTTCAAGGGCAAGGCACGTTTTCGGCAGTGTTGAGTGGATTGTTCGAATAAGCACCGGCTAAATACGTGCCAGCAGCCGCGGTAATACGTATGGGGCGAGCGTTATCCGGATTCATTGGGCGTAAAGCGCGCGTAGGCGGCCCGTTAGGTCGGAGGTAAAAGCCCGGGGCTCAACCCCGGCGAGCCTCCGG
+
FGGGGGGGGGGGGGGGGGGGGGGGGGGGGGGGGGGGGGGGGGGGGGGGGGGGGGGGGGGGGGGGGGGGGGGGGGGGGGGGGGGGGGGGGGGGGGGGGGGGGGGGGGGGAFFGGGGGFCAF73B<<FCF++33@@DFDFCA@>FFGGGGGGFF<FFFFCBFCEGEGGGGG:CFGGGGGGGGGECEEGEGGGFGGCFGG>EEGGGGGEGE@@:EG5ECGGFGGFGFEEEGGG?CGGGG5CEGFEE=CGGE=5CCC:CECCC*<0:EG4:5DDGGCEG464CC35EGG<3)9?5C5)
@M03364:396:000000000-C9LGT:1:1101:12143:8224 1:N:0:10
ACTCCTACGGGAGGCAGCAGTAGGGAATCTTCGGCAATGGGCGAAAGCCTGACCGAGCAACGCCGCGTGAATGATGAAGGCCTTCGGGTTGTAAAATTCTGTTATAAGGGAAGAACGACTTTAGTAGGACATGGCTAGAGTGTGACGGTACCTTATGAGAAAGCCACGGCTAACTACGTGCCAGCAGCCGCGGTAATACGTAGGTGGCGAGCGTTATCCGGAATTATTGGGCGTAAAGAGCGCGTAGGCGGCCCGTTAGGTCGGAGGTAAAAGCCCGGGGCTCAACCCCGGCG
+
GGGGGGGGGGGGGGGGGGGGGGGGGGGGGGGGGGGGGGGGGGGGGGGGGGGGGGGGGGGGGGGGGGGGGGGGGGGGGGGGGGGGGGGGGGGGGGGGGGGGGGGGGFGGGGGGGGGGDFFGGGD9DFGG<5AE<>FGFGGGGGGGGGGGGGGGGGGGGGGGGGGGGGGGGGGGGGGGGGGGGGGGGGGGGGGGGGCGGGGGGGGGGGGGGGGGGGGGGGGGGEEGGGGGGGGGGGGGGGGGGGGGGGGGGGGGGGEEGGGGGGGGEGGGGGDGGFGGGGGGFFGFGGGFGFFDD
@M03364:396:000000000-C9LGT:1:1101:15203:8256 1:N:0:10
ACTCCTACGGGAGGCAGCAGTGGGGAATATTGCACAATGGGCGCAAGCCTGATGCAGCGACGCCGCGTGCGGGATGGAGGCCTTCGGGTTGTAAACCGCTTTTGTTCAAGGGCAAGGCATGGTTTCGGCCGTGTTGAGTGGATTGTTCGAATAAGCACCGGCTAACTACGTGCCAGCAGCCGCGGTAATACGTAGGGTGCAAGCGTTATCCGGATTTATTGGGCGTAAAGGGCTCGTAGGCGGTTCGTCGCGTCCGGTGTGAAAGTCCATCGCTTAACGGTGGATCCGCGCCGG
+
GGGGGGGGGGGGGGGGGGGGGGGGGGGGGGGGGGGGGGGGGGGGGGGGGGGGGGGGGGGGGGGGGGGGGGGGGGGGGGGGGGGGGGGGGGGGGGGGGGEEGGGGGGGGGGGGGGGG@EGFG9FFDFFG88@8@FFFGFGGG9FFGGFGGGFF>FGGGGGGGGGGGGGGG=FFFGGFGGGGGGGGGGGEGFGGCFGGGGGEGGGGGGGGGGGGG5CGGGGGGGGGGECCFGGGEGGGGGGGGGGGDGGGGGGGGEGGGCGGG7>FGDFGCFGDG5CCFGEGEFGGGFGFGE>GGG
@M03364:396:000000000-C9LGT:1:1101:23697:8274 1:N:0:10
ACTCCTACGGGAGGCAGCAGTGGGGAATATTGCACAATGGGCGCAAGCCTGATGCAGCGACGCCGCGTGCGGGATGGAGGCCTTCGGGTTGTAAACCGCTTTTGTTCGAGGGCAAGGCACGCTTTCGGGCGTGTTGAGTGGATTGTTCGAATAAGCACCGGCTAACTACGTGCCAGCAGCCGCGGTAATACGTAGGGTGCAAGCGTTATCCGGATTTATTGGGCGTAAAGGGCTCGTAGGCGGTTCGTCGCGTCCGGTGTGAAAGTCCATCGCTTAACGGTGGATCCGCGCCGG
+
GGGGGGGGGGGGGGGGGGGGGGGGGGGGGGGGGGGGGGGGGGGGGGGGGGGGGGGGGGGGGGGGGGGGGGGGGGGGGGGGGGGGGGGGGGGGGGGGGDGGGGGGGFG+:FC>FGEFDDFC:+@++8@F**@55*8DGG;FD:FFGFGGGGCF*@FGFGCFFGGGFGCCC:=FFGFGGGGGGGGGGGGDC<@CF<ECEGGGGGGDEGGEG?FGGEGGGCFGGGGGG88=FFGGGGGGGCGGGGG=C5EG8:EEEEEGGCG>EFGGFGGGGGGCG75<7>EGFFGFGFGFG;7DDD
@M03364:396:000000000-C9LGT:1:1101:8503:8296 1:N:0:10
ACTCCTACGGGAGGCAGCAGTGGGGAATCTTGCGCAATGGGGGCAACCCTGACGCAGCGACGCCGCGTGCGGGACGAAGGCCTTCGGGTCGTAAACCGCTTTCAGCAGGGACGAGGCCGCTACGGTGACGGCACCTGCAGAAGAAGCCCCGGCTAAATACGTGCCAGCAGCCGCGGTAATACGTATGGGGCGAGCGTTATCCGGATTCATTGGGCGTAAAGCGCGCGTAGGCGGCCCGTTAGGTCGGAGGGAAAAGCCCGGGGCTCAACCCCGGCGAGCCTCCGATACCGGCGG
+
GGGGGGGGGGGGGGGGGGGGGGGGGGGGGGGGGGGGGGGGGGGGGGGGGGGGGGGGGGGGGGGGGGGGGGGGGGGGGGGGGGGGGGGGGGGGGGGGFGGGGGGGGGGGGGGGGGGGFGGDD1F8CFFG?1=*1<CFFFBEGFGFGGGFGFFGGDGGGGGGGGGGGFGGG@FGGGGGGGGGGGG<@EGGGGGGGGGGGGGFGGGG*ACGGGGGGFGEEEGGGFGGGGG?EGGGGGGCEE?*;?F<@CE:CG*:@CFGFGFEGEG5:<FGGGG:DGGGGGGG?>FD<3D@C>EGGG
@M03364:396:000000000-C9LGT:1:1101:27217:8297 1:N:0:10
ACTCCTACGGGAGGCAGCAGTGGGGAATATTGCACAATGGGCGAAAGCCTGATGCAGCAACGCCGCGTGAGCGATGAAGGCCTTCGGGTCGTAAAGCTCTGTCCTCAAGGAAGATATTGACAGTTCTTGTGTAGGCAGCCCCGGCTAACTACGTGCCAGCAGCCGCGGTAATACGTAGGGGGCTAGCGTTATCCGGAATTACTGGGCGTAAAGGGTGCGTAGGTGGTTTCTTAAGTCAGAGGTGAAAGGCTACGGCTCAACCGTAGTAAGCCTTTGAAACTGGGAAACTTGAGT
+
GGGGGGGGGGGGGGGGGGGGGGGGGGGGGGGGGGGGGGGGGGGGGGGGGGGGGGGGGGGGGGGGGGGGGGGGGGGGGGGGGGGGGGGGGGGGGGGGGGGGGGGFGFG<FGGGGCCD,<FC7-C:,CFF,,83<,:,8CFG7FEFCC8@FGCG7FGGGGGGGGGGGGGGG*>@FFGGGGGGGGGGGGGGGGEGGFFGGGGGGGGGGGGGGGGGGGGGGEGEGGEGGGEGGGGGGGGGGGGGGGGGGGGGGFGGGGGGGGGGGGGGGGGGCCGFGGGGGGGGFFGGGGGFCFF7*0
@M03364:396:000000000-C9LGT:1:1101:13642:8313 1:N:0:10
ACTCCTACGGGAGGCAGCAGTGGGGAATATTGGACAATGGGGGAAACCCTGATCCAGCCATGCCGCGTGTGTGAAGAAGGCCTTTTGGTTGTAAAGCACTTTAAGCAGTGAAGAAGACTCCGTGGTTAATACCCACGGACGATGACATTAGCTGCAGAATAAGCACCGGCTAACTCTGTGCCAGCAGCCGCGGTAATACAGAGGGTGCAAGCGTTATCCGGATTTATTGGGCGTAAAGGGCTCGTAGGCGGTTCGTCGCGTCCGGTGTGAAAGTCCATCGCTTAACGGTGGATC
+
GGGGGGGGGGGGGGGGGGGGGGGGGGGGGGGGGGGGGGGGGGGGGGGGGGGGGGGGGGGGGGGGGGGGGGGGGGFFFFGGGGGGGGGGGGGGGGGGGGGGGGG9FGGGGGGGGGFGEGFFG-4++:DD?,C,,4:FFGGGGEEFGEDGFGGGGGGGGGGGGGGGGGFGGGGGGGGGGGGGGGGGGGGGGGGGG<FFFGFGGFGGGGGFGGGGGGGGGGGGGGGGGGGGGGGGGGGDGGGEGGGGGCGGGGGGGGGGGGGG8CDGGGGGGGGGGGGGGGGGFFGGGGGFDFFGFF
@M03364:396:000000000-C9LGT:1:1101:9502:8327 1:N:0:10
ACTCCTACGGGAGGCAGCAGTAGGGAATCTTCCACAATGGGCGCAAGCCTGATGGAGCAACACCGCGTGAGTGAAGAAGGGTTTCGGCTCGTAAAGCTCTGTTGTTGGAGAAGAACGTGCGTGCGAGTAACTGTTCACGCAGTGACGGTATCCAACCAGAAAGTCACGGCTAACTACGTGCCAGCAGCCGCGGTAATACGTAGGTGGCAAGCGTTATCCGGATTTATTGGGCGTAAAGCGAGCGCAGGCGGTTGCTTAGGTCTGATGTGAAAGCCTTCGGCTTAACCGAAGA
+
GGGGGGGGGGGGGGGGGGGGGGGGGGGGGGGGGGGGGGGGGGGGGGGGGGGGGGGGGGGGGGGGGGGGGGGGGGGGGGGGGGGGGGGGGGGGGGGGGGGGGGGGGGGGGGGGGGGGGGGGGFC+8BFG8,9<CFGGGGGGGGGGGGGGGGGGGGGGGGGGFGGGGGGGGGGGGGGGGGGGGGGGGGGGGGGGGGGGGGGGGGGGGGGGGGGGGGGGGGGGGEEGGGGGGGGGGGGGGGGGDGGGGGEEEGGEGGCGGFFGCFFCFGGGGGGGGGGGFDGGFFGGGGGEGFFG
@M03364:396:000000000-C9LGT:1:1101:25678:8331 1:N:0:10
ACTCCTACGGGAGGCAGCAGTAGGGAATTTTCGTCAATGGGCGCAAGCCTGATGCAGCGACGCCGCGTGCGGGATGGAGGCCTTCGGGTTGTAAACCGCTTTTGTTCAAGGGCAAGGCACGGTTTCGGCCGTGTTGAGTGGATTGTTCGAATAAGCACCGGCTAACTACGTGCCAGCAGCCGCGGTAATACGTAGGGTGCAAGCGTTATCCGGATTTATTGGGCGTAAAGGGCTCGTAGGCGGTTCGTCGCGTCCGGTGTGAAAGTCCATCGCTTAACGGTGGATCCGCGCCGG
+
GGGGGGGGGGGGGGGGGGGGGGGGGGGGGGGGGGGGGGGGGGGGGGGGGGGGGGGGGGGGGGGGGGGGGGGGGGGGGGGGGGGGGGGGGGGGGGGGGGGGGGGGGGGFGGGGGGGF3DFG:+B8>@FG@853*8>>FFGFF@CCFGGGGGFG>FFGGGGGGGGGGGGGG*B@FGGGGGGGGGGGGGGGGCFGGGGGGGGGGGGGGGGGGGGGGGGCECFGGGGGGGEGGGGGCCFGGGGGGGGGGGGGGGGGGGGGGEGGGECGGGGGGGGGDEGGGGGGEFGGGGGFGFFGDD
@M03364:396:000000000-C9LGT:1:1101:25359:8358 1:N:0:10
ACTCCTACGGGAGGCAGCAGTGGGGAATCTTGCGCAATGGGGGCAACCCTGACGCAGCGACGCCGCGTGCGGGACGAAGGCCTTCGGGTCGTAAACCGCTTTCAGCAGGGACGAGGCCGCTTCGGTGATTGTACCTGCAGAAGAAACCCCGGCTAAATACGTGCCAGCAGCCGCGGTAATACGTATGGGGCGAGCGTTATCCGGATTCATTGGGCGTAAAGCGCGCGTAGGCGGCCCGTTAGGTCGGAGGTAAAAGCCCGGGGCTCAACCCCGGCGAGCCGCCGATACCGGCGG
+
GGGGGGGGGGGGGGGGGGGGGGGGGGGGGGGGGGGGGGGGGGGGGGGGGGGCGGGGGGGGGGGGGGGG:FGGGGGGGGGGGGGGGGGGGDFGFGGGGGGGGFGFGGG8FGFFGG7F:CGGG->1*=FF,,?3<8@,?F:CC:CF7+8CEGC>FGGGFGFFGFFGGGGGGCCE5CEE>EGCGGGFFFGGGDEGGGGGGDEFFFGGCGCGFGE:<CFECGGGGFE=EGECEGGGCGGGGGGCGGGGGGGCEGEFFGFG4@FGG8DEEDF4FGGGGCEDGGCC)8C<DCGD47>7>D
@M03364:396:000000000-C9LGT:1:1101:9075:8361 1:N:0:10
ACTCCTACGGGAGGCAGCAGTGGGGAATCTTGCGCAATGGGGGCAACCCTGACGCAGCGACGCCGCGTGCGGGACGAAGGCCTTCGGGTCGTAAACCGCTTTCAGCAGGGACGAGGCCGCTACGGTGACGGTACCTGCAGAAGAAGCCCCGGCTAAATACGTGCCAGCAGCCGCGGTAATACGTATGGGGCGAGCGTTATCCGGATTCATTGGGCGTAAAGCGCGCGTAGGCGGCCCGTTAGGTCGGAGGTAAAAGCCCGGGGCTCAACCCCGGCGAGCCTCCGATACCGGCGG
+
GGGGGGGGGGGGGGGGGGGGGGGGGGGGGGGGGGGGGGGGGGGGGGGGGGGGGGGGGGGGGGGGGGGGGGGGGGGGGGGGGGGGGGGGGGGGGGGGGGGGGGGGGGGGGGGGGGGGGGGGD*>88CFGC1488=FDFGGGFFGGGGGGGGGGGGGGGGGGGGGGGGGGG>FGGGGGGGGGGGGGFGGGGGGGGGGGGGGGGGGGGGGGGFGGGGGGGEGGGGGGGGGGGGGGGGGGGGGGGGGGGGGGGGGGFGCCG=FEGGGGGGGDGFGGGGGGGGGGFFFDDDGDGFFGGG
@M03364:396:000000000-C9LGT:1:1101:23184:8370 1:N:0:10
ACTCCACGGGAGGCAGCAGTGGGGAATATTGCACAATGGGCGCAAGCCTGATGCAGCGACGCCGCGTGCGGGATGGAGGCCTTCGGGTTGTAAACCGCTTTTGTTCAAGGGCAAGGCGGGTCTTCGGGATCGTTGAGTGGATTGTTCGAATAAGCACCGGCTAACTACGTGCCAGCAGCCGCGGTAATACGTAGGGTGCAAGCGTTATCCGGATTTATTGGGCGTAAAGGGCTCGTAGGCGGTTCGTCGCGTCCGGTGTGAAAGTCCATCGCTTAACGGTGGATCCGCGCCGGG
+
GGGGGGGGGGGGGGGGGGGGGGGGGGGGGGGGGGGGGGGGGGGGGGGGGGGGGGGGGGGGGGGGGGGGGGGGGGGGGGGGGGGGGGGGGGGGGGGGGGGGGGGFGGGCGGGGGG7<+>FG:5@,<@FF:*>8888+6<FF,?FF9BCGGGGGGGGGGGGGGGDGGGGGG<CFGGGGGGGGGGGGEGGGFFGGGGGGGGGGGGGGGGGGGGGGDEGCGGGGGGGGGGGGGGGGGGGGGGGGCDEGGGGGGGGGGGGGDG5CC9FFFGGFGGEG:FEFGGG<>@CFC<FFDFDDGG
@M03364:396:000000000-C9LGT:1:1101:13623:8377 1:N:0:10
ACTCCTACGGGAGGCAGCAGTGGGGAATATTGCACAATGGGCGCAAGCCTGATGCAGCGACGCCGCGTGCGGGATGGAGGCCTTCGGGTTGTAAACCGCTTTTGTTCAAGGGCAAGGCACGGTTTCGGCCGTGTTGAGTGGATTGTTCGAATAAGCACCGGCTAACTACGTGCCAGCAGCCGCGGTAATACGTAGGGTGCAAGCGTTATCCGGATTTATTGGGCGTAAAGGGCTCGTAGGCGGTTCGTCGCGTCCGGTGTGAAAGTCCATCGCTTAACGGTGGATCCGCGCCGG
+
GGGGGGGGGGGGGGGGGGGGGGGGGGGGGGGGGGGGGGGGGGGGGGGGGGGGGGGGGGGGGGEGGGGGGGGGGGGGGGGGGGGGGGGGGGGGGGGGGGGGGGGGGGGGGGGGGGGGGGGGG=F>:FFD+8555<FDGGFGGAFDGGGGGGGF<FGGGGGGGGGGGGGGGCGFGGGGGGGGGGGGGGGGGGGGEFGGGGGGGGGGGGGGGGGGGGEGEGGGGGGGGDCGGGGGGGGGGGGGGGGEGGGGGGGGGGGGGEE=ECGGFDFF>FDGGGGDFFGGEFGFGGFFGFBDDG
@M03364:396:000000000-C9LGT:1:1101:4397:8384 1:N:0:10
ACTCCTACGGGAGGCAGCAGTGGGGAATATTGCACAATGGGGGAAACCCTGATGCAGCAACGCCGCGTGAGTGATGACGGCCTTCGGGTTGTAAAGCTCTGTCCTCAGGGACGATAATGACGGTACCTGCGGAGGAAGCCACGGCTAACTACGTGCCAGCAGCCGCGGTAATACGTAGGTGGCGAGCGTTGTCCGGATTTACTGGGCGTAAAGGGAGCGTAGGCGGACTTTTAAGTGAGATGTGAAATACCCGGGCTCAACTTGGGTGCTGCATTTCAAACTGGAAGTCTAG
+
GGGGGGGGGGGGGGGGGGGGGGGGGGGGGGGGGGGGGGGGGGGGGGGGGGGGGGGGGGGGGGGGGGGGGGGGGGGGGGGGGGGGGGGGGGGGGGGGGGGGGGGGGGGFGGGGGEFGGGGGF-@88BFG,,888+>:DCFGGGGGGGEEGGFGFGGGGGGGGGGGGGGGG<EGGGGGGGGGGGGGGGGGGGGGGGGGGGEFGGGGGGGGDGGGGGGGGGGEGGGGGG?:?FCFGGGGGGGGGGGGFFGGGGGGGGGGDGGGGGGGGGGGGGGGGGGGGGGGF?GGGGGFGFFG
@M03364:396:000000000-C9LGT:1:1101:26272:8388 1:N:0:10
ACTCCTACGGGAGGCAGCAGTGGGGAATCTTGCGCAATGGGGGCAACCCTGACGCAGCGACGCCGCGTGCGGGACGAAGGCCTTCGGGTCGTAAACCGCTTTCAGCAGGGACGAGGCCGCTCCGGTGACGGTACCTGCAGAAGAAGCCCCGGCTAAATACGTGCCAGCAGCCGCGGTAATACGTATGGGGCGAGCGTTATCCGGAATGATTGGGCGTAAAGGGTGCGTAGGCGGCCTGTTAGGTCGGAGGTAAAAGCCCGGGGCTCAACCCCGGCGAGCCTCCGATACCGGCGG
+
GGGGGGGGGGGGGGGGGGGGGGGGGGGGGGGGGGGGGGGGGGGGGGGGGGGGGGGGGGGGGGGGGGGGGGGGGGGGGGGGGGGGGGGGGGGGGGGGGGGGGGGGGGGFGGGGG<CCGGGDG7>14=FF8*488<F:FGGGGCGCFFGGGGGGGGGGGGGGGGGGGGGGF;CGGGGGGEEGGGG:?GGGGDEGGGGGGGGGGFGGGGGGFGGGGGGEEEEGGGGGGGGGGGGGGGGGEGGFGGGGGGGCGGEGEFGGGGGGGEDGDFGGGGGGGCED<DGG@FGG<DGFFEFGGD
@M03364:396:000000000-C9LGT:1:1101:18109:8429 1:N:0:10
ACTCCTACGGGAGGCAGCAGTGGGGAATATTGGACAATGGGGGCAACCCTGATCCAGCCATGCCGCGTGTGTGAAGAAGGCCTTTTGGTTGTAAAGCACTTTAAGCAGTGAAGAAGACTCCGTGGTTAATACCCACGGACGATGACATTAGCTGCAGAATAAGCACCGGCTAACTCTGTGCCAGCAGCCGCGGTAATACAGAGGGTGCAAGCGTTAATCGGAATTACTGGGCGTAAAGGGCTCGTAGGCGGTTCGTCGCGTCCGGTGTGAAAGTCCATCGCTTAACGGTGGATC
+
GGGGGGGGGGGGGGGGGGGGGGGGGGGGGGGGGGGGGGGGGGGGGGGGGGGGGGGGGGGGGGGGGGGGGGGGGGGGGGGGGGGGGGGGGGGGGGGGGGGGGGGFGGGGGGGGGGFG@FFEF8D+CFFG,BEFFGGGGGGGGCFFGGFGGGGGGGGGGGGGGGGGGGGGGGGGGGGGGGGGGGGGGGGGGGGGGGGGGGGGGGGGGGGGGGGGGGGGGGGGGGGGGGGGGGGGGGGGGGGGGGGGGGGGGGGGGGGGCEGGGGGGGGDDGCGGGGGGGGGGFFFGGFGFDFFFGF
@M03364:396:000000000-C9LGT:1:1101:22598:8441 1:N:0:10
ACTCCTACGGGAGGCAGCAGTGGGGAATATTGGACAATGGGGGAAACCCTGATCCAGCCATGCCGCGTGTGTGAAGAAGGCCTTTTGGTTGTAAAGCACTTTAAGCAGTGAAGAAGACTCCCTCGTTACTACCCATGGACGATGACATTAGCTGCAGAATAAGCACCGGCTAACTCTGTGCCAGCAGCCGCGGTAATACAGAGGGTGCAAGCGTTAATCGGAATTACTGGGCGTAAAGGGTGCGCAGGCGGTTGAGTAAGACAGATGTGAAATCCCCGAGCTTAACTCGGGAAT
+
GGGGGGGGGGGGGGGGGGGGGGGGGGGGGGGGGGGGGGGGGGGGDGGGGGGGGGGGGGGGGGGGGGGGGGGGGGGGGGGGGGGGGGGGGGGGGGGGGGGGGGGFGGGGGGGGGFDF8FFGG=E,4:DF+<:CEFFCDGGGGCECFG,FGGGFFGGGGGGGGGGGGGGGGCCFGGGGGGGGGGGGGGGGGGGGGGGGGGGGGGGGGEGGGGGGGGGGGGGGGGGGGGGGGFGGGEGGGGGGCEEGGGGGGGGGGGGGGFGGEFGGGGFDFGGFGGGFGDCCB@GGGGGFGEF3C*
@M03364:396:000000000-C9LGT:1:1101:8405:8468 1:N:0:10
ACTCCTACGGGAGGCAGCAGTGGGGAATCTTGCGCAATGGGGGCAACCCTGACGCAGCGACGCCGCGTGCGGGACGAAGGCCTTCGGGTCGTAAACCGCTTTCAGCAGGGACGAGGCCGCTCCGGTGACGGTACCTGCAGAAGAAGCCCCGGCTAAATACGTGCCAGCAGCCGCGGTAATACGTATGGGGCGAGCGTTATCCGGATTCATTGGGCGTAAAGCGCGCGTAGGCGGCCCGTTAGGTCGGAGGTAAAAGCCCGGGGCTCAACCCCGGCGAGCCTCCGATACCGGCGG
+
GGGGGGGGGGGGGGGGGGGGGGGGGGGGGGGGGGGGGGGGGGGGGGGGGGGGGGGGGGGGGGGGGGGGGGGGGGGGGGGGGGGGGGGGGGGGGGGGGGGGGGGGGGGGGGGGGGGGGGFEE*>8=FFF?===*FFGFGGGGGGGGGGGGGGGGDGGGGGGGGGGGGGGG8FGGGGGGGGGGGGFGGGGGGGGGGGGGGGGGGGGGGGGGGGGGGGGGEEGGGGGGGGGGGGGGGGGGGEGGEGGGGGGGG;EEGGGGGGGGGGGDFGGGGGGGGGGGGGGFFGDGGGFG@>DGG
@M03364:396:000000000-C9LGT:1:1101:3126:8475 1:N:0:10
ACTCCTACGGGAGGCAGCAGTGGGGAATCTTGCGCAATGGGGGCAACCCTGACGCAGCGACGCCGCGTGCGGGACGAAGGCCTTCGGGTCGTAAACCGCTTTCAGCAGGGACGAGGCCGCTCCGGTGACGGTACCTGCAGAAGAAGCCCCGGCTAAATACGTGCCAGCAGCCGCGGTAATACGTATGGGGCGAGCGTTATCCGGATTCATTGGGCGTAAAGCGCGCGTAGGCGGCCCGTTAGGTCGGAGGTAAAAGCCCGGGGCTCAACCCCGGCGAGCCTCCGATACCGGCGG
+
GGGGGGGGGGGGGGGGGGGGGGGGGGGGGGGGGGGGGGGGGGGGGGGGGGGGGGGGGGGGGGGGGGGGGGGGGGGGGGGGGGGGGGGGGGGGGGGGGGGGGGGGGGGGGGGGGGGGGGGGG7C<=FFGF*==<CFGFGGGGFFFFEGGGGGGGGGGGGGGGGGGGGGGG8FGGGGGGGEGGGGFGGGGGGGGGGGGGGGGGGGGGGGGGFGCFFGGGEGGGGGGGGGGGGGGGGGGGG8CEEFFGGGGEDCFFGGGGGGGGGDG*9FFGGGGGGGGDDEGFFGGGGGFGFFGGG
@M03364:396:000000000-C9LGT:1:1101:24958:8497 1:N:0:10
ACTCCTACGGGAGGCAGCAGTGGGGAATCTTGCGCAATGGGGGCAACCCTGACGCAGCGACGCCGCGTGCGGGACGAAGGCCTTCGGGTCGTAAACCGCTTTCAGCAGGGACGAGGCCGCGAGATGACTTTACCTGCAGAAGAAGCCCCGGCTAAATACGTGCCAGCAGCCGCGGTAATACGTAGGGTGCAAGCGTTATCCGGATTTATTGGGCGTAAAGGGCTCGTAGGCGGTTCGTCGCGTCCGGTGTGAAAGTCCATCGCTTAACGGTGGATCCGCGCCGGGTACGGGCGG
+
GGGGGGGGGGGGGGGGGGGGGGGGGGGGGGGGGGGGGGGGGGGGGGGGGGGGGGGGGGGGGGGGGGGGGGGGGGGGGGGGGGGGGGGGGGGGGGGGGGGGGGGGGGG,DFGGFGCC:>CF:<C**@CF,8>3,8?,<FFGC8FCFGFCGGGG:FFGGGGGGGGGGGGGG6EGGGGGGGGGGGCFGGGGGGGGGFGGGGGGGGGEEGFGGGGGGGGEGDGGGGGGCCEEGGGGGGGGGGGDCEGCEGG=E8CGFGGGGGGFFGCGFGGGGGEGGGFGGGGGFFGGG<9FGEFGGG
@M03364:396:000000000-C9LGT:1:1101:5774:8524 1:N:0:10
ACTCCTACGGGAGGCAGCAGTGGGGAATATTGCACAATGGGCGCAAGCCTGATGCAGCGACGCCGCGTGCGGGATGGAGGCCTTCGGGTTGTAAACCGCTTTTGTTCAAGGGCAAGGCACGGTTTCGGCCGTGTTGAGTGGATTGTTCGAATAAGCACCGGCTAACTACGTGCCAGCAGCCGCGGTAATACGTAGGGTGCAAGCGTTATCCGGATTTATTGGGCGTAAAGGGCTCGTAGGCGGTTCGTCGCGTCCGGTGTGAAAGTCCATCGCTTAACGGTGGATCCGCGCCGG
+
GGGGGGGGGGGGGGGGGGGGGGGGGGGGGGGGGGGGGGGGGGGGGGGGGGGGGGGGGGGGGGGGGGGGGGGGGGDGGGGGGGGGGGGGGGGGGGGGGGGGGGGGGGGGGGGGGGGGGGGGEFF7><FC88@5@FFGGFEGGF<?FFGFGGGGEGGGGGGGGGECEGGGF*=FGDFGGGGGGEECG*:CC:FFCFFEEFGGGGGGGGGGGFGGG8;CGFGGG?5EEECEFGFGGGGGEGGGGGGGGGGGE5EGGEGGG*1A?+CFGGFDGFEGGG5CGGGCB@EG=CF737>GGD
@M03364:396:000000000-C9LGT:1:1101:7191:8531 1:N:0:10
ACTCCTACGGGAGGCAGCAGTGGGGAATATTGCACAATGGGCGCAAGCCTGATGCAGCGACGCCGCGTGGGGGATGACGGCCTTCGGGTTGTAAACTCCTTTCGACAGGGACGAAGCGTTATAGTGACGGTACCTGTAGAAGAAGCACCGGCTAACTACGTGCCAGCAGCCGCGGTAATACGTAGGGTGCGAGCGTTGTCCGGAATTACTGGGCGTAAAGAGCTCGTAGGTGGTTTGTCGCGTCGTCTGTGAAATCCCGGGGCTTAACCTCGGGCGTGCAGGCGATACGGGCAT
+
GGGGGGGGGGGGGGGGGGGGGGGGGGGGGGGGGGGGGGGGGGGGGGGGGGGGGGGGGGGGGGGGGGGGGGGGGGGGGGGGGGGGGGGGGGGGGGGGGGGGGGGGGGGGGGGGGGGGGGGGGGGCDFGG8*6+8@F9FFGGGGGGGGGGGGGGGDGGGGGGGGGGGGGGGGGGGDG<EFFGGGGGGGGFGGGDGGGEEGGGGGEGDFFGGGFGGGGGGGGGGGGGGGGGGGGGGG>C=EGEGGGGGGFGGGGDGGGGGGGGECDEDGGGGC6DCCEGGGGCFFGGCD<DDE>DG*
@M03364:396:000000000-C9LGT:1:1101:10628:8539 1:N:0:10
ACTCCTACGGGAGGCAGCAGTGGGGAATATTGCACAATGGGCGCAAGCCTGATGCAGCGACGCCGCGTGCGGGATGGAGGCCTTCGGGTTGTAAACCGCTTTTGTTCAAGGGCAAGGCACGGTTTCGGCCGTGTTGAGTGGATTGTTCGAATAAGCACCGGCTAACTACGTGCCAGCAGCCGCGGTAATACGTAGGGTGCAAGCGTTATCCGGATTTATTGGGCGTAAAGGGCTCGTAGGCGGTTCGTCGCGTCCGGTGTGAAAGTCCATCGCTTAACGGTGGATCCGCGCCGG
+
GGGGGGGGGGGGGGGGGGGGGGGGGGGGGGGGGGGGGGGGGGGGGGGGGGGGGGGGGGGGGGGGGGGGGGGGGGGGGGGGGGGGGGGGGGGGGGGGGGGDGGGGGGGFGGGGGGGGGGGGG7FEEFFF@8@5*8D,@FFFGBEFCGGFFGCGFGGGGGGGGGGFFGGGG7<FFFGGGGGGGGGGGGDGGGGGGGGGGGGGGGGGGGGGGFEGCEGGGFGCFGG=GG?CGDGGGGGGGGGGGGG:EGDCGGGEEECEDCGGGFFE2CEFGC<CGE59FFGGDFEGGGGFFFFGDG
@M03364:396:000000000-C9LGT:1:1101:3458:8548 1:N:0:10
ACTCCTACGGGAGGCAGCAGTGGGGAATATTGGACAATGGGGGCAACCCTGATCCAGCCATGCCGCGTGTGTGAAGAAGGCCTTTTGGTTGTAAAGCACTTTAAGCAGTGAAGAAGACTCCATCGTTAATACCCATGGACGATGACATTAGCTGCAGAATAAGCACCGGCTAACTACGTGCCAGCAGCCGCGGTAATACGTAGGTCCCGAGCGTTGTCCGGATTTATTGGGCGTAAAGCGAGCGCAGGCGGTTTAATAAGTCTGAAGTTAAAGGCAGTGGCTTAACCATTGTTC
+
GGG<FGGGGE@FFGGGGGCCFFEFGGGGGGGGGFCACFGGFGEEGGGGFGGGGGGGGGGGGGFGGGGEGGGGGFGGGGGDGGFGGGGGFGGECFEGGFGGGGGFFFCFFEGGGB,=EEEGF=E,4BFC88,<:B<F=<=FCEEFFEDFGFFGFGGGGGGGGFGGGGCDEGEGGGGGGGGGGCFGFGFFCFGGGFE@GGGGGGE@F9EGGFEGEGGGGGGG*8<:CCGF9FFCEEEEGGFGGDGGGGG=EGGEGDGDDGGGGGGGFGGFG:FFDGGGGGGFEFGGFFGFGFF:F7
@M03364:396:000000000-C9LGT:1:1101:20296:8548 1:N:0:10
ACTCCTACGGGAGGCAGCAGTGGGGAATATTGCACAATGGGGGAAACCCTGATGCAGCAACGCCGCGTGAGTGATGACGGCCTTCGGGTTGTAAAGCTCTGTCTTCAGGGACGATAATGACGGTACCTGTGGAGGAAGCCACGGCTAACTACGTGCCAGCAGCCGCGGTAATACGTAGGTGGCGAGCGTTGTCCGGATTTACTGGGCGTAAAGGGAGCGTAGGCGGATTTTTAAGTGAGATGTGAAATACTCGGGCTTAACCTGAGTGCTGCATTTCAAACTGGAAGTCTAG
+
GGGGGGGGGGGGGGGGGGGGGGGGGGGGGGGGGGGGGGGGGGGGGGGGGGGGGGGGGGGGGGGGGGGGGGGGGGGGGGGGGGGGGGGGGGGGGGGGGGGGGGGFGGGGGGGGGGGEFFGGG7CCBCGD,:8D,,BC@FGGGGGGGGEGGGGGGGGGGGGGGGGGGGGGG*BFGGGCGGGGGGGGGGGGGDGGFGGGGGGGGGGGGGGGGGGGGGGGGGGGGGGCGG*::FCFGGGGGDGCFFGGGGGG?FGGGGGGG5FGGGGG*9CF:DDG4:CDCFGGFFGGD4CF=F=D
@M03364:396:000000000-C9LGT:1:1101:21077:8591 1:N:0:10
ACTCCTACGGGAGGCAGCAGTGGGGAATATTGCACAATGGGGGAAACCCTGATGCAGCAACGCCGCGTGAGTGATGACGGCCTTCGGGTTGTAAAGCTCTGTCTTCAGGGACGATAATGACGGTACCTGAGGAGGAAGCCACGGCTAACTACGTGCCAGCAGCCGCGGTAATACGTAGGTGGCGAGCGTTGTCCGGATTTACTGGGCGTAAAGGGAGCGTAGGCGGTTCGTCGCGTCCGGTGTGAAAGTCCATCGCTTAACGGTGGATCCGCGCCGGGTACGGGCGGGCTTG
+
GGGGGGGGGGGGGGGGGGGGGGGGGGGGGGGGGGGGGGGGGGGGGGGGGGGGGGGGGGGGGGGGGGGGGGGGGGGGGGGGGGGGGGGGGGGGGGGGGGGGGGGGGGGGGGGGGGGGGGGGGGGGBFGG93@3:BFCFGGGGGGGEGCGGGGGGGGGGGGGGGGGGGGGG*CFGGGGGGGGGGGGGGGGGDCEFGFG>GGGGGGGGGGGGGGGGGGGGGGEGGGGGGGGDEGGDGGGGGGGEGGGFGGGGGGGGGGGGFGGFGDEFGEGGGGGGGGGGG7DFFGGGGGFD@FG
@M03364:396:000000000-C9LGT:1:1101:24761:8593 1:N:0:10
ACTCCTACGGGAGGCAGCAGTGGGGAATATTGGACAATGGGGGAAACCCTGATCCAGCCATGCCGCGTGTGTGAAGAAGGCCTTTTGGTTGTAAAGCACTTTAAGCAGTGAAGAAGGCTCCCTGGTTAATACCCCTGGACGATGACGTTAGCTGCAGAATAAGCACCGGCTAACTCTGTGCCAGCAGCCGCGGTAATACAGAGGGTGCAAGCGTTAATCGGAATTACTGGGCGTAAAGGGAGCGTAGGTGGCTCTATAAGTCAGATGTGAAATCCCCGGGCTTAACCTGGGAAC
+
GGGGGGGGGGGGGGGGGGGGGGGGGGGGGGGGGGGGGGGGGGGGGGGGGGGGGGGGGGGGGGGGGGGGGGGGGGGGGGGGGGFGGGGGGGGGGGGGGGGGGGGEGGGGGGGGGGGG,9B<:=F,=FFG55EFEG7B>FDFG@FFGG+FDGEGBFFGGGGGGGGGGGGGGCEEGGGGGGGGGGGGGGGGGEGGGCGGGGGGGGGGGGGGGGGGGGGGGGFGGGGGGFFCFDFGGEGGGGGGGGGGEGGGGGGGGGGGGGGGGGFGFGGGGGGGGGGGGGCCEFDFFGGFGFFGGD
@M03364:396:000000000-C9LGT:1:1101:8955:8611 1:N:0:10
ACTCCTACGGGAGGCAGCAGTGGGGAATATTGCACAATGGGCGCAAGCCTGATGCAGCGACGCCGCGTGCGGGATGGAGGCCTTCGGGTTGTAAACCGCTTTTGTTCAAGGGCAAGGCGGGTCTTCGGGCCCGTTGAGTGGATTGTTCGAATAAGCACCGGCTAACTACGTGCCAGCAGCCGCGGTAATACGTAGGGTGCAAGCGTTATCCGGATTTATTGGGCGTAAAGGGCTCGTAGGCGGTTCGTCGCGTCCGGTGTGAAAGTCCATCGCTTAACGGTGGATCCGCGCCGG
+
GGGGGGGGGGGGGGGGGGGGGGGGGGGGGGGGGGGGGGGGGGGGGGGGGGGGGGGGGGGGGGGGGGGGGGGGGGGGGGGGGGGGGGGGGGGGGGGGGGGGGGGGGGGDGGGGGGGGFGGG7@FD,@FG**>F*=<@FEFGFFGGGGGGGGGF=FGGGGGGGGGGGGGGG<FGGGGGGGGGGGGGGGGGGFGGGEGGGGGGGGGGGGGGGGGGGGGGGFGGGGGGGG>EGGGGGGGDGGGGGGGGGGGGGGGGGGGGG8EGGGGGGGGGGGGGGGGGGGGGFFGGGGGFGEFGGG
@M03364:396:000000000-C9LGT:1:1101:4044:8649 1:N:0:10
ACTCCTACGGGAGGCAGCAGTGGGGAATATTGCACAATGGGCGCAAGCCTGATGCAGCGACGCCGCGTGCGGGATGGAGGCCTTCGGGTTGTAAACCGCTTTTGTTCAAGGGCAAGGCACGGTTTCGGCCGTGTTGAGTGGATTGTTCGAATAAGCACCGGCTAACTACGTGCCAGCAGCCGCGGTAATACGTAGGGTGCAAGCGTTATCCGGATTTATTGGGCGTAAAGGGCTCGTAGGCGGTTCGTCGCGTCCGGTGTGAAAGTCCATCGCTTAACGGTGGATCCGCGCCGG
+
GGGGGGGGGGGGGGGGGGGGGGGGGGGGGGGGGGGGGGGGGGGGGGGGGGGGGGGGGGGGGGGGGGGGGGGGGGGGGGGGGGGGGGGGGGGGGGGGGGGGGGGGGFGGFGFGGGCFECFGD:FGGFGG+@C5*@B:CFFFG::BCGGFGG8F:FFGGGGGGGGGGGGGG=FGGGGGGGFGCFGGGEEEGFGGFGGGGFEGGGGGGGGGGFGGG>CECGGGDGGGGG8EGG?EGGGG=C8CE*:5?CEECEGGGCEED*/:/2;CC:<:*2<*9CC3>FG3@FEDGGFFG>>G53
@M03364:396:000000000-C9LGT:1:1101:28656:8649 1:N:0:10
ACTCCTACGGGAGGCAGCAGTGGGGAATATTGGACAATGGGGGAAACCCTGATCCAGCCATGCCGCGTGTGTGAAGAAGGCCTTTTGGTTGTAAAGCACTTTAAGCAGTGAAGAAGCCTCCCTTGTTAATACCCATGGACGATGACATTAGCTGCAGAATAAGCACCGGCTAACTCTGTGCCAGCAGCCGCGGTAATACAGAGGGTGCAAGCGTTAATCGGAATTACTGGGCGTAAAGGGAGCGTAGGTGGCTCTATAAGTCAGATGTGAAATCCCCGGGCTTAACCTGGGAAC
+
GGGGGGGGGGGGGGGGGGGGGGGGGGGGGGGGGGGGGGGGGGGGGGGGGGGCGGGGGGGGGGGGGGGGGGGGGGGGGGGGGGGGGGGGFGGGGGGGGGGGGGGEGDGFGGGGGFCFBAFFF:B,,CEF<<CB84,,8E,BCCGG9F<FFG,@FAFGGGGFGGDFGGGGGFEGGGGGGGGGGGGGGGFGGEC@FGG7;,?FGGGGGGGGGGG>EECEGGGGGGCFGGCGGGGGG=EEGGGGGGGGCGGGGFGGECFCGGGGFFGGGGGFFGGGGGDGGGGGDB5>FFGFGF>CC>
@M03364:396:000000000-C9LGT:1:1101:5794:8653 1:N:0:10
ACTCCGACGGGAGGCAGCAGTGGGGAATATTGCACAATGGGCGCAAGCCTGATGCAGCGACGCCGCGTGCGGGATGGAGGCCTGCGGGTTGTAAACCGCTTTTGTGCAAGGGCAAGGCACGCTTTCGGACGTGTTGAGGGGATGGTTCGAATAAGCACCGGCTAACTACGTGCCAGCAGCCGCGGTAATACGTAGGGTGCAAGCGTTATCCGGATTTATTGGGCGTAAAGGGCTCGTAGGCGGTTCGTCGCGTCCGGTGTGAAAGTCCATCGCTTAACGGGGGAGCCGCGCCGG
+
GGGGF,+@FGGGGGGDFG@FFCEGDGGDGGGGFEGG<CCEGGEG7@FDGGGGEGDFGDCFGGGGG+@FGEFGGBFC?EFEG?F+F=FC::FF,EFGAFG+CFFCB,>CDDFFE+>D++@FF**8*,>7+158*8>>@<,<@<<*=,83<=,?*2?,?:2F:1CFGG,?C<9C8FGDFGGGFGGD:*:CEG:E@CEEGF8CFFGCEGG5C@EEE?8*@<CFG?E/:**2/CCG58CE/*2*@EGGGCC7*:>EC*:ED?>*;+*3A*:2**<<<ECD*:=C53E7))7>7)))97
@M03364:396:000000000-C9LGT:1:1101:14716:8657 1:N:0:10
ACTCCTACGGGAGGCAGCAGTGGGGAATATTGGACAATGGGGGAAACCCTGATCCAGCCATGCCGCGTGTGTGAAGAAGGCCTTTTGGTTGTAAAGCACTTTAAGCAGTGAAGAAGACTCCCTGGTTAATACCCATGGACGATGACATTAGCTGCAGAATAAGCACCGGCTAACTCTGTGCCAGCAGCCGCGGTAATACAGAGGGTGCAAGCGTTAATCGGAATTACTGGGCGTAAAGGGAGCGTAGGTGGCTCTATAAGTCAGATGTGAAATCCCCGGGCTTAACCTGGGAAC
+
GGGGGGGGGGGGGGGGGGGGGGGGGGGGGGGGGGGGGGGGGGGGGGGGGGGGGGGGGGGGGGGGGGGGGGGGGGGGGGGGGGGGGGGGGGGGGGGGGGGGGGGGGGGGGGGGGGGG,4BEF-BB+BFFCEFF=FGFGGGGGDGGGGFFGGGGGGGGGGGGGGGGGGGGGGGGGGGCGGGGGGGGGGGGGGGGGGGGGGGFGGFFGGEEDGGGGFEGGGFGGGEFFGGGGGGGGGGEFGFG5?EG8EGDCFGGGGGEFC?FFG790:?D7CGCFGGFGDD<DB56:CFFCF@FDG
@M03364:396:000000000-C9LGT:1:1101:27077:8677 1:N:0:10
ACTCCTACGGGAGGCAGCAGTGGGGAATATTGGACAATGGGGGAAACCCTGATCCAGCCATGCCGCGTGTGTGAAGAAGGCCTTTTGGTTGTAAAGCACTTTAAGCAGTGAAGAAGCCTCCCTTATTAGTACCCATGGACGATGACATTAGCTGCAGAATAAGCACCGGCTAACTCTGTGCCAGCAGCCGCGGTAATACAGAGGGTGCAAGCGTTAATCGGAATTACTGGGCGTAAAGGGAGCGTAGGTGGCTCTATAAGTCAGATGTGAAATCCCCGGGCTTAACCTGGGAAC
+
GGGGGGGGGGGGGGGGGGGGGGGGGGGGGGGGGGGGGGGGGGGGGGGGGGGGGGGGGGGGGGGGGGGGGGGGGGGGGGGGGGGGGGGGGGGGGGGGGGGGGGGFGGGGGGGGGGCE,=EEF-B5,:CF5<CCC9BEFFGGGGGFGGGGGGGGFGGGGGGGGGGGGGGGGGGGGGGGGGGGGGGGGGGGGGGGGCEGGGGGGGGGGGGGGGGGGGGGGGGGGGGGGGGGGGGGGGGGGGGGFGGGGGGGGGGGGGFGGFGGGGGGGGGGGGGFGFFGCGGGFF=FFGGFGFFGGF
@M03364:396:000000000-C9LGT:1:1101:26863:8714 1:N:0:10
ACTCCTACGGGAGGCAGCAGTAGGGAATTTTCGTCAATGGGCGCAAGCCTGAACGAGCAATGCCGCGTGAGTGAGGAAGGTCTTCGGACTGTAAAGCTCTGTTGCCGGGGAAAAAGGGGAAATGCAGGGCATGGCATTTCATGGATGGTACCCGGCCAGAAAGCCACGGCTAACTACGTGCCAGCAGCCGCGGTAATACGTAGGTGGCGAGCGTTATCCGGAATGATTGGGTGTAAAGGGTGCGCAGGCGGTCTGTTAAGTCTGAAGGCAAAGGGATGAGCTCAACTCATTTAT
+
GGGGGGGGGGGGGGGGGGGGGGGGGGGGGGGGGGGGGGGGGGGGGGGGGGGGGGGGGGGGGGGGGGGFGGGFGGGGGGGGGGGGGGGGGGGGGGGGGGGFGGGGGGFFGGGGGGFGCFG=>:??,CFG++8:3>FB<>EFGADFFFFFGGGCFGGGGGGGGGGGGGGGGCCGGGGGGGGGGGGGGGGGGGGGGFGGGGGGFGGGGGGGGGGGGGGGGGGGGGGGGGFGGGGCGGGGGGGGGGGGGGGGGGGGGGGGGGGGGCGFCDGGGGGGGGGGGDGGFFGGGGGFGFFDG7
@M03364:396:000000000-C9LGT:1:1101:17313:8731 1:N:0:10
ACTCCTACGGGAGGCAGCAGTGGGGAATATTGGACAATGGGGGAAACCCTGATCCAGCCATGCCGCGTGTGTGAAGAAGGCCTTTTGGTTGTAAAGCACTTTAAGCAGTGAAGAAGACTCCGTGGTTAATACCCACGGACGATGACATTAGCTGCAGAATAAGCACCGGCTAACTCTGTGCCAGCAGCCGCGGTAATACAGAGGGTGCAAGCGTTAATCGGAATTACTGGGCGTAAAGCGAGCGTAGGTGGCTTGATAAGTCAGATGTGAAAGCCCCGGGCTTAACCTGGGAAC
+
GGGGGGGGGGGGGGGGGGGGGGGGGGGGGGGGGGGGGGGGGGGGGGGGGGGGGGGGGGGGGGGGGGGGGGGGGGGGGGGGGGGGGGGGGGGGGGGGGGGGGGGFGGGGGGGGGGGGGGGGGGG+>DFG,<CEEFGGGGDGGEGFGGFGGGGGGGGGGGGGGGGGGGGGGFGGGGGGGGGGGGGGGGGGGGGGGGGGGGGGGGGGGGEGGGGGGGGGGGGGGGGGGGGGGGGGGGGGGGFGGGGGGGGGGGGGGGGGGGGGEGGGGGGGGGGGGGGGGGGGF5=CFGFFG>FFDC
@M03364:396:000000000-C9LGT:1:1101:19481:8741 1:N:0:10
ACTCCTACGGGAGGCAGCAGTGGGGAATCTTGCGCAATGGGGGCAACCCTGACGCAGCGACGCCGCGTGCGGGACGAAGGCCTTCGGGTCGTAAACCGCTTTCAGCAGGGACGAGGCCGCTACGGTGACGGTGCCTGCAGAAGAAGCCCCGGCTAAATACGTGCCAGCAGCCGCGGTAATACGTATGGGGCGAGCGTTATCCGGATTCATTGGGCGTAAAGCGCGCGTAGGCGGCCCGTTAGGTCGGAGGTAAAAGCCCGGGGCTCAACCCCGGCGAGCCTCCGATACCGGCGG
+
GGGGGGGGGGGGGGGGGGGGGGGGGGGGGGGGGGGGGGGGGGGGGGGGGGGGGGGGGGGGGGGGGGGGGGGGGGGGGGGGGGGGGGGGGGGGGGGGGGGGGGGGGGGGGGGGGGGG<FFFB:FCGGFGC84=*=<;CGGFF:FGFFEFFEGGGGGGFGGGGGGGGGGGG;FGGGGGGCEGGGGCFGGGGGGGGE5?EGDGGGGE;CEGGGCFFGGGGGGGGFGGGGGGGGGGGG>EGG:FEEFGGGG5EG8?9CCFCEEEGEG579FGD<EGGGGGDDCD)0CDGDGFFDFDCD
@M03364:396:000000000-C9LGT:1:1101:13404:8746 1:N:0:10
ACTCCTACGGGAGGCAGCAGTGGGGAATATTGCACAATGGGCGCAAGCCTGATGCAGCAACGCCGCGTGAAGGAAGAAGGTTTTCGGATCGTAAACTTCTATCAGCAGGGAAGAAATAATGACGGTACATGACTAGGAAGCTCCGGCTAACTACGTGCCAGCAGCCGCGGTAATACGTAGGGAGCAAGCGTTATCCGGATTTACTGGGTGTAAAGGGTGCGCAGGCGGCCAAGCAAGTCAGAAGTGAAATTCCGAGGCTCAACTTCGGAGCTGCTTTTGAAACTGCTAGGCT
+
GGGGGGGGGGGGGGGGGGGGGGGGGGGGGGGGGGGGGGGGGGGGGGGGGGGGGGGGGGGGGGGGGGGGGGGGGGGGGGGGGGGGGGGGGGGGGGGGGGGGGGGGGGGGGGGGGGGGGGGGG-CCGFGG,5@,BFF,AFFGGGGGGGGGGGGGFGGGGGGGGGGGGGGGG>EGGGGGGGGGGGGGGGGGGGGGGGGGGGGGGGGGGGGGGGGGGGGGGGGGGGGGGGGGGGGGGGGGGGGGGGGGGGGGGGGGGGGGGGDGGGGGGGGGGGGGGGGGGGGGFFGFFGGFGFFF
@M03364:396:000000000-C9LGT:1:1101:15002:8753 1:N:0:10
ACTCCTACGGGAGGCAGCAGTAGGGAATTTTCGTCAATGGGCGCAAGCCTGAACGAGCAATGCCGCGTGGGTGAAGACGGTCTTCGGATTGTAAAGCCCTGTTGCCGGGGACAAAGGACAGCCCGAGTGGACAGCTGACTGTTTGATGGTACCCGGCCAGAAAGCCACGGCTAACTACGTGCCAGCAGCCGCGGTAATACGTAGGTGGCAAGCGTTATCCGGAATGATTGGGCGTAAAGGGTGCGCAGGCGGCTGTGCAAGTCTGAAGTAAAAGGGACCGGCTCAACCGGTTC
+
GGGGGGGGGGGGGGGGGGGGGGGGGGGGGGGGGGGGGGGGGGGGGGGGGGGGGGGGGGGGGGGGGGGGGGGGGGGGGGGGGGGGGGGGGGGGGGGGGGGGGGGGGGGGGGGGGGGGCAF@FDF+F7FGF8C,,DF<FFFGGFFFGDGFGGEFFGGGGGGGGGGGGGGGG@EEFGGGGCGFFGGGGGGGGGGGGDFGGGGGGGGGGGGGGGGGGGGGGGGGGG5EGG<FEFGGGGEEG5FGGGGGGGGG5?EGGGGGGGFFG:CCGDCFDGGFGGGGGFGGB@EDGGFFGFFDG
@M03364:396:000000000-C9LGT:1:1101:4075:8756 1:N:0:10
ACTCCTACGGGAGGCAGCAGTGGGGAATCTTGCGCAATGGGGGCAACCCTGACGCAGCGACGCCGCGTGCGGGACGAAGGCCTTCGGGTCGTAAACCGCTTTCAGCAGGGACGAGGCCGCTCCGGTGACGGTACCTGCAGAAGAAGCCCCGGCTAAATACGTGCCAGCAGCCGCGGTAATACGTAGGGTGCAAGCGTTATCCGGATTTATTGGGCGTAAAGGGCTCGTAGGCGGTTCGTCGCGTCCGGTGTGAAAGTCCATCGCTTAACGGTGGATCCGCGCCGGGTACGGGCG
+
GGGGGGGGGGGGGGGGGGGGGGGGGGGGGGGGGGGGGGGGGGGGGGGGGGGGGGGGGGGGGGGGGGGGGGGGGGGGGGGGGGGGGGGGGGGGGGGGGGGGGGGGGGGGGGGGGGGGGGGGG:F=CGGGF*488FFGFGGGGGGGGGGGGGGGGGGGGGGGGGGGGGGGG8FGGGGGGGGGGGGGGFGGGGGGGGGGEEGGGGGGCC>?FGFGGGGGEGEGFGGGFGG5EGGGGGGGGEGGGGGCEGEG8EEE@CGGGGGGGGGGG*=FGGGDGGGGGGGGFFGGGGCBDE:D)>
@M03364:396:000000000-C9LGT:1:1101:8703:8759 1:N:0:10
ACTCCTACGGGAGGCAGCAGTGGGGAATATTGGACAATGGGGGAAACCCTGATCCAGCCATGCCGCGTGTGTGAAGAAGGCCTTTTGGTTGTAAAGCACTTTAAGCAGTGAAGAAGACTCCCTGGTTAATACCCATGGACGATGACATTAGCTGCAGAATAAGCACCGGCTAACTCTGTGCCAGCAGCCGCGGTAATACAGAGGGTGCAAGCGTTAATCGGAATTACTGGGCGTAAAGGGAGCGTAGGTGGCTCTATAAGTCAGATGTGAAATCCCCGGGCTTAACCTGGGAAC
+
GGGGGGGGGGGGGGGGGGGGGGGGGGGGGGGGGGGGGGGGGGGGGGGFGGGGGGGGGGGGGGGGGGGGGGGCFGGGGGGGDGEGCFGGFGDGDGGGGC4,BFE,CBFGGGFGGGGCGGGFEFF=+BFE,<CEG8,=4EFC7+CFGGC?FGFG<F,DFDFGGGGGGCFGGGB@FFFGFGGCFG;FFGGCBFGDE:F@;CFEGFEGGGE<<FFFGECEGGC@EEBCGFBFGGGCE=:8*<A;8ACGC=ECGGGGFFGGGGGG:0CEF7<CG>@FFG?C37C7>@=<F:DFGFFC69
@M03364:396:000000000-C9LGT:1:1101:27606:8769 1:N:0:10
ACTCCTACGGGAGGCAGCAGTGGGGAATCTTGCGCAATGGGGGCAACCCTGACGCAGCGACGCCGCGTGCGGGACGAAGGCCTTCGGGTCGTAAACCGCTTTCAGCAGGGACGAGGCCGCTACCATGACTGGCCCTGCGGAAGAAGCCCCGGCTAAATACGTGCCAGCAGCCGCGGTAATACGTATGGGGCGAGCGTTATCCGGATTCATTGGGCGTAAAGCGCGCGTAGGCGGCCCGTTAGGTCGGAGGTAAAAGCCCGGGGCTCAACCCCGGCGAGCCTCCGATACCGGCGG
+
GGGGGGGGGGGGCEGGGGGDGGGGGGDGGGGGGDGGGGGGGEFGFGGGGGGFGGGGGGGEGGGGGGGGGGGDFFFGGGDGGGGGGFGGGGGGGGGGGGGGEGG,<>>FCF<FBC@<*>>:**5,,,83,37,,3<86@*1411<F,,<FF*1*=FFFGFGGGDFEC?@F2;>CEECEEGFFEF?9@CGCEEE52:EGE*CEGGG*:?EGGFGF8CE:**;FFGG5CEC8:EGCEGEGG>*ACF+<CECE=*<:?7CFGG*82)CCD?FCFCDD5C39DGDFFCD39D:FBFC3<
@M03364:396:000000000-C9LGT:1:1101:23838:8788 1:N:0:10
ACTCCTACGGGAGGCAGCAGTGGGGAATATTGCACAATGGGCGCAAGCCTGATGCAGCGACGCCGCGTGCGGGATGGAGGCCTTCGGGTTGTAAACCGCTTTTGTTCAAGGGCAAGGCGGGCCATCGGGCCCTTTGAGTGGATTGTTCGAATCAGCACCGGCTAACTACGTGCCAGCAGCCGCGGTAATACGTAGGGTGCAAGCGTTATCCGGATTTATTGGGCGTAAAGGGCTCGTAGGCGGTTCGTCGCGTCCGGTGTGAAAGTCCATCGCTTAACGGTGGATCCGCGCCGG
+
GGGGGGGGGGGGGGGGGGGGGGGGGGGGGGGGGGGGGGGGGGGGGGGGGGGGGGGGGGGGGGGGGGGGGGGGGGGGGGGGGGGGGGGGGGGGGGGGGGGGGGG9FBG9FEGGGGGGDFG+C*>*,8>F**>:*,3,@CBFG,?FDEGGGG>F*?CFGGGDFCEFGGGGG8BFGGGGGGGGGGGGGGGGCCFFGCFGGGDGGGGGGGGGGGGGGGGGGGFGGGFFCG*AFGGGGFGGGGFGGGGGGGGEGGGCCGGGD8CEE+:FF>CFGGFDCFG3CGGGFFGF4<CFGEFGGD
@M03364:396:000000000-C9LGT:1:1101:4606:8816 1:N:0:10
ACTCCTACGGGAGGCAGCAGTGGGGAATATTGGACAATGGGGGAAACCCTGATCCAGCCATGCCGCGTGTGTGAAGAAGGCCTTTTGGTTGTAAAGCACTTTAAGCAGTGAAGAAGACTCCATGGTTAATACCCATGGACGATGACATTAGCTGCAGAATAAGCACCGGCTAACTCTGTGCCAGCAGCCGCGGTAATACAGAGGGTGCAAGCGTTAATCGGAATTACTGGGCGTAAAGCGAGCGTAGGTGGCTTGATAAGTCAGATGTGAAAGCCCCGGGCTTAACCTGGGAAC
+
GGGGGGGGGGGGGGGGGGGGGGGGGGGGGGGGGGGGGGGGGGGGGGGGGGGGGGGGGGGGGGGGGGGGGGGGGGGGGGGGGGGGGGGGGGGGGGGGGGGGGGG<FGGGGGGGGGGG8FFDE-CABFFGC<AB<F,,ABDFFFEFGG,5EFFFFFDGGGGGGGGGGGGGGGGGGGGGGGGGGGGGGGGGGGGGGGGGGGGGFGGGGGGGGGGGGGGGGGGGGGGGGGGGGGGGGGGGGGGGDGGGGGGGGGGGCCEFFFGGGG>FCGGGGGGGGGGGGGDDEFGGGGGFGFFGGG
@M03364:396:000000000-C9LGT:1:1101:21456:8823 1:N:0:10
ACTCCTACGGGAGGCAGCAGTGGGGAATATTGCACAATGGGCGCAAGCCTGATGCAGCGACGCCGCGTGCGGGATGGAGGCCTTCGGGTTGTAAACCGCTTTTGTTCAAGGGCAAGGCACGGTTTCGGCCGTGTTGAGTGGATTGTTCGAATAAGCACCGGCTAACTACGTGCCAGCAGCCGCGGTAATACGTAGGGTGCAAGCGTTATCCGGATTTATTGGGCGTAAAGGGCTCGTAGGCGGTTCGTCGCGTCCGGTGTGAAAGTCCATCGCTTAACGGTGGATCCGCGCCGG
+
GGGGGGGGGGGGGGGGGGGGGGGGGGGGGGGGGGGGGGGGGGGGGGGGGGGGGGGGGGGGGGGGGGGGGGGGGGGGGGGGGGGGGGGGGGGGGGGGGGGGGGGGGGGGDGGGGGGGGGGGG7FF7@FG88555>BFGGGGGFGGGGGGGGGGDFGGGGGGGGGGGGGGG:CFGGGGGGGGGGGGGGGGGFGGGFGGGGGGGGGGGGGGGGGGGGGEGFGGGGGGGGGGGGGGGGGGGGGGGGE>EGGGGGGGGEGEG=E5C@FFFDGGGGGGGFEDGGGGBFG<FFCFFB3CDG
@M03364:396:000000000-C9LGT:1:1101:17282:8827 1:N:0:10
ACTCCTACGGGAGGCAGCAGTGGGGAATATTGGACAATGGGGGCAACCCTGATCCAGCCATGCCGCGTGTGTGAAGAAGGCCTTTTGGTTGTAAAGCACTTTAAGCAGTGAAGAAGACTCCATGGTTAATACCCATGGACGATGACATTAGCTGCAGAATAAGCACCGGCTAACTCTGTGCCAGCAGCCGCGGTAATACAGAGGGTGCAAGCGTTAATCGGAATTACTGGGCGTAAAGCGAGCGTAGGTGGCTTGATAAGTCAGATGTGAAATCCCCGGGCTTAACCTGGGAAC
+
GGGGGGGGGGGGGGGGGGGGGGGGGGGGGGGGGGGGGGGGGGGGGGGGGGGGGGGGGGGGGGGGGGGGGGGGGGGGGGGGGGGGGGGGGGGGGGGGGGGGGGGFGGGGGGGGGGGGGGGGG-C<:CFG,<CEFGGGFGGGGEGFFGFGGGGGGGGGGGGGGGGGGGGGGGGGGGGGGGGGGGGGGGGGGGGGGGGGGGGGGGGGGGGGGGGGGGGGGGGGGGGGGGGGGGGGGGGGGGGGEGGGEGGGGGGGGGGGGGGGFGGGGGGGGGGGGGGGGGGGFEEGGGGFGFFG6C
@M03364:396:000000000-C9LGT:1:1101:14377:8834 1:N:0:10
ACTCCTACGGGAGGCAGCAGTGGGGAATATTGCACAATGGGCGCAAGCCTGAACGAGCAATGCCGCGTGGGTGAAGACGGTCTTCGGATTGTAAAGCCCTGTTGCCGGGGACAAAGGACCGCCCGAGTATACCGCTGACTGTTTGCTGGTACCCGGCCAGAAAGCCACGGCTAACTACGTGCCAGCAGCCGCGGTAATACGTAGGTGGCAAGCGTTATCCGGAATGATTGGGCGTAAAGGGTGCGCAGGCGGCTGTGCAAGTCTGAAGTAAAAGGGACCGGCTCAACCGGTTC
+
GGGGGGGGGGGGGGGGGGGGGGGGGGGGGGGGFGGGGGGGGGGGGGGGGGGGFGEGGGGGGGGGGGGGGCGGGGGGGFGGFGGGGGG=FGGGGGGGGFGGGGGGAGGGFGGE=FDF@BF+3@F8=:CF<,8<3<<+@+@@F8E,3,>@FFBFF:FF>CGGGGFFFGF:C*4CFFFCFCFCFGF9FGFGG*11=1:?CCF0C<<FC@FFCGGGGGG58FFCGGEEGG0AEFGGGE:CG5CFD8CDGGDC8*25*:CFG<CFGGF+AC9CD29CFC75*1:9<7/*9CGF5B<)C
@M03364:396:000000000-C9LGT:1:1101:20825:8840 1:N:0:10
ACTCCTACGGGAGGCAGCAGTGGGGAATATTGGACAATGGGGGAAACCCTGATCCAGCCATGCCGCGTGTGTGAAGAAGGCCTTTTGGTTGTAAAGCACTTTAAGCAGTGAAGAAGACTCCCTGATTAATACCCATGGACGATGACATTAGCTGCAGAATAAGCACCGGCTAACTCTGTGCCAGCAGCCGCGGTAATACGTAGGGTGCAAGCGTTATCCGGATTTATTGGGCGTAAAGGGCTCGTAGGCGGTTCGTCGCGTCCGGTGTGAAAGTCCATCGCTTAACGGTGGATC
+
GGGGGGGGGGGGGGGGGGGGGGGGGGGGGGGGGGGGGGGGGGGGGGGGGGGGGGGGGGGGGGGGGGGGGGGGGGGGGGGGGGGGGGGGGGGGGGGGGGGGGGG?FGGGGGGGGGGFFFFFF-B,,:CFB5C?,4,4EFFGGGGGGGDFGGGGGGGGGGGGGGGFGGGGGFEGGGGFFGGGGGGGGGGGGGGGGFEFGGGGFGGGGGGGFGGGGGGGGGGGGGGGGGGGGGGGGGGGGGGECEGGGGGGGGGGGGGGGGGGGGGGG3EDDCF7DFGGGGCDD5EDGGGF<FE7CF
@M03364:396:000000000-C9LGT:1:1101:24969:8841 1:N:0:10
ACTCCTACGGGAGGCAGCAGTAGGGAATTTTCGTCAATGGGCGCAAGCCTGAACGAGCAATGCCGCGTGAGTGAGGAAGGTCTTCGGACTGTAAAGCTCTGTTGCCGGGGAAAAAGGGGAAGTTCAGGCCATGGCATTTCATGGATGGTACCCGGCCAGAAAGCCACGGCTAACTACGTGCCAGCAGCCGCGGTAATACGTAGGTGGCGAGCGTTATCCGGAATGATTGGGTGTAAAGGGTGCGCAGGCGGTCTGTTAAGTCTGAAGGCAAAGGGATGAGCTCAACTCATTTAT
+
GGGGGGGGGGGGGGGGGGGGGGGGGGGGGGGGGGGGGGGGGGGGGGGGGGGGGGGGGGGGGGGGGGGGGGGGGGGGGGGGGGGGGGGGGGGGGGGGGGGGGGGGGFFEGGGGGGGG=CFC+-B,,CBFB+@:,,:BFFGGGGGGGGGGGGGGGGGGGGGGGGGGGGGGGCEGGGGGGGGGGGGGGGGGGGGGGGGGGGGGCFGGGGGGGGGGGGGGGGGGGGGGGGGGGGGCGGGGGGGGGGGGEGGGGGGEGGGGGGGG7<:FGFGGGGGCFGG54CCFFFFGGGFFGF=>7*
@M03364:396:000000000-C9LGT:1:1101:27215:8843 1:N:0:10
ACTCCTACGGGAGGCAGCAGTAGGGAATTTTCGTCAATGGGCGCAAGCCTGAACGAGCAATGCCGCGTGGGTGAAGACGGTCTTCGGATTGTAAAGCCCTGTTTCCGGGGACAAAATACATCCCTAATTTAGTGCAGACTGTTTGATGGTACCCGGCCAGAAAGCCACGTCTAACTACGTGCCAGCAGTCGCGGTAATACGTAGGTGGCAAGCGTTGTCCGGATTTATTTGGCGTAAAGCGAGCGCAGGCGGTTCTTTAAGTCTGATGTGAAAGCCACCGGCTCAACCGGGG
+
GGGGDGGGGGGGGGGG7FGCFFDFGEGD@CFD:FGGGGFFFFECFCF<FEEFFFGEGCGGGGGGCFGGGDCCGDGGFGGGCEGFFGEGD7EFA,9FFDF@FGFAC,B7@BFEGBD,5:5,,-B,,CDF,,A,,,:,73,F=,,>,,,,,@@=,>>+5FE:F,@<,FCGG*>:FFC,DFFGGGFA:CFC,31CCFGDG@B:CGFGFGGFGGGGGG*;7CGGGGGEGD<CF+@+AEGCE=<9ECCGC*8C=CC5:EG?7@+C?FC:CFCD:7FFGG6C*2:75>GD=9FFG3:D
@M03364:396:000000000-C9LGT:1:1101:16653:8845 1:N:0:10
ACTCCTACGGGAGGCAGCAGTGGGGAATATTGGACAATGGGGGAAACCCTGATCCAGCCATGCCGCGTGTGTGAAGAAGGCCTTTTGGTTGTAAAGCACTTTAAGCAGTGAAGAAGACTCCATGGTTAATACCCATGGACGATGACATTAGCTGCAGAATAAGCACCGGCTAACTCTGTGCCAGCAGCCGCGGTAATACAGAGGGTGCAAGCGTTAATCGGAATTACTGGGCGTAAAGGGAGCGTAGGTGGCTCTATAAGTCAGATGTGAAATCCCCGGGCTTAACCTGGGAAC
+
GGGGGGGGGGGGGGGGGGGGGGGGGGGGGGGGGGGGGGGGGGGGGGGGGGGGGGGGGGGGGGGGGGGGGGGGGGFFDGGGGGGGGGGGGGGGGGGGGGGGGGFFGFGGGGGGGGGC<BCAE:C,:CFF,<<CBE<F??EFF7FFGG?BDFDGFGGGGGGGGFFFGGGEGGGGGGFFGGGGGGGGFFGGGEEEGFGGGGGFE9FFGGGGGGGCGGGGGGFGGGGGGGGGGGGGGGGGGEGGGGGG858EFFGG5CDCCCEF@@FEGGGGGGGGFGFFGDEGFFGFGG7@G4>CC9
@M03364:396:000000000-C9LGT:1:1101:24068:8846 1:N:0:10
ACTCCTACGGGAGGCAGCAGTGGGGAATATTGCACAATGGGCGAAAGCCTGATGCAGCAACGCCGCGTGAGCGATGAAGGCCTTCGGGTCGTAAAGCTCTGTCCTCAAGGAAGATAATGACGGTACTTGAGGAGGAAGCCCCGGCTAACTACGTGCCAGCAGCCGCGGTAATACGTAGGGGGCTAGCGTTATCCGGATTTACTGGGCGTAAAGGGTGCGTAGGTGGTTTCTTAAGTCAGGAGTGAAAGGCTACGGCTCAACCGTAGTAAGCTCTTGAAACTGGGAAACTTGAGT
+
GGGGGGGGGGGGGGGGGGGGGGGGGGGGGGGGGGGGGGGGGGGGGGGGGGGGGGGGGGGGGGGGGGGGGGGGGGGGGGGGGGGGGGGGGGGGGGGGGGGGGGGGGGGGGGGGGGGGFFGGGGGCDFGG,,ABB:@:DFGGGGGGGGGGGGGGGGGGGGGGGGGGGGGGG<EFGGGGGGGGGGGGGGGGGGGGGGGGGGGGGGGGGGGGGGGGGGGGGGGGGGGGGGGGGGGGG?EFGGGGGGGGGGGGGGGGGGGGGGGGGGGGGDGGGGGGGGGGGGGGFFGGGGGFGFFGG*
@M03364:396:000000000-C9LGT:1:1101:13176:8867 1:N:0:10
ACTCCTACGGGAGGCAGCAGTGGGGAATATTGCACAATGGGCGCAAGCCTGATGCAGCGACGCCGCGTGCGGGATGGAGGCCTTCGGGTTGTAAACCGCTTTTGTTCAAGGGCAAGGCGGGTCTTCGGGACCGTTGAGTGGATTGTTCGAATAAGCACCGGCTAACTACGTGCCAGCAGCCGCGGTAATACGTAGGGTGCAAGCGTTATCCGGATTTATTGGGCGTAAAGGGCTCGTAGGCGGTTCGTCGCGTCCGGTGTGAAAGTCCATCGCTTAACGGTGGATCCGCGCCGG
+
GGGGGGGGGGGGGGGGGGGGGGGGGGGGGGGGGGGGGGGGGGGGGGGGGGGGGGGGGGGGGGGGGGGGGGGGGGGGGGGGGGGGGGGGGGGGGGGGGGGGGGGGGGGGGGGGGGGGGGE@**@F,@FG**>>*1<+CCCFFGFFGGFGEGGFGGGFGFFGGGGGGGGGGDGGGGGGGGGGGGGGGGGGGGGGGFGGGFGGGGGGGGGGGGFGGGGCFFGDGGGGGGGGGGGGGGGGGGGGGGGGGGGGGGGD?CEEGEGEG<FC?DCGGFCDDGGDGGGG:FGFFF7>5BBGGG
@M03364:396:000000000-C9LGT:1:1101:21470:8875 1:N:0:10
ACTCCTACGGGAGGCAGCAGTGGGGAATATTGCACAATGGGCGAAAGCCTGATGCAGCAACGCCGCGTGAGCGATGAAGGCCTTCGGGTCGTAAAGCTCTGTCGTCAGGGAAGATAATGACGGTGCTTGCGGATGAAGCCCCGGCTAACTACGTGCCAGCAGCCGCGGTGATACGTAGGGGGCTAGCGTTATCCGGAATTACTGGGCGTAAAGGGTGCGTAGGTGGTTTCTTAAGTCAGAGGTGAAAGGCTACGGCTCAACCGTAGTAAGCCTTTGAAACTGGGAAACTTGAGG
+
GGGGGGGGEGGGGGGGGGGFGGGGGGGGGGGGFFGGGGGGGGGCFFGGGGGGGFGGGGGGGGGGGGGFGGGGGGFFGGGGGGGGGGGGGGGGGGGGGFFGGGG+B+B+:FGFGG9<,,C<A7F+3@FF9+@8F+@@=DGF@FGE><CF:FFGD,DFDB,7<FGGGCGEG78FCGG:2FCFEGEGGFG71<;;9E5CCEFEFGG?+@FG*:EF+<C*CGGGGECG?FAC;@9C?GGGGFGFFGGG+<CFF=F7@EGEDEC<2CGGGCEDFGG46C9>*:CC?BFGDC57D@FC4*
@M03364:396:000000000-C9LGT:1:1101:3223:8894 1:N:0:10
ACTCCTACGGGAGGCAGCAGTGGGGAATCTTGCGCAATGGGGGCAACCCTGACGCAGCGACGCCGCGTGCGGGACGAAGGCCTTCGGGTCGTAAACCGCTTTCAGCAGGGACGAGGCCGCTCCGGTGACAGTACCTGCAGAAGAAGCCCCGGCTAAATACGTGCCAGCAGCCGCGGTAATACAGAGGGTGCAAGCGTTAATCGGAATTACTGGGCGTAAAGGGAGCGTAGGTGGCTCTATAAGTCAGATGTGAAATCCCCGGGCTTAACCTGGGAACTGCATCTGAAACTGT
+
GGGGGGGGGGGGGGGGGGGGGGGGGGGGGGGGGGGGGGGGGGGGGGGGGGGGGGGGGGGGGGGGGGGGGGGGGGGGGGGGGGGGGGGGGGGGGGGGGGGGGGGGGGGGGGGGEGFGEGFGC1>*4=FF@,??@<<FFGGGG8F7CCDGGGFGGGGGGGGGGGGGGGGGG;FGGGGGEEEGFGGGGGGGGGGGGEFE8EGGGGGGGGGGGGGGGFGGG>ECCFGGGEEGGGGGGGF*AFFEGFGGGGGGGFCFCFFGGFGGDEDGGDGGFGGGFGGGGGGGFFCGGGGFDF?:
@M03364:396:000000000-C9LGT:1:1101:25650:8920 1:N:0:10
ACTCCTACGGGAGGCAGCAGTGGGGAATATTGCACAATGGGCGCAAGCCTGATGCAGCGACGCCGCGTGCGGGATGGAGGCCTTCGGGTTGTAAACCGCTTTTGTTCAAGGGCAAGGCACGTTTTCGGATGCGTTGAGTGGATTGTTCGAATAAGCACCGGCTAACTACGTGCCAGCAGCCGCGGTAATACGTAGGGTGCGAGCGTTATCCGGATTTATTGGGCGTAAAGGGCTCGTAGGCGGTTCGTCGCGTCCGGTGTGAAAGTCCATCGCCTAACGGTGGATCTGCGCCGG
+
GGGGGGGGGGGGGGGGGGGGGGGGGGGGGGGGGGGGGGGGGGGGGGGGGGGGGGGGGGGGGGGGGGGGGGGGGGGGGGGGGGGGGGGGGGGGGGGGGGGGGGG9FGG9CFFFGGF@7DFDE3FF7@FG++8,+@*@*F>F*8@C@=FFGG:F:CEGFFGEGGGGGGGGGFGGGGGGGGGGGGGGGGGGGGGGGC>EGCEGGGGGGGGGGFGGGC8EF7CGGGGGGC*AFGGGCEFGEGGEGGGEGGGGGGGGGGGGGGGEC<DDFFGG7CFGGGGGGGGGFFGFDGFFGFFDGG
@M03364:396:000000000-C9LGT:1:1101:5026:8948 1:N:0:10
ACTCCTACGGGAGGCAGCAGTGGGGAATATTGGACAATGGGGGCAACCCTGATCCAGCCATGCCGCGTGTGTGAAGAAGGCCTTTTGGTTGTAAAGCACTTTAAGCAGTGAAGAAGACTCCCTGGTTAATACCCATGGACGATGACATTAGCTGCAGAATAAGCACCGGCTAACTCTGTGCCAGCAGCCGCGGTAATACAGAGGGTGCAAGCGTTAATCGGAATTACTGGGCGTAAAGGGAGCGTAGGTGGCTCTATAAGTCAGATGTGAAATCCCCGGGCTTAACCTGGGAAC
+
GGGGGGGGGGGGGGGGGGGGGGGGGGGGGGGGGGGGGGGGGGGGGGGGGGGGGGGGGGGGGGGGGGGFGGGGGGGGGGGGGGGGGGGGGGGGGGGGGGGGGGGEFFGGGGGGGGGF<BFEF-BBBBFG5,9A=BF@FFGEG>BFFG9?FFGGGGGGGGGGGGGGGGGGGEGEGGGGGGGGGGGGGGGGGGGGGCF>FGFFGGGGGGGGGGGGGGGGGGGGGGGGGGGGGGGGG5?ECFGGFGGGCEGE@FGGFGGFGFGGFGGGGGGGGGGGGFGGGGGGFE5DGGGFGFFGGG
@M03364:396:000000000-C9LGT:1:1101:18306:8957 1:N:0:10
ACTCCTACGGGAGGCAGCAGTAGGGAATTTTCGTCAATGGGCGCAAGCCTGAACGAGCAATGCCGCGTGGGTGAAGACGGTCTTCGGATTGTAAAGCCCTGTTGCCGGGGACAAAGGACAGCCAGAGTGGACAGCTGACTGTTTGATGGTACCCGGCCAGAAAGCCACGGCTAACTACGTGCCAGCAGCCGCGGTAATACGTAGGTGGCAAGCGTTATCCGGAATGATTGGGCGTAAAGGGTGCGTAGGCGGCCTGTTAAGTCTGAAGTGAAAGGTACCGGCTCAACCGGTACG
+
GGGGGGGGGGGGGGGGGGGGGGGGGGGGGGGGGGGGGGGGGGGGGGGGGGGGGGGGGGGGGGGGGGGGGGGGGGGGGGGGGGGGGGGGGGGGGGGGGGGGGGGGGGGGGGGGGGGGB@FFFFG,DFFDC+C,><FFFFG9FFGGG9BFGGGGFFGGGGGGGGGGGGGGG:CGGGGGGGGGGGGGGGGGGGGGGGGGGGGGGGGGGGGGGGGGGGGGGGGGEGEGGGFGGGGGGGGGGGGGGGGGGGGGGGGGGGGGGGGGGGGFFFGG>FGGDGGGGGGGFFGGG6FFGFFDG*
@M03364:396:000000000-C9LGT:1:1101:2861:8959 1:N:0:10
ACTCCTACGGGAGGCAGCAGTAGGGAATTTTCGTCAATGGGCGCAAGCCTGAACGAGCAATGCCGCGTGGGTGAAGACGGTCTTCGGATTGTAAAGCCCTGTTGCCGGGGACAAAGTACAGCCCGAGTCGACAGCTGACTGTTTGATGGTACCCGGCCAGAAAGCCACGGCTAACTACGTGCCAGCAGCCGCGGTAATACGTAGGTGGCAAGCGTTATCCGGAATGATTGGGCGTAAAGGGTGCGCAGGCGGCTGTGCAAGTCTGAAGTAAAAGGGACCGGCTCAACCGGTTC
+
GGGGGGGGGEFGGGGGGGCFE9FGDGGGGFGEGFEGGGGFGEGGGG7FFGGG8FDFGGGGGGFGGGGGGECGGGGGGCEE?FGGGGG:FGGGGGGGD@EFGGGGGGG:FGGG<F,:,8,:?-B+3++:,+888>,,5@>,:,@,@,83F@FFFAFGGCGEGGD,>F@:C18FGGG9F@:341@B<CF7FCEDEF7=C<FFGFGE5+<8CGF**/*;C8@CEC8EFC+<CFFF>ECCE*+9C*::8C=E*:CECCE60@9:EFF?E*9CFCACFG*/*1*>5@*19D*)1>.)1
@M03364:396:000000000-C9LGT:1:1101:23340:8965 1:N:0:10
CTCCTACGGGAGGCAGCAGTGGGGAATATTGGACAATGGGGGCAACCCTGATCCAGCCATGCCGCGTGTGTGAAGAAGGCCTTTTGGTTGTAAAGCACTTTAAGCAGTGAAGAAGACTCCATGGTTAATACCCATGGACGATGACATTAGCTGCAGAATAAGCACCGGCTAACTCTGTGCCAGCAGCCGCGGTAATACAGAGGGTGCAAGCGTTAATCGGAATTACTGGGCGTAAAGGGAGCGTAGGTGGCTCTATAAGTCAGATGTGAAATCCCCGGGCTTAACCTGGGAACT
+
GGGGGGGGGGGGGGGGGGGGGGGGGGGGGGGGGGGGGGGGGGGGGGGGGGGGGGGGGGGGGGGGGGGGGGGGGGGGGGGGGGGGGGGGGGGGGGGGGGGGGGGFGGGGFGGGGGGGGGGGGFF,:CFGF,CBA,B=FGGDFGFFGFGFGGGGFGGGGGGGGGGGGGGGG7BBFGGFGGGGGGGGGGGGGGGGGGGGGGGGGGGGGGGGGGGGGGGGGGGGGGGGGGGGGGGGEGGGGGGGGGGGGGGGGGFGGGGFGGGFGGGGGGGGGGGGGD6CDDEGFFGGGGGFGFFGG9
@M03364:396:000000000-C9LGT:1:1101:9591:8976 1:N:0:10
CTCCTACGGGAGGCAGCAGTGGGGAATATTGCACAATGGGCGCAAGCCTGATGCAGCGACGCCGCGTGCGGGATGGAGGCCTTCGGGTTGTAAACCGCTTTTGTTCAAGGGCAAGGCACGGTTTCGGCCGTGTTGAGTGGATTGTTCGAATAAGCACCGGCTAACTACGTGCCAGCAGCCGCGGTAATACGTAGGGTGCAAGCGTTATCCGGATTTATTGGGCGTAAAGGGCTCGTAGGCGGTTCGTCGCGTCCGGTGTGAAAGTCCATCGCTTAACGGTGGATCCGCGCCGGG
+
GGGGGGGGGGEGGGGGGGGGGGGGGGGGGGGGGGGGGGGGGGGGGGGGGGGGGGGGGGGGGDGGGGGGGGGGGGGGGGGGGGGGGGGGGGGGGGGGGF=CDGGFGFGFGGGGGG?F7FGGDBFCBFGG:*@*,8D@@>DF:FFFBFFFFGGGFFGGGFGGGGGGGFGGGCFGGGGGGGGGGGGGGGGGCFGAGGGGGGGGGFCGGGGFGGEGGEC?GGGFFGGGDEGGFFGEGGGGGGGGGG:CEGGGGGGGGGGG<C*:<CCG?DGGGGGGGGGGGGGDFFGFFFG:DBDCDG
@M03364:396:000000000-C9LGT:1:1101:15704:8985 1:N:0:10
ACTCCTACGGGAGGCAGCAGTAGGGAATTTTCGTCAATGGGCGCAAGCCTGAACGAGCAATGCCGCGTGAGTGAGGAAGGTCTTCGGACTGTAAAGCTCTGTCTTCAGGGACGATAATGACGGTACCTGCGGAGGAAGCCACGGCTAACTACGTGCCAGCAGCCGCGGTAATACGTATGGGGCGAGCGTTATCCGGATTCATTGGGCGTAAAGCGCGCGTAGGCGGCCCGTTAGGTCGGAGGTAAAAGCCCGGGGCTCAACCCCGGCGAGCCTCCGATACCGGCGGGCTCGAGG
+
GGGGGGGGGGGGGGGGGGGGGGGGGGGGGGGGGGGGGGGGGGGGGGGGGGGGGGGGGGGGGGGGGGGGGGGGGGGGGGGGGGGGGGGGGGGGGGGGGGGGGGGGGGGGGGGGGGGGEGGFGCFGDFGGF,@>8CGCFGGGGGGGGGEGGGGGGGGGGGGGGGGGGGGGG4BFGGGFGGGGGGGGGGGGGGGGGGGGGGGGGGGGGGGGGGGGGGGGGGGGGGGGGGGGGG:EGGGGGGGGGGGFGGGGGGGGGGGGGGGGGGGGGGDDDGGGGGGGGGGGFFGGGGGF>FE3C5
@M03364:396:000000000-C9LGT:1:1101:16983:8994 1:N:0:10
ACTCCTACGGGAGGCAGCAGTGGGGAATATTGCACAATGGGCGCAAGCCTGATGCAGCGACGCCGCGTGCGGGATGGAGGCCTTCGGGTTGTAAAGCCCTGTTGCCGGGGACAAAGGACAGCCCGAATGGAGAGCTGACTGTTTGCTGGTACCCGGCCAGAAAGCCACGTCTAACTACGTGCCAGCAGCCGCGGTAATACGTAGGTGGCAAGCGTTATCCGGAATGATTGGGCGTAAAGGGTGCGCAGGCGGCTGTGCAAGTCTGAAGTAAAAGGGACCGGCTCAACCGGTTC
+
GGGGGGGGGGGGGGGGGGGGGGGGGGGGGGGGGGGGGGGGGGGGGGGGGGGGGGGGGGGGGGGGGGGGGGGGGGGGGGGGGGGGGGGGGGGGGGGGGFGGGGGGFFGFGGGGGGE88BFFG-F8>FCF@,@,3*D:F>C:FC@FG,;?DF;FFFGGGGGGGGGGGGGGG*;CFCFFFGGGGGGGGGGGGGGGGGGGGGGGGCGGGGGGGGGGGGGGGGGEEG??FG7<FGGGGGCEGFGGGGGGGGEEGGGGGGGGGGGGGGGGGGFF:FEG7FEGGG5C>FCDGGGFGB>DD
@M03364:396:000000000-C9LGT:1:1101:2433:9026 1:N:0:10
ACTCCTACGGGAGGCAGCAGTGGGGAATCTTGCGCAATGGGGGCAACCCTGACGCAGCGACGCCGCGTGCGGGACGAAGGCCTTCGGGTCGTAAACCGCTTTCAGCAGGGACGAGGCCGCGAGGAGACGATACCTGCAGAAGAAGCCCCGGCTAAATACGTGCCAGCAGCCGCGGTAATACGTATGGGGCGAGCGGTATCCGGATTCAGTGGGCGTAAAGCGCGCGTAGGCGGCCCGTTAGGTCGGAGGTAAAAGCCCGGGGCTCAACCCCGGCGAGCCTCCGATACCGGCGGG
+
EFFGGGGGGGEFEGFEGGDFEFDGGGGGGGGGEF@FEFFGGGE:FGGCCFFGFCFEGFEEGGGGGGGGGGGGGGFFEGGGEFFFGGGEGCFGGGGGGEDEGGDCFCGCFGGGFFFGE7C*>444*8CF8*48*<F9FFFFGG?BF<2*==FEEEGG:<AC<8*;CGEGG8EE8EGGGG<@CG2:@FGGG;?>C88*;C5CFEECCEE0+<CGGCE:E*:@+8/:8?18EE<:CE8??2*2CGF7?E5=E;@:FC95*2:CE=)12CCFG*;>C*:7C<5*)0=95C59C::DGD
@M03364:396:000000000-C9LGT:1:1101:21736:9034 1:N:0:10
ACTCCTACGGGAGGCAGCAGTGGGGAATATTGCACAATGGGCGCAAGCCTGATGCAGCGACGCCGCGTGCGGGATGGAGGCCTTCGGGTTGTAAACCGCTTTTGTTCAAGGGCAAGGCACGGTTTCGGCCGTGTTGAGTGGATTGTTCGAATAAGCACCGGCTAACTACGTGCCAGCAGCCGCGGTAATACGTAGGGTGCAAGCGTTATCCGGATTTATTGGGCGTAAAGGGCTCGTAGGCGGTTCGTCGCGTCCGGTGTGAAAGTCCATCGCTTAACGGTGGATCCGCGCCGG
+
GGGGGGGGGGGGGGGGGGGGGGGGGGGGGGGGGGGGGGGGGGGGGGGGGGGGGGGGGGGGGGGGGGGGGGGGGGGGFGGGGGGGGGGGGGGGGGGGGGGGGGGGGGGGGGGGGGGGGGGGG+BCFFFG@+@53DFEFFFGGDFCFGGGGGGGFGGGGGGGGGGGGGGGG:CFFGGGGGGGGFGGGGGGGGGG<<AEGGGGGGGGGGGGGDGGG>EEGGGGGGGFGE>EFGFGEGFGGGGGGEGGGGGGGGGGEGCEG8CCEAFFFCFGFGGGDFFGGGGGBFGFCC4>FFBGDG
@M03364:396:000000000-C9LGT:1:1101:11328:9051 1:N:0:10
ACTCCTACGGGAGGCAGCAGTGGGGAATATTGGACAATGGGGGAAACCCTGATCCAGCCATGCCGCGTGTGTGAAGAAGGCCTTTTGGTTGTAAAGCACTTTAAGCAGTGAAGAAGACTCCATGGTTAATACCCATGGACGATGACATTAGCTGCAGAATAAGCACCGGCTAACTCTGTGCCAGCAGCCGCGGTAATACAGAGGGTGCAAGCGTTAATCGGAATTACTGGGCGTAAAGGGAGCGTAGGTGGCTCTATAAGTCAGATGTGAAATCCCCGGGCTTAACCTGGGAAC
+
GGGGGGGGGGGGGGGGGGGGGGGGGGGGGGGGGGGGGGGGGGGGGGGGGGGGGGGGGGGGGGGGGGGGGGGGGGGGGGGGGGGGGGGGGGGGGGGGGGGGGGGFGGGGGGGGGGFGBFGGG9CA4CFG,,9BBFCGEFBFGFEFGGFFGGCGGGGGGGGGGGGGGGGGGFGGGGGGGGGGGFGFCFGGGGEGGFGGGGGGGGGGGGGGGGGGGGGGGGGGGGGGGGGGGGGGGGGGGGGGFGGGG=EGGGGGGGGGGGGFFGFGGGFFGGGGGGGGGGGGFBCGFCFFGFFG<>
@M03364:396:000000000-C9LGT:1:1101:19994:9067 1:N:0:10
ACTCCTACGGGAGGCAGCAGTGGGGAATATTGGACAATGGGGGCAACCCTGATCCAGCCATGCCGCGTGTGTGAAGAAGGCCTTTTGGTTGTAAAGCACTTTAAGCAGTGAAGAAGACTCCATGGTTACAACCCATAGACGATGACATTAGCTGCAGAATAAGCACCGGCTAACTCTGTGCCAGCAGCCGCGGTAATACAGAGGGTGCAAGCGTTAATCGGAATTACTGGGCGTAAAGCGAGCGTAGGTGGCTTGATAAGTCAGATGTGAAAGCCCCGGGCTTAACCTGGGAAC
+
GGGGGGGGGGGGGGGGGGGGGGGGGGGGGGGGGGGGGGGGGGGGGGGGGGGGGGGGGGGGGGGGGGGGGGGGGGGGGGGGGGGGGGGGGGGGGGGGGGGGGGGCFGGGGGGGGGGGFGGGF-C,:CFF,,9:BFCDFGGGGDEFFFFGGGGGFGDGGGGGGGGGGGGGGGGGGGGGGGGGGGGGGGGGGGGGGGGGGGGGGGGGGGGEGGGGGGGGGGGGGGGGGGGGGGGGGGGGGGGGEGGGEGGGCFGGGGGGGGGGGGFGGGGGGGGGGGGGGGGGFFGGGGGFGFFG7*
@M03364:396:000000000-C9LGT:1:1101:24302:9082 1:N:0:10
ACTCCTACGGGAGGCAGCAGTAGGGAATCTTCGGCAATGGGGGCAACCCTGACGCAGCGACGCCGCGTGCGGGACGAAGGCCTTCGGGTCGTAAACCGCTTTCAGCAGGGACGAGGCCGCTACGGTGAGAGTACCTGCAGAAGAAGCCCCGGCTAAATACGTGCCAGCAGCCGCGGTAATACGTATGGGGCGAGCGTTATCCGGATTCATTGGGCGTAAAGCGCGCGTAGGCGGCCCGTTAGGTCGGAGGTAAAAGCCCGGGGCTCAACCCCGGCGAGCCTCCGATACCGGCGG
+
GGGGGGGGGGGGGGGGGGGGGGGGGGGGGGGGGGGGGGGGGGGGGGGGGGGGGGGGGGGGGGGGGGGGGGGGGGGGGGGGGGGGGGGGGGGGGGGGGGGDGGGGGGGGGGGGGGGFCFGGF1>*8?FG,,73<CFFFGGGGDFGD,:FGGGGDGGGGGGGGGGGGGGGGGGGGGGGGGGGGGGFGGGGFGGGGGGGGGGGGGGGGGGGGGGGGGGGGGGGGGGGGGGGGGGGGGGGGG8CGG??<CGGGGEGCGGGGEGGGGGGCFGGGGGGGGGGGGGG@FEGGGGFGFBGGD
@M03364:396:000000000-C9LGT:1:1101:24406:9095 1:N:0:10
ACTCCTACGGGAGGCAGCAGTGGGGAATATTGCACAATGGGCGCAAGCCTGATGCAGCGACGCCGCGTGCGGGATGGAGGCCTTCGGGTTGTAAACCGCTTTTGTTCAAGGGCAAGGCACGGTTTCGGCCGTGTTGAGTGGATTGTTCGAATAAGCACCGGCTAACTACGTGCCAGCAGCCGCGGTAATACGTAGGGTGCAAGCGTTATCCGGATTTATTGGGCGTAAAGGGCTCGTAGGCGGTTCGTCGCGTCCGGTGTGAAAGTCCATCGCTTAACGGTGGATCCGCGCCGG
+
GGGGGGGGGGGGGGGGGGGGGGGGGGGGGGGGGGGGGGGGGGGGGGGGGGGGGGGGGGGGGGGGGGGGGGGGGGGGGGGGGGGGGGGGGGGGGGGGGGGGGGGGGGGGGGGGGGGG@FGGG@F<7EFG+8@55,@FCFFGGD9DFFFGGGFGGGGGGGGGGGGGGGGGGGGGGGGGGGGGGGGGGEEGGGGGCFGGGGGGGGGGGGGGGGGGGGDGFGGGGGGGGECEGGGGGGGGGGGGGGGGGGGGGGGGGGGGGECAE?7FGFGFFGGDGFGGGGGGDFGDFFFFGEFDCD
@M03364:396:000000000-C9LGT:1:1101:22378:9099 1:N:0:10
ACTCCTACGGGAGGCAGCAGTGGGGAATATTGCACAATGGGCGCAAGCCTGATGCAGCGACGCCGCGTGCGGGATGGAGGCCTTCGGGTTGTAAACCGCTTTTGTTCAAGGGCAAGGCACGTTTTCGGCTGTGTTGAGTGGATTGTTCGAATAAGCACCGGCTAACTACGTGCCAGCAGCCGCGGTAATACGTAGGGTGCAAGCGTTATCCGGATTTATTGGGCGTAAAGGGCTCGTAGGCGGTTCGTCGCGTCCGGTGTGAAAGTCCATCGCTTAACGGTGGATCCGCGCCGG
+
GGGGGGGGGGGGGGGGGGGGGGGGGGGGGGGGGGGGGGGGGGGGGGGGGGGGGGGGGGGGGGGGGGGGGGGGGGGGGGGGGGGGGGGGGGGGGGGGGGGGGGGGGGGEFGGGGGGGGGF8F->=+@FE+3@3,<>:FFDCF:DFFFCFGEGFBFGGGGGGGGGGGGGGG7EGGGGGGGGGGGGGGGGGGGGGGCFGGFGEGGGGGGGGGGGGGEGGFDGGFGGGGCEGGEGGEFFGEGGGGGECEEEEC=EGGEGEG/::E+:?FFC>CGEGGGGCFGEG;>E9D>C>FEFGGG
@M03364:396:000000000-C9LGT:1:1101:15078:9118 1:N:0:10
ACTCCTACGGGAGGCAGCAGTGGGGAATATTGGACAATGGGGGCAACCCTGATCCAGCCATGCCGCGTGTGTGAAGAAGGCCTTTTGGTTGTAAAGCACTTTAAGCAGTGAAGAAGACTCCATGGTTAATACCCATGGACGATGACATTAGCTGCAGAATAAGCACCGGCTAACTCTGTGCCAGCAGCCGCGGTAATACAGAGGGTGCAAGCGTTAATCGGAATTACTGGGCGTAAAGGGAGCGTAGGTGGCTCTATAAGTCAGATGTGAAATCCCCGGGCTTAACCTGGGAAC
+
GGGGGGGGGGGGGGGGGGGGGGGGGGGGGGGGGGGGGGGGGGGGGGGGGGGGGGGGGGGGGGGGGGGGGGGGGGGGGGGGGGCFGGGGGGGGGGGGGGGGGGGFGFGGGGGGGGGGFFGGF@F<EFFGG<A5,B,,AFFGG+>D?FAFGGCEFGGGGFGGGGGGGFGGGCEEGGGGGGGGGGGGGGGGGGGGGFGGGGGGGDGGGGGGFFFGGFGGGGGFGGEGGGCFGGFGGEEG8FGGFGGGCCEGGFGCCCGCFCGGFCFGGGGGGGG>>FGGGGGGFFG<DDFFFFFFG7
@M03364:396:000000000-C9LGT:1:1101:5341:9153 1:N:0:10
ACTCCTACGGGAGGCAGCAGTGGGGAATCTTGCGCAATGGGGGCAACCCTGACGCAGCGACGCCGCGTGCGGGACGAAGGCCTTCGGGTCGTAAACCGCTTTCAGCAGGGACGAGGCCGCTCCGGTGACAGTGCCTGCAGAAGAAGCCCCGGCTAAATACGTGCCAGCAGCCGCGGTAATACGTATGGGGCGAGCGTTATCCGGATGCATTGGGCGTAAAGCGCGCGTAGGCGGCCCGTTAGGTCGGAGGTAAAAGCCCGGGGCTCAACCCCGGCGAGCCTCCGACACCGGCGG
+
GGGGGGGGGGGGGGGGGGGGGGGGGGGGAGGG<@FGGGGGGGGGGGGGGGGG<@FGGGCG:FGGGGGGGCG+FFCFGGGGGGFGGGGGGCGGGGGAFEGGGGGGGFGGGGG<CGCF:DEC**>8<4<<,,7,,88FC@8CF8C<F<,284<BF7<F2?FFC<AG*<88@,85/CEC8**0+<*3++;0*AEGEC*:EC8;<9CE*C*AF9:+<**::C88C@>58*/:5CEGG58*CC?8*;7<0:E5:C;6903<*0:E55<5*1+09*;CD*>39CE3.7E7D)9057>D57
@M03364:396:000000000-C9LGT:1:1101:13381:9159 1:N:0:10
ACTCCTACGGGAGGCAGCAGTGGGGAATTTTGGACAATGGGCGCAAGCCTGATCCAGCTATTCCGCGTGTGGGATGAAGGCCCTCGGGTTGTAAACCACTTTTGTAGAGAACGAAAAGACATCTTCGAATACGGGATGTTGCTGACGGTACTCTAAGAATAAGCACCGGCTAACTACGTGCCAGCAGCCGCGGTAATACGTAGGGTGCGAGCGTTAATCGGAATTACTGGGCGTAAAGGGTGCGCAGGCGGTTGAGTAAGACAGATGTGAAATCCCCGAGCTTAACTCGGGAAT
+
GGGGGGGGGGGGGGGGGGGGGGGGGGGGFGGGGGGGGGGGGGGGGGGGGGGGGGGGGGGGGGGGGEGGGGGGGGGGGGGGGGGGGGGGGGGGGGGGGGGGGGGEGFFEEGFGEGGGCFGDC9E,,CFF,,8,+83B>:FAF9FGGGFFGFEFAFFGGGGFGFDFGCGGGCEFFGGGGGGGFGCFGGFFFGG8E:CFCGGGEGGGDGGGGFGGGGGGCGGGDGGCFGGGGGGGGGGGG9+;CEEEDCGEGGGGECCGGFCFCGGG6FGGFDG77C?D<DE55B?7FGD4*553C9
@M03364:396:000000000-C9LGT:1:1101:4204:9162 1:N:0:10
ACTCCTACGGGAGGCAGCAGTGGGGAATATTGCACAATGGGCGCAAGCCTGATGCAGCGACGCCGCGTGCGGGATGGAGGCCTTCGGGTTGTAAACCGCTTTTGTTCAAGGGCAAGGCACGGTTTCGGCCGTGTTGAGTGGATTGTTCGAATAAGCACCGGCTAACTACGTGCCAGCAGCCGCGGTAATACGTAGGGTGCAAGCGTTATCCGGATTTATTGGGCGTAAAGGGCTCGTAGGCGGTTCGTCGCGTCCGGTGTGAAAGTCCATCGCTTAACGGTGGATCCGCGCCGG
+
GGGGGGGGGGGGGGGGGGGGGGGGGGGGGGGGGGGGGGGGGGGGGGGGGGGGGGGGGGGGGGGGGGGGGGGGGGGGGGGGGGGGGGGGGGGGGGGGGGGGGGGGGGGFGGGGGFFG7FFGCEGG+:CF+3@5@,@:FFGGG9AFGGGGGGFFCGGGGGGGGGGGGGGGG1BACFGGGGGGGGGGGEGGGGGGGGCEGGGGGGGGGGGGGGGGGCEEFGGGGGGFEGGGFGGGGFGD8EGGGGGGEGGGGGEGE5EGG8>7A<:CGDFGGGGGGGGGGGGDEFGGFCC@FEDGGD
@M03364:396:000000000-C9LGT:1:1101:6566:9180 1:N:0:10
ACTCCTACGGGAGGCAGCAGTGGGGAATCTTGCGCAATGGGGGCAACCCTGACGCAGCGACGCCGCGTGCGGGACGAAGGCCTTCGGGTCGTAAACCGCTTTCAGCAGGGACGAGGCCGCTCCGGTGACGGCCCCTGCAGAAGAAGCCCCGGCTAAATACGTGCCAGCAGCCGCGGTAATACGTATGGGGCGAGCGTTATCCGGATTCATTGGGCGTAAAGCGCGCGTAGGCGGCCCGTTAGGTCGGAGGTAAAAGCCCGGTGCTCAACCCCGGCGAGCCTCCGATACCGGCGG
+
GGFGGGFGGGGCFGGGGGGGGGGGGGGG9DEFGGGGGGGGGGGGGGGGGGGGGECFEG=FGGGGEFGGEDGGGGGGGFGEGGGGFGGGCFGGGGGFGGGGGGGGGFCFGG7CE>FC7>FF:FF**4<C,*4**4:81FFB9F::?<?+*=44*/AFCEFF5,;C>EGFG,CEGEGC*??F?FGG@CG68*;C*:8EG88>99E>EECEGEGCGGGC*88*<CE5EG>EEGEFCEE*?:EG==EGFEE1:EGG9++<**:*:/9*32:=DC5<D*/7))/95>=39DCB4.)75C
@M03364:396:000000000-C9LGT:1:1101:21381:9223 1:N:0:10
ACTCCTACGGGAGGCAGCAGTAGGGAATTTTCGTCAATGGGCGCAAGCCTGAACGAGCAATGCCGCGTGAACGAGGAAGGTCTTCGGATCGTAAAGTTCTGTTGAGAGGGAAAAAGGAACACCAGAGGGAATGCTGGTGAAGTGATATTACCTTTCGAGGAAGTCACGGCTAACTACGTGCCAGCAGCCGCGGTAATACGTAGGTGGCGAGCGTTATCCGGAATGATTGGGTGTAAAGGGTGCGCAGGCGGTCTGTTAAGTCTGAAGGCAAAGGGATGAGCTCAACTCATTTAT
+
GGGGGGGGGGGGGGGGGGGGGGGGGGGGGGGGGGGGGGGGGGGGGGGGGGGGGGGGGGGGGGGGGGGGGGGGGGGGGGGGGGGGGGGGGGGGGGGGGGGGGFFGGGGGGGGGGGGGCDFGGGG+,=BF++8:,CBFGFFFGAFFCFGGGGFGGGGGGGGGGGGGGGGGGFEGGGGGGGGGGGGGGGGGGGGGGGGGGGGGGGGGGGGGGGGGGGGGGGGGGGGGGGGGGGGGG=CGGGGGGGGGGGGGGGGGGGGFGGGGGGGGGGGGGGGGGGGCFGGGFFGGFGGFGFFGGF
@M03364:396:000000000-C9LGT:1:1101:11171:9243 1:N:0:10
ACTCCTACGGGAGGCAGCAGTGGGGAATATTGCACAATGGGCGCAAGCCTGATGCAGCGACGCCGCGTGCGGGATGGAGGCCTTCGGGTTGTAAACCGCTTTTGTTCAAGGGCAAGGCACGGTTTCGGCCGTGTTGAGTGGATTGTTCGAATAAGCACCGGCTAACTACGTGCCAGCAGCCGCGGTAATACGTAGGGTGCAAGCGTTATCCGGATTTATTGGGCGTAAAGGGCTCGTAGGCGGTTCGTCGCGTCCGGTGTGAAAGTCCATCGCTTAACGGTGGATCCGCGCCGG
+
GGGGGGGGGGGGGGGGGGGGFGGGGGGGGGGGGGGGGGGGGGGGGGGGGGGGGGGGGGGGGGGGGGGGGGGGGGGGGGGGGGGGGGGGGGGGGGGGGGGGGGGGGGGGGGGGGGGGGGGGGEGFFFGG@8@3@FGDGFGGGFGGGGGGGGGGFGGGGGGGGGGGGGGGGEGGGGGGGGGGGGGGGGGGGGGGGGGGGGGGGGGGGGGGGGGGGGGG?FEGGGGGGGEGGGGGGGGGGGGGGGGGGGGGGGGGGGGGGCGGGA>FG>FGGGGGGGGDFFGGFFGGGFGFGFFGGG
@M03364:396:000000000-C9LGT:1:1101:9313:9270 1:N:0:10
ACTCCTACGGGAGGCAGCAGTGGGGAATCTTGCGCAATGGGGGCAACCCTGACGCAGCGACGCCGCGTGCGGGACGAAGGCCTTCGGGTCGTAAACCGCTTTCAGCAGGGACGAGGCCGCGCGGTGACGGTCCCTGCAGAAGAAGCCCCGGCTAAATACGTGCCAGCAGCCGCGGTAATACGTATGGGGCGAGCGTTATCCGGAATGATTGGGTGTAAAGGGTGCGCAGGCGGTCTGTTAAGTCTGAAGGCAAAGGGATGAGCTCAACTCATTTATGATTCAGAAACTGGC
+
GGGGGGGGGGGGGGGGGGGGGGGGGGGGGGGGGGGGGGGGGGGGGGGGGGGGGGGGGGGGGGGGGGGGGGGGGGGGGGGGGGGGGGGGGGGGGGGGGGGGGGGGGGGGGGGGGGGGGGGGG*=44CFF84=+=FFFFGGGFGGGGGGGGGGGDGGFGGGGGGGGGGGGGGGGGGGGGGGGGGGGGGGGGGGGGGGGGGGGGGGGGGGGGGGGGGGDGGGGGGGGGGGGGGGGGGGGGGGGGGGGGGGGGGGGGGGGGGGGGGGFGGGGCFGGGGGGGGGGFFGGGGGFGFF
@M03364:396:000000000-C9LGT:1:1101:18382:9327 1:N:0:10
ACTCCTACGGGAGGCAGCAGTAGGGAATTTTCGTCAATGGGCGCAAGCCTGAACGAGCAATGCCGCGTGAGTGAGGAAGGTCTTCGGACTGTAAAGCCCTGTTGCCGGGGACAAAGGACAGCCAGAATGGACAGCTGACTGTTTGATGGTACCCGGCCAGAAAGCCACGGCTAACTACGTGCCAGCAGCCGCGGTAATACGTAGGTGGCAAGCGTTATCCGGAATGATTGGGCGTAAAGGGTGCGCAGGCGGCTGTGCAAGTCTGAAGTAAAAGGGACCGGCTCAACCGGTTC
+
GGGGGGGGGGGGGGGGGGGGGGGGGGGGGGGGGGGGGGGGGGGGGGGGGGGGGGGGGGGGGGGGGGGGGGGGGGGGGGGGGGGGGGGGGGGGGGGGGGGGGGGGGGGGGGGGGGGFFGGGGGG8<FFG5,C,>DFFFGGGGFGFGGGGGGGGGGGGGGGGGGGGGGGGG:EEGGGGGGGGGGGGGGGGGGGGGGGGGGGGGGGGGGGGGFGGGGGGGGGGGGGGGGFGGFGGGGGGGGGGGGGGGGECEGGGGEEGGGFFGFGGGFGGFGGGGGGGGFGGE@7CFG:FGFB5C
@M03364:396:000000000-C9LGT:1:1101:14033:9333 1:N:0:10
ACTCCTACGGGAGGCAGCAGTGGGGAATCTTGCGCAATGGGGGCAACCCTGACGCAGCGACGCCGCGTGCGGGACGAAGGCCTTCGGGTCGTAAACCGCTTTCAGCAGGGACGAGGCCGCGCGGTGACGGTACCTGCAGAAGAAGCCCCGGCTAAATACGTGCCAGCAGCCGCGGTAATACGTATGGGGCGAGCGTTATCCGGATTCATTGGGCGTAAAGCGCGCGTAGGCGGCCCGTTAGGTCGGAGGTAAAAGCCCGGGGCTCAACCCCGGCGAGCCTCCGATACCGGCGGG
+
GGGGGGGGGGGGGGGGGGGGGGGGGGGGGGGGGGGGGGGGGGGGGGGGGGGGGGGGGGGGGGGGGGGGGGGGGGGGGGGGGGGGGGGGGGGGGGGGGGGGGGGGGGGGGGGGGGGGEGGGG*=*4=FFF*48=FFFFFGGGGFGGFFGGGGGDGGGGGGGGGGGGGGGGEGGGGGGGGGGGGGGGGGGGGGGGGGGGGGGGGGGEGGGGGCFGGGGGGGGGGGGGGGDGGGGGGGDGCEG5FGGGGDGGGGGGGGGGGGGGGGGGGGGGGGGGGGGGGGGFFGCDGGFDFFGDD
@M03364:396:000000000-C9LGT:1:1101:25706:9338 1:N:0:10
ACTCCTACGGGAGGCAGCAGTGGGGAATTTTGGACAATGGGCGCAAGCCTGATCCAGCTATTCCGCGTGTGGGATGAAGGCCCTCGGGTTGTAAACCACTTTTGTAGAGAACGAAAAGACATCTTCGACTACAGGATGTTGCTGACGGTACTCTAAGAATAAGCACCGGCTAACTACGTGCCAGCAGCCGCGGTAATACGTAGGGTGCGAGCGTTAATCGGAATTACTGGGCGTAAAGGGTGCGCAGGCGGTTGAGTAAGACAGATGTGAAATCCCCGAGCTTAACTCGGGAAT
+
GGGGGGGGGGGGGGGGGGGGGGGGGGGGGGGGGGGGGGGGGGGGGGGGGGGGGGGGGGGGGGGGGGGGGGGGGGGGGGGGGGGGGGGGGGGGGGGGGGGGGGGFGGGDGGGGGGGGC=DFGDAE,CFE+8@,,,3,8BFFGGGGGGGGGGGGGGGGGGGGGGGGGGGGG@EGGGGGGGGGGGGGGGGGGGGGGFGGGGGGGGGGGGGGGGGGGGGGGGGGGGGGGGGGGGGGGGGGGGGGGGGGGGGGGGGGGGGGGGGGGGGGGGGGGGGGGGGGGG5DDDGGGGFFGFFDD>
@M03364:396:000000000-C9LGT:1:1101:11552:9344 1:N:0:10
ACTCCTACGGGAGGCAGCAGTGGGGAATATTGCACAATGGGCGCAAGCCTGATGCAGCGACGCCGCGTGCGGGATGGAGGCCTTCGGGTTGTAAACCGCTTTTGTTCAAGGGCAAGGCACGGTTTCGGCCGTGTTGAGTGGATTGTTCGAATAAGCACCGGCTAACTACGTGCCAGCAGCCGCGGTAATACGTAGGGTGCAAGCGTTATCCGGATTTATTGGGCGTAAAGGGCTCGTAGGCGGTTCGTCGCGTCCGGTGTGAAAGTCCATCGCTTAACGGTGGATCCGCGCCGG
+
GGGGGGGGGGGGGGGGGGGGGGGGGGGGGGGGGGGGGGGGGGGGGGGGGGGGGGGGGGGGGGGGGGGGGGGGGGGGGGGGGGGGGGGGGGGGGGGGGGGGGGGGGGGGGGGGGGGGGGGGGCFGEFGGF<>@@FGGGFGGGGGGGGGGGGGGFGGGGGGGGGGGGGGGGCFGGGGGGGGGGGGGGGGGGCGGGGGGGGGGGGGGGGGGGGGGGGGGGFGGGFGGGGGGGGGGGGGGGEGGGGGEGGEGGGGGGGEGGGGGG7FGGGGGGGGDDCFDDFGGFFGGFFDFGBEGGG
@M03364:396:000000000-C9LGT:1:1101:21511:9347 1:N:0:10
ACTCCTACGGGAGGCAGCAGTGGGGAATCTTGCGCAATGGGGGCAACCCTGACGCAGCGACGCCGCGTGCGGGACGAAGGCCTTCGGGTCGTAAACCGCTTTCAGCAGGGACGAGGCCGCGCGATGACGGTCCCTGCAGAAGAAGCCCCGGCTAAATACGTGCCAGCAGCCGCGGTAATACGTATGGGGCGAGCGTTATCCGGATTCATTGGGCGTAAAGCGCGCGTAGGCGGCCCGTTAGGTCGGAGGTAAAAGCCCGGGGCTCAACCCCGGCGAGCCTCCGATACCGGCGGG
+
GGGGGGGGGGGGGGGGGGGGGGGGGGGGGGGGGGGGGGGGGGGGGGGGGGGGGGGGGGGGGGGGGGGGGGGGGGGGGGGGGGGGGGGGGGGGGGGGGGGGGGGGGGGDGGGGGGFGGGGGG*=*4=FF+*4+=FF<FGGGGFFFFFFGGGGGEGGGGGGGGGGGGGGGGFGGGGGGGGGGGGFGGGGGGGGGGGGGGGGGGGGGGGGGGGGGGGGGGGGGGGGGGGEGGGGGGGGGG8FGGGGGGGGGGGGGGGGGGGGGGGGDGGGGGGGGCEGDDGGGFFGGGGGFGFFGGD
@M03364:396:000000000-C9LGT:1:1101:13047:9349 1:N:0:10
ACTCCTACGGGAGGCAGCAGTGGGGAATCTTGCGCAATGGGGGCAACCCTGACGCAGCGACGCCGCGTGCGGGACGAAGGCCTTCGGGTCGTAAACCGCTTTCAGCAGGGACGAGGCCGCGCGGTGACCGTCCCTGCAGAAGAAGCCCCGGCTAAATACGTGCCAGCAGCCGCGGTAATACGTATGGGGCGAGCGTTATCCGGATTCATTGGGCGTAAAGCGCGCGTAGGCGGCCCGTTAGGTCGGAGGTAAAAGCCCGGGGCTCAACCCCGGCGAGCCTCCGATACCGGCGGG
+
GGGGGGGGGGGGGGGGGGGGGGGGGGGGGGGGGGGGGGGGGGGGGGGGGGGGGGGGGGGGGGEGEDGGFEGGGGGGGGGGGGGGGGGGGGGGGGGGGGGGGGGGGGF<FGGGGGFEGGGGG1=11=CF,*4+4=F?<CF:<FFFGGFFGGGGC>FGGGGGFGGGGGGGGGFCEGGGGGGGGF<FGGGGGGGGEGGGGGEGGGGGGGGGFCEFFGEGGEFGGGDEGGGGGGGGDGEGGGGGGGGGGGGGGGFCFGGGG8EEGGGEGGFGGDEGGGGGGGGGFFG)CGDFCDBGCD
@M03364:396:000000000-C9LGT:1:1101:5858:9352 1:N:0:10
ACTCCTACGGGAGGCAGCAGTGGGGAATCTTGCGCAATGGGGGCAACCCTGACGCAGCGACGCCGCGTGCGGGACGAAGGCCTTCGGGTCGTAAACCGCTTTCAGCAGGGACGAGGCCGCTACGGTGACGGTACCTGCAGAAGAAGCCCCGGCTAAATACGTGCCAGCAGCCGCGGTAATACGTATGGGGCGAGCGTTATCCGGATTCATTGGGCGTAAAGCGCGCGTAGGCGGCCCGTTAGGTCGGAGGTAAAAGCCCGGGGCTCAACCCCGGCGAGCCTCCGATACCGGCGG
+
GGGGGGGGGGGGGGGGGGGGGGGGGGGGGGGGGGGGGGGGGGGGGGGGGGGGGGGGGGGGGGGGGGGGGGGGGGGGGGGGGGGGGGGGGCGGGGGGGGG:FGGGGGGCGGGGGGGGGGGGG*><*8@F:8=8FFFGFGGGGGFGDGGGGGGGGDFGGGGGGFGGGFGGG;CEGGGGGGGGGGGGGGGGGDGGGGGGGGDGGGGGDGGGGGFGGGGGEGGGDGGGGGGEEGGGGGGGGG>EEGGGGGC5EEEGFGGGGFGGGGGG=FGFGGGGGGGGGGGG?FFDDGGFGEFGGG
@M03364:396:000000000-C9LGT:1:1101:23289:9377 1:N:0:10
ACTCCTACGGGAGGCAGCAGTGGGGAATATTGGACAATGGGGGCAACCCTGATCCAGCCATGCCGCGTGTGTGAAGAAGGCCTTTTGGTTGTAAAGCACTTTAAGCAGTGAAGAAGACTCCATGGTTACTACCCATGGACGATGACATTAGCTGCAGAATAAGCACCGGCTAACTCTGTGCCAGCAGCCGCGGTAATACAGAGGGTGCAAGCGTTAATCGGAATTACTGGGCGTAAAGCGAGCGTAGGTGGCTCTATAAGTCAGATGTGAAATCCCCGGGCTTAACCTGGGAAC
+
GGGGGGGGGGGGGGGGGGGGGGGGGGGGGGGGFGGGGGGGGGGGGGGGGGGGGGGGGGGGGGGGGGGGGGGGGGGGGGGGGGGFFGGGGGGGGGGGGGFGGGGGGGGGFGGGGGGG=EFAA-C,?FFG,<C?E?=EEF8FF7=DFGAFFGDGFFFFGGGGGGGGGGGGGFGGGGGGGGGGGGDGGGGGGGGGGGGGGCF9=FFGGGGGGGGGGGGGGGGGGGGGGGGFGGDGGGGGGGGG8CEG8=CGCCFF5?FFFGF?<CFGGGGGGGGGGGCFGGGGFF=DGGGFG4><FC
@M03364:396:000000000-C9LGT:1:1101:4656:9384 1:N:0:10
ACTCCTACGGGAGGCAGCAGTGGGGAATATTGCACAATGGGCGCAAGCCTGATGCAGCGACGCCGCGTGCGGGATGGAGGCCTTCGGGTTGTAAACCGCTTTTGTTCAAGGGCAAGGCACGGTCATTGGCCGTGTTGAGTGGATTGTTCGAATAAGCACCGGCTAACTACGTGCCAGCAGCCGCGGTAATACGTAGGGTGCAAGCGTTATCCGGATTTATTGGGCGTAAAGGGCTCGTAGGCGGTTCGTCGCGTCCGGTGTGAAAGTCCATCGCTTAACGGTGGATCCGCGCCG
+
GGGGGGGGGGGGGGGGGGGGGGGGGGGGGGGGGGGGGGGGGGGGGGGGGGGGGGGGGGGGGGGGGGGGGGGGGGGGGGGGGGGGGGGGGGGGGGGGGGGGGGGGGGGDGGGGGG>FEFGGG7DF+@FFFEF@@BF8BFGGGGGGGGGGFGFGGGGGGGGEGGGGGGGGGGGGGGGFGGGGGGGGGGGGCGGGGDFGGGGGGGFGGGGGGGGGGGGGGGGGGGGGGGGGGFGGGGGGGG8FGGGGGDGGDGCEGGGGGG=EEG7FCGGFFG<FGGFGDGGGFBCGGGGFGFFGGC
@M03364:396:000000000-C9LGT:1:1101:7885:9399 1:N:0:10
ACTCCTACGGGAGGCAGCAGTGGGGAATATTGGACAATGGGGGCAACCCTGATCCAGCCATGCCGCGTGTGTGAAGAAGGCCTTTTGGTTGTAAAGCACTTTAAGCAGTGAAGAAGACTCCATTGTTAATACCCATGGACGATGACATTAGCTGCAGAATAAGCACCGGCTAACTCTGTGCCAGCAGCCGCGGTAATACGTAGGGTGCAAGCGTTATCCGGATTTATTGGGCGTAAAGGGCTCGTAGGCGGTTCGTCGCGTCCGGTGTGAAAGTCCATCGCTTAACGGTGGATC
+
GGGGGGGGGGGGGGGGGGGGGGGGGGGGGGGGGGGGGGGGGGGGGGGGGGGGGGGGGGGGGGGGGGGGGGGGGGGGGGGGGGGGGGGGGGGGGGGGGGGGGGGGGGGGGGGGGGGGGGGFB-B,,:CE,,9<<F@FGGGGGGGFFGFFGGGGGGGGGGGGGGGGGGGGGGGGGGGDGGGGGGGGGGGGGGGGGGGGGGGGGGGGGGGGGGGGGGGGGGGGGGFGFGGGGGGGGGGGFGGGGGGGGGGGGGGGGGGGGGGG?EGEGGEGGFGFFGGGGGGGEFGGGFDEDFD>69
@M03364:396:000000000-C9LGT:1:1101:26504:9416 1:N:0:10
ACTCCTACGGGAGGCAGCAGTGGGGAATCTTGCGCAATGGGGGCAACCCTGACGCAGCGACGCCGCGTGCGGGACGAAGGCCTTCGGGTCGTAAACCGCTTTCAGCAGGGACGAGGCCGCGGGGAGACGATCCAGACAGAAGAAGCCCCGGCTAAATACGTGCCAGCAGGCGCGGTAATACGTAGGGGGCTAGCGTTATCCGGAATTACTGGGCGTAAAGGGTGCGTAGGTGGTTTCTTAAGTCAGAGGTGAAAGGCTACGGCTCAACCGTAGTAAGCCTTTGAAACTGGGAA
+
GGGGGGGGGGGGGGGGGGGGGGGGGGGGGGGGGGGGGGGGGGGGGGFGGGGGGGGGGGGGGGGGGGGGGGGGGGGGGGGGGGGGGGGGGGGGGGGGFGGGGGGGGGGGGGGGGG7F*>>:B*F7*=<C8*=212,81AFF,30<8C6CEG>E8EFGGFGGGGGGGGCFF*CGGGGGGGGFEGGGGGDGGGGGGGGDGEGGGGGGDGGGGGGGGGGG>?GGGGFE>C;EEDGGGGGFGGGDFGGFFGEGF8CF?CGGGGGGG=CGGGGGFDEFGE?FFG667?FGGGGFGFF4C
@M03364:396:000000000-C9LGT:1:1101:13859:9422 1:N:0:10
ACTCCTACGGGAGGCAGCAGTGGGGAATATTGGACAATGGGGGAAACCCTGATCCAGCCATGCCGCGTGTGTGAAGAAGGCCTTTTGGTTGTAAAGCACTTTAAGCAGTGAAGAAGACTCCGTGGTTAGTACCAACGGACGATGACATTAGCTGCAGAATAAGCACCGGCTAACTCTGTGCCAGCAGCCGCGGTAATACAGAGGGTGCAAGCGTTAATCGGAATTACTGGGCGTAAAGCGAGCGTAGGTGGCTTGATAAGTCAGATGTGAAAGCCCCGGGCTTAACCTGGGAAC
+
GGGGGGGGGGGGGGGGGGGGGGGGGGGGGGGGGGGGGGGGGGGGGGGGGGGGGGGGGGGGGGGGGGGGGGGGGGGGGGGGGGGGFFGGGGGGGGGGGGGGGGGFGGGGGGGGGGGG@FGGG-B+44BF,<C<<,,+3FFFGFEFGGFGGGFGFGGGGGGGGGGGGGGGGGGGGGGGGGGGGGGGGGGGGGGGGFEFGGGGGGGGGGGGFGGGGGGGGFGGGGGGGGGGGGGGGGGGGGGG=EGGGGEGCFGGGGGFC:FF<ADGGGGGGGGGGGGDDGGGFFGGGGGFGFFFGC
@M03364:396:000000000-C9LGT:1:1101:6916:9432 1:N:0:10
ACTCCTACGGGAGGCAGCAGTAGGGAATCTTCGGCAATGGGCGAAAGCCTGACCGAGCAACGCCGCGTGAATGATGAAGGCCTTCGGGTTGTAAAATTCTGTTATAAGGGAAGAACGACTTTAGTAGGACATGGCTAGAGTGTGACGGTACCTTATGAGAAAGCCACGGCTAACTACGTGCCAGCAGCCGCGGTAATACGTAGGTGGCGAGCGTTATCCGGAATTATTGGGCGTAAAGAGCGCGCAGGCGGTCTGTTAAGTCTGAAGGCAAAGGGATGAGCTCAACTCATTTAT
+
GGGGGGGGGGGGGGGGGGGGGGGGGGGGGGGGGGGGGGGGGGGGGGGGGGGGGGGGGGGGGGGGGGGGGGGGGGGGGGGGGGGGGGGGGGGGGGGGGGGGGGGGGGGGGGGGGGGGGGGCFDDDFCFG,,AB<=FFFGGGGGGGGGGGGGGGGGFGGGGGGGGGGGGGGGGGGGGGGGGGGGGGGGGGGGGGGGGGGGGGGGGGGGGGGGGGGGGDGGGGGGGGGGGGGGGGGGGGGGGGGGGGGGGGGGGGGGGGGGGGEGGGGGGGGGGGGGGGGGGGF@GGGGGFF?FFD>
@M03364:396:000000000-C9LGT:1:1101:26446:9469 1:N:0:10
ACTCCTACGGGAGGCAGCAGTGGGGAATATTGCACAATGGGCGCAAGCCTGATGCAGCGACGCCGCGTGCGGGATGGAGGCCTTCGGGTTGTAAACCGCTTTTGTTCAAGGGCAAGGCACGGTTTCGGACGTGTTGAGTGGATTGTTCGAATAAGCACCGGCTAACTACGTGCCAGCAGCCGCGGTAATACGTAGGGTGCAAGCGTTATCCGGATTTATTGGGCGTAAAGGGCTCGTAGGCGGTTCGTCGCGTCCGGTGTGAAAGTCCATCGCTTAACGGTGGATCCGCGCCGG
+
GGGGGGGGGGGGGGGGGGGGGGGGGGGGGGGGGGGGGGGGGGGGGGGGGGGGGGGGGGGGGGGGGGGGGGGGGGGGGGGGGGGGGGGGGGGGGGGGGGGGGGG<FAF<DGGGGD>FBFFF:+DF:FGG7+@3*,8,@<@DF8>>FGGGGG@>8@FGGGGGGGGGFGGGG<2<FFGGGGGGGGGDGEC:FEGGGFGGG?GDGGGGGGGDGGGGGGGCF?7CGGGGGG>EGGGGGGGGGGGGGGGCEGGGGGGDGGGGG?EED:FGGGGFGFGGDGGGGG=DBFGGF<DFGFEGDG
@M03364:396:000000000-C9LGT:1:1101:16464:9502 1:N:0:10
ACTCCTACGGGAGGCAGCAGTGGGGAATATTGGACAATGGGGGAAACCCTGATCCAGCCATGCCGCGTGTGTGAAGAAGGCCTTTTGGTTGTAAAGCACTTTAAGCAGTGAAGAAGACTCCGTTGTTAGTACCCACGGACGATGACATTAGCTGCAGAATAAGCACCGGCTAACTCTGTGCCAGCAGCCGCGGTAATACAGAGGGTGCAAGCGTTAATCGGAATTACTGGGCGTAAAGGGAGCGTAGGTGGCTCTATAAGTCAGATGTGAAATCCCCGGGCTTAACCTGGGAAC
+
GGGGGGGGGGGGGGGGGGGGGGGGGGGGGGGGGGGGGGGGGGGGGGGGGGGGGGGGGGGGGGGGGGGGGGGGGGGGGGGGGGGGGGGGGGGGGGGGGGGGGGGGGGGGGGGGGGDFFGGGG7F5+BEE,8:?5:,4@FFGGGGFFGCFGGGGGGGGGGGGGGGGGGGGGGCFGGGGGGGGGGGGGGGGFGGGGGGGGFFGGGGGGGGGGGGGGGGGGGGGGGGGGGGGGGGGGGGGGGGGGCEGGGGGGGGGFGGGGGGGFGGFGGGGGGGGGGGGGGGGFFEGCGFFGFFGGG
@M03364:396:000000000-C9LGT:1:1101:7935:9514 1:N:0:10
ACTCCTACGGGAGGCAGCAGTGGGGAATCTTGCGCAATGGGGGCAACCCTGACGCAGCGACGCCGCGTGCGGGACGAAGGCCTTCGGGTCGTAAACCGCTTTTAGCAGGGACGAGGCCGCTCCAGTGAATGTACCTGCAGAAGAATCCCCGGGTAAATACGTGCCAGCAACCGCGGTATTACGTATGCTGCGAGCGTTATCCGGATTCATTGGGCGTAAAGAGCGCGTAGGCGGCCCGCTAGGTCGGAGGTAAAAGCCAGGGGCACAACCCCGGCGAGCGTCCGATACCGGCGG
+
FGGGGGGGGGGGGGGGGGGGGGGGGGGGGGGG9:FGGGGGGGGGGGGGGGGG8@FGGGDF@FFGGGGGGDG+FG@FGGGGGFGGGGGEG@FGGGG,D7FFGG,@8FCFGGG7FG>*@:>>**5,33,?,,3<,@,37,CE9,C,,,,,8=*1*4=F@BBF*<:7:<<:+,208::88**0+A>FE?C++0<E?55:EC*/<+2?/:5AF?9+<*2://**9+;*/**2:CEGE558=C*88?*0+*://?8<0+++***22;D5*1AFC<**1*/))9*)0.23C*/020))11
@M03364:396:000000000-C9LGT:1:1101:24462:9516 1:N:0:10
ACTCCTACGGGAGGCAGCAGTGGGGAATATTGCACAATGGGCGCAAGCCTGATGCAGCGACGCCGCGTGCGGGATGGAGGCCTTCGGGTTGTAAACCGCTTTTGTTCAAGGGCAAGGCACGGTTTCGGCCGTTTTGAGTGGATTGTTCGAATAAGCACCGGCTAACTACGTGCCAGCAGCCGCGGTAATACGTAGGGTGCAAGCGTTATCCGGATTTATTGGGCGTAAAGGGCTCGTAGGCGGTTCGTCGCGTCCGGTGTGAAAGTCCATCGCTTAACGGTGGATCCGCGCCGG
+
FFE<FGGG@@@B@CEFGGGEFEGGGGGGGGGGGGGGFGGGGFGGGD@FGCFGGGGGGGGGGGGGFGGGGGEGGFEFGEGGGGGFFGGGF:CFGGGGGGEFEGF,BAA9DF8F@FFG<DFG:+:+8@CC8+@**83,>@@CF,,<>F,<FCFF>?FGFGGGGGCEFG9F<8B<CCCCFFGGG:FEGC*;++<F0CFEEFGDFCFCEE8EFGGGEC>*9+<FFGGGEGGGGGGGC6CE=5C=C8C*:7EECEDCEEEGDCEEG+?::>FGGGGGGGE3:CEG5:EC=CFFGB>5CD
@M03364:396:000000000-C9LGT:1:1101:22805:9536 1:N:0:10
ACTCCTACGGGAGGCAGCAGTGGGGAATCTTGCGCAATGGGGGCAACCCTGACGCAGCGACGCCGCGTGCGGGACGAAGGCCTTCGGGTCGTAAACCGCTTTCAGCAGGGACGAGGCCGCTCCTGTGACGGTACCTGCAGAAGAAGCCCCGGCTAAATACGTGCCAGCAGCCGCGGTAATACGTATGGGGCGAGCGTTATCCGGATTCATTGGGCGTAAAGCGCGCGTAGGCGGCCCGTTAGGTCGGAGGTAAAAGCCCGGGGCTCAACCCCGGCGAGCCTCCGATACCGGCGG
+
GGGGGGGGGGGGGGGGGGGGGGGGGGGGGGGGGEGGGGGGGGGGGGGGGGGGGCGGGGEGEGGGGGGGGGGDGGFEGGGGGGGGGGGGGEGGGGGGGGGGGGGGGGGGGGGGGG7:>:FG:7>83??F,84=*:,<?C8,,2><,2<<FGC<<FEFGGGGC<BFC9CCF20/2CGGE5*<FC@FGF?C88;8::1CCECFFGGG85?CC9?CFF8CE>EFCCEEGECEEEGGGEEEGGGGEEGF?5E=EDE9:C@FGFGEC55E5CCCGDEGG55DGCC<57*)9CC>G@)77D
@M03364:396:000000000-C9LGT:1:1101:25812:9541 1:N:0:10
ACTCCTACGGGAGGCAGCAGTGGGGAATATTGGACAATGGGGGCAACCCTGATCCAGCCATGCCGCGTGTGTGAAGAAGGCCTTTTGGTTGTAAAGCACTTTAAGCAGTGAAGAAGACTCCATGGTTACTACCCATGGACGATGACATTAGCTGCAGAATAAGCACCGGCTAACTCTGTGCCAGCAGCCGCGGTAATACAGAGGGTGCAAGCGTTAATCGGAATTACTGGGCGTAAAGCGAGCGTAGGTGGCTTGATAAGTCAGATGTGAAAGCCCCGGGCTTAACCTGGGACC
+
GGGGGGGGGGGGGGGGGGGGGGGGGGGGGGGGGGGGGGGGGGGGGGGGGGGGGGGGGGGGGGGGGGGGGGGGGGGGGGGGGGGGGGGGGGGGGGGGGGGGGGGFGFGCGGGGGG8FEFFGF-C,::EF,<:BF<FGGGGGGGGFCGGFGGGGGGGGGGGGGGGGGGGGGGEGGGGGGGGGGGGGGGGGGGGGGGGGGGGGGGGGGGGGGGGGGGGGGGGGGGGGGGGGGGGGGGEGGGGGGGGGGGGGGGGGGGGGGGGG?9>FGGGGGGFGGGGGGGGGFFFDGGGFGFFG*9
@M03364:396:000000000-C9LGT:1:1101:28058:9553 1:N:0:10
ACTCCTACGGGAGGCAGCAGTGGGGAATCTTGCGCAATGGGGGCAACCCTGACGCAGCGACGCCGCGTGCGGGACGAAGGCCTTCGGGTCGTAAACCGCTTTCAGCAGGGACGAAGCCGCGCGGTGACCGTCCCTGCAGAAGAAGCCCCGGCTAAATACGTGCCAGCAGCCGCGGTAATACGTATGGGGCGAGCGTTATCCGGATTCATTGGGCGTAAAGCGCGCGTAGGCGGCCCGTTAGGTCGGAGGTAAAAGCCCGGGGCTCAACCCCGGCGAGCCTCCGATACCGGCGGG
+
GGGGGGGGGGGGGGGGGGGGGGGGGGGGGGGGGGGGGGGGGGGGGGGGGGGGGGGGGGGGGGGGGGGGGGGGGGGGGGGGGGGGGGGGGGGGGGGGGGGGGGGAFGGGGGGFGG*@@>>*<1==<FGG,*4+1*>,=FGFB8<?FC,<FGFC8>CGGGGGFCFFGGGGG2A8EEEG>EGGGGGGGFGGGDGGGGGGGGGGGGGCCEFFGGGGGGGGGEGGGG5EGECEGGGGGGGGG8ECGGGGGGGEG86CEGGGGFGGGGGCGGGGGGGGGGGGD1CD@FG3DGGFCBEGDD
@M03364:396:000000000-C9LGT:1:1101:10453:9582 1:N:0:10
ACTCCTACGGGAGGCAGCAGTGGGGAATATTGCACAATGGGGGAAACCCTGATGCAGCAACGCCGCGTGAGTGATGACGGCCTTCGGGTTGTAAAGCTCTGTCTTCAGGGACGATAATGACGGTACCTGAGGAGGAAGCCACGGCTAACTACGTGCCAGCAGCCGCGGTAATACGTAGGTGGCGAGCGTTGTCCGGATTTACTGGGCGTAAAGGGTGCGTAGGTGGTTTCTTAAGTCAGAGGTGAAAGGCTACGGCTCAACCGTAGTAAGCCTTTGAAACTGGGAAACTTGGGT
+
GGGGGGGGGGGGGGGGGGGGGGGGGGGGGGGGGGGGGGGGGGGGGGGGGGGGGGGGGGGGGGGGGGGGGGGGGGGGGGGGGGGGGGGGGGGGGGGGGGGGGGGGGGGGGGGGGGGG7FGFGCFFDFGGD,8B,B:FFFGGGGGGGGGGGGGGGGGGGGGGGGGGGGGGG*:FFGGGGGGGGGGGGGGGGGGGGGGGGGGGGGGGGGGGGGGGGGGGGGGGGGGGGGEF89CCC+0+<+<+<5<>GG?F*;200:*53CE9C87//52?*:FFGGEC7:+>FFGFGG44?/****
@M03364:396:000000000-C9LGT:1:1101:16077:9587 1:N:0:10
ACTCCTACGGGAGGCAGCAGTAGGGAATTTTCGTCAATGGGCGCAAGCCTGAACGAGCAATGCCGCGTGGGTGAAGACGGTCTTCGGATTGTAAAGCCCTGTTGCCGGGGACAAAGGACAGCCCGAGTGGACAGCTGACTGTTTGATGGTACCCGGCCAGAAAGCCACGGCTAACTACGTGCCAGCAGCCGCGGTAATACGTAGGTGGCAAGCGTTATCCGGAATGATTGGGCGTAAAGGGTGCGCAGGCGGCTGTGCAAGTCTGAAGTAAAAGGGACCGGCTCAACCGGTTC
+
GGGGGGGGGGGGGGGGGGGGGGGGGGGGGGGGGGGGGGGGGGGGGGGGGGGGGGGGGGGGGGGGGGGGGGGGGGGGGGGGGGGGGGGGGGGGGGGGGGGGGGGGGGGGGGGGGGGGGGGGGGG::FFG+:C3=FFFGGGGGGGGGDGGGGGGGGGGGGGGGGGGGGGGG>EGGGGGGGGGGGGGGGGGGGGGGGGGGGGGGGGGGGGGGGGGGGGGGGGGGGGGGGFGGGGGGGGGGGGGGGGGGGGGGGGGGGGGGGGGGGGGGGGGGGGGGGGGGFEGFF=CGGGFGF7DG
@M03364:396:000000000-C9LGT:1:1101:3384:9594 1:N:0:10
ACTCCTACGGGAGGCAGCAGTGGGGAATATTGCACAATGGGCGCAAGCCTGATGCAGCGACGCCGCGTGCGGGATGGAGGCCTTCGGGTTGTAAACCGCTTTTGTTCAAGGGCAAGGCACGGTTTCGGCCGTGTTGAGTGGATTGTTCGAATAAGCACCGGCTAACTACGTGCCAGCAGCCGCGGTAATACAGAGGGTGCAAGCGTTAATCGGAATTACTGGGCGTAAAGGGAGCGTAGGTGGCTCTATAAGTCAGATGTGAAATCCCCGGGCTTAACCTGGGAACTGCACCTG
+
GGGGGGGGGGGGGGGGGGGGGGGGGGGGGGGGGGGGGGGFGGGGGGGGGGGGGGGGGGGGGGGGGGGGGGGGGGGGGGGGGGGGGGGGGGGGGFGGGGGGGGGGGFGFGGGGGGGGFGGGG+=FCEFD+@C@FGGGGGGGGFGCFFGGEFGF>FGGGGGGGGGGGGGGG<FGGGGGGGGGGGGGGGDEGGGGGCGFGEGGGGGGGGGGGFGGGGGGGGGGGGGGGGEEGGGGGGGGGGGGGGGGGGDGGDGGGGCFGEEGGCDGGGGGGGG:CEGFFGGFF>=FGGGFGF)5C<
@M03364:396:000000000-C9LGT:1:1101:19875:9597 1:N:0:10
ACTCCTACGGGAGGCAGCAGTAGGGAATTTTCGTCAATGGGCGCAAGCCTGAACGAGCAATGCCGCGTGAGTGAGGAAGGTCTTCGGACTGTAAAGCTCTGTTGCCGGGGAAAAAGGGGAACTGCAGGCCATGGCATTTCATGGATGGTACCCGGCCAGAAAGCCACGGCTAACTACGTGCCAGCAGCCGCGGTAATACGTAGGTGGCGAGCGTTATCCGGAATGATTGGGTGTAAAGGGTGCGCAGGCGGTCTGTTAAGTCTGAAGGCAAAGGGATGAGCTCAACTCATTTAT
+
GGGGGGGGGGGGGGGGGGGGGGGGGGGGGGGGGGGGGGGGGGGGGGGGGGGGGGGGGGGGGGGGGGGGGGGGGGGGGGGGGGGGGGGGGGGGGGGGGGGGGGGGGGGGGGGEGGGGEDF=F-B8:CFG++8:::DBCDGGGGGGGGGGGGGGGGGGGGGGGGGGGGGGGGGGGGGGGGGGGGGGGGGGGGGGGGGGGGGGGGGGGGGGGGEGGGGGGGGGGGGGGGGGGGGGGGGGGGGGGGGGGGGGGGGGGGGGGGGGGGGGCGGGGGGFFGG4FGGGFFGFGGGFG?FGD>
@M03364:396:000000000-C9LGT:1:1101:2916:9602 1:N:0:10
ACTCCTACGGGAGGCAGCAGTGGGGAATATTGCACAATGGGCGAAAGCCTGATGCAGCAACGCCGCGTGAGTGATGAAGGCCTTCGGGTCGTAAAACTCTGTTCTCAAGGAAGATAATGACGGTACTTGAGTAGGCAGCCCCGGCTAACTACGTGCCAGCAGCCGCGGTCATACGTAGTGGGCTAGCGTTATCCGGATTTACTGGGCGTAAAGGGTGCGTAGGTGGTCTCTTAAGTCAGGAGTGAAAGGCTACGGCTTAACCGTAGTAAGCTCTTGAAACTGCGAGACTTGAGT
+
GGGGGGGGGGGGEEGGGGGGGGGGGGGGGGGGGGGGGGGGGGGGGGGGGGGGGGGGGGGGGEGGGGGGGGGGGGGFGGGDFGGGGGGGFGCFGGFFGGFGGFFGFGGGGGGGGGGGGGG9FBF:BBFF,57<,<B<<BFGGE@FGG3@FGFF@F7FFFFGGGGGGE7FC58@CCGGGG7CCFCFDFGDCF@EFFFGGGEFGGGGCCFCEGGFG7CG>EECCEGG9>E?<C?CFDCGFGCFGEG:F?CFCFFCF=;CGEGGGG:E=CGGGGG:FFCFGGGGFF+9C)97D640*0
@M03364:396:000000000-C9LGT:1:1101:24728:9614 1:N:0:10
ACTCCTACGGAGGCAGCAGTGGGGAATATTGCACAATGGGCGCAAGCCTGATGCAGCGACGCCGCGTGCGGGATGGAGGCCTTCGGGTTGTAAACCGCTTTTGTTCAAGGGCAAGGCACGGTTTCGGCCTTCTTGCGTGGATTGTTCGAATAAGCACCGGCTAACTACGTGCCAGCAGCCGCGGTAATACGTAGGGTGCAAGCGTTATCCGGATTTATTGGGCGTAAAGGGCTCGTAGGCGGTTCGTCGCGTCCGGTGTGAAAGTCCATCGCTTAACGGTGGATCCGCGCCGGG
+
GGGGGGGGGGGGGGGGGGGGGGGGGGGGGGGGGGGGGGGGGGGGGGGGGGGGGGGGGGGGGGGGGGGGGGGGGGGGGGGGGGGGGGGGGGGGGGGGGGGGGGGGGGGGGGGGGGDG+,BF@=C+,@FG++83@9>,5CFGGCEF7C;FFGGGGGGGGGGGGGGGGGFGG,,=FGGGFGFGGGGGGDGGGEEFGGGGGGGGGGGGGGGGGGGGGGGGGGGGGGGGEG8EGGGGGGEGGGGGGGEGGGGGGGGGGGGG9CCCEFFGGGGGGGGGGGCFGGGDFDCCCGG@DFEG3C
@M03364:396:000000000-C9LGT:1:1101:22132:9616 1:N:0:10
ACTCCTACGGGAGGCAGCAGTGGGGAATATTGCACAATGGGCGCAAGCCTGATGCAGCGACGCCGCGTGCGGGATGGAGGCCTTCGGGTTGTAAACCGCTTTTGTTCAAGGGCAAGGCACGATTTCGGCCGTGTTGAGTGGATTGTTCGAATAAGCACCGGCTAACTACGTGCCAGCAGCCGCGGTAATACGTAGGGTGCAAGCGTTATCCGGATTTATTGGGCGTAAAGGGCTCGTAGGCGGTTCGTCGCGTCCGGTGTGAAAGTCCATCGCTTAACGGTGGATCCGCGCCGG
+
GGGGGGGGGGGGGGGGGGGGGGGGGGGGGGGGGGGGGGGGGGGGGGGGGGGGGGGGGGGGGGGGGGGGGGGGGGGGGGGGGGGGGGGGGGGGGGGGGGGGGGGGGGGGGGGGGGGGGGGGG->A7DGG@+C@*,@DFFBEGFGDFFFGGGFFDFGGGGGGGGGGGGCGGCEGGGGGGGGGGGGGGGGGGGGGGECEGGGGFGGGGGGDGGGGGEEDFFGFGGGGGEEGFGGGEDFGEGGGGGGCGGGEGGGGGGGEC*7/8+:FFGGFGGFDGFGCFFCD@FG*079535:7>D
@M03364:396:000000000-C9LGT:1:1101:4335:9626 1:N:0:10
ACTCCTACGGGAGGCAGCAGTGGGGAATATTGGACAATGGGGGCAACCCTGATCCAGCCATGCCGCGTGTGTGAAGAAGGCCTTTTGGTTGTAAAGCACTTTAAGCAGTGAAGAAGACTCCGTTGTTAATACCCACGGACGATGACATTAGCTGCAGAATAAGCACCGGCTAACTCTGTGCCAGCAGCCGCGGTAATACAGAGGGTGCAAGCGTTAATCGGAATTACTGGGCGTAAAGGGAGCGTAGGTGGCTCTATAAGTCAGATGTGAAATCCCCGGGCTTAACCTGGGAAC
+
GGGGGGGGGGGGGGGGGGGGGGGGGGGFGGFGGGGGGGGGFGGGGGGGGGFGGGGGGGGGGGGGGGEFGEGGGGGGFGGGGGGGGGGGFDEGGGFGDGGGFGGFGGGGGG9FGGBF,EFFG8+,+8EA<,ECB=FGFCEGGGCF9D>FFGGGFDGGGFFGGGAFFGGGGGEGGGGGFGGGGGCGGGFFFGGGGGGGGGGGGGGGGGGGGFFGGFCEFGGG=CCCFGFFGGGGGGGGGG78FEEEEGGGGGG=5?FGGGGGFCGFCGGGGGFFFGGFFGGD:>CFFFGFGFFGGG
@M03364:396:000000000-C9LGT:1:1101:27951:9634 1:N:0:10
ACTCCTACGGGAGGCAGCAGTGGGGAATATTGCACAATGGGCGAAAGCCTGATGCAGCAACGCCGCGTGAGCGATGAAGGCCTTCGGGTCGTAAAGCTCTGTCCTCAAGGAAGATAATGACGGTACTTTTGGCGGTAGCCCCGGATAACTACGTGCCAGCAGCCGCGGTAATACGTAGGGGGCTAGCGTTATCCGGATTTACTGGGCGTAAAGGGTGCGTAGGTGGTTTCTTAAGTCAGGAGTGAAAGGCTACGGCTCAACCGTAGTAAGCTCTTGAAACTGGGAAACTTGAGT
+
GGGGGGGGGGGGGGGGGGGGGGGGGGGGGGGGGGGGGGGGGGGGGGGGGGGGGGGGGGGGGGGGGGGGGGG<FGGGGGGGGGGGGGGGGGGCFGGGGGGGGGGFGGG8FGFGGG9FC9F,,>@C<BDF,,9+,8@+@<,:33>C**+3@FF,83<F7FGGGGCFGFGGG*=FFEGGFFGGGGGG@FGGGGGGGGGGGGGGGGGGGGGGGEGGGGGGGEGGGGG?FG;FCCGGF7FFFGGGGECFDCCGGGGFGGGGCE0<C;CCCDGGGFG:7ACDFGGGFFGGGGG@:6B7*2
@M03364:396:000000000-C9LGT:1:1101:23157:9638 1:N:0:10
ACTCCTACGGGAGGCAGCAGTGGGGAATATTGCACAATGGGCGCAAGCCTGATGCAGCGACGCCGCGTGCGGGATGGAGGCCTTCGGGTTGTAAACCGCTTTTGTTCAAGGGCAAGACACGGTTTCGGCCGTATTGAGTGGATTGTTCGAATAAGCACCGGCTAACTACGTGCCAGCAGCCGCGGTAATACGTAGGGTGCAAGCGTTATCCGGATTTATTGGGCGTAAAGGGCTCGTAGGCGGTTCGTCGCGGCCGGTGTGAAAGTCCATCGCTTAACGGTGGATCCGCGCCGG
+
GGGGGGGGGGGGGGGGGGGGGGGGGGGGGGGGGGGGGGGGGGGGGGGGGGGGGGGGGGGGGGGGGGGGGDGGGGGGFGGEEGFGEGGGFFFGGGGGGEGGGGGGGGGA?FDEGGCG,BD,+@FG+@FC3@F**,3,@FDGG,:@DFCFGFFF*<FGFEGECGE@FGFGGEGGGGGGGGGGGGGGGE5?GFFFGCEGEGGGGGGGGGGGGFFEE;?EEFEF7FFGGEC889FGGGFEE8FGDEE*:CEEGGDE**:C3/:*:7*<9*:DDGGGG7*9FFEGB)CFCC97<5.799
@M03364:396:000000000-C9LGT:1:1101:16887:9639 1:N:0:10
ACTCCTACGGGAGGCAGCAGTAGGGAATCTTCGGCAATGGGGGCAACCCTGACCGAGCAACGCCGCGTGAGTGAAGAAGGTTTTCGGATCGTAAAGCTCTGTTGTAAGAGAAGAACGTGTGTGAGAGTGTAAAGTTCACACAGTGACGGTAACTTACCAGAAAGGGACGGCTAACTACGTGCCAGCAGCCGCGGTAATACGTAGGTCCCGAGCGTTGTCCGGATTTATTGGGCGTAAAGCGAGCGCAGGCGGTTTAATAAGTCTGAAGTTAAAGGCAGTGGCTTAACCATTGTT
+
GGGGGGGGGGGGGGGGGGGGGGGGGGGGGGGGGGGGGGGGGGGGGGGGGGGGGGGGGGDGGGGGGGGGGGGGGGGGGGGGFGGGGGGGGGGGGGGGGGGGGGGGGGGGGGGGGGGGCFFBF-B,<AFF>,C,,@FFGGGGGGGGGFGFFGGGFGGGGGGGGFGGGGGGG7CFGGGGGGGGGGGGGGGGGGGGGGGGGGGGGFGGGGGGGGGGGGGGGGFGEECEEFGDGGGGGGGDGGGGGEGGGGGGGGGG::8C>FGGCGGGGGGGFGDFGGGGGGFGFFGGFGGFGFFGDC
@M03364:396:000000000-C9LGT:1:1101:24489:9669 1:N:0:10
ACTCCTACGGGAGGCAGCAGTAGGGAATTTTCGTCAATGGGCGCAAGCCTGAACGAGCAATGCCGCGTGAGTGAGGAAGGTCTTCGGACTGTAAAGCTCTGTTGCCGGGGAAAACGGGGAGATTCAGGACATGGCGTTTCATGGATGGTACCCGGCCAGAAAGCCACGGCTAACTACGTGCCAGCAGCCGCGGTAATACGTAGGTGGCGAGCGTTATCCGGAATGATTGGGCGTAAAGGGTGCGCAGGCGGTCTGTTAAGTCTGAAGGCAAAGGGATGAGCTCAACTCATTTAT
+
GGGGGGGGGGGGGGGGGGGGGGGGGGGGGGGGGGGGGGGGGGGGGGGGGGGGGGGGGGGGGGGGGGGFGGGGGGGGFFGGGGGGGGGGGGGGGGGGGGGGGGGCFGG:FGFGGG,>F:@83-B9,CFG,+83,BF+@FC,,@,@3>>FGGGG,CGGGGGGGGGDFGGGGEGFCFGGGGGGGGGFGGGGGGGGGGGGGGGGGGGECFGGGGGGGGGGGGGGGGGFGGGGGGGG>88EGFFEFGEGGGGGGGGGG5?CFFGDCAFGFFDGGGFDGGGDC<C7?4CGGGGFFBFGF*
@M03364:396:000000000-C9LGT:1:1101:15444:9704 1:N:0:10
ACTCCTACGGGAGGCAGCAGTGGGGAATATTGCACAATGGGCGCAAGCCTGATGCAGCGACGCCGCGTGCGGGATGGAGGCCTTCGGGTTGTAAACCGCTTTTGTTCAAGGGCAAGGCACGGTTTCGGCCGTGTTGAGTGGATTGTTCGAATAAGCACCGGCTAACTACGTGCCAGCAGCCGCGGTAATACGTAGGGTGCAAGCGTTATCCGGATTTATTGGGCGTAAAGGGCTCGTAGGCGGTTCGTCGCGTCCGGTGTGAAAGTCCATCGCTTAACGGTGGATCCGCGCCGG
+
GGGGGGGGGGGGGGGGGGGGGGGGGGGGGGGGGGGGGGGFGGGGGGGGGGGGGGGGGGGGGGGGGGGGGGGGGGGGGGGGGGGGGGGGGGGGGGGGGGGGGGGGGGGGGGFGGGFGGGGGG7F+>FGG3+@@<8DFFFGGGCFCFFGGGFGF>FGGGGGGGGGGGGGGGFGGGGGGGGGGGGGGGGGGGGGGGGFGGGGGGGGGGGGGGGGGDEGGGGGGGGGGGGGGGGGGGGGGGEFGGGGGGGGGGGGGGGGGGEEGGGGGGGGGGFGGGGGDGGGGEFEGGDFFFFFGGG
@M03364:396:000000000-C9LGT:1:1101:24646:9712 1:N:0:10
ACTCCTACGGGAGGCAGCAGTAGGGAATTTTCGTCAATGGGCGCAAGCCTGAACGAGCAATGCCGCGTGAGTGAGGAAGGTCTTCGGACTGTAAAGCTCTGTTGCCGGGGAAAAAGGGGAAATGCAGGTCATGGCATTTCATGGATGGTACCCGGCCAGAAAGCCACGGCTAACTACGTGCCAGCAGCCGCGGTAATACGTAGGTGGCGAGCGTTATCCGGAATGATTGGGTGTAAAGGGTGCGCAGGCGGTCTGTTAAGTCTGAAGGCAAAGGGATGAGCTCAACTCATTTAT
+
GGGGGGGGGGGGGGGGGGGGGGGGGGGGGGGGGGGGGGGGGGGGGGGGGGGGGGGGGGGGGGGGGGGGGGGGGGGGGGGGGGGGGGGGGGGGGGGGGGGGGGGGGGGGGGGGGGGGCGGC+-C,CDFF,,83CBF,CFGGGGGGGFEFGGFFEGGGGGGGGGGGGGGGGGGGGGGGGGGGGGGGGGGGGGGGGGGGGGGGGGGGGGGGGGGGGGGGGFGGGDGGGDCCFGG8C:FGFGGGGGGGGGGGGGGGGGGGGGGGEFGGGFGGGGGFCFEFFGFGFFCGGG>BCB?GGD
@M03364:396:000000000-C9LGT:1:1101:20017:9713 1:N:0:10
ACTCCTACGGGAGGCAGCAGTGGGGAATATTGGACAATGGGGGAAACCCTGATCCAGCCATGCCGCGTGTGTGAAGAAGGCCTTTTGGTTGTAAAGCACTTTAAGCAGTGAAGAAGACTCCATGGTTAATACCCATGGACGATGACATTAGCTGCAGAATAAGCACCGGCTAACTCTGTGCCAGCAGCCGCGGTAATACAGAGGGTGCAAGCGTTAATCGGAATTACTGGGCGTAAAGGGAGCGTAGGTGGCTCTATAAGTCAGATGTGAAATCCCCGGGCTTAACCTGGGAAC
+
GGGGGGGGGGGGGGGGGGGGGGGGGGGGGGGGGGGGGGGGGGGGGGGGGGGGGGGGGGGGGGGGGGGGGGGGGGGGGGGGGGGGGGGGGGGGGGGGGGGGGGGFGGGGGGGGGGGG8FGGG@F<:CFG,<CFEGDGEFGGGEGGGGGGGGGGGGGGGGGGGGGGGGGGGGEGGGGGGGGGGGGGGGGGGGGGGGGGGGGGGGGGGGGGGGGGGGGGGGGGGGGGGGGGGGGGGGGGGGGGGGGGGGGGGGGGGGGGGGGGGGGGGFGGGGGGGGGGGGEGFFGGGFGFGFFGGF
@M03364:396:000000000-C9LGT:1:1101:19569:9716 1:N:0:10
ACTCCTACGGGAGGCAGCAGTGGGGAATATTGCACAATGGGCGCAAGCCTGATGCAGCGACGCCGCGTGCGGGATGGAGGCCTTCGGGTTGTAAACCGCTTTTGTTCAAGGGCAAGGCACGGTTTCGGCCGGGTTGAGTGGATTGTTCGAATAAGCACCGGCTAACTACGTGCCAGCAGCCGCGGTAATACGTAGGGTGCAAGCGTTATCCGGATTTATTGGGCGTAAAGGGCTCGTAGGCGGTTCGTCGCGTCCGGTGTGAAAGTCCATCGCTTAACGGTGGATCCGCGCCGG
+
GGGGGGGGGGGGGGGGGGGGGGGGGGGGGGGGGGGGGGGGGGGGGGGGGGGGGGGGGGGGEGGGGGGGGGGGGGGGGGGGGGGGGGGGGGGGGFGGGGGGGGGGGGGCGGGGGGEFFGG8:7F7+@@FC:F**@CFFF<F@9<FFGFGGDFFCCGGGGFFGGFGGGGGG7FEGGGGGGGGGGGGGEEGDCCFGFGGGC5EGGGFGGGGGFGGG5ECF?FGGGGGGE5CGFG=EFCEGGGCCE5:EGGGGGGGEGEED8E:8::<CDGGGGFDGFG<GGGG@FGCFF*7DFFDDG
@M03364:396:000000000-C9LGT:1:1101:28705:9737 1:N:0:10
ACTCCTACGGGAGGCAGCAGTGGGGAATATTGGACAATGGGGGAAACCCTGATCCAGCCATGCCGCGTGTGTGAAGAAGGCCTTTTGGTTGTAAAGCACTTTAAGCAGTGAAGAAGACTCCCTTGTTAATACCCATGGACGATGACATTAGCTGCAGAATAAGCACCGGCTAACTCTGTGCCAGCAGCCGCGGTAATACAGAGGGTGCAAGCGTTAATCGGAATTACTGGGCGTAAAGGGAGCGTAGGTGGCTCTATAAGTCAGATGTGAAATCCCCGGGCTTAACCTGGGAAC
+
GGGGGGGGGGGGGGGGGGGGGGGGGGGGGGGGGGGGGGGGGGGGGGGGGGGGGGGGGGGGGGGGGGGGGGGGGGGGGGGGGGGGGGGGGGGGGGGGGGGGGGGGGGG@FGGGGGGG8FF@F-BC,CEF,<CC:,:FFGCGGGGGGGFGGGGGFFGGGGGGGGGGGGGGGGGGGGGGGGGGGGGGGGGGGCFGGGGGGGGGGGGGGGGGGGGGGGGGGGGGGGGGGGGGGGGGGGGGGGGGGGGGGGGEGGGGFGGCGGGGFGGGGFGGGGGGGGGGGGDDEFGGGGGFGFFGGG
@M03364:396:000000000-C9LGT:1:1101:7782:9749 1:N:0:10
ACTCCTACGGGAGGCAGCAGTGGGGAATATTGCACAATGGGCGCAAGCCTGATGCAGCGACGCCGCGTGCGGGATGGAGGCCTTCGGGTTGTAAACCGCTTTTGTTCAAGGGCAAGGCACGGTTTCGGCCGTGTTGAGTGGATTGTTCGAATAAGCACCGGCTAACTACGTGCCAGCAGCCGCGGTAATACGTAGGGTGCAAGCGTTATCCGGATTTATTGGGCGTAAAGCGCGCGTAGGCGGCCCGTTAGGTCGGAGGTAAAAGCCCGGGGCTCAACCCCGGCGAGCCTCCG
+
GGGGGGGGGGGGGGGGGGGGGGGGGGGGGGGGGGGGGGGGGGGGGGGGGGGGGGGGGGGGGGGGGGGGGGGGGGGGGGGGGGGGGGGGGGGGGGGGGGGGGGGGGGGGGGGGGGGGGGGFF@FEFGGG@>@5<@D7;@FGFFGGGGGFGGGGGCGGGGGGGGGGGGGGG<FFCFGGGGGGGGGGGGGGGGGGGGGGGGGGGGFGGGGGGGGGGGGDGFFFCFGGGG:EGGGGGGGGDEGGGGGGGGGGGGGGGFDEDGD:CEFGFFGGGGGGGEFCFFGGEFGGG3<BDFFFD
@M03364:396:000000000-C9LGT:1:1101:21084:9753 1:N:0:10
ACTCCTACGGGAGGCAGCAGTGGGGAATATTGGACAATGGGGGCAACCCTGATCCAGCCATGCCGCGTGTGTGAAGAAGGCCTTTTGGTTGTAAAGCACTTTAAGCAGTGAAGAAGCCTCCCTGGTTAGTACCCGTGGACGATGACATTAGCTGCAGAATAAGCACCGGCTAACTCTGTGCCAGCAGCCGCGGTAATACAGAGGGTGCAAGCGTTAATCGGAATTACTGGGCGTAAAGCGAGCGTAGGTGGCTTGATAAGTCAGATGTGAAAGCCCCGGGCTTAACCTGGGAAC
+
GGGGGGGGGGGGGGGGGGGGGEGGGGGGFGGGGGGGGGGGGGGGGGGGGGGGCFEFGGDFGGGGGGGGGGGGGGGGGGGGGGGFFGGGGGGGGDGGGGGGGGGCFCFGGGGGGGGG8EF,A-B:=FFF,C@F,=+3@=FGE:FFD=,@F=DCGGGGGGGGGGGGGGGGGGEGCGGCFGGGGGGGGFGGGGGGGGGGGGGFGGGGGGGGGGGCCGEECGGGGGCFGG<C@BCGGGGGGGGGGGGGGCGG?FGFGGGFGG9CGGGGCFGGGGGGGGGGGGGGFEGFFFGFFFFC4C
@M03364:396:000000000-C9LGT:1:1101:15203:9756 1:N:0:10
ACTCCTACGGGAGGCAGCAGTGGGGAATATTGCACAATGGGCGAAAGCCTGATGCAGCAACGCCGCGTGAGCGATGAAGGCCTTCGGGTCGTAAAGCTCTGTCCTCAAGGAAGATAATGACGGTACTTGTGGAGGAAGCCCCGGCTAACTACGTGCCAGCAGCCGCGGTAATACGTAGGGGGCTAGCGTTATCCGGAATTACTGGGCGTAAAGGGTGCGTAGGTGGTTTCTTAAGTCAGAGGTGAAAGGCTACGGCTCAACCGTAGTAAGCCTTTGAAACTGGGAAACTTGAGG
+
GGGGGGGGGGGGGGGGGGGGGFGGGGGGGGGGGGGGGGGGGGGGGGGGGGGGGGGGGGGGFGGGGGGGGGGGGGGGGGGGGGGGGGGGGGGGGGGGGGGGGGG<FGG@FGGGGGGGCGGGGFFGGGFGG,ACF<CGGGGGGGGGGGEFGG=FFFGGGGGGGGGGGGGGG<:FGGGGGGGGGGGGGGGGFGGGGGEGGGGGGGGGGGGGGGGGGGGGGGGGGGGCGGEG8C<FGGGGGC:<CFGGGGGGGCC6CGGGGGGGGGGGGGGGG7?CFFCGGDFGFFGFFGFFDFFGG*
@M03364:396:000000000-C9LGT:1:1101:12594:9772 1:N:0:10
ACTCCTACGGGAGGCAGCAGTGGGGAATCTTGCGCAATGGGGGCAACCCTGACGCAGCGACGCCGCGTGCGGGACGAAGGCCTTCGGGTCGTAAACCGCTTTCAGCAGGGACGAGGCCGCTCCGGTGACGGTACCTGCAGAAGAAGCCCCGGCTAAATACGTGCCAGCAGCCGCGGTAATACGTATGGGGCGAGCGTTATCCGGATTCATTGGGCGTAAAGCGCGCGTAGGCGGCCCGTTAGGTCGGAGGTAAAAGCCCGGGGCTCAACCCCGGCGAGCCTCCGATACCGGCGG
+
GGGGGGGGGGGGDGGGGGGGGGGGGGGGGGGGGGGGGGGGGGGGGGGGGGGGGGGGGGGGGGGGGGGGGGGGGGGGGGGGGGGGGGGGGGGGGGGGGGGGGGGGGGGGGGGGGGGGGGGGG*C84=FGCCF=FFGGGGGGGGGGGFGGGGGGGGGGGGGGGGGGGGGGG;FGGGGGGGGGGGGGGGGGGGGGGGGGGGGGGGGGEEGGGGGGGGGGGGGGGGGGGGGEGGGGGGGGGG:FGGGGGGGGGG>FGGGGGGGGGGGGEGFFGGGGGGGGDGGGFFGGGGGDGFFGGG
@M03364:396:000000000-C9LGT:1:1101:20460:9829 1:N:0:10
ACTCCTACGGGAGGCAGCAGTGGGGAATATTGCACAATGGGCGCAAGCCTGATGCAGCGACGCCGCGTGCGGGATGGAGGCCTTCGGGTTGTAAACCGCTTTTGTTCAAGGGCAAGGCACGGTTTCGGACGTGTTGAGTGGATTGTTCGAATAAGCACCGGCTAACTACGTGCCAGCAGCCGCGGTAATACAGAGGGTGCAAGCGTTAATCGGAATTACTGGGCGTAAAGGGAGCGTAGGTGGCTCTATAAGTCAGATGTGAAATCCCCGGGCTTAACCTGGGAACTGCATCTG
+
GGGGGGGGGGGGGGGGGGGGFGGGGGGGGGGGGGGGGGGGGGGGGGGGGGGGGFGGGGGGGGGGGGGGGGGGGFGGGGGGGGGGGGGGGGGGGGGGGGGGGGGGGGGFGGGCCGFC@FFFG+DFFFED++58@,@:=FGGGDCFGF<DFGCF>FCFFGGGGGGGGGGGG7<CFFGGGGGGGEGGGGDEGCFGGGGGGGGGGGGGGGGGCGGGGEEFGGGGGDGGG/:CGGGGGGGGGGEGGGFGGGGGGGGGGGFGGCGGGGDCFGFGGDGGDG56:CF:4@GFCCF?F??FC:
@M03364:396:000000000-C9LGT:1:1101:6096:9838 1:N:0:10
ACTCCTACGGGGGCAGCAGTGGGGAATATTGCACAATGGGCGCAAGCCTGATGCAGCGACGCCGCGTGCGGGATGGAGGCCTTCGGGTTGTAAACCGCTTTTGTTCAAGGGCAAGGCACGGTTTAGGCCGTGTTGAGTGGATTGTTCGAATAAGCACCGGCTAACTACGTGCCAGCAGCCGCGGTAATACGTAGGGTGCAAGCGTTATCCGGATTTATTGGGCGTAAAGGGCTCGTAGGCGGTTCGTCGCGTCCGGTGTGAAAGTCCATCGCTTAACGGTGGATCCGCGCCGGG
+
GGGGGGGGGGGGGGGGGGGGGGGGGGGGGGGGGGGGGGGGGGGGGGGGGGGGGGGGGGGGGGGGGGGEGEGGGGGGGGGGGGGGGGGGGGGGGGGGGGDGGGFFGGGAFGGGGGGGGDFEF3@:,8>F,**1,8>,@FFFF,DFCFCFFGGGGGGGGGGGGGEGGCF@B=C7FFGGFGGGGGGGEGGG?CCFCGGGCEGGGGGGG>EGGGGEEEECEFGEFGEE?CEFGGGGFFGCGGGGGC:ECEEGGGE::CEGGG5799>CFFGGFGGGGGCCF<EDFFFGGGGFGFFGGG
@M03364:396:000000000-C9LGT:1:1101:22127:9840 1:N:0:10
ACTCCTACGGGAGGCAGCAGTGGGGAATATTGCACAATGGGCGCAAGCCTGATGCAGCGACGCCGCGTGCGGGATGGAGGCCTTCGGGTTGTAAACCGCTTTTGTTCAAGGGCAAGGCACGGTTTCGGCCGTGTTGAGTGGATTGTTCGAATAAGCACCGGCTAACTACGTGCCAGCAGCCGCGGTAATACGTAGGGTGCAAGCGTTATCCGGATTTATTGGGCGTAAAGGGCTCGTAGGCGGTTCGTCGCGTCCGGTGTGAAAGTCCATCGCTTAACGGTGGATCCGCGCCGG
+
GGGGGGGGGGGGGGGGGGGGGGGGGGGGGGGGGGGGGGGGGGGGGGGGGGGGGGGGGGGGGGGGGGGGGGGGGGGGGGGGGGGGGGGGGGGGGGGGGGGGGGGGGGGGGGGGGGGGFGGGG7DEFFGG>+@5@<F7FFFGGFFGGGGGGGFFDGGGGGGGGGGGGGGGG7FGGGGGGGGGGGGGGGGGGGGGFFFGGGGGGGGGGGGGGGGGGGGDGGGGGGGFGEEEFGGGGGGGGGGGGGGEGGGGGGGGGEGGGCECG@FGGGEGFCGGGGGGGGGGFFGFGGFF5@FGDG
@M03364:396:000000000-C9LGT:1:1101:21799:9845 1:N:0:10
ACTCCTACGGGAGGCAGCAGTGGGGAATATTGCACAATGGGCGCAAGCCTGATGCAGCGACGCCGCGTGCGGGATGGAGGCCTTCGGGTTGTAAACCGCTTTTGTTCAAGGGCAAGGCACGGTTTCGGCCGTGTTGAGTGGATTGTTCGAATAAGCACCGGCTAACTACGTGCCAGCAGCCGCGGTAATACGTAGGGTGCAAGCGTTATCCGGATTTATTGGGCGTAAAGGGCTCGTAGGCGGTTCGTCGCGTCCGGTGTGAAAGTCCATCGCTTAACGGTGGATCCGCGCCGG
+
GGGGGGGGGGGGGGGGGGGGGGGGGGGGGGGGGGGGGGGGGGGGGGGGGGGGGGGGGGGGGGGGGGGGGGGGGGGGGGGGGGGGGGGGGGGGGGGGGGGGGGGGGEFGGGGGGGGGGGGGGFFC:DFG8+@5@,@,,D>FG9FFFGGGGGGGCFGGGGGGGGGGGGGGGCFFFGGGGGFGGGGGGEEEFGGGFGGGGGGGGGGGGGGGGGGGGGEEGGGGGGGGG>EGGGGGGGGGGGGGGGGEEGGEGGGGGGGEGCECGCCGGGGGGGGGGGGDFFGG>FGGGGGFGFF<DG
@M03364:396:000000000-C9LGT:1:1101:18322:9853 1:N:0:10
ACTCCTACGGGAGGCAGCAGTGGGGAATATTGGACAATGGGGGCAACCCTGATCCAGCCATGCCGCGTGTGTGAAGAAGGCCTTTTGGTTGTAAAGCACTTTAAGCAGTGAAGAAGACTCCATGGTTACTACCCATGGACGATGACATTAGCTGCAGAATAAGCACCGGCTAACTCTGTGCCAGCAGCCGCGGTAATACGTAGGGAGCAAGCGTTATCCGGATTTACTGGGTGTAAAGGGTGCGCAGGCGGCCAAGCAAGTCAGAAGTGAAAGGTACCGGCTCAACCGGTAC
+
GGGGGGGGGGGGGGGGGGGGGGGGGGGGGGGGGGGGGGGGGGGGGGGGGGGGGGGGGGGGGGGGGGGGGGGGGGGGGGGGGGGGGGGGGGGGGGGGGGGGGGGFGGGGGGGGGGGGFGGGG-E,:CFG,<CEEF9FFGGGGFGFGGGGGGGGGGGGGGGGGGGGGGGGGGGGGGGGGGGGGGGGGGGGGGGGGGGGGGGGGGGGGGGGGGCGGGGGGGGGGGGEGGGGGGGGGGGGGGGGGGGGGGGGGGGGGGGGGGGGCFFGGGGGGGGGGGGGGGGGFFGGGGGFGE>G
@M03364:396:000000000-C9LGT:1:1101:19979:9857 1:N:0:10
ACTCCTACGGGAGGCAGCAGTAGGGAATCTTCGGCAATGGGCGAAAGCCTGACCGAGCAACGCCGCGTGAGTGATGAAGGCCTTCGGGTTGTAAAGTTCTGTTATAAGGGAAGAACGACTTTAGGAGGATATGTCAAGAGTTTGACGGTACCTTATGAGAAAGCCCCGGCTAACTACGTGCCAGCAGCCGCGGTAATACGTAGGTGGCGAGCGTTATTCGGAATTATTGGGCGTAAAGAGCGCGCAGGTGGTTGGTTAAGTCGGATGTGAAATCCCCCGGCTTAACGTGGGA
+
GGGGGGGGGGGGGGGGGGGGG9FGGGGG9FG<F,CGGGGGGGGGGGGGGGGG8F@FGG+F,@FGGGGGG7,CFG9FGGGG8FGGGGG7FGGGGGG,A,CF9FDGF,<FGGGCFGG8>:F+CE<,,,,++:C,<3,,,,,,C,CFGGGDFGGG3@<,@F>,EFGG73FFGFGGGGG<BFGGGGGGGGGGGGGGGGGGGGG@2?FG:,BF8@EGGGGG5+<FGGGGGG+AFGDGGGGGGF+;@EEGCEGGCFGGG**:CGGGC+**:5EGGGGG*AFG*)5CBFGGGG3)*8BF
@M03364:396:000000000-C9LGT:1:1101:22763:9872 1:N:0:10
ACTCCTACGGGAGGCAGCAGTGGGGAATCTTGCGCAATGGGGGCAACCCTGACGCAGCGACGCCGCGTGCGGGACGAAGGCCTTCGGGTCGTAAACCGCTTTCAGCAGGGACGAGGCCGCTCCTGTGACGGTACCTGCAGAAGAAGCCCCGGCTAAATACGTGCCAGCAGCCGCGGTAATACGTATGGGGCGAGCGTTATCCGGATTCATTGGGCGTAAAGCGCGCGTAGGCGGCCCGTTAGGTCGGAGGTAAAAGCCCGGGGCTCAACCCCGGCGAGCCTCCGATACCGGCGG
+
GGGGGGGGGGGGGGGGGGGGGGGGGGGGGGGGGEGGGGGGGGGGGGGGGGGGFFGGGG:FGGGGGGGGGGGCGGGGGGGGGGGGGGGGGEGGFGGGG:FFGGFGGFGGFGGFFGF<*<FEF5>>,?8C,*4=FC:F>BA,,>FEDC,+<FGD@CFFF:CEGFGGCFGFF8CGCEGGG*:@FGGGGCGFGDE5E5>EGGEGCCEE5/AGGGC@E5FGGEC>:+CE5CEGCEGGGDG:CG8;:CGGG5C:EC;E@??<CGC=EDGE5997C4;*/CEC7>55?)*975/)C)<)/C
@M03364:396:000000000-C9LGT:1:1101:28937:9875 1:N:0:10
ACTCCTACGGGAGGCAGCAGTGGGGAATATTGCACAATGGGCGCAAGCCTGATGCAGCGACGCCGCGTGCGGGATGGAGGCCTTCGGGTTGTAAACCGCTTTAGTTCAAGGGCAAGGCACCGTTTCGGCCGAGTGGAGTGAATTGTTCGAATAAGCACCGGCTAACTACGTGCCAGCAGCCGCGGTAATACGTAGGGTGCAAGCGTTATCCGGATTTATTGGGCGTAAAGGGCTCGTAGGCGGTTCGTCGCGTCCGGTGTGAAAGTCCATCGCTTAACGGTGGATCCGCGCCGG
+
GGGGGGGGGGGGGGGGGGGGFGGGEGGGGGGGGGGGGGGGGGGGGGGGGGGGGGGGGFEGGGGGGGGGGGGGGGGGGGGGGGGGGGGDGGGGGGGGGGGGGGGCGAFFGGGCEGCG++B,+3:+,@FG+8>**@*3@<3,,<@9,@;@FGF7FGFCEGFGGGGGFGGFF*2CFFFEGGGGGGEGGGGGGGGGFFGGGFGGFGFCGGGGGFGGGCEGGCEGGGCFGC*;;ACEGGGGGGCGGGGECEGGGCEGGGGGGCCEC:DEGGGCFGGGDGC<FGGG>FGGGGGFFEF7CG
@M03364:396:000000000-C9LGT:1:1101:11903:9886 1:N:0:10
ACTCCTACGGGAGGCAGCAGTGGGGAATATTGCACAATGGGCGCAAGCCTGATGCAGCGACGCCGCGTGCGGGATGGAGGCCTTCGGGTTGTAAACCGCTTTTGTTCAAGGGCAAGGCACGGTTTCGGCCGTGTTGAGTGGATTGTTCGAATAAGCACCGGCTAACTACGTGCCAGCAGCCGCGGTAATACGTAGGGTGCAAGCGTTATCCGGATTTATTGGGCGTAAAGGGCTCGTAGGCGGTTCGTCGCGTCCGGTGTGAAAGTCCATCGCTTAACGGTGGATCCGCGCCGG
+
GGGGGGGGGGGGGGGGGGGGGGGGGGGGGGGGGGGGGGGGGGGGGGGGGGGGGGGGGGGGGGGGGGGGCGGGGGGGGGGGGGGGGGGGGGGGGGGGGGGGGGGGGGGGGGGGGGGGGGFFG>FCFDFG<+@@FFFGGGGGGGGGGGGGGGGGGGGGGGGGGGGGGGGGGCFGGGGGGGGGGGGGGGGGGGGGFGGGGGGGGGGGGGGGGGGGGGGCCGGGGFGGGGGGGGFGGGGGGGGGFEGGGGGGGGGGGGGGGGGGGGGGGGGGGGGGGGGGGFGG@FGGGGGFGFEGGG
@M03364:396:000000000-C9LGT:1:1101:5373:9893 1:N:0:10
ACTCCTACGGGAGGCAGCAGTGGGGAATATTGCACAATGGGCGCAAGCCTGATGCAGCGACGCCGCGTGCGGGATGGAGGCCTTCGGGTTGTAAACCGCTTTTGTTCAAGGGCAAGGCACGGTTTCGGCCGTGTTGAGGGGATTGTTCGAATAAGCACCGGCTAACTACGTGCCAGCAGCCGCGGTAATACGTAGGGTGCAAGCGTTATCCGGATTTATTGGGCGTAAAGGGCTCGTAGGCGGTTCGTCGCGTCCGGTGTGAAAGTCCATCGCTTAACGGTGGATCCGCGCCGG
+
GGGGGGGGGGGGGGGGGGGGGGGGGGGGGGGGGGGGGGGGGGGGGGGGGGGGGGGGGGGGGGGGGGGGGGGGGDGGGGGGGGGGGGGGGGGGGGGGGGGGGGGGGEEDGGGGGG7DBBFGG+D@+@FGCCF@C,>DFF,>FCFCAFGGGFAF<CFGGGGGGGGDGGGGGGGGGGGGGGGGGGGGGGGCFGGCCGGGGFEGGGGGGGG5FCGGGCC59AGGGGGGEC*8AEGGGGGECGFGGGGCEEEEGEGGEGEEG:E5AC>FGGGFGFGGGGGGGGEG7>=FDFFFGFFCDG
@M03364:396:000000000-C9LGT:1:1101:16109:9910 1:N:0:10
ACTCCTACGGGAGGCAGCAGTGGGGAATATTGCACAATGGGCGCAAGCCTGATGCAGCGACGCCGCGTGCGGGATGGAGGCCTTCGGGTTGTAAACCGCTTTTGTTCAAGGGCAAGGCACGGTTTCGGCCGTGTTGAGTGGATTGTTCGAATAAGCACCGGCTAACTACGTGCCAGCAGCCGCGGTAATACGTATGGGGCGAGCGTTATCCGGATTCATTGGGCGTAAAGCGCGCGTAGGCGGCCCGTTAGGTCGGAGGTAAAAGCCCGGGGCTCAACCCCGGCGAGCCTCCGG
+
GGGGGGGGGGGGGGGGGGGGGGGGGGGGGGGGGGGGGGGGGGGGGGGGGGGGGGGGGGGGGGGGGGGGGGGGGGGGGGGGGGGGGGGGGGGGGGGGGGGGGGGGGGGGGGGDEGFG<FFCG8BFFFFE++@5<<DBEFCFFGGCGADEGGAG7FFGGGGGGGGGFGGCC1CGGFGFGFGFFGGGGGGGGFGGGGGGGGGGGGGGGGGGGFGGEG8CEGGGGGGGGGE8:FEGEEEGGGGGGEGC=EG5C5;EGGGGCGDGDGFCFFFFGGEGDEGGGF=D>BCDD3DB5?FGG)
@M03364:396:000000000-C9LGT:1:1101:28081:9935 1:N:0:10
ACTCCTACGGGAGGCAGCAGTGGGGAATATTGGACAATGGGGGCAACCCTGATCCAGCCATGCCGCGTGTGTGAAGAAGGCCTTTTGGTTGTAAAGCACTTTAAGCAGTGAAGAAGACTCCCTGGTTAATACCCATGGACGATGACATTAGCTGCAGAATAAGCACCGGCTAACTCTGTGCCAGCAGCCGCGGTAATACAGAGGGTGCAAGCGTTAATCGGAATTACTGGGCGTAAAGCGAGCGTAGGTGGCTTGATAAGTCAGATGTGAAAGCCCCGGGCTTAACCTGGGAAC
+
GGGGGGGGGGGGGGGGGGGGGGGGGGGGGGGGGGGGGGGGGGGGGGGGGGGGGGGGGGGGGGGGGGGGGG@FGGGGGGGGGGGGGGGGGGGGGGGGGGGGGGG,CAFGFGGGGGGF,?F8,?B,+BCFF<A5,,,:AB=FGDFFFG,EFF=FGF,DFGFBFGGGGFGGGEEGGGGGGFGGGGGGGGGGGGGGGGGGGGGGGGGGGGGGGGGGGGGGFGGGGGGGGGGGGGGGGGGGGGGGGGGGEEGGFGGGGGGGGGGGGGGGGGGGGGGGGGFGGGGGFFGGGGGFGFFG6*
@M03364:396:000000000-C9LGT:1:1101:18512:9949 1:N:0:10
ACTCCTACGGGAGGCAGCAGTGGGGAATATTGCACAATGGGCGCAAGCCTGATGCAGCGACGCCGCGTGCGGGATGGAGGCCTTCGGGTTGTAAACCGCTTTTGTTCAAGGGCAAGGCACGGTTTCGGCCGTGTTGAGTGGATTGTTCGAATAAGCACCGGCTAACTACGTGCCAGCAGCCGCGGTAATACGTAGGGTGCAAGCGTTATCCGGATTTATTGGGCGTAAAGGGCTCGTAGGCGGTTCGTCGCGTCCGGTGTGAAAGTCCATCGCTTAACGGTGGATCCGCGCCGG
+
GGGGGGGGGGGGGGGGGGGGGGGGGGGGGGGGGGGGGGGGGGGGGGGGGGGGGGGGGGGGDGGGGGGGGGEGGGGGGGGGGGGGGGGGGGGGGGGGGGGGGGGGGGGFGGGGGGGGGGGG@+D++:>C+8@5>FFFGFFEG>FEFGFDEGCG*?ACFGGGGGGGGGGGG:CFGGGGGGGGGGGGGGGGGGGGCFGGGGGGGGGCGGGDFFFCECGEGFGCGGCCCCEC8CFGEGGGGGGGGGGGGEGEGGGGGEGG3::AA3?+::<CFGFGGGGGCFGG)7EC995<508<DD
@M03364:396:000000000-C9LGT:1:1101:19966:9967 1:N:0:10
ACTCCTACGGGAGGCAGCAGTGGGGAATCTTGCGCAATGGGGGCAACCCTGACGCAGCGACGCCGCGTGCGGGACGAAGGCCTTCGGGTCGTAAACCGCTTTCAGCAGGGACGAGGCCGCGAGGTGACGATACCTGCAGAAGAAGCCCCGGCTAAATACGTGCCAGCAGCCGCGGTAATACGTATGGGGCGAGCGTTATCCGGATTTATTGGGCGTAAAGAGCGCGCAGGTGGTTGATTAAGTCTGATGTGAAAGCCCACGGCTTAACCGTGGAGGGTCATTGGAAACTGGTCG
+
GGGGGGGGGGGGGGGGGGGGGGGGGGGGGGGGGGGGGGGGGGGGGGGGGGGGGGGGGGGGGGGGGGGGGGGGGGGGGGGGGGGGGGGGGGGGGGGGGGGGGGGGGGGGGGGGGGGGGGFGG1=<:CFGC*48<CFFFGGGGGGGGGGGGGGGGGGGGGGGGGGGGGGGGFFGGGGGGGGGGGGGGGGGGGGGGGGGGGGGGGGCECCFGGGGGGGEGGGGGGGGGGGGGGAFF88CFFGGGGGGGGGGGGGGGGGG<FGGGGGGCFCGGGGFGCFGGDGGFFGGGG7<GFFCFD
@M03364:396:000000000-C9LGT:1:1101:21001:9972 1:N:0:10
ACTCCTACGGGAGGCAGCAGTAGGGAATTTTCGTCAATGGGCGCAAGCCTGAACGAGCAATGCCGCGTGGGTGAAGACGGTCTTCGGATTGTAAAGCCCTGTTGCCGGGGACAAAGGACAGCCAGAGTGGAAAGCTGACTGTTTGATGGTACCCGGCCAGAAAGCCACGGCTAACTACGTGCCAGCAGCCGCGGTAATACGTAGGTGGCGAGCGTTATCCGGAATTATTGGGCGTAAAGAGCGCGCAGGTGGTTGATTAAGTCTGATGTGAAAGCCCACGGCTTAACCGTGG
+
GGGGGGGGGGGGGGGGGGGGGGGGGGGGGGGGGGGGGGGGGGGGGGGGGGGGGGGGGGGGGGGGGGGGGGGGGGGGGGGGGGGGGGGGGGGGGGGGGGGGGGGGGGGGGGGGGGGGFFCDGFG,BDFGC3C,3:BBFFFFGGFFGFFGGGGGGGGGGGGGGGGGGGGGG:>CGGGGGGGGGGGGGGGGGGGGGGG7FGGGGGGGGGGGGGGGGGGGGGGGGGEGGFGGGGGGGGGDGGGGGFGGGCEEE:FGGGGGGGGGGGGFDGGGGGGGFFGCFGGGFFGGGGGFGDFG
@M03364:396:000000000-C9LGT:1:1101:20728:9976 1:N:0:10
ACTCCTACGGGAGGCAGCAGTGGGGAATCTTGCGCAATGGGGGCAACCCTGACGCAGCGACGCCGCGTGCGGGACGAAGGCCTTCGGGTTGTAAACCGCTTTCAGCAGGGACGAGGCCGCGAGGTGACGGTGCCTGCAGAAGAAGCCCCGGCTAAATACGTGCCAGCAGCCGCGGTAATACGTATGGGGCGAGCGTTATCCGGATTCATTGGGCGTAAAGCGCGCGTAGGCGGCCCGTTAGGTCGGAGGTAAAAGCCCGGGGCTCAACCCCGGCGAGCCTCCGATACCGGCGGG
+
GGGGGGGGGGGGGGGGGGGGGGGGGGGGGGGGGGGGGGGGGGGGGGGGGGGGGGGGGGGGGGGGGGGGGGGGGGGGGGGGGGGGGGGGGGGGGGGGGGGGGGGFGGGGGGGGGGGGGGGGG*=*=FFF+*6+=FFGGFGCGG8FGGCFGGGGEGGGGGGGCFGGGGGGGCDEGGGGGGGGGGGGGGGGGGGGGGG>EEGGFGGGGGGFFFGFGGGGGGGFFGGGEEEGGGGGGGGGGGGEEGGGGGGGGGGGFGGGGGEGEGD=GGGGGGGGGGGGGGEGFFECDGGFGFFGGG
@M03364:396:000000000-C9LGT:1:1101:26738:9986 1:N:0:10
ACTCCTACGGGAGGCAGCAGTGGGGAATCTTGCGCAATGGGGGCAACCCTGACGCAGCGACGCCGCGTGCGGGACGAAGGCCTTCGGGTCGTAAACCGCTTTCAGCAGGGACGAGGCCGCGGGTAGACGGTACCTGCAGAAGAAGCCCCGGCTAAATACGTGCCAGCAGCCGCGGTAATACGTATGGGGCGAGCGTTATCCGGATTCATTGGGCGTAAAGCGCGCGTAGGCGGCCCGTTAGGTCGGAGGTAAAAGCCCGGGGCTCAACCCCGGCGAGCCTCCGATACCGGCGGG
+
GGGGGGGGGGGGGGGGGGGGGGGGGGGGGGGGGGGGGGGGGGGGGGGGGGGGGGGGGGGGGGGGGGGGGGGGGGGGGGGGGGGGGGGGGGGGGGGGGGGGGGGGGGGGGGGGGGGGEFFCC*=1*=CFF14+*,8CFGGGGGGGGG8FGFGE*AFGGGGGEGGGGGGGG@CEGGGEGGGGGGAGGGGGGGGDGCEEGGGGGGGEGDGGGGGGGGGGGGGGGGGGGGECGGGGGGDGGEGGGGGGGGEEGCFFGGGGGGEGGGGGGFGGGGGGGG*9DGG:<@EDGGGFCEFGG5
@M03364:396:000000000-C9LGT:1:1101:16877:9988 1:N:0:10
ACTCCTACGGGAGGCAGCAGTGGGGAATCTTGCGCAATGGGGGCAACCCTGACGCAGCGACGCCGCGTGCGGGACGAAGGCCTTCGGGTCGTAAACCGCTTTCAGCAGGGACGAGGCCGCTCCGGTGACGGTACCTGCAGAAGAAGCCCCGGCTAAATACGTGCCAGCAGCCGCGGTAATACGTATGGGGCGAGCGTTATCCGGATTCATTGGGCGTAAAGCGCGCGTAGGCGGCCCGTTAGGTCGGAGGTAAAAGCCCGGGGCTCAACCCCGGCGAGCCTCCGATACCGGCGG
+
GGGGGGGGGGGGGGGGGGGGGGGGGGGGGGGGGGGGGGGGGGGGGGGGGGGGGGGGGGGGGGGGGGGGGGGGGGGGGGGGGGGGGGGGGGGGGGGGGGGGGGGFGGGGGGGGGGGGGGGGG7C=:CCFC*==CFGGGGGGGGGGGGGGGGGGGGGGGGGGGGGGGGGGG6FGGGGGGGGGGGGFGGGGGGGGGGGGGGDGGGGGGGGGGGGGGGGGDGGGGGGGGGGGGGGFGGGGGGGGGGGGGGGGGG8EFGEGGDGGGGDGEGGGGFGGGEEGGGGGFFGGDGGFGFFGGD
@M03364:396:000000000-C9LGT:1:1101:23790:9993 1:N:0:10
ACTCCTACGGGAGGCAGCAGTGGGGAATATTGGACAATGGGGGAAACCCTGATCCAGCCATGCCGCGTGTGTGAAGAAGGCCTTTTGGTTGTAAAGCACTTTAAGCAGTGAAGAAGACTCCCTGGTTAATACCCATGGACGATGACATTAGCTGCAGAATAAGCACCGGCTAACTCTGTGCCAGCAGCCGCGGTAATACAGAGGGTGCAAGCGTTAATCGGAATTACTGGGCGTAAAGCGAGCGTAGGTGGCTTGATAAGTCAGATGTGAAAGCCCCGGGCTTAACCTGGGAAC
+
GGGGGGGGGGGGGGGGGGGGGGGGGGGGGGGGGGGGGGGGGGGGGGGGGGGGGGGGGGGGGGGGGGGGGGGGGGGGGGGGGGGGGGGGGGGGGGGGGGGGGGGAFGGGGGGGGGGGCFGGG-B:?FGG:<C<:EFGGGGGGGGGGGDFGGGGGGGGGGGGGGGGGGGGG:EGGGGGGGGGGGGGGGGGGGGGGGGGGGGGGGGGGGGGGGGGGGGGGGGGGGGGGGGGGGGGGGGGGGGGGGGGGGGGGGGGGGGGGGGGGGGFGFGGGGGGGFGGGGGGFFFGGGFFGFFFDF
@M03364:396:000000000-C9LGT:1:1101:9035:10089 1:N:0:10
ACTCCTACGGGAGGCAGCAGTGGGGAATATTGGACAATGGGGGAAACCCTGATCCAGCCATGCCGCGTGTGTGAAGAAGGCCTTTTGGTTGTAAAGCACTTTAAGAAGTGAAGAAGACTCCCTGGTTAATACCCATGGACGATGACATTAGCTGCAGAATAAGCACCGGCTAACTCTGTGCCAGCAGCCGCGGTAATACAGAGGGTGCAAGCGTTAATCGGAATTACTGGGCGTAAAGGGAGCGTAGGTGGCTCTATAAGTCAGATGTGAAATCCCCGGGCTTAACCTGGGAAC
+
GGGGGGGGGGGGGGGGGGGGGGGGGGGGGGGGGGGGGGGGGGGGGGGGGGGGGGGGGGGGGGGGGGGGGGGGGGGGGGGGGGGGGGGGGGGGGGGGGGGGGGGGGFFGGFGGGGGGGGFG<-B,4BFFB,CCBE9FFGGGGGGGGGCGGG<FGGGGGGGGGGGGGGGEGGGGGGGGGGGGGGGGGGGGDEGDGGGGGGGGGGGGGGGGGGGGGGGGFGGGGGGGGGGGGGGGGGGGFGCGFGGGEGGGGGGGGGGGGGGGGFGFFGGGGGGDGGGGCC=DEFGGGGFFGFFGGG
@M03364:396:000000000-C9LGT:1:1101:22020:10098 1:N:0:10
ACTCCTACGGGAGGCAGCAGTGGGGAATATTGGACAATGGGGGAAACCCTGATCCAGCCATGCCGCGTGTGTGAAGAAGGCCTTTTGGTTGTAAAGCACTTTAAGCAGTGAAGAAGACTCCATGGTTAATACCCATGGACGATGACATTAGCTGCAGAATAAGCACCGGCTAACTCTGTGCCAGCAGCCGCGGTAATACAGAGGGTGCAAGCGTTAATCGGAATTACTGGGCGTAAAGGGAGCGTAGGTGGCTCTATAAGTCAGATGTGAAATCCCCGGGCTTAACCGTGGAGG
+
GGGGGGGGGGGGGGGGGGGGGGGGGGGGGGGGGGGGGGGGGGGGGGGGGGGGGGGGGGGGGGGGGGGGGGGGGGGGGGGGGGGGGGGGGFGGGGGGGGGGGGGGGGGGGGGGGGGGGGGFG9EAEFFG,,CD<E9=EFGGGGGGGGGFGGGGGGGGGGGGGGGGGGGGGGGGGGGGGGGGGGGGGGGGGGGGGDFGGGGGGGGGGGGGGGGGGGFGGGGGGGGGGGGGGGGGGGGDFGGGGGGGGGGGGGGGGGG?F?FGFGGGGGC:7CCFGGGGGGGGFFGGGGGEGFFCGG
@M03364:396:000000000-C9LGT:1:1101:25822:10102 1:N:0:10
ACTCCTACGGGAGGCAGCAGTGGGGAATCTTGCGCAATGGGGGCAACCCTGACGCAGCGACGCCGCGTGCGGGACGAAGGCCTTCGGGTCGTAAACCGCTTTCAGCAGGGACGAGGCCGCGGGGAGACGGTTCATGCAGAAGAAGCCCCGGCTAAATACGTGCCAGCAGCCGCGGTAATACGTATGGGGCGAGCGTTATCCGGATTCATTGGGCGTAAAGCGCGCGTAGGCGGCCCGTTAGGTCGGAGGTAAAAGCCCGGGGCTCAACCCCGGCGAGCCTCCGATACCGGCGGG
+
GGGGGGGGGGGGGGGGGGGGGGGGGGGGGGGGGGGGGGGGGGGGGGGGGGGGGGGGGGGGGGGGGGGGGGGGGGGGGGGGGGGGGGGGGGGGGGGGGGGGGGG9DFGGGGGGGGEF7DFGC*=1*=FG=*<+*,8??FC:@6,<EF8CGEEG5EFGGCFFFGGGGGGGG:EEEGGGGGGGGGGGGGGGGGGGGGGGGGGGGGGDGGGGGGGGGGGGGGGGDEGGGGCGGGGGGGGGGCCEEGGGGGEEG8@EF?EFGGGGGGGCFGGGCGGGGGGCGGGGFFGC39DFGFFCD7
@M03364:396:000000000-C9LGT:1:1101:27078:10110 1:N:0:10
ACTCCTACGGGAGGCAGCAGTAGGGAATTTTCGTCAATGGGCGCAAGCCTGAACGAGCAATGCCGCGTGAGTGAGGAAGGTCTTCGGACTGTAAAGCTCTGTTGCCGGGGAAAACGGGGAGCTTCAGGCCATGTCATTTCATGGATGGTACCCGGCCAGAAAGCCACGGCTAACTTCGTGCCAGCAGCCGCGGTAATACGAAGGGGGCTAGCGTTGTTCGGATTTACTGGGCGTAAAGCGCACGTAGGCGGACTTTTAAGTCAGGGGTGAAATCCCGGGGCTCAACCCCGGAAC
+
GGGGGGGGGGGGGGGGGGGGGGGGGGGGGGGGGGGGGGGGGGGGGGGGGGGGGGGGGGGGGGGGGGGGGGGGGGGGGGGGGGGGGGGGDGGGGGGGGGGGGGGGGGFFGGGGGGCC+BF@:+B8,CFG3+88B3C,CEFG9DFFDFFFGGG9<FGGGGGGGGGGGGGEG:B77FGEGGGGGGGGGGGGGGGGGGGGGGGGGGGGEGGGGGGGGGGGGGGGGGGGGGGGGGGGGEGEGGGGGGGGGGGGGGG=EGGGGGGGGFGGGGGGGGGGGGGGGGEGF>GGGGGFGFFGDD
@M03364:396:000000000-C9LGT:1:1101:28140:10122 1:N:0:10
ACTCCTACGGGAGGCAGCAGTGGGGAATATTGCACAATGGGCGCAAGCCTGATGCAGCGACGCCGCGTGCGGGATGGAGGCCTTCGGGTTGTAAACCGCTTTTGTTCAAGGGCAAGGCACAGTTTCGGCTGTCTTATGTGGATTGTTCGAATAAGAACCGGCTAACTACGTGCCAGCAGCCGCGGTAATACGTAGGGTGCAAGCGTTATCCGGATTTATTGGGCGTAAAGGGCTCGTAGGCGGTTCGTCGCGTCCGGTGTGAAAGTCCATCGCTTAACGGTGGATCCGCGCCGG
+
GGGGGGGGGGGGGGGGGGGGEGGGGGGGGGGGFGGGGGGGGGGGGGGGGGGGGFGGGGEGCFGGGGGGGCFDGGGGGGGGGGGGGGGGGGGGGGGFGGGGGGFCFGCB9FGDGD><FDGF<-:<3CB<+:8:,,8,,3@D>B,,<,,@:FFC7C<,<FFG:7<FFGFCG*=FGGGGGGGGGFGCCE7=CCFG<,CCCEECFGF5EGGGG?FEGCE><C@FGF5F881;CFGD5=8?8ACEFGC/:EGCEGDGGGGCD:E*/+2A<::>DG7CD5=3CFGD>5EG7CGFCBE)1>
@M03364:396:000000000-C9LGT:1:1101:13415:10129 1:N:0:10
ACTCCTACGGGAGGCAGCAGTGGGGAATATTGCACAATGGGGGAAACCCTGATGCAGCAACGCCGCGTGAGTGATGACGGCCTTCGGGTTGTAAAGCTCTGTCTTCAGGGACGATAATGACGGTACCTAAGGAGGAAGCCACGGCTAACTACGTGCCAGCAGCCGCGGTAATACGTAGGTGGCGAGCGTTGTCCGGATTTACTGGGCGTAAAGGGAGCGTAGGCGGATTTTTAAGTGAGATGTGAAATACTCGGGCTTAACCTGAGTGCTGCATTTCAAACTGGAAGTCTAG
+
GGGGGGGGGGGGGGGGGGGGGGGGGGGGGGGGGGGGGGGGGGGGGGGGGGGGGGGGGGGGGGGGGGGGGGGGGGGGGGGGGGGGGGGGGGGGGGGGGGGGGGGGGGGGGGGGGGGGGGGGF7CFGGGG,B@B,,==@FGGGGGGGGCFGGGGGGGGGGGGGGGGGGGGG*BFFGGFGGGGGGGGGGGGGGGGGGGGGGGGGGGGGGGGEEGGGGGGGGGGGGGGGGEGGGGGGGGGGGGGGGGGGGFGFGFGGDGGGGGGEEGGFGGGGGGGGGGGGGGGFFGGFGGFGFFG
@M03364:396:000000000-C9LGT:1:1101:11406:10195 1:N:0:10
ACTCCTACGGGAGGCAGCAGTGGGGAATATTGGACAATGGGCGCAAGCCTGATCCAGCTATTCCGCGTGTGGGATGAAGGCCCTCGGGTTGTAAACCACTTTTGTAGAGAACGAAAAGACACCCTCGAATACATGATGTTGCTGACGGTACTCTAAGAATAAGCACCGGCTAACTACGTGCCAGCAGCCGCGGTAATACGTAGGGTGCGAGCGTTAATCGGAATTACTGGGCGTAAAGGGAGCGTAGGTGGCTCTATAAGTCAGATGTGAAATCCTCGGGCTTAACCTGGGAAC
+
FGGGGGGGGGGGGGGGGGGGGGGGGGGGGGGGGGGGGGGGGGGEGGGGGGGGGGGGGGGGGFFGGGGGGGFGGGGGGFGGGGGGCEGGGGGGGGGDGAFFGGGEF9FCFDF=>FFFFFGD8-B+4:+>,,8,5,E,AEFAFFGF9F>FFGCE<FGGGDGFGCFGGFFG8FEEGFFC:FFFFGDGGFGCF7CEECCFFF9<?>CFGBEDEGCEG<:>CGCFGGE5@CEGGFFCG:8:CCCC*;EG*CEGGFFFCC8+:<9E<<FCFFEFGCGGG9?*:9CDBDECD>CFGFF*71
@M03364:396:000000000-C9LGT:1:1101:24613:10206 1:N:0:10
ACTCCTACGGGAGGCAGCAGTAGGGAATCTTCGGCAATGGGCGAAAGCCTGACCGAGCAACGCCGCGTGAGTGAAGAAGGTTTTCGGATCGTAAAACTCTGTTGTTAGAGAAGAACAAGGATGCGAGTAACTGCTCATCCCCTGACGGTATCTAACCAGAAAGACACGGCTAACTACGTGCCAGCAGCCGCGGTAATACGTAGGTGGCAAGCGTTGTCCGGATTTATTGGGCGTAAAGCGAGCGCAGGCGGTTCTTTAAGTCTGATGTGAAAGCCCCCGGCTCAACCGGGGAGG
+
GGGGGGGGGGGGGGGGGGGGGGGGGGGGGGGGGGGGGGGGGGGGGGGGGGGGGGGGGGGGGGGGGGGGGGGGGGGGGGGGGGGGGGGGGGGGGGGGGGGGGGGGGGGGGGGGGGEG8FGGGAF,+BFG,39@<FDFGGGGFFGGGGGGGGGGGGGGGGGGGGGGGGGGGFGGGGGGGGGGGGGGGGGGGGGGGGGGGGGGGGGGGGGGGGGGGGGGGGGGGGGGGGGGGGGGGGGGGGGGGGGGGGGGGGGGGGGGGGFG@?CFFGGGGGGGGGGGGGGGFFGGGGF>DFFGGG
@M03364:396:000000000-C9LGT:1:1101:8504:10214 1:N:0:10
ACTCCTACGGGAGGCAGCAGTGGGGAATATTGGACAATGGGGGAAACCCTGATCCAGCCATGCCGCGTGTGTGAAGAAGGCCTTTTGGTTGTAAAGCACTTTAAGCAGTGAAGAAGACTCCATTGTTAATACCCATGGACGATGACATTAGCTGCAGAATAAGCACCGGCTAACTCTGTGCCAGCAGCCGCGGTAATACAGAGGGTGCAAGCGTTAATCGGAATTACTGGGCGTAAAGCGAGCGCAGGCGGAAAAATAAGTCTAATGTGAAAGCCCTCGGCTTAACCGAGGAAC
+
GGGFGGGGGGGGGGGGGGGGGGGGGGGGGGGGGGGGGGGGGGGGGGGGGGGGGGGGGGGGGGGGGGGGGGGGGGGGGGGGGGGGGGGGGGGGGGGGGGGGGGGFGFGGGGGGGGFFGGGGF<F,,:?E@8EF54,?AFFGGGGGGGGGGGGGGGGGGGGGGGGGGGGGGFGEFGGGGGGGGGGGFGGGGDGGGEGGGGGGGFGGGGGGGGGGGGGGGGGGGEFGGGGGGGGGGGEGGGDEEGDECEGGGGGEEE*ACGGG<CFECCGGDFGDG67D4CGGFFCDGDFEDFFG4*
@M03364:396:000000000-C9LGT:1:1101:11376:10247 1:N:0:10
ACTCCTACGGGAGGCAGCAGTGGGGAATATTGGACAATGGGGGAAACCCTGATCCAGCCATGCCGCGTGTGTGAAGAAGGCCTTTTGGTTGTAAAGCACTTTAAGCAGTGAAGAAGACTCCATGGTTAATACCCATGGACGATGACATTAGCTGCAGAATAAGCACCGGCTAACTCTGTGCCAGCAGCCGCGGTAATACAGAGGGTGCAAGCGTTAATCGGAATTACTGGGCGTAAAGCGAGCGTAGGTGGCTTGATAAGTCAGATGTGAAAGCCCCGGGCTTAACCTGGGAAC
+
GGGGGGGGGGGGGGGGGGGGGGGGGGGGGGGGGGGGGGGGGGGGGGGGGGGGGGGGGGGGGGGGGGGGGGGGGGGGGGGGGGGGGGGGGGGGGGGGGGGGGGGFGGGGGGGGGGGF,AF==-C<EFFF,CE?EG9FFGEFGGGGGGDFGGGGGGGGGGGGGGGGGGGGGGGGGGGGGGGGGGGGGGGGGGGGGGGGGGGGGGGGGGGGGGGGGGGGGGGGGGGGGGGGGGGGGGGGGGGGGGGGEGGGFGGGGGGGFFGGGGFGGCGGGGGGGGGFGGGGFFDGGGGFGFFFGC
@M03364:396:000000000-C9LGT:1:1101:18643:10254 1:N:0:10
ACTCCTACGGGAGGCAGCAGTGGGGAATCTTGCGCAATGGGGGCAACCCTGATCCAGCCATGCCGCGTGTGTGAAGAAGGCCTTTTGGTTGTAAAGCACTTTAAGCAGTGAAGAAGACTCCATGGTTAATACCCATGGACGATGACATTAGCTGCAGAATAAGCACCGGCTAACTCTGTGCCAGCAGCCGCGGTAATACGTAGGGTGCAAGCGTTATCCGGATTTATTGGGCGTAAAGGGCTCGTAGGCGGTTCGTCGCGTCCGGTGTGAAAGTCCATCGCTTAACGGTGGATC
+
GGGGGGGGGGGGGGGGGGGGGGGGGGGGGGGGGGGGGGGGGGGGGGGGGGGGGGGGGGGGGGGGGGGGGGGGGGGGGGGGGGGGGGGGGGGGGGGGGGGGGGCFDGGGGGGEGGGGFFGEF-B,,EFG,5C8:>,FFGGGG7CFFGFGGGGGGGGGGGGGGGGGGGGGGGGGGGFGGGGGGGFGGGGGGGGGGFDGGGGGGGGGGGGGGGGGGGGGGGGGGGGGGGGGGGGGGGGGGGGGGGGGDGGGGGGGGGGGGGGG8*95:7E<CFGC>C<>CCCC:5ACFFDFGFEGFG
@M03364:396:000000000-C9LGT:1:1101:3283:10257 1:N:0:10
ACTCCTACGGGAGGCAGCAGTAGGGAATCTTGCGCAATGGGGGCAACCCTGACGCAGCGACGCCGCGTGCGGGACGAAGGCCTTCGGGTCGTAAACCGCTTTCAGCAGGGACGAGGCCGCGCGGTGACGGTACCTGCAGAAGAAGCCCCGGCTAAATACGTGCCAGCAGCCGCGGTAATACGTATGGGGCGAGCGTTATCCGGATTCATTGGGCGTAAAGCGCGCGTAGGCGGCCCGTTAGGTCGGAGGTAAAAGCCCGGGGCTCAACCCCGGCGAGCCTCCGATACCGGCGGG
+
GGGGGGGGGGGGGGGGGGGGGGGGGGGGGGGGGGGGGGGGGGGGGGGGGGGGGGGGGGGGGGGGGGGGEGGGGGGGGGGGGGGGGGGGGGGGGGGGGGGGGGGGGGGGGGGGGGGGD@FGG*C4:FFG<1=+=<CFFGGCFGFGGGGGGGGGDCFGGGGGGGGGGGGGGGGGGGGGGGFGGGFGGGGGGGGGGGGGDGGGGGGGGGGGGDGFFGGGG>EFGGGGGGCEGGGGGGGGGEGDECFFGGCEGEFFGGGGFGEEGGGGGGGGGGGGGEGDGCECFFGCDDDFDEBGGD
@M03364:396:000000000-C9LGT:1:1101:11684:10259 1:N:0:10
ACTCCTACGGGAGGCAGCAGTAGGGAATTTTCGTCAATGGGCGCAAGCCTGAACGAGCAATGCCGCGTGGGTGAAGACGGTCTTCGGATTGTAAAGCCCTGTTGCCGGGGACAAAGGACAGCCGGAGTGGAAAGCGGACTGTTTGCTGGTACCCGGCCAGAAAGCCACGGCTAACTACGTGCCAGCAGCCGCGGTAATACGTAGGTGGCAAGCGTTGTCCGGATTTATTGGGCGTAAAGCGAGCGCAGGCGGAAAAATAAGTCTAATGTGAAAGCCCTCGGCTTAACCGAGGA
+
GGGGGGGGGGGGGGGGGGGGGGGGGGGGGGGGGGGGGGGGGGGDFGGGGGGGGGGGGGGGGGGGGGGGGGGGGGGGGGGGGGGGGGGGGDGGGGGGGGGGGGGGGF@GGGGGGGGGFDGFFFC+==FC,+C33@F+@FGGFBDFC9@FGGGGFGGGGGGGFGGGGGGGG:EGGGGGGGGGGGGGGGGGGGGGGGGGGGGGGEGGGGGFGGGGGGGGGGGFGGGGEC:FGGGGGGCGGGGGGGGGGGGGGGG=CC?FFFGGGGGGGGGFGG?FGGGGGGGGFEFDGGGFG>DGG
@M03364:396:000000000-C9LGT:1:1101:5498:10268 1:N:0:10
ACTCCTACGGGAGGCAGCAGTGGGGAATATTGGACAATGGGGGCAACCCTGATCCAGCCATGCCGCGTGTGTGAAGAAGGCCTTTTGGTTGTAAAGCACTTTAAGCAGTGAAGATTACTGCATTGTTACTACCCATGGCCGTAGACATTAGCTGCAGAATAAGCACCGGATAACTCTGTGCCAGCAGCCGAGGTAATACAGAGGGTGCAAGCGTTAATCGGAATGACTGGGCGTAAAGCGCGCGTAGGTGGCTCTATAAGTCAGATGTGAAATCCCCGGGCTTACCCTGGGAAC
+
CFE96,CCF7FGD+@66BCFF99FDCEGFFCG9FCD86<FG,+6@CC,BEC6EA<C<@CC,CF<@8@CFFFF<<,?<C,8FEFFE,EF<+?4?,CF,BFDFFGCA99FBEEGC?,,<9C,C-,,5C<?,,:CF,,8?F,>+++8+5555?F<<FF,D>,>F,,,3>DF@+@@BC<EFF@F;7,<*3<BFC*4>>,,,@<F;C,<<*=72<9FE1=:FFCE*1<C,27>ECBF8:EE*@9:*:CE:5E=CFFGDF8<CC7C0A*<9>+?>*9*77+>*7:C5.1C*99?G3:F**
@M03364:396:000000000-C9LGT:1:1101:22761:10297 1:N:0:10
ACTCCTACGGGAGGCAGCAGTGGGGAATCTTGCGCAATGGGGGCAACCCTGACGCAGCGACGCCGCGTGCGGGACGAAGGCCTTCGGGTCGTAAACCGCTTTCAGCAGGGACGAGGCCGCGAGGTGACGGTCCCTGGGGTTAAGCCCCGGCTAACTACGTGCCAGCAGCCGCGGTAATACGTAGGGGGCAAGCGTTATCCGGAATTATTGGGCGTAAAGAGTTCGTAGGTGGTTATCTAAGCGCAAGGTTTAATCTTGAGGCTCAACCTCATTTTGCCTTGCGAACTGGACTAC
+
GGGGGGGGGGGGGGGGGGGGGGGGGGGGGGGGGGGGGGGGGGGGGGGGGGGGGGGGGGGGGGGGGGGGGGGGGGGGGGGGGGGGGGGGGGGGGGGGGGGGGGGGGGGGGGGGGGGGGGGGG*=*1@FG=*=+4FFGFGGGGGGGGGGGGGGG5EGGGGGGGGGGGGGGGGGGGGGGGGGGGGGGGGGGGEGGGGGGGGGGGGEGGGGGGGGGGGGGGGGGGGGGGEGGGGGGGFFFGGGGGGGGGGGGEFGGGGGGGGGGGGFFFDGGGGGGGGGGGGGGFFGGGGGFFFFGC<
@M03364:396:000000000-C9LGT:1:1101:4899:10308 1:N:0:10
ACTCCTACGGGAGGCAGCAGTGGGGAATATTGCACAATGGGCGCAAGCCTGATGCAGCGACGCCGCGTGCGGGATGGAGGCCTTCGGGTTGTAAACCGCTTTTGTTCAAGGGCAAGGCACGGTTTCGGCCGTGTTGAGTGGATTGTTCGAATAAGCACCGGCTAACTACGTGCCAGCAGCCGCGGTAATACGTAGGGTGCAAGCGTTATCCGGATTTATTGGGCGTAAAGGGCTCTTAGGCGGTTCGTCGCGTCCGGTGTGAAAGTCCATCGCTTAACGGTGGATCCGCGCCGG
+
GGGGGGGGGGGGGGGGGGGGGGGGGGGGGGGGGGGGGGGGGGGGGGGGGGGGGGGGGGGGGGGGGGGGGGGGGGGGGGGGGGGGGGGGGGGGGGGGGGGGGGGGGGGGGGGGGGGGGGGFE@FFGFGGEC@@:@CFFFFFEGGGGGGGGGGGFGGGGGGGGGGGGGGGG<FGGGGGGGGGGGGGG>EGGGGGGGGGGGGGGGGGGGGGGGGGGGGGGGGFGGGFGGCEFGCEGG>++<EGGGGEGGGGGGGGGGGGGGGGGFFFGGFGGGGGGFFGDGE35>CDF<FFGEFGGG
@M03364:396:000000000-C9LGT:1:1101:8520:10328 1:N:0:10
ACTCCTACGGGAGGCAGCAGTGGGGAATATTGGACAATGGGGGAAACCCTGATCCAGCCATGCCGCGTGTGTGAAGAAGGCCTTTTGGTTGTAAAGCACTTTAAGCAGTGAAGAAGACTCCGTGATTAATACCCTCGGACGAGGACATTAGCTGCAGAATAAGCACCGGCTAACTCTGTGCCAGCAGCCGCGGTAATACAGAGGGTGCAAGCGTTAATCGGAATTACTGGGCGTAAAGGGAGCGTAGGTGGCTCTATAAGTCAGATGTGAAATCCCCGGGCTTAACCTGGGAAC
+
EGGGGGGGGGGGGGGGGGGGGGGGGGGGGGGGGCGGGGGGG7F7FGEGGGGGCFFGGGGGGGGGGGGGGCFGGGCGG=FGFFGGFGGGCFGGGGGGG<EEEG<?9EB<FFEFGFGCG=F,:-:++,<,,8AC,,,+8=CFFB+8CF8<<>,>>D7FCFF9DCC,E<7>*53<F<BFFCFCCGFFFCFCFFG@FG:CEFCCFFFFGG@<E<;8C<<*;ECFDC<C@:+<+<8CG/*;CFGG;:>:2/?ECFF=CF+C>+AF<:0<FD7FGGGGFC<97CE5@BE<:*:@7))099
@M03364:396:000000000-C9LGT:1:1101:13923:10329 1:N:0:10
ACTCCTACGGGAGGCAGCAGTGGGGAATATTGCACAATGGGCGCAAGCCTGATGCAGCGACGCCGCGTGCGGGATGGAGGCCTTCGGGTTGTAAACCGCTTTTGTTCAAGGGCAAGGCACGGTTTCGGCCGTGTTGAGTGGATTGTTCGAATAAGCACCGGCTAACTACGTGCCAGCAGCCGCGGTAATACGTAGGGTGCAAGCGTTATCCGGATTTATTGGGCGTAAAGGGCTCGTAGGCGGTTCGTCGCGTCCGGTGTGAAAGTCCATCGCTTAACGGTGGATCCGCGCCGG
+
GGGGGGGGGGGGGGGGGGGGGGGGGGGGGGGGGGGGGGGGGGGGGGGGGGGGGGGGGGGGGGGGGGGGGGGGGGGGGGGGGGGGGGGGGGGGGGGGGGGGGGGGGGGGGGGGGGGGGGGGG=FFGFGG@3@@>DFCFFFGGGGGGGGGGGGGFGGGGGGGGGGGGGGGG<CGGGGGGGGGGGGGGGGDGFGGGGGGGGGGGGGGGGGGGGGGGEGGFGGGGGGGGGEEGGGGGGGGGGGGGGGEGGGGGGGGGGGGDEEEGFCGGGGGGGGGGFG37FGGFFGGGGGFGFFGGG
@M03364:396:000000000-C9LGT:1:1101:27944:10333 1:N:0:10
ACTCCTACGGGAGGCAGCAGTGGGGAATCTTGCGCAATGGGGGCAACCCTGACGCAGCGACGCCGCGTGCGGGACGAAGGCCTTCGGGTCGTAAACCGCTTTCAGCAGGGACGAGGCCGCGTGGTGACGGTACATGCAGAAGAAGCCCCGGCTAAATACGTGCCAGCAGCCGCGGTAATACGTATGGGGCGAGCGTTATCCGGATTCATTGGGCGTAAAGCGAGCGCAGGCGGAAAAATAAGTCTAATGTGAAAGCCCTCGGCTTAACCGAGGAACTGCATCGGAAACTGTTTT
+
GGGGGGGGGGGGGGGGGGGGGGGGGGGGGGGGGGGDGGGGGGGGGGGGGGGGGGGGGGG@FGGGGGGGGGGGGCGEGGDGGGGGGGGGGGGGGGGGGGGGGGG<F,@>DGGGGGC@EFGG*4=<@EGGF*6+8,??<:FFFFGGGC<<FG*CBFFGGGGFGGGCFGGGG88E>EGEGGGGGGCGGGGGD*CEE8EEGGGGGGGDGGGGGGGGGFEGEE>CFE5E8C*8CGGGE=GG=CFGGGGFGFGG7CCGGGFGGDCFG*9E5D<FGCEGGGGGGFGGB?GGGGGFGF=FGG
@M03364:396:000000000-C9LGT:1:1101:16586:10336 1:N:0:10
ACTCCTACGGGAGGCAGCAGTGGGGAATATTGGACAATGGGGGAAACCCTGATCCAGCCATGCCGCGTGTGTGAAGAAGGCCTTTTGGTTGTAAAGCACTTTAAGCAGTGAAGAAGACTCCATGGTTAATACCCATGGACGATGACATTAGCTGCAGAATAAGCACCGGCTAACTCTGTGCCAGCAGCCGCGGTAATACAGAGGGTGCAAGCGTTAATCGGAATTACTGGGCGTAAAGGGAGCGTAGGTGGCTCTATAAGTCAGATGTGAAATCCCCGGGCTTAACCTGGGAAC
+
GGGGGGGGGGGGGGGGGGGGGGGGGGGGGGGGGGGGGGGGGGGGGGGGGGGGGGGGGGGGGGGGGGGGGGGGGGGGGGGGGGGGGGGGGGGGGGGGGGGGGGGGGGGGGGGGGGGGFGGGG9EEFFFF:<CCEDDFFGGGGGGGGGGGGGGGGGGGGGGGGGGGGGGGGGGGGGGGGGGGGGGGGGGGGGGGGFGGGGGGGGGGGGGGGGGGGGGGGGGGGGGGGGGGGGGGGEGGGGGGGGGGGGGGGGGGCGGGGGGGGGGGGGGGGGGGGGGGGGGGFFEGGGGFGFFGGD
@M03364:396:000000000-C9LGT:1:1101:8413:10347 1:N:0:10
ACTCCTACGGGAGGCAGCAGTGGGGAATATTGGACAATGGGGGCAACCCTGATCCAGCCATGCCGCGTGTGTGAAGAAGGCCTTTTGGTTGTAAAGCACTTTAAGCAGTGAAGAAGACTCCGTGGTTAATACCCACGGACGATGACATTAGCTGCAGAATAAGCACCGGCTAACTCTGTGCCAGCAGCCGCGGTAATACAGAGGGTGCAAGCGTTAATCGGAATTACTGGGCGTAAAGGGAGCGTAGGTGGCTCTATAAGTCAGATGTGAAATCCCCGGGCTTAACCTGGGAAC
+
GGGGGGGGGGGGGGGGGGGGGGGGGGGGGGGGGGGGGGGGGGGGGGGGGGGGGGGGGGGGGGGGGGGGGGGGGGGGGGGGGGGGGGGGGGGGGGGGGGGGGGGFGGGGGGGGGGGGEGGFG-D46BFG,<CCBB=EFGDGGFGGGGFGGGGGGGGGGGGGGGGGGGGGGGEEGGGGGGGGGGGGGGGGGGGGGGGGGGGGGGGGGGGGGGGGGGGGGGGGGGGGGGGGGGGGGGGGGGGGFGGGGGGGGGGCFGGGGGGGFGGGGGGGGFGFGGGGGGGGFFGGGGGFGFFGGD
@M03364:396:000000000-C9LGT:1:1101:19892:10360 1:N:0:10
ACTCCTACGGGAGGCAGCAGTGGGGAATCTTGCGCAATGGGGGCAACCCTGACGCAGCGACGCCGCGTGCGGGACGAAGGCCTTCGGGTCGTAAACCGCTTTCAGCAGGGACGAGGCCGCGCGGAGACGTTACCTGCAGAAGAAGCACCGGCTAACTACGTGCCAGCAGCCGCGGTAATACGTAGGGTGCAAGCGTTATCCGGATTTATTGGGCGTAAAGGGCTCGTAGGCGGTTCGTCGCGTCCGGTGTGAAAGTCCATCGCTTAACGGTGGATCCGCGCCGGGTACGGGCGG
+
GGGGGGGGGGGGGGGGGGGGGGGGGGGGGGGGGGGGGGGGGGGGGGGGGGGGGGGGGGGGGGGGGGGGGGGGGGGGGGGGGGGGGGGGGGGGGGGGGGGGGGGGGFFGGGGFEGEED<FEG:F**4CF=*:,8FCFGGGFGGGGGC,=FEEDCGGGGGGGFGGGGGGGGGGGGGG8EEECGGCFGEEGGGGGGFGEGGGGGGGDE5<CFFGFGGGEGEFGGGCFFE?EGGGGEGGGGGGGGCEEGGGEGEGGGGGGGGGFGEDC7CFGGD8DGFGC44*9BEGG577?DEFGDG
@M03364:396:000000000-C9LGT:1:1101:3095:10362 1:N:0:10
ACTCCTACGGGAGGCAGCAGTAGGGAATCTTCCACAATGGACGCAAGTCTGATGGAGCAACGCCGCGTGAGTGAAGAAGGTTTTCGGATCGTAAAGCTCTGTTGTTGGTGAAGAAGGATAGGGGTAGTAACTGGCCTTTATTTGACGGTAATCAACCAGAAAGTCACGGCTAACTACGTGCCAGCAGCCGCGGTAATACGTAGGTGGCAAGCGTTGTCCGGATTTATTGGGCGTAAAGCGAGCGCAGGCGGAAAAATAAGTCTAATGTGAAAGCCCTCGGCTTAACCGAGGAAC
+
GGGGGGGGEGGG:CGEEGGGGGGDDGGGGGGGGGGGGGGGGGDGDFEFEGGGGGFGGGGGGGGGGGGGG>EGGGGGGGGGFFGGGGGDCGGGGGGGGGGFFGGGGGFGGGGGGGGGGGG9A-EC+BFF,595CFFFFGGGGDGGGGGGGGGGGGGGGGGGGFGGGGGGGDEGGGGGGGGGGGGGGGGGGGGGDFGGGGGGFGGGGGGGGGGGGGGEEGGGGG:8FFCFGGGGGGGGGGGGGGEGGGGGGGGGGGGG<FGGFEDGGGG:FGGGGGGF>GEDFFDFGGF:DEFCD7
@M03364:396:000000000-C9LGT:1:1101:12098:10393 1:N:0:10
ACTCCTACGGGAGGCAGCAGTGGGGAATCTTGCGCAATGGGGGCAACCCTGACGCAGCGACGCCGCGTGCGGGACGAAGGCCTTCGGGTCGTAAACCGCTTTCAGCAGGGACGAGGCCGCTCCGGTGACGGTACCTGCAGAAGAAGCCCCGGCTAAATACGTGCCAGCAGCCGCGGTGATACGTAGGGTGCGAGCGTTAATCGGAATTACTGGGCGTAAAGGGAGCGTAGGTGGCTCTATAAGTCAGATGAGAAATCCCCGGGCTTAACCTGGGAACTGCATCTGAAACTGT
+
GGGGGGGGGGGGGGGGGGGGGGGGGGGGGGGGGGGGGGGGGGGGGGGGGGGGGGGGGGGGGGGGGGGGGGGGGGGGGGGGGGGGGGGGGGGGGGGGGGGGGGGGGGGGGGGGGGGGGGGGG*>=*=CG@*==FGFGCGGGGGGGFGGGGGEGGGGGGGGGGGGGGGGGC,AFGGGGGGGGGGGGGGEGFGGGGGGGDGGGGGGGGGGGGGGGGGGGGGGGGGGGGGGGGGGGCFGFGFGGGFGGGGGGGGGGGGGGGGGGGCGGGFGGGGGGGG6FF*<6BBGGGGGFGFFG
@M03364:396:000000000-C9LGT:1:1101:20324:10409 1:N:0:10
ACTCCTACGGGAGGCAGCAGTGGGGAATATTGCACAATGGGCGCAAGCCTGATGCAGCGACGCCGCGTGCGGGATGGAGGCCTTCGGGTTGTAAACCGCTTTTGTTCAAGGGCAAGGCACGGTTTCGGCCGTGTTGAGTGGATTGTTCGAATAAGCACCGGCTAACTACGTGCCAGCAGCCGCGGTAATACGTAGGGTGCAAGCGTTATCCGGATTTATTGGGCGTAAAGGGCTCGTAGGCGGTTCGTCGCGTCCGGTGTGAAAGTCCATCGCTTAACGGTGGATCCGCGCCGG
+
GGGGGGGGGGGGGGGGGGGGGGGGGGGGGGGGGGGGGGGGGGGGGGGGGGGGGGGGGGGGGGGGGGGGGGGGGGGGGGGGGGGGGGGGGGGGGGGGGGGGGGGGGGG9FFGGGGGGGGG8C:FF7EFE33@5@FGFFGGGG@CEFGDFGGGG>FGGGGGGGGGGGGGGG<EGGGGGGGGGGGGGGGGGGEGGGEFGGGGGGGGGGGGGGDGGGGGECFGGGGGGGDEGGGGGGGGGGGGGGGGCEGGGGGGGGGGGG8C/ACGGFFFGGGCGGGG<FGGG>FEFGGG@7@DC5C
@M03364:396:000000000-C9LGT:1:1101:23758:10412 1:N:0:10
ACTCCTACGGGAGGCAGCAGTAGGGAATTTTCGTCAATGGGCGCAAGCCTGAACGAGCAATGCCGCGTGGGTGAAGACGGTCTTCGGATTGTAAAGCCCTGTTGCCGGGGACAAAGGACAGCCCGAATGGACAGCTGACTGTTTGATGGTACCCGGCCAGAAAGCCACGGCTAACTACGTGCCAGCAGCCGCGGTAATACGTAGGTGGCGAGCGTTATCCGGAATGATTGGGCGTAAAGGGTGCGCAGGCGGTCTGTTAAGTCTGAAGGCAAAGGGATGAGCTCAACTCATTTT
+
GGGGGGGGGGGGGGGGGGGGGGGGGGGGGGGGGGGGGGGGGGGGGGGGGGGGGGGGGGGGGGGGGGGGGGGGGGGGGGGGGGGGGGGGGGGGGGGGGGGGGGGGGGGGGGGGGGGGFEFFGFG=3@FGB,8,:BFCFGGGG<FGGGGGGGGGGGGGGGGGGGGGGGGGGFGGGGGGGGGGGGGGGGGGGGGGGGGGGGGGGFGGGGGGGGDEGGGGGGGGGGEGGF7ECFGGGGGGGGGGGGGGCGGGGGGGGGGGGGGFFGFFGDGGGGGGGGGGFGGGFFGGGGFFG?6FF*
@M03364:396:000000000-C9LGT:1:1101:10588:10421 1:N:0:10
ACTCCTACGGGAGGCAGCAGTGGGGAATATTGCACAATGGGCGCAAGCCTGATGCAGCGACGCCGCGTGCGGGATGGAGGCCTTCGGGTTGTAAAACTCTGTCCTCAAGGAAGATAATGACGGTGCTTGAGGAGGAAGCCCCGGCTAACTACGTGCCAGCAGCCGCGGTAATACGTAGGTGGCAAGCGTTGTCCGGATTTACTGGGCGTAAAGGGAGCGTAGGTGGATATTTAAGTGGGATGTGAAATACCCGGGCTTAACCTGGGTGCTGCATTCCAAACTGGATATCTAG
+
GGGGGGGGGGGGGGGGGGGGGGGGGGGGGGGGGGGGGGGGGGGGGGGGGGGGGGGGGGGGGGGGGGGGGGGGGGGGGGGGGGGGGGGGGGGGGGGGGGGGGGGGGGGGGGGGGGGGBFGGGFFF+@FF,38:,8FCFGGGGGGGGGGGGGGGGGGGGGGGGGGGGGGGG*=FGGGGGGGGGGGGGGGGGGGGGGGGGGGGGGGGGGGGGGGGGGGGGGGGGGGGGGGGGGGGGGGGGGGGGGGGGGGGGGGGGGGGGGGGGGGGGGGGGGFGGGGGGGGGFFGGFGGFGFFG
@M03364:396:000000000-C9LGT:1:1101:11944:10442 1:N:0:10
ACTCCTACGGGAGGCAGCAGTGGGGAATATTGGACAATGGGGGAAACCCTGATCCAGCCATGCCGCGTGTGTGAAGAAGGCCTTTTGGTTGTAAAGCACTTTAAGCAGTGAAGAAGACTCCCTGGTTAATACCCATGGACGATGACATTAGCTGCAGAATAAGCACCGGCTAACTCTGTGCCAGCAGCCGCGGTAATACAGAGGGTGCAAGCGTTAATCGGAATTACTGGGCGTAAAGGGAGCGTAGGTGGCTCTATAAGTCAGATGTGAAATCCCCGGGCTTAACCTGGGAAC
+
GGGGGGGGGGGGGGGGGGGGGGGGGGGGGGGGGGGGGGGGGGGGGGGGGGGGGGGGGGGGGGGGGGGGGGFGGGGGGGGGGGGGGGGGGGGGGGGGGGGGGGGGGGGGGGGGGGGGGGGGG-B,DFGG8,AAEF@FFGGGGGGFGGDFGGGGGGGGGGGGGGGGGGGGGGGGGGGGGGGGGGGGGGGGGGGGGGGGGGGGGGGGGGGGGGGGGGGGGGGGGGGGGGGGGGGGGGGGGGGGGGGGGGGGGGGG5CGGGGGGFFGGGGGGGGGGGGGDGCED@D5<C:FFGFFGGG
@M03364:396:000000000-C9LGT:1:1101:4681:10449 1:N:0:10
ACTCCTACGGGAGGCAGCAGTGGGGAATATTGGACAATGGGGGCAACCCTGATCCAGCCATGCCGCGTGTGTGAAGAAGGCCTTTTGGTTGTAAAGCACTTTAAGCAGTGAAGAAGACTCCATGATTACTACCCATGGACGATGACATTAGCTGCAGAATAAGCACCGGCTAACTCTGTGCCAGCAGCCGCGGTAATACAGAGGGTGCAAGCGTTAATCGGAATTACTGGGCGTAAAGCGAGCGTAGGTGGCTTGATAAGTCAGATGTGAAAGCCCCGGGCTTAACCTGGGAAC
+
GGGGGGGGGGGGGGGGGGGGGGGGGGGGGGGGGGGGGGGGGGGGGGGGGGGGGGGGGGFGGGGGGGGGGGGGGGGGGGGGGGGGDGGGGGGGGGGGGGGGGGGGGGGGGGGGFGGG8FG=@-C,,CFG,,9<A4C<AFFGGGEGGGDGFGGGGGGGGGGGGGGGGGGGGGGGGGGGGGGGGGGGGGGGGGGGGFGGGGGGGDGGGGEGGGGGGGGGFGGGGGGGGGFFGGGGGGGDGGGGGGGGEGGGGGGGGGGGGFGGGGGGEFGGGG?DGFFFGGGGFDCCCGFFGFFGGF
@M03364:396:000000000-C9LGT:1:1101:19413:10453 1:N:0:10
ACTCCTACGGGAGGCAGCAGTGGGGAATATTGCACAATGGGCGAAAGCCTGATGCAGCAACGCCGCGTGAGCGATGAAGGCCTTCGGGTCGTAAAGCTCTGTCCTCAAGGAAGATAATGACGGTACTTGCGGAGGAAGCCCCGGCTAACTACGTGCCAGCAGCCGCGGTAATACGTAGGGGGCTAGCGTTATCCGGAATTACTGGGCGTAAAGGGTGCGTAGGTGGTTTCTTAAGTCAGAGGTGAAAGGCTACGGCTCAACCGTAGTAAGCCTTTGAAACTGGGAAACTTGAGT
+
GGGGGGGGGGGGGGGGGGGGGGGGGGGGGGGGGGGGGGGGGGGGGGGGGGGGGGGGGGGGGGGGGGGGGGGGGGGGGGGGGGGGGGGGGGGGGGGGGGGGGGGGGGGGGGGGGGGGFFGGGFEB8BFF<,@++@@FFFGGGGGGGGGGGGGGGGGGGGGGGGGGGGGGG<CFGGGFGGGGGGGGGGGGFGGGGGGGGGGGGGGGGGGGGGGGGGGFGGGGGGGGGGGGGGGGGGGGGGGGGGGGGGGGGGGGFGGGGGGGGGGGGGGGGGGGGGGGGGGGFFGGGGGFCFFFG7
@M03364:396:000000000-C9LGT:1:1101:28669:10469 1:N:0:10
ACTCCTACGGGAGGCAGCAGTGGGGAATATTGCACAATGGGCGCAAGCCTGATGCAGCGACGCCGCGTGCGGGATGGAGGCCTTCGGGTTGTAAACCGCTTTTGTTCGAGGGCATGAAGGCGCTTCGGGTCCAGTAAGTGGATTGTTCGAATAAGCACCGACTAACTACGTGCCAGCAGCCGCGGTAATACGTAGGGTGCAAGCGTTATCCGGGGTGAGTGGGCGTAAGGGGCTCGTAGGCGGGTCGTCGCGTCCGGTGAGAAAGTCCATCGCTTAACGGTGGATCCGCGCGGG
+
GGGCCFGFG;:BCE@FCFFGGGGCEC@C<EFGGGCCFCFGGGGCFCECDDCFG<FFGFG7FEGGEEGGCCFG@:FG@<?=FEFDDCEG?=F=?,CAEFGBF=B?FFG+83FFGG3,,8>,35@C+@@F*,*,,,3,,<3338@,6?,71,37*8?D:<F**=<F,,,,?:8FGC::*?8+2CFGC4/;+<9C0,*/C;>CE?+*1;/*A+288**/*;*2+;C8E8:C*388C5@528;CFG5*2>EC8C5=/5/5<?C*;<?FC:::77+*57557*:7>FGF7*9:G>E))9
@M03364:396:000000000-C9LGT:1:1101:17556:10475 1:N:0:10
ACTCCTACGGGAGGCAGCAGTGGGGAATCTTGCGCAATGGGGGCAACCCTGACGCAGCGACGCCGCGTGCGGGACGAAGGCCTTCGGGTCGTAAACCGCTTTCAGCAGGGACGAGGCCGCGAGGTGACGGTCCCTGCAGAAGAAGCCCCGGCTAAATACGTGCCAGCAGCCGCGGTAATACGTATGGGGCGAGCGTTATCCGGATTCATTGGGCGTAAAGCGCGCGTAGGCGGCCCGTTAGGTCGGAGGTAAAAGCCCGGGGCGCAACCCCGGCGAGCCTCCGATACCGGCGGG
+
GGGGGGGGGGGGGGGGGGGGGGGGGGGGGGGGGGGGGGGGGGGEGGGGGGGGGEGGGGGGEGGGGGGGGGGGGGGGGGGGGGGGGGGGGCFGGGGFGEGGGGGGGGGGGGGGGGCGEFEGF*<4=FCC=*=<<FF8*<<B<FFCCGF<FBFGGDFGGGFF<CCFGFGFGGF>ECECECFFGC<<2;FCE8EEGEGEGGFGGEG8/;<CCCGGGGG8EE8FF>*:EE*:EGFCGEC8?/0;CFA9C7*>C2+0A+0:0*/>C875:D*99DCCGGD)))1*87:C*/C6C>><3/
@M03364:396:000000000-C9LGT:1:1101:21566:10484 1:N:0:10
ACTCCTACGGGAGGCAGCAGTGGGGAATATTGGACAATGGGGGCAACCCTGATCCAGCCATGCCGCGTGTGTGAAGAAGGCCTTTTGGTTGTAAAGCACTTTAAGCAGTGAAGAAGACTCCCTGGTTAATACCCATGGACGATGACATTAGCTGCAGAATAAGCACCGGCTAACTCTGTGCCAGCAGCCGCGGTAATACAGAGGGTGCAAGCGTTAATCGGAATTACTGGGCGTAAAGCGAGCGTAGGTGGCTTAATAAGTCAGATGTGAAAGCCCCGGGCTTAACCTGGGAAC
+
GGGGGGGGGGGGGGCFFGGGGGGGGGGGGGGGGGGGGGGGGGGGGGGGGGGFGGGFGGGGGGGGGGGCFGGG@FEEFGGGGGGGGGGGGGGGGGDGFGGGGGGGGGGGGGGGGGGGGFG,,-85+BEF:C@?EF5AFFDGG+FFGFFFGF<DFFGGGCGGGGGGGFGGGGDEGGGFFGGGGGGGGGGGGFFGEG7FGGGFGFDGGGGGG,C@GC@EGGGGGGEGBEGGGGGGGGGEGDGGEEEGGGGGGGGFGFG+:CCFGGGGGGFFFGEGGGFGGGE7>;:DFGGFGFFG*9
@M03364:396:000000000-C9LGT:1:1101:4265:10498 1:N:0:10
ACTCCTACGGGAGGCAGCAGTAGGGAATTTTCGTCAATGGGCGCAAGCCTGAACGAGCAATGCCGCGTGAGTGAGGAAGGTCTTCGGACTGTAAAGCTCTGTTGCCGGGGAAAAAGGGGAAATGCAGGACATGGCATTTCATGGATGGTACCCGGCCAGAAAGCCACGGCTAACTACGTGCCAGCAGCCGCGGTAATACGTAGGTGGCGAGCGTTATCCGGAATGATTGGGCGTAAAGGGTGCGCAGGCGGTTGAGTAAGACAGATGTGAAATCCCCGAGCTTAACTCGGGAAT
+
GGGGGGGGGGGGGGGGGGGGGGGGGGGGGGGGGGGGGGGGGGGGGGGGGGGGGGGGGGGGGGGGGGGGGGGGGGGGGGGGGGGGGGGGGGGGGGGGGGGGGGGGGGG7FGGGFGCE:FG78-C,CCFD7+88,33FDGCGGGGGDE8FGGGG@FGGGGGGGGGGGGGGG@EGGGGGFGGGGFFGGGGGGGGGGFFGFFGGGFGGGGGFGGGGGDEGFFFGGGGGGFCGGGGGGCGGCGFEGGDGGGGGDGGEGGFCGFGG@EGFFD?CFGGGFFGGGGDCDF+:CC:@GFFDG0
@M03364:396:000000000-C9LGT:1:1101:7868:10503 1:N:0:10
ACTCCTACGGGAGGCAGCAGTGGGGAATATTGCACAATGGGCGCAAGCCTGATGCAGCGACGCCGCGTGCGGGATGGAGGCCTTCGGGTTGTAAACCGCTTTTGTTCAAGGGCAAGGCACGGTTTCGGCCGTGTTGAGTGGATTGTTCGAATGAGCACCGGCTAACTACGTGCCAGCAGCCGCGGTAATACGCAGGGTGCAAGCGTTATCCGGGTTTATTGGGCGTAAAGGGCTCGTAGGCGGGTCGTCTCTGCCGGTGTGAAAGTCCATGGCTTCACGGCGGATCCGCGTCGG
+
FGGGGGGGGGGGGGGGGGGGGGGGG7FFGGGGGGGGFGGGGCFFGGGGGGGGGGGGGGGGGGEGGGGGGEDGGGEFCGGG7FGGGGGGGGGGGGGGGFGGGGFGGGGFCFDF>F+>F7DF7+:F+@+C++53*8,,7@=F7<,3>FGGB,><,3?FC<<CE7=C<FCB+82+*=<7FEG::CCB:?*2A<+1*2:CEE**C:F5AAE8F@<CC*:>*+:F7<C=E>:8CFG88C5CCEFG?EE=8*:CE*;++2CEC/*//+2<9:F:?:02/:F*:>51)):9735>G>))/>
@M03364:396:000000000-C9LGT:1:1101:13438:10505 1:N:0:10
ACTCCTACGGGAGGCAGCAGTGGGGAATCTTGCGCAATGGGGGCAACCCTGACGCAGCGACGCCGCGTGCGGGACGAAGGCCTTCGGGTCGTAAACCGCTTTCAGCAGGGACGAGGCCGCTCCGGTGACAGTACCTGCAGAAGAAGCCCCGGCTAAATACGTGCCAGCAGCCGCGGTAATACGTATGGGGCGAGCGTTATCCGGATTCATTGGGCGTAAAGCGCGCGTAGGCGGCCCGTTAGGTCGGAGGTAAAAGCCCGGGGCTCAACCCCGGCGAGCCTCCGATACCGGCGG
+
GGGGGGGGGGGGGGGGGGGGGGGGGGGGGGGGGGGGGGGGGGGGGGGGGGGGGGGGGGGGGGGGGGGGGGGGGGGGGGGGGGGGGGGGGGGGGGGGGGGGGGGGGGGGGGGGGGGGGGGGG7F:@FGG,,@@,?FGGGGGG8FGF,<FGGGGGGGGGGGGGGGGGGGGG@FGGGGGGGGGGGGGGGGGGGGGGGGGGGGGGGGGGGGGGGGGGGGGGGGGGGGGGGGGGGGGGGGEEE88EGGGGGDGGGEFGG?CF@FEGGGGGGGGGGGGGDGGGGGG@FGD<DGEGFFGDG
@M03364:396:000000000-C9LGT:1:1101:27899:10512 1:N:0:10
ACTCCTACGGGAGGCAGCAGTGGGGAATATTGCACAATGGGCGCAAGCCTGATGCAGCGACGCCGCGTGCGGGATGGAGGCCTTCGGGTTGTAAACCGCTTTTGTTCAAGGGCAAGGCACGGTTTCGGCCGTGTTGAGTGGATTGTTCGAATAAGCACCGGCTAACTACGTGCCAGCAGCCGCGGTAATACGTAGGGTGCAAGCGTTATCCGGATTTATTGGGCGTAAAGGGCTCGTAGGCGGTTCGTCGCGTCCGGTGTGAAAGTCCATCGCTTAACGGTGGATCCGCGCCGG
+
GGGGGGGGGGGGGGGGGGGGGGGGGGGGGGGGGGGGGGGGGGGGGGGGGGGGGGGGGGGGGGGGGGGGGGGGGGGGG8FGGGGGGGGGGGGGGGGGGGGGGGGGGGGGFFGGGGFG3=FF+=FC<EFG78@55@C7FFGGGFGG@FGGGGGGGGGGGGGGGGGGGGGGG:FFGGGGGGGGGGGGGGGGGEGGFCFGGGGGGGGGGGGGGGGGGGGGFGGG?FGGGGCGFGGGGGGGGGGGGGGGGGGGGGGEGGGGG=C=EACCECGGGGGGGGGGGGGGFFGGGGGFGEFGCG
@M03364:396:000000000-C9LGT:1:1101:24477:10520 1:N:0:10
ACTCCTACGGGAGGCAGCAGTGGGGAATATTGCACAATGGGCGCAAGCCTGATGCAGCGACGCCGCGTGCGGGATGGAGGCCTTCGGGTTGTAAACCGCTTTTGTTCAAGGGCAAGGCACGGTTTCGGCCGTGTTGAGTGGATTGTTCGAATAAGCACCGGCTAACTACGTGCCAGCAGCCGCGGTAATACGTAGGGTGCAAGCGTTATCCGGATTTATTGGGCGTAAAGGGCTCGTAGGCGGTTCGTCGCGTCCGGTGTGAAAGTCCATCGCTTAACGGTGGATCCGCGCCGG
+
GGGGGGGGGGGGGGGGGGGGGGGGGGGGGGGGGGGGGGGGGGGGGGGGGGGGGGGGGGGGGGGGGGGGGGGGGGGGGGGGGGGGGGGGGGGGGGGGGGGGGGGGGGGGGGGGGGGGGGGGG>GGGGGG@@F>FEGGGGFGG:FFGGGGGGGGDFGGGGGGGGGGGGGGGBFGGGGGGGGGGGGGGEGGGGGGGGFGGGGGGGGGGGGGGGGGGGGGFGGFGGGGGDEGGGGGGGGGGGGGGGGEGGGDEGGGGGGGG:CAGFFEGFGGGGGGG==CFGGG>FGGFGGFGFFGDD
@M03364:396:000000000-C9LGT:1:1101:9227:10539 1:N:0:10
ACTCCTACGGGAGGCAGCAGTGGGGAATATTGGACAATGGGGGCAACCCTGATCCAGCCATGCCGCGTGTGTGAAGAAGGCCTTTTGGTTGTAAAGCACTTTAAGCAGTGAAGAAGACTCCCTGGTTACTACCCATGGACGATGACATTAGCTGCAGAATAAGCACCGGCTAACTCTGTGCCAGCAGCCGCGGTAATACAGAGGGTGCAAGCGTTAATCGGAATTACTGGGCGTAAAGGGAGCGTAGGTGGCTCTATAAGTCAGATGTGAAATCCCCGGGCTTAACCTGGGAAC
+
GGGGGGGGGGGGGGGGGGGGGGGGGGGGGGGGGGGGGGGGGGGGGGGGGGGGGGGGGGGGGGGGGGGGGGGGGGGGGGGGGGGGGGGGGGGGGGGGGGGGGGGGGGGGGGGGGGGGCFFGG-BBBFFG5,CCFF<EFGGGGGGGGGGGGGGGGGGGGGGGGGGGGGGGGGGGGGGGGGGGGGGGGGGGGGGGGGGGGGGGGGGGGGGGGGGGGGGGGGGGGGGGGGGGGGGGGGGGGGGGGGGGGGGGGGGGGGGGGGFGGGGGGGGGGGGGGGGGGGGGFFFGGGGFGFFGC>
@M03364:396:000000000-C9LGT:1:1101:26492:10583 1:N:0:10
ACTCCTACGGGAGGCAGCAGTAGGGAATTTTGCGCAATGGGCGAAAGCCTGACGCAGCAACGCCGCGTGAACGATAAAGCCCCTCGGGGTGTAAAGTTCTGTCAGTATGGACGAAACTTTACGATACCTTCTAAGTAAACACCGGCTAACTCCGTGCCAGCAGCCGCGGTAATACGGAGGGTGCAAGCGTTGTCCGGAATCATTGGGCGTAAAGAGTTCGTAGGCGGTATGTTAAGTCTGGTGTTAAATCCCGAAGCTCAACTTCGGTTCGGCATCGGATACTGGCAGACT
+
GGGGGGGGGGGGGGGGGGGGGGGGGGGGGGGGGGGGGGGGGGGGGGGGGGGGGGGGGGGGGGGGGGGGGGGGGGGGGGGFGGGFFGDCGGGGCGGGGFGFFGG,EFG,BFGGFFBEF?F,7>B3+BCG,,8,<,@@FC,<:@FC+:FEFFC>BF>FGFGGGCEGGFGGG4:BG@FGGCFGGGGGGGGGG:CEGGFGGEEFGGG7EGGDEEGGGGGGGGGGEGGC9C5?8CFFGGGGGGGGF<FGDGGGGGGGGGCGGCF?GGGGGDGGGGGGGC=CDDGGFFGGDGFFCFF
@M03364:396:000000000-C9LGT:1:1101:25439:10630 1:N:0:10
ACTCCTACGGGAGGCAGCAGTGGGGAATATTGCACAATGGGCGCAAGCCTGATGCAGCGACGCCGCGTGCGGGATGGAGGCCTTCGGGTTGTAAACCGCTTTTGTTCAAGGGCAAGGCACGTTTTCGGCTGTGTTGAGTGGATTGTTCGAATAAGCACCGGCTAACTACGTGCCAGCAGCCGCGGTAATACGTAGGGTGCAAGCGTTATCCGGATTTATTGGGCGTAAAGGGCTCGTAGGCGGTTCGTCGCGTCCGGTGTGAAAGTCCATCGCTTAACGGTGGATCCGCGCCGG
+
GGGGGGGGGGGGGGGGGGGGGGGGGGGGGGGGGGGGGGGGGGGGGGGGGGGGGGGGGGGGGGGGGGGGGGGGGGGGGGGGGGGGGGGGGGGGGGGGGGGGGGGGGGGGGGGGGGB>+<CFF-DF:FFG@+@3,<>,=8@CFG9>FGDCFG8F<FFGGGFGDEGGGGGFG*<,CGGGGCECFGGGGGGGGGGFF?FGGGEGGGGGGGGGGGFGGGE5@7CGGGGGGGDEEGGGCFFGGGGGGGG=E5EGGDEGEGGGGGEEC7>EGFCFGGF<DEFGGGGGE>E5CGFFFEE5<D
@M03364:396:000000000-C9LGT:1:1101:13667:10635 1:N:0:10
ACTCCTACGGGAGGCAGCAGTGGGGAATATTGGACAATGGGGGCAACCCTGATCCAGCCATGCCGCGTGTGTGAAGAAGGCCTTTTGGTTGTAAAGCACTTTAAGCAGTGAAGAAGACTCCCTGGTTAAGACACATGGACGATGACATTAGCTGCAGAATAAGCACCGGCGAACTCTGTGCCAGCAGCCGCGGTAATACAGAGGGTGCAAGCGTTAATCGGAAGTACTGGGCGTAAAGGGAGCGTAGGTGGCTCTATAAGTCAGACGTGAAATCCCCGGGCATCACCTGGGAAC
+
FGGFGGGGGGGG+@FGEDF@FFGFCGGGGGG,,CFFF9FGF,@FGGCEGGGGAFGGGGGF@CFFDCFGGBFFFGC<EFFG8FGGF?CCF?8CCFF?EDFGGCFG99EFFFG9AEGGD85E<-,,::FFB,5A,:,,,,,==3++9??ACD<FFBFFG9=FFF,<<FGDE7*@C::>>,@<F;?2*62<FFGG71=*<ACF9A::@FEF6<CCC4:B89BF5C>*3<C<CE*;C*:?C978CEGG*:C*<68F*73+2C++<@F+<**1>F5C:77>C/53>):*9CFFC)8D4/
@M03364:396:000000000-C9LGT:1:1101:27950:10639 1:N:0:10
ACTCCTACGGGAGGCAGCAGTGGGGAATATTGGACAATGGGGGAAACCCTGATGCAGCAACGCCGCGTGAGTGATGACGGTCTTCGGATTGTAAAGCTCTGTCTTTAGGGACGATAATGACGGTTCCTACGTAGGAAGCCACGGCTAACTACGTGCCAGCAGCCGCGGTCATACAGAGGGTGCAAGCGTTAATAGGAATTACTGGGCGTAAAGCGAGCGTAGGTGGCTTGATAAGTCAGATGTGAAAGCCCCGGGCTTAACCTGGGAACTGCATCTGAAACTGTAGAGCTAG
+
GGGGGGGGGGGGGGGGGGFGFGGGGGGGGGGGGGGGGGGGGGGGGGGGGGGGGGGGGGGGGGGGGGGGGGGGGGGGGGGDGGGGGGGGDEGGGGGGGFGBFGGAFEG,A?F=FGCFC,CCC-@=+BF9,88,C83>FF8>DF@:F+8@BF>C+FFFDGGGGDGGB*CEG*6CFGGG9BFFGFGGGGGGEGGGG,CFFEFGGGGGFFGGGFGGGCEEGGEGG>E@FGGGCEFGGGGGGEFGGFGGGGGGG68CEDD5CFGFGFG=EDCGFGGGFGFFFGGGBFF::CGFD?FG
@M03364:396:000000000-C9LGT:1:1101:17904:10640 1:N:0:10
ACTCCTACGGGAGGCAGCAGTGGGGAATATTGCACAATGGGCGCAAGCCTGATGCAGCAACGCCGCGTGAGTGATGAAGGCCTTCGGGTCGTAAAACTCTGTCCTCAAGGAAGATAATGACGGTACTTGCGGAGGAAGCCCCGGCTAACTACGTGCCAGCAGCCGCGGTCATACGTAGGGGGCTAGCGTTATCCGGATTTACTGGGCGTAAAGGGTGCGTAGGTGGTTTCTTAAGTCAGGAGTGAAAGGCTACGGCTCAACCGTAGTAAGCTCTTGAAACTGGGAAACTTGAGT
+
GGGGGGGGGGGGGGGGGGGGGGGGGGGGGGGGGGGGGGGGGGGGGGGGGGGGGGGGGGGGGGGGGGGGGGGGGGGGGGGGGGGGGGGGGGGGGGGGGGGGGGGGGGGGGGGGGGGGGGGGG=FC+BFF:,836@CFEGGGGGGGGGGGGGGGFGGGGGGGGGGGGGGGG*BFGGGGGGGGGGGGGGGGGGGGGGGGGGGGGGGGGGGGGGGGGGGGGGGGGGGGGGEGGGGGGGGGGGGGGGGGGGGGGGGGGGGGGGGGGGGGGGGFFGGDFGGGGGGGFFGGGGGFGFFGG*
@M03364:396:000000000-C9LGT:1:1101:22554:10699 1:N:0:10
ACTCCTACGGGAGGCAGCAGTGGGGAATATTGCACAATGGGCGCAAGCCTGATGCAGCGACGCCGCGTGCGGGATGGAGGCCTTCGGGTTGTAAACCGCTTTTGTTCAAGGGCAAGGCACGGTTTCGGCCGGGTTGAGTGGATTGTTCGAATAAGCACCGGCTAACTACGTGCCAGCAGCCGCGGTAATACGTAGGGTGCAAGCGTTATCCGGATTTATTGGGCGTAAAGGGCTCGTAGGCGGTTCGTCGCGTCCGGTGTGAAAGTCCATCGCCTAACGGTGGATCTGCGCCGG
+
GGGGGGGGGGGGGGGGGGGGGGGGGGGGGGGGGGGGGGGGGGGGGGGGGGGGGGGGGGGGGGGGGGGGGGGGGGGGGGGGGGGGGGGGGGGGGGGGGGGGGGGGGGGGGGGGGGFGFGGGE7DFFGGG:8@*3@F:DFGGGFGGFEGGGGGFFFGGGGGGGGGGGGGGG<FCCFGFGGGGGGGGGGGGGGGGGFGGGGGGGGGGGGGGGFGGGGGGGGGGGGGGGGECFGGGGGGGGGGGGGGGGEEGEGGGGGGGGCCEE9CE?FGGGGGGGGGGGGGGFFGCCFFFGFFGCG
@M03364:396:000000000-C9LGT:1:1101:27952:10725 1:N:0:10
ACTCCTACGGGAGGCAGCAGTGGGGAATATTGCACAATGGGGGAAACCCTGATGCAGCAACGCCGCGTGAGTGATGACGGCCTTCGGGTTGTAAACCGCTTTTGTTCAAGGGCAAGGCACGGTTTCGGCCGTTTTGAGTGGATTGTACGAATGAGCACCGGCTAACTACGTGCCAGCAGCCGCGGTAATACGTAGGGTGCAAGCGTTATCCGGATTTATTGGGCGTAAAGGGCTCGTAGGCGGTTCGTCGCGTCCGGTGTGAAAGTCCATCGCTTAACGGTGGATCCGCGCCGG
+
GGGGGGGGGGGGGGGGGGGGGGGGGGGGGGGGGGGGGGGGGGGGGGGGGGGGGGGGGGGGGGGGGGGGGGGGGGGGGGGGGGGGGGGGGGGGGGGGGGGGGGGGGGGEFGGGGG<DCBG,>+BE3CBF++@8+,8,CF>FF<,@DF,3DCCF8FGGGDFGCFGGGGD<E<<FEGGGGGGGGGGGGGGEG@:EGGGGGGGDGGGGGGGDECGGGCCEFCCFGGGGGGCEGGGGGGGGGGGGGGGEEDGGGGGGGGGGDCCED97CCDFFGGGGGGGCFGGG5:G74>FFFBED7D
@M03364:396:000000000-C9LGT:1:1101:13586:10729 1:N:0:10
ACTCCTACGGGAGGCAGCAGTGGGGAATATTGCACAATGGGCGCAAGCCTGATGCAGCGACGCCGCGTGCGGGATGGAGGCCTTCGGGTTGTAAACCGCTTTTGTTCAAGGGCAAGGCACGGTTTCGGCCGTGTTGAGTGGATTGTTCGAATAAGCACCGGCTAACTACGTGCCAGCAGCCGCGGTAATACGTAGGGTGCAAGCGTTATCCGGATTTATTGGGCGTAAAGGGCTCGTAGGCGGTTCGTCGCGTCCGGTGTGAAAGTCCATCGCTTAACGGTGGATCCGCGCCGG
+
GGGGGGGGGGGGGGGGGGGGGGGGGGGGGGGGGGGGGGGGGGGGGGGGGGGGGGGGGGGGGGGGGGGGGGGGGGGGGGGGGGGGGGGGGGGGGGGGGGGGGGGGGGGGGGGGGGGFGGGGG7FFGGGG>8@53@CFGGGGGGGGGGGGGGGGFFGGGGGGGGGGGGGGG@FGGGGGGGGGGGGGGEGGGGGGGGGGGGGGGGGGGGGGGGGGGGGGFGGGGGGGGDCEFGGGGGGGGGGGGGGGGGGGGGGGGGGGGCEGG:?FGFDFGGGGGGGGGGGGBFGGGGDFGFFGGG
@M03364:396:000000000-C9LGT:1:1101:26839:10729 1:N:0:10
ACTCCTACGGGAGGCAGCAGTAGGGAATTTTCGTCAATGGGCGCAAGCCTGATGCAGCGACGCCGCGTGCGGGATGGAGGCCTTCGGGTTGTAAACCGCTTTTGTTCAAGGGCAAGGCACGGTTGCGGCCGTGATGAGAGGATTGTTCGAATAAGCACCGGCTAACTACGTGCCAGCAGCCGCGGTAAGACGTAGGGTGCAAGCGTTATCCGGATTTATTGGGCGTAAAGGGCTCGTAGGCGGTTCGTCGCGTCCGGTGTGAAAGTCCATCGCTTACCGGTGGATCCGCGCCGG
+
GGGGGGGGGGGGGGGGGGGGGGGGGGGGGGGGGGGGGGGGGGGGGGGGGGGGFGGGGGGGGGGGGGGGGGGGGGGFGGFGGGGGGGGGGGEGGGGGGGGDGGGGG?GFFGGGGGCG+8FD:3F++@CF35@***,<@D,8CF,?D3,?FFFGGGGCGCEFGGCEG,?F7F2CFGGGGGGGGGDFGCCG+<9A;FEGGFGEFFGGGGGGGCFGGGD5CGGFGGGGGECCFGFCECCG88CGGGGC8CEEGGGGCEEGG:ECCCFGG7:07:CDDFGG**:DEDEC4<F><>>DDD
@M03364:396:000000000-C9LGT:1:1101:9080:10736 1:N:0:10
ACTCCTACGGGAGGCAGCAGTGGGGAATATTGCACAATGGGCGCAAGCCTGATGCAGCGACGCCGCGTGCGGGATGGAGGCCTTCGGGTTGTAAACCGCTTTTGTTCAAGGGCAAGGCACGGTTTCGGCAGTGTTGAGTGGATTGTTCGAATAAGCACCGGCTAACTACGTGCCAGCAGCCGCGGTAATACGTAGGGTGCAAGCGTTATCCGGATTTATTGGGCGTAAAGGGCTCGTAGGCGGTTCGTCGCGTCCGGTGTGAAAGTCCATCGCTTCACGGTGGATCCGCGCCGG
+
GGGGGGGGGGGGGGGGGGGGGGGGGGGGGGGGGGGGGGGGGGGGGGGGGGGGGGGGGGGGGGGGGGGGGGGGGGGGGGGGGGGGGGGGGGGGGGGGGGGGGGGGGGGFGGGGGGGGGGGGEFGGCFEG@+5888FGGGFFGGGGFGGGGGGGGGGGGGGGGGGGGGGGG<<FGGGGGGGGGGGGGGGGGGGGGGGGGGGGGGGGGGGGGGGGGEGGGGGGEGGGGGDEGGGGGGGGEGGGGGGGGGGGGCE5CEGGG5EGGDFFFDFGGGGDDEF*:DFGF3CFGGGFGFFGGC
@M03364:396:000000000-C9LGT:1:1101:6516:10756 1:N:0:10
ACTCCTACGGGAGGCAGCAGTGGGGAATATTGGACAATGGGGGAAACCCTGATCCAGCCATGCCGCGTGTGTGAAGAAGGCCTTTTGGTTGTAAAGCACTTTAAGCAGTGAAGAAGACTCCCTTGTTAATACCCATGGACGATGACATTAGCTGCAGAATAAGCACCGGCTAACTCTGTGCCAGCAGCCGCGGTAATACAGAGGGTGCAAGCGTTAATCGGAATTACTGGGCGTAAAGGGAGCGTAGGTGGCTCTATAAGTCAGATGTGAAATCCCCGGGCTTAACCTGGGAAC
+
GGGGGGGGGGGGGGGGGGGGGGGGGGGGGGGGGGGGGGGGGGGGGGGGGGGGGGGGGGGGGGGGGGGGGGGGGGGGGGGGGGGGGGGGGGGGGGGGGGGGGGGEFGGGGGGGGGFG=FGGF-B,:EFG,<CAEFGGGGGGGCGGFGGGGGGGGGGGGGGGGGGGGGGGGGGGGGGGGGGGGGGGGGGGGGGGGGGGGGGGGGGGGGGGGGGGGGGGGGGGGGGGGGFGEFGGGGGGGGGGGGGGEGGGGGGGGGGGGGGFGGGGGGGGGGGGGGGGGGDGFFGGGGGFGFFGGG
@M03364:396:000000000-C9LGT:1:1101:7148:10774 1:N:0:10
ACTCCTACGGGAGGCAGCAGTAGGGAATTTTCGTCAATGGGCGCAAGCCTGAACGAGCAATGCCGCGTGAACGAGGAAGGTCTTCGGATCGTAAAGTTCTGTTGAGAGGGAAAAAGGAACACCCGAGGAAATGCTGGTGAAGTGATATTACCTTTCGAGGAAGTCACGGCTAACTACGTGCCAGCAGCCGCGGTAATACGTAGGTGGCGAGCGTTATCCGGAATGATTGGGCGTAAAGGGTGCGTAGGCGGCCTGTTAAGTCTGAAGTGAAAGGTACCGGCTCAACCGGTAC
+
GGGGGGGGGGGGGGGGGGGGGGGGGGGGGGGGGGGGGGGGGGGGGGGGGGGGGGGGGGGGGGGGGGGGGGGGGGGGGGGGGGGGGGGGGGGGGGGGGGGGGGGGGGGGGGGGGGAF@FFGGGG+=FFG+,8:>BFGGGGGGGGFFGGGGGGGGGGGGGGGGGGGGGGGGGGGGGGGGGGGGGGGGGGGGGGGGGGGGGGGGGGGFGGFGGGGGGGGGGGGGGGGGGCFGGGGGGGGGGGGGGGGGGGGGGGGGGGGGGGGGGGGGGGGGGGGGGGFGGGGFFGFFGGFGFFG
@M03364:396:000000000-C9LGT:1:1101:27697:10789 1:N:0:10
ACTCCTACGGGAGGCAGCAGTGGGGAATATTGCACAATGGGCGCAAGCCTGATGCAGCAACGCCGCGTGAAGGAAGAAGGTTTTCGGATTGTAAACTTCTATCAGCAGGGAAGAAAAAATGACTGTACCTGACTAGGAAGCTCCGGCTAACTACGTGCCAGCAGCCGCGGTAATACGTAGGTGGCGAGCGTTAATCGGAATTACTGGGCGTAAAGGGTGCGCAGGCGGTTGAGTAAGACAGATGTGAAATCCCCGAGCTTAACTCGGGAATGGCATATGTGACTGCTCGACT
+
GGGGGGGGGGGGGGGGGGGGGGGGGGGGGGGGGGGGGGGGGGGGGGGGGGGGGGGGGGGGGGGGGGGGGGGGGGGGGGGGGGGGGGGGGCFGGGGGGGGGGGGGGGGGGGDFGDCF8FFFG-C,,:FFC??:DD,,AFFGGGGGBGGEGGGGFGGGGGGGGGGGGFGGG*1>EGGGGGGGGGGGGGGGGGGGGFGGGGGGGGGGGGGGGGEGGGGGGGGGGGGGGGGEEGGGGGGGGGGGGGGGGGGGGGGGGGGEGGGGGGGGGGGGDGGGGGGGGGGGFFGGGFFFGFFC
@M03364:396:000000000-C9LGT:1:1101:9477:10801 1:N:0:10
ACTCCTACGGGAGGCAGCAGTGGGGAATCTTGCGCAATGGGGGCAACCCTGACGCAGCGACGCCGCGTGCGGGACGAAGGCCTTCGGGTCGTAAACCGCTTTCAGCAGGGACGAGGCCGCGCGGTGACGGTACCTGCAGAAGAAGCCCCGGCTAAATACGTGCCAGCAGCCGCGGTAATACGTATGGGGCGAGCGTTATCCGGATTCATTGGGCGTAAAGCGCGCGTAGGCGGCCCGTTAGGTCGGAGGTAAAAGCCCGGGGCTCAACCCCGGCGAGCCTCCGATACCGGCGGG
+
GGGGGGGGGGGGGGGGGGGGGGGGGGGGGGGGGGGGGGGGGGGGGGGGGGGGGGGGGGGGGGGGGGGGGGGGGGGGGGGGGGGGGGGGGGGGGGGGGGGGGGGGGGGGGGGGGGGGGGGGG*==4CFF8*=8CBFBFGGGGGGGGGGGGGGGCGGGGGGGGGGGGGGGGGGGGGGGGGGGGGGGGGGGGGGGGGGGGGGGGGGEEGFGGGGGGGGGGGGGGGGGGGGEGGGGGGEGGCFGGFGGGGGGGGGGGGGGGGGGGGDCGFFFGGGGGGDGGGEFFFGDDGDFGFFGGG
@M03364:396:000000000-C9LGT:1:1101:16589:10845 1:N:0:10
ACTCCTACGGGAGGCAGCAGTGGGGAATCTTGCGCAATGGGGGCAACCCTGACGCAGCGACGCCGCGTGCGGGACGAAGGCCTTCGGGTCGTAAACCGCTTTCAGCAGGGACGAGGCCGCTCCGGTGACAGTACCTGCAGAAGAAGCCCCGGCTAAATACGTGCCAGCAGCCGCGGTAATACGTATGGGGCGAGCGTTATCCGGATTCATTGGGCGTAAAGCGCGCGTAGGCGGCCCGTTAGGTCGGAGGTAAAAGCCCGGGGCTCAACCCCGGCGAGCCTCCGATACCGGCGG
+
GGGGGGGGGGGGGGGGGGGGGGGGGGGGGGGGGGGGGGGGGGGGGGGGGGGGGGGGGGGGGGGGGGGGGGGGGGGGGGGGGGGGGGGGGGGGGGGGGGGGGGGGGGGGGGGGGGGGGGGGG7F8:FFG,,@@3@FGFGGGGGGGGGGGGGGGGGGGGGGGGFGGGGGGG:EGGGGGGGGGGGGGGGGGGGGGGGGGGGGGGGGGGGGGGGGGGGGGEGGGGGGGGGGGGGGGGGGGGG:ECGGGGGGGGGDFGGFFGGGGGGGGEGCGGGGGGGGGGDDG4@GGDDC>GFFD<D
@M03364:396:000000000-C9LGT:1:1101:11084:10863 1:N:0:10
ACTCCTACGGGAGGCAGCAGTCGGGAATATTGCGCAATGGAGGAAACTCTGACGCAGTGACGCCGCGTATAGGAAGAAGGTTTTCGGATTGTAAACTATTTTAGACAGGGAAGAAAAAGACGGTACCTGTAGAATAAGCTCCGGCTAACTACGTGCCAGCAGCCGCGGTAATACGTATGGGGCGAGCGTTATCCGGATTCATTGGGCGTAAAGCGCGCGTAGGCGGCCCGTTAGGTCGGAGGTAAAAGCCCGGGGCTCAACCCCGGCGAGCCTCCGATACCGGCGGGCTCGAGG
+
GGGGGGGGGGGGGGGGGGGGGGGGGGGGGGGGGGGGGGGGGGGGGGGGGGGGGGGGGGGGGGGGGGGGGGGGGGGGGGGGGGGGGGGGGGGGGGGGGGGGGGGGGGGGGGGGGGGGGGGGG-BF7FFGCBA?BFFGGGGGGGGGGGFGGGGGGGGGGGGGGGGGGGGGG*BGGGGGGGGGGGGGGGGGGGGGGGGGGGGGGGGGGGGGGGGGGGGGGGGGDGGGGGGGGGCFGGGGGGGDGGEEGGGGGGGEGGGGGGGGGGGGGGGGGGGGGGGGGGGGFEGGGGGFC@D535
@M03364:396:000000000-C9LGT:1:1101:26758:10891 1:N:0:10
ACTCCTACGGGAGGCAGCAGTGGGGAATATTGCACAATGGGCGAAAGCCTGATGCAGCAACGCCGCGTGAGCGATGAAGGCCTTCGGGTCGTAAAGCTCTGTCGTCAAGGAAGAAAATGGTCGTACTTCAGGTGCGAGCGCCGGCTTACTACGTGCCAGCAGCCGCGGTAATACGTAGGGGGCTAGCGGTATCCGGAATTACTGGGCGTAAAGGGTGCGTAGGTGGCTTGATAAGTCAGATGTGAAAGCCCTGGGCTTAACCTGGGAACGGCATCTGATACTGTTAGGATAG
+
GGGGFGGGGGGGGGGGGGGGGGGGGGGGGGGGFFGGGGGGG@FEEGEFGGGGGGGGGFFF@GGGGGGGGGGGGG@CGGGGFGC@DFGGGCFGGGGGGEFFFGG+B4=FEFE@84,?BF,,,-8+:FB,,,8,<,,+8+++++@:*C*@<D=3*8>7*@ED8FC,<*<F:*=72,42?BGCEFFGEF@ECC5;<9ACE?E+<7:CFEGE/?E>FGG8>>E*;CEGDC6*;:@FCC<@@E@GFGGFGGG?C6;*;CC5DGG9<:7>5C6CC55)):<0:*0:4@9:D>*7*09F
@M03364:396:000000000-C9LGT:1:1101:2501:10892 1:N:0:10
ACTCCTACGGGAGGCAGCAGTGGGGAATATTGCACAATGGGCGCAAGCCTGATGCAGCGACGCCGCGTGCGGGATGGAGGCCTTCGGGTTGTAAACCGCTTTTGTTCAAGGGCAAGGCACGGTTTCGGCTGTGTTGAGTGGATTGTTCGAATAAGCACCGGCTAACTACGTGCCAGCAGCCGCGGTAATACGTAGGGTGCAAGCGTTATCCGGAATGATTGGGCGTAAAGGGTGCGCAGGCGGCTGTGCAAGTCTGAAGTAAAAGGGACCGGCGCAACCGGGTCAGGCTTTGG
+
GFGGGCFGGGGGGGGGGGFG@FGGGGGCFEGGGFGGGGGGGGGGGGGFFGGGGGGGGFGGGGGGGEGGGGGGGGGGGGGGGGGGGGGGGGGGFGGGGGG:FF9EFGGGGGGGGGGG+>D,>+B@FGBF8+88,,,8@FFFCC93@FGF7DCFFDGGCFG7C:CFFEFGG<EGFCFFGDFG7FFGGGGGGGGGF?FGGGGGFGGFECCCFGGGGGC*A:E?FFGFGE5=FCGG6CEGDEGGGGGDCGG?F:EGG+AGFFGFG+:EE:E539=C)2:<C5CGF:ED<*20*)9>F
@M03364:396:000000000-C9LGT:1:1101:2250:10897 1:N:0:10
ACTCCTACGGGAGGCAGCAGTGGGGAATATTGCACAATGGGCGCAAGCCTGATGCAGCGACGCCGCGTGCGGGATGGAGGCCTTCGGGTTGTAAACCGCTTTTGTTCAAGGGCAAGGCACGGTTTCGGCCGTGTGGAGTGGATTGTTCGAATAAGCACCGGCTAACTACGTGCCAGCAGCCGCGGTAATACGTAGGGTGCAAGCGTTATCCGGATTTATTGGGCGTAAAGGGCTCGTAGGCGGTTCGTCGCGTCCGGTGTGAAAGTCCATCGCTTAACGGTGGATCCGCGCCGG
+
GGGGGGGGGGGGGG;FGGGGGGGGGGGGGGGGGFGGGGGGGGGGGGGGGGGGGGGGGGGGGGGGGGGGGGGGGGGGGGGGGGGGGGGGGGGEGGGDGGGGGFGGGGGGGGGGGGGGGFGGG+B:<BFG++555@3CEF>FFDAFEFCEFFGGGFGGGGGGDFGGGGGBFCFFFGGGFGGGFGGEGGGGFDGFEFGGGEEGFFGGGGGGFGDEDCC*0CCFGGGGG5>?5:EGEGFEEEGEFGGE8EECEGGG=*:CD8C5EGD7E7C?CDGGG5F:::CGF>E7=F<F*<B:DG
@M03364:396:000000000-C9LGT:1:1101:24307:10920 1:N:0:10
ACTCCTACGGGAGGCAGCAGTGGGGAATCTTGCGCAATGGGGGCAACCCTGACGCAGCGACGCCGCGTGCGGGACGAAGGCCTTCGGGTCGTAAACCGCTTTCAGCAGGGACGAGGCCGCGGGTTGACTGTGGCTGCAGAAGAAGCCCCGGCTAAATACGTGCCAGCAGCCGCGGTAATACGTAGGGTGCAAGCGTTATCCGGATTTATTGGGCGTAAAGGGCTCGTAGGCGGTTCGTCGCGTCCGGTGTGAAAGTCCATCGCTTAACGGTGGATCCGCGCCGGGTACGGGCGG
+
GGGGGGGGGGGGGGGGGGGGGGGGGGGGGGGGGGGGGGGGGGGGGGGGGGGGGGGGGGGGGGGGGGGGGGGGGGFGGGGGGGGGGGGGGGGGGGGGGGGGGGGGGFGGGGGGGG*F<*>FF*=*8=FG9,?,,*=:<EFGGFFGGGAFGFGG>CGFGGGFFGGCGGGGFF5CGGGECEGGGGC9CEGCEEFGGGGGGGGGCCC;CCEFGDGGGGGGDGGGGGEGEGEGGGGGGEGGGGGGGGGEEGGEE8EGGGGGGGFFFEDGFGGGGGCFDFFGC>=D@@GGGDG?G@>CDG
@M03364:396:000000000-C9LGT:1:1101:5810:10948 1:N:0:10
ACTCCTACGGAGGCAGCAGTGGGGAATCTTGCGCAATGGGGGCAACCCTGACGCAGCGACGCCGCGTGCGGGACGAAGGCCTTCGGGTCGTAAACCGCTTTCAGCAGGGACGAGGCCGCGAGGTGACGGTACCTGCAGAAGAAGCCCCGGCTAAATACGTGCCAGCAGCCGCGGTAATACGTATGGGGCGAGCGTTATCCGGATTCATTGGGCGTAAAGCGCGCGTAGGCGGCCCGTTAGGTCGGAGGTAAAAGCCCGGGGCTCAACCCCGGCGAGCCTCCGATACCGGCGGGC
+
GGGGGGGGGGGGGGGEGGGGGGGGGGGGGGGGGGGGGGGGGDGGGGGGGGGGGGGGGGGGGGGGGGGGGGGGGGGGGGGGGGGGGGGGGGGGGGGGGGGGGGGGGGGDEGFGGGECCGGGF7CCCCFG*8==CFFFGGGGF:ACFFFFGDGG5CFGGGGGGGGGGGGGGCEGGGGEGGGGGGFGGGGGGGEGGGGGGGGFGGGGGGGFGGGGGGGGGGGCEEGGGGCGGGGGDEGE5CCEGGGGG=CEC9FGC78FFGGGGGGGCGCGGCCDGGECGD6CFDCCCDF@GFFGG)
@M03364:396:000000000-C9LGT:1:1101:4950:10958 1:N:0:10
ACTCCTACGGGAGGCAGCAGTAGGGAATCTTCGGCAATGGGCGAAAGCCTGACCGAGCAACGCCGCGTGAATGATGAAGGCCTTCGGGTTGTAAAATTCTGTTATAAGGGAAGAACGACTTTAGTAGGACATGGCTAGAGTGTGACGGTACCTTATGAGAAAGCCACGGCTAACTACGTGCCAGCAGCCGCGGTAATACGTAGGTGGCGAGCGTTATCCGGAATTATTGGGCGTAAAGAGCGCGCAGGTGGTTGATTAAGTCTGATGTGAAAGCCCACGGCTTAACCGTGGAGG
+
GGGGGGGGGGGGGGGGGGGGGGGGGGGGGGGGGGGGGGGGGGGGGGGGGGGGGGGGGGGGGGGGGGGGGGGGGGGGGGGGGGGGGGGGGGGGGGGGGGGGGGGGGGGGGGGGGGGGGGGFGDF95CFG58A<EDECFGGGGGGGGGFFGGGGGGGGGGGGGGGGGGGGGGGGGGGGGGGGGGGGGGGGFGGGGGGGGGGGGGGGGGGGGGGGGGGGGGGGGGGGGGGGGGGGGGGGGGGGGGGGGGGGFGGGGGGFFGGGFGGGGGGGGGGGGGGGGGGGFFCDFGGFGFFDGG
@M03364:396:000000000-C9LGT:1:1101:26208:10962 1:N:0:10
ACTCCTACGGGAGGCAGCAGTGGGGAATATTGCACAATGGGCGCAAGCCTGATGCAGCGACGCCGCGTGCGGGATGGAGGCCTTCGGGTTGTAAACCGCTTTTGTTCAAGGGCAAGGCGGGTCTTCGGGCCCGTTGAGTGGATTGTTCGAATAAGCACCGGCTAACTACGTGCCAGCAGCCGCGGTAATACGTAGGGTGCAAGCGTTATCCGGATTTATTGGGCGTAAAGGGCTCGTAGGCGGTTCGTCGCGTCCGGTGTGAAAGTCCATCGCTTAACGGTGGATCCGCGCCGG
+
GGGGGGGGGGGGGGGGGGGGGGGGGGGGGGGGGGGGGGGGGGGGGGGGGGGGGGGGGGGGGGGGGGGGGGGGGGGGGGGGGGGGGGGGGGGGGGGGGGGGGGGGGGGCGGGGGGCF+<FCE3CDEFGG**5>B::<CGFGGA:FC:FGGFGG7@FGGGGGGGGEGGGGF*<FFFGFEGFGGGGGGGGGGGGGGGGGEFGGFGGGGGGGGGGGGGEEFGGGGGGGGGEEFFGGGGGG?EGGGGGCEEE:EEGEEGGGG*:7C?7FCFFFGGGGG5FDFCGD7>GFCCGFGFEGGG
@M03364:396:000000000-C9LGT:1:1101:28701:10971 1:N:0:10
ACTCCTACGGGAGGCAGCAGTGGGGAATCTTGCGCAATGGGGGCAACCCTGACGCAGCGACGCCGCGTGCGGGACGAAGGCCTTCGGGTCGTAAACCGCTTTCAGCAGGGACGAGGCCGCTCCTGTGACTGTACCTGCAGAAGAAGCCCCGGCTAAATACGTGCCAGCAGCCGCGGTAATACGTATGGGGCGAGCGTTATCCGGATTCATTGGGCGTAAAGCGCGCGTAGGCGGCCCGTTAGGTCGGAGGTAAAAGCCCGGGGCTCAACCCCGGCGAGCCTCCGATACCGGCGG
+
GGGGGGGGGGGGGGGGGGGGGGGGGGGGGGGGGGGGGGGGGGGGGGGGGGGGGGGGGGGGDGGGGGGGGGGGGEGGGGGGGGGGGGGGFGGGGGGGGGGGGGGGGGGGGGGGGGF<B:F:7*>,>FGG@,@883,@?ACCC,8<<<CGGGGGCFFGGGGGGGGGG9FFFFFFEGGGGDGGGGCCFGGGGGGGD8*?ECEGGGGGEGGGGGGGGGGGGDGGGGGGGGGGCEEDEEGGGGGFGGGGGGGDGGEGGGCEGGGGGGGGDGGCGGGGG5EDGDDGFFFC3DGE<D:CDD
@M03364:396:000000000-C9LGT:1:1101:12765:10979 1:N:0:10
ACTCCTACGGGAGGCAGCAGTGGGGAATCTTGCGCAATGGGGGCAACCCTGACGCAGCGACGCCGCGTGCGGGACGAAGGCCTTCGGGTCGTAAACCGCTTTCAGCAGGGACGAGGCCGCGAGGTGACGGTACCTGCAGAAGAAGCCCCGGCTAAATACGTGCCAGCAGCCGCGGTAATACGTAGGTGGCGAGCGTTATCCGGAATTATTGGGCGTAAAGAGCGCGCAGGTGGTTGATTAAGTCTGATGTGAAAGCCCACGGCTTAACCGTGGAGGGTCATTGGAAACTGGTCG
+
GGGGGGGGGGGGGGGGGGGGGGGGGGGGGGGGGGGGGGGGGGGGGGGGGGGGGGGGGGGGGGGGGGGGGGGGGGGGGGGGGGGGGGGGGGGGGGGGGGGGGGGGGGGGGGGGGGGGGGGDG*C*8@FG:1=8=FGFGGGEGFGFGGFGGGGDEEGFGGGGGGGGGGGGGFGGGGGEEGGGGGGGGGGGGGGGGGGEGGFFGGGGCEFGGGGGGGGGGGGFGGGGGGGGGGCFGGGEGGGGGGGGGGGGGFGGGGGGGFGGGGGGGGGGGGCGGCGGG<FGFFGGGGGFGFFFGC
@M03364:396:000000000-C9LGT:1:1101:4282:10986 1:N:0:10
ACTCCTACGGGAGGCAGCAGTGGGGAATCTTGCGCAATGGGGGCAACCCTGACGCAGCGACGCCGCGTGCGGGACGAAGGCCTTCGGGTCGTAAACCGCTTTCAGCAGGGACGAGGCAGCGAGGTGACGGTCCCTGCAGAAGAAGCCCCGGCTAAATACGTGCCAGCAGCCGCGGTAATACGTATGGGGCGAGCGTTATCCGGATTCATTGGGCGTAAAGCGCGCGTAGGCGGCCCGTTAGGTCGGCGGTCAAAGCCCGGGGCTCAACCCCGGCGCGCCTCCGATACCGGCGGG
+
GGGGGGGGGGGGGGGGGGGGGGGGGGGGFGGGGGGGGGGGGGGGGGGGGGGGGEGGGGCGCGEGGGGGGDGGGGGGGCGGDGFGFGGGGGGFFFGFG@=>FGGAC9BFGGFDFCCC**88*55***@:+*48*,?:<?FE8?,5>FFGGDDGCFFGCFF@FCFGC6:FF,;>C5CC8EG77C<2C?GGD>C*:EEECEGGGC5/A8A::C?:*CGGD>C778EE8C*/889CGGECG:C:CGGGGG*>E?*/9CGGGGGGGGD*:DGF>7A7C=E)/9E3@F=1>DD?C:B5DD
@M03364:396:000000000-C9LGT:1:1101:19712:10997 1:N:0:10
ACTCCTACGGGAGGCAGCAGTGGGGAATCTTGCGCAATGGGGGCAACCCTGACGCAGCGACGCCGCGTGCGGGACGAAGGCCTTCGGGTCGTAAACCGCTTTCAGCAGGGACGAGGCCGCTACGGTGACTGTACCTGCAGAAGAAGCCCCGGCTAAATACGTGCCAGCAGCCGCGGTAATACGTATGGGGCGAGCGTTATCCGGATTCATTGGGCGTAAAGCGCGCGTAGGCGGCCCGTTAGGTCGGAGGTAAAAGCCCGGGGCTCAACCCCGGCGAGCCTCCGATACCGGCGG
+
GGGGGGGGGGGGGGGGGGGGGGGGGGGGGGGGGGGGGGGGGGGGGGGGGGGGGGGGGGGGGGGGGGGGGGGGGGGGGGGGGGGGGGGGGGGGGGGGGGGGGGGGGGGGGGGGGFGGGFEGG*>88?FGC,@?@FGGFGGGFGGGGGGGGGGGGGGGGGGGGGGGGGGGG;CEGGGGGGGGGGGGGGGGGGGGGEEGGGEGGGGGGEGGGGGGGGGGGGGGCGGGGGGGGGGGGGGGGG>FGGGGGGGGGG>FGGGFFGGGGGGG59FGGGEGGGGGGGDDF>EDGGGFGFEGDD
@M03364:396:000000000-C9LGT:1:1101:10359:10999 1:N:0:10
ACTCCTACGGGAGGCAGCAGTGGGGAATATTGCACAATGGGCGCAAGCCTGATGCAGCGACGCCGCGTGCGGGATGGAGGCCTTCGGGTTGTAAACCGCTTTTGTTCAAGGGCAAGGCACGGTTTCGGCCGTGTTGAGTGGATTGTTCGAATAAGCACCGGCTAACTACGTGCCAGCAGCCGCGGTAATACAGAGGGTGCAAGCGTTAATCGGAATTACTGGGCGTAAAGCGAGCGTAGGTGGCTTGATAAGTCAGATGTGAAAGCCCCGGGCTTAACCTGGGAACGGCATCTG
+
[truncated: 44,768,642 more chars]
