# Supplementary material for: Characterization of the bacterial microbiota composition and evolution at different intestinal tract in wild pigs (Sus scrofa ussuricus)
Source: PeerJ. 2020 May 26;8:e9124. doi: 10.7717/peerj.9124 (PMC7258971; doi:10.7717/peerj.9124)
Supplement: Supplemental Information 14 [file peerj-08-9124-s023.gz › D19AH654-Y6IL3_R2.fq]

@M03364:396:000000000-C9LGT:1:1101:20075:1200 2:N:0:10
GGACTACCGGGGTATCTAATCCTGTTTGCTCCCCACGCTTTCGTGCCTGAGCGTCAGTTATGTCCCAGGAGGCTGCCTTCGCCATCGGTGTTCTTCCACATATCTACGCATTTCACTGCTACACGTGGAATTCCACCTCCCTCTGACACACTCTAGTCGAGCAGTCACATATGCCATTCCCGAGTTAAGCTCGGGGATTTCACATCTGTCTTACTCAACCGCCTGCGCACCCTTTACGCCCAGTAATTCCGATTAACGCTCGCACCCTACTTAGTTCCGCGGCTGCTGGCACGTCTTCGGC
+
CCCCCGGGGGGGGGGGGGGGGGGFGCGGGGGGGGGGGGGGGGGGGGGGGGGGGGGGGCFGGGGFGGGGGGGGGGGGGGGGGGGGGGGG@FGGGGGGGFGGGGGGGGGGGEGGGGGGGGGGGFGGGGGGGGGGGGGGGCFGGGGBDEG9>FGFGFGDFDEGGGEGGGFGGG9;7F5+EFFGGGG>E>@;FCAC65:@9EDGGAGE9A9A/BAGEB9>=2DG2?@2(,/:9D0116=CE<EGG@8E:5<CFG28?F06?0((8>52DGD422))-).).<4<1796>0)).(.412().*(*9
@M03364:396:000000000-C9LGT:1:1101:18476:1217 2:N:0:10
GGACTACTGGGGTTTCTAATCCTGTTCGCTCCCCACGCTTTCGCTCCTCAGCGTCAGTAACGGCCCAGAGACCTGCCTTCGCCATTGGTGTTCTTCCCGATATCTACACATTCCACCGTTACACCGGGAATTCCAGTCTCCCCTACCGCACTCAAGCCCGCCCGTACCCGGCGCGGATCCACCGTTAAGCGATGGGCTTTCACACCGGACGCGACGAACCGCCGACGAGCCCTTTACGCCCAATGACTCCGGATCACGCTCGCCCCCTACGTCGTCACGCCGCCGCTGGCCCCTAGTCAGC
+
CCCCCGGGGGGGGGGGGG<EGGGGGFGGGGFGGGGGGGGGGGGGGGGGGGGGGGGGGGGGGGCGGGGGFGGGGGGGGGGFGGGGEFGGCFGGGGGGGGGGGGGGGGGGGGFGGGGGGGFGGGGGGGGGGGGGGGGGGGGGGGGFGGG>B*FAFDDFGGGGGGFGGEEGGGCEEG@G5;EG,>DEGG77CE*/;AE*9CG6CCG?GFDBFGBD95?49(:E6DF(4:>>41-4444:A0;CE?0,).))9FD0(-(4?:3(--20/:D9(,,4((-((24((4,(-,(,(,.(,(()/*)22
@M03364:396:000000000-C9LGT:1:1101:19151:1274 2:N:0:10
GGACTACAAGGGTATCTAATCCTATTTGCTCCCCACGCTTTCGTGCCTCAGCGTCAGTCACAGGCCAGGCGGCCGCCTTCGCCACTGGTGTTCTTCCATATCTCTGCGCATTTTACCGCTACACATGGAGTTCCACCGCCCTCTCCTGTCCTCAAGTCTGCCAGTTTCTGAATCATAACTGAGTTGAGCTCATCCCTTTGCCTTCAGACTTAACAGACCGCCTGCGCACCCTTTACGCCCAATCATTCCGCATAACGCTCGCCACCTACGTATTACCCCGGCTGCTCGCCCGTAGTTCGCC
+
CCCCCFGGGGFGGGGGGGGGGGGFFGGGGGGGGGGGGGGGGGGGFGGGFGGGGGGGGGGGGGGFFGGGGGGGGGGGGGGGGGGGGGGGEFGGGFFGGGGGGFEGFGGGGGGGGGGGGCGGGGGGFGGGGGGGGGGGG+@FFGGFGGG8B9FDD8FFDEGFGGFGGGFGGGGGFG@+,=,@,EFFG9@@C,DGFE9FDFG7C@;EGAF*79A7C+,>FBD=@D@F;*,).2:(:;771;EF<0(/9A><46*34(6:>>1?;7:07;<(514)-5))6+((-424(4)40((-,((78*(19
@M03364:396:000000000-C9LGT:1:1101:16615:1287 2:N:0:10
GGACTACAGGGGTATCTAATCCTATTTGCTCCCCACGCTTTCGTGCCTCAGCGTCAGGTACAGGCCAGGCGGCCGCCTTCGCCGCTGGTGTTCTTCCACATCTCTACGCATTTTACCGCTACACATGGAGTTCCACCGCCCTCTCCTGTCCTCAAGCCGTGCAGTTTCCAAAGCCTGAACCGGTTGGGCCGGCCCCTTTTCCTTCAGACTTGCACAGCCGCCCGCGCCCCCTTTACGCCCCCTCATTCCGGATAGCCCTTGCCACCCACGTTATTCCCCGGGTGCTTCCACCTAGTTGCCC
+
CCCCCGGGGGGGGEGGGFCEFGGCFGGGFGGGGGGGGGGGGGGGGGGGGFFGGGGGDFGGGGGGGGGGGGGGGGGGGGGGGGGGGGGGFGGGGGGGGGGGGGGGGGGGGGGGDFEFGGGGGGCFDGGG,BFFGGGGGC@CFGG5AEEC@;FFDCG5CFGE:F5BFFGGGGFGFGDFG*<A9:41>:*6A<=5)=?E3BFG+;+7>;A);0.+.8E);(;*4)((-*-)(19(486<23EE*(,3)..6@69(3(())4(2(.3)9**-4(-,(())6+(,((-,4))).)6(,(491*)29
@M03364:396:000000000-C9LGT:1:1101:14652:1287 2:N:0:10
GGACTACTGGGGTTTCTAATCCTGTTTGCTACCCACGCTTTCGAACCTCAGTGTCAGTATGATGCCAGAAGGCTGCCTTCGCCATCGGTATTCCTCCAGATCTCTACGCATTTCACCGCTACACCTGGAATTCTACCTTCCTCTCACCTACTCTAGCCTAACAGTATCAGATGCCGTTCCCAGGTTAAGCCCGGGGCTTTCACATCTGACTTATCAAGCCACCTACGCTCGCTTTACGCCCAGTCATTCCGATTAACGCTTGCACCCTCTGTATTACCGCGGCTGCCGGCACAGATTTAGC
+
CCCCCGGGGGFGGGGGGGGGGGGFGGGGGGGGGGGGGGGGGGGGGGGGGGGGFGGGGGGGGGGGGGGGGFGGGGGGGGGGGGGGGGGGGGGGGGGGGGGGGGGGGGGGGGGGGGGGGGGGGGGGGGGGGGGGGGGGGEDGGGGFGGGGGFGFF2?DFFFGGGFFFFFGGGGAFGBDEBFGGFFDEG9>BD=DDEGGGGGGGEFFGFFF5=CG*=E@GEFCBGF=B>ADFG>F@DFEFFGEF6=5*7??FG8(3;(6:<@;<;5)>GG?F18:>BF<:3(479FFF(.(4;(44((*96)2:
@M03364:396:000000000-C9LGT:1:1101:18232:1295 2:N:0:10
GGACTACAGGGGTATCTAATCCTGTTCGCTCCCCACGCTTTCGCTCCTCAGCGTCAGTAACGGCCCAGAGACCTGCCTTCGCCATTGGTGTTCTTCCCGATATCTACACATTCCACCGTTACACCGGGAATTCCAGTCTCCCCTACCGCACTCAAGCCCGCCCGTACCCGGCGCGGATCCACCGTTAAGCGATGGACTTTCACACCGGACGCGACGAACCGCCTACGAGCCCTTTACGCCCAATAAATCCGGATACCGCTTGCACCCTACTGCTTACCGCGGCTGCTGGCCCGTATTAGGC
+
CCCCCGGGGGGGGGGGGGGGGGGFGGGGGGGGGGGGGGGGGGGGGGGGGGGGGGGGGGFGGGGGGGGGGGGGGGGGGGGGGGGGGGGGFGGGGGGFGGGGGGGGGGGGGGGGGGGFGGGGGGGGGGGGEGGGGGGF:FGGGFGFCGGCE>GB:5DFGGGGGGFGGDGGGGGG4:>D5?EGCGFFGG*6CDC3;EG*>FFGGCGFGFE6(99C0782)4EGFGF?1865:C0:3?DFFFGDGB?1?2:4@F59?11:),4>368)9CD?((,.)6<4:F243(,4(-)).(.464-09*)2>
@M03364:396:000000000-C9LGT:1:1101:19082:1318 2:N:0:10
GGACTACTGGGGTTTCTAATCCTGTTCGCTCCCCCAGCTTTCGCGCCTCAGCGTCAGTGGTGGCCCAGAAGGCCGCCTTCGCCACCGGTGTTCTTCCCGATATCTGCGCATTCCACCGCTACACCGGGAATTCCGCCTTCCCCTACCACACTCGAGCCCGCCGGTATCGGAGGCTCGCCGGGGTTGAGCCCCGGGCTTTTACCTCCGCCCTAACTGGCCGCCTACCCGCGCTTTACGCCCCATGAATCCGGATAACGCTCGCCCCCTACCTATGTCCGCGCCCGCGTGCACGTCGTTCGCC
+
CCCCCGGGFGDFFGEGGG<FGGG@FGGGGGGGGGGGGGGGGGGGGGGGGGGGDGGGGGFGGGGGGGGGAGGGGGGDGGGGGGGGGGGG>FFGGGGGGFG7@FEGGGGGGGGGGGGFGGGGDGGGGGGGFDFFGFEGGF6FGGGFGGG,DCECG8C9FEDEEGF4FEFGGD:B?E>GEFGGCGGFGC08?F5>9C*5>CF673@9C>:(-CB6,5+.7:CE;D(8:*(),)4,-36>:<CC*-.4?)-:?79(-0)504-3,4:35891:(464)))./4((((,-(,,4(54((()))(19
@M03364:396:000000000-C9LGT:1:1101:22634:1334 2:N:0:10
GGACTACCGGGGTATCTAATCCTATTCGCTCCCCACGCTTTCGCTCCTCAGCGTCAGTACCGGCCCAGAGACCTGCCTTCGCCCTTGGTGTTCTTCCCGATATCGACACATTCCACCGTTCCACCGGGAATTCCAGTCTCCCCTACCGCACTCCAGCCCGCCCGTTCCCGGCGCGGATCCACGATTAAGCCATGGACTTTCACACCGGACGCTAAGAACCACCTACCAGCCCTTGAGCCCCAATCCATCCTGATAACGCTGGCACCCTCCGTATTGCCGCGGCCGCTGCCCCTTCGTTGGC
+
CCCCCGFEFGEFGGGGGGDCFGG,EEFCFCEGGGGCFGGGGGGE@EFGFG8EFFGGGGG9EFGGGGGD@AEEEFGGGGGG@FG,F<FF<FG@EEF<AFGGG+>F+B:CFGDD9FFFGGED,FFGGCEC@FDFFDF,7,=FGFEFGGGG6@FA>0=9C+@ECC*<F,=6EC8>5C(/*2:E+A*13=FEFG+*0=93>BFCD4C4<>8-9<BD(0*,*-;=0/(1(3(0,1,4(1()))22C0-(0(..*/*5))))137<((*(029(,492(43).<9>6(3((-(((.(((,(.00,*2
@M03364:396:000000000-C9LGT:1:1101:15008:1337 2:N:0:10
GGACTACCCGGGTTTCTAATCCTGTTCGCTCCCCCAGCTTTCGCGCCTCAGCGTCAGTGGTGGCCCAGAAGGCCGCCTTCGCCACCGGTGTTCTTCCCGATATCTGCGCATTCCACCGCTACACCGGGAATTCCGCCTTCCCCTACCACACTCGAGCCCGCCGGTATCGGAGGCTCGCCGGGGTTGCGCCCCGGGCTTTTACCTCCGACCTACCGGGCCGCCTACGCGCGCTTTCCGCCCAATTAATCCGCATACCCCTCCCCCCCTGCGTATTCCCCCCGCCGCTGGCCCGTATTTCGCC
+
CCCCCGGGGGGGGGGGGGGCFGFCFFGGGGGGGGGGGGGGGGGGGGGGGG@FGGGGFFCDGGGGGGGGGGGGGGGGGGGGGGGGGGGG>FGGGGGGGGGC@CEGFDGGGGGGGGGGGGGGGGGGGGGGEGFGFGFGECCGGGFAFFG,@@F:>8C?7CGGGGF4<@FFGCEEAE(;7>ED55C*?C*4>EEGGGCED5ED+43-:<>91D99(7*(90C=>D6(4*-.3)4,21)66:;E*,2)*-))17*(-380)-(((4?4D5)(.(4(-5)-5*-(49(,3(-18(39,-1)9*(99
@M03364:396:000000000-C9LGT:1:1101:15332:1352 2:N:0:10
GGACTACTAGGGTATCTAATCCTATTTGCTCCCCACGCTTTCGTGCCTCAGCGTCAGGTACAGGCCAGGCGGCCGCCTTCGCCGCTGGTGTTCTTCCACATCTCTACGCATTTTACCGCTACACATGGAGTTCCACCGCCCTCTCCTGTCCTCAAGCCGTGCAGTTTCCAAAGCCTGAACCGGTTGAGCCGGTCCCTTTTACTTCCGACTTGCCCAGCCGCCTGCGCACCCTTTACGCCCAATCACTCCGTATAACGCTTGCCACCTACGTATTACCCCGGCCGCTTGCACGTAGTTCTCC
+
CCCCCGGGGGGGGGGGGGFGGGGGGFGGGGGGGGGGGGGGGGGGGGGGGGGGGGGGGFGGGGGGGGGGGGGGGGGGGGGGGGGGGGGGGGGGGGGGGGGGFGGGGGGGGGGGGGFGGGGGGGGGGGGFFGGGGGGGG:DGGGGFGGGGFDECFCFFGGGGGGAGGGGGGGGCFGFCF>FGGEG>E83>AF8DDEGGFGGEG=??785;9DDFE)>4CDGGBGFF8*-04C?0<?<<4:GE5(48?(6<@D*(4:-:>;(83<?9FG*4>63))5)66+4(49(-((-442<64117@*)2:
@M03364:396:000000000-C9LGT:1:1101:13636:1382 2:N:0:10
GGACTACCCGGGTATCTAATCCTGTTCGCTCCCCCAGCTTTCGCGCCTCAGCGTCAGTGGTGGCCCAGAAGGCCGCCTTCGCCACCGGTGTTCTTCCCGATATCTGCGCATTCCACCGCTACACCGGGAATTCCGCCTTCCCCTACCACACTCGAGCCCGCCGGTATCGGAGGCTCGCCGGGGTTGAGCCCCGGGCTTTTACCTCCGACCTAACGGGCCGCCTCCGCCCGCCTTACGCCCCATGCATCCGGATACCCCCCGCCCCCTCCGTACTTCCCCGGCCGCCTGCCCGTACTTACCC
+
CCCCCGGGGGGGGGGGGGGGGGGGGGGGGGGGGGGGGGGGGGGGGGGGGGGGGGGGFF@EGGGGGGGGGCFGGGGGGGGGGGGGGGGGGGGGGGGGGGGGGGGGGGGGGGGGGGGGGGGGGGGGGEGGGGGGGGGGGFDGGGGFDGGGGFGFGFG>FEGGGGFGGGCGDECGFG?GGFGCGGG/:C,(9;FDCECC3CFG7<G)CFF02C;C:58;D(:*-9,((1-)-/7(4:<???GG*8:8),.:FC3(-4?)93(-,4:7D85((4<((-)).*.,(-,-0((-.(3(-3(.0/)29
@M03364:396:000000000-C9LGT:1:1101:16591:1387 2:N:0:10
GGACTACCGGGGTATCTAATCCTGTTCGCTCCCCCAGCTTTCGCGCCTCAGCGTCAGTGGTGGCCCAGAAGGCCGCCTTCGCCACCGGTGTTCTTCCCGATATCTGCGCATTCCACCGCTACACCGGGAATTCCGCCTTCCCCTACCACACTCGAGCCCGCCGGTATCGGAGGCTCGCCGGGGTTGAGCCCCGGGCTTTTACCTCCGACCTAACGGGCCGCCTACCCGCGCTTTACGCCCAATGCATCCGAATACCCCCCGCCCCCCACGTATTACCCCGGCTGCTGGCCCGGAATTCGCC
+
CCCCCGGGGGGGGGGGGGGGGGGFGGGGGGGGGGGGGGGGGGGGGGGGGGGGGGGGEFFGGGGGGGGGGGGGGGGGGGGGGGGGGGGGFGGGGGGGGGGGGGGGGGGGGGGGGGGGGGGGGGDFGGGGGGGGGGGGG@DGGGGFGGGEFFCCGDGEGGGGGGFGE7CFGGGGFGFGGFGGGGGE>:,4@CFDGGGGGFFF?<C):>B19DBG)<;9368C9D1(4*4)(),,-82920EG*4?0).-5?D*(,4)4/41(,(*47*),4-(.:2464+--34-(43:3((-,1(()0*(1>
@M03364:396:000000000-C9LGT:1:1101:13402:1415 2:N:0:10
GGACTACAGGGGTTTCTAATCCTGTTTGCTACCCACGCTTTCGAGCCTCAGTGTCAGTATTATGCCAGAAGGCTGCCTTCGCCATCGGTATTCCTCCAGATCTCTACGCATTTCACCGCTACACCTGGAATTCTACCTTCCTCTCACGTACTCTAGCTCTACAGTTTCAGATGCAGTTCCCAGGTTGAGCCCGGGGATTTCACATCTGACTTATAGAGCCACCTACGCTCCCTTTACGCCCAGTAATTCCGATTAACGCTTGCACCCTCTGTATTACCGCGGCTGCTGGCTCAGACTTAGC
+
CCCCCGGGGGGGGGGGGGGGGGGGGGGGGGGGGGGGGGGGGGGFGGGGGGGGGGGGGFGEGFGCFGGGGFFGGGGGGGGGGGGGGGGGGFGGGGGGGGGGGGGGGGGGGGGGGGGGGGGGGGGGGDFGGGDGGGGGGFGGGGGFGGG,>DGFGFGFG;EGAFFGGGGGGGCFFGFFGFGGGFGGGF,:DFD?DGCECGFGGEGFFFF5AFFFF+3;F*EGFGFFFFA>)9:B2:>EE?GFGFB:F*9?FG;(/:07F@FFF?:7DGD0=169.<?4AA(,(4;>0?)).4(.)4<)9*.::
@M03364:396:000000000-C9LGT:1:1101:21660:1445 2:N:0:10
GGACTACAAGGGTTTCTAATCCTATTTGCTCCCCACGCTTTCGTGCCTCAGCGTCAGTAACAGGCCAGGCGGCCGCCTTCGCCACTGGTGTTCTTCCATATATCTACGCATTTTACCGCTACACATGGAGTTCCACCGCCCTCTCCTGTCCTCCAGCCTGCCAGTTTCCAAAGCCTGTACCGGTTGAGCCGGTACCTTTCACTTCAGACTTAACAGGCCGCCTACTCACCCTTTACGCCCAATGAATCCGGATAACGCTCGCCCCATACGTATTCCCCCGGCTGCTTGCACGTATTTCCCC
+
CCCCCGGGGGGGFGGGGGGAFGF9FGGGGGGGGGGGGGGGGGGGGGGGGGEFGGGDCGGGGGGGGGGGGGGGGGGGGGGGGGGGGGGGFFGGGGGGGGGGGGEGFFFGGDGGGGFGGGGDG@EGGGFFFGGGGGFFE@?FGGG?DFF,3;@E>DGFGGGGGGFGBFGGGGGDFGBFGFGGGCDEEG:<FFEDGCGGFFF?,9@CFAF45*>FCF>><??*.:;((+/3/*6(6=C667CE:6?>*644?D5113)))-,,(4CBG**14...)4.-424((4(41)).45<BF:-/9*)09
@M03364:396:000000000-C9LGT:1:1101:21743:1453 2:N:0:10
GGACTACTGGGGTTTCTAATCCTGTTTGCTACCCACGCTTTCGAGCCTCAGTGTCAGTATTATGCCAGAAGGCTGCCTTCGCCATCGGTATTCCTCCAGATCTCTACACATTTCACCGCTACACCTGGAATTCTACCTTCCTCTCACATACTCTAGCTCTACAGTTTCAGATGCAGTTCCCAGGTTAAGCCCGGGGATTTCACATCTGACTTATCGAGCCACCTACGCTCCCTTTACGCCCAGTCATTCCGATTTACGCTTGCACCCTACGTATTCACGCGGCTGCCTGCCCGTACTCAGC
+
CCCCCGGGDGGGGGGGGGGEGGGFGGGGGGGGGGGGFGGGGGDFGGGGGGGGGGGGGFGGGGGFGGGGFFGGGGGGGGGGGGGGGGGGGGGGGGGGGGGGGGGGGGFGGGGGGGGGGDEDGGGGFCGGGGGGGGGGG,?FGFE7DF9=EDFEFFGBFGGFEGFGGGGGFGGFFDEFGFGG8=D+>E5:?9EFGGEGDEGGGFGF?6B=EFCG@F,858EGFGB@E>=D2CAD:AECF=GGG>D0*8@CFG61<8(.@(6<F0=7FFGF8?(/76;7)73890-4((.2.8(1(,-)0*)02
@M03364:396:000000000-C9LGT:1:1101:15558:1493 2:N:0:10
GGACTACCGGGGTTTCTAATCCTGTTCGCTCCCCCAGCTTTCGCGCCTCAGCGTCAGTGGTGGCCCAGAAGGCCGCCTTCGCCACCGGTGTTCTTCCCGATATCTGCGCATTCCACCGCTACACCGGGAATTCCGCCTTCCCCTACCACACTCGAGCCCGCCGGTATCGGAGGCTCGCCGGGGTTGAGCCCCGGGCTTTTACCTCCGACCTAACGGGCCGCCTACCCGCCCGTTACGCCCCATTGACCCGCATACCGCCCCCCCCCCTCGTCGTCCCCCTGCCGCTGGCCCGGCTTTCGCC
+
CCCCCGGGGGGGGGGGGGGGGGGFGGGGGGGGGGGGGGGGGGGGGGGGGGGGGGGGFFGGGGGGGGGGGGGGGGGGGGGGGGGGGGGGFGGGGGGGGGGGGGGGG9FGGGGGGGGGGGGGGGGGGGGGFGGGGGGGEFGGGGGFGGG<F6F=C=>AGGGGGGFDGGFFG55CBGFGGFGEE5C:8*<8@CGG7ECE38:674<):>0329(+)8*(91?:9D828*4),)4(4:(:(3CG*(()*.).</)((-42)4((--:9<5)(4(,((-(,483-(,(,2(-(((--((-)61(9>
@M03364:396:000000000-C9LGT:1:1101:22773:1495 2:N:0:10
GGACTACAGGGGTTTCTAATCCTGTTTGCTCCCCACGCTTTCGTGCCTCAGTGTCAGTTACAGTCCAGAAAGCCGCCTTCGCTACTGGTGTTCCTCCTAATATCTACGCATTTCACCGCTACACTAGGAATTCCACTTTCCTCTCCTGCACTCAAGTCTCCCAGTTTCAAGAGCTTACTACGGTTAAGCCTTAGCCTTTCACTCCTGACTTAAGTGACCACCTACGCCCCCTTTACGCCCAGTAATTCCGTATAACGCTAGCCCCCTACGTATTCACACAGCCGCTCGCACGTACTTTACC
+
CCCCCGGGGGGGGGGGGGGGGGGGGGGGGGGGGGGEFGGGGGGGGGGGGGGGGGGGDGGGGGGGGGGGGGGGGGGGGGGDGGFGGFFGCGGGGGGGFGGGGGGGGGGGGGGGGGGFGGGGGGGGGEECFGGGGGGGG=DFGGGFGGG88?FE:)@DEFGGGGFGFFGGGGGDFDDFGFGAF6C@EE<>F>6=+EFCCFFGFC;ADFFC@GCGE1,09;C,)38=C*0*-3)55>=>=DEF*5>/19CE+C;454<>56(/.(55/=<;:3,44=))-3.(.4(31,(-73>6:0(09*)2>
@M03364:396:000000000-C9LGT:1:1101:11511:1549 2:N:0:10
GGACTACCCGGGTTTCTAATCCTGTTTGCTACCCACGCTTTCGAACCTCAGTGTCAGTATGATGCCAGAAGGCTGCCTTCGCCATCGGTATTCCTCCAGATCTCTACGCATTTCACCGCTACACCTGGAATTCTACCTTCCTCTCACCTACTCTAGCCTAACAGTATCAGATGCCGTTCCCAGGTTAAGCCCGGGGCTTTCACATCTGACTTATAAAGCCACCTACGCTCGCTTTACGCCCAGTAATTCCGATTACCGCTTTCACCCTCTGTATGTCCGCGGCTGCTGGCACAGATTTGGC
+
CCCCCGGGGGGGGGDGGGGFGGGFGGGGGGGGGGGGGGGGGGGGGGGGGGGGGGGGGFGGGGGGGGGGGGGGGFFGGGGGGGGEGGGGGGGGGGGGGGGGGGGGGGGGGG@EFFDFGDGGGGGGG@FGFGGGGGGGG:CFGGGFGGGGGFCDF>FFFGGGGGFGGGDGGGGGFGFGGEGGC,AFFGGDDF8@9CEECEGCFCEACAFC*<AG;9,*2*>CDGB:=D=:2D>@>=DFF?GGGFF867?EFG*;@FF<B@BF(87):CC3<7464<).6<-(-24>902?((.3.,.19*)2>
@M03364:396:000000000-C9LGT:1:1101:7860:1618 2:N:0:10
GGACTACCAGGGTATCTAATCCTGTTTGCTCCCCACGCTTTCGTGCCTCAGTGTCAGTTACAGTCCAGAAAGCCGCCTTCGCTACTGGTGTTCCTCCTAATATCTACGCATTTCACCGCTACACTAGGAATTCCACTTTCCTCTCCTGCACTCAAGTTTCCCAGTTTCAAGAGCTTACTACGGTTGAGCCGTAGCCTTTCACCCCTGACTTAGGAAACCACCTACGCACCCTTTACGCCCAGTAAATCGGTATACCGCTAGCCCCCTACGCATTACCGCGGCTGCTGGCACGTAGTTACCC
+
CCCCCGDGGGGGGGGGGGGFFGGFGFFCGGGGGGGGGGGGGGGGGFGGGGFFFGGGGGGGGGGFGGGGGFGFGGGGGGGGGGGGGGGGFFFEGGGGGGGGGGGGGGFGGGGGDFFFGGGGEFGGFCFGGGGGGGGFAEFFGGGFGGGDCFGD68+@FD@D@FFGGGGGGFGCDFEGG?FFD=CEGGFDF=C@?@FFFGFGGE,8CFFC@D5:**71*:89>DBF>6)*)/5)2)6/82=<*7@4=*9C):247<))::14639;CG3;?F9(-8)))*--4032042::(5:?B(0*1)27
@M03364:396:000000000-C9LGT:1:1101:12362:1632 2:N:0:10
GGACTACAAGGGTTTCTAATCCTGTTCGCTCCCCACGCTTTCGCTCCTCAGCGTCAGTAACGGCCCAGAGACCTGCCTTCGCCATTGGTGTTCTTCCCGATATCTACACATTCCACCGTTACACCGGGAATTCCAGTCTCCCCTACCGCACTCAAGCCCGCCCGTACCCGGCGCGGCTCCACCGTTAAGCGATGGACTTTCACACCGGACGCGACGAACCGCCTACGAGCCCTTTACGCCCAATAAATCCGGATAACGCTTGCACCCTACGTATTACCGCGGCTGCTGGCACGTCTTCAGC
+
CCCCCGGGFGDGGGGGGGGGGGGGGGGGGGGGGGGGGGGGGGGGGGGGGGGGGGGGGGGGGGGGGGGGFGFGGGGGGGGGGGGGGCGGFGGGGGGGGGGGGGGGGGGGGGGGGGGGGGFGGGGGGGGGGGGGGGG<EFGGGGGDGGGGGFGFGFGFGFFGGGFGEGGGGGCCBFBG*6AEGGGEFEE@FGE<FGGCGGGGGFGFGFF9>DBG08E359GGFGF6:C?)8C>FBFFAFFGGG?0894AFFGGF???2?<>F38E2=FG(3?6()-4.-<4;9;FF>1,28<78?3().*6::
@M03364:396:000000000-C9LGT:1:1101:16838:1633 2:N:0:10
GGACTACTCGGGTTTCTAATCCTATTTGCTCCCCACGCTTTCGTGCCTCAGCGTCAGTCACAGGCCAGGCGGCCGCCTTCGCCACTGGTGTTCTTCCATATCTCTGCGCATTTTACCGCTACACATGGAGTTCCACCGCCCTCTCCTGTCCTCAAGTCTGCCAGTTTCTGAATCATAAATGAGTTGAGCTCATCCCTTTGCCTTCAGACTTAACAGACCGCCTGCTCACCCTTTACGCCCAATCATTCCGACTAACGCTCGCCACCTACGTATTACCGCGGCTGCTTGCACGTAGGTCGCC
+
CCCCCGGGGGGGGGGGGGGGGGGCGEGGGGGGGGGGGGGGGGGGGGGGGGFGGGGGF<FEGGFGGGGGFGGGGGGEGGGGDGG@CFGGCFGEGGFFGFFGFFGFCEFGGGGGCFGGGGGGGGGGGGEFEEGFFFGGG>>FGDFBFGG,@DF>96=AFFCAFFFGGGGGGGGGFF5CEF7EF9DDFFF5@3<CCGFGGGGFGE9>7AFFFGCGEF?@FFFG9C3;6+/1713(6=CFF;?C<(5607).;7*(2(),73((-4817C52?1.))..).*--,3-40.).()48422)11(9C
@M03364:396:000000000-C9LGT:1:1101:11915:1642 2:N:0:10
GGACTACTAGGGTATCTAATCCTGTTCGCTCCCCCAGCTTTCGCGCCTCAGCGTCAGTGGTGGCCCAGAAGGCCGCCTTCGCCACCGGTGTTCTTCCCGATATCTGCGCATTCCACCGCTACACCGGGAATTCCGCCTTCCCCTACCACACTCGAGCCCGCCGGTATCGGAGGCTCGCCGGGGTTGAGCCCCGGGCTTTTACCTCCGACCTAACGGGCCGCCTACGCGCGCTTTACGCCCAATGAATCCGGATAGCGCCCCCCCCATACGTATTTCCCCGGCCCCTGGCCCGTACTTCGCC
+
CCCCCGGGCGGGGFGGGGGGGGGGGGGGGGGGGGGGGGGGGGGGGGGGGGGGGGGGGFFFGGGGGGGGGCFEGGGGGGGGGGGGGGGGFGGGGGGGGGGEGGGGGGGGGGGEGGGGGGGGGGGGGGGGEGDGGGGGG:CGGGGFGGGDGFGFGCGFFGGGGGFGGGGGGGGGDGBGGFGG5CC*::?4:EGGGGGGGCGGFAGAGF:(-9-<))2799GEBG0-4*4)47;3-359?FGG50:7*66<7714:0())432(-29D**3?(,.)()).+4((((((,,,((-4,7(870(19
@M03364:396:000000000-C9LGT:1:1101:20068:1659 2:N:0:10
GGACTACTGGGGTTTCTAATCCTATTTGCTCCCCACGCTTTCGTGCCTCAGCGTCAGTCACAGGCCAGGCGGCCGCCTTCGCCACTGGTGTTCTTCCATATCTCTACGCATTTTACCGCTACACATGGAGTTCCACCGCCCTCTCCTGCACTCAAGTTTCCCAGTTTCAAGAGCTTACTACGGTTGAGCCGTAGCCTTTCACTCCTGACTTAAGAAACCACCTACGCACCCTTTACGCCCCGTAAATCCGGATAACGCCAGCCCCCTACGTATTACCCCGGCCGCTGGCCCGAAGTTGCCC
+
CCCCCGGGGGGGGGGGGGDGGGGEGFGGGGGGGGGGGGGGGGGGGGGGGGGGGGGG7FEGGGGGGGGGGGGGGGGGGGGGGGGGGGGGEFGGGGGGGGGGGGGGGGGGGGGGFGGGGGGGGGFGG8FGEFFGGGGGGFDGGGGFGGGFGFGFFDFAFGGGGGFGGGGGGCFF?FEGGFGGGCC<BC,:A<ECCEGGFGGC99,8CAA;EGCFCB1/0:CC=<34;*6)6C@8@E39;?EG*3-(03)66C)--()5)4(-((2:GG)1<31.6:>-60(-(3(4((((-((,(((01*)29
@M03364:396:000000000-C9LGT:1:1101:22191:1686 2:N:0:10
GGACTACTAGGGTTTCTAATCCTGTTCGCTCCCCCAGCTTTCGCGCCTCAGCGTCAGTGGTGGCCCAGAAGGCCGCCTTCGCCACCGGTGTTCTTCCCGATATCTGCGCATTCCACCGCTACACCGGGAATTCCGCCTTCCCCTACCACACTCGAGCCCGCCGGTATCGGAGGCTCGCCGGGGTTGAGCCCCGGGCTTTTACCTCCGACCTAACGGGCCGCCTACCCGCGCTTTACGCCCAATGAATCCGGACACCGCCCGCCCCCTACGTATTACCCCGGCTGCATGCCCGGAGTTTCCC
+
CCCCCGGGGGGGGGGGGGFGGGGFFGGGGGGGGGGGGGGGGGGGGGGGGGFGGGGGCGGGGGGGGGGGGGGGGGGGGGGGGGGGGGGGFGGGGGGGGGGGGGGGGGGGGGGGGGGGFEGGCGGGGGGGGGGGGGGGGFDFGGGFGGG68@FCFCFFGGGEGGFGGCEGGGEEFGDGGFGGG5C<CE,5?FGGGGGG:FFEFAF9FFB9>DFFFFE057?>4C(-.*4017903(6A((:C*477*6-.)1/3,2(1.(,3(-?9GCC024(,672<2<1(93(,4(..7),,(((0)*)*2
@M03364:396:000000000-C9LGT:1:1101:15218:1774 2:N:0:10
GGACTACCGGGGTTTCTAATCCTGTTTGCTACCCACGCTTTCGAGCCTCAGTGTCAGTATTATGCCAGAAGGCTGCCTTCGCCATCGGTATTCCTCCAGATCTCTACGCATTTCACCGCTACACCTGGAATTCTACCTTCCTCTCACATACTCTAGCTCTACAGTTTCAGATGCAGTTCCCAGGTTAAGCCCGGGGATTTCACATCTGACTTATAGAGCCACCTACGCTCCCTTTACGCCCAGTAATTCCGATTAACGCTTGCACCCTCTGTATTACCGCGGCTGCTGGCACCGACTCAGC
+
CCCCCGGGGGGGGGGGGGGGGGGFGGGGGGGGGGGGGGGGGGGGGGGGGGGGGGGGFEGGGGGFGGGGGGGGGGGGGGGGGGGGGGGGFGGGGGGGGGGGGGGGGGGGGGGGGGGGGGGGGGGGGGGG<FEGGGGEFCFGGGGFFGGFGFGEFDFFGGGGGGFGGGGGGGD=DGFGGFGGGGGFGGDBFFDFGGGGGGGGGFGFGF>;AGFG7EEED*DFBGFFFFF5>CBFFEBEFFEFF@FF+9)<AF614;07@8>FF;FEGGG6?,5<<9A)6<,-(-7930).(((5(4-)0))9>
@M03364:396:000000000-C9LGT:1:1101:21801:1788 2:N:0:10
GGACTACCCGGGTTTCTAATCCTGTTTGCTACCCACGCTTTCGAGCCTCAGTGTCAGTATTATGCCAGAAGGCTGCCTTCGCCATCGGTATTCCTCCAGATCTCTACGCATTTCACCGCTACACCTGGAATTCTACCTTCCTCTCACATACTGTAGCTCTACAGTTTCAGATGCAGTTCCCAGGTTCAGCCCGGGGATTTCACCTCTGACTTATTGAGCCACCTACGCTCCCATTACGCCCAGTAATTCCTATTCACTCTTGCACCCTCCGTATTACTCCCGCTGACTGCCCTGATGCCGC
+
CCCCCFGGGGEFGGGGFGEFGGGCFF9EFEGGGGGGGGGGGGGGGEGGGGCFDFGG,<EGFEGGGAFFGGGGGGGGGGGGGGGGFFGGGGGGGGGGGGGGGGF9EFF?FGGGGGGGGEDDGGGGGGDGFGGGGGF@E?EFGG=+=EGGA+C9,;9EADFGGGFGGEFFCFG98BDD=D8E@@+AEG,:E9F6C>EEGG6FGCA*;AF)*=5E5<5051D67CD=44:3)*06(988>FGEG===8CEFFD+7)9<.+))743+3CF<(2(.806.)9,.((4-,-(()..4((((*1*)9<
@M03364:396:000000000-C9LGT:1:1101:8549:1790 2:N:0:10
GGACTACCGGGGTATCTAATCCTGTTTGCTACCCACGCTTTCGAACCTCAGTGTCAATATGATGCCAGAAGGCTGCCTTCGCCATCGGTATTCCTCCAGATCTCTACGCATTTCACCGCTACACCTGGAATTCTACCTTCCTCTCACCTATTCTAGCCTAACAGTATCAGATGCAGTTCCCAGGTTAAGCCCGGGGATTTCACATCTGACTTATCCAGCCACCTACGCTCGCTTTACGCCCAGTAATTCCGATTAACGCTTGCACCCTCTGTATTACCGCGGGTGCTGGCACGTAGTTAGC
+
CCCCCGGGGGGGGEEGGGGGGGGGGGGGGGGGGGGGGGGGGGGFGGGGGGGGGGGGGGGGGGGFGDEGFEFGGGGGGGGGGGGGGGGGGGGGGGGGGGGGGGGGGEGGGGGGGGGGGGCGGGGGGFFGFGGGGG8CDCFGG8EB=EFD9@F<F7CFFFCFGGFGGAFGGGGGFEEGDDGGGDFGGF98FFGCDGEEDCF?:ACEFFFE@CCFC=E*5>F=);>B@D>B@D@@>9BEE@EEG;05C<6<FGG;?@07669(1=C3CFC:?27<><<5AE:179(-2:7)(37>:1.).*.*:
@M03364:396:000000000-C9LGT:1:1101:20795:1807 2:N:0:10
GGACTACTAGGGTTTCTAATCCTGTTTGCTACCCACGCTTTCGCGCCTCAGTGTCAGTTACAGACCAGGAAGCCGCCTTCGCCACTGGTGTTCCTCCATATCTCTACGCATTTCACCGCTACACATGGAATTCCACTTCCCTCTTCTGCACTCAAGTCGACCAGTTTCCAATGACCCTCCACGGTTGAGCCGTGGGCTTTCACATCAGACTTAATCACCCACCTGCGCGCGCTTTACGCCCAATAATTCCGGATAACGCTCGCCCCCTACGTACTACCGCGGCTGCTGGCCCGTAGTTAGC
+
CCCCCFGF9EFDE8@EFGGGGGFF@FGGGG9FGGGGGGGFGGG,@FFCFGA,F,C?CFFEGFG<FFFE@,CFEGGGGGEFGGGFGGDG?FGGGGGGG@9EGGGGGDFGGGGGGGFGCEDD8C@F,>FFGFGGGF,C@,6CFDGFGFDA9DFEED=D:4+6CGEGG9A>EFGGF3=F?FGG,6=F:8+8AFGGD9@@D>>FG>F55A87=GE:61,/=.D7);@DFG@E=:(662(968ECF1(3A<EFFG:1::(4??FB642(1?<1(4322(,)6;77(4((30)83(,,((()./):2
@M03364:396:000000000-C9LGT:1:1101:13544:1811 2:N:0:10
GGACTACCGGGGTATCTAATCCTGTTCGCTCCCCACGCTTTCGCTCCTCAGCGTCAGTAACGGCCCAGAGACCTGCCTTCGCCATTGGTGTTCTTCCCGATATCTACACATTCCACCGTTACACCGGGAATTCCAGTCTCCCCTACCGCACTCAAGCCCGCCCGTACCCGGCGCGGATCCACCGTTCAGCGATGGACTTTCACACCGGACGCGCCGAACCGCCTACGAGCCCTTTACGCCCAATAAATCCGGATAACGCTTGCACCCTACGTATTACCGCGGCTGCTTGCCCGGTGTCCGC
+
ACCCCGGGGGGGGDGGGGGGGGGFGGGGGGGGGGGGGGGGGGGGGGGGGGGGGGGGFFGGGGGGGGGGEGGGGGGGGGGGGGGEGFGGFFGGGGGGGGGGGGGGGGGGGGGGGGGGGGGGGGGGGGGGBFGGGGGDDCFGGGGFGGG8>5FAE5?FGGGGGGFGE8EGGECCDGF4?>EG6CF*BE,6AFC8F=C?FEFGGFGFGFB90C>E>):9)(:E(9;16;1.4D>F7:.4A6EGG?(./5<4?F>(-1-6?(-44<G)9FD((4?22)(-6C13(3;F9F82<:>08((.0/)19
@M03364:396:000000000-C9LGT:1:1101:14333:1824 2:N:0:10
GGACTACTGGGGTTTCTAATCCTGTTTGCTACCCACGCTTTCGAGCCTCAGTGTCAGTATTATGCCAGAAGGCTGCCTTCGCCATCGGTATTCCTCCAGATCTCTACGCATTTCACCGCTACACCTGGAATTCTACCTTCCTCTCACGTACTCTAGCTCTACAGTTTCAGATGCAGTTCCCAGGTTAAGCCCGGGGATTTCACATCTGACTTATAGAGCCACCTACGCTCCCTTTACGCCCCGTAATTCCGATTAACGCTTGCACCCTCTGTATTCCCGCGGCTGCTGGCACCGATTTCGC
+
CCCCCGGGGGGGGGGGGGGGGGGFGGGGGGCEGGGGGGGGGGGCGGGGGGGFFGGGG<EFFGFDFGGGFFFGFGGGGGGGGGGGEGGGGGGGGGGGGGGGGGGGGGGGGGGGGGGGGGGGGGGGE@EFGFGGFGGF=CEFGGGFGAF,@DGD;EGFGGFGDFFGGFGGCGGGDFDGGFFG9EFGGG98FCDFGGGGDGGGGEEC<A8ACGEGE>,728FGFGDD24):577908B48@GFG((6)//<FGC@?<1?FF@@;?3)25:=??46)64-:A3(4(,(((),(887(,30).-99
@M03364:396:000000000-C9LGT:1:1101:21578:1913 2:N:0:10
GGACTACCCGGGTTTCTAATCCTGTTTGCTCCCCACGCTTTCGAGCCTCAGCGTCAGTTACAGTCCAGAGAAGCGCCTTCGCCACTGGTGTTCTTCCTAATCTCTACGCATTTCACCGCTACACTAGGAATTCCCTTCTCCTCTCCTGCACTCTAGACTTCCAGTTTGAAATGCAGCACCCAAGTTGAGCCCGGGTATTTCACATCTCACTTCAAAGTCCGCCTACGCTCCCTTTACGCCCAGTAAATCCGGACCACGCTCGCCCCCTACGTATTGCCGCGGCTTCTGGCCCGTCTTTCGC
+
CCCCCGGGGGGGGGGGGGGGGGGGGGGGGGGGGGGGGGGGGGGDGGGGGGGGGGGGGGGGGGGGGGGGGG@FGGGGGGGGGGGGGFFGCFGGGGGGGGFGGGGGGGGFGGGGGGFFGGGGGGGGGGGGGGEFFGFFGGFGGGGFGGGGFFGFFFFFAECGGGFGDFFGDFGGFGFGGFGGCGF,@F:5AFEFDGGGGGGGG@EEGFFF*BAF*=<*=EGGADDFF?=B9CBFF==4@(CFF10(3667AF:;;967F6@;?3:;58>14:1:)-4)-349(,9((..-5?18724.)0.*1
@M03364:396:000000000-C9LGT:1:1101:8501:1933 2:N:0:10
GGACTACTCGGGTATCTAATCCTGTTTGCTACCCACGCTTTCGAGCCTCAGTGTCAGTATTATGCCAGAAGGCTGCCTTCGCCATCGGTATTCCTCCAGATCTCTACGCATTTCACCGCTACACCTGGAATTCTACCTTCCTCTCACATACTCTAGCTCTACAGTTTCAGATGCAGTTCCCAGGTTAAGCCCGGGGATTTCACATCTGACTTATAGAGCCACCTACGCTCCCTTTACGCCCAGTAATTCCGATTTACGCTTGCACCCTCTGTATTACCGCGGCTGCTGGCCCGGAGTTCGC
+
CCCCCGGGGGGGGGGGGGGCFGCFGGGGGGGGGGGGGGGGGGGFGGGGGGGGGGGGGGGGGGGGGGGGFGGGGGGGGGGFDGGGGGGGGGGGGGGGFEGGGGFGGGGGDEGGGGGGGGGDEF=AE@FGGGGGGGGGGDCFGGFFGGF8EFGFGDGFG8EGGGFGGGGGFFFGDADGADAF?@AFGGDDFFF6DGGGGGGGFFGFGFFFEGFG*?7;9*EE5;CCFFAA=DAD79E4C98<FDBE64@CFGF;;1(1@?FFFFC.7C<67,.7??E)6:61(--(((404-((,,-)75-77
@M03364:396:000000000-C9LGT:1:1101:11952:1942 2:N:0:10
GGACTACTGGGGTATCTAATCCTATTTGCTCCCCACGCTTTCGTGCCTCAGCGTCAGTCACAGGCCAGGCGGCCGCCTTCGCCACTGGTGTTCTTCCATATCTCTGCGCATTTTACCGCTACACATGGAGTTCCACCGCCCTCTCCTGTCCTCTAGCCTGCCAGTTTCCAAAGCCTGTACCGGTTGAGCCGGTACCTTTCACTTCAGACTTAACAGGCCGCCTCCGCACCCTTTACGCCCAATCATTCCGCATAACGCTTGCCCCCTACGTACTACCGCGGCTGCTCGCCCGTCCTTAGCC
+
CCCCCGGGGGGGGGGGGGGGGGGFGGGGGGGGGGGGGGGGGGGGGGGGGGGGGEGGGGFFGGGGGGGFGGGGEGGGGGGGGGGGGGGGFFGGGGGGGGFCDGGGGFGGGGGEGGGGGGGGGGGGGGGGEGFGGGGGGFGGGGGFGGGCFDGEDEFFGGGGGGFGFGFGFFF9;DCFFFCFFGCFC>80;?CDD7EGGFGFC828FFF5@GFGFFF@G?GD;C<(484.3DF(8>2A?FGG50::)-6<@F3213).)-(4(0+)CE>??2:)(-)6:*-((3,313)493894(()1*-*2
@M03364:396:000000000-C9LGT:1:1101:15575:1949 2:N:0:10
GGACTACAGGGGTATCTAATCCTGTTTGCTACCCACGCTTTCGAGCCTCAGTGTCAGTATTATGCCAGAAGGCTGCCTTCGCCATCGGTATTCCTCCAGATCTCTACGCATTTCACCGCTACACCTGGAATTCTACCTTCCTCTCACATACTCTAGCTCTACAGTTTCAGATGCAGTTCCCAGGTTAAGCCCGGGGATTTCACATCTGACTTATAGAGCCACCTACGCTCCCTTTACGCCCAGTAATTCCGATTCACGCTTGCACCCTCTGTATTACCGCGGCTGCTGGCACAGATTTCGC
+
CCCCCGGGGGGGG7FGGGGFGGGGGGGGGGGGGGGGGGGGGGGGGGGGGGGGGGGGGFGGGGGGGGGGFGGGGGGGGGGGGGGGGGGGGGGGGGGGGGGGGGGGGGGGGGGGGGGGGGGGGGGGGGGGFGGGGGGGGGGGGGGFGGG@FFGFGE=DGGGGGGFGGGGGGFGGFFEDFFGGGDFGGG,:?B@?DGGGGGGGGEGFGFFFEGFG5B:;CEGGFGFFFFFFFGFFFFFFFFGEGFBB=??@FG4;@@)<F?@D?1CEGGG<F;@F<3CCEF;169;FF?2)4<4480(*10.77
@M03364:396:000000000-C9LGT:1:1101:14112:1984 2:N:0:10
GGACTACAAGGGTATCTAATCCTGTTCGCTCCCCACGCTTTCGCTCCTCAGCGTCAGTAACGGCCCAGAGACCTGCCTTCGCCATTGGTGTTCTTCCCGATATCTACACATTCCACCGTTACACCGGGAATTCCAGTCTCCCCTACCGCACTCAAGCCCGCCCGTACCCGGCGCGGATCCACCGTTAAGCGATGGACTTTCACACCGGACGCGACGAACCGCCTACGATCCCTTTACGCCCAATAAATCCGGATAACGCTTGCACCCTACGTATTACCGCGGCTGCTGGCACGTCTTTAGC
+
CCCCCGGGGGGGGGGGGGGAFGGGGGGGGGGGGGGGGGGGGGGF>FGGGGGGGGGGGGGFGGGGGGGGGGGFGGGGGGGGGGGGEFGGFGGGGGGGGGGGGGGGFCGGGGGGGGGGGGFDGGGGGGGG7FDFGF;FEFFGGGGFGGF>CDGFDBGFCFGGGGFGEGGGGGGGFF4D58EFCEGGGEE0AFGDGCEEGGG7EEGCGFBF9D>GF58176EC9DF:(28>(*2<7<?BFFGCE<1./.<4FGG6(-4AF0;?01;<DEG?1<3:)6426<-,4>60>?>.(41<F:())/47:
@M03364:396:000000000-C9LGT:1:1101:21144:2048 2:N:0:10
GGACTACCCGGGTATCTAATCCTGTTTGCTCCCCACGCTTTCGCGCCTCAGTGTCAGTTACAGACCAGGAAGCCGCCTTCGCCACTGGTGTTCCTCCATATCTCTACGCATTTCACCGCTACACATGGAATTCCACTTCCCTCTTCTGCACTCAAGTCGACCAGTTTCCAATGACCCTCCCCGGTTAAGCCGTGGGCTTTCACATCAGACTTACTCAACCACCTGCGCGCTCTTTACGCCCAATAATTCCGGATAACGCTCGCACCCTACGTATTCCCGCGGCCTCTGGCACGTACTTCGC
+
CCCCCGGGGGGGGGGGGGGGGGGFGGGGGGGGGGGGGGGGGGGGGGGGGGGGGGGGGGGFGGGGGGGGGGGGGGGGGGGGGGGGGGGGFGGGGGGGGGGGGGGGGGGGGGGGGGGGGGGGGGGGCGGGGGGGGGGGGGFGGGGFGGGGFFGFGFDF;ECEGG>CCEDGGGGGFCDDGFGG+4CFEG::FCGC7>CEGGFGGFGCGFFE*CEG4+49B2CFDGFFFFBF0C9@<AEEFFGFGD(:)496BFC0<:(9FFF0(4:(1:C80224).(.63(17(,(-(.)4:(50..)07)95
@M03364:396:000000000-C9LGT:1:1101:13508:2106 2:N:0:10
GGACTACCGGGGTATCTAATCCTGTTTGCTCCCCACGCTTTCGTGCCTCAGTGTCAGTTACAGTCCAGAGAGCCGCCTTCGCAACTGGTGTTCCTCCTAATATCTACGCATTTCACCGCTACACTAGGAATTCCACTCTCCTCTCCTGCACTCAAGTTTCCCAGTTTCAAAGGCTTACTACGGTTGAGCCGTAGCCTTTCACCTCTGACTTACGAAACCACCTACGCACCCTTTACGCCCAGTAATTCCGTATACCCCTAGCCCCCTACGTATTACCCCTGCTGCTGGCACGTAGTTCAGC
+
CCCCCGGGGGGGGEGGGGGGFGGFGGGGGGGGGGGGGGGGGGGGGGGGGGGGFGGGGGGGGGGGGGGGGGGGGGGGGGGGGG@GGGGGGGGGGGGGGGGGGFFGGGGGGGGGGGGGGGGGGGGGG?FGGGGGGGGGGGGGGGG7DGGDEFGEA8=FFGGGGGFGGGGGFGFFFGFFFFGGGGDEEG@@FF@DCEGGGGGE7>F@GFFFFGFG@*8<DBGFBGB>;18?>D=@@>;C(6EG<3/.3<<EFG2,5=C))6(2(/*=DG3:?(4)-,)668-(((().,586(5(4((.9*)*2
@M03364:396:000000000-C9LGT:1:1101:14714:2111 2:N:0:10
GGACTACAGGGGTTTCTAATCCTGTTTGCTACCCACGCTTTCGAACCTCAGTGTCAGTATGATGCCAGAAGGCTGCCTTCGCCATCGGTATTCCTCCAGATCTCTACGCATTTCACCGCTACACCTGGAATTCTACCTTCCTCTCACATACTCTAGCTCTACAGTTTCAGATGCAGTTCCCAGGTTAAGCCCGGGGATTTCACATCTGACTTCTAGAGCCACCTACGCTCCCTTTACGCCCAGTAATTCCGGATCACGCTAGCCCCCTACGTATTACCGCGGCTGCTGGCACGTATTCCGC
+
CCCCCGGGGGGGGGGGGGGGGGGGGGGGGGGGGGGGGGGGGGGGGGGGGGGEGGGGDFFGGFGDFGGGGGGGGGGGGGGGGGGGGGGGGGGGGGGGFGG9<FGGGGGGGGGGGFGGGGGGCGGGFGGCFGGGGFGDG9DGGF=FFDGFGFGFGBGFGGGGGGFGGGGGGFGGFG5FGCGGEGF@FG<>F9=DDEGGGGGEGEGCFAFC@GFG*+7221<C@FDB=:>>9GFDFBE1*6CFF2(6+08CFGC(326(06;:(.>=G596(=;(.:7<2@?0-,-412).51(.::(/016C*
@M03364:396:000000000-C9LGT:1:1101:15077:2126 2:N:0:10
GGACTACTCGGGTATCTAATCCTGTTTGCTACCCACGCTTTCGAACCTCAGTGTCAGTATGATGCCAGAAGGCTGCCTTCGCCATCGGTATTCCTCCAGATCTCTACGCATTTCACCGCTACACCTGGAATTCTACCTTCCTCTCACCTACTCTAGCCTAACAGTATCAGATGCCGTTCCCAGGTTAAGCCCGGGGCTTTCACATCTGACTTATCAAGCCACCTACGCTCGCTTTACGCCCAGTAATTCCGATTAACGCTTGCACCCTCTGTCTTACCGCGGCTGCCGGCCCGTGTTTCGC
+
CCCCCGGGGGGGGEEGGFGGGGGGGGGGGGGGGGGGGGGGGGGGGGGGGGGGGGGGGGGGGGGGGGGGGGGGGGGGGGGGGGGGGGGGGGGGGGGGGGGGDFFGFGGGGGGGGGGGGGGGGGGGGGGGGGGGGGGGGGFGGGGFGCGDFFGFGCDFFGGGFGFGGDFGGGGFFGEDGFGEFEGDGFDDFGCDGEGGGGGGDEGECFFFAGFGF>7;E=FGDGFF2>7DAD@FFFF4C@GGG?64:?CFFG6;DD<CF077:11)2BC:?:36)6<)6<(3(-(,(-((36(2(((0)..9C
@M03364:396:000000000-C9LGT:1:1101:23267:2131 2:N:0:10
GGACTACTCGGGTATCTAATCCTGTTCGCTCCCCCAGCTTTCGCGCCTCAGCGTCAGTGGTGGCCCAGAAGGCCGCCTTCGCCACCGGTGTTCTTCCCGATATCTGCGCATTCCACCGCTACACCGGGAATTCCGCCTTCCCCTACCACACTCGAGACCGCCGGTATCGGAGGCTCGCCGGGGGTGGGCCCCGGGCTTTTACCACCGCACTAACAGGCCGCCTAACCGCCCCTTAAGCCCCATACATTCGGATAACGCCCGCCGCCTAAGGTTTTACCCCGGCGTCCGCACCGTACTCCGC
+
CCCCCGGEFGGGGEGGGGGGGGG,EGGGGGGGGGGGGGGGGGGG>FFGGGGGGGGGGC<8FFGGGGGGGCFGGGGGGGGGGGGGGFGGCEGGGGGGGGFGDGGFGAF7CGGGCFFGGGGGGGGCEEEGGGGGGG83A@CFGF8?7FD,,3C0@87@,:EEGGDGGCGGGGGCEE(025C57CD5C**-78CD3CE55FGGF<G29>:41>2<(98<F6C5(9(-.*.)(/312:)))-<*;:010)4)1**,(,)))(-,((/(1:*()(.)).().3((((-1(2(41(,((((08*.**
@M03364:396:000000000-C9LGT:1:1101:12606:2133 2:N:0:10
GGACTACAGGGGTTTCTAATCCTGTTTGCTACCCACGCTTTCGAGCCTCAGTGTCAGTATTATGCCAGAAGGCTGCCTTCGCCATCGGTATTCCTCCAGATCTCTACGCATTTCACCGCTACACCTGGAATTCTACCTTCCTCTCACATACTCTAGCTCTACAGTTTCAGATGCAGTTCCCCGGTTAAGCCCGGGGATTTCACATCTGACTTATCGAGCCACCTACGCTCCCTTTACGCCCAGTAATTCCGATTAACGCTTGCACCCTCTGTATTACCGCGGCTGCTGGCACGGATTTAGC
+
CCCCCGGGGGGGGGGGGGGGGGGGGGGGGG<FGGGGGGGGGGGGGGGGGGGCFGGGGF9,C<<<EGGG@FCFF<FGGGGGGGGG:AGGGCGGGGGGGCCGGGGGGGGGGGEGGGGGGGGGGGGGEEGGGGGGGCGGAEDGFCF9DEF8FFGEEEGF;=AC;FFGGG8EGFGGFFE8EDFG,,6@EGFDFFF++CEE7BF6EEFFGFB@AGFGFC,)3);EBGBB4?@D2G=BFFECEDGGGDD=6?CEFGF(12;EF;9?1:=)8FG??186)-6<AF:;99BFFF008?28((-)<*)*:
@M03364:396:000000000-C9LGT:1:1101:8812:2144 2:N:0:10
GGACTACTGGGGTATCTAATCCTGTTCGCTCCCCCAGCTTTCGCGCCTCAGCGTCAGTGGTGGCCCAGAAGGCCGCCTTCGCCACCGGGGTTCTTCCCGATATCTGCGCATTCCACCGCTACACCGGGAATTCCAGTCTCCCCTACCGCACTCAAGCCCGCCAGTACCCGGCGCGGCTCCACCGTTAAGCGCTGGCCTTTCACACCGGACCCGACGCACCGCCTGCGAGCCCTTTACGCCCAATAAATCCGGATCAACCTGGCACCCTACCTATTACCGCGGCTCTCGACACGGATTCACC
+
CCCCCGGFFGGGGGGGGGGGGGGFF,<@7@FFGGC::<FFDECFGGGDEGF@FCEC@@FFDEGGGFGFGFG<FEDEEG@=DFFGGCG+++@><FGGG?F7FFEA,,<488FCFA,BF88>+@8<=CE:@7FGGFD37==DGGGFDFEG69B1,8*9F>8@EF*7<?EFCEDC)*.:*0=C+=*133*/302)*2/**<C:A4@)><B60)(*-)24)(*2,74:(/4)-99((.)-5(2?8111)-))9251(-(,)(,.(,2(>FD(1((.-.6)5C:-0263(()()-((((,))*)*2
@M03364:396:000000000-C9LGT:1:1101:18470:2159 2:N:0:10
GGACTACCAGGGTTTCTAATCCTGTTCGCTCCCCCAGCTTTCGCGCCTCAGCGTCAGTGGTGGCCCAGAAGGCCGCCTTCGCCACCGGTGTTCTTCCCGATATCTGCGCATTCCACCGCTACACCGGGAATTCCGCCTTCCCCTACCACACTCGAGCCCGCCGGTATCGGAGGCTCGCCGGGGTTGCGCCCCGGGCTTTTACCTCCGACCTACACGGCCGCCTACCCTCGCCTTCCGCCCAACGAATCCGGATAACGCTCGCCACATACGTCTTATCCCCGCTGCTTGCCTGGCCTTGACC
+
CCCCCGGG8FCGGGGGGGGGGGGGGGGGGGGGGGGGGGGGGGGGGGGGGGGGGGFGFE@8FDFCGGGGDFGGGGGGGGGGGGGGGGGGGGGGGGGGGGGGECEGGGGGGGGGGGGGGCEGGGGGGGGGD=FFGGGGG:DGGGGFGGGFG:C5F):?FGGGGGFGEGGG5E8BAGFGGFGG=?9=CE*4<EDG<=EC<;FC9<EBGF:2,76C0/*4DBGC-C(38*(*-)-(4:)342;:*((()-(,)1)(--98:2(-,0?(9*2),(,4(44).0,(49((()).(.))((,10))29
@M03364:396:000000000-C9LGT:1:1101:9714:2173 2:N:0:10
GGACTACTGGGGTATCTAATCCTGTTCGCTCCCCCAGCTTTCGCGCCTCAGCGTCAGTGGTGGCCCAGAAGGCCGCCTTCGCCACCGGTGTTCTTCCCGATATCTGCGCATTCCACCGCTACACCGGGAATTCCGCCTTCCCCTACCACACTCGAGCCCGCCGGTATCGGAGGCTCGCCGGGGTTGAGCCCCGGGCTTTTACCTCCGACCTAACGGGCCGCCTACGCCCGCTTTACGCCCAATCAATCCGGATAACGCTGGCACCCTACGTATTACCGCGTCTGCCTGCCCGTAGTTCGCC
+
CCCCCGGGGGGGGGFGGGFGGGGGGGGGGGGGGGGGGGGFGGGGGGGGGGGGGGGGGGGFGGGGGGGGFFGGGGGGGGGGGGGGGGGGGGGGGGGGGGGGGGGGGGGGGGGGGGGGGGGGGFGGGGGGGGGGGGFGEFDGGGGFGGGFGFGFGCFDGDGGGGFGG@CGGGCCBFBGGFGGGGGFCE88FFCD7EEGGGGCG>E>GF5>4C>605243-:=7C01:/9)49;(2:24??EG5:?()5.6?D)11:A?@6142:*)9;31:1274?).6*,((((,)))-.(384(,099-)/
@M03364:396:000000000-C9LGT:1:1101:11392:2184 2:N:0:10
GGACTACTGGGGTATCTAATCCTGTTCGCTCCCCCAGCTTTCGCGCCTCAGCGTCAGTGGTGGCCCAGAAGGCCGCCTTCGCCACCGGTGTTCTTCCCGATATCTGCGCATTCCACCGCTACACCGGGAATTCCGCCTTCCCCTACCACACTCGAGCCCGCCGGTATCGGAGGCTCGCCGGGGTTGGGCCCCGGGCTTTTACCTCCGACCTAACGGGCCGCCCACGCTCCCTTTACGCCCAGTAAATCCGGACAACGCCCGCCCCCTACGTCTTACCGCGGCTGCTGGCACGTAGTTCGCC
+
CCCCCGGGGGGGGDFGGGGGGGGGGGGGGGGGGGGGGGGGGGGGGGGGGGGGGGGGGGGGGGGGGGGGGGGGGGGGGGGGGGGGGGGGGGGGGGGGGGGGGGEGGGGGGGGGGGGGGGGGGGGGGGGGGGGGGGGGGFDGGGGFGGGGGFGFGFGFEGGGGGEGGGGGGDGGDGDGGBEEGGDF55*47CGDDGE=/@EGCAF<GFB9>D9?)8*739E5->(,2*456DB?BF2:::GC*336*66:FD)42(.459((-(:(7E58,(((((.67/4,9;(4:0).-(,84(,77*3CD
@M03364:396:000000000-C9LGT:1:1101:23195:2185 2:N:0:10
GGACTACAGGGGTATCTAATCCTGTTTGCTACCCACGCTTTCGAGCCTCAGTGTCAGTATTATGCCAGAAGGCTGCCTTCGCCATCGGTATTCCTCCAGATCTCTACGCATTTCACCGCTACACCTGGAATTCTACCTTCCTCTCACATACTCTAGCTCTACAGTTTCAGATGCAGTTCCCAGGTTAAGCCCGGGGATTTCACATCTGCCTTATAGAGCCACCTACGCTCCCTTTACGCCCAGTAATTCCGATTAACGCTTGCACCCTCTGTATTGCCGCGGCTGCTTGCACAGCGGTAGC
+
CCCCCGGGGGGGGGGGGGF,AFG9CFGGGGGGGGGGGGGGGGGDFGGGGFDGGGGGGFGGGDGGGGGGGGGGGGGGGGGGGGGGEGGGGGGGGGGGGGGGGGGCFGGGGGGFGGGGGGGGGGFGGFGGFGGGGGGGG:DGFGGFGGGGGFGFFEGFGEGGEGFCFGGGGGGGFGEGGCGFGG6AD,,5BF=DD6CEDEGGGEGFGFFF*9C@CA<;ECCE5FDFFGA47CBD=A:*9@GGG250+18CFGF0;;(/A@F?:<E@GDC,/(6176<))76090,(484440,5)(,)))(1*
@M03364:396:000000000-C9LGT:1:1101:14824:2188 2:N:0:10
GGACTACAAGGGTATCTAATCCTATTTGCTCCCCACGCTTTCGTGCCTCAGCGTCAGTAACAGGCCAGGCGGCCGCCTTCGCCACTGGTGTTCTTCCATATATCTACGCATTTTACCGCTACACATGGAGTTCCACCGCCCTCTCCTGTCCTCCAGCCTGCCAGTTTCCAAAGCCTGTACCGGTTTAGCCGGTACCTTTCACTTCAGACTTAACAGGCCGCCTACGCCCCCTTTACGCCCAATCATTCCGTCTACACCTCGCCACCCACGTATTTCCGCTGCTGCTTGCCCGTAGTTCCCC
+
CCCCCGGGGGFGGGGGGGGGGGGEFGGGGGGGGGGGGGGGGGGGGGGGGGGGGGGDGFGGGGGGGGGGFGGGGGGGGGGGGGGGGGGGGGCFGGGGFFGFGGGGFFGGGGGGGGGGGGGDEGGGGGGGFGGGGGGGGGGGGGGFGGGDGFGEFD??FGGGGGFG@9EGGFAECCCGGFAFGDG@C*,1=F:CDECGFGGG?>;?DFF?EC5C*?1399C5:G7<@3,)(::9D?9ABFGG8(.:F<).@<2(23:)).(.,7*(9C*28924)5).6*4(763:)4)52()(-,,099)09
@M03364:396:000000000-C9LGT:1:1101:22498:2196 2:N:0:10
GGACTACAAGGGTATCTAATCCTGTTCGCTCCCCACGCTTTCGCTCCTCAGCGTCAGTAACGGCCCAGAGACCTGCCTTCGCCATTGGTGTTCTTCCCGATATCTACACATTCCACCATTACACCGGGAATTCCAGTCTCCCCTACCGCACTCAAGCCCGCCCGTACCCGGCGCGGATCCACCGTTAAGCGATGGACTTTCACACCGGACGCGACGAACCGCCTACGCGCCCTTTACGCCCAATCAATCCGGATCACGCTTGCCCCCTACGTATTCCCGCGGCTGCTGGCCCGGACGTTGC
+
CCCCCGGFFGGGGFCFGGGGGGGFGGFGGGGGGGGECFGGGGGGGGGGGGGGGGGGGGGGGGGDFFGGGFGGGGGGGGG?FGGGGFGGECGGGGGGCGCGGGGGGGGGGGGFDFGGG,9BCGGGF7@FGGGGGGGGGFGGGGG*DFG6BBGBF=?DGGGGGGFGGDGGGGEGFDAGG>CF9<F7B=F6F?857ECCFGGGG?GFGFD9(7(:9081)4EEFGFFF?:)4C7>;BF9<1=EG?<758<<FGC640-(0-.4(-;(2;D618(.)-5)6<421(,((())((,(((()).(19
@M03364:396:000000000-C9LGT:1:1101:9263:2198 2:N:0:10
GGACTACTGGGGTATCTAATCCTGTTCGCTCCCCCAGCTTTCGCGCCTCAGCGTCAGTGGTGGCCCAGAAGGCCGCCTTCGCCACCGGTGTTCTTCCCGATATCTGCGCATTCCACCGCTACACCGGGAATTCCGCCTTCCCCTACCACACTCGAGCCCGCCGGTATCGGAGGCTCGCCGGGGTTGAGCCCCGGGCTTTTACCTCCGACCTAACGGGCCGCCTACGCGCGCTTTACGCCCAATGAATCCGCATAACCCTCGCCCCATACGTATTACCGCGGCTGCTCGCACGTCTTTTCCC
+
CCCCCGGGGGGGGGGGGGGGGGGFGFGGGGGGGGGGGGGFGGGGGGGGGGGGGGGGCFFGFDEFGGGGGGGGGGGGGGGGGGGGGGGDGGGGGGGGGGGGEGGGGGGCFGGGGGGGGCGGGGGGGGGGDGDFGGGGGFGGGGGFGGGFGFGFG:F>FGGGGGFDG7EGGGGE?C@GCEGG7:DEGG,.?AEDGEEGCCGFG<FAFF396D>6)8;196EC9D1<724719>61:>A?BGG*(4(*.4<F3*2:6)4)43436C<D;*3?4.)-44)4/4-(42(23-370393((09*)09
@M03364:396:000000000-C9LGT:1:1101:7744:2202 2:N:0:10
GGACTACCAGGGTTTCTAATCCTGTTCGCTCCCCCAGCTTTCGCGCCTCAGCGTCAGTGGTGGCCCAGAAGGCCGCCTTCGCCACCGGTGTTCTTCCCGATATCTGCGCATTCCACCGCTACACCGGGAATTCCGCCTTCCCCTACCACACTCGAGCCCGCCGGTATCGGAGGCTCGCCGGGGTTGAGCCCCGGGCTTTTACCTCCGACCTAACGGGCCGCCTACTCGCGCTTTACGCCCAATGAATCCGTCTACCGCTCGCCCCATACGTATTCCCGCTGCTGCTGGCCCGTATTTGGCC
+
CCCCCGGGGGGGGGGGGGGGGGGAFGGGGGGGGGGGGGGGGGGGGGGGGGGGGGGCFGGGGGGGGGGGGGGGGGGGGGGGGGGGGGGGFEGGGGGGGGGGGGGGGGGGGGGGGGGGGGGGGGGGGGGGGGFGGGGGE@DFGGGFGGG8FFGD:>:@FEGGGGFCFEGGGCEEDGDFCBEDG5>F88,5;FFGGGGGDFFG?>GAGFF>>GBG)8CBG9EG>GB?4+5069;18:2>?BGG5(,4/52<?7*(.3)6>9461,:3C*08BB?2)3))5*-(-6.)5,).,8<;(-(09*)29
@M03364:396:000000000-C9LGT:1:1101:21723:2209 2:N:0:10
GGACTACTGGGGTTTCTAATCCTGTTCGCTACCCATGCTTTCGAGCCTCAGCGTCAGTTGCAGACCAGAGAGCCGCCTTCGCCACTGGTGTTCTTCCCGATATCTGCGCATTCCACCGTTACACCGGGAATTCCAGTCTCCCCTACCGCACTCACGCCCGCCCGTACCCGGCGCGGATCCACCGTTAAGCGATGGACTTTCACACCGGACGCGACGAACCGCCTACGAGCCCTTTACGCCCAATAAATCCGGATAACGCTTGCCCCCTACGTCTTACCGCGCCGGACGGCCCTGAGTTGGC
+
CCCCCGGGGGFGGGGGGGFFGGGGGGGGGGGGGGGGGGGGGGGGGGGGGGGGGGGGGFGGGGGFGGGGFGGGGGGGGGD<DGGGGGGGFGGGGGGGGGGGGGGGDFGGGGGGCFFGGGEDGGGGGGGGGGGGGGGCFFGFGFGBGGGCGEG=,5+;=DEGGG57CBEEGEEEDC@45):C+<>*2;B;FFE*;EEGGGGDD<E6DBE>(C>E():(1-8C>G><?61)4>2:B0:B:(;:E8(,/).6=F31,,19?6><?(*(*;>71(,4(4()53(-4(--(41((-(-(((.**)2*
@M03364:396:000000000-C9LGT:1:1101:11641:2215 2:N:0:10
GGACTACAGGGGTATCTAATCCTGTTCGCTCCCCACGCTTTCGCTCCTCAGCGTCAGTAACGGCCCAGAGACCTGCCTTCGCCATTGGTGTTCTTCCCGATATCTACACATTCCACCGTTACACCGGGAATTCCAGTCTCCCCTACCGCACTCCAGCCCGCCCGTACCCGGCGCGGATCCACCGTTAAGCGATGGACTTTCACACCGCACGCGACGAACCGCCTACGAGCCCGTTACGCCCAATAAATCCGGATAACGCTTGCACCCTACGTATTAACGCGGCTGCTTGCACGTAGGTAGC
+
CCCCCGG8FFFGG>FGGGAEGGGCGGGGGGGGGGGGGGGGGGGGGGGGGGGFCGGGCGGGGGGGGGEGGGAFGFFGGGGGGGGGG9FGGGGGGGGGGGGGGGGGGGGGGGGGGFGGGGFDGGGGGGGGGGFFGGGGGGGGF?BFGGGCGDGFF)=DGGGGCGFGGCEEGGEDED4D=):EEGGGGGC;FFCD<AEFFGGFGFGFCDB(,99D(0*4/1:E>C;?20,),13<(4<?B6?CGB(40)))9FD;(-,6F:;(18E)7871:?B(2422)3(34((4,2)).837232)0/-99
@M03364:396:000000000-C9LGT:1:1101:21221:2220 2:N:0:10
GGACTACCCGGGTATCTAATCCTGTTTGCTACCCACGCTTTCGAGCCTCAGTGTCAGTATTATGCCAGAAGGCTGCCTTCGCCATCGGTATTCCTCCAGATCTCTACGCATTTCACCGCTACACCTGGAATTCTACCTTCCTCTCACATACTCTAGCTCTACAGTTTCAGATGCAGTTCCCAGGTTAAGCCCGGGGATTTCACATCTGACTTATAGAGCCACCTACGCTCCCTTTACGCCCAGTAATTCCGATTCACGCTTGCACCCTCTGTATTCCCGCGGCTGCTGGCCCAGATGTAGC
+
CCCCCGGGGGGGGGGGGGFGGGGFFGGGGGGGGGGGGGGGGGGGGGGGGGGGGGGGGGFGGGGGGGGGGGGGGGGGGGGGGGGGGGGGFGGGGGGGGGGFGGGGGGGGGGGGFGGGGGGGGGGGGGGG?FGFFGGGG@FGGGEFGGGDFFGEFEGBGGGGFGFGGGGGGGGCFGFGGFGGGGGFGG,8FB@FGGGGGGGGGFGFCFF*5CEGE+3;C7EF@G2@=85?)37BDFFFFFGGG25@89C<AF*,:?)<@6=701==GFD;65@CEE3))?(4(7>F((,)81(43,(1**.::
@M03364:396:000000000-C9LGT:1:1101:10723:2225 2:N:0:10
GGACTACTAGGGTTTCTAATCCTGTTCGCTCCCCACGCTTTCGCTCCTCAGCGTCAGTAACGGCCCAGAGACCTGCCTTCGCCATTGGTGTTCTTCCTAATCTCTACGCATTTCACCGCTACACTAGGAATTCCCTTCTCCTCTCCTGCACTCTAGACTTCCAGTTTGAAATGCAGCACTCAGGTTAAGCCCGAGTATTTCACATCTCACTTCAAAGTCCGCCTACGCTCCCTTTACGCCCAGTAAATCCGGACAACGCTCGCCACCTACGCATTACCGCGGCTGCTCGCACGTCCTTCGC
+
CCCCCGGGGGGGGGGGGGGGGGGGGGGGGGGGGGGGGGGGGGGGGGGFGFGGGGGGGGGGGGGGGGFG<FAFGGGGGGGGGGGGGGGGGGGGGGGDFGGGGGFFGGEFGGGEGGGGGGGGGGGGGGGGGGGGGGGFEEFFGGGFGGGGGFGFFEGF9DGGGGF?FEGGGGGGFFFGGFGFDDF8E?<6BFFFDECCCGGGGFGFCCCE@7>F*4<AGECGFGFDDDAF?4:=D5BFF?GGG??;A<)<FF:9;1;;F1@204E,*;D8?B0((--)6<4627>91(.)-1(-42()0*)1/
@M03364:396:000000000-C9LGT:1:1101:7459:2239 2:N:0:10
GGACTACTAGGGTTTCTAATCCTATTTGCTCCCCACGCTTTCGTGCCTCAGCGTCAGGTACAGGCCAGGCGGCCGCCTTCGCCGCTGGTGTTCTGCCACATCTCTACGCATTTTACCGCTACACATGGAGTTCCACCGCCCTCTCCTGTCCTCAAGCCGTGCAGTTTCCAAAGCCTGAACCGGTTGAGCCGGTCCCTTTTACTTCAGACTTGCACAGCCGCCTGCGCACCCTTTACGCCCACTCATTCCGCATATAGCATGCCGACTTCGTATTAACGCCGCGGCTGGCACACAGTGCGCC
+
@BCCCGGGEFFFEFGFGCFFFFGEGCG,CEFGGGGGGGEGFG@FGGGG<EFDFFCFB8CCEFFE@CADEDG7:FFECCFC<FFCECGGGBEFFG,5FEGGFFD<8EGG>CF:EDFGG7CD==@D98E8,BFG9DFDE6@>C+,0=8D8>AF;,*=?,43@>:9:FFCEEE;E>F=FC@F?CCCB:>>;A8*:5?*AFF6EF;+7FFF3;46+.9>7C=FG05<;1*204)-,3:66118EE0:B)6<>@<*,11))*-)).)3()2)(-(440:)6:*1(-(-(930(-.87(4(96*(/1
@M03364:396:000000000-C9LGT:1:1101:18772:2324 2:N:0:10
GGACTACACGGGTTTCTAATCCTGTTCGCTCCCCACGCTTTCGCTCCTCAGCGTCAGTAACGGCCCAGAGACCTGCCTTCGCCATTGGTGTTCTTCCCGATATCTACACATTCCACCGTTACACCGGGAATTCCGCCTTCCCCTACCGCACTCGAGCCCGCCGGTATCGGAGGCTCGCCGGGGTTGAGCCCCGGGCTTTTACCTCCGACCTAACGGGCCGCCTACGCCCGCCTTACGCCCACTGAATCCGCATAACGCTCGCCCCATCCGTATTACCCCGGCTGATGGCACGTATTTCGCC
+
CCCCCGGGGGGGFGGGGGGGGGGGGGGGGGGGGGGGGGGGGGGGGGGGGGGGGGGGGGGGGGGGEGGGGGGGGFGGGGGGGGGGGFGGFFGGFGGGGGGGGGGGGGGGGGGGGGGGGGGDGFGGGGGGCFGFGGGGGCDGGGGFGGG+@@FA>:DEGGGGGGFGGE7DGGGGAF2DCEGE*88=:C:16?5CCGECDGGEC>F2:8519D6?)8;(76E59D61:*-)-/7(,43:6?EGEB(,05)6@D*,212437-422::D*0(.--(.5-.4+--(,4(().)(.5,.())**.><
@M03364:396:000000000-C9LGT:1:1101:23343:2348 2:N:0:10
GGACTACAAGGGTATCTAATCCTGTTTGCTCCCCACGCTTTCGAGCCTCAGCGTCAGTTACAGTCCAGAGAATCGCCTTCGCCACTGGTGTTCTTCCTAATCTCTACGCATTTCACCGCTACACTAGGAATTCCATTCTCCTCTCCTGCACTCTAGACTTCCAGTTTGAAATGCAGCACCCAAGTTGAGCCCGGGGATTTCACATCTGACTTATAGAACCACCTACGCTCGCTTTACGCCCAGTCATTCCGATTCACGCTTGCACCCTCTGTATTACCGCGGCTGCTGGCCCAGAGTTGGC
+
CCCCCGGGGGGGGGGGGGGGGGGFGGGGGGGGGGGGGGGGGGGFGGGGGGGGGGGGGFEGGGGFGGFGGGGGGGGGGGGGGGGGGGGGEGFEGGGFGGGGGGGGGGGGGGGGGGGGGGGDEC8<F@FGGGGGGDGEF@9FGGGFGGGGDFGEGEGFGGGGGGFGGGFFGGGG<ADGGFGG8@D>FFF;DA?FGGGGGGGGGEEC>FFFAG@C*+,39*@C:DF:46):)3(069BEC=GCG116*/5?FGD1;?)5@(//13;72BC(/...<AA4624439((-(..4::?030)0*)27
@M03364:396:000000000-C9LGT:1:1101:10691:2372 2:N:0:10
GGACTACCAGGGTATCTAATCCTGTTCGCTCCCCACGCTTTCGCTCCTCAGCGTCAGTAACGGCCCAGAGACCTGCCTTCGCCATTGGTGTTCTTCCCGATATCTACGCATTTCACCGCTACACATGGAATTCCACTCTCCCCTTCTGCACTCAAGTTTAACAGTTTCCAAAGCGAACAATGGTTAAGCCACTGCCTTTAACTTCAGCCTTATTAAACCGCCTGCGCCAGCTTTACGCCCAATTAATCCGTACAACGCTCGGGACCTACGTATTACCCCGGCCGCCTGCACGTAGTTTGCC
+
CCCCCGGGGGGGGGCFGGGGGGGGGFFGGGGGGGGGGGGGGFFCGGGGGGDGGGGGGGGGGGGGGGGGGGGGGGGGGGGGGGGGGGGGGGGGGGGGGGGGGGGGGGGGGGGGGFFEGGGDC:EGFGGGGGFGGGGGGFDFGGGFGGGFGFF5FDGF;E8=EGFGGGGG8DGGFG)34<@F,,=3@=,3?F,AFGFCFGG7A:D<@:F*-*6,61>A76@95?@2(*6)()/)493)(6=<*6();?EECD*(,:7084-8;B*1CCC)4:<)6:)4963416(((((48:>?((()9*)*2
@M03364:396:000000000-C9LGT:1:1101:22111:2378 2:N:0:10
GGACTACAAGGGTTTCTAATCCTGTTCGCTCCCCACGCTTTCGCTCCTCAGCGTCAGTAACGGCCCAGAGACCTGCCTTCGCCATTGGTGTTCTTCCCGATATCTACACATTCCACCGTTACACCGGGAATTCCAGTCTCCCCTACCGCACTCAAGCCCGCCCGTACCCGGCGCGGATCCACCGTTAAGCGATGGACTTTCACACCGGACGCGACGAACCGCCTACGCGCCCTTTACGCCCAATCAAACCGGATCACGCTTGCACCCTACGTATTTCCGCGGCTGCTGGCACGTCGTTAGC
+
CCCCCGGGGGGGGGGGGGGGGGGGGGGGGGGGGGGGGGGGGGGGGGGGGGGGGGGGGGFGGGGGGGGGGGGGGGFFGGGGGGGGEGGGGDFEGFFFGGGGGGGGGGGGGGGGGGGGGGGGGGGGGGGG=FFFGGGGFGFGGFGFGGG?8@GBDDDFFGGGGC?D5CEGGGGGFGFGE;EG?EFC8E<6C>8*<5C6FGFGGEGEGFF>-91>4.24)7E*9<;6?G()-9969(8AA?EEG6(()5<)9FD0((-0)(.4((2)*2>:.433<9())3,,-4(,31)3(((.3((08)4C7
@M03364:396:000000000-C9LGT:1:1101:19181:2400 2:N:0:10
GGACTACTGGGGTATCTAATCCTATTTGCTCCCCACGCTTTCGTGCCTCAGCGTCAGTCACAGGCCAGGCGGCCGCCTTCGCCACTGGTGTTCTTCCATATCTCTGCGCATTCCACCGCTACACCGGGAATTCCGCCTTCCCCTACCACACTCGAGCCCGCCGGTATCGGAGGCTCGCCGGGGTTGCGCCCCGGGCTTTTACCTCCCACCTAACCGGCCGCCTACCCCCCCCTTGCGCCCCATTCATTCGGAACCCGCCCCCCCCCCACCTCTTGTCCCGGCCGCTCGCCCTGATTTCCCC
+
CCCCCGGGFFGGGGGGCGGGGGGGGGGGGGGGGGFEGGGGGGGGGGGGFGEGGGGGEFFFFGGGGGGGGGGGGGGGGGGFGGGDECFG?FGGGEFFG<??FFFGDDGGGGGGAFGGGGGG+C?FGGG@FFFFFGFDGCDGGFGF6EGEGFG@F)=?CCFGGGFGGEGFE>*:?F29E??*/*:=C**.7C:DCE2:);69+3C4CF)8(9:E)880<9G*3C(((*,)()4(4:(3-4CE5(()*.))/**-3((-.(,(((?6DE3(400,,.)).2)(((,-((((((((,()*11)*2
@M03364:396:000000000-C9LGT:1:1101:21249:2406 2:N:0:10
GGACTACTGGGGTTTCTAATCCTGTTCGCTCCCCACGCTTTCGCTCCTCAGCGTCAGTAACGGCCCAGAGACCTGCCTTCGCCATTGGTGTTCTTCCCGATATCTACACATTCCACCGTTACACCGGGAATTCCAGTCTCCCCTACCGCACTCAAGCCCGCCCGTACCCGGCGCGGATCCACCGTTAAGCGATGGACTTTCACACCGGACGCGACGAACCGCCTACGAGCCCTTTACGCCCAATAAATCCGGATCACGCTTGCACCCTACGTATTCCCGCGGCTGCTTGCACGGACGTCGC
+
CCCCCGGGGGGGGGGGGGDGGGGDGGGDGGGGGGGGGGGGGGGGGGGGGGFFGGEGGGGGGGGGGGGGGGGGGGGGGGGGGGGGGGGGFGGGGGGEGGGGGGGGGGGGGFGGGGGGGGCC>FGFFGGG7FGGGGGFF,+EFFEFD8E=CBCADD+?GGGEGGFGGDGGGGGGFG>GEBGGGGGFB=F@FCEGGGGGGGGG7)?<<BD9>D>G;BC199GE(>624;<@:D;?1<049<GEGF0()3).@6),(-31?BFFBFG?GGG?0:BB<AF)6336,7;0(4)))-)5-(-))0(9/
@M03364:396:000000000-C9LGT:1:1101:19377:2407 2:N:0:10
GGACTACACGGGTTTCTAATCCTGTTCGCTCCCCACGCTTTCGCTCCTCAGCGTCAGTAACGGCCCAGAGACCTGCCTTCGCCATTGGTGTTCTTCCCGATATCTACACATTCCACCGTTACACCGGGAATTCCAGTCTCCCCTACCGCACTCAAGCCCGCCCGTACCCGGCGCGGATCCACCGTTAAGCGATGGACTTTCACACCGGACGCGACGAACCGCCTACGAGCCCTTTACGCCCAATAAATCCGGCTAACGCTTGCACCCTACGTCTTACCGCGGCTGCCGGCCCGTACTGCGC
+
CCCCCGGGGGGGGGGGGGEGGGGGGGGGGGGGGGGGGGGGGGGGGGGGGGGGGGGGGFGFGGGGGGGGGGFGGGGGGGGGGGGGGGGGGGGGGGGGGGGGGGGGGGGGGGGGGGFFGG>?EGGGGGGGFGGGGGGFGGGGGGGFGGGGGFGB:5+:FGGGGGFDGGGGGGGGDFFGCEGGFFG@FGC8CBEDGGGGGGGGGFGCFDE;(96E>>G;C0?EFGF:::33(9>?:4:ABFGGG2(())65FGDF0((.6262((1)9@D?0:34,8(-6<(-(4>((((--39(((-))*)//
@M03364:396:000000000-C9LGT:1:1101:23788:2419 2:N:0:10
GGACTACTGGGGTTTCTAATCCTATTTGCTCCCCACGCTTTCGTGCCTCAGCGTCAGGTACAGGCCAGGCGGCCGCCTTCGCCGCTGGTGTTCTTCCATATATCTACGCATTTTACCGCTACACATGGAGTTCCACCGCCCTCTCCTGTCCTCCAGCCTGCCAGTTTCCAAAGCCTGTACCGGTTGAGCCGGTACCTTTCACTTCAGACTTAACAGGCCGCCCACGCACCCTTTACGCCCAATCATTCCGCATACCGCTCGCCACCTACGTATTTCCCCCGCTCCTGGCACGGACTTACCC
+
CCCCCGGGFGCEEGGGGGGGGGGEGFGFGGGGGGGGFGGGGGGGGGGGGGGGGGGG@@FGGGFGGGGFFGEGGGGGGGGFFGGGGGGGFFGGGGGGGGGGGGGGGGGGGGGGGGGFFGGGGGGGGFF@FFFGGFFGGEDGGGGDDGD,@@FCF=CFFGGGFGF>D=<FFDFCAGCGGFFFGGDCE8,:>@=4D==F:CFGGC;>FFCE5>7C<BAEGFE:9G(7;*454CB(4:)63?G*/(.:?>4<46*,4?)271((442(1:0,.(.)-()-)+,((-,,(.)4,,8((((09*)27
@M03364:396:000000000-C9LGT:1:1101:8716:2437 2:N:0:10
GGACTACAAGGGTTTCTAATCCTGTTTGCTACCCACGCTTTCGAGCCTCAGTGTCAGTATTATGCCAGAAGGCTGCCTTCGCCATCGGTATTCCTCCAGATCTCTACGCATTTCACCGCTACACCTGGAATTCTACCTTCCTCTCACATACTCTAGCTCTACAGTTTCAGATGCAGTTCCCAGGTTAAGCCCGGGGATTTCACATCTGACTTATCGAGCCACCTACGCTCCCTTTACGCCCAGTAATTCCGATTCACGCTTGCACCCTCTGTATTACCGCGGCGGCTTGCCCAGGTTTCGC
+
CCCCCGGFDGGGGGGGGG9EFGGGGFFFGGGGGGGGGGGGGGGGGGGGGFGGGGGGCFGGGGGGGGGGGGGGGGGGGGGGGGGGGGGGGGGGGGGGGGGGGGEFFGGGGGGGGGG?FGGGGFCGGGGGGGGGGGG<DE@GGGGFGGG,@DFEFEF<FFGGGGFGGFGFCEFGBGEGGCGGGGFBFG?DFFGGGGGGGGGGG<FFGFFF@CCEFA,1;)@EEGDDFF2A=D=B)8>FFFGGG9DF18CCFGG(:;)9@??FD13)>FD(((/1)9?6)<6-490(((((4(,4)3(0/*)*1
@M03364:396:000000000-C9LGT:1:1101:10107:2442 2:N:0:10
GGACTACCGGGGTTTCTAATCCTGTTCGCTCCCCCAGCTTTCGCGCCTCAGCGTCAGTGGTGGCCCAGAAGGCCGCCTTCGCCACCGGTGTTCTTCCCGATATCTGCGCATTCCACCGCTACACCGGGAATTCCGCCTTCCCCTACCACACTCCAGCCCGCCGGTATCGGAGGCTCGCCGGGGTTGAGCCCCGGGCTTTTACCGCCGACCTAACGGGCCGCCTACGCGCGCTTTACGCCCCATGTATCCGGATAACGCTCGCCCCACTCGGATTACCGCCGCTGCTGGCCCGTAGTTCACC
+
CCCCCCGGGGGGG:FGGGGFFGFEFGGGGGGGGGGGGGGGGGGGGGGGGG<FGGGGGEGGGCGGGGGGGGGGGGGGGGGD<FCFGGGGGDGGGGFGGGGDGGGGGGGGGGGEFDFGDEGGGGGGGGGGGGGGGGGGGGGGGGGFGGGGFFG@,);*DFGGCF5:FGGFGEECEG?CGFGGCEC//8?76:*935::);C6C<9(97>9FG>6>)*4C9EG9D(3424)35933().-2=E*(,4/6:A?D3(:?).)4-4,-*,9*)(.4(((().)*-(-,(4())8?((((((.1*)::
@M03364:396:000000000-C9LGT:1:1101:13812:2465 2:N:0:10
GGACTACTAGGGTTTCTAATCCTATTTGCTCCCCACGCTTTCGTGCCTCAGTGTCAGTTACAGTCCAGAAAGCCGCCTTCGCTACTGGTGTTCCTCCTAATATCTACGCATTTCACCGCTACACTAGGAATTCCACTTTCCTCTCCTGCACTCAAGTTTCCCAGTTTCAAGCGCTTACTACGGTTGAGCCGTAGCCTTTCCCTCCTGACTTACTAAACCACCTACGCACCCTTTACGCCCAGTAAATCCGAATAACGCCAGCCCCCTACGTATTACCCCGGCTGCTGGCACGTAGTTTGCC
+
CCCCCFGGGGFGG8FGGGFGGGGCFGFGGGGGGGGGGGGGGGGFFGGGGGGGGGGG9EFGGGGGGGGGGGGGGGGGGGGGGGGGEGGGGGGGGGGGGGGGGDGGGGGFEGGGGGGGGGGGGGGGFGGGGGGGGGGGGADFGFDBFGGGGFGFFDFFFGGGGGFGGGGGGGC,<FAGGFGDFEDEEEBDFDEDDGGFDFG:,:@CDFF5CF=F*+,1A@GFCDF@:*::5/:45>>4@@EB*5>:48C?6<*1;64)26(.:;>(:B7=B<13426<A+((-4-,44800(586(,08*):>
@M03364:396:000000000-C9LGT:1:1101:18498:2468 2:N:0:10
GGACTACTGGGGTATCTAATCCTGTTTGCTCCCCACGCTTTCGTGCCTAAGCGTCAGTTATGTCCCAGGAGGCTGCCTTCGCCATCGGTGTTCTTACACATATATACGCATTTCACTGCTACACGTGGAATTCCACCTCCCTCAGACAAACTCTAGTCGAGCCGTCACATTTGCCATTCCCGGTTTTAGCCCGGGGATTTCACATCAGACGTACTCAACCGCCTGCTCGCCTCTTACGCCCAGTAAATCCGCTACACGCTCGCCCCCTACGTCTTCCCGCGGAGGCTTGCACGTAGTCTGC
+
@@BCC@FG@@<:FGGE@E,@EEG,E@CEE<CF@@AFEEGGG<7F<FD;,,;6C@CFBFF,CF,,<CF@@@B,@@E7F9A<4B@:FF7@==8FFGD,,99C=FE98,C=FEEFGFDAC;BFGGCFGF8=?<?EFFA<=,6<CD,*04>4,;ED,1D@@@+@=@*=@+1>D,,@?,*6E9===G+334+0*3433+3;C*>F,*,*53+1*;)4)?8/+6,4(:5@(*.+/)3,3=;;/1EGF;7E6<.);C51((4)7:>B(4*,/1>,(((,4(-.:*3(-4((,1.((477(4(070)02
@M03364:396:000000000-C9LGT:1:1101:17613:2482 2:N:0:10
GGACTACTCGGGTTTCTAATCCTGTTCGCTCCCCACGCTTTCGCTCCTCAGCGTCAGTTACAGACCAGAGAGTCGCCTTCGCCACTGGTGTTCCTCCACATATCTACGCATTTCACCGCTACACGTGGAATTCCACTCTCCTCTTCTGCACTCAAGTTCTCCAGTTTCCAATGACCCTCCCCGGTTGAGCCGGGGGCTTTCACATCAGACTTAACGAACCGCCTGCGCTCGCTTTACGCCCAGTAATTCCGATTAACGCTTGCCCCCTACGTATTACCGCGGCGTCTGGCCCGTACTTAGC
+
CCCCCGGGGGGGGGGGGGGGGGGGGGGGGGGGGGGGGGGGGGGGGGGGGGGGGGGGGFGGGGGGGGGGGGGGGGGGGGGGGGGGGGGGAGGGGGGGGGGGGGGGGGGGGGGGGGGGGGGGGGGGGEGGGGGEFGGGFF?FGGGFFGGDCFGFGDFFD:DGGGFGGGGGGGFFFFEGGFGGGGGGGGGEACGGGGGGGGFGGFGFGFFF=GFC3;+/9;EGBGFFFF;:299B3?:4AFGGEBF0*):AFG9(1:149(4(2-*(2A<--8882)5)6043(19((-,(,).-33-))/6:C
@M03364:396:000000000-C9LGT:1:1101:12228:2505 2:N:0:10
GGACTACTAGGGTTTCTAATCCTGTTTGCTCCCCACGCTTTCGTGCCTGAGCGTCAGTTATGTCCCAGGAGGCTGCCTTCGCCATCGGTATTCCTCCAGATCTCTACGCATTTCACCGCTACACCTGGAATTCTACCTTCCTCTCACATACTCTAGCTCTACAGTTTCAGATGCAGTTCCCAGGTTAAGCCCGGGGATTTCACATCTGACTTATAGAGCCACCTACGCTCCCTTTACGCCCAGTAATTCCGATTAACGCTTGCACCCTCTGTATTACCGCGGCTGCTGGCACGGCGTTCGC
+
CCCCCGGFGGGGGGGGGGGGGGGGGGGGGGGGGGGGGGGGGGGGGGGGGFGGGGGGGGGGGGGGGGGGGGGGGGGGGGGGGGGGGGGGGGGGGGGGGGGGGGGGGGGGGGGGGGGGGGGGGGGGGGGGGGGGGGGGGGGGGGGFGFGCFFGCGFGFGGGGGGFGGGGGGGGGFGEGGFGGGGGGGD<DFFCFDEGGDGGGGEGE>>FCFG;FAF7;@CGG:FF:4?<A>G=BD@EEE@CCF957=6?CFGDFFFF4F;B63;C)CFC1?@@C?3<)6@866>>9>F??:B:>1(()0)(/9
@M03364:396:000000000-C9LGT:1:1101:23240:2506 2:N:0:10
GGACTACCGGGGTATCTAATCCTGTTCGCTCCCCACGCTTTCGCGCCTCAGCGTCAGTAACGGCCCAGAGACCTGCCTTCGCCATTGGTGTTCTTCCCGATATCTACACATTCCACCGTTACACCGGGAATTCCAGTCTCCCCCACCGCACTCAAGCCCGCCCGTACCCGGCGCGGATCCACCGTTGAGCGATGGACTTTCACACCGGACGCGACGAACCGCCTACGAGCCCTTTACGCCCAATAAATCCGGATGCAGCTTGCCCCCTACGTATATCCGCGGATGCTGGCGACTATGTCGC
+
C@<CCCGCGCEG@FFEAF<<FAFGF<CFEEFGGFCCGGEE8CBF+FFGEBF<F@FG:<C9FFF@CF:E6CEBF@EFGF9,ACEECFCF5DFGDFFGA<:FGCEG,4EFGGAFCE=F,@EDEGAAEECFFBD,,C,CDG9FF?C*@CC6CB@=>@F6E@EC:F*3CCG>,=CC51/1*)=*A9C<=*=(9?*)*:C6*:EFG)+)2<5-(>;G6):31(2*,)((,24)(1417(.)64??8((844))*21,,440*.31<:F09@D1(1-,))).)3(((-((416:03(((-(**0)/9
@M03364:396:000000000-C9LGT:1:1101:17196:2543 2:N:0:10
GGACTACAGGGGTTTCTAATCCTGTTCGCTCCCCCAGCTTTCGCGCCTCAGCGTCAGTGGTGGCCCAGAAGGCCGCCTTCGCCACCGGTGTTCTTCCCGATATCTGCGCATTCCACCGCTACACCGGGAATTCCGCCTTCCCCTACCACACTCGAGCCCGCCGGTATCGGAGGCTCGCCGGGGTTGAGCCCCGGGCTTTTACCTCCGCACTAACGGGCCGCCTACCCCCGCTTTACGCCCAATGAATCCGCATACCCCTCGCCCCATCCCGCTTACCTCGGCTCCTTGCACGTATTTTGCC
+
BCCCCGGGGGGGGGGGGGCFGGGGGGGGGGGGGGGGGGGGGGGGGGGGGGGGGGGGGGGGGGGGGGGGGGGGGGGGGGGGGGGGGGGGFGGGGGGGGGGGGGCFGGGGGGGGGGGGGGGGGGGGGGEGGEGGGGGGGGDGGGGFGGG6FFGDGBC?GGGGGGF>FE5FEEGG?GBFCBE=CGG:EG,8FGGGGGCE)@FGC>GBGFB4(96A(9*4D>C56D08:*3)4)4((4)),1EE>6:(9)6<?D*-3:)()-(4(-:6D**(,(((20(58+5(,:3((().858?64))0*)2:
@M03364:396:000000000-C9LGT:1:1101:14227:2561 2:N:0:10
GGACTACTGGGGTTTCTAATCCTGTTCGCTCCCCACGCTTTCGCTCCTCAGCGTCAGTAACGGCCCAGAGACCTGCCTTCGCCATTGGTGTTCTTCCCGATATCTACACATTCCACCGTTACACCGGGAATTCCAGTCTCCCCTACCGCACTCAAGCCCGCCCGTACCCGGCGCGGATCCACCGTTAAGCGATGGACTTTCACACCGGACGCGACGAACCGCCTACGAGCCCTTTACGCCCACTAAATCCGGATAACGCTTGCACCCTACGTATTACCGCGGCTGCTGGCACGTCGTTCGC
+
CCCCCGGGGGGGGGGGGGEFFGGGGGGGGGGGGGGGGGGGGGGGGGGGGGGGGGGGGGGGGGGGGGGGGGGGGGGGGGGGGGGGGGGGGGGGGGGGFGGGGEGGGGGGGGGGGGGGGGGGGGGGGGGGGGGGGGGGGFGGGGGFGGGGGEDBF5D?FGGGEGFGGGGGGGGGFGFD5?CFEGG<FEF=FF=37EGGGGCFGFGFGFE;7C>G678959ED>GB::@?56>>:4<)-6:GCGB(49:75BGC661(.?6>B66@2CFGF:<?1,.54)<,4,71(4(33(-,80(()07(11
@M03364:396:000000000-C9LGT:1:1101:20399:2567 2:N:0:10
GGACTACAGGGGTTTCTAATCCTGTTTGCTACCCACGCTTTCGAACCTCAGTGTCAGGATGATGCCAGAAGGCTGCCTTCGCCATCGGAATTCCTCCAGATCTCTACGCATTATACAGCTACACCTGGAATTCTACCTTCCTCTCACATACTTTAGCTCTACAGTTTCAGATGCAGTTCCCACGTTAAGTACGGGGATTTCACATCTGTCTTAGTAAGCAACCTACCAACCCCTTCCCCCCAGTAATTCCCATTACCACTTGCACCCTCTGCTATGCCGACGCTGCTTGAACAGCTTTGGC
+
C<CCCDD,6C@@FEEFGGG,,C<,C,CEFF<CFGFG@CFGFGGFDE@FFG8FFFGG,,CF@FGGGGF<<F<8@,EFFECFGGEEG,FC,BF8B,@C<,6AECF,,969:BEG,,9C?E8D,=EFF8AE,BFAFACGAECEFDEFGFFFF?,*,2D7,4D,D?@87,E,6@,,0,*+7+,7,,+6@330?3,+6=>++4,4=;B*50?**=;,*15*+03,13))1,)*)*0-)/5))0=><256=@4C6=*58>C)/).5)797=**,(//)))1)/,6.,,(-((3))(,5)((01*)2*
@M03364:396:000000000-C9LGT:1:1101:15945:2569 2:N:0:10
GGACTACTCGGGTTTCTAATCCTGTTCGCTCCCCCAGCTTTCGCGCCTCAGCGTCAGTGGTGGCCCAGAAGGCCGCCTTCGCCACCGGTGTTCTTCCCGATATCTGCGCATTCCACCGCTACACCGGGAATTCCGCCTTCCCCTACCACACTCGAGCCCGCCGGTATCGGAGGCTCGCCGGGGTTGAGCCCCGGGCTTTTACCTCCGACCTAAAGGGCCGCCTACTCGCGCTTTCAGCCCAATGAATCCGTATACCGCCCGCCACCCACGTCTTTCCCCCGCCTCTCGCCCGGTGTTCCCC
+
CCCCCGGGGGGGGGGGGGGGGGGFGGGGGGGGGGGGGGGGGGGGGGGGGGGGGGGGGGGGGGGGGGGGGGGGGGGGGGGGGGGGGGGGFGGGGGGGGGGGGEEGGGGGGGGGGGGGGGGDGGGGGGGGGGGGGGGGGFCFGGGFGGGFGFGFG=FFGGGGGGFGGCFGGG5:AC=GEEGGG5D<C*34<@GGGGGG3CFGCAG4>FB60C><)*+592EE9D144+.0437(4:))).;;*(4(9))-9D/((.)))-1((,:2DF31:((,(().49((((-(-2(,42<94(,0)*.02
@M03364:396:000000000-C9LGT:1:1101:21326:2631 2:N:0:10
GGACTACTAGGGTATCTAATCCTGTTCGCTCCCCACGCTTTCGCTCCTCAGCGTCAGTAACGGCCCAGAGACCTGCCTTCGCCATTGGTGTTCTTCCCGATATCTACACATTCCACCGTTACACCGGGAATTCCAGTCTCCCCTACCGCACTCAAGCCCGCCCGTACCCGGCGCGGATCCACCGTTAAGCGATGGACTTTCACACCGGACGCGCCGAACCGCCTACGAGCCCTTTACGCCCAATAAATCCGGATAACGCTTGCACCCTACGTCTTACCGCGGCTGCCGGCACGTAGTTAGC
+
CCCCCGGGGGGGGGGGGGGGGGGGGGGGGGGGGGGGGGGGGGGGGGGGGGGGGGGGGGGGGGGGGGGGGGGGGGGGGGGFGGGGGGGGGGGGFGGGGGEFGGGGGGGGGGGGGGGGGGGGGGAGFEGGGGGGGGGFGGDGGGEFGGF=EBGFFD6DGFGGGGFGG7EEGGGGFGFG7?GG,CG7FC7=FF8DCEEFFGGGGFGFGFB6-9;EB):9C9GGFGFFBG:5?GFF0:D<A?GGG60(9544=C57?B(6@:91:1;)2;CB024...2))34760(402((-3(338().*.:>
@M03364:396:000000000-C9LGT:1:1101:17693:2646 2:N:0:10
GGACTACAAGGGTTTCTAATCCTGTTTGCTACCCACGCTTTCGAGCCTCAGTGTCAGTATTATGCCAGAAGGCTGCCTTCGCCATCGGTATTCCTCCAGATCTCTACGCATTTCACCGCTACACCTGGAATTCTACCTTCCTCTCACATACTCTAGCTCTACAGTTTCAGATGCAGTTCCCAGGTTAAGCCCGGGGATTTCACATCTGCCTTATCGAGCCACCTACGCTCCCTTTACGCCCAGTAATTCCGATTAACGCTTGCACCCTCTGTATTACCGCGGCTGCTGGCCCAGCTTTCGC
+
CCCCCGGGGGGGGGGGGGDEFGGGGGGGGGGGGGGGGGGGGGGGGGGGGGGGGGGGGGFGGGGGGGGGGGGGGGGGGGGGGGGGGGGGEGGGGGGGGGGGGGGGGGGGGGGGGGGGGGEGGGGGGGGGGGGGGGGGGGGGGGGFGGG8FFGDFB9FFGGGGGFGGGGGGGGFFGFGGFGGGGG:EGGEFFGGGGEG+CEGGEGEGFFF*;>FF6,:CCGGEGDFFFD@>DABFFFCEFGFGD=7=<EEFC47?F@3A;F6DFGEGGG@F3@C)7C)9<8229>66?7)5?1:(4(0/*)93
@M03364:396:000000000-C9LGT:1:1101:16720:2646 2:N:0:10
GGACTACTCGGGTTTCTAATCCTGTTCGCTCCCCACGCTTTCGCTCCTCAGCGTCAGTAACGGCCCAGAGACCTGCCTTCGCCATTGGTGTTCTTCCCGATATCTACACATTCCACCGTTACACCGGGAATTCCAGTCTCCCCTACCGCACTCAAGCCCGCCCGTACCCGGCGCGGATCCACCCTTAAGCCCTGGACTTTCACACCGGCCGCGCCGCACCGCCTACGAGCCCTTTACGCCCAACAACACCCGATCACCCCTGCCCCCTTCGTATTACCGCGGCGGCTGGCCCGTGCTCCGC
+
@C@CCCECFGGGG@FEFGFFFFEEFDGGGGGGGGGGEGEGGGGFCFGGGFAFFCGE@<,,CCD:FGGG,ECFFAFGGGEFGGGC,5?BFGG=F9FFGGGGEDGGGGDFG,FE9C=FGGF>EC,5E@GGGCFFGGG9E,+FF8ED=FG+@*@5F)@FCFCEGGFG7>CEFEGE>DAG*)=EFGG7*@,/@:+**2A079CGG<FCGEA,(99C()/()-?E>GF08F()(97<0,:).(;CE(,(73((8>)42,-3<(.(-4/(/A5((.14782))039090(,((,(((-,(-08*)*9
@M03364:396:000000000-C9LGT:1:1101:9718:2666 2:N:0:10
GGACTACTGGGGTATCTAATCCTGTTTGCTACCCACGCTTTCGAGCCTCAGTGTCAGTATTATGCCAGAAGGCTGCCTTCGCCATCGGTATTCCTCCAGATCTCTACGCATTTCACCGCTACACCTGGAATTCTACCTTCCTCTCACATACTCTAGCTCTACAGTTTCAGATGCAGTTCCCAGGTTAAGCCCGGGGATTTCACATCTGACTTATAGAGCCACCTACGCTCCCTTTACGCCCAGTAATTCCGATTCACGCTTGCACCCTCTGTATTACCGCGGCTGCTGGCGCCGATTTAGC
+
CCCCCGGGGGGGGGGGGGGGGGGGGGGGGGGGGGGGGGGGGGGGGGGGGGGGGGGGGGGGGGGGGGGGGGGGGGGGGGGGGGGGGGGGGGGGGGGGGGGGGGGGGGGGGGGEGGGDGEGDGGGFFGGGGGGGGGGGGFGGGGGFGGGGGFGFGFGFGGGGGGFGGGGGGFGGFGFFF;F=DFGBFGGEFGDDDEGGGGGGGEFECFFFEGEGA9,>9=F7@FFF5>4*:7:BFEEFF?GGG@FFA??EFG49@D).@;=?FFGFGGD0?1.15?)..?62409>>0342:((((()..)::
@M03364:396:000000000-C9LGT:1:1101:20848:2688 2:N:0:10
GGACTACTGGGGTTTCTAATCCTGTTCGCTACCCATGCTTTCGAGCCTCAGCGTCAGTTGCAGACCAGAGAGCCGCCTTCGCCACTGGTGTTCTTCCATATATCTGCGCATTCCACCGCTACACATGGAATTCCACTTGCCCCTACCGCACTCGAGACGCCCAGTTCGGAACCCGGCCGGGGGTTGCGCCCTCGGATTAGAGGTTCCGCTTAGGCATCCGCCTACGCGCGCTTTACGCCCAATGAATCCGGATAACGACCGCCCCCTACGTATTACCGCGGCTGCTGGCACGTATTTCGCC
+
CCCCCGGGGGGGGGGGGGFGGGGGGGGGGGDGGGGGGGGGGGGGGGGGGGGGGGGGGGGGGGGEFGGGGGGGGGGGGGGCFGGGGGGGFGGGGGGGGGGGGGGGGGGGGGGGGGGGGGGGGGGGGGGGGGGGGGGGGDFGGGGFGGGGGFGAA8=BDEGGEGBGGFGGGGGGFGADED5C=EGFEG*35=EDGEGGDEG?<3EFGFFFFD<E<92)9?GGBGF61*4749;4?B<:?FEEE?(,16)6@G)3:(6>>((((4?>D872467).5-:9/-(491703.38(43(()09*(*1
@M03364:396:000000000-C9LGT:1:1101:9272:2758 2:N:0:10
GGACTACAAGGGTTTCTAATCCTGTTCGCTCCCCACGCTTTCGCTCCTCAGCGTCAGTAACGGCCCAGAGACCCGCCTTCGCCATTGGTGTTCTTCCCGATATCTACACATTCCACCGTTACACCGGGAATTCCAGTCTCCCCTACCGCACTCAAGCCCGCCCGTACCCGGCGCGGATCCACCGTTAAGCGATGGACTTTCACACCGGCCGCGACGACCCGCCTACGCGCCCTTTACGCCCAATAAATCCGGATCACTCTTGCACCCTACGTATTCCCCCGGCTTCTGCGCCGTCTTTCGC
+
CCCCCFFEEFGGGGGGGGFAFGGCFFGGGGGGGGGGGGGGGGGGGGGGGGGGGGGGGGGGGDEGGGGGFFGGGGGGGGGFDFGDGGGCFGGGGGGGGGGCCFEGGGGGGGGGGGGGG7>C=FCFGE7FFCDEGGCFEF9AFFEFFFDCC0@=F5D5CEFEGGEDF@EEGDEGFGFD*0???FG<CG*(::*:DEGC<?GGG3C6FBE((14E0.89C0EG9C;33;?)4C;B68:)5(ACE<(3)-49FG)718((7)6<A<E4FGGFFFB?26(66+(,((,(-.)))(--(43)7*6*7
@M03364:396:000000000-C9LGT:1:1101:20470:2790 2:N:0:10
GGACTACTGGGGTTTCTAATCCTGTTTGCTACCCACGCTTTCGAGCCTCAGTGTCAGTATTATGCCAGAAGGCTGCCTTCGCCATCGGTATTCCTCCAGATCTCTACGCATTTCACCGCTACACCTGGAATTCTACCTTCCTCTCACATACTCTAGCTCTACAGTTTCAGATGCAGTTCCCAGGTTAAGCCCGGGGATTTCACATCTGACTTATAGAGCCACCTACGCTCCCTTTACGCCCAGTAATTCCGATTAACGCTTGCACCCTCTGTATTACCGCGGCTGCTGGCACAGAGTTAGC
+
CCCCCGGGGGGGGGGGGGGGGGGGGGGGGGFFGGGGGGGGGGGGGGGGGGGGGGGGGGGGGGGGGGGGGGGGGGGGGGGGGGGGGGGGGGGGGGGGGGGGGGGGGGGGGGGGGGGGGGGGGGGGGDFGGGGGGGGDG:DGGGGFGGGGFFGFF9+B;DDGGGFGG9DFFGGGFGDGGFGGF8=AFG9:FBFGGGGDDEGGGFGEFFFC=F5,*+53;7@F=FCFBCAA9DABFFF4;@DFG9>@+5@<FGF6@DD;+(6<?;5)7?D;D1.779?C?>;;(79(1(47>?(3.4()=44D>
@M03364:396:000000000-C9LGT:1:1101:16283:2817 2:N:0:10
GGACTACCCGGGTTTCTAATCCTGTTTGCTCCCCACGCTTTCGTGCCTCAGTGTCAGTTACAGTCCAGAAAGCCGCCTTCGCTACTGGTGTTCCTCCTAATATCTACGCATTTCCCCGCTACACTAGGAATTCCACTTTCCTCTCCTGCACTCAAGTTTCCCAGTTTCAAGAGCTTACTACGGTTGAGCCGTAGCCTTTCCCTCCGGACTTAAGAACCCACCTACGCACCCTTTTCGCCCAGTAAATTCGAAATACCCTAGCCCCCTACGCATTACCGCGGCTGCTTGCAAGTGTTTAGCC
+
CC@CCFFFCCCBG@C<@<<,C@FGGGGGG,C@DEG7CC@FFCC@A;@;;FEC@EFG@FFEDGFEC@EE,FE<ECFF@CCFFF:@EE?E6BCF9?E<CFGG9FEEGGGECCGEF?,CEEGGGG=AE,E<<?<=F<D<FG+AFDGD?@E8?6FEF8?6FDD,>:36DAA78=E93:5==?9E,30@B>:0;,3CD6CEDC9C28,:;*0):@=71B,1*0?;)/5((*0)0/9@26*)(/8C*(/4+95);D+(,(17)(.63;B(987((4(,(--)4*((43(4<7).1))..).1)*)0*
@M03364:396:000000000-C9LGT:1:1101:12204:2831 2:N:0:10
GGACTACACGGGTATCTAATCCTGTTCGCTCCCCACGCTTTCGCTCCTCAGCGTCAGTAACGGCCCAGAGACCTGCCTTCGCCATTGGTGTTCTTCCCGATATCTACACATTCCACCGTTACACCGGGAATTCCAGTCTCCCCTACCGCACTCAAGCCCGCCCGTACCCGGCGCGGATCCACCGTTAAGCGATGGACTTTCACACCGGACGCGACGAACCGCCTACGAGCCCTTTACGCCCAATAAATCCGGATAACGCTTGCACCCTACGTATTACCGCGGCTGCTGGCCCCGCTTCCGC
+
CCCCCGGGGGGGGGGGGGGGGGGGGGGGGGGGGEGGGGGGGGG@EGGFGFGGGGGGGFEFGGGGGGGGFFGFGGGGGGGGGGGGGGGG?FEEGGGGGGGGGGGGFFGFFGGGGGGGGGGGGGGGGGGGGGGGAGFFFGGGGFGFGGGGGFGAFD8FF@DEEG>CFGGGGGEEBG>D7AEGGFGCGG<;FFCGGGG6DFCFD7CCGDE>FGFGF3C39;GE>5;0:F?03C>F:34):0ACGB(1/42<?FG6?F,<F2(,,4827ED02:?B>4><9?894319;1:)3:(((-().).95
@M03364:396:000000000-C9LGT:1:1101:22921:2840 2:N:0:10
GGACTACCGGGGTTTCTAATCCTTTTCGCTCCCCACGCTTTCGCTCCTCAGCGTCAGTAACGGCCCAGAGACCTGCCTTCGCCATTGGTGTTCTTCCCGATATCTACACATTCCACCGTTACACCGGGAATTCCAGTATCCCCTACCGCACTCATGCCCGCCCGTACCCGGCGCGGATCCACCGTTGAGCGATGGACTTTCACACCGGGAGCGACGGACCGCCTCCGGGCCCATTACGCCCAATGACACCTGATAGCGCTCGCCCCCTACTGTATACCGCGGCGGCTGGCACGTCTGTAGC
+
CCCCCGGGGGGGFFFFFG95CEF,CFECFGGGGGGG@FGGGGGGEGEC<F,CFGGG@C<FEFG+@FFD@AFGGGGGGGG,FEGGEEGG,DFEGFGGDGGGGGGG8EFD4CFFGF,?F8E>8?EG8EGGGGG8EC8FF,+CBDF5DE8++*8)81+4D6EEEF>*@:@:,@5>?42)4:8E9<4*2A*6A,88FGE=F9?@:)3)9<7((/-:93*,)-2=1D91(*(04<09029A2(/2?(3()64)0*08(-))*(((-4/,*2)((())))))6+((--(,(-46??3432(.)1)::
@M03364:396:000000000-C9LGT:1:1101:14683:2874 2:N:0:10
GGACTACCGGGGTTTCTAATCCTGTTCGCTCCCCACGCTTTCGCTCCTCAGCGTCAGTAACGGCCCAGAGACCTGCCTTCGCCATTGGTGTTCTTCCCGATATCTACACATTCCACCGTTACACCGGGAATTCCAGTCTCCCCTACCGCACTCAAGCCCGCCCGTACCCGGCGCGGATCCACCGTTAAGCGATGGACTTTCACACCGGACGCGACGAACCGCCTACGAGCCCTTTACGCCCAATAAATCCGGATAACGCTTGCACCCTACGTATTACCGCGGCTGCTCGCACGTATTTAGC
+
CCCCCGGGGGGGGEGGGGGGGGGGGGGGGGGGGGGGGGGGGGGGGGGGGGGGGGGGGGGFGGGGGGGGCGGGGGGGGGGGGGGGGGGGGGGGGGEFFGGGGGGGGGGGGGGGGGGGGG@DGGGGFGGGGGGGGGGFGGGGGGGFGGGGGAGFGF?CBDFGGG5@FECEGGEGFGFD5)CGCGGCFGC3AF**2AE?DGGGGFGFGFF0(99EB7:1/7EGBG>B<F?)8D2<B?FFB?CEG<(394<AFGG0(4(6?:43(3C2CFG:1<0(5-:-<F?630;96:?249391((*0*):7
@M03364:396:000000000-C9LGT:1:1101:21893:2894 2:N:0:10
GGACTACTGGGGTTTCTAATCCTGTTCGCTCCCCACGCTTTCGCTCCTCAGCGTCAGTAACGGCCCAGAGACCTGCCTTCGCCATTGGTGTTCTTCCCGATATCTACACATTCCACCGTTACACATGGAGTTCCACTCTCCTCTTCTGCACTCAAGAAAAACAGTTTCCGATGCAGTTCCGCGGTTGAGCCGAGGGCTTTCACATTAGACTTCTTTTTCCGCCTGCGCTCGCTTTACGCCCAATAAATCCGGACAACGCTTGCCCCCTACGTCTTACCGCGGCTGCTGGCACGTAGTTAGC
+
CCCCCGGFFGGGGGGGGGGGGGGGGGFGGGGGGGGGGGGGGGGGGGGGGGGGGGGGGFFCFGGGGGGGGGGGGGGGGGGGCGGGFEFGFGGGGGGGGGGGGGGGGGGCGGGGDGGFGGEDGGGGCFGGGGGGFCFFFGFGFGG7DFFFAFFD>:FFFDFGGGFGGDGFFEEGFGFGGFGG+5CFCC*:A@FGCEGGDFGDF5FFFFFECDCG*=F5@:FGFGF@(26B@D41(63;C?GCE:<:6A).=GDB?B>?F;FF?BG0*;D3(444(.8:5<--49949:05:6(5:,47>64C>
@M03364:396:000000000-C9LGT:1:1101:7660:2941 2:N:0:10
GGACTACACGGGTTTCTAATCCTGTTTGCTCCCCACGCTTTCGTGCCTCAGCGTCAGTTACAGGCCAGGCGGCCGCCTTCGCCACTGGTGTTCCTCCACATCTCTACGCATTTTACCGCTACACATGGAGTTCCACCCGCCTCTCCTGTCCTCTAGCCGGACAGTTTCCAAAGCCTTTCCCGGTTTCGCCGCTCGCTTTTCACTCACGCTTTCTCAACCCCCCTCCCCGCGCTTTACCCCCATCGTTCCCGATAACCCTTTGCCCCCTCCTTTTTACCGCGGCGGCTGGCCAGGGTTCGGC
+
CCCCCGG@FGGGGGGGGGGGGGG9FGGGGGGGGGGGGGGGGGG<FFGGGGGGGGGGG<,,C,,6CFGG:,8@FEGGGGGGGGG,4AFFGGGGG,EFFE4FGGGGG,EEGGGGG,@FGGGGGGGG,@FGGCGGGGGGGC+@FDGFFFB8,;DFG7?BFC+++@?FFGGGFF,,;58*,*,5<CD*>*,-/<*):/***=CG?)<.+)0,(*3/)+>6+(3/(9,(-2-73C((4<,)))3A:1(1)(41@*/(471.),(42)<2>F<(,(()).)28@:12((,((-13(8,3(()..()/
@M03364:396:000000000-C9LGT:1:1101:15953:2958 2:N:0:10
GGACTACCAGGGTTTCTAATCCTATTTGCTCCCCACGCTTTCGTGCCTCAGCGTCAGGTACAGGCCAGGCGGCCGCCTTCGCCGCTGGTGTTCTTCCACATCTCTACGCATTTTACCGCTACACATGGAGTTCCACCGCCCTCTCCTGTCCTCAAGCCGTGCAGTTTCCAAAGCCTGACCCGGTTGAGCCGGTCCCTTTTACTTCAGACTTGCACAGCCCCCTGCCCACCCTTTACGCCCCATCATTCCGGATACACGCTGCCCCCTACGTTTTACCCCGGCTGTGCGCCCGCAGTTTGGC
+
CCCCCGFFEGGGGFEGGGGGGGG,EFGGGGGGGGGGGGGGGGGFGGGGGGEGGGGGCFGGGGGGGGGGGGGGGGGGGGGGGGGGGGGGFGGGGGGGGGGGGGGGGGGGGGGGGEFGG7CDGGGG,EFFAEGGGGGGF@CGGGG;?G9D,;>7@<FFGGGGEGFGGGGGGC;9;F@5CA,=CEGGEE<;AB/?7C8?DGGG:7?7CAA3)*1=6*0)2(A*2>06(*,)4CB0(.))4:CE*:0306<99*/-2,46)((-26C(*8)(.31(3(:)3+3,91(3(()-(,,7(((0**)*2
@M03364:396:000000000-C9LGT:1:1101:23982:2966 2:N:0:10
GGACTACTGGGGTTTCTACTCCTGTTCGCTCCCCCAGCTTTCGCGCCTCAGCGTCAGTGGTGGCCCAGAAGGCCGCCTTCGCCACCGGTGTTCTTCCCGATATCTGCGCATTCCACCGCTAAACCGGGAATTCCGCCTTCCCCTACCAAACTCGCACCCGCCGGTATCGGAAGCTCGCCGGGGTTGTGCCACGAGCTTTTACCTCCCACCTAACTGGCCACCTACCCCGACTTTACGCCCCATGTATCCGGTAACCAACCACCCCCTACCTTGTGTCCCCGCTGACCGCACGCCTTGGCCC
+
<A@CCCFF<FDE@CFFDG,@FGG@F,@FGCFDGGGGGFGDFGDGGGGGEGEFGGGG,<@<@FEEGGGGFGFGFGGECGEFAFGGG,>@@FFBE<EAFGGGG78A4;BF++BF;FDFF@CD++3DDGG++8B@=3,3C7+C,A85@EF?,3F@,)**3@;*3>*/*45,;:B*)2)2*08/**)1=**/9,+9)///9+2<F2<)2))((1:<8)+.96/+(1.((2(.(/-(,)4)-3//?::(1-.67*)(((.)*((((-*-):)(3())).).)+..490(,4((,,(-((())).*7
@M03364:396:000000000-C9LGT:1:1101:15243:2984 2:N:0:10
GGACTACAGGGGTTTCTAATCCTGTTTGCTACCCACGCTTTCGAGCCTCAGTGTCAGTATTATGCCAGAAGGCTGCCTTCGCCATCGGTATTCCTCCAGATCTCTACGCATTTCACCGCTACACCTGGAATTCTACCTTCCTCTCACACACTCAAGCTCTACAGTTTCAGATGCAGTTCCCAGGTTAAGCCCGGGGATTTCACATCTGACTTATAAAGCCACCTACGCTCCCTTTCCGCCCAGTAATTCCGATTAACGCTTGCACCCTCTGTATTCCCGCGGCTGCCGGCACAGATCTAGC
+
CCCCCGG8FGGGGEGGGGGGGGGGGGGGGGFGGGGGGGGGGGGGGGGGGGF@FGGGGGC,,C6,CFGGEF,EF,EFFGGGGGGG@FGGG<FGGGGGGG<FGFFGGGGGGGGGGGGGGGGGGGGGGGFGGGGGGDDGGGGGGGGF8>E,,<FDG)=D,,@DAEFFGGGG8D9DDFBDECEFF8=+DF,8@F,@DGC+=EGGGEGFGFF**5AFEF7*5*@,)CD@>6:A=7AFFF@*86CFE6(0+9?CF:;(,(67F@B((/1);FD7?(6779<):@3;>BBB06((29>F03(/)1-?>
@M03364:396:000000000-C9LGT:1:1101:18907:2989 2:N:0:10
GGACTACTGGGGTTTCTAATCCTGTTCGCTCCCCACGCTTTCGCTCCTCAGCGTCAGTAACGGCCCAGAGACCTGCCTTCGCCATTGGTGTTCTTCCCGATATCTACACATTCCACCGTTACACCGGGAATTCCAGTCTCCCCTACCGCACTCAAGCCCGCCCGTACCCGGCGCGGATCCACCGTTAAGCGATGGACTTTCACACCGGACGCGACGAACCGCCCACGAGCCCTTTACGCCCAATAAATCCGGATAACGCTTGCCCCCTACGCATTCACGCCGCTGCCTGCCCGTCTTTCGC
+
CCCCCGGGGGGGGGGGGGGGGGGEGFGGGGGGGGGGGGGGGGGGGGGGGGGGGGGGGGGGGGGGGGGGFFFGGGGGGGGGGGGGGFGGFFGGGGGGGGGDGGGGGGGGGGGGGGGGGGGGGGGGGGGGGGGGGGG9DD=FFGGFGGG+B?GFFF+DFGFGGGFGGDEGGGGGFGFG5?GG6EG@FGF;FGCDGGGDDFGGGFGFGFFF(9>E6)27C>EGBGF((;7)-)9:4829AFGGG?38/5A4BFG,(41)7896622(2;C(,2((-,34)333(-4(,(().((4:1-0)/.17
@M03364:396:000000000-C9LGT:1:1101:12161:2993 2:N:0:10
GGACTACTAGGGTATCTAATCCTGTTCGCTCCCCCAGCTTTCGCGCCTCAGCGTCAGTGGTGGCCCAGAAGGCCGCCTTCGCCACCGGTGTTCTTCCCGATATCTGCGCATTCCACCGCTACACCGGGAATTCCGCCTTCCCCTACCACACTCGAGCCCGCCGGTATCGGAGGCTCGCCGGGGTTGAGCCCCGGGCTTTTACCTCCGACCTAACGGGCCGCCTACGCGCGCTTTACGCCCAATGAATCCGGATACCGCTCGCCCCCTGCGTCTTACCCCCGCCGCTGGCCCGGATTTCGCC
+
CCCCCGGGGGGGGGGGGGGGGGGGGGGGGGGGGGGGGGGGGGGGGGGGGGGGGGGGGGCGGGGGGGGGGGGGGGGGGGGGGGGGGGGGFGGGGGGGGGGGGGGGGGGGGGGGGGGGGGGGGGGGGGGGGGGGGGGGGGGGGGGFGGGFGFGFGF?BGGGGGGFGGGGGGDGGFGF;EDGGGEC<CE8;:CGGGGGGCFFCGBG2CFD69GFEDFG9G>EEFG?(3:65;CB0(46AB?EG501292:<@D>00:?0B7,2-4CBG5)(.,3(444>B6((-2((-(,44(4>((,09/2/9
@M03364:396:000000000-C9LGT:1:1101:25311:3012 2:N:0:10
GGACTACTCGGGTATCTAATCCTGTTCGCTCCCCCAGCTTTCGCGCCTCAGCGTCAGTGGTGGCCCAGAAGGCCGCCTTCGCCACCGGTGTTCTTCCCGATATCTGCGCATTCCACCGCTACACCGGGAATTCCGCCTTCCCCTACCTCACTCGAGCCCGCCGGTATCGGAGGCTCGCCGGGGTTGGGCCCCGGGCTTTTACCTCCGACCTAACAGGCCGCCTACTCGCGCTTTAAGCCCAATGCATCCGGAAATGCCGCGCCCCCCACCTCATATCGCCGGCGCTTGCCCGGAGTTTTCC
+
CCCCCGGGGGGGGCGGGGGGGGGAFGGGGGFGGGGGGGGGGGGGGGGGGGGGGGGDBEFGGGGGGGGGGGCFGGGGGGGDFGGGGGGGEGGFGGGGGGGGGGGGGGGGGGGGGGGGFEGGGGGGGGGGFGCDFGFBE7=DGGFFGGG,EAFCCCG>@EGGCFBDFCEGEGGGBC2;CD8==EC=:**-<C8DCGGG);C9<8C)CF3((7193:+-5487,7((,+,5490(46))))<@*4,0))..67)(,())*,-1((2-)21((((((.--5/8(,((,((--((.((((00/)2:
@M03364:396:000000000-C9LGT:1:1101:18869:3012 2:N:0:10
GGACTACAGGGGTTTCTAATCCTGTTTGCTACCCACGCTTTCGAGCCTCAGTGTCAGTATTATGCCAGAAGGCTGCCTTCGCCATCGGTATTCCTCCAGATCTCTACGCATTTCACCGCTACACCTGGAATTCTACCTTCCTCTCACATACTTTAGCTCTACAGTTTCAGATGCAGTTCCCAGGTTAAGCCCGGGGATTTCACATCTGACTTATAGAGCCACCTACGCTCCCTTTACGCCCAGACATTCCCATTCACGCTTGCACCCTCCGTATTTCCGGGGCTGCTTGCCCTTATTCCGC
+
CCCCCGGGGFCFFGGGDFFDG@FGGEGGGGDGGGGGGGGGGGGE@FGGCFFFGFGGECFGGGFCGGGG8FGGGGC7FGGFGGGGGGGGCFFFGGGGGGGGGGGGGGGGGGGFGGFGGGGGDGGGEFGGDFE:FGGCGFGGGGG+=EGEF5FB,;E@FFGGFGBGGGGGGGFA8D=FDDFGGGGCDF,:9CD6=CGG>EGGG=FEFFF;EGFF*3;;9CGGBGD=<4>4095:::@4*5CFG?2()74*=@*).71)+(6386C);?9(3((/63())7(((-4;2-)).(,)(.)1**)*9
@M03364:396:000000000-C9LGT:1:1101:16210:3097 2:N:0:10
GGACTACCCGGGTATCTAATCCTGTTCGCTCCCCCAGCTTTCGCGCCTCAGCGTCAGTGGTGGCCCAGAAGGCCGCCTTCGCCACCGGTGTTCTTCCCGATATCTGCGCATTCCACCGTTACACCGGGAATTCCGCCTTCCCCTACCCCACTCGAGCCCGCCGGTATCGGAGGCTCGCGGGGGTTGAGCCCCGGGCTTTTACCTCCGACCTAACGGGCCGCCTACCCGCGCCTTACGCCCAATGCATCCCGCTCACGCCCCCCCCCTCCGTATCCTCCCGGCTGCTAGCACGTATTTCACC
+
CCCCCGGGGGEGGDGGGGFFGGGGGGGGGGGGGGGGGGGGGGGGGGGGGGGGGGGEFCFFGDCGGGGGFGGGGGGGGGGGGGGGGGGGFGGGGGGGGGG=FFGGGGGGGGGGGFFGGGGDEGGGGGEGGEGGGGDGGGDGGGGFGGG,85FCF9FBGGGGGGFGG7FGGCGGEGFGGFGG*/9:EC337:8DDECED*<6:<F2:@>19D428F*-93EE9GF13*,.4),(-22:0<EG58<()-)6@**(4(4A).(-((:7DE7(3(422()).*-(,4,,82)),).-41)/0*)2:
@M03364:396:000000000-C9LGT:1:1101:8478:3109 2:N:0:10
GGACTACACGGGTTTCTAATCCTATTTGCTCCCCACGCTTTCGTGCCTCAGCGTCAGTAACAGGCCAGGCGGCCGCCTTCGCCACTGGTGTTCTTCCATATATCTACGCATTTTACCGCTACACATGGAGTTCCACCGCCCTCTCCTGTCCTCCAGCCTGCCAGTTTCCAAAGCCTGTACCGGTTGAGCCGGTACCTTTCACTTCAGACTTAACTGGCCGCCTACGCACCCTTTACGCCCAATCATTCCGAATAACGCTCGCCACCTACGTATTACCGCGGCTGGTGGGACGTCATTAGCC
+
CCCCCGGGGGGGGGGGGGFGGGDFGGGGGGGGGGGGGGGGGGGGGGGGGGGGGGGGGGGGGGGFGGGGFFFGGGGGGGGGGGGGEGGGFGGGGGGGGGCGGGFGDCGGGG:FDFFFFCEGGGGGGGGGGGGGGGGFGDDFGDC;FFGDFFGFFDFFFGGGGGFGFGGGGFGFFGBFFAAFEGGCEG8>F@CCDGGGGGG7C9@CGAC<=G<C)8+9;8CEBG<0@5:)(23(2:A<FFGEG?:<FA<A47*,2:4)0-,(-323CF4(4,,)).6).*--(611(.((((,,((()1*-22
@M03364:396:000000000-C9LGT:1:1101:16580:3138 2:N:0:10
GGACTACTGGGGTATCTAATCCTGTTTGCTACCCACGCTTTCGAGCCTCAGTGTCAGTATTATGCCAGAAGGCTGCCTTCGCCATCGGTATTCCTCCAGATCTCTACGCATTTCACCGCTACACCTGGAATTCTACCTTCCTCTCACATACTCTAGCTCTACAGTTTCAGATGCAGTTCCCAGGTTAAGCCCGGGGATTTCACATCTGACTTCTCGAGCCACCTACGCTCCCTTTACGCCCAGTAATTCCGATTAACGCTTGCACCCTCTGTATTACCGCGGCTGCTTGCCCAGTGTTAGC
+
CCCCCGGGGGGGGGGGGGGGGGGCCFGGGCFGFFGGGGGG@GG@<;C:,,CCFFEGGGEGC<EDGFGG8CFGGGGGGFG<<FGGGGGGCGGGGGGGGGGGFGFFGGGGGGGGGGGGGGGGGGGGGGGGFGGGGGGGGGGGGGGFGFGADFGFGFCFGGGGGGFGGGGGGGGGFGFGGFGGGGGGGG?D7BDFGGGG>EGGGCFFGFFC0=CF*+,038CEEGFD>?<BDDFDFBF=C=GEGDFE+*@CFG9(1;(46,62<(=4DFC(,/6?5<?16<399>;99?2)4<(5),(111);>
@M03364:396:000000000-C9LGT:1:1101:17438:3198 2:N:0:10
GGACTACCGGGGTTTCTAATCCTGTTCGCTCCCCACGCTTTCGCTCCTCAGCGTCAGTAACGGCCCAGAGACCTGCCTTCGCCATTGGTGTTCTTCCCGATATCTACACATTCCACCGTTACACCGGGAATTCCAGTCTCCCCTACCGCACTCAAGCCCGCCCGTACCCGGCGCGGATCCACCGTTAAGCGATGGACTTTCACACCGGACGCGACGAACCGCCTACGAGCCCTTTACGCCCAATCAATCCGGATCACGCTTGCACCCTACGTATTCCCGCGGCTGCTCGCCCGGACTTTGC
+
CCCCCGGGGGGGGGGGGGGGGGGEGGGGGGGGGGGGGGGGGGGGGGGGGGGGGGGGGGFGGGGGGGGGGGGGGGGGGGGGGGGGGGGGFGGGGGGGGGGGGGGGGGGGGGGGGGGGGGGDGGGGGGGGGGGGGGGDFGFGGGGFGGGEGDGFGFCFGGGGGGFGGEGGGGGGFG9DC:EG9FG:FG:=CFEGCGG?FFFGGFGAGF>9(C>D9):3C9GGFGFFFGF5:DBB:??2:3EGGB:7)54<FG<1::(3??FFFFGFGGG?(3:72::)-<(--4>FFF?)491(((().*);7
@M03364:396:000000000-C9LGT:1:1101:6168:3201 2:N:0:10
GGACTACTCGGGTTTCTAATCCGGTTCGCTCCCCCAGCTTTCGCGCCTCAGCGTCAGTGGGGGGCCAGAAGGGCGCCGTCGCCACCGGTGTTCTTCCCGATATCGGCGCATTCCACCGCTACACCGGGAATTCCGCCTTCCCCTACCACACTCGAGCCCGCCGGTATCGGAGGCTCGCCGGGGTTGAGCCCCGGGCTTTTACCTCCGACCGAACGGGCCGCCCACGCGCGCCTTACGCCCAATGAATCCGGGTAACGCTCGCCCCCTACTGAGTAACGCCGCCTCTGGCCCGTATTTCGCC
+
@CCBCG8F,@;+;BFGCG,,CF+68@@@+BE:6CFGGGF<FDFG@@+8FGGC:@@=@FFF,+8+66BFBDFD+8@+++8:@+33833@3CFF@@,<?,>>>*=F::CFGGGG9FCFFGGD=<CFGGGGDE>FFGFCG85FECF>CGFFG4;:C?G>EGGGGGFGEGGGGCE8>::45):CCEGEE5,,9,;5758C):@CC4<2DF>>39(22>2396EC;G((-240()-(-(,(-48E51,,*.-))))(,((55(((,(:(>*1(4))).6)4.*4(-4((-.)))(-(46()9*.9>
@M03364:396:000000000-C9LGT:1:1101:24522:3204 2:N:0:10
GGACTACACGGGTTTCTAATCCTGTTTGCTCCCCACGCTTTCGTGCCTGAGCGTCAGTTATGTCCCAGGAGGCTGCCTTCGCCATCGGTGTTCTTCCACATATCTACGCATTTCACTGCTACACGTGGAATTCCACCTCCCTCTGACACACTCTAGTCGAGCAGTCACATATGCCATTCCCGAGTTAAGCTCGGGGATTTCACATCTGTCTTACTCAACCGCCTGCGCACCCTTTACGCCCAGTAATTCCGATTAACGCCCGCACCCCACGTATTACCGCGGCTGCTGGCCCGTTGTCAGC
+
CCCCCGGGDGEG@CGGGGGGGGGGGGGGGFGGGGGDGGGGGGGGGGGGFGGGGGGGGGGGGGFFGGGGGGGGGFGGGGGFGGGG7FGGBFGGGGGGGDEFGGGGGGGGGGGDGGGGCFGGGGGG8>FGGGGGGGGGG,+AFGGFG9F,@;FDFEGFAF>EGFFF,BDEF:DEDFFFG9=EDE6@DCC;AC,:DG6CC*@EFFGFCAFEEFEGCF7<:6C4)1>5>:=;():<2=E);;GCGF<=F3??@C<((6()86(-41C(CEG0-31,8)5)52((((412303::((((()00)*0
@M03364:396:000000000-C9LGT:1:1101:23638:3213 2:N:0:10
GGACTACAAGGGTTTCTAATCCTGTTCGCTCCCCACGCTTTCGCTCCTCAGCGTCAGTAACGGCCCAGAGACCTGCCTTCGCCATTGGTGTTCTTCCCGATATCTACACATTCCACCGTTACACCGGGAATTCCAGTCTCCCCTACCGCACTCAAGCCCGCCCGTACCCGGCGCGGATCCACCGTTCAGCGATGGACTTTCACACCGGACGCGACGAACCGCCTACGAGCCCTTTACGCCCCATCAATCCGGAATACGCTTGCCCCCTACGTCTTACCTCGGCTCCTGGCCCGTATGTGGC
+
CCCCCGGGGGGGCFGGGGGGGGGGGGGGGEGGGGGGGGGGFGGGGGGGGGGGGGGGGGGGGGGGGGGG<F@FGGGGGGGGGGGGG5?FEGGGFFFGFGGGGGGGFGGGGGFGGGGFGGFC=FFFG7BFGGGGG9EFFCFGGFE5DFGEG5FA@8=?FGGEBFBDF>EGGGCGEEA)78EE6CFDGGC;:C*/>ECFGCFGG3FEGF5:1C>G3EG051EC6D>6<C:.4<4<(82-60EEG(4.)54)9F)-,(()*(4(4<C2>CD(-3(.(8<25E)53(3((((),(4((-())*)01
@M03364:396:000000000-C9LGT:1:1101:21000:3234 2:N:0:10
GGACTACTCGGGTTTCTAATCCTGTTTGCTACCCACGCTTTCGAGCCTCAGTGTCAGTATTATGCCAGAAGGCTGCCTTCGCCATCGGTATTCCTCCAGATCTCTACGCATTTCACCGCTACACCTGGAATTCTACCTTCCTATCACATACTCTAGCTCTACAGTTTCAGATGCAGTTACCAGATTAAGCCCGGGGATGTCACATCTGACTTATAGAGCCACCTACGCTCCCTTTACGCCCAGTGATTCCGATTCCCGCTTGCACCCTCCGTATTACCGCGGCTGCTGGCACAGCTTTAGC
+
CC8CCCE9FGG7FFGGGGGEGC,,;,CFG,FFGFEFF@CFGGGGGDG8@ECFGG@D<FFGAAF9F@FFCDF@8CFG8?F9F7C@:EEGCFGGD54BC,B?5BE<8,,AFEFE;FEF9>CC8=?FGG<8EFFDFCFEF,=,4=,4AEG44<?*,;=@C8EE;;DF@EAEGG9=DFE8=D,3=E=,3@8;7,6+?6=?9C+,@;=CCAFCEB5;7?77<A7>CG):=859)3-):A46:-?CF92.*01>+=8/3?))266:;=170?5;(((/((6)-+-(-4(,30)4:?:B0((9*74:*
@M03364:396:000000000-C9LGT:1:1101:13570:3273 2:N:0:10
GGACTACAAGGGTATCTAATCCTGTTTGCTACCCACGCTTTCGAGCCTCAGTGTCAGTATTATGCCAGAAGGCTGCCTTCGCCATCGGTATTCCTCCAGATCTCTACGCATTTCACCGCTACACCTGGAATTCTACCTTCCTCTCACATACTCTAGCTCTACAGTTTCAGATGCAGTTCCCAGGTTAAGCCCGGGGATTTCACATCTGACTTATAGAGCCACCTACGCTCCCTTTACGCCCAGTAATTCCGATTAACGCTTGCACCCTCTGTATTACCTCGGCTGCTGGCACAGCGTTAGC
+
CCCCCGGGGGGGGGFGGGFGGGGGGGGGGGGGGGGGGGGGGGGGGGGGFGGFGGGGGGGGGGGGGFGGGGGGGGGGGGGGGGGGGGGGCGGGGGGGGGGGGGGGGCFGGGGGGGGGGGGGGGGGGGGGGGGGGGGFE:DFFGG?DFGGGFGFF9FFCFFGGGFGGGGGGGGGFGFGGFFGGDDFGG9DFF8DGGGGCEEGGEFEGFFECGF:*+5;CAAF@FC5@@<9:;5=2>@*:>5CF@DE=<CEFGC(57,6A?@F?DEEGGG=F(4))1756F)/66,8>?>)834<(4(..)(12
@M03364:396:000000000-C9LGT:1:1101:16229:3275 2:N:0:10
GGACTACCCGGGTATCTAATCCTGTTCGCTCCCCCAGCTTTCGCGCCTCAGCGTCAGTGGTGGCCCAGAAGGCCGCCTTCGCCACCGGTGTTCTTCCCGATATCTGCGCATTCCACCGCTACACCGGGAATTCCGCCTTCCCCTACCACACTCGAGCCCGCCGGTATCGGAGGCTCGCCGGGGTTGAGCCCCGGGCTTTTACCTCCGACCTAACGGGCCGCCTACTCGCGCTTTACGCCCAATGCATCCGGATAACGCTCGCCCCATCCGTATTACCCCGGCCGCTGGCCCGTATTTCGCC
+
CCCCCGGGGGGGGGGGGGGGGGGGGGGGGGGGGGGGGGGGGGGGGGGGGGGGGGGGGGGGGGGGGGGGGGGGGGGGGGGGGGGGGGGGGGGGGGGGGGGGGGGGGGGGGGGGGGGGGGGGGGGGGGGG@FGGGGGGGGGGGGGACGGDFFGFG>GBCEGCGGFDGGGGGGGGFGFGGFGGGGGCEG,5:CEDGGEEGFGGE8<4;<5;3<>+)0*4D9EG;G?08+48>59(21<A0<8C*(.:)549@D<(,(6477(241C1D*2(44(.(5)).2((-4(4(((-,.892,,96*,91
@M03364:396:000000000-C9LGT:1:1101:14122:3275 2:N:0:10
GGACTACTGGGGTGTCTAATCCTATTTGCTCCCCACGCTTTCGTGCCTCAGCGTCAGTCGCAGGCCAGACGGCCGCCTTCGCCACTGGTGTTCTTCCAGATCTCTGCGCATTTCACCGTTACACATGGAGTTCCACCGCCCTCTGCCGCCCTCAAGCCTGCCAGTTTCCGGATCGTAAACGAGTTGAGCCCATCGCTTTGCCCACCGGATTATCACATCGCCTTCCATCCCTTTTCGCCCCATTCATCCGGGAAACGCACGCCCCCTCCCTTTGACCCCCGCACGTTTCACGGCATTATGC
+
CCCCCGC,CF@FF+8EGFGCFFFEGFFF<FEEFFGGGGCGGGGGFFDGGGDGGGGGGE,,++,+@FFD66+:FEFGEGE9,?FCFGG?,BFEG?DFF,9CFGGGG;F=CEGCG,@EB=46@FGG9>FF=<BFFGFF8++6@=ED+@,@+0@)@0+;,@8?6FAFGDAB:7**3<);C**,*196=,F()3*;8,**2;C,472.>).6(/(+)++)2)+*(2((/*)*)1,).4))(,;>84()*-))1*)((-13:11(4(*():),,-(),))).*((-(,(((.()).((,4)7*)02
@M03364:396:000000000-C9LGT:1:1101:17257:3314 2:N:0:10
GGACTACTAGGGTATCTAATCCTGTTCGCTCCCCACGCTTTCGCTCCTCAGCGTCAGTAACGGCCCAGAGACCTGCCTTCGCCATTGGTGTTCTTCCCGATATCTACACATTCCACCGTTACACCGGGAATTCCAGTCTCCCCTACCGCACTCAAGCCCGCCCGTACCCGGCGCGGATCCACCGTTAAGCGATGGACTTTCACACCGGACGCGACGAACCGCCTACGAGCCCTTTACGCCCAATAAATCCGTATAACGCTTGCACCCTACGTATTCCCGCGGCTGCTGGCACGTATTTAGC
+
CCCCCGGGGGGGGGGGGGGGGGGGGGGGGGGGGGGGGGGGGGGGGGGGGGGGGGGGGGFGGGGGGGGGGGGGGGGGGGGGGGGGEFGGFGGGGGGFGGGGGCGGGGGGGGGGGGGGGGGGGGGGCGGGGGGGGGG<DFGGGGGFFGGGGEGFGF=FGGGGDFDGG7CEGGGGEGFDE85EGFGECC*/AC:*1CC7CGGGGFGFFBA60C6E97E9D6GC0CBFFG<58D(6:?F):?GGG?14)-)6BFC-.,))=:>?B?C7FCG38<:4>2:24C3243476:?)31136(.*)*)2*
@M03364:396:000000000-C9LGT:1:1101:25422:3345 2:N:0:10
GGACTACTCGGGTTTCTAATCCTGTTCGCTCCCCCAGCTTTCGCGCCTCAGCGTCACTGGTGGCCCAGAAGGCCGCCTTCGCCACCGGTGTTCTTCCCGATATCTGCGCATTCCACCGCTACACCGGGAATTCCGCCTTACCCTACCGCACTCGAGCCCGCCGGTATCGGAGGCTCGCCGGGGTTGAGCCCCGGGCTTTTACCCCCGACCTAACGGGCCGCCCACCCGCGCTTTACCCCCAAATCATCCCATCACCGCCCGCCCCCTCCCTATGATCCCGGCTGCCACTACGGTTTTCCGC
+
C9@CCCD,CFGGFGCEFG,5ACE,CFGGEDFFEFGDEGGGGGCFGGGGC,6CCGGE,9CFGFGG<FF8E@<FFGGGECGGFCGCFGG@@FGGFDFCGGGG>FCC8;<FGGGG,FEGGGGDEGDFGGGCEGFF9C8+A@+,8=,*=DF+@@F=:)**@E5?EEFC:*?FGD**5C?4:=CGC8<1**,.<@/>D5C55;+<+.<(9@B;(C;C2:*(1(*:6D(34*(04)2(--64)(/1*(.)*.4)1**)(.,45,(--423)*)(((())..)-+((,1,4?()),((-(,(.0*)1/
@M03364:396:000000000-C9LGT:1:1101:14361:3364 2:N:0:10
GGACTACAGGGGTATCTAATCCTGTTCGCTCCCCACGCTTTCGCTCCTCAGCGTCAGTAACGGCCCAGAGACCTGCCTTCGCCATTGGTGTTCTTCCCGATATCTACACATTCCACCGTTACACCGGGAATTCCAGTCTCCCCTACCGCACTCAAGCCCGCCCGTACCCGGCGCGGATCCACCGTTAAGCGATGGACTTTCACACCGGACGCGCCGAACCGCCTACGAGCCCTTTACGCCCAATAAATCCGGATCACGCTTGCCCCCTACGTATTACCGCGGCGGCTGGCCCGTCGGTAGC
+
CCCCCGGGGGGGGDGGGGGGGGGGGGGGGGGGGGGGGGGGGGGGEGGGGGGGGEGGGGGGGGGGGGGGGGGGGGGGGGGGGGGGGGGGGGGGGGGGGGGGGGGGGGGGGGGGGCFGGGGDGGGGGGGGGGGGGGGGGGFGGGGFGGGGGFG>FDGFGGGGGGFGGGCGGGGGFGBG?AGGEFFGGGGFFGEDGGGFFGGGGFGFGFF6>GBC9)*-9(?EFGFF084)4D>?7<?FF?GGGFFB)-66@FD4249:F:13:(:(2CC34:,().:9<E:6260(4906?6((4(())..1*
@M03364:396:000000000-C9LGT:1:1101:12118:3375 2:N:0:10
GGACTACCAGGGTTTCTAATCCTGTTTGCTACCCACGCTTTCGAGCCTCAGTGTCAGTATTATGCCAGAAGGCTGCCTTCGCCATCGGTATTCCTCCAGATCTCTACGCATTTCACCGCTACACCTGGAATTCTACCTTCCTCTCACCTACTCTAGCCTAACAGTATCAGATGCCGTTCCCAGGTTAAGCCCGGGGCTTTCACATCTGACTTATCAAGCCACCTACGCTCGCTTTACGCCCAGTAAATCCGGACCACGCTCGCCACCTACGTATTCCCGCGGCTGCTGGCACGTATGTAGC
+
CCCCCGGGGGGGGFGGGGGGGGGGGGGGGGGGGGGGGGGGGGGGGGGGGGGGGGGGGGGGGGGGGGGGFGGGGGGGGGGGGGGGGGGGGGGGGGGGGGGGGGGGGGGGGGGGGGGGGGGGGGGGGGGGGGGGGGGGGGGGGGGFGCGGGFFDFEFFGGGGGGFGGGFGGGGGFFFGGFGGG=ADFG=>FG@FGGGGGGGGGFGFFFC*;CEFFAFECCGCBGFFFG>EDGFF2>@EEFGFGD@E6C)<FGCF7:(:F@FDFBGFDGG:?BBB7AF45C26119B0:457?04<..*)*);:
@M03364:396:000000000-C9LGT:1:1101:23590:3396 2:N:0:10
GGACTACTGGGGTATCTAATCCTGTTCGCTCCCCCAGCTTTCGCGCCTCAGCGTCAGTGGTGGCCCAGAAGGCCGCCTTCGCCACCGGTGTTCTTCCCGATATCTGCGCATTCCACCGCTACACCGGGAATTCCGCCTTCCCCTACCACACTCGAGCCCGCCGGTATCGGAGGCTCGCCGGGGTTGCGCCCCGGGCTTTTACCTCCGACCTAACGGGCCGCCTCCTCTCGCTTTACGCCCCATGAATCCGAACAGCCCTCGCCCCCTCCGTATTACCCCTGCCGCTTGCACCTAGTTTGCC
+
<CCCCGGGFGFGGDGGGGGGGGGEFGGGGGGGGGGGGGGFGGGGGGGGGGGGGGGGGGGGGGGGGGGGGGGFGGGGGGGEGGGGGGGGFGGGFGGGGGGGGGGGGGGGGGGGGGGGFEGG>EGGGGGG7FGGGGGGGF6FFGGFFGG6DAGF:8CBEEGEGGFGG*:FEG>EEC@FGBE7/?<B88*-<A:9CE:73ACF7<E)>@816D>F)5*(13?C>>:(4*(*,1-(--.)-3EEG<?(*).671*((4(()-((-3C?)*)(-(((,4)).0---.(-4-(42)5(,()99@:?D
@M03364:396:000000000-C9LGT:1:1101:12558:3403 2:N:0:10
GGACTACTGGGGTATCTAATCCTGTTTGCTCCCCACGCTTTCGAGCCTCAGCGTCAGTTACAGTCCAGAGAAGCGCCTTCGCCACTGGTGTTCTTCCTAATCTCTACGCATTTCACCGCTACACTAGGAATTCCCTTCTCCTCTCCTGCACTCTAGACTTCCAGTTTGAAATGCAGCACTCAGGTTAAGCCCGAGTATTTCACATCTCACTTACAAATCCGCCTACGCTCCCTTTACGCCCAGTAAATCCGGACAACGCCCGCCCCCTACGTCTTACCGCCGCTGCTGGCACGTCGTTAGC
+
CCCCCGGGGGGGGGGGGGGGGGGGGGGGGGGGGGGGGGGGGGGFGGGGGGGGGGGGGEGGGGGGGGGGGGGCGGFGGGGGGGFGGGGGGGGGGGGGGGGGGGGGGGGGGGGGGGGGGGGGCGGGGGGGGGFGGGGEF:DGGGGFGGGGGFGFDEGF=DFGFGFGGGGGGGGGFGFFGFG,==D@FGFDFFG8C>CGGGFGGCGCCCF5*=CG7+,348AFAGFFA>A9)*/:BEFFEFGGGFB3+*9)@CC;;>43)((,66=>/?C>:<0.((-6<A<1(44(44)),,,58.(78)43>
@M03364:396:000000000-C9LGT:1:1101:21683:3404 2:N:0:10
GGACTACTGGGGTTTCTAATCCTATTTGCTCCCCACGCTTTCGTGCCTCAGCGTCAGTTACAGTCCAGAGAGCCGCCTTCGCAACTGGTGTTCCTCCTAATATCTACGCATTTCACCGCTACACTAGGAATTCCACTCTCCTCTCCTGCACTCAAGTTTCCCAGTTTCAAGAGCTTACTACGGTTAAGCCGTAGCCTTTCACTCCTGACTTAAGAGACCACCTACGCACCCTTTACGCCCAGTCAATCCGGATAACGCTAGCCCCCTACGTATTACCCCGGCTGCTGGCCCGTAGTTCCCC
+
CCCCCGGGGGGGEGGGGGFGGGGEGGGGGGGGGGGGGGGGGGGGGGGGGGGGGGGGGGGGGGGGGGGGGGGGGGGGGGGFGGGGGGGGFGGGGGGGGGGGGGGGGGGGGGGGGGGGGGGGGGGGGGGGGGGGGGGGFFGGGGDFGGGGGFGFGFDDFGFGGGFFGGGGGGGGFGFFGFGGGGDGGE,;CCEGGGGGGGGGEADEGFFCBFE9C?9:;8EC@DFE@*:*7:@=BBEC@@8C:(4)26?EFG7(873;>7(60;C@GE<183,)6:><<+4-79,404)32(41-((09*)*2
@M03364:396:000000000-C9LGT:1:1101:20837:3434 2:N:0:10
GGACTACCGGGGTTTCTAATCCTGTTCGCTCCCCACGCTTTCGCTCCTCAGCGTCAGTAACGGCCCAGAGACCTGCCTTCGCCATTGGTGTTCTTCCCGATATCTACACATTCCACCGTTACACCGGGAATTCCAGTCTCCCCTACCGCACTCAAGCCCGCCCGTACCCGGCGCGGATCCACCGTTAAGCGATGGACTTTCACACCGGACGCGACGAACCGCCTACGAGCCCTTTACGCCCAATACATCCGGATAACGCTTGCACCCTACGTATTACCGCGGCTGCTGGCCCGTATGTAGC
+
CCCCCGGGGGGGGGGGGGGGGGGGGGGGGGGGGGGGGGGGGGGGGGGGGGGGGGGGGGGGGGGGGGGGGGGGGGGGGGGGGGGGGGGGGGGGGGGGGGGGGGGGGGGGGGGGGGGGGGGDGGGGGGGGGGGGGGGGGGGGGGGFGGGGGBGBGFGFGGGEGGFGFGGGGGEGFGFD5>GGFGGFGGC<FFCCGGGGGGGGGBGFGFFFFGFE9):;D0EG;GFFFGF;<DFFF??AFFGEGF:<:)8>FGDFFB6AF01328F)9CC((.(,)6:.6<:919BF(-).(4(49(4))/):*
@M03364:396:000000000-C9LGT:1:1101:19474:3482 2:N:0:10
GGACTACAGGGGTTTCTAATCCTGTTTGCTCCCCACGCTTTCGAGCCTCAGCGTCAGTTACAGTCCAGAGAAGCGCCTTCGCCACTGGTGTTCTTCCTAATCTCTACGCATTTCACCGCTACACTAGGAATTCCCTTCTCCTCTCCTGCACTCTAGACTTCCAGTTTGAAATGCAGCACTCAGGTTAAGCCCGAGTATTTCACATCTCACTTAAAAATCCGCCTACGCTCCCTTTACGCCCAGTCAATCCGGACCACGCTCGCCACCTACGTATTACCGCGGCTGCTGGCACGGAGTTCGG
+
CCCCCGGGGGGGGGGGGGGGGGGGGGGGGGGGGGDGGGGGFGGFFGG8FFG8FGGGGFGGGFGGGGGGGGGGGGGGGGGGGGGGEGGGFFGEGEFGGGGGGGGGGBFGGG>7EGFF<EGGE=FCFGGGGGGGGGGGFFFGGCGFGDGG8DED:6D99=E8FGFGGGGG@EDFDCE8@FF,@8DCBD,:DEEFDGE77;DAF;=;+;?9EGC<*==3;)<E7CAA76<*025=5B38C@5=F5=;*7/7FGG9(((/826(6627*29442134)5))<43(41(-34)(-428(4)..)*)
@M03364:396:000000000-C9LGT:1:1101:13884:3485 2:N:0:10
GGACTACTGGGGTATCTAATCCTGTTTGCTCCCCACGCTTTCGCGCCTCAGTGTCAGTTACAGACCAGGAAGCCGCCTTCGCCACTGGTGTTCCTCCATATCTCTACGCATTTCACCGCTACACATGGAATTCCACTTCCCTCTTCTGCACTCAAGTCGACCAGTTTCCAATGACCCTCCACGGTTAAGCCGTGGGCTTTCACATCAGACTTAATCAACCACCTGCGCGCTCTTTACGCCCAATAATTCCGGATAACGCTCGCCACCTACGTATTACCGCGGCTTCTTGCCCGTAGTTAGC
+
CCCCCGGGGGGGGGGGGGGGGGGGGGGGGGGGGGGGGGGGGGGGGGGGGGGGGGGGGGGGGGGFGGGGGGGGGGGGGGGGGGGGGGGGEFGGGGGGGGGGGGGGGGGGGGGGGGGGGGGGGGGGGGGGGGGGGGGGGGGGGGGFGGGGGFGFGFGFFGGGGGFGFDGGGGGGF@DFGFGGGGGCFG@AFFFG7CEEGGGGGFGFGFFF>GFGEB,/=.DG@F@B2<>F9>124=C.;0EGG@((/7?EFF4:<3:4??B1.3C>5E<7(544.)4.6<:;>990(34).6(52(()0*)22
@M03364:396:000000000-C9LGT:1:1101:7955:3493 2:N:0:10
GGACTACAGGGGTTTCTAATCCTGTTCGCTCCCCACGCTTTCGAACCTCAGTGTCAATATGATGCCAGAAGGCTGCCTTCGCCATCGGTATTCCTCCAGATCTCTACGCATTGCACCGCTACACCTGGAATTCTACCTTCCTCTCACCTCTTCTAGCCTAACAGTATCAGATGCAGTTCCCAGGTTAAGCCCGGGGATTTCACATCTGGCTTATAAAGCCACCTACGCTCGCTTTACGCCCAGTAATTCCGAATCACGCTTGCCCCCGCCGTATTCCCGCGGCTTCTGGCCCAGCGTATGC
+
CCCCCGGGGGGG@FGGGFEAE9FEFGGEGGGGFGGGGDGGGGGG@FDGGGFCCFFGFFFGF9DGGGGFFGDGFFGGGGGGEGEFECEEFGGGGGGGGFC<,B@,9EEFEEGC,?ECEEGG6+@?EFFCFGFGGGG,9CDGGC;1AFGGG*C*,;=79=AFDD5+93,6,=3@D:0?A9,EEGG?EE,11<D69@EECEGG,*@EF947*2@FE6,>7AFG@FB2)4:)(2(6:D2/9;:FGF1(+7CFFFG((6,/;<?7<;*.2@D(2((-2(())3,---,((()))).(,((00),9*
@M03364:396:000000000-C9LGT:1:1101:7456:3519 2:N:0:10
GGACTACTGGGGTTTCTAATCCTGTTCGCTCCCCACGCTTTCGCTCCTCAGCGTCAGTAACGGCCCAGAGACCTGCCTTCGCCATTGGTGTTCTTCCCGATATCTACACATTCCACCGTTACACCGGGAATTCCAGTCTCCCCTACCGCACTCAAGCCCGCCCGTACCCGGCGCGGATCCACCGTTAAGCGATGGACTTTCACACCGGACGCGACGAACCGCCTACGCGCCCTTTACGCCCAATAAATCCGGATAACGCTCGCCCCCTACGCCTTCACGCGGCTGCTGGCCCGTCTTTCGC
+
CCCCCGGGGGGGFEGGGGGGGGGGGGGGGGGGGGGGGGGGGGGGGGGGGGGGGGGGGGGGGGGGGGGGFGFGGGGGGGGGGGGGGGGGGGGGGGGGGGGGGGGGGGGFGGGGGGGFGGGGDGGGGGGGGGGGGGGFC39FCGGFGGG8CDGFFFDDFFGGGGFGGEGGGGGGEGFG=5EF,0>:CG*6CFE<<CEFGGGGGEE);=:39DBC9.?6D(8C6CBB188)-9333452<?GGG<0()5))1*)4:6?<FBB<?;CFGED2(4:((.()5<6?>96,(8,4:6(19;:7>7)7/
@M03364:396:000000000-C9LGT:1:1101:18899:3544 2:N:0:10
GGACTACAAGGGTTTCTAATCCTGTTTGCTACCCACGCTTTCGAACCTCAGTGTCAGTATGATGCCAGAAGGCTGCCTTCGCCATCGGTATTCCTCCAGATCTCTACGCATTTCACCGCTACACCTGGAATTCTACCTTCCTCTCACCTACTCTAGCCTAACAGTTTCAGATGCAGTTCCCAGGTTAAGCCCGGGGATTTCACATCTGACTTATAGAGCCACCTACGCTCCCTTTACGCCCAGTAATTCCGATTAACGCTTGCACCCTCTGTATTCCCGCGGCTGCTGGCACCGATTTCGC
+
CCCCCGGGGGGGGGGGGGGGGGGGGGGGGGGGGGGGGGGGGGGGGGGGGFGGGGGGGGGGGFGGGGGGGGGGGGGGGGGFFGGGGGGGGGGGGGGGGGGGGGGGGGGGGGGGGGGGGGGGGGGGGGGGGGGGGGGGGFGGGGGFGGGCFFGFFEGFGGGGFGFGGGGGGGGGFGFGGFGGGGFDFGFDFFGGGGGGGGGGFEGEFFFFFGFGFF:;CAFFEGCFEB=BDGFF=BFFFDGFG@=E+9CFFGG;6;<EFDF;03B7CFG?@@6<<CE35?67(7>>000:?F(4(,().5)29
@M03364:396:000000000-C9LGT:1:1101:19912:3546 2:N:0:10
GGACTACTCGGGTTTCTAATCCTGTTCGCTCCCCACGCTTTCGCTCCTCAGCGTCAGTAACGGCCCAGAGACCTGCCTTCGCCATTGGTGTTCTTCCCGATATCTACACATTCCACCGTTACACCGGGAATTCCAGTCTCCCCTACCGCACTCAAACCCGCCCGTACCCGGCGCGGATCCACCGTTCAGCGATGGACTTTCACACCGGACGCGCCGAACCGCCTACGAGCCCTTTACGCCCAATCACTCCGGATAACGCTTGCACCCTACGTATTCCCGCGGCTGCTGGCACGTATTAAGC
+
@AAC@FGFGGCDF;FGGGGFGGGCFGGGGGGGGGFGGGGGGGGDGGGGGGFGGEGG@CEFGGGGGGG8DFAFGGFGFFECFGGCFCFG6FFGGGGGFGGGGGEADEGGGGGGGGGGGEGCEGGGGEGGC78FDFAE=F8DGFGF?FDEGFG5:D++,@ECDGFGGGEEGGGGDEAG5?GG?EF:B=,6@F8<CEG?GGCGGF9)CBF69C1:9)24)4CG9C><(*40(),-(15.<?GGGF0:F:(:6FG,(-2<F?FF03C7F?<2(4:3<>7))321,4;;F?)528(,3(,*/*)2:
@M03364:396:000000000-C9LGT:1:1101:19526:3582 2:N:0:10
GGACTACTCGGGTTTCTAATCCTGTTTGCTACCCACGCTTTCGCACCTCAGTGTCAGGATGATGCCAGAAGGCTGCCTTCGCCATCGGTGTTCCTCCAGATCTCTACGCATTTCACCGCTACACCGGGAATTCTACCTTCCTCTCACATGCTCAAGCTCTACAGTTTCAGAGGCAGTTCCCAGGTTAAGCCAGAGGATTTCACATCCGACTTATAAAGCCCCCTACGCGCCCTTTACGCCCAGTGATTCCGGTTAACGCTTGGACCCTCCGTGTTCCCGCGGCTGCTGGACCAGAGTTAGG
+
CCCCCGGG8EGGGGGGGGGGGGGFGGGGFF<FGGFEFGGGGGD,4@CBCEECFFGGF,F@,EE<FGGG<F<FG@EFGGGFFGGG7?FB@,BBFFFF8,BFFEEGAFGGGGGG,BAGFEGDGGGG8+@C+FFGGGCAFA8FGF;9+=>8;+:9,0?:F,,76D9DDA,,,7E,<:=?11@C9,=+6@>:;BD++,5@+DFFFEG<+9*08C=EEF,*5:D65>>9=,582)85(5))77=BF(66*7?EFC4(.,,.:4(((485*8*.4,24(.().036;099>(,).(,.(,(01*-:*
@M03364:396:000000000-C9LGT:1:1101:14275:3590 2:N:0:10
GGACTACTGGGGTTTCTAATCCTGTTTGCTACCCACGCTTTCGAACCTCAGTGTCAGTATGATGCCAGAAGGCTGCCTTCGCCATCGGTATTCCTCCAGATCTCTACGCATTTCACCGCTACACCTGGAATTCTACCTTCCTCTCACCTACTCTAGCCTAACAGTATCAGATGCCGTTCCCAGGTTAAGCCCGGGGCTTTCACATCTGACTTATCAAGCCACCTACGCTCGCTTTACGCCCAGTAATTCCGATTAACGCTTGCACCCTCTGTATTCCCGCGGCTGCTGGCACAGATTTGGC
+
CCCCCGGGGGGGGFGGGGGGGGGGGGGGGGGGGGGGGGGGGGGGGGGGGGGGGGGGGFGGGDGGGGGGGGGGGGGGGGGFGGGGGGGGGGGGGGGDGGGGGGGGGGGGGGGGFFGGGGGGGGGGGGGGFGGGGGGGGGFGGGGFD9EFFFGFGEGFGGGGFGFGGGGGGGFFFGECEDGGGFGGGG98DF?FGGGGGGGGGFGFGFFFEGFGEFGCFBFGBGFFFGAF>C2@@BBE=9EGGFF4CCFFFGFF(3():(,6:;B)7F922(,)-))).240;>B9(-).86(4,((*1*)*9
@M03364:396:000000000-C9LGT:1:1101:13450:3593 2:N:0:10
GGACTACAGGGGTATCTAATCCTGTTTGCTACCCACGCTTTCGAGCCTCAGTGTCAGTATTATGCCAGAAGGCTGCCTTCGCCATCGGTATTCCTCCAGATCTCTACGCATTTCACCGCTACACCTGGAATTCTACCTTCCTCTCACCTACTCTAGCCTAACAGTATCAGATGCCGTTCCCAGGTTAAGCCCGGGGCTTTCACATCTGACTTATCAAGCCACCTACGCTCCCTTTACGCCCAGTAATTCCGATTCACGCTTGCACCCTCTGTATTACCGCGGCTGCTGGCCCAGTGTTCGC
+
CCCCCGGGGGGGGCFGGGGGGGGGGGGGGGGGGGGGGGGGGGGGGGGGGGGGGGGGGGGGGGGGGGGGGGGGGGGGGGGGGGGGGGGGGFGGGGGGGGGGGGGGGGGGGGGGGGGGGGGGGGGGGFGGFGGGGGGGFBDGGGGFGGGGGFGFFECFGGGGGGFGGGGGGGGGFGEDGFGGGCFDFG<:FFFGGGGGGGGGGFGFGFFEEGFGFCF5@BGGBGFFFFAEAGFFFFEEFFGFGD?E;7CCFGF@DF)<F@@?<?>=GGGF;36C<AB).<8;21>>((27:3488<(191)95
@M03364:396:000000000-C9LGT:1:1101:9547:3598 2:N:0:10
GGACTACACGGGTTTCTAATCCTATTTGCTCCCCACGCTTTCGTGCCTCAGCGTCAGTGGTGGCCCAGAAGGCCGCCTTCGCCACCGGTGTTCTTCCCGATATCTGCGCATTCCACCGCTACACCGGGAATTCCGCCTTCCCCTACCCCACTCGAGCCCGCCGGTATCGGAGGCTCGCCGGGGTTGAGCCCCGGGCTTTTACCTCCGACCTACCGGGCCGCCTACGCGCGCCTTACGCCCAATGAATCCGGATACCCGCGGCCCCCTCCCCACTTCCCCCGCCGTCGGCCCGTACTTAGCC
+
CCCCCGGGGGGGGFGGGGEEGGG<EFGGGGGGGGGGGGGGGGGGGGGGGGGGGGGGFGGGFGGGGGGGGGGGGGGGGGGGGGGGGGGGFFGGGGGFFGGGGGDGCGGGGGGGAFFFGGGGGGGFGGGGDGGGGGGGGCDGGGGFGGG,:?C@C0;BGGGGGGFGGCFFEEEGFE987>EGG5:<8?,6ACGGGGCE9CGGF4E6FF51,96C7:*(99G*7C0(4*4)412((-.88?GG*-2:B25293)((4:06(-,((:3CE)-,(((((.)-*.219(2,-4601419((.9*)29
@M03364:396:000000000-C9LGT:1:1101:10767:3708 2:N:0:10
GGACTACCGGGGTTTCTAATCCTGTTTGCTACCCACGCTTTCGAGCCTCAGTGTCAGTATTATGCCAGAAGGCTGCCTTCGCCATCGGTATTCCTCCAGATCTCTACGCATTTCACCGCTACACCTGGAATTCTACCTTCCTCTCACATACTCTAGCTCTACAGTTTCAGATGCAGTTCCCAGGTTAAGCCCGGGGATTTCACATCTGACTTATCAAGCCACCTACGCTCGCTTTACGCCCAGTAATTCCGATTTACGCTTGCCCCCTCTGTATTACCGCGGCTGCTGGCACAGATTTAGC
+
CCCCCGGGGGGGGGCGGGFGGGGGGGGGGGGGGGGGGGGGGGGGGGGGGGGGGGGGGFGGGGGGGGGGGGGGGGGGGGGGGGGGGGGGGGGGGGGGGGGGGGGGGGGGGGGGGGGDGGGGGGGGGGGGEFGGGGGGGGGGGGGFGGG=@DFEGEDBGGGGGGFGGGGGGGGGFGFGGFGGGFDFGG<DFFFFDEGGGGGFFEGFGFFFEGFGE6DAFEGF=FFFFGFF?GFBDBFFFDGDG;?@6?EC+;*/8?(7802?0(3(9CD>B02<)-)).3(-(--4(22421,5(4(***)2*
@M03364:396:000000000-C9LGT:1:1101:23535:3720 2:N:0:10
GGACTACTGGGGTATCTAATCCTGTTCGCTCCCCACGCTTTCGCACCTCAGCGTCAGTAACGGCCCAGAGACCTGCCTTCGCCATTGGTGTTCTTCCCGATATCTACACATTCCACCGTTACACCGGGAATTCCAGTCTCCCCTACCGCACTCAAGCCCGCCCGTACCCGGCGCGGATCCACCGTTAAGCGATGGACTTTCACACCGGACGCGCCGAACCGCCTACGAGCCCTTTACGCCCAATCAATCCGGATAACGCTTGCCCCCTACGTATTTCCGCGGCTGCTGGCACGTAGTTAGC
+
CCCCCGGGGGGGGGGGGGEGGGGGGGGGGGGGGGGGGGGGGGGG,FGGGGGGGGGGGGGGGGGGGGGGEGGGGGGGGGGGGGGGGGGGFGGGGGGGGGGGGGGGDFGGFFFGGGFGGGGGDGGGGGGG>FGGGGGFGGGGGGGFGGGEGFGFD=DDGFGGGGFGGEGGGEGGECBG5?EFDGG@BE@6FC5*;EEGGGGGGFGFGFEF>GFG>):7)9EG(5104;<)-948::?29<GEE:,.).<>FGG(401<F84:::8(2AD6(3347)())34?19>061..484<?2:)06):0
@M03364:396:000000000-C9LGT:1:1101:12404:3747 2:N:0:10
GGACTACCGGGGTATCTAATCCTGTTTGCTACCCACGCTTTCGAGCCTCAGTGTCAGTATTATGCCAGAAGGCTGCCTTCGCCATCGGTATTCCTCCAGATCTCTACGCATTTCACCGCTACACCTGGAATTCTACCTTCCTCTCACCTACTCTAGCCTAACAGTATCAGATGCCGTTCCCAGGTTAAGCCCGGGGCTTTCACATCTGACTTATCAAGCCACCTACGCTCGCTTTACGCCCAGTAATTCCGATTAACGCTTGCACCCTCTGGATTACCGCGGCTGCTGGCACCGGTTTAGC
+
CCCCCGGGGGDGG7CFGGGGFCFGGGGGGGGGGGGGGGGGGGGGGGGGGGGGGGGFGCFGGGGGGGGGGGFGGGGGGGGFGGGGGGGGG@FGGGGGGGGGGFDGFGGGGGGGGGGGGGGGGGGGGFGGGEFGGGDFG?EFGGC@FEFCGFGFGEGF9FGGGGFGGFGGGGGGFGFGGFGGGCGFGG,:DF?FDEGGGGGGF;DE?CFEEGFF4B7E+*>=4DDF3,5?@D@=D9?EEFGCGDFECEEEFGF(;68?FD:@?FG?FDD63.)))--27744-499224)38()(((0))(2:
@M03364:396:000000000-C9LGT:1:1101:15470:3795 2:N:0:10
GGACTACAGGGGTTTCTAATCCTGTTCGCTCCCCACGCTTTCGCTCCTCAGCGTCAGTAACGGCCCAGAGACCTGCCTTCGCCATTGGTGTTCTTCCCGATATCTACACATTCCACCGTTACACCGGGAATTCCAGTCTCCCCTACCGCACTCAAGCCCGCCCGTACCCGGCGCGGATCCACCGTTAAGCGATGGACTTTCACACCGGACGCGCCGAACCGCCTACGAGCCCTCTACGCCCAATAAATCCGGATAACGCTTGCACCCCACGTATTCCCGCGGCTGCTGGCCCGTCTTCAGC
+
CCCCCGGGGGGGGGGGGGGGGGGGGGFGGGGGGGGGGGGGGGGCBFGGGGGGGGGGGGGGGGGDGGGGCGGGGGGGGGGGGGGG7?FGGGGGGFFFGGGGGEEGGGGFGGGGGGGGGGFGGGGGGGGGGGGGGGGGGGGGGFEFGGG6E?GFEDGFGGGGEG>DGCCCECGGEG=C42:E6C4FGE<:A?*/;ECCGGGGGEGFGB52(99C;3C9C>GGFGFBFF?76DFBF(879(2:E?(:72-)1971(,3<F(,4(8>)2A7(-993(4().<(,(-7(38.)5:(,27()004C:
@M03364:396:000000000-C9LGT:1:1101:19511:3813 2:N:0:10
GGACTACTGGGGTTTCTAATCCTGTTTGCTACCCACGCTTTCGAGCCTCAGTGTCAGTATTATGCCAGAAGGCTGCCTTCGCCATCGGTATTCCTCCAGATCTCTACGCATTTCACCGCTACACCTGGAATTCTACCTTCCTCCCACATACTCTAGCTCTACAGTTTCAGATGCAGTTCCCAGGTTAAGCCCGGGGATTTCACATCTGACTTATAGAGCCACCTACGCTCCCTTTACGCCCAGTCATTCCGATTAACGCTTGCACCCTCTGTATTACCGCGGCTGCTGGCCCAGAGTCAGC
+
CCCCCGGGGGGGGGGGGGFAEGGAFGGGGGGGGGGGGGGGGGGGGGGGGGFGGGGGGCFFFGGGGGGGGGGGGGGGGGGGGGGGFGGGCFFFGGGGGCGFGGGGGGFGGGGGGGGGGGGGGGGGGGGGGGGGGGGGGGGFGFG*=FF6EFB:A>+=FEGD>E=FGGGGGGGCFGBFD73@DFC=>E,3;B@DCEGGGGGGGFGEFFFEFGFG5;@=+:FGEGD4@C=BAGF>BBB=EDGEGF=5*8E?FGC0776CF?;DD@C3CCD3=(6.<)))1:(493>B9?:?:0,446()0*-2>
@M03364:396:000000000-C9LGT:1:1101:16883:3825 2:N:0:10
GGACTACAGGGGTATCTAATCCTGTTTGCTACCCACGCTTTCGAGCCTCAGTGTCAGTATTATGCCAGAAGGCTGCCTTCGCCATCGGTATTCCTCCAGATCTCTACGCATTTCACCGCTACACCTGGAATTCTACCTTCCTCTCACATACTCTAGCTCTACAGTTTCAGATGCAGTTCCCAGGTTAAGCCCGGGGATTTCACATCTGACTTATAGAGCCACCTACGCTCCCTTTACGCCCAGTAATTCCGATTAACTCTTGCACCCTCTGTATTCCCGCGGCTGCTGGCCCGGACGTAGC
+
CCCCCFFGFGGFGGFFGFGCFGFGGGFGGGCGGGDFGG:FGGDFGGGGFGGFGGFG@CFF9EGGGCGG8EFGGGGGGFC9FEEGGGED:6CEFFGEF=8<FGDADFE@DGEEGGGGGED>=CFFEFGG,A<FFFGGGGGGFGD9DGG9><99EEC9F,AEGGFGGFFGGGGGFF<DEDFA?F?7@D,:DF,=CEEECGD9CCGF;CA70BAA5+7*+3;95DDF=8A?-;2>2;668:E7E22(18*8B>8272;);)7).3;)>8C(:347)1?<7C62(4((4(,.,((-(--)).(1*
@M03364:396:000000000-C9LGT:1:1101:7122:3843 2:N:0:10
GGACTACACGGGTATCTAAGCCTGTTCGCTCCCCACGCTTTCGCTCCTCAGCGTCAGTAACGGCCCAGAGACCTGCCTTCGCCATTGGTGTTCGTCCCGAGATCTACACATTCCACCGTTACACCGGGAATTCCAGTGTCCCCTACCGCACTCAAGCCCGCCCGTACCCGGCGCGGCGCCACCGTTGAGCCGTGGACTTTCACACCGGCCGCGGCGGGCCGCCTGCGAGCCCTTTACGCCCAATAAATCCGGATAGCCGTCGCCCCCATCGTCTGCCCGGGGCTGCTGGCGCGTTGTCCGG
+
C9,6AFCFFCFG@EGDGG,,;B;6;CFGC6ECDGFECFBF,FCEBGC,E,;CF,CEG,C,6BF7FECFEF,4,,9CF,?EFCGGEGGF,,CB5=@BFGGC+8DFFF9,BEFCFGF9FG4=EG8<F7FG4+,8EFD57,6CF6DD0>DE+<+86)0A9@FGGCEG**4>:74>9F@C*)=*=/243;*64B*)1>E5C:3++6C<6@B9()4C;)C;)(:11C9?(14)-)(4.::-6:CC8((,))).*2)4(-((*)((((2(//)(.4:,,(4-2;:((,31-22)(4(((-()0*)*)
@M03364:396:000000000-C9LGT:1:1101:8690:3850 2:N:0:10
GGACTACTGGGGTTTCTAATCCTGTTCGCTCCCCCAGCTTTCGCGCCTCAGCGTCAGTGGTGGCCCAGAAGGCCGCCTTCGCCACCGGTGTTCTTCCCGATATCTGCGCATTCCGCCGCTACACCGGGAATTCCGCCTTCCCCTACCACACTCGAGCCCGCCGGTATCGGAGGCTCGCCGGGGTTGCGCCCCGGGCTTTTACCTCCGACCTAACGGGCCGCCTACGCGCGCCTTACGCCCAACTAATCCGGATAACGCTCGCCCCCTACCTATTACCGCGGCTGCTTGCCCGTACTTCACC
+
CCCCCGGDGGGGG7BFGGGFGGGGGGGGGGGGGGGEEGGGGGGGFFGGGGGGGGGGGGFGGGGGGGGGGGGEGGFGGGGGGGGGGFGGGGGGGGGGGGGEEFEGGGGGGGGGGG=FFGGCEFFGGGGGEGGGGGGGGEDGGGGFGGG6CAF@C59AGGGGGGFGGG*C=ECCBGFGGFG7E5D/:E*3)AEDGGGGG*<99<FBF>526C(3.>8199:*->?07*404)3(463>(4CE8(((0).5=<)4(1)5>4--39EBG*/(4()))))66/4(-33(-)).-(.3,((099)*2
@M03364:396:000000000-C9LGT:1:1101:10325:3862 2:N:0:10
GGACTACCCGGGTATCTAATCCTGTTTGCTACCCACGCTTTCGAACCTCAGTGTCAGTATGATGCCAGAAGGCTGCCTTCGCCATCGGTATTCCTCCAGATCTCTACGCATTTCACCGCTACACCTGGAATTCTACCTTCCTCTCACCTACTCTAGCCTAACAGTATCAGATGCCGTTCCCAGGTTAAGCCCGGGGCTTTCACATCTGACTTATCAAGCCACCTACGCTCGCTTTACGCCCAGTAATTCCGATTCACGCTTGCACCCTCTGTATTACCGCGGCTGCTCGCACCGATTTAGC
+
CCCCCGGGGGGGGGDGGGGGGGGGGGGGGGGGGGGGGGGGGGGGGDGGGGGGGGGGGGGGGGGGGGGGFFGGGGGGGGGGGGGGGGGGGGGGGGGGGGGGGGGGGGGGGGGGGGGGGGGGGGGGGGGGFGGGGGGGGGGGGGGFGGGGGFGFFEFFGGGGFGFGGGFFFGGGFDEGGEGGGGGFFD,:=FGGGGGGGGGGGFGFFF6A;DEG;@C?DEGGFGFFBFDDFGBF@F=CE9EFE<DF=CEEFD*(;D3<ADD0;DD)>ED6::?:)6A)6+4734299B7)46(-((()0.):7
@M03364:396:000000000-C9LGT:1:1101:20043:3885 2:N:0:10
GGACTACCCGGGTTTCTAATCCTGTTTGCTACCCACGCTTTCGAGCCTCAGTGTCAGTATTATGCCAGAAGGCTGCCTTCGCCATCGGTATTCCTCCAGATCTCTACGCATTTCACCGCTACACCTGGAATTCTACCTTCCTCTCACATACTCTAGCTCTACAGTTTCAGATGCAGTTCCCAGGTTAAGCCCGGGGATTTCACATCTGACTTATAGAGCCACCTACGCTCCCTTTACGCCCAGTAATTCCGATCAACGCTTGCACCCTCTGTATTACCGCGGCTGCTGGCACCGAGTTAGC
+
CCCCCGGG?FGGCGGGGGFGGGGGGGGGGGAGGGGGGGGDFGG@GGGGGGGFGGGGGGGGGGGGGGGGGGGGGGGGGGGGGGGGGGGGFCFGFGGGGFGGGGGGGGGGGGGGGGGGGGGGGGGGFGGGGGGGGGGGGGGGGGGFGGG8>DGFG>=DF;FGDFFGGGFGGG>FFGFGGFFGGFFAEG9>FFGGDGGGDGFGFEGEGFFFFDAFAF7;7CGG5CDB=>ADDG4BDBEFFFGGG?DEFECCCF4<?(,3F06;?2*.2BDF3(.644<):@(4436(-1:??6(.(4(8536D*
@M03364:396:000000000-C9LGT:1:1101:24515:3899 2:N:0:10
GGACTACAAGGGTATCTAAGCCTGTTCGCTCCCCCAGCTTTCGCGCCTCAGCGTCAGTGGTGGCCCAGAAGGCCGCCTTCGCCACCGGTGTTCTTCCCGATATCGGCGCATTCCACCGCTACACCGGGAAGTCCGCCTTCCCCTACCACACTCGAGCCCGCCGGTATCGGAGGCTCGCCGGGGTTGGGCCCCGGGCTTTTACCTCCGACCTGACGGGCCGCCTCCTCGCGCTGTGCGCCCCATGACTCCGTATAACCCTCGCCCCATACGTATGAGCCCGGCGGGTAGCCCTGCTTCTCCC
+
B<@CCGGGGFDFF,CFFF<,BEA8FEGFC7EEG;FFGGGC9AFBCCBCGB<F7BF:FC9CCCFFFGGG8<E<8FGGECGGF:FEGFFEEEF?FGGGGGGDEGEF++46FGGCGC;FFEECECFGGGGD:F+@<FE@E@7FFGF6CCG8>?<53009*;;C8CDC**7CE:>EEF?**)=5=*92/?C9@:*995EG);C6+-<-:F>((9,*.<*4/(:1393(,*404),((-()-(;:*-((/.).)/1(.4:66(,-47*-9**((,)).(.)-*(-44-((-(-).((,,51*/):C
@M03364:396:000000000-C9LGT:1:1101:24290:3917 2:N:0:10
GGACTACTGGGGTATCTAATCCTGTTTGCTACCCACGCTTTCGAGCCTCAGTGTCAGTATTATGCCAGAAGGCTGCCTTCGCCATCGGTATTCCTCCAGATCTCTACGCATTTCACCGCTACACCTGGAATTCTACCTTCCTCTCACATACTCTAGCTCTACAGTTTCAGATGCAGTTCCCAGGTTAAGCCCGGGGATTTCACATCTGACTTCGCGAGCCACCTACGCTCCCTTTACGCCCAGTAATTCCGATTAACGCTTGCCCCCTCTGTATTCCCGCGGCTGCTGGCACAGCTTTCGC
+
CCCCCGGG,CFGG@<FGGGGGGGGGGGGGGEGGGFFGGGGGGGGGGGGGFGGGGGGGGGGGGGFGGGGGGGGGGGGGFGGFGGCFFGGFFFGFGFFG@CFGGFGAECFGGEGGFC<FEGGC@EB8EGCGGGFGFGGGFFFFGGFDGGFGFFFGFGFG;FD,EFGGGGGGGCGDEDGGFGGEFD+@D,:@B,=DCE>+3@C,;EEDAC*0B5<***)9)=?5>@F@?982C>=:BE=EDECG31.;?CFFD41@?0;A/386=F3*;5(6(4:).)).+---479B:)4::BD(.()**)99
@M03364:396:000000000-C9LGT:1:1101:16584:3921 2:N:0:10
GGACTACCGGGGTTTCTAATCCTGTTTGCTCCCCACACTTTCGAGCCTCAGCGTCAGTTAGAGCCCAGTAAGCCGCCTTCGCCACTGGTGTTCCTCCGAATCTCTACGCATTTCACCGCTACACTCGGAATTCCGCTTACCTCTACTCCACTCAAGAAAAACAGTTTCAACTGCAGTCTATGGGTTAAGCCCATAGTTTTCACAGCTGACTTGCCTTCCCGCCTGCGCTCCCTTTACACCCAGTAAATCCGGATCACGCTTGCCACCTACGTATTACCGCGGCTGCTGGCACGTAGTTTGC
+
CCCCCGGGGGGGGGGGGGGGGGGGGGGGGGGGGGGGGGGGGGGGGGGGGGGGGGGGGGGGGGGGGGGGGGGGGGGGGGGGGGGGGGGGGGGGGGGGGGGGGGGGGGGGGGGGGGGGGGGGGGGGGGGGFGGGGGGGGGGGGGGFGGGGGFGFGFGF@@?FGGFGGGGGGGGGFGFGGFGGGGDGGGCCFFEGGFGGFGGGGEGFGFFFEGFGFF@AF=FF@GFF98>?BGB?FFF<<EGFG<DF6CCCFGGB@D18@2?6:BF?>FG1>BF?2:74:<:9(996>B:08?<?:64.7=<C7
@M03364:396:000000000-C9LGT:1:1101:25684:3960 2:N:0:10
GGACTACACGGGTTTCTAATCCTGTTCGCTCCCCACGCTTTCGCTCCTCAGCGTCAGTAACGGCCCAGAGACCTGCCTTCGCCATTGGTGTTCTTCCCGATATCTACACATTCCACCGTTACACCGGGAATTCCAGTCTCCCCTACCGCACTCAAGCCCGCCCGTACCCGGCGCGGATCCACCGTTAAGCGATGGACTTTCACCCCGACCGCGACGAACCGCCTACGAGCCCTTTACGCCCAATGAACCCGGAATACGCTTGCACCCTACGTATTAACGCCGCTGCTGGCACGTCTCTCGC
+
CCCCCGGGGGGGFGGGGGGGGGGGGCFGGGGGGGGGGGGGGGGGGGGGGGGGGGGGBFFGGGGGGGEGCECFFFGGGGGCFGGGGEFGFFGGGGGGEFGCF7BFA=FGGGGGGGGGGGFGGGFGFGGG@FEGGGFFDFFGGGG?DGF+B@>)30+5CECEGGFGGC>EGGGG>C9C*?EFEFG@EG7=F:?DCGGFGGGGD)?.>E@((/-5(08>)(:E0C166;?)(9;:B(8))2C5C(41)44))9/3-((.1,:?<?A)0;D:<?6<)...)3(((-(,370)50(43,())/.97
@M03364:396:000000000-C9LGT:1:1101:18506:3983 2:N:0:10
GGACTACTAGGGTATCTAATCCTGTTTGCTACCCACGCTTTCGAACCTCAGTGTCAGTATGATGCCAGAAGGCTGCCTTCGCCATCGGTATTCCTCCAGATCTCTACGCATTTCACCGCTACACCTGGAATTCTACCTTCCTCTCACCTACTCTAGCCTAACAGTATCAGATGCCGTTCCCAGGTTAAGCCCGGGGCTTTCACATCTGACTTATCAAGCCACCTACGCTCGCTTTACGCCCAGTAATTCCGATTAACGCTTGCACCCTCTGTCGTGCCGCGGCTGCTGGCCCAGCGTTCGC
+
CCCCCGGGGGGGGGGGGGGFGGGGGGGGGGFFFGGGGGGGGGGGGGGGFGGGGGGGGGGGGGGGGGGGFGGGGGGGDFGGGGGGGCGGGGGGFGGGGFGGGGGG8EGGGGGCGF;FGGGGGGGGDFGGGGGGGGGGGCGFGGGCFFFCGFGF,;9FFGGGGGFGGFFGCEFGFG)=EEGGGGF>FGDDFGFGGGGGGGGGGFGF7AFFCGEF@FF7CEGGFGFFE>>>>D9B2=DFFFGEC>?E69<<FG;1;@(9F7@((68);CD1;?>>)(4(-;-4967((-3:??(4:6.755,9C
@M03364:396:000000000-C9LGT:1:1101:6744:3987 2:N:0:10
GGACTACTCGGGTATCTAATCCTGTTTGCTACCCACGCTTTCGAACCTCAGTGTCAGTATGATGCCAGAAGGCTGCCTTCGCCATCGGTATTCCTCCAGATCTCTACGCATTTCACCGCTACACCTGGAATTCTACCTTCCTCTCACCTACTCTAGCCTAACAGTATCAGATGCCGTTCCCAGTTTAAGCCCGGGGCTTGCACATCTGACTTATCAAGCCACCGACGCTCGCTTTACGCCCAGTAATTCCGATTAACGCTTGCACCCTACGTATTTCCGCGGCTGCTGGCCCGTAGTCGGC
+
CCCCC@FGGGGGGGGFGG9FFE9FFGGFGFGCGGGGGGGEGGGGGG7FFD8CEFFGGGGGECG@FGGGGGGGF,AFFFGCFGGGGGGGEDG9E?@FE4:C=EFFGD<FGC,C@E=FFGG68FGGFGGF8BAFEFCGGADFGGG1=>FFF*9:?D+=F8DG=FDDF@,>=E9FFGBGG*==FGG:EGGB+C8DG8EGGEC*7*40=AFC<DE<04@=FBF52?B)715?@C@@1:@7>8CEG7661959AF6(,6?966>:?F5)2C94..:??AF)6<3:(364>?3240((--(00*(99
@M03364:396:000000000-C9LGT:1:1101:14558:3997 2:N:0:10
GGACTACTCGGGTTTCTAATCCTGTTCGCTCCCCACGCTTTCGCGCCTCAGCGTCAGTAACGGCCCAGAGACCTGCCTTCGCCATTGGTGTTCTTCCCGATATCTACACATTCCACCGTTACACCGGGAATTCCAGTCTCCCCTACCGCACTCAAGCCCGCCCGTATCCGGCGCGGATCCGCCGTTAAGCGCTGGACTTTCACACCGGACGCGACGAACCGCCTACGAGCCCTTTACGCCCAATAAAACCGGCACCGGCTTGCCCCCTCCGTTTTCCCGCGGCTGCGTGCCCGTTGTCAGC
+
CCCCCGGGDGGGGFGGGGGGGGGGGGFFGGGGGGGGGGGGGGGG7FGGGGGGGGGGGGFGGGGEGGGGGGGGGGGGGGGGGGEE@EFGFGGGGGDFFDGGGGEGGGFAFGGGGGGGGGFGDCEF@=CGFGFFGGD?FC8AFGGFFGFGDEGFGFFA<8DCEGDGG7,@DEGC9C(75)=7*/1:CG*6AF=)/1/5;EG7C)9)<:B;(C05()2,14EE95906F8)()44(4>AA0CGG<(()5))11),((-()(-7,4C7<F:(3((-)(-640,,(4(1343,((-164())*.**
@M03364:396:000000000-C9LGT:1:1101:20849:4005 2:N:0:10
GGACTACTAGGGTATCTAATCCTGTTCGCTCCCCACGCTTTCGCTCCTCAGCGTCAGTGACGGCCCAGAGACCTGCCTTCGCCATTGGTGTTCTTCCCGATATCTACACATTCCACCGTTACACCGGGAATTCCAGTCTCCCCTACCGCACTCAAGCCCGCCCGTACCCGGCGCGGATCCACCGTTAAGCGATGGACTTTCACACCGGACGCGACGAACCGCCTACGCGCCCTTTACGCCCAATAAATCCGGAACACCCTTGCACCCTCCGTATTCCCGCCGCCGCCGGCCCGTCTGTCGC
+
CCCCCGGGGGGGGGGGGGGGGGGGGGGGGGGGGGGGGGGGGGGGGGGGGGGGGGGGEFGFGGGGGGGGFGGGGGGGGGGGGGGDGGGGFGGGGGFGGGGGGGGGGGGGGGGGGGGGGGGGGGGGGGGGGGGGGGG<EGGGGGGDGGG+C?F>CDDFGGGGGGFDGGGGGGGGFGAGCDEF,>C7EE*3AC:/CEECGGEGG<B5C:=0;G05(0C071?G2C>:?830(1393:7<AFGGG?B()-)6@FC93(,4>(241?C)>ECB01,4(,5--3--(49(((((--4(((,07/)11
@M03364:396:000000000-C9LGT:1:1101:23173:4027 2:N:0:10
GGACTACTAGGGTATCTAATCCTATTTGCTCCCCACGCTTTCGTGCCTCAGCGTCAGTCACAGGCCAGGCGGCCGCCTTCGCCACTGGTGTTCTTCCATATCTCTGCGCATTTTACCGCTACACATGGAGTTCCACCGCCCTCTCCTGTCCTCAAGTCTGCCAGTTTCTGAATCATAAATGAGTTGAGCTCATCCCTTTGCCTTCAGACTTAACAGACCGCCTGCGCACCCTTTACACCCAATCATTCCGGATACAGCCCGCCCCCTACGTATTACCCCGGCTGCTGGCCCGTAGTTCGCC
+
CCCCCGGGGGGGGGGGGGGGGGGFGGGGGGGGGGGGGGGGGGGGGGGGGGGGGGGGFGGGGGGFGGGGGGGGGGGGGGGGGGGGGGGGEFFGGGGGFFCFGGGGGGGGGGGGGGGGGGGGGGFGDFGGGGGGGGGGGGGGGGG?FGFAEDGEFEGFCFFFGGFDFGGGGGFCAFBCGFGGGFGGGG@:A;DGGGGGGGG7F>EEDAFEEGEFEF,*2-=CBGDFF*286CF@@F9;)7EG:;(=/97CAG)31?F)*,((-(:,9E3(.4..6:)69+44;;(41)).-(--4,(0==:)>
@M03364:396:000000000-C9LGT:1:1101:8785:4029 2:N:0:10
GGACTACACGGGTTTCTAATCCTATTTGCTCCCCACGCTTTCGTGCCTCAGCGTCAGTAACAGGCCAGGCGGCCGCCTTCGCCACTGGTGTTCTTCCATATATCTACGCATTTTACCGCTACACATGGAGTTCCACCGCCCTCTCCTGTCCTCTAGCCTGCCAGTTTCCAAAGCCTGTACCGGTTGCGCCGGTACCTTTCACTTCCGACTTAACAGGCTGCCTACGCTCCCTTTACGCCCATACATTCCGAATACCGCTCGCCGCCTACCTATGACCGCGGCCGCTGTCGCGTATTTCCGC
+
CCCCCGGGGGGGGC@FGFC9CFFGGAFFFGFGGGG@FEEGGGGGGFGCFGFFGFB@@FFDGGGFGGGGDGCFFGGGEGGGGGGGGGFGFFEFGGGGGGGGGFF9FFG7FEGEFGGFGDGGC@FGFGFG=EFCFF,?D:?@CDE6=DFFE*F*3*++8<AFGG5:CCGF:,@,;FC>FF;CCED<>:,/?E*))**<CEG9,8292*>((//+);<;>D*2,1/;:*.)-13:<4<--:8:8((.1)6<99*((-.533411(2(1?*(.(.4)))).*-,(4(4((-(,--(((()/9)1>
@M03364:396:000000000-C9LGT:1:1101:10563:4032 2:N:0:10
GGACTACACGGGTTTCTAATCCTGTTCGCTCCCCACGCTTTCGCTCCTCAGCGTCAGTAACGGCCCAGAGACCTGCCTTCGCCATTGGTGTTCTTCCCGATATCTACACATTCCACCGTTACACCGGGAATTCCAGTCTCCCCTACCGCACTCAAGCCCGCCCGTACCCGGCGCGGATCCACCGTTAAGCGATGGACTTTCACCCCGGACGCTCCGAACCCCCTACGAGCCCTTTACGCCCAATCAATCCGTATCACCCTTGCACCCTCCGGCTTCCCGCGGCCGCCTGCACTGGTTTACC
+
CCCCCGGGGGGGGGGGGGEFGGFFGFGGGGGGGGGGGGGGGGGGGGGGGCFFGGGGGGDGGGGDGGGGGGFDGDGGGGGFFFG:F<FFE<FGGCDCCDFGGGGGGGGGGGGGGGFGGGFC8?EGGGGEGGGGGFGGFFDGGGGFCGGEGFGAFD?DG8EEGGEGGDGGGGDGFGFG=5=C+EGDCGC2AE=3CEG6CFGGG?@)1=B(39(:(0:49(:5(9;9(2(),>>B<3>FA:ECGF6?.84-=DC,(((.*((-(.<)9FG<(:(((4704;(((((((((322(,-(.1*)(02
@M03364:396:000000000-C9LGT:1:1101:23920:4033 2:N:0:10
GGACTACCGGGGTATCTAATCCTGTTTGCTACCCACGCTTTCGAACCTCAGTGTCAGTATGATGCCAGAAGGCTGCCTTCGCCATCGGTATTCCTCCAGATCTCTACGCATTTCACCGCTACACCTGGAATTCTACCTTCCTCTCACCTACTCTAGCCTAACAGTATCAGATGCCGTTCCCCGGTTAAGCCCGGGGCTTTCACATCTGCCTTATCAAGCCACCTACGCTCGCTTTACGCCCAGAAATTCCGATTAACGCTTGCACCCTCTGTATTCCCGCGGCTGCTGTCACAGATTTGCC
+
CCCCCGGGCEEFGGGGGGGGGGGGGGGGGG9FGGGGGGGGGGGFCGGGGGGCFGGGGGGGGGC,EGGGGFCFGGGGGGGGGGGGEGGGGFGFGGGGGG8FGFGGGGGGGGGGGGGGGGGGGGGGECFGGGGGFFFGGGGGGGGF64@,4::==;?B;@DFDFFGG@=F::DGFG80@@8E,3=+BC>AFGG79EEEDGGGFFGFBFFEC>@FFF,5C*AC=*73(<>D9C66@DD)7(?FG1(()4)1;:4;/38:@?B?,(*,CED410.<9<<)4:-,473,(,58..4<)-(1/*)**
@M03364:396:000000000-C9LGT:1:1101:12028:4041 2:N:0:10
GGACTACTGGGGTTTCTAATCCTGTTCGCTCCCCACGCTTTCGCTCCTCAGCGTCAGTAACGGCCCAGAGACCTGCCTTCGCCATTGGTGTTCTTCCCGATATCTACACATTCCACCGTTACACCGGGAATTCCAGTCTCCCCTACCGCACTCAAGCCCGCCCGTACCCGGCGCGGATCCACCGTTAAGCGATGGACTTTCACACCGGACGCGCCGAACCGCCTACGAGCCCTTTACGCCCAATAAATCCGGATCACGCCCGCCCCCCACGTCTTACCGCGGCTGCCTGCCCGTACGTCGC
+
CCCCCGGGGGGGGEGGGGGGGGGGGGGGGGGGGGGGGGGGGGGGGGGGGGGGGGGGGGGGGGGGGGGGGGGGGGGGGGGGGGGGGGGGFFGGGGGGGGGGGGEGGGGGGGGGFGGGGGGGGGFGGGGGGGGGGGGGGGGGGCGFGGGGGFGFGFGFGGGGGGFGGGGGGGGGDE@G:?EGGGGGGG*6@C:*;CE6DGGGGFGFGFF;9C6C;.*-99GGFGFF<F?0:DFF?0:BF?GGG(809.:AFF3>(4(,8:?024?09C9(-1(,(.4<::31-99((,,.8:((((())),)1
@M03364:396:000000000-C9LGT:1:1101:11359:4045 2:N:0:10
GGACTACTGGGGTTTCTAATCCTGTTTGCTACCCACGCTTTCGAGCCTCAGTGTCAGTATTATGCCAGAAGGCTGCCTTCGCCATCGGTATTCCTCCAGATCTCTACGCATTTCACCGCTACACCTGGAATTCTACCTTCCTCTCACATACTCTAGCTCTACAGTTTCAGATGCAGTTCCCAGGTTAAGCCCGGGGATTTCACATCTGACTTATAGAGCCACCTACGCTCCCTTTACGCCCAGTAATTCCGATTAACGCTTGCACCCTCTGTATTACCGCGGCTGCTGGCACAGCTTTAGC
+
CCCCCGGGGGGGGGGGGGGGGGGGGGGGGGFFGGGGGGGGGGGGGGGGGGGGGGGGGGGGGGGGGGGGGGGGGGGGGGGGGGGGGGGGFGGGGGGGGGGGGGGGGGGGGGGGGGGFGGGGGFGGGGGGGGGGGGGGGGGGGGGFGGG=EFGEGFGFGGGGAFFGGGGGGGGGFGEGGFGGGEFGGGCEFFGGGGGGDGGGGCECFFFFFGEG5;,>FAGGEGFF=?=DFGFDF;BEFFGFF2(>:CEEFGG@FFFFFFFFFFG8FFG<@(693?5)<F(41479>BF>>B?F1(()9*.::
@M03364:396:000000000-C9LGT:1:1101:8241:4092 2:N:0:10
GGACTACAGGGGTATCTAATCCTGTTTGCTCCCCACGCTTTCGAGCCTCAGCGTCAGTTACAGACCAGAGAGCCGCTTTCGCCACCGGTGTTCCTCCATATATCTACGCATTTCACCGCTACACATGGAATTCCACTCTCCCCTTCTGCACTCAAGTTTAACAGTTTCCAAAGCGAACAATGGTTAAGCCACTGCCTTTAACTTCAGACTTATTAAACCGCCTGCGCTCGCTTTACGCCCAATAAATCCGCACAACGCTCGGGACCTACGTATTACCGCGGCTGCTGGCACGTAGTTCGCC
+
CCCCCGGGGGGGCEGGGGGGGGGGGGGGGGGGGGGGGGGGGGGGGGGGGGGGGGGGGGGGGGGGGGGGGGGGGGGGGGGGGGGGGGGGFGGGGGGGGGGFGGGGGGGGGGGGGGGFGGGGGGGGGDGGEFFGGGGFGGGCFGGFGGGFGFGFFF?DDDFFDFFGCFDFGGG9FGADCEGGGGGGGG,;FFDFGGGGFGGGG8@;FCF5@GEG4@,2==DGAGFBB=628?@?0=CC7<EFG08.;>EFFG39>F(474((--*3CE<???FBA:<AA84499090:4:?:DBF?(07*,/9
@M03364:396:000000000-C9LGT:1:1101:21384:4123 2:N:0:10
GGACTACAGGGGTTTCTAATCCTGTTCGCTCCCCACGCTTTCGCTCCTCAGCGTCAGTAACGGCCCAGAGACCTGCCTTCGCCATTGGTGTTCTTCCCGATATCTACACATTCCACCGTTACACCGGGAATTCCAGTCTCCCCTACCGCACTCAAGCCCGCCCGTACCCGGCGCGGATCCCCCGTTAAGCGATGGCCTTTCACCCCGGCCGCGACGACCCCCCTCCCACCCCTTTCCGCCCACTAAACCCGGATAACGCTTGCCCCCTACTTCTTCCCGCCGCTCCTGGCCCTGGTTTCGC
+
CCCCCGGFGGGGGGGGGGDGGGGGGGFGGGGGGGGGGGGGGGGG,FGGGGGGGGGGGGGGGCGGGGGG8CFDF<EGGGGGGGGGC5FFEGGGGGGGG8FEGGGGGGGGGFGGDGGGGDBDEGGGGGGGGGGGGGC,@F8FGGGFFGGGGFGBFDFFFGGGDG5DF*@E?*>C9FBDC6CG**1*=E:3AG*1/C8*2BFC7)5)/8@((1(:():45(:*(9,((/-8(1:431,).(AE8(((/5)(8<5(42,)92;B?2;4FGD((().)-))4:0(((-31(,.(4.((.(0/).17
@M03364:396:000000000-C9LGT:1:1101:23234:4142 2:N:0:10
GGACTACTGGGGTTTCTAATCCTGTTCGCTCCCCACGCTTTCGCTCCTCAGCGTCAGTAACGGCCCAGAGACCTGCCTTCGCCATTGGTGTTCTTCCCGATATCTACACATTCCACCGTTACACCGGGAATTCCAGTCTCCCCTACCGCACTCAAGCCCGCCCGTACCCGGCGCGGATCCACCGTTCAGCGATGGACTTTCACACCGGACGCGACGAACCGCCTACGAGCCCTTTACGCCCAATAAATCCGGATCACGCTTGCACCCTACGTATTCCCGCGGCTGCTGGCACGTCGTTAGC
+
CCCCCDGGGGGDFGGGGGFGGGGFGFGGGGGGGGGGGGGGGGGGGGGGGGGGGGGGCEFGGGGGGGGGGGGGGGGGGGGGGGGGGGGGGGGGGGG?FGGGGGGGGGGGGGGGGGGGGGGGCFGGGEGGDGGGGGG<EFFGGGGF+>F6@5F5>=+;ADGGGGDDF@CEFC8EDE28=>EFCCGEFE,/:C/5<EGGGGGFG)C?G>B9BD1517:39(8/4D>0128.3<>B<?>AFBGGGF0<?D2)0*)-282<?((-46@2DGD:BF:3,).).:2(,,(42?:2(1:<(,45<),9:
@M03364:396:000000000-C9LGT:1:1101:6645:4143 2:N:0:10
GGACTACCGGGGTTTCTAATCCTGTTCGCTCCCCACGCTTTCGCTCCTCAGCGTCAGTAACGGCCCAGAGACCTGCCTTCGCCATTGGTGTTCTTCCCGATATCTACACATTCCACCGTTACACCGGGAATTCCAGTCTCCCCTACCGCACTCAAGCCCGCCCGTACCCGGCGCGGATCCACCGTTAAGCGATGGACTTTCACACCGGCCGCGACGAACCGCCTACGAGCCCTTTACGCCCAATCAAACCGGATCACGCTTTCACCCTACGTATTACCGCGGCTGCTGGCCCGTAGTTGGC
+
CCCCCGGGGGGGGGGGGGGGGGGFGGGGGGGGGGGGGGGGGGGGGGGGGGGGGGGGGGGGGGGGEGGG<F8BFGGGGGGGGEGGEGGGGGGGGGGGGGGGGGGGGGGGGGGGGGGGGGGDGGCGGGGGEFGGGGGGEFFGGFEFGGGCEBGFF@+;FDGGGGFGGEGGFEDEBGFD5BGG+AF<FG*6A<C*>C8EFFGGGFGFGFB>1CBG0)1771CE(936(2:58D>BF??BBFGGE?((.4))9<D69?(2:(33,(3-?FG:13(.)-.))2--(39>>B0:3:((4(()8/)*2
@M03364:396:000000000-C9LGT:1:1101:11292:4143 2:N:0:10
GGACTACAGGGGTTTCTAATCCTGTTCGCTCCCCCAGCTTTCGCGCCTCAGCGTCAGTGGTGGCCCAGAAGGCCGCCTTCGCCACCGGTGTTCTTCCCGATATCTGCGCATTCCACCGCTACACCGGGAATTCCGCCTTCCCCTACCACACTCGAGCCCGCCGGTATCGGAGGCTCGCCGGGGTTGAGCCCCGGGCTTTTACCTCCGACCTACCGGGCCGCCTACTCGCGCTATACGCCCCATGAATCCGTATCACGCTCGCCCCCTACGTACTACACCGGCCGCGTGCACGCATTTCGCC
+
CCCCCGGGGFGGGGGGGGGDGGGGGEFGGGFGGGGGGGGGGGGGFGGEGG@FFFFGECFDGFGGGFFF8FGGGAFGGGGGGGGFEFGGFGGGGFC<FCF++@BFGGE>FEGCEGFEGGGGGGFFGGGGGGGDGG8@CCDFG6:?DGGFGFE@DDGDGGCEGGE4FEGFGECCD*(2=BEE*3>*1:,.9:CCDG*:DCGG:<@2C>>1299+(7/4C>EE>D184+.)-1(,(4)60(?C*41(0-)-9<*4B09<)4(49(:0</)(1?1<(4)),*((-(((,(-,3080(((01*.>7
@M03364:396:000000000-C9LGT:1:1101:14354:4168 2:N:0:10
GGACTACCAGGGTTTCTAATCCTGTTTGCTCCCCACGCTTTCGTGCCTCAGTGTCAGTTACAGTCCAGAAAGCCGCCTTCGCTACTGGTGTTCCTCCTAATATCTACGCATTTCACCGCTACACTAGGAATTCCACTTTCCTCTCCTGCACTCAAGTCTCCCAGTTTCAAGAGCTTACTACGGTTAAGCCGTAGCCTTTCACTCCTGACTTAAGAGACCACCTACGCACCCTTTACGCCCCGTAAATCCGTATAACCCTAGCCCCCTACGTATTACCCCGGCTGCTCGCACGGAGTTCGCC
+
CCCCCGFGGGGGGGGGGGGGGGGGGGGGGGGGGGGGGGGGGGGGGGGGGGGGGGGGGFGGGGGGGGGGGGGGGGGGGGGGGGGGGGGGGGGGGGGGGGGGGFGGGGGGGGGGGGGGGGGGGFGGGFFGFGGGGGGGGGGGGGGFFGGDFFGFGFGF=EGGGGFGGGGGGGGGFGEGFFGGGGGFGE,;DFE=DGGGGGGGCEC<DFFA<F<E*+7:9=FGFG8):6:*);A):>6AD?GE1/5(:2??FG>?D@C))(/(/(?@GG51;7?24>6>F+8(4(((44)-4(43(31>F0(51
@M03364:396:000000000-C9LGT:1:1101:23356:4181 2:N:0:10
GGACTACTAGGGTTTCTAATCCTGTTCGCTCCCCCAGCTTTCGCGCCTCAGCGTCAGTGGTGGCCCAGAAGGCCGCCTTCGCCACCGGTGTTCTTCCCGATATCTGCGCATTCCACCGCTACACCGGGAATTCCGCCTTCCCCTACCGCACTCAAGCCCGCCCGTACCCGGCGCGGATCCACCGTTAAGCGATGGACTTTCACACCGGACGCGCCGAACCGCCTACGAGGCCTTTACGCCCAATCAATCCGGATACCGCTTGCACCCTACGTCGTCCCGCGGCTGCTGGCGCGTATTGCGC
+
CCCCCGGGGGGGGGGGGGFGGGG9FGGEGGGGGGGEGFGGGGGGGGGEEGGGGGGGGGGGGGGGGGGGGGGGGGGGGGGGGGGGGGGGGGGGGGGGGGGGGGGGEGFGFEGGGGGGGGGGGGGGGGGGGGGGGGGGGGGGGGGFGGG>EEG5>@*@FCFGEGFGGDGEGGC>?F0>=3CF?GD<EG:66>:CFECCGGGGG>GFGFF;FC0:7)/73(:E399(40876)44,284<8CCG:02)554FGGF(3:0939;60:8FGG((.8<((4(481314>06?7)21(-((()01.>5
@M03364:396:000000000-C9LGT:1:1101:16287:4197 2:N:0:10
GGACTACTGGGGTTTCTAATCCTGTTTGCTACCCACGCTTTCGAGCCTCAGTGTCAGTATTATGCCAGAAGGCTGCCTTCGCCATCGGTATTCCTCCAGATCTCTACGCATTTCACCGCTACACCTGGAATTCTACCTTCCTCTCACTTACTTTAGCTCTACAGTTTCAGATGCAGTTCCCAGGTTAAGCCCGGGGCTTTCACATCTGACTTATAAAGCCACCTACGCTCGCCTTACGCCCAGGAATTCCGTTTCTGGCTTGCACCCGCTGTATTACCCAGGCCGGTTGCACAGCGTTTGC
+
CC<CCGGAFFGGGGEGGGGCGEGFFGGGFGGGGGGG7FFFGGGFGGCFFGFFGGGGGGGGGGGGFFGGCGGFFGGGGGGFFGGDCFGGGGGFGGFGGFG?<=;FEFA7F,F,9BDC<,4?CCFFGGFFGFDGAEGFDCDGGFF9FGF,@9D*,;D?EFAAEEFFGGCFGGGGFGEGG7DDF8DADFFD?F==D++@+CFGGCCC+9B*;+AGF+,*2:C,5CCFFD)/)3:5(8>362*=F@0()(656D4)6@))+/)//6*;CFD(((-4))).6+(,(--((,((4:?<-44)).-7:
@M03364:396:000000000-C9LGT:1:1101:26032:4200 2:N:0:10
GGACTACCGGGGTATCTAATCCTGTTTGCTACCCACGCTTTCGAACCTCAGTGTCAGTATGATGCCAGAAGGCTGCCTTCGCCATCGGTATTCCTCCAGATCTCTACGCATTTCACCGCTACACCTGGAATTCTACCTTCCTCTCACATACTCTAGCTCTACAGTTTCAGATGCAGTTCCCAGGTTAAGCCCGGGGATTTCACATCTGACTTATCGAACCACCTACGCTCCCTTTACGCCCAGTGATTCCGATTAACGCTTGCACCCTCTGTACTCCCGCGGCTGCTGGCCCAGATTTAGC
+
CCCCCGGGGGGGGGGGFGGGGGGGGGGGGG9FGGGGGGGGGGGGGGGGGGGGGGGGGF<FAFG9FGGG<EFGFGGGGGGGGGGGEFGGEFGGGGGGGFGFFGCFGF<FGGGGEFGFGGGGGFGFGCDFF<EGGGCFF:=FFGC?FFFFA?=DFEGFFFGGGGF?FFGFAFFGFFEFGFGGGGGFGG9:9,6DC:EGGGG?GAFFCFFECFFA8+,-?);95CAD=,/?=D2:>F>9@=GFG?<E*7<18FC1080)+6;<D?C)2?<8(426-)4)(1---3937?3:B<22(42*@*)::
@M03364:396:000000000-C9LGT:1:1101:7664:4239 2:N:0:10
GGACTACTGGGGTATCTAATCCTGTTCGCTCCCCATGCTTTCGCTCCGCAGCGTCAGTAACAGCCCAGAGACCTGCCTTCGCCATCGGTGTTCCTCCTGATATCTGCGCATTCCACCGTTACACCGGGAATTCCACTCTCCCCTACCACACTCCAGCCCGGCCGTACCCGGCGGCGAACCCCCATTTAGCGATGGGCTTGCACCCCGGACTGAGCAAACCGCCTACGGGCCCTTTTGACCCAATAAATCCGAAGAGCGATTGCCCCCTACGTAGTGCCGCTGTCGGTGGCCCGTCTGTTGC
+
<CC@CDGF@FGGG@FGGGGGGGGGGFCCEEGEGG8FEFGFEFGG:FF,8++CFFEGCE6,<,C8FGGG8FFC@@?F<FFDGGGCB<CEGGGGD9CEG,?B<FAEG;CFGGGG,,@AEG@8=CEGFCCC>CGFGGG,=FDFG+B?8F=,,3@8A)=?F+@=+6*0CB6C69*@B*(2*)/:*=C*<<,1;:*)*13**;C**39(*7),(1(*./3)*.8*257(424)-)4((())),3<8((.0)6<B*7((,4(5,,((-+.C5)(,4((4(,,)0(((((),(,4((((((())/)*0
@M03364:396:000000000-C9LGT:1:1101:25525:4258 2:N:0:10
GGACTACTGGGGTTTCTAATCCTGTTCGCTCCCCACGCTTTCGCTCCTCAGCGTCAGTAACGGCCCAGAGACCTGCCTTCGCCATTGGTGTTCTTCCCGATATCTACACATTCCACCGTTACACCGGGAATTCCAGTCTCCCCTACCGCACTCAAGCCCGCCCGTACCCGGCGCGGATCCACCGTTAAGCGATGGGCTTTCACACCGGCCGCGCCGAACCGCCTACGCGCCCTTTACGCCCAATAAATCCGGATACCGCTTGCACCCTACGTATTCCCGCGGCTGCCTGCCCGTACTTAGC
+
CCCCCGGGGGGG@FGGGGGGGGGGGGGGGGGGGGGGGGGGGGGGGGGG8FGGGGGGGGGGGGGGGGGGDGFFGGGGGGGGGGGGGGGGCFGGGGGGGGGGG78FGGFCGGGGGGGGGGFDGGGGGGGGBFEGGGG9DFFGGGGFGGGEE?F=>8=DGDFD6F>D<8CEGGGGEG2<*?EF?CFEGGC;FC*8CEC5CGFGGFGEGFFF(C>E0):471EG9<9<0;3)(1(-42:)5:EGG(4398>204)2:6()0-,,8::)9:<?:08()6,))3(-(341,,.,5:1(,,-)0*-;0
@M03364:396:000000000-C9LGT:1:1101:9383:4271 2:N:0:10
GGACTACACGGGTTTCTAATCCTGTTCGCTCCCCACGCTTTCGCTCCTCAGCGTCAGTAACGGCCCAGAGACCTGCCTTCGCCATTGGTGTTCTTCCCGATATCTGCGCATTCCACCGCTACACCGGGAATTCCGCCTTCCCCTACCGCACTCGAGCCCGCCGGTATCGGAGGCTCGCCGGGGTTGCGCCCCGGGCTTTTACCTCCGACCTAACGGGCCGCCTACCCGCGCTTTACGCCCAATGAATCCGGCTAACGCTTGCCCCCTACGTATTACCCCCGCCGCTTGCTCGGCGTTCGCC
+
CCCCCGGGGGGGGGGGGGFGGGGGGGGGGGGGGGGGGGGGGGGGGGGGGGGGGGGGGGGGGGGGGGGGGGGFGGGGGGGGGGGGGCGG5BEFGGGGGGGGGGGGGGGGGGGGGGGGGGGDGDGGGGGGGGGGGGGGGEGGGGGDCGF+@AFFGD6BGGGGGGFDGCGGGGDE?EBGEFEG=GD*BE84@GGGDGG5C>GF733):<59>GBE3:*-79GE9D??B*()-9;9(3)),8EGE<.(*)).9C9((4)4>4-33425FG:18(2)63)64+4(-3,44((-()-(((,0).()1
@M03364:396:000000000-C9LGT:1:1101:16150:4289 2:N:0:10
GGACTACTGGGGTATCTAATCCTGTTCGCTCCCCACGCTTTCGCTCCTCAGCGTCAGTAACGGCCCAGAGACCTGCCTTCGCCATTGGTGTTCTTCCCGATATCTACACATTCCACCGTTACACCGGGAATTCCAGTCTCCCCTACCGCACTCAAGCCCGCCCGTACCCGGCGCGGATCCACCGTTAAGCGATGGACTTTCACACCGGACGCGCCGAACCGCCTACGAGCCCTTTACGCCCAATCAATCCGGATAACGCTTGCACCCTACGTATTCACCAGGCGGCTGGCACGTAGTTAGC
+
CCCCCGGGGGFGGGGGGGGGGGGGGGGGGGGGGGGGGGGGGGGGGGGGGGGGGGGGGFGGGGDGGGGGGG@FGFGGGGGGGGGGEGGGAFGGGGGGGGGGGGGGGGGGGGGGGEGGGGGDGGGGGGGGGGGGGGGGEGGGGGGFGGFEGEGFGD6FGFFEGGBGECGGGGGGFGAC:AEGFGGEGD1=FGE3CC807?FFF?GCF=A(7D>E>5/,)7EG;GB?:@37:D9?BFB<ABGGG:0,).3<FFG9<0(6@39B,2A)7C7::?:3<BF))3))(((--((((44<?<2)7*)0*
@M03364:396:000000000-C9LGT:1:1101:8526:4302 2:N:0:10
GGACTACTCGGGTTTCTAATCCTGTTCGCTCCCCCAGCTTTCGCGCCTCAGCGTCAGTGGTGGCCCAGAAGGCCGCCTTCGCCACCGGTGTTCTTCCCGATATCTGCGCATTCCACCGCTACACCGGGAATTCCGCCTTCCCCTACCACACTCGAGCCCGCCGGTATCGGAGGCTCGCCGGGGTTGCGCCCCGGGCTTTTACCTCCGACCTAACGGGCCGCCTACCCGCGCCTTACGCCCCATCATTCCGTATAACGCTCGCCACCTACGTATTACCCCCGCCGCTGGCCCGGACTTCCGC
+
CCCCCGGGGGGGGGGGGGGGGGGFGGGGGGGGGGGGGGGGGGGGGGGGGGGGGGGGGGGGGGGGGGGGGGGGGGGGGGGGGGGGGGGGGGGGGGGGGGGGGGGGGGGGGGGGGGGFGGGGGGGGGGGGGGGGGGGGGFGGGGFFGGGGGFGDFFFEFGDGGGFGGGGGGGGGFF2DEFGEEGGC*8*-7;EGDGGGGCGGDAFA:>B9BDFC7F=7D2EGFD(8<*439)-(4625:<EE*4(3*)6>FF2.(4)634((-(2(9C*(((4)...5>+3(39,,,((2,.31(,(0*/)*1
@M03364:396:000000000-C9LGT:1:1101:24388:4324 2:N:0:10
GGACTACTCGGGTTTCTAATCCTGTTCGCTCCCCACGCTTTCGCTCCTCAGCGTCAGTAACGGCCCAGAGACCTGCCTTCGCCATTGGTGTTCTTCCCGATATCTACACATTCCACCGTACCACCGGGAATTCCAGTATCCCCTACCACACTCAAGCCCGCCCGTAACCGGCGCGGATCCACCGTTCAGCGATGGACTTTCACCCCGGCCGCCACGACCCGCCTCCGAGCCCCTTACCCCCAATAAATCCGGATTACGCCTTCACCCTACGTCTTCCCCCGGCTGCTGGCCCCTCGGCAGC
+
CCCCCA,CF@CF;BFGGGE<FGGGGGGGGGGGGGGGEGGGGFGGGGGGGGFGGGGGDCGGGGGDEGGGGGC<F8EFGGGFGGGGEGGFCFGDFFG@FFGDGGGGGGG9FFGGGGGGGDG++B=FCEFE@FFDFGGF=,6ADDD5DBD,>*C5688D,@8CEGEGGC+B9>CEA@A7*):C,<9*=:,6:C/<75=*;9<:+.B)/051(96C(011)(*2()4((;20(148(4?2?(3:E0<092--8C57,3(.1(((((3)>9FB(40,3(4462,-,(,701),5,((((()))(19
@M03364:396:000000000-C9LGT:1:1101:24336:4327 2:N:0:10
GGACTACCGGGGTTTCTAATCCTGTTCGCTCCCCCAGCTTTCGCGCCTCAGCGTCAGTGGTGGCCCAGAAGGCCGCCTTCGCCACCGGTGTTCTTCCCGATATCTGCGCATTCCACCGCTACACCGGGAATTCCGCCTTCCCCTACCCCACTCGAGCCCGCCGGTATCGGAGGCTCGCCGGGGTGGGGCCCCGGGCTTTTACCTCCGACCTACCGGGCCGCCTCGTCGCGCTTTACGCCCATTGCATCCGACTACCGCCCGCCCCCTCCGTCTGTCCCCGCCTGCTGTCCCGTATTTATGC
+
CCCCCGGGGGGGFGGGGGGGGGGGGGGGGGGGGGGECFGE<FEEFGGGGG,6@FCF:CFFGGDGGGGGCFGFGGGGGGDGGGGGGFGGC=FFFFAGGGFFEEGDFEF@FGGGGGGGG@E>+C,FBEGGDEGGGFFFGGCFGG?ACF>@>*C=65*0>CGCG@EDFCCCE5C>>D0CEDEEG=D:*2*,7/:C5C8>DF6C740):F)(,9-9(8*-79*11941(/-.()2-(4463::?*())*.)))1*--97,54(4-,:21*)((,(((()).2,,(,(,(,,))).3((.)**)*2
@M03364:396:000000000-C9LGT:1:1101:25736:4361 2:N:0:10
GGACTACACGGGTTTCTAATCCTGTTCGCTCCCCCAGCTTTCGCGCCTCAGCGTCAGTGGTGGCCCAGAAGGCCGCCTTCGCCACCGGTGTTCTTCCCTATATCTGCGCATTCTACCGCTACACAGGGAATTCCGCCTCCCTCTCCTGCACTCCAGCCTGCCAGTATCCAAGGCCTGTCCCGGTTGAGCCGCGACCTTTCACTTCAGACTTAACAGGCCGCCTACGCGCCCTTTACGCCCAATCAATCCGCATAACGCTCGCCACCTACGTATTACCGCGGCTGCTGGCCCGCATTTCGCC
+
CCCCCGGG<FEGFGGGGGGGGGGGGGGGGGGGGGGGGGGGGGGGGGGGGGGGGGGGCFGGGGGGGGGGGGGGGGGGGGGGGGGGGGGGCGGGGGGGG,,CFGGGG,CFGGGG,,@FGGGGGGGGF8FGC,DFGGCFG+=FGCGF6D,,,*@DC=DFFG,CGG5?@,:E,,@,<F5*:9,,,;CFGG:5AC8))44=DGG7@9+1C+2/5*7C<A17;?5C@G034/2)4)4-38254<GE*(80))6:@G*(4()..4(2378(92*5:?1))544<*3(41(4?:)5-(:9(((099(/7
@M03364:396:000000000-C9LGT:1:1101:21386:4429 2:N:0:10
GGACTACCAGGGTATCTAATCCTGTTTGCTACCCATGCTTTCGAGCCTCAGCGTCAGTTACAGACCAGACAGCCGCCTTCGCCACTGGTGTTCTTCCATATATCTACGCATTCCACCGCTACACATGGAGTTCCACTCTCCTCTTCTGCACTCACGAAAAACAGTTTCCGATGCAGTTCCCAGGTTAAGCCCGGGGATTTCACATCTGACTTATAGAGCCACCTACGCTCCCTTTACGCCCAGTAATTCCCATTCACGCTTGCACCCTCTGTATTCCCGCGGCTGCTGGCCCAGCTTTCGC
+
CCCCCGGGGGGGGGGGGGGGGGGGGGGGGGGGGGGGGGGGGGGGGGGGGGGGGGGGGFFGGGGGGGGGGGGGGGGGGGGGGGGGGGGGEFGGGGGGGGGGGGGGGGGGGGGGGGGGGGGGGGGGGGGGFGGGGGGGGGGGGGGFGGGFFFGFFD+0?=CGDFFGGGGGGGEEAFFGGFGGGGGGGGDDFFC7DGGGGGGGGEGEFFFF<F6FAF2/=CGGFGFFF6559DFFDEE466EEG6?F6?CFFC*364)?FF:3(/=);CDFF:4:).6).349;;>(-420:?(62?()**)11
@M03364:396:000000000-C9LGT:1:1101:6364:4458 2:N:0:10
GGACTACTGGGGTATCTAATCCTGTTTGCTACCCACGCTTTCGAACCTCAGTGTCAGTATTATGCCAGAAGGCTGCCTTCGCCATCGGTATTCCTCCAGATCTCTACGCATTTCACCGCTACACCTGGAATTCTACCTTCCTCTCACATACTCTAGCTCTACAGTTTCAGATGCAGTTCCCAGGTTAAGCCCGGGGATTTCACATCTGACTTATCGAGCCACCTACGCTCCCTTTACGCCCAGTAATTCCGGTTCACGCTTGCCCCCTCTGGACTCACGCGGCTGCCGGCACGGTGGTCGC
+
CCCCCGGGGGGGFGGGGGGGGGGGGGGGGGGGGGGGDGGGGGGGGGGGGGGGFGGGGFFGFGGGGGGGGGGGGGGGGGGGGGGFECEEFGGGGGGGGGGGGGGGGGGGGGDGGGFGGGGGGGFFFGGGGGGFGGGGGGFG8FFFGGG,,<FEDFGFFGGGFFDAFGGGGGFFF=DGGFGGGF=7@E,:BCFFDEEGDGGFCEGF7AFE<:*@A+,1<>GGFFDF;?5*-;:>@EFFE=EGG(-88@C?FF4(.(/7+281?<:30BD21/)))(..,<3429>B>6(,29-((-())0,7)
@M03364:396:000000000-C9LGT:1:1101:10419:4492 2:N:0:10
GGACTACACGGGTATCTAATCCTGTTTGCTCCCCACGCTTTCGTGCCTGAGCGTCAGTTATGTCCCAGGAGGCTGCCTTCGCCATCGGTGTTCTTCCACATATCTACGCATTTCACTGCTACACGTGGAATTCCACCTCCCTCTGACACACTCTAGTCGAGCAGTCACATATGCCATTCCCGAGTTAAGCTCGGGGATTTCACATCTGTCTTACTCAACCGCCTTCGCACCCTTTACGCCCAATCATTCCGGATCACGCCCGCCACCTCCGTATTACCGCGGCTGCTGGCCCGTATTTCGC
+
CCCCCGGGGGGGG:FGGGGGGGGGGGGGGGGGGGGGGGGGGGGGGGGGGGFGGGGGGGFGGGGGGGGGGGGGGGGGGGGGGGGGGGGGGGGGGGGGGGGFGGGGGGGGGGGGGGGFGGGGGGGGGGGEGGGGGGGGGDGGGGGFGGGGGFGFG=FFEFGDGGFGGGGGFCAADFE6FFGGGGDGGD@CFG=CDGGGDGGGFCD5FF642BEFEF9/=>EGFGFF(?@?2D@FF@E34<EGGD?DFEEEFG46(6(3@BB(-4>>);D?(3(-(.4<AC1;699>BB7)5<(:9-())*.07
@M03364:396:000000000-C9LGT:1:1101:17484:4497 2:N:0:10
GGACTACTCGGGTTTCTAATCCTGTTTGCTACCCACGCTTTCGAGCCTCAGTGTCAGTATTATGCCAGAAGGCTGCCTTCGCCATCGGTATTCCTCCAGATCTCTACGCATTTCACCGCTACACCTGGAATTCTACCTTCCTCTCACGTACTCTAGCTCTACAGTTTCAGATGCAGTTCCCAGGTTAAGCCCGGGGATTTCACATCTGACTTATAGAGCCACCTACGCGCCCTTTACGCCCAGTAATTCCGATTAACGCTTGCCCCCTCCGTATTACCGCGGCTGCTTGCACCGCGTTCGC
+
CCCCCGGGFGGGGGGGGGGGGGGGGGGGGGGGGGGGGGGGGGGGGGGGGFG<FGGGGGGGGCFGGGGGFFGGGFGGGGGGGGGGGFGGGFGGGGGGGGGGGGGGGGGGEGGGGGGGGGGGGGGGFFGGFGGGGCGG9,CGGGGFGCF,@DGFFD?FD;=EGGFDEGGGGGGGFGBGGFGGGDFFGG9=FFFGGGGG0>FGGCFCGF67;CEGFF;;CEGG@GFFBD:9)1>25>ECEFGGG<;@CEFCCF4(3(:3+/.:7?;(;BC((-.3.4:2:F66(4-,32:442,2(-()05(9)
@M03364:396:000000000-C9LGT:1:1101:23950:4510 2:N:0:10
GGACTACCCGGGTATCTAATCCTGTTCGCTCCCCACGCTTTCGCTCCTCAGCGTCAGTAACGGCCCAGAGACCTGCCTTCGCCATTGGTGTTCTTCCCGATATCTACACATTCCACCGTTACACCGGGAATTCCAGTCTCCCCTACCCCACTAAAGCCCGCCCGTACCCGGCGCGGATCCACCGTTAAGCTATGGACTTTCACACCGGCAGCGACGAACCGCCTATGAGCCCATGTCGCCCAATCAATCCGGATTACGCTTGCACCCTCCGTCTTCCCGCCGGTGCTGGCCCGTCCTTTGC
+
CCCCCGGGGGGGGGGGGGG9FGG,E9F7FC8FEGGGGGGGGGGGGGGGGGAEGGGG@FGEFGD7FFGGFFFGGGGGEFGAFDGGGFFF<<FDGGGGGGGCCFGFGDFGCGGGF,@FDCEDGEGGG8FEGGGGGGGFG,=FGF>*=FF,3<C5,)63CFGC+@>GC@EG?75E*15C*::F?:5*=C*6::77C?C+*+5<E)?<4:D9374E(.*-/-:*3C(,8+.@A7(((4.-)(*2E1(,.8))8*)2(-(4??00,4*4>:113,442(3)-*8((,(--(-.0(4(((-))*.2*
@M03364:396:000000000-C9LGT:1:1101:25966:4535 2:N:0:10
GGACTACACGGGTTTCTAATCCTGTTCGCTCCCCACGCTTTCGCTCCTCAGCGTCAGTAACGGCCCAGAGACCTGCCTTCGCCATTGGTGTTCTTCCCGATATCTACACATTCCACCGTTACACCGGGAATTCCAGTCTCCCCTACCGCACTCAAGCCCGCCCGTACCCGGCGCGGATCCACCCTTAAGCGATGGACTTTCACACCGGACGCGACGAACCGCCTACGAGCCCTTTACGCCCAATAAATCCGGATAACGCTTCCACCCTACGTATTACCGCCGCTGCTCGCACGTACTTCGC
+
CCCCCGGGGGGGFGGGGGGGGGGFGGGGGGGGGGGGEGGGGGGGGGGGGGGGGGGGEGGGGGGGGGGGGGGGGGGGGGGGGGGGGGGGFGGGGGFGGGGGGGGGGGGGGGGGGGGGGGGGGGGGGGGGFGGFGGGFGGFGGGGFGGGGGFGFGFCFGGGGGGFGG@EGGGCEBE225?EGGGG*=@87FFCDFGGGGGGFGFFFGFD>9GFC00?2>2=C(9;B:FB),>9:1<B9A0ECE11764<<BF)2:(,)=:>01(<6>CG??:(4,4:)6:1142>((33),4(793,)0*)17
@M03364:396:000000000-C9LGT:1:1101:25328:4539 2:N:0:10
GGACTACAGGGGTTTCTAATCCTGTTTGCTACCCACGCTTTCGAGCCTCAGTGTCAGTATTATGCCAGAAGGCTGCCTTCGCCATCGGTATTCCTCCAGATCTCTACGCATTTCACCGCTACACCTGGAATTCTACCTTCCTCTCACATACTCTAGCTCTACAGTTTCAGATGCAGTTCCCAGGTTAAGCCCGGGGATTTCACATCTGACTTATAGAGCCACCTACGCTCCCTTTACGCCCAGTAATTCCGATTACCGCTTGCACCCTCTGTATTACCGCCGCTGCTTGCCCAGCGTTAGC
+
CCCCCGGGGGEGFGGGGGGCFGGGGDFGGGGGGGFGGGGGGGGGGGGGGGGGGGGGGFGGGGGGGGGGGGGGGGGGGGGFGGGGGGGGBFGGGGGGGGGGGGGGGGGGGGGGGGGGGGGGGGGGFGGGGGGGGGGGEFDGGGGBDEF=EDGEFFCFGGGGGGFGGGGGGGGGF>DGGFGGGFFDBFDDDC8?8EEGGGGGGFGFGF6A;FFGCF7;CCGGECC::><9@D9BFFF*82EEE5>=48@CFG63?6;=A;9;;<83CFD:4/;CF39)9<--(-39>1,)53(.)4(07)(12
@M03364:396:000000000-C9LGT:1:1101:5943:4640 2:N:0:10
GGACTACTGGGGTATCTAATCCTGTTCGCTCCCCACGCTTTCGCTCCTCAGCGTCAGTAACGGCCCAGAGACCTGCCTTCGCCATTGGTGTTCTTCCCGATATCTACACATTCCACCGTTACACCGGGAATTCCAGTCTCCCCTACCGCACTCAAGCCCGCCCGTACCCGGCGCGGATCCACCGTTAAGCGATGGACTTTCACACCGGACGCGACGAACCGCCTACGAGCCCTTTACGCCCAATAAATCCGGATAACGCTTGCACCCTACGTATTACCGCCGCTGCTGGCACGTAGTTCGC
+
CCCCCGGGGGGGFGGGGGGGGGGGGGGGGGGGGGGGGGGGGGGGGGGGGGGGGGGGGGGGGGG7FGGG8FFFGGGGGGGGGGGGGGGGGGGGDFFGGGGGGGGGGGGGGGGGGGGGGGGGGGGGFGGEFEFGGGG9EGGGGGGFGGGCEDGFGFGFGGGDE@?DFEEEGGGEDGAGGFGGGGF<EE*6=CC3CEGEGGFGGEGEFE>((>1EB>E9D9CE>GFBFG?70D>BF04><?GGG?(,/5))9<738-()*,4(::E2FCD:(81.557AFC?9(49>>()546(,3.(07*-95
@M03364:396:000000000-C9LGT:1:1101:18030:4674 2:N:0:10
GGACTACAGGGGTTTCTAATCCTGTTTGCTACCCACGCTTTCGCTCCTCAGCGTCAGTTACTGCCCAGAGACCTGCCTTCGCCATTGGTGTTCCTCCTGATATCTGCGCATTTCACCGCTACACCAGGAATTCCAGTCTCCCCTACAGCACTCAAGTTATGCCCGTATCGCCTGCACGCCCGAGGTTAAGCCCCGGGATTTCACAGACGACGCGCCAAACCACCTCCGAGCTCTTTACGCCCAGTAATTCCGGACCACGCCCGCCCCCTACGTATTACCGCGGCTGCTGGCACGTCGTGCG
+
CCCCCGGGGGGGGGGGGGGGGGGGGGGGGGGGGGGGGGGGGGGGGGGGGGGGGGGGGGGGGGGGGGGGFGFGGGGGGGGGGGGGGGGGCEFGGGGGGGGGGGGGGGGGGGGGGGGFGGGGGGGGGGGGGGGGGGGCFGCGGGGFGGDFGFGFGDGDEGDGFGFGGGGGGGGGFGD6@FGFGD6@EEF@B9EFGGGGGC5FFE9>@FFB2)5EF>*6D03:?41<@2,5:C;(:63)-.;?E90:/64A*::392917:6;((/,)19>>2:08)),)3<19;99(-(47?0(5:()8.(*1
@M03364:396:000000000-C9LGT:1:1101:17870:4687 2:N:0:10
GGACTACCGGGGTATCTAATCCTGTTTGCTCCCCACGCTTTCGTGCCTCAGTGTCAGTTACAGTCCAGAGAGCCGCCTTCGCAACTGGTGTTCCTCCTAATATCTACGCATTTCACCGCTACACTAGGAATTCCACTCTCCTCTCCTGCACTCAAGTTTCCCAGTTTCAAAGGCTTACTACGGTTGAGCCGTAGCCTTTCACCTCTGACTTAAGCAACCACCTACTCCCCCTTTACGCCCCGTAGTTCCGTATAACGCCAGCCCCCTACGTATTACCGCGGCTGCTGGCACGTAGTTCGCC
+
CCCCCGGGGGGGGGGGGGGGGGGGGGGGGGGGGGGGGGGGGGGGGGGGGGGGEFGGGGGGGGGGGGGGGG?EFGGGGGGGGGGDGGGGFGGGGGGGGGFGGGGGGGFGGDGGGGGGFGGGGGGGG?FGGGFGGGGGGF8EGGGFFGG@DFGFFD=DFFGGGGFGGGGGGFGGFGFG,*=DGGGGCE3:CCCCC78FCGGE,=F*@AA7CCEG5+,13<E*7D<).,0)(9=>>E6==9GG*((.)/)7@D2/537380.236C6DE5(3-()).-).14(-3-((..5:02,4(.7**()1
@M03364:396:000000000-C9LGT:1:1101:16608:4697 2:N:0:10
GGACTACCGGGGTATCTAATCCTGTTTGCTCCCCACGCTTTCGAGCCTCAGCGTCAGTTACAGTCCAGAAAGTCGCCTTCGCCACCGGTGTTCTTCCTAATCTCTACGCATTTCACCGCTACACTAGGAATTCCACTTTCCCCTCCTGTACTCTAGCTTTCCAGTTTGGACTGCAGCACCCAGGTTGAGCCCGTGTATTTCACATCCCACTTACAAATCCGCCGACGCTCCCTTTACGCCCAGTAAATCCGGACCACGCTTGCCACCTACGTATTCCCGCGGCTGCTGGCACGTACTTCGC
+
CCCCCGGGGGGGGEGGGGAFGDGFGGGFGGGGGGGGGGGGGGG8FCGGEFGGGGGDFFFGGGGFFGGGCC@BCCFGGGGFGDGGGFGGCFFDGDGGGF,FGGGGGGGGGGGGGGGGGGGGGGGGG8FGGFGGGFGGGDFGFDDF>B8@,?FEB7@D9=DCEGFGGGGACF8=;FE=A5@AEDF:>DFEFCFGGEG,;;EFGFG@FAFB);>AAAF*9*D?5DD((4,0(*,/643>C;;<<;<E+)97FGD9?>60707<14;2*<90((-4,5:.4<4-409>((7?7?4?24,)8*697
@M03364:396:000000000-C9LGT:1:1101:24272:4724 2:N:0:10
GGACTACTGGGGTATCTAATCCTGTTCGCTCCCCACGCTTTCGCTCCTCAGCGTCAGTAACGGCCCAGAGACCTGCCTTCGCCATTGGTGTTCTTCCCGATATCTACACATTCCACCGTTACACCGGGAATTCCAGTCTCCCCTACCGCACTCAAGCCCGCCCGTACCCGGCGCGGATCCACCCTTAAGCGATGGACTTTCACACCGGACGCGACGAACCGCCTACGAGCCCTTTACGCCCAATCAATCCGGATCACGCTTGCACCCTACGTATTCCCGCGGCTTCTGGCACGTCGTTAGC
+
CCCCCGGGGGGGGGGGGGGGGGGGGGGGGGGGGGGGGGGGGGGGGGGGGGGGGGGGGGGGGGGGGGGGGGFGGGGGGGGGGGGGGGGGEGGGGGGCGGGGGGGGGGGGGGGGGGGGGGGGGGGGGGGGFGGGGGGGGCFGGFEFGGG6EEGFGFGFGGGGGGA>FGGGCCGGEGAD*?GGCGG78C27A<8D<EEDFFGGGCC?CAA9BGFD1)82C1EE9GBB0;()4CBF<F?4>?GGG(43)44>FF3124(.<8<?F?G<GGGBFFF<)6:6<98>9>>((()62:(561()))(9:
@M03364:396:000000000-C9LGT:1:1101:19402:4757 2:N:0:10
GGACTACCAGGGTTTCTAATCCTGTTTGCTCCCCACGCTTTCGAGCCTCAGCGTCAGTTACAGTCCAGAGAATCGCCTTCGCCACTGGTGTTCTTCCTAATATCTACGCATTTCACCGCTACACTAGGAATTCCACTCTCCTCTCCTGCACTCAAGTTTCCCAGTTTCAAAGGCTTACTACGGTTGAGCCGTAGCCTTTCACCTCTGACTTAAGAAACCACCTACGCACCCTTTACGCCCAGTAATTCCGGATACCGCTAGCCCCCTACGTATTACCCCGGCTGCTTGCACGTAGTGCACC
+
CCCCCGGGGGGGGGGGGGGCFGGGGFGGGGGGGGGGGGGGGGGGGGGCGGGGGGGGCFDFGGGGGGGGGGGGGGGGGGGGGGGGDGGGEGGGGGGGGGEGGGGGGGGG@CCGFGGGGGGGGGGGGGGGCFGGGGGGGCGGGGG7DGG,DFGECDGF;EGDFGFGGGGGGGGGF@88DDFGGGGGGG,:DCG?>EGGGGGGFCE8@AF@A=EF7?99CDFDCGF:<*)349493B**-2CCC2(*+18<FGC;<D);;64931?5DDD1((4)634).+-426(487)36).8:((0)1)20
@M03364:396:000000000-C9LGT:1:1101:6580:4762 2:N:0:10
GGACTACAGGGGTTTCTAATCCTGTTCGCTCCCCCAGCTTTCGCGCCTCAGCGTCAGTGGTGGCCCAGAAGGCCGCCTTCGCCACCGGTGTTCTTCCCGATATCTGCGCATTCCACCGCTACACCGGGAATTCCGCCTTCCCCTACCACACTCGAGCCCGCCGGTATCGGAGTCTCTCCGTGTTTGTGCCCCTGTCTTTTACCTCCGACCTAACTGGCCTCCTACGCGCGCTTTACGCCCACTGAATCCGGCTAGCGCTCGCCCCATTCTAATTTACTCTGCTTCGAGCACGTATCTCGCC
+
<CCCCGGDFE7FCFGGGGAGFGEEFGGGGGGFGCFEEFGGGG:FEGGGCEEAF:@C,FE,C@FF<FGGF8F<CF+@FDGG7FCEGGGG:CCCFFGADF=?:FECF,?:FB+CE?;FFEBC68,BD77+>:=><B?FC=+CC7DAGEF,,*8=:);@*;*;BFB>F*?C;E**0,9+18:=**043*,/4?***1+0CBCE73;E>A519D0<,)3.*(*+(1.,5/(0-/-,-(6.3:1:8(,,*))./)/((-(,)--,4(*4<**))-)).-))6+6)6))).,(,1(,(((.)1*,*/
@M03364:396:000000000-C9LGT:1:1101:5686:4765 2:N:0:10
GGACTACAAGGGTATCTAATCCTGTTCGCTCCCCCAGCTTTCGCGCCTCAGCGTCAGTGGTGGCCCAGAAGGCCGCCTTCGCCACCGGTGTTCTTCCCGATATCTACACATTCCACCGTTACACCGGGAATTCCAGTCTCCCCCACCGCACTCAAGCCCGCCGGTACCCGGCGCGGATCCACCGTTAAGCGATGGACTTTCACACCGGACGCGCCGAACCGCCTCCGAGCCCTTTACGCCCAATCAATCCGGATCACGCTTGCACCCTACGCTTTCCCGCGGCGCCTGGTGCGCATGCCGC
+
CCCCCGGGGGGGGGGGGGGGDGGGGGGGGGGGGGGCGGGGEGGGGGGGGGGGGGFGGGGFGFGGGGGGGGGGGGGGGGGGGGGGGGFGFECFGGGGFGGGGGGFGGGGGFGGGGGGGEFDGGGGGGGC:CDGGFG96FGGGG6*=EEC8@EAE)+;:FGEEG5*FEGFE:BB?:@C7.CFFDF7CC:18<55CGGGGGGFC<G>GB>(3C1:1)*-)-::9G>?1*401544((599:5CG:::42<4=C791631.413485)7EC(,40((-,-.<((3(,(((((,((.-(,))).19
@M03364:396:000000000-C9LGT:1:1101:25954:4773 2:N:0:10
GGACTACACGGGTTTCTAATCCTGTTCGCTCCCCACGCTTTCGCTCCTCAACGTCAGTAACGGCCCAGAGACCTGCCTTCGCCATTGGTGTTCTTCCCGATATCTGCGCATTCCACCGCTACACCGGGAATTCCGCCTTCCCCTACCACACTCGAGCCCGCCGGTATCGGAGGCTCGCCGGGGTTGGGCCCCGGGCTTTTCCCTCCGACCTAGCTGGCCGCCTACCGCCCCTTTTACCCCCATGCATCCGGGTATCGCCCTGCACCCTCGGTCTTTCCCGGGTGCTTGCCACGCGTTTGGC
+
CCCCCGGGGGGGEEGGGGGGGGGAFGGGGGGGGGGGGGGGGGGECFGFEG,EFFGGGGFGFFGEGGGGFFGGGGGGGGGGGGGGGEFGFGGGGFFGGGEGGGCFF,ACEGECEF=FGGGGDGGGG@FFGGGGGG8CEGDGGGEB+DD=8@F@FCGB@+DG5F:CG*=F8:>B?F@F=8E/*=<4:**()8:79:EC7@FG9)<)7772,940,)0.9(C*19,(.*(0,),(,.4)))AC*(.(0.)5973((()).(,(((2.9CGF(((((-)))3.((((-().46(),((-00.(*9
@M03364:396:000000000-C9LGT:1:1101:8577:4800 2:N:0:10
GGACTACTCGGGTTTCTAATCCTGTTCGCTCCCCACGCTTTCGCTCCTCAGCGTCAGTAGCGGCCCAGAGACCTGCCTTCGCCATTGGTGTTCTTCCCGATATCTACACATTCCACCGTTACACCGGGAATTCCAGTCTCCCCTACCGCACTCAAGCCCGCCCGTACCCGGCGCGGATCCCCCGTTGAGCGATGGACTTTCACACCGGACGCGCCGACCCGCCTACGAGCCCTTTACGCCCAATACAACCGGATAACGCTCGCACCCTACCTCATCCCGCGGCTGCCGGCCCGTCTTTCGC
+
CCCCCGFGGGGGGBFFFG9EFG<CEECGEEGGFEGDFGGFDGGG7FFEG,;C@6@FGF@,<FGEGGDGGGGFDFFGGGGGGGGEGCGGEFGGG<BFFGGGDGGFAEGEGGGGGCFEFGEGGGGCC=FGG@,AFF:,7,=FFGEFGCGE>>7=B5?F,4@E6F?DG**@EG>84F=D5?E**3:F*<*/;FC)158*9CGF?:F27>D02C4:7):6>(?*(1714@0.-7148?))5:GEG1((0)5)09)4((()0((-((2(9*9133().(.).;(-,4231(.-(-,69B()0*)**
@M03364:396:000000000-C9LGT:1:1101:15021:4806 2:N:0:10
GGACTACACGGGTTTCTAATCCTGTTTGCTACCCACGCTTTCGAGCCTCAGTGTCAGTATTATGCCAGAAGGCTGCCTTCGCCATCGGTATTCCTCCAGATCTCTACGCATTTCACCGATACACCTGGAATTCTACCTTCCTCTCACCTACTCTAGCCTAACAGTATCAGATGCCGTTCCCAGGTTAAGCCCGGGGCTTTCACATCTGACTTATCAAGCCACCTACGCTCGCTTTACGCCCAGTAATTCCGATTAACGCTTGCACCCTCTGTATTACCGCGGCTGCTGGCACAGATGTAGC
+
CCCCCGGGGGGGGGGGGGGGGGGFGGGGGGGGGGGGGGGGGGGGGGGGGGGGGGGGGGGGGGGGGGGGGGGGGGGGGGGGFGGGGGGGFFGGGGGGGGGFGGGGCFGGGGGGGFFGGGGGGGDGGGGGGGFGGGGGGGGF@F===FF@FFF6=D?7FFFCFGFGGGFGCGGGFGFGGFFGGGGGGCFEFG8?D>EGGEGGGFGFDCFFE:8E;E96=@GGBFB==2>4(*5>5BFFFFGGGF?639C?FC*;D@F362677(;5CFG6243649:<4C:4099061)3313<(.,16*:C2
@M03364:396:000000000-C9LGT:1:1101:15742:4812 2:N:0:10
GGACTACTGGGGTATCTAATCCTGTTCGCTCCCCCAGCTTTCGCGCCTCAGCGTCAGTGGTGGCCCAGAAGGCCGCCTTCGCCACCGGTGTTCTTCCCGATATCTGCGCATTCCACCGCTACACCGGGAATTCCGCCTTCCCCTACCACACTCGAGCCCGCCGGTATCGGAGGCTCGCCGGGGTTGAGCCCCGGGCTTTTACCTCCGACCTAACGGGCCGCCTACGCCCGCCTTACGCCCAATGAATCCGGATCACGCCCGCCCCCTACGTCTTACCCCGGCTGCTTGCACGGACTTCGCC
+
CCCCCGGGGGGGGGGGGGGGGGGGGGGGGGGGGGGGGGGGGGGGGGGGGGGGGGGGGGGGGGGGGGGGGFGGGGGGGGGGGGGGGGGG@FGGGGGGGGGEFGEFGGGGGGGGGGGGGGGGDFFGGGGGGGGGGGGGGGGGGGGFGGGFFFGFGFGFGGGGGDADGEGGGG5BBGBGGFGGE5>*=?34<CFDGGGGG8C?+.<6:>5>BGB+)7A(*(:CBG(-424)()4(4().418:8(((=)-:@D)(((4:7,((,2:9G>)14(,..8.6564,49(9:06<0)43((-<@93/5
@M03364:396:000000000-C9LGT:1:1101:12190:4824 2:N:0:10
GGACTACCGGGGTTTCTAATCCTGTTCGCTCCCCCAGCTTTCGCGCCTCAGCGTCAGTGGTGGCCCAGAAGGCCGCCTTCGCCACCGGTGTTCTTCCCGATATCTGCGCATTCCACCGCTACACCGGGAATTCCGCCTTCCCCTACCACACTCGAGCCCGCCGGTATCGGAGGCTCGCCGGGGTTGAGCCCCGGGCTTTTACCTCCGCCCTAACGGGCCGCCTACGCGCCCTTTACGCCCAATGAATCCGGCTCACGCCCGCCCCCTACGTACTTGCCCCGCCGCTAGCACGGCATTCACC
+
CCCCCGGGGGGGEGGGGGFGFFGGGGGGGGGGGGGGGGGGGGGGGGGGGGGGGGGGGGGGEFGGGGGGEFFFFGGGGGGGGGEFGGGG@FFGGGGGGGGGDGGGGGGGGGGGGGGGFGGGGGGGGGGGEF8FFGGGGEDGGFGFGGGE8FGDG5CBGGGGGGBG7:CFGG=C>FFGED=*C5D?85,44;F<CEDE)88F+4C-:<51074*4>*4C>EC>G0:4/4)4)--.).A11EE*(4(*)).67)(-())).,(,4:7GC703(,.(--))+),-((-(,(-().((((.0*.*2
@M03364:396:000000000-C9LGT:1:1101:9176:4839 2:N:0:10
GGACTACTGGGGTTTCTAATCCTGTTCGCTCCCCACGCTTTCGCTCCTCAGCGTCAGTAACGGCCCAGAGACCTGCCTTCGCCATTGGTGTTCTTCCCGATATCTACACATTCCACCGCTACACCGGGAATTCCGCCTTCCCCTACCACACTCGAGCCCGCCGGTATCGGAGGCTCGCCGGGGTTGAGCCCCGGGCTTTTACCTCCGACCTAACGGGCCGCCTACCCGCGCTCTCCGCCCAATGAATCCGGATCACGCTCGCCCCATACGTATTCCCGCTGCCGCTTGCACGTTTTTGTCC
+
CCCCCGGGGGGGGDGGGGGGGGGGGGGGGGGGGGGGGGGGGGGGGGGGGGGGGGGGGGFFGEGGGGGGFGGGGGCGGGGGGGGGG<E8FFGGGGGGEGGGGGGGGGGGGGGGFEGGGGGDEGGGGDG=@7EGGGFEE=?FDFGFFGF,DDGFFD?DDGGDEGECFCFGGG*>@F2CEAG75*>*8:<5AGFG<EEGGDGF+5CDGF>995;+)8;130?59D?1.*.)29;9(4)(--;81(4.*)-6?)1(4((,)41:0(:(9**48232)5)).*-((4(41-(-2.70.(().).*:
@M03364:396:000000000-C9LGT:1:1101:24307:4841 2:N:0:10
GGACTACTCGGGTTTCTAATCCTGTTCGCTCCCCCAGCTTTCGCGCCTCAGCGTCAGTTACAGACCAGGAAGCCGCCTTCGCCACTGGTGTTCCTCCATATCTCTACGCATTTCACCGCTACACATGGAATTCCACTTCCCTCTTCTGCACTCAAGTTCTCCAGTTTCCAATGACCCTCCCCGGTTGAGCCGGGGGCTTTCACTTCAGACTTAACAGGCCGCCTACGCACCCTTTACGCCCAATCATTCCGGATCACGCTCGCCACCTACGTATTTCCGCGGCTGCTGGCCCGAAGTTCGC
+
CCCCCGGGGGGGGGGGGGEGGGGGGGGGGGGGGGGDGGGGGGGGGGGGGFGFGGGGFGGFGFFFGGGGGGFGGFFGGGGGGGEEGFGGFGGGGGFGGGGGFGGGGGFGGGGGFGGGGGGGGGGGGGGGGGGGGGGGGGGGGGGFGGFFCDDD:1=DFFGFGFFDFGGFGFFGB3>FFFGGGGDGEG:)@DDDDEGGGGGGGFG?GFFECGE?3CFEGFGC@G;0;91:?79??B?>B?EG>124586<=FFFBF0:F60,33?0*29<2:??7A7))<429>>0(-)400.(,(())*-97
@M03364:396:000000000-C9LGT:1:1101:26605:4859 2:N:0:10
GGACTACTGGGGTTTCTAATCCTGTTCGCTCCCCACGCTTTCGCTCCTCAGCGTCAGTAACGGCCCAGAAACCTGCCTTCGCCATTGGTGTTCTTCCCGATATCTGCGCATTCCACCGCTACACCGGGAATTCCGCCTTCCCCTACCCCACTCCAGCCCGCCGGTATCGGAGGCTCGCCGGGGTTGTGCCCCGCGCTTTTACCTCCGACCTAGCCTGTCGCTTTCCCCCGCCTTGCCCCCAATTAATCCGTATAACTCCCCGCCCCTTCGTAATATCTCCGCTGCTTTCCCTTAATTCCCC
+
CB<CCGGG9<<7F7BEDE<5;B6,;;6,@6C:FCF@F@@@CE:,,;74C9CFBFC@FE99F,++@F@C,,::C69FAAF,,BFFF<EF<B=?@?E,F,,,78+5EAC7F@=C;A@AECC=1@9EF+8=FECFFCFGDF>FCF?*=E,@3<38C):6F+3@+59CG*9;*C8*31(;*?CEE*2<=*86+2*:)***9>FG9):4>05;;G>646*)0)<*-*--)3))()-(-4)((.;?:(()*)-./C*(()6:*))(((*(1*1,4,.(,-)).+.)(-((())))).))))/0/)*9
@M03364:396:000000000-C9LGT:1:1101:6807:4870 2:N:0:10
GGACTACACGGGTTTCTAATCCTGTTCGCTCCCCCAGCTTTCGCGCCTCAGCGTCAGTGGTGGCCCAGAAGGCCGCCTTCGCCACCGGTGTTCTTCCCGATATCTGCGCATTCCACCGCTACACCGGGAATTCCGCCTTCCCCTACCACACTCGAGCCCGCCGGTATCGGCGGCTCGCCGGGGTTGCGCCCCGGGCTTTTACCTCCGACCTAACGGGCCGCCTACGGTCGCTTTACGCCCACTGCATCCGCATAACGCCCGCCACCCACGTATTACCCCGGCTGCTGGCGCGTGTTGCGCC
+
BCCCCFFGGGGG@FGFFGGGGFCFFFGGG@GGGGGGEGGGGGGGGGGFEGGGCGGGCFGGGGGGGGGFAEFGGG@GGGGGGGGGFGGGFGEGGFFGFGGGGGGFGGGGEEGGGGCDEEC?EG?FGGGGGGGGGDDCCFGCFGFFCGG88;C@A)@?F>CEGEFGGGGGGD*1.=6D=DCE=87*:8*2.;EDG5EECFFG?53-*7)36GFE)0*4C3CE9)(-.*(.(/-2,249::8?E624/)--91*(-3)570(-,4C2C@*(,280-44A9+8,(,,43))(4(294(,0)1-1>
@M03364:396:000000000-C9LGT:1:1101:17417:4873 2:N:0:10
GGACTACACGGGTTTCTAATCCTGTTCGCTCCCCCAGCTTTCGCGCCTCAGCGTCAGTGGTGGCCCAGAAGGCCGCCTTCGCCACCGGTGTTCTTCCCGATATCTGCGCATTCCACCGCTACACCGGGAATTCCGCCTTCCCCTACCACACTCGAGCCCGCCGGTATCGGAGGCTCGCCGGGGTTGCGCCCCGGGCTTTTACCTCCGACCTAACGGGCCGCCTACGCGCGCCTTACGCCCCATGCATCCGGCTACCGCCCGCCCCCTACGTATTACCCCCGCCGCTGGCACCGACTCCGCC
+
CCCCCGGGGGGGGGGGGGGGGGGGGGGGGGGGGGGGGGGFGGGGGGGGGGGGGGGGGGGGGGGGGGGGCC@FGGGGGGGGGGGGGGGG=FGGGGGGGGGGGGGGGGGGGGGGGGGGGGGGGGGGGGGGFGGGGGGGGFCGGGGFGGGCFFGFF>FDFGFGGGEGGCGGECCEEGDGDDG57ECC:E*4:;EDGCEEDGGCFDG<GFF0;G>F)7/4D>GGFG1(3*4),)7(4<3>2?GE*-8?).69?<30(44?>>((,4>><E<6<(28)5.)6+-(,3(499(73(8(--(7))-/9
@M03364:396:000000000-C9LGT:1:1101:21146:4902 2:N:0:10
GGACTACTCGGGTTTCTAATCCTGTTTGCTACCCACGCTTTCGAGCCTCAGTGTCAGTATTATGCCAGAAGGCTGCCTTCGCCATCGGTATTCCTCCAGATCTCTACGCATTTCACCGCTACACCTGGAATTCTACCTTCCTCTCACCTACTCTAGCCTAACAGTATCAGATGCCGTTCCCAGGTTCAGCCCGGGGCTTTCACATCTGACTTATCAAGCCACCTACGCTCGCTTTACGCCCAGTCATTCCGATTCACGCTCGCACCCTCCGTCTTACCGCGGCTGCCGGCACGGAGTTCGC
+
CCCCCGGDFGGGGGGGFGA<FFGFF9FFCFCEGGGGEEGGGGGCFEGAF=@EFGGGGGADGAFGGGGGGGGGGCFGFGGFGGFCFFGGBEFGGGGGGGGFGGGG;EGFGGGGGGGGFEEGDC?FGGGGFF<FFFG<EEDGGGGD?AFDD?=DFEFDEFGFGGFFG@=;EE9EFD8DEDFGG=DCDG,:DDDDGGDGGGGDGFGFFFFEEGFD*?FEF=FF=D=D9E9A5:5@2@F*99EFG?;E*7<CFGF6;8)98;D?@>=4DED6((,-(,4)6@4-(40(20(-7;-2:((07))1/
@M03364:396:000000000-C9LGT:1:1101:25579:4916 2:N:0:10
GGACTACTGGGGTTTCTAATCCTGTTCGCTCCCCACGCTTTCGCTCCTCAGCGTCAGTAACGGCCCAGAGACCTGCCTTCGCCATTGGTGTTCTTCCCGATATCTACACATTCCACCGTTACACCGGGAATTCCAGTCTCCCCTACCGCACTCAAGCCCGCCCGTACCCGGCGCGGATCCACCGTTAAGCTATGGACTTTCACACCGGCCGCGACGAACCGCCTACGAGCCCTTTACGCCCAATCAATCCGTATCACGCTTGCACCCTACGTATTACCGCGGCTGCTGTCACGTATTTAGC
+
CCCCCGGGGGGGFGGGGGGGGGGGGGGGGGGGGGGGGGGGGGGGGGGGGGGGGGGGGGGGGGGGGGGGDFDGGGGGGGGGGGGGGGGGFFGGGGGGGGGGGGEDGGGFGGGGGGGFGGDCGGGGGGGGGGFFGFFFGGGGGGEDCGGC+9FADD+;>@FGGG>DGEGGGGGGE:5?588CCFC*CE7=FF+7CFG76CFGG?FFGFFF(/(:2.:4)7GE9G041*404D(34<BA44ECGB??).346>7((.(-*(.4??8<FGG8:?(.)532-A89>613(().).)61,.1)*)**
@M03364:396:000000000-C9LGT:1:1101:17152:4925 2:N:0:10
GGACTACTGGGGTTTCTAATCCTGTTTGCTACCCACGCTTTCGAGCCTCAGTGTCAGTATTATGCCAGAAGGCTGCCTTCGCCATCGGTATTCCTCCAGATCTCTACGCATTTCACCGCTACACCTGGAATTCTACCTTCCTCTCACATACTCTAGCTCTACAGTTTCAGATGCAGTTCCCAGGTTAAGCCCGGGGATTTCACATCTGCCTTATAGAGCCACCTACGCTCCCTTTACGCCCAGTAATTCCGATCAACGCTTGCACCCTCTGTCTTCCCGCGGCTGCTGGCCCCGCTTTGGC
+
CCCCCGGGGGGGGGGGGGGGGGGGFGGGGGGGGGGGGGGGGGGGGGGGGGGGGGGGGGGGGGGGGGGGGFGGGGGGGGGGGGGGGGGGEGGGGGGGGGGGGGGGGFGGGGGGGGGGGGGGGGGGGGGG<EFGGGGFG9EGGGGFGFG8EFGEFEGFGDGGGGFGGFGGGGGFFF5DGDEGGF6AFE,8DFGGGGEGDGCEE@CEGFFF*;@GFF;;EEGGEFC2>D9>=DABDBF:E@GGG@DF+7@CFG<2@(,)=;B66(*;FF<,=(4<))<74F,,(4;6113801(4(-().0)29
@M03364:396:000000000-C9LGT:1:1101:9776:4999 2:N:0:10
GGACTACTGGGGTTTCTAATCCTGTTTGCTACCCACGCTTTCGAACCTCAGTGTCAATATGATGCCAGAAGGCTGCCTTCGCCATCGGTATTCCTCCAGATCTCTACGCATTTCACCGCTACACCTGGAATTCTACCTTCCTCTCACCTATTCTAGCCTAACAGTATCAGATGCAGTTCCCAGGTTAAGCCCGGGGATTTCACATCTGACTTATCAAGCCACCTACGCTCCCTTTACGCCCAGTAATTCCGATTAACGCTTGCACCCTCTGTATTACCGCGGCTGCTGGCACAGCGTTAGC
+
CCCCCGGGGGGGGFGGGGGGGGGGGGGGGGGGGGGGGGGGGGGFGGGGGGGGGGGGCFGGGGGFGGGGFEEFGGGGGGGGGGGGGGGGECGGGGGGGGGGEGFGGGGFGGE=EFFFGGGGGGGAG8FCFGFGGGGGGGGGGGGFGGG8BF:CF9FFFGFGFGFGGFGGGGGGFFEF,BFFG8DFGGCDFFGGDGGGDGGGGFGFCFFC;DEGCBFA?*EE=DB@EFDEAGB=D:BFCFGFG@FFCE?4=7>;?;;CF:>6;<*4FGG(,667<CFFFF26(244(-348((4(,()00(90
@M03364:396:000000000-C9LGT:1:1101:18167:5010 2:N:0:10
GGACTACCGGGGTATCTAATCCTGTTTGCTACCCACGCTTTCGAGCCTCAGTGTCAGTATTATGCCAGAAGGCTGCCTTCGCCATCGGTATTCCTCCAGATCTCTACGCATTTCACCGCTACACCTGGAATTCTACCTTCCTCTCACATACTCTAGCTCTACAGTTTCAGATGCAGTTCCCAGGTTGAGCCCGGGGATTTCACATCTGACTTATAGAGCCACCTACGCTCCCTTTACGCCCAGTGATTCCGATTAACGCTTGCACCCTCTGTATTACCGCGGCTGCTTGCACCGGTTTACC
+
CCCCCGGGGGGGGGGGGGGGGGGGGGGGGGGGFGGGGGG@FFGGGGGGGFGGGGGGGFGGGGGGGGGGGGGGGGGGGGGFGGGGGGGGEFFCEGGGGGGGGGF94@DGGGGGGCFEFGGCGGGGGGGGGGGCFFFGF9DEFFCFFFG,DFFEEE?DFFGGGGFGGFGGGGEG?CDCGFGGGGF=FF,);D8?DGGGCCGGFEFFFCFF;CCC@93:2*DFE72>@FAD9:9>B>;CF9E7=;=;*)?5+@7;@3;CF@9;11*/2?7:?(5<2<A>)04114(49F?)8B2),,(0.)(*0
@M03364:396:000000000-C9LGT:1:1101:24481:5019 2:N:0:10
GGACTACTAGGGTTTCTAATCCTGTTCGCTCCCCACGCTTTCGCTCCTCAGCGTCAGTAACGGCCCAGAGACCTGCCTTCGCCATTGGTGTTCTTCCCGATATCTACACATTCCACCGCTACACCGGGAATTCCGCCTTCCCCTACCACACTCGAGCCCGCCGGTATCGGAGGCTCGCCGGGGTTGCGCCCCGGGCTTTTACCTCCGACCTAACGGGCCGCCTACCCGCCCTTCACGCCCAATGAATCCGCATACCGCTCGCCCCCTACGTCTTACCCCGGCTGCTGGCACGTATTTCGCC
+
CCCCCGGGGGGGGGGGGGGGGGGGGGGGGGGGGGGGGGGGGGGGGGGGGGGGGGGGGGGGGGGGGGGGGGCFGGGGGGGGGGGGGGGGFGGGGGGGGGGGGGDGGGEGGGGGGGGGGGGGGGGGGGGGGGGGGGGGGFDGGGGFGGG8,;FDF=??CEGGGGEGGGGGGGGGDFBGE;EEEGG:CE*.5FEDGGGEGFGGG<C):<>69DFF>>*414:C9D1?1*()4)--4()5(1FC*4:?=-456<*4?<)(.2-419EFGDC8(,,(,(-65+--19290224:(5((,)09=,*1
@M03364:396:000000000-C9LGT:1:1101:20710:5021 2:N:0:10
GGACTACTGGGGTTTCTAATCCTGTTTGCTACCCACGCTTTCGAGCCTCAGTGTCAGTATTATGCCAGAAGGCTGCCTTCGCCATCGGTATTCCTCCAGATCTCTACGCATTTCACCGCTACACCTGGAATTCTACCTTCCTCTCACATACTCTAGCTCTACAGTTTCAGATGCAGTTCCCAGGTTAAGCCCGGGGATTTCACATCTGACTTCTAGAGCCACCTACGCTCCCTTTACGCCCAGTAATTCCGATTCACGCTTGCACCCTCTGTATTTCCGCGGCTGCCGGCTCAGCTTTCGC
+
CCCCCGGGGGGGGDGGGGGGGGGGGGGGGGGGGGGGGGGGGGGGGGGGGGGEFGGGGGGGGGGGGGGGDGGGGGGGGGGGGGGGGGGGGGGGGGGGGGGFGFFGGGGGGGGGGGGGGEGGGGGGGGGGGGGGGGGGGDGGGGDDGGGFGFFDBDGCGGGGGGFGGGGGGGGGFFEGGFDGGGGGGGDDFFD?DGGGDGGGGFDEFFF@EGFG*B@AFBGGFFFDFE=BAC4B2BE>EDGGGF9=@?CEFGC(;@)7A@@?@@F;FEC?@(/9<9<).?(8471,(((((,(-)(.***)11
@M03364:396:000000000-C9LGT:1:1101:9982:5027 2:N:0:10
GGACTACTCGGGTATCTAATCCTGTTTGCTACCCACGCTTTCGAGCCTCAGTGTCAGTATTATGCCAGAAGGCTGCCTTCGCCATCGGTATTCCTCCAGATCTCTACGCATTTCACCGCTACACCTGGAATTCTACCTTCCTCTCACATACTCTAGCTCTACAGTTTCAGATGCCGTTCCCAGGTTAAGCCCGGGGCTTTCACATCTGCCTTATCAAGCCACCTACGCTCGCTTTACGCCCAGTAATTCCGATTAACGCTTGCACCCTCTGTATTACCGCGGCTGCTGGCCCTGAGTTAGC
+
CCCCCGGGGGGGG:<FGGGGGFGGGEGGGGGGGGGGGGGGGGGGGGGGGGGGGGGGGGGGGFGGGGGGGGGGGGGGGGGGGGGGGGGGFGGGGFGGFDGF,AFGG;CFCGFGFFGGGGEDGGGGGGGGEFFGGGGFGGGGDDGFGGGCFFGEFDGFFCDGGGFGGGGGGGGGFADGGFGGFEFGGG<DDGEDDEGGGGGGGCGFGFCF*;@C@FGCGEGGFGBFEBA42?>@?FFEFFGGG@;E6??EFGC0;D;3@3.31=CEGGG,248>)44:99169>93;BF)40.:(..0//.7*
@M03364:396:000000000-C9LGT:1:1101:12077:5045 2:N:0:10
GGACTACTCGGGTTTCTAATCCTGTTCGCTCCCCACGCTTTCGCTCCTCAGCGTCAGTAACGGCCCAGAGACCTGCCTTCGCCATTGGTGTTCTTCCCGATATCTACACATTCCACCGTTACACCGGGAATTCCAGTCTCCCCTACCGCACTCAAGCCCGCCCGTACCCGGCGCGGATCCACCGTTAAGCGATGGGCTTTCACACCGGACGCGCCGAACCGCCTACGCGCCCTTTACGCCCAATAAATCCGGATAACGCTTGCACCCTCCGTATTACCGCGGCTGCTGGCACGTAGTTCGC
+
CCCCCGGGGGGGGGGGGGGGGGGGGGGGGGGGGGGGGGGGGGGGEGGGGGGGGGGGGGCFFGGGGGGGEGFGGGGGGGGGGGGGEEFGFGGGGGGGGGGGGGGGGGGFFEGGDGGGGGECGGGGGGGGGDFGGGGGGG?GGGGFGGGDGFGFGFGFCEGGGGDGCCEGG5CEBG9D5:EF,<CFGG*6AE/*2A=*;EFGGEGCC>794DBGB)2-57EG>GFB0C?)3D>B94526:GGGF0<9<<AFGG>:::9F1,(38A)9EGF(24,((,6<FBFFBBF><02(2(513(8<@)9/
@M03364:396:000000000-C9LGT:1:1101:21906:5076 2:N:0:10
GGACTACTAGGGTATCTAATCCTGTTTGCTACCCACGCTTTCGAACCTCAGTGTCAGTATGATGCCAGAAGGCTGCCTTCGCCATCGGTATTCCTCCAGATCTCTACGCATTTCACCGCTACACCTGGAATTCTACCTTCCTCTCACCTACTCTAGCCTAACAGTATCAGATGCCGTTCCCAGGTTAAGCCCGGGGCTTTCACATCTGACTTATCAAGCCACCTACGCTCGCTTTACGCCCAGTAATTCCGATTAACGCTTGCACCCTCTGTATTACCGCGGCTGCTGGCACAGAGTTAGC
+
CCCCCGGGGGGGGGGGFEGGGGGGFGGFGGGGGGGGGGGGGGGFGGGGGGG<FAGGGEFGGGGGGGGGGGGGGGGDGFGGGGGGGGGD@EFGGGGGGGGGGGGGGGFGGGGEFGECFEGGGFGGGGGG<FGGGGFGAFGGGGGFGGGGGFGEGCGFFFGGGGFFGGGGGGGGF?DDEBGED==ADGD8DDFGGGGGGEFGGEGFGA+;5<AECA9@D@FF:FFFE>@B=?@FF9=88>GGGF@E+6?CFG4;FF@36/(,6==<GGG??7>):<<)-<(--999FF?FFF4<(25)942C?
@M03364:396:000000000-C9LGT:1:1101:24250:5076 2:N:0:10
GGACTACCCGGGTTTCTAATCCTGTTCGCTCCCCACGCTTTCGCTCCTCAGCGTCAGTAACGGCCCAGAGACCTGCCTTCGCCATCGGTGTTCTTCCCGATATCTACACATTCCACCGTTACACCGGGAATTCCAGTCTCCCCTACCGCACTCACGCCCGCCCGTACCCGGCGCGGATCCCCCGTTCAGCTATGGACTTTCACACCGGACGCGACGAACCGCCTACGCGCCCTTTACGCCCAATCAATCCGCATCACGCTTGCCCCCTCCGTATTCCCGCGGCTGCTGGCACGTAGTTAGC
+
C@CCCGG8FGCGC@FGGGFGGGGEFEFGD:FGGGFGGGGGGGGG:FGGGFFGGGGGGGC<FGGGGGDGGF,@FEGGGGGGGGGE7,BC?FFGGGEEFGGGGGDGFFGAFEGGFGCGGE@CGGGGDGDD+FFGGGG98=DGFGG5DGGGCADBFBFAFGGEGE>DG7EGGC8CBGBGE5CF**)*3:,5CC+++=>9CFFGGCGAGFB>><1=9)14)(2>>GF?0C<36DB3><D2<BGCGB(85:)-@FG(780)*4::-,;(9CD1(444(.3)4C:>,393142)4:,8<(.)7*)2>
@M03364:396:000000000-C9LGT:1:1101:26119:5150 2:N:0:10
GGACTACTGGGGTATCTAATCCTGTTCGCTCCCCACGCTTTCGTGCCTGAGCGTCAGTTATGGTCCAGAAAGCCGCCTTCGCTACTGGTATTCCTTTGAATCTCTACGCATTTCACCGCTACACTCAAAGTTCTACTTTCCTCTCCCACACTCTAGCCTAGCAGTTTCAAAAGCAGCTCCGAAGTTGAGCCTCGGAATTTCACTTCTGACTTGCTTGGCCGCCTGCGCACCCTTTACACCCAGTAAATCCGGATCACGCTTGCTCCCTACGTCTTACCGCGGCTGCTGGCACGTATTTCGC
+
CCCCCGGGDGGGBFGGGGGGGGGGGGGGGGGGGGGGGGGGGGGGGGGGGFGGGGGGGGFCFGGGGGGGGGGGGGFFGGGGGG:FGGGGFFGGGGGDE,9FGGFGGGGGGGGGGGGGGGGGGGGG98E?FDFFGDFGGEFGGGGFFGG8BEGDFFGFGFDDDFFGFGGGGF;FDFBFGFGGGED@FG,*@CGFGEG+=FGGGEGFGFFEFGFG*+7*;>GGFGFA2:-2:D50:5;4C<FFGD@F67CFAGDFF;(,;2;D08*6FFF348?B(8?)5+4(-49136:>??:?F?(*)*.9C
@M03364:396:000000000-C9LGT:1:1101:17511:5152 2:N:0:10
GGACTACCGGGGTTTCTAATCCTGTTTGCTACCCACGCTTTCGAGCCTCAGTGTCAGTATTATGCCAGAAGGCTGCCTTCGCCATCGGTATTCCTCCAGATCTCTACGCATTTCACCGCTACACCTGGAATTCTACCTTCCTCTCACATACTCTAGCTCTACAGTTTCAGATGCAGTTCCCAGGTTAAGCCCGGGGATTTCACATCTGACTTATCGAGCCACCTGCGCTCCCTTTACGCCCAGTAATTCCGATTAACGCTTGCCCCCTCTGTATTTCCGCGGCTGCTGGCCCGGCTTCCGC
+
CCCCCDG@CFGEGFFEFFEEEEFFGGGGGGFCFEECGCF;DEEGFECD<BFCFFFGGGCFFGGEGGBF@EFG<FF7@EFFFF@FBFFEFGGGFGGGGFGFGCEGGFGGGGGGGFF?F@EGGGGBEGGGEDGGAF;BDG9AEDDF6,7=DDAEGEDFGEC8DFFDFFGFGFDFDBDGDFCDGC?DFGC8B<DD6CGGCGGGG<FE;6@C@:ACCC,-/:EG)7>:)=8)-:29BEFFE@GGGD64+1<?AFD?6214A,6:68B0*;C6:()6--4).<1144(,-,,).(.8(3().))1*
@M03364:396:000000000-C9LGT:1:1101:10577:5177 2:N:0:10
GGACTACAAGGGTATCTAATCCTGTTTGCTACCCACGCTTTCGAGCCTCAGTGTCAGTATTATGCCAGAAGGCTGCCTTCGCCATCGGTATTCCTCCAGATCTCTACGCATTTCACCGCTACACCTGGAATTCTACCTTCCTCTCACATACTCTAGCTCTACAGTTTCAGATGCAGTTCCCAGGTTAAGCCCGGGGATTTCACATCTGACTTATAGAGCCACCTACGCTCCCTTTACGCCCAGCAATTCCGATTAACGCTTGCACCCTCTGTATTCCCGCGGCTTCTGGCACTGGTTTCGC
+
CCCCCGGGFGGGGF8FGG,FFGGFEGGGGGFGGGGGGGGGGGGGFGGGFFGGGDGGGFFGGFGFGGGGGGGGGGGGFGGGGGGGGGGGGGGGGGFGGFGGGGGDFFGEGGGDEEFGGGGGGGGFFGEGFGGGGGGGAF+FFGF9=EF?FFFFAEFFG;DFGGFGGGGGGGGGF9DDFFG=E=DFGFB>DDFFGGGG7BEFGCEEFF+**28:=>:;FEGG@GFFCFDB=4-<@BF;84EFG92()07.:C*5(,,)1(64,25)058=@D)1)9C)?91((-(,(,44))()(.(10.)1/
@M03364:396:000000000-C9LGT:1:1101:6001:5184 2:N:0:10
GGACTACAAGGGTTTCTAATCCTGTTTGCTACCCACGCTTTCGAACCTCAGTGTCAGTATGATGCCAGAAGGCTGCCTTCGCCATCGGTATTCCTCCAGATCTCTACGCATTTCACCGCTACACCTGGAATTCTACCTTCCTCTCACATACTCTAGCTCTACAGTTTCAGATGCAGTTCCCAGGTTAAGCCCGGGGATTTCACATCTGACTTATCAAGCCACCTACGCTCGCTTTACGCCCAGTCATTCCGATTAACGCTTGCACCCTCTGTCTTACCGCGGCTGCTGGCACAGCTTTCGC
+
CCCCCGGGGGGGGGGGGGGGGGGGGGGGGGFGGGGGGGGGGGGFGGGGGGGGGGGGGGGGGGGGGGGGGGGGGGGGGGGGGGGGGGGGGGGGGGGGGGGGGGGGGGGGGGGGGGGGGGGGGGGGGGGGCGGGGGGFGFCFFFF9=EG,EDCEGFGFGGGGGGFCFGGGGGGGFGDFGFGGGGFBEE?5FFD=DEGGCE6FGEGEGAAEEGFGEFGEF*EFCGCDEB@EDGFBF26@EFGGGFFF4>EFFG411:;3A:66??F<GG>((/6C)<?)6<(7991((4)).3(54<6)9/)75
@M03364:396:000000000-C9LGT:1:1101:5563:5200 2:N:0:10
GGACTACTCGGGTTTCTAATCCTGTTCGCGCCCCCAGCTTTCGCGCCTCAGCGTCATTGTGCGCCCAGGAGGCCGCCTTCGCCACCGGTGTTCTTCGCTATATCTGCGCATTCCACCGCTACACCGGGAATTCCGCCTGCCTCGACCACAATCAATCCCGTCAGTGTCGGAGGAGCGTCGCTGTTGCGCCCCCTGGTTTTGACAGCTACCGTGCAGGGCCGCGAACGAGTGCTGATCCCCGTGGAAGCCGTATAACGCTTTCCACCCACGTCTTTCCCGCGCCTCTGGCCCCTGATTCACC
+
CCCCCGGGEEFFFFGGCAAF@FF<FFF@7+86@F+@@CFFEGDG7+@?@,C@CGEE,,6,<6CFFGGA,C:FG<F:6?F<FG?CC8++@+BFF,,:+4++8ECEF,<FCEEG,,@FFCE6+CDC8B3+>>F,3E8<EC7,@+40+8**39,3,)4+,,>4,6*3@,5B8*:*)*/**0*2:***53,(08=5)/*/*+2:*(3)*)).)0(/,5*.*,/*,/((,2-),1())).)));**(.4).28>59(..)))(((-)0)0C32((4((().69(-2616((.,)4896,(/1*):>
@M03364:396:000000000-C9LGT:1:1101:14928:5207 2:N:0:10
GGACTACTAGGGTTTCTAATCCTGTTTGCTCCCCACGCTTTCGAGCCTCAGCGTCAGTTACAGACCAGAGAGTCGCCTTCGCCACTGGTGTTCCTCCACATATCTACGCATTTCACCGCTACACGTGGAATTCCACTCTCCTCTTCTGCACTCAAGTTCTCCAGTTTCCAATGACCCTCCCCGGTTGAGCCGGGGGCTTTCACATCAGACTTAAAGAACCGCCTGCGCGCTCTTTACGCCCAATAATTCCGGATAACGCTCGCCCCCTACGTAGTACCCCGGCTGCTGGCACGTATTTAGC
+
CCCCCGGGGGGGGGGGGGGGGGGGGGGGGGGGGGGGGGGDGGGFGGGGGGGGGGGGGFFFGGGGGGGGGGGGGGGGGGGGGGGGGGGGGGGGGGGGGGGGGGGGGGGGGGGGGGGGGGGGGGGGGGGGGGGGGGGGGGGGGGGFGGGGGFGFGFFDFGGGGGFGGAADGGGGFFEGGFGGGGGGEE7)9>FGGGGGGGFGGFGEGF=B>F=G48=9=@GG9G>;?C9A@G9<BABAAB?CE:6?)5A2@FFF6:?BF:3<?;:4*29;BF:8)(--5<)-(,1-9:2:?41<:1,*/*.*:
@M03364:396:000000000-C9LGT:1:1101:21436:5304 2:N:0:10
GGACTACCGGGGTATCTAATCCTGTTTGCTACCCACGCTTTCGAACCTCAGTGTCAGTATGATGCCAGAAGGCTGCCTTCGCCATCGGTATTCCTCCAGATCTCTACGCATTTCACCGCTACACCTGGAATTCTACCTTCCTCTCACATACTCTAGCTCTACAGTTTCAGATGCAGTTCCCAGGTTAAGCCCGGGGATTTCACATCAGACTTATAGAGCCACCTACGCTCCCTTTACGCCCAGTAATTCCGATTAACGCTTGCACCCTCTGTATTACCGCGGCTGCCGGCACAGAGTTAGC
+
CCCCCGGGGGGGGGGGGGFCGGGGGGGGGGGGGGGGGGGGGGGGGGGGGGGGGGGGGGGGGGGGGGGGGGGGGGGGGGGGGGGGGGGGGGGGGGGGGGGGGGGGGGGGGGGGGGGGGGGGGGGGGGGGGGGGGGGGGGGGGGFFGGGGGFGFFECFGGGGGGFGGGGGGGDGFGEGGFGGGGGFGG>DFFGGGGGGGGGGGEGEGF+:5CCEEF,:CCGGFGFFFEAADG9>BFFCE@EFGFDF+<EFFG*3??(1@<>@FFC;GGGF?15:6<B<9<19441190((4;6>7:5)0*):2
@M03364:396:000000000-C9LGT:1:1101:12012:5343 2:N:0:10
GGACTACTAGGGTTTCTAATCCTGTTTGCTCCCCACGCTTTCGCTCCTCAGCGTCAGTAACGGCCCAGAGACCTGCCTTCGCCATTGGTGTTCTTCCCGATATCTACACATTCCACCGTTACACCGGGAATTCCAGTCTCCCCTACCGCACTCAAGCCCGCCCGTACCCGGCGCGGATCCACCGTTAAGCGATGGACTTTCACACCGGACGCGACGAACCGCCTACGAGCCCTTTACGCCCAATAAATCCGGATAACGCTTGCACCCTACGTATTACCGCGGCTGCGGGCACGTCGTTGGC
+
CCCCCGGGGGGGGGGGGGGGGGGGGGGGGGGGGGGGGGGGGGGGGGGGGGGGGGGGGGGGGGGGGGGGGGGGGGGGGGGGGGGGGGGGGGGGGGGGGGGGGGGGGGGGGGGGGGGFGGGGGGGGGGGGGEGGGGGGG@FGGGGFGGGDGFGFGFGFGGFEGFBGGEGGGEGGFGFG?BGGFGGFGGC@FFEDGGGFGGGGGFGFGFFBFGBEB):2C1CG>GFFFGF3:C;1:?FFFFGGG?6:62A<FGGF38(47?F?21;)CFD?<??:3)54:C6>2429>B(-((((((-))),12
@M03364:396:000000000-C9LGT:1:1101:10612:5356 2:N:0:10
GGACTACTAGGGTTTCTAATCCTGTTCGCTCCCCCAGCTTTCGCGCCTCAGCGTCAGTGGTGGCCCAGAAGGCCGCCTTCGCCACCGGTGTTCTTCCCGATATCTGCGCATTCCACCGCTACACCGGGAATTCCGCCTTCCCCTACCACACTCGAGCCCGCCGGTATCGGAGGCTCGCCGGCCTTGCGCCCCGGGCTTTTACCTCCGACCGCACCGGCCCCCTCCCCGCCCCTTACGCCCCCATCATCCGGCCAACCCTCTGCCCACACCGTCTTCCCCGGCTGCGTGCCCCTTTTTTGGC
+
CCCCCGGG,EFGGEEGGGFGGGGGGGGGGGGGGGC7BGGGGGGGGGGGGGGGGGGGGGF89FGGGGGGF8C<FEEFGGGGGGGGCEGGGGGGGGGGGGGEGGGGGFG7FGEGGGGGGGC>EFGGGGGGFGGGGGC:E@=AGGGFGGG,DAG8F)@AGGGGGGBCGG>CC714?E(;=)=:=*)*3+,(0;C<5EEC):CF+5C4FFB04D(*(8*491C*,C1((*-)()-,87)(-(?E5((().)-97)(,(.4)(((()0.7+/(((-((.()6*,(-,((4(,(((((,.)11),)2
@M03364:396:000000000-C9LGT:1:1101:18662:5384 2:N:0:10
GGACTACTAGGGTTTCTAATCCTGTTCGCTCCCCCAGCTTTCGCGCCTCAGCGTCAGTGGTGGCCCAGAAGGCCGCCTTCGCCACCGGTGTTCTTCCCGATATCTGCGCATTCCACCGCTACACCGGGAATTCCGCCTTCCCCTACCACACTCGAGCCCGCCGGTATCGGAGGCTCGCCGGGGTTGAGCCCCGGGCTTTTACCTCCGACCTAACGGGCCGCCTACGCGCGCTTTACGCCCAATGACTCCGGATACCGCTCGCCCCCTACGCATTTCCCCCGCTGCTGGCGCGTAGTTGGCC
+
CCCCCGGGGGGGGGGGGGGGGGGGGGGGGGGGGGGGGGGGGGGGGGGGGGGGGGGGGGGFGGGGGGGGGGGGGGGGGGGGGGGEGGGGCGGGGGGGGGGFEGEGGGGGGGGGGGGGGGGGGGGGGGGGG7EFFGGGGC=FGCFFGGG,DCGFGDGFGGFGGGFDFGFGGGDE?C@GGFGGEEGEEC25FGGGCEGGDGGGEAFAGFE;;D>64FE09-:E>D(34*489)(-8?>AFFCE;2<29).6<D1(33)8B;(((716/:92??(-(().6+4(49-40:5?F((-.(-)1*(29
@M03364:396:000000000-C9LGT:1:1101:12999:5391 2:N:0:10
GGACTACCGGGGTATCTAATCCTGTTCGCTCCCCCAGCTTTCGCGCCTCAGCGTCAGTGGTGGCCCAGAAGGCCGCCTTCGCCACCGGTGTTCTTCCCGATATCTGCGCATTCCACCGCTACACCGGGAATTCCGCCTTCCCCTACCACACTCGAGCCCGCCGGTATCGGAGGCTCGCCGGGGTTGAGCCCCGGGCTTTTACCTCCGAACTACCGGGCCGCCTACGCGCGCTTTACGCCCAATGAATCCGGATAACGCTCGCCCCCTACGTATTCTCCCGGCCGCTTGCCCGCCATCCCCC
+
CCCCCGGGGGEGGEGGGGFGGGGGGGGGGGGGGGGGGGGGGGGGGGGGGGFGGGGGFGFFGGEGGGGGGGGGGGGGGGGGGGGGGGGGGGGGGGGAFFGGGEGGGGGGGGGGGGGGGDGGGFGGGG7CFGFGGGGGGGGGFGGFFGG8?>F57);5>C:CCGEGGCFGCEEEBG;CEBGGG5>:*:856,;CDECD78FD7-<):>5(493+).*-5,:=;GF(3/()-14(-24:??CE>612*)-665<:(4)<E64132?(7*943,()-(-)-+.44;(,(,(((4)-(,(0))(*/
@M03364:396:000000000-C9LGT:1:1101:4819:5391 2:N:0:10
GGACTACTCTGGTTTCTAATCCTGTTCGCTCCCCATGCTTTCGCTTCTCAGCGTCAGTTATGGCCCAGAGACCTGCCTTCGCCATCGGTGTTCCTCCTGATATCTGCGCATTTCACCGCTACACCAGGAATTCCAGTCTCCCCTACCACACTCTAGCCTGCCCGTACCCACCGCACGTCCAGCGTTAAGCGCTGAATTTTCACGGCAGACGCGACAAACCGCCTACAAGCCCTTTACGCCCAATAATTCCGGACAACGCTCGCACCCTACGTCTTACCGCGGCTTCTGGCCCGGAGGTAGC
+
CCCCCGGGGGGGFGGGGGGGGGGFGGGGGGGGGGGGGGGGGGGGGGGGGGGGGGGGGFGGGGGGGGGGGGGGGGGGGGGGGGGGGGGGGGGGGGGGGGGGGGGGGGFGGGGGGGGGGGGGGGGGGGGGGGGGGGGGGGDGGGGFGGGGGFGFGDDFGGGGGGFGGGGGGGGGFGFGGFGGC@FEGE7>FF?DGGGGGGGGGFGBCB>@BGFD()=9D@CFFG>DFGEF3C(47?BFFFGGGB1268<<F><>BF9(<>F?:BG17?>??B<:((4))32((43((.-))),3,24)).)9C
@M03364:396:000000000-C9LGT:1:1101:24908:5412 2:N:0:10
GGACTACCAGGGTATCTAATCCCGTTTGCTCCCTACGCTTTCGTGCCTTAGTGTCAGGACCGCCCCAGTAACCTGCCTACGCTATCGGTGTTCCTTCTAATATCTACGGATTTCACTCCTACATTAGAAATTCCAGTTACCCCTAACGGTCTCGAGTCTGCCAGTTTAGGTAATAGTCTGAATTGTTGAGCCACCAGATTTCACTACCTACTTACCAAACCACCTCCGCCACTCTTTACCCCCAGTCACTCCGGCTAATGCTCGGATCCTACGTTTGTCCGCTGCTGCTGGCACGTACTTT
+
CCCCCGGGDFGGFGGGGGGGGGFGGGGGGGGGGGFGGGGGGGGGGGGGFGGGGGGG<,CFFGGGGGGGGGGGGGGGGGGGGGGEC<FGFGGGGGGGGGCGGGGGFGGGFEGGGGGGG,EFGGGGGFGFGGDGGFG9EEDGGGFDFEF+6*8:A8?BC=FGFGFGGEFGGFGDFGD?FFGG8=?,>DDDD,6=8DF6=8DF7;3CGFFDFDEG>1,)5),@>FD=5>9*)//::@**1>F,6:@(8>;:=105<>0>EEF34?>;C*76;>))(/(.(*)-(((-().82),-(.3>4)(**
@M03364:396:000000000-C9LGT:1:1101:25050:5423 2:N:0:10
GGACTACTGGGGTATCTAATCCTATTCGCTCCCCACGCTTTCGCTCCTCAGCGTCAGTAACGGCCCAGAGACCTGCCTTAGCCATTGGTGTTCTTCACGATATCTACACATTCCACCGTTACACAGGGAATTCCATTCTCCCACACCTCACTCAAGCACGCCCGTACCCGGCGCGGGTCCACCTTTCAGCTATGGACTTTCACACCGGACGCGACGGACCGCCTACGCGCCCTTTAAGCCCAATCAATCCTGATAACTCTTGCTCCCTACCGATTTCCGCGGCTGCTGGCCCGTCGTTGGC
+
CCCCCF,CF@FEFGFFGGFCCEG<F9FFE7AFF@FGE7FEGGGGEGEF,,,CFFGG76CCEE@CCFFGGGGGGGGGFFG9?9E@F,?EEFFGGGGF<E@:FCEG,CC<CEFGGCFFD840@?FG,,444B=:,?=,@99,FGG06>+,6*E=C)+6,3@@EFF=FGE8DE6EFF=G*3=FG94,,2,1B3,;@CC76CFGG?;*;:82()6:00*->(C*,/(-1*4)-9169<:)).33C,(.5).547*)69))/).).)+)*314)((((4(--0(,(--4(()).0(--(().0(/*
@M03364:396:000000000-C9LGT:1:1101:5123:5436 2:N:0:10
GGACTACCAGGGTTTCTAATCCTATTTGCTCCCCACGCTTTCGTGCCTCAGCGTCAGTCACAGGCCAGGCGGCCGCCTTCGCCACTGGTGTTCTTCCATATCTCTGCGCATTTTACCGCTACACATGGAGTTCCACCGCCCTCTCCTGTCCTCAAGTCTGCCAGTTTCTGAATCATAAATGAGTTGAGCTCATCCCTTTGCCTTCAGACTTAACAGACCGCCTGCGCACCCTTTACGCCCAATCATTCCGTATAACGCTCGCCACCTACGTATTACCGCGGCTGCTGGCACGTCGTTCGCC
+
CCCCCGGGGGGGFGGGGGGGFGGFGGGGGGGGGGGGGGDGGGGGGGGFGGDGGGGGG<FGGGGGGGGGGGGGGGGGGGGFFGGGGGGGFGFGGGGGGFEFFGFGGGGGGGGG9FFFGGGGEEGGGGGGGGGGGGGGGCCFF?DDFGGF;@DD9*=DFGGGGGF6@DGGGGGCC=CGGF7CF9=D,,,3;=@CCGGGGGGCF9D;FAC4)C6B405*;5C?2D@<<*6577718;3)/7EEC6;@)655***,.26)71(,4,:2CE*42325:())6*4(((,23:204(58?((0>F?)9
@M03364:396:000000000-C9LGT:1:1101:20472:5456 2:N:0:10
GGACTACCGGGGTATCTAATCCTGTTCGCTCCCCACGCTTTCGCTCCTCAGCGTCAGTAACGGCCCAGAGACCTGCCTTCGCCATTGGTGTTCTTCCCGATATCTACACATTCCACCGTTACACCGGGAATTCCAGTCTCCCCTACCGCACTCAAGCCCGCCCGTACCCGGCGCGGATCCACCGTTAAGCGATGGACTTTCACACCGGACGCGCCGAACCGCCTACGAGCCCTTTACGCCCAATCAATCCGGATCACTCTTGCACCCTACGTATTCCCGCGGCTGCCGGCCGGTATGTCGC
+
CCCCCGGGGGGGGGGGGGGGGGGGGGGGGGGGGGGGGGGGGGGGGGGGGGGGGGGGGGGGGGGGGGGGGGGGGGGGGGGGGGGGGGGGGGGGGGGGGGGGGGGGGGGGGGGGGGGGGGGGGGGGGGGGGGGGGGGGGGGGGGGFGGGGGFGFG@6*@EGGGGFGGGGGGGGGFE=G=>GGCGGGGG@=FF?DFGGGGGGGGFG9GFFBFG6EB.C4)4CE>GFF68<:379:B:?2AFGGGF0?)546F*)740((0)6<A4:)>C733:02,43)6@697(--(,,(4(4--(,)6/.95
@M03364:396:000000000-C9LGT:1:1101:8668:5486 2:N:0:10
GGACTACTAGGGTTTCTAATCCTATTTGCTCCCCACGCTTTCGTGCCTCAGCGTCAGTAACAGGCCAGGCGGCCGCCTTCGCCACTGGTGTTCTTCCCGATATCTACACATTCCACCGTTACACCGGGAATTCCAGTCTCCCCTACCGCACTCAAGCCCGCCCGTACCCGGCGCGGATCCACCGTTAAGCGATGGACTTTCACACCGGACGCGACGAACCGCCTACGAGCCCTTTACGCCCAATGAATCCGGATCACGCTCGCCCCCTACGTATTCCCCCGGCTGCTGGCCCGTATTCAGC
+
CCCCCGGGGGGGGGCGGGGGGGGEGGGGGGGGGGGGGGGGGGGGGGGGGGGGGGGGGGGGGGGGGGGGGGGGGGGGGGGGGGGGGGGGGGGGGGFGGGGGGGGGGGGGGGGGGGGGGGGGGGGGGGGGFGGGGGGGGGDGDGGFGGGDGDGFG<FFGGGGGFBGGGGEFEGGFGBDC:8C?FFCGG73ACED4CECGGGGEFGFGFFF0DBG>)2-)-?C>GF:?8:7:D;B7?2>FBGGGFFF6:<9=GG>::08F?F(49E>GD)--,(.,4().3(,-16393).4<B(43(.09)*2
@M03364:396:000000000-C9LGT:1:1101:22889:5501 2:N:0:10
GGACTACTGGGGTATCTAATCCTATTTGCTCCCCACGCTTTCGTGCCTCAGCGTCAGTCACAGGCCAGGCGGCCGCCTTCGCCACTGGTGTTCTTCCATATATCTACGCATTTCACCGCTACACCTGGAATTCTACCTTCCTCTCACCTACTCTAGCCTAACAGTATCAGATGCCGTTCCCAGGTTAAGCCCGGGGCTTTCACATCTGACTTATCCAGCCACCTACGCTCGCTTTACGCCCAGTAATTCCGATTAACGCTTGCACCCTCTGTATTCCCGCGGCTGCTGGCCGCGGGTTAGC
+
CCCCCGGGGGGGGGGGGGFGGGGFGGGGGGGGGGGGGGGGGGGGGGGGGGGGGGGGGGGGGGGGGGGGGGGGGGGGGGGGGFGGGGGGCFFEGGGGGGGGGGGGGGGGGGG@;FGFGGGGGGGGGGGGAFGGGGGGGGGGGFDDFFFFFFGFGEGFGCCFDGFGGEEDGG?EFFEGGFGGGGGGGGGEFF?DDGGGGGGGGFGEFA+15FEGECF*B3CG=C?F;FFB09;FD;8441?F7(47*56:@F9,(2:4F0-180;)9CD?::?A2<9))044199;;B:)(-4(((()8)(>*
@M03364:396:000000000-C9LGT:1:1101:5957:5504 2:N:0:10
GGACTACTCGGGTTTCTAATCCTGTTTGCTACCCACGCTTTCGAGCCTCAGTGTCAGTATTATGCCAGAAGGCTGCCTTCGCCATCGGTATTCCTCCAGATCTCTACGCATTTCACCGCTACACCTGGCATTCTACCTTCCTCTCACATACTCTAGCTCTACAGTTTCAGATGCAGTTCCCAGGTTAAGCCCGGGGATTTCACATCTGACTTATAGAGCCACCTACGCTCCCTTTACGCCCAGTCATTCCGATTAACGCTTGCACCCTCTGTATTACCGCGGCTGCTGGCCCAGAGTTAGC
+
CCCCCGGGGGFGCFGGGGGGGGGGGGGGGGGGGGGGGGGGGGGDGGGGGGGGGGGGGGGGGGGGGGGGGGGGGDFGGGGGGGGGGGGGGGGGGGGFG@FGGGGGGGGGGGGGGGGGGGGGGGGGG8FF,EFGFFAEGGGGGGGFGGGDDFEEGFGFGGFFFGFFG9EFGF649DECGFGG?8D8@EDDFCGGGGGG6EGGGEG@GFFFFGF:5?=7?EGG@GDF=?@E5DBFBEFEFFGGG@FB6>?EFD<;?D,6C;@8(6C)>GG;?88<)?<96?;BB0>09()..((,(,.)1/-::
@M03364:396:000000000-C9LGT:1:1101:13850:5504 2:N:0:10
GGACTACAAGGGTTTCTAATCCTGTTCGCTCCCCACGCTTTCGCTCCTCAGCGTCAGTAACGGCCCAGAGACCTGCCTTCGCCATTGGTGTTCTTCCCGATATCTACACATTCCACCGTTACACCGGGAATTCCAGTCTCCCCTACCGCACTCAAGCCCGCCCGTACCCGGCGCGGATCCCCCGTTCAGCGATGGGCTTTCACACCGGCCGCGACGAACCGCCTACGCGCCCTTTACGCCCAATAAATCCGGATCACGCTCGCCCCCTCCGGATTACCGCGGCTGCTGGCACGTATTTAGC
+
CCCCCGGG@FFGGGGGGGGGGGGGGGFGGGGGGGGGGGGGGGGE@FGGGGGGGGGGGGGGGGGGGGGGFG8FFGGGGGGGGGGGCFGGFGGGG<EFGGGGGGGGGGG9FGGGAEFGGG=DGGGGFGGGD@EFGGA?EFFGGFGFGGG8EFGAFD6FE=FEGG5CFEGGGEGGEG>GE?GG6@7FBF,6@E*/2=?*/BEGGFGFGD@>(9>E>>E652EGBGFF0;85(9(7>8?).3CEG?(.9<).9F<2(4(:F42,-4:37CD>(4,--4?)5A89;01020).40(,8,,8;4)::
@M03364:396:000000000-C9LGT:1:1101:8142:5525 2:N:0:10
GGACTACTAGGGTATCTAATCCTGTTCGCTACCCATGCTTTCGAGCCTCAGCGTCAGTTGCAGACCAGAGAGCCGCCTTCGCCACTGGTGTTCTTCCATATATCTACGCATTCCACCGCTACACATGGAGTTCCACTCTCCTCTTCTGCACTCAAGAAAAACAGTTTCCGATGCAGTTCCTCGGTTAAGCCGAGGGCTTTCACATTAGACTTATTTTTCCGCCTGCGCTCGCTTTACGCCCACTAAATCCGGACAACGCTTGCCACCTACGTATTACCGCGGCTGCTGGCACGTATGTAGC
+
CCCCCGGGGGGGGGGGGGGGGGGGGGGGGEGGGGGGGGGGGGGGGGGGGGGGGGGGGFGGGGGEGGGGFGGGGGFGFGGGGGGGGGGGFFGGGCFGGFGGGGGGGGGGGGGGGGGGGGGGGGGGFFGGCGGGGGGGGGFGGGGFGGGEEFGDFDGF,@FGGGDGFGGGGGDG?FEDAFGGC8CGGG7>FG8?>EGDDGGGGEGEGFF4>FACC9:7DFGGFGFF55>B=C>031?EC?CEC?(6;@@CFF)3(--4F>9:?080:FG:(4:.,.,)4<8499;960)23:?>?B:*)*):0
@M03364:396:000000000-C9LGT:1:1101:25704:5531 2:N:0:10
GGACTACTCGGGTATCTAATCCTGTTCGCTCCCCACGCTTTCGCTCCTCAGCGTCAGTAACGGCCCAGAGACCTGCCTTCGCCATTGGTGTTCTTCCCGATATCTACACATTCCACCGTTACACCGGGAATTCCAGTCTCCCCTACCGCACTCACGCCCGCCCGTACCCGGCGCGGATCCACCGTTAAGCGATGGACTTTCACACCGGACGCGCCGAACCGCCTCCCAGCCCTTTCCGCCCAATAAATCCGGATAACGCTTGCACCCTACGTCTTACCGCGGCTGCTGGCACGTATTTAGC
+
CCCCCGGGGGGGFEFGGGGGGGG<FGGGGEGGGGGGGGGGGGGGDGGGGGGGGGGGEGGGGGGGGGGGGGGGGGGGGGGGGGGGE9FGFGGGGFGFFFGGGC@FFGGEGGGGCGFGGG8>6CFGFCFE@+FFFGA,@=DFGGGFGGG+=@F>DD8:FFGEGG?DECEEF>CE5>@55:CECG;*BE<=FG*><ED7C<FCF3<3DD>>0D;E()14D(:E3DB:02(.)142,8:)60EGG01:?34-079,(40)98;4,1;4DGGF?B34(,4260364179BF?3(4.51.(*)*)2:
@M03364:396:000000000-C9LGT:1:1101:4640:5543 2:N:0:10
GGACTACTGGGGTTTCTAAGCCTGTTTGCTACCCACGCTGTCGAACCTCAGTGTCAGAATGATGCCAGAAGGCTGCCTTCGCCATCGGTATTCCTCCAGATCTCTACGCATTTCACCGCTACACCTGGAATTCTACCTTCCTCTCACATACGCTAGCTCTACAGTTTCAGATGCAGTTCCCAGGTTAAGCCCGGGGATTTCACATCTGACTTATAGGTCCACCTGAGCTCCCTTTACGCCCAGTAATTCCTATTAACGCTTGCACCCTCTGTATGACCGTGGCTGCTGGCACGGTGGTCGC
+
CCCCCGG9EFFGFGFGGGG,EGGGGGCEEFGGGDFG7FE,CFF8FFFFFGFFGGGGF,CFGGGFFGFGFFGGGGGG8<FCFGGGCFGGFGFGGGFFE<?AF8EFEFGGGG>BE,EFFCGGGFGG>EFGGGG8FGGDFGGF:+>9=FEF9<F5?AG>8@DFGFFGFEG9AE9>?BDD=DFGGGF7DFFDFD8+=EED6+89=0@>9>+0;G;,:1,3+*5<6C5)),0***:):8>;E>EGGD(0+15?CF7?C)9)+64(6=146FD((/;?E3))/5,-.426((),44()(-())0)11
@M03364:396:000000000-C9LGT:1:1101:23522:5544 2:N:0:10
GGACTACACGGGTTTCTAATCCTGTTTGCTACCCACGCTTTCGAACCTCAGTGTCAGTATGATGCCAGAAGGCTGCCTTCGCCATCGGTATTCCTCCAGATCTCTACGCATTTCACCGCTACACCTGGAATTCTACCTTCCTCTCACCTATTCTAGCCTAACAGTATCAGATGCCGTTCCCAGGTTAAGCCCGGGGCTTTCACATCTGACTTATCAAGCCACCTACGCTCGCTTTACGCCCAGTCATTCCGATTTACGCTTGCACCCTCTGTATTACCGCGGCTTCTGGCACCGAGTTCGC
+
CCCCCGGGGGGGGGGGGGGGGGGGGGGGGGGGGGFGGGGDGFGCFGEGFGGFGGGGGGGGGGGGGGGGGGGGGGGEGGGGGGGGGGGGGFGGGGGGGGGGGGFGGGGGGGEDFGGFGGGGGGFFG?FFFGFFGGGGGGFGGGGFGGG???FEGFFFFGGGGGFGGGFGCGGGFFBDEEGGGFGGGG9<FFEFCEGGGGGGGEGFGFA57CCEEFFEFEGA)9<@:6>>29@@?BBEFDEGDD<;*7?CFG461<(.3/6(3(;7D<C6?0544.6-)34-(44,,(452:(.((4)0))9C
@M03364:396:000000000-C9LGT:1:1101:5571:5589 2:N:0:10
GGACTACTGGGGTTTCTAATCCTGTTTGCTCCCCACGCTTTCGAGCCTCAGCGTCAGTTACAGTCCAGAGAAGCGCCTTCGCCACTGGTGTTCTTCCTAATCTCTACGCATTTCACCGCTACACTAGGAATTCCCTTCTCCTCTCCTGCACTCTAGACTTCCAGTTTGAAATGCAGCACTCAGGTTAAGCCCGAGTATTTCACATCTCACTTAAAAATCCGCCTACGCTCCCTTTACGCCCAGTAAATCCGGACAACGCTCGCCACCTACGTATTACCGCGGCGGCTGGCACGTATTTCGC
+
CCCCCGGGGGGGGGGGGGGDFFGGGGGGGGGGGGGGGG@GGGGGGGGGGCFGGGGGGFGGGGGGGGGGGGGGGGGGGGGGGGGGGGGGGFGGGGGGGGGGGGGGGGGGEGGGGFGGGGGGGGFGGDGGCGCGGGGGC,?FGGGFGGGCFFCD?DFFFGGFGGFGGGGGGGGGFGEGGFGGGED8EGDDFBFFGGGGGGGGGCFFGFFC*B;C:8,39=FGFGFFFE=EFD==2>B=E?GGDDBE66)9AF<>2190;1@FF;C47CF?083(.4826<:696B(,(((-138(42*9*-9C
@M03364:396:000000000-C9LGT:1:1101:19321:5622 2:N:0:10
GGACTACAAGGGTTTCTAATCCTGTTCGCTCCCCCAGCTTTCGCGCCTCAGCGTCAGTGGTGGCCCAGAAGGCCGCCTTCGCCACCGGTGTTCTTCCCGATATCTGCGCATTCCACCGCTACACCGGGAATTCCGCCTTCCCCTACCACACTCGAGCCCGCCGGTATCGGAGGCTCGCCGGGGTTGAGCCCCGGGCTTTTACCTCCGACCTACCGGGCCGCCTACTCGCGCTTTACGCCCAATTAATCCGCATAACGCTCGCCCCCTACGTATTACCCCCGCTGCTTGCACGTAGTTCTCC
+
CCCCCGGGGGGGGGGGGGFGDGGFGGGGGGGGGGGGGGGGGGGGGGGGGGGGGGGGFFGGGGGGGGGGGGGGGGGGGGGGGGGGGGGGGGGGGGGGGGGGGGGGGGEGGGGGGGGGGGGGGGGGGGGGEGFFGGGGGGGGGGGFGGGFGFGFDCGFBCGGGGFGG7CFGGEE?C(2>DEGGGGECE,5<EGGGGGG);FC7<C2:F>B>G9E2>54C>G50C(:3+..49916B<AB0?E*(,)*.4)8D/(4()..((,24/8C57(48<)-,)-6+,(-((31,)4()5:1(()07)00
@M03364:396:000000000-C9LGT:1:1101:24401:5634 2:N:0:10
GGACTACACGGGTTTCTAATCCTGTTTGCTCCCCACGCTTTCGAGCCTCAGCGTCAGTTACAGACCAGAGAGCCGCTTTCGCCACCGGCGTTCCTCCATATATCTACGCATTTCACCGCTACACATGGAATTCCACTCTCCCCTTCTGCACTCAAGTTTAACAGTTTCCAAAGCGAACAATGGTTACGCCACTGCCTTTAACTTCAGCCTTAGTAAACCGCCTGCGCTCGCTTTACGCCCAATACATCCGGACACCGCTCGTGACCTACGTTCTACCTCGGCTGCCGGCACGTAGTTCGGC
+
CCCC,EFCFEGE+B;CEEFAFGGFFFGGGGGEGGEC@@@;FGBCF@F@FGGFECECGGDFDAFEFCEDFEFEFFFFECFFECCFEEEG+@FFGEFGGGGFFGGGAEEDGGEC@FFFGGCDGCFG,EFGGCFGG?EFFF+DFFGFFFGE,?DE:8A977,@@DDDF9=FDF9,;889>BGG6AF>@9,15>*;;EGGFFGGGA,9=+9*)6*=*1,0=?<:9C=@D*6:;).,1/)71??F<(4795:4:C)36B115769>482CC0)5:1((-..9+)(48:34(,40(-(((,7@40)/
@M03364:396:000000000-C9LGT:1:1101:20679:5636 2:N:0:10
GGACTACCGGGGTATCTAATCCTGTTCGCTCCCCACGCTTTCGCTCCTCAGCGTCAGTAACGGCCCAGAGACCTGCCTTCGCCATTGGTGTTCTTCCCGATATCTACACATTCCACCGTTACACCGGGAATTCCAGTCTCCCCTACCTCACTCAAGCCCGCCCGTACCCGGCGCGGATCCACCGTTAAGCGATGGACTTTCACACCGGACGCCACGAACCGCCTACGAGCCCTTTACGCCCAATAAATCCTGATCACGCTTGCACCCTACGTATTCCCGCGGCTGCTTGCCCGTCGTCAGC
+
CCCCCGGGGGGGGGGGGGGGGGGFGGGGGGGGGGGGGGGGGGGGGGGGGGGGGGGGGGGGGGGGGGGGGGGGGGGGGGGGGGGDGFGGFGGGGGGGGGGGGGGGGGGGGGGGGGGGGGGGGGGGGGGGFGGGGGGCFGGGGGGFGGG8EFGDFDDFFCEEGGFGGEGGGGGGFGFGEBGG+AC*;C7=FG5CFGCCFGGGGFGFD=B04D;5(0;,14EE0>B?FFF7:DF?<(54A?GGGF::)-)6@F*4.4))7442(2A7FFGB8<84).5).<-(-460(-))56(,(,,)0)-92
@M03364:396:000000000-C9LGT:1:1101:16201:5648 2:N:0:10
GGACTACTGGGGTATCTAATCCTGTTTGCTACCCACGCTTTCGAGCCTCAGTGTCAGTATTATGCCAGAAGGCTGCCTTCGCCATCGGTATTCCTCCAGATCTCTACGCATTTCACCGCTACACCTGGAATTCTACCTTCCTCTCACGTACTCTAGCTCTACAGTTTCAGATGCAGTTCCCAGGTTAAGCCCGGGGATTTCACATCTGACTTATCAAGCCACCTACGCTCGCTTTACGCCCAGTAATTCCGATTAACGCTTGCACCCTCTGTATTACCGCGGCTGCTGGCACGGCTTTCGC
+
CCCCCGGGFGGGGGGGGGGGGGGAFGGGGGDGGGGGGGGGGGGGGGGGFFGGGGGGGFGGGGGGGGGGGGGGGGGGGGGFGGGGGGGGFFFGGGGGGGGGDGFGGFDEGGGGGGGGGGGGEGGGGGGGGGGGGGGGGGCGGGFFGGG,DDFDED8B?EFGCFFGGGGGGGFA?3*3@FEG?,=>FG,:D<D?CGGG7EGFGFG@+?CEED@GF>FCG@GGBGDD;,<97;AF?>D*/9EEG=BE+9<?8:;1;D27A6,8//==GFC6=/)9)6<4<C-1499>9B7::?(2((()069C7
@M03364:396:000000000-C9LGT:1:1101:15173:5669 2:N:0:10
GGACTACTAGGGTTTCTAATCCTGTTCGCTCCCCCAGCTTTCGCGCCTCAGCGTCAGTGGTGGCCCAGAAGGCCGCCTTCGCCACCGGTGTTCTTCCCGATATCTGCGCATTCCACCGCTACACCGGGAATTCCGCCTTCCCCTACCACACTCGAGCCCGCCGGTATCGGAGGCTCGCCGGGGTTGAGCCCCGGGCTTTTACCTCCGACCTAACGGGCCGCCTACCCGCGCTTTACGCCCCATGCATCCGGATAACGCCCGCCCCATTCCACTTTCCCCCGCCGCTTGCACGGATTTCCGC
+
CCCCCGGGGGFGGGGGGGGGGGGGGGGGGGGGGGGGGGGGGGGGGGGGGGGGGGGGGGGGGGGGGGGGGGGGGGGGGGGGGGGGGGGGFGGGGGGGGGGGGGGGGGGGGGGGGGGGGGGGGGGGGGGGGGGGGGGGGGGGGGGFGGG?FFGFGCGFGGGGGGBGEEFGGDEGBE9DC>EGEGGFGC,57FGDDEGG38EF:8G<>;711DB??FC>G>EE9D3(4*..314(405<3<GG823()5)-9C34(-)554(-,-?>G**).)))).)66+1(4((-42-2,,4260(5?8)**
@M03364:396:000000000-C9LGT:1:1101:7737:5710 2:N:0:10
GGACTACCGGGGTATCTAATCCTGTTCGCTCCCCACGCTTTCGCTCCTCAGCGTCAGTAACGGCCCAGAGACCTGCCTTCGCCATTGGTGTTCTTCCCGATATCTACACATTCCACCGTTACACGGGGAATTCCAGTCTCCCCTACCGCACTCAAGCCCGCCCGTAGCCGGCGCGGATCCACCGGTAAGCCAGGGAATTTCACACCGGACGCTACGAACCGCCGACCAGCCCTCTACGCCCCACAAAGCGCGATCAGCCATGCCCCCTACGGATTCGCGCGGCTGCTGCACCGCCGTCAGC
+
CBCCCGGGGEC76BFFGGGGFF<CEFGG>FEFGGGEF@F@FGGGFGGGF,CCC@@?C,,CFGFGEGEGFGDFFEGDF=,ED@FCB9BF?FFF9CBFGG:EF+=FDGGG@E=,,,95E@>+A=8,+87>>7F,E9C<@A+C36BD88>6=@=5<5003@3;:>A>C:*3,=>89=2:50:F69<1*=16FF32*=;5*8::F974F>341<6*-)24*.?=9DF(,/(0,*-:?(.)-,*:*(,(),.(0))--(-36):(.5+)2;C42<6(-((.(/(-3904>0),,,(,((()07(12
@M03364:396:000000000-C9LGT:1:1101:6706:5770 2:N:0:10
GGACTACTAGGGTATCTAATCCTGTTCGCTCCCCACGCTTTCGCTCCTCAGCGTCAGTAACGGCCCAGAGACCTGCCTTCGCCATTGGTGTTCTTCCCGATATCTACACATTCCACCGTTACACCGGGAATTCCAGTCTCCCCTACCACACTCAAGCCCGCCCGTACCCGGCGCGGATCCACCGTTAAGCGAGGGACTTTCACACCTGACGCGACGAACCGCCTACGAGCCCTTTACGCCCACTCAATCCGTATCACGCTCGCCCCCTACGTCTTACCGCGGCTGCTGGCACTGATTTAGC
+
CCCCCGGGCFFGGGGGGGCFGGGGGGEGGGGGGGGGGGGGFGGGDGGGGGGGGGGGGG9,C@F7FGGGFGC,D<EGGGGGGGGGC<EEFEGGG<EGGF:7C4BFCCGAFFGGEGGGGG=?EGCGGDEG>EFGGDG9CF9FG+@D=FF,=:F=A5DBE8+@CF*CFCEEGGEE5C)7*:EF6C<BFE<6F@/*):C18=FGG<?)*:0;3C(:,5E0<9GG0<BBFG()-C0?F?:<A:EGEF(8)4(6@CD(.2,-96?3-782CC77(46::1:)4041(40(,4380:(4(,)*0*)**
@M03364:396:000000000-C9LGT:1:1101:17536:5783 2:N:0:10
GGACTACAGGGGTATCTAATCCTGTTTGCTCCCCACGCTTTCGCGCCTCAGTGTCAGTTACAGACCAGGAAGCCGCCTTCGCCACTGGTGTTCCTCCATATCTCTACGCATTTCACCGCTACACATGGAATTCCACTTCCCTCTTCTGCACTCAAGTCGACCAGTTTCCAATGACCCTCCACGGTTAAGCCGTGGGCTTTCACATCAGACTTAATCAACCACCTGCGCGCTCTTTACGCCCAATAATTCCGGATAACGCTCGCCACCTACGTATTACCGCGGCTGCTGGCACGTATTTAGC
+
CCCCCGGGGGGGGGGGGGGGGGGGGGGGGGGGGGGGGGGGGGGGGGGGGGGGGGGGGGGGGGGGGGGGGGGGGGGGGGGGGGGGGGGGGGGGGGGGGGGGGGGGGGGGGGGGGGGGFGGGGGGGGGGGGGGGGGGGGGGGGGGFGGGGGFFDFDGFGGGGGGFGFGFGGGGGF96DFFGGGGGDGGC>FDGGCGGGGGFGGFGCFF4>>F)=<821=>FG@GFF5=@D@D1;?FFFFDGFGF<@9<EEFGG9B0:>F03:?>EF5AF:44443<B44C:BBFF>>6444:.<?:(1)6):0
@M03364:396:000000000-C9LGT:1:1101:8182:5788 2:N:0:10
GGACTACCGGGGTTTCTAATCCTGTTCGCTACCCATGCTTTCGAGCCTCAGCGTCAGTAACGGCCCAGAGACCTGCCTTCGCCATTGGTGTTCTTCCCGATATCTACACATTCCACCGTTACACCGGGAATTCCAGTCTCCCCTACCGCACTCAAGCCCGCCCGTACCCGGCGCGGATCCACCGTTAAGCCATGGACTTTCACACCGGACGCGACGAACCGCCTCCGCGCCCTTTCCGCCCAATAAATCCGGATCACGCTTTCACCCTACGTTTTCCCGCGGATCATCGCAAGGATTTCGC
+
CCCCCGGGDEEGGCGGGGGGGFFGGGGGGGGGGGGGGGGGGGGGGGGGGGGGGGGGGG9EGGGGGGGG8FGGGCFGGGGGGGGCFFFGFGGGFFGGFCGGGDGFFGGFGGGGFGDFGEEGGGGGGGGGFEGDFDFFFA8F:CEF?FGGGFGFGDFFGGD6EGBCFEGDFGC89*(24?==697:CE:=FF+7+AF66BFGGEGC4>:9(91CB)*()1:C;C>?114)4C60,,5).38CG?BF43<)9*9((2(451:B0(+):<D-,433(.-).3(,,(((((.).6,(,(,***.27
@M03364:396:000000000-C9LGT:1:1101:10288:5792 2:N:0:10
GGACTACAGGGGTTTCTAATCCTATTTGCTCCCCACGCTTTCGTGCCTCAGCGTCAGTAACAGGCCAGGCGGCCGCCTTCGCCACTGGTGTTCTTCCATATATCTACGCATTTTACCGCTACACATGGAGTTCCACCGCCCTCTCCTGTCCTCCAGCCTGCCAGTTTCCAAAGCCTGTACCGGTTGAGCCGGTACCTTTCACTTCAGACTTAACAGGCCGCCTACGCACCCTTTACGCCCACTCATTCCGTATACCGCTCGCCACCTACGTATTACCCCGGCTGCTGGCCCGTAGTTCGCC
+
CCCCCGGGGGGGGFGGGGFGGGGFGGGGGGGGGGGGGGGGGGGGGGGGGG<FGGGGCFGGGGGGGGGGGGGGGGGGGGGGGGGGGGGGGGGGGGGGGGGGGGGGGGGGGGGGGGGFGGGGGCFGGGGGGGGGGFGGGGGGGGGFGGGGGFGFFFGFGGGGGFFFFFGGGGGFACCFFFFGGGDCEG87AFGGGCEGGGGFG@C?FFFEEGCG4AAAFFGE>DD083307DFF?FAAF?EGG(:?4<ADFG2(4?-5>9,3;>:6D>7>B?:2<B6:>+4,7>04().3:(4;1,47=*()1
@M03364:396:000000000-C9LGT:1:1101:12858:5829 2:N:0:10
GGACTACAGGGGTTTCTAATCCTGTTCGCTCCCCACGCTTTCGCGCCTCAGCGTCAGTGGTGGCCCAGAAGGCCGCCTTCGCCACCGGTGTTCTTCCCGATATCTGCGCATTCCACCGCTACACCGGGAATTCCGCCTTCCCCTACCACACTCGAGCCCGCCGGTATCGGAGGCTCGCCGGGGTTGAGCCCCGGGCTTTTACCTCCGACCTAACCGGCCGCCTACCCGCGCTTTACGCCCAATGAATCCGGAGACCGCTTGCCACCTACGTCTTCACCCGGCTGCTTGCACGTGGTTCGCC
+
CCCCCGGGGGGGGCFGGGGGGGGGGGGGGGGGGGGGGGGGGGGGGGGGGGGGGGGGGGGFGGGGGGGGGGGGGGGGGGGGGGGGGGGGGGGGGGGGGGGFCGEGGGGGGGGGGGGGGGGGGGGGGGGGC:BFGGGGGGDGGGGFDGGGGFGFGFGFGGGGGGB9<=C;CG;CDG0C7AGEGGG88E,.9CGGGGEG35CCC4<):>@>>GBE:>*,92EGFD(-4*,)-14(4:42218C13(,1666?DC0(4(3.(,18<<-9A*3864(.4:440.(4((-()).-)534((7)/-1/
@M03364:396:000000000-C9LGT:1:1101:8157:5848 2:N:0:10
GGACTACTAGGGTTTCTAATCCTGTTTGCTACCCACGCTTTCGAGCCTCAGTGTCAGTATTATGCCAGAAGGCTGCCTTCGCCATCGGTATTCCTCCAGATCTCTACGCATTTCACCGCTACACCTGGAATTCTACCTTCCTCTCACATACTCTAGCTCTACAGTTTCAGATGCAGTTCCCAGGTTAAGCCCGGGGATTTCACATCTGACTTATAGAGCCACCTACGCTCCCTTTACGCCCAGTAATTCCGATTAACGCTTGCACCCTCTGTATTACCGCGGCTGCTGGCACAGAGTTAGC
+
CCCCCGGGGGGGFGGGGGGGGGGGGGGGGGGGGGGGGGGGGGGGGGGGGGGGGGGGGGGGGGGGGGGGGGGGGGGGGGGGGGGGGGGGGGGGGGGFGGGGGGGGGGGGGGGGGGGFGGGGGGGGGGGGGGGGGGGGGGGGGGGFGGGFGFGFFEFFGFFGGGFGGGGGGGGGFGFGGFGGGGGFGGA9F9@DGEGGDEGGGFGFGFFFFGFGFF:E77EGFGFFED@B4CAFDFFEFFDGGFBE68?EAFF@FFF3:(6@F6EEGCD?@@ECCCC).</6,37>36:)8?(5.8::F6)?7
@M03364:396:000000000-C9LGT:1:1101:6012:5858 2:N:0:10
GGACTACTGGGGTTTCTAATCCTGTTCGCTCCCCCAGCTTTCGCGCCTCAGCGTCAGTGGTGGCCCAGAAGGCCGCCTTCGCCACCGGTGTTCTTCCCGATATCTGCGCATTCCACCGCTACACCGGGAATTCCGCCTTCCCCTACCACACTCGAGCCCGCCGGTATCGGAGGCTCGCCGGGGTTGAGCCCCGGGCTTTTACCTCCGACCTAACGGGCCGCCTACCCTCGCTTTACGCCCCATGAATCCGGATAACGCTTGCCCCCCACGTCTTACCCCGGCTGCTGGCACGTGGTTCCCC
+
CCCCCGGGGGGGFGGGGGGGGGGGGGGGGGGGGGGGGGGGGGGGGGGGGGGGGGGGGGGGGGGGGGGGFGGGGGGGGGGGGGGGGGGGEGGGGGGGGGGGDGGGGGGGGGGGGGGGGGGGEGGGGGGGEDFGGGGGGEGGFFGFGGGGGFGFGFGDGGGGGGFGGEFGGECEFGBGC:EGDEDFGC,5?EED3EEDCGGGC<A:GF@(353<4>1451?*4D30,*(*-/--4:4<<<GG*4::?AFFFD)4036?B(((,324FE)46141<6).8+-(-23,(.,,6,43.((0)*(*2
@M03364:396:000000000-C9LGT:1:1101:24039:5891 2:N:0:10
GGACTACAGGGGTTTCTAATCCTGTTCGCTCCCCACGCTTTCGCTCCTCAGCGTCAGTAACGGCCCAGAGACCTGCCTTCGCCATTGGTGTTCTTCCCGATATCTACACATTCCACCGTTACACCGGGAATTCCAGTCTCCCCTACCGCACTCAAGCCCGCCCGTACCCGGCGCGGATCCACCGTTAAGCGATGGACTTTCACACCGGACGCGCCGAACCGCCTACGAGCCCTTTACGCCCAATAAATCCGGATCACGCTTGCCCCCTACGTATTCCCGCGGCTGCTGGCCCGTATGTCGC
+
CCCCCGGGGGGGCFGGGGFGGGGGGGGGGGGGGGGGGGGGGGGGGGGGGGGGGGGGGGGFGGGGGGGGGGGGGGGGGGGGGGGGEGGGEFGGGGGGGGGGGGGGGGGGGGGGGGGGGGGGGGGGGGGGGGGGGGGGGGGGGGDFDFG8CAFFGFGFGGGGGGFGGEGGGGGGEG55*8:C9CG7BCFDFF=<<GGFGGGGGFGEGFF09D9=()2-1(/:6DB??F?8:D>BFF?FF?EEGB02/)6<FG5904,27,213:C(9>C;:62.)6555E06,49(61428(3?>1().16<3
@M03364:396:000000000-C9LGT:1:1101:3783:5901 2:N:0:10
GGACTACCCGGGTTTCTAATCCTGTTCGCTCCCCCAGCTTTCGCGCCTCAGCGTCAGTAACGGCCCAGAGACCTGCCTTCGCCATTGGTGTTCTTCCCGATATCTACACATTCCACCGTTACACCGGGAATTCCAGTCTCCCCTACCGCACTCAAGCCCGCCCGTACCCGGCGCGGATCCCCCGTTAAGCGATGGACTTTCACACCGGACGCGACGAACCGCCTACGAGCCCTTTACGCCCACTCAATCCGGATCACGCTAGCCCCCTACGTATTCCCGCGGCTGCTGGCACGTATTTAGC
+
CCCCCGGGGGGGFGGGGGGGGGGGGGGGGGGGGGGGGGGGGGGGGGGGGGGGGGGGGGGGGGDGGGGGGGGFGFCFGGGGGGGGEGGGEGGGF<FGGGCDGGGGFGGGGGGGGGGGGGDGEGGGGCE:FCDGGGF9DFGGFFGBFGGEDEGFGD6?FGGGGGFGGEEEGD*B>FBG=)=C*AD@CEC?CD5*8:**;E6EG2F2FE51(<0E63:()-CGFGF:6;(.(C;FFF2<A?GGGF((08?4BC740((4F08:(9FFGEG>(160))4))0(-(,9(4?:02:7?:1(*0*)2:
@M03364:396:000000000-C9LGT:1:1101:21714:5908 2:N:0:10
GGACTACTGGGGTTTCTAATCCTGTTTGCTCCCCACGCTTTCGTGCCTGAGCGTCAGTTATGTCCCAGGAGGCTGCCTTCGCCATCGGTGTTCTTCCACATATCTACGCATTTCACTGCTACACGTGGAATTCCACCTCCCTCTGACACACTCTAGTCGAGCAGTCACATATGCCATTCCCGAGTTCAGCCCGGGGATTTCACATCTGGCTTACCCAACCCCCTGCGACCCCTTTACGCCCAGTCATTCCGGTTAACGCTTGCCCCCTCCTTATTCCCGCCGCTGCAGGCACGGCGTTCGC
+
CCCCCGGFGGGGGFGGGGGGGGGGGGEFFGGGGGGGGGGGGGGEGEGFEFGGGGGGGGGCFFGGGGGGGFEEG@FGFFGGGGGGGGGG@GGGGFGGFFFGGGGGGGGGGGGGGGGGFFGGGGGGDFGGCEFGGGGGGGGGGGGFFAF,D6FDGEFD@EC@EE>DGF=DE8,E7AD+EFGGGG+@>>,;C<599CGG*@8CFEC4E6+1*45;4>8:ABEE(*5998()(1678@847;CFGF((27?CCF6(,-,)7(,-(4*(0;766(())5>22C49(41,10((33:?(-())),1)
@M03364:396:000000000-C9LGT:1:1101:13957:5915 2:N:0:10
GGACTACAGGGGTTTCTAATCCTGTTTGCTACCCACGCTTTCGAACCTCAGTGTCAATATGATGCCAGAAGGCTGCCTTCGCCATCGGTATTCCTCCAGATCTCTACGCATTTCACCGCTACACCTGGAATTCTACCTTCCTCTCACCTACTCTAGCCTAACAGTATCAGATGCCGTTCCCAGGTTAAGCCCGGGGCTTTCACATCTGACTTATCAAGCCACCTACGCTCGCTTTACGCCCAGTAATTCCGATTAACGCTTGCACCCTCTGTATTACCGCGGCTGCTGGCACAGAGTTAGC
+
CCCCCGGGGGGGGGGGGGGGGGGGGGGGGGGGGGGGGGGGGGGGGGGGGGGGGGGGGGGGGGGGGGGGGGGGGGGGGGGGGGGGGGGGGGGGGGGGGGGGGGGGGGGGGGGGGGGGGGGGGGGGGGGGGGGGGGGGGGGGGGGFGGGGGFGFGFGFGGGGFGFGGGGGGGGGFGFGGFFGGGFFGGDEFGGGGGGGGGGGGFGFGFFEFGFEEFGCGEGGFGFFFGFFFGFFFB=4;@GGGFFF@?EEFGGDFFF9A69?<?C7CGD<B056<)6)6C:>199BFF?0>?7?(45)//)2:
@M03364:396:000000000-C9LGT:1:1101:24153:5932 2:N:0:10
GGACTACTGGGGTTTCTAATCCTGTTTGCTACCCACGCTTTCGAGCCTCAGTGTCAGTATTATGCCAGAAGGCTGCCTTCGCCATCGGTATTCCTCCAGATCTCTACGCATTTCACCGCTACACCTGGAATTCTACCTTCCTCTCACATACTCTAGCTCTACAGTTTCAGATGCAGTTCCCAGGTTAAGCCCGGGGATTTCACATCTGACTTATAGAGCCACCTACGCTCCCTTTACGCCCAGTAATTCCGATTAACGCTTCCCCCCTCTGTATTACCGCGGCTGCCTGCACAGATTTCGC
+
CCCCCGGGGGGGGGGGGGGGGGGGGGGGGGGGGGGGGGGGGGGGGFGGGGGGGGGGGGGGGGGGGGGGGGGGGGGGGGGGGGGGGGGGGGGGGGGGGGGGGGGGGGGGGGEGGGGFGGGGGGGGGGGGGGGGGGGGF9DFGGGFGGGCFFGFFD=DGGGGFGFGGGGGGGGGFGFGGFGGGGFFGG<9?DDFGGGDGGGGGFGFGFFC@FEG5B:;BEGGEGFFEC94)/5>=AECEFGCF(:0+8748C*2:;()169?6(5(;CD2:08<64>)6<4-((,49(()-((.)((/**.77
@M03364:396:000000000-C9LGT:1:1101:26052:5936 2:N:0:10
GGACTACTGGGGTATCTAATCCTGTTTGCTACCCACGCTTTCGAACCTCAGTGTCAGTATGATGCCAGAAGGCTGCCTTCGCCATCGGTATTCCTCCAGATCTCTACGCATTTCACCGCTACACCTGGAATTCTACCTTCCTCTCACATACTCTAGCTCTACAGTTTCAGATGCAGTTCCCAGGTTAAGCCCGGGGATTTCACATCTGGCTTATCGAGCCACCTACGCTCCCTTTACGCCCAGAAATTCCTCATATCGCTTGCACCCTCTGTATTACCGCGGCTGCTGGGTCAGATTTAGC
+
@CCCCFCE@FEGFGGAFDEFGGF9F9FEEFFGFFGGE+,B@<@@<FGEC8<,CFCFF9EFC@FF9FF<6C,BC<<F<EE,:@@@BFGG@BFGF,DE<,6?=BDCCFEGGCGEEEEDFC@C=>F,=EA<=E<FEFGGF,?FFD>=FGA99<,>C9?DD,EEDGFGGCA=FGEGF,:8=@,EDEF+D8,:@9DF+C8EGGF6C=CEGFF**9898+587)5@>C4@<844-359(>B4>2:*=5((2/.11;77)95)+/(6?;5)258/(//<))<C57((423;1()37((.,()1**)*2
@M03364:396:000000000-C9LGT:1:1101:24275:5957 2:N:0:10
GGACTACACGGGTATCTAATCCTGTTTGCTCCATACGCTTTCGAGCCTCAGCGTCAGTTACAGACAAGAAAGCCGATTTCGCCATCGGCGTTCCTCCATATATCTACGCATTTCAACGCTACACATGGAATTCAACTCTCCCCTTCTGCACTCAAGTCTAACAGTTTCCAAAGAGAACAATGGTTAGGCCACTGCCTTTAACTTCAATCTTATTTAACTGACTGCTCTGCCTTAACGCCCAAGCTATCGGGACACCGCGCGGGACCTACGTATTCCCGCGGCTGCTGTCTGTAAGTTCGCC
+
-6,8,666;8C+67;6CFGD<@,C,6C,C9@@--<F@,@F,;6,B86,C,,,8B6@F6,<;;C,:,9,C9,:EEB+:,9,9BFG,,B,+86@,AEB,AEA<F,5,,,+@CGGG,4,<B+=E:9E,E=,B5,9,,@<E,?,,6@0+EED,<:*A8+39,@3EG6?88=3E8,@*,)+6;,6,6=>;E<)*3@97?:,;F92E*5;2++**52,09,;59,5**.*0611**:*:*:62(:*<5(-)08;)99((6(().(629*7);9).,...()../((,((4(),).))-)-)1**-)*
@M03364:396:000000000-C9LGT:1:1101:25518:5965 2:N:0:10
GGACTACAGGGGTATCTAATCCTGTTCGCTCCCCACGCTTTCGCTCCTCAGCGTCAGTAACGGCCCAGAGACCTGCCTTCGCCATTGGTGTTCTTCCCGATATCTACACATTCCACCGTTACACCGGGAATTCCAGTCTCCCCTACCGCACTCCAGCCCGCCCGTACCCGACGCGGATCCACCGTTAAGCGATGGACTTTCACACCGGACGCGACGAACCGCCTACGCGCCCTTTACGCCCAATCATTCCGGATCACGCTCGCACCCTACGTATTACCGCGGCTGCTGGCACGTAGTTAGC
+
CCCCCGGGGGGGGGGGGGGGGGGGGGGGGGGGGGGGGGGGGGGGGGGGGGGGGGGGGGGGGGGGGGGGGGGGGGGGGGGDGGGGGGGGGGGGGGGCGGGGGDGGDFCCCFGGFGFGGGFDGGGGGGDGGDGGGGGFGADFFF>DFGGEGFE>>DGFGCEEGGAGGGGGGG5EDGBG?>GGGGGEGEC=FF5C4EEEFCGFFCGFGFFF(/1*(0:7D(/C93>?::,)-16;4??2>?EEGB12).-6=FG(::(10,44?>>,7ED2(8:(5::><047479>7:8:?F45(.(.7*.2:
@M03364:396:000000000-C9LGT:1:1101:7180:5974 2:N:0:10
GGACTACAAGGGTTTCTAATCCTATTTGCTCCCCACGCTTTCGTGCCTCAGCGTCAGGTACAGGCCAGGCGGCCGCCTTCGCCGCTGGTGTTCTTCCACATCTCTACGCATTTTACCGCTACACATGGAGTTCCACCGCCCTCTCCTGTCCTCAAGCCGTGCAGTTTCCAAAGCCTGAACCGGTTGAGCCGGTCCCTTTTACTTCAGACTTGCACAGCCGCCTGCTCACCCTTTACGCCCAATCATTCCGGATACCGCTTGCCACCTACGTATTTCCCCCGCTGCTGGCACGTAGTTCGCC
+
CCCCCGGGGGGGFFGGGGGGGGG9FGGGGGGGGGGGGGGGGGGGGGGGGGGGGGGGGGGGGGGGGGGGGGGGGGGGGGGGGGGEGGGGFFFGFGGGGGGGGGGGGGGGGGGGGGGFGGGGGGGGFGGGGGGGGGGGGGDGGGGFGGGGFFGECE:FGGGGDGFGCFDGGFGFFG@5E?GGGGGFEG,7AFGG4CEGGGGG7;?677A<@CCF38<@G@FE:D0((+-0696:??>A:BGG*44?)<6<8F)-:?)57048332.CFC>?01)6().6+.(-3119::2:1,8,,,7=4(>D
@M03364:396:000000000-C9LGT:1:1101:15708:5975 2:N:0:10
GGACTACTAGGGTATCTAATCCTGTTTGCTACCCACGCTTTCGAACCTCAGTGTCAATATGATGCCAGAAGGCTGCCTTCGCCATCGGTATTCCTCCAGATCTCTACGCATTTCACCGCTACACCTGGAATTCTACCTTCCTCTCACCTATTCTAGCCTAACAGTATCAGATGCAGTTCCCAGGTTAAGCCCGGGGATTTCACATCTGACTTATCAAGCCACCTACGCTCGCTTTACGCCCAGTCATTCCGATTCACGCTTGCACCCTCTGTATTACCGCGGCTGCTGGCCCAGCGTTAGC
+
CCCCCGGGDGGGGGGGGGGGGGGGGGGGGGGGGGGGGGGGGGGGGGGGGGGGGGGGGGGGGGGGGGGGFFGGGGGGGGGGGDGGGGGGGGGGGGGGGGGGGGGFGGGGGGGGGFGGGGGGGGGGGGGGEGGGGGGGGGGFG8EFFGGGGFEDFFGFF=8DFGFGGDGGGFFGFFEGGFFGGGF>FF9DFGGDDDGGDEGGGFG@CFFF@GEC@FGECEFGFGFD98>:9CBAABDFFFDEGDBE*8?CFG<0(63?F03?F;FEGGG;?339<CE57>/443(1962704(4::0).),9*
@M03364:396:000000000-C9LGT:1:1101:19840:5983 2:N:0:10
GGACTACTGGGGTTTCTAATCCTATTTGCTCCCCACGCTTTCGTGCCTCAGCGTCAGTAACAGGCCAGGCGGCCGCCTTCGCCACTGGTGTTCTTCCATATATCTACGCATTTTACCGCTACACATGGAGTTCCACCGCCCTCTCCTGTCCTCCAGCCTGCCAGTTTCCAAAGCCTGTACCGGTTGAGCCGGTACCTTTCACTTCAGACTTAACAGGCCGCCTACTCCCCCTTTACGCCCACTCATTCCGGATACCGCCTGCCACCTACGTATTTCCGCGGCTGCTTGCACGTATTTCGCC
+
CCCCCGGGGGGGFGGGGGGGGGG9FGGGGGGGGGGGGGGGGGGGGGGFGGGGGGGGGGGGGGGGGGGGGGGGGGGGGGGFGGGGGGGGEGGGGFGAFFEGGADFGGGGGEGGGGFFGGGGGGGG9FGGFGGGGGGGGFGGCCE68DE@FFGEFDGFGGGGGGFGCGGGGGGGFGB>EFFGGGDFEE,:ACGDDEDGCFGF:*;9CFAE3?EE:++);8C52C?@8+/)/9:9(=).3:::*((().-)9C92:(),73(434;.>F*(.(().4).:*412((44,-.1).(.()0//35>
@M03364:396:000000000-C9LGT:1:1101:16911:6005 2:N:0:10
GGACTACCCGGGTTTCTAATCCTGTTTGCTACCCACGCTTTCGAACCTCAGTGTCAATATGATGCCAGAAGGCTGCCTTCGCCATCGGTATTCCTCCAGATCTCTACGCATTTCACCGCTACACCTGGAATTCTACCTTCCTCTCACCTATTCTAGCCTAACAGTATCAGATGCAGTTCCCAGGTTAAGCCCGGGGATTTCACATCTGACTTATCAAGCCACCTACGCTCGCTTTACGCCCAGTAATTCCGATTAACGCTTGCACCCTCTGTATTACCGCGGCTGCTGGCCCGGATTTAGC
+
CCCCCGGFFFGGGGGGGGGGGGGGGGGGGGEFAFGGGGGGGGGFFGGGEGGGGGGG9FCFGFGFGGGGCDGGGGGFGGGGGGGGGGGGGGGGGGGGGGGGGGFGFGFF:EGGDGGCFGGGGGGGFFGGFGGGGGGGGECFGGFD8EG,DFGDFEFFGGGGFFFGGEFFCFFGFC=DGFGG8=A:DF>DFFFCDGGG7CGFGCCEGFFFFGEGFCAAFEGGFGFDEB=9<?@B@BFFF@=FFD<611<?FCC((:7EC<>?01=4DGG?FBFDDDA25A1966((,44770(((-().*):*
@M03364:396:000000000-C9LGT:1:1101:11222:6038 2:N:0:10
GGACGACTCGGGTTTCTAATCCTGTTCGCTCCCCACGCTTTCGCTCCTCAGCGTCAGTAACGGCCCAGAGACCTGCCTTCGCCATTGGTGTTCTTCCCGATATCTACACATTCCACCGTTACACCGGGAATTCCAGTCTCCCCTACCGCACTCAAGCCCGCCCGTACCCGGCGCGGATCCACCGTTAAGCGATGGACTTTCACACCGGACGCGACGAACCGCCTACGAGCCCTTTACGCCCAATAAATCCGGATCACGCTTGCACCCTCCGTATTACCGCGGCTGCTGGCCCGTATGTCGC
+
CCCC8FFEGGGGGGDGGGGGGGGFFGFGEGGDFGFGGGGGGGGGGE@GGGGGGEFGGFGGGGGGGGGFCF@AFGGFGGGGGGGGGFGGEFGGFABEAFGGGGGFFGGCFGGGGEDFGGGGGFEFCGGGC@EGGGGGGGDDFGGFDDG8C5:=D<FF>FFCE@ADF87BCEGDEC9D5>GG?FGGFE@;AFGDDGE?6CGGG5EC48;;(/-/,)*-)4?E>G>0(2(0(14?:(4-64=5:((.).44=F3624(,)-8(,(/.9F5(((,-...--3(((--(,,)531:6>F(0)16F*
@M03364:396:000000000-C9LGT:1:1101:15193:6040 2:N:0:10
GGACTACCAGGGTATCTAATCCTGTTCGCTCCCCCAGCTTTCGCGCCTCAGCGTCAGTGGTGGCCCAGAAGGCCGCCTTCGCCACCGGTGTTCTTCCCGATATCTGCGCATTCCACCGCTACACCGGGAATTCCGCCTTCCCCTACCACACTCGAGCCCGCCGGTATCGGAGGCTCGCCGGGGTTGAGCCCCGGGCTTTTACCTCCGACCTAACGGGCCGCCTACTCGCGCTTTACGCCCAATGAAACCGCATACCGCCCGCCCCCTCCGTATTAACGCGGCCTCGAGCCCGGAATTAGCC
+
CCCCCGGGEGGGGGGGGGGGGGGGGFGGGGGGGGGGGGG9FFFDGGGGGGGGG@FGGGGGGGGGDGGGFDGGGGGGGGGGGGGGGFGGEFGGGGGGGGGGGGGGGGGGGGGGAF8FGGGGGGGGGGGGGGGGFGGFECCDBCDF?GEFGFG<<87?@@EEEG>DGGGFGD>E:E=FEBGGEGD15C@:FCCDGGEE<>EF7<G9FF>>BG;0))*,9657,)(43+4)()40(--6(2CE*2??*-).8>)(00).71((-(81C*1(,4431(4).*,(,(-(.(((,(-3((())/,29
@M03364:396:000000000-C9LGT:1:1101:5643:6047 2:N:0:10
GGACTACAAGGGTATCTAATCCTGTTCGCTCCCCCAGCTTTCGCGCCTCAGCGTCAGTGGTGGCCCAGAAGGCCGCCTTCGCCACCGGTGTTCTTCCCGATATCTGCGCATTCCACCGCTACACCGGGAATTCCGCCTTCCCCTACCACACTCGAGCCCGCCGGTATCGGAGGCTCGCCGGGGTTGAGCCCCGGGCTTTTACCTCCGACCTAACGGGCCGCCTACGCCCGCTTTACGCCCAATGCATCCGGATAACGCTCGCCCCATACGGCTTACCCCGGCTGCGTGCACGTATTTAGCC
+
CCCCCGGGGGGGGGGGGGCFGGGFGGGGGGGGGGGGGGGGGGGGGGGGGGGGGGGGFFGFEDGGGGGGGGGGGGGGGGGGGGGGGGGGCFGGGFGGGGGGCGGGGGGGGGGGGGGGGGGGGGFGGGGGGGGGGGGGGFGFEGGFGGG6DFGCFDGFGGGGGGFGGDFGGGDGFGFGGFGGEGG:CG88F@5CDGEGGGGDF<F<GF>96C>C0F547,:EBG?F:/7)()--(44>BFGG86(8)46AFD)46<AFF>6((.:<D**4?(((-().5+4(43(-(((-4(4((,.99*.:C
@M03364:396:000000000-C9LGT:1:1101:20651:6070 2:N:0:10
GGACTACTAGGGTATCTAATCCTGTTTGCTACCCACGCTTTCGAGCCTCAGTGTCAGTATTATGCCAGAAGGCTGCCTTCGCCATCGGTATTCCTCCAGATCTCTACGCATTTCACCGCTACACCTGGAATTCTACCTTCCTCTCACATACTCTAGCTCTACAGTTTCAGATGCAGTTCCCAGGTTAAGCCCGGGGATTTCACATCTGACTTATAGAGCCACCTACGCTCCCTTTACGCCCAGTCATTCCGATTCACGCTTGCACCCTCTGTATTCCCGCGGCTTCTGGCACAGCGTTAGC
+
CCCCCGGGFGGGGFGGGGGCFGGFGGGGGGAFGGGGGGGGGGGFFGGGFGGEFGGGGGGGGGGGGGGGCGGGEFGGGGGFFEGGGGGGCEGGGEFGG8FFGGFFAAEECEGGGFGFFCGDEDGGGEGGEEFFEGGGFGG<FGGF=@DDEFF=EEFF;@FGFFFGGGG9;EE9<EEFGFGGGGFFFFCDFA?FGEEGDCFG,CC72;B=*+>C79,;;CG65FF@CC=ADD9<2<@CAA?<F@DF*57?FD*//5)7;;@<;8;)2?D3=6499?E))76>>741(()67:(..3()))(9:
@M03364:396:000000000-C9LGT:1:1101:20908:6074 2:N:0:10
GGACTACAAGGGTTTCTAATCCTGTTCGCTCCCCACGCTTTCGCTCCTCAGCGTCAGTAACGGCCCAGAGACCTGCCTTCGCCATTGGTGTTCTTCCCGATATCTACACATTCCACCGTTACACCGGGAATTCCAGTCTCCCCTACCGCACTCAAGCCCGCCCGTACCCGGCGCGGATCCACCGTTAAGCGATGGACTTTCACACCGGACGCGCCGAACCGCCTACGAGCCCTTTACGCCCAATAAATCCGGATACCGCTTGCACCCTCCGTAGTCCCGCCGCTGCTGGCCCGTACTTCGC
+
CCCCCGGGGGGGGGGGGGGGGGGFGGGGGGGGGGGGGGGGGGGGGGGGGGGGGGGGDFGGGGGGGGGGGGEGGGGGGGGGGGGGGGGGEGGGGGGGGGGGGGGGFFFGGGGGGGGGGGEDGGGGFGGGFEGGGGGFGGCFGCEFCFG?E>::@86DFFGGGGFGGC>EGEGGFGFG??GG,AD<CG<:ACG3<EEGFGGGGEGFGFFB;DB=9)2-96E52CB0<C?)4C9::7:2A6EEE?(4/.5:FFD12:1)08;B1:E)0;C2(-44(--)6<29(-37>(,4::2-13())*)11
@M03364:396:000000000-C9LGT:1:1101:17040:6087 2:N:0:10
GGACTACTAGGGTTTCTAATCCTGTTCGATACCCACGCCTTCGTGCTTCAGCGTCAGTTGAGCGCCGGTATGCTGCCTTCGCAATCGGCGTTCTGCGTGATATCTATGCATTTCACCGCTACACCACGCATTCCGCATACTTCTCGCTCACTCAAGAACGACAGTTTCAACGGCTCGACGGAGTTGAGCTCCGCATTTTTACCGCTGACTTACCGTCCCGCCTACGCACCCTTTACACCCAATCAATCCGGATACCGCTCGCGTCCTCCGGTTGACCGCGGCTGCTGGCACGGAGTGCGCC
+
CCCCCGGGGGGGFGGGGGGGGGGGEGGGFGFGGGGGGGDGGGGFGGGGGGGGGGGGGGGG<EFGGGGGFEFFGFFGGGGGGGFFEGGG+CFFGGGGGGGFGGGGGCFFGGGGGGGGGGEDGGGGGGGGCEE@FGGGEGCD9DDFGGGGGEGEDDGF736@@FEC@EFGGGGGBF5CE4E>;*:<6B@>A,>CGGGG*2<CGAB8D5:;@G3@72/6D,?=>G613;;89>?((46).8EC*(2(9<<DFD36?:)45;(461*-12*6:1-(,((,5*(,47-,-.5?F(5:6((.)*()/
@M03364:396:000000000-C9LGT:1:1101:13259:6089 2:N:0:10
GGACTACTCGGGTTTCTAATCCTGTTTGCTACCCACGCTTTCGAGCCTCAGTGTCAGTATTATGCCAGAAGGCTGCCTTCGCCATCGGTATTCCTCCAGATCTCTACGCATTTCACCGCTACACCTGGAATTCTACCTTCCTCTCACATACTCTAGCTCTACAGTTTCAGATGCAGTTCCCAGGTTAAGCCCGGGGATTTCACATCTGACTTATCAAGCCACCTACGCTCGCTTTACGCCCAGTAATTCCGATTAACGCTTGCACCCTCTGTATTCCCGCGGCTGCTGGCACAGCGTCAGC
+
CCCCCGGGGGGGGGDGGGGGGGGGGGGGGGGGGGFGGGGGGGGGGGGGGGGFGGGGGGGGGGGGGGGGGGGGGGGGGGGGGGGGGGGGGGGGGGGGGGGGGGGGGGGGGGGGGGGGGGGGGGGGGGGGGGGGGGGGGFGGGGGFGGGFGFGFF;DFFEGGGGFGGGGGGGFFFFFGGFGGGGFGGG<DFGFGGGGGDGGGGFGC7AFE5:C:7BGFGFFGFGFFEBAEFGFF=>B6CFGGGFBE+9CEFGFFFF(;F;:D63B<G?D?F8676556:F8;>999BB,8::3<8?008.,99
@M03364:396:000000000-C9LGT:1:1101:14838:6093 2:N:0:10
GGACTACTCGGGTTTCTAATCCTATTTGCTCCCCACGCTTTCGTGCCTCAGCGTCAGTAACAGGCCAGGCGGCCGCCTTCGCCACTGGTGTTCTTCCATATATCTACGCATTTTACCGCTACACATGGAGTTCCACCGCCCTCTCCTGTCCTCCAGCCTGCCAGTTTCCAAAGCCTGTACCGGTTGAGCCGGTACCTTTCACTTCAGACTTAACAGGCCGCCTACGCACCCGTTACGCCCAATCATTCCGGATAACGCGCGCCACCCACGTATTTACGAGGCCGCTGGCACGCAGTTCGGC
+
CCCCCGGGGGGGF7FGGGGGGGGFGCGGGGGGGGFGGGGEFGGGGGGGGGGGGGGGGGGGGGGGGGGGGDGGGGGGGGGGGGGGGGGGFGGGGGGGGGGGGGFGGGGGGGGGGGGGGGGGGGGGGGGG8EFGGGGGGFD@FDDBDGFGGFEDFDGDGGGFGGFGFGFG:CFGFGFGFFCF:EG58E8:A?EG*5CC@FFFC86*;BFCE45@=B>=C655:D??;:3)6/:(4,31:<8C*48?4<):=C),4:48>;(-19C0CG*(2;334())./((-9(((((-,(,3(((09*(1>
@M03364:396:000000000-C9LGT:1:1101:15254:6130 2:N:0:10
GGACTACAGGGGTATCTAATCCTGTTCGCTCCCCACGCTTTCGCTCCTCAGCGTCAGTAACGGCCCAGAGACCTGCCTTCGCCATTGGTGTTCTTCCCGATATCTACACATTCCACCGTTACACCGGGAATTCCAGTCTCCCCTACCGCACTCAAGCCCGCCCGTACCCGGCGCGGATCCACCGTTAAGCGATGGACTTTCACACCGGACGCGACGAACCGCCTACGAGCCCTTTACGCCCAATAAATCCGGATAACGCTTGCACCCTACGTATTCCCGCGGCTGCCGGCACGTCGTTAGC
+
CCCCCGGGGGGGGDFGGGGGGGGGGGGGGGGGGGGGGGGGGGGGGGGGGGGGGGGGGGGGGGGGGGGGFGGGGGGGGGGGGGGGGCGGGGGGGGGGGGGGGGGGGGGGGGGGGGGGGGGDGGGGGGGGEGFGGGGGGGGGGGGFGGGGGFGBGB8?FGGGGGFGGGGGGGGGFGAGC?EFGGGEFG*6@</*CCCFGGCFGFGFGD>B4DFGF)C733EEFGFF?F?)2<>?<?BAA:GGG?B1?35)9C398(4)*-,(-(/)>FG:::(,)40)6@3(-(469:((4913<3()0)(7?
@M03364:396:000000000-C9LGT:1:1101:25766:6135 2:N:0:10
GGACTACAGGGGTTTCTAATCCTGTTTGCTCCCCACGCTTTCGAGCCTCAGCGTCAGTTACAGACCAGAGAGCCGCTTTCGCCACCGGTGTTCCTCCATATATCTACGCATTTCACCGCTACACATGGAATTCCACTCTCCCCTTCTGCACTCAAGTTTAACAGTTTCCAAAGCGAACAATGGTTAAGCCACTGCCTTTACCTTCAGACTTATTAAACCGCCTGCGCTCGCTTTACGCCCAATAAATCCGGACAACGCTCGGGCCCTACGTATTACCGCGGCTGCTGGCCCGGACTTACCC
+
CCCCCGGGGGGG@FGGGGGGGGGGGGGGGGGGGGGGGGGGGGGFGGGGGGGGGGGGGFGGGGGGGGGGGGGGGGGGGGGGGGGGGGGGCFGDFGGGGGGCGGGGGGFFGGGGGGGGGGGGGGGGGCFGGFGGGGGGGGFGGGGFFGGGGDFDFD0;AAFGFGFGGEFGGGGGFGBGGFEG,;DF9AEAA@,;DFFGGGGG,37;FFF4>C*=<A7;FEG5>D@FB4::>DB<FFEF66C:<;@;*;C?;D1(,,3(.4(4>92(1:*.243).(-692-(44(-83)5((-3(((0*1)*2
@M03364:396:000000000-C9LGT:1:1101:24946:6138 2:N:0:10
GGACTACCAGGGTTTCTAATCCTATTTGCTCCCCACGCTTTCGTGCCTCAGCGTCAGTCACAGGCCAGGCGGCCGCCTTCGCCACTGGTGTTCTTCCATATCTCTGCGCATTTTACCGCTACACATGGAGTTCCACCGCCCTCTCCTGTCCTCAAGTCTGCCAGTTTCTGAATCATAAATGAGTTGAGCCCATCCCTTTGCCTTCAGACTTAACAGACCGCCTGCGCACCCTTTACACCCAATCATTCCGGATAACGCTCGCCACCTACGTATTACCCCGGCCGCTGGCACGTAGTTCGCC
+
CCCCCGGGGGGGC@FGGGGGGGGAFGGGGGGGGGGGGGGGGGGFGGGGGGGGGGGGGAFGGGGGGGGGGGGGGGGGGGGGGGGGGGGGFFGGGGGGCFFGGFGGGGGGGGFEGGGFGGGGGGGGG,AFEGGGGGGGGCC>FGGFGGG?BDF9FDFFFFFGGGFG>FFFGGGGFGE7EBCGGGGFAFCCF,@CFCCGGGGGGB94C4BA4>CF/?17F(C=@G((,3,26CD(=EE<<@GGF033).6:7F5BB:<?BF(399E<GG*3><2))(-.6+(-3((-,-(2,(.4,((0**()1
@M03364:396:000000000-C9LGT:1:1101:11029:6163 2:N:0:10
GGACTACAAGGGTTTCTAATCCTGTTCGCTCCCCCAGCTTTCGCGCCTCAGCGTCAGTGGTGGCCCAGAAGGCCGCCTTCGCCACCGGTGTTCTTCCCGATATCTGCGCATTCCACCGCTACACCGGGAATTCCGCCTTCCCCTACCACACTCGAGCCCGCCGGTATCGGCGGCTCGCCGGGGTGGAGCCCCGGGCTTTTACCTCCGACCTAACGGGCCGCCTACGCGCGCTTTACGCCCCATGAATCCGGAAACCGCCCGCCCCCTACGTATTACCGCGGCTGCTGGCACGTAGTTCGCC
+
CCCCCGGGGGGGGGEGGGGGGGGGGGGGGGGGGGGGGGGGGGGGGGGGGGGGGCGGGEFGGGGGGGGGGGGGGGGGGGGGGGGGGGGGGGGGGGGGGGGDEGGGGGGGGGGGGGGGGGGGGGGGGGGGGGFGGGGGG7CGGGGFGGF?FFE)@=+9FGGGGGFGGGGGD5*=>E@GDAE==EC:*:/.8EFGCCGGCEFG75<)2>>01D>?8>8(94?C>GF141452)44(35:8?CE527?1).4@37<(2(()(,399:>C8)4::1)).)69*-(-((,8>0(3(423,489*,19
@M03364:396:000000000-C9LGT:1:1101:8594:6178 2:N:0:10
GGACTACAGGGGTATCTAATCCTGTTCGCTACCCATGCTTTCGAGCCTCAGCGTCAGTTGCAGACCAGAGAGCCGCCTTCGCCACTGGTGTTCTTCCATATATCTACGCATTCCACCGCTACACATGGAGTTCCACTCTCCTCTTCTGCACTCAAGAAGGACAGTTTCCGAAGCAGTTCCCCGGTTAAGCCGGGGGCTTTCACTTCAGACTTATCTTTCCGCCTGCGCTCGCTTTCCGCCCAGTAAATCCGGACCACGCTCGCCACCTACGTATTACCGCGGCTGCTGTGCCGTCGTTAGC
+
CCCCCGGGGGGGGGGGGGGGGGGGGGGGGGGGGGGGGGGGGGGGGGGGGGGGGGGGGGGGGGGGGGGGFGGGGGGGGGGGGGGGGGGGFGGGGGGGGGGGGGGGGGGGGGGGGGGGGGGGGGGGCGGGFGGGGGGGGGGGGGGFGGGGGFGFGFC?:,DFCGFFFGGGGG=C@FBFF?:EFGGFEG@9FDFCCEGGGGGGGEGFGFCEEG;F);C?7?GFFGF??::BBG;F6<?)62CEG6:,*).)9>DB:;(4>FF6(781*;D:(.(.,67)-049;BB(46::.()),4-)87(/2
@M03364:396:000000000-C9LGT:1:1101:17920:6212 2:N:0:10
GGACTACTCGGGTTTCTAATCCTGTTTGCTCCCCACGCTTTCGAGCCTCAGCGTCAGTTATCGTCCAGTAAGCCGCCTTCGCCACTGGTGTTCCTCCTAATATCTACGCATTTCACCGCTACACTAGGAATTCCGCTTACCCCTCCGACACTCTAGTTCGACAGTTTCCAATGCAGTACCGGGGTTAAGCCCCGGGCTTTCACATCAGACTTGCCGTACCGCCTGCGCTCCCTTTACACCCAGTCAATCCGGCTAACGCTCGCCCCCTACGTCTTGACGCCGCTGCAGGCACGTAGTTAGC
+
CCCCCGGGGGGGGGGGGGGGGGGGGGGGGGGGGGGGGGGGGGGGGGGGGGDGGGGGGFFGGGGGGGGGGGGGGGGGGGGGGGGGGGGGEFGGGGGGGGGGGGGGGGGFGGGGGGGGGGGGGGGGGFFGGGGGGGGGGCGGGGGFGGG8>5FBDEGFGGGGFGFGGAFGGGFFAGEGGFGGG69<B**3;@FGGGGDDEGCGEGFFA877CBGFFG6D;GG?GFDF:7>>DF:2>7)6AGGGF2:06)<FG5>(,83;:B161?6*:>9<<3.4(-).3,-(-49(-(..9:::2().05C:
@M03364:396:000000000-C9LGT:1:1101:3827:6215 2:N:0:10
TGACTACACGGGTTTCTAATCCTGTTCGCTCCCCTAGCTTTCGCGCCTCAGCGTCAGTGGTGGCCCAGAAGGCCGCCTTCGCCACCGGTGTTCTTCCCGATATCTGCGCATTCCACCGCTACACCGGGAATTCCGCCTTCCCCTACCCCACTCGAGCCCGCCGGTATCGGAGGCTCGCCGGGGTTGCGCCCCGGGCTTTTACCTCCGACCTAACGGGCCGCCTCCCCGCCCTTTTCGCCCAATGAAACCGGATACACCTCGCCCCCTACGTTGTCCCCCGGCTGCTGGGCCGGATTTCCCC
+
-A@CCCCEEF7@CFGGGGGGFGGGGGFGGGGGGG,DFGGGGGECGDEEGGGGGGGGGFG8FFGFGFEGFFGGGGGGDFFFGGGGGGGGGG:FEGGGGGGGGGB<DCDEEGGGCFGFGGEGEGGGGGGGGEGGGGGG6:CFFGGCFGF:EBEFG=5?*@@EGGFCG7?FCGEE>FFGCBGG58/=C**-7CGDDG8CGFGFC<?<FF@>;37?3@/473EC>D:(4*-)-)-(33)-4:CG*418*4)559)-(-84)(((-,::>/)4:<,((-))4*,(-(--8??01(4(((-.90)27
@M03364:396:000000000-C9LGT:1:1101:7281:6219 2:N:0:10
GGACTACCGGGGTATCTAATCCTGTTTGCTCCCCACGCTTTCGTGCCTCAGTGTCAGTTACAGTCCAGAAAGCCGCCTTCGCTACTGGTGTTCCTCCTAATATCTACGCATTTCACCGCTACACTAGGAATTCCACTTTCCTCTCCTGCACTCAAGTTTCCCAGTTTCAAGAGCTTACTACGGTTGAGCCGTAGCCTTTCACTCCTGACTAAAGAAACCACCTACGCACCCTTTACGCCCAATCATTCCGGATAACGCCCGCCCCCTACGTATTACCCCCGCTGCTGGCCCGTAGTTCGCC
+
CCCCCGGGGGGGGGGGGGGGGGGGGGGGGGGGGGGGGGGGGGGGGGGGGGGGGGGGGFFCGGGGGGGGGGFGGGGGGGGGGGEEGGGGGGGGGGGGGGFGGGGGGGGGGGGGGGGGGGGGGGGGGGGGGGGGGGGGGGGGGGGFGGF@FFGFGD=DFGFGGGFGGGGGGGGFFGFD9DGFGGGGGGB=FGEGGDGGGGGG:>ACF>A@:>*4);,8CBG>@>>EE>A5@GFBFF*@@DGG7=(,/7?E8D212(7<.:(.362(9C<(.483)55AA6((-7(46))5?(3>F>(8@*(99
@M03364:396:000000000-C9LGT:1:1101:21963:6223 2:N:0:10
GGACTACCCGGGTTTCTAATCCTGTTTGCTCCCCACGCTTTCGTGCCTGAGCGTCAGTTATGTCCCAGGAGGCTGCCTTCGCCATCGGTGTTCTTCCACATATCTACGCATTTCACTGCTACACGTGGAATTCCACCTCCCTCTGACACACTCTAGTCGAGCAGTCACATATGCCATTCCCGAGTTAAGCTCGGGGATTTCACATCTGTCTTACTCAACCGCCTGCGCACCCTTTACGCCCAGTAATTCCGATTCACGCTCGCACCCTACGTATTACCGCGGCTGCTGGCACTTAGTTGGC
+
CCCCCGGGGGGGGGGGGGGGGGGGGGGGGGGGGGGGGGGGGGGGGGGGGGGGGGGGGEFFGGGCGGGGGGGGGGGGGGGGGGGGGGGGEGGGGGGGGGGGGGGGFGGGGGGGGGGGEGFGFGGGGGGGGGGGGGGGEFFGGGGFGCA@EDE5EDGFGG>CEGEFFEFFGCFGFGFGCFGFGG+@DECCCF@CDGGGDBFCF@F7@6+::BEGEF5:=EGGFGB2>B24/96?16=E<?GGD@=6+.95CG<6;@9<F124?9C1DEGB?63256324<((-(419?:?2:34(.)9=9)29
@M03364:396:000000000-C9LGT:1:1101:6167:6227 2:N:0:10
GGACTACTGGGGTATCTAATCCTGTTTGCTCCCCACGCTTTCGCGCCTCAGTGTCAGTTACAGACCAGGAAGCCGCCTTCGCCACTGGTGTTCCTCCATATCTCTACGCATTTCACCGCTACACATGGAATTCCACTTCCCTCTTCTGCACTCAAGTCGACCAGTTTCCAATGACCCTCCACGGTTAAGCCGTGGGCTTTCACATCAGACTTAATCAACCACCTGCGCGCTCTTTACGCCCAATAATTCCGGTTAACGCTCGCCACCTACGTCTTACCGCGGCTGCTGGCCCGTAGTTAGC
+
CCCCCGGGGGGGEGGGGGGDGGGFGGGGGGGGGGGGGGGGGGGGGGGGGGGFGFGGGFGGGGGGGGGGGGGGGGGGGGGGGGGGGGGGGGGGGGGGGGGGGGGGGGGGGGGGGGGGGGGGGGGGFFGGGGGGGGGGGFGGGGGFFGGDGFGFGBDFDFGCCFFFFGFGGGGGFDEDFFGG8DDCFE+9B@EGGGGGGGGGGEGF:FBEEGFG=15:=BGGFG@DBB2D@GF?(;?CE?GGGF0@)7CEFGG0(-(.@1((-4:>*;<(2::3(41)6C13;9>02-)8:?0164,0762:*
@M03364:396:000000000-C9LGT:1:1101:10447:6256 2:N:0:10
GGACTACTCGGGTTTCTAATCCTGTTCGCTCCCCACGCTTTCGCTCCTCAGCGTCAGTAACGGCCCAGAGACCTGCCTTCGCCATTGGTGTTCTTCCCGATATCTACACATTCCACCGTTACACCGGGAATTCCAGTCTCCCCTACCGCACTCAAGCCCGCCCGTACCCGGCGCGGATCCACCGTTAAGCGATGGACTTTCACACCGGACGCGACGAACCGCCTACGAGCCCTTTACGCCCAATAAATCCGGATAACGCTTGCACCCTACGTATTACCGCGGCGGCTGGCCCGTCGTTAGC
+
CCCCCGGGGGGGGEGGGGGGGGGGGGGGGGGGGGGGGGGGGGGGGGGGGGGGGGGGFFGGGGGGGGGGGGFGGGGGGGGGGGGEEFGGGGGGGGGGFGGGEGGGGGGGGGGGGGGGGGFGGGFGGGGGGGGGGGGGG:=FGGEF8FG>EDEA>D8FGGCEGGFGGCGGGGGGFGFG=BEF,CDE:CC;FGG3FDE6DFGEG)CEGF>;6D3CB)89C(?E>G><:?0)4DFFF::DFFGGGFB??A)5@F>>0169=09?3:F2CED?1:B1.:?>9E09-(3((--,4?(81>:).03*?
@M03364:396:000000000-C9LGT:1:1101:10883:6265 2:N:0:10
GGACTACTAGGGTATCTAATCCTGTTCGCTCCCCCAGCTTTCGCGCCTCAGCGTCAGTGGTGGCCCAGAAGGCCGCCTTCGCCACCGGTGTTCTTCCCGATATCTGCGCATTCCACCGCTACACCGGGAATTCCGCCTTCCCCTACCACACTCGAGCCCGCCGGTATCGGAGGCTCGCCGGGGTTGAGCCCCGGGCTTTTACCTCCGACCTAACCGGCCGCCTACGCGCGCCTTCCGCCCCATGAATCCGGATACCGCTCGCCCCATACGTATTACCCCCGCTGCGTGCCCCGTTTTCGCC
+
CCCCCGGGGGFFGFGGGGGGGGGGGGGGGGGGGGGGGGGGGGGGGGGGGGGGGGGGGGGGGGEGGGGG@FGGGGGGGGGGGGGGGGGGGGGGGGGGGGGGGGGGGGGGGGGGGGGGGGGGGGGGGGGG=@FFGGF@A@CGFGGFCFG,DFGDGF65FEGGGGECBEFGGGEEAF9DCEGGGGG<E586?CEGDC85C>FFC4A):>5((94+8>*4C>GC>G:(4*48976(43)8??GG*(,(*.)-9C)(-8)5)3(-,4EFG**,4(..4()-4+((---39(--,(((((.001417
@M03364:396:000000000-C9LGT:1:1101:23158:6289 2:N:0:10
GGACTACAGGGGTTTCTAATCCTGTTCGCTCCCCACGCTTTCGCTCCTCAGCGTCAGTAACGGCCCAGAGACCTGCCTTCGCCATTGGTGTTCTTCCCGATATCTACACATTCCACCGTTACACCGGGAATTCCAGTCTCCCCTACCACACTCAAGCCCGCCCGTACCCGGCGCGGATCCACCGTTCAGCGATGGACTTTCACACCGGACGCGCCGACCCGCCTACGAGCCCTTTACGCCCAATAAATCCGGATCACGCTTGCACCCTACGTGTTGCCGCCGACTCCTGCACGTACTCAGC
+
ACCCCDFGGFGEFFGGGGFCAFF9E,ECFGFGGGGGCGGEGGGGGGEEEGGGGGGG,9CEFGECFC@CECEFCGGGGGGGGGG7F<<ECDF@EAE@CF@C=:BF=EGGEEG<EGCGGDGDG=EGD8::7F<BFFC,@F+CFCE6FFF,6;BD==+0=DGCGE>C>>*@EE8*3C)9*8CE,4?*3*,6A9*)>*3*;2<9C3;);=)((99=4):,90?7-59(2*()(),-:?24<BCCG:?:/4)-19),(3(,7(08,,24C@C??B<:((.(.036(-((-(())5?:12()./)*9
@M03364:396:000000000-C9LGT:1:1101:6400:6294 2:N:0:10
GGACTACCGGGGTTTCTAATCCTGTTCGCTCCCCACGCTTTCGCTCCTCAGCGTCAGTAACGGCCCAGAGACCTGCCTTCGCCATTGGTGTTCTTCCCGATATCTACACATTCCACCGTTACACCGGGAATTCCAGTCTCCCCTACCGCACTCAAGCCCGCCCGTACCCGGCGCGGAGCCACCGTTAAGCGATGGACTTTCACACCGGACGCGACGAACCGCCTACGAGCCCCTTACGCCCAATAAACCCGGATAACGCTTGCACCCTACGTATTCCCGCGGCTGCTGGCACGCAGTTCGG
+
CCCCCGGGGGGGFFGGGGGGGGGGGGGGGGGGGGGGGGGGGGGGGGGGGGGGGGGGGGGGGGGGGGGGGGGGGGGGGGGGGGGGGGGGGGGGGGGFGGGGGGGGGGGGGGGGGGGGGGFGGGGGGGGGDEGGGGDGFFGGGGGFGGGGGFGFGFGFGGGGGGFGGGGGGC>EEGFGD.CEFGGCFGG1AFCDFGCCGGGGGFGFGF@B(97E00C671CC;GF?FG(7:DFF(4:B?FGGG181;72)09D>;?FFF:7?(3E?GGGB0(44,6().<47029>>0).4<(4((-)84)9)
@M03364:396:000000000-C9LGT:1:1101:13482:6336 2:N:0:10
GGACTACCGGGGTTTCTAATCCTGTTCGCTCCCCACGCTTTCGCTCCTCAGCGTCAGTAACGGCCCAGAGACCTGCCTTCGCCATTGGTGTTCTTCCCGATATCTACACATTCCACCGTTACACCGGGAATTCCAGTCTCCCCTACCGCACTCAAGCCCGCCCGTACCCGGCGCGGATCCACCGTTAAGCGATGGACTTTCACACCGGACGCGACGAACCGCCTACGAGCCCTTTACGCCCAATAAATCCGGATAACGCTTGCCCCCTACGTATTACCGCGGCTGCTTGCCCTGCGTTACC
+
CCCCCGGGGGGGGGGGGGEGGGGGGFGGGGGGGGGGGGGGGGGGGGGGGGGGGGGGGGGGGGGGGGGGFGFFGGGGGGGGGGGE@FFGFGGGGGFGGGGGGGGGGGGGGGGGGGFFGGGDGGGGGGGGGCEFFGGGGGCGGGGFGGGGGFGFGFCFGFGGGGFGG8EGGGGGEGBG5AGG6@FE;?C0@F87>EEFGFGGG9F27>D72D9GB):4/(:70C>?(2488)9BB?DFFFEEG0217<4)9FC6((()/-7:1:C(9FG(4<?:).(5<C,3((41(4.)40(4(.(.0)(*0
@M03364:396:000000000-C9LGT:1:1101:23013:6350 2:N:0:10
GGACTACTCGGGTATCTAATCCTATTTGCTCCCCACGCTTTCGTGCCTCAGCGTCAGTCACAGGCCAGGCGGCCGCCTTCGCCACTGGTGTTCTTCCACATCTCTACGCATTTTACCGCTACACATGGAGTTCCACCGCCCTCTCCTGTCCTCAAGTCTGCCAGTTTCTGAATCATAAATGAGTTGGGCTCATCCCTTTGCCTTCAGACTTAACAGACCGCCTGCGCACCCTTTACACCCACTCATTCCGTATACCGCTCGCCACCTACGTATTACCCCGGCTGCTGGCCCGTACTTCGCC
+
CCCCCGGGGGGGGGGGGGGGGGGFFGGGGGGGGGGGGGGGGGGGGGGGGGGGGGGGCFFGGGGGGGGGGGGGGGGGGGGGGGGGGGGGGGGGGGGGGGGGGGGGCFGGGGGGDGGGGGGGGGGGGGCGFGGGGGGGGFGFGGFFGGGDFFGEFE?FFFGGGGFGGGGGGGGGFGFGEFGGF,8@FF,:ACFGGGGGGGGGGED;F498BGEG9F<>F=EC9D<(63:):<@?FE3>67FFG(,38<))17*(4:4<54(431:(9C<38?32)5)-4+4(43((8:03(((4;((.6=:DG
@M03364:396:000000000-C9LGT:1:1101:21169:6372 2:N:0:10
GGACTACAGGGGTATCTAATCCTGTTCGCTCCCCACGCTTTCGCTCCTCAGCGTCAGTAACGGCCCAGAGACCTGCCTTCGCCATTGGTGTTCTTCCCGATATCTACACATTCCACCGTTACACCGGGAATTCCAGTCTCACCTACCCCACTCACGCCCGCCAGTACCCCGCGCGGATCCGCCGTTGAGCGCTGGGCTTTCACACCGCCCGCGCCGACCCGCCTACGCGCCCTTTACGCCCAGTGAGTCCGGATGCCGCTCGCCCCCTACGGCTTACCCCCGCCGCTGGGCCGCATTTAGC
+
C@CCCFG8F8CEF,FFGGGGGGGFGFGGGGGGGGGGGGGGGGGD:FGGGGFGGGGGGFGCEFFGGGGG<F,FFGGGGGGGGGGGE<EEAFGGGGGFFEGGD7CFGFF9FEFG9EAFGCEDGG,CE+@C:CFDAFG<@A8,,6@DFGF,DDG5FD+;BDE>ED*=@ED,E+*40:@D=)/:,*1**=*(9<8)*=E5>C>?C)5/;)22()3E>7?6)(:79DB4,:10436>130-6:EEE((5*4,6479(4((.71912(:1>CD>(,(,-(4)5<(8(17(4((((((-,(()0*)22
@M03364:396:000000000-C9LGT:1:1101:23756:6373 2:N:0:10
GGACTACCGGGGTTTCTAATCCTGTTTGCTCCCCACGCTTTCGAGCCTCAGCGTCAGTTACAGTCCAGAGAAGCGCCTTCGCCACTGGTGTTCTTCCTAATCTCTACGCATTTCACCGCTACACTAGGAATTCCCTTCTCCTCTCCTGCACTCTAGACTTCCAGTTTGAAATGCAGCACTCAGGTTAAGCCCGAGTATTTCACATCTCACTTCAAAATCCGCCTACGCTCCCTTTACGCCCAGTCATTCCGATTAACGCTCGCCCCCTACGTATTACCGCGGCGGCTGGCACGTCTTTGGC
+
CCCCCGGGGGGG@FGGGGGGGGGGGGGGGGGGGGGGGGGGGGGGGGGGGGGGGGGGGGGGGGGGGGGGGG@FGGGGGGGGGGGGGGGGCFGGGGGGGGGGCFGGGFFGGGGGGGFGGGGGEGGGGGGGGGGGFGGGGFGGGGGFGGGGFFGFCDGFFGGGGGFFFGGGFFFGFD=GFFE,=,=BFGGCFFGGGGGFFGGFC@B*BC8A*=CC6@>>F>FFFFFFFC28>GF=(886CDGFFF?@*7<);C<(/2,;F<>362C;GG:(4:B.)44))221-40(((((-4(.31(88/)*2
@M03364:396:000000000-C9LGT:1:1101:20658:6386 2:N:0:10
GGACTACTCGGGTATCTAATCCTGTTTGCTACCCACGCTTTCGAGCCTCAGTGTCAGTATTATGCCAGAAGGCTGCCTTCGCCATCGGTATTCCTCCAGATCTCTACGCATTTCACCGCTACACCTGGAATTCTACCTTCCTCTCACATACTCTAGCTCTACAGTTTCAGATGCAGTTCCCAGGTTAAGCCCGGGGATTTCACATCTGACTTATCAAGCCACCTACGCTCGCTTTACGCCCAGTAATCCCGATTAACGCTTGCACCCTCTGTATTACCGCCGCTGCTGGCCCAGAGTTAGC
+
CCCCCGGGFGGGGGGGGGGGGGGGGGFGGGGGGGGGGGGGGGGGGGGGGGGFGGGGGFGGGFGGGGGGGFFGGGGGGGGGGGGGGGGGGGGGGGGGGGGGGGGGGGGGGGGGGGGGGGGGGGGGGGGGGGGGGGGEFFGGGGGFGGG8E?FFGE8?FCFGFGFGGFGGGGGFFGEGGFGGGGFAFFF=DDGGGGGGGGGGGFGFCFFFEGFG;BDEGEGGFG@C=>ABADA92>DCC@GGGFBF:CF)1;C0701;A2;?3?CEGG>(685?C<A9AC84(442(37).(.4(.()**)2:
@M03364:396:000000000-C9LGT:1:1101:23285:6386 2:N:0:10
GGACTACCAGGGTTTCTAATCCTATTTGCTCCCCACGCTTTCGTGCCTCAGCGTCAGTCACAGGCCAGGCGGCCGCCTTCGCCACTGGTGTTCTTCCATATCTCTGCGCATTTTACCGCTACACATGGAGTTCCACCGCCCTCTCCTGTCCTCAAGTCTGCCAGTTTCTGAATCATAAATGAGTTGCGCTCATCCCTTTGCCTTCAGACTTAACAGACCGCCTGCGCACCCTTTACGCCCCATCATTCCGGATAACGCTCGCCACCTACGTATTACCCCCGCTGCTGGCACGTACTTCCCC
+
CCCCCGGGGGGGFGGGGGGGGGGAFGGGGGGGGGGGGGGGGGGGGGGGGGGGGGGGGDFGGGGGGGGGGGEGGGGGGGGGGGGGGGGGCFGGGGGGGGGGGGGGGGGGGGGGGGGGGGGGGGGGGGFGGGGGGGGFGFDFGGGFGGGGGFGFGB=FFGGGGGFGGGGGFGGGFGFGF+EFGFDFGG88@:C7=FGGGGGFG>69C6F8EGCC*?,7C>G5:D;@=*659D<(/64>(1CE*(.4/)6<FC)48?4<791211C:DG03?(4)67).6+---,(494).4(<2(4()1*)02
@M03364:396:000000000-C9LGT:1:1101:12662:6395 2:N:0:10
GGACTACCCGGGTTTCTAATCCTGTTTGCTACCCACGCTTTCGAACCTCAGTGTCAGTATGATGCCAGAAGGCTGCCTTCGCCATCGGTATTCCTCCAGATCTCTACGCATTTCACCGCTACACCTGGAATTCTACCTTCCTCTCACATACTCTAGCTCTACAGTTTCAGATGCAGTTCCCAGGTTAAGCCCGGGGATTTCACATCTGACTTATAGAGCCACCTACGCTCCCTTTACGCCCAGTCATTCCGATTCACGCTTGCACCCTCCGTATTACCGCGGCTGCTGGCACGGAGTTAGC
+
CCCCCGGGGGGGGGGGGGGGGGGGGGGGGGGGGGGGGGGGGGGGGGGGGGGGGGGGGGGGGGGGGGGGGGGGGGGGGGGGGGGGGGGGGGGGGGGGGGGFGGGGGGGGGGGGGGGGGGGGGGGGGGGGGGGGGGGGFFGGGGG7CGGDGFGFGEFFGGGGGGFGGGGGFFFFFEEGGFDDGGGFGGFDFFGGGGGGGGGGGFGFGFCE=GFG593;?EGGEFFFED=>)@>2=EEEF>EGGFDF*>EFFG<(2;)58=;263C3DFGF1(.6((5.6<4979;96?)).102((-)0).:0
@M03364:396:000000000-C9LGT:1:1101:16170:6397 2:N:0:10
GGACTACTCGGGTTTCTAATCCTGTTCGCTCCCCCAGCTTTCGCGCCTCAGCGTCAGTGGTGGCCCAGAAGGCCGCCTTCGCCACCGGTGTTCTTCCCGATATCTGCGCATTCCACCGCTACACCGGGAATTCCGCCTTCCCCTACCACACTCGAGCCCGCCGGTATCGGAGGCTCGCCGGGGTTGAGCCCCGGGCTTTTACCTCCGACCTAACGGGCCGCCTACCCGCGCTTTACGCCCAATGACTCCGGATCACGCTCCCCCCCTCCGTCATACCCCCGCCGCCTGCCCGTCATTCGCC
+
CCCCCGGGGGEGGGGGGGFGGGGGGGGGGGGGGGGGGGGGGGGGGGGGGGGGGGGGFFGGFGCGGGGGF@FGGGGGGGGGGGGGGGGGGGGGGGGGGGGDGCEGGGGGGGGGGGGGGGGGGGGGGGGGEGGGGGGGGFCGG6CF7FG,DAEFGFD>FGGGGGFGEGFFGCBCBGDGDEEEGGG1:E,.9C8D3EEGDCCF?8F<FFF;BG6+)0*-92=5,C:(.*,)-1-(((.583:E*412*)6)9C532(.874-3((;65?/(3(4((,)63+((40096((-(,(-((()1*)/C
@M03364:396:000000000-C9LGT:1:1101:6107:6413 2:N:0:10
GGACTACCCGGGTTTCTAATCCTGTTTGCTCCCCACGCTTTCGAGCCTCAGCGTCAGTTACAGTCCAGAGAATCGCCTTCGCCACTGGTGTCCTTCCTAATCTCTACGCATTTCACCGCTACACTAGGAATTCTATTCTCCTCTCCTGCACTCTAGACTTCCAGTTTGAAATGCAGCACCCAAGTTGAGCCCGGGGATTTCACATCCCACTTAACAGTCCGCCTACGCTCCCTTTACGCCCAGTAAATCCGGACAACGCTCGCCACCTACGTATTACCGCCGCTGCTGGCACGTAGTTAGC
+
CCCCCGGG?FGGFGGGGGGGGGGFFGGGGGGGGGGGGGGGGGG,BFGCGGG8FFFFGGGGGGGFGGGGCF@,CFGGGGGGGGFGGGGG9FFFFFFGGFAFGGGGGGGGGGGGGGGGGGGGGGGGD,CEEGGCG,=5@F9FFDEFGFGFFFGFGEFF,4=,@FFFA>EFEFGGDF7=8*D@=DDF@@:;DFGD9@E+0@?EECGEF>*:BGFGF:,9:/<C4?A@@C@E(9>87>)6>0CFC0=;A?7?FFG069(/539617?(*2>((88426?2A<:((49;61720-(.1:30)/602
@M03364:396:000000000-C9LGT:1:1101:21060:6417 2:N:0:10
GGACTACTAGGGTTTCTAATCCTGTTTGCTCCCCACGCTTTCGTGCCTGAGCGTCAGTTATGTCCCAGGAGGCTGCCTTCGCCATCGGTGTTCTTCCACATATCTACGCATTTCACTGCTACACGTGGAATTCCACCTCCCTCTGACACACTCTAGTCGAGCAGTCACATATGCCATTCCCGAGTTAAGCTCGGGGATTTCACATCTGTCTTACTCAACCGCCTGCGCACCCTTTACGCCCAGTAATTCCGATTAACGCTTGCACCCTCTGTATTACCGCGGCGGCTGGCCCCGCTTTAGC
+
CCCCCGGGGGGGGGGGGGGGGGGGGGGGGGGGGGGGGGGGGGGGGGGGGGGGGGGGGGGGGGGGGGGGGGGGGGGGGGGGGGGGGGGGGGGGGGGGGGGGGGGGGGGGGGGGGGGGGGGGGGGGGGGGGGGGGGGGGGGGGGGFG,D9EFGFGFCFGGGGEGEDGGGGGGGGFGEFGFGGGGDCFGCCDD,A7EGG5EGGGED7;FFE7;=FCC,:>BGGFGFF=C>E>GFFDFFEFFGGGF<F@?E?FGC((6,)1/6???G?GGD22(565<A)4<4436>((4(-:?36962))).:0
@M03364:396:000000000-C9LGT:1:1101:27816:6434 2:N:0:10
GGACTACAAGGGTATCTAATCCTGTTCGCTCCCCACGCTTTCGCTCCTCAGCGTCAGTAACGGCCCAGAGACCTGCCTTCGCCATTGGTGTTCTTCCCGATATCTACACATTCCACCGCTACACCGGGAATTCCAGTCTCCCCTACCGCACTCCAGCCCGCCCGTACCCGACGCGGATCCCCCGTTAAGCGCTGGACTTTCACACCGGACGCGCCGAACCGCCTACGCGCCCTTTACGCCCAATAATTCCGGATCACGCTCGCCCCCTACGTATTACCGCGGCTGCTGGCACGTCGTTCGC
+
CCCCCGGFGGGGGGGGGGGGGGGGGGGGGGGGGGGGGGGGGGGGGGGGGGGGGGGGCFC<FGGGGGGGEFGGCFGGGGGGGGEGG9FGFGGGGGGG9FGGDGEGFGG9FGGGAGGGGG+@EGGGGGGGDGFGGGF,@F?FGGGBFGGECAEAFDGFGGGC+F>DGCEGG>>>BG=<5DGG6:)4=C78FG8)/=C/9FGGGFGFGFFF>G95(0*-71?E1DBF:C3)(91;0(5))4CEGF:B)-6<@GD>BF;1??0::0:(/:C9(4847576>F879614;B:)8:0>:6()05(7C
@M03364:396:000000000-C9LGT:1:1101:11406:6452 2:N:0:10
GGACTACAAGGGTATCTAATCCTGTTTGCTACCCACGCTTTCGAGCCTCAGTGTCAGTATTATGCCAGAAGGCTGCCTTCGCCATCGGTATTCCTCCAGATCTCTACGCATTTCACCGCTACACCTGGAATTCTACCTTCCTCTCACATACTCTAGCTCTACAGTTTCAGATGCAGTTCCCAGGTTAAGCCCGGGGATTTCACATCTGACTTATAGAGCCACCTACGCTCCCTTTACGCCCAGTAATTCCGATTAACGCTTGCACCCTCTGTATTACCGCGGCTGCTGGCCCAGCGTTCGC
+
CCCCCGGGGGGGGGGGGGGGGGGGGGGGGGGGGGGGGGGGGGGFGGFGGGGGFGGGGGGGGGGFGGGGGGGGGGGGGGGGGGGGGGGGGGGGGGGGGGGGGGGGGGGGGGGGGGGGFGGGGGGGGGGGEGGGGGGFGFFGGGGFGFGFFFGFFEFFGGGGGGFGGGGGFGCFFFEGGFGFFGGBFG9>FF=DGGGGGGDFFFGEFA;;7FEGF+32?7FGFGFD@>>99CAB@EE=EFGGGFFF+8CFFFGD@?<FF@BFFFC);CD=D86<96C1<<;6(44>9<24??:13?(.))8<)
@M03364:396:000000000-C9LGT:1:1101:13403:6472 2:N:0:10
GGACTACACGGGTATCTAATCCTGTTCGCTCCCCCAGCTTTCGCGCCTCAGCGTCAGTGGTGGCCCAGAAGGCCGCCTTCGCCACCGGTGTTCTTCCCGATATCTGCGCATTCCACCGCTACACCGGGAATTCCGCCTTCCCCTACCACACTCGAGCCCGCCGGTATCGGAGGCTCGCCGGGGTTGAGCCCCGGGCTTTTACCTCCGACCTAACGGGCCGCCTACACGCGCTTTACGCCCAATGAATCCGGATACGGCTCGCCCCCTACGTATTAGCGCGGCGCCGGCGCCAGAGTTCGCC
+
CCCCCGGGGGGGGDGGGGGFGGC@FGGGGGGGGGGGGGGGGGGGGGGGFEFGGGGGFFGGFFGGGGGGGGGEGGGGGEGGGGGGGGGGFFGGGGGGGGGDGGEEFEFGEGGG9FEFGCG>@FGG?EEGGGGF<DFFC@DFGDGFDGGDFFGFB);5FGGGDGFCGEDCCGDGFGFDEEGDGE><8C0.<;CGGGEGDGFGEAGAFFEB9DBE::8(*(:7>D?6.+.0-/9(46).861:88((*.).793(82)()(,--4:89*/43(..64))5*4;16(((((((,-(((./9*4)9
@M03364:396:000000000-C9LGT:1:1101:13270:6491 2:N:0:10
GGACTACACGGGTATCTAATCCTGTTTGCTACCCACGCTTTCGAGCCTCAGTGTCAGTATTATGCCAGAAGGCTGCCTTCGCCATCGGTATTCCTCCAGATCTCTACGCATTTCACCGCTACACCTGGAATTCTACCTTCCTCTCACATACTCTAGCTCTACAGTTTCAGATGCAGTTCCCAGGTTAAGCCCGGGGATTTCACATCTGACTTATAGAGCCACCTACGCTCCCTTTACGCCCAGTCATTCCGATTAACGCTTGCCCCCTCTGTCTTACCGCGGCTGCTGGCGCAGTGTTCGC
+
CCCCCGGGGGGGGCGGGGGGGGGGGGGGGGGGGGGGGGGGGGGGGGGGGGGGGGGGGGGGGGGGGGGGGGGGGGGGGGGFFGGGGGGGEGGGGGGGGGGGGGGGFGGGGGGGGGGGGGGGEGGGGGGGFFFGGGGGG9FGGGGFGFF=DFFFGEGFGGGGEFFFGGGGGGGGFGFGFFGGGEGGGG?DFFDFGGGGGGGGGFGFGFFFFGFG@65;;>FGFGFFE8>:7D>B5AEEE=EFEDFF*8CEFGGFF?(4@<BF?8C(;FGFF(6<).:<<:112-,-4:742:(4(,(00*)9C
@M03364:396:000000000-C9LGT:1:1101:3969:6517 2:N:0:10
GGACTACCAGGGTATCTAATCCTGTTCGCTCCCCCAGCTTTCGCGCCTCAGCGTCAGTGGTGGCCCAGAAGGCCGCCTTCGCCACCGGTGTTCTTCCCGATATCTGCGCATTCCACCGCTACACCGGGAATTCCGCCTTCCCCTACCACACTCGAGCCCGCCGGTATCGGCGGCTCGCCGGGGTTGCGCCCCGGGCTTTTCCCTCCGACCTACCGGGCCGCCTACGCGCGCTTTACGCCCAATGACTCCGTATCCCGCTCGCCCCCTACGTATTACCCCGGCTGCTTGCACGTTCTTTCCC
+
6ACCCFGG8<@7EFFGGFEGGGG<FFGGGGGGGGGGGGGGGGFGGGGGGGGGGGGGGGFFF@EGGGGD@E@CFGGGGGGGGGGGGGGGG@FFGGGGGG7BC>EGGGGGGGGGGGGGGGGGCGFGG7C@>FFGGFGGGFDGGGGFGGG,DCGB:)+0FEGGGGBGF7?FE=*4:C9G5AGGD=DCED*-5CGGD=8EDGGG73@9FBE;;D9F0<80D6E:492,4/-),14466)<?FGG804,02:>FC1,8()5)4,379C35*)(4(.,.84<A6-((--(-.)38)41(((0/*):C
@M03364:396:000000000-C9LGT:1:1101:3564:6530 2:N:0:10
GGACTACTGGGGTTTCTAATCCTGTTCGCTCCCCACGCTTTCGCTCCTCAGCGTCAGTAACGGCCCAGAGACCTGCCTTCGCCATTGGTGTTCTTCCCGATATCTACACATTCCACCGTTACACCGGGAATTCCAGTTTCCCCTACCGTACTCAAGCCCGCCCGTACCCGGCGCGGTTCCACCGTTAAGCGAGGGACTTTCACACCGGACGCGACGAACCGCCTACGAGCGCTTTACGCCCAATACATCCGGATAACGCTTGCACCCTACGTATTACCGCGGCTGCTGGCACGGTGTTGGC
+
CCCCCGGG9FGGFFGGGGGGFEGFGGEFEGGGG@EGGGGGGGGDDG@FFGGGGGGGGGGFEEG+FFGGCE8@FCEFGGGGGGC:@DGGF@CFF<EDGAFEFEEGGGD9FGGG9FFFGD>=CEGDFGGGGGGGGGA,@,6FGFCFGFGG=0+:C*=+7+66CC*=FCCEF5*@9<44*:AE@?<FFG:5AC*885E5DGGGGFFEFD.645>C(8:(/7C>679??*4),5(2:BFFF(/?EB(39)4AFG:(((,6F19:61*.CFG:(((.)6?<A92342(39(..4:?F?0(00)(19
@M03364:396:000000000-C9LGT:1:1101:24061:6540 2:N:0:10
GGACTACCCGGGTTTCTAATCCTGTTCGCTCCCCCAGCTTTCGCGCCTCAGCGTCAGTCGCGGCCCAGACCGCCGCCTTCGCCACCGGTGTTCCTCCCCATACCTGCGCATTCCCCCGCTACACCCGGAATTCCGCCTTCCCCTACCGCACTCGAGCCCGCCGATATCGTAGGCCCCCCGGGGGTCGGCCCCGGGCCTTTACCACCGCGCTACAGCGCCCCCCACTCGGCCATTACGCCCCCTTAATCCCGGTCAACCCCCGCCCCCTACTCCTTTCCGCGCACGTCGGCAGTTGTTGCGC
+
C@<B<,C@C@@@6B;C<CF@EBE,C9F@6,E:FF:+BF<CFC@@+@@,FE,<@:C@,<,6++@:>CF86,,@CF+@=+BD<FFCGFF:+CB@F9>AFC744,,4@EG:>+8+@53:@EEDCCCFF+55FF77@D<CE**@>C:6CED*8*46F5*:*4:CGD3)*=EF82*=5<58/):*2*)****-02:9/5*1/*00+-3)27)(()(*37<)90C*4)((-*.)(*-(.--),(:C*(((/)-.*21((((,*,-(-,:2>:)((().(-.).+((((-(((,4(,4,()41>0-)1
@M03364:396:000000000-C9LGT:1:1101:13520:6548 2:N:0:10
GGACTACCCGGGTATCTAATCCTGTTCGCTCCCCCAGCTTTCGCGCCTCAGCGTCAGTGGTGGCCCAGAAGGCCGCCTTCGCCACCGGTGTTCTTCCCGATATCTGCGCATTCCACCGCTACACCGGGAATTCCGCCTTCCCCTACCACACTCGAGCCCGCCGGTATCGGAGGCTCGCCGGGGTTGAGCCCCGGGCTTTTACCTCCGACCTTACCGGCCGCCTACCCGCGCCTTTCGCCCCATGAATCCGGATAACGCCCGTCCCCTACGTACTTCCCCCGCCGCCTGCCCCGGATGCGGC
+
CCCCCGGGGGGGG@FGGGGGGGGGGGGGGGGGGGGGGGGGGGGGGGGGGGGGGGGGGGGFGGGGGGGGGGGGGGGGGGGGGGGGGGGGEFFGGGGGGGGGGGGGGGGGGGGGGGGGGGGGGGGGGGGGGGGGGGGGGGDGGGGFGGGGGFG@FCGFGGGGGGEGEEFGGC:C?F(0*5E=:CD/:*,.6@FC5EC:>E:C94E<CF>((90+)9+-9(:*4D((,*3.7)4(41)),4CE*224/.)69371:0<B),,-((23C**(2(8)(,)4)*4,,4(,,(,(((.,(((0))(11
@M03364:396:000000000-C9LGT:1:1101:6279:6559 2:N:0:10
GGACTACCAGGGTATCTAATCCTGTTTGCTACCCACGCTTTCGAACCTCAGTGTCAGTATGATGCCAGAAGGCTGCCTTCGCCATCGGTATTCCCCCAGATCTCTACGCATTTCACCGCTACACCTGGAATTCTACCTTCCTCTCACCTACTCTAGCCTAACAGTATCAGATGCCGTTCCCAGGTTAAGCCCGGGGCTTTCACATCTGACTTATCAAGCCACCTACGCTCGCTTTCCGCCCAGTAATTCCGATTCACGCTTGCACCCTCTGTCTTCCCGCGGCTGCTGGCACATGTTTAGC
+
CCCCCGGGGFGGGAFFGGGGFFGGGFGGGGFGGGGGGGCFGECF<FGCF8CFFGGGGFFFEGGFGGGFFGFDFGFGEFG<AEGCFEEGCEGFGGGG7FEGFGGGGGGGGGGGGGGGFEGD=FF8EFGGDCFGGGFFAFGG:DGFGEFC9DEE8*61ADFGFGFGG9FFGDF=D:DDGFGGGFG7DGDD73@FGG>EGEF?E@DA?FFC5BEF=+E9:*DGDDBB=8:*8?2((/5**(44<;:5+.79AFC621)1;276?;C36EGB<(56)44).0(-411((42)(-(54))10*)*0
@M03364:396:000000000-C9LGT:1:1101:15597:6566 2:N:0:10
GGACTACCGGGGTTTCTAATCCTGTTTGCTACCCACGCTTTCGAACCTCAGTGTCAGTATGATGCCAGAAGGCTGCCTTCGCCATCGGTATTCCTCCAGATCTCTACGCATTTCACCGCTACACCTGGAATTCTACCTTCCTCTCACCTACTCTAGCCTAACAGTATCAGATGCCGTTCCCAGGTTAAGCCCGGGGCTTTCACATCTGACTTAGCAAGCCACCTACGCTCGCTTTACGCCCAGTCATTCCGATTAACGCTTGCCCCCTCTGTATTACCTCGGCTGCTGTGCCAGGTTTATC
+
CCCCCGGGGGDGG7FGGGGGGGGGGDGGGGFGGGGGGGGGGGGGGGGGGGGGGGFFDFGGGCGGGGGFDGGGGGGGGGGEGGGGGGGGGFGGGCCFGCFD@FGGGFGGGGGGGGGFGDG>8FCFGGGGFGFDFGGGGGGGGGGFGGGGGFF5AD9=FFGGFFFGG9E9DFGGFFDGGD8FGFGGGGFDFAFGDGGCD>FGGEGE=?F*7DEF=1DAC@GFFGFB:222/:>B;?DFE?E7F7(./7<?AC<@DD04:;0:625(2;>--4::44<)63))3((-447>-())),(0/7(2*
@M03364:396:000000000-C9LGT:1:1101:16544:6568 2:N:0:10
GGACTACAGGGGTTTCTAATCCTGTTCGCTCCCCCAGCTTTCGCGCCTCAGCGTCAGTGGTGGCCCAGAAGGCCGCCTTCGCCACCGGTGTTCTTCCCGATATCTGCGCATTCCACCGCTACACCGGGAATTCCGCCTTCCCCTACCACACTCGAGCCCGCCGGTATCGGAGGCTCGCCGGGGTTGAGCCCCGGGCTTTTACCTCCGACCTCACGGGCCGCCTACGCGCGCTTTACGCCCACTGAATCCGGATACCGCTGGCCCCCTCCGACTTACCGCGGCTGCTGCCACTGATTTCGCC
+
CCCC?DFGGGGGGGGGGGGGGGGFGGGDGGGEGGGGGGGGGGGGGGGGGGGGGGGGFFCEFFFGGGDGDGGDFGGGGGGGGGGGGGGGFGGGGGGGGGGGEGGGGFGGGGGGGGGGGGGGGGGGGGGGCCGGGG?CCF>DGFGF9FGFGAEBG8DACCGCGGADGGGGG=;C>C=FEBGC=EGF8805@FC<7*:C);E?9<F)055,(97+,526C>G:69((.2,)(/4(-,-4((??81::*5))))1,-:02831((-241/78(,(((-).4*32(4((12)).)5().)1**(19
@M03364:396:000000000-C9LGT:1:1101:5057:6569 2:N:0:10
GGACTACTAGGGTTTCTAATCCTGTTTGCTCCCCACGCTTTCGCGCCTCAGTGTCAGTTACAGACCAGGAAGCCGCCTTCGCCACTGGTGTTCCTCCATATCTCTACGCATTTCACCGCTACACATGGAATTCCACTTCCCTCTTCTGCACTCAAGTCGACCAGTTTCCAATGACCCTCCACGGTTAAGCCGTGGGCTTTCACATCAGACTTAATCAACCACCTGCGCGCTCTTTACGCCCAATAATTCCGGATAACGCTTGCACCCTACGTATTACCGCGGCTGCTTGCACGTAGTTCGC
+
CCCCCEGFCFGGEGGGGGGG<FGFGGGGFGGGGGGGGGG,FEEGGGGEGFGGGGGGFFFGGFG<FGGGGGC8FFGGGGGGGGGGGGGGFGGGGFFGGCCAFFFGGGGGGG:,@EFFGGGGGGGGE,EFGFGGGGGGFFDDFFGFGGGGDFFDFFGFGGCGGGEGF;=EGGGGF;8=FFFGEGDGGG79<>FD>7E5>EGGFFGFGFABBF@?*=,9==GG>D==>=6A9C9@D@E));GGGFF8);CEFFG3(((-961:3:C?FFDB(8??)..)6<291(-34:)),8,433())0)9C
@M03364:396:000000000-C9LGT:1:1101:18888:6603 2:N:0:10
GGACTACTGGGGTATCTAATCCTGTTCGCTCCCCACGCTTTCGCTCCTCAGCGTCAGTAACGGCCCAGAGACCTGCCTTCGCCATTGGTGTTCTTCCCGATATCTACACATTCCACCGTTACACCGGGAATTCCAGTCTCCCCTACCGCACTCAAGCCCGCCCGTACCCGGCGCGGATCCACCGTTAAGCGATGGACTTTCACACCGGACGCGCCGAACCGCCTACGAGCCCTTTACGCCCAATAAATCCGGATAACGCTTGCACCCTACGTCTTACCGCGGCCGCTTGCACGTCGTTAGC
+
CCCCCGGGGGGGGGGGGGEGGGGFGGGGGGGGGGGGGGGGGGGGGGGGGGGGGGGGGGGGGGGGGGGGEGGGGGGGGGGGGGGGGGGGFGGGGGGGGGGGGGGGGGGGGGGGGGGGGGGGGGGGGGGGGGGGGGG9FGGGGGGFGGGCGFGFGFGFGGGGGGFGG7EGGGGGFGBG5?EGGFGEGE@@FCC*;EGEFGGGGCGFGFFF9DFGB3/,<7EGFGFF:C<<1C6?F?>4<?EGEF07682<FGDB?6(-??FF<?C7FGG<0:::(3:).<42,44((-,(-2),-8(.0)(12
@M03364:396:000000000-C9LGT:1:1101:22645:6605 2:N:0:10
GGACTACAGGGGTTTCTAATCCTGTTTGCTACCCACGCTTTCGAGCCTCAGTGTCAGTATTATGCCAGAAGGCTGCCTTCGCCATCGGTATTCCTCCAGATCTCTACGCATTTCACCGCTACACCTGGAATTCTACCTTCCTCTCACCTATTCTAGCCTAACAGTATCAGATGCAGTTCCCAGGTTAAGCCCGGGGATTTCACATCTGACTTATCAAGCCACCTACGCTCGCTTTACGCCCAGTAATTCCGATTAACGCTTGCACCCTCCGTATTACCGCGGCTGCTGGCACGGAGTTAGC
+
CCCCCGGGGGGGGGGGGGGGGGGGGGGGGGFGGGGGGGGGGGGEGGGGGGGGGGGGGGGGGGGGGGGGFGGGGGGGGGGGGGGGGGGGFGGGGGGGGGGGGGGGGGGGGGGEGGGGGGGGGGGGGGGGGGGGGGGGGGGGGGGFGGGGGFGDFEGFGGGG?FFGGGGGGGGGFGFGGFGGGGFFGG<DFFGGGGGGGGGGGFGFGFF@AFEGCCGEGFGGFGFFB>>*>DFB?FBCEFGGGDDF@CCEFG46;D?4F<BDDFF3FFD?F(42(4:)6<89>>913:0:7?(<(22)8));7
@M03364:396:000000000-C9LGT:1:1101:23787:6612 2:N:0:10
GGACTACCAGGGTTTCTAATCCTGTTTGCTACCCACGCTTTCGAGCCTCAGTGTCAGTATTATGCCAGAAGGCTGCCTTCGCCATCGGTATTCCTCCAGATCTCTACGCATTTCACCGCTACACCTGGAATTCTACCTTCCTCTCACATACTCTAGCTCTACAGTTTCAGATGCAGTTCCCAGTTTAAGCCCGGGGATTTCACATCTGACTTATCGAGCCACCTACGCTCCCTTTACGCCCAGTAATTCCGATTAACGCTTGCACCCTCTGTATTACCGCGGCTGCTGGCACAGACTTCGC
+
CCCCCGGGGGGGGGGGGGGGGGGGGGGGGGGGGGGGGGGGGGGFGGGGGGGGFGGGGGFFGFFGGGGGGGGGGGGGGGGGGGGGGGGG:FFFGGGGGGGGGGGGGGGGGGGGGEGGGGGGGGGGGGGGGFGFGGGGG9DCFFFFFFG8FFGFCE89E;FGGGFGGGCFFGGGFGFGGDGGGFD6@DDEDFGGGGGG6CEFGEGFGFFCCG@F*?,0@=8CCGFDB,)5A7AD=AEFFDGGGFFF8CCCFG<(:307A047,1=7DGG@;(5?)9?)9>17(47961:30?(5,.()//)9>
@M03364:396:000000000-C9LGT:1:1101:4312:6626 2:N:0:10
GGACTACTAGGGTATCTAATCCTATTTGCTCCCCACGCTTTCGTGCCTCAGCGTCAGGTACAGGCCAGGCGGCCGCCTTCGCCGCTGGTGTTCTTCCACATCTCTACGCATTTTACCGCTACACATGGAGTTCCACCGCCCTCTCCTGTCCTCAAGCCGTTCAGTTTCCAAAGCCTGAACCGGTTGAGCCGGTCCCTTTTACTTCCGACTTGCTCAGCCCCCGTCTCACCCTTTACGCCCAAGCCTTCCGGATACCGCGTGCCACCTACGTCTTACCCCCGCGTCTGGCCCGTCGTTTACC
+
CCCCCGGGGGGGGGGGGGF,FFGEFGGGGGGGGGGGGGGGGGGGGGGGGGGGGGGGEGGCGFGCDFFF<DCFGGDGGGG9FGGGGGEEEGGGGGGGGGGGGGGGGGGDGGGGGGGGGGGGGCFFFGGGGGFGGGGFG76F7?=DGGAD63@EB*+*85@@8>0?FEFCGGGGACCC6*3@:?71**@);C=C?EEGFGGG97<?C*8(6C;+.+3)*6@*6C9(,*.16>?6(5.),(2:*(((..577*1(-()..((--1*-7C7(,-,,(-.-.3-(-2(-(-((,(((-((00)(:>
@M03364:396:000000000-C9LGT:1:1101:16090:6634 2:N:0:10
GGACTACAGGGGTATCTAATCCTATTTGCTCCCCACGCTTTCGTGCCTCAGCGTCAGTCACAGGCCAGGCGGCCGCCTTCGCCACTGGTGTTCTTCCATATCTCTGCGCATTTTACCGCTACACATGGAGTTCCACCGCCCTCTCCTGTCCTCTAGCCTGCCAGTTTCCAAAGCCTGTACCGGTTGAGCCGGTACCTTTCACTTCAGACTTGCACAGCCGCCTGCGCACCCTTTACGCCCCATCATTCCGGCTAACGCTTGCCACCCACGTCTTCCCGCGGCTGCTGGCCCGTAGTTCGCC
+
CCCCCGGFGGGGGGGGGGGGGGG,EEGGGGGGGGGGGGGGGGGGGGGGGGGGGGGGGGGGGGGGGGGGGGDGGGGGGGGGGGGGGGGGCFGGGGGGGGGGGGGGGGGGGGGG9FGGGGGGGGGGGGGDDFGGGGGGFFDGGGGFGGGFGFGFGFFFGGGGGGFGCAFGGGFFAGDGGF;EGG55BE,.AECDDEGGFGGG?929=FF<3*99CAFAGFGD:D@??*.26C@37:AA<?:C8127*)4:FG<04:0?5,-320C22;*-(3:((-)).*4(49-4<2,3-(-7(--<?6(19
@M03364:396:000000000-C9LGT:1:1101:13263:6641 2:N:0:10
GGACTACTGGGGTATCTAATCCTGTTCGCTCCCCCAGCTTTCGCGCCTCAGCGTCAGTGGTGGCCCAGAAGGCCGCCTTCGCCACCGGTGTTCTTCCCGATATCTGCGCATTCCACCGCTACACCGGGAATTCCGCCTTCCCCTACCACACTCGAGCCCGCCGGTATCGGAGGCTCGCCGGGGTTGAGCCCCGGGCTTTTACCTCCGACCTACCGGGCCGCCTACGCGCGCTTTCCGCCCCATGAATCCGGATACCGCCCGCCCCCTACGTCTTACCCCGGCCGCTGGCCCGTACTTGGCC
+
CCCCCGGGFFFGGDGGGGGGGGGEGGGGGGGGGGGGGGGGGGGGGGGGGGGGGGGGGGGGGFGGGGGGFGGGGGGGGGGGGGGGGGGGGGGGGGFGGGGGGGGGDEGGGGGGGGGGGGGGGGGGGGGGGGGGGGGGGFDGGGGFFGF8FFGDG=FBGGGGGGFCC8FGGG:>?F2FGEE*=*:=*2,4?FGDGEDE);CF98E4CFD(4D1C(72,1(:CBG:(4*4)4/2,(1).(-;:*(3,*6-<:71,(2)571(,((:9CC326(4(4:)65+(--4(42079B(30(((08*4CC
@M03364:396:000000000-C9LGT:1:1101:22390:6655 2:N:0:10
GGACTACTAGGGTTTCTAATCCTGTTCGCTCCCCACGCTTTCGCTCCTCAGCGTCAGTAACGGCCCAGAGACCTGCCTTCGCCATTGGTGTTCTTCCCGATATCTACACATTCCACCGTTACACCGGGCATTCCAGTCTCCCCTACCGCACTACGGCCCGCCCGTACCCGGCGCGGCTCCCCCGTTAAGCGCTGGACTTTCCCACCGGACGCGACGAACCGCCTACAAGCCCTTTCCGCCCAATCAATACGGATACCGCTTGCACCCTACGTATTCCCGCGGCTGCTGGCACGTATTAAGC
+
CCCCCDFCAEFFFDCGDF9<EGG<F<F@B6C@FFGGGGGEGGCGDEF8CFCEFEEGGF<EFFFEGGDGGG<FCDCFGGGFFGGDFFFF,=ECFEFGCFGFEGGF;EFFGGGGD?DEEE,=+BEG8BCF+8,A,AEFG99FGFE?C@F=>@GA8)+36=+@8GFGE*@ECGGC5*6C*/==2A37*=*,@@*)/*82*?:?F):)CBB;0<0:2)2()(2:(74(,*,*.9(((,.).4=:E0:0542)*9*-,((,7(1(((2)*21(.(81<4().04(9(4((()).3(524.*9*)02
@M03364:396:000000000-C9LGT:1:1101:6686:6655 2:N:0:10
GGACTACTAGGGTTTCTAATCCTATTTGCTCCCCACGCTTTCGTGCCTCAGCGTCAGGTACAGGCCAGGCGGCCGCCTTCGCCGCTGGTGTTCTTCCACATCTCTACGCATTTTACCGCTACACATGGAGTTCCACCGCCCTCTCCTGTCCTCAGGCCGTGCAGTTTCCAAAGCCTGAACCGGTTGCGCCGGTCCCTTTTACTTCAGCCTTGCACAGCCGCCTGCCCACCCTTTACGCCCCATCATTCCGTATAACCGTTGCCACCTACGTGTTTCCTGGGCAGCTGGCCCGTAGTTCGCC
+
CCCCCGGGGGFFEFBGGG9FFFC<E@GGGGFGG@FGEGGGGGGEFGFFFFGGGFGGB6C<F@<FF@CEFGGCFGGGGGGFFGGGGGCGB,F+9F,AFGGG<FGEGCE=FCGGGGGGGGGGGGGG9EG>D<8DFFAFF8@GGGGFGGG,@33CFF+0,@@CEG58E9BBAF>E635C@4:<5*4>E*,(214)1=CFFGG71/5):1+)6C)+.*5)2,=*-91:1*()-*28?F2)(,CE>:03/65.70240)):)(,444+)7C*(58,(.4(6:+)(-.(((((48(464(45=B0<C
@M03364:396:000000000-C9LGT:1:1101:26817:6658 2:N:0:10
GGACTACTGGGGTTTCTAATCCTGTTTGCTCCCCACGCTTTCGTGCCTCAGTGTCAGTTACAGTCCAGAGAGCCGCCTTCGCAACTGGTGTTCCTCCTAATATCTACGCATTTCACCGCTACACTAGGAATTCCACTCTCCTCTCCTGCACGCAAGTTTCCCAGTTTCAAAGGCATACTACGGTTGAGCCGTAGCCTTTCCACTCTGACTTAACAAACCGCCTACTCACCCTTTACGCCCAGTATTTCCGGATACCCCTAGCCCCCTACGTATCACCCCCGCTGCTAGCACGTGGTTCCCC
+
CCCCCFGC<FGGG7FGGGAEGFGCFFFGGFCGGGGGGGGGGGGGGGGGGGGEFGGGFFFFFFGFGGGG,,,BFGEGGGGEGGEGGGGGEFFEGGGGGG,CFFGGGGFGGGGGFFEFFGDDGGGG9EGGGGGGGGGF893A==,40EG,8DG5+8C@36EDCGFGGGGGFGCDDF)66;E89CC:=6,=0:+39C6<?>F7,3@5CAF**+;,*+,17-:*/?>(76)+0*8(:3*62>8CC137+9?C15)(,,)))//(((<3>C),2,,,:()-,*,(39(4(4)4:2<>(((07*,*0
@M03364:396:000000000-C9LGT:1:1101:23796:6708 2:N:0:10
GGACTACTGGGGTATCTAATCCTGTTCGCTACCCATGCTTTCGAGCCTCAGCGTCAGTTGCAGACCAGACAGCCGCCTTCGCCACTGGTGTTCTTCCATATATCTACGCATTCCACCGCTACACATGGAGTTCCACTGTCCTCTTCTGCACTCACGTCGCCCGGTTTCCGATGCACTTCTTCGGTTAAGCCGAAGGCTTTCACATCAGACCTCAGCAACCGCCTGCGCTCGCTTTACGCCCAATAAATCCGGATAACGCTTGCCACCTACGTATTACCGCGGCTGCTGGCACGTAGTTAGC
+
CCCCCGGGGGGGGGGGGGGGGGGGGGGGGGGGGGGGGGGGGGGFGGGGGGGGGGGGGGGGGGGGGGGGGGGGGGGGGGGGGGGGGGGGFGGGGFGGGGGGGGGGGGGGGGGGGGGGGGGGGGGGGGGGGGFGGGGGGGGGGGFFFGGGGFGFGF+@FGGGGG>DGGGGGGGEEGFGGFGGGGG7BE:>FFGGGCEGGGGGGFGFGFFFBG9F3AF7>BGGFG@FF>9>9C;FD@F9E<EGGFFF)5:>FGGF6<(6=8>BFFGB*AD:?284<>F2:<34(-99;?025?.3:3(8>*)2:
@M03364:396:000000000-C9LGT:1:1101:23365:6713 2:N:0:10
GGACTACTCGGGTATCTAATCCTGTTTGCTCCCCACGCTTTCGAGCCTCAGCGTCAGTTACAGTCCAGAGAATCGCCTTCGCCACTGGTGTTCTTCCTAATCTCTACGCATTTCACCGCTACACTAGGAATTCCATTCTCCTCTCCTGCACTCTAGACTTCCAGTTTGAAATGCAGCACCCAAGTTGAGCCCGGGTATTTCACATCTCACTTAACAGTCCGCCTACGCTCCCTTTACGCCCAGTAAATCCGGACAACGCTCGCCACCTACGTCTTCCCGCGGCTGCTGGCCCGTCTTTAGC
+
CCCCCGGGGGGGGGGGGGGGGGGFGGGGGGGGGGGGGGGGGGGFFGGGGGGGGGGGGFFGGGGGGGGGGGGGGGGGGGGGGGGGGGGGFEEGGGGGGGGGGGGGGGGGGGGGGGGGGGGGGGGGGFFGGGGGGGGFGGFGGGGFGGGGGFGFGD9F9DFGGGFGFGGGGGGGFGEGGFGGGGFFG==DFFGGGGGDCFGGG7@=CC<EFGFGF+,3AAFGFGFADDA?2>AFFFE9=@CFGFD@+93<FC8;7;(6:1;;16CBDGG?7><?(2:)6C46,3999?0:>:0(,24)0/)::
@M03364:396:000000000-C9LGT:1:1101:21473:6732 2:N:0:10
GGACTACTCGGGTTTCTAATCCTGTTTGCTACCCACGCTTTCGAGCCTCAGTGTCAGTATTATGCCAGAAGGCTGCCTTCGCCATCGGTATTCCTCCAGATCTCTACGCATTTCACCGCTACACCTGGAATTCTACCTTCCTCTCACATACTCTAGCTCTACAGTTTCAGATGCAGTTCCCAGGTTGAGCCCGGGGATTTCACATCTGACTTATCGAGCCACCTACGCTCCATTTACGCCCAGTAATTCCGATTAACGCTTGCACCCTCTGTATTCCCGCGGCTGCTGGCACGGCTGTAGC
+
CCCCCGGGFFGGGGDGGFGFFGGFEC@ECFEGGGGEFGGGGEG@FECFGCECFEFC@EFFFDC,EGGGC6CEEC8:CFFG@FCF:FCC8FFGGGGF=,EF9BCFFEGGC@FEFGGFFGGDDBDE,@FDEFGGGGGDFEFFEDGBGFGFF+A7EDGFGGGGAFDGGGCFEFGGFFDGG<=D=D?FEG,0@F?=CCEG?EGDGAE*+;B7*=8:>9,0*8C*.@5@2?@*>>A29@CFEDGGGFB@49@*:C*3(((96(60(/*/;B<1=(.1)/9)-<-39>9;>12:014)(-())..:0
@M03364:396:000000000-C9LGT:1:1101:6634:6745 2:N:0:10
GGACTACCAGGGTATCTAATCCTGTTTGCTACCCACGCTTTCGAACCTCAGTGTCAGTATGATGCCAGAAGGCTGCCTTCGCCATCGGTATTCCTCCAGATCTCTACGCATTTCACCGCTACACCTGGAATTCTACCTTCCTCTCACCTACTCTAGCCTAACAGTCTCAGATGCCGTTCCCAGGTTAAGCCCGGGGCTTTCACATCTGACTTACCAAGCCACCTACGCTCGCTTTACGCCCAGTAATTCCGATTCACGCTTGCACCCTCTGTATTACCGCGGCTGCTGTCCCAGATTTAGC
+
CCCCCGGGFGGGGGGGGGGGGGGGGGGGGG,FGGGGGGGGGGG,4FFGGGGEEGGGFG9E,CF9FGGGFFFEFDGGGGGGGGGGDFGGG8FGGGGGGGFFGGGGGGGGGGGGGGGGGGGGEGGGG@FFGEFGGFGGFFGGGGGFD9F?EFGFGEGFGGGD8FFGG=EFG;>EDGFCEFGGGD+8@E3*?FFF?CGGGGGGG@CECF8;*=A70+,1*8DF);5B@FAFDGBFFFFFE@GGGD;;+7<EFG<2<@36A=DF01F);FG?1(5<)6<):C?F(99(4:7>)42<)5(*/*):>
@M03364:396:000000000-C9LGT:1:1101:7823:6751 2:N:0:10
GGACTACCGGGGTTTCTAATCCTGTTTGCTACCCACGCTTTCGAGCCTCAGTGTCAGTATGATGCCAGAAGGCTGCCTTCGCCATCGGTATTCCTCCAGATCTCTACGCATTTCACCGCTACACCTGGAATTCTACCTTCCTCTCACATACTCTAGCTCTACAGTTTCAGATGCAGTTCCCAGGTTAAGCCCGGGGATTTCACCTCTGACTTATAGAGCCACCTACGCTCCCTTTACGCCCAGTAATTCCGATTAACGCTTGCACCCTCTGTATTACCGCGGCGGCTGGCCCCGAGTTGGC
+
CCCCCGGGGGGGFGGGGGGGFFGFGAFFGGGGGGGGGGGGGGGGGGGFGGGFFGGGGFGGGGGGGGGGGGGGGCGGGGGFDEGGGGGGGGGEFFGFFFGGGGGGGGGGGGGGGDFGGGG6EGGGGGGGFGGGGGGGG,DFGGC<?,=DFFGFGFFFGFGGGGFDFGGA:FDFBFEGFFGGGDFFGF<DFFGFD6EGGGGGGCB*;9FFEGFFE9DACEFGFGF=>?96(?@@5>@CEDGGGFFFF35?AGD<;?;CA0:@DFFFGGG1?(8:>266<9402,4((3(4(((-(4()..)<9
@M03364:396:000000000-C9LGT:1:1101:13733:6772 2:N:0:10
GGACTACTGGGGTTTCTAATCCTGTTCGCTCCCCACGCTTTCGCTCCTCAGCGTCAGTAACGGCCCAGAGACCTGCCTTCGCCATTGGTGTTCTTCCCGATATCTACACATTCCACCGTTACACCGGGAATTCCAGTCTCCCCTACCGCACTCAAGCCCGCCCGTACCCGGCGCGGATCCACCGTTAAGCGATGGACTTTCACACCGGACGCGACGAACCGCCTACGAGCCCTTTACGCCCAATAAATCCGGATAACGCTTGCCCCCTACGTATTACCGCGGCCGCTGGCCCGCTGTCGGG
+
CCCCCGGGGGGGGGGGGGFGGGGGGGGGGGGGGGGGGGGGGGGGGGGGGGGGGGGGGGGGGGGGGGGGGGGGGGGGGGGGGGGGGGGGFGGGGGGGFGGGGGGGGGGGGGGGGGGGGGGGGGGGGGGGGGGGGGGGGGFGGGGFGGGGGFGFG8DFGGGGGGFGGEGGGGGGFGFGCDGGEGGCGG*6FF?3CEEFGGGGG?GFGEFB6D9D():771:EBGF::8(73C>B2?B2)(2:EB0:)554@GGF?1(6*-9(::C(9FDF(((.548..<13;(((-4((7?0:(,(0)*(1)
@M03364:396:000000000-C9LGT:1:1101:27939:6794 2:N:0:10
GGACTACTGGGGTTTCTAATCCTATTTGCTCCCCACGCTTTCGTGCCTCAGCGTCAGTCACAGGCCAGGCGGCCGCCTTCGCCACTGGTGTTCTTCCATATCTCTGCGCATTTTACCGCTACACATGGAGTTCCACCGCCCTCTCCTGTCCTCAAGTCTGCCAGTTTCTGAATCATAAATGAGGTGAGCTCATCCCTTTGCCTTCAGACTTACCAGACCGCCTGCGCACCCTTTACGCCCAATCATTCCGTCTACCGCTCGCCCCCTACGTATTACCGCTGCTGCTGGCCCGTAGTTCGCC
+
CCCCCGGGGGGGFGGGGGGGGGGCF<FGGFGGGGGGGGGGGGGGGGGGGGGGGGGG:FGGGGGGGGGGGGGGGGGGGGG<FGGGGDFGAFFGGGGGGGGGFGGFFGGGGGGGGFGGFGDDGGGGGFGG,BFGGGGGGEGGGGFFGGG8>FGFADFF@FGGGGFGGGGGFFFFCGBGFFFGGGG7DC@@FCDFGDDFFGGCGECCF*+1)*9C*;,>DDGDBGF661()(1::;;3)(6=C/4:?6><<6C2(.8<).4-9662(9C>(,-43<?).6*4(-(,422.43((4,,(.0*(19
@M03364:396:000000000-C9LGT:1:1101:20637:6796 2:N:0:10
GGACTACTGGGGTATCTAATCCTGTTCGCTCCCCCAGCTTTCGCGCCTCAGCGTCAGTGGTGGCCCAGAAGGCCGCCTTCGCCACCGGTGTTCTTCCCGATATCTGCGCATTCCACCGCTACACCGGGAATTCCGCCTTCCCCTACCACACTCGAGCCCGCCGGTATCGGAGGCTCGCCGGGGTTGAGCCCCGGGCTTTTACCTCCGACCTAACGGGCCGCCTCCGCGCGCTTTACGCCCCATGACTCCGGATAACGCTTGCCCCCCACGTCTTACCCGGGCCGTCGGCCCGCCGTTCACC
+
CCCCCGGGGFFGGGGGGGFGGGGGGGGGGGGGGGGGGGGGGGGGGGGGGGGGGGGGGFFGGGGGGGGGGGCDGGGGGGGGGGGGGGGGEGGGGGGGGGG@ECCGGGGGGGGGGGGGGGGGEGGGGGGG:FFGGGGGEF6FGGGFDFE:D0F@C5?9FGGEGGF*>:7CEE*C)<(;5>CEEG:**:3,9FGGGE8:);<C+5<->:5,9C96)02479E*7D6(.14)4974::))(4C:*(,.*)6<F55((2)))--,24+5CE7(41:(03).48(,(((,((-,4,42((()00.02
@M03364:396:000000000-C9LGT:1:1101:6783:6814 2:N:0:10
GGACTACAAGGGTTTCTAATCCTGTTTGCTACCCACGCTTTCGAACCTCAGTGTCAGTATGATGCCAGAAGGCTGCCTTCGCCATCGGTATTCCTCCAGATCTCTACGCATTTCACCGCTACACCTGGAATTCTACCTTCCTCTCACCTACTCTAGCCTAACAGTATCAGATGCCGTTCCCAGGTTAAGCCCGGGGATTTCACATCTGACTTATAGAGCCCCCTACGCTCGCTTTACGCCCAGTCATTCCGATTAACGCTTGCACCCTCTGTATTACCGCGGCTGCTTGCACAGATTTAGC
+
CCCCCGGGGGGGFFGGGGGGGGGGGGGGGGGGGGGGGGGGGGGGGGGGGGGGGGGGGGGGGGGGGGGGGGGGGGGGGGGGGGGGGGGGGGGGGGGGGGGGGGGGGGGGGGGGGGGGGGGGGGGGGGGGGGGGGGGGGEFGGGGCGFGGGFGFFEGFGGGGGGFGGGGGGGGGFGEGGFGGGFFGFG>DDDGGGGGGC>DCGEG@DAF@<GEGE;5*2AF>2?>A=EAE=D=@FFD*8(=FG?;E*7CCFG6((6(7A8604,=)>CDBF::A5:A)6C?B(36>>63)43).)4.*0/):7
@M03364:396:000000000-C9LGT:1:1101:5519:6815 2:N:0:10
GGACTACCGGGGTTTCTAATCCTGTTTGCTACCCACGCTTTCGAGCCTCAGTGTCAGTATTATGCCAGAAGGCTGCCTTCGCCATCGGTATTCCTCCAGATCTCTACGCATTTCACCGCTACACCTGGAATTCTACCTTCCTCTCACGTACTCTAGCTCTACAGTTTCAGATGCAGTTCCCAGGTTAAGCCCGGGGATTTCACATCTGACTTATAGAGCCACCTACGCTCCCTTTACGCCCAGTAATTCCGATTAACGCTTGCACCCTCTGTATTACCGCGGCTGCTGGCACAGCGTTAGC
+
CCCCCGGGGGGGFGGGGGGGGGGGGGGGGGGGGGGGGGGGGGGFGGGGGGG@FGGGGGGGGGG9CFGGG8<FFEEGGGGGGGGGEGGGG,FGGGGGGEGGGFFGGCFFGGGFGGGGGGGGGGGGGFGGAEGGGFGGFGFGGGGFG9F,@;FFGFFFG@DDGGFGGFGGGFG9?FDF,BFGFCFGGG<>FDDFGCGG9EGGGFGEGFFFFGFF6=,/5>FGBGFD<D@A(9>DFE9ECFGGGFF@CC3?AFG<16,6=;>??DF4CFG2:.,6)6<::<44-7219?:??F8<(3.)7)(90
@M03364:396:000000000-C9LGT:1:1101:15024:6836 2:N:0:10
GGACTACACGGGTATCTAATCCTGTTTGCTACCCACGCTTTCGAGCCTCAGTGTCAGTATTATGCCAGAAGGCTGCCTTCGCCATCGGTATTCCTCCAGATCTCTACGCATTTCACCGCTACACCTGGAATTCTACCTTCCTCTCACATACTCTAGCTCTACAGTTTCAGATGCAGTTCCCAGGTTAAGCCCGGGGATTTCACATCTGACTTATAGAGCCCCCTACGCTCCCTTTACGCCCAGTAATTCCGATTAACGCTCGCCCCCTACGTATTACCGCGGCTGCTGGCACGTGGTTAGC
+
CCCCCGGGGGGGGDGGGGCFGGGGGGGGGGGGGGGGGGGGGGGFGGGGGGGGGGGGGGGGGGGGGGGGFGGGGGGGGGGGGGGGGGGGFFGGGGGGGGGGGGGGGGGGGGGGGGGGGGGGGGGGGGGGFGGGGGGDDFGGGGGFGEFFFDGEFEDFGDGGFGFFGFFGGGGFDFBGGFGGCDFFGF,>FE@DGGEG=EGGGFGFDF+;;DEG*3,;?CFG);AFF><?)38>B@FEE@EGG2@B@)9?FD9<@1;EFD6224C(9CD70:6<5)4.:C60,79(-:423:(8<?()0))2*
@M03364:396:000000000-C9LGT:1:1101:22937:6842 2:N:0:10
GGACTACCAGGGTTTCTAATCCTGTTTGCTACCCACGCTTTCGAGCCTCAGTGTCAGTATTATGCCAGAAGGCTGCCTTCGCCATCGGTATTCCTCCAGATCTCTACGCATTTCACCGCTACACCTGGAATTCTACCTTCCTCTCACCTACTCTAGCTCTACAGTTTCAGATGCAGTTCCCAGGTTAAGCCCGGGGATTTCACATCTGACTTATAGAGCCACCTACGCTCCCTTTACGCCCAGTAATTCCGATTAACGCTTGCACCCTCTGTATTACCGCGGCTGCTGGCCCAGCGTTAGC
+
CCCCCGGGGGGGGGGGGGGGGGGEGGGGGGGFGGGGGGGGGGGGGGGGGGGGGGGGGEGGGGGGGGGGGGGGGGGGGGGGGGGGGGGGEGGGGGGGGGGGGGGGGGGGGGGGGGGGGGGGGGGGGGGGFFGGGGGGGFGGGGGCDFGGGFGFGEGFGGGGCCDGGGGGGGFGFGEGGFGGGGG:FG<=FFGGGGGG6EGGGFGFGFFFEGFGE>,;EFGGFGDFFEA>>DAD=EEFFFGEGFFF87C?FG85:<06F;16D?C);CGFF131)9?5<C37,49;0:??7<(-2<()0)(9?
@M03364:396:000000000-C9LGT:1:1101:11308:6847 2:N:0:10
GGACTACAGGGGTTTCTAATCCTGTTCGCTCCCCACGCTTTCGCTCCTCAGCGTCAGTAACGGCCCAGAGACCTGCCTTCGCCATTGGTGTTCTTCCCGATATCTACACATTCCACCGTTACACCGGGAATTCCAGTCTCCCCTACCGCACTCAAGCCCGCCCGTACCCGGCGCGGATCCACCGTTAAGCGATGGACTTTCACACCGGACGCGACGAACCGCCTACGAGCCCTTTACGCCCAATAAATCCGGATAACGCTTGCACCCTACGTATTACCGCGGCTGCTGGCCCGTAGTTCGC
+
CCCCCGGGGGGGGDGGGGFGGGGGGGGGGGGGGGGGGGGGGGGGGGGGGGGGGGGGGGGGGGGGGGGGGGFFGGGGGGGGGGGGGGGGGGGGGGGGGGGGGGGGGGGGGGGGGGGGGGGGGGGGGGGGGGGGGGGGGGGGGGGFCGGGGFGFGF+;FGGGGGFGGGGGGGGGFGFGGFGGGGGEGG7:FGGDGGG6CFEGG<FEGFBB9GBG;7EBG6EGFGFF?C?B8D6?FFF<<BGGGFFF)4<<FGD>6:?AF6>F::>)9CDB<F3.3>F4<C4-(349>:02?F133(()8*)9C
@M03364:396:000000000-C9LGT:1:1101:10744:6853 2:N:0:10
GGACTACACGGGTATCTAATCCTGTTTGCTACCCACGCTTTCGAGCCTCAGTGTCAGTATTATGCCAGAAGGCTGCCTTCGCCATCGGTATTCCTCCAGATCTCTACGCATTTCACCGCTACACCTGGAATTCTACCTTCCTCTCACATACTCTAGCTCTACAGTTTCAGATGCAGTTCCCAGGTTAAGCCCGGGGATTTCACATCTGACTTATAGAGCCACCTACGCTCCCTTTACGCCCAGTCATTCCGCTTAACGCTTGCACCCTCTGTATTACCGCGGCGGCTGGCACAGCGTTAGC
+
CCCCCGGGGGGGGGGGGGGGGDGGGGGGGGGGGGGGGGGGGGGGGGGGGGGGGGGGGGGGGGGGGGGGFGGGGGGGGGGGGGGGGGGGGGGGGGGGGGGGGGGGGGGGGGGGGGGGGGGGGGGGGGGGGGGGGGGGGGGGGGGFGFGEGFGFGCGFGEFGGGFGGGGGGG9CFGFGFFGGGGGGGG<DFFGFGGGGDGGGFFGFGFC;=FFGA9=;CEGF5DBB46<:4DBF=EE6CFGGGFFF*8CCFF>((/3)A?B?1?>=GGG;7859)175<@09>FB(-22(4:,4,1(.8>(1*
@M03364:396:000000000-C9LGT:1:1101:8660:6886 2:N:0:10
GGACTACAAGGGTTTCTAATCCTGTTCGCTCCCCACGCTTTCGCTCCTCAGCGTCAGTAACGGCCCAGAGACCTGCCTTCGCCATTGGTGTTCTTCCCGATATCTACACATTCCACCGTTACACCGGGAATTCCAGTCTCCCCTACCGCACTCAAGCCCGCCCGTACCCGGCGCGGATCCACCGTTAAGCGATGGACTTTCACACCGGACGCGACGAACCGCCTACGAGCCCTTTCCGCCCAATAAATCCGGATAACGCTTGCCCCCTACGTATTACCGCGGCTGCTGGCACGTCGTTAGC
+
CCCCCGGGGGGGGGGGGGGGGGGGGGGGGGGGGGGGGGGGGGGGGGGGGGGGGGGGGGGGGGGGGGGGDGGGGGGGGGGGGGGGGFGGGGGGGGGGGGGGGGGGGGGGGGGGGGGGGGGCEGGGGGGGFGGGGGGGGGGGGGGFGGGCEEGAFDDFGFFEDFFGGGGCGGGGFGFGEDEGGGGFFG*6AC?CGGGGGGGGGFGFGFF;FGFGFBEFGFGGFGFFFGF)499:2:?)-8CEG?:F)8<<FGG>FB0<?:BBF:@(*;C>8?3.).5):C42-409>B005:(8?(,)07(1:
@M03364:396:000000000-C9LGT:1:1101:23214:6893 2:N:0:10
GGACTACTCGGGTATCTAATCCTGTTCGCTACCCATGCTTTCGAGCCTCAGCGTCAGTTGCAGACCAGAGAGCCGCCTTCGCCACTGGTGTTCTTCCATATATCTACGCATTCCACCGCTACACATGGAGTTCCACTCTCCTCTTCTGCACTCAAGAAAAACAGTTTCCGATGCAGTTCCTCGGTTAAGCCGAGGGCTTTCACATTAGACTTATTTTTCCGCCTGCGCTCGCTTTACGCCCAATAAATCCGGACAACGCTTGCCCCCTACGTCTTCCCGCGGCTGTCGGCCCGTACTCCGC
+
CCCCCGGGGGGGGGGGGGGGGGGGGGGGGGGGGGGGGGGFGGGGGGGGGGGGGGGGGGGGGGGGGGGGGGGGGGGGGGGGGGGGGGGGFGGGGGGGGGGGGGFGGGGGGGGGGDFGGGGGGGGGGGGGGGGGGGGGGGDGGGGFGGGGGFGFE<DFFFFF8FFFFGGGGGBEEGFGGFGGEDDDGGFAFFDGCEGGGGGGG6DCFFFFECFGCFGACFGGFG?DFE(259;9DFF)>?EFE?D;)7)7@CC@03(,<>B:?FGF6C<41((4,.844C:39BB04()(,-(29>1))/(1C
@M03364:396:000000000-C9LGT:1:1101:10773:6926 2:N:0:10
GGACTACTGGGGTATCTAATCCTGTTTGCTCCCCACGCTTTCGTGCCTGAGCGTCAGTTATGTCCCAGGAGGCTGCCTTCGCCATCGGTGTTCTTCCACATATCTACGCATTTCACCGCTACACTAGGAATTCCACTCTCCTCTCCTGCACTCAAGTTTCCCAGTTTCAAAGGCTTACTACGGTTGAGCCGTAGCCTTTCACCTCTGACTTAAGAAACCACCTACGCACCCTTTACGCCCAGTAATTCCGTATAACGCTAGCCCCCTACGTATTACCCCGGCTGCTGGCACGTAGTTCGCC
+
CCCCCGGGGGGGGCFGGGGGGGGGGGGGGGGGGGGGGGGGGGGGGGGGGGGGGFGGGGGGGGGGGGGGGGGGGGGGGGGGGGGGGGGGGGGGGGGGGGGGGGGGGGGGGGGGGGGGGGGGGGGGGCGGGGGGGGGGFGGGGGD9FGGGGFGFGFFFFGGGGGFGGGGGGGDFFGFDGFGGGGGFGG<DFGG9CEFGGGGGGEGFGFFEFGEG8@AAGFGE=GBFF*>*>GFFFF:CDDGG7-63+13?FG0(6@5>366(6;?@CGG0=4<<D?).9+4--7(4::.7:(8?:738@*-/9
@M03364:396:000000000-C9LGT:1:1101:24838:6936 2:N:0:10
GGACTACTCGGGTTTCTAATCCTGTTCGCTCCCCCAGCTTTCGCGCCTCAGCGTCAGTGGTGGCCCAGAAGGCCGCCTTCGCCACCGGTGTTCTTCCCGATATCTGCGCATTCCACCGCTACACCGGGAATTCCGCCTTCCCCTACCACACTCGAGCCCGCCGGTATCGGAGGCTCGCCGGGGTTGAGCCCCGGGCTTTTACCTCCGACCTAACGGGCCGCCTACTCGCGCTTTACGCCCAATGAATCCGTAGAACGCCCGCCCCACACGTATTATCTCGGCTGCTTGCACGTGGTGCCGC
+
CCCCCGGGGGGGFGGGGGGGGGGGGGGGGGGGGGGGGGGGGGGGGGGGGGFGGGGGGGGCGFGFGGGGEFFGGGGGGGGGGGGGGGGGEEGGGGGGGGGGGGGGGGGGGGGGGGGGGGGGGGGGGGGGGGGGGGGGEBDFGGGFCGGCFCECFD>>CEGGGGFGGGGGGGGGEG2C5.?EEEDF8E,4<;;>7ECE7EFCC7E)070(4D;9).*4D>::9C031+)0-1468<A)::EG5((5*))667*((-).),(-14:27*)(2(.2)3)).+)(43(((.).,).,80(07*4DD
@M03364:396:000000000-C9LGT:1:1101:20678:6961 2:N:0:10
GGACTACACGGGTATCTAATCCTGTTCGCTCCCCACGCTTTCGCTCCTCAGCGTCAGTAACGGCCCAGAGACCTGCCTTCGCCATTGGTGTTCTTCCCGATATCTACACATTCCACCGTTACACCGGGAATTCCAGTCTCCCCTACCGCACTCAAGCCCGCCCGTACCCGGCGCGGATCCACCGTTAAGCGATGGACTTTCACACCGGCCGCGCCGAACCGCCTACGAGCCCCTTACGCCCAATAAATCCGGATAACGCTTGCACCCACCGTATTACCCCGGCGGCTGGACCCTAGTTGCC
+
CCCCCGGGGGEGEEGGGGFGGGGGGGGGGGGGGGGGGGGGGGGGGGGGGGGGGGGGGGGGGGGGGGGGGGGGGGGGGGGGGGGGGDGGFGGGGGGGGGGGGGGGGGGGGGGGGGGGGGGGGGGGGGGGGGGGGGGAFGFFGGGFGGGGGFG=FDFFFGGGGCEGF*@GCCEGFGFDCBEF?FGGE8F=FGE*>CE?CFC7C?G?CB50(96EF):7D0C5(9;83;<>?5>B(-43?:CEE(((9)))9FDF08?)6((,-(*)2AC((-7,(,34.0,,-(((-3121(.(-..)0*.*:
@M03364:396:000000000-C9LGT:1:1101:24407:6988 2:N:0:10
GGACTACTCGGGTTTCTAATCCTGTTTGCTACCCACGCTTTCGAGCCTCAGTGTCAGTATTATGCCAGAAGGCTGCCTTCGCCATCGGTATTCCTCCAGATCTCTACGCATTTCACCGCTACACCTGGAATTCTACCTTCCTCTCACATACTCTAGCTCTACAGTTTCAGCTGCAGTTCCCAGGTTAAGCCCGGGGATTTCACATCTGACTTATCGAGCCACCTACGCTCACTTTACGCCCCGTAATTCCGACTACCGCTTGCACCCTCTGTCTTACCGCGGCTGCTGGCCCCGCTTTAGC
+
C@@CC,6C@@FG<6BFFGC5;,C,6;C@FGGGEFGECCC,DEE,EF@FFFGGG@AAEE<,,66C,FC@@FDGGFGGF,,CDCGCE<FF,AD<AACFG<EFDE4E=FGGG@F7EFGGA88?ECDG8ECF4BFEGDA?E,+AFDF+DFD,4@,98*=9;,@,D9=FF,@;E;,@9:=0EDGG86=AD?,:B9=0=@84+@:,,35;2;@E*=CCC;,85)5@)*)002/@AD)0*9**99*41(.658,?AFFF(.1(A16(8(:7C6DBB056).5).<2(-7-(4(5)(-((,,40)).00
@M03364:396:000000000-C9LGT:1:1101:23853:7041 2:N:0:10
GGACTACACGGGTTTCTAATCCTGTTTGCTACCCACGCTTTCGAGCCTCAGTGTCAGTATTATGCCAGAAGGCTGCCTTCGCCATCGGTATTCCTCCAGATCTCTACGCATTTCACCGCTACACCTGGAATTCTACCTTCCTCTCACATACTCTAGCTCTACAGTTTCAGATGCAGTTCCCGGGTTAAGCCCGGGGATTTCACATCTGACTTATCGAGCCACCTACGCTCCCTTTACGCCCAGTAATTCCGATTACAGCTTGCACCCTCTGTATTACCGCGGCTTCTGGCACAGAGTTCGC
+
CCCCCGGGGGGGFEGGGGFGGGGGGGGGGGGGGGGGGGGGGGEGGGGGGGGGGGGGGGGGGGGGGGGGGGGGGGGGGFGGGGGGGGGGGEGGGGGGGGGGFFGGFFDFGGGGGGGGGGGGGGGFGGGGFGGGGGGGGGGGGGGFGGGGFFGFGFGFGGGGGGDGGGGGGGGGFGFGGFGFC+0CEGFDFDDFGGGGGGGGGFGFGFFF58CG7;,5CBGGFGFFFD9?=CBB==@*9@EFGFF@F<C?AG4(6;@3+7@@3=FFGGG08?3:)64).<4(9(,3(.4:252?4?0)//6DC
@M03364:396:000000000-C9LGT:1:1101:26348:7060 2:N:0:10
GGACTACTCGGGTATCTAATCCTGTTCGCTCCCCCAGCTTTCGCGCCTCAGCGTCAGTGGTGGCCCAGAAGGCCGCCTTCGCCACCGGTGTTCTTCCCGATATCTGCGCATTCCACCGCTACACCGGGAATTCCGCCTTCCCCTACCGCACTCAAGCCCGCCCGTACCCGGCGCGGCTCCCCCGTTGAGCGCTGGGCTTTCACACCCGACGCGACGAACCGCCTACGCGCCCTTTACGCCCAATAAATCCGGACAACGCTTGCCCCCTACGTATTACCGCGGCTGCTGGCACGTATTTGGC
+
CCCCCGGFAGEGEFGGGGGGGGGGGGGGGGGGGGG7@FGGGGGGGGGGGG,FGGGGGE,,9CFAFGGGGGFGGGGGGGGGGGGGGGGGFGGGGFGGGFEGGGGGGDGGGGGG=FFGGGGGGGGGG>FECEGGGGEGCFGGFGGFCFFGGBG=FBFF9FCEGGBGE7CEGC*:6C1>/:EG*;7F8C*4FG*)778*/2;FFBG2FF)4(7(1()*()-C:9<9:(;?:(17>;7:6A?GGG:?0/244?G361(-,>92:<:C(9;C(((4.)),)6<(((--36:8)88:<?2(*)/)09
@M03364:396:000000000-C9LGT:1:1101:11498:7061 2:N:0:10
GGACTACTAGGGTTTCTAATCCTGTTTGCTCCCCACGCTTTCGCGCCTCAGTGTCAGTTACAGACCAGGAAGCCGCCTTCGCCACTGGTGTTCCTCCATATCTCTACGCATTTCACCGCTACACATGGAATTCCACTTCCCTCTTCTGCACTCAAGTCGACCAGTTTCCAATGACCCTCCACGGTTAAGCCGTGGGCTTTCACATCAGACTTAATCAACCACCTGCGCGCTCTTTACGCCCAATAATTCCGGATAACGCTCGCCACCTACGTATTACCGCGGCTGCCGGCCCGTAGTTCGC
+
CCCCCGGGGGGGGFGGGGGGGGGGGGGGGGGGGGGGGGGGGGGGGFGGGGGFFGGGGGGGGGGGGGGGGGGGGGGGGGGDGGGGGGGGFGGGGGGGGGGGGGGGGGGGGGGGGGGGGGGGGGGGGGGGGGGGGGGGGGGGGGGFGGGGGFGFGBGDAEEEGGFGFDCGGGFFFFEFGFGG@EDGGG+:FEE>9ECGGGGGGFGEFF+:7FECE+,9CEGG2FFFFGFF:5(:@FF<>?EFGD7@F<EEFFCB(6()9<FF<;EB7EF?0312)64<>C69;>961<((47(49>33>9)*9
@M03364:396:000000000-C9LGT:1:1101:6231:7071 2:N:0:10
GGACTACTAGGGTATCTAATCCTGTTTGCTACCCACGCTTTCGAGCCTCAGTGTCAGTATGATGCCAGAAGGCTGCCTTCGCCATCGGTATTCCTCCAGATCTCTACGCATTTCACCGCTACACCTGGAATTCTACCTTCCTCTCACCTATTCTAGCCTAACAGTATCAGATGCAGTTCTCAGGTTGAGCCCGGGGATTTCACAGCCGACTTATCAAGCCACCTACGCTCGCTTTACGCCCAGTAATTCCGATTAACGCTTGCACCCTCTGTCTTCCCGCGGCTGCTGGAACGGTGTTACC
+
CC@CC<@EC,@FCFE@EA<<@EFDCC,C,E9F-C,8@FFGG,B6<8C@@FEFFF<,CEF,CEG@FFE<6;F@@E8:@AF,9,6?FBFFF,DEE@=EE,BF=B@<E;FFCGGE=BDFGE7?@C,,@EDGG8FGF9,:@,+A=?4<D4>@,341:06<4DDFBF5?E,@D,=9E9,0?EFE,@,?DF9,:*:6+==C6CG,EC7,;+**))3::84=7B@,C=F952>7A2;((5>5ECD**=(:.19CF6C2(3(2)6((6;1*=F6C04:5>)66)60-(,(4(4<.),((.(-())))02
@M03364:396:000000000-C9LGT:1:1101:6877:7071 2:N:0:10
GGACTACCGGGGTATCTAATCCTGTTTGCTCCCCCAGCTTTCGCGCCTCAGCGTCAGTCGTGGCCCAGAGGGCCGCCTTCGCCACCGGTGTTCTTCCCGATATCTACGCATTTCACCGCTACACCGGGAATTCCGCCCTCCCCTGCCACACTCTAGCCCGGCGGTATCGGATGCACGTCCGGGGTGAGGCCCGGGGTTTTCCCTCCCATCTTACGTGGCCGCCTCCCGCCCCTTTCCGCCCATGAATTCCGATTAACGCTGGCACCTACCGTTTTCCCCGGGCGGCTGCCCCGGATTTCCC
+
CCCCCGGGEGGGF,EFGGFGGGGGGG,CFGGGGG7+BFGGGGGEGGGGGGGGGGGGGG,,:B,@FGGGF<CFEEFGGEGGGGGGE4FEFGGGG,>AF@BCGGGGA,FFDGGG,@EGCEGGGGGG,8@CCFGGGG,FC7;FG+@C*,@<B;FC@6CFFE,**>*:F*:;EECE8=7**.8*2*/*C*2()2ADDGG5/:?C+.0)*))(.9<9)81(*(:2(1((-*,)-),(4<:))(8E*(4(0644B7*(((-4*(,4((*(CF*(544-,445>92(3((4,-(,,..29(4)<4)0*
@M03364:396:000000000-C9LGT:1:1101:23862:7075 2:N:0:10
GGACTACCAGGGTTTCTAATCCTGTTCGCTCCCCCAGCTTTCGCGCCTCAGCGTCAGTTGCAGACCAGAGAGCCGCCTTCGCCACTGGTGTTCTTCCATATATCTACGCATTCCACCGCTACACATGGAGTTCCACTCTCCTCTTCTGCACTCAAGAAAAACAGTTTCCGATGCAGTTCCTCGGTTAAGCCGAAGGCTTTCACATCAGACCTAAGCAACCGCCTGCGCTCGCTTTACGCCCAATAAATCCGGATCACGCTTGCCACCTACGTATTACCGCGGCTGCTCGCACGTACTTAGC
+
CCCCCGGGGGGGCFFGGGGGGGGCFGGGGGGGGGGGGGGGGGGGGGGGGGGGGGGGGFGGGGG@FGGGGGGGGGGGGGGGGGEGGGGG<FFGGGFGGGGGGGGFGGGGGGGGFGFGGGGGGGGGGFFGFGGGGGGGGF?FGGGFGGGFGFGFEB=;C@DFFGFGFCEFGECGBCDFGFGGGGG+BE+:B9@CG98EFGGGGFGFGFFFEGFG=/,847CF(?@F9,68;D09DF@39?GGGF116)4AFG3(4303;???B6CB:@F::4,.<>:<<C?B(7641:2)(427(8.)0*):?
@M03364:396:000000000-C9LGT:1:1101:26781:7076 2:N:0:10
GGACTACCGGGGTATCTAATCCTGTTTGCTACCCACGCTTTCGAACCTCAGTGTCAGTATGATGCCAGAAGGCTGCCTTCGCCATCGGTATTCCTCCAGATCTCTACGCATTTCACCGCTACACCTGGAATTCTACCTTCCTCTCACATACTCTAGCTCTACAGTTTCAGATGCAGTTCCCAGGTTAAGCCCGGGGATTTCACATCTGACTTATCAAGCCACCTACGCTCGCTTTACGCCCAGTAATTCCGATTCACGCTTGCACCCTCTGTATTACCGCGGCTGCTGGCCCAGAGTTCGC
+
CCCCCGGGGGGGGGGGGFGGGGGGGGGGGGFGGGGGGGGGGGGGGGGGGGGGGGGGGGGGGDGGGGGGGGGGGGGGGGGGEGGGGGGGFGGGGGGGGGGGGGGGGGGGGGGGEFGGGGGGGGGGFGGFAFGGGGGGGGGGGGGFFGG8FFGFFEGFGGGGGGFGGG:>FFGGFFDGGFGGGGGGGG,:FFFGGGGE+CGGGFGFGFFFEGBGCFGFGFGGFGF=BFDFFGF>>>DEEFGGG@?EA)7<AFC1;@)6A2=?@FF)7CDFF:46-6><<<8239>>>(.)5?.:((.)1*.11
@M03364:396:000000000-C9LGT:1:1101:9149:7087 2:N:0:10
GGACTACACGGGTTTCTAATCCTGTTCGCTCCCCACGCTTTCGCTCCTCAGCGTCAGTAACGGCCCAGAGACCTGCCTTCGCCATTGGTGTTCTTCCCGATATCTACACATTCCACCGTTACACCGGGAATTCCAGTCTCCCCTACCGCACTCAAGCCCGCCCGTACCCGGCGCGGATCCACCGTTAAGCGATGGACTTTCACACCGGACGCGACGAACCGCCTACGCGCCCTTTACGCCCAGTAATTCCTATTACCCCTTGCACCCTCTGTATTACCGCGCCTGCTGGCACAGAGTTAGC
+
CCCCCGGGGGGGGGGGGGGGGGGGGGGGGGGGGGGGGGGGGGGGGGGGGGGGGGGGBFCGGGGGGGGGGGGGGGFGGGGGGGGGGEGGGGGGGGGGFGFEGGGGGGGGGGGG9FGGGGGGGGGGGGGGCGGGGGGAEGGGGGEFGGGCGEGADDGFGGFGGGFGGG5EGGGEFGFCC?GGCCGGGGC=FFCGFGG6>FFGC?F<GFFFFGBC>559C2CE>GFF0*4),/9BF<:<>(;?E16:?)6<FG7:<<D)/(-4??:)CFG::,4>496493(-1(((33(.:?(8?0(097)2?
@M03364:396:000000000-C9LGT:1:1101:6053:7088 2:N:0:10
GGACTACTCGGGTTTCTAATCCTGTTCGCTCCCCACGCTTTCGCTCCTCAGCGTCAGTAACGGCCCAGAGACCTGCCTTCGCCATTGGTGTTCTTCCCGATATCTACACATTCCACCGTTACACCGGGAATTCCAGTCTCCCCTACCGCACTCAAGCCCGCCCGTACCCGGCGCGGATCCACCGTTAAGCGATGGACTTTCACACCGGACGCGCCGAACCGCCTACGAGCCCTTTCCCCCCAATCATTCCGGATCACGCTCGCCCCCTATGTATTCCCGCGGCGGCCGGCCCGTTGTTAGC
+
CCCCCGGGGGGG@FEGGGGGGFGFGGGGGGGGGGGGGGGGGGGGDGGGGGFGGGGGGGGGGGGGGDGGFGGFFGGGGGGGGGGGGGGGGGGGGGGGGGGGGGGGGGGGFGGGFGGGGGGGGEEGGCFCFFGGGGDGGE8FFFGFGFFGGDE=DD?DGGGGGDECFB;EGGGGAFBD=?GG,>CFFD13@CC5>>ECCGGGGEFEGFB>7GFC>):2<1CE;D9(2@?7<G9?F:?)))22C(4(046>FGG218(85?<0,6E>5ED9-..6.-6)6:4999;(19,200(43445..)20
@M03364:396:000000000-C9LGT:1:1101:18740:7101 2:N:0:10
GGACTACTGGGGTATCTAATCCTGTTTGCTCCCCACGCTTTCGTGCCTCAGTGTCAGTTACAGTCCAGAGAGCCGCCTTCGCAACTGGTGTTCCTCCTAATATCTACGCATTTCACCGCTACACTAGGAATTCCACTCTCCTCTCCTGCACTCAAGTTTCCCAGTTTCAAAGGCTTACTACGGTTGAGCCGTAGCCTTTCACCTCTGACTTAAGCAACCCCCTACGCACCCTTTACGCCCAGTAATTCCGGATAACGCTAGCCCCCTACGGATTACCCCGGCCGCTGGCCCGTATTTTGCC
+
CCCCCGGGEGGGGGGGGGGGGGGGGGGGGGGGGGGGGGGGGGGGGGGGGGGGGGGGGGGGGFFGGGGGGGFGGGGGGGGGGGF:FFGGFGGGGGGGGGGAFFGGGGGGGGGGGGGGGGGGGGGGGFGGGGGFGGGGAFGGGGGFGGGFFFGFGDGDFCEGGGFGGGGGG8E9@FDC8DDFGG6,BCDD5D+=9@FFCFGG:;F<?9*:*2*,1+,*;@:*1@>2:*)3:2>9>E4>9@:F*8.);?CEF49;?(77:63(.5?=GG)(42(-13).6+8(41-(-1(40(37((,0**)9>
@M03364:396:000000000-C9LGT:1:1101:14806:7104 2:N:0:10
GGACTACACGGGTTTCTAATCCTGTTCGCTCCCCACGCTTTCGCTCCTCAGCGTCAGTAACGGCCCAGAGACCTGCCTTCGCCATTGGTGTTCTTCCCGATATCTACACATTCCACCGTTACACCGGGAATTCCAGTCTCCCCTACCGCACTCAAGCCCGCCCGTACCCGGCGCGGATCCACCGTTAAGCGATGGACTTTCACACCGGACGCGAAGAACCGCCTACGAGCCCTTTACGCCCAATAAATCCGGATAACGCTTGCACCCTACGTATTCCCGCGGCTGCTGGCACGTAGTTAGC
+
CCCCCGGGGGGGGGGGGGGGGGGGGGGGGGGGGGGGGGGGGGGGGGGGGGGGGGGGEEGGGGGGGGGGGGFGGGGGGGGGGGGGGGGGGGGGGGGGGGGGGGGGGGGFGGGGGGFGFGGGGGGGGGGGFGGGGFCFGEDGGFGFGGGGGFG9FDDFGGCEGEFDG@EEGG8CBF@D*:EGCGFGGE:=FFCCFGGEFGGGGFGCGFFFFGFGF)*-1:GGFGF??C:),>0:::D2>BGCE0:?FA247<CB030>F<>?,1*59CD88((,).54-<4((4660:,)58?>:8177/);F
@M03364:396:000000000-C9LGT:1:1101:3803:7126 2:N:0:10
GGACTACCGGGGTTTCTAATCCTGTTTGCTACCCACGCTTTCGAGCCTCAGTGTCAGTATTATGCCAGAAGGCTGCCTTCGCCATCGGTATTCCTCCAGATCTCTACGCATTTCACCGCTACACCTGGAATTCTGCCGTCCTCTCACGTACTCTAGCTCTACAGTTTCAGATGCAGTTCCCAGGTTAAGCCCGGGGATTTCACATCTGACTTATAGAGCCACCTACGCTCCCTTTACGCCCAGTAATTCCGATTCACGCTTGCACCCTCTGTATTACCGCGGCTGCTGGCCCGGCGTTCGC
+
CCCCCGG,+CFGFGGGGGGGGGGGGGCFGGFGFGGGGGGGGGGGGGGGGGGEFGGGGGC<EF,CFGGGGG8FGFFFGGGGGGGGFGGGGEGGGCEFFGFGGFFFFGGGGGGGGGGGGGGGGGGGG8EFGCFGGG,C@+=FGGGFGGG,7;FDFEGBFDEFCF7FGGGGDFGD8FD+AFFDGGGCEG,:BF,:9C>C9EGGGFF;C@9>6CEG49,2:AFC4F9=EB>A2D>>:>BC=2EGGFDE65?6ACF677)/@((6(6;=GGG?B1)))).)6347;9079:.,:?(-((()0)(9C
@M03364:396:000000000-C9LGT:1:1101:17771:7130 2:N:0:10
GGACTACTCGGGTTTCTAATCCTGTTCGCTCCCCACGCTTTCGCTCCTCAGCGTCAGTAACGGCCCAGAGACCTGCCTTCGCCATTGGTGTTCTTCCCGATATCTACACATTCCACCGTTACACCGGGAATTCCAGTCTCCCCTACCGCACTCAAGCCCGCCCGTACCCGGCGCGGTTCCACCGTTAAGCGATGGACTTTCACACCGGACGCGCCGACCCGCCTCCGAGCCCTTTACGCCCAATAAATCCGGCTAACGCTTGCACCCTCCGTCTTACCTCGCCTGTCGGCACGTATTTCGC
+
CCCCCGGFGGGGGFFGGGAGGGGGGFFGGGGGGGGGGGGGGGGGDGGGGGGGGGGGGFEGGGGEGGGGFGGGGCFGGGGGGGGGCEGGEGGGGGDFGGGGGGGGGGG<FGGGGGGGGD9=EGGGGEGGGGGGGGA,@A=DFGGFFGCCEFGFGFFFFGGGGGEGG>>EGE5C@F)8*0AC,>6CFGD?FFE3<5C;89EGGFGEGFF99C2=1;:-1(1C9C>248376D9BF??>AFEGG?6?F25>FFD1(((.6:B:B11.=ED6(-4:10<)42)41(4(2)),(9>36:.*97475
@M03364:396:000000000-C9LGT:1:1101:25001:7135 2:N:0:10
GGACTACTCGGGTTTCTAATCCTGTTCGCTCCCCACGCTTTCGCTCCTCAGCGTCAGTAACGGCCCAGAGACCTGCCTTCGCCATTGGTGTTCTTCCCGATATCTACACATTCCACCGTTACACCGGGAATTCCAGTCTCCCCTACCGCACTCAAGCCCGCCCGTACCCGGCGCGGATCCACCGTTAAGCGATGGACTTTCCCACCGGCCGCGACGAACCGCCTACGAGCCCTTTACGCCCAGTAAATCCGGCTAACGCTCGCCACCTCCGGATTTCCGCGGCTGCTGGCCCGTATGTAGC
+
CCCCCGGGGGGGFGGGGGFGGGGGGGGGGGGGGGGGGGGGGGGGGGGGGGGGGGGGCFGGGGGGGGGGFGFGGGGGGGGCFGGGGGGG9FGGGGGGGGGGGCEFGGGGGGGGGGGGGGFDEGGGGGGGGGGGGGF,,A9FGFE5DGGGGDGF8)=DFCCCEGEGCGGGGGGGBFBD*:CC,<87EEF<@98CFGGCDGFGG)47CEA3(9(7(0*,91CC9DF?,2-8()1(32:)5?GGGFF2*6><F<1(---)9:0(,4:9<EF:0:>((1,5-3,3,9BB((,)(((472,))1)::
@M03364:396:000000000-C9LGT:1:1101:5845:7136 2:N:0:10
GGACTACTGGGGTTTCTAATCCTGTTTGCTACCCACGCTTTCGAGCCTCAGTGTCAGTATTATGCCAGAAGGCTGCCTTCGCCATCGGTATTCCTCCAGATCTCTACGCATTTCACCGCTACACCTGGAATTCTACCTTCCTCTCCCATACTCTAGCTCTACAGTTTCAGATGCAGTTCCCCGGTTAAGCCCGGGGATTTCACATCTGCCTTCTAGAGCCACCTACGCTCGCTTTACGCCCAGTAATTCCTATTAACGCTTGCACCCTCTGTATTACCGCGGCTGCTGGCACGGACTTAGC
+
CCCCCGFGGGGGGEBCFEFG<E<FFEFGGGFFGGDFGGG@FGG<@@FFFFFCEGGGGECFG9F@FFGGCC,46F=FEGGGGGGG7<CCGCGGFDDGGFGGGDFGGG<FGEFEFGFDF8BCEGCFGGGGGFGGGEDFDFDGGFGCF,@8@04*ADFFG=D=DFFDFFGFGFGGDADGGCG89,=+6@+:DAFDDEEG5BFGGCGFGFAC*AC;*;,:=*>F=FFFEF)39D(>@(6CC2?FGDDE6<3<F7+)/.7/A?B<;=;.;CCDF<26)6A)60-1(441;0.8::0>((()0*)22
@M03364:396:000000000-C9LGT:1:1101:15031:7150 2:N:0:10
GGACTACTGGGGTTTCTAATCCTGTTCGCTCCCCACGCTTTCGCTCCTCAGCGTCAGTAACGGCCCAGAGACCTGCCTTCGCCATTGGTGTTCTTCCCGATATCTACACATTCCACCGTTACACCGGGAATTCCAGTCTCCCCTACCGCACTCAAGCCGGCCCGTACCCGGCGCGGATCCACCGTTAAGCGATGGACTTTCACACCGGACGCGACGAACCGCCTACGATCCCTCTACGCCCACTCAATCCGCATCACGCTTGCTCCCTCCGTATTACCGCCGCGTCTTGCCCGTAGTCCGC
+
B@C@,6CFFFFC:FB@CD@BF,EEFEG@FFFEFFFGGCGGGGG;BF:FEFC<FFCFCGF@C@@:@@@<FCCFDEFGCGF?E7FCF9CFCD<FGFE?FDF@FCCEF=EAFEEFEEDGFC8D>FDGFGGG++:A<?EFEG9FGGD6=DG8>5FAFD=DFG+@CFAD>@734@*:9F@D*)?CCFGGFC738CE**=E6<?9++1?.*>:4()-*,)2-/(:56D>1681;(1(4:0:461*:88(8.(46B9)((-()*(.:(28)*<92.,4:.(,)-34(,-4((,((...48(()0/6C)
@M03364:396:000000000-C9LGT:1:1101:24499:7154 2:N:0:10
GGACTACAGGGGTATCTAATCCTGTTTGCTACCCACGCTTTCGAACCTCAGTGTCAGTATGATGCCAGAAGGCTGCCTTCGCCATCGGTATTCCTCCAGATCTCTACGCATTTCACCGCTACACCTGAAATTCTCCCTTCCTCTCACCTACTCTAGCCTAACAGTATCAGATGCCGTTCCCAGGTTAAGCCCGGGGCTTTCACATCTGGCTTATCAAGCCACCTACGCTCGCTTTACGCCCAGTACTTCCGATTAACGCTTGCACCCTCTGAATTACCGCGGCTGTTGGCACCGATTTAGC
+
CC@CCGFE<CFB@F@C<CFFF,CFEFFFGC@ECFGC:+B89C@F,E+FE,;FFE@AE;F9CF@FEG<@EC6E8,:@FGDG7@,@@4B:8E@A59;,CEF<,,@FAE<DFEGGG9@C,BEDGCCAF8A,BEBFE,,5446F,=9B8EC9@54:E>FBF?FF,AD8C=DFGG9;+=8C8>@1@9=+@@,*1>=06++77+,42*77+0=***)@@+7*+*D7:F5>>,/:94(6259**6*4<2(/1)<);D7((((.;((8?;G)7*9:?()))).6<<290(-,0(.5<B)5(--))0)22
@M03364:396:000000000-C9LGT:1:1101:17168:7154 2:N:0:10
GGACTACCAGGGTATCTAATCCTGTTCGCTCCCCACGCTTTCGCTCCTCAGCGTCAGTAACGGCCCAGAGACCTGCCTTCGCCATTGGTGTTCTTCCCGATATCTACACATTCCACCGTTACACCGGGAATTCCAGTCTCCCCTACCGCACTCAAGCCCGCCCGTACCCGGCGCGGATCCACCGTTAAGCGATGGACTTTCACACCGGACGCGACGAACCGCCTACGAGCCCTTTCCGCCCACTCAATCCGGATAACGCCCGCCCCCTACGGCTTCCCGCGGCTGCTGGCCCGTCTTTAGC
+
CCCCCGGGGGGGGGGGGGGGGGGGGGGGGGGGGGGGGGGGGGGGGGGGGGGGGGGGGGGGGGGGGGGGGGGGGGGGGGGGGGGGGGGGGGGGGGGGGGGGGGGGGGGFGGGGGGGGGCEDGGGGGGGGFGGGGGGGGGGGGGGFGGGGGFG>FD+@FGGGGGFGGGGGGGCE?CBGCAEG?GGCGG:2@CECGEG?FGGFGFGFGFEF9GB5()2,94EG>GFFBG:)3>BF4(5)66EGG6(.0489BCC31124?04((-29GG59(8(((-,..24>FBB((2)48?(4;1()0*)22
@M03364:396:000000000-C9LGT:1:1101:18597:7155 2:N:0:10
GGACTACTGGGGTATCTAATCCTGTTTGCTACCCACGCTTTCGAACCTCAGTGTCAATATGATGCCAGAAGGCTGCCTTCGCCATCGGTATTCCTCCAGATCTCTACGCATTTCACCGCTACACCTGGAATTCTACCTTCCTCTCACATACTCTAGCTCTACAGTTTCAGATGCAGTTCCCAGGTTAAGCCCGGGGATTTCACATCTGACTTATAGAGCCACCTACGCTCCCTTTACGCCCAGTCATTCCGATTAACGCTTGCACCCTCTGTCTTACCGCGGCTGCTGGCCCAGATTTAGC
+
CCCCCGGGGGGGGGGGGGGGGGGGGGGGGGGGGGGGGGGGGGGFGGGGGGGGGGGGGGFGGGGGGGGGGGGGGGGGGGGGGGGGGGGGFGGGGGGGGGGGGGFFGGGGGGGGGGGGGGGGGGGGGGGGFGGGGGGGGGGGGGGFGGGFGFFDFDGFGFGGGGFGGGGGGGFGFGFGGFGGGGGGGGFEFFGGGGGGGGGGGFGFGFFFFGFGFFDECEFFBGDFF8>EACBFFBE**5EEFDBE48ECFG;28;;9F;;?6?C);FG;@/./)9?CCC(-40039:7)4:,3,4(1**-;:
@M03364:396:000000000-C9LGT:1:1101:25399:7162 2:N:0:10
GGACTACCCGGGTATCTAATCCTGTTCGCTCCCCCAGCTTTCGCGCCTCAGCGTCAGTGGTGGCCCAGAAGGCCGCCTTAGCCACCGGTGTTCTTCCCGATATCTGCGCATTCCACCGCTACACAGGGAATTCCACCTTCCCCTACCCCCCTCGACCCCGCCGGTATCGGAGGCTCGCAGGGCTCGAGCCCCGGGCTGTTCCACCCGAACTACCCGGCCGCCTACGGCCGCCTTCCGCCCATCGAATCCGCAAACCTCCCGCCTCCTCCGTCTTTCCACAGCTGCTTGAACGTGCTTCTCC
+
CCCCCGGFFEFGGGGGGEG9CCFFFF<C@EFGFGC@FFF<EFEGEGCFCFGGDGGE,<,,CFEEDECDEGE8<FECGG:A,6CFF8FC@CE,9E,:<,+BEC+994?@7>+BE,,BE@++@>98,@<B<FF@F5,:,6=F8@3:8E86@*@=+)***3*14>*7<4*,4***)*(27:*****4***/.**9)2C=)*;9+)+)2753()(+)8*-)-**(9(4,*,),)(((-)((,88C((().)-)951-((4)..(--*(*10((-,,.()))+)(,()(5)))())4((()/*-02
@M03364:396:000000000-C9LGT:1:1101:20092:7165 2:N:0:10
GGACTACAGGGGTTTCTAATCCTGTTCGCTCCCCCAGCTTTCGCGCCTCAGCGTCAGTGGTGGCCCAGAAGGCCGCCTTCGCCACCGGTGTTCTTCCCGATATCTGCGCATTCCACCGCTACACCGGGAATTCCGCCTTCCCCTACCACACTCGAGCCCGCCGGTATCGGAGGCTCGCCGGGGTTGCGCCCCGGGCTTTTACCTCCGACCTACCGGGCCGCCTCCCCGCGCTTTACGCCCAATGCAACCGCGTAACGCCCCCCCCCTCCCTACTACCCCCGCCGCTGGCCCGTTGTTCGCC
+
CCCCCGGGGGGGGGGGGGGGGFGFGGGGGGGGGGGGGGGGGGGGGGGGGGGGGGGGEEGGFGGGGGGGGGFGGGGGGGGGGGGGGGGGEFGGGGGGGGGEGGGGGGGGGGGGGGGGGGGGGGGGGGGGGDGGGGGGGFGGGGGFGGGFFFGFGFGDFGGGGGFGGEGGGGDEBGDGGFGGGDGCEG/45CGGGGEG38CF?4A4;<@1-C>6(82-99EGFGF(2*-)4)1((84481EG*((.)-).<D)(-((-.3(,(-:4C5)((,()(.))1/4(31330((,4.46-((.0*(/1
@M03364:396:000000000-C9LGT:1:1101:9100:7165 2:N:0:10
GGACTACCAGGGTATCTAATCCTGTTTGCTACCCACGCTTTCGAGCCTCAGTGTCAGTATTATGCCAGAAGGCTGCCTTCGCCATCGGTATTCCTCCAGATCTCTACGCATTTCACCGCTACACCTGGAATTCTACCTTCCTCTCACATACTCTAGCTCTACAGTTTCAGATGCAGTTCCCAGGTTAAGCCCGGGGCTTTCACATCTGACTTATCGAGCCACCTACGCTCCCTTTACGCCCAGTCATTCCGATTACCGCTTGCACCCTCTGTATTGCCGCGGCTGCTGGCCCAGCTTTCGC
+
CCCCCGGGGGGDF@@FG96@FGGEFGGGGGFGGGGGGGGDFGGCFGGGGGGGGGGFGGGGGGGCGGFGF<CDFGGGGGGGGGGGGGGDGGGGGGGGGC?BFGFGGFGGGGGGGGGGGGGGDGFGGGFFEFGFGDAFGFFFGGGFF9F8DFG9ABFFG,AEDG7DFGFFGG;FF?=DF=@EGGFAEF,:DFGGDEEG+CDGGFGEGFA=;DEG5=,87)CC5*7>:?>?);5B=EF**6EBF@B@*5<CFFF;;<6.2(6>;@8@GF<=D84?)9<))<3(49F9><:07(,442:)**-7C
@M03364:396:000000000-C9LGT:1:1101:11965:7166 2:N:0:10
GGACTACTGGGGTTTCTAATCCTGTTTGCTACCCACGCTTTCGAGCCTCAGTGTCAGTATTATGCCAGAAGGCTGCCTTCGCCATCGGTATTCCTCCAGATCTCTACGCATTTCACCGCTACACCTGGAATTCTACCTTCCTCTCACATACTCTAGCTCTACAGTTTCAGATGCAGTTCCCAGGTTAAGCCCGGGGATTTCACATCTGACTTATAGAGCCACCTACGCTCCCTTTACGCCCAGTAATCCCGATTAACGCTTGCACCCTCCGTCTTCCCGCGGCCGCTTGCCACGCGTTCGC
+
CCCCCFGGGGGGGGGGGGGGGGFGGGGGGGGGGGGGGGGGGGGFGGGDFFGFFGGGGGGGGGGGGGGGGDFGGGGGGGGGGGGGGDGEFFFGAGGGGGGGGGGGGGGGGGGGGGGGGGGDEGGGGGGGGGGGGGGGGGGGGGGFGGGDGFGFGECDGFGGGGFGGGGGGGFGFGFGGFGGG8?FFGCDFF8DDGCE+@DFGEG@DFFFCFBF5BE;?AFGFGFF)?>4<DBFFFFCEFGFF25;+8@*=D<(.6(/84,637C3CGC((((,(/-:B;,-,--,-1,(40>))(()0)-*1
@M03364:396:000000000-C9LGT:1:1101:6882:7204 2:N:0:10
GGACTACCGGGGTTTCTAATCCTGTTCGCTCCCCACGCTTTCGCTCCTCAGCGTCAGTAACGGCCCAGAGACCTGCCTTCGCCATTGGTGTTCTTCCCGATATCTACACATTCCACCGTTACACCGGGAATTCCAGTCTCCCCTACCGCACTCAAGCCCGCCCGTACCCGGCGCGGATCCACCGTTAAGCGATGGACTTTCACACCGGACGCGACGAACCGCCTACGAGCCCTTTACGCCCAATCAATCCGGATAACGCTTGCCCCCTACGTATTACCCCGGCTCCTGGCCCGGAGTTCGC
+
CCCCCGGGGGGGFGGGGGGGGGGGGFGGGGGGGGGGGGGGGGGGGGGGGGGGGGGGFGGGGGGGGGGGCFFFGGGGGGGGGGGGGFGGGGGGGGGGGGGGGGGGGGGGGGGGGGGGGGFGGGGGGGGGGEGGGGGGGFFGGGGFGGGGGFG9FDDFFGGGGGFGGGGGGGGGFDFG=DEGGGG@BGC=AFE7DGG*CCGGG>GFGFF9;D>D9):93;CG1C><BGF)1C9BB?>4:6EEEB0?)5?AFF33-4(6F?FF01A(0AC6:?<,4>0).A(-44>((-(4?B0(((()05)//
@M03364:396:000000000-C9LGT:1:1101:20714:7214 2:N:0:10
GGACTACCCGGGTTTCTAATCCTGTTTGCTACCCACGCTTTCGAGCCTCAGTGTCAGTATTATGCCAGAAGGCTGCCTTCGCCATCGGTATTCCTCCAGATCTCTACGCATTTCACCGCTACACCTGGAATTCTACCTTCCTCTCACCTACTCTAGCCTAACAGTATCAGATGCCGTTCCCAGGTTAAGCCCGGGGCTTTCACATCTGACTTATCAAGCCACCTACGCTCGCTTTACGCCCAGTAATTCCGATTAACGCTTGCACCCTCTGTCTTACCGCGGCTGCTTGCACAGATTTAGC
+
CCCCCGGGGGGGGGGGGGGGGGGGGGGGGGGGGGGGGGGGGGGGGGGGGGGGGGGGGGGGGGGGGGGGGGGGGGGGGGGGGGGGGGGGGGGGGGGGGGGGFGGGFGGGGGGGGGGGGGGGGGGGGGGGGGGGGGGGFFFFGGFFGGGFGFGFFEGFGGGGGGFGGFGGGFGGFGFDGFGGGGFFGF3:BFGGGGGGGGGGGFGFGFFF5D@FC=D<C3EG@FF44>>?(:>B?DFEFFGGGF;@A)7?FG402;D366603<57GGGB:(56-:A9<+-44969><7)4:4?)85***-:C
@M03364:396:000000000-C9LGT:1:1101:10710:7234 2:N:0:10
GGACTACAGGGGTTTCTAATCCTGTTCGCTCCCCCAGCTTTCGCGCCTCAGCGTCAGTGGTGGCCCAGAAGGCCGCCTTCGCCACCGGTGTTCTTCCCGATATCTGCGCATTCCACCGCTACACCGGGAATTCCGCCTTCCCCTACCACACTCGAGCCCGCCGGTATCGGAGGCTCGCCGGGGGTGAGCCCCGGGCTTTTACCTCCGACCTAACGGGCCGCCTACGCGCGCTTTACGCCCAATGAACCCGCATACCGCTCGCCCCCTCCGTATCACCCCGGCTGTTGGCACGTATTTGGCC
+
BCCCCGGGGGEGGGGGGGGGGGGFGFGGGGGGGGGGGGGGGGGGGGGGGGGGGGGGGGGFFFGGGGGGGGGGGGGGGGGGGGGGGGGGCGGEFGGGGGGFFGGGGFGGGGGGGGGGGGGGGGGGGEGFFGGGGGGGGBCGGGGFGGGGGFGFGFG*<CGGGGFCGC=EDG5B4=-CCBGDEGG*:E/(9@FG7EGG);?9A.3):<@>BG0C)8*451?E9920827597;(4:)-3:?C8:,3*..-)9)4(3)4:3-4((:27*9(-7-4?()::*44,40(().(4)5:(())1*)29
@M03364:396:000000000-C9LGT:1:1101:7770:7235 2:N:0:10
GGACTACAAGGGTTTCTAATCCTGTTTGCTCCCCACGCTTTCGCGCCTCAGTGTCAGTTACAGACCAGGAAGCCGCCTTCGCCACTGGTGTTCCTCCATATCTCTACGCATTTCACCGCTACACATGGAATTCCACTTCCCTCTTCTGCACTCAAGTCGACCAGTTTCCAATGACCCTCCCCGGTTAAGCCGTGGGCTTTTACATCAGACTTAATCAACCACCTGCGCGCTCTTTACGCCCAATAAAACCGGACAACGCTCGGGACCTACGTATTACCGCGGCGGCTGGCCCGTAGTTAGC
+
CCCCCGGGGGGG@DGGGGGGGGGGGGGGGGGGGGFGGGGGGGGGGGGGGGGGGGGGGFGGGGGGGGGGGGGGGGGGGCGGGGGGGGGGEFEFGGGGGFGGGGGFGGGGGGGGGGGGGGGGGGGG@FGGGGGGGGGGGGGGGGGFGGGFGFGFGBFFEFEGGGFG,CFGGGGAFADGGFGG6CD<BE7:CFFDGGECFGGF6<FCGFBE@GFF6+;:C;6E2<>DF=5?>G28=EE))2CGG;(/).7)1CDF0((3@9>?BBG67EG,.3,,,:><<C:6>(30391312((49()0*)*2
@M03364:396:000000000-C9LGT:1:1101:9565:7236 2:N:0:10
GGACTACTAGGGTATCTAATCCTGTTCGCTCCCCCAGCTTTCGCGCCTCAGCGTCAGTGGTGGCCCAGAAGGCCGCCTTCGCCACCGGTGTTCTTCCCGATATCTGCGCATTCCACCGCTACACCGGGAATTCCGCCTTCCCCTACCACACTCGAGCCCGCCGGTATCGGAGGCTCGCCGGGGTTGAGCCCCGGGCTTTTACCTCCGACCTAACGGGCCGCCTACGCGCGCTTTACGCCCCATGAATCCGGCTAACGGCCGCCCCCTACGTAATACCCCCGCTGCCTGCCCCGATTTAGCC
+
CCCCCGGGGGGGGFFGGGGGGGGGGGGGGGGGGGGGGGGGGGGGGGGGGGGGGFGGGDGGGFGGGGGGFGCFGGEGGGGGGGGGGGGGFGGGGGGGGGGGGGGGGGGGGGGGGGGGGGGGGGGGGGGGGGGGGGGGGFDGGGGFFGGFGFGFGFGEGGFEGGEDGCEFGGCEBGBGGDGCEGGCEG,.?FGGGGEE);FF+4C)0850(9367F*4DBG=2D((.*,)4/3(-4)),,:C8?:(/6<FF)1((()4),(-(3?BG*),4(.)(-)-52((44(4,(54(,((((-7.*)2C
@M03364:396:000000000-C9LGT:1:1101:7612:7282 2:N:0:10
GGACTACTAGGGTTTCTAATCCTGTTCGCTCCCCACGCTTTCGCTCCTCAGCGTCAGTAACGGCCCAGAGACCTGCCTTCGCCATTGGTGTTCTTCCCGATATCTACACATTCCACCGTTACACCGGGAATTCCAGTCTCCCCTACCGCACTCAAGCCCGCCCGTACCCGGCGCGGATCCACCGTTAAGCGATGGACTTTCACACCGGACGCGACGAACCGCCTACGAGCCCTTTACGCCCAATCAATCCGGATCACGCTTGCACCCTACGGATTACCCCGGCTGCTGGCCCGGAGTAAGC
+
CCCCCGGFFGGGEFGGGGCFGGGFGGGGGGGGGGGGGGGGGGGGGGGGGGGGGGGGGGGGGGGGGGGGEGFGGFGGGGGGGGGGGFGGGGGGGGGGGGGGGGGGGFGGGFGGGGGGGGF>EGGGGGGGGGGGGGGGGCFGGGGFGGGGGFGF?B?FGGGGGGEGGGGGGGGGFGFG55EGCG<42C@:A?CG:EGGGGGGGFGFGBF;9GFGF3?BD9EGFGF?:;4<:D6::?>ADFGGGF(4)875BGGF<:04@6:62:C47FDFFF:(,((472(,--4>F:0:08((4(,75)):7
@M03364:396:000000000-C9LGT:1:1101:3041:7283 2:N:0:10
GGACTACTGGGGTATCTAATCATGTTTGCTACCCACGCTTTCGAACCTCAGTGGCAATATGATGCCAGAAGGCTGCCTTCGCCATCGGTATTCCTCCAGATCTCTACGCATTTCACCGCTACACCTGGAATTCTACCTGCCTCTCACCTACTCTAGCCTAACAGTATCAGATGCAGTTCCCAGGTTAAGCCCGGGGCTTTCACATCTGACTTATCAAGCCACCTACGCTCGCTTTAGGCCCAGTAATTCCGATTAACGCTTGCACCCTCTGTATTACCGCGGCTGCTGGCACAGAGTTCGG
+
CCCCCGEFFG?FGGGAFGCFG,;EFGGGGGGGGGEDF7@,FGFGFFGGFGGGE,CFEFGGGGFCFEEFDGGGGGFFEGAGFG7FEGF@BFCEGG@F<AFF,BEGDGCC:>FEGGGAFEGG8>FFFGFGEB?EFGGFAF+=E+,*6CD=DFGBFECFA=EGGF?FE@;,EDGCDG*+@7D,@ED:>=<8DFD?>EDECGCCFFFFFF>7*=A;74A*236*07/-5>)9-7-(2(/4*6@FF:=EF3.<F>77;74)+(.67==)*?8=616)-).4<<4347,,,2>D?0:<(3.99=)1)
@M03364:396:000000000-C9LGT:1:1101:18096:7328 2:N:0:10
GGACTACTGGGGTTTCTAATCCTGTTCGCTCCCCCAGCTTTCGCGCCTCAGCGTCAGTGGTGGCCCAGAAGGCCGCCTTCGCCACCGGTGTTCTTCCCGATATCTGCGCATTCCACCGCTACACCGGGAATTCCGCCTTCCCCTACCACACTCGAGCCCGCCGGTATCGGAGGCTCGCCGGGGTTGGGCCCCGGGCTTTTACCGCCGACCTACCCGGCCGCCTACGCCCGCGTTCCGCCCAATGCATCCGGGTAACCCCCGCCCCCTCCGTACCTCCCCGGCTGCTGGCACCAATTTCGCC
+
CCCCCGGGGGGGGGGGGGGGGGGGGGGGGGGGGGGGGGGGGGGGGGGGGGGGGGGGGGGGGGGGGGGGF8FFGGGGEEGGGGGGGGGGEGGGGGGGGGG7>FEGGFGGGGGGGGGGGGGGEG8FFEGG:BFGGGGGGFDGGFGFGGG,4;F5B)@?CGGGGEFDG>FGGGEGFG2FEBGGEGDF>C*4>FGDDGGGGGGG+5<(97;19G0C(7*(908*6<,,4*()-/4(-4(4<:;C*-4:65).93)((-22*41,,0:1CCC(32(.(()..*--(2-(-.,.4,.(.()*11437
@M03364:396:000000000-C9LGT:1:1101:7029:7335 2:N:0:10
GGACTACCGGGGTTTCTAATCCTGTTCGCTCCCCCAGCTTTCGCGCCTCAGCGTCAGTGGTGGCCCAGAAGGCCGCCTTCGCCACCGGTGTTCTTCCCGATATCTGCGCATTCCACCGCTACACCGGGAATTCCGCCTTCCCCTACCGCACTCAAGCCCGCCAGTATCGGAGGCTCGCCGGGGTTGAGCCCCGGGCTTTTACCGCCGGACTACAGTGCCCCCTACCCGCCCTTTCACGCCCAGTAACACCGCTCACCCCTGCCCCCCACGCTATGCCCACGTCGGTGGCACGGTGTTTCCC
+
CCCCCGGG@FCG@@GGGGGGGGGFGG<FCFGGGGG>FGGGGCEGGGGGGGGGGGGGEFD,6,BFFDFGGFFGFFEGGGGGFG:FFE@@@:CFF?,CEC=CC7>DFEFGGGGG9C,FF@EDEGFGG+@F=FD=FFFDGC6EF?FA6D:*@@E>G);?FGGEEG*5FEFEC5;:?E(8*0=:**24**,,9;C5>:**)1:?+-<(/8)((1(+,)3.*)0*-9(,,0()-),(.5):)(ACE14.*))))*)(((,)),,-(,:(CG)(4(,-(-.-46)(4(,4(,,48.54(((0)))*2
@M03364:396:000000000-C9LGT:1:1101:18132:7340 2:N:0:10
GGACTACCAGGGTTTCTAATCCTGTTCGCTCCCCACGCTTTCGCTCCTCAGCGTCAGTAACGGCCCAGAGACCTGCCTTCGCCATTGGTGTTCTTCCCGATATCTACACATTCCACCGTTACACCGGGAATTCCAGTCTCCCCTACCGCACTCAAGCCCGCCCGTACCCGGCGCGGATCCACCGTTAAGCGATGGACTTTCACACCGGACGCGACGAACCGCCTACGAGCCCTTTACGCCCAATCAATCCGGATAACGCTTGCACCCTACGTATTCCCGCGGCTGCTTGCCCGTATTTCGC
+
CCCCCGGGGGGGGGGGGGGGGGGGGGGGGGGGGGGGGGGGGGGGGGGGGGGGGGGGGGGGGGGGGGGGGGGGGGGGGGGGGGGGGGGGFGGGGGGGGGGGGGGGGGGCGGGGGGGGGGGDGGGGGGGGFGGGGFG<DFDGGGGFGGGGGFGFGFGFGGGGGGFGGCEGGGGG>C@G5?GG,CDFFG*3FGEDGGECFFFGF)CCF>:79G6:():4CBGGFGFF<CB;:D>?FFF<DFGGGFFB48<AFGD;:61<@6BFFFG2DFG:,1244>:).<(-(490,8))582::>-)0*)29
@M03364:396:000000000-C9LGT:1:1101:24260:7355 2:N:0:10
GGACTACAAGGGTTTCTAATCCTGTTCGCTCCCCCAGCTTTCGCGCCTCAGCGTCAGTGGTGGCCCAGAAGGCCGCCTTCGCCACCGGTGTTCTTCCCGATATCTGCGCATTCCACCGCTACACCGGGAATTCCGCCTTCCCCTACCACACTCGAGCCCGCCGGTATCGGAGGCTCGCCGGGGTTGAGCCCCGGGCTTTTACCTCCGACCTACCGGGCCGCCCACGCGCGCTTTACGCCCCACGAATCCGAATATCCCCCGCCCCCCACGCAATACCCCGCGCGCATGCCCGTACTTCCGC
+
CCCCCGGGGGGGFGGGGGGGGGGGGGGGGGGGGGGGGGGGGGGGGGGGGGGGGGGGFFGFFGGGGGGGGGFGGGGGGGGGGGGGGGGGGGGGGGGGGGGGGGGGGGGGGGGGGGFGGGGGGGGGGGGGGGGGGGGGGCDGGGGFGGGGF?GFC)=?DGFGGGDDGGGGGGGGEG=67BG573:<:C05?CCC9CEEDEGG?<F4>>>>1C9F0)/(/48*4>((-/401)4(8446((?E*,(-.,14?G/4(())/5,422:9D*)-44-((-4:4<(-(((((((,44.((-()1*)19
@M03364:396:000000000-C9LGT:1:1101:27556:7394 2:N:0:10
GGACTACCCGGGTATCTAATCCTGTTTGCTACCCACGCTTTCGAGCCTCAGTGTCAGTATGATGCCAGAAGGCTGCCTTCGCCATCGGTATTCCTCCAGATCTCTACGCATTTCACCGCTACACCTGGAATTCTACCTTCCTCTCACCTACTCTAGCTCTACAGTTTCAGATGCCGTTCCCAGCTTCAGCCCGGGGATTTCACATCTGACTTCTCGAGCCCCCTACGCTCCCTTTCCGCCCTGTCATTCCGATTCACGCTTGCTCCCTCTGTATTGCCGCGGCTGCTGGCACAGATTTCGC
+
@CCCCFEEFGGGEGG,6E@,@<F@;FCEC@FEFFEC:@BFGGG8,;@EEFC6EF<E<<CC,F<F<6@FCF,8,C=:FGFCGGC=FGC:@BFGGFFGC,BEG,>FGEF7:>FGGGAFBEGDGGGD@4AEBF?FFFAF8,=?=D,4==>,,;EDFEGDGFGGGG9?EDFGGF=@D:)=@?E@?@A,@E,8=>@D++:+?CGEGFGF;?<>A@*7*1,)25C9)/:@2,88@D=DFFF9B15<*(/)09)7@:>(6(9<FDF@;;8)227<B:,:)6<)-<(((3,((()423(3(,(*1*-0*
@M03364:396:000000000-C9LGT:1:1101:17739:7455 2:N:0:10
GGACTACCCGGGTTTCTAATCCTGTTCGCTCCCCCAGCTTTCGCGCCTCAGCGTCAGTGGTGGCCCAGAAGGCCGCCTTCGCCATTGGTGTTCTTCCCGATATCTACACATTCCACCGTTACACCGGGAATTCCAGTCTCCCCTACCGCACTCAAGCCCGCCCGTACCCGGCGCGGATCCACCGTTAAGCGATGGACTTTCACACCGGACGCGACGAACCGCCTACGAGCCCTTTACGCCCACTCAATCCGCATACCGCTTGCACCCTACGTATTACCGCGGCTGCTCGCACGTATTCAGC
+
CCCCCGGGGGGGGGGGGGGGGGGFGGGGGGGGGGGGGGGGGGGGGGGGGGGGGGGGGGGFGFGGGGGGGFFGGGGGGGGGGGGGDEGGEGGGGGGGGGGGGGGGGGGGGGGGGGGGGGGC>FGGGGGGEEGGGGGDEF9FGGGFGGGCGEGBD5=FGGGGGGFGGGGGGGGGFGFG5>EGFGG@FG:0AF8*;EG?FGGGGFGBGFF>0D>G6>C>3;EE6DF?FGB),C(47:>BFFGGG?03)43<FGG0,4?3?:;>06;)2A<(38<(4<?)-<4>>0>;9<))49(47<(9;*)*2
@M03364:396:000000000-C9LGT:1:1101:13042:7487 2:N:0:10
GGACTACAGGGGTATCTAATCCTGTTTGCTCCCCACGCTTTCGCGCCTCAGTGTCAGTTACAGACCAGGAAGCCGCCTTCGCCACTGGTGTTCCTCCATATCTCTACGCATTTCACCGCTACACATGGAATTCCACTTCCCTCTTCTGCACTCAAGTCGACCAGTTTCCAATGACCCTCCACGGTTAAGCCGTGGGCTTTCACATCAGACTTACTCAACCACCTGCGCGCCCTTTACGCCCAATAATTCCGGATAACGCTCGCCACCTCCGTATTACCGCGGCTGCTGGCCCGTATTTAGC
+
CCCCCGGGGGGGG;FGGGFGGGGFGGGGGGGGGGGGGGGGGGGGCFGCGGGFFGGGGFGGGGGGGGGGGGFGGGGGGGGGGGGGGGGGFEGGGGGGGGFFGGFGGGGGGGDGGGGGGGGGGGGGGGGGGCEEFGFGGFGGGGGBGGF;FFGEEBDFFDE6EGDGFFFGGFGGF=DFFFGG,:DFGEF>BFCDGGGGGGGGGFGFCFBFFGEF;05:@4DGFGFF@6@E@C((71@3>@GGGF?FA)<?FGGF(:B)6333<>E>3CG:1.4838>AB<19B3(16?3)2<((47(.)9):>
@M03364:396:000000000-C9LGT:1:1101:25863:7496 2:N:0:10
GGACTACAGGGGTTTCTAATCCTGTTTGCTACCCACGCTTTCGAGCCTCAGTGTCAGTATTATGCCAGAAGGCTGCCTTCGCCATCGGTATTCCTCCAGATCTCTACGCATTTCACCGCTACACCTGGAATTCTACCTTCCTCTCACCTATTCTAGCCTAACAGTATCAGATGCAGTTCCCAGGTTCAGCCCGGGGATTTCACATCTGACTTATCAAGCCACCTACTCTCGCTTTACACCCAGTAATTCCGATTAACGCTTGCACCCTCTGTATTACCGCGGCTGCTGGCTCAGAGTTCGC
+
CCCCCGGGGGGGGGGGGGGGGGGGGGGGGGGGGGGGGGGGGGGGGGGGGGGGGGGGGGGGGGGGGGGGFFGGGGGGGGGGGGGGGGGGFGGGGGGGGGGGGGGGGGGGGGGGGGGGGGGGGGGGGGGGCFGFGGGFF9CGGGFFGGGFG?FEAD@EFGGGGGFGGDCGGGFGFGFGGFGFGFG:DF,:FADGGGGGGDGGGFGFGFFF@FFG@<CCFC?;@DB=4>167?AFDDFFF?FFGFF:A5??FG*>?@16C@@@;?5/>6D;;@6C))9)7<6146>696)5:0(.)4)*1*-9)
@M03364:396:000000000-C9LGT:1:1101:21858:7505 2:N:0:10
GGACTACAAGGGTATCTAATCCTGTTCGCTCCCCACGCTTTCGCTCCTCAGCGTCAGTAACGGCCCAGAGACCTGCCTTCGCCATTGGTGTTCTTCCCGATATCTACACATTCCACCGTTACACCGGGAATTCCAGTCTCCCCTACCGCACTCAAGCCCGCCCGTACCCGGCGCGGATCCACCGTTAAGCGATGGACTTTCACACCGCACGCGCAGAACCGCCTACGAGCCCTTTACGCCCAATAAATCCGGATACCGCTTGCCCCCTACGTATTCCCGCGGCTGCTGGCACGTAGTTCGC
+
CCCCCGG?FGFGGFGGGGGGFGGFGFGEGGGGGGGGGGGGGGGGGGGGGGFGGGGGGGGGDGGGGGGGFGGGGGGGGGGGGGGGGGGGFFGDFFGGGFGGGGGG8EFGGGFGGGGGGG8=EEFGGGGGEGGGGGG,@C?FGGEDDGGGDAGFGFGFGGFEGGFGGCGGGGEEDGFDG>EGCFG<BE<4@F5*5:C*8CCFGFGFGFD(4C9EB)*-98FC>G>BF81.19;?1..6<0AE:<,(0)6)/>>12?(,94>>065(9CD-,.(.,-(-6<8;9,1>(44380(4:3()0/-9D
@M03364:396:000000000-C9LGT:1:1101:7031:7512 2:N:0:10
GGACTACAGGGGTATCTAATCCTGTTTGCTCCCCACGCTTTCGCGCCTCAGTGTCAGTTACAGACCAGGAAGCCGCCTTCGCCACTGGTGTTCCTCCATATCTCTACGCATTTCACCGCTACACATGGAATTCCACTTCCCTCTTCTGCACTCAAGTCGACCAGTTTCCAATGACCCTCCACGGTTAAGCCGTGGGCTTTCACATCAGACTTCATCAACCACCTGCGCGCTCTTCACGCCCAATAATTCCGTATAACGCTCGCCACCTACGTATTACCGCGGCTGCTGCCACGTACTTCGC
+
CCCCCGGGGGGGEGGGGGFGFGGGGFGGGGGGGGGGGGGGGGGGGGGGGGGGGGGGGCFGGGGGGGGGGGGGGGGGGGGGGGGGGGGGEFGGGGGGGGGGGGGGGGGGGGGGGGGGGGGGGGGGGGGGGFGGGGGGG4?FGGGFFFAEGFFFGDDDFGG>EG5DGGFGGGGGF;6FGFGGGGGGGG:CFFGGGDGEGGGGGEGEFFA>BC)=*=28C6FGFGFFFC>42D>F1=9CE<GGG0<())19ACF)8@FEF:>2665>587287:8<2:A<?:((,(((())...7627)8*)*1
@M03364:396:000000000-C9LGT:1:1101:27687:7515 2:N:0:10
GGACTACAAGGGTTTCTAATCCTGTTTGCTACCCACGCTTTCGAGCCTCAGTGTCAGTATTATGCCAGAAGGCTGCCTTCGCCATCGGTATTCCTCCAGATCTCTACGCATTTCACCGCTACACCTGGAATTCTACCTTCCTCTCACATACTCTAGCTCTACAGTATCAGATGCCGTTCCCAGGTTAAGCCCGGGGCTTTCACATCTGACTTATCAAGCCACCTACGCTCGCTTTACGCCCAGTAATTCCTATTCACGCTTGCACCCTCTGTATTACCGCGGCTGCTGGCCCAGCTTTAGC
+
CCCCCGGFGGGGFGGGGGGFFGGGGGGGGGGGGGGGGGGGGGGGGGGGAGGGGGGGCGGGGGGFGGGGGGGGGGGGGGGFGGGGGGGGEGGGGGGGGGGGGGGFGFGGGGGGGGGGGGGGGGGGGGGGGGGGGGGGG96EFGF7?GGAFFGFCD9DDDGGGGFGGFGGGGGGFGFGGEGGGGF+@D,:@BDFDDGGGGGGGCFEGFCE;C=F*47;EFGGDGFF@:9>DC=>=BB=E?GFG9;E:7?EFG+)9C3EF:(,/637CF56;33?35<)1<:0;>;F>?:)4,3:(4(/*89CC
@M03364:396:000000000-C9LGT:1:1101:5435:7535 2:N:0:10
GGACTACAAGGGTATCTAATCCTGTTTGCTACCCACGCTTTCGAGCCTCAGTGTCAGTATTGTGCCAGAAGGCTGCCTTCGCCATCGGTATTCCTCCAGATCTCTACGCATTTCACCGCTACACCTGGAATTCTACCTTCCTCTCACCTACTCTAGCCTACCAGTATCAGATGCAGTTCCCAGGTTAAGCCCGGGGCTTTCACATCTGACTTATCAAGCCACCTACGCTCGCTTTACGCCCAGTAATTCCGATTAACGCTTGCGCCCTCTGTCTTACCGCGGCTGCTTGCACGGATTTAGC
+
CCCCCGG8,FFGGGGGGGGGGGGFGG,EFG@FGGGGGGGGGGG8,BFDGGGCFFGGGFF,C,C;CFBGEE<BFFGGGGGGGGEFBFEGF<FFGC9FEFGFGGGGGGGFGGGGGGGGGGGGGGGGGGGGF<FGG9=F49DFDDA9+4@8=DGDF7DFCDG?,AFGGGGGGF9>8F5?F7AE8,=AD=?97E=DDGECDGGGGFGFGFFFAG@:C3<;CCGG5DCBED=:)?>@28BFE2CFG?27AE<CFGC(/:3)221;((=(:ED(1,.6).4-)<40404966)62:<<((()0*)2:
@M03364:396:000000000-C9LGT:1:1101:20911:7549 2:N:0:10
GGACTACAGGGGTATCTAATCCTGTTCGCTCCCCCAGCTTTCGCGCCTCAGCGTCAGTGGTGGCCCAGAAGGCCGCCTTCGCCACCGGTGTTCTTCCCGATATCTGCGCATTCCACCGCTACACCGGGAATTCCGCCTTCCCCTACCACACTCGAGCCCGCCGGTATCGGAGGCTCGCCGGGGTTGAGCCCCGGGCTTTTCCCCCCGACCTAACGGGCCGCCTACGCGCCCCTTCCGCCCAATGAATCCGGATAACGCTCGCCCCCCACCTTGTACCCCGGCTGCTTGCACGTACTTAGCC
+
CCCCCGGGFGEGGGGGGGGGGGGGGGGGGGGGGGGGGGGGGGGGGGGGGGGGGGGGGFEFFGGGGGGGFFGGGGGGGGGGGGGGGGGGFGGGGGGGGGGEGGGGGGGGGGGGGGGGGGGGGGGGGGGGGEFGGGGGGFDGGGGFFGGEGFGFG5F5FGGGGGFDGEGGGG5:6F=GGEEC>CC:EE,5@FFCCC?E3;?E+4E(9B@1(949.@:9DFGC>D1(4*4)()-(-:(228EG*4(.*))6991---<<)((-47::D8)(4(())...6+446>((()..4)56(,(00/.:9
@M03364:396:000000000-C9LGT:1:1101:22236:7565 2:N:0:10
GGACTACAAGGGTTTCTAATCCTGTTTGCTACCCACGCTTTCGAGCCTCAGTGTCAGTATTATGCCAGAAGGCTGCCTTCGCCATCGGTATTCCTCCAGATCTCTACACATTCCACCGTTACACCGGGAATTCCAGTCTCCCCTACCGCACTCAAGCCCGCCCGTACCCGGCGCGGATCCACCGTTAAGCGATGGACTTTCACACCGGACGCGACGAACCGCCTACGAGCCCTTTACGCCCAATAAATCCGGATAACGCTTGCACCCTACGTCTTACCGCGGCTGCTGGCACAGAGTTAGC
+
CCCCCGGGGFGGGGGGGGGGGGGGGGGGGGGGGGGGGGGEFGGFGGGGGGEGFGGGFFGGGGGGGGGGGGGGGGGGGGGGGGGGGGGGGGGGGGGGGGGGGGGGGGGGGGFGFGGGGGG?CGGGGGGGGGGGGGGAFFGGGFGFFGGGGFGFGF=F:DCEGGFGGECEGGEGEFFG5?8EFEG7>::5BBGGGGE?FFGFGEGFGFFB0C9E(2/4>1=:>C6((04)()2(,144<(;?E:0:)4)6=FDBFF0)9448,21)9CD33::8(.8)-<29>6(7914436:BF1,09*)::
@M03364:396:000000000-C9LGT:1:1101:26801:7584 2:N:0:10
GGACTACAGGGGTATCTAATCCTGTTTGCTCCCCACGCTTTCGCGCCTCAGTGTCAGTTACAGACCAGGAAGCCGCCTTCGCCACTGGTGTTCCTCCATATCTCTACGCATTTTACCGCTACACATGGAGTTCCACCGCCCTCTCCTGTCCTCAAGCCGTGCAGTTTCCAAAGCCTGAACCGGTTGAGCCGGTCCCTTTTCCCTCAGACTTGAACAGCCGCCTGCCCACCCTTTACGCCCAATCATTCCCTATACCTCTTGCCACCTACCTCTTTCCCGGGCTTCCTGGCCCTGGGTTGGC
+
CCCCCGGCFGGGGGGGGGFGGGGFGFGEGGGGGGFGGGGGGGGDGGGGBFFFGGGGGFF,CFF<FFGGGGFFGGGGDEGF,FGGGGGFFEGEFGGGGFGFFGGGGGGGGCEGEFDGGGGGGGFGEEF<<EGCEGGGGBDEGGFFFGD8FFG>F6=?F6EE+FFFFGGGGGGA?::07*@CGC7C>@3);83;;1:CDFGG:*,.2)107*>:5;8@9(=*(9,22*,)/:;(5;))/2EF<67?<96-***.)-4)*)))-4A9FF48:(4),-.:96((-4,(()6<0(,(,(-)0)()2
@M03364:396:000000000-C9LGT:1:1101:28007:7591 2:N:0:10
GGACTACACGGGTATCTAATCCTGTTTGCTACCCACGCTTTCGAGCCTCAGTGTCAGTATTATGCCAGAAGGCTGCCTTCGCCATCGGTATTCCTCCAGATCTCTACGCATTTCACCGCTACACCTGGAATTCTACCTTCCTCTCACATACTCTAGCTCTACAGTTTCAGATGCAGTTCCCAGGTTAAGCCCGGGGATTTCACATCTGACTTATAGAGCCACCTACGCTCCCTTTACGCCCAGTCATTCCGATTCACGCTTGCCCCCTCTGTCTTCCCGCGGCTGCGGGCCCAGCTTCGGC
+
CCCCCGGGGGGGGGGGGGGGGGGGGGGGGGGGGGGGGGGGGGGGGGGGGGGGGGGGGGGGGGGFGGGGFGGGGGGGGGGGGGGGGGGGEGGGGGGGGGGGGGGGGGGGGGGGGGGGGGGDEGFGGGGGFGGGGGGFFGGGGGDDFFD9@FGFDECFGFGGGGFGGGGGGGGGFGFGGFGFGEF+DF,8D9DGGCGGGGGGGFGFGFFF7DEFC+,;?AFC:FB=.?)@4;@BDFE*95EGG=B>6>CEFG0,6?37F;7;D4;(2BD>2().)19)9;(,-21111,(469>(4(0/*(17
@M03364:396:000000000-C9LGT:1:1101:26214:7593 2:N:0:10
GGACTACTGGGGTATCTAATCCTGTTTGCTACCCACGCTTTCGAACCTCAGTGTCAGTATGATGCCAGAAGGCTGCCTTCGCCATCGGTATTCCTCCAGTTCTCTACGCCTTTCACCGCTACACCTGGAATTCTACCTTCCTCTCACCTACTCTAGCCTAACAGTATCAGATGCCGTTCCCAGGTTAAGCCCGGGGCTTTCACATCTGACTTATCAAGCCACCTCCGCGCGCTTTCCGCCCAGTCATTCCGATTCACGCTTGCACCCACCGTTGTAGCGCGGCTGCCTGCACGGCCTCTGC
+
@@CB@FGGC@AFGFF<EFEFFCGFFGGGGGGGGF<BCCEFEGEC<CFG@A@6@FEF9;C<,CF<CF@CFGEGEFFGFDGGDCGGEFCF@,6B<?DFFF<,5CDD,CFEC+BFGFFGFGGD=C?FFGGF,EG8EFG?EEDEC=B@CFDE99E6A*+=ECFC8A0AFEFGCDGGFFEGG>F8=F6>D=,:F<60+=>>CEFGGEGF+91A*=AFE99*5*91:C4:-,/9(:(5>?D)7;EFGF@5/)<<8D;((,.9A0?0215)02>((((.(--))2,2-4>6B(().,.5(6())).0*
@M03364:396:000000000-C9LGT:1:1101:22552:7603 2:N:0:10
GGACTACAGGGGTATCTAATCCTGTTTGCTACCCACGCTTTCGAACCTCAGTGTCAATATGATGCCAGAAGGCTGCCTTCGCCATCGGTATTCCTCCAGATCTCTACGCATTTCACCGCTACACCTGGAATTCTACCTTCCTCTCACCTATTCTAGCCTAACAGTATCAGATGCAGTTCCCAGGTTAAGCCCGGGGATTTCACATCTGACTTATCAAGCCACCTACGCTCGCTTTACGCCCAGTAATTCCGATTCACGCTTGCACCCTCTGTATTCCCGCGGCTGCTTGCCCAGAGTTAGC
+
CCCCCGGGGGGGGFGGGGGGGGGGGGGGGGCGGGGGGGGGGGG<EGGGGGGGGGGG9FGGGGGCGGGGGGGGGGGGGGGGGGGGEGGGFGGGGGGGGGGGGGGGGGGGGGGGGGGGGGGGGGGGGGGGGGGGGFGGGAFFGGGFGFGGGFFEED=<FGGGBFFGGGGGGGCGFGFGGFGGDADFFG9DFFGGGGGGGGGGGFGFFF@EFGFGF6DAF5EGBGFFFD4/79@F=BDFFFGGGF5;+9?EFGG;D@56A2?FFFGEGGG?F3@C3?C)4<89>>>9>(,)5<(.),()0*-;:
@M03364:396:000000000-C9LGT:1:1101:27330:7610 2:N:0:10
GGACTACTAGGGTTTCTAATCCTGTTCGCTCCCCACGCTTTCGCTCCTCAGCGTCAGTAACGGCCCAGAGACCTGCCTTCGCCATTGGTGTTCTTCCCGATATCTACACATTCCACCGTTACACCGGGAATTCCAGTCTCCCCTACCGCACTCAAGCCCGCCCGTACCCGGCGCGGATCCACCGTTAAGCGATGGACTTTCACACCGGACGCGACGAACCGCCTCCGAGCCCTTTACGCCCACTAAATCCGGATAACGCTTGCACCCTACGTATTTCCGCGGCTGCTGGCACGTAGTTCGC
+
CCCCCGGGFGGGFFGGGGGGGGGGGGGGGGGGGGGGGGGGGGGGGGGGGGGGGGGGGEGGGGGGGGGGGGGGGGGGGGGGGGGGGEGGFGGGGGGGGGGDGGGGGGGGGGGGGGGGGGFC>FFGGGGGEFGGGGGGGGGGGGGFGGGCEFGFGFCFFGGGG>BD:EEGGGGGFGFGEBGGGGGG*AC?AC=DFGGGGGGGGEGFGFF>9DBG7>CBG9EGBG>02/489D>F1<?)64CEGB(3)5:>FGGB:?(<48;<64/)9@>(,.4:)68)5<4369>B><5,4(.4??(..1:CC
@M03364:396:000000000-C9LGT:1:1101:12194:7637 2:N:0:10
GGACTACACGGGTTTCTAATCCTGTTCGCTCCCCACGCTTTCGCTCCTCAGCGTCAGTAACGGCCCAGAGACCTGCCTTCGCCATTGGTGTTCTTCCCGATATCTACACATTCCACCGTTACACCGGGAATTCCATCCTCCCCTACCGCACTCGCGCCCGCCGGTATCGGAGGCTCGCCGGGGGTGAGCCCCGGCCTTTTCCCTCCGACCTAACGGGCCGCCCCCCCGCGCTTTAACCCCCATGAATCCGGATACCGCCCGCCCCCTACGTATTTCCCCCGCCGCTTGGCCGGTATTCGCC
+
CCCCCGGGGGGGGGGGGGGGGGGFGGGGGGGGGGGGGGGGGGGDFGGGGGGGGGGGGGC9FE7FGGFFGFG<FEGGGGGGDGGGG9FGFFGGGGGGGCC7FFEGFGFGGGGGDFGGGG48EGGGGE@@:CFGGG8,,3+CFDEF+8D?E?GFG5+*C?C6CF5?F:9D8;>C>E=D*6:*287*:C23;EGDD=:**2@?+.<)7>5,2C1+55*(17EE>G((,*-)3)4321.)).8C*(,2?)65FD)((8)3)4-((,:3DG),8(()6..))+((-(((-1-(-,4((,()1/35D
@M03364:396:000000000-C9LGT:1:1101:16385:7663 2:N:0:10
GGACTACTAGGGTTTCTAATCCTGTTTGCTACCCACGCTTTCGAACCTCAGTGTCAGTATGATGCCAGAAGGCTGCCTTCGCCATCGGTATTCCTCCAGATCTCTACGCATTTCACCGCTACACCTGGAATTCTACCTTCCTCTCACCTACTCTAGCCTAACAGTATCAGATGCCGTTCCCAGGTTAAGCCCGGGGCTTTCACATCTGACTTATCGAGCCACCTACGCTCCCTTTACGCCCAGTAATTCCGATTAACGCTTGCACCCTCTGGATTACCGCGGCTGCTGGCACGTATTTAGC
+
CCCCCGGGGGGGGGGGGGGGGGGGGGGGGGGGGGGGGGGGGGGGGGGGGGGGGGGGGGGGGGGGGGGGGGGGGGGGGGGGGGGGGGGGGGGGGGGGGGGGGGGGGGGGGGGGGGGGGGGGGGGGGGGGFGGGGGGGFCGGGGGFGGGGGFFEGFGFFGGF8EDFGDDGGFGGFGDGGEGGGFGGGG,>FFFGGGGGGGGGGEGEEF6A5CEAA;,:;CGEFGFFEF@A>?@DFEFFF=GGGD==:7?CFGG;<D6EF<BD;@FFGGG,68)))64)4@<9;;;63:>:BBBFFB(9?/.>F
@M03364:396:000000000-C9LGT:1:1101:7523:7667 2:N:0:10
GGACTACTGGGGTTTCTAATCCTGTTCGCTCCCCACGCTTTCGCTCCTCAGCGTCAGTAACGGCCCAGAGACCTGCCTTCGCCATTGGTGTTCTTCCCGATATCTACACATTCCACCGTTACACCGGGAATTCCAGTCTCCCCTACCGCACTCAAGCCCGCCCGTACCCGGCGCGGATCCACCGTTAAGCGATGGACTTTCACACCGGACGCGACGAACCGCCTACGAGCCCTTTACGCCCACTAAATCCGGATCACGCTTGCACCCTACGTATTGCCGCGGCTGCTGGCACGTAGTTAGC
+
CCCCCGGGGGGGGGGGGGEGGGGGGGGGGGGGGGGGGGGGGGGGGGGGGGGGGGGGGGFGGGGGGGGGCF?FGFGGGGGGGGGGFGGGGGGGGGGGGGGGGEGGGGGGGGGGGGGGGGEDEGGGGGGGGGGGGGGGGGGGGGGFGGGGGFG>FD+;FF8CCFFGGGGGGGGGFGFGEBCGFGGFFG*48FEDDECCFGGGGEGFGFF;>GFGF:EB<6EGFGF::@?)4D>B0(8ADBGGG?(4623)9C5,3:(4F:??(4C4FED<?F3:)6:)6A(3(7>;6?8>(0.54(())1)2:
@M03364:396:000000000-C9LGT:1:1101:15755:7681 2:N:0:10
GGACTACTAGGGTTTCTAATCCTGTTTGCTACCCACGCTTTCGAGCCTCAGTGTCAGTATGATGCCAGAAGGCTGCCTTCGCCATCGGTATTCCTCCAGATCTCTACGCATTTCACCGCTACACCTGGAATTCTACCTTCCTCTCACCTACTCTAGCCTAACAGTATCAGATGCCGTTCCCAGGTTAAGCCCGGGGCTTTCACATCTGACTTATCAAGCCACCTACGCTCGCTTTCCGCCCAGTACTTCCGATTAACGCTTGCACCCTCTGTATTCCCGCGGCTGCTTGCCCAGATTTAGC
+
CCCCCGGGGGGGGGGGGGGGGGFGGGGGGGGGGGGGGGGGGGGGGGGGGGGGGGGGGGGGGGGGGGGGGGGGGGGGGGGGGGGGGGGGGGGGGGGGGGGGGGGGGGGGGGGGGGGGGGGGGGGGGGGGGGGGGGGGGGGGGFFFGGGGGFGEEDGFFFFGGGFGGGGGGGGGFGFGGFGGGGGDGGCDFEEGGGGGGGGGGFGFGFFFEGFG;FGCGFGGFGFDFEABAG>F?DD*8@EGGFF@@)9?AFC?F@03A;BFD?>;=FG6?B:<4<B).<84(4>692)).8()).(*1*6C*
@M03364:396:000000000-C9LGT:1:1101:26868:7717 2:N:0:10
GGACTACTGGGGTTTCTAATCCTGTTCGCTCCCCACGCTTTCGCTCCTCAGCGTCAGTAACGGCCCAGAGACCTGCCTTCGCCATTGGTGTTCTTCCCGATATCTACACATTCCACCGTTACACCGGGAATTCCAGTCTCCCCTACCGCACTCAAGCCCGCCCGTACCCGGCGCGGATCCACCGTTAAGCCATGGACTTTCACCCCGGCCGCGTCGAACCCCCTCCGAGCCCTTTACGCCCAATAAACCCGAATCACGCTTGCACCCTCCTTCTTCCCGCCGCTGCTGGCCCGTATTTGGC
+
CCCCCFF@FGGGCGGGGGGGGGGFGGGGGEGGGGGGGGGGGFFGDGGFGG8FGGGGCFGFFGCFGGGGFGGGGCGGGGFE,FFC:CFE9DFCGFFGGGEGFGGG;EGAEEGGGGGGGG>CGGAFFEGGGFGGGGC,@E9FGDED6BF+@9F=CD+;=DECEGDGGECGG7*4/>=5*:CF,+2*=E*6@:+8:<@+0?FFF)<;FEE>(7(/()14/,A=(990,;(8,9(3.88).(AEC?(2)-.)897(((-6F3::((2,>ED4,(()--6).2(0(-49-234((.,--()0*.:>
@M03364:396:000000000-C9LGT:1:1101:6261:7736 2:N:0:10
GGACTACTCGGGTTTCTAATCCTGTTCGCTCCCCACGCTTTCGCTCCTCAGCGTCAGTAACGGCCCAGAGACCTGCCTTCGCCATTGGTGTTCTTCCCGATATCTACACATTCCACCGTTACACCGGGAATTCCAGTCTCCCCTACCGCACTCAAGCCCGCCCGTACCCGGCGCGGATCCACCGTTAAGCGATGGACTTTCACACCGGCCGCTCCGACCCGCCTACGAGCCCTTTACGCCCAATCAAGCCGGATAACGCTGGCACCCTCCGTCTTACCGCGGCTGCTGGCACGTATTTTGC
+
CCCCCGGGGGGGFGGGGGGGGGGGGGGGGGGGGGGGGGGGGGGGGGGGGGGGGGGGGGGAGEEGGGGG8<<FGFFGGGGGGGGGCGGGGGGGGGGGGGGEGFGGGGG9FFGGFGGGGE=DGGGGGGGGFGGGGGD,=>=FGFGFFGE@GFGFGB8DD8F>CFEGGCEG9?CG>FA)48EEFGG:BE*3CF8*;C8*>EFGGEGFGF>>(9(1(0/(9(?EBGF??C6)4D;B1:?4<1EGE043)5.)*952,33<F<>F(4C0FFGB(4(-(.4-:C:;02329?7>(((.(.(*)*)2*
@M03364:396:000000000-C9LGT:1:1101:12462:7744 2:N:0:10
GGACTACCCGGGTTTCTAATCCTGTTCGCTACCCATGCTTTCGCTCCTCAGCGTCAGTTACTGCCCAGAGACCTGCCTTCGCCATTGGTGTTCCTCCTGATATCTGCGCATTTCACCGCTACACCAGGAATTCCAGTCTCCCCTACAGCACTCAAGTTATGCCCGTATCGCCTGCACGCCCGGAGTTAAGCCCCGGGATTTCACAGACGACGCGACAAACCACCTACGAGCTCTTTACGCCCAGTAATTCCGGACAACCCTCGCACCCTACGTATTACCGCGGCCTCTGGCACGTTGTTCG
+
CCCCCGGGGGGGGGGGGGGGGGGFGFGGGGDGGGGGGGGGGGGGGGGGGGGGGGGGGGGGGGGGGGGGCGGFGGGGGGGGGGGCFGGGCFFGGGGGGGGGGGGGGGGGGGGGGGGGGGGGGGGGGGGGGGGGGGGGGGDGGGGFGGFGG?DDFDGDFFFGGGFGGGGEGGGGFGDCFFGGGGD3@ECEC;DFFCEGD*>FFADEFFAB=D>C>>:2>18C;521(+/2(/4(56A<<ACCG3039><AFC>:;?>(72((4:14):C::14((,.45C4391304(((.:0(2(.).03?>
@M03364:396:000000000-C9LGT:1:1101:26588:7762 2:N:0:10
GGACTACTAGGGTATCTAATCCTGTTCGCTCCCCCAGCTTTCGCGCCTCAGCGTCAGTGGTGGCCCAGAAGGCCGCCTTCGCCACCGGTGTTCTTCCCGATATCTGCGCATTCCACCGCTACACCGGGAATTCCGCCTTCCCCTACCACACTCGAGCCCGCCGGTATCGGAGGCTCGCCGGGGGTGAGCCCCGGGCTTTTACCTCCGACCTACCCGGCCGCCTACGCCCGCTTTACGCCCCATGCATCCGGATCTCGCTCGCCCCCTACGTACTACCCCCGCTCCTGGGCCGCAGTTCCCC
+
CCCCCGGGEGFGFGGGGGGFGGGGGGGGGGGGGGGGGGGGGGGGGGGGGGGGGGGGGGGGGGGGGGGGF<FFGGGGGEGGGGGGGGGGGGGGGGGGGGGGEEEGGGGGGGGGGGGGGGGGGGDGGDGGCEGGGGGGGCDGGGGB?DGEGFGFGB6:FGGEGGFGGEGGGGEGBGBGEAE7>5C*:8*.9C@C<7?EDC8?78F)*0729D69(0*-79G5;G033*,)-)4-4(.488EE*(,3)56AFC/((().)4(.((28D:/(.3(.(-.).*,(49((-,)((,4((((08/)02
@M03364:396:000000000-C9LGT:1:1101:28003:7764 2:N:0:10
GGACTACCGGGGTATCTAATCCTATTTGCTCCCCACGCTTTCGTGCCTCAGCGTCAGGTACAGGCCAGGCGGCCGCCTTCGCCGCTGGTGTTCTTCCACATCTCTACGCATTTTACCGCTACACATGGAGTTCCACCGCCCTCTCCTGTCCTCAAGCCGTGCAGTTTCCAAAGCCTGAACCGGTTGCGCCGGTCCCTTTTACTTCAGACTTGCCCAGACGCCTGCCCCCCCTTTCCGCCCAATCCTTCCGGATAACGCTTGCCACCCTCGTCTTACCCCCGCTGCCTGCCCGTGATTTGCC
+
CCCCCGGGGGGGGFFGGGFGFGG<FGGGGGDGGGGGGGGGGGGGGGGGGFFGGGGDG8FGGGGGGGGGGGGGGGGGGGGGGGGGGGGGFGGGGGGGGGG?EDDFGGGGGGGGGFFGGGGGGGGG98FAF=FFGGGDDF8FGGGFGGFA>FF7C=FFGFGEDGFFGGGGGCF;FGDGGAFFGDGFEG,(2=*9<5CF;EFGC@9?F6CC)2?+))3.7(;*2D(4(*.)-9434?24138E;1,().64?7D(,().)-(38:<)CF3(24,(,2.)4+3(7((41,).(.:(,(()**.*2
@M03364:396:000000000-C9LGT:1:1101:17788:7772 2:N:0:10
GGACTACCAGGGTTTCTAATCCTGTTCGCTCCCCACGCTTTCGCTCCTCAGCGTCAGTAACGGCCCAGAGACCTGCCTTCGCCATTGGTGTTCTTCCCGATATCTACACATTCCACCGTTACACCGGGAATTCCAGTCTCCCCTACCGCACTCAAGCCCGCCCGTACCCGGCGCGGATCCACCGTTAAGCGATGGCCTTTCACACCGGACGCGCCGAACCGCCTACGAGCCCTTTACGCCCAATAAATCCGGATAACGCTCGCCCCCTACGTATTCCCGCGGCTGCGTGCACGTATTTCGC
+
CCCCCGGGGGGGGGGGGGGGGGGGGGGGGGGGGGGGGGGGGGGGGGGGGGGGGGGGGGDGGGGGGGGGGGFGGGGGGGGGGGGGGGGGFGDGGGGGGGGGGGGGGGGGGGGGGGGGGGGGGGGGGGGGGGGGGGGEFGFGGGGFDGG6CBGFGFGFGGGGGGFGG8EGGGGCBGFG5>GGCGF:FGF;FFCD5>E*>FGGGEGEGFF>>DFGF):7D(:CBGBFBEF>?GFFB7:)6:GGG12?)5<>FDD9<<04=<FF?0:93?D9((,..672<E:B>>B6(((-46(8?:(*7*-05
@M03364:396:000000000-C9LGT:1:1101:16799:7775 2:N:0:10
GGACTACTCGGGTATCTAATCCTGTTTGCTCCCCACGCTTTCGAGCCTCAGCGTCAGTTACAGTCCAGAGAATCGCCTTCGCCACTGGTGTTCTTCCTAATCTCTACGCATTTCACCGCTACACTAGGAATTCCATTCTCCTCTCCTGCACTCTAGACTTCCAGTTTGAAATGCAGCACCCAAGTTAAGCCCGGGTATTTCACATCTCACTTAAAAGTCCGCCTACGCTCCCTTTACGCCCAGTAAATCCGGACAACGCTCGCCACCTACGTATTACCGCGGCTGCTGGCACGTAGTTCGC
+
CCCCCGGGGGGGGGGGGGGGGGGGGGGGGGGGGGGFGDGGGGGFGGGGGGGGGGGGGGGGGGGGGFFGFGFGGGGGGGGGGGFGEGGGEGGGFGGGGGFGGGGGGGCFCGGGGEFFGGEDGGGGGGGGGGGGGGGGGEGGFFGFGGGFDDG6,:=DADGGGGFGGGGGGGGGFGEGF5DFGFGGGGCDFEFFGGGGGGGGGACCEFFC;<CGE3,3=@EF@DFAAB=B@DABDEFFFFGFG@2BBEFFFGG6719?F9;DF9>><ED8:??4)<?4A<:BBFFFFF0)533282.08=)>C
@M03364:396:000000000-C9LGT:1:1101:25908:7781 2:N:0:10
GGACTACTAGGGTTTCTAATCCTGTTCGCTCCCCACGCTTTCGCTCCTCAGCGTCAGTAACGGCCCAGAGACCTGCCTTCGCCATTGGTGTTCTTCCCGATATCTACACATTTCACCGCTACACTAGGAATTCCATTCTCCTCTCCTGCACTCTAGACTTCCAGTTTGAAATGCAGCACCCAAGTTGAGCCCGGGTATTTCACATCTCACTTAACAGTCCGCCTACGCTCCCTTTACGCCCAGTAACTCCGGACCACGCTCGCCACCTACGTATTCCCGCGGCTGCTTGCACGTCGTTCGC
+
CCCCCGGGFGGGFGGGGGGGGGGFGGGGGGGGGGGGGGGGGGGGGGGGGGGGGGGGEEFGGGGGGGGGGGFGGGGGGGGGGGGGGGGGGGGGGGGFGGGGGGGGGGGCGGGGGGGGGGGGGGGGGGGGGGGGGGGGGCFGGGFFGGGD?BFBEE9DCFFGGGFGGGGGGGGGFGFGGFGGGFF@EFFEFGGGGGGGGGGGGFGFFF;*;DEGC451CEGGAGFF96:;@DFFFEFFF@GGGFFE+9/7=G99?F0(879(24:9/AF:>BFF))().<491773>?8)5<.<:1(0)0(>)
@M03364:396:000000000-C9LGT:1:1101:21758:7783 2:N:0:10
GGACTACTCGGGTTTCTAATCCTGTTCGCTCCCCACGCTTTCGCTCCTCAGCGTCAGTAACGGCCCAGAGACCTGCCTTCGCCATTGGTGTTCTTCCCGATATCTACACATTCCACCGTTACACCGGGAATTCCAGTCTCCCCTACCGCACTCAAGCCCGCCCGTACCCGGCGCGGATCCACCGTTAAGCGATGGACTTTCACACCGGACGCGCCGAACCGCCTACGAGCCCTTTACGCCCACTAAATCCGGATAACGCTTGCACCCTACGTATTCCCGCGGCTGCTGGCACGTAGTTAGC
+
CCCCCGGGGGGGGGGGGGGGGGGGGGGGGGGGGGGGGGGGGGGGGGGGGGGGGGGGGGGGGGGGGGGGGGGGGGGGGFGGGGGGGGGGFGGGGGGGGGGGGGGGGGGGGGGGGGGGGGGGGGGGGGGGGGGGGGG9EGCAFFGFGGGGCAGAGDDFGGGGGGFGEGGGGEGGAF94*8CFFGG@FGF;FF**>E=FFGGGG?C)0=B9(935():-96GGFGFF?E:5-12?1<?>A:EGG<0(/52)/9C;8,49FBB?04C2CGD?:BB:))4).<144(,(,207?B8???0779:*:
@M03364:396:000000000-C9LGT:1:1101:8218:7786 2:N:0:10
GGACTACACGGGTTTCTAATCCTGTTTGCTACCCACGCTTTCGAGCCTCAGTGTCAGTATTATGCCAGAAGGCTGCCTTCGCCATCGGTATTCCTCCAGATCTCTACGCATTTCACCGCTACACCTGGAATTCTACCTTCCTCTCACATACTCTAGCTCTACAGTTTCAGATGCAGTTCCCAGGTTAAGCCCGGGGATTTCACATCTGACTTATAGAGCCACCTACGCTCCCTTTACGCCCAGTAATTCCGATTAACGCTTGCACCCTCTGTATTACCGCGGCTGCTGGCCCGGAGGTGGC
+
CCCCCGGGGGGGCFGGGGDGGGGFGGGGGGGGGGGGGGGGGGG@FEGGGGGFGGGGGGGGFEGGGGGGFDGGGFGGFFGGGGEFG<FCFGGGGGGGGGG9EFGGFFGGGGGGGDAEGEEDDGGGGGGGFFGGGGGGGGFGGGGFG9DFADFDFEGFFCGGDFBFFECFCDDGD,DGGFGGGGGDFG,:D9=?DGGGG88EF7EFFA6=>DEEECFAD@FF5C=B>?437C=BFFFEF?GGGFB=+?EFFG411;0?@?BDF@>=GFD?03;<3?<5E@:0909(-1:,564(((,)))(/*
@M03364:396:000000000-C9LGT:1:1101:6019:7820 2:N:0:10
GGACTACACGGGTTTCTAATCCTGTTTGCTACCCACGCTTTCGAGCCTCAGTGTCAGTATTATGCCAGAAGGCTGCCTTCGCCATCGGTATTCCTCCAGATCTCTACGCATTTCACCGCTACACCTGGAATTCTACCTTCCTCTCACCTACTCTAGCCTAACAGTATCAGATGCCGTTCCCAGGTTAAGCCCGGGGCTTTCACACCTGACTTATCAAGCCACCTACGCTCGCTTTACGCCCAGTAATTCCGATTAACGCTTGCACCCTCTGTATTACCGCGGCTGCTGGCACATAGTTTGC
+
CCCC8FGGGGGGGGGGGGGGGCFGGGGGGGFFFFFGGGGFGGGGGGGDFFGGGGGGGGGGGGGGFGFFDFEFGFFGGGGFGGGGGGGGGGGGGGGGGGGFFEFGGFFFGGGGGFGCFEEGEGD<ECFGGGGGGEGFGGGGGGGFGGF8E@F5=EGFGGFGGGFGGEGGDFEGFGBDE@F?FFFFFG,*BF=DGGGGG>FCCEGF5<F@FGFG=CGCCEGGFF2@=D<6(?@=@(86CFDFE(=;17<CF=C(6:(9F34;;<F2DEG?<:8A)6<AD@:44(--2842((,5(.)*1/)2*
@M03364:396:000000000-C9LGT:1:1101:28313:7827 2:N:0:10
GGACTACTAGGGTTTCTAATCCTGTTCGCTCCCCACGCTTTCGCTCCTCAGCGTCAGTAACGGCCCAGAGACCTGCCTTCGCCATTGGTGTTCTTCCCGATATCTGCGCATTCCACCGCTACACCGGGAATTCCGCCTTCCCCTACCACACTCGAGCCCGCCGGTATCGGAGGCTCGCCGGGGTTGAGCCCCGGGCTTTTACCTCCGACCTAACGGGCCGCCTACTCGCGCTTTACGCCCAATGAATCCGGATAACGCTCGCCCCCTACGTACTACCCCGGCTGTCTGCCCGTATTTCGCC
+
CCCCCGGGGGGGEFGGGGGGGGGGGGGGGGGGGGGGGGGGGGGGGGGGGGGGGGGGGGGGGGGGGGGGGGGGGGGGGGGGGGGGGGGGGGGGGGGGGGGEGGGGGGGGGGGGGGGGGGGGGGFGGGGDGDGGGGGGGGDGGGGFDGGGGFGFGFGFGGGGGGFGG8FGGGGGFG9<CEGGGEGCCE,.;CEC>EGG3CF?CAG<FF>63C;F05:1DFGGFG:F4+.)-97(4,)),4EE*-((*..69C)(,().)4(4,1::G83(3-()(-).:54((3(-())6:).844,090(/1
@M03364:396:000000000-C9LGT:1:1101:19612:7827 2:N:0:10
GGACTACAGGGGTATCTAATCCTGTTTGCTACCCACGCTTTCGAGCCTCAGTGTCAGTATTATGCCAGAAGGCTGCCTTCGCCATCGGTATTCCTCCAGATCTCTACGCATTTCACCGCTACACCTGGAATTCTACCTTCCTCTCACATACTCTAGCTCTACAGTTTCAGATGCAGTTCCCAGGTTGAGCCCGGGGATTTCACATCTGACTTCTAGAGCCACCTACGCTCCCTTTACGCCCAGTAATTCCGATTAACGCTTGCCCCCGCTGTATTCCCGCGGCGGTTGGCACGGCGTTAGC
+
CCCCCEEDFGGGGCFAGFFEFGGGGFGGGFFFGFEGGGGGGGGCCCGGGGG@EFF@FFGFGFGCFFGGCEFFGEFGGGEGGGFEGGEFGFGGGEFFGFF?EBEGGFGFGGC=EEGGGGGGGGGFCFGGGGGGGEGGEG+FFGGFGGGGGFGBFEFFC,=B4?DFGDFGFGGCFG=FDDGG9,?7DF,:DBFGCEGE7BC?CECECFF7;DEFEF,;C:FFEGFD=DAE=D4==>7/92CBE=9B+9??F8*,4<(9A6;D6:1(219(.(--).:-)3,1(-,(-(((4:)4((()0)(9:
@M03364:396:000000000-C9LGT:1:1101:4857:7830 2:N:0:10
GGACTACTCGGGTTTCTAATCCTGTTTGCTACCCACGCTTTCGAGCCTCAGTGTCAGTATTATGCCAGAAGGCTGCCTTCGCCATCGGTATTCCTCCAGATCTCTACGCATTTCACCGCTACACCTGGAATTCTACCTTCCTCTCACATACTCTAGCTCTACAGTTTCAGATGCAGTTCCCGGGTTAAGCCCGGGGATTTCACATCTGACTTATAGAGCAACCTACGCTCCCTTTACGCCCAGTAATTCCGATTAACTCTTGCACCCTCTGTTTTACCGCGGCGGCTGGCGCGGTTGTAGC
+
CCCCCGGGGGGGFGGGGGDGGEFGGGGGGGGGEGGGGGGGGGGGGGEFGGGGGGGE<FDFGGG9FGGG?FGGFEGEGGGAFGGGGGGGGGGGGGGGGGGGG@DFAEGCGGGGFEDCFEEGGGGGGGGGDFBEGGGDGGGGGGFFFGFFCFED=DFFFFGGGGFFGGGG8=@EDFDGG9==9+=3BG<>F9@DD6E6DGGGCAGEFA>E*B5FC@,*+97,-3-77C555CB=:@E*/8CCF9BE6<CFF7*(6@;)1)/9).5)8CD26(61)9:))74(--((-3613(,440-0)).*2
@M03364:396:000000000-C9LGT:1:1101:16757:7857 2:N:0:10
GGACTACTCGGGTTTCTAATCCTGTTTGCTACCCACGCTTTCGAGCCTCAGTGTCAGTATTATGCCAGAAGGCTGCCTTCGCCATCGGTATTCCTCCAGATCTCTACGCATTTCACCGCTACACCTGGAATTCTACCTTCCTCTCACATACTCTAGCTCTACAGTTTCAGATGCAGTTCCCAGGTTGAGCCCGGGGATTTCACATCTGACTTATAGAGCCACCTACGCTCCCGTTACGCCCAGTCATTCCGATTAACGCTTGCACCCCCTGTATTGCCGCGGCTGCTGGCCCCGGTTTCGC
+
CCCCCECGGGFEGFGFGGGFGGGGGFGGFF<CFGDC:FFFGCFD<;FAA<FEFFGGGGGGGDD<FGFGCGGGFFFFEFGGGC:,BECFC,DFEFFGGFD,A<>FFGGGFGGB;FFGGED>8@8F4>FGGEE:F,@@DDCFGF=DD9D?,+9*,;BD=,7377BCGGFGCEDFFA6DE?=8?9AAED,:?>DF?EGGDEF?FEEEFFFFFGEGAC,35AE95C@=BDD5=C=4)05:25=CC>B(*./7CC</7<D3:2662757*8*(.(442)626<9;9991>(20:634(((0...7/
@M03364:396:000000000-C9LGT:1:1101:17467:7867 2:N:0:10
GGACTACCGGGGTATCTAATCCTGTTCGCTCCCCACGCTTTCGCTCCTCAGCGTCAGTAACGGCCCAGAGACCTGCCTTCGCCATTGGTGTTCTTCCCGATATCTACACATTCCACCGTTACACCGGGAATTCCAGTCTCCCCTACCGCACTCAAGCCCGCCCGTACCCGGCGCGGATCCACCGTTAAGCGATGGACTTTCACACCGGACGCGACGAACCGCCTACGCGCCCTTTACGCCCAATCAATCCGGATAACGCTTGCACCCTACGTATTCCCGCCGCTGCTGGCCCGTCGTTAGC
+
CCCCCGGGGGGGGGGGGGGGGGGGGGGGGGGGGGGGGGGGGGGGGGGGGGGGGGGGGGGGGGGGGGGGGGGGGGGGGGGGGGGGDFGGGGGGGGGGGGGGGGGGGGGFGGGGFGGGGGFDGGGGGGGGCEGGGGGFGGGGGGGFGGG>GFGFGF6AFGGGGGEGG*AEGG5C:=2C:)?FFGGGGG<=FGE*>CE;CGGGG4C9FBD64DBC9)?3D1=E>GFB0;?)(9>F98:9A,8CG,47)54-=FC(44(6@?FB16F2CGD2(:44)::)6<4,(-4(-9::?B0(-3,)0),CC
@M03364:396:000000000-C9LGT:1:1101:6049:7888 2:N:0:10
GGACTACTAGGGTATCTAATCCTGTTTGCTCCCCACGCTTTCGCGCCTCAGTGTCAGTTACAGACCAGGAAGCCGCCTTCGCCACTGGTGTTCCTCCATATCTCTACGCATTTCACCGCTACACATGGAATTCCACTTCCCTCTTCTGCACTCAAGTCGACCAGTTTCCAATGACCCTCCACGGTTAAGCCGTGGGCTTTCACATCAGGCTTAATCAACCACCTGCGCGCTCTTTACGCCCAATAATTCCGGATAACGCTCGCCACCTACGTATTACCGCGGCTGCTTGCACGTAGTTAGC
+
CCCCCGGGGGGGGGGGGGGGGGGGGGGGGGGGGGGGGGGGGGGGGGGGGGGGGGGGGGGGGGGFGGGGGGGGGGGGGGGGGGGGGGGGGGGGGGGGGGGGGGGGGGGGGGGEFGGGGGGGGGGGFGGGGFGGGGGGGFGGGGGFGGGGGFGFGDCFFGGGGGFGGGFGGGGGFCDFFFGGGGG@FE+:CFGGGGEGGGGGGEGFDFFEEGFG=62:DBGGFGFF=F@B=G9D7=EFEFEGGF@D4;EFFGGBFFBFF:6,8>GB*AF4(,32)4:ADG6>,4;11:>)5825(.(8@*.2:
@M03364:396:000000000-C9LGT:1:1101:10469:7894 2:N:0:10
GGACTACTAGGGTTTCTAATCCTGTTTGCTCCCCACGCTTTCGAGCCTCAGCGTCAGTTACAGACCAGAGAGTCGCCTTCGCCACTGGTGTTCCTCCACATATCTACGCATTTCACCGCTACACGTGGAATTCCACTCTCCTCTTCTGCACTCAAGTTCTCCAGTTTCCAATGACCCTCCCCGGTTGAGCCGGGGGCTTTCACATCAGACTTAAAGAACCGCCTGCGCTCGCTTTACGCCCAATAAATCCGGACAACGCTTGCCACCTACGTATTACCGCGGCTGCCGGCACGTAGTTAGC
+
CCCCCGGGFGGGGFGGGGGGG<FGGGGGGGGGGGGGGGGGGGGFGGGGGGGGGGGGGFFGGGGGGGGGFGGGGGGGGGGGGGGGGGGGFGGGGGGGGGGGGFFGGGGGGGGGGGGGGGGGGGGGGGGGFFFGGGGGFGGGGGGFGGGGGFGEGFGFGDFGGGFGFFGGGGGGFBDGGFGGD8CGGGCCFGGGGGGGGGGGG?FCCF+37FBF:+,1B@GGBGFF?F9D@DFF1??FFFGGG<1<F<BFFGGF:>BFF9BFFBG::EC:?B6,).:44<42-441(3(-9>(7<?(.)*.2:
@M03364:396:000000000-C9LGT:1:1101:18288:7910 2:N:0:10
GGACTACCGGGGTATCTAATCCTGTTCGCTCCCCACGCTTTCGCTCCTCAGCGTCAGTAACGGCCCAGAGACCTGCCTTCGCCATTGGTGTTCTTCCCGATATCTACACATTCCACCGTTACACCGGGAATTCCAGTCTCCCCTACCGCACTCAAGCCCGCCCGTACCCGGCGCGGCTCCACCGTTAAGCGATGGACTTTCACACCGGACGCGACGAACCGCCTACGAGCCCTTTACGCCCACTAAATCCGGATACCGCTTGCCCCCTACGTCTTTCCGCGGCTGCTGGCACGTATTTAGC
+
CCCCCGGGGGGGGGGGGGGGGGGGGGGGGGGGGGGGGGGGGGGGGGGGGGGGGGGGGFFFGGGGGGGGGGFGGGGGGGGGGGGGGGGGEGGGGGGFGGGGGGGGGGGGGGGGGGGGGGGGGGGGGGGGCGGGGGGFGGGGFGGFGGGGGFGFGFFFGGGGGGEGGGGGGGGGEGFG*.AE7FGEGGGFFGECFEG?FGGGGFGFGFFFFGFE0<CBD9EE1DB:(;65<DFF:?D<DFGGE:1<)(54BGGF:?F:@8>>F6*(9CD>(((.((4).<3109>99?F:0(3<6:(/99)2:
@M03364:396:000000000-C9LGT:1:1101:14745:7914 2:N:0:10
GGACTACAAGGGTATCTAATCCTGTTTGCTACCCACGCTTTCGAACCTCAGTGTCAGTATTATGCCAGAAGGCTGCCTTCGCCATCGGTATTCCTCCAGATCTCTACGCATTTCACCGCTACACCTGGAATTCTACCTTCCTCTCACATACTCTAGCTCTACAGTTTCAGATGCAGTTCCCAGGTTAAGCCCGGGGATTTCACATCTGACTTATAGAGCCACCTACGCTCCCTTTACGCCCAGTAATTCCGATTCACGCTTGCACCCTCTGTATTACCGCGGCTGCTCGCACGTATTTCGC
+
CCCCCGGGGGGGGFGGGGGGGGGGGGGGGGGFGGGGGGGGGGGFFGGGGGGGGGGGGGGGGGGGGGGGGFGGGGGGGGGGGGGGGGGGGGGGGGGGGFGGGGGGGGGGGGGGGGGFFGGGGGGGGGGGFGGGGGGGGGGGGGGFGGGFGFGFGEGFGFGGGGFGGGGGGGGGFFEGGFGGGGGGGG<DDDDFGGGGDGGGGFFCFFFFEGFGFF<;?>FG@CDFFGFEDGBFFFFEFFGGGFD>65?EFF?@F<CCFD;@47>@GGC18(66)7?<5C:2:>F0,05)-4(41(.*)/)9>
@M03364:396:000000000-C9LGT:1:1101:6686:7919 2:N:0:10
GGACTACTGGGGTTTCTAATCCTATTTGCTCCCCACGCTTTCGTGCCTCAGCGTCAGGTACAGGCCAGGCGGCCGCCTTCGCCGCTGGTGTTCTTCCCCATCTCTACGCATTTTACCGCTACACATGGAGTTCCACCGCCCTCTCCTGTCCTCAAGCCGTGCAGTTTCCACAGCCTGACCCGGTTGGGCCGGTCCCTTTTACTCCCGCCTTTCCCAGCCCCCTGCCCACCCTTTTCGCCCAATCCTTCCCGACACCGCTTGCCCCCTATCTATTTCCCCGGCCCGTGTCCCCGTGTTCGGC
+
CCCCC8F<EEFGB6BFGGGCFFG,CCEFGGGFGGFGGGGGGGGCFCFAFFGGEGGGG,CCFA,EDGFF<F@FGGDFGGGGGGEEDG@CE,BBFDGGG,FEA,9CDAGGG@C=E<;FFGGDEGGG9DFDDFFGGCFGG7DGGGGF?F9F@ABEF@+@EF+@@C>FFDCFGG9D5<@>>A67ECDC:**(;<:51>E=7+5A+7?)*)2,65;+)+3)>6F*47((2*,)(18,8))-32CG*(,4.)64@*/((,(-)-(-((+4/:)4))6)).).69(,(-9(,(((()5((((0)/()9
@M03364:396:000000000-C9LGT:1:1101:22565:7925 2:N:0:10
GGACTACTCGGGTTTCTAATCCTGTTTGCTACCCACGCTTTCGAGCCTCAGTGTCAGTATTATGCCAGAAGGCTGCCTTCGCCATCGGTATTCCTCCAGATCTCTACGCATTTCACCGCTACACCTGGAATTCTACCTTCCTCTCACATACTCTAGCTCTACAGTTTCAGATGCAGTTCCCAGGTTAAGCCCGGGGATTTCACATCTGACTTATAGAGCCACCTACGCTCCCTTTACGCCCAGTAATTCCGATTAACGCTTGCACCCTCTGTATTGCCGCGGCGGCTGGCCCCGCGTTCGC
+
CCCCCGFDFGGGGGGGGGGGGGGFFGGGGGGFGGGGEGCGGGGGGCGGGGGGGGGGGGEFGGGGGFFGE@FFGGGGGGGGGGGGGGGGGGGGGGGGGGGGGGGGGFGCEEGGGGGGGGGGGGGGGGGGGGGGGGGFGFFFGGGFGGF8FFFDEDFFFGGGGGFGGGGGGGFFFGDDFFGED=AAFGG5DCGDD>EGCEDEGEBAFFF7;@EG5=,2==DGEFBCF?4@);A@2>EEEDGFF926=5@EFGG(6;04A?.(6=B3CCD?D@5?<6C))76(09;(,319:0(((-,08>(91
@M03364:396:000000000-C9LGT:1:1101:24441:7926 2:N:0:10
GGACTACTAGGGTATCTAATCCTGTTCGCTCCCCACGCTTTCGCTCCTCAGCGTCAGTAACGGCCCAGAGACCTGCCTTCGCCATTGGTGTTCTTCCCGATATCTACACATTCCACCGTTACACCGGGAATTCCAGTCTCCCCTACCGCACTCAAGCCCGCCCGTACCCGGCGCGGATCCACCGTTAAGCGATGGACTTTCACACCGGACGCGACGAACCGCCTACGAGCCCTTTACGCCCAATAAATCCGGATCACGCTTGCACCCTACGTCTTACCGCGGCTGCTGGCACGTCCTTCGC
+
CCCCCGGGGGGG<DFGGGFGGGGGGGGGGGGGGGGGGGGGGGGGGGGGGGGGGGGGGGGFGGGGGGGGGGGGGGGGGGGGGGGGGCFGCFGGGGGGGGGGGGGGGGGGGGGGGGGGGGGGGGGGGGGGCFFFGGGGDF?GGGGFGGGGGFGFGFGFGFFGGGFGGGGGGGGGFGAG*6CFFGGCFE@2ACE3CCGGGGGGGFGFG>>69GFGF):9)2ED9DF?1;854CBF(4?2<:EEGF?<)44:BFGF?621::<?60;2DED?(.-.(.4)6C6969>69:)4>BBB61()0*)11
@M03364:396:000000000-C9LGT:1:1101:20470:7947 2:N:0:10
GGACTACACGGGTTTCTAATCCTGTTCGCTCCCCACGCTTTCGCTCCTCAGCGTCAGTATCGGCCCAGAGACCTGCCTTCGCCATTGGTGTTCTTCCCGATATCTACGCATTCCACCGCTACACCGGGAATTCCACTCTCCCCTCCCACACTCAAGCCCGCCCGTACCCGGCGCGGATCCCCCGTTAAGCCCTGGGCTTTCACACCGGGCGCGACACACCGCCTACGCGCCCTTTACGCCCAGTAAACCCGGCCAACGCTTGCCCCCTACGCATTTCCGCGGCGTCTTGCCCGTACTTACC
+
CCCCCGGGGGGEFCGGGGDFFF<CFFGGGGGGGGCCGGGGGGGG7FGGGGFFGGGGGF,,,,8CFGGG<C8,C,AFGGGGGGGD,,FFEFGGG,@EG,=FF7CFGFG+CCGGAFFGGG+=EGGGE4CE>CFFGGF9E83AFFEF=E+6@9FBD58CEC8CEGB9C*@C,***3557*0:C*3)*=C<8+,+1*2:*7B>FF)@9<D79(91*,):(1(2A6CB6:C1),1(46?4:<0CEGB(4*)..?D3-((((8(((--/4<C<((.4(2(,).A4?(49(,-((-4,50(()01)*9
@M03364:396:000000000-C9LGT:1:1101:17728:7955 2:N:0:10
GGACTACCGGGGTATCTAATCCTGTTTGCTCCCCACGCTTTCGTGCCTGAGCGTCAGTTATGGTCCAGAAAGCCGCCTTCGCTACTGGTATTCCTTTGAATCTCTACGCATTTCACCGCTACACTCAAAGTTCTACTTTCCTCTCCCACACTCTAGCCTAGCAGTTTCAAAAGCAGCTCCGAAGTTGAGCCTCGGAATTTCACTTCTGACTTGCTTGGCCGCCTGCGCACCCTTTACACCCAGTAAATCCGGATACCGCTTGCACCCTACGTATTCCCGCGGCTGCTGGCACGTATTTAGC
+
CCCCCGGGGGGGGGGGGGGGGGGGGGGGGGGGGGGGGGGGGGGGGGGGGGGGGGGGGGGFGGGGGGGGGGGGGGGGGGGGGGFCGGGGGGGGGGGGGGGGGGGGGGGGGGGGGGGGGGGGGGGGGGFGGGGGGGGGGGGGGGGFGGGGGFGDGFGFGGGGGGFGFGGGGFGEFGEGGFGGGGGEFGFEFGGGGGG>CGGGGEGCCFFE7DA:>FFCGDGGFGFFFC@EBGFFFFE3>CGGGDDE65?<FF):;?F);8>>B::)9CD6,:83)6:)6C499BB90())3:18::(10*5C7
@M03364:396:000000000-C9LGT:1:1101:19759:8003 2:N:0:10
GGACTACCAGGGTTTCTAATCCTGTTCGCTCCCCACGCTTTCGCTCCTCAGCGTCAGTAACGGCCCAGAGACCTGCCTTCGCCATTGGTGTTCTTCCCGATATCTACACATTCCACCGTTACACCGGGAATTCCACTCTCCCCTACCGCACTCAAGCCCGCCCGTCCCCGGCGCGGCTCCACCGTTAAGCCATGGACTTTCACCCCGGACGCGCCGAACCGCCTCCCAAGCCTTCACCCCCACTCATTCCGGATAACCCTGGCACCCTACGTCTTACCGCGGGTCCTGGCCCCTGTCTAGC
+
<CCCCCGG8FBFGC@CFF<<AEC6EFDFGGGGGGGEFGGGGGGCCGGCGGFGGEFG8<EFFGGGEEGGCFGGGGGFGGGGGGGDE9BF?FFEGFG99AFCFEEGGFGGGGCFEGFFGG@DEBFEG8CFFGGGGGG,@EDGF?+:=DG+@5FFGDD5:E?E6>@GF*1B5*>E*5(1:8:EEECC8C*6:23*2C=0>CCFFEC358>;0<(*7:E9>,CE1C6:(/().*-(..).5)/::0,().).9:9(-((6?((((.*,*1C2(3((.,4.5@:(93(-(())4:((((,0)1)0*
@M03364:396:000000000-C9LGT:1:1101:13113:8039 2:N:0:10
GGACTACCGGGGTTTCTAATCCTGTTTGCTCCCCACGCTTTCGTGCCTGAGCGTCAGTTATGCCCCAGGAGGCTGCCTTCGCCATCGGTGTTCTTCCACATATCTACGCATTTCACTGCTACACGTGGAATTCCACCTCCCTCTGACACACTCTAGTCGAGCAGTCACATATGCCATTCCAGAGTTAAGCTCGGGGATTTCACATCTGTCTTACTCAACCGCCTGCGCACCCTTTACGCCCAGTAATTCCGTTTAACGCTCGCACCCTACGTATTCCCGCCGCTGCTGGCCCGTAGTTAGC
+
CCCCCGGGGGGGGDFGGGGGGGGGGGGGGGGGGGGGGGGGGGGGGGGGFGGGGGGGGFGGGGGGGGGGGGGGGGGGGGGGGGGGGGGGGGGGGGGGGGGGGGGGGGGGGGGGGGGGGGGDGGGGDFGGGGGGGGGEFEFGGGGFG9DEE?GDGFGFGGGDEG>GGGGGGGCGFG5=EFGG7FFGGGGEFGFGGGGGDGGGGEGFFFFF>CED?=5:C=GGFGFF=85>@GFF;@FFF6ECGFFFFEC6FGC).7?2?0961(2(1CD<::::2).)69(1(,-4(4:)4(((2-4)74):D
@M03364:396:000000000-C9LGT:1:1101:18627:8043 2:N:0:10
GGACTACTGGGGTTTCTAATCCTGTTCGCTCCCCACGCTTTCGCTCCTCAGCGTCAGTAACGGCCCAGAGACCTGCCTTCGCCATTGGTGTTCTTCCCGATATCTACACATTCCACCGTTACACCGGGAATTCCAGTCTCCCCTACCGCACTCAAGCCCGCCCGTACCCGGCGCGGATCCACCGTTAAGCGATGGACTTTCACACCGGACGCGACGAACCGCCTACGAGCCCTTTACGCCCAATAAATCCGGATAACGCTTGCACCCTACGTCTTACCGCGGCTGCTGGCACGTACTTAGC
+
CCCCCFFFGGGGGCGGGGGGGGGGGGFGGDGGFGGGGGGGGGGGGFGFGGGGGGGGGGGGGGGGEFFGGFFGGGGGGGGGGGGGGGGGFGGGGGGFFGCEGGGGGGGGGGFGGFEGGGGDCFGGGDGG:BFGGGGFGC8FGGGFGFGCCEGFGF8FGC8EGEDGGGGGGGGGFGFDE4CE?FGFCE<;CC5*;CEGCGGGG3?C<A>B6D9EB5C;G>EG;DFBBFB),9;??B0<<<ACE??1)5:497D624(4422,24:<FGG??F<?0.8-4<(4(((,-,.).-()-.()07:GD
@M03364:396:000000000-C9LGT:1:1101:17927:8056 2:N:0:10
GGACTACTAGGGTTTCTAATCCTGTTCGCTCCCCCAGCTTTCGCGCCTCAGCGTCAGTGGTGGCCCAGAAGGCCGCCTTCGCCACTGGTGTTCCTCCATATCTCTACGCATTTCACCGCTACACATGGAATTCCACTTCCCTCTTCTGCACTCAAGTCGACCAGTTTCCAATGACCCTCCACGGTTAAGCCGTGGGCTTTCACATCGGACTTAATCAACCACCTGCGAGCCCTTTACGCCCAATCATTCCGGATACCGCCTGCCCCCTACGCATTACCGCGCCTGTCGGGCCGTGTTTGCC
+
CCCCCGFGFGGGGGGGGFFGGFGGGGFFFGEGGGGECGGFFEF;FFBFFDAFFFGCCEFFFGGEFFGGGEEFEGGGEFGEF@FGGEEGFFGGGFFEFGFGAFDFG;EFFEECGGGFGGGG6FEFFDGDFDDFGGEGFGGDBDFB8DG9CCF5F<FFF=86=CBGFGFFFABEFD>7,9FC,,;>EG*:=C:DDGGEFFFGD6C896*4/?@94+,11*C=9C@2=>2)(/(,:@E<<6CFE<DD)5)6B><9,33)/30((-/(9*C1,.((,,3:AG249((-(.,(,--(-4(08),2:
@M03364:396:000000000-C9LGT:1:1101:15911:8057 2:N:0:10
GGACTACCGGGGTTTCTAATCCTGTTTGCTCCCCACGCTTTCGTGCCTGAGCGTCAGTTATGTCCCAGGAGGCTGCCTTCGCCATCGGTGTTCTTCCACATATCTACGCATTTCACTGCTACACGTGGAATTCCACCTCCCTCTGACACACTCTAGTCGAGCAGTCACATATGCCATTCCCGAGTTAAGCTCGGGGATTTCACATCTGTCTTACTCAACCGCCTGCGCACCCTTTACGCCCAGTAATTCCGATTCACGCTCGCACCCTACGTATTTCCGCGGCTGCTGGCCCGTATTTCGC
+
CCCCCGGGGGGGGGGGGGGGGGGGGGGGGGGGGGGGGGGGGGGGGGGGGGGGGGGGGGGGGGGGGGGGGFGGGGGGGGGGGGGGGGGGGGGGGGGGGGGGGGGGGGGGGGGGGGGGGGGGGGGGGGGGGGGGGGGGGGGGGGGFGFG?FFGDGFGFGGEEGGFGGGFGGGFGFGFFGFGGGGGCGE,;AF;FGGGGDGEGGEGFGFFFFGEGEB,1=@GGFG>9:::B;C>F@FFCFFECG@6@6??EFG4(42)6B:6(14?4CEG?(464848).<(4>4379?:???4396()/*)*1
@M03364:396:000000000-C9LGT:1:1101:10222:8062 2:N:0:10
GGACTACCCGGGTTTCTAATCCTGTTCGCTCCCCCAGCTTTCGCGCCTCAGCGTCAGTGGTGGCCCAGAAGGCCGCCTTCGCCACCGGTGTTCTTCCCGATATCTGCGCATTCCACCGCTACACCGGGAATTCCGCCTTCCCCTACCACACTCGAGCCCGCCGGTATCGGAGGCTCGCCGGGGTTGAGCCCCGGGCTTTTACCTCCGACCTAACGGGCCGCCTACGCGCGCTTTACGCCCAATGAATCCGGATCACCCCCGCCCCCTCCGTCTTTCCCCGGCTGCTGGGCCGGTCTTCGCC
+
CCCCCGGGGGGGGGGGGGGGGGGGGGGGGGGGGGGGGGGGGGGGGGGGGGGGGGGGGGGGGGGGGGGGGEGGGGGGGGGGGGGGGGGGEGGGGGGGGGGGGEGGGGGGGGEGGGGGGGGGGGGGGGGGGDGGGGGGGGGGGGGFFGGFGFGFGFGFGGGEEEEDGEGGGGEGBC,CEFGEGEG8>E,4?EFGGGE=C5C?+4E4DFF>6D1C)@E933EE>G044*4)3914(-64(2?E*4(.0)64:D31(((.),(--7EBDE<10(-((,).<+.(-9((())(((42(,(0*1,99
@M03364:396:000000000-C9LGT:1:1101:21701:8065 2:N:0:10
GGACTACCCGGGTTTCTAATCCTGTTCGCTCCCCACGCTTTCGCTCCTCAGCGTCAGTAACGGCCCAGAGACCTGCCTTCGCCATTGGTGTTCTTCCCGATATCTACACATTCCACCGTTACACCGGGAATTCCAGTCTCCCCTACCGCACTCAAGCCCGCCCGTACCCGGCGCGGATCCCCCGTTAAGCGATGGACTTTCACACCGGACGCGACGAACCACCTACGAGCCCTTTACGCCCACTAAATCCGGATAACGCTTGCACCCTACGTATTACCGCGGCTGCTGGCGCGTGTTTAGC
+
CCCCCGGGGGGGGGGGFGEGGGGGGGGGGGGGGGGGGGGFGGGGGGGGFGGFGGGGGGGGGGGGGGCGFGCFGGDCFGGGGGGGGFGGFGGGGGGGGGGGGGGGGGGGGGGGFCFGGGGGGEGGEEGGGGGGGGG?GGGGGFEFGGGDGEGFFBCFFFCGGGEGFCEDGG58@GFGG>EG*=1*=<16FC?CFC=CGGGGG):)7@:B074:45C>C>GGBGFF2<:5<DBF:B?4A:EEEB(:)34)*214026468((-884FGGB(481)62)6<:>2;>((44).8(-1((.0.-2:
@M03364:396:000000000-C9LGT:1:1101:15266:8097 2:N:0:10
GGACTACTGGGGTTTCTAATCCTGTTTGCTACCCACGCTTTCGAACCTCAGTGTCAATATGATGCCAGAAGGCTGCCTTCGCCATCGGTATTCCTCCAGATCTCTACGCATTTCACCGCTACACCTGGAATTCTACCTTCCTCTCACATACTCTAGCTCTACAGTTTCAGATGCAGTTCCCAGGTTAAGCCCGGGGATTTCACATCTGACTTATAGAGCCACCTACGCTCCCTTTACGCCCAGTAATTCCGATTAACGCTTGCACCCTCTGTATTACCGCGGGTGCATGCACAGAGTTAGC
+
CCCCCGGGGGGGGGGGGGGGGGGGGGGGGGGGGGGGGGGGGGGGGGGGGGGAFGGGGGGGGGGGGGGGGGGGGGGGGGGFGGGGGGGGGGGGGGGDGGGGGGGGGGGGGGGDGGGGGGGGGGGGGGGGFGGGGGGGGGGGGDE9FGGGFFFEFEFFGGGGGGFGGGGGGGFGFFDFGFEGGGGGGFC<DBDFGGGGGGGGGFEEFCFFFGFGFFGEGFGGEGFFFDA?4C54=EFFC2ECF@F7+8C?FG4;@F63C19;02;<DFG28,)9)6?3?:61(((-2:)).328),(9@*)::
@M03364:396:000000000-C9LGT:1:1101:11454:8122 2:N:0:10
GGACTACAAGGGTATCTAATCCTGTTTGCTACCCACGCTTTCGAACCTCAGTGTCAGTATGATGCCAGAAGGCTGCCTTCGCCATCGGTATTCCTCCAGATCTCTACGCATTTCACCGCTACACCTGGAATTCTACCTTCCTCTCACCTACTCTAGCCTAACAGTATCAGATGCCGTTCCCAGGTTAAGCCCGGGGCTTTCACATCTGACTTATCAAGCCACCTACGCTCGCTTTCCGCCCAGTAATTCCGATTAACGCTTGCACCCTCTGTATTACCGCGGCTGCTGGCACAGATTTAGC
+
CCCCCGGGFGGGGFFGGGGGGGGGGGGGGGEGGGGGGGGGGGGDFGGGGGGGGGGGGGGGGGFGGGGGFGGGGGGGGGGGGGGGGGGGGGGGGGGGGGGGGGGGGGGGGGGGGGGGGGGGGGGGGGGGGFFGGGGFGFGGGGGFGGGFFFGFGFGFFGGGFGFGGFGGFGGGFGFGEEGGGGFDGGGFFBEGGGGGCGGGGEGFGF47*=:AABFCGCCFDFBD5B@@4DBFDFF*56CEFFFF=?CFFGC(,:?FFFF@DF>);FD@B?>6<4<69C,360-2,870:::>(4(1**-22
@M03364:396:000000000-C9LGT:1:1101:13414:8143 2:N:0:10
GGACTACAGGGGTTTCTAATCCTGTTCGCTCCCCACGCTTTCGCTCCTCAGCGTCAGTAACGGCCCAGAGACCTGCCTTCGCCATTGGTGTTCTTCCCGATATCTACACATTCCACCGTTACACCGGGAATTCCAGTCTCCCCTACCGCACTCAAGCCCGCCCGTACCCGGCGCGGATCCACCGTTAAGCGATGGACTTTCACACCGGACGCGACGAACCGCCTACGAGCCCCTTACGCCCAATAAATCCGGATAACGCTTGCCCCCTACGTATTACCGCGGCGGCCGGCCCGTCGTTCGC
+
CCCCCGGGGGGGGGGGGGFGGGGGGGGGGGGGGGGGGGGGGGGGGGGGGGGGGGGGGGGGGGGGGGGGGGGGGGGGGGGGGGGGG9FGGGGGGGGGGGGGGEGGGGGGGGGGGGGGGGGGGGGGGGGGDGGGGGGGGGGGGGGFGGGGGFGFGFGFGGGGGGFGGDGGGGGGFGBGC?EGGGGGGGEDFGGDGGEC<CEEGEGEGFFFFD6:1.:1C6EG1D9::F::?D;4(48)5,;:E:8?73<29C714(,6@<BF::F(9EGB(28.)).).<(-3(((-((((,-399:).3(/)
@M03364:396:000000000-C9LGT:1:1101:6504:8164 2:N:0:10
GGACTACAGGGGTATCTAATCCTATTTGCTCCCCACGCTTTCGTGCCTCAGCGTCAGTAACAGGCCAGGCGGCCGCCTTCGCCACTGGTGTTCTTCCATATATCTACGCATTTTACCGCTACACATGGAGTTCCACCGCCCTCTCCTGTCCTCCAGCCTGCCAGTTTCCAAAGCCTGTACCGGTTGAGCCGGTACCTTTCACTTCAGCCTTAACAGACCGCCTGCGCACCCTTTACGCCCAATCATTCCGGATAACGCTCGCCACCTACGTATTACCCCGGCTGCTTGCCCGTACTTCGCC
+
CCCCCGGGCFGGGEGGGGGGGGG,FFGGGGGGGGGGGGGGGGGGGGGGGGGGGGGGGGFGGGF8FGGGCGGGGGDFGGGGCGGGGGGG<EFFGGGGGGGFGGFGDGGGGGGGGGGGGGGGGGGGGFGFFEGGGGGGG@=FGGG6?FFDFFGFGFCFGGGDGGAGFFGFFGF9AFDGGF7EEE5CBE359FC>DCCCCGGFFC;?CAF*027<>AF@4=FE>GF;<:6.3D?31?)-81:8*,470:B9BF1(4642>9((((::DGD(44:)-54)6+4416(,3.-,(()--4()9917D
@M03364:396:000000000-C9LGT:1:1101:27235:8191 2:N:0:10
GGACTACTCGGGTTTCTAATCCTGTTTGCTCCCCACGCTTTCGTGCCTCAGTGTCAGTTACAGTCCAGAGAGCCGCCTTCGCAACTGGTGTTCCTCCTAATATCTACGCATTTCACCGCTACACTAGGAATTCCACTCTCCTCTCCTGCACTCAAGTTTCCCAGTTTCAAAGGCTTACTACGGTTGAGCCGTAGCCTTTCACCTCTGACTTACGAAACCACCTACCCACCCTTTACGCCCGGTAATTCCGGATACCGCTAGCCCCCTACGACTTACCCGCGCTCCTGGCCCGAGGTGCACC
+
CCCCCGGGGGGGFGGGGGFGGGGEGGGGGFGGGGGGGGGGGGGGGGGGGGGGGGGGGGGGGGGGGGGGGGGGGGGGGGGGGGGGGGGGFFGGGGGGGGGGGFGGGGGGGGGGGGGGGGGGGGGGGGGGGFGGGGGGG8FGFGFFGGGGDFGE8D6?E;EGCFDGGGGGGGFGFFEGGFGGGGGBEGD:D<@GG>FEFGGGGCECCAFC=FCF*3*008@17744),)*/;9:@@=C=2?<*(.,8<).+;)((6)4).(,.4?(<C/(,((-,4<4,+((4(((((,4<(-,,(-5)0.**
@M03364:396:000000000-C9LGT:1:1101:12269:8199 2:N:0:10
GGACTACTCGGGTTTCTAATCCTATTTGCTCCCCACGCTTTCGTGCCTCAGCGTCAGTCACAGGCCAGGCGGCCGCCTTCGCCACTGGTGTTCTTCCATATCTCTGCGCATTTTACCGCTACACATGGAGTTCCACCGCCCTCTCCTGTCCTCAAGTCTGCCAGTTTCTGAATCATAAATGAGTTGAGCTCATCCCTTTGCCTTCAGACTTAACCGACCGCCTGCGCACCCTTTACGCCCCATCATTCCGGATAACGCCCGCCACCTACGTATTACCGCGGCTGCTGGCACGTAGTTAGCC
+
CCCCCGGGGGGGGGGGGGGFGFGFFEGGGGGGGGGGGGGGGGGGFFGGGGGGGGGGGGGGGGGFGGGGGFGGGGGGGGGGGGGGGGGGFGGGEFGGGGAFFGGGGGGGGGGGGGGGGGGGGFGGGGGGGGGGGGGGF:CFGGG:8FG?FFGEGEGFGGGGGFFGGGGGGGGEFGFGGFCEGFGFGGB@>3DCFGFGGGGFGFDEFFFFEFC7:+1-)5CE0D?@;*651C61@@CFFDGE*40:96):=F9:?:A?>;((43?;GGC(5::)52)).*4-49(9??)5<1<:44?D6*-*9
@M03364:396:000000000-C9LGT:1:1101:19049:8224 2:N:0:10
GGACTACCCGGGTTTCTAATCCTGTTCGCTCCCCCAGCTTTCGCGCCTCAGCGTCAGTGGTGGCCCAGAAGGCCGCCTTCGCCACCGGTGTTCTTCCCGATATCTGCGCATTCCACCGCTACACCGGGAATTCCGCCTTCCCCTACCACACTCGAGCCCGCCGGTATCGGAGGCTCGCCGGGGTTGCGCCCCGGGCTTTTACCCCCGACCTAACGGGCCGCCCACGCCCGCTTTACGCCCACTGCACCCGGAAACCGCCCGCCCCCTCCGGATTACCCCGGCTGCTCGCCCGTCTTTTGGC
+
CCCCCGGGGGGGGGGGGGGGGGGFGGGGGGGGGGGGGGGGGGGGGGGGGGGGGGGGGGGGGGGGGGGGGFFGGGGGGGGGGGGGGGGGGGGGGGGGGGGEGGEFFFGDGEGGGGFGGEGGGGGGGGGGFGGGGGGGGGGGGGGF7FG6DAGBA5?BFGGGGGFGGCGGGGEG?F0CC3=:>5C8C8*-7CGG3EEE<FCF?<F(17)02D7C?F54738*(1((-/2)()4(44).-2EG*(,,04(,771-(-4(.4-1((13C1)(-((((4).96(,4-,,-,)42(41((../*-)2
@M03364:396:000000000-C9LGT:1:1101:11406:8224 2:N:0:10
GGACTACTCGGGTTTCTAATCCTGTTCGCTCCCCCAGCTTTCGCGCCTCAGCGTCAGTGGTGGCCCAGAAGGCCGCCTTCGCCACCGGTGTTCTTCCCGATATCTGCGCATTCCACCGCTACACCGGGAATTCCGCCTTCCCCTACCACACTCGAGCCCGCCGGTATCGGAGGCTCGCCGGGGTTGAGCCCCGGGCTTTTACCTCCGACCTACACGGCCGCCTCCCCGCGCCTTACGCCCAATGAATCCGTATACCGCTCGCCCCCCTCGTTTTCCCCGGGCCGCTGGCCCGTATTTTGGC
+
CCCCCGGGGGDGGGGGGGGGGCGFGGGGGGGGGGGGGGGGFFE7FGGGGGGGGGGGEGGGGGGGGGGGGGGFGGFGGGGGGGGGGGGGGGGGGFGGGGGCE@CFF,FGGGGG9FFGGGGGGGGGGGGGGCFGGGGGGGGGFGGFGGGFGFGFG>CAGEEEGGEGGGGGGG*B51-;ED5*/=5FEE,,0;CGGGDGDECE+-<)*).2;GF6()*->1E*(9631*430)((,4.5<?CC*(4,/64<F51(,,.:8((-((::D5)(-,,(3:)25*((-,(4(,(42(,,,-(0**))2
@M03364:396:000000000-C9LGT:1:1101:12143:8224 2:N:0:10
GGACTACCAGGGTTTCTAATCCTGTTCGCTCCCCCAGCTTTCGCGCCTCAGCGTCAGTGGTGGCCCAGAAGGCCGCCTTCGCCACCGGTGTTCTTCCCGATATCTGCGCATTCCACCGCTACACCGGGAATTCCGCCTTCCCCTACCACACTCGAGCCCGCCGGTATCGGAGGCTCGCCGGGGTTGAGCCCCGGGCTTTTACCTCCGACCTAACGGGCCGCCTACGCGCTCTTTACGCCCCATAATTCCGGATACCGCTCGCCCCCTACGTATTTCCGCCGCTGCTGGCCCGTTGTTACCC
+
CCCCCGGGGGGGGGGGGGGGGGGGGGGGGGGGGGGGGGGGGGGGGGGGGGGGGGGGGGGGGGGGGGGGGGGGGGGGGGGGGGGGGGGGEGGGGGGGGGGGGGGGGGGGGGGGGGGGGGGGGGGGGGGGGGFFGGGGGGGGGGGFFGGFGFGFGFGFGGGGGGFGGGGGGGEG?F2CEEG5EED<BE,5?CGGGGGG:FGGF<FBFFF>>D>F:@*4>0C51D?33*4<>/4(5>66:6EG*8<.*449?FD:6?.)0,(,39E(/:)((,,543).6*((499(9?3420:>3.(0)1)*0
@M03364:396:000000000-C9LGT:1:1101:15203:8256 2:N:0:10
GGACTACAGGGGTTTCTAATCCTGTTCGCTCCCCACGCTTTCGCTCCTCAGCGTCAGTAACGGCCCAGAGACCTGCCTTCGCCATTGGTGTTCTTCCCGATATCTACACATTCCACCGTTACACCGGGAATTCCAGTCTCCCCTACCGCACTCAAGCCCGCCCGTACCCGGCGCGGATCCACCGTTAAGCGATGGACTTTCACACCGGACGCGACGAACCGCCTACGAGCCCTTTGCGCCCAATAAATCCGGAGCACGCTTGCCCCCCACTTATTACCGCTGCGGCTGGCAGCTCTGTCGC
+
CCCCCGGGGGGGFEEGGGFGGGGGGGGGGGGGGGGGGGGGGGGGGGGGGGGFGGGGGGGGGGGGGGGGGGGGGGGGGGGGGGGGGGGGGGGGGGGGGGGGGGGGGGGGGGGGGGGGGGGGGGGGGGGGEGDFFGGGGGGGGGGFGGGGGFGFGFFFGGDCEGFGGG5EGGG>4F@GC?GG6FGCGE7:FFE3CCE6DF<CGFGFGFF9(>>C95?,14EEBGB?0;(04DB?004).(8;CB?2)444@D331((-7,((31C?CC)(49(.-)..5@0(---(,3(722,(((,***)99
@M03364:396:000000000-C9LGT:1:1101:23697:8274 2:N:0:10
GGACTACAGGGGTTTCTAATCCTATTTGCTCCCCACGCTTTCGCTCCTCAGCGTCAGTAACGGCCCAGAGACCTGCCTTCGCCATTGGTGTTCTTCCCGATATCTACACATTCCACCGTTACACCGGGAATTCCAGTCTCCCCTACCGCACTCAAGCCCGCCCGTACCCGGCGCGGATCCACCGTTAAGCGATGGACTTTCACACCGGACGCGACGAACCGCCTACGCGCCCTTTACGCCCAATCAATCCGGATAACGCTCGCCCCCTACGTATTTACGCGGCTGCTGGCACGTAGTTCGC
+
CCCCCGGGGGGGGEGGGGGGGGG,EFFGGGGGGGGGGGGGGGGGGGGGFGGGGGGGGGGGGGGGGGGGEGDEGFFGGGGGGGGGF9FGFGGGGGGGGGGGGDGGGGGGGGGGGGGGGGFGGGGGGGGGCEGGGGG,EGFGGGGFGGGGGFGFFFGFGFGGCFDGGGGGGGGGBC=DC5EGC6CEGE76AC3*9=;6CFGFG?F<FEBF9D979)*-)2CEBGF(8E0)493>0<?4A?GGD(,8)).:FGG9(-(47:>2((2(9CC2(.(().())3-0,-419?)).:7??(())*)97
@M03364:396:000000000-C9LGT:1:1101:8503:8296 2:N:0:10
GGACTACAAGGGTTTCTAATCCTGTTCGCTCCCCCAGCTTTCGCGCCTCAGCGTCAGTGGTGGCCCAGAAGGCCGCCTTCGCCACCGGTGTTCTTCCCGATATCTGCGCATTCCACCGCTACACCGGGAATTCCGCCTTCCCCTACCACACTCGAGCCCGCCGGTATCGGAGGCTCGCCGGGGTTGAGCCCCGGGCTTTTACCTCCGACCTAACGGGCCGCCTACCCGCCCCTTACGCCCAATGGATCCGGCTCAACGCCCGCCCCTGCGTACTTCCCGCGCCGGCGGCCCGTAATTTGCC
+
CCCCCGGGDGGGGGEGGGGGGGGGGGGGGGGGGGGGGGGGGGGGGGGGGGGGGGGGGGGGGGGGGGGGGGGGGGGGGGGGGGGGGGGGGGGGGGGGGGGGGGGGGGGGGGGGGGGGGGGGGGGGGGGGGGGGGGGGGCGGGGGFFGGGGFGBF=6@CEGGGGFGGGGGGGGGAFBGGFGGGGG<8=,,0;FGGGGEDGGF?>C)2<>94>>?7F/7DBGC9D<0(*.0,)((-,)360EE*412).))0/93((.))-(-((2478*(,(3((4).40,,4((31((-32(4(((.9*)02
@M03364:396:000000000-C9LGT:1:1101:27217:8297 2:N:0:10
GGACTACAGGGGTTTCTAATCCTGTTTGCTCCCCACGCTTTCGTGCCTCAGTGTCAGTTACAGTCCAGAAAGCCGCCTTCGCAACTGGTGTTCCTCCTAATATCTACGCATTTCACCGCTACACTAGGAATTCCACTCTCCTCTCCTGCACTCAAGTTTCCCAGTTTCAAAGGCTTACTACGGTTGAGCCGTAGCCTTTCACCTCTGACTTACGCAACCACCTACGCCCCCTTTACGCCCAGTAATTCCGGATACCGCTAGCCCCCTACGTATTACCCCGGCTGCTGGCACGTAGTGCACC
+
CCCCCGGGGGGGFGGGGGFBGGGGGGGGGGGGGGGGGGGGGGGGGGGGGGGGGGGGGGGFGGGGGGGGGGGGGGGGGGGGGGGGGGGGCFGGGFGGGGGGGGGGGGGGEGGGGGFGGGGGGFFFGGGGGGFGGGFDF8DGGGG@FGGA4DFE,:+;9@EGDGFGGGGGGGGGFGFFGFGFDCCDC>==FFGCGGFGGGGGGEG@FAF*AFCG@**1CA6;@C:EB54/272>@E==DFEFC8@E6)9C+7116@3383(,2:C07C7:?F:2)()).+((49,7154>028:61.7)*)02
@M03364:396:000000000-C9LGT:1:1101:13642:8313 2:N:0:10
GGACTACCAGGGTTTCTAATCCTGTTCGCTCCCCACGCTTTCGCTCCTCAGCGTCAGTAACGGCCCAGAGACCTGCCTTCGCCATTGGTGTTCTTCCCGATATCTACACATTCCACCGTTACACCGGGAATTCCAGTCTCCCCTACCGCACTCAAGCCCGCCCGTACCCGGCGCGGATCCACCGTTAAGCGATGGACTTTCACACCGGACGCGACGAACCGCCTCCGAGCCCTTTACGCCCAATAAATCCGGATAACGCTTGCACCCTCTGTATTGCCTCGGCTGCTGGCACGAAGTTGTC
+
CCCCCGGGGGGGGFGGGGGGGGGGGDGFGGGGGGGCFEECCGG>FFFGGGGGGEGGGGDGGGGGGGGGGGCFGGFFFEEEFGG:BEBDFDFB<@FEAFGGDGCEEDGFG9FGGGGFGGGDGFG9ECEDBFDFFGGFFB9D=+B*8DF>EAG)@DGFCEGEC>A6FE93@EDCEFAG:4C6<CFFCE*(8?*195EDCCC7C?C<<DF>9D9565*4C>GG>GFF(/281)90<1?>A0;CG?<7)-)4*2)7(-4)*-4:?BC,98D4((..-6A))3))-,-8,(,.(((5((,07*.*2
@M03364:396:000000000-C9LGT:1:1101:9502:8327 2:N:0:10
GGACTACTAGGGTTTCTAATCCTGTTCGCTACCCATGCTTTCGAGCCTCAGCGTCAGTTGCAGACCAGACAGCCGCCTTCGCCACTGGTGTTCTTCCATATATCTACGCATTCCACCGCTACACATGGAGTTCCACTGTCCTCTTCTGCACTCAAGTTGCCCGGTTTCCGATGCACTTCTTCGGTTAAGCCGAAGGCTTTCACATCAGACCTACGCAACCGCCTGCGCTCGCTTTACGCCCAATAAATCCGGATAACGCTTGCCACCTACGTATTACCGCGGCTGCTTGCACGTCGTTCGC
+
CCCCCGGGGGGGGGGGGGGGGGGGGGGGGGGGGGGGGGGGGGGGGGGGGGGGGFGGGGGGGGGGGGGGGGGGGGGGGGGGGGGGGGGGEFFGGGGFGGGGGGGGGGGGGGGGGGGGGGGGGGGGGGGGFFGGGGGGGFFGGGGFGGGGGFGFFDDFFGGGGGFDGGDGGGCEDGFGGFGGGGGGGGCEFGGGGCGGGGGGGFGFGFFEFGFGF48:;@EGFGFFDEBFBG;;7@D3C?GFG?2@6<B>FGG>F?FFF<FF?B>?7CF?2?14)6:))<24799(-82)5:8>F:(07),97
@M03364:396:000000000-C9LGT:1:1101:25678:8331 2:N:0:10
GGACTACCCGGGTATCTAATCCTGTTCGCTCCCCACGCTTTCGCTCCTCAGCGTCAGTAACGGCCCAGAGACCTGCCTTCGCCATTGGTGTTCTTCCCGATATCTACACATTCCACCGTTACACCGGGAATTCCAGTCTCCCCTACCGCACTCACGCCCGCCCGTACCCGGCGCGGATCCACCGTTAAGCGATGGACTTTCACACCGGACGCCACGAACCGCCTACGAGCCCTTTCCGCCCACTCAATCCGGATCACGCTTGCCCCCTCCGTATTACCGCGGCGGCTGGCACGTCTTTAGC
+
CCCCCGGGGGGGEGGGGGGGGGGGGGGGGGGGGGGGGGGGGGGGGGGGGGDFGGGGGGGGGGGGGGGGGGGGGGGGGGGGGGGDGGGGGGGGGGGGGGFGGGGGGGGGGGGGGFFGGGGGGGGGGGGGGGGGGGGAFGGGGGGDGGG@CDGBFD8ACECEGGFGGGGGGGGGFGBC:?EG?EG*BCC;FFEDFGG6<<EGG3EEGF@1(9>=(0;9C9GG(C>:8E?):DBB??D)64EGGF:,8:7AFF)((2((7<F?1(8(9ED>(4,-((().:399>0-0(,(43(4(.().*-22
@M03364:396:000000000-C9LGT:1:1101:25359:8358 2:N:0:10
GGACTACAGGGGTTTCTAATCCTGTTCGCTCCCCCAGCTTTCGCGCCTCAGCGTCAGTGGTGGCCCAGAAGGCCGCCTTCGCCACCGGTGTTCTTCCCGATATCTGCGCATTCCACCGCTACACCGGGAATTCCGCCTTCCCCTACCCCACTCGAGCCCGCCGGTATCGGAGGCTCGCCGGGGTGGAGCCCCGGGCTTTTACCTCCGACCTAACTGGCCGCCTACTCGCCCTTTACGCCCACTTGATCGGTATAGCCCTCGCCCCCTACGTCTTCCCCGCGCTGATGGCCCGCACTTACCC
+
CCCCCGGFGGGCBFEFGGFFGGGEGGGGGGGGGGGGGGFGFGGGGGGGGG8FEGGGF<FDGFEGGGGCEFGGGGGGG:FGGGGGFGGG@@FGGGGGGGG@FFG<=@FGGGGGCEEFFGGG+C=FEC7FC7FGEGGCC+@FEFGA?FG,@AFFG);3>CGDGE?4F8AFG55BAF7<*=?5=E3=*:A(;?C>DC85);<C93A<>FD(-96E2;+6<6FE>G<(.+571):0(54643EC*(,)*).6)11489)))((.2424D*)(.,4(8:)-4*((4;36(.624((4(-(06*-0*
@M03364:396:000000000-C9LGT:1:1101:9075:8361 2:N:0:10
GGACTACCGGGGTTTCTAATCCTGTTCGCTCCCCCAGCTTTCGCGCCTCAGCGTCAGTGGTGGCCCAGAAGGCCGCCTTCGCCACCGGTGTTCTTCCCGATATCTGCGCATTCCACCGCTACACCGGGAATTCCGCCTTCCCCTACCACACTCGAGCCCGCCGGTATCGGAGGCTCGCCGGGGTTGAGCCCCGGGCTTTTACCTCCGACCTAACGGGCCGCCTACCCGCGCTTTACGCCCAATGACTCCGCATACCGCCCGCCCCATACGTATTACCCCCGCTGCTCGCCCGGCTTTTGGC
+
CCCCCGGGGGGGGGGGGGFGGAFFFGGGGGGGGGGGGGGGGGGGGGGGGGGGGGGGEFFGGGGGGGGGGGGGGGGGGGGGGGGGGGGGGGGGGGGGGGDGEEGGGGGGGGGGGGGGGGGGGGGGGGGGGGGGAFDFGGGGGGFFFGGCFFG8ED*96CFEGGFGGCGFCEEGEG0<CDGGGGCC8C:8@CFCGGCC<8F+05<):FE07D29)823918:2<:((*4)4/,(1--5(-:8*-:29-5)/C*(4<2(),((40C9D1*.((.,.,)66+((---(()-41(47((-0)*.)2
@M03364:396:000000000-C9LGT:1:1101:23184:8370 2:N:0:10
GGACTACCGGGGTTTCTAATCCTGTTCGCTCCCCACGCTTTCGCTCCTCAGCGTCAGTAACGGCCCAGAGACCTGCCTTCGCCATTGGTGTTCTTCCCGATATCTACACATTCCACCGTTACACCGGGAATTCCAGTCTCCCCTACCGCACTCAAGCCCGCCCGTACCCGGCGCGGATCCACCGTTAAGCGATGGACTTTCACACCGGACGCGACGAACCGCCTACGCGCCCTTTACGCCCAATAAATCCGGATCACGCTTGCACCCTACGTATTCCCGCGGCTGCTGGCACGTAGTTAGC
+
CCCCCGGGGGDG@@FGGGGGGGGGGGGGGGGGGGGGGGGGGGGGGGGGGGGGGGGGGGFGGGGGGGGGEFGGGGGGGGGGGGGGGGGGEGGGGGGGGGGGGGGGGGGGGGGGGGGGGGGGGGGGGDGGGGGGGGFFGGGGGGGFGFGGGFGFGFFFGGGEEGFGGEGGGGGGBE2<=):CFGGGGE7=@C=:FE=*>FGGGAC4DBBFFGFD>>C>3>GG>G62:@B),9399B:)6?GGG:6:))6)8CCBB6(4?04(43;<GGGF00-4,)5))343,2>0;::?:0()(4.08BACD
@M03364:396:000000000-C9LGT:1:1101:13623:8377 2:N:0:10
GGACTACTGGGGTTTCTAATCCTGTTCGCTCCCCACGCTTTCGCTCCTCAGCGTCAGTAACGGCCCAGAGACCTGCCTTCGCCATTGGTGTTCTTCCCGATATCTACACATTCCACCGTTACACCGGGAATTCCAGTCTCCCCTACCGCACTCAAGCCCGCCCGTACCCGGCGCGGATCCACCGTTAAGCGATGGACTTTCACACCGGACGCGACGAACCGCCTACGAGCCCTTTACGCCCAATAAATCCGGAACACGCTTGCCCCCCACGTATTTCCGCGGCTTCTCGCCCGTAGTTGGG
+
CCCCCGGGGGGGGGGGGGGGGEGGGGGGGGGGGGGGGGGGGGGGGGGGGGGGGGGGGGGGGGGGGGGGFGGGGGGGGGGGGGGGGGGGFFFGGGFFGGGFGGEGGGGGGGGGGGGGGGFGGGGGGGGGFGGGGGGGGGFGGGGFGFGGGFGFF5DFGGGGGGFGF8EGGGGE5>@D55E60CFGGG@8A?/:CEGCFGGGGFGFGFDF05,51)?49;GG0DB?06()-932(34).-8CE::?)56)1>DB(((4>266(225CFD(((,-().).<6679>((,))-(-17(()0/)0)
@M03364:396:000000000-C9LGT:1:1101:4397:8384 2:N:0:10
GGACTACTAGGGTATCTAATCCTGTTCGCTCCCCCAGCTTTCGCGCCTCAGCGTCAGTGGTGGCCCAGAAGGCCGCCTTCGCCACCGGTGTTCTTCCCGATATCTGCGCATTTCACCGCTACACTAGGAATTCCATTCTCCTCTCCTGCACTCTAGACTTCCAGTTTGAAATGCAGCACCCAAGTTGAGCCCGGGTATTTCACATCGCACTTACAAGTCCGCCTACGCTCCCTTTACGCCCAGTCAATCCGGACCACGCTCGCCACCTACGTATTCGCGCGGCTGCGTGCACGTAGTTAGC
+
CCCCCGGGGGGGFGGGGGFDFEGFGGGGGGGGGGGGGGGGGGGGGGGGGGGGGGGGGFGGEGGGGGGGGFGGGFGGGGGGGGGGGGGGG@F,FFGGGGGGGG>EFFDGCGGFGGGGGGGGGGGGFGGGGGGGAD8,@;9AFFF9DGGF8DDD@D@FDF8FDGFGDC:@FCFGFG@FFAGGGF5,EGA;>DFFGGGCDCGFGFGFDF)(()/=4+,1;;FG?DFFFF<D@D>;17;3>DGGF<D:06A4FF/349(3709<B>EB5893(.43)4:4(249(7>>;:((,:0<??1.7*)::
@M03364:396:000000000-C9LGT:1:1101:26272:8388 2:N:0:10
GGACTACACGGGTATCTAATCCTGTTCGCTCCCCCAGCTTTCGCGCCTCAGCGTCAGTGGTGGCCCAGAAGGCCGCCTTCGCCACCGGTGTTCTTCCCGATATCTGCGCATTCCACCGCTACACCGGGAATTCCGCCTTCCCCTACCACACTCGAGCCCGCCGGTATCGGAGGCTCGCCGGGGTTGAGCCCCGGGCTTTTACCTCCGACCTACCCGGCCGCCTCCGCCCCCTTTACGCCCAATCATTCCGTATAACGCTCGCCCCCTACGTATTACCGCGGCTGCTGGCACGTATTTGGCC
+
CCCCCGGGGGGGGGGGGGGGGGGGGGGGGGGGGGGGGGGGGGGGGGGGGGGGGGGGGFGGGGGGGGGFGGGGGGGGGGGGGGGGGGGGGGGGGGGGGGGEGGEGGGGGGGGGGGGGGGGGGGGGGGGGGGGGGGGGGGGGGGFFGGG?FFG@@>CDDGGGGGFGGGGGGGCED<5DCDGEGGG*?E05FCEGCG:53CEEG>E4CF>03909()*4DBG79D?(4:3)(971:2:<??GG*,2:).4<FG*(4)54892644:?D87(:?2<DB446*3,401-(,.,,(.42,)/9*)*2
@M03364:396:000000000-C9LGT:1:1101:18109:8429 2:N:0:10
GGACTACACGGGTATCTAATCCTGTTCGCTCCCCACGCTTTCGCTCCTCAGCGTCAGTAACGGCCCAGAGACCTGCCTTCGCCATTGGTGTTCTTCCCGATATCTACACATTCCACCGTTACACCGGGAATTCCAGTCTCCCCTACCGCACTCAAGCCCGCCCGTACCCGGCGCGGATCCACCGTTAAGCGATGGACTTTCACACCGGACGCGACGAACCGCCTACGAGCCCTTTACGCCCAGTAATTCCGATTAACGCTTGCCCCCTCTGTATTACCGCGGCTGCTGGCACCGAGTTAGC
+
CCCCCGGGGGGGGGGGGGGGGGGGGFGGGGGGGGGGGGGGGGGGGGGGGGGGGGGGGGGGGGGGGGGGFGFGGGGGGGGGGGGGEFGGGGGGGGGGGGGGGGGGGGGGGGGGGGGGGGGGGGGGGGGGGGGGGGGCGG8FFDGFGGGEGEGFGF+?GGGGGGFG:CEGGGEGFFFDCBGGGGGEGG72AF=*9EEFGGGGFFG?FFF>BGF590:41(:EBGF??GB8?GFF???>AFDEG:B7@2<AFGG<3089F?96::;(9CD6B45<)69AAF?9(7;>;1)5.((.(((0.));>
@M03364:396:000000000-C9LGT:1:1101:22598:8441 2:N:0:10
GGACTACACGGGTTTCTAATCCTGTTTGCTCCCCACGCTTTCGTGCCTGAGCGTCAGTTATGTCCCAGGAGGCTGCCTTCGCCATCGATGTTCTTCCACATATCTACGCATTTCACTGCTACACGTGGAATTCCACCTCCCTCTGACACACTCTAGTCGAGCAGTCACATATGCCATTCCCGAGTTAAGCTCGGGGATTTCACATCTGTCTTACTCAACCGCCTGCGCACCCTTTACGCCCAGTCATTCCGATTAACGCTTGCACCCTCTGTATTCCCGCGGCTGCTGGCCCAGCGTTCGC
+
CCCCCGGGGGGGGGGGGGFGGGGGGGGGGGGGGGGGGGGGGGGGGGGGGGGGGGGGGGGGGGGGGGGGGGGGGGGGGGGGGGGGGGGGGGGGGGGGGGGGGGGGGGGGGGGGGGGGFGGGGGGGDEGGGGGGGGGGGGGGGGGFGEGCFFGFFFDFGGGGCFDFGFGGGGGGFGFGGFGGGG88@C<DFFEFGGGG5CGGFEFEGFFFAFFGFF7:F6FFBGFF2=>B(?>FF@;397=FGFDE;7CEFGD(424):3;FFFG2CCG<?F>.)6<55@,47;B>90,)81(-((()))(17
@M03364:396:000000000-C9LGT:1:1101:8405:8468 2:N:0:10
GGACTACTGGGGTTTCTAATCCTGTTCGCTCCCCCAGCTTTCGCGCCTCAGCGTCAGTGGTGGCCCAGAAGGCCGCCTTCGCCACCGGTGTTCTTCCCGATATCTGCGCATTCCACCGCTACACCGGGAATTCCGCCTTCCCCTACCACACTCGAGCCCGCCGGTATCGGAGGCTCGCCGGGGTTGAGCCCCGGGCTTTTACCTCCGACCTACCGGGCCGCCTACTCGCGCTTTACGCCCAATGAATCCGGCTACCGCTCGCCCCCTACGTGTTACCCCGGCTGCTGGCCCGTATTTCCCC
+
CCCCCGGGGGFGGGGGGGFGGGGGGGGGGGGGGGGGGGGGGGGGGGGGGGGGGGGGGGGGGGGGGGGGGGGGGGGGGGGGGGGGGGGGGGGGGGGGGGGGGGGGGGGGGGGGGGGGGGGGCGGGGGGG:FFFGGGGG@DGGGGFGGGGGFGFFD*9FEFGGGFGGCFGEGEG6FBGGFGG*CDF58A:FCFGGGEEGC6CC2C>FF>9>GFF07E9DBG=;D86.+,)-)-(-4)-(-EE5((.*.5<F))(-((.0-(4,6EBGGD22:((.4)-6+(((((4:2)580(((-,091)*2
@M03364:396:000000000-C9LGT:1:1101:3126:8475 2:N:0:10
GGACTTCTGGGGTATCTAATCCTGTTCGCTCCCCCAGCTTTCGCGCCTCAGCGTCAGTGGTGGCCCAGAAGGCCGCCTTCGCCACCGGTGTTCTTCCCGATATCTGCGCATTCCACCGCTACACCGGGAATTCCGCCTTCCCCTACCACACTCGAGCCCGCCGGTATCGGAGGCTCGCCGGGGTTGAGCCCCGGGCTTTTACCTCCGACCTAACGGGCCGCCTACTCGCGCTTTACGCCCAATGCATCCGGATAACTCTCGCCCCCTACGTATTACCCCGGCCGCTGGCGCGTACTTTCCC
+
CCCCCFGGGGGGGGGGGGGGGFFGGGGGGGGGGGGGGGGFGGGGGGGGGGGGGGGGGGGDGGGGGGGGGGGGGGGGGGGGGGEFGGGGGGGGGGGGGGDGGGGGGGGEFGGGGGGGGGGGDGGFGGGGDGFFGGGEGC>FFGGFGGGCCFEFGFGFGGGGGGFGGGGGGGGG>E2CE>E5ECGC5885@CGGGGCCDGGC<7EAGFE09C(A)5*2778:>G?6?+,),9938().(4:E8:02)69>?9),41))*)-,31:2<*/(4::.4,64>+-4(4(.(((-6((,,,(0**)**
@M03364:396:000000000-C9LGT:1:1101:24958:8497 2:N:0:10
GGACTACTGGGGTTTCTAATCCTGTTCGCTCCCCACGCTTTCGCTCCTCAGCGTCAGTAACGGCCCAGAGACCTGCCTTCGCCATTGGTGTTCTTCCCGATATCTACACATTCCACCGTTACACCGGGAATTCCAGTCTCCCCTACCGCACTCAAGCCCGCCCGTACCCGGCGCGGATCCACCGTTAAGCGATGGACTTTCACACCGGGCGCGACGAACCCCCTACGAGCCCATTTCGCCCAATTAAACCGGATTACGCTTGTACCCCTAGTCTTTCCTAGGCTCATGGCACGTGTTTGGC
+
CCCCCGGGGGFGFFGGGGEGGGGFGGGGGDGGGGGGGGGGGGGGGGGGGGGGGGGGFFG9FGEFGGGG8FD<FFGGGGGGGGGGEEGGGGGGGGFGCGGGGGGG8FGGGFGGFF=EFEEDGGGGGGGGGGG8FGGCGFFF,=@FDG?++<C=>B603=DEGGDGGGGGFDEEFF@G*?EFF@F72;C6F,=CCGGCCEGCGE@C<>5(()-*4)*-/4C5(1411*3)-1(4(34)52EEG?:1*)5)*7)(((()*-3::-*)2<=(((...)))-+).)((.()-.)4:48(.0)0.10
@M03364:396:000000000-C9LGT:1:1101:5774:8524 2:N:0:10
GGACTACTGGGGTTTCTAATCCTGTTCGCTCCCCACGCTTTCGCTCCTCAGCGTCAGTAACGGCCCAGAGACCTGCCTTCGCCATTGGTGTTCTTCCCGATATCTACACATTCCACCGTTACACCGGGAATTCCAGTCTCCCCTACCGCACTCAAGCCCGCCCGTACCCGGCGCGGATCCACCGTTAAGCGATGGACTTTCACACCGGACGCGACGAACCGCCTACGAGCCCTTTACGCCCAATAAATCCGGACAACCCTTGCACCCTACGTATTACCGCGGCTGCTCGCACGGCGTTAGC
+
CCCCCGGGGGGGFGGGGGGGGGGGGGGGGGGGGGGGGGGGGGGGG8FGGGGGGGGGGGGGGGEGGGGGFFFFGGGGGGGGGGGGDFGGGGGGGGFGGFGGGGGGGGGFGGGGGGGGGGGGGGGGGGGGGGGGGGGAEFGGGGGFGGGGGFGFF<DFGGGGGG?CGGGGGGGGFGFG5)=CCGGFFG7(:?:75EGGFGGDGEGFGFFFFG0:():6CBGG>GFBFGF5:DFFB??AFFGGGF:()--6BGD6:(,3)(-:8:8)9CD?0::13:7)6C:B006(-,))-7(4((())043:
@M03364:396:000000000-C9LGT:1:1101:7191:8531 2:N:0:10
GGACTACTCGGGTTTCTAATCCTGTTCGCTCCCCCAGCTTTCGCGCCTCAGCGTCAGTGGTGGCCCAGAAGGCCGCCTTCGCCACCGGTGTTCTTCCCGATATCTACACATTCCACCGTTACACCGGGAATTCCAGTCTCCCCTACAGCACTCAAGTTATGCCCGTATCGCCTGCACGCCCGAGGTTAAGCCCCGGGATTTCACAGACGACGCGACAAACCACCTACGAGCTCTTTCCGCCCAGTCATTCCGGACACCGCTCGCCCCCTACGTATTACCCCGGCGGCTGGCCCGGCGTTGG
+
CCCCCGGGGGGGEFGGGGGGGGGGGGGGGGGGGGGGGGGGGGGGGGGGGGGGGGGGGGGGFFGGGGGGGGCGGGGGGGGGGGGGGGGGEGGDGGGGGGGGGGGGGGGGGGGGGGGGGGFDGGGFGGGGFEGGGGGFEF9FGGGFGG8=DFGD,8+9@ECF;FFFGG+@DEGG5B=0A?EF>8CCEGFCF9FFGGGGG*:C9.+9:;)=B3:EF3*4)(:C<F<BF+5:0*7(46A9)6*AEB6:?)66*2:30(4()4((46*(1;C43(,-..64<CA(-2(2((,-34?(((()0021*
@M03364:396:000000000-C9LGT:1:1101:10628:8539 2:N:0:10
GGACTACAGGGGTATCTAATCCTGTTCGCTCCCCACGCTTTCGCTCCTCAGCGTCAGTAACGGCCCAGAGACCTGCCTTCGCCATTGGTGTTCTTCCCGATATCTACACATTCCACCGTTACACCGGGAATTCCAGTCTCCCCTACCGCACTCAAGCCCGCCCGTACCCGGCGCGGATCCACCGTTAAGCGATGGACTTTCACACCGGACGCGACGAACCGCCTACGCGCCCTTTACGCCCACTAAATCCGGATAACGCTTGCACCCTACGGAGTACCGCGGCTGCTGGCGCGTCCTTAGC
+
CCCCCGGGGGGGGGGFGG9FG<FFGFFEGGGGGGGGGGGGGGGGGGGFFGGGGFGGGFFEGCFGCFGFFFC@FGGGGGGGGGGGGCGGGGGGGGFFFEGGG7@FFFGGGGFGGGGGGGGGEGGDGGGG@EGDFGAFEFDFFFG5?EG6E5F=>D+DFF6>EC?CF@>CGE>E>E575?E6,8CGGG*68<*55CE6;?FGGCCEGFD2>GF713*-)(*/4<;B0A6)4D9((43>F?GG53((<08:**5,(-:<=07???5)>*14(4((((-8434(-4>921)),((-42(001-::
@M03364:396:000000000-C9LGT:1:1101:3458:8548 2:N:0:10
GGACTACTGGGGTATCTAATCCTGTTTGCTCCCCACGCTTTCGAGCCTCAGCGTCAGTTACAGACCAGAGAGTCGCCTTCGCCACTGGTGTTCCTCCACATATCTACGCATTTCACCGCTACACATGGAATTCCACTCCCCCCTTCTGCACTCAAGTTTAACAGTTTCCAAAGCGAACAATGGTTACGCCACCGCCTTTAACTTCAGACTTATTAAACCGCCTGCGCTCGCTTTACGCCCAATAAATCCGGACACCGCTCGGGACCTCCGTATTACCCCGGCTGCTTGCACGTAGTTCGCC
+
CCCCCFGGGGGE@FGGGDGGFGECGGGGF9EFFEABFEGCFFEEE@FGGFFGGGGGGFFCFGGAEFGGGGGGGFGDEFG9FGEGGGGG,,6?@A;FGGG<F<@EDFCDFGGGGF;FFCEC8C?FGGFGGGDGGGAGG8+AFD>DFFBFEF:5,D8@D,=E=>D7@@DGFGEGF,8DC@CC,3;B,<3:><33*4:@7C9EE:@/:9:A:*776=C?GFFG5?@F2:287DB;DF<>1;CCGF368).<09)(42(8:6((-4*1<>>).9,41(6)6+--9>0((,64(,80((47**-)1
@M03364:396:000000000-C9LGT:1:1101:20296:8548 2:N:0:10
GGACTACCGGGGTTTCTAATCCTGTTTGCTCCCCACGCTTTCGAGCCTCAGCGTCAGTTACAGTCCAGAGAAGCGCCTTCGCCACTGGTGTTCTTCCTAATCTCTACGCATTTCACCGCTACACTAGGAATTCCCTTCTCCTCTCCTGCACTCTAGACTTCCAGTTTGAAATGCAGCACTCAGGTTAAGCCCGAGTATTTCACATCTCACTTTGAAATCCGCCTACGCTCCCTTTACGCCCAGTAAATCCGGACAACGCTCGCCACCTACGTCTTCCCGCGGCTGCTGGCCCGTCGTTAGC
+
CCCCCGGFCGGGGGGGGGGGGGGGGGGGGGGGGGGGGGGGGGG@FCGGGGGGGEGGGFGGGCGGGGGGGGGG6@FFGGGGGGGGGFGGFGGGGGGGGGGGGGGGGGGGGGGFGGGGGGGGGGGGEEFGF?FFGGDEGFGGGGGFGGGGGFGDB*?F,@,EFGFFFGGFDAD,<FEDG6@,ADFFGGC6BC<?C9::*EFGGFG>298:EFF<*+21+>FGAGFFDC@B(99BBEFEF>=FF?(/1/96FGD(,6:6F@6(22:97ED7(2(4(3:)428>>B>130,.(-(3((()).(/?
@M03364:396:000000000-C9LGT:1:1101:21077:8591 2:N:0:10
GGACTACCAGGGTTTCTAATCCTGTTCGCTCCCCACGCTTTCGCTCCTCAGCGTCAGTAACGGCCCAGAGACCTGCCTTCGCCATTGGTGTTCTTCCCGATATCTACACATTCCACCGTTACACCGGGAATTCCAGTCTCCCCTACCGCACTCAAGCCCGCCCGTACCCGGCGCGGATCCACCGTTAAGCGATGGACTTTCACACCGGACGCGACGAACCGCCTACGCTCCCTTTACGCCCAGTAAATCCGGACCACGCTCGCCACCTACGTATTCCCGCGGCTGCTGGCACGTATTTAGC
+
CCCCCGGGGGGGGGGGGGGGGGGGGGGGGGGGGGGGGGGGGGGGGGGFGGGGGGGGGGGGGGGGGGGGGGGGGGGGGGGGGGGGGGGGFGGGGGGGGGGGGGGGGGGGGGGGGGGGGGGGGGGGGGGGGGGGGGFFGGGGGGGFGGGGGFGFDDGFFGGGGGFGGGGGGGGGFGAG5AEG6CGEGG7=FGGCFEGGGGGGGFGFGFFF>GBGF.:3C9GGFG>BFE?F<C9??B?2AFGGGFFF?A)4@FG;:>04F?F?F>8;7CG7?FF4)6:2<<<BFFF((4722:(5:0(*/74CD
@M03364:396:000000000-C9LGT:1:1101:24761:8593 2:N:0:10
GGACTACCAGGGTTTCTAATCCTGTTTGCTACCCACGCTTTCGAGCCTCAGTGTCAGTATTATGCCAGAAGGCTGCCTTCGCCATCGGTATTCCTCCAGATCTCTACGCATTTCACCGCTACACCTGGAATTCTACCTTCCTCTCACATACTCTAGCTCTACAGTTTCAGATGCAGTTCCCAGGTTAAGCCCGGGGATTTCACATCTGACTTATAGAGCCACCTACGCTCCCTTTACGCCCAGTAATTCCGATTACCGCTTGCACCCTCTGTCTTACCGCGGCTGCTGGCCCTGATTTAGC
+
CCCCCGGG8FGGEFGGGFFFDGGGGDGGGGGGDGFGGGGGGGDFGGGG@F@FFGGGGDGFF<FFFGGGEFGGGGFGGGGEGGGGEGGDFFGFGGFCGFGGGGGGCCFDFGGCFEFGGGGGEFFGGGGGGGGGGGGAFGFGGGF+=,=FFFFEADFFGGGG@FFGFFFGGFFGFGEGEFGGGD=:DF<EFGFGGGGGGGGG7;DE??BE;BCE5<:E>AF7@7=))60959):)8>*>@C@F9=7+8@?FD<=;?6);292/8*)*?C0=341).9.92;6>24196?0:?.,-((/**)2:
@M03364:396:000000000-C9LGT:1:1101:8955:8611 2:N:0:10
GGACTACTGGGGTTTCTAATCCTGTTCGCTCCCCACGCTTTCGCTCCTCAGCGTCAGTAACGGCCCAGAGACCTGCCTTCGCCATTGGTGTTCTTCCCGATATCTACACATTCCACCGTTACACCGGGAATTCCAGTCTCCCCTACCGCACTCAAGCCCGCCCGTACCCGGCGCGGATCCACCGTTAAGCGATGGACTTTCACACCGGACGCGACGAACCGCCTACGAGCCCTTTCCGCCCAACAAAACCGGATAACGCTTGCCCCCTACGTATTACCGCGGCTGCTTGCCCGTAGGTGGC
+
CCCCCGGGGGGGGGGGGGGGGGGGGGGGGGGGGGGGGGGGGGGGGGGGGGGGGGGGGGGGGGGGGGGGGGGGGGGGGGGGGGGGGGGGGGGGGGGGGGGGGGGGGGGGGGGGGGGGGGGDGGGGGGGGEGGGGGCFFFFGGFGFGGGGDFGFGF6FGGGGGGFGGEEEFGGGFE>G?:EF,AGECG76@?=<FCEGGGGGGFGFGFFF9GFG18:736CGF310(:408GFFB??<A3CEE?F(7(807CD>0(()9:>?1?E(2CD;-40,4<?)5<60(47(21)).-5),4,))0)9>
@M03364:396:000000000-C9LGT:1:1101:4044:8649 2:N:0:10
GGACTACACGGTCTCTAATCCTGTTCGCTCCCCACGCTTTCGCTCCTCAGCGTCAGTAACGGCCCAGAGCCCTGCCTTCGCCATTGGTGTTCTTCCCGATATCTACACATTCCCCCGTTACACCGGGAATTCCAGTCTCCCCTCCCGCACTCAATCCCGCCCGTACCCGGCCCGGCTCCCCCGTTAAGCGCTGGACTTTCACACCGGACGCGACGCACCGCCTCCGCGCCCTTTACGCCCAATACATCCGGATCCCGCTTGCCACCTCCGTCTGACCTCGCCTGCTGGCCGCTCGTTCGCC
+
CCCCCEFDGCED7FGGFFC<FGFFD@;FCFEGG9@CFGGFGGGEGGGDC=FC@F:7C,,C@7FGGC,,:6CFFCFCF<BFCF:CGD<<CAFFGFDFG7,@++@EAB,E<B?BF,DFC=@+6,9B8CF7+:>DFA3@=3?AFDG*=CEGC?+83)+4@,@EEBDC*@E?C*>*:<>)7?=*/CCF</*1=**:)=/:DFGG+945DBD79)45(02()4:E9D:(1*(01C9042)61,:C*4.)))6:.3)(--(.0-4(((3)2C<(86?(:()).+)-(-4((.,(-8-(41(0.5(CD
@M03364:396:000000000-C9LGT:1:1101:28656:8649 2:N:0:10
GGACTACTCGGGTATCTAATCCTGTTTGCTACCCACGCTTTCGAGCCTCAGTGTCAGTATTATGCCAGAAGGCTGCCTTCGCCATCGGTATTCCTCCAGATCTCTACGCATTTCACCGCTACACCTGGAATTCTACCTTCCTCTCACATACTCTAGCTCTACAGTTTCAGATGCAGTTCCCAGGTTAAGCCCGGGGATTTCACATCTGACTTATCGAGCCACCTACGCTCCCTTTACGCCCAGTCATTCCGATTAACGCTTGCACCCTCTGTATTACCGCGGCTGCTGGCACAGATTCCGC
+
CCCCCGGGGGGGGGGGGGDGGGGGGGGGGGGGGGGGGGGGGGGGGGGGGGGFGGGGGGGGGFGGGGGGGGGGGGGGGGGGGGCFGGGGBFGGGGGGFFGGGGGGGGGCFGGGGGGGGGGGGGGGGGGGEFGGGGGGGGGGGGGFGGGGFFGE9EGFGGGGGGFGGGGGGGGGFGEFFFCGC=DAFG<=FA@DDGGEDGGGGEGFDAFF*BACC;,)3:>EBGFF5?AB)35>@EFFE?EEG@2;*8?EFG<(6?(7A<>0((;)2<*63(6<)).)6<8149901804783<,3(*/*)75
@M03364:396:000000000-C9LGT:1:1101:5794:8653 2:N:0:10
GGACTACTCGGGTTTCTAATCCTGTTCGCTCCCCACGCTTTCGCTCCTCAGCGGCAGGAACGGCCCAGAGACCTGCCTTCGCCAGTGGTGTTCTTCCCGATATCTACACATTCCACCGTTACACCGGGAATTCCAGTCTCCCCTACCGCACTCGAGCCCGCCCGTACCCGGCGCGGATCCACCCGGAAGCGATGGACTTTCACACCGGACGCGCCGAACCTCCTACGGGCCCATGACGCCCAATGAATCCGGATTACGGGCGCACCCTCCGCATGACCGCCGCTGCGTGCCCGTGTGTCGC
+
CA8@BE<<EFFGC,B,CF9,E,6;6;FE@:FGFGGGGCEC8FGG7EFGG<CEC+@FG7@86C@FG@CE,C,B,FF<F,CEFGFD+9CECDC?9ADA<EF7>:CG8EEDGGG9;BFG=896@FF9EEGC:@D:AA8CD:+,3+@*=F,@BDD83)0<FEDEEG5***1><;:85<><50*:+<5*:8*15*19*:8*9<+<7)0)277>6D;52)/,),::(*,2.<8)(9;3((())-/:8:(.)6)./9)-((()0(,(((*()29(-(((-(().3-(-4(((((4<(-,((4.8.-7*
@M03364:396:000000000-C9LGT:1:1101:14716:8657 2:N:0:10
GGACTACTCGGGTATCTAATCCTGTTTGCTACCCACGCTTTCGAGCCTCAGTGTCAGTATTATGCCAGAAGGCTGCCTTCGCCATCGGTATTCCTCCAGATCTCTACGCATTTCACCGCTACACCTGGCATTCTACCTTCCTCTCCCCTACTCTAGCTCTACAGTTTCAGATGCAGTTCCCAGGTTAAGCCCGGGGCTTTCACATCTGACTTCTCGAGCCACCTACCCTCCCTTTACGCCCAGTCATTCCCATTACCGCTCGCCCCCCCCGTCTTCCCCCGCCTCCTGGCCCACCGTTACC
+
-A@CCFGGGGCEG@EFGG<@FGACED<CFEEFGGFGGGGGGGE8EGGGGGG@EFGD<C,CC,,<FFGG,C<@F@FFGEGGGGGCFGEEF8DFGGGFG<FGDFAFEGGCGDFE;FFGGEGGGGGGGCFC,B,CFB8FF:DGGFG98,@+9*A0E7=?F,EAAG7DAA;C,@@;DG8==DGGG82+69,*?FFGDEGGGC:EFEGE+;+3*=8,*+,)*)4C)7:5)D)/7FAF@;=C>-AFE(-0*)9<CD6A))7.8663(,:(:EG(-((-(.-)6;(4,(3318:)(3?1,3,)))-9C
@M03364:396:000000000-C9LGT:1:1101:27077:8677 2:N:0:10
GGACTACTGGGGTTTCTAATCCTGTTTGCTACCCACGCTTTCGAGCCTCAGTGTCAGTATTATGCCAGAAGGCTGCCTTCGCCATCGGTATTCCTCCAGATCTCTACGCATTTCACCGCTACACCTGGAATTCTACCTTCCTCTCACATACTCTAGCTCTACAGTTTCAGATGCAGTTCCCAGGTTAAGCCCGGGGATTTCACATCTGACTTATCGAGCCACCTACGCTCCCTTTACGCCCAGTAATTCCGATTAACGCTTGCACCCTCTGTATTCCCGCGGCTGCTGGCCCAGAGTTCGC
+
CCCCCGGGGGGGFFGGGGGGGGGGGGGGGGGGGGGGGGGGGGGGGGCFGGGGGGGGGGGGGGGGGGFGGGGGGGGGGGGGGGGGGGGGFGGGGGGGGGGGGGGGGGGGGGGGFGGGGDGDGGGGGGGGFGGGGGGFF=DEGGFBGGGGGFGCEEGFFFGGFGFFGGGGGGGC?:DFGFGGGGFADF?DF=FDCGGG6:FGGFGFGFFEEGEEEFE)3:8C=F>=4?4@ADF>==>EE>GGGFDE+7?EFGGFDD63A;>D;@FFGGG;1(6?)94)6@3237>>0:2)544:-(()/*)11
@M03364:396:000000000-C9LGT:1:1101:26863:8714 2:N:0:10
GGACTACTCGGGTTTCTAATCCTATTTGCTCCCCACGCTTTCGTGCCTCAGCGTCAGGTACAGGCCAGGCGGCCGCCTTCGCCGCTGGTGTTCTTCCACATCTCTGCGCATTTTACCGCTACACATGGAGTTCCACCGCCCTCTCCTGTCCTCACGTCTGCCAGTTTCTGAATCATAAATGAGTTGCGCTCATCCCTTTGCCTTCAGACTTACCCGACCGCCTGCGCACCCTTTACACCCACTCATTCCGTATACCGCTCGCCACCTACGTATTTCCGCGGCTGCTGGCACGTAGTTACCC
+
CCCCCGGGGGGGCFGGGGFGGGGAFFGGGGGGGGGGGGGGGGGGGGGGGGGGGGGGGGGGGGGGGGGGGGGGGGGGGGGGGGGGGGGGEFGGGGGGGGGGFFGGFCGGGGGGGGGGGGGGGGGGFFGGDGGGGGGGGGGGGGGFGGG@FFGCFE6AFFGGGGFGGGGGGGGGFFAGA+DCF,BDFG,:B<CDGGCGGFGCF=;8FAF*);@GE;C1CFE>9D@F;*1739<4?>92)4FE5(3:5<A9?F242:)681(499:(>E97::8,)()..*4(1;3160)5<(41(((8@*)*2
@M03364:396:000000000-C9LGT:1:1101:17313:8731 2:N:0:10
GGACTACAAGGGTTTCTAATCCTGTTTGCTACCCACGCTTTCGAGCCTCAGTGTCAGTATTATGCCAGAAGGCTGCCTTCGCCATCGGTATTCCTCCAGATCTCTACGCATTTCACCGCTACACCTGGAATTCTACCTTCCTCTCACATACTCTAGCTCTACAGTTTCAGATGCAGTTCCCAGGTTAAGCCCGGGGCTTTCACATCTGACTTATCAAGCCACCTACGCTCGCTTTACGCCCAGTAATTCCGATTAACGCTTGCACCCTCTGTATTACCGCGGCTGCTGGCACAGAGTTAGC
+
CCCCCGGGGGGGGGGGGGGGGGGGGGGGGGGGGGGGGGGGGGGGGGGGGGGGGGGGGGGGGGGGGGGGGGGGGGGGGGGGGGGGGGGGGGGGGGGGGGGGGGGFGGGGGGGGGGGGGGGGGGGGGGGGGGGGGGGGGGGGGGGFFEG8EFGFGFGFFFGGGGFGGGGGGGGGFGEGGFGGGGGFGG,:DFGGGGGGGGGGGFGCGFFEEFCG@B9A@EGGBGFF@8=BFGBFDDFFFFGGG5=>84?CFGD;D06;FDF<27C==?DD@:.1)9C?AF?6123413,)5::B(.()99.?F
@M03364:396:000000000-C9LGT:1:1101:19481:8741 2:N:0:10
GGACTACTAGGGTATCTAATCCTGTTCGCTCCCCCAGCTTTCGCGCCTCAGCGTCAGTGGTGGCCCAGAAGGCCGCCTTCGCCACCGGTGTTCTTCCCGATATCTGCGCATTCCACCGCTACACCGGGAATTCCGCCTTCCCCTACCACACTCGAGCCCGCCGGTATCGGAGGCTCGCCGGGGTTGGGCCCCGGGCTTTTACCTCCGACCTAACGGGCCGCCTACGCCCGCTTTACGCCCCATGAATCCGGATAACGCTCGCCCCCTCCCTCTTTACGCGGCCGCTTGCCCGCAGTTCGCC
+
CCCCCGGGDGGGGGGGGGGGGGGGGGGGGGGGGGGGGGGGGGGGGGGGGGGGGGGGGGGGFGGGGGGGGGGGGGGGGGGGGGGGGGGGEGGGGGGDGGGCGGCGGGGGGGGGGGGGGGGGGGGGGGGGGGFGGGGGGGGGGGGF?FG@EFGFGFGFGGGGGGFGCGFGGGGGFGDGCDGCECD1C=*4FCGCCEGGGGCF+5F<CFE00C;E:>:2D>GGBG(43*,)()42(4446BGG*4(4=:99)>3:06)2;9,89BEFGD>1((((()))6*-(-79>>0(--..4((,0**-19
@M03364:396:000000000-C9LGT:1:1101:13404:8746 2:N:0:10
GGACTACTAGGGTTTCTAATCCTGTTTGCTCCCCACGCTTTCGTGCCTGAGCGTCAGTTATGGTCCAGAAAGCCGCCTTCGCTACTGGTATTCCTTTGAATCTCTACGCATTTCACCGCTACACTCAAAGTTCTACTTTCCTCTCCCACACTCTAGCCTAGCAGTTTCAAAAGCAGCTCCGAAGTTGAGCCTCGGAATTTCACTTCTGACTTGCTTGGCCGCCTGCGCACCCTTTACACCCCGTAAATCCGGATAACGCTTGCTCCCTACGTATTCCCGCGGCTGCTGGCACGTCGTTAGC
+
CCCCCGGGGGGGGGGGGGGGGGGGGGGGGGGGGGGGGGGGGGGGGGGGGFGGGGGGGFFGGGGGGGGGFGGGGGFGGGGGGGGGGGGGGGGGGGGGGGGGGGGGGGGGGGGGGGGGGGGGGGGGGGDFGGGGGGGGGGGGGGGFGGGCGFGFGFGFGGGGGGFGGGGGGGGGFFEGG5FGGGGEGGGEFGGFGGG6DFGGG=DEGFFE<FFE5BE=DAGGADFD9:55@GFDFFF=CCFGE(6;86678CDB;7D@F<@?F?C)CFF054(..5:)6<--19920::7:1(58:())7(9:
@M03364:396:000000000-C9LGT:1:1101:15002:8753 2:N:0:10
GGACTACCGGGGTTTCTAATCCTATTTGCTCCCCACGCTTTCGTGCCTCAGCGTCAGGTACAGGCCAGGCGGCCGCCTTCGCCGCTGGTGTTCTTCCACATCTCTACGCATTTTACCGCTACACATGGAGTTCCACCGCCCTCTCCTGTCCTCAAGCCGTGCAGTTTCCAAAGCCTGAACCGGTTGCGCCGGTCCCTTTTCCTTCAGACTTGCCCAGCCGCCTGCGCACCCTTTACGCCCAATCATTCCGGATACCGCTTGCCACCTACGTATTACCCCGGCTGCTTGCCCGTAGTTCACC
+
CCCCCGGGGGGGGGGGGGGGGGGCFGGGGGGGGGGGGGGGGGGGGGGGGGGGGGGGGGGGGGGGGGGGGGGGGGGGGGGGGGGGGGGGFGGGGGGGGGGGGGGGGGGGGDGGGGGGGGGGGGGGFGGGGGGGGGGGGGGGGGGFGGGGGFGFGEGFGGGGGGFGGGGFGGGD>GFGGFGGGGD<CE,-?FCDDGEGFGGG+727;/:?;CCCF682C0C73D0242479D::BF9:??GGC:7:44AAFG)(2(),544::<EAGGGB?812)..69+--793;F?4<B(),-((8=9)2>
@M03364:396:000000000-C9LGT:1:1101:4075:8756 2:N:0:10
GGACTACTGGGGTTTCTAATCCTGTTCGCTCCCCACGCTTTCGCTCCTCAGCGTCAGTAACGGCCCAGAGACCTGCCTTCGCCATTGGTGTTCTTCCCGATATCTACACATTCCACCGTTACACCGGGAATTCCAGTCTCCCCTACCGCACTCAAGCCCGCCCGTACCCGGCGCGGATCCCCCGTTAAGCGCTGGACTTTCACACCGGACGCGACGAACCGCCTACGAGCCCTTTACGCCCAATAAATCCGGATCACGCTTGCACCCTCCGTCTTCCCGCGGCTGCTGGCCCGTATTTACC
+
CCCCCFGGGGGDFGGGGGCFGGGGGGGGGGGGGGGGGGGGGGGGGGGGGGGGGGGGGGCFFGGGGGEGEFFDGGGGGFGGGGGGGGGGGGEGGGGGGGDGFFGGGGG9FGGGGGGGGGGGEGGGGGGGGGGGGGCFFGGGGGEFGGG+@5FAFD+;GGGGGGFGG79BFEGGDG=D*8EF*AD7;E<1CFC3C=EFFGFGGCD2CB@99D9E6):4<>EE439<:FB)3DBFB?8AA?EEG0(().2<BGC;::01@BF<F?D29FG:0(-4(.4));83((,17<).310((((0)*)*2
@M03364:396:000000000-C9LGT:1:1101:8703:8759 2:N:0:10
GGACTACTGGGGTTTCTAATCCTGTTTGCTACCCACGCTTTCGAGCCTCAGTGTCAGTATTATGCCAGAAGGCTGCCTTCGCCATCGGTATTCCGCCAGATCTCTACGCATTTCACCGCTACACCTGGAATTCTACCTTCCTCTCTCCTACTCTAGCTCTACAGTTTCAGATGCAGTTCCCAGGTTAAGCCCGGGGATTTCACATCTGACTTATCGAGCCACCTACGCTCCCTTTACGCCCAGTAATTCCGATTAACGCTTGCACCCTCCTGCTTACCGCGGCTGCTGGCACGGATGTAGC
+
CCCCCGGGGGGGGFGGGGGGGGGGGDCFGGCGGGGGGGGGGGGC@FFGFGG@FGGGGGGGGG9,E<<FEGGFFGGGGGGGGG:FGGGGFFGGG9=C6=CFFGGGGGFGGGGGGGGGGGGGGGGG>=AF?FFGGGGGGGGGDFGFG,@,7@FDE9FFFACFFGFGGGGGF8C99FDDDFEG86=FFG<DFFE8?CGGGGGCCAGE95+;;@CFFB,10/CE2CB=)65@2CFFFE@EE9GED<;EF6??FGD?@?D?F0(,/1;.8ED;B0(.(,62:E:22999;:8?762,1(())0)::
@M03364:396:000000000-C9LGT:1:1101:27606:8769 2:N:0:10
GGACTACCGGGGTATCTAATCCTGTTCGCTCCCCCAGCTTTCGCGCCTCAGCGTCAGTGGTGGCCCAGAAGGCCGCCTTCGCCACCGGTGTTCTTCCCGATATCTGCGCATTCCACCGCTACACCGGGAATTCCGCCTTCCCCTACCACACCCGAGCCCGCCGGTATCGGAGGCTCGCCGGGGTTGAGCCCCGGGCTTTTACCTCCGACCTAACTGGCCGCCCACCCGCCGCTTACGCCCCATGAATCCGGAACCCGCTCGCCCCCCCCGTGTTTGCCGGGCTGCCTGCCCGCATTTCTCC
+
CCCCCGGGFEGGCFGGGGGGGGGGGGGGECGGGGGGGGGGGGGGGEGGC<EECFEGGGGEGGGGGGEG8CEFGGGGGGEFGGGGGFEG@FFEGGGGGGGGGEGGGCFGGGGGGG8FGGGDCFGGGGGG=8FFGGCBEGCGGGGF?FG8FAF550;@:CDEGGFGGCEGGG*:=F2D5)/5*C32*:,.688*5>C:)1A9+5<)0.0,,C(0)<F6*4@*2C((,*-)-),(4,-,(-::C?B:*)))/))((,((),---(2138)(,3((3(((-0,(,((((()5(,,3,((0**.0*
@M03364:396:000000000-C9LGT:1:1101:23838:8788 2:N:0:10
GGACTACCGGGGTTTCTAATCCTGTTCGCTCCCCACGCTTTCGCTCCTCAGCGTCAGTAACGGCCCAGAGACCTGCCTTCGCCATTGGTGTTCTTCCCGATATCTACACATTCCACCGTTACACCGGGAATTCCAGTCTCCCCTACCGCACTCAAGCCCGCCCGTACCCGGCGCGGATCCACCGTTAAGCGATGGACTTTCACACCGGACGCGCCGAACCGCCTACGAGCCCTTTACGCCCAATAAATCCGGATAACGCTTGCACCCTACGTGTTCCCGCCGCTGCTGGCACGGATGTCGC
+
CCCCCGGGGGGG@FGGGGGGGGGGGFGGGGGGGGGGGGGGGGGGGGGGGGGGGGGGGGGGGGGGGGGGGGGGGGGGGGGGGGGGGAFGFGGGGGGGGGGGGGGGDFFFGGGGGGGGGGGGGGFFCGGGGGGGGGF9@C@FGGGFGGG>E>G=>@FF:FFGGGFGEE7EEEEGFC>D=ACC6C4<=;72CF8CFEGAGFFGGFGFGF>9>GFE10:49>GGFG683*(76D96?7?<A?GGGF?1)5>BFGGB?:0)=8>F-8>)98C((.-4(.4.6<,((-26397??<?>3(,))0657
@M03364:396:000000000-C9LGT:1:1101:4606:8816 2:N:0:10
GGACTACAAGGGTTTCTAATCCTGTTTGCTACCCACGCTTTCGAGCCTCAGTGTCAGTATTATGCCAGAAGGCTGCCTTCGCCATCGGTATTCCTCCAGATCTCTACGCATTTCACCGCTACACCTGGAATTCTACCTTCCTCTCACCTACTCTAGCCTAACAGTATCAGATGCCGTTCCCAGGTTAAGCCCGGGGCTTTCACATCTGACTTATCAAGCCACCTACGCTCGCTTTACGCCCAGTAATTCCGATTCACGCTTGCACCCTCTGTATTCCCGCGGCTGCTGGCCCATAGTTAGC
+
CCCCCGGGGGGGGGGGGGGGGGGGGGGGGGFGGGGGGGGGGGGGGGGGGGGGGGGGGGGFGGGFFGGGGGFGGGGGGGGGGGGGGGGGGGGGGGGGGGCFFCFGGFFGGGGGFGGGGGGGGGGGGGGGGGGGGGGGGGGGGGGFGGGFFFGFGEGFFGGGGGFGGFEGGGGGFC5CEFGFGDFGGGFDFFGFDGGGGGGGGFGFFFFFAFEGC+=0=@GG)9BBEB9E@GFBD=D4:9GGG@43;))7@CF<;@)9CDFFFFG4FGG,32566)6)-<((27679().(((((.(09/47*
@M03364:396:000000000-C9LGT:1:1101:21456:8823 2:N:0:10
GGACTACACGGGTATCTAATCCTGTTCGCTCCCCCAGCTTTCGCGCCTCAGCGTCAGTGGTGGCCCAGAAGGCCGCCTTCGCCACCGGTGTTCTTCCCGATATCTGCGCATTCCACCGCTACACCGGGAATTCCAGTCTCCCCTACCGCACTCAAGCCCGCCCGTACCCGGCGCGGATCCACCGTTAAGCGATGGACTTTCACACCGGACGCCACGAACCGCCTACGAGCCCTTTACGCCCAACAAATCCGGATCACGCTTGCACCCTACGTATTACCGCCGCTGCTGGCCCGTCGTTGGC
+
CCCCCGGGGGGGGGGGGGGGGGGGGGGGGGGGGGGGGGGGGGGGGGGGGGGGGGGGG@FGGGGGGGGGGGGGGGGGGGGGGGGGGGGGFGGGGGGGGGGGGGGGGGGGGGGGGGGGGGGGGGGGGGGG:FGGGGD<FGGGGGGFCGGGGFGFGFCFGGGGGGFGFEGGGGCGFEBGCDGFEGG@FG<=FG=D<E8CFFGFFAG2DBEF1D05(.1-9(?E6D>66EB31D9:17:4<,CEGFB(01(6@FD6:(((0,.--22)CE>2(418).8)6<(,(491>>05(8(314(0.)(*2
@M03364:396:000000000-C9LGT:1:1101:17282:8827 2:N:0:10
GGACTACTCGGGTTTCTAATCCTGTTTGCTACCCACGCTTTCGAGCCTCAGTGTCAGTATTATGCCAGAAGGCTACCTTCGCCATCGGTATTCCTCCAGATCTCTACGCATTTCACCGCTACACCTGGAATTCTACCTTCCTCTCACCTATTCTAGCCTAACAGTATCAGATGCAGTTCCCAGGTTAAGCCCGGGGATTTCACATCTGACTTATCAAGCCACCTACGCTCGCTTTACGCCCAGTAATTCCGATTAACGCTTGCACCCTCTGTCTTACCGCGGCTGCTGGCCCAGCTTTCGC
+
CCCCCGGGGGGGGGGGGGGGGGGGGGGGGGGGGGGGGGGGGGGGGGGGGGGGGGGGGFGDGFGCGGGGGGGGGFGGGGGGGGGGGGGGCGGGGGGGGGGGGGGGGGGGGGGGGGGGGGGGGGGGGGGGGGGGGGGGGGGGGGGFGGGGGFGFGFGFGGGGGGFGGFGGGGGGFGBFGFGGGGGFGG9DFGGGGGGGGGGGGFGFGFFFFGFG8BGC9CGGFGFFFD9?AGFF@DD=EFGFG?@E8?EEFGC16?6CFFFF?0C@GGGDF16C):A)<@46>FF09:2?7?(4324/9*)9C
@M03364:396:000000000-C9LGT:1:1101:14377:8834 2:N:0:10
GGACTACAGGGGTATCTAATCCTGTTTGCTCCCCACGCTTTCGTGCCTCAGTGTCAGTTACAGTCCAGAGAGCCGCCTTCGCAACTGGTGTTCCTCCTAATATCTACGCATTTTACCGCTACACATGGAGTTCCACCGCCCTCTCCTGTCCTCAAGCCGTCCAGTTTCCAAAGCCTGCACCGGTTGGGGCGGTCCCTTTTACTTTAGACTTGCCCAGCCCCCTGCCCACCCTTTTCGCCCAATCATTCCGGATACACCTTGCCACCCACCTTCTTCCCTCGCCGGTTGCCCCTGCTTCGGC
+
CCCCCGG@EGEGGCGGGGGGGGGGGGGGGGGGGGGGGGGGGGGFBFGGGGGDFGGGDGGCFGGGGGGGDFGGGGGGGGGGGG:FGGGGGGGGGGGGGGGGGGFGGGGGEEGGG9EGGGGGGGGG9EGGF=FFFGGG,46CCDGFFGGFGFA;FD=6F88E+69AFGGFAFGCDFB?8*3@@ED3B:*0*@1//44/*?FG+7+.+1;/;77+))54*(=*4C(/(*,)3>,(47)),,;E;(42)-<47*)(,(.)),,..,249A*-:(,,,544>6)(4((,((-,(.4((((/9*(*1
@M03364:396:000000000-C9LGT:1:1101:20825:8840 2:N:0:10
GGACTACACGGGTTTCTAATCCTGTTCGCTCCCCACGCTTTCGCTCCTCAGCGTCAGTAACGGCCCAGAGACCTGCCTTCGCCATTGGTGTTCTTCCCGATATCTACACATTCCACCGTTACACCGGGAATTCCAGTCTCCCCTACCGCACTCAAGCCCGCCCGTACCCGGCGCGGATCCACCGTTAAGCGATGGACTTTCACACCGGACGCGCCGACCCGCCTACGAGCCCTTTACGCCCAATAAATCCGGATCACGCTTGCCCCCTACGTATTCCCGCGGCGGCTGGCCCCGATTTACC
+
CCCCCGGGGGGGGGGGGGGGGGGFGGGGGGGGGGGGGGGGGGGGGFGGGGGGGGGGCGGDFGGGGGGGFFFGGGGGGGGGGGGGGFGGFGGGGGGGGGGGGGGGG9FAFGGGGGGGGGFGGGGGGGGGDGFGGGGAAFGGGGGD6DFDGFGBFBFDGGGCGGFGGBGGGGGGFGFG5?EG9FG7E=*3A@*/;:C*;:FEGC@3DE596D05;)/29(2>>DF<0@B)2>;8(2:4A6EEG:<1/-4:FG36<?12F??F1:@(9E7((48?B2:)4<:>(-6,(4((((1-,(4.)))*2
@M03364:396:000000000-C9LGT:1:1101:24969:8841 2:N:0:10
GGACTACAGGGGTATCTAATCCTATTTGCTCCCCACGCTTTCGTGCCTCAGCGTCAGTCACAGGCCAGGCGGCCGCCTTCGCCACTGGTGTTCTTCCATATCTCTGCGCATTTTACCGCTACACATGGAGTTCCACCGCCCTCTCCTGTCCTCAAGTCTGCCAGTTTCTGAATCATAAATGAGTTGGGCTCATCCCTTTGCCTTCAGACTTACCAGACCGCCTGCGCCCCCTTTACACCCACTCATTCCGGATACCGCTCGCCACCTACGTATTACCCCCGCTGCTTGCCCGTAGTTCGCC
+
CCCCCGGGGGGGGGGGGGGGGGGAGGGGGGGGGGGGGGGGGGGGGGGGGGGGGGGGGGGGGGGGGGGGGGGGGGGGGGGGGGGGGGGGGGGGGGGGGGGGGGCFCAFGGGGGGGFFFGGGGGGGFFGGGGGGGGGGG@@FFGGFFFGGGFGFGFFF@EFGGGFGGGGGGGGDAGA7E6@ECGFDGG,)@,=F@9FFGGGGGFFCF6C*5;CF4;,76BGG=D?@?87)(2:(:;3767F7C:??<<ABFG7?<::).((,,3:1CF42?8,)68444+2(4,-392)58(43,--00*-95
@M03364:396:000000000-C9LGT:1:1101:27215:8843 2:N:0:10
GGACTACCGGGGTTTCTAATCCTGTTTGCTCCCCACGCTTTCGCGCCTCATTGTCAGTTACAGGCCAGGAAGCCGCATTGGCCACTGGTGTTCCACCAAGTCTCTACGCATTCCACCGATACACGAGGAATTCCACTCTCCTCTTCTACAGTCAAGTTCTACGGTTTCCAATGCCCGTCCGAGGTTAGGCCGGGGGCTTTCAGATCAGTATTGACGAACAGCCTGCACGCGATTTACGCCCAATAAATCCGGACCAAGTTTGACACCTAAGGCTCTCCGCAGCTACGCGGACGTCTTCCGC
+
CCCCCFEEC@FC::666E,,;<FECF<89,;6<@EF@@F;F,@B+++@@,,,699C@FCF,E@,C,:,CFGFF<>C+@4,56::,FFG<,E=5,,,:,,,CFDEF,E7:==C,9@5,+++16@B8++@+B,A9?,:,365,+3++8,,3=,*80=+,7,2,3*+8+@@;E@,*,)0+3++*3*3633);,1*;7CC<C8++1+/@;4711):61+//6:*4*-,,/,/-)(((2(.:1*12((()..:?><><B96),).-6+6F+*(.)((.(,.,*(((,(.),((((-,4(,0)*)1/
@M03364:396:000000000-C9LGT:1:1101:16653:8845 2:N:0:10
GGACTACTCGGGTTTCTAATCCTGTTTGCTACCCACGCTTTCGAGCCTCAGTGTCAGTATGATGCCAGAAGGCTGCCTTCGCCATCGGTATTCCTCCAGATCTCTACGCATTTCACCGCTACACCTGGAATTCTACCTTCCTCTCACATACTCTAGCTCTACAGTTTCAGATGCAGTTCCCAGGTTAAGCCCGGGGATTTCACATCTGACTTATAGAGCCACCTACGCTCCCTTTACGCCCAGTAATTCCGATTAACGCTTGCACCCTCCGTATTACCGCGGCTGCTGGCACAGAGTTAGC
+
CCCCCGGGGGGGGGGGGGGGGGGGGGGGGGGFGGGGGGGGGGGFGGGGGGGGGGGGGFFGGFGFGGGGGGGGGFGGGGGGGGGGGGGGG8FGGGGGGGGGGGGGGGGGGGGGGGGGGEGGGFFGGGFGGGGGGGGE,9?FGGGFGDFDG8FEFDFF=;=FGGFGG;EECFFFFFDGGFGGGDDDGGGFFFGGGGGGDGGFGEFEFA?E<F@CCB;;70EFEGFFEC=>FG>FB6BFEFGFG@(0+88@FG*(/3<?6/.:7@83CCD??(./(/336<49>F6,700:B<F?2(5)9*4CC
@M03364:396:000000000-C9LGT:1:1101:24068:8846 2:N:0:10
GGACTACTCGGGTTTCTAATCCTGTTTGCTCCCCACGCTTTCGTGCCTCAGTGTCAGTTACAGTCCAGAAAGCCGCCTTCGCTACTGGTGTTCCTCCTAATATCTACGCATTTCACCGCTACACTAGGAATTCCACTTTCCTCTCCTGCACTCAAGTTTCCCAGTTTCAAGAGCTTACTACGGTTGAGCCGTAGCCTTTCACTCCTGACTTAAGAAACCACCTACGCACCCTTTACGCCCAGTAAATCCGGATAACGCTAGCCCCCTACGTATTACCGCGGCTGCTGGCCCGTAGTTCGCC
+
CCCCCGGGGGGGEGGGGGGGGGGGGGGGGGGGGGGGGGGGGGGGGGGGGGGGGGGGGGGGGGGGGGGGGGGGGGGGGGGGGGGGGGGGCGGGGGGGGGGGGGGGGGGGGGGGGGGGGGGGGGGGGFGGGGGGGGGGGGGGGGGFGFGFGFGFGFCDFFGGGGFGGFGGGGGGFGEGFFGGGGDGGGFDFF=CDGGGGGGC;C@CF?AEFGFG*?,:*@>FCGFF>*5@ADDBBFFCDF=F=9BE64>CAD533?>E:9276;<;DED;@F?7)8:><*4(47,4274:?((,-4(0=/4D7
@M03364:396:000000000-C9LGT:1:1101:13176:8867 2:N:0:10
GGACTACTCGGGTTTCTAATCCTGTTCGCTCCCCACGCTTTCGCTCCTCAGCGTCAGTAACGGCCCAGAGACCTGCCTTCGCCATTGGTGTTCTTCCCGATATCTACACATTCCACCGTTACACCGGGAATTCCAGTCTCCCCTACCGCACTCAAGCCCGCCCGTACCCGGCGCGGATCCACCGTTAAGCGATGGACTTTCACACCGGACGCGACGAACCCCCGACCGCCCCTTTACGCCCAATAAACCCGGGAACCGCTTGCACCCAACGGATTACCGGCGCTGCCGGCCCGTAACTCGC
+
CCCCCGGGGGGGGECGGGFGGGGGGGGGGGGGGGGGGGDGGGGGGGGGGGGGGGGGGGGGGGGGGGGGGGGGGGGGGGGGGGGGGGGGFFGGGGGGGGGGGGGG8EFGGGDGFGFFGG@?EGGGGGGGGCGGGGGGA:DGGGGFDGGEEDG=FD6+@D@C>CDGGEEGFGE>?C>D*6CFFCFF;E*(:<CD5CG6CGGGG)C?C>D6393C93/3)4E/(77(22(),1143:>><0*:C80.02))09<2((-(.-4(46;)2@C0(4((,(-)5<:((-((-((-3>(9(-())*)*/
@M03364:396:000000000-C9LGT:1:1101:21470:8875 2:N:0:10
GGACTACTAGGGTTTCTAATCCTGTTTGCTCCCCACGCTTTCGTGCCTCAGTGTCAGTTACAGTCCAGAGAGCCGCCTTCGCAACTGGTGTTCCTCCTAATCTCTACGCATTTCACCGCTACACTAGGAATTCCACTCTCCTCTCCTGCACTCAAGTTTCCCAGTTTCAAAGGCTTACTACGGTTGAGCCGTAGCCTTTCACCCCTGCCTTACACAACCCCCTCCGCACCCTTTACGCCCAGTCTTTCCGTATACAGCTAGCCCCCTACGCATTATCCCGGCGGCTGGCACGTAGTTTCCC
+
CCCCCGGGCFGGGGGGGGGGGGGGGGFGGGGGEGGGGGGGGGGEFFFFGFGAFGGGGGF,CAFDGGGG<<8,CFGG@CFEFDCFE8EF:,CFGGGGGGGEF<;E8EEF7CGG9EEFFGGDGFGGGDFGGFFGGGGEFF=FA=EDFGC,@DFDGBGD47;=DGFGFGGGG8DEDGFCGF=,@E>:EE,86:+0+++<CEFCCE>)+00)5?0E5+5**::*7;A)74/)628(778*/(:**(/)+)1709;(5)).+)).)/2(:CD7?(((3(-))+.2--(-,(((((.-4((0**)22
@M03364:396:000000000-C9LGT:1:1101:3223:8894 2:N:0:10
GGACTACAAGGGTATCTAATCCTGTTTGCTACCCACGCTTTCGAGCCTCAGTGTCAGTATTATGCCAGAAGGCTGCCTTCGCCATCGGTATTCCTCCAGATCTCTACGCATTTCACCGCTACACCTGGAATTCTACCTTCCTCTCACATACTCTAGCTCTACAGTTTCAGATGCAGTTCCCAGGTTAAGCCCGGGGATTTCACATCTGACTTATAGAGCCACCTACGCTCCCTTTACGCCCAGTAATTCCGCTTAACGCTTGCACCCTCTGTATTACCGCGGCTGCTGGCACGTCTTTAGC
+
CCCCCGGGGGGGFGGGGGGGG9CGGGGGGGGGGGFGGG@CFGGFFFGFGGGFFGGGGFGGGGGGFGGGGGGGGGGGGGGGGGDGGGGGGGGGGGGGGGGGGGGFAEEGGGGGGGGEFEGGGGGAFFGG?EGGGGGFA9EGGGGFFGGDFFGFFEG7FDECGGFGGGGGGFFFFGFGGFFEG8==DF<>DBFGGGGG6:FFGFGFGF77C@CG595;95E@:5@CEDAE9DFFDB68CACFF@FF+9<CFG;((6(1AD@@0(8)2:5(61.1)965<<;;;FF09?:?BF3<(((08*):0
@M03364:396:000000000-C9LGT:1:1101:25650:8920 2:N:0:10
GGACTACCAGGGTATCTAATCCTGTTTGCTCCCCACGCTTTCGCTCCTCAGCGTCAGTGACGGCCCAGAGACCTGCCTTCGCCATTGGTGTTCTTCCCGATATCTACACATTCCACCGTTACACCGGGAATTCCAGTCTCCCCTACCGCACTCCAGCCCGCCCGTACCCGGCGCAGATCCACCGTTAGGCGATGGACTTTCACACCGGACGCGACGAACCGCCTACGAGCCCTTTACGCCCAATAAATCCGGATAACGCTCGCACCCTACGTCTTACCGCGGCTGCTGGCCCGTAGTTAGC
+
CCCCCGGGGGGGFFGGGGGGGGGGGGGGGGGGGGGGGGGGGGGGGGGGGGGGGGGGGGGFGGGGGGGGGG?FFGGGGGGGGGGGGGGGFGGGGGFGGGGGGGGGGGGCFGGGGGGGGGEGGGGGGGGGCGGGGGGEGGCGGGGFGGGGGEGFGDGFGGGGGGFGGGGGGGGGEGFD*AFG9>F@GG*5AC*2>EG*9CFGGCG?CDBB9DBE(5?9DFGGFGFF0;?)8D1<:BD)<?GGGF609264@C<91:0>FBB:4(:9GGG?(43.(,-6<F:1;6009<2,5<(193-)864C*
@M03364:396:000000000-C9LGT:1:1101:5026:8948 2:N:0:10
GGACTACCAGGGTATCTAATCCTGTTTGCTACCCACGCTTTCGAACCTCAGTGTCAGTATGATGCCAGAAGGCTGCCTTCGCCATCGGTATTCCTCCAGATCTCTACGCATTTCACCGCTACACCTGGAATTCTACCTTCCTCTCACATACTCTAGCTCTACAGTTTCAGATGCAGTTCCCAGGTTAAGCCCGGGGATTTCACATCTGACTTATCGAGCCACCTACGCTCCCTTTACGCCCAGTCATTCCGATTAACGCTTGCACCCTCTGTCTTACCGCGGCTGCTGGCCCAGAGTTAGC
+
CCCCCGGGGGGGGGGGGGGGGGGGDGGGGGGGGGGGGGGGGGGFGGGGGGGFGGGGFEEFGGGGGGGGGGGGGGGGGGGGGGGGGGGGGGGGGGGGGGGGGGGGGGGGGGGGFGGGGGGGGGGGGGGGGGGGGGGGGGFGGGGFGGGGGFGFGFGFGDGFGGFGGGGGGGGGFGFGGFGGGGDBGG,>DEFGGGGGGG6EG7FFGFFE@GBC*<,:C=E>CGFFFFADFGFF94B485CGG=B=*85CFF4;178CF;1?F<8);FD7(557?C))1324161(4?:776.4(44)9*):*
@M03364:396:000000000-C9LGT:1:1101:18306:8957 2:N:0:10
GGACTACCAGGGTTTCTAATCCTGTTCGCTCCCCACGCTTTCGCTCCTCAGCGTCAGTAACAGGCCAGGCGGCCGCCTTCGCCACTGGTGTTCTTCCATATATCTACGCATTTTACCGCTACACATGGAGTTCCACCGCCCTCTCCTGTCCTCCAGCCTGCCAGTTTCCAAAGCCTGTACCGGTTGAGCCGGTACCTTTCACTTCAGACTTAACAGGCCGCCTACGCACCCTTTACGCCCAATCATTCCGGATAACGCTTGCCACCTACGGATTCCCGCGGCTGCTGGCACGTATTGAGCC
+
CCCCCGGGGGGGGGGGGGGGGGGGGGGGGGGGGGGGGGGGGGGGGGGGGGGGGGGGGGGGGGGGGGGGGGGGGGGGGGGGGGGGGGGGFGFGGGGGGGGGGGGGGGGGGGGGGGGGGGGGGGGGGGGGGGGGGGGGGGGGGGGFGGGGGFGDDCDFFGGGGGFGGGGGGGFFFGFGFF:FGGGGGGA>FGGGGGGGGGGGGCF4DFFEBGE7CF7;CD?5:C<?;=6)6CF<B:4<?BGGC((46)6<=9)(4:27)4(4:?EBGG54?((,(8).5*4(99-7?B).3,56(()/**)02
@M03364:396:000000000-C9LGT:1:1101:2861:8959 2:N:0:10
GGACTACCGGGGTTTCTAATCCTATTTGCTCCCCACGCTTTCGTGCCTCAGCGTCAGGTACAGGCCAGGCGGCCGCCTTCGCCGCTGGTGTTCTTCCACATCTCTACGCATTTTACCGCTACACATGGAGTTCCACCTCCCTCTCCTGTCCTCAAGCCGTGCAGTTTCCAAAGCCTGACCCGGGTGGGCCGGTCCCCTTTACTTCCGACTTGCACAGCCCCCCGTCCCGCCCTTACCGCCCATCCATTCGGGTACCGCTTTCCACCCACGTCAGTCCCCGGCTGCTGGCCCGCAGTTAGGC
+
CCCCCGGE@FCEG@FFFGGGG,,,<CFFGFGGFGGGGGGGGGFF<FGFEGGGEGGEG<EEC9A<DEFF@,C:CFGGGGGFGGGDGEGGFGGGGCGGG9BEE8=FG;FGGDGGG?AFDGGGGGGG9,CEFFFAFG=FF,=CFGG:+@,5@97;F5CFF:5*:F?FFFGGGGD,;F);,3,,AC>1=:*()8*)2**=*=9A+12);*=(2)4C)1<)0(;*19(-(*(.(94(4:53((:8*44(0)6)/2*(.,)653(,()3<GC3(4((,((.-4+.--(-,-3)((((,(,()**.*2
@M03364:396:000000000-C9LGT:1:1101:23340:8965 2:N:0:10
GGACTACTGGGGTTTCTAATCCTGTTTGCTACCCACGCTTTCGAGCCTCAGTGTCAGTATTATGCCAGAAGGCTGCCTTCGCCATCGGTATTCCTCCAGATCTCTACGCATTTCACCGCTACACCTGGAATTCTACCTTCCTCTCACATACTCTAGCTCTACAGTTTCAGATGCAGTTCCCAGGTTAAGCCCGGGGATTTCACATCTGACTTATCGAGCCACCTACGCTCCCTTTACGCCCAGTAATTCCGATTCACGCTTGCACCCTCTGTATTACCGCGGCTGCTGGCCCAGAGTTCGC
+
CCCCCGGGGGGGGGGGGGEFGGGGGGGGGGGGGGGGGGGGGGGGGGGGGGGGGGGGGGGGGGGGGGGGGDGGGGGGGGGGGGGGGGGGGCGGGGGGGGGGGGGGGGGGGGGGGGGGGGGGGGGGGGGGGGGGGGGGGFGGGGGFGGGGGFGF,;9DFFGGGGFGGGGGGFDGDDDD8BEDFGFDFGFEFGGGGGGGGGGGGFGF?AFFFGFGFF7>CCG>.@BDFGDAFDBBFFFFF?EEGFFEB)<EFG417@).;4??((839ED((,/<)1?)70,4(-44>04.0120(...9=2D7
@M03364:396:000000000-C9LGT:1:1101:9591:8976 2:N:0:10
GGACTACCGGGGTATCTAATCCTGTTCGCTCCCCACGCTTTCGCTCCTCAGCGTCAGTAACGGCCCAGAGACCTGCCTTCGCCATTGGTGTTCTTCCCGATATCTACACATTCCACCGTTACACCGGGAATTCCAGTCTCCCCTACCGCACTCAAGCCCGCCCGTACCCGGCGCGGATCCACCGTTAAGCGATGGACTTTCACACCGGACGCGACGAACCGCCTCCGAGCCCTTTACGCCCAATAAATCCGGATAACGCTTGCACCCTACGTATTACCGCGGCTGCTGGCACGTAGTTCGC
+
CCCCCGGGGGGGG>FGGGCGGFGGGGGGGGGGGGGGGGGGGGGGGGGGGGGGGGGGGGGGGGGGGGGGGFGGGGGGGGGGGGGGDEFGFFGGGGGGGGGGGGGGGGGGGGGGGGGGGGF>EGGGGGGGGGGGGGGGGGGGGGGFFGGGGFGFGFGFGGGEGGBGF@CEGGGGFG@C55EFCGF<E8<6FGC3;EGGCFGGGFGFGFD>FGFGF5?9C0=E>GFF(29)7D>B(8:<DBEEGF136<<AFGGF01,)=<91-:C)9FG:BF?.).4)2@444690932)0838<B8))/.>C
@M03364:396:000000000-C9LGT:1:1101:15704:8985 2:N:0:10
GGACTACAAGGGTATCTAATCCTGTTCGCTCCCCACGCTTTCGCTCCTCAGCGTCAGTAACGGCCCAGAGACCTGCCTTCGCCATTGGTGTTCTTCCCGATATCTACACATTCCACCGCTACACCGGGAATTCCGCCTTCCCCTACCACACTCGAGCCCGCCGGTATCGGAGGCTCGCCGGGGTTGAGCCCCGGGCTTTTACCTCCGACCTAACGGGCCGCCTACGCGCGCCTTACGCCCCATTAATCCGGATACAGCTCGCCCCCTACGTCTTTCCCCGGCTGCTTGCACGGAATTTGCC
+
CCCCCGGGGGGGG8FGGGGGGGGGGGGGGGGGGGGGGGGGGGGGGGGGGGGGGGGGGGGGGGGGGGGGGGGGGGGGGGGGGGGGGGGGGGGGGGGGGGGGGGEGGGGGGGGGGGGGGGGGGGGGGGGGCCFGGGGGGGDGGGGFGGGGGFEBFD6@FGGGGGFGGGGGEGBEDD4FEBGEGGG48E2=FFGDDEEECFFGC<F9FFF;BG>9?FE6D6EGFG((4*372/,(43)462EE*((-*6:AFC>(3(,)0..4,(?:DE33:(4(,()66+3(47(,()..33<((((.9*)2*
@M03364:396:000000000-C9LGT:1:1101:16983:8994 2:N:0:10
GGACTACCCGGGTTTCTAATCCTATTTGCTCCCCACGCTTTCGTGCCTCAGCGTCAGGTACAGGCCAGGCGGCCGCCTTCGCCGCTGGTGTTCTTCCACATCTCTACGCATTTTACCGCTACACATGGAGTTCCACCGCCCTCTCCTGTCCTCACGCCGTGCAGTTTCCAAAGCCTGAACCGGGTGAGCCGGTCCCTTTTCCTTCACACTTTCCCCGCCCCCCGCCCCCCCTTTTACCCCCCACATTCCGGGTAAACCCTTCCACCCATCTGTATACCCGGCGCGTGTGCCGCGGGTTGCC
+
CCCCCGGGGGGGGGGGGGFFGGF,CFGGGGGGGGGGGGGEFGGEFGGGGGGGGGGGFFGFGGEGGGGGGFFCFFFGGGGGGGGEECCGFFGCFAFGGGCFFGGGGGGGEGGGGAFGC8EGGGFG@DFGGFGGGGGF86=FGGGFGG;3,;@EGF+@GDCCGGFGGDFGFGFBFG2FG4:<;=C*=/*(2?*)2>E*0C<C9)+.02*).*4+)++(1-8*(9,((*,0(1443.).)3@C*4225))-97/(-((.*,(.((2)2;*-(,)))--).94220((((,((-.7(((.))(10
@M03364:396:000000000-C9LGT:1:1101:2433:9026 2:N:0:10
GGACTACTCGGGTTTCTAATCATGTTCGCTCCCCCAGCTTTCGCGCCTCAGCGTCAGTGGTGGCCCAGAAGGCCGCCTTCGCCACCGGTGTTCTTCCCGATATCTGCGCATTCCACCGCTACACCGGGAATTCCGCCTTCCCCTACCACACTCGAGCCCGCCGGTATCGGAGGCTCGCCGGGGTTGAGCCCCGGGCTTTTACCTCCGACCGAGCCGGCCGCCTACCCGTGCTTTACGCCCAATGAATCCGGATACAGCCCGCCCCCGTCTGAGTACCCCGGGCGCTGGGACGCATTTTCCC
+
CCCCCGGGGGGGECFGGFGGG<EFGFGFFFGGG@FGEGGADFFCFFGGGGGGGGGGGFGFGEGFGGGGGFDDGFFGCFGGGGGGGFFEFFECFEEFGDFEFGGGGGGFGEGG9FFGGGGDGGFFGGGGGFGGGGGD>@CGGGGF6FC,,?F8F>?9@4@@CFF9FCGC5::B?F2CED?ECED*==F7?FGGD:?5/;<9+)<)*8:(379=()*-11:7-928:*43,/41)<24:0CE5,.47))5)/7(-,4)0.((43:65*1,((-)).)-50-((((-(-(--(44(((0**)*2
@M03364:396:000000000-C9LGT:1:1101:21736:9034 2:N:0:10
GGACTACACGGGTATCTAATCCTGTTCGCTCCCCACGCTTTCGCTCCTCAGCGTCAGTAACGGCCCAGAGACCTGCCTTCGCCATAGGTGTTCTTCCCGATATCTACACATTCCACCGTTACACCGGGAATTCCAGTCTCCCCTACCGCACTCAAGCCCGCCCGTACCCGGCGCGGATCCACCGTTAAGCGATGGACTTTCACACCGGACGCGACGAACCGCCTACGAGCCCTTTACGCCCAATAAATCCGGATCACGCTTGCACCCTACGTATTACCGCGGCTGCTGGCACGTAGGTAGC
+
CCCCCGGGGGGGGGGGGGFGGGGGGGGGGGGGGGGGGGGGGGGGGGGGGGGGGGGGGGGGGGGGGGGGGGGGGGGGGGGGGGGGGGGGEGGGGGGGFGGGGGGGGGGGGGGGGGGGGGGDGGGGGGGGGGGGGGGFGEGGGGGFGGGEGDGAFBFFGGFEGGFGGCEGFGGGFE>GCEGGCGGGGG:8FE=5*:C7FGGGG?E?GDFF07;E6)?9C(:C9D>?FFB)(7987(5ABFGGGBFF)4)6FGGFF09:?:B?81A<GGGB1134.68..<-(-49B>:)80:?86((0)/->4
@M03364:396:000000000-C9LGT:1:1101:11328:9051 2:N:0:10
GGACTACTCGGGTATCTAATCCTGTTTGCTACCCACGCTTTCGAACCTCAGTGTCAGTATGATGCCAGAAGGCTGCCTTCGCCATCGGTATTCCTCCAGATCTCTACGCATTTCACCGCTACACCTGGAATTCTACCTTCCTCTCACCTACTCTAGCTCTACAGTTTCAGATGCAGTTCCCAGGTTAAGCCCGGGGATTTCACATCTGACTTATAGAGCCACCTACGCTCCCTTTACGCCCAGTAATTCCGATTAACGCTTGCACCCTCTGTCTTACCGCGGCTGCTGGCACAGCGTTAGC
+
CCCCCGGFGGGGGGGGGGGGGGGGGGGGGGGGGGGGGGGGGGGGGGGGGGGGFGGGGGGGGGGFGGGGGGGGGGGGGGGGGGGGGGGGGCFGGGGGG?FGEGGGGGGGGGGGGGGGGGGGGGGGGGGGGGGGGGGGGGGGGGGFGGGDGFGFGEGFGGGFFGFFGGGGGGEFFADFFFGGGGGGGGDDCFF8DGGGGGGGGFG<9AFEEGFGEFE@ECFFBGDFBCDA27@DFFFEFFGGGFDF6@EEFGC;;@?3;:9@FFF<GGGFFF;C)9?EFC<7639;F?07021411(0<>:D:
@M03364:396:000000000-C9LGT:1:1101:19994:9067 2:N:0:10
GGACTACCCGGGTATCTAATCCTGTTTGCTACCCACGCTTTCGAACCTCAGTGTCAGTATGATGCCAGAAGGCTGCCTTCGCCATCGGTATTCCTCCAGATCTCTACGCATTTCACCGCTACACCTGGAATTCTACCTTCCTCTCACCTACTCTAGCCTAACAGTATCAGATGCCGTTCCCAGGTTAAGCCCGGGGCTTTCACATCTGACTTATCAAGCCACCTACGCTCGCTTTACGCCCAGTAATTCCGATTAACGCTTGCACCCTCCGTATTACCGCCGCTTCTGGCCCGGGGTTAGC
+
CCCCCGGGGGGGGGGGGGGGGGGGGGGGGGGGGGGGGGGGGGGGGGGGGGGGGGGGGGGGGGGCGGGGGFGGGGGGGGGGGGGGGGGGFGGGGGGGGGGGGGGGGGGGGGGGGGGGGGGGGGGGGGGGGGGGGGGGGGGGFGGFDCF8FFGEFECFFGGFFGFGGGGGGGFGFGEGGFGGGCFFGGFFFGGGGGGGGGGGGCG@GF>>>FFGEFGCG=FGFGDF@8:82?2>9B=EFFGGG60;F3?<AC6?DFF4;:>F@@B2FFD(-((-435)6:21(4(((-).8:03((-)87-92
@M03364:396:000000000-C9LGT:1:1101:24302:9082 2:N:0:10
GGACTACCCGGGTTTCTAATCCTGTTCGCTCCCCCAGCTTTCGCGCCTCAGCGTCAGTGGTGGCCCAGAAGGCCGCCTTCGCCACCGGTGTTCTTCCCGATATCTGCGCATTCCACCGCTACACCGGGAATTCCGCCTTCCCCTACCACACTCGAGCCCGCCGGTATCGGAGGCTCGCCGGGGTTGAGCCCCGGGCTTTTACCTCCGACCTAGCGGGCCGCCTACGCGCGCTTTACGCCCACTGCATCCGCATAACGCTCGCCCCCTACGACGTCCCCCCGCTGCTTGCACGGCCTTCGCC
+
CCCCCGGGGGGG@FGGGGGGGGGGGGGGGFGGGGGGGGGGGG7FGGGGGGGGGGGGGFEGFGGGGGDGGGGGGGGGGGGGGGGGGGGGEGGGFGGGGGGGGGGGE9FGGGGGGGGGGGGGGGFGGGGGDEGGGFCEGD>FGGGFGGG<FFGDGFGFEGGEGGD7FECGGGGGFE;GGFECCE<:E=C3?CFGDG5=<FFCC<F>FF7(3C7F)9*(778*4C:(.2402)(((4)6(4::5200*4<<@D37BB)4;7((-9E?G>7(40((-4((4*--4649>)),2).31(()0*(/9
@M03364:396:000000000-C9LGT:1:1101:24406:9095 2:N:0:10
GGACTACACGGGTATCTAATCCTGTTCGCTCCCCACGCTTTCGCTCCTCAGCGTCAGTAACGGCCCAGAGACCTGCCTTCGCCATTGGTGTTCTTCCCGATATCTACACATTCCACCGTTACACCGGGAATTCCAGTCTCCCCTACCGCACTCAAGCCCGCCCGTACCCGGCGCGGATCCACCGTTAAGCGATGGACTTTCACACCGGACGCGACGAACCGCCTACGAGCCCTTTACGCCCAATAAATCCGGATAACGCTTGCACCCTACGTATTACCGCCGCTTCTGGCACGTAGTTAGC
+
CCCCCGGGGGGG:BFGGGGGGGGGGGGGGGGGGGGGGGGGGGGGGGGGGGGGGGGGGFGGGGGGGGGGDFGGGGGGGGGGGGGGGFGGGFGGGGGGGGEEGGGGGGGGGGGGGGGGGGGGGGGGGGGGGGGGGGDEFG8FFGGFGGGEGDGBGF=DGGGGGGFGGGGGGGGGFGFGEBGGCGG>:C::FG8<FGG?CEFGGFGFGF>F9G6C6)?659EG2D>::C38<DFB::D4<4CEG?::)3:AFGC92?0)?4>BBBF?GGGBB?14)4:<AC(,(461(()).:3<?<,)86)CC
@M03364:396:000000000-C9LGT:1:1101:22378:9099 2:N:0:10
GGACTACCCGGGTATCTAATCCTGTTCGCTCCCCACGCTTTCGCTCCTCAGCGTCAGTAACGGCCCAGAGACCTGCCTTCGCCATTGGTGTTCTTCCCGATATCTACACATTCCACCGTTACACCGGGAATTCCAGTCTCCCCTACCGCACTCAAGCCCGCCCGTACCCGGCGCGGATCCACCGTTAAGCGATGGACTTTCACACCGGACGCGACGAACCGCCTACGCGCCCTTTGCGCCCAAGAAATCCGGATAACGCTTGCACCCTACGTATTCCCGCGGCTGCTGGCACGTATTTAGC
+
CCCCCGGGGGGGGGGGGGGGGGGGGGGGGGGGGGGGGGGGGGGGGGGGGGGGGGGGGFECGGGGGGGGFGEFFFGGGGGGGGGGGFGGFGGGGGGGGGGCGCCFFGGGGGGGCGFGGGGGGGGGGGGGGGGGGGGFGGGGGGGFGGGGGFGFGBFF,:EDEGDGGDGGGGGGFGFG=?EGFGGGGGD@::5:CCGEGFGGGFGEFEFF6C6E9>8299EEFDB02C?.1C;0318)-1CCE(-()44:FGGB-((-/12-4<F)>EC3((-45A:)6<149>F>FFF20:7723.*)*.::
@M03364:396:000000000-C9LGT:1:1101:15078:9118 2:N:0:10
GGACTACTCGGGTTTCTAATCCTGTTTGCTACCCACGCTTTCGAGCCTCAGTGTCAGTATTATGCCAGAAGGCTGCCTTCGCCATCGGTATTCCTCCAGATCTCTACGCATTTCACCGCTACACCTGGAATTCTACCTTCCTCTCACATACTCTAGCTCTACAGTTTCAGATGCAGTTCCCAGGTTAAGCCCGGGGATTTCACATCTGACTTATAGAGCCACCTACGCTCCCTTTACGCCCAGTAATTCCGATTAACGCTTGCACCCTCCGTATTACCGCGGCTGCTGGCACAGAGTTCGC
+
CCCCCGGGGGGGGGGGGGGGGGGGGGGGGGFGGGGGGGGGGGGDGGGGGGGGGGGGGGF9FGGGGGGGFFEEFGGGGGGGGGGGCFGGGGFGGFGGGGGGGGFFGGGGGGGGGGGGGGGGGGGGGGGG<FFGGGC5E:9FGGGFGFF,E?FEG7DFGDDEAFFGGGGF=AFGFGFGGFGGGGGGGGFDFD@DGEGG7EGFGFG7+;+AAFFGEA==C@GGEGBDBE>B=DFFFFFAEFEFFDF@FE<@FGGDF7;CFD9;;?EEFGG<1(.3(=319<-99>FF90.54?1<(,(006)1<
@M03364:396:000000000-C9LGT:1:1101:5341:9153 2:N:0:10
GGACTACACGGGTTTCTAATCCTGTTCGCTCCCCCAGCTTTCGCGCCTCAGCGTCAGTGGTGGCCCAGAAGGCCGCCTTCGCCACCGGTGTTCTTCCCGATATCTGCGCATTTCACCGCTACACCGGGAATTCCGCCTTCCCCTACCCCACTCGAGCCCGCCGGTATCGGCGGCTCGCCGGGGTTGAGCCCCGGGCTTTTACCTCCGACCTAACGGGCCGCCTACCCGCCCCTTACGGCCCATGAATCCGTATACAGCCCGCCCCCCACGTATGTCCCCGGGCGCTTGCGCCTATGTCGGC
+
CCCCCGGGDGGGGGGGGGGGGGGGGGGGGGGGGGDEGGGGGGGGEGGCGGGFGGGGGGFFE7F8FFGGE@<FFGGGGGGGGGGGGGG@FGGGG<FGGGGGGGGGGGGGGGGG,FFGGGGGGGCGGGGGGGGGGGFEE:+DFGFFDFF,3<FDGFGEG>@EGGFGGC*B*=**.C(7CAE=5*1*25,(0;EGDGGD5;FF?>F2*0)-(96+.0*(148*1C(-(*,),)-(48)(((2:*(2464:6<<*,426)0)((,,2(9:)(4,,(.(--60,(-((((,(-1(((-(-*91()1
@M03364:396:000000000-C9LGT:1:1101:13381:9159 2:N:0:10
GGACTACCCGGGTTTCTAATCCTGTTTGCTCCCCACGCTTTCGTGCCTGAGCGTCAGTTATGTCCCAGGAGGCTGCCTTCGCCATCGGTGTTCTTCCACATATCTACGCATTTCACTGCTACACGTGGAATTCCACCTCCCTCTGACACACTCTAGTCGAGCAGTCACATATGCAATTCCCGAGTTAAGCTCGGGGATTTCACATCTGTCTTACACAACCGCCTGCGCACCCTTTACGCCCAGTAATTCCGATTAACGCTCGCACCCTCCGTATTACCTCGGCTGCCTGCCAGTAATTCGC
+
CCCCCGGGEFDGFGEGFGGGGFG<FGGGGGGGGGGGGGGGGGGFCCGGGFFGGGGGGFGGGAFFGGGGGDGGGGGFGGGGGGGGGGGGGEGGGGDCEGFGGGFFGGGGGGGGGGGGGCGDCEFGGFGGGGGGGE=EFEFGGGGBGAF9@DFF?>FFGF=+@FEDGGGGF=BDFF9+=DFAD6+:DEGFFF9CDDGDCEFEFCFEFF>**52DE821;>:E><==(6/?1>27(/59CDGG71(6;5<<8:*308-47313(981<8C2((,-(((.)04.(2(--(().2())..**/)*1
@M03364:396:000000000-C9LGT:1:1101:4204:9162 2:N:0:10
GGACTACCCGGGTTTCTAATCCTGTTCGCTCCCCACGCTTTCGCTCCTCAGCGTCAGTAACGGCCCAGAGACCTGCCTTCGCCATTGGTGTTCTTCCCGATATCTACACATTCCACCGTTACACCGGGAATTCCAGTCTCCCCTACCGCACTCAAGCCCGCCCGTACCCGGCGCGGATCCACCGTTAAGCGATGGACTTTCACACCGGACGCGACGAACCGCCTACGAGCCCTTTACGCCCAATCAATCCGCATCACGCTTGCCCCCTCCGTATTACCGCCGCTGCTGGCACGTCGTTCGC
+
CCCCCGGGGGGGGGGGGGGGGGGGGGGGGGGGGGGGGGGGGGGGGGGGGGGGGGGGGGGGGGGGGGGGFGGGGGGGGGGGGGGGGGGGFGGGGGGGFGGGGGGGGGGGGGGGGGGGGGFGGEGGGGGGGGGGGF88@ADGG?CFGGG+CBGBG)=AF@FEGGFGGGGGGGEGEE2D5BGG+3>*BE*6FG85CEEFGEGGGFFFGEE9BD1C77E291?EFGF<0;:52D>FFFF)6(;EG02:))5>FGG(38(,??F?31A(DFG;(49:0:?)6<:B((493>77??7>0,()0)(1>
@M03364:396:000000000-C9LGT:1:1101:6566:9180 2:N:0:10
GGACTACAGGGGTTTCTAATCCTGTTCGCTCCCCCAGCTTTCGCGCCTCAGCGTCAGTGTTGTCCCAGAAGGCCGCCTTCGCCACCGGTGTTCTTCCCGATATCTGCGCATTCCACCGCTACACCGGGAATTCCTCCATCCCCTACCACACTCGAGCCCGCCTGTATCGGCGGCTCTCCGTGGTTGAGCCCCGGGCCTTTACCTCCTATCTTACCGCCCGTCTTCTCACGCTTTACGGCCCGTCAATCCGCATACCGCCACCCCCCTACGTATGTCCCGCGCGTCTGGCCCTGATTTCGGC
+
CCC@BFGG,;,+CCEGGD,,CFE,CF9CFFFFGGCCF8F<FGCEEGCCEFFG7BEG,E<6CF6@EFFF<FCFFGCEEGGGCGGGDDFF=:FDF9D@B84CC>EGA9FCE7FG,EFGC8EDGGGGG8@:+3>BFD,BD,6@F+@6DCFC8AE@,0=*8@@@*@*0?D:D***4)*38+/<**=)4**,(/<5>5=5*//<C76E4*5.))2)+)/+()-/*(1,()+-*)*(,,(.)-(2?:(-()(.6?)1,(-.8>;01((2,DE)84((.6())-0((4(-,,4((5((((()*//()/
@M03364:396:000000000-C9LGT:1:1101:21381:9223 2:N:0:10
GGACTACAGGGGTTTCTAATCCTATTTGCTCCCCACGCTTTCGTGCCTCAGCGTCAGTCACAGGCCAGGCGGCCGCCTTCGCCACTGGTGTTCTTCCATATCTCTGCGCATTTTACCGCTACACATGGAGTTCCACCGCCCTCTCCTGTCCTCAAGTCTGCCAGTTTCTGAATCATAAATGAGTTGAGCTCATCCCTTTGCCTTCAGACTTAACAGACCGCCTGCGCACCCTTTACACCCAATCATTCCGTATAACGCTCGCCACCTACGTATTTACCCGGCTGCTAGCACGTAGTTCGCC
+
CCCCCGGGGGGGGEGGGGFGFGGGGGGGGGGGGGGGGGGGGGGGGGGGGGGGGGGGGGGGGGGDGGGGGGGGGGGGGGGGGGGGGGGGFGGGGGGGGGGGFGGGGGGGGGGGGGGGGGGGGGGGGGGGGGGGGGGGGCDGGGGFGGGGGFFEDEFF@FGGGGFGGGGGGG;AFGFGG6DCFCFGGGF=F;FGGGGGGGGGG@DCGFFFBFEG48>7DDGGFGFF@*:.6:?@D@3>?EGGG(3=F>AFFG62?446)42:9BC(>C5,81?)6:)).+(-477(42).8349,((0/*395
@M03364:396:000000000-C9LGT:1:1101:11171:9243 2:N:0:10
GGACTACTGGGGTTTCTAATCCTGTTCGCTCCCCACGCTTTCGCTCCTCAGCGTCAGTAACGGCCCAGAGACCTGCCTTCGCCATTGGTGTTCTTCCCGATATCTACACATTCCACCGTTACACCGGGAATTCCAGTCTCCCCTACCGCACTCAAGCCCGCCCGTACCCGGCGCGGATCCACCGTTAAGCGATGGACTTTCACCCCGGACGCGCCGAACCGCCTACGAGCCCTTTCCGCCCAATAAATCCGGATAACGCTTGCACCCTACGTATTTCCGCCGCTCGCTGCCAGTGTGTGGC
+
CCCCCFGGGGGGGGGGGGFGGGGGGGGGGGGGGGGGGGGGGGGGGGGGGGGGGGGGGGGGGGGGGGGGGFGGGGGGGGGGGGGEGGGGFGGGGGGGGGGGGGGGGAFGGGGGGGGGGGGGEGAFGGGGGDFGGGGGGGFGGGGBGGGGGEGFGFGFGGGGGGFGGGGGGGGGFGFG55CF6FF:CGF=FC8<CEG*7CFGG59)1:BF0C6:>)*()4=E>GB??A1)37;F7::)61:EG0??7<A2=FGF:02-/(-(2(24DFG?:6,,.)4))3((,-39(((3:6322))0*0(1*
@M03364:396:000000000-C9LGT:1:1101:9313:9270 2:N:0:10
GGACTACTCGGGTTTCTAATCCTATTTGCTCCCCACGCTTTCGTGCCTCAGCGTCAGTCACAGGCCAGGCGGCCGCCTTCGCCACTGGTGTTCTTCCATATCTCTGCGCATTTTACCGCTACACATGGAGTTCCACCGCCCTCTCCTGTCCTCAAGTCTGCCAGTTTCTGAATCATAAATGAGTTGAGCTCATCCCTTTTCCTTCAGACTTAACAGACCGCCTGCGCACCCTTTACACCCAATCATTCCGGATACCGCTCGCCCCCTACGTATTACCCCCGCCGCTTGCACGTAGTTCGGC
+
CCCCCGGGGGGGGGGGGGGGGGGAFGGGGGGGGGGGGGGGGGGGGGGGGGGGGGGGGGGGGGGGGGGGFGGGGGGGGGGGGGGGGGGGEFGGGGGGGGGGFGGGGGGGGGGGFCFGGGGGGGGGFGGGGGGGGGGGGCDFGDGFGGGCFFGFG<DFGGGGGGFGGGGGGFGGFGEGF><FGCGGFC,0@;DGGGGGGGG,B6DEGFAEEGFGFF;=FDGEFG6163606CD;DFC47;FG*,33/9C9?D)3<B)803(,-4C<D87:?43<<?9<9+4(29((40-2:)<1(((0972)9
@M03364:396:000000000-C9LGT:1:1101:18382:9327 2:N:0:10
GGACTACTGGGGTATCTAATCCTATTTGCTCCCCACGCTTTCGTGCCTCAGCGTCAGGTACAGGCCAGGCGGCCGCCTTCGCCGCTGGTGTTCTTCCACATCTCTACGCATTTTACCGCTACACATGGAGTTCCACCGCCCTCTCCTGTCCTCAAGCCGTGCAGTTTCCAAAGCCTGACCCGGTTGAGCCGGTCCCTTTTACTTCAGACTTGCACAGCCGCCTGCGCACCCTTTACGCCCAATCATTCCGGATAACGCTTGCCACCCACGTATTACCGCGGCTGCTGGCACGTAGTTCGCC
+
CCCCCGGGGGFGGDGGGGGGGGGFGGGGGGGGGGGGGGGGGGGGGGGGGGGGGGGGGFFGGFGFGGGGGGEGGGGGGGGGGGGGGGGGFGGEGGGGGGGGFGGGFGGGGGGGGGGGGGGGGGGGGGGG@FGGGGGGGGDGGGGFGGCDFFGFGFGFGGDEGGFGGGGGGAFFFGFFCF8EGGGGCGC>ACCD4CEG>GFG9;+7CFA3@4?F9AFFG;FEFG(36>404D:4<:4)(-?E*((49<4<FFC3:(44.38086+)9@*,4(482:466*4393,7B?.44(4,(..88*()9
@M03364:396:000000000-C9LGT:1:1101:14033:9333 2:N:0:10
GGACTACAGGGGTTTCTAATCCTGTTCGCTCCCCCAGCTTTCGCGCCTCAGCGTCAGTGGTGGCCCAGAAGGCCGCCTTCGCCACCGGTGTTCTTCCCGATATCTGCGCATTCCACCGCTACACCGGGAATTCCGCCTTCCCCTACCACACTCGAGCCCGCCGGTATCGGAGGCTCGCCGGGGTTGAGCCCCGGGCTTTTACCTCCGACCTAACGGGCCGCCTACGCGCCCCTTACGCCCCATGAATCCGGCTACCGCTCGCCCCCTACGTAGTACCCCGGCCGCTCGCGCGCATTTTGCC
+
CCCCCGGGGGGGGGGGGGGGGGGGGGGGGGGGGGGGGGGGGGGGGGGGGGGGGGGGGGGGGGGGGGGGGFGGGGGGGGGGGGGGGGGGEGGGGGGGGGGGGGGGGGGGGGGGGGFGGGGCEGGGGEGGEGGGGGGGGGDFGGGFGGGFFFGBGFCAGGGGGGEGEEGGGGEGFG5FGFEGCGG<CC,.9;FGGGGEDCFGC4A):>579D2C7FC>GFE=>D02(*-02)3(-4.2(8EG81(.9556F)/,(,(.7,(4(4C?DG124(4).-.).+4(-,(429(190190(,0**-9>
@M03364:396:000000000-C9LGT:1:1101:25706:9338 2:N:0:10
GGACTACTGGGGTATCTAATCCTGTTTGCTCCCCACGCTTTCGTGCCTGAGCGTCAGTTATGTCCCAGGAGGCTGCCTTCGCCATCGGTGTTCTTCCACATATCTACGCATTTCACTGCTACACGTGGAATTCCACCTCCCTCTGACACACTCTAGTCGAGCAGTCACATATGCCATTCCCGAGTTAAGCTCGGGGATTTCACATCTGTCTTACTCAACCGCCTGCGCACCCTTTACGCCCAGTAATTCCTATTAACGCTCGCACCCTACGTATTACCGCGGCTGCTGGCACGTACTTCGC
+
CCCCCGGGGGGGGGGGGGGGGGGGGGGGGGGGGGGGGGGGGGGGGGGGGGGGGGGGGGGGGGGGGGGGGGGGGGGGGGGGGGEGGGGGGGGGGGGGGGGGGGGGGGGGGGGGGGGFGGGGGGGGGGGGGGGGGGGGGFDGGGGFGGG?FFGFGFGFGGDC>EAGGGGGGGGGFGEFGFGGGECFGE3;B=,?CEGGCEFGGFGFGFF5*BEG?828D4F9ADB9-2>DFGFF;@EEE@GGG?=F;?CEFG+)6?7<=;6;?;C(7CD:7?28347)6<4;>(9;7?02>132,2.).*.97
@M03364:396:000000000-C9LGT:1:1101:11552:9344 2:N:0:10
GGACTACAAGGGTTTCTAATCCTGTTCGCTCCCCACGCTTTCGCTCCTCAGCGTCAGTAACGGCCCAGAGACCTGCCTTCGCCATTGGTGTTCTTCCCGATATCTACACATTCCACCGTTACACCGGGAATTCCAGTCTCCCCTACCGCACTCAAGCCCGCCCGTACCCGGCGCGGATCCACCGTTAAGCGATGGACTTTCACACCGGACGCGACGAACCGCCTACGAGCCCTTTACGCCCAATAAATCCGGATAACGCTTGCACCCTACGTATTACCGCGGCTGCTGGCCCGTAGTTCGC
+
CCCCCGGGGGGGGGGGGGGGGGGGGGGGGGGGGGGGGGGGGGGGGGGGGGGGGGGGGGGGGGGGGGGGGGGGGGGGGGGGGGGGDGGGGGGGGGGGFGGGGGGGFGGGGGGGGGGGGGGGGGGGGGGGGGGGGGGGGGGGFDGFFGGGGFGFGDGFGGCGDGEGGGGGGEGGFGFG5DGG6FFFFG::AFE*>EEDGGGGGFF?DDD>>G>C>8E0>>GGFGF?FFB.4>>B?<><ABGGGB0</8:AFGGF((4AF8>F<?C2>FGFFF??2::2AG:914>>90,4??3:>6(..*)9)
@M03364:396:000000000-C9LGT:1:1101:21511:9347 2:N:0:10
GGACTACCCGGGTATCTAATCCTGTTCGCTCCCCCAGCTTTCGCGCCTCAGCGTCAGTGGTGGCCCAGAAGGCCGCCTTCGCCACCGGTGTTCTTCCCGATATCTGCGCATTCCACCGCTACACCGGGAATTCCGCCTTCCCCTACCACACTCGAGCCCGCCGGTATCGGAGGCTCGCCGGGGTTGAGCCCCGGGCTTTTACCTCCGACCTAACGGGCCGCCTCCCCGCCCTTTACGCCCCATTCATCCGGATCACCCCCGCCCCCCACCTATTACCCGGGCCGCTTGGACGGTGTTCGCC
+
CCCCCGGGGGGGGGGGGGGGGGGFGGGGGGGGGGGGGGGGGGGGGGGGGGGGGGGGFGGGGGGGGGGGGGGGGGGGGGGFFEGGGGGGEGGGGGGGGGG+=EEGGGGGGGGGGGGGGGGGGGGGGGGGGGGGGGGGGEGGGGGFGGGGGFGFGFGFGGGGGGFGGGGGGGGGFG(8EFGG=EG?EE,.?EGDDGGGDG?F78GAGF:9>G9C>F/(9;G/(96(2*404)4-4:4>:?GD?(.)16:AF5),-((8)((-(4C9D:/-1(.(.<)).3,(-(-(4(-(().(-((0.*-/C
@M03364:396:000000000-C9LGT:1:1101:13047:9349 2:N:0:10
GGACTACAGGGGTTTCTAATCCTGTTCGCTCCCCCAGCTTTCGCGCCTCAGCGTCAGTGGTGGCCCAGAAGGCCGCCTTCGCCACCGGTGTTCTTCCCGATATCTGCGCATTCCACCGCTACACCGGGAATTCCGCCTTCCCCTACCACACTCGAGCCCGCCGGTATCGGAGGCTCGCCGGGGTTGAGCCCCGGGCTTTTCCCTCCGACCTACCGGGCCGCCTACTCGCGCTTTACGCCCAATGAATCCGGATACCGCTCGCCCCATACGTCTTACCCCCGCCGCTGGCACGTATTGTCGC
+
CCCCCGGGFFFGEGGGGFGGGEGEGGGGGGGGGG@CFGCFGGGGGGGGGGFGGGGGFFGCGGGFGGEF?GCFGGGGEGGEFGGFFFGGGGGG9DFFG8F+FGGGGGGDFGGEEGFGGGG6@FFGGGGGGGGGGGGGEFDFEFGAFGGEGFDDGBDEGEFGEGEDGGGGDEEGFE>C/:?EGGGBEE,.9CGGDGGG3CFG9<F<FB:1(>>E2>?3C>GGFGFFB+.0379-2:A4(3CG8(4(*6556>)-3<2:<76>(-*3D**,4(.(.3)52+4(4((-,1(10,4<4()01*6/<
@M03364:396:000000000-C9LGT:1:1101:5858:9352 2:N:0:10
GGACTACCCGGGTATCTAATCCTGTTCGCTCCCCCAGCTTTCGCGCCTCAGCGTCAGTGGTGGCCCAGAAGGCCGCCTTCGCCACCGGTGTTCTTCCCGATATCTGCGCATTCCACCGCTACACCGGGAATTCCGCCTGCCCCTACCACACTCGAGCCCGCCGGTATCGGAGGCTCGCCGGGGTTGAGCCCCGGGCTTTTACCTCCGACCTAACGGGCCGCCTACGCGCGCTTGACGCCCAATGAATCCGTATAACGCCCGCCCCACACGTATTACCGCGGCGGCTGGCCCGTATTTCGCC
+
CCCCCGGGGGGGGGGFGGFGBFGGGGGGDGGGGGGGGGGGFGGGGGGGGGFGGGGGEFEFGEGGGGGGGF@FGGGGCGEGFGG:F<FFFFGGGFAGGGDEGDGGAFGGDGGGCFFGGDEGGGGGGDGGF7FGFGGGG@+@AF?FDGFC8AFDF=FBGGGGEGFGG7FEGGGEBFD5:5ECE578*20578ADDG5ECFGD94FFGFF617>93>*,99=79G?FB*4>0)-4:((.31:C*(2./-)-9D/(44):)(((((24>*/(-(,.).)-4*,,44(,134<?:(39(./=*(*7
@M03364:396:000000000-C9LGT:1:1101:23289:9377 2:N:0:10
GGACTACCGGGGTATCTAATCCTGTTTGCTACCCACGCTTTCGAACCTCAGTGTCAGTATGATGCCAGAAGGCTGCCTTCGCCATCGGTATTCCTCCAGATCTCTACGCATTTCACCGCTACACCTGGAATTCTACCTTCCTCTCACCTACTCTAGCCTAACAGTATCAGATGCCGTTCCCAGGTTAAGCCCGGGGATTTCACATCTGACTTATCGAGCCACCTACGCTCGCTTTACGCCCAGTAATTCCGATTAACGCTTGCACCCTCCGTATTACCGCGGCTGCTGGCCCAGAGTCAGC
+
CCCCCGGCFGGGGGGGGGGGGGGGGGGGGGFGGGGGGGGGGGG<FGGGEGGDFGGGGFGGGFFFGGGGF8FFFGGGGGGGGGEGEGGGGGGGGGGGGGGGGGGGGGGGGGGGGGGGGGGGGGGGGGGGGGGGGGGGGEDGGGGFGGG?FFGFGEFFEDGFGGFGGGGGGGGGFGFGGFGGGFGFGGCDFGFCGGGG?EGGGCE7CFFF4CEGEB,5F=GGFGBFFD=A@D@B71?>E@GGG?;E6)7?FG;0(27CA?FB:BF)7CG1((-26<>AA:44377>F058?F(4(4()1*-26
@M03364:396:000000000-C9LGT:1:1101:4656:9384 2:N:0:10
GGACTACCGGGGTTTCTAATCCTGTTCGCTCCCCACGCTTTCGCTCCTCAGCGTCAGTAACGGCCCAGAGACCTGCCTTCGCCATTGGTGTTCTTCCCGATATCTACACATTCCACCGTTACACCGGGAATTCCAGTCTCCCCTACCGCACTCAAGCCCGCCCGTACCCGGCGCGGATCCACCGTTAAGCGATGGACTTTCACACCGGACGCGACGAACCGCCTACGAGCCCTTTACGCCCAATAAATCCGGATAACGCTTGCACCCTACGTATTCCCGCGCCTGCTGGCCCGTCTTTCGC
+
CCCCCGGGGGGGGGGFGGEFGGGFGGGGGGGGGGGGGGGGGGGGGGFGGGGGGGGGGGFGGGGGGGGGCFGGGGGGGGFFGGG7FDFGFFGGFGGGGGGGGGGGCFDGGGGDFGGGGGGGGGGGGDGGFFGGFFFGFGDFE6C?6EGEEAGBF@?AGFGGGGFDF>EGGGGGFGB<5=CG6EG@F5*6:2:DGGEFD?EFG9E<GFB9(99E70:3C>GG0<>F:8:73796(42)6:GGG1:49)6)9C5>FF<)=1;B,2;2FFGF0:<(5)()6<,-4((8(((48B(,42(.8*)9C
@M03364:396:000000000-C9LGT:1:1101:7885:9399 2:N:0:10
GGACTACTGGGGTATCTAATCCTGTTCGCTCCCCACGCTTTCGCTCCTCAGCGTCAGTAACGGCCCAGAGACCTGCCTTCGCCATTGGTGTTCTTCCCGATATCTACACATTCCACCGTTACACCGGGAATTCCAGTCTCCCCTACCGCACTCAAGCCCGCCCGTACCCGGCGCGGATCCACCGTTAAGCGATGGACTTTCACACCGGACGCGCCGAACCGCCTACGAGCCCTTTACGCCCAATAAATCCGGATAACGCTTGCACCCTACGTATTCCCGCGGCTGCTGGCCCGGAGTTCGC
+
CCCCCGGGGGGGGGGGGGGGGGGGGGGGGGGGGGGGGGGGGGGGGGGGGGGGGGGGGGGGGGGGGGGGGGGGGGGGGGGGGGGGGFGGGGGEGGFGGGGGGGDEFGGFGGGGGDGGGGFCEGGGGGGGGGGGGGGGGGGGDFEFGGG6EBGBD5DFGGDEEGFGFGDEFGGGFGFDEDCECFGFGG*3:?3>FCG6CCCFG3E?FFF6>GFC9)/-93EG>D>1(;23(99?BFF2<?GCEB::/.)699C>(41)/--318;)9FD0(((..60)60--43(31-)401((((().))1)
@M03364:396:000000000-C9LGT:1:1101:26504:9416 2:N:0:10
GGACTACCCGGGTATCTAATCCTGTTTGCTCCCCACGCTTTCGTGCCTCAGTGTCAGTTACAGTCCAGAAAGCCGCCTTCGCTACTGGTGTTCCTCCTAATATCTACGCATTTCACCGCTACACTAGGAATTCCACTTCCCTCTTCTGCACTCAAGTTTCCCAGTTTCAAAGGCTTACTACGGGTGAGCCGTAGCCTTTCACCTCTGCCTTAAGCAACCACCTCCGCACCCTTTACGCCCAGTAGTTCCGGATACCGCTAGCCCCCTACGTCTTACCGCGGCTGCCTGCACGGATTTTACC
+
CCCCCGGGGGGGGGGGGGGGGGGGGGGGGGGGGGGGDGGGGGGGGGGGGGGGGGGGG9FGGGGGGGGGGGGGGGGGGGGGGGGGGGGGGGFGGGGFGGGGGGGFFGGGGGGGGGFFGGGGGGGGCGGBFEFGGFFFGGFGGGGFGGGFGFGFGDGFEFGGGFFGGGGGEFGCBFBFFDFFACD+CE::FF6D+9CFFGCC7;FBGFF@*2*41+,094@>-;>))*:/()/65>8@==EG<=()+..9+7),3().26.226:<3:7366<(.-...*,((((-4())4,:((((0**-2:
@M03364:396:000000000-C9LGT:1:1101:13859:9422 2:N:0:10
GGACTACAAGGGTTTCTAATCCTGTTTGCTACCCACGCTTTCGAACCTCAGTGTCAGTATGATGCCAGAAGGCTGCCTTCGCCATCGGTATTCCTCCAGATCTCTACGCATTTCACCGCTACACCTGGAATTCTACCTTCCTCTCACCTACTCTAGCCTAACAGTATCAGATGCCGTTCCCAGGTTAAGCCCGGGGCTTTCACATCTGACTTATCAAGCCACCTACGCTCGCTTTACGCCCAGTAATTCCGATTAACGCTTGCACCCTCTGTATTACCGCGGCTGCTGGCCCGTCGTTCGC
+
CCCCCGGCFGGGGGGGGGGGGGGGGGGGGGAGFGGGGGGGGGGDGGGGGGGEFGGGCFGGFGGFGGGGGFGGGGGGGGGGGGGGGGGGGGGGGFGGGGFGGDFGGGGGGGGGGGGGGGGDGGGGEFGGGGGGGFGGG:EGGGGFGGG8EFFDF9DFGGG?FGFGGEFGGGGGDF5CGFGGGGGGGG<DFDDGGGGGGGGGGFGEGFFFFGFGC+,;@8DG:DBFFEA@9GFFFBFFFFGGG?FFCEFFFGGDDF(?A;>D;@F=FCG2((.:266):<499>62184:F68:((-)0)(1)
@M03364:396:000000000-C9LGT:1:1101:6916:9432 2:N:0:10
GGACTACTGGGGTATCTAATCCTGTTTGCTCCCCACGCTTTCGTGCCTGAGCGTCAGTTATGTCCCAGGAGGCTGCCTTCGCCATCGGTGTTCTTCCATATCTCTGCGCATTTTACCGCTACACATGGAGTTCCACCGCCCTCTCCTGTCCTCAAGTCTGCCAGTTTCTGAATCATAAATGAGTTGAGCTCATCCCTTTGCCTTCAGACTTAACAGACCGCCTGCGCGCTCTTTACGCCCAATAATTCCGGATAACGCTCGCCACCTACGTATTACCCCGGCCGCTGGCACGGAGTTTGGC
+
CCCCCGGGGGGGGGGGGGGGGGGGGGGGGGGGGGGGGGGGGGGGGGGGGGGGGGGGGGGGGGGGGGGGGGGGGGGGGGGGGGGGGGGGFGGEGGGGGGGGGGGGGGGGGGGGGGGFGGGGGGGGGGGGGGGGGGGGGGGGGGGFGGGGGFGFFEFFFGGGGGFGGGFGGGGEFGBFAD=FGGGGGG@=F<EFGGGGGGFGGFFFG*8*:C;FFF;8>@GE@DFF546?@7>DAC?C@0EGC<@)/96?AF)(,64@AB02,7EBGGF(4:<)-56AB+(,,3(-4,,-:(3:,((.)*)*2
@M03364:396:000000000-C9LGT:1:1101:26446:9469 2:N:0:10
GGACTACCGAGGTATCTAATCCTGTTCGCTCCCCACGCTTTCGCTCCTCAGCGTCAGTAACGGCCCAGAGACCTGCCTTCGCCATTGGTGTTCTTCCCGATATCTACACATTCCACCGTTACACCGGGAATTCCAGTCTCCCCTACCGCACTCAAGCCCGCCCGTACCCGGCGCGGATCCACCGTTAAGCGATGGACTTTCACACCGGACGCGACGAACCGCCTACGCGCCCTTTACGCCCAATCAATCCGGATCACGCTTGCTCCCTACGTATTTCCGCGGCTGCTGGCCCGTCTTTAGC
+
CCCCCGGGE,@FGGGGGGGGGGGEGEFGGEGGGGGGGGGGGGGGEGGGGGFFGEGG7FFFGGGCFGGGFGGGGGGGGGGGGGGGGGGGDGGGGGGGGGGGGGGGCGGFGGGGGGGGGGGDGGGGGDGG:FGFGGG9EC9F,=BFFFFGDEGFGFGFFGGGCG>DGGGGGGGGEGFGGFEGGGG7FG*66F83CGCFGGGGGEFFGFFFFGFG()2-7;EC9DF::CB),53317?AFFGGGFF().26B47(127?FBFFF0;):<FB4?6?4<,-6<<029(-3(4)5:(4>9?>)0):2
@M03364:396:000000000-C9LGT:1:1101:16464:9502 2:N:0:10
GGACTACTCGGGTATCTAATCCTGTTTGCTACCCACGCTTTCGAGCCTCAGTGTCAGTATTATGCCAGAAGGCTGCCTTCGCCATCGGTATTCCTCCAGATCTCTACGCATTTCACCGCTACACCTGGAATTCTACCTTCCTCTCACATACTCTAGCTCTACAGTTTCAGATGCAGTTCCCAGGTTAAGCCCGGGGATTTCACATCTGACTTATAGAGCCACCTACGCTCCCTTTACGCCCAGTAATTCCGATTAACGCTTGCACCCTCTGTATTACCGCGGCTGCTGGCACAGAGTTAGC
+
CCCCCF@FFGGGGEFFGGGGGFGGGGFGFFFGGGGGGGGGGGGDDCCFGGGEEGGFFGGGGGGAFGGGGCFFGGGCGGDGGGGGEGGGGGGFFDGGGGF,FFGF,@FFGGGGGGGFGGG>CGFGFFFG8FGGGGGGGEFGFFG9F@EAFFFEGEF7FEFDDCBGGGFGGGFGFDEGGFG8AFF7DG98DBDGGEGGCC>FFEGFFFFFFGFGCE3;EEGGFGFFFDABA3>@BE@FFFCFGFDF6<CFFGC@D;67FD7;26CFGCG?FF;<5<E)9C8039>69::BBF()(8(014)::
@M03364:396:000000000-C9LGT:1:1101:7935:9514 2:N:0:10
GGACTACTAGGGTTTCTAATCCTGTTCGCTCCCCACGCTTTCGCACCTCAGCGTCAGTAACGGCCCAGAGACCTGCCTTCGCCATTGGTGTTCTTCCCGATCTCTCCGCATTCCACCGCTACACCGGGAATTCCGCCTTCCTCTACCACACTCGAGCCTGCCGGTATCCAAGGCTCGCCGGGCGTGGGCCCCGGGCCTTTACCTCCGAACTTCCCGGCCCCCCTCCAGCCCCTTACGCCCCATGAATTCCGCTCACGCCCGCCCCCCACGTTTTTCCCGCGCCTCTTGGCCGTACTTCTCC
+
CCCCCGGG9,@FF,CFGGCGGGGFGG<CFCFGGGFEGGGGGGGG@FFBCAFGFGG7BF,<C,@+@FCG,C<,D<FGGGGFGGGG,,?FFFFGGFFGGFFCG+@EF,E:FGGG9EFGGCEDGGGGF77@FCDFCF,+@++CF+@F?DA=6;FDF)=>FE,,6F39FGEF,26@?>)01*4**4)4B**(5<CCC5E*/;CG+)<2280-(12+)92()-:*-933(*,)(*,(4()(((2?C(,./:>)9*0,4(())((-((2(9/)(4(-((,((5<((,(-(-.-<)4?14(-)/*.*:
@M03364:396:000000000-C9LGT:1:1101:24462:9516 2:N:0:10
GGACTACTGGGGTATCTAATCCTGTTCGCTCCCCACGCTTTCGCTCCTCAGCGTCAGTAACGGCCCAGAGACCTGCCTTCGCCATTGGTGTTCTTCCCGATATCGACACATTCCACCGTTACACCGGGAATTCCAGTCTCCCCTACCGCACTCAAGCCCGCCCGCACCCGGCGCGGATCCACCGTCAACCGATGGACTTTCACACCGGACGCGAGGAACCGCCTACGAGCCCTCTACGCCCCATAGATCCGGAACACGCTTGCACCCTACCTATTACCGCGGCTGCCGGGCCGTAGTCAGC
+
CBCC@CFEG8EC@;FFCFGFEA<@CCEFFGGCFGCFCC7F,CFGGGGE@DFGG,:=FEFFGEG+CFF@FC,BEFEFFF<FFECG7??F,=ECA5>F<FFFGGGG6=FGFCEB=BAFEE8=+BDGDCFGFFC8FEGCD39F9FGF+DF>E>C>@59ACFFC4FBG*>*BEGGGFGFC:5?FF9;13*8(*8C/5C8*230++.C)<<50(96E2.*-7(;E9D>(88?@1<2:4(())-?E*(,.))-.9779?((.)(-(,(*.>E7,((().6-).0-44((,9:((4(--37,7B*)2*
@M03364:396:000000000-C9LGT:1:1101:22805:9536 2:N:0:10
GGACTACAGGGGTATCTAATCCTGTTCGCTCCCCCAGCTTTCGCGCCTCAGCGTCAGTGGTGGCCCAGAAGGCCGCCTTCGCCACCGGTGTTCTTCCCGATATCTGCGCATTCCACCGCTACACCGGGAATTCCGCCTTCCCCTACCGCACTCGAGCCCGCCGGTATCGGAGGCTCGCCGGGGTTTGGCCCCGGGCTTTTAACTCCGACCTAACAGGCCGCCTACCCTCCCCTTTCCGCCCATTAATCCGCATAACGCCCGCCCCCTCCGGTTTATCCCCGCCGCTGGCACGTGCTTCGCC
+
CCCCCGGGGGGGGGGGGGGGGGGGGGGGGGGGGGGGGGGGGGGGGGGGGGGGGGGG@FFCCDGGGGGG@<FGGGGGGGGGGGGGGFGGEGGGGGGGGG@CGGGGGDGGGGGGCGGGGEGGGGGG83CGGGGGGGFGG@?GGFGFGGC+>@F=F)CBGGDEGGEDG8C;8?EGFG0FE3CE5EC:***,9<8<CEGC);@?+)3-098>0C;9:F+4<(;*->(-.*,*(*-(,4)6)(;C54()16:9FG3902<B)-((-382<8)41(((-4().+)(-((((((,((.2.((0**,9/
@M03364:396:000000000-C9LGT:1:1101:25812:9541 2:N:0:10
GGACTACAAGGGTTTCTAATCCTGTTTGCTACCCACGCTTTCGAACCTCAGTGTCAGTATGATGCCAGAAGGCTGCCTTCGCCATCGGTATTCCTCCAGATCTCTACGCATTTCACCGCTACACCTGGAATTCTACCTTCCTCTCACCTACTCTAGCCTAACAGTATCAGATGCCGTTCCCAGGTTAAGCCCGGGGCTTTCACATCTGCCTTATCAAGCCACCTACGCTCGCTTTACGCCCAGTAATTCCTATTCACGCTTGCCCCCTCTGTATTTCCGCGGCGGCTGGCCCAGATTCAGC
+
CCCCCGGGGGGGGGGGGGGGGGGGGFGGGGGGGGGGGGGGGGGGGGGGGGGGGGGGGEFGGGGGGGGGFGGGGGGGGGGGGGGGGGGGCGGGGGGGGGGGGGGGGGGGGGGGGGGGGGGDEGGGGGGG8FGGGGGGGGGGGGGBGGGGGFGFGFGFGGGGFGFGGGGGGG9DDGFGGFGGGFGFFG9DFFFFGGEGGGGFF*EEGFFE*A@G*=EEC:FFDGBB>CAFFG=@=BFFEFGFGF@;89CCFG+55?)?F;?@0(B(>ED@F1:A4AB)604:,99106>(12(,(.(***)2:
@M03364:396:000000000-C9LGT:1:1101:28058:9553 2:N:0:10
GGACTACAGGGGTATCTAATCCTGTTTGCTACCCACGCTTTCGAGCCTCAGTGTCAGTATTATGCCAGAAGGCTGCCTTCGCCACCGGTGTTCTTCCCGATATCTGCGCATTCCACCGCTACACCGGGAATTCCGCCTTCCCCTACCACACTCGAGCCCGCCGGTATCGGAGGCTCGCCGGGGTTGGGCCCCGGGCTTTTACCTCCGACCTACCGGGCCGCCTACGCGCCCCTTACGCCCCATGGATCCGGATACACCTCGCCCCCTACGTATTTACCCGGCCGCGCGCCCGTATTTAGCC
+
CCCCCGGGFGGGGGGGGGGGGGGGGFGGGGGGGGGGGGGGGGGFGGGGGGGFEGGGGFFGGGGGGGGGGGGGGGGGGGGGGGGGGGGGFGGGGGGGGGDGEEEGGCGGGGDGGGGGGGGDGGGGGGGGGDCGGGCFE=8FGGGFGGF@>DGDCD?AGEGGGG>DGEFGGG>CAG=CEFEGGGD1CE764C59CGGG)AEG?>C):5)3(9>F(.2471CE4DB(4*7)-)4((44:6:GG8<71)46)7C)(460))(,(,4C(>51(4(())()--+((,((-2-(-4-33,3,0**-00
@M03364:396:000000000-C9LGT:1:1101:10453:9582 2:N:0:10
GGACTACAAGGGTTTCTAATCCTGTTCGCTACCCATGCTTTCGAGCCTCAGCGTAAGTTGCAGACCAGAGAGCTGCCTTCGCAACTGGTGTTCCTCCTAATATCTACGCATTTCACCGCTACACTAGGAATTCCACTCTCCTCTCCTGCACTCAAGTTTCCCAGTTTCAAAGGCTTACTACGGTTGAGCCGTAGCCTTTCACCTCTGACTTAAGAACCCACCTCCCCACCCTTTCACCCCGTTAACTCCGACCACCCCTGGCCACCTACGTATTCCCCCGGCTGCTGGCACGTAGTTCCCC
+
CCCCCGGGFGGGGGGGGGGGGGGGGGGGGGGGGGGGGGGGGGGDGGGGGGGGGG7FGGGGGGGGGGGGGGGGGGGGGGGGGGGGGGGGGGGGGGGGGGGGGGGGGGGGGGGGGGGGGGGGGGGGGGGGGGGGGGGGGGGGGGGFGGGGGFGFF=DDEFFGFCDFGGGGGGGGFGFGGFGGGDDFGG==FFGGCEDGGGCFCEGFGFF;=FCF*?,9*8**:/0/)*/*:C>BD.8**0=1*((()*0;)>)..6=;).((,/*(2;7(((,,).).20(,43((,.4(1()(..(89*-25
@M03364:396:000000000-C9LGT:1:1101:16077:9587 2:N:0:10
GGACTACCGGGGTTTCTAATCCTATTTGCTCCCCACGCTTTCGTGCCTCAGCGTCAGGTACAGGCCAGGCGGCCGCCTTCGCCGCTGGTGTTCTTCCACATCTCTACGCATTTTACCGCTACACATGGAGTTCCACCGCCCTCTCCTGTCCTCAAGCCGTGCAGTTTCCAAAGCCTGAACCGGTTGAGCCGGTCCCTTTTCCTTCAGACTTGCACAGCCGCCTGCGCCCCCTTTACGCCCAATCCTTCCGGCTAACGCTTGCCACCTACGTATTACCGCGGCCGCTGGCCCGTAGTTCGCC
+
CCCCCGGGGGGGGEGGGGGGGGGCGGGGGGGGGGGGGGGGGGGGGGGGGGGGGGGGGGGGGGGGGGGGGGGGGGGGGGGGGGGGGGGGFGFGGGGGGGGGGGGGGGGGGGGGFGGGGGGGGGGGFGGGFGGGGGGGGGGGGGGFGGGGFFGFGFGFFFGGGGFGGGGGGGGGFGFGCAGFFGGGGG3>FGGGGGGGGDCF+726DFF7@F?:C*>4;=G*4C1:227)4C>;BF<A::GGE:BF)6AFF59(,8227902::<)9;*5>?B<)..6A*3(,((-41461(:1,(-8/*,/9
@M03364:396:000000000-C9LGT:1:1101:3384:9594 2:N:0:10
GGACTACAGGGGTATCTAATCCTGTTTGCTACCCACGCTTTCGAGCCTCAGTGTCAGTATTATGCTAGAAGGCTGCCTTCGCCATCGGTATTCCTCCAGATCTCTACGCATTTCACCGCTACACCTGGAATTCTACCTTCCTCTCACATACTCTAGCTCTACAGTTTCAGATGCAGTTCCCAGGTTAAGCCCGGGGATTTCACATCTGCCTTATAGAGCCACCTACGCTCCCTTTACGCCCAGTAATTCCGATTAACGCTTGCACCCTCTGTATTACCGCGGCTTCTTGCACGTAGTTAGC
+
BCCCCGGGGGGGGGGGGGGGGGGGGGGGGGGGGGGGGGGGGGGGGGGGGGGDGGGGCFGGGGGGG,EFFGGGFFFGFGFGGGGGGGGGDFEFFGGGGGGGGGGGGGGGGGGGGGGGGGGGDGGGGGGF?EEGGGGGFFFGGGGFGGD,EDFEF>89FGGGFGFGGGGGGGGGFGFGGDDGGGFFGF,:FDGGGGDGGGGGG;DE?A7A*;@EFF<;<CFF@GCF544@DDAFBFFEF9CFE>DEC4C<@F69?@(9@;9?DDF86EGF@@@C)<C)9<:1,7>;(4-5>B<??2(08*)2?
@M03364:396:000000000-C9LGT:1:1101:19875:9597 2:N:0:10
GGACTACCGGGGTATCTAATCCTATTTGCTCCCCACGCTTTCGTGCCTCAGCGTCAGTCACAGGCCAGGCGGCCGCCTTCGCCACTGGTGTTCTTCCATATCTCTGCGCATTTTACCGCTACACATGGAGTTCCACCGCCCTCTCCTGTCCTCAAGTCTGCCAGTTTCTGAATCATAAATGAGTTGAGCTCATCCCTTTGCCTTCAGACTTAACAGACCGCCTGCGCCCCCTTTACACCCAATCATTCCGTATACCGCTCGCCACCTACGTATTACCGCGGCTGCTCGCACGTAGTTCGCC
+
CCCCCGGGGGGGGGGGGGGGGGGFGGGGGGGGGGGGGGGGGGGGGGGGGGGGGGGGGGGGGGGGGGGGGGGGGGGGGGGCGGGGGGGGFGGGGGGGGFGGFGGGGGGGGGGGGGGGGGGGGGGGGGGFFGFGGGGGGGGGGGGFGGG?FFCCFFFFGGGGGGFGGGGGGGGDFGFGGFCGGDFFGG,:>3DFGGGGGGGFGFEEGFFCFGFGCBC>F9FGFG?F?8;.3D;@@FEC<2EG*1:?6<AFFG0,8B2<>(,(42:4DGD?2(.3:46<A5739>4>::)4;6;B:44;?9()9
@M03364:396:000000000-C9LGT:1:1101:2916:9602 2:N:0:10
GGACTACCGGGGTATCTAATCCTGTTCGCTCCCCACGCTTTCGAGCCTCAGCGTCAGTTACAGTCCAGAAAGCCGCCTTCGCTACTGGTGTTCCTCCTAATATCTACGCATTTCACCGCTACACTCGGAATTCCACTTTCCTCTCCTGCACTCAAGTCTCCCAGTTTCAAGAGCTTACTACGGTTAAGCCGTAGCCTTTCACTCCTGACTTAAGAGACCACCTACGCACCCTTTACGCCCAGTAAATCCGTATACCGCTAGCCCCCTACGTATTACCGCGGCTGCTGGCACGTAGTTCGCC
+
CCCCCGGGGGGGGDGGGGGGGGGFGGGGGGGGGGGGGGGEFGGGGGGGFGGGCGGGGGGGGGGGGGFCCFFGGGGGGGGGEGGGGGGGFFGGGGGGCGGGGGGGGGGFGGGGEEGGGEGDGGGGG,BFGGGGGGGGGFDGGCEFGGGFFFGFGD+@FGFFEF?6FFGGGGCGFGCCCFGA;E6FEC,5?>*<D5EGFEFEE>CA>F96>FCF4+,:;B5=><=E.6-)-26;@E<461CF7(5)19<CFD*,6@3C841((5@?DE7:<::44(556*,-(403<>)460<::(.7@*(1>
@M03364:396:000000000-C9LGT:1:1101:24728:9614 2:N:0:10
GGACTACCGGGGTTTCTAATCCTGTTCGCTCCCCACGCTTTCGCTCCTCAGCGTCAGTAACGGCCCAGAGACCTGCCTTCGCCATTGGTGTTCTTCCCGATATCTACACATTCCACCGTTACACCGGGAATTCCAGTCTCCCCTACCGCACTCAAGCCCGCCCGTACCCGGCGCGGATCCACCCTTAAGCGCTGGACTTTCACACCGGACGCGCCGAACCGCCTACGAGCCCTTTAAGCCCACTCAATCCGGATCAAGCTTGCCCCCTACGGCTTCCCGCGGCTGCTTGCACGTCTTTTGC
+
CCCCCGGFGGGGGGGGGGGFGGG9FFGGGGGGGGGGGGGGGGGGGGGGGGGGGEGGFGGGGGGGGGGGFGCDGFGGGGGGGGGGGFGFCFGGGGGGGGGDGGGGFGGGGGFFGFGGGGFC>FGGGGGGCFGGGGFFFFGGAFGFCGGGGDG>@C??9@DEGGFG:CGGGGGGBG>D5>EGGFG@CG,;CCD):CG>FGGGG9FADDD>6D;E()249(:C9DBF1;:.23(31(5)))3CG(02)2(6@DC(38(().5:>0C,7;7(41(((((,28--(4(2(,):?F?D4((0.*)20
@M03364:396:000000000-C9LGT:1:1101:22132:9616 2:N:0:10
GGACTACTGGGGTATCTAATCCTGTTCGCTCCCCCAGCTTTCGCGCCTCAGCGTCAGTGGTGGCCCAGAAGGCCGCCTTCGCCACCGGTGTTCTTCCCGATATCTGCGCATTCCACCGCTACACCGGGAATTCCAGTCTCCCCTACCGCACTCAAGCCCGCCCGTACCCGGCGCGGATCCACCGTTAAGCGATGGACTTTCACACCGGACGCGACGAACCGCCTACGAGCCCTTTACGCCCAATGAATCCGGATAACGCTGGCACCCTACGTATTACCGGGGCTGCTGGCCCGTAGTTGGC
+
CCCCCGGGGGGGGGGGGGGGGGGFGGGGGGGGGGGGGGGGGGGGGGGGGGGGGGGGGFFGGGGGGGGGGGGGGGGGGGGFGGGGGGGGGGGGGGGGGGGGDGGGGGGGGGGGGFFGGGGGGGGGGGDG@@FGGGGGGGGGGGGFGGF6CDGAFDGFFGGGGG4CC7CEFCED5=9DE>EFFGGCFGGDFCECDEG?FGGFGFGFGFF02C>GFB/,/,*=9DF?B8()(96:13:2<:CEE??1)6)<FGG64:BF?BB:((1(2AD?0:8889?<<<,((-1;:B::00(,-,-)7*)0*
@M03364:396:000000000-C9LGT:1:1101:4335:9626 2:N:0:10
GGACTACACGGGTATCTAATCCTGTTTGCTACCCACGCTTTCGAGCCTCAGTGTCAGTATTATGCCAGAAGGCTGCCTTCGCCATCGGTATTCCTCCAGATCTCTACGCATTTCACCGCTACACCTGGAATTCTACCTTCCTCTCACATACTCTAGCTCTACAGTTTCAGATGCAGTTCCCAGGTTAAGCCCGGGGATTTCACATCTGACTTATAGAGCCACCTACGCTCCCTTTACGCCCAGTACTTCCGATTAACGCTTGCACCCTCTGTATTACCGCGGCTTCTGGCACAGAGCTAGC
+
CCCCCGGGGGGGGGGGGGGGGFGFGGGGFGGGGGGGGDGGGGGGGGGGGGGGGAGFEFGGGGGGGGCFFDGGGGGGGGGGGGGGGGGGBFFGGGFGGGGGGGGGFFGGGGEGGGGGGGGGGGGGGGGGGFFGGGFFFCFGGGGFFFGFDDFEF>DFGFFGGGFGGGG9=D=E?FEF@FGGGAFGGGGDFG8@>CEGGEG6CEFFGFACCFFFEFFADAGD@FDFFG4:@C25>AE4>DEFGFFF=*8>8783;0(7+(:?FFE@GGD;==3CEE?<<0((-43((().5??7:(.))/-97
@M03364:396:000000000-C9LGT:1:1101:27951:9634 2:N:0:10
GGACTACTGGGGTATCTAATCCTGTTTGCTCCCCACGCTTTCGTGCCTCAGTGTCAGTTACAGTCCAGAAAGCCGCCTTCGCTACTGGTGTTCCTCCTAATATCTACGCATTTCACCGCTACACTAGGAATTCCACTTTCCTCTCCTACACTCAAGTTTCCCAGTTTCAAGAGCTTACTACGGTTGAGCCGTAGCCTTTCACCCCTGCCTTAAGCAACCCCCTACTCACCCCTTCCGCCCCGGAAATCCGGATAACGCTAGCCCCCCTCGTTGTTCCTCCGCTGCTGGCCCCTAGTTAGGC
+
CCCCCGGGEGGGGDGGGGGGGGGGGGGGGGGGGGGGGGGGGGGGGGGGGGGGFGGGGFF<FFGGGGGGCFEFGGGGGGGGGGFGGGGGFFGGGGGGGG<AFGGGGFGGFDEGGGGGGGGGGGGGD8FGFGGGGGGGGFFGGGGFGGC,@DEEFD8F4=;DFGFGGGGGGGGFFGF8BFFG98D>6@,:DGCG+4DFFFF<,*,1@55)32;A8+733::159-5)2010;=-6B((-0CGG((.)379;<)(/(7@3(((45@<DE)(,((((-()-+).4(--(,).((((((,19*)*9
@M03364:396:000000000-C9LGT:1:1101:23157:9638 2:N:0:10
GGACTACCGGGGTTTCTAATCCTGTTCGCTCCCCCAGCTTTCGCGCCTCAGCGTCAGTGGTGGCCCAGAAGGCCGCCTTCGCCACCGGTGTTCTTCCCGATATCTACACATTCCACCGTTACACCGGGAATTCCAGTCTCCCCTACCGCACTCAAGCCCGCCCGTACCCGGCGCGGATCCACCGTTGAGCGATGGACTTTCACACCGGACGCGCCGAACCGCCTACGAGCCCTTTACGCCCAATAAATCCGGATAACGCTTGCCCCCTACGTATTTCCGCGGCTGCTGGCACGTAGTTAGC
+
CCCCCGGGGGGGGGGGGGGGGGGGGGGGGGGGGGGGGGGGGGGGGGGGGGGGGGGGGGF@FGGGGGGGE<FBFGGGCFGGGGGGGGGGCCGGFAEEGGGGGGGFFGGFGGGGEFFGGGEDEGAFGGGDGGGGGGGC3D=FFGGFFGGC63F=FD;FGGGGGGDG>BEEFDEG?C>D1)3;<@8:EE*6;?*)*:**7EFGGFG2CE3(3>(77)*43(:E>GFBFF1)-99?<B?9A<:EG??0)526FGD>F<<941924:C4CFG11::34>4)6<-37(91((.).8(.1(()01-*:
@M03364:396:000000000-C9LGT:1:1101:16887:9639 2:N:0:10
GGACTACTGGGGTTTCTAATCCTGTTTGCTCCCCACGCTTTCGCGCCTCAGTGTCAGTTACAGACCAGAGAGCCGCTTTCGCCACCGGTGTTCCTCCATATATCTACGCATTTCACCGCTACACATGGAATTCCACTCTCCCCTTCTGCACTCAAGTTTAACAGTTTCCAAAGCGAACAATGGTTAAGCCCCTGCCTTTAACTTCAGACTTATTAAACCGCCTGCGCTCGCTTTACGCCCAATAAATCCGGACAACGCTCGGGACCTACGTATGACCGCGGCTGCTCGCACGGAGTTCGCC
+
CCCCCGGGGGGGGGGGGGGGGGGGGGGGGGGGGGGGGGGGGGGGGGGGGGGGGGGGGGGGGFGGGGGGGGGGGGGGCFGGGGGGGGGGFGGGGGGGGGFGGDFGGGGGGGGGGGGGGGGGGGGG9FGGGGGGGGGGCD?EGGGFFGEAFDGFGFGFFCDGGGFGGGGGGGFFDG=?EBE,@EGAD,3;8F+<;@FFGGGCFE@*<1BE:CCEEAE>=*D7>G@F94>8670:?D36;?GGE?=;/9??63)(4>:?043:>9:(9E48>:?2<()).*4-9>((44)46(-(4(-)891CC
@M03364:396:000000000-C9LGT:1:1101:24489:9669 2:N:0:10
GGACTACTAGGGTTTCTAATCCTATTTGCTCCCCACGCTTTCGTGCCTCAGCGTCAGTCACAGGCCAGGCGGCCGCCTTCGCCACTGGTGTTCTTCCATATCTCAGCGCATTTTACCGCTACACATGGAGTTCCACCGCCCTTCCCTGTCCTCAAGTCTGCCAGTTTCTGAATCATATATGGGTTGGGCTCATCCCTTTGCCTTCAGACTTAACAGACCGCCTGCCCCCCCTTTACGCCCAGTCATTCCGAATAGCGCTTGCCACCTACGTATTACCGCGGCTGCTCGCTCGGCATTACCC
+
CCCCCGGGFEGGGGGGGGGFFGG9FFGGGGGG@FGGGGGGGGGFGGGGCG<EFGGGG@FEFGCGFGGG?FDGEGGGCEGG,?FFG<FF<FFFFFFFFGFFGGGG,@?CCCCCCFF<FC++@>9FE8A=8?FGGFF?D+=F@6,*6>,,@DFE,*6D,3EC;FAC<,,@:EEFAE6<,+3@,,0@*@>>FC877?;CFFFGGE;AC9F4);*=@0B*29G*.9,(,2().:63<?AF0<CEE(48*)6<FG*4<<)45-((-,2)*;0(5:4><>B)61((,(,(-))-,(440137*1)*0
@M03364:396:000000000-C9LGT:1:1101:15444:9704 2:N:0:10
GGACTACAGGGGTATCTAATCCTGTTCGCTCCCCACGCTTTCGCTCCTCAGCGTCAGTAACGGCCCAGAGACCTGCCTTCGCCATTGGTGTTCTTCCCGATATCTACACATTCCACCGTTACACCGGGAATTCCAGTCTCCCCTACCGCACTCAAGCCCGCCCGTACCCGGCGCGGATCCACCGTTAAGCGATGGACTTTCACACCGGACGCGACGAACCGCCTACGAGCCCTTTACGCCCAATAAATCCGGATAACGCTTGCACCCTACGTATTACCGCGGCTTCTGGCCCGTATGTAGC
+
CCCCCGGGGGGGGGGGGGGGGGGGGGGGGGGGGGGGGGGGGGGGGGGGGGGGGGGGGGGGGGGGGGGGGGGGGGGGGGGGGGGGGFGGFGGGGGGGGGGEGGGGGGGGGGGGGGGGGGGGGGGGGGGGGGGGGGGGGGGGGGGFGGGEGEGFGFGFFGGGDGFGGECGGGGGEGFGCBGGGGGDFEG=FGGCCEGFGGGGG?GFGFFF;39C>5C471EGFGFF6A?.8<9?::?46<GGGB?(/4:)9CDF6?:<?643<:C<FGGB??(.84?>BG(46;0((()).).19>())1-:*
@M03364:396:000000000-C9LGT:1:1101:24646:9712 2:N:0:10
GGACTACCAGGGTTTCTAATCCTATTTGCTCCCCACGCTTTCGTGCCTCAGCGTCAGTCACAGGCCAGGCGGCCGCCTTCGCCACTGGTGTTCTTCCATATCTCTGCGCATTTTACCGCTACACATGGAGTTCCACCGCCCTCTCCTGTCCTCAAGTCTGCCAGTTTCTGAATCATAAATGAGTTGAGCTCATCCCTTTGCCTTCAGACTTAACAGACCGCCTGCGCACCCTTTACACCCAATCATTCCGGATAACGCTCTCCACCTACGTATTACCGCGGCTGCTTGCACGTAGTTCTGC
+
CCCCCGGGGGGGGGGGGGGGGGGGGGGGGGGGGGGGGGGGGGGGGGGGGGGGGGGGGGGGGGGGGGGGGGGGGGGGGGGGGGGGGGGGCFGGGGGGGGGGGGGGGGGGGGGGGDFGGGGGGGGGGCFGGGGGGGGGGCDGGGGFGGGGGFG7DDAD7EFFGGAGFGGGGGEAFG@FGF7;<@=@EGF8@>DFGGDFFFF?EB;*C69A37<F4=@02-CC>G=DF37)(:3(6@C)97FG7(/509<EF<)43?)4.4((()25DE*(44125:):>*--79-(3:)51.3<(((08*)*0
@M03364:396:000000000-C9LGT:1:1101:20017:9713 2:N:0:10
GGACTACCCGGGTTTCTAATCCTGTTTGCTACCCACGCTTTCGAGCCTCAGTGTCAGTATTATGCCAGAAGGCTGCCTTCGCCATCGGTATTCCTCCAGATCTCTACGCATTTCACCGCTACACCTGGAATTCTACCTTCCTCTCACATACTCTAGCTCTACAGTTTCAGATGCAGTTCCCAGGTTAAGCCCGGGGATTTCACATCTGACTTATAGAGCCACCTACGCTCCCTTTACGCCCAGTAATTCCGATTAACGCTTGCACCCTCTGTATTACCGCGGCGGCTGGCCCAGATTTCGC
+
CCCCCGGGGGGGGGGGGGFGGGGGGGGGGGGGGGGGGGGGGGGGGGGGGGGFGGGGGGGGGGGGGGGGGGGGGGGGGGGGGGGGGGGGFGGGGGGGGGGGGGGGGGGGDGGGGGGFGGGGGFGGGGGGGGGGGGGGGGFFGGGFGGG8EDGFFEGFG;EGGGFGGGGGGGGGFGFGGFGGG8DGGGFEFGFGGGGG>EGGG@BE9??;;CCF8BFAF8EGFGFFFD4:);ADF;@FF?EGF=F>+0>?F=;(4;DEF?>D1@CEGFG?73=E?<C3:@?99;9;1;096?(416(*/*)9/
@M03364:396:000000000-C9LGT:1:1101:19569:9716 2:N:0:10
GGACTACCAGGGTTTCTAATCCTGTTCGCTCCCCACGCTTTCGCTCCTCAGCGTCAGTAACGGCCCAGAGACCTGCCTTCGCCATTGGTGTTCTTCCCGATATCTACACATTCCACCGTTACACCGGGAATTCCAGTCTCCCCTACCGCACTCAAGCCCGCCCGTACCCGGCGCGGATCCACCGTTAAGCGATGGACTTTCACACCGGACGCGACGAACCGCCTACGAGCCCTTTACGCCCAATAAATCCGGTTAACGCTTGCACCCTACGTATTACCGCGGCTGCTGGCACGTAGTTAGC
+
CCCCCGGGGGGGGGGGGGGGGGGGGGGGGGGGGGGGGGGGGGGEGGGGGGGGGGGGGGGGGGGGGGGGGGGGGGGGGGGGGGGGGGGGFFGGGGGFGGGGGGGGGGGGGGGGGGDFGGFDCFGGGGGEFEGGGGGGFGGGGGGFFGGGDEG@@DDFG8DEGGFGGGGG?EGGFG9C*8EC,>DFFG:=FFGCCEGEGGGGCEGFGFEFFGBC>>8-17EGFG610::529923<?A<BGGG:4:62))8CG9(((4@?(((387CFD:(444<<?).<-441;111.3((45<(()0/67?
@M03364:396:000000000-C9LGT:1:1101:28705:9737 2:N:0:10
GGACTACAAGGGTTTCTAATCCTGTTTGCTACCCACGCTTTCGAGCCTCAGTGTCAGTATTATGCCAGAAGGCTGCCTTCGCCATCGGTATTCCTCCAGATCTCTACGCATTTCACCGCTACACCTGGAATTCTACCTTCCTCTCACATACTCTAGCTCTACAGTTTCAGATGCAGTTCCCAGGTTAAGCCCGGGGATTTCACATCTGACTTATCGAGCCACCTACGCTCCCTTTACGCCCAGTAATTCCGATTCACGCTTGCACCCTCTGTCTTACCGCGGCTGCTGGCCCAGCTTTCGC
+
CCCCCGGGGGGGGGGGGGGGGGGGGGGGGGGGGGGGGGGGGGGGGGGGGGGGGGGGGGGGGGGGGGGGGGGGGGGGGGGGGGGGGGGGEGGGGGGGGGGGGGGGGGGGGGGGGGGGGGGGGGGGGGGGFGGGGGGGGGGGGGGFGEF8EDE*?;DFFGGGGGFGGGGGGGGGFGBFGFGGGGGCFFCDFEGGGEGGGGGGGEGFFFFF7BEFAB7)9)@@@GFB2>A4)3>B=BE=EFGGGD=E+9@EFG6(34)7A?;72;F)>FG;;/.6.CEC9<:BF9((4:2246?((.()1*.7C
@M03364:396:000000000-C9LGT:1:1101:7782:9749 2:N:0:10
GGACTACACGGGTATCTAATCCTGTTCGCTCCCCCAGCTTTCGCGCCTCAGCGTCAGTGGTGGCCCAGAAGGCCGCCTTCGCCACCGGTGTTCTTCCCGATATCTGCGCATTCCACCGCTACACCGGGAATTCCGCCTTCCCCTACCACACTCGAGCCCGCCGGTATCGGAGGCTCGCCGGGGTTGAGCCCCGGGCTTTTACCTCCGACCTAACGGGCCGCCTACGCGCGCTTTACGCCCACTAAATCCGTGTAACGCCTGCCCCCTACGTATTGACCCCGCTGCTGGCACGTACTTCTCC
+
CCCCCGGGGGGGGDGGGGGGGGGGGGGGGGGGGGGGGGGGGGGGGGGGGGFGGGGGGGGGGFGFGGGGFGGGGGGGGGGGGGGGGGGGFGGGGGGGGGGGGGEGGGGGGGGGFEFGGGGGGGGGGGGGGGGGGGGEEFDGGFGFGGGGGFGFG>FBGEGGGGF>FCFGEEGCBGDGGFGGGGD<8C82FFGGDGGG::ECF8<4:@716D>C0FE9C>EC9GB?:*407<>6<(66:?EGC(3(0))4<D/(.()672(.82*4CG)-414))4)).+.,36(40.,4:188:4(799)2:
@M03364:396:000000000-C9LGT:1:1101:21084:9753 2:N:0:10
GGACTACCCGGGTTTCTAATCCTGTTTGCTACCCACGCTTTCGAGCCTCAGTGTCAGTATTATGCCAGAAGGCTGCCTTCGCCATCGGTATTCCTCCAGATCTCTACGCATTTCACCGCTACACCTGGAATTCTACCTTCCTCTCACCTACTCTAGCCTAACAGTATCAGATGCCGTTCCCAGGTTAAGCCCGGGGCTTTCACATCTGACTTATCAAGCCACCTACCCTCGCTTTCCGCCCAGTAATTCCGATTAACGCTTGCACCCTCCGTCTTCCCGCGGCTGCTGGCCCAGAGTTCGC
+
CCCCCGGGFGGGGEGGGFFFFGGFFGGGGGDGGGGGGGGGFFG8FGGEGGGEGGGCDFDGFGGFGGGGGFGGGGGGGGGGGGGGGGGGCFGGGGDGGDGFGGGGGGGGGGGFEGFGGGGGEGGGGGGGGGGFGGGGG9FEFFF9@FG6EDFDFD+=;DF?FFFFCDAGFG?G?D5CEFFGG8=DFF3:7F@DCEEGDEGDFCGF7FFFFGEE4=DE:BGG9CDBF6)8>F@FF=24=@GDGD@;@CC<F@<6?7?3C?>;D@EFGGGB(((-(.3-:;(46;F9(3:7:8::(..5@9)79
@M03364:396:000000000-C9LGT:1:1101:15203:9756 2:N:0:10
GGACTACCAGGGTATCTAATCCTGTTTGCTCCCCACGCTTTCGTGCCTCAGTGTCAGTTACAGTCCAGAGAGCCGCCTTCGCAACTGGTGTTCCTCCTAATATCTACGCATTTCACCGCTACACTAGGAATTCCACTCTCCTCTCCTGCACTCAAGTTTCCCAGTTTCAAAGGCTTACTACGGTTGAGCCGTAGCCTTTCACCTCTGACTTAAGAAACCCCCTACGCACCCTTTACGCCCAGTAATTCCGGATAACGCTAGCCCCCTACGCATTACCCCCGCCTCTGGCCCGGAGGTCGGC
+
CCCCCGGGFGGGGFGGGGGGGGGGGGGGGGGGGGGGGGGGGGGFFGGGGGGFGGGGGGGGEFGGGGGGFGGGGGGGGGGGGGCFGGGGFGGDFGGGGGGGGGGGGGGGGGGGGGFGGGGGGGGG,@FEFGGGGAFFFF8FFFFFGG,4DDGFGBFF444@@FDGGBFGADEGFGBG?DGFGGDF>6,:DD++=7?FFGGCFCG5DA?@*<>@7+,:DDF*0;4>56:*5?>9BFC=@@=F*:@)7<EFF6C@7?);8:61,4E@DE)4?:03:?)).+(-46((-())4(4(((()8),)9
@M03364:396:000000000-C9LGT:1:1101:12594:9772 2:N:0:10
GGACTACCGGGGTTTCTAATCCTGTTCGCTCCCCCAGCTTTCGCGCCTCAGCGTCAGTGGTGGCCCAGAAGGCCGCCTTCGCCACCGGTGTTCTTCCCGATATCTGCGCATTCCACCGCTACACCGGGAATTCCGCCTTCCCCTACCACACTCGAGCCCGCCGGTATCGGAGGCTCGCCGGGGTTGAGCCCCGGGCTTTTACCTCCGACCTAACGGGCCGCCTACGCGCGCTTTACGCCCAATGCATCCGGATAACGCCCGCCCCCTACGTATTACCCCCGCTGCTGGCCCGTATTTCGCC
+
CCCCCGGGGGGGGDGGGGGGGGGGGGGGGGGGGGGGGGGGGGGGGGGGGGGGGGGGGGGGGGGGGGGGGGGGGGGGGGGGGGGGGGGGFFGGGGGGGGGCGGGGGGGGGGGGGGGGGGGDGGGGGGGGGGGGGGGGEGGGGGGFGGGFGFGCFCFEGGGGGGFGGGGGGGGGFGFGEEGGEGG>EG88F;@CCGEGC8F6E<C);@>>9<9F05A6<>GG;G??7*,0493(4<65?BGGE:?:)56:FGD:61AD@>1,39:7G8132812...4>+4(,((4().(4(421((/=*,77
@M03364:396:000000000-C9LGT:1:1101:20460:9829 2:N:0:10
GGACTACCGGGGTTTCTAATCCTGTTTGCTACCCACGCTTTCGAGCCTCAGTGTCAGTATTATGCCAGAAGGCTGCCTTCGCCATCGGTATTCCTCCAGATCTCTACGCATTTCACCGCTACACCTGGAATTCTACCTTCCTCTCACATACTCTAGCTCTACAGTTTCAGATGCAGTTCCCAGGTTAAGCCCGGGGATTTCACATCTGACTTATAGAGCCACCTACGCTCCCTTTACGCCCAGTAATTCCGATTAACGCTTGCACCCTCTGACTTCCCGCCGCTGCTGGCCCGTATTCAGG
+
CCCCCGGGGGGGGGGGGGGGGGGCFFGGGGGGGGGGGGGDFFE<ECFFGFFECFGGGGGGGGGGGGGGFGGFGGGGGGGGGGGGGGDGFGGGGFGGGGGGGGGGGGGGGGGGGGGGGGGDEFGGGGGGGGGGGGGGGFFGGGDFFGF6>?FECEGFF;DDDGFGGGGGFGGFBGFGGFGFGFG?EEAD78D8CGGGGGGFFADACA+7<DE<7+<4+6DGFGFFFCA>58@D:BEEF9EFF@3.+1.96:8?;<0)8320/(=7;8D??::)).)-)2-3(--,,-.47:(2(-())*)2*
@M03364:396:000000000-C9LGT:1:1101:6096:9838 2:N:0:10
GGACTACCAGGGTATCTAATCCTGTTCGCTCCCCACGCTTTCGCTCCTCAGCGTCAGTAACGGCCCAGAGACCTGCCTTCGCCATTGGTGTTCTTCCCGATATCTACACATTCCACCGTTACACCGGGAATTCCAGTCTCCCCTACCGCACTCAAGCCCGCCCGTACCCGGCGCGGATCCACCGTTAAGCGATGGACTTTCACACCGGACGCGCCGAACCGCCTACGAGCCCTTTACGCCCAATAAATCCGGATAACGCTTGCACCCTACGTATTACCGCCGCTGACGGGCCGTAGTTAGC
+
CCCCCGGGGGGGGFGGGGGGGGGGGGGGGGGGGGGGGGGGGGGGGGGGGGGFGGGGGEFGFCEGGGGGFGGFGEFFGFGGGGGGDFGG?FFGGGGGGGGGGCEGGGGGGGGGGGGGGGE@GFAAFDEGCGGGGGFGEDGGGGGFFGGCGEEBEDDFEFGGGGFGC@EGG>ED?F@D*?EGFGGDCCC=@,:CCEGGFFFFF?DEGFD>3>9G>)839;CEFGFFFGF<?DFFB(56<?EGE6??)5))9<DF?B06?:>:12C5FGG<?B?B364)5C?>(39B>((((((-34()0*)*0
@M03364:396:000000000-C9LGT:1:1101:22127:9840 2:N:0:10
GGACTACCGGGGTATCTAATCCTGTTCGCTCCCCACGCTTTCGTTCCTCAGCGTCAGTAACGGCCCAGAGACCTGCCTTCGCCATTGGTGTTCTTCCCGATATCTACACATTCCACCGTTACACCGGGAATTCCAGTCTCCCCTACCGCACTCAAGCCCGCCCGTACCCGGCGCGGATCCACCGTTAAGCGATGGACTTTCACACCGGACGCGACGAACCGCCTACGAGCCCTTTACGCCCAATAAATCCGGATAACGCTTGCACCCTACGTCTTCACGCGGCTGCTGGCACGTCGTTAGC
+
CCCCCGGGGGGGGGGGGGGGGGGGGGGGGGGGGGGGGGGGGGGFGGGGGGGGGGGGGGGGGGGGGGGGFGGGGGGGGGGGGGGGGGGGGGGGGGGGGGGGGGGGGGGGGGGGGGGGGGGGGGGGGGGGGGGGGGGGGGGGGGGFGGGGGEGFD8=CGGGGGDBGFEGGGGGGFGBD*8EG6CGFEGC1FFG39EE6DFGGGFGEGFB>>DBG>7:7)3CE>GF?0C?>4C>BB:BFF?GGG:33<A2:FDG;64(6?:3:0:C4CFG0(4<7,,44)3.49>>BBB???B44:,,8>7(90
@M03364:396:000000000-C9LGT:1:1101:21799:9845 2:N:0:10
GGACTACAGGGGTTTCTAATCCTGTTCGCTCCCCACGCTTTCGCTCCTCAGCGTCAGTAACGGCCCAGAGACCTGCCTTCGCCATTGGTGTTCTTCCCGATATCTACACATTCCACCGTTACACCGGGAATTCCAGTCTCCCCTACCGCACTCAAGCCCGCCCGTACCCGGCGCGGATCCACCGTTAAGCGATGGACTTTCACACCGGACGCGACGAACCGCCTACGAGCCCTTTACGCCCAATAAATCCGGATACCGCTTGCACCCTCCGTATTTCCGCGGCTGCTGGCCCGTACTTAGC
+
CCCCCGGGGGEGECGGGGGGGGGGGGGGGGGGGGGGGGGGGGGGGGGGGGGGGGGGGGGGGGGGGGGGFGGGGGGGGGGGGGGGGGGGEGGGGGGFGGGGGGGGGGGGGGGGGGGGGGGDGGGGGGGGGDGGGGGGGGGGGGGFGGG8C?EAGB8DGGFDGFDGGGGGGCCE>F@G5?GGFGF7EE*2@F=><EEEGFGGG6EEGFD91>2EB>E9DBGGFGF?:C(.-9;?:??>A<GGG?0865<<FGG914:)/-46(3A<CFG?(4,41:>)-3:8-,,,-6028?(13-4))/-:0
@M03364:396:000000000-C9LGT:1:1101:18322:9853 2:N:0:10
GGACTACTGGGGTTTCTAATCCTGTTTGCTCCCCACGCTTTCGCGCCTCAGCGTCAGGTACAGGCCAGGCGGCCGCCTTCGCCGCTGGTGTTCTTCCACATCTCTACGCATTTTACCGCTACACATGGAGTTCCACCGCCCTCTCCTGTCCTCCAGCCTGCCAGTTTCCAAAGCCTGTACCGGTTGAGCCGGTACCTTTCACTTCTGACTTGCTTGGCCGCCTGCGCACCCTTTACACCCAGTAAATCCGTATAACGCTTGCTCCCTACCTACTACCCCGGCTGCTTGCACAGCGTTCGCC
+
CCCCCGGGGGGGGGGGGGGGGGGGGGGGGGGGGGGGGGGGGGGGGGGGGGGGGGGGEAGGGGGGGGGGGGGGGGGGGGGGGGGGGGGGFGGGGGGGGGGGGGGGGGGGGGGGGGGGGGGGGGGGFFGGCFGGGGGGGEDFGGG6DEFGCFF@=@?AGGGGGGFGGGGGFFGFFG@;7AEGGGGEGG3;FGGGGEGGGGGG+<97CFCFFGEC;++738F5;GFFF*4)(9<1?F<A)8;E*4249)-6?D9((.)673-8((0698*46(,)(..58*4,99(43,-5:)44:4(78),)1
@M03364:396:000000000-C9LGT:1:1101:19979:9857 2:N:0:10
GGACTACTGGGGTTTCTAATCCTGTTTGCTCCCCACGCTTTCGCGCCTCAGTGTCAGTTATAGACCAGGAAGCCGCCTTCGCCACTGGTGTTCCTCCATATCTCTACGCATTTCACCGCTACACATGGAATTCCACTTCCCTCTTCTCGACTCAAGCCCGCCAGTTTCCAATGCCCCTCCCCGGTTAAGCGGTGGGCTTTCACATCCAACTTAACCAACCACCTGCGCGCCCCTTACGCCCAATCATTCCGGTTCACGCCCGCCCCCTCCGTATTACCGCGGCTGCTGGCACGGAGTTCGC
+
CCCCCGGGGGGGGGGGGGFFGGGGGGGGGGGGGGGGGGGGGGGG+FGG@FF,EFGGFGF,,6C,FGGGG7,BEGGGGGGGGGGGG8FEE<FFGGGGD<?FFFGGGGGGGGGGGGGGGGGGGGGG,@F<F9?EGDGG8,?FGFG5+C4,+;FAGDDF,3+1@=?DGFGF8CFEF=)+@:CE+@+@CE*:AF**/4?ECFGGGEGF7)/).;@9:F,*2>CGFFFF(B()(),6(/3)60?EE:0:).<:BF<((-(-912(,-2,9:D3142831?65C4270961:0:BF7<(((0)))19
@M03364:396:000000000-C9LGT:1:1101:22763:9872 2:N:0:10
GGACTACTAGGGTATCTAATCCTGTTCGCTCCCCCAGCTTTCGCGCCTCAGCGTCAGTGGTGGCCCAGAAGGCCGCCTTCGCCACCGGTGTTCTTCCCGATATCTGCGCATTCCACCGCTACACCGGGAATTCCGCCTTCCCCTACCGCACTCGAGCCCGCCGGTATCGGAGGCACGCCGGGGGTTGGCCCCGGGCTTTTACCTCCTAGCTAACGTGCCGGCCAAGCGCCCTTTACGCCCACTGAATTCGGCACCACCCTCCCCCCTCCGCGTTCGCGCCCGCGCTTGCCCGTACTTACCC
+
CCCCCGGGFGGFGGGGGGGGGGGGGGFGGFGCFGDFGGGGGG7FGGGGGGFFGFFGFFC@F,@<FFGGECCFGF@FGCFDGFGFFFGGGGGGGGGEGGDE@FEGFDGG>CFG9FDFGEDDCFFGGDEGEGGGGG8FGC8FF?ED?FE+@?@=@0;AFEDEDE*9>:?FE*B:4C(*/.;5:=5*:*/44C8755:73AFFC<:97>)))2:<4?*,1,2/(5(-(*-5()((434601?E/(,)*-6)8**((((()(((((135:)(490(43((-*(((-(-((-4((.(((()10)00
@M03364:396:000000000-C9LGT:1:1101:28937:9875 2:N:0:10
GGACTACTGGGGTTTCTAATCCTGTTCGCTCCCCACGCTTTCGCTCCTCAGCGTCAGTAACGGCCCAGAGACCTGCCTTCGCCATTGGTGTTCTTCCCGATATCTACACATTCCACCGTTACACCGGGAATTCCAGTCTCCCCTACCGCACTCAAGCCCGCCCGTACCCGGCGCGGATCCACCGTTAAGCCATGGACTTTCACACCGAACGCCACGCACCGCCTCCGCGCCCATTACGCCCAATCAATCCGGATCACGCTCGCACCATACCTATTTCCGCCGATACATGGCCGACTTTAGC
+
CCCCCGGFGGGGGGGGDGGGGGGCFCFGFBFGGGGGGGGGGGGGEGGFFGEGGGGGGGGGGDGGEGGGEFGGFGGGGGGCFGGDC?BBCFFCFFG<FG@GGGGG;EFGD9?BBFGGGGCC+FEFG@CF7F<FFF,:@DDFFD8DFGE+@AEA,)03FDG6>FDDG*9CGEEGBG=::?5CA@C*CC71+>+*+0A64BFCFEGCCB)((/4E0>*()4?E0<0222()-)1,(.9AF<GGC(4(8,4)1CC(14;?@612((2,)2*))((6)..6:7(-(-(((,)..,.(-(-.7*)*0
@M03364:396:000000000-C9LGT:1:1101:11903:9886 2:N:0:10
GGACTACACGGGTATCTAATCCTGTTCGCTCCCCACGCTTTCGCTCCTCAGCGTCAGTAACGGCCCAGAGACCTGCCTTCGCCATTGGTGTTCTTCCCGATATCTACACATTCCACCGTTACACCGGGAATTCCAGTCTCCCCTACCGCACTCAAGCCCGCCCGTACCCGGCGCGGATCCACCGTTAAGCGATGGACTTTCACACCGGACGCGACGAACCGCCTACGAGCCCTTTACGCCCAATAAATCCGGATCACGCTTGCCCCCTACGTATTCCCTCGGCTGCTGCCCCGTCGTTCGC
+
CCCCCGGGGGGGGGGGGGFGGGGGGGGGGGGGGGGGGGGGGGGGGGGGGGGGGGGGGGGGGGGGGGGGGGGGGGGGGGGGGGGGGGGGGGGGGGGGGGGGGGGGGGGGGGGGGGGGGGGGGGGGGGGGGGGGGGGGGGGGGGGFGGGGGFGBFFGFGGGDGGFGGGGGGGGGFGFGEDGGFGFFGGE@FGGGGGGFGGGGGFGECAEB6DBG>0:1D0CE>G>?6C:88DFFBBFFFBGGG<04/4<<FGG>0((.?8::(,;(9FD;(.-4<A?)6<).324(-(45).,4;?-)7)(97
@M03364:396:000000000-C9LGT:1:1101:5373:9893 2:N:0:10
GGACTACAGGGGTTTCTAATCCTGTTCGCTCCCCACGCTTTCGCTCCTCAGCGTCAGTAACGGCCCAGAGACCTGCCTTCGCCATTGGTGTTCTTCCCGATATCTACACATTCCACCGTTACACCGGGAATTCCAGTCTCCCCTACCGCACTCAAGCCCGCCCGTACCCGGCGCGGATCCACCGTTAAGCGATGGACTTTCACACCGGACGCGCCGAACCGCCTACGAGCCCTTTACGCCCAATAAATCCGGATAACGCTTGCACCCTACGTCTTACCCCGGCTGCTGGCACGTCGTTAGC
+
CCCCCGGGGGGGGGGGGGGGGGGGGGGGGGGGGGGGGGGGGGGGEGGGGGGGGGGGGGGGGGGGGGGGFGGGFFGGGGGGGGGGGGGGGGGGGGGGGGGGGGGGGGGGGGGGFGGGGGGDGGGGGGGGGGGGGGC?EGGGGGGFGGGGGFGFGD?FFDGGGGFGGEEGGGEGFGFG56E6<E4<EGF?FGE**=C*;CCCFEGFGF>;>C2C>)239,8CBGFF?F0)1C>33<?)68?EG3036<A<FGG1(-:-=<21(-;)9ED0:?:,((4).3(-3(441::,(,4<0(()0)(1:
@M03364:396:000000000-C9LGT:1:1101:16109:9910 2:N:0:10
GGACTACGGGGGTATCTAATCCTGTTCGCTCCCCCAGCTTTCGCGCCTCAGCGTCAGTGGTGGCCCAGAAGGCCGCCTTCGCCACCGGTGTTCTTCCCGATATCTGCGCATTCCACCGCTACACCGGGAATTCCGCCTTCCCCTACCACACTCGAGCCCGCCGGTATCGGAGGCTCGCCGGGGGTGAGCCCCGGGCTTTTACCTCCGACCTAACGGGCCGCCCACCCGCCCCTTTCCCCCCATGCATCCGGATAACGCCAGCCCCCCCCCTCTTACCCCGGCCGCCGGCCCGCACTGCCGC
+
CCCCCGG>EGGGG@FGGGGGGGF,FFDFGGGGGGGGGGGGGGGGGGGGEGGGGGGGGGD8FGDGGGGGEFGFGGGGGGGGGGGGGGGGCGGGGGGGGGGGGGGGGFGGGGGGDFGGGGGGGGGGGCGEGGDGGGCEGCDGGGGFGGGGFFGFG4DA<C==EG5?F8CG8*8=8F07*:E55EC*/:;,6AFD95?E/AGG+4C)*0)((920452350E5(7(((2,)-)(((.44).;C*3(,).)-9*)(-4<<),7((-A?D89(4(-((.)6762((-,49((4((-4(,(0/*(11
@M03364:396:000000000-C9LGT:1:1101:28081:9935 2:N:0:10
GGACTACTGGGGTTTCTAATCCTGTTTGCTACCCACGCTTTCGAACCTCAGTGTCAGTATGATGCCAGAAGGCTGCCTTCGCCATCGGTATTCCTCCAGATCTCTACGCATTTCACCGCTACACCTGGAATTCTACCTTCCTCTCACCTACTCTAGCCTAACAGTATCAGATGCCGTTCCCAGGTTAAGCCCGGGGCTTTCACATCTGACTTATCAAGCCACCTACGCTCGCTTTACGCCCAGTAATTCCGATTAACGCTTGCACCCTCTGTATTCCCGCGGCTGCTGGCACAGCGTTAGC
+
CCCCCGGFGGGGGGGGGGGGGGGGFGGGGGCGGGFGGGGGGGGGGGGFFGGGGGGGGGGFGGG96EFGGGGGGGGGGGGGGGGGGGGGFFGGGGFGGGFGGGGGGGGFGGGGGGGGGGGGGGGG>FGGGGGGGGGGGGGGGGGFGFF8>DFFGEGFCFGG,EFFF9=EA,9EF:DDEEGGG,A=EGBDFF@FGGDGGGGGGFGFGFFFCFEGE>CCGEGGFGD@ED)5>7@>5@54@@GFGD0;63<?FGC;<?1?FDFDDFG3>EG:6(.<<4A)6244144390)4:1(<,,(87),9:
@M03364:396:000000000-C9LGT:1:1101:18512:9949 2:N:0:10
GGACTACTGGGGTTTCTAATCCTGTTCGCTCCCCACGCTTTCGCTCCTCAGCGTCAGTAACGGCCCAGAGACCTGCCTTCGCCATTGGTGTTCTTCCCGATATCTACACATTCCACCGTTACACCGGGAATTCCAGTCTCCCCTACCGCACTCAAGCCCGCCCGTACCCGGCGCCGATCCACCGTTAAGCGATGGACTTTCACACCGGACGCGACGAACCGCCTACGAGCCCTTTACGCCCCATAAATCCGGATTACGCTTGCACCCTACGTACTACCGCGTCTGCTGGCACGCAGTTAGC
+
CCCCCGGGGGGGGGGGGGGGGGGGGGGGGGGGGGGGGGGGGGGGGGGGGGGGGGGGGGCFGGGGGGGGGG8FGGGGGGGGGGGGDFGGGGGGGGGGGGGGGGGGGGGGGGFGGGGGGGF=EGGGGGGGFGGFGGG<DDDFGGGFGGGGGAGFGDCFGGGGEGADF8EGGEGGBG)?/?GGFGGEGGC==F*1;EG*8EFGFEGFGFBBFG>590:;C;CE>D>82C0.:DB:?03<DFGGG0,()56)9C<((((.=:<?48>4D@D?(2443(4>:;6>;(-8-)).22(,4(()01)::
@M03364:396:000000000-C9LGT:1:1101:19966:9967 2:N:0:10
GGACTACAGGGGTTTCTAATCCTGTTTGCTCCCCACGCTTTCGCGCCTCAGTGTCAGTTACAGACCAGGAAGCCGCCTTCGCCACTGGTGTTCCTCCATATCTCTACGCATTTCACCGCTACACATGGAATTCCACTTCCCTCTTCTGCACTCAAGTCGACCAGTTTCCAATGACCCTCCACGGTTAAGCCGTGGGCTTTCACATCAGACTTAATCAACCACCTGCGCGCCCTTTACGCCCAATAAATCCGGATCACGCTCGCCCCCTACGTATTACCGCGGCTGCCGGCCCGTATTTGGC
+
CCCCCGGGGGGGGGGGGGGGGGGGGGGGGGGGGGGGGGGGGGGGGGGGGGGFGGGGGGGGGGGGGGGGGGGGGGGGGGGGGGGGGGGGFGGGGGGGFGGGGGGGGGFGGGGGGGFGGGGGGGGGGGGFGGGGGGGGGFFGGGFFGGGGGFGEEDDFFGGGGGFG7=EGGGGGFGDGGFGGCFDFFE>AFFFGGGGGGGGGGFGFCFFEFGFGF+21=@GD?FFFFF9?52(.33=;9,=FE;=;)/9);CC>B(,854:6(-?>GG)4-8882<2)538>>BB((4((,--(-4(.)*)*0
@M03364:396:000000000-C9LGT:1:1101:21001:9972 2:N:0:10
GGACTACTCGGGTTTCTAATCCTATTTGCTCCCCACGCTTTCGTGCCTCAGCGTCAGTCACAGGCCAGGCGGCCGCCTTCGCCACTGGTGTTCTTCCATATCTCTACGCATTTCACCGCTACACATGGAATTCCACTTCCCTCTTCTGCACTCACGTCGACCAGTTTCCAATGACCCTCCACGGTTAAGCCGTGGGCTTTCACATCAGACTTAACCAACCACCTGCCCGCTCTTTACGCCCAATAATTCCGGATCACGCTCGCCCCCTACGTCTTACCGCGGCTGCTGGCACGTCTTTCGC
+
CCCCCGGGGGGGGGGGGGGGGGGGGGGGGGGGGGGGGGGGGGGGGGGGGGGGGGGGGFGGGGGGGGGGGGGGGGGGGGGGGGGGGGGGFGGGGGGGGGGGGGGGGGGGGGGGGGGGGGGGGGGGGGGGFGGGGGFGGFFGGGGFGGGCFFGEGF+0@EGGGGFGFFGGGGGGF3>FGFGGCGGCEGCEFDG>DGGGGGGGGFGFGFF@@FFGF:,7;?GGFGFFFC(;;D(6;EC?EFGGG(,493>AFGCB:<(4?,.(40CF5CGF1?0.(4:2<E3((3766:?7:<()(.,)8/)97
@M03364:396:000000000-C9LGT:1:1101:20728:9976 2:N:0:10
GGACTACCAGGGTTTCTAATCCTGTTCGCTCCCCCAGCTTTCGCGCCTCAGCGTCAGTGGTGGCCCAGAAGGCCGCCTTCGCCACCGGTGTTCTTCCCGATATCTGCGCATTCCACCGCTACACCGGGAATTCCGCCTTCCCCTACCACACTCGAGCCCGCCGGTATCGGAGGCTCGCCGGGGTTGGGCCCCGGGCTTTTACCTCCGACCTAACGGGCCGCCTCCGCGCGCCTTCCGCCCACTGAATCCGGATAACGCTCGCCCCATACGTATTACCCCGGCGGCTGGCACGATTTTCGCC
+
CCCCCGGGGGGGGGGGGGGGGGGGGGGGGGGGGGGGGGGGGGGGGGGGGGGGGGGGGGGGGGGGGGGGFGGGGGGGGGGGGGGGGGGGGGGGGGGGGGGGGGGGGAFGGGGGGGGGGGGGGGGGGGGGFGGFGGGGGGGGGGGFGGG6EFGDG5FEFEGGGGFGGGGGEECGFGFGGFEEGGG7EC*2@FGGDGDEGFGCCAF4>FB>FG6?)724*,*24D6(3*,)(/4(86),:BGC*,4:/25<F<<?0()..4(((-::D>*,412,68254+(4174((((-,(58((()//(19
@M03364:396:000000000-C9LGT:1:1101:26738:9986 2:N:0:10
GGACTACACGGGTTTCTAATCCTGTTCGCTCCCCCAGCTTTCGCGCCTCAGCGTCAGTGGTGGCCCAGAAGGCCGCCTTCGCCACCGGTGTTCTTCCCGATATCTGCGCATTCCACCGCTACACCGGGAATTCCGCCTTCCCCTACCACACTCGAGCCCGCCGGTATCGGAGGCTCGCCGGGGTTGAGCCCCGGGCTTTTACCTCCGACCTAACGGGCCGCCTACCCGCGCTTTACGCCCAATGCATCCGTATAACGCTCGCCCCCTCCGTCTTACCCCGGGTGCTTGCCCGCTTTTGCCC
+
CCCCCGGGGGGGGGGGGGGGGGGGGGGGGGGGGGGGGGGGGGGGGGGGGGGGGGGGGGGGGGGGGGGGGGGGGGGGGGGGGGGGGGGGGGGGGGGGGGGDGDGGGGGGGGGGGGGGGGGGGGGGGGGGGGGGGGGGGFGGGDFFGGGFGFGFGD>BDGGGGGFGGDGGGGGGFGFGGBEC5EG<8?<5FCCCC=CDDGGFG<F<7>)((969>F;2<;GCFG:42*4)47;460).-3CG*4(.)6<<?71(())6>9(30(:<G5)(,(-(,4)-5+(3(((-44)5((51(((0/0)*2
@M03364:396:000000000-C9LGT:1:1101:16877:9988 2:N:0:10
GGACTACACGGGTTTCTAATCCTGTTCGCTCCCCCAGCTTTCGCGCCTCAGCGTCAGTGGTGGCCCAGAAGGCCGCCTTCGCCACCGGTGTTCTTCCCGATATCTGCGCATTCCACCGCTACACCGGGAATTCCGCCTTCCCCTACCACACTCGAGCCCGCCGGTATCGGAGGCTCGCCGGGGTTGAGCCCCGGGCTTTTACCTCCGACCTAACGGGCCGCCTACGCGCGCTTTACGCCCACTGAATCCGGATAACCCCCGCCCCCTACGTATTTCCGCGGCCGCTGGCACGCAGTTTGGC
+
CCCCCGGGGGGGGGGGGGFGGGGGGGGGGGGGGGGGGGGGGGGGGGGGGGGGGGGGGGGGGGGGGGGGGGGGGGGGGGGGGGGGGGGGGGGGGGGGGGGGFGGGGGGGGGGGGGGGGGGGGGGGGGGGGGGGGGGGGGGGGGGFGGG6EFGFGFGACEGGGGFGGGGGGGGCDEBFEEGGGGGFGG6:?EFGDGGGD>FG+4F2CF>96C>67FC9GFGCBGB0414)497,-(-41:CG5(44/5)6<D)413)5)(((43:4D8)4:2?):0)6A*,4(((44,,4((4-(,(09*)*2
@M03364:396:000000000-C9LGT:1:1101:23790:9993 2:N:0:10
GGACTACACGGGTATCTAATCCTGTTTGCTACCCACGCTTTCGAACCTCAGTGTCAGTATGATGCCAGAAGGCTGCCTTCGCCATCGGTATTCCTCCAGATCTCTACGCATTTCACCGCTACACCTGGAATTCTACCTTCCTCTCACCTACTCTAGCCTAACAGTATCAGATGCCGTTCCCAGGTTAAGCCCGGGGCTTTCACATCTGACTTATCAAGCCACCTACGCTCGCTTTACGCCCAGTAATTCCGATTAACGCTTGCACCCTCTGTATTACCGCGGCTGCTGGCACAGAGTTCGC
+
CCCCCGGGGGGGGGGGGGGGGGGGGGGGGGGGGGGGGGGGGGGFGGGGGGGGGGGGGGGGGGGGGGGGGGGGGGGGGGGGGGGGGGGGGGGGGGGGGGGGGGFGGGGGGGGGGGGGGGGGGGGGGGGGGGGGGGGGGGGGGGGFGGGGGFGFFFGFGGGGGGFGGGGGGGFGFGFGEFFGGFGGGG=DFGGGGEGGGGGGGFGFCFFFCGFGCFGFGFGGDGFFEDDD?DBF?FF=EFGGG?=@+9?EFGF08DDFFDFDDD5@GFD?FB:A<<62<@:1329>>B?7BF?B4<5)944C5
@M03364:396:000000000-C9LGT:1:1101:9035:10089 2:N:0:10
GGACTACTCGGGTATCTAATCCTGTTTGCTACCCACGCTTTCGAGCCTCAGTGTCAGTATTATGCCAGAAGGCTGCCTTCGCCATCGGTATTCCTCCAGATCTCTACGCATTTCACCGCTACACCTGGAATTCTACTTTCCTCTCACATACTCTAGCTCTACAGTTTCAGATGCAGTTCCCAGGTTAAGCCCGGGGATTTCACATCTGACTTATAGAGCCACCTACGCTCCCTTTACGCCCAGTAATTCCGATTAACGCTTGCACCCTCTGTATTACCGCGGCTGCTGGCCCAGAGTTAGC
+
CCCCCGGGGGGEF@FGGGGFGGGGGGGGGGGGGGGGGGGGGGGGGGGGGGGGGGGGGGGGGGGGGGGGGGGFGGGGGGGGGGGGGGGGFGGGGGGGGGGGGGGGGGGGGGGGGGGAFGGGGGGGGGGGGGGGGGGG,CDGGGGFGGGDGFGFED8DGGGGGGFGGGGGGGFGFFFGGFGDEGDFGGGEFFGGDEGGGGGGGCDEFFFFEGFG@>EEC*@CCGFB=B492CAF=FFFE=C=F@DFFEE4@DD5?;;CF6;D;DC4CFD8;:=?C?????299>0(4<:2:B(346()17)?>
@M03364:396:000000000-C9LGT:1:1101:22020:10098 2:N:0:10
GGACTACTGGGGTTTCTAATCCTGTTTGCCCCCCACGCTTTCGCGCCTCAGTGTCAGTTACAGACCAGGAAGCCGCCTTCGCCACTGGTGTTCCTCCATATCTCTACGCATTTCACCGCTACACATGGAATTCCACTTCCCTCTTCTGCACTCAAGTCGACCAGTTTCCAATGACCCTCCACGGTTAAGCCCGGGGATTTCACATCTGACTTATAGAGCCACCTACGCTCCCTTTACGCCCCGTAATTCCGATTAACGCTTGCACCCTCCGTATTACCGGGGCTGCTGGCACAGAGTTAGC
+
CCCCCGGGGGGGGGGGGGGGGGGGGGGGG@FGGGGGGGGGGGGFGGGGGGGGGGGGGGGGGGGCGGGGGGGGGGFGGGGGGGGGGGGGGFEGGGGGGGGGGGFGGGGGGGGGGGGGGGGGGGGGGGGGGGGGGGGGGADGGGGFCEFGCFGFGD=DCEGCBFEGEEGGGGFGF96CFFGG6CD7EECCFGGGGGGGGGGGGFGFDFC?<DBFF+,>+>GFFGFFFGDF;DF=@FE3;;=E<,34)8:AFGF1:6:9FB>FFFE7FGG0:(4:04><A@((,466?0,8?B(488.)9/):*
@M03364:396:000000000-C9LGT:1:1101:25822:10102 2:N:0:10
GGACTACTCGGGTTTCTAATCCTGTTCGCTCCCCCAGCTTTCGCGCCTCAGCGTCAGTGGTGGCCCAGAAGGCCGCCTTCGCCACCGGTGTTCTTCCCGATATCTGCGCATTCCACCGCTACACCGGGAATTCCGCCTTCCCCTACCACACTCGAGCCCGCCGGTATCGGAGGCTCGCCGGGGTTGAGCCCCGGGCTTTTACCTCCGACCTAACCGGCCGCCTACCCGCGCTTTACGCCCAATGAATCCGTATCACCCCCGCCCCCTACGTATTACCCCCGCCGCTGGCCAGTACTTGCGC
+
CCCCCGGGGGGGGGGGGGGGGGGGGGGGGGGGGGGGGGGGGGGGGGGGGGGGGGGGB<FGGGGGGGGGGGGGGGGGGGGGGGGGGGGGFGGGGGGGGGGGGGGGGGGGGGGGGGGFGGGGGGGGGGGGGGGGGGGGE@DGGGGFGGG6EFGFGFGFGGGGGGFGGEGGGGGGFGBD*8EGCCD=CG,4:AFG7EEDDCFG7-C<FF>09D6C)>*4C(:>0>4(4*.)-)4-4())-(:C*-2(*.))9D*(.4<)).,((-24>?)4432)67)46+,(,((-(2(-(.((..)07*)17
@M03364:396:000000000-C9LGT:1:1101:27078:10110 2:N:0:10
GGACTACTCGGGTTTCTAATCCTGTTTGCTCCCCACGCTTTCGCACCTCAGCGTCAGTAATGGTCCAGTGAGCCGCCTTCGCCACTGGTGTTCCTCCGAATATCTACGAATTTCACCTCTACACTCGGAATTCCACTCACCTCTACCATACTCAAGACTTCCAGTATCAAAGGCAGTTCCGGGGTTGAGCCCCGGGATTTCACCCCTGACTTAAAAGTCCGCCTACGTGCGCTTTACGCCCAGTAAATCCGAACAACGCTAGCCCCCTTCGTATTACCGCGGCTGCTGGCACGAAGTTCGC
+
CCCCCGGGGGGGFFGGGGGGGGGGGGGGGGGGGGGGGGGGGGGGGFGGGGGGGGGGGFGFGGGFGGGGGGGGGGGGGGGGGGGGGCGGFFGGGGA9FFFGGGGGFGGGGGGGGGGGGFFCFFFG=EGGGGGGGGGGGGFGGGGFGGG,@DFEGEGF8DAGGGDGFGGGGGGGFFDGGFGGGGGE>E:=FDCFDGGGGGGGGAD>CBABFG4<@F<@FBGGFGD2=B<=3FFF>;?C3;GGGF;386678C5:0903FF9?0403C8D6884,(,54)+-(-496BF:)5:.)43-079:>5
@M03364:396:000000000-C9LGT:1:1101:28140:10122 2:N:0:10
GGACTACTGGGGTATCTAATCCTGTTCGCTCCCCACGCTTTCGCTCCTCAGCGTCAGTAACGGCCCAGAGACCTGCCTTCGCCATTGGTGTTCTTCCCGATATCTACACATTCCACCGTTACACCGGGAATTCCAGTCTCCCCTACCGCACTCAAGCCCGCCCGTACCCGGCGCGGATCCACCGTTGAGCTATGGACTTTCACACCGGACGCGACGAACCGCCTCCGAGCCCTTTCCGCCCAATAAATCCGGATAACGCTTGCACCCTCCGTATTCCCGCGGCTGCTGGCACGGCTGTTGC
+
CCCCCGGG<FGGGGGGGGDEGGGFGGAFGGGGGGGGGGGGGGGGEGGGFGGGGGGGGGGGGGCEFGGG8CEEGDGGGGGFGGGGG9FFCDGGGFGGGFCEGGGGGGGDGGGGDGGGGG=CEGGG=+6FECGGGGGADFDGGGGFCFG@C@FB:88D9E8@CFBDF8AECED59FAD7>ED<,04CE*6;2+*+:@+>FG7CCG5C>:((9(:2750D9GC2C>B(2-),910(:?)668EGF416344BC5((4(4@BFF(3*)9;98(4682?>24<8942(,(,)3287??9())))::
@M03364:396:000000000-C9LGT:1:1101:13415:10129 2:N:0:10
GGACTACCCGGGTATCTAATCCTGTTTGCTCCCCACGCTTTCGAGCCTCAGCGTCAGTTACAGTCCAGAGAAGCGCCTTCGCCACTGGTGTTCTTCCTAATCTCTACGCATTTCACCGCTACACTAGGAATTCCCTTCTCCTCTCCTGCACTCTAGACTTCCAGTTTGAAATGCAGCACTCAGGTTAAGCCCGAGTATTTCACATCTCCCTTAAAAATCCGCCTACGCTCCCTTTACGCCCAGTAAATCCGGACAACGCTCGCCACCTACGTATTACCGCGGCTGCTTGCACGTAGTTAGC
+
CCCCCGGGGGGGGDGGGGGGGGCFGGGGGGGGFGGGGGGGGGGGGGGGGGEGGGGGGGGGGGGGGGGGGGGGFGEGGGGGGGGGGFFGFFGGFGGGGGGGGGGGGGGGGGGGGGGGGGGGGGGGGGGGFGGGGGGGGGFGGGGBFFGGGFGEEEGFFFGFGFFGGGGGGGGGFGFGGFGGGGDFDFGEFCGGGGGGGGGGGFGFFFFE*;@GF>99C@GGFGFD:?9?D7@FF46@E@GGE;D@A?FCAFGFFF1:A@FFDFG>3?F:>F?342:BFG:;99>>FF0)5:))4:?47@):2
@M03364:396:000000000-C9LGT:1:1101:11406:10195 2:N:0:10
GGACTACTGGGGTATCTAATCCTGTTTGCTACCCACGCTTTCGAACCTCAGTGTCAATATGATGCCAGAAGGCTGCCTTCGCCATCGGTATTCCTCCAGATCTCTACGCATTTCACCGCTACACCTGGAATTCTACCTTCCTCTCACATACTCTAGCTCTACAGTTTCAGATGCAGTTCCCAGGTTAAGCCCGGGGATTTCACATCTGACTTATAGAGCCACCTACGCTCCCTTTACGCCCAGTAATTCCGATTACCGCTCGCACCCTACGTATTACCGCGGCGCCTGGCCCGTATTTGGC
+
CCCCCGGGEGGGGEGGGGGGGGGGGGGGFG,FGGGGGGGGGGG84EFGGGGEFGGG9FGGAFFEGGGG<FFGGGGGGGGGGGGGGGGGB,DFGEFGGDFGGGGGGGGGGGGGGGGGGGGGGGGGGEFGEGGGGACFFFFGGGGFGEG,4<FEFEGFE=@ADFFFGGGGGG,6<FFGGFGGG=D7DFFDBFGGGGGGCGGF77ECCA?E5DEFF9AE+1E6);@@CC=>)9@9:BEEF>EGC@9;AC58B869?;;3+6:2,3:(:BD6(,-45<?4:C:1(1(,(-4:1(,297(.)*):9
@M03364:396:000000000-C9LGT:1:1101:24613:10206 2:N:0:10
GGACTACTGGGGTTTCTAATCCTGTTTGCTCCCCACGCTTTCGAGCCTCAGCGTCAGTTACAGACCAGAGAGTCGCCTTCGCCACTGGTGTTCCTCCACATATCTACGCATTTCACCGCTACACGTGGAATTCCACTCTCCTCTTCTGCACTCAAGTTCTCCAGTTTCCAATGACCCTCCCCGGTTGAGCCGGGGGCTTTCACATCAGACTTAAAGAACCGCCTGCGCTCGCTTTACGCCCAATAAATCCGGACCACGCTTGCCACCTACGTCTTACCGCGGCTGCTGGCACGTAGTTGGC
+
CCCCCGGGGGGGGGGGGGGGGGGGGGGGGGGGGGGGGGGGGGGGGGGGGGGGGGGGGFGGGGGGGGGGGGGGGGGGGGGGGGGGGFGGEGGCFGGGGGGGGGGGFGGGGGGGGGGGGGGGGGGGGFGGGFFGGGGGGFDGGGGFDGGGGFGBGDFFEDGGGGFFFFGGGGGGFF8=DFGGGDD7B8F@FFFGGGGGGGGGGFGFFFFFFGFGE;;7C@GGFGFF@>9=25321<<)6:EGGB?0/49AFGG9196<::9,33E2:A9:22?F,48)6847>9B;>:)8>B25<.()0*)90
@M03364:396:000000000-C9LGT:1:1101:8504:10214 2:N:0:10
GGACTACTAGGGTTTCTAATCCTGTTCGCTACCCATGCTTTCGAGCCTCAGCGTCAGTTGCAGACCAGAGAGCCGCCTTCGCCACTGGTGTTCTTCCATATATCTACGCATTCCACCGCTACACATGGAGTTCCACTCTCCTCTTCTGCACTCAAGAAAAACAGTTTCCGATGCAGTTCCGCGGTTAAGCCGAGGGCTTTCACATTAGACTTATTTTTCCGCCTGCGCTCGCTTTACGCCCAGTAATTCCGATTAACGCTTGCACCCTCGGTATTACCGCGGCTGCTGGCGCAGCGTTAGC
+
CCCCCGGFGGGGGGGGGGGFGGGGGFGGEEFGGGGGGGGGGGGFGGGFGGGGGGGGGGGGFGGGGGFGGGGGGGGGGGGGGGGGGGGGEFGCFF,EEEGGGGG9DFEGGGGGG9EFFE7CGFGGGGGGEFGGGGGGG,=EFFEFCFC,@+8:F)=:?D8DFG5=FGDCDE38:FF7,1CF+3@:BE+:?FC**@CGDGGF96,A+B+8A:A,*+59F?FG>D>5>,55;80:;=;EF08FE0(/;?<)122,8(24=10(,-:)98*--((-(,<)49(9694>9()223(8(4-)05(77
@M03364:396:000000000-C9LGT:1:1101:11376:10247 2:N:0:10
GGACTACTGGGGTTTCTAATCCTGTTTGCTACCCACGCTTTCGAACCTCAGTGTCAGTATGATGCCAGAAGGCTGCCTTCGCCATCGGTATTCCTCCAGATCTCTACGCATTTCACCGCTACACCTGGAATTCTACCTTCCTCTCACCTACTCTAGCCTAACAGTATCAGATGCCGTTCCCAGGTTAAGCCCGGGGCTTTCACATCTGACTTATCAAGCCACCTACGCTCGCTTTACGCCCAGTAATTCCGATTAACGCTTGCACCCTCTGTATTACCGCGGCTGCTGGCACGGCGTTAGC
+
CCCCCGGGGGGGGGGGGGGGGGGGGGGGGGFGGGCGGDGGGGGFGGGGGGGGGGGGEEFFGFGFGGGGFGGGGDFGGGGGGGGGGGGGGCGGGGGGGGGGGGGGGGGGGGGGGGGGGGGGGGGGFGGGGGGGGGGEDFFGGGGFGAE,=D=DFEGFGGGF?FFGG=DGAFGGFF5DGFGGGGDDFG,:DEGGGGEGGGGGG@EEFFFEEGFGFF9=GFGGBGBB4?ABAD@B@FB=EDGGGFFE65C?FG6((6(9C0;D;?CE=CGF:(4><DB24<:0-12((40)50(5((-)<5(12
@M03364:396:000000000-C9LGT:1:1101:18643:10254 2:N:0:10
GGACTACCAGGGTTTCTAATCCTGTTCGCTCCCCACGCTTTCGCTCCTCAGCGTCAGTAACGGCCCAGAGACCTGCCTTCGCCATTGGTGTTCTTCCCGATATCTACACATTCCACCGTTACACCGGGAATTCCAGTCTCCCCTACCGCACTCAAGCCCGCCCGTACCCGGCGCGGATCCACCGTTAAGCGATGGCCTTTCACACCGGACGCGACGAACCGCCTACGAGCCCTTTACGCCCCATAAATCCGGATAACGCTTGCCCCCTACGTATTACCGCGGCTGCTGGCCCAGCGTTCGC
+
CCCCCGGGGGGGGGGGGGGGGGGGGGGGGGGGGGGGGGGGGGGGGGGGGGGGGGGGGGGGGGGGGGGGGGGGGGGGGGGGGGGGG9FGFFFGGGGGGGGGGGEGCFGGGGGGGGGGGG=DGGGGGGGGCGGGGGGGGGGGGGGFGGGCGFFBGD?FFGGGGGFGGGGGGGDGFGFC=?EFGGGCFGC=CC8CGGG67FGGGEG?>A>>9D>C97C9)4EG;DBF:A?)4DFF?BF)::GGG(41054<FGGF:114F<9<F:;(9CGF:0(4<A:<AG<44>B99<?FB<(4-8(07.-7)
@M03364:396:000000000-C9LGT:1:1101:3283:10257 2:N:0:10
GGACTACTCGGGTTTCTAATCCTGTTCGCTCCCCCAGCTTTCGCGCCTCAGCGTCAGTGGTGGCCCAGAAGGCCGCCTTCGCCACCGGTGTTCTTCCCGATATCTGCGCATTCCACCGCTACACCGGGAATTCCGCCTTCCCCTACCACACTCGAGCCCGCCGGTATCGGAGGCTCGCCGGGGTTGAGCCCCGGGCTTTTACCTCCGACCTAACGGGCCGCCTACGCGCGCTTGACGCCCAAGTAATCCGGATAACGCTCGCCCCATCCGGATTTCGCGGGCTGGTGGCCCGGAGTGTCGC
+
CCCCCGGGGGGGGCGGGGGGGGGGGGGGGGGGGGGEGGGGGGGGGGGGGGGGGGGGGGGFFFGGGGGGGGGGGGGGGGGGGGGFGGGGFGFGGFFGGGGG7FEGGGGGGGGGGFGGGGGCGGGFGGGGGGGGAFGGGGGGGGGFGGFCFFGFGFGDFGGGGGFGGE7FEEGGFGFC5A==ECD1:?,49ACDGEC=CC6C<<C6:5>B6<9F)8*-*2::;GF0:*-049,-4,18:<GG5(.)/.))/9)(4?9>B9-(((24<5534((3(().(*((-((-(..441,(1((0)*)//
@M03364:396:000000000-C9LGT:1:1101:11684:10259 2:N:0:10
GGACTACTGGGGTTTCTAATCCTGTTCGCTACCCATGCTTTCGAGCCTCAGCGTCAGTTGCAGACCAGAGAGCCGCCTTCGCCACTGGTGTTCTTCCATATATCTACGCATTCCACCGCTACACATGGAGTTCCACTCTCCTCTTCTGCACTCAAGAAAAACAGTTTCCGATGCAGTTCCTCGGTTAAGCCGAGGGCTTTCACATTAGACTTATTTTTCCGCCTGCGCTCGCTTTACGCCCAATAAATCCGGACAACGCTTGCCACCTACGTATTCCCGCGGCTGCTGGCCCGTAGTTAGC
+
CCCCCGGGGGGGGGGGGGGFGGGFGGGGGGGGGGGGF?GGGGGG8FFGFGGGGGGGGGGGGGFGFGFGGGGCFGGGDEGGGGGGGGGG9FFGGGGGGGGGGGFGFGGGGGGGGGGGGGGGGGGGGGGGGGGGGBFGGGFGGGGFGGGGFFGEF8FF:83@FGFGFGGGDGGGDEEGGFGGFFGGEG+888DD@EDGDGGGG<E85BACCFFFEFD>+>EFD4@D=,2)5*61/(4);(;FF(46;=)9FFD0((-27310:18?7FF140(.)6>)6+44>>999<7??(.,(,())*)2?
@M03364:396:000000000-C9LGT:1:1101:5498:10268 2:N:0:10
GGACTACCGGGGTATCTAATCCTGTTTGCTGCCCACGCTTTCGACCCTCAGTGTCAGTATTATGCCAGAAGGCTGCCTTCGCCATAGGCATTCCTCCAGCTCTCTACGCATTTCACCGCTACACCTGGAATTCTACCTTCCTCTCACGTACTCTAGCTCTACAGTTTCAGACGCAGTTCCCAGGTTAAGCCCGGGGATTACACATCTGACTTATAGAGCCCCCTAGGCTCGCTTTAGGCCCAGTAATTCCGATTCAGTCTTGCACCCTCTGTATTACCGCGGCGCCTGGGACCGAGTTAGC
+
B<6@CFCF@7+@F@@<<6;AF,CCC<FFCA,-6EE:+6,6CFGC,@FC<EE,CFCDG<CEE9,,6CFDFFF8FCFEF,,5,@@46,9B6,<E,5>AE,,,A<BFFA<D:,=C9EAFGEGDEC8,,9AF<=EFGG8A9:DG8=,<?FA,@?@=AD8+4,,7,C9?FFG;DF;,3@1=6+,7,,2@D,31B:<+;>EEDGC,@ACBFFAEEF4<A+>/2:91)*/:@,(;=?991=6>)6F5F1,/+)11;7*(:())+).1))5/;ED80(566)64<0-,-729((-2((.,-4(0.))0*
@M03364:396:000000000-C9LGT:1:1101:22761:10297 2:N:0:10
GGACTACTGGGGTTTCTAATCCTGTTTGCTCCCCACGCTTTCGTTCCTCAGTGTCAGTTACAGTCCAGAAAGCCGCCTTCGCCACTGGTGTTCTTCCTAATATCTACGCATTTCACCGCTACACTAGGAATTCCGCTTTCCCCTCCTGCACTCAAGTAGTCCAGTTCGCAAGGCAAAATGAGGTTGAGCCTCAAGATTAAACCTTGCGCTTAGATAACCACCTACGAACTCTTTACGCCCAATAATTCCGTATAACGCTTGCCCCCTACGTATTACCCCGGCTGCTGGCCCGTAGTTCGGC
+
CCCCCGGGGGGGGGGGGGGGGGGGGGGGGGGGGGGGGGGGGGGGGGGGGGGGGGGGGGGGGGGGGGGGFGGGGGGGGGGGGGGGGGGGFGGGGGGGGGGGGGGGGGGGGGGGGGGGGGGGGGGGGGGGGGGGGGGGGGFGGGGFGGGGGFGFGBFFCDGGGGFGGGGGGGGGFGFGFDGGFGGGGG,8AB@CFFGFFADFC@FCFFFBFG5C:=DAFEG?=GF@6172>***>9?C@DGGG03@*9?CFG*=@F36B>;;4;E;GG3=BFF74:::9+-(47-7:7)5(3?>331>**-)1
@M03364:396:000000000-C9LGT:1:1101:4899:10308 2:N:0:10
GGACTACAGGGGTTTCTAATCCTGTTCGCTCCCCACGCTTTCGCTCCTCAGCGTCAGTAACGGCCCAGAGACCTGCCTTCGCCATTGGTGTTCTTCCCGATATCTACACATTCCACCGTTACACCGGGAATTCCAGTCTCCCCTACCGCACTCAAGCCCGCCCGTACCCGGCGCGGATCCACCGTTAAGCGATGGACTTTCACACCGGACGCGACGAACCGCCTACGAGCCCTTTACGCCCAATAAATCCGGATCACGCTTGCACCCTACGTATTACCGCGGCTCCTGGCTCGTCGTTCGC
+
CCCCCGGGGGGGGGGGGGGGGGGGGGGGGGGGGGGGGGGGGGGGGGGGGGGGGGGGDGGFGGGGGGGGGGFGGGGGGGGGGGGGGDFFEFGGGGGGGGGGGGGGGGGGGGGGGGGGG8@DGGCGGGGGGGGGGGGGGGFGGGGFGGGGGFGFGBGFGGGGCEFGGGGGGGGGBGFD5)=60AFCFGD;AECD:CEFGGGGG3E.6=D;6<>DF):6CBGGFGFF0;<><G>F<1?4>?GGE2:?45)6FC37B:(3FFF((2;)CFG:0:?8>4?)6C<;0991(1(5.((,44()7)(75
@M03364:396:000000000-C9LGT:1:1101:8520:10328 2:N:0:10
GGACTACCGGGGTTTCTAATCCTGTTTGCTACCCACGCTTTCGAGCCTCAGTGTCAGTATGATGCCAGAAGGCTGCCTTCGCCATCGGTATTCCTCCAGATCTCTACGCATTTCACCGCTACACCTGGAATTCTACCTTCCTCTCACATACTCTAGCTCTACAGTTTCAGATGCAGTTCCCAGGTTAAGCCCGGGGATTTCCCATCTGCCTTATGGAGCCACCTACGCTCCCTTTCCGCCCAGTACTTCCGATTAACGCTTGGCCCCTCTGTATTACCGCGGCCGCTTGCACGGGTCTGGC
+
CCCCCGGGCGGGGCFGGGGGGFFGGGGGEGFGGGGGGGEGGGGEGGGGGGGDFGGGGGGFCF,,CFFGDE6FFEGGGGGGGG@@EGGC?=FFGGGGFFFGGEEFGFDGGGGGGGFGGGDCGGGG?EFGGGGGGCFFCE=FGGGCDFGGGFE:A*?D9,6@>FBFGGGG,@C,<B*6@DGCF@AFGG,3?FD+9CCEDCFG,0,8<6+;*;CFFA,025DE);@=>:5)0?95->=845CGD026:)9)1;*,2;<4F;@1((*(2;),3(8A<>>)6<(2>0-(4,((-:.44((0)0(*0
@M03364:396:000000000-C9LGT:1:1101:13923:10329 2:N:0:10
GGACTACTCGGGTATCTAATCCTGTTCGCTCCCCACGCTTTCGCTCCTCAGCGTCAGTAACGGCCCAGAGACCTGCCTTCGCCATTGGTGTTCTTCCCGATATCTACACATTCCACCGTTACACCGGGAATTCCAGTCTCCCCTACCGCACTCAAGCCCGCCCGTACCCGGCGCGGATCCACCGTTAAGCGATGGACTTTCACACCGGACGCGACGAACCGCCTACGAGCCCTTTACGCCCAATAAATCCGGATAACGCTTGCCCCCTACGTATTCACGCGGCTGCTGGCCCGTCGTTAGC
+
CCCCCGGGGGGGG7FGGGGGGGFGGGGGGGGGGGFGGGGGGGGGGGGGGGGGG7FFGGGGGGGGGGGGGGGGGGGGGGGGGGGEGGGGFFGGGGGGGGGGGGGGGGGGGGGGFGGFGGGGGGGGGGGGDGGFGGGFGGGGGGGFGGGEDDFFGB6FGFFGGFBGGGGGGGGG?F>DEEGFEGGEEE7;FF89FEG6CFCFGCGFGFFF6D9D():193=E>GFF:;8B?GF?(8:))4EGG?B7?>D<FC7611(9F842-4@(9CGFFF?3)629)342(31(1:),8:2(2(()0)(12
@M03364:396:000000000-C9LGT:1:1101:27944:10333 2:N:0:10
GGACTACACGGGTTTCTAATCCTGTTCGCTACCCATGCTTTCGAGCCTCAGCGTCAGTTGCAGACCAGAGAGCCGCCTTCGCCACTGGTGTTCTTCCATATATCTACGCATTCCACCGCTACACATGGAGTTCCACTCTCCTCTTCTGCACTCAAGAAAAACAGTTTCCGATGCAGTTCCTCGTTTCAGCCGAGGGCTTTCCCATTAGACTTATTTTTCCGCCTGCGCTCGCTTTACGCCCAATGAATCCGGATCACGCTCGCCCCCTACGTCTTACCGCGGCTGCTGGCTCGTATTTAGC
+
CCCCCGGGGGGGGGGGGGGGGGG,F,FGGGGGGGFGGGGGGGGGGGC=C=FGGGGGG9FFGGGFGGGGDGGGGGGGGGGGGGGDGGGG<FFGFGFFGGGGGGGGCGGGGGGGGGGGGGGGGGFGGGGFFGGGGG8EDEDGGGGFGGG89CFD,5=6>FGGGG*?FGGDFGGGA@EGGFGGG9C+@F,;CCFG6C?CDFGFG*?BFBF*986C*4:AFFG7:CDFB>@5(923(=;)9?EFG;75))16AG3;((3:F<1-3750CE)4-3((.(-462:236969:)040().765/1)22
@M03364:396:000000000-C9LGT:1:1101:16586:10336 2:N:0:10
GGACTACTAGGGTTTCTAATCCTGTTTGCTACCCACGCTTTCGAGCCTCAGTGTCAGTATTATGCCAGAAGGCTGCCTTCGCCATCGGTATTCCTCCAGATCTCTACGCATTTCACCGCTACACCTGGAATTCTACCTTCCTCTCACATACTCTAGCTCTACAGTTTCAGATGCAGTTCCCAGGTTAAGCCCGGGGATTTCACATCTGACTTATAGAGCCACCTACGCTCCCTTTACGCCCAGTAATTCCGATTAACGCTTGCACCCTCTGTATTACCGCGGCTGCTGGCACAGAGTTAGC
+
CCCCCGGGGGGGGGGGGGGGGGGGGGGGGGGGGGGGGGGGGGGGGGGGGGGGGGGGGGGGGGGGGGGGGGGGGGGGGGGGGGGGGGGGFGGGGGGGGGGGGGGGGGGGGGGGGGGGGGGGGGGGGGGGGGGGGGGGGGGGGGGFGGGFFDGFGFGFGGGGGGFGGGGGGGGGFGFGGFFGGGGGGG9:DDFFGGGGGGGGGEFF7CFFCGFGEF=;9AFGFGDFE@>@5CABD@=4AAEGGF>E6@?EFFFDFFFFFDFF@;F8FFG?@;8?7<CCCB6333>>>?:38????F2)9=4F7
@M03364:396:000000000-C9LGT:1:1101:8413:10347 2:N:0:10
GGACTACAGGGGTATCTAATCCTGTTTGCTACCCACGCTTTCGAGCCTCAGTGTCAGTATTATGCCAGAAGGCTGCCTTCGCCATCGGTATTCCTCCAGATCTCTACGCATTTCACCGCTACACCTGGAATTCTACCTTCCTCTCACATACTCTAGCTCTACAGTTTCAGATGCAGTTCCCAGGTTAAGCCCGGGGATTTCACATCTGACTTATAGAGCCACCTACGCTCCCTTTACGCCCAGTAATTCCTATTAACGCTTGCACCCTCTGTATTACCGCGGCTGCTGGCACAGCGTTAGC
+
CCCCCGGGGGGGGDFGGGGGGGGGGGGGGGGGGGGGGGGGGGGGGGGGGGGGGGGGGGGGGGGGGGGGGFGGGGGGGGGGGGGGGGGGFGGGGGGGGGGGGGDGGGGGGGGGGGGCGGDGGGGGGGGGGGGGGGGEEEGGGGGFGGGGGFGEDEFFGGGGGGFGGGGGGGGDFGEGGFFFGGG:BE,87:DFDGEGGGEGGFGF7FFEEGEDEC:ACEGGFGFBBF9@<DBFFEFF=2CGGFDBBCF5FC+9EF)<F;6<:?F@GFDDF3=<5?FFFC<B999(4:::?F2>(1,))),7:
@M03364:396:000000000-C9LGT:1:1101:19892:10360 2:N:0:10
GGACTACTCGGGTTTCTAATCCTGTTCGCTCCCCACGCTTTCGCTCCTCAGCGTCAGTAACGGCCCAGAGACCTGCCTTCGCCATTGGTGTTCTTCCCGATATCTACACATTCCACCGTTACACCGGGAATTCCAGTCTCCCCTACCGCACTCAAGCCCGCCCGTACCCGGCGCGGATCCACCGTTAAGCGCTGGACTTTCACACCGGACGCGACGAACCGCCTACGAGCCCTTTACGCCCAATAAATCCGGATAACGCTTGCACCCTACGTATTACCGCGGCTGCTGGCACGTCTTTAGC
+
CCCCCGGGGGGGGGGGGGGGGGGGGGGGGGGGGGGGGGGGGGE@FGGGGGGGGGGGGGFGGGGFGGGG,CDFGGGFGGGGCGGGGGFGCFGGGGGGGGGGGGCGGGGGGFFGGGGGGGEDGGGGGGGGGGGGGGGG=FCF==3DGGG@EBF>D:=?CD+CG@@7>CCEGGGG5FADCEDFEDG@GG73FF8):==C<9CFGFGFGF>>;D>D>3EBC3CE>GBF<C?)839:(4:AFFDEE66?4)-:=FD>64(<=?0::<8)9*70(43:<2.:<:4;909,722:BF<<:,().*-7C
@M03364:396:000000000-C9LGT:1:1101:3095:10362 2:N:0:10
GGACTACCGGGGTTTCTAATCCTGTTCGCTACCCATGCTTTCGAGCCTCAGCGTCAGTTGCAGACCAGAGAGCCGCCTTCGCCACTGGTGTTCTTCCATATATCTACGCATTCCACCGCTACACATGGAGTTCCACTCTCCTCTTCTGCACTCAAGAAAAACAGTTTCCGATGCAGTTCCTCGGTTAAGCCGAGGGCTTTCACATTAGACTTATTTTTCCGCCTGCGCCCGCTTTACGCCCAATAAATCCGGACAACGCTTGCCACCTACGTATTACCGCGGCTGCTGGCCCGTAGTTAGC
+
CCCCCGGFEGGGG@FGGGGGGFGGGGGGGGGGGGFFGGGGGGGFGGGGGGGGGEGGGFGGGGGFGFFFGGGGGGGGGGGGGGGGGGGGFFFCEFDGGGGGGGGGGGFFGGGGGGGGGGGGGGGGGGFG8FGGGGGGDFDFGFFFGGGDGFGFGF6DAFFG>FFGGFGGGGGGEE<FFFGGFGGFGEFEFF?CDGGEDCGGGFGE99==5CCF88F*:CGC=D@FFB0:(23>><2<E@GGG@(464.:@FD>(93,0103:0@>7CG2(.-.).84>E842((-(()).((479(8@F4>F
@M03364:396:000000000-C9LGT:1:1101:12098:10393 2:N:0:10
GGACTACTGGGGTATCTAATCCTGTTTGCTACCCACGCTTTCGAGCCTCAGTGTCAGTATTATGCCAGAAGGCTGCCTTCGCCATCGGTATTCCTCCAGATCTCTACGCATTTCACCGCTACACCTGGAATTCTACCTTCCTCTCACATACTCTAGCTCTACAGTTTCAGATGCAGTTCCCAGGTTAAGCCCGGGGATTTCTCATCTGACTTATAGAGCCACCTACGCTCCCTTTACGCCCAGTAATTCCGATTAACGCTCGCACCCTACGTATCACCGCGGCTGCTGGCACGTATTTAGC
+
CCCCCGGGGGGGGGFGGGGFGGGGGGGGGGDGCFGGGGGGGGGGFGGGGGGGGGGGGGGGGGGGGGGGGGGGGAFGGGGGGGGGGGGGGGGGGGGGGGGGGGGGGGGGGGGGGGGGGGGGGGGGGGGGFGGGGGGFFFFFGGGFGGG8DFGFFEGFGGGGGGFGGGGGGGGGFGFGGFGGGFGFGG9DFEFGGGGGDGGFGFGFGFFEFGFGFFEAFFFGEGFFE?<BFDBFFFEECDGGGFB>6?EFFGC@F<7?F1>;D0B6CEG<,33?<<?<<;(-3(143(,5027>BB?F?847:
@M03364:396:000000000-C9LGT:1:1101:20324:10409 2:N:0:10
GGACTACAAGGGTATCTAATCCTGTTCGCTCCCCACGCTTTCGCTCCTCAGCGTCAGTAACGGCCCAGAGACCTGCCTTCGCCATTGGTGTTCTTCCCGATATCTACACATTCCACCGTTACACCGGGAATTCCAGTCTCCCCTACCGCACTCAAGCCCGCCCGTACCGGCGCGGATCCACCGTTACGCCCTGGACTTTCACACCGGACGCGACGAACCGCCTACGGCCCCGTTACGCCCAATAAACCCGGATAACGCTTGCCCCCTACGTATTACCCCGGCTTCTGGCCCGTAGTTGGCC
+
CCCCCGGGCFGGGGGGGGGGGGGGGGGGGGGGGGGGGGGGGGGGGGGGGGGGGGGGGGGGGGGGGGGGGGGGGGGGGGGGFGGGGGGGFGGGGGGGGGGGGGDGFGGCGGGGGGGGGGGGGGGGGGGGGGGGGGGGGG8FGGGFGGGEGFGFGFFBFGFGGFFGGGGGGDGDD:@CCAG?FCGEED*6;**2C=*;*?C?77+;<>>>0)253D*(16E5(9124*()-17(-41836EG*(:2*6).7C<6?<BFFF(428+5DC)42(.).5)6<+802;-((..4:(2942459*,*2
@M03364:396:000000000-C9LGT:1:1101:23758:10412 2:N:0:10
GGACTACTAGGGTATCTAATCCTATTTGCTCCCCACGCTTTCGTGCCTCAGCGTCAGTCACAGGCCAGGCGGCCGCCTTCGCCACTGGTGTTCTTCCATATCTCTGCGCATTTTACCGCTACACATGGAGTTCCACCGCCCTCTCCTGTCCTCAAGTCTGCCAGTTTCTGAATCATAAATGAGTTGAGCTCATCCCTTTGCCTTCAGACTTAACAGACCGCCTGCGCACCCTTTACGCCCAATCATTCCGGATAACGCTCGCCACCTACGTATTACCGCGGCTGCTGGCACGTAGTTTGCC
+
CCCCCGGGGGGGGGGGGGGGGGGFGGGGGGGGGGGGGGGGGGGGGGGGGGGGGGGGGFGGGGGGGGGGGGGGGGGGGGGGGGGGGGGGGGFGGGGGFGGGFGGGGGGGGGGGFFGGGGGGGGGGGGGGGGGGGGGGGGGGGCE:DGGFGFGEGE?DGGGGGGFGFGGGGGGGFGEGGFFFFCGGFCD36,<AFFFGGGGGGE>9AFFE=><FEFCBFFGG@GDB=132.9728@EE@;EF*688;?EFBG)(4:<?DF(210C(/;54:?1,.3:<A*4,23,262)567??31(09*6*2
@M03364:396:000000000-C9LGT:1:1101:10588:10421 2:N:0:10
GGACTACACGGGTTTCTAATCCTGTTTGCTCCCCACGCTTTCGCGCCTCAGTGTCAGTTACAGACCAGGAAGCCGCCTTCGCCACTGGTGTTCCTCCATATCTCTACGCATTTCACCGCTACACTAGGAATTCTCCTTTCCTCTCCTGCACTCTAGATATCCAGTTTGGAATGCAGCACCCAGGTTAAGCCCGGGTATTTCACATCCCACTTAAATATCCACCTACGCTCCCTTTACGCCCAGTAAATCCGGACAACGCTTGCCACCTACGTATTACCGCGGCTGCTGGCACGTAGTTAGC
+
CCCCCGGGGGGGGGGGGGGGGGGGGGGGGGGGGGGGGGGGGGGGGGGGGGGGGGGGGGGGGGGGGGGGGGGGGGGGGGGGGGGGGGGGCFGGGGGGGGGGGGGGGGGGGGGGGGGGGGGGGGGGGGGGGGGGGGGGGGGGGGGFGGGGGFGFGEGFFFGGGGFFGGGGGGGGFGEGGFGGGGGGGGFCFFGGGGGGDGFGGEGEGFFFEGFFEAD>@6DF<FDFFGD8(28B@=EFEFGGG?DFCEFFFGDF3918F672??EF*<F08?13<5:<A@2,(--9>:7)46(5:<4)8=4>:
@M03364:396:000000000-C9LGT:1:1101:11944:10442 2:N:0:10
GGACTACCAGGGTTTCTAATCCTGTTTGCTACCCACGCTTTCGAGCCTCAGTGTCAGTATTATGCCAGAAGGCTGCCTTCGCCATCGGTATTCCTCCAGATCTCTACGCATTTCACCGCTACACCTGGAATTCTACCTTCCTCTCACATACTCTAGCTCTACAGTTTCAGATGCAGTTCCCAGGTTAAGCCCGGGGATTTCACATCTGACTTATAGAGCCACCTACGCTCCCTTTACGCCCAGTCATTCCGATTAACGCTTGCACCCTCCGTATTACCGCGGCTGCTGGCACCGCGTTCGC
+
CCCCCGGGGGGGGGGGGGGGGGGGGGGGGGGGGGGGGGGGGGGFFGGFGGGGGGGGGGGGGGGGGGGGGGGGGGGGGGGGGGGGGGGGGGGGGGGGGGGFCGGGGGGGGGGGGGGGGGGGGGGGGGGGGGGGGGGGGGGGGGGFGGGDFBFEGEFFGGGGGGFGGGGGGGFCDCDCAFFGE=8BFG?DFFCGGGGGGGGGGEE@FFFFFGBGFFAA+8AFCGFFEF>B=GBFFFFFFDGEGFBE*85CFFG(8;@FF?><D=*);BD?;(((,/6)9<34(79(,4402<77(41)05(9/
@M03364:396:000000000-C9LGT:1:1101:4681:10449 2:N:0:10
GGACTACTGGGGTATCTAATCCTGTTTGCTACCCACGCTTTCGAACCTCAGTGTCAGTATGATGCCAGAAGGCTGCCTTCGCCATCGGTATTCCTCCAGATCTCTACGCATTTCACCGCTACACCTGGAATTCTACCTTCCTCTCACCTACTCTAGCCTAACAGTATCAGATGCCGTTCCCAGGTTAAGCCCGGGGCTTTCACATCTGACTTATCAAGCCACCTACGCTCGCTTTACGCCCAGTAATTCCGATTAACGCTTGCCCCCTCTGTATTACCGCGGCTGCTGGCACAGAGTTAGC
+
CCCCCGFGGGGGGGGGGGGGGGGGGGGGFGGGGGGGGGGGGGG8FGGFGGGFGFGGGGGGGGGGGGGGGFFGGGGGGGGGGGGGGGGGFGGGGGGGGFGGGGGGGDAFCGGGGGGGGGGGGGGGGGFGGGGGGGGGGFGGGGGFGGGCFFGEFFGFFFGG?,:FGGGGGFDGFFFGGFGGFEFGGGADFF=FDGGGGDGGGFGFGFFEFGEGF?F@;@FF=CDB<?=95C@F@>9EFFGCF;;E6?C5CGF;1?07A;1;7@C(28C7?1,6)<D2<A42,((4;B:?733)((.097<D7
@M03364:396:000000000-C9LGT:1:1101:19413:10453 2:N:0:10
GGACTACCCGGGTATCTAATCCTGTTTGCTCCCCACGCTTTCGTGCCTCAGTGTCAGTTACAGTCCAGAGAGCCGCCTTCGCAACTGGTGTTCCTCCTAATATCTACGCATTTCACCGCTACACTAGGAATTCCACTCTCCTCTCCTGCACTCAAGTTTCCCAGTTTCAAAGGCTTACTACGGTTGAGCCGTAGCCTTTCACCTCTGACTTAAGAAACCACCTACGCACCCTTTACGCCCAGTAATTCCGGATACCGCTAGCCCCCTACGTATTCACCCGGCCGCTGGCACGTAGTTCGCC
+
CCCCCGGGGGGGGEGGGGGGGGGGGGGGGGGGGGGGGGGGGGGGGGGGGGGGFGGGGGGFGGGGGGGGGGGGGGGGGGGGGGGGGGGGFFGGGGGGGGGGGGGGGGGGGGGGGGGGGGGGGGGGGGGGGGGGGGGGGGGGGGGFGGGFGFGFGFGDADDFGGFGGFFCGFGGFGFGGFGFGGGFGG=DFGG7DEGGGGGGGEGFGFFC@F@G;CFA>CF7BGF@;>=:@GFFFF4EF@EG:8=E+97);F);?D3)06234=<(:C<16:??A?266+.(-4(49;(,-(.1,,3>@@?C5
@M03364:396:000000000-C9LGT:1:1101:28669:10469 2:N:0:10
GGACTACTCGGGTTTCTAATCCTGTTCGCTCCCCACGCTTTCGCTCCTCAGCGTCAGTAACGGCCCAGCGACCTGCCTTCGCCATTGGTGTTCTTCCCGATATCTACACATTCCACCGTTACACCGGGAATTCCAGTGTCCCCTACCGCACTCAAGCCCGCCCGTACCCGGCGCGGATCCGCCGTTGAGCCATGGCCTTTCACACCGGTCGCGCCGAACCGCCGTCGAGCCCTTTACGCCCAATAAATCCGGATAACGCTGGCACCCTACGTGTTACCGCGGCTGCCGGCCCGTATTTCGC
+
CCCCC8ACEFCEGC@AFGFFGGACFEGF7FEFEGGGEGGGGGGGGAFFCFDFFGGGGDFFGGGGGGCC,CFGGEFFGGGGGEGGB5BE:BFFFCAFFF>FFGBF,EFFGCFF,CEGGGGCEGGGFCFF77FAFGCB=,3A>DFDGGFECA>5:0+0@DDGCGBCFGGCGGGGDF=4*8?C***43;*/88*2:?E*0<89F2C47>>7()(:7)22CBG=9GF6(:4.4C312(.))4E8C-(.03)-9CD1(-(.6,-,((2(2;*4(4::(.(-49(7-40(10(((-(-34())/-57
@M03364:396:000000000-C9LGT:1:1101:17556:10475 2:N:0:10
GGACTACCAGGGTTTCTAATCCTGTTCGCTCCCCCAGCTTTCGCGCCTCAGCGTCAGTGGTGGCCCAGAAGGCCGCCTTCGCCACCGGTGTTCTTCCCGATATCTGCGCATTCCACCGCTACACCGGGAATTCCGCCTTCCCCTCCCACACTCGAGCCCGCCGGTATCGGAGGCTCGCCGGGGTTGAGCCCCGGGCTTTTACCACCTACCTTCCGGGGCGCCCACCGCCCCCTTTCGCCCCAGGAATCCGGATACCGCCCCCCCCCCTCCGCATACCCGCGCCTCCGGCGCCAGATTCCGC
+
CCCCCGGACFGGGEGGGGGGGGGGGGFGGGGGGG>:FGGGGGGEFGGGGGGFFGGGGG<8F@7<FGGGGGGGGEFGGGGGGGGG:FGGGCFGG<FGGCGGG@EGG9FGGGGG;FGGGGGGGGGGGDGGGGGGGC8FGGGGG=FF+@E88<FFG);AF8F>*>/@F7CG=EGC?G28*)=**/:<883,)2CGGGG5/A<E?<F4*.)(.92+(.*-)(:*-C(((/,0(/3(2:))((;;?<0(5(45<7)311).)(-((-C(9:9((((((-(.,2(,91,(((,((((,(,(*/*)29
@M03364:396:000000000-C9LGT:1:1101:21566:10484 2:N:0:10
GGACTACACGGGTTTCTAATCCTGTTTGCTACCCACGCTTTCGAACCTCAGTGTCAGTATGATGCCAGAAGGCTGCCTTCGCCATCGGTATTCCTCCAGATCTCTACGCATTTCACCGCTACACCTGGAATTCTACCTTCCTCTCACCTACTCTAGCCTAACAGTATCAGATGCCGTTCCCAGCTTCAGCCCGGGGCTTTCACATCTGGCTTATTAAGCCACCTACGCTCGCTTTACGCCCCGTACTTCCGATTCACGCTTGCACCCTCTGTATTACCGCGGCTGCTGGCACACAGTTAGC
+
<@BCAFGFGEGGGEGGFGGGGGGAFG9EEFFGGGGGGEFGFGG,EEFFDFGCFFGGGFGFFC<EFGGGCFGGGGFGCAEFGGEGGCFD@@FGGGGDGCGGGGGGGGGGGEEGGGFGFGE8>@DE@FEFEGGFGGGGG:=BADD9D9E,,0A:8;DD,=DACF6DFGCFFGFGFG<DEBDGC,=,@9,:FCD=>EGDDE8FGEGEFFFF**)409>*=*>,)7>D:>A8(55@@9=*15EGF9:;>(65AD7;(2??F(38(3*)0;>:?(4:).:)6<(7449B2()).44>((()//-:D
@M03364:396:000000000-C9LGT:1:1101:4265:10498 2:N:0:10
GGACTACTGGGGTTTCTAATCCTGTTTGCTCCCCACGCTTTCGTGCCTGAGCGTCAGTTATGTCCCAGGAGGCTGCCTTCGCCATCGGTGTTCTTCCACATATCTACGCATTTCACTGCTACACGTGGAATTCCACCTCCCTCTGACACACTCTAGTCGAGCAGTCACATATGCCATTCCCGAGTTAAGCTCGGGGATTTCACATCTGTCTTAATCAACCGCCTGCGCACCCTTTACGCCCAATCATTCCGGATAACGCTCGACACCTACGTATTACCGCGGCCGCTGGCACGTATTTAGC
+
CCCCCGGGGGGGGDGGGGGGGGGGGGGGFGGGGGGGGGGGGGGGGGGGGG<FGGGGCCEDFFGDFFGG@FGCFGGGGGG9FGEGGGGGFGGGGGGGGGGGGGGGCFFGGGGGGGGGGFGGGGGFGGGGGGGGGFAF?AFFGGGFGDF,8DGFGF8BCDEECEBFGBDFCFGGFFFFGFGGGEDGGGGEA<3;CGGGDGG9FEG@>66A;C<F<+,*=@GGFGFFFC@:(/6?((6>3(=*<86DA36<FC<6(/(/681((-*-/:C?FF:(44())<4(-43((((((-4<<B:*)*.0:
@M03364:396:000000000-C9LGT:1:1101:7868:10503 2:N:0:10
GGACTACCGGGGTATCTAATCCTGTTCGCTCCCCACGCTTTCGCTCCTCAGCGTCAGTAACGGCCCAGAGACCTGCCTTCGCCATTGGTGTTCTTCCCGATATCTACACATTCCACCGTTACACCGGGAATTCCAGTCTCCCCTACCGCACTCAAGCCCGCCCGTACCCGGCGCGGATCCACCGTTAAGCGCTGGACTTTCACACCGGACGCGCCGAACCGCCTACGAGCCCTTTACGCCCACTCAATCCGGATACCGCTTGCACCCTACGTTTTACCGCGGCTGCTGGCACGTATTTCGC
+
CCCCCGGGGGDGEFFGGGGFFFFEGGGFGGGGGGGGGGEGGGGE@FGGGGFGGGGGGGFFFCFGGGGGGF<FGDFGGGGGGGGGDE?FEGFFGGFGGGGGGEGGGGGCFGGGGGGGGGG=@FGGGDGGEGFGGFG9@DFFG+@D8B>@89FAGFGFGGFCGG>GF>:ECEGG?G@4?>G?988CCE828<*):C**;CGGGBGFCB)49DBC0):7)(:E>G;6(24)2DBFFFF).4EGG<1278(.9CD6<(-)91;(-482DCD4::0.(4:))<499>B((-,)5:(4:3,*9*)*9
@M03364:396:000000000-C9LGT:1:1101:13438:10505 2:N:0:10
GGACTACCAGGGTATCTAATCCTGTTCGCTCCCCCAGCTTTCGCGCCTCAGCGTCAGTGGTGGCCCAGAAGGCCGCCTTCGCCACCGGTGTTCTTCCCGATATCTGCGCATTCCACCGCTACACCGGGAATTCCGCCTTCCCCTACCACACTCGAGCCCGCCGGTATCGGAGGCTCGCCGGGGTTGAGCCCCGGGCTTTTACCCCCGACCTAACGGGCCGCCTACGCGCGCCTTACGCCCAATGCATCCGGCTAACGCCCGCCCCATCCGTATTTCCCCGGCCGCTGGCACGTAGTTCGGC
+
CCCCCGGGGGGGGFFGGGGGGGGGGGGGGGGGGGGGGGGGGGGGGGGGGGGGGGGGGGGGGGGGGGGGGGGGGGGGGGGGGGGGGGGGGGGGGGGGGGGCFGGGGGGGGGGGGGGGGGGGGGGGGGDG@FFFGGGGGGGGGGGFGGG6DFGFGDG>FEFGGGFGGGGGEGGGDGBG=EECEEG:CE,5?FGG<GCE3EGG+5E(/<@>>G>C>FA9DBGD>G3?4*-)479(4:2,,:EE*323))669D<((().5;(,--:,9**(4-,..3)6<+,(-4(421-1:()(.((7=62)1
@M03364:396:000000000-C9LGT:1:1101:27899:10512 2:N:0:10
GGACTACACGGGTTTCTAATCCTGTTCGCTCCCCACGCTTTCGCTCCTCAGCGTCAGTAACGGCCCAGAGACCTGCCTTCGCCATTGGTGTTCTTCCCGATATCTACACATTCCACCGTTACACCGGGAATTCCAGTCTCCCCTACCGCACTCAAGCCCGCCCGTACCCGGCGCGGATCCACCGTTAAGCGATGGACTTTCACACCGGACGCGACGAACCGCCTACGCGCCCTTTACGCCCAATCAATCCGGATCACGCTTGCACCCTACGTATTCCCGCGGCTGCTGGCCCGTACTTAGC
+
CCCCCGGGGGGGGGGGGGGGGGGGGGGGGGGGGGGGGGGGGGGGGGGGGGGGGGGGGGGGGGGGGGGGGGGGGGFGGGGGGGGGGGGGEFGGGGGGGGGFGGGGFGGGGGGGGGGGGGGDEGGGGGGGEEGGGGGGFGFGGGGFGGG=EEGFF5FFGGGGGGFGGGGGGDGGEGBD5?EF9FF:CEC?FFEDGGGFGGGGGEGEGFE9>GFGF>C7DBGGFGBB?F?)491>6:FFFFEGG?(4),49FG/381(,?:?3-2C,9FG?(44(3<?6)<:0(40(48,,3806>6()0*-:>
@M03364:396:000000000-C9LGT:1:1101:24477:10520 2:N:0:10
GGACTACTCGGGTTTCTAATCCTGTTCGCTCCCCACGCTTTCGCTCCTCAGCGTCAGTAACGGCCCAGAGACCTGCCTTCGCCATTGGTGTTCTTCCCGATATCTACACATTCCACCGTTACACCGGGAATTCCAGTCTCCCCTACCGCACTCAAGCCCGCCCGTACCCGGCGCGGATCCACCGTTAAGCGATGGACTTTCACACCGGACGCGACGAACCGCCTACGAGCCCTTTACGCCCAATAAATCCGGATAACGCTTGCACCCTACGTATTACCGCGGCCGCGTGCACGTCGTTAGC
+
CCCCCGGGGGGGGGGGGGGGGGGGGGGGGGGGGGGGGGGGGGGGGGGGGGGGGGGGGGDGGGGGGGGGAFFGGGGGGGFGGGGGGGGGFGGGGGGGGGGCGEEGGGGGGGGGGGGGGGECEGGGGGGGFGGGGGGGGCDGGFEFGGGGG5F=GFGFGGGGGG?DG7EGGGEGDGA<?5EFGGGGEE73AFEDFEGGG+?EGEC5C8>>(9>C>:C9C>GG>GFBFGB53794(::-::CEGBB<6<4<FGD>(-(6F1322:C29CG008,.5.4))A(((,-((-((-3-4(4,5.)(17
@M03364:396:000000000-C9LGT:1:1101:9227:10539 2:N:0:10
GGACTACTAGGGTTTCTAATCCTGTTTGCTACCCACGCTTTCGAGCCTCAGTGTCAGTATTATGCCAGAAGGCTGCCTTCGCCATCGGTATTCCTCCAGATCTCTACGCATTTCACCTCTACACCTGGAATTCTACCTTCCTCTCACATACTCTAGCTCTACAGTTTCAGATGCAGTTCCCAGGTTAAGCCCGGGGATTTCACATCTGACTTATAGAGCCACCTACGCTCCCTTTACGCCCAGTAATTCCGATTAACGCTTGCACCCTCTGTATTACCGCGGCTGCTGGCACAGATTTCGC
+
CCCCCGGGGGGGGGGGGGFGGGGGGGGGGGGGGGGGGGGGGGGGGGGGGGGGGGGGGGGGGGGGGGGGGGDGGGGGGGGGGGGGGGGGGGGGGGGGGGFGGGGGGGGFGGGGGGGFGGGGGGGGGGGGGGGGGGGGGGGGFGGFFGGGGFGFGEDFGGGGGGFGGGGGGGGGFGFGGFGGGGGGGGCDDFGGGGDDDGGGGFGFGFFFFGFGFFF@?ADFEFCFED@FAGFFFFEEFFGEGDFF+9@EFGD=@D@?F>BFFFF3FFD@D3;C?CE).>89(4696(,)4<(51:,1/*649
@M03364:396:000000000-C9LGT:1:1101:26492:10583 2:N:0:10
GGACTACTAGGGTATCTAATCCTGTTCGCTCCCCCAGCTTTCGCGCCTCAGCGTCAGTGGTGGCCCAGAAGGCCGCCTTCGCCACCGGTGTTCTTCCCGATATCTACGCATTTCACCGCTACACCGGGCATTCCCTTTACCTCTACCGCATTCTAGTCTGCCAGTATCCGATGCCGAACCGAAGTTGAGCTTCGGGATTTAACACCAGTCTTAACATACCGCCTACGACCTCATTACGCCCAATGATTCCGGACCACGCTTGCCCCCTCCGTCGTTACGCGGCGGCTGGGCCGGACGTTGG
+
CCCCCGGGFGGGGGGGGGGGGGG,EFFEFCFGFGGGGGGGGGGGGGG,FD@FFGGG,CE@FGDGGGGFDEFGGGGGGGG94CGG:FGE@CFGGGGFGFGCCCEF=;FF+@CFGGFGFGDDEE9FCE7=+@FGGGGGGGDGGGC6=FF+>*+)8;7+8,=CCG5CG@EFCE8B@C@DCDE>9;*4;988F,18FEC=:EFG9<@<<5>D)09<6:F)@@F*:D;<4B,<><0:(:)).,;CE3,,)6<<*?7102,()43(3:5,*254?F1-(--(,/(,-((-((-2((.(((-)))-9*
@M03364:396:000000000-C9LGT:1:1101:25439:10630 2:N:0:10
GGACTACTGGGGTATCTAATCCTGTTCGCTCCCCACGCTTTCGCTCCTCAGCGTCAGTAACGGCCCAGAGACCTGCCTTCGCCATTGGTGTTCTTCCCGATATCTACACATTCCACCGTTACACCGGGAATTCCAGTCTCCCCTACCGCACTCAAGCCCGCCCGTACCCGGCGCGGATCCACCGTTAAGCGATGGACTTTCCCACCGGACGCGCCGAACCGCCTACGAACCCTTTACGCCCAATAAATCCGGATCACGCTTGCCCCCTCCGTATTCCCGCGGCTGCTGGCACGTATGTACC
+
CCCCCGGGGGGGGGGGGGFGGGGGGGGGGGGGGGGGGGGGGGGGDGGGGGGGGGGGGGGDFGGGGGGGGGGFGEGGGGGGGGGGEGGGGGGFGGGGGFFCEGEGGGGEAFGGGG8FGGFDEGGGFGGGGGGGGGGFC:DFGGG?DFGECBG=F=DDGGGGGGBCFCGGFE>E?FFC:?EE,4>:CGCDFG::<5C*;EGGG3B);>>437(:()22D0EC>GBFBGF)(1(47102<:EGGB12)5)-9<9(4:(4??B?:0537C9314(-..5))<:>F07(((,)(4(.(444)/)*2
@M03364:396:000000000-C9LGT:1:1101:13667:10635 2:N:0:10
GGACTACTGGGGTATCTAATCCTGTTTGCTCCCCACGCTTTCGAGCCTCAGTGTCAGTATTATGCCAGAAGGCTGCCTTCGCCATCGGTATTCCTCCAGATCTCTACGCATTTCACCGCTACACCTGGAATTCTACCTTCCTCTCACATACTCTAGCTCTACAGTTTCAGATGCAGTTCCCAGGTTAAGCCCGGGGATTTCACATCTGACTTATAGAGCCACCTACGCTCCCTTTACGCCCAGTAATTCCGGTCAACGCTTGCACCCTCTGTATTACCGCGGCTTCTGGCGCCGAGTTAGC
+
CCCC@ACFCE<CFFGGCFFDFB@EFFDFDG,CCFF:@CEGGGG,@FGG@?F,@AFGAE,CCAGA<FGE,C,4CFFE<EGGGGGC:F@FFEFFFFGG8<,95B@EFAE@FE7FGFGCEEGCEFFFFFEF?EFAFDCF4A+4AD=D?,@DF+,:CDG7CD,=>A9?FGDC4;EEDC6=@DC=F,=FGG,*1:==0@CE>8FGG=FE?FFFEG@CC>@7279>);@DB84*4C7BBEFEE=:C7-56+9*0@DC26(3/;69?;1>3FCD?0,//16<).<(49;1,(.-425(-0((.0.4:C
@M03364:396:000000000-C9LGT:1:1101:27950:10639 2:N:0:10
GGACTACTGGGGTTTCTAATCCTATTTGCTACCCACGCTTTCGAGCCTCAGTGTCAGTATTATGCCAGAAGGCTGCCTTCGCCATCGGTATTCCTCCAGATCTCTACGCATTTCACCGCTACACCTGGAATTCTACCTTCCTCTCACATACTCTAGCTCTACAGTTTCAGATGCAGTTCCCAGTTTAAGCCCGGGGCTTTCACATCTAACTTATCAAGCCACCTACGCTGGCTTTCAGCCCAGTAATTCCTATTCACGCTTGCACCCTCTGTATTTCCGCGGCTGCTGGCCCGTATTTTGC
+
BCCCCGGGGGGGGGGGGGGGFGG,CFCFGFGGGF<:FFFGGGEFDGCF@ACFGGGGGCFDEEC<FFFGDF,EFGGGGCEDGGGCFFGFFFGGFFGAF8?,B<EFGGG?=C,BE9CFFGGGE@FGF=?E@F5F<EEAEF8=AD9+=EF,,<F7,;?<9,6=FFDDFDGGGGFF+==DFFG8=DG,@=:;D9,=+@EEDEGGAACEGFF*;DEG@93;5*,@)?=B=8)*)*)-)/0.*/><C(57+7858C7@CE*9+37(32*)22*,((/7))9)9,6(.((43(34:0.,,((0/*)00
@M03364:396:000000000-C9LGT:1:1101:17904:10640 2:N:0:10
GGACTACACGGGTTTCTAATCCTGTTTGCTCCCCACGCTTTCGTGCCTCAGTGTCAGTTACAGTCCAGAGAGCCGCCTTCGCAACTGGTGTTCCTCCTAATATCTACGCATTTCACCGCTACACTAGGAATTCCACTCTCCTCTCCTGCACTCAAGTTTCCCAGTTTCAAGAGCTTACTACGGTTGAGCCGTAGCCTTTCACTCCTGACTTAAGAAACCACCTACGCACCCTTTACGCCCAGTAAATCCGCCTAACCCTAGCCCCCTCCGTATTCCCGCGGCTGCTGGCCCGTAGTTAGCC
+
CCCCCGGGGGGGGGGGGGGGGGGGGGGGGGGGGGGGGGGGGGGGGGGGGGGGGGGGGGGGGGGGGGGGGGGGGGGGGGGGGGGGGGGGFGFGGGGGGGGGGGGGGGGGGGGGGGGGGGGGEGFGGFFGGGGGGGGGGGFGGGGFGGGC8@FFGFGFFGGGGFFGGGGGGFGGDGEFDDFFGGDFEE:8@FC>D+@EGGFEG;8:@FFFFGECEA777C@7<9>B<6:*:D@2>;:C@D=F6867+))1;D*(,4@8.6(/(6EFDE3(-,(.(()68/4-(2-2::2??1:9B08>=*:F4
@M03364:396:000000000-C9LGT:1:1101:22554:10699 2:N:0:10
GGACTACAAGGGTTTCTAATCCTGTTCGCTCCCCACGCTTTCGCTCCTCAGCGTCAGTGACGGCCCAGAGACCTGCCTTCGCCATTGGTGTTCTTCCCGATATCTACACATTCCACCGTTACACCGGGAATTCCAGTCTCCCCTACCGCACTCCAGCCCGCCCGTACCCGGCGCAGATCCACCGTTAGGCGATGGACTTTCACACCGGACGCGACGAACCGCCTACGAGCCCTTTACGCCCAATCAATCCGGATAACGCTTGCCCCCTACGTATTACCGCGGCTGCTGGCACGTTGTTAGC
+
CCCCCGGGGGGGGGGGGGGGGGGGGGGGGGGGGGGGGGGGGGGGGGGGGGGGGGGGGGGGGGGGGGGGFGGGGGGGGGGFGGGGGGGGGGGGGGGGGFEGGGGGGGGGGGGGGGGGGGGGGGGGGGGGGGGGGGGGFGGGGGGFGGGCGFGBFFFFFFGEGFDGGGGGGGGGFGFG5AGGGGG@CEC=F8?DDGGGGGGGG5E?7=DF>D;G9>=>CFGGFGF??C?7:DBF<<:2:?GGGFBF):7<FGGFF?(6?2(4?(2(2@D9::083<>:6<4726((-,.).1(,(,(00).:2
@M03364:396:000000000-C9LGT:1:1101:27952:10725 2:N:0:10
GGACTACTAGGGTTTCTAATCCTGTTCGCTCCCCACGCTTTCGCTCCTCAGCGTCAGTAACGGCCCAGAGACCTGCCTTCGCCATTGGTGTTCTTCCCGATATCTACACATTCCACCGTTACACCGGGAATTCCAGTCTCCCCTACCGCACTCAAGCCCGCCCGTACCCGGCGCGGCTCCACCGTTAAGCGATGGACTTTCACCCCGGCCGCGCCGAACCGCCTACGCGCCCTTTACGCCCAATCAATCCGGGTCACGCTTGCACCCTACGTCTTACCGCGGCTGCTGGCACGTCTGTCGC
+
CCCCCGGGGGGGGGGGGGGGGGGFGGGGGGGGGGGGGGGGGGGGGGGGGGGGGGGGGFGGGGDGGGGGEGGGGGGGGGGGGGGGGGGGGGGGGGGGGGEGGGGGGGGGGGGGGGGGGGFCEGGGGGGCFGDGGGGFAADGGGGFFGG6C5EAGDFFDGGGDGFGEGGE?CGE?EAG*6EECG6*3C*6AC*:C5C*>EFGGEC)/:;(,9357)2(9-?E>G922;:)37(1,4>)::EGG12()).59C17(-((94:???C)9;/((.2.87:)5<:0-499BB0)4?27?23<58.99
@M03364:396:000000000-C9LGT:1:1101:13586:10729 2:N:0:10
GGACTACAAGGGTATCTAATCCTGTTCGCTCCCCACGCTTTCGCTCCTCAGCGTCAGTAACGGCCCAGAGACCTGCCTTCGCCCTTGGTGTTCTTCCCGATATCTACACATTCCACCGTTCCACCGGGAATTCCAGTCTCCCCTACCGCACTCACGCCCGCCCGTACCCGGCGCGGCTCCACCGTTAAGCGATGCACCTTCACACCGGCCGCCACGCCCCGCCCACGAGCCCCTTAGCCCCAATAACTCCGGATACCCCCTGCCCCCTACGTAGCACCGCGCCTCCTGCCCCGGCCTCCCC
+
CCCCCFGGGG,FA8CFFEGGGGGGGDGGFEGGFGGGGEEGFGG7@FEGGFGC@6FECFFGGGGGGGGC,:,E@FGFGGGFDFG,+9?AC9C:AADFEFF,CFGG8EGGDF<AA?CFFE==,:=FFGC@+@<?EC,?7CFFFFE5DFF++:FAGF+*@=CEGGBD>:EEEECGDCA5*0;=,=C<**8(1?85*/*+2**2C<F?CB:1(9,*(.;(1(*:()4(3?9)-96:(-()).3CG((.)5))995(,(,)05,(--2,9CG9(,,,,(())24;1((,(,(.(46:((,)75(/9
@M03364:396:000000000-C9LGT:1:1101:26839:10729 2:N:0:10
GGACTACTCGGGTTTCTAATCCTGTTCGCTCCCCACGCTTTCGCTCCTCAGCGTCAGTAACGGCCCAGAGACCTGCCTTCGCCATTGGTGTTCTTCCCGATATCTACACATTCCACCGTTACACCGGGAATTCCAGTCTCCCCTACCGCACTCAAGCCCGCCCGTACCCGGCGCGGATCCACCGTTAAGCGATGGACTTTCACACCGGACGCGACGAACCGCCTACGCGCCCTTTACGCCCAATGAATCCGGATAACGCTTGCACCCTACGTCTTCCCGCGGCTGCTGGCCCGTAGTTAGC
+
CCCCCDGFGGGGFGGGGGAFGGGAGGGGGGGGGGGGGGGGGGGGGGGGGGCGGGGGGGGGGGGGGGGGGGGGGGGGGGGGGGGGGGGGGGGGGFFFFGEECCEFGGGGGGGGGEFGGGEGGGGGFGGGGGGGGGDFGFGGGGGFGCGCGDGAGBD?FFGGGGEGEEGGGGGGFGAD*6CE9CF*3=::FF*:<GG6DGGGGFGFGFF00C>GF3C>G(:*,3461;(0(143-3.).-CEE?(8)6--@<),(,,)969:448<=AG0(.,4(116>C09-44(-(.)5:(3;(())16>*
@M03364:396:000000000-C9LGT:1:1101:9080:10736 2:N:0:10
CGACTACAGGGGTCTCTAATCCTGTTCGCTCCCCACGCTTTCGCTCCTCAGCGTCAGTAACGGCCCAGAGACCTGCCTTCGCCATTGGCGTTCTTCCCGATATCTCCACATTCCACCGTTACACCGGGAATTCCAGCCTCCCCTACCGCACTCAAGCCCGCCCGTACCCGGCGCGGCTCCACCGTTAACCGATGGACTTTCACCCCGGACCCGCCGCCCCGCCTCCGCGCCCTTTTCGCCCCATCAACCCGGCCACCGCGCGCCCCCTACGTCTTCCCGCCCCTGCTGTCGCCCCGTCAGC
+
-8,A<@FD,;8+B,;ECFEEFFCEEAF@FBFGGGGGFGCCDFCFCFGAD,6C@FF:@EC<E:+CFG@,,,,BFC,EFFEGCFG7B,<,,+8+C=4BFF,B=+@F=,A,EF@<EFDGGC>0@G8FF7>=@CCCDF,C,A0AEDEF8FG?EBG8F)0*3DFDGGFC::EGGD5C5F=<58EE6FG7*/*6+<*)1//*7+3<?2C)>3)(,9(:,)2(),/:(79(,:()(937(,,).,AEG(-3)))(01)(((-4>04-(,8(9?<1((,,1(4)6;19,((4:30))5(4(((0.)-/>
@M03364:396:000000000-C9LGT:1:1101:6516:10756 2:N:0:10
GGACTACCCGGGTTTCTAATCCTGTTTGCTACCCACGCTTTCGAGCCTCAGTGTCAGTATTATGCCAGAAGGCTGCCTTCGCCATCGGTATTCCTCCAGATCTCTACGCATTTCACCGCTACACCTGGAATTCTACCTTCCTCTCACATACTCTAGCTCTACAGTTTCAGATGCAGTTCCCAGGTTAAGCCCGGGGATTTCACATCTGACTTATAGAGCCACCTACGCTCCCTTTACGCCCAGTAATTCCGATTAACGCTTGCACCCTCTGTATTACCGCGGCGTCTTGCCCAGAGTTAGC
+
CCCCCGGGGGGGGGGGGGFGGCGEGGGGGGGGGGGGGGGGGGGFEGGGGGGGGGGGGGGGGFGGGGGGGGGGGGGGGGGGGGGGGGGGGGGGGGGGGGGGGGGGGGGGGDGGGDFGGGGGGFGGGGGGFGGGGGGGGGFGGGGF?EF=FFGFCEFFGGGFDFFGGGG9@EDFBFBFGFGGFFD+@FFEFGCFGGGGCCGCFCFFDFFF;FEGCACAFEGGFFFF22:>AD9B@EE=EDGGG=2>CCEFFFC;?@(;F1:D<?E3>FG;D38C73616<869>(-,-((.).538.)0/.>*
@M03364:396:000000000-C9LGT:1:1101:7148:10774 2:N:0:10
GGACTACAAGGGTTTCTAATCCTATTTGCTCCCCACGCTTTCGTGCCTCAGCGTCAGTAACAGGCCAGGCGGCCGCCTTCGCCACTGGTGTTCTTCCATATATCTACGCATTTTACCGCTACACATGGAGTTCCACCGCCCTCTCCTGTCCTCCAGCCTGCCAGTTTCCAAAGCCTGTACCGGTTGAGCCGGTACCTTTCACTTCAGACTTAACCGGCCGCCTACCCACCCTTTACGCCCAATCATTCCGGATAACGCTCGCCACCTACGTATTACCCCGGCTGCTGGCCCGTAGTTTCGC
+
CCCCCFGGGGGGFGGGGGGGGGGFGGGGGGGGGGGGGGGGGGGGGGGGGGGGGGGGGGGGGGGGGGGGGGGGGGGGGGGGGGGGGGGGGGGGGGGGGGGGGGGGGGGGGGGGFFFGGGGGGGGGGGGGGGGGGGGGGGGGGGGFGGGGGFGFG=FFGGGGGGFGGGGGGGGGFGFGGFFGGGD@BE,:FGGGGEGGGGGG7@F?FAF7@GFGFF,6C9E=9D;?@62*6DB:?DAD?BGG86<FFFBFFG3((,)55-(43(:3CF*2:04)-:)6)+4,40(34.,5:089,41>F*)*1
@M03364:396:000000000-C9LGT:1:1101:27697:10789 2:N:0:10
GGACTACCGGGGTTTCTAATCCTGTTTGCTCCCCACGCTTTCGTGCCTGAGCGTCAGTTATGTCCCAGGAGGCTGCCTTCGCCATCGGTGTTCTTCCACATATCTACGCATTTCACTGCTACACGTGGAATTCCACCTCCCTCTGACACACTCTAGTCGAGCAGTCACATATGCCATTCCCGAGTTAAGCTCGGGGATTTCACATCTGTCTTACTCAACCGCCTGCCCACCCTTTACGCCCAGTCATTCCGATTACCGCTCGCCCCCTACGTATTACCGCGGCTGCCTGCCCGTCTTTCGC
+
CCCCCGGGGGGGGGGGGGFGGGGGGGGGGGGGGGGGGGGGGGGGGGGFFCGGGGGGGGGGGGGGGGGGGGGGGGGGGGGGGGGGGGGGFGGGGGGGGGGGGGGGGGGGGGGGGGGGGGGGFGGGGFGGGGGGGGGGGGGGGGGFGGGFGFGBFDDFGGGGGGFGGGGGGGGGFGFGGFGGGGG+DE,;BDDGGGGG5EGGGCGFGFFCEGEG?C;CG(<?5DBD26(06>@D1@F3>FGGG0;@*7)<FG77?B:)=44(43:>*?G92644.)5).A?B(39170.)540<B(().*)97
@M03364:396:000000000-C9LGT:1:1101:9477:10801 2:N:0:10
GGACTACAAGGGTTTCTAATCCTGTTCGCTCCCCCAGCTTTCGCGCCTCAGCGTCAGTGGTGGCCCAGAAGGCCGCCTTCGCCACCGGTGTTCTTCCCGATATCTGCGCATTCCACCGCTACACCGGGAATTCCGCCTTCCCCTACCACACTCGAGCCCGCCGGTATCGGAGGCTCGCCGGGGTTGAGCCCCGGGCTTTTACCTCCGACCTAACGGGCCGCCTACGCGCGCTTTACGCCCAATGAATCCGTATAACGCTCGCCCCCCACGTATTACCCCGGCTGCTTGCCCGTACTTAGCC
+
CCCCCGGGGGGGGGGGGGGGGGGGGGGGGGGGGGGGGGGGGGGGGGGGGGGGGGGGGGGGGGGGGGGGGGGGGGGGGGGGGGGGGGGGGGGGGGGGGGGGGGGGGGGGGGGGGGGGGGGGEGGGGGGGGGGGGGGGGFGGGGGFGGGFGFGC<>FEGGGGGGFGGGGGGGGGFGBGGFGGGGGFCG85FFFDDEGGDFGFGFGFGFF99DBC37*33957;G068*4.9/9(31261:EG8(40*5<AFD1((5)6>3,(44::>*)42;34::246+4(-,(,87.4((4(,((01*)*2
@M03364:396:000000000-C9LGT:1:1101:16589:10845 2:N:0:10
[truncated: 45,781,714 more chars]
