# Supplementary material for: Characterization of the bacterial microbiota composition and evolution at different intestinal tract in wild pigs (Sus scrofa ussuricus)
Source: PeerJ. 2020 May 26;8:e9124. doi: 10.7717/peerj.9124 (PMC7258971; doi:10.7717/peerj.9124)
Supplement: Supplemental Information 15 [file peerj-08-9124-s024.gz]

Archive with 1 entries (1 files):
- D19AH655-Y7IL3_R1.fq
