# Supplementary material for: Characterization of the bacterial microbiota composition and evolution at different intestinal tract in wild pigs (Sus scrofa ussuricus)
Source: PeerJ. 2020 May 26;8:e9124. doi: 10.7717/peerj.9124 (PMC7258971; doi:10.7717/peerj.9124)
Supplement: Supplemental Information 15 [file peerj-08-9124-s024.gz › D19AH655-Y7IL3_R1.fq]

@M03364:396:000000000-C9LGT:1:1101:17091:1192 1:N:0:10
ACTCCTACGGGAGGCAGCAGTGGGGAATATTGCGCAATGGGGGCAACCCTGACGCAGCAATACCGCGTGAGTGATGAAGGTTTTCGGATCGTAAAACTCTGTTATTGGGGAAGAAGAAGTGACTATACGAAAAAAGGAAGTCCCGGCTAATTACGTGCCAGCAGCCGCGATAATACGTAAGGGACGAGCGTTGTCCGGAATCACTGGGCGTAAAGGGCGCGTAGGCGGTTTTATAAGTCAGATGTGAAAGGTACCGGCTCAACCGGTGACGTGCATTTGAAACTGTAAGACTTG
+
GGGGGGGGGGGGGGGGGGGGGGGGGGGGGGGGGGGGGGGGGGGGGGGGGGGGGGGGGGGGGGGGGGGGGGGGGGGGGGGGGGGGGGGGGGGGGGGGGGG<FGGGGCCFGEGGGGGGGFGFF-BA?FFG,+8++,+8@AF,BFGFC7FFCG9C9CGG8CFGGGGGGGGGG*4CFGGGGGGGGGCFFCGGGG:ECFGGGEGGGGGGGGGGEEEGGGGGGDGGGGGGGG5C:C*;FEGGFFGFFGGGFGGGGGGGGFGEGGCGGGGGGGED39CCCGGGGGFGFFGGGGG=>FFD77
@M03364:396:000000000-C9LGT:1:1101:11417:1194 1:N:0:10
ACTCCTACGGGAGGCAGCAGTGGGGAATCTTCCGCAATGGACGAAAGTCTGACGGAGCAACGCCGCGTGAACGATGACGGCCTTCGGGTTGTAAAGTTCTGTTATACGGGACGAATGGTACGACAGTCCATACCCGTCGTAAGTGACGGTACCGTAAGAGAAAGCCACGGCTAACTACGTGCCAGCAGCCGCGGTAATACGTAGGTGGCAAGCGTTGTCCGGAATTATTGGGCGTAAAGGGCGCGCAGGCGGCGTCGTAAGTCGGTCTTAAAAGTGCGGGGCTTAACCCCGTGG
+
GGGGGGGGGGGGGGGGGGGGGGGGGGGGGGGGGGGGGGGGGGGGGGGGGGGGGGGGGGGGGGGGGGGGGGGGGGGGGGGGGGGGGFGGGEEEGGGGGGGGGGGGGGGCGGGGGGCFBDFGDCFF+@DF,<9,:<F7:FFFGCGFGCDFGGFGCGGFGGGGGGGGGGGGG*BGGCGGGGGGGGGGGGGGGFGGGGGGGGGGGGGGGGFFGGGGGGEGGGGGGGECGGGFCCFGGGGGGGGGGGGGGGGGEGGGGGEGGCFGGGGGGDGGFFFFGGFGGGGGFFEFGFGFGFF7<)
@M03364:396:000000000-C9LGT:1:1101:22841:1255 1:N:0:10
ACTCCTACGGGAGGCAGCAGTAGGGAATCTTCGGCAATGGGCGAAAGCCTGACCGAGCAACGCCGCGTGAATGATGAAGGCCTTCGGGTTGTAAAATTCTGTTATAAGGGAAGAACGACTTTAGTAGGAAATGGCTAGAGTGTGACGGTACCTTATGAGAAAGCCACGGCTAACTACGTGCCAGCAGCCGCGGTAATACGTAGGTGGCGAGCGTTATCCGGAATTATTGGGCGTAAAGAGCGCGCAGGTGGTTGATTAAGTCTGATGTGAAAGCCCACGGCTTAACCGTGGAGG
+
GGGGGGGGGGGGGGGGGGGGGGGGGGGGGGGGGGGGGGGGGGGGGGGGGGGGGGGGGGGGGGGGGGGGGGGGGGGGGGGGGGGGGGGGGGGGGGGGGGGGGGGFGGGGGGGGGGGGCCFC8-C?8CFG55ACDCC<EFFGGFGFCFFGGGGGGGGGGGGGGGGGGGGGGCCGGGGGGGGGGGGGGGGGGGGGGEGGGGGGGGGGGGGGGGGGGGGCGGGGGECFGGGGGGGGGGGGGGGGGGGGDEEG@FGEFGEFGFGGGGGFCFGFGGGGGGGFGGGGFBCFFGGFDFFDFG
@M03364:396:000000000-C9LGT:1:1101:11086:1328 1:N:0:10
ACTCCTACGGGAGGCAGCAGTGGGGAATATTGCACAATGGGGGAAACCCTGATGCAGCAACGCCGCGTGAAGGAAGAAGGCCCTTGGGTCGTAAACTTCTGTTCTAAGGGAAGATAATGACGGTACCTTAGGAGCAAGTCCCGGCTAACTACGTGCCAGCAGCCGCGGTGATACGTAGGGGGCGAGCGTTATCCGGAATTATTGGGCGTAAAGAGTACGTAGGTGGTTGTTTAAGCATAGGGTTTAAGGCAAAGGCTTAACCATTGTTCGCCTTATGAACTGGACGACTTGAGT
+
GGGGGGGGGGGGGGGGGGGGGGGGGGGGGGGGGGGGGGGGGGGGGGGGGGGGGGGGGGGGGGGGGGGGGGGGGGGGGGGGGGGGGGGGGGGGGGGGGGGGGGGEG,FFGGGGGGFFEEFFABC8+BFG,,8:?=>+ABGFCF:FD>FFFGFGCGGGGFFCCFGFGGGGG*>AFGGGGGGGGGGG7BEGCE*CFEGGGGGGCGGGGGGGGEGGGFGGGGGGGGGGGGGGEEDFGGGGGGGGGGGGCGGGGGGFGG>=DGGGGGGGGGGGGGGGGGFFCCGGFFCFGGGFGFFG4:
@M03364:396:000000000-C9LGT:1:1101:9373:1344 1:N:0:10
ACTCCTACGGGAGGCAGCAGTGGGGAATCTTCCGCAATGGGCGAAAGCCTGACGGAGCAACGCCGCGTGAGTGAAGAAGGTTTTCGGATCGTAAAGCTCTGTTGTCGGGGACGAGAGAGCGCCTCAGGATATGGGGGTGCCAGGACGGTACCCGGCGAGAAAGCCACGGCTAACTACGTGCCAGCAGCCGCGGTAATACGTAGTTGGCGAGCGTTGTCCGGAATTATTGGGCGTAAAGGGAGCGCAGGTGGGAAAGCAAGTCAGTCTTAAAAGTGCGGGGCTCAACCCCGTGCT
+
GFGGGGGGGECFEDGG7FGGGFGGGGGGGEFGGGGGGGGGGGEGGGGGGGGGGDGGGGGGGGGGGGGFCEGGGGGFGG?FGGGGGGGGGDGGGGFFGFFA,CFEFF@CEDGGGGEE7FFFE:F88,@F:38,,:F7FGGFGG,DCCCFGGGGFG*:FGGGGFGGGGGGGCEGDEGGGGGGGGGGGGGGFECCEEGE?FGGGGG/<CGGGGGGGEGGGGGGGGGGGGGG+<CGEGGEGGFD=EGGGGGGFF>C;CFGGGGGGGGGGGGGGGFGFG7:DD=DBFGGGG4<C>37*1
@M03364:396:000000000-C9LGT:1:1101:17380:1349 1:N:0:10
ACTCCAGGGGGCAGCAGTGGGGAATATTGCACAATGGGGGGAACCCTGATGCAGCGACGCCGCGTGCGGGATGGAGGCCTTCGGGTCGTGAACCGCTTTTGTTTGGGAGCAAGCCTACGGGTGTGTGTAGCTATCGAATAAGCACCGGCTAACTACGTGCCAGCAGCCGCGGTAATACGTAGGGTGCAAGCGTTGTCCGGAATCATTGGGCGTAAAGGGCTCGTAGGCGGTTCGTCGCGTCCGGTGTGAAAGCCCATCGCTTAACGGTGGGTCTGCGCCGGGTACGGGCGGGCT
+
GGGGGFFGGGGGDGGGGEEFDGGGGGGGGGGGGGGGGGGGGGDGFEFGGGGGGGFFFGGGGGGGGECGGGGGGGGGGGGGGGG@EFEFGGCGGGGGGGGGGGG@F7<*<CFFFBB8,<C*F*=*//AF<,3,,2<C8@@8,<:E:C8CEGCFCFGGGAFGGGGGG6CFGDEDCGGGGGGFDGCGCEGF+<CECCEGGGGGGGGGGGGGGGGGGGGGGGGGC:CGEGECGG*:CGCEEEGEGGGGEDC:77+<ECFFGGGGC*7CGGG*9DEDGGGCDDGGF>ED<DCBG:BC7/
@M03364:396:000000000-C9LGT:1:1101:18311:1378 1:N:0:10
ACTCCTACGGGAGGCAGCAGCTAAGAATCTTCCACAATGGACGGAAGTCTGATGGAGCGACGCCGCGTGGACGATGAAGGCCGTGAGGTTGTAAAGTCCTTTTCGGGAGGGGGAATAACAATGTCAGGCTATACCCCGGGGATGACGTGAATCCCGGAATAAGCCCCGGCTAACTACGTGCCAGCAGCCGCGGTAATACGTAGGGGGCGAGCGTTGTTCGGAATCATTGGGCGTAAAGGGTGCGCAGGTGGCCTGACAAGTCTGGCGTTAAAGTGCGGGGCTCAACTCCGTGAT
+
GGGGGGGGGGGGGGGGGGGGGGGGGGGGGGGGGGGGGGGGGGGGGGGGGGGGGGGGDFFGGGGGGGGGGGGGGGGGGGGGGGGGGCFGGGGGGGGGGGGFGGGFGGG>FGGCGEG8CFD,3-C,,:CB3,8,,@<,>C+3<@FFFGCFGGG,,?,CFFCGGGGGGGGGGGDFFGGGFGGGGGGGGFFG<FGGEGGGGCGGEGGGGGGGGGGEC8AE8EGGGEGGGF+<CGGGGGDGGGGGGG=EGGGEEFCFF98CDFCFGE7A6CG<DDG7FGGGGGGGFDEGGG767<FG79
@M03364:396:000000000-C9LGT:1:1101:16193:1382 1:N:0:10
ACTCCTACGGGAGGCAGCAGTGGGGAATATTGGACAATGGGCGCAAGCCTGATCCAGCCATGCCGCGTGAGTGATGAAGGCCCTAGGGTTGTAAAGCTCTTTCACCGGTGAAGATAATGACGGTAACCGGAGCAGAAGCCCCGGCTAACTTCGTGCCAGCAGCCGCGGTAATACGAAGGGGGCTAGCGTTGTTCGGATTTACTGGGCGTAAAGCGCACGTAGGCGGACTTTTAAGTCAGGGGTGAAATCCCGGGGCTCAACCCCGGAACTGCCTTTGATACTGGAAGTCTTG
+
GGGGGGGGGGGGGGGGGGGGGGGGGGGGGGGGGGGGGGGGGGGGGGGGGGGGGGGGGGGGGGGGGGGGGGGGGGGGGGGGGGGGGGGGGGGGGGGGGGGGGGGFGGGFGGGGGEFGEFFEF:@C+8FGC@@@8BFCFGGGGGGGGG7FGGGGFFGGGGGGGGGGGGGGG:BCGGGCGGGGGGGGGGGGGGGGGGGGGGGGGGGGGGGGGGGGGGGGGGGGGGGGGG*CGGGGCFGGGGGGGGGGGGGGGGGGGGGGGGGGGGGGGGGGGGGGGGGGGDGGFFGGCCGFGFFG
@M03364:396:000000000-C9LGT:1:1101:17999:1432 1:N:0:10
ACTCCTACGGGAGGCAGCAGTGGGGAATATTGCACAATGGGCGCAAGCCTGATGCAGCGACGCCGCGTGCGGGATGGAGGCCTTCGGGTTGTAAACCGCTTTTGTGCGGGAGCAAGCCCTGAGCGGTGACTCCCCCTTTCGAATAAGCACCGGCTAACTACGTGCCTGCCGCCGCGGTAATACGTAGGGTGCGAGCGTTATCCGGATTTATTGGGCGTAAAGGGCTCGTAGGCGGTTCGTCGGGTCCGGTGTGAAAGCCCATCGCCTAAGGGCGGGTCTGCGCCGGGCCGGCGG
+
EFGGGGGGGGGGGGGGGGGGGG@GGGGGGGGGGGGGGGGGGGGEFGGGGGGGA@FGGGCGCGEGGGGGGGGGGG7F<4FG>FBF<=FG<C>CEFGAF@::FGGF>,,8CF7>><<333@,,8:,+*838,,,,3***,,888D?>,,?,,<**14:F,>,<F:F:=,24,*=FGCF*:E*0<082</CCCD?/C>8E:C:89+:CE**+0<+0:8*:8:*8:+****2:8;89CE:C8:;88*:21*:8C5C=FG:0******277*77*873CC)19*06.:>DDG)).7))/
@M03364:396:000000000-C9LGT:1:1101:15345:1458 1:N:0:10
ACTCCTACGGGAGGCAGCAGTGGGGAATTTTGGACAATGGGCGCAAGCCTGATCCAGCTATTCCGCGTGTGGGATGAAGGCCCTCGGGTTGTAAACCACTTTTGTAGAGAACGAAAAGACATCTTCGACTACTGGATGTTGCTGACGGTACTCTAAGAATAAGCACCGGCTAACTACGTGCCAGCAGCCGCGGTAATACGTAGGGTGCGAGCGATAATCGGAATTACTGGGCGTAAAGGGTGCGCAGGCGGTTGAGTAAGACAGATGTGAAATCCCCGAGCTTAACTCGGGACT
+
FGGGGGGGGGGGGGGGGGGFGGGGGGGGGGGGGGGGGGGGGGGGGGGGGGGGGGGGGGGGGGGGGGGGEGGGGGFGGDFFFGCGGGGGFGGGGGGGGGGGGGG,ECFGGFGFGGGG+:D<485,,8:F886::,::8:BB@?FGG,F>BFBEFGGGG9FFFFFCFC,FEE5FGGGGFGGGGGGFFFGGGGGGGEGGGFECFGFCDGGGGGGGG*<;@FGGGGGGFGC@CCCEC8EGFGGE8ECEEEGGGGGECCE?FG+?:CGFEFEFC:FDGGG6DGGC3<67FFC?C>@C)2
@M03364:396:000000000-C9LGT:1:1101:20819:1463 1:N:0:10
ACTCCTACGGGAGGCAGCAGTGGGGAATTTTGCACAATGGGGGGAACCCTGATGCAGCGACGCCGCGTGCGGGATGGAGGCCTTCGGGTCGTGAACCGCTTTTGTTTGGGAGCAAGCCTTCTGGTGAGAATTCCTTTCGACTAAGCACCGGCTAACTACGTGCCAGCAGTCGCGGTAATACGTAGGGTGCAAGCGTTGTCCGGAATCATTGGGCGTAAAGGGCTCGTAGGCGGTTCGTCGCGTCCGGTGTGAAAGCCCATCGCTTAACGGTGGGTCTGCGCCGGGTACGGGCGG
+
GGGGGGCFGGFFGGGGGG?GFFGGGGGGGGGGGFFGGGCEFEGCCFGCGFFGGGGGGGDFECGGGGGF>FDGGGEFFGGGGCGGGFGGFGGGGGGGGGGGGGGEGBF8=FGGGG,,<FGCA-?,>?FG2<7,,,?FFCC***2ACGGGGG>8:EFGCGGGGGGGGGGGG0ACGGGEEGGGGGGGGGGGGGGGGGGGGDGGGGG>EGGFGFGGGGGGGGGFGGGGGGDCEGGGGGGGGGGGGGEEGGC:C8ECFGFFGGGGGGGGCGGGGGCDDGGGGGGCDFGGGD<6C@BCGG
@M03364:396:000000000-C9LGT:1:1101:22734:1470 1:N:0:10
ACTCCTACGGGAGGCAGCAGTGGGGAATTTTGGACAATGGGCGCAAGCCTGATCCAGCTATTCCGCGTGTGGGATGAAGGCCCTCGGGTTGTAAACCACTTTTGTAGAGAACGAAAAGACATCTTCGAATACCGGATGTTGCTGACGGTACTCTAAGAATAAGCACCGGCTAACTACGTGCCAGCAGCCGCGGTAATACGTAGGGTGCGAGCGTTAATCGGAATTACTGGGCGTAAAGGGTGCGCAGGCGGTTGAGTAAGACAGATGTGAAATCCCCGAGCTTAACTCGGGAAT
+
GGGGGGGGGGGGGGGGGGGGGGGGGGGGGGGGGGGGGGGGGGGGGGGGGGGGGGGGGGGFGGGGGGGGGGGGGGGGGGGGGGGGGGGGGGGGGGGGGGGGGGGGG?FCFGGGGE:F8FGGG9BABFFG,5A8,+=+>CDCGGGG<=FGGGGGFFGGGGGGGGGGGGGGGCGGGGGGGGGGGGGGGGGFGGGGGFGGGGGGGGGGGGGGGGGGGGGGGFGGGEGGGGFGGGGGGCEEGGGGGEGGGGGGGGGGCECGCCCGGGGGC>EDGGGGGGGGGGGDEF7CDFFFGFFGC9
@M03364:396:000000000-C9LGT:1:1101:8223:1494 1:N:0:10
ACTCCTACGGGAGGCAGCAGTAGGGAATTTTCGGCAATGGGGGAAACCCTGACCGAGCAACGCCGCGTGAACGAAGAAGGCCTTCGGGTCGTAAAGTTCTGTTGTACGGGAAGAACGTCGGCTGGAGGAAATGCCATGCGAGTGACGGTACCGAACATAGAAAGCCACGGCTAACTACGTGCCAGCAGCCGCGGTAATACGTAGGTGGCGAGCGTTATCCGGAATCATTGGGCGTAAAGAGGGAGCAGGCGGTGATACAGGTCTGGAGGTGAAAGCCCGAAGCTAAACTGCGGG
+
GGGGGGGGGGGGGGGGGGGGGGGGGGGGGGGGGGGGGGGGGGGGGGGGGGGGGGGGGGGGGGGGGGGGGGGGGGGGGGGGGGGGGGGGFEGGGGFGFGGGGGGGGFGGGGGGGGGFEDFBF:=++@FF>:@>FEC,@D:::FGFGFGGGGGGE*>:<9CFGGAFGGGGE*:BF:FGG7FBGGGFGF@FGBFEGGDGGGGGGFEFGFGGFCEGGGGGDGGGEGCGF97E+<FGDE:EGGGGGFGEGGGGFGGGEGC?*AFFFCFGGG7>C78DFCFGGDE3>>EGGGFFG*=C)9
@M03364:396:000000000-C9LGT:1:1101:9003:1584 1:N:0:10
ACTCCTACGGGAGGCAGCAGTGAGGAATATTGGTCAATGGCCGAGAGGCTGAACCAGCCAAGTAGCGTGCAGGACGACGGCCCTATGGGTTGTAAACTGCTTTTATACGGGGATAAAGTGAGTCACGTGTGGTTCATTGCAGGTACCGTATGAATAAGGACCGGCTAATTCCGTGCCAGCAGCCGCGGTAATACGGAAGGTCCGGGCGTTATCCGGATTTATTGGGTTTAAAGGGAGCGCAGGCCGTCTGTTAAGCGTGTTGTGAAATGTAGGCGCCCAACGTCTGAATTGC
+
GGGGGGGGGGGGGGGGGGGGGGGGGGGGGGGGDGGGGGGFFGGGDCFEGGGGGGGGGGGGGGGGGGGFFGGGGGGGGGGGGGGGGGGGGGGGGGFGGGCFFGGGGGGGGCDGGGFG<EFG9:C?,:BFBAC>3DE,CFFD9D<DFFFFFGEF@FCFGGF@CCFGGG:CE@,DFG<FGGFGGFGG:EEGGCFFFFG*=FGGGGGGGCCFGEGGEF>ECEGGFGGF6*;A>?FGD95EEGEC5E5CED8CCFEF99EFGCCEG575<FFDGCG=FF5CDGGGEFGGGFC?FFFF
@M03364:396:000000000-C9LGT:1:1101:21626:1631 1:N:0:10
ACTCCTACGGGAGGCAGCAGTGGGGAATCTTCCGCAATGGACGAAAGTCTGACGGAGCAACGCCGCGTGAACGATGACGGCCTTCGGGTTGTAAAGTTCTGTTATACGGGACGAATGGCGTAGAGGTCAATACCCGTTACGAGTGAAGGTACCGTAAGAGAAAGCCACGGCTAACTACGTGCCAGCAGCCGCGGTAATACGTAGGTGGCAAGCGTTGTCCGGAATTATTGGGCGTAAAGGGCGCGCAGGCGGCGTCGTAAGTCGGTCTTAAAAGTGCGGGGCTTAACCCCGTG
+
GGGGGGGGGGGGGGGGGGGGGGGGGGGGGGGGGGGGGGGGGGGGGGGFGGGGGGGFGGGGGGGGGGGGGGGGGGGGGGGGGGGGGGGGFDEFGFFGGGGCFGGGGFGGGECFGGGGFGFE@+F+:BFFF9@,,@3+8>CCF::F:;3@FEGF9FDFGGGGGGGG7:FGGCEDGGGGGGGGGGGF:8FGGFFGGEGGGGGGGCGGGGGFFGGGGGGGGGGGGGGGGFFFGGGGGGEEGGFGGGGGGGGEEDCCGGEGGGGGG+?EGDED=FGGGGEGGGGDFFGGGGG?FFF<7
@M03364:396:000000000-C9LGT:1:1101:22494:1653 1:N:0:10
ACTCCTACGGGGGCAGCAGTGGGGAATATTGCACAATGGAGGGAACTCTGATGCAGCGACGCCGCGTGAGTGAGGAAGTATTTCGGTATGTAAAGCTCTATCAGCAGGGAAGATTATGACGGTTACTGACTCAGAAGGACCGGCTTAATACGTGCCAGCAGCCGCGGTAATACGTATGGTGCAAGCGTTTTCCGGATTTACTGGGTGGAAAGGGAGTGCAGGCGGTCAGATAAGTCAGATGTGAAAACCCGGGGCTCAACTCCGGGGTTGCATTTGAAACTGTAGGACTAGAGG
+
GGGGGGGGGGGGGEGDCF@CEGGG7FEFGGFGGGFGF<F-EFGGG<EGGGGGGFGGGGFGGDG@>F=@7FEF<ECFFD5AFGGGFG:FGFABFGGGGGGEFEGGFFFGG@FEB,,<,8,:++88+BDF<,8,>FD9,,,:F+@@C*<>FGF<@FCGFF<7B8CCCFG:C*,@;F7>,<C,CFFGG@FFG*1CGEF:CBC:,FFFG2;*1CFFFE8A18+<<A5CGC:EE<9CEG<:+A77A++2AFGCGGGGGG>C59E6+<CCEDEGGGG*>CGG*CFFF?9>FGD6F)/07*
@M03364:396:000000000-C9LGT:1:1101:22842:1681 1:N:0:10
ACTCCTACGGGAGGCAGCAGTGAGGAATATTGGTCAATGGGCGAGAGCCTGAACCAGCCAAGTCGCGTGAGGGAAGACGGCCCTACGGGTTGTAAACCTCTTTTACAAGGGAATAAATGACCTTACGACTAAGTTATGGCATGTCCCTTGAGAATAAGCATCGGCTAACTCCGTGCCAGCAGCCGCGGTTATACGGAGGATGCGAGCGTTATCCGGATTCATTGGGATTAAAGGGTGCGTAGGTGGCCACTTAAGTCAGCGGTGAAAGTCAGTGGCTCAACCATTGAACTGCCG
+
GGFGFGGGGGGGGGGE7CCFFGEFGGGGGGF<F<FFGGGFGFGGCEGGGCFGGFGGCG7FGGGGGCFEGGD?CFEEFGDCFGGGGFFGGECCEAFFG<<BEFF,E,B5EF:E<8<9F,F9,-5E?FGG++><,,,,C,B,B:,,,,,3CF,,,,,3>FEF,,3+@DCGGA,D*3@7DBBFCFG7*4>CG**>CCFEGEC*,?CF<FCEG@EGC@G58;8?G?+9C>*<CCG7:+1*/CC*:C:E+CFC68CFGFG+79CFE175CFFG7:<C:709DGE=?FG4C*>FCF4C49
@M03364:396:000000000-C9LGT:1:1101:16196:1694 1:N:0:10
ACTCCTACGGGAGGCAGCAGTGGGGAATTTTGGACAATGGGCGCAAGCCTGATCCAGCTATTCCGCGTGTGGGATGAAGGCCCTCGGGTTGTAAACCACTTTTGTAGAGAACGAAAAGACACCCTCGAATACATGGTGTTGCTGACGGTACTCTAAGAATAAGCACCGGCTAACTACGTGCCAGCAGCCGCGGTAATACGTAGGGTGCGAGCGTTAATCGGAATTACTGGGCGTAAAGGGTGCGCAGGCGGTTGAGTAAGACAGATGTGAAATCCCCGAGCTTAACTCGGGAAT
+
GGGGGGGGGGGGGGGGGGGGGGGGGGGGGGGGGGGGGGGGGGGGGGGGGGGGGGGGGGGGGGGGGGGGGGGGGGGGGGGGGGGGGGGGGGGGGGGGGGGGGGGGGGG9FFGGGGGGCFGFCBD8+:CF,,8,5,8,C9FGGFGGGGFFGGGGAFGGGGGGGGGGGGGGGGGGGGGGGGGGGGGGGGGGGGGGGGGGGGGGGGGGGGGGGGGGGGGGGGGGGGGGGGGFGGGGGCEGGGGGGGGGGGGGGGGCEGCGGGGGEGGGE7CGGGFFGGGGGGDGFFFGGGGFDEFGGC
@M03364:396:000000000-C9LGT:1:1101:14566:1711 1:N:0:10
ACTCCTACGGGAGGCAGCAGTGAGGAATATTGGTCAATGGGCGAGAGCCTGAACCAGCCAAGTAGCGTGCAGGATGACGGCCCTATGGGTTGTAAACTGCTTTTGTATGGGGATAAAGTGCTCCACGTGAGGAGTTTTGTAGGTACCATACGAATAAGGACCGGCTAATTCCGTGCCAGCAGCCGCGGTAATACGGAAGGTCCGGGCGTTATCCGGATTTATTGGGTTTAAAGGGAGCGTAGGCCGTGGATTAAGTGTGTTGTGAAATGTAGGCGCTCAACGCCTGCACTGC
+
GGGGGGGGGGGGGGGGGGGGGGDGGGGGGGGGGGGGGGGGGGGGDGDGGGGGGGGGGGGGGGFGGGGGEFGGGGGGGGGGGGGGGGGG@CFFGGGGGFFGGGGCFEG,FGFCFCBEBFFG9-C5BFEF,,8,,8,,CF8??,AAFCFFGGGCFGGGGGFCGGGGGGGGG=DGGGGGFG8FFGGGGGGGGGGGFGGGGDEE?<FEGGGGGGGGGGG5E88CFGC9AF*;>:<+<CEGG=E/*CEF8E/7C8C7@:E?CCG5**>CF7CCC>CFCDGG3CG4@EGDFGGFGF:C
@M03364:396:000000000-C9LGT:1:1101:7955:1711 1:N:0:10
ACTCCTACGGGAGGCAGCAGTGGGGAATTTTGGACAATGGGCGCAAGCCTGATCCAGCTATTCCGCGTGTGGGATGAAGGCCCTCGGGTTGTAAACCACTTTTGTAGAGAACGAAAAGACATCTTCGAAGAAAAGATGTTGCTGACGGTACTCTAAGAATAAGCACCGGCTAACTACGTGCCAGCAGCCGCGGTAATACGTAGGGTGCGAGCGTTAATCGGAATTACTGGGCGTAAAGGGTGCGCAGGCGGTTGAGTAAGACAGACGTGAAATCCCCAAGCGTAACTCGGGAAT
+
GGGGCFGCCFGECGGGGGGGGGGFGDEGFGGCEGGGGGFCFGEGGGGGFGGGGGGGGGGEGGGGGCCGGFFGGGGGGFGGGFGGGGGGGGGGFGGGFFGFGGGFF,<,5?F<FGBFF,=,,-:F,::C,++83,8D,CFGFGGGGG+3>D:D,CFC,>,DDF9FFCFFGG*6@FGEFEFGCE,>FC@CG*>:<FFC@FG7<<FCC+8CBFE:C<BCEEF**;:*:++3<8FFE8*2;+<;**:CC5:58EGE5*8E?<C?9EF****15*;:C<6<CCE<:):53579>7)>C*
@M03364:396:000000000-C9LGT:1:1101:16617:1720 1:N:0:10
ACTCCTACGGGAGGCAGCAGTAGGGAATCTTGCACAATGGGCGAAAGCCTGATGCAGCAACGCCGCGTGAAGGATGAAGGCCTTCGGGTTGTAAACTTCTGTTCCCGGGGACGAAGAAAGTGACGGTACCCGGGCAGCAAGCCCCGGCTAACTACGTGCCAGCAGCCGCGGTAATACGTAGGGGGCAAGCGTTATCCGGAATTATTGGGCGTAAAGAGTGCGTAGGTGGTTATGTAAGCGTGAGGTTTAAGGCAGTGGCTTAACCACTGTTCGCCTTGCGAACTGCATAACTTG
+
GGGGGGGGGGGGGGGGGGGGGGGGGGGGGGGGGGGGGGGGGGGGGGGGGGGGGGGGGGGGGGGGGGGGGGGGGGGGGGGGGGGGGGGGGGGGGGGGGGGGGGGEFFGFGGGGGGGG7>DFA<CF3@FGB:C8@:F@FGGGGGGFECFCGGGGFGGGGGGGGGGGGGGGG:BFFGGGGGFGGGGGGGGGGGEEGGGGGGGGGCGGGGGGGGGGGGGGGGGGGGEGGGCFGGGGGGGGGGGGGGGGG<FCFGGGGFEGGFGGGGFGGGGGGGFGGGGGGGGGBEGFGGFF?FFDGF
@M03364:396:000000000-C9LGT:1:1101:11714:1740 1:N:0:10
ACTCCTACGGGAGGCAGCAGTGGGGAATATTGCACAATGGGCGAAAGCCTGATGCAGCAACGCCGCGTGAGCGATGAAGGCCTTCGGGTCGTAAAGCTCTGTCCTCAAGGAAGATAATGACGGTACTTGCGGAGGAAGCCCCGGCTAACTACGTGCCAGCAGCCGCGGTCATACGTAGGGGGCTAGCGTTATCCGGAATTACTGGGCGTAAAGGGTGCGTAGGTGGTTTCTTAAGTCAGAGGTGAAAGGCTACGGCTCAACCGTAGTAAGCCTTTGAAACTGGGAAACTTGAGT
+
GGGGGGGGGGGGGGGGGGGGGGGGGGGGGGGGGGGGGGGGGGGGGGGGGGGGGGGGGGGGGGGGGGGGGGGGGGGGGGGGGGGGGGGGGGGGGGGGGGGG9FGGGFGFGGGGGGGGEFFAF=F8:B?F,,8+68B7@DF@FGCFGGGGGGCGFGGGGGGGGGGGGGGGG*;FGGGGGGGGGGGGGGGGFCEFGFGGGGGGGGGGGGGGGGGGGFGGGGGGGGEGGGGGGGGGFGGGGGGGGGGGFGGDCGGGGGGGDGGGGGGGGGGGGCFGGGGGFGCFFF6CFDDFGFFGD:
@M03364:396:000000000-C9LGT:1:1101:14680:1757 1:N:0:10
ACTCCTACGGGAGGCAGCAGTGGGGAATCTTCCGCAATGGGCGAAAGCCTGACGGAGCAACGCCGCGTGAGTGAAGAAGGTCTTCGGATCGTAAAGCTCTGTTGTCGGGGACGAATGTTGAGGCCTAGCACCTAGGTTTCAAATGACGGTACCTGACGAGGAAGCCACGGCTAACTACGTGCCAGCAGCCGCGGTAATACGTAGGTGGCGAGCGTTGTCCGGAATTATTGGGCGTAAAGGGAGCGCAGGCGGGAAGGTAAGTCTATCTTAAAAGTGCGGGGCTCAACCCCGTG
+
GGGGGGGGGGGGGGGGGGGGGGGGGGGGGGGGGGGGGGGGGGGGGGGGGGGGGGGGGGGGGGGGGGGGGGGGGGGGGGGGGGGGGGGGGGGGGGGGGGGGGGGFGGGCFGGGGGGF=<ED,:B+DFFG3,@<3,EFGFFGGGGFG@FFEGEFFGGGGCGGCCGGGGGGG7>FGGGGGGGGGGGGGGGGGGGGGGGGGGGGGGGGGGGGGGGGGGGGGGGGGGGGGGGFGGGCGGGGGGGGGGGGGGDGGGGGGCGGGGGGG7>EFGG77>CGGGGFFDGGDEGGGGGFGFF9*
@M03364:396:000000000-C9LGT:1:1101:17460:1849 1:N:0:10
ACTCCTACGGGAGGCAGCAGTGGGGAATATTGCACAATGGGCGCAAGCCTGATGCAGCGACGCCGCGTGCGGGATGGAGGCCTTCGGGTTGTAAACCGCTTTTGTTCAAGGGCAAGACGCGTCATCGGACCTGATAAGGGGGTTATGCGAATGAGCACCGACTAAATAGGTACCAGCAGCCGCGGTAATGCGTAGGGTGCAAGCGTTATCCGGATGTATTGGGCGTAAAGGGCTCGTAGGCGGGTCGTCGCGTCCGGTGGGAAAGTCCGTCGCTTAACGGTGGATCCGCGCCGG
+
FGGGGGGGGGGGGGGGGGGGGGGGGGGGGGGEGEGGGGGGGGGGGGGGGGGGGGFGGGGGGGGGGGGGGEGDFGEG<FGGGG8?FFGGGGGGGGGGGGGGFGFGG,C,@F83>FF+,8B++58+3@FF+5F,,,8@E>,<C1>:*,,3=C*4,><C@,=F***4C,22+,5,,7C,CCB:FC*?8:*;:+<C88*AE*;:@FFCECE88+<CCCG*A?<FE6CFE*2;/<CE*A881*AEGGG5C*?1;E**::EEGC558;7*:F+:*1*9)*29CCEG7;E<6DCFFB)/)1
@M03364:396:000000000-C9LGT:1:1101:16185:1878 1:N:0:10
ACTCCTACGGGAGGCAGCAGTAGGGAATTTTCGTCAATGGGCGCAAGCCTGAACGAGCAATGCCGCGTGAACGAGGAAGGTCTTCGGATCGTAAAGTTCTGTTGAGAGGGAAAAAAGAACACCCGAGGCCATTGTGGTGAAGTGATCTTACCTTTCGAGGAAGTCACGGCTAACTACGTGCCAGCAGCCGCGGTAATACGTAGGTGGCGAGCGTTATCCGGAATGATTGGGCGTAAAGGGTGCGTAGGCGGCCTGTTAAGTCTGAAGTGAAAGGTACCGGCTCAACCGGTAC
+
GGGGGGGGGGGGGGEGDGGGGGFGGGCGGGFGGGGGGGGGFGGGE@FFGGFFGFFGGGEGGGGGCFGGGGGFGGGGCFGGGCCFFGGG@FEFFGGGFGGGGE<:@FF,?BFFGF<++4B3:3BF+@@F7+@,,,:<>D+=<,<@@B,8DFEGA@>FF<,<CG7FFGEGG<5BFCGGGGGGGGGFGGFFE:FGDGGGFCGGFG>EFGGGGGEECCEEFFFGGEEGGGF?FGGCGG>CEF95ACEGGGGECGCG=EGGGGGGGCFFGFFFGGGGG5FGF:CDFEEGFFFF:BDD
@M03364:396:000000000-C9LGT:1:1101:18174:1945 1:N:0:10
ACTCCTACGGGAGGCAGCAGTGAGGAATATTGGTCAATGGCCGAGAGGCTGAACCAGCCAAGTAGCGTGCAGGAAGACGGCCCTATGGGTTGTAAACTGCTTTTATACGGGGATAACGTCATCTTCGTGCATGTGTTTGCAGGTACCGTATGAATAAGGACCGGCTAATTCCGTGCCAGCAGCCGCGGTAATACGGAAGGTCCGGGCGTTATCCGGATTTATTGGGTTTAAAGGGAGCGCAGGCCGTCTGTTAAGCGTGTTGTGAAATGTAGGCGCCCAACGTCTGAATTGC
+
GGGGGGGGGGGGGGGGGGGGGGGFGGGGGGGG9CEFFGFGGFFGFGGGGGFGGGGFGFGGGCE@CFEGCCCECEGGFAFGGGEGGFDFCEGGGGGGGGAFGEGGGGFAEGGC+4EF,+:+4-:,,:+E4+8<,::C<D:B,,,:,5?CFBFGDFFGFA<EDDG>FFGF3<>3DDFEGFCEF<DG@E@FE<CC@CCC<F*CF@EG7F>FGGG@<>F>*;8C@C7@FCEEGGG7EFEGGC>EG5CEEGGG5@CC<?F?C85ACC7C+:+*0::F*9*/17*15>/CCCFBF??F
@M03364:396:000000000-C9LGT:1:1101:11905:1968 1:N:0:10
ACTCCTACGGGAGGCAGCAGTGGGGAATCTTCCGCAATGGACGAAAGTCTGACGGAGCAACGCCGCGTGAACGATGACGGCCTTCGGGTTGTAAAGTTCTGTTATACGGGACGAATGGTACTACTGTCAATCCCCGTCGTAAGTGACGGTACCGTAAGAGAAAGCCACGGCTAACTACGTGCCAGCAGCCGCGGTAATACGTAGGTGGCAAGCGTTGTCCGGAATTATTGGGCGTAAAGGGCGCGCAGGCGGCGTCGTAAGTCGGTCTTAAAAGTGCGGGGCTTAACCCCGTGG
+
GGGGGGGGGGGGGGGGGGGGGGGGGGGGGGGGGGGGGGGGGGGGGGGGGGGGGGGGGGGGGGGGGGGGGGGGGGGGGGGGGGGGGGGGGGGGGGGGGGGGGGGEFEGEFGGGGF>FGGGC93C,,CFF,,8,:3++8+@CCEFEA@AFGGGGFGGFCGGGGFGGGGGGG*1<BFGGGGGGGGGGGGGGGGDCFCFCGGGGGGGGGGGGGGGGGGGG5CFGGGEEGGAFGGGGGGGGGGGGGGGGGGEEGGGGDGEEGGGCFFGGDDE57CFFFFCF795DEF5DFGGFFEE7D)
@M03364:396:000000000-C9LGT:1:1101:20406:2009 1:N:0:10
ACTCCTACGGGAGGCAGCAGTGGGGAATATTGCACAATGGGGGAAACCCTGATGCAGCAACGCCGCGTGAGTGATGACGGTCTTCGGATTGTAAAGCTCTGTCTTCAGGGACGATAATGACGGTACCTGAGGAGGAAGCCACGGCTAACTACGTGCCAGCAGCCGCGGTAATACGTAGGTGGCAAGCGTTGTCCGGATTTACTGGGCGTAAAGGGAGCGTAGGCGGATTTTTAAGTGGGATGTGAAATACCCGGGCTTAACCTGGGTGCTGCATTCCAAACTGGAAGTCTAG
+
GGGGGGGGGGGGGGGGGGGGGGGGGGGGGGGGGGGGGGGGGGGGGGGGGGGGGGGGGGGGGGGGGGGGGGGGGGGGGGGGGGGGGGGGGGGGGGGGGGGGGGGGGGGFGGGGGFGG+FFGGGGC+BFG::8::B:@FFGGGGGGGGEGGGFGCFGGGGGGGGGGGGGGG**FFGGGGGGGGGGGGGGGGGGGGGGGGGGGGGGGGGGGGGGGGGGGGGGGGGGGGGEEEFGGGFGGGGGGGGGGGGGGGGGGGGGGGGGGGGGGGGGGGGGGGGGGGGFGFFGGGGGFGFFG
@M03364:396:000000000-C9LGT:1:1101:15118:2019 1:N:0:10
ACTCCTACGGGAGGCAGCAGTGGGGAATATTGCACAATGGAGGAAACTCTGATGCAGCGACGCCGCGTGAGCGATGAAGTATTTCGGTATGTAAAGCTCTATCAGCAGGGAAGATAATGACGGTACCTGACTACGAAGCTCCGGCTAAATACGTGCCAGCAGCCGCGGTCATACGTATGGAGCAAGCGTTATCCGGATTTACTGGGTGTAAAGGGAGCGTAGGCGGTCTTACAAGTCTGAAGTGAAAACCCTGGGCTTAACCCTGGGATTGCTTTGGAAACTGCAGGACTGG
+
GGGGGGGGGGGGGGGGGGGGGGGGGGGGGGGGGGGGGGGGGGGGFGGGGGGGGGGGGGGGGGGGGGGGGGGGGGGGGGFFFFGGGGGGGGGGGGGGGFGFGGGGGGG?GGGGFE?F<BFGGFCB+BFF:,85,,8+8BFE,FCGFFFFGGFG<FGGGGGGGGGGGGGGE*6DFGGFFFGGGGGGGGGGGGGGGGGGDGGGGGGGGGGFGGGGGFGGGDGGGGGGGG8CEGGFGGGGGGGGGGGGGGGGGGGGFGGGGGFGFEDCGGFCGGGGG?FGGGGGFFGGGGGEGFFG
@M03364:396:000000000-C9LGT:1:1101:10761:2033 1:N:0:10
ACTCCTACGGGAGGCAGCAGTGGGGAATCTTCCGCAATGGGCGAAAGCCTGACGGAGCAACGCCGCGTGAGTGAAGAAGGTCTTCGGATCGTAAAGCTCTGTTTTCGGGGACGAATGTTGAAGCCTAGAACATAGGTTTCAAATGACGGTACCTGACGAGGAAGCCACGGCTAACTACGTGCCAGCAGCCGCGGTAATACGTAGGTGGCGAGCGTTGTCCGGAATTATTGGGCGTAAAGGGAGCGCAGGCGGGAAGGTAAGTCTATCTTAAAAGTGCGGGGCTCAACCCCGTG
+
GGGGGGGGGGGGGGGGGGGGGGGGGGGGGGGGGGGGGGGGGGGGGGGGGGGGGGGGGGGGGGGGGGGGGGGGGGGGGGGGGGGGGGGGGGGGGGGGGGGEFGG,BFEGGDEGGG@FFDFDF-B,,BFGD=E,E,,<FGGAFFGG,FFFGGGG9D=FGEGDGGGGGGFGGFEGGGGGGGGGGGGGGGGGGGGGGDGEGGGGGGGGGGGGFGGGGG8CCGGGGGG=5CFGFFGGGGG>EGGGGGGGGGGGCGEGG=EGDFFGGGFGFGDCGGGGGGCFGGDD@E5<FFFFDDEDG
@M03364:396:000000000-C9LGT:1:1101:19358:2058 1:N:0:10
ACTCCTACGGGAGGCAGCAGTGGGGAATATTGCACAATGGGGGAAACCCTGATGCAGCAACGCCGCGTGAGTGATGACGGCCTTCGGGTTGTAAAGCTCTGTCTTTAGGGACGATACTGACGGTACCTGTGGCGGAAGCCACGGCTAACTACGTGCCAGCAGCCGCGGTAATACGTAGGTGGCGAGCGTTGTCCGGATTTACTGGGCGTAAAGGGAGCGTAGGCGGATTTTTAAGTGAGATGTGAAATACTCGGGCTTAACCTGAGTGCTGCATTTCAAACTGGAAGTCTAG
+
GGGGGGGGGGGGGGGGGGGGGGGGGGGGGGGGGGGGGGGGGGGGGGGGGGGGGGGGGGGGGGGGGGGGGGGGGGGGGGGGGGGGGGGGGGGGGGGGGGGGGGGGGGGDGGGGGGFG+CF,,BC3+BDC,:8,8@:+@FFGGGGFGGCFGG;A<FFGGGGGGGGGGGGGG<*?FGGGGGGGGGFGEEGG@CEGGGGGGDGGGGGGGGGGGGGGGGGGGGGEGGGGGG:8EFFGGGGGGFGGGGGGGFGGCFGGGGGGGGGGGGGGGGGGG>:DFFGGGFFGFFGGGGGFGFFG
@M03364:396:000000000-C9LGT:1:1101:16103:2063 1:N:0:10
ACTCCTACGGGAGGCAGCAGTGGGGAATATTGCACAATGGGGGGAACCCTGATGCAGCGACGCCGCGTGCGGGATGGAGGCCTTCGGGTCGTGAACCGCTTTTGTTTGGGAGCAAGCCTTCTGTCGAGTCTTCCTTTCGAATAAGCACCGGCTAACTACGTGCCAGCAGCCGCGGTAATACGTAGGGTGCAAGCGTTGTCCGGAATCATTGGGCGTAAAGGGCTCGTAGGCGGTTCGTCGCGTCCGGTGTGAAAGCTCATCGCGTAACGGTGGGTCTGCGCCGGGTACGGGCGG
+
GGGGGGGGGGGGGGGGGGGGGGGGGGGGGGGGGGGGGGGGGGGEEGGGGGGGGGGGGGGGGGGGGGGGGGDGGGGG+8@FGGGGGGGFGGEGDGGFFEGGGGGGCFGGGGGGGGG@+C8?:-?2,8=C,,7,,,82<,;;CG8E?ECC>>>C5CEFCFGEGGGGGGGFC>GGGGGEE>FGGGF?>EC?CCF9F>EGECCCCEGDCFGGGCCCFGGGGG5CFEGC@EEEGGFGCC?8CEGCGGECEGEEEEEF9?C?*<C<CGG*:<E*7787CC5FCD?CB:=DD<C/9@>C57
@M03364:396:000000000-C9LGT:1:1101:12748:2073 1:N:0:10
ACTCCTACGGGAGGCAGCAGTGGGGAATATTGCACAATGGGGGAAACCCTGATGCAGCAACGCCGCGTGAGTGATGACGGCCTTCGGGTTGTAAAGCTCTGTCTTCAGGGACGATAATGACTGTTCCTATGGGGGCAGCCACGGCTAACTACGTGCCAGCAGCCGCGGTCATACGTAGGTGGCGAGCGTTGTCCGGATTTACTGGGCGTAAAGGGAGCGTAGGCGGATTTTTAAGTGAGATGTGAAATACTCGGGCTTAACCTGAGTGCTGCATTTCAAACTGGAAGTCTAG
+
GGGGGGGGGGGGGGGGGGGGGGGGGGGGGGGGGGGGGGGGGGGGGGGGGGGGGGGGGGGGDGGGGGGGGGGGGGGGGGGGGGGGGGGGGGGGGGGGGGGGFGGCFGGGGGGFGG:?+,CF<<FF,BFF5,85,++8@FGGGGEFGE<@DFFFCGGFFGFFGGGGGGGGC*:CFGGGGGGGGGGGGGGGGGGGGGGGGGGGGGFGGGGGGGGGGGGGGGGGGGGGGGEGCFGGGGGGGGGGGGGGGGGGGGGGEGECDGGGCGGGGGGGGGGGGGGGGGFGFFGGGGGFGFFG
@M03364:396:000000000-C9LGT:1:1101:17747:2106 1:N:0:10
ACTCTACGGAGGCAGCAGTGGGGAATATTGCACAATGGGGGAAACCCTGATGCAGCAACGCCGCGTGAGTGATGACGGCCTTCGGGTTGTAAAGCTCTGTCTTCAGGGACGATAATGACGGTACCTGAGGAGGAAGCCACGGCTAACTACGTGCCAGCAGCCGCGGTAATACGTAGGTGGCGAGCGTTGTCCGGATTTACTGGGCGTAAATGGAGCGTAGGCGGACTTTTAAGTGAGATGTGAAATACTCGGGCTTAACCTGAGTGCTGCATTTCAAACTGGAAGTCTAGAGTG
+
GGGGGGGGGGGGGGGGGGGGGGGGGGGGGGGGGGGGGGGGGGGGGGGGGGGGGGGGGGGGGGGGGGGGGGGGGGGGGGGGGGGGGGGGGGGGGGGGGGGGGGGGGGGGGGFGGG+E,<C8:BD>,8CF838883BBDFFGFEGGCAFGFFCFFFFGGGGGGGGGGGGDDCFGGGGGGGGGGGGGGGGGGGGGGGGGGGGGGGGGGGGGGGGGGGGGGGGGGGGGGGGGGGGGGGGGGGCFGGGGGGGGGGGGGGGGGGGGGGGGGGGGGGGGGGGGGGGGFFGGGFGFGFFGGF
@M03364:396:000000000-C9LGT:1:1101:21974:2134 1:N:0:10
ACTCCTACGGGAGGCAGCAGTGGGGAATCTTGCGCAATGGGGGCAACCCTGACGCAGCGACGCCGCGTGCGGGACGAAGGCCTTCGGGTCGTAAACCGCTTTCAGCAGGGACGAGGCCGCTCCGGTGACGGTACCTGCAGAAGAAGCCCCGGCTAAATACGTGCCAGCAGCCGCGGTAATACGTATGGGGCGAGCGTTATCCGGATTCATTGGGCGTAAAGCGCGCGTAGGCGGCCCGTTAGGTCGGAGGTAAAAGCCCGGGGCTCAACCCCGGCGAGCCTCCGATACCGGCGG
+
GGGGGGGGGGGGGGGGGGGGGGGGGGGGGGGGGGGGGGGGGGGGGGGGGGGGGGGGGGGGGGGGGGGGGGGGGGGGGGGGGGGGGGGGGGGGGGGGGGGGGGGGGGGGGGGGGGGGGGGGG7B**=FE@848=FFCFGGGGGGGE:FGGFGGGGGGDGGGGGGGGGGGGAFFEGGGGGGGGGGGGGGGGGGGGECGGGGGGGGGGGGGGGGGGFGGGGGGGGGGGGGEGG>GGEGGGE*;CCGGFGGGGGC?7EEGGGGGGGGGGGFGGGGGGGGGCDGGFFCD59C3>BDGDC
@M03364:396:000000000-C9LGT:1:1101:13863:2144 1:N:0:10
ACTCCTACGGGAGGCAGCAGTGGGGAATTTTGGACAATGGGCGCAAGCCTGATCCAGCTATTCCGCGTGTGGGATGAAGGCCCTCGGGTTGTAAACCACTTTTGTAGAGAACGAAAAGACACCGTCGACTAACTGGTGTTGCTGACGGTACTCTAAGAATAAGCACCGGCTAACTACGTGCCAGCAGCCGCGGTAATACGTAGGGTGCGAGCGTTAATCGGAATTACTGGGCGTAAAGGGTGCGCAGGCGGTTGAGTAAGACAGATGTGAAATCCCCGAGCTTAACTCGGGAAT
+
GGGGGGGGGGGGGGGGGGGGGGGGGGGGGGGGGGGGGGGGGGGGGGGGGGGGGGGGGGGGGGGGGGGGGGGGGGGGGGGGGGGGGGGGGGGGGGGGGGGGGGGGFAFEGFGGGGGGFGGGGGC+:BFG8+8,8:C,CFFDGGGGGGGGGGGFGGGGGGGGGGGGGGGGGGGGGGGGGGGGGGGGGGGGGGGGGFFGGGGGGGGGGGGGGCGGGGGGGGGGGGGGGGGGGGGGGGGGFFGGGGGGGGGGGGGGGGFGGGGGFGGGGGGGGGGGGGGGGGEGFFFGGGGFGFFGDC
@M03364:396:000000000-C9LGT:1:1101:21074:2162 1:N:0:10
ACTCCTACGGGAGGCAGCGGTGGGGAATTTTGGACAATGGGCGCAAGCCTGATCCAGCTATTCCGCGTGTGGGATGAAGGCCCTCGGGTTGTAAACCACTTTTGCAGAGAACGAAAAGACATCTTCGAATAAAGGATGTTGCTGACGGTACTCTAAGAATAAGCACCGGCTAACTACGTGCCAGCAGCCGCGGTAATACGTAGGGTGCGAGCGTTAATCGGAATTACTGGGCGTAAAGGGTGCGCAGGCGGTTGAGTAAGACAGATGTGAAATCCCCGAGCTTAACTCGGGAAT
+
GGGGGGGGGGGGGGGGGG7FGGGGGGGGGGGGGGGGGGGGGGGGGGGGGGGGGGGGGGGGGGGGGGGGGGGGGGGGGGGGGGGGGEGGGGGGGGGGGGGGGGGFGFGGGGGGGGEGGGGG8CC5AEFG:5A:,,?<FFGGGGGGGGGGGGGGGFFFGFGGCGGGGGGGGEGGGGGGGGGGGGGGGGGGGGGGGGGGGGGGGGGGGGGGGFGGGGGGGGGGGGEGGGGGGGGGGEGGGGGGC=CEGGGGGGGDGGFGGGFGFGGGGFGGGGGGGGGGGGGGF@GGGGGFGFFCC0
@M03364:396:000000000-C9LGT:1:1101:19631:2170 1:N:0:10
ACTCCTACGGGAGGCAGCAGTGGGGAATTTTGGACAATGGGCGCAAGCCTGATCCAGCTATTCCGCGTGTGGGATGAAGGCCCTCGGGTTGTAAACCACTTTTGTAGAGAACGAAAAGACATCTACGAAAAAAGGATGTTGCTGACGGTACTCTAAGAATAAGCACCGGCTAACTACGTGCCAGCAGCCGCGGTAATACGTAGGGTGCGAGCGTTAATCGGAATTACTGGGCGTAAAGGGTGCGCAGGCGGTTGAGTAAGACAGATGTGAAATCCCCGAGCTTAACTCGGGAAT
+
GGGGGGGGGGGGGGGGGGGGGGGGGGGGGGGGGGGGGGGGGGGGGGGGGGGGGGGGGGGGGGGGGGGGGGGGGGGGGGGGGGGGGGGGGGGGGGGGGGGGGGGGGCFFGGG@FF+C@<7EF9FC,CDE<+@=F+:,CFEFGGGGCF:FGGGGGGGGGGGGGGGGGGGGG7CFGGGFGGGGGGGGGGGGGGGGGFEGGGGGGGGGGGGGGGGGGGGGGGGGGGGGGG79E?GGGCEEFGGGGGGGGGGGGGGGGDDFGGGGFGCFGGGCFGCFGG6FGGGGFFFFGGGFGFFGD*
@M03364:396:000000000-C9LGT:1:1101:20582:2210 1:N:0:10
ACTCCTACGGGAGGCAGCAGTGGGGAATATTGCACAATGGGGGGAACCCTGATGCAGCGACGCCGCGTGCGGGATGGAGGCCTTCGGGTCGTGAACCGCTTTTGTTTAGGATCAAGCCTTCGGGTGAGTGTACATTTCGAATAAGCACCGGCTAACTACGTGCCAGCAGCCGCGGTAATACGTAGGGTGCAAGCGTTGTCCGGAATCATTGGGCGTAAAGGGCTCGTAGGCGGTTCGTCGCGTCCGGTGTGAAAGCCCATCGCTTAACGGTGGGTCTGCGCCGGGTACGGGCGG
+
GGGGGGGGGGGGGGGGGGGGGGGGGGGGGGGGGGGGGGGGGGGGGGGGGGGGGGGGGGGGGGGGGGGGGGGGGGGGGGCFGGGGGGGGGDGGGGGGGGGGGGF9CFG,?<FCFG,CFFGFFGGCFFFG98?,,,?:FGDFFFFFFFCFGG58EEGGGGGGGFGGGFGGC,;EDGGGGGGGGGGC>EEGGGGGGDEGDEGGGGGGGGDFFFFFCGGGGGGGGDEGGCGCGGGGDGGGGGGGDGGGGGG1C?EGGGGG9@FGGEG5:CCCGGEGGGGGFFFDEFGDDGG:>3>3<D
@M03364:396:000000000-C9LGT:1:1101:15158:2228 1:N:0:10
ACTCCTACGGGAGGCAGCAGTGGGGAATATTGCACAATGGGGGAAACCCTGATGCAGCAACGCCGCGTGAGTGATGACGGCCTTCGGGTTGTAAAGCTCTGTCTTCAGGGACGATAATGACGGTACCTGAGGAGGAAGCCACGGCTAACTACGTGCCAGCAGCCGCGGTCATACGTAGGTGGCGAGCGTTGTCCGGATTTACTGGGCGTAAAGGGAGCGTAGGCGGACTTTTAAGTGAGATGTGAAATACCCGGGCTTAACTTGGGTGCTGCATTTCAAACTGGAAGTCTAG
+
GGGGGGGGGGGGGGGGGGGGGGGGGGGGGGGGGGGGGGGGGGGGGGGGGGGGGGGGGGGGGGGGGGGGGGGGGGGGGGGGGGGGGGGGGGGGGGGGGGGGGGGGGGGFGGGGGGGGCDGGG:FF8BFG,3@3:BF>DGGGGGGGGGGGGGGGCGGGGGGGGGGGGGGGG<CGFGGGGGGGGGGGGGGGGGGGGGGGDGGGGGGGGGGGGGGGGGGGGDGGGGGGGG>CEGGGGGGGGFGGGGGGGGGFEFFEGGGGG5FFGGGGGGGGGGGGGGGGGGGG?FGGFC<:FFFF
@M03364:396:000000000-C9LGT:1:1101:11011:2233 1:N:0:10
ACTCCTACGGGAGGCAGCAGTGGGGAATATTGCACAATGGGGGAAACCCTGATGCAGCAACGCCGCGTGAGTGATGACGGCCTTCGGGTTGTAAAGCTCTGTCTTCAGGGACGATAATGACGGTACCTGCGGAGGAAGCCACGGCTAACTACGTGCCAGCAGCCGCGGTCATACGTAGGTGGCGAGCGTTGTCCGGATTTACTGGGCGTAAAGGGAGCGTAGGCGGATTTTTAAGTGAGATGTGAAATACTCGGGCTTAACCTGAGTGCTGCATTTCAAACTGGAAGTCTAG
+
GGGGGGGGGGGGGGGGGGGGGGGGGGGGGGGGGGGGGGGGGGGGGGGGGGGGGGGGGGGGGGGGGGGGGGGGGGGGGGGGGGGGGGEGGEGGGGGGGGGGGGGCG<E,EFGGG:7B+CF,5-838BE9:<>+@+@:FFFFFG<FE*3@DF,>*@FDFGGFGGGGGGGGG*:CAFG9CFFGGGGGGGGGGD<;CCEGEEEGGGGGGGGGGGGGGGGGGGGGGGGGGGGG:FGFGFGGGGGGGGACEGGGGGGGGGGGGGGCGFFGGGGGGGGGGGGGGGGF@FGGGGGFGFFG
@M03364:396:000000000-C9LGT:1:1101:21782:2334 1:N:0:10
ACTCCTACGGGAGGCAGCAGTAGGGAATCTTCCACAATGGACGCAAGTCTGATGGAGCAACGCCGCGTGAGTGAAGAAGGTTTTCGGATCGTAAAGCTCTGTTGTTGGTGAAGAAGGATCGCGTAAGTACCTGGCCTTTATTTGACGGTAATCAACCAGAAAGTCACGGCTAACTACGTGCCAGCAGCCGCGGTAATACGTAGGTGGCAAGCGTTGTCCGGATTTATTGGGCGTAAAGCGAGCGCAGGCGGAAAAATAAGTCTAATGTGAAAGCCCTCGGCTTAACAGAGGAAC
+
GGGGGGGGGGGGGGGGGGGGGFGGGGGGFGGGGGGGGGGGGGGGGGGFGGGGGGGGGGGGGGGGGGGGGGGCFGFGGEGGEFGGDGGF:CEFFGGFGGG<FGG9,4<FFGFFFAF,,,5,+-6+8BFF85,,5,8B<<FD5,3@FF@=FFCC<EF><FFGGGGFGGF+B7>FFGAFGGFE<<FFCFGFC1>EFC7F;C,C<CCCFGFCFFFDEC@E8;FGGC589+<C:<EFE:8EFEFGGGGGC5CEC=8*2:*20<9:<@CGF*<CFF?FFGGGF*:CD):FCF*15?F*99
@M03364:396:000000000-C9LGT:1:1101:8650:2346 1:N:0:10
ACTCCTACGGGAGGCAGCAGTGGGGAATCTTCCGCAATGGACGAAAGTCTGACGGAGCAACGCCGCGTGAACGATGACGGCCTTCGGGTTGTAAAGTTCTGTTATACGGGACGAATGGCGTTGCAGTCCATCCCCGTTACGAGTGACGGTACCGTAAGAGAAAGCCACGGCTAACTACGTGCCAGCAGCCGCGGTAATACGTAGGTGGCAAGCGTTGTCCGGAATTATTGGGCGTAAAGGGCGCGCAGGCGGCGTCGTAAGTCGGTCTTAAAAGTGCGGGGCTTAACCCCGTG
+
GG<FFGCFGGGGCGFGGGGGGGGGGGGGGGGGG>CCEFFFGGEEF:CFGGGGFEE7BFFFFGGGGGEGDEGEFGGGGGCCFCFG9FGG,?FFFFG9CEFFFEEEFAFFEGF:C=@=,BDEF+>B9CFF,8@,8:>FFFD+<>C>@C,@F:*>FGGGGGCGGFFGGGFGC*=<=<<FGGFGFCCBCCFFDFGGGDC5EGFCGEFGD<@8C8<@@E:**CFCEG*?F6@:C:9C;8CEEFGGGDGGGC8**:CCE/?CDEF6CF7CGDGGG7@FGGFG>CEGFFG4DFGFFFE>C
@M03364:396:000000000-C9LGT:1:1101:22072:2357 1:N:0:10
ACTCCTACGGGAGGCAGCAGTGGGGAATCTTGCGCAATGGGCGGAAGCCTGACGCAGCGACGCCGCGTGCGGGAGGAAGGCCCTCGGGTCGTAAACCGCTTTCAGCAGGGACGAGACCGCGGGTAGACTGTAACTGCAGCTGAAGTCCCGGCTAACTACGTGCCAGCAGCCGCGGTAATACGTAGGGGGCGAGCGTTATCCGGATTCATTGGGCGTAAAGCGCGCGTAGGCGGCCTGCTAGGTCGGGAGTCAAATGCGGGGGCCCAACCCCCGGCCGCTCCCGATACCGGCGGG
+
FGGGGGGGGGGGGGGGGGGGGGGGGGGFFGGGGEGGGGGGGFGGGGGGGGFGGEGGGGCGGGGGGGGGGGGDGGGGGGCCBFGGFGGGFGGGGDGFGEGGGGCCEFACFDGGGE5**8><*14=1=A<?,7,,,8,,C8<,,,7<7,,<C*=4*?@FC6CF>8E7+*AF88/58C85C,C7C@E*;8>C*8:CC>EGGGGFGCCC>FCFC7C8F5CCGCFFC>*:?EEEGGGGGGGGGGG7CC9/:C=EECCC7<CDCEGG*1>*/C<93EG3*779>1)7:ECG5CFCBEDG5
@M03364:396:000000000-C9LGT:1:1101:20576:2380 1:N:0:10
ACTCCTACGGGAGGCAGCAGTAGGGAATTTTCGGCAATGGGGGAAACCCTGACCGAGCAACGCCGCGTGAACGAAGAAGGCCTTCGGGTCGTAAAGTTCTGTTGTACGGGAAGAACGTCGGCTGGAGGAAATGCCATGCGAGTGACGGTACCGAACATAGAAAGCCACGTCTAACTACGTGCCAGCAGCCGCGGTAATACGTAGGTGGCGAGCGTTATCCGGAATCATTGGGCGTAAAGAGGGAGCAGGCGGTGATACAGGTCTGGAGGTGAAAGCCCGAAGCTAAACTTCGGG
+
GGGGGGGGGGGGGGGGGGGGGGGGGGGGGGGGGGGGGGGGGGGGGGGGGGGGGGGGGGGGGGGGGGGGGGGGGGGGGGGGGGGGGGGGGGGGGGGGGGGGGGGGGFGGGGGGGGFFFGGFC6B+8@DF+,@:,@FFFFGGGGGFFFGGGGGGGGGGGGFFGGGGGGGGG8:=FDFGGGGGGGGGGGGGFGGGGGGGGGGGGGGGGFGGGGGGGGGGEGGGGG8EGGEGGGGGGGGGGGGGGGG5ECGGGGEEGGC?C?CGGGFEFFAFG7CGGECDFFGG>BGGGFGFGFFGGG
@M03364:396:000000000-C9LGT:1:1101:8575:2382 1:N:0:10
ACTCCTACGGGAGGCAGCAGTGGGGAATATTGCACAATGGGGGGAACCCTGATGCAGCGACGCCGCGTGCGGGATGGAGGCCTTCGGGTCGTGAACCGCTTTTGATTGGGAGCAAGCGTGAGTGAGTGTCCCTTTCGAATAAGCACCGGCTAACTACGTGCCAGCAGCCGCGGTAATACGTAGGGTGCAAGCGTTGTCCGGAATCATTGGGCGTAAAGGGCTCGTAGGCGGCTCGTTGCGTCTACCTTGAAAACTGGAGGTTTAACCTTCAGCTTGCGGTGGTAACGGGCGGCC
+
GGGGGGGGGGGGGGGGEGGGGGGGGGGGGGGGGGGGGGGGFGGGGGGGGGGGGGGGGGGGGGGGGGGGG>FGGGGGGGGGGGGGGGGGGGGGGGGGGGGGGGGEFFFGGGGGGG8CCFFD*-8,8?FF<,728?FFCCEFF9FFGFGG>EE*<FGGGGGGGGGCGGGGG*:>EGDGGGGGFEGGGGGGG9CGGGDGGGFGGGGGGFGGGFGGGGGGGGGC**/*2:C*<:8?5:*?@8CE*2*/A9++3<CG+*2A66=C/::FC><FF*<:*A?*7C**05***25>5)8C))
@M03364:396:000000000-C9LGT:1:1101:15863:2410 1:N:0:10
ACTCCTACGGGAGGCAGCAGTGGGGAATATTGCACAATGGAGGGAACTCTGATGCAGCGACGCCGCGTGAGTGAGGAAGTATTTCGGTATGTAAAGCTCTATCAGCAGGGAAGATAATGACTGTTCCTAACTAAGAAGCCCCGGCTAACTACGTGCCAGCAGCCGCGGTAATACGTAGGGGGCAAGCGTTATCCGGATTTACTGGGTGTAAAGGGAGCGTAGGTGGCGTGGCAAGTCAGAAGTGAAAGCCCGGGGCTCAACCCCGGGACTGCTTTTGAAACTGTCATGCTGG
+
GGGGGFGGGGGGGGGGGGGGGGGGGGGGGGGDFGGGGGGGFGGGGGCFFGGGGGGGGFGGGGGGGEG@FGGGGGGGGGGFCDGGGGGEGGGGGGGGGGGGCGGAAEGGCGGGGF9F,,C<?-C,,CEF,,AF,:D,CC,,B+@>:7+7>FDG7FCG@FGGGGDEEFGGB1>7@FG:DFGGGGD:CEFGEEEFFGFGGGGGGCGGGGED8FBEGGGDEGG:EEGGGDCECGGGCFGFGGGGGGGGGFGGGGGEGGDGGGFGF@DGDGGDGGGF?:CCDDGGFFGCFGGF:?B4
@M03364:396:000000000-C9LGT:1:1101:22203:2426 1:N:0:10
ACTCCTACGGGAGGCAGCAGTGAGGAATATTGGTCAATGGGCGAGAGCCTGAACCAGCCAAGTAGCGTGCAGGAAGACGGCCCTATGGGTTGTAAACTGCTTTTGTATGGGGATAAAGTGCTCCCCGTGTGTCGTTTTGTAGGTACCATACGAATAAGGACCGGCTAATTCCGTGCCAGCAGCCGCGGTAATACGGAAGGTCCGGGCGTTATCCGGATTTATTGGGTTTAAAGGGAGCGTAGGCTGTGGATTAAGTGTGTTGTGAAATGTAGGCGCTCAACGTCTGACTTGC
+
GGGGGGGGGGGGGGGGGGGGGGGGGGGGGGGGGGGGGGGGGGGGGGGGGGGGGGGGGGGGGGGGGGGGGGGGGGGGGGGGGGGGGGGGGGGGGGGGGGGGGGGGGGGGGGGGGDGGFGGGE<FG+BFG+,8,,4BBAF8FFDFFGGGGGGGG=FGGGGGGGGGGGGGGG@;CFGGDGGGGGGGGGGGGGCGFGGGGGGGGGGGGGGGGGGGGGGGGEEGGGGGGGGGGGFGGGGGFGGGGDEGG?FFFC?FGCFGGGGGGGFFEG>FFFGGFGGGGGGGGFFFGGGGFGFFG
@M03364:396:000000000-C9LGT:1:1101:11816:2443 1:N:0:10
ACTCCTACGGAGGCAGCAGTGAGGAATATTGGTCAATGGATGAGAATCTGAACCAGCCAAGTAGCGTGCAGGACGACGGCCCTATGGGTTGTAAACTGCTTTTGTACGGGGATAAAGGAGCTTACGTGTCATTTTTTGCAGGTACCGTACGAATAAGGACCGGCTAATTCCGTGCCAGCAGCCGCGGTAATACGGAAGGTCCGGGCGTTATCCGGATTTATTGGGTTTAAAGGGAGCGCAGGCTGTCGGTTAAGCGTGTTGTGAAATGTAGGTGCCCAACACCTGCACTTCAGC
+
GGGGGGGGGGGGGGGGGGGGGGGGGGGGGGGGGGGGGGGGGGGGGGGGGGGGGGGGGGGGGGGGGGGGGGGGGGGGGGGGGGGGGGGGGGGGGGGGGGGGGGGGGGGGGGGEGGGGGGGGGGF,,BBFB:9,<BFFFGGGGGGGGDGGGGGGGGGGGGGGGGGGGGGGGFGGGGGGGGGGGGGGGGGGGGGGGGGGGGGGGGGGGGGGGGGGGGGGEGFFFGGGG8CCFGGGGGGGGGGGGGGGGGGGGGGGGGGEDGGGGGGGGGGGGGGGGGGGGGGGFFEGGGGFGFFGG>
@M03364:396:000000000-C9LGT:1:1101:14036:2535 1:N:0:10
ACTCCTACGGGAGGCAGCAGTAGGGAATTTTCGTCAATGGGCGCAAGCCTGAACGAGCAATGCCGCGTGAACGAGGAAGGTCTTCGGATCGTAAAGTTCTGTTGAGAGGGAAAAAGGAACACCAGAGGACATGCTGGTGAAGTGATATTACCTTTCGAGGAAGTCACGGCTAACTACGTGCCAGCAGCCGCGGTAATACGTAGGTGGCGAGCGTTATCCGGAATGATTGGGCGTAAAGGGTGCGTAGGCGGCGTCGTAAGTCGGTCTTAAAAGTGCGGGGCTTAACCCCGTG
+
GGGGGGGGGGGGGGGGGGGGGGGGGGGGGGGGGGGGGGGGGGGGGGGGGGGGGGGGGGGGGGGGGGGGGGGGGGGGGGGGGGGGGGGGGGGGGFGGGGGFGGGGGGGGGGGGGGGG:FGGGGG+<FGGB8A8C,DAFFGFEGGDFF9FGGFGFGGGGGGGEGGGGGGGGGGGGGGGGGGGGGGGGGGGGGGGGGGGGGGGGGGGGGGGGGGGGGGGGGGGGGGGGGFCFGGGGEECGGGGGGGGGGEGGGGGGGGGDFGGCFDGGGCGGGFGFGGGGGEGFFFGGGGFGD@G
@M03364:396:000000000-C9LGT:1:1101:7793:2560 1:N:0:10
ACTCCTACGGGAGGCAGCAGTGGGGAATCTTCCGCAATGGGCGAAAGCCTGACGGAGCAACGCCGCGTGAGTGAAGAAGGTCTTCGGATCGTAAAGCTCTGTTGTCGGGGACGAATGTTGAGACTTAGCACCTAAGTTTCAAATGACGGTACCTGACGAGGAAGCCACGGCTAACTACGTGCCAGCAGCCGCGGTAATACGTAGGTGGCGAGCGTTGTCCGGAATTATTGGGCGTAAAGGGAGCGCAGGCGGGAAGGTAAGTCTATCTTAAAAGTGCGGGGCTCAACCCCGTGG
+
GGGGGGGGGGGGGGGGGGGGGGGGGGGGGGGGGGGGGGGGGGGGGGGGGGGGGGGGGGGGGGGGGGGGGGGGGGGGGGGGGGGGGGGGGGGGGGGGGGGGGGGGGGGGGGGGGGGGGGGF,-BE,CFG,,8,8,:<FECFGAEFGDGGGGGGGGGGGGGGGGGGGGGGG7CGGGGGGGGGGGGGGGFGGGGGGGGGGGGGGGGGGGGGGGGGGGGGGGGGGGCEFGGDGGGGGGGEGF?C=FEGGGEEGGGGGG>EGGGGGGGGGGGGGGFGGGGGGGGGEFGGGGGFGFFDD)
@M03364:396:000000000-C9LGT:1:1101:20866:2564 1:N:0:10
ACTCCTACGGGAGGCAGCAGTAGGGAATCTTCGGCAATGGGCGAAAGCCTGACCGAGCAACGCCGCGTGAATGATGAAGGCCTTCGGGTTGTAAAATTCTGTTATAAGGGAAGAACGACTTTAGTAGGACATGGCTAGAGTGTGACGGTACCTTATGAGAAAGCCACGGCTAACTACGTGCCAGCAGCCGCGGTAATACGTAGGTGGCGAGCGTTATCCGGAATTATTGGGCGTAAAGAGCGCGCAGGTGGTTGATTAAGTCTGATGTGAAAGCCCACGGCTTAACCGTGGAGG
+
GGGGGGGGGGGGGGGGGGGGGGGGGGGGGGGGGGGGGGGGGGGGGGGGGGGGGGGGGGGGGGGGGGGGGGGGGGGGGGGGGGGGGGGGGGGGGGGGGGGGGGGGGCFGGGGGGGGCCCF7+-B,,:EFC5A,B,=D9DFF8CCDFFCGGGGGFGGGGGGGGGGGGGGGGFGEGGGGGGGGGGGGGGGGGGGGGGGGGGGGGGGGGGGGGGGGGGGGGGGGGGGFEGGGGGGGGGGGGGGGGGGGGGGG;EFGDEGFFGGGGGCFGGGGGGGGGFGGGGGGFFGGGGGFGFD*CG
@M03364:396:000000000-C9LGT:1:1101:13168:2609 1:N:0:10
ACTCCTACGGGAGGCAGCAGTGGGGAATATTGCACAATGGGGGAAACCCTGATGCAGCAACGCCGCGTGAGTGATGACGGCCTTCGGGTTGTAAAGCTCTGTCTTCAGGGACGATACTGAAAGTACCTTAGCTGGAAGCCACGGCTAACTACGTGCCAGCAGCCGCGGTGATACGTAGGGTGCAAGCGGTGTCCGGAATCATTGGGCGGAAAGTGCTCGTAGGCGGTTCGGCGCGTCCGGTGTGAAAGCCCATCGCTTAACGGTGGGTCTGCCCCGGGTTCGGGCGGGCTTGGG
+
GGGGGGGGGGGGGGGGGGGGGGGGGGGGCGGGGCFGGGGGG7FGGGFGGGGGCGGGGG8FGGGGGGGGGBGCFG<FG<FGGGCGGGGGGGGGGGG9FEFG,EF<,C@FFGGGGG=4=,5F,-,8CC5,,,58,,3,,338B3C@+++,33,8+3:>F9>D:,65*FG:***73?<3,4<CFC:,34F:*=F*7>*<7**2,>F,,<***/:8C09+++/:**/+2**/AE*:*/*:E8CEEC*/<+0<688A*?*C4*5+C*)/2/27D<@0*::D55E5>B=)7)5<93)>*9
@M03364:396:000000000-C9LGT:1:1101:7042:2632 1:N:0:10
ACTCCTACGGGAGGCAGCAGTGGGGAATATTGCACAATGGGCGCAAGCCTGATGCAGCGACGCCGCGTGCGGGAGGGAGGCCTTCGGGTTGTAAACCGCTTTTGTTCAAGGGCAAGGCGGGTCTTCGGAACCGTGTGGTGGATTGTTCGAATAAGCACCGGCTAACTACGTGCCAGCAGCCGCGGTAATACGTAGGGTGCAAGCGTTATCCGGGTTTGTTGGGCGTAAAGGGCTCGTAGGCGGTTCGTCGCGGTCGGGGTGGAAGTGCATCGCTTAAGGGTGGATCCGCGCGTG
+
FGGGGGGGGGGGGGGGGGGGCEFGGGGGGGGGGEFG8<FEG<BFG@7FF@<ECEF<EFCG7CFC=>FC+4CFEF+>4+BCEEFG9FEEFEEBFGAFGEGGGG9F,B<,,,:FFGGD7FG755F:9<B>+*>D*1,,*88<@*,767@,CF,:=FC:F82<EG77:22C:*22*;:<>6AGFED5EC**+:0;<AFGG*;8:9C5AC5>:@?C5*:C**2;ECDG>E88*0<C;8CEE88EGGGE**CC*2***/::7*77C8*3CD+:>:+9C*:1:*39>37CG6CF*5))/1
@M03364:396:000000000-C9LGT:1:1101:8291:2637 1:N:0:10
ACTCCTACGGGAGGCAGCAGTGGGGAATATTGCACAATGGGGGAAACCCTGATGCAGCAACGCCGCGTGAGTGATGACGGCCTTCGGGTTGTAAAGCTCTGTCTTCAGGGACGATAATGACGGTACCTGAGGAGGAAGCCACGGCTAACTACGTGCCAGCAGCCGCGGTCATACGTAGGTGGCGAGCGTTGTCCGGATTTACTGGGCGTAAAGGGAGCGTAGGCGGATTTTTAAGTGAGATGTGAAATACTCGGGCTTAACCTGAGTGCTGCATTTCAAACTGGAAGTCTAG
+
GGGGGGGGGGGGGGGGGGGGGGGGGGGGGGGGGGGGGGGGGGGGGGGGGGGGGGGGGGGGGGGGGGGGGGGGGGGGGGGGGGGGGGGGGGGGGGGGGGGGGGGGGGGGGGGGGGGGBFFEC8CBBBFGC:8:::FCFGGGGGGGGGFGGGFGFGGGGGGGGGGGGGGGG*;FFGGGGGGGGGGGGGGGGGGGGGGGGGGGGGGGGGGGGGGGGGGGGGGGGGGGGG:CEGGGDGGGGFGGGGGGGGGGGGGGGGGGGGGGGGGGGGGGGFGGGGGGGGGGFFGGFGGFGFFG
@M03364:396:000000000-C9LGT:1:1101:18687:2644 1:N:0:10
ACTCCTACGGGAGGCAGCAGTGGGGAATATTGGGCAATGGGCGCAAGCCTGACCCAGCAACGCCGCGTGAAGGAAGAAGGCTTTCGGGTTGTAAACTTCTTTTATGAGGGACGAATTGATGCCGGTACCTCCTGAATAAGCTCCGGCTAACTACGTGCCAGCAGCCGCGGTAATACGTAGGGAGCAAGCGTTATCCGGATTTACTGGGTGTAAAGGGCGTGTAGGCGGGAAAGCAAGTCAGATGTGAAAACTATGGGCTCAACCCATAGCCTGCATTTGAAACTGTTTTTCTTG
+
GGGGGGGGGGGGGGGGGGGGGGGGGGGGGGGGGGGGGGGGGGGGGGGGGGGGGGGGGGGGGGGGGGGGGGGGGGGGGGGGGGGGGGGGGGGGGGGGGGGGGGGGGFGFGGGGGGDG<FGDD-A++8FGF,C,:><DFGGGF<FFBFDCGGGGGGGGGGGGGFGGGGGGG4BEFGGGGGGGEGGGGGGGGGEGGGGGGDGGEGGGGGFFGGGGGGGGGGGGGGGGGGGGGG>FGGGGGGGGGGGGGGGGGGGFGGFFGGGGGGGGGGGGGGGGGGGGGGGGFFDGF>D=FFFGF>
@M03364:396:000000000-C9LGT:1:1101:14960:2666 1:N:0:10
ACTCCTACGGGAGGCAGCAGTGAGGAATATTGGTCAATGGGCGGAAGCCTGAACCAGCCAAGTCGCGTGAAGGATGAAGGTATTATGTATTGTAAACTTCTTTAGCAGTGGAGAAATAAGGGAGTCGAGCCTCCTGATGCTAGTACACTGAGAATAAGGATCGGCTAACTCCGTGCCAGCAGCCGCGGTAATACGTAGGTGGCGAGCGTTATCCGGAATGATTGGGCGTAAAGGGTGCGTAGGCGGCCTGTTAAGTCTGAAGTGAAAGGTACCGGCTCAACCGGTACAGGCTTT
+
GGGGGGGGGGGGGGGGGGGGGGGGGGGGGGGGGGGGGGGGGGGGGGGGGGGGGGGGGGGGGGGGGGGGGGGGGGGGFGGGFGGGGGGGGGGGGGGGGGGGGGGGGGGGGGGFFGFE9EFAEEG7+BFG>+88:B?BEFGGGAFGFGGGGGEG?FGGGGGGGGGGGGGGGFGGGGGGGGGGGGGGGGGGGDGGGGGGGGGGGGGGGGGGGGGGGGGGCDGGGGGGGGGEGEGGGGGGGGGGGGGGGGGGGGGGFGGGGGGF7C>CFFEGGGGGGGGGGDGFFFGGGGGFFFFDC4
@M03364:396:000000000-C9LGT:1:1101:17719:2679 1:N:0:10
ACTCCTACGGGAGGCAGCAGTGGGGAATCTTGCGCAATGGGGGCAACCCTGACGCAGCGACGCCGCGTGCGGGACGAAGGCCTTCGGGTCGTAAACCGCTTTCAGCAGGGACGAGGCCGCGAGGTGACGTTCCCTGCAGAAGAAGCCCCGGCTAAATACGTGCCAGCAGCCGCGGTAATACGTATGGGGCGAGCGTTATCCGGATTCATTGGGCGTAAAGCGCGCGTAGGCGGCCCGTTAGGTCGGAGGTAAAAGCCCGGGGCTCAACCCCGGCGAGCCTCCGATACCGGCGGG
+
GGGGGGGGGGGGGGGGGGGGGGGGGGGGGGGGGGGGGGGGGGGGGGGGGGGGGGGGGGGGGGGGGGGGGGGGGGGGGGGGGGGGGGGGGGGGGGGGGGGGGGGGGGGGGGGGGGEFGGFGG4=4*<FC+84,?AFCFEFGGGGGGGEFGGGG:EDGGGGGFGGGGGGGGFGGGGGGEGGGGGFGGFGGGGGGGGGEGGGGGGGDGGGGGGGGGFG>EGGGGGGGGGGGGGGGGGGGG8CEEGGGGGEGGCECGFGC5CEEEGGGGGFGFGGGGGGDGDEFFFGDGGGFGFFGGG
@M03364:396:000000000-C9LGT:1:1101:14451:2689 1:N:0:10
ACTCCTACGGGAGGCAGCAGTGGGGAATATTGCACAATGGGGGAAACCCTGATGCAGCAACGCCGCGTGAGTGATGACGGTCTTCGGATTGTAAAGCTCTGTCTTCAGGGACGATAATGACGGTACCTGCGAAGGAAGCCACGGCTAACTACGTGCCAGCAGCCGCGGTAATACGTAGGTGGCAAGCGTTGTCCGGATTTACTGGGCGTAAAGGGAGCGTAGGCGGATTTTTAAGTGGGATGTGAAATACCCGGGCTTAACCTGGGTGCTGCATTCCAAACTGGAAGTCTAG
+
GGGGGGGGGGGGGGGGGGGGGGGGGGGGGGGGGGGGGGGGGGGGGGGGGGFGGGGGGGGGGGGGGGGGGGGGGGGGGGGGGGGGGGGGGGGGGFGGGGGGGGGFGGGGGGGGGGDE:EFEG-CFFGGGE,@+3+6,6DFFGGGFGGCFGFFFCAFGGGGGGGGGGGGGG:>FGGGGGGGFGGGGGGGGGGGGGGGGGGGGGGDGGGGGGGGFFCEGGDEECEGGGGEEEG7CFFFGGGFECGGGGGFFGGCGGGGDDCGGGGFGFGGGGGGGGGGGGGGGFFGGGGGFCFFG
@M03364:396:000000000-C9LGT:1:1101:12579:2719 1:N:0:10
ACTCCTACGGGAGGCAGCAGTAGGGAATTTTCGGCAATGGGGGAAACCCTGACCGAGCAACGCCGCGTGAACGAAGAAGGCCTTCGGGTCGTAAAGTTCTGTTGTACGGGAAGAACGTCGGATGGAGGGCATGCCATGCGAGTGACGGTACCGAACATAGAAAGCCACGACTAACTACGTGCCAGCAGCCGCGGTAATACGTAGGTGGCGAGCGTTATCCGGAATCATTGGGCGTAAAGAGGGAGCAGGCGGTGATACAGGTCTGGAGGTGAAAGCCCGAAGCTAAACTTCGGG
+
GGGGGGGGGGGGGGGGGGGGGGGGGGGGGGGGGGGGGGGGGGGGGGGGGGGGGGGGGGGGGGGGGGGGGGGGGGGGGGGGGGGGGGGGGGGGGGGGGGGGGGGGGGGGGGGGGGGGGDFE7@F++@FF+8@@,:<,@FCCF:FFCCFEFGGGGGGGGCGGGGGGG:FFG*1:FGGGGDEGGGFFGFGGGGGGGGGGGGGGGGGGGGGGGGGGGEGGEFFGEC;CFGGCFGGGGGGGGFGGGGGGGGGF88EGEE*:*0<9C+9CGFCCDGGGFD<FGFGGDFGGGGGFFFFGDD
@M03364:396:000000000-C9LGT:1:1101:12481:2771 1:N:0:10
ACTCCTACGGGAGGCAGCAGTGGGGAATCTTCCGCAATGGGCGCAAGCCTGAACGAGCAATGCCGCGTGAACGAGGAAGGTCTTCGGATCGTAAAGTTCTGTTGAGAGGGAAAAAGGAACACCAGAGGCCATGCTGGTGAAGTGATATTACCTTTCGAGGAAGTCACGGCTAACTACGTGCCAGCAGCCGCGGTAATACGTAGGTGGCGAGCGTTATCCGGAATGATTGGGCGTAAAGGGTGCGTAGGCGGCCTGTTAAGTCTGAAGTGAAAGGTACCGGCTCAACCGGTAC
+
GGGGGGGGGGGGGGGGGGGGGGGGGGGGGGGGGGGGGGGGGGGGGGGGGGGGGGGGGGGGGGGGGGGGGGGGGGGGGGGGGGGGGGGGGEGGGGGFGGGGGFGGGGGGGGGGGGGGFGFGGGG+DFFG++8:BFGGFGG9<DGFCFFFFGFGFGGGGFGGGGGGGGGGGGGGGGGGGGGGGGGGGGGGGGGGGGGGGGGGGGGGGGGGGGGGGGDGFGGGGGGGGGGGGGGGGEEGFFGGGGEGGGGGGGGGGGGGGGGGCCCGDGGGGGGGGGGFGFCD55EGGFGFGFBC
@M03364:396:000000000-C9LGT:1:1101:14754:2787 1:N:0:10
ACTCCTACGGGAGGCAGCAGTGGGGAATATTGCACAATGGGCGCAAGCCTGATGCAGCGACGCCGCGTGCGGGATGGAGGCCTTCGGGTTGTAAACCGCTTTTGTTCAAGGGCAAGGCACGCTGTCGGACGTGCTGAGTGGATTGTTCGAATAAGCACCGGCTAACTACGTGCCAGCAGCCGCGGTAATACGTAGGGTGCAAGCGTTATCCGGATTTATTGGGCGTAAAGGGCTCGTAGGCGGTTCGTCGCGTCCGGTGTGAAAGTCCATCGCTTAACGGTGGATCCGCGCCGG
+
GGGGGGGGGGGGGGGGGGGGGGGGGGGGGGGGGGGGGGGGGGGGGGGGGGGGGGGGGGGGGGGGGGGGGFGGGGGGGGGGGGGGGGGGGGGGGGGGGGGGGGGGGGG9DFGGGGGG7CFFE+B+FFGG+8@+8*3<@FFFE,8>F,3?FGFG*DFFGGGGGGGGGGGGGBCFGGGFGGGGGGGGGGGGG?CFFCFGGGGGGGGGGGGDGGGGGEEGGDCGGGGGGECEFFGGGGGGGGGGGGGEEGGGGGGGGGGGG:EEGG7CFCFCCFGGDGFGGDGGFFGGCG<>GFDGGG
@M03364:396:000000000-C9LGT:1:1101:21653:2820 1:N:0:10
ACTCCTACGGGAGGCAGCAGTGGGGAATATTGCGCAATGGGCGAAAGCCTGACGCAGCGACGCCGCGTGAGGGATGAAGGTCCTCGGATCGTAAACCTCTGTCAGAAGGGAAGAAACTGAAGCGGGCTAATCAGCGTTTCATTGACGGTACCTTCAAAGGAAGCACCGGCTAACTCCGTGCCAGCAGCCGCGGTAATACGGAGGGTGCGAGCGTTAATCGGAATCACTGGGCGTAAAGCGCATGTAGGCTGTCGAGTAAGTCAGGGGTGAAATCCCACGGCTCAACCGTGGAAC
+
GGGGGGGGGGGGGGGGGGGGGGGGGGGGGGGGGGGGGGGGGGGGGGGGGGGGGGGGGGGGDFGGGGGGGGGGGGGGGGGGGGGGGGGEDFGGGGGGGGGGGGGED<CFFGG8FG8CB9CB,-B++8@C,,8,,83*@3CFGG9DAAFFFGCF9FCEFGGFGGGGGG7FCCCFGGGFFGBFCFFC7:FFFGEGGGDE7FGGGCGEGCEEGDEEE2*;8<<EEGEFC9CCEFGGEGGCFGGGGDGGFGGGGFFFFGGGGGGGGGFFCDGCCC?GGEG9<FGGDFCCGGGFDFED=7
@M03364:396:000000000-C9LGT:1:1101:19395:2825 1:N:0:10
ACTCCTACGGGAGGCAGCAGTGGGGAATCTTCCGCAATGGGCGAAAGCCTGACGGAGCAACGCCGCGTGAGTGAAGAAGGTCTTCGGATCGTAAAGCTCTGTTGTCGTGGACGAATGTTGAAATCTAGTCTTTAGATTTCAGATGCCGGTACCTGACGAGGAAGCCACGTCTAACTACGTGCCAGCAGCCGCGGTAATACGTAGGTGGCGAGCGTTGTCCGGAATTATTGGGCGTAAAGGGAGCGCAGGCGGGAAAGTAAGTCTATCTTAAAAGTGCGGGGCTCAACCCCGGGG
+
GGGGGGGGGGGGGGGGGGGGGGGGGGGGGGGGGGGGGGGGGGGGGGGGGGGGGGGGGGGGGGGGGGGGGGGGGGGGGGGGGGGGGGGGGGGGGGGGGGGGGGGAFGG4FGGGGGGF8FFD,-CD,CBF,,9,<,=,CFFGG,BEF9FFGFCF>FGGGGGGGGGGGGGGG>FGCGGGGGGGGGGGGGGGGGGGGGGGGGGGGCFGGGGGGGGGGGGGGGGGGGEGGG?CEGGGGG:?CEGGGGGGGE5EGGGGGG>CGGGEF0?+ADGGGFCGGG7FFGGGFE*57CGFGFF)9)
@M03364:396:000000000-C9LGT:1:1101:22950:2831 1:N:0:10
ACTCCTACGGGAGGCAGCAGTGGGGAATTTTGGACAATGGGCGCAAGCCTGATCCAGCTATTCCGCGTGTGGGATGAAGGCCCTCGGGTTGTAAACCACTTTTGTAGAGAACGAAAAGACATCTTCGAATAACTGTTGTTGCTGACGGTACTCTAAGAATAAGCACCGGCTAACTACGTGCCAGCAGCCGCGGTAATACGTAGGGTGCGAGCGTTAATCGGAATTACTGGGCGTAAAGGGTGCGCAGGCGGTTGAGTAAGACAGATGTGAAATCCCCGAGCTTAACTCGGGAAT
+
GGGGGGGGGGGGGGGGGGGGGGGGGGGGGGGGGGGGGGGGGGGGGGGGGGGGGGGGGGGGGGGGGEGFGGGGGGGGGGGGGGGGGGGGGGGGGGGGGGGGGGGGGGGGGGGGGGDGCFGGCAF?,:A<=EF,,,:,5BFGGGGGAFDEGGGG9DGGGGGGGGGGGGGGGEEGGGGGGGGGGGGGGGGGGGGCE<<CFGGGFGGDGGGEEFGGGCBEGGGGGGGGGGGGGGGGGGGGGGGGGGGGDGGGGGGCEECCGFGG?FCGCGFGGGGGGFGGGGCDBBFC>FGFGFFG79
@M03364:396:000000000-C9LGT:1:1101:14658:2856 1:N:0:10
ACTCCTACGGGAGGCAGCAGTGGGGAATCTTCCGCAATGGGCGAAAGCCTGACGGAGCAACGCCGCGTGAGTGAAGAAGGTCTTCGGATCGTAAAGCTCTGTTGTCGGGGACGAATGTTGAGACATAGATCGTAAGTTTCAAATGACGGTACCTGACGAGGAAGCCACGGCTAACTACGTGCCAGCAGCCGCGGTAATACGTAGGTGGCGAGCGTTGTCCGGAATTATTGGGCGTAAAGGGAGCGCAGGCGGGAGGGTAAGTCTATCTTAAAAGTGCGGGGCTCAACCCCGTGG
+
GGGGGGGGGGGGGGGGGGGGGGGGGGGGGGGEGEFGGGGGGGGGGGGGGGGGFG7FGGEGGGGGGGGFGGGGGGGGGGGGFGGGGGG@FEGGGGGGGEGGCG<5EFF@FFGFEGF=,C<,,::33:>=<,8+:@,,89@F<,3@7:3+3@8C:FCFF:@FBFF:,@>,>*4=F7C=CFEFEG7<<8CCG:<:F@CCEECFGGGGGGGGE8:88CEEEGG:CE5?F0CEGGFFGD*/CFEGC85/CEEGCEGGGD*5)1?CFGGCCGFG=FCGCFGGGGGGED7*C6F4C>E**)
@M03364:396:000000000-C9LGT:1:1101:19367:2873 1:N:0:10
ACTCCTACGGGAGGCAGCAGTGGGGAATATTGCACAATGGGGGAAACCCTGATGCAGCAACGCCGCGTGAGTGATGACGGCCTTCGGGTTGTAAAGCTCTGTCTTCAGGGACGATAATGACAGTACCTGAGGGGGAAGCCACGGCTAACTACGTGCCAGCAGCCGCGGTAATACGTAGGTGGCGAGCGTTGTCCGGATTTACTGGGCGTAAAGGGAGCGTAGGCGGACTTTTAAGTGAGATGTGAAATACCCGGGCTTAACTTGGGTGCTGCATTTCAAACTGGAAGTCTAG
+
GGGGGGGGGGGGGGGGGGGGGGGGGGGGGGGGGGGGGGGGGGGGGGGGGGGGGGGGGGGGGGGGGGGGGGGGGGGGGGGGGGGGGGGGGGGGGGGGGGGGGGGGGGGGGGGGGGGGEGGGG-C?<CFG9,A++86+@FGFFGGGGGGGGGGGEGGGGGGGGGGGGGGGG*:CFGGGGGGGGGGGGEGGGGGGGGGGGGGGGGGGGGGGGGGGGGGGGGGGGGGGGG>EEGGGGGGGGGGGGGGGGGGGGGGGGGGGGEGGG7FGGGGGDGGGFGCFGGGGFFGGGGGFGFFG
@M03364:396:000000000-C9LGT:1:1101:9011:3003 1:N:0:10
ACTCCTACGGGAGGCAGCAGTGGGGAATATTCCGCAATGGGGGAAACCCTGACGGAGCAACGCCGCGTGGACGATGAAGGCCGGAAGGTTGTAAAGTCCTTTTATTATTGAGGAATAAGCAGGAGAGGGCATGCTCCTGCGGTGACTGTAGGTAATGAATAAGCACCGGCTAATTACGTGCCAGCAGCCGCGGTAATACGTAAGGTGCGAGCGTTATTCGGAATTATTGGGCGTAAAGGGCATGTAGGCGGAACGGCAAGCTTGGTGTGAAATGCCGGGGCTCAACCCCGGAAC
+
GGGGGGGGGGGGGGGGGGGGGGGGGGGGGGGGGGGGGGGGGGGGGGGGGGGGGGGGGGGGGGGGGGGGGGGGGGGGGGGGGGGGGGGGGGGGGGGGGGGGGGGFGGGGGGGGGGFG,EFGF>B++BFG888BDDFGGGGGGGGECGGFGGGGGGGGGGGGFGGGGGFGGGEDFGGGGGGGGGGGGGGGGGGGGGGGGGGGGGGGGGGGGEGGGGGGGGGGGGGGGGGGGGGGGGGGGGCGGGGGGGGGGGGGGGGGGGGGGGGGGGGGGGGGCGGGGGGGF>GGGGGFGFDDGG
@M03364:396:000000000-C9LGT:1:1101:16265:3077 1:N:0:10
ACTCCTACGGGAGGCAGCAGTGGGGAATATTGCACAATGGGGGAAACCCTGATGCAGCAACGCCGCGTGAGTGATGACGGCCTTCGGGTTGTAAAGCTCTGTCTTCAGGGACGATAATGACGGTCCCTTTGTAGGAAGCCACGGCTAACTACGTGCCAGCAGCCGCGGTGATACGTAGGTGGCGAGCGTTGTCCGGATTTACTGGGCGTAAAGGGAGCGTAGGCGGATTTTTAAGTGAGATGTGAAATACTCGGGCTTAACCTGAGGGCTGCATTTCAAACTGGAAGTCTAG
+
FFGEFGFDCCE;FE7FGGGFFDCG@7C@CCFC9FE9FEFGFGDCGGA6BE@CFGGGGCGD@@@FGGGGGGGGA?CEFGFGEE@E9FE@FF@FD<FEFFAF<FBFEEE?9?F7C4+8+C5F?B=BB=,C,,8<,C3,7,>=,<:>BF:FFFGF3>><8FFEGGGAF:C:E*;C,=F:<<*>FFF*<*:CFCE:,?CFG<F?@C@EECEEGEGCFGG*?*::*CE+:E:E?FG?ECE+@EC97CG?F9EGCE9+1:8*);7E+<F****1*7;D6::77F:7@B?70>F6*@@D
@M03364:396:000000000-C9LGT:1:1101:15708:3129 1:N:0:10
ACTCCTACGGGAGGCAGCAGTGGGGAATTTTGGACAATGGGCGCAAGCCTGATCCAGCTATTCCGCGTGTGGGATGAAGGCCCTCGGGTTGTAAACCACTTTTGTAGAGAACGAAAAGACACCCTCGACTACATGGTGTTGCTGACGGTACTCTAAGAATAAGCACCGGCTAACTACGTGCCAGCAGCCGCGGTAATACGTAGGGTGCGAGCGTTAATCGGAATTACTGGGCGTAAAGGGTGCGCAGGCGGTTGAGTAAGACAGATGTGAAATCCCCGAGCTTAACTCGGGAAT
+
GGGGGGGGGGGGGGGGGGGGGGGGGGGGGGGGGGGGGGGGGGGGGGGGGGGGGGGGGGGGGGGGGGGGGGGGGGGGGGGGGGGGGGGGGGGGGGGGGGGGGGGFFFFFFGGGGFFFFFGFGGG+BBFG+8@:,5,BDFGGGFGGGGGGGGGGGGGGGGGGGGGGGGGGGGGGGGGGGGGGGGGGGGGGGGGGGBFGGGGGGGGGGGGGGGEEGGGGGGGGGGGGGGGGGGGGGEEGGGGGGGGGGGGGGGGGDGFGGFGGGGGGGGGGGGGGGGGGGGEGFECGGGGFG@B3<9
@M03364:396:000000000-C9LGT:1:1101:20968:3150 1:N:0:10
ACTCCTACGGGAGGCAGCAGTGGGGAATATTGCACAATGGGGGGAACCCTGATGCAGCGACGCCGCGTGCGGGATGGAGGCCTTCGGGTCGTGAACCGCTTTTGTTTGGGAGCAAGCCTTCGGTTGAGTTTCCCATTCGAATAAGCACCGGCTAACTACGTGCCAGCAGCCGCGGTAATACGTAGGGTGCAAGCGTTGTCCGGAATCATTGGGCGTAAAGGGCTCGTAGGCGGTTCGTCGCGTCCGGTGTGAAAGCCCATCGCTTAACGGTGGGTCTGCGCCGGGTACGGGCGG
+
GGGGGGGGGGGGGGGGGGGGGGGGGGGGGGGGGGGGGGGGGGGGGGGGGGGGGGGGGGGGGGGGGGGGGDGGGGGGGGGGGGGGGGGGGEGGEGGGGGGFDCGGG8C8FFGEEGGC+*?:<-88<CCF<,?,,,,3<,,3,<*3<C70;C:CE>CGFCFCC6CGG6CFGCFCEGGDEGGGGGCFFDGGGGGGG>:CE5EFFEGEGGGGGGGGGFEEG5CFGGGGGGE88CFGGGGDGGGEGGGCEGG:ECC9CFGGGGFFEGDCFDF79C?3>5CCC5FD)7=DG9>@GFFGGG
@M03364:396:000000000-C9LGT:1:1101:21721:3151 1:N:0:10
ACTCCTACGGGAGGCAGCAGTGGGGAATCTTCCGCAATGGACGAAAGTCTGACGGAGCAACGCCGCGTGAGTGATGAAGGTCTTCGGATTGTAAAACTCTGTTGTCAGGGACGAATGTACTGACTTACCCTCCACTTCGGTATTGCCGGTACCTGACGAGGAAGCCACGGCTAACTACGTGCCAGCAGCCGCGGTAATACGTAGGTGGCAAGCGTTGTCCGGAATTATTGGGCGTAAAGAGCATGTAGGCGGGCTTTTAAGTCCGACGTGAAAATGGGGGGCTTAACCCCGTAT
+
GGGGGGGGGGGGGGGGGGGGGGGGGGGGGGGGGGGGGGGGGGGGGGGGGGGGGGGGGFGGGGGGGGGGGGGGGGFGGGGGGGGGGGGFEGGGGGGGGGGGGGGCFFGGGGGGGGGCE<F9F<C3,CFF,,8+3BFFCGFGCACFF,,@FGEGFFGGGGGGEBGGFFFGGGDEGGGGGGGGGGFGGGGGGFFGGG1CFGGGFFFGGGGGCFCFGGGGGGGFEGCE8C?ECFFC@E:ECEGFGGGCFGGGG6EEGGC=FGGGG9DGC7EDCCFGG79C**:D@EEGGDGFF>B997
@M03364:396:000000000-C9LGT:1:1101:23393:3189 1:N:0:10
ACTCCTACGGGAGGCAGCAGTGAGGAATATTGGTCAATGGATGAGAATCTGAACCAGCCAAGTAGCGTGCAGGACGACGGCCCTATGGGTTGTAAACTGCTTTTGTACGGGGATAAAGGAGCTTACGTATACGTTTTTGCAGGTACCGTACGAATAAGGACCGGCTAATTCCGTGCCAGCAGCCGCGGTAATACGGAAGGTCCGGGCGTTATCCGGATTTATTGGGTTTAAAGGGAGCGCAGGCTGTCGGTTAAGCGTGTTGTGAAATGTAGGTGCCCAACACCTGCACTGC
+
GGGGGGGGGGGGGGGGGGGGGGGGGGGGGGGGGGGGGGGGEGGFGGGGGGGGGGGGGGGGGGGGGGGGGGGFGGGGGGGGGGGGGGGGGGGGGGGGGGGGGGGFGFGDGGGGGDCFCABB,-BA,BFF5?F,45B8FFGGGFCFGF9CGGGG:FFFGCGGFGGGGGCFF9>FFGFGGFGGGFGGEGGEF7FGGGGGGGEGFGGGGGDDGGGGGGGEGGDGEFFE6C28;EFGGGGGGGGGDE7EGGCFFGEE5+@CDGGEC;D57CGGGGF=DGFFFCCCEFGGFCGFCFFG
@M03364:396:000000000-C9LGT:1:1101:14923:3230 1:N:0:10
ACTCCTACGGGAGGCAGCAGTGGGGAATATTGCACAATGGAGGGAACTCTGATGCAGCGACGCCGCGTGAGTGAAGAAGTATTTCGGTATGTAAAGCTCTATCAGCAGGGAAGAAGACGACGGTACCTGACTAAGAAGCCCCGGCTAACTACGTGCCAGCAGCCGCGGTAATACGTAGGGGGCAAGCGTTATCCGGATTTACTGGGTGTAAAGGGAGCGTAGACGGCGGTGCAAGTCTGAAGTGAAAGGCGGGGGCTCAACTCCCGGATTGCTTTGGAAACTGCATGGCTAG
+
GGGGGGGGGGGGGGGGGGGGGGGGGGGGGGGGGGGGGGGGGGGGGGGGGGGGGGGGGGGGGGGGGGGGGGGGGGGGGGGGGGGGGGGGGGGGGGGGGGGGGGGGGGGFGGGGGGGGCFF7=8@8DFGG,,883>FFFGGGGGGFGGFGGGGGGGGGGGGGGGGGGGGGG@8FGGFFFGGGGGGGGGGGFGGGGGGGGGGGGGGGGGGGGGGGGGGGGGGGGGGGGGEGGGGGGGGGGGGFGGGGGGGGGGGGEGGGGGGGGGGGGGGGGGGGGGGGGFGGFFGGGGGFGFFG
@M03364:396:000000000-C9LGT:1:1101:24671:3260 1:N:0:10
ACTCCTACGGGAGGCAGCAGTAGGGAATCTTCCACAATGGACGCAAGTCTGATGGAGCAACGCCGCGTGAGTGAAGAAGGTTTTCGGATCGTAAAGCTCTGTTGTTGGTGAAGAAGGATCGTGGTAGTATCTGGCCTTTATTTGACGGTAATCAACCAGAAAGTCACGGATAACTACGTGCCAGCAGCCGCGGTAATACGTAGGGTGCAAGCGTTGTCCGGAATCATTGGGCGTAAAGGGCTCGTAGGCGGTTCGTCGCGTCCGGTGTGAAAGCCCATCGCTTAACGGTGGGTC
+
GGGGGGGGGGGGGGGGGGGGGGGGGGGGGGGGGGGGGGGGGGGGGGGGGGGGGGGGGGGGGGGGGGGGGGGGGGGGGGGGDFGGGGGCEGGGGGGGGGGGGFG,E?EF7FGFFGAA8FF,84:+8FF<<,88?,,,58C9<DFCADFGCFBAFGFCDEBADGGGC,FFG+8:CFGGGGFGGGGGFGGGGGGGGFGCFGGGGGGGGGGGGGGGGGGGGGGGGGGGGG9CFFEFGDGGGGGGDGFG5CFGGGGEGGGGGCGGE*9CE<EGCF7CCC69CCCD>F77FGGECFFGD*
@M03364:396:000000000-C9LGT:1:1101:9195:3292 1:N:0:10
ACTCCTACGGGAGGCAGCAGTGGGGAATCTTCCGCAATGGACGAAAGTCTGACGGAGCAACGCCGCGTGAACGATGACGGCCTTCGGGTTGTAAAGTTCTGTTATACGGGACGAATGGCGTAGCGGTCAATACCCGTTACGAGTGACGGTACCGTAAGAGAAAGCCACGGCTAACTACGTGCCAGCAGCCGCGGTAATACGTAGGTGGCAAGCGTTGTCCGGAATTATTGGGCGTAAAGGGCGCGCAGGCGGCGTCGTAAGTCGGTCTTAAAAGTGCGGGGCTTAACCCCGTG
+
GGGGGGGGGGGGGGGGGGGGGGGGGGGGGGGGGGGGGGGGGGGGFGGGGGGGGGGGGGGGGGGGGGGGGGGGGGGGGGGGGGGGGGGGGGGGGGGGGGGGGGGGGGGGG>GGGGEGGGGEF+@F+@FE+,8<:,DFGGGGG>CFGEGFGGGGFGGGGGGGGGGGGEFGGCEGGGGGGGGGGGGGGGGGCGGGGGGGGGGGGGGGGGGGGGGGGGGGGGGGGGC=FGGGGFFFGGGGGFGGGGGGGGGGGGGGDGGGGG=GGGGGEDEGG7CGGGFFFGGGD@GCFFFFFF@CD
@M03364:396:000000000-C9LGT:1:1101:23777:3298 1:N:0:10
ACTCCTACGGGAGGCAGCAGTGGGGAATCTTCCGCAATGGGCGAAAGCCTGACGGAGCAACGCCGCGTGAGTGAAGAAGGTCTTCGGATCGTAAAGCTCTGTTGTCGGGGACGAATATTTGGGCCTAGCACAGCGGTTTCCAATGACGGTACCTGACGAGGAAGCCACGGCTAACTACGTGCCAGCAGCCGCGGTAATACGTAGGTGGCGAGCGTTGTCCGGAATTATTGGGCGTAAAGGGAGCGCAGGCGGAAAGGTAAGTCTATCTTACACGTGCGGGGCTCAACCCCGTGG
+
CFGGGFGGGGGGGGGGGGGGGGGGGGGGFGGGGGGGGGGGGGGGGGGGGGGGEGEGGGGGGEGGGGGEDFEGGGGGGFFGEGGGGGDFCEGGGGGGFEFGFGG9F<FGGGG+CG>,8=F<<-B:38BB33@,,,++3<3E,,@@E,,*@F:<9BF8D*C<*4<FF:,CEEBFGGGGGGG+CC:9CFFEF*4BC:8?8@<CFFGGEGGGGEECGG88*/<CC8E5;F@9CCGG**/:*A9?CFED=CE555:=?*:C5CFDEFF?FF+:DC+:***19757)./9*2*7*:@D<7
@M03364:396:000000000-C9LGT:1:1101:23392:3307 1:N:0:10
ACTCCTACGGGAGGCAGCAGTGGGGAATATTGGCCATGGGCCGAAAGCCTAACCCACCACCGCCCCGGGAGGGAAGAAGGGTTTCGCCTCTTAACCCTCGTTCTTATGGGCCGAGGGAAGGTACGTTACCACGGCGGGAACCCCCGCCTACCTAGGTGCCGGCACCCGCGGTAATACGTAGGGGGCGAGCGTTGTCGGGAATGTTGGGGCGTAAAGGGCGCGTAGGCGGCCGGTTAGGTCTGGAGGGAAAGTCCTGCTTTTAAGGTGGGATTTCCTTTGGATACTGTCGGGCTT
+
GGGGGGGGGGGGGGGGGGGGGGGGGG,6,E<FG,CE,,CF,9+@F+6E6,,:CFE:,,F,,+@:+6++8+@F+B4=F,EF7FG:?F++++,,<F,E,,+4++:+8,5:F,,43@+@+B,++33,+,,:8,8,+++3>*<<*CFF*=*1*=,42,,,82?B**4**;8*/*2*:89+0*2+;CGG585*2/*:***<*:2E/*++3+;C/*12CECFG>5****/:/+?5?*1C**;**+0+;:+2**:C8@<A9C7*<CF:+*302<C<C+9*0+:?*<94?70*2**9@;3D*
@M03364:396:000000000-C9LGT:1:1101:25386:3322 1:N:0:10
ACTCCTACGGGAGGCAGCAGTGGGGAATCTTCCGCAATGGGCGAAAGCCTGACGGAGCAACGCCGCGTGAGTGATGACGGCCTTCGGGTTGTAAAGCTCTGTGACCGGGGACGAACGGTCTGTCAGCTATTCACTTATGGAAGTGACGGTACCCGGATAGCAAGCCACGGCTAACTACGTGCCAGCAGCCGCGGTAATACGTAGGTGGCAAGCGTTGTCCGGAATTATTGGGCGTAAAGCGCGCGCAGGCGGCTTCCTAAGTCCATCTTAAAAGTGCGGGGCTTAACCCCGTGG
+
GGGGGGGGGGGGGGGGGGGGGGGGGGGGGGGGGGGGGGGGGGGGGGGGGGGGGGGGGGGGGGGGGGGGGGGGGGGGGGGGGGGGGGGGGGGGGGGGGGGGGGGGGGGGGGGGG>@FCEFGFF@,3@FG,,8,<;38;FFFC:FFG,;@FGFGGGGGGGGGGGGGGGGGG*BFFGGFGGGGGGGGGGGGGGGGGGGGGGGGGFGGGGFGGGGGGGCEGGGGGGEGGFFGGGGGGGEEGGGGGGGGGGGGGGEGEEGFGGGGDGGGGGGGGGFFGGCFGGGGFFGGGGGFGF>CD/
@M03364:396:000000000-C9LGT:1:1101:18662:3341 1:N:0:10
ACTCCTACGGGAGGCAGCAGTGAGGAATATTGGTCAATGGGCGAGAGCCTGAACCAGCCAAGTAGCGTGCAGGAAGACGGCCCTATGGGTTGTAAACTGCTTTTGTAAGGGGATAACGTACTCCCCGTTTGTTGTTTTGTAGGTACCATAAGCATAAGGACCGGCTAATTCCGTGCCAGCAGCCGCGGTAATACGGAAGGTCCGGGCGTTATCCGGATTTATTGGGTTTAAAGGGAGCGTAGGCCGTGGGTTAAGTGTGTTGTGATATGTAGGCGCTCAACGTCTGACTTGCAC
+
GGGGGGGGGGGGGGGGGGGGGGC@E@FFGGGGGFFGGGGGGGGGCGGFGGGGGGGGGGGG8FF,FFGGGGGAFGGGGGGGGEGGGGGG8FECCFFGFGGGAFEAFEG,CFGGGCAF5+B,+4C<,8CFA84B:F,,8=A>FD,:CF<FFG,A,CCGGAFGFDGGFGG<>@9=CF*CFFDF7:>,:8FEGGGCGEFGDGEGGFCGDG7FGGG89::B=88+@CC76C;CE8F9C7;>5=8:C8CCGG=:C*:CCCFFCFFFEFFCF*:?GFFFG?=CDD56?BF3CG>?CF?F6*
@M03364:396:000000000-C9LGT:1:1101:7436:3353 1:N:0:10
ACTCCTACGGGAGGCAGCAGTGGGGAATCTTCCGCAATGGACGAAAGTCTGACGGAGCAACGCCGCGTGAACGATGACGGCCTTCGGGTTGTAAAGTTCTGTTATACGGGACGAATGGCGTCGCGGTCCCTCCCCTTTACGTGTGACGGTACCGTAAGAGAAAGCCACGGCTAACTACGTGCCAGCAGCCGCGGTAATACGTAGGTGGCAAGCGTTGTCCGGAATTATTGGGCGTAAAGGGCGCGCAGGCGGCGTCGTAAGTCGGTCTTAAAAGTGCGGGGCTTAACCCCGGGG
+
GGGGGGGGGGGGGGDGGGGGGGGGGGGGCGGEGGGGGGGGGGGEG@FGGGGGGGGGGGGGGGGGGGG=FGGFGGGFGGGGGGG=FGGGEEFFFCGGECGGGGGGG<FEGGDGDGFGFAFGG7C:@@F><33833F,@,;BC,,@F;;F@C*>CFFG*<FFGGGGGCFCEFGCGCGCFFGFGGGCFFCCGDE8EGEGEGFGGGGFGGGGGDGFGGGDGGFGGGGGFGGC:CGGGGCGGGGG=*:>CGGGGGGGGG/:<*:CGADCE7CDF7<C*CCFGGGGFEEGGGG9D@D53)
@M03364:396:000000000-C9LGT:1:1101:16826:3361 1:N:0:10
ACTCCTACGGGAGGCAGCAGTGGGGAATATTGCACAATGGGGGGAACCCTGATGCAGCGACGCCGCGTGCGGGATGGAGGCCTTCGGGTCGTGAACCGCTTTTGTTTGGGAGCAAGCCTTCGGGTGAGCTTAGCTTTCGAATAAGCACCGGCTAACTACGTGCCAGCAGCCGCGGTAATACGTAGGGTGCAAGCGTTGTCCGGAATCATTGGGCGTAAAGGGCTCGTAGGCGGTTCGTCGCGTCCGGTGTGAAAGCCCATCGCTTAACGGTGGGTCTGCGCCGGGTACGGGCGG
+
GGGGGGGGGGGGGGGGGGGGGGGGGGGGGGGGGGGGGGGGGGGGGGGGGGGGGGGGGGGGGGGGGGGGGGGGGGGGGGGGGGGGGGGGGGGGGGGGGGGGGGGFGGGGGGGGGGGGFGGG9-=*FFFG,,53,0,<A<EEDFFGGG,*;CGGCEFGGGGGFGGGGGGGGGEEGGGCGGGGGG@FGEG?EC8EGGGEGGGGGGGEGGGGGFGGGGGGGGGGGGGGGGDEGGGGGGGGEEGGGGGGEEGCECEGGGGGGGGGDEGGFDGGGGEGGGGGFFGGBEGGGCC7DFFDGG
@M03364:396:000000000-C9LGT:1:1101:13502:3379 1:N:0:10
ACTCCTACGGGAGGCAGCAGTGGGGAATATTGCACAATGGGGGAAACCCTGATGCAGCAACGCCGCGTGAGTGATGACGGCCTTCGGGTTGTAAAGCTCTGTCTTCAGGGACGATAATGACGGTACCTGAGGAGGAAGCCACGGCTAACTACGTGCCAGCAGCCGCGGTAATACGTAGGTGGCGAGCGTTGTCCGGATTTACTGGGCGTAAAGGGAGCGTAGGCGGACTTTTAAGTGAGATGTGAAATACCCGGGCTCAACTTGGGTGCTGCATTTCAAACTGGAAGTCTAG
+
GGGGGGGGGGGGGGGGGGGGGGGGGGGGGGGGGGGGGGGGGGGGGGGGGGGGGGGGGGGGGGGGGGGGGGGGGGGGGGGGGGGGGGGGGGGGGGGGGGGGGGGGGGGGGGGGGCFFGGGGGBFCFFGGF,@=>FF:DFG,3DFGGGGGGGGGFGGGGGGGGGGGGGGGG:CFGGGGGGGGGGGGGGGGGGGGGGGGGGGGGGGGGGGGGCEGGGGFGGGGGGGGGGCG>FGGCFGGGGGGFGGGGGGGGGGGGDEGGGG?FGGGGGGGGGGGGGGGGGCFFFGGGGGFGFFG
@M03364:396:000000000-C9LGT:1:1101:13825:3384 1:N:0:10
ACTCCTACGGGAGGCAGCAGTGGGGAATCTTCCGCAATGGACGAAAGTCTGACGGAGCAACGCCGCGTGAACGATGAGGGCCTTCGGGTTGTAAAGTTCTGTTATACGGGACGAATGGCGTCGCCGTCTGTCCCCGTCGTAAGTGACGGTACCGTAAGAGAAAGCCACGTCTAACTACGTGCCAGCAGCCGCGGTAATACGTAGGGGGCAAGCGTTATCCGGATTCATTGGGCGTAAAGCGCGCGTAGGCGGCCAGCCTGGTCGGGAGTCAAATCCGGGGGCTCAACCCCCGTC
+
GGGGGGGGGGGGGGGGGGGGGGGGGGGGGGGGGGGGGGGGGGGGGGGGGGGGGGGGGGGGGGGGGGGGGGGGGGGGGGGGGGGGGGGGGGGGGGGGGGGGGGG9EFGFGGGGGFFD<FFFF7@=+@FF,+88@,@*@CFFGF:@D,E>FFFGEGGGGGGGGGGGGGGGG*=FFGGGGGGGGGGGGGGGGGGGGGGGGGGGGGFGGGGDDGGFGGGGGGGGGGGGGG?EFGGGDEGGGFGCCGGGGGGGECEDGG5FGGGGF8CEGGDGDGGFFGGGGGGGFFGGGFGFD>@D7C
@M03364:396:000000000-C9LGT:1:1101:16853:3393 1:N:0:10
ACTCCTACGGGAGGCAGCAGTGGGGAATATTGGACAATGGGCGAAAGCCTGATCCAGCCATGCCGCGTGTGTGAAGAAGGTCTTCGGATTGTAAAGCACTTTAAGTTGGGAGGAAGGGCAGTACGTTAATACCTTGCTGTTTTGACGTTACCGACAGAATAAGCACCGGCTAACTCTGTGCCAGCAGCCGCGGTAATACAGAGGGTGCAAGCGTTAATCGGAATTACTGGGCGTAAAGCGCGCGTAGGTGGTTCGTTAAGTTGGATGTGAAAGCCCCGGGCTCAACCTGGGAAC
+
GGGGGGGGGGGGGGGGGGGGGGGGGGGGGGGGGGGGGGGGGGGGGGGGGGGGGGGGGGGGGGGGGGGGGGGGGGGGGGGGGGGGGGGGGGGGGGGGGGGGGGG9EEFDFGGGGGGG+=C+CAC,4BFG=5C<:FG,AFGDGGGGGGFFGGGGEFEEGGGGFGGGGGGGGCEGFGGFGGGGGGGGGGGGGGGGGGGGGGGGGGGGGGGGGGGGGGGGGGGGGGGGGGGGGGGGGGGGGGGGGGGGGGGGGGGGGGGGGGGGGGGGGGGGGGGGGGCFDGGGFFGGGGGFGFF569
@M03364:396:000000000-C9LGT:1:1101:10395:3424 1:N:0:10
ACTCCTACGGGAGGCAGCAGTGAGGAATATTGGTCAATGGGCGGGAGCCTGAACCAGCCAAGTCGCGTGAGGGAAGACGGTCCTATGGATTGTAAACCTCTTTTGTCGGGGAGCAACGAAGGCACGTGTTCCTGAAGCGAGATTACCCGAAGAAAAAGCATCGGCTAACTCCGTGCCAGCAGCCGCGGTAATACGGAGGATGCGAGCGTTATCCGGATTTATTGGGTTTAAAGGGTGCGTAGGCGGATTTTTAAGTCAGCGGTAAAATCGCGAGGCTCAACCTCGTGCCGCCGT
+
GGGGGGGGGGGGGGGGGGGGGGGGGGGGGGGGGEGGGGGFFGGGGGGGGGGGGGGGGGGGGGGFGGGGGGGGGGGGGGGGGGGGGGGGGGGGGGGGGGGFGFGGGF9FGGGGGGDFFGG+8+B,,8FF88@,==,D@DF@FCCFGGFGFF<FCCGFFGGGGGGGGGGFGFEFEGGGFGGGGGGDGDGDG:FFGFFGGGC8AFGGCGDGEGGGGGGG58C:CFGGGGCE*CEGGGGGGGGG=EGFGGCGG9CFC?FGGGEC8CD5EFGGFCGGGGDDCFFFF>FGGGGFGB>CD5
@M03364:396:000000000-C9LGT:1:1101:23464:3426 1:N:0:10
ACTCCTACGGGAGGCAGCAGTGAGGAATATTGGTCAATGGATGAGAATCTGAACCAGCCAAGTAGCGTGCAGGACGACGGCCCTATGGGTTGTAAACTGCTTTTGTACGGGGATAATGGAGCTTACGTGTAAATTTTTGCAGGTACCGTACGAATAAGGACCGGCTAATTCCGTGCCAGCAGCCGCGGTAATACGGAAGGTCCGGGCGTTATCCGGATTTATTGGGTTTAAAGGGAGCGCAGGCTGTCGGTTAAGCGTGTTGTGAAATGTAGGTGCCCAACACCTGCACTGC
+
GGGGGGGGGGGGGGGGGGGGGGGGGGGGGGGGGGGGGGGGGGGGGGGGGGGGGGGGGGGGGGGGGGGGGGGGGGGGGGGGGGGGGGGGGGGGGGGGGGGGGGGCGFGGGGGGGG8FFFGF=9B,8:FFBB4,,<C<CFFGG,<DCACFGGGCB<DGC9EFDECCCFCGF@DFFGG>FFGGGGGGGEEGC7FFGGGDGGGGGGGGGGGG>FGGGGFGE*CFGGGCGF*8CFFG0CEGGGGEDEEEGG:C8ECE5EGGGCEGC@FGFGGGGGECDG67<CC3>FGGFCGFGFFG
@M03364:396:000000000-C9LGT:1:1101:19968:3456 1:N:0:10
ACTCCTACGGGAGGCAGCAGTGAGGAATATTGGTCAATGGGCGGAAGCCTGAACCAGCCAAGTAGCGTGCGGGAAGAATGCCCTATGGGTTGTAAACCGCTTTTACCTGGGGACAAAGTGACCTACGCGTAGGTTATTGCGGGTACCAGGCGAATAAGGACCGGCTAATTCCGTGCCAGCAGCCGCGGTAATACGGAAGGTCCGGGCGTTATCCGGATTTATTGGGTTTAAAGGGAGCGTAGGCTGACAGGCAAGCGTGTTGTGAAATGTCGTCGCCCAACGTCGGCACTGC
+
GGGGGGGGGGGGGGGGGGGGGGGGGGGGGGGGGGGGGGGGGGGGGGGGGGGGGGGGGGGGGGGGGGGGGGGGGGGGGGGGGGGGGGGGGGGGGGGGGGGGGGGGGGGGGGGGGGFF8FGGCBFGDDGG>3@+>FFDFFEGGGGGGFFGGGGF*>FCFGGGGGGGGGGGGDDGFGGGGGGGGGGGGGGGGGGGGGGGGCEGGGFDGGGGGGGGGGGGDGCFGGGGGGC=CGGGGFGGGGGGGGGGGGFFFFGGGGGGG=EG8EFEGGGGGGFG5::55CCFDFGDDDD:CFFF
@M03364:396:000000000-C9LGT:1:1101:19642:3492 1:N:0:10
ACTCCTACGGGAGGCAGCAGTGGGGAATATTGCACAATGGGCGCAAGCCTGATGCAGCGACGCCGCGTGCGGGATGGAGGCCTTCGGGTTGTAAACCGCTTTTGTTCAAGGGCAAGGCACGGTTTCGGCCGTGTTGAGTGGATTGTTCGAATAAGCACCGGCTAACTACGTGCCAGCAGCCGCGGTAATACGTAGGGTGCAAGCGTTATCCGGATTTATTGGGCGTAAAGGGCTCGTAGGCGGTTCGTCGCGTCCGGTGTGAAAGTCCATCGCTTAACGGTGGATCCGCGCCGG
+
GGGGGGGGGGGGGGGGGGGGGGGGGGGGGGGGGGGGGGGGGGGGGGGGGGGGGGGGGGGGGGGGGGGGGGGGGGGGGGGGGGGGGGGGGGGGGGGGGGGGGGGGGGG@DGGGGG@G+DFGG+BC>@FG++55*8,@FEFGGCFFGGGGGGCF8DFGGGGGDGGGGGGGG8CFGGGGGGGGGGGGGCGGGGGGFCGGGGGGGGGFGGGGGGGGGEGGGGGGGGGGGE?EFGGGGGGGGGGGGGGGGGGGGGGGGGGGG:E=E3??FGFFGGGGGGGGGGGGDFGGGGG@95:DDD
@M03364:396:000000000-C9LGT:1:1101:6580:3545 1:N:0:10
ACTCATACGGGAGGCAGCAGTGGGGAATATTGGACAATGGGCGCAAGCCTGATCCAGCCATGCCGCGTGAGTGATGAAGGCCCTAGGGTTGTAAAGCTCTTTCACCGGTGAAGATAATGACGGTGACCAGAGCAGAAGCCCCGGCTGACTTCGTGCCAGCAGCCGCGGTCATACGAAGGGGGCTAGCGTTGTTCGGATTTACTGGGCGTAAAGCGCACGTAGGCGGACTTTTAAGTCAGGGGTGAAATCCCGGGGCTCAACCCCGGAACTGCCTTTGATACTGGAAGTCTTG
+
G<FFCFGGGGGGGGCFGGGGGGGGGGGGGGGGGGFFGGGGGAFCFGGGFGGGGFGGGGGGGGGCGEG:FCFCFFGGFFGFFDFGGGGGFGGCFFGGG9?DFGGF?EFD+CFFFEE,<9FA<-@++:B<,,8,,,B,8A<,+BCF7C+@CF=D+3D@CCGGGGFGCFGG:*:,@DCDFGGEGGD<CC<FCDE;:<CGGG*<FDGGGFFGEEGGFFECEC::8CGFGEC=*+099+AFEFGG5CGG8FF+3+3*5=E5<CFCEFDGCCG55<EGGGGC7:<*=@AFC>FFGFB*
@M03364:396:000000000-C9LGT:1:1101:24832:3550 1:N:0:10
ACTCCTACGGGAGGCAGCAGTGAGGAATATTGGTCAATGGGCGAGAGCCTGAACCAGCCAAGTAGCGTGCAGGATGACGGCCCTATGGGTTGTAAACTGCTTTTGTATGGGGATAAAGTGCACCACGTGTGAATATTTGTAAGTACCATACGAATAAGGACCGGCTAATTCCGTGCCAGCAGCCGCGGTAATACGGAAGGTCCGGGCGTTATCCGGATTTATTGGGTTTAAAGGGAGCGTAGGCCGTGGATTAAGTGTGTTGTGAAATGTAGGCGCTCAACGTCGGACTTGCGG
+
GGGGGCFGGCGGGGGCEGGGGGGGGGGGGGGGGGGGGG9FGFGGDFEGGGGGGGGGGGGGGGDEGGGGEGGGGGFDFGEGGG:FFGFFGGGGGGGGGGC<FGFEFEFGFGG>FGFF9BF,<-:,4BFF:48,<8,C?E@CF,,:F<,C?F8<+BFGGGGG8D:FE+CD;83DC<FCCEFGGGFDCEEGGGGGGFGGGGCCFCFCGGCGGEEFG:<CC8BBFG<EGG*CCFGGFGGCEGC8CEC+8:/:E=99FFFC::C5:*9A?CGFG7CFGGEC79EC4>C3)5>BCF?*1)
@M03364:396:000000000-C9LGT:1:1101:16037:3590 1:N:0:10
ACTCCTACGGGAGGCAGCAGTGGGGAATTTTGGACAATGGGCGCAAGCCTGATCCAGCTATTCCGCGTGTGGGATGAAGGCCCTCGGGTTGTAAACCACTTTTGTAGAGAACGAAAAGACATCTTCGAATACAGGATGTTGCTGACGGTACTCTAAGAATAAGCACCGGCTAACTACGTGCCAGCAGCCGCGGTAATACGTAGGGTGCGAGCGTTAATCGGAATTACTGGGCGTAAAGGGTGCGCAGGCGGTTGAGTAAGACAGATGTGAAATCCCCGAGCTTAACTCGGGAAT
+
GGGGGGGGGGGGGGGGGGGGGGGGGGGGGGGGGGGGGGGGGGGGGGGGGGGGGGGGGGGGGGGGGGGGGGGGGGGGGGGGGGGGGGGGGGGGGGGGGGGGGGGFGFGAFGGGGGEGEGGGG<BF,CFG,,8:,,B:,DFFCGEGGFGGGFFGGGGGGGGGGGGGGGGGGCGGGGGGGGGGGGGGGGGGGGGGG7CFGGGGGGGGGGGGGGGGGEGGGGGGGGEFGGFGGGGGGGGGGGGGGGDGGGGGGGGEGECFG?FF<CFGFFFGGGGGFGGGGGEGFD6C>DCFGEFCD4
@M03364:396:000000000-C9LGT:1:1101:24858:3597 1:N:0:10
ACTCCTACGGGAGGCAGCAGTGGGGAATTTTGGACAATGGGCGCAAGCCTGATCCAGCTATTCCGCGTGTGGGATGAAGGCCCTCGGGTTGTAAACCACTTTTGTAGAGAACGAAATGACACCGTCGAATACCGGCTGTTGCTGACGGTACTCTAAGAATAAGCACCGGCTAACTACGTGCCAGCAGCCGCGGTAATACGTAGGGTGCGAGCGTTAATCGGAATTACTGGGCGTAAAGGGTGCGCAGGCGGTTGAGTAAGACAGATGTGAAATCCCCGAGCTTAACTCGGGAAT
+
GGGGGGGGGGGGGGGGGGGGGGGGGGGGGGGGGGGGGGGGGGGGGGGGGGGGGGGGGGGGGGGGGGGGGGGGGGGGGGGGGGGGGGGGGGGGGGGGGGGGGGGFGDGFCGGGGGFG,CEFE-B+,8CF+,A:,86+8@DCF9FEDFGGGGGFGGGGGGGGGGGGGGGGG<8FFGGGGGGGGGGFGGGGGDGGGCFGGGGGFGGGGGGGGGGGGGGGGGGGDGEGFG:FGGGGGGGGGGGGGGGGGGGGGGGGGGGGGGGGGGGGDGGGGCFFGFFFGGGDFFFGGGCFGFFGD4
@M03364:396:000000000-C9LGT:1:1101:10554:3616 1:N:0:10
ACTCCTACGGGAGGCAGCAGTGGGGAATATTGCACAATGGGCGCAAGCCTGATGCAGCGACGCCGCGTGCGGGATGGAGGCCTTCGGGTTGTAAACCGCTTTTGTTCAAGGGCAAGGCGGGTCTTCGGGTCCGTTGAGTGGATTGTTCGAATAAGCACCGGCTAACTACGTGCCAGCAGCCGCGGTAATACGTAGGGTGCAAGCGTTATCCGGATTTATTGGGCGTAAAGGGCTCGTAGGCGGTTCGTCGCGTCCGGTGTGAAAGTCCATCGCTTAACGGTGGATCCGCGCCGG
+
GGGGGGGGGGGGGGGGGGGGGGGGGGGGGGGGGGGGGGGGGGGGGGGGGGGGGGGGGGGGGGGGGGGGGGGGGGGGGGGGGGGGGGGGGGGGGGGGGGGGGGGFGGGDGFGGGF<FFGGGFGG@FFGE5,5<C>CEFFFGGCGGGFGGGFFF<FFGGGGGGGGGGGGGGFGGGGGGGGGGGGGGGGGGGGFF9EFGGCEEGGGGGGGGGFGGGC>EGGFGGGGGGGEGGGGGGGGGGGGGGGDGGGGEGGGGGGGGG:EEGCGGGGFFGGGGGGGGGGGD5FEF=4DFGFEGDG
@M03364:396:000000000-C9LGT:1:1101:20328:3617 1:N:0:10
ACTCCTACGGGAGGCAGCAGTGGGGAATATTGCACAATGGGCGCAAGCCTGATGCAGCGACGCCGCGTGCGGGATGGAGGCCTTCGGGTTGTAAACCGCTTTTGTTCAAGGGCAAGGCACGGTTGCGGCTGTGTTGAGTGGATTGTTCGAATAAGCACCGGCTAACTACGTGCCAGCAGCCGCGGTAATACGTAGGGTGCAAGCGTTATCCGGATTTATTGGGCGTAAAGGGCTCGTAGGCGGTTCGTCGCGTCCGGTGTGAAAGTCCATCGCTTAACGGTGGATCCGCGCCGG
+
GGGGGGGGGGGGGGGGGGGGGGGGGGGGGGGGGGGGGGGGGGGGGGGGGGGGGGGGGGGGGGGGGGGGGGGGGGGGGFGGGGGGGGGGGGGGGGGGGGGGGGGGGGGFGGGGGGGF77FGG7D:+:FE@558,<,,@@EFFDFFCFCGGGAF>FFGGGGEGGGCGGGGG*<CFFGGGGGGGGGGGEGGGGGGFECGGCEGGGGGGGGGFGGGGCCECEGGGGFECGGGGGGGGFFEGDGGFGGGGGGGGDEGGGGGDCGGG9CCFFGGGGGGGGFGGGGG@FGGGGGFGFFGGG
@M03364:396:000000000-C9LGT:1:1101:5706:3649 1:N:0:10
ACTCCTACGGGAGGCAGCAGTGGGGAATCTTCCGCAATGGGCGAAAGCCTGACGGAGCAACGCCGCGTGAGTGATGACGGCCTTCGGGTTGTAAAGCTCTGTGATCGGGGACGAACGGTCCGTCTGCTATTCCCTTATGGCAGTGACGGTACCCGAATAGCAAGCCACGGCTAACTACGTGCCAGCAGCCGCGGTAATACGTAGGTGGCAAGCGTTGTCCGGAATTATTGGGCGTAAAGCGCGCGCAGGCGGCTTTCTAAGTCCATCTTAAAAGTGCGGGGCTTAACCCGGTGT
+
FGGGGGGGGGGGDGGGGGGGGGGGGGGGCGGCE@FGGGGGGFEEGGGGGGGGGGGGGGGGAGGGGGGGGEGGGG,EF,CFGGGGGEGGGGGGGGGGFEFF?FGFCFGEGGGFFGC7F:+++58,,:,,,,,<,:@8@>,<,8*3@@=@C:>FBC<@CEFG9FCAFG7<=*:FFG@9C<*44<<::CFFCC<8FE:C8::7E+0;EGFFGG+:AEGDGEF+;8CEF8+<9CGC/:CEGCCFC*7CEE8:C5C58C8C>9C+A9*<?FGF*?FG7:+:0<EGFE55CGG**)01/1
@M03364:396:000000000-C9LGT:1:1101:23231:3682 1:N:0:10
ACTCCTACGGGAGGCAGCAGTGGGGAATATTGCACAATGGGGGGAACCCTGATGCAGCGACGCCGCGTGCGGGATGGAGGCCTTCGGGTCGTGAACCGCTTTTGATTGGGAGCAAGCGTAAGTGAGTGTACCATTCGAATAAGCACCGGCTAACTACGTGCCAGCAGCCGCGGTAATACGTAGGGTGCAAGCGTTGTCCGGAATCATTGGGCGTAAAGGGCTCGTAGGCGGTTCGTCGCGTCCGGTGTGAAAGCCCATCGCTTAACGGTGGGTCTGCGCCGGGTACGGGCGGGC
+
GGGGGGGGGGGGGGGGGGGGGGGGGGGGFGGFF@FGGGGGGGGGGGGGGGGGGGGGFG>FGGGGGGGGD:FGGGGGC,@CGGGGGGGDFEGG@FGGGCGGGGF<FC@CFFFCFG<F+*1*1-?,<,<<FC?,,,,<?FFFGF7CCE@CEGE><F77CEFFGGFGGGCFCCEGG>ECFFGDFGEEDFGGGGGGGGGCEGFEGGGGGEFFGGGFG5EGFFDEEGGGGGGDGEGG>8E8?EGDEE/28*:*;?F:3AC5FGFGGG*>?CDDDFDG7:6DC):57>ECDGGFGFFGC3
@M03364:396:000000000-C9LGT:1:1101:16903:3727 1:N:0:10
ACTCCTACGGGAGGCAGCAGTGGGGAATCTTGCACAATGGGCGAAAGCCTGATGCAGCGACGCCGCGTGCGGGACGAAGGCCTTCGGGTTGTAAACCGCTTTCAGCAGGGACGAAACCGCACGGGGACATTACCTGCAGAAGAAGCCCCGGCTAACTACGTGCCAGCAGCCGCGGTAATACGTAGGGGGCGAGCGTTATCCGGATTCATTGGGCGTAAAGCGCGCGTAGGCGGCCTGCTAGGTCGGGACTCAAATCCGGGGGCTCAACCCCCGCCCGGTCCCGATACCGCCAGG
+
GGGGGGGGGGGGEGFGGGGGGGGGGGGGFGGGGGGGGGGFGDGGG7FFFGGFGGFGEGEG7FFEGGGGGGGEFGFGGGGGGGGGGFGGFGGGGGGGGGGGGFG,CDFGGGGCFF++>,@+>B@@3*>B133,?:9FFGF,?,?::,,=BF@FFEGG<CAFC:FGGCF8B2=@:CE*2;,@FGC6FE888*:ECGECGGCGGDC8C597C9<CFC>CEG8@FD>58**2?E68EC58/:+<<C<:5=E5EE86+<<CC57C5:CE=*<DC/;<D=59>C795>57CD399)0)97
@M03364:396:000000000-C9LGT:1:1101:9726:3751 1:N:0:10
ACTCCTACGGGAGGCAGCAGTGGGGAATATTGCACAATGGGGGGAACCCTGATGCAGCGACGCCGCGTGCGGGATGGAGGCCTTCGGGTCGTGAACCGCTTTTGATTGGGAGCAAGCGTGAGTGCGTGTACCTTTCGAATAAGCACCGGCTAACTACGTGCCAGCAGCCGCGGTAATACGTAGGGTGCAAGCGTTGTCCGGAATCATTGGGCGTAAAGGGCTCGTAGGCGGTTCGTCGCGTCCGGTGTGAAAGCCCATCGCTTAACGGTGGGTCTGCGCCGGGTACGGGCGGGC
+
GGGGGGGGGGGGGGGGGGGGGGGGGGGGGGGGGGGGGGGGGGGGGGGGGGGGGGGGGGGGGGGGGGGGGGGGGGGGGGGGGGGGGGGGGGGGGGGGGGGGGGGGGGGGGGGGGGFGGGGGE-8,,4=F=,??FFGGGGGGFDFFGGGGGGGG6EGGGGGFGGGGGGGGG:CGGCEGGGGGGGGGGGGGGGGGGGGGGGGGGGGGGGGGGGGGGGGGGGGGGGCCGEFGGGGCGGGGGGGGGGGGD*?EC7FFGGGGGGGGGGFGCGGDGGGGGGFFGGGGFFGGGGGBGFFG3)
@M03364:396:000000000-C9LGT:1:1101:17484:3823 1:N:0:10
ACTCCTACGGGAGGCAGCAGTGAGGAATATTGGTCAATGGGCGAGAGCCTGAACCAGCCAAGTAGCGTGCAGGATGACGGCCCTATGGGTTGTAAACTGCTTTTGTATGGGGATAAAGTGCTCCACGTGTGGAGTTTTGTAGGTACCATACGAATAAGGACCGGCTAATTCCGTGCCAGCAGCCGCGGTAATACGGAAGGTCCGGGCGTTATCCGGATTTATTGGGTTTAAAGGGAGCGTAGGCCGTGGATTAAGTGTGTTGTGAAATGTAGGCGCTCAACGTCTGACTTGC
+
GGGGGGGGGGGGGGGGGGGGGGGGGGGGGGGGGGGGGGGGGGGGGGGGGGGGGGGGGGGGGGGGGGGGGGGGGGGGGGGGGGGGGGGGGGGGGGGGGGGGGGGGGFGGGGGGGGEFG<F,E9E<<BFGB8A+::44EFE=?FFFGFFGGGGG+FFGGGGGGGGGGGGGGBCGGGGGGGGGGGGGGGGGG>FGGFGGGGGGGGGGGGGGGGGGGGGGE=CFGGCFGGCGEGGGGGGGGGGGGGGGGGGGG8<FCGGGGFFFC*7CEGGGGGGGGGGGGGGGFFCGGGGFGFFF
@M03364:396:000000000-C9LGT:1:1101:7176:3842 1:N:0:10
ACTCCTACGGGAGGCAGCAGTGGGGAATATTGCACAATGGGGAAACCCTGATGCAGCAACGCCGCGTGAGTGATGACGGCCTTCGGGTTGTAAAGCTCTGTCTTCAGGGACGATAATGACGGTCCCTGTTGAGGAAGCCACGGCTAACTACGTGCCAGCAGCCGCGGTACTACGTAGGTGGCGAGCGTTGTCCGGATTTACTGGGCGTAAAGCGCACGTAGGCGGACTTTTAAGTCAGGGGTGAAATCCCGGGGCTCAACCCCGGAACTGCCTTTGATACTGGAAGTCTTGAGT
+
GGGGGGGGGGGGGGGGGGGGGGGGGGGGGGGGGGGGGGGGGGGGGGGGGGGGGGGGGGGGGGGGGGGGEGEGGGGGGGGGGGGGGGGGGGGGGGGGGGGGGGGGGFGFGGGGGGGDGGGFG7F38BFF5,8,:DFGFFF,F=FED7DFFGGGGGGGGGGGGGGFGGGFG*?FGGFGGGGGGGGGGGGGGGGGGGGGGGGGGGGGGGEGGDGGGGGGGGGGGGGGGCGGGGGGGGGGFGCFGGEECFGCGGGGGGG=FFGGGGGGGDECFFFG7??FGFFFFFGFFGGF7@FFG2
@M03364:396:000000000-C9LGT:1:1101:5597:3863 1:N:0:10
ACTCCTACGGGAGGCAGCAGTGAGGAATATTGGTCAATGGGCGAGAGCCTGAACCAGCCAAGTCGCGTGAGGGAAGACGGTCCTACGGATTGTAAACCTCTTTTGTCGGGGAGTAATAGGCGGGTCGTGTCCTGCTGTGAGAGTACCCGAAGAAAAAGCATCGGCTAACTCCGTGCCAGCAGCCGCGGTAATACGGAGGATGCGAGCGTTATCCGGATTTATTGGGTTTAAAGGGTGCGCAGGCGGCGTGCCAAGTCAGCGGTCAAAGTTCCGGGCTCAACCCGGTGATGCCGG
+
GGGGGGGGGCFGGGGGGGGGGGGGGGGGGGGGGGGGGGGGGGGGGGGGGGGGGGGGGGGGGGGGGGGGGGGGCGGGGGGGGGGGGGGDEGGGGGGGFGGGGGGGGGGGGGGGGFGG,EG8,+6++8>@+38<EFG8@DGG9,,@FFFGGGGGEGGGGGGGGFGGGGGGGGGFGGGGGGGGGGGGGGGGGCFGGGGGD:EG8EGGGGGGGGGGGGGGGCGCEGGGGGG5AFGGGGGFGGGGGGGGGGGG8EGF7CFGGGGGGGGGGGGGGCCC<E5<CFGFFFECD7C:F==FG)
@M03364:396:000000000-C9LGT:1:1101:25301:3863 1:N:0:10
ACTCCTACGGGAGGCAGCAGTGGGGAATCTTCCGCAATGGGCGCAAGCCTGACGGAGCAACGCCGCGTGAGTGAAGAAGGGTTTCGACTCGTAAAGCTCTGTTGTCGGGGACGAATTTCAGGACGCAGATTCTGGGTTCTGAATGACGGTACCTGACGAGGAAGCCACGGCTAACTACGTGCCAGCAGCCGCGGTAATACGTAGGTGGCGAGCGTTGTCCGGAATTATTGGGCGTAAAGGGAGCGCAGGCGGGAAGGTAAGTCTATCTTAAAAGTGCGGGGCTCAACCCCGTGG
+
GGGGGGGGGGGGGGGGGGFGGGGGGGGGGGGGGGGGGGGGGGGGGGGGGGGGGGGGGGGGGGGGGGGGGGGGGGGGGGGGGGGGGGGGGGGGGGGGGGGGGGGFGGG7FGGGGGFE+CD9,:D++@CF+883<@F8FD@FGG,@E,:@FG>F>FFGGGGDGGGGGGGGGEGGGGGGGGGGGGGGGGGGGGGGGGEGGGGGGCFFGGGCCEEGGGEGGGGGGGDCFG?CEGGGGG?EEGGGGGGGGGGGGGGGGE>CGF?EG+;:+?FGGDGFFGEDFGGGEFC7CDGFGFB*1)
@M03364:396:000000000-C9LGT:1:1101:10676:3908 1:N:0:10
ACTCCTACGGGAGGCAGCAGTGGGGAATATTGGACAATGGGCGCAAGCCTGATCCAGCCATGCCGCGTGAGTGATGAAGGCCTTAGGGTTGTAAAGCTCTTTCACCGGAGAAGATAATGACGGTCTCCGGAGAAGAAGCCCCGGCTAACTTCGTGCCAGCAGCCGCGGTCATACGAAGGGGGCTAGCGTTGTTCGGAATTACTGGGCGTAAAGCGCACGTAGGCGGATATTTAAGTCAGGGGTGAAATCCCAGAGCTCAACTCTGGAACTGCCTTTGATACTGGGTATCTTG
+
GGGGGGGGGGGEGGGGGGGGGGGGGGGGGGGGGGGGGGGGGGGGGGGGGGGGGGGGGGGGGGGGGGGGGGGGGGGGGGGGGGGGGGGGGGGGGGGGGGGGGGGGGGGGGGGGGGFG9FFFF8@8+BFG@+38+,B,AFGGGGGGGGDGGGGGGGGGGGGGGGGGGGGGG1>FGGGBGGGGGGGGGGGGFGGEGGFGGGGGGGGGGGGGGGGGGGGGGGGGGGGGGGECGFFGGGGGGGGGGGGGFGFGGGGGGGGGGGGGGGGGGGDGGGGGFFGGG>FCFFGGGGGFGFFG
@M03364:396:000000000-C9LGT:1:1101:24341:3920 1:N:0:10
ACTCCTACGGGAGGCAGCAGTGGGGAATCTTCCGCAATGGACGAAAGTCTGACGGAGCAACGCCGCGTGAACGATGACGGCCTTCGGGTTGTAAAGTTCTGTTATACGGGACGAATGGCGTCGCAGTCCATAACCGTTACGAGTGACGGTACCGTAAGAGAAAGCCACGGCTAACTACGTGCCAGCAGCCGCGGTAATACGTAGGTGGCAAGCGTTGTCCGGAATTATTGGGCGTAAAGAGCATGTAGGCGGGCTTGTAAGTCCGACGTGAAAATGCGGGGCTTAACCCCGTAT
+
GGGGGGGGGGGGGGGGGGGGGGGGGGGGGGGGGGGGGGGGGGGGGGGGGGGGGGGGGGGGGGGGGGGGGGGGGGGGGGGGGGGGGGGGEGGGGGGGFGGGGGGGGGGGGGGGGEFDBDFFF7@:8@FF:,8,,:<FGGECGCGGC@FFEECFFGFGGGGFFGGGGGGGG7CEGGGGGGGGGGGGGGGGGFFGGGCEGGGGGFGGGFGGGGGGGGGGGGGGGGEGGGGGGGGGGGEGGGGGGGGDFFGGGGGGGG?F);FFGGFGEDGDDGGGGGGGGGGGFFGGGFG7FFF5DC
@M03364:396:000000000-C9LGT:1:1101:19870:3921 1:N:0:10
ACTCCTACGGGAGGCAGCAGTCGAGAATCTTGGGCAATGCGCGAAAGCGTGACCCAGCAATGCCGCGTGTGTGATGAAGGTCTTCGGATTGTAAAACACTGTCTCCCGTGACGAAAGATGGCGGTAGCTTGTCCGGAAGCCACGGCTAACTACGTGCCAGCAGCCGCGGTAATACGTAGGTGGCGAGCGTTGTTCGGATTTATTGGGCGTAAAGGGTCTGTAGGAGGTTTGCTAAGCGCGGGGTGAAATCCGGGAGCTCAACTCCCGAACTGCCCTGCGAACTGGTAAACT
+
GGGGGGGGGGGGGGGGGGGGGGGGGGGGGGGGGGGGGGGGGGGGGGGGGGGGGGGGGGGGGGGGGGGGGGGGGGGGGGGGGGGGGGGGGGGGGGGGGGGGGGGGGGGGGGGGGGGGGGG9,8@>>FFG,,8,,,+8CFGGGGGF+@F>FGGGGGGGGGGGGGGGGGGGG<EGGGGGGGGGGGGGGGGGGGGGGGGGGGGGGGGGGGGGGGGGGGGGGGGGGGGGGGGGGGGGFGGGGGGGGGGGGGGGGGFGGGGGGGGGGGGGGGGGGGGFDFGGGGGDDFGGGGGFGFF
@M03364:396:000000000-C9LGT:1:1101:8783:3925 1:N:0:10
ACTCCTACGGGAGGCAGCAGTGGGGAATATTGCACAATGGGCGCAAGCCTGATGCAGCGACGCCGCGTGCGGGATGGAGGCCTTCGGGTTGTAAACCGCTTTTGTTCGAGGGCAAGGCACTGTTTCGGCCGTGTGGAGTGGATTGTTCGAATTAGCACCGGCTAACTACGTGCCAGCAGCGGCGGTAATACGTAGGGTGCAAGCGTTATCCGGATGTATTGGGCGTAAGGGGGGCGTGGGCGGTTCGTCGCGTCCGGGGTGAAAGTCCATCGCGTAACGGTGGATGCGCGCCGG
+
FGGGGGGGGGGGGGGGGGGGGGGGGGGGGGGGD@FGGGGGGGGCFGGGGGGGGGGGGGEGGGGGGEGGG?CFGGDF@FGG7DFGGGGEGGGGGGGFFFGGGGGCGCA+,BFF7FGGG+>8<@,,@3CF++555@*3>,83>8>:338@:FFG*DF:;,@F<<7C7<<2?=BF7FC2F:<<*=*:EEEEF+<CC,CEG8C8<<9*CG5**02;8EE500+0:<5*:**1*<CC**:??*:C5EE>**:*;88EE2?>D*::E59++;AF*:+99*29C*:C)>ECF45>5>)19C
@M03364:396:000000000-C9LGT:1:1101:22043:3939 1:N:0:10
ACTCCTACGGGAGGCAGCAGTGGGGAATATTGCACAATGGAGGCAACTCTGATGCAGCGACGCCGCGTGAGCGAAGAAGTATTTCGGTATGTAAAGCTCTATCAGCAGGGAAGATAATGACGGTACCTGACTAAGAAGCCCCGGCTAACTACGTGCCAGCAGCCGCGGTAATACGTAGGGGGCAAGCGTTATCCGGATTTACTGGGTGTAAAGGGAGCGTAGGCGGCTTGGCAAGTCTGATGTGAAAGCCCAGGGCTCAACCCTGGGACTGCATTGGAAACTGTCAGGCTAG
+
GGGGGGGGGGGGGGGGGGGGGGGGGGGGGGGGGGGGGGGGGGGGGGGGGGGGGGGGGGGGGGGGGGGGGGGGGGGGGGGGGGGGGGGGGGGGGGGGGGGGGGGGGGGGGGGGGFGGFGGFG:@8+BFF:,8:,,:5CFGGGGGGGGFGGGCFFGGGGGGGGGGGGGGGG*CFGGGGGGGGGGGGGGGGGGGGGGGGDGGGGGGGGGFGGGGGGGGGCCEEGGGGGGGGEEEGGGGGGFGGGGGGGGGGGFGGGGGGGGGGGGGGGGGCFGGDCGGGGGGGFFGGGGGFGFFG
@M03364:396:000000000-C9LGT:1:1101:13272:3959 1:N:0:10
ACTCCTACGGGAGGCAGCAGTGGGGAATCTTCCGCAATGGGCGCAAGCCTGACGGAGCAACGCCGCGTGAGTGAAGAAGGGTTTCGACTCGTAAAGCTCTGTTGTCGGGGACGAATGTGGAGATGGTGACTAACCATTTCCAATGACGGTACCTGACGAGGAAGCCACGGCTAACTACGTGCCAGCAGCCGCGGTAATACGTAGGTGGCGAGCGTTGTCCGGAATTATTGGGCGTAAAGGGAGCGCAGGCGGGAGATCAAGTCTATCTTAAAAGTGCGGGGCTCAACCCCGTGG
+
GGGGGGGGGGGGGGGGGGGGGGGGGGGGGGGGGGGGGGGGGGGGGGGGGGGGGGGGGGGGGGGGGGGGGGGGGGGGGGGGGGGGGGGGGGGGGGGGGGGGGGGGGGGGGGGGGGGGGGGC>=FE=BFG3,8@:DF9@FGGGGGGGGGGGGGGGGGGGGGGGGFGGGGGGEGGGGGGGGGGGGGGGGGGGFFGGGGGGGGGGFGGGGGGGGGGGGGGGGGGGG;EGGGGGGGGGG:EGGGGGGGGGGGGGGGGGDGG4ECGGGGGGGGGCGFGGGGGGGGGFFCFFGGFGFD9D)
@M03364:396:000000000-C9LGT:1:1101:17539:3965 1:N:0:10
ACTCCTACGGGAGGCAGCAGTGGGGAATATTGGACAATGGGCGCAAGCCTGATCCAGCCATGCCGCGTGAGTGATGAAGGCCCTAGGGTTGTAAAGCTCTTTCACCGGTGAAGATAATGACGGTAACCGTAGGAGAAGCCCCGGCTAACTTCGTGCCAGCAGCCGCGGTCATACGAAGGGGGCTAGCGTTGTTCGGATTTACTGGGCGTAAAGCGCACGTAGGCGGACTTTTAAGTCAGGGGTGAAATCCCGGGGCTCAACCCCGGAACTGCCTTTGATACTGGAAGTCTTG
+
GGGGGGAGGGGGGGGGGGGGGGGGGGGGGGGGGFFFFGGGGAFGGGGGGGGGCFGGGGGD<FFGGGGEGGGGGGGGGGGGG<FFFFGGEGGFGGGFFGGGGAG@F<FCFFFCFC<<B5EC9BC4+BFG446++,D,DD<,33CF>=3DAFAFGGFFGCFGGCGGGDGG:16D<CG:>EECFGG>EFGGEGGGGGFGG:EFGGCGGGGGGDEFG?EGCEEGGGGGGG8EEFGG?FGGGGGFFGGG8<FCFFFEGEEGGGFCC67EGGDCDGGG4AE7CCGFFFGGC479CFFG
@M03364:396:000000000-C9LGT:1:1101:6876:3969 1:N:0:10
ACTCCTACGGGAGGCAGCAGTAGGGAATTTTCGGCAATGAGGGGAACCCTGACCGAGCAACGCCGCGTGAACGAGGAAGGCCTTCGGGTCGTAAAGTTCTGTTGCGAAGGAAGAACGCCGGAGTGAGGACATGCCCTGCGGGTGACGGTACTTCGCGAGAAAGCCACGGCGAACTACGTGCCAGCAGCCGCGGGAATACGTAGGTGGCGAGCGTTATCCGGAATCATTGGGCGTAAGGAGGGAGCAGGCGGCCGTGAGGGGCTGTGGTAAAAGACTGAAGCTCAACTTCAGTG
+
FGGGGA,CFGGGGGDFGGGGGGGDCGGGGFDGGGGCFGE-;CCFGGDCFGG@D8F@@CGGCFBFGGGF7FEFF7=:FD8F=,5B?F7CECFFGGGGFEF9EAFAF@@7>FBFFD<F==CC++88,8EF,368,,,,6@FC*>>C*?:F<FFFFFG@FGGFGGGGGD7FEG*:EGF:CEFGGGC?EFFFF>5C558E*9CFCEGEGGGDE*:EGC8CEGGEECCCECFGGC>*::?5*3AFGGGE=**:8?E5CGCCCG5E**9=CFF9>:9*75C776CC4?GGFGCF*16**
@M03364:396:000000000-C9LGT:1:1101:25426:3986 1:N:0:10
ACTCCTACGGGAGGCAGCAGTGGGGAATTTTGGACAATGGGCGCAAGCCTGATCCAGCTATTCCGCGTGTGGGATGAAGGCCCTCGGGTTGTAAACCACTTTTGTAGAGAACGAAAAGACACCTTCGAATACAGGGTGTTGCTGACGGTACTCTAAGAATAAGCACCGGCTAACTACGTGCCAGCAGCCGCGGTAATACGTAGGGTGCGAGCGTTAATCGGAATTACTGGGCGTAAAGGGTGCGCAGGCGGTTGAGTAAGACAGATGTGAAATCCCCGAGCTTAACTCGGGAAT
+
GGGGGGGGGGGGGGGGGGGGGGGGGGGGGGGGGGGGGGGGGGGGGGGGGGGGGGGGGGGGGGGGGGGGGGGGGGGGGGGGGGGGGGGGGGGGGGGGGGGGGGG9FFGGGGGGGG7F+BFFEFF:8BFG8BD?,:=+3BFF<FFGGGGGGGGFFGGFCGGGGGGGGGGGGEGGGGGGGGGGGGGGGGGGGGGGGGGGGGGGGGGGGGGGGGGGG::EGGGGGGGGGGGGFGGGGGGGGGGGGGGGGGGGGGGGGEFGGGGGGGGGGGFGGGGGGECFGG5CD@FGGGGFGFE<D4
@M03364:396:000000000-C9LGT:1:1101:10784:4008 1:N:0:10
ACTCCTACGGGAGGCAGCAGTGGGGAATATTGCACAATGGGCGCAAGCCTGATGCAGCGACGCCGCGTGCGGGATGGAGGCCTTCGGGTTGTAAACCGCTTTTGTTTGGGAGCAAGCCCTTCGGGGTGAGTATACCTTTCGAATAAGCACCGGCTAACTACGTGCCAGCCGCCGCGGTAATACGTAGGGTGCGAGCGTTATCCGGATTTATTGGGCGTAAAGGGCTCGTAGGCGGTTCGTCGCGTCCGGTGTGAAAGTCCATCGCTTAACGGTGGATCCGCGCCGGGTACGGGC
+
GGGGGGGGGGGGGGGGGGGGGGGGGGGGGGGFGGGGGGGGGGGGGGGGGGGGGGGGGGGGGGGGGGGGGGGGGGGGGGGGGGGGGGGGGGGGGGGGGGGGGGGGGGDFGGGGGGFFD+FF<-B+3FGG+8@3@3@E@CFFGFFFF,>FAFGG:FFGGGGGGGGGGGGGGCECGGGGGGGGGGGGGGFGGGGGGGGGGGGGGGGGGGGGGGGFGFGGGGGCFGGGGGGGGGGGGGGEEGGGGGGGGGEGGGGGGDGGGGGGFCG=CD=DFGG<CC=3>CCCFFGC<3DBC6><37
@M03364:396:000000000-C9LGT:1:1101:20380:4046 1:N:0:10
ACTCCTACGGGAGGCAGCAGTAGGGAATCTTCGGCAATGGGCGAAAGCCTGACCGAGCAACGCCGCGTGAATGATGAAGGCCTTCGGGTTGTAAAATTCTGTTATAAGGGAAGAGCTACTGTAGTAGGTCATAGCTAGAGTGTGACGGTACCTTATGAGAAAGCCACGGCTAACTACGTGCCAGCAGCCGCGGTAATACGTAGGTGGCGAGCGTTATCCGGAATTATTGGGCGTAAAGAGCGCGCAGGTGGTTGATTAAGTCTGATGTGAAAGCCCACGGCTTAACCGTGGAGG
+
GGGGGCFGGGGGGGGGGGGGGGGGGGGGGGGGGCCFGGGGGGGGGGGGGGGGFGGGGGGGGGGGGGGGGFFGGGGGGGDGGGGGGGGGEFGGGGGGGGGGGGF?ECEFCFGGD4,B,,C,,8:?,5CF?CA?,C,57,,CCFGFD9+>FGBDFEFGD<FFGGGG7FGGG:E<>DCFGGGGGFGGGGGGDCGGGGGGGGGGFGFEFGGGGGGDGGEEFGGGGECFGGGC96CFGGGC=:FGGGGGGEEEGFGGGGGGGFFGF9>C9DFFGGGGGF:CFGGGFECFFD>><)7<DG
@M03364:396:000000000-C9LGT:1:1101:6963:4128 1:N:0:10
ACTCCTACGGGAGGCAGCAGTGGGGAATCTTCCGCAATGGACGAAAGTCTGACGGAGCAACGCCGCGTGAACGATGACGGCCTTCGGGTTGTAAAGTTCTGTTATACGGGACGAATGGTACGACGGTCAATACCCGTCGTAAGTGACGGTACCGTAAGAGAAAGCCACGGCTAACTACGTGCCAGCAGCCGCGGTAATACGTAGGTGGCAAGCGTTGTCCGGAATTATTGGGCGTAAAGGGCGCGCAGGCGGCGTCGTAAGTCGGTCTTAAAAGTGCGGGGCTTAACCCCGTGG
+
GGGGGGGGGGGGGGGGGGGGGGGGGGGGGGGGGGGGGGGGGGGGGGGGGGGGGGGGGGGGGGGGGGGGGGGGGGGGGGGGGGGGGGGGGGGGGGGGGGGGGGGGGFGFGGGGGGGGGGGGGFFGFFGG8,8<@CF@FGGGGGGGGGGFGGGGGGGGGGGGGGGGGGGGGCCGFGGGGGGGGGGGGGGGGGGGGGGGGGGGGGGGGGGGGGGGGGGGGGGGGGCEGGGGGGGGGGGEGFGGGGGGGGGGGGGGGGGGGGGGGGGGGGGGGGGGGGGGGGGGFFDGGGGFGFFCC)
@M03364:396:000000000-C9LGT:1:1101:10679:4170 1:N:0:10
ACTCCTACGGGAGGCAGCAGTGGGGAATATTGCACAATGGGGGAAACCCTGATGCAGCAACGCCGCGTGAGTGATGACGGTCTTCGGATTGTAAAGCTCTGTCTTTAGGGACGATAATGAATGTACCTATGGGTGCAGCCACGGCTAACTACGTGCCAGCAGCCGCGGTAATACGTAGGTGGCAAGCGTTGTCCGGATTTACTGGGTGTAAAGGGAGCGCAGACGGCATGGCAAGCCAGATGTGAAAGGTGGGGGCTCAACCCCCAAGCTGCATTTGGAACTGTCAAGCTAG
+
GGGGGGGGGEGGGGGGGGGGFGGGGGGGGGGGGGGGGGGGGGGEGGFGGCGGGGGGGGFGFFGGGGGGGGGGGGGGGC:FFGGGGGGEGGGBEGFGGGFDGF9FGGDGGGFFGGEG@FEF,-CC,CDFF9C,,,8+,BF<<<CBFG+@FFFDBFGGGGEGFGGGGGGGGEGGGGGGGGGGGFFFGGGGGGGGEFGGGEEFDCFGGGBFGGGCFGGGEEGCEECCGCEGGGE58CF5C6E@9AFG?CCFF<F58CEGGDGG8CDEG<EF3DEDFG9C7CGGFFGGF*2==?66
@M03364:396:000000000-C9LGT:1:1101:12251:4174 1:N:0:10
ACTCCTACGGGAGGCAGCAGTGGGGAATATTGCACAATGGGGGAAACCCTGATGCAGCAACGCCGCGTGAGTGATGACGGTCTTCGGATTGTAAAGCTCTGTCTTTAGGGACGATAATGGCGGTACCTATGGAGGGAGCCACGGCTAACTACGTGCCAGCAGCCGCGGTCATACGTAGGTGGCAAGCGTTGTCCGGATTTACTGGGCGTAAAGGGAGCGTAGGTGGATATTTAAGTGGGATGTGAAATACCTGGGCTTAACCTGGGTGCTGCATTCCAAACTGGATATCTAG
+
GGGGGGGGGGGGGGGGGGGGGGGGGGGGGGGGGGGGGGGGGGGGGGGGGGGGGGGGGGGGGGGGGGGGGGGGGGGGGGGGFGGGGGGGGGGGGGGGGGGGGGGGGGGGGGGGGGGGBFG,,6@3+8CFF,C,,::+@FCECFGGC:+7DFCFFGGGGFGGGGGGGGGGG4CFFGGGGGGGGFF7FFGCFGGGGGGGGDFC?9EFGGGGEEEFFCECGDE>EEGGGG@CCFGGFFCFGGGFGEGGGGGGGCFFGDGGGGGGGFGGFG?7DCFGFF?CFGGGFFGGF>FF=@4D
@M03364:396:000000000-C9LGT:1:1101:20348:4177 1:N:0:10
ACTCCTACGGGAGGCAGCAGTGGGGAATCTTCCGCAATGGACGAAAGTCTGACGGAGCAACGCCGCGTGAACGATGACGGCCTTCGGGTTGTAAAGTTCTGTTATACGGGACGAATGGCGTAGCGGTCAATACCCGTTACGAGTGACGGTACCGTAAGAGAAAGCCACGTCTAACTACGTGCCAGCAGCCGCGGTAATACGTAGGTGGCAAGCGTTGTCCGGAATTATTGGGCGTAAAGGGCGCGCAGGCGGCGTCGTAAGTCGGTCTTAAAAGTGCGGGGCTTAACCCCGTGG
+
GGGGGGGGGGGGGGGGGGGGGGGGGGGGGGGGGGGGGGGGGGGGGGGGGGGGGGGGGGGGGGGGGGGGGGGGGGGGGGGGGGGGGGGGGGGGGGGGGGGGGGGGGGG8FGGGGFGGDFGD=+@>8@FG8,8,:,<<FGGGGGCFF>;CGGFGFGGDGGGGGGGGGGGGG8=FFGGGGGGGGGGGGGGGGGGGGGGGGGGGGGGGGGGGGGGFGGGGGGGGGGEEGGGGGGGGGGEGEGGGGGGGGGGGDGGGGGEGDCFGGE>EGCCG7FFFFGGGGGGGFBEGGFFFGEF59/
@M03364:396:000000000-C9LGT:1:1101:7304:4206 1:N:0:10
ACTCCTACGGGAGGCAGCAGTGGGGAATATTGCACAATGGGGGGAACCCTGATGCAGCGACGCCGCGTGCGGGATGGAGGCCTTCGGGTCGTGAACCGCTTTTGTTTGGGAGCAAGCCTTCGGTTGAGTGTCCCTTTCGAATAAGCACCGGCTAACTACGTGCCAGCAGCCGCGGTAATACGTAGGGTGCAAGCGTTGTCCGGAATTATTGGGCGTAAAGGGCGCGCAGGCGGCGTCGTAAGTCGGTCTTAAAAGTGCGGGGCTTAACCCCGTGAGGGGACCGAAACTGCGATG
+
GGGGGGGGGGGGGGGGGGGGGGGGGGGGGGGGGGGGGGGGGGGGGGGGGGGGGGGGGGGGGGGGGGGGGGGGGGGGGGGGGGGGGGGGGGGGGGGGGGGFGGGGGGGGGGGGGF8FFFGG,8=11<C7,,7,<<FCCFEGGGGGGG7CGGGGEGGGGGCGGGGGGGGGGGGGGGD/CEGGGGFGGGGEGGGGG5?CEGCFGGGGGGGGGGGGGGGGGGGGGGEGEGGEGEEEGEGGGGGG8EFGGC?E8CFGFCFFGGGGC=CG=FGFDGGD>CFDGDGGFEEDGGG4C=>CF3
@M03364:396:000000000-C9LGT:1:1101:9549:4219 1:N:0:10
ACTCCTACGGGAGGCAGCAGTGGGGAATTTTGGACAATGGGCGCAAGCCTGATCCAGCTATTCCGCGTGTGGGATGAAGGCCCTCGGGTTGTAAACCACTTTTGTAGAGAACGAAAAGACACCCGCGAATATCTGGTGTTGCTGAAGGTACTCTAAGAATAAGCACCGGCTAACTACGTGCCAGCAGCCGCGGTAATACGTAGGGTGCGAGCGTTAATCGGAATTACTGGGCGTAAAGGGTGCGCAGGCGGTTGAGTAAGACAGATGTGAAATCCCCGAGCTTAACTCGGGAAT
+
GGGGGGGGGGGGGGGGGGGGGGGGGGGFGGGGGGGGGGGGGGGGGGGGGGGGGGGGGGGGGGGGGGGGGGGGGGGGGGGGGGDGGGGGGGGGGGGGGGGGGGGGGFFGGFGDEF+B+BFF84FC+8FE@+@,3,:CEFBFGADFF,3DCFGG=FGGFFFFDFGGGGGGGGDGGGGFGGGGGGGGGGGGGGGGG*<FGGGGGGGGGGGGGGGGGECEGGGGGGEDFEFECFGGGGGG=FGGGGGGGEEEGGGCEGGGGFCGEFGGGGGGGGGGCFGFGGGC:><CFGDFCBFGC7
@M03364:396:000000000-C9LGT:1:1101:9638:4219 1:N:0:10
ACTCCTACGGGAGGCAGCAGTCGAGGATCATTTGCAATGGGCGAAAGCCTGACAATGCGACGCTGCGTGGAGGATGAAGGCCTTCGGGTTGTAAACTCCTGTCATAAGGGAACAGGCGAGGGTTACCAGAACGTACCTTAGTTGAGTGTACTTTAAGAGGAAGCGACGGCTAACTCTGTGCCAGCAGCCGCGGTAATACAGAGGTCGCAAGCGTTGTTCGGATTTACTGGGCGTAAAGGGCGCGTAGGCGGTCTTGCGTGTCAGATGTGAAATCTCCGGGCTCAACCCGGAA
+
GGGGGFGGGGGGGGGGGDGGGGGCFGFGGFFGGGGGGGGGFGGGGGGGGGGGGGGGGGGGGGGGGGGFGGGCGGGGGGGGEEFFGGGGGGGGGGGGGGGGGGGAEFGGGGGGGGEG7CF7++B,3BFF,,8:+:,+>FF<F=FFCF=<EFGGAFFCFFGGGGGGGGGGGDE7BFFGGGGGGGGFGGFGF@FGGGGGGGGGGFGGGGGGGGGGGGGGGFGGGE>EFGGGGGGEGGGGGGGGGGGGCGGGGEEEGGGFFEGGGGGGGGGGGGGGGF?DCGGGFEGGGG*8DEFG
@M03364:396:000000000-C9LGT:1:1101:8074:4223 1:N:0:10
ACTCCTACGGGAGGCAGCAGTGGGGAATATTGCACAATGGGGGAAACCCTGATGCAGCAACGCCGCGTGAGTGATGACGGCCTTCGGGTTGTAAAGCTCTGTCTTCAGGGACGATAATGACGGTACCTGAGGAGGAAGCCACGGCTAACTACGTGCCAGCAGCCGCGGTAATACGTAGGGTGCGAGCGTTAATCGGAATTACTGGGCGTAAAGCGAGCGCAGACGGTTTGATAAGCAGGATGTGAAATCCCCGGGCTTAACCTGGGAACTGCGTTCTGAACTGTCAGGCTAG
+
GGGGGGGGGGGGGGGGGGGGGGGGGGGGGGGGGGGGGGGGGGGGGGGGGGGGGGGGGGGGGGGGGGGBFGGGGGGGGGGGGGGGGGGGGGGGGGGGGGGGGGGGGGGGGGGGGGGGBFGFGB@8:FFG,,8:,+8BFGGGGGGGGEGGGGCFGGGGGGGGGGGGGGGGG*BECFFEGGGGGGGGCEFFFCGGFGGGGGGGGGGGGGGGGEGGGFGGGGGGGGGGEE;=EGFGGGGGGGGGGGGGGGGGGGGGGGGGD5FGGGGGGGGFFGGGGGGGGGF7?6FGGC>@FF@F
@M03364:396:000000000-C9LGT:1:1101:17253:4232 1:N:0:10
ACTCCTACGGGAGGCAGCAGTGGGGAATTTTGGACAATGGGCGCAAGCCTGATCCAGCTATTCCGCGTGTGGGATGAAGGCCCTCGGGTTGTAAACCACTTTTGTAGAGAACGAAAAGACATCTTCGAATACAGGATGTTGCTGACGGTACTCTAAGAATAAGCACCGGCTAACTACGTGCCAGCAGCCGCGGTAATACGTAGGGTGCGAGCGTTAATCGGAATTACTGGGCGTAAAGGGTGCGCAGGCGGTTGAGTAAGACAGATGTGAAATCCCCGAGCTTAACTCGGGAAT
+
GGGGGGGGGGGGGGGGGGGGGGGGGGGGGGGGGGGGGGGGGGGGGGGGGGGGGGGGGGGGGGGGGGGGGGGGGGGGGGGGGGGGGGGGGGGGGGGGGGGGGGGGGFFEFGGGGGFG7EFFADBC9EFF4,A,CFFFGGGFGGGGGGGGGGEGGGFGGDGGGGGGGGGGGCGGGGGGGGGGGGGGFGGFFFGGGGGGGGGGGGGGGGGGGFEGGGGGGGFGGGGGGGGGGGGGGGGGGGGGGGGGGGGEGGGGGGGGGGGGFGGGFFGGGGGGGGGGFDEG>@EGGGGFGFFCC7
@M03364:396:000000000-C9LGT:1:1101:19144:4236 1:N:0:10
ACTCCTACGGGAGGCAGCAGTGGGGAATCTTCCGCAATGGACGAAAGTCTGACGGAGCAACGCCGCGTGAGTGATGAAGGTCTTCGGATTGTAAAACTCTGTTGTCAGGGACGAATGTACTGATTTATACTCCACTTCGGTATTGACGGTACCTGACGAGGAAGCCACGGCTAACTACGTGCCAGCAGCCGCGGTAATACGTAGGTGGCAAGCGTTGTCCGGAATTATTGGGCGTAAAGGGCGCGCAGGCGGCGTCGTAAGTCGGTCTTAAAAGTGCGGGGCTTAACCCCGTGG
+
GGGGGGGGGGGGGGGGGGGGGGGGGGGGGGGGGGGGGGGGGGGGGGGGGGGGGGGGGGGGGGGGGGGGGGGGGGGGGGGGGGGGGGGGGGGGGGGGGGGGGGGFGGGGGGGGGGGFDFGGGAFG,CFF<,C,:5DEFEGGGGGGG9FGGGGG=FGGGGGGEGGGGFGGGFGGGGGGGGGGGGGGGGGGG@FGGGGGGGGGGGGGGGGGGGGGGGGGGGGGGGEGFGGFFGGGGGECEFGFGGGGGGGGGGGGEGEEDGGGGFGGGDGGGGGFFGFFGDGGFFEGGGGFGFF7D3
@M03364:396:000000000-C9LGT:1:1101:15088:4239 1:N:0:10
ACTCCTACGGGAGGCAGCAGTGGGGAATCTTCCGCAATGGACGAAAGTCTGACGGAGCAACGCCGCGTGAACGATGACGGCCTTCGGGTTGTAAAGTTCTGTTATACGGGACGAATGGCGTAGCTGTCCATCCCCGTTACGAGTGACGGTACCGTAAGAGAAAGCCACGGCTAACTACGTGCCAGCAGCCGCGGTAATACGTAGGTGGCAAGCGTTGTCCGGAATTATTGGGCGTAAAGGGCGCGCAGGCGGCGTCGTAAGTCGGTCTTAAAAGTGCGGGGCTTAACCCCGTGG
+
GGGGGGGGGGGGGGGGGGGGGGGGGGGGGGGGGGGGGGGGGGGGGGGGGGGGGGGGGGGGGGGGGGGGGGGGGGGGGGGGGGGGGGGGGGGGGGGGGGGGGGGDGEGGGGGGGFFGFGGGG7@B,CFG,<C,@FF7FFEGG7@CF9FFGGGGGGGGGGGGGGGGGGGGG*:CFGGGGGGGGGGGGGGGGGGGGGGGGGGGGFGGGGGGGGGGGGGGGGGGGGCEGGFFGCFFGGEEGGGGGGGGGGGGGGGGGGEGDECGGFGGGDGGDGGGGGGGGDGGFFGGGGGFGF>>D3
@M03364:396:000000000-C9LGT:1:1101:21237:4242 1:N:0:10
ACTCCTACGGGAGGCAGCAGTGGGGAATATTGCACAATGGGCGGAAGCCTGATGCAGCGACGCCGCGTGGGGGATGACGGCCTTCGGGTTGTAAACCTCTTTCACCAAGGACGAAGCGGGATTGTCGGTCCTTGGGGAAGAAGCACCGGCTAACTACGTGCCAGCAGCCGCGGTAATACGTAGGGTGCGAGCGTTGTCCGGAATTATTGGGCGTAAAGAGCTCGTAGGCGGCTCGTCGCGTCTACCGTGAAAACTGGAGGCTTAACCTTCAGCTTGCGGTGGATACGGGCGGGC
+
GGGGGGGGGGGGGGGGGGGGGGGGGGGGGGGGGGGGGGGGGGGGGGGGGGGGGGGGGGGGGGGGGGGGGGGGGGGGGGGGGGGGGGGGGGGGGGGGGGGGGGGFGGGGGGGGGGBFDGGG5*@,8@FF5*5D<:DCFGCGGGFFGGFGGGGGGGGGGGGGGGGGGGGGG<CGGEGGGGGGEGGGGGGGGGGGGGGGGGGGGGGGGFGGGGGGGGDGGGGGGGGGGGGEGGGGGGGG*CEEEGGGGGGGGGGGGGFFG?FGEG:CCG?CGGGGGGGCCDGDBECFCCFFGFFG3)
@M03364:396:000000000-C9LGT:1:1101:7831:4261 1:N:0:10
ACTCCTACGGGAGGCAGCAGTGAGGAATATTGGTCAATGGGCGCGAGCCTGAACCAGCCAAGTAGCGTGCAGGATGACGGCCCTATGGGTTGTAAACTGCTTTTGTACGGGGATAAAGGACGCCACGTGAGGACTTTTGCAGGTACCGTACGGATAAGGACCCGCTAATTCCGTGCCAGCAGCCGCGGTAATACGGAAGGTCCGGGCGTTATCCGGACTTATTGGGTTTAAAGGGAGCGCAGGCTGTCCGCTAAGCGTGTTGTGAGATGTACATGCGCAACATGTGGACTGC
+
GGFGGGGGGG+CFGEGGGGGGGFGGGGGGGFGFGGGGGFCGGGG+7FGGCGGGGGGGGGGFGFFFGGGDFG<EFFFGGDGGGGGG8AF,C7CCGFAFGGFFGEFGDECFCF7::,EE,C<,++++B:6:,8<D+3=<9,:,,:==,,8B<:F+8++8@<B>**>FC<CD;,257>:*?F7DFFCFG:FG@*4,8=@@CC72<,CGGGGG8C@?FC*//:@F<9:EE;:C8+2+<;5*/?=E?*2*200+2*2:*@F)***2;9*+*<CDGC*0<+7)*>D>5C*:>*09F>F
@M03364:396:000000000-C9LGT:1:1101:9237:4302 1:N:0:10
ACTCCTACGGGAGGCAGCAGTGGGGAATATTGCACAATGGGCGCAAGCCTGATGCAGCGACGCCGCGTGCGGGATGGAGGCCTTCGGGTTGTAAACCGCTTTTGTTTGGGAGCAAGCCCTTCAGAGTGTATATACCTTTCGAATAAGCACCGGCTAACTACGTGCCAGCAGCCGCGGTAATACGTAGGGTGCGAGCGTTATCCGGATTTATTGGGCGTAAAGGGAGCGTAGGTGGATTTTTAAGTGAGATGTGAAATACTCGGGCTTAACCTGAGTGCTGCATTTCAAACTGG
+
GGGFGGGGGGGGGGGGGGGGGGGGGGGGGCFGGGGGGGGGGGGGGGGGFGGGGGFGGGGEFGGGGDFCFGGGGGGGGGGGGGGCGGGGFGGGGFGFGGGCGGGGGGF>FDGGGCBA<7FFEAF,,@FF<,8,,@F=DFGFFFGGG9FGGGGGBEGGGGGGGGGFGGGGG8>FGFGGGGCGGGGGGGGGGGGGGEGGGGGGGGGGGEEGGDDGGGGFEGEGGGGGGGDEGGGG9FGGFFGC:FFFGGGGGGG?FFGGGG?FFGDG5DDGGGGGGGFGGFGGFFGGGG>@DFFGG
@M03364:396:000000000-C9LGT:1:1101:8295:4334 1:N:0:10
ACTCCTACGGGAGGCAGCAGTGGGGAATATTGCACAATGGGGGAAACCCTGATGCAGCAACGCCGCGTGAGTGATGACGGCCTTCGGGTTGTAAAGCTCTGTCTTCAGGGACGATAATGACGGTACCTGAGGAGGAAGCCACGGCTAACTACGTGCCAGCAGCCGCGGTAATACGTAGGTGGCGAGCGTTGTCCGGATTTACTGGGCGTAAAGGGAGCGTAGGCGGATTTTTAAGTGAGATGTGAAATACTCGGGCTTAACCTGAGTGCTGCATTTCAAACTGGAAGTCTAG
+
GGGGGGGGGGGGGGGGGGGGGGGGGGGGGGGGGGGGGGGGGGGGGGGGGGGGGGGGGGGGGGGGGGGGGGGGGGGGGGGGGGGGGGGGGGGGGGGGGGGGGGGGGGGFGGGGGGGGEGGGGEFF>FGGEAD<3FGGGGGGGGGGGGGFGGGGGGGGGGGGGGGGGGGGG*:FFGGGGGGGGGGGGGGGGGGEGGGGGGGGGGGGGGGEEGGGFGGGGECEEGGGGGCEEGGFGFGGGDFFFGGGGGGGGGGGGGGGGFGGFGGGGGGGGGGFGGGGGGGGFFGGGGGFGFFG
@M03364:396:000000000-C9LGT:1:1101:17251:4335 1:N:0:10
ACTCCTACGGGAGGCAGCAGTGGGGAATCTTCCGCAATGGACGAAAGTCTGACGGAGCAACGCCGCGTGAACGATGACGGCCTTCGGGTTGTAAAGTTCTGTTATACGGGACGAATGGCGTCGCAGTCTATCCCCGTTACGAGTGCCGGTACCGTAAGAGAAAGCCACGGCTAACTACGTGCCAGCAGCCGCGGTAATACGTAGGTGGCAAGCGTTGTCCGGAATTATTGGGCGTAAAGGGCGCGCAGGCGGCGTCGTAAGTCGGTCTTAAAAGTGCGGGGCTTAACCCCGTGG
+
GGGGGGGGGGGGGGGGGGGGGGGGGGGGGGGGGGGGGGGGGGGFGGGGGGGGGGGGGGGGGGGGGGGGGGGFGGGGGAFGGGGGGGGGGGGGGGGGGGGGGGGGGBEFGGE:FFC,,BFF78@+8@FG,,@@>,<:CA>C7FEGG;,>FEF7?F>:FFGGFFCFFGGGG>CB<FGGGGGGGGFFGGGGF7FGGGEEEFFFFGCFGFGGGGGGGGCDEEGGGE?580ACGGGGCGEGCCFFGGGGG58CGGGGGGCGGGFFGCCGEGG:>FFFCC+:>D=DF@CCFGD?C@717)
@M03364:396:000000000-C9LGT:1:1101:15916:4340 1:N:0:10
ACTCCTACGGGAGGCAGCAGTGAGGAATATTGGTCAATGGGCGAGAGCCTGAACCAGCCAAGTAGCGTGCAGGATGACGGCCCTATGGGTTGTAAACTGCTTTTGTATGGGGATAAGGTGCTCCCCGTGTGTGGTTTTGTAGGTACCATACGAATAAGGACCGGCTAATTCCGTGCCAGCAGCCGCGGTAATACGGAAGGTCCGGGCGTTATCCGGATTTATTGGGTTTAAAGGGAGCGTAGGCCGTGGATTAAGTGTGTTGTGAAATGTAGGCGCTCAACGTCTGACTTGC
+
GGGGGGGGGGGGGGGGGGGGGGGGGGGGGGGGGGGGGGGGGGGGGGGGGGGGGGGGGGGGFGGGGGGGGGGGGGGGGGGGGGGGGGGGGGGGGGGGGGGGGGGGGGGGGGGGGGGG,EEFFFFA+8FF+48,,4:BDFGGFC<FFGGFGGGG8FFGGGFFGGGGGGGGGCGGGGGGGGFGGGGGGDGGGFEFFFFGEGGGGGGGGGGGGGGGCFGGGGGGGGGGGGGGGGGGGGGGGGGGGGGFEECEGEGGFFGGGGGF*:>EGFCFGGGGGGGGDGGGFEFGGFGFGFFG
@M03364:396:000000000-C9LGT:1:1101:22634:4349 1:N:0:10
ACTCCTACGGGAGGCAGCAGTGGGGAATTTTGGACAATGGGCGCAAGCCTGATCCAGCTATTCCGCGTGTGGGATGAAGGCCCTCGGGTTGTAAACCACTTTTGTAGAGAACGAAAAGACATCTTCGAATAAGGGATGTTGCTGACGGTACTCTAAGAATAAGCACCGGCTAACTACGTGCCAGCAGCCGCGGTAATACGTAGGGTGCGAGCGTTAATCGGAATTACTGGGCGTAAAGGGTGCGCAGGCGGTTGAGTAAGACAGAGGTGAAATCCCCGAGCTTAACTCGGGA
+
GGGGGGGGGGGGGGGGGGGGGGGGGGGGGGGGGGGGGGGGGGGGGGGGGGGGGGGGGGGGGGGGGGGGGGGGGGGGGGGGGGGGGGGGGGGGGGGGGGGGGGG9FEFAEGGFGGGG+EEC,-5<,CFG:,A,,5,,8=BF,5:FGFGGGGGGFGDFCCFFGGGCGFG7C7CGCGGGGGGGGGGGGFGGFFGGFFCFCCEGFGGGCFEGGEDCEFEGFGFGGGEEFCC9EC@*//1C*AGG=CEGGDGGCCEE5:<<?C:99ECC:**01?@::FEFFDGDBDCFC:FFGFBC
@M03364:396:000000000-C9LGT:1:1101:24698:4371 1:N:0:10
ACTCCTACGGGAGGCAGCAGTGGGGAATTTTGGACAATGGGCGCAAGCCTGATCCAGCTATTCCGCGTGTGGGATGAAGGCCCTCGGGTTGTAAACCACTTTTGTAGAGAACGAAAAGACCTCTTCGAATATTGGATGTTGCTGACGGTACTCTAAGAATAAGCACCGGCTAACTACGTGCCAGCAGCCGCGGTAATACGTAGGGTGCGAGCGTTAATCGGAATTACTGGGCGTAAAGGGTGCGCAGGCGGTTGAGTAAGACAGATGTGAAATCCCCGAGCTTAACTCGGGAAT
+
GGGGGGGGGGGGGGGGGGGGGGGGGGGGGGGGGGGGGGGGGGGGGGGGGGGGGGGGGGGGGGGGGGGGGGGGGGGGGGGGGGGGGGGGGGGGGGGGGGGGGGGGGGGGGGGGGE?FFGGG,:BAFFGG4EF,,<B,CFGGGGGGGGFCGGGGGGGGGGGFFGGGGGGGGEEDGGGGGGGGGGGGGFGGGGGGGGGGGGGGGGGGGGGGGGGGGGGGGGGGGGGGGGGGGGGGGGGCGGGGGGGGGGGGGGGGGGFCFFFEECCGFGGGGGGGGGGGGGGGFFGFFGFFGFFDG<
@M03364:396:000000000-C9LGT:1:1101:23881:4416 1:N:0:10
ACTCCTACGGGAGGCAGCAGTGGGGAATCTTCCGCAATGGACGAAAGTCTGACGGAGCAACGCCGCGTGAACGATGACGGCTTTCGGGTGGTAAAGTTCTGGTATACGGGACGAATGGCGTCGCGGTCCCTCCCCGTTACGAGTGACGGTACCGTAAGAGAAAGCCACGGCTAACTACGTGCCAGCAGCCGCGGTAATACGTAGGTGGCAAGCGTTGTCCGGAATTATTGGGCGTAAAGGGCGCGCAGGCGGCGTCGGAAGTCGGTCTTAAAATGGCGGGGCCTAACCCCGTGG
+
CFDAEFGGEGGDEGGGGGGGG9FFGGDFGGGGGGGGEGGGGGGGDEG,<<EFFCGCGGFFGGG>F8C+@BFFGFGGFGG>CE@,:FFG?+>4B@AF,CC<?,?8FC?<CGGGF@FGDFFEEF<FCCCC*,,,8CF*>:BFE7<F@<FFGCCCFF*1<<<FFFGG+CFFC*BCEG:9F7F:EFFFG7EC8@EGGGGG>+33;<<C89C5CFFCC5*8CEFFGECEDGC:?CFGFC*C=CFCCE5E::C5?8CCC//:)1:A52:ED<E*CC77D++2*179B5*1*9*0*0>1C)
@M03364:396:000000000-C9LGT:1:1101:15231:4425 1:N:0:10
ACTCCTACGGGAGGCAGCAGTAGGGAATTTTCGGCAATGGGGGGAACCCTGACCGAGCAACGCCGCGTGAGTGAAGAAGGTCTTCGGATTGTAAAGCTCTGTTGTAAGGGAAGAACGTCAGGCCGAAGCTGCGTGAGTGACGGTACCTTACCAGAAAGCCACGGCTAACTACGTGCCAGCAGCCGCGGTAATACGTAGGGTGCAAGCGTTAATCGGAATTACTGGGCGTAAAGCGTGCGCAGGCGGTTATGCAAGACAGAGGTGAAATCCCCGGGCTCAACCTGGGAACTGCCT
+
GGFGGGGGGEFGGGGGGGGGEGGFGGGGGGGGGGGGGGGGGGGGGEFGGGGGGGGGGGGGGGGGGGGGGGGGGGGGDFFFGGGGGGGGGGFGGFGGGFGGGGGGGFGGGGGGGFCGCFFGF-<*4<CF*,7?<8C+=FGGGDGGGGGFGGFGGGGGGGGGGGGGGGGGGGGGGGGGGGGGGGGGGGGGGEGGGFF@FGGGGEEGGGGGGCEGGGGGGCF?FGGGGGDEEGGGGGG8EGGGGEDGGGC5EFDGE:@FFFCGGFFF<CCCFGGGGEGGGFCCFFGCDGG?FFFGF4
@M03364:396:000000000-C9LGT:1:1101:21842:4441 1:N:0:10
ACTCCTACGGGAGGCAGCAGTGGGGAATATTGCACAATGGGGGAAACCCTGATGCAGCAACGCCGCGTGAGTGATGACGGCCTTCGGGTTGTAAAGCTCTGTCTTCAGGGACGATAATGACGGTACCTGAGGAGGAAGCCACGGCTAACTACGTGCCAGCAGCCGCGGTAATACGTAGGTGGCGAGCGTTGTCCGGAATTATTGGGCGTAAAGGGAGCGCAGGCGGGAAGGTAAGTCTATCTTAAAAGTGCGGGGCTCAACCCCGTGAGGGGATGGAAACTATCTTTCTTGAGG
+
GGGGGGGGGGGGGGGGGGGGGGGGGGGGGGGGGGGGGGGGGGGGGGGGGGGGGGGGGGGGGGGGGGGGGGGGGGGGGGGGGGGGGGGGGGGGGGGGGGGGGGGFGGGGGGGGGGGG7FFCE:@8:CFF,,@+,8++@DCGGGGGFGFFGGGGFGGGGGGGGGGGGGGGG=CFGGGFGGGFGGGGGEGG<FFGFGGGGEGGGGGGGGGGGGGGGGGGGDGGGGGGGGGCEEGGGGGGFGGGGGGGGGGGGGFEGGG=9@FGGFDGG/ADDFGGCCGG:FFGFFGGGG>FFFFGG*
@M03364:396:000000000-C9LGT:1:1101:19938:4452 1:N:0:10
ACTCCTACGGGAGGCAGCAGTGGGGAATTTTGGACAATGGGCGCAAGCCTGATCCAGCTATTCCGCGTGTGGGATGAAGGCCCTCGGGTTGTAAACCACTTTTGTAGAGAACGAAAAGACATCGTCGAATACATGGTGTTGCTGACGGTACTCTAAGAATAAGCACCGGCTAACTACGTGCAGCAGCCGCGGTAATACGTAGGGTGCGAGCGTTAATCGGAATTACTGGGCGTAAAGGGTGCGCAGGCGGTTGGGTAAGACAGATGTGAAATCCCCGAGCTTAACTCGGGAATG
+
GGGGGGGGGGGGGGGGGGGGGGGGGGGGGGGGGGGGGGGGGGGGGGGGGGGGGGGGGGGGGGGGGGGGGGGGGGGGGGGGGGGGGGGGGGGGGGGGGGGGGGGGGFGFGGGGGGCFFGGG?FF+:BFG::A,,<E,CFGGGGGGFGDFGGGGGGGGGGGGGGGGGGGGGGGGGGGGGGGGGGE:>72@*4<=41C:72<2,4FG<<*<*4181CBF9+;C*ACF@+3<CG8?/8?GEFG8:***12?:CE/>8*2278C9:89*0:0:*:F*0<CGC5:))9:C7:*.9B)720
@M03364:396:000000000-C9LGT:1:1101:5010:4465 1:N:0:10
ACTCCTACGGGAGGCAGCAGTGGGGAATCTTCCGCAATGGACGAAAGTCTGACGGAGCAACGCCGCGTGAGTGATGAAGGTCTTCGGATTGTAAAACTCTGTTGTCAGGGACGAATGTACTGATTTATAATTCACTTCGGTATTGACGGTACCTGACGAGGAAGCCACGGCTAACTACGTGCCAGCAGCCGCGGTAATACGTAGGTGGCAAGCGTTGTCCGGAATTATTGGGCGTAAAGAGCATGTAGGCGGGCTTTTAAGTCCGACGTGAAAATGCGGGGCTTAACCCCGTAT
+
GGGGGGGGGGGGGGGGGGGGGGGGGGGGGGGGGGGGGGGGFGGGGGGFGGGGGGGGGGGGGGGGGGGGGGGGGGGGGGGGGGGGGGGGGGGGGGGGCGGGGGGGGGGGGGGGGCCF8FFCE9BF?CFF<5:,<,A<CFG7FGGGG9FEEFGGGFGGGGEGGGGGFGGGG7BFGGEEGGGGGGGGGGGGFGGGD:1<FGGGFBCFGGGGGGGGGGGGGGFGGG>ECE<AFFFGGGEGGGGGGFG?FGGGGGEGGG8>CGGGGGGGGGGGGGFGFGC7DD5DEECFFCFFGFF575
@M03364:396:000000000-C9LGT:1:1101:22966:4469 1:N:0:10
ACTCCTACGGGAGGCAGCAGTGGGGAATTTTGGACAATGGGCGCAAGCCTGATCCAGCTATTCCGCGTGTGGGATGAAGGCCCTCGGGTTGTAAACCACTTTTGTAGAGAACGAAAAGACATCTTCGAACAAAGGATGTTGCTGACGGTACTCTAAGAATAAGCACCGGCTAACTACGTGCCAGCAGCCGCGGTAATACGTAGGGTGCGAGCGTTAATCGGAATTACTGGGCGTAAAGGGTGCGCAGGCGGTTGAGTAAGACAGATGTGAAATCCCCGAGCTTAACTCGGGAAT
+
GGGGGGGGGGGGGGGGGGGGGGGGGGGGGGGGGGGGGGGGGGGGGGGGGGGGGGGGGGGGGGGGGGGGGGGGGGGGGGGGGGGGGGGGGGGGGGGGGGGGGGGGGGGCFGGGGFFD@EFGFCF<,CFG,,8,3:DFFFGGGGGGGGFFGGGGGGGGGGGGGGGGGGGGGGGGGGGGGGGGGGGGGGGGGGGGGGGGGGGGGGGGGGGGGGGGGFGGGGGGGGGGGGGGGGGGGGGGGGGGGGGGGGGGGGGGGG?FGFCFFFGGFGGGGGGFGGCGGGEGFFGGGFFFDFFGC5
@M03364:396:000000000-C9LGT:1:1101:9011:4470 1:N:0:10
ACTCCTACGGGAGGCAGCAGTGGGGAATATTGCACAATGGGCGGAAGCCTGATGCAGCGACGCCGCGTGGGGGATGACGGCCTTCGGGTTGTAAAGTTCTGTTATACGGGACGAATGGTACGACGGTCACTCCCCGTCGTAAGTGACGGTACCGTAAGAGAAAGCCACGGCTAACTACGTGCCAGCAGCCGCGGTAATACGTAGGTGGCAAGCGTTGTCCGGAATTATTGGGCGTAAAGGGCGCGCAGGCGGCGTCGTAAGTCGGTCTTAAAAGTGCGGGGCTTAACCCCGTGG
+
GGGGGGGGGGGGGGGGGGGGGGGGGGGGGGGGGGGGGGGGGGGGGGGGGGGGGGGGGGGGGGGGGGGGGGGGGGGGGGGGGGGGGGGGGGGGGGGGGGGGGGGCFFFGGGGGGF>FFGF@F8FF5@FG+,7,8@FFFGGGFFGGCFFFGGGGGGGGGGGGGGGGGGGGG7CGCGGGGGGGGGGGGGGGGGGGGGGGGGGGGGGGGGGGGGGGGGGGGGGGGGGGGGGGGGGGGGGGGGGGGGGGGGGGGGGGGGGGGEFFGGGGGGGDGGDGGGGGGGGGFFGGGGGFGFFG:)
@M03364:396:000000000-C9LGT:1:1101:20277:4499 1:N:0:10
ACTCCTACGGGAGGCAGCAGTGAGGAATATTGGTCAATGGTCGGGAGACTGAACCAGCCAAGCCGCGTGAGGGAAGAAGGCGCTAAGCGTCGTAAACCTCTTTTGTCGGGGAACAAACGGAGGCCCGTATGCCTTTCTGAGTGTACCCGAAGAAAAAGCATCGGCTAACTCCGTGCCAGCAGCCGCGGTAATACGGAGGATGCGAGCGTTATCCGGATTTATTGGGTTTAAAGGGTGCGCAGGCGGGCTGTTAAGTCAGCGGTAAAAGCCCGGGGCTCAACCCCGGCGAGCCGT
+
GGGGGGGGGGGGGGGGGGGGGGGGGGGGGGGGGGGGGGGGGGGGGGGGGGGGGGGGGGGGGGGGGGGGGGGGDGGGGGGGGGGGGGGGGGGGGGGGGGGGGGGGGGGGGGGFGGFGEGF=@:@B+3@C+:@EBFGFCGG9FGGFFGFFGGGG7FGGGGGGGGGGGGGGG9FGGGGGGGGGGGGGGGGGGEGGGGGGGGGGGGGGGGGGGGGGGGGGGGDGGGGGGGGGCCGGGGGGGGGGGGGGGGGGGGGGEGGGGGGFGE5EGGGGFGGGGGGD3CGG?@EGGGGFGFFGG*
@M03364:396:000000000-C9LGT:1:1101:19399:4510 1:N:0:10
ACTCCTACGGGAGGCAGCAGTGGGGAATATTGCACAATGGAGGGAACTCTGATGCAGCGACGCCGCGTGAGTGAAGAAGTATTTCGGTATGTAAAGCTCTATCAGCAGGGAAGAAGACGACGGTACCTGCCTAAGAAGCCCCGGCTAACTACGTGCCAGCAGCCGCGGTCATACGTAGGGGGCAAGCGTTATCCGGATTTACTGGGTGTAAAGGGAGCGTAGACGGCGGTGCAAGTCTGAAGTGAAAGGCGGGGGCTCAACTCCCGGATTGCTTTGGAAACTGCATGGCTAG
+
GGGGGGGGGGGGGGGGGGGGGGGGGGGGGGGGGGGGGGGGGGGGCGGGGGGGGGGGGGGGGGGGGGGGGGGGGGGGGFGFGGGGGGGGGGGGGGGGGGGGFGGFFFGCFGGFFG<D4BF6C+@FBFGG8,A<=,:,3DGGGFFFGG:FGGFFGGGGGGGGFGGGGGGGE*;BFGGGGGGGGGGGGGGGGGGGGGGGGGGGGGGGGGGGGGGGGGGGGGGGGGGGGGDEGGGGGGGGGGGGFCFGGGGGGGGGGGGGGFGGGGGGGGGGGDGG7E?FGGGGFFGGG:FFG@=F
@M03364:396:000000000-C9LGT:1:1101:21542:4511 1:N:0:10
ACTCCTACGGGAGGCAGCAGTGGGGAATCTTCCGCAATGGACGAAAGTCTGACGGAGCAACGCCGCGTGAACGATGACGGCCTTCGGGTTGTAAAGTTCTGTTATACGGGACGAATGGCGTGGCGGTCCATCCCCGTTACGAGTGACGGTACCGTAAGAGAAAGCCACGGCTAACTACGTGCCAGCAGCCGCGGTAATACGTAGGTGGCAAGCGTTGTCCGGAATTATTGGGCGTAAAGGGCGCGCAGGCGGCGTCGTAAGTCGGTCTTAAAAGTGCGGGGCTTAACCCCGTGG
+
GGGGGGGGGGGGGGGGGGGGGGGGGGGGGGGGGGGGGGGGGGGGGGGGGGGGGGGGGGGGGGGGGGGGGGGGGGGGGGGGGGGGGGGGDEGGGGGGGFGGGGGCFFGGGGGGGFFGGGGGG+@7+@FE+,7,,38>CB7FF*FFF@EFGGFEGGGGGGGF8FFGGGGGG*=F<FGGGGGGGGGFGGGGGFGGGGGGEGGGGCFGGGGGGGGGGGGGGGGGGG5:CFFGGGGGGGCEGGGGGGGGGDCGGGGDGGEEGGG*@<CEGDE<FFGG7E?CGGGGFF*5>DCB9>>9>)
@M03364:396:000000000-C9LGT:1:1101:7136:4529 1:N:0:10
ACTCCTACGGGAGGCAGCAGTGGGGAATATTGGACAATGGGCGCAAGCCTGATCCAGCCATGCCGCGTGAGTGATGAAGGCCTTAGGGTTGTAAAGCTCTTTCACCGGAGAAGATAATGACGGTATCCGGAGAAGAAGCCCCGGCTAACTTCGTGCCAGCAGCCGCGGTAATACGAAGGGGGCTAGCGTTGTTCGGAATTACTGGGCGTAAAGCGCACGTAGGCGGATATTTAAGTCAGGGGTGAAATCCCAGAGCTCAACTCTGGAACTGCCTTTGATACTGGGTATCTTG
+
GGGGGGGGGGGGGGGGGGGGGGGGGGGGGGGGGGGGGGGGGGGGGGGGGGGGGGGGGGGGGGGGGGGGGGGGGGGGGGGGGGGGGGGGGGGGGGGGGGGGGGGGGGGGDFGGGGGG<FGFFFFFCFGGC@:+8<FCFFGGGGGGGGEFGGGGFGGGGGGGGGGGGGGGG:CGGGGGGGGGGGGGGGGGFGGGGGGGGGGGGGGGGGGGGGGGGGGGGGGGGGGGGGGGGGGGGGGGGGGGGGGGGGGGGGGGGGGGGGGGGGGGGGGGGGGGGGGGGGGGFFGGGFGFG?FG
@M03364:396:000000000-C9LGT:1:1101:12836:4533 1:N:0:10
ACTCCTACGGGAGGCAGCAGTGGGGAATCTTCCGCAATGGGCGAAAGCCTGACGGAGCAATGCCGCGTGAGTGATGAAGGAATTCGTTCCGTAAAGCTCTTTTGTTTATGACGAATGTGCAGACTGTGATTAATGGTTTGTAATGACGGTAGTAAACGAATAAGCCACGACTAACTACGTGCCAGCAGCCGCGGTAATACGTAGGTGGCGAGCGTTGTCCGGAATTATTGGGCGTAAAGAGCATGTAGGCGGTTTTTTAAGTCCGGAGTGAAAATGCGGGGCTCAACCCCGTAT
+
GGGGGGGGGGGGGGGGGGGGGGGGGGGGGGGGGGGGGGGGGGGGGGGGGGGGGGGGGGGGGGGGGGGGGGGGGGGGGGGGGGGGGGGGGGGGGGGGGGGGGGGGGGGGGGGEFGGD<EFGG9F8,BCF,<A,C<<5FFGGGDGFG<?CGGGGGGGGGGGGGGGGGGGGG+@FGGGGGGGGGGGGGGGGGGGGGGGGGGGGGGGGGGGGGGGGGGGGGGGGGGGGGGFGGGGGGGGGGGGGGGGEECGGGGGGEEEGGGGGGGGGEGEGCCFDGGGGFGGGFFEGGGGFGFB9>C
@M03364:396:000000000-C9LGT:1:1101:17449:4539 1:N:0:10
ACTCCTACGGGAGGCAGCAGTGAGGAATATTGGTCAATGGCCGAGAGGCTGAACCAGCCAAGTAGCGTGCAGGATGACGGCCCTATGGGTTGTAAACTGCTTTTATACGGGGATAAAGTCAGCTACGTGGAGTTGTTTGCAGGTACCGTATGAATAAGGACCGGCTAATTCCGTGCCAGCAGCCGCGGTAATACGGAAGGTCCGGGCGTTATCCGGATTTATTGGGTTTAAAGGGAGCGCAGGCCGTCTGTTAAGCGTGTTGTGAAATGTAGGCGCCCAACGTCTGAATTGC
+
GGGGGGGGGGGGGGGGGGGGGGGGGGGGGGGGGGGGGGGGGGGGGGGGGGGGGGGGGGGGGGGGGGGGGGGGGGGGGGGGGGGGGGGGGGGGGGGGGGGGGGGGGGGGGGGGGG8FFGFGDFGE9FFG,+@BFCGEFFFGGFGFFGCFFGGF,DFGGGGGGGGGGGGGGAFGGGGGGGGGGGGGGGGGGEGGGGGGGGGGGGGGGGGGGDGGGGGEEEEGGGGGGG/;EC@FGGGGGGGGGGGGEGCEFGFGCGGGGCEE887:CFGGGDFFGFECGGGGFFCDCFGFGFFG
@M03364:396:000000000-C9LGT:1:1101:16491:4551 1:N:0:10
ACTCCTACGGGAGGCAGCAGTGAGGAATATTGGTCAATGGCCGAGAGGCTGAACCAGCCAAGTAGCGTGCAGGAAGACGGCCCTATGGGTTGTAAACTGCTTTTATACGGGGATAAAGTCAGCTACGTGTAGTTGTTTGCAGGTACCGTATGAATAAGGACCGGCTAATTCCGTGCCAGCAGCCGCGGTAATACGGAAGGTCCGGGCGTTATCCGGATTTATTGGGTTTAAAGGGAGCGCAGGCCGTCTGTTAAGCGTGTTGTGAAATGTAGGCGCCCAACGTCTGAATTGC
+
GGGGGGGGGGGGGGGGGGGGGGGGGGGGGGGGGGGGGGGGGGGGGGGGGGGGGGGGGGGGDGGGGGGGGGGGGGGGGGGGGGGGGGGGGGGGGGGGGGGGGGGGGGGGGGGGGGGGFFGFFFGG,CFF::A5<BEGFGFGGGGFCDGGFDFG,ECFGGGGGGGGGGGGGCGGGGGGGGGGGGGGGGGGG>CCGGGGDGGGGGGGGGGGGGGGGGGGCEGGGGGGGGC8EEFGGGGFGGGGEGGGGECE58<C<FGGG5>CEGGG+:CGFDFGGFCCDDGG>>7*5>*8:=@F
@M03364:396:000000000-C9LGT:1:1101:6310:4551 1:N:0:10
ACTCCTACGGGAGGCAGCAGTGGGGAATATTGCACAATGGAGGGAACTCTGATGCAGCGACGCCGCGTGAGTGAGGAAGTATTTCGGTATGTAAAGCTCTATCAGCAGGGAAGATAATGACGGTACCTGCGTAAGAAGCACCGGCTAAATACGTGCCAGCAGCCGCGGTAATACGTATGGTGCAAGCGTTATCCGGATTTACTGGGTGTAAAGGGAGTGCAGGCGGTCAGATAAGTCAGATGTGAAAACCCGGGGCTCAACTCCGGGATTGCATTTGAAACTGTAGGACTAG
+
GGGGGGGGGGGGGGGGGGGGGGGGGGGGGGGGGGGGGGGGGGGGGGGGGGGGGGGGGGGGGGGGGGGGGFGGGGGGGGGGGGGGGGGGGGGGGGGGGGGGGGGGGGGGGGGGGGGGFGGFD:FGGGGG,,8B+>FGFGGGGGGGGG>FGGFGGGGGGGGGGGGGGGGGG>8FFFGGGGGGGGGGGGGGEGFGFGGGGGGGGGGGGG<FGGCGGGGGGGGGGGGGGGGDEECFFGGGGGGG?EGGGCFG?EGGGGGGGGFGGFFFGGDDGGGGGFFGGGFGFFGCCFG?FFFG
@M03364:396:000000000-C9LGT:1:1101:12018:4558 1:N:0:10
ACTCCTACGGGAGGCAGCTGAACTTGGACGGCCAGCACTTGGAGGATCGGCACGGCAAGAGGAAGAGGAGGAGCGCCAGCTCTCGGTAATGCTCCCCATGTGGCCACCGCCCAGGGCGAGCCGGTGGCGCAGTGCTGGTGTTGGGGACCTTGGAGAATGCCTGGGCTTAAGAGCGGGGCTCGGGCGGCTCCGGCCCAGGCTCAGGGAGGCAGCAGGGCACGTGTGGGTCACGTGCACCTCAGCCATCAGGAGCAGATGTGCTGCATTTCCTCCCCACGTCCCTCAGGTCCATT
+
GGGGGGGGGGGGGGGGGGGGGGGGGGGGGGGGGGFGGGGGGGGGGGGGGGGGGGGGGGGGGGGGGCFGGGGGGGGGGGGGDGGGGGDGGGGGGGGGGGGFFGGGGGGGGGGGGGCFGGGGGGF++8>F++583>@CFGCGEGGF:F>CFGGF?FGGGGGGGGGGGGGGG9CFGGGGGGGCGGEGGGGGGGGGEEGGGGGGCFGGGGGGGGGGGGGGGGFGGGGGGGECFGGGGGGGGGFGFFGGGGGGGGEEGCF6CGFF??FGFG7CFGGGGGE7DCCDEF9C*>F=DFFFF
@M03364:396:000000000-C9LGT:1:1101:17250:4566 1:N:0:10
ACTCCTACGGGAGGCAGCAGTGGGGAATCTTCCGCAATGGACGAAAGTCTGACGGAGCAACGCCGCGTGAGTGATGAAGGTCTTCGGATTGTAAAACTCTGTTGTCAGGGACGAATGTACTGACGTATCCTCCACTTCGGTATTGGCGGTACCTGACGAGGAAGCCACGGCTAACTACGTGCCAGCAGCCGCGGTAATACGTAGGTGGCAAGCGTTGTCCGGAATTATTGGGCGTAAAGAGCATGTAGGCGGGCTTTTAAGTCCGACGTGAAAATGCGGGGCTTAACCCCGTAT
+
GGGGGGGGGGGGGGGGGGGGGGGGGGGGGGGGGGGGGGGGGGGGGGGGGGGGGGGGGGGGGGGGGGGGGGGGGGGGGGGGGGGGGGGGGGGGGGGGGGGGGGGGGGGGGGGGGGFGCEG<F<F,+8FF:AE,:,B<DFDC>DFGG,FGGGGGGGG@FGCGEGGGGGGGG>:FGGGGGGGGGGGGGGGGGGGGGGGGGFGGGCFFDFGGGGGGFGGGGGGGGGCGFGCFFFGFFGGGGGGGGGGGGFGGGFGGGG>FGGGGGFDGEGGGGGGGGGGGFGGG>@CGFGGFGEDC)*
@M03364:396:000000000-C9LGT:1:1101:7785:4584 1:N:0:10
ACTCCTACGGGAGGCAGCAGTGAGGAATATTGGTCAATGGGCGAGAGCCTGAACCAGCCAAGTAGCGTGCAGGATGACGGCCCTATGGGTTGTAAACTGCTTTTGTATGGGGATAAAGTGCTCCACGTGTGGAGTTTTGTAGGTACCATACGAATAAGGACCGGCTAATTCCGTGCCAGCAGCCGCGGTAATACGGAAGGTCCGGGTGTTATCCGGATTTATTGGGTTTAAAGGGAGCGTAGGCCGTGGATTAAGTGTGTTGTGAAATGTAGGCGCTCAACGTCTGACTTGC
+
GGGGGGGGGGGGGGGGGGGGGGGGGGGGGGGGGGGGGGGGGGGGGGGGGGGGGGGGGGGGGGGGGGGGGGGGGGGGGGGGGGGGGGGGGGGGGGGGGGGGGGGGGGGGGGGGGGCFFFGGGFF<BFFE=BA85AAFFCFFGGGFGGGGGGGGFGGGGGGGGGGGGDGGGGGGGGGGGGGGGGGGGGGGGGGGGGGGGGGGGGGGGGGGGCFGGGGGGGGGGGGGGGC8CFGGGGGGGGGG5EGGFGCEGEFGFCFGFFGGGGGGGGGGGGGGGGGGGGGGFEFGFGGFGFFF
@M03364:396:000000000-C9LGT:1:1101:6993:4598 1:N:0:10
ACTCCTACGGGAGGCAGCAGTGGGGAATCTTCCGCAATGGGCGAAAGCCTGACGGAGCAACGCCGCGTGAGTGAAGAAGGTCTTCGGATCGTAAAGCTCTGTTGTCGGGGACGAATGTTGGGACCTAGCTCAAAGGTTTCAAATGACGGTACCTGACGAGGAAGCCACGGCTAACTACGTGCCAGCAGCCGCGGTAATACGTAGGTGGCGAGCGTTGTCCGGAATTATTGGGCGTAAAGCGAGCGCAGGCGGAAAGATAAGTCTGAAGTGAAAGCCCCCGGCTTAACCGGGGA
+
GGGGGGGGGGGGGGGGGGGGGGGGGGGGGGGGGGGGGGGGGGGGGGGGGGGGGGGGEGGGGGGGGGGGGDGGGGGGGGGGGGFGGGGGGEGGGGGGGGGDGGGGGGG7EGGGGEGGGGFD>+B,=DFG3,8,,:@>FGGFGGGGGGCFFFGG,EFGGGDGEGFFGGGGG*1<FFGGGGGGGGGGDFFGFCEGGGEG5CGEFCFFGGFGGGCECEEGGGCGG5*:5@:+<9E=>EEGGGCFGGE=ED=EEGG58E*ACG7C79C+ADC4D47CG?FFGGGD:DGCFCC?C)77D
@M03364:396:000000000-C9LGT:1:1101:5173:4606 1:N:0:10
ACTCCTACGGGAGGCAGCAGTGGGGAATATTGCACAATGGGCGCAAGCCTGATGCAGCGACGCCGCGTGCGGGATGGAGGCCTTCGGGTTGTAAACCGCTTTTGTTCAAGGGCAAGGCACGGTTTCGGCAGTGTTGAGTGGATTGTTCGAATAAGCACCGGCTAACTACGTGCCAGCAGCCGCGGTAATACGTAGGGTGCAAGCGTTATCCGGATTTATTGGGCGTAAAGGGCTCGTAGGCGGTTCGTCGCGTCCGGTGTGAAAGTCCATCGCTTAACGGTGGATCCGCGCCGG
+
GGGGGGGGGGGGGGGGGGGGGGGGGGGGGGGGGGGGGGGGGGGGGGGGGGGGGGGGGGGGGGGGGGGGGGGGGGGGGGGGGGGGGGEGGGGGGGGGGGGGGGGGGFGECGGGGG=FGGGGC>F@+@FG@+838<;FCFCFD,DFGFFGGFGF7FFGGGGGCGGGGGGD@*=<EGGGGGGGGGGGGCGGGGFFG6FGGGGGFFCFGEEEGGGGGG;CF9<FFCGGGGEGGGFCEGGGGGGGGGGGGC8:CEEGGGGDDGG=ECDGGGGGGFFDGGD5:FEGE3:CGGGFGFFG>D
@M03364:396:000000000-C9LGT:1:1101:10754:4610 1:N:0:10
ACTCCTACGGGAGGCAGCAGTGAGGAATATTGGTCAATGGATGAGAATCTGAACCAGCCAAGTAGCGTGCAGGACGACGGCCCTATGGGTTGTAAACTGCTTTTGTACGGGGATAACGGAGCTTACGTTTACGTTTTTGCAGGTACCGTACGAATAAGGACCGGCTAATTCCGTGCCAGCAGCCGCGGTAATACGGAAGGTCCGGGCGTTATCCGGATTTATTGGGTTTAAAGGGAGCGCAGGCTGTCGGTTAAGCGTGTTGTGAAATGTAGGTGCCCAACACCTGCACTGC
+
GGGGGGGGGGGGGGGGGGGGGGGGGGGGGGGGGGGGGGGGGGGGGGGGGGGGGGGGGGGGGGGGGGGGGGGGGGGGGGGGGGGGGGGGGGGGGGGGGGGGGGGGGGGGGGGGGGGG,BF+8:FC,BDE,BA<CC<FFFGGGFGFGFFFGGFG+DFGGGGGGGGGGGGGGFFGGGGGGGGGGGGGGGGGGGGGGGGGGGGGGGGGGGGGGGGGGGGGGGGGGGGFGF?EEGGGGGGGGGGGGGGGGGGGGGGGGGGGGEGCECGGGGGGGFFFGGGGGFDCEFGGGGGFGFFG
@M03364:396:000000000-C9LGT:1:1101:25637:4615 1:N:0:10
ACTCCTACGGGAGGCAGCAGTAAGGAATATTGGTCAATGGACGCAAGTCTGAACCAGCCATGCCGCGTGAAGGATGAAGGTCCTCTGGATTGTAAACTTCTTTTATAGGGGGCGAAAAAAGGGTTTTCTCACTCCCTTGACAGTACCCTATGAATAAGCACCGGCTAACTCCGTGCCAGCAGCCGCGGTAATACGGAGGGTGCAAGCGTTATCCGGATTCACTGGGTTTAAAGGGTGCGTAGGCGGGTAGGTAAGTCAGAGGTGAAATCCTGGAGCTTAACTCCAGAACTGCCT
+
GGGGGGGGGGGGGGGGGGGGGGGGGGGGGGGGGGGGGGGGGGGGGGGGGGGGGGGGGGGGGGGGGGGGGGGGGGGGGGGGGGGGGGGGGGGGGGGGGGGGGGGGGGGGGGGGGGGG>FF+8:B,:BFF,,9:83,>DFGCGFFFFFAFGGGGCGGGGGGGGGGGGCEGG9EGGGFGGGGGGGGGGGGGGDGGCFGGEGGGGGGGGGGGGGGGGGGGGGGGGGGGGFFGEG?FGGGGGGGGGGGGGGGGGGGGGGGGGGGFGFGGGGGGGCFGGGGGGGGGFFGGGGGFGFFGCD
@M03364:396:000000000-C9LGT:1:1101:19847:4634 1:N:0:10
ACTCCTACGGGAGGCAGCAGTGGGGAATATTGGACAATGGGCGCAAGCCTGATCCAGCCATGCCGCGTGAGTGATGAAGGCCCTAGGGTTGTAAAGCTCTTTCACCGGTGAAGATAATGACGGTAACCGTAGAAGAAGCCCCGGCTAACTTCGTGCCAGCAGCCGCGGTAATACGAAGGGGGCTAGCGTTGTTCGGATTTACTGGGCGTAAAGCGCACGTAGGCGGACTTTTAAGTCAGGGGTGAAATCCCGGGGCTCAACCCCGGAACTGCCTTTGATACTGGAAGTCTTG
+
GGGGGGGGGGGGGGGGGGGGGGGGGGGGGGGGGGGGGGGGGGGGGGGGGGGGGGGGGGGGGGGGGGGGGGGGGGGGGGGGGGGFGGGGGGGGFGGGGGGGGGGFGGG7FGGGGGGAFGF9F4@8+8EF@888+,A,AFFCFEGGGG7FGGFGGGGGGGGGGGGGGGGGG58FFGGCGGGGGGGGGGGGEGGGGGGGGGGGGGGGGGGGGGGGGGGGGGGGGGGGGG5ECFFFFGGFCGGGGGEGGGGGGGGGCGGGCCCF:8CGGGEDGGGDGGCFCCFFFFGGFGG:FFB7
@M03364:396:000000000-C9LGT:1:1101:20326:4659 1:N:0:10
ACTCCTACGGGAGGCAGCAGTGGGGAATATTGCACAATGGGGGGAACCCTGATGCAGCGACGCCGCGTGCGGGATGGAGGCCTTCGGGTCGTGAACCGCTTTTGATTGGGAGCAAGCGTGACTGAGTGTACCTTTCGAATACGCACCGGCTAACTACGTGCCAGCAGCCTCGGTAGTACGTAGGGTGCAAGCGTTGTCCGGAATCATTGGGCGGAAAGGGCTCGTGGGCGGTTCGTCGCGTCCGGTGTGCACGCCCATCACTCAACGGTGGGCATGCGCCGGGTGCGGGCGGGG
+
FGGGGGGGGGGGGGGGGGGGGGGGGGGGGGGGGCGGGGGGFGGEGGGCGGGGFGGGG?EGGGGGGGGG+:CFGGGFCFGGC>FGGGGEF:FGCGGGGC7CBGFG<F;BFGGG@FGC<1*<<8<2,8,72,,<<,8,4;,02,1//:***:EE,,<7CC0;E*+3;*22:0*;?/**3A?C2+;**228+3<*/8*:;+:CCG5F@79+<6/;8****2/:E**:1*;=:CGEG5C>***:**/*21/**+0+1*/**;E+++*0+2:)*/*9**:**9/75.:/)955DF>DG)
@M03364:396:000000000-C9LGT:1:1101:13561:4690 1:N:0:10
ACTCCTACGGGAGGCAGCAGTGGGGAATTTTGGACAATGGGCGCAAGCCTGATCCAGCTATTCCGCGTGTGGGATGAAGGCCCTCGGGTTGTAAACCACTTTTGTAGAGAACGAAAAGACACCCTCGAATAAATGGTGTTGCTGACGGTACTCTAAGAATAAGCACCGGCTAACTACGTGCCAGCAGCCGCGGTAATACGTAGGGTGCGAGCGTTAATCGGAATTACTGGGCGTAAAGGGTGCGCAGGCGGTTGAGTAAGACAGATGTGAAATCCCCGAGCTTAACTCGGGGAT
+
GGGGGGGGGGGGGGGGGGGGGGGGGGGGGGGGGGGGGGGGGGGGGGGGGGGGGGGGGGFGGGGGGGGGG=FFGGGGGGGGGGGGGGGGGGGGGGGGGGGGGGGGGFGCGGFGGG@F+A7F8AF++BCC3:8,:8<=CFGGGGFGFFFGGGGGDG9FGGCGGGGGAEEGGGGGGGGGGGGGCDFFGCFGGG7EF:CFFGGGGGGGG:EC>EG>E4<;*ACGGCEGC9<CGGGGGCECFGGGGGEG=GGCEGGCECCFGEGGFGGGGGGGGG:CFFCC597CDE6CFF7@GFF3C*
@M03364:396:000000000-C9LGT:1:1101:7228:4742 1:N:0:10
ACTCCTACGGGAGGCAGCAGTGAGGAATATTGGTCAATGGATGAGAATCTGAACCAGCCAAGTAGCGTGCAGGAAGACGGCCCTATGGGTTGTAAACTGCTTTTGTACGGGGATAAAGGAGCTTACGTAAATGTTTTTGCAGGTACCGTACGAATAAGGACCGGCTAATTCCGTGCCAGCAGCCGCGGTAATACGGAAGGTCCGGGCGTTATCCGGATTTATTGGGTTTAAAGGGAGCGCAGGCTGTCGGTTAAGCGTGTTGTGAAATGTAGGCGCCCAACGCCTGCACTGC
+
GGGGGGGGGGGGGGGGGGGGGGGGGGGGGGGGGGGGGGGGGGGGGGGGGGGGGGGGGGGGGGGGCFEGGDGGGDGGGGGGGGGGG8FFGGGGGGGGGGGFGGGECFGF@ECFEGGF,5E4FEFF<EFG,,9,CCB,4DCCFG?FGAFFGGGGCFGGGGGGGGCBFG7FF=;FFFCEGGFGGGGGGGDEG>EGGGGDGEGGGGGGGGGGGGGGGGGGGDGFGGGGGGCE>C9@GCGGGC>EGGEGGGCGGGG=?EGFD/ACFF55?>CFFDF:FFGGGCEC3>>CCGF4CFFG
@M03364:396:000000000-C9LGT:1:1101:7476:4752 1:N:0:10
ACTCCTACGGGAGGCAGCAGTGGGGAATCTTCCGCAATGGGCGAAAGCCTGACGGAGCAACGCCGCGTGAACGATGACGGCCTTCGGGTTGTAAAGTTCTGTTATACGGGACGAATGGTACGACGGTCCCTCCCCGTCGTAAGTGACGGTACCGTAAGAGAAAGCCACGGCTAACTACGTGCCAGCAGCCGCGGTAATACGTAGGTGGCAAGCGTTGTCCGGAATTATTGGGCGTAAAGGGCGCGCAGGCGGCGTCGTAAGTCGGTCTTAAAAGTGCGGGGCTTAACCCCGTGG
+
GGGGGGGGGGGGGGGGGGGGGGGGGGGGGGGGGGGGGGGGGGGGGGGGGGGGGGGGGGGGGGGGGGGGGGGGGGGGGGGGGGGGGGGGGGGGGGGDGGGGGGGGGGGGGGGGGGGCF8FFG7FF=CFG+,8,83>FFGCC7CCFC9FFGGGGFGGGGGGGGGGGGGGGG7:FFGGGGGGGGGGGGGGGFGGGGGGGGGFGGGGGGGGGGGGGGGECGGGGGGG5FGGGGGGFGGGGDGGGGGEGGGDGGGGDGGGGGEGGGGGGGGGGGGGGCC<>FDGGBEGGFFCFFEF9*)
@M03364:396:000000000-C9LGT:1:1101:21647:4755 1:N:0:10
ACTCCTACGGGAGGCAGCAGTAGGGAATTTTCGTCAATGGGCGCAAGCCTGAACGAGCAATGCCGCGTGAACGAGGAAGGTCTTCGGATCGTAAAGTTCTGTTGAGAGGGAAAAAGGAACACCTGAGGCTAGGATGGGGAAGTGATATTACCTTTCGAGGAAGTCACGGCTAACTACGTGCCAGCAGCCGCGGTAATACGTAGGTGGCGAGCGTTATCCGGAATGATTGGGCGTAAAGGGTGCGTAGGCGGCCTGTTAAGTCTGAAGTGAAAGGTACCGGCTCAACCGGTAC
+
GGGGGGGGGGGGGGGGGGGGGGGGGGGGGGGGGGGGGGGGGGGGGGGGGGGGGGGGGGGGGGGGGGGGGGGGGGGGGGGGGGGGGGGGGGGGGGGGGGGGGFGGGGGGGGGFGG=CFEF,::F,,BFF+,83,,,,3,+B>FFFADDDGGDF=<FGGGGGGGGGGGFGG@CFGGGGGGGGGGGGGGGGFGGEGGGGFGGGGGGGGGGGGGGGGGGGGGFEECEGGFGGGGGGGGDEGGGGGGGGGGGGGGGGGGGGGGGGFFGGF7EFGGDGGGFFGDEGFFGGFGGEDFFG
@M03364:396:000000000-C9LGT:1:1101:13386:4775 1:N:0:10
ACTCCTACGGGAGGCAGCAGTGGGGAATATTGCACAATGGGCGCAAGCCTGATGCAGCGACGCCGCGTGCGGGATGGAGGCCTTCGGGTTGTAAACCGCTTTTGTTCGAGGGCAAGGCACGGTTACGGGCGTGTGGAGTGGCTTGTTCGAATAAGCACCGGCTAACTACATGCCAGCAGCCGCGGTAATACGTAGGGTGCAAGCGTTATCCGGATTTATTGGGCGTAAAGGGCTCGTAGGCGGTTCGTCGCGTCCGGTGGGAAAGTCCATCGCTTAACGGTGGATCCGCGCCGG
+
GGGGGGGGGGGGGGGGGGGGGGGGGGGGGGGGGGGGGGGGGGGGGGGGGGGGGGGGGGGGGGGGGGGGGGGGGGGGGGGGGGGGGGGGGGGGGGGGGGGGGGGGGGF+BDFEGGC<BDF<+@FG@FFG+*5*5**8@FDFG*,>BG@CFF<F*?FGGFGECFGGGG9FF,<F,CFFGGGGFFFGGGDGG7@CG@FGGGGGGGGGGCEEGFGGG:8*9C@FFGGGGC5EFGGG*;8EEGGEGGDCEGGGGGGGC5CCDEE*:/9EF:EGGGGDCFGDGGGGBFECGCGFGF>DGC
@M03364:396:000000000-C9LGT:1:1101:18134:4792 1:N:0:10
ACTCCTACGGGAGGCAGCAGTGGGGAATATTGCACAATGGGGGAAACCCTGATGCAGCAACGCCGCGTGAGTGATGACGGCCTTCGGTTGTAAAGCTCTGTCTTCAGGGACGATAATGACGGTCCCTGACGCGGAAGCCACGGCTAACTACGTGCCAGCAGCCGCGGTAATACGTAGGTGGCGAGCGTTGTCCGGATTTACTGGGCGTAAAGGGAGCGTAGGCGGATTTTTAAGTGAGATGTGAAATACTCGGGCTTAACCTGAGTGCTGCATTTCAAACTGGAAGTCTAGAGT
+
GGGGGGGGGGGGGGGGGGGGGGGGGGGGGGGGGGGGGGGGGGGGGGGGGGGGGGGGGGGGGGGGGGGGGGGGGGGGGGGGGGGGGGGGGGGGGGGGGGGGGGGGGGGGGGGGGDGGGGGGGCF83BFF,38+8>:F@FFGGEGGG*@DGGGGGGGGGGGGGGGGGGGGG*?FFGGGGGGGGGGGGGGGGGGGGGGGGGFCFGGGGGGEGGGGGGGGGGGGGGGGGDEGGGGGGGGGGGGGGGGGGFGGGGGGGGGGFGGGFGGGGGGGGGGGGGGGGGGGFFGGGGFFGFFFG:
@M03364:396:000000000-C9LGT:1:1101:6612:4806 1:N:0:10
ACTCCTACGGGAGGCAGCAGTAGGGAATTTTCGTCAATGGGGGGAACCCTGAACGAGCAATGCCGCGTGAGTGAAGACGGTCTTCGGATTGTAAAGCTCTGTTGCGAGAGAAAAAGGACAGGACGAGGGAATGCTTCCGGTTTGATGGTATCTCGCCAGAAAGTCACGGCTAACTACGTGCCAGCAGCCGCGGTAATACGTAGGTGGCGAGCGTTATCCGGAATGATTGGGCGTAAAGGGTACGTAGGCGGCCAGATAAGTCTGGTGTGAAAGGCTGCAGCTCAACTGCAGCAC
+
GGGGGGGGGGGGGGGGGGGGGGGGGGGGGGGGGGGGGGGGGGGGGGGGGGGGGGGGGGGGGGGGGGGGGGGGGGGGGGGGGGGGGGGGGGGGGGGGGGGGGGGGGGGGGGGGGGGDEGGG@-C<FFFG<*==?EGGFGCFGGGGGGGGGGGGGGGGGGGGGGGGGGGGGGGGGGGGGGGGGGGGGGGGGGGGGGGGGGGGGGGGGGGGGGGGGGGGGGGGGGGGGGGGGGGGGGGGGGGGGGGGGGGGGGGGGDGFFGFGGGGGGGGGGGGG7CFFGGGGFFGGGGFFGF@G5C
@M03364:396:000000000-C9LGT:1:1101:18529:4829 1:N:0:10
ACTCCTACGGGAGGCAGCAGTGGGGAATCTTCCGCAATGGACGAAAGTCTGACGGAGCAACGCCGCGTGAACGATGACGGCCTTCGGGTTGTAAAGTTCTGTTATACGGGACGAATGGCGTTGCGGTCACTCCCCGTTACGAGTGACGGTACCGTAAGAGAAAGCCACGGCTAACTACGTGCCAGCAGCCGCGGTAATACGTAGGTGGCAAGCGTTGTCCGGAATTATTGGGCGTAAAGGGCGCGCAGGCGGCGTCGTAAGTCGGTCTTAAAAGTGCGGGGCTTAACCCCGTGG
+
GGGGGGGGGGGGGGGGGGGGGGGGGGGGGGGGGGGGGGGGGGGGGGGGGGGGGGGGGGGGGGGGGGGGGGGGGGGGGGGGGGGGGGGGGGGGGGGGGGGGGGGFF?FGGGGGGGGGGFFG:+@:+@FG+:8,8@EEEGEGGGGGG,?CFGCEGGGGGGFGGGGGGGGGG*BFCFFFGGGGGGGGGGGGGGGGGGGGGGGGGFGGGC?FGGGGGGGGGGGGGG>EGGGFECFGGGDGGGGGGGGGGGGGGGGGGGEGGEGGGFGGGCEGGGGGGGGGGGGGFFGGGGGFGFECD5
@M03364:396:000000000-C9LGT:1:1101:17841:4842 1:N:0:10
ACTCCTACGGGAGGCAGCAGTGGGGAATCTTCCGCAATGGACGAAAGTCTGACGGAGCAACGCCGCGTGAACGATGACGGCCTTCGGGTTGTAAAGTTCTGTTATACGGGACGAATGGCGTAGCAGTCATTCCCCGTTACGAGTGACGGTACCGTAAGAGAAAGCCACGGCTAACTACGTGCCAGCAGCCGCGGTAATACGTAGGTGGCAAGCGTTGTCCGGAATTATTGGGCGTAAAGGGCGCGCAGGCGGCGTCGTAAGTCGGTCTTAAAAGTGCGGGGCTTAACCCCGTGG
+
GGGGGGGGGGGGGGGGGGGGGGGGGGGGGGGGGGGGGGGGGGGGGGGGGGGGGGGGGGGGGGGGGGGGGGGGGGGGGGGGGGGGGGGGGGGGGGGGGGGGGGGAFFFGGGGCFFF88FGFF+@D,:E@,<9333>++@>FF@FFG,3@FGCEFGFGEFGGGGCGGGGGE*=FGGGGGGGGGGGGGGGGGFEGFFGGGGGGGECFGGGGCGFGGGGGGGGGGDEGGG+AEGGGGGGGGGGGGGGGGGGGE8EGGG?EGCF6/0:CEDGC>CGGGGGGGGGGFFCFFGGF55>97)
@M03364:396:000000000-C9LGT:1:1101:8261:4857 1:N:0:10
ACTCCTACGGGAGGCAGCAGTGAGGAATATTGGTCAATGGGCGAGAGCCTGAACCAGCCAAGTAGCGTGCAGGATGACGGCCCTATGGGTTGTAAACTGCTTTTGTATGGGGATAAAGTGCTCCACGTGTGTAGTTTTGTAGGTACCATACGAATAAGGACCGGCTAATTCCGTGCCAGCAGCCGCGGTAATACGGAAGGTCCGGGCGTTATCCGGATTTATTGGGTTTAAAGGGAGCGTAGGCCGTGGATTAAGTGTGTTGTGAAATGTAGGCGCTCAACGTCTGACTTGC
+
GGGGGGGGGGGGGGGGGGGGGGGGGGGGGGGGGGGGGGGGGGGGGGGGGGGGGGGGGGGGGGGGGGGGGGGGGGGGGGGGEGGGGCFFGGGGGGGGGGGGGGGGGGGFGGGGDGFGGFGFFFFDEDFF,4A,<F,CCFFGGGGGGGGFGGGGFGGGGGGGGGGGGGGFGC9FGGGGGGGGGGGGGGGGGGGGGGGGGGGGGCFEGGGGGGGFFGGGE8ECGGGGFG:85CGGGGGGGGGEEGGGGC2:E8@EGGGGFFG:FGFG<CFGGGGGGGGDDDGGFE:DCCFFGFFG
@M03364:396:000000000-C9LGT:1:1101:10763:4865 1:N:0:10
ACTCCTACGGGAGGCAGCAGTGGAGAATCTTGCACAATGGGGGAAACCCTGATGCAGCAACGCCGCGTGAAGGAAGACGGCCCTTGGGTTGTAAACTTCTGTTCTAAGGGAAGATAGTGACGGTACCTTCGTAGCAAGTCCCGGCTAACTACGTGCCAGCAGCCGCGGTAATACGTAGGGGGCGAGCGTTATCCGGAATTATTGGGCGTAAAGAGTACGTAGGTGGTTTCCTAAGCATGGGGTTTAAGGCAACGGCTTAACCATTGTTCGCCCCATGAACTGGGTTACTTGAGT
+
GGGGGGGGGGGGGGGGGGGGGGGGGGGGGGGGGGGGGGGGGGGGGGGGGGGGGGGGGGGGGGGGGGGGGGGGGGGGGGGGGGGGGGGGGGGGGGGGGGGGGGGGGGGGGGGGGFGGBFGCFB@++8?FB,8,,+>CFFFGDBGFFGCEGGGGGGGGGGGGGGGGGGEGG5BGGGGGGGGGGGGGFDGFGGGGGGGGGGGFEGGGGGGGGGGGE@EGGGGGGGGGGGECGGGFFGGGFGGGGGEGGGGGGGCFGGGGGGGGEGGGGGGGG<ECDDCFFGGGFFGGGGFFFFFGD7
@M03364:396:000000000-C9LGT:1:1101:6658:4875 1:N:0:10
ACTCCTACGGGAGGCAGCAGTGGGGAATATTGCACAATGGGGGAAACCCTGATGCAGCAACGCCGCGTGAGTGAAGAAGTATTTCGGTATGTAAAGCTCTATCAGCAGGGAAGATAATGACGGTCCCTGCCTCAGCAGCTCCGGCTAAATACGTGCCAGCAGCCGCGGTAATACGTATGGAGCAAGCGTTATCCGGATTTACTGGGTGTAAAGGGAGCGTAGGCGGTCTTACAAGTCTGAAGTGAAAACCCTGGGCTTAACCCTGGGATTGCTTTGGAAACTGCAGGACTGG
+
GGGGGGGGGGGGGGGGGGGGGGGGGGGGGGGGGGGGGGGGGGGGGGGGGGGGGGGGGGGGGGGGGGGGGGGGGGGGGGGGGGGGGGGGGGGGGGGGGGGGGGGGGGGDGGFFGGGGFFGFGFDG+8FFB,85,BF,C8DEGGGGGG>FGGGGGGGGGGGGGGGGGGGGG**DGGGGGGGGGGGGGGGGGGGGGGGGGGGGGGFGFFGGGGGGGGGGGGGGGGGGGGGGGGGGGGGGGGCFGGGGGGGGGDGGFGGFGGGGGGGGGFGFGCGGFGGGGD?FFFCFGGCBGFFF
@M03364:396:000000000-C9LGT:1:1101:24978:4891 1:N:0:10
ACTCCTACGGGAGGCAGCAGTAGGGAATTTTCGTCAATGGGCGCAAGCCTGAACGAGCAATGCCGCGTGAGTGAGGAAGGTCTTCGGACTGTAAAGCTCTGTTGCCGGGGAAAATGCGGGACTTCAGGGCACGGCTTTTAGTGGGTGGTAGCCGGCCAGAAGGCCACGGCGAACTACGTGCCAGCAGCCGCGGTAATACGTAGGTGGCGAGCGGTATCCGGAATGGTTGGGCGTAAAGGGTGCGCAGGCGGTCTGTTAAGTCTGAAGGACAAGGGATGAGATCAAGTCATTTCT
+
FGGGGGGGGEGCEE@F@FAFGGGGGFGD8FDFG@CFEFGGGGG7CFEC@FGGGGGGGGEEFEGGGGGFF7FGGGGFFE<FFGCGFEG,4@FDD<FGGFGDEFGDGACFCEE+=F,5,46+++,,,,C3,8@+38+5@,,,,@,<55CFFF,,,5@@B*@<C,@F,,@FG=*1<*<F,4<F:<<F7+=BF**:E18*0<CFFFGD0A88C5C>E*;C5<+:?E*;F+<+;?E@ECE5FF?50;2>C5C*/:C5:CC::9+03<7C+:C4**2*9=EFCGGF/=ECF*21:6@7F*
@M03364:396:000000000-C9LGT:1:1101:23183:4897 1:N:0:10
ACTCCTACGGGAGGCAGCAGTGAGGAATATTGGTCAATGGGCGAGAGCCTGAACCAGCCAAGTAGCGTGCAGGATGACGGCCCTATGGGTTGTAAACTGCTTTTGTATGGGGATAAAGTGCTCCCCGTGTGGAGTTTTGTAGGTACCATACGAATAAGGACCGGCTAATTCCGTGCCAGCAGCCGCGGTAATACGGAAGGTCCGGGCGTTATCCGGATTTATTGGGTTTAAAGGGAGCGTAGGCCGTGGATTAAGTGTGTTGTGAAATGTAGGCGCTCAACGTCTGACTTGC
+
GGGGGGGGGGGGGGGGGGGGGGGGGGGGGGGGGGGGGGGGGGGGGGGGGGGGGGGGGGGGGGGGGGGGGGGGGGGGGGGGGGGGGGGGFFGGGFGGGGGFGGGGGFF9FFGGDGGG<FADD-FA+BF=+,A+,:B,CFF,:E?FBDFADFGGDFGGGGGDFGGGGGGGG=;FF<FEGGGGGGGGGGGGG@FGGGGGG7FGGDGGGFGGGGGGGGGEC>5ACG?FGG8:8@FC9CGGGGGGGGGGCE*CECFCFGGGFCFFCFCEFFGGGGE7FFGGDGEF@E=FCDCFCFFF
@M03364:396:000000000-C9LGT:1:1101:11066:4937 1:N:0:10
ACTCCTACGGGAGGCAGCAGTGGGGAATATTGCACAATGGGGGAAACCCTGATGCAGCAACGCCGCGTGAGTGATGACGGCCTTCGGGTTGTAAAGCTCTGTCTTCAGGGACGATAATGACGGTACCTGCGGAGGAAGCCACGGCTAACTACGTGCCAGCAGCCGCGGTAATACGTAGGTGGCGAGCGTTGTCCGGATTTACTGGGCGTAAAGGGAGCGTAGGCGGATTTTTAAGTGAGATGTGAAATACTCGGGCTTAACCTGAGTGCTGCATTTCAAACTGGAAGTCTAG
+
GGGGGGGGGGGGGGGGGGGGGGGGGGGGGGGGGGGGGGGGGGGGGGGGGGGGGGGGGGGGGGGGGGGGGGGGGGGGGGGGGGGGGGGGGGGGGGGGGGGGGGGGGFGGGGGGGGGECFCFBCFCCFFG:,8663FFGGFGFCFGGCCFGFCFGGGGGGCGGGGFGGGGG<;FFGGFFFG@FGFGEGGGEGGGGGEE5?EGGGGGGGGGGEGGGGGFEGGEGGGGGG:=CGGCCFFGGFGGGGFF:?FGGGF?EEGGGGCFCCFGGGGGFDECCFGGGFGGFFGGGGGFFFFF
@M03364:396:000000000-C9LGT:1:1101:6081:4990 1:N:0:10
ACTCCTACGGGAGGCAGCAGTGAGGAATATTGGTCAATGGCCGAGAGGCTGAACCAGCCAAGTAGCGTGCAGGAAGACGGCCCTATGGGTTGTAAACTGCTTTTATACGGGGATAAAGTCAGCTACGTGTAGTTGTTTGTAGGTACCGTATGAATAAGGACCGGCTAATTCCGTGCCAGCAGCTGCGGTAATACGGAAGGTCCGGGCGTTATCCGGATTTATTGGGTTTAAAGGGAGCGCAGGCCGTCTGTTAAGCGTGTTGTGAAATGTAGGCGCCCAACGTCTGAATTGC
+
GGGGGGGGGGGGGGGGGGGGGGGGGGGGGGGGGGGGGGGGGGGGEGGGGGGGGGGGGGGGGGFGGGGGGGGGGGGGGGGGGGD7FGGGGGGGGGGGAGGGGGGGGGGGGGGGGEGGGGGGF9BC:?FF,46,<CCE<FGC,?FFGABF<BDFCFGGGGGGFGGGDGGGGGGGGGGGGGGGGGGFFCFGEEGGGGFGGGGGFGGGGGGGGGGGGGGGGGGGGGFCGG<*;EFGGGDFGCEGGGGGGG8CCCGFGGGGD;E/;FFE7DGGGFCFGGGD5CCCBF55DFGFFFFG
@M03364:396:000000000-C9LGT:1:1101:6677:4990 1:N:0:10
ACTCCTACGGGAGGCAGCAGTGAGGAATATTGGTCAATGGGCGGAAGCCTGAACCAGCCAAGTCGCGTGAAGGATGAAGGTATTATGTATTGTAAACTTCTTTAGCAGTGGAGAAATAAGAGAGTCGAGCCTCCTGATGCTAGTACACTGAGAATAAGGATCGGCTAACTCCGTGCCAGCAGCCGCGGTAATACGAAGGGTGCAAGCGTTACTCGGAATTACTGGGCGTAAAGCGTGCGTAGGTGGTCGTTTAAGTCCGTTGTGAAAGCCCTGGGCTCAACCTGGGAACTGC
+
GGGGGGGGGGGGGGGGGGGGGGGGGGGGGGGGGGGGGGGGGGGGGGGGGGGGGGGGGGGGGGGGGGGGGGFGGGGGGGGGFGGGGGGGGGGGGGGGGGGGGGG9?DGGGGGGGGGGGGGF,5B+5CFF6+8:B4B,C?FFEFFFF<?FGGGF,CFFGCGGCFDGGFGGGCFGGGFGGGGGGGGFGEFFFCEFGGGFGFFGGGGGFGGGGFEDFGGGDGGGGGFGFF7?GEEEFGGGGDG*AEGGGGGGGG>CC9<CGGECC8>EGGGFFGGGFFGG47?CF<CFGGC@GFFG
@M03364:396:000000000-C9LGT:1:1101:24640:5001 1:N:0:10
ACTCCTACGGGAGGCAGCAGTGGGGAATATTGCACAATGGGCGGAAGCCTGATGCAGCGACGCCGCGTGGGGGATGACGGCCTTCGGGTTGTAAACCTCTTTCACCAAGGACGAAGCGGGAGTTACGGTCCTTGGGGAAGAAGCACCGGCTAACTACGTGCCAGCAGCCGCGGTAATACGTAGGGTGCGAGCGTTGTCCGGAATTATTGGGCGTAAAGAGCTCGTAGGCGGCTCGTTGCGTCTACCGTGAAAACTGGAGGCTTAACCTTCAGCTTGCGGTGGATACGGGCGGGC
+
GGGGGGGGGGGGGGGGGGGGGGGGGGGGGGGGGGGGGGGGGGGGGGGGGGGGGGGGGGGGGGGGGGGGGGGGGGGGGGGGGGGGGGGGGGGGGGGGGGGGGGGGGFG,DFGFGGGGGGG*53@,3FFG3*>,DF,><*F*FFGGGGGGGGGGFGGGGGFGGGGGGGGGG*:?EEGGGGGGCFGDCFGGGGGGGEEGGGGED>EGGEFGGGGGGGGGGGGGGGGGGGFGGGGGEGGGGGGGGGGGGGGGEFGGGGGGG6CEEGDFGGGGGC?FGFGGGGGGDF17:FGEGFFGD)
@M03364:396:000000000-C9LGT:1:1101:10533:5025 1:N:0:10
ACTCCTACGGGAGGCAGCAGTGGGGAATATTGGACAATGGGCGCAAGCCTGATCCAGCCATGCCGCGTGAGTGATGAAGGCCCTAGGGTTGTAAAGCTCTTTCACCGGTGAAGATAATGACGGTCACCGGAAAAGAAGCCCCGGCTAACTTCGTGCCAGCAGCCGCGGTCATACGAAGGGGGCTAGCGTTGTTCGGATTTACTGGGCGTAAAGCGCACGTAGGCGGACTTTTAAGTCAGGGGTGAAATCCCGGGGCTCAACCCCGGAACTGCCTTTGATACTGGAAGTCTTG
+
GGGGGGGGGGGGGGGGGGGGGGGGGGGGGGGGGGGGGGGGGGGGGGGGGGGGGGGGGGGGGGGGGGGGGGGGGGGGGGGGGGGGGGGGGGGGGGGGGGGGGGGGGGGEFFGGFFGGDFFG?8@?+BFF+4@+3,:FFGGGGEGGGGGGGGGG>CFGGGGGGGGGGGGGG*BFCFGGGGGGGGGGGGFGEGGGDFGGGGGGGGGGGGGGGGGGGGGGGGGGGGGGGGEGGGCFGFFGGGGGGGGGGGFFFGGEGGGGGGGGFGGGGGGGGGGGGGGGFFDFFFGGD<F?GFFG
@M03364:396:000000000-C9LGT:1:1101:22721:5030 1:N:0:10
ACTCCTACGGGAGGCAGCAGTGGGGAATATTGCACAATGGGGGGAACCCTGATGCAGCGACGCCGCGTGCGGGATGGAGGCCTTCGGGTCGTGAACCGCTTTTGTTTGGGAGCAAGCCTTCGGCTGAGTTTCCCTTTCGAATAAGCACCGGCTAACTACGTGCCAGCAGCCGCGGTAATACGTAGGGTGCAAGCGTTGTCCGGAATCATTGGGCGTAAAGGGCTCGTAGGCGGTTCGTCGCGTCCGGTGTGAAAGCCCATCGCTTAACGGTGGGTCTGCGCCGGGTACGGGCGG
+
GGGGGGGGGGGGGGGGGGGGGGGGGGGGGGGGGGGGGGGGGGGGGGGGGGGGGGGGGGGGGGGGGGGGGGGGGGGGGGGGGGGGGGGGGGGGGGGGGGGGGGGGGGG2CFGGGG8F:FGGGCC*8CCF,,7<3<E?<FGFGGGGFG?FGGEGEGGGG7CC8EGGGGGGG>>EEEGGGGGGGGGGGGGGGGGFFDGGGGGGGGGEEGGGGGGGGGGGG5:CFGGGGGGDGGFGGGGGGEGGGGGGGGEEDEEFGGGGGGCGGGGGGGGGGGGGGGGGGGCD@FDGGGDFGFFGGG
@M03364:396:000000000-C9LGT:1:1101:8566:5063 1:N:0:10
ACTCCTACGGGAGGCAGCAGTAGGGAATTTTCGTCAATGGGCGCAAGCCTGAACGAGCAATGCCGCGTGAACGAGGAAGGTCTTCGGATCGTAAAGTTCTGTTGAGAGGGAAAAAGGAACACCCGAGGTTATGCTGGTGAAGTGATATTACCTTTCGAGGAAGTCACGGCTAACTACGTGCCAGCAGCCGCGGTAATACGTAGGTGGCGAGCGTTATCCGGAATGATTGGGCGTAAAGGGTGCGTAGGCGGCCTGTTAAGTCTGAAGTGAAAGGTACCGGCTCAACCGGTAC
+
GGGGGGGGGGGGGGGGGGGGGGGGGGGGGGGGGGGGGGGGGGGGGGGGGGGGGGGGGGGGGGGGGGGGGGGGGGGGGGGGGGGGGGGGGGGGGGGGGGGGGDFEDGGGGGGGFG=F:EGFCFG7+@FE+,98C>F,@F8FGGGGGGGGGGFGGGGGGGGGGGGCGFGGGCCGGGGGGGGGGGGGGFGGGGGGGGGGGGGGGGGGGGGGGGGGGGGEGGGGGEGGGFGGGGGGEEGGGGGGGGDCEGGGGGGCE=FFDFGGC?FGFGGGGGGGGGGGFFGGF):CGGGEGFDG
@M03364:396:000000000-C9LGT:1:1101:20516:5085 1:N:0:10
ACTCCTACGGGAGGCAGCAGTGGGGAATCTTCCGCAATGGGCGAAAGCCTGACGGAGCGACGCCGCGTGAGTGAAGAAGGTCTTCGGACCGTAAAGCTCTTTTGTTATAGGCGAAAGGCCGGAGTAGGATATGACCCCGGTAAGACGGTATATAACGAATAAGCCACGGCTAACTACGTGCCAGCAGCCGCGGTAATACGTAGGTGGCAAGCGTTGTCCGGAATTATTGGGCGTAAAGGGAGCGCAGGCGGAAGGACAAGCCGGATTTGAAAGTTCGGGGCTCACCCCCGTGAC
+
GGGGGGGGGGGGGGGGGGGGGGGGGGGGGGGGGGGGGGGGGGGGGGGGGGGGGGGGGGGGGGGGGGGGGGGGGGGGGGGGGGGGGGGGGGGGGGGGGGGGGGGGGFFGGGGFFGCFG8FF++:CEFFF3,8,33,,@FFFG>FDCGGGGGGGGFCGGGGGGGGGDGGGGGGGGGGGGGFGGGGGGGGGGGGGGGGGGGGGGGGGFGGGGFEGGGGGGGGGGDGGGGGGGFGGGEGGGGGGGGEGGGGGGGGCEEGEFGGG@CCGCC5CFFGGGGGGGGGGFFGGGGGFGF>DFC
@M03364:396:000000000-C9LGT:1:1101:8857:5091 1:N:0:10
ACTCCTACGGGAGGCAGCAGTAGGGAATTTTCGTCAATGGGCGCAAGCCTGAACGAGCAATGCCGCGTGAACGAGGAAGGTCTTCGGATCGTAAAGTTCTGTTGAGAGGGAAAAAGGAACACCCGAGGAAATGCTGGTGAAGTGATATTACCTTTCGAGGAAGTCACGGCTAACTACGTGCCAGCAGCCGCGGTAATACGTAGGTGGCGAGCGTTATCCGGAATGATTGGGCGTAAAGGGTGCGTAGGCGGCCTGTTAAGTCTGAAGTGAAAGGTACCGGCTCAACCGGTAC
+
GGGGGGGGGGGGGGGGGGGGGGGGGGGGGGGGGGGGGGGGGGGGGGGGGGGGGGGGGGGGGGGGGGGGGGGGGGGGEGGGGGGGGGGGGGGFGGGGGGGGGGGGGGGGGGDGGGGGDDFA<<F++CFF@BFFGGGGGDFCCFFGGFGFGGAFFGFGGGGGGGGGGGFDEGGGGGGFGGGGGGGGGGGGGFDGGEEEFGFGFGGGGGGGGFEEGGGGGGGGGGGGG9<FGGGGGCE5CGGGGGDGECGGGGGGGGG7DCFG@9>F7DGGGGGCFGGCFFGGFFGGGGFEGFFG
@M03364:396:000000000-C9LGT:1:1101:13279:5091 1:N:0:10
ACTCCTACGGGAGGCAGCAGTGAGGAATATTGGTCAATGGGCGAGAGCCTGAACCAGCCAAGTAGCGTGCAGGAAGACGGCCCTATGGGTTGTAAACTGCTTTTATGCGGGGATAAAGTGGGGGATGCATCCCTTTTTGCAGGTACCGCATGAATAAGGACCGGCTAATTCCGTGCCAGCAGCCGCGGTAATACGGAAGGTCCGGGCGTTATCCGGATTTATTGGGTTTAAAGGGAGCGTAGGCTGGAGATTAAGCGTGTTGTGAAATGCCGCGGCTCAACCGTGGCACTGC
+
GGGGGGGGGGGGGGGGGGGGGGGGGGGGGGGGGGGGGGGGGGGGGGGGGGGGGGGGGGGGGGGGGGGGGGGGGGGGGGGGGGGGGGGGGGGGGGGGGGGGGGGGGGGFGGGGGGGGDFGGGFF@+BCF,3C>FGGGGGGGGGGFFFGFGGGGAGGGGGGGGGGGGGGGGGGGGGGGGGGGGGGGGGGGGGGGGGGGGGGGGFGGGGGGGGGGGGGGEEGFGGGGGGEGGGGGGGGGGGGGEGGGGGGEGFFFGGGGD8C*0CDG?FGGGFGDDGGGGGGGFFGGGG3>FFFG
@M03364:396:000000000-C9LGT:1:1101:15862:5091 1:N:0:10
ACTCCTACGGGAGGCAGCAGTGGGGAATCTTCCGCAATGGACGAAAGTCTGACGGAGCAACGCCGCGTGAACGATGACGGCCTTCGGGTTGTAAAGTTCTGTTATACGGGACGAATGGCGTCGCTGTCCCTCCCCGTTACGAGTGACGGTACCGTAAGAGAAAGCCACGGCTAACTACGTGCCAGCAGCCGCGGTAATACGTAGGTGGCAAGCGTTGTCCGGAATTATTGGGCGTAAAGGGCGCGCAGGCGGCGTCGTAAGTCGGTCTTAAAAGTGCGGGGCTTAACCCCGTGG
+
GGGGGGGGGGGGGGGGGGGGGGGGGGGGGGGGGGGGGGGGGGGGGGGFGGGGGGGGGGGGGGGGGGGGGGGGGGGGGGGGGGGGGGGGGGGGGGGGGFGGGGGGGFGGGGGGGFFGFDGGF+@=+@FF:,83@FGCFCFGGCFFGECFGDCCGGGGGGGGGGGGG:<FE4BFFFGFFGGGGGGGGGGGFGGGGGGGGG7FEECFGGGFFGGGFGGEEGGGGG>EFGGGGGGGGGEEGDEGGGGE?EEGGGEGDG8EDEGGGGGEGCE/C7CG7<CGGGGGEE>5<F7=F>59C)
@M03364:396:000000000-C9LGT:1:1101:17738:5116 1:N:0:10
ACTCCTACGGGAGGCAGCAGTGGGGAATTTTGGACAATGGGCGCAAGCCTGATCCAGCTATTCCGCGTGTGGGATGAAGGCCCTCGGGTTGTAAACCACTTTTGTAGAGAACGAAACGACATCTTCGAATACCGGATGTTGCTGACGGTACTCTAAGAATAAGCACCGGCTAACTACGTGCCAGCAGCCGCGGTAATACGTAGGGTGCGAGCGTTAATCGGAATTACTGGGCGTAAAGGGTGCGCAGGCGGTTGAGTAAGACAGATGTGAAATCCCCGAGCTTAACTCGGGAAT
+
GGGGGGGGGGGGGGGGGGGGGGGGGGGGGGGGGGGGGGGGGGGGGGGGGGGGGGGGGGGGGGGGGGGGGGGGGGGGGGGGGGGGGGGGGGGGGGGGGGGGGGFFGAFEFFGGFFB?+FFE@=F,,CFG,8A9,+6+8@BFFEGGCECFGGGG9FFGGFGGGGGGGFGGGGGGGGGGGGGGGGGGGGGGGGGGGGEGGGGGGGGGGGGGGEGGGEGCGGGGGGGFGGCGFGGGGEG>5CFGGGGGGGGGGGGCGG6CFEEG?E4:CGG>C>GGGGGGGDEGDECCFDFF<EDCG0
@M03364:396:000000000-C9LGT:1:1101:25761:5123 1:N:0:10
ACTCCTACGGGAGGCAGCAGTGGGGAATATTGCACAATGGGGGAAACCCTGATGCAGCAACGCCGCGTGAGTGATGACGGTCTTCGGATTGTAAAGCTCTGTCTTTAGGGACGATACTGACGGTCCCTACGCGCGCAGCCACGGCTCACTACGTGCCAGCAGCCGCGGTAATCCGTAGGTGGCAAGCGTTGTCCGGATTTACTGGGCGTAAAGGGAGCGTAGGTGGATATTTAAGTGGGATGTGAAATACCCGGGCTTAACCTGGGTGCTGCATTCCAAACTGGATATCTAG
+
FFFGFGFGCCGEEGGGG@FFF@<EEB@FEACFFGGFFGG9FEEGGGFFFGGFGGFEFFGFFBFGEEGGGEGGGGGGFFEGGEGGGGCCFFGGGFGGGGCA<FGGEEE<EFGGG7F?+<C8F8@8+8BF,38+8+8++8C@GG:@:7873F<,*>,>7BCFG,<=**=CC**?,<*FGCG><C::F8@EGBEBF,8?*;EFF9FGFF*?8:8EGGDD:CC?EG5+<8*<<CFC7CGGGG*;C=<?7CEFFGG?8E55C8C:C?GFGDGGG>FG<77>DG7C5?FG<C:@DFFC
@M03364:396:000000000-C9LGT:1:1101:4633:5136 1:N:0:10
ACTCCTACGGGAGGCAGCAGTGGGGAATTTTGGACAATGGGCGCAAGCCTGATCCAGCTATTCCGCGTGTGGGATGAAGGCCCTCGGGTTGTAAACCACTTTTGTAGAGAACGAAAAGACACTCTCGACTAAATGGTGTTGCTGACGGTACTCTAAGAATAAGCACCGGCTAACTACGTGCCAGCAGCCGCGGTAATACGTAGGGTGCGAGCGTTAATCGGAATTACTGGGCGTAAAGGGTGCGCAGGCGGTTGAGTAAGACAGATGTGAAATCCCCGAGCTTAACTCGGGAAT
+
GGGGGGGGGDGGGGGGGGGGGGGGGGGGGFFGDGGGGGGGGGGGGGGGGGGGGGGGGGGGGGGGGGGGGGGGGGGGGGGGGGGGGGGGGGGGGGGGGGGGGGGGGEFFGGGFGFBF:FFGFFG,EB:F+88,5C@DEFGGFGGGFEFGGGGGGGGAFFGGGGGGGGGGGGGGGGGGGGGGGGGGGGGGGGGGGGGGFGGGGGGGGGGGGGGGGG>GGGGGGGGGGGDGGGGGGEGGGGGGGGGGGGGGGGEG8EFGGGGGFGGGG7AFFGGGFFFGG35<DFFGGFFFDFFGGC
@M03364:396:000000000-C9LGT:1:1101:17286:5206 1:N:0:10
ACTCCTACGGGAGGCAGCAGTGGGGAATATTGGACAATGGGGGCAACCCTGATCCAGCCATGCCGCGTGAGTGATGACGGCCTTAGGGTTGTAAAGCTCTTTTCTCCGGGACGATAATGACGGTTCCGAAGTGATAAGCCCCGGCTAACTTCGTGCCAGCAGCCGCGGTCATACGAAGGGGGCTAGCGTTGCTCGGAATCACTGGGCGTAAAGGGCGCGTAGGCGGCTGATTTAGTCGAGGGTGAAAGCCCGTGGCTCAACCACGGAATGGCCTTCGATACTGGTTGGCTTG
+
GGGGGGGGGGGGGGGGGGGGGGGGGGGGGGGGGGGGGGGGGGGGGGGGGGGGGGGGGGGGGGGGGGGGGGGGGGGGGGGGGGGGGGGGGGGGGGGGGGGGGGGGGGGGGGGGGGEEGGG@,-@8+8FF++8+,,:<7FFFGGGGGG7FGGGGEFFGGFGGGGGGGGGGG::FGGGFGGGGGGGGGGGGGGGGGGGGGGGGGGGGGGGGEGGGGGGGGGGGGGGGGGGEGGFEEGGGGGGGGGGGGGGGFDFGGGGGGGGGGGGGGGG3FGFFGFGGGCE4:FGG>FGF4<4)
@M03364:396:000000000-C9LGT:1:1101:10681:5207 1:N:0:10
ACTCCTACGGGAGGCAGCAGTGGGGAATCTTCCGCAATGGGCGAAAGCCTGACGGAGCAACGCCGCGTGAGTGAAGAAGGTCTTCGGATCGTAAAGCTCTGTTGTCGGGGACGAATGTTGAGATCTAGAGTATCGTTTTCAAATGAAGGTACCTGACGAGGAAGCCACGCCTAACTACGTGCCAGCAGCCGCGGTAATACGTAGGTGGCGAGCGTTGTCCGGAATTATTGGGCGTAAAGGGAGCGCAGGCGGGAAAGTAAGTCTATCTTAAAAGTGCGGGGCGCAACCCCGTGG
+
GGGGGGGGGGGGGGGGGGGGGGGGGGGG@FGEGEGGGGGGGFGGGGGGGGGGCGFGGGCFGGGGGGGGGEGGGGGGCGGGGGGGGGGBF@FGGGGGG9FFFGGGGFGGGGG+@FG,3CF,,:B,8:@C,,983@+:@<CFG,EFC@<@FC,E8EF8:FFFF*>>>,38>*>21,6CFG7CCCFCFCA@+=:EGF*:<<FGG7:CEGGGGGEE:EGEEEF9CE**2<30<CCEA8:88CEGG@GG558CG?EGGE85CFCC@0:EFCFG*:<?*CA>FDGGF:*197CFD5<19)
@M03364:396:000000000-C9LGT:1:1101:14561:5231 1:N:0:10
ACTCCTACGGGAGGCAGCAGTGGGGAATCTTCCGCAATGGGCGAAAGCCTGACGGAGCGACGCCGCGTGAGTGAAGAAGGTCTTCGGACCGTAAAGCTCTTTTGTTATAGGCGAAAGGCCGGAGTAGGAAATGACACCGGTAAGACGGTATATAACGAATAAGCCACGGCTAACTACGTGCCAGCAGCCGCGGTAATACGTAGGTGGCAAGCGTTGTCCGGAATTATTGGGCGTAAAGGGAGCGCAGGCGGAAGGACAAGCCGGATTTGAAAGTTCGGGGCTCACCCCCGTGAC
+
GGGGGGGGGGGGGGGGGGGGGGGGGGGGGGGGGGGGGGGGGGGGGGGGGGGGGGGGGGGGGGGGGGGGGGGGGGGGGGGGGGGGGGGGGGGGGGGGGFGGGGGGGGGGGGGGGG7FDGGF7:7+8@FG3,@==BFCGGGGGGGGGGGGGDGGGGGGGGGGGGGGGGGGG@EGGGGGGGGGGGFGGGGGGGGGGEGGGGGGGGGGGGGGGGGGGGGGGGGGGGGGFGGFGGGFGGEEFGGGGGGGGGGGDGGEGGGGGGGGGGGG5CCCFGGGGGGGDDCGDBGGGGF@GFEG3C
@M03364:396:000000000-C9LGT:1:1101:16370:5235 1:N:0:10
ACTCCTACGGGAGGCAGCAGTGAGGAATATTGGTCAATGGCCGAGAGGCTGAACCAGCCAAGTAGCGTGCAGGATGACGGCCCTATGGGTTGTAAACTGCTTTTATACGGGGATAAAGTCAGCTACGTGTAGTTGTTTGCAGGTACCGTATGAATAAGGACCGGCTAATTCCGTGCCAGCAGCCGCGGTAATACGGAAGGTCCGGGCGTTATCCGGATTTATTGGGTTTAAAGGGAGCGCAGGCCGTCTGTTAAGCGTGTTGTGAAATGTAGGCGCCCAACGTCTGAATTGC
+
GGGGGGGGGGGGGGGGGFGGGGGGGGGGGGGGGGGGGGGGGGGGGGGGGGGGGGGGGGGGGGGGGGGGGGGGGGGGGGGGGGGGGGGGGGGGGGGGGGGGGGGGGGGGGGGGGGGG<EFFFFF<:CFGB4A,<CFAAFGGFFGFGGGGFGGG@FGGGGGGGGGGGGGGGGGGGGGGGGGGGGGGGGGGGGGGGGGGGGGGGGGGGGGGGGGGGFFGEGGGGGFGGGCGEGGGGGGGGGGGGGGGGGGGGGGFGFGGGEEG>C7E<FCFFGGGGFGDGGGGFECFCGFFGFFG
@M03364:396:000000000-C9LGT:1:1101:22170:5251 1:N:0:10
ACTCCTACGGGAGGCAGCAGCTAAGAATATTCCGCAATGGGGGAAACCCTGACGGAGCGACGCCGCGTGGACGATGAAGGCCGGAAGGTTGTAAAGTCCTTTTATGACAGAGGAATAAGCGTGGGAGTGGAAAGCCCATGTGATGACTGTAGGTCATGAATAAGCACCGGCTAATTACGTGCCAGCAGCCGCGGTAACACGTAAGGTGCGAGCGTTGTTCGGAATCATTGGGCGTAAAGGGCATGTAGGCGGTCTGTCAAGCCAGGCGTGAAGGCCAGGGGCTCAACCCCTGA
+
GGGGGGGGGGGGGGGGGGGGGGGGGGGGGGGGGGGGGGGGGGGGGGGGGGGGGGGGGGGGGGGGGGGGGGGGGGGGGGGGGGGGGGGGGGGGGGGGGGGGGGGFGFGGGGGGGFDFFGFFFBB+8:CC@:8338@FGGGGGGFFF=FFGEFF=FGGGGGGGGGGGGGGG>CGGGGGGGGGGGGGGGGGGGGGGGGGGGGGGGGGGGGGGGGGGGGGGGGGGGCEGG:EGGGGGGEEGGFGGGGGGGGGGGGGGGGGGGGGGGGGGGGGGGEFGFDGGGGGEFEDFGGFGFFGC
@M03364:396:000000000-C9LGT:1:1101:19056:5274 1:N:0:10
ACTCCTACGGGAGGCAGCAGTGGGGAATATTGCACAATGGGGGAAACCCTGATGCAGCAACGCCGCGTGAGTGATGACGGCCTTCGGGTTGTAAAGCTCTGTCTTCAGGGACGATAATGACGGTCCCTGTGGAGGAAGCCACGGCTAACTACGTGCCAGCAGCCGCGGTCATACGTAGGTGGCGAGCGTTGTCCGGATTTACTGGGCGTAAAGGGAGCGTAGGCGGACTTTTAAGTGAGATGTGAAATACCCGGGCTCAACTTGGGTGCTGCATTTCAAACTGGAAGTCTAG
+
GGGGGGGGGGGGGGGGGGGGGGGGGGGGGGGGGGGGGGGGGGGGGGGGGGGGGGGGGGGGGGGGGGGGGGGGGGGGGGGGGGGGGGGGGGGGGGGGGFGGGGGGGGGGGGGGGGGG@FFFGCFF+@FF,,8:8BF+@FGFGGGG:FFGGGGGGGGGGGGGGGGGGGGGG*=FGGGGGGGGGGGGGGGGGGGGGGGGFGGGGGGGGGGGGGGGGGGGGGGGGGGGGGEGGGGGFFGGGFGEGGGGGGGGGGGFGGGGGGGGFGCGGGEGGGGGGGGGGGGGFFGGGGGFGFFG
@M03364:396:000000000-C9LGT:1:1101:13584:5281 1:N:0:10
ACTCCTACGGGAGGCAGCAGTGGGGAATCTTCCGCAATGGACGAAAGTCTGACGGAGCAACGCCGCGTGAACGATGACGGCCTTCGGGTTGTAAAGTTCTGTTATACGGGACGAATGGTACGACGGTCAATCCCCGTCGTAAGTGACGGTACCGTAAGAGAAAGCCACGTCTAACTACGTGCCAGCAGCCGCGGTAATACGTAGGTGGCAAGCGTTGTCCGGAATTATTGGGCGTAAAGGGCGCGCAGGCGGCGTCGTAAGTCGGTCTTAAAAGTGCGGGGCTTAACCCCGTGG
+
GGGGGGGGGGGGGGGGGGGGGGGGGGGGGGGGGGGGGGGGGGGFGGGFGGGGGGGGGGGGGGGGGGGGGGGGGGGGGGGGGGGGGGGGGGGGGGGGFGGGGGGGGGGFFGGGFC=DD=FDF-B=@@FF+,@,@FC>FGG:FFFBFFFFGGFGGGGGGGGGFGGGGGGGE*;FFGGFGGGGGGGGGGGGGGGDFGGGGGGGGFFGGCGGGGFFCGGGC5:EEECEFGGFFGGGGG8CGGGGGGGCEGGEEGGGGG8ECEFFD<:EED75DGGDCGFGGGGGEBG*9FCFG>7*7/
@M03364:396:000000000-C9LGT:1:1101:26371:5313 1:N:0:10
ACTCCTACGGGAGGCAGCAATGGGGAATATTGCACAATGGGCGAAAGCCTGATGCAGCAACGCCGCGTGAGCGATGAAGGCCTTCGGGTCGTAAAGCTCTGTCCTCAAGGAAGATAATGACGGTACTTGTGCAGGAAGCCCCGGCTAACTACGTGCCAGCAGCCGCGGTCATACGTAGGGGGCTAGCGTTATCCGGAATTACTGGGCGTAAAGGGTGCGTAGGTGGTTTCTTAAGTCAGAGGTGAAAGGCTACGGCTCAACCGTAGTAAGCCTTTGAAACTGGGAAACTTGAGG
+
GGGGGGGGGGGGGGGGGGGFGGGGGGGGGGGGGGGGGGGGGGGGGGGGGGGGGGGGGGGGGGGGGGGGGGGGGGGGGGGGGGGGGGGGGGGGGGGGGGGGGGG8FFGFGGGGGGCGCGGG,-8B=FEF,,A,85BFFGG8F=FFEE+@CC,D>FGGGGGGGGGGGGGGD1:FGGG?FGGGGGD7FFGECCGGGFGGGEGGGGGFGGGGEGGFFGGCEDG8EG8FGGCGFG7CCEGG?CFGGGGGFF:CFG8?EGGGGGFCFGGCFCGF:C+>6CEF7:FGBFGGG6<@FB677*
@M03364:396:000000000-C9LGT:1:1101:7165:5318 1:N:0:10
ACTCCTACGGGAGGCAGCAGTGGGGAATATTGCACAATGGGGGAAACCCTGATGCAGCAACGCCGCGTGAGTGATGACGGCCTTCGGGTTGTAAAGCTCTGTCTTCAGGGACGATAATGACTGTACCTTTGGAGGAAGCCACGGCTAACTACGTGCCAGCAGCCGCGGTCATACGTAGGTGGCGAGCGTTGTCCGGATTTACTGGGCGTAAAGGGAGCGTAGGCGGACTTTTAAGTGAGATGTGAAATACCCGGGCTCAACTTGGGTGCTGCATTTCAAACTGGAAGTCTAG
+
GGGGGGGGGGGGGGGGGGGGGGGGGGGGGDGFGGGGGGGGGGGGGGGGGGGGGCFGGFDFGGDGGDGGGGGGGGGGGGGGDGGGGGGEFFGGGGGGGGGGGGGEGDEEFGGGGGGG7FG<F-B58CFF5CCB,,8C@FFGGFFCE7<BDCGGGGFFGGGGG@EFGGGGG5CGGGGFGGGGGGGEGGDG@FEGCFFGGGGGCF>CCFGCEECEFGECGGGGC85<CEE:EGGGGGGGGCC@FGGFCFFFF@F+:5CGGGFGGCCEGGGGGGGGGDFF7CEF4?CGFGG@76@F
@M03364:396:000000000-C9LGT:1:1101:6231:5367 1:N:0:10
ACTCCTACGGGAGGCAGCAGTGGGGAATCTTCCGCAATGGGCGAAAGCCTGACGGAGCAACGCCGCGTGAGTGAAGAAGGTCTTCGGATCGTAAAGCTCTGTTGTCGGGGACGAATGTTGAAACCTAGACTCTAGGTTTTAAATGACGGTACCTGACGAGGAAGCCACGGCTAACTACGTGCCAGCAGCCGCGGTAATACGTAGGTGGCGAGCGTTGTCCGGAATTATTGGGCGTAAAGGGAGCGCAGGCGGGAAGGTAAGTCTATCTTAAAAGTGCGGGGCTCAACCCCGTGG
+
GGGGGGGGGGGGGGGGGGGGGGGGGGGGGGGGGGGEGGGFGGGGGGGGGGGGGGGGGGGGGGGGGGGGGGGGGGGGGFGGGGGGGGGGGGGGGGGGGGGFGGGGGGFCFFGGGGECFGE9:-C:FFGF3:=,,,>,3D9FFGGGGFGEGGFGDGFFGGGGGGGGGFFGG7EDEGGGGGGFGGGGFGGFFGDGGGGGGGGGGGGG5FGGGGGGGGGGGGFGEGDC8FCFFFGGGEEEGGGGGFGGGGGGGGGGGCEGGFGGGFFGGGG7DGGGGGGGGGCDDDEGGCFFG>B*1)
@M03364:396:000000000-C9LGT:1:1101:22206:5392 1:N:0:10
ACTCCTACGGGAGGCAGCAGTGGGGAATCTTCCGCAATGGACGAAAGTCTGACGGAGCAACGCCGCGTGAACGATGACGGCCTTCGGGTTGTAAAGTTCTGTTATACGGGACGAATGGCGTAGCGGTCACTACCCGTTACGAGTGACGGTACCGTAAGAGAAAGCCACGGCTAACTACGTGCCAGCAGCCGCGGTAATACGTAGGTGGCAAGCGTTGTCCGGAATTATTGGGCGTAAAGGGCGCGCAGGCGGCGTCGTAAGTCGGTCTTAAAAGTGCGGGGCTTAACCCCGTGG
+
GGGGGGGGGGGGGGGGGGGGGGGGGGGGGGGGGGGGGGGGGGGGGGGGGGGGGGGGGGGGGGGGGGGGGGGGGGGGGGGGGGGGGGGGFGGGGGGGGGGGGGGGG<FGFGGGGGEGACF7@6@<>@FG>,8,:DFFEFGGGGDGG,EFGGGGGGGGGGGGFGGGGGGGGFGGGGGGGGGGGGGGGGGGGGGGGGGGGGGGGGGGGFGGGGGGGGEEDEGGEGAEGGGGGGGFFGEGGGGGGGGGGGGGGGGGDGE=DEFGGGGGGDGGGGFGGGGGGGGGFFGCFGGFGFF9D)
@M03364:396:000000000-C9LGT:1:1101:14022:5399 1:N:0:10
ACTCCTACGGGAGGCAGCAGTGGGGAATATTGCACAATGGGCGCAAGCCTGATGCAGCGACGCCGCGTGCGGGATGGAGGCCTTCGGGTTGTAAACCGCTTTTGTTTGGGAGCAAGCCCTTCGTTGTGTGTGTACTTTTCGAATAAGCACCGGCTAACTACGTGCCAGCAGCCGCGGTAATACGTAGGGTGCGAGCGTTATCCGGATTTATTGGGCGTAAAGGGCTCGTAGGCGGTTCGTCGCGTCCGGTGTGAAAGTCCATCGCCTAACGGTGGATCTGCGCCGGGTACGGGG
+
FCF@<AFFGGGGGGGGGGCEGG9EFG>FGGGGGEFGGGGGGG:FCEFFGGG?FEFFFCFGCFEF@CGGE>FGGEFGGGGGDDGGEGGGGEGGGGG<<>C7=BDF3BB8FEGCE7F8++3<<-:,@FGG:3@DFC,,@FAC<*>DFA=FFFF11CF*>BF;>@FF:<BF@8=<4<:1C<F1FFC:<CFD7FC8C88EE8CC87:?E;E5+:A:99CEE?C8E?7E*C8?CEFCGGC>=C>C*:CEE7*:=8C:EFFGC9+0<??=**/>C7C5CFGGCDFG*7/95CD5)9>)/7
@M03364:396:000000000-C9LGT:1:1101:8908:5448 1:N:0:10
ACTCCTACGGGAGGCAGCAGTGGGGAATATTGCACAATGGGGGAAACCCTGATGCAGCAACGCCGCGTGAGTGATGACGGCCTTCGGGTTGTAAAGCTCTGTCTTCAGGGACGATAATGACGGTTCCTGAGGAGGAAGCCACGGCTAACTACGTGCCAGCAGCCGCGGTAATACGTAGGTGGCGAGCGTTGTCCGGATTTACTGGGCGTAAAGGGAGCGTAGGCGGATTTTTAAGTGAGATGTGAAATACTCGGGCTTAACCTGAGTGCTGCATTTCAAACTGGAAGTCTAG
+
GGGGGGGGGGGGGGGGGGGGGGGGGGGGGGGGGGGGGGGGGGEGGGGGGGGGGGGGGGGGGGGGGGGGGGGGGGGGGGGGGGGGGGGGGGGGGGGGGGGGGGGGGGGGGGGGGFGG7FGFG3@C+BFF:58+:3C=FFGGGGGGGDEGGGGGGGGGGGGGGGGGGGGGG::FGGGGGGGGGGGGGGGGGGGGGGGGGGGGGGGGGGGGGGGGGGGGGGGGGGGGGGEGEGGGGGGGFGGGGGGGGFGCFGGGGGGGGGGGCGGGGGGGGGGGGGGGGGGFFFGGFGGFGFFG
@M03364:396:000000000-C9LGT:1:1101:21811:5464 1:N:0:10
ACTCCTACGGGAGGCAGCAGTGAGGAATATTGGTCAATGGCCGAGAGGCTGAACCAGCCAAGTAGCGTGCAGGAAGACGGCCCTATGGGTTGTAAACTGCTTTTATACGGGGATGAAGTCAGCTACGTCTAGGGGTTTGCAGGTACCGTATGAATAAGGACCGGCTAATTCCGTGCCAGCAGCCGCGGTAATACGGAAGGTCCGGGCGTTATCCGGATTTATTGGGTTTAAAGGGAGCGCAGGCCGTCTGTTAAGCGTGTTGTGAAATGTAGGCGCCCAACGTCTGAATTGC
+
GGGGGGGGGGGGGGGGGGGGGGFGGGGGGGGGGGGGGGGGGGGGGGGGGGGGGGGGGGGGGGFGGGGGGCGGGGGGGGGGGGGGGFFFGGDGEGGGGGGFGGGGGGG,FGGCFF7FFGG,,:BF?<FA,,+,,,68:CFF@,DF,,,@DCFC,B=D>FGG@FGGGDBAD@,=CFGGDGGGFFE<FEGGE:FFC;<C<<FFG:FGGGEGECEFG9;E?*/<9C@CGG*1:+C7CGGGG:C?5?C78C:CGFGGCCFCG:55:C7C70<*CC9DFCGDD<5CB>1*5CC6:6*2
@M03364:396:000000000-C9LGT:1:1101:10790:5476 1:N:0:10
ACTCCTACGGGAGGCAGCAGTGGGGAATCTTCCGCAATGGGCGAAAGCCTGACGGAGCAATGCCGCGTGAGTGATGAAGGGATTCGTCCCGTAAAGCTCTTTTGTTGGTGACGAACGTGCATGGTGTGAATAATCCCGTGTAATGACGGTAGCCAACGAATAAGCCACGGCTAACTACGTGCCAGCAGCCGCGGTAATACGTAGGTGGCGAGCGTTGTCCGGAATTATTGGGCGTAAAGAGCATGTAGGCGGTTTCTTAAGTCCGGAGTGAAAATGCGGGGCTCAACCCCGTAT
+
GGGGGGGGGGGGGGGGGGGGGGGGGGGGGGGGGGGGGGGGGGGGGGGGGGGGGGGGGGGGGGGGGGGGGDGGGGGGGGGGGGGGGGGGGGGGGGGGGGGGGGGGGGGGGGGGGGGGGGGDF<C:5CFF<,:<:FGDGGGGG@FFFFAFGGGEFFGGGGGGGGGGGGGGG*8FFGGGGGGGGGGGGGGGGGGGGGGGGGGFFFFGGGGGGGCEGGGGGGGGGGEGFF@EGGGGGGGGEGGGGGGGGGGGGGGGEGGFFGGGGGGFEGCDDGGGGGGGGGGGFF57FFGFGFF<D7
@M03364:396:000000000-C9LGT:1:1101:20277:5513 1:N:0:10
ACTCCTACGGGAGGCAGCAGTGGGGAATATTGCACAATGGGGGAAACCCTGATGCAGCAACGCCGCGTGAGTGATGACGGCCTTCGGGTTGTAAAGCTCTGTCTTCAGGGACGATACTGACGGTGCCTACGGGGGAAGCCACGGCTAACTACGTGCCAGCAGCCGCGGTAATACGTAGGTGGCGAGCGTTGTCCGGATTTACTGGGCGTAAAGGGAGCGTAGGCGGATTTTTAAGTGAGATGTGAAATACTCGGGCTTAACCTGAGTGCTGCATTTCAAACTGGAAGTCTAG
+
GGGGGGGGGGGGGGGGGGGGGGGGGGGGGGGGGGGGGGGGGGGGGGGGGGGGGGGGGGGGGGGGGGGGGGGGGGGGGGGGGGGGGGGGGGGGGGGGGGGGGGGGGGGDGGGGGGGD+CF:=-@B:@>F,:6++85*@FFGGGGFDGBFFGDC8FCFGGGGGFGCFEGGG*:FGFGGFGGGGGGGGEGGGGGGGGGGEEGGFGGGGGGDEGGGGGGGGGGGGEECGG:EEGGGGGGGGCFGCFGGGGGGGGGFEEGGGGGGGGGGFGFGCCFGFGCDDFGG?FGFCGGFGF@F
@M03364:396:000000000-C9LGT:1:1101:23035:5561 1:N:0:10
ACTCCTACGGGAGGCAGCAGTGGGGAATTTTGGACAATGGGCGCAAGCCTGATCCAGCTATTCCGCGTGTGGGATGAAGGCCCTCGGGTTGTAAACCACTTTTGTAGAGAACGAAAAGACATCCTCGAATAACTGGTGTTGCTGACGGTACTCTAAGAATAAGCACCGGCTAACTACGTGCCAGCAGCCGCGGTAATACGTAGGGTGCGAGCGTTAATCGGAATTACTGGGCGTAAAGGGTGCGCAGGCGGTTGAGTAAGACAGATGTGAAATCCCCGAGCTTAACTCGGGAAT
+
GGGGGGGGGGGGGGGGGGGGGGGGGGGGGGGGGGGGGGGGGGGGGGGGGGGGGGGGGGGGGGGGGGGGGGGGGGGGGGGGGGGGGGGGGGGGGGGGGGGGGGGDFGF,EFGGGGFG7FGGDBE<=FFG4:A,,<?,FEFGCDGGGGGGGGGGGGGGGGGGGGGGGGGGGGGGFGGFGGGGGGGGGFGGGGGGGGGGGGGGGGGGGGGGGGGGGFGGGGGGGGEGGGGGGGGGGEEGGGGGGGGGDGGGGGGGGG<FGGCFGGGGGCGGGGGFFGGGGGEGED?FGFCBDFFD3*
@M03364:396:000000000-C9LGT:1:1101:18893:5591 1:N:0:10
ACTCCTACGGGAGGCAGCAGTGGGGAATTTTGGACAATGGGCGCAAGCCTGATCCAGCTATTCCGCGTGTGGGATGAAGGCCCTCGGGTTGTAAACCACTTTTGTAGAGAACGAAAAGACATCTACGAGTAAAGGATGTTGCTGACGGTACTCTAAGAATAAGCACCGGCTAACTACGTGCCAGCAGCCGCGGTAATACGTAGGGTGCGAGCGTTAATCGGAATTACTGGGCGTAAAGGGAGCGTAGGCGGATTTTTAAGTGAGATGTGAAATACTCGGGCTTAACCTGAGTGC
+
GGGGGGGGGGGGGGGGGGGGGGGGGGGGGGGGGGGGGGGGGGGGGGGGGGGGGGGGGGGGGGGGGGGGGGGGGGGGGGGGGGGGGGGGGGGGGGGGGGGGGGGGGFFBFFFGGGBFGGGG<?FF,CFE?>F,F,CBBFGDDGGGFF7CGGFG9FFGGGAFFCGGGGGGG7BFGGGGGGGGGFGGFGEDFGGEGFGGGGGGGGGGGGGGGGGGGFEEGGDFGGEGGGFGGGGGGGGGFFGGFGGGC=:EGGGCEEGFFGGFE:>EGGGGGGGGGGFGGGGGFFGGGGCFGFFGG7
@M03364:396:000000000-C9LGT:1:1101:15491:5598 1:N:0:10
ACTCCTACGGGAGGCAGCAGTGGGGAATATTGCACAATGGGCGGAAGCCTGATGCAGCGACGCCGCGTGCGGGACGAAGGCCTTCGGGCTGTAAACCGCTTTCAGCAGGGACGAGGCGAAAGTGCCGGTCCCTGCAGAAGAAGCCCCGGCTAACTACGTGCCAGCAGCCGCGGTAATACGTAGGGGGCAAGCGTTATCCGGATTCATTGGGCGTAAAGCGCGCGTAGGCGGCCAGCCTGGTCGGGAGTCAAATCCGGGGGCTCAACCCCCGTCCGCTCCCGATACCGGCCGGCT
+
GGGGGGGGGGGGGGGGGGGGGGGGGGGGGGGGGGGGGGGGGGGGGGGGGGGGGGGGGGGGGGGGGGGGGGGGGGGGGGGGGGGGGGGGGGGGGGGGGGGGGGGGGGGGGGGGGGGGEGG7>*?>,@CF1*4=<<F,@F@FGFGGFGGGGGGGGGGGGGGGGGGGGGGGG5CEGGGGGGGGFGGGGGGGGGGGGGGGGGGGGDGCGGGGGGGGGGGGGGGGGGGGGGGGGGGGGGGGGGGGGGGGGGGDGGGGGGGGGGGGGGGGGGGGGGGGGGGGGGGGFFGGGGGFGFFGG)
@M03364:396:000000000-C9LGT:1:1101:17742:5608 1:N:0:10
ACTCCTACGGGAGGCAGCAGTGAGGAATATTGGTCAATGGGCGAGAGCCTGAACCAGCCAAGTAGCGTGCAGGATGACGGCCCTATGGGTTGTAAACTGCTTTTGTATGGGGATAAAGTGCTCCACGTGAGGAGTTTTGTAGGTACCATACGGATAAGGACCGGCTAATTCCGTGCCAGCAGCCGCGGTAATACGGAAGGTCCGGGCGTTATCCGGATTTATTGGGTTTAAAGGGAGCGTAGGCCGGATGTCAAGCGTGTTGTGAAATGCCGGGGCTCAACCTTGGCACTGC
+
GGGGEEGCGGGGCCCFGGFGFFGGGFGFGGGFGGFGGGGGGGGCGEGC<FFFGGGGGGGFEFDGFGGGGDGGG@FGFGGGGCEGFGGGGDGDEFGFEFGFGGDFFGE,EFGGGE<C9FGCFFE5B<?AB,@48C=FGGGGGGC<5:CFFFGG+BCCFFGGEGEGCE@<>A9FCFGF<FCCGGGGGEEFFEGC;CEFG<FCCCFGE:EGGEGFEEFE8*1+99:<CG;?5C+<:CCGGGGC5CECGGGC*8CF+<:+7CE78CCG9C9DC:CDGEDCC3977)+:DGFFF@FG
@M03364:396:000000000-C9LGT:1:1101:10000:5656 1:N:0:10
ACTCCTACGGGAGGCAGCAGTGGGGAATATTGGGCAATGGGCGCAAGCCTGACCCAGCAACGCCGCGTGAAGGAAGAAGGCTTTCGGGTTGTAAACTTCTTTTAAGGGGGAAGAGAAGAAGCCAGTACCACTAGAATAAGCCACGGCTAACTACGTGCCAGCAGCCGCGGTAATACGTAGGTGGCAAGCGTTGTCCGGATTTACTGGGTGTAAAGGGCGTGTAGCCGGGTCTGCAAGTCAGATGTGAAATCCATGGGCTTAACCCATGAACTGCATTTGAAACTGTGGATCTTG
+
GGGGGGGGGGGGGGGGGGGGGGGGGGGGGGGGGGGGGGGGGGGGGGGGGGGGGGGGGGGGGGGGGGGGGGGGGGGGGGGGGGGGGGGGGGGGGGGGGGGGGGGGGGGFGGGGGGGGGGGGG-D,3BFF8<>B8F<FEFFGGAFFFGGGGGGGFGGGGGGGGGGGGGGGGFGGGGGGGGGGGGGGGGGGGGGGGGGGGGGGGDGGGGGGGGEGFGGGGGGGGGGGGGGGGGGGGGGGGGGGGGGGGGFDFGGGGGGGGGGFFGGGGGGGGGGGGGGGGGGGFFGGGGGFGFFFG>
@M03364:396:000000000-C9LGT:1:1101:16804:5675 1:N:0:10
ACTCCTACGGGAGGCAGCAGTGGGGAATATTGCACAATGGAGGCAACTCTGATGCAGCGACGCCGCGTGAGCGAAGAAGTATTTCGGTATGTAAAGCTCTATCAGTAGGGAAGATAATGACGGTACCTCCAGAAGAAGCCCCGGCTAAATACGTGCCAGCAGCCGCGGTAATACGTATGGGGCAAGCGTTATCCGGATTTACTGGGTGTAAAGGGAGTGTAGGCGGCAGTACAAGTCAGGAGTGAAAACTTGGGGCTCAACCCCAAGACTGCTTTTGAAACTGTACAGCTAG
+
GGGGGGGGGGEFGGGGGGDEEFFGEGGGGFFGGGFGFGGFGGGGGGCFEGGGGFFGGFGGGGGDCFGGGGGCFFFGGGGFGGGGGGEFFGFFGGGGGGGGGFGEE?E,AFF<CAEFEEF@?-4B+BFF53A8,BFFGGGGGD7FGG+@<FF9+EFFGGGGGG>CFCGE:**@DFG:?CFGGGDGFDFG:<FGGEFGG@EGGGGGFGEEEE9CFGGGEGGGGG?9CCEDE:CFGFFECFFFCE?EFGGG?EFEGGG=DGFGFGGEGGFFGGGGGC9FG<FGFFGG>DGFF?FF
@M03364:396:000000000-C9LGT:1:1101:21650:5695 1:N:0:10
ACTCCTACGGGAGGCAGCAGTGGGGAATATTGCACAATGGGGGAAACCCTGATGCAGCAACGCCGCGTGAGTGATGACGGCCTTCGGGTTGTAAAGCTCTGTCTTCAGGGACGATAATGACGGTACCTTAGGGGGAAGCCACGGCTAACTACGTGCCAGCAGCCGCGGTAATACGTAGGTGGCGAGCGTTGTCCGGATTTACTGGGCGTAAAGGGAGCGTAGGCGGACTTTTAAGTGAGATGTGAAATACCCGGGCTTAACTTGGGTGCTGCATTTCAAACTGGAAGTCTAG
+
GGGGGGGGGGGGGGGGGGGGGGGGGGGGGGGGGGGGGGGGGGGGGGGGGGGGGGGGGGGGGGGGGGGGGGGGGGGGGGGGGGGGGGGGGGGGGGGGGGGGGGGGGGGGGGGGGGGG:CFDF=@B+BFG,,8:,6@@FFDFGGGFCFFFGGFGGGGGGGGGGGGGGGGGG*;FGGGFFFGBFGGGGGDGGGGGGGGGGEEGGGGGGGGGGGGGGGGCGDEGDGGGGG?EGGGGGFGGGFGGGGGGGGGGGGGGGGGGGGGGEGGGGGEGGFGFGGGGGGGGFFGGGFFFGFFG
@M03364:396:000000000-C9LGT:1:1101:9159:5700 1:N:0:10
ACTCCTACGGGAGGCAGCAGTGGGGAATATTGCACAATGGGGGAAACCCTGATGCAGCAACGCCGCGTGAGTGATGACGGCCTTCGGGTTGTAAAGCTCTGTCTTCAGGGACGATAATGACGGTCCCTGAGGCGGAAGCCACGGCTAACTACGTGCCAGCAGCCGCGGTCATACGTAGGTGGCGAGCGTTGTCCGGATTTACTGGGCGTAAAGGGAGCGTAGGCGGATTTTTAAGTGAGATGTGAAATACTCGGGCTTAACCTGAGTGCTGCATTTCAAACTGGAAGTCTAG
+
GGGGGGGGGGGGGGGGGGGGGGGGGGGGGGGGGGGGGGGGGGGGGGGGGGGGGGGGGGGGGGGGGGGGGGGGGGGGGGGGGGGGGGGGGGGGGGGGGGGGGGGGGGGGGGGGGGEG7FF?D-@>+8DD,,8++358>FGGGGGGECFGGGGGGGGGGGGGGGGGGCGGG<CGGGGGGGGGGGGGGGGGGGDEGGGGEGGGGGGGGGGGGGEFGGGGGGGCGGGGGG8EEFFGGGGGGGGFGGGGGGGGGGGGGGEDGGGGGGGGGGGGGGGGGGGDC:FGFFGGFFFFGFFC
@M03364:396:000000000-C9LGT:1:1101:22565:5715 1:N:0:10
ACTCCTACGGGAGGCAGCAGTGGGGAATCTTGCGCAATGGGCGAAAGCCTGACGCAGCCATGCCGCGTGGATGATGAAGGTCTTAGGATTGTAAAATCCTTTCACGGAGGACGATAATGAAAGTTCCCTTATTAAAAGCCACGGCTAACTTCGTGCCAGCAGCCGCGGTAATACGAAGGGGGCTAGCGTTGCTCGGAATTACTGGGCGTAAAGGGCGCGTAGGCGGACAGTTAAGTTGGGGGTGAAAGCCCGGGGCTCAACCTCGGAATTGCCTTCAATATTGGCTGTCTTGCG
+
GGGGGGFFGGGEGGGGGGFGGGFDGGEGFGFGGGGG7CCAFFGEGCFG?FFFGGGC@@FGFFGFGGGEEGFGGGGAGFFGGAFFGFG<FGGF,FFFCFFGGC9,<,B+4@CCFE:==BF<,-:C,@B@9,,A,E,,85,:,DFE:>3<,7,3+@<@<,>CFFGCE7BFE**;<,@7F<FD<FGEGCFG*=FGFFFGGCGGB<FGGFCE>5CF?ECEEEEGCE56?5*/112+3+<9<C6*?C:EC6+A?*;7?CE*)8CF8C<EEGCDFFFF>E9=C*<**7?CFCC569@F*)
@M03364:396:000000000-C9LGT:1:1101:17965:5734 1:N:0:10
ACTCCTACGGGAGGCAGCAGTGGGGAATATTGCACAATGGGCGCAAGCCTGATGCAGCGACGCCGCGTGCGGGATGGAGGCCTTCGGGTTGTAAACCGCTTTTGTTCAAGGGCAAGGCACGGTTTCGGCCGTGTTGAGTGGATTGTTCGAATAAGCACCGGCTAACTACGTGCCAGCAGCCGCGGTAATACGTAGGGTGCAAGCGTTATCCGGATTTATTGGGCGTAAAGGGCTCGTAGGCGGTTCGTCGCGTCCGGTGTGAAAGTCCATCGCTTAACGGTGGATCCGCGCCGG
+
GGGGGGGGGGGGGGGGGGGGGGGGGGGGGGGGGGGGGGGGGGGGGGGGGGGGGGGGGGGGGGGGGGGGGGGGGGGGGGGGGGGGGGGGGGGGGGGGGGGGGGGGGGGGGGGGGGGGGGGGGCFGDFFG@@@5<FF<ECCGGGGGGFGGGGFGFFGGGGGGGGGGGGGGFCFGFGGGGGGGFFGGGEEGGGGE<CGGG*CEGGGGGGGGGGGGGGEGGGGGGGG=EEEGGGGGGGGGEEFEFGGGGCGGGGGGGEGGG:C7C<C7CDFGGFGG:CFGGGGG3>GGCFF;CEFGGD
@M03364:396:000000000-C9LGT:1:1101:20677:5739 1:N:0:10
ACTCCTACGGGAGGCAGCAGTGGGGAATCTTCCGCAATGGACGAAAGTCTGACGGAGCAACGCCGCGTGAACGATGACGGCCTTCGGGTTGTAAAGTTCTGTTATACGGGACGAATGGTACGACTGTCGTTAACCTTCGTAAGTGACGGTACCGTAAGAGAAAGCCACGTCTAACTACGTGCCAGCAGCCGCGGTAATACGTAGGTGGCAAGCGTTGTCCGGAATTATTGGGCGTAAAGGGCGCGCAGGCGGCGTCGTAAGTCGGTCTTAAAAGTGCGGGGATTAACCCCGTGG
+
GGGGGGGGGGGGGGGGGGGGGGGGGEGGGGGFGGGGGGGGGGGGGGFGGGGGGGGGGGGGGGGGGGGGGGGGGGGGGGGGEGGGGGGGGFGGGGGGGGFGGGGGG,CFFGEGG>:FFDF@@-B+3@FD++8++3@3@F7C<F7E9,,>FFF@FGGGGGGGFFGGGGFGGFGGFGFFGGGGGGFGGGGG7<FGGD@EGGGGGEGGGGGGGGGGGGGGGGGCCE8E8CCFGGGGFGCECFGGCCGG==CEGGGG5EE=CEGCGCFCG5=*:C7CC??F7CEDE):DCGC=FF>779
@M03364:396:000000000-C9LGT:1:1101:18566:5751 1:N:0:10
ACTCCTACGGGAGGCAGCAGTGGGGAATCTTCCGCAATGGACGAAAGTCTGACGGAGCAACGCCGCGTGAACGATGACGGCCTTCGGGTTGTAAAGTTCTGTTATACGGGACGAATGGCGTAGCGGTCGCTACCCGTTACGTGTGACGGTACCGTAAGAGAAAGCCACGGCTAACTACGTGCCAGCAGCCGCGGTAATACGTAGGTGGCAAGCGTTGTCCGGAATTATTGGGCGTAAAGGGCGCGCAGGCGGTCTGGTAAGTCGGTCTTAAAAGTGCGGGGCTTAACCCCGGGG
+
GGGGGGGGGGGGGGGGGGGGGGGGGGGGGGGGGGGGGGGGGGGGGGGFGGGGGGGGGGGGGGGGGGGGGGGGGGGGGGGGGGGGGGGGGGGGGGGGGGGGGGGFGEFGGGGGGGFD8FFEG+@+38CE3+8+@FG>FFCFGFGGG,3>FECGFGGGGGGGGGGGGGGGE*1CFEGGGGGGGGGGGGGGGFGGGGCEGGGGFFGGGGGGGGGGGGGEGGGGEGCED?@CGGGGFG>EGGGGGGGDGGGGGGGGCEGGGFFGGFGGGCEGCF7CFGFGC<EGFE5FDGFFG55)7/
@M03364:396:000000000-C9LGT:1:1101:15891:5754 1:N:0:10
ACTCCTACGGGAGGCAGCAGTAGGGAATTTTCGGCAATGGGGGAAACCCTGACCGAGCAACGCCGCGTGAACGAAGAAGGCCTTCGGGTCGTAAAGTTCTGTTGTACGGGAAGAACGTCGGCTGGAGGAAATGCCATGCGAGTGACGGTACCGAACATAGAAAGCCACGGCTAACTACGTGCCAGCAGCCGCGGTAATACGTAGGTGGCGAGCGTTATCCGGAATCATTGGGCGTAAAGAGGGAGCAGGCGGTGATACAGGTCTGGAGGTGAAAGCCCGAAGCTAAACTTCGGG
+
GGGGGGGGGGGGGGGGGGGGGGGGGGGGGGGGGGGGGGGGGGGGGGGGGGGGGGGGGGGGGGGGGGGGGGGGGGGGGGGGGGGGGGGGGGGGGGGGGGGGGGGGGGGGGGGGGGGGGGGED+D+>FFG+:@@C=F<@FGGGGGGGGGGGGGGGGGGGGGGGGGGGGGGG<EGGGGGGGGGGGGGGGGGGGGGGGGGGGGGGGGGGGGGGGGGGGGGGGGGGGGGGGGGGGGGGGGGGGGGGGGGGGGGGGGGGGEGGFFGGGGGGGGGG7EGGGGGGGGGEFGGGGGFGFFGGG
@M03364:396:000000000-C9LGT:1:1101:13482:5757 1:N:0:10
ACTCCTACGGGAGGCAGCAGTAGGGAATCTTCGGCAATGGGCGAAAGCCTGACCGAGCAACGCCGCGTGAATGATGAAGGCCTTCGGGTTGTAAAATTCTGTTATAAGGAAAGAACGACTTTAGGAGGAAATGGCTAGAGTGTGACGGTACCTTATGAGAAAGCCACGGCTAACTACGTGCCAGCAGCCGCGGTAATACGTAGGTGGCGAGCGTTATCCGGAATTATTGGGCGTAAAGAGCGCGCAGGCTGTCGGTTAAGCGTGTTGTGAAATGTAGGTGCCCAACACCTGCAC
+
GGGGGGGGGGGGGGGGGGGGGGGGGGGGGGGGGGGGGGGGGGGGGGGGGGGGGGGGGGGGGGGGGGGGGGGGGGGGGGGGFGGGGGGGFGGGGGGGGGGGGGGGGGFGGGGGGFGGGGGGCEF9,CFE>:@E<9D<BF?FCFGGGGGGGGGGGGGGGGGGGGGCGGGGGGGGGGGGGGGGGGGGGGGGGGGGGGGGGGGGGGGGGGGFEFGEGGGGGGFGGGGFGGGGGGGFGGGGGGGGGGDGGGGGGGGGGGGEGGGGGGGGGGGGGCCD>FG7DGGGFFCDGGG39@FGGG
@M03364:396:000000000-C9LGT:1:1101:24425:5761 1:N:0:10
ACTCCTACGGGAGGCAGCAGTGGGGAATATTGCACAATGGGCGGAAGCCTGATGCAGCAACGCCGCGTGAGGGATGACGGCCTTCGGGTTGTAAACCTCTTTTAGCAGGGAAGAAGCGAGAGTGACGGACCCTGCAGAAAAAGCGCCGGCTAACTACGTGCCAGCAGCCGCGGTAATACGTAGGGCGCAAGCGTTATCCGGAATTATTGGGCGTAAAGAGCTCGTAGGCGGTTTGTCGCGTCTGCTGTGAAATCCCGAGGCTCAACCTCGGGCCTGCAGTGGGTACGGGCAGAC
+
GGGGGGGGGGGGGGGGGGGGGGGGGGGGGGGGGGGGGGGGGGGGGGGGGGGGGGGGGGGGGGGGGGGGGGGGGGGGGGGGGGGGGGGGGGGGGGGGGGGGGGGGGGGFGGGGGGCGGCGEC+B,:CFF++8+@DF<DFGGGGEG:*@CEGDGGGGGGGGGGGGGGGGGGCEFGCGGGGGGGGGGGGGGGCGGGGGGGGGGGGGGGG?FGGGGGGGGGGGGGGGGCEGGGGGEECGFGGGGGGGGGGGCEGGGGGGFGGGGCCGCGGGGGGGGGGDGGGGFFFGDGFGFGB>GC4
@M03364:396:000000000-C9LGT:1:1101:13315:5762 1:N:0:10
ACTCCTACGGGAGGCAGCAGTGGGGAATATTGCACAATGGGGGAAACCCTGATGCAGCAACGCCGCGTGAGTGATGACGGCCTTCGGGTTGTAAAGCTCTGTCTTCAGGGACGATAATGACGGTACCTGAGGAGGAAGCCACGGCTAACTACGTGCCAGCAGCCGCGGTCATACGTAGGTGGCAAGCGTTGTCCGGATTTACTGGGCGTAAAGGGAGCGTAGGTGGATATTTAAGTGGGATGTGAAATATCCGGGCTTAACCTGGGTGCTGCATTCCAAACTGGATAGCTAG
+
GGGGGGGGGGGGGGGGGGGGGGGGGGGGFGGGGGGGGGGGGGGGGGGGGGGGGGGGGGGGGGGGGGGGGGGGGGGGGGGGGGDGEGGGGGGGGGGGGEGGGGGDFFFFGGGGGGGD7FFDGFFC3FCF?,68,BFCFFGGGGGGGGDGGG9FGGGGGGGGGGGGGGGGG*;FGGF?CGGGFGG:>CGGFGGG:CFGEFEGGGGGGGFGGEGGGGGGGGECEGG:FF2CCC9CGGGGGFFCEEGG@FGGG+<?EGGGGGGGCFFFCG*7DFGFG7E:?FGGFFGG47C)7@BG
@M03364:396:000000000-C9LGT:1:1101:18811:5766 1:N:0:10
ACTCCTACGGGAGGCAGCAGTGGGGAATATTGCGCAATGGGCGAAAGCCTGACGCAGCGACGCCGCGTGAGGGATGAAGGTCTTCGGATCGTAAACCTCTGTCAGAAGGGAAGAAACTAGGGTGCTCTCCTCATCATCCTACTGACGGTACCTTCAAAGGAAGCACCGGCTAACTCCGTGCCAGCAGCCGCGGTAATACGGAGGGTGCAAGCGTTAATCGGAATCACTGGGCGTAAAGCGCACGTAGGCTGTTATGTAAGTCAGGGGTGAAATCCCACGGCTCAACCGTGGAAC
+
GGGGGGGGGGGGGGGGGGGGGGGGGGGGGGGGGGGGGGGGGGGGGGGGGGGGGGGGGGGGGGGGGGGGGGGGGGGGGGGGGGGGGGGGGGGGGGGGGGGGGGGFGFGGGGGGGG=FFGG9D-B+=EFF,:9:@CGEFGGGGGGGGGCFGGGGGGGGGGGGGGGGGGGGGFGGGFFFGGGGGGGGGGGGGGGGGGGGGGGGGGGGGGGGGGGGGGGGGGGGGGGGGGGGDGGGGGGGGGGGGGGGGGGGGFGGGGGGGGGGGGGGFGGGGGGGGGFGGGGGFFEFGGGFGFFGF>
@M03364:396:000000000-C9LGT:1:1101:12801:5776 1:N:0:10
ACTCCTACGGGAGGCAGCAGTGGGGAATCTTCCGCAATGGGCGAAAGCCTGACGGAGCGACGCCGCGTGAGTGAAGAAGGTCTTCGGACCGTAAAGCTCTTTTGTTATAGGCGAAAGGCCGGAGTAGGCCATGACACCGGTAAGACGGTATATAACGAATAAGCCACGGCTAACTACGTGCCAGCAGCCGCGGTAATACGTAGGTGGCAAGCGTTGTCCGGAATTATTGGGCGTAAAGGGAGCGCAGGCGGAAGGACAAGCCGGATTTGAAAGTTCGGGGCTCACCCCCGTGAC
+
GGGGGGGGGGGGGGGGGGGGGGGGGGGGGGGGGGGGGGGGGGGGGGGGGGGGGGGGGGGGGGGGGGGGGGGGGGGGGGGGGGGGGGGGGGGGGGGGGGGGGGGGGGGGGGGGGGFGGGGGG@C<FFFG,:8:3@D,@FGGGFGFFGGGFGGGGGGGGGGGGGGGFGGGGGGGGGGFGGFGGGGGGGGGGGGGGGGGGGGGGGGGGGGGGGGGGGGGGGGGGCGGGGGGGGGGGGGGGGGGFGGGGGGGGGGEGGGGGGGGFGGGGDCFGFGGGGGGGGGGEEGGGCFEGFFGGD
@M03364:396:000000000-C9LGT:1:1101:8370:5784 1:N:0:10
ACTCCTACGGGAGGCAGCAGTGGGGAATATTGCACAATGGGGGAAACCCTGATGTAGCAACGCCGCGTGAGTGAAGAAGTATTTCGGTATGTAAAGCTCTATCAGCAAGGAAGAAAATGACGGTACTTGACTAAGAAGCCCCGGCTAACTACGTGCCAGCAGCCGCGGTAATACGTAGGGGGCAAGCGTTATCCGGATTTACTGGGTGTAAAGGGAGCGTAGACGGCAAAGCAAGTCTGAAGTGAAAGCCCCGGGCTCAACCCGGGAACTGCTTTGGAAACTGTTTAGCTAG
+
GGGGGGGGGGGGGGGGGGGGGGGGGGGGGGGGGGGGGGGGGGGGGGGFGGGGGGGGGGGGGGGGGGGGGGGGGGGGGGGFGGGGGGGGCGGGGGGGGGGGGGGGGGGGGGGGGGGGFGGFFCFF<CFGEFFFECGGGGGGGGGGGGEFGGGGGGGGGGGGGGGGGGGGG>CFCFGFGGGGGGGGGGGGGGGGFFGGGGGGGGGGGGEGGGGGGGGGGGGGGGGGGGGGGGGGGGGGGGGGFFGGGGGGGFGGGD85CCGCCGCEGGGGGGGGCGGGGGEGFFGGGG**27*0
@M03364:396:000000000-C9LGT:1:1101:5528:5788 1:N:0:10
ACTCCTACGGGAGGCAGCAGTGGGGAATCTTCCGCAATGGACGAAAGTCTGACGGAGCAACGCCGCGTGAACGATGACGGCCTTCGGGTTGTAAAGTTCTGTTATACGGGACGAATAGTAAAACAGTCAGTAACCGTCGTACGTGAAGGTACCGTAAAAGAAAGCAACGACTAACTACGTGCCAGCAGCCGCGGTAATACGAAGGTGGCAAGCGTTGTCCGGAATTATTGGGCGAAAAGGGCGCACAGGCGGCGGCGTAATTCGGTCTTAAAAGGTCTGGGCTGAACCCCGTGG
+
GGGGGGGEGCGG+@@FCGGGGF9EFGGG9EFFGFGEGGGGDF:BFGGCDGE,ECF:C@FGG+@FGEGFGGGG,=FCAE=CEGEEACCGGGBCFDDGGGGEGGFGG9BE+@BFDB+B+,CF,8,8,BE9=,@,<,,+8++@B7@F,D+,>F9DFG7FC*@FC8>,><<FB*4CCGGGGGFF:1<C<CGG7<<:CFFCFGED7**;5++20;:8C*/A*2:9*2;:E+<CFG+*;8*1:EGE*8*/**2:8=CDC5*:C:/:@+**:**1?*<>C+*00**2)8:*/72)>789*)
@M03364:396:000000000-C9LGT:1:1101:7637:5834 1:N:0:10
ACTCCTACGGGAGGCAGCAGTGGGGAATCTTCCGCAATGGGCGAAAGCCTGACGGAGCAACGCCGCGTGAGTGATGACGGCCTTCGGGTTGTAAAGCTCTGTGATCGGGGACGAACGGTCCGTAAGCCAATACCTTATGGAAGTGACGGTACCCGAATAGCAAGCCACGGCTAACTACGTGCCAGCAGCCGCGGTAATACGTAGGGTGCAAGCGTTGTCCGGAATCATTGGGCGTAAAGGGCTCGTAGGCGGTTCGTCGCGTCCGGTGTGAAAGCCCATCGCTTAACGGTGGGT
+
GGGGGGGGGGGGGGGGGGGGGGGGGGGGGGGGGGGGGGGGGGGGGGGGGGGGGGGGGGGGGGGGGGGGGGGGGGGGGGGGGGGGGGGGGGGGGGGGGGGGGGGGGGGGGGGGGGGGGGGGC>D,+:EF,88,,8@C9FGGGGGGCCGGGGGGGGGGGGGGGGGGGGGGG4=EGGGGGGGGGGGGGGGGGFGGGGGGGGGGGGGGGGGGGGGGGGGGGGGGGGGGGGGGGGGGGGCEGGGGGGGGGGGFGGGGGGGGGGEGEEGGDG5715CFGGGGGG?CEFG3<FGFD>FC3)
@M03364:396:000000000-C9LGT:1:1101:12376:5850 1:N:0:10
ACTCCTACGGGAGGCAGCAGTGAGGAATATTGGTCAATGGGCGCAAGCCTGAACCAGCCAAGTAGCGTGAGGGATGACTGCCCTACGGGTTGTAAACCTCTTTTGTTTGGGAATAAAGTGCGGGACGTGTCCCGCATTGCATGTACCATTTGAATAAGGACCGGCTAATTCCGTGCCAGCAGCCGCGGTAATACGGAAGGTCCGGGCGTTATCCGGATTTATTGGGTTTAAAGGGAGCGCAGGCCGTGGGTTAAGCGTGTCGTGAAATTCCGTCGCTCAACGGCGGACGTGCGG
+
GGGGGGGGGGGGGGGGGGGGGGGGGGGGGGGGGGGGGGGGGGGGGGGGGGGGGGGGGGGGGGGGGGGGGGGGGGGGGGGGGGGGGGGGGGGGGGGGGGGGGGGGGGGGGGGFGGGFFFFEGFC68@FG8:<?DCE>@FFGGGGGGGGGGGGG=FGGGGGGGGGGGGGGGGGGGGGGGGGGGGGGGGGGGDGGGGGGGGGGFFGFGGGGGGGGGGGGGCE9CGGGGGECCEGGGGGGGGGGGGGGGEEEGG:EGGGGGCECCEGE?GGGGGGGGGGGGFEGFDGD7D7>D;>GGG
@M03364:396:000000000-C9LGT:1:1101:18232:5863 1:N:0:10
ACTCCTACGGGAGGCAGCAGTGGGGAATATTGCACAATGGGGGAAACCCTGATGCAGCAACGCCGCGTGAGTGATGACGGCCTTCGGGTTGTAAAGCTCTGTCTTCAGGGACGATATTGACCGTACCTAAGTTGGAAGCCACGGCTAACTACGTGCCAGCAGCCGCGGTCATACGTAGGTGGCGAGCGTTGTCCGGATTTACTGGGCGTAAAGGGAGCGTAGGCGGATTTTTAAGTGAGATGTGAAATACTCGGGCTTAACCTGAGTGCTGCATTTCAAACTGGAAGTCTAG
+
FGGGGGGG;CFGGGGGGGGGGGGGGGGGGGGFFGGGGGGFGGGGEGGG@FGFGGGGGFGGFGEGGGGCFEEGGGGGFCFGFGGGEGGGGGGGFGGGFGGGGGGFG<F?FGFGFG+B+<C,,-@B38B,,,8,,,8DD<FG<<+C:C+@8F=<+@F7<FFGCCFGGCFFCC>F,3FBFGG<CFFGCEEFFC:BF9BFFGGGFFGGGGF812CFFGGGEEEEEECGGGGECFFGCEEFE<:AFGFGF9@C<9FCECGEDC+<<0:=GG9F=FGGCGGCG7EGFFFGFGGF:4FG
@M03364:396:000000000-C9LGT:1:1101:11520:5879 1:N:0:10
ACTCCTACGGGAGGCAGCAGTGGGGAATTTTGGACAATGGGCGCAAGCCTGATCCAGCTATTCCGCGTGTGGGATGAAGGCCCTCGGGTTGTAAACCACTTTTGTAGAGAACGAAAAGACATCTTCGAATAACGGATGTTGCTGACGGTACTCTAAGAATAAGCACCGGCTAACTACGTGCCAGCAGCCGCGGTAATACGTAGGGTGCGAGCGTTAATCGGAATTACTGGGCGTAAAGGGTGCGCAGGCGGTTGAGTAAGACAGATGTGAAATCCCCGAGCTTAACTCGGGAAT
+
GGGGGGGGGGGGGGGGGGGGGGGGGGGGGGGGGGGGGGGGGGGGGGGGGGGGGGGGGGGGGGGGGGGGGGGGGGGGGGGGGGGGGGGGGGGGGGGGGGGGGGGGGGGFGGGGGGGGC8CFCAF?EFGG85D8,+@>@FGGEGGGGGGGGGGGGGGGGGGGGGGGGGGGGGGGGGGGGGGGGGGGGGGGGGGGGGGGGGGGGGGGGGGGGGGGGGGGGGGGGGEGGGGGGGGGGGGGGGGGGGGGGGGGGGGGEGGGGGGGGG:?:CFGGFGFFF6FFDEG>DGGGGGFGFFG37
@M03364:396:000000000-C9LGT:1:1101:18559:5926 1:N:0:10
ACTCCTACGGGAGGCAGCAGTGAGGAATATTGGTCAATGGACGAGAGTCTGAACCAGCCAAGTAGCGTGCAGGATGACGGCCCTATGGGTTGTAAACTGCTTTTATGCGGGGATAAAGTGCGCCGCGTGTGGTGTATTGCAGGTACCGCAAGAATAAGGACCGGCTAATTCCGTGCCAGCAGCCGCGGTAATACGGAAGGTCCGGGCGTTATCCGGATTTATTGGGTTTAAAGGGAGCGTAGGCCGGATGGCAAGCGTGTTGTGAAATGTCGTGGCCCAACCAGGGCACTGC
+
GGGGGGGGGGGGGGGGGGGGGGGGGFGGGGGGGGGGGGGGGGGFGGGGGGGGGGGGGGGGGGGGGGGGGGGGGGGGGGGGGGGGGGGGGGGGGGGGGGGGGGGGGGGFGGGGGGGGEGGGG:F@+CFG+8@+3BFFFGFGGGGGEFFFFGGG<FGGGGGGGGGGGGGGG9CFGGGGGGGGGGGGGGGGGGGGGGGGGGGGGGGGGGGGGGGGGGEGECEGGGFGGG?EEGFFGGGGGGGGGGGGGEGEGGGGGFGFDGGG>=FEFGFDGGFGGGGDF3EFEEGGGGGFGFFG
@M03364:396:000000000-C9LGT:1:1101:5098:5939 1:N:0:10
ACTCCTACGGGAGGCAGCAGTGAGGAATATTGGTCAATGGGCGCGAGCCTGAACCAGCCAAGTAGCGTGCAGGATGACGGCCCTATGGGTTGTAAACTGCTTTTGTACGGGGATAAAGGAGTCCACGTGTGGACTTTTGCAGGTACCGTACGAATAAGGACCGGCTAATTCCGTGCCAGCAGCCGCGGTAATACGGAAGGTCCGGGCGTTATCCGGATTTATTGGGTTTAAAGGGAGCGCAGGCTGTCGGTTAAGCGTGTTGTGAAATGTAGATGCCCAACATCTGCACTGC
+
GGGGGGGGGGGGGGGGGGGGGGGGGGGGGGGGGGGGGGGGGGGGGGGGGGGGGGGGGGGGGGGGGGGGGGGGGGGGGGGGGGGGGGGGGGGGDGGGGGGGGGGGGGGGGGGGGGGGFGGFGFFF,CFGB388:BFCFGGGFGGFGFGGGGGGFFGGGGGGGGGGGGGGGGGGGGGGGGGGGGGGGGGGGGGGGGGGGGGGGGGGGGGGGGGGGGGGEEGCGGGFGGE*AFGGGGGGGGGGGGGGGGFGGGGGGGGGDEGGFGGG?FGFGGGGFCFFGGGGFFCFDGGFGFFG
@M03364:396:000000000-C9LGT:1:1101:11624:5972 1:N:0:10
ACTCCTACGGGAGGCAGCAGTCGAGGATCATTTGCAATGGGCGAAAGCCTGACAATGCGACGCTGCGTGGAGGATGAAGGCCTTCGGGTTGTAAACTCCTGTCATAAGGGAACAGGCGAGGGTTCCCAACACGTACCTTAGTTGAGTGTACTTTAAGAGGAAGCGCCGGCTAACTCTGTGCCAGCAGCCGCGGTAATACAGAGGTCGCAAGCGTTGTTCGGATTTACTGGGCGTAAAGGGCGCGTAGGCGGTCTTGCGTGTCAGATGTGAAATCTCCGGGCTCAACCCGGTA
+
FGGGGGGGGGGGGGGGGGGGGCF;FGGGF9F@6EFGGGGGGFGGGGGGGGGGC,6:CFGGGGG:FGGGGGGGGGGGGGGGDFGGGGGGGGGGGGGGGGGGGGGCGAFGGGGFBF,B++44++833BF9:8AC3DCFC<,EB@<C<,38@=@@=F@@FGGGGFCGG*5F:FCCGGFFFFFGC@<<<@C:<1<B<<<<<F:7<:CFC:E<:FE8C2;?;C@ED81;<<<CGGGGGC*8*AGGCECG?E5=FEGE=::?7CEE;;:C<>C:C>C:>FGGG<EDDE5*7*0)9>)9
@M03364:396:000000000-C9LGT:1:1101:22580:5980 1:N:0:10
ACTCCTACGGGAGGCAGCAGTGGGGAATATTGCACAATGGGCGGAAGCCTGATGCAGCGACGCCGCGTGGGGGATGACGGCCTTCGGGTTGTAAACCTCTTTCACCAAGGACGAAGCGGGAGTGACGGTTCTTGGGGAAGAAGCACCGGCTAACTACGTGCCAGCAGCCGCGGTAATACGTAGGGTGCGAGCGTTGTCCGGAATTATTGGGCGTAAAGAGCTCGTAGGCGGCTCGTTGCGTCTACCGTGAAAACTGGAGGCTTAACCTTCAGCTTGCGGTGGATACGGGCGGGC
+
GGGGGGGGGGGGGGGGGGGGGGGGGGGGGGGGGGGGGGGGGGGGGGGGGGGGGGGGGGGGGGGGGGGGGGGGGGGGGGGGGGGGGGGGGGGGGGGGGGGGGGGGGGGFGGGGGGGGCFGCB:F8FGFE+*688;D7>CFGGGGGGGGGGGG@FGGGGGGGFGGGGGGFGFGGGGGGGGGFFGGGGGGGGEGGGGGGGGGGGEEGGGGGGGGGGGGGGGGGGGGGGDFGCEGGGEGGGGGGEGGGFGGGGGGGFGFGGGGGGGGCFGGGGDECGGGGCCC5>D:CFGGDGFFGG3
@M03364:396:000000000-C9LGT:1:1101:15700:6033 1:N:0:10
ACTCCTACGGGAGGCAGCAGTGAGGAATATTGGTCAATGGGCGTGAGCCTGAACCAGCCAAGTAGCGTGCAGGATGACGGCCCTATGGGTTGTAAACTGCTTTTATGCGGGGATAAAATCGGCCACGTGCGGCTGTTTGCAGGTACCGCATGAATAAGGACCGGCTAATTCCGTGCCAGCAGCCGCGGTAATACGGAAGGTCCGGGCGTTATCCGGATTTATTGGGTGTAAAGGGAGCGTAGGCGGGAGATTAAGCGTGTTGTGAAATGCCGCGGCTCAACCGTGGCCCTGC
+
GGGGGGGGGGGGGGGGGGGGGGGGGGGGGGGGGFGFFGGGGGGFCGGGGGGGGGGGGGGGEGEEFGGGGCGGGGFFGEFGFC>F<<FFGG@CBFGFGGFFGGGGGFGBFGDF7=F9,CFFC-=F@FFD,+836FGFFGGGFFFFGFAFCEE<3EDCFFCF::>CC7FCDFF;FFGGGGGFFFGGGGDG@F<BC,=<<<FGFGCEGGEEEEE5?FEEECC+:99CGG;*2<:EFF*;C:E5CCEF*7C5?8E+C9:<9;=C6C<EDF0?CDGG5EEC55+9<<CGFGC5C).9
@M03364:396:000000000-C9LGT:1:1101:13932:6037 1:N:0:10
ACTCCTACGGGAGGCAGCAGTGGGGAATATTGCACAATGGGCGCAAGCCTGATGCAGCGACGCCGCGTGCGGGATGGAGGCCTTCGGGTTGTAAACCGCTTTTGTTCAAGGGCAAGGCACGGTTTCGGAAGTGTTTAGTGGATTGTTCGAATAAGCACCGGCTAACTACGTGCCAGCAGCCGCGGTAATACGTAGGGTGCAAGCGTTATCCGGATTTATTGGGCGTAAAGGGCTCGTAGGCGGTTCGTCGCGTCCGGTGTGAAAGTCCATCGCTTAACGGTGGATCCGCGCCGG
+
GGGGGGGGGGGGGGGGGGGGGGGGGGGGGGGGGGGGGGGGGGGGGGGGGGGGGGGGGGGGGGGGGGGGGGGGGGGGGGGGGGGGGGGGGGGGGGGGGGGGGGGGGGFDGGGGGGDFCFGGC7FF@FFG++88,<@,@FFGGEFGGFFFFFGG@FGGGGGGGDGGGGGGG:EFFGGGGGGGGGGGGEGEGGGGFGFGGGGGGGGGGGGGGGGGGGGGGGGGGGGGGECC>CCGEGGEEGGGGGGEGGGGDGEEGDGED:E=E<CFGF?CGGGGGGFGGGGGFFGGGDG@3BBGDG
@M03364:396:000000000-C9LGT:1:1101:11849:6057 1:N:0:10
ACTCCTACGGGAGGCAGCAGTGGGGAATATTGCACAATGGGGGAAACCCTGATGCAGCAACGCCGCGTGAGTGATGACGGCCTTCGGGTTGTAAAGCTCTGTCTTCAGGGACGATAATGACGGTACCTGCGGAGGCAGCCACGGCTAACTACGTGCCAGCAGCCGCGGTAATACGTAGGTGGCGAGCGTTGTCCGGATTTACTGGGCGTAAAGGGAGCGTAGGCGGATTTTTAAGTGAGATGTGAAATACTCGGGCTTAACCTGAGTGCTGCATTTCAAACTGGAAGTCTAG
+
GGGGGGGGGGGGGGGGGGGGGGGGGGGGGGGGGGGGGGGGGGGGGGGGGGGGGGGGGGGGGGGGGGGGGGGGGGGGGGGGGGGGGGGGGGGGGGGGGGGGGGGGGFGGGGGGFFC@FFGFDFFFFGGG5,@+68>+@FCCGACF7F@DFGG7CFGGGCGGFGGGGGGGG<CGGGG?FGGGGGEFEEGGFFGGGGEGGGEGGGGFGGGGEEGGGGGGGGG?EEGGGGC8C<CFFFGGGGFE7CFGCGGGGGGGGGGGG5CFCFGGGGGGGGGFGGGGGGGGFFGGC<F?FFFG
@M03364:396:000000000-C9LGT:1:1101:11980:6081 1:N:0:10
ACTCCTACGGGAGGCAGCAGTGGGGAATCTTGCGCAATGGGCGAAAGCCTGACGCAGCCATGCCGCGTGAATGATGAAGGTCTTAGGATTGTAAAATTCTTTCACCGGGGACGATAATGACGGTACCCGGAGAAGAAGCCCCGGCTAACTTCGTGCCAGCAGCCGCGGTAATACGTAGGTGGCGAGCGTTGTCCGGAATTATTGGGCGTAAAGAGCATGTAGGCGGTTTTTTAAGTCCGGAGTGAAAATGCGGGGCTCAACCCCGTATGGCTCTGGATACTGGAAGACTTGAGT
+
GGGGGGGGGGGGGGGGGGGGGGGGGGGGGGGGGGGGGGGGGGGGGGGGFGGGGGGGGGGGGGGGGGGGGGGGGGGGGGGGGGGGGGGGGGGGGGGGGGGGGGGFGFFGGGGGGGEG8FFG9CFB+BFF83@++8@,@FGFGCGFG*>FFGGGGGGGGGGGGGGGGGGGG1:FFGGFGGGGGGGGGGGGCECEFGEGGEGDGGGGGGGGGGGGGGGGFCC<9EGGGG:CECFGFFGGGGGGCEGGFGGGGGGDGGGGGGGG8FGGGG=<CDFGFGGGFGGGFFGGGGFF7@?DG7
@M03364:396:000000000-C9LGT:1:1101:6667:6082 1:N:0:10
ACTCCTACGGGAGGCAGCAGTGAGGAATATTGGTCAATGGGCGAGAGCCTGAACCAGCCAAGTAGCGTGCAGGATGACGGCCCTATGGGTTGTAAACTGCTTTTGTATGGGGATAAAGTGATCCACGTTTGGGATTTTGTAGGTGCCATACGAATAAGGACCGGCGAATTCCGTGCCAGCAGCCGCGGTAATACGGAAGGTCCGGGCGTTATCCGGATTTATTGGGGTTAAAGGGAGCGTAGGCCGTGGCTTAAGTGTGTTGTGAAATGTAGGCGCTCAACGTCTGACTTGC
+
GGGGGGGGGGGGGGGGGGGGGGGGGGGGGGGGGGGGGGGGGGGGGGGFGGGGGGGGGGGGGGFGGGGGCEGGGGGGGGGGGGGGGGGGGGGGGGGGGGGGGGF<EFF9FGGGGCBEEEFF,<95::BF,,8B7,,,8CABFGGF,=<D<FFF7>DDAFEFGGECG@CFEFEFFGF@G9FGCGGFBCGGCF:@,=CFGG*FGCGGGGGGGGGGGDEC;;*0+9CFGC*::8?FFFGGGGC88=C9<E:=E*1*<CF+709=8CD:::?>DGGG7<*7>DGGFB:**>GFGFB7
@M03364:396:000000000-C9LGT:1:1101:20560:6084 1:N:0:10
ACTCCTACGGGAGGCAGCAGTGGGGAATATTGCACAATGGGGGAAACCCTGATGCAGCAACGCCGCGTGAGTGATGACGGCCTTCGGGTTGTAAAGCTCTGTCTTCGGGGACGATAATGACGGTACCTGAGTGGGAAGCCACGGCTAACTACGTGCCAGCAGCCGCGGTCATACGTAGGTGGCGAGCGTTGTCCGGATTTACTGGGCGTAAAGGGAGCGTAGGCGGACTTTTAAGTGAGATGTGAAATACCCGGGCTCAACTTGGGTGCTGCATTTCAAACTGGAAGTCTAG
+
GGGGGGGGGGGGGGGGGGGGGGGGGGEGGGGGGGGGGGGGGGGGGGGGGGGGGGGGGGGGGGGGGGEGGGGGGGGGGGGGFFGGFGGGGGGGGGGGGCFGGGGFCE<?FFGGFC7FEAFCAFBBFCFC,,8,,+:3FFCB@DFCCF7<DFF:<@FFGFFEFFGFECCGG*:;@FF,<CF<CCFEFGGGCE@BFGEGGGGGGGGFGGGGC*C5FGG8CCCEEGGGGE*:C9ECFFFECCF@<AFG?FGGFGCCEGGGG=C?FGGFFG:797EGCFGGFDGGFFGG54CFCB4C
@M03364:396:000000000-C9LGT:1:1101:15728:6087 1:N:0:10
ACTCCTACGGGAGGCAGCAGTAGGGAATTTTCGGCAATGGGGGAAACCCTGATGCAGCAACGCCGCGTGAGTGATGACGGTCTTCGGATTGTAAAGCTCTGTCTTCAGGGACGATAATGACGGTACCTGAGGAGGAAGCCACGGCTAACTACGTGCCAGCAGCCGCGGTAATACGTAGGTGGCGAGCGTTGTCCGGATTTACTGGGCGTAAAGGGAGCGTAGGCGGACTTTTAAGTGAGATGTGAAATACTCGGGCTTAACCTGAGTGCTGCATTTCAAACTGGAAGTCTAG
+
GGGGGGGGGGGGGGGGGGGGGGGGGGGGGGGGGGGGGGGGGGGGGGGGGGGGGGGGGGGGGGGGGGGGGGGGGGGGGGGGFGGGGGGGGGGGGGGGGGGGGGGFGGGGGGGGGG=CFGFFGFFBBFGGC,8+3BFCFGGGGGGGGGGGGGGGEGGGGGGGGGGGGGGGG4CFGGGGFGGGGGGGGGGGGGGGGGGGGGGGGGGGGGGGGGGGGGGGGGGEGGGGGG?CGFCEGGGFGGGGFFGGGGGGGGGGGGGGGFGFGGGGFGGGGGGGGGGGGGGGFFGGGGGFGFFG
@M03364:396:000000000-C9LGT:1:1101:26787:6132 1:N:0:10
ACTCCTACGGGAGGCAGCAGTGGGGAATATTGGACAATGGGCGCAAGCCTGATCCAGCTATTCCGCGTGTGGGATGAAGGCCCTCGGGTTGTAAACCACTTTTGTAGAGAACGAAAAGAACTCCTCGAACATCGGCAGTTGCGGACGGTACTCTAAGAATAAGCACCGGCTAACTACGTGCCAGCAGCCGCGGTCCTACGTCTGGTGCTAGCTTTCCTCGTAATTACTTGGCGTAAAGGGTGCGCAGGCGGTTGAGTAAGACAGATGTGAAATCCCCGAGCTTAACTCGGGA
+
GGGGGGGGGGGGGGGGGGGGGGGGGGGGGGGGGGGGGGGGGGGGGGGGGGGGFCGGGGFGGGGGGGGGGFEGGGFGGGGGGGGGGGGGEGGGGGGGGGGEGGFGGGFEEFGGGFCF:EFFG9F,CFGG:4@,5BFC+@:,:B:CFF:>FGGG,ECFFGGGGGGGGGGGG**6?DFGGGGGG>GC:BEFFFCGG*<<,?BF:F7CF:C<0<F?<00<<++;*;;:9++2+<AFEC5;FFGGGGGG5*?:EG:EDG6CFGGGGGG6*:<CFDGGFFFCFGGGFFCGGG7=DDFC
@M03364:396:000000000-C9LGT:1:1101:4807:6141 1:N:0:10
ACTCCTACGGGAGGCAGCAGTGGGGAATTTTGGACAATGGGCGCAAGCCTGATCCAGCTATTCCGCGTGTGGGATGAAGGCCCTCGGGTTGTAAACCACTTTTGTAGAGAACGAAAAGACATCTTCGACTAAAGGATGTTGCTGACGGTACTCTAAGAATAAGCACCGGCTAACTACGTGCCAGCAGCCGCGGTAATACGTAGGGTGCGAGCGTTAATCGGAATTACTGGGCGTAAAGGGTGCGCAGGCGGTTGAGTAAGACAGATGTGAAATCCCCGAGCTTAACTCGGGAAT
+
GGGGGGGGGGGGGGGGGGGGGGGGGGGGGGGGGGGGGGGGGGGGGGGGGGGGGGGGGGGGGGGGGGGGGGGGGFCGGGGGGGGGGGGGGGGGGGGGCGGFFGGGGGGFFGGGGGDGFFGGD?A<,EFF+8>=B,BB<FFFGGGGGGGFGDEG<FCFGGGGGGGGGFGGEFGGGGGGGGGGGGFGFFGGGGGGGEGGGGGGBFGGGGGGGFGGGGGGGGGGGGGGGGGGGGGGGEGGCGGGCGGGEGGGCGGCEG?FFGCG7C4AC:FCFGGGCGEGGDEC@:FGGGGFD>DCC*
@M03364:396:000000000-C9LGT:1:1101:23239:6142 1:N:0:10
ACTCCTACGGGAGGCAGCAGTGGGGAATTTTGCGCAATGGAGGCAACTCTGACGCAGCAACGCCGCGTGCGGGATGAAGGCCCTCGGGTTGTAAACCGCTTTCAGCAGGGAAGACTAAGACAGTACCTCCATACGAAGCCCCGGCTAACTACGTGCCAGCAGCCGCGGTCATACGTAGGGGGCGAGCGTTATCCGGATTCATTGGGCGTAAAGCGCGCGTAGGCGGCTCGCCAAGCGGGATCTCAAACCTGAGGGCTCAACCCCCAGCAGGAACCCGGACTGGCGGGCTCGAGG
+
GGGGGGGGGGGGGGGGGGGGGGGGGGGGGGGGGGGGGGGGGFFGGGFFFGGGGGGGGGGGGGGGGGGGGGGGGGGGGGGGGGGGGGGGFEGGGGGGGGGCCFG,EAFFGGGFGG?<,,BF9-BC<CFG,,8<<,3+8@>>+3C<CE@FCF9F*DF:FFFGGFGGGGGEG*:<FFGGGGGGGGCECGGGGGGGF7CEGE5CG?FGGCCEEEEGGD5CCEGGCEEDCE5:?EEGGECFGGGDGGGGFGCF**2*;>EEF=FGG6<CCDGGFFDC*7:D7D:>37:437<<)8711/
@M03364:396:000000000-C9LGT:1:1101:5341:6143 1:N:0:10
ACTCCTACGGGAGGCAGCAGTGGGGAATATTGGACAATGGGCGCAAGCCTGATCCAGCCATGCCGCGTGAGTGATGTAGGCCCTAGGGTTGTAAAGCTCTTTCACCGGTGAAGATAATGACGGTCACCGGAGAAGAAGCCCCGGCTAACTTCGTGCCAGCAGCCGCGGTAATACGGAGGGTCCGAGCGTTAATCGGAATTACTGGGCGTAAAGCGTGCGCAGGCGGTTTGTTAAGCAAGATGTGAAAGCCCCGGGCTCAACCTGGGAATTGCATTTTGAACTGGCGAACTAG
+
GGGGGGGGGGGGGGGGGGGGGGGGGGGGGGGGGGGGGGGGGGGGGGGGGGGGGGGGGGGGGGGGGGGGGGGGGGGGGGGGGGGGGGGGGGGGGGGGGGGGGGGGGGGFFGGGGGGG?BFFFFFF+8FGB>@7@FFFFGGGGGGGGGCFGGGGGGGGGGGGGGGGGGGGG*>EGFGGGGGGFGGGGECGCFCGGGGGGGGGGGGGGGGGEGGGGGGGGGGGGGEGGGCE5C@FCEGGGGGFGGGFFFFFE;FGGGGGGGGDAFGGGGCCFGGGG?CGGGGGFFGGGGDFGFFG
@M03364:396:000000000-C9LGT:1:1101:11883:6152 1:N:0:10
ACTCCTACGGGAGGCAGCAGTGGGGAATATTGCACAATGGGGGAAACCCTGATGCAGCGACGCAGCGTGCGGGATGACGGCCTTCGGGTTGTAAACCGCTTTCAGCAGGGAAGAAGCGCAAGTGCCGGTACCTGCAGAAGAAGTACCGGCTAACTACGTGCCAGCAGCCGCGGTAATACGTAGGGTACGAGCGTTGTCCGGAATTATTGGGCGTAAAGAGCTCGTAGGTGGTTGGTCACGTCTGCTGTGGAAACGCAACGCTTAACGTTGCGCGTGCAGTGGGTACGGGCTGAC
+
GGGGGGGGGGGGGGGGGGGGGGGGGGGGGGGGGGGGGGGGGGGGGGGGGGGGGGGGGGGGGGGGGGGGGGGGGGGGGGGGGGGGGGGGBFGGGGGGGGGGGGGGGGGGGGGDFF=FDFGE=FFF,@FE@+8@@DEFFFFFFEGFGGGGGGGGGGGGGGGGGGGGGGGGFFEGGFGCGGGGFCFGGGGGGGGGGGGGGGGGGCEGGGGGGGGGGGGGDGGGGGGGGGEE<EFGGGGGGGGGGGGGGEGGGGCFECGGGGGGGGGDGGGGGGGGGGGGGGGCFFGGGGGFGFFGF>
@M03364:396:000000000-C9LGT:1:1101:8359:6168 1:N:0:10
ACTCCTACGGGAGGCAGCAGTGAGGAATATTGGTCAATGGGCGAGAGCCTGAACCAGCCAAGTAGCGTGCAGGATGACGGCCCTATGGGTTGTAAACTGCTTTTATACGGGGATAAAGTCAGCTACGTTAAGTTGTTTGCAGGTACCGTATGAATAAGGACCGGCTAATTCCGTGCCAGCAGCCGCGGTAATACGGAAGGTCCGGGCGTTATCCGGATTTATTGGGTTTAAAGGGAGCGCAGGCCGTCTGTTAAGCGTGTTGTGAAATGTAGGCGCCCAACGTCTGAATTGC
+
GGGGGGGGGGGGGGGGGGGGGGGGGGGGGGGGGGGGGGGGGGGGGGGGGGGGGGGGGGGGGGGGGGGGGGGGGGGGFGGGGGGGGGGGGGGGGGGGGGGGGGGGGFFDGGGGGD4FCEFF,-B?BFEG4,8,C,CFEFDGGGGDF<FFGDGGGGFGGGFFGGEGGGGGG@;FFGGGGGGGGGGGGGGGGGGGGGGGEGGGGGGGGGGGGGGFGFGDGEG??GGFGGEGDGGGGGGGGGGGGGGGGGGG5A<FFFG77ECEC82CC:90?CCDFGGGGDGFFF>F5D*07=?7
@M03364:396:000000000-C9LGT:1:1101:6835:6184 1:N:0:10
ACTCCTACGGGAGGCAGCAGTGGGGAATATTGCACAATGGGCGCAAGCCTGATGCAGCGACGCCGCGTGCGGGATGGAGGCCTTCGGGTTGTAAACCGCTTTTGTTCAAGGGCAAGGCACGGTGTCGGCCGTGTTGAGTGGATTGTTCGAATAAGCACCGGCTAACTACGTGCCAGCAGCCGCGGTAATACGTAGGGTGCAAGCGTTATCCGGATTTATTGGGCGTAAAGGGCTCGTAGGCGGTTCGTCGCGTCCGGTGTGAAAGTCCATCGCTTAACGGTGGATCCGCGCCGG
+
GGGGGGGGGGGGGGGGGGGGGGGGGGGGGGGGGGGGGGGGGGGGGGGGGGGGGGGGGGGGGGGGGGGGGGGGGGGGGGGGGGGGGGGGGGGGGGGGGGGGGGGCFGGGGGGGGGGG<FFF+8B+@DFG<+@<B,,,@B,DC9>3FFFGGGCF>DFCBFGGGGDEEGGGE<2=CGFGGGGGGEGGGCEGC?FGCFGGGGDGGGGGGGGGGGGGGGGG+CFGGGGGGGDEFGGGGGGGGGGGGGGGGGEGEEGGGGEGG=EGE@FGGDFGCDGDGGFGGGGGBFGGGGGFG@EGDG
@M03364:396:000000000-C9LGT:1:1101:25583:6185 1:N:0:10
ACTCCTACGGGAGGCAGCAGTAGGGAATTTTCGGCAATGGGGGAAACCCTGACCGAGCAACGCCGCGTGAACGAAGAAGGCCTTCGGGTCGTAAAGTTCTGTTGTACGGGAAGAACGTCGGTTGGAGGATATGCCCTGCGAGTGACGGTACCGAACATAGAAAGCCACGGCTAACTACGTGCCAGCAGCCGCGGTAATACGTAGGTGGCGAGCGTTATCCGGAATCATTGGGCGTAAAGAGGGAGCAGGCGGTGATACAGGTCTGGAGGTGAAAGCCCGAAGCTAAACTTCGGG
+
GGGGGGGGGGGGGGGGGGGGGGGGGGGGGGGGGGGGGGGGGGGGGGGGGGGGGGGGGGGGGGGGGGGGGGGGGGGGGGGGGGGGGGGGGGGGGGGGGGGGGGGGGCFGGGGGGGGGEFF7=+8++:@F33@<<@F,@FGG:@GFGGGGGGGGGGGGGGGGGGFGGGGGG4:<F@FGGGGGGGGGGGGGGGGGGEGGGGGGFFGGGGGGGGGGGGGGGGGGGGGGGGCFEGGGGGGDGGG9FGG=EGGGGGGGGG5EDGGGGFFGGGGGGGGGGCFFGGGGFFGGGGGFGFFGGG
@M03364:396:000000000-C9LGT:1:1101:23206:6218 1:N:0:10
ACTCCTACGGGAGGCAGCAGTAGGGAATTTTCGGCAATGGGGGGAACCCTGACCGAGCAACGCCGCGTGAGTGAAGAAGGTCTTCGGATTGTAAAGCTCTGTTGTAAGGGAAGAAAGTCAGGCCAAAGAAGCCTCGGTGACGGTCCCTTACCCGACAGCCACGGCCAACGACGTGCCAGCAGCCGCGGTCATACGTAGGTGGCGAGCGTTATCCGGAATTATTGGGGGTAAAGGGTGCGTAGGCGCCTGATTAAGTTCGTGGTTAAAGCGTGGGGCGCAACCCCATAAAGCCAC
+
FFFEGGDGGGGEECGCFGFFECDGGGCE,CF<C+@FCEGGG7F7@FDGGGCEBFGGFGEFGGGEBFGGCC@FAD<@F8FCDEFCFFG7F>FFFC;FFFGFGFF,>@FGGFFGCB,,8,8@,-8*,,,6,,4<<@,+*8<F>7F:*4=BBCB>,=F**:CFFGE>E5:1;***:8CCF@@C:FGCCECC8*;<+:;0<F5<082:C8?G>*;CCDE*8**3:<<C:F*1/*+<+<C8C88*8?CG8*82;*<+<+<+:@=:8A7*+:3:CD**9C=C)<5)07EG5***29@*0>
@M03364:396:000000000-C9LGT:1:1101:9360:6219 1:N:0:10
ACTCCTACGGGAGGCAGCAGTGAGGAATATTGGTCAATGGATGAGAATCTGAACCAGCCAAGTAGCGTGCAGGATGACGGCCCTATGGGTTGTAAACTGCTTTTGTACGGGGATAAAGGAGCTTACGTGTAAGTTTTTGCAGGTACCGTACGAATAAGGACCGGCTAATTCCGTGCCAGCAGCCGCGGTAATACGGAAGGTCCGGGCGTTATCCGGATTTATTGGGTTTAAAGGGAGCGCAGGCTGTCGGTTAAGCGTGTTGTGAAATGTAGGTGCCCAACACCTGCACTGC
+
GGGGGGGGGGGGGGGGGGGGGGGGGGGGGGGGGGGGGGGGGGGGGGGGGGGGGGGGGGGGGGGGGGGGGGGGGGGGGGGGGGGGGGGGGGGGGGGGGGGGGGGGGGGGGGGGGGFGEGFFGGGF<EFG,:A,CFFGGGGGGGGGGGGGGGGGCFGGGGGGGGGGGGGGGFGGGGGGGGGGGGGGGGGGGGGGGGGGGGGGGGGGGGGGGGGGGGGGGGGGGGGGGGCECCGGGGGGGGGGDGGGGGGGGGGGGGGGGGGGCGGGGGGGGGGGGFFGGGGGFFGGGGGFGFFG
@M03364:396:000000000-C9LGT:1:1101:17595:6226 1:N:0:10
ACTCCTACGGGAGGCAGCAGTGGGGAATCTTCCGCAATGGGCGAAAGCCTGACGGAGCAACGCCGCGTGAGTGATGACGGCCTTCGGGTTGTAAAGCTCTGTGACCGGGGACGAACGGTCTGTCAGCTACTCACTTATAGAAGTGACGGTACCCGGATAGCAAGCCACGGCTAACTACGTGCCAGCAGCCGCGGTAATACGTAGGTGGCAAGCGTTGTCCGGAATTATTGGGCGTAAAGCGCGCGCAGGCGGCTTCCTAAGTCCATCTTAAAAGTGCGGGGCTTAACCCCGTG
+
GGGGGGGGGGGGGGGGGGGGGGGGGGGGGGGGGGGGGGGGGGGGGGGGGGGGGGGGGGGGGGGGGGGGGGGGGGGGGGGGGGGGGGGGGGGGGGGGGGGGGGGDGGGFGGGGGGFGFGGGGD@,,@FG,:8,<@FGGGFGGCGGG,FGGGGGGGGGGGGGGGGGGGGGGFEGGGGGGGGGGGGGGGGGGGGGGCEGGGGGGFGGGGGGGGGGGGGGGGGGGGCGGGGGGFGGGGGGGGGGGGGGGGGEEGGGGGGGGGGFGGGGGGGGGGGGGGGGGGGGFFGGGGGF<<D>D
@M03364:396:000000000-C9LGT:1:1101:11135:6255 1:N:0:10
ACTCCTACGGGAGGCAGCAGTGGGGAATATTGCACAATGGGGGAAACCCTGATGCAGCAACGCCGCGTGAGTGATGACGGCCTTCGGGTTGTAAAGCTCTGTCTTCAGGGACGATAATGACGGTACCTGAGGAGGAAGCCACGGCTAACTACGTGCCAGCAGCCGCGGTAATACGTAGGTGGCGAGCGTTGTCCGGATTTACTGGGCGTAAAGGGAGCGTAGGCGGATTTTTAAGTGAGATGTGAAATACTCGGGCTTAACCTGAGTGCTGCATTTCAAACTGGAAGTCTAG
+
GGGGGGGGGGGGGGGGGGGGGGGGGGGGGGGGGGGGGGGGGGGGGGGGGGGGGGGGGGGGGGGGGGGGGGGGGGGGGGGGGGGGGGGGGGGGGGGGGGGGGGGGGGGGGGGGGFFG@FFDF:CBBFFGC38338FBDGGGGGGGGGGGGGGGGGGGGGGGGGGGGGGGG*CFGGGGGGGGGGGGGGGGGGGGGGGGGGGGGGGGGGGGG>EGGGGGGGGGGGGGGGCCGFGGFGFGGGGGGGGGGGGGGGGGGGGGGGGGGGGGGGGGGGGGGGGGGGGGFFGGDGGFGFFG
@M03364:396:000000000-C9LGT:1:1101:21892:6281 1:N:0:10
ACTCCTACGGGAGGCAGCAGTGGGGAATATTGGACAATGGGGGGAACCCTGATCCAGCCATGCCGCGTGTGTGAAGAAGGCCTTATGGTTGTAAAGCACTTTAAGCGAGGAGGAGGCTCCTGTAGTTACTACCTACAGAGAGTGGACGTTACTCGCAGAATAAGCACCGGCTAACTCTGTGCCAGCAGCCGCGGTAATACAGAGGGTGCGAGCGTTAATCGGATTTACTGGGCGTAAAGCGTGCGTAGGCGGCTTTTTAAGTCGGATGTGAAATCCCCGAGCTTAACTTGGGA
+
GGGGGGGGGGGGGGGGGGGGGGGGGGGGGGGGGGGGGGGGGGGGGGGGGGGGGGGGGGGGGGGGGGGGGGGGGGGGGGGGGGGGGGGGGGGGGGGGGGGGGGGFGGGEGGGGGEFGGGGGGBF,<DFG<<@?FF@FFGCG8FGCFAGEFFCGGGGGGGGGGGGGGGGGG:CEEGGGGGGGGGGGGGGGGGGGGGGGGGGGGGGGGGGGGGGGGGGGGGGGGGGGGGGGGGGGGGGGGGGGGGGGGGGGGGGGGGGGGGGGGGGGGGGGGGGGGGGGGGGGFFGGGGGFGFFGG
@M03364:396:000000000-C9LGT:1:1101:9038:6296 1:N:0:10
ACTCCTACGGGAGGCAGCAGTGGGGAATATTGCACAATGGGGGGAACCCTGATGCAGCGACGCCGCGTGCGGGATGGAGGCCTTCGGGTCGTGAACCGCTTTTGATTGGGAGCAAGCGTGAGTGCGTGTTCCTTTCGAATAAGCACCGGCTAACTACGTGCCAGCAGCCGCGGTAATACGTAGGGTGCGAGCGTTGTCCGGAATTATTGGGCGTAAAGAGCTCGTAGGCGGCTCGTTGCGTCTACCGTGAAAACTGGAGGCTTAACCTTCAGCTTGCGGTGGATACGGGCGGGC
+
GGGGGGGGGGGGGGGGGGGGGGGGGGGGGGGGGGGGGGGGGGGGGGGGGGGGGGGGGGGGGGGGGGGGGGGGGGGGGGGGGGGGGGGGGGGGGGGGGGGGGGGFGGGGGGGGGGGGGCCC<FC,<=FF:8?<:?FFGCFGFF?EGGGGGGGE@FGGGGGGGGGGG6EGG8CEGGGGFFGGGGFGGCEGEEGGGGGGGGGGCECFGGGGGGGGGGCGFGFFCFFGGD5=FGGGGGGDFGGGGGEEEFGGC*;:FFFFGGGGGFGFFFCGGG9>D9C7CDED)8:6:D9@G@>DG:
@M03364:396:000000000-C9LGT:1:1101:7820:6328 1:N:0:10
ACTCCTACGGGAGGCAGCAGTGGGGAATATTGCACAATGGGCGCAAGCCTGATGCAGCAACGCCGCGTGAACGAAGAAGGCTCTTGGGTCGTAAAGTTCTGTTCTGAGGGAAGAAGAAAGTGACGGTACCTCAGGAGGAATCCCCGGCTAACTACGTGCCAGCAGCCGCGGTAATACGTAGGGGGCAAGCGTTGTCCGGAATTATTGGGCGTAAAGAGTACGTAGGCGGTCTGATAAGCGAAAGGTGAAAGGCATCGGCTCAACCAGTGTCAGCCTTTCGAACTGTCAGACTGG
+
GGGGGGGGGGGGGGGGGGGGGGGGGGGGGGGGGGGGGGGGGGGGGGGGGGGGGGGGGGGGGGGGGGGGGDGCGGFGCGGGGFGGFGGGGFGGGGGGG<FGEGGFGCFBEFEEFGDF,,B47?E,+6C+8:?C,3A8:+3:,3DF@>@<7FGG>F<BBFGBCFGGFGGEE>CCEEG9FGB:FFFFGGGGCCFEGCE<<FG1CC620C@FDGG/?EFGFFGFGG8CFC9E8:?*;FF7@7<EE5*2*AFGCFGGGFG?DCEFDGFCFD=:FFG>:7FFGGCDF):<DCFFG?FC6C
@M03364:396:000000000-C9LGT:1:1101:18399:6336 1:N:0:10
ACTCCTACGGGAGGCAGCAGTGGGGAATCTTCCGCAATGGACGAAAGTCTGACGGAGCAACGCCGCGTGAACGATGACGGCCTTCGGGTTGTAAAGTTCTGTTATACGGGACGAATGGCGTCGCGGTCACTCCCCGTTACGAGTGACGGTACCGTAAGAGAAAGCCACGGCTAACTACGTGCCAGCAGCCGCGGTAATACGTAGGTGGCAAGCGTTGTCCGGAATTATTGGGCGTAAAGGGCGCGCAGGCGGCGTCGTAAGTCGGTCTTAAAAGTGCGGGGCTTAACCCCGTGG
+
GGGGGGGGGGGGGGGGGGGGGGGGGGGGGGGGGGGGGGGGGGGGGGGGGGGGGGGGGGGGGGGGGGGGGGGGGGGGGGGGGGGGGGGGGGGGGGGGGGGGGGGGGCEGGGGGGGGGFFE@@+8@+@FFF,@,8<7*@FGGG7CF@,DFGGEGGGGGCFFFGGGGGGGGG*=FFGGGFGGGGGGGGGGGGGGGGGGGDGGGGGGGGGGGGGGGGGGDEGGGGGEGGGFCCGGGGGGGGGGGGD=EGGDGGGGGGGGEGCGGGGGGG)>CFGGGGGGGGGGGFEGGGGGFGD5175
@M03364:396:000000000-C9LGT:1:1101:21863:6370 1:N:0:10
ACTCCTACGGGAGGCAGCAGTGAGGAATATTGGTCAATGGCCGAGAGGCTGAACCAGCCAAGTAGCGTGCAGGATGACGGCCCTATGGGTTGTAAACTGCTTTTATACGGGGATAAAGTCAGCTACGTCAAGTGGTTTGCAGGTACCGTATGAATAAGGACCGGCTAATTCCGTGCCAGCAGCCGCGGTAATACGGAAGGTCCGGGCGTTATCCGGATTTATTGGGTTTAAAGGGAGCGCAGGCCGTCTGTTAAGCGTGTTGTGAAATGTAGGCGCCCAACGTCTGAATTGC
+
GGGGGGGGGGGGGGGGGGGGGGGGGGGGGGGGGGGGGGGGGGGGGGGGGGGGGGGGGGGGGGGGGGGGGDGGGGGGGGGGGGGGGGFGGGGGGGGGGGGGGGGGGGGFGGGGGG8F,5EF,9A,,CFF,+8,,8,<AFEGGGGD<?DFGGGGGFGGGGGGGGGGGGGGG=FGGGGGGGGGGGGGGGGGGDGGGGGGGGGGGGGGGGGGGDGGGGGGEECEGGFGGGCECFFEDFGGGGGGGGGGGG5C5CGGCGGGD?EEFGCGGCCFFGGGGCGGGGEFFECFFF7?FFFG
@M03364:396:000000000-C9LGT:1:1101:13746:6392 1:N:0:10
ACTCCTACGGGAGGCAGCAGTGGGGAATTTTGGACAATGGGCGCAAGCCTGATCCAGCTATTCCGCGTGTGGGATGAAGGCCCTCGGGTTGTAAACCACTTTTGTAGAGAACGAAAAGACATCATCGAATAAATGGTGTTGCTGACGGTACTCTAAGAATAAGCACCGGCTAACTACGTGCCAGCAGCCGCGGTAATACGTAGGGTGCGAGCGTTAATCGGAATTACTGGGCGTAAAGGGTGCGCAGGCGGTTGAGTAAGACAGATGTGAAATCCCCGAGCTTAACTCGGGAAT
+
GGGGGGGGGGGGGGGGGGGGGGGGGGGGGGGGGGGGGGGGGGGGGGGGGGGGGGGGGGGGGGGGGGGGGGGGGGGGGGGGGGGGGGGGGGGGGGGGGGGGGGGGGFGEFGGGGGGGGGG<E<F5<CFG,,85,CFEFGGGGGGGGGGGGGGGGGGGGGGGGGGGGGGGGGGGGGGGGGGGGGGGGGGGGGGGD<CCGGGGGGGGGGGGGGGGGGGGGGGGGGGGGGGFGGGGGGGGGGGGGGGGEGGGGGGGGGAFGFGGGGGGGGGGGGGFGGGGGGGGFFGGGGGFDFFGD5
@M03364:396:000000000-C9LGT:1:1101:18598:6404 1:N:0:10
ACTCCTACGGGAGGCAGCAGTGGGGAATATTGCACAATGGGGGAAACCCTGATGCAGCAACGCCGCGTGAGTGATGACGGCCTTCGGGTTGTAAAGCTCTGTCTTCAGGGACGATAATGACGGTACCTGAGGCGGAAGCCACGGCTAACTACGTGCCAGCAGCCGCGGTAATACGTAGGTGGCGAGCGTTGTCCGGATTTACTGGGCGTAAAGGGAGCGTAGGCGGATTTTTAAGTGAGATGTGAAATACTCGGGCTTAACCTGAGTGCTGCATTTCAAACTGGAAGTCTAG
+
GGGGGGGGGGGGGGGGGGGGGGGGGGGGGGGGGGGGGGGGGGGGGGGGGGGGGGGGGGGGGGGGGGGGGGGGGGGGGGGGGGGGGGGGGGGGGGGGGGGGGGGGGGGGGGGGG@FC+BFC?:@83BFF,38:+8C+<FAGCFFFGG::FFFF:FFGGGGGGGGGGGGGG:CGGGGGGGGGGGGGGGGGGGGGGGGGGGGGGGGGGGGGGGGGGGGGGGGGGGGGGG*:EGGGGGGGG+CEFGGGFGGFFGGGGGGGGGGGGGGGGGGGGGGGGGGGGGGGFFGGGGGFGFFG
@M03364:396:000000000-C9LGT:1:1101:26485:6412 1:N:0:10
ACTCCTACGGGAGGCAGCAGTGGGGAATTTTGGACAATGGGCGCAAGCCTGATCCAGCTATTCCGCGTGTGGGATGAAGGCCCTCGGGTTGTAAACCACTTTTGTAGAGAACGAAAAGACACCGTCGAATACCTGGTGTTGCTGACGGTACTCTAAGAATAAGCACCGGCTAACTACGTGCCAGCAGCCGCGGTAATACGTAGGGTGCGAGCGTTAATCGGAATTACTGGGCGTAAAGGGTGCGCAGGCGGTTGAGTAAGACAGATGTGAAATCCCCGAGCTTAACTCGGGAAT
+
GGGGGGGGGGGGGGGGGGGGGGGGGGGGGGGGGGGGGGGGGGGGGGGGGGGGGGGGGGGGGGGGGGGGGGGGGGGGGFGGGGGGGGGGGGGGGGGGGGGGGGGCF?A?FGFGGGGG+:?EC<B+8BCF+,8,,5,BDFG7<FCFGG7CFG<93@FGGGGGGGGGGGGGGFEGCFGFFGGGGGGGGGGGFCGGG@FGGGGGGGGGGGCEGEGGGCGGGGGGGGGGFGFFGGGGGGGGGGGGGGGGGGGCGGEEGGGGFG9?<FGFGGGGGGCCGGGGDDEDEECGGGG?CEF:CC
@M03364:396:000000000-C9LGT:1:1101:15011:6429 1:N:0:10
ACTCCTACGGGAGGCAGCAGTGAGGAATATTGGTCAATGGGCGGAAGCCTGAACCAGCCAAGTCGCGTGAGGGAAGACGGTCCTACGGATTGTAAACCTCTTTTGCCGGGGAACAACGGGCTTCACGTTTGGGGCGGTGAGTGTACCCGGAGAAAAAGCATCGGCTAACTCCGTGCCAGCAGCCGCGGTAATACGGAGGATGCGAGCGTTATCCGGATTTATTGGGTTTAAAGGGTGCGCAGGCGGCGCGTCAAGCCGGCGGTAAAATTGCGGGGCTCAACCCCGTAGAGCCGT
+
GGGGGGGGGGGGGGGGGGGGGGGGGGGGGGGGGGGGGGGGGGGGGEGGGGGGGGGGGGGGGGGGGGGGGGGGGGGGGGGGGGGGGGGGGGFGGGGGGGGGGEGGGGGGGGGGFGGGGGGF7@DB:CFF,,83B<F:@CFFFCFFFFGGGG@E=F?FCGGGGGGEGGGGGFGGGGCGGGFGGGGGGGGGGGGGGGGGGEGCGGGGGGGGGG5FGGGGEEGFGGFGGGEEEGFCGGGFC8EGGGGGGGGGGGEEEEGGGGGECCDEGGGGGGGGGGGGGGGF<FGGG3C>GFFDG*
@M03364:396:000000000-C9LGT:1:1101:17644:6452 1:N:0:10
ACTCCTACGGGAGGCAGCAGTGGGGAATTTTGGACAATGGGCGCAAGCCTGATCCAGCTATTCCGCGTGTGGGATGAAGGCCCTCGGGTTGTAAACCACTTTTGTAGAGAACGAAAAGACATCTTCGACTAAAGGATGTTGCTGACGGTACTCTAAGAATAAGCACCGGCTAACTACGTGCCAGCAGCCGCGGTAATACGTAGGGTGCGAGCGTTAATCGGAATTACTGGGCGTAAAGGGTGCGCAGGCGGTTGAGTAAGACAGATGTGAAATCCCCGAGCTTAACTCGGGAAT
+
GGGGGGGGGGGGGGGGGGGGGGGGGGGGGGGGGGGGGGGGGGGGGGGGGGGGGGGGGGGFFGGGGGGGGGGGGGGGGGGGGGGGGGGGGGGGGGGGGGGGGGGGG@F?FGGCFFC+4B<F,8EEFFFF++8,,:E3AFGGGGGG9FEFEGGCDF9<FGGGGGGGFGGGG7CEGGGCFGGGGGCGGGGGGGGGGGGGGGGFGGGGGGGGGGGGEGGGGGGGGGGGGGGGGGGGGCECGFGGGDEGGGGGGEG:CEFGF@FGCEFG6DGGGFGGGGGGGGGGBEGFGF7*>:D3C*
@M03364:396:000000000-C9LGT:1:1101:24936:6484 1:N:0:10
ACTCCTACGGGAGGCAGCAGTGGGGAATTTTGGACAATGGGCGCAAGCCTGATCCAGCTATTCCGCGTGTGGGATGAAGGCCCTCGGGTTGTAAACCACTTTTGTAGAGAACGAAACGACCTCTCCGAGAACACGATGTTGCTGACGGTACTCTAAGAATAAGCACCGGCTAACTACGTGCCAGCAGCCGCGGTAATACGTAGGGTGCGAGCGTTAATCGGAATTACTGGGCGTAAAGGGTGCGCAGGCGGTTGAGTAAGACAGATGTGAAATCCCCGAGCTTAACTCGGGAAT
+
GGGGGGGGGGGGGGGGGGGGGGGGGGGGGGGGGFGGGGGGGGGGGGGGGGGGGGGGGGGGGGGGDGGGGGGGGGGGGGGGGGGGGGGDGGGGGGGGGGGGGGCEF?BEFGGGGEGC+4F@+>F,,BC@++@<33++++:,,>FG93+@CFDF9FFGFGGFGGGGGGCCG:*<FFGFFEGGGGGGGGGGC@C@F<FGGFGGGGGGGGGGG@EGECEEGGGG5C8CGGFGFGGGG=8E=FEEGGGGGGGGGCC>=E<CCGEG9<4CFFGGFG7:7ECGGGGDE>CFDF7@C>;5)*
@M03364:396:000000000-C9LGT:1:1101:18725:6488 1:N:0:10
ACTCCTACGGGAGGCAGCAGTGAGGAATATTGGTCAATGGCCGAGAGGCTGAACCAGCCAAGTAGCGTGCAGGATGACGGCCCTATGGGTTGTAAACTGCTTTTATACGGGGATAAAGTCAGCTACGTGTAGTTGTTTGCAGGTACCGTATGAATAAGGACCGGCTAATTCCGTGCCAGCAGCCGCGGTAATACGGAAGGTCCGGGCGTTATCCGGATTTATTGGGTTTAAAGGGAGCGCAGGCCGTCTGTTAAGCGTGTTGTGAAATGTAGGCGCCCAACGTCTGAATTGC
+
GGGGGGGGGGGGGGGGGGGGGGGGGGGGGGGGGGGGGGGGGGGGFGGGFFGGGGGGGGGGGGGGGGGGGGGGGGGGGGGGGGGGGGGGGGGGGGGGGGGGGGGFAFGGGGGGGGCCFGGGCFFGGGGG?,8C5,A?AAFFC<FFFEDFGGFD,CDFGGGGGGGGGGGGF=;DFFGGGFGGGGGFGGGGGFGFGGGGGGGGGGGGGGGGGGGGGGGGEEEFGGGFGGEGGGGGGGGGGGGGGGGGGG?E=FCCCCGGGEG=FCGD7CGDGGGGGGCGGGGGFF=FFGGFGFFG
@M03364:396:000000000-C9LGT:1:1101:4480:6498 1:N:0:10
ACTCCTACGGGAGGCAGCAGTGGGGAATATTGCACAATGGGGGGAACCCTGATGCAGCGACGCCGCGTGCGGGATGGAGGCCTTCGGGTCGTGAACCGCTTTTGTTTGGGAGCAAGCCTTCGGGTGAGTGTACCTTTCGAATAAGCACCGGCTAACTACGTGCCAGCAGCCGCGGTAATACGTAGGGTGCAAGCGTTGTCCGGAATCATTGGGCGTAAAGGGCTCGTAGGCGGTTCGTCGCGTCCGGTGTGAAAGCCCATCGCTTAACGGGGGGTCTGGGCCGGGTACGGGCGG
+
GGGGGGGGGGGGGGGGGGGGGGGGGGGGGGGGGGGGGGGGGGGGGGGGGGGGGGGGGGGGGGGGGGGGGGGGGGGGF@FGEGGGGGGGGGGGEGGGGGGGCFCF<FGGGGGGGF<FF@CCF:=*8==F82?,,,<CF,;*;?8@<C9EGEEE*AFGCF6A;CCFGGF6C;AEGGGCEC?CEF<CFGGCEECEFFGGCDGGGGG5:@CACCFDF>EE>CCGGG>FCE>CFG9EGEECE**2CEG=ECG/C=EFEEGGCECEEEC5*/<CC)*9DCE3CC*973EGG5>?DDEDDD
@M03364:396:000000000-C9LGT:1:1101:17303:6557 1:N:0:10
ACTCCTACGGGAGGCAGCAGTGAGGAATATTGGTCAATGGATGAGAATCTGAACCAGCCAAGTAGCGTGCAGGACGACGGCCCTATGGGTTGTAAACTGCTTTTGTACGGGGATAAAGGAGCTTGCGTGAACGTTTTTGCAGGTACCGTACGAATAAGGACCGGCTAATTCCGTGCCAGCAGCCGCGGTAATACGGAAGGTCCGGGCGTTATCCGGATTTATTGGGTTTAAAGGGAGCGCAGGCTGTCGGTTAAGCGTGTTGTGAAATGTAGGTGCCCAACACCTGCACTGC
+
GGGGGGGGGGGGGGGGGGGGGGGGGGGGGGGGGGGGGGGGGEFGGGGGGGGGGGGGGGGGGGGGGGGGGGGGGGGGGGGGGGGGGGGGGGGGGGGGGGGGGGGGGGGGGGGGGEFG9FG8EDFF,B@F4+8,:BDGFGGGGGGFGFFFGGGGBCFGGGGGGGGGGGGGGFGGGGGGGGGGFGGGGGGGGFGGGGGGGGGGGGGGGGGGGGCGGGGGGEEFGGGGGG?E>CFFGGGGGGGGGGGGGGGGGGGEEFGGG?E=CEFGFCEGFGGGGGGGGGGGFFGGGGGFGFFG
@M03364:396:000000000-C9LGT:1:1101:9713:6563 1:N:0:10
ACTCCTACGGGAGGCAGCAGTGGGGAATTTTGGACAATGGGCGCAAGCCTGATCCAGCTATTCCGCGTGTGGGATGAAGGCCCTCGGGTTGTAAACCACTTTTGTAGAGAACGAAAAGACATCTTCGACTAAAGGATGTTGCTGACGGTACTCTAAGAATAAGCACCGGCTAACTACGTGCCAGCAGCCGCGGTAATACGTAGGGTGCGAGCGTTAATCGGAATTACTGGGCGTAAAGGGTGCGCAGGCGGTTGAGTAAGACAGATGTGAAATCCCCGAGCTTAACTCGGGAAT
+
GGGGGGGGGGGGGGGGGGGGFGGGGGGGFGGGGGGGGGGGGGGGGGGFGGGGGGGFGGGGCFFGGGGGGGGGGGEFGGGGGGGGGGGGFFGGGGGGGFDFGGGGGCFGGFGGGGGE+?4AACCB,:BF++@,,:FFDFDAFCDFFEC@FGC<<DFGGGFFGGGGGCFGGGCGGGGGGGGGGGFGGGGGGGGGDFCBFFGGFDFGGFGGG7E@E<C8BCGGDCCCFGGGGGGGG8EEFFGGFEGGGDGGGGG58C8FGCCC<CFFCGGGGC9:C9ECDCEGEECDFGGFGFF<7C
@M03364:396:000000000-C9LGT:1:1101:20408:6582 1:N:0:10
ACTCCTACGGGAGGCAGCAGTAGGGAATTTTCGTCAATGGGCGCAAGCCTGAACGAGCAATGCCGCGTGAACGAGGAAGGTCTTCGGATCGTAAAGTTCTGTTGAGAGGGAAAAAGAAACACCGTAGGATATGCGGGTGAAGTGATATTACCTTTCGAGGAAGTCACGGCTAACTACGTGCCAGCAGCCGCGGTAATACGTAGGTGGCGAGCGTTATCCGGAATGATTGGGCGTAAAGGGTGCGTAGGCGGCCTGTTAAGTCTGAAGTGAAAGGTACCGGCTCAACCGGTAC
+
GGGGGGGGGGGGGGGGGGGGGGGGGGGGGGGGGGGGGGGGGGGGGGGGGGGGGGGGGGGGGGGGGGGGGGGGGGGGGGGGGGGGGGGGGGGGGGGGGGGGGGGGCEFGGGGGGGF@+AFEEGG:,BBF,,95C,+3@CF7<9=@,@@DFGGGAEGGGFGCGGGGGCFGGBCGGGGEFGGGGGGGGGGGGGGGGGGGGGGGGFGGGGGGGGGGGGEGGGGEGE>FGCCFGGGGGGGGGGGGGGGGGGGGGGGGE5EGDGDGCGFGGFGGGGGCGCFFGGGGF>CDFFCBD><D
@M03364:396:000000000-C9LGT:1:1101:5290:6590 1:N:0:10
ACTCCTACGGGAGGCAGCAGTGAGGAATATTGGTCAATGGGCGAGAGCCTGAACCAGCCAAGTAGCGTGCAGGATGACGGCCCTATGGGTTGTAAACTGCTTTTGTATGGGGATAAAGTGCTCCACGTGTGGAGTTTTGTAGGTACCATACGAATAAGGACCGGCTAATTCCGTGCCAGCAGCCGCGGTAATACGGAAGGTCCGGGCGTTATCCGGATTTATTGGGTTTAAAGGGAGCGTAGGCCGTGGATTAAGTGTGTTGTGAAATTCCGTCGCTCAACGGCGGACGTGCGG
+
GGGGGGGGGGGGGGGGGGGGGGGGGGGGGGGGGGGGGGGGGGGGGGGGGGGGGGGGGGGGGGGGGGGGGGGGGGGGGGGGGGGGGGGGGGGGGGGGGGGGGGGGGGGGGGGGGEFGGGGFGGGG8EFGA:885EFGFGGGGGGGGGGGGGGGBFGGGGGGGGGGGGGGGFGFGGGGGGGGGGGGGGGGGCGGGGGGGGGGGGGGGGGGEEGGGGGGGCGGGGGGGGEGGGGGGGGGGGGGGGGGGGGGG;+ACGGGGGGF?CFEGGGGGGGGGGGG3FGGFECDGGGEGF3<CD
@M03364:396:000000000-C9LGT:1:1101:13411:6612 1:N:0:10
ACTCCTACGGGAGGCAGCAGTGGGGAATCTTCCGCAATGGGCGAAAGCCTGACGGAGCAACGCCGCGTGAGTGATGACGGCCTTCGGGTTGTAAAGCTCTGTGGTCGGGGACGAACAGTCCGTTCGCTGATTCCTTCTAGAAGTGACGGTACCCGAATAGCAAGCCACGGCTAACTACGTGCCAGCAGCCGCGGTAATACGTAGGTGGCAAGCGTTGTCCGGAATTATTGGGCGTAAAGCGCGCGCAGGCGGCTTTCTAAGTCCATCTTAAAAGTGCGGGGCTTAACCCCCTGC
+
GEFGGGGGGGGGGGGDGGGFFFFGGBFEGGGCEEEGGG9FEEEEGEEFGGGGFC7FGEFFFF@FDGGGDDG?EFGGGEEECG>FFDCGEFCFCGGFG,BE,BB,B<=+@C=FD+3++,:,@-@:,+3@+*7,,@EA,,,3@,,@F,<*><FE,?1BCC<::F,<CFCGE*14=:<,72=FC@F,78AFA7FCE8?CEFCFCEEF5C9>8@@*:5:CEEC@C8A*8+<+CC9C*:E?8=ECE=***1:CC*:*8*:C7<9C7<:?C79C7DD**+0**1*)7>=7DFF**.)1**
@M03364:396:000000000-C9LGT:1:1101:17748:6620 1:N:0:10
ACTCCTACGGGAGGCAGCAGTGAGGAATATTGGTCAATGGCCGAGAGGCTGAACCAGCCAAGTAGCGTGCAGGATGACGGCCCTATGGGTTGTAAACTGCTTTTATACGGGGATAAAGTCACCTACGTGTAGTTGTTTGCAGGTACCGTATGAATAAGGACCGGCTAATTCCGTGCCAGCAGCCGCGGTAATACGGAAGGTCCGGGCGTTATCCGGATTTATTGGGTTTAAAGGGAGCGCAGGCCGTCTGTTAAGCGTGTTGTGAAATGTAGGCGCCCAACGTCTGAATTGC
+
GGGGGGGGGGGGGGGGGGGGGGGGGGGGGGGGGGGGGGGGGGGGGGGDGGGGGGGGGGGGGGGGGGGGGGGGGGGGGGGGGGGGGGGGGGGGGGGGGGGGGGGGGGGGGGGGGGGG9FFG9-BC4BFG4BE?8BFGFGGGGGGGGGGGGGGG<EGGGGGGGGGGGGCFGFGGGGGGGGGGGGGGGGGGGEGFGGGGGGEEGGGGGGGGGGGFCFGGEGGGGGGGGGGGGFGGGGGGGGGGGGGGGG:EGGGC@FGGGCE=EFGEGDCFGGGGGGGGDGGGFFGF5F:@GFFG
@M03364:396:000000000-C9LGT:1:1101:23144:6624 1:N:0:10
ACTCCTACGGGAGGCAGCAGTGAGGAATATTGGTCAATGGGCGAGAGCCTGAACCAGCCAAGTAGCGTGCAGGAGGACGGCCCTATGGGTTGTAAACTGCTTTTGTACGGGGATAAAGGAGCCCACGTGTGCACTTTTGCAGGTACCGTACGAATAAGGACCGGCTAATTCCGTGCCAGCAGCCGCGGTAATACGGAAGGTCCGGGCGTTATCCGGATTTATTGGGTTTAAAGGGAGCGCAGGCCGTCGGTTAAGCGTGTTGTGAAATGCAGATGCCCAACATCTGACTTGC
+
GGGGGGGGGGGGGGGGGGGGGGGGGGGGGGGGGGGGGGGGGGGGGGGGGGGGGGGGGGGGGGGGGGGGGGGGGGGGGGGGGGG<EEGGGFEGGGGGGGGGGGGGGGGFGGGGGGGGGGG8,4F=<FFG8BF,,58<,FFE9AFFGGGGGGFCCFFGGGGGGGGGGDGGGFGGGGGGGGGGGGGGGGGGGGEGGGGGGGGGGGGGGGGGGGGGGGGGDGGGGGGGGGEEEGGGGGGGGGGGGGGGGGGGGGGGEGGGGCEE>CF=FGG=7C?F>CGGGGGGDFCGGGGFFFFG
@M03364:396:000000000-C9LGT:1:1101:15325:6628 1:N:0:10
ACTCCTACGGGAGGCAGCAGTGAGGAATATTGGTCAATGGGCGAGAGCCTGAACCAGCCAAGTAGCGTGCAGGATGACGGCCCTATGGGTTGTAAACTGCTTTTGTATGGGGATAAAGTGCTCCACGTGTGGGGTTTTGTAGGTACCATACGAATAAGGACCGGCTAATTCCGTGCCAGCAGCCGCGGTAATACGGAAGGTCCGGGCGTTATCCGGATTTATTGGGTTTAAAGGGAGCGTAGGCCGTGGATTAAGTGTGTTGTGAAATGTAGGCGCTCAACGTCTGACTTGC
+
GGGGGGGGGGGGGGGGGGGGGGGGGGGGGGGGGGGGGGGGGGGGGGGGGGGGGGGGGGGGGGGGGGGGGGGGGGGGGGGGFGGEGGGGGGGGGGFGGGGGGGGGGGGDFGGGGGE9<9A<9-C=4BFC,88++66>FFFD<<FEA?FGGGGG7FGGGGGGGGGGGGGGF<FGGGGGGGGGGGGGGGGGGGGC@FGGGGGGGGFGGGGGGGGGGGGGG5?C9FGGDG8CCF7CEGGGGGGGEGCGGGEGGGGGGDF?CGGGG5CE?FCDGFGGG?CGDCEGFEGGGGGFGFFC
@M03364:396:000000000-C9LGT:1:1101:7026:6635 1:N:0:10
ACTCCTACGGGAGGCAGCAGTGGGGAATTTTGGACAATGGGCGCAAGCCTGATCCAGCTATTCCGCGTGTGGGATGAAGGCCCTCGGGTTGTAAACCACTTTTGTAGAGAACGAAAAGACTCCTTCGAATACCGGGTGTTGCTGACGGTACTCTAAGAATAAGCACCGGCTAACTACGTGCCAGCAGCCGCGGTAATACGTAGGGTGCGAGCGTTAATCGGAATTACTGGGCGTAAAGGGTGCGCAGGCGGTTGAGTAAGACAGATGTGAAATCCCCGAGCTTAACTCGGGAAT
+
GGGGGGGGGGGGGGGGGGGGGGGGGGGGFGGGGGGGGGGGGGGGGGGGGGGGGGGGGG<FGGGGGGGGGGGGGGFFGGGGGGEGGGGGGGGGGGGGFGGGGGG<E9FAFFFFFFCB+BFF,<E,,:DF,,A5,+8+@=FB8DGFGGGGGGGFGFCFGGGFGGGGGGGGGGGGGGGGGGGGGGGGGGGGGGGGGGGGGGGGGGFGGGGGG@GGGGGEGDGGGGGGGGGGGGGGGGCEGGFGFEGGGGGGGGG5EG+CFFFGCGFFG7CGGGGGGFGGGG5C@E+:DD:=DDEDG*
@M03364:396:000000000-C9LGT:1:1101:10637:6644 1:N:0:10
ACTCCTACGGGAGGCAGCAGTGAGGAATATTGGTCAATGGCCGAGAGGCTGAACCAGCCAAGTAGCGTGCAGGATGACGGCCCTATGGGTTGTAAACTGCTTTTATACGGGGATAAAGTCACCTACGTGTAGTTGTTTGCAGGTACCGTATGAATAAGGACCGGCTAATTCCGTGCCAGCAGCCGCGGTAATACGGAAGGTCCGGGCGTTATCCGGATTTATTGGGTTTAAAGGGAGCGCAGGCCGTCTGTTAAGCGTGTTGTGAAATGTAGGCGCCCAACGTCTGAATTGC
+
GGGGGGGGGGGGGGGGGGGGGGGGGGGGGGGGGGGGGGGGGGGGGGGGGGGGGGGGGGGGGGGGGGGGGGGGGGGGGGGGGGGFGGGGGGGGGGGGGGGGGGGGGGGGGGGGGGGGGGG<A-CEFFGG,B<B,CFEEGGGGGGGGGGGGGGFBFGGGGGGGGGGGGGGGCFGGGGGGGGGGGGGGGGGGCGFGGGGGGGGGGGGGGGGGGGGGGGGEEEGG?GGGGCGCFFGGGGGGGGGGGGGGG8CCFCF@CGGGCE5CGGGCGGGGGGGGFDDDD=FFEFGFGCFGFFD
@M03364:396:000000000-C9LGT:1:1101:23252:6655 1:N:0:10
ACTCCTACGGGAGGCAGCAGTAGGGAATTTTCGTCAATGGGCGCAAGCCTGAACGAGCAATGCCGCGTGAACGAGGAAGGTCTTCGGATCGTAAAGTTCTGTTGAGAGGGAAAAAGGAACACCCGAGGATATGCTGGTGAAGTGATATTACCTTTCGAGGAAGTCACGGCTAACTACGTGCCAGCAGCCGCGGTAATACGTAGGTGGCGAGCGTTATCCGGAATGATTGGGCGTAAAGGGTGCGTAGGCGGCCTGTTAAGTCTGAAGTGAAAGGTACCGGCTCAACCGGTAC
+
GGGGGGGGGGGGGGGGGGGGGGGGGGGGGGGGGGGGGGGGGGGGGGGGGGGGGGGGGGGGGGGGGGGGGGGGGGGGGGGGGGGGGGGGGGGGGGGGGGGGGGGGGGGGGGGGGGGGFGGG8FF3@@FG+:98<=FCDFGFGGGFFGDEFGGGGGGGGGGGGGGGGGGGGDGGGGGFGGGGGGGGGGGGGGGGGGGGGGGGGGG>FGGGGGGGGGGGGGGGGGGGGGGGGGGGGGGGGGGGGGGGGGGGGGGGGGGGGFGGGGGGGGGGGFGGG=EGGGGGFFGGGGGFGF>D
@M03364:396:000000000-C9LGT:1:1101:6453:6666 1:N:0:10
ACTCCTACGGGAGGCAGCAGTGGGGAATATTGCACAATGGGGGAAACCCTGATGCAGCAACGCCGCGTGAAGGAAGAAGGCCCTTGGGTCGTAAACTTCTGTTCTAAGGGAAGATAATGACGGTACCTTAGGAGCAAGTCCCGGCTAACTACGTGCCAGCAGCCGCGGTCATACGTAGGGGGCGAGCGTTATCCGGAATTATTGGGCGTAAAGAGTACGTAGGTGGTTGTTTAAGCATAGGGATTAAGGCAAAGGCTTAACCATTGTTCGCCTTATGAACTGGACGACTTGAGT
+
GGGGGGGGGGGGGGGGGGGGGGGGGGGGGGGGGGGGGGGGGGGGGGGGGGGGGGGGGGGGGGGGGGGGGGFGGGGGGGGGGGGGGGGGGGGGGGGGGGGGFGGFG<FEFGGGGGGGGGGFC7CF:BFG,,8,,3=3=DGCFFCFGG+@FCDFFGFCBGGGGFEGGGGGG>CFGGEBBF@CGEGE*:BCFGDGCFGGCEEGFFFGGGFGEGECC<@EGFE:9CEG?EEFGCGG?<EFGFCF6E:6;F@EFGCCCCGGGGGFGGFGGGGGFCEDD=+?>C?FF?6FCGDFGFFGD7
@M03364:396:000000000-C9LGT:1:1101:18960:6694 1:N:0:10
ACTCCTACGGGAGGCAGCAGTGGGGAATATTGCACAATGGGGGAAACCCTGATGCAGCAACGCCGCGTGAGTGATGACGGCCTTCGGGTTGTAAAGCTCTGTCTTCAGGGACGATACTGACGGTACCTGAGGCGGAAGCCACGGCTAACTACGTGCCAGCAGCCGCGGTCATACGTAGGTGGCGAGCGTTGTCCGGATTTACTGGGCGTAAAGGGAGCGTAGGCGGACTTTTAAGTGAGATGTGAAATACCCGGGCTCAACTTGGGTGCTGCATTTCAAACTGGAAGTCTAG
+
GGGGGGGGGGGGGGGGGGGGGGGGGGGGGGGGGGGGGGGGGGGGGGGGGGGGGGFGGGGGGGGGGGGGGGGGGGGGGGGGGGGGGGGGGGGGGGGGGGGGGGGFGFFFGGGGGGFG>EF83BC++8BD,:@3+8:5<@@F8FFFGGGGGGEF>FDGGFGFCGGGGEGGG7CGGGGFFFGGGGGGDGGGGGGGGGGGGDGGFGGGGGGGGGGGFFGGGGGEEGGFGG>C8FGGGGGGG9FFGGGGGGGGFFGGGGGGGGGGGFGGGGGDGGGF<FGGGGGFFFGFFCC6>=7F
@M03364:396:000000000-C9LGT:1:1101:14604:6702 1:N:0:10
ACTCCTACGGGAGGCAGCAGTGGGGAATCTTCCGCAATGGGCGAAAGCCTGACGGAGCAACGCCGCGTGAGTGAAGAAGGTCTTCGGATCGTAAAGCTCTGTTGTCGGGGACGAATGTTGAGATATAGGATGTAGATTTCAAATGACGGTACCTGACGAGGAAGCCACGGCTAACTACGTGCCAGCAGCCGCGGTAATACGTAGGTGGCGAGCGTTGTCCGGAATTATTGGGCGTAAAGGGAGCGCAGGCGGGAAAGTAAGTCTATCTTAAAAGTGCGGGGCTCAACCCCGTGG
+
GGGGGGGGGGGGGGGGGGGGGGGGGGGGFGGGGEGGGGGGGGGGGGGGGGGGGGEGGGGGGGGGGGGGGGGGGGFFGGGGFGGGGGGDGGGGGGGGGGGGGGGEGGG@FGGEFGF<,C=9,B8F,8CF,C>,:,@FACEGCC<@F,<@@FFGGGG>FE@EE<<FGGCFE*BFGC:FGGGCG@FGGCEGCFGGC:=<FFFFFG6AG9FGGGGDGGGGGE9FGGA=*2+<EFGGGG:E=EGDG8E=85EEEEGGG7/*9<FGGCD902C7CCFGGGGGDGEDEFDGGGG4DEE9C)
@M03364:396:000000000-C9LGT:1:1101:13144:6745 1:N:0:10
ACTCCTACGGGAGGCAGCAGTGGGGAATATTGGACAATGGGCGCAAGCCTGATCCAGCCATGCCGCGTGAGTGATGAAGGCCCTAGGGTTGTAAAGCTCTTTCGCCGGTGAAGATAATGACGGTAACCGGAGAAGAAGCCCCGGCTAACTTCGTGCCAGCAGCCGCGGTAATACGAAGGGGGCTAGCGTTGTTCGGATTTACTGGGCGTAAAGCGCACGTAGGCGGACTTTTAAGTCAGGGGTGAAATCCCGGGGCTCAACCCCGGAACTGCCTTTGATACTGGAAGGCTGG
+
GGGGGGGGGGGGGGGGGGGGGGGGGGGGGGGGGGGGGGGGGGGGGGGGGGGGGGGGGGGGGGGGGGGGGGGGGGGGGGGGGGGGGGGGGGGGGGGGGGGGGGG+F+@F>CFEFFD9FGGGGFFFFFGF+8@F:FGGFGGGGGGGGG7FGGFGFGGGGGGGGGGGGGGGG*BFGGGGCGGGGGGCGGGGGGGGGGGGGGGGGGGGGGGGGGGGGGGC8EG@GGGGGG:CGCFFGGGGGEG*;EGGGGGGGCGGGDGGGGGGG:<=EDGG<DGGGGGCFGGGFFG47C<)9<0C
@M03364:396:000000000-C9LGT:1:1101:22995:6753 1:N:0:10
ACTCCTACGGGAGGCAGCAGTGAGGAATATTGGTCAATGGATGAGAATCTGAACCAGCCAAGTAGCGTGCAGGATGACGGCCCTATGGGTTGTAAACTGCTTTTGTACGGGGATAAAGGAGCTTGCGTGCACGTTTTTGCAGGTACCGTACGAATAAGGACCGGCTAATTCCGTGCCAGCAGCCGCGGTAATACGGAAGGTCCGGGCGTTATCCGGATTTATTGGGTTTAAAGGGAGCGCAGGCTGTCGGTTAAGCGTGTTGTGAAATGTAGGTGCCCAACACCTGCACTGC
+
GGGGGGGGGGGGGGGGGGGGGGGFGGGGGGGGGGGGGGGGGGGGGGGGGGGGGGGGGGGGCFGEGGGGGGGGGGGGGGGGGGGGFGFFGGGGGGGGGGGGGGG9CCFEGGGGG>FCE,C,,:B4::CF++888,,,@B+B@>FAFEFFGGEG+BFFEFFGGFGGGGGGF,EFGGGGGGGGGGFGGGGGG7BFGGGGGDGGGGGGGGGGGGGGGGGG8:EFGGGGGGGG5FGEFGEGGGEGGGEGGGEFGGGGGGGCDGEG6277CF7CFGFFGFC<CCFFEFGCFGFFGF46
@M03364:396:000000000-C9LGT:1:1101:6352:6754 1:N:0:10
ACTCCTACGGGAGGCAGCAGTGGGGAATCTTCCGCAATGGGCGAAAGCCTGACGGAGCAACGCCGCGTGAGTGATGACGGCCTTCGGGTTGTAAAGCTCTGTGATCGGGGACGAACGGTCCGTTAGCTACTACCTTATGGAAGTGACGGTACCCGAATAGCAAGCCACGGCTAACTACGTGCCAGCAGCCGCGGTAATACGTAGGTGGCAAGCGTTGTCCGGAATTATTGGGCGTAAAGGGAGCGCAGGCGGGAAAGTAAGTCTATCTTAAAAGTGCGGGGCTCAACCCCGTGG
+
GGGGGGGGGGGGGDFGGGGGGGGGGGGGGGGGGGGGGGGGGGCGGGGGGGGGGG@FFGGGGGGG=FGGGGGGGGGGGGGDGGGGGGGGFFEGGGGFGGGGGGCFGGGDGCFGCGGG@:CBC@D,+8@F83@,<@F;@F:<,,<FCF9C7FFGC<C7CFFFGG<FFGGGE*1CF7FGGGGGGFGGFGCGGFEGG:?EEFFFGGGGGGFGGGGGGGGEEGF7EG5CGF<@ECEEGG?*8*<9CE*:*CGG:ECEGE8FFECGGGG7C7CD7><FGFG7>5C3>3/C6C<)957/9/
@M03364:396:000000000-C9LGT:1:1101:10629:6755 1:N:0:10
ACTCCTACGGGAGGCAGCAGTTAGGAATCTTCCACAATGGGCGCAAGCCTGATGGAGCGACGCCGCGTGAGGGATGAAGGTTTTCGGATCGTAAACCTCTGAACAAGGGACGAAAGACGCGACGCGCGGGATGACGGTACCTTGGTAATAGCACCGGCTAACTCCGTGCCAGCAGCCGCGGTAATACGGAGGGTGCAAGCGTTACCCGGAATCACTGGGCGTAAAGGGCGTGTAGGCGGACACTTAAGTCTGGTTTTAAAGACCGGGGCTCAACCCCGGGCATGGACTGGGTAC
+
GGGGGGGGGGGGGGGGGGGGGGGGGGGGGGGGGGGGGGGGGGGGGGGGGGGGGGGGGGGGGGGGGGGGGGGGGGGGGGGGFGGGGGGGGGGGGGGGGGGGGGGGGGGFGGGGGEFG>FGFF+@>+@FF5*>>F,@CFGFGGGGFG@9FFGCFCGGGGGGGGGGGGGGGGGGGGGGGGGGGGGEGGGGGGGGGGGGGGGGGGGGGGGFGGGGGGGGGGGGGGGEE>FGGGGGGGGGGGGGGGGGGGGGG<FGGGEFGGGGGGGGGGGGGGGGGGGGGGGGGFFFGGGGFGFFGGG
@M03364:396:000000000-C9LGT:1:1101:13885:6781 1:N:0:10
ACTCCTACGGGAGGCAGCAGTGGGGAATATTGCACAATGGGGGGAACCCTGATGCAGCGACGCCGCGTGCGGGATGGAGGCCTTCGGGTCGTGAACCGCTTTTGTTTGGGAGCAAGCCTTCGGGTGAGTGTCCCTTTCGAATAAGCACCGGCTAACTACGTGCCAGCAGCCGCGGTAATACGTAGGGTGCAAGCGTTGTCCGGAATCATTGGGCGTAAAGGGCTCGTAGGCGGTTCGTCGCGTCCGGTGTGAAAGCCCATCGCTTAACGGTGGGTCTGCGCCGGGTACGGGCGG
+
GGGGGGGGGGGGGGGGGGGGGGGGGGGGGGGGGGGGGGGGGGGGGGGGGGGGGGGGGGGGGGGGGGGGGGGGGGGGGGGGGGGGGGGGGGGGEGGGGGGGGGGCFGGGGGGGGGGGGGGGG@=1*4=F<87,<9@<@FGG6C;7<F,8@E:E8EGGGGGEFGGGGCGFGCFEGGGEEGCFFGGFCGGFE>ECGFEEGGGFFGG5?EFGGFCFGGGGGCFFFGDGFEEGGGGGGGGGGGGDCEGEEGGGGEGFFFGGFGDEGGG*CDFCCDAFDGGG<D9C:ECDD5CFDEF77C
@M03364:396:000000000-C9LGT:1:1101:13469:6783 1:N:0:10
GTGCCAGCCGCCGCGGTAATACGTAGGTGGCAAGCGTTGTCCGGAATTACTGGGTGTAAAGGGAGCGCAGGCGGGGGAGCAAGTCAGCTGTGAAATCCATGGGCTTAACCCATGAACTGCAGTTGAAACTGTTCTTCTTGAGTGAAGTAGAGGTTGGCGGAATTCCGAGTGTAGCGGTGAAATGCGTAGATATTCGGAGGAACACCGGTGGCGAAGGCGGCCAACTGGGCTTTTACTGACGCTGAGGCTCGAAAGTGTGGGGAGCAAACAGGATTAGATACCCCTGTAGTCC
+
GGGGGGGGGGGGGGFEGGGGGGGGGGGGGGGGGGGGGGGGGGGGGGGGFFGGGGGFFFGGGGGGGGGGEFFGGGGGGGGGGGGGGGGGGGGGGGGGGGGGGGGGGGGGGGGDFCFGGGFG,8@@CFGA88@@3@CFGGGGGGGFFAGFFFAFGGGGGGGGGGGGGGGGG=FCFGGGGGGGGGGGGEGGGCFGGGGGGGGGGCGGGGGGGGGGGGGGGGGGGGGGGGGGGGGGGGGGGGGGGGGGGGGGFGGDFGGGGGGGG8<EEGGGGGGGFGGGGGGGFFGGCFG4FFFD
@M03364:396:000000000-C9LGT:1:1101:9349:6785 1:N:0:10
ACTCCTACGGGAGGCAGCAGTGAGGAATATTGGTCAATGGACGAGAGTCTGAACCAGCCAAGTAGCGTGCAGGATGACGGCCCTATGGGTTGTAAACTGCTTTTATGTGGGAATAAATAAGATTACGTGTAATCTGTTGCATGTACCACATGAATAAGGACCGGCTAATTCCGTGCCAGCAGCCGCGGTAATACGGAAGGTCCGGGCGTTATCCGGATTTATTGGGTTTAAAGGGAGCGTAGGCGGTCTGTTAAGCGTGTTGTGAAATGTAACGGCTCAACCGTTGACTTGC
+
GGGGGGGGGGGGGGGGGGGGGGGGGGGGGGGGGGGGGGGGGGGGGGGGGGGGGGGGGGGGGGGGGGGGGGGGGGGGGGGGGGGGGGGGGGGGGGGGGGGGGGGGGGGFGGGGGGGGGGF<F5AC,:DF4BA9<EFFGGGGGGGGGGGGGGGGAFGGGGGGGGGGGGGGGFGGGGGGGGGGGGGGGGGGGGGGGGGGGGGGGGGGGGGGGGGGGGGGEGDGGFGGGG<EEGGGGGGGGGGGGGGGGGGGGGGGGGGGGCEG8CFGFFGGGGGGGGGGDDGGFFGGGGDFGFFG
@M03364:396:000000000-C9LGT:1:1101:20596:6788 1:N:0:10
ACTCCTACGGGAGGCAGCAGTGGGGAATCTTCCGCAATGGGCGCAAGCCTGACGGAGCAACGCCGCGTGAGTGAAGAAGGGTTTCGACTCGTAAAGCTCTGTTGTCGGGGACGAATGTGGAGGTTGTGACTCACAGCTTCCAATGACGGTACCTGACGAGGAAGCCACGGCTAACTACGTGCCAGCAGCCGCGGTAATACGTAGGTGGCGAGCGTTGTCCGGAATTATTGGGCGTAAAGGGAGCGCAGGCGGGAGGTCAAGTCTATCTTAAAAGTGCGGGGCTCAACCCCGTGG
+
GGGGGGGGGGGGGGGGGGGGGGGGGGGGGGGGGGGGGGGGGGGGGGGGGGGGGGGGGGGGGGGGGGGGGGGGGGGGGGGGGGGGGGGGGGGGGGGGGGGGGGGGGGG=FGGGFF>FGGFD>BBB=CFG,<8,3@BFFGGGGF9FGAGGGGFGGGGGGGGGGGGGGGGGG1CFGGGGGGGGGGGGGGGGGGGGGGGGGGGGGGGGGGGGGGGGGGGGGGGGGG8EGF7@FGGGGGCGGGGGGGGGGGGGGGGGGGGGGGGGGGGGGGGGGGGGCEGGGGGGFFEFGGGFGFFD<)
@M03364:396:000000000-C9LGT:1:1101:15530:6791 1:N:0:10
ACTCCTACGGGAGGCAGCAGTGGGGAATATTGGACAATGGGCGCAAGCCTGATCCAGCCATGCCGCGTGAGTGATGAAGGCCCTAGGGTTGTAAAGCTCTTTCACCGGTGAAGATAATGACGGTCACCGGAGAAGAAGCCCCGGCTAACTTCGTGCCAGCAGCCGCGGTCATACGAAGGGGGCTAGCGTTGTTCGGATTTACTGGGCGTAAAGCGCACGTAGGCGGACTTTTAAGTCAGGGGTGAAATCCCGGGGCTCAACCCCGGAACTGCCTTTGATACTGGAAGTCTTG
+
GGGGGGGGGGGGGGGGGGGGGGGGGGGGGGGGGGGGGGGGGGGGGGGGGGGGGGGGGGGGGGGGGGGGGFGGGGGGGGGGGGGGGGGGGGGGGGGGGGGGGGGFGGGGGGGGGGGGAGGGGFGC+8EF88>CF,DFFGGGGGGGGGFGGGGGGGGGGGGGGGGGGGGGG*>FGGGCGGGGGGGGGGGGGGGGGGGGGGGGGGGGGGGGGGGGGGGGGGGGGGGGGGEGGGGGFGGGGGGGGGGGGGGGGGGGGGGGGGGGGGGGGGGGGGGGGGGGGGGGFFGGGGGFGFFG
@M03364:396:000000000-C9LGT:1:1101:7092:6814 1:N:0:10
ACTCCTACGGGAGGCAGCAGTGGGGAATTTTGGACAATGGGCGCAAGCCTGATCCAGCTATTCCGCGTGTGGGATGAAGGCCCTCGGGTTGTAAACCACTTTTGTAGAGAACGAAAAGACATCTTCGAATAAAGGATGTTGCTGACGGTACTCTAAGAATAAGCACCGGCTAACTACGTGCCAGCAGCCGCGGTAATACGTAGGGTGCGAGCGTTAATCGGAATTACTGGGCGTAAAGGGTGCGCAGGCGGTTGAGTAAGACAGATGTGAAATCCCCGAGCTTAACTCGGGAAT
+
GGGGGGGGGGGGGGGGGGGGGGGGGGGGGGGGGGGGGGGGGGGGGGGGGGGGGGGGGGGGGGGGGGGGGGGGGGGGGGGGGGGGGGGGGGGGGGGGGGGFGGGGGGGGGGGGGGGGEGFG8AA5,CFF==A,5<FDFGGG9<FGGGGFGGGGGGGGGGGGFGGGGGGGGGGGGGGGGGGGGGGGGGGGGGGGGGGGGGGGGGGGGGGGGGGGGGGGGGGGGGGGGGGGGGGGGGGGGFGGGGGGGGGGGGGGGGGGDFFF7FGGGGGGGGGGGGGGGDGGEFFGGGGFDF>CGC
@M03364:396:000000000-C9LGT:1:1101:22322:6816 1:N:0:10
ACTCCTACGGGAGGCAGCAGTGAGGAATATTGGTCAATGGATGAGAGTCTGAACCAGCCAAGTAGCGTGCAGGACGACGGCCCTATGGGTTGTAAACTGCTTTTGTACGGGGATCAAGGAGCTTACGTGTAAGTTTTTGCAGGTACCGTACGAATAAGGACCGGCTAATTCCGTGCCAGCAGCCGCGGTAATACGGAAGGTCCGGGCGTTATCCGGATTTATTGGGTTTAAAGGGAGCGCAGGCTGTCGGTTAAGCGTGTTGTGAAATGTAGGTGCCCAACACCTGCACTGC
+
GGGGGGGGGGGGGGGGGGGGGGGGGGGGGGGGGGGGGGGGGGGGGGGGGGGGGGGGGGGGGGGGGGGGGGGGGGGGGGGGGGGGGGGGGGGGGGGGGGGGGGGFGGGGGGGGGG7FFGGFGDFFFFGF,48,8,,BCFEGGGGFFCDFGGGG+FFGGGGGGGGGGGGGGEGGGGGGGGGGGGGGGGGGGGGGGGGGGGGGGGGGGGGGGGGGGGGGEGGGGGGGGGEEDGGFGGGGGGGGGGGGGGGGGGGGGGGGGGGG8FGGCFCFFGCFGGGGGGGFFFGGGGFFGFFG
@M03364:396:000000000-C9LGT:1:1101:5802:6838 1:N:0:10
ACTCCTACGGGAGGCAGCAGTGGGGAATCTTCCGCAATGGACGAAAGTCTGACGGAGCAACGCCGCGTGAACGATGACGGCCTTCGGGTTGTAAAGTTCTGTTATACGGGACGAATGGTACGACGGTCAATACCCGTCGTAAGTGACGGTACCGTAAGAGAAAGCCACGGCTAACTACGTGCCAGCAGCCGCGGTAATACGTAGGTGGCAAGCGTTGTCCGGAATTATTGGGCGTAAAGGGCGCGCAGGCGGCGTCGTAAGTCGGTCTTAAAAGTGCGGGGCTTAACCCCGTGG
+
GGGGGGGGGGGGGGGGGGGGGGGGGGGGGGGGGGGGGGGGGGGGGGGGGGGGGGGGGGGGGGGGGGGGGGGGGGGGGGGGGGGGGGGGGGGGGGGGGGGGGGGFFFGGGGGGGFGGGGGCF-=B3CFG+,88:DFCFGGGCCGFCGGGGGGGFGGGFGGGGGGGGGGGG:CFGGGGGGGGGGGGGGGGGGGGGGGGGGGGGGGGGGGGFGGGGGGG>EGGGGCEGGGGGGGGGGGGGGGGEGGGGGGGGGGGGEGEGG=FGEGGGGGGGGGGGGGGGGGDFFGDFCFFGEFDG3
@M03364:396:000000000-C9LGT:1:1101:15442:6841 1:N:0:10
ACTCCTACGGGAGGCAGCAGTGAGGAATATTGGTCAATGGGCGAGAGCCTGAACCAGCCAAGTAGCGTGCAGGATGACGGCCCTATGGGTTGTAAACTGCTTTTGTATGGGGATAAAGTGCTCCACGTGTGGAGTTTTGTAGGTACCATACGAATAAGGACCGGCTAATTCCGTGCCAGCAGCCGCGGTAATACGGAAGGTCCGGGCGTTATCCGGATTTATTGGGTTTAAAGGGAGCGTAGGCCGTGGATTAAGTGTGTAGTGAAATGTAGGCGCTCAACGTCTGACTTGC
+
GGGGGGGGGGGGGGGGGGGGGGGGGGGGGGGGGGGGGGGGGGGGGGGGGGGGGGGGGGGGGGGGGGGGGGGGGGGGGGGGGGGGGGGGGGGGGGGGGGGGGGGGGFGCGGGGGGGGEGGGGFFG,BFG::A+5BB<CEFEGGGGGGGGGGGGFGGGGGGGGGGGGGGGF@FGGGGGGGGGGGGGGGGGGGGFFGGGGGGGGGGGGGGGGGGGGGGGEGEFGGC?GGCCCCEGGGGGGGGGEDGGFGEEGC@E@AFGGFGG:AFGFGFGGGGGFFGGDGGGFFGGGGGFGFFG
@M03364:396:000000000-C9LGT:1:1101:19466:6857 1:N:0:10
ACTCCTACGGGAGGCAGCAGTGGGGAATATTGCACAATGGGGGAAACCCTGATGCAGCAACGCCGCGTGAGTGATGACGGCCTTCGGGTTGTAAAGCTCTGTCTTCAGGGACGATAATGACGGTACCTGAGGAGGAAGCCACGGCTAACTACGTGCCAGCAGCCGCGGTCATACGTAGGTGGCGAGCGTTGTCCGGATTTACTGGGCGTAAAGGGAGCGTAGGCGGATTTTTAAGTGAGATGTGAAATACTCGGGCTTAACCTGAGTGCTGCATTTCAAACTGGAAGTCTAG
+
GGGGGGGGGGGGGGGGGGGGGGGGGGGGGGGGGGGGGGGGGGGGGGGGGGGGGGGGGGGGGGGGGGGGGGGGGGGGGGGGGGGGGGGGGGGGGGGGGGGGGGGGGGGGGGGGGGGEBFFGGBFC3BDG,,@+,8:+@FFEGGGFGGCCFGEFFGGGGGGGGGGGGGGGG*BFGGGGGGGGGGGGGGGGCGGGGGGGGGGGGGGGGGGGGGGGCGEGGGGGGGGGGGCEGGFGGGGGGGGGGGGGCGGFGGGGGGGGGGGGFGGGFGGGGGGDFGGGGFFGFFGFFGGFGFFG
@M03364:396:000000000-C9LGT:1:1101:11189:6875 1:N:0:10
ACTCCTACGGGAGGCAGCAGTGGGGAATATTGCACAATGGGGGAAACCCTGATGCAGCAACGCCGCGTGAGTGATGACGGCCTTCGGGTTGTAAAGTTCTGTTATACGGGACGAATGGTACGACGGTCAATCCCCGTCGTAAGTGACGGTACCGTAAGAGAAAGCCACGGCTAACTACGTGCCAGCAGCCGCGGTAATACGTAGGTGGCAAGCGTTGTCCGGAATTATTGGGCGTAAAGGGCGCGCAGGCGGCGTCGTAAGTCGGTCTTAAAAGTGCGGGGCTTAACCCCGTGG
+
GGGGGGGGGGGGGGGGGGGGGGGGGGGGGGGGGGGGGGGGGGGGGGGGGGGGGGGGGGGGGGGGGGGGGGGGGGGGGGGGGGGGGGGGGEGGGGGGFFGGGGGGGEGGGGGGGGGGGGGCF=FE:@FG+393D,DCFFGFC:F@C@CFGGFGGGGGDGGGGGGGGGGGG<:FGGGGFGGGGGGGGGGGGGGGGGFGGGGGFFGGGGGGGGGGGGEGGGGGGEEEGGFFGGGGGGCEGGGGGGGGGGGCCEEGCGGG<CGCECFGDGCDCDFG>FFCFDEGFFGCG7CFDE;//)
@M03364:396:000000000-C9LGT:1:1101:7117:6882 1:N:0:10
ACTCCTACGGGAGGCAGCAGTGGGGAATATTGCACAATGGGGGGAACCCTGATGCAGCGACGCCGCGTGCGGGATGGAGGCCTTCGGGTCGTGAACCGCTTTTGTTTGGGAGCAAGCCTTCGGGTGAGAATACCTTTCGAATAAGCACCGGCTAACTACGTGCCAGCAGCCGCGGTAATACGTAGGGTGCAAGCGTTGTCCGGAATCATTGGGCGTAAAGGGCTCGTAGGCGGTTCGTCGCGTCCGGTGTGAAAGCCCATCGCTTAACGGTGGGTCTGCGCCGGGTACGGGCGG
+
GGGGGGGGGGGGGGGGGGGGGGGGGGGGGGGGGGGGGGGGGGGGGGGGGGGGGGGGGGGGGGGGGGGGGGGGGGGGGGGGGGGGGGGFFGGGGGGGGGGGGGGGGGGGGGGGGGGGGGGGGGGCFFGG9,73<<ECFGGGGGCFFGCFGGGG>EFGGGGGFGGGGGGGGFGGGGGGGGGGGGGGGGGGDGGGGGGGGCGGGGGGCGGGG?EGGGGEGGGGGGGGGG?EGGGGGEGGGGGGGGGGGGG:EGGGGGGC5EGFGGG=F:EGGGGGGGEGGGFGFFGGGDDFGFF)9D
@M03364:396:000000000-C9LGT:1:1101:25949:6882 1:N:0:10
ACTCCTACGGGAGGCAGCAGTGGGGAATCTTCCGCAATGGGCGAAAGCCTGACGGAGCAACGCCGCGTGAGTGATGACGGCCTTCGGGTTGTAAAGCTCTGTGACCGGGGACGAACGGTCCGTAAGCTGATATCTTATGGAAGTGACGGTACCCGGATAGCAAGCCACGACTAACTACGTGCCAGCAGCCGCGGTAATACGTAGGTGGCAAGCGTTGTCCGGAATTATTGGGCGTAAAGCGCGCGCAGGCGGCTTCCTAAGTCCATCTTAAAAGTGCGGGGCTTAACCCCGTGG
+
GGGGGGGGGGGGGGGGGGGGGGGGGGGGGGGGGGGGGGGGGGGGGGGGGGGGGGGGGGGGGGGGGGGGGGGGGGGGGGGGGGGGGGGGGGGGGGGGGGGGGGFCFGGCFGGGGG=FCFFEG:D,+:@F,87,<3@;;BCFFBFG?@FFGGGGGGGGGG>FGFGGGGGGG*=FCGGGGGGGFGGGGGGGGGGGG5EGGGGGGGGGGGGGGGGGGGGGEGGGGGGGGGGGGGGGGGGGGGGGGGGGGGGGGGGGGEGGGGFGGGGGGGGGGGFGGGFGGGGGEFCCFGFFG3>DD)
@M03364:396:000000000-C9LGT:1:1101:23501:6886 1:N:0:10
ACTCCTACGGGAGGCAGCAGTGGGGAATCTTCCGCAATGGACGAAAGTCTGACGGAGCAACGCCGCGTGAACGATGACGGCCTTCGGGTTGTAAAGTTCTGTTATACGGGACGAATGGTACGACTGTCCCTACGCGTCGTCAGTGGCGGTACCGTAAGAGAAAGCCACGGCTAACTACGTGCCAGCAGCCGCGGTAATACGTAGGTGGCAAGCGTTGTCCGGAGTTATTGGGCGTACAGAGCGCGCAGGCGGCGTCGTACGTCGGGCTTAAAAGAGCGGGGCTTAACCCCCTGG
+
GGGGGGGGGGGGGGGGGGGGGGGGGGGGEGGFGFGGGGGGFGGCGGGEFGGGGG@FGGGGGGGGGGGGGGGFFGFGGGGGGGGGGGGGGGGGGGGCFGGFEGF?F,,,BFCGGGEG<8DF,B3@++:E,,8,:+<FF<:3**3@C,>FGE*=,<:C:<,@F3CFFGFGGFECFCC,2?CFGFF,,8<FG7CE:*::;CCEFFFCC+<888<CCEECE;@C8:E*20+3++AFCC:E*/9+<*/*:>CEDC*5?EGEDEC*8;/*2)29DD777C*2*9C3)7C<6>FB95)9CD
@M03364:396:000000000-C9LGT:1:1101:24599:6886 1:N:0:10
ACTCCTACGGGAGGCAGCAGTGGGGAATATTGCACAATGGGGGAAACCCTGATGCAGCAACGCCGCGTGAGTGATGACGGTCTTCGGATTGTAAAGCTCTGTCTTTAGGGACGATACTGACGGTGCCTCAGTGGGAAGCCACGGCTAACTACGTGCCAGCAGCCGCGGTCATACGTAGGTGGCAAGCGTTGTCCGGATTTACTGGGCGTAAAGGGAGCGTAGGTGGATATTTAAGTGGGATGTGAAATACCCGGGCTTAACCTGGGTGCTGCATTCCAAACTGGATATCTAG
+
GGGGGGGGGGGGGGGGGGGGGGGGGGGGGGGGGGGGGGGGGGGGGGGGGGGGGGGGGGGGGGGGGGGGGGGGGGGGGGGGGGGGGGGGGGGGGGGGGGGGGGGGGGGGGGGGGGEC+BF,A=FB+@FG,:8<,,,3@C<F8>FFGF+>FG<FFGGGGGGGGGEGGGGGGFEGGGGGGGGEGGGCFGGGGEGGGEGGFGGGGGCGGGGGGGGGGGGGGGGGGGGGGGEE?FGGGFGGGGGGGGGGGGGGGGGGGGGGGGGGFGGGGGGGGG9CDGGGGFCGFFGGGFDFFF?>
@M03364:396:000000000-C9LGT:1:1101:8262:6903 1:N:0:10
ACTCCTACGGAGGCAGCAGTGGGGAATCTTCCGCAATGGGCGAAAGCCTGACGGAGCAATGCCGCGTGAGTGATGAAGGAATTCGTTCCGTAAAGCTCTTTTGTTTATGACGAATGTGCAGACTGTGAATACTGGTTTGTAATGACGGTAGTAAACGAATAAGCCACGGCTAACTACGTGCCAGCAGCCGCGGTAATACGTAGGTGGCGAGCGTTGTCCGGAATTATTGGGCGTAAAGGGAGCGCAGGCGGGAAGGTAAGTCTATCTTAAAAGTGCGGGGCTCAACCCCGTG
+
GGGGGGGGGGGGGG@GGGGGGGGGGGGGGGGGGGGGGGGGGGGGGGGGGGDGGGEGGGGGGGGGGGFE,FFGFGGCFGGFGGGGGGGGGGGGGGGGGGGGGGGFGGGGGGGGGGGG<EGGG-BEEFFG,5:,,<B,CFGGGGGF<EFFGGGGFCCGGGGGGGGGGDFGGCGGGGGGGGGGGGGGGGGGGGGGGGGGGGGGGGGGGGGGGGGGGGGGEGGGGGEGGGGGGGGGGGCGGGGGGGGGGGGGGGGG5=EGGGGG<EFGGFGGGGGGFGGFGGGG:BFDFG45DFDG
@M03364:396:000000000-C9LGT:1:1101:15501:6915 1:N:0:10
ACTCCTACGGGAGGCAGCAGTGGGGAATATTGGACAATGGGGGAAACCCTGATCCAGCGACGCCGCGTGAGTGAAGAAGTATTTCGGTATGTAAAGCTCTATCAGCAGGGAAGATGATGACGGTACCTTACTAAGAAGCACCGGCTAAATACGTGCCAGCAGCCGCGGTCATACGTATGGTGCAAGCGTTATCCGGATTTACTGGGTGTAAAGGGAGCGTAGACGGTTGTGCAAGTCAGATGTGAAAGCCCGGGGCTCAACTCCGGGACTGCATTTGAAACTGTATAGCTAG
+
GGGGGGGGGGGGGGGGGGGGGGGGGGGGGGGGGGGGGGGGGGGGGGGGGGGGGGGGGGGGGGGGGGGGGGGGGGGGGGGGGGGGGGGFGGGGGGGGGGGGGGGGGGGGGGGGGGGG?FFFFEF=DFGG,:AB<,BFFFGFGGGGGGEFGGFGFGGGGGGGGGGGGGGGG*>FGGGGGGGGGGGGGGGGGGGGGGGGGGGGGGGGGGGGGGGGGGGGGEGGGGGGGGGGGGGGGGGGGGGGGGGGGGFFFGGGGGGGGGGGGGGGGGGCDGGGCCFGGGGGFFGGGGGFGFFG
@M03364:396:000000000-C9LGT:1:1101:19480:6973 1:N:0:10
ACTCCTACGGGAGGCAGCAGTGAGGAATATTGGTCAATGGGTGAGAGCCTGAACCAGCCAAGTAGCGTGCAGGATGACGGCCCTATGGGTTGTAAACTGCTTTTATACGGGGATAAAGTGAGCGGCGTATCCTTCATTGCAGGTACCGTATGAATAAGGACCGGCTAATTCCGTGCCAGCAGCCGCGGTAATACGGAAGGTCCGGGCGTTATCCGGATTTATTGGGTTTAAAGGGAGCGTAGGCCGGATGTTAAGTGTGTTGTGAAATGTAGAGGCTCAACCTCTGACTTGC
+
GGGGGGGGGGGGGGGGGGGGGGGGGGGGGGGGGGGGGGGGGGGGGGGGGGGGGGGGGGGGGGGGGGGGGGGGGGGGGGGGGGGGGGGGGGGGGGGGGGGGGGGGGGGGGGGGGGGG,CFGCAE@+@FG+3A,<?F=EFGGGGGGGGGGGGGGDFGGGGGGGGGGGGGGGEGGGGGGFGGGGGGGGGGGGCFGGGGGGGGGGGGGGGGGGGGGGFGGGGEFGGGGGGEGGGCGGGGGGGGEGGGGGGGEGGFGCFGGGGGFCCFEGFGGGGGGGGGGGGGGFFGGGGGFGFFG
@M03364:396:000000000-C9LGT:1:1101:22229:6990 1:N:0:10
ACTCCTACGGGAGGCAGCAGTGGGGAATATTGCACAATGGGCGCAAGCCTGATGCAGCGACGCCGCGTGCGGGATGGAGGCCTTCGGGTTGTAAACCGCTTTTGTTCAAGGGCAAGGCACGGTTTCGGCAGGATTGAGTGGATTGTTCGAATAAGCACCGGCTAACTACGTGCCAGCAGCCGCGGTAATACGTAGGGTGCAAGCGTTATCCGGATTTATTGGGCGTAAAGGGCTCGTAGGCGGTTCGTCGCGTCCGGTGTGAAAGTCCATCGCTTAACGGTGGATCCGCGCCGG
+
GGGGGGGGGGGGGGGGGGGGGGGGGGGGGGGGGGGGGGGGGGGGGGGGGGGGGGGGGGGGGGGGGGGGGGGGGGGGGGGGGGGGGGGGGGGGGGGGGGGGGGGDFGGGGGGGGGGGCFGG=CFG+@FG++3**3@,<F@FC,ECFGGGGF8FDFGGGGGGGGGGGGGGG*CFGGGGGGGGGGGGGGGEFGGGFFFGGGGGGGGGGGGEGGGGD5;CFCGCFGFGG>EGFGGGGGGGGGGGFEG=EGGGEEGGGG>ED8E5ECFGGGGGGGGGGGG<DFGGFFGFGFFFGEFGGG
@M03364:396:000000000-C9LGT:1:1101:4695:6992 1:N:0:10
ACTCCTACGGGAGGCAGCAGTGGGGAATCTTCCGCAATGGGCGAAAGCCTGACGGAGCGACGCCGCGTGAGTGAAGAAGGTCTTCGGACCGTAAAGCTCTTTTGTTATAGGCGAAAAGCCGGAGTAGGACATGACACCGGTAAGACGGTATATAACGAATAAGCCACGGCTAACTACGTGCCAGCAGCCGCGGTAATACGTAGGTGGCAAGCGTTGTCCGGAATTATTGGGCGTAAAGGGAGCGCAGGCGGAAGGACAAGCCGGATTGGAAAGTTCGGGGCTCACCCCCGTGAC
+
GGGGGGGGGGGGGGGGGGGGGGGGGGGGGGGGGGGGGGGGGGGGGGGGGGGGGGCGGGGGGGGGGGGGGGGGGGGGFGGGGGGGGGGEEGGGGGGGGGGGGGFF=<FAAF?FFGGGF8D=3++<+@FFF,8@8,8@,8@FFB*?B,>78DDFFGFFFFE:FBFGGF,CE78FGGGFE:2+=E,BF7FF7=<>>EGEGFFGFFGGGGGFGGF>8?*:EF0;CE85ECF7FFGDGGGG5<EGFE5:E5C:*::CCEE0CC7:C8DGG*A*9CGG4<CD<DG9@77CFG555@EG95
@M03364:396:000000000-C9LGT:1:1101:4637:6996 1:N:0:10
ACTCCTACGGGAGGCAGCAGTGGGGAATTTTGGACAATGGGCGCAAGCCTGATCCAGCTATTCCGCGTGTGGGATGAAGGCCCTCGGGTTGTAAACCACTTTTGTAGAGAACGAAAAGACATCTTCGAATAGAGGATGTTGCTGACGGTACTCTAAGAATAAGCACCGGCTAACTACGTGCCAGCAGCCGCGGTAATACGTAGGGTGCGAGCGTTAATCGGAATTACTGGGCGTAAAGGGTGCGCAGGCGGTTGAGTAAGCCAGATGTGAAATCCCCGAGCTTAACTCGGGAAT
+
GFGGGGGGGGGGGDFGGGGGGGGGGGGGGGGGFFGFGGGGGGGGGGGGGGGG<FGGDFFGFGFGFGFGGGG@ECFGGFGGGGEGGGGGGGGGGGFGGGGGFFEEF,C@FEFGGGDC+,?4,:C<BEFGB,8,,BB,DDF9FFGC,,B7F+F9DFGA=C>><BDDCGFGD>EEGFAEG*>@FGFFGGDFCFDG>4CFFFFGDEGCFGDGGDEEEGEC89EGCEEGGGFFGFFFGGEGFGCCCEGCCEEC=G>ECECFFGG7+<CE6C7CCFD77EF4<DE)7;<:7>7**553)9
@M03364:396:000000000-C9LGT:1:1101:4044:6998 1:N:0:10
ACTCCTACGGGAGGCAGCAGTGGGGAATATTGCACAATGGGGGAAACCCTGATGCAGCAACGCCGCGTGAGTGATGACGGCCTTCGGGTTGTAAAGCTCTGTCTTCAGGGACGATAATGACGGTGCCTGAGGAGGAAGCCACGGCTAACTACGTGCCAGCAGCCGCGGTCATACGTAGGTGGCGAGCGTTGTCCGGATTTACTGGGCGTAAAGGGAGCGTAGGCGGACTTTTAAGTGAGATGTGAAATACCCGGGCTCAACTTGAGTGCTGCATTTCAAACTGGAAGTCTAG
+
GGGGGGGGGGGGGGGGGGGGGGGGGGGGGGGGGGGGGGGGGGGGGGGGGGGGGGGGGGGGGGGGGGGGGGGGFGGGGGGGGGGGGGGGGGGGGGGGGGGGGGGGGGGGGGGGGGGGGFGFGFGG+@FG,38::FGFFGGGGGGGG:<>FGBFFGGGGGGGGGGGGGGGG*BFGGGGGGGGGGGGGGGGGGGGGGGGGGGGGGGGGGGGGGGGGFGFGGGGGEGGGGGGG6CFGGFGGFG?E0<F7CFGFGCGGGGGCGEGGGGGFFFFGFCF7EGGC79CFFF:F<5;>F**
@M03364:396:000000000-C9LGT:1:1101:10913:7016 1:N:0:10
ACTCCTACGGGAGGCAGCAGTAGGGAATTTTCGTCAATGGGCGCAAGCCTGAACGAGCAATGCCGCGTGGGTGAAGACGGTCTTCGGGTTGTAAAGCTCTGTCTTCAGGGACGATAATGACGGTACCTGAGGAGGAAGCCACGGCTAACTACGTGCCAGCAGCCGCGGTCATACGTAGGTGGCGAGCGTTGTCCGGATTTACTGGGCGTAAAGGGAGCGTAGGCGGATTTTTAAGTGAGATGTGAAATACTCGGGCTTAACCTGAGTGCTGCATTTCAAACTGGAAGTCTAG
+
GGGGGGGGGGGGGGGGGGGGGGGGGGGGGGGGGGGGGGGGGGGGGGGGGGGGGGGGGGGGGGGGGGGGGGGGGGGGGGGGGGGGGGGGGGGGGGGGGGGGGGGGGGGGGGGGGGGG7FGEGB@>:FFG:,8+58>=DFGGGGGGGGCFGGGGGGGGGGGGGGGGGGGGG*BFGGGGGGGGGGGGGGGGGGGGGGGGGGGGGGGGGGGGGGGGGGGGGGGEGGGGGG5CEGGGGGGGGGGGGGGGGGGGGGGGGGGGGGGGFGGGFGGGGGGGGGGGGGDGFFGGGGGFGFFG
@M03364:396:000000000-C9LGT:1:1101:9810:7020 1:N:0:10
ACTCCTACGGGAGGCAGCAGTGGGGAATATTGCACAATGGGGGAAACCCTGATGCAGCAACGCCGCGTGAGTGATGACGGTCTTCGGATTGTAAAGCTCTGTCTTTGGGGACGATAATGACGGTACCCAAGGAGGAAGCCACGGCTAACTACGTGCCAGCAGCCGCGGTCATACGTAGGTGGCGAGCGTTGTCCGGATTTACTGGGCGTAAAGGGAGCGTAGGCGGATTCTTAAGTGGGATGTGAAATACCCGGGCTTAACCTGGGTGCTGCACTCCAAACTGGGAATCTAG
+
GGGGGGGGGGGGGGGGGGGGGGGGGGGGGGGGGGGGGGGGGGGGGGGGGGGGGGGGGGGGGGGGGGGGGGGGGGGGGGGGGGGGGGGGGGGGGGGGGGGGGGGGGGGGGGGGGFGGCFFFG-@F+BFG,+8:,:B:DEGGGGGFFGCFGGGGFGGGGGGGGGGGGGGGG*CFGGGGGGGGGGGGGGGGEGGGGGGGGGGGGGGGGGGGGGGGGGGGGGGGGGGGGGEGGGGFGGGGGGG5FGFFGGGGGGGGGGGGGGGGGGGGGGGGGGGGF+CCGGGGFFGGGFGFFFBF
@M03364:396:000000000-C9LGT:1:1101:23885:7043 1:N:0:10
ACTCCTACGGGAGGCAGCAGTTAGGAATCTTCCCCAATGGACGAAAGTCTGAGGGAGCGACGCCGCGTGAGGGATGAAGGTTTTCGGATCGTAAACCTCTGAATCAGGGACGAAAGACGCCTTTTGCGATATGACGGTACCTGAGTAATAGCACCGGCTAACTCCGTGCCAGCAGCCGCGGTAATACGGAGGGTGCAAGCGTTACCCGGAATCACTGGGCGTAAAGGGCGTGTAGGCGGACTTGTCAGTCTGGCTTTAAAGACCGGGGCTCAACCCCGGAAGTGGGCTGGATAC
+
GGGGGGGGGGGGGGGGGGGGGGGGGGGGGGGGGGGGGGGGGGGGGGGGGGGGGGGGGGGGGGGGGGGGGGGGGGGGGGGGGGGGGGGGGGGGGGGGGGGGGGGGGGGFGGGGGGGGGGGGDFG,3:FF++8>,,@@FFGGGGGGGGGGGGFGFGGGGGGGGGGGGGGGG<CGGGGGGGGGGGGGGGGGGDGGGGGGGGGGGGGGGGGGGGGGGGGGGGGGGGGGGGFGGGCEGGGGGGGGGGGGGGGGCGGGGGGGGGGGFFFEGGGGGGGGCGGGGGGDBB6CFFFFGE>G79
@M03364:396:000000000-C9LGT:1:1101:22891:7061 1:N:0:10
ACTCCTACGGGAGGCAGCAGTGGGGAATATTGCACAATGGGGGAAACCCTGATGCAGCAACGCCGCGTGAGTGATGACGGCCTTCGGGTTGTAAAGCTCTGTCTTCAGGGACGATAATGACGGTACCTGTGGAAGAAGCCACGGCTAACTACGTGCCAGCAGCCGCGGTAATACGTAGGTGGCGAGCGTTGTCCGGATTTACTGGGCGTAAAGGGAGCGTAGGCGGACTTTTAAGTGAGATGTGAAATACCCGGGCTCAACTTGGGTGCTGCATTTCAAACTGGAAGTCTAG
+
GGGGGGGGGGGGGGGGGGGGGGGGGGGGGGGGGGGGGGGGGGGGGGGGGGGGGGGGGGGGGGGGGGGGGGGGGGGGGGGGGGGGGGGGGGGGGFGGGGGGGGGGEFGGGGFGGGGG7FGGG>F=BFFF?37,:,BDFFGGGGGEGGGGGGGFGFGGGGGGGGGGGGGGG<EGGGG<CFFFGGGGGGGGGGGGGGGGFGGGFGGGGGGGGG8EFGG>EEEGECEGEG>CEGFFGCFFGGGGGGFGGGGGFGGGGGGG:FGFGGGGFGGDGGGGGFFFGGG>?FGFGGG?FFFG
@M03364:396:000000000-C9LGT:1:1101:20325:7082 1:N:0:10
ACTCCTACGGGAGGCAGCAGTGGGGAATATTGCACAATGGGGGAAACCCTGATGCAGCAACGCCGCGTGAGTGATGACGGCCTTCGGGTTGTAAAGCTCTGTCTTCAGAGACGATAATGACGGTACCTGAGGAGGAAGCCACGGCTAACTACGTGCCAGCAGCCGCGGTAATACGTAGGTGGCGAGCGTTGTCCGGATTTACTGGGCGTAAAGGGAGCGTAGGCGGATTTTTAAGTGAGATGTGAAATACTCGGGCTTAACCTGAGTGCTGCATTTCAAACTGGAAGTCTAG
+
GGGGGGGGGGGGGGGGGGGGGGGGGGGGGGGGGGGGGGGGGGGGGGGGGGGGGGGGGGGGGGGGGGGGGGGGGGGGGGGGGGGGGGGGGGGGGGGGGGGGGGGGGGGGGGGGGGGGGFGFF-CCBFGG?,8+BCEBDFGGGGGGGGFGGGFGEGGGGGGGGGGGGGGGGCEGGGGFGGFGGGGGGGGGGGDGGGGGGGGGGGGGGGGGGGGGGGGGGGGEGGGGGGGGGGGGGGGGGGGFGGGGGGGGGGFGGGGGGGGGGGGGGGGFGGGGGGGGGGGGFFGGGGGFGFFG
@M03364:396:000000000-C9LGT:1:1101:20609:7082 1:N:0:10
ACTCCTACGGGAGGCAGCAGTGGGGAATATTGCACAATGGGGGAAACCCTGATGCAGCAACGCCGCGTGAGTGATGACGGCCTTCGGGTTGTAAAGCTCTGTCTTCAGGGACGATAATGACGGTACCTGCGGAGGAAGCCACGGCTAACTACGTGCCAGCAGCCGCGGTAATACGTAGGTGGCGAGCGTTGTCCGGATTTACTGGGCGTAAAGGGTGCGTAGGTGGTTTCTTAAGTCAGGAGTGAAAGGCTACGGCTCAACCGTAGTAAGCTCTTGAAACTGGGAAACTTGAGT
+
GGGGGGGGGGGGGGGGGGGGGGGGGGGGGGGGGGGGGGGGGGGGGGGGGGGGGGGGGGGGGGGGGGGGGGGGGGGGGGGGGGGGGGGGGGGGGGGGGGGGGGGGGGGDGGGGGGEGCFGGG>F>BFFG<,86=CFGFGGGGGGEGGGGGGGGCGGGGGGGGGGGGGGGG<BFGGGGGGGGGGGGGGGGGGGGGGGGGGGGGGGGGGGGGDGGGGGECEEEEGGGGGEGGGGGGGGCFGFGEEFGGGGGGGGGGGGGGGGGGGGGCDEG7CE>GFFGGGCFFFGGGGGFGFFGF*
@M03364:396:000000000-C9LGT:1:1101:7709:7096 1:N:0:10
ACTCCTACGGGAGGCAGCAGTGGGGAATATTGGGCAATGGGCGCAAGCCTGACCCAGCAACGCCGCGTGAAGGAAGAAGGCTTTCGGGTTGTAAACTTCTTTTGTCAGGGACGAGGAGAAGCCGGTACCTGACGAATAAGCCACGGCTAACTACGTGCCAGCAGCCGCGGTAATACGTAGGTGGCAAGCGTTGTCCGGATTTACTGGGTGTAAAGGGCGTGTAGCCGGGTCGGCAAGTCAGATGTGAAATCCACGGGCTTAACTCGTGAACTGCATTTGAAACTGTTGATCTTG
+
GGGGGGGGGGGGGGGGGGGGGGGGGGGGGGGGGGGGGGGGGGGGGGGGGGGGGGGGGGGGGGGGGGGGGGGGGGGGGGGGGGGGGGGGGGGGGGGGGGGGGGGFGGGGGGGGGGCE8CFGG9FCCFFG,8@,38B+@C<FCFFFGGGGGGGD>FGGGGGGFGGGGGGGGFEGGGGGGFFGGGGGGGGGGGGGGGGGGGEEEGGGGGGGEGGGGGGGGGGGGGGGGGGGCGGGGGDGGCFGG7:FGGFGGGGGGGGGCGGGGGFFGGGFGGFFFGF>FGGFFFFFGGFF7=6D::
@M03364:396:000000000-C9LGT:1:1101:23380:7120 1:N:0:10
ACTCCTACGGGAGGCAGCAGTGGGGAATCTTGCGCAATGGGGGCAACCCTGACGCAGCGACGCCGCGTGCGGGACGAAGGCCTTCGGGTCGTAAACCGCTTTCAGCAGGGACGAGGCCGCTCCGGTGACGGTGCCTGCAGAAGAAGCCCCGGCTAAATACGTGCCAGCAGCCGCGGTAATACGTATGGGGCGAGCGTTATCCGGATTCATTGGGCGTAAAGCGCGCGTAGGCGGCCCGTTAGGTCGGAGGTAAAAGCCCGGGGCTCAACCCCGGCGAGCCTCCGATACCGGCGG
+
GGGGGGGGGGGGGGGGGGGGGGGGGGGGGGGGGGGGGGGGGGGGGGGGGGGGGGGGGGGGGGGGGGGGGGGGGGGGGGGGGGGGGGGGGGGGGGGGGGGGGGGGGGGGGGGGEG7CFBF:F<F>*=FF38481<<2CF,FGFGFDFGGGGF:FGGF?FGFGGGGGGGFFCFFGGGGGGGGFGG<CDFGGGGGGCEG8EEGGGEGEGGGGGGGG5CEE8CGGFGGEEGGGGGGGEGEGG8**;CGGGGGGGGG?CCFDGCEGEDCEDGCGGCD5==C)CC7.5*)><D@FFB5)1
@M03364:396:000000000-C9LGT:1:1101:15096:7134 1:N:0:10
ACTCCTACGGGAGGCAGCAGTGGGGAATATTGCACAATGGAGGGAACTCTGATGCAGCGACGCCGCGTGAGTGAGGAAGTATTTCGGTATGTAAAGCTCTATCAGCAGGGAAGATAATGACAGTACCTGAGGAAGAAGCACCGGCTAAATACGTGCCAGCAGCCGCGGTAATACGTATGGTGCAAGCGTTATCCGGATTTACTGGGTGTAAAGGGAGTGCAGGCGGTCAGATAAGTCAGATGTGAAAACCCGGGGCTCAACTCCGGGATTGCATTTGAAACTGTAGGACTAG
+
GGGGGGGGGGGGGGGGGGGGGFGGGGGGGGGGGFGGGGGGGGGGGGGGGGGGGGGGGGGGGGGGGGGGG:CCEEFFGGGEEFADGGGCFFGGGGGCDFAFFGGABDEGGGGGGGGGFGFFG-CFFDFGE,8+A,ABFGGDFFGGGGGGFFFGGGGGGGGGGGGGGGGGG*>FGGGGGGGGFGGGGGGGGGDEFGGGGGGGGGGGGGGGGGGGGGE5CCG9CGC=GG:?EF9CFGGG?FG?FFGGGGGFGGGG=EGGGEGGGGF6CD:D3FGGGG?DFGGGFFG>>FD4DF:F
@M03364:396:000000000-C9LGT:1:1101:25672:7134 1:N:0:10
ACTCCTACGGGAGGCAGCAGTGGGGAATCTTGCACAATGGGCGAAAGCCTGATGCAGCGACGCCGCGTGCGGGACGAAGGCCTTCGGGTCGTAAACCGCTTTCAGCAGGGACGAGGCCGCTACTATGACAGTACCTGCAGAAGAAGCCCCGGCTAAATACGTGCCAGCAGCCGCGGTAATACGTATGGGGCGAGCGTTATCCGGATTCATTGGGCGTAAAGCGCGCGTAGGCGGCCCGTTAGGTCGGAGGTAAAAGCCCGGGGCTCAACCCCGGCGAGCCTCCGATACCGGCGG
+
GGGGGGGGGGGGGGGGGGGGGGGGGGGGGGGGGGGGGGGGGGGGGGGGGGGGGGGGGGGGGGGGGGGGGGGGGGGGGGGGGGGGGGGGGGGGGGGGGGGGGGGGGGGGGGGGGG@FC@F::*@8,@DF>,@8@CF9DF:3,:FFF78<FGFFEGD8FGFFGFFFGFGG?FFGGGGGGCE?GFGFGGFGG>CEGGGGGGGGGGGGCEEGGGGGGGGGECEGGFEEGGC=CEEGEGGEGG*;EEG:9E=:CC?FF9CFGGGEE=DG*/+9FGCDGGGGCD=C:@:59C<BCBF:CD
@M03364:396:000000000-C9LGT:1:1101:11191:7134 1:N:0:10
ACTCCTACGGGAGGCAGCAGTGAGGAATATTGGTCAATGGCCGAGAGGCTGAACCAGCCAAGTAGCGTGCAGGATGACGGCCCTATGGGTTGTAAACTGCTTTTATACGGGGATAAAGTCAGCGACGTTCAGGTGTTTGCAGGTACCGTATGCATAAGGACCGGCTAATTCCGTGCCAGCAGCCGCGGTAATACGGAAGGTACGGGCGTTATCCGGATTTATTGGGTTTAAAGGGAGCGCAGGCCGTCTGTTAAGCGTGTTGTGAAATGTAGGCGCCCAACGTCTGAATTGC
+
GGGGGGGGGGGGGGGGGGGGGGGGGFGGFGGGECGGGGGGEGG+@FEEGGGGFFGGGGFGFG@CFGGGGGGGGGGGGGGGGGGGGFGGG<FGGGG<FGD<FGCFEFGCFGEG7C,E,EB,,-?++468+,38,,:5@AGG9,>@=DD@F+BF,CFF<@CAF<FEGC*8>;ECDFGDBFGGGGFGGGGC<*6@,F:F1::C<,?<FGC::FE8:C8C*/2+<<FFCG;88<++2<8@EGGGGE=585121;<:3<EE/;::0:2A+:C>::<DGC:DG75>DFF<F5:77@FD
@M03364:396:000000000-C9LGT:1:1101:20465:7150 1:N:0:10
ACTCCTACGGGAGGCAGCAGTGAGGAATATTGGTCAATGGATGAGAATCTGAACCAGCCAAGTAGCGTGCAGGACGACGGCCCTATGGGTTGTAAACTGCTTTTGTACGGGGATAAAGGAGCTTACGTGTAAGTTTTTGCAGGTACCGTACGAATAAGGACCGGCTAATTCCGTGCCAGCAGCCGCGGTAATACGGAAGGTCCGGGCGTTATCCGGATTTATTGGGTTTAAAGGGAGCGCAGGCTGTCGGTTAAGCGTGTTGTGAAATGTAGGTGCCCAACACCTGCACTGC
+
GGGGGGGGGGGGGGGGGGGGGGGGGGGGGGGGGGGGGGGGGGGGGGGGGGGGGGGGGGGGGGGGGGGGGGGGGGGGGGGGGGGGGGGGGGGGGGGGGGGGGGGGGGGGGGGGGDGGGGGGGGEFFFGGFEF<CFGGFGGGGGGGGGGGGGGG:FGGGGGGGGGGGGGGGFGGGGGGGGCGFGGGGGGGGGGGGGGGGGGGGGGGGGGGGGGGDGGGG5E?GGFFFGCEGFGGGGGGGGGGGGGEGGGGGGGGGG7EDGGCCFGGCCCGFFGFGGFFGDCCE>CDG<DFFFFG
@M03364:396:000000000-C9LGT:1:1101:21317:7154 1:N:0:10
ACTCCTACGGGAGGCAGCAGTGGGGAATATTGCACAATGGGGGAAACCCTGATGCAGCAACGCCGCGTGAGTGATGACGGTCTTCGGATTGTAAAGCTCTGTCTTTAGGGACGATAATGACTGTACCTAAGCCGGCAGCCACGGCTAACTACGTGCCAGCAGCCGCGGTCATACGTAGGTGGCAAGCGTTGTCCGGATTTACTGGGCGTAAAGGGAGCGTAGGTGGATATTTAAGTGGGATGTGAAATACCCGGGCTTAACCTGGGTGCTGCATTCCAAACTGGATATCTAG
+
GGGGGGGGGGGGGGGGGGGGGGGGGGGGGGGGGGGGGGGGGGGGGGGGGGGGGGGGGGGGGGGGGGGGGGGGGGGGGGGGGGGGGGGGGGGGGGGGGGGGGGGGGGGGGGGGGGGG:CFEB8B:<:EF,,A,,8@+8C@FCGEFCE7BFFDF@FGGGGGGGGGGGGGGG:CFGGGFGGGGGGGFFGGGGGGGGGGGGGGGGGGGGGGGGGGEGGEFGGEGEGGGGGCF9EGGGGGGGGGGGGGGFGFGGGGGGGGGDGGGFGGGGGFGGGGGGFGGGGGGFFGGG7CFGFFG
@M03364:396:000000000-C9LGT:1:1101:7423:7173 1:N:0:10
ACTCCTACGGGAGGCAGCAGTGGGGAATATTGCACAATGGGGGAAACCCTGATGCAGCAACGCCGCGTGAGTGATGACGGCCTTCGGGTTGTAAAGCTCTGTCTTCAGGGACGATAATGACGGTACCTGAGGAGGAAGCCACGGCTAACTACGTGCCAGCAGCCGCGGTAATACGTAGGTGGCGAGCGTTGTCCGGATTTACTGGGCGTAAAGGGAGCGTAGGCGGACTTTTAAGTGAGATGTGAAATACCCGGGCTCAACTTGGGTGCTGCATTTCAAACTGGAAGTCTAG
+
GGGGGGGGGGGGGGGGGGGGGGGGGGGGGGGGGGGGGGGGGGGGGGGGGGGGGGGGGGGGGGGGGGGGGGGGGGGGGGGGGGGGGGGGGGGGGGGGGGGGGGGGGGGGGGGGGGEGGFGFF:CB3CFD,,83B=CFFGGGGGGGGGEFGGGGGFGGGGGGGGGGGDGGG=EGGGG7<FGGGGGGEGGGGGGGGGGGCEDGGGGGGGGGGGGGFGGGGGGGDGGGGG5CEGEGGGGGGGGFGGGGGGGGGGGGGGGDGGGGF@DGGGEGGGGGGCFDGFFFFFGGGGGFGFFG
@M03364:396:000000000-C9LGT:1:1101:7789:7180 1:N:0:10
ACTCCTACGGGAGGCAGCAGTCGAGAATCTTGGGCAATGCGCGAAAGCGTGACCCAGCAATGCCGCGTGTGTGATGAAGGTCTTCGGATTGTAAAACACCGTCTCCCGTGACGAAAGATGACGGTAGCGAGGAAGGAAGCCACGGCTAACTACGTGCCAGCAGCCGCGGTAATACGTAGGTGGCGAGCGTTGTTCGGATTTATTGGGCGTAAAGGGTCTGTAGGAGGTTTGCTAAGCGCGGGGTGAAATCCGGGAGCTCAACTCCCGAACTGCCCTGCGAACTGGTAAACT
+
GGGGGGGGGGGGGGGGGGGGGGGEGGGGGGGGGGGGGGGGGGGGGGGGGGGGGGGGGGGGGGGGGGGGGFGGGGGGGFFGGGGGGGGGGGGGGGGGGGGGGGGFGGGGGGGGFCFGFGGGEAB+8=FGB3@6+,:CFGGGGGGGGGEEGGGGGGGGGGGGGGGGGGGGGF>FFGGGGGGGGGGGGGGGGGGGGGGGG5?EGCGGGGGGGGGGGGGGCFGG?GGGCFEGGGGGGGGGGGGGGGGGGGFGGGGGGGGGGGFGGEFFG45DGGFGGEGGGGE9@BCGGGG6D=F
@M03364:396:000000000-C9LGT:1:1101:25643:7195 1:N:0:10
ACTCCTACGGGAGGCAGCAGTGGGGAATCTTCCGCAATGGACGAAAGTCTGACGGAGCAACGCCGCGTGAACGATGACGGCCTTCGGGTTGTAAAGTTCTGTTATACGGGACGAATGGCGTCGCGGTCAATACCCGTTACGAATGACGGTACCGTAAGAGAAAGCCACGGCTAACTACGTGCCAGCAGCCGCGGTAATACGTAGGTGGCAAGCGTTGTCCGGAATTATTGGGCGTAAAGGGCGCGCAGGCGGCGTCGTAAGTCGGTCTTAAAAGTGCGGGGCTTAACCCCGTGG
+
GGGGGGGGGGGGGGGGGGGGGGGGGGGGGGGGGGGGGGGGGGGGGGGGGGGGGGGGGGGGGGGGGGGGGGGGGGGGGGGGGGGGGGGGGGGGGGGGFGGGGGGGGCG,FFGGGGE@<B<:@+@>+@CF887,83@CFGGGGF<FE,FFGGGGGGGGGGGGGGGGGGGGG4BFFGGGGGGGGGGFGGGGGGGGGGGGGGGGGGGGGGGGGGGGGGGGGGGGGGGDGGGGGGGGGGGGGGGGGGGGGGGGGGGGGGCGGGGGGCFGGGGGFG?FGGFGGGGGFFGFGGGFGFFCD)
@M03364:396:000000000-C9LGT:1:1101:7200:7197 1:N:0:10
ACTCCTACGGGAGGCAGCAGTGGGGAATCTTCCGCAATGGGCGAAAGCCTGACGGAGCGACGCCGCGTGAGTGAAGAAGGTCTTCGGACCGTAAAGCTCTTTTGTTATAGGCGAAAGGCCGTATGAGGAAATGCAACCGGTAAGACGGTATATAACGAATAAGCCACGGCTAACTACGTGCCAGCAGCCGCGGTAATACGTAGGTGGCAAGCGTTGTCCGGAATTATTGGGCGTAAAGGGAGCGCAGGCGGAAGGACAAGCCGGATTTGAAAGTTCGGGGCTCACCCCCGTGAC
+
EFGDEFGGGECGGGGGGGGGGEF<FFCEFFGFFEGGGEGF8CFCGGGGGGGGFGGGGGEDGGGGGGGEGGGGGGGGGFGGGGGGGGGEFGGEGGGEGGGGGGGGGDFCFGGGGGGG:3=FE+@,,:DC@:838,,:,<F*<>CFGFGGG:>FCEF@C<:CF9<FECGGGG>FGGGGGGGGGFGGGGGGFG7CEGG>9CGFFGFC02CFGGGGGE>EGFCCEG>FAFCEGGGGE8CE*<FG8CGGEDEGDECE8CEGGGGGFGDEEGGGGGFGC<FC5CCD:DF67C<>CBFGC<
@M03364:396:000000000-C9LGT:1:1101:8946:7221 1:N:0:10
ACTCCTACGGGAGGCAGCAGTAGGGAATTTTCGGCAATGGGGGAAACCCTGACCGAGCAACGCCGCGTGAACGAAGAAGGCCTTCGGGTCGTAAAGTTCTGTTGTACGGGAAGAACGTCGGATGGAGGAAATGCCATGCGAGTGACGGTACCGAACATAGAAAGCTACGGCTAACTACGTGCCAGCAGCCGCGGTAATACGTAGGTGGCGAGCGTTATCCGGAATCATTGGGCGTAAAGAGGGAGCAGGCGGTGATACAGGTCTGGAGGTGAAAGCCCGAAGCTAAACTTCGGG
+
GGGGGGGGGGGGGGGGGGGGGGGGGGGGGGGGGGGGGGGGGGDGGGGGGGGGGGGGGGGGGGGGGGGGGGGGGGGGGGGGGGGGGGGGGGGGGGGGGGGGGGGGGCGGGGGGGGGGFFGGG+B+>FFF+38,8>D>E>FGG:FGFCGFGGGGGGGGGGGGGGGGGGGGGFEGEGGGGGGGGGFGGGDFFGGEGGGGGGGGGGFFGGGGGGGGGGGDEGGGGGGGFFFGGGGGGGGGCFGGGGE5?EGFFGGGGGGGGGGGGGF9C<FG5CGGDGGGFGE5;>CFFFGFGFFGGG
@M03364:396:000000000-C9LGT:1:1101:12309:7235 1:N:0:10
ACTCCTACGGGAGGCAGCAGTGGGGAATCTTCCGCAATGGACGAAAGTCTGACGGAGCAACGCCGCGTGAGTGATGAAGGTCTTCGGATTGTAAAACTCTGTTGTCAGGGACGAATGTACTGATTTATCATACACTTCGGTATTGACGGTACCTGACGAGGAAGCCACGGCTAACTACGTGCCAGCAGCCGCGGTAATACGTAGGTGGCAAGCGTTGTCCGGAATTATTGGGCGTAAAGGGCGCGTAGGCGGTTTTATAAGTCAGATGTGAAAGGTACCGGCTCAACCGGTGAC
+
GGGGGGGGGGGGGGGGGGGGGGGGGGGGGGGGGGGGGGGGGGGGGGGGGGGGGGGGGGGGGGGGGGGGGGGGGGGGGGGGGGGGGGGGGGGGGGGGGGGGGGGGGGGGGGGGGGFFGGGGGGGF@CFF,,:8CEFGGGGGGFGGGFGGGGGGGGGGGGGGGGGGGGGGG:EEGGGGGGGGGGGGGGGGGGGGGGGGGGGGGGGGGGGGGGGGGGGGGGGGGGEGGGGGGGGGGGGGGGGGGGGGGEGGGGGGEECFDFGGGGGGGGGGGGGGDGGGGGGGFFGGGGGFGFFGGF
@M03364:396:000000000-C9LGT:1:1101:20381:7240 1:N:0:10
ACTCCTACGGGAGGCAGCAGTGAGGAATATTGGTCAATGGCCGAGAGGCTGAACCAGCCAAGTAGCGTGCAGGAAGACGGCCCTATGGGTTGTAAACTGCTTTTATACGGGGATAAAGTCAGCTACGTATAGTTGTTTGCAGGTACCGTATGAATAAGGACCGGCTAATTCCGTGCCAGCAGCCGCGGTAATACGGAAGGTCCGGGCGTTATCCGGATTTATTGGGTTTAAAGGGAGCGCAGGCCGTCTGTTAAGCGTGTTGTGAAATGTAGGCGCCCAACGTCTGAATTGC
+
GGGGGGGGGGGGGGGGGGGGGGGGGGGGGGGGGGGGGGGGGGGGGGGGGGGGGGGGGGGGGGGGGGGGGGGGGGGGGGGGGGGGGGGGGGGGGGGGGGGGGGGGGGGGGGGGGGGGGGGGGCEA5ECD,,A5,@EEEFGGGFFFGGGGGGGGCFGGGGFGGGGGGGGGGAFGGGGGGGGGGGGGGGGGGCEFGGGGGGGGGGGGGGGGGGGGGGGGE8?FGGGGGGEGGGGFGGGGGGGGDGGGCCCGGFGGC?GGGGE=EC7CFFCFGGGGGGGGGGGGFFFGGGFFGFFF
@M03364:396:000000000-C9LGT:1:1101:8124:7268 1:N:0:10
ACTCCTACGGGAGGCAGCAGTGGGGAATTTTGGACAATGGGCGCAAGCCTGATCCAGCTATTCCGCGTGTGGGATGAAGGCCCTCGGGTTGTAAACCACTTTTGTAGAGAACGAAAAGACATCTTCGAATACAGGATGTTGCTGACGGTACTCTAAGAATAAGCACCGGCTAACTACGTGCCAGCAGCCGCGGTAATACGTAGGGTGCGAGCGTTAATCGGAATTACTGGGCGTAAAGGGTGCGCAGGCGGTTGAGTAAGACAGATGTGAAATCCCCGAGCTTAACTCGGGAAT
+
GGGGGGGGGGGGGGGGGGGGGGGGGGGGGGGGGGGGGGGGGGGGGGGGGGGGGGGGGGGGGGGGGGGGGGGGGGGGGGGGGGGGGGGGGGGGGGGGGGGGGGGGGEFGGGGGGGCG:FGGBDGAFFFF,BD,:<FGFGGGGGGGGGGGGGGGGGGGGGGGGGGGGGGGGGGGGGGGGGGGGGGGGGGGGGGGGGGGGGGGGGGGGGGGGGGGGGGGGGGGGGGGGGGGGGGGGGGGGGGGGGGGGGGGGGGGGGDFGGGGFGGGF>FGGGGGGGGGGGGGFDGGGGCFGFFGD<
@M03364:396:000000000-C9LGT:1:1101:8496:7274 1:N:0:10
ACTCCTACGGGAGGCAGCAGTGGGGAATCTTCCGCAATGGGCGAAAGCCTGACGGAGCAACGCCGCGTGAGTGAAGAAGGTCTTCGGATCGTAAAGCTCTGTTGTCGGGGACGAATGTTGAGATCTAGACTATAGCTTTCAAATGACGGTACCTGACGAGGAAGCCACGGCTAACTACGTGCCAGCAGCCGCGGTAATACGTAGGTGGCGAGCGTTGTCCGGAATTATTGGGCGTAAAGGGAGCGCAGGCGGAAAGGTAAGTCTATCTTAAAAGTGCGGGGCTCAACCCCGTGG
+
GGGGGGGGGGGGGGGGGGGGGGGGGGGGGGGGGGGGGGGGGGGGGGGGGGGGGGGGGGGGGGGGGGGGGGGGGGGGGGGGGGGGGGGGGGGGGGGGGGGGGGGGGGGGGGGGGGFGGGGG@BDD@EFF8,7:@@C,@FFGGGGGGGGGGGFGGGGGGGGGGGGGGFGGG:EGGGGGGGGGGGGGGGGGGGGGGGGGGGGGGFGGGGGGGGGGGGGGGGGGGGCEGGGGGGGGGGECGFFGGGGGGGGGGGGGDEEFGGGGGFGGFGGGGGGGGGGGGGGGEFCFGGGFGBD<D)
@M03364:396:000000000-C9LGT:1:1101:27709:7295 1:N:0:10
ACTCCTACGGGAGGCAGCAGTGGGGAATCTTCCGCAATGGACGAAAGTCTGACGGAGCAACGCCGCGTGAACGATGACGGCCTTCGGGTTGTAAAGTTCTGTTATACAGGACGAATGGTACGACCGTCCCTCACCGTCGTAAGTGACGGTACCGTAAGAGAAAGCCACGACTAACTACGTGCCAGCAGCCGCGGTAATACGTAGGTGGCAAGCGTTGTCCGGAATTATTGGGCGTAAAGGGCGCGCAGGCGGCGTCGTAAGTCGGTCTTAAAAGTGCGGGGCTTAACCCCGTGG
+
GGGGGGGGGGGGGGGGGGGGGGGGGGGGGGGGGGGGGGGGGGGGGGGGGGGGGGGGGGGGGGGGGGGGGGGGGGGGGGGGGGGGGGGGGGGGGGGGGGGGGGGGGFG,?FGGGF:<3,:@<3C@6@FG++88,3>+8@FC:A:@3,@3FGGGFFFGGGGGGFGGGDFGG1=FGFGFGGGGGGGGGGGGGGGGGGGGGFGGGFGGGGGGGGGGGGGGGGGGGGGEFGFFGFGGGGGGGFGGCGGGGDDGGGGGGGEGGEFGGGGGGGGGGGGFGF97>DGGFFGCGGGFGFFDC)
@M03364:396:000000000-C9LGT:1:1101:10809:7320 1:N:0:10
ACTCCTACGGGAGGCAGCAGTGGGGAATATTGCACAATGGGCGGAAGCCTGATGCAGCGACGCCGCGTGGGGGATGACGGCCTTCGGGTTGTAAACCTCTTTCACCAAGGACGAAGCGGGAGTGCCGGTACTTGGGGAAGAAGCACCGGCTAACTACGTGCCAGCAGCCGCGGTAATACGTAGGGTGCGAGCGTTGTCCGGAATTATTGGGCGTAAAGAGCTCGTAGGCGGCTCGTTGCGTCTACCGTGAAAACTGGAGGCTTAACCTTCAGCTTGCGGTGGATACGGGCGGGC
+
GGGGGGGGGGGGGGGGGGGGGGGGGGGGGGGGGGGGGGGGGGGGGGGGGGGGGGGGGGGGGGGGGGGGGGGGGGGGGGGGGGGGGGGGGGGGGGGGGGGGGGGGGGGGGGGGGGGGEGG>*@@8,8>F5*>@,?FGFFEGCEFGGGGGGGGGFGGGGGGGGGGGGGGGGCGGGGGGGGGGGGGGGGGGGGGGGEGGGGGGGGEFGGGGGGGGGGGGGGGGGGGEGGFEGGGGGGGGGGGGGGGFGGGGGDGGGGGGGGGGGGGGGGGGGGGGGGGGF<EGEDECCGGFGFFGGC
@M03364:396:000000000-C9LGT:1:1101:15497:7333 1:N:0:10
ACTCCTACGGGAGGCAGCAGTGGGGAATATTGCACAATGGGGGGAACCCTGATGCAGCGACGCCGCGTGCGGGATGGAGGCCTTCGGGTCGTGAACCGCTTTTGATTGGGAGCAAGCGTGAGTGAGTGTACCTTTCGAATAAGCACCGGCTAACTACGTGCCAGCAGCCGCGGTAATACGTAGGGTGCAAGCGTTGTCCGGAATCATTGGGCGTAAAGGGCTCGTAGGCGGTTCGTCGCGTCCGGTGTGAAAGCCCATCGCTTAACGGTGGGTCTGCGCCGGGTACGGGCGGGC
+
GGGGGGGGGGGGGGGGGGGGGGGGGGGGGGGGGGGGGGGGGGGGGGGGGGGGGGGGGGGGGGGGGGGGGGGGGFGGGFGGGGGGGGGGGGGGGGGGGGGGGGGGGGGGGGGGGGEGGGCGF<FC,?FG?,??CFGFFFCFGGGGGGGGGGGGFGGGGGGGGGGGGGGGGGGGGGGGGGFGFGGGGGGGFGGGGGGGGGGGGGGGGGGGGGGFGGEEGGGGGGGGGGGGGGGGGGGGGGGGGGGGGEC5CECFGGFGGGGGGF5EFGGGGGGGGFGGGGEGFEDDDGGFGFFGG3
@M03364:396:000000000-C9LGT:1:1101:14708:7338 1:N:0:10
ACTCCTACGGGAGGCAGCAGTGGGGAATATTGGACAATGGGCGCAAGCCTGATCCAGCCATGCCGCGTGAGTGATGAAGGCCCTAGGGTTGTAAAGCTCTTTCACCGGTGAAGATAATGACGGTGACCGCAGAAGAAGCCCCGGCTAACTTCGTGCCAGCAGCCGCGGTGATACGAAGGGGGCTAGCGTTGTTCGGATTTACTGGGCGTAAAGCGCACGTAGGCGGACTTTTAAGTCAGGGGTGAAATCCCGGGGCTCAACCCCGGAACTGCCTTTGATACTGGAAGTCTTG
+
GGGGGGGGGGGGGGGGGGGGGGFGGGGGEGGFFEGFGGGGGGGEGGGCFGGGGGFGGGGGCGGGGGGFFFGGGGGGGGGGGGGGCFGFGGGGGGGFGGGGGGGGGGFGFFGFGG,,,9C<,BC844FE:++3+,:BDF8<FCCF:3+78DFDGGGDGGGGGGGGEEFEE*4<FFGGGGEGGGG:FFG:CFGE7<CEEGFFCBFF6CGGEC**<+:CGGG@EGGGGG:C8<9CC6CFGFGGFGCGEFGG7CFGGEG53*<9@8>EC577)>F6<CG=CCF7@=FFG*9@*/*:
@M03364:396:000000000-C9LGT:1:1101:11565:7349 1:N:0:10
ACTCCTACGGGAGGCAGCAGTGGGGAATCTTCCGCAATGGACGAAAGTCTGACGGAGCAACGCCGCGTGAACGATGACGGCCTTCGGGTTGTAAAGTTCTGTTATACGGGACGAATGGCACAACGGTCCTTACCCGTTGCGCGTGGCGGTACCGTAAGAGAAAGCCACGGCTAACTACGTGCCAGCAGCCGCGGTAATACGTAGGTGGCAAGCGTTGTCCGGAATTATTGGGCGTAAAGGGCGCGCAGGCGGCGTCGTAAGTCGGTCTTAAAAGTGCGGGGCTTAACCCCGTGG
+
GGGGGGGGGGGGGGGGGGGGGGGGGGGGGGGGFGGGGGGGFGGGGEFGGGGGGGGGGGGGGGGGGGGGGGGGGGGGGGGGGGGGGGGGGGGGGGGGGGGGGGGFF,CFGGGGGG+DBFBD<->3=>FF+:883,@FFFGEC:@CC*>FEGEEACFFFFGFFGGGGGGGG7>FFG@CFGG<:<FCFGGGGFGDEE8CEGGGFGGFGGGGGGCE5E;8EEFFCE8:;@+<C7CFC818CFFFGGG5=5CCEDEEEGEGCGCEDFGGGGCCCDCCFGGFCDEDF3*97FGFFB0119
@M03364:396:000000000-C9LGT:1:1101:15415:7353 1:N:0:10
ACTCCTACGGGAGGCAGCAGTGGGGAATATTGCACAATGGGGGAAACCCTGATGCAGCGACGCCGCGTGAGTGATGAAGTATTTCGGTATGTAAAGCTCTATCAGCAGGGAAGATAATGACGGTACCTGACTAAGAAGCACCGGCTAAATACGTGCCAGCAGCCGCGGTAATACGTAGGGTGCGAGCGTTAATCGGAATTACTGGGCGTAAAGGGTGCGCAGGCGGTTGAGTAAGACAGATGTGAAATCCCCGAGCTTAACTCGGGAATGGCATATGTGACTGCTCGACTAG
+
GGGGGGGGGGGGGGGGGGGGGGGGGGGGGGGGGGGGGGGGGGGGGGGGGGGGGGGGGGGGGGGGGGGGGGGGGGGGGGGGGGGGGGGGGGGGGGGGGGGGGGGGGGGGGGGGGFGGFFGFGFFFDFGG,,8CA9FCFGGGGGGEGEGGGGFGGGGGGGGGGGGGGGGGG*>FGGGGGGGGGGGGGGGGCGEEGGGGGGGGGGGGGGGGGEGGGFGGGGGGGGGGGEEGGGGGGGGGFGGGGGGGGGGGGEGGGCEGGGGGGGGGGG=GFGGGGGGGGGGFFFGGGGGFG>EF
@M03364:396:000000000-C9LGT:1:1101:18862:7356 1:N:0:10
ACTCCTACGGGAGGCAGCAGTGGGGAATATTGGACAATGGGCGCAAGCCTGATCCAGACATGCCGCGTGAGTGATGAAGGCCCTAGGGTTGTAAAGCTCTTTCACCGGTGAAGATAATGACGGTAACCGGAGAAGAAGCCCCGGCTAACTTCGAGCCAGCAGCCGCGGTAATACGAAGGGGGCTAGCGTTGTTCGGATTTACTGGGCGTAAAGCGCACGTAGGCGGACTTTTAAGTCAGGGGTGAAATCCCGGGGCTCAACCCCGGAACTGCCTTTGATACTGGAAGTCTTG
+
GGGGGGGGGGGGGGGGGGGGGGGGGGGGGGGGGGGGGGGGGGGGGGGGGGGGGGGGGGGGGGGGGGGGGGGGGGGGGGGGGGGGGGGGGGGGGGGGGGGGGGGGGGGFGGGGGGGGGGGGG>FGBCFGF+@FFGGGGGGGGGGGGGGGGGGGGGGGGGGGGGGGGGGGGBEGGGGGGGGGGGGGGGGGGGGGGGGGGGGGGGGGGGGGGGGGGGGGGGGGGGGGGG>EEFGGGGGGGGGGGGGGGGGGGGGGGGGGGGGG0;DCEGGGGGGGGGGGGCGGFFGG<<FFCF?>
@M03364:396:000000000-C9LGT:1:1101:12269:7361 1:N:0:10
ACTCCTACGGGAGGCAGCAGTGGGGAATATTGCACAATGGGGGGAACCCTGATGCAGCGACGCCGCGTGCGGGATGGAGGCCTTCGGGTCGTGAACCGCTTTTGTTTGGGAGCAAGCCTTCGGGTGAGTGTAACTTTCGAATAAGCACCGGCTAACTACGTGCCAGCAGCCGCGGTAATACGTAGGGTGCAAGCGTTGTCCGGAATCATTGGGCGTAAAGGGCTCGTAGGCGGTTCGTCGCGTCCGGTGTGAAAGCCCATCGCTTAACGGTGGGTCTGCGCCGGGTACGGGCGG
+
GGGGGGGGGGGGGGGGGGGGGGGGGGGGGGGGGGGGGGGGGGGGGGGGGGGGGGGGGGGGGGGGGGGGGGGGGGGGGGGGGGGGGGGGGGGGGGGGGGGGGGGGGGGGGGGGGGDGCEFCFGD<==EG<2?,,3,0@?EGFGCFGEFFGG>EEGGGGGGGGGGGGGGGGFGGGGGEGGGGGGGGGGGGGGGGGGGGGGGGGGGG>FFGFFGGGGGGDEGGGGGGGGEGGGGGGGGGGGGGGGGGGGGCGGG+CFCFFGGGGGGGCDGFDD?FGGGFGGGGFFGGGGGFGFFGGG
@M03364:396:000000000-C9LGT:1:1101:20300:7369 1:N:0:10
ACTCCTACGGGAGGCAGCAGTGGGGAATATTGCACAATGGAGGGAACTCTGATGCAGCGACGCCGCGTGAGTGAAGAAGTATTTCGGTATGTAAAGCTCTATCAGCAGGGAAGAAGACGACGGTGCCTCACTCAGAAGCCCCGGCTAACTACGTGCCAGCAGCCGCGGTAATACGTAGGGGGCAAGCGTTATCCGGATTTACTGGGTGTAAAGGGAGCGTAGACGGCGGTGCAAGTCTGAAGTGAAAGGCGGGGGCTCAACTCCCGGATTGCTTTGGAATCTGCATGGCTAG
+
GGGGGGGGGGGGGGGGGGGGGGGGGGGGGGGGGFGGGGGGGGGEGGGGGGGGGGGGGGGGGGGGGGGGFGEFFGGGGGGCCGGGGGGBFFGGGGGGGGGGGGG<EGGGGGGGGG,BBEFGC+@>=+>F5BF<,,8>AB<<FFCCCC7FGGCC<FFFFCGC<DGGFGGG:**@FGF<CFGGGGEEGF*<=FFGFGEE:<CEFFGFGG8CEGGGCEGGGGGGGGGGGD*CEGGG6EFEFGFG@FGGFGG7;A12?5CCGGG68CFGGGG/>5EGF<EG:C77=*+:>F>5FFF5
@M03364:396:000000000-C9LGT:1:1101:8024:7378 1:N:0:10
ACTCCTACGGGAGGCAGCAGTGGGGAATATTGCACAATGGGGGAAACCCTGATGCAGCAACGCCGCGTGAGTGATGACGGCCTTCGGGTTGTAAAGCTCTGTCTTCAGGGACGATAATGACGGTACCTGAGGCGGAAGCCACGGCTCACTACGTGCCAGCAGCCGCGGTCATACGTAGGTGGCGAGCGTTGTCCGGATTTACTGGGCGTAAAGGGAGCGTAGGCGGACTTTTAAGTGAGATGTGAAATACCCGGGCTCAACTTGGGTGCTGCATTTCAAACTGGAAGTCTAG
+
GGGGGGGGGGGGGGGGGGGGGGGGGGGGGGGGGGGGGGGGGGGGGGGGGGGGGGGGGGGGGGGGGGGGGGGGGGGGGGGGGGGGGGGGGGGGGGGGGGGGGGGGGGGGGGGGGGF7+EFED-@++8EF,,8++8@>@FGFGGGGGG+@FF<FFFFGGGGGGGGGGGGGG*;CGGGGGGGGGGGGCEGGGGGGGGDG>EGGGGGGGGDGGGGGGGGGGGGGGGGGGG>EGG9CAE?FGGGCFGGGGGGGGGGGGGGGGGGGGGGGGGGGGGGGGGGFGFFFFFGDGGGFGF?G
@M03364:396:000000000-C9LGT:1:1101:12004:7384 1:N:0:10
ACTCCTACGGGAGGCAGCAGTAGGGAATTTTCGGCAATGGGGGGAACCCTGACCGAGCAACGCCGCGTGAGTGAAGAAGGTCTTCGGATTGTAAAGCTCTGTTGTAAGGGAAGAACGTCAGGCAGAAGATGCGTGAGTGACGGTACCTTACCAGAAAGCCACGGCTAACTACGTGCCAGCAGCCGCGGTAATACGTAGGTGGCGAGCGTTATCCGGAATTATTGGGCGTAAAGGGTGCGTAGGCGGCTGATTAAGTTCGTGGTTAAAGCGTGGGGCTCAACCCCATAAAGCCAC
+
GGGGGGGGGGGGGGGGGGGGGGGGGGGGGGGGGGGGGGGGGGGGGGGGGGGGGGGGGGGGGGGGGGGGGGGGGGGGGGGGGGGGGGGGGGGGGGGGGGGGGGGFGFGGGGGGGGFGCFFFF<?,1@FG,<??4CGEFGGFGGEFGGGGGGGGFGFGGGGGGGGGGGGGGFGGGGGGGGGGGGGGGGGGGGGGGGGCGGGGGGGGGGGGGGGGGGGGEGGGFGGGGGGEEGGDFGGGGGGGGGGGGGGGGFGGGGFGGGGGGCFFGCCGGGGGGEGGGGGGFFGGGGGFGFFGGG
@M03364:396:000000000-C9LGT:1:1101:22498:7386 1:N:0:10
ACTCCTACGGGAGGCAGCAGTGGGGAATCTTCCGCAATGGGCGAAAGCCTGACGGAGCAACGCCGCGTGAGTGAAGAAGGTCTTCGGATCGTAAAGCTCTTTTGTCGGGGACGAATATTACAGTGTAGATAGTAGTGTTCAAATTTAGGTACCTGACGAGGAACCCCCGCCTACCTACGTGCCGGCAGCCGCGGTAATACGTAGGTGGCGAGCGTTGTCCGGAATACTTGGGCGTAAAGGGCTCGTAGGCGGTTCGTCACGTCCGGGGTGAAAGCCCATCCTTTAACGGTGG
+
FGGGGGGGGGGGGGECFEFGG9EGGGGGAFGEFEGEGGGGGEGEGG@FGGGGF@7FFFEG@FEEGGGGGCFFFGGGGGGGFGFGC?F7F=FGFGGGGAFG,C9AF9=F+CF@CFF8+833,-:3,:=,<83,3,,8,<@@3,8,,,,83:,=,@=CF7***3,,*>**>*4<C,,?C,<3::B***<FC2C7CC8CG@+3;23A>0<C*1??5EE;8::7CEC*:++32@F*;*:*8*3<*;E7C/;C5CCCEC*:>:*1;@<5:7*)//29*+:5>F**)/+:7?FBDB55
@M03364:396:000000000-C9LGT:1:1101:18562:7400 1:N:0:10
ACTCCTACGGGAGGCAGCAGTGGGGAATATTGCACAATGGGCGCAAGCCTGATGCAGCGACGCCGCGTGCGGGATGGAGGCCTTCGGGTTGTAAACCGCTTTTGTTTGGGAGCAAGCCCTTCGGAGTGAATGTACCTTTCGAATAAGCACCGGCTAACTACGTGCCAGCAGCCGCGGTAATACGTAGGGTGCGAGCGTTATCCGGATTTATTGGGCGTAAAGGGCTCGTAGGCGGTTCGTCGCGTCCGGTGTGAAAGTCCATCGCCTAACGGTGGATCTGCGCCGGGTACGGGG
+
GGGGGGGGGGGGGGGGGGGGGGGGGGGGGGGGGGGGGGGGGGGGGGGGGGGGGGGGGGGGGGGGGGGGGEGGGGGGEGGGGGGGGGGGGGGGGGGGGGGGGGGGGGGGGGGGDGDFDDFBFFF8+8@F,,8,@3@<FFGGG7,@F,>@FGGG<<FEFGGGGGGGGGCGG,<FFDGEGGFCCFCGEFGCFFFGEGGGGGGEFECEE::8C@ECC9CFGGDCFGGC>C8?C8EEDGGG*CEE?=EGGGEEGEEGEGF7:CEF?77EEDGGFDGGGED97F9:=EEDCDG>C4>DD)
@M03364:396:000000000-C9LGT:1:1101:15740:7406 1:N:0:10
ACTCCTACGGGAGGCAGCAGTGGGGAATATTGCACAATGGGGGAAACCCTGATGCAGCAACGCCGCGTGAGTGATGACGGCCTTCGGGTTGTAAAGCTCTGTCTTCAGGGACGATAATGACGGTACCTGAGGAGGAAGCCACGGCTAACTACGTGCCAGCAGCCGCGGTCATACGTAGGTGGCGAGCGTTGTCCGGATTTACTGGGCGTAAAGGGAGCGTAGGCGGATTTTTAAGTGAGATGTGAAATACTCGGGCTTAACCTGAGTGCTGCATTTCAAACTGGAAGTCTAG
+
GGGGGGGGGGGGGGGGGGGGGGGGGGGGGGGGGGGGGGGGGGGGGGGGGGGGGGGGGGGGGGGGGGGGGGGGGGGGGGGGGGGGGGGGGGGGGGGGGGGGGGGGGGGGGGGGGGGFGGGGGFFGGGGGF,8+:>FGGGGGGGGGGGGGGGGGGGGGGGGGGGGGGGGGG*BFGGFGGGGGGGFGGGGGGGGGGGGGGGGGGGGGGGGGGCGGGGGGGGGGGGGGGG5?EGGGGGDFGCGGGGGGGGFGGGGGGGGGGGGGGGGGGGGGGGGGFGGGGGGGFFGGGGGFGFFG
@M03364:396:000000000-C9LGT:1:1101:6049:7432 1:N:0:10
ACTCCTACGGGAGGCAGCAGTGAGGAATATTGGTCAATGGGCGAGAGCCTGAACCAGCCAAGTAGCGTGCAGGACGACGGCCCTATGGGTTGTAAACTGCTTTTGTATGGGGATAAAGTGCTCCACGTGTGGAGTTTTGTAGGTACCATACGAATAAGGACCGGCTAATTCCGTGCCAGCAGCCGCGGTAATACGGAAGGTCCGGGCGTTATCCGGATTTATTGGGTTTAAAGGGAGCGTAGGCCGTGGATTAAGTGTGTTGTGAAATGTAGGCGCTCAACGTCTGACTTGC
+
GGGGGGGGGGGGGGGGGGGGGGGGGGGGGGGGGGGGGGGGGGGGGGGGGGGGGGGGGGGGGGGGGGGGGGGGGGGGGGGGGGGGGGGGGFGGGFFGGGGGGDFFGGGGGGGGGDFFBFGGGFGFFFGG84A88AFGFGFEGFFEFFGGGGGGDFGGGGGGGGGGGGGGGFGFGGGGGGGGGGGGGGGGGGDGGFGGGGGGGGGGGGGGGGGGGFGGGGGGGGGGGGGCEGGGGGGGGGGGGGGGEEC=E;9CFGF?CGGACEFGFFGGGGGGGFGGCCGFFFFGGGFFGFFG
@M03364:396:000000000-C9LGT:1:1101:26883:7439 1:N:0:10
ACTCCTACGGGAGGCAGCAGTGAGGAATATTGGTCAATGGGCGAGAGCCTGAACCAGCCAAGTAGCGTGCAGGATGACGGCCCTATGGGTTGTAAACTGCTTTGGTAGGGGGATGAGGGGCTCGCCGTGTGGAGGTTTGTCGGTATAATACGGAGAAGGACCGGCTAATACCGTGCCAGCAGCGGCGGTAATACGGAAGGTCCGGGCGTTATCCGGAGTTATGGGGTTGAAAGGGAGCGGAGGCCGTGGATTAAGTGTGTTGTGAAAGGTAGGCGCGCAACGTCTGACTTGC
+
GGGGFFGGGGGGGGGGGGGGGFFGGCFEGGDFGCEFGGGGGGGGDGGGGGFGDGFGGFCFFGCECFGGG:CFGGGGFFGGC@=FD@FFGC4@BFGGCGGG9?FAEBEEFFC++++B5A++:+8+3+@@@,@+8:++3,88,+@3,+,@CC9D:7**@CEE@:CF>7*>;,?<E=<1<@<:<FF*<:BEE:?FGGEGEEEG<AEEGGEE:?E8E+;?8*/0+3+0;;*2*+<?<88@EEC*:EEAC7*:E;+<<+<9>FE*;80:::C**2AFC?E>)/:<BDC5CDCFF=?F
@M03364:396:000000000-C9LGT:1:1101:20929:7454 1:N:0:10
ACTCCTACGGGAGGCAGCAGTGGGGAATATTGCACAATGGGCGAAAGCCTGATGCAGCAACGCCGCGTGAGCGATGAAGGCCTTCGGGTCGTAAAGCTCTGTCCTCAAGGAAGATAATGACGGTACTTGCGGAGGAAGCCCCGGCTAACTACGTGCCAGCAGCCGCGGTCATACGTAGGGGGCTAGCGTTATCCGGAATTACTGGGCGTAAAGGGTGCGTAGGTGGTTTCTTAAGTCAGAGGTGAAAGGCTACGGCTCAACCGTAGTAAGCCTTTGAAACTGGGAAACTTGAGG
+
GGGGGGGGGGGGGGGGGGGGGGGGGGGGCGGAFFGGGGGGGGGGGGGGGGGGGGGGGGGGGGGGGGGGGGG8FGGGGGGG?GGGGGGCGGGGGGGGGGGGGGAFFGFBFFGFFGF<<FEBE4@C+BA<888+88@+@=FGGEGCFGECBFFGBFGGGGGFFGCGEGCCB4=FGGGGGCEGGEGGGCAF<<7:CFEEEEGCCFFGFFFG*:EGGGCGGG>8CEC@CFCEGF?F7?FECGGFGGGF?CFFGGD?CGCEGEGGCFGGGGGD7FF6*A7:>F?7B=CFGGGFGFFFG*
@M03364:396:000000000-C9LGT:1:1101:7631:7456 1:N:0:10
ACTCCTACGGGAGGCAGCAGTGAGGAATATTGGTCAATGGGCGGAAGCCTGAACCAGCCAAGTCGCGTGAAGGATGAAGGTATTATGTATTGTAAACTTCTTTAGCAGTGGAGAAATAAGGGAGTCGAGACTCCTGATGCTAGTACACTGAGAATAAGGATCGGCTAACTCCGTGCCAGCAGCCGCGGTAATACGGAGGATCCGAGCGTTATCCGGATTTATTGGGTTTAAAGGGTGCGCAGGCGGCCTTGCAAGTCAGCGGTCAAATCGTGGAGCTCAACTCCATTCCGCCGT
+
GGGGGGGGGGGGGGGGGGGGGGGGGGGGFGGGGFGGGGGGGGGGGGGGGGGGGGGGGGGGEFFGGGGGGGGGGGGGGGGGG,FFGGGGGGFGGGGGGGGGGGGDGGGGGGGGGG<DFCFFBEE++BCC8,8::?FEFFGGGFGGGGGGGGGGFFGG<FGF@FGGGGDFF<EGGGGGGGGGGGGGGGGGG>CFGGGGGGGGGGGDFGEGGGDGGGGDG5EFG9FGCE=*=?F?FGGGGEGGGGEEGGEG=FGGGGGCGGE?EEDEDF9CGGEF<AFFGGCFFFFGFGF@FFFGG5
@M03364:396:000000000-C9LGT:1:1101:15294:7481 1:N:0:10
ACTCCTACGGGAGGCAGCAGTGGGGAATATTGCACAATGGAGGGAACTCTGATGCAGCGACGCCGCGTGAGTGAGGAAGTATTTCGGTATGTAAAGCTCTATCAGCAGGGAAGATAATGACGGTTCCTGAGTAAGAAGCACCGGCTAAATACGTGCCAGCAGCCGCGGTCATACGTATGGTGCAAGCGTTATCCGGATTTACTGGGTGTAAAGGGAGTGCAGGCGGTCTTGCAAGTCTGAAGTGAAAACCCTGGGCTCAACCCTGGGATTGCTTTGGAAACTGTAGGACTGG
+
GGGGGGGGGGGGGGGGGGGGGGGGGGGGGGGGGGGGGGGFFGGGGGGGGGGGGGGGGGGGGGGGGGGGGGGGGGGGGGGGGGGGGGGGGGGGGGGGGGGGGGGGGGGGGGGGGGGGGGGFG-@B+BFF?5AE<,C<FGGGGGGGGGCGGGGGGGGGGGGGGGGGGGGGG*>FGGGGGGGGGGGGGGGGGGGGGGGGGGGGGGGGGGGGGGGGGGGGGGGGGGGGGGGGGGGGGGGGGGGGFFFGFFGFGGGGGGGGGGGGGGGGFGGFFGGGGGGGGGFGFFGGFGGFGFFG
@M03364:396:000000000-C9LGT:1:1101:8593:7484 1:N:0:10
ACTCCTACGGGAGGCAGCAGTGGGGAATATTGCACAATGGAGGGAACTCTGATGCAGCGACGCCGCGTGAGTGAAGAAGTATTTCGGTATGTAAAGCTCTATCAGCAGGGAAGAAGACGACGGTACCTGACTAAGAAGCCCCGGCTAACTACGTGCCAGCAGCCGCGGTAATACGTAGGGGGCAAGCGTTATCCGGATTTACTGGGTGTAAAGGGAGCGTAGACGGCGGTGCAAGTCTGAAGTGAAAGGCGGGGGCTCAACTCCCGGATTGCTTTGGAAACTGCATGGCTAG
+
GGGGGGGGGGGGGGGGGGGGGGGGGGGGGGGGGGGGGGGGGGGGGGGGGGGGGGGGGGGGGGGGGGGGGGGGGGGGGGGGGGGGGGGGGGGGGGGGGGGGGGGGGGGGGGGGGGFGFGGFG+@B3BFG8,8:C<>FFGGGGGGGGGGGGGGGEGGGGGGGGGGGGGGGG*=FGGGGGGGGGGGGGGGGGGGGGGGGEGEGGGGGGGGGGGGGGGGGGGGGGGGGGGEEGGGGGGGFGFGGGGGFEFGGGGGGGGGGGDGGEFGGGDGGGGGGGGGGGGGGFFGGGGGFGFFG
@M03364:396:000000000-C9LGT:1:1101:26783:7487 1:N:0:10
ACTCCTACGGGAGGCAGCAGTGAGGAATATTGGTCAATGGCCGAGAGGCTGAACCAGCCAAGTAGCGTGCAGGATGACGGCCCTATGGGTTGTAAACTGCTTTTATACGGGGATAAAGTCAGCTACGTGTAGTTGTTTGCAGGTACCGTATGAATAAGGACCGGCTAATTCCGTGCCAGCAGCCGCGGTAATACGGAAGGTCCGGGCGTTATCCGGATTTATTGGGTTTAAAGGGAGCGCAGGCCGTCTGTTAAGCGTGTTGTGAAATGTAGACGCCCAACGTCTGAATTGC
+
GGGGGGGGGGGGGGGGGGGGGGGGGGGGGGGGGGGGGGGGGGGGGGGGGGGGGGGGGGGGGGFGGGGGGGGGGGGGGGGGGGGGGFGGGGGGEGGGGGGGGGGCFFG?FEGGG>=DAEEE9CB<5CFF4488<,5FEFGFGGGFGGGFFG>F8CFGGGGGGGGGGGGGGFFGGGGGGGGGGGGGGGGGF>FGGGFGGGGGFGGGGGGGEEGGGGGGGCECGGFGGG8C5CFGGGGGGGGGDEGGGGEGGGGGFFGGGGGCCCFEFFGGGGE>7ECDGGEGEF=FGG7@FFFG
@M03364:396:000000000-C9LGT:1:1101:14943:7502 1:N:0:10
ACTCCTACGGGAGGCAGCAGTGGGGAATCTTCCGCAATGGGCGAAAGCCTGACGGAGCAACGCCGCGTGAGTGAAGAAGGTTTTCGGATCGTAAAGCTCTGTTGTCAGGGACGAGAAACGAGGTTAGGAGATGAGCTTCGTAGGACGGTACCTGGCGAGAAAGCCACGGCTAACTACGTGCCAGCAGCCGCGGTAATACGTAGGTGGCGAGCGTTGTCCGGAATTATTGGGCGTAAAGGGTGCGCAGGCGGTTGAGTAAGACAGATGTGAAATCCCCGAGCTTAACTCGGGAAT
+
GGGGGGGGGGGGGGGGGGGGGGGGGGGGGGGGGGGGGGGGGGGGGGGGGGGGGGGGGGGGGGGGGGGGGGGGGGGGGGGGGGGGGGGGGGGGGGGGGGGGGGGDGFFEFGGGGGCG>>F@F6@83BFG:,@:@@AFFGGGGGGFGGGGGGCGFGGGGGGGGGGGGGGGGGGEGGGGGGGGGGGGGGGGFGGGGGGGGGGGGGGGGGGFEEGGGGGGGGGGGGGGGGGGGGGGGGEGFGGGGGGGGGGGGGGGGGGGGGGGFGGGGGGGGGGGGCGFGGGGFFGGGGGFGFFGCC
@M03364:396:000000000-C9LGT:1:1101:12282:7506 1:N:0:10
ACTCCTACGGGAGGCAGCAGTGGGGAATATTGCACAATGGGGGAAACCCTGATGCAGCAACGCCGCGTGAGTGATGACGGCCTTCGGGTTGTAAAGCTCTGTCTTCAGGGACGATAATGACGGTACCTGAGGAGGAAGCCACGGCTAACTACGTGCCAGCAGCCGCGGTAATACGTAGGTGGCGAGCGTTGTCCGGATTTACTGGGCGTAAAGGGAGCGTAGGCGGATTTTTAAGTGAGATGTGAAATACTCGGGCTTAACCTGAGTGCTGCATTTCAAACTGGAAGTCTAG
+
GGGGGGGGGGGGGGGGGGGGGGGGGGGGGGGGGGGGGGGGGGGGGGGGGGGGGGGGGGGGGGGGGGGGGGGGGGGGGGGGGGGGGGGGGGGGGGGGGGGGGGGGGGGGGGGGGGGGCGGGGBFC+BFF5,838BF7DFGGGGGGGG>FGGFGGGGGGGGGGGGGGGGGG=CFGGGFGGGGGGGGGGGGGGGGGGGGGGGGGGGGGGDGGGGGGGGGGGGGGGGGGGCEEGGGGFGGGGGGGGGGGCGGGFGGGGEGGGGGEGGGGGGGGGGGGGGGGGGGFFGGCGFFGF4C
@M03364:396:000000000-C9LGT:1:1101:19574:7506 1:N:0:10
ACTCCTACGGGAGGCAGCAGTGGGGAATATTGCACAATGGGCGGAAGCCTGATGCAGCGACGCCGCGTGGGGGATGACGGCCTTCGGGTTGTAAACCTCTTTCACCAAGGACGAAGCGGGAGTGACGGTACTTGGGGAAGAAGCACCGGCTAACTACGTGCCAGCAGCCGCGGTAATACGTAGGGTGCGAGCGTTGTCCGGAATTATTGGGCGTAAAGAGCTCGTAGGCGGCTCGTTGCGTCTACCGTGAAAACTGGAGGCTTAACCTTCAGCTTGCGGTGGATACGGGCGGGC
+
GGGGGGGGGGGGGGGGGGGGGGGGGGGGGGGGGGGGGGGGGGGGGGGGGGGGGGGGGGGGGGGGGGGGGGGGGGGGGGGGGGGGGGGGGGGGGGGGGGGGGGGGGGGCFGGGGGFGFEFC*@C,@FFG8*6?3>F,<F:FG?FGFGFGDGGGCFGGGGGGGGGGGGGGGCCGGGGGGGGGFGGGGGGGGCEGGGGGGFGGGEEFGGGGGGGGGGGGGGGGGGGGGGGGGGGGGGGGGGGGGGECCFGFGGFGGGGGGGGGDFFGGGGGGGGGGGGGGGGGFFCFGGGFGFFDG3
@M03364:396:000000000-C9LGT:1:1101:24544:7525 1:N:0:10
ACTCCTACGGGAGGCAGCAGTGGGGAATCTTGCACAATGGGCGGAAGCCTGATGCAGCGACGCCGCGTGCGGGACGAAGGCCTTCGGGCTGTAAACCGCTTTCAGCAGGGACGAGGCGAAAGTGGCGGGCCCTGCGGAAGAAGCCCCGGCTAACTACGTGCCAGCAGCCGCGGTAATACGTAGGGGGCAAGCGTTATCCGGATTCATTGGGCGTAAAGCGCGCGTAGGCGGCCAGCCTGGTCGGGAGTCAAATCCGGGGGCTCAACCCCCGTCCGCTCCCGATACCGGCCGGCC
+
GGGGGGGGGGGGGGGGGGGGGGGGGGGGGGGGGGGGGGGGGGGGGGGGGGGGGGGGGGGGGGGGGGGGGGGGGGGGGGGGGGGGGGGGGGGGGGGGGGGGGGG9EGGGGGFGGGGGFGG*>*??,>FG1*4=*8=*=<FEGEGGCEGGGGCEFGGDFGFFGGFGGGGGGCGGGEGGGGGGFFFGGGGGGCFGGEEGGGGGGGGCGGGGGGGGGGCEGGGEGEE81CEGGGGGGGGGGGGGGFEDG=EECFGGGGGGGEGGG?CGF:GGGGGDDGEG57GG>57DCGGFGFFDD)
@M03364:396:000000000-C9LGT:1:1101:21699:7538 1:N:0:10
ACTCCTACGGGAGGCAGCAGTGGGGAATCTTCCGCAATGGACGAAAGTCTGACGGAGCAACGCCGCGTGAACGATGACGGCCTTCGGGTTGTAAAGTTCTGTTATACGGGACGAATGGCGTAGCGGTCGATACCCGTTACGAGTGACGGTACCGTAAGAGAAAGCCACGGCTAACTACGTGCCAGCAGCCGCGGTAATACGTAGGTGGCAAGCGTTGTCCGGAATTATTGGGCGTAAAGGGCGCGCAGGCGGCGTCGTAAGTCGGTCTTAAAAGTGCGGGGCTTAACCCCGTGG
+
GGGGGGGGGGGGGGGGGGGGGGGGGGGGGGGGGGGGGGGGGGGGGGGGGGGGGGGGGGGGGGGGGGGGGGGGGGGGGGGGGGGGGGGGGGGEGGGGFGGGGGGGGGGGGGGGGEGGFFGGEFFD@@BF+58,5FGGGGGGGFFGG9FFGGGGGGGGGGFEGGGGGGGGG=EGDGGGGGGGFGGGGGGGGGGGGGEGGGGCEEFGGGGGGGGGGGECGGGFCE>EFGFGGGGGGGCGGGCFGGECCG=CEEGGC5859:CFC<FGD97DCG7FFGFDGGEGFFGGFGGFGFBC33
@M03364:396:000000000-C9LGT:1:1101:14112:7542 1:N:0:10
ACTCCTACGGGAGGCAGCAGTGGGGAATTTTGGACAATGGGCGCAAGCCTGATCCAGCTATTCCGCGTGTGGGATGAAGGCCCTCGGGTTGTAAACCACTTTTGTAGAGAACGAAAAGACATCATCGAATAAATGGTGTTGCTGACGGTACTCTAAGAATAAGCACCGGCTAACTACGTGCCAGCAGCCGCGGTAATACGTAGGGTGCGAGCGTTAATCGGAATTACTGGGCGTAAAGGGTGCGCAGGCGGTTGAGTAAGACAGATGTGAAATCCCCGAGCTTAACTCGGGAAT
+
GGGGGGGGGGGGGGGGGGGGGGGGGGGGGGGGGGGGGGGGGGGGGGGGGGGGGGGGGGGGGGGGGGGGGGGGGGGGGGGGGGGGGGGGGGGGGGGGGGGGGGGGGGGFFGGGGGGG:FGG=?F,,CFC,:A,,<F9FEGGGGGGGGGGGGGGGGGGGGGGGGGGGGGGGGGGGGGGGGGGGGGGGGGGGGGGGGGGGGGGGGGGGGGGGEGGGEGGGGGGGGGGGGGGGGGGGGGGGGGGGGGGGGGGGGGEGGGEGGGGFGFG?>FGGGGGGGFG<GDGFEGFGGF?DFFDG4
@M03364:396:000000000-C9LGT:1:1101:11969:7549 1:N:0:10
ACTCCTACGGGAGGCAGCAGTGGGGAATTTTGGACAATGGGCGCAAGCCTGATCCAGCTATTCCGCGTGTGGGATGAAGGCCCTCGGGTTGTAAACCACTTTTGTAGAGAACGAAAAGACATCTTCGAATAAAGGATGTTGCTGACGGTACTCTAAGAATAAGCACCGGCTAACTACGTGCCAGCAGCCGCGGTAATACGTAGGGTGCGAGCGTTAATCGGAATTACTGGGCGTAAAGGGTGCGCAGGCGGTTGAGTAAGACAGATGTGAAATCCCCGAGCTTAACTCGGGAAT
+
GGGGGGGGGGGGGGGGGGGGGGGGGGGGGGGGGGGGGGGGGGGGGGGGGGGGGGGGGGGGGGGGGGGGGGGGGGGGGGGGGGGGGGGGGGGGGGGGGGGGGGGGGGGAFGGFGGGG>FGGFFFCFFGG,:A?,CFFFGGGGGGGGGGGGGGGGGGGGGGGGFGGGGGGGGGGGGGGGGGGGGGGGGGGGGGGGGGGGGGGGGGGGGGGGGGGGFGGGGGGGGGGGGGGGGGGGGGGFGGGGGGGGGGGGGGGGGFGGGGGGGGGGGGGGGG>FFAFGGGGFFGGGGGFGFFCG5
@M03364:396:000000000-C9LGT:1:1101:24008:7550 1:N:0:10
ACTCCTACGGGAGGCAGCAGTGGGGAATCTTCCGCAATGGGCGAAAGCCTGACGGAGCAACGCCGCGTGAGTGATGACGGCCTTCGGGTTGTAAAGCTCTGTGACCGGGGACGAACGGTCTGTTAGCTACTACCTTATGGAAGTGACAGTACCCGGATAGCAAGCCACGGCTAACTACGTGCCAGCAGCCGCGGTAATACGTAGGTGGCAAGCGTTGTCCGGAATTATTGGTCGTAAAGCGCGCGCAGGCGGCTTCCTAAGTCCATCTTAAAAGTGCGGGGCTTAACCCCGTG
+
GGGGGGGGGGGGGGGGGGGGGGGGGGGGGGGGGGGGGGGGGGGGGGGGGGGGGGGGGGGGGGGGGGGGGGGGGGGGGGGGGGGGGGGGGGGGGGGGGGGGGGGAFEGCGGGGGG=F+>FEG<@,8@FG<,8<38@CFGGGF9FFG;AFGGGGGGGGGGGGGGGGGGGGG*CFGGGGGGGGGGGGGGGGGGGGGCGGGGGGGFFGGGGCGGGGGGGGDGGGGGGGGGCFGGGGGGGGGGGGGGGGGGGGGGGGDGGGFFF?FEGGFGGGGGC7DGGGGGGGFFGFGGDFGEFDG
@M03364:396:000000000-C9LGT:1:1101:21485:7558 1:N:0:10
ACTCCTACGGGAGGCAGCAGTAAGGAATATTGGTCAATGGACGCAAGTCTGAACCAGCCATGCCGCGTGAAGGATGAAGGTCCTCTGGATTGTAAACTTCTTTTATAGGGGGCGAAAAAAGGGTTTTCTCACTCACTTGACAGTACCCTATGAATAAGCACCGGCTAACTCCGTGCCAGCAGCCGCGGTAATACGGAGGGTGCAAGCGTTATCCGGATTCACTGGGTTTAAAGGGTGCGTAGGCGGGTAGGTAAGTCAGAGGTGAAATCCTGGAGCTTAACTCCAGAACTGCCT
+
GGGGGGGGGGGGGGGGGGGGGGGGGGGGGGGGGGGGGGGGGGGGGGGGGGGGGGGGGGGGGGGGGGGGGGGGGGGGGGGGGGGGGGGGGGGGGGGGGGGGGGGGGGGGGGGGGG@FEFFGF:B::BDG<,9:<E<DFFFAFCGFAFGGGGGGFGGGGGGGGGGEFGGGGAAFGGGGGGGGGGGGGGGGGGGGGGGGEGGDGGGGGGGGGGGGGGGGGGGGGGGGGGCGCGGGGGGGGGGGGGEGGGGGGGGGGGGGFGGGGGCGGGGGGGGGC6CFGGGGFFGFDGFFGFFFGF
@M03364:396:000000000-C9LGT:1:1101:15014:7566 1:N:0:10
ACTCCTACGGGAGGCAGCAGTGGGGAATCTTCCGCAATGGGCGCAAGCCTGACGGAGCAACGCCGCGTGAGTGAAGAAGGGTTTCGACTCGTAAAGCTCTGTTGTCGGGGACGAATGTGGAGGTTGTGAGTAACAGCTTCCAATGACGGTACCTGACGAGGAAGCCACGGCTAACTACGTGCCAGCAGCCGCGGTAATACGTAGGTGGCGAGCGTTGTCCGGATTTACTGGGCGTAAAGGGAGCGTAGGCGGATTTTTAAGTGAGATGTGAAATACTCGGGCTTAACCTGAGTG
+
GGGGGGGGGGGGGGGGGGGGGGGGGGGGGGGGGGGGGGGGGGGGGGGGGGGDFFGGGGGGGGGGGGGGGGGGGGGGGGGGGGGGGGGGGCFGGGGGGGGGGGGGGDGEEGGGGGCCEGF9:3B8,:CF,,83@FF,8FFGGC9EFE>CFCD<FFFGGGGF@FGGGFCGG*BFGGGGGGGGGGGGGGGGGGGGGFBEGGGGGGFGGGGGGGGGGGGGGGGGGGDGGF<FGGGDGGEGGGGGGGGGGEGEGGGGCEEGGGGGGGDCFFFGGGGGCFFGGDEGFECFCCCFF>FFD>
@M03364:396:000000000-C9LGT:1:1101:18170:7568 1:N:0:10
ACTCCTACGGGAGGCAGCAGTGAGGAATATTGGTCAATGGGCGAGAGCCTGAACCAGCCAAGCCGCGTGAGGGAAGAAGGCGCTCAGCGTCGTAAACCTCTTTAGCCGGGGGACAAAACCTCCTCGCGCTGGAGGCTTGAGAGTACCCGGAGAATAAGCATCGGCTAACTCCGTGCCAGCAGCCGCGGTAATACGGAGGATGCGAGCGTTATCCGGATTTATTGGGTTTAAAGGGTGCGCAGGCGGACATTCAAGTCTGCGGTCAAATTCCGGGGCTCAACCCCGGCCAGCCGT
+
GFGFGGEFGEGEEDEGGGGGGCFFFFGGFGGGGGFGFGFFFGGGCGGFFFGGFCFFF@FCFFGGGGGGGFGFECCFFGGFFCGFGGFFEFGGGFFEEECFGGFFGFEEGEG@FEBF88BBFF@,<CFF+*358>FGFFGFC,?DGGGFEGCF:CF@FFGGGGGGGGDFF<FGGCFGFFC:+<B@FGEGG5C<CFCD5EGGGGCEGGDEEGGGE@E>*;EF?C<AEC888+3<EFEFG=CCC=CEG=EGEFGGC+<CGCCFGDDE5DFC7C?D7CCDGCEF75E<755>D@5FD*
@M03364:396:000000000-C9LGT:1:1101:15553:7572 1:N:0:10
GTGCCAGCCGCCGCGGTAATACGTAGGGGGCTAGCGTTATCCGGATTTACTGGGCGTAAAGGGTGCGTAGGTGGTCTCTTAAGTCAGGAGTGAAAGGCTACGGCTTAACCGTAGTAAGCTCTTGGAACTGAGAGACTTGAGTGCAGGAGAGGAAAGTGGAATTCCTAGTGTAGCGGTGAAATGCGTAGATATTAGGAGGAACACCAGTAGCGAAGGCGGCTTTCTGGACTGTAACTGACACTGAGGCACGAAAGCGTGGGGAGCAAACAGGATTAGAAACCCGGGTAGTCC
+
GGGGGGGG<FGGGGGGGGGGFGGGGGGGGGGGGGGGGGEGGGGGGEGFFGGGGGGGFGGGGGGGGGGGGGGGGGGGGGGGGGGFGGGG@FGGGGGGGGGFEGGGGGGDGGGGGGGG?FFGFFA,5:FF8,8:,:>8>FEGFGGFG>F7FFGG8FCFGGGGGGGGGGGGGFFFEGGGGGFGFCGGGEGE@FGGGGGGGGGGGDGFDCFGGGFGGGGGGGC>=EGGGGF?FGGGFGGGGGGGGGGGGGGGGGGGGGGGGGGGD8DGGGGGGGGGGGGGDDGG@EGGGGGFGF?
@M03364:396:000000000-C9LGT:1:1101:11105:7592 1:N:0:10
ACTCCTACGGGAGGCAGCAGTGGGGAATCTTCCGCAATGGACGAAAGTCTGACGGAGCAACGCCGCGTGAACGATGACGGCCTTCGGGTTGTAAAGTTCTGTTATACGGGACGAATGGCGTAGCCGTCCCTCCCCGTTACGAGTGACGGTACCGTAAGAGAAAGCCACGGCTAACTACGTGCCAGCAGCCGCGGTAATACGTAGGTGGCAAGCGTTGTCCGGAATTATTGGGCGTAAAGGGCGCGCAGGCGGCGTCGTAAGTCGGTCTTAAAAGTGCGGGGCTTAACCCCGTGG
+
GGGGGGGGGGGGGGGGGGGGGGGGGGGGGGGGGGGGGGGGGGGGGGGGGGGGGGGGGGGGGGGGGGGGGGGGGGGGGGGGGGGGGGGGGGGGGGGGGGGGGGGCFCFFGGGGGGGGGGGE:+@7,8B>5+7,88C7FF*<:>C@FA;CEGGGGGGG@FFGGGGGG:7FE1=FEGGGGGGFFGGFGGGFCFFCECCEGFF?CCFCGGGGDCGGGGGGGEGGCECEGGFFFGGGFGECGGFFGGGGGG8>E=EGGGG5D:::;AF==DEDGGGGGGGGCGGGFFGFGGG*9@B7D)
@M03364:396:000000000-C9LGT:1:1101:13366:7601 1:N:0:10
ACTCCTACGGGAGGCAGCAGTGGGGAATATTGCACAATGGAGGAAACTCTGATGCAGCGACGCCGCGTGAGCGATGAAGTATTTCGGTATGTAAAGCTCTATCAGCAGGGAAGATAATGACGGTACCTGACTAAGAAGCTCCGGCTAAATACGTGCCAGCAGCCGCGGTCATACGTATGGAGCAAGCGTTATCCGGATTTACTGGGTGTAAAGGGAGCGTAGGCGGTCTTGCAAGTCTGAAGTGAAAACCCTGGGCTCAACCCTGGGATTGCTTTGGAAACTGTAGGACTGG
+
GGGGGGGGGGGGGGGGGGGGGGGGGGGGGGGGGGGGGGGGFGGGGGGGGGGGGGGGGGGGGGGGGGGGGGGGGGGGGGGGGGGGGGGGGGGGGGGGGGGGGGGGGGGGGGGGGGGGFGGFG7@B+BFG,:88<C,,9FFGGGGGGG@FGGFFDFGGGGGGGGGGGGGGG*BFGGGGGGGGGGGGGGGGGGGGGGGGGGGGGGGGGGGGGGGGGGGGGGGGGGGGGGGDGGGGGGGGGGGGGGGGGGGGGDGGGGGGGGGGGGGGGGGGGGGGGGGGGGGGFFGGCFGFGFFG
@M03364:396:000000000-C9LGT:1:1101:17990:7616 1:N:0:10
ACTCCTACGGGAGGCAGCAGTGAGGAATATTGGTCAATGGCCGAGAGGCTGAACCAGCCAAGTAGCGTGCAGGATGACGGCCCTATGGGTTGTAAACTGCTTTTATACGGGGATAAAGTCCGCTACGTTTAGTTGTTTGCAGGTACCGTATGAATAAGGACCGGCTAATTCCGTGCCAGCAGCCGCGGTAATACGGAAGGTCCGGGCGTTATCCGGATTTATTGGGTTTAAAGGGAGCGTAGGCCGTGGATTAAGTGTGTTGTGAAATGTAGGCGCTCAACGTCTGACTTGC
+
GGGGGGGGGGGGGGGGGGGGGGGGGGGGGGGGGGGGGGGGGGGGGGGDGGGGGGGGGGGGDGFGGGGGGGGGGGGGGGGGGGGGGGGGGGGDEGGGGGGGGGGGGGG<FGGGGGGG9EFF,-@C+@FF,:A8<,CDFEFFGGCFFFDFGDEFEFGGGGGGGGGGGG7FC=DGGGGGGGGGGGFFGGGDFGGGGGGGGGGGGGGGGGGGGGGFFGGECEGCFGGFGGCEEFFGFGEC8CGG5CGGGG8>C8CFFCGG7@EGCE<E<CF7:CEGGGE39DG=55=CCGDFG=*2
@M03364:396:000000000-C9LGT:1:1101:22154:7618 1:N:0:10
ACTCCTACGGGAGGCAGCAGTGGGGAATATTGCACAATGGGCGAAAGCCTGATGCAGCAACGCCGCGTGAGCGATGAAGGCCTTCGGGTCGTAAAGCTCTGTCCTCAAGGAAGATAATGACGGTACTTAAGTAGGAAGCCCCGGCTAACTACGTGCCAGCAGCCGCGGTCATACGTAGGGGGCTAGCGTTATCCGGAATGATTGGGCGTAAAGGGTGCGTAGGCGGCCTGTTAAGTCTGAAGTGAAAGGTACCGGCTCAACCGGTACAGGCTTTGGAAACTGGCAGGCTGGAGG
+
GGGGGGGGGGGGGGGGGGGGGGGGGGGGGGGGGGGGGGGGGGGGGGGGGGGGGGGGGGGGGGGGGGGGGGGGGGGGGGGGGGGGGGGGGGGGGGGGGGGGGGGGGGGGGGGGGGGG?FFAFB@B+BFF,,9,,<B<CFGGGGGGGGFGGGGGGGGGGGGGGGGGGGGGG5BFGGGGGGGGGGGGGGGGGGGGGGGGGGGGGFGGGGGGGGGGGGGGGGGGGGGGGGGGGGGGGGGGGGGGGGGGGGGGGGGGGGGGGGGGGGGGGGGGGGF7CGGGGGGC?FGFFGGF:4>C<C
@M03364:396:000000000-C9LGT:1:1101:26146:7626 1:N:0:10
ACTCCTACGGGAGGCAGCAGTAGGGAATTTTCGTCAATGGGCGCAAGCCTGAACGAGCAATGCCGCGTGAACGAGGAAGGTCTTCGGATCGTAAAGTTCTGTTGAGAGGGAAAAAGGAACACCCCAGGCAATGCTGGTGAAGTGATATTACCTTTCGAGGAAGTCACGGCTAACTACGTGCCAGCAGCCGCGGTAATACGTAGGTGGCGAGCGTTATCCGGAATGATTGGGCGTAAAGGGTGCGTAGGCGGCCTGTTAAGTCTGAAGTGAAAGGTACCGGCTCAACCGGTAC
+
GGGGGGGGGGGGGGGGGGGGGGGGGGGGGGGGGGGGGGGGGGGGGGGGGGGGGGGGGGGGGGGGGGGGGGGGGGGGGGGGGGGGGGGGGGGGGGGGGGGGGGGGGGGFFGGGGGGG:<EF<BF++8BF+,8:,BFFGGGFGGGF@FFFGGGGGGGGGGFGGGGGGGGGGGGGGGGGGGGGGGGGGGGGGGGGGFGGGGGGGGGGGGGGGGGGGGGGGGGGGGGGGGGGGGGGGGGGGGGGGGGGGGGGGGGGGGGGGGGG?97FFCFFGFGFGCFGFGGGFFGGGGGFGFFG
@M03364:396:000000000-C9LGT:1:1101:27335:7657 1:N:0:10
ACTCCTACGGGAGGCAGCAGTGGGGAATATTGCACAATGGGCGGAAGCCTGATGCAGCGACGCCGCGTGGGGGATGACGGCCTTCGGGTTGTAAACCTCTTTCACCAAGGACGAAGCGGGATTTACGGTTCTTGGGGAAGAAGCACCGGCTAACTACGTGCCAGCAGCCGCGGTAATACGTAGGGTGCGAGCGTTGTCCGGAATTATTGGGCGTAAAGAGCTCGTAGGCGGCTCGTTGCGTCTACCGTGAAAACTGGAGGCTTAACCTTCAGCTTGCGGTGGATACGGGCGGGC
+
GGGGGGGGGGGGGGGGGGGGGGGGGGGGGGGGGFGGFGGGGGGGDGGGGGGGGGGGGGGGGGGGGGGGGGGGGGGGGGGGGGGGGGGGGGGGGFGGGGGGGGGFGEFCFGGGGG+>7+8@3*@3@EFC8*63,3,,5*<:FCGG7<CGGGGC,CCFGGGGGGF:CBFGG:CFDGE>CFGGGGGDD@EGE8EEECCEGGGGGGDCCGGCFGGGGGGCFFFGGGFGG*8CFGGGGGGGGFGGGGG5CFCFFG>CFGDFDC=CEGCGGGGGGGGGGGGGGGCG:75C><D>GEFG))
@M03364:396:000000000-C9LGT:1:1101:9386:7668 1:N:0:10
ACTCCTACGGGAGGCAGCAGTGAGGAATATTGGTCAATGGATGAGAGTCTGAACCAGCCAAGTAGCGTGCAGGACGACGGCCCTATGGGTTGTAAACTGCTTTTGTACGGGGATAAAGGAGCTTACGTGTACGTTTTTGCAGGTACCGTACGAATAAGGACCGGCTAATTCCGTGCCAGCAGCCGCGGTAATACGGAAGGTCCGGGCGTTATCCGGATTTATTGGGTTTAAAGGGAGCGCAGGCTGTCGGTTAAGCGTGTTGTGAAATGTAGGTGCCCAACACCTGCACTGC
+
GGGGGGGGGGGGGGGGGGGGGGGGGGGGGGGGGGGGGGGGGGGGGGGGGGGGGGGGGGGGGGGGGGGGGGGGGGGGGGGGGGGGGGGGGGGGGGGGGGGGGGGGGGGGGGGGGGGFAFF<FGGGFFGF,8A54BFFFGGGGGGFFFGGGGGG>FFGGGGGGGGGGGGGGFFGGGGGGGGGGGGGGGGGGGGGGGGGGGGGGGGGGGGGGGGGGGGGGEEFGGGGGGG5EGGGGGGGGGGGDEGGGGCFGGGEGGGFG8CC6@FGDGGGGGGGGGFGGGFGFFGGGGGFGFFG
@M03364:396:000000000-C9LGT:1:1101:20909:7682 1:N:0:10
ACTCCTACGGGAGGCAGCAGTGGGGAATCTTCCGCAATGGACGAAAGTCTGACGGAGCAACGCCGCGTGAACGATGAAGGTCTTCGGATTGTAAAGTTCTGTGATCCGGGACGAAGGCATCCGTTGAGCCCCTTGATTGATGTTGACGGTACCGGAAAAGCAAGCCACGGCTAACTACGTGCCAGCAGCCGCGGTAATACGTAGGTGGCAAGCGTTGTCCGGAATTATTGGGCGTAAAGCGCGCGCAGGCGGCCGTGCAAGTCCATCTTAAAAGCGTGGGGCTTAACCCCATGG
+
GGGGGGGGGGGGGGGGGGGGGGGGGGGGGGGGGGGGGGGGGGGGGGGGGGGGGGGGGGGGGGGGGGGGGGGGGGGGGGGGGGGGGGGDGGGGGGGGGGGGGGGGGGGGGGGGGGFG=FFGG9B3BFGG,,8+:B,C@FFCFFGGG9FFCGCFGGGGGGGGGGGGGGGGG<CGGGGGGGGGGGGGGGGGGGGGGGGGGGGGGGGGGGGGGGGGGGGGGGGGGGCGGGGGGGGGGGCGGGGGGGGGGGGGGGGGGGGGGGGGGGGGGGGGFGGGGGGGGGGGFFGFGFFFGFBFG4
@M03364:396:000000000-C9LGT:1:1101:11637:7689 1:N:0:10
ACTCCTACGGGAGGCAGCAGTGAGGAATATTGGTCAATGGGCGAGAGCCTGAACCAGCCAAGTAGCGTGCGGGATGAAGGCCCTATGGGTTGTAAACCGCTTTTACGGGGGGATAAAGTGAGTGACGTGTCATTCATTGCAGGTACCCCGCGAATAAGGACCGGCTAATTCCGTGCCAGCAGCCGCGGTAATACGGAAGGTCCGGGCGTTATCCGGATTTATTGGGTTTAAAGGGAGCACAGGCCGGCTGTCAAGCGTGTTGTGAAATGTAGGCGCTCAACGCCTGACTTGC
+
GGGGGGGGGGGGGGGGGGGGGGGGGGGGGGGGGGGGGGGGGGGGGGGGGGGGGGGGGGGGGGGGGGGGGGGGGGGGGGGGGGGGGGGGGGGGGGGGGGGGGGGGGGGFGGGGGGGG,?FFC9F9>@FG+?=,?FF9CFGGGGGGGGGGGGGG:EGGGGGGGGGGGGGGGFGGGGGGGGGGGGGGGGGGGCEGGGGGGGGGGGGGGGGGGGGGGGGG>CGGGGGGGGGGGGFGGGGGGGGGGGGGGGGEGGGGGCEGG?EG**2ACFGGGGGGGGGGGGGGFFGGGGGFGFBG
@M03364:396:000000000-C9LGT:1:1101:22777:7749 1:N:0:10
ACTCCTACGGGAGGCAGCAGTGAGGAATATTGGTCAATGGGCGAGAGCCTGAACCAGCCAAGTAGCGTGCAGGATGACGGCCCTATGGGTTGTAAACTGCTTTTGTATGGGGATAAAGTGCTCCACGTTTGACGTTTTGTAGGTACCATACGAATAAGGACCGGCTAATTCCGTGCCAGCAGCCGCGGTAATACGGAAGGTCCGGGCGTTATCCGGATTTATTGGGTTTAAAGGGAGCGTAGGCCGTGGATTAAGTGTGTTGTGAAATGTAGGCGCTCAACGTCTGACTTGC
+
GGGEFDFGDGGGGGEEGGFGGGGCFGFGGGGGGGCGGGGGGGGGGGGFFFFGGGGGGGGGGGGGFGEFGEGGFGGGCGFGGGEGFEGGGGGGGFFFGGGGGEEFGG<5EFFGEGGCFFFAEFD8::BF,,8,5++4AFEFFFGFDFFGGGFGGGGGGEDGGGGGGGGFFFCEGFFGFFCFGGF>FCF7F*CFG;<CFGGGGGGGGGCCGGEGC9F5E5*?<<FF?F>EEG?+<EE>=ECGDCC+2:EGG89<C+0<>FFG;@FE<FG77CECCGGG3C5>48:CGFFBCBB*
@M03364:396:000000000-C9LGT:1:1101:21904:7752 1:N:0:10
ACTCCTACGGGAGGCAGCAGTGAGGAATATTGGTCAATGGGCGAGAGCCTGAACCAGCCAAGTAGCGTGCAGGATGACGGCCCTATGGGTTGTAAACTGCTTTTGTATGGGGATAAAGTGCTCCACGTATGGAGTTTTGTAGGTACCATACGAATAAGGACCGGCTAATTCCGTGCCAGCAGCCGCGGTAATACGGAAGGTCCGGGCGTTATCCGGATTTATTGGGTTTAAAGGGAGCGTAGGCCGTGGATTAAGTGTGTTGTGAAATGTAGGCGCTCAACGTCTGACTTGC
+
GGGGGGGGGGGGGGGGGGGGGGGGGGGGGGGGGGGGGGGGGGGGGGGGGGGGGGGGGGGGGGGGGGGGGGGGGGGGGGGGGGGGGGGGGGGGGGGGGGGGGGGGGGGGGGGGGGGG<FGFFDFE,BFG,584:<FGFGEGGGGGGGGGGGGGBFGGGGGGGGGGGGGGGFGGGGGGGGGGGGGGGGGGGGGGGGGGGGGGGGGGGGGGGGGGGGGGBEGGGGGGGGEEEFGGGGGGGGGGGGGGGGEGGCCFGFFGG9EEFFGGGFGGGGGGGFGDDGGFFF>FDGCFFFFG
@M03364:396:000000000-C9LGT:1:1101:9571:7789 1:N:0:10
ACTCCTACGGGAGGCAGCAGTGGGGAATATTGCACAATGGAGGGATCTCTGATGCAGCGACGCCGCGTGAGTGAAGAAGTATTTCGGTATGTAAAGCTCTATCAGCAGGGAAGAAGACGACGGTACCTAACTAAGAAGCCCCGGCTAACTACGTGCCAGCAGCCGCGGTAATACGTAGGGGGCAAGCGTTATCCGGATTTACTGGGTGTAAAGGGAGCGTAGACGGCGGTGCAAGTCTGAAGTGAAAGGCGGGGGCTCAACTCCCGGATTGCTTTGGAAACTGCATGGCTAG
+
GGGGGGGGGGGGGGGGGGGGGGGGGGGGGGGGGFGGGGGGDFGEGFGFGGGGGGGGGGDGGGGGGGGGGGGAFGEEFFG?F,FGFGGFFGGGGGGGGGGFFGGGGGGGGGGGGG@CEDFE@C>>BBDF,:6,C,FDDFG8BEGEDEFF@FGGEGFGGFFCGGGGGGGEE<1FGGFFGFGGGEGGGGDGFG78FGGGGGEEF7AFGGCEECFFFFGCGGGEGGE98E8:?GGGC?EFFEF+0<CFG?ECDFEGE*:C<FGGGG>FFG5995CG*?CFFDC7?8FGGGF>F5FG
@M03364:396:000000000-C9LGT:1:1101:8409:7789 1:N:0:10
ACTCCTACGGGAGGCAGCAGTGGGGAATCTTCCGCAATGGACGAAAGTCTGACGGAGCAACGCCGCGTGAACGATGACGGCCTTCGGGTTGTAAAGTTCTGTTATACGGGACGAATGGCGTCGCGGTCAATCCCCGTTACGAGTGACGGTACCGTAAGAGAAAGCCACGGCTAACTACGTGCCAGCAGCCGCGGTAATACGTAGGTGGCAAGCGTTGTCCGGAATTATTGGGCGTAAAGGGCGCGCAGGCGGCGTCGTAAGTCGGTCTTAAAAGTGCGGGGCTTAACCCCGTGG
+
GGGGGGGGGGGGGGGGGGGGGGGGGGGGGGGGGGGGGGGGGGGGGGGGGGGGGGGGGGGGGGGGGGGGGGGGGGGGGGGGGGGGGGGGGGGGGGGGGGGGGGFFGFGGGGGGGFFGFFGGG+@@3@FG3,7,@FGEFGGGGGGGGFGGGGGGFFGGGGGGGGGGGGGGG<EGGFGGGGGGGGGGGGGGGGGGGGGGGGGGGGGGGGGGGGGGGGGGGGGGGGEEFFFGGGGGGGDGGGFGEGGEGGGGGGGGGGEGGEGCFC7EGDEGFFGGGGGGGGGGFFGFGDGFGEE7C)
@M03364:396:000000000-C9LGT:1:1101:3958:7821 1:N:0:10
ACTCCTACGGGAGGCAGCAGTGAGGAATATTGGTCAATGGCCGAGAGGCTGAACCAGCCAAGTAGCGTGCAGGAAGACGGCCCTATGGGTTGTAAACTGCTTTTATACGGGGATAAAGTCACCTACGTGTATTTGTTTGCAGGTACCGTATGAATAAGGACCGGCTAATTCCGTGCCAGCAGCCGCGGTAATACGGAAGGTCCGGGCGTTATCCGGATTTATTGGGTTTAAAGGGAGCGCAGGCCGTCTGTTAAGCGTGTTTTGAAATGTAGGCGCCCAACGTCTGAATTGC
+
GGGGGGGGGGGGGGGGGGGGGGGGGGGGGGGGGGGGGGGGGGGGGGGGGGGGGGGGGGGGGGGGGGEGGGGGGGGGGGGGGGGGGGGFGGFGGGDGGGGGGGFGGGGDFGGDGD8FF9FGGFGC,BFG::A,88AFFEEGGGGFFDGGGGGG9FGGFGGGGGGGGGGGGGGGGGGGGGGGGGGGGGDGGGGGGGGDFGDGGGGEGGGGGGDGGGGEDGGGGGGGGDGGGFCECGCGGGGGGCCECGGGFGGG7<0:CA7EG8C7:FFF7FF>>F=CDG5CEFGFGFC4CFFC
@M03364:396:000000000-C9LGT:1:1101:19854:7822 1:N:0:10
ACTCCTACGGGAGGCAGCAGTGGGGAATATTGGACAATGGGCGCAAGCCTGATCCAGCCATGCCGCGTGAGTGATGAAGGCCCTAGGGTTGTAAAGCTCTTTCACCGGTGAAGATAATGACTGTAACCGGACAAGAAGCCCCGGCTAACTTCGTGCCAGCAGCCGCGGTAATACGAAGGGGGCTAGCGTTGTTCGGATTTACTGGGCGTAAAGCGCACGTAGGCGGACTTTTAAGTCAGGGGTGAAATCCCGGGGCTCAACCCCGGAACTGCCTTTGATACTGGAAGTCTTG
+
GGGGGGGGGGGGGGGGGGGGGGGGGGGGGGGGGGGGGGGFGGGGGGGGGGGGGGGGGGGGGGGGGGGGGGGGGGGGGGGGGGGGGGGGGGGGGGGGGGGGGGGCFFGEGGGGFG?F?FFCA-8,55EF+48+8,B,AFFFGGGFEC:DFGGG:FFGGGGGGGGGGGGGG*1DFGGGGFCEGGGGGGGGGDGCGFEG<:1FFEGGGCFGGGGGGGGGGGGFGGGGGE8CEGGGGGGGGGFGCEEGFGGGFCCEEEGGGGGFG;DGGG77DFGGC?FCFGGDFFGCFGF4C?8F
@M03364:396:000000000-C9LGT:1:1101:10836:7854 1:N:0:10
ACTCCTACGGGAGGCAGCAGTGGGGAATATTGCACAATGGGGGAAACCCTGATGCAGCAACGCCGCGTGAGTGATGACGGCCTTCGGGTTGTAAAGCTCTGTCTTCAGGGACGATAATGACGGTACCTGTGGCGGAAGCCACGGCTAACTACGTGCCAGCAGCCGCGGTAATACGTAGGTGGCGAGCGTTGTCCGGATTTACTGGGCGTAAAGGGAGCGTAGGCGGATTTTTAAGTGAGATGTGAAATACTCGGGCTTAACCTGAGTGCTGCATTTCAAACTGGAAGTCTAG
+
GGGGGGGGGGGGGGGGGGGGGGGGGGGGGGGGGGGGGGGGGGGGGGGGGGGGGGGGGGGGGGGGGGGGGGGGGGGGGGGGGGGGGGGGGGGGGGGGGGGGGGGGGGGGGGGGGGGGCGGGFFCBBFGG,38:+8@+@F@FEFGFCF<DFGFFFGGGGGGGGGGGGGGGD1;CFGGGGGGGGGGGFGGGGGGGGGGGGGGFGGGG6CGGGGGGGGGGGGGEEGGGGGCECFGGGGGGGFGGGGGGGGGGCFGGGGGGGFFG9CFGFFCCFGGGGGGFGGGFFFGGGGGFGF*:
@M03364:396:000000000-C9LGT:1:1101:11627:7865 1:N:0:10
ACTCCTACGGGAGGCAGCAGTAAGGAATATTGGTCAATGGACGCAAGTCTGAACCAGCCATGCCGCGTGAAGGATGAAGGTCCTCTGGATTGTAAACTTCTTTTATAGGGGGCGAAAAAAGGTCTTTCTAGATCACTTGACAGTACCCTATGAATAAGCACCGGCTAACTCCGTGCCAGCAGCCGCGGTAATACGGAGGGTGCAAGCGTTATCCGGATTCACTGGGTTTAAAGGGTGCGTAGGCGGGTAGGTAAGTCAGAGGTGAAATCCTGGAGCTTAACTCCAGAACTGCCT
+
GGGGGGGGGGGGGGGGGGGGGGGGGGGGGGGGGGGGGGGGGGGGGGGGGGGGGGFGGGGGGGGGGGGGGGGGGGGGGGGGGGGGGGGGGGGGGGGGGGGGGGGGGGGGGGGGGGFGCFE+=-CFECFFC59,CFGGGGGGGFGG<FFGGDGGFGGGGFGGGGGGGGGGGFGGGGGGCGGGGGGGGGGGGGGGGGGGGGGGGGGGGGGGGGGGGGGGGGGGGGGGGGEGGGGGGGGGGGGGGGGGGGGGGGFFFFGGFGDCCFCFFGGGGGGGGCGGGGGGFFEFCGFFFFF=59
@M03364:396:000000000-C9LGT:1:1101:4007:7882 1:N:0:10
ACTCCTACGGGAGGCAGCAGTGGGGAATATTGGACAATGGGCGCAAGCCTGATCCAGCCATGCCGCGTGAGTGATGAAGGCCCTAGGGTTGTAAAGCTCTTTCACCGGTGAAGATAATGACGGTAACCGGAGAAGAAGCCCCGGCTAACTTCGTGCCAGCAGCCGCGGTAATACGAAGGGGGCTAGCGTTGTTCGGATTTACTGGGCGTAAAGCGCACGTAGGCGGACTTTTAAGTCAGGGGTGAAATCCCGGGGCTCAACCCCGGAACTGCCTTTGATACTGGAAGTCTTG
+
GGGGGGGGGGGGGGGGGGGGGGGGGGGGGGGGGGGGGGGGGGGGGGGGGGGGGGGGGGGGGGGGGGGGGGGGGGGGGGGGGGGGGGGGGGGGGGGGGGGGGGGGGGECGGGGFGG9,EFGGFEGBBFG+8+8+BFGFGGGGGFFGGFEGGGGFFGGGGGFGGGGGGGGG:CFGGGGFGGGGGGDGGGGGEGGGGGGGGDFGGGGGCFGGGGGGGGCEGGGFFCGGGCCEFFF<89FE7:6C5C=5C9AFCG=***2789CEGGG=3C)9C9FFFEFF7E>FF<*29D?CFB*
@M03364:396:000000000-C9LGT:1:1101:11346:7883 1:N:0:10
ACTCCTACGGGAGGCAGCAGTGAGGAATATTGGTCAATGGATGAGAATCTGAACCAGCCAAGTAGCGTGCAGGATGACGGCCCTATGGGTTGTAAACTGCTTTTGTACGGGGATAAAGGAGCTTACGTGTAAGTTTTTGCAGGTACCGTACGAATAAGGACCGGCTAATTCCGTGCCAGCAGCCGCGGTAATACGGAAGGTCCGGGCGTTATCCGGATTTACTGGGTGTAAAGGGAGTGCAGGCGGTTAGATAAGTCAGATGTGAAAACCCGAGGCTCAACCACGGGATTGCAT
+
GGGGGGGGGGGGGGGGGGGGGGGGGGGGGGGGGGGGGGGGGGGGGGGGGGGGGGGGGGGGGGGGGGGGGGGGGGGGGGGGGGGGGGGGGGGGGGGGGGGGGGGGGGGGGGGGGGFGGGG?FGGG?FFG89A,CFFGFGGGGGGGGGGGGGGGBFGGGGGGGGGGGGGGGFGGGGGGGGGGGGGGGGGGGCGGGGGGGGGGGGGGGGGGGGGGGGGGGGGGGFGGGGCEEGFGGGGGGGGGGGGGGG8EGFFGGGGG=FGFFGDGFGGGGGGGGGGGGGFGFFGGGGGBDFFGGG
@M03364:396:000000000-C9LGT:1:1101:28162:7887 1:N:0:10
ACTCCTACGGGAGGCAGCAGTGGGGAATCTTCCGCAATGGGCGAAAGCCTGACGGAGCAATGCCGCGTGAGTGATGAAGGAATTCGTTCCGTAAAGCTCTTTTGTTTATGACGATTATGACTGTAGTGAATCATGACGTGTAATGTAGGTTGTAAACGAATAAGCCACGAATAACTACGTGCCAGCAGCCGCGGTAATACGTAGGTGGCGAGCGTTGTCCGGAATTATTGGGCGTAAAGAGCATGTAGGCGGTTTTTTAAGTCCGGAGTGAAAATGCGGGGCTCAACCCCGTAT
+
GGGGGGGGGGGGGGGGGGFGFGGGGGGGGGGGFDGGGGGGGGGGGGGGGGGGGGGEGGGGGGGGGGGGGGGGGGGGGEDF<FGGCGEEDAFGGGGGAGGGGGG,E8FCFGG9FG7,+CE<,<CE,BFF<<,<5,,C,B3BB,,,57,,:E,63CDBF+@FGG9,,@,,@++8DFFCFGG@FFB;FEGF7,>CFBFGGG@F@?FGEGGGG*BCGFFG7B9B5C5:*6<EGGGD>5CEGGFGGGCFC+0<<?CE*:C=DGG?72:+ADCG5C+::<FF7CE3>@:*70*)9)519*
@M03364:396:000000000-C9LGT:1:1101:15779:7966 1:N:0:10
ACTCCTACGGGAGGCAGCAGTGGGGAATATTGCACAATGGGGGGAACCCTGATGCAGCGACGCCGCGTGCGGGATGGAGGCCTTCGGGTCGTGAACCGCTTTTGTTTGGGAGCAAGCCTTCGGGTGAGTTTACCTTTCGAATAAGCACCGGCTAACTACGTGCCAGCAGCCGCGGTAATACGTAGGGTGCAAGCGTTGTCCGGAATCATTGGGCGTAAAGGGCTCGTAGGCGGTTCGTCGCGTCCGGTGTGAAAGCCCATCGCTTAACGGTGGGTCTGCGCCGGGTACGGGCGG
+
GGGGGGGGGGGGGGGGGGGGGGGGGGGGGGGGGGGGGGGGGGGGGGGGGGGGGGGGGGGGGGGGGGGGGGGGGGGGGGGGGGGGGGGGGGGGGGGGGGGGGGGGGGFGGGGGGGGGGGGGG9=18=CC827,<CFF<FGGGGCFDF<CFGGGEEGGFGGGFGFGGGGGGGGGGDDEGDGGGE@CFGGGEGGCECGGGGCFGDG8EFGFGGFFGGD?EGFFFGEDFEEGGGFGGGG8EEECEEEEGGG58/:C7?FF5F=FGEGDFCDCGG8>DGEGFGCDD>EGG)9?GEF3CG
@M03364:396:000000000-C9LGT:1:1101:11914:7983 1:N:0:10
ACTCCTACGGAGGCAGCAGTGGGGAATATTGCACAATGGGGGAAACCCTGATGCAGCAACGCCGCGTGAGTGATGACGGCCTTCGGGTTGTAAAGCTCTGTCTTCAGGGACGATAATGACGGTACCTGATGAGGAAGCCACGGCTAACTACGTGCCAGCAGCCGCGGTAATACGTAGGTGGCGAGCGTTGTCCGGATTTACTGGGCGTAAAGGGAGCGTAGGCGGATTTTTAAGTGAGATGTGAAATACTCGGGCTTAACCTGAGTGCTGCATTTCAAACTGGAAGTCTAGAGT
+
GGGGGGGGGGFGGGGGGGGGFGGGGGGGGGGGGGGGGGGGGGGGGGGGGGGGGGGGGGGGGGGGGGGGEFFGGGGGGGGEGGGGGGGGGGGGGGGGGGGGGGGGGFGGGGGGGGGGGGGGG:F+8CCF:,9,3>,,8FFFGCGGGCCEFGGGGGGGGGGGGGGGGGGFE:CGGGGGGGFGGGGFGGGGGGGGGGGEGGGGGGGGGGG:?GGGGGFGGGCGGGGGG>CECFG*CFGGGG7CFEE?FGFFFGGGGG::5AFFCFG?FGGGGGGGGGGGGGGFFFGDGGGFG?FFG:
@M03364:396:000000000-C9LGT:1:1101:17760:7998 1:N:0:10
ACTCCTACGGGAGGCAGCAGTGGGGAATCTTCCGCAATGGGCGCAAGCCTGACGGAGCAACGCCGCGTGAGTGAAGAAGGGTTTCGACTCGTAAAGCTCTGTTGTCGGGGACGAATGTGGAGGTTGTGCGTGACAGCTTCCAATGACGGTACCTGACGAGGAAGCTACGGCTAACTACGTGCCAGCAGCCGCGGTAATACGTAGGTGGCGAGCGTTGTCCGGAATTATTGGGCGTAAAGGGAGCGCAGGCGGGAGATCAAGTCTATCTTAAAAGTGCGGGGCTCAACCCCGTGG
+
GGGGGGGGGGGGGGGGGGGGGGGGGGGGGGGGGGGGGGGGGGGGGGGGGGGGGGGGGGGGGGGGGGGGGGGGGGGGGGGGGGGGGGGFGGGGGGGGGGGFGGGFGGGGGGGGGE>FEGFC,3BB,BCF33@+8+33@FGGGBBFG9=CFFFGGGGFGGGGGGGGGGGGG*=FFGGGGGGGGGGGGGGGGGGGGGGGGGGGGFFGGGGGGGGGGGGGGGGFEGAEGGFGGGGGGGGGGGGGGGGGGEGGGGGGGCE5CGGGGGGGFGGGGGFCFGGGGGGGFFC3CFFFC>B7C)
@M03364:396:000000000-C9LGT:1:1101:13517:8007 1:N:0:10
ACTCCTACGGGAGGCAGCAGTGGGGAATCTTCCGCAATGGACGAAAGTCTGACGGAGCAACGCCGCGTGAACGATGACGGCCTTCGGGTTGTAAAGTTCTGTTATACGGGACGAATGGCGTAGCGGTCAATTCCCGTTACGAGTGACGGTACCGTAAGAGAAAGCCACGGCTAACTACGTGCCAGCAGCCGCGGTAATACGTAGGTGGCAAGCGTTGTCCGGAATTATTGGGCGTAAAGGGCGCGCAGGCGGCGTCGTAAGTCGGTCTTAAAAGTGCGGGGCTTAACCCCGTGG
+
FGGGGGGGGGGGGGGGGGGGGGGGGGGGGGGGGGGGGGGGGGGGGGGGGGGGGGGGGGGGGGGGGGGGGGFEFGGGGGGGECGGGGGEG>FGGGGGEFGGGGG9FEFFGGG:CFFE<>8@@+@++8@F+38,,38+,@CG@*8>:,=@EGGGAC><B7<<BGFCGGFFC*1=FEEGFA@FFFGFFFGCGFGGGG>GGFGGGECFGGGFCG?CC8EGEGG<ACEEGF9C:CGGFCEGGGCFD8C7?5CEC8C5EGEECEGFGC7>5C=DCGGGCCFGGDEGBBG*>7>?FB<>D5
@M03364:396:000000000-C9LGT:1:1101:18093:8043 1:N:0:10
TCTCCTACGGGAGGCAGCAGTGGGGAATTTTGGACAATGGGCGCAAGCCTGATCCAGCTATTCCGCGTGTGGGATGAAGGCCCTCGGGTTGTAAACCACTTTTGTAGAGAACGAAAAGACATCTTCGACTAAAGGATGTTGCTGACGGTACTCTAAGAATAAGCACCGGCTAACTACGTGCCAGCAGCCGCGGTAATACGTAGGGTGCGAGCGTTAATCGGAATTACTGGGCGTAAAGGGTGCGCAGGCGGTTGAGTAAGACAGATGTGAAATCCCCGAGCTTAACTCGGGAAT
+
GGGGGGGGGGGGGGGGGGGGGGGGGGGGGGGGGGGGGGGGGGGGGGGGGGGGGGGGGGGGGGGGGGGGGGGGGGGGGGGGGGGGGGGGGGGGGGGGGGGGGGGGGCFDGGGGGGCGCFGGFFFF9EFF++8,B<DADFGGGGGGGGGGGGGGGGGGGGGGGGGGFGGGGCEEGGGGGGGGGGGGGGGGGGGGGGGGGGGGGGGGGGGGGGGGGGGGGGGGGGGGGGFEGGGGGGGGGGGGGGGGGGGGGGGGGGGGGFFGFGGGGGGGGGGGG?FGGGGGFDGGGFFFGEFGGC
@M03364:396:000000000-C9LGT:1:1101:14541:8047 1:N:0:10
ACTCCTACGGGAGGCAGCAGTGAGGAATATTGGTCAATGGGCGATAGCCTGAACCAGCCAAGTCGCGTGAGGGAAGACGGTCCTATGGATTGTAAACCTCTTTTGCCGGGGAGCAAAGGCGCCACGTGTCGCGAGCTGAGAGTACCCGGAGAAAAAGCATCGGCTAACTCCGTGCCAGCAGCCGCGGTAATACGGAGGATGCGAGCGTTATCCGGATTTATTGGGTTTAAAGGGTGCGTAGGCGGTCTGTCAAGTCAGCGGTCAAATCGAGGGGCTCAACCCCTTTCCGCCGTT
+
GGGGGGGGGGGGGGGGGGGGGGGGGGGGGGGGGGGGGGGGGGGGGGGGGGGGGGGGGGGGGGGGGGGGGGGGGGGGGGGGFGGGGGGGGGGGGGGGGGGGGGGGGGGGGGGGEFFGBAFFCCF+BFFFF:8B>BFFGGGDCFFFGCGGGGGGGGGGGGGGGGGGGGGGGFGGGGGGGGGGGGGGGGGGBGGGGFFGGGGGGGGGGGGGGDGGGGGGEGGGGGGGGCGGG7CECGGGGGGCGGGGDCE=E@FC7?:CFD6:?8<EGC909>EGGGGGGGGGF>CFGDGFGFEDDC
@M03364:396:000000000-C9LGT:1:1101:12791:8068 1:N:0:10
ACTCCTACGGGAGGCAGCAGTGGGGAATATTGCACAATGGGGGAAACCCTGATGCAGCAACGCCGCGTGAGTGATGACGGTCTTCGGATTGTAAAGCTCTGTCTTTAGGGACGATAATGACGGTACCTAAGGAGGAAGCCACGGCTAACTACGTGCCAGCAGCCGCGGTAATACGTAGGTGGCAAGCGTTGTCCGGATTTACTGGGCGTAAAGGGAGCGTAGGTGGATATTTAAGTGGGATGTGAAATACCCGGGCTTAACCTGGGTGCTGCATTCCAAACTGGATATCTAG
+
GGGGGGGGGGGGGGGGGGGGGGGGGGGGGGGGGGGGGGGGGGGGGGGGGGGGGGGGGGGGGGGGGGGGGGGGGGGGGGGGGGGGGGGGGGGGGGGGGGGGGGGGGGGGGGGGGGFGEFFFGFF>:BFF<588:DF:@FGGGGGGGGEFGGGGGGGGGGGGGGGGGGGGG*=FFGGGGGGGGGGGGGGGGGGGGGGGGGGGGGGGGGGGGGGGGGGGGGGGGGGGGGEGGFGGGGGGGGGGGGGGCFGGGFFGGGGGGGGFFGGGGGGGGGGGFGGGGGGGFFGGGGGFDF?>
@M03364:396:000000000-C9LGT:1:1101:6587:8085 1:N:0:10
ACTCCTACGGGAGGCAGCAGTAGGGAATTTTGCGCAATGGGCGAAAGCCTGACGCAGCAACGCCGCGTGAATGTTAAGCCCTTCGGGGTGTAAAGTTCTGTCAGTGGGGACGAAACTTGACGGTACCCACAGAGGAAGCACCGGCTAACTCCGTGCCAGCAGCCGCGGTAATACGGAGGGTGCAAGCGTTGTCCGGAATCATTGGGCGTAAAGCGTTCGTAGGCGGTATAGCAAGTCTGATGTTAAAGACCGGGGCTCAACTCCGGCAGGGCATTGGATACTGTTAAACTGGA
+
GGGGGGGGGGGGGGGGGGGGGGGGGGGGGGGGGGGGGGGGGGGGGGGGGGGGGGGGGGGGGGGGGGGGGGGGGGGGGGGGGGGGGGGGGGGGGGGGGGGGGGGGGGGGGGGGGGGGGGGGGGGGCFGG8+@,:@C,@FGFGGGGGGGGGGGGGGFGGGGGGGGGGGGGG*CGGGGGGGGGGGGGGGGGGGGGGGGGGGGGGGGGGGGGGGGGGGGGGGGGGGEGGGEGGGGGGGGCFGGGGGGGGGGGEGGGGGGGGGGGGGFGGGGGGGGGGGGGGGGGFFGGGGGFGFFG<
@M03364:396:000000000-C9LGT:1:1101:17224:8087 1:N:0:10
ACTCCTACGGGAGGCAGCAGTGGGGAATTTTGGACAATGGGCGCAAGCCTGATCCAGCCATGCCGCGTGCGGGAAGAAGGCCTTCGGGTTGTAAACCGCTTTTGTCAGGGAAGAAAAGGTTCTGGTTACTACCTGGGACTCATGACGGTACCTGAAGAATAAGCACCGGCTAACTACGTGCCAGCAGCCGCGGTAATACGTAGGGTGCAAGCGTTAATCGGAATTACTGGGCGTAAAGCGTGCGCAGGCGGTTATGCAAGACAGAGGTGAAATCCCCGGGCTCAACCTGGGAAC
+
GGGGGGGGGGGGGGGGGGGGGGGGGGGGGGGGGGGGGGGGGGGGGGGGGGGGGGGGGGGGGGGGGGGGGGGGGGGGGGGGGGGGGGGGGGGGGGGGGGGGGGGGGGGGGGGGGGFG<FG<FDF5CFEG,CEFF?<8FGFFGGGGGGGGGGGGGGFGGGGGGGGGGGGGGGGGGGGGGGGGGGGGGGGGGGGGGGGGGGGGGGGGGGGGGGGGGGGGGGGGGGGFGGFGGGGGGGGGGGGGGGDGGGGGGGGGDGFGGGGGCGGGGGGGGDFGGGGGGGGGFDFGGGGFFFFGGF
@M03364:396:000000000-C9LGT:1:1101:4101:8124 1:N:0:10
ACTCCTACGGGAGGCAGCAGTGGGGAATATTGGACAATGGGCGCAAGCCTGATCCAGCCATGCCGCGTGAGTGATGAAGGCCCTAGGGTTGTAAAGCTCTTTCACCGGTGAAGATAATGACGGTAACCGGAGAAGAAGCCCCGGCTAACTTCGTGCCAGCAGCCGCGGTAATACGAAGGGGGCTAGCGTTGTTCGGATTTACTGGGCGTAAAGCGCACGTAGGCGGACTTTTAAGTCAGGGGTGAAATCCCGGGGCTCAACCCCGGAACTGCCTTTGATACTGGAAGTCTTG
+
GGGGGGGGGGGGGGGGGGGGGGGGGGGGGGGGGGGGGGGGGGGGGGGGGGGGGGGGGGGGGGGGGGGGGGGGGGGGGGGGGGGGGGGGGGGGGGGGGGEGGGGGGGGGGGGGGGFGFGGGFBCF+8EF=@B@FECFGGGGGGGGGGGGGGGGGGGGGGGGGGGGGGGGG7CGGGGFGGGGGGGGGGGGEGGGGGGGGGGGGGGGGGGGGEGGGGGGGGGGFGGGGGECGGGGGGGGGGGGGDEEGGGGGGGGGGDEDGGGGGDGDCEDGGGGGGGGGCCC?FGGGGGFGFFG
@M03364:396:000000000-C9LGT:1:1101:22334:8152 1:N:0:10
ACTCCACGGGAGGCAGCAGTGGGGAATATTGCACAATGGGGGAAACCCTGATGCAGCAACGCCGCGTGAGTGATGACGGCCTTCGGGTTGTAAAGCTCTGTCTTCAGGGACGATAATGACGGTCACTGAGGGGGAAGCCACGGCTCACTACGTGCCAGCAGCCGCGGTAATACGTAGGTGGCGAGCGTTGTCCGGATTTACTGGGCGTAAAGGGAGCGTAGGCGGATTTTTAAGTGAGATGTGAAATACTCGGGCTTAACCTGAGTGCTGCATTTCAAACTGGAAGTCTAGAGT
+
GGGGGGGGGGGGGGGGGGGGGGGGGGGGGGGGGGGGGGGGGGGGGGGGFGGGGGGGGGGGGGGGGGFFGGGGGGGGGGGGGGGGGGGGGGGGGGGGGGAFGGGGGGFFGGGGGGGGGGGGG+C++BFD,,838+8@@FFGGGGGG7FCFGGGFGGGFGGGGGGGGGGE@*?CFFGFGGGGGGGGGGGGGGGGFGGEGGCGGGGGGGGGCEGGGGGEEG8?EGFEGEEGGGGG?CGGFFCFGGGGDFGFGGGGGGGGGGGGFFDFGGGGGFGGFDFFFCGGFFF09FCBGBFGG*
@M03364:396:000000000-C9LGT:1:1101:16105:8159 1:N:0:10
ACTCCTACGGGAGGCAGCAGTAGGGAATCTTCGGCAATGGGGGAAACCCTGACCGAGCAACGCCGCGTGAACGAAGAAGGCCTTCGGGTCGTAAAGTTCTGTTGTACGGGAAGAACATCGGTTTGAGGAAATGCGATGCGAGTGACGGTACCGAACATAGAAAGCCACGACTAACTACGTGCCAGCAGCCGCGGTAATACGTAGGTGGCGAGCGTTATCCGGAATCATTGGGCGTAAAGAGGGAGCAGGCGGTGATACAGGTCTGGAGGTGAAAGCCCGAAGCTAAACTTCGGG
+
GFGGGGGGGGGGGG7FGGGGGEFGEGGGGGGFG7FCCGFFDCCGGGGGFGGG<ECBFGGG<FGECGGGGGGAFGGGGGGGFGFGDGDFF:FGFDGGGGFFGGF?FEEFGGGGGGCD,BF8+8:+3,>F,,83,3++5@7B7CEB,>>5C<*3F:CEGCFFG9F7AG7CC*:CFCC2>CF7FGGFGF:F:FEE@*/C>F7:C<CFEFGGC>CEE8:;EG7<CE5*A@?<F9C8C??CEGFDGFCAE*ACFGGGGGCEFGGGCFFGCFGC*CF77+:*7DEDFFD*:C>FFF?:DD
@M03364:396:000000000-C9LGT:1:1101:21440:8178 1:N:0:10
ACTCCTACGGGAGGCAGCAGTGGGGAATATTGCACAATGGGGGAAACCCTGATGCAGCAACGCCGCGTGAGTGATGACGGCCTTCGGGTTGTAAAGCTCTGTCTTCAGGGACGATACTGACGGTACCTGTGGAGGAAGCCACGGCTAACTACGTGCCAGCAGCCGCGGTAATACGTAGGTGGCGAGCGTTGTCCGGATTTACTGGGCGTAAAGGGAGCGTAGGCGGATTTTTAAGTGAGATGTGAAATACTCGGGCTTAACCTGAGTGCTGCATTTCAAACTGGAAGTCTAG
+
GGGGGGGGGGGGGGGGGGGGGGGGGGGGGGGGGGGGGGGGGGGGGGGGGGGGGGGGGGGGGGGGGGGGGGGGGGGGGGGGGGGGGGGGGGGGGGGGGFGGGGGGGGGGGGGGGGGG7DFGGBFCDFFGC,@:,,8>FGGFFGGGGG:FF9FFGGGGGGGGGGGDFGEGE<EFGGGFFFGGGGGGGGG@FGDGGGGGGDGGGGGGGGGGGGGGGCEGGGGGGGGGDE*:CGFGGFGGGGG7FGFGFFGG@9FGGGGGGFFGGGGGCGEFGCFFFFGF>:EFFFFGGGF6C=FG
@M03364:396:000000000-C9LGT:1:1101:22642:8194 1:N:0:10
ACTCCTACGGGAGGCAGCAGTGGGGAATATTGCACAATGGGGGGAACCCTGATGCAGCGACGCCGCGTGCGGGATGGAGGCCTTCGGGTCGTGAACCGCTTTTGTTTGGGAGCAAGCCTTCGGGTGAGTGTACCTTTCGAATAAGCCCCGGCTAACTACGTGCCAGCAGCCGCGGTAATACGTAGGGTGCAAGCGTTGTCCGGAATCATTGGGCGTAAAGGGCTCGTAGGCGGTTCGTCGCGTCCGGTGTGAAAGCCCATCGCTTAACGGTGGGTCTGCGCCGGGTACGGGCGG
+
GGGGGGGGGGGGGGGGGGGGGGGGGGGGGGGGGGGGGGGGGGGGEGGGGGGGGGGGGGGGGGGGGGGGGGGGGGGGGGGGGGGGGGGGGGGGGGGGGGGGGGGGGGGGGGGGGGGG7@FFFCF<8CFG<,?,<<9FEGGF6FFGFG,AEGECEGGGGGGGFGGGGGGGGGGGGGGGGGGGGGGGGGGGGGGGGGGGGGGGGGGGGGGFGGGGGGGGGDGGGGGGGGDEGGGGGEGGGGGGGGGGGEGGG=CGGGGGGGFGFECFFDGGGGCGGG:CFD9DBEGGGD7?GD@)7C
@M03364:396:000000000-C9LGT:1:1101:12266:8230 1:N:0:10
ACTCCTACGGGAGGCAGCAGTGGGGAATATTGGACAATGGGCGCAAGCCTGATCCAGCCATGCCGCGTGAGTGATGAAGGCCCTAGGGTTGTAAAGCTCTTTCAACGGTGAAGATAATGACGGTCACCTTAGAAGAAGCCCCGGCTAACTTCGTGCCAGCAGCCGCGGTAATACGAAGGGGGCTAGCGTTGTTCGGAATTACTGGGCGTAAAGCGCACGTAGGCGGATTGTTAAGTTAGGGGTGAAATCCCAGGGCTCAACCCTGGAACTGCCTTTAATACTGGCAATCTAG
+
GGGGGGGGGGGGGGGGGGGGGGGGGGGGGGGGGGGGGGGGGGGGGGGGGGGGGGGGGGGGGGGGGGGGGGGGGGGGGGGGGGGGGGGGGGGGGGGGGGGGGGGGGGGGGGGGGGGG<FFFG:CB8BFF,8C,,<C,AFGGGGGFGGFGGGGGFFGGGGGGGGGGGGGGG18FFGGFGGGGGGGGGGGGGGGGGGGGGGGGGGGGGGGGGGGGGGGGGGGGGGGGGG:EGGGGGGGGGGGGGGGGGGGGGGGGGGGGGGGGCCDFGGFGGGGGGGGGGGGGFFFGF4FFGFFG
@M03364:396:000000000-C9LGT:1:1101:13421:8255 1:N:0:10
ACTCCTACGGGAGGCAGCAGTGGGGAATATTGGACAATGGGCGCAAGCCTGATCCAGCCATGCCGCGTGTGTGAAGAAGGCCTTAGGGTTGTAAAGCACTTTCAGTGGGGAGAAAGGTGATTCAACTAATACGTGAGTCAATTGATGTTACCCACAGAAGAAGCACCGGCTAACTCCGTGCCAGCAGCCGCGGTAATACGGAGGGTGCAAGCGTTAATCGGAATTACTGGGCGTAAAGCGCACGTAGGTGGTTTGTTAAGCTAGCTGTGAAATCCCCGGGCTCAACCTGGGCAC
+
GGGGGGGGGGGGDGGGGGGGEFGGGGGGGGGGGGGGGGGGGGGGGGGGGGGGGGGGGGGGGGGGGGGGGGGGGFFGGGGGGGGGGFGGGGGGGFGFGGGGGGGGFFFGGGDGGGGG8CFF?FF<,:CF5CFE<8BFFGGGGFFGFGFFFGEFCFFFGGGGGGGGGGFGC7CFGGGGFGFGGGGGGGGGFGGE>FCEGGEFGGGGGGGGGGF>EFECBFFCDEFGGGGGGGFFGGG;;FGGEGEEFEGGCCFGGGGGGFFGGGGGGGGGG7CGGF69CDGGEECFFGFFG4>C49
@M03364:396:000000000-C9LGT:1:1101:16622:8278 1:N:0:10
ATCCTACGGGAGGCAGCAGTGGGGAATATTGCGCAATGGGGGAAACCCTGACGCAGCGACGCCGCGTGAGTGAAGAAGTATTTCGGTATGTAAAGCTCTATCAGCAAGGAAGATAATGACGGTACTTGACTAAGAAGCCCCGGCTAACTACGTGCCAGCAGCCGCGGTAATACGTAGGGGGCAAGCGTTATCCGGATTTACTGGGTGTAAAGGGAGCGTAGACGGTGAGGCAAGTCTGATGTGAAAGCCCGGGGCTCAACCCCGGGACTGCTTTTGAAACTGTCTGGCTGGAGT
+
GGGGGGGGGGFFGGGGGGGEFGGGGGGFGGGGGGGGGGGGGGGGGGGGGGFGEGGGGGGGGGGGGGGGFGGGGGGGGGGGGGGGGGGGGGEGGGGGGGGGGGGGGGGGGGGGGGGGGGGGG+B:CFGGCBF,CFFGFGGGGGGGGCGGGGGGGGGGGGGGGGGGGGGGG:CGGGGFGGGGGGGGGGGGGGGGGGGGGGGGGFGGGGGGGGGGGGFCEGGDGGGGGGGGGGFGGGGGEGGGGGFGGFGFGGGGGGGGGGGG>EDGGGDGGGGFGGGGGGGGFFGGGGGFGEFDG*
@M03364:396:000000000-C9LGT:1:1101:15457:8279 1:N:0:10
ACTCCTACGGGAGGCAGCAGTGGGGAATTTTGGACAATGGGCGCAAGCCTGATCCAGCTATTCCGCGTGTGGGATGAAGGCCCTCGGGTTGTAAACCACTTTTGTAGAGAACGAAAAGACATCTTCGAATAAAGGATGTTGCTGACGGTACTCTAAGAATAAGCACCGGCTAACTACGTGCCAGCAGCCGCGGTAATACGTAGGGTGCGAGCGTTAATCGGAATTACTGGGCGTAAAGGGTGCGCAGGCGGTTGAGTAAGACAGATGTGAAATCCCCGAGCTTAACTCGGGAAT
+
GGGGGGGGGGGGGGGGGGGGGGGGGGGGGGGGGGGGGGGGGGGGGGGGGGGGGGGGGGGGGGGGGGGGGFGGGGGGGGGGGGGGGGGGGGGGGGGGGGCEGGGGGGFGGGGGGGGG7FGGGFGF,CFG4,A,5AF:EFGFCBFGGGGFGGCGFGGGGGGGGGGGGGGGGFEEGGGGGGGGGGGGGGGGFGGGGGGGGGGGFGGGGGGGGGGGGGGGGGGGGGGGGG7CFGCFG5>8CFGGFEEGGGGGEGGEGGCFFGFGFGGGFGGGGGGGGGCFGGCC>EGGGGFBGDEDD*
@M03364:396:000000000-C9LGT:1:1101:28337:8288 1:N:0:10
ACTCCTACGGGAGGCAGCAGTGAGGAATATTGGTCAATGGGCGAGAGCCTGAACCAGCCAAGTAGCGTGCAGGATGACGGCCCTATGGGTTGTAAACTGCTTTTGTATGGGGATAAGGTGTTCCACGTTTGTTTTTTTGTAGGTACCATACGAATAAGGACCGGCTAATACCGTGCCAGCAGCCGCGGTAATACGGAAGGTCCGGGCGTTATCCGGATTTATTGGGTTTAAAGGGAGCGTAGGCCGTGGATTAAGTGTGTTGTGAAATGTAGGCGCTCAACGTCTGACTTGC
+
GGGGGGGGGGGGGGGGGGGGGGGGGGGGGGGGGGGGGGGGGGGGGGGGGGGGGGGGGGGGGGGGGGGGGGGGGGGGGGGGGGGGGGGGGFGGGGGGGGGGGGGCGGGCDGGGGGGG,,C,58F9,CFDB=@,,,:B:F:D9,,CFC<FCGF<+BDFGFEGGGGGGGGGG,,7@FGGGGGGGGGGGGGGGGGGG,CFGEEFGGGEGGGGGGGGGGGGECGCG?EGGGGE8@CFGGGGGGGGGGGGFC2>E*9AE?F9C9EGE*5CCCGGGGGC7CEGDDGGFF:CCCCFFFFG
@M03364:396:000000000-C9LGT:1:1101:21590:8296 1:N:0:10
ACTCCTACGGGAGGCAGCAGTGGGGAATTTTGGACAATGGGCGCAAGCCTGATCCAGCTATTCCGCGTGTGGGATGAAGGCCCTCGGGTTGTAAACCACTTTTGTAGAGAACGAAAAGACATCTTCGAATACAGGATGTTGCTGACGGTACTCTAAGAATAAGCACCGGCTAACTACGTGCCAGCAGCCGCGGTAATACGTAGGGTGCGAGCGTTAATCGGAATTACTGGGCGTAAAGGGTGCGCAGGCGGTTGAGTAAGACAGATGTGAAATCCCCGAGCTTAACTCGGGAAT
+
GGGGGGGGGGGGGGGGGGGGGGGGGGGGGGGGGGGGGGGGGGGGGGGGGGGGGGGGGGGGGGGGGGGGGGGGGGGGGGGGGGGGGGGGGGGGGGGGGGGGGGGGGGGEGGGGGG:F:FFGEBEEAFFD85A,5AF8AFGGGGGGGGFFGGGGGGGGGGGGGGGGGGGGGFGGGGGGGGGGGGGGGGGGGCGGGGGGGGGGGGGGGGGGGGGGGGGGGGGGGGGGGGGGGGGGGGGGFGGGGGGGGGGGGGGCGGGGGGGGGGGGGGGGGGGGGFFGFGGGEDGGGGGFGFFCD5
@M03364:396:000000000-C9LGT:1:1101:27733:8306 1:N:0:10
ACTCCTACGGGAGGCAGCAGTGGGGAATCTTCCGCAATGGACGAAAGTCTGACGGAGCAACGCCGCGTGAACGATGACGGCCTTCGGGTTGTAAAGTTCTGTTATACGGGACGAATGGTACCACTGTCCATCCCCGTCGTAAGTGCCGGTACCGTAAGAGAAAGCCACGGCTAACTACGTGCCAGCAGCCGCGGTAATACGTAGGTGGCAAGCGTTGTCCGGAATTATTGGGCGTAAAGGGCGCGCAGGCGGCGTCGTAAGTCGGTCTGAAAAGTGCGGGGCTTAACCCCGTGG
+
GGGGGGGGGGGGGGGGGGGGGGGGGGGGGGGGGGGGGGGGFGGEGGGFGGGGGGGGGGGGGGGGGGGGGGGGGGGGGGGGGGGGGGGGFGGGGGGFGGGGGGGFF<CEFGG:F>@=8FF,,8B,BFGF8,C,,,8+@>+@A,,@<,@FGGFFDFCFCFFG@F@DCF7BEFGGGGGGGFG:CGG9FGFGGC:8FFFFGGGFGECGGFGAFGCF5?EEGEGGGGEGGG::FFFF8CEGEFGGGEE=EGDEGDGGDG8EGEFFGFFGG<57*2ACCC9*CGGD07:7CD777@E/9)
@M03364:396:000000000-C9LGT:1:1101:22446:8322 1:N:0:10
ACTCCTACGGGAGGCAGCAGTGGGGAATCTTCCGCAATGGGCGAAAGCCTGACGGAGCAACGCCGCGTGAGTGAAGAAGGTCTTCGGATCGTAAAGCTCTGTTGTCGGGGACGAATGTTGAGATCTAGAATATAGCTTTCAAATGACGGTACCTGACGAGGAAGCCACGGCTAACTACGTGCCAGCAGCCGCGGTAATACGTAGGTGGCGAGCGTTGTCCGGAATTATTGGGCGTAAAGGGAGCGCAGGCGGGAAAGTAAGTCTATCTTAAAAGTGCGGGGCTCAACCCCGTGG
+
GGGGGGGGGGGGGGGGGGGGGGGGGGGGGGGGGGGGGGGGGGGGGGGGGGGGGGGGGGGGGGGGGGGGGGGGGGGGGGGGGGGGGGGGGGGGGGGGGGGGGGGGGGGFGGGGGG>FFGGFF-B,BEEG<3C,@<C,8FGGGGGFGFGGGGFFGGGGGGEFGGGGGGGGG1CFGGGGGGGGGGGGGGGGGGGGGGEGGGDFGFGFGGGGGGGGGGGGGGGGGGEGGGFEFGGGGGCEEGGGGGGGGGGGGGGGGDGGGGGGGGFGGGGGGG?GGFGGFGGGE>CFGGGFGFF5D)
@M03364:396:000000000-C9LGT:1:1101:24708:8332 1:N:0:10
ACTCCTACGGGAGGCAGCAGTGGGGAATATTGCACAATGGGCGGAAGCCTGATGCAGCGACGCCGCGTGGGGGATGACGGCCTTCGGGTTGTAAACCTCTTTCACCAGGGACGAAGCGGGGGTGGCGGATCTCCGGGAGGATGCACCGGCTACCTACGTGCCAGCAGCCCCGGTAATACGTAGGGTGCGAGCGTTGTCCGGAATTATTGGGCGTAAAGAGCTCGTAGGCGGCTCGTTGCGTCTACCGTGAAAACTGGAGGCTTAACCTTCAGCTTGCGGTGGATACGGGCGGGC
+
GGGGGGGGGGGGGGGGGGGGGGGGGGGGGGGGGGGGGGGGGGGDGGGGGGGGGGGGGGCGGGGGGGGGGGGGGGGGGFGGGGGGGGGGGGGGGGGGGGGGGGGFCDG,FFGGGGFFDG>*>*11=<FC*=42,,***/*2;,3@FF8E>E:8,;CF:CCGG5CFF6C>C*28?C:EFGFF2:CG88;EC*:8EGE>EDEGDEC@FCFF?:EFGGEGFF?FGFECEE5?@CGGGEEECEGGGDG7EFEFF81:+??CFGGGEA<GC7CF7CFGGFEGGGGGBF57CFFFGFFDG)
@M03364:396:000000000-C9LGT:1:1101:20649:8357 1:N:0:10
ACTCCTACGGGAGGCAGCAGTGGGGAATATTGCGCAATGGGCGAAAGCCTGACGCAGCGACGCCGCGTGAGGGATGAAGGTCCTCGGATCGTAAACCTCTGTCAGAAGGGAAGAAACTGAAGCGTGCTAATCAGCGTTTCATTGACGGTACCTTCAAAGGAAGCACCGGCTAACTCCGTGCCAGCAGCCGCGGTAATACGGAGGGTGCGAGCGTTAATCGGAATCACTGGGCGTAAAGCGCATGTAGGCTGTCGAGTAAGTCAGGGGTGAAATCCCACGGCTCAACCGTGGAAC
+
GGGGGGGGGGGGGGGGGGGGGGGGGGGGGGGGGGGGGGGGGGGGGGGGGGGGGGGGGGGGGGGGGGGGGGGGGGGGGGGGGGGGGGGGGGGGGGGGGGGGGGGGGGGGGGGGGGGGFDFGF>FFFGGG,<ED>FGGGCGGGGGGGGGGGGGGGGGGGGGGGGGGGGGGGGGGGGGGGGGGGGGGGGGGGGGGGFGGGGGGGGGGGEGGGGGGGGGGGGGGGGGFGGGGGGGGGEGGGGCEEGGGGGGGGFGGGGFGGFGFGGGGGGGDGG+:CFGFGGGGF>GGGFGFGFFGG7
@M03364:396:000000000-C9LGT:1:1101:15249:8364 1:N:0:10
ACTCCTACGGGAGGCAGCAGTGGGGAATATTGCACAATGGGGGAAACCCTGATGCAGCAACGCCGCGTGAGTGATGACGGCCTTCGGGTTGTAAAGCTCTGTCTTCAGGGACGATAATGACGGTACCTGAGGAGGAAGCCACGGCTAACTACGTGCCAGCAGCCGCGGTAATACGTAGGTGGCGAGCGTTGTCCGGATTTACTGGGCGTAAAGGGAGCGTAGGCGGATTTTTAAGTGAGATGTGAAATACTCGGGCTTAACCTGAGTGCTGCATTTCAAACTGGAAGTCTAG
+
GGGGGGGGGGGGGGGGGGGGGGGGGGGGGGGGGGGGGGGGGGGGGGGGGGGGGGGGGGGGGGGGGGGGGGGGGGGGGGGGGGGGGGGGGGGGGGGGGGGGGGGGGGGGGGGGGGGGFEFFGFFFAFFGFF@<:FEGFGGGGGGGGGGGGGGGGGGGGGGGGGGGGGGGG*BFGGGFGGGGGGGGGGGGGGGGGGGGFGGGGGGGGGGGEGGGGGGGGGGEEGGGGGCEGGGGFGGGGGGGGGGGGGGGGFFGGGGGGGGGGGGGGGGGFFFGGGGGGGDGFFGGFGGFGFFG
@M03364:396:000000000-C9LGT:1:1101:26332:8399 1:N:0:10
ACTCCTACGGGAGGCAGCAGTGGGGAATCTTGCGCAATGGGGGCAACCCTGACGCAGCGACGCCGCGTGCGGGACGAAGGCCTTCGGGTCGTAAACCGCTTTCAGCAGGGACGAGGCCGCGGGTTGACGCTACCTGCAGAAGAAGCCCCGGCTAAATACGTGCCAGCAGCCGCGGTAATACGTATGGGGCGAGCGTTATCCGGATTCATTGGGCGTAAAGCGCGCGTAGGCGGCCCGTTAGGTCGGAGGTAAAAGCCCGGGGCTCAACCCCGGCGAGCCTCCGATACCGGCGGG
+
GGGGGGGGGGGGGGGGGGGGGGGGGGGGGGGGGGGGGGGGGGGGGGGGGGGGGGGGGGGGGGGGGGGGGGGGGGGGGGGGGGGGGGGGGGGGGGGGGGGGGGGCFCA,>FGGGG7:3FFGC1=4CFG:+*4+*,?EFC:,,,??E7<CFGEECE6A<<FG68FGGCFGF,ACGCGECEFGGG99@8CC>CEGGEGEGDFFGGGGGGGDFGCGGGGGGGGGGGEGEC/C>EGGECGGD8E5EGGGGG::E8CFGGG5CCGDE53CEFFGFDGGCE=C7DG4>FGDGGGFC:B3CC
@M03364:396:000000000-C9LGT:1:1101:28835:8405 1:N:0:10
ACTCCTACGGGAGGCAGCAGTGGGGAATATTGCACAATGGGCGGAAGCCTGATGCAGCGACGCCGCGTGGGGGATGACGGCCTTCGGGTTGTAAACCTCTTTCACCAGGGACGAAGCGGAAGTTACGGTACTTGGAGAAGAAGCACCGGCTAACTACGTGCCAGCAGCCGCGGTAATACGTAGGGTGCGAGCGTTGTCCGGAATTATTGGGCGTAAAGAGCTCGCAGGCGGCTCGTTGCGTCTACCGTGAAAACTGGAGGCTTAACCTTCAGCTTGCGGTGGATACGGGCGGGG
+
GGGGGGGGGGGGGGGGGGGGGGGGGGGGGGGGGGGGGGGGGGGGGGGGGGGGGGGGGGGGGGGGGGGGGGGGGGGGGGGGGGGGGGGGGGGGGGGGGGGGGGGGGAF,CFGGGGC++5@***8,8@FE@<>?,8>,?,,8,,?DC<,1=FFC8CBFF7<CC@FCF<FGG78FEGGGGGFGCCF85:EEGGGGG2;EGGEGGEECEFFFGCGGGGDGGGGGGGDG>E5CEGGGEGGGGFGGGGGGCCECFF5<FGGFGGG5E8CCCFCFFGFGGFCFGGD<D>*C>FGFGFBD))
@M03364:396:000000000-C9LGT:1:1101:13080:8407 1:N:0:10
ACTCCTACGGGAGGCAGCAGTGGGGAATCTTCCGCAATGGGCGAAAGCCTGACGGAGCAATGCCGCGTGAGTGATGAAGGGATTCGTTCCGTAAAGCTCTTTTGTTTATGACGAATGTGCATGTTGTGACTTATGACGTGTAATGACGGTAGTAAACGAATAAGCCACGGCTAACTACGTGCCAGCAGCCGCGGTAATACGTAGGTGGCGAGCGTTGTCCGGAATTATTGGGCGTAAAGAGCATGTAGGCGGTTTTTTAAGTCCGGAGTGAAAATGCGGGGCTCAACCCCGTAT
+
GGGGGGGGGGGGGGGGGGGGGGGGGGGGGGGFEFGGGGGGGGGGGGGGGGGGGGGGGGGGGGGGGGGFGGGGGGGGGGGGE<FGGGFGGGGGGGGGGGGGGGGGGFGCCFGFEGGGEFFF,-C55:FFD57,,??,CCCCD<DF9<DFGGEGGGGGGGGGGGGF=FGGGCCGGDFGGGGGGGGGGGGGGFGGGGGGGGGGGCFGGGGGGGGDGGGGGGGGGGEDGC<<CCCGGGGGGGGGGC6+<<EEFCGG8EGGFEGFGGGGGG5DGGGFGG7>:CCDBBCDGFG4>@7979
@M03364:396:000000000-C9LGT:1:1101:25396:8422 1:N:0:10
ACTCCTACGGGAGGCAGCAGTGGGGAATTTTGGACAATGGGCGCAAGCCTGATCCAGCTATTCCGCGTGTGGGATGAAGGCCCTCGGGTTGTAAACCACTTTTATAGGGAACGAAAAGACCCCATCGAGTACATGTTGTTGCTGACGGTACTCTAAGAATAAGCACCGGCTAACTACGTGCCAGCAGCCGCGGTAATACGTAGGGTGCGAGCGTTAATCGGAATTACTGGGCGTAAAGGGTGCGCAGGCGGTTGAGTAAGACAGATGTGAAATCCCCGAGCTTAACTCGGGAAT
+
GGGGGGGGGGGGGGGGGGGGGGGGGGGGFGGGGGGGGGGGGGGGGGGGGGGGGGGGGGGGGGGGGGGGGGGGGGGGGGGGGGGGGGGGGGGGGGGGGGGGGGG,,,C,B<FBFGFF+BFA,BC+4BBF+:A:,<,,:CBF,?CFGGGGGGGGGGAFGGGGGGGGGGGGG:BFGGGGGGGGGGGGGGGGGGGGGFEGGGGGFCGDGGGGGGGGGEE5FGGGGGEGGGGGGGGGGGGGGGGGGDGGGGGGDEGG=C80?AGGEGGGGGGFGFFFGGGGGG5CEF+:DFFFG>EGD0
@M03364:396:000000000-C9LGT:1:1101:10900:8430 1:N:0:10
ACTCCTACGGGAGGCAGCAGTGAGGAATATTGGTCAATGGCCGAGAGGCTGAACCAGCCAAGTAGCGTGCAGGATGACGGCCCTATGGGTTGTAAACTGCTTTTATACGGGGATAAAGTCACCTACGTGTAGTTGTTTGCAGGTACCGTATGAATAAGGACCGGCTAATTCCGTGCCAGCAGCCGCGGTAATACGGAAGGTCCGGGCGTTATCCGGATTTATTGGGTTTAAAGGGAGCGCAGGCCGTCTGTTAAGCGTGTTGTGAAATGTAGGCGCCCAACGTCTGAATTGC
+
GGGGGGGGGGGGGGGGGGGGGGGGGGGGGGGGGGGGGGGGGGGGGGGGGGGGGGGGGGGGGGGGGGGGGGGGGGGGGGGGGGGGGGGGGGGGEGGGGGGEGGGGGGGGGGGGGGGG9?FF,-CE,8CF,,A<<C<FAFGGGGGFFFGG=@FGB<FGCFGGGGGGGGGGFFFFGGGFGGGGGGGGGGGGGGGFGGGGGGGGGGGGDGGGGGGFGGGGGDGGGGGGGGEEGGCCFGGGGDGGGGGGGGGEGGFG?GGGDCGE6@9CFDGGCGGGGFGD5DGGEFGGGGFFFFFF
@M03364:396:000000000-C9LGT:1:1101:26261:8442 1:N:0:10
ACTCCTACGGGAGGCAGCAGTGGGGAATATTGCACAATGGAGGGAACTCTGATGCAGCGACGCCGCGTGAGTGAGGAAGTATTTCGGTATGTAAAGCTCTATCAGCAGGGAAGATAATGACTGTACCTATGTCAGAAGCACCGGCTAAATACGTGCCAGCAGCCGCGGTAATACGTATGGTGCAAGCGTTATCCGGATTTACTGGGTGTAAAGGGAGTGCAGGCGGTCAGATAAGTCAGATGTGAAAACCCGGGGCTCAACTCCGGGATTGCATTTGAAACTGTAGGACTAG
+
GGGGGGGGGGGGGGGGGGGGGGGGGGGGGGGGGGGGGGGGGGGGGGGGGGGGGGGGGGGGGGGGGGGGGGGGGGGGGGGGGGGGGGGGGGGGGGGGGGGGGGGFGGGGGGGGGGGG5BFAF-CC8CFG,,8<,5,,9DF8DFGGGGCFGGFGEFGGGGGGGGGGGGGGG:>FGGGGGGGGGGGGGGGGGGGGGGGGGGGGGGGGGGGGGGGGFFGGGGGGGGGGGGGGGGGGGGGGGGGFGGGGGGGGGGGGGGGGGGGGGGGGGGGGGGGGFGGGGGFGFFGGGGGFGFFG
@M03364:396:000000000-C9LGT:1:1101:15313:8460 1:N:0:10
ACTCCTACGGGAGGCAGCAGTGGGGAATATTGCACAATGGGGGGAACCCTGATGCAGCGACGCCGCGTGCGGGATGGAGGCCTTCGGGTCGTGAACCGCTTTTGTTTGGGAGCAAGCCTTCGGGTGAGTGTACCTTTCGAATAAGCACCGGCTAACTACGTGCCAGCAGCCGCGGTAATACGTAGGGTGCAAGCGTTGTCCGGAATCATTGGGCGTAAAGGGAGCGCAGGCGGGCTGTCAGGTCCTGCTTAAAAGTGCGGAGCTCAACTCCGTGATGGGCAGGAAACCGGCAGT
+
GGGGGGGGGGGGGGGGGGGGGGGGGGGGGGGGGGGGGGGGGGGGGGGGGGGGGGGGGGGGGGGGGGGGGGGGGGGGGGGGGGGGGGGGGGGGGGGGGGGGGGGGGGGGGGGGGGGGGGGGGGG<<FFF88?,<CFGFGGGFGGGGGFGGGGGGGGGGGGGGGGGGGGGGGGGGGGGGGGGGGGGGGGGGGGGGGGEGGGGGGGGGGGGGGGGGGGEECCGGGGGGGGGGGGGGGGGGGGGGGGGGGGGGGGGGGGGGGGG>ECEGGGGGFGGFGGFGGGGFFGGGGFFGFEDG*
@M03364:396:000000000-C9LGT:1:1101:20250:8467 1:N:0:10
ACTCCTACGGGAGGCAGCAGTGGGGAATTTTGGACAATGGGCGCAAGCCTGATCCAGCTATTCCGCGTGTGGGATGAAGGCCCTCGGGTTGTAAACCACTTTTGTAGAGAACGAAAAGACATCTTCGAATAAAGGATGTTGCTGACGGTACTCTAAGAATAAGCACCGGCTAACTACGTGCCAGCAGCCGCGGTAATACGTAGGGTGCGAGCGTTAATCGGAATTACTGGGCGTAAAGGGTGCGCAGGCGGTTGAGTAAGACAGATGTGAAATCCCCGAGCTTAACTCGGGAAT
+
GGGGGGGGGGGGGGGGGGGGGGGGGGGGGGGGGGGGGGGGGGGGGGGGGGGGGGGGGGGGGGGGGGGGGGGGGGGGGGGGGGGGGGGGGGGGGGGGGGGGGGGGGFGGGGGGGGGGGGGGDFFFFGGGABD88CFCFFGGGGGGGGGGGGGGGGGGGGGGGGGGGGGGGGGGGGGGGGGGGGGGGGGGGGGGGGGGGGGGGGGGGGGGGGGGGGDGGGGGGGGGGGGGGGGGGGGGGGGGGGGGGGGGGGGEGGGGGFGGFGGGGGGGGGGGGGGGGGGGFFGGGGGFGFFGG<
@M03364:396:000000000-C9LGT:1:1101:16828:8499 1:N:0:10
ACTCCTACGGGAGGCAGCAGTGGGGAATATTGCACAATGGGGGAAACCCTGATGCAGCGACGCCGCGTGAGTGAAGAAGTATTTCGGTATGTAAAGCTCTATCAGCAGGAAAGATAATGACGGTACCTGACGAAGAAGCACCGGCTAAATACGTGCCAGCAGCCGCGGTAATACGTATGGTGCAAGCGTTATCCGGATTTACTGGGTGTAAAGGGAGCGCAGACGGCATGGCAAGCCAGATGTGAAAGGTGGGGGCTCAACCCCCAAGCTGCATTTGGAACTGTCAAGCTAG
+
GGGGGGGGGGGGGGGGGGGGGGGGGGGGGGGGGGGGGGGGGGGGGGGGGGGGGGGGGGGGGGGGGGGGGGGGGGGGGGGGFGGGGGGGGGGGGGGGGGGGGGGAFFGGGGGDFGGGGGGGGCFC+BFFA,A+8+>FFGGGGGGGGGFGFGFFGGGGGGGGGGGGGGGGG*BFGGGGGGGGGGGGGGFGFGCGGGGGGGGGGGGGGGEGGGGGGGGGGDGGGGCGGGGGGGGGGGGFGFGGGFFGGFGGGGGGDGGGGGGGGFGCGGGGGGGGGGFGGGGGFFGFGGGFGF*C
@M03364:396:000000000-C9LGT:1:1101:25516:8505 1:N:0:10
ACTCCTACGGGAGGCAGCAGTGGGGAATCTTCCGCAATGGGCGAAAGCCTGACGGAGCAACGCCGCGTGAGTGATGACGGCCTTCGGGTTGTAAAGCTCTGTGACCGGGGACGAACGGTCTATTAGCCCATTACTTATGGAAGTGACGGTACCCGGATAGCAAGCCACGGCTAACTACGTGCCAGCAGCCGCGGTAATACGTAGGTGGCAAGCGTTGTCCGGAATTATTGGGCGTAAAGCGCGCGCAGGCGGCTTCCTAAGTCCATCTTAAAAGTGCGGGGCTTAACCCCGTG
+
GGGGGGGGGGGGGGGGGGGGGGGGGGGGGGGGGGGGGGGGGGGGGGGGGGGGGGGGGGGGGGGGGGGGGGGGGGGGGGGGGGGGGGGGGGGGGGGGGGGGGGGGGGGCFGGGGG7C+3@F@-=,,@AF,:@AD,@,@F=EFFFG,,8FFGCF9FGDGGCGGDDFDFCGG78@:FGFGGGGGGGCFCCGCF<EGGGGGGGGGGFGGGGGGFGGGGGGGGGGGG>GFFFGGGGGFEGEGGGGEEGG=EGGGGGC5EGGGGFGGGFFCFFGGFCCCGCFGGGGFECFGGGFG>D9D
@M03364:396:000000000-C9LGT:1:1101:17026:8511 1:N:0:10
ACTCCTACGGGAGGCAGCAGTGGGGAATATTGGACAATGGGCGCAAGCCTGATCCAGCCATGCCGCGTGAGTGATGAAGGCCCTAGGGTTGTAAAGCTCTTTCACCGGTGAAGATACTGACGGTTACCGTATACTCAGCCCCGGCTAACTTCGTGCCAGCAGCCGCGGTCATACGAAGGGGGCTCGCGTTGTGCGGATTTACTGGGCGTAGAGCGCACGTGGGTGGCCTTTTAAGTCTGGGGTGAAAGCGCGGGGCTAAACCCCGGGACTGCCTTTGATACTGGAAGTCTTG
+
FGGGGGGGGGGGGGGGGGGGGGGGGGGGDGGGGGGGGGGGGGGGGGGGGGGGGGGGGGGGGGGGGGGGGGGGGGCFGGGGGG7F,FFGFGGGGGGGGGGGGG<,5C:F=CFFGG?F<5C5,8@44+,,8+8:8,,,,BF,B:+@>3+38,3C3:@F7FF+@>3F:F7F8>*@FGCF7C*F*:1*11**1*44*2***/*+000<FC//2?**<0**:/*2**2//:**+++++++3+02;8C5E8C9+A**/*::5<*A++;5*77*))***200*20+*1=:9F6*6***2
@M03364:396:000000000-C9LGT:1:1101:12080:8522 1:N:0:10
ACTCCTACGGGAGGCAGCAGTAAGGGATATTGGTCAATGGGCGGGAGCCTGAACCAGCCATGCCGCGTGAGGGAATGAGGCCCTACGGGTCGTAAACCTCTTTTGCCGGGGGATAACGGGCGCCACGCGTGGCGCCGTGAAGGTACCCGGAGAATAAGCATCGGCTAACTCCGTGCCAGCAGCCGCGGTAATACGGAGGATGCGAGCGTTATCCGGATTTATTGGGTTTAAAGGGTGCGCAGGCGGGCGTCTAAGTCAGCGGTGAAAGTTCCCGGCTCAACCGGGTCAGTGCCG
+
GGGGGGGGGGGGGGGGGGGGGGGGGGGGGGGGGGGGGGGGGGGGGGGGGGGGGGGGGGGGGGGGGGGGGGGGGGGGGGGGFGGGGGGGGGGGGGGGGGGGGGGGGGGGGGGGGGGGFEC7>5>**8FG74***=FEFFE<FGGGGGFGGDFC:FCFFGGGGGGGGGGFGFGGGGGGGGGGGGGGGGGGGCEGGGGGGDGGGGGGEECEG>EDFFGGGEDCGFFFGGCECFFFFCGFGGEEDGGGGGGGGGGG;?GGFFGGGGGEF=FF:>:>FEGG<CGFFFGGGCCFGFFCGC
@M03364:396:000000000-C9LGT:1:1101:28298:8549 1:N:0:10
ACTCCTACGGGAGGCAGCAGTGGGGAATTTTGGACAATGGGCGCAAGCCTGATCCAGCTATTCCGCGTGTGGGATGAAGGCCCTCGGGTTGTAAACCACTTTTGTAGAGAACGAAAAGACATCTTCGATAACAGGATGTTGCTGACGGTACTCTAAGAATAAGCACCGGCTAACTACGTGCCAGCAGCCGCGGTAATACGTAGGGTGCGAGCGTTAATCGGAATTACTGGGCGTAAAGGGTGCGCAGGCGGTTGAGTAAGACAGATGTGAAATCCCCGAGCTTAACTCGGGAAT
+
GGGGGGGGGGGGGGGGGGGGGGGGGGGGGGGGGGGGGGGGGGGGGGGGGGGGGGGGGGGGGGGGGGGGGEGGGGGGGGGGGGGGGFGGGGGGGGGGGGGFFGGCFGF<EGGFGFGD+BD@<BF,,CFF<8>,B,B<7,B<B,,A?ECF:FEF<FGGFFFGGGDGGGGGG*@<DFGGDEGFGGFFFGGGD>CEG*FFGGGGFFGGGGGGGGEGD<FCFGCFEGGGGG+9CGGC5:EGGGGGGGGDGGGE5EGCGGFFGGFGFEF?FGGFFCFFGGFGGDGG@>AFGGGFGE>DG4
@M03364:396:000000000-C9LGT:1:1101:3615:8551 1:N:0:10
ACTCCTACGGGAGGCAGCAGTGGGGAATATTGCACAATGGGGGGAACCCTGATGCAGCGACGCCGCGTGCGGGATGGAGGCCTTCGGGTCGTGAACCGCTTTTGTTTGGGAGCAAGCCTTCGGGTGAGTGTACCTTTCGAATAAGCACCGGCTAACTACGTGCCAGCAGCCGCGGTAATACGTAGGGTGCAAGCGTTGTCCGGAATCATTGGGCGTAAAGGGCTCGTAGGCGGTTCGTCGCGTCCGGTGTGAAAGCCCATCGCTTAACGGTGGGTCTGCGCCGGGTACGGGCGG
+
GGGGGGGGGGGGGGGGGGGGGGGGGGGGGGGGGGGGGGGGGGGGGGGGGGGGGGGGGGGGGGGGGGGGGGGGGGGGGGGGGGGGGGGGGGGGGGGGGGGGGGGGGGGFGGGGGGGGGGGGG:=42C<C?2?,33AFDFGGGGCGFGGGGGEGDGGGGGGGGGGGGGGGGGGGGGGGGGGGGGGGGGGFEDGGGGGEE>EFGGGGGGGGGGGGGGGEGDGFGGGGGGEGGGCEE8?CEGDGGCG7EGDCCEEFGCGGFFDFGGGGGGGFGG*>CEGGGGCDBDCGG<DFDFFDGG
@M03364:396:000000000-C9LGT:1:1101:26989:8554 1:N:0:10
ACTCCTACGGGAGGCAGCAGTGGGGAATATTGGACAATGGGCGCAAGCCTGATCCAGCCATGCCGCGTGAGTGATGAAGGCCCTAGGGTTGTAAAGCTCTTTCACCGGTGAAGATAATGACGGTGACCGTAGAAGAAGCCCCGGCTAACTTCGTGCCAGCAGCCGCGGTAATACGAAGGGGGCTAGCGTTGTTCGGATTTACTGGGCGTAAAGCGCACGTAGGCGGACTTTTAAGTCAGGGGTGAAATCCCGGGGCTCAACCCCGGAACTGCCTTTGATACTGGAAGTCTTG
+
GGGGGGGGGGGGGGGGGGGGGGGGGGGGGGGGGGGGGGGGGGGGGGGGGGGGGGDGGGGGGGGGGGGGGGGGGGGGGGGGGGGGGGGGGGGGGGGGGGGGGGGGGGGCFGGGGGGG,EFFG?@8+:EF4+88+CD=AFGGGGGGEGGGGGGGGGGGGGGGGGGGGGGGG*BFGGGGGGGGGGGGGGGGGGGGGGGGGGGGGGGGGGGGGGGGGGGGGGGGGGGGGGGGGGGGGGGGGGGGGGGGGGGGGGGGGGGGGGGGGGGGGGGGGGGGGGGGGGGGFFGGFGGFGFFG
@M03364:396:000000000-C9LGT:1:1101:28248:8555 1:N:0:10
ACTCCTACGGGAGGCAGCAGTGGGGGATATTGCACAATGGAGGAAACTCTGATGCAGCAACGCCGCGTGAAGGAGGAAGGCCTTCGGGTAGTAAACTTCTGTCCTAAGGGAAGAAAAGAGCAACAGTATATGAGGCGGTAGCCCCAGCTAACTACGTGCCAGCAGCCGCTGTCACACGTAGGGGGCGAGCGTTATCCGGAATTACTGGGCGTAAAGAGTGCGTAGGTGGCTAAGCAAGCGCGGGGTTTAATTTCACGGCCCGACCGTGAACCGCACTGAGAACTGTCTAGCATG
+
<FFGGGCDFBFFGGGEGGGGGG?CFGEGFFGGDEEG@FD-FGEEGGGEFAFFFF9F<EEG,@FC@FFFGGCEFAA:C=F@,=FEFEECB4B?F<FCF9FGGGGE<,B=?,EF@,,444B,,-:,4:FE,,9B,?<<+36++,,@F++><F=CGGCGG@CF,>FGG7@F7*1>,7F9FGGGGGG**=CF**1**;F+AECEGE?EFGGCFFE88C8<F80<EEEEG52A:EFGGF6CFGGGGG5****:CFGGCC997*2:?*9=5D:*>F77C=*/7<+*87<0C*7/7B4*?*
@M03364:396:000000000-C9LGT:1:1101:26939:8557 1:N:0:10
ACTCCTACGGGAGGCAGCTGAACTTGGACGGCCAGCACTTGGAGGATCGGCACGGCAAGAGGAAGAGGAGGAGCGCCAGCTCTCGGTAATGCTCCCCATGTGGCCACCGCCCAGGGCGAGCCGGTGGCGAAGTGCTGGTGTTGGGGACCTTGGAGAATGCCTGGGCTTACGAGCGGGGCTCGGGCGGCTCCGGCCCAGGCTCAGGGAGGCAGCAGGGCACGTGTGGGTCACGTGCACCTCAGCCATCAGGAGCAGATGTGCTGCATTTCCTCCCCACGTCCCTCCGGTCCATT
+
GGGGGGGGGGGGGGGGGGGGGGGGGGGGGGGGGGGGGGGGGGGGGGGGGGGGGGGGGGGGGGFGGGGGGGGGGGGGGGGGGGGGGGGGGGGGGGGGGGGGGGGGGGGCFGGGGGGGFGGGG:@83@FGF+@>838,@FFGGEGFG78CEF9FGGGGGFGGGGFGGFFGG,=FGGGGGGGDGGGGGGGG5;CEGGGGGGGGFGGGGG@EGCGGGGFFGGFGGGGGGGG:CEGGFFFGGG?FGGGGGGGGGGFEFGGGGG9?CCDFFGGGGGGGGGGFGDCG@F+9*9C>D37DF
@M03364:396:000000000-C9LGT:1:1101:4325:8571 1:N:0:10
ACTCCTACGGGAGGCAGCAGTGGGGAATCTTCCGCAATGGACGAAAGTCTGACGGAGCAACGCCGCGTGAGTGATGAAGGTCTTCGGATTGTAAAACTCTGTTGTCAGGGACGAATGTACTGAGTTATATTACACTTCGGTATTGACGGTACCTGACGAGGAAGCCACGGCTAACTACGTGCCAGCAGCCGCGGTAATACGTAGGTGGCAAGCGTTGTCCGGAATTATTGGGCGTAAAGAGCATGGAGGCGGGCTTTTAAGTCCGACTGGAAAATGCGGGGCTTAACCCCGTAT
+
GGGGGAFGGGGCFGGGFEFGGFGGGGGGGGGGF;FFEEGGGGDGGGGEFGGGGG7@CFFGFEGGFEFGGDGGGGGEDFEFG<FFG?CCBGGGGGCGGFEF<EAFGFGFFGF<F=F=AF?AEB@,8C<F,<9,5FAAFF+:F,BF9,8@=FFC,@E<<+@FEECFFFBFE@>FGCGCEGDGGFC<CCF,C7:EF1<<<:?AFCF<FFFFC:C:;*=EGGCEE>>8CG?ECECFDGEGE*+<CE6++*3:8CGG55*AC+<6<<:C=CE))1*2:CG>7/*5))*/>:C4*.897>
@M03364:396:000000000-C9LGT:1:1101:12074:8595 1:N:0:10
ACTCCTACGGGAGGCAGCAGTGGGGAATATTGGACAATGGGCGCAAGCCTGATCCAGCCATGCCGCGTGAGTGATGAAGGCCCTAGGGTTGTAAAGCTCTTTCACCGGTGAAGATAATGACGGTAACCGGAGAAGAAGCCCCGGCTAACTTCGTGCCAGCAGCCGCGGTAATACGAAGGGGGCTAGCGTTGTTCGGATTTACTGGGCGTAAAGCGCACGTAGGCGGACTTTTAAGTCAGGGGTGAAATCCCGGGGCTCAACCCCGGAACTGCCTTTGATACTGGAAGTCTTG
+
GGGGGGGGGGGGGGGGGGGGGGGGGGGGGGGGGGGGGGGGGGGGGGGGGGGGGGGGGGGGGGGGGGGGGGGGGGGGGGGGGGGGGGGGGGGGGGGGGGGGGGGGGGGGFGGGGGGGGGGGGGGF<BFGF:C3:FFFCFGGGGGGGGGGGGGGGGGGGGGGGGGGGGGGG1>FFGGGGGGGGGGGGGGGGGGGGGGGGGGGGGGGGGGGGGGGGGGCCGGGGGDGGG>EGGGGGGGGGGGGGGGGGFGGGFGGGGGGGGFFFGGGGGEGGGGGFFFDGGGGFFGGGGGFGFFG
@M03364:396:000000000-C9LGT:1:1101:3267:8597 1:N:0:10
ACTCCTACGGGAGGCAGCAGTGGGGAATCTTCCGCAATGGACGAAAGTCTGACGGAGCAACGCCGCGTGAACGATGACGGCCTTCGGGTTGTAAAGTTCTGTTATACGGGACGAATGGTACGACGGTCACTCCCCGTCGTAAGTGACGGTACCGTAAGAGAAAGCCACGGCTAACTACGTGCCAGCAGCCGCGGTAATACGTAGGTGGCAAGCGTTGTCCGGAATTATTGGGCGTAAAGGGCGCGCAGGCGGCGTCGTAAGTCGGTCTTAAAAGTGCGGGGCTTAACCCCGTGG
+
GGGGGGGGGGGGGGGGGGGGGGGGGGGGGGGGGGGGGGGGGGGGGGGGGGGGGGGGGGGGGGGGGGGGGGGGGGGGGGGGGGGGGGGGGGGGGGGGGGGGGGGFGFGGGGGGGFCGFGGCF>FE@:FG+:8,:@FFEGGGGFGFGFGGGGGGGGGGGFGGGGGGGGGGG<CGGGGGGGGGGGGGGGGGGGGGGGGGGGGGGGGGGGGGGGGGGGGGGGGGGGGGGGGGGGG58EEECFGFGGGGGEDGGGGGGGCGGEGGGGGGGGGDGFGGDGGGGGGGFFGGGGGFGFF55)
@M03364:396:000000000-C9LGT:1:1101:21874:8607 1:N:0:10
ACTCCTACGGGAGGCAGCAGTGGGGAATCTTCCGCAATGGGCGCAAGCCTGACGGAGCAACGCCGCGTGAGTGAAGAAGGGGTTCGACTCGTAAAGCTCTGTTGAAGGGGACGAACGTGGAGACGGCGAATAGCCGTTTCCAATGACGGTACCTTTCGAGGAAGCCACGGCTAACTACGTGCCAGCAGCCGCGGTAATACGTAGGTGGCGAGCGTTGTCCGGAATTATTGGGCGTAAAGGGAGCGCAGGCGGGAAGGTAAGTCTATCTTAAAAGTGCGGGGCTCAACCCCGGGG
+
GGGGGGGGGGGGGGGGGGGGGGGGGGGGGGGGGGGGGGGGGGGGGGGGGGGGGGGGGGGGGGGGGGGGGGGGGGGGGGGGGGGGGGGCGGGGGGGGGGGGGGGGGGFDGGGGGGGGDGGF6:B=8@FG35@+8EGGEGFGGGGGG,DFGGFGGGGGGGGGGGGGGGGGE4=@FGGGGGGGGGGGGGGGGGGGEEEEGGGGGFFGGCGGGGGGGGGEE?FGEGCECFCFFGGGGG8CEGGGGGGGGCEGGGGGG::CG<C9C<CCF:CCCGGF7C?FCDGGF>CFGCFFGDF)C3
@M03364:396:000000000-C9LGT:1:1101:12538:8618 1:N:0:10
ACTCCTACGGGAGGCAGCAGTGGGGAATATTGCACAATGGGGGAAACCCTGATGCAGCAACGCCGCGTGAGTGATGACGGCCTTCGGGTTGTAAAGCTCTGTCTTCAGGGACGATAATGACGGTACCTGAGGCGGAAGCCACGGCTAACTACGTGCCAGCAGCCGCGGTCATACGTAGGTGGCGAGCGTTGTCCGGATTTACTGGGCGTAAAGGGAGCGTAGGCGGACTTTTAAGTGAGATGTGAAATACCCGGGCTCAACTTGGGTGCTGCATTTCAAACTGGAAGTCTAG
+
GGGGGGGGGGGGGGGGGGGGGGGGGGGGGGGGGGGGGGGGGGGGGGGGGGGGGGGGGGGGGGGGGGGGGGGGGGGGGFGGGGGEGGGGG7FGGGGGGGGGGFGFGGGGGGGGGGCC+BF,<B@>:BAF,<8++83@@FFGGGGEDEEGGFDFGFGCGGGGGGGGGGGGG*8CFFFFGGGAEGFFFEGC>EGGEGGGGGGCFFGFGGGGCCCGGEGGGGECGGGGGG2:8EC9<CFFG7E:CCFGGGGFC@CFEGGGGGFGCCGCFGGGGGGG<FGGGGFFFFGFF4CFGFFG
@M03364:396:000000000-C9LGT:1:1101:13900:8624 1:N:0:10
ACTCCTACGGGAGGCAGCAGTCGAGGATCATTTGCAATGGGCGAAAGCCTGACAATGCGACGCTGCGTGGAGGATGAAGGCCTTCGGGTTGTAAACTCCTGTCATAAGGGAACAGGCGACGGTGCCCAATACGTACCTGAGTTGAGTGTACTTTAAGAGGAAGCGACGGCTAACTCTGTGCCAGCAGCCGCGGTAATACAGAGGTCGCAAGCGTTGTTCGGATTTACTGGGCGTAAAGGGCGCGTAGGCGGTCTTGCGTGTCAGATGTGAAATCTCCGGGCTCAACCCGGAA
+
GGGGGGGGGGGGGGGGGGGGGGG;FGGGFCFFFGGGGGGGGGGEGGGGGGGGFFEFFGGGFGGCFGGGFFCEGGEFGGGGGGGGGGGGGGGGGGGFCEFGGGG9E<FGGGGGFGGGGGCGF:B++:AF88@:3CDFGGCCFFD@<<<EFGGFGGGGFFFGGGGGG@GGGGGGGGGGGGGGGGGGGGGGGGGGGGGGGGG@FGGGG@EGGGGGGEGGCGGGGGGGGGGGGGGGGGGGGGCG5EGGGGGGGGGG5EGG7?CEGGGGCCGGGGGGGGGGGGGGFFGGGGFDGF<D
@M03364:396:000000000-C9LGT:1:1101:22107:8627 1:N:0:10
ACTCCTACGGGAGGCAGCAGTGGGGAATATTGCACAATGGGGGAAACCCTGATGCAGCAACGCCGCGTGAGTGATGACGGTCTTCGGATTGTAAAGCTCTGTCTTTAGGGACGATAATGACGGTACCTGTGGAGGAAGCCACGGCTAACTACGTGCCAGCAGCCGCGGTCATACGTAGGTGGCAAGCGTTGTCCGGATTTACTGGGCGTAAAGGGAGCGTAGGTGGATATTTAAGTGGGATGTGAAATACCCGGGCTTAACCTGGGTGCTGCATTCCAAACTGGATATCTAG
+
GGGGGGGGGGGGGGGGGGGGGGGGGGGGGGGGGGGGGGGGGGGGGGGGGGGGGGGGGGGGGGGGGGGGGGGGGGGGGGGGGGGFGGGGGGGGGGGGGGGGGGGGGGGGGGGGGGGG@FGEGFFF+BDF5,8,BCFEGGCFCGGGGG7FGGGGGGGGGGECFGGGGGGGG*BFFGGGGGGGGGGGDEGGGGGG?EGGGGGGFGGGGGGGCEGFFGGFGGGEGEGGFF;?9CFGGGGGGGGCGGGGGGGFGFFFGGGGGCGGCFGGGGGGGGGGGGGGGGGF>FGGC7CFGFFG
@M03364:396:000000000-C9LGT:1:1101:16537:8667 1:N:0:10
ACTCCTACGGGAGGCAGCAGTGGGGAATCTTCCGCAATGGACGAAAGTCTGACGGAGCAACGCCGCGTGAACGATGACGGCCTTCGGGTTGTAAAGTTCTGTTATACGGGACGAATGGCGTAGCGGTCAATACCCGTTACGAGTGACGGTACCGTAAGAGAAAGCCACGGCTAACTACGTGCCAGCAGCCGCGGTAATACGTAGGTGGCAAGCGTTGTCCGGAATTATTGGGCGTAAAGGGCGCGCAGGCGGCGTCGTAAGTCGGTCTTAAAAGTGCGGGGCTTAACCCCGTGG
+
GGGGGGGGGGGGGGGGGGGGGGGGGGGGGGGGGGGGGGGGGGGGGGGGGGGGGGGGGGGGGGGGGGGGGGGGGGGGGGGGGGGGGGGGGGGGGGGGGGGGGGGGGGGGGGGGGGGGGGGGGCFFFCFG>,8,@FGGGGGGGFGGGEFFGGGGGGGGGGGGGGGGGGGGGFDEGGGGGGGGGGGGGGGGGGGGGGGGGGGGGGGGGGGGGGGGGGGGGGGGGGCGGCCGGGGGGGGGGGGGGEGGGGGGGEGGGGE=CEGGGGGGGCDC=DGCGGFGGGGGFB=CG7:?FFF9D)
@M03364:396:000000000-C9LGT:1:1101:12041:8694 1:N:0:10
ACTCCTACGGGAGGCAGCAGTAGGGAATTTTCGTCAATGGGCGCAAGCCTGAACGAGCAATGCCGCGTGAACGAGGAAGGTCTTCGGATCGTAAAGTTCTGTTGAGAGGGAAAAAGGAACACCCGAGGAAATGCTGGTGAAGTGATATTACCTTTCGAGGAAGTCACGGCTAACTACGTGCCAGCAGCCGCGGTAATACGTAGGTGGCGAGCGTTATCCGGAATGATTGGGCGTAAAGGGTGCGTAGGCGGCCTGTTAAGTCTGAAGTGAAAGGTACCGGCTCAACCGGTAC
+
GGGGGGGGGGGGGGGGGGGGGGGGGGGGGGGGGGGGGGGGGGGGGGGGGGGGGGGGGGGGGGGGGGGGGGGGGGGGGGGGGGGGGGGGGGGGGGGGGGGGGGGGGGGGGGGGGGFGGGGGGGG+@CFE638:FFGGFGGCGGGFFFFFGGGGGGGGGDGGGGGGGGGGGGGGGGGGGGGGGGGGGGGGGGGGGGGGGGGGGGGGGGGGGGGGGGGGGGGGGGGGGGGGGGGGGGGGGGGGGGGGGGGGGGEGGGGGGGGGGGGGGGGGGGGFGFGGGGGGDEGGGGGFD>BG
@M03364:396:000000000-C9LGT:1:1101:28574:8707 1:N:0:10
ACTCCTACGGGAGGCAGCAGTGAGGAATATTGGTCAATGGCCGAGAGGCTGAACCAGCCAAGTAGCGTGCAGGATGACGGCCCTATGGGTTGTAAACTGCTTTTATAAGGGGATAAAGTCGTCTACGCGTAGACAATTGCAGGTATAGTATGAATAAGGAACGGCTAATACCGTGCCAGCAGCCGCGGTAATAAGGAAGGTCCGGGCGTTATCCGGATTTATTGGGTTTAAAGGGAGCGCAGGCCGTCTGTTACGCGTGTTGTGAAATGTAGGCGCCAAACGTCTGAATTGA
+
GGGDE<FGE7FCFGGDEEGC6@@FEEFGFFGEFGGDFAF9CE++F6F7:FGCFFGFECDEEEEF<C@FG@@FDGGCGF7F@GC,CE<@=,BFF9EFEFEDFGGGF?E,?5B++C,?B,C,449,+5B++638+,,35E=FF@<69,,3C@,,<CDEF,DF<=7@:+F<D,,8+@<*:;FC7B:@<8FD>**@F@:9:CFGF@,1C*1=*:8*B:**=88+0<E?+;*:5C7<2C*518*?:C*/*222*;EGD:8:)12/2;*/0297C:7*:+:CG)/*0)01*9C4*942
@M03364:396:000000000-C9LGT:1:1101:11052:8712 1:N:0:10
ACTCCTACGGGAGGCAGCAGTGGGGAATATTGCACAATGGGCGCAAGCCTGATGCAGCGACGCCGCGTGCGGGATGGAGGCCTTCGGGTTGTAAACCGCTTTTGTTCAAGGGCAAGGCACGGTTTCGGGCGTGTTGAGTGGATTGTTCGAATAAGCACCGGCTAACTACGTGCCAGCAGCCGCGGTAATACGTAGGGTGCAAGCGTTATCCGGATTTATTGGGCGTAAAGGGCTCGTAGGCGGTTCGTCGCGTCCGGTGTGAAAGTCCATCGCTTAACGGTGGATCCGCGCCGG
+
GGGGGGGGGGGGGGGGGGGGGGGGGGGGGGGGGGGGGGGGGGGGGGGGGGGGGGGGGGGGGGGGGGGGGGGGGGGGGGGGGGGGGGGGGGGGGGGGGGGGGGGGGGF9FFGGGG@FFGGFGC=:>CFC+855@>F7;FFGG,:DEGGGGGCF1FFGGGGGGGGGGGGGGGGGFGGGGGGGGGGGGGGGGGFCC<CEGGGGGGGGGEGGGGGGGGGGFGGGGGGGGGEEGGGGGGGGGGGDGGGGGGGGGGGGEE>EDEEEGCFFFGCGGFFGGGGCC7ACB@GCGGGFG:>GGG
@M03364:396:000000000-C9LGT:1:1101:21450:8718 1:N:0:10
ACTCCTACGGGAGGCAGCAGTGGGGAATATTGGACAATGGGGGGAACCCTGATCCAGCGACGCCGCGTGAGTGAAGAAGTATTTCGGTATGTAAAGCTCTATCAGCAGGGAAGAAAGAAATGACGGTACCTGACTAAGAAGCCCCGGCTAACTACGTGCCAGCAGCCGCGGTAATACGTAGGGGGCAAGCGTTATCCGGATTTACTGGGTGTAAAGGGAGCGTAGACGGTTATGTAAGTCTGGAGTGAAAGCCCGGGGCCCAACCCCGGGACTGCTTTGGAAACTGTGTAACT
+
GGGGGGGGGGGGGGGGGGGGGGGGGGGGGGGGGGGGGGGGGGGGGGGGGGGGGGGGGGGGGGGGGGGGGGGGGGGGGGGGFGGGGGGGGGGGGGGGGGGGGGGGGGGGGGGGGGGG>FFFG-@<8=FF83@88F<:C8F9FGGGGEGFGGGGFGGGGGGGGGGGGGGGD2*:EEFEGGGGGGGGGGGGGFGGGGGGGGGGGEGGGGGFGFE:FFGGFGGGGGGCCGGGGG>GCCCGGG<FGFFCGGGFDCGG6CGGGGGEGCFEGGGGGGGGGGGGFCGGF?GGGGGFGF4CC
@M03364:396:000000000-C9LGT:1:1101:13289:8729 1:N:0:10
ACTCCTACGGGAGGCAGCAGTAGGGAATCTTCCACAATGGACGCAAGTCTGATGGAGCAACGCCGCGTGAGTGAAGAAGGTTTTCGGATCGTAAAGCTCTGTTGTTGGTGAAGAAGGATAGCGGTAGTAACTGGCCTTTATTTGACGGTAATCAACCAGAAAGTCACGGCTAACTACGTGCCAGCAGCCGCGGTAATACGTAGGTGGCAAGCGTTGTCCGGATTTATTGGGCGTAAAGCGAGCGCAGGCGGTTGAGTAAGACAGATGTGAAATCCCCAAGCTTAACTCGGGAAT
+
GGGGGGGGGGGGGGGGGGGGGGGGGGGGGGGGGGGGGGGGGGGGGGGGGGGGGGGGGGGGGGGGGGGGGGGGGGGGGGGGGGGGGGGGGGGGGGGGGGGGFFGFGGFGGGGGGGFGFGG9E-@@BFFG,<CEFDGGFGGFGGGGFGGFGGEGGGGGGGGGGGGGGGGGGGGGGGGGGGGGGGGGGGGGGGGGGGGGGGGGGGGGGGGGGGGGGGGGGGGGGGFEGGGGGGGGGGGGGGGGGGGGGGGGGGGGGGGGGGGGGGGGGGGGGGGGGGGGGFGGFFGGGGGFGFFGGC
@M03364:396:000000000-C9LGT:1:1101:25950:8729 1:N:0:10
ACTCCTACGGGAGGCAGCAGTGGGGAATCTTCCGCAATGGACGAAAGTCTGACGGAGCAACGCCGCGTGAACGATGACGGCCTTCGGGTTGTAAAGTTCTGTTATACGGGACGAATGTCGTTGTGGTCGGTGCCCGAGACGGGTGCCGGTCCCGTAAAAGAACGCCACGACTAACTACGTGCCAGCAGCCGCGGTAAAACGCAGGGGGCAAGCGTTGTCCGGAATTATTGGGCGTAAAGGGCGGGCAGGCGGCGGCGTAAGTCGGTCTCAACAGTGCGGGGCTTAACGCCGTGG
+
EFGGGGGGGGGGGGGGGGGGGGGGGGGGFGGE<@FGGGGG9FGFGGG,EFGG@,@FGGGGCGGGGGGGGGFAFGGGG<FGGGGGFGGGGGGGGGGG?FGGGGGGE<FFGGG+FFF,3,5,33:88+3,+++++83++*3@3*35**,51>*F,*61**,,@<,*4<**:434F,<,<<F+41C,,*+2C5E8>:/:E+++:**?G*:C5CC8*/1*/2<<:C8**++3<CF888*:/;?9C*1/**:C/CGG5:*:92=C*3?5*9:**0226*A**):7))1*9*:.9)51))
@M03364:396:000000000-C9LGT:1:1101:20292:8740 1:N:0:10
ACTCCTACGGGAGGCAGCAGTGGGGAATCTTCCGCAATGGACGAAAGTCTGACGGAGCAACGCCGCGTGAACGATGACGGCCTTCGGGTTGTAAAGTTCTGTTATACGGGACGAATGGTACGACAGTCGATACCCGTCGTAAGTGACGGTACCGTAAGAGAAAGCCACGGCTAACTACGTGCCAGCAGCCGCGGTAATACGTAGGTGGCAAGCGTTGTCCGGAATTATTGGGCGTAAAGGGCGCGCAGGCGGCGTCGTAAGTCGGTCTTAAAAGTGCGGGGCTTAACCCCGTGG
+
GGGGGGGGGGGGGGGGGGGGGGGGGGGGGGGGGGGGGGGGGGGGGGGGGGGGGGGGGGGGGGGGGGGGGGGGGGGGGGGGGGGGGGGGGGGGGGGGGGGGGGGGGFGGGGGGGGGGFGGGGFCC+@FF++8,8DGGGGGGGGGGFDFFGGGGGGGGGGGGGGGGGGGGG7EGGCFGGGGGGGGGGGGGGGGGGGGGGGGGGFGGGGGGGGGGGGGGGGGGGGEGGGGFGGGGGGCEGGGGGGGGGGGGGGGGE:CGGEFGGCFGGCCC>CFGGFFGGGGGFF=GFGGFGFF975
@M03364:396:000000000-C9LGT:1:1101:21785:8742 1:N:0:10
ACTCCTACGGGAGGCAGCAGTGGGGAATATTGCACAATGGGGGGAACCCTGATGCAGCGACGCCGCGTGCGGGATGGAGGCCTTCGGGTCGTGAACCGCTTTTGATTGGGAGCAAGCGTGGGTGAGTGGACGTTTCGAATAAGCACCGGCTAACTACGTGCCAGCAGCCGCGGTAATACGTAGGGTGCAAGCGTTGTCCGGAATCATTGGGCGTAAAGGGCTCGTAGGCGGTTCGTCGCGTCCGGTGTGAAAGCCCATCGCTTAACGGTGGGTCTGCGCCGGGTACGGGCGGGC
+
GGGGGGGGGGGGGGGGGGGGGGGGGGGGGGGGGGGGGGGGGGGGGGGGGFGGGGGGGGGGGGGGGGGGGGFGGGGGFGGGGGGGGGGGGGGGGGGFGGGEGGGGGGGGGGGGGGFGCFGG*1=*=F<F+,0*//;8;C60C?FFGG5CGG>C?,AEFGFGGF:EGFGGF/8CECEGDGEFEGGEEAC>C+<CCCEGGGGGGGGGFGGGGGGGGGEGGGFGEEGEEEFGFEGCEEEGECCGC?EGE=C5CCEEFD>C<CFGGCFEEGGD7CEGGGGGGGEDEFGGDGGFD@EGC3
@M03364:396:000000000-C9LGT:1:1101:17993:8747 1:N:0:10
ACTCCTACGGGAGGCAGCAGTGGGGAATTTTGGACAATGGGCGCAAGCCTGATCCAGCTATTCCGCGTGTGGGATGAAGGCCCTCGGGTTGTAAACCACTTTTGTAGAGAACGAAAAGACATCTTCGAATACAGGATGTTGCTGACGGTACTCTAAGAATAAGCACCGGCTAACTACGTGCCAGCAGCCGCGGTAATACGTAGGGTGCGAGCGTTAATCGGAATTACTGGGCGTAAAGGGTGCGCAGGCGGTTGAGTAAGACAGATGTGAAATCCCCGAGCTTAACTCGGGAAT
+
GGGGGGGGGGGGGGGGGGGGGGGGGGGGGGGGGGGGGGGGGGGGGGGGGGGGGGGGGGGGGGGGGGGGGGGGGGGGGGGGGGGGGGGGGGGGGGGGGGGGGGGGGGGGGGGGGGGGDGGGGFFB9FFFBEF,:CDBFGGGGGGGGGGGGGGGGGGGGGGGGGGGGGGGGGGGGGGGGGGGGGDGGGGGGGGGGGGGGGGGGGGGGGGGGEEGGEGGGGGGGGGGGGGGGGGGGGEGGGGGGGGGEGGGGGGGEG?FFFGGEGGGGGGGGGGGGGGGGGGGD5FFGGGFGFD9>7
@M03364:396:000000000-C9LGT:1:1101:12228:8753 1:N:0:10
ACTCCTACGGGAGGCAGCAGTGGGGAATATTGCACAATGGGGGAAACCCTGATGCAGCAACGCCGCGTGAGTGATGACGGCCTTCGGGTTGTAAAGCTCTGTCTTCAGGGACGATAATGACGGTACCTGTGGAGGAAGCCACGGCTAACTACGTGCCAGCAGCCGCGGTAATACGTAGGTGGCGAGCGTTGTCCGGATTTACTGGGCGTAAAGGGAGCGTAGGCGGATTTTTAAGTGAGATGTGAAATACTCGGGCTTAACCTGAGTGCTGCATTTCAAACTGGAAGTCTAG
+
GGGGGGGGGGGGGGGGGGGGGGGGGGGGGGGGGGGGGGGGGEGGGGGGGGGGGGGGGGGGGGGGGGGGGGGGGGGGGGGGGGGGFGGGGGGGGFGGGGGGGGGGGGCFFGGGGGGGGGFDCF@=ABAD,,8BEFGGFGGGGGGGGGFFGGGGGGFGFGGGGGGGGGGGG*:FGGGGGGGGGGGGGGGGGGGGGGGGGGGFFFGGGGGGGGGGGGGGGGEEGGGGDGCEEGGGG6CGGEGGGFGFGG9EGGFGGGGGGGGGGGGGGGGGGGGGDFFGFGGGFFFGGGGF7??G
@M03364:396:000000000-C9LGT:1:1101:18986:8768 1:N:0:10
ACTCCTACGGGAGGCAGCAGTGGGGGATATTGCACAATGGACGAAAGTCTGATGCAGCGACGCCGCGTGAGTGAAGAAGTATTTCGGTATGTAAAGCTCTATCAGCAGGGAAGATAATGACGGTACCTGAGTAAGAAGCACCGGCTAAATACGTGCCAGCAGCCGCGGTAATACGTATGGTGCAAGCGTTATCCGGATTTACTGGGTGTAAAGGGAGTGCAGGCGGTCAGATAAGTCAGATGTGAAAACCCGGGGCTCAACTCCGGGATTGCATTTGAAACTGTAGGACTAG
+
GGGGGGGGGGGGGGGGGGGGGGGGGGGGGGGGGGGGGGGGGGGGGGGGGGGGGGGGGGGGGGGGGGGGGGGGGGGGGGGGGGGGGGGGGGGGGGGGGGGGGGGGGGGGGGGGGGFGBFGGG7@C+CFGC,8C,,C?@FGGGGGGGGFFGGGGGGGGGGGGGGGGGGGGG*4FGGGCGGGGGGGGGGGGGGGGGGGGGGGGGGGGGGGGGGGGGGGGGGGFFGFGGGEGEFFGGGGGGGGGGGGGGGGGGGGDGGGGGGGGGGGGEGECDGGGGGGGGGGGF=?DGGGFGFFG
@M03364:396:000000000-C9LGT:1:1101:24673:8769 1:N:0:10
ACTCCTACGGGAGGCAGCAGTGAGGAATATTGGTCAATGGGCGAGAGCCTGAACCAGCCAAGTAGCGTGCAGGATGACGGCCCTATGGGTTGTAAACTGCTTTTGTATGGGGATAAAGTGCTCCACGTTTGGAGTTTTGTAGGTACCATACGAATAAGGACCGGCTAATTCCGTGCCAGCAGCCGCGGTAATACGGAAGGTCCGGGCGTTATCCGGATTTATTGGGTTTAAAGGGAGCGTAGGCCGTGGATTAAGTGTGTTGTGAAATGTAGGCGCTCAACGTCTGACTTGC
+
GGGGGGGGGGGGGGGGGGGGGGGGGGGGGGGGGGGGGGGGGGGGGGGGGGGGGGGGGGGGGGGGGGGGGGGGGGGGGGGGGGGGGGGGGGGGGFGGGGGGGGGGGGGGGGGD7FEGFGGCFAFA<FGF=,8+,,:FEGGGGGGGGGGGGGGGGGGGCGGGGGGGGGGGG,@FFGGGGGGGGGGGGGGGGGGGGGGGGGGGFGGFGGGGGGGGGGGGDCCGGG7CFC>E>FGGGGGGGGGC5EGGGECCG;CC6CFFGCFG885CCFGDGFDCCFGD3DGGFFAF<GGFFFFG
@M03364:396:000000000-C9LGT:1:1101:25774:8770 1:N:0:10
ACTCCTACGGGAGGCAGCAGTGGGGAATATTGGACAATGGGCGCAAGCCTGATCCAGCCATGCCGCGTGAGTGATGAAGGCCCTAGGGTTGTAAAGCTCTTTCACCGGTGAAGATAATGACGGTCACCGCAGAGGAAGCCCCGGATAACTTCGTGCCAGCAGCCGCGGTAATACGAAGGGGGCTAGCGTTGTTCGGATTTACTGGGCGTAAAGCGCAAGTAGGCGGACTTTTAAGTCAGGGGTGAAATCCCGGGGCTCAACCCCGGAACTGCCTTTGATACTGGAAGTCTTG
+
GGGGGGGGGGGGGGGGGGGGGGGGGGGGGGGGGGGGGGGGGGGGGGGGGGGGGGGGGGGGGGGGGGGGGGGGGGGGGGGGGGGGGGGGGGGGGGGGGGGGGGGFGEFGGGGGGGGG?FFGGBCF:BFG8+8+8+:CADFGGGGG:F<FGGGGGGGGGGGGGGGGGGGGG*>FGGGFFGGGGGGEGGGGFGGGGGGGGGGGGGGGGGGGGGGGGGGGDCEEFGGGGG8CGGGGGGGGGGGGGEGGGGGGGGFGGGGGGFGGGGGGGD=DGFGGGGGGGCGGFFGG4**9F=FF
@M03364:396:000000000-C9LGT:1:1101:9351:8773 1:N:0:10
ACTCCTACGGGAGGCAGCAGTGGGGAATATTGCACAATGGGGGAAACCCTGATGCAGCAACGCCGCGTGAGTGATGACGGCCTTCGGGTTGTAAAGCTCTGTCTTCAGGGACGATAATGACGGTACCTGGGAAGGAAGCCACGGCTAACTACGTGCCAGCAGCCGCGGTCATACGTAGGTGGCGAGCGTTGTCCGGATTTACTGGGCGTAAAGGGAGCGTAGGCGGACTTTTAAGTGAGATGTGAAATACCCAGGCTCAACTTGGGTGCTGCATTTCAAACTGGAAGTCTAG
+
GGGGGGGGGGGGGGGGGGGGGGGGGEGGGGGGGGGGGGGGGGGGGGGGGGGGGGGGGGGGGGGGGGGGGGGGGGFFGGGGGGGGGGGGGGGGGGGGGFGGGGDGGADFFGGGGCGEFAC,F=@B+3CF,88,,8B<FFFGGGGGGD@FGGGGGGGGGGGGGGGGGGDFG*BFGGGGGGGGGGGGCCFEGGGGGGGGGGGGGGGFCGCEC>EGCFGGGGGGGGDFGGGGGGGFC8EFGGGGGGFGGFFEGG@FGGGFGEGGGGFGGGGGGGGGGGGGGCGFFFGG*>FFGFFF
@M03364:396:000000000-C9LGT:1:1101:21494:8788 1:N:0:10
ACTCCTACGGGAGGCAGCAGTGGGGAATCTTCCGCAATGGGCGAAAGCCTGACGGAGCAACGCCGCGTGAGTGAAGAAGGTCTTCGGATCGTAAAGCTCTGTTGTCGGGGACGAATGTTGAGATGTAGAATATAGATTTCAAATGACGGTACCTGACGAGGAAGCCACGGCTAACTACGTGCCAGCAGCCGCGGTAATACGTAGGTGGCGAGCGTTGTCCGGAATTATTGGGCGTAAAGGGAGCGCAGGCGGGAAAGTAAGTCTATCTTAAAAGTGCGGGGCTCAACCCCGTGG
+
GGGGGGGGGGGGGGGGGGGGGGGGGGGGGGGGGGGGGGGGGGGGGGGGGGGGGGGGGGGGGGGGGGGGGGGGGGGGGGGGGGGGGGGGGGGGGGGGGGGGGGGGGGGGGGGGGG:DAFGGFD=B,CFF9<FC3,@3@FGGGFGFGFGGGGGGGGGGGGGGGGGGGGGGG*1FCGGCFGGGGGGGGGGGGGGGGGGGGGGGGGGGGGGGGGGGGGGDGGGGGGGGG8<EGGGGGGEEGGGGGGGGGGGGGGGGGDCEDECFGFGGGGGGGGGGDGFGDGDGFFGGGFFFCEB/9)
@M03364:396:000000000-C9LGT:1:1101:21596:8794 1:N:0:10
ACTCCTACGGGAGGCAGCAGTGGGGAATATTGCACAATGGGGGGAACCCTGATGCAGCGACGCCGCGTGCGGGATGGAGGCCTTCGGGTCGTGAACCGCTTTTGTTTGGGAGCAAGCCTTCGGGAGAGGGTACCTTTCGAATAAGCACCGGCTAACTACGTGCCAGCAGCCGCGGTAATACGTAGGGTGCAAGCGTTGTCCGGAATCATTGGGCGTAAAGGGCTCGTAGGCGGTTCGTCGCGTCCGGTGTGAAAGCCCATCGCTTAACGGTGGGTCTGCGCCGGGTACGGGCGG
+
GGGGGGGGGGGGGGGGGGGGGGGGGGGGGGGGGGGGGGGGGGGGGGGGGGGGGGGGGGGGGGGGGGGGGGGGGEGGFGGGGGGGGGGGGGGGGGGGGGGGCGCGGCFFGGGGGGGCC:::F@C7*=<B8*;3<,<00<?*0<*+<F,A:EGEE>CFFGGGCGCFFGGCG6CEGGGE*AFGCFCEGDGCEE:0A>8;CEGGCEGCE@CGGGGGCCCCE>FGGGGG5E88FG6ECECEGGGC=CGGC5ECE8EC7?ECDGGCGGGF55:CDGCDGG*0C5395>EDDDDFGEFDDD
@M03364:396:000000000-C9LGT:1:1101:6080:8810 1:N:0:10
ACTCCTAGGGAGGCAGCAGTGGGGAATCTTCCGCAATGGGCGAAAGCCTGACGGAGCAATGCCGCGTGAGTGATGAAGGGATTCGTCCCGTAAAGCTCTTTTGTTGGTGACGAACGTGCAGGGGATGAATAATATCGTGTAATGACGGTAGCCAACGAATAAGCCACGGCTAACTACGTGCCAGCAGCCGCGGTAATACGTAGGTGGCGAGCGTTGTCCGGAAGTATTGGGCGTAAAGAGCATGTAGGCGGTTTCTTAAGTCCGGAGTGAAAATGCGGGGCTCAACCCCGTATG
+
EFGFGGGGGGGGGDGGGFGG@FGCEFGFGGGGGGGGGGFGFGCFGGGGGGEGE@:FFGGFCEFGGGGG7F?FGGGGGGGGGDG9FG:BFFGGGGGGAFFAEFFFGFFGDFGGGGGD+4B<5-8++8BF<<:,3,8@@B<DFFGFGGGGCF<FFCFGGFGGGGGG@7CFGCECFGGGG7FGGGGGGGGGGGGGGGGGGGFGGDGGGGFGGDGGGGGEE<EGGEG*<FCFGG5EG8CGGGGGGF+:+<CFFGGCEGCFGG?F:CCEG5ECGGGGF?FGGGGG::*2CDG)9>;7<C
@M03364:396:000000000-C9LGT:1:1101:11586:8818 1:N:0:10
ACTCCTACGGGAGGCAGCAGTGAGGAATATTGGTCAATGGGCGAGAGCCTGAACCAGCCAAGTCGCGTGAGGGAAGACGGCCCTACGGGTTGTAAACCTCTTTTACAAGGGAATAAAGGACGCCACGTGTGGCGTTTTGCATGTACCTTATGAATAAGCATCGGCTAACTCCGTGCCAGCAGCCGCGGTAATACGGAGGATGCGAGCGTTATCCGGATTCATTGGGTTTAAAGGGTGCGTAGGTGGCCGATTAAGTCAGCGGTGAAAGTCAATGGCTCAACCATTGAATTGCCG
+
GGGGGGGGGGGGGGGGGGGGGGGGGGGGGGGGGGGGGGGGGGGGGGGGGFGGGGGGGGGGGGGGGGGGGFGGGGGGGGGGGGGGGGGGGGGGGGGGGGGGGGGFFGG9FGGGGGGGDFG8FCC@:CFF,:A+B::FFGFGGGGFFGFFGGGG9BFFGGFFFGGGGGGGGEGGEGGFGGGGGGGGGGGGG7=CCFGGGEGGGGGGCFDGGGGGGGGGGGDGGFGGGGEEEFGGGGGDGGEGEGGGGGGGG=?ECFGEDFECGGGGFGGCCDCFGGFGGCGGFFG7FDG6FF6?C)
@M03364:396:000000000-C9LGT:1:1101:4650:8850 1:N:0:10
ACTCCTACGGGAGGCAGCAGTGGGGAATCTTCCGCAATGGGCGAAAGCCTGACGGAGCAACGCCGCGTGAGTGAAGAAGGTCTTCGGATCGTAAAGCTCTGTTGTCGGGGACGAATGTTGAGGCCTAGAACCTAGGTTTCAAATGACGGTACCTGACGAGGAAGCCACGGCTAACTACGTGCCAGCAGCCGCGGTAATACGTAGGTGGCGAGCGTTGTCCGGAATTATTGGGCGTAAAGGGAGCGCAGGCGGGAAGGTAAGTCTATCTTAAAAGTGCGGGGCTCAACCCCGTG
+
GGGGGGGGGGGGGGGGGGGGGGGGGGGGGGGGGGGGGGGGGGGGGGGGGGGGGGGGGGGGGGGGGGGGGGGGGGGGGGGGGGGGGGDGGGGGFGGGGCGEFFFGGGG7CCGGEGFDFFG<F=B>DBFF,888:FGD>DGGF9FFGFGGGGFGGGGGGGEGEGGGGGGGG*:FFFGGGGGGGGGGGGGFGGGGGGFGCFD?CGGGGGGFFEGDGGC5CEG9??;8;?GEGGGGGG8CGGGFEGGGGGGGDGGGGD>C5FGGGEC9CFGGDG@C7ECCFGGGDB:<=DGFDEE7C
@M03364:396:000000000-C9LGT:1:1101:11182:8855 1:N:0:10
ACTCCTACGGGAGGCAGCAGTGGGGAATCTTCCGCAATGGGCGAAAGCCTGACGGAGCAATGCCGCGTGAGTGATGAAGGGATTCGTCCCGTAAAGCTCTTTTGTTGGTGACGAACGTGCGCAGGGTGTACCATCCTTTGTAATGACGGTAGCCAACGAATAAGCCACGGCTAACTACGTGCCAGCAGCCGCGGTAATACGTAGGTGGCGAGCGTTGTCCGGAATTATTGGGCGTAAAGAGCATGTAGGCGGTTTCTTAAGTCCGGAGTGAAAATGCGGGGCTCAACCCCGTAT
+
GGGGGGGGGGGGGGGGGGGGGGGGGGGGGGGGGGGGGGGGGGGGGGGGGGGGGGGGGGGGGGGGGGGGGGGGGGGGGGGGGGGGGGGGGGGGGGGGGGGGGGGGGGGGGGGGGFCGDGFGD3@@+8DF+,8,3CFFFGGGGGGFG@FFGGGGGGGGGGGGGGGGGGGGG1BF@FGGGGGGGGGGGGGGGGGGGGGGGGGGGGGFGGGGGGGGGGGGEGGGGG8CFGFGGGGGGGGGGFGGGGGGGGGGGGGGGEGGGGGGGGGGGG:CCF?FFGGGGGGGFFEFGGCFGFFG<C
@M03364:396:000000000-C9LGT:1:1101:14131:8859 1:N:0:10
ACTCCTACGGGAGGCAGCAGTGGGGAATATTGCACAATGGGGGAAACCCTGATGCAGCAACGCCGCGTGAGTGATGACGGCCTTCGGGTTGTAAAGCTCTGTCTTCAGGGACGATAATGACGGTACCTTCGGAGGAAGCCACGGCTAACTACGTGCCAGCAGCCGCGGTAATACGTAGGTGGCGAGCGTTGTCCGGATTTACTGGGCGTAAAGGGAGCGTAGGCGGATTTTTAAGTGAGATGTGAAATACTCGGGCTTAACCTGAGTGCTGCATTTCAAACTGGAAGTCTAG
+
GGGGGGGGGGGGGGGGGGGGGGGGGGGGGGGGGGGGGGGGGGGGGGGGGGGGGGGGGGGGGGGGGGGGGGGGGGGGGGGGGGGGGGGGGGGGGGGGGGGGGGGGGGGGGGGGFGFE:FGFG88B:BFG,,8+36@BFGGGGGGFGD:FGGGGEGGGG,FFGGGGGGGGG4;BFGGFFGGGGFCGDEGFGGGGGGEGEGGGGGGGGGGGGGGGGGGGGGGCGGGGGGCCEFGGGFGGGDGGGGGGGGGGFGGCGGGGGGGGGGGGGGGGGGGG6FGGGGGGFFGG5DGFGF?C
@M03364:396:000000000-C9LGT:1:1101:18001:8877 1:N:0:10
ACTCCTACGGGAGGCAGCAGTGGGGAATATTGCGCAATGGGGGAAACCCTGACGCAGCAACGCCGCGTGCGGGACGACGGCCCTCGGGCTGTAAACCGCTTTCAGCGGGGAAGACATCGACGGTACCCGCAGAAGAAGCCCCGGCTAACTACGTGCCAGCAGCCGCGGTCACACGTAGGGGGCGAGCGTTATCCGGATTCATTGGGCGTAAAGCGCGCGCAGGCGGCGCGCCAAGCGGGACCTCTAACCCCGGGGCTCAACCCCGGGCCGGGTCCCGGACTGGCGCGCTCGAGG
+
GGGGGGGGGGGGGGGGGGGGGGGGGDEGGGGGGGGGGGGGGGGGGGGGGGGGGGGGGGGGGGGGGGGGGGGGGGGGGGGGGGGGGGGGGGGGGGGGGGGGGGGGGGGDGGGEFDFGEFFFE=C8<=FG*4=44CC8?FGFCGGFGGGGGGGGGGGGGGGGCGGGGGGGG*AFGGGGGGGGGGGGGGGGGGGGGFEGGGGGGGGGGGGGGGGGGFEGGGGGGGGGGGGGGGGGGGFGGGGGGGGGGGGGGGGGG*CEGGGGGGGGGGCDGGGGGGGGGGCDB@CF<7CDC@77D)
@M03364:396:000000000-C9LGT:1:1101:21179:8897 1:N:0:10
ACTCCTACGGGAGGCAGCAGTGAGGAATATTGGTCAATGGGCGAGAGCCTGAACCAGCCAAGTAGCGTGCAGGATGACGGCCCTATGGGTTGTAAACTGCTTTTGTATGGGGATAAAGTGCTCCACGTGTGGCGTTTTGTAGGTACCATACGAATAAGGACCGGCTAATTCCGTGCCAGCAGCCGCGGTAATACGGAAGGTCCGGGCGTTATCCGGATTTATTGGGTTTAAAGGGAGCGTAGGCCGTGGATTAAGTGTGTTGTGAAATGTAGGCGCTCAACGTCTGACTTGC
+
GGGGGGGGGGGGGGGGGGGGGGGGGGGGGGGGGGGGGGGGGGGGGGGGGGGGGGGGGGGGGGGGGGGGGGGGGGGGGGGGGGGGGGGGGGGGGGGGGGGGGGGGGFFAFGGGDGFG<FFFFEFFEFFG?:A+:44@CFGGFCFFGFFGGGGF+BFGGGGGGGGGGGGGGFFFGGGFGGGGGGGGGGGGGBFGFGGGEGGGGGGGGGGGGGGGGFFGGEEEGFFFDGCCEFGGGGGGGDGCGGGGGGCEE5CC6?EEGCFG8FGDFFGGFGDGGFGGCDDGFB:CGGFFGFFG
@M03364:396:000000000-C9LGT:1:1101:24516:8900 1:N:0:10
ACTCCTACGGGAGGCAGCAGTGGGGAATCTTCCGCAATGGACGAAAGTCTGACGGAGCAACGCCGCGTGAACGATGACGGCCTTCGGGTTGTAAAGTTCTGTTATACGGGACGAATGGCGTAGCAGTCATTCCGCTTTACGAGTGTCGGTACCGTAAGAGAAAGCCACGGCTAACTACGTGCCAGCAGCCGCGGTAATACGTAGGTGGCAAGCGTTGTCCGGAATTATTGGGCGTAAAGGGCGCGCAGGCGGCGTCGTAAGTCGGTCTGAAAAGTGCGGGGCTTAACCCCGTGG
+
GGGGGGGGGGGGGGGGGGGGGGGGGGGGGGGEGGGGGGGGGGGGGGGGGGGGGGGGGGGGGGGGGGGGGGGGGGGGGGGGGGGGGGGG=FGGGGGGFGGGGGG@EFG8FGFCF=+D<FGC@+@C3CFD,,9,,,8+@FFGC+3@C,@FFGGEA7>FGGGGAFGGGGGGG*:FFDFGFGGGGFGGFGGFF:FEF@FEGGGFGFFGEGGGGEFGGGGGGGGGEG8CFG@CEFGFFEEECFFCEDGGGGGEEGGGGG?=DE5=5<FGEDGD*:A77CCFGD=DDEG4FGGFC:<**)
@M03364:396:000000000-C9LGT:1:1101:22551:8908 1:N:0:10
ACTCCTACGGGAGGCAGCAGTGAGGAATATTGGTCAATGGGCGAGAGCCTGAACCAGCCAAGTAGCGTGCAGGATGACGGCCCTATGGGTTGTAAACTGCTTTTGTATGGGGATAAAGTGCTCCCCGTATGTGGTTTTGTAGGTACCATACGAATAAGGACCGGCTAATTCCGTGCCAGCAGCCGCGGTAATACGGAAGGTCCGGGCGTTATCCGGATTTATTGGGTTTAAAGGGAGCGTAGGCCGTGGATTAAGTGTGTTGTGAAATGTAGGCGCTCAACGTCTGACTTGC
+
GGGGGGGGGGGGGGGGGGGGGGGFGGGGGGGGGGGGGGGGGGGGGGGGGGGGGGGGGGFGFGEGGGGGG7DFGGGGGGGGGGGGEGGGGGEEFGGFGGGDGGGGGGFGGGGGDGGF,CF,??AE+?@?+4A,,,:??FCFADCFF9?DFF8F3BFCDFGGGGGGGEGCG@;>FBF@FAFGGGFFGGGGF7FFFGGGEFEGGG<FGGGGGGGGFACEEG5CCCGGGGGGGFFGCCCGGGGEGGG9?E8>C/9C<0CGGFCF*;FE?FCGGGGGGGGG)>C=FDFFC<:=F8?G
@M03364:396:000000000-C9LGT:1:1101:20215:8913 1:N:0:10
ACTCCTACGGGAGGCAGCAGTGGGGAATCTTCCGCAATGGGCGAAAGCCTGACGGAGCAATGCCGCGTGAGTGATGAAGGAATTCGTTCCGTAAAGCTCTTTTGTTTATGACGAATGTGCATGTTGTGACTAATGACGTGTAATGACGGTAGTAAACGAATAAGCCACGGCTAACTACGTGCCAGCAGCCGCGGTAATACGTAGGTGGCGAGCGTTGTCCGGAATTATTGGGCGTAAAGAGCATGTAGGCGGTTTTTTAAGTCCGGAGTGAAAATGCGGGGCTCAACCCCGTAT
+
GGGGGGGGGGGGGGGGGGGGGGGGGGGGGGGGGGGGGGGGGGGGGGGGGGGGGGGGGGGGGGGGGGGGGGGGGGGGGGGGGGGGGGGGGGGGGGGGGGGGGGGGGGGFGGGGGGGGFGFGF@EBCCFF,,9,:CFCFFEEGDDFGFGFGGGGEGGGGGGGGGGGGGGGG<>FGGGGGGGGGGGGGGGGGGGGGDEGGGGGGFGGGGGGGGGGDGGGGGGGGGAEEFGGGGGGGGEGGGGGGGGGGGGGGGGGGCCFFGGGGGGFGGCGGGGGGGGGGGGGFFCFGDFFGBFGDD
@M03364:396:000000000-C9LGT:1:1101:27044:8961 1:N:0:10
ACTCCTAGGGAGGCAGCAGTGGGGAATATTGCACAATGGAGGAAACTCTGATGCAGCGACGCCGCGTGAGTGAAGAAGTATTTCGGTATGTAAAGCTCTTTCGGCCGGGAAGATAATGACTCTCCCTGCCGCAGCAGCACCGGCTCAATACGTGCCAGCAGCCGCGGTACTACGTATGGTGCAAGCGTTATCCGGATTTACTGGGTGTAAAGGGGGCGCAGGTGGCGAGGCAAGTCAGAAGTGAAAGCCCGGGGCTCAACCCCGGGACTGCTTTTGAAACTGTCTGGCTGGAGG
+
GGGGGGGGGGGGGGEGGGGGGGGGGGGGGGGGGGGGGGGGGGGGGGGGGGGGGGGGGGGGGGGGGGGGDGGGFGGGGFGDGGGGGFGGGGGGGGGGGGGGGGG:F+@>FGGFGF,5FFFF,-C,BFFGF,@8+++:@FAFFGCFC+,@FFGCB<FGC8CG@FGDG>FFE*><FDGGGGGGGGGDCFGFG@FGG<BCFCFGGGEFGFGBFGGGGCEGGGGGEG;FFGC8CGGEGGGGGGCFGFCEF7EE=FGEECGEGGGFFGG=5DCGFCF7>C+:7CFGFFCG=FFF<B>CC*
@M03364:396:000000000-C9LGT:1:1101:17074:9014 1:N:0:10
ACTCCTACGGGAGGCAGCAGTGGGGAATATTGCACAATGGGGGAAACCCTGATGCAGCAACGCCGCGTGAGTGATGACGGCCTTCGGGTTGTAAAGCTCTGTCTTCAGGGACGATAATGACGGTACCTGCGGAGGAAGCCACGGCTAACTACGTGCCAGCAGCCGCGGTAATACGTAGGTGGCGAGCGTTGTCCGGATTTACTGGGCGTAAAGGGAGCGTAGGCGGATTTTTAAGTGAGATGTGAAATACTCGGGCTTAACCTGAGTGCTGCATTTCAAACTGGAAGTCTAG
+
GGGGGGGGGGGGGGGGGGGGGGGGGGGGGGGGGGGGGGGGGGGGGGGGGGGGGGGGGGGGGGGGGGGGGGGGGGGGGGGGGGGGGGGGGGGGGGGGGGGGGGGGGGGGGGGGGFEG@FGGGEFFCFGG?,833FFEFGGGGGGGGGEGGGGGGGGGGGGGGGGGGGGGG:EFGGGGGGGGGGGGDGGGGGGGGGGGGGGGGGGGGGGGGGGGGGGGGGGGGGGGGGDGGGDEFGGGGGGGFGGGGGGGGGGGGGGGGFGGGGGGGGGGGGGGGGGGGGGGFFGGGGGFFFFG
@M03364:396:000000000-C9LGT:1:1101:10177:9019 1:N:0:10
ACTCCTACGGGAGGCAGCAGCTAAGAATCTTCCACAATGGACGGAAGTCTGATGGAGCGACGCCGCGTGGACGATGAAGGCCGTGAGGTTGTAAAGTCCTTTTCGGGAGGGGGAATAACCCGGGGAGGGAATGCCCCGGGGATGACGTGAATCCCGGAATAAGCCCCGGCTAACTACGTGCCAGCAGCCGCGGTAATACGTAGGGGGCGAGCGTTGTTCGGAATCATTGGGCGTAAAGGGTGCGCAGGTGGCCCGACAAGTCTGGCGTTAAAGTGCGGGGCTCAACTCCGTGAT
+
GGGGGGGGGGGGGGGGGGGGGGGGGGGGGGGGGGGGGGGGGGGGGGGGGGGGGGGGGGGGGGGGGGGGGGGGGGGGGGGGGGGFGGGGGGGGGGGGGGGGGGGGGGG@FGGGGGEFFDGGG7C:+@FGF8@@CFGFFEGGGGGGGGGGGGGGGGGGGFGGGGGGGGGGGGGGGGGGGGGGGGGGGGGGGGGGGGGGGGGGGGGGGGGGGEGGGGGGGGGGGGGGGGGFGGGGGEGGGGGGGGGGGGGGGGGGGGGGGGGGEGGGGGGCGGGGGGGGGGGGF:FGGGGFGFFGGC
@M03364:396:000000000-C9LGT:1:1101:13279:9055 1:N:0:10
ACTCCTACGGGAGGCAGCAGTGGGGAATATTGGGCAATGGGCGAAAGCCTGACCCAGCAACGCCGCGTGAGGGAAGAAGGGTTTCGGCTCGTAAACCTCTGTCCTATGGGACGAAGAAGATGACGGTACCATAGGAGGAAGCCCCGGCTAACTACGTGCCAGCAGCCGCGGTAATACGTAGGGGGCGAGCGTTGTCCGGAATGATTGGGCGTAAAGGGCGCGTAGGCGGCCTGATAAGTCTGGAGTGAAAGTCCTGCTTTCAAGGTGGGAATTGCTTTGGATACTGTCGGGCTG
+
GGGGGGGGGGGGGGGGGGGGGGGGGGGGGGGGGGGGGGGGGGGGGGGGGGGGGGGGGGGGGGGGGGGGGGGGGGGGGGGGGGGGGGGGGGGGGGGGGGGGGGGGGGFGGGGGGGGGGGF<FFGF+@FG>,CB>,BB@FCGGGGGGGGGGGGGGGGGGGGGGGGGGGGGG:EGGGGGGGGGGGGGGGGGGGGGGGGGGGGGGGGCGGGGGGGEGEGGGGGGGGGGGGGGGGGGGGGGGGGGGGGGGGGFGFGGGGGGGGGGG:CCGFGCGGGGGGGGGGCG@FFGGGGFGFF37C
@M03364:396:000000000-C9LGT:1:1101:19967:9073 1:N:0:10
ACTCCTACGGGAGGCAGCAGTGAGGAATATTGGTCAATGGACGCAAGTCTGAACCAGCCATGCCGCGTGCAGGATGACGGCTCTATGAGTTGTAAACTGCTTTTGTACGAGGGTAAACCCGGATACGAGTATCCGGCTGAAAGTATCGTACGAATAAGGATCGGCTAACTCCGTGCCAGCAGCCGCGGTAATACGGAGGATTCAAGCGTTATCCGGATTTATTGGGTTTAAAGGGTGCGTAGGCGGTTTGATAAGTTAGAGGTGAAATACCGGTGCTTAACACCGGAACTGCCT
+
GGGGGGGGGGGGGGGGGGGGGGGGGGGGGGGGGGGGGGGGGGGGGGGGGGGGGGGGGGGGGGGGGGGGGGGGGGGGGGGGGGGGGGGGGGGGGGGGGGGGGGGGGGGGGGGGGGFGEFGGE:FGBEFG4BACFFGCFGGGGEGGGGGCGGGGCGGGGGGGGGGGGGGGGFGGGGGGGGGGGGGGGGGGGGGFGGGGGGGFGGGGGGGGGGGGGGGGCCEGGGGGGG8EGGGGGGGGGGGGGGGGGG=EEGFGGGGGGGGGGGFFG4CFGGGGGGGGGGGGFFGGGGGFGFFGG*
@M03364:396:000000000-C9LGT:1:1101:10434:9076 1:N:0:10
ACTCCTACGGGAGGCAGCAGTGGGGAATATTGCACAATGGAGGGAACTCTGATGCAGCGACGCCGCGTGAGTGAGGAAGTATTTCGGTATGTAAAGCTCTATCAGCAGGGAAGATAATGACGGTACCTGCGTAAGAAGCACCGGCTAAATACGTGCCAGCAGCCGCGGTCATACGTATGGTGCAAGCGTTATCCGGATTTACTGGGTGTAAAGGGAGTGCAGGCGGTCAGATAAGTCAGATGTGAAAACCCGGGGCTCAACTCCGGGATTGCATTTGAAACTGTAGGACTAG
+
GGGGGGGGGGGGGGGGGGGGGGGGGGGGGGGGGGGGGGGGGGGGGGGGGGGGGGGGGGGGGGGGGGGFGGGGGGGGCFFGGGGGGGGGGGGGGGGGGGGGGGGGGFDGGGGGGGGG<FFGFEFF<FFFC,@B+8B,CFGGDFFGGG7FGGDGGGGGGGGGGGGGGGGDG*>FGGGFGGGGGGGGGGGGGGGGGGGGCGGGGGGGGGEGGGGGFGGGGGGFEGFGGGEGDG?EGGGGGGGGGGGG7EFGGGEEEEGGGGGGGFFGGGGDDDGGGGGGG=CFF?F>FFGFGFFG
@M03364:396:000000000-C9LGT:1:1101:13187:9079 1:N:0:10
ACTCCTACGGGAGGCAGCAGTAGGGAATTTTCGTCAATGGGCGCAAGCCTGAACGAGCAATGCCGCGTGAACGAGGAAGGTCTTCGGATCGTAAAGTTCTGTTGAGAGGGAAAAAGGAACACCCGAGGAGATGCTGGTGAAGTGATATTACCTTTCGAGGAAGTCACGGCTAACTACGTGCCAGCAGCCGCGGTAATACGTAGGTGGCGAGCGTTATCCGGAATGATTGGGCGTAAAGGGTGCGTAGGCGGCCTGTTAAGTCTGAAGTGAAAGGTACCGGCTCAACCGGTAC
+
GGGGGGGGGGGGGGGGGGGGGGGGGGGGGGGGGGGGGGGGGGGGGGGGGGGGGGGGGGGGGGGGGGGGGGGGGGGGGGGGGGGGGGGGGGGGGGGGGGGGGGGGGGGGGGGGGGGGGGGGGGG+=CFF++8:3FGGGGGFFGGFFGGGGGGGGGGGGGGGGGGGGGGGGGGGGGGGGGGGGGGGGGGGGGGGGGGGGGGGGGGGGGGGGGGGGGGGGGGGGEGGGGGGGGGGGGGGGGGGGGGGGGGGGGGGGGGGGGGGGGGGFGGGGGGGGGGGGGEGFEGFGCFFGFFG
@M03364:396:000000000-C9LGT:1:1101:18221:9087 1:N:0:10
ACTCCTACGGGAGGCAGCAGTGAGGAATATTGGTCAATGGCCGAGAGGCTGAACCAGCCAAGTAGCGTGCAGGAAGACGGCCCTATGGGTTGTAAACTGCTTTTATACGGGGATAAAGTCAGCTACGTGTAGTTGTTTGCAGGTACCGTATGAATAAGGACCGGCTAATTCCGTGCCAGCAGCCGCGGTAATACGGAAGGTCCGGGCGTTATCCGGATTTATTGGGTTTAAAGGGAGCGCAGGCCGTCTGTTAAGCGTGTTGTGAAATGTAGGCGCCCAACGTCTGAATTGC
+
GGGGGGGGGGGGGGGGGGGGGGGGGGGGGGGGGGGGGGGGGGGGGGGGGGGGGGGGGGGGGGGGGGGGGGGGGGGGGGGGGGGGGGFGGGGGGGGGGGGGGGGGGGGGGGGGGGFG<FGGF?B?,CFF,:A<EAFGEGGGGGGGGGGGGGGG@FGGGGGGGGGGGGGGGFFGGGGGGGGGGGGGGGGGGFGGGGGGGGGGGGGGGGGGGGGGGGGGEEGFFDGGGGGGEFGGGGGGGGGGGGGGGG:EFGGGCFGGGGGGCGFECGGGGGGGGGGDDGGGFFCFCFGFGFFG
@M03364:396:000000000-C9LGT:1:1101:16364:9100 1:N:0:10
ACTCCTACGGGAGGCAGCAGTGGGGAATTTTGGACAATGGGCGCAAGCCTGATCCAGCTATTCCGCGTGTGGGATGAAGGCCCTCGGGTTGTAAACCACTTTTGTAGAGAACGAAAAGACATCTTCGAGTAAAGGATGTTGCTGACGGTACTCTAAGAATAAGCACCGGCTAACTACGTGCCAGCAGCCGCGGTAATACGTAGGGTGCGAGCGTTAATCGGAATTACTGGGCGTAAAGGGTGCGCAGGCGGTTGAGTAAGACAGATGTGAAATCCCCGAGCTTAACTCGGGAAT
+
GGGGGGGGGGGGGGGGGGGGGGGGGGGGDGGGGGGGGGGGGGGGGGGGGGGGGGGGGGGGGGGGGGGGGGGGGGGGGGGGGGGGGGGGGGGGGGGGGGGGGGGGGEGAFFFGGGGGCFGG@F<C9CFG,=A,8CF,CFGGFGGFGGFEGGGGCFGGGCGGGGGGGGGGGGGGGGGGGGGGGGGGGGGGGGGGGGGGGGGGGGGGGGGDGGDCEGGGGGGGEECEGGGGGGGGGGGDFGGGFGCGGGGGGGGGDGDCGCGGDGGGCFGFFGGGGDGGGGGDFFGCGGGFGEEGGD
@M03364:396:000000000-C9LGT:1:1101:6620:9116 1:N:0:10
ACTCCTACGGAGGCAGCAGTGGGGAATATTGGGCAATGGGCGCAAGCCTGACCCAGCAACGCCGCGTGAAGGAAGAAGGCTTTCGGGTTGTAAACTTCTTTTATAAGGGACGAAACAAATGACGGTACCTTCTGAATAAGCACCGGCTAACTACGTGCCAGCAGCCGCGGTAATACGTAGGGTGCGAGCGTTAATCGGAATTACTGGGCGTAAAGGGTGCGCAGGCGGTTGAGTAAGACAGATGTGAAATCCCCGAGCTTAACTCGGGAATGGCATATGTGACTGCTCGACT
+
GGGGGGGGGGGGGGGGGGGGGGGGGGGGGGGGGGGGGGGGGGGGGGGGGGGGGGGGGGGGGGGGGGGG@FGGFGGGGGGGGGGGGGGGGGGGGGGGGGGGGGGFGEFFGGGGGGGGFGGGG9F8>BFGF<@3EFGCFGGGGGGGGGGGGGGGCGGGGGGGGGGGGGGGGCCGGGGGGGGGGGGGGGGGGGGDF@FGGGGGGGGGGGGGGGEGGGGGGGGGGGGGGGGGGGGGGGGGGGGGGGGGGGGGGGGGFFGGGGGGGFGFGGGG3DFGGGGGFGGGFFFGGGGFGFFG
@M03364:396:000000000-C9LGT:1:1101:5099:9128 1:N:0:10
ACTCCTACGGGAGGCAGCAGTGGGGAATATTGCACAATGGAGGAAACTCTGATGCAGCGACGCCGCGTGAGTGAAGAAGTATTTCGGTATGTAAAGCTCTTTCGGCAGGGAAGATAATGACAGTACCTGAAGGAGAAGCACCGGCTAAATACGTGCCAGCAGCCGCGGTCATACGTATGGTGCAAGCGTTATCCGGATTTACTGGGTGTAAAGGGGGCGCAGGTGGCGAGGCAAGTCAGAAGTGAAAGCCCGGGGCTCAACCCCGGGACTGCGTTTGAAACTGTCTGGCTGG
+
FGGGGGGGGGGGEGGDFGGGEFFGGGGGGGGGGFFGGGGGGFGGCGGGGGGGGGFGGG@FEGGCFGGGGDCF9F?FGGFGGGGGGCFGFGGGGGGGDGGGGGGCF@:7C7DF=F<<EFC,,-5,8:8E,:,C,:,8=FDF,3>C@+B@CF@F<FCGGFFCFF@FCGEGE*>FC;F?FGGGGGGGFFGGGEGGGGGEG7*?FCFGGGBFEGGCEGFGGCGDGC8:CGGG>EGGDFG<E7CFF??G9CF+;EFGGD5EGGGG**/5E355DGCF*/*1>7EGFF<CFFG?FFBG
@M03364:396:000000000-C9LGT:1:1101:13630:9165 1:N:0:10
ACTCCTACGGGAGGCAGCAGTGGGGAATATTGCACAATGGGGGAAACCCTGATGCAGCAACGCCGCGTGAGTGATGACGGCCTTCGGGTTGTAAAGCTCTGTCTTCAGGGACGATAATGACGGTACCTGAGGAGGAAGCCACGGCTAACTACGTGCCAGCAGCCGCGGTAATACGTAGGTGGCGAGCGTTGTCCGGATTTACTGGGCGTAAAGGGAGCGTAGGCGGATTTTTAAGTGAGATGTGAAATACTCGGGCTTAACCTGAGTGCTGCATTTCAAACTGGAAGTCTAG
+
GGGGGGGGGGGGGGGGGGGGGGGGGGGGGGGGGGGGGGGGGGGGGGGGGGGGGGGGGGGGGGGGGGGGGGGGGGGGGGGGGGGGGGGGGGGGGGGGGGGGGGGGGGGGGGGGGGGGEFGFG>>B:BFG:,8383>7@FGGGGGGGGFGGGGGGGGGGGGGGGGGGGGGG*:FGGGGGGGGGGGGGGGGGGGGGGGGGGGGGGGGGGGGGGGGGGGGGGG:EGGFGG:8EGGGGGGGGGGGGGGGGGGGGFGGGGGGGGGGGGGGGGGFGGGGGGGGGGGGFFCFDGGFGFFG
@M03364:396:000000000-C9LGT:1:1101:15557:9166 1:N:0:10
ACTCCTACGGGAGGCAGCAGTGGGGAATATTGCACAATGGGCGGAAGCCTGATGCAGCGACGCCGCGTGGGGGATGACGGCCTTCGGGTTGTAAACCTCTTTCACCAAGGACGAAGCGGGAGTGACGGTACTTGGGGAAGAAGCACCGGCTAACTACGTGCCAGCAGCCGCGGTAATACGTAGGGTGCGAGCGTTGTCCGGAATTATTGGGCGTAAAGAGCTCGTAGGCGGCTCGTTGCGTCTACCGTGAAAACTGGAGGCTTAACCTTCAGCTTGCGGTGGATACGGGCGGGC
+
GGGGGGGGGGGGGGGGGGGGGGGGGGGGGGGGGGGGGGGGGGGGGGGGGGGGGGGGGGGGGGGGGGGGGGGGGGGGGGGGGGGGGGGGGGGGGGGGGGGGGGGFGGGGGGGGGGGGGGGGGFF>@FGG+*><@FGGGGGGGGGGFGGGGGEGCGGGGGGGGGGGGGGGGFGGGGGGGGGGGGGGGGGGGGGGGGGEGGGGGG5EGGGGGGGGGGGGGGGGGGGGGGGGFGGEGGGGGGGGDGGGGGGGGGGGGFGGGGGGGG:FGGGGGGGGGGGGFGGGFFG4FGFEG3>DG5
@M03364:396:000000000-C9LGT:1:1101:23958:9180 1:N:0:10
ACTCCTACGGGAGGCAGCAGTGGGGAATATTGCACAATGGGGGAAACCCTGATGCAGCGACGCCGCGTGAGTGAAGAAGTATTTCGGTATGTAAAGCTCTATCAGCAGGGAAGATAATGACGGTACCTGCCTCAGAAGCCCCGGCTCACTACGTGCCAGCAGCCGCGGTGATACGTAGGGGGCAAGCGTTATCCGGATTTACTGGGTGTAAAGGGTGCGTAGGTGGCAAGGCAAGTCAGATGTGAAAGCCCGGGGCTCAACCCCGGTATTGCATTTGAAACTGTTTAGCTAG
+
GGGGGGGGGGGGGGGGGGGGGGGGGGGGGGGGG<FGGGGGF:FGGGGGGGGGAGGGGGGGGGGGGGGGGEGGGGCFGGGE,,CEFGGB<4FFGGG,FFFG<FG?FEAFGGG=CGD??FE,?:F>+8CA:,,,:,A<=>FB==>CFC+@>FFF+@CF:FFGGGGGGGEEG*1@EFCGFAGCG@FE:@FG*C*4C<:CFGGGGGGGGGGGEGGCCFCFGGG88EC@CFFF9CGGGGG+:@F9::CCG+AC8C8CGEC57FFFG=CEEDE3DCCDG90:CCCF=@?:::09FFFG
@M03364:396:000000000-C9LGT:1:1101:9378:9192 1:N:0:10
ACTCCTACGGGAGGCAGCAGTGGGGAATATTGCACAATGGAGGAAACTCTGATGCAGCGACGCCGCGTGAGTGAAGAAGTATTTCGGTATGTAAAGCTCTTTCGGCAGGGAAGATAATGACGGTACCTGCAGACGAAGCACCGGCTAAATACGTGCCAGCAGCCGCGGTAATACGTATGGTGCAAGCGTTATCCGGATTTACTGGGTGTAAAGGGGGCGCAGGTGGCGAGGCAAGTCAGAAGTGAAAGCCCGGGGCTCAACCCCGGGACTGCTTTTGAAACTGTCTGGCTGG
+
GGGGGGGGGGGGGGGGGGGGFFGGGGGGGGGGGGGGGGGGGGGGGGGGGGGGGGGGGGGGGGGGGGGGGGGGGGGGGGGGGGGGGGGGGGGGGGGGGGGGGGGGGGGGGGGGGGGF,EFEG:@>3BFF5AAB,,8>CFGGGGGGGGF7FGGGGGGGGGGGGGGGGGGGG<EGGGGGGGGGGCGGGGGGGGGGGGGGGGGGGGGGGGGFGGGGGFGGGGGGGGEGGGGGDGGGGGGGGGGGGFGGGGGGGGGGGGGEDGCGGGGGGCEGGFGGF?FGFCFGFFGGFGDFGFFG
@M03364:396:000000000-C9LGT:1:1101:13450:9235 1:N:0:10
ACTCCTACGGGAGGCAGCAGTGGGGAATATTGCACAATGGGGGGAACCCTGATGCAGCGACGCCGCGTGCGGGATGGAGGCCTTCGGGTCGTGAACCGCTTTTGTTTGGGAGCAAGCCTTCGGGTGAGTGTACCTTTCGAATAAGCACCGGCTAACTACGTGCCAGCAGCCGCGGTAATACGTAGGGTGCAAGCGTTGTCCGGAATCATTGGGCGTAAAGGGCTCGTAGGCGGTTCGTCGCGTCCGGTGTGAAAGCCCATCGCTTAACGGTGGGTCTGCGCCGGGTACGGGCGG
+
GGGGGGGGGGGGGGGGGGGGGGGGGGGGGGGGGGGGGGGGGGGGGGGGGGGGGGGGGGGGGGGGGGGGGGGGGGGGGGGGGGGGGGGGGGGGGGGGGGGGGGGGGGGGGGGGGGGGGGGGG==4<CEF88?,<EGGGGGGGGEGGGFGGGGGGGGGGGGGGGGGGGGGGGGGGGGGGGGGGGGGGGGGGGGGGGGGGGGGGGGGGGGGGGGGGGGGGGGGGGGGGGGGGGGGGGGGGGGGGGGGGGGGGGGGGGGGGGGGGEDFGGGGGGEGGGGGGGGGFFGGGGGFGFFGGG
@M03364:396:000000000-C9LGT:1:1101:7383:9238 1:N:0:10
ACTCCTACGGGAGGCAGCAGTGGGGAATATTGCACAATGGGGGAAACCCTGATGCAGCAACGCCGCGTGAGTGATGACGGCCTTCGGGTTGTAAAGCTCTGTCTTCAGGGACGATAATGACGGTACCTGTGGAGGCAGCCACGGCTAACTACGTGCCAGCAGCCGCGGTAATACGTAGGTGGCGAGCGTTGTCCGGATTTACTGGGCGTAAAGGGAGCGTAGGCGGACTTTTAAGTGAGATGTGAAATACCCGGGCTCAACTTGGGTGCTGCATTTCAAACTGGAAGTCTAG
+
GGGGGGGGGEGGGGGGGGGGFGGGGGGGGGGGGGGGFGGGGGGGEGGGGGGGGGGGGGGFGGGGGFGGGGGGGGGGGGGGGDGGGGGGGGGGGGGGGGGGEGGGGGGAFGGGGGGEEAF<,-8C+BFF,:833B@+8FC=FGGFEFGGGGGGFCCGGGGGGGGGGGGGG*=FGGGCEFGGGGGGGGGGGGGEGGGGGGGGGGFGGGGGGGGGGGGGEGGEGGGGGGGEGCEGGGGFCCGGGGGGGGGGGGGGGGGEGGGGGGGGFFGGGGGGFGGGGGGGFFFGGGGFFFFF
@M03364:396:000000000-C9LGT:1:1101:24064:9246 1:N:0:10
ACTCCTACGGGAGGCAGCAGTGGGGAATCTTCCGCAATGGGCGCAAGCCTGACGGAGCAACGCCGCGTGAGTGAAGAAGGGTTTCGACTCGTAAAGCTCTGTTGTCGGGGACGAACGTGGCTACAGCGTTTCGTCGTTTCCAATGACGGTACCTGACGAGGAAGCCACGACTAACTACGTGCCAGCAGCCGCGGTAATACGTAGGTGGCGAGCGTTGTCCGGAATTATTGGGCGTAAAGGGAGCGCAGGCGGGAAGGTAAGTCTATCTTAAAAGTGCGGGGCTCAACCCCGTGG
+
GGGGGGGGGGGGGGGGGGGGGGGGGGGGGGGGGGGGGGGGGGGGGGGGGGGGGGGGGGGGGGGGGGGGGGGGGGGGGGGGGGGGGGGGGGGGGGGGGGGGGGG9F9F+@FGGGGGG+BF7+-:F>DFG838,88@*@FFGGBFGGGGGGG>CFFGGGGGGGGGGGFFGE*=:C:FGGGGGGGGGGGGGGGGGGEGGGGGGGGGGGGGGGGGGGGGGGGGGGGGGGGFFGGGGGG8EGGGGGGGGGGGDGGGGGCGGG<CFGGGGGFGGGGGGGF9DFGGGFFGGC9FFGFFCC7
@M03364:396:000000000-C9LGT:1:1101:13566:9259 1:N:0:10
ACTCCTACGGGAGGCAGCAGTGGGGAATCTTCCGCAATGGGCGAAAGCCTGACGGAGCAACGCCGCGTGAGTGAAGAAGGTCTTCGGATCGTAAAGCTCTGTTGTCGGGGATGAATGTTGAGGCCTAGTTCATAGGTTTCAAATGACGGTACCTGACGAGGAAGCCACGGCTAACTACGTGCCAGCAGCCGCGGTAATACGTAGGTGGCGAGCGTTGTCCGGAATTATTGGGCGTAAAGGGAGCGCAGGCGGGAAGGTAAGTCTATCTTAAAAGTGCGGGGCTCAACCCCGTGG
+
GGGGGGGGGGGGGGGGGGGGGGGGGGGGGGGGGGGGGGGGGGGGGGGGGGGGGGGGGGGGGGGGGGGGGGGGGGGGGGGGGGGGGGGGGGGGGGGGGGGGGGGGGGGDGGGGGGGGFGGGG9B>=BFG,,9338<=FFGGGGGFG,=FGGGGGGGGGGGGGGGGGGGGG*BFGGGGGGGGGGGGGGGGGGGGGGGGGGGGGGGGGGGGGGGGGGGGGGGGGGEGGGGGGGGGGGGGGGGGGGGGGGGGGGGGGGGEGGGGECF7FGGGGGGGGGGGGGGGFFGGGGGFGFFDG)
@M03364:396:000000000-C9LGT:1:1101:27407:9267 1:N:0:10
ACTCCTACGGGAGGCAGCAGTGGGGAATTTTGGACAATGGGCGCAAGCCTGATCCAGCTATTCCGCGTGTGGGATGAAGGCCCTCGGGTTGTAAACCACTTTTATAGGGAACGAAACTACTTCCTCGAATAACGATTGTTACTGACCGTAATCTAAGAATAAGCACCGGCTAACTACGTGCCAGCAGCCGCGGGAATACGTAGGGTGCGAGCGTTAATCGGAATTAATGGGCGTAAAGGGTGCGCAGGCGGTTGAGTAAGACAGATGTGAAATCCCCGAGCTTAACTCGGGAAT
+
GGGGGGGGGGGGGGGGGGGGGGGGGGGGFGGGGFFGGGGGGGGGGG@FGGGGGGGGGGFG,CFGGGGGGGGGGGGEGGGGGDEFGGGGGDGGGGGAFCGGGGFAEFF9FBD+FFFG7???,-C,5CFG,,8C<+++,+:,5<BF,,3@BFF+C@CDFFCFCF,@<,D:C*33<<D,FFGGGG,,52,<F5:CE*<F<F@F<:*=FGGECECGE8888EFCG>ECC+03:FGCC/2CE0CEFGGD=58EEECCGG<FG7?<996CC7FGGDGG>:CCG<CDEBGCF778DE:><*
@M03364:396:000000000-C9LGT:1:1101:29135:9271 1:N:0:10
ACTCCTACGGGAGGCAGCAGTGAGGAATATTGGTCAATGGATGAGAATCTGAACCAGCCAAGTAGCGTGCAGGACGACGGCCCTATGGTTTGTAAACTGCTTTTGTACGGGGATAATGGGCGTTGCGTGTAAAGATTTGCCGTTACCGTACGAATAAGGACCGGCTAATTCCGTGCCAGCAGCCGCGGTAATATGGAAGGTCCGGGCGTTATCCGGATTTATTGGGTTTAAAGGGAGCGCAGGCTGTCGGTTAAGCGTGTTGTGGAATGTAGGTGCCCTACACCTGCACTGC
+
GCFGGCFECEEF@EE;@FGGFDGGG8FFGGC,@FGDEGGFFCEC9@6CFEA9CE@EG?CEDFGGCAFF,BCF8@6@CCCGGDCGCF985CF:CF,C?,C,BFG?EFCA<:FFG:,,,,5,,+8++8=48B,5,<,:AF,B,3+>+3B>3@++3:><>,DD<C7B7@FF;F,>:F7*:DBCGFCFFDC:FCGGF,?,>C77FCCC<<*<:CEFF98?/?EG7@+9+1;=E:@9+9*A:8CE*CECC5AC8EEEG<+9<8*:8*9:*2<>6C:*7<<6*0+9>??FFF:FF*96
@M03364:396:000000000-C9LGT:1:1101:17174:9276 1:N:0:10
ACTCCTACGGGAGGCAGCAGTGGGGAATATTGCACAATGGGGGGAACCCTGATGCAGCAACGCCGCGTGAGTGATGACGGTCTTCGGATTGTAAAGCTCTGTCTTTAGGGACGATAATGACGGTACCTAAGGAGGAAGCCACGGCTAACTACGTGCCAGCAGCCGCGGTCATACGTAGGTGGCAAGCGTTGTCCGGATTTACTGGGCGTAAAGGGAGCGTAGGTGGATATTTAAGTGGGATGTGAAATACCCGGGCTTAACCTGGGTGCTGCATTCCAAACTGGATATCTAG
+
GGGGGGGGGGGGGGGGGGGGGGGGGGGGGGGGGGGGGGGGGGGGGGGGGGGGGGGGGGGGGGGGGGGGGGGGGGGGGGGGGGGGGGGGGGGGGGGGGGGGGGGGGGGGGGGGGGGG>FGCFGFC=FFF3868,@F:=FGGGGGGGGCFGGGGEGGGGGGGGGGGGGGGG*CGGGGGGGGGGGGGGGGGGGGGGGGGGGGGGGGGGGGGGGGGGGGGGGGGGGGGGGCGCEGFFGFGGGGGGGGGGGGFFGGGGGDGGGGGGGGGFF:DGCFGGGGGGGFGFFGFFGFFCBFF
@M03364:396:000000000-C9LGT:1:1101:6364:9307 1:N:0:10
ACTCCTACGGGAGGCAGCAGTGAGGAATATTGGTCAATGGGCGAGAGCCTGAACCAGCCAAGTAGCGTGCAGGATGACGGCCCTATGGGTTGTAAACTGCTTTTGTATGGGGATAAAGTGCTCCGCGTGTGGCGTTTTGTAGGTACCATACGAATAAGGACCGGCTAATTCCGTGCCAGCAGCCGCGGTAATACGGAAGGTCCGGGCGTTATCCGGATTTATTGGGTTTAAAGGGAGCGTAGGCCGTGGATTAAGTGTGTTGTGAAATGTAGGCGCTCAACGTCTGACTTGC
+
FGGGGGGGGGGGGGGGGGGGGGGGGGGGGGGGGGGGGGGGFGGD@@FGGGGGGGGGGGGGGGGGGGGGFGFECFGGGGGGGGGGGGFGGGG>FFGGGGFGGGGFFGGGGGFE:CFG,<FFGGGF+BCF4FF+++BEFGFFGC9CCFGGGFFG>BFFGFFGGGGGGGG8B@BFDF*@FFDFFGGG>GGGGEGCGF@<CCBFGFGGDDGGGGGGGGG5?ACFEGGC+5;CE<+<:98CEGDCEC5?FGGGDGGF<9?FFF7*;/0*<*<DGGGF=FGGGGGD))29DFGFGFF7
@M03364:396:000000000-C9LGT:1:1101:9588:9315 1:N:0:10
ACTCCTACGGGAGGCAGCAGTAGGGAATTTTCGTCAATGGGCGCAAGCCTGAACGAGCAATGCCGCGTGAACGAGGAAGGTCTTCGGATCGTAAAGTTCTGTTGAGAGGGAAAAAGGAACACCAGAGGGAAGACTGGGGAAGTGATATTACCTTTCGAGGAAGTCACGGCTAACTACGTGCCAGCAGCCGCGGTAATACGTAGGTGGCGAGCGTTATCCGGAATGATTGGGCGTAAAGGGTGCGTAGGCGGCCTGTTAAGTCTGAAGTGAAAGGTACCGGCTCAACCGGTAC
+
FGGGGGGGGGGGGGGGGGGGGGGGGGGGGGGGGGGGGGGGGGGGGGGGGGGGGGGGGGGGGGGGGGGGGGGGGGDEGGGGFGGGGGGEGDGGGGGGEGG9FGGGDEEGGGG8,EEE+A?<EEF+,BCF++8+,:C,@,@8FE3C@FGGC3@F>FCFGFE<EFFEFFFG7@8CFGGA>FEGGF9B@ECCA@C*<FEFFG:FGFDG,<7C*=CCGED8:E?*8AE8EC2<E685?8>ECFGDGGGE8C/=?ED7:=F?FGGF<C>CCFGGGGGFF=FFF:CD@E=6F<CECB@D
@M03364:396:000000000-C9LGT:1:1101:20854:9334 1:N:0:10
ACTCCTACGGGAGGCAGCAGTGGGGAATTTTGGACAATGGGCGCAAGCCTGATCCAGCTATTCCGCGTGTGGGATGAAGGCCCTCGGGTTGTAAACCACTTTTGTAGAGAACGAAAAGACATCATCGAATAAATGGTGTTGCTGACGGTACTCTAAGAATAAGCACCGGCTAACTACGTGCCAGCAGCCGCGGTAATACGTAGGGTGCGAGCGTTAATCGGAATTACTGGGCGTAAAGGGTGCGCAGGCGGTTGAGTAAGACAGATGTGAAATCCCCGAGCTTAACTCGGGAAT
+
GGGGGGGGGGGGGGGGGGGGGGGGGGGGGGGGGGGGGGGGGGGGGGGGGGGGGGGGGGGGGGGGGGGGGGGGGGGGGGGGGGGGGGGGGGGGGGGGGGGGGGGGGGGGGGGGGGGG7EFGFEB,,BFG,BA,CFFDGGGGGGGGGGGGGGGGGGGGGGGGGGGGGGGGGGGEGGGGGGGGGGGGGGGGGGGGGGGGGGGGFGGGGGGGGGGGGGGGGGGGGGGGGGGGGGGGGGGGGGGGGGGGGGGGGGGGGGGGGCGGGGGGGGGGGGGGGGGGGGGGFFGGGGGFGFFGGC
@M03364:396:000000000-C9LGT:1:1101:9870:9354 1:N:0:10
ACTCCTACGGGAGGCAGCAGTGAGGAATATTGGTCAATGGCCGAGAGGCTGAACCAGCCAAGTAGCGTGCAGGAAGACGGCCCTATGGGTTGTAAACTGCTTTTATACGGGGATAAAGTCAGCTACGTGTAGTTGTTTGCAGGTACCGTATGAATAAGGACCGGCTAATTCCGTGCCAGCAGCCGCGGTAATACGGAAGGTCCGGGCGTTATCCGGATTTATTGGGTTTAAAGGGAGCGTAGGCTGACAGGCAAGCGTGTTGTGAAATGTCGTCGCCCAACGTCGGCACTGC
+
GGGGGGGGGGGGGGGGGGGGGGGGGGGGGGGGGGGGGGGGGGGGGGGGGGGGGGGGGGGGGGGGGGGGGGGGGGGGGGGGGGGGGGGGGGGGGGGGGGGGGGGGGGGGGGGGGGGGGGGGGEFFEFFG48ACEFFGFGGGGGGGGGGGGGGGCFGGGGGGGGGGGGGGGGGGGGGGGGGGGGGGGGGGGGGGGGGGGGGGGGGGGGGGGGGGGGGGGGGGGGGGGGGGGGGGGGGGGGGGGGGGGGGGGGGGGGGGG;CE8@CGGGGGGGGGGGGGGGGGFFFGGGGFDFFG
@M03364:396:000000000-C9LGT:1:1101:25697:9373 1:N:0:10
ACTCCTACGGGAGGCAGCAGTGAGGAATATTGGTCAATGGCCGAGAGGCTGAACCAGCCAAGTAGCGTGCAGGACGACGGCCCTATGGGTTGTAAACTGCTTTTATACGGGGATAAAGTGAATGACGTGTGGTTCATTGCAGGTACCGTATGAATAAGGACCGGCTAATTCCGTGCCAGCAGCCGCGGTAATACGGAAGGTCCGGGCGTTATCCGGATTTATTGGGTTTAAAGGGAGCGCAGGCCGTCTGTTAAGCGTGTTGTGAAATGTAGGCGCCCAACGTCTGAATTGC
+
GGGGGGGGGGGGGGGGGGGGGGGGGGGGGGGGGGGGGGGGGGGGGGGGGGGGGGGGGGGGGGGGGGGGGGGGGGGGGGGGGGGGGGGGGGGGGGGGGGGGGGGGGGGGGGGGGGFGCFF,,-:,,:CF+:A+,3CAFFEFGGGFF9BFGGGGCFGGGGGGGGGGGGG8D@;FGFGGGGGGGGGGGGGGCCEEFFGGGGGGGGGGGGGGGGGGGGGGCEGGGGGGGGGGEGGGGGGGGGGGGGGGGGGGFFGGFFGGGGGGCFFGFGGGGGGGGGGGGGGGFFCFFGGFGFFG
@M03364:396:000000000-C9LGT:1:1101:16349:9376 1:N:0:10
ACTCCTACGGGAGGCAGCAGTGGGGGATATTGCACAATGGGGGAAACCCTGATGCAGCGACGCCGCGTGAGTGAAGAAGTATTTCGGTATGTAAAGCTCTATCAGCAGGAAAGATAATGACGGTACCTGACTAAGAAGCACCGGCTAAATACGTGCCAGCAGCCGCGGTAATACGTATGGTGCAAGCGTTATCCGGATTTACTGGGTGTAAAGGGAGCGCAGACGGCATGGCAAGCCAGATGTGAAAGGTGGGGGCTCAACCCCCAAGCTGCATTTGGAACTGTCAAGCTAG
+
GGGGGGGGGGGGGGGGGGGGGGGGGEGGGGGGGGGGGGGGGGGGGGGGGGGGGGGGGGGGGGGGGGGGGGGGGGGGGGGGGGGGGGGGGGGGGGGGGGGGGGGGGGGGGGGGGGGGGGGGGGGG7FGGC,@E<>FGFGGGGGGGGGGGGGGGGGGGGGGGGGGGGGGGE=EGGGGGGGGGGGGGGGGGGGGGGGGGGGGGGGGGGGGGGGGGGGGGGGGGGGGGGGGGGGGGGGGGGGGGGGGGGGGGGGGGDGGGGGGGGGGGGGGGGGGGGFGGGGGGFFGGFCGFGFFG
@M03364:396:000000000-C9LGT:1:1101:18238:9410 1:N:0:10
ACTCCTACGGGAGGCAGCAGTGGGGAATATTGGACAATGGGCGCAAGCCTGATCCAGCCATGCCGCGTGAGTGATGAAGGCCCTAGGGTTGTAAAGCTCTTTCACCGGTGAAGATAGTGTGTGTTACCGCATGAGAAGCCCCGGCTAACTTCGTGCCAGCAGCCGCGGTCATACGAAGGGGGCTAGCGTTGTTCGGATTTACTGGGCGTAAAGCGCACGTAGGCGGACTTTTAAGTCAGGGGTGAAATCCCGGGGCTCAACCCCGGAACTGCCTTTGATACTGGAAGTCTTG
+
GGGGGGGGGGGGGGGGGGGGGGGGGGGGGGGGGGGGGGGGGGGGGGGGGGGGGEAFGGGGFGGGGGGGGGGGGGGFGGGGGGGGGGGGGGGGGGGGGFFGGGCA?AF@+@FCFEF?9FF,,4::,:E?8+84B,:,CDFFG>:CFF+@BFGF+DFEGGC@FFFGGGGGG:E<FGGCFG7FGFFGCGGEEGGGGCFCCFEFFFGGGFG@CGE8EFGEGGDGFGE9CC*/:FCCF6CFFGGFFDGGGGGGFEC=87EEDFDGCFG=5DECCFFFC6<:>2<>BFGGGFF4**9C
@M03364:396:000000000-C9LGT:1:1101:27545:9430 1:N:0:10
ACTCCTACGGGAGGCAGCAGTAGGGAATCTTCGGCAATGGGCGAAAGCCTGACCGAGCAACGCCGCGTGAATGATGAAGGCCTTCGGGTTGTAAAATTCTGTTATAAGGGAAGAACGACTATATTAGGGCACGGCTAGAGTTGGACGGTACCATATGAGAAAGCCACGGGTGACTACGTGCAAGCAGCCACGGTAATACGTAGGTGGCGAGCGTTATCCGGACTTATTTGGCGTAAAGAGCGCGCAGGTGGTTGATTAAGTCTGATGTGAAAGCCCACGGCTTAACCGGGGAGG
+
GGFGDDGFGGGGGGGFFGFGGEFGEGGGFEEGFGGGGGGFFFGFGGGFGGGGF@:FFE7FECEEFCEFE,DDFGGFC?FEEEFFF=EEGGGGGGGEFCFGGGFGCCEA<=FFFG8,4+>++-:,<CBB,3A+++8+@=,<D9,:7<8@@FGG9F:9F993,8,,<F:<*****@@<B:FFG*,,7C<<,,,=@FCC<FCF,F:CGDC7C118?E*2*0ACEE**A79<++<88;8*;:F@E8CC*CEG8C8E55E:DC9<CFG::700*:<C*6*1>CEDD>57::C)))5C3C
@M03364:396:000000000-C9LGT:1:1101:25537:9432 1:N:0:10
ACTCCTACGGGAGGCAGCAGTGGGGAATATTGCACAATGGGCGCAAGCCTGATGCAGCGACGCCGCGTGCGGGATGGAGGCCTTCGGGTTGTAAACCGCTTTTGTTTGGGAGCAAGCCCGTCGGGGTGCTTGTTGCGTTAGAATAAGCACCGGCTAACTACGTGCCAGCCGCCGCGGTAATACGTAGGGTGCGAGCGTTATCCGGATTTATTGGGCGTAAAGGGCTCGTAGGCGGTTCGTCGCGTCCGGTGTGAAAGTCCATCGCCTAACGGTGGATCTGCGCCGGGTACGGGG
+
GGGGGGGGGGGGGGGGGGGGGGGGGGGGGGGGGGGGGGGGGGGGGGGGGGGGGGGGGGGGGGGGGGGGGDGGGG@FBFGGGGGGGGGGGGGGGGGGGDGGGGGGGGGGGEGFCGF,++:+@CE++5F7+8@8,,,,*5>1F<@CFDFGBCG:<7FF:8:<2<<<@C<FG*344CC8?*:AF?9;ACFEGG:8E/?:EECEGFCCEC:8+A2<C?@CGG55@::EC;CECCFGCEC*?8?=5EEG***2:*:EC?++0+<9C7:CCD5*2*;3*/7*9*+:6):DCG)0)6>CD3
@M03364:396:000000000-C9LGT:1:1101:2787:9442 1:N:0:10
ACTCCTACGGAGGCAGCAGTGGGGAATCTTGCACAATGGGCGAAAGCCTGATGCAGCGACGCCGCGTGCGGGACGAAGGCCTTCGGGTTGTAAACCGCTTTCAGCAGGGACGAGGCAGCAAGGTGACGGTACCTGCAGAAGAAGCCCCGGCTAACTACGTGCCAGCAGCCGCGGTAATACGTAGGGGGCGAGCGTTATCCGGATTCATTGGGCGTAAAGCGCGTGTAGGCGGCCTGCTAGGTCGGAACTCAAATCCGGGGGCTCAACCCCCGCCCGGTTCCGATACCGGCAGGC
+
GGGFGGGGEGCFGE;BBFGFGGGGCFE<FFGGGGFFGFFDGGEEGGGGGGGGGGGG?FGGG7+C=FGEGGGGGGFCBFGGGFG,FFGGGGGGGGGGGGGGGE<FFFEGD+BFFFFG+C:FF3@38@CC*368,@:8FFFAFFGGFC<<<CFFF8FFGGG<F<FGFGCGG@EFGCFFGGGGGC:FGGEGCEGG5E8CEC?FCGC;5ACFDFCCF8?>EFG+1:E:C8;<<6?EG=5CFGC+:<CEC:CGGCC6CCFGGDDDC?<FFF?4C<EDGCEDGC=CFF5>>)0./>@<C3
@M03364:396:000000000-C9LGT:1:1101:20364:9447 1:N:0:10
ACTCCTACGGGAGGCAGCAGTGAGGAATATTGGTCAATGGGCGAGAGCCTGAACCAGCCAAGTAGCGTGCAGGATGACGGCCCTATGGGTTGTAAACTGCTTTTGTATGGGGATAAAGTGCTCCACGTGTGGAGTTTTGTAGGTACCATACGAATAAGGACCGGCTAATTCCGTGCCAGCAGCCGCGGTAATACGGAAGGTCCGGGCGTTATCCGGATTTATTGGGTTTAAAGGGAGCGTAGGCCGTGGATTAAGTGTGTTGTGAAATGTAGGCGCTCAACGTCTGACTTGC
+
GGGGGGGGGGGGGGGGGGGGGGGGGGGGGGGGGGGGGGGGGGGGGGGGGGGGGGGGGGGGGGGGGGGGGGGGGGGGGGGGGGGGGGGGGGGGGGGGGGGGGGGGGGGDGGGG>FGGGGGGGGFE<FGG4,8+:4BFFGGGGGGGGFGGGGGGDFGGGGGGGGGGGGGGGFGGGGGGGGGGGGGGGGGGGEDGGGGGGGGGGGGGGGGGGGGGFGGGEEEGGGGGGGC8CFGGGGGGGGGGGGGGGGGGGGGGFGGGGGGGGGGGGFGGGGGGGGGGGGGGFFFGFGFFGFFG
@M03364:396:000000000-C9LGT:1:1101:8999:9457 1:N:0:10
ACTCCTACGGGAGGCAGCAGTAGGGAATCTTGCACAATGGGCGAAAGCCTGATGCAGCAACGCCGCGTGAAGGATGAAGGCCTTCGGGTTGTAAACTTCTGTTCCCGGGGACGAAGAAAGTGACGGTACCCGGGCAGCAAGCCCCGGCTAACTACGTGCCAGCAGCCGCGGTAATACGTAGGGGGCAAGCGTTATCCGGAATTATTGGGCGTAAAGAGTGCGTAGGTGGTTATGTAAGCGTGAGGTTTAAGGCAGTGGCTTAACTACTGTTCGCCTTGCGAACTGCATAACTTG
+
GGGGGGGGGGGGGGGGGGGGGGGGGGGGGGGGGGGGGGFGGGGGGGGGGGGGGGGGGGGGGGGGGGGGGGGGGGGGGGGGGGGGGGGGGGGGGGGGGGGGGGGCFGGDGGGGGGFGGGG<A?CB+@FF:,C@+6@CFGGGGGGGF77CEGFFG@FEFCFGGGGGGGGGG*8FGGGGGGGGGGGEDEFGDFGGGGGFFGD;CCFGFGGCFGEEE5>FGCFGGCGCGGGGCGFCCGGGGGFGGGDGFFGGGFC6@F>FGGDCF8CEG>6FFGCCGGEDGG6CF:5CFGGFGFFGF>
@M03364:396:000000000-C9LGT:1:1101:15544:9462 1:N:0:10
ACTCCTACGGGAGGCAGCAGTGGGGAATATTGCACAATGGAGGGAACTCTGATGCAGCGACGCCGCGTGAGTGAGGAAGTATTTCGGTATGTAAAGCTCTATCAGCAGGGAAGATAATGACGGTACCTGAGTAAGAAGCACCGGCTAAATACGTGCCAGCAGCCGCGGTAATACGTATGGTGCAAGCGTTATCCGGATTTACTGGGTGTAAAGGGAGTGCAGGCGGTCAGATAAGTCAGATGTGAAAACCCGGGGCTCAACTCCGGGATTGCATTTGAAACTGTAGGACTAG
+
GGGGGGGGGGGGGGGGGGGGGGGGGGGGGGGGGGGGGGGGGGGGGGGGGGGGGGGGGGGGGGGGGGGGGGGGGGGGGGGGGGGGGGGGGGGGGGGGGGGGGGGGGGGGGGGGGGGGEFGGGFFFFGGG,,8CCEFGFGGGGGGGGGGGGGGGGGGGGGGGGGGGGGGGG>EFGGGGGGGGGGGGGGGGGGGGGGGGGGGGGGGGGGGGGGGGGGGGGGGGGGGGGGGGGGGGGGGFGGGGGGGGGGGGGGGGEGGGGGGGGCFGGGGGGGGGGGGGGGGGFFGGGGGFGFFG
@M03364:396:000000000-C9LGT:1:1101:21782:9479 1:N:0:10
ACTCCTACGGGAGGCAGCAGTGGGGAATTTTGGACAATGGGCGCAAGCCTGATCCAGCTATTCCGCGTGTGGGATGAAGGCCCTCGGGTTGTAAACCACTTTTGTAGTGAACGAAACGAAATCTACGAATACAAGGTGTTGCTGACGGTACTATAAGAATAAGCACCGGCTAACTACGTGCCAGCAGCCGCGGTAATACGTAGGGTGCGAGCGTTAATCGGAATTACTGGGCGTAAAGGGTGCGCAGGCGGTTGAGTAAGACAGATGTGAAATCCCCGAGCTTAACTCGGGAAT
+
GGGGGGGGGGGGGGDGGGGGFGGGGGGG@@FGCFGGGGGGGGGGGGGGFGGGGGGFGF<AFGGGGGGEGBFG@F8BEFGDFGGGGGGGGGGGFFGDFFGGGGG,BFG,BAFEEF74+4844:EE?C?F=,A:C,:,8>,+:?<A=F=8B=+C,3CCFAFGCGGCFCEFG*C:BFFGFGGGGFGGF8FCFCF*:1=:;@BF<<CGGCEDC*B8CCE5;;7CEGGGGGC?FGGGG8CACECGGE5CCGGE5CE=EG6<?9C97+9CF0<7C7<7:+<FFC5DEFECCDFFGFFCDD
@M03364:396:000000000-C9LGT:1:1101:22522:9504 1:N:0:10
ACTCCTACGGGAGGCAGCAGTGGGGAATATTGCACAATGGGGGAAACCCTGATGCAGCAACGCCGCGTGAGTGATGACGGCCTTCGGGTTGTAAAGCTCTGTCTTCAGGGACGATAATGACGGTACCTGCGGAGGAAGCCACGGCTAACTACGTGCCAGCAGCCGCGGTAATACGTAGGTGGCGAGCGTTGTCCGGATTTACTGGGCGTAAAGGGAGCGTAGGCGGATTTTTAAGTGAGATGTGAAATACTCGGGCTTAACCTGAGTGCTGCATTTCAAACTGGAAGTCTAG
+
GGGGGGGGGGGGGGGGGGGGGGGGGGGGGGGGGGGGGGGGGGGGGGGGGGGGGGGGGGGGGGGGGGGGGGGGGGGGGGGGGGGGGGGGGGGGGGGGGGGGGGGGGGGGGGGGGGGGEGGGG:FG<FFGF,8@:FEGGGGGGGGGGGGFGGGGGGGGGGGGGGGGGGGGGFEGGGGGGGGGGGGGGGGGGGGGGGGGGGGGGGGGGGGGCGGGGGGFGGGGGGGGGGCEGGGGGGGGGGGGFGGDGGFGGGGGGGGGGGGGFGFGGGC:?FGGGGGGGDFGFFEGGGDFGFFG
@M03364:396:000000000-C9LGT:1:1101:8398:9507 1:N:0:10
ACTCCTACGGGAGGCAGCAGTGAGGAATATTGGTCAATGGGCGAGAGCCTGAACCAGCCAAGTAGCGTGCAGGATGACGGCCCTATGGGTTGTAAACTGCTTTTGTATGGGGATAAAGTGCTCCACGTGTGGAGTTTTGTAGGTACCATACGAATAAGGACCGGCTAATTCCGTGCCAGCAGCCGCGGTAATACGGAAGGTCCGGGCGTTATCCGGATTTATTGGGTTTAAAGGGAGCGTAGGCCGTGGATTAAGTGTGTTGTGAAATGTAGGCGCTCAACGTCTGACTTGC
+
GGGGGGGGGGGGGGGGGGGGGGGGGGGGGGGGGGGGGGGGGGGGGGGGGGGGGGGGGGGGGGGGGGGGGGGGGGGGGGGGGGGGGGGGGFEEGGGGGGGGGGGGGGGGGGGGGGGGGGGDGFG@<FG=,:A8:BEFFFGGGGGGGGGGGGGG>FFGGGGGGGGGGGGGGFFGGGGGGGGGGGGGGGGGGGGFGGGGGGGGGGGGGGGGGGGFGGGGGDGFFGGGGGGCEGGGGGGGGGGCGGGGGG8CE=CEFFGFGFEF6;DEGCGGGGGGGGGGGDGGFF:FGGGFCFFG
@M03364:396:000000000-C9LGT:1:1101:12497:9533 1:N:0:10
ACTCCTACGGGAGGCAGCAGTGGGGAATATTGCACAATGGGGGAAACCCTGATGCAGCAACGCCGCGTGAGTGATGACGGCCTTCGGGTTGTAAAGCTCTGTCTTCAGGGACGATAATGACGGTACCTGAGGAGGAAGCCACGGCTAACTACGTGCCAGCAGCCGCGGTAATACGTAGGTGGCGAGCGTTGTCCGGATTTACTGGGCGTAAAGGGAGCGTAGGTGGATTTTTAAGTGAGATGTGAAATACTCGGGCTTAACCTGAGTGCTGCATTTCAAACTGGAAGTCTAG
+
GGGGGGGGGGGGGGGGGGGGGGGGGGGGGGGGGGGGGGGGGGGGGGGGGGGGGGGGGGGGGGEGGGGGGGGGGGGGGGGGGGGGGGGGGGGGGGGGGGGGGGGGGGGGGGGGGGGGGGGGGEEFGGGGF,@D<:FFGGGGGGGGGGGGGGGGGGGGGGGGGGGGGGGGG=EGGGGFGGGGGGGGFGGGGGGGGGDGGGGGGGGGGGGGGGGGGGGGGGGEGGGGGG5CGGGFFGGGGCF?CGGGGGGGGGGGCEGGDFGGGGGGGGGGGFGGGGGGGGGGFFGGFGGFGFFG
@M03364:396:000000000-C9LGT:1:1101:5792:9551 1:N:0:10
ACTCCTACGGGAGGCAGCAGTAGGGAATTTTCGTCAATGGGCGCAAGCCTGAACGAGCAATGCCGCGTGGATGAAGACGGTCTTCGGATTGTAAAGCCCTGTTGCCGGGGACAAAGGACAGCCCGAATGGACAGCTGACTGTTTGATGGTACCCGGCCAGAAAGCCACGGCTAACTACGTGCCAGCAGCCGCGGTAATACGTAGGTGGCAAGCGTTATCCGGAATGATTGGGCGTAAAGGGTGCGCAGGCGGCTGTGCAAGTCTGAAGTAAAAGGGACCGGCTCAACCGGTTC
+
GGGGGGGGGGGGGGGGGGGGGGGGGGGGGGGGGGGGGGGGGGGGGGGGGGGGGGGGGGGGGGGGGGGGGGGGGGGGGGGGGGGGGGGGGGGGGGGGGGGGGGGGGGGFGGGGGGFGFDFDGGG7:FGG=3C,,BF>FGGGGGGGGCGGGGGGGGGGGGGGGGGGGGGGG:EGEGGGGGGGGGGGGGGGGGGGGGEGGGGGGGGGGGGGGGGGGGGGGGGGGGGGGGGGGGGGGGEGEGGGGGGGGGGGGGGGGGGGGGGGGGGGGGGGGGGGGGGDFGGGFF=<FFGFGFBDG
@M03364:396:000000000-C9LGT:1:1101:14440:9559 1:N:0:10
ACTCCTACGGGATGCAGCAGTGGGGAATATTGCACAATGGGGGAAACCCTGATGCAGCAACGCCGCGTGAGTGATGACGGCCTTCGGGTTGTAAAGCTCTGTCTTCAGGGACGATAATGACGGTACCTGAGGAGGAAGCCACGGCTAACTACGTGCCAGCAGCCGCGGTCATACGTAGGTGGCGAGCGTTGTCCGGATTTACTGGGCGTAAAGGGAGCGTAGGCGGACTTTTAAGTGAGATGTGAAATACCCGGGCTCAACTTGGGTGCTGCATTTCAAACTGGAAGTCTAG
+
GGGGGGGGGGGGGGGGGGGGGGGGGGGGGGGGGGGGGGGGGGGGGGGGGGGGGGGGGGGGGGGGGGGGGGGGGGGGGGGGGGGGGGGGGGGGGGGGGGGGGGFCFGGGGGGGGGGGGGGGC-@BDEFG:,8+,8CCFFGGGGGGEECGGGGGGGGGGGGGGGGGGGGGG*=FGGGGGGGGGGGGGGGGGGGGGGGGGGGGFGGGGGGGGGGGGGGGGGGGGGGGGGEGEGGGD?FGGGFGGGGGGGGGGGGGGGGGDCFE8:?FGGEDCFGGGGGGGF?FFFGGGGFFGFFG
@M03364:396:000000000-C9LGT:1:1101:12324:9592 1:N:0:10
ACTCCTACGGGAGGCAGCAGCTAAGAATCTTCCACAATGGACGGAAGTCTGATGGAGCGACGCCGCGTGGACGACGAAGGCCGTGAGGTTGTAAAGTCCTTTTCGGGAGGGGGAATAACCGCGGGAGGGAATGCCCGTGGGATGACGTGAATCCCGGAATAAGCCCCGGCTAACTACGTGCCAGCAGCCGCGGTAATACGTAGGGGGCAAGCGTTGTCCGGAATTATTGGGCGTAAAGAGTACGTAGGCGGTCTGATAAGCGAAAGGTGAAAGGCATCGGCTCAACCAGTGTC
+
GGGGGGGGGGGGGGGGGGGGGGGGGGGGGGGGGGGGGGGGGGGGGGGGGGGGGGGGGGGGGGGGGGGGGGGGGGGGGGGGGGGGGGGGGGGGGGGGGGGGGGGGGGGDGGGGGGGGGGGFD@F+*@CF>*@>:<F8=FFGGGGFFGGGGGGGGFFGGGGGGGGGFGGGGGGDGGGGGGGGGGGGGGGGGGGGGGGGGGGGGGGGGGGGGGGGGGGGGGGGGEGCFGGFGGGGGCGGGGDFGGGGGGGGGGGGGGGFGGGFGGDGGGGGGGGGGGGGGGGGFFEDGGGFGFFGG
@M03364:396:000000000-C9LGT:1:1101:9285:9600 1:N:0:10
ACTCCTACGGGAGGCAGCAGTGAGGAATATTGGTCAATGGGCGGAAGCCTGAACCAGCCAAGTAGCGTGCGGGAAGAATGCCCTATGGGTTGTAAACTGCTTTTGTATGGGGATAAAGTGCTCCACGTGAGGAGTTTTGTAGGTACCGTACGAATAAGGACCGGCTAATTCCGTGCCAGCAGCCGCGGTAATACGGAAGGTCCGGGCGTTATCCGGATTTATTGGGTTTAAAGGGAGCGCAGGCTGTCGGTTAAGCGTGTTGTGAAATGTAGGTGCCCAACACCTGCACTGC
+
GGGGGGGGGGGGGGGGGGGGGGGGGGGGGGGGGGGGGGGGGGGGGGGGGGGGGGGGGGGGGGGGGGGGGGGGGGGGGGGGGGGGGGGGGGGGGGGGGGGGGGGEFFGGGGGGGGGGFGGGGFFC,BFGA,@BBCGFFGGGGGGGFGGGGGGG7FCGGGGGGGGGGGGGGDGGGGGGGGGGGGGGGGGGGGGGGGGDGGGGGGGGGDGGGGGGGGGGGGGGGGGGGC;EEGFFGGGGGGGGGGGGGGGGGGGGGGFFDGGGGGGGFGGGGGGGGGGGGFGGFFGGGGGFGFFG
@M03364:396:000000000-C9LGT:1:1101:24869:9604 1:N:0:10
ACTCCTACGGGAGGCAGCAGTGAGGAATATTGGTCAATGGGCGAGAGCCTGAACCAGCCAAGTAGCGTGCAGGATGACGGCCCTATGGGTTGTAAACTGCTTTTGTATGGGGATAAAGTGCTCCACGTGTGGAGTTTTGTAGGTACCATACGAATAAGGACCGGCTAATTCCGTGCCAGCAGCCGCGGTAATACGGAAGGTCCGGGCGTTATCCGGATTTATTGGGTTTAAAGGGAGCGTAGGCCGTGGATTAAGTGTGTTGTGAAATGTAGGCGCTCAACGTCTGACTTGC
+
GGGGGGGGGGGGGGGGGGGGGGGGGGGGGGGGGGGGGGGGGGGGGGGGGGGGGGGGGGGGGGGGGGGGGGGGGGGGFGGGGGGGGGGGGGGGGGGGGGGGGGGGGGGFGGGGGG<FFGGFGGF84ECF,48BC?FEFGBFCAEF<DFGGGGG+BFGGGGGGGGGGGGGGCGGGGGGGGGGGGGGGGGGGGGGGGGGGGGGGGGGGGGGGGGGGGGGEGGFGGGGGGGGGGGGGGGGGGGGGCEGGGEEG;?EFGGFG9?7C87EFFGGGGFFGGGDDCEGFF=DGGGFFFBF
@M03364:396:000000000-C9LGT:1:1101:5855:9626 1:N:0:10
ACTCCTACGGGAGGCAGCAGTGGGGAATCTTCCGCAATGGACGAAAGTCTGACGGAGCAACGCCGCGTGAACGATGACGGCCTTCGGGTTGTAAAGTTCTGTTATACGGGACGAATGGTACGACGGTCCATCCCCGTCGTAAGTGACGGTACCGTAAGAGAAAGCCACGGCTAACTACGTGCCAGCAGCCGCGGTAATACGTAGGTGGCAAGCGTTGTCCGGAATTATTGGGCGTAAAGGGCGCGCAGGCGGCGTCGTAAGTCGGTCTTAAAAGTGCGGGGCTTAACCCCGTGG
+
GGGGGGGGGGGGGGGGGGGGGGGGGGGGGGGGGGGGGGGGGGGGGGGGGGGGGGGGGGGGGGGGGGGGGGGGGGGGGGGGGGGGGGGGGGGGGGGGGGGGGGGGGGG?FGGGGGGGGGGGGB@F=FGG+,8,:@FEGGGGFFGGGFFFGGGGGGGGGGGGGGGGGGGGG@EGGGGGGGGGGGGGGGGGGGGGGGGGGGGGGGFGGGGGGGGGGGGDGGGGGGCGGGGGGGGGGGDGGGGGGGGGGGGGGGGGGGEGGEFGGFGGGGGG>FFFDFFFFGGGFECGDFGFG:DCD3
@M03364:396:000000000-C9LGT:1:1101:19626:9629 1:N:0:10
ACTCCTACGGGAGGCAGCAGTGGGGAATATTGCACAATGGGGGAAACCCTGATGCAGCAACGCCGCGTGAGTGATGACGGCCTTCGGGTTGTAAAGCTCTGTCTTCAGGGACGATAATGACGGTACCTTAGGCGGAAGCCACGGCTAACTACGTGCCAGCAGCCGCGGTAATACGTAGGTGGCGAGCGTTGTCCGGATTTACTGGGCGTAAAGGGAGCGTAGGCGGACTTTTAAGTGAGATGTGAAATACCCGGGCTCAACTTGGGTGCTGCATTTCAAACTGGAAGTCTAG
+
GGGGGGGGGGGGGGGGGGGGGGGGGGGGGGGGGGGGGGGGGGGGGGGGGGGGGGGGGGGGGGGGGGGGGGGGGGGGGGGGGGGGGGGGGGGGGGGGGGGGGGGGGGGGGGGGGGGG>DFGG7@BFGGF5:83,8@+@FCEFCGGDEEFGGGGGGGGGGGFFGGGGGDFG*=FFGGGGGGGGGGGGGGGDGGGFGGGDGGGGGFGGGGGGGGGGGGGGGGGGGGGGGCEGGGGGGGGCGGCCGGGGGGGF?FGGDEGGGGGG:DCGDCGD7CF<?FFGFGGFFGGGGGFFFFF
@M03364:396:000000000-C9LGT:1:1101:23197:9634 1:N:0:10
ACTCCTCGGGAGGCAGCAGTGGGGAATATTGCACAATGGGGGAAACCCTGATGCAGCAACGCCGCGTGAGTGATGACGGCCTTCGGGTTGTAAAGCTCTGTCTTCAGGGACGATAATGACGGTCGCTGCGGGGGAAGCCACGGCTCACTACGTGCCAGCAGCCGCGGTAATACGTAGGTGGCGAGCGTTGTCCGGATTTACTGGGCGTAAAGGGAGCGTAGGCGGATTTTTAAGTGAGATGTGAAATACTCGGGCTTAACCTGAGTGCTGCATTTCAAACTGGAAGTCTAGAGT
+
GGGGGGGGGGGGGGGGGGGGGGGGGGGGGGGGGGGGGGGGGGGGGGGGGGGGGGGGGGGGGGGGGGGGGGGGGGGGGGGGGGGFGGGGGGGGGGGGGGGGGGGGGEFGGGGGGCGCDCFGG=F++8CE++835>C8CFGDGGGDG*?FGGGGGGGGGGGGGGGGGGGCE*<CGGFGGGGGGGGGGGGGGGGGGDGGGGFGGGGGGGGGGGGFGEFGGGGGGGGGGGGEGGGGGGGGGGFFFGDG7EGGGGGGGGGGGGGGGGG6FFGGGGGGGGGGGGGGFFFCCGCFFFFGG7
@M03364:396:000000000-C9LGT:1:1101:28743:9638 1:N:0:10
ACTCCTACGGGAGGCAGCAGTGGGGAATATTGCACAATGGAGGAAACTCTGATGCAGCGACGCCGCGTGAGTGAAGAAGTATTTCGGTATGTAAAGCTCTTTCGGCAGGGACGATAATGACGGTACCTGAGGAGGAAGCCACGGCTAACTACGTGCCAGCAGCCGCGGTAATACGTAGGTGGCGAGCGTTGTCCGGATTTACTGGGCGTAAAGGGAGCGTAGGCGGACTTTTAAGTGAGATGTGAAATACCCGGGCTCAACTTGGGTGCTGCATTTCAAACTGGAAGTCTAG
+
GGGGGGGGGGGGGGGGGGGGGGGGGGGGGGGGGGGGGGGGGGGGGGGGGGGGGGGGGGGGGGGGGGGGGGGGGGGGGGGGGGGGGGGGGGGGGGGGGGGGGGG:FGGFEGGGGGGG@FGGG:FC>FGG5,ABBFFCFFGFGGGDGGDFGGFG@FGGGGGGGGGGGGGGGEGGGGGFGGGGGGGDGGGGGGGGGFG>FFGGGGGGGGGGGGGGGGGGGGGGGGGGGGEEGGGGGGGGGGGGGGGGGGGGGGGGGGGGGGGGGGGGGGGGGGGGGGGGGGGGFFGGGFGFGFFF
@M03364:396:000000000-C9LGT:1:1101:27733:9640 1:N:0:10
ACTCCTACGGGAGGCAGCAGTGGGGAATTTTGGACAATGGGCGCAAGCCTGATCCAGCCATGCCGCGTGCGGGAAGAAGGCCTTCGGGTTGTAAACCGCTTTTGTCAGGGAAGAAAAGGTTCTGGTTAATACCTGGGACTCATGACGGTACCTGAAGAATAAGCACCGGCTAACTACGTGCCAGCAGCCGCGGTAATACGTAGGTGGCAAGCGTTGTCCGGAATTATTGGGCGTAAAGGGCGCGCAGGCGGCGTCGTAAGTCGGTCTTAAAAGTGCGGGGCTTAACCCCGTG
+
GGGGGGGGGGGGGGGGGGGGGGGGGGGGGGGGGGGGGGGGGGGGGGGGGGGGGGGGGGGGGGGGGGGGGGGGGGGGGGGGGGGGGGGGGGGGGGGGGGGGGGGGGGGGGGGGGGGGB=F<FAF?CFFF:BEFFFFFF<8BDFGGGGGGGGGGCFGGGGGGGGGGGGGGGGGGGGGGGGGGGGGGGGGGGGGGGGGGGGGGGGGGGGGGGGGGGGGGGGFGGGGGGGGGGGGGGEGGGGGGGGGGGGGGGGGGGGGGGGGGGGGGC<CF7:FFC7?FGGGGFFFFGGGFDE59
@M03364:396:000000000-C9LGT:1:1101:17488:9659 1:N:0:10
ACTCCTACGGGAGGCAGCAGTGGGGAATATTGCACAATGGAGGGAACTCTGATGCAGCGACGCCGCGTGAGTGAGGAAGTATTTCGGTATGTAAAGCTCTATCAGCAGGGAAGATAATGACTGTACCTGAGTCAGAAGCACCGGCTAAATACGTGCCAGCAGCCGCGGTAATACGTATGGTGCAAGCGTTATCCGGATTTACTGGGTGTAAAGGGAGTGCAGGCGGTCAGATAAGTCAGATGTGAAAACCCGGGGCTCAACTCCGGGATTGCATTTGAAACTGTAGGACTAG
+
GGGGGGGGGGGGGGGGGGGGGGGGGGGGGGGGGGGGGGGGGGGGGGGGGGGGGGGGGGGGGGGGGGGGGGGGGGGGGGGGGGGGGGGGGGGGGGGGGGGGGGGGGGGGGGGGGGGGGFGCF-C?5EFG,,8<,CFFFGGGGGGGGGGGGGGGFGGGGGGGGGGGGGGGG<EGGGGGGGGGGGGGGGGGGGGGGGEGGGGGGGGGGGGGGGGGGGGGGGGGGGGGGGGGEFEGGGGGGGGGGGGGGGGGGGEEGGGGGGGGGGFGGGGGGGGGGGGGGGFGFFGFDGGFGFFG
@M03364:396:000000000-C9LGT:1:1101:23720:9661 1:N:0:10
ACTCCTACGGGAGGCAGCAGTGGGGAATATTGGACAATGGGCGCAAGCCTGATCCAGCCATGCCGCGTGAGTGATGAAGGCCCTAGGGTTGTAAAGCTCTTTCAACGGTGAAGATACTGACGGTAACCGCATAGGAAGCCCCGGCTAACTTCGTGCCAGCAGCCGCGGTAATACGAAGGGGGCTAGCGTTGTTCGGATTTACTGGGCGTAAAGCGCACGTAGGCGGATTGTTAAGTTAGGGGTGAAATCCCAGGGCTCAACCCTGGAACTGCCTTTAATACTGGCAATCTCG
+
GGGGGGGGGGGGGGGGGGGGGGGGGGGGGGGGGGGGGGGGGGGGGGGGGGGGFFGGGGGGGGGGGGGGGGGGGGGGGGGGGGGCFGGGGGGGGGGGGGGGGGGGGGGGGGGGGGAG<?F988C?+8FF6+8+8,:<CADFGCEFGCECFFGFGGGGGGGGGGGGGGGGB*>FCCFGFGGGGGGGG@CEGGEEGFGDGGGGGGGGCFGGGGGGGDEGGGGGGGGGGGEEGF<FGCGGGGGFGGGGGFDFEFGGGF8EGGGECFGFCF=DGGGGGGGGGFGGFF?CGGGFGB=C
@M03364:396:000000000-C9LGT:1:1101:2243:9664 1:N:0:10
ACTCCTACGGGAGGCAGCAGTGGGGAATCTTGCACAATGGGCGGAAGCCTGATGCAGCGACGCCGCGTGCGGGACGAAGGCCTTCGGGCTGTAAACCGCTTTCAGCAGGGACGAGGCGAAAGTGACGGTACCTGCAGAAGAAGCCCCGGCTAACTACGTGCCAGCAGCCGCGGTAATACGTAGGGGGCAAGCGTTATCCGGATTCATTGGGCGTAAAGCGCGCGTAGGCGGCCAGCCTGGTCGGGAGTCAAATCCGGGGGCTCAACCCCCGTCCGCTCCCGATACCGGCCGGCG
+
GGGGG9FGGGGGGGGGGGGGGGGGGGGGGGGGGGGGGGGGGFGGGGGGGGGGGGGGGGGEGGGGGGGGGGGGGGGGGGGGGGGGFGGGEGGGGGGGGGGGGGGGGGGGGGGGGFGDEGG7CFB><?FG=8=C<9F:?FFGFF:B3<CEGGGG:CGGGGGGGGGGGG@GF?EGGGDEGGGGGGGGCEEGGGGGGGGEFGGGDDCECECFFGGGGGGGGGFGDGGG8EEEFGGGGGGGGGGGFGGCEEGGGDGD+CCEGGGGDGCEFG6<DDGDDCEDGGGGF)*9CCDB>>ECG)
@M03364:396:000000000-C9LGT:1:1101:3785:9684 1:N:0:10
ACTCCTACGGGAGGCAGCAGTGGGGAATATTGGGCAATGGGCGCAAGCCTGACCCAGCAACGCCGCGTGAAGGAAGAAGGCTTTCGGGTTGTAAACTTCTTTTGTCAGGGACGAGCCGAAGCCGGTACCTGCCGAATAAGCCACGGCTAACTACGTGCCAGCAGCCGCGGTAATACGTAGGTGGCAAGCGTTGTCCGGATTTACTGGGTGTAAAGGGCGTGTAGCCGGGAGGGCAAGTCAGATGTGAAATCCACGGGCTTAACTCGTGAACTGCATTTGAAACTGTTCTTCTTG
+
GGGGGGGGGGGGG@FGEGGFGGGFGGGFEFGGGEFGGGEFGGGFE+CGGGFGGGGGGGDGGGGGGG@FEFFGGFFFFFCGGGGGGEEEGGEGGGGGGGGGGGGCFGGG<FFGGGFG+@C:8+:6:@>F:CF<DC+@@<AFGGCFF7FFBBGGCFGGGGGGGGGGGGGGG@CCCGCGGGCE:CEFGGGDGFFGGGGGGC*CEG7EF7@5FCG?FCEGDEEGGGGDGGGCEG5CG=F8@FGGGGGGGC?9@FGFGFCCGGG5C+:CFGGGGGGG6FFGGGGGFFGGGGGFFFFGG7
@M03364:396:000000000-C9LGT:1:1101:3823:9716 1:N:0:10
ACTCCTACGGGAGGCAGCAGTGAGGAATATTGGTCAATGGGCGAGAGCCTGAACCAGCCAAGTAGCGTGCAGGACGACGGCCCTATGGGTTGTAAACTGCTTTTGTACGGGGATAAAAGAGCCCACGTGTGTCCTTTTGCAGGTACCGTACGAATAAGGACCGGCTAATTCCGTGCCAGCAGCCGCGGTAATACGGAAGGTCCGGGCGTTATCCGGATTTATTGGGTTTAAAGGGAGCGCAGGCCGTCGGTTAAGCGTGTTGTTAAATGCAGATGCCCAACATCTGACTTGC
+
GGGGGGGGGGGGGGGGGGFGGGGGG@FGFGGGGGGGGGFFFGGGGGFGGGGGFGGGGGGGFGGGGGGGGGGFGGGGGGGGGGGGCGGFGGGGGFAFFGGGGGGGEGGGGGGGBFGC<<EFGGE=3B=F888,,<FFFG<FFDF@FFGGGGGD+@FFFFCGGGGGGGDAD@FGGG>FGCCFFFGGDGGEGE@FDG7<:CFGGFGGCEGEEGGGFFEC8ECEFCGGCDEEGF7@EG5CEGGGE*CEGCCE=8EG=?+C);EGG*9*<:9CCDEGGGFFCFG<:.:C::>@FF77
@M03364:396:000000000-C9LGT:1:1101:6641:9755 1:N:0:10
ACTCCTACGGGAGGCAGCAGTGGGGAATTTTGGACAATGGGCGAAAGCCTGATCCAGCAATGCCGCGTGCAGGATGAAGGCCTTCGGGTTGTAAACTGCTTTTGTACGGAACGAAAAAGCTTCTCCTAATACGAGAGGCCCATGACGGTACCGTAAGAATAAGCACCGGCTAACTACGTGCCAGCAGCCGCGGTAATACGTAGGGTGCGAGCGTTAATCGGAATTACTGGGCGTAAAGCGTGCGCAGGCGGTTATGTAAGACAGATGTGAAATCCCCGGGCTCAACCTGGGAAC
+
GGGGGGGGGGGGGGGGGGGGGGGGGGGGGGGGGGGGGGGGGGGGGGGGGGGGGGGGGGGGGGGGGGGGGGCFGGGGGGGGGGGGGGGGGGGGGGGGGGGGGGGGGAG?FGGGGGGGGFFGEEFEFFFE8<CF<<>=FGCFGGGGGGGGGGGGGGGGGGGGFGGGGGGGGGEGGGDFGGGGGGGGGGGGGGGGGFGGGGGGGGGGGGGGGFGGGGGGGGGGGGGGGGGGGGFGGGGGCFGEGEGGEGGGGGGGG*AEGFF7CGGGFGGGGGGGGGGGGGGGFFGGGCDFG@5CFG
@M03364:396:000000000-C9LGT:1:1101:17279:9795 1:N:0:10
ACTCCTACGGGAGGCAGCAGTGGGGAATATTGCACAATGGGGGGAACCCTGATGCAGCGACGCCGCGTGCGGGATGGAGGCCTTCGGGTCGTGAACCGCTTTTGATTGGGAGCAAGCGTGAGTGAGTGTACCGTTCGAATAAGCACCGGCTAACTACGTGCCAGCAGCCGCGGTAATACGTAGGGTGCAAGCGTTGTCCGGAATCATTGGGCGTAAAGGGCTCGTAGGCGGTTCGTCGCGTCCGGTGTGAAAGCCCATCGCTTAACGGTGGGTCTGCGCCGGGTACGGGCGGGC
+
GGGGGGGGGGGGGGGGGGGGGGGGGGGGGGGGGGGGGGGGGGGGGGGGGGGGGGGGGGGGGGGGGGGGGGGGGGGGGGGGGGGGGGGGGGGGGGGGGGGGGGGGGGGGGGGGGGGGDEF@7<2,88?F?<?218FCEEGGGFGGGGGGGGGGGGGGGGGGGGGGGGGGG8EGGDEEGGGG9CFGGGGGDGGGGGGGEGGGGGGGGGGGFGGGGGEEFFFGGFGGGGGGGGGGGEGGGGGGGGGGGGG=89FCCFFGGCGDE5>CFFED7CED7ECC>DCDEFGGGG<DGEEDC)
@M03364:396:000000000-C9LGT:1:1101:24968:9800 1:N:0:10
ACTCCTACGGGAGGCAGCAGTGGGGAATATTGCACAATGGGGGGAACCCTGATGCAGCGACGCCGCGTGCGGGATGGAGGCCTTCGGGTCGTGAACCGCTTTTGTTTGGGAGCAAGCCTTCGGGAGAGGGTCCCTTTCGAATAAGCACCGGCTAACTACGTGCCAGCAGCCGCGGTAATACGTAGGGTGCAAGCGTTGTCCGGAATCATTGGGCGTAAAGGGCTCGTAGGCGGTTCGTCGCGTCCGGTGTGAAAGCCCATCGCTTAACGGTGGGTCTGCGCCGGGTACGGGCGG
+
GGGGGGGGGGGGGGGGGGGGGGGGGGGGGGGGGGGGGGGGGGGGGGGGGGGGGGGGGGGGGGGGGGGGGGGGGGGGGGGGGGGGGGGGGGGGGGGGGGGGGGGGGGGGGGGGGGFCCGGGG9F**4=F+/22;8<CCGG>FGGGGGGGGGGGEGGGGGGGGGGGGGGGGCFGGGGGGDGGGGGGGGGGGGGGGGGGGGGGGGGCCGFGGGGGGGGGG5CGGGGGGGGGGGGGGEGEGGGGGGGCGGGGGGGGGGGGGGGDFGDFGDGGGGGGGGGCFGGD<DGGGGGFGFFGGG
@M03364:396:000000000-C9LGT:1:1101:11263:9820 1:N:0:10
ACTCCTACGGGAGGCAGCAGTGGGGAATATTGCACAATGGGGGAAACCCTGATGCAGCAACGCCGCGTGAGTGATGACGGCCTTCGGGTTGTAAAGCTCTGTCTTCAGGGACGATAATGACGGTACCTGAGGAGGAAGCCACGGCTAACTACGTGCCAGCAGCCGCGGTAATACGTATGTGGCGAGCGTTGTCCGGATTTACTGGGCGTAAAGGGAGCGTAGGCGGATTTTTAAGTGAGATGTGAAATACTCGGGCTTAACCTGAGTGCTGCATTTCAAACTGGAAGTCTAG
+
GGGGGGGGGGGGGGGGGGGGGGGGGGGGGGGGGGGGGGGGGGGGGGGGGGGGGGGGGGGGGGGGGGGGGGGGGGGGGGGGGGGGGGGGGGGGGGGGGGGGGGGGGGGGGGGGGGGGFGGFG-@C+BFF?,8+,8:BDGGGGGGGGGCFGGGGGGGGGGGGGGGGGGGGG::FGGGGGGGGGGGGGGGGGGGGGGGGGGGGGGGGGGGGGGGGGGGGGGGGGGGGGGEEGGGGGGGGGFGGGGGGGGGGGGGGGGGGGGGGGGGGGGGGGGGGGGGGGGGGFFGGDGGFGFFG
@M03364:396:000000000-C9LGT:1:1101:3489:9837 1:N:0:10
ACTCCTACGGGAGGCAGCAGTGGGGAATCTTCCGCAATGGGCGAAAGCCTGACGGAGCAACGCCGCGTGAGTGATGACGGCCTTCGGGTCGTAAACCGCTTTCAGCAGGGACGAGGCCGCTACGGTGACAGTACCTGCAGAAGAAGCCCCGGCTAAATACGTGCCAGCAGCCGCGGTAATACGTATGGGGCGAGCGTTATCCGGATTCATTGGGCGTAAAGGGTGCGTAGGCGGCCTGTTAAGTCTGAAGTGAAAGGTACCGGCTCAACCGGTACAGGCTTTGGAAACTGGC
+
GGGGGGGGGGGGGGGGGGGGGGGGGGGGGGGGGGGGGGGGGGGGGGGGGGGGGGGGGGGGGGGGGGGGGGGGGFGGGGGGGGGGGGGGGGG>FGGGGGGGGGFGFFGCGGCGF@CFC+CFC+@@7FFG8,@>,@FEFEFGGDCGGFFFGGGG@EGFCGGGGGFFGGGGGDFGGGEEFGGGGGGF6EGFGGGG>EEDE8CGD?CEEG5EGGGGGGGGCCE@FFEFCEGGEGDCEGD5CCF:0<F9CEFGC9@?CEEGF<EDCEG=:5?FGGEGCEDCCCG*)6CFF>>F7@FC
@M03364:396:000000000-C9LGT:1:1101:26142:9839 1:N:0:10
ACTCCTACGGGAGGCAGCAGTGGGGAATATTGGACAATGGGCGCAAGCCTGATCCAGCCATGCCGCGTGAGTGATGAAGGCCCTAGGGTTGTAAAGCTCTTTCACCGGTGAAGATAATGACGGTCACCGGAGAAGAAGCCCCGGCTAACTTCGTGCCAGCAGCCGCGGTAATACGAAGGGGGCTAGCGTTGTTCGGATTTACTGGGCGTAAAGCGCACGTAGGCGGACTTTTAAGTCAGGGGTGAAATCCCGGGGCTCAACCCCGGAACTGCCTTTGATACTGGAAGTCTTG
+
GGGGGGGGGGGGGGGGGGGGGGGGGGGGGGGGGGGGGGGGGGGGGGGGGGGGGGGGGGGGGGGGGGGGGGGGGGGGGGGGGGGGGGGGGGGGGGGGGGGGGGGGGGGGGGGGGGGGFGGFFBFF+BFF+68333B=AFGGFGEFGGFGGGGGGGGGGGGGGGGGGGGGGBEGGGGGGGGGGGGGGGGGGGGGGGGGGGGGGGGGGGGGGGGGGGGGGGGGGGGGGGGGGGGGGGGGGGGGGGGGGGGGGGGGGGGGGGGGFGGGGGGGGGGGGGGGGGGGFFGGDGGFGFFG
@M03364:396:000000000-C9LGT:1:1101:26790:9870 1:N:0:10
ACTCCTACGGGAGGCAGCAGTGGGGAATATTGCACAATGGGCGCAAGCCTGATGCAGCGACGCCGCGTGCGGGATGGAGGCCTTCGGGTTGTAAACCGCTTTTGTTCAAGGGCAAGGCGGGTCTACGGGCCCGGTAAGTGGATTGTTCGAATAAGCACCGGCTAACTACGTGCCAGCAGCCGCGGTAATACGTAGGGTGCAAGCGTTATCCGGATTTATTGGGCGTAAAGGGCTCGTAGGCGGTTCGTCGCGTCCGGTGTGAAAGTCCATCGCTTAACGGTGGATCCGCGCCGG
+
GGGGGGGGGGGGGGGGGGGGGGGGGGGGGGGGGGGGGGGGGGGGGGGGGGGGGGGGGGGGGGGGGGGGGGGGGGGFGGGGGGGGGGGGGGGEGGGGGGGGGGGGGGGGGGGGGG7>BCF@E5@3,8CF1*>*>74*6@CFGF,<C<<CFGEG:CFGGGGGFEGGGGFGG@9FFGGGGGGGGGGGGEGGCEDFFFFGG8ECGFGCECGGGGGGGEEG6CCFGGGFE:>C;CFGGGGG5=FGGGECEGGGC=EGGGGGGEE5?CDCFGF7:FGGDGGCFGGDEFGFFFC@GF:GDC
@M03364:396:000000000-C9LGT:1:1101:5397:9882 1:N:0:10
ACTCCTACGGGAGGCAGCAGTAGGGAATTTTCGTCAATGGGCGCAAGCCTGAACGAGCAATGCCGCGTGAACGAGGAAGGTCTTCGGATCGTAAAGTTCTGTTGAGAGGGAAAAAGGAACACCGGAGGCTATGCTGGTGAAGTGATATTACCTTTCGAGGAAGTCACGGCTAACTACGTGCCAGCAGCCGCGGTAATACGTAGGTGGCGAGCGTTATCCGGAATGATTGGGCGTAAAGGGTGCGTAGGCGGCCTGTTAAGTCTGAAGTGAAAGGTACCGGCTCAACCGGTAC
+
GGGGGGGGGGGGGGGGGGGGGGGGGGGGGGGGGGGGGGGGGGGGGGGGGGGGGGGGGGGGGGGGGGGGGGGGGGGGGGGGGGGGGGGGGGGGGGGGFGGGGGGGGGGGFGGGGGGGGGGGGFF+@=>C8:83BDFFFFDDFDFDGAFFGGGGGGGGGCFGGGGGGGGGGGGGGGGGGGGGGGGGGGGGGGGCEGGGFGGGGGGEGGGGGGGGGGGCFGGGGDGGGGGGGGGGGGGEGGCEGGGGGGGGGGEGECGGDFCFECDFCDGGGGGGGDFGCFEDDBGFFG:>DFBC
@M03364:396:000000000-C9LGT:1:1101:6944:9899 1:N:0:10
ACTCCTACGGGAGGCAGCAGTGGGGAATTTTGGTCAATGGACGCAAGTCTGAACCAGCCATGCCGCGTGAAGGATGAAGGTCCTCTGGATTGTAAACTTCTTTTATAGGGGGCGAAAAAAGGTCTTTCTAGATCACTTGACAGTACCCTATGAATAAGCACCGGCTAACTCCGTGCCAGCAGCCGCGGTAATACGGAGGGTGCAAGCGTTATCCGGATTCACTGGGTTTAAAGGGTGCGTAGGCGGGTAGGTAAGTCAGAGGTGAAATCCTGGAGCTTAACTCCAGAACTGCCT
+
GGGGGGGGGGGGGGGGGGGGGGGGGGGGGGGGGGGGGGGGGGGGGGGGGGGGGGGGGGGGGGGGGGGGGGGGGGGGGGGGGGGGGGGGGGGGGGGGGGGGGGGGGGGGGGGGGGGGGGGCF-CFBFGG=,C,CFFGGGGGGGGGGGGGGGGGFFGGGGGGGGGGGGGGGEGGGGGGGGGGGGGGGGGGGGGGGGGGGGGGGGGGGGGGGGGGGGGGGGEGGGGGGGFGGGGGGGGFGGGGGGGGGGGGGGGGGGGGGGGGGGGGGGGGGGDGGCGGD6FGFFGGGGGFGFFGGD
@M03364:396:000000000-C9LGT:1:1101:21463:9945 1:N:0:10
ACTCCTACGGGAGGCAGCAGTGGGGAATATTGGGCAATGGGGGAAACCCTGACCCAGCAACGCCGCGTGAAGGAAGAAGGCCTTCGGGTTGTAAACTTCTTTTACCAGGGACGAAGGACGTGACGGTACCTGGAGAAAAAGCAACGGCTAACTACGTGCCAGCAGCCGCGGTAATACGTAGGTTGCAAGCGTTGTCCGGATTTACTGGGTGTAAAGGGCGTGTAGGCGGAGATGCAAGTCAGGAGTGAAATCCCGGGGCTCAACCCCGGAACTGCTTTTGAAACTGTATCCCTT
+
GGGGGGGGGGGGGGGGGGGGGGGGGGGGGGGGGGGGGGGGGGGGGGGGGGGGGGGGGGGGGGGGGGGGGGGGGGGGGGGGGGGGGGGGGGGGGGGGGGGGGGGGGGGGGGGGGGGGGFFGF3<D3CFG=<E,B>FBDFFGGGGGGGGGGGGGFGGGGGGGGGGGGGGGGFGEGGGGGGGGGGGGGGGGGGGGGGGGGGGDGEGGGGGGGGGGGGGGGGGGGGDCFGGGGGGGGGGGGGGGGGGGGGGGGGGGGGGGGGGDGGGGGGGGGGGGGGGGGGGGFFGGGGGFGFFGGF
@M03364:396:000000000-C9LGT:1:1101:17421:9950 1:N:0:10
ACTCCTACGGGAGGCAGCAGTGGGGAATATTGCACAATGGGCGCAAGCCTGATGCAGCGACGCCGCGTGCGGGATGGAGGCCTTCGGGTTGTAAACCGCTTTTGTTCAAGGGCAAGGCGGGTCTTCGGGCCCGTTGAGTGGATTGTTCGAATAAGCACCGGCTAACTACGTGCCAGCAGCCGCGGTAATACGTAGGGTGCAAGCGTTATCCGGATTTATTGGGCGTAAAGGGCTCGTAGGCGGTTCGTCGCGTCCGGTGTGAAAGTCCATCGCTTAACGGTGGATCCGCGCCGG
+
GGGGGGGGGGGGGGGGGGGGGGGGGGGGGGGGGGGGGGGGGGGGGGGGGGGGGGGGGGGGGGGGGGGGGGGGGGGGGGGGGGGGGGGGGGGGGGGGGGGGGGGGGGGFGGFGGGGGEGGGG@FF,@FE**55<4FGGFBFGCGGGGGGGGGG<FGGGGGGGGGGGGGGGFGGGGGGGGGGGGGGGGGGGGGGGGGGGGGGGGGGGEGCGGGGGGGGCGFGGGGGGGEGGGGGGGGG8CFGGGGGGGGGGGGGEGGGG5E=ECCFGGGGGGGGGGFDGGDD73CFCFGFGFFGGG
@M03364:396:000000000-C9LGT:1:1101:8571:10012 1:N:0:10
ACTCCTACGGGAGGCAGCAGTGGGGAATCTTCCGCAATGGGCGAAAGCCTGACGGAGCAACGCCGCGTGAGTGAAGAAGGTCTTCGGATCGTAAAGCTCTGTTGTCGGGGACGAATGTTGGAGCGTAGACACCCGTTTTCAAATGCCGGTACCTGACGAGGAAGACACGCCTAACTACTTGCCAGCACCCGCGGTAATACGTAGGTGTCGAGCGTTGTCCGGAATTATTGGGCGTAAAGGGAGCGCAGGCGGTAAGTTAAGTCTATCTTAAAAGTGCGGGGCTCAACTCCGTG
+
FGFGGGFFGGGGGGGGGGGGGGGGGGGGCFGEE7FEGGGGGGGGGGGGGGGGCB@FGECGEGGGGGGGGGEFFGGGFGGGGGGGGGGGGCFFGGGFFFFF<FGFECEGGEG7FGGFG>FF=-::+33@>,,,+3++,3>FGF;;@,,3<5*>>9>FCBFDFEF@,?FFE**:CE+,<,,?<FBEF*++44<8:5*:*<70*<9AEGG++**218E88CG@;EE5C6CGGGC8@*/1;/+<28CED58*/8?7**1<*3<3+3:ECGGGGGGGF9:*0155>D*7=45**/59*
@M03364:396:000000000-C9LGT:1:1101:10845:10012 1:N:0:10
ACTCCTACGGGAGGCAGCAGTGGGGAATCTTGCGCAATGGGCGGAAGCCTGACGCAGCGACGCCGCGTGCGGGAGGAAGGCCCTCGGGTCGTAAACCGCTTTCAGCAGGGACGAGGCCGCACGGTGACGGTACCTGCAGAAGAAGCCCCGGCTAACTACGTGCCAGCAGCCGCGGTAATACGTAGGGGGCGAGCGTTATCCGGATTCATTGGGCGTAAAGCGCTCGTAGGCGGCCTGCTAGGTCGGGAGTCAAATGCGGGGGCCCAACCCCCGGCCGCTCCCGATACCGGCGGG
+
GGGGGGGGGGGGGGGGGGGGGGGGGGGGGGGGGGGGGGGGGGGGGGGGGGGGGGGGGGGGGGGGGGGGGGGGGGGGGGGGGGGGGGGGGGGGGGGGGGGGGGGGGGGGGGGGGGGGEGGGG*=*1=FFF*<+88CFGFGFGGGGGGCFGGGGGGGGGGGGGGGGGGGGGCGGGGGGGGGGGGGGGGGGGGGGGGGGGGGGGGGGGGGGGGGGGGGGGGGGGGGGGGGGGGGGGGGGGGFGGGGGGGGGGGGFGGGGGGGGGGGGGCGGGGGGGGGGGGGGFFGCDGGFGFFGGD
@M03364:396:000000000-C9LGT:1:1101:24351:10013 1:N:0:10
ACTCCTACGGGAGGCAGCAGTAGGGAATCTTCCGCAATGGACGAAAGTCTGACGGAGCAACGCCGCGTGAGTGAAGAAGGTTTTCGGATCGTAAAACTCTGTTGTCGGAGAAGAACAAGCGTGGGAGTACCTGCTCCCGCCGTGACGGTATCCGACCAGAAAGCCACGGCTAACTACGTGCCAGCAGCCGCGGTAATACGTAGGTGGCAAGCGTTGTCCGGATTTATTGGGCGTAAAGCGAGCGCAGGCGGTCCCTTAAGTCTGATGTGAAAGCCCACGGCTCAACCGTGGAGG
+
GGGGGGGGGGGGGGGGGGGGGGGGGGGGGGGGGGGGGGGGGGGGGGGFGGGGGGGGGGGGGGGGGGGGGGGGGGGGGGGGGGGGGGGGGGGGGGGGGGGGGGGGFGGGGGGGGGGGGGGGG8B++3BF,,@@BDFGFFFGGGGGGGGGGGGGGGGGGGGGGGGGGGGGG@:FGGGGGGGGGGGGGGGGGGGGGCGGGGGGGGGGGGGGGGGGGEGGGGGGGGEEGGGFGGGGGGGGGGGGGGGGGGGGGGGGGGGGGGGGFGGGF7FCCCCFGGG:DGGGE>EGGGGF97><FG
@M03364:396:000000000-C9LGT:1:1101:14776:10052 1:N:0:10
ACTCCTACGGGAGGCAGCAGTAGGGAATTTTCGGCAATGGGGGAAACCCTGACCGAGCAACGCCGCGTGAACGAAGAAGGCCTTCGGGTCGTAAAGTTCTGTTGTACGGGAAGAACGTCGGGTGGAGGAAATGCCATGCGAGTGACGGTACCGAACATAGAAAGCCACGGCTAACTACGTGCCAGCAGCCGCGGTAATACGTAGGTGGCGAGCGTTATCCGGAATCATTGGGCGTAAAGAGGGAGCAGGCGGTGATACAGGTCTGGAGGTGAAAGCCCGAAGCTAAACTTCGGG
+
GGGGGGGGGGGGGGGGGGGGGGGGGGGGGGGGGGGGGGGGGGGGGGGGGGGGGGGGGGGGGGGGGGGGGGGGGGGGGGGGGGGGGGGGGGGGGGGGGGGGGGGFGGGGGGGGGGGGCBFFC7FF++@F+:838,DCFGGGGGEFGGGEGGGGGGGGGGGGGGGGGGGGGGGGGGGGGFGGGGGGGGGFGFGGGGGGGGGGGGGGGGGGGGGGGGGGGGGGGGEGGGFFGGGGGGEGGGGGGGGECEGGGGGGGGGFDGGGC@CFGGFGGCFGGFGGGGGGEFGGGGGFGFFGGG
@M03364:396:000000000-C9LGT:1:1101:19891:10057 1:N:0:10
ACTCCTACGGGAGGCAGCAGTGGGGAATCTTGCGCAATGGGGGCAACCCTGACGCAGCGACGCCGCGTGCGGGACGAAGGCCTTCGGGTCGTAAACCGCTTTCAGCAGGGACGAGGCCGCTCCGGTGACGGTACCTGCAGAAGAAGCCCCGGCTAAATACGTGCCAGCAGCCGCGGTAATACGTATGGGGCGAGCGTTATCCGGATTCATTGGGCGTAAAGCGCGCGTAGGCGGCCCGTTAGGTCGGAGGTAAAAGCCCGGGGCTCAACCCCGGCGAGCCTCCGATACCGGCGG
+
GGGGGGGGGGGGGGGGGGGGGGGGGGGGGGGGGGGGGGGGGGGGGGGGGGGGGGGGGGGGGGGGGGGGGGGGGGGGGGGGGGGGGGGGGGGGGGGGGGGGGGGGGGGGGGGGGGGGGGGGG*C:4=FF?*<=C1?FGGGGGGGGGGGGGGGGGGGGGGGGGGGGGGGGGFGGGGGGGEGGGGGGGGGGGGGGGGGGGGGGGGGGEGEGGGGGGGGGGGGGGGGGGGGGGGGGGGGDGG8FGGGGGGGGGGG?+AFGGGGGGGGEGGGDGGGGGGGGCGGDFFGG3CDEGFFGGG
@M03364:396:000000000-C9LGT:1:1101:12541:10059 1:N:0:10
ACTCCTACGGGAGGCAGCAGCGACGAATATTCCGCAATGCGCGAAAGCGTGACGGAGCGATGCCGCGTGCAGGATGAAGCGGCTCTGCCGTGTAAACTGCTGTCAGGGAACAGAAACTATGATCATTCCCAAAGGAAGGGCCTGCTAATCTCGTGCCAGCAGCAGCGGTAATACGAGAGGCCCGAGCGTTAATCGGAATTACTGGGCTTAAAGGGTGCGTAGGCGGTCCCGCAAGTGTCCTGTGAAATCCCCCGTCTCAAGCGGGGAACTGCGGGGCATACTGCGGGACTTG
+
GGGGGGGGGDGGGGGGGGGGGGGGGGGGGGGGGGGGGGGGGGGGGGGGGGGGGGGGGGGGGGGGGGGGGGGGGGGGGGGGGGGGFFGFGGGGGGGGGFGGGGGGGGGGGGGGGGEGGFFGG3BD=FFG3:8,33F8FFGGGGGGGF9FGG@DGGGGCGGG8:FGGGGGG*=FGGGGD7FGGGGGGDD:=EGFFFGGGGGGGGGGGGGGCGGGGGGGGGGG5E5CGGEGEFGGECGGGFGGGGGGG7FGGG?7EGGGGGGGFGGGGD7<GGGGGCGGDDCC?BCDGG35D4FC
@M03364:396:000000000-C9LGT:1:1101:2190:10099 1:N:0:10
ACTCCTACGGGAGGCAGCAGTGGGGAATATTGCACAATGGGGGAAACCCTGATGCAGCAACGCCGCGTGAGTGATGACGGCCTTCGGGTTGTAAAGCTCTGTCTTCAGGGACGATAATGACGGTACCTGAGGAGGAAGCCACGGCTAACTACGTGCCAGCAGCCGCGGTAATACGTAGGTGGCGAGCGTTGTCCGGATTTACTGGGCGTAAAGGGAGCGTAGGCGGATTTTTAAGTGAGATGTGAAATACTCGGGCTTAACCTGAGTGCTGCATTTCAAACTGGAAGTCTAG
+
GGGGGGGGGGGGGGGGGGGGGGGGGGGGGGGGGGGGGGGGGGGGGGGGGGGGGGGGGGGGGGGGGGGGGGGGGGGGGCFGEEGGGGGGGGGGGGGGGGGGFFGGGGFGGGGGGGGGGGGGFFF>DCFG<B@<BCEEDFGGGGGFCGFGGGFGGGGGFGGGGGGGGEFGEFCGGGGGFGGFGGGGGGGGGGGGGGGGEEEGGGFGGGGGGGGGGGGGGCEGGGGGGG*:C6CC8FGCFFGF9CGGGGGGGGG6EEGGG@CCG<:EGG?FDFGGGGGGGGCG?FGGGDFF>FFG
@M03364:396:000000000-C9LGT:1:1101:18173:10102 1:N:0:10
ACTCCTACGGGAGGCAGCAGTGGGGAATATTGGGCAATGGGCGCAAGCCTGACCCAGCAACGCCGCGTGAAGGAAGAAGGCTTTCGGGTTGTAAACTTCTTTTATGAGGGACGAATTGATGACGGTACCTCCTGAATAAGCTCCGGCTAACTACGTGCCAGCAGCCGCGGTAATACGTAGGGAGCAAGCGTTATCCGGATTTACTGGGTGTAAAGGGCGTGTAGGCGGGAAAGCAAGTCAGATGTGAAAACTATGGGCTCAACCCATAGCCTGCATTTGAAACTGTTTTTCTTG
+
GGGGGGGGGGGGGGGGGGGGGGGGGGGGGGGGGGGGGGGGGGGGGGGGGGGGGGGGGGGGGGGGGGGGGGGGGGGGGGGGGGGGGGGGGGGGGGGGGGGGGGGGGGGGGGGGGGGGEGGGG9FBFFGGDCE,BD9<CFFGGGGGGGGGGGGGFGGGGGGGGGGGGGGGG>EGGGGGGGGGGGGGGGGGGGGGGGGGGGGGGGGGGGGGGGGGGFGGGGGGGGGGGGGGGDGGGGGFGGGGGGGGGFGGGGGGGGGGGGGGGGGGGGGGGGGGGGGGGGGGFFGGGFDBGFFGGC
@M03364:396:000000000-C9LGT:1:1101:9250:10110 1:N:0:10
ACTCCTACGGGAGGCAGCAGTAGGGAATTTTCGGCAATGGGGGAAACCCTGACCGAGCAACGCCGCGTGAACGAAGAAGGCCTTCGGGTCGTAAAGTTCTGTTGTACGGGAAGAACGTCGGATGGAGGAAATGCCATGCGAGTGACGGTACCGAACATAGAAAGCCACGGCTAACTACGTGCCAGCAGCCGCGGTAATACGTAGGTGGCGAGCGTTATCCGGAATCATTGGGCGTAAAGAGGGAGCAGGCGGTGATACAGGTCTGGAGGTGAAAGCCCGAAGCTAAACTTCGGG
+
GGGGGGGGGGGGGGGGGGGGGGGGGGGGGGGGGGGGGGGGGGGGGGGGGGGGGGGGGGGGGGGGGGGGGGGGGGGGGGGGGGGGGGGGGGGGGGGGGGGGGGGGGGGGGGGGGGGGDBFEG+3><FFF+,8:@,:@=FGG7FGFGGGGGGGGFGEGF?FGGGGGGGGGG<EEGDGGFGGGGGGFGGGGG@FGGGGGGGDCFGFGGGGEGGGGGGGGGGGGGGGGGF9CFGGGFE8CEFGGGGGGCGCFCGGGGEEGCFGGGGFGGFADDCFFFF:FGDG)<BGFGGDFFF6>DD
@M03364:396:000000000-C9LGT:1:1101:19323:10151 1:N:0:10
ACTCCTACGGGAGGCAGCAGTGGGGAATTTTGGACAATGGGCGCAAGCCTGATCCAGCTATTCCGCGTGTGGGATGAAGGCCCTCGGGTTGTAAACCACTTTTGTAGAGAACGAAAAGACATCTTCGAGTAGAGGATGTTGCTGACGGTACTCTAAGAATAAGCACCGGCTAACTACGTGCCAGCAGCCGCGGTAATACGTAGGGTGCGAGCGTTAATCGGAATTACTGGGCGTAAAGGGTGCGCAGGCGGTTGAGTAAGACAGATGTGAAATCCCCGAGCGTAACTCGGGAAT
+
GGGGGGGGGGGGGGGGGGGGGGGGGGGG@GGG@FGGGGGGGGGGGGGGGGGGGAGGGGCG<@FGGGGGGEGDGGGGGGGGGGEGGGGGGCGGGGGGGFGG?F<?F??AFGG<FGCGE@=B,-5F,CA<854,AFF<=FBD<FAF<,++B>8=3C<>@FDDGEAFEG<FE:BCGGC>CFFFBFBF::<CF>C::C:CFG;F<<<FG<8FEGG7B<1*13+*1;*C890<<288:228*3CG8E7E5C=E=?E:5C:7C<FC+<7:E:?0::9CC7<*19E3).1/><095>EGC5
@M03364:396:000000000-C9LGT:1:1101:19591:10152 1:N:0:10
ACTCCTACGGGAGGCAGCAGTGGGGAATATTGCACAATGGGGGAAACCCTGATGCAGCAACGCCGCGTGAGTGATGACGGCCTTCGGGTTGTAAAGCTCTGTCTTCAGGGACGATAATGACTGTACCTGAGTAGGAAGCCACGGCTAACTACGTGCCAGCAGCCGCGGTCATACGTAGGTGGCGAGCGTTGTCCGGATTTACTGGGCGTAAAGGGAGCGTAGGCGGATTTTTAAGTGAGATGTGAAATACTCGGGCTTAACCTGAGTGCTGCATTTCAAACTGGAAGTCTAG
+
GGGGGGGGGGGGGGGGGGGGGGGGGGGGGGGGGGGGGGGGGGGGGGGGGGGGGGGGGGGGGGGGGGGGGGGGGGGGGGGGGGGGGGGGGGGGGGGGGGGGGGGGGGGGGGGGGGGGEFG9A-CC<EFG,,8,<CC<EFGGGGGGEGGGGGGGEFGGGGGGGGGGGGGGG7CFGGGGGGGGGGGGGGGGGGGGGGGGGGGGGGGGGGGGGGGGGGGGGGGEEGGGGGC=EFFFGGGGGGGGGGGGGGGGFGGC=CCEGGGGFFGGGGGGFGGGGGGFFFFGFFGDFGGFGFFG
@M03364:396:000000000-C9LGT:1:1101:14385:10156 1:N:0:10
ACTCCTACGGGAGGCAGCAGTGGGGAATATTGCACAATGGGGGAAACCCTGATGCAGCAACGCCGCGTGAGTGATGACGGCCTTCGGGTTGTAAAGCTCTGTCTTCAGGGACGATAATGACGGTACCTGAGGAGGAAGCCACGGCTAACTACGTGCCAGCAGCCGCGGTAATACGTAGGTGGCGAGCGTTGTCCGGATTTACTGGGCGTAAAGGGAGCGTAGGCGGACTTTTAAGTGAGATGTGAAATACCCAGGCTCAACTTGGGTGCTGCATTTCAAACTGGAAGTCTAG
+
GGGGGGGGGGGGGGGGGGGGGGGGGGGGGGGGGGGGGGGGGGGGGGGGGGGGGGGGGGGGGGGGGGGGGGGGGGGGGGGGGGGGGGGGGGGGGGGGGGGGGGGGGGGGGGGGGGGGGGGGGEFGFFGG9B@>B@@EFGGGGGGGGGFFGGGGGGGGGGGGGGGGGGGGG<EGGGGGGGGGGGGGGGGGGGGGGGGGEEGGGGGGGGGGGGGGGGGGGGGGGGGGGG5EGGGGGGGGEFGGGGGGGGGGGCFGGGGGGGGGGECGGGGGGGGGGGGGGGGGFFGGGGGFGFFG
@M03364:396:000000000-C9LGT:1:1101:27400:10156 1:N:0:10
ACTCCTACGGGAGGCAGCAGTGGGGAATTTTGGACAATGGGCGCAAGCCTGATCCAGCTATTCCGCGTGTGGGATGAAGGCCCTCGGGTTGTAAACCACTTTTATAGAGAACGAAAAGACACCCTCGAATACATGGTGTTGCTGACGGTACTCTAAGAATAAGCACCGGCTAACTACGTGCCAGCAGCCGCGGTAATACGTAGGGTGCGAGCGTTAATCGGAATTACTGGGCGTAAAGGGTGCGCAGGCGGTTGAGTAAGACAGATGTGAAATCCCCGAGCTTAACTCGGGAAT
+
GGGGGGGGGGGGGGGGGGGGGGGGGGGGGGGGGGGGGGGGGGGGGGGGGGGGGGGGGGGGGGGGGGGGGGGGGGGGGGGGGGGGGGGGGGGGGGGGGGGGGGG,E5@,CBFEFFFE+EEF4BF84BFE,:D<,5,BFGC:D9DFGGEDEGGGGFGGGGGGGGGGGGG:CEGCGGG,CCGGGGGEGGGGGGGGGGEDCEFGGGGGGGGGGEGDGGGGGGGGGGEFGFCCGGGGEECEFFGGGGEE=EGDGGGGCC:CDGECA@FGGFGGGG7:CGEDFGGGFEGDGG>FGFFGG<
@M03364:396:000000000-C9LGT:1:1101:14091:10159 1:N:0:10
ACTCCTACGGGAGGCAGCAGTGGGGAATCTTCCGCAATGGACGAAAGTCTGACGGAGCAACGCCGCGTGAACGATGACGGCCTTCGGGTTGTAAAGTTCTGTTATACGGGACGAATGGCGTAGCGGTCCATACCCGTTACGAGTGACGGTACCGTAAGAGAAAGCCACGGCTAACTACGTGCCAGCAGCCGCGGTAATACGTAGGTGGCAAGCGTTGTCCGGAATTATTGGGCGTAAAGGGCGCGCAGGCGGCGTCGTAAGTCGGTCTTAAAAGTGCGGGGCTTAACCCCGTGG
+
GGGGGGGGGGGGGGGGGGGGGGGGGGGGGGGGGGGGGGGGGGGGGGGGGGGGGGGGGGGGGGGGGGGGGGGGGGGGGGGGGGGGGGGGGGGGGGGGGGGGGGGGGGGGGGGGGGGGGGGGE+CE>FFG+:@,@<CCFGGGGFGGGAGFGGGGGGGGGGGGGGGGGGGGG<EEFGGGGGGGGGGGGGGGGGGGGGGGGGGGGFGGGGGGFGGGGGGGGGGGGGGDGGFGGGGGGGGGGGGGGGGGGEGGGGGGGG>EGEGGGFFEGDGGGCFGGGGGGCEGFEGGGGGFGFECG/
@M03364:396:000000000-C9LGT:1:1101:10208:10199 1:N:0:10
ACTCCTACGGGAGGCAGCAGTGGGGAATCTTCCGCAATGGGCGAAAGCCTGACGGAGCAACGCCGCGTGAGTGAAGAAGGTCTTCGGATCGTAAAGCTCTGTTGTCGGGGACGAATGTTGAGACTTAGAACCTAAGTTTCAAATGACGGTACCTGACGAGGAAGCCACGGCTAACTACGTGCCAGCAGCCGCGGTAATACGTAGGTGGCGAGCGTTGTCCGGAATTATTGGGCGTAAAGGGAGCGCAGGCGGGAAGGTAAGTCTATCTTAAAAGTGCGGGGCTCAACCCCGTG
+
GGGGGGGGGGGGGGGGGGGGGGGGGGGGGGGGGGGGGGGGGGGGGGGGGGGGGGGGGGGGGGGGGGGGGGGGGGGGGGGGGGGGGGGGGGGGGGGGGGGGGGGGGGGGGGGGGGGGGGGGG<FFFFGG<8C3@><FGGGGGGGGGFGGGGFGGGGGGGGGGGGGGGGGG7EGGGGGGGGGGGGGGGGGGGGGGGGGGGGGGGGGGGGGGGGGGGGGGGGGGGGGGGGGGGGGGGGGGGGGGGGGGGGGGGGGGGGGGGGGGGGFGD?7FGGGGGGFGGGGFFCGGGGFGF@9D
@M03364:396:000000000-C9LGT:1:1101:7494:10209 1:N:0:10
ACTCCTACGGGAGGCAGCAGTAGGGAATATTGCACAATGGAGGAAACTCTGATGCAGCCATGCCGCGTGTGTGAAGAAGGCCTTCGGGTTGTAAAGCACTTTCGGAGGGGAGGAAAAGATGCCGTTACCCTCAGAAGAAGCACCGGCTAACTCCGTGCCAGCAGCCGCGGTAATACGGAGGGTGCAAGCGTTAATCGGAATAACTGGGCGTAAAGGGCATGCAGGCGGTTATACAAGTAGGATGTGAAAGCCTGGGGCTCAACCTCAGAACTGCATTCTAAACTGTGTGACT
+
GGGGGGGGGGGGGGGGGGGGGGGGGGGGGGGGGGGGGGGGGGGGGGGGGGGGGGGGGGGGGGGGGGGGGGGGGGGGGGGGFGGGGGGDGGGGGGGGGGGGGGGGGFFGGGGGGGGGGGGFG-E78BFF8,5B,=?ECFFGGGGGG77FGGGGFFGGGEGFGGGGGGGGG7CFGGGGGGEGGGEEEFGGGGGGG7ECGGGGGGGGGGGGFE8EGGGCGGFGGGGGGGGGGGGGGGGGGGGGGGGGGGGGGGGGGGGGGG==FGGGGFGGCDGFGGGGFFCGFFC7DGGFFFFG
@M03364:396:000000000-C9LGT:1:1101:27591:10226 1:N:0:10
ACTCCTACGGGAGGCAGCAGTGGGGAATTTTGGACAATGGGCGCAAGCCTGATCCAGCTATTCCGCGTGTGGGATGAAGGCCCTCGGGTTGTAAACCACTTTTGTAGAGAACGAAAAGACATCTTCGAATACAGGATGTTGCTGACGGTACTCTAAGAATAAGCACCGGCTAACTACGTGCCAGCAGCCGCGGTAATACGTAGGGTGCGAGCGTTAATCGGAATTACTGGGCGTAAAGGGTGCGCAGGCGGTTGAGTAAGACAGATGTGAAATCCCCAAGCTTAACTCGGGAAT
+
GGGGGGGGGGGGGGGGGGGGGGGGGGGGGGGGGGGGGGGGGGGGGGGGGGGGGGGGGGGGGGGGGGGGGGGGGGGGGGGGGGGGGGGGGGGGGGGGGGGGGGGGGFF9FFGGGGCF@=F,,CCB<EFG,:A8:,D8ABFGGDGGDECFGGGGGGGGGGGFEGGGGGGGGFCGGGGGGGGGGGGGGGGGGGGGGFGEGGGGGGGGGGGGGFGGGFGEGGGGGGDGGGGGGGGGGGGDGGGGGGGGGGGGGGGGGG<EFCCFCFGGFDGGGGFGGGGGCGEFFFGGFFFFGFEG35
@M03364:396:000000000-C9LGT:1:1101:4705:10252 1:N:0:10
ACTCCTACGGGAGGCAGCAGTGGGGAATATTGCACAATGGGGGAAACCCTGATGCAGCAACGCCGCGTGAGTGATGACGGCCTTCGGGTTGTAAAGCTCTGTCTTCAGGGACGATAATGACGGTGCCTGAGGAGGAAGCCACGGCTAACTACGTGCCAGCAGCCGCGGTAATACGTAGGTGGCGAGCGTTGTCCGGATTTACTGGGCGTAAAGGGAGCGTAGGCGGATTTTTAAGTGAGATGTGAAATACTCGGGCTTAACCTGAGTGCTGCATTTCAAACTGGAAGTCTAG
+
GGGGGGGGGGGGGGGGGGGGGGGGGGGGGGGGGGGGGGGGGGGGGGGGGGGGGGGGGGGGGGGGGGGGGGGGGGGGGGGGGGGGGGGGGGGGGGGGGGGGGGGGGGGGGGGGGGEGGGGGGCCF+@FG,3@+:BCFEFFGGGGGGGGGGGGGGGGGGGGGGGGGGGGGG*BFGGGCGGGGGGGGGGGGGGGGGGGGGGGGGGGGGGGGGGGGGGGGGGGGGGGGGGCE?FGGGGGGGGGGGGGGGGGGGGGGGGGGGGGGFGGGGGFGGGGGFGGGGGGGFFGGFGGFGFFG
@M03364:396:000000000-C9LGT:1:1101:18993:10260 1:N:0:10
ACTCCTACGGGAGGCAGCAGTGGGGAATCTTCCGCAATGGACGAAAGTCTGACGGAGCAACGCCGCGTGAACGATGACGGCCTTCGGGTTGTAAAGTTCTGTTATACGGGACGAATGGTACGACGGTCACTCCCCGTCGTAAGTGCCGGTACCGTAAGAGAAAGCCACGGCTAACTACGTGCCAGCAGCCGCGGTAATACGTAGGTGGCAAGCGTTGTCCGGAATTATTGGGCGTAAAGGGCGCGCAGGCGGCGTCGTAAGTCGGTCTTAAAAGTGCGGGGCTTAACCCCGTGG
+
GGGGGGGGGGGGGGGGGGGGGGGGGGGGGGGGGGGGGGGGDGGGGGGEGGGGFGGGGGGGGGGGGGGGGGGGGGGGGGGGGGGGGGGGGGGGGGGGFGGGGGGGGAEGGGGGGGGCBFGDC>=:83@C+88:@FF@FFEFFFFF,,@CGG<F:@FECFGGGGGGGGGGG7CFGGGGFFGCFGGDGGG7FECEGCEGEE:9E<9FGGGFGGGFCEE;:EGCCEEEGG<EFFGGGE/:AF@C885:C=?EEEEGEDEGC*A6@FFGGGGGGGGGGFFCFGGGDE5DGCFFGBF//)
@M03364:396:000000000-C9LGT:1:1101:20093:10277 1:N:0:10
ACTCCTACGGGAGGCAGCAGTGGGGAATTTTGGACAATGGGCGCAAGCCTGATCCAGCTATTCCGCGTGTGGGATGAAGGCCCTCGGGTTGTAAACCACTTTTGTAGAGAACGAAAAGACATCTTCGAATACAGGATGTTGCTGACGGTACTCTAAGAATAAGCACCGGCTAACTACGTGCCAGCAGCCGCGGTAATACGTAGGGTGCGAGCGTTAATCGGAATTACTGGGCGTAAAGGGTGCGCAGGCGGTTGAGTAAGACAGATGTGAAATCCCCGAGCTTAACTCGGGAAT
+
GGGGGGGGGGGGGGGGGGGGGGGGGGGGGGGGGGGGGGGGGGGGGGGGGGGGGGGGGGGGGGGGGGGGGGGGGGGGGGGGGGGGGGGGGGGGGGGGGGGGGGGGGGGEFGGGGGGGGEFFC?F5?FGGG<DC,CA,AFGGGGGGGGGGGGGGGGGGGGGGGGGGGGGGGGGGGGGGGGFGGGGGGGGGGGGGGGGGGGGGGGGGGGGGEEGGGFFGFGGGGGGGGGGGGGGGGGEGFFGGGGGG=EGGGGGGCECFGGGGFGGGGGGGGGGGGFGGGGGGFFGGGGFFGFFDG4
@M03364:396:000000000-C9LGT:1:1101:2753:10286 1:N:0:10
ACTCCTACGGGAGGCAGCAGTGGGGAATTTTGGACAATGGGCGCAAGCCTGATCCAGCTATTCCGCGTGTGGGATGAAGGCCCTCGGGTTGTAAACCACTTTTGTAGAGAACGAAAAGACATCTTCGAATACAGGATGTTGCTGACGGTACTCTAAGAATAAGCACCGGCTAACTACGTGCCAGCAGCCGCGGTAATACGTAGGGTGCGAGCGTTATCCGGATTCATTGGGCGTAAAGCGCTCGTAGGCGGCCTGCTAGGTCGGGAGGCAAATGCGGGGGCCCAACCCCCGGCC
+
GGGGGGGGGGGGGGGGGGGGGGGGGGGGGGGGGGGGGGGGGGGGGGGGGGGGGGGGGGGGGGGGGGGGGGGGGGGGGGGGGGGGGGGCGGGGGGGFCFGGFGFCG9FEFFGGGGFC8?FG8?AEEFFG45A,:A<,A=FFF9<FGGGDGGGGGGGGCFGGGGFFGGGGGGGGGGGGGGGGGGGGGFGGG@CGG<FGGGGGGGGGGCEG>CG>EGGEGGGGGGGGGGGGGGGGGGGGGGGG=57:E=FEFGGC=EEEFCFF<E<CCCE)99FF:?F<DGEDD@CDFGDDDDEDGD
@M03364:396:000000000-C9LGT:1:1101:8945:10289 1:N:0:10
ACTCCTACGGGAGGCAGCAGTGGGGAATCTTCCGCAATGGACGAAAGTCTGACGGAGCAACGCCGCGTGAACGATGACGGCCTTCGGGTTGTAAAGTTCTGTTATACGGGACGAATGGTACTACAGTCCCTCCCCGTCGTAAGTGCCGGTACCGTAAGAGAAAGCCACGTCTAACTACGTGCCAGCAGCCGCGGTAATACGTAGGTGGCAAGCGTTGTCCGGAATTATTGGGCGTAAAGGGCGCGCAGGCGGCGTCGTAAGTCGGTCTTAAAAGTGCTGGGCTTAACCCCGCGG
+
GFG<FFEFFGGEFCFGGGE@CF9AGCFFFGGCFC@GGGFF9EFECFEFFGFFABFDFEGGFCF@FEGGGDFF8FCFGA7BC7=EF<E+FGGGFEFFEFE9,BFGGA54B+=:CGEFFGF5,<@,>>D<383:8+85FCFF7<<E=,,**5CF:FFGDFGCCCGFFCBFGB>CGCFBF:CE<FG97CGG2***:::<C<C:@C<8;FFFFGF@F5C8:CG95?8?FF9CG?FG*:/:E80A=EEGGCECC8*CGE8*)2AE8<0A5D7DC7<DF?CC:*<*8>E54:*9C3;197
@M03364:396:000000000-C9LGT:1:1101:8474:10289 1:N:0:10
ACTCCTACGGGAGGCAGCAGTGGGGAATATTGCACAATGGGGGAAACCCTGATGCAGCGACGCCGCGTGAGTGAAGAAGTTATTCGTAATGTAAAGCTCTATCAGCAGGGAAGAAAATGACGGTACCTGCCTAAGAAGCCCCGGCTAACTACGTGCCAGCAGCCGCGGTCATACGTAGGGGGCAAGCGTTATCCGGATTTACTGGGTGTAAAGGGAGCGTAGACGGCTTTGCAAGTCTGATGTGAAAGGCAGGGGCTCAACTCCTGGACTGCATTGGAAACTGTAGAGCTTG
+
GGGGGGGGGGGGGGGGGGGGGGGGGGGGGGGGGGGGGGGGGGGGGGGGGGGGGGGGGGGGGGGGGGGGGDGGGGGGGGGGGGGGGGGGGGGGGGGGGGGGGGGGGGGGGGGGEGGG8FFGG@FG+BFF,:ACFDFGFGGGGGGGGGGGGGGGGGGGGGGGGGGGGGGGG*=FGGGGGGGGGGGGGGGGGGGGGGGGGGGGGGGGGGGGEGGGGGGFGGGGGGGGGGGGGGGGGGGGGGGGGGGGGGGGGGGGGGEEGGGGGGGGGGGFGGGGGGGGGGFFFFGGGGGFGFFG
@M03364:396:000000000-C9LGT:1:1101:13522:10291 1:N:0:10
ACTCCTACGGGAGGCAGCAGTGGGGAATATTGCACAATGGGGGAAACCCTGATGCAGCAACGCCGCGTGAGTGATGACGGTCTTCGGATTGTAAAGCTCTGTCTTTAGGGACGATAATGACGGTACCTAAGGAGGAAGCCACGGCTAACTACGTGCCAGCAGCCGCGGTAATACGTAGGTGGCAAGCGTTGTCCGGATTTACTGGGCGTAAAGGGAGCGTAGGTGGATATTTAAGTGGGATGTGAAATACCCGGGCTTAACCTGGGTGCTGCATTCCAAACTGGATATCTAG
+
GGGGGGGGGGGGGGGGGGGGGGGGGGGGGGGGGGGGGGGGGGGGGGGGGGGGGGGGGGGGGGGGGGGGGGDGGGGGGGGGGGGGGGGGGGGGGGGGGGGGGGGGGGGGGGGGGGGCGGGFG:FFDFFG?,A<,DF@FFGGGGGGGGCFGGGGGGGGGGGGGGGGGGGGG*=FGGGFGGGGGGGGGGGGGGGGGGGGGGGGGGGGGGGGGGGGGGGGGGGEGGGGGGGGGGDFGGEGDFGGGGGGGGGGGGGGGGGGGGGG<CGGGGGGGGGGGGGGGGGGFFGGF:FFFFFG
@M03364:396:000000000-C9LGT:1:1101:25664:10292 1:N:0:10
ACTCCTACGGGAGGCAGCAGTGGGGAATATTGCACAATGGGCGCAAGCCTGATGCAGCGACGCCGCGTGCGGGATGGAGGCCTTCGGGTTGTAAACCGCTTTTGTTCAAGGGCAAGGCGGGTCTTCGGTCCCGTTGAGTGGATTGTTCGAATAAGCACCGGCTAACTACGTGCCAGCAGCCGCGGTAATACGTAGGGTGCAAGCGTTATCCGGATTTATTGGGCGTAAAGGGCTCGTAGGCGGTTCGTCGCGTCCGGTGTGAAAGTCCATCGCTTAACGGTGGATCCGCGCCGG
+
GGGGGGGGGGGGGGGGGGGGGGGGGGGGGGGGGGGGGGGGGGGGGGGGGGGGGGGGGGGEGGGGGGGGGGGGGGGGGGGGGGGGGGGGGGGGGGGGGGGGGGGGGGGDGGGGGG<FFFF+>*@@>FGG>CFEFCF:DFFGGFGFGGGFGGGGBFGGGGGGGGGGGGGGG7CFGGGGGGGGGGGGGGGGGGGGGGGGGGGGGGGGGGGGGGGGGEGGGGGGGGGGGGGGGGGGGGGGGGGGGGGGGGGGGGGGGGGGC/:7C<CGGGFCFFFGGGGCGGDGFFEFFGGFGFDG<D
@M03364:396:000000000-C9LGT:1:1101:5234:10335 1:N:0:10
ACTCCTACGGGAGGCAGCAGTGGGGAATCTTCCGCAATGGGCGAAAGCCTGACGGAGCAACGCCGCGTGAGTGAAGAAGGTCTTCGGATCGTAAAGCTCTGTTGTCGGGGACGAATGTTGAGACCTAGATCATAGGTTTCAAATGACGGTACCTGACGAGGAAGCCACGGCTAACTACGTGCCAGCAGCCGCGGTAATACGTAGGTGGCGAGCGTTGTCCGGAATTAGTGGGCGTAAAGGGAGCGCAGGCGGGAAGGTAAGACTATCGTAAAAGTGCGGGGCTCAACTCCGTGG
+
GGGGGGGGGGGGGGGGGGGGGGGGGGGGFGGGGFGGGGGGGGGGGGGGGGGGGGGGGGGGGGGGGGGGGGGFGGGGGGGGFGGGGGGGGGGGGGDFEFGGGGGGGGGGGGGGGG7C8DDA=F@,=BFF,,83,<@DFFG=F@FGG9FCCC8@,EFEFF<FF7FGGC,<CFEFGGGAB7FGFG7FF@GGG7@7<EEE*<<::CF5E9AFFGEEC>:*:/<GGCEDFG:+<7*;@:CE58<CCC5CG=E5EDGDC*:CDA??F+9?<7C**2;5FG+::9CDFFGG4D<*:;:/7)
@M03364:396:000000000-C9LGT:1:1101:15892:10362 1:N:0:10
ACTCCTACGGGAGGCAGCAGTGGGGAATCTTCCGCAATGGACGAAAGTCTGACGGAGCAACGCCGCGTGAACGATGACGGCCTTCGGGTTGTAAAGTTCTGTTATACGGGACGAATGGTACGACGGTCACTCCCCGTTACGAGTGACGGTACCGTAAGAGAAAGCCACGGCTAACTACGTGCCAGCAGCCGCGGTAATACGTAGGTGGCAAGCGTTGTCCGGAATTATTGGGCGTAAAGGGCGCGCAGGCGGCGTCGTAAGTCGGTCTTAAAAGTGCGGGGCTTAACCCCGTGG
+
GGGGGGGGGGGGGGGGGGGGGGGGGGGGGGGGGGGGGGGGGGGGGGGGGGGGGGGGGGGGGGGGGGGGGGGGGGGGGGGGGGGGGGGGGGGGGGGFFGGGGGGGGGGGGGGGGGGGGGGGG7FG3@FG3,8,:<@CGGGGGGGGG9CFGGGGGGGFGGGGGGGGGGGGGCEGGGGGGGGGGGGGGGGGGGGGGGGEGGFGGGGGGGGGGGGGGGG5EGGGGGGDGDGGFGGGGGGGGGGGGGGGGGGGGGGGGG8CGCCFFCGGGDGGGGGGFFFGGGGGFFCDDGGFGFFDG3
@M03364:396:000000000-C9LGT:1:1101:8081:10366 1:N:0:10
ACTCCTACGGGAGGCAGCAGTGGGGAATTTTGGACAATGGGCGCAAGCCTGATCCAGCTATTCCGCGTGTGGGATGAAGGCCCTCGGGTTGTAAACCACTTTTGTAGAGAACGAAAAGACATCTTCGAATAAAGGATGTTGCTGACGGTACTCTAAGAATAAGCACCGGCTAACTACGTGCCAGCAGCCGCGGTAATACGTAGGGTGCGAGCGTTAATCGGAATTATTGGGCGTAAAGGGCGCGCAGGCGGCGTCGTAAGTCGGTCTTAAAAGTGCGGGGCTTAACCCCGTG
+
GGGGGGGGGGGGGGGGGGGGGGGGGGGGGGGGGGGGGGGGGGGGGGGGGGGGGGGGGGGGGGGGGGGGGGGGGGGGGGGGGGGGGGGGGGGGGGGGGGGGGGGGGGGGGGGGGGGGEGGGGAEGGFGG,,A,,<BBFGGGGGGGGGGGGGGGGEGGGGGGGGGGGGGGGEGGGGGGGGGGGGGGGGGGGGGGGGGGGGGGGGGGGGGGGFEGGGGGGGGGGGGGGGGGGGGGGGDGGGGGGGGGGGGGGGGGGGDGGGGGFGGGCDGFGGGGGGGGGGGGFDFGFGGFGDBG
@M03364:396:000000000-C9LGT:1:1101:6899:10369 1:N:0:10
ACTCCTACGGGAGGCAGCAGTGGGGAATCTTCCGCAATGGACGAAAGTCTGACGGAGCAACGCCGCGTGAGTGATGAAGGTCTTCGGATTGTAAAACTCTGTTGTCAGGGACGAATGTACTGATCTATAATACATTTCGGTATTGACGGTACCTGACGAGGAAGCCACGGCTAACTACGTGCCAGCAGCCGCGGTAATACGTAGGTGGCAAGCGTTGTCCGGAATTATTGGGCGTAAAGAGCATGTAGGCGGGCTTTTAAGTCCGACGTGAAAATGCGGGGCTTAACCCCGTAT
+
GGGGGGGGGGGGGGGGGGGGGGGGGGGGGGGGGGGGGGGGGGGGGGGGGGGGGGGGGGGGGGGGGGGGGGGGGGGGGGGGGGGGGGGGGGGGGGGGGGGGGGGGGGGGGGGGGGBGGGGGG-FFGFGF,57,<8DFFGFGGGGGG=FGGGGGGGGGGGGGGGGGGGGGG:EGGGGGGGGGGGGGGGGGGGGGGGGGGGGGGGGGGGGGGGGGGGGGGGGGGGCEGGGGGGGGGGGGGGGGGGGGGGGGGGGGGDGFGGGGGGGGGGGGDGGGGGGGGGGGFFGGGGGFGFEDC9
@M03364:396:000000000-C9LGT:1:1101:6378:10376 1:N:0:10
ACTCCTACGGGAGGCAGCAGTGAGGAATATTGGTCAATGGATGAGAATCTGAACCAGCCAAGTAGCGTGCAGGATGACGGCCCTATGGGTTGTAAACTGCTTTTGTACGGGGATAAAGGAGCTTACGTGTACGTTTTTGCAGGTACCGTACGAATAAGGACCGGCTAATTCCGTGCCAGCAGCCGCGGTAATACGGAAGGTCCGGGCGTTATCCGGATTTATTGGGTTTAAAGGGAGCGCAGGCTGTCGGTTAAGCGTGTTGTGAAATGTAGGTGCCCAACACCTGCACTGC
+
GGGGGGGGGGGGGGGGGGGGGGGGGGGGFGGGGGGGGGGGGGGGFGGGGGGGGGGGGGGGGGGGGGGGFGGGGGGGGGGGGGGGGGGGCFG@FGFGGGFGGGGGGGGGGGEEGGGG?FGFGGFE,B=F::A,+BFGFGEFEGGEFEFEGGGE>FGGGGGGGGGGGGGFGFGGGG7FGG@FGFGGDGGGGGDFFGGGGGGGGGGGGGGGGGGGGGGGGGGGGGGFFGGGGGGC<FGGGGDEGG*>FGGG@CEEGGEGDEDECCFD9F?FGFFFCFGGGGGGFFGGGFG?FB?G
@M03364:396:000000000-C9LGT:1:1101:20969:10387 1:N:0:10
ACTCCTACGGGAGGCAGCAGTGGGGAATTTTGGACAATGGGCGCAAGCCTGATCCAGCTATTCCGCGTGTGGGATGAAGGCCCTCGGGTTGTAAACCACTTTTGTAGAGAACGAAAAGACATCTTCGAATAAAGGATGTTGCTGACGGTACTCTAAGAATAAGCACCGGCTAACTACGTGCCAGCAGCCGCGGTAATACGTAGGGTGCGAGCGTTAATCGGAATTACTGGGCGTAAAGGGTGCGCAGGCGGTTGAGTAAGACAGATGTGAAATCCCCGAGCTTAACTCGGGAAT
+
GGGGGGGGGGGGGGGGGGGGGGGGGGGGGGGGGGGGGGGGGGGGGGGGGGGGGGGGGGGGGGGGGGGGGGGGGGGGGGGGGGGGGGGGGGGGGGGGGGGGGGGGGGGGGGGGGG=F:FGG?BFFAEFG,:A,:EABFGGGGGGGGGGGGGGGGGGGGGGGGGGGGGGGGGGGGGGGGGGGGGGGGGGGGGGGGGGGGGGGGGGGGGGGGGCEGCFGGGGGGGGGGGGGGGGGGGGGGGGGCEGGGGGGGGGGGGFGGGGGGGGGFGGGGGGGGGGGGGGDBFCFFGFFGFFGD5
@M03364:396:000000000-C9LGT:1:1101:20368:10390 1:N:0:10
ACTCCTACGGGAGGCAGCAGTGAGGAATATTGGTCAATGGGCGAGAGCCTGAACCAGCCAAGTAGCGTGCAGGATGACGGCCCTATGGGTTGTAAACTGCTTTTGTATGGGGATAAAGTGCTCCACGTGTGGAGTTTTGTAGGTACCATACGAATAAGGACCGGCTAATTCCGTGCCAGCAGCCGCGGTAATACGGAAGGTCCGGGCGTTATCCGGATTTATTGGGTTTAAAGGGAGCGTAGGCCGTGGATTAAGTGTGTTGTGAAATGTAGGCGCTCAACGTCTGACTTGC
+
GGGGGGGGGGGGGGGGGGGGGGGGGGGGGGGGGGGGGGGGGGGGGGGGGGGGGGGGGGGGGGGGGGGGGGGGGGGGGGGGGGGGGGGGGGGGGGGGGGGGGGGGGGGGGGGGGGGGFGGGGFGG<FFDBBA+8BFGFGGGGGGGGGGGGGGGFGGGGGGGGGGGGGGGGGGGGGGGGGGGGGGGGGGGGDGGGGGGGGGGGGGGGGGGGGGGGGGGEEEGGFGGGGEEGGGGGGGGGGGGGGGGGG:CG?CEFGGGGFFFCDGGGGGGGGGGFGGGGCEGFFCGFGFFGFFG
@M03364:396:000000000-C9LGT:1:1101:12389:10395 1:N:0:10
ACTCCTACGGGAGGCAGCAGTGGGGAATATTGCACAATGGGCGGAAGCCTGATGCAGCGACGCCGCGTGGGGGATGACGGCCTTCGGGTTGTAAACCTCTTTCACCAAGGACGAAGCGGGAGTGACGGGACTTGGGGAAGAAGCACCGGCTAACTACGTGCCAGCAGCCGCGGTAATACGTAGGGTGCGAGCGTTGTCCGGAATTATTGGGCGTAAAGAGCTCGTAGGCGGCTCGTTGCGTCTACCGTGAAAACTGGAGGCTTAACCTTCAGCTTGCGGTGGATACGGGCGGGC
+
GGGGGGGGGGGGGGGGGGGGGGGGGGGGGGGGGGGGGGGGGGGGGGGGGGGGGGGGGGGGGGGGGGGGGGGGGGGGGGGGGGGGGGGGGGGGGGGGGGGGGGGGGGGFGGGGGGCFEGG@C*@8,@FG*85>FGGGGGGGGGGGGGGDGGGGGGGGGGGGGGGGGGGGGFGGGGGGGGGG@FGGGGGGGGGGGGGGGGGGGEGGGFGGGGGGGGGGGGGGGGGGGGFGGGGGGGGGGGGGGGGGGGGGGGGGGGGGGGGGGGGGGGGGGGGGGGGGGGGGFF5FGGGDGFFGG3
@M03364:396:000000000-C9LGT:1:1101:9038:10403 1:N:0:10
ACTCCTACGGGAGGCAGCAGTGGGGAATCTTCCGCAATGGGCGAAAGCCTGACGGAGCAACGCCGCGTGAGTGATGACGGCCTTCGGGTTGTAAAGCTCTGTGACCGGGGACGAACGGTCTGTCAGCTCCTCACTTATGGAAGTGACGGTACCCGGATAGCAAGCCACGGCTAACTACGTGCCAGCAGCCGCGGTAATACGTAGGTGGCAAGCGTTGTCCGGAATTATTGGGCGTAAAGCGCGCGCAGGCGGCTTCCTAAGTCCATCTTAAAAGTGCGGGGCTTAACCCCGTGG
+
GGGGGGGGGGGGGGGGGGGGGGGGGGGGGGGFFEGGGGGGGGGGGGGGGGGGGGGGGGGGGGGGGGGGGGGGGGGGGGGGGGGGGGEGGGGGFGFGG<FF?F?<FFGGGGGDFGGEGGGGG9@,=ECC:,883@F=FGFGF:8F<=CCEFFGEEFDF@F7;CFGGGGGG4=FCCGGGGGGFGGCFFFGFAFEE5:EE7@FFGGGGGGFEFGCGGGGEGFFGCC8EF:AF+<:CEGGGGGGEGG5/:=E=E5EECE?FFCGFGFGG7C>C>@CDFGGGGG3>::C<GGFGDB<D)
@M03364:396:000000000-C9LGT:1:1101:18526:10406 1:N:0:10
ACTCCTACGGGAGGCAGCAGTGAGGAATATTGGTCAATGGATGCGAATCTGAACCAGCCAAGTAGCGTGCAGGACGACGGCCCTATGGGTTGTAAACTGCTTTTGTACGGGGATAAAGGAGCTTGCGTATAGTTTTTTGCAGGTACCGTACGAATAAGAAACGGCTAATTCCGTGCCAGCAGCCGCGGTAATACGGAAGGTCCGGGCGATACCCTGATCTGTTGGGTTGGAAGGAAGCGCAGGATGTCGGTTAAGCGTGTTGTGAAATGTAGGTGCCCAACACAACCACTGC
+
FFFFGGGGG@CGGGGGCGFEFECFGFFFGFFGGEDDFFGFE,C6+66CFED@EGFGGGFGC<,CFFFFG@<@FE,@FCGGE@EGC8FF,4BF4FGFF9,,CFFFF<F,=+>7+?,C,8,<FCEG,:8+++8,,<5,6+><C=,:F,:@>FF:FF<+,@,,,,3:>*@3;,>,,7*1<F3:F>,5>:FFCEE,?,**<:<B27<CF*****1*+++2:C77+00285CE5*3<FD*;**1:C=E*<<+<5?:A*30<)2/*;/9:<C97C*<7*0+7<*0*.8C*/**.*0/>
@M03364:396:000000000-C9LGT:1:1101:14601:10408 1:N:0:10
ACTCCTACGGGAGGCAGCAGTGAGGAATATTGGTCAATGGGCGAGAGCCTGAACCAGCCAAGTAGCGTGCAGGATGACGGCCCTATGGGTTGTAAACTGCTTTTGTATGGGGATAAAGTGCTCCACGTGTGGGGTTTTGTAGGTACCATACGAATAAGGACCGGCTAATTCCGTGCCAGCAGCCGCGGTAATACGGAAGGTCCGGGCGTTATCCGGATTTATTGGGTTTAAAGGGAGCGTAGGCCGTGGATTAAGTGTGTTGTGAAATGTAGGCGCTCAACGTCTGACTTGC
+
GGGGGGGGGGEGGGGGGGGGGGGGGGGGGGGGGGGGGGGGGGGGGGGGGGGGGGGGGGGGGGGGGGGGGGGGGGGGGGGGGGGGGGGGGGGGGGGGGGGGGGGFGGGFGGGGGG8FBFGFFD<?BEF=,,A+++8@CF?DB,EFFGGGGGGG7FFGGGGGGGGGGGDGGFFGGGGGGGGGGGGGGDGGGEFGGGGGGGGGGGGGGGGGGGGFGGCE88EGFGGFGGGGCFGGGGGGGGGGGGGGGGCEGECFGGGEDCGGFCGGGGCGGGGGDFEGDGGGFFGGFCFFGFFG
@M03364:396:000000000-C9LGT:1:1101:27213:10414 1:N:0:10
ACTCCTACGGGAGGCAGCAGTGGGGAATATTGCACAATGGAGGAAACTCTGATGCAGCGACGCCGCGTGAGTGAGGAAGTATTTCGGTATGTAAAGCTCTATCAGCAGGGAAGATATGGACGGTACCTGGGAAGAAAGAGCAGGCAAAATACGTGCCAGCAGCCGCGGTGATACGTAGGGTGCAAGCGTTGTCCGGAATCATTGGGCGTAAAGGGCTCGTAGGCGGTTCGTCGCGTCCGGTGTGAAAGCCCATCGCTTAACGGTGGGTCTGCGACGGGTACGGGCGGGCTTGA
+
GGGGGGGGGEGGGGGEGGGGFGGCCCFEGGGGCEGDGGFGG@7BFECEGFGGGDGGFFGGGGGGFEGFCFFFF<FFGCEEGCFGGGGCG78<FFGFDCF<FGFAF<F44+D=FD9E,,C,:+F=DGA9,,+,::,,8,3,,33>+,B@=,E9+:D33@,:F,@<<*5>@**@D,>3?,>B3C*2,2*<FG:CC,*1<<4<<2<<CF*=8CEG+,1=F88:CE89***22?C5?CC*:*:***27:7:A***2*0;5F*:+AE77>/*99***7*:1C57C)<5759)09)7DF
@M03364:396:000000000-C9LGT:1:1101:9280:10414 1:N:0:10
ACTCCTACAGGAGGCAGCAGTGGGGAATCTTGCGCAATGGGCGAAAGCCTGACGCAGCCATGCCGCGTGGATGATGAAGGTCTTAGGATTGTAAAATCCTTTCACCGGGGACGATAATGACGGTACCCAAACCAGAAGCCCCGGCTAACTTCGTGCCAGCAGCCGCGGTCATACGAAGGGGGCTAGCGTTGCTCGGAATTACTGGGCGTAAAGGGCGCGTAGGCGGACAGTTAAGTTGGGGGTGAAAGCCCGGGGCTCAACCTCGGAATTGCCTTCAATACTGGCTGTCTTG
+
FFGGGGGGGGGG;EGGEGGDGGGGGGGGGFFGFGGGGGGF8FGGGGGGFFGFFGGGGGGGGCFGGGGGGGGGGGGGDEGGEFGGGFGGGGGGGGGGGCF<FGGGFCFGEGGGGGDC+A,,7C@8AFAC,+3++:,3@CC8+8CCFE@FFGDF<F@FFFCEGGGGGCFGG*=FFF7CFBF7FCBEBEFFCCCGFA/CEGGGGGGFGCEE:>CFFGE8CEEG=GC6?EEC>FCFEEG?@+<858>EECEGGGCECEEGDC6CEEFFGGE5FF67:CFGF>CDFF+095C098=7
@M03364:396:000000000-C9LGT:1:1101:12981:10422 1:N:0:10
ACTCCTACGGGAGGCAGCAGTGGGGAATCTTCCGCAATGGACGAAAGTCTGACGGAGCAACGCCGCGTGAACGATGACGGCCTTCGGGTTGTAAAGTTCTGTTATACGGGACGAATGGCGTAGCAGTCAATACCCGTTACGAGTGACGGTACCGTAAGAGAAAGCCACGGCTAACTACGTGCCAGCAGCCGCGGTAATACGTAGGTGGCAAGCGTTGTCCGGAATTATTGGGCGTAAAGGGCGCGCAGGCGGCGTCGTAAGTCGGTCTTAAAAGTGCGGGGCTTAACCCCGTGG
+
GGGGGGGGGGGGGGGGGGGGGGGGGGGGGGGGGGGGGGGGGGGFGGGGGGGGGGGGGGGGGGGGGGGGGGGGGGGGGGGGGGGGGGGGGDGGGGGGFGGGGFGGGFGGGGGGGG+BFFG7:8@=8:DF,,83:@>7FFEFGGGGG@FFGGGGGGGGGGGGGFGGAFFGG7CFGGGDFGGGGGGGGGGC<*<EGECEGGGGGFGGGGGGGGGGGGGEGGGGEGCEFFGFFGFGGGEGGGGGGEG5CEEGGGGGGGGGGCGGGFGGGGGGGFGFFGGGGGGGFBE4FCGF<>:5C/
@M03364:396:000000000-C9LGT:1:1101:18884:10425 1:N:0:10
ACTCCTACGGGAGGCAGCAGTGGGGAATCTTCCGCAATGGACGAAAGTCTGACGTAGCAACGCCGCGTGAACGATGACGGCCTTCGGGTTGTAAAGTTCTGTTATACGGGACGAATGGCGTAGCGGTCAATCCCCGTTACGAGTGACGGTACCGTAAGAGAAAGCCACGGCTAACTACGTGCCAGCAGCCGCGGTAATACGTAGGTGGCAAGCGTTGTCCGGAATTATTGGGCGTAAAGGGCGCGCAGGCGGCGTCGTAAGTCGGTCTTAAAAGTGCGGGGCTTAACCCCGTGG
+
GGGGGGGGGGGGGGGGGGGGGGGGGGGGGGGGGGGGGGGGGGGGGGGGGGGGGGGGGGGGGGGGGGGGGGGGGGGGGGGGGGGGGGGGGGGGGGGGGGGGGGGGGFGGGGGGGGGGGGGGG+@D+@FG+,@,:FFDGGGGGGGGGGGGGGGGGGGGGGGGGGGGGGGGG<EGGGGGGGGGGGGGGGGGGGGGGGGGGGGGGGGGGGGGFGGGGGGGGEGGGGCCGG?FGGGGGGGGGGGGGGGGGGDGGGGGGGCEGEFFCGFGGGGGGGGGGG7DGDCGFDGFFFGFGFFCG3
@M03364:396:000000000-C9LGT:1:1101:28843:10429 1:N:0:10
ACTCCTACGGGAGGCAGCAGTGGGGAATCTTCCGCAATGGACGAAAGTCTGACGGAGCAACGCCGCGTGAACGATGACGGCCTTCGGGTTGTAAAGTTCTGTTATACGGGACGAATGGCGTCGCAGTCGCTACACGTTACGCGTGACGGTACCGTAAGAGAAAGCCACGACTAACTACGTGCCAGCAGCCGCGGTAATACGTAGGTGGCAAGCGTTGTCCGGAATTATTGGGCGTAAAGGGCGCGCAGGCGGCGTCGTAAGTCGGTCTTAAAAGTGCGGGGCTTAACCCCGAGG
+
GGGGGGGGGGGGGGGGGGGFGGGGGGGGGGGGGGGGGGGGGGGGGGGFGGGFGGGGGGGGGGGGDGGGGDGGGDGGGCFCFGGGGGGG<CFGGGGGGGGGGGGAF,EFFEG>CGGGB=FE3+6++@>F3+33*@3@><<7@**>**+6>F@C@CCGDFF,CBCE:=FFG15*=AF9CFGGGFEFFGGGFCCEEGGGG7CCFG6CEGGGGGGGGGGGG5EGGGGG:@@FGGGGCECC5@FGGCCGEGCCEGGG8EEGGEFEGCC=E<:DC:FFCGC>CCEGF:5<<:DFFFE)1/
@M03364:396:000000000-C9LGT:1:1101:6478:10432 1:N:0:10
ACTCCTACGGGAGGCAGCAGTGAGGAATATTGGTCAATGGGCGAGAGCCTGAACCAGCCAAGCCGCGTGAGGGAAGAAGGCGCTCAGCGTCGTAAACCTCTTTAGCCGGGGGACAAAACCTCCTCGTGACGGCGGCTTGAGAGTACCCGGAGAATAAGCATCGGCTAACTCCGTGCCAGCAGCCGCGGTAATACGGAGGATGCGAGCGTTATCCGGATTTATTGGGTTTAAAGGGTGCGCAGGCGGACATTCAAGTCTGCGGTCAAATTCCGGGGCTCAACCCCGGCCAGCCGT
+
GGGGGGGGGGGGGGGGGGGGGGGGGGGDGGGGGFGGGGGGGGGGGGGGGGGGGGGGGGGGGGGGGGGGGGGGGGGGGGGGGGGGGGGGGGGGGGGGGGGGGGGFGGGGGGGGGGCF=BFEGGGFDFGG,+5+*@*<FCFGG7:C9BFGGGFGGGGGGFGGGGDGGGGFGCFGGGGGGGCGGGG:CCGGGGGG?EGCCGEEGGGDCEGGGGGGGFGGGGGGGFGGGGGGGGECGGDFEGDGGGGGGGGGGGGCF?FGGGGGGEGGGGEDGFFGDE55DGGCFFGGGGGFGFFGG*
@M03364:396:000000000-C9LGT:1:1101:17551:10435 1:N:0:10
ACTCCTACGGGAGGCAGCAGTGGGGAATATTGCACAATGGGCGCAAGCCTGATGCAGCGACGCCGCGTGCGGGATGGAGGCCTTCGGGTTGTAAACCGCTTTTGTTCAAGGGCAAGGCGGGTCTTCGGGCCCGTTGAGTGGATTGTTCGAATAAGCACCGGCTAACTACGTGCCAGCAGCCGCGGTAATACGTAGGGTGCAAGCGTTATCCGGATTTATTGGGCGTAAAGGGCTCGTAGGCGGTTCGTCGCGTCCGGTGTGAAAGTCCATCGCTTAACGGTGGATCCGCGCCGG
+
GGGGGGGGGGGGGGGGGGGGGGGGGGGGGGGGGGGGGGGGGGGGGGGGGGGGGGGGGGGGGGGGGGGGGGGGGGGGGGGGGGGGGGGGGGGGGGGGGGGGGGGGGFGGGGGGGGGGGGGEC@F>,EFG5<FFF=F+<FFGGC@FGGGGGGGGGGGGGGGGGGGGGGGGGEGGGGGGGGGGGGGGGGGDGGGGEEFGDFGGGGGGGGGGGGGCEGGGGGGGFFGGGGGEGGGGDFFGECGGGGGGGGGCC=EEEEEGGEE5?FF?GGGGGGGGGEGGGGGGBFGC66C@GFFGGG
@M03364:396:000000000-C9LGT:1:1101:8613:10437 1:N:0:10
ACTCCTACGGGAGGCAGCAGTGGGGAATTTTGCGCAATGGGGGCAACCCTGACGCAGCAACGCCGCGTGCGGGACGGAGGCCTTCGGGTCGTAAACCGCTTTCAGCAGGGAAGAAGTTGACTGTACCTGTAGACGAAGCTCCGGCTAACTACGTGCCAGCAGCCGCGGTAATACGTAGGGAGCGAGCGTTATCCGGATTCATTGGGCGTAAAGTGCGCGTAGGCGGCTCGCCAAGCGGGGTCTCAAACCCGGGGGCTCAACCTCAGGCCCGACCCCGAACCGGCGGGCGCGAGT
+
GGGGGGGGGGGGGGGGGGGGGGGGGGGGGGGGGGGGGGGGGGGGGGGDFGGGGGGGGGGGGGGGGGGGGGGGGGGGEGGGEGGGDGGGGEGGGGGGGGGGGGGFGGGGGGGGGGFF3<@EF@CF<EEC8,7,,,8CFGC<FFGGGG7FGFEFCFCFFFFCAFDFFGGGG*=<FCFFFGGGCCEGCGGGGGEGCEGGE5>E?EF@FFGGGECFGGG?E>EEEGGCGGECEGCEEGGFGEGG8E6FEFGDGGGE?EGGDFGC68CFGFGFDCCDGGCGGDD3>@=CDGD:)75)>)
@M03364:396:000000000-C9LGT:1:1101:23560:10447 1:N:0:10
ACTCCTACGGGAGGCAGCAGTGGGGAATATTGCACAATGGGCGAAAGCCTGATGCAGCAACGCCGCGTGAGCGATGAAGGCCTTCGGGTCGTAAAGCTCTGTCCTCAAGGAAGATAGTGACTGTGCTTGTGGAGGAAGCCCCGGCTAACTACGTGCCAGCAGCCGCGGTAATACGTAGGGGGCTAGCGTTATCCGGAATTACTGGGCGTAAAGGGTGCGTAGGTGGTTTCTTAAGTCAGAGGTGAAAGGCTACGGCTCAACCGTAGTAAGCCTTTGAAACTGGGAAACTTGAAT
+
GEFG@CFE@EC@+:B@@;FFGGF-@@@C<EFEFFFEEGGGGEG7F:F8F@F@FFFDDGGGDGE7@FECEG=8C:F:,CCFFFGGFGGCF7FFGFF@AFGGGEE8FCFFGGFAEFGF:EEE,<,:B,@F,:8+,:=36,B<=BF>:>F<>F@F+DCCGBE>:CFFFDFGG*;7C<C,?:7<7<:B<@7<FFBE9F<FGD@G9FFGFF8:CEG80<C8/:C2AE5C@8;@FGF9F+:E9CEG?FEFGGGGEFGGG5877E?9*;9:*9EC7:9D40A:*7<FFF+*9DFFGFF:**
@M03364:396:000000000-C9LGT:1:1101:5569:10448 1:N:0:10
ACTCCTACGGGAGGCAGCAGTGGGGAATATTGGACAATGGGCGCAAGCCTGATCCAGCCATGCCGCGTGAGTGATGAAGGCCCTAGGGTTGTAAAGCTCTTTCACCGGTGAAGATAATGACGGTCACCGGAGAAGAAGCCCCGGCTAACTTCGTGCCAGCAGCCGCGGTAATACGAAGGGGGCTAGCGTTGTTCGGATTTACTGGGCGTAAAGCGCACGTAGGCGGACTTTTAAGTCAGGGGTGAAATCCCGGGGCTCAACCCCGGAACTGCCTTTGATACTGGAAGTCTTG
+
GGGGGGGGGGGGGGGGGGGGFFGGGGGGGGGGGGGGGGGGGGGGGGGGGGGGGGGGGGGGGGGGGGGGGGGGGGGGGGGGGGGGGGGGGGGGGGGGGGGGGGGGGGGGGGGGGGGGFFGFG?FF?BFG++86+,B,AFFGGGGGGGGGGGGGGGGGGGGGGGGGGGGGG*BFGGGFGGGGGGGGGGGGGGGGGGGGGGGGGGGGGGGGGGGGGGGGGGGGGGGGGGDGGGGGGGGGGGGDGEGGGGGGGFGGGGGGGGGGFGGGGGGGGGGGGGGFGGGFFFGG7FG?GFFG
@M03364:396:000000000-C9LGT:1:1101:28261:10455 1:N:0:10
ACTCCTACGGGAGGCAGCAGTGGGGAATCTTCCGCAATGGACGAAAGTCTGACGGAGCAACGCCGCGTGAACGATGACGGCCTTCGGGTTGTAAAGTTCTGTTATACGGGACGAATGGCGTCGCGGTCACTACCCTTTACGAGTGACGGTACCGTAAGAGAAAGCCACGGCTAACTACGTGCCAGCAGCCGCGGTAATACGTAGGTGGCAAGCGTTGTCCGGAATTATTGGGCGTAAAGGGCGCGCAGGCGGCGTCGTAAGTCGGTCTTAAAAGTGCGGGGCTTAACCCCGTGG
+
GGGGGGGGGGGGGGGGGGGGGGGGGGGGGGGGGGGGGGGGGGGGGGGGGGGGGGGGGGGGGGGGGGGGGGGGGGGGGGGGGGGGGGGGGGGGGGGGGGGGGGGGGGGFGGGGGC@F=<D@F+@F+8CF+,7,8>F3DDGGE@<>:?FFGGGGGGGGGFGGGGGGGGGGG<BFFGGGGGGGGGGGGGGFGGGGGGGGGGGGGGGGGGGGGGFFF?GGGGGGGGGEGG?FGGGFGGGGGGGFGGGGGGEEGGGGGGGEGGGGGGGGGGGGGGGGGGGGGGGGFFGGGGGB5@DC9)
@M03364:396:000000000-C9LGT:1:1101:20553:10468 1:N:0:10
ACTCCTACGGGAGGCAGCAGTGGGGAATATTGCACAATGGGGGAAACCCTGATGCAGCAACGCCGCGTGAGTGATGACGGCCTTCGGGTTGTAAAGATCTGTCTTCAGGGACGATAATGACGGTACCTGAGGAGGAAGCCACGGCTAACTACGTGCCAGCAGCCGCGGTAATACGGAAGGTCCGGGCGTTATCCGGATTTATTGGGTTTAAAGGGAGCGTAGGCCGTGGATTAAGTGTGTTGTGAAATGTAGGCGCTCAACGTCTGACTTGCAGCGCATACTGGTCCACTTG
+
GGGGGGGGGGGGGGGGGGGGGGGGGGGGGGGGGGGGGGGGGGGGGGGGGGGGGGGGGGGGGGGGGGGGGGGGGGGGFGGGGGGGGGGGGGGGGGGGGGGGGGGGGGGGGGGGGGEGCFGGG7C>BFGG,,8+:CFCDFGGGGGGGEEFGGGFFFGGGGGGGGGGGGGGG*CGGGGGGGGGGGGGGGGGGGGGGGGGGGGGGGGGGGGGEGGGGGGGGGGGGGGGGE?EGEFGGGGGGGGFGGGGGGGGGGGGGGGGGGDGFGFGGGGGGGGGGGGGGGDG?BFGGGGFGFFG
@M03364:396:000000000-C9LGT:1:1101:6932:10481 1:N:0:10
ACTCCTACGGGAGGCAGCAGTGGGGAATATTGCACAATGGGGGGAACCCTGATGCAGCGACGCCGCGTGCGGGATGGAGGCCTTCGGGTCGTGAACCGCTTTTGATTGGGAGCAAGCGTGAGTGAGTGTCCCTTTCGAATAAGCACCGGCTAACTACGTGCCAGCAGCCGCGGTAATACGTAGGGTGCAAGCGTTGTCCGGAATCATTGGGCGTAAAGGGCTCGTAGGCGGTTCGTCGCGTCCGGTGTGAAAGCCCATCGCTTAACGGTGGGTCTGCGCCGGGTACGGGCGGGC
+
GGGGGGGGGGGGGGGGGGGGGGGGGGGGGGGGGGGGGGGGGGGGGGGGGGGGGGGGGGGGGGGGGGGGGGGGGGGGGGGGGGGGGGGGGGGGGGGGGGGGGGGGGGFFGGGGGGGGGEGD:FF9:8FF?<7?FGGGEGFGGFGGGGGGGGGGFGGGGGGGFGGGGGGGG:EGDEGGGGGGCCGGGGEEGGGGGEDGGGGGGDGGGFGGGGGGGGGGGGGGD>FGGGGGGGGGGGGEDGGGGGGGGCEGEFGGGGGGGGFGG@CEFGGGGGGGGGGGGGGGFFDGGGGFGFFDD5
@M03364:396:000000000-C9LGT:1:1101:22943:10483 1:N:0:10
ACTCCTACGGGAGGCAGCAGTGGGGAATATTGCACAATGGGGGGAACCCTGATGCAGCGACGCCGCGTGCGGGATGGAGGCCTTCGGGTCGTGAACCGCTTTTGTTTGGGAGCAAGCCTTCGGATGAGTTTACCTTTCGAATAAGCACCGGCTAACTACGTGCCAGCAGCCGCGGTAATACGTAGGGTGCAAGCGTTGTCCGGAATCATTGGGCGTAAAGGGCTCGTAGGCGGTTCGTCGCGTCCGGTGTGAAAGCCCATCGCTTAACGGTGGGTCTGCGCCGGGTACGGGCGG
+
GGGGGGGGGGGGGGGGGGGGGGGGGGGGGGGGGGGGGGGGGGGGGGGGGGGGGGGGGGGGGGGGGGGGGGGGGGGFGGGGGGGGGGGGGGGGGGGGGGGGGGGGFFGGGGGGGGGG7<FG:-=*1=FG?<<,<2ACGGGGGFGF79CCFGGG5EGGGGGGGGGGGGGGGGGGGGGGGGGGGGFGGGGGGCFGGGGGGGGGGGGCEGGGGGGGFD8CEEGGGGGGGGGGGGGGGDGGGGGGGGGGGGG7E=>FGGGFGGGGGGGGGGGGGG*75EGFFCFGEFGDG91<DFE:DG
@M03364:396:000000000-C9LGT:1:1101:17086:10491 1:N:0:10
ACTCCTACGGGAGGCAGCAGTGGGGAATATTGCGCAATGGGGGCAACCCTGACGCAGCAACGCCGCGTGATTGATGAAGGTCTTCGGATTGTAAAAATCTTTAATCAGGGACGAAACAAATGACGGTACCTGAAGAATAAGCTCCGGCTAACTACGTGCCAGCAGCCGCGGTAATACGTAGGGAGCAAGCGTTATCCGGATTTACTGGGTGTAAAGGGCGTGTAGGCGGGTCTGTAAGTTGGGAGTGAAATCCAGGGGCTTAACCCCTGAACTGCTTTCAAAACTGCGGATCTT
+
GGGGGGGGGGGGGGGGGGGGGGGGGGGGGGGGGGGGGGGGGGGGGGGGGGGGGGGGGGGGGGGGGGGGGGGGGGGGGGGGGGGGGGGGGGGGGGGGGGGGGGGGGGGGGGGGGGGGGGGGG-EF7FFGCCD8BDFCFGGGGGGGGGGGGGGGGGGGGGGGGGGGGGGGGCEGGGGGGGGGGGGGGGGGGGGGGGGGGGGGGGGGGGGGGGGGGGGGGGGGCEGGGFFGGGCEGGGGGGGGGGGGGGGGGGGGGGGGGGGGFGGGGGGGGGGGGGGGGGGGFFGGFGGFGFFDGF
@M03364:396:000000000-C9LGT:1:1101:2474:10522 1:N:0:10
ACTCCTACGGGAGGCAGCAGTGGGGAATATTGCACAATGGGGGGAACCCTGATGCAGCGACGCCGCGTGCGGGATGAAGGCCTTCGGGTCGTGAACCGCTTTTGTTTGGGAGCAAGACTTCGGGAGAGAATACATGTCGAATAAGCACCGTCTAACTACGTGCCAGCAGCCGCGGTAATACGTAGGGTGCAAGCGTTATCCGGATTTATTGGGCGTAAAGGGCTCGTAGGCGGTTCGTCGCGTCCGGTGTGAAAGTCCATCGCTTAACGGTGGATCCGCGCCGGGTACGGGCGG
+
GFGGGCFGGGGGGGGGEGFCFFGGGGGGGGGCFGGGGGGG8:FEDGDGGGGGGGGGGG7FGGGGGGDGGGGGGGGE,@CFGGGGGGCGGGGGCGGFGGGCGG9:F:FGGGGG7F<,,2?<9:=***8*<<22,,<,3:CE:,CFA9CCFG@;1*<C@E:8;CCC<CCF8;*2CGG5>;C++;<<CGD:>C8EDF*;CCFGGDE8E*<CFC:+/@CEG88<+;*;;C/2A*0:??8EC8:C8?EC85E5:;*0AFFFCFFFFE<C*9CC*)/1):9>D<=D:BE)/CD6*)89)<
@M03364:396:000000000-C9LGT:1:1101:17260:10530 1:N:0:10
ACTCCTACGGGAGGCAGCAGTGGGGAATTTTGGACAATGGGCGCAAGCCTGATCCAGCTATTCCGCGTGTGGGATGAAGGCCCTCGGGTTGTAAACCACTTTTGTAGAGAACGAAAAGACATCTTCGAATAAAGGATGTTGCTGACGGTACTCTAAGAATAAGCACCGGCTAACTACGTGCCAGCAGCCGCGGTAATACGTAGGGTGCGAGCGTTAATCGGAATTACTGGGCGTAAAGGGTGCGCAGGCGGTTGAGTAAGACAGATGTGAAATCCCCGAGCTTAACTCGGGAAT
+
GGGGGGGGGGGGGGGGGGGGGGGFGGGGGGGGGGGGGGGGGGGGGGGGGGGGGGGGGGGGGGGGGGGGGGGGGGGGGGGGGGGGGGGGGGGGGGGGGGGGGGGGGGGGGGGGGGD+@EGFCFFFFFG7EFGC,BEFGGGDFEGF?DEGGGGGGFFGGGGGFGGGGGGEEFGGGGGGGGGGGGGGFGCGGEGGGGGEGGGGFGGGGGGGGEEGGGGGGGGGDGDCFGFFGGG5EEEEGGCEAECGGGGGGGEGC5CFGGFG?FDFCFGDD>FGGCFGGDGGFF?FGGFFGFFDD4
@M03364:396:000000000-C9LGT:1:1101:13035:10549 1:N:0:10
ACTCCTACGGGAGGCAGCAGTGGGGAATCTTGCACAATGGGCGAAAGCCTGATGCAGCGACGCCGCGTGCGGGACGAAGGCCTTCGGGTTGTAAACCGCTTTCAGCAGGGACGAGGCCGCAAGGTGACAATACCTGCAGAAGAAGCCCCGGCTAACTACGTGCCAGCAGCCGCGGTAATACGTAGGGGGCGAGCGTTATCCGGATTCATTGGGCGTAAAGCGCGCGTAGGCGGCCTGCTAGGTCGGGACTCAAATCCGGGGGCTCAACCCCCGCCCGGTCCCGATACCGACAGG
+
GGGGGGGGGGGGDGGGGGGGGGGGGGGGGGGGGGGGGGGGGGGGGGGGGGGGGGGGGGGGGGGGGGGGGGGGGGGGGGGGGGGGGFGGGGGGGGGGGGGGGGGGGGGGGGGGGGGGEGGGG*CD>FFF,,@,3?FGGGGGGGGGGG:FGGGG*FFGGGGGGGGGGGGGGFFGGGGEGGGGGGGGGGGGGGGGGGGGGGGGGGGEDEGGCCGGGGGGGGGFGGGGGGEGGGGGGGGGGGGGFF?FGECGGGGGGGGGGDGGCGDEGGGGGGGGGGGGGCEGFFGGCGGFG@DGGC
@M03364:396:000000000-C9LGT:1:1101:24605:10569 1:N:0:10
ACTCCTACGGGAGGCAGCAGTGGGGAATCTTCCGCAATGGGCGAAAGCCTGACGGAGCAACGCCGCGTGAGTGAAGAAGGTTTTCGGATCGTAAAGCTCTGTTGTCGGGGACGAGAGAGCGCCTCAGGTCATGGGGGCGCCAGGACGGTACCCGGCGAGAAAGCCACGGCTAACTACGTGCCAGCAGCCGCGGTAATACGTAGGTGGCGAGCGTTGTCCGGAATTATTGGGCGTAAAGGGAGCGCAGGTGGGAAAGCAAGTCAGTCTTAAAAGTGCGGGGCTCAACACCGTGAT
+
GGGGGGGGGGGGGGGDFFGGGGGGGGGG@FGEGGGGGGGGGGEGGGGGGGGGGGGGGG<FFEFGGGGGGGGGGGGGGGFG<FGGGGGGGGGFCGFFECFGGGGDFDE>FE7FFGCC+B>=FEC+:BFG3:<,<,*33@F@<FC<*4<<CF*??FFGGFCFG6C68*0?5**;CGFCFGGGGGGGGF*;8:CEGGGGGGG*<9FGGFFFG8E8C>5?E7A>G;5*32CFGCEEC?GEC:9CC1:::5CEEE:E8C*:7CCE<9>E<:+**::CCC+0775C3>F6>F*7D>FFC*
@M03364:396:000000000-C9LGT:1:1101:7127:10584 1:N:0:10
ACTCCTACGGGAGGCAGCAGTGGGGAATCTTCCGCAATGGACGAAAGTCTGACGGAGCAACGCCGCGTGAACGATGACGGCCTTCGGGTTGTAAAGTTCTGTTATACGGGACGAATGGCGTCGCGGTCACTCCCCGTTACGAGTGACGGTACCGTAAGAGAAAGCCACGTCTAACTACGTGCCAGCAGCCGCGGTAATACGTAGGTGGCAAGCGTTGTCCGGAATTATTGGGCGTAAAGGGCGCGCAGGCGGCGTCGTAAGTCGGTCTTAAAAGTGCGGGGCTTAACCCCGTGG
+
GGGGGGFGGGGGGGGGGGGGGGGGGGGGGGGGGGGGGGGGGGGGGGGGGGGGFGGGGGGGGGGGGGGGGGGGGGGGGGGGGGGGGGGGGGGGGGGGGGGGGGGAEFFGGGGGGGGGFGGGG:CC+@FE@,@,>FCFFGGGG7@FC,@FFGGGFGFGGGGGFGGGGGGGG*;FCCFGGGGGGGGGGGGGGGGGGGDGGGGGGGGGGGGGGCGGGGGGGGGGEGGGGCGFGGGGGGCG58CFGGGGCCGGGGGDGGCED:CGGFF5EDEGGGG7CFC>FGGGFFGGGGGFG:@9>)
@M03364:396:000000000-C9LGT:1:1101:23007:10585 1:N:0:10
ACTCCTACGGGAGGCAGCAGTGGGGAATCTTGCACAATGGGCGAAAGCCTGATGCAGCGACGCCGCGTGCGGGACGAAGGCCTTCGGGTTGTAAACCGCTTTCAGCAGGGACGAGGCCGCACGGTGACGGTACCTGCAGAAGAAGCCCCGGCTAACTACGTGCCAGCAGCCGCGGTAATACGTAGGGGGCGAGCGTTATCCGGATTCATTGGGCGTAAAGCGCGCGTAGGCGGCCTGCTAGGTCGGGACTCAAATCCGGGGGCTCAACCCCCGCCCGGTCCCGATACCGACAGG
+
GGGGGGGGGGGGGGGGGGGGGGGGGGGGGGGGGGGGGGGGGGGGGGGGGGGGGGGGGGGGGGGGGGGGGGGGGGGGGGGGGGGGGGGGGGGGGGGGGGGGGGGGGGGGGGGGGGGGGGGGG7BFFFGG>5>>CFF:FFGFGGGGGGGGGGGGGDGGGGGGGGGGGGGGGGGGGGGGGGGGGGFGGGGGGGGGGGGGGGGGGGGEGGGGGGGGGGGGGGGGGGGGGG>CGGGGGGGGGGGGGGGGEGGGGFGGGGGGGGGDEEDEGDGGGGGD<EGGGGGGFFGDGGGFGEFGGC
@M03364:396:000000000-C9LGT:1:1101:26427:10590 1:N:0:10
ACTCCTACGGGAGCAGCAGTGGGGAATATTGGACAATGGGGGGAACCCTGATCCAGCCATGCCGCGTGTGTGAAGAAGGCCTTATGGTTGTAAAGCACTTTAAGCGAGGAGGAGGCTCTTCTAGTTAATACCTAGGATGAGTGGACGTTACTCGCAGAATAAGCACCGGCTAACTCTGTGCCAGCAGCCGCGGTAATACAGAGGGTGCGAGCGTTAATCGGATTTACTGGGCGTAAAGCGTGCGTAGGCGGCTTTTTAAGTCGGATGTGAAATCCCCGAGCTTAACTTGGGAAT
+
GGGGGGGGGGGGGGGGGGGGFGGGGGGGGGGGGGGGGGGGGGGGGGGGGGGGGGGGGGGGGGGGGGGGGGGGGGGGGGGGGGGGGGGGGGGGGGGGGGGGGGGGGDC:F>FDGG78>FGG,@F,8@FG<,@,<CFGGGGFFFCF9FGGGGGGFGGGGGGGGGGGGGGGG7CEGGGGGGGGGGGGGGGGCEGGGGGGGGGGGGGGGCEGGGGGGGGGGGGGGGGGGGGGGGGGEGGEGGGGGGGGGGGGGGGGGGGGGGFGGGGDGGGGGGGGGGCFFGDGFDFFGGFFGFF<FD
@M03364:396:000000000-C9LGT:1:1101:27256:10596 1:N:0:10
ACTCCTACGGGAGGCAGCAGTGGGGAATATTGCACAATGGGGGAAACCCTGATGCAGCAACGCCGCGTGAGTGATGACGGCCTTCGGGTTGTAAAGCTCTGTCTTCAGGGACGATAATGACGGTGCCTGTGGAGGGAGCCACGGCTAACTCCGTGCCAGCAGCCGCGGTGATACGTAGGTGGCGAGCGTTGTCCGGATTTACTGGGCGTAAAGGGAGCGTAGGCGGATTTTTAAGTGAGATGTGAAATACCCGGGCTCAACTTGGGTGCTGCCTTTCAAACTGGAAGTCTAG
+
FGGGGGGGGGGGGGGGGGGGGGGGGGGGGGGGGGGGGGGGG:F7FG<FFGGGGFGGGGCFGGGGGGGGGGGCFGGGGGGGGGEGAFGGGCFGGGGGGGGG9FGD??FGAFGGGGEF+FD,5-@F++B?<<=,,,8+88@+FCFEEG+7@F,<>FFFGFFGGGGC>>FEE*6@CGG:F<<,2<CG:8BF:4<=CEFGG*A?7@GGFFD>?8CFGGDGGGGCEGE9EG:*/:<C88CF7CFF+<:F<?<F9FF6C5E5789CG7:CGG:C<*A6*+C>>CCC??CC9CC<D**0
@M03364:396:000000000-C9LGT:1:1101:4027:10599 1:N:0:10
ACTCCTACGGGAGGCAGCAGTGGGGAATTTTGGACAATGGGCGCAAGCCTGATCCAGCTATTCCGCGTGTGGGATGAAGGCCCTCGGGTTGTAAACCACTTTTGTAGAGAACGAAAAGACACCATCGAATAAGTGGTGTTGCTGACGGTACTCTAAGAATAAGCACCGGCTAACTACGTGCCAGCAGCCGCGGTAATACGTAGGGTGCGAGCGTTAATCGGAATTACTGGGCGGAAAGGGTGCGCAGGTGGTTGAGTAAGTCAGATGTGAAATCCCCGAGCTTAACTCGGGGAT
+
GGGGGGGFGGGGGGGGGGGGGCGGGGGGGGGGGGGGGGGGGGGGGGGGGGGGGFGGGGGGFCFGGGGGGF@FGGGGGGGGGGGGGGGDGGGGGGGGGGGGGGGGGGGA<CFFGEGFCCC8FEF=54BEB>D,,5:,5BF+B,CCDD@C=F:9DFCFGGGAFGGFEG7FCC>*CFGGGG33>FFFB@7>FG7EG:FEC;CF,2<FFGGE>C*1*1=EGFFFG*8;:7+<CEE/:/2CCGFEG**/:5*:8CCEFECC>9+<+<:9<FFF7*<>FC60>)*977C77::@C>)))9
@M03364:396:000000000-C9LGT:1:1101:16896:10607 1:N:0:10
ACTCCTACGGGAGGCAGCAGTGGGGAATCTTCCGCAATGGACGAAAGTCTGACGGAGCAACGCCGCGTGAACGATGACGGCCTTCGGGTTGTAAAGTTCTGTTATACGGGACGAATGGCGTCGCGGTCCCTCCCCGTTACGAGTGACGGTACCGTAAGAGAAAGCCACGGCTAACTACGTGCCAGCAGCCGCGGTAATACGTAGGTGGCAAGCGTTGTCCGGAATTATTGGGCGTAAAGGGCGCGCAGGCGGCGTCGTAAGTCGGTCTTAAAAGTGCGGGGCTTAACCCCGTGG
+
GGGGGGGGGGGGGGGGGGGGGGGGGGGGGGGGGGGGGGGGGGGGGGGGGGGGGGGGGGGGGGGGGGGGGGGGGGGGGGGGGGGGGGGGGGGGGGGGGGGGGGGGGGGGGGGGGGFGGGGG@+>B5@FG+8>,8CFGGGGGGGGGGGGGGGGGGGGGGGGGGGGGGGGGG<EEGGGGGGGGGGGGGGGGGGGGGGGGGGGGGGGGGGGGGGGGGGGGGGGGGGGGGGGGGGGGGGEEGGGGGGGGGGGGGGGGGGGGGGGGGGGGGGGGGFFGGGGGGGGGFFGFGFG?GFFCD5
@M03364:396:000000000-C9LGT:1:1101:24804:10659 1:N:0:10
ACTCCTACGGGAGGCAGCAGTGGGGAATATTGCACAATGGGGGGAACCCTGATGCAGCGACGCCGCGTGCGGGATGGAGGCCTTCGGGTCGTGAACCGCTTTTGTTTGGGAGCAAGCCTTCGGGTGAGTGTACCTTTCGAATAAGCACCGGCTAACTACGTGCCAGCAGCCGCGGTAATACGTAGGGTGCAAGCGTTGTCCGGAATCATTGGGCGTAAAGGGCTCGTAGGCGGTTCGTCGCGTCCGGTGTGAAAGCCCATCGCTTAACGGTGGGTCTGCGCCGGGTACGGGCGG
+
GGGGGGGGGGGGGGGGGGGGGGGGGGGGGGGGGGGGGGGGGGGGGGGGGGGGGGGGGGGGGGGGGGGGGGGGGGGGGGGGGGGGGGGGGGGGGGGGGGGGGGGGGGGGGGGGGGCGFGGGG-C18<FF>2?,3<FGGGGFGGGGGGFGGGGGGGGGGGGGGGGGGGGGG8FGGGGGGGGGGGGGGGGGGGGGGFGGGGGGGGGGGGGGGGGGGGGGGGGGGGGGGGGGGGGGGGEEGGGGGGGGGGG=EEEFFEGGGGGGGDDFGGGGGGEGGG5FFFF<@EGGG<9@GDEDGG
@M03364:396:000000000-C9LGT:1:1101:25349:10660 1:N:0:10
ACTCCTACGGGAGGCAGCAGTGGGGAATATTGCACAATGGGCGAAAGCCTGATGCAGCAACGCCGCGTGAGTGATGACGGCCTTCGGGTTGTAAAGCTCTGTCTTCAGGGACGATAATGACGGTACCTGCGGAGGAAGCCACGGCTAACTACGTGCCAGCAGCCGCGGTAATACGTAGGTGGCGAGCGTTGTCCGGATTTACTGGGCGTAAAGGGAGCGTAGGCGGATTTTTAAGTGAGATGTGAAATACTCGGGCTTAACCTGAGTGCTGCATTTCAAACTGGAAGTCTAG
+
GGGGGGGGGGGGGGGGGGGGGGGGGGGGGGGGGGGGGGGGGGGGGGGGGGGGGGGGGGGGGGGGGGGGGGGGGGGGGGGGGGGGGGGGGGGGGGGGGGGGGGGGGEG?FGGGGFGG+CFGG-@B3BDG,,@3+8@+@FFGGGDGGG<FFGGGEGGGGGGGGGGGGGGGG*BFGGGGGGGGGGGGGGGGGGGGGGGGGGGGGGGGGGGGEGGGGGGGGGGGGGGGGGEGGGGGGGGGGGGGGGGGGGGGGGGGGGGGGGGGFGGGFG:FFGGGFGGGGGGGFFGGGGFFGFFG
@M03364:396:000000000-C9LGT:1:1101:8185:10664 1:N:0:10
ACTCCTACGGGAGGCAGCAGTGAGGAATATTGGTCAATGGATGAGAATCTGAACCAGCCAAGTAGCGTGCAGGACGACGGCCCTATGGGTTGTAAACTGCTTTTGTACGGGGATAAAGGAGCTTACGTATACGTTTTTGCAGGTACCGTACGAATAAGGACCGGCTAATTCCGTGCCAGCAGCCGCGGTAATACGGAAGGTCCGGGCGTTATCCGGATTTATTGGGTTTAAAGGGAGCGCAGGCTGTCGGTTAAGCGTGTTGTGAAATGTAGGTGCCCAACACCTGCACTGC
+
GGGGGGGGGGGGGGGGGGGGEFFGGGGGGGGGGGFGGGGGEFGGGGGGGGGGGGGGGGGGGGGGGGGGGGGGGGGGGGGGEGGGGGGGGGGGGGGGGGGGGGGGGGGGGGGGGGGGEGG,==BF8BF<,5A,:AFGFGECGFGGGGGGGGDG:FGGGGGGFFFGGGGGGEGGGGGGGGGGGGGGGGFEGEGGCCEEGGGGGFGGGGGGGGDCFCEGGGGGGGGGGGCE*<@FFGEGEEEEEEEEFGEGGG>EEFGGGECE8CCCCFFGGGGGGGGGG<FGFFGGGGGFFFFG
@M03364:396:000000000-C9LGT:1:1101:21463:10692 1:N:0:10
ACTCCTACGGGAGGCAGCAGTGGGGAATCTTCCGCAATGGACGAAAGTCTGACGGAGCAACGCCGCGTGAGTGATGAAGGTCTTCGGATTGTAAAACTCTGTTGTCAGGGACGAATGTACTGATTTATAATACACTTCGGTATTGACGGTACCTGACGAGGAAGCCACGGCTAACTACGTGCCAGCAGCCGCGGTAATACGTAGGTGGCAAGCGTTGTCCGGAATTATTGGGCGTAAAGAGCATGTAGGCGGGCTTTTAAGTCCGACGTGAAAATGCGGGGCTTAACCCCGTAT
+
GGGGGGGGGGGGGGGGGGGGGGGGGGGGGGGGGGGGGGGGGGGGGGGGGGGGGGGGGGGGGGGGGGGGGGGGGGGGGGGGGGGGGGGGGGGGGGGGGGGGGGGGGGGGGGGGGGCGEFGGGFFCFCCF,,:,<5B?FGGDGGGGGFGFEGGGFGGGGGGGGGGGGGGGG@EEGGGGEGGGGGGGGGGGGGGGGGGDGGFGGGGGGGGGGGGGGGGGGGGGGGCEGGGGGGGGGGGGGFCGGGFFFFGGFGGGGGGFFGGGGGGGGGGGGGGGFFGGGDGGFFGDGGGFGFFCC<
@M03364:396:000000000-C9LGT:1:1101:6622:10722 1:N:0:10
ACTCCTACGGGAGGCAGCAGTAGGGAATTTTCGGCAATGGGGGGAACCCTGACCGAGCAACGCCGCGTGAACGAGGAAGGCCTTCGGGTCGTAAAGTTCTGTTGCGAAGGAAGAACGCCGGGGGGAGGACATGCCCTGCGGGTGACGGTACTTCGCGAGAAAGCCACGGCTAACTACGTGCCAGCAGCCGCGGTAATACGTAGGTGGCGAGCGTTATCCGGAATTATTGGGCGTAAAGGGCGCGCAGGCGGCGTCGTAAGTCGGTCTTAAAAGTGCGGGGCTCAACCCCGTG
+
GGGGGGGGGGGGGGGGGGGGGGGGGGGGGGGGGGGGGGGGGGGGGGGGGGGGGGGGGGGGGGGGGGGGGGGGGGGGGGGGGGGGGGGGGGGGGGGGFFGGFGGGGGGGGGGFFGGGGEF7:14***:C+*;3<EFFFFGGDGGGGGEEGGGGCFGGGGGGGGGGGGGGGGGGGGGGGGGGGGGGGGGGGGGGGGEEGGGGGGGGCGGGGGGDGGGGGGGGGGGGGGGFFGGGGCEGGGGGGGGGGGGGGGGCEECEGGGGEGGGGGEG7>EDGG7CDDDDFEFGGGG>CDDG
@M03364:396:000000000-C9LGT:1:1101:5173:10732 1:N:0:10
ACTCCTACGGGAGGCAGCAGTGGGGAATTTTGGACAATGGGCGCAAGCCTGATCCAGCTATTCCGCGTGTGGGATGAAGGCCCTCGGGTTGTAAACCACTTTTGTAGAGAACGAAAAGACATCTTCGAATAAAGGATGTTGCTGACGGTACTCTAAGAATAAGCACCGGCTAACTACGTGCCAGCAGCCGCGGTAATACGTAGGGTGCGAGCGTTAATCGGAATTACTGGGCGTAAAGGGTGCGCAGGCGGTTGAGTAAGACAGATGTGAAATCCCCGAGCTTAACTCGGGAAT
+
GGGGGGGGGGGGGGGGGGGGGGGGGGGGGGGGGGGGGGGGGGGGGGGGGGGGGGGGGGGGGGGGGGGGGGGGGGGGGGGGGGGGGEGGGGGGGGGGGGGGGGGGGGGFFGGFGGGE>FGFG<F5,CFGFEF,,<<DEDFGGFGGGGGGGGGGGGGGGGGFGGGGGGFGGGGGGGGGGGGGGGGGGGGGGDGGGFGEFGGGGGGGGGGGGGGGGGGGGGGGGGGGGGGGGGGGGGGGGGGGGGGGGGGGGGGGEGGGGGGGFGGGGFFGGGGGGGGGGGGGFF<FGGD?DFFGG<
@M03364:396:000000000-C9LGT:1:1101:13183:10751 1:N:0:10
ACTCCTACGGGAGGCAGCAGTGAGGAATATTGGTCAATGGGCGAGAGCCTGAACCAGCCAAGTAGCGTGCAGGACGACGGCCCTATGGGTTGTAAACTGCTTTTGTATGGGGATAAAGTGCTCCACGTGTGGAGTTTTGTAGGTACCATACGAATAAGGACCGGCTAATTCCGTGCCAGCAGCCGCGGTAATACGGAAGGTCCGGGCGTTATCCCGATTTATTGGGTTTAAAGGGAGCGTAGGCCGTGGATTAAGTGTGTTGTGAAATGTAGGCGCTCAACGTCTGACTTGC
+
GGGGGGGGGGGGGGGGGGGGFGGGGGGGGGGGGGGGGGGGGGGGGGGGGGGGGGGGGGGGGGGGGGGGGGGGGGGGGGGGGGGGGGGGGFGGGGGGGGGGGGGGGGGGGGGGGGFGFGGGGGGFBFGG,BACDFFGGGGGGGGGGGGGGGGGCGGGGGGGGGGGGGGGGGGGGFGGGGGGGGGGGGGGGGGGGGGGGGGGGGGGGGGGGGGGGGFGGGEFGGGGGGGGGGGGGGGGGGGDGGGGGG:EGEGGGGGGGGGCCFGGGGGGGGGGGGGGGGGGFFFFFGGFGFFG
@M03364:396:000000000-C9LGT:1:1101:25064:10753 1:N:0:10
ACTCCTACGGGAGGCAGCAGTGGGGAATCTTCCGCAATGGGCGAAAGCCTGACGGAGCAACGCCGCGTGAGTGATGACGGCCTTCGGGTTGTAAAGCTCTGTGACCGGGGACGAACGGTCTTTCAGCTCATAACTTATGGAAGTGACGGTACCCGGATAGCAAGCCACGGCTAACTACGTGCCAGCAGCCGCGGTAATACGTAGGTGGCAAGCGTTGTCCGGAATTATTGGGCGTAAAGCGCGCGCAGGCGGCTTCCTAAGTCCATCTTAAAAGTGCGGGGCTTAACCCCGTGG
+
GGGGGGGGGGGGGGGGGGGGGGGGGGGGGGGGGGGGGGGGGGGGGGGGGGGGGGGGGGGGGGGGGGGGGGGGGGGGGGGGGGGGGGGGGGGGGGGGGGGGGGGGGGGGGGGGGGFGEGGG>3@,,@FF,,888D,@FGFGFGGGGGGGGGGGGGGGGGGGGGGGGEGGG*:FGGGGGGGGGGGGGGGGGGGGGGGGGGGGGGGGGGGGGGGGGGGGGGGGGGGGGGGGGGGGGGGGGGGGGGGGGGGGGGGGGEGGGGGGGGGGGGGGGGGGGGFGGGGGFFGGGGGFGFFDD)
@M03364:396:000000000-C9LGT:1:1101:16633:10781 1:N:0:10
ACTCCTACGGGAGGCAGCAGTGGGGAATATTGCACAATGGAGGGAACTCTGATGCAGCGACGCCGCGTGAGTGAGGAAGTATTTCGGTATGTAAAGCTCTATCAGCAGGGAAGATAATGACGGTGCCTGAGTCAGAAGCACCGGCTAAATACGTGCCAGCAGCCGCGGTCATACGTATGGTGCAAGCGTTATCCGGATTTACTGGGTGTAAAGGGAGTGCAGGCGGTCAGATAAGTCAGATGTGAAAACCCGGGGCTCAACTCCGGGATTGCATTTGAAACTGTAGGACTAG
+
GGGGGGGGGGGGGGGGGGGGGGGGGGGGGGGGGGGGGGGGGGGGGGGGGGGGGGGGGGGGGGGGGGGGGGGGGGGGGGGGGGGGGGGGGGGGGGGGGFGGGGGGGGGGGGGGGGGG<FGFG7FF+@CF:,8B,:E9FGGGGFGGDD:FGFFGGGGGGGGGGGGGGGGGD@EGGGGFGGGGGGGGGDGGGGEGGGGGGGGGGGGGGGFGGGGGFABFEGGGGGCCGGGGGG?FFGGFEFGGGGGGGGGCGGGGGGGGGGFCCF7EEDGGGGGGFGGGGFGGFFGCGGGFGF?6
@M03364:396:000000000-C9LGT:1:1101:28665:10788 1:N:0:10
ACTCCTACGGGAGGCAGCAGTGGGGAATATTGCACAATGGGCGCAAGCCTGATGCAGCGACGCCGCGTGCGGGATGGAGGCCTTCGGGTTGTAAACCGCTTTTGTTTGGGAGCAAGCCCTGCGTTGTGCGTATACCTTTCGAATAAGCACCGGCTAACTACGTGCCAGCAGCCGCGGTAATACGTAGGGTGCGAGCGTTATCCGGATTTATTGGGCGTAAAGGGCTCGTAGGCGGTTCGTCGCGTCCGGTGTGAAAGTCCATCGCCTAACGGTGGATCTGCGCCGGGTACGGGC
+
GGGGGGGGGGGGGGGGGGGGGGGGGFGGGGGGGGGGGGGGGGGGGGGGGGGGGGGGGGGGGGGGGGGGGGGGGGGGGGGGGGGGGGGGFGGGGGGGGGGGGGGEFDFGGGGGGGGCCGG,,:@@@CFD,+3+*8;,@FFGG*>F*@?FGGG@CFCCFGGGGGFGGFGGG3<FFGGGGFFGGGCC2CFGGGGEGCEEGDEGCEGGGGGEFEGGFGGFGGGGGGGGGD>EGGGGGGG>EEGGGGEEGGGDGCCGGFFGGCCGGFFGGDEGGGGGC=C>0CEFFDGGGGGF5?>GD)
@M03364:396:000000000-C9LGT:1:1101:26627:10789 1:N:0:10
ACTCCTACGGGAGGCAGCAGTGGGGAATCTTCCGCAATGGGCGAAAGCCTGACGGAGCAACGCCGCGTGAGTGAAGAAGGTCTTCGGATCGTAAAGCTCTGTTGTCGGGGACGAATGTTGAGGCCTAGATCATCGGTTTCAAATGACGGTACCTGACGAGGAAGCCACGGCTAACTACGTGCCAGCATCCGCGGTAATACGTAGGTGGCGAGCGTTGTCCGGAATTATTGGGCGTAAAGGGAGCGCAGGCGGGAAGGTAAGTCTATCTTAAAAGTGCGGGGCTCAACCCCGTGG
+
GGGGGGGGGGGGGGGGGGGGGGGGGGGGGGGGGGGGGGGGGGGGGGGGGGGGGGGGGGGGGGGGGGGGGGGGGGGGGGGGGGGGGGGGGGGGGGGGGGGGGGGFEEG:FGGEDG@FCFC9F-B++BFG,,83<8@:FGGGGGGGGFGGGGGGBFGGGGGGGGGGGGGGG<CGGGGGGGGGGGGGGGGGGGGGGGEGGGGGGGGGGGGGGEGGGGGGGGGGGGCEGGFGGGGGGGEEGCFGGGGGGGGGGGGGG=:EDFGGGGGGGGGGGGGGCGGGGDGGFFCGGGGFGFFDD)
@M03364:396:000000000-C9LGT:1:1101:20801:10877 1:N:0:10
ACTCCTACGGGAGGCAGCAGTGGGGAATATTGCACAATGGAGGAAACTCTGATGCAGCGACGCCGCGTGAGTGAAGAAGTATTTCGGTATGTAAAGCTCTTTCGGCAGGGAAGATAATGACTGTACCTGCAGAAGAAGCACCGGCTAAATACGTGCCAGCAGCCGCGGTAATACGTATGGTGCAAGCGTTATCCGGATTTACTGGGTGTAAAGGGGGCGCAGGTGGCGAGGCAAGTCAGAAGTGAAAGCCCGGGGCTCAACCCCGGGACTGCTTTTGAAACTGTCTGGCTGG
+
GGGGGGGGGGGGGGGGGGGGGGGGGGGGGGGGGGGGGGGFGGEGGGGGGGGGGGGGGGGGGGGGGEEFGGGGGGGGDEFFGGGFGGGFEFFGGGFGGGGGGGFEGGGDFEGGGD,C5BFE<9?F,CFD5,A,CD>DFGGGFGGE:FGDFFGG7DAFCFFFGGDCF7FGE>ECFGGGGGGGGCFGGFGD<FGG9F<CGGGGGGGGGGCCEGGFFFECEEGGGGGGGGG88EEG?EGGGCGC9AFF7CFGG6FDGGGDD5EE8ADEECEGDFCC:CFCFGGF??<:CFFF:<<9
@M03364:396:000000000-C9LGT:1:1101:23425:10926 1:N:0:10
ACTCCTACGGGAGGCAGCAGTGGGGAATCTTCCGCAATGGACGAAAGTCTGACGGAGCAACGCCGCGTGAACGATGACGGCCTTCGGGTTGTAAAGTTCTGTTATACGGGACGAATGGTACGACGGTCCCTACCCGTCGTAAGTGACGGTACCGTAAGAGAAAGCCACGGCTAACTACGTGCCAGCAGCCGCGGTAATACGTAGGTGGCAAGCGTTGTCCGGAATTATTGGGCGTAAAGGGCGCGCAGGCGGCGTCGTAAGTCGGTCTTAAAAGTGCGGGGCTTAACCCCGTGG
+
GGGGGGGGGGGGGGGGGGGGGGGGGGGGGGGGGGGGGGGGGGGGGGGGGGGGGGGGGGGGGGGGGGGGGGGGGGGGGGGGGGGGGGGGGGGGGGGGGGGGGGGGGGGGGGGGGGGGGGFGGBFE3@FC+,8,:@F7FFGGGFGGG9FFGGGGGGGGGGGGGGGGGGGGG7EEGGGGGGGGGGGGGFGGGGGGGGGGGGGGGGGGGGGGGGGGGGGGGGGGGGGCGGFGGGGGGGEGGGGGGGGGGGGGGGGGGGCGGEGGGGGGGDGDGFGGCCFGGGGGFFGGGGGFGFF7D/
@M03364:396:000000000-C9LGT:1:1101:19940:10927 1:N:0:10
ACTCCTACGGGAGGCATCAGTGGGGAATTTTGGACAATGGGCGCAAGCCTGATCCAGCTATTCCGCGTGTGGGATGAAGGCCCTCGGGTTGTAAACCACTTTTGTAGAGAACGAAAAGACATCTTCGAATAAAGGATGTTGCTGACGGTACTCTAAGAATAAGCACCGGCTAACTACGTGCCAGCAGCCGCGGTAATACGTAGGGTGCGAGCGTTAATCGGAATTACTGGGCGTAAAGGGTGCGCAGGCGGTTGAGTAAGACAGATGTGAAATCCCCGAGCTTAACTCGGGAAT
+
GGGGGGGGGGGGGGGGGGGGGGGGGGGGGGGGGGGGGGGGGGGGGGGGGGGGGGGGGGGGGGGGGGGGGGGGGGGGGGGGGGGGGGGGGGGGGGGGGGGGGGGGGGGGGGGGGGGGDGGGFFGGGGGG,BA,:EFFFFFGGGGGGGGGGGGGGGGGGGGGGGGGGGGGGGGGGGGGGGGGGGGGGGGGGGGGGGGGGGGGGGGGGGGGGGGGGGGGGGGGGGGGGGGGGGGGGGGGGGGGGGGGGGGGGGGGGGGGGGGGFGGGGGGGGGGGGGGGFDEGFFCFGGGFGFFDG5
@M03364:396:000000000-C9LGT:1:1101:3561:10933 1:N:0:10
ACTCCTACGGGAGGCAGCAGTGGGGAATCTTCCGCAATGGGCGCAAGCCTGACGGAGCAACGCCGCGTGAGTGAAGAAGGGTTTCGACTCGTAAAGCTCTGTTGTCGGGGACGAATGTGGCGGTTGTGATTAACAGCTTCCAATGACGGTACCTGACGAGGAAGCCACGGCTAACTACGTGCCAGCAGCCGCGGTAATACGTAGGTGGCGAGCGTTGTCCGGAATTATTGGGCGTAAAGGGAGCGCAGGCGGGAGATCAAGTCTATCTTAAAAGTGCGGGGCTCAACCCCGGGG
+
FGGGG9;FFGGGGGDGGGGGGGGCCFGGGGGGGCEGDGFGGGGGGGDF@FGGGGGGGGGGGGGGGDEGGC=FFFC9BFGGC<EFGGGGGCFGEFDCGGDFGGGGEFG>EGGGEF=D,C3,++883CFG,,3,<,@=>FCC,@,@<,,*1>FEFFFCGF7B*<FFGGGCG**:*FGGGFFC7BCF7FGC77FCECEGGGGGGGGGGG+AFEG*8CE5CEGFED>=EE9CCF+;*:::CCGGEGGG=5C=*:8>E*::7C6?F0?FG7+7?C9*?FFFFG*7>ECCF7<47)0)1)
@M03364:396:000000000-C9LGT:1:1101:24155:10941 1:N:0:10
ACTCCTACGGGAGGCAGCAGTGAGGAATATTGGTCAATGGGTGAGAACCTGAACCAGCCAAGTAGCGTGCAGGAAGACGGCCCTATGGGTTGTAAACTGCTTTGGTACGGGGATAAAGGAGGCTACGTGAAGCTTTTTGCAGGTACCGTACGCATAAGGACCGGCTAATTCCGTGCCAGCAGCCGCGGTAATACGGAAGGTCCGGGCGTTATCCGGATTTATTGGGTTTAAAGGGAGCGCAGGCTGTCGGTTAAGCGTGTTGTGAAATGTAGGCGCCCAACGCCTGCACTGT
+
GGGGGGGGGGGGGGGGGGGGFGFGGGGGFGCGGFFGGGGGGFGGGGGGGGGGGGGGGGDFGGGFFGGGGGFFGGEGGFGGGGGGECFGGGEFCFGGGGGGGGG,CEF?CFGFE7<EECBD?-BEEFFE,,8C,,,CAFGGG,CF,58@FG7B++++EFF==F+@C@FFFE;>DFG:FGGGGF@F>:FFG*<C@FFGCE::FFGGGG@78FE8E<<88E>FE7:CGGCEEDFF+CE>*5EGDE**;=EGGDCC:EFFG*/:0*0:<:<:CD9D>+1>77:CB5:5<<45<FFC
@M03364:396:000000000-C9LGT:1:1101:8287:10960 1:N:0:10
ACTCCTACGGGAGGCAGCAGTGGGGAATATTGCGCAATGGGGGCAACCCTGACGCAGCAACGCCGCGTGATTGAAGAAGGTCTTCGGATTGTAAAAATCTTTTATCAGAGACGAAGAAGTGCCGGTATCTGCTGAATAAGCTCCGGCTAACTACGTGCCAGCAGCCGCGGTAATACGTAGGGAGCGAGCGTTATCCGGATTTACTGGGTGTAAAGGGCGAGTAGGCGGATCGGTAAGTCAGATGTGAAATGTCGGGGCTTAACCCCGGAACTGCATTTGAAACTGCTGACCTTG
+
GGGGGGGGGGGGGGGGGGGGGGGGGGGGGGGGGGGGGGGGGGGGGGGGGGGGGGGGGGGGGGGGGGGGGGGGGGGGGGGGGGGGGGGGGGGGGGGGGGGGGGGGGGGGGGGGGGGGGGGF=-C8@FFG<,C3<FEFEFFGGGGGG7FGCFGGFGGGGGGGGGGGGGGGG=EGGGGGGGGGGGGGGGGEGGGGGGGGGGFEEGGGGGGGGGGGGGGGGGGGGEGGGGGGGEGGGGGGGGGFGCGFEGGGGGGGFGGGGGGFGGGGGGGG<DEGFGGGGFFGFFGGG=DFFFFGGG
@M03364:396:000000000-C9LGT:1:1101:28687:10960 1:N:0:10
ACTCCTACGGGAGGCAGCAGTGGGGAATTTTACGCAATGGGGGAAACCCTGACGTAGCGACACCGCGTGAGCGAAGAAGCCCTTTGGGGTGTAAAGCTCTGTCAGCAGGAACGAGTCAATGACTGTACTAGTAGATGAAGCATCGGCTAACTCCGTGCCAGCAGCCGCGGTAAGACGTAGGATGCGAGGGTTGTCCGGATTCATTGGGCGTAAAGAGTTCGTAGGCGGTTTGGTAAGTCTGATGTTAAAGATCGGGGCTCAACCCTGGGCGTGCATTGGATACTGGCAGGCTGG
+
FFGGGGGGGGGGGGGGGGGGGGGGGGGGCGG9FGGGGGGGGGGDFFGGGGGGGG@FGGEFG+@FGGGGG7F,CF@CGGF,AFGE,FGED6CFGGGBG?FGGGGGGGGGG@F,CC++8,:,,-?,,C,@,,C,,,@@FGGG,,C,+@:<7F,3,3++8@F9CFFGGDCEEGCGEG9<FFGEFF;CCC4F*=C9FGF97CCF@F@<<:E88:E??CE+AC+<?;8=?FEG8851*2<0<<FFCCGF<7+<<C<9::8C7E*7++2AE40*9*:9CCEG:D6*9*CCCC*)9).9CG
@M03364:396:000000000-C9LGT:1:1101:12773:10961 1:N:0:10
ACTCCTACGGGAGGCAGCAGTGGGGAATCTTCCGCAATGGACGAAAGTCTGACGGAGCAACGCCGCGTGAACGATGACGGCCTTCGGGTTGTAAAGTTCTGTTATACGGGACGAATGGTACGACGGTCGATCCCCGTCGTAAGTGACGGTACCGTAAGAGAAAGCCACGGCTAACTACGTGCCAGCAGCCGCGGTAATACGTAGGTGGCAAGCGTTGTCCGGAATTATTGGGCGTAAAGGGCGCGCAGGCGGCGTCGTAAGTCGGTCTTAAAAGTGCGGGGCTTAACCCCGTGG
+
GGGGGGGGGGGGGGGGGGGGGGGGGGGGGGGGGGGGGGGGGGGGGGGFGGGGGGGGGGGGGGGGGGGGGGGGGGGGGGGGGGGGFGGGBFGFGGGGGGGGGGGGGGGGGGGGGG7FFGGGG-FF6@FC++83@F@CFGGFFCFGGGGGGGFGFEGGGGGGGGGGGGGGG7BFGGGFGGGGGGGGGGFGGGGGGGEEGGGGGEGGEGGGGGGGGGGEGGGGGG8ECFFGGGGGGE:CEGGGGGGGGDEGGGGGGGEGGGGGG9>EG<ECC:CCFFFFGGGGFFGFGGGFGFF7C3
@M03364:396:000000000-C9LGT:1:1101:10373:10961 1:N:0:10
ACTCCTACGGGAGGCAGCAGTGGGGAATCTTCCGCAATGGACGAAAGTCTGACGGAGCAACGCCGCGTGAACGATGACGGCCTTCGGGTTGTAAAGTTCTGTTATACGGGACGAATGGTACGACGGTCCCTCCCCGTCGTAAGTGACGGTACCGTAAGAGAAAGCCACGGCTAACTACGTGCCAGCAGCCGCGGTAATACGTAGGTGGCAAGCGTTGTCCGGAATTATTGGGCGTAAAGGGCGCGCAGGCGGCGTCGTAAGTCGGTCTTAAAAGTGCGGGGCTTAACCCCGTGG
+
GGGGGGGGGGGGGGGGGGGGGGGGGGGGGGGGGGGGGGGGGGGGGGGGGGGGGGGGGGGGGGGGGGGGGGGGGGGGGGGGGGGGGGGGEFGGGGGGGGGFGGGGGGGGGGGGGGGGGGGFF-+>@FGG+,8,8CFFFGGGGGGGG=FFGGGGGGGGGGGGGGGGGGGGGCEGFGGGGGGGGGGGGGGGGGGGGGGGGGGGGEGGGGGGGGGGGGGGGGGGGGAEGGGGGGGGGG?EGGGGGGGGGGDEGGGGGGGGDEGGGFGGGCEGFGGGGGGGGGGGBEE4CFFFGDE7>)
@M03364:396:000000000-C9LGT:1:1101:4049:10968 1:N:0:10
ACTCCTACGGGAGGCAGCAGTGGGGAATTTTGGACAATGGGCGCAAGCCTGATCCAGCTATTCCGCGTGTGGGATGAAGTCCCTCGGGTTGTAAACCACTTTTGTAGAGAACGAAAAGACATCTTCGACTAAAGGATGTTGCTGACGGTACTCTAAGAATAAGCACCGGCTAACTACGTGCCAGCAGCCGCGGTAATACGTAGGGTGCGAGCGTTAATCGGAATTACTGGGCGTAAAGGGTGCGCAGGCGGTTGAGTAAGACAGATGTGAAATCCCCGAGCTTCACTCGGGAAT
+
GGGGGGGGGGGGGGGGGGGGGGGGGGGGGGGGGGGGGGGGGGGGGGGGGGGGGGGGGGGGGGGGGGGGGGGGGGGGGGGGGGGGGGGGGGGGGGGGGGFEGGGGGGGGGGGFGGDGG8DGG9FE9E=F+8@:BBD<DFGADDGGGFFEGGGGGGGGGGGGGGGGGGGGGGCGGGGGGGGGFGGGFGGGGGGGGFGGGGDGGGGGGGG7EFEGEF@CEB9CEGGFGGGGGGGGGCGGGGFGFGGGEEGGGGDEEDGGFF<C7FGGFGF:**02CCF<CDE<;@F*?CDFC)))9>
@M03364:396:000000000-C9LGT:1:1101:17608:10987 1:N:0:10
ACTCCTACGGGAGGCAGCAGTGGGGAATATTGCACAATGGGGGAAACCCTGATGCAGCAACGCCGCGTGAGTGATGACGGCCTTCGGGTTGTAAAGCTCTGTCTTCAGGGACGATAATGACGGTACCTGAGGAGGAAGCCACGGCTAACTACGTGCCAGCAGCCGCGGTAATACGTAGGTGGCGAGCGTTGTCCGGATTTACTGGGCGTAAAGGGAGCGTAGGCGGATTTTTAAGTGAGATGTGAAATACTCGGGCTTAACCTGAGTGCTGCATTTCAAACTGGAAGTCTAG
+
GGGGGGGGGGGGGGGGGGGGGGGGGGGGGGGGGGGGGGGGGGGGGGGGGGGGGGGGGGGGGGGGGGGGGGGGGGGGGGGGGGGGGGGGGGGGGGGGGGGGGGGGGFGFGGGGGGGGFGGGGB>>FFGGDDD@AFGGGGGGGGEGGGGGGGGGGGGGGGGGGGGFGGGGGFEGGGGGGFFGG>EGGGGGGGGGGGGGGGGFGGGGGFFE8EG>C?EGGGGGGDGGGGEEEFGGGGGGGGGGGFCF9EGGGGCFGCEEGCFFGGGG?9CGFGGGDGGGGGGG@6?6><FFC4*:
@M03364:396:000000000-C9LGT:1:1101:16080:10992 1:N:0:10
ACTCCTACGGGAGGCAGCAGTGGGGAATCTTCCGCAATGGACGAAAGTCTGACGGAGCAACGCCGCGTGAACGATGACGGCCTTCGGGTTGTAAAGTTCTGTTATACGGGACGAATGGCGTAGCGGTCCTTACCCGTTACGAGTGACGGTACCGTAAGAGAAAGCCACGGCTAACTACGTGCCAGCAGCCGCGGTAATACGTAGGTGGCAAGCGTTGTCCGGAATTATTGGGCGTAAAGGGCGCGCAGGCGGCGTCGTAAGGCGGTCTTAAAAGTGCGGGGCTTAACCCCGTGG
+
FGGGGGGGGGGGGGGGGGGGGGE9CFGFGEGFGEEGGDFFFGGGEGGAFGEEFGGGGGGGGGGGGGG:CEGGFGGGGGGCGFFGFFGEGDGCEGGA5BFGG<BFEEGGGEEEF:+<FFGGE7=FCC@F+38<8@@FFBBFCFCFGBFGGGGGFGC7>ECB8FFDGCGGD:CCCC<F9F:2+1=CGC+4<CFE::/:;ACCGGCCEGGF8;CEFEEG5*3<:?8C5CFDDC:5C8:E8C@98EEGDGG=:?5EGC/><CC61+7:C/:7:>CFD:EFGGCDB>:*2:>FC@51>)
@M03364:396:000000000-C9LGT:1:1101:5291:11001 1:N:0:10
ACTCCTACGGGAGGCAGCAGTGGGGGATATTGCACAATGGGGGAAACCCTGATGCAGCGACGCCGCGTGAGTGAAGAAGTATTTCGGTATGTAAAGCTCTATCAGCAGGAAAGATAATGACGGTACCTGACTAAGAAGCACCGGCTAAATACGTGCCAGCAGCCGCGGTAATACGTATGGTGCAAGCGTTATCCGGATTTACTGGGTGTAAAGGGAGCGCAGACGGCATGGCAAGCCAGATGTGAAAGGTGGGGGCTCAACCCCCAAGCTGCATTTGGAACTGTCAAGCTAG
+
GGGGGGGGGGGGGGGGGGGGGGGGGGGGGGGGGGGGGGGGGGGGGGGGGGGGGGGGGGGGGGGGGGGGGGGGGGGGGGGGGGGGGGGFGGGGGGGGGGGGGGGGGGGGGGGGGGGGEFGGFCFFBFGF,,88,3BDFGGGGGGGGGFGGGGGFGGGGGGGGGGGGGGGG*BFGGGDGGGGGGGGGGGGGGGGGGGGGGGGGGGGGGGDGGGGGGGFGGGGGGGGGGDGGGGGGGGGG*@=FEAFEGGGGGGGGGGGGGGGGGGGGGGGGGGGGGF7FGFFFFGGGFGFGFFC
@M03364:396:000000000-C9LGT:1:1101:3506:11025 1:N:0:10
ACTCCTACGGGAGGCAGCAGTGAGGAATATTGGTCAATGGCCGAGAGGCTGAACCAGCCAAGTAGCGTGCAGGAAGACGGCCCTATGGGTTGTAAACTGCTTTTATACGGGGATAAAGTCAGCTACGTGTAGTTGTTTGCAGGTACCATACGAATAAGGACCGGCTAATTCCGTGCCAGCAGCCGCGGTAATACGGAAGGTCCGGGCGTTATCCGGATTTATTGGGTTTAAAGGGAGCGTAGGCCGTGGATTAAGTGTGTTGTGAAATGTAGGCGCTCAACGTCTGACTTGC
+
GGGGGGGGGGGGGGGGGGGGGGGGGGGGGGGGGGGGGGGGGGGGGGGGGGGGGGGGGGGGGGGGGGGGGGGGGGGGGGGGGGGGGGGGGFGGGGGGGGGGGGGGGGGCGGGGGGFGCFGFGEFFCFFE::A,E9FFFGGGGGGGGGGGGGGGFGFFGGGGGGGGGGGGGGGGGGGGGGGGGGGGGGGGGEEFGGGGGGGGGGGGGGGGGGGGGGGGGGGGGGGGGGEGGGGGGFGGGGGGGGGGGGEGGGFFGGGGFCGGFGGGCGGGFFGGGGGGGGGGFEGGGGGFGFFG
@M03364:396:000000000-C9LGT:1:1101:22457:11072 1:N:0:10
ACTCCTACGGGAGGCAGCAGTGGGGAATATTGGGCAATGGGGGAAACCCTGACCCAGCAACGCCGCGTGAGGGAAGAAGGCCTTCGGGTTGTAAACCTCTTTTACCAGGGACGAAGGACGTGACAGTACATGTGGAAAAAGCAACGGCTAACTACGTGCCAGCAGCCGCGGTAATACGTAGGTTGCAAGCGTTGTCCGGATTTACTGGGTGTAAAGGGCGTGTAGGCGGAGATGCAAGTTGGGAGTGAAATCCCGGGGCTCAACCCCGGAACTGCTTTCAAAACTGTATCCCTT
+
GGGGGGGGGGGGGGGGGGGGGGGGGGGGGGGGGGGGGGGGGGGGGGGGGGGGGGGGGGGGGGGGGGGGGGGGGGGGGGGGGGGGGGGGGGGGGGGGGGGGGGGGGGGGGGGGGG@GF@FFF=FD,CFG,,9,3,:BEFFFEDGGGGGGGGGGFGGGGGGGGGGGGGGGGBEGFGGGGGGGGGGGGGGGGGGGGGGGGGFFGGGGGGGGGCEEFFGGGGGG8EGGGGGGGEGEFGGGGGGGGGGGEGGGGGF?FGGGDEE5EFFFGGGGGDGGGGGGCC9DF?GGFGGF=89>CD
@M03364:396:000000000-C9LGT:1:1101:18667:11074 1:N:0:10
ACTCCTACGGGAGGCAGCAGTGGGGAATTTTGGACAATGGGCGCAAGCCTGATCCAGCTATTCCGCGTGTGGGATGAAGGCCCTCGGGTTGTAAACCACTTTTGTAGAGAACGAAAAGACACCCTCGAATAAAGGATGTTGCTGACGGTACTCTAAGAATAAGCACCGGCTAACTACGTGCCAGCAGCCGCGGTAATACGTAGGGTGCGAGCGTTAATCGGAATTACTGGGCGTAAAGGGTGCGCAGGCGGTTGAGTAAGACAGATGTGAAATCCCCGAGCTTAACTCGGGAAT
+
GGGGGGGGGGGGGGGGGGGGGGGGGGGGGGGGGGGGGGGGGGGGGGGGGGGGGGGGGGGGGGGGGGGGGGGGGGGGGGGGGGGGGGGGGGGGGGGGGGGGGGGGGGGGGGGGGGGGGGGGGGG:+BFGGCG9EFFFFFGGGGGGGFGGGGGGGGGGGGGGGGGGGGGGGGGGGGGGGGGGGGGGGGGGGGGGGCFGGGGGGGGGGGGGGGGGGGGGGGGGGGGGGGGGGGGGGGGGGGGGGGGGGGGGGGGGGG6FGCGG:FCGGGFFGGGG>FGFF<=D>BF7CF:6DFFGG<
@M03364:396:000000000-C9LGT:1:1101:19855:11106 1:N:0:10
ACTCCTACGGGAGGCAGCAGTAGGGAATTTTCGGCAATGGGGGAAACCCTGACCGAGCAACGCCGCGTGAACGAAGAAGGCCTTCGGGTCGTAAAGTTCTGTTGTACGGGAAGAACGTCGGATGGAGGACATGCCATGCGAGTGACGGTACCGAACATAGAAAGCCACGGCTAACTACGTGCCAGCAGCCGCGGTAATACGTAGGTGGCGAGCGTTATCCGGAATCATTGGGCGTAAAGAGGGAGCAGGCGGTGATACAGGTCTGGAGGTGAAAGCCCGAAGCTAAACTTCGGG
+
GGGGGGGGGGGGGGGGGGGGGGGGGGGGGGGGGGGGGGGGGGGGGGGGGGGGGGGGGGGGGGGGGGGGGGGGGGGGGGGGGGGGGGGGGGGGGGGGGGGGGGGGGGGGGGGGGGFGGGFFE@FF@FFG8+8@@FG@FGGGGGGGGGGGGGGGGGGGGGGGGGGGGGGGG<EGGGGGGGGGGGGGGGGGGGGGGGGGGGGGGGGGGGGGGGGGGGGGGGGGGGGGGGGGGGGGGGCGCFGGGGGGGGFGGGGGGGGGGGGGGGGCCDCFGGGGGCGGD<EGEFGGGCFF7=FGGG
@M03364:396:000000000-C9LGT:1:1101:18696:11122 1:N:0:10
ACTCCTACGGGAGGCAGCAGCTAAGAATCTTCCACAATGGACGAAAGTCTGATGGAGCGACGCCGCGTGAACGATGAAGGCCGTAAGGTTGTAAAGTTCTTTTTGGAAGGAAGAATAAGCTTGGCAGGGAATGGCCGAGTGATGACGTGAATTCCAGAATAAGCCCCGGCTAACTACGTGCCAGCAGCCGCGGTAACACGTAGGGGGCGAGCGTTGTTCGGAATTATTGGGCGTAAAGGGCACGCAGGCGGCTTGGCAAGTCTGATGTAAAAATTCAGGGCTCAACCCTGTCTG
+
GGGGGGGGGGGGGGGGGGGGGGGGGGGGGGGGGGGGGGGGGGGGGGGGGGGGGGGGGGGGGGGGGGGGGGGGGGGGGGGGGGGGGGGGGGGGGGGGEGGGGGGGGGGGGGGGGGFFFGGGGFBB8FFG+3ABFGF8CCEDFGGGGGGGGGFGGGGGGGGGGGGGGGGGGGGGGGGGGGGGGGGGGGGGGGGGGGGGGGGGGGGGGGGGGGGGGEEGGGCE=AEFGGGGGFFGEEEECGGGGGGGGGGGGGGGGGGGGGGGECGFGGFCGDGGGGDFGGGGFFGGGFDBFF7FFF
@M03364:396:000000000-C9LGT:1:1101:19173:11127 1:N:0:10
ACTCCTACGGGAGGCAGCAGTGAGGAATATTGGTCAATGGGCGTGAGCCTGAACCAGCCAAGTAGCGTGCGGGAAGAAGGCCCTATGGGTTGTAAACCGCTTTTTCAGGGGGATAAAGTGAGTGACGTGTCCTTCATTGCAGGTACCCTGCGAATAAGGACCGGCTAATTCCGTGCCAGCAGCCGCGGTAATACGGAAGGTCCGGGCGTTATCCGGATTTATTGGGTTTAAAGGGAGCGCAGGCTGTCGGTTAAGCGTGTTGTGAAATGTAGGTGCCCAACACCTGCACTGC
+
GGGGGGGGGGGGGGGGGGGGGGGGGGGGGGGGGGGGGGGGGGGGGGGGGGGGGGGGGGGGGGGGGGGGGGGGGGGGGGGGGGGGGGGGGGGGGGGGGGGGGGGGGGGGGGGGGGGGFGGGG-C?:ECGBBD,BFFFDGGGGGGGGGGGGGGG:FGGGGGGGGGGGGGGGFGGGGGGGGGGGGGGGGGGGGGGGGGGGGGGGGGGGGGGGGGGGGGGGEGGGFGGGGGGCGGGGGGGGGGGGGGGGG=FGGEGGGGGDEEGCCFGFFEGGFFGGGCFFGGGFFGGGGGFGFFG
@M03364:396:000000000-C9LGT:1:1101:2620:11154 1:N:0:10
ACTCCTACGGGAGGCAGCAGTAGGGAATTTTCGTCAATGGGCGCAAGCCTGAACGAGCAATGCCGCGTGAACGAGGAAGGTCTTCGGATCGTAAAGTTCTGTTGAGAGGGAAAAAGAAAAACCCGAGGACATGATGAGGAAGGGATATTTCCGTTCGAGCAAGCGACGGCTAACGACGTGCGAGAGCGCGGGGTAATACGTAGGGGTGGAGCGTGATCGTGGATGGTTTGGCGAGTAGGGTGCGTAGGCGGGCTGTTAAGTCTGAAGTGAAAGTTACTTGCTGAAGCGGTAG
+
GGGGGGGGGGGGGGGGGGGGGCGGGGGGFGG<CCFGGGGGGCFGGGGGGGGGFFGGGGGGGGGGGGGGGGGFFG:CGGGG<F,CFFF7:+BFGGGF<FGG,CF9,49EEGCC<FA4+84,,-8+38@C++8B3>,3,3,,BD7@8>@,3,,8+@,DCCF*F,@****5*>**7C7<*=1=**4******1***:*+3<+;+<*8*2***;::?2/8*3*22*8<<*3<*;*+****20<*2;*/2:*/+/C*1*1:7:CCC+*0<*<*2*+0*+<:**+29B7>**27)7)*
@M03364:396:000000000-C9LGT:1:1101:10062:11164 1:N:0:10
ACTCCTACGGGAGGCAGCAGTGGGGAATATTGCACAATGGGGGGAACCCTGATGCAGCGACGCCGCGTGCGGGATGGAGGCCTTCGGGTCGTGAACCGCTTTTGATTGGGAGCAAGCGTGAGTGAGTGTCCCTTTAGAATAAGCACCGGCTAACTACGTGCCAGCAGCCGCGGTAATACGTAGGGTGCAAGCGTTGTCCGGAATCATTGGGCGTAAAGGGCTCGTAGGCGGTTCGTCGCGTCCGGTGTGAAAGCCCATCGCTTAACGGTGGGTCTGCGCCGGGTACGGGCGGGC
+
GGGGGGGGGGGGGGGGGGGGGGGGGGGGGGGGGGGGGGGGGGGGGGGGGGGGGGGGGGGGGGGGGGGGGGGGGGGGGGGGGGGGGGGGGGGGGGGGGGGGGGGGGGGGGGGGGGGGFGGG7FB,:8F@<2?<,?F,?C?EF7CCCG>EEGGG6CEGGGGGGGGGGGGGGCEGGGCEGGGFCGFGGGGGFGGGGEGGGGGGGGGGGGGGGGFGGGGGGGGGGGGEEGGGGGGGGGGGGGGGGGGGGGGGGGGGGGGFGDGGG:FDGGGGDGGGGFGGGGGGFFG3DGDEGBFGG3
@M03364:396:000000000-C9LGT:1:1101:14052:11168 1:N:0:10
ACTCCTACGGGAGGCAGCAGTGAGGAATATTGGTCAATGGGCGAGAGCCTGAACCAGCCAAGTCGCGTGAGGGAAGACGGTCCTATGGATTGTAAACCTCTTTTGTCGGGGAGCAACGAAGGCCCGTGTGCCCGAAGCGAGATTACCCGAAGAAAAAGCATCGGCTAACTCCGTGCCAGCAGCCGCGGTAATACGGAGGATGCGAGCGTTATCCGGATTTATTGGGTTTAAAGGGTGCGTAGGCGGATTTTTAAGTCAGCGGTAAAATCGCGAGGCTCAACCTCGTGCCGCCGT
+
GGGGGGGGGGGGGGGGGGGGGGGGGGGGGGGGGGGGGGGGGGGGGGGGGGGGGGGGGGGGGGGGGGGGGGGGGGGGGGGGGGGGGGGGGGGGGGGGGGGGGGGGGGGGGGGGGGGGGGGGF=E,+@FG=+CDFG+CFGGGGGGGGGGGGGGGEGGGGGGGGGGGGGCGGFGGGGGGGGGGGGGGGGGGGGGGGGGGGGGGGGGGGGGGGGGGGGGGGGGGGGGGGGEC>FGGGGGGGGGGGGGGGGGCGGFFGGGGGGGGGDCEGGGGGDGGGGGGGGGGFFGGGGGFGFFGG5
@M03364:396:000000000-C9LGT:1:1101:17624:11192 1:N:0:10
ACTCCTACGGGAGGCAGCAGTGAGGAATATTGGTCAATGGGCGAGAGCCTGAACCAGCCAAGTAGCGTGCAGGATGACGGCCCTATGGGTTGTAAACTGCTTTTGTATGGGGATAAAGTGCTCCACGTGTGGGGTTTTGTAGGTACCATACGAATAAGGACCGGCTAATTCCGTGCCAGCAGCCGCGGTAATACGGAAGGTCTGGGCGTTATCCGGATTTATTGGGTTTAAAGGGAGCGTAGGCCGTGGATTAAGTGTGTTGTGAAATGTAGGCGCTCAACGTCTGACTTGC
+
GGGGGGGGGGGGGGGGGGGGGGGGGGGGGGGGGGGGGGGGGGGGGGGGGGGGGGGGGGGGFGGGGGGGGGGGGGGGGGGGGGGGGGGGGGGGGGGGGGGGGGGGGGGFGGGGGGGGFGGGFCF:,BFGFFD=+@FGFGGFGGGGGFGGGGFGBFGGGGGGGGGGGGGGGCGGGGCGGGGGGGGGGGGGGGGGDGGGGGGGGGGGFFFGGGGGGGEDEGDGGGGGGGEEC?@GCCECGGC::EEGGG8CG*<7@?F<CFF7:8FECGGFGGCDFGGGGGDFFD:CCFGBFFFF
@M03364:396:000000000-C9LGT:1:1101:10164:11235 1:N:0:10
ACTCCTACGGGAGGCAGCAGTGGGGAATTTTGGACAATGGGCGCAAGCCTGATCCAGCTATTCCGCGTGTGGGATGAAGGCCCTCGGGTTGTAAACCACTTTTGTAGAGAACGAAAAGACAGCTACGAGTAGATGGTGTTGCTGACGGTACTCTAAGAATAAGCACCGGCTAACTACGTGCCAGCAGCCGCGGTAATACGTAGGGTGCGAGCGTTAATCGGAATTACTGGGCGTAAAGGGTGCGCAGGCGGTTGAGTAAGACAGATGTGAAATCCCCGAGCTTAACTCGGGAAT
+
FGFGGGGGGGGGGGGGGGGGGGGGGGGG,FGGEFGGGGGGGGGGGGGGGGGGGGGGGG8FGFGGGGGGGGGDGGGGGGGGGGGGGGGGEGGGGGGFGFFCGGGEF<<?F<FE>BFC+:<,,-4:,:=C+88,,,,,,C<B<??>9>::=@CE9F,3@CCFA9BFEGEGD*BFGGD=FGFGGECC@CFFGGEC741<FCFC?AFGGGGD5FEGG<**;CF8C888@<FGGFGCEE55*0AC;;5C5>EEGGE*C=<CFG+C+AFFG>?:FCGF7<6>*7*773+:2::7>B@<D*
@M03364:396:000000000-C9LGT:1:1101:10628:11237 1:N:0:10
ACTCCTACGGGAGGCAGCAGTGGGGAATATTGCGCAATGGGCGAAAGCCTGACGCAGCGACGCCGCGTGAGGGATGAAGGTCCTCGGATCGTAAACCTCTGTCAGAAGGGAAGAAACTGAAGCGTGCTAATCAGCGTTTCATTGACAGTACCTTCAAAGGAAGCACCGGCTAACTCCGTGCCAGCAGCCGCGGTAATACGGAGGGTGCGAGCGTTAATCGGAATCACTGGGCGTAAAGCGCATGTAGGCTGTCGAGTAAGTCAGGGGTGAAATCCCACGGCTCAACCGTGGAAC
+
GGGGGGGGGGGGGGGGGGGGGGGGGGGGGGGGGGGGGGGGGGGGGGGGGGGGGGGGGGGGGGGGGGGGGGGGGGGGGGGGGGGGGGGGGGGGGGGGGGGGGGGGGGGGGGGGGGGGGGGGFAFCBFFG338@>FFFGGGGGGGGGG;FGGGGGGGGGGGGGGGGGGGGGGGGGGGGGGGGGGGGGGGGGGGGGGGGGGGGGGGGGGGGGEGGGGGGGGGGGGGGGGGGGGGGGGGCGGGGGGGGGGGGGGGGGGGGGGGGGGGGGGGGGGGGGGGGGGGGFBEGGGGFGFFGGF
@M03364:396:000000000-C9LGT:1:1101:26651:11271 1:N:0:10
ACTCCTACGGGAGGCAGCAGTGGAGAATCTTGCACAATGGGGGAAACCCTGATGCAGCAACGCCGCGTGAAGGAAGACGGCCCTTGGGTTGTAAACTTCTGTTGTAAGGGAAGATAGGGAGGGTACCTTAGGTGCAAGTCCCGGATAACTACGTGCCAGCAGCCGCGGTAATACGTAGGGGGAGAGCGTTATCCGGAATTATTGGGCGTAAAGAGTACGTAGGTGGTTTCCTAAGCATGGGGTTTAAGGCAACGGCTTAACCATTGTTCGCCCCATGAACTGGGTTACTTGAGT
+
GGGGGGGGGGGGGGGGGGGGFED@FFFG,CFC@FGGGGGGGC>FGGGDGGGGGGDFEFGGGEGGCEGGG7<9CFFFFGEFFCFFFGGGEGEGGGGDGGGGCFC,:,<5AFF87<,,,4?E++88,8C@,,8,,CF,,::3,3:C+++8@DGDEC<+>F,3<,,@F@FF*547@7<FG,<CGG*<*;@FC*=BF9=*4<CC,7,?BE*/:88*++;AC<82A/8<EF:AF:0<9<?*<0A=AE=58?CC?**/@5?EDEF7+39+<CCC>C*9C:*9CC9D*=FGF59F79/:**
@M03364:396:000000000-C9LGT:1:1101:9272:11275 1:N:0:10
ACTCCTACGGGAGGCAGCAGTGGGGAATATTGCACAATGGGCGCAAGCCTGATGCAGCAACGCCGCGTGAGTGATGACGGTCTTCGGATTGTAAAGCTCTGTCTTTAGGGACGATAATGACGGTACCTAAGGAGGAAGCCACGGCTAACTACGTGCCAGCAGCCGCGGTAATACGTAGGTGGCAAGCGTTGTCCGGATTTACTGGGCGTAAAGGGAGCGTAGGTGGATATTTAAGTGGGATGTGAAATACCCGGGCTTAACCTGGGTGCTGCATTCCAAACTGGATATCTAG
+
GGGGGGGGGGGGGGGGGGGGGGGGGGGGGGGGGGGGGGGGGGGGGGGGGGGGGGGGGGGGGGGGGGGGGGGGGGGGGGGGGGGGGGGGGGGGGGGGGGGGGGGGGGGGGGGGGGGGFGGGG7FFFFGG,,8,:FFGFGGGGGGGGGGGGGGGGGGGGGGGGGGGGGGGG7BFGGGGGGGGGGGGGGGDFGGGGGGGGGGGGGGGGGGGGEEGGGGGGGGGGGGGGGGGGGGGGGGGGGGGGGGGGGGGGGGGGGGGGGGGGGGGGGGGGGGGGGGGGGGGFFGGGGGFGFFG
@M03364:396:000000000-C9LGT:1:1101:8613:11287 1:N:0:10
ACTCCTACGGGAGGCAGCAGTGGGGAATATTGCACAATGGGGGAAACCCTGATGCAGCAACGCCGCGTGAGTGATGACGGCCTTCGGGTTGTAAAGCTCTGTCTTCAGGGACGATAATGACGGTGCCTGCGGAGGAAGCCACGGCTAACTACGTGCCAGCAGCCGCGGTCATACGTAGGTGGCGAGCGTTGTCCGGATTTACTGGGCGTAAAGGGAGCGTAGGCGGACTTTTAAGTGAGATGTGAAATACCCGGGCTCAACTTGGGTGCTGCATTTCAAACTGGAAGTCTAG
+
GGGGGGGGGGGGGGGGGGGGGGGGGGGGGGGGGGGGGGGGGGGGGGGGGGGGGGGGGGGGGGGGGGGGGGGGGGGGGGGGGGGGGGGGGGGGGGGGGGGGGGGGGGGGGGGGGGGG:FGFGFFF+@FC,:8@CF7CFGGGGGGGGGFGGGGGGGGGGGGGGGGGGDGGG*;CFGGGGGGGGGGGEGGGGGGGGGEEEEGGGGGGGGGGGGGGGGGGGGGGGGGGGGEGCEGGGGGGGGGGGGGGGFGGGGEFGGGGGGGGGFGGGGGGGGGGGGGFFFGGFFGGGGGFGFFG
@M03364:396:000000000-C9LGT:1:1101:24385:11288 1:N:0:10
ACTCCTACGGGAGGCAGCAGTGGGGAATCTTCCGCAATGGACGAAAGTCTGACGGAGCAACGCCGCGTGAACGATGACGGCCTTCGGGTTGTAAAGTTCTGTTATACGGGACGAATGGCGTAGCGGTCACTCCCCGTTACGAGTGACGGTACCGTAAGAGAAAGCCACGGCTAACTACGTGCCAGCAGCCGCGGTAATACGTAGGTGGCAAGCGTTGTCCGGAATTATTGGGCGTAAAGGGCGCGCAGGCGGCGTCGTAAGTCGGTCTTAAAAGTGCGGGGCTTAACCCCGTGG
+
GGGGGGGGGGGGGGGGGGGGGGGGGGGGGGGGGGGGGGGGGGGGGGGFGGGGGGGGGGGGGGGGGGGGGGGGGGGGGGGGGGGGGGGGGGGGGGGGGGGGGGGGGGGGGGGGGGGG<FFC@3@:8@CE3,8,@FEGGGEFGGGDCFGGGGGGGFFGEGGGGGGGGGGGG=CFGGGGGGGGGGGGGGGGGGGGGGGGGGGGGGGGGGGGGGGGGGGGGGGGGGGGGGGGGGGGGGEGGGGGGGGGGGGGGGGGGGEEGGGGG9CGGDGC7CEFGGGGGGGGFFGFGGGFGFF>D3
@M03364:396:000000000-C9LGT:1:1101:21887:11305 1:N:0:10
ACTCCTACGGGAGGCAGCAGTGGGGAATCTTCCGCAATGGACGAAAGTCTGACGGAGCAACGCCGCGTGAACGATGACGGCCTTCGGGTTGTAAAGTTCTGTTATACGGGACGAATGGCGTAGCGGTCAATCCCCGTTACGAGTGACGGTACCGTAAGAGAAAGCCACGGCTAACTACGTGCCAGCAGCCGCGGTAATACGTAGGTGGCAAGCGTTGTCCGGAATTATTGGGCGTAAAGGGCGCGCAGGCGGCGTCGTAAGTCGGTCTTAAAAGTGCGGGGCTTAACCCCGTGG
+
GGGGGGGGGGGGGGGGGGGGGGGGGGGGGGGGGGGGGGGGGGGGGGGGGGGGGGGGGGGGGGGGGGGGGGGGGGGGGGGGGGGGGGGGGGGGGGGGGGGGGGGGGGGGGGGGGGGG?FFFF+@B+@FG@,8,:@FFGGGGGGGGGFFGGGGGGGGGGGGGGGGGGGGGG<EGGGGGGGGGGGGGGGGGGGGGGGGEGGGGGGGGGGGGGGGGGGGGGGGGGGEEFGGGGGGFGGCEEGGGGGGGGGGGGGGEEGGCGGGGGEFGEGGGGGGFGGGGGGGGFFCGGGGFGFE<D3
@M03364:396:000000000-C9LGT:1:1101:9567:11306 1:N:0:10
ACTCCTACGGGAGGCAGCAGTGGGGAATCTTCCGCAATGGACGAAAGTCTGACGGAGCAACGCCGCGTGAACGATGACGGCCTTCGGGTTGTAAAGTTCTGTTATACGGGACGAATGGCGCAACGGTCAATCCCCGTTGCGAGTGACGGTACCGTAAGAGAAAGCCACGGCTAACTACGTGCCAGCAGCCGCGGTAATACGTAGGTGGCAAGCGTTGTCCGGAATTATTGGGCGTAAAGGGCGCGCAGGCGGCGTCGTAAGTCGGTCTTAAAAGTGCGGGGCTTAACCCCGTGG
+
[truncated: 45,118,110 more chars]
