# Supplementary material for: Characterization of the bacterial microbiota composition and evolution at different intestinal tract in wild pigs (Sus scrofa ussuricus)
Source: PeerJ. 2020 May 26;8:e9124. doi: 10.7717/peerj.9124 (PMC7258971; doi:10.7717/peerj.9124)
Supplement: Supplemental Information 16 [file peerj-08-9124-s025.gz › D19AH655-Y7IL3_R2.fq]

@M03364:396:000000000-C9LGT:1:1101:17091:1192 2:N:0:10
GGACTACTCGGGTTTCTAATCCTGTTCGCTCCCCATGCTTTCGCACCTCAGCGTCAGTATCTGCCCAGCAAGCCGCCTTCGCCACCGGTGTTCTTCCTAATATCTACGCATTTCACCGCTACACTAGGAATTCCGCTTGCCTCTTCAGTACTCAAGTCTTACAGTTTCAAATGCACGTCACCGGTTGAGCCGGTACCTTTCACATCTGACTTATAAAACCGCCTACGCGCCCCTTACGCCCAGTGATTCCGGCCAACGCTCGCCCCTTACGAATTACCGCGGCTGCAGGCACGTAGTCAGC
+
CCCCCGGFGGGGGGGGGGGGGGGGGGGGGGGGGGGGGGGGGGGGGGGGGGGGGGGGGFGGGGGGGGGGGG?FGGGGGGGFGGGGGGGGFGFGGGGGGGGGGGGGGGGGGGGGGGGGGGGGGGGGGGGGFFGGGG8FG=CEFGGDDGFCE@F7FDFD:@DFFFFGFGGGCGGCFFEGGFGGGGG7EGF)6<FD>C5CCCCFGEGFGFFEFGFG4:2*:CGG=DF@24>865:((6:8@@GGE@(.16))9FC;(29:7(1-4(*4>C9805((,(-45@-,41211((4(,(448..0*.09
@M03364:396:000000000-C9LGT:1:1101:11417:1194 2:N:0:10
GGACTACCAGGGTTTCTAATCCCGTTTGCTCCCCTGGCTTTCGCGCCTCAGCGTCAGTTGTCGTCCAGAAAGCCGCTTTCGCCACTGGTGTTCCTCCTAATATCTACGCATTTCACCGCTACACTAGGAATTCCGCTTTCCTCTCCGATACTCTAGCATCGCAGTTTCGGTCCCCTCACGGGGTTAAGCCCCGCACTTTTAAGACCGACTTACGGCGCCGCCTGCCCGCCCTTTACGCCCAATAATTCCGTACAACGCTGGCCACCTCAGTATTACCGCGGCTGCCGGCACGTCGTTAGCC
+
CCCCCGGGFGGGGFGGGGGGGGGGGGGGGGGGGGGGGGGGGGGGGGGGGGGGGGGGGGGGFGGGGGGGFGGGGGGG7FFGGGGGGGGGDGGGGGGGGGGGGGGGGGGGGGGGFGGGGGGGGGGGE8DFFGGGGGGGGCFGGGFFGGGCG>FFEFGFGDFF+=0?GFCFEGGEBF5+CCG6@>G5BE,1;?EDCG>C<FGG97?8CAB(()/4.2*(2(C54D:?(*,7432(3:<)-(?E88()7)6)@<*4:04,.1(((4A2CFC((())).)).*--1>,9(0((4,4?3(47>)(:<
@M03364:396:000000000-C9LGT:1:1101:22841:1255 2:N:0:10
GGACTACTGGGGTATCTAATCCTGTTTGCTCCCCACGCTTTCGCGCCTCAGTGTCAGTTACAGACCAGGAAGCCGCCTTCGCCACTGGTGTTCCTCCATATCTCTACGCATTTCACCGCTACACATGGAATTCCACTTCCCTCTTCTGCACTCAAGTCGACCAGTTTCCAATGACCCTCCACGGTTAAGCCGTGGGCTTTCACATCAGACTTAATCAACCACCTGCGCGCCCTTTACGCCCAATAATTCCGGATAACGCCGGCCACCTACGTATTACCGCGGCGGCTTGCACGTAGTTCGC
+
CCCCCGGGGGGGGGGGGGGGGGGGGGGGGGGGGGGGGGGGGGGGGGGGGGGGGGGGGGGGGGGGGGGGGGGGGGGGGDFGGGGGGGGGFGGGGGGGGGGGGGGGGGGGGGGGGFGGGGGGGGGGGGGGGGGGGGGGGADGGGGFFGGCFFGFFD6@AEEEGGEG:EGGGGGGFCEGGFGG8DD7FE@8FFFDCGGC>FFGGFGFCAAEEC3F*B2:CBGGFGFF@8:D>G(6>@EC<0ECG073=35<FGD@<?0<F:0((-:9CFF<0((.,<346944(4((4(((-4)4:41)8*)19
@M03364:396:000000000-C9LGT:1:1101:11086:1328 2:N:0:10
GGACTACCCGGGTATCTAATCCTGTTTGCTCCCCACACTTTCGTACCTCAGTGTCAGTTACTGTCCAGAAAGCCGCCTTCGCCACTGGTGTTCCTCCTAATATCTACGCATTTCACCGCTACACTAGGAATTCCGCTTTCCTCTCCAGCACTCAAGTCGTCCAGTTCATAAGGCGAACAATGGTTAAGCCTTTGCCTTAAACCCTATGCTTAAACAACCACCTACGTACTCTTTACGCCCAATAATTCCGGATAACGCTCGCCCCCTACGTATTACCGCGGCTGCTGGCCCGTAGTTCGCC
+
CCCCCGGGCGGGGDFGGGFGGGGGGGGGGGGGGGGGGGGGGGGGFGGGGGGGGGGGGGGGGGGFGGGGGGEGGGDGGGGGGGGGGGGGGGGGGGGGGGGGGGGGGGGGGGGGGGGGGGGGGGGGCEGGGFGGGGGGGEGGGFGBGGGFGFGFGFGFFGGGGGFGGGGGGGGGFGFGDE6E?FD@EE@>FE@8DFCFGGGFC>E@DF5:CFEG91<>FDGC=DB2>>42:2>CC<CEDFGE<6=3=C)5AF/(/7EEA9(310=:DGD<??37<(444*---4(3:7:?B(,(-,,74/(19
@M03364:396:000000000-C9LGT:1:1101:9373:1344 2:N:0:10
GGACTACTGGGGTATCTAATCCTGTTCGCTCCCCACGCTTTCGAGCCTCAGTGTCAGTTACAGTCCAGAAGGCCGCCTTCGCCACTGGTGTTCCTCCTAATATCTACGCATTTCACCGCTACACTAGGAATTCCGCTATCCTCTCCTGCACTCCAGAAAAGCAGTTTCAATCCCATCACGCGGTTGAGCCCCGCACTTTTAAGACTGACTTGCTTTCCCACCTGCGCTCCCTTTCCGCCCAATACTTCCGTACACCGCTCCCCCCCTCCGTATTCCCCCGGCTGCTGGCACGTAGTTCGCC
+
CCCCCGGGFDEFGCCFGGGGGFG9EFFCCFGFGGGGCEGGFGF8AFGCFGFGEFGGG@FFGGGGGGGGDD8@EFGGGEFFFGGGGGGFFFG>EFGEDFEGFGGGCFF7FEGGEGFGFE=DGGGGE@FFGG8FGG?EC466ADFFGFG8D?:83)=DEDG?FF6DFFCDFF9FBDD@F58=,3=8+3@8;>*<CC87;DBD?6;8;AA=EF8,98,04>1,(::E5*()(26@EF)7,65<*6=)677;1C9(4:-:020((-*(9E)((-((,().2*-((-((-)3(4()431.7=9()1
@M03364:396:000000000-C9LGT:1:1101:17380:1349 2:N:0:10
GGACTACCGGGGTTTCTAATCCTGTTCGCTCCCCACGCTTTCGCTCCTCAGCGTCAGTGACGGCCCAGAGACCTGCCTTCGCCATCGGTGTTCTTCCCGATATCTACACATTCCACCGTTACACCGGGAATTCCAGCCTCCCCTGCCGCACTCAAGCCCGCCCGTACCCGGCGCAGACCCACCGTTAAGCCATGGGCTTTCACACCGGACGCGACGAACCGCCTACGAGCCCTTTACGCCCAATGATTCCGGACAACGCTTGCACCCTACGTCTTACCGCCGCCGCTGGCCAGTCGTTACC
+
CCCCCGGGGGGGGGGGGGGFGGGGGGGGGGGGGGGGGGGGGGGGFGGGGGFGGGGGFFEGGFEFGGGGDGGGGFGGGGGGGGGGFGGGFFGGGGGGGFEGGGGGGFGGGGGGGGEGGEEDEGGGGDGEEFGGGGG9DFFGGGGF?CFCEBGFC@DFGGGGGGFGFGGGGD>EDGFG5AGG*=D:EG=3FF+*2=EFFFGGGFGFGFD1(99G>)/,9(?EFGFF6A()-9>F0:045:GGGFF70:567F90(7-(07;(4:A)0;D?1?24.3?BAA(4(-((-((3(32(())00.(*:
@M03364:396:000000000-C9LGT:1:1101:18311:1378 2:N:0:10
GGACTACCGGGGTTTCTAAACCTGTTTGCTCCCCGCACCTTCGTGCCTCAGTGTCAGTACATGCCCAGGCGTCCGCCTTCGCCACCGGTGTTCTTCCAGATATCTACAGATTTCACCCCTACACCTGGAATTCCGACTCCCCCTGCTGTACTCAAGCCAGACAGTTTCCAGCGCACCCCGGCGTTGAGCCCCGCACTTTAACGCCAGACTTGTCTGGCCCCCTTCTCACCCCTTTCGCCCCACTATTCCCACCACCGCTCGGCCCCCCCCGCATATCCCGGCAGGCTGCACGCTATTAACC
+
CCCCCGGGEGGGGGGGFEF9FFGGGGGFGGGGGGDFCFGGGGGFGGGGGC<FEFFGGFFCFCGGGGGFFFCGGGGGGGGFGGGGGGGG@FGGGGGDGGGGGGGGFGGG,E?FFGFGGFGGFGGGGCFFDFGGGGF+@+6DFGG>0DD=E9FEDDGFGGGGGGFGGFGGGGGFDCA04*@14*351::3/3AD5C4:7?C<C>*1<55(1*69/=+1;3=*(9-(.+-*-9:,47))(-*2*-(.))).9*2(,((()((-((249E)(-(-(((-).2)(,,((-(,.((.((((.**)*2
@M03364:396:000000000-C9LGT:1:1101:16193:1382 2:N:0:10
GGACTACTCGGGTTTCTAATCCTGTTTGCTCCCCACGCTTTCGCACCTCAGCGTCAGTAATGGTCCAGTGAGCCGCCTTCGCCACTGGTGTTCCTCCGAATATCTACGAATTTCACCTCTACACTCGGAATTCCACTCACCTCTACCATACTCAAGACTTCCAGTATCAAAGGCAGTTCCGGGGTTGAGCCCCGGGATTTCACCCCTGACTTAACAGTCCGCCTACGTGCGCTTTACGCCCAGTAAATCCGAACAACGCTAGCCCCCTTCGTATTACCGCGGCTGCTGGCCCGAATTTAGC
+
CCCCCGGGGGGGGGGGGGGGGGGGGGGGGGGGGGGGGGGGGGGGGGGGGGGGGGGGGFGGGGGGGGGGGGGGGGGGGGGGGGGGGGGGFGGGGGGGGGGGGGGGGGGGEGGGGGGGGFGGGGGGGGGGGGGGGGGGGFFGGGGFGGG@EDGFGFCDADFGGGFGGGGGGGGGFGFGGFGGGED@ECC@F@EFGGGGGGGGG?DEC@FD3CEGF6,0;CGGDGFFFFDF@GBF6<@FF@GGGF;E+9.6@DC6:9(4FBFF?187DGD>4<3:1,4.6230(4;92:020:167(()0*.2:
@M03364:396:000000000-C9LGT:1:1101:17999:1432 2:N:0:10
GGACTACTAGGGTTTCTAATCCTGTTCGCTCCCCACGCTTTCGCTCCTCAGCGTCAGTAACGGCCCAGAGACCTGCCTTCGCCATCGGTGTTCTTCCCGATATCTACACATTCCACCGCTACACCGGGCATTCCACTCTCCCCTCCCGCACTCCAGCCCGCCCGTACCCGGCGCAGATCCACCGTTAGGCGGTGGACTTTCACACCGGACGCGACGAACCGCCTACGACCCCTTTACGCCCAATAAATCCGGATAACCCTCGCACCCTACGTACGCCCCGGGCTGCTGGCCCGTATTAAGC
+
CCCCCGGG9FFGGGGGGGGGGGGFGGGGCCGGGGGGGGGGGGG@FGGGGGGGGGGGGGC<CF:@FGCFC9,@DFFGGGGGGGBFG<CG=FGGGGFGGCFGGGGGGGDAFEGGCFFFGG+=EGGGGECG7FFGGG:,,A?F=0@6+8C=EDGFD5CA,3@9CGBGGE9E:7*>@G(9:*>F?:C*=C@;)8*))//=4CGGG)C6F)<,49;*(7:()-C:6D>0,82)(13,3:)5)4?CG?1().-)9CD(((-67(.(((*(9C<((4::D(((48(,((-1,()5(((-446)<*.*2
@M03364:396:000000000-C9LGT:1:1101:15345:1458 2:N:0:10
GGACTACAGGGGTTTCTAAGCCTGTTTGCTCCCCACGCTTTCGTGCCTGAGCGTCAGTTATGTCCCAGGAGGCTGCCTTCGCCATCGGTGTTCTTCCACATATCTACGCATTGCACTGCTACACGTGGAATTCCACCTCCCTCTGACACACTCTAGTCGAGCAGTCACATATGCAGTTCCCGAGTTAAGCTCGGGGATTTCACACCTGTCTTACTCAACCGCCTGCGCGCCCTTTACGCCCAGTAATTCCGGTTAACGCTCGTACCCTACGTATTACCGCGGCTGCTGGCACGTTGTAAGC
+
CBBCCGDFGGGGCFEGGGG,BFE@FGGGGFCGGGGGGGEGFGDF@CG;F<EFGGGC@CFEGCG<EAFEDECDC8EFFGG,?FCFEGEE,FFGGGGGGGFGGGGG,EE<@8CF,5DFEED88FEC74A=?FCFGGC5D,+<CCB9D>;8=DC)81=9=3=+BE5=F8@EGCACDF>+@?E8=++8DCFCA9,=CE:95*8@F@DC*:*)1;6@AFC*+0DF=DBF9F=4(7,333=;C?E<F(/;+)1<6CC(,40271>(32*-9EG?:?:??>:)6<817>114:?)3(,523.)0*)**
@M03364:396:000000000-C9LGT:1:1101:20819:1463 2:N:0:10
GGACTACCGGGGTTTCTAATCCTGTTCGCTCCCCACGCTTTCGCTCCTCAGCGTCAGTGACGGCCCAGAGACCTGCCTTCGCCATCGGTGTTCTTCCCGATATCTACACATTCCACCGTTACACCGGGAATTCCAGCCTCCCCTGCCGCACTCACGCCCGCCCGTACCCGGCGCAGACCCACCGTTAAGCGATGGGCTTTCACACCGGCCGCGCCGAACCGCCTACGAGCCCTTTCCGCCCACTGATTCCTGGCCACGCCTGCACCCTCACATGTACCGCCGCTACATGCACGGCACACGC
+
@BCA@E@F@FBFFCBCEF9BF@9,CCE,7@FEGEFGGGGGFFGEFGDAFA,9@CCF,6,C@FB7@FCG@<,B<F<FEFG,AFGGFFEGBFGGGGGGGGEGEFGG;EF9FGFCFGGGG7E8EGFGGGGGFGGGGGG,=@8FFDCFGGGGGFF5,:+:FDEEEFBGGDGGGG5EFG2DDFFG=ED*=CG?C<*7DCCFF6C694<9G)7(,11E(0/,),/C>G9:?C<5:C>:(,)).(2;EB(473).*2:4((((7(4(4(2,>F/(21()))-)6+(((-(((().50,)-(()))(/)
@M03364:396:000000000-C9LGT:1:1101:22734:1470 2:N:0:10
GGACTACACGGGTATCTAATCCTGTTTGCTCCCCACGCTTTCGTGCCTGAGCGTCAGTTATGTCCCAGGAGGCTGCCTTCGCCATCGGTGTTCTTCCACATATCTACGCATTTCACTGCTACACGTGGAATTCCACCTCCCTCTGACACACTCTAGTCGAGCAGTCACATATGCCATTCCCGAGTTAAGCTCGGGGATTTCACATCTGTCTTACTCAACCGCCTGCGCACCCTTTACGCCCAGTAATTCCGATTAACGCTCGCACCCTACGTATTACCGCGGCCGCTGGCCCGTCTTTCGC
+
CCCCCGGGGGGGGCGGGGGGGGGFGGGGGGGGGGGGGGGGGGGGGGGGGGGGGGGGFFGFFGGGGGGGGGGGGGGGGGGDGGGGGGGGFGGGGGGGGGGGGGGGGGGGGGGGGGGGGGGGGGGGGGGGGGGGGGGGGACGGGGFGGFFGFGD,9+==FCGEGFGGGGGGFGGFAEGGFGGGGGCFGGFFF32=CE5*>DFGEGFDFFF7FEF44,1=5CGFGFDB5>>9:30(34>FFGGGD?465CFFG*182;3F0>?<FC9DGG?FB3:.67)604(-(-(-44(4?1029())*)99
@M03364:396:000000000-C9LGT:1:1101:8223:1494 2:N:0:10
GGACTACTAGGGTATCTAATCCTGTTTGCTCCCCACGCTTTCGGGACTGAGCGTCAGTTGCGGACCAGACCGTCGCCTTCGCCACTGGTGTTCCTCCATATATCTACGCATTTCACCGCTACACATGGAATTCCACGATCCTCTTCCGCACTCCAGTGATCCGGTTTCCGGGGCTTCCCGAAGTTTAGCCTCGGGCTTTCACCTCCAGACCTGTATCACCGCCGGCTCCCTCTTTACGCCCAATGATTCCGGATAACGCGCGCCCCCTACGTCTTCCCGCGGCGGCTGCCACGTATTTGGC
+
CCCCCGGGCGGGFGGGGGGGGGG,FFFGGGGGGGGCEGEGGGGCGGGFEFGGGGGGG,CEFGGCFGGGGGGGGGGGGGGGGGGGGGGG?FGGGFGGGGGGG9DGGGGGGGGGGGGGGGGDEFGG9EFEGGGGGG;EC+=FG8DDGGGGGFGAGFFF@D,@EGFGGG6EEGGBAE)*=AGD>*;>EF,:=,,09EGGGGGCE<C=GF)5<F761+55:5F?3D(((1(0,93?:9<<>(=EGF42)64)=C<1:?046:6(,1?;)?D0(481,(4))2(4>>03-4;;(,..(-(*0*)29
@M03364:396:000000000-C9LGT:1:1101:9003:1584 2:N:0:10
GGACTACACGGGTTTCTAATCCTGTTCGATACCCGCACTTTCGAGCATGAGCGTCAGTTGCGCTCCCGTCAGCTGCCTTCGCAATCGGAGTTCTTCGCCATATCTAAGCATTTCACCGCTACACGGCAAATTCCGCCAACGTTGTGCGTACTCTAGTCAGCCAGTTCGCGCTGCAATTCAGACGTTGGGCGCCTACATTTCACAACACGCTTAACAGACGGCCTGCGCTCCCTTTAAACCCAATCAATCCGGATACCGCCCGGACCTTCCGTATTACCGCCGCTGCTGGCACGGCATCAGC
+
CCCCCGGGGGGGGGGGGGGGGGGGGGGGGGGGGGGGGGGGGGGGGGGGGGGGGEGGGGGGGGGDEGGGGGGGGGGGGGGGGGGGGGGGB>CDGGDGGGGGGCGGGGEGGGGGGGFEGGGGGGGGGED7CFGGDGGGG+CFFFCDCEGCB@EFFEGF=FCFGGFGFFFGGDGGFGFGGFGGGCFGGGFBD7?8CG*=CEFGGFGFFDFD<36E;AGCG187(99@0;1>(/2<0<?925FGG662053-@C19?FF)/16>B0809EC4(4(.480<:9,,(-79>67)(4.24(,))))*0
@M03364:396:000000000-C9LGT:1:1101:21626:1631 2:N:0:10
GGACTACTGGGGTTTCTAATCCCGTTTGCTCCCCTGGCTTTCGCGCCTCAGCGTCAGTTGTCGTCCAGAAAGCCGCTTTCGCCACTGGTGTTCCTCCTAATATCTACGCATTTCACCGCTACACTAGGAATTCCGCTTTCCTCTCCGATACTCTAGCATCGCAGTTTCGGTCCCCTCACGGGGTTACGCCCCGCACTTTTAAGACCGACTTACGACGCCGCCTGCTCGCCCTTTAAGCCCAATATTTCCGAACAACGCTTGCCCCCTACGCTTTAACCCGGCTGCTAGCCCGTTGTTCACC
+
CCCCCGGGFGGGGGGGGGGGGGA;FGGGGGGGGGGGGGGGGGGGGGF@FGGGGGGGGDFGGGGGGGGGGGGGGGGGGCFGGGGGGGGGGGGGGGGGGGGGGEFDGGF7BEG>EFGGGGEDEFG@F8FFFFGGGGGEG?DGFGF7DFGG8@E9FE8F,,=DCFBGCDFGGGGEFGFFGFGGEEC@EG,7A*@C<CCEDGGGC=FEGFF96<1+/)*(/:GG97:(33).,14,1:9)49<A*-()*.6)*1*499??@((,4(+.1?3<B0((-:>).+((-((((,)).103-(,))*.*2
@M03364:396:000000000-C9LGT:1:1101:22494:1653 2:N:0:10
GGACTACTGGGGTTTCTAATCCTGTTTGCTCCCCACGCTTTCGAGCCTCAGCGTCAGTCATCGTCCAGCAAGCCGCCTTCGCCGCTGGTGTTCTTCCTAATATCTACGCATTTCACCGCTACACTAGGAATTCCACTTACCTCTCCGATACTCTAGTCCTACAGTTTCAAATGCAACCCCGGAGTTGAGCCCCGGGCTTTCACATCTGACTTATCTGACCGCCTGCGCTCCCTTTACACCCAGTCATTCCGGATAACGCTTGCACCCTACGTATTCCCGCGGCTGACGGCACTTCTTTAGC
+
CCCCCGGGEFFGGGGGGGGGGGGGGGGGGGGGGGGGGGGGGGGFGGGGFGFGGGGGFFFGGGGGGGGGFGGGGGGGGGGGGGGCGGGGGGGGGGGGGGGGGGGGDGGGGGGGGGGFGGGGGGFGGCFGGGFGGGGGGF+CEDF?GGG6@@GEE7FFDFGGGGFGGGGEGGGGFFE?CFGGGG*3BG,>A:FFGGGD*BFGGCGFFFA8CGEGC+5*+*>C>D>@?8(:(:98@@=CEFGFGF:5*.).9761-(-6@?>:838)>C544:((5.(6233266>0(((4(42(())0966*2
@M03364:396:000000000-C9LGT:1:1101:22842:1681 2:N:0:10
GGACTACCCGGGTTTCTAATCCTGTTCGATACCCACGCTTTCGTGCATCAGTGTCAGTCACGGCCTGGCAGGCTGCCTTCGCGATCGGTGTTCTGCGTGATATCTATGCATTTCACCGCTACACCACGCATTCCGCCTGCCCCTTACGTACTCAAGCCCCCCAGTTTCAACGGCAGTTCAATGGTTGAGCCACTGCCTTTCACCGCTGACTTAAGGGGCCGCCTACGCATCCTTTCAACCCAATGAATCCGGATAACGCTCGCCCCCCACTTCTTCCCGCCGCTGCTGGCACGGCTGTCGC
+
CCCCCGFGFGGGGGEFGG9FFGGFFFFGFF86FGGFEGGGGGGFGGGGGGGGGGGGGAEFGGGCGDGFCCFGGGFGDEFDFG7C7=FG,BBFFGDGGGD7FFFF8E,EBE9EDC=FGECCGFDFGDCCGEGCEFF783+D=?@*68@3DDG5C9=F,@DCGC>DFF=D,BFCBC9DF6DC,2=,DF*);8<*9,>,9<BFGECECDB((;7+9++.;1*1(1,6<6(04/7:3.:<))<6E::<6<249F33:1()1--(462(/*/,,((..69).24((-31>0))((()-4-8)),1*
@M03364:396:000000000-C9LGT:1:1101:16196:1694 2:N:0:10
GGACTACAAGGGTATCTAATCCTGTTTGCTCCCCACGCTTTCGTGCCTGAGCGTCAGTTATGTCCCAGGAGGCTGCCTTCGCCATCGGTGTTCTTCCACATATCTACGCATTTCACTGCTACACGTGGAATTCCACCTCCCTCTGACACACTCTAGTCGAGCAGTCACATATGCCATTCCCGAGTTAAGCTCGGGGATTTCACATCTGTCTTACTCAACCGCCTGCGCACCCTTTACGCCCAGTAATTCCGATTACCGCTCGCACCCTACGTATTTCCGCGGCTGCCGGCACCTAGTTAGC
+
CCCCCGGGGGGGGGGGGGGGGGGGGGGGGGGGGGGGGGGGGGGGGGGGGGGGGGGGGGGGGGGGGGGGGGGGGGGGFGGCGGGGGGGGCFGGGGGGGGGGGGGGGFGGGGGGGGGGGGGGGGGGGGGCFGGGGGGGG?DGGGG6DEF=DDGDFB9DFGGGCGFGGGAFGGDGBFBGGFGGG8C>DEFFFFAFGGGGGGF<<CG@FFB@*?AFCB7ACECC9DA((,56(82>9(5<E<GGG;;@A?C58C*,,8;36?>>>9EFGGD?7:87,6:)6<<?>0>BB((((-31(,(*9*)22
@M03364:396:000000000-C9LGT:1:1101:14566:1711 2:N:0:10
GGACTACTAGGGTATCTAATCCTGTTCGATACCCGCACTTTCGAGCATGAGCGTCAGTTACGCTCCCGTCAGCTGCCTTCGCAATCGGAGTTCTTCGCCATATCTACGCATTTCACCGCTACACGGCAAATTCCGCCCACGTCGTGCGTACTCACGTCAGCCAGTTCGCGCTGCAGTGCAGGCCGTGCGCGCCTACATTTCACAACACACTTACTCCACGGCCTACGCTCCCTTTCAACCCAATTAATCCTGATAACGCCCGTACCTTCCGTATTGCCGCGGCTCATGGCCTGGATCCCGC
+
8ACCCGGGG<@EGFGGGG<FFGG6CEFGG<FFGGGGGGGGGGGGGGGG@FFGGGGGCFFGGGGGGGGEGGEFGGGGGGGGDFCEGGDG7FGGGFFFGGGGGGGGGG,AFEGGGGGGGGGGGGGGCEEG+=ECFFDFG+=FCFG*+8@6@:C=DE=:@D66BGFFCFG>E5CC5FF4C*DCCCC**=1(/1*2:7EGGGGFGFG34;FD(>@GFF7>F3*2(1938;(7(14:7)4)).AFG0:(*.-4@F>5)-.)96969;2-7E79:<()(.,)6:(2,410())...2)(((*0).CC
@M03364:396:000000000-C9LGT:1:1101:7955:1711 2:N:0:10
GGACTACTGGGGTTTCTAATCCTGTTTGCTCCCCACGCTTTCGTGCCTGAGCGTCAGTTATGTCCCAGGAGGCTGCCTTCGCCATCGGTGTTCTTCCACATATCTACGCATTTCACTGCTACACGTGGAATTCCACCTCCCTCTTACACACTCTAGTCGAGCAGTCACATATGCCATTCCCGAGTTAAGCTTCGGGATTTCACATCTGTCTTCCTCTACCCCCTGCGCACCCTTTACGCCCAGTACTTCCGATTAACTCTCGCACCCTACGTATTGCCTCGGCTTCTGCCACCTCCTATCC
+
CCCCCGGFAAFG8FFGGCEGGGGGGGGGGGGGGGGG7FGFGGGGFGGFFGGGGFEGCFGCCFFDGGA<7D@CFCFCGGGGCGGGC?FEGDGFFFFCE,?FE,@FGFGGEGGF@EDFGEEF;FFF=44B=FGGF,,C@A+A?=B56EG,4;CBA=++7,4+@CB6>DEF,CFCCD5=EFCG8@8:DEF@A<,++4+4++,9<*@AGF>*3+;,*+7*+*5,)30:9,:8(:5:(8>8C(AF:8,6A>E?@F327@(6A3>?EDG1CED4(.(.)).).<),-,(,(,6))).8(4().*.*7
@M03364:396:000000000-C9LGT:1:1101:16617:1720 2:N:0:10
GGACTACTAGGGTTTCTAATCCTGTCTGCTCCCCACGCTTTCGTGCCTCAGTGTCAGTTGCAGTCCAGAAAGCCGCCTTCGCCGCTGGTGTTCCTCCTAATATCTACGCATTTCACCGCTACACTAGGAATTCCGCTTTCCCCTCCTGCACTCAAGTTATGCAGTTCGCAAGGCGAACAGTGGTTAAGCCACTGCCTTAAACCTCACGCTTACCTAACCACCTACGCACTCTTTACGCCCAATCATTCCGGAGAACCCTGGCCCCCTACGTATTACCCCCGCTGCTTGCCCGGAGTTAGCC
+
CCCCCGGGGGGGGGGGGGGGGGGGG<FGGGGGGGGGGGGGGGGGGGGGGGGGGGGGGGGGGGGGGGGGGGGGGGGGGGGGGGGGGGGG<FGGGGGGGGGGGGGGGGGGGGGGGGGGGGGGGGGGFFGGGGGGGGGGGGGGGGGFGGG=EDFFGDFFCDGCEGFGGGGGGGGEFG>G6@EGFFG>>C@=FG,ACGGGGGG,@:F7D6FFF?:9=*>8CFGE>C>3@;>)6)64;6?E66EGF;@(;5EEF*/((-44)-(((.;(9C51:(())()66+((491792-52(26((-75*)*2
@M03364:396:000000000-C9LGT:1:1101:11714:1740 2:N:0:10
GGACTACACGGGTTTCTAATCCTGTTTGCTCCCCACGCTTTCGTGCCTCAGTGTCAGTTACAGTCCAGAGAGCCGCCTTCGCAACTGGTGTTCCTCCTAATATCTACGCATTTCACCGCTACACTAGGAATTCCACTCTCCTCTCCTGCACTCAAGTTTCCCAGTTTCAAAGGCTTACTACGGTTTAGCCGTAGCCTTTCACCTCTGACTTAAGAAACCACCTACCCACCCTTTACGCCCAGTACTTCCGCATAACGCTAGCCCCCTACTGCTTTCCCCCGCTGCTCGCACGTTCTTCGCC
+
CCCCCGGGGGGGGGGGGGGGGGGGGGGGGGGGGGGGGGGGGGGGFGGGGGGGGGGGGGGFGGGGGGGGGGGGGGGGGGGGGGGGGGGGFGGGGGGGGGGGGGGGFFFGGGGGGGGGGDGGGGGGGGGGGGEGGGGFEFGGGGGFGGG?DDGFGFFDC@CFCFFGGGGGFGGGFGFG??E,@EDCE+,1=FCDGGGGGGG:2;DCGF5>=:E,>+309=FFBG@72,:;5?=-:E*89@GG<5;9+8@EFD*61<)(.((/./5,:E),3)444<2<<0((49,463),4(,,.((01*,9>
@M03364:396:000000000-C9LGT:1:1101:14680:1757 2:N:0:10
GGACTACTGGGGTTTCTAATCCCGTTCGCTCCCCTGGCTTTCGAGCCTCAGCGTCAGTTACAGTCCAGAAAGCCGCCTTCGCCACTGGTGTTCCTCCTAATATCTACGCATTTCACCGCTACACTAGGAATTCCGCTTTCCTCTCCTGCACTCAAGAATGATAGTTTCTATCCCCTCACGGGGTTGAGCCCCGCACTTTTAAGATAGACTTACCTTCCCCCCTGCCCTCCCTTTACGCCCCATAATTCCGTACAACCCCCCGCACCTCCGTCTTACCCCTGCGGCTGGCACGTAGTTCGCC
+
CCCCCGGGCGGGGGGGGGGGGGGGGGGGGCGGGGGGGGGGGGGGFGEGGGGGGGGGGFGGGGFGGGGGGGCFGGGGGGGFGGGGGGGGCFGGGGGGGGGGGGGGFFGGGGGGGGGGGGGGGGGGFGGGFGGFFGGDG?=FGGGFGGG?FFGFGFGF,=FG9FDGGGGGGGFFFG)+6*DFC@=3@>,);FCDDG:EDGGGC>>6F6?=:F?9BFGCGDC,-9:18*206D@3;=97(,:<*,6(/:46FF*((-)4)-(,((23CE51,48((-)).+,(4:(-474(,(.-42,.0*:7C
@M03364:396:000000000-C9LGT:1:1101:17460:1849 2:N:0:10
GGACTACAGGGGTTTCTAATCCTGTTCGCTCCCCACGCTTTCGCTCCTCAGCGTCAGTAACGGCCCAGAGACCTGCCTTCGCCATTGGTGTTCTTCCCGATATCTACACATTCCACCGTTACACCGGGAATTCCACTCTCCCCTACCGCACTCAAGCCCGCCCGTACCCGACGCGGATCCACCGTTGAGCCATGGACTTTCACACCGGACGCAACGAACCGCCTACGAGCCCTTTACGCCCAACAAATCCGGATCACGCTTGCACCCTACGTATTACCGCGGCGGCTGGCACGTCGTTCGC
+
CCCCCGGGGGGGGGGGGGGGGGGGGGGGGGGGGGGGGGFGGGGGGGGGGGGGGGGGGGFFACEEGGGGGFGGGCFGGGGGGGGGGFGGFGGGGGGGGFGGGGGGGGGFFGGGGGGFFE>CEGGGFCFGFGGGGGG,E>8FEDBFFD,+6<FAD)DD,@@EGGFGGCGEGG5C>E)9/:?6,,;<FE*66>94+=@+7CFGGCB?FF),,)(/():778EGBG94(2-0,>(4:?04>(;?>(,,72(6=63(44(8;:??F3/,*;71.88.)-4>>327(1((3(,46??B??B)75(9/
@M03364:396:000000000-C9LGT:1:1101:16185:1878 2:N:0:10
GGACTACAGGGGTATCTAATCCTATTGGCTCCCCACGCTTTCGTGCCTCAGCGTCAGTAACAGGCCAGACGGCCGCCTTCGCCACTGGTGTTCATCCATATATCTACGCATTTTACCGCTACACATGGAGTTCCACCCCCCTCTCCTTTCCTCCCGCCTGCCAGTTTCCAAAGCCTGTACCGGTTGAGCCGTTACCTTTCACTTCAGACTTAACTGGCCGCCTACCCAGCCTTTTCTCCCAATAAATCCGTTAAACGCCTGCCCCCTCAGCATGACCCGCGACGCTTGCCAGGTGTTCGCC
+
@<BCC<,;,@F7F@GGACG<EFF,,,,,,66CFGGEFG7@F<,;<@DEFFFEC:FF76EEFG,,CFF@,6+,66>C@FCB?:?:FFDE5<C,E,=@FE<F,C=F,4B+8B7F@FFGCE>8E:EGFE<,BB,AFA;FE+=:FG6*+@,,3=:*,10<3@E?:,02DAC9,,@,5<)*,4;C:87*5=,:A8*/*4*::6<=B4B*2880);5,98,**(*2(9;@@*,*(*(,)))1)90++4:265-6/)1)-()))--(((2.78)-(.))))),,2(((-(-4((-((),(..1.*4/9
@M03364:396:000000000-C9LGT:1:1101:18174:1945 2:N:0:10
GGACTACTGGGGTTTCTAATCCTGTTCGATACCCGCACTTTCGAGCATGAGCGTCAGTTGCGCTCCCGTCAGCTGCCTTCGCAATCGGAGTTCTTCGCCATATCTAAGCATTTCACCGCTACACGGCAAATTCCGCCCACGTTTTGCGTACTCTAGTCAGCCAGTTCGCGCTGCAATTCAGACGTTGGGCGCCTACTTTTCACAACACGCTTAACAGACGGCCTGCGCTCCCTTTACGCCCAATCAATCCCGATCACGCCCGGACCTTCCCTATTACCGCCGCGGCTGGCACGGCCTTTGC
+
CCCCCGGFF@FGGGGFGAEFGFFDEA<,@E,@@E+CGGG8@EEF,B:?CECEEFC@:FF9F@7BFEDEGCC@E,?@EEA<7BF:FGGG7FFGGGED,@?FGDGFG=,CEGGGFFFFA+4@EF,=+46@FFEEGGFF6+6@6=>*+,@CE?FDDEDF=<,<,>:CFC:>:E*@@CC773,5,2A:DE853C*1/A8E*6BECEGF=DFD/51:(;@?*,=/(87:<*4>9D(43646)(1::(,.05).9C*289(,71?036*(18*.42(.-4<26<(,(36(-(4(11(5:1())0)22
@M03364:396:000000000-C9LGT:1:1101:11905:1968 2:N:0:10
GGACTACAAGGGTTTCTAATCCCGTTTGCTCCCCTGGCTTTCGCGCCTCAGCGTCAGTTGTCGTCCAGAAAGCCGCTTTCGCCACTGGTGTTCCTCCTAATATCTACGCATTTCACCGCTACACTAGGAATTCCGCTTTCCTCTCCGATACTTGAGCATCGCAGTTTCGGTCCCCCCACGGGGTTACGCCCCGCACTTTTAAGACCGACTTACCACGCCGCCTGCGCCCCCTTTACGCCCCATAATTCCCAACATCGCTTGCCACCTACTGTTGTCCCCCGCTGCTTGCCCGTGTTTCTCC
+
CCCCCGGGGGGGGGGGGGGGGBFFGGGGGGGGGGGGGGGGGGGGGGGGGGCFGGGG7CFCFGGFGGGGCFFCFFGGCFGGFGGGGGGG,,CFGGGGGGGGGGGGCFFDBEGGGGGGGGGGEGGGAEFFCFFGGGGDE@DFGF;DFGG+39FD,*+;:EGGGC?8CBFG=EEE5><+4*@C9CDE5*8:5>:CGG5CGGG+:.+);A).,9;AA)>48(A76C?04*,)4C12,8)64:G*/(((0.:4?**,41())-,4((0-98*(.),))-().<((,(,(4)6)(.)44((.89)0:
@M03364:396:000000000-C9LGT:1:1101:20406:2009 2:N:0:10
GGACTACTGGGGTATCTAATCCTGTTTGCTCCCCACGCTTTCGAGCCTCAGCGTCAGTTACAGTCCAGAGAATCGCCTTCGCCACTGGTGTTCTTCCTAATCTCTACGCATTTCACCGCTACACTAGGAATTCCATTCTCCTCTCCTGCACTCTAGACTTCCAGTTTGGAATGCAGCACCCAGGTTAAGCCCGGGTATTTCACATCCCACTTAAAAATCCGCCTACGCTCCCTTTACGCCCAGTAAATCCGGACAACGCTTGCCACCTACGTATTACCGCGGCTGCTGGCACGTACTTAGC
+
CCCCCGGGGGGGGGGGGGGGGGGGGGGGGGGGGGGGGGGGGGGDFGGGGGGGGGGGGEFGGGGGGGGGGGGCFGGGGGGGGGGGGGGGFGGGGGGGGGGGGGGGGGGGGGGGGGGGGGGGGGGGG8FGGGGGGGGGGGGGGGGFGGGFGFGEFD=9AEFGGGFFGGGGGGFFFGFGGFGGGFGEGF<>FFDFGGGGGGGGGEGCCFF@);CF7131;=FFAGFFFDAF>DFFFFF=EFGEGDF;679<FGDFFF1;A@F@F?C;+AFB::1<?)5)6+4939>6(1)4>?(5:4:).*)2C
@M03364:396:000000000-C9LGT:1:1101:15118:2019 2:N:0:10
GGACTACTCGGGTATCTAATCCTGTTTGCTCCCCACGCTTTCGAGCATCAGCGTCAGGTATCGTCCAGCATGCCGCCTTCGCCACTGGTGTTCCTCCTGATATCTACGCATTTCACCGCTACACCAGGAATTCCACATGCCCCTCCGACACTCCAGTCCTGCAGTTTCCAAAGCAATCCCAGGGTTAAGCCCAGGGTTTTCACTTCAGACTTGTCAGACCGCCTACGCTCCCTTTACACCCAGTAAATCCGGATCACGCTTGCTCCATACGTATTCCCGCGGCTGCTTGCCCGTCTTAAGC
+
CCCCCGGGGGGGGGGGGGGGGGGFGFGGGGFGGGGGGGGGGGGGGGGCGGCD@FFGD,CFGGGGGGGFGDFFGGGGGGGGFGGGGGGGGGGGGGGGGGGFGGGFGFGEFEGGGFGGGGEGGGFFGFGFGGGGGGGGGGGGFF@DGGG+B9F5=)+;CDGGFGFDFGDGGGFGF:5?GFGGF6FGGG<:B:3CFGGGDCCGGFGEFF6*/;>FFF7/=6D?>C2226(435:4=@@9>??CFF;@@?9<FF)62((4@?FFBB@);F9-)444).4)<C02>;6(1(.).(()-3,07*-2:
@M03364:396:000000000-C9LGT:1:1101:10761:2033 2:N:0:10
GGACTACAGGGGTATCTAATCCCGTTCGCTCCCCTGGCTTTCGAGCCTCAGCGTCAGTTACAGTCCAGAAAGCCGCCTTCGCCACTGGTGTTCCTCCTAATATCTACGCATTTCACCGCTACACTAGGAATTCCGCTTTCCTCTCCTACACGCAAGCATGATAGTTTCTATCCCCTCACGGGGTTGCGCCCCGCACTTTTAAGATAGACTTACCTTCCCGCCTGCGCTCCCTTTACGCCCAATAATTCCGGCCAACGCTCGCCACCTACGTATTACCGCCGCCGCTTGCACGTAGATCTCC
+
CCCCCGGGEGGGGGGGFG@,EFD;FFGDGGFFGGGFDGGGGGGGFGGGGGCEGFGGFCFFGGFGGGGGGGDGGGGGGGGGGGGGGGGG<FGGGGGGGGGGGGGFCF<FGGGGFAEFGDGGG:FGGGGGAFGEGGFG8:?A:EF9DE9,@?D@+:=5+@FGGGFGGGGFCFC,;85=EFGCC+75*@,:@C89D5*:C6C?F3B*1198=77C*)>.C1CE052(61.24D15))943:?8*4(4B<AB69)-(4(357(479*4CGD08<<3)(64924(49(49081852:?04)9*)2>
@M03364:396:000000000-C9LGT:1:1101:19358:2058 2:N:0:10
GGACTACTGGGGTATCTAATCCTGTTTGCTCCCCACGCTTTCGAGCCTCAGCGTCAGTTACAGTCCAGAGAAGCGCCTTCACCACTGGTGTTCTTCCTAATCTCTACGCATTTCACCGCTACACTAGGAATTCCCTTCTCCTCTCCTGCACTCTAGACTTCCAGTTTGAAATGCAGCACTCAGGTTAAGCCCGAGTATTTCACATCTCACTTAAAAATCCGCCTACGCTCCCTTTACGCCCAGTAAATCCGGACAACGCTCGCCACCTACGTATTACCGCGGCTGCTGGCACGTCGTCAGC
+
CCCCCGGGGGGGGGGGGGGDGGGGGGGGGGGGGGGGGGGGFGGGGGGDGGGGGGGGGGGGGGGGGGGGFGGGGGGGGEGGGGGGGGGGFGGGGGGGGGGGGGGGGGGGGGCCCFGGGGGGGGGGGGGGGGGGGGGFGGGGGFFFGGCGGFGEGFGFFFDFFFFGFDGGGGGGFGBGGFGEGFGGGGGEFEFFGGGFGGGGGFGFFFFFFGFGC6,:;8?FBGFF=?5?AGFDFFB4@@GGG99@1@4@FGGB?FFFF0:;;1B>DGF:>B:4?239AF?FBFFBFF?BFFFF:1(08.->F
@M03364:396:000000000-C9LGT:1:1101:16103:2063 2:N:0:10
GGACTACTGGGGTTTCTAATCCTGTTCGCTCCCCACGCTTTCGCTCCTCAGCGTCAGTGACGGCCCAGAGACCTGCCTTCGCCATCGGTGTTCTTCCCGATATCTACACATTCCACCGTTACACCGGGAATTCCAGCATCCCCTGCCGCACTCAAGCCCGCCCGTACCCGGCGCAGACCCACCGTTAAGCGCTGGGCTTTCACACCGGACGCTACGAACCGCCTACGCGCCCTTTACGCCCACTAATTCCGGACAACGCTTGCACCCTACGTATTCCCGCGCACGCCTGCACGGATTTAGC
+
CCCCC@EFGGGGFGGGGGGGGGGGGGGGGGGGGGDF@FEGGGGG@FFGGGGGGGGGDF@@FCE@FGGGG?EAD@EFEFGGFGDECGGGEFGEFGFGGF,FGGCFGGGGFFFGGGGGGGGDEGGGFCC+CFGGGFG:@,6DFDDFFGG@+0@AGDF5@:+@8C*CFEC8,@BEBGFG*;:6,;C*=8*6:<3)/*3:F8==7?FE4>>,-C1>():(12C*(9><6*4.-)1((4:DB:EEG?(.)5::@FC>(766F62:((28GCG?21-()).)-3292,(-(,-.,,:?((())/)20
@M03364:396:000000000-C9LGT:1:1101:12748:2073 2:N:0:10
GGACTACAGGGGTTTCTAATCCTGTTTGCTCCCCACGCTTTCGAGCCTCAGCGTCAGTTACAGTCCAGAGAAGCGCCTTCGCCACTGGTGTTCTTCCTAATCTCTACGCATTTCACCGCTACACTAGGAATTCCCTTCTCCTCTCCTGCACTCTAGACTTCCAGTTTGAAATGCAGCACTCAGGTTAAGCCCGAGTATTTCACATCTCACTTAAAAATCCGCCTACGCTCCCTTTACGCCCAGTAAATCCGGACAACGCCCGCCCCCTACGTATTACCGCGGCTGCTCGCCCGTACTTAGC
+
CCCCCGGGGGGGGGGGGGGGGGGGGGGGGGGGGGGGGGGGGGGGGGGGFGGGGGGGGGGGFCGGGGGGGGACFGGGGGGGGGGGGFGGGGGGGGGGGGGFGGGGGGGGGGGGGGGGGGGGGGGGCGGGGGGGGGGGGGFGGGGFFGGCGFGFG<?D,@EGGGFCFFGGFGGGFGFGG?FFGGGGGGA:FFFC;CC77FGGGEGE;A+73=AFE693C:FCAGFDFGFF)?@=>BEEF=GGGD@EA5)?FGC022,(87>669E1/:D>:1(.).85AE:9(447>?))-4((,.3).*.:>
@M03364:396:000000000-C9LGT:1:1101:17747:2106 2:N:0:10
GGACTACTCGGGTTTCTAATCCTGTTTGCTCCCCACGCTTTCGAGCCTCAGCGTCAGTTACAGTCCAGAGAAGCGCCTTCGCCACTGGTGTTCTTCCTAATCTCTACGCATTTCACCGCTACACTAGGAATTCCCTTCTCCTCTCCTGCACTCTAGACTTCCAGTTTGAAATGCAGCACTCAGGTTAAGCCCGAGTATTTCACATCTCACTTCACAGTCCGCCTACGCTCCATTTACGCCCAGTAAATCCGGACAACGCCCGCCACCTACGTATTACCGCGGCTGCTGGCCCGTAGTTAGC
+
CCCCCGGGGGGGGGGGGGGGGGGFGGGGGGGGGGGGGGGGGGGGGGGGGGGGGGGGGFGGGGGGGGGGFFGGGGGGGGGGGGGGGGGGFFGGGGGGGGGGGGGGGGGGGGGGGGGGGGGGGGGGFFGGDGGGGGGGGEFGGFF9FGGDFFFFFEGF9FGF9FFGGGGGFCFGFG*DFFGDGFGFGG,:;DFGGGGGFGGGGFGFGFBCADEG5@,;DEGGFGFFA><EAG@:CEFCFFGGGFFF+9).:FD9;6(6F>>(,(=;9?F?0??F)6:)-3(4,(-,26)8::2:1;()0*6?F
@M03364:396:000000000-C9LGT:1:1101:21974:2134 2:N:0:10
GGACTACCAGGGTATCTAATCCTGTTCGCTCCCCCAGCTTTCGCGCCTCAGCGTCAGTGGTGGCCCAGAAGGCCGCCTTCGCCACCGGTGTTCTTCCCGATATCTGCGCATTCCACCGCTACACCGGGAATTCCGCCTTCCCCTACCACACTCGAGCCCGCCGGTATCGGAGGCTCGCCGGGGTTGCGCCCCGGGCTTTTACCTCCGACCTAACGGGCCGCCTACGCGCGCTTTACGCCCACCGCATCCGCATACCGCCCGCCCCCTACGTAGTACCGCCGCTGCTCGCACGGTCTTCCCC
+
BCCCCGGGGGBFGGGGGGDGGGGGFGGGGGGGGGGGGGFGGGGGGGGGGGGGEBFEFFECEFEGGGGFAFFFGGGGGGEF?FGGGGGG=CF:FGBGGGGGECEGGFFBFGCCGG8FGEGGDGGGGGGGF@DGFGGGG>CGGGG?+DF?FAGFG=C9EGGGGGFGC8CGGDC88C@GEEGC=:C<*=*-8??<5CEG<8CCE8F<GF>>>G0+5FE277:7>G(24*4)-)4-:0)-2<GG;((,)-476/*--(.(.,-413C>G8)(:,3)(-6<<*3(-4((4,)-9(47(((0//-*2
@M03364:396:000000000-C9LGT:1:1101:13863:2144 2:N:0:10
GGACTACAAGGGTTTCTAATCCTGTTTGCTCCCCACGCTTTCGTGCCTGAGCGTCAGTTATGTCCCAGGAGGCTGCCTTCGCCATCGGTGTTCTTCCACATATCTACGCATTTCACTGCTACACGTGGAATTCCACCTCCCTCTGACACACTCTAGTCGAGCAGTCACATATGCCATTCCCGAGTTAAGCTCGGGGATTTCACATCTGTCTTACTCAACCGCCTGCGCACCCTTTACGCCCAGTAATTCCGATTAACGCTCGCCCCCTACCTATTACCGCCGCCGCCTGCCCGTCGTTCGC
+
CCCCCGGGGGGGGGGGGGGGGGGGGGGGGGGGGGGGGGGGGGGGGGGGGGGGGGGGGGGGGGFGGGGGGGGGGGGGGGGGGGGGGGGGGGGGGGGGGGGGGGGGGGGGGGGGGGGGGGGGGGGGGGGGGGGGGGGGGGGGGGGFGGGFGFGDD>DFGGGGGGFGGGGGGGGGBGFGGFGGGGGFGG,;=:,=DGGGCGGGGEGFCFFF5BCF*4,:C@GGFGFD24(?5DFF<3;)9;EEG0,6A?)<AF<37;1CF?FF?22(1CD623(..)666A(,(4,-((((44.8?1())..1/
@M03364:396:000000000-C9LGT:1:1101:21074:2162 2:N:0:10
GGACTACCGGGGTATCTAATCCTGTTTGCTCCCCACGCTTTCGTGCCTGAGCGTCAGTTATGTCCCAGGAGGCTGCCTTCGCCATCGGTGTTCTTCCACATATCTACGCATTTCACTGCTACACGTGGAATTCCACCTCCCTCTGACACACTCTAGTCGAGCAGTCACATATGCCATTCCCGAGTTAAGCTCGGGGATTTCACATCTGTCTTACTCAACCGCCTGCGCCCCCTTTCCGCCCAGTAATTCCTATTAACGCTCGCACCCTACGTACTCCCGCGGCTGCTGGCCCGTCTTTCGC
+
CCCCCGGGGGGGGGGGGGGGGGGGGGGGGGGGGGGGGGGGGGGGGGGGGGGGGGGGGFGGGGGGGGGGGGGGGGGGGGGGGGGGGGGG7FGGGGGGGGGGGGFFFFGGGGGGGFGGGGGGGGGGGGGGGGGGGGGGGFGGGGGFGGGCGFGFDDCFGGGGDGFGGGGGGFGGFGFGGFGGGGDCFGACFG;DGGGG*>EFG<D<EA9ECFEGF><>C=FG@GF?(,683)6;0=;)73EEGFFFC?EFFC?44>52B?B01380DE<?0:0<7(-).;34,3>9>B?08?(27>()0*)95
@M03364:396:000000000-C9LGT:1:1101:19631:2170 2:N:0:10
GGACTACCCGGGTTTCTAATCCTGTTTGCTCCCCACGCTTTCGTGCCTGAGCGTCAGTTATGTCCCAGGAGGCTGCCTTCGCCATCGGTGTTCTTCCACATATCTACGCATTTCACTGCTACACGTGGAATTCCACCTCCCTCTGACACACTCTAGTCGAGCAGTCACATATGCCATTCCCGAGTTAAGCTCGGGGATTTCACATCTGTCTTACTCAACCGCCTGCGCACCCTTTACGCCCAGTAATTCCTATTCACGCTCGCACCCTACGTCTTACCGCGGCTGCCTGCACGTATTTGGC
+
CCCCCGGGGGGGGGGGGG<FFGGFGGGGGGGGGGGGGGGGGGGGGGGGGCFFGGGGGFGGGGGGGGGGGFGGEGGGGGGGGGGGGG7FFGGGGGGGGGGGGGGGGGAFGGGGGGGGGGGGGGGGGFGGGGGFFGGGGADGGGGDDFG,DFGD:DDFGGGGGGFGGGFGGGFGFGF6DFGGGGCBGGGEFF<?CEGG7EDFAAFFGF6C<CEGFB,1:BGG2D@FD826:DBF7;;<9@GCGDDE6)<CFG7.<<)9F1?F?;C>GED0.214(.:)6349,411(3().83???,*9*):*
@M03364:396:000000000-C9LGT:1:1101:20582:2210 2:N:0:10
GGACTACTGGGGTTTCTAATCCTGTTCGCTCCCCACGCTTTCGCTCCTCAGCGTCAGTAACGGCCCAGAGACCTGCCTTCGCCATTGGTGTTCTTCCCGATATCTACACATTCCACCGTTACACCGGGAATTCCAGCCTCCCCTGCCGCACTCAAGCCCGCCCGTACCCGGCGCAGACCCACCCTTCAGCGATGGGCTTTCACACCGGACGCGACGAACCGCCTCCGAGCCCTTTCAGCCCCATGATTCCGGACCACGCTTGCCCCCTACGTTTTCCCGCGGCCGCTGGCCCGTAATTGGG
+
CCCCCGGGGGGGGGGGGGGGGGGDGGGGGGGGGGGGGGGGGGGGGGGGGGCFGGGGFGGGGGGGGGGGGGGGGGGGGGGGGGGGG9FGEFFGGGGGGGGGGGGGGFEFFGGFFFEGGGGDGGGDGGDEGGGGGGGGGFGGFGGFGGGCGEGA@D6FGGGGGGEGEEGCGGGGFG=G:FFF5EG*BF:7CC=39C=FFFGFGCB?FFB1:D95,)24),*:(971(*-)(/-,,:>6)6ECG02:72<>=7*4471:)09611;06CD6:??(((--4<<;(49(4(,(14(466())*)2*
@M03364:396:000000000-C9LGT:1:1101:15158:2228 2:N:0:10
GGACTACCAGGGTTTCTAATCCTGTTTGCTCCCCACGCTTTCGAGCCTCAGCGTCAGTTACAGTCCAGAGAATCGCCTTCGCCACTGGTGTTCTTCCTAATCTCTACGCATTTCACCGCTACACTAGGAATTCCATTCTCCTCTCCTGCACTCTAGACTTCCAGTTTGAAATGCAGCACCCAAGTTAAGCCCGGGTATTTCACATCTCACTTAAAAGTCCGCCTACGCTCCCTTTACGCCCAGTAAATCCGGACCACGCTCGCCACCTACGTATTACCGCGGCTGCTGGCACGTATGTCGC
+
CCCCCGGGGGGGGGGGGGGGGGGGGGGGGGGGGGGGGGGGGGGFGGGGGGGGGGGGGFFGGGGGGGGGGGGGGGGGGGGGGGGGGGGGGGGGGGGGGGGGGGGGFGGGGGGGGGGGGGGGGGGGGGGGGGGGGGGGGGGGGGGFGGFFGFGEFBGFFGGGGGFGGGGGGFGCFGFGGFGGGGFCFFGDFFGFGGGGGGGGGFGFGFFF5@7F*33:CCDGFGFFA?=>AGABBEBEFFGGG>DE:5CEFGG901(6>;@;DFGB5EGB(43.)6?A:<((,3>F90))4:0><?(*)0)19
@M03364:396:000000000-C9LGT:1:1101:11011:2233 2:N:0:10
GGACTACTGGGGTTTCTAATCCTGTTTGCTCCCCACGCTTTCGAGCCTCAGCGTCAGTTACAGTCCAGAGAAGCGCCTTCGCCACTGGTGTTCTTCCTAATCTCTACGCATTTCACCGCTACACTAGGAATTCCCTTCTCCTCTCCTGCACTCTAGACTTCCAGTTTGAAATGCAGCACTCAGGTTAAGCCCGAGTATTTCACATCTCACTTACAAATCCGCCTACGCTCCCTTTACGCCCAGTCAATCCGGACAACGCTCGCCACCTACGTCTTACCGCGGCTGCTGGCCCGTACTTGGC
+
CCCCCGGGGCGGGGGGGGE,CFGEFCGGGGGGGGGGGGGGEGGGGGGCFGGGGGGGGF9EGGGGGGGGGGGGGGGGGGGGGGGGGGGGFGGDFGGGGGGGGGGFCGFGGGGGGGGGGGGGGGGGFGGGDGFGGGGFEEGGGGGDGGG,>DF589+==EAFGG79FGGGGGGGFGFGGFGGGGG@FG,:DFGGGCGFGGGGGFGEGF>A5CEGEA9*;AGGFGFFAFAD=D@BBEF4@=GGG?=;*7)9CD)((6.1;9>21(:;*;C:(0(.(48)6<3>904(,4:>(,4:;B1)8*)99
@M03364:396:000000000-C9LGT:1:1101:21782:2334 2:N:0:10
GGACTACCCGGGTTTCTAATCCTGTTCGCTACCCATGCTTTCGAGCCTCAGCGTCAGTTGCAGACCAGAGAGCCGCCTTCGCCACTGGTGTTCTTCCATATATCTACGCATTCCACCGCTACACATGGCGTTCCACTCTCCTCTTCTGCACTCAAGAAAAACAGTTTCCGATGCAGTTCCTCGGTTAAGCCGAGGGCTTTCACATTAGACTTATTTTTCCGCCTGCGCTCGCTTTACGCCCAATAAATCCCGACAACGCTTTCCCCCTCCGTATTACCGCGGCTGCTGGCCCGTACGTAGC
+
CCCCCGG8FFFGGGGGGGGGGGGGGGGGGG7FGGGFGGGGGGGFGGEGGGGGGGGGGGGGGFFEFFGGFGFGGGGGGGGGGGEGCGGGCFGGGGGGGGFGGGGGGGFGGEGFFDFGGGGGGGGGFGGF,CFGGGGGGGFGG+@+3DD99DF5FD?FC,D=FEFGG;EGG6BE@GBFGFGG,3?FEE*:CFC>>CEDGGGGGCEECFA>C8;F9:;5CEGG?GFF2*.0(9:FFDF<C(=FC<;?45:AFF*-3919FF>60(349CC;(4,4((5):<1601>>>?)).(.4242)).)1*
@M03364:396:000000000-C9LGT:1:1101:8650:2346 2:N:0:10
GGACTACCGGGCTATCTATGCCCTTTTGCTCCCCTGGTTTTCCGTCCTCAGCGTCATTTGTCGTCCAGAAAGCCGCTTTCGCCCCTGGTGTTCCTCCTAATATCTACGCATTTCCCCGCAACACCAGGAATTCCGCTTTCCTCTCCGATTCCCTATCATCGCAGTTTCTGTCCCCTCACGGGGTAAGGCCCCCCACTTTTAAGCCCAACTAACTCCGCCGCCTCCGCGCCCTTTACGCCCATAAATTCCGTCCACCACTGCCCACCTACGTATGACGCCGGCGGCTAGCACTAAGTGCGCC
+
A@<<BF@FFGG+8;C,6,,,=;;,;CF6C<FFE;,B66CF8,,,,;+8C,,;+8,,,C6,,<,C@,866FC8,:4+CEDGDE:4+4<,CBF:,99E4,=,,,999;,9++8B,,9,B+8+16DC+@FB=@BFFDF7ECCFC8=9D,++6*7*818*83:C8+*+8;,,,,7@:B0=C*,415*53331*>C****=;<,,4),*20)(8C/=.1+)*68:65((/16)1),(,).6(,2*;((.*.)6*9*(48?()-())4/,//9(,(()6(.6(*,7,3(,,((,422)),./*1(1*
@M03364:396:000000000-C9LGT:1:1101:22072:2357 2:N:0:10
GGACTACAAGGGTTTCTAATCCTGTTCGCTCCCCCAGCTTTCGCTCCTCAGCGTCATTTGTGGCCCAGAAGGCCGCCTTCGCCACCGGTGTTCTTCCCGATATCTGCGCATTCCACCGCTACACCGGGAATTCCGCCTTCCCCTCCCAGACTCGAGCCCGCCAGTATCGGGAGCGACCCGGGGTTGGGCCCCCGCACTTGACCCCCGAACTAGACGGACGCCTACCGGGCCGTTTAGCCCCGTGCATCTGTAGACAGCTCGCCCCCTGCACAATCTCCCGGGCGCTTGCCAGGAACTACGC
+
CCCCCFG<FGFGEAEGFGGCGGGGGDEEGCGGGGGEFGGFGGEG@FGBFG8FFGGG6CE<E8F,EF7EF@<BFEFCFGGGFEGFFACF7FGFFAFE,?=F+@EFA;AF:7FECFFFFGEGEGGFGDF:FEGGGGDDC+6F:?>*+@B@,5308)5:8:6@5B*3D,@B:>5*3F()42**/*21*3*.)8?DG=E*)/<?+4025>>037(3)*+(*-?*(9(41*-.()(-40(,)6EF:((-)-:A**0.)6)))(,.16E,):)4(((..34).+.((((((((-,())-(()0*8/9
@M03364:396:000000000-C9LGT:1:1101:20576:2380 2:N:0:10
GGACTACTGGGGTTTCTAATCCTATTTGCTCCCCACGCTTTCGGGACTGAGCGTCAGTTGCGGACCAGACCGTCGCCTTCGCCACTGGTGTTCCTCCATATATCTACGCATTTCACCGCTACACATGGAATTCCACGATCCTCTTCCGCACTCCAGTGATCCGGTTTCCGGGGCTTCCCGAAGTTTAGCTTCGGGCTTTCACCTCCAGACCTGTCTCACCGCCTGCTCCCTCTTTACGCCCAATGATTCCGGATAACGCTCGCCCCCTACGTATTACCGCGGCTGCTGGCACGTACTTAGC
+
CCCCCGGGGGGGGGGGGGGGGGG9FGGGGGGGGGGGGGGGGGGEGFGGGGGGGGGGGGGGGGGGGGGGGGGGGGGGGGGGGGGGGGGGFGFGGGGGGGGGGGGGGGGGGGGGGGGGGGGGGGGGGFGGGGGGGGGGG76FGGGFGGGEGFG=GBGF@D<FGGFDGGGFGGGGFGFGGFFG71;*?E@@FABCDDECGGGG+<G@GFFEAGD<3@+1;5EG?DB;6B(9>F37:ABFFFGGGF1?6AFBFDF><B(6?6;::6C;*:C12<:45<B2<<3>;>BFFF::BF1<?44))*.CC
@M03364:396:000000000-C9LGT:1:1101:8575:2382 2:N:0:10
GGACTACACGGGTTTCTAATCCTGTTCGCTCCCCACGCTTTCGCTCCTCAGCGTCAGTATCGGCCCAGAGACCCGCCTTCGCCACCGGTGTTCCTCCTGATATCTGCGCATTTCACCGCTACACCAGGAATTCCAGTCTCCCCTACCGAACTCAAGCCCGCCCGTATCCACCGCAAGCTGAAGGTTAAGCCTCCAGTTTTCACGGTAGACGCAACGAGCCGCCTACGAGCCCTTACCGCCCAATGATTCCGGACAACCCTTGCCCCCTCCGACTTCCCGCGGCTCCTGGCCCGTATTCAGC
+
CCCCCGGGGGGGGGGGGGGGFFDFGGGGGGGGGGGGGGGGGGGGGGGGGGCGGGFGGGGGGGGGGGGGFGDGGGGGGGGGGGGGGGGGEGEGFGFGGGGGGGGGGGGGGGGGGGGFGGGGGGGGGGGGGFFGGGGGGGGGGGGFGGFEEBGDDECAGGFEGG5<F:CGGGGGFF=G5ACC,,9CFD9>CFE4CFCFFFCCC4C=5>FD@FFGF>56:>GDFGFF?CB5:C;1:?)((,1::((.))6)@FC(2;,,72(..(3,9@D;0((((-4)5;,21,,(((,.21(4340)99.?D
@M03364:396:000000000-C9LGT:1:1101:15863:2410 2:N:0:10
GGACTACACGGGTATCTAATCCTGTTTGCTCCCCACGCTTTCGAGCCTCAGTGTCAGTTACAGTCCAGTAAGCCGCCTTCGCCACTGGTGTTCCTCCTAATATCTACGCATTTCACCGCTACACTAGGAATTCCACTTACCTCTCCTGCACTCCAGCATGACAGTTTCAAAAGCAGTCCCGGGGTTGAGCCCCGGGCTTTCACTTCTGACTTGACACGCCACCTACGCTCCCTTTACACCCAGTAAATCCGGATCACGCTTGCACCCTACGTATTACCGCGGCTGCTGGCCCGTATTTCGC
+
CCCCCGGFFGGGGGGGGGGGGGGGGGGGGGDFGGGGEGGGGFEDGGGCFG<FFGGGECFAFGGGGGGGFFFGGGDGFGG<DFGGGGGGEFFEGFGFGGFFGGGGGGFFDGGGGFEGGEGGGEGGF8=EFFGFGGGGGGDGGDFF?CE,@;F6A)A?A8FDEGFFDEFFFFFEFFFDD:,@+++8>EF@AE,9+@EDD>C6CEEEGFB6A7AF**2*2-:E=<>B32:6872?@FFE659?F;;EF3?CFF<78;97?8(4,(2)2;580:24<-4.6:14412,3())(((,2,,0)*)9*
@M03364:396:000000000-C9LGT:1:1101:22203:2426 2:N:0:10
GGACTACAAGGGTTTCTAATCCTGTTCGATACCCGCACTTTCGAGCTTCAGCGTCAGTTGCGCTCCCGCGAGCTGCCTTCGCAATCGGGGTTCTTCGTCATATCTAAGCATTTCACCGCTACACGACAAATTCCGCCCGCGTTGTGCGCACTCACGTGGACCAGTATGCGCTGCAAGTCAGACGTTGAGCGCCTACATTTCACAACACACTTAATCCACAGCCTACGCTCCCTTTAAACCCAATCAATCCGGATAACGCCCGGACCTTCCGTATTCCCGCGGCTGCTTGCACGGACTTAGC
+
CCCCCGGGGGGGGGGGGGGGGGGGGGGGGGGGGGGGGGGGGGGGGGGGGGGGGGGGGGGGGGGGGGGGGDGGGGGGGGGGGGGGGGGGDGGGGGGGGGGGGGGGGGGGGGGGGGGGGGGGGGGGGCFGGGGGGGGGGEGGGGDBGGGGGFGA@@*;@FGGGGFGGGGFGGGGEGB8CAGGGECFFGGFFGEGGGEFGGGFGFGFGFFF;D@FC;79:4F+4DB::C0309>?(4:))6CFGF?:)5)-9<D9BF(9F<>>BF8;GGDABFFF0::<9?<FBBB>0?223(.8:>-.0*.?C
@M03364:396:000000000-C9LGT:1:1101:11816:2443 2:N:0:10
GGACTACTGGGGTTTCTAATCCTGTTCGATACCCGCACTTTCGAGCATGAGCGTCAGTTGCGCTCCCGTCAGCTGCCTTCGCAATCGGAGTTCTTCGCCATATCTAAGCATTTCACCGCTACACGGCAAATTCCGCCAACGTCGTGCGTACTCAAGTCAGCCAGTTCGCGCTGAAGTGCAGGTGTTGGGCACCTACATTTCACAACACGCTTAACCGACAGCCTGCGCTCCCTTTCAACCCAATAAATCCGGATAACGCCCGGACCTTCCGTATTCCCGCGGCTGCTGGCCCGGACTTCGC
+
CCCCCGGGGGGGGGGGGGGGGGGGGGGGGGGGGGGGGGGGGGGGGGGGFFGGGGGGGGGGGGGGGGGGGGGGGGGGGGGGGGGEGGGG?FGGGGGGGGGGGGGGGGEGGGGGGGGGGGGGGGGGGGGGGGGGGGEGG:CFFGGEGCGGGFGFGF?FFGGGGGFGFGGEGGGGF7>FGFGFGFFGGGGFFG,:CGCGGGGGGFGFGFF@@GFG?+@EG9E*2DFF@;(<1D>::DF<B2FGGBF:?86:FG5;:BFBF09BB>24DEF2?<??(4?)624909>>(45),0(49>1)01)9C
@M03364:396:000000000-C9LGT:1:1101:14036:2535 2:N:0:10
GGACTACCGGGGTTTCTAATCCCGTTTGCTCCCCTGGCTTTCGCGCCTCAGCGTCAGTTGTCGTCCAGAAAGCCGCTTTCGCCACTGGTGTTCCTCCTAATATCTACGCATTTCACCGCTACACTAGGAATTCCGCTTTCCTCTCCGATACTCTAGCATCGCAGTTTCGGTCCCCTCACGGGGTTAAGCCCCGCACTTTTAAGACCGACTTACGACGCCGCCTACGCACCCTTTACGCCCAATCATTCCGGATAACGCTCGCCACCTACGTATTACCGCCGCTGCCGGCACGTAGTTCGCC
+
CCCCCGGGGGGGGGGGGGGGGGGGGGGGGGGGGGGGGGGGGGGGGGGGGGGGGGGEGGGGGGGGGGGGGGGGGGGGGGGGGGGGGGGGGGGGGGGGGGGGGGGGGGGGGGGGGGGGGGGGGGGGG8FGFGGGGGGGEC?FGGGFGGG=EEGFGFGFGFGGGGFGGGGFGGGGFGFFGFGGGGG7C>,:AFFDGGCEGGGGGFGEGFA>FDDEE3;6C;GE>GB?8;1.,C?34:A>?:EG>6?FFDABFFG:624>B9-427?6D@5(8:4,.564A*,(4>(14((-2,4-.((098-9C
@M03364:396:000000000-C9LGT:1:1101:7793:2560 2:N:0:10
GGACTACAGGGGTATCTAATCCCGTTCGCTCCCCTGGCTTTCGAGCCTCAGCGTCAGTTACAGTCCAGAAAGCCGCTTTCGCCACTGGTGTTCCTCCTAATATCTACGCATTTCACCGCTACACTAGGAATTCCGCTTTCCTCTCCTGCACTCAAGAATGATAGTTTCTATCCCCTCACGGGGTTGAGCCCCGCACTTTTAAGATAGACTTACCTTCCCGCCTGCGCTACCTTTACGCCCAATAATTCCGTACAACGCTCGCCCCCTACGTATTACCTCGGCTGCTGGCACGTAGTTCCCC
+
CCCCCGGGGGGGGGGGGGGGGGGEGGGGGGGGGGGGGGGGGGGFFGGGGGGGGGGGGFFGGGGGGGGGGGFGGGGGCGGGGGGGGGGGGGGGGGFGGGCGGGGGGGGGG7FGGGGGGGGGGGGGGFGGGGFGGGGGG7DFGFGFGGGGGFGFGFGFC8FGGG;DGFGGGG;FFF:@EFGGGDD<B6,5@FFCCGCG4DGGFEDC7AF4:8AFEAB8C=GD>G@F>33.(26@))77;6EF*(5@4??E:F*3<:)4),(4(-:(9E)2::4)...).+.,3:(((,3(-.883::B**-09
@M03364:396:000000000-C9LGT:1:1101:20866:2564 2:N:0:10
GGACTACAAGGGTTTCTAATCCTGTTTGCTCCCCACGCTTTCGCGCCTCAGTGTCAGTTACAGACCAGGAAGCCGCCTTCGCCACTGGTGTTCCTCCATATCTCTACGCATTTCACCGCTACACATGGAATTCCACTTCCCTCTTCTGCACTCAAGTCGACCAGTTTCCAATGACCCTCCACGGTTAAGCCGTGGGCTTTCACATCAGACTTAATCAACCACCTTCGCGCTCTTTACGCCCAATAATTCCGGAATACGCCCGCCCCCTACGTATTCCCGCGGCGTCTTGCACGTCTTTAGC
+
CCCCCGGGGGGGGGGGGGEGGGGFGGGGGGGGGGGGGGGGGGGGGGGGGGGGGGGGGGGGGGGGGGGGGGGGGGGGGGGGGGGGGGGGFGGGFGGGGG9FGGEEGGGGGDGGGGGGGGCC8C,B@8FEFFFGGFFFD9AFGGCFGGFGC?FDFFG5AEG>EGFGGGGF:F,>DA8==*3@13@7DE+:FFCD7CEGDGGGG7DA>A9:*CEGCF7:F3DF9F=5)<5?@C(3=EC?>;GG>;(:97)9CF*.(((/;?B004:6):C>(1(.3>?))343,10((,((4<55-8().*)0:
@M03364:396:000000000-C9LGT:1:1101:13168:2609 2:N:0:10
GGACTACTAGGGTTTCTAATCCTGTTCGCTCCCCATGCTTTCGCTCCTCAGCGTCAGTATCGGCCCAGAGACCCGCCTTCGCCACCGGTGTTCCTCCTGATATCTGCGCATTCCACCGTTACACCGGGAATTCCAGCCTCCCCTGCCGCACTCAAGCCCGCCCGTACCCGGCGCAGGCCCGCCGTTAAGCCATGGGCTTTCACACCGGACGCCACGGACCGCCTACGAGCCCTTTACGCCCAATGATTCCGGACCACGCCTGCACCCTACGCATTACCGTGGCTGCTCGCTCGTCTTCGGC
+
CCCCCGGGFGGGGGGGGGGGGGGGGG<FGGGGGGG,CFGGGGGGGGGGGGGGGGGGGGG9@FGGGGDG,:,AFGGGGGGGGGGGGGGGFGGGGGGGGGGGGGFGGGGGGGGGGGFGGG=?EGGGF7FGGDGGGGGGGF8FGGGF8EG=>@GFGD8AFGG6EG>DFE?E9*>>?G(5*8;E*:/<8A:6CF<*+=0A*=:CF?G328)11C2*(0*()-:EFGF3-2104DFB::?A>:EGG?8??<2<FGFF013(8,((.,*(9CC:((((,44..<3,,(41<1.)(,(.4;())/(1/
@M03364:396:000000000-C9LGT:1:1101:7042:2632 2:N:0:10
GGACTACCGGGGTATCTAATCCTGTTCGCTCCCCACGCTTTCGCTCCTCAGCGTCAGTAACGGCCCAGAGACCTGCCTTCGCCATTGGTGTTCTTCCCGATATCTACACATTCCACCTCTACACCGGGAATTCCAGTCTCCCCTACCGCACTCAAGCCCGCCCGTACCCGGCGCGGATCCTCCGTTAAGCCAAGGACTTTCACACCCGACGCGACGAACCGCCTACGAGCCCTTTACGCCCACTAACTCCGGATAACGCTTGCCCCCTCCGTATTACCGCCGCCTCATGCCCTGACGTCGC
+
CCCCCGGC@FFGEEGGGGGGGGGFGGFGGGGGGGGGGGGGGGG:4FFGFGGGGGGGGGGGGGG7FGGGEFGFGFGGGGGGGGGDFFGGFFGEGGGGF48FGGGGFFFAEFGG9FFGG@,=9FEGGGGG73FFGG,,@FFGGFED6D8EG?G838+@E?+@EGFGG>EE?EGGDF=C*8C?+0;<C?7<AB+*228*;F?FGFGC4;)((965()/(1-?E3>9?0;1)-9(-(.)).3E>CB(.92(.=CD0(-(4@?FFFFG(2CD>(,4142:25<66279(,4()..,4(.()).-)/
@M03364:396:000000000-C9LGT:1:1101:8291:2637 2:N:0:10
GGACTACACGGGTTTCTAATCCTGTTTGCTCCCCACGCTTTCGAGCCTCAGCGTCAGTTACAGTCCAGAGAAGCGCCTTCGCCACTGGTGTTCTTCCTAATCTCTACGCATTTCACCGCTACACTAGGAATTCCCTTCTCCTCTCCTGCACTCTAGACTTCCAGTTTGAAATGCAGCACTCAGGTTAAGCCCGAGTATTTCACATCTCACTTAACAATCCGCCTACGCTCCCTTTACGCCCAGTAAATCCGGACAACGCTCGCCACCTACGTATTCCCGCGGCTGCCTGCACGTCTTTCGC
+
CCCCCGGGGGGGGGGGGGGGGGGGGGGGGGGGGGGGGGGGGGGFGGGGGGGGGGGGGGGGGGGGGGGGGGGFGGGGGGGGGGGGGGGG<FGGGGGGGGGFGGGGGGGGGGGGGGGGGGGGGGGGGGGGCGGGFGGGG:DGGGGFGGGGFFFEADFF9EFGGGFGGGCFFGGGFGFGGFG?FCFFFGFDDFFGGGGGGGGGGFGEGFBCAF@F5<,*=@GGBFFA96<EAGF>=>@EFDDFG=@6+9)<FG5>0990A;>18>G9CEG4:?F?2<2)6<8;37>9(4.5<B??::-)0/45C
@M03364:396:000000000-C9LGT:1:1101:18687:2644 2:N:0:10
GGACTACCCGGGTTTCTAATCCTGTTTGCTCCCCACGCTTTCGCGCCTCAGCGTCAGTTATTGTCCAGCAGGCCGCCTTCGCCACTGGTGTTCCTCCGTATATCTACGCATTTCACCGCTACACACGGAATTCCGCCTGCCTCTCCAACACTCAAGAAAAACAGTTTCAAATGCAGGCTATGGGTTGAGCCCATAGTTTTCACATCTGACTTGCTTTCCCGCCTACACGCCCTTTACACCCAGTCAATCCGGATAACGCTTGCTCCCTACGTATTACCGCGGCTGCTTGCACGTAGTTAGC
+
CCCCCGGGGGGGGGGGGGGGGGG9FGGGGGGGGGGGGGGGGGGGGGGGGGGGGGGGGFFEGCGFGGGGGGGGGGDGGGGGGGGGGFGFGGGGGGGGGGFGGGGGGGGGGGGGGGGGGGGGGGGGGGGGGGGGGGGGEBDGGGG?FGG8DDEBE5?F>@FFFGFGFFGGGGGGFGFGGFF,9EFDFG>@FFGGCC:6:;DEGFGECFFEC>BG38=>FEGGFGFFFC;A@G(:(6=375;FG?6@*71?F;D>F(-<@091<BF:FEF?)4:??A?)63(-4(,41()).()56((07*)22
@M03364:396:000000000-C9LGT:1:1101:14960:2666 2:N:0:10
GGACTACAAGGGTTTCTAATCCTATTTGCTCCCCACGCTTTCGTGCCTCAGCGTCAGTAACAGGCCAGGCGGCCGCCTTCGCCACTGGTGTTCTTCCATATATCTACGCATTTTACCGCTACACATGGAGTTCCACCGCCCTCTCCTGTCCTCTAGCCTGCCAGTTTCCAAAGCCTGTACCGGTTGAGCCGGTACCTTTCACTTCAGACTTAACAGGCCGCCTACTCACCCTTTACGCCCAATCATTCCGGATACCGCCCGCCCCCTTCGTATTACCCCGGCTGCTTGCACGGAGTTCGGC
+
CCCCCGGGGGGGGGGGGGGGGGGAFGGGGGGGGGGGGGGGGGGGGGGGGGGGGGGGGGGGGGGGGGGGGGGGGGGGGGGGGGGGGGGGGGGGGGGGGGGGGGGGGGGGGGGGGGGGGGGGGGGGGGGGGGGGGGGGGFGGGGGFGGGAFFGFFDGF9FFGGGFGGGDGGGGGFGFGGFDFGGDBE>8:AD:CCCGFGGGG@C96CFF5EG@7*;,.;2=5:D?D=+6;;C?;@EFFFFGGE(8?9<ABFG)4:?)3)4(4662(1?),4::((.-69+4,90-4,)).,)5(9317:*-)9
@M03364:396:000000000-C9LGT:1:1101:17719:2679 2:N:0:10
GGACTACTAGGGTTTCTAATCCTGTTCGCTCCCCCAGCTTTCGCGCCTCAGCGTCAGTGGTGGCCCAGAAGGCCGCCTTCGCCACCGGTGTTCTTCCCGATATCTGCGCATTCCACCGCTACACCGGGAATTCCGCCTTCCCCTACCACACTCGAGCCCGCCGGTATCGGAGGCTCGCCGGGGTTGAGCCCCGGGCTTTTACCTCCGACCTAACGGGCCGCCTACGCGCGCTTTACGCCCCATGAATCCGGATAACGCCCGCCCCCTACCTATTACCCCCGCCGCTGGCCCGTATTTCTCC
+
CCCCCGGGFGGGGGGGGGGGGGGGGGGGGGGGGGGGGGGGGGGGGGGGEFGGGGGGGGGCFGGGGGGGFGGGGGGGGGGGGGGGGGGGFGGGGGGGGGGGGGGGGGGGGGGGGGGGGGGGGGGGGGGGGGGGGGGGGCGGGGGFGGG,:AGFGFGAEEGGGGFDGGGGGGGGDEDGGFGGGCDFGG,5@FGGGGG57CGGC>A):>7,->;FFF=9DBGGFG0:42479)4(42)::3EE8:2(164<F791(4)454,349E>GGD((()).66<<+((-((40(((-(-(42:4@F)::
@M03364:396:000000000-C9LGT:1:1101:14451:2689 2:N:0:10
GGACTACCCGGGTATCTAATCCTGTTCGCTCCCCACGCTTTCGAGCCTCAGCGTCAGTTACAGTCCAGAAAGCCGCCTTCGCCACTGGTGTTCTTCCTAATCTCTACGCATTTCACCGCTACACTAGGAATTCCGCTTTCCCCTCCTGTACTCTAGACTTCCAGTTTGGAATGCAGCACCCAGGTTAAGCCCGGGTATTTCACATCCCCCTTAACAATCCGCCTACGCTCCCTTTACGCCCAGTAAATCCGGACAACGCTTGCCACCTACGTATTACCGCGGCTGCTGGCACGTCTTCAGC
+
CCCCCGGFFGGGGCFGGG<FGGGGGGGGGGGGGGGGGGGGGGGGGGGGGFFGGGGGGCFGGGGGGGGGGGGGGGGGGGGGGGGGGGGGEFGGGGGGFGGGGGGGGGGGGGGGGGFFGEGGGGGGGGGGGGGGGGGGGCFFGGGFGDGGGFGEFE=D=EFGGGFFGGGGGGFFFGDFGFGGGG?EGGC:A>CCCE:>7DF:FEEE>FA))/:F:;19C5EG(C9D2,5>DD>FFFE9E?GGE?0/;)9?FG)::>>0)4;?44E?*0>28?:24<?4<F4(7;9>FF3:(4.51347)*-:C
@M03364:396:000000000-C9LGT:1:1101:12579:2719 2:N:0:10
GGACTACTCGGGTATCTAATCCTATTTGCTCCCCACGCTTTCGGGACTGAGCGTCAGTTGCGGACCAGACCGTCGCCTTCGCCACTGGTGTTCCTCCATATATCTACGCATTTCACCGCTACACATGGAATTCCACGATCCTCTTCCGCACTCCAGTGATACGGTTTCCGGGGCTTCCCGACGTTTAGCTTCGGGCTTTCACCTCCAGACCTGTATCACAGCCTGCTCCCTCGTTACGCCCAATGATTCCGGATCACGCTCGCCACCTACGTATTACTGCGGCTGCTGGCACGTAATAAGC
+
CCCCCGGGGGGGGGGGGGCDFFG@FEGGGGGGGGGGGGGGGGGEEGGGGFAFGGGGGGGGGGGEGGGGGGGFGGGGGGGGCGGGGGGGGGGGGGCGGGGDFFFGGGFG7CFGGFGGGGGGGGGGGGGGGGGGGGGFEGGGGGGFFGF+3:F86=FFFFAF,E5C>EGGGGGGEE=DG6CCE*9*1C89FF10CE55DGG7<644CFF():=E;FGEGCG+75?FFF3BFF0808??B0CEE?B:6<DBFFD90:(.844:FB:1CGFB:4,.42:))+6-,,4(31)3::(5?<B4)*.:7
@M03364:396:000000000-C9LGT:1:1101:12481:2771 2:N:0:10
GGACTACTAGGGTATCTAATCCTATTTGCTCCCCACGCTTTCGTGCCTCAGCGTCAGTAACAGGCCAGGCGGCCGCCTTCGCCACTGGTGTTCTTCCATATATCTACGCATTTTACCGCTACACATGGAGTTCCACCGCCCTCTCCTGTCCTCTAGCCTGCCAGTTTCCAAAGCCTGTACCGGTTGAGCCGGTACCTTTCACTTCAGACTTAACAGGCCGCCTACGCCCCCTTTACGCCCAATCATTCCGGATAACGCTCGCCACCTACGTCTTACCCCCGCCGCCGGCACGTAGTTCCCC
+
CCCCCGGGGGGGGFFFGGGGGGGGGGGGGGGGGGGGGGGGGGGGGGGGGGGGGGGGGGGGGGGGGGGGGFGGGGGGGGGGGGGGGGGGFGGGGGGGGGGGGGGGGGGGGGGGGGGGGGGGGGGGGGGGGGGGGGGGGGGGGGGFFGGGGFGFGEGFGGGGGGFGFFGGFGGGFGBFFF;FGGGFGD::ADEGGGGGGGF,:>;4C+BCFDEFEFE>FFGEBG;0::;)(>:0=@9:38EE>:1:6<A)=FCBF<)5<,(,,3C0<F*43,4(.14).+-(9((3-(,(((43...<6*)*2
@M03364:396:000000000-C9LGT:1:1101:14754:2787 2:N:0:10
GGACTACTGGGGTTTCTAATCCTGTTCGCTCCCCACGCTTTCGCTCCTCAGCGTCAGTAACGGCCCAGAGACCTGCCTTCGCCATTGGTGTTCTTCCCGATATCTACACATTCCACCGTTACACCGGGAATTCCAGTCTCCCCTACCGCACTCAAGCCCGCCCGTACCCGGCGCGGATCCACCGTTAAGCGATGGACTTTCACACCGGACGCGACGAACCGCCTACGAGCCCTTTACGCCCAATCAATCCGGATAACGCTTGCACCCTACGTATTCCCGCGGCTGCTGGCACGTCTTCAGC
+
CCCCCGGGGGGGGGGGGGGGGGGGGGGGGGGGGGGGGGGGGGGGGGGGGGGGGGGGGGGGGGGGGGGGGGGGGGGGGGGGGGFEGGGGGGGGGGGGGGGGGGGGGGGGGGGGFGFGGGGDEGGGGGGGGGGGGGGGGGGGGGGFGGGGGBFFGB+@FGGGGGFGEEEEGGGGFGFG5?EGGFGFFE:3AF?CCEE?CFGGGFGFGFFF>GFC(8*-)7EG>DF:?C:7:G9??FF>FBGGGFF<)4<4FGGFFFBFF6B?BBC)9EC<16384),-)<36499>BF0??B<BB?1))*)22
@M03364:396:000000000-C9LGT:1:1101:21653:2820 2:N:0:10
GGACTACACGGGTTTCTAATCCTGTTTGCTACCCACGCTTTCGCATCTCAGCGTCAATACCGGTCCAGGTGGCCGCCTTCGCCACTGATGTTCCCCCAGATATCTACGGATTTCACTCCTACACCTGGAATTCCGCCCCCCTCTCCCGGATTCAAGTCAAGCAGTATCAAGGGCAGTTCCACGGTTGAGCCGTGGGATTTCACCCCTGACTTACTCGACAGCCTACATGCGCTTTACGCCCAGTAATTCCGATTAACGCTCGCACCCTCCGTATTCCCGCGGCGGCTGGCCCGGCGGTAGC
+
CCCCCGGGFGGGGGGGGGGGGGGGGGGGGGAFGGGGGGGGGGGGGGGGGGGGGGGG7FFGFEGGGGGGGGGGGGGGGGGFFGFGGGGGEFGGGGGGGGGGGGGGGGFGGGDGDGGGGFGFGFGGGGGGFGGGGGGGG:DGGGGBF>D@>B+=FFGF3DFCGGAFFG7FF7EF>CBD,;:<ECDECEFBFGD4CEEGCCFGGFGB*?FB2DBG96+)2(:A7F68;C;F?89?9DFFFBGGGF48/)66BGC1:?0)1,-,(4:(1:C:BB7((.3))<47(-7((921::.41028).,97
@M03364:396:000000000-C9LGT:1:1101:19395:2825 2:N:0:10
GGACTACACGGGTATCTAATCCCGTTCGCTCCCCTGGCTTTCGAGCCTCAGCGTCAGTTACAGTCCAGAAAGCCGCTTTCGCCACTGGTGTTCCTCCTAATATCTACGCATTTCACCGCTACACTAGGAATTCCGCTTTCCTCTCCTGCACTCAAGAATGATAGTTTCTATCCCCTCACGGGGTTGAGCCCCGCACTTTTAAGATAGACTTACTTTCCCGCCTGCGCCCCCTTTACGCCCAATAATTCCGGACAACGCTCGCCACCTACGTATTACCCCGGCTGCTGGCCCGTAGTTCAGC
+
CCCCCGGGGGGGGGGGGGGGGGGGGGGGGGGGGGGGGGGGFGGGGGGGGGGGGGGGEFGGGGGGGGGGGGGGGGGGCGGGGGGGGGGGDGGGGGGGGGGGGGGGGGGGGGGGGGGGGGGGGGGGGCGGFGFGGGGGE8?FGGGFGGF@CFGFGF=:,6EFAFDFGFGGGGGGFGFGGFFGGGGFEGACF@FGGGEGGGGGGFFEGFFCFGEG@@;7CEGGFDDF;=0).:>3==E<D@GGF<?0BAFFFG3((,4101(426:1DG5::11)<?649+-(4949?3),,(41((-.8*.*0
@M03364:396:000000000-C9LGT:1:1101:22950:2831 2:N:0:10
GGACTACTCGGGTTTCTAATCCTGTTTGCTCCCCACGCTTTCGTGCCTGAGCGTCAGTTATGTCCCAGGAGGCTGCCTTCGCCATCGGTGTTCTTCCACATATCTACGCATTTCACTGCTACACGTGGAATTCCACCTCCCTCTGACACACTCTAGTCGAGCAGTCACATATGCCATTCCCGAGTTAAGCTCGGGGATTTCACATCTGTCTTACTCAACCGCCTGCACACCCTTTACGCCCAGTAATTCCGATTCACGCCCGCACCCTACGGATTACCGCGGCTGCTGGCACGTAGTTAGC
+
CCCCCGGGGGDGFFGFGGFGGGGGFGGGGGGGGGGEGGGGGGGFF@DGGGFGGFCGEFFGGGA,CFDGCF:FGFDBFGGGGGGGEGGGFGFEFGAFEFGGGGGGFGGCFGG=EFGGGGGGGGGFGGGGGGGFG9E,@4@FCDFFGFFFGFGF869DFFDDDGFGGGFFGGFGD@>D9DFGGGD+@E9;B@,=DCEGDEGGAAEE@AFE*?EG?A,:=7@F2CFFFD(18;25B:>:9DE<<164FC3<FG*(/<)9+(((.4245:D:(43(,-623<:392>((-).,8()8((0./)22
@M03364:396:000000000-C9LGT:1:1101:14658:2856 2:N:0:10
GGACTACACGGGTTTCTAATCCTGTTCGCTCCCCACGCTTTCGAGCCTCAGCGTCAGTTACAGTCCAGAAAGCCGCCTTCGCCACTGGTGTTCCTCCTAATATCTACGCATTTCACCGCTACACTAGGAATTCCGCTTTCCTCTCCTGCACTCAAGCAAGATAGTTTCCATCCCCTCACGGGGGTTGGCCCCGCGCTTTTAAGATCGACTTACCTTCCCGCCTGCGCTCCCCTTACGCCCCATAATTCCGGACACACGCCGCCACCCCCCGTTTTACCCCGCTGCCTGCCCCTCGTTCGCC
+
CCCCCGGGGGGGGGGGGGGGGGGGGG<FGGGGGGGGGGGGGGG,BFFFGGGGGGGGGFEEGGGGGGGGFFDGGGGGGGGGGGGGGGGGGGGGGGGFGCCDFGGGGGGGDGGGGGGGGGGGGGGGEEFFGGGGGGGGG:=FGGGFGGGD?DGD>5=@,6,=83BDGGGF8E9;5F5=1*@C++=*>**)3?DCDG*77EGG:3?.;+80(16@4/+773C16C04<*4)(1((4:)58<GG8:1,=22)847(-23?:(-3((:;GG*(42(((.()5+((-1((,(,8((((((,000(/9
@M03364:396:000000000-C9LGT:1:1101:19367:2873 2:N:0:10
GGACTACAAGGGTTTCTAATCCTGTTTGCTCCCCACGCTTTCGAGCCTCAGCGTCAGTTACAGTCCAGAGAATCGCCTTCGCCACTGGTGTTCTTCCTAATCTCTACGCATTTCACCGCTACACTAGGAATTCCATTCTCCTCTCCTGCACTCTAGACTTCCAGTTTGAAATGCAGCACCCAAGTTAAGCCCGGGTATTTCACATCTCACTTAAAAGGCCGCCTACGCTCCCTTTACGCCCAGTAAATCCGGACAACGCTCGCCACCTACGTATTACCGCGGCTGCTGGCACGTAGTTAGC
+
CCCCCGGGGGGGGGGGGGGGGGGGGGGGGGGGGGGGGGGGGGGGGGGGGGGGGGGGGGGGGGGGGGGGGGGGGGGGGGGGGGGGGGFGEFFFGGGGGGGGGFGGGGFGFGGGGGFFFGGGGGGGGGFGGGGGGGGGGGGGGGGFFGGGCFGFGDGFCEEGGGFGGGGGGGGGFGEGGFGGGGGGGGGEFDGGGGGGGGGGGFGFCFCEEGCDE1EAF),9=C>9<6>?@D2BDFFFEFGFE1=6;<3)3C<BF@9;)..(6./-/2>2:?0(3).:9C4---119?:B:?0?FF:77*)02
@M03364:396:000000000-C9LGT:1:1101:9011:3003 2:N:0:10
GGACTACCAGGGTATCTAATCCTGTTTGATCCCCGCACCTTCGCACCTCAGCGTCAGTCATACGCTAGAAACCTGCCTTCGCCATTGGTGTTCTTCCAAATATCTACAGATTTCACCCCTACACTTGGAATTCCGGTTCCCCCTCGCTGACTCAAGTTCGGCAGTTCTCAATGCAGTTCCGGGGTTGAGCCCCGGCATTTCACACCAAGCTTGCCGTTCCGCCTACATGCCCTTTACGCCCAATAATTCCGAATAACGCTCGCCCCTTACGTATTACCGCGGCTGCTGGCCCGTCCTTGGC
+
BCCCCGGGGGGGGE@GGGGGGGGGGGGGGGGGGGGGGGGGGGGGGGGGGGGGGGGGFGGGGGGGGGGGGGGGGGGGFGGGCGGGGGGGGGGGGGGGGGGGGFGGGGGGGFGGGFGGAFGGGGGGGGGGFGFGGGGGGGGGGGGFGGGGGFGBFBFFGFFGGGFGGFG9=ADGBFFGGFFGGGDGGGCCFEECDGGGGGGGGFGFGFF=BGBCB5>2C=FGDG?D??;A?C@D@15)>DGGG623)5>)@F4(3<0)*4;?BBC(7C5..5(,,6:4<9-(,,79>B7?(:0(49(..*)29
@M03364:396:000000000-C9LGT:1:1101:16265:3077 2:N:0:10
GGACTAAACGGGTATCTAATCCTGTTTGCTCCCCACGCTTTCGAGCCTCAGCGTCAGTTACAGTCCAGAGAAGCGCCTTCGCCACTGGTGTTCTTCCTAATCTCTACGCATTTCACCGCTACACCAGGAATTCCCTTCTCCTCTCCTGCACTCTAGACTTCCAGTTTGAAATGCAGCACTCAGGTTAAGCCCGAGTATTTCCCATCGCACTTATTAATCCGCCTACGCTTCCTTTTCGCCCAGTAAATCCGGATCATGCTCGCAACCGACGTATTTGCGCTGCCGCCAGCACGTAGTTAGC
+
@8C@C<,,;,7,6@@EEFFFDEF9CF@ECE<FFEC@@:,CFEFG8,@=@EAEFGGG:,C6,C,EE,96CE@FD<4C:48E=C@CF<,B6ACB<A@CFE9,EE=,EE,44@?,,,,55>8=+===,9?:F==AE,EF,:+C==FF==B6,;4:ED=9,33,3,3?@D=>,,@DD;*=D5,,1,=6ED9*1,4==E+C+,52@*,*=C*0=DFGC+,2D<:?5*-::>()(*-848<**(**=((6+1)91*260((6+).)),*(127(((.4().))+-4,4(((-,(-(((4.()0/):*
@M03364:396:000000000-C9LGT:1:1101:15708:3129 2:N:0:10
GGACTACCGGGGTTTCTAATCCTGTTTGCTCCCCACGCTTTCGTGCCTGAGCGTCAGTTATGTCCCAGGAGGCTGCCTTCGCCATCGGTGTTCTTCCACATATCTACGCATTTCACTGCTACACGTGGAATTCCACCTCCCTCTGACACACTCTAGTCGAGCAGTCACATATGCCATTCCCGAGTTAAGCTCGGGGATTTCACATCTGTCTTACTCAACCGCCTGCGCACCCTTTACGCCCAGTAATTCCGATTAACTCTCGCACCCTACGTATTACCGCGGCTGTTGTCACGTCTTTGGC
+
CCCCCGGGGGGGGGGGGGGGGGGGGGGGGGGGGGGGG7@FGGGGGGGGGFGGGGGGGFGFGGGGGGGGGGGGGGGGGGGGDGGGGGGGGGGGGGGGGGGGGGGGGGGGGGGGGGGGEGCFGGGFGEFGFDFGGGGFFDGGGGGFGGF9DDGDEEGFFGGEGGFGGFFGFD9DFGEFGFGGGGGGGGGA?F<CDGGG5CDEG<EEDFFFF>?BAA,:8(=:>G=-5,63:DB@F14CFFGGG;?.;)9);D*1611:F)4).4?(9EG2,40())8)423(49973().(6<)-4())0)*2
@M03364:396:000000000-C9LGT:1:1101:20968:3150 2:N:0:10
GGACTACTCGGGTTTCTAAGCCTGTTCGCTCCCCACGCTTTCGCTCCTCAGCGTCAGTGACGGCCCAGAGACCTGCCTTCGCCATCGGTGTTCTTCCCGATATCTACACATTCCACCGTTACACCGGGAATTCCAGCCTCCCCTGCCGCACTCAAGCCCGCCCGTACCCGGCGCAGACCCACCTTTAAGCTATGGGCTTTCACACCGAACGCAGCAACCCGCCTACTCGCCCTTTACGCCCCACAATTCCCGACTACTCTTACCACCGTCGTATTACCGCCGCCGTTTGCACTGTTGTTAC
+
CCCCCGFFGGGGGEGGDGA,AFG<FFFGGGGGGGGGEGG@FFGGGGGGGGFFGGGGCC@FGGGGGGGGGGGG<EDFFFF9<CECEFGGGGGCFGGGGEGGGEC<DFFBF@CF9FCFFGG8CFCGGEEDCBFGGGFAF7=DFDEFFFG>E*@:38+*,+34+559<EG:E1*>?79)4/@57ED+BF97+2+2;00=48FEC?C)0=)(,16E9)*,*(*2(1(-(*))-)446:)).1=E>6:(5:)-***432(44)).4)05*<741(-4:?,)-+-1(-29(((((.-4)()1*)(*2
@M03364:396:000000000-C9LGT:1:1101:21721:3151 2:N:0:10
GGACTACAGGGGTATCTAATCCCGTTTGCTACCCTGGCTTTCGCATCTCAGCGTCAGACACAGTCCAGAAAGGCGCCTTCGCCACTGGTGTTCCTCCCAATATCTACGCATTTCACCGCTACACTGGGAATTCCCCTTTCCTCTCCTGCACTCAAGACTCCCAGTATCCAACGCAATACGGGGTTAGGCCCCGCATTTTCACGTCGGACTTAAACGCCCGCCTACCTGCTCTTTACGCCCACTAATTCCGGACACCGCTTGCCACCTACGTCTTACCCGCGCTGCTGGCCCGTACTGTGCC
+
CCCCCGGGGGGGGGGGGGGGGGGGGGGGGGGGGGGGGGGGGGGGGGGGGGGGGGGGGCFGGGGGGGGGGGGGGGGGGGGGGGGGGGGGGGGGGGGGGGGGGGGGGGGGGGGGGGGGGGGGGC,EFGGGGGFGGGFGGGGGGGFDGG94DDFBD=+;:DFGGGBFGGDGGGGGFG)+@?FGGGGCC?<:FFGGGGDGGGGCFEE=FE:2(?0<CA99DBG:(:8(/3.*5*/14?C>FDGEE(((96:4@GC?6>03>61304+6FC*(.-4(424<?C((-431()).4(409((0**)2:
@M03364:396:000000000-C9LGT:1:1101:23393:3189 2:N:0:10
GGACTACACGGGTTTCTAATCCTGTTCGATACCCGCACTTTCGAGCATGAGCGTCAGTTGCGCTCCCGTCAGCTGCCTTCGCAATCGGAGTTCTTCGCCATATCTAAGCATTTCACCGCTACACGGCAAATTCCGCCCACGTCGTGCGTACTCAAGTCAGCCAGTTCGCGCTGCAGTGCAGGTGTTGGGCACCTACATTTCACAACACGCTTAACCGACAGCCTGCGCTCCCTTTAAACCCACTAAATCCGGATAACGCCCGGACCTTCCGTATTACCGCCGCTGCTGGCACGGAATTAGC
+
CCCCCGGFGGGGGGGGGGGGGGGGGGGG<FEGGGGGEGGGGGGEGGGGGGGGGGGGGGGGGGEGGG?FACEEGEGGGGGGGGFEEGGG,@FFGFGGFGGGGGGGGFEFGGGGGGGFGGGGGGGGE774@FGGGGEEC+=F:DG?DEGCCDGFGFGF8EFFGGFGGGGEGE>E@>;FGFGGGF4DFGGFFF:C*:,?FGGGGFGFGFF<1<@7(@C;C6EE;G?<7;18(1,-.95446FGG:(2754:?GG94?,9F:BF0424DE*4::4:24?<<@17(4,19())(((.39()09)7*
@M03364:396:000000000-C9LGT:1:1101:14923:3230 2:N:0:10
GGACTACCGGGGTTTCTAATCCTGTTCGCTCCCCACGCTTTCGAGTCTCAGCGTCAGTTATAGTCCAGCAAGCCGCCTTCGCCACCGGTGTTCCTCCTGATATCTACGCATTTCACCGCTACACCAGGAATTCCGCTTACCCCTCCGGTACTCTAGCCATGCAGTTTCCAAAGCAATCCGGGAGTTGAGCCCCCGCCTTTCACTTCAGACTTGCACCGCCGTCTACGCTCCCTTTACACCCAGTAAATCCGGATAACGCTTGCCCCCTACGTCTTACCGCCGCTGCTGGCACGTTTTTCGC
+
CCCCCGGGGGGGGGGGGGDFFGGGGGGGGGGGGGGGGGGGGGGFGFGEGGGGGGGGG<FGGFGGGGGGGGGGGGGGGGGGGGGGGGGGGGGGGGGGGGGGGGGGGGGGGGGGGGGGGGGGGGGGGGGG7FGGGGGGGGGGGGG5CGG+@@GEFF2BEFGG6F6DF9EGGGGGFF57EFFGGEDCCG;>FFGGGGGGGGGFGEGC7AF<)0;E3A97FBGG>:>@0<?E?343:9?DB2EGGF:>*646FG)7:16<?89??<CBGGG;1:<1(,49A??9(-4((2)4:B(5(,()))(//
@M03364:396:000000000-C9LGT:1:1101:24671:3260 2:N:0:10
GGACTACCGGGGTTTCTAATCCTGTTCGCTCCCCACGCTTTCGCTCCTCAGCGTCAGTGACGGCCCAGAGACCTGCCTTCGCCATCGGTGTTCTTCCCGATATCTACACATTCCACCGTTACACCGGGAATTCCAGCCTCCCCTGCCGCACTCAAGCCCGCCCGTACCCGGCGCAGACCCACCGTTAAGCGCTGGGCTTTCACACCGGACGCGACGAACCGCCTACGCACCCTTTACGCCCAATGATTCCGGACACCGCTTGCCCCCTACGTATTTCCGCGGCTGCTTGCCCGGAGTTCGC
+
CCCCCGGGGGGGCFFGGGGGGGGGGGGE:CGGGGGGGGGGGGGGGGGGGGGGGGGGGFGGEFFGGGGGFGGGGGGGGGGGGGGGGGGGCGGGGGEFFGGDGGGEDGG9FGGGDGGGGGGGGGAGGGGGGGGGGGGGGFFGGGGFGGDC>BGA<)7?FFGGGGFGC7CGGGGG;FBD=AAE5;D7FE*6:B*)1>CGFGGGG<GAGDE6,93C(78><(:E>GF6:;1)(17?(4:)6:ECGF:?)6620**,(-2(52>2-,*(2;9((((.)..).04(420((-)).1(.1(()0.-9C
@M03364:396:000000000-C9LGT:1:1101:9195:3292 2:N:0:10
GGACTACTAGGGTATCTAATCCCGTTTGCTCCCCTGGCTTTCGCGCCTCAGCGTCAGTTGTCGTCCAGAAAGCCGCTTTCGCCACTGGTGTTCCTCCTAATATCTACGCATTTCACCGCTACACTAGGAATTCCGCTTTCCTCTCCGATACTCTAGCATCGCAGTTTCGGTCCCCTCACGGGGTTAAGCCCCGCACTTTTAAGACCGACTTACGACGCCGCCTGCGCGCCCTTTACGCCCAATACTTCCGTCCAACGCTTGCCACCTACGCATTCCCTCGGCCGCTTGCTCGTCGTTCTCC
+
CCCCCGGGFGGGGDFGGFFGGGGGGGGGGGFGGGFFFGGGGGGGGGGGGGGGGGGGFGGDFGGGGGGGGDFGGGGGGGGGGGGGGGGGFFFGGGGGGGFDFAEFGGGGGGGGFFFDGGGGGFDGGEFFEFDGGGGGDFDFGGGFGGG8EBDDFFGDGGGGCFDCGGGGG>BCDGFFGFGG6*<<C8,*@@FGDG>EDGGGB>,4CAB(6D69>8=:)2?::DFF?*48;CBB:B24::CC*37006:A63*(-,)474832:F2DGG03,,,(--).+.(-2(-2,(4:).(4((07)(:>
@M03364:396:000000000-C9LGT:1:1101:23777:3298 2:N:0:10
GGACTACCAGGGTTTCTAATCCCGTTCGCTCCCCTGGCTTTCGAGCCTCAGCGTCAGTTACAGTCCAGAAAGCCGCCTTCGCCACTGGTGTTCCTCCTAATATCTACGCATTTCACCGCTACACTAGGAATTCCGCTTTCCTCTCCTGCACTCAAGAATGATAGTTTCTATCCCCTCAACTGGTTGAGCCCCGCACTTTTACGGTAAGCTTAACTTTACGCCTGCGCCCCCTTTATGCCCAATATTTCCGCGCACCGCTCGCCCCCTACGTTTTACCCCGGCTTCTTGAACCTAGTGCGCC
+
CBCC<DFGGGGG6FGGECFFGGGGFGEGECF:FF8<CFGGGGECEFGFGGFAFGEFFGFC,CFGGGBAF86@CEFGGECG?CGGEGGGFFGGGGCFFA=FFG;?8,<9+@?FEEFFCECGGC,F9E=BFFGFFFC7CFDGGG,+=EGG86F5BD8:F86@,,?C=B,,3EFBDD5DG*,,,687>+:8A<800*3@7FE7@*6)4**.*5:B*;,:2*;*(18(8*(22)37;E))97;F:2@319<E7<*((4-(.4-4,9*(/1):61:..,.).+((40((4)).)),,.(,1**(1/
@M03364:396:000000000-C9LGT:1:1101:23392:3307 2:N:0:10
GGACTACTAGGGTTTCTAATCCTGTTTGCTCCCCACGCTTTCGCGCCTCAGCGTCAGTTTCAGTCCAGAAAGCCGCCTTCGCCACTGGTGTTCCTACCGATCTCTACGCATTTCACCGCTACACCGGTAATTCCGCTTTCCTCTCCTGCACTCAAGCCCGACAGTATCCAAAGCAATTCCCACCTTAAAAGCAGGACTTTCACTCCAGACTTACCAGGCCGCCTACGCGCCCTTTACGCCCAATCATTCCGGACCACGCTCGCCCCCTACGTATTCCCGCCGCTTCTGGACCGTAGTTCGC
+
CCCCCGGGGGGGFGGGGGFGFFECFEGGGGGGGGGGGGGGGGGGGGGGGGEGGGGGGEFGGGGFGGGGGGGGGGGGGGGAGGGGGGGG<EFGGGGFGGGGGGGFGGGGGGGGDGGGGGGGCBFGGGGFGGAFGGGF8CDFFGFFGGGDGFFDEDFF9DGGGDEGGC:FGGG@?:85CFGG?ECFEG=>F,7;C?FGGGGCB6DEGA*>E4>C*0>>C@FG@D>0,?2).8193=E<A1=EG?(.7?FAFGD1(413>?2(24CBGGD(3::<))().<:6(391((--.).81,8)<9)97
@M03364:396:000000000-C9LGT:1:1101:25386:3322 2:N:0:10
GGACTACTGGGGTATCTAATCCTGTTTGCTCCCCACGCTTTCGCGCCTCAGCGTCAGTTGTCGTCCAGAAAGTCGCCTTCGCCACCGGTGTTCTTCCTAATCTCTACGCATTTCACCGCTACACTAGGAATTCCACTTTCCTCTCCGATACTCCAGCTTCCCAGTTTCCATCCCATCACGGGGTTAAGCCCCGCACTTTTAAGATGGACTTAGGAAGCCGCCTGCGCGCGCTTTACGCCCCATACTTCCGGCCAACGCCTGCCACCTACGTATTACCGCGGCCGCTGGCACGTGGTTTGCC
+
CCCCCGGGGGGGGGGGGGFFGGGGGGGGGGGGGGGGGGGGGGGGGGGECGGGGGGGGFGGGGGGGGGGGGGGGGGGGGGGGGGGGGGGCGGGGGGGGGGGGGGGGGGGGGGGGGGGGGGGGGGGGGGGGGFAEFGGGGGGGGGFGGE+>@FE:5ADGGGGGGFGGGGGGGGGFFEDG?CCC6CCEG8>F>CDGGDE>FGGG3<8FA;3BFBGF496FFGD6D@F@3.06399BFAF<BGG*3(4).:ABCC(79:BB0(((,;)>E<?F?B2<?<2684-4>(-49BF?B3?4((07)-7:
@M03364:396:000000000-C9LGT:1:1101:18662:3341 2:N:0:10
GGACTACTAGGGTATCTAATCCTGTTCGATACCCGCACTTTCGAGCTTCAGCGTCAGTTGCGCTCCCGCGAGCTGCCTTCGCAATCGGGGTTCTTCGTCATATCTAAGCATTTCACCGCTACACGACAAATTCCGCCCGCGTTGTGCACACTCAAGGGGACCAGTATGCGCTGCAAGTCCGACGTTGAGCGCCTACATTTCACAACACACTTACTCCCCGGCCTACGCGCCCTTTAAACCCACTCAATCCGGATAACCCCCGGACCGTCCGTATTCCCTCGGCTGCTTGCCCGGACTCAGC
+
CCCCCFFE9@CFGFGGAGGCFGGFGFGG8A,C<FCE7@FFFEEGGGGFG<AFE@FG,;CFGGGCFGGGGGD+C+FFFFF<DCB+,,BF7CGGGFFGDECFCE;,@;AFF,F5,CEGGDDDDGFGE8FGGGDFDF,B=6=C>D+3?8E,,<CC,)=5,5@9*C?FG;E,AEGGF>:>?11,/*1<:F,6A,3>D=AF*?CGG395*52((/5CC;7.7(;C>D(81;<3()(46:7))6EFG-(4)..6?9)3(,(.1(.,-(*(1:5,8022,24)6+).-(,44()),(.),(,.>))*2
@M03364:396:000000000-C9LGT:1:1101:7436:3353 2:N:0:10
GGACTACAAGGGTTTCTAATCCCGTTTGCTCCCCTGGCTTTCGCGCCTCAGCGTCAGTTGTCGTCCAGAAAGCCGCTTTCGCCACTGGTGTTCCTCCTAATATCTACGCATTTCACCGCTACACTAGGAATTCCGCTTTCCGCTCCGATACTCTAGCATCGCAGTTTCGGTCCCCTCACGGGGTTACGCCCCGCACTTTTAAGACCGACTTACGCCGACGCCTGCGCGCCCTTTACGCCCAATCATTCCGCCCACGGCTTTCCACCCACGTATTACCCCGGCTGCGTGCACGTAGTTCGCC
+
CCCCCGGGCFFG@FGCFGGFGGF@FGGG<FEFGGFDFGFFFGGGGGGGGGGGGGDFGECFGGGGGGEGGCFC<FGG@:DFEDGGG@DGFFGGCFGGGGGGG9DG;;<<7CGE9FCFGGGG>FFED8FFAFGFGGGFG7DFF+@:CGGCEE=E=;=+=E=FCEFGGCFGGGGG>F5+@*@79@C*>8,0@FGGGG85?E9F+)56*=A0158E;F5:<0?C>G(3::9;297(,3)63:=E*(.,04)6@C*(,46()--3()2-:;*,8(-()5)..+--19(,((-(-4-33((09*,5C
@M03364:396:000000000-C9LGT:1:1101:16826:3361 2:N:0:10
GGACTACAAGGGTATCTAATCCTGTTCGCTCCCCACGCTTTCGCTCCTCAGCGTCAGTGACGGCCCAGAGACCTGCCTTCGCCATCGGTGTTCTTCCCGATATCTACACATTCCACCGTTACACCGGGAATTCCAGCCTCCCCTGCCGCACTCAAGCCCGCCCGTACCCGGCGCAGACCCACCGTTAAGCGATGGGCTTTCACACCGGACGCGACGAACCGCCTACGAGCCCTTTACGCCCCATGATTCCGGACGACTCTTGCACCCTACGTATTACCGCGGCTGCTTGCACGTAGGTTGC
+
CCCCCFGGFFGGGGGGGGF<FGGFGGGGGGGGGGGGGGGGGGGGGGGGGGGGGGGGGFGGGGGGGGGGGGGGGGGDFGGGGGGGGGGGEGGGGGFGFGGEGGGFGGGGGGGGFGGGGGGDGGGGFGGGEGGGGGDFGA=FGGGBGGF+@@F=DDGFGGGGGGFGCGGGGG5C>5(:5?=CCCD=C=F0AC3<8EGGGGGGGFGEGFFF09;5(0:,9(?E;DF4:C1)2C>6(4>)60=EG(-(.).6@FD6(,(,0(4<)-<,9AD118(346:<<<:93163>:)-43.5:,.))1)0*
@M03364:396:000000000-C9LGT:1:1101:13502:3379 2:N:0:10
GGACTACACGGGTATCTAATCCTGTTTGCTCCCCACGCTTTCGAGCCTCAGCGTCAGTTACAGTCCAGAGAATCGCCTTCGCCACTGGTGTTCTTCCTAATCTCTACGCATTTCACCGCTACACTAGGAATTCCATTCTCCTCTCCTGCACTCTAGACTTCCAGTTTGAAATGCAGCACCCAAGTTGAGCCCGGGTATTTCACATCTCACTTAACAGTCCGCCTACGCTCCCTTTACGCCCAGTAAATCCGGACAACGCTCGCCCCCTACGTATTACCGCGGCGGCTGGCCCGGCCTATGG
+
CCCCCGGGGGGGGGGGGGGGGGGGGGGGGGGGGGGGGGGGGGGCGGGGGGGGGGGGGGGGGGGGGGGGGGGGGGGGGGGF<CFGEGGGEFGGGGGGGGGGGGGGGGGGGGGGGGGGGGGGG=9FF@FGGGGGGGGFEADFFGG9DGA8D6FD=>FFDEGG=FFGFGAA=DCAFGEGGFGGGGGFGGGEFC8DGGE@DGGGGFGFGFAC028CEC,1;EFF@GFFFGD>>45@==E:45CFG=;@65)7CFD9?B66A3.(63:09EG;1<1,,44<<<13(40(39906:(,,(().0)2*
@M03364:396:000000000-C9LGT:1:1101:13825:3384 2:N:0:10
GGACTACAGGGGTATCTAATCCTGTTCGCTCCCCTAGCTTTCGCGCCTCAGCGTCAGTCGTGGCCCAGAAGGCCGCCTTCGCCACCGGTGTTCTTCCCGATATCTGCGCATTCCACCGCTACACCGGGAATTCCGCCTTCCCCTGCCAGACTCAAGCCGGCCGGTATCGGGAGCGGACGGGGGTTGAGCCCCCGGATTTGACTCCCGACCAGGCTGGCCGCCCACGCGCGCTTTACGCCCAATGAATCCGAATAACGCCTGCCCCCCACGTCTTACCCCCGCCGCTAGGCCCGTGTGTGCC
+
CCCCCGGGGGGGGGGGGGGGGGGFGGGGGGGGGGG@FGGFGGGGGGGGGGGGGGGGGFGGGGGGGGGGGFGFGGGGGGGGGGGGGGGGGGGGGGGGGGGGGGGGGGGGGGGGGGFGGGGGGGGGGGGGEGFGGGGGE:DGGGGFGGGGCFGFGCGF9D5C5F?DCBCFCGE*8=9D7B8:E8>8?8:7?CGGDEG**;CD7:36F>>21C65<):353C*9C((-/-)()-(-86.(-2:*(2(94:)<5*((-),)(((,4C2CE)(71-((-.).+((-(,-(44-((.((-(8)0.:0
@M03364:396:000000000-C9LGT:1:1101:16853:3393 2:N:0:10
GGACTACTGGGGTTTCTAATCCTGTTTGCTCCCCACGCTTTCGCACCTCAGTGTCAGTATCAGTCCAGGTGGTCGCCTTCGCCACTGGTGTTCCTTCCTATATCTACGCATTTCACCGCTACACAGGAAATTCCACCACCCTCTACCGTACTCTAGCTCGCCAGTTTTGGATGCAGTTCCCAGGTTGAGCCCGGGGCTTTCACATCCAACTTGACGAACCACCTACGCGCGCTTTACGCCCAGTAATTCCGATTAACGCTTGCACCCGCTGTATGACCGCGGCTGCTGGCCCGGATCTCGC
+
CCCCCGGGGGGGGGGGGGGGGGGCGGGGGGGGGGGGGGGGGGGGGGEGGGGGFGGGG@FGGGGGGGGGGGGGGGDGGGG97FCEGGGGFFGGGGGGGGGGGGGGGGGGGGGGGGGGGGGGGGGG@@EFGGGGFGGGGFGGGGGF?EG>85F8=C=DFGGGGGFGGGGGFEGGFGDGGFGGGEC5DF88AF3=CDEGDGG9CAGCGFF=EFDG*;F999EGFG@(/34D1729>?DCA?EGE1(,/)6:FF4(38:)@:;1(8A<FFC(3--,.))).3(-1((46?:?01(-((())1)95
@M03364:396:000000000-C9LGT:1:1101:10395:3424 2:N:0:10
GGACTACTCGGGTTTCTAATCCTGTTCGATACCCACGCTTTCGTGCTTCAGCGTCAGTTGGGCGCCGGTATGCTGCCTTCGCAATCGGAGTTCTGCGTGATATCTATGCATTTCACCGCTACACCTCGCATTCCGCATACTTCTCGCCCACTCAAGATCTCCAGTTTCAACGGCGGCACGAGGGTGAGCCTCGCGATTTTACCGCTGACTTACAAATCCGCCTACGCACCCTTTAAACCCACTAAATCCGTATAACGCTCGCATCCTCCGTATTACCGCGGCTGCTGGCACGGAGTTAGCC
+
CCCCCFGGFFEGGD>EGFGGGGGGGGGGCFGGGGGGGGGGFGGGGGFFFGGGGGGGEFFG,@FDGGGGEGGEGA<EGGGFGGECFGFG:FGAEFG9CCGGGGG9=;CEGGGGCFE<FEGGEFFFECCGGGEGFGGEGGDFFGGFGGG@E@>=C8=:D,==ECFGGGGGFCGEDFFGGFG=7CC*=E:>FCCDCGGECFFF?3C;D>>93:AF)/+.:)<53D<6:;9>37:?BFD)4<C5;(.().6><7118?42>24:>1*45CC>:>-1::644*2(-7((-5)(4()8(-25)*.:<
@M03364:396:000000000-C9LGT:1:1101:23464:3426 2:N:0:10
GGACTACCGGGGTTTCTAATCCTGTTCGATACCCGCACTTTCGAGCATGAGCGTCAGTTGCGCTCCCGTCAGCTGCCTTCGCAATCGGAGTTCTTCGCCATATCTAAGCATTTCACCGCTACACGGCAAATTCCGCCAACGTCGTGCGTACTCAAGTCAGCCAGTTCGCGCTGCAGTGCAGGTGTTGGGCACCTACATTTCACAACACGCTTACCCGACAGCCTGCGCTCCCTTTAAACCCAATAAATCCGGATCACGCCCGTCCCTTCCGTCTTACCGCGGCTGCTTGCAAGGCGTTCGC
+
CCCCCGGGGGGGGGGGGGFGGGGCGGGGGGGGGGGGGGGGGGGGGGGFFGGGGGGGGGGGGGGGGGGGGGGGGGGGGGGGGGGGGGGG8CFGGGGGGGEGGGGGGGAFGGGGGGGGGGGGGGGGDGGFGGGGGGGGGD6FECD@GGGC:<FDGFFFFFGGGGFGGGGGGGGGFDEG<*>@FFGCCEEBEF=GGGGCFGGGGFGFGFFF(:?E()>;D:EE>G?B<C;>>DFFBA:4):FGG?60;56<FFC>:63?F<?17>2(1;:9<FBF(4:4:<:;;;11((5).4).)-()))(1/
@M03364:396:000000000-C9LGT:1:1101:19968:3456 2:N:0:10
GGACTACAGGGGTATCTAATCCTGTTCGATACCCGCGCTTTCGAGCCTCAGCGTCAGTCGTGCTGCGGCATGCTGCCTTCGCAATCGGAGTTCTTCGTGATATCTAAGCATTTCACCGCTACACCACGAATTCCGCATGCCTTCCGCATACTCAAGACGGGCAGTTCGCGCTGCAGTGCCGACGTTGGGCGACGACATTTCACAACACGCTTGCCTGTCAGCCTACGCTCCCTTTAAACCCAATAAATCCGGATAACGCCCGGCCCTTCCGTATTACCGCGGCTGCTTGCACGGCTTCAGC
+
CCCCCGGGGGGGGGGGGGGGGGGGGGGGGGFGGGGGGGGGGGGFGGDFGGGGGGGGGFGFGGGGGGGGGGGGGGGGGGGGGGCFGGGG4CFGGGGGGGGGGGGGGGGGGGGGGGGGGGGGGGGGEDGGGGGGGGGDGGGGGGGFGGGEGEGEGFGFFGGGGG>DGGGGGGGGEGFCFA?EE5:CGGG=B7C5DC=EDEG7C3C57>F@?GBG0>E4>>C7<FBFFF:>4761:DFF)-AFE?8:)4<9FFD>:::AFBB(49/(9:/,8B(.(.().C:9;;;61())5085:(()0).C7
@M03364:396:000000000-C9LGT:1:1101:19642:3492 2:N:0:10
GGACTACAAGGGTTTCTAATCCTGTTCGCTCCCCACGCTTTCGCTCCTCAGCGTCAGTAACGGCCCAGAGACCTGCCTTCGCCATTGGTGTTCTTCCCGATATCTACACATTCCACCGTTACACCGGGAATTCCAGTCTCCCCTACCGCACTCAAGCCCGCCCGTACCCGGCGCGGATCCACCGTTAAGCGATGGACTTTCACACCGGACGCGACGAACCGCCTACGAGCCCTTTACGCCCAATAAATCCGGATCACGCTTGCCCCCTACGTCTTACCGCGGCTGCTGGCACGTAGTTAGC
+
CCCCCGGGGGGGGGGGGGGGGGGGGGGGGGGGGGGGGGGGGGGGGGGGGGGGGGGGGGGGGGGGGGGGGGGGGGGGGGGGGGGGGGGGFGGGGGGGGGGGGGGGGGGFGGGGGGGGGGGGGGGGGGGGGGGGGGGEFGGGGCEFGGGEGFGFGFGFGGGGGGFGGEGGGGEG?FB:5?EC9C4:;C13AF8C4EGCGGGGGEGFGFFBBG>5;):976GG9D>F?C?33DF:4:>DFFGGGB::6)-)9C5;18(3?018((;(9CDB??383(()6A443(7>01,54,(4:23)01):C
@M03364:396:000000000-C9LGT:1:1101:6580:3545 2:N:0:10
GGACTACTCGGGTATCTAATCCTGTTTGCTCCCCACGCTTTCGCACCTCAGCGTCAGTAATGGTCCAGTGAGCCGCCTTCGCCACTGGTGTTCCTCCGAATATCTACGAATTTCACCTCTACACTCGGAATTCCACTCACCTCTACCATACTCAAGACTTCCAGTATCAAAGGCAGTTCCGGGGTTGAGCCCCGGGATTTCACCCCTGACTTCCCAGTCCGCCTACGTCCGCTTTACGCCCAGTAAATCCGAACCACGCTAGCCCCCCTCGTATTACCGCGGCTGCTTGCCCGGATTTAGC
+
CCCCC,EF8FFDGGGGG9,<BF,FFG9FFGD<FCGGEGFGFGG@FG:FG<,C@CFGGFFFFDFGGEFGGGFGGGGGGGGGGGGGGGGGGGGGGGGGGEGC?,@FFFGGFCFGGFGFGGGGGGGG=BFGG7FEA<EF=FDGGGGFFGGDEFGEGEGF,8EE9DFGG=ED::A;5BDGGFFG6+=@EGDCFG?DDDECDCG?,:FEF?F>)?=?*4,08BFGDD>5(32;(1.62(63;;CEF0=E6?67@F30?90(7((((-087C5(-:>46(():342,499632).8,,-(,))*.:C
@M03364:396:000000000-C9LGT:1:1101:24832:3550 2:N:0:10
GGACTACTCGGGTTTCTAATCCTGTTCGATACCCGCACTTTCGAGCTTCAGCGTCAGTTGCGCTCCCGCGAGCTGCCTTCGCAATCGGGGTTCTTCGTCATATCAAAGCATTTCACCGCTACACGACAAATTCCGCCCGCGTTGCGCGCACTTCAGTGGACCAGTATGCGCTGCAAGTCAGACGTTCAGCGCCTACATTTCACAACACGCTTCATCCAAGGCCTACGCTCCCTTTAAACCCAATCAATCCGGATTGCACCCGTACCCTCCGTCTTGCCGCCGATCATCGCACGGACTTCGC
+
C<CCC@EA@@FGFGGGGGFBEFGGGGGGGDFECGGGGDGGGEFGGGDDFFFFDGGG,<C<EFGCGEF@FGDGGGGGGGGFGG@::BBFECGGCFAF7FEGGGG<,@FF@EEFAE;EFEGDGGGGGG@F:D<FGGG7C=CFEGGEGGGD*:CA,*++7>FFCF@FF>,=CECEFGEGG@FECFF<CF,(:,87C7;CDCFGGEF?CAF,,135(0<):)++49(),2-;:*,-(636)6<;533:)5454C)4,4(,1).(-3;,120),(,-((,)-+(((-((((-)((-429-)0*)/*
@M03364:396:000000000-C9LGT:1:1101:16037:3590 2:N:0:10
GGACTACACGGGTATCTAATCCTGTTTGCTCCCCACGCTTTCGTGCCTGAGCGTCAGTTATGTCCCAGGAGGCTGCCTTCGCCATCGGTGTTCTTCCACATATCTACGCATTTCACTGCTACACGTGGAATTCCACCTCCCTCTGACACACTCTAGTCGAGCAGTCACATATGCCATTCCCGAGTTAAGCTCGGGGATTTCACATCTGTCTTACTCAACCGCCTGCGCACCCTTTACGCCCAGTAATTCCGATTAACGCTCGCACCCTACGTATTACCGCGGCTGCTCGCCCGTAGTTAGC
+
CCCCCGGGGGGGGGGGGGGGGGGGGGGGGGGGGGGGGGGGGGGGGGGGGGGGGGGGG<FGGGGGGGGGGGGGGGGGGGGGGGGGGGGGCGGGGGGGGGGGGGGGGGGGGGGGGFGGGGGGDFFGGGGGDGGGGGGGGF?FGGG?D;D8DDG5ED+BEFEE8F56=83@FFGGFG56AFEGGGCCFGFEFF,=DGGGDGFGGFGF;AACEGFFE+>9@2=A=D@F=5689CB?DFF<C;EFF;D;;)19+;*(,6(9*42-4;C2DGGFFF(8?64-60(,1,(43(5)-(((4(4)0*)2*
@M03364:396:000000000-C9LGT:1:1101:24858:3597 2:N:0:10
GGACTACCGGGGTTTCTAATCCTGTTTGCTCCCCACGCTTTCGTGCCTGAGCGTCAGTTATGTCCCAGGAGGCTGCCTTCGCCATCGGTGTTCTTCCACATATCTACGCATTTCACTGCTACACGTGGAATTCCACCTCCCTCTGACACACTCTAGTCGAGCAGTCACATATGCCATTCCCGAGTTAAGCTCGGGGATTTCACATCTGTCTTACTCAACCGCCTGCGCACCCTTTCCGCCCAGTCATTCCGATTTACGCTCGCACCCTCCGTCTTTCCGCGGCTGCTGGCACGTCGTCAGC
+
CCCCCGGGGGGGCFGGGGGGGGGGGGGGGGGGGGGGGGGGGGGGGGGGGGGGGGGGGEFGGGGGGGGGGGGGGGGGGGGGGGGGEGGGFGGGGGGGFFGGGGFGGG<EFGGGGGGFGGGGGGGGGECGGEGGGFFGGFFGGGGFGGG=DFGFGE8DFGGDGGFFGGGGGGGF?D58DFFGGEDEGG@;FA,AGGEGGCFGGEGEFFFEADEG?F7>77FF=D@FDG@FFG6;11=)73EFGFDF*7?CFD4<<?(-=1:?B>5,7:D?((7:2?0)6944-799>F??:B,86?:)8)-96
@M03364:396:000000000-C9LGT:1:1101:10554:3616 2:N:0:10
GGACTACCAGGGTATCTAATCCTGTTCGCTCCCCACGCTTTCGCTCCTCAGCGTCAGTAACGGCCCAGAGACCTGCCTTCGCCATTGGTGTTCTTCCCGATATCTACACATTCCACCGTTACACCGGGAATTCCAGTCTCCCCTACCGCACTCAAGCCCGCCCGTACCCGGCGCGGATCCACCGTTAAGCGATGGACTTTCACACCGGACGCGACGAACCGCCTACGAGCCCTTTACGCCCAATAAATCCGGATCACGCTTGCACCCTACGTATTACCGCGGCTGCTGGCCCGTGTGTAGC
+
CCCCCGGGGGGGGF@FGGGGGGGGGGGGGGGGGGGGGGGGGGGGGGGGGGGGGFGGGGFGGGGGGGGGGGGGGGGGGGGGGGGEGFGGGGGGGGGGFGGFGGDGGGGGGGGGGGGGGGGGGGGGGGGGGGFGGGGGFGGEGGGFFGGGGFGFGFGFDDCEGGFGG@EEGEGG4BAD*2?FGGGECGC;FEEGFGD6FGGGGFGEFFD(-C9EF7E233CG019?<FB58C6??049A?CEE04:63<6=FC9?:(8F:BF<:A4DGG0(2<17<764C((((4-,1).58(869())))2*
@M03364:396:000000000-C9LGT:1:1101:20328:3617 2:N:0:10
GGACTACACGGGTATCTAATCCTGTTCGCTCCCCACGCTTTCGCTCCTCAGCGTCAGTAACGGCCCAGAGACCTGCCTTCGCCATTGGTGTTCTTCCCGATATCTACACATTCCACCGTTACACCGGGAATTCCAGTCTCCCCTACCGCACTCAAGCCCGCCCGTACCCGGCGCGGATCCACCGTTAAGCGATGGACTTTCACACCGGACGCGACGAACCGCCTACGAGCCCTTTACGCCCAATAAATCCGGATAACGCTTGCACCCTACGTATTACCGCGGCTGCCGGCCGGGAGTTAGC
+
CCCCCGGGGGGGGGGGGGGGGGGGGGGGGGGGGGGGGGGGGGGGGGGGGGGGGGGGEGGGGGGGGGGGFGGGGGGGGGGGGGGGGGGGFGGGGGGGGGGGGGGGGGGGGFGGGGGGGGGGDGGGGGGG>FFGGGG9FGGGGFGFGGGEGFGAFBGFGGGEGGFGGCEGGGGGEEBGC>GG6EDBFGGDFF?DFGGCDDGGGFGFGFFFFG>EB:E>D0CE;<>??FF)-7>?BF?BF:EEGF::)564FG<BB:84?--2::A)>FC??:844274<F:,(24994(343((((,).))02
@M03364:396:000000000-C9LGT:1:1101:5706:3649 2:N:0:10
GGACTACAGGGGTTTCTAATCCTGTTTGCTCCCCACGCTTTCGCGCCTCAGCGTCAGTTTTCGTCCAGAAAGTCGCCTTCGCCACTGGTGTTCTTCCTAATCTCTACGCATTTCACCGCTACACTGGGAATTCCACTTTCCTCTACGATACTCTAGCTTCCCAGTTTCCATCCCATCTCGCGGTTTGGCCCCGGGCTTTTCAGATCGGCCTAGACAGACGCCTGCCCCCCGCTTCAGCCCAAGAAATCCGGACACAGGCTGCCACCCACGTCTTTCCCGCGCTGCATGCACGTGGTTACCC
+
CCCCCGGGDFGGCFGGGGGGGGGGGGFGGGGGGGGGGGGGGGGCEEGGGGG8FGGGGG<,9C@@FFFGA,@ECFGGGGGGGGGEG,F8FFFGG,@?F99FG9EFCFGGGGGGGGGGGGGGGGGG=,AEFGGGGGGGG=8FFFFD+4+63<CDD7DDFF8FGGFGG;DDEG>,*8>2,4E8+3=3@+*10@CDG***/4,?,2,7+)2((*0,(*1**(4/,7(((*()(/.-(2()))28*(,,).64?)11(,.3)((.((24FG*(3(4((-.)6<((41((3()))).(.(,0.*)*2
@M03364:396:000000000-C9LGT:1:1101:23231:3682 2:N:0:10
GGACTACCGGGGTTTCTAATCCTGTTCGCTCCCCACGCTTTCGCTCCTCAGCGTCAGTGACGGCCCAGAGACCTGCCTTCGCCATCGGTGTTCTTCCCGATATCTACACATTCCACCGTTACACCGGGAATTCCAGCCTCCCCTGCCGCACTCAAGCCCGCCCGTACCCGGCGCAGACCCACCGTTAAGCGATGGGCTTTCACACCGGCCGCGACGAACCGCCGCCCAGCCCTCTACGCCCAATAATTCCGGACACCGCTTGCACCCTACGTATTCCCGCGGCTGCTGGCACGTATGTTGC
+
CCCCCGGGGGGGFGGGGGGGGGGFGGGGGGGGGGGGGGGGGGGGGGGGGGGGGGGGGGGGGGGGGGGGFFGGGGGGGGGGGGGGEGGGFGGGGFGGGGGGGGGGGGGGGGGGGGGGGGFGGGGGGGGGGGGGGGGFFFGGGGGFFGGG6AGFGFGFGGGGGGFGGGGGFDEGBGFG*AGG**912=*6@C=5CCGGGGGGFFGACD@(,99G00:9518E25>0(1(0(7:<?(3-6(8CGFF0))6)7>418>><F99B::FBGGG(8<2())().<33(327BB2)::(4-(.*)*-22
@M03364:396:000000000-C9LGT:1:1101:16903:3727 2:N:0:10
GGACTACTGGGGTATCTAATCCTGTTCGCTCCCCTAGCTTTCGCGCCTCAGCGTCAGTCGTGGCCCAGAAGGCCGCCTTCGCCACCGGTTTTCCTCCAAATATCTGCGCATTCCACCGCTACACTTGGAATTCCGCCTTCCCCTACCTGACTCTAGCCTGTCGGTATCGCGACCGGGCGGGGGTTTCGTCCCCGGTTTTGAGTCACACCCTCTCAGGGCGCCTACTCGGGCCTTCCGCCCCATCCATCCGTCAACTCACTGCCCCCCTCCGTGTTCCCCGGGCGCTGGCGAGGTGTTGCGC
+
<CC86CC<E<,@F@EFFG@AFDFEFGCFEGFF@FFFF?FECEF8F:+?,A6C+8FG@6CB6@F76CCE,,C@@C>C=8FCDF:FFGGG@+,?@,9EE<?5FF;EFA<FGECE9FEFEC8D6F,?;FG<?<FGA,@F6+6C>=>6=@,@90=:,0D73,@D,,*3@,+33+55*>5CC4*=5*9/:834)8C<*/8/9?C**4+)01/.(93*,7+)*,;>;)((.+).()((-4),4088*(((.)))0**(((.)1).)))2(1*)--274(.(.)2.(-((-(((-((((,,-070)))
@M03364:396:000000000-C9LGT:1:1101:9726:3751 2:N:0:10
GGACTACTGGGGTTTCTAATCCTGTTCGCTCCCCACGCTTTCGCTCCTCAGCGTCAGTGACGGCCCAGAGACCTTCCTTCCCCATCGGTGTTCTTCCCGATATCTACACATTCCACCGTTACACCGGGAATTCCCGCCTCCCCTGCCCCACCCAAGCCCGCCCGTCCCCGGCGCAGACCCCCCGTTCAGCGCTGGGCCTTCACCCCCGACGCCCCGAACCCCCTTCCCCCCCTTTTCCCCCCATGCTTCCCGGCCACCCTTGCCCCCTACGTCTTTCCGCCGCTTCCTGCAGCGCCTTCGC
+
BCCC,EE,,FEGC7FFCA,@@FC@EFEFFCEGGGGG@GGGGGEGCCF8EA6@+@F,6<@FEGGGGGEF8FFFF8,CFEGA,9FA<F7F6CFEFEECFG:@B@EFDGG9EF8EEG,<F+46AFGGG8:F>F<EAC=+3F+3ACE08DF,@9F0:5+0@FFEGGFCF*9CC7:>5F94*;FF7=C*;A,/8C*/55E79*;+<4F)18)(-92:()2(/7EE6C9-(2()(9,3(())))<AE(7()().9F4((396F6(,((35CGG2(4-,.,().<31(-(((4)).2,()(())),19
@M03364:396:000000000-C9LGT:1:1101:17484:3823 2:N:0:10
GGACTACTCGGGTTTCTAATCCTGTTCGATACCCGCACTTTCGAGCTTCAGCGTCAGTTGCGCTCCCGCGAGCTGCCTTCGCAATCGGGGTTCTTCGTCATATCTAAGCATTTCACCGCTACACGACAAATTCCGCCCGCGTTGCGCGCACTCAAGTGGACCAGTATGCGCTGCAAGTCAGACGTTGAGCGCCTACATTTCACAACACACTTACTCCACGGCCTACGCTCCCTTTCAACCCAATAAATCCGGATCACGCCCGGACCTTCCGTATTACCGCCGCTGCCGGCCCGGACTTAGC
+
CCCCCGGG8FFGGGGGGGGGGGGGGGGGGFGGGGGGGGGGGGGGGGGGGGGGGGGGGGGGGGGGGGGGGDGGGGGGGGGGGGGGGGGGDGGGGGGGFGGGGGGGGGGGGGGGGGGGGGGGGGGGGGGGGGGGGGGGGG>FGGGADGG5CBGAFDFFBFGFFF5>F>CFGGGGEGFGFFG7F7>FGC<=4FEGGECF*>CGGEGE4B:?0CBC49<648CA>GFF<C?72C;::DF299FGG?F:)).6FGGF(,(4?06(36/4DGC7:?84.84)6<:9(4;190(,4>(,164;)1):>
@M03364:396:000000000-C9LGT:1:1101:7176:3842 2:N:0:10
GGACTACTGGGGTTTCTAATCCTGTTTGCTCCCCACGCTTTCGCACCTCAGCGTCAGTAATGGTCCAGTGAGCCGCCTTCGCCACTGGTGTTCCTCCGAATATCTACGAATTTCACCTCTACACTCGGAATTCCACTCACCTCTACCATACTCAAGACTTCCAGTATCAAAGGCAGTTCCGGGGTTGAGCCCCGGGATTTCACCCCTGACTTAAAAGTCCGCCTACGTGCGCTTTACGCCCAGTAAATCCGGACACCGCTCGCCCCCTACGACGTACCTCGGCTGCTGTCACGTCTTCAGC
+
CCCCCGGGGGGGFGGGGGFGGGG<FGGGGGGGGGGGGGGGGGGGGGGGGGGGGGGGGGGGGGGGGGGGGDGGGGGGGGGGGGGGGGGGGGGGGGGGGGGGGGGGGGGGGGGGGGGGGGGGGGCFA@FGGGGGGGGF;EDFGGGFGGGFDDF<FEGF9=FGGGFGGFGGGGDGFGDGGFGGGGGDEG7@FFGDGEGGGGGGGFGFGFFB>F=948,8=>CF5C@D7?683F>098;39;EGG@@EFCC46CD3(29(39BF90C>CEC((4((((-2:?).:16?((,5))6:?((0.*)2:
@M03364:396:000000000-C9LGT:1:1101:5597:3863 2:N:0:10
GGACTACCGGGGTTTCTAATCCTGTTCGATCCCCACGCTTTCGTGCCTCAGCGTCAGTGGCGTGCTGGAAAGCTGCCTTCGCAATCGGAGTTCTGCGTCATATCTATGCATTTCACCGCTACACAACGCATTCCGCCTCCCTCGCACGCACTCAAGCACACCAGTTTCAACGGCATCACCGGGTTGGGCCCGGAACTTTGACCGCTGACTTGGGCCGCCGCCTGCCCACCCTTTAACCCCAATAAATCCGGAGAACGCCCGCCTCCTCCGTATTACCCCCGCTGCTGGCCCGGAGTTAGCC
+
CCCCCGGGGGGGGGGGGGGGGGGGGGGGGGGGGGGGGGGGFFGGGGGGGGGGGGGGGGG8E7FCGGGGG@FGFGGGGGGGGGBFGGGG,FGCFFFGGGGGGGGGGGFGGGGGGGGGGGGGGGGGGF:FCFEFGGFE@@>GGGGADGGGDEEAGCFAFCFGGFFFFFFAFGGGEE@DGFFG7:?7C5*6AFEDG=*>CEG++.?9G5)(5:C73)/(90EEBGFF?*.02C<(4724)-;E80:2694<4>D(-2:756((,,*-/;*47>B((5-).+((-9(4())5(.((((-7)*.:>
@M03364:396:000000000-C9LGT:1:1101:25301:3863 2:N:0:10
GGACTACTAGGGTTTCTAATCCTGTTCGCTCCCCACGCTTTCGAGCCTCAGCGTCAGTTACAGTCCAGAAAGCCGCCTTCGCCACTGGTGTTCCTCCTAATATCTACGCATTTCACCGCTACACTAGGAATTCCGCTTTCCTCTCCTGCACTCAAGAAAGATAGTTTCCATCCCCTCACGGGGTTGAGCCCCGCACTTTTAAGATAGACTTACCTTCCCGCCTGCGCTCCCTTTACGCCCAATAATTCCGTACACCGCTCGCCCCCTACGTATTACCGCGGCTGCTGGCACGTAGTTCTCC
+
CCCCCGGGGGGGFGGGGGGGGGGGGGGGGGGGGGGGGGGGGGGGGGGFFGGGGGGGGGGGGGGFGGGGGGGGGGGGGGGGGGGGGGGGGGGGGGGGGGGGGGGGGGGGGGGGGGGGGGGGGGGGG8FGFGGGFFFGECCGGGGFGGGGGFGFFFCF,D?EDG?FGGGGGGGGFE5DGFGGGGGGDG<8A@FGGG>>D6EF:4@;CAF4>FC?;);@GFD*59(5336)(92(767>?;EG@(,6*17C=C*(4:2403(4>>E():512,,.-.649/4219((-4).::>0(3:.=*)2:
@M03364:396:000000000-C9LGT:1:1101:10676:3908 2:N:0:10
GGACTACCAGGGTTTCTAATCCTGTTTGCTCCCCACGCTTTCGCACCTCAGCGTCAGTAATGGACCAGTAAGCCGCCTTCGCCACTGGTGTTCCTCCGAATATCTACGAATTTCACCTCTACACTCGGAATTCCACTTACCTCTTCCATACTCAAGATACCCAGTATCAAAGGCAGTTCCAGAGTTGAGCTCTGGGATTTCACCCCTGACTTAAATATCCGCCTACGTGCGCTTTACGCCCAGTAATTCCGAACCACGCTAGCCCCCTCCGTATTCCCGCGGCTGCTGGCCCGACTTCAGC
+
CCCCCGGGGFGGGGGGGGGGGGGGGGFFGGGGGGGGGGGGGGGGGGGGGGGGGGGGGGFGGGGGGGGGGGGGGGGGGGGGGGGGGGGGFGGGGGGGGGGGGGGGGGGGGGGGGGGEGGFGGGGGCEFGFGGGGGGGGGFFGGGFGGGFGFFEF7DFCFGGGDDGGGGFGGGGFGFGGFGGGG?:DF,;DD,=?CFG?FG?AC;C=D>C5CEG@<7;B*@FAGFFFF>FBCBFF?FEFFGGGFB6A<3?FGC007(,)(.,(3C@GGD9(26:03:)-<(((-46>F:?::((--()0*-00
@M03364:396:000000000-C9LGT:1:1101:24341:3920 2:N:0:10
GGACTACAGGGGTATCTAATCCCGTTTGCTACCCTGGCTTTCGCATCTCAGCGTCAGACACAGTTCAGAAAGGCGCCTTCGCCACTGGTGTTCCTCCCAATATCTACGCATTTCACCGCTACACTGGGAATTCCCCTTTCCTCTCCTGCACTCAAGACTCCCAGTATCCAACGCCATACGGGGTTAAGCCCCGCATTTTCACGTCGGACTTAAACGCCCGCCTACCTGCTCTTTACGCCCAATACTTCCGGACACCGCTTGCCACCTACGTATTACCGCGGCTGCTCGCACGTAGTTCGCC
+
CCCCCGGGGGGGGGGGGGGGGFGGGGGGGGGGGGGGGGGGGGGGGGGGGGGGGGGGGFGGGGGGGGGGGGGGGGGGGGGGGGGGGGGGFGGGGGGGFGGGGGGGCGGGGGGGGGGGGGGGGGGGGGGFGGGGGGGGGFGGGGG7=FG?FFGEGFGDCFDFFGFGGDCFEFFGFGFDEFGGGGD@CG,;FFGGGDEC7?FGGA>>GEE2257C*4,-?2CEFGF082.=8;><<EF<@DCFF;BD))6AFG)(4;?<E44:::<47CD0>?:<>?)5.*--6;66:7.4439>6:,09/3)9
@M03364:396:000000000-C9LGT:1:1101:19870:3921 2:N:0:10
GGACTACCAGGGTTTCTAATCCTGTTTGCTCCCCACGCTTTCGTCTATGAGAGTCAGTTACCAACCAGTAAGCTGCCTTCGCTCTTGGTGTTCTACCAAATATCTACGCATTCCACCGCTACACTTGGTATTCCGCTTACCTCTTCAGCACTCTAGTTTACCAGTTCGCAGGGCAGTTCGGGAGTTGAGCTCCCGGATTTCACCCCGCACTTAGCAAACCTCCTACAGACCCTTTACGCCCAATAACTCCGAACAACGCTCGCCACCTACGTATTACCGCGGCTGCTGGCACGTAGTTAGC
+
CCCCCGGGGGGGFGGGGGGGGGGGGGGGGGGGGGGGGGGGGGGFEGGGGGFFGGGGGGGGGGGGGGGGGGGGGGGGGGGGGGEGGGGGGGFGGGGGGGGGGGGGGGGGGGGGGGGGGGGGGGGGGGGGCFGGGGGGDGGGGGGFGGGCEDGEGFGFCEFFGGFGGGGGGGGGFEFGFFGGE=DGGGGFFFECFGGGGDEFGEFCGFFB)3:<4+>*=BFGFGFFFFE;E<===B@EFDGGF;116=));CGFFFFFF64027E9/AF::3838):25C863900((3:B??BFFFF>/:DC
@M03364:396:000000000-C9LGT:1:1101:8783:3925 2:N:0:10
GGACTACCGGGGTATCTAATCCTGTTCGCTCCCCACGCTTTCGCTCCTCAGCGTCAGTAACGGCCCAGAGACCTGCCTTCGCCATTGGTGTTCTTCCCGATATCTACACATTCCACCGTTACACCGGGAATTCCACTCGCCCCTACCGCACTCAAGCCCGCCCGTACCCGGCGCGGCTCCACCGTTAAGCCATGGGCTTTCACACCGGACGCGACGAACCGCCTACGCGCCCTTTACGCCCAATAAATCCGGATAACGCTTGCCCCCTACGGCTTACCGCGGCTGCTGGCCACTCTTTAGC
+
CCCCCGGGGGGGGBFGGGGGGGGGGG@FGGGGGGGGGGGGGGGG>FGGGGGGGGGGGGC,CCFDGGGGA@F,C=FGGGGGGGGG=FGGGGGGG<EGG@:FGGGGGFG?FGGG,CEEFGEDEGGG@BFGFEFFGGG,==+@F8CFDGC?6@EAGDFA8:EEGE*;F>:EG75*:=9D*8EE69*CFGF6AC+0;CF*9E>CC<FDCD570D0:4)*,9,CEFD>F<FF02C9B>B?<<6:EG:03<A9ABGGF:((-98>?21C20;D((1((((448<33,((-4:)5?2(,((.9**)22
@M03364:396:000000000-C9LGT:1:1101:22043:3939 2:N:0:10
GGACTACTCGGGTTTCTAATCCTGTTTGCTCCCCACGCTTTCGAGCCTCAGCGTCAGTTACAGTCCAGTAAGCCGCCTTCGCCACTGGTGTTCCTCCTAATATCTACGCATTTCACCGCTACACTAGGAATTCCACTTACCTCTCCTGCACTCTAGCCTGACAGTTTCCAATGCAGTCCCAGGGTTGAGCCCTGGGCTTTCACATCAGACTTGCCAAGCCGCCTACGCTCCCTTTACACCCAGTAAATCCGGATACCGCTTGCCCCCTACGTATTACCGCGGCTGCCGGCCCGGCGTTGGC
+
CCCCCGGGGGGGGGGGGGGGGGGGGGGGGGGGGGGGGGGGGGGGGGGGGGGGGGGGGGFGGGGGGGGGGGGGGGGGGGGGGGGGGGGGFGGGGGGGGGGGGGGGGGGGGGGGGGGGGGGGGGGGDGGGGGGGGGGGGFGGGFGFGGGGGFGBFEGFGGGGGGFGFGGGGGGFFGFGGFGG8EF7DECDFFGGGGGGGGGGGFGFFFFF*;@FFFGCFCGGFGFFFFFF@DFFBEFCF7FEGFFEFF7?FGDB;<()061:;?C@GFG>(434):7)6@:6(4;99?((,42(((().)(99
@M03364:396:000000000-C9LGT:1:1101:13272:3959 2:N:0:10
GGACTACCGGGTTTCTAATCCTGTTCGCTCCCCACGCTTTCGAGCCTCAGCGTCAGTTACAGTCCAGAAAGCCGCCTTCGCCACTGGTGTTCCTCCTAATATCTACGCATTTCACCGCTACACTAGGAATTCCGCTTTCCTCTCCTGCACTCAAGAAGACCAGTTTCCATCCCCTCACGGGGTTGAGCCCCGCACTTTTAAGATAGACTTGATCTCCCGCCTGCGCTCCCTTTACGCCCAATAATTCCGGCCAACGCTCGCCCCCCCCGTATTACCGCGGCTGCTGGCACGTAGGTGCCCG
+
CCCCCGGGGGGGGGGGGGGGGGGGGGGGGGGGGAFGGGGGGG,CCFGGFFGGGGGGFGGGGGGGGGGGGGGGGGGGGGGGGG:CGGGGEFGGGGGGGCFGGGGGGGGGFGGGGACFGGGCCEFF4EG@FGFGGGGGGFGFFGGFGGGGGFDE,:DBCFFGGF6DFGGGGGGGFG5:CFGGEGGGGD:@FGGDD*=EFGG?8>,5:AA@EDEC6FE>CDGGFG7@;:9>BGF<E);2?BE5*(..749>FG)7>121>1<BFF*9C*)-(-4?0).6(/4,2(42::(-(51182(0*).0*
@M03364:396:000000000-C9LGT:1:1101:17539:3965 2:N:0:10
GGACTACTCGGGTATCTAATCCTGTTTGCTCCCCACGCTTTCGCACCTCAGCGTCAGTAATGGTCCAGTGAGCCGCCTTCGCCACTGGTGTTCCTCCGAATATCTACGAATTTCACCTCTACACTCGGAATTCCACTCACCTCTACCATACTCAAGACTTCCAGTATCAAAGGCAGGTCCGGGGTTGAGCCCCGGGCTTTCACCCCTGACTTACAAGTCCGCCTACTTGCGCCTTACGCCCAGTAAATCCGAACCACGCTAGCCCCCTTCGTATTACCGCGGCGGCTGGCACGGAGTTCGC
+
CCCCCGGGGGGGGFGGGGC@FGGGGGGGCFFGGGGGGGGGGGGDDGGGGGCFGEGGFEFEFFGGGGGGFEGFFAFGGGDFGGGGCFFGGGGGGGGEFEFGGFAFD@EGG8EGGF8FGGGGAEDF;ECGGGGGGGGGGGGGGGGFGGGDDFFDFEDFAFF:;FFFFEGGGAGGFFBD+3=F8==+3@<);<?F>EGG*1DFGEFFG44(784=8;7*2/BC(?@;3<)+)36((62/((3<FFD86)6AFG3<(77()39?27??FEDBFF??(,3)6<46>>11>0-(3<(8((()075<<
@M03364:396:000000000-C9LGT:1:1101:6876:3969 2:N:0:10
GGACTACAGGGGTTTCTAATCCTATGTGCGCCCCACCCTTTCGGGAATGAACGTCAATGCAGGCCCAGACCGGCGCCTTCGCCACTGGTGGGCCTCCATATATCAACGCAGGTCACCGCTACCCCTGGAATTCCACGGTCCTCTGCCTCACGTCCACCGTCCGGTTTCCATGGCTCACTGCAGTTGAGCTTCATTCGTTTACCCCACACCCCCCCGGCCCCCACCTCCGTCTTTACGCCCAATGCCTCCCGGTACCGCTCGCCCCCCTCATCTCACCTCCGCCTCTCGCCGCTAGTTATCC
+
A68B@F<6<CCF@FGGGCFGGGF,C,=,<@@@FEC+,8FEFGEC:C+=CF9CCFF7:FEFED,@@@,FEF74+@+@=CF9AFFG7=,?B8++++@?E<<,CF>F,4B+++6+><,,,+4++8,B++3+8:5AFFF<6+6@:?FFFDD9>*,5,1+*7@*,333C@*1?F7,6*6)3=@79,4*7=9;0A?1;;,11+,67:*6(1:)6(1:/()/4)4**-)((,2.0(*(.:2).(-1?*4(())),0/1(,31<;4,--4*-)/)(((-)-.)6:+((-(3((.((4(((-((0**)2:
@M03364:396:000000000-C9LGT:1:1101:25426:3986 2:N:0:10
GGACTACTAGGGTTTCTAATCCTGTTTGCTCCCCACGCTTTCGTGCCTGAGCGTCAGTTATGTCCCAGGAGGCTGCCTTCGCCATCGGTGTTCTTCCACATATCTACGCATTTCACTGCTACACGTGGAATTCCACCTCCCTCTGACACACTCTAGTCGAGCAGTCACATATGCCATTCCCGAGTTAAGCTCGGGGATTTCACATCTGTCTTACTCAACCGCCTGCGCACCCTTTACGCCCAGTAATTCCGATTTACGCTCGCACCCTACGTCTTACCGCGGCTGCTGGCCCGTAGTTAGC
+
CCCCCGGGGGGGCFGGGGFGGGGGGGGGGGGGGGGGGGGGGGGGGGGFFEFFGGGGGGGGGGGGGGGGGGGGGGGGGGGGGGGGGGGGGGGGGGGFGGGGGGFFGGGGGGGGGGGGGGGGGGGGGGGGGGGGGGGGGFGGGGGFGGGEGFGDGD9DEGGGGGFGGGGGGGGGFGFGGFGGGGCCGG<;DC3;DEGGDGGGGCFEFFF;*?EFAA?EGFGGBG59@B9>B<9@(6@4C;EGGF;E=EFFFGC@D0()1(,36(2(1:CB<F:?(24-)<8>B602(().42(((4(08=<C:
@M03364:396:000000000-C9LGT:1:1101:10784:4008 2:N:0:10
GGACTACTGGGGTTTCTAATCCTGTTCGCTCCCCACGCTTTCGCTCCTCAGCGTCAGTAACGGCCCAGAGACCTGCCTTCGCCATTGGTGTTCTTCCCGATATCTACACATTCCACCGTTACACCGGGAATTCCAGTCTCCCCTACCGCACTCAAGCCCGCCCGTACCCGGCGCGGATCCACCGTTAAGCGATGGACTTTCACACCGGCCGCGAAGAACCGCCTACGAGCCCTTTACGCCCAATAAATCCGGATAACGCTCGCACCCTACGTATTACCGCGGCTGCTGGCCCGGAGTTAGC
+
CCCCCGGGGGGGGGGGGGGGGGGAFFGGGDGGGGGGGGGGGGGGGFGGGGGGGGGGGGGCGGGGGGGGFGGGGGFGGGG9FGGGGCGGCFGGGGGF<FGGGGGGFGFAFDGGDGEGGGGD?FGGGGG>BFFDGGGEFGGGGFGDGGGEEFGFG56@DEGCE>BDGGEDFGDGDF>D*)=CCEC:B=F1AA89CEGGGGGGGEF?D>B(()->9)*(14@E6DF<8C<)8)4334844<GGG<(34))68<>90:(4*(7161C;GEC-(,(.5),.-<8(,490((),50.22(,).)):?
@M03364:396:000000000-C9LGT:1:1101:20380:4046 2:N:0:10
GGACTACAAGGGTTTCTAATCCTGTTTGCTCCCCACGCTTTCGCGCCTCAGTGTCAGTTACAGACCAGGAAGCCGCCTTCGCCACTGGTGTTCCTCCATATCTCTACGCATTTCACCGCTACACATGGAATTCCACTTCCCTCTTCTGCACTCAAGTCGACCAGTTTCCAATGACCCTCCACGGTTAAGCCGTGGGCTTTCACATCCGGCTTCCTCAACCACCTGCGCGCTCTCTACGCCCAATAATTCCGGATCACGCTCGCACCCTCCGTATTGCCGCGGCTGCTGGCACGTAGTCAGC
+
CCCCCGGGFGEFGGGGGGCFFGGAFGGGGGGGGGFGGGGGGGGGGGGGG8CFGFGGGGGGGGFC@FGGDFFEGGGGGGGGGGC:FFGGGGGGGGGGGFGGGGGG8@ECFGCBAEGGDEECEG?F9FGGGGFFFGGGG,=B8+,*6CFFC;EDDDGFA9=AGGFFF9EGG8E9@,*66*6@FFD7DG:*=,<9CCGEGGGGG@9*:*;9);=C)*>*4)5C2C2:(:2?0:(6()/96(:<F;7(;;??FF412?(4?<0:<9C(1:C2(---.(5):+-29012624.5<:B6(,)71)09
@M03364:396:000000000-C9LGT:1:1101:6963:4128 2:N:0:10
GGACTACAAGGGTTTCTAATCCCGTTTGCTCCCCTGGCTTTCGCGCCTCAGCGTCAGTTGTCGTCCAGAAAGCCGCTTTCGCCACTGGTGTTCCTCCTAATATCTACGCATTTCACCGCTACACTAGGAATTCCGCTTTCCTCTCCGATACTCTAGCATCGCAGTTTCGGTCCCCTCACGGGGTTAAGCCCCGCACTTTTAAGACCGACTTACGACGCCGCCTGCGCGCCCGTTACGCCCAATAATTCCGGCCAACGCTTGCCACCTACGTATTACCGCGGCTGCTGGCACGTAGTTCGCC
+
CCCCCGGGGGGGGGGGGGGGGEFGGGGGGGGGGGGGGGGGGGGGGGGGGGGGGGGGGGGGGGGGGGGGGGGGGGGGGGGGGGGGGGGGGGGGGGGGGGGGGCGGGGGGGGEGGGGGGGGGGGGGGGGGGGGGGGGGGGFGGGGFGGGGGFGFFFGFGGGGGGFGGGGGGGGGFGFCCFGGEGGCEF,;4CDDGGDEGGGGG=C;CFFFFGFGFF5:C9GG;72?::9@FD6(4<B:B<GE50:2*6)5@C)(4128>48(8?F<FGD>>?<<<?299*(-46,41))3:(3:?((0**()9
@M03364:396:000000000-C9LGT:1:1101:10679:4170 2:N:0:10
GGACTACCCGGGTTTCTAATCCTGTTTGCTCCCCACGCTTTCGAGCCTCAACGTCAGTTATCGTCCAGTAAGCCGCCTTCGCCACTGGTGTTCCTCCTAATATCTACGCATTTCACCGCTACACTAGGAATTCCACTTACCTCTCCGATACTCTAGCTTGACAGTTCCAAATGCAGCTTGGCGGTTGAGCCCCCACCTTTCACATCTGGCTTGCCATTCCGCCTGCGCTCCCTTTACACCCAGTAAATCCGGGCAACGCTTGCACCCTACGTATTACCGCGGCTGCTGGCCCGTTGTCAGC
+
CCCCCGFGFEEDG;@FGGGCEGGGGGGGFGGGGGFGCFECFFGCFGGFGCFGGGGGFD9@@FGFFEGGFD@FFEEGGGGGGDFGGGGGGGGGF<CEE=9<FGGFAFFGGECGFBEEEGGDGGEGCDG8EFFGEGGGGGCGGDEFGGG+@:>:>;DFGFF=,89D=B,7DCDGCFE==:3@+,=:C858ACC*<C**;D:E?EGFF63**2:G2)5.8*5<3*6@0:;E>56D@FE)9?GCFD<@6)97AG3(((-,)44,,1;)*294(.83<)4))34(-109>6)27(((--(.0*-09
@M03364:396:000000000-C9LGT:1:1101:12251:4174 2:N:0:10
GGACTACTCGGGTTTCTAATCCTGTTTGCTCCCCACGCTTTCGAGCCTCAGTGTCAGTTACAGTCCAGAAAGGCGCCTTCGCCACTGGTATTCTTCCTAATCTCTACGCATTTCACCGCTACACTAGGAATTCTCCTTTCCTCTCCTGCACTCTAGCTATCCAGTTTGGAATGCAGCACCCAGGTTAAGCCCAGGTATTTCACATCCCACTTAAATATCCCCCTACGCTCCCTTTACGCCCAGTAAATCCGGCCAACGCTTGCCCCCTACGTATTACCGCGCCTGCTGGCCCGGAGTTAGC
+
CCCCCGGGGGGGGGGGGGGGGGGGGGGGGGGGGGGGGGGGGGGFGGGFGGGGGGGGGGGGFGGGGGGGGGGGGGGGGGGGGGGGGGGGF9FGGFGGGGGGGGGGGGGGGGGGGGGGGGGGGGGGF8EGGGGGGFGGCGGGGGGFGGGFGFFFGBFF,DEEDFFGGGGGGGGGFFD?EDFFGFFFGG98BFFFGGFFFGGGF7=0=AF<CCCG@A,;FEFF)3>5)6/5:C5=BBE6;ADGC5B=+>/8F87-(.(/:/.(3(1/*;:,/=;4):3)6<,(4((-3::D7:,16(()8)):7
@M03364:396:000000000-C9LGT:1:1101:20348:4177 2:N:0:10
GGACTACTAGGGTTTCTAATCCCGTTTGCTCCCCTGGCTTTCGCGCCTCAGCGTCAGTTGTCGTCCAGAAAGCCGCTTTCGCCACTGGTGTTCCTCCTAATATCTACGCATTTCACCGCTACACTAGGAATTCCGCTTTCCTCTCCGATACTCTAGCATCGCAGTTTCGGTCCCCTCACGGGGTTAAGCCCCGCACTTTTAAGACCGACTTACGACGCCGCCTGCGCGCCCTTTACGCCCAATAATTCCGGCCAACGCTTGCCACCTCCGTATTACCCCCGCGGCTGGCCCGTGGTTAACC
+
CCCCCGGGGGGGGGGGGGGGGEGGGGGGGGGGGGGGGGGGGGGGGGGGGGGGGGGGGGGGGGGGGGGGFGGGGGGGEGGEGGGGGGGGGGGGGGGGGGGGGGGGGGGGGGGGGGGGGGGGGGGGGGGGGGGGGGGGGGGGGGGFGGG6CBGFFDGFFFFGEGFGGGGGGGGGFGCCEFGGGGGFG5,39?FDDE;EGGFFCEGEGFF01C?+7.C65:GE>G<?:17<9D>9:0)6??5C:(()/:<AFG3(-7:?D>20:40)9;C(398(3:<.4+,(-9((((---(-4,((000-*:
@M03364:396:000000000-C9LGT:1:1101:7304:4206 2:N:0:10
GGACTACTGGGGTTTCTAATCCCGTTTGCTCCCCTGGCTTTCGCGCCTCAGCGTCAGTTGTCGTCCAGAAAGCCGCTTTCGCCACTGGTGTTCCTCCTAATATCTACGCATTTCACCGCTACACTAGGAATTCCGCTTTCCTCTCCGATACTCTAGCATCGCAGTTTCGGTCCCCTCACGGGGGTACGCCCCGCCCTTTTAAGACCGACTTACCACGCCGCCTGCGCGCCCTTTACGCCCAATACTTCCGTACAACGCTTGCCCCCCACGTATTCCCGCGGCTGGTGGCCCGTCGTTCCGC
+
CCCCCGGGGGGGGGGGGGGGGFEFGGGGGGGGGGGGFGGGGGGGGGGGGGGGGGGGGGGGGGGGGGGGFCGGGGGGCFGGGGGGGGGGFGGGGFGGGGGGGGGFCFGGGGGFGGGGGGEGGGGGGGGGDGFFGGGC@+=EFGGFFGG6EEGFF;@@FGCGCFEGEGGGGGGGFGF6EFG595<*=?,6AEGD:E*5>CEGGF;<FFE>BG<?6)+./(;*3D<<(24)7C>(30)6-4?C*340).4:9/03::A:.74(-4+)9E)(908()5)),*---3,(((,(,13(--(05),*1
@M03364:396:000000000-C9LGT:1:1101:9549:4219 2:N:0:10
GGACTACTAGGGTTTCTAATCCTGTTTGCTCCCCACGCTTTCGTGCCTGAGCGTCAGTTATGTCCCAGGAGGCTGCCTTCGCCATCGGTGTTCTTCCACATATCTACGCATTTCACTGCTACACGTGGAATTCCACCTCCCTCTGACACACTCTAGTCGAGCAGTCACATATGCCATTCCCGAGTTAAGCTCGGGGATTTCACATCTGACTTACCCAACCGCCTGGCAACCCTTTCCGCCCAGTAATTCCTATTCACGCTCGCACCCTACGTATTACCGGCGCTTCCGGCCCGGCTTTAGG
+
CCCCCGGGGGGGGGECFGG9FF@FFFE@FFGGGGF:FFGGGGGGGGGGCFEGGFGGGCEFGGGAFGGGG?CEFGGGGGG,AFF>FEFGGGGGGGGGGGGGGFGG=F9FEGGEG9FEFAFGGFGGGGGGGGGGF98,,,=ACFG?FFGGFFGDC*BDFDGEEFFGGECEDDF>DFD8FFGG9+03@8FF7F,3=7ECDGGG7533;@A7*=8FEB8)*5EE23>=B*(0013-(80*0/*1<(((1))9@D+7<5<?F081(,*(9E*,.::.,6()6<3,(496(()((,--4(())))2*
@M03364:396:000000000-C9LGT:1:1101:9638:4219 2:N:0:10
GGACTACTGGGGTTTCTAATCCTGTTTGCTCCCCCGACTTTCGCGCCTCAGCGTCAGTGCTGTTCAAGGAATCCGCCTTCGCCTCCGGTGTTCTATAGGATATCAACGCATTTCACCGCTACACCCTATATTCCGATTCCCTCTCCCAGACTCGAGTCCTGTAGTTTCAGACGCACTTTCCGGGTTAAGCCCGGAGATTTCACATCTGACACGCAAGACCGCCTACGCGCCCTTTACGCCCAGTAAATCCGAACAACGCTTGCGCCCTCTGTATTACCGCGGCTGCGGGCCCGGACTTAGC
+
CCCCCGGGGGGGGGGGGGFFGGGGGFGGGGGGGGGGGGGGGGGGGGGGGGGGGGGGGFGGFGGFGGGGGGFAFGGGGGGGGGGGGGGGFGEGFFFGFGGGGGGGGGGDGGGGGGGGGGGGEFCEFGGGGGGGGGG@ECCDGGGFGGGFF?EFGDFBDFGCCF;EFGFD8DGGFG5CEFGGGEDEGG*0BDGGGGGG*BGGG4B?CA8C@F=G=8*6DDGGFG@712;D9G9;28?<>?GGG?05*)65FC9639>(7(7:B:C;3CC(4(..)6AA:+--(439B:4(4((3((-))*.:7
@M03364:396:000000000-C9LGT:1:1101:8074:4223 2:N:0:10
GGACTACTAGGGTTTCTAATCCTGTTTGCTACCCACGCTTTCGAGCATGAACGTCAGTATTATCCCAGGGGGCTGCCTTCGCCATCGGTATTCCTCCACATCTCTACGCATTTCACTGCTACACGTGGAATTCTACCCCCCTCTGACATACTCTAGCCTGACAGTTCAGAACGCAGTTCCCAGGTTAAGCCCGGGGATTTCACATCCTGCTTATCAAACCGTCTGCGCTCGCTTTACGCCCAGTAATTCCGATTAACGCTCTCACCCTACGTATTACCGCGGCTGCTGGCCCGTATTTAGC
+
CCCCCGGGGGGGFGGGGGGGGGGFGGGGGGGGGGGGGGGGGGGGGGGFEGFGGGGGGGGGGGGGGGGGGGGGGGGGGGGGGGGGGGGGFFGGGGGGGGGGGGGGGFGFDGGGGGGGGGGFGGGGEFGGGCFGDAAFDFGFGGGFGGG@EBFFG033CDFG,A+=FGGGD8FGFGBDGFGGGGGFGF==FGG:DEGDD5FFF42*5?A=EGB,/+<>F*A:(:@B2>2B@3;FD(=<<;EGGF0685C9FF90:<:21(--((<7DGF?F?(..6(-4?6>619;>67????((-,))*)2:
@M03364:396:000000000-C9LGT:1:1101:17253:4232 2:N:0:10
GGACTACAAGGGTTTCTAATCCTGTTTGCTCCCCACGCTTTCGTGCCTGAGCGTCAGTTATGTCCCAGGAGGCTGCCTTCGCCATCGGTGTTCTTCCACATATCTACGCATTTCACTGCTACACGTGGAATTCCACCTCCCTCTGACACACTCTAGTCGAGCAGTCACATATGCCATTCCCGAGTTAAGCTCGGGGATTTCACATCTGTCTTACTCAACCGCCTGCGCACCCTTTACGCCCAGTAATTCCGATTACCGCTCGCACCCTACGTATTACCGCGGCTGCTGGCCCGTCGTTAGC
+
CCCCCGGGFGGGGGGGGGGGGGGGGGGGGGGGGGGGGGGGGGGGGGGGGGGGGGGGGGGGGGGGGGGGGGGGGGGGGGGGGGGGGGGGGGGGGGGGGGGGGFGGGGGGGGGGGGGGGGGGGGGGGGGGGGGGGGGGGFGGGGGFGGGAGFGDGFGFFFD>EGFGGGGGFGGGFGFDDFFGFGDFGGFDD>,=CCGG5EGGGFGFGFAEAFFG4FDE><FGFGFFDCBF>GFFF3=EF@GGG@?E+/?CFGF(37?);;9>>>G(7CD<7:?4<>:):E241;9(,82>FF04;,()0),>:
@M03364:396:000000000-C9LGT:1:1101:19144:4236 2:N:0:10
GGACTACCGGGGTTTCTAATCCCGTTTGCTCCCCTGGCTTTCGCGCCTCAGCGTCAGTTGTCGTCCAGAAAGCCGCTTTCGCCACTGGTGTTCCTCCTAATATCTACGCATTTCACCGCTACACTAGGAATTCCGCTTTCCTCTCCGATACTCTAGCATCGCAGTTTCGGTCCCCTCACGGGGTTAAGCCCCGCACTTTTACGACCGACTTACGACGCCGCCTGCGCGCCCTTTACGCCCCATAATTCCGGACAACGCTTGCCACCTACGTATTACCCCGGCTGCTGGCACGTCGTTCGCC
+
CCCCCGGGGGGGGGGGGGGGGFGGGGGGGGGGGGGGGGGGGGGGGGGGGGGGGGGGGGGGGGGGGGGGGGGGGGGGGGGGGGGGGGGGGGGGGGGGGGGGGFFGGGGGGGGGGGGGGGGGGGGGGGGGGGGGFGGGGFGFFGFFGFG6EDGFGFGFFGGGGGFGGGGGGGGEBGCGEAFGG*@>E*?:BEGGGG5EGFGGG)*6DFE96D@7;>*4DBE5>GF:6/97;G>>BF<<?BEE*2:?6<99?F3,49:?301,,8C<DFF,,,4)5.6-6+(,41,2,,.31(.(.((0.)(19
@M03364:396:000000000-C9LGT:1:1101:15088:4239 2:N:0:10
GGACTACAGGGGTTTCTAATCCCGTTTGCTCCCCTGGCTTTCGCGCCTCAGCGTCAGTTGTCGTCCAGAAAGCCGCTTTCGCCACTGGTGTTCCTCCTAATATCTACGCATTTCACCGCTACACTAGGAATTCCGCTTTCCTCTCCGATACTCTAGCATCGCAGTTTCGGTCCCCTCACGGGGTTAAGCCCCGCACTTTTAAGACCGACTTACGACGCCGCCTGCGCGCCCTTTACGCCCAATAATTCCGGACACCGCTTGCCACCTACGTATTACCCCCGCTGCTGGCTCGTAGTTTGGC
+
CCCCCGGGGGGGGGGGGGGGGGGGGGGGGGGGGGGGGGGGGGGGGGGGGGGGGGGGGGGGGGGGGGGGGGGGGGGGGGGGGGGGGGGGGGGGGGGGGGGGGGGGGGGGGGGGGGGGGGGGGGGGGGGGGGGGGGFFEGFGGGGFGGG>CBGFGFGFGGGGGGFGGGGGGGEGBGFGGFGGGGGEG><:ACEDGGEGGGGGFBGFFFFFFGFGE3/6DFGD>G:1<*4>>DB6:?2-8??E;,4)/..:?<387>((771:<<6<FGCF>4,)-4)-6+4(4742;B),((599117=*.*2
@M03364:396:000000000-C9LGT:1:1101:21237:4242 2:N:0:10
GGACTACCCGGGTATCTAATCCTGTTCGCTCCCCACGCTTTCGCTCCTCAGCGTCAGTATCGGCCCAGAGACCCGCCTTCGCCACCGGTGTTCCTCCTGATATCTGCGCATTTCACCGCTACACCAGGAATTCCAGTCTCCCCTACCGAACTCACGCCCGCCCGTATCCACCGCAAGCTGAAGGTTAAGCCTCCAGTTTTCACGGTAGACGCGACGAGCCGCCTACGAGCTCTTTCCGCCCAATAATTCCGGACCACGCTCGCACCCTACGTCTTACCGCGGCTGCTGGCCCGTACTCAGC
+
CCCCCGGGGGGGGGGGGGC<FGGFGGGGGGGGGGGGGGGGGGGGGGGGGGGGGGGGCEDFGGGGGGGGGGGGGGGGGGGGGGGGGGGGEGGGGGGGGGGGGGGGFFFGGGGGGGGGGGGGGGGGG?FGDEFFGGGFGGGGFGGFGGGD+:>DDE+6FGGGDGFGGGGGGGGGEGACEFGG616<CECBA,18D=EFDCGGGEGFGF>@3C15()=399G*4>>(8CF::<-44<B)48EGGF(4?)6>FGGB?>3?>?9014C(7CDB((-4(,4)6<:;,7>>0::42(.,440)7*5CC
@M03364:396:000000000-C9LGT:1:1101:7831:4261 2:N:0:10
GGACTACTAGGGTATCTAATCCTGTTCGATACCCGCACTTTCGAGCATGAGCGTCAGTTGCGCTCCCGTCAGCTGCCTTCGCAATCGGAGTTCTTCGCCATATCTAAGCATTTCACCGCTACACGGCAAATTCCGCCAACGTCTTGCGTACTCCAGTCAGCCAGTTCGCGCTGCAGTGCCGATGTTGGGCATCTACATTTCACAACACGCTTCACCGACCGCCTGCGCTCCCTTTCAACCCACTCAATTCTGATTACGCGCGGACCCTTCGTCCTAACGCCGCTGCCAGCACGGACTCCGC
+
CCCCCGGGGGGEGGGGGGGGGGGFFFCF<E<FFG@FCFGGGGG8EF@A,E8FGGGG:EE9FGDGGGFGGGGGGFGGGGGGGG?7,,BCCFGGGCEGCC@FGGGGGG9AFGGFFFGGGCGGGGGGE+:CCFGFGFDF>+=F@=8*+,7@EDDFF)=FFGGCFFAFB@CE>C88*55CFAF,44;FFFCBEDC69CCFCFGGGEGCCE;@(8;E(;C.*(3*,:6@0>1B0<(34A?49)0;86((.,.-*2*.4)))186((4*(9E52(,3,3,3))226(,(((-().-((7>00))(*1
@M03364:396:000000000-C9LGT:1:1101:9237:4302 2:N:0:10
GGACTACAGGGGTATCTAATCCTGTTTGCTCCCCACGCTTTCGAGCCTCAGCGTCAGTTACAGTCCAGAGAAGCGCCTTCGCCACTGGTGTTCTTCCTAATCTCTACGCATTTCACCGCTACACTAGGAATTCCCTTCTCCTCTCCTTCACTCTAGACTTCCAGTTTGAAATGCCGCACTCAGGTTAAGCCCGAGTATTTCACATCTCACTTACAAATCCACCTACGCTCCCTTTACGCCCAATCAATCCTGATACCGCTCGCACCCTACGTATTGCCGCGGCTGCTGTAACGTAGTTAGC
+
CCCCCGFGGGGGGF,FGG<,C@F<FFGFGCEFGGGGGEEGGCE<A;FGFGGGGFGGGGGFGGGFFGGGF<F@EGCGGGGG7FFGGGGGGGGGGGGGFFGCFEGEDFAFGGEFBDGGFGGGGGGGG8FFCFGGAF?<DEDFGF8?AFD,>DAE98=D;DGGCFFGGGGGC9FFFB)+@@CEG@F,@<FEFFC:DDGDGGGGGEFCFFFEEGEG@+,:CBC=:4>=),<>=9@DFFF=EFGCE@?@88EFFG+76)6);16:B(=01?D6(:1225>).34(4>99FF),)).6:<0).*.?C
@M03364:396:000000000-C9LGT:1:1101:8295:4334 2:N:0:10
GGACTACTCGGGTATCTAATCCTGTTTGCTCCCCACGCTTTCGAGCCTCAGCGTCAGTTACAGTCCAGAGAAGCGCCTTCGCCACTGGTGTTCTTCCTAATCTCTACGCATTTCACCGCTACACTAGGAATTCCCTTCTCCTCTCCTGCACTCTAGACTTCCAGTTTGAAATGCAGCACTCAGGTTAAGCCCGAGTATTTCACATCTCACTTAAAAATCCGCCTACGCTCCCTTTACGCCCAGTAAATCCGGACCACGCTCGCCACCTACGTATTCACTCGGCTGCTGGCACGTCGTTAGC
+
CCCCCGGGGGGGGGGGGGGGGGGGGGGGGGGGGGGGGGGGGGGGGGGGGGGGGEGGGGGGGGGGGGGGGGGGGGGGGGGGGGGGGGGGFFGGGGGGGGGGGGGGGGGGGGGGGGGGGGGGGGGGGGGGGGGGGGGGGGGFGGGFGGGGGFFDFDGF9EGGGGFGFGGGGGGGFGFGGFGFGFGFGEBDDEEGGGGGGGGGGFGFGFFECFEGF<CAGFGGBGF=AD=BDGFFFFFCE=GCC>FFF?EEFGDB0(.8>21,/6B0*:C3:?BF><2:)<54034((4))46???B6<@3(>D
@M03364:396:000000000-C9LGT:1:1101:17251:4335 2:N:0:10
GGACTACTGGGGTATCTAATCCCGTTTGCTCCCCTGGCTTTCGCGCCTCAGCGTCAGTTGTCGTCCAGAAAGCCGCTTTCGCCACTGGTGTTCCTCCTAATATCTACGCATTTCACCGCTACACTAGGAATTCCGCTTTCCTCTCCGATACTCTAGCATCGCAGTTTCGGTCCCCTCACGGGGTTAGGCCCCGCACTTTTAAGACCGACTTACGACGCCGCCTGCGCGCCCTTTACGCCCAATCATTCCGCACAACGCTTGCCACCTACGTATTACCCCTGCTGCTTGCCCGTAGTTCGCC
+
CCCCCGGGGGGGGFGGGGGGGGGGGGGGDFGGGGGGGGGGGGGGGGGGGGGFGGGGGGCFGGGGGGGGFFFFGGGGGGGGGGEGGGGGEGGGGGGGFGGGGGGGGGFGGEGGGGGGGGGGGGGGGGGG<EFGFGGGD7FGGGG7=FG>EBGBEC?FFDFGGGFGGGGGGGCEDG56CFGGDCDFGF,:>FGGGDECCEGG<3;*0;A69C;7>>56DBE*4C:?8*459<>6(84-3?E?*44().)4@F*(4;04B13(6(36>CD0?F244?)6<83(-1()..-)(.489(-018(/1
@M03364:396:000000000-C9LGT:1:1101:15916:4340 2:N:0:10
GGACTACTGGGGTTTCTAATCCTGTTCGATACCCGCACTTTCGAGCTTCAGCGTCAGTTGCGCTCCCGCGAGCTGCCTTCGCAATCGGGGTTCTTCGTCATATCTAAGCATTTCACCGCTACACGACAAATTCCGCCCGCGTTGCGCGCACTCAAGTGGACCAGTATGCGCTGCAAGTCAGACGTTGAGCGCCTACATTTCACAACACACTTACTCCACGGCCTACGCTCCCTTTCACCCCAATAAATCCGGATAACGCCCGGACCTTCCGTATTCCCTCGGCTGCTGGCACGGACTTAGC
+
CCCCCGGGGGGGGGGGGGGGGGGGGGGGGGGGGGEGDGGGFGGGGGGGGGGGGGGGCFGGGGGGGGGGGGGGGGGGGGGGGGGEGGGGGGGGGGGGGGGGGFGGGGGGGGGGGGGGGGGGGGGGGDGEGGGGGGFCEGDGGGG>DGG*59F5<BDAGDGGGGFGGFGGGGGGFGF8FAFGC<CBFCF@FGGDDGGGGGGGGFGEGFFB(9<FA*<668F:2D>?FE?EBD9FF2:25)<AE?(()-4>FG/(81()9:;>B9*(9EF)3348(4842<.84?FB6:5)5<(5?6()0*)2:
@M03364:396:000000000-C9LGT:1:1101:22634:4349 2:N:0:10
GGACTACCCGGGTATCTAATCCTGTTTGCTCCCCACGCTTTCGTGCCTGAGCGTCAGTTATGTCCCAGGAGGCTGCCTTCGCCATCGGTGTTCTTCCACATATCTACGCATTTCACTGCTACACGTGGAATTCCACCTCCCTCTGACACACTCTAGTCGAGCAGTCACATATGCCATTCCCGAGTTAAGCTCGGGGATTTCACATCTGTCTTACTCAACCGCCTGCGCACCCTTTACGCCCAGTAATTCCGATTAACGCTCGCACCCTACGTATTACCGCGGCCGCTGGCCCGTAGTTAGC
+
CCCCCGGGGGGGGGGGGGGGGGGGGGGGGGGGGGGGDGGGGGGGGGGGGGGGGGGGGFGGGGGGGGGGGGGGGGGGGGGGGGGGGGEGGGGGGGGGGGGGGGGGGGGGGGGGGFGGGGGGGGGGGFGGGGGGGGGFFEFGGGGFGFGDGFEFFDFFDGGEGGFGGFCFGGGGFFBDFFFGG6CEGGC;BC,?DGGC5BFGGCGC<ACE*=EGFF,1=.DEFG@D>=@A2C;FFFEE9?GGGD?@+9?CAF6(/1(5F69,-2:9GGGFF0(..65))<16((4((4(4>?(((((0)0.::
@M03364:396:000000000-C9LGT:1:1101:24698:4371 2:N:0:10
GGACTACAGGGGTTTCTAATCCTGTTTGCTCCCCACGCTTTCGTGCCTGAGCGTCAGTTATGTCCCAGGAGGCTGCCTTCGCCATCGGTGTTCTTCCACATATCTACGCATTTCACTGCTACACGTGGAATTCCACCTCCCTCTGACACACTCTAGTCGAGCAGTCACATATGCCATTCCCGAGTTAAGCTCGGGGATTTCACATCTGTCTTACTCAACCGCCTGCGCACCCGTTACGCCCAGTAATTCCGATTAACGCTCGCACCCTACGTATTACCGCGGCGGCTGGCACGTAGTAGGC
+
CCCCCGGGGGGGFEGGGGGGGGGGGGGGGGGGGGGGGGGGGGGGGGGFGDGGGGGGGGGGGGGGGGGGGFGFGGGFGGGFGGGGGGGGGFGGGGGGGGGGGGGGGGGGGGGGGGGGGGGGGGGGGGGDEGGGGFGCE?FCFGGDGGG,=@FD,:=DFFGGGGFGGFFGGFGGFEFGGCGGGGGE?EFFF>7CGGEG<EFGCEFFDAA6;FEGEF9AG4D?:C@?B=:?(9(,(//037;FE<<@;5?CFGG@;<05BBF:19C6CCG:744:85:2:E<((4(-((,1,08?FB17@*):9
@M03364:396:000000000-C9LGT:1:1101:23881:4416 2:N:0:10
GGACTACCGGGGTTTCTAATCCCGTTTGCTCCCCTAGCTTTCGCGCCTCAGCGTCAGTTGTCGTCCAGAAAGCCGCTTTCGCCACTGGTGTTCCTCCTAATATCTACGCATTTCACCGCTACACTAGGAATTCCGCTTTCCTCTCCGATACTCTAGCATCGCAGTTTCGGTCCCCTCACGGGGTTAAGCCCCGCACTTTTAAGACCGACTTACGACGCCGCCTGCGCGCCCTTGTCGCCCAATACTTACGCACAACGCTTGCCACCTACGTATTACCCGCGCTGCTTGTACCTACTCTGGC
+
CCCCCGFGGGGGGGGGGGGGGCDFFGGGGGGGGGGGGGGGDGGGGGGGGGGGGGGGGGEAFGGDCCFGFGCFFGGGE==F7FFEGGGFF8FEGDGGGGGGGF9FFGGGGGGGGFFGGGECCC?G;EGGGGGGFFFGCF??FFGFGFEGGFG73CFFG8:A>@?DCFGGDEGE@@897FDGGGD@E>CEA?D?<EE5CGGGG;?<GF37@D;C3)*.9(8:95243*-.4)-,4.))((1//-(5).))97*331(()(-,42<<GC*(58,4)4-)-0((-(-498<,(-))).(1)*)*2
@M03364:396:000000000-C9LGT:1:1101:15231:4425 2:N:0:10
GGACTACTGGGGTTTCTAATCCTGTTTGCTCCCCACGCTTTCGTGCATGAGCGTCAGTACAGGTCCAGGGGATTGCCTTCGCCATCGGTGTTCCTCCGCATACCTACGCATTTCACTGCTACACGCGGAATTCCATCCCCCTCTACCGTACTCTAGCCATGCAGTCACAAAGGCAGTTCCCAGGTTGAGCCCGGGGATTTCACCTCTGTCTTGATTAACCGCCTGCGCACGCTTTACGCCCAGCACTGCCTCTTAACGCTTGCCCCCTACGTATTACCGCGGCGGCTGGCACGTGGCTAGC
+
CCCCCFFGGGGGFFEFGGGFG<EFFGGEFGGGGEGGGGGGGGEFGGFFFGGGGGGGGFFFGGCGGGGGGGGFGGGGGGGGGGFCEGGGG@GGGG;EGFGGGG,ED>FGGGGGGGCFAEFFFGFF>CGG+@<BFFG9@=?GGCB*AFGGGFGDF77BEFFGGGFGGGGFGGGGFF@GFFCGF,;F8?<59DGDGGGGDCEEGFG*;A6>?CC<84,9C:FGFGF0(*()(26><;:9<0E5E03(0.8(/9*).).6@?0<(,*(2896144()6(.6<4(-34(((,,(,(,44())0)/0
@M03364:396:000000000-C9LGT:1:1101:21842:4441 2:N:0:10
GGACTACCAGGGTATCTAATCCTGTTCGCTCCCCACGCTTTCGAGCCTCAGCGTCAGTTACAGTCCAGAAAGCCGCCTTCGCCACTGGTGTTCCTCCTAATATCTACGCATTTCACCGCTACACTAGGAATTCCGCTTTCCTCTCCTGCACTCAAGAAAGATAGTTTCCATCCCCTCACGGGGTTGAGCCCCGCACTTTTAAGATAGACTTACCTTCCCGCCTGCGCTCCCTTTACGCCCAATAATTCCGGACAACGCTCGCCCCCTACGTATTACCCCGGCTGCTGGCACGTAGTTCGCC
+
CCCCCGGGGGGGGGGGGGGGGGGGGGGGGGGGGGGGGGGGGGGGGGGGGGGGGGGGGFGGGGGGGGGGGGGGGGGGGGGGGGGGGGGGFGGGGGGGGGGGGGGGGGGGGGGGGGGGGGGGGGGGGGGGGGGGGGGGGGGGGGGFGGGGGFGFCD?D=DGGFG7=FFGGGGGGFGD6>DDGGGGFGG,:FDGDGG5EGGGFGFGFGFF468875AC8CBGE@DDF@36269?84@)91<GGC;@4*9CDFG9?>(4?B4(,43:(9C5:?::))..).+,(3916?7)5117?1,(09*(77
@M03364:396:000000000-C9LGT:1:1101:19938:4452 2:N:0:10
GGACTACCGGGGTTTCTAATCCTGTTTGCTCCCCACGCTTTCGTGCCTGAGCGTCAGTTATGTCCCAGGAGGCTGCCTTCGCCATCGGTGTTCTTCCACATATCTACGCATTTCACTGCTACACGTGGAATTCCACCTCCCTCTGACACACTCTAGTCGAGCAGTCACATATGCCATTCCCGAGTTAAGCTCGGGGATTTCACATCTGTCTTACTCAACCGCCTGCGCACCCTTTACGCCCAGTCATTCCGATTAACGCTCGCACCCTACGTATTACCGCGGCTGCTGGCCGGTCTTCGGC
+
CCCCCGGGGGGGFGGGGGGGGGGGGGGGGGGGGGGGGGGGGGGGGGGGGGGGGGGGGGGGGGGGGGGGGGGGGGGGGGGGGGGGGGGGFGGGGGGGGGGGGGGGGGGGGGGGGGGGGGGGGGGGGGGGGGGGGGGGGGGGGGGFGGGCGFGFFDFFGGGDGGFGGGGGGGGGFGEGGFGGGGDFGGGEFC<FDEEGDEGFGEFE>FAC6@EGFFC<CBGGFGFFF;>A6D@FF@@EC@EFG0=@*/77@DCFF?6>FFF<32?(>EG?BF:1).8).<442;;90?02.(.(,((09927<
@M03364:396:000000000-C9LGT:1:1101:5010:4465 2:N:0:10
GGACTACAAGGGTTTCTAATCCTGTTTGCTCCCCACGCTTTCGTGCCTGAGCGTCAGTTATGTCCCAGGAGGCTGCCTTCGCCATCGGTGTTCTTCCACATATCTACGCATTTCACCGCTACACTGGGAATTCCCCTTTCCTCTCCTGCACTCAAGACTCCCAGTATCCAACGCCATACGGGGTTAGGCCCCGCATTTTCACGTCGGACTTAGATGCCCGCCTACCGCCTCTTTACGCCCAATAATTCCGGACAACGCTTGCCACCTACCTATTTCCCCGGCTGCCTGCCCGTACTTCGCC
+
CCCCCGGGGGGGGGGGGGGGGGGGGGGGGGGGGGGGGGDGGGGFGGGGCEFGFGGGGGGGFCFFGFFGFGGGGGGGGGGGGGGGGGGGFGGGGGGFGGGGGGGGGGGGGGGGGGGGGGGGGGGGGFGGGGGGGGFGFGGGGGGFGFDGGFGEFDFF:@,DBFFGG9EFGF8=AFA6EDGGE@DFEG,)9DE9<>5*<EFCCA,0;*:)()7<*+,0;>G59DFD52().16.77/7:;=F*,=B?)6AF631>FF(74,-4?@)CF48,(,)-)).4+4144,(0(.8((1(-((0/8(19
@M03364:396:000000000-C9LGT:1:1101:22966:4469 2:N:0:10
GGACTACCGGGGTATCTAATCCTGTTTGCTCCCCACGCTTTCGTGCCTGAGCGTCAGTTATGTCCCAGGAGGCTGCCTTCGCCATCGGTGTTCTTCCACATATCTACGCATTTCACTGCTACACGTGGAATTCCACCTCCCTCTGACACACTCTAGTCGAGCAGTCACATATGCCATTCCCGAGTTAAGCTCGGGGATTTCACATCTGTCTTACTCAACCGCCTGCGCACCCTTTACGCCCAGTAATTCCGATTTACGCTCGCACCCTACGTATTACCGCGGCAGCTGGCCCGTCTGTTGC
+
CCCCCGGGGGGGGGGGGGGGGGGGGGGGGGGGGGGGGGGGGGGGGGGGGGFFGGGGGGGGGGGGGGGGGGGGGGGGGGGGGGGGGGGGGGGGGGGGGGGGGGGGGGGGGGGGGGGGGGGGGGGGGGGGGGGGGGGGGGGGGGGFF9D@FFGB,0=FGGGGGGFGGGGGGGGGFGFGGFGGGGGGGG9CFF9CGGGGGGFGGEGFFFAFFGFGFF7AD21C>G>?DB9;;D;D@D@7C;EFGDFF+75?@F;::?(:F?FFB>:(DGD18<12>BB)6:,--2(-(,((1(.3;,-.)0):*
@M03364:396:000000000-C9LGT:1:1101:9011:4470 2:N:0:10
GGACTACTAGGGTATCTAATCCCGTTTGCTCCCCTGGCTTTCGCGCCTCAGCGTCAGTTGTCGTCCAGAAAGCCGCTTTCGCCACTGGTGTTCCTCCTAATATCTACGCATTTCACCGCTACACTAGGAATTCCGCTTTCCTCTCCGATACTCTAGCATCGCAGTTTCGGTCCCCTCACGGGGTTACGCCCCGCACTTTTAAGACCGACTTACGACGCCGCCTGCGCGCCCTTTACGCCCAATAATTCCGGACAACGCTTGCCACCTACGTATTACCTCGGCTGCTTGCCCGTAGTTCCCC
+
CCCCCGGGFGGGFFGGGGGGGEGGGGGGGGGGGGGGGGGGGGGGGGGGGGGGGGGGGGGGGGGGGGGGGGGGGGGGGGGGGGGGGGGGGGGGGGGGGGGGGGGGGGGGGGGGGGGGGGGGGGGGGGGGGGGGGGGEGGGGGGGFGGG?EBGEFEFFGDGGGGFGGGGGGGGGFGFGGFGGGGGGGG,:>FEGGGGGGGGGGEFEGFE>FGFGA)36>;C=><?B:865,1728?D9??GD58?0*.6AFF9(47(4@74?:6C2CG72><B)),)..+.(4:(4<).5((.-3((0*/)*2
@M03364:396:000000000-C9LGT:1:1101:20277:4499 2:N:0:10
GGACTACCAGGGTTTCTAATCCTGTTCGATCCCCGCACTTTCGTGCCTGAGCGTCAGTATGGAGCCGGTATGCTGCCTTCGCAATCGGAGTTCTGCGCAATATCTAAGCATTTCACCGCTACACTGCGCATTCCGCATACTTCTCTCCAACTCAAGACCGCCAGTTTCAACGGCTCGCCGGGGTTGAGCCCCGGGCTTTTACCGCTGACTTAACAGCCCGCCTGCGCACCCTTTAAACCCAATAAATCCGGATAACGCTCGCCTCCTCCGTATTACCCCCGCCGCTTGGCCGGATTTCTGC
+
CCCCCGGGGGGGGGGGGGGGGGGGGGGGGGGGGGGGGGGGGGGGGGGGGGGGGGGGFFGGGGGGGGGGGGGGGGGGGGGGGGGGGGGG=CGGGGGGGGGGGGGGGGGGGGGGGGGGGGGGGGGGGGGGGGGGGGGGGGGGGGFFGGGGGFGFGFGFFGGGGFAGFFFGGFGGFGBGGFGGGGD<BG,7AF;?<EGGGGGGF@C@GF>6D:6+5FF<G(CE>G??(24),9:(::>4AAGEC(()06>AFG314<A><((-24*:DGC1:1:0225<>+(,-1((-(48((576(()**.02
@M03364:396:000000000-C9LGT:1:1101:19399:4510 2:N:0:10
GGACTACTCGGGTTTCTAATCCTGTTTGCTCCCCACGCTTTCGAGCCTCAACGTCAGTTGCCGTCCAGTAAGCCGCCTTCGCCACCGGTGTTCCTCCTGATATCTACGCATTTCACCGCTACACCAGGAATTCCGATTACCCCTCCGGTACTCTAGCCATGCAGTTTCCAAAGCAATCCGGGAGTTGAGCCCCCGCCTTTCACTTCAGACTTGCACCGCCGTCTACGCTCCCTTTACACCCAGTAAATCCGGATCACGCTTGCCCCCTACGTATTACCGCGGCTGCTGGCACGTACTCAGC
+
CCCCCGGGGGGGGGGGGGGGGGGGGGGGGGGGGGGGGGGGGGGFGGGFGGGGGGGGGGGGGGGGGGGGGGGGGGFFGGGGGGGGGGGGFGGGGGGGGGGGFGGGGFGGGGGGGFGGGGGGGGGGFFGGCFGGGGG+@FDGGGGFDGGEGDGFFEFFCGGFGGFFEFGGGGG,?F@GGFGGEGDGGFFEFA<FGGGEGGGGGFGFFFFC5CBF=:0.;(3>@C9;<C08(7;FFFBAFBGGG:<?4269FC39?1-(<3?1::;:FGD904844)4.6@8196470().52(.:?4)7*-27
@M03364:396:000000000-C9LGT:1:1101:21542:4511 2:N:0:10
GGACTACAAGGGTTTCTAATCCCGTTTGCTCCCCTGGCTTTCGCGCCTCAGCGTCAGCTGTCGTCCAGAAAGCCGCTTTCGCCACTGGTGTTCCTCCTAATATCTACGCATTTCACCGCTACACTAGGAATTCCGCTTTCCTCTCCGATACTCTAGCATCGCAGTTTCGGTCCCCTCACGGGGTTAGGCCCCGCACTTTTAAGACCGACTTACGACGCCGCCTGCGCGCCCTTTACGCCCAATAATTCCGTACACCGCTTGCCACCTACGTATTACCGCCGCTGCTTGCACGTGTTTCGCC
+
CCCCCGGGGGGGGGGGGGGGGEFFGGGGGGGGGGGGGGGGGGGGGGGGGGGGGGGGG,CFFGGGGGGGGGGGGGGGGGGGGGGGGGGGFGGGGGGGGGGFGGGGGFEFGGGGGGGGGGGGGGGGGGGGGGGGGGGFGCFGGGGFGGGDGFGFDEFFGGGGEGDGGGGGGDGGFGCFEFGGCEDFEG8:ACEGGGEGGGGGGEGFGFF1@GFC>5/.<;EGFG?FF8759>3,8?><6:GGE:7)1)6)9F04<F2,)(-(43<)989>3(4343)59*((-4329?).:)563((.0=371
@M03364:396:000000000-C9LGT:1:1101:7136:4529 2:N:0:10
GGACTACCAGGGTATCTAATCCTGTTTGCTCCCCACGCTTTCGCACCTCAGCGTCAGTAATGGACCAGTAAGCCGCCTTCGCCACTGGTGTTCCTCCGAATATCTACGAATTTCACCTCTACACTCGGAATTCCACTTACCTCTTCCATACTCAAGATACCCAGTATCAAAGGCAGTTCCAGAGTTGAGCTCTGGGATTTCACCCCTGACTTAACTATCCGCCTACGTTCGCTTTACGCCCAGTAATTCCGAACCACGCTAGCCCCCTTCGTATTACCGCGGCTGCTGGCCCGAAGTCAGC
+
CCCCCGGGGGGGGGGGGGGGGGGGGGGGGGGGGGGGGGGGGGGGGGGGGGGGGGGGGGGGGGGGGGGGGGGGGGGGGGGGGGGGGGGGGGGGGGGGGGGGGGGGGGGGGGGGGGGGGGGGGGGGGGGGGGGGGGGGGFGGGGGFGGGGAEGFGFFD:FGGEGFGGGGGGGGGFFFGGFGGGGGGGGFFFF@DFGGGFGFGGFGBGFF=5?EFCC,1+0@@>GFFFG9;)0:=@DDEFDGGG?2>+@EFFG62?@(,5;B@FFGFFGGBFFFFFBF))<:96>9(1323:B2:>;B3F*)2*
@M03364:396:000000000-C9LGT:1:1101:12836:4533 2:N:0:10
GGACTACTAGGGTATCTAATCCCGTTCGCTACCCTGGCTTTCGCATCTCAGCGTCAGACACAGTCCAGAAAGGCGCCTTCGCCACTGGTGTTCCTCCCAATATCTACGCATTTCACCGCTACACTGGGAATTCCCCTTTCCTCTCCTGCACTCAAGTCTTCCAGTATCCAGAGCCATACGGGGTTGCGCCCCGCATTTTCACTCCGGACTTAAACAACCGCCTACCTGCGCTTTACGCCCAATAATTCCGGACACCGCTCGCCACCTACGTATTACCGCCGCCGCTTGCACGTAGTTCGGC
+
CCCCCGGGGGGGGCFGGGGAFFGGGGGGGGGGGGGGGGGGGGGGGGGGGGGGGGGGG<FGGGGGGGGGGGGGGGGGGGGGGGGGGGGGGGGGGGGGGFGGFGGGGGGGGGGGGGGGGGGGGGGGFGGGEGGFFGFGGGGGGGGFGGGGGFGFE)DFFGGGGGFGGEFFFGGCDGB6A5EF6+=5@E,8@FEDGD8CDGGGF:@AD?B2@477*B,0C>:=@GF?83;F@)66;;CEF@EG>:?B4:<99D709>?()4(-42C1DG<5?<8,-5).9*4,79(-((,3:2<:84(09*-/9
@M03364:396:000000000-C9LGT:1:1101:17449:4539 2:N:0:10
GGACTACAAGGGTATCTAATCCTGTTCGATACCCGCACTTTCGAGCATGAGCGTCAGTTGCGCTCCCGTCAGCTGCCTTCGCAATCGGCGTTCTTCGCCATATCTAAGCATTTCACCGCTACACGGCAAATTCCGCCAACGTTGTGCGTACTCTAGTCAGCCAGTTCGCGCTGCAATTCAGACGTTGGGCGCCTACATTTCACAACACGCTTAGCAGACGGCCTGCGCTCCCTTTAAACCCAATAAATCCGGATAACGCCCGGACCTTCCGTATTACCGCGGCTGCTTGCACGGAATTAGC
+
CCCCCGGGGGGGGGGGGGGGGGGGGGGGGFGGGGGGGGGGGGGGGGGGGGGGGGGGGGGFFGGDGGGGGGGGGGGGGGGGGGGDGFGG+FGGGGGGFGEGGGGGGGFGGGGGGGGGGGGGGGGGGGGGGGGGGGGGGGGGGGEFGGG?C?GD>C8BFFGGGGFG@FGGGGEGB@>>FFGDED?>D>FBBC?DGD8:4CFFGFGEC>A0(96C1*>;D@F53DB?(;4529>F?F?F26FGG?FF)84:=FD;6:0<*49991*25C04:F?>1.:6<F?F>>>FFFB<8:343>45@?BG6
@M03364:396:000000000-C9LGT:1:1101:16491:4551 2:N:0:10
GGACTACCAGGGTATCTAATCCTGTTCGATACCCGCACTTTCGAGCATGAGCGTCAGTTGCGCTCCCGTCAGCTGCCTTCGCAATCGGCGTTCTTCGCCATATCTAAGCATTTCACCGCTACACGGCAAATTCCGCCCACGTTGTGCGTACTCTAGTCAGCCAGTTCGCGCTGCAATTCAGACGTTGGGCGCCTACATTTCACAACACGCTTACCAGCCGGCCTGCGCTCCCTTTAAACCCAATAAATCCGGATAACGCCCGGACCTTCCGTATTACCGCGGCTGCTGGCACGGATTTAGC
+
CCCCCGGGGGGGGGGGGGGGGGGGGGGGGGFGGGGGGGGGGGGGGGGGGGGGGGGGGGGGGGGGGGGGGGGGGGGGGGGGGGGGFGGG+@FFDGGGGGGGGGGGGFFGGGGGGGGGGGGGGGGGGEGDGGGGGGGGG+@FEFFDDGGGGFGFGFGFGGGGGGFGFFGEEGGGDGF7F>FFG:FEFG79DC*/CEEGGGGGECGEFDFD6D;G()57C(8/:DFFFFF>9DFFFAF2):G?E?(4).-)@GG2?B6AFB6;941->E537?:38:..6A246>607(:22<?FFB0)5*)2:
@M03364:396:000000000-C9LGT:1:1101:6310:4551 2:N:0:10
GGACTACCGGGGTATCTAATCCTGTTTGCTCCCCACGCTTTCGAGCCTCAGCGTCAGTCATCGTCCAGCAAGCCGCCTTCGCCGCTGGTGTTCTTCCTAATATCTACGCATTTCACCGCTACACTAGGAATTCCACTTGCCTCTCCGATACTCTAGTCCTACAGTTTCAAATGCAATCCCGGAGTTGAGCCCCGGGTTTTCACATCTGACTTATCTGACCGCCTGCACTCCCTTTACACCCAGTAAATCCGGATAACGCTTGCACCATACGTATTCCCGCGGCTGCTGGCACGGATTTCGC
+
CCCCCGGGGGGGGGGGGGGGGGGGGGGGGGGGGGGGGGGGGGGGFFGGGFGGGGGGGGGGGGGGGGGGGGGGGGGGGGGEFGGE7>FGGFGGGGGGGGGGGGGGGGGGGGGGGGGGFGGGGCFGCFFGBFGGGGGGGGGGGGFFGGGEGDGFFCGFFGGGGGFGGGGGGGFGFGFGGFEFGG5FGDBEF>FFGEEGDGGGG?C?+)1>CGBF=AFEGEGF:DBF=3(;>D@D@EF<EEGGFD@?F)64FGD>0:09F89?:0@4FF*.),4<?)52)3,4-42((4..5:(5(((../-C*
@M03364:396:000000000-C9LGT:1:1101:12018:4558 2:N:0:10
GGACTACACGGGTTTCTCCTCTGGGCATCGGCTGTTCTGGTTTCGGGGAGGTGGGCTGGAGGTTGCCAGGCTCTCGGGTGTCCCCTCCACCCCCTGCAGGGGGTTCTCCAGGGCCTTGGGCTTCTTATTACTGGACCTGAGGGACGTGGGGATGAAATGCAGCACATCTGCTCCTGATGGCTGAGGTGCCCGTGACCCACACGTGCCCTGCTGCCTCCCTGAGCCTGGGCCGGAGCCGCCCGAGCCCCCCTCTTCAGCCCAGCCCTTCCCCCAGGTCCCCCCCACCCGCCCCCCCCCCCCC
+
CCCCCGGGGGGGGCFGGGGGGGGEFGGFGGGGGCAFGGGFEECGGGGG7FGEFGGGFFCCGDGFFGG9FDF8FCFGG7EFCGEG,ACG<FGGGGGGGEFGGGGGGG,AFEEGGGG7EFFGG<FGFFDGFF,EDGFGGGG,>=6*=C+3@9F)*0*4>;CFFFFFGGGGFEC;AGED,9DEGCG2=FF@F?FG<E5C>6*=56:6CF>=(9=636E3>;C*)0((6*4>8C:>((-4<>EDE((-5(-3)))-(6)-963((.*-/2*,(,.((-4)5A8:(-7((-(-,-201((050-/1
@M03364:396:000000000-C9LGT:1:1101:17250:4566 2:N:0:10
GGACTACAGGGGTTTCTAATCCCGTTTGCTACCCTGGCTTTCGCATCTCAGCGTCAGACACAGTCCAGAAAGGCGCCTTCGCCACTGGTGTTCCTCCCAATATCTACGCATTTCACCGCTACACTGGGAATTCCCCTTTCCTCTCCTGCACTCAAGACTCCCAGTATCCAACGCCATACGGGGTTAAGCCCCGCATTTTCACGTCGGACTTAGCAGCCCGCCTACCTGCTCTTTACGCCCAATAATTCCGTACACCGCTTGCCACCTACGTATTACACCGGCTGCTTGCACGTAGTTCGCC
+
CCCCCGGGGGGGGEGGGGGGGFGGGGGGGGGGGGGGGGGGGGGGCFGGGGGGGGGGGFFGGGGGGGGGGGGGGGGGGGGGGGFGGGGGGGGGGGFGGGGGGGGGGGFFGGGGGGGGGGGGGGGGGGGGGFGGGGGGGGGGGGGFGGGFFDGBED??,DGG8FDGGFGGGGGGDG=CEFGGGGDFGF3;?FG*?ECCCGGFG>>:CDF@=DEG*+58DBGG>C033*)*(*77AEFFDFGGGD(5=<9AFG*(,8A?:66:?:367@C?FFB<AF49)+.-,072:>-5:)<???(8?7?GG
@M03364:396:000000000-C9LGT:1:1101:7785:4584 2:N:0:10
GGACTACACGGGTTTCTAATCCTGTTCGATACCCGCACTTTCGAGCTTCAGCGTCAGTTGCGCTCCCGCGAGCTGCCTTCGCAATCGGGGTTCTTCGTCATATCTAAGCATTTCACCGCTACACGACAAATTCCGCCCGCGTTGTGCGCACTCAAGTGGACCAGTATGCGCTGCAAGTCAGACGTTGAGCGCCTACATTTCACAACACACTTAATCCACGGCCTACGCTCCCTTTAAACCCAATCAATCCGGATAACCCCCGGACCTTCCGTATTACCGCGGCTGCTGGCACGGACTTAGC
+
CCCCCGGGGGGGCCFGGGGGGGGGGGGGGGGGGGGGGGGGGGGGGGGGGGGGGGGGGGGGGGGGGGGGGGGGGGGGGGGGGGGGGGGGFFEGGGGGGGGGGGGGGGGGGGGGGGGGGGGGGGGGGGGGGGGGGGGGGGDE7DG>GGGEGFGFG5CFF9E68DFDFFGGCEGGFGFGGFGGGGC7EGC7F@EGDEGGFGEFGFGFGFFF;G;F>+<2C>6E(9;B?C:505,::4:)459FD633)8?>FGD((-(4*(4291:>GGF<:<1:???)4<,17>9690)52:(3<>>).*.:0
@M03364:396:000000000-C9LGT:1:1101:6993:4598 2:N:0:10
GGACTACTGGGGTTTCTAATCCTGTTCGCTACCCATGCTTTCGAGCCTCAGCGTCAGTTGCAGACCAGAGAGCCGCCTTCGCCACTGGTGTTCTTCCATATATCTACGCATTCCACCGCTACACATGGAGTTCCACTCTCCTCTTCTGCACTCAAGAAGGACAGTTTCCGAAGCAGTTCCCCGGTTAAGCCGGGGGCTTTCACTTCAGACTTATCTTTCCGCCTGCGCTCGCTTTACGCCCAATAATTCCGGACAACGCTCGCCACCTACGTATTACCGCGGCTGCGGTCACGTATTGCGC
+
CCCCCGGGGGGGGGGGGGGGGGGGGGGGGGGGGGGGGGGGGGGGGGGGGFGGGGGG@CFGGGGGGGGGDGGGGGGGGGGGGGGGGGGGFGGGGGGGG9FGGGGGFGGGGGGGGGFGGCEGGGGG9@FGFFGGGGGGGG8FFGGFFGG;DFFBFFGFC@EGGGFGGGGGGGG69>DGGFDD,3?EGGF=FF89CGGGGGGGGCF?7AAC4FEGCCGEG?CGDGF@1=9BBGBBF1:4<<GGE6(1<><ABG*2(,9(544?BFCB3CFB2:<?7)84)<?9>BBFF6(4(--5-82*9*)*1
@M03364:396:000000000-C9LGT:1:1101:5173:4606 2:N:0:10
GGACTACTGGGGTATCTAATCCTGTTCGCTCCCCACGCTTTCGCTCCTCAGCGTCAGTAACGGCCCAGAGACCTGCCTTCGCCATTGGTGTTCTTCCCGATATCTACACATTCCACCGTTACACCGGGAATTCCAGTCTCCCCTACCGCACTCAAGCCCGCCCGTACCCGGCGCGGATCCACCGTTAAGCGATGGACTTTCACACCGGACGCGACGAACCGCCTACGAGCCCCTTACGCCCAATAAATCCGGATAACGCTTGCACCCTCCGTATTTCCGCGGCTTCTGGCACGGAGTCTGG
+
CCCCCGGGGGGGGGGGGGGGGGGGGGGGGGGGGGGGGGGGGGGGGGGGGGGGGGGGGGGGGGGGGGGGFFFGGGFGGGGGGGGCFEFGEFGGGCDEFGFEGGGGAEGGGGGGGGGGGGGGDGGGGGGGEGGGGGGC=FDGGGGFGGGCGEGFGF8+DEGEEGDGGEEGGGGG>CBGEDEFGGF:8E78FGD<DGGDG:CGGCGEGFFF>G9E3):179EE6C>F:;6>?GB?(4:),(;EGB<?43))16701632*-2(:6E)*A5:(4;1:32))32:0006-())44(51(()0))0*
@M03364:396:000000000-C9LGT:1:1101:10754:4610 2:N:0:10
GGACTACTCGGGTTTCTAATCCTGTTCGATACCCGCACTTTCGAGCATGAGCGTCAGTTGCGCTCCCGTCAGCTGCCTTCGCAATCGGAGTTCTTCGCCATATCTAAGCATTTCACCGCTACACGGCAAATTCCGCCAACGTCGTGCGTACTCAAGTCAGCCAGTTCGCGCTGCAGTGCAGGTGTTGGGCACCTACATTTCACAACACGCTTAACCGACAGCCTGCGCTCCCTTTAAACCCAATAAATCCGGATAACGCCCGGACCTTCCGTATTACCGCGGCTGCTGGCACGGACTTGGC
+
CCCCCGGGGGGGGGGGGGGGGGGFGGGGGFGGGGGGGGGGGGGGGGGGGGGGGDGGFGGGGGGGGGGGGGGGGGGGGGGGGGGDGGGGGGGGGGGGGGGGGGGGGGGGGGGGGGGGGGGGGEGGGGGGGGGGGGGGGEGGGGGBDGGGGFGDDEFADGGGGGFGGGGGGGGEFGFC:>FFGGFCFC:/?CA7CGGGGGGCF8CEFFA?6<8EDACAG>G5;G?@@*9>(7>:?<?24)<AEBF075.)=F5(3:69?:9>FF89DDD<?<0:14?)6047410010:?2?BDF>1))/)29
@M03364:396:000000000-C9LGT:1:1101:25637:4615 2:N:0:10
GGACTACAGGGGTATCTAATCCTGTTTGATCCCCACGCTTTCGTGCCTCAGCGTCAATATAGGCGTAGTAAGCTGCCTTCGCAATAGGTGTTCTATGTCATATCTATGCATTTCACCGCTACATGACATATTCCGCTTACCTCCACCCTATTCAAGATAGATAGTATCAAAGGCAGTTCTGGAGTTCAGCTCCAGGATTTCACCTCTGACTTACCTACCCGCCTACGCACCCTTTCAACCCAGTGAATCCGGATCACGCTTGCACCCTCCGTCTTCCCGCGGCTGCTGGCACGGACTTGGC
+
CCCCCGGGGGGGGGGGGGGGGGGGGGGGGGGGGGGGGGGGGGGGGGGGGGGGGGGGGGGFGGGFGGGGGGGGGGGGGGGGGGGGGEFGFGGGGGFGGGGGGGGGGGGGGGGGGGFGGEGGGFGGGGGGGGGGGGGGGCDGGGFBGGG+9;ADFEDDCEFG>=DFGFFGGGGGFCDGGFAFGDD:FF,;DFECFGGGGGGGGEG@DFF@5CAEE567;CEEBDFAA@554C9<BFF4CEFFF@=@/875@8D9@7(=F<@@FD;)*?C<@FB=(=;3;F(1-40,(-3:2<8<?>-).7)92
@M03364:396:000000000-C9LGT:1:1101:19847:4634 2:N:0:10
GGACTACAGGGGTTTCTAATCCTGTTTGCTCCCCACGCTTTCGCACCTCAGCGTCAGTAATGGTCCAGTGAGCCGCCTTCGCCACTGGTGTTCCTCCGAATATCTACGAATTTCACCTCTACACTCGGAATTCCACTCACCTCTACCATACTCAAGACTTCCAGTATCAAAGGCAGTTCCGGGGTTGAGCCCCGGGATTTCACCCCTGACTTAAAAGTCCGCCTACGTGCGCTTTACGCCCAGTAAATCCGAACCACGCTAGCCCCCTTCGTATTACCGCCGCTGCTGGCACGACGTTGGC
+
CCCCCGGGGGGGGGGGGGGGGGGGGGGGGGGGGGGGGGGGGGGGGGGGGGGGGGGGGGGGGGGGGGGGGGFGGGGGGGGGGGGGGGGGFGGGGGGFFGGGGGGGGGGGGGGGGGGGGGGGGGGGGGGGGGGGGGGGGGGGGGGFGGF8;;FEFFFDFGGGGGFGGGGGGGGGFGDDDFGGGDGCEECCFGGCCEEGCEGGF?FEGFFF3C@:*+>*BBEG2D@DF:2A@GF9BFFFE;AFC;=6;<)-9CD0:6(3540467EBCCG100247(.).<:(,7;>912?0((.18().)(1*
@M03364:396:000000000-C9LGT:1:1101:20326:4659 2:N:0:10
GGACTACCGGGGTTTCTAATCCTGTTCGCTCCCCACGCTTTCGCTCCTCAGCGTCAGTGACGGCCCAGGGACCTGCCTTCGCCATCGGTGTTCTTCCCGATATCTACACATTCCACCGTTACACCGGGAATTCCACCCTCCCCTGCGGCACTCCAGCCCGCCCGTACCCGGCGCAGACCCCCGGTTAAGCCCTGGGCTTTCACACCGGACGCGACGAACCGCCTACGTGCGCTTTACGCCCACTCATTCCGGACACCGCTTGCACCCTACGTATTACCGCCGCTGCTTGCACGGCGTTAGC
+
CCCCCGGGGGGGGGGGGGGGGGGGGGAFGGGGGGGGGGGGGGGG@GGG<FFGGGGGGG9,6@F:FGGG,C,?F<EFGGGGFGGG@FGGGEGGG?BFGFGGG:BEFGGAFGGG9FFGGG=CEGGGGGGGFGGGGCE,@F+@F6CFGG+533FC@);AD**@EG4CCG*>97:4?F>G*.AFC5)4BE*7FF+/>=FG*AC6<>GF28547G0*(7?(/4EE>GFF0;4)4>(9;814>:EGG?(4).6:BFF>6(4,74;B01;)9CD2(46()).)6<8-(-(299))5:)4((()))(90
@M03364:396:000000000-C9LGT:1:1101:13561:4690 2:N:0:10
GGACTACCGGGGTATCTAATCCTGTTTGCTCCCCACGCTTTCGTGCCTGAGCGTCAGTTATGTCCCAGGAGGCTGCCTTCGCCATCGGTGTTCTTCCACATATCTACGCATTTCACTGCTACACGTGGAATTCCACCTCCCTCTGACACACTCTAGTCGAGCAGTCACATATGCCATACCCGAGTTAAGCTCGGGGATTTCACATCTGTCTTACTCAACCGCCTGCGCACCCTTTACGCCCAGTAATTCCGATTAACGCTCGCACCCTACGTATTACCGCGGCTGCTGGCCCGTAGTTAGC
+
CCCCCGGGGGGGGEGGGGGGGGGGGGGGGGGGGGGGGGGGGGGGGGGGGGGGGGGGGFGGGGGGGGGGGGGGGGGGGGGGGGGGGGGGFGGGGGGGGDGGGGGGGGGGGGGGGGGGGGGGGGGGGGGGEGGGGGGGDFDGGGGFGEG88FGFGFGFGGGGGGFGGFGGGGGGFGBFG5D8FGDGGG9;FD9CDGCECGGGGEGF7FFE?CEG4B29C@GG@DF22E@F@D@@;D@4EFGGG?<@@)9CFFG02:1<?--4378(9EGF7B28):?).<8-(422((33:10(32(0<8)::
@M03364:396:000000000-C9LGT:1:1101:7228:4742 2:N:0:10
GGACTACAAGGGTTTCTAATCCTGTTCGATACCCGCACTTTCGAGCATGAGCGTCAGTTGCGCTCCCGTCAGCTGCCTTCGCAATCGGCGTTCTTCGCCATATCTAAGCATTTCACCGCTACACGGCAAATTCCGCCAACGTCGTGCGTACTCAAGTCAGCCAGTTCGCACTGCAGTGCAGCCGTTAGGCGCCTACATTTCACAACACGCTTACCCGACAGCCTGAGCTCCCTTTAAACCCAATCAATCCGTATCACGCCCGGACCTTCCGTATTACCGCGGTCGCTGGCACGGACTTCTC
+
CCCCCGGGFGGGFGGGGGAEFFGGGGGG8FFGGGGGDGGGGGGDGGGGFAFGGGGGGEFCGEGGGGGGGGGGGGGGGGGGGGC@?<FE+@FCCFBF+@CFFF9FDE5<FFGGGGGGGGDGGFFGCEGGDGGFGG,FCEDG7=F*@=B84<FC;*+3@D:EGCFGG9,@E5CEFF**=9E@,,3>EG*-;:49CGDFGGGGGFGE45)6(7;ED)0(/(850C?01*.6)222?9>>).CFC((().)67<C((.(.@(3:,-*4DE<2::(.44:<<C?090((-(((1-13:49)76602
@M03364:396:000000000-C9LGT:1:1101:7476:4752 2:N:0:10
GGACTACAAGGGTATCTAATCCCGTTTGCTCCCCTGGCTTTCGCGCCTCAGCGTCAGTTGTCGTCCAGAAAGCCGCTTTCGCCACTGGTGTTCCTCCTAATATCTACGCATTTCACCGCTACACTAGGAATTCCGCTTTCCTCTCCGATACTCTAGCATCGCAGTTTCGGTCCCCTCACGGGGTTAGGCCCCGCACTTTTAAGACCGACTTACGACGCCGCCTGCCCGCCCTTTACGCCCAATAATTCCGTACAACGCTTGCCACCTACGGTTTCCCCCGGCTGCTGGCACGTCGTTTGCC
+
CCCCCGGGGGGGGGGGGGGGGGGGGGGGGGGGGGGGGGGGGGGGGGGGGGGGGGGGGGGFGGGGGGGGGGGGGGGGGGGGGGGGGGGGGGGGGGGGGGGGGGGGCGGGGGGGGGGGGGGGGFGGGGGGFFFGGGGGGGFGGGGFGGG6EFGFGFGFGGGGGGFGEFFGDGGGFGFGEAFGCGDCEF,)6>CGGGCEGGGGG@?8CFF>;GDFE3*3C@GEBGF:?*()4C>1<D2>?BGGD<?)16<B=F9021<7)33:6:<9DF*3:((((-).48339>9318200(4::(4<))(2:
@M03364:396:000000000-C9LGT:1:1101:21647:4755 2:N:0:10
GGACTACCAGGGTTTCTAATCCTATTTGCTCCCCACGCTTTCGTGCCTCAGCGTCAGTAACAGGCCAGGCGGCCGCCTTCGCCACTGGTGTTCTTCCATATATCTACGCATTTTACCGCTACACATGGAGTTCCACCGCCCTCTCCTGTCCTCTAGCCTGCCAGTTTCCAAAGCCTGTACCGGTTGAGCCGGTACCTTTCACTTCAGACTTAACCGGCCGCCTACGCCCCCTTTACGCCCACTCATTCCGCATACCGCCCGCCACCCACGTATTACCGCGGGTGCCTGCACGGACTTTGCC
+
CCCCCGGGGGGGGGGGGGGGGGG,EFGGGGGGGGGGGGGGGGGGGGGGGGGGGGGGGFGGGGGGGGGGGGGGGGGGGGGGGGGGGGGGGGGFGGGGGGGGGGGGGGGGGGGGGGFCFGGGGGGGG8FGGGGCFGGGGCDGGGGFGGG,@DFFF<DFGFGGGGFGFFFFGCF9AFC6CFGFF>G*CG,76FCCD>ECDFGGG@@4DFF?39?C*115<6EEBG<1(16)(199?>><::EGE0:?F96>FG3(,44(>6(4;9:,>C*4:73(-5)).*,(-(-(,(.5,.56((,)0*6*0
@M03364:396:000000000-C9LGT:1:1101:13386:4775 2:N:0:10
GGACTACTCGGGTATCTAATCCTGTTCGCTCCCCACGCTTTCGCTCCTCAGCGTCAGTAACGGCCCAGAGACCTGCCTTCGCCATTGGTGTTCTTCCCGATATCTACACATTCCACCGTTACACCGGGAATTCCAGTCTCCCCTACCGCACTCAAGCCCGCCCGTACCCGGCGCGGATCCACCGTTAAGCGATGGACTTTCACACCGGACGCGACGAACCGCCTACGATCCCTTTACGCCCAATCAATCCGGATAACGCTTGCACCCTCCGTATTACCGCGGCTGCTGGCACGTTGTTAGC
+
CCCCCGGGGGGGG@FGGGGGGGGGGFFFGGGGGGGGGGGGGGGFEGGGGGGGGGGGGGGACFGGGGGG8FFGGGGGGGGGGGGCFGGGFGGGGGGGGGGEGGGGGGGGGGGGGGGGGGE>EGGGGGGGGGGGGGGC=C=DDFGF=DGGGFGAGD6D9=DEEGFGGD>EGGGDFGAD55?FF@FFGG76;<8*5>8*;<:9ECGFGBA,7DFG;)235(8C9C>F:F?)(*(446:).4;CG1(.)4.5BGC>(:0<?:088:8)9@D0(-2:4<())34901910(,24<78((()0.5DF
@M03364:396:000000000-C9LGT:1:1101:18134:4792 2:N:0:10
GGACTACTCGGGTATCTAATCCTGTTTGCTCCCCACGCTTTCGAGCCTCAGCGTCAGTTACAGTCCAGAGAAGCGCCTTCGCCACTGGTGTTCTTCCTAATCTCTACGCATTTCACCGCTACACTAGGAATTCCCTTCTCCTCTCCTGCACTCTAGACTTCCAGTTTGAAATGCAGCACTCAGGTTAAGCCCGAGTATTTCACATCTCACTTAAAAATCCGCCTACGCTCCCTTTACGCCCAGTAAATCCGGACCACGCTCGCCCCCTACGTCTTCCCGCGGCTGCTGGCCCGTATTTCGC
+
CCCCCGGGGGGGGGGGGGGGGGGGGGGGGGGGGGGGGGGGGGGGGGGGGGGGGGGGGGGGGGGGGGGGGGAFGGGGGGGGGGGGGGGGCFGGGGGGGGFGGGGGGGGGGGGGGGGGGGGGGGGGGGGGGGGGGGGGGGGGGGGFGGGGGFGFGFFF@FGGGGFGGGGGGGGGFGFGGFGGGGG8EGGEFFGGGGDCCFGGGFGFGFFFCGEG5+,:CCGGFGFFFF>E>GFBDFE4=@GGGF=B67CEFGD9@@(/>;9(16EF*?D>6?:8(80)6C6>9601487)8?(8;>(00*.97
@M03364:396:000000000-C9LGT:1:1101:6612:4806 2:N:0:10
GGACTACAGGGGTTTCTAATCCTATTTGCTCCCCACGCTTTCGTACTTCAGCGTCAGTTGCAGACCAGGCGACCGCCTTCGCCACCGGTGTTCTTCCATATATCTACGCATTTTACCGCTACACATGGAGTTCCATCGCCCTCTTCTGCACTCCAGCCGGACAGTTTCCAGTGCAGTGCTGCAGTTGAGCTGCAGCCTTTCACACCAGACTTATCTGGCCGCCTACGTACCCTTTACGCCCAATCATTCCGGATCACGCTCGCCACCTACTTCTTACCGCCGCTGCTTGCGCGTACTTAGC
+
CCCCCFGGGGGGCFGGGGAFFGG9FGGGGGGGGGGGGGGGGGGGGGGGGGGGGGG@FFGGGGGGGGGFGGCGGGGGGGGGGGGGGGGDFECFGGGGGGFGGGFF8=FGGGGG9B;FGGGGGGGGFFEGGGGGGGFGG@DGGGFFGGGGGFGFFD=DFGGGCG>6DEGGGGGF?GEGFFGG7:>:EF,0;FGCFGGCFGGGGEFEFF4BDGFCC=<*=>?GBDFF0?1AEG;@@3@3;?EGG@0/8>4<FGC036(,.(.-49E><EG:B?)))).)6<(4((476B>)2:((((,)0*-*:
@M03364:396:000000000-C9LGT:1:1101:18529:4829 2:N:0:10
GGACTACAGGGGTTTCTAATCCTGTTTGCTCCCCACGCTTTCGCACCTCAGCGTCAGTTGTCGTCCAGAAAGCCGCTTTCGCCACTGGTGTTCCTCCTAATATCTACGCATTTCACCGCTACACTAGGAATTCCGCTTTCCTCTCCGATACTCTAGCATCGCAGTTTCGGTCCCCTCACGGGGTTAAGCCCCGCACTTTTAAGACCGACTTAGGCCGCCGCCTGCGCGCCCTTTACGCCCACTAATTCCGCACACCCCTTGCCACCTACGCATTACCCCGGCTGCTGGCACGTAGTTCGCC
+
CCCCCGGGGGGGFGGGGGGGGGGGGGGGGGGGGGGGGGGGGGGGGGGGGGGGGGGGGGGGGGGGGGGGGGGGGGGGGGGGGGGGGGGGGGGGGGGGGGGGGGGGGGGGGGGGGGGGGGGGGGCFFGGGGGGGGGGGG+=FFGGFGGGGGFGFGFGFFEGGGGDGFGGGGGGEFGFFEFFGGGGFDF,:AFGGGGEGGGGFF3CCGFD66D?+)*+/>0C:6D1:?*456D147?<<03EC*3((0.::8F*(9B((),((.539GC5(5(,-4156)+(463(468878(8:1318F*-97
@M03364:396:000000000-C9LGT:1:1101:17841:4842 2:N:0:10
GGACTACTGGGGTATCTAATCCCGTTTGCTCCCCTGGCTTTCGCGCCTCAGCGTCAGTTGTCGTCCAGAAAGCCGCTTTCGCCACTGGTGTTCCTCCTAATATCTACGCATTTCACCGCTACACTAGGAATTCCGCTTTCCTCTCCGATACTCTAGCATCGCAGTTTCGGTCCCCTCACGGGGTTAGGCCCCGCACTTTTAAGACCGACTTACGCCGCCGCCTGCTCGCCCTTTACGGCCCATTATTCCGGACAACCCTTGCCACCCACGTACTTCCCGGGCTGGTTGGCCGTAGTTCGCC
+
CCCCCGGGGGGGGGGGGGGGGFGGGGGGGGGGGGGGGGGGGGGGGGGGGFGGGGGGGGGGGGGGGGGGGGGGGGGGFFGGGGGGGGGGGGGGGGGGGGGFGGGGGGGGGGGGGGGGGGGGGGGGFFGGGGGGGGGGE@DFGGGCGGGDGFFDGFGFGGGGGGFGGGGGEGGGBGC+:AEECEC*B:,);FGDDG**:FCF,>9@=F5B;C@972*./:C*2C<<80)),13(47<4((::/,()6)6.=*9(4((.)4(4((<<GD3,8,4(23).58-((44-(,),((,4-((0**-/1
@M03364:396:000000000-C9LGT:1:1101:8261:4857 2:N:0:10
GGACTACAGGGGTTTCTAATCCTGTTCGATACCCGCACTTTCGAGCTTCAGCGTCAGTTGCGCTCCCGCGAGCTGCCTTCGCAATCGGGGTTCTTCGTCATATCTAAGCATTTCACCGCTACACGACAAATTCCGCCCGCGTTGCGCGCACTCAAGTGGACCAGTATGCGCTGCAAGTCAGACGTTGAGCGCCTACATTTCACAACACACTTAATCCACGGCCTACGCTCCCTTTAAACCCAATAAATCCGGATCACGCCCGGACCTTCCGTATTCCCGCCGCTGCCGGCCCGGGATTAGC
+
CCCCCGGGGGGGFEGGGGGGGGGGGGGGGGGGGGGGGGGGGGGGGGGGGGGGGGGGGGGGGGGGGGGGGGGGGGGGGGGGGGGDEGGGGGGGGGGGGGGGGFGGGGGGGGGGGGGGGGGGGGGFEGGGGGGGGGGDGGGGGGDAGG>ECBGAFDFFFFEFFGFGGF9FGGGEB<=CFFE7A@FDGGG?FGGGGEEFFFGGGFGFGE@B07?E9*06*)<79DBB?A<D6D9<(624:AGFG:<14-<4BCD>?((4???F06:3>E<A?F<:((5)-3-,(,((-,.(1((-96()).,9*
@M03364:396:000000000-C9LGT:1:1101:10763:4865 2:N:0:10
GGACTACCCGGGTATCTAATCCTGTTTGCTCCCCACACTTTCGTACCTCAGTGTCAGTTACTGTCCAGAAAGCCGCCTTCGCCACCGGTGTTCCTCCTAATATCTACGCATTTCACCGCTACACTAGGAATTCCGCTTTCCCCTCCAGCACTCACGTAACCCAGTTCATGGGGCGAACAATGGTTAAGCCGTTGCCTTAAACCCCATGCTTAGGCAACCACCTACGTACTCTTTACGCCCAATACTTCCGTATAACGCTCGCCCCCTACGTATTACCGCGGCTGCTTGCACGTATTGCCCC
+
CCCCCGGGGGGGGGFGGGGGGGGGGGGGGGGGGGGGGGGGGGGGGGGGGGGGGGGGGGGGGGGGGGGGGGGGGGGGGGGGGGGGGGGGGGGGGGGGGGGGGGGGGGGGGGGGGGGGGGGGGGGGGGGGGGGGGGGGGGGFEDGFDCE=FFGFGF+*DDFGGFBGGGFFFGGGFGFGCBGGGGGGGG@;8>87CCGCDGGF@>FDD46:;F<:>=,0;>FG?GF8636/8*;?;3.;@DGCE@16).<>?G91:2>A59(396EBDG<?F?<544)69*4(4;(4??)5?2)3,.)0**)*/
@M03364:396:000000000-C9LGT:1:1101:6658:4875 2:N:0:10
GGACTACTGGGGTTTCTAATCCTGTTTGCTCCCCACGCTTTCGAGCATCAGCGTCAGTTATCGTCCAGCATGCCGCCTTCGCCACTGGTGTTCCTCCTGATATCTACGCATTTAACCGCTACACCAGGAATTCCACATGCCCCTCCGACACTCCAGTCCTGCAGTTTCCAAAGCAATCCCAGGGTTAAGCCCAGGGTTTTCACTTCAGACTTTTAAGACCGCCTACGCTCCCTTTACACCCAGTAAATCCGGCTCACGCTTGCTCCCTACGTCTTACCGCGGCTGCTGGCACGTATTTCGC
+
CCCCCGGGGGGGFGGGGGCGFGGCGGFGGGGGGGGGGGGGGGGGGGGGGGGGGGGGGGGGGGFGGGGGG8EGGGGGGGGGGGGGGGFFEFFGGGGGGGFFGGGGDGGFGGGGFFGGGGGGGGFGGGGGDFGGGGCGEGGGGGGFGG>=E5FD=DFFFGFFFFFFFGGGGGGF?F5+AFGGDF6FDF+:<FGF>5EECFCGGEGFGFFEEGFG*4,.5*>F2DBFF?>B1DBDDF4CE)>CF1=86))9FG3;(318F(:-14CAGG*4)(-(((42:<8B(19>4<202<(8?B:*<1)*1
@M03364:396:000000000-C9LGT:1:1101:24978:4891 2:N:0:10
GGACTACTCGGGGTTCTAATCCTATTTGCTCCCCACGCTTTCGTGCCTCAGCGTCAGTCGCAGGCCAGGCGGCCGCCTTCGCCGCTGGCGTTCTTCCATATCTCTGCGCATTTTACCGCTACACATGGAGTTCCACCGCCCTCTCCTGCCCTCACGTCTGCCCGTTTCTGACTCATAACTGCGTTGCGCCCATCCCTTTGCCTTCAGACTTGACCGACCGCCTGCCCGCCCTTTTCGCCCCATCTGTCCGCATACAGCCTGCCGCCCACTGATGCTCGCGCCTGCGTGGACGTAGTGCGCC
+
CCCCCF@E8FCG+@FFGG<9EF@,<CCFFFAFCGGCEGE;FGGCFEG;@,;CFCC@F@A,6+,CFEFGGGDGGGGGGGG,AFG7F+:F:>CFG<E??,,:FFGE8EFFCEGGC9EFGCED+FFD9>FB<DFFFGGAF7=@>?D>GGGG,@,:>8*9@CFF9F*CFGGF7C@,9A):1+,4,,2<:*1.)**25?CE7CGFGA+40*1))0)+/)0-14EG>D08(*.),/72(4))-(2//(,.*.66)9/,(())*)((430(/2)(-(,)6-).6*--((,(((-(((,42(45)*(97
@M03364:396:000000000-C9LGT:1:1101:23183:4897 2:N:0:10
GGACTACTAGGGTTTCTAATCCTGTTCGATACCCGCACTTTCGAGCTTCAGCGTCAGTTGCGCTCCCGCGAGCTGCCTTCGCAATCGGGGTTCTTCGTCATATCTAAGCATTTCACCGCTACACGACAAATTCCGCCCGCGTTGCGCGCACTCAAGTGGACCAGTATGCGCTGCAAGTCAGACGTTGAGCGCCTACATTTCACAACACCCTTACTCCACGGCCTACGCTCCCTTTCAACCCAATCAATCCGGATACCGCCCGGACCTTCCGTATTCCCGCGGCTGCTGGCACGGCTTCAGC
+
CCCCCGGGGGGGGGGGGDCFGGGDGGGGGDFGGGECEEGGGGGEAFEFGFEGGGGGGGGGGGGEGGGGGGEGGGGGGGGGGGGDEGGG+CGGGGGGGGGGGGGGFG9FGGGFGGCGGGGGGGGGGCGC7FFGGGGGGEGGGGC>GGGDGEGFF@CFFGGGGGFGGGGGGGGEAG2FGCGFGGG7CF*6AFCCD*=FGGGGGFGFGBF?(9<G0)36>:FC>GFF:@<D:DFBFFFFF4CFE<?B)48:FDD>B?()9209>>*(7C<2:713(.:<<F4--43(,(23>B3>39()0)-::
@M03364:396:000000000-C9LGT:1:1101:11066:4937 2:N:0:10
GGACTACCCGGGTTTCTAATCCTGTTTGCTCCCCACGCTTTCGAGCCTCAGCGTCAGTTACAGTCCAGAGAAGCGCCTTCGCCACTGGTGTTCTTCCTAATCTCTACGCATTTCACCGCTACACTAGGAATTCCCTTCCCCTCTCCTGCACTCTAGACTTCCAGTTTGAAATGCAGCACTCAGGTTAAGCCCGAGTATTTCACATCTCACTTACAAATCCGCCTACGCTCCCTTTACGCCCAGTAAATCCGGACAACGCTCGCCACCTACGTCTTACCGCGGCTGCTGGCCCGTAGTTAGC
+
CCCCCGGGGGGGGGGGGGGGGGGGGGGGGGGGGGGGGGGGGGGDGGGGGGGGGGGGGGFGGGGGGGGGGGGGGGGGGGGGGGGGGGGGGGGGGGGGGFGCFGGGGGFGGGGGGGGGGGGGGGGGGGGGGGGGGGGFFFDGGGGFGGGGGFFEGD9DCFFFFGFDFGFGGGGGFGFGGFF?DDDGDF9:FFEGGGGG5FGGGFGEGFFFE>CFE+3:DEGGFGFFFG>?=D@FBE@ECFGFG((4;<?<FGGF;BFDFFF(:>C4*;57>??:(,-)6<41;99(,42?:6(41673)/6CD
@M03364:396:000000000-C9LGT:1:1101:6081:4990 2:N:0:10
GGACTACCGGGGTTTCTAATCCTGTTCGATACCCGCACTTTCGAGCATGAGCGTCAGTTGCGCTCCCGTCAGCTGCCTTCGCAATCGGAGTTCTTCGCCATATCTAAGCATTTCACCGCTACACGGCAAATTCCGCCAACGTTGTGCGTACTCTAGTCAGCCAGTTCGCGCTGCAATTCAGACGTTGGGCGCCTACATTTCACAACACGCTTAACAGACGGCCTGCGCTCCCTTTAAACCCAATAAATCCGGATAACGCCCGGACCTTCCGTATTACCGCAGCTGCTGGCACGGACTTAGC
+
CCCCCGGGGGGGBCGGGGGGGGGGGGGGFGFGGGGGGGEGGGGCFGGFGGGGGGGGGGGGFEGEGGGGGGGGGGGGGGGGGGGGGGGGFGGGGGGGGDEFCFEGFGGGGGGGGG;EFGGGGGGGGGGGEGGGGFGFGCCFGGGD=7>8>:+8@C7BF9CCFGCFGGGGGGGGFGEFDFGGG:?FGC:5?B?DGGGGGFGGGFF54>;0:G<E;AC)>;FC?DFFFEF>6D9??FF22<FFE?:105AAFGG(21(6?4>>>924CG423<??04?2-3,449600:2)4((.8;-05*.::
@M03364:396:000000000-C9LGT:1:1101:6677:4990 2:N:0:10
GGACTACAGGGGTATCTAATCCTGTTTGCTCCCCACGCTTTCGTGCCTCAGTGTCAGTGTTGGTCCAGGTAGCTGCCTTCGCCATGGATGTTCCTCCTGATCTCTACGCATTTCACTGCTACACCAGGAATTCCGCTACCCTCTACCACACTCTAGTCGTCCAGTATCCACTGCAGTTCCCAGGTTGAGCCCAGGGCTTTCACAACGGACTTAAACGACCACCTACGCACGCTTTACGCCCAGTAATTCCGAGTAACGCTTGCACCCTTCGTATTACCGCGGCTGCTGGCGCGGATTTGGC
+
CCCCCGGGGGGGGEGGGGGGGGGGGGGGGGGGGGGGGGGGGGGGGGGGGGGGGGGGGGGGGGGGGGGGGGGGGGGGGGGGGGGGGGGGG8FGGGGGGGGGGGGGGGGGGGGGGGGGGGGGGGGGFGGGDFGGGGGGGEGGGGGFGEF@DFGFFBGFDEEGGGBGGFGGFGGGFGFD9BGGG,=:FD>=FGFF6@FGGGGGG@F;+?D58C>F7+31*:EG2F=:>?>>AD@BD@:/85EGG?056?C?FF<;9?@)+(63(2*)CFG?<:0:?<>-6<((49;0238>(4(49(())/):C
@M03364:396:000000000-C9LGT:1:1101:24640:5001 2:N:0:10
GGACTACTAGGGTTTCTAATCCTGTTCGCTCCCCACGCTTTCGCTCCTCAGCGTCAGTATCGGCCCAGAGACCCGCCTTCGCCACCGGTGTTCCTCCTGATATCTGCGCATTTCACCGCTACACCAGGAATTCCAGTCTCCCCTACCGAACTCAAGCCCGCCCGTATCCACCGCAAGCTGAAGGTTAAGCCTCCAGTTTTCACGGTAGACGCAACGAGCCGCCTACGAGCTCTTTACGCCCAATCATTCCGGACACCGCTCGCACCCTACGCATTCCCGCGGCTGCTGGCCCGTCTGTGGC
+
CCCCCGGGDGFGEGGGGGGGGGGFGGGGGGGGGGGGGGGGGGGGGGGGGGGGGGGGGGGGGGGGGGGGGGGGGGGGGGGGGGGGGGGG>FGGGGGGGGGGGGGGGGGGGGGGFFFFGGGGGGGGGGGGFGGGGGG<=:FGGGGFGGGGEDGFGDFFFGGGGGEDGECEGGGGEGBDGFAF,5;<DFFAF9<;?CFF1>B?FCGFGF><>C6*2AGF5(CC;DBB?E?7:D27)5:BFBG>C1?1046AFGDBB>00.341228>GED?FF?((,3).<21314;9?0)50.(4-(0.*)2*
@M03364:396:000000000-C9LGT:1:1101:10533:5025 2:N:0:10
GGACTACAGGGGTATCTAATCCTGTTTGCTCCCCACGCTTTCGCACCTCAGCGTCAGTAATGGTCCAGTGAGCCGCCTTCGCCACTGGTGTTCCTCCGAATATCTACGAATTTCACCTCTACACTCGGAATTCCACTCACCTCTACCATACTCAAGACTTCCAGTATCAAAGGCAGTTCCGGGGTTGAGCCCCGGGATTTCACCCCTGACTTAAAAGTCCGCCTCCGTGCGCTTTACGCCCAGTAAATCCGACCAACGCTAGCACCCTTCGTATTACCGCGGCTCCTGGCCCGACTTTAGC
+
CCCCCGGGGGGGGEDFGGFGFGGGGGGGGGGGGGGGGGGGGGGGGGGGGGGGGGGGGGGFGGGGGGGGGGFGGGGGGGGGGGGGGGGGGGGGGGGGGGGDGFGGGGGGGGGGGGGGGGGGGGGG=FGGGGGGGGGGEFGGGGGFGGGFGFGFGD8DDGGGGGFGGGGGDEFGFGFGGDDFAECCEEGFFGFFGGGGGGGGGEGBFEFBDGFGEA9CFEGG?DD9(33>=GFFFD;)46EFG<@E+<:<FF58(,4(<1>?01C2>FD13:?8:742<<-.,9;;(,(,56((((()0*-0:
@M03364:396:000000000-C9LGT:1:1101:22721:5030 2:N:0:10
GGACTACACGGGTTTCTAATCCTGTTCGCTCCCCACGCTTTCGCTCCTCAGCGTCAGTGACGGCCCAGAGACCTGCCTTCGCCATCGGTGTTCTTCCCGATATCTACACATTCCACCGTTACACCGGGAATTCCAGCCTCCCCTGCCGCACTCAAGCCCGCCCGTACCCGGCGCAGACCCACCGTTAAGCGATGGGCTTTCACACCGGACGCGACGAACCGCCTACCAGCCCTTTACGCCCAATGATTCCGGACCACGCTTGCCCCCGACGTCTTCCCGCGGCTGCTGGCCCGGACTTCGC
+
CCCCCGGGGGGGGGGGGGGGGGGGGGGGGGGGGGFGGGGGGGGGGGGGGGCFGGGGCFGGGGGGGGGGGGCFGGGGGGGGFGGGGGGGDDGGGGDBFGGGGGGGGCGFGGGGGGGFGGGGCGFGGGGGFEFFGEF<EGGGGDGBGGGGDFGFF@?AGCGGGGFGGDGGGEGGFG>DGFGGGGG7FG*6AC**1ACCGGGGG?E<FEEB0C>G0)C>G>GE6DBBFG(057?:???BF:EEGFFF4<2<F=64(4>2F?FFFBC0*;>((-49211-6C42((4,3:8:?0(33(()84)C<
@M03364:396:000000000-C9LGT:1:1101:8566:5063 2:N:0:10
GGACTACAGGGGTTTCTAATCCTATTTGCTCCCCACGCTTTCGTGCCTCAGCGTCAGTAACAGGCCAGGCGGCCGCCTTCGCCACTGGTGTTCTTCCATATATCTACGCATTTTACCGCTACACATGGAGTTCCACCGCCCTCTCCTGTCCTCCAGCCTGCCAGTTTCCAAAGCCTGTACCGGTTGAGCCGGTACCTTTCACTTCAGACTTAACAGGCCGCCTACGCACCCTTTACGCCCAATCATTCCGGATACCGCTCGCCCCCTACGTATGTCCCCTGCTGCTTGCACGTAGTTCGCC
+
CCCCCGGGGGGGGEBGGGGEGGF<FEFGGGGGGGGGGGGGGGGGGGGGGGEFGGGGFGGGGGGGGGGGGGGGGGGGGGGGGGGGGGGGCFGGGGGGGGGGFGFFGGGGGGGGEGFFF8C8>FFGGFCFFGGFFFGC@+=FGGFFGGGGGDFE=8+@AFGGGDFGGFEGGGGGAGDCFFGGGDD<1=,:@:*@DCCFFFG?:9@CGFA*>8*=*A57<0A=>D<@=*48>D@180464?=8C02:)4:AFG380())).(-((*(1:7(24:)-())-+(.86(.,,).()50,((01*-95
@M03364:396:000000000-C9LGT:1:1101:20516:5085 2:N:0:10
GGACTACCAGGGTATCTAATCCCGTTCGCTCCCCTGGCTTTCGAGCCTCAGCGTCAGATTCGGTCCGGGAAGCCGCTTTCGCCACTGGTGTTCTTCCTGATATCTACGCATTTCACCGCTACACCAGGAATTCCGCTTCCTTCTCCCGCTCTCAAGGAGGACAGTTCCGGATCCGTCACGGGGGTGAGCCCCGAACTTTCAAATCCGGCTTGTCCTTCCGCCTGCCCGCCCTTTACGCCCAATAATTCCGCACACAGCTTGCCACCTACGTATTTCCCCGGCTGCTTGCCCGTAGTTCCGC
+
CCCCCGGGGGGGGGGGGGGGGGGGGGGGGGGGGGGGGGGGGGG@FGGGGGGGGGGGGCFGGGGGGGGGGFFGGGGG7FGGGGGGGFGGGGGGGGGGGGGGGGFFFGGGGGGGGGGGGGGGEGGGFGGGGGGGGGGGGFDGFGFFFGGGGFGDFFGF:DEG6FFFGGGCE9EGBG@9:9:@EEDCEG*6AFGDGG87>EGFGE@7CAE(.)4=8B<:>9F*:D0(,*.)-9120::>:?GD*33)/.)<?<*2>9?(.44818CAGF*438(..5))6+(--7,42))50,344(-7@*)11
@M03364:396:000000000-C9LGT:1:1101:8857:5091 2:N:0:10
GGACTACTCGGGTATCTAATCCTATTTGCTCCCCACGCTTTCGTGCCTCAGCGTCAGTAACAGGCCAGGCGGCCGCCTTCGCCACTGGTGTTCTTCCATATATCTACGCATTTTACCGCTACACATGGAGTTCCACCGCCCTCTCCTGTCCTCTAGCCTGCCAGTTTCCAAAGCCTGTACCGGTTGAGCCTGTACCTTTCACTTCAGACTTAACAGGCCGCCTACGCACCCTTTACGCCCAATCATTCCGGATACCGCTCGCCACCTACGTATTACCGCGGCTGCTTGCCCGGCGTTCGCC
+
CCCCCGGGGGGGGGFGGGGGGGGFFGGGGGGGGGGGGGGGGGGGGGGGGGGGGGGGGGGGGGGGGGGGGGDGGGGGGGGGGGGEGGGGDFGGGGFGGGGGGFFGGGGGGGGGGGGFGGGGGGGGGFGFFFGGGGGGGFDFGGGFGGGGEFGFGFGFGGGGGGFGGGGGGGAECGFGGFGEFCDBEG@>FG,;CGGFCGGGF:@4DCFCFGEF=B9779CC6D?01*603D?1@FFFDFGE54((?AB<?C),-:2:34((-424DG<?FBF<A()).*4(46,7??)5?0:?((,075<CD
@M03364:396:000000000-C9LGT:1:1101:13279:5091 2:N:0:10
GGACTACAAGGGTATCTAATCCTGTTCGATACCCGCACTTTCGAGCTTCAGCGTCAGTCGCGATACAGTGAGCTGCCTTCGCAATCGGAGTTCTTCGTGATATCTAAGCATTTCACCGCTACACCACAAATTCCGCCCACTTTCAGCGCACTCAAGGAAACCAGTTCGCGCTGCAGTGCCACGGTTGAGCCGCGGCATTTCACAACACGCTTAATCTCCAGCCTACGCTCCCTTTAAACCCAATAAATCCGGATAACGCCCGGACCTTCCGTATTACCGCGGCTGCTGGCACGGCATTAGC
+
CCCCCGGGGGGGGFGGGGGGGGGGGGGGGGGGGGGGGGGGGGGGGGGGGGGGGGGGGGGGGGGGGGGGGGGGGGGGGGGGGGGGGGGG,FFGGGGGGGGGGGGGGGDGGGGGGGGGGGGGGGGGGGGGGGGGGGGGGGGGGGGFGGGGGFGFGF?DFGGGGGFGGGGGGGGGFGFGGFGG9EGFGGC;FFGGGGGGGGGGGFGFGDAFDGFG?=FC7;FC@GFF8@3DFGFFFFF<)6FGG:(47<2:FGD9BF34F?BFFF*,CEF)4<1824?)6<37(4;;BFFF??02:>2)0*.:>
@M03364:396:000000000-C9LGT:1:1101:15862:5091 2:N:0:10
GGACTACCCGGGTATCTAATCCCGTTTGCTCCCCTGGCTTTCGCGCCTCAGCGTCAGTTGTCGTCCAGAAAGCCGCTTTCGCCACTGGTGTTCCTCCTAATATCTACGCATTTCACCGCTACACTAGGAATTCCGCTTTCCTCTCCGATACTCTAGCATCGCAGTTTCGGTCCCCTCACGGGGTTAAGCCCCGCACTTTTAAGACCGACTTACGACGCCGCCTGCGCGCCCTTTACGCCCAATCATTCCGGACAACGCTTGCCACCTACGTCTTACCCCGGCCGCTTGGCCGGAGTTCGCC
+
CCCCCGGGGGGGGGGGGGGGGGGGGGGGGGGGGGGGGGGGGGGGGGGGGGGGGGGEGFGGGGGGGGGGGGGGGGGGGDGGGGGGGGGGGGFGGGGGGGGGGGGGGGGGGGGGGGGGGGGGGGGG;EFGFGGGGGFC8FFGGGG?DGG+@@FEGE7=FFFGDC5DFGGFGD>C5F@?EFGGGGG:CG,:AFGGGGGGCEEGC3>4CFF9@GFC78/6>9GG9D6:3148299(4:9)6::E8(.(94<>F4/(47::34616334CE*,>6:(41)68+4(49((((-2((.4((-0)98)/
@M03364:396:000000000-C9LGT:1:1101:17738:5116 2:N:0:10
GGACTACAAGGGTTTCTAATCCTGTTTGCTCCCCACGCTTTCGTGCCTGAGCGTCAGTTATGTCCCAGGAGGCTGCCTTCGCCATCGGTGTTCTTCCACATATCTACGCATTTCACTGCTACACGTGGAATTCCACCTCCCTCTGACACACTCTAGTCGAGCAGTCACATATGCCATTCCCGAGTTCAGCCCGGGGATTTCACATCTGTCTTACTCAACCGCCTGCGCACCCTTTACGCCCAGTAATTCCGATTAACGCTCGCACCCTACGTATTCCCGCGGCTGCTGGCCCGTACGTGGC
+
CCCCCGGEFFGGGGGGGGGAFGGGGGGGGFGGGGGGGGEGGGGGGGGFCAEGGGGGGGDAGGG9FGGGG@FEGGGGGGGGGGGGGGGGCFGGGGGGGGGGGGGG8;FEEEGGGGFGEFCFGGGGGGGG7FGGGFFGGFGGGGGF?FD@EFGB?DFFEGGEGGFFGD9FDF9FDFDCGDFFGG+>DE,;DE,CDEGGDGGEFAF7=A+:*2>G4:,:@EGGFGB?(=>?@C;F<(;)9;ECF;@883?<:;C(6;6)=<;(41:(/?D?(:3,4)8):C6,-414(4,52:(,344))).>5
@M03364:396:000000000-C9LGT:1:1101:25761:5123 2:N:0:10
GGACTACTGGGGTATCTAATCCTGTTTGCTCCCCACGCTTTCGAGCCTCAGTGTCAGTTAAAGTCCAGAAAGGCGCCTTCGCCACTGGTATTCTTCCTAATCTCTACGCATTTCACCGCTACACTAGGAATTCTCCTTTCCTCCACTTCACTCTAGATATCCAGTTTGGAATGCAGCACCAAGGTTAAGCTCTGGTATTTCCCATCCCACTTCACTATCCACATACGCTCCCTTTACGCCCAGTCAATCCTGACACCGCTCTCCACCTACGTATTACTGCGGCTTCTGGCTGGTTATCAGC
+
CCCCCGCFF@F@F,ECA@CF<@,,;C6@,C@C66BBE@C;@CF8<@:FCAFE<E<?FFF,6CFCFEDF<<E46@@FEGC=AFGGC8@FEFGFEGGFFBFGGCFEF,,,4@8CGGCGGGDDGGCG99C4FGGC?,,:EE?,,?,*+@E,@=ADFD8+=D=@=F?F;EFG8=E=9,*3=6@=,,6A37,*43,++6,@=EG::06*B66)8C@F*+,2+*=<;;)3:9)*:3:57*:**)41><9EAE47BF2@>B=)5-8:(/+(+253@(63))6)),))(.2((.))))(((.)*1*)*2
@M03364:396:000000000-C9LGT:1:1101:4633:5136 2:N:0:10
GGACTACAGGGGTTTCTAATCCTGTTTGCTCCCCACGCTTTCGTGCCTGAGCGTCAGTTATGTCCCAGGAGGCTGCCTTCGCCATCGGTGTTCTTCCACATATCTACGCATTTCACTGCTACACGTGGAATTCCACCTCCCTCTGACACACTCTAGTCGAGCAGTCACATATGCCATTCCCGAGTTAAGCTCGGGGATTTCACATCTGTCTTACTCAACCGCCTGCGCACCCTTTACGCCCAGGAATTCCGATTAACGCTCGCCCCCTACGTATTTCCGCCGCTGTCTGCCCGAATTTCGC
+
CCCCCGGGGGGGBFGGGGGGGGGGGGGGGGGGGGGGGGGGGGGGGGGGGGGGGGGDGGGGGGGGGGGGGGGGGGGGGGGGGGGGGGGGGGGGGGGGGGGGGGGGFGGGGGGGGGGGGGGGGGGGGFGGGGGGGGGGGFFFGFGFG9EAFFGDEEGFFGGGGGFFFFCFGGGGFGEGGFGFGEGGGGD;1@;99CGGGGGGGEFCFFFF6CEG48=1=@GCAGFFF=2)8CBFFFF3<@GGGD6(.3=;FFC?0/(.@:(,43*(9?D6(48(4-())2(-(-,,1,)56))(((())/)2/
@M03364:396:000000000-C9LGT:1:1101:17286:5206 2:N:0:10
GGACTACTGGGGTATCTAATCCTGTTTGCTCCCCACGCTTTCGCGCCTCAGCGTCAGAACCGGACCAGACAGCCGCCTTCGCCACTGGTGTTCTTGCGAATATCTACGAATTTCACCTCTACACTCGCAGTTCCGCTGTCCTCTTCCGGTCTCAAGCCAACCAGTATCGAAGGCCATTCCGTGGTTGAGCCACGGGCTTTCACCCTCGACTACATCAGCCGCCTACGCGCCCTTTACGCCCAGTGATTCCGAGCCACGCTAGCCCCCTTCGTCTTACCGCGGCGGCTGGCACGACTTTGGC
+
CCCCCGGGGGGGGGGGGGGGGGGGGGGGGGGGGGGGGGGGGGGGGGGGGGGGGGGGGFGGGGGGGGGGGGGGGGGGGGGGGGGGGGGGCFGGGGGGGGGGGGGGGGGGGGGFGEEGGGGGGGGGGGGGEGGGGGGGG:CFGGGFGGGGGFGDF7?DFGGGGGFGGFGGGGGGFGD>CFGGGGGGGGGFFFGCGGGGGGGGGCF3FFF;;GFGFF+):;FF9DF@@F?B9C19087:AFGEG<?:4<2<BGD(-363F99((-:3FEG4(4<?2:<))<4199B((,(,(648?00.7*.97
@M03364:396:000000000-C9LGT:1:1101:10681:5207 2:N:0:10
GGACTACCGGGGTTTCTAATCCCGTTCGCTCCCCTGGCTTTCGAGCCTCAGCGTCAGTGACAGTCCAGAAAGCCGCCTTCGCCACTGGTGTTCCTCCTAATATCTACGCATTTCACCGCTACACTAGGAATTCCGCTTTCCTCTCCTGCACTCAAGAAAAATAGTTTCTATCCCCTCACGGGGTTGAGCCCCGCACTTTTAAGATAGACCTACTTTCACCCCTGCGCTCCCCTTTCGCCCCATAATTCCGTACACCGCCCGCCACCTACCTTTTTACCCGGCCGCCTGCCAGTGCTTCAGC
+
CCCCCGG8FFGGGGGGGGGGGDEGGGGGGGGGGGFDFGGGGGG8@FGFEFGGGGGGGE,CFEFEFGGGGFAAFFFEGGGGGGGGGBFGGGGGGFGGGG<FGGFGGGGFEGGGCGGGGGGGGGGGC,CFFGFGGGE=?+=FFFGFDGE8DFGFG=8D,,61=3+6E@FGD23,*@>+@AF79+?FC>F80D;?CE574CGG@@@ED+;6>*8,(*5*4)>+,9(37118,261=@).(,=;*-.3*.6-8*2.-1)..4(-,,:6DG4,((.).5)(.+,(4,,0((-?(()).))19*-*2
@M03364:396:000000000-C9LGT:1:1101:14561:5231 2:N:0:10
GGACTACCCGGGTTTCTAATCCCGTTCGCTCCCCTGGCTTTCGAGCCTCAGCGTCAGATTCGGTCCGGGAAGCCGCTTTCGCACTGGTGTTCTTCCTGATATCTACGCATTTCACCGCTACACCAGGAATTCCGCTTCCTTCTCCCGCTCTCCAGGAGGACAGTTCCGGATCCGTCACGGGGGTGAGCCCCGAACTTTCAAATCCGGCTTGTCCTTCCGCCTGCGCTCCCTTTACGCCCAATAATTCCGGCCACCGCTTGCCCCCCCCGTATTCCCGCGGCTGCTGTCACGTATTTAGCCC
+
CCCCCGGGGGGGFFEGGGGFGCFFGGGGGGGGGGGGGGGGGGGGGGGGGDGGGGGGG9FGGGGGGGGGGGGGGGGGGGFGGGBFFEGA:FFGGGGGGG9EGCFGFGGGGEGGGGGGGGGGG<EGFGE=FGGGGGGGDEGFGFDFGGGGDE@E=DGFD>GGGG5DGFGGGGDEFGDGGEGGDGGGGFC@AEG:D5EFFFG::5?)CDEF>32636@.::*C?*-22:9;>F0<B)6(128;/4:<F4>>6<)(703052((:08:D*/4(--4,)-5?C76>,-443.)).2.()(/10.2*
@M03364:396:000000000-C9LGT:1:1101:16370:5235 2:N:0:10
GGACTACCAGGGTTTCTAATCCTGTTCGATACCCGCACTTTCGAGCATGAGCGTCAGTTGCGCTCCCGTCAGCTGCCTTCGCAATCGGAGTTCTTCGCCATATCTAAGCATTTCACCGCTACACGGCAAATTCCGCCAACGTTGTGCGTACTCTAGTCAGCCAGTTCGCGCTGCAATTCAGACGTTGGGCGCCTACATTTCACAACACGCTTACCAGACGGCCTGCGCTCCCTTTCAACCCAATAAATCCGGATCACGCCCGGACCTTCCGTCTTACCGCGGCTGCTTGCACGGACTTAGC
+
CCCCCGGGGGGGGGGGGGGGGGGGGGGGGGGGGGGGGGGGGGGGGGGGGFFGGGGGGGGGGGGGGGGGGGGGGGGGFGGGGGGEGGGG,CGGGGGGGGGGGGGGGGGGGGGGGGGGGGGGGFGGGGGGGGGGGGGGG@DGGGGFGGGGGFGFFFFFGGGGGFFGGGGGGGGGFGFFGFGGG7D@GGFBEFEDDGGGGGGGGFGCFBFFFGFGD)C;G6FC@3;D@C>BFGFF7A>).:EGGB0?F2AA?FG01:(454<B092-CEG4>018(.454<2139>FFF2)5?<FF>6)0*5FD
@M03364:396:000000000-C9LGT:1:1101:22170:5251 2:N:0:10
GGACTACAAGGGTTTCTAATCCTGTTTGCTCCCCGCACCTTCGCACCTCAGCGTCAGTCGTCTGCTGGAAACCTGCCTTCGCCATCGGTGTTCTTCCTGATATCTACAGATTTCACCCCTACACCAGGAATTCCGGTTCCCCCTCAGCGACTCCAGTCCGCCAGTTCCAAGCGCAGTTCAGGGGTTGAGCCCCTGGCCTTCACGCCTGGCTTGCCAGACCGCCTACATGCCCTTTACGCCCAATTATTCCGAACACCGCTCGCCCCTTACGTCTTCCCGCTGCTTCTGGCCCGTACTTAGC
+
CCCCCGGGGGGGGGGGGGGGGGGGGGGGGGGGGGGGGGGGGGGGGGGGGGGGGGGGGGGGGGGGGGGGFFGGGGGGGGGGGGGGGGGGGGGGGGGGGGGGGGGGGGGGGGGGGGGGGGGGGGGGGGFGFGGGGGGGGGGGGGGFGGG?EDGA8=AFGGGGGGFDGGGGGGGGFG5CGFGGGGG:@E<@F:CFGGGGGGGGGEGFGFFFFGBG>)>@FDGGFGFF0?EF5>@;@@E<9<GGG?0(*)6<FD7:?F1()-499>:(9?52873,(31>);43(44)).))5)(404-)8/)22
@M03364:396:000000000-C9LGT:1:1101:19056:5274 2:N:0:10
GGACTACAGGGGTATCTAATCCTGTTTGCTCCCCACGCTTTCGAGCCTCAGCGTCAGTTACGGTCCAGAGAATCGCCTTCGCCACTGGTGTTCTTCCTAATCTCTACGCATTTCACCGCTACACTAGGAATTCCATTCTCCTCTCCTGCACTCTAGACTTCCAGTTTGAAATGCAGCACCCAAGTTGAGCCCGGGTATTTCACATCTCACTTACAAGTCCGCCTACGCTCCCTTTACGCCCAGTAAATCCGGACCACGCTCGCCACCTACGTATTACCGCGGCTGCTGGCACGTCGTTAGC
+
CCCCCGGGGGGGGGGGGGGGGGGGGGGGGGGGGGGGGGGGGGGGGGGGGGGGGGGGGGGGGGGGGGGGGGGGGGGGGGGGGGGGGGGGDFFGGGGGGGGGGGGGGGGGGGGGGGGGGGGGGGGGGGGGGFGGGGGGGGGGGGGFGGGGGFGFFFGF9EFFGGFGGGGGGGGGFFEGGFGGGGGGGGGEFFGGGGGGGGGGGFGF9ABEFGFFF57AFEGGFGFFFGAB@GBFFFFFF?GGG7=EF?FFFFC>6@;;FDB?(4:,*29:2:?:?)44<E374999>B?7??0<?F1)0)(92
@M03364:396:000000000-C9LGT:1:1101:13584:5281 2:N:0:10
GGACTACTGGGGTATCTAATCCCGTTTGCTCCCCTGGCTTTCGCGCCTCAGCGTCAGTTGTCGTCCAGAAAGCCGCTTTCGCCACTGGTGTTCCTCCTAATATCTACGCATTTCACCGCTACACTAGGAATTCCGCTTTCCTCTCCGATACTCTAGCATCGCAGTTTCGGTCCCCTCACGGGGTTAGGCCCCGCACTTTTAAGACCGACTTACGACGCCGCCTGCTCGCCCTTTACGCCCAATAATTCCGGACACCGCTTGCCACCTACGTCTTACCCGCGGCGCTGGCCCGTAGTTAGCC
+
CCCCCGGGGGGGGGGGGGGGGGGGGGGGGGGGGGGGGGGGGGGGGGGGGGGGGGGGGGGGGGGGGGGGGGGGGGGGFGGGGGGGGGGGGGGGGGGGGGGGGGGGGGGGGGGGGGGGGGGGGGGGGGGGGGFGGFGEGEFGGGGFGGG6CEGEADFFGGGGGGFGGGGGGGGEFGFGGAFF5EGGGG,0/8:CGGGGGGGGFEGFF?A9BGDF>A*.C6EE>GFF<+6>;GF9?DB9::EG/432*466@C<691((),((((3)9F522(41(--<?+33;1(,436>F<B;0(-8B*)*2
@M03364:396:000000000-C9LGT:1:1101:26371:5313 2:N:0:10
GGACTACCAGGGTATCTAATCCTGTTTGCTCCCCACGCTTTCGTGCCTCAGTGTCAGTTACAGTCCAGAGAGCCGCCTTCGCAACTGGTGTTCCTCCTAATATCTACGCATTTCACCGCTACACTAGGAATTCCACTCTCCTCTCCTGCACTCAAGTTTCCCAGTTTCAAAGGCTTACTACGGTTGAGCCCTAGCCTTTCACCTCTGACTTAACCAACCACCTCAGCACCCTTTACGCCCAGTACTTCCGGATACCCCCAGCCCCCTACGCATTTACCGCGCGGCTGGCCCCGCGTTTACC
+
CCCCCGGGGGGGCFGCFGGGGGGGGGGGGGGGGGGGGGGGGGGGGGGGGGGGGGGGGGGGGGGDGGGGGGGGGGGGGGGGGGGGGGGGFGFGGGGGGGDGGCFFFFFGEGDFFGGGGGGGGGGGGGFGGGGGGGGGGG?FFGGFGGD,@;FFFDGF@CFGGGFGGGGGFGGGFG56@DG,@8DDCE,:DF+0=8@FCFGF7;F<CFFAADAC5+,8C5C*:?:)),0+-;9)<=**72CE1/6*+*//8C)/26)))(,.,/=(:C),1((((-))63((4;((-126?(((-(-)0)(:C
@M03364:396:000000000-C9LGT:1:1101:7165:5318 2:N:0:10
GGACTACTCGGGTATCTAATCCTGTTTGCTCCCCACGCTTTCGAGCCTCAGCGTCAGTTACAGTCCAGAGAATCGCCTTCGCCACTGGTGTTCTTCCTAATCTCTACGCATTTCACCGCTACACTAGGAATTCCATTCTCCTCTCCTGCACTCTAGACTTCCAGTTTGAAATGCAGCACCCAAGTTGAGCCCGGGTATTTCACATCGCACTTAAAAGTCCGCCTACGCTCCCTTTACGCCCAGTAAATCCGGACTACGCTCGCCACCTACGTCTTACCGCGGCCGCTGGCACGTATTTGGC
+
CCCCCFGGGEGGGGGGGGGGGGGFGFGFFFGAFFGEGGGFFGGGGGEFGGGGGGGDFFGGGGGEGGFGGGGGGGGGGGGGGEGGGGGGFFGEDFGGGGGGGGGGGGGGGGGEDC;CFGGGGGCFFCEGGGGGGGFD8=DGGFDBFG=,@5FD:D8BFD8EGCFFFEEFGGGGFADGGFGGGGG83=:CFEGGDEC:CFGGGFGF?F0)195<A+33CEGF=D4A4,-*69>2:@:CEFGGG@?E:9<);C):@B(6A19@7;8;*/C<2>:.((--.322(4((((((-8(,:4:7)*)*2
@M03364:396:000000000-C9LGT:1:1101:6231:5367 2:N:0:10
GGACTACCCGGGTTTCTAATCCCGTTCGCTCCCCTGGCTTTCGAGCCTCAGCGTCAGTTACAGTCCAGAAAGCCGCCTTCGCCACTGGTGTTCCTCCTAATATCTACGCATTTCACCGCTACACTAGGAATTCCGCTTTCCTCTCCTGCACTCAAGAAAAATAGTTTCTATCCCCTCACGGGGTTGAGCCCCGCACTTTTAAGCTAGACTTACCTTCCCGCCTGCGCTCCCTTTACGCCCAATAATTCCGGCCACCGCTCGCCACCCACGGATTACCGCGGCTGCTGGCACGTAGTTTGCC
+
CCCCCGGGGFDGGGGGGG9DGGGGGGGFGGGGGGGGGGGFFGG8EGGGGGGGGFGGGFFGGGGFGGGGGGDGGGGGGGGGGGGGGGGGF=FCFFGGGGGGGGGGGGGGGGGEFGGGGGDGGGFGG8FFFEFGF<FFEFGGGGGFGGGFGFGFGF+08=38FF+=FGGGFGEFFGF8>FGGGCG@EEF5A@GGGGGGGFGGG=F41=A3*=/=8/<*?>C5>D@(336=<3((7.)6/;GG*3177444=9),2,(,54(-(4:?DF3363((-()-.*-,1---,))(4,5(,(.79*)2:
@M03364:396:000000000-C9LGT:1:1101:22206:5392 2:N:0:10
GGACTACTCGGGTTTCTAATCCCGTTTGCTCCCCTGGCTTTCGCGCCTCAGCGTCAGTTGTCGTCCAGAAAGCCGCTTTCGCCACTGGTGTTCCTCCTAATATCTACGCATTTCACCGCTACACTAGGAATTCCGCTTTCCTCTCCGATACTCTAGCATCGCAGTTTCGGTCCCCTCACGGGGTTAAGCCCCGCACTTTTAAGACCGACTTACGACGCCGCCTGCCCGCCCTTTACGCCCAATAATTCCGGCCAACGCTTGCCACCTACGTTTTTCCCGGGCCGGCTGCCCCGAGTTTGCC
+
CCCCCGGGGGGGGGGGGGGGGGGGGGGGGGGGGGGGGGGGGGGGGGGGGGGGGGGGGGGGGGGGGGGGGGGGGGGGGGFGGGFGGGGGFFGGGGGGGGGGGGGGGGGGGGGGGGGGGGGGGGGGGEFGGGGGGGGGGGFGGGGFGGG6E>FEFE=FA=FGGGFGGGGGGGGGFGFFGAFFGGG*B5,14?EGDGCGD8C?E>E:4A;((1::>)*(1.?EFG0((*.56D;6?)443:EE*,4)*.5-9F)(4124864020F4CF*,41(((-((4+((((,3((-43(((((()0*)22
@M03364:396:000000000-C9LGT:1:1101:14022:5399 2:N:0:10
GGACTACCAGGGTGTCTAATCCTTTTCGCTCCCCACGCTTTCGCTCCTCAGCGTCAGTAACGGCCCAGAGACCTGCCTTCGCCATTGGTGTTCTTCCCGATATCTACACATTCCACCGTTACACCGGGAATTCCAGCCTCCCTTACCGCCCTCCAGCCCGACCGTACCCGGCGCAGATCCACCGTTAGGCGATGGACTTTCACATCGGTCGCTCCGAACCGCCTACCAGCTCTTTTCTCCCAATAACTCCTGATCACGCTCGCACCCTATGGATTACCGTGGCTGCTGGACCCGGTTTAGC
+
-C,@AFD<FFGGF,86,CF@@,C,C6C6B:,@F;<76@FGCFGC,<F8F96;@6BB,;,CEC667:,:C<F@FFF,,<B,?:,,BFG8,DCB,A;:E,=CC@E<,EA?F@EAE<=FFE8+++3CEE>:CCEF5?,C,3=D,=,0A8,++*+1,0=*,+4++50?FF54<@***=-146CG,8C76/=3;,=))***2?+=C7C<+83(,13:()1-9:8/()-480.))*))63<-))+3*.((9)).9**)-)))0((-((*-/:14.).)).5)4+(((-(4(-,22((((((0).,?*
@M03364:396:000000000-C9LGT:1:1101:8908:5448 2:N:0:10
GGACTACTCGGGTTTCTAATCCTGTTTGCTCCCCACGCTTTCGAGCCTCAGCGTCAGTTACAGTCCAGAGAAGCGCCTTCGCCACTGGTGTTCTTCCTAATCTCTACGCATTTCACCGCTACACTAGGAATTCCCTTCTCCTCTCCTGCACTCTAGACTTCCAGTTTGAAATGCAGCACTCAGGTTAAGCCCGAGTATTTCACATCTCACTTAAAAATCCGCCTACGCTCCCTTTCCGCCCAGTCAATCCGGACCACGCTCGCCACCTACGTATTTCCGCGGCTGCTTGCACGTATTTAGC
+
CCCCCGGGGGGGGGGGGGGGGGGGGGGGGGGGGGGGGGGGGGGGGGGGGGGGGGGGGFGGGGGGGGGGGGFGGGGGGGGGGGGGGGGGGGGGGGGFGGGGGGFEFGGGGGGGGGGGGGGGGGGGGGGGGGGGGGGGGGGGGGGFGGGFGFGFGFCFADGGGGFGGGGGGGGGFGFGGFGGGGGGGGG=FFGGGG67DFGGG@GFGFFF7FEG5+<79CEE=DFFFDAFFGFFF4>*89EFG(7;*77?FG<(69@F>09(/1CBCED:8?0,)-4).38<(479(87-41)2:?(99/)2:
@M03364:396:000000000-C9LGT:1:1101:21811:5464 2:N:0:10
GGACTACCGGGGTTTCTAATCCTGTTCGATACCCGCACTTTCGAGCATGAGCGTCAGTTGCGCTCCCGTCAGCTGCCTTCGCAATCGGCGTTCTTCGCCATATCTAAGCATTTCACCGCTACACGGCAAATTCCGCCCACGTTGTGCGTACTCTAGTCAGCCAGTTCGCGCTGCAATTCAGACGTTGGGCGCCTACATTTCACAACCCACTTAACAGCCGGCCTGCGCTCCCTTTAAACCCAATAAATCCGGATAACGCCCGGACCTTCCGTATTACCGCGGCGTCTGGCCCGGAATTAGC
+
CCCCCGGGGGGGGGGGGGGGGGGGGGGG@FCGGGGGGGGGGGGCFGDFFEGGGGGGGGGFGGGGGGGGGDGGGGGGGGGGGGFDCGGG+@FGGGGGFG7FGGGGGF,CEFGGFGGGGGGGEFFGGEG7FGGGGGGE>+=FEF66=+EEGFGDGE<FCFGGGGFGGFG>;**B?G::CAE,=,04B=79BC*9:C86DFGGG3?C45),(16A4+A):(;/4DBF(;;36D6:?FF24:GGE1??)52)9C>>0((.?6>>9B82CC4).8()(.5)5C:>>;>>(726?08((4())0)*2
@M03364:396:000000000-C9LGT:1:1101:10790:5476 2:N:0:10
GGACTACCCGGGTTTCTAATCCCGTTCGCTACCCTGGCTTTCGCATCTCAGCGTCAGACACAGTCCAGAAAGGCGCCTTCGCCACTGGTGTTCCTCCCAATATCTACGCATTTCACCGCTACACTGGGAATTCCCCTTTCCTCTCCTGCACTCAAGTCTCCCAGTATCCAAAGCCATACGGGGTTGAGCCCCGCATTTTCACTCCGGACTTAAGAAACCGCCTACCTGCTCTTTACGCCCAATAATTCCGGCCAACGCTCGCCACCTACGTATTACCGCGGCTGCTGGCACGTCGTTCGCC
+
CCCCCGGGGGGGGGDGGGGGGGGGGGGGGGGGGGGGGGGGGGGGGGGGGGGGGGGGG9FGGGGGGGGGGGGGGGGGGGGGGGGGGGGGGGGGGGGGGGGGGGGGGGGGGGGGGGGGGGGGGGGGGGGGGGGGGGGGGGGGGGGFGFADD?F9ADGFEGGGGGFGGGGGGDFGFGFGGFGGGGGGGG,39DFGDG:CDGGGG>BAFDF9@DFG48,8DBFGFGD21*=F@*;CFFFCF<EF72=)*.6<FC)(418?E4-471C:DGF2::?))(-69*(--4116:50<:>:4(,77)(9>
@M03364:396:000000000-C9LGT:1:1101:20277:5513 2:N:0:10
GGACTACTGGGGTATCTAATCCTGTTTGCTCCCCACGCTTTCGAGCCTCAGCGTCAGTTACAGTCCAGAGAATCGCCTTCGCCACTGGTGTTCTTCCTAATCTCTACGCATTTCACCGCTACACTAGGAATTCCCTTCTCCTCTCCTGCACTCTAGACTTCCAGTTTGAAATGCAGCACTCAGGTTAAGCCCGAGTATTTCACATCTCACTTAACAATCCGCCTACGCTCCCTTTACGCCCAGTAAATCCGGACACCGCTCGCCACCTACGTCTTCCCGCGGCTGCTGGCGCGTATTTCGC
+
CCCCCGGGGGGGGGGGGFGGGGGGGGGGGGGGGGGGGGGGFGGGGGGGGGGGGGDFEFFGGGGGGGGGFFCFGGGGGGGGGGCFGGGGGGGGGGGGGGGGFGGGGGGGGGGGGGGFGGGDEFGGGGGGGGGGGGGGGGGGGGGFGFG?DFGDFBDFCDFFGGFGGGGGGGGFFEE?GFF8F==,@F9:FCDCGECFFGGGGCFC7?BA;DEE*=5;CCGG57AAA84@ADADFF;4>@GDE=>6=?ECFD).6;@1.3:;0(897CD:4?:?0:?4<C:>41-,,3.)(3(49745)*)01
@M03364:396:000000000-C9LGT:1:1101:23035:5561 2:N:0:10
GGACTACTGGGGTATCTAATCCTGTTTGCTCCCCACGCTTTCGTGCCTGAGCGTCAGTTATGTCCCAGGAGGCTGCCTTCGCCATCGGTGTTCTTCCACATATCTACGCATTTCACTGCTACACGTGGAATTCCACCTCCCTCTGACACACTCTAGTCGAGCAGTCACATATGCCATTCCCGAGTTAAGCTCGGGGATTTCACATCTGTCTTACTCAACCGCCTGCGCACCCTTTACGCCCAGTAATTCCGATTCACGCTCGCCCCCTACGTATTACCGCGGCTGCTGGCACGTATTTGGC
+
CCCCCGGGGGGGGGGGGGGGGGGGGGGGGGGGGGGGGGGGGGGGGGGGGGGGGGGGGGGGGGGGGGGGGGGGGGGGGGGGGGGGGGGGGGGGGGGGGGGGGGGGGGGGGGGGGGGGGGGGGGGGGFGGGGGGGGGGGGGGGGGFGGG@FFGFGFGFFGEGGGFGGGGGGGGGFGDFFFGGGEDGGGADFF,ADGEGDEGGF5ECFFCCAGFGCF,:C=FG>G@29C=E9C@F@DFE92CFFD?E@)<CFG>0(;).1/630(:(9CD61:34))4-:<8;19696?BBFFB?:((*0*)27
@M03364:396:000000000-C9LGT:1:1101:18893:5591 2:N:0:10
GGACTACAGGGGTTTCTAATCCTGTTTGCTCCCCACGCTTTCGAGCCTCAGCGTCAGTTACAGTCCAGAGAAGCGCCTTCGCCACTGGTGTTCTTCCTAATCTCTACGCATTTCACCGCTACACTAGGAATTCCCTTCTCCTCTCCTGCACTCTAGACTTCCAGTTTGAAATGCAGCACTCAGGTTAAGCCCGAGTATTTCACATCTCACTTAAAAATCCGCCTACGCTCCCTTTACGCCCAGTAATTCCGATTAACGCTCGCACCCTCCGTATTACCGCGGCTGCTGGCCCGTAGTTGGC
+
CCCCCGGGGGGGGGGGGGGGGGGGGGGGGGGGGGGGGGGGGGGDFGGGGGGGGGGGGGGGGGGGGGGGFGFG<FGGGGGGGGGGGGGGGGGGGGGGG<EFGEEFGGGGGGGGGGGGGGGGGGGGGGGGGGGGGGFFGG?FGGG7DFFFFFGFGFFF9EDGGGFGGGGFGGGFFGFGFFG?D=DB>FFDFDGGGEGCCDGGGFG75@=ACGEF*+,3;8FGBGFF@?>B=D925@BCEDEGGF756?EFFGGD2(/.@<9;<23(:?D3(-,4(1:>9?:729419?7?F<1:>1()0/)*9
@M03364:396:000000000-C9LGT:1:1101:15491:5598 2:N:0:10
GGACTACAAGGGTTTCTAATCCTGTTCGCTCCCCTAGCTTTCGCGCCTCAGCGTCAGTCGTGGCCCAGAAGGCCGCCTTCGCCACCGGTGTTCTTCCCGATATCTGCGCATTCCACCGCTACACCGGGAATTCCGCCTTCCCCTGCCAGACTCAAGCCGGCCGGTATCGGGAGCGGACGGGGGTTGCGCCCCCGGATTTGACTCCCGACCAGGCTGGCCGCCTACCCGCGCTTTACGCCCAATGAATCCGGATACCGCTTGCCCCCTCCGTCTTACCCGCGCTGCTGGCCCGTACTTCGCC
+
CCCCCGGGGGGGGGGGGGGGGGGGGGGGGGGGGGGGGGGGGGGGGGGGGGGGGGGGGGGGGGGGGGGGGGGGGGGGGGGGGGGGGGGGGGGGGGGGGGGGGGGEGGGGGGGGGGGGGGGGGGGGGGGGGGGGGGGGGEGGGGGFGGGCGFGEGEGFGGGGGGFGGEFGGGGB?C@G5>CGEGGGGG*-7?EDDGGGDE6++6:>GFE?6D>G?F86D?FGFGFF?*451)103:<<FF?C*41:*)6<?C5::?)8:99(46E:GG7(-((((-).2+((39,7>242(2,443(08/(*9
@M03364:396:000000000-C9LGT:1:1101:17742:5608 2:N:0:10
GGACTACCCGGGTTTCTAATCCTGTTCGATACCCGCGCTTTCGAGCATCAGCGTCAGTTGCGCTCTCGCGAGCTGCCTTCGCAATCGGCGTTCTTCGTCATATCTAAGCATTTCACCGCTACACAACGAATTCCACCCACGGCGTGCGCACTCAAGGACGCCAGTTCGCGCTGCAGTGCCAAGGTTGAGCCCCGGCATTTCACAACACGCTTGACATCCGGCCTACGCTCCCTTTACACCCAATAAATCCGGATCACGGCCGGACCTTCCGTCTTACCGCCGCGGCTGGCCCGGGCGTCGC
+
CCCCCGGFCEEGG7FGGGECFGGGGGGGGG@FFGGGGGGGGGG,@F7=FCFGFEGGGGGGGGG7FDFGCEFGGGFFFFEFFDE7B@EG7CCFEGGGGGGDFCFFF9CFGGFFFGGGGGGGGGGGCDGG7FEFGDGGG:?CFGGFGGDGGFGBFBFA<CFGEG>CFGFGGGGCD<4FFFGGF8CEGCE8FCFCDEG=)?7<EAG<=@)(-705()3<C7FC>GB?78600>>?(4:<)6FGC1809)4<FGG623-.8(((((1-9?*8,(45(3()6343,7>((((4:1(417(.)0,9)
@M03364:396:000000000-C9LGT:1:1101:10000:5656 2:N:0:10
GGACTACACGGGTTTCTAATCCTGTTTGCTCCCCACACTTTCGCGCCTCACCGTCAGTTACTGTCCAGCAATCCGCCTTCGCCACTGGTGTTCCTCCTAATATCTACGCATTTCACCGCTACACTAGGAATTCCGATTGCCCCTCCAGCACTCAAGATCCACAGTTTCAAATGCAGTTCATGGGTTAAGCCCATGGATTTCACATCTGACTTGCAGACCCGGCTACACGCCCTTTACACCCAGTAAATCCGGACAACGCTTGCCACCTACGTATTACCGCGGCTGCTGGCCCGTCTTTAGC
+
CCCCCGGGGGGGGGGGGGGGGGGGGGGGGGGGGGGGGGGGGGGGGGGGGGGGGGGGGGGGGGGGGGGGGGGGGGGGGGGGGGGGGGGGGGGGGGGGGGGGGGGGGGGGGGGGGGGGGGGGGGGGGGGGGGGGGGGFEDFGGGGFGGGFGFGFGD=D=@EC9DDGGGGGGGGGFFEGGFGFAFFGGG+:AFDFGFGG:>FGGED;?A>75BEFFF,:B:EGFGFFAD365DDFFFFFFFGFG0146<55AGGFFB1(8>@?<;@>*<C<42-.)6:))<8119,(4:>>:((80-())*)2*
@M03364:396:000000000-C9LGT:1:1101:16804:5675 2:N:0:10
GGACTACCGGGGTATCTAATCCTGTTCGCTCCCCACGCTTTCGAGTCTCAGCGTCAGTTATAGTCCAGCAAGCCGCCTTCGCCACCGGTGTTCTTCCTGATATCTACGCATTTCACCGCTACACCAGGAATTCCGCTTGCCCTTCCTACACTCAAGATGTACGGTTTCAAAAGCAGTCTTGGGCTTAAGCCCCAAGTTTTCACTCCTGTCTTGTACTGCCGCCTATATCCCCTTTACACCCAGTTATTCCGGATCACCCTGGCCCCATACGGATGTCCTGGGGTCCTGGCACGTATGCCGC
+
CBCCCEEEF@EE@FGGGGG<BEFFFCE@FFG@FGC@C7:CFGG@FC<,;CFFGGFB7FFGG99CECFECFGGGFFECCCEFEGD:FFE=>FEAED,55?FF,>EF=FGD8C@=FGGEGDDGC=E,+8=ABBFEC?ECBD@=D=*AF,,,;,*,)+0,,67C@*08:@,,@,30@)+2*D,,,;,@,31<,,30*=7:9B:=>@/;F*:*;A@48B7+*>0555@@,)1)36(58;39)05C?(/+))/;C;(,,,(0,3(((/(58/40,(((((()2))(((-(()).123<,,1)*.91
@M03364:396:000000000-C9LGT:1:1101:21650:5695 2:N:0:10
GGACTACAAGGGTTTCTAATCCTGTTTGCTCCCCACGCTTTCGAGCCTCAGCGTCAGTTACAGTCCAGAGAATCGCCTTCGCCACTGGTGTTCTTCCTAATCTCTACGCATTTCACCGCTACACTAGGAATTCCATTCTCCTCTCCTGCACTCTAGACTTCCAGTTTGAAATGCAGCACCCAAGTTAAGCCCGGGTATTTCACATCTCACTTAAAAGTCCGCCTACGCTCCCTTTACGCCCAGTAAATCCGGACAACGCTCGCCCCCTACGTATTCCCGCGGCTGCTGGCCCGTATTTCGC
+
CCCCCGGGGGGGGGGGGGGGGGGGGGGGGGGGGGGGGGGGGGGFFGGGGGGGGGGGGGGGGGGGGGGGGGGGGGGGGGGGGGGGGGGGFFFGGGGGGGGGGGGGGGGGGGGGGGGGGGGGGGGGGGGGGGGGGGGGGGGGGGGFGGGFGFFFGFCFCFGGGGFGGGGGGGGGFFFGGFGGGFGGGGFFFFGGGGGGDGFGG;DECA8A7DEFE=9*CCGGFGFFFGDD2DBDFFFFE@GGGF>@=*85F<CB(,(,)39010=@*:<>6B?824:)6C17>9B013::?B<?B1>)?*-7*
@M03364:396:000000000-C9LGT:1:1101:9159:5700 2:N:0:10
GGACTACCGGGGTATCTAATCCTGTTTGCTCCCCACGCTTTCGAGCCTCAGCGTCAGTTACAGTCCAGAGAAGCGCCTTCGCCACTGGTGTTCTTCCTAATCTCTACGCATTTCACCGCTACACTAGGAATTCCCTTCTCCTCTCCTGCACTCTAGACTTCCAGTTTGAAATGCAGCACTCAGGTTAAGCCCGAGTATTTCACATCTCACTTAAAAATCCGCCTACGCTCCCTTTACGCCCAGTAAATCCGGACAACGCTCGCCACCTACGTATTACCGCGGCTGCTGGCACGTATTTCGC
+
CCCCCGGGGGGGGGGGGGGGGGGGGGGGGGGGGGGGGGGGGGGGGGGGGGGGGGGGGGGGGGGGGGGGGGGGGGGGGGGGGGGGGGGGGGGGGGGGGGCFGGGGGGGGGGGGGGGGGGGGEGGGGGGGGGGGGGGGGGGGGGGFGGGFGFGEFFCBCEGGGGFGGGGGGFGGFGE?GFGGGGDFFGCAFADCDDEGGGGGGFGFGFFCEGFGC+,1;BEFAGFDAD=>@GBFFFEEFFGGE@DE+<<EFGCBDF0=F2;;FBG>*;C:?F0(,<:AA@:916>>F67)4<:DFF,*9/)97
@M03364:396:000000000-C9LGT:1:1101:22565:5715 2:N:0:10
GGACTACAAGGGTTTCTAATCCTGTTTGCTCCCCACGCTTTCGCGCCTCAGCGTCAGTAACGGGCCAGTGAGTCGCCTTCGCCACTGGTGTTCTTCCGAATATCTACGAATTTCACCTCTACACTCGGAGTTCCACTCACCTCTCCCGTACTCACGACAGCCAGTATTGAAGGCAATTCCGAGGTTGAGCCCCGGGCTTTCACCCCCAACTTAACTGTCCGCCTACGCGCCCTTTTCGCCCAGTCATTCCCAGCCCCGCTAGCCCCCTTCGTATTCCCGCGGCTGCTGGCCCGACTGTGGC
+
CCCCCGGGGGGGGGGGGG<EFGGFGGGGGFGGGGGGGGGGGGGGGGGGGGFGGGGGGGGGGGGGGGGGGGGGGGGGGGGGGGGGGGGGFGGGGGGGGGCGEGGGGGGGGFGGGGGGGGGGFFGGDFFGGGGGFGGGGA8FGFD+=FFGGEGFCD6DFGGGGGFGGGGGGGGGAFDFFAACFCD:E8,3@8,@DGDEGGDGGEGEDDFFFGFG)896@CGGFGF@@??E>GBBB(5)69GGE2:5*6<AFG0<?F((),-132<?GGG;???3(.:))2(--09>BF0)4:.461(05/)01
@M03364:396:000000000-C9LGT:1:1101:17965:5734 2:N:0:10
GGACTACAAGGGTTTCTAATCCTGTTCGCTCCCCACGCTTTCGCTCCTCAGCGTCAGTAACGGCCCAGAGACCTGCCTTCGCCATTGGTGTTCTTCCCGATATCTACACATTCCACCGTTACACCGGGAATTCCAGTCTCCCCTACCGCACTCAAGCCCGCCCGTACCCGGCGCGGATCCACCGTTAAGCGATGGACTTTCACACCGGACGCGACGAACCGCCTCCGAGCCCTTTACGCCCAATAAATCCGGATAACGCTTGCCCCCTACGTATTACCGCGGCTGCTGGCACGTCGTTCGC
+
CCCCCGGGGGGGFGGGGGGGGFGGGGGGGGGGGGGGGGGGGGGGGGGGGGGGGGGGGGGGGGGGGGGGGGGGGGGGGGGGGGGGGGGGGGGGGGGGGGGGGGGGGGGGGGGGGGGGGGFDGGGGGGGGGGGGGGG9EGGGGCEFFFGEGEGFGFGFFFGGGGFGGGGGFEGGFGFG=AGG?C*4CEG?FGEGGEGACGGGG?FEGDBB(96*():9<9EGFGFF(2409C>F<02463:EEB07)4)6BFG9(214444??0;:FCDBFF64<<:)6C(19(,9(423?B(483())).>>
@M03364:396:000000000-C9LGT:1:1101:20677:5739 2:N:0:10
GGACTACCGGGGTTTCTAATCCCGTTTGCTCCCCTGGCTTTCGCGCCTCAGCGTCAGTTGTCGTCCAGAAAGCCGCTTTCGCCACTGGTGTTCCTCCTAATATCTACGCATTTCACCGCTACACTAGGAATTCCGCTTCCTCTCCGATACTCTAGCATCGCAGTTTCGGTCCCCTCACGGGATTAAGCCCCGCACTTTTAAGACCGACTTACGACGCCGCCTTCGCGCCCTTTCCGCCCAATATTTCCGGCCAACGCTTGCCACCTACGACTTACACCGGCTTCTGCCAGGTAGTTGTCCG
+
CCCCCGGGGGGGGGEFGGGGGFGGGGGGGGGGGGGGGGGGGGGGGGG7FFEFFGGGCFFDGCGFGECGGGFEEGEGE:FGGGGEEGGGCFGGGGGFGEG?FGGGDGEFGGGGGGGGGEDGGFGGGGFFCFGGFF8+A@+AFFFDFCEC833:;;+9EEFGGDEGGFGGGGD**,:*@A5E7*3?FG,*;<CDC**/;CE?,*278=EBFGFC3>E2D38=6*,.(*4>>50,8).46:?>F25)0))45C)33::(7238380<C**,41(32)64)0-((((())-..)-.)45?*/6:/
@M03364:396:000000000-C9LGT:1:1101:18566:5751 2:N:0:10
GGACTACCCGGGTATCTAATCCCGTTTGCTCCCCTGGCTTTCGCGCCTCAGCGTCAGTTGTCGTCCAGAAAGCCGCTTTCGCCACTGGTGTTCCTCCTAATATCTACGCATTTCACCGCTACACTAGGAATTCCGCTTTCCTCTCCGATACTCTAGTCTGGCAGTTTCGGTCCCCTCACGGGGTTAAGCCCCGCACTTTTAAGACCGACTTACCAGACCGCCTGCGCGCCCTTTACGCCCAATAATTCCGGACCACGCTTGCCACCTACGTATTACCGCGGCTGCTTGCACGTAGTTAGCC
+
CCCCCGGEFGGGGEGGGGGGGFGGGGGGGGGGGGGGGGGGGGGGGGGGGGGGGGGGGGGGGGGGGGGGFGGGGGGGFGGGGGGGGGGGEFFGGGGGGGGGGGGGGGGGGGGGGGGFGGGGGGGGFEFFGFGGGGFGEFDFGGGFGGG6EEGFC*DFFFGGGGFGGGGGGGGBBGD9CAGFCEC<E8,8AFGGGGDDGGGGGEGFGFFFFD@FEF93C7CC1>3??:;>0D93<?9<((:C*418*:<AFGC:>(41)(,41:F4DG08B0,))4)).24361(4:3-4()582(,86/)*2
@M03364:396:000000000-C9LGT:1:1101:15891:5754 2:N:0:10
GGACTACACGGGTATCTAATCCTATTTGCTCCCCACGCTTTCGGGACTGAGCGTCAGTTGCGGACCAGACCGTCGCCTTCGCCACTGGTGTTCCTCCATATATCTACGCATTTCACCGCTACACATGGAATTCCACGATCCTCTTCCGCACTCCAGTGATCCGGTTTCCGGGGCTTCCCGAAGTTTAGCTTCGGGCTTTCACCTCCAGACCTGTATCACCGCCTGCTCCCTCTTTACGCCCAATGATTCCGGATAACGCTCGCCACCTACGTATTCCCCCGGCTGCTGGCCCGTCTTTAGC
+
CCCCCGGGGGGGGGGGGGGGGGGFGFGGGGGGGGGGGGGGGGGGEFGGGGGGGGGGGGGGGGGGGGGGGGGGGGGGGGGGGGGGGGGGFGGGGGGGGGGGGGGGGGGGGGGGGGGGGGGGGGGGFGGGGGGGGGGGG:DGGGGFGGGGGFGFGFFFGGGGGGFGFGGGGGGGFGFGEFGE54?BFG;@CC?>DGGGGGGGG?F<CF5@3FF63@1);5FGFG006:4@?D?B?4<)<BGGGFF?6)<>FC4624()9:(1438>*;C:03(,.576:<(4311>(-)306(40,())*)::
@M03364:396:000000000-C9LGT:1:1101:13482:5757 2:N:0:10
GGACTACCGGGGTTTCTAATCCTGTTCGATACCCGCACTTTCGAGCATGAGCGTCAGTTGCGCTCCCGTCAGCTGCCTTCGCAATCGGAGTTCTTCGCCATATCTAAGCATTTCACCGCTACACGGCAAATTCCGCCAACGTCGTGCGTACTCAAGTCAGCCAGTTCGCGCTGCAGTGCAGGTGTTGGGCCCCTACATTTCACAACACGCTTAACCGACAGCCTGCGCGCTCTTTACGCCCAATAATTCCGGATCACGCTCGCCCCCTACGTATTACCGCGGCTGCTTGCACGTAGGTAGC
+
CCCCCGGGGGGGGGEGGGFGGGGGGGGGGGGGGGGGGGGGGGGGGGGGGGGGGGGGGGGGGGGGGGGGGGGGGGGGGGGGGGGDGGGG7CFGGGGGGGGGGFFGGGCGGGGGGGGGGGGGGGGGGGGGGGGGGGGGG+=FGGF5DGGGGEGFFE?AFGEGFGFGGGGGDGGGFGFGGFGGGGGGGGGBF:*28CGFFGGGGFGFCDFF<DDD?FGFGFGDBG??2:;:9C0:?A<<>FGGGF67?AFFFGGBF02480::FBE(/:>4:B??,)3.:C:>F9B21?,-32))42:))0.C6
@M03364:396:000000000-C9LGT:1:1101:24425:5761 2:N:0:10
GGACTACTGGGGTTTCTAAGCCTGTTTGCTCCCCACCCTTTCGCTCCTCAGCGTCAGTTACGGCCCAGAGATCTGCCTTCGCCATCGGTGTTCCTCCTGATATCTGCGCATTCCACCGCTACACCAGGAATTCCAATCTCCCCTACCGCACTCTAGTCTGCCCGTACCCACTGCAGGCCCGAGGTTGGGCCTCGGGATTTACCAGCAGACGCGACAAACCGCCTACGAGCCCGTTACGCCCAACAATTCCGGATACAGCCTTCGCCCTCACTCTTAACGCCGACTCTGGCCACGAGGTTAC
+
CCCCCGGGGGGGFEGGGGGGGGGGGGGGGGGGGGGGGGGGGGGGGGGGGGGGGGGGGGFGGGGGGGGGGGGGGGGGGGGGGGGGGGGGFGGGFGGGGGGFGGFG8;AEFGGGFGGGGGGGGGFGGCGFGFFFFGGFGG8FEFG?+EF8>>GA,9DB@ECFGFFGGGGGGFGCFC5=?BEGG5?CC@,)3,4/@EEG5EGG,*6*;AFB=C=C2:8:D@G=13-(4:3>:3(,(-8(4(*:C62,)(,6FFC9-,()*-),.)+(*294?1(-.--).<,,(,,(-(4<:025((,))..*2
@M03364:396:000000000-C9LGT:1:1101:13315:5762 2:N:0:10
GGACTACAGGGGTATCTAATCCTGTTTGCTCCCCACGCTTTCGAGCCTCAGTGTCAGTTACAGTCCAGAAAGGCGCCTTCGCCACTGGTATTCTTCCTAATCTCTACGCATTTCACCGCTACACTAGGAATTCTCCTTTCCTCTCCTGCACTCTAGATATCCAGTTTGGAATGCAGCACCCAGGTTAAGCCCGGGTATTTCACATCACACTTAAATATCCACCTACGCTCCCTTTACGCCCAGTAACTCCGGACAACGCTTGCCACCTACGTATTACCGCGGCTGCTGGCACGTCTTTCGC
+
CCCCCGGCFGGGGGGGGGGGGGGGGGGGGGGGGGGGGGGGGGG@FBEFGGGFFGGGGGG996FGGGGGDGGFFGGGEGGGGGGGGCFGFFGGGGGGGGFGGGGGGGGGGGGGGGGGGGGGGGGGG8FGGFFGGCEGGDDGGGGFGGF8FDGFGDGF@CAFFGFFGFGGGG996FDFFBFFE+6@EF98;BDFGGGG6DFGGFGEC?+3@FCG@F;3+7EFFGCD=C2A>G2=>FFFE@EEG>20=9*9BGG9?F90A>@?4=B@+<C;(6:/24?><F44-46,9:4:73(,-.().9>G<
@M03364:396:000000000-C9LGT:1:1101:18811:5766 2:N:0:10
GGACTACCAGGGTATCTAATCCTGTTTGCTCCCCACGCTTTCGCACCTCAGCGTCAATACCGGTCCAGGTGGCCGCCTTCGCCACTGATGTTCCTCCAGATATCTACGGATTTCACTCCTACACCTGGAATTCCGCCACCCTCTCCCGGATTCAAGTCGTGCAGTATCAAGGGCAGTTCCACGGTTGAGCCGTGGGATTTCACCCCTGACTTACATAACAGCCTACGTGCGCTTTACGCCCAGTGATTCCGATTAACGCTTGCACCCTCCGTATTACCGCGGCTGCCTGCCCGGGTTTCGC
+
CCCCCGGGGGGGGGGGGGGGGGGFGGGGGGGGFGFGGGGGGGGGGGGGGGGGGGGGFGGGGGGGGGGGGGGGGGGFGGGGGGGGGGGGGGGGGGGGGGGGGGGGGGGGGGGGGGFFFFFDFFGGGGGGGGGGGGGGGGGGGDFFGFFEGFGDFDEDGGGGGGFGGGGGGGGGFGFGGFGGGGG7DG>CACEGGGGGGGGGGFGFC@?B=GEC:B>9BCG<BFFFEC?A;GBBB0;>EFEFE@?=A3?EBGC<?F(5F69BFF87FGG?,:21.4:)6<(-(-((-(.)...(37(0).)1*
@M03364:396:000000000-C9LGT:1:1101:12801:5776 2:N:0:10
GGACTACTAGGGTTTCTAATCCCGTTCGCTCCCCTGGCTTTCGAGCCTCAGCGTCAGATTCGGTCCGGGAAGCCGCTTTCGCCACTGGTGTTCTTCCTGATATCTACGCATTTCACCGCTACACCAGGAATTCCGCTTCCTTCTCCCGCTCTCAAGGAGGACAGTTCCGGATCCGTCACGGGGGTGAGCCCCGAACTTTCAAATCCGGCTTGTCCTTCCGCCTGCGCTCCCTTTACGCCCAATCATTCCGGACAACGCTTGCCACCTACGTATTACCCCCGCCGCTGGCACGTAGTTCGCC
+
CCCCCGGGGGGGGGGGGGFGGGGGGGGGGGGGGGGGGGGGGGGGGGGGGGGGGGGGGFGGGGGGGGGGGGGGGGGGGGGFGGGGGGGGGGGGGGGGGGGEFFFFGGGGGGGGGGGGGGGGGGGGGGGGGGGGGGGEGFGGGGGFGGGEGFGFF6DDFGGGGGFGCGGGGGGEDGFGGFGGGGGGEG<8A<CDGGGG:CGGGCECCFE>;C6GB?FAD9EE?GFF<*353D?1AB4)48GGC?:(9<<<FC56>0?BB62:06C9FGFBB:B,<?24<+2(49((30(((4<B4,47**-79
@M03364:396:000000000-C9LGT:1:1101:8370:5784 2:N:0:10
GGACTACTGGGGTATCTAATCCCGTTCGCTCCCCTGGCTTTCGAGCCTCAACGTCAGTTACAGTCCAGTAAGCCGCCTTCGCCACTGGTGTTCCTCCTAATATCTACGCATTTCACCGCTACACTAGGAATTCCACTTACCTCTCCTGCACTCTAGCTAAACAGTTTCCAAAGCAGTTCCGGGGTTGAGCCCGGGGCTTTCACTTCAGATTGGCTTTTCCTTCTACGCTCCCTTTCCACCCAGTAAATCCGGATAACGCTGGCCCCCTACGAATTACCGCGGCTGCTGGCACGGATTCGGC
+
CCCCCGGGGGGGGDFGGGGGGC,CGGGGGGGGGGGGGFGGGGGGGGDGFGGGGGGGGFGGGGGGGGGGGGGGGGGGGGGGGGGGGGGGEGGGGGGGGGDGGGGGGGGGGGGGGGGFGGGGGGGGGGGGGGGGGGGGFGGGGFADFFFEF?EDGEGFFGFG9,+6EG=F,@FAD>)0EDGG68D:E8FEABF+@EGG*BFGGF@ACF9C*+14(;C2**><*10./=>8(:6(3;@37)>CF(148C53@*).,6;.*-(,(-84<ED>(,(((.4<53-(0330,(.8(-(,(,().*(2/
@M03364:396:000000000-C9LGT:1:1101:5528:5788 2:N:0:10
GGACTACCCGGGTTTCTAATCCCGTTTGCTCCCCTGGCTTTCGCGCCTCAGCTTCAGTTGTCGGCCAGAAAGCCGCTTTCGCCACTGGTGTTCCTCCTAATATCTACGCATTTCACCGCTACACTAGGAATTCCGCTTTCCTCTCCGTTACTCTAGCATCGCAGTTTCGGTCCCATCACGGGGTTTAGCCCCGCGCTTTTAAGACCGACTTTCATCGCCGCCTGCTCCCCCTTTTAGCCCAATACTTCCGTACACCGCTGACTCCCTACGTCATTACGCAGCTGATAGCCATTCGTTCACC
+
CCCCCGF@<@:BFGEGGFFFF,;BCEFGFCEGGGGG,EEGGGGEC:EBCFEG,,,;6FD<EF6:+FFFGGGGCFEGFGFFGG@FGGGFFFGGG9>9ECGGGGFGGFFFEECFFGG<B+@?E:EE9=FE,AFFEF8C>C6?FFD9DGB6@@CCABFDFCC?=:AGC3EG++3@A@*+1*5A+5*@C*,*4?,C9***:CGG7)298A3:1)(+/1+)*6:C(91142)),*-,(3)).-<?C:(405><F**4:1)(),-4(.+.9**.4(((((.-6*((-28?2))))4,))))0.03*:
@M03364:396:000000000-C9LGT:1:1101:7637:5834 2:N:0:10
GGATACACGGGTTTCTAATCCTGTTCGCTCCCCACGCTTTCGCTCCTCAGCGTCAGTGACGGCCCAGAGACCTGCCTTCGCCATCGGTGTTCTTCCCGATATCTACACATTCCACCGTTACACCGGGAATTCCAGCCTCCCCTGCCGCACTCCAGCCCGCCCGTACCCGGCGCAGACCCACCGTTAAGCGATGGGCTTTCACACCGGACCCGGCGAACCGCCTACGAGCCCTTTACGCCCCAGGATTCCGGACAACGCTTGCCCCCTACGTATTACCCCCGCCGCTGGCACCTAGTTTGCC
+
CC8CCGGGGGGGEGGGGGGGGGGCFGEGGGGGGGGGGGGGGGGGGGGGGGGGGGGCF9EFGEGGGGGGGGGGGGGGGGGGGGEFGGGF=FFGFGAEGGDGGGGGGGFFCGGFEFFFCGGGDAFGCEEFGGGDFEFGGD?FGGE5?DCCEE:C:>+;FECEEGEDGEGGGGGGFE9<F>GGGGG*CE*9F*=<CGGFCFGGG<?@D@799)4C(88(14EC351(41()(903?8))(4:E54((782<6<)(49B2;;,(((+.7EC<?1,))5.)6+(--9(32((40(2((()08*)*2
@M03364:396:000000000-C9LGT:1:1101:12376:5850 2:N:0:10
GGACTACCGGGGTTTCTAATCCTGTTCGATACCCGCACTTTCGAGCCTCAGCGTCAGTTGCGCTACCGTCAGCTGCCTTCGCAATCGGAGTTCTTCGTGATATCTAAGCATTTCACCGCTACACCACGAATTCCGCCAACGTCCCGCGTACTCAAGTGGACCAGTTCGCGCCGCACGTCCGCCGTTGAGCGACGGAATTTCACGACACGCTTACCCCACGGCCTGCGCTCCCTTTAAACCCAATAAATCCGGATAACGCCCGGACCTTCCGTATTACCGCGGCTGCTGGCCCGGCCTTAGC
+
CCCCCGGGGGGGGGGGGGGGGGGGGGGGGGGGGGGGGGGGGGGGGGGGGGGGGGGGGGGFGGGEFGGGGGGGGGGGGGGGGGGGGGGGBFGGGGGGGGGGGFGGGG<FGGGGGGGGGGGGGGGGGGGGGEGGFGGGG7?FGGGFGGGEGDGDGFGFFGGGGGFGCFGGGGGGDGFGGFGGGGGFGGGFFFECGGGEDGGGGFGFDDDF(71C:9E2F1E:>D914;;D6D93,<?9<2EGGF0:F)-.97<96:(6?-493121DE5-:B?B:0>DFG297>>>622),4((39()0/)2:
@M03364:396:000000000-C9LGT:1:1101:18232:5863 2:N:0:10
GGACTACCCGGGTTTCTACTCCTGTTTGCTCCCCACGCTTTCGAGCCTCAGCGTCAGTTACAGTCCAGAGAAGCGCCTTAGCCACCGGTGTTCTTCCTAATCTCTACGCATTTCACCGCTACACTAGGAATTCCCTTCTCCTCTCCTGCACTCTGGACTTCCAGTTTGAAATGCAGCACTCAGGTTAAGCCCGCGTATTTCACATCTGTCTTAACAATCCGCCTACGCTCCCTTTACGCCCAGTAAATCCTGACAACGCACGCCCCCTACGCATTACCGCCGCTGCTGGCACGTACTTCGC
+
CCCCCGFE<FGFGGGFGG6FF@E,FFCFCFEGGGDGGFFGGG@GGCGGGGGEEGG@:CFGGCFEF@FGGGGGGGE@FGC<FEEA=AFG>F@CF9E@FG<FGDFF,9C=FCEG@BDFFCGC=FF@E8EE@FGGGFGFFFG<FCD@?FG8,;,>,:+5,6@E9FFFGFGGDFFG?3:DEF8DD8=,@EC=FC,3=+*4CE,E:7@8E>A*25*28@,1*1,CAD@(96=B2725;>;C)3:<F7=481)/@*+)1());(6(14/4)*940:(((-2)57(-(-((-4)50:(,41,)0*)*1
@M03364:396:000000000-C9LGT:1:1101:11520:5879 2:N:0:10
GGACTACTGGGGTTTCTAATCCTGTTCGATACCCACGCTTTCGTGCCTGAGCGTCAGTTATGTCCCAGGAGGCTGCCTTCGCCATCGGTGTTCTTCCACATATCTACGCATTTCACTGCTACACGTGGAATTCCACCTCCCTCTGACACACTCTAGTCGAGCAGTCACATATGCCATTCCCGAGTTAAGCTCGGGGATTTCACATCTGTCTTACTCAACCGCCTGCGCACCCTTTACGCCCAGTAATTCCGATTAACGCTCGCACCCTACGTATTACCGCGGCCGACGGCCCGTATTTCGC
+
CCCCCGGGGGGGGGGGGGGGGGGGGGGGGGGFGGGGGGGGGGGGGGGGGGGGGGGGGEEFFGGGGGGGGGGGGGGGGGGGGGGGGGGGGGGGGGFGGGGGGGGGGGGGGGGGGGGGGGGGGFGGGGGGGGGFFCFG8ADGGGGFGGGCGFGFGDFFBEEEGGFGGGGGEDFGFFFFDFGGGGDGGGGCFGCFDGCE@EGGGFGFGF+A7C?CACC;+4DGFGBD==>D=GFD@FFFFFGGG<@;C)?CFG;(6;(9@:70(42-7CCB?113<>B)6C<6(32((--(3(,49B1)06)01
@M03364:396:000000000-C9LGT:1:1101:18559:5926 2:N:0:10
GGACTACACGGGTTTCTAATCCTGTTCGATACCCGCACTTTCGAGCTTCAGCGTCAGTTGCGCTCCCGTCAGCTGCCTTCGCAATCGGAGTTCTTCGTCATATCTAAGCATTTCACCGCTACACGACAAATTCCGCCAACGTTGCGCGCACTCAAGAACGGCAGTTCGCGCTGCAGTGCCCTGGTTGGGCCACGACATTTCACAACACGCTTGCCATCCGGCCTACGGTCCCTTTAAACCCAATAAATCCGGATAACGCCCGGACCTTCCGTATTTCCGCGGCGGCGTGCACGGGTTTAGC
+
CCCCCGGGGGGGGGGGFGGGGGGGGGGGGGGGGGGGGGGGGGGGGGGFGGGGGGGGGGGGGGGGGGGGGGGFGGGGGGGGGGGGGGGG,@FGGGGFGGGGGGGGGGGGGGGGGGGGGGEDEGGGGGGGGGGGGGGGGCDGEFGDGGGCEEFA@@DFEFGGDGFGGGGGGGGGF7=GG4CGCGGCCGE>A=F3FGEGCCFGG?B3CEA12D@535<<>7GE>CF6866)(/4:)<?4:AGGG?F?)4.4=CCB(6(.7:>;;4*-9C<A:?0>(34))24(-77((-(--8-3:0()).(2*
@M03364:396:000000000-C9LGT:1:1101:5098:5939 2:N:0:10
GGACTACACGGGTTTCTAATCCTGTTCGATACCCGCACTTTCGAGCATGAGCGTCAGTTGCGCTCCCGTCAGCTGCCTTCGCAATCGGAGTTCTTCGCCATATCTAAGCATTTCACCGCTACACGGCAAATTCCGCCAACGTCGTGCGTACTCAAGTCAGCCAGTTCGCGCTGCAGTGCAGATGTTGGGCATCTACATTTCACAACACGCTTAACCGACAGCCTGCGCTCCCTTTCAACCCAATAAATCCGGATCACGCCCGGACCTTCCGTATTACCGCGGCTGCTGGCCCGGACTTAGC
+
CCCCCGGGGGGGGGGGGGGGGGGGGGGGGGGGGGGGGGGGGGGCFGGGGGFGGGGGFFFDGGGGGGGGGGGGGGGGGGGGGGGGGGGG:FGFGGGGGGGGGGGGGGFFGGGGGGGGGGGGGGGGGGDGGGFGGGGGGCDGGGGFGGGEGFGCDEDFGGGFGGFGGGGGGGGGFGFGFFGFG,AADGGBFF@FFGGGGGFGGFGEFFFF<D;E(AG;C1C5(5365;2BFGFF?FB<AAGGG?B?65<<FGD0??(4;<?(22:1DECABB:?0<?AAF62296>>F08((((33,)8*.:0
@M03364:396:000000000-C9LGT:1:1101:11624:5972 2:N:0:10
GGACTACCGGGGTTTCTAATCCTGTTTGCTCCCCCTACTTTCGCGCCTCAGCGTCAGTGCTGGTCCAGGAATCCGCCTTCGCCTCCGGTGTTCTATCGGATATCTACGCATTTCACCGCTACACCCGGTATTCCGCTTCCCTCTCCCCGACTCGAGTCCTGTAGTTTCGGACGCACTTTCCGGGTTGAGCCCGGAGATTTCACCTCTGACACGCCAGACCGCCTGCGCGCCCTTTACCCCCAGTAATTCCGGACCACCCTTGCGCCCTCCGCATTACCGCGGCTGCTGGCCCTGACGTAGC
+
CCCCCGGGGGGGGGGGGGGGGGGGGGGGGGCGGG@6CFGGGGGFEGGGGGGGGGGGGGDFGE,:E,CF<D<,EGGGGGGGGGG@CEFGGGGGGC,@9=F?FEFG,CFFGGGGFGGFGGGGGFGGG@++8@FFGGG++3=FFFGF6DC+@@FAG5CB@,@,@,=CFGG9*4C>:B@7@FGGFGGGGGGFFCGGGEEEDFCFG<+.8A6/.C3+(=*,5(2A7D;?6*1)(97>>FFA:)<;C6?7=2).=77(81945(,(4::(/AD>0((((-(.)<439>>;>B:>?0(((.()).(1/
@M03364:396:000000000-C9LGT:1:1101:22580:5980 2:N:0:10
GGACTACAGGGGTTTCTAATCCTGTTCGCTCCCCACGCTTTCGCTCCTCAGCGTCAGTATCGGCCCAGAGACCCGCCTTCGCCACCGGTGTTCCTCCTGATATCTGCGCATTTCACCGCTACACCAGGAATTCCAGTCTCCCCTACCGAACTCAAGCCCGCCCGTATCCACCGCAAGCTGAAGGTTAAGCCTCCAGTTTTCACGGTAGACGCAACGAGCCGCCTACGAGCTCTTTACGCCCAATAATTCCGGAACACGCTCGCCCCCTACGGTTTACCGCGGCTGCTGGCCAGGAGTTAGC
+
CCCCCGGGGGGGGGGGGGGGGGGGGGGGGGGGGGGGGGGGGGGGGGGGGGGGGGGGGGFGFGGGGGGGFGGGGGGGGGGGGGGGGGGG@FGGGGGGGGGGGGEFGGGGGGGGGGGFGGGGGGGGGGGGGGGFGGGGDEDGGGGFGGG@B@FDGFGFFGGG8FDGGCEGEFGF?FB7:FGG6,CFCF,8AFG<F5<=CFGGGFGDD>A@EG@E9>8:5(:E>DFFFF<8:)(,6<B>A?GE52249<AAFGF>3(-4)27139E(>C<7-31((-:0AE:466911,)).8..(((0)))2*
@M03364:396:000000000-C9LGT:1:1101:15700:6033 2:N:0:10
GGACTACCGGGGTTTCTAATCCTGTTCGATACCCGCACTTTCGAGCTTCAGCGTCAGTTACGCTACAGCGAGCTGCCTTCGCAATCGGGGTTCCTCGTGATATCTAAGCATTTCACCGCTACACCACAAATTCCGCCCGCTTTCGGCGCACTCAAGAAAACCAGTTCGCGCTGCAGGGCCACGGTTGAGCCGCGGCATTTCACAACACGCTTAATCCCCAGCCTACGCTCCCTTTCAACCCAATAAATCCGGATACAGCCCGTACCTTCCGTTGTACCGCGGCTGCTGGCACGGCTTCTGC
+
CCCCCGFGGGGGGGGGGGGGGGGGGGGGEFFGGGGGCGGGGGG<FEFFCFGGGGGGGGCCFGEG@FGGCC@FCGGGGGGGGGGGGGGGGGBFF8DGGGGGGFEFGGEFGGGGGGGGGGGDGFFG87DFGFCFFGGG>FDGEGF8?C6>EAEBF@CA,,@?F@FGCF@C>EEE?==FF?EC58D7CE<4=CFD3>ECDGGGGFC<G>50(18E6*3:*);72F?08E333<><BABA<9FEG04,77<2@FD0013)1).-(-1,1C*6>:-8)(-6:<(-(-(7((..(-,.39().))20
@M03364:396:000000000-C9LGT:1:1101:13932:6037 2:N:0:10
GGACTACTAGGGTATCTAATCCTGTTCGCTCCCCACGCTTTCGCTCCTCAGCGTCAGTAACGGCCCAGAGACCTGCCTTCGCCATTGGTGTTCTTCCCGATATCTACACATTCCACCGTTACACCGGGAATTCCAGTCTCCCCTACCGCACTCAAGCCCGCCCGTACCCGGCGCGGATCCACCGTTAAGCGATGGACTTTCACACCGGACGCGACGAACCGCCTACGAGCCCTTTACGCCCAATAAATCCGGATAACGCTTGCACCCTACGTATTACCGCGGCTGCTGGCACGTAGTTTGC
+
CCCCCGGGGGGGGGFGGGGGGGGGGGGGGGGGGGGGGGGGGGGGGGGGFGGGGGGGGGGGGGGGCGGGEG@AFGFGGGGGGGGGGGGGEFGGGGGGGGGGGGGGFGGGGGGGGGGGGGG>EGGGGGGGGGGEFGGGGGGGGGEFGGFE>>FAFD=DFGGGDFFDFEEGGGGG>>@GCBGG6FDCFE:6;C8<FGEGGGGGGFGEGFFFFGFGF):2)4CEFGFBF?-0196:?7?>FFGGG62<6AAFFGGF<:0AFBF(-4;,>CD??F:(8A?ADG:BB>>BF??B?:.<:(.00*)22
@M03364:396:000000000-C9LGT:1:1101:11849:6057 2:N:0:10
GGACTACTGGGGTATCTAATCCTGTTTGCTCCCCACGCTTTCGAGCCTCAGCGTCAGTTACAGTCCAGAGAAGCGCCTTCGCCACTGGTGTTCTTCCTAATCTCTACGCATTTCACCGCTACACTAGGAATTCCCTTCTCCTCTCCTGCACTCTAGACTTCCAGTTTGAAATGCAGCACTCAGGTTAAGCCCGAGTATTTCACATCTCACTTAACAATCCGCCTACGCTCCCTTTACGCCCAGTCAATCCGGACCACGCTCGCCACCTACGTCTTCCCGCGGCTGCTGGCACGTAGTTCGC
+
CCCCCGGGGGGGGGFGGGGGGGGGGGGGGGGGGGGGGGGGGGGGGGG=EGGGGGGGGGGGGGGGGGGGGGGGGGGGGGGGGGGGGGGGEFGGGGGGFGGGGGFEGGGFGGGGGGGGGGGGGEGFGGGGGGFGGGGGGGGGGGGDFFG8FFGFCD9DFFFGGGFGGGGGGGGGFGEGGFGGGGGGGG<DFG@DDEGGGGGGGEG@?AFE*B7FE8,;C@GD=GFAAC4ADGB=:E>*8>?FG@=>*;CCCGD0?F02A(.,36:>5?D<:>14(4:))2,4,3>B9???><<??F777*)99
@M03364:396:000000000-C9LGT:1:1101:11980:6081 2:N:0:10
GGACTACCGGGGTTTCTAATCCCGTTCGCTACCCTGGCTTTCGCATCTCAGCGTCAGACACAGTCCAGAAAGGCGCCTTCGCCACTGGTGTTCCTCCCAATATCTACGCATTTCACCGCTACACTGGGAATTCCCCTTTCCTCTCCTGCACTCAAGTCTTCCAGTATCCAGAGCCATACGGGGTTGAGCCCCGCATTTTCACCCCGGACTTAAAAAACCGCCTACATGCTCTTTACGCCCAATCATTCCGGACAACGCTCGCCCCCTACGTATTACCGCGGCTGCTGGCCCGAAGTTAGCC
+
CCCCCGGGGGGGGFGGGGGGGFGGGGGGGGGGGGGGGGGGGGGGGFEGGGGGGGGGGDFGGFEFGGGGGGGGGGGGGGGGGGGGGGGGGGGGGGGGGGGGGGGGGFEFGGGGGGGGGGGGGGGGGGGGGGDGGFGGGDFFGGF?FGGGGFGFFDFDCEEGGGFGG9:EGGFGB>=DGFGGGEGFEE,:A@FDCGGECGGGGE,85?D25C)@)++7DD8C@GD@=+98;+9)5><9<:GGC17(0-5>@FC:231()-,43>8(9C)(8<?8<>)44/4-71-(-4223(43(,-0=1.2>
@M03364:396:000000000-C9LGT:1:1101:6667:6082 2:N:0:10
GGACTACTGGGGTTTCTAATCCTGTTCGATACCCGCACTTTCGAGCTTCAGCGTCAGTTGCGCTCCCGCGAGCTGCCTTCGCAATCGGGGTTCTTCGTCATATCTAAGCATTTCACCGCTACACGACAAATTCCGCCCGCGTTGCGCGCACTCAAGTGGACCAGTATGCGCTGCAAGTCAGACGTTGAGCGCCTACATTTCACAACACACTTAATCCCCGGCCTACGCTCCCTTTCAACCCAATAAATCCGGATAACGCCCTCACCTTCCGTCTTACCGCCGCTGCATGCCCGGCGTTAGC
+
CCCCCGGGDEFGFGGGGFF,FGGEEFGGFDGGGGGGGGGGGGFFFGDFGG,C:FEECFF,E+CFGGGDGGGCCC=EFGGGGGGGCDGG:=BFFGGGFFFGGGGG;F<FFFGFEFGFGGGDGGGG8E>+CFDFGGGGC:8FCDC*3>@*>5F@,)4;F,>?FCAFG,=,BEGGFGF7:+C9+0*4CFGFFGG5D>86CFGGGFGFGBF??D:C4/+6*)/53)7?(2->19423>D))4CFGF::)4<66F590(-.6119>(*(*;*8?B:2(.44A8(((,(-((()-3).8(()8),9D
@M03364:396:000000000-C9LGT:1:1101:20560:6084 2:N:0:10
GGACTACTAGGGTTTCTAATCCTGTTTGCTCCCCACGCTTTCGAGCCTCAGCGTCAGTTACAGTCCAGAGAATCGCCTTCGCCACTGGTGTTCTTCCTAATCTCTACGCATTTCACCGCTACACTAGGAATTCCATTCTCCTCTCCTGCACTCTAGACTTCCAGTTTGAAATGCAGCACCCAAGTTGAGCCCGGGTATTTCACATCTCACTTCAAAGTCCGCCTACGCTCCCTTTACGCCCAGTAACTCCGGACCACGCTCGCCCCCTACGTATTACCGCGGCTGCTGGCCCGTAGTCAGC
+
CCCCCFCFFGGGGGEGGGGGGFGGFGGGGGGGGGGGGGGGGGGFFGGGGGGGGGGGGGGGGCFCFGGGCFEEGFGGGGEGGGGGGGGGFGFFGGGGGGCFGFFGGGGFGGGGGEGGGGGGGGGGG@FFGGEGGGFDFGGGFCEBFED?FFFEGD?F4@;,@EFFFFFGFFG9DG<FFFGGGG6>BEFEDDFGGGE+9C;:FEF7@A77;D=F:B,*+*@A@DFF>DAB>C>=7*88;2EFGF904/**;<C6(22<>;9(/3:,*273(.,4,.(-<<(79>9(9:7:B::?B((0.04:>
@M03364:396:000000000-C9LGT:1:1101:15728:6087 2:N:0:10
GGACTACAGGGGTTTCTAATCCTGTTTGCTCCCCACGCTTTCGAGCCTCAGCGTCAGTTACAGTCCAGAGAAGCGCCTTCGCCACTGGTGTTCTTCCTAATCTCTACGCATTTCACCGCTACACTAGGAATTCCCTTCTCCTCTCCTGCACTCTAGACTTCCAGTTTGAAATGCAGCACTCAGGTTAAGCCCGAGTATTTCACATCTCACTTAAAAGTCCGCCTACGCTCCCTTTACGCCCAGTAAATCCGGACAACGCTCGCCACCTACGTAGTACCGCGGCTGCTGGCCCGTAGTTAGC
+
CCCCCGGGGGGGGGGGGGGGGGGGGGGGGGGGGGGGGGGGGGGFGGGGGGGGGGGGGFGGGGGGGGGGGGFFGGGGGGGGGGGGGGGGFGGGGGGGGGGGGGGGGGGGGGGGGGGGGGGGGGGGGGGGGGGGGGGGGGGGGGGFGGGGGFGFFDFF,@DFGGFGFGGGGGGGFFFGGFGFGFGFGGFDFEDGGEGGGGGFGFGFDFFFCGFGE4D5BCGGAGFFF?@EFCBFFFEEFDGFG@B@6)9?FGDFFF07FB;DDBC>9EG<:BF?2(4.:C893;9>BB):(((,3((.0/)?D
@M03364:396:000000000-C9LGT:1:1101:26787:6132 2:N:0:10
GGACTACCAGGGTTTCTAATCCTGTTTGCTCCCCACGCTTTCGTGCCTGAGCGTCAGTTATGTCCCAGGAGGCTGCCTTCGCCATCGGTGTTCTTCCACATATCTACGCATTTCACTGCTACACGTGGAATTCCACCTCCCTCTGACACACTCTAGTCGAGCAGTCACATATGCCATTCCCGAGTTAAGCTCGGGGATTTCACATCTGACTTACTCAACCGCCTGCGCACCCTTTGCGCCCAGTAATTCCGATTGACGCTCGCCCCCTACGTATTACCGCGTCCGCTGGCACGTATTTAGC
+
CCCCCGGGGGGG,CFGGGGGGGGGGGFFGDFFGGFFGGGGGGGFFGGFFFGGGGGGGEEEEFGGGGGGGGGGGGFGGGGFFGGGGGGGGGGEGGFFFGGGGGGGGGGGGGGGFGGGCDFCFFFE=@<FGFGGGGGGFCFGGGGFCFD=BD==FBGD4DE88@BGF@=EDFGGFGFGAFGGGG8CFCGEFA,=DGEECEFFG7=>CFF=*=:C4FD;F:FGAGFF@,:?5:(8?D3)67EFG;D@A)67FFD3;((/@:?66;E(/89(2:884<75:+429(((-(1,(82)-.(*)1-:C
@M03364:396:000000000-C9LGT:1:1101:4807:6141 2:N:0:10
GGACTACAGGGGTATCTAATCCTGTTTGCTCCCCACGCTTTCGTGCCTGAGCGTCAGTTATGTCCCAGGAGGCTGCCTTCGCCATCGGTGTTCCTCCACATATCTACGCATTTCACTGCTACACGTGGAATTCCACCTCCCTCTGACACACTCTAGTCGAGCAGTCACATATGCCATTCCCGAGTTAAGCTCGGGGATTTCACATCTGTCTTACTCAACCGCCTGCGCACCCTTTACGCCCAGTAATTCCGATTAACGCTCGCACCCTACGTATTCCCGCGGCTGCTGGCACGTAGTTCGC
+
CCCCCGGGGGGGGGGGGGGGGGFGGGGGGGGGGGGGGGGEFGGFGFGGGGGGGGGGGGGGFGGGGGGGGGGGGGGGGGGGGGGGGGGGCFGGGGGGGFGGGGGGGGGGGGGGGGGFGGGGGFGGEFGGECGCFGGGGGGFGGGFGFFGGFCD@DGFGGGGGGFGGFGGGGFGFGBGGFFGGGGGG>3;BDDFDEGGDGGGGCGE=AFEAGFGEF>>C:FF=D@@9;@5@G9@F3=CEFEEG?F88<EFFGG0(6;CC:9?F>C(9EG2:?F(4684)A443019>B>25::BF?4)07)91
@M03364:396:000000000-C9LGT:1:1101:23239:6142 2:N:0:10
GGACTACAAGGGTATCTAATCCTGTTCGCTCCCCTAGCTTTCGCACCTCAGCGTCAGTTACGGCCCAGAAGGCTGCCTTCGCCATCGGTGTTCCTCCCAATATCTGCGCATTTCACCGCTACACTGGGAGTTCCGCCTTCCCCTACCGAACTAGAGACCGCCAGTCCGGGATCCTGCTGGGGGTGGGGCGCTCAGGTTTGCGATCCCGCTTGTCAAGCCGCCTACACGCGCCTTACGCCCAATGCATCCGACTAACGCCCGCCCCCTACGTACTATCGCGGCGGCTAGGACGGGTCGCAGC
+
CCCCCGGGGGGG<FEGGGFGGGG,E,FFGGGDGGFGGGGFGGGGGGG,;F,EF@FGEEFFGGGEECFGGCEEE@FCFFGGGGGC:FGGCGGEFFEEGGGGGGGGAFA:7C:+,@=FFCECEFFGFC8B4+BEFAED8?8FDD86+>FD6<@),12+,6DEE@9DGCF3@@E>?F;CE5:EE>*>*4*/:*3)/*=0:BE=+::1*8?20<2F(*+)2.;541(-(0..-)(((48>02C>;((.7<4<?<*3(-)(),((-7*1C>1(,3,4((.).2-(43((-,-(,).,((,))),/1
@M03364:396:000000000-C9LGT:1:1101:5341:6143 2:N:0:10
GGACTACACGGGTTTCTAATCCTGTTTGCTCCCCACGCTTTCGTGCCTGAGCGTCAGTCTTTGTCCAGGGGGCCGCCTTCGCCACCGGTATTCCTCCAGATCTCTACGCATTTCACCGCTACACCTGGAATTCTACCCCCCTCTACAAGACTCTAGTTCGCCAGTTCAAAATGCAATTCCCAGGTTGAGCCCGGGGCTTTCACATCTTGCTTAACAAACCGCCTGCGCACGCTTTACGCCCAGTAATTCCGATTAACGCTCGGACCCTCCGTATTACCGCGGCTGCTGGCACGAAGTTAGC
+
CCCCCGGGGGGGFGGGGGGGGGGGFGGGGGGGGGGGGGGGGGGGGGGGGGGGGGGGGFGGGGGGGGGGGGGGGGGGGGGGGGGGGGGGGGGGGGGGGGGGGGGGGGGGGGGGCGGGGGGGGGGGGGGGGGGGGGGGGFGGGGGFGGGGGFFEFBGFFGGGGGBGGFGGGGGGFGEGFFGGGGGFEGGEFGFFGGGGGGGGG<?<3=:?<:>FCAF?G<FGFDBF8378;DBF?0:<BBGGG:BFFADABGC?0<?A*4>:?BG0DED:??>?FF()6C?33>>0(33)564<?:(0./)?7
@M03364:396:000000000-C9LGT:1:1101:11883:6152 2:N:0:10
GGACTACTGGGGTTTCTAATCCTGTTCGCTCCCCATGCTTTCGCTCCTCAGTGTCAGTTACAGCCCAGAGTCCCGCCTTCGCCACCGGTGTTCCTCCTGATATCTGCGCATTTCACCGCTACACCAGGAATTCCAGACTCCCCTACTGCACTCTAGTCAGCCCGTACCCACTGCACGCGCAACGTTAAGCGTTGCGTTTCCACAGCAGACGTGACCAACCCCCTACGAGCTCTTTACGCCCAATAATTCCGGACACCGCTCGTACCCGACGTATTCCCCCGGCTGCTTGCCCGTGTTTAGC
+
CCCCCGGGGGGGGGGGGGGGGGGGGGGG7FGGGGGGGGGGFGGGGGGGGGGGGGGGGFGGGGGGGGGGFGGGGGGGGGGGGGGGGGGGFGGGGGGGGGGGGFGGGGGGGGGGGGGGGGG8>FFGGGGGGGGGGGGGADGGGFGFGGGGGFGFGFFFGGGGGGEGGGGGGGGFFGB?CD@E5@CFFF88=F:;@78EGEEGGFGFDF62(;9E@)@AGDEE(:6>(3,)3>1@CAD>D?GGGF?(9<<ABDF329B(7--(4>847EG(49(,,6())2((49F>((.)543:64(0.))0*
@M03364:396:000000000-C9LGT:1:1101:8359:6168 2:N:0:10
GGACTACTCGGGTTTCTAATCCTGTTCGATACCCGCACTTTCGAGCATGAGCGTCAGTTGCGCTCCCGTCAGCTGCCTTCGCAATCGGAGTTCTTCGCCATATCTAAGCATTTCACCGCTACACGGCAAATTCCGCCAACGTTGTGCGTACTCTAGTCAGCCAGTTCGCGCTGCAATTCAGACGTTGGGCGCCTACATTTCACAACACGCTTACCCGACGGCCTGCGCTCCCTTTAAACCCAATAAATCCGGATCACGCCCGGACCTTCCGTATTACCGCCGCTGCCGGCGCGGAATTAGC
+
CCCCCGGGGGGGFFGGGGGGGGFGGGGGGGGDGGGGDGGGGGGEGGGGFGGGGGGCGGGGGGGGGGGGGGGGGGGGGGGGGGGGGGGG?CFGGGGGGGFGGGGGGGEGGGGGGGFGGGGGGGGGGGGGGGGGGGFFE@?F@DFDGGGGGEGDE>+BCFCAEFFGFGGGGGGGFGFFGFG7CDCCDFGFFECDDG5CGFFEG4E?DEA??G1E;)+(23C52DFB<2481>9:3>:<949CGB6??)))9CC>F:(4;4012(245C9>7::7133).<6;(-032(((((-((4()094C6
@M03364:396:000000000-C9LGT:1:1101:6835:6184 2:N:0:10
GGACTACAGGGGTATCTAATCCTGTTCGCTCCCCACGCTTTCGCTCCTCAGCGTCAGTAACGGCCCAGAGACCTGCCTTCGCCATTGGTGTTCTTCCCGATATCTACACATTCCACCGTTACACCGGGAATTCCAGTCTCCCCTACCGCACTCAAGCCCGCCCGTACCCGGCGCGGATCCACCGTTGAGCGATGGACTTTCACACCGGACGCGACGAACCGCCTACGAGCCCTTTACGCCCAATAAATCCGGATAACGCTTGCACCCTACGTCTTACCGCGGCTGCTTGCACGTCGTTCGC
+
CCCCCGGGGGGGFGGGGGFGGGGGGGGGGGGGGGGGGGGGGGGGGGGGGGGGGGGGGGGGGGGGGGGGFGGFGGGGGGGGGGG7F9FGGGGDFGGGGGG@CEEGGGG<FGGGGGFGGGGGGGGGGGGG>FFGGGDA@>DFGGGFCGEEGBGAGB?FGF@CEGBGGGCGGG85:F)94?EG667<CE*6AF=/;E8*;FGDFFGFFFFF;G0C0)2176CE9GB(:C3)3>32:024<?5EE612))-:4CDF?2(4@:93:?F2FGG0(40.(3(6:<,-49093(3)<?)4<6().)(*7
@M03364:396:000000000-C9LGT:1:1101:25583:6185 2:N:0:10
GGACTACTGGGGTATCTAATCCTGTTTGCTCCCCACGCTTTCGTGCCTGAGCGTCAGTTATGTCCCAGGAGGCTGCCTTCGCCATCGGTGTTCTTCCACATATCTACGCATTTCACCGCTACACATGGAATTCCACGCTCCTCTTCCGCACTCCAGTGATCCGGTTTCCGGGGCTTCCCGAAGTTTAGCTTCGGGCTTTCACCTCCAGACCTGTATCACCGCCTGCTCCCTCTTTACGCCCAACGATTCCGGATTACGCTCGCCCCCTACGTATTTCCGCCGCTGCTGGGCCGTATGTAGC
+
CCCCCGGGGGGGGGGGGGGGGGGGGGGGGGGGGGGGGGGGGGGGGGGGFFFGGGG@FFGGGGGGGGGGGGGGGGGGGGGGGGGGGGGGFGGGGGGGGGGGGGGGGGGGGGGGGGGGGGGGGGGGGCGGGGGGGGGGG+=FGGGFGGGGGFGFGDFFEDFGGGFGGGGGGCEGFGF6?AGG*4;FDG3;B@3=9C:EGGGGCEG3DAF27FDF(1,1B>GG?GFFFGF6;C(86>?1;(=CED?()--(1>4((3(.76:((3:>*:D9(284)).).<(-(42912))((4<B9())*)22
@M03364:396:000000000-C9LGT:1:1101:23206:6218 2:N:0:10
GGACTACACGGGCTTCTAAGCCTCTTTGCTCCCCACGCTTTCGTGCCTCAGCGTCAGTCGCTGCCCAGGCCGCCGCCTTCGCCACCGGTGTTCCTCCCCATACCTCCGCATTTTACCGCTACACACGGAATTCCACTTCCCTCTCCCATACTCTAGCTGCCCAGTATCCGTGGCTTTATGGGGCTGAGCCCCACGCTTTGACCCCGAACTTACTCCGCCCCCTACCCACCCCTTCACCCCCAGACTTCCCCATACCGCCCGCCCCCTACGCCTTACCCCGGCCGCGTGCACGCGCTTGGCC
+
CBCCC,CEF6@F++CFF<C,;@F,,6CFG,E<DG,+@FGCFGG,:CF,CAFGD:FGG6E,66C+CFGEFF,46C+CFE7FGGGGCFGG4484EFAFG++:8,44,,B@==F7,<7BFGEG+@9FD+@C::@CEDAD,,=@FDF68F,,7@E7FEDACA71@FAFGCFDAC8*9F=*1+5<,<?*:C,);:*?**/:*61,+1B(/).66C30.+3(26*/2)(-4*4*-18(,.()).;C*(((0)).7**.,4(277(-,7:,9:)3:(-(.2),,+-(-3((4((44(5:3(()))(97
@M03364:396:000000000-C9LGT:1:1101:9360:6219 2:N:0:10
GGACTACTCGGGTATCTAATCCTGTTCGATACCCGCACTTTCGAGCATGAGCGTCAGTTGCGCTCCCGTCAGCTGCCTTCGCAATCGGAGTTCTTCGCCATATCTAAGCATTTCACCGCTACACGGCAAATTCCGCCAACGTCGTGCGTACTCAAGTCAGCCAGTTCGCGCTGCAGTGCAGGTGTTGGGCACCTACATTTCACAACACGCTTAACCGACAGCCTGCGCTCCCTTTAAACCCAATAAATCCGGATAACGCCCGGACCTTCCGTATTACCGCCGCTGCTGGCCCGGCATTGGC
+
CCCCCGGGGGGGGGGGGGGGGGGFGGGGGGGGGGGGGGGFGGGGGGGGGGGGGGGGGGGFGGGGGGGGGGGGGGGGGGGGGGGGGGGG7FFFFFGGGGGGGDGGGDDGGGGGGGGGGGGGGGGGGGGD@FEFGGGGGFDGGGGFGGGGGFGFGFGFFFGGGGFGFGGGGGGGEF=GFFGGGGGC9EGBFF:DGFGG<EGGGFGEGFF@;G@GD6C=D1ECBGFFFC>F>GFF:BF)64FGGFF<).)-9F9><<1<FBFFF;C;DG78:?13(.44:C?>(44(41))4((-49())1)2*
@M03364:396:000000000-C9LGT:1:1101:17595:6226 2:N:0:10
GGACTACTGGGGTATCTAATCCTGTTTGCTCCCCACGCTTTCGCGCCTCAGCGTCAGTTGTCGTCCAGAAAGTCGCCTTCGCCACCGGTGTTCTTCCTAATCTCTACGCATTTCACCGCTACACTAGGAATTCCACTTTCCTCTCCGATACTCCAGCTTCCCAGTTTCCATCCCATCACGGGGTTAAGCCCCGCACTTTTAAGATGGACTTAGGAAGCCGCCTGCGCGCGCTTTACGCCCAATAATTCCGGACAACGCTTGCCACCTACGTACTACCCCGGCCGCTTGCACGTAGTTCGCC
+
CCCCCGGGGGFGGGGGGGGGGGGGGGGGGGGGGGGGGGGGGGGGGGGGGGGGGGGGGGGFGGGGGGGGGCFFFGGGGGGGGGGGGGGGCFGGGGGGGGGGGGGGGGGGGGGGGGGGGGGGGGGGGFGGGGGGGGGGGFGGGGGFGGG+@@FFFEGFGGGGGGFGGGGGGGEFFGF?CFGGD@DFGG,;?@FGGGDG4FGFF)</CFFBEFFCC4B4DBGE;GF?=*6)0/7,2:><:BGE>?04*54:F453;0<?>;4:61<)9@0288,.(4).2*--4>(49>(4:)433.45=*-1>
@M03364:396:000000000-C9LGT:1:1101:11135:6255 2:N:0:10
GGACTACCGGGGTATCTAATCCCGTTTGCTCCCCTGGCTTTCGCGCCTCAGCGTCAGTTGTCGTCCAGAAAGCCGCTTTCGCCACTGGTGTTCTTCCTAATCTCTACGCATTTCACCGCTACACTAGGAATTCCCTTCTCCTCTCCTGCACTCTAGACTTCCAGTTTGAAATGCAGCACTCAGGTTAAGCCCGAGTATTTCACATCTCACTTAAAAATCCGCCTACGCTCCCTTTACGCCCAGTAAATCCGGACAACGCTCGCCACCTACGTATTACCGCGGCTGCTGGCACGTAGTTAGC
+
CCCCCGGGGGGGGGFFGGGGGGGGGGGGGGGGGGGGGGGGGGGGGGGGGGGGGGGGGGGGGGGGGGGGDGGGGGGGFGFGGGGGGGGGEGGGGGGGGGGGGGGGGGGGGGGGGGGGGGGGGGGGGGGGGGGGGGGFGGGGGGGFGGGGGFGFGFGFAFGGGGFGDGGGGGFGFA=GGFGFGFGGGGFCFGDCGCEEGGGGGFGFGFAEEFEFE1,197FGFGFFFFFF9GBB@A@EFFEGGD?EA?CEFGGF;B(3>9>?B6:4*;CB??44<9>)6<8939>1367?BB:?FF(00*-::
@M03364:396:000000000-C9LGT:1:1101:21892:6281 2:N:0:10
GGACTACAAGGGTTTCTAATCCTGTTTGCTCCCCATGCTTTCGTACCTCAGCGTCAGTATTAGGCCAGATGGCTGCCTTCGCCATCGGTATTCCTCCAGATCTCTACGCATTTCACCGCTACACCTGGAATTCTACCATCCTCTCCCATACTCTAGCTTCCCAGTATCGAATGCAATTCCCAAGTTAAGCTCGGGGATTTCACATCCGACTTAAAAAGCCGCCTACGCACGCTTTACGCCCAGTAAATCCGATTAACGCTCGCACCCTCTGTATTACCGCGGCTGCTGGCACCGAGTTCGC
+
CCCCCGGGGGGGGGGGGGEGGGGGGGGGGGGGGGGGGGGGGGGGGGGGGGGGEGGGGGGGGGGGGGGGGGGGGGGGGGGGGGGGGGGGFGGGGGGGGGGGFFGGGGGGGGGGGGGGGGGDGGGGGGGGGGGGGGGGG?FGGGGFGGGGGFGFGFGFGGGGGGFGGEGGGGGGFGFGGFGGGGGGGGFDFF@DGGGGDGGGGFGEFFFFADFEAFECGFGGFGA=<DAB2?@FFFFFF<AFGDF@6<C?CGD60?DEA;>2;>C2DGG(:4,62>A).<449;B>0<72>?,7(4-5;3)19
@M03364:396:000000000-C9LGT:1:1101:9038:6296 2:N:0:10
GGACTACACGGGTTTCTAATCCTGTTCGCTCCCCACGCTTTCGCTCCTCAGCGTCAGTATCGGCCCAGAGACCCGCCTTCGCCACCGGTGTTCCTCCTGATATCTGCGCATTTCACCGCTACACCAGGAATTCCAGTCTCCCCTACCGAACTCAAGCCCGCCCGTATCCACCGCAAGCTGAAGGTTAAGCCTCCAGTTTTCACGGTAGACGCACCGAGCCGCCTACGCGCTCTTTACGCCCAATAATTCCGGACCACGCTCGCACCCTACGTATTACCGCGGCGGCTGGCCCGTCGTTAGC
+
CCCCCGGGGGGGGEGGGGEGGFGFGGGGGGGGGGGGGGGGGGGGGGGGGGGGGGGGGGGGGGGGGGGGGGGGGGGGGGGGGGGGGGGGGGGGGGGGFGGGGGGGGGGGGGGGGGGGGGGGGGGGGGGGGFGGGGGGGGFGGDEFGGG6+<FDEDFFGGGGGGFGGEGGGGGGFG=CGFDG,5;FFGEEFFFCCDCFCFGGG*@>DFF?AFDGF3:9C7E=;GFB3C:)-9(2:2<)61CCG??7).:AFGGFB9(,)((-311,9EG6(3:<):7A>A6>BFB03306<2?BF9().),>D
@M03364:396:000000000-C9LGT:1:1101:7820:6328 2:N:0:10
GGACTACCCGGGTTTCTAATCCTGTTTGCTCCCCACGCTTTCGTACCTCAGCGTCAGTTACAGTCCAGAAAGTCGCCTTCGCCACTGGTGTTCCTCCTAATATCTACGCATTTCACCGCTACACTAGGAATTCCACTTTCCCCTCCTGCACTCAAGTCTGACAGTTCGAAAGGCTGACACTGGTTGAGCCGATGCCTTTCACCTTTCGCTTATCCGACCGCCCACGTACCCTTTACGCCCAATAATTCCGGACAACGCTTGCCCCCTACGGATTACCCGCGCTGCTTGCCCGTAGTTCGGC
+
CCCCCGGGFGGGFGGGGGGGGGGGGGGGGGGGGGGGGGGGGGGGGGGGGGGGGGGGGFGGG9FGGGGGFFGGGGGGGGGGGGGGGGGGGGGGGFFGGGEGGGGGGFGFGGGGGGGGGGGGGGGGG,EFGGGGGGGGG=AGGGGFGGCGGFGFGFGFCFGGFGFGGEGGGFC6DGBFFFDE=AF,@ECEAFECDDEGFGF:AEGEFF9=5751*3,/*5EC>G((8*/2:*7/5@)931CGB0=)26<CF4C(341<5,(2(4C:FG3(4-((,4356+((-4(4>)),((.((((0**-))
@M03364:396:000000000-C9LGT:1:1101:18399:6336 2:N:0:10
GGACTACCAGGGTTTCTAATCCCGTTTGCTCCCCTGGCTTTCGCGCCTCAGCGTCAGTTGTCGTCCAGAAAGCCGCTTTCGCCACTGGTGTTCCTCCTAATATCTACGCATTTCACCGCTACACTAGGAATTCCGCTTTCCTCTCCGATACTCTAGCATCGCAGTTTCGGTCCCCTCACGGGGTTACGCCCCGCACTTTTAAGACCGACTTACGCCGCCGCCTGCGCGCCCTTTACGCCCAATACTTCCGTACAACGCTTGCCACCTCCGTATTACCCCGGCTGCTTGCACGTAGTTCGCC
+
CCCCCGGGFGGGGGGGGGGGGGGGGGGGGGGGGGGGGGGGGGGGGGGGGGGGGGGGGGGGGGGGGGGGGGGGGGGGFGGGGGGGGGGGFGGGGGGGGGEGGFGGGGGGGGGGGGGGGGGGGGGGGGGGGGGGGGGGGEFGGGGFGGG6CDGFFFGFGAFGEGFGGGGGDEGGFGF7EFGGGDDCGG,:@FGGGGCCGGGG@>BEGFFBBGFCA332CBGE6D2:<*359<;9:7:2(2EG824:)4>AFG*(4<2>B936?6<<GGG,4(4(446:9+4,44,342.,(.42(((01*()9
@M03364:396:000000000-C9LGT:1:1101:21863:6370 2:N:0:10
GGACTACAGGGGTTTCTAATCCTGTTCGATACCCGCACTTTCGAGCATGAGCGTCAGTTGCGCTCCCGTCAGCTGCCTTCGCAATCGGCGTTCTTCGCCATATCTAAGCATTTCACCGCTACACGGCAAATTCCGCCAACGTTGTGCGTACTCTAGTCAGCCAGTTCGCGCTGCAATTCAGCCGTTGGGCGCCTACATTTCACAACACGCTTAACAGCCGGCCTGCGCTCCCTTTAAACCCAATCAATCCGGATCACGCCCGGGCCTTCCGTATTACCGCGGCTGCATGCCCGGAATTGCC
+
CCCCCGGGGGGGFEGGGGGGGGGGGGGGGG?CGGGGGGGGGGGGGGEGGGGGGGGGGFGGGDGCFGGGFGGGGGGFGGGGGGGGGFGG+@FGGGGGGGGGGGGGFGFFGGGGGGGGGGGGGGGGGGGGCGGGGGGGG7>GGGD?CCGCEAFD;;+=@@EGGGFGFGGGGGCEFC@FGFCFG,;>:EG@EF84858FGGGGGEC?*8=36C@GFF7)0,8*1>>:1;6517;F?DF)5)<;E:?0).3<BG33203:421441/(9:*2<:(,21766:47,4>9;<()62).89())).**
@M03364:396:000000000-C9LGT:1:1101:13746:6392 2:N:0:10
GGACTACTAGGGTATCTAATCCTGTTTGCTCCCCACGCTTTCGTGCCTGAGCGTCAGTTATGTCCCAGGAGGCTGCCTTCGCCATCGGTGTTCTTCCACATATCTACGCATTTCACTGCTACACGTGGAATTCCACCTCCCTCTGACACACTCTAGTCGAGCAGTCACATATGCCATTCCCGAGTTAAGCTCGGGGATTTCACATCTGTCTTACTCAACCGCCTGCGCACCCTTTACGCCCAGTAATTCCGATTAACGCTCGCCCCCTACGTATTACCGCGGCTGCTGGCACGTAGTTAGC
+
CCCCCGGGGGGGGEGGGGGGGGGGGGGGGGGGGGGGGGGGGGGFGGGGGGGGGGGGGEGGGGGGGGGGGGGGGFFGGGGGGGGGGGGGGGGGGGGGGGGGGGGGGGGGGGGGGGGGFGGDFGGGGGGGGGGGGGGGGGGGGGGFGAF?FFGFGFGFGGDEGGFGGGCAEFFGFGEGGFGGGG6CFGAC@F,ADCGG6EGGGFGECACC*?EFFFDE:BFGAGA=>GBFFGFFF=@CEFGGGFFFF3CEFGG?F?0?F(.,42C(9EGB:??1)484AE1106>19<:7>B1<((.)7=>FF
@M03364:396:000000000-C9LGT:1:1101:18598:6404 2:N:0:10
GGACTACTGGGGTATCTAATCCTGTTTGCTCCCCACGCTTTCGAGCCTCAGCGTCAGTTACAGTCCAGAGAAGCGCCTTCGCCACTGGTGTTCTTCCTAATCTCTACGCATTTCACCGCTACACTAGGAATTCCCTTCTCCTCTCCTGCACTCTAGACTTCCAGTTTGAAATGCAGCACTCAGGTTAAGCCCGAGTATTTCACATCTCACTTAAAAATCCGCCTACGCTCCCTTTACGCCCAGTAAATCCGGACCACGCTCGCCACCTACGTATTACCGCGGCTGCTGGCACGTCGTTAGC
+
CCCCCGGGGGGGGGGGGGGGGGGGGGGGGGGGGGGGGGGGGGGGGGGGGFGGGGGGGGGGGGGGGGGGGGGGGGGGGGGGGGGGGGGGFGFGGGGGGGGGGGGGGGGGGGGGGGGGGGGGDGGGGGGGGGGGGGGGGFGGGGGFGGGGGFGFFD+DEFGGGGFGGGGGG8FGFFEGGFGGGFFGGGFEFFGGGGGGGGGGGFGEGFFF@FFG*+,338CFBGFFFD@EFDFFFFEFFFGGG=BF+6..@G796>08F6B<D@G9*;D:4???)6:)63339BF>;?2,3:3?:3-).)(1:
@M03364:396:000000000-C9LGT:1:1101:26485:6412 2:N:0:10
GGACTACTGGGGTATCTAATCCTGTTTGCTCCCCACGCTTTCGTGCCTGAGCGTCAGTTATGCCCCAGGAGGCTGCCTTCGCCATCGGTGTTCTTCCACATATCTACGCATTTCACTGCTACACGTGGAATTCCACCTCCCTCTGACACACTCTAGTCGAGCAGTCACATATGCCATTCCCGAGTTAAGCTCGGGGATTTCACATCTGTCTTACTCAACCGCCTGCGCACCCTTTACGCCCAGTAATTCCGATTCACGCTCGCACCCTCCGTATTACCGCGGCTGCTGGCACGTAGTTAGC
+
CCCCCGGGGGGGGGGGGGGGGGGGGGGGGGGGGGGGGGGGGGGGGGGGGGGGGGGDCFGGGGGGGGGGGGGGGGGGGGGGGGGGGGGGCGGGGGGGGGGGGGGGGGGGGGGGGGGGGGGGGGGGGGGGGGGGGGGFGBFGGGGFCFGCFFGDFEGFEGGGCFECGGGGGFGGFGDFGFGGGEDFGG,;CEA79@EGCCFFGEGFGFFF6CAGEA?A7)DGFGFFBC@FFGFF;DFEF@GEG61=:?CEAC42<@35A:??F>C(/?G1(3(4:7?4:C699BFFF0477:BFF<(088):C
@M03364:396:000000000-C9LGT:1:1101:15011:6429 2:N:0:10
GGACTACTCGGGTTTCTAATCCTGTTCGATACCCACGCTTTCGTGCCTCAGCGTCAGTCGGAGGATAGTATGCTGCCTTCGCAATCGGAGTTCTGCGCGATATCTATGCATTTCACCGCTACACCTCGCATTCCGCATACTTCTTCTCCACTCAAGCTCGCCAGTTCCGACGGCTCTACGGGGTTGAGCCCCGCAATTTTACCGCCGGCTTGACGCGCCGCCTGCGCACCCTTTACACCCACTACATCCGGATAACGCTCGCCTCCTCCGTATTAACGCGGCGGCTGGCACGGAGTTAGCC
+
CCCCCGGGGGGGGGEGGGGGGGGGGGGGGGFGGGGGGGGGGGGGGGGGGGGGGGGGGFGGGGGGGGGGGGGGGGGGGGGGGGGGGGGG,CCFFGGGGGGGGGGGGGGGGGGGGGGFGGGGGGGGGGGGGGGGGGGGG7CGFFFFGGGGGDFFGFGFFGGGGGFGGFGGDEEGFGFGGFGG>EG>CG3>FFCDDGCEGGGG?EGFGFFBB:>DBFC<G>=7>GFB<:97;DB6?B>)-4C>G(.:6546@GG06:975;:1;>*4CFFFFB:6?0.)6*4,-((-(4-4((561(-75*6CF
@M03364:396:000000000-C9LGT:1:1101:17644:6452 2:N:0:10
GGACTACCAGGGTTTCTAATCCTGTTTGCTCCCCACGCTTTCGTGCCTGAGCGTCAGTTATGTCCCAGGAGGCTGCCTTCGCCATTGGTGTTCTTCCACATATCTACGCATTTCACTGCTACACGTGGAATTCCACCTCCCTCTGACACACTCTAGTCGAGCAGTCACATATGCCATTCCCGAGTTAAGCTCGGGGATTTCACATCTGACTTACCCAACCGCCTGCGCACCCTTTACGCCCAGTAATTCCGATTAACGCTCGCACCCTACGTATTACCGCGGCTGCTGGCCCGTAGTCAGC
+
CCCCCGGGGGGGGGGGGGAFGGGGGGGGGGGGGGGGGGGGGGGGGGGGAFFGGGGGGFFGGGGGGGGGGFGEGFGGGGGGGGGGGGGGFGGGGGGGGFGGGGGGGGGGGGGGGGGGFFGFCFGGGGGGGGGGGGFGGEDGGGGFG,D8DFGBFFGFGGG+@CDGGFDFADDEDFE6BFGGG=CEGGFEFFDADGGG6@FGGEB=;F;E*==GFF?)25CG9GFF>C@D@GFD0;EC3;EG7/:;+)7<FG*263;?FF91(-8(9CD24633)43)6@44(4;>>B42282:9(()8*.:<
@M03364:396:000000000-C9LGT:1:1101:24936:6484 2:N:0:10
GGACTACAAGGGTTTCTAATCCTGTTTGCTCCCCACGCTTTCGTGCCTGAGCGTCAGTTATGTCCCAGGAGGCTGCCTTCGCCATCGGTGTTCTTCCACATATCTACGCATTTCACTGCTACACGTGGAATTCCACCTCCCTCTGACACACTCTAGTCGAGCAGTCACATATGCCATTCCCGAGTTAAGCCCGGGGATTTCACATCGGTCTTACTCAACCGCCTGCGCCCCCTTTACGCCCAGTAATTCCTGTTCCCGCTCGCACCCTCCGGATTCCCGCGGCTGCTGGCCGCGTGTTGGG
+
CCCCCGGGFFGG@FGGGGG9FGG<FCCEADFGGGGGGGGGGGGFGGGGE8CFGGGEFFFFFFEFGGGGGFEGGFGGGGGCFGGGGGGG7FGGGGGGGCFGGGFGFGGGGGGGDEDFGGGGGGGGGGGGFGFGGGG,DEGGGGFFDBF@>DFDE0?+4@CCGGDGGFDFFCCFFCBDGFCGGC8CDEFDBA,;=CE9DE66:7DA5;*//@)=/=,:=:FC=GF@2855().((,..;7EGG(641<C<772)6<))9-(,,,/,5:<?1?>,(,434C2--76;9(5)(,,((--)8),1)
@M03364:396:000000000-C9LGT:1:1101:18725:6488 2:N:0:10
GGACTACTCGGGTTTCTAATCCTGTTCGATACCCGCACTTTCGAGCATGAGCGTCAGTTGCGCTCCCGTCAGCTGCCTTCGCAATCGGCGTTCTTCGCCATATCTAAGCATTTCACCGCTACACGGCAAATTCCGCCAACGTCGTGCGTACTCTAGTCAGCCAGTTCGCGCTGCAATTCAGACGTTGGGCGCCTACATTTCACAACACGCTTAACAGACGGCCTGCGCTCCCTTTAAACCCAATAAATCCGGCTCACGCCCGGACCTTCCGTATTACCGCGGCTGCGTGCACGGGTTTGGC
+
CCCCCGGGGGGGGGGGGGGGGGGGGGGGEGFGGGGGGGGGGGGDGGGFFCGGGGGGGGGEFGGGGGGGGGDGGGGGGGGGGGGEFGGG+@FGGGGGGGGGGGGGGFAGGGGGGGGGGGGGGGGGCEGGGGGGGGDGG+=FCD+*=EEGCAGFG<GFCFFGGGFGGFFEGGGGFGECCFFCF79CFGGDFG*:DGGGFEGEGEG);>AD0C3E(;FCG3C58DFFBF;BBDFF<A>2-6FFGF6:6<))9C>6(4(5B??FB9*(1:*48??>1:?26<1760663(((-8123(().)(1*
@M03364:396:000000000-C9LGT:1:1101:4480:6498 2:N:0:10
GGACTACAAGGGTTTCTAATCCTGTTCGCTCCCCACGCTTTCGCTCCTCAGCGTCAGTGACGGCCCAGAGACCTGCCTTCGCCATCGGTGTTCTTCCCGATATCTACACATTCCACCGTTACACCGGGAATTCCAGCCTCCCCTGCCGCACTCAAGCCCGCCCGTACCCGGCGCAGACCCACCGTTAAGCCATGGGCTTTCACACCGGCCGCGACGAACCGCCTGCGAGCCCTTTACGCCCAATGATTCCGGCCAACGCTTGCCCCCTACGTATTTCCGCGGCGGCTGGGCCGTCCTTAGC
+
CCCCCGGFGGGGGGGGGGGGGGGGGGGGGGFGGGGGGGGGGGGGGGGGGGGGGGGGGGF<FBFEGGGG<F<FFFGGGGGGGGGGEGGGEGGGGGEFGGEGGGGGGGG<DFGGGGGGGG=CEGFF8+@FFFGGGGG9DDDGGGGFGGGEG?EFGDGFFGFGCGDGG7CEFEC*:F2)4;CF,;/<CG>?CF+*7AC=4CE?F?FCFA),(5(13):6/3CGBGBF(;9)(922(::<FFGGG<(4).6AFG71(4(1>44128C2*CD;,8:4)6:).<8<(21-(413,((((--))*)**
@M03364:396:000000000-C9LGT:1:1101:17303:6557 2:N:0:10
GGACTACTAGGGTATCTAATCCTGTTCGATACCCGCACTTTCGAGCATGAGCGTCAGTTGCGCTCCCGTCAGCTGCCTTCGCAATCGGAGTTCTTCGCCATATCTAAGCATTTCACCGCTACACGGCAAATTCCGCCAACGTCGTGCGTACTCAAGTCAGCCAGTTCGCGCTGCAGTGCAGGTGTTGGGCACCTACATTTCACAACACGCTTAACCGACAGCCTGCGCTCCCTTTAAACCCAATAAATCCGGATAACGCCCGGACCTTCCGTATTACCGCGGCTGCTGGCACGGACTCAGC
+
CCCCCGGGGGGGGGGGGGGGGGGGGGGGGGGGGGGGGGGGGGGGGGGGGGGGGGGGGGGGGGGDGGGGGGGGGGGGGGGGGGGGGGGG8FGGGGGGGGGGGGGGGGGGGGGGGGGGGGGGGGGGGGGFGGGGGGGGGFGGGGGEGDEGGEG9FE=DFGGGGFFGGGGGGGGGFGEFGFGGGGCCFGF:BF<CCEGGGGGGGFGF8B)9?GFG(AFEG>GE2CD@8=:B9C>FBBF):>GGGF0?4<:<BGC>B?(6@BBFFB17DE7>>B:?125)6@?B>97>F?22::(53947>))>C
@M03364:396:000000000-C9LGT:1:1101:9713:6563 2:N:0:10
GGACTACACGGGTATCTAATCCTGTTTGCTCCCCACGCTTTCGTGCCTGAGCGTCAGTTATGTCCCAGGAGGCTGCCTTCGCCATCGGTGTTCTTCCACATATCTACGCATTTCACTGCTACACGTGGAATTCCACCTCCCTCTGACACACTCTAGTCGAGCAGTCACATATGCCATTCCCGAGTTAAGCTCGGGGATTTCACATCTGACTTCCTCAACCGCCTGCCCACCCTTTACGCCCAGTAATTCCGATTAACGCTCGCACCCTACGTATTCCCGCGGCTGCTGGCCCGTCGTTCGC
+
CCCCCFGFFGGGGFFFFGFFGA<FFGCGGGGGGGGGGGGGGGGGGFDFGFFGGGGGECCFGGDEFGGGGFEGGGGGDGGGGGGGEGGGGGGGGCFGGACFGGGGEFGGGGGGGGGGCEGGFGGFGGGGFFGGFGGGGCDGGGB584D,DFC8FDFDFGGCCCEGGFFGEF,,=F<=9<FFG6+@>C@;B=,3CEEG5EGGG@G@CF>>*==C*82:C)8FBG>F==(83CDFDDECFFGGG@F;+)19AG;,3((9:29??>E(9:C<.,(4).5))<4,,3744642>404(-()051CC
@M03364:396:000000000-C9LGT:1:1101:20408:6582 2:N:0:10
GGACTACTGGGGTATCTAATCCTATTTGCTCCCCACGCTTTCGTGCCTCAGCGTCAGTAACAGGCCAGGCGGCCGCCTTCGCCACTGGTGTTCTTCCATATATCTACGCATTTTACCGCTACACATGGAGTTCCACCGCCCTCTCCTGTCCTCTAGCCTGCCAGTTTCCAAAGCCTGTACCGGCTGAGCCCGTACCTTTCACTTCAGACTTAGCAGGCCGCCTACCCACCCTTTACGCCCCATCATTCCCGATACACGCCGCCACCTCCGTACTTCCCCCGCTGCCTGCCCGTAGTTTGCC
+
CCCCCGGGGGGGGGGGGGDGGGG,EFGGGGGGGGGGGGGGGGGGGGGGGGGGGGGGGGGGGGGGGGGGFFGGGGGGGGGGGGGGGGGGFGGGGGGGGGGGGGFGGGGGGGGGGGGGGGGGGGGGEGGG<BFGGGGG?36FGGGFGGGCFFGFGEGFGGGGGGFGGGGGGGGGFGDGG8;FGCD*@C>9FG*3;7?EDGGC9>;/;8+*80>7*AE*C@G5.9((,*,*,::(3;;C0:GG*8416)69F*/((((.)((--,:(1;*(((,((-)).*3,99(3(,5<:(3(-3376*)*2
@M03364:396:000000000-C9LGT:1:1101:5290:6590 2:N:0:10
GGACTACAGGGGTTTCTAATCCTGTTCGATACCCGCACTTTCGAGCCTCAGCGTCAGTTGCGCTACCGTCAGCTGCCTTCGCAATCGGAGTTCTTCGTGATATCTAAGCATTTCACCGCTACACCACGAATTCCGCCAACGTCCCGCGTACTCAAGTGGACCAGTTCGCGCCGCACGTCCGCCGTTGAGCGACGGAATTTCACAACACACTTAATCCACGGCCTACGCTCCCTTTAAACCCAATAAATCCGGATAACGCCCGGACCTTCCGTATTCCCGCGGCTGCTGGCACGGACGTAGC
+
CCCCCGGGGGGGFFGGGGGGGGGGGGGGGGGGGGGGGGGGGGGEGGGGGGGGGGGGGFGGGGGGGGFGGGGGGGGGGGGGGGGGGGGGBFFGGGGGGGGGGGGGGGGGGGGGGGGGGGGGGGGGGGGGGGGGGGGGGFGGGGFFGGGGGFGFGFGFGGGGGGFGGGGGGGGEDGFGGFGGGGGEEG=?FFG:CGDEGFGGGFGFGEFF?DFGA4<<C?GGFGFFBA?B?GFFFFF>49FFG?<7/2))=C57?F(464>>F91->C<<B?::8,8)6<8904;09048(,(5?B7)).(97
@M03364:396:000000000-C9LGT:1:1101:13411:6612 2:N:0:10
GGACTACACGGGTATCTAATCCTGTTTGCTCCCCACGCTTTCGCGCCTCAGCGTCAGTTGTCGTCCAGAAAGTCGCCTTCGCCACCGGTGTTCTTCCTACTCTCTACGCATTTCACCGCTACACTAGGAATTCCACTTTCCTCTCCGATACTCCAGCTTTCCAGTTTCCATCCCATCACGGGGATACGCCCCGCACTTTTAAGATGGACTTAGACAGCCTCCTGCTCGCGCATTACGACCCATACTTCCGAACAACGCTTGCCAACCACGTTATTGCCCGGCTGGCAGGCGCTTGTTCACC
+
<CC8CCFFFGGEF:FGAF<<FFFGFGDFFF<EFGG@FEF@<FB6@CGG,=,;@FEEGEFGEGFGGGGC,CFGG<CCFFGGGE@,B,8@7@FGCCEGE<F,,5499EFCC+4?9?EEFGGGGGGGGGGGFFGGGFFFFA7A==E<D=+6>9FD:DDD=8,==FFGFA:FECF,*3:+40@++@@*@380<>CDDCE5CBBC78,1CAF(007+)1390,=*(//=(5)).).(4(621(*2*.(.)--5=5*,,9(4)(-438F94:*(((-(.8)))+,,201-3,(,-((((-(0**.:7
@M03364:396:000000000-C9LGT:1:1101:17748:6620 2:N:0:10
GGACTACAGGGGTTTCTAATCCTGTTCGATACCCGCACTTTCGAGCATGAGCGTCAGTTGCGCTCCCGTCAGCTGCCTTCGCAATCGGAGTTCTTCGCCATATCTAAGCATTTCACCGCTACACGGCAAATTCCGCCAACGTTGTGCGTACTCTAGTCAGCCAGTTCGCGCTGCAATTCAGACGTTGGGCGCCTACATTTCACAACACGCTTAACAGACGGCCTGCGCTCCCTTTAAACCCAATCAATCCGGATAACGCCCGGACCTTCCGTATTACCGCGGCTGCAGGCACGGCATTAGC
+
CCCCCGGGGGGGGGGGGGFGGGGGGGGGFGGGGGGGGGGGGGGGGGEGGEFFGGGGGGGGGGGGGGGGGGGGGGGGGGGGGGGGGGGG,@FGGGGGGGGGGGGGGGGGGGGGGGGGGGGGGGGGGGGCFGGGGDFGE=CFEGFDDDGGGBFDGFGFFGGGGGFGGGGGGGGGFGFFGFGGF79CCFFDEF8CGGEGGGGGGFGEGFFF@D?G;6FCG;C>;>@D?;05299B8B?)..<CGB0(0524BG:;BF09F?>9>B83DE73::35(,4.6@347(392(((,4(,:>()./):9
@M03364:396:000000000-C9LGT:1:1101:23144:6624 2:N:0:10
GGACTACAGGGTATCTAATCCTGTTCGATACCCGCACTTTCGAGCATGAGCGTCAGTTGCGCTCCCGTCAGCTGCCTTCGCAATCGGAGTTCTTCGCCATATCTAAGCATTTCACCGCTACACGGCAAATTCCGCCAACGTCGTGCGTACTCCAGTCAGCCAGTTCGCGCTGCCAGTCAGCTGTTGGGCCTCTGCATTTCACAACACGCTTAACCGACGGCCTGCGCGCCCTTTAAACCCAATAAATCCGACTAACGCCCGGCCCTTCCGTATTACCCCGGCCGCTGGCACGGACTTCACC
+
CCCCCGGGGGGG,FGGFGG9FFGFFFGGGGGGGCFFEGGGGGFFGFFGFGGGGGGGGGDGGGCFGGGFGFEGGGGGGGGDECGGGGGGGEGFGGGGGGGGGCGF,E@8AEGGGCFGGGGGG<FF=ECCFFGFGGEGG@DFGG+9=EDEEBBDD>?FGGGGFG*=FFGGGDE8A,8CFAEF,29@DFF=A**;4?G,=;2<E>4*:6?2(*/:;=;219GG:C:08*30-720<F>5:<CC802)9:6:@D*(-74704-39>*37*9448?0(8).6+-(,-((-4(16(529(,0*0)02
@M03364:396:000000000-C9LGT:1:1101:15325:6628 2:N:0:10
GGACTACTAGGGTTTCTAATCCTGTTCGATACCCGCACTTTCGAGCTTCAGCGTCAGTTGCGCTCCCGCGAGCTGCCTTCGCAATCGGGGTTCTTCGTCATATCTACGCATTTCACCGCTACACGACAAATTCCGCCCGCGTTGTGCACACTCAAGTGGACCAGTATGCGCTGCAAGTCAGACGTTGAGCGCCTACATTTCACCACACACTTAATCCACGGCCTACGCTCCCTTTAAACCCAATAACACCGAATAACGCCCGGACCTTCCGTACTACCGCGGCTGCTGGCACGGATTTCGC
+
@C8CCGGGFFGCEEFGGG9<FFDFGDDGFFGGFGGGGGGGGGGGGGFGGFDFEGGG7FF9FEDGGGGGGGFCFGGGFGG?FGFGGGGGFGGGGFGGFDCGDFGG,4,9CBFGGGFFGDGGGEGGGGGGEFC;FGF:C+=@C3@0=@F,@9F5,30377:CEFFGG?FGG7BE4FB>FFG7F,;*148/;,*8>=8C8CC92<;)6:A<2<@9CAEEG3F545>?72872*,334>):)0;::1(0..)9<>((,-6449>F>5,>EF-38().(-)-2-0,(662:)5((.4?(7)0*.2*
@M03364:396:000000000-C9LGT:1:1101:7026:6635 2:N:0:10
GGACTACTAGGGTTTCTAATCCTGTTTGCTCCCCACGCTTTCGTGCCTGAGCGTCAGTTATGTCCCAGGAGGCTGCCTTCGCCATCGGTGTTCTTCCACATATCTACGCATTTCACTGCTACACGTGGAATTCCACCTCCCTCTGACACACTCTAGTCGAGCAGTCACATATGCCATTCCCGAGTTAAGCTCGGGGATTTCACATCTGTCTTACCCAACCGCCTGCGCACCCTTTACGCCCAGTAATTCCGATTAACGCTCGCACCCTACGTATTCCCGCGGCTGCTGGCCCGTAGTTCGC
+
CCCCCFGF<FFGCEFGGGGGGGFFGGGGGGGGGGGGGGGGGGGCFGGGGEFGGGGGGGECFGECFGGGGFEGGCFGGGGGGGGGCGGGGGGGGEFGGGEGGFGGGGGGGGGGGGGGGGGGGGGGGGGGGGGGGEFGDADGGGGFGEF8>FGFG=8FFEGG>FFGGGECFGGGFG56EFGGGE6FEG,;DF,=DG>ECECFGFGF7F@C7CEF5?,.;4CGFGFD=B@55<=F@@EFFDGGE@?@1?3?AFDFFF@)22>B?>C1DGG:::(4347)6A12969>BF)8:((-9;,0.*.9C
@M03364:396:000000000-C9LGT:1:1101:10637:6644 2:N:0:10
GGACTACAGGGGTTTCTAATCCTGTTCGATACCCGCACTTTCGAGCATGAGCGTCAGTTGCGCTCCCGTCAGCTGCCTTCGCAATCGGAGTTCTTCGCCATATCTAAGCATTTCACCGCTACACGGCAAATTCCGCCAACGTTGTGCGTACTCTAGTCAGCCAGTTCGCGCTGCAATTCAGACGTTGGGCGCCTACATTTCACAACACGCTTAACAGACGGCCTGCGCTCCCTTTAAACCCAATAAATCCGGATAACGCCCGGACCTTCCGTATTCCCGCGGCTGCTGGCCCGGAGTTAGC
+
CCCCCGGEGGGGGGGGGGFGGGGGGGGGGGFGGGGGGGGGGGGGGGGGGFGGGGGGGGGFGGGEFGGGGGGGGGGGGGGGGGGGCGGG=FGGGGGGGGGGGGGGFGGGFGGGGGGGGGGGGGFGGDEDFGGGGGGGG:DFBDDFGGGGGFGFGFDDAFGGGGFGGGGGGGGGEG@CGFGCGGCGGGGFFF=DCEEGCFGFGCFCFEFF6D;ED+CCGDGE<GBFB89DBGFB:<BB<2CFGF01652)9FC9602<F0472(24DE5<??053(:))<44;04491))5(1:>9()8))2:
@M03364:396:000000000-C9LGT:1:1101:23252:6655 2:N:0:10
GGACTACTGGGGTTTCTAATCCTATTTGCTCCCCACGCTTTCGTGCCTCAGCGTCAGTAACAGGCCAGGCGGCCGCCTTCGCCACTGGTGTTCTTCCATATATCTACGCATTTTACCGCTACACATGGAGTTCCACCGCCCTCTCCTGTCCTCTAGCCTGCCAGTTTCCAAAGCCTGTACCGGTTGCGCCGGTACCTTTCACTTCAGACTTAACAGGCCGCCTACGCACCCTTTACGCCCAATCATTCCGGATAACGCTCGCCCCCTACGTATTACCGCGGCTGCTGGCCCGTCGTTCACC
+
CCCCCGGGGGGGBFGGGGGGGGGFGGGGGGGGGGGGGGGGGGGGGGGGGGGGGGGGCFGGGGGGGGGGGGCGGGGGGGGGGGGGGGGFFGGGGGGGGGGGGGFGGGGGGGGGGGGGGGGGGGGGGGGGGGGFGGFGFCDGGGGFGGG8EFGBFFGFGGFGGGFGDFFFGGGCAGFGGFGGGC>5@E,7@ECDG=EGGCC:@9@6FCF)3C6E)6+7CDGE:GFF@14)4CB<B?A5:?GDC::?F2<B@G)3:<9<>946>12,1:72824)6:4:<2---4-7??)5?(034((085(2>
@M03364:396:000000000-C9LGT:1:1101:6453:6666 2:N:0:10
GGACTACTGGGGTTTCTAATCCTGTTTGCTCCCCACACTTTCGTACCTCAGTGTCAGTTACTGTCCAGAAAGCCGCCTTCGCCACTGGTGTTCCTCCTAATATCTACGCATTTCACCGCTACACTAGGAATTCCGCTTTCCTCTCCAGCACTCAAGTCGTCCAGTTCATAAGGCGGACAATGGTTACGCCTTTGCCTTAATCCCTATGCTTAAACAACCACCTACGTACTCTTTACGCCCAATATTTCCGTATACCGCTCCCCCCCTACGTTTTACCCGGGCGGCCGGGCCGGTGTGCGCC
+
CCCCCGGGGGGGFGGGGGGGGGGGGGGGGGGGGGGGDFGGGGGG8FGGCGGGGGGGGG<9C,CEFFGGFF8FGFGGGGGE@FGGE=FGEFGGGGGGGGFFG9DGGGFGGGGGGGGGEEGD6>EGC8EFGGGGGGGGGFCGFCFFFG,@EFE=AD+@9EEFGGDGGFDDFFCCDD)+69@C9EGGGG,1@>@*A9@@+;@9=3D5CFFBA:AE*BG6GFG7:942717;9*9??@5C=DGG*/=;+/7<:92,(..78.,(((3,>8/,4?:((-632+(,-1(41(((((,,1((.)1-)/
@M03364:396:000000000-C9LGT:1:1101:18960:6694 2:N:0:10
GGACTACTAGGGTATCTAATCCTGTTTGCTCCCCACGCTTTCGAGCCTCAGCGTCAGTTACAGTCCAGAGAATCGCCTTCGCCACTGGTGTTCTTCCTAATCTCTACGCATTTCACCGCTACACTAGGAATTCCATTCTCCTCTCCTGCACTCTAGACTTCCAGTTTGAAATGCAGCACCCAAGTTGAGCCCGGGTATTTCACATCTCACTTAACAGTCCGCCTACGCTCCCTTTACGCCCAGTCAATCCGGACAACGCTCGCCCCCTACGTATTACCGCGGCTGCTGGCACGTATGTAGC
+
CCCCCGGGAFGGGGGGGGGGGGGGGGGGGGFGGGGGGGGGGGGFFGGGGGGGGGGGGFE@FGGGGGGGDFDDFGFGGGGGGGGGGGGGFFGGGGGGGGGGGGGGGGFGGGGGGGGGGGGGGGGGGGGG=FGGGGGFFG@FGGF7?DE8@@FEGEFFCFGF,FFGGGGEFEFGFGEGG5FGC8=FFC@FDF8+=EG>DFGGGFGF7@1:CCEG==93*1@EAGFA@DA>-;=B@EEFC@GGF2(7*8*/=FGFFF1=FFFFF@E(/:D((,3,,68)6@3;0771>F72>F0<??(1)/-::
@M03364:396:000000000-C9LGT:1:1101:14604:6702 2:N:0:10
GGACTACCCGGGTTTCTAATCCCGTTCGCTCCCCTGGCTTTCGAGCCTCAGCGTCAGTTACAGTCCAGAAAGCCGCCTTCGCCACTGGTGTTCCTCCTAATATCTACGCATTTCACCGCTACACTAGGAATTCCGCTTTCCTCTCCTGCACTCAAGCAAAATAGTTTCTATCCCCTCACGGGGTTGGGCCCCGCACTTTTAAGATAGACTTTCTTTCCCCCCCTCGCTCCCTTTACGCCCAATAATTCCGGCCAACGCTCCCCACCTACGTATTACCCCGGCTGCTGGCCCGGTGTTCGCC
+
CCCCCGGGGGGGGGGGGGGGGGGGGGGGGGGGGGGFGGGGGGG@FGGGGGCFGGGGGFGFGCGGGGGGAFGFGGGGGGGGGGGGGGGGFGGGGGGGGGGGGGGFFGFBEGGGGGGGGGEGDGDGG8FGGGGGGG@GECCFE?DDFFF,80ADGFFF,3,@>,<DGG:>,=,>*>)+=:CFGGGBE83)*8C?/;;>9FFG?3,9@88*0B?,*+,/88C,3)(((*.0/22(9?)-(-8?*4<FF2<BFF3(-33<)73:14;1<E5((-4,:4.660,(49(220)56(4(((-.0*(1C
@M03364:396:000000000-C9LGT:1:1101:13144:6745 2:N:0:10
GGACTACCGGGGTATCTAATCCTGTTTGCTCCCCACGCTTTCGCACCTCAGCGTCAGTAATGGTCCAGTGAGCCGCCTTCGCCACTGGTGTTCCTCCGAATATCTACGAATTTCACCTCTACACTCGGAATTCCACTCACCTCTACCATACTCAAGACTTCCAGTATCAAAGGCAGTTCCGGGGTTGAGCCCCGGGATTTCACCCCTGACTTAAAAGTCCGCCTACGTGCGCGTTACGCCCAGTAAATCCGAACAACGCTAGCCCCCTTCGTATTACCGCGGCTGCTGGCACGAATTTAGC
+
CCCCCGGCFGGGGDGGGGGGGFGGGGGGGGGGGGGGFGGGGGGEFGGGGGFGGGGGGGECEGGGGGGGGGGGGGGGFEGGGGGGGGGFFGGGGGGGGG7FGGGGGGGGBFFGGGGGGGGFGGGE98FBFFGFGGFGGG?FFGGFFFG8>DFFGFFF:DFGGGFGD,EFAFC9FGDDFDFGGEDGGGGCFG3<<ECGGGGGGFGF2:?BDGF?E649F:FGDGDF;B1)3C@6(602:?ECE<:?*4.:FFGBBF><FFBF00C1FGD6888:(48)5@39>901-()),4154(()00)22
@M03364:396:000000000-C9LGT:1:1101:22995:6753 2:N:0:10
GGACTACCCGGGTTTCTAATCCTGTTCGATACCCGCACTTTCGAGCATGAGCGTCAGTTGCGCTCCCGTCAGCTGCCTTCGCAATCGGAGTTCTTCGCCATATCTAAGCATTTCACCGCTACACGGCAAATTCCGCCCACGTCGTGCGTACTCAAGTCAGCCAGTTCGCGCTGCAGTGCAGGTGTTGGGCCCCTACATTTCACAACACGCTTACCCGCCCGCCTGCGCTCCCTTTAAACCCAATCAATCCGGATAACGCCCGGACCTTCCGTATTCCCGCGGCTGCTGGCCCGGCATTAGC
+
CCCCCGGGGGGGGGGGGGGGGGGGGGGGFFCFGGGGGGGGGGGGGGGGEGGGGGGGGFGGFGGEGGGGGGGGGGGGGGGGGGGGGGGG,CFGGGGGGGGGGGGGGGCFGGGGGGGGGGGGGGGGEGE7>F9FGGGGG3=FEGG?DGGGE@FFG<F?8@3=FGFGGGF>CGGGEGBGGFG7BF4>EGF5BE*:C?CGFGGGGEGF4AA;08;EF)>@3(**-9;?087@(>>F?BB>25FGG1<().,-=F<2?B0<FFFBFB2(9C<)41:4(234<<49B(-2((,.3:(4993)7*)26
@M03364:396:000000000-C9LGT:1:1101:6352:6754 2:N:0:10
GGACTACTGGGGTTTCTAATCCCGTTCGCTCCCCTGGCTTTCGAGCCTCAGCGTTAGTTACAGTCCAGAAAGCCGCCTTCGCCACTGGTGTTCCTCCTAATATCTACGCATTTCACCGCTACACTAGGAATTCCGCTTTCCTCTCCTGCACTCAAGCCAAATAGTTTCTATCCCCTCACGGGGTTGCGCCCCGCACTTTTCAGATAGACTTACTCTCCCGCCTGCGCTCCCTTTCCGCCCAATACTTCCCTCAAACCCTTGCCACCTACGTATTACCCCGGCTGCTGTCCCGACGTTCGCC
+
CCCCCGFGGGGGGGGGGGGGGFF@FGFGGGGGGGGGGGGGGGGGGGGGGGCFEGEG@FGGGDGGGGGGGGFGGGGGGGGCFGGGGGG8CFGGGGGGGGEGGGEGGFGGGGG+@FGGGGGGGGFG,=F8EFGFGCDFGGFGGF@1=EFGGFGFD)6;,+,@,3+AFEFFGG;>*DD=@988+:7+@C,1985<;CC53?FF,*@5D69=ED5:BA,/00=*,>0((33)/)6(7=)./3AC*(.4946<F**(().5),,.242)9;4(.2.)..)490((,,2(,))-))),(((080()1
@M03364:396:000000000-C9LGT:1:1101:10629:6755 2:N:0:10
GGACTACAGGGGTATCTAATCCGGTTCGCTCCCCACACTTTCGCGCCTCAGCGTCACCTTCTGTCCAAGAACCTGCCTTCGCCATTGGTGTTCCTCCTGGTATCTACGCATTCCACCGCTACACCAGGAATTCCAGTTCTCTCTCCAGAGGTCCAGACACCCAGTACCCAGTCCATGCCCGGGGTTGAGCCCCGGTCTTTAAAACCAGACTTAAGTGTCCGCCTACACGCCCTTTACGCCCAGTGATTCCGGGTAACGCTTGCACCCTCCGTATTACCGCGGCGGCTGGCCCGGCGTTAGC
+
CCCCCGGGGGGGGGGGGGGGGCGGGGGGGGGGGGGGGGGGGGGGGGGGGGGGGGGGGGGGGGGGGGGGGGGGGGGGGGGGGGGGGGGGFGGGGGGGGFGGGGFFGGGGGGGGGGGGGGDGGGGGGGGGGGGGGGGGGGFFGGGFGGGG9DGFGFGF>FGGFGFGGGGGFFFGFGFGGFFGGGGFGGFCFF@GGGGGDGFCE?FCFFFDFGEG=+>>FCGF6CDF;8=F;D3@>@34EFGEE<??=):2BGF>FF60=19<2685CFD8<F9:(47<624292(((,19:?(4993.))(10
@M03364:396:000000000-C9LGT:1:1101:13885:6781 2:N:0:10
GGACTACTAGGGTATCTAATCCTGTTCGCTCCCCACGCTTTCGCTCCTCAGCGTCAGTGACGGCCCAGAGACCTGCCTTCGCCATCGGTGTTCTTCCCGATATCTACACATTCCACCGTTACACCGGGAATTCCAGCCTCCCCTGCCGCACTCAAGCCCGCCCGTACCCGGCGCAGACCCACCGTTAAGCGATGGGCTTTCACACCGGACGCGACGAACCGCCTACGAGCCCTTTACGCCCAATGATTCCGGACAACGCTTGCACCCTCCGTATTCCCGCGGCTGCTGGCCCGTAGTTCGC
+
CCCCCGGGGGGGGFGGGGGGGGGGGGGGGGGGGGGGGGGGGGGGGGGGGGGGGGGGGGGGGGGGGGGGGGGGGGGGGGGGGGGGGGGGGGGGGGGGGGGGGGGGGGGGGGGGFGGGGGGDGGGGGEGGDEGGGGGFDFCFGGGFGGGGGFGFGFCFGGGGGGEGGEGGGGGGEGFG?ACFCGGEGG*6FF3/7EGGGFG?FEGFCDFF(C9C6):476=E>DF?(A4)(9(:<?FAFFGDG(-2/6)6@F4;:B(4@>FF(88)9ED<(4144,8)6<23(43>1:0,(348>9()8*.9C
@M03364:396:000000000-C9LGT:1:1101:13469:6783 2:N:0:10
GGACTACAGGGGTATCTAATCCTGTTTGCTCCCCACACTTTCGAGCCTCAGCGTCAGTAAAAGCCCAGTTGGCCGCCTTCGCCACCGGTGTTCCTCCGAATATCTACGCATTTCACCGCTACACTCGGAATTCCGCCAACCTCTACTTCACTCAAGAAGAACAGTTTCAACTGCAGTTCATGGGTTAAGCCCATGGATTTCACAGCTGACTTGCTCCCCCGCCTGCGCTCCCTTTACACCCAGTAATTCCGGCCAACGCTTGCCACCTACGTCTTACCGCGGCGGCTTGCACAGACCTG
+
CCCCCGGGGGGGGGGGGGGGGGGGGGGGGGGGGGGGGGGGGGGGGGGGGGGGGGGGGGGGGGGGGGGGGGGGGGGGGGGGGGGGGFGGFGGGGGGGGGGGGGGGGGGGGGGGGGGGGGGGGGGGGGGGGGGGGGGGGFDGGGGFGGG8EFGFGFFFFEFFGGFG@EGGGGGGFGFGGFGGGGGGGGFCFFFGFGGGFGG6FCGEGF>>:FEFEFCAFDGGFGF@9;9DFGFFFFEFFCGEG<@;AEEEFGG>1>(3>?FF<0;7*<D1:3(.(.8963,-30,29;((-2)<)4375)4
@M03364:396:000000000-C9LGT:1:1101:9349:6785 2:N:0:10
GGACTACCGGGGTTTCTAATCCTGTTCGATACCCGCACTTTCGAGCATGAGCGTCAGTTGCGCTCCCGTCAGCTGCCTTCGCAATCGGAGTTCTTCGCCATATCTAAGCATTTCACCGCTACACCACGAATTCCGCCTACTTCCTGCGCACTCAAGACTGCCAGTTCGCGCTGCAAGTCAACGGTTGAGCCGTTACATTTCACAACACGCTTAACAGACCGCCTACGCTCCCTTTCAACCCAATAAATCCGGATAACGCCCGGACCTTCCGTATTACCGCGGCTGCTGGCACGGCATTAGC
+
CCCCCGGGGGGGGGGGGGGGGGGGGGGGGGGGGGGGGGGGGGGGGGGFGGGGGGGGGGGGGGGGGGGGGGGGGGGGGGGGGGGGGGGG7FGGGGGGGGGGGGGGEEFGGGGGGGGGGGGGGGGGFFGGGGGGGGGGGGGGGFFDFGGGGDGFF5FACGGGGGFGGGGGGGGGFGFGGFGGFGGGGGGEFGGGGGGGGGGGGCGFFFA;@GFGDFGEFFGGFGFFFF?DFG1?B9:5<AGFGF6??A46FGDFFF:AF?FF>1*-CGC28??D???25C:927;>BFFF??(.3(()0*.:<
@M03364:396:000000000-C9LGT:1:1101:20596:6788 2:N:0:10
GGACTACACGGGTTTCTAATCCTGTTCGCTCCCCACGCTTTCGAGCCTCAGCGTCAGTTACAGTCCAGAAAGCCGCCTTCGCCACTGGTGTTCCTCCTAATATCTACGCATTTCACCGCTACACTAGGAATTCCGCTTTCCTCTCCTGCACTCAAGAAGACCAGTTTCCATCCCCTCACGGGGTTGAGCCCCGCACTTTTAAGATAGACTTGACCTCCCGCCTGCGCTCCCTTTACGCCCAATAATTCCGTCCAACGCTCGCCACCTACGTATTACCCCGGCTGCTCGCACGTAGTTCCCC
+
CCCCCGGGGGGGGGGGGGGGGGGGGGGGGGGGGGGGGGGGGG@FGGGGGGGGGGGGGGGGGGGGGGGGGGGGGGGGGGGGGGGGGGGGGGGGGGGGGGGGGGGGGGGGGGGGGGGGGGGGGGGGGGGGGGGGGGGGGGGGGGGFGGGDGFGFGFGF,DFGGGFGGGGGGGGGFGF?EFGGGGGFGG@@FCGGGG5CDGGGGBC>CCF=:DFF3AG:FBEC@GF?;:6.,:7=);C<?DG782:7*6<AFG2((-47573:9>C(CF528(4)-54>D?<(99,-:3)4((-,(((08*)*2
@M03364:396:000000000-C9LGT:1:1101:15530:6791 2:N:0:10
GGACTACACGGGTTTCTAATCCTGTTTGCTCCCCACGCTTTCGCACCTCAGCGTCAGTAATGGTCCAGTGAGCCGCCTTCGCCACTGGTGTTCCTCCGAATATCTACGAATTTCACCTCTACACTCGGAATTCCACTCACCTCTACCATACTCAAGACTTCCAGTATCAAAGGCAGTTCCGGGGTTGAGCCCCGGGATTTCACCCCTGACTTAACAGTCCGCCTACGTGCGCTTTACGCCCAGTAAATCCGAACAACGCTAGCCCCCTTCGTATTACCGCGGCTGCTGGCACGAAGTTAGC
+
CCCCCGGGGGGGGGGGGGGGGGGGGGGGGGGGGGGGGGGGGGGGGGGGGGGGGGGGGGGGGGGGGGGGGGGGGGGGGGGGGGGGGGGGGGGGGGGGGGGGGGGGGGGGEGGGGGGGGGGGGGGGFGGGGGGGGGGGFGGGGGGFGGG?FDFFGFCF:DFGGGFGGGGGFGGGFGDGGFGGGGGGGGGEFFFGGGGGDEGGGFGEGFFFDGFGF1,1:CGGFGFFDC<F@GBFFFFFF;GCF@;@9-<<FF<?FFF07-46,3<?FGGF7::383?))<149BFFFF7??F8<1(,)0/)2?
@M03364:396:000000000-C9LGT:1:1101:7092:6814 2:N:0:10
GGACTACTCGGGTTTCTAATCCTGTTTGCTCCCCACGCTTTCGTGCCTGAGCGTCAGTTATGTCCCAGGAGGCTGCCTTCGCCATCGGTGTTCTTCCACATATCTACGCATTTCACTGCTACACGTGGAATTCCACCTCCCTCTGACACACTCTAGTCGAGCAGTCACATATGCCATTCCCGAGTTAAGCTCGGGGATTTCACATCTGTCTTACTCAACCGCCTGCGCACCCTTTACGCCCAGTAATTCCGATTAACGCTCGCACCCTACGTATTACCGCGGCTGCTGGCACGTAGTTCGC
+
CCCCCGGGGGGGFCEGGGGGGGGGGGGGGGGGGGGGGGGGGGGGGGGGGCFGGGGGGGGGGGGGGGGGGGGGGGGGGGGGGGGGGGGGCGGGGGGGGGGGGGGGGGGGGGGGGGGGGGGGGGGGGGGGGGGGGGGFGFFGGGGFGGGGGFGBFDFFGG>>EGFGGGGFFGGFFGFGGFGGGG6>DGFEFG@DGGGGCEGGGFGFGFFF5E<CEC>A:@GGFD@DB=5;2D>F0:;>E?GEG?FF@CEEFGFDFD8?F:><43C6DGGF1?BB<5:DFF?6,4;;9?440((538857*)/>
@M03364:396:000000000-C9LGT:1:1101:22322:6816 2:N:0:10
GGACTACCAGGGTTTCTAATCCTGTTCGATACCCGCACTTTCGAGCATGAGCGTCAGTTGCGCTCCCGTCAGCTGCCTTCGCAATCGGAGTTCTTCGCCATATCTAAGCATTTCACCGCTACACGGCAAATTCCGCCAACGTCGTGCGTACTCAAGTCAGCCAGTTCGCGCTGCAGTGCAGGTGTTGGGCACCTACATTTCACAACACGCTTAACCGACCGCCTGCGCTCCCTTTCAACCCAATAAATCCGGATAACGCCCGGACCTTCCGTATTCCCGCGGCTGCTGGCACGGCATTAGC
+
CCCCCGGGGGGGGGGGGGGGGGGGGGGGGGGGGGGGGGGGGGEDFGGGGGGGGGGGGGGGGGGGGGGGGGGGGGGGGGGGGGGGGGGG,@FGGGGGGGGGGGFGGGGGGGGGGGGGGGGGGGGGGGGGGGGGGGGGG+CGGGGFGGGGGFGFGFGCFGGGGGFFGFGGGGGGFGFGGFGCFGGGCGF>DC,:DF84?EGGGFGF4D6?1C;E@6EEGBG*6DF(4*4>9D9?:9:):)CFG?F?)55<FFD90,(6=:>>91*(/:78>7:?<1::)<3914,3907:(,(43((.0*6D*
@M03364:396:000000000-C9LGT:1:1101:5802:6838 2:N:0:10
GGACTACCCGGGTTTCTAATCCCGTTTGCTCCCCTGGCTTTCGCGCCTCAGCGTCAGTTGTCGTCCAGAAAGCCGCTTTCGCCACTGGTGTTCCTCCTAATATCTACGCATTTCACCGCTACACTAGGAATTCCGCTTTCCTCTCCGCTACTCTAGCATCGCAGTTTCGGTCCCCTCACGGGGTTAAGCCCCGCACTTTTAAGACCGACTTACGACGCCGCCTGCGCGCCCTTTACGCCCAATAATTCCGTACAACGCTTGCCACCTACGTATTACCGCGGCTGCTGGCACGTCGTTCGCC
+
CCCCCGGGGGGGFEGGGGGGGGGGGGGGGGGGGGGGGGFGGGGGGGGGGGGGGGGGGGGGGGGGGGGGGGGGGGGGGCFGGGGGGGGGFGGGGGGGGGGGGFGGGFFGGGGGGGGGGGGGGGGGGGGGCFGGGGGGGG?FGGFFGGG6>BGBFECFGGGGEGFGFGGGDGGGFGFGGFGGGGGFGG,:?>DGGGEG4CGFF;CEGFE@@G<7>FE3CBGE>GFF?:9;1DBBB?5-40CE>(4>79AF6F*(-1.25443??E9CE<(5?:).5466*433634:4302(32?(-8:),57
@M03364:396:000000000-C9LGT:1:1101:15442:6841 2:N:0:10
GGACTACCGGGGTTTCTAATCCTGTTCGATACCCGCACTTTCGAGCTTCAGCGTCAGTTGCGCTCCCGCGAGCTGCCTTCGCAATCGGGGTTCTTCGTCATATCTAAGCATTTCACCGCTACACGACAAATTCCGCCCGCGTTGTGCGCACTCAAGTGGACCAGTATGCGCTGCAAGTCAGACGTTGAGCGCCTACATTTCACTACACACTTAATCCACGGCCTACGCTCCCTTTCAACCCAATAAATCCGGATCACGCCCGGCCCTTCCGTATTACCGCGGCTGCCGGCACGGGATTAGC
+
CCCCCGGGGGGGGGGGGGGGGGGGGGGGGGGGGGGGGGGGGGGFGGGFGGGGGGGGGGGGGGGGGGGGGGGGGGGGGGGGGGGGGGGGGGGGGGGGGGGGGGGGGGEGGGGGGGGGGGGGGGGGGGDGGGGGGGGGGGDGGGGFGGGGGFGFGFGFCFGGFGADFFGGGGGGDFEGGFG7=CFFFGGFFGGGD5;FGGGGGFFEFAFDFGFG29<<GFGGFGFB<F?7073:1<>6<2CFE?F:<<>AF:D><?-8F0:(7>:(7CC21::?:4><>F:999>F6?(,(1(43,())0)7C
@M03364:396:000000000-C9LGT:1:1101:19466:6857 2:N:0:10
GGACTACAGGGGTTTCTAATCCTGTTTGCTCCCCACGCTTTCGAGCCTCAGCGTCAGTTACAGTCCAGAGAAGCGCCTTCGCCACTGGTGTTCTTCCTAATCTCTACGCATTTCACCGCTACACTAGGAATTCCCTTCTCCTCTCCTGCACTCTAGACTTCCAGTTTGAAATGCAGCACTCAGGTTAAGCCCGAGTATTTCACATCTCACTTAAAAATCCGCCTACGCTCCCTTTACGCCCAGTAAATCCGGACAACGCTCGCCACCTACGTATTACCGCGGCTGCTGGCACGTAGTTAGC
+
CCCCCGGFGGGGGGGGGGGGGGGGGGGGGGGGGGGGGGGGGGGGGGGFGGGGGGGGGCFGGGGGGGGGGGGGGGGGGGGGGGGGGGGGFGGGGGGGGGGGGGGGGGGGGGGGGGGGGGGGGFGGFGEDFGGGGGG?EFGGGGGFFGGGGFGFGFGF9EFD;FBFDFDFGGGGFGFGGFG8FFGGFD,>FGGGGGG6CGGGGEFA=FBEFGFGCCF;>5FGFGFFFF=DFGFFFFEFFFGGGFFFF??/@FDFFBFFF;0/:9?(*2C??F?83A5)6<19;BFF9?B:??(5(((00*)::
@M03364:396:000000000-C9LGT:1:1101:11189:6875 2:N:0:10
GGACTACACGGGTTTCTAATCCCGTTTGCTCCCCTGGCTTTCGCGCCTCAGCGTCAGTTGTCGTCCAGAAAGCCGCTTTCGCCACTGGTGTTCCTCCTAATATCTACGCATTTCACCGCTACACTAGGAATTCCGCTTTCCTCTCCGATACTCTAGCATCGCAGTTTCGGTCCCCTCACGGGGTTAAGCCCCGCACTTTTAAGACCGCCTTACGCCGCCGCCTGCGCGCCCTTTACCCCCCATCATTCCGGACAACCCTTGCCACCCACCTATTACCCCCGCTGCCGGCACGTTGTTTCGC
+
CCCCCGGGGGGGGGGGGGGGGCEGGGGGGGGGGGGGGGGGGGGGGGGGGGGGGGGGGGFGFGGGGGGGGGGGGGGG7FGGGGGGGFGGFGGGGGGGGGGGGGGGGGGGGGGGGGGGGGGGGGGGGGGGGGGGGGGGDFDGGGGFGGD=C@GFGFGFGDFF>FEDGGGGGGGGFGFGGFGGCGG*>*8*4?D?DG57CFGGE5<@CFD(35;662*690E51D:BB5;39D>1<0)))5EE*34(/)..9C5(-(4?)4(227C)>F*4?62().)66+((7,(-(((-9,4(((.8)))*1
@M03364:396:000000000-C9LGT:1:1101:7117:6882 2:N:0:10
GGACTACCAGGGTTTCTAATCCTGTTCGCTCCCCACGCTTTCGCTCCTCAGCGTCAGTGACGGCCCAGAGACCTGCCTTCGCCATCGGTGTTCTTCCCGATATCTACACATTCCACCGTTACACCGGGAATTCCAGCCTCCCCTGCCGCACTCAAGCCCGCCCGTACCCGGCGCAGACCCACCGTTAAGCGATGGGCTTTCACACCGGACGCGACGAACCGCCTACGAGCCCTTTACGCCCAATGATTCCGGACAACGCTTGCACCCTACGTATTACCGCGGCTGCTGGCCCGTAGTTAGC
+
CCCCCGGGGGGGEGGGGGGGGGGGGGGGGGGGGGGGGGGGGGGGGGGGGGGGGGGGGGGGGGGGGGGGGGGGGGGGGGGGGGGDGGGGFGGGGGGGGGGGGGGGGGGGGGGGGGGGGGGGGGGGGGGGGDGGGGGFGGGGGGGFGGGEGDGFGD9FFGF+@BBGFGGGGGGGEGFGEFGGCGGFFGC=FE?3FGGGGG>FGFGFGFF>9DFG;0C;G>EGFGFFFGF7?GBB?(4):<GGG::?9ABFFGG9?FF1>9>F??C)>GG:3<6,)6:>AA:>7;B;B?7:>B(8643)7@)D:
@M03364:396:000000000-C9LGT:1:1101:25949:6882 2:N:0:10
GGACTACTAGGGTTTCTAATCCTGTTTGCTCCCCACGCTTTCGCGCCTCAGCGTCAGTTGTCGTCCAGAAAGTCGCCTTCGCCACCGGTGTTCTTCCTAATCTCTACGCATTTCACCGCTACACTAGGAATTCCACTTTCCTCTCCGATACTCCAGCTTCCCAGTTTCCATCCCATCACGGGGTTAAGCCCCGCACTTTTAAGATGGACTTAGGCAGCCGCCTGCGCGCGCTTTACGCCCACTAATTCCGGACAACGCTTGCCCCCTACGTATTACCCCCGCTGCTTGCCCGTCGTTCCCC
+
CCCCCGGGGGGGFFGGGGGGGGGGGGGGGGGGGGGGGGGGGGGGGGGGGGGGGGGGGFGGGGGGGGGGGGGGGGGGGGGGGGGGGGGGCFGGGGGGGGGGGGGGGGGGGGGGGGGGGGGDGGGGGGGGGGGGGGGGGGGGGGFFGGG=E?GFEEGFGGGGGGFGGGGGGFGGFGECCAFGECC@CC8;CFFGGGEGGGGGC5?/:BF=EGFGC=:7CDGGFGDDF*6:6),46<BA?BEEC13(6:<<BD3(-9(.),,248<)9?/((4<25>>AA+8(49(-7)-3(,8,-(,08),*9
@M03364:396:000000000-C9LGT:1:1101:23501:6886 2:N:0:10
GGACTACCCGGGTTTCTAATCCCGTATGCTCCCCTGGCTTTCGCGCCTCAGCGTCAGTTGTCGTCCAGAAAGCCGCCTTCGCCACTGGTGTTCCTCCTAATATCTACGCATTTCACCGCTACACTAGGAATTCCGCTTTCCTCTCCGATACTCTAGCATCGCAGTTTCGGTCCCCTCACGGGGTTAAGCCCCGCACTTTTAAGACCGACTTCCGCCGCCGCCCGACCCCCCTTTACGCCCCATCAATTCCGCACCAGCTTGCCCCCCTCGGTTTTCCCCCGCCGCTTGCCACGCGTTCTCC
+
CCCCCGGGFGGGEGGGGGGGGG,CF@<FGGGGGG@@FGGGGGGGCGGGGGGGGGGGGGG,<9CCFGGGG@FGGGGG+CEGGGGGGCFGFFGGGGGGGC9FGGFGGGGGGGGGGGGGGGGGGGGGCGFGGGGGGGGGGGFGGGGFGG>EGDGFG9DFFGFFEG>DFGFGG6433DC*1*:C9CD<>*3:9?CDCGEEGGGG7>,/;A59;)6+.)36/6C*(9(((/-0(1((..))(4:C*4049)-)1**-(,,().).(,<)9E<6(-((4,,43<(--((44((4(())(,(.00(*:
@M03364:396:000000000-C9LGT:1:1101:24599:6886 2:N:0:10
GGACTACAAGGGTATCTAATCCTGTTTGCTCCCCACGCTTTCGAGCCTCAGTGTCAGTTACAGTCCAGAAAGGCGCCTTCGCCACTGGTATTCTTCCTAATCTCTACGCATTTCACCGCTACACTAGGAATTCTCCTTTCCTCTCCTGCACTCTAGATATCCAGTTTGGAATGCAGCACCCAGGTTAAGCCCGGGTATTTCACATCCCACTTAAATATCCACCTACGCTCCCTTTACGCCCAGTACATCCGGACCACGCTTGCCCCCTACGTCTTGCCGCGGCCTCTGGCCCCTACTTCCC
+
CCCCCGGGGGGGEGFGGGGGGGGGGGGGGGGGGGGGGGGGGGGGGGGGGGGGGGGGGEFGGGGGGGGGGGGGGGGGGGGGGGGGGGGGFGGGGGGGGGGGGGGGGGGGFGGGGGGGGGGGGGGGGDGGGGGGGGGGG9DGGGGFGGGGGFGFGDGFA=DFGGFGGGGGGFFGDFEGGFGGE6DFGGGDFFGGGGGEDGGGGFGFGFFB);CF89=5D@ECEGCCFG9?);:>5BF4EACFG@BB=.01BFC((.6;F7>;6(==*=D1=@;3(.3)4<,429>0((.))4(2(-()**)*2
@M03364:396:000000000-C9LGT:1:1101:8262:6903 2:N:0:10
GGACTACAGGGGTATCTAATCCCGTTCGCTCCCCTGGCTTTCGAGCCTCAGCGTCAGTTACAGTCCAGAAAGCCGCCTTCGCCACTGGTGTTCCTCCTAATATCTACGCATTTCACCGCTACACTAGGAATTCCGCTTTCCTCTCCTGCACTCAAGAAAAATAGTTTCTATCCCCTCACGGGGTTGAGCCCCGCACTTTTAAGATAGACTTACCTTCCCGCCTGCGCTCCCTTTACGCCCAATAATTCCGTACAACGCTCGCCCCCTACGTATTCACCCGGCTGCTTGCCCGCAGTTAGCC
+
CCCCCGGGGGGGGGGGGGGGGGGGGGGGGGGGGGGGGGGGGGGGGGGGGGGGGGGGGGGGGGGGGGGGGGGGGGGGGGGGGGGGGGGGGGGGGGGGGGGGGGGGGGGGGGGGGGGGGGGGGGGGGFGGGFGGGGGGG@DGGGGFGGGGGFGFGFGD7=@FDDDGGGGGGGGGFGBGGFGGEEGFGG,);FFDGGGGGGGGG=F*=@F6=><:4A?9F:EE@G>D@8:);C;5A;)9<7=F<?;);4<FFG2,:15>)4(496E,9E)-2::890)-6+(-,(,-:,)4187:(4(8**):C
@M03364:396:000000000-C9LGT:1:1101:15501:6915 2:N:0:10
GGACTACAGGGGTTTCTAATCCTGTTTGCTCCCCACGCTTTCGAGCCTCAACGTCAGTTACAGTCCAGTAAGCCGCCTTCGCCACTGGTGTTCCTCCTAATATCTACGCATTTCACCGCTACACTAGGAATTCCACTTACCTCTCCTGCACTCTAGCTATACAGTTTCAAATGCAGTCCCGGAGTTGAGCCCCGGGCTTTCACATCTGACTTGCCCAACCGTCTACGCTCCCTTTACACCCAGTAAATCCGGATAACGCTTGCACCCTACGTATTACCGCGGCTGCTGGCACGTCTTTCGC
+
CCCCCGGGGGGGGGGGGGGGGGGGGGGGGGGGGGGGGGGGGGGGGGGGGGGGGGGGGGGGGGGGGGGGGGGGGGGGGGGGGGGGGGGGGGGGGGGGGGGGGGGGGGGGGGGGGGGGGGGGGGGGGGGGFGGGGGGGGGGGGGGFGGGFGFGFGFGDFGGGCGFGGGGGGGGGFGFGGFGGGGGGGG=7CGGGGGGGGGGGGFFFGFFE?G@E6=,:F@GGFG?B9CB??DFFFEFFFFGGG@03+7?EFGGFF@<3A;1:0(;<GG*44???2>B>AC419(197:D)4:?FB:(08*)*1
@M03364:396:000000000-C9LGT:1:1101:19480:6973 2:N:0:10
GGACTACACGGGTTTCTAATCCTGTTCGATACCCGCACCTTCGAGCTTCAGCGTCAGTCGCGCTCCCGTAAGCTGCCTTCGCAATCGGAGTTCTTCGTCATATCTAAGCATTTCACCGCTACACGACAAATTCCGCCTACGTTGTGCGTACTCAAGAATGCCAGTATGCGCTGCAAGTCAGAGGTTGAGCCTCTACATTTCACAACACACTTAACATCCGGCCTACGCTCCCTTTAAACCCAATAAATCCGGATAACGCCCGGCCCTTCCGTATTCCCGCGGCTGCTGGCACGGACTTGGC
+
CCCCCGGGGGGGGGGGGGGGGGGGGGGGGGGGGGGGGGGGGGGGGGGGGGGGGGGGGGGGGGGGGGGGGGGGGGGGGGGGGGEGGGGG,>CGGGGGGGGGGGGGGGGGGGGGGGGGGGGGGGGGGGGGGGGGGGGGGGGGGGGFGEGGGFGDGEGF3@FGGGFGGGGGGGGGFGFFGFGGGCFFGGGFFFEFGGFGGGGGGFGFCEFFFGFG=FGFGEGG:DFFFB@E@D@F;AF).;FCF<::FAFFFGGFFFB2?:9>>>*(//932:<>???)63-4>,(,((,).,(.:BB)76)9<
@M03364:396:000000000-C9LGT:1:1101:22229:6990 2:N:0:10
GGACTACCGGGGTTTCTAATCCTGTTCGCTCCCCACGCTTTCGCTCCTCAGCGTCAGTAACGGCCCAGAGACCTGCCTTCGCCATTGGTGTTCTTCCCGATATCTACACATTCCACCGTTACACCGGGAATTCCAGTCTCCCCTACCGCACTCAAGCCCGCCCGTACCCGGCGCGGATCCACCGTTAAGCGATGGACTTTCACACCGGACGCGCCGAACCGCCTCCGAGCCCTTTACGCCCAATAAATCCGGATAACGCTTGCACCCTCCGTATTACCGCGGCGTCTGGCACGTACTAGGC
+
CCCCCGGGGGGGCGGGGGEFGGGGGGGGGGGGGGGGGGGGGGGGGGGGGGGGGGGGGGGFGGGGGGGGFFGGGCFGGGGGGGGGEEGGEFGGGGGGFGGGGGGGGGGGGGGGGGGGGGGGGGGGGGGGGDGFGGG,@3?FFDEFFGF+BBGFF)+;FGGECGBGGEGGGGGG9FBD5AEGFFGC;CC;ADG*8=8*;F9EF<G<<<D4(>>C()247(:C;C9((2,)4D;?:B>)60CEG218686<FFG0314)93663(;)>FG?(4(4:::)-<471(49(413::(4(,,).*)02
@M03364:396:000000000-C9LGT:1:1101:4695:6992 2:N:0:10
GGACTACTGGGGTATCTAATCCCGTTCGCTCCCCTGGCTTTCGAGCCTCAGCGTCAGATTCGGTCCGGGAAGCCGCTTTCGCCACTGGTGTTCTTCCTGATATCTACGCATTTCACCGCTACACCAGGAATTCCGCTTCCTTCTCCCGCTCTCAAGGAGGACAGTTCCGGATCCGTCACGGGGGTGGGCCCCGAACTTTCCAATCCGGCCTTTCCTTCCCGCCGCCCCCCCCTTTCGCCCCAGCATTCCTGCCCACGCTTCCCACCTCCGTATTTCCCCCGCTGCTGGGCCCGCAGTTGCC
+
CCCCCGGGGGGGGFGGGGGGGGGGGGGGGGGGGGGGGGGGGGG8FEGGGGGGGGGGG;CEGGGGGGGE@FFFGGGG:FGGGGGGGFGGGGGGGGFGGGGGGFFGGGGGGGGGGGGGGGGGGGGGGGGGGFGGGGFGCGDGDFGBDGGGGAGFGEGF,,6@:FFGGE,EE++@9F9;13C*::@FC**65FGD35*=2?F++9+.*75;()-+)99.:)A*(9(,,*,),>9(48)-(3CE*,,(74<)6*2(((.(),(-();)>E*(.33((.)).0((41((,))(((-(((()0*)*2
@M03364:396:000000000-C9LGT:1:1101:4637:6996 2:N:0:10
GGACTACAAGGGTTTCTAATCCTGTTTGCTCCCCACGCTTTCGTGCCTCAGCGTCAGTTATGTCCCAGGAGGCTGCCTTCGCCACCGGTGTTCTTCCACATATCTACGCATTTCACTGCTACACGTGGAATTCCACCTCCCTCTGACACACTCTAGTCGAGCAGTCACATATGCCATTCCCTCGTTAAGCTCGGGGCTTTCACACCTGTCTTCCTCAACCGCCTGCGCACCCTTTACGCCCAGTAATTCCGATTAACGCTCGCACCCTACCTCTTTCCGCGGCTGCCGGCCCGTCTTCTCC
+
@CCCCGG,6EFGGFGGGF9FFFGGGGGGFGGGGGGGGGGCGGG@D@FG,AEF@FGGG6EC,@F,CFGG7FFGFEGGGGGGGGGG,ABFCEG@FAFGEA<AFFGGGAEB=CFF;FFF,CEDGGGG+@?FFGCF<FFFFA+EGGGF?,7,73?5,*=D=D66BF>DF8,@DC9DDGD8DFGG?,+6@++)?,,=0?EG*>DGGCGF59*0/9>F*8,9:4DFADB25:94-C0;2:@)77CGGF;6;<E67F21(/:<F?>FBBG(9CD?(4()).4))3(,327>>:(((3(479()01)*2
@M03364:396:000000000-C9LGT:1:1101:4044:6998 2:N:0:10
GGACTACAGGGGTATCTAATCCTGTTTGCTCCCCACGCTTTCGAGCCTCAGCGTCAGTTACAGTCCAGAGAATCGCCTTCGCCACTGGTGTTCTTCCTAATCTCTACGCATTTCACCGCTACACTAGGAATTCCATTCTCCTCTCCTGCACTCTAGACTTCCAGTTTGAAATGCAGCACTCAAGTTGAGCCCGGGTATTTCACATCTCACTTAAAAGTCCGCCTACGCTCCCTTTACGCCCAGTCACTCCGGACCACGCTCGCCACCTACGTCTTACCGCGGCTGCTGGCACGTCGTTAGC
+
BC<CCEFCEFDEGGFGGGFGGGGGGGGGGGGGGGGGGGGGGGGE<FGGGGGGEGGGGFFEGGDFGGFGAGGFGGGGGGGGGGGGGDCGGFGGGGFEFGC,FGGGGGGFGGGGGGGGGGGGGGGGFGGGFCFGGGGGGGGGGGB9FFGDGFGFFDDFADFFDF?DFGFF8D,E5FB8@5DCG?+DCFC7?D8?C8>9CGGGGFG7;FAE7FAG03,:+>EF=DDD2?7@AGFD28>8C>EGG=B@*8*1=7CB1>1=A(3810:9*;C0(8::(,8:4<867>B0-().41(441(075(1:
@M03364:396:000000000-C9LGT:1:1101:10913:7016 2:N:0:10
GGACTACAGGGGTATCTAATCCTGTTTGCTCCCCACGCTTTCGAGCCTCAGCGTCAGTTACAGTCCAGAGAAGCGCCTTCGCCACTGGTGTTCTTCCTAATCTCTACGCATTTCACCGCTACACTAGGAATTCCCTTCTCCTCTCCTGCACTCTAGACTTCCAGTTTGAAATGCAGCACTCAGGTTAAGCCCGAGTATTTCACATCTCACTTAAAAATCCGCCTACGCTCCCTTTACGCCCAGTAAATCCGGACAACGCTCGCCACCTACGTATTACCGCGGCGGCTGGCACGTAGTTCGC
+
CCCCCGGGGGGGGDGGGGGGGGGGGGGGGGGGGGGGGGGGGGGCFGGGGGGGGGGGGGGGGGGGGGGGGGGGGGGGGGGGGGGGGGGGFGGGGGGGGGGGGGGGGGGGGGGGGGGGGGGGGGGGGGGGGGGGGGGFEFGGGGGFGGGGGFGFGFCBCEFGGGFGGGGGGGFGFGFGGFGGGDFFFG9DFGGGGGGGGGGGGFGFGFAECFEG5=@:C5FGFGFFDD@B=DBFFFFEFFGGE29;6?<CFG5>;F9D41@,::EF*CF1:FB?<<B4<C<>39;0(4(4481<:8()0*-11
@M03364:396:000000000-C9LGT:1:1101:9810:7020 2:N:0:10
GGACTACTCTGGTTTCTAATCCTGTTTGCTCCCCACGCTTTCGAGCCTCAGCGTCAGTTACAGTCCAGAGAGTCGCCTTCGCCACTGGTGTTCTTCCTAATCTCTACGCATTTCACCGCTACACTAGGAATTCCACTCTCCCCTCCTGCACTCTAGATTCCCAGTTTGGAGTGCAGCACCCAGGTTAAGCCCGGGTATTTCACATCCCACTTAAGAATCCGCCTACGCTCCCTTTACGCCCAGTAAATCCGGACAACGCTCGCCACCTACGTATTCCCGCGGCTGCTGGCACGTATTTAGC
+
CCCCCGGGGGGGGGGGGGGGGGGGGGGGGGGGGGGGGGGGGGGFGGGGGGGGGGGGGGFGGGGGGGGGGGGFGGGGGGGGGGGGGGGGCFFGGGGGGGGGGGGGGGGGGGGGGGGGGGGGGGGGGFGGFFCFGGGGGGGGGGGFGGGGGFGFG*DFAEGGGGFGGGGGGGGGFGFGGFGGGGGGGGCDFFGGGGGEDGGGFFGEGFFB5C@GF6AAD4DGAGDFA><ADGFFFFF9C?CFGF?E+<CEFGGF;1.,=6;4?>G9<EGBFF?33<B))<:;F101665431,5??(*00)2:
@M03364:396:000000000-C9LGT:1:1101:23885:7043 2:N:0:10
GGACTACTAGGGTATCTAATCCGGTTCGCTCCCCACACTTTCGCGCCTCAGCGTCACCTTCTGTCCAAGAACCTGCCTTCGCCATCGGTGTTCCTCCTGGTATCTACGCATTCCACCGCTACACCAGGAATTCCGGTTCTCTCTCCAGAGGTCCAGACTTGCAGTATCCAGCCCACTTCCGGGGTTGAGCCCCGGTCTTTAAAGCCAGACTGACCAGTCCGCCTACACGCCCTTTACGCCCAGTGATTCCGGGTAACGCTTGCACCCTCCGTATTACCGCGGCTGCTGGCACGGCTTTAGC
+
CCCCCGGGGGGGGGGGGGFCGGGGGGGGGGGGGGGGGGGGGGGGGGGGGGFFGGGGGDGGGGGGGGGGGGGGGGGGGFGGGGGGGGGGEGGGGGGGGGGGGGGGGGFFGGGGGGGGGGGGGGGGGGGGGFGGGGG7C+@BFGG5DFGGG?DDBDGFCFGGGGFGGGGGGFG?FFCGGFGGEEDFGGC=FFDFGGGGGGGGGCFEFFFB2FEG@A,5<4AF?<;DDC8)3>=24@E6C;;8:165/6>BFF*4>F(266>BB3A3FFD?F?93<<B))<3((3>;(2)22:4>BB(.)/):0
@M03364:396:000000000-C9LGT:1:1101:22891:7061 2:N:0:10
GGACTACCCGGGTTTCTAATCCTGTTTGCTCCCCACGCTTTCGAGCCTCAGCGTCAGTTACAGTCCAGAGAATCGCCTTCGCCACTGGTGTTCTTCCTAATCTCTACGCATTTCACCGCTACACTAGGAATTCCATTCTCCTCTCCTGCACTCTAGACTTCCAGTTTGAAATGCAGCACCCAAGTTGAGCCCGGGTATTTCACATCTCACTTAAAAGTCCGCCTACGCTCCCTTTACGCCCAGTCAATCCGGACAACGCTCGCCACCTACGTATTCCCGCGGCTGCTGGCACGTCGTTAGC
+
CCCCCGFGGGGGGFGGGGEGGGGGGGGGGGGGGGFGGGGGGGGFGGGGGGGGGGGGFFFGGGGDGGGGGGGGGGGGGGGGGGGGGGGGFFDGGGGGGGFGGGGGGGGGGGGGGGGGGGGGGGGGGGGGGGGGGGGDGGGGGFE9DGGGGFGEGEGF;EFGGGFGDAFGFGGGFGFGGFGFGFGFDGFDFGGFDGGCCGGGGCGE>F>ACGFGE+,3<>GGFG>5467>2D=BFFFEF@5CF6?3*765;4)9DF91A>FFF;?;*;D0,584)67)6E419BBFFFF?FF?<0(,.054D>
@M03364:396:000000000-C9LGT:1:1101:20325:7082 2:N:0:10
GGACTACCAGGGTTTCTAATCCTGTTTGCTCCCCACGCTTTCGAGCCTCAGCGTCAGTTACAGTCCAGAGAAGCGCCTTCGCCACTGGTGTTCTTCCTAATCTCTACGCATTTCACCGCTACACTAGGAATTCCCTTCTCCTCTCCTGCACTCTAGACTTCCAGTTTGAAATGCAGCACTCAGGTTAAGCCCGAGTATTTCACATCTCACTTAAAAATCCGCCTACGCTCCCTTTACGCCCAGTAAATCCGGACAACGCTCGCCACCTACGTATTACCGCGGCTGCTGGCACGTCTTTAGC
+
CCCCCGGGGGGGGGGGGGGGGGGGGGGGGGGGGGGGGGGGGGGGGGGGGGGGGGGGGFGGGGGGGGGGGGGGGGGGGGGGGGGGGGGGFGGGGGGGGGGGGGGGGGGGGGGGGGGGGGGGGGGGGGGGGGGGGGGGGFGGGGGFGGGGFBFDA=FF;DGGGGFGGGGFGGGGFGECFBFDGGGFGGD>DFDGCGGGGGGGGFGFFFF*0DCCF1,:*:FGFGFFA645)3>>=;E*>@EFGFDFC?));CCB(24?F192::8>3CF7:F?:<AB9AF:>3;B((404>?(,81()7*)2?
@M03364:396:000000000-C9LGT:1:1101:20609:7082 2:N:0:10
GGACTACAAGGGTTTCTAATCCTGTTTGCTCCCCACGCTTTCGTGCCTCAGTGTCAGTTACAGTCCAGAAAGCCGCCTTCGCTACTGGTGTTCCTCCTAATATCTACGCATTTCACCGCTACACTAGGAATTCCACTTTCCTCTCCTGCACTCAAGTTTCCCAGTTTCAAGAGCTTACTACGGTTGAGCCGTAGCCTTTCACTCCTGACTTAAGAAACCACCTACTCACCCTTTACGCCCAGTAAATCCGGCCAACGCTCGCCACCTACGTATTACCGCGGCTGCTGGCACGTGATTAGCC
+
CCCCCGGGGGGGGGGGGGGGGGGGGGGGGGGGGGGGGGGGGGGGGGGGGGGGGGGGGGFGGGGGGGGGGGGGGGGGGGGGGGEGGGGGFGGGGGGGGGGGGGGGGGGGGGGGGGGGGGGGGGFGGGGGGGGGGGGGGGGGGGGFGGGFGFGFFDDFFGGGGGFGGGGGGGG9@FFFGFGAGGGGGG,:FCGGDCGGGGGGGC@AGFFFFGEGC=3:FFF9CGFB@,:4>C>DBEEEFFCF75>C6<87AG)(.6===:26398(:EF1@@<)43)5<*4-49426:)5:(,42((0**.9C
@M03364:396:000000000-C9LGT:1:1101:7709:7096 2:N:0:10
GGACTACAGGGGTTTCTAATCCTGTTTGCTCCCCACGCTTTCGCGCCTCACCGTCAGTTGTCGTCCAGCAATCCGCCTTCGCCACTGGTGTTCCTCCTAATATCTACGCATTTCACCGCTACACTAGGAATTCCGATTGCCTCTCCGATACTCAAGATCAACAGTTTCAAATGCAGTTCACGAGTTAAGCCCGTGGATTTCACATCTGACTTGCCGACCCGGCTACACGCCCTTTACACCCAGTAAATCCGGACAACGCTTGCCACCTACGTATTACCGCGGCGGCTGGCCCGTCTCTAGC
+
CCCCCGGGGGGGGGGGGGGGGGGGGGGGGFGGGGGGGGGGGGGGGGGGGGGGGGGGGGGFGGGGGGGGGGGGGGGGGGGGGGGGGGGFGGGGGGGGGGGGGGGGGGGGGGGGGGGGGGGGGGGGGGGGGGGGGGGCEFGGGGGFGGGEEBGFGFFF36EDDGFGGFGGGGGFFFFGGCGFGGGGGGGFFGGGGEGGGDGGGEGEGF6A?FBFEF@)5>EG2C@B@C)84>096=@3>?GGGD@(;)))9CDF:>6::3>BF(/8:CF(4724).3)6<,-,41(-319?:(8B6(0)1):C
@M03364:396:000000000-C9LGT:1:1101:23380:7120 2:N:0:10
GGACTACAGGGGTATCTAATCCTGTTCGCTCCCCCAGCTTTCGCGCCTCAGCGTCAGTGGTGGCCCAGAAGGCCGCCTTCGCCACCGGTGTTCTTCCCGATATCTGCGCATTCCACCGCTACACCGGGAATTCCGCCTTCCCCTACCACACTCGAGCCCGCCGGTATCGGAGGCTCGCCGGGGTTGCGCCCCGGGCTTTTACCTCCGACCTACCGGGCCGCCTACCCGCGCTTTACGCCCAATGAATCCGAATAACGCTCGCCCCCTACGTATTCCCGCGGCTGCTGGCACGCACTTCGCC
+
CCCCCGGGGGGGEGGGGGGGGGGGGGGGGGGGGGGGGGGGGGGGGGGGGGGGGGGGGGFFGFGGGGGGGGGGGGGGGGGGGGGGGGGGGGGGGGGGGGGGGGGGGGGGGGGGFCFGGGGGGGGGGCGGCFGGGGGGGGGGGGGFGGGFGFGFG=FFGGGGGGFDEEFGGEEEFGBGGFGEDE3*=C*4DGGGGGGGGGGG?89):FD>BD>G(<:2DFGD;D<6(*.793448?AA<BEE523:4:2)/71-3()4<942-38?G*>(.4125().<8,-4;47?B02:,41(-(0)1(/1
@M03364:396:000000000-C9LGT:1:1101:15096:7134 2:N:0:10
GGACTACAAGGGTTTCTAATCCTGTTTGCTCCCCACGCTTTCGAGCCTCAGCGTCAGTCATCGTCCAGCAAGCCGCCTTCGCCGCTGGTGTTCTTCCTAATATCTACGCATTTCACCGCTACACTAGGAATTCCACTTGCCTCTCCGATACTCTAGTCCTACAGTTTCAAATGCAATCCCGGAGTTGAGCCCCGGGTTTTCACATCTGACTTAACTGACCGCCTGCACTCCCTTTACACCCAGTAAATCCGGATCACGCTTGCACCCTACGTATTACCGCGGCTGCTGGCACGGATTTAGC
+
CCCCCGGEEFGGGGGGGGGGGGGGGGGGGGGGGGGGGGGGGGG8FGGGGGGGGGGGGGGGGFGGGGGGF@FG?FFGGGGGGGGCGGGGGGGGGFGGGGGGGGGGGGGGGGGGGGGGGGGGGGGGGGGGCFGGGGGGGG?EGGGFGGGEEDGEG9FDC@DF,E?8FEF9EFEFFGF7F:DFDECGEF@AFF6**@EGCCGGGFGC9AF9EGFGF657+*>C@DBD1B(27D@FFEEEECGGG@FF=E?EFGGFFB(8FBFB61;5FE*4488<2<7<AF(--2>B034)48:D811)<*.*0
@M03364:396:000000000-C9LGT:1:1101:25672:7134 2:N:0:10
GGACTACCCGGGTTTCTAATCCTGTTCGCTCCCCCAGCTTTCGCGCCTCAGCGTCAGTGGTGGCCCAGAAGGCCGCCTTCGCCACCGGTGTTCTTCCCGATATCTGCGCATTCCACCGCTACACCGGGAATTCCGCCTTCCCCTACCACACTCGAGCCCGCCGGTATCGGAGGCTCGCCGGGGTTGAGCCCCGGGCTTTTACCTCCGACCTACCCGGCCGCCTACTCCCCCTTTTCGCCCACTGCATCCGTATATCGCCAGCCCCCCACGTCTTTCCCCTGCCGCCTGCCCGTCTTTAGGC
+
CCCCCGGGGGGG@FFGGGGGGGGGGGGGGGGGGGGGGGGGGGGGGGGGGGFGGGGGGGGGFGGGGGGGGFDGGGGGGGGGGGGGGGGGGGGGGFFGGGGGGGGGGGGGGGGG;FFGGGGGGGFGGGGGGGGGGGGGGGGGGGGF+@C<DAFFF5DAGCGGDG>GGEEGGDDEBG;CEFGC=ED*?E,8:CFGCEGG<EFGF3CAGFE>(>99(7*4C0C/2D(43+))(*4(40))-0EG*(.4*5<>FC*.4,)))(((--24C?)(,-,,.44)60((43,(((-22,,,,(.7**)*2
@M03364:396:000000000-C9LGT:1:1101:11191:7134 2:N:0:10
GGACTACCGGGGTTTCTAATCCTGTTCGATACCCGCACTTTCGAGCATGAGCGTCAGTTGCGCTCCCGTCAGCTGCCTTCGCAATCGGAGTTCTTCGCCATATCTACGCATTTCACCGCTACACGGCAAATTCCGCCAACGCTGTGCGTACTCTAGTCAGCCAGTTCGCGCTGCAATTCAGACGTTGGGCGCCTACATTTCACAACACGCTTACCAGACGGCCTGCGCGCCCTTTAAACCCAATAAATCCGGATAACGCCCGGCCCTTCCGTCTTACCGCCGCTGCTGGCCCGGGCTTCGC
+
CCCCCGGGEGGGGCGGGGFGGGGGGGGG<E<FGGEC:FFGGGG,EF+CCFGGGGGGGGGAFG@:FGFGEFFGGFGGGGGGGG:FFGGG,@FGG<FG+C@CGGGGGG,FGDGGFGGGGGGGGGGGCGDEGGGGGGGGG@?FE+69:4>CCBGFG<DF@EFFGGFGFFGGEG>:9F;*,3DCF?FCGGC@?E:CCECG<FGGGFG3=>5<4D@GF4ACG?E::GFF?@>B(99B>BF2).CGG:01/544BGG9::(6F:9B>9*,1C*4:??F,8:.6<:3(4;0(,3):?6:9(()05(7C
@M03364:396:000000000-C9LGT:1:1101:20465:7150 2:N:0:10
GGACTACCCGGGTTTCTAATCCTGTTCGATACCCGCACTTTCGAGCATGAGCGTCAGTTGCGCTCCCGTCAGCTGCCTTCGCAATCGGAGTTCTTCGCCATATCTAAGCATTTCACCGCTACACGGCAAATTCCGCCAACGTCGTGCGTACTCAAGTCAGCCAGTTCGCGCTGCAGTGCAGGTGTTGGGCACCTACATTTCACAACACGCTTAACCGACAGCCTGCGCTCCCTTTAAACCCAATCAATCCGGATCACGCCCGGACCCTCCGTCTTACCGCCGCTGCTGGCACGGACTTAGC
+
CCCCCGGGGGGGGGGGGGGGGGGGGGGGGGGGGGGDGGGGGGGGGGGGEFGGGGGGGGGGGGGGGGGGGGGGGGGGGGGGGGGGEGGG7BFGGGGGGGGGGGGGGGDGGGGGGGGGGGGGGGGFECG@FGGGGGGGGECGGGGFDEGGGFGBGFCCCGGGGGFFGGGGEGGEEFEGFFGGGFDFGGGBFF,?FGFGFFGGGFGEGBFF;C7E;@C;C6E:9FB?2:9;391<3<?):AGGGFFB).447D338347FF?F>>8(9>*,8:9?0:?2<<(((49>(4)5::?<B0())*.:7
@M03364:396:000000000-C9LGT:1:1101:21317:7154 2:N:0:10
GGACTACCGGGGTTTCTAATCCTGTTTGCTCCCCACGCTTTCGAGCCTCAGTGTCAGTTACAGTCCAGAAAGGCGCCTTCGCCACTGGTATTCTTCCTAATCTCTACGCATTTCACCGCTACACTAGGAATTCTCCTTTCCTCTCCTGCACTCTAGATATCCAGTTTGGAATGCAGCACCCAGGTTAAGCCCGGGTATTTCACATCCCACTTAACTATCCACCTACGCTCCCTTTACGCCCAGTAAATCCGGACAACGCTTGCCACCTACGTATTACCGCGGCTGCTGGCACGTCGTTAGC
+
CCCCCGGGGGGGGGGGGGGGGGGGGGGGGGGGGGGGGGGGGGGFGGGGGGGGGGGGGFGGGGGGGGGGGGGGGGGGGGGGGGGGGGGGFFGFGGGGGGFGGGGGGGGGGGGGGGGGGGGGGGGGGGGGGGGGGGGGGFGGGGGFGGGFGFGFGEGF,EEGGGFGGGGGGGGGFGEGGFGGGDFGFG,>FFFGGGGGGGGGGFFFGFFCBFFG==,::*DGFGFFEDAFDGBFF@BEFFGGG?D@1<C?FC3669,=FFFF;@G?7AF:0424743.6<:96;>09?:3:B4<2::)0)-9>
@M03364:396:000000000-C9LGT:1:1101:7423:7173 2:N:0:10
GGACTACTAGGGTTTCTAATCCTGTTTGCTCCCCACGCTTTCGAGCCTCAGCGTCAGTTACAGTCCAGAGAATCGCCTTCGCCACTGGTGTTCTTCCTAATCTCTACGCATTTCACCGCTACACTAGGAATTCCATTCTCCTCTCCTGCACTCTAGACTTCCAGTTTGAAATGCAGCACCCAAGTTGAGCCCGGGTATTTCACATCTCACTTAAAAGTCCGCCTACGCTCCCTTTACGCCCAGTAAATCCGGACAACGCTCGCCACCTCCGTATTACCGCGGCTGCTGGCCCGTACTTCGC
+
CCCCCGGGGGGGFGGGGGGGGGGGGGGGGGGGGGGGGGGGGGGGGGGGGGGGGGGGGGGGGGGGGGGGGGGGGGGGGGGGGGGGGGGGFGGGGGGGGGGGGGGGGGGGGGGGGGGGGGGGGGGGGGGGGGGGGGAFA;FGGGGFGGGGGFGFGEGFEEGGGF+?AEDFG8DGDFEFGFGGGGDGFG<;FFGGDGGG>FGGGFGFDF7C7>@G5+,3D=FGDGFFFGFBDGFFFEEFFFGGGDFF=CF4CDDFFF(6F991/6=15CG8(42(.23)6<39(496>?7)43(((-()09AGG
@M03364:396:000000000-C9LGT:1:1101:7789:7180 2:N:0:10
GGACTCAGGGGTATCTAATCCTGTTTGCTCCCCACGCTTTCGAGCCTCAGCGTCAGTTACAGTCCAGAGAATCGCCTTCGCCACTGGTGTTCTCCCTAATCTCTACGCATTCCACCGCTACACTTGGTATTCCGCTTACCTCTTCAGCACTCTAGTTTACCAGTTCGCAGGGCAGTTCGGGAGTTGAGCTCCCGGATTTCACCCCGCGCTTAGCAAACCTCCTACCGACCCTTTACGCCCAATACACCCGAACAACGCTCGCCCCCCCCGTATTACCCCGGCCGCTTGCCCTGCGTTAGGC
+
CCCCCG,FGGEFFGGFFACFFGGGGGGGGGGGGDCGE@CGGGFFGGGG@EGEEEEGFGGGGCFEGFGDF8EFGGGGECFGGGGGFGGF<BFGFFEGFGGGGGGE8DFGCEEEGGGGDGG6E<DBFGGGGGGGFCGEGBDD??EDFEGFBDF8=DG+A==DFDFGGFGGGGGGB:ADGFGDEEDFGC@=F<CFFGGEGEGE77FFGEB@25>7=F7@<@G*6CD)/*6)6:;5@))96<EG*2()).)4<C),3(:?83(233C(>E),4(444:2-6+-(44((44(,3(.(((,0))(*2
@M03364:396:000000000-C9LGT:1:1101:25643:7195 2:N:0:10
GGACTACACGGGTTTCTAATCCCGTTTGCTCCCCTGGCTTTCGCGCCTCAGCGTCAGTTGTCGTCCAGAAAGCCGCTTTCGCCACTGGTGTTCCTCCTAATATCTACGCATTTCACCGCTACACTAGGAATTCCGCTTTCCTCTCCGATACTCTAGCATCGCAGTTTCGGTCCCCTCACGGGGTTAAGCCCCGCACTTTTAAGACCGACTTACGCCGCCGCCTGCGCGCCCTTTACGCCCAATAATTCCGGACACCGCTTGCCACCTACGTATTACCCCCGCTGCTTGCACGTAGTTAGCC
+
CCCCCGGGGGGGGGGGGGGGGGGGGGGGGGGGGGGGGGGGGGGGGGGGGGGGGGGGGFFCFGGGGGGGFGGGGGGGGEGGGGGGGGGGFGGGGGGGGGGGGGGGGGGGGGGGGGGGGGGGGGGGFFGGFFGGGGGGGGGGGGGFGGG+BDGEGBFFGFGGDGFGGGGGG>>EBGC+CAGG5CGCEF3:AFFGGG*CDGGG@;C4FFE1@D@EE>C:DFGE9D?F?*401CBB:?)6:BGG8,33/65<@D1(41(37B>?B:C)>F4(448))54:<+4(4>029)-5?)8?2437@*)*9
@M03364:396:000000000-C9LGT:1:1101:7200:7197 2:N:0:10
GGACTACTGGGGTTTCTAATCCCGTTCGCTCCCCTGGCTTTCGAGCCTCAGCGTCAGATTCGGTCCGGGAAGCCGCTTTCGCCACTGGTGTTCTTCCTGATATCTACGCATTTCACCGCTACACCAGGAATTCCGCTTCCTTCTCCCGCTCTCAAGGAGGACAGTTTCGGATCCGTCACGGGGGTGAGCCCCGAACTTTTAAATCCGGCCAGTCCTTCCGCCTGCGCGCCCTTTACGCCCAATAATTCCGGACAACGCTTGCCCCCTACGTATTACCGCGGCTGATGGCCCCTAGTTCGCC
+
CCCCCFGGGGGGCFGFGGGGGEFGGG@CFFGGGGFCFCCFGFG,FGGGGGGGGGEGGCFGGE@CFGGGGCEE8EFCFFGGGGFGGGGGGGF?5CEG?EEDEFGEACEFEGGDFDGEFEG8EFGF@DDDGCFGGGGEG:CGGGGD=D3@E9F5FD=9,,3+:<;FC@,75+:CACC?F5EGECC*4=8648=9C5/*925+2.+);))26)(*,*0.>4CEBG04<24)(14(28<A:<GEG:87*6.4*0/(,(425(4(34+)1:/(41,))..44*(--((-(-),.20((,(19*479
@M03364:396:000000000-C9LGT:1:1101:8946:7221 2:N:0:10
GGACTACACGGGTATCTAATCCTATTTGCTCCCCACGCTTTCGGGACTGAGCGTCAGTTGCGGACCAGACCGTCGCCTTCGCCACTGGTGTTCCTCCATATATCTACGCATTTCACCGCTACACATGGAATTCCACGATCCTCTTCCGCACTCCAGTGATCCGGTTTCCGGGGCTTCCCGAAGTTTAGCTTCGGGCTTTCACCTCCAGACCTGTATCCCCGCCTGCTCCCTCGTTACGCCCAATGATTCCGGATAACGCTCGCCACCTACGTATTACCGCGGCCGCTGGCACGTAGTTAGC
+
CCCCCGGGGGGGGGGGGGEGGGG9FFFGGGGGGGGGGGGGGGGGGCFGGGGGGGGGGGGCGGGEGDFGGGGGGGGGGGGGGGGGGGGGGGGGGGGGGFGGGGGCFGCGGGGGGGGGGGGGGGGGGDGGGGGGGGFGGGFGGGG9A=FED>F5DDFDFF,@CFFG>EEGGGGD?FAC??@E>8C<BA,9=;9CCEEEGCCCF9?7FFF1/C<+6;1<D7EF>GFF1*(94D11(-8?F08CC((4?)6<FGD>(3-4?33089E>*AC((.(.242):C23;>0(401902(5::()0/)0:
@M03364:396:000000000-C9LGT:1:1101:12309:7235 2:N:0:10
GGACTACTAGGGTTTCTAATCCTGTTCGCTCCCCATGCTTTCGCACCTCAGCGTCAGTATCTGCCCAGCAAGCCGCCTTCGCCACCGGTGTTCTTCCTAATATCTACGCATTTCACCGCTACACTAGGAATTCCGCTTGCCTCTTCAGTACTCAAGTCTTACAGTTTCAAATGCACGTCACCGGTTGAGCCGGTACCTTTCACATCTGACTTATAAAACCGCCTACGCGCCCTTTACGCCCAATAATTCCGGACAACGCTTGCCACCTACGTATTACCGCGGCTGCTGGCCCGTAGTTAGC
+
CCCCCGGGGGGGGGGGGGGGGGGGGGGGGGGGGGGGGGGGGGGGGGGGGGGGGGGGGGGGGGGGGGGGGGGGGGGGGGGGGGGGGGGGGGGGGGGGGGFGGGGGGGGGGGGGGGGGGGGGGGGGGGGGGGGGGGGGGFGGGGGFGGGGGFGFF<FFGGGGGGFGGGGGGGGGFGFGGFGGGGGFGGCCFGFGGDGGGGGGGFGFFFCEAFEFAB,>FFGGBGFD?C@?@GFF>FFFFFGGG?0=)/1<FFG9<B(4>9FBFFG>7EG?F?343>B29F?;9>>>>?))4:(-26>)8*.>7
@M03364:396:000000000-C9LGT:1:1101:20381:7240 2:N:0:10
GGACTACAGGGGTTTCTAATCCTGTTCGATACCCGCACTTTCGAGCATGAGCGTCAGTTGCGCTCCCGTCAGCTGCCTTCGCAATCGGAGTTCTTCGCCATATCTAAGCATTTCACCGCTACACGGCAAATTCCGCCAACGTTGTGCGTACTCTAGTCAGCCAGTTCGCGCTGCAATTCAGACGTTGGGCGCCTACATTTCACAACACGCTTAACAGACGGCCTGCGCTCCCTTTAAACCCAATAAATCCGGATCACGCCCGGACCCTCCGTATTCCCGCGGCTGCTGGCACGGACTTAGC
+
CCCCCGGGGGGGGGGGGGFGGGGGGGGGGGGGGGGGGGGGGGGGGGGGGFGGGGGGGGGGGGGGGGGGGGGGGGGGGGGGGGGEFGGG,CFGGGGGGGGGGGGGGGGGGGGGGGGGGGGGGGGGGGGGGGGGGGGGG@DGGDFF?EGDGEGFGF7DEFGGGGFGFGGGGGGGFGFGGFGFG,;CCGG>EF:DDEGGDGGGGFC3;>A?1D0E;6>57;FG@GFF?F;E9D>FFA?9>>GGGF?044<>FGDB,4(.<<?B>>2,9?*4?F>81<B5>F2;9,710:8448?FFF48)/6CF
@M03364:396:000000000-C9LGT:1:1101:8124:7268 2:N:0:10
GGACTACAAGGGTATCTAATCCTGTTTGCTCCCCACGCTTTCGTGCCTGAGCGTCAGTTATGTCCCAGGAGGCTGCCTTCGCCATCGGTGTTCTTCCACATATCTACGCATTTCACTGCTACACGTGGAATTCCACCTCCCTCTGACACACTCTAGTCGAGCAGTCACATATGCCATTCCCGAGTTAAGCTCGGGGATTTCACATCTGTCTTACTCAACCGCCTGCGCACCCTTTACGCCCAGTAATTCCGATTAACGCTCGCACCCTACGTATTACCGCGGCTGCTGGCACGTAGTTCGC
+
CCCCCGGGGGGGGGGGGGGGGGGGGGGGGGGGGGGGGGGGGGGGGGGGGGGGGGGGGGGGGGGGGGGGGGGGGGGGGGGGGGGGGGGGGGGGGGGGGGGGGGGGGGGGGGGGGGGGGGGGGGGGGFGGGGGGGGGGGFGGGGGFGGG?FFGFG>FFFGGDGGFGGGFFFFGGFG<6EFGGGGDFFG=;FD7=DGGGGGGGGFGFGFFFAFFGEF99:>FGFDFFFG=E=D@FFFFEF;CGG6=@;?FFFGF?@F?3A7>?:6?0CGG??FFBF9?9AE?B29>9(3>FFF4<??()0*)99
@M03364:396:000000000-C9LGT:1:1101:8496:7274 2:N:0:10
GGACTACAGGGGTTTCTAATCCCGTTCGCTCCCCTGGCTTTCGAGCCTCAGCGTCAGTTACAGTCCAGAAAGCCGCCTTCGCCACTGGTGTTCCTCCTAATATCTACGCATTTCACCGCTACACTAGGAATTCCGCTTTCCTCTCCTGCACTCAAGAATGATAGTTTCTATCCCCTCACGGGGTTGAGCCCCGCACTTTTAAGATAGCCTTACCTTTCCGCCTGCGCTCCCTTTACGCCCAATAATTCCGGACAACGCTCGCCACCTACGTATTACCGCGGCTGCTGGCCCGTAGTTCGCC
+
CCCCCGGGGGGGGGGGGGGGGFGGGGGGGGGGGGGGGGGGGGGFGGGGGGGGGGGGGGGGGGGGGGGGGGGGGGGGGGGGGGGGGGGGFGGGGGGGGGGGGGGGGGGGGGGGGGGGGGGGGGGGGGGG@FGGGGGGGFGGGGGDFGGFGFGFGDCD7@EGBEDGGGGGGGGGFGDDGFGGGGGCEG,8AFFGGGCEGGGGG@G=FB4*7DEG@AC@DEFG@GFFD=6)(:=3@63>DDEGE1=367?<BF9,41(4<9,((4??GGG(56:244))6*4(4>130240(3:>9640=*-17
@M03364:396:000000000-C9LGT:1:1101:27709:7295 2:N:0:10
GGACTACTAGGGTATCTAATCCCGTTTGCTCCCCTGGCTTTCGCGCCTCAGCGTCAGTTGTCGTCCAGAAAGCCGCTTTCGCCACTGGTGTTCCTCCTAATATCTACGCATTTCACCGCTACACTAGGAATTCCGCTTTCCTCTCCGATACTCTAGCATCGCAGTTTCGGTCCCCTCACGGGGTTAAGCACCGCACTTTTAAGACCGACTTACTACGCCGCCTGCGCGCCCTTTACGCCCAATAATTCCGAACAACGCTTGCCACCTCCGTATTATCGCTGCCGCTAGCACGTAGTTCGCC
+
CCCCCGGGFGFGFGGGGGFGGGG7FGGGGGGGGGGGGGGGGGGGGGGGGG@GGGGGFFGGGGGGGGGGGDGGGGGGCFGFGGGGGGGGGGGGGGGGGGDFGFGGGGGGGGGGGFGGGGGGGECFGCFFGGGGGGGGG=?FGGFBDFG6E>FE8*3=,6EECG5=FGFGGCEG9F@FGFGGEGGGEC,;?,1;CEEG7EGGG)?CGFFFFG1+4++779GG;:(6:*3)-99>(8)6:<EG5(.4*46>@G3(4048<122??0)9:0(.,444?4-.24.4>(3(1(42-8>8408B*(/1
@M03364:396:000000000-C9LGT:1:1101:10809:7320 2:N:0:10
GGACTACCGGGGTATCTAATCCTGTTCGCTCCCCACGCTTTCGCTCCTCAGCGTCAGTATCGGCCCAGAGACCCGCCTTCGCCACCGGTGTTCCTCCTGATATCTGCGCATTTCACCGCTACACCAGGAATTCCAGTCTCCCCTACCGAACTCAAGCCCGCCCGTATCCACCGCAAGCTGAAGGTTAAGCCTCCAGTTTTCACGGTAGACGCAACGAGCCGCCTACGAGCTCTTTCCGCCCAATAATTCCGGACAACGCTCGCACCCTACGTATTACCGCGGCTGCTGGCCCGTCGTTGGC
+
CCCCCGGGGGGGGGGGGGGGGFGGGGGGGGGGGGGGGGGGGGGGGGGGGGGGGGGGGGGGGGGGGGGGGGGGGGGGGGGGGGGGGGGGGGGGGGGGGGGGGGGGGGGGGGGGGGGGGGGGGGGGGGGGCFFGGGGGGFDGGGGFGGGG=@GFGE?FGFGGGGFGGGGGGGGGFGBDE>EGF,8FGGB>ACEFGGGG+<EFGFGFGF)67CDGF5E;<>GGFGF??E?>:D0><36)6:EGGFF:)5:AFGD119(,<(4(--:2DGG?B??:42346<46(-49,8>B?B26>>()0)(12
@M03364:396:000000000-C9LGT:1:1101:15497:7333 2:N:0:10
GGACTACTGGGGTTTCTAATCCTGTTCGCTCCCCACGCTTTCGCTCCTCAGCGTCAGTGACGGCCCAGAGACCTGCCTTCGCCATCGGTGTTCTTCCCGATATCTACACATTCCACCGTTACACCAGGAATTCCAGCCTCCCCTGCCGCACTCAAGCCCGCCCGTACCCGGCGCAGACCCACCGTTAAGCGATGGGCTTTCACACCGGACGCGCCGAACCGCCTACGAGCCCTTTACGCCCAATGATTCCGGACAACGCTTGCACCCTACGTATTACCGCGGCTGCTGGCCCGTAGTTCGC
+
CCCCCGGGGGGGGGGGGGGGGGGGGGGGGGGGGGGGGGGGGGGGGGGGGGGGGGGGGGGGGGGGGGGGGGGGGGGGGGGGGGGGGGGGGGGGGGGGGGGGGGGGGGGGGGGGGGGGGGGGGGGGGCGGGGFGGGAFGGGGGGGFGGGDGFGFGFGFGGGGGGFGGGGGGGGG>F2C=FGGGGGCGG::C?CCFEGGGGFGG?FCFEFF9<6C>384/7CE>GF<(;60(>>?B(8942EGGB??))6)9CC>09>(;;9:?:5)>FDBFF?:)42<AF<629>>>:7)42(41-,)005CD
@M03364:396:000000000-C9LGT:1:1101:14708:7338 2:N:0:10
GGACTACCAGGGTATCTAATCCTGTTTGCTCCCCACGCTTTCGCACCTCAGCGTCAGTAATGGTCCAGTGAGCCGCCTTCGCCACTGGTGTTCCTCCGAATATCTACGAATTTCACCTCTACACTCGGAATTCCACTCACCTCTACCATACTCAAGACTTCCAGTATCAAAGGCAGTTCCGGGGTTGAGCCCCGGGATTTCACCCCTGACTTACAAGTCCGCCTACGTGCGCTTTACGCCCAGTAAATCCGAACAACGCTAGCCCCCTTCGTATTACCGCGGCTGCTGGCACGAATGTGCC
+
CCCCCGCGDGGGGEEEGGGGGGGGGGGGGGGGGGGGGGFFGGGGGGGGGGFFEEGGGFGGGGGGGGGGGGGGGGGGGGGFFGFEGGGGGCFFFFFGGFGCGDFFFGGGEFGGGGGGGGGGGGGGFFFGGEFGGFDF=F?FGCE5=>9,63EDCE?D,6=6@F9DD>EGGGGG*A:86?ED>C=@EEBCFEGD9CEE9CGE:/@@C5*>BFF:C4A469FGDDF(226885>1.6()/6EGE?FFF<)9CDC:,12:F>>:(4<(9CD62888303):E1(((3>1(5)02()(-,))/)*2
@M03364:396:000000000-C9LGT:1:1101:11565:7349 2:N:0:10
GGACTACAGGGGTTTCTAATCCCGTTTGCTCCCCTGGCTTTCGCGCCTCAGCGTCAGTTGTCGTCCAGAAAGCCGCTTTCGCCACTGGTGTTCCTCCTAATATCTACGCATTTCACCGCTACACTAGGAATTCCGCTTTCCTCTCCGATACTCTAGCATCGCAGTTTCGGTCCCCTCACGGGGTTAGGCCCCGCACTTTTAAGACCGACTTACGACGCCGCCTGCGCGCCCTTTCCCCCCCATACTTCCGGACAACGCTGGCCACCTACGTCTTACCCCTGCTGCTAGCACGTGGTTCGCC
+
CCCCCGG8FGGGGGGGGGGGGCAFGGGGGGGGGGFDFGGGGGGGGGGGGGGGGEGGGGGEEFFGGGGGCFFGGGGG+CFEFGGGGGGGEFGGGGGGGGGGGDECDFGGGGCFGGGGGGGGGGGGGCEFFFGGGGGDC:@FFGGFGGC68>FFGFGFGF8DEGEGGGGGEE883DC7EFFG5:9@>*,09?>DDD=C4CFC?@@:?6>1091+7)*(/.87;GBF<1,)-14(..))).2:*42().6>F*)(4(4:373((-;(<E<(43<043:)(0-(40()),)6()57(((0093DD
@M03364:396:000000000-C9LGT:1:1101:15415:7353 2:N:0:10
GGACTACCGGGGTATCTAATCCTGTTTGCTCCCCACGCTTTCGTGCCTGAGCGTCAGTTATGTCCCAGGAGGCTGCCTTCGCCATTGGTGTTCTTCCACATATCTACGCATTTCACTGCTACACGTGGAATTCCACCTCCCTCTGACACACTCTAGTCGAGCAGTCACATATGCCATTCCCGAGTTAAGCTCGGGGATTTCACATCTGTCTTACTCAACCGCCTGCGCACCCTTTACGCCCAGTAATTCCGATTAACGCTCGCCCCCTACGTATTACCGCGGCTGCTGGCCCGTATTTAGC
+
CCCCCGGGGGGGGEGGGGGGGGGGGGGGGGGGGGGGGGGGGGGGGGGGGGGGGGGGGFGGGGGGGGGGGGGGGGGGGGGGGGGGGGGGGGGGGGGGGGGGGGGGGGGGGGGGGGGGGGGGGFGGGGGGGGGGGGGGGGGGGGGFGGGGGFGFFD=@FFGGGGFGGGGGGGGGFGEGGFGGGGGGGG@;FFEFDEGG>EGGGEFEGFFFCGEGEF,8=:FGBGFDDE>>>G>F?@@6CDGGG;65+<CCFGF;?F?FF?BFFFD(9CC98??8)6?AA<1191>>302>B:(,79,09*)22
@M03364:396:000000000-C9LGT:1:1101:18862:7356 2:N:0:10
GGACTACTGGGGTTTCTAATCCTGTTTGCTCCCCACGCTTTCGCACCTCAGCGTCAGTAATGGTCCAGTGAGCCGCCTTCGCCACTGTTGTTCCTCCGAATATCTACGAATTTCACCTCTACACTCGGAATTCCACTCACCTCTACCATACTCAAGACTTCCAGTATCAAAGGCAGTTCCGGGGTTGAGCCCCGGGATTTCACCCCTGACTTAAAAGTCCGCCTACGTGCGCTTTACGCCCAGTAAATCCGAACAACGCTAGCCCCCTTCGTCTTTCCGCGGCTGCCGGCCCGAATTTAGC
+
CCCCCGGGGGGGGGGGGGAFGGGGGGGGGGGGGGGGGGGGGGGGGGGGGGGGGGGGGGGGGGGGGGGGGGGGGGGGGGGGGGGGGGGGGGGGGGGGGGGGGGGGGGGGGFGGGGGGGGGGGGGGGGGGEGGGGGGGGGGGGGGFFGGGGFGFGFGF=DGGGGFGGGGGGGGGFGFGGFGFGEDCGC@@FFGGGGGGGGGGGFFEFEFFBGFC==,9CBCE@GFF2?2A;<@FFFFEFFGFG;DE+95CFG>01>2(046::>GFGG5,.23,,41)-3-:>9F96((43>(,((())*-:7
@M03364:396:000000000-C9LGT:1:1101:12269:7361 2:N:0:10
GGACTACTGGGGTTTCTAATCCTGTTCGCTCCCCACGCTTTCGCTCCTCAGCGTCAGTAACGGCCCAGAGACCTGCCTTCGCCATTGGTGTTCTTCCCGATATCTACACATTCCACCGTTACACCGGGAATTCCAGTCTCCCCTACCGCACTCAAGCCCGCCCGTACCCGGCGCAGACCCACCGTTAAGCGATGGGCTTTCACACCGGACGCGACGACCCGCCTACGAGCCCTTTACGCCCAATGATTCCGGACCACGCTTGCACCCTACGTATTACCGCGGCGGCTGGCCCGTCGTTAGC
+
CCCCCGGGGGGGGGGGGGGGGGGGGFGGGGGGGGGGGGGGGGGGGGGGGGGGGGGGGGGGGGGGGGGGCFGGGGGGGGGGGGGGGGGGGGGGGGGGGGGGGGGGGGGGGGGGGGGGGGGGGGGGGEGGGGGGGGGGFGGGGGGFFGGGGFGFGFGFGGGGGGFGGB5EGGGGFGFGCFFG6EGEGGC=FFE5DGGGGGGGGEG5CE:01DBGF5E>G(/C>G>?FE1)2D9:(,:A<?EGGFB?6:)6@G:;6>(4@:FF:?C2=FG6,1(())5-6A?>07>((,((-1886,(00)(12
@M03364:396:000000000-C9LGT:1:1101:20300:7369 2:N:0:10
GGACTACAGGGGTATCTAATCCTGTTTGCTCCCCACGCTTTCGAGCCTCAACGTCAGTTGCCGTCCAGTAAGCCGCCTTCGCCACCGGTGTTCCTCCTGATATCTACGCATTTCACCGCTACACCAGGAATTCCGCTTACCCCTCCGGTACTCTAGCCATGCAGTTTCCAAAGCAATCCGGGAGTTGAGCCCCCGCCTTTCACTTCAGACTTGCACCGCCGTCTACACTCCCTTTACACCCAGTAAATCCGGATAACGCTTGCCCCCTACGTATTCCCGCGGCTGCTGGCACGTATTTAGC
+
CCCCCGG@CFEGGGGGGGGGGGGGGGGGGGGGGGGGGGGGGGGCFGGGGGEFGGGGGGGGFGGGGGGGGGGGGGGGGGGGGGGGGFGGEGFFGGGGGGGFGFEGGGGGGGGGGGGGFGGGEFGGDGGGFFFGGGGGGB=FGDGFGGG6EFGFED9=>,EE,@D7,8CFGGC,;FE6CFGE9EDECF@EFFFG?7CE5BCEGCG4CF86<FBFFF9356EG>3:@DF)=);@@;;:>DBGFG?BF6649BGCB40(.=<B??FF:CFD>6:<3)-:4:E<>>FFF>F?:00.366(*0*)2:
@M03364:396:000000000-C9LGT:1:1101:8024:7378 2:N:0:10
GGACTACAGGGGTATCTAATCCTGTTTGCTCCCCACGCTTTCGAGCCTCAGCGTCAGTTACAGTCCAGAGAATCGCCTTCGCCACTGGTGTTCTTCCTAATCTCTACGCATTTCACCGCTACACTAGGAATTCCATTCTCCTCTCCTGCACTCTAGACTTCCAGTTTGAAATGCAGCACCCAAGTTGAGCCCGGGTATTTCACATCTCACTTCACAGTCCGCCTACGCTCCCTTTACGCCCAGTAAATCCGGACAACGCTCGCCACCTACGTATTACCGCGGCTGCTGGCCCGTATTTAGC
+
CCCCCGGGGGGGGGGGGGGGGGGGGGGGGGGGGGGGGGGGGGGCFGGGGGGGGGGGGFGGGGGGGGGGGGFEFGGGGGGGGGGGGFGGGGGGGGGGGGGGGGGGGGGGGGGGGGGGGGGGGGGGGGGGGGGGGGGFFGFGGGGFGGFGGFGFGEFF;EFFGGFGGGGGFGGGFGFGFFGGGFCF9EFEFFFFGGGGGGGGGFGFGFFCEGFG*?,;DFGGAGFFAEDEFGFFFFFFFFGGGFF@8C<CFGGF?F(2FBFFFFEB*AF<2:38))5:>E6>>6102?0?01,3;>0)98):>
@M03364:396:000000000-C9LGT:1:1101:12004:7384 2:N:0:10
GGACTACTCGGGTTTCTAATCCTGTTTGCTCCCCACGCTTTCGTGCCTCAGCGTCAGTCTCTGTCCAGGCAGCCGCCTTCGCCACCGGTGTTCCTCCATATATCTACGCATTTTACCGCTACACATGGAATTCCACTGCCCTCTCCAGTACTCTAGCTGACCAGTATCCGTGGCTTTATGGGGTTGAGCCCCACGCTTTAACCACGAACTTAATCAGCCGCCTACGCACCCTTTACGCCCACTAATTCCGGATACCGCTCGCCACCTACGTATTACCCCGGCTGCTGGCACGTACTTCGCC
+
CCCCCFGGGGEGGGGGGGGGGGGGGGGGGGGGGGGGGGGGGGGGFEGGGGGGGGGGGFGGGGGGGGGGGGGGGGGGGGGGGGGGGGGGFGGGFGGGGGGGGFEGGGGGGGGGEFGGGGGGGGGGGFGGGDEFGGGGGF=EF?B9DFFDDDFEFFGFGFGCG@FGGFFGGC@E>GFFDFFECGDCEC>:AF*<DCCGGGFC:8EFGFE=BGFG*=9;FE8C@GD6=*30:D;;@F9C<7EC*((()..49*)(4?),),(447:4DC54:08))..64+,-466;?>.56(5?1((06*(19
@M03364:396:000000000-C9LGT:1:1101:22498:7386 2:N:0:10
GGACTACTGGGGTTTCTAATCCTGTTCGCTCCCCACGCTTTCGCTCCTCAGCGTCAGTGACGGCCCAGAGACCTGCCTTCGCCATCGGTGTTCTTCCCGATATCTACACATTCCACCGTTACACCGGGAATTCCACCCGCCCCTGCCGCACTCCAGCCCGCCCGTACCCGGCGCAGACCCCCGGTTAAGCCCTGGGCTTTCACACCGGACGCGTCGAACCGCCTACGAGCCCTTTACGCCCAATAATTCCGGCACACGCTTGCCCCCTACGTATTCCCGCGCCTGCTGGCACTCAGTTTGC
+
CCCCCGG,@C<E:CEGDFAFEGCFGF<CCCFGGGGCFECGGGGB7CFGEFG8F:FGBE<,C:+8+@CC<CC@C6AFFGGFGDEBFGGGGGGGG,ECE,8CC4BFFFF9FGGG9F=EEE4==FGGG@FG>F<DGCD5D@+@C?EF8,@+4*>>F)3@GE8C*@**1B:CF>>EEC()*)3C*8)*3?<>F?>*2>C:40;+<6C2*8)3(92*()2-)(2>(99:<C:5(1(,213)--1:E<??).649C*,(((,.((,(-::*AD4(,(.)6())0(363(-(4()(-48((4)1*-:2
@M03364:396:000000000-C9LGT:1:1101:18562:7400 2:N:0:10
GGACTACCGGGGTTTCTAATCCTGTTCGCTCCCCACGCTTTCGCTCCTCAGCGTCAGTGACGGCCCAGAGACCTGCCTTCGCCATTGGTGTTCTTCCCGATATCTACACATTCCACCGTTACACCGGGAATTCCAGTCTCCCCTACCGCACTCCAGCCCGCCCGTACCCGGCGCAGATCCACCGTTAGGCGATGGACTTTCCCACCGGACGCCACGAACCGCCTACGAGCCCTTTACGCCCAATAAATCCGGATCACGCTCGCCCCCTAACTATTACCGCGGCTGCTGGCACGTAGTTTGC
+
CCCCCGGGGGGGGGGGGGGGGGGGGGGGGGGGGGGGGGGGGGGGGGGGGGGGGGGGGGGGGGGGGGGGGFG@DEGGGGGGGGGGEFGEFGGGGFFGG8F:FGGGGGGFGGGGGGGGGG,@GGGGG@FGGGGGGGG9D,+9FDEFDGG=EEEBGDFFGFGECF9DG81CFDE>?F@D:AFG9CFGGG73AF*/7EG*;BGGG)?;2:536D0*(.84/-8E>GBBBGB)4<1?FFFFFFGGG<((6446@F92(--.?:B?BBE(9ED>(((.).6)-<4>299936))5?4>3..))*)2:
@M03364:396:000000000-C9LGT:1:1101:15740:7406 2:N:0:10
GGACTACCCGGGTATCTAATCCTGTTTGCTCCCCACGCTTTCGAGCCTCAGCGTCAGTTACAGTCCAGAGAAGCGCCTTCGCCACTGGTGTTCTTCCTAATCTCTACGCATTTCACCGCTACACTAGGAATTCCCTTCTCCTCTCCTGCACTCTAGACTTCCAGTTTGAAATGCAGCACTCAGGTTAAGCCCGAGTATTTCACATCTCACTTAACAATCCGCCTACGCTCCCTTTACGCCCAGTAAATCCGGACAACGCTCGCCACCTACGTATTACCGCGGCTGCTGGCACGTAGTTAGC
+
CCCCCGGGGGGGGGGGGGGGGGGGGGGGGGGGGGGGGGGGGGGGGGGGGGGGGGGGGGGGGGGGGGGGGGGGDGGGGGGGGGGGGGGGFGGGGGGGGGGGGGGGGGGGGGGGGGGGGGGGGGGGGGGGBGGGGGGGGFGGGGGFGGGGGFGFGFDF;=AFGGFGGGGGGDFGFGFGGFGGGGGFFGDDB3@CGGGGFGGGGFGFGFFFAGEGE9,>FFGGFGFA2?AEFGFBF:>CEFGFGF@=+7?CFFGF11(6FBB7;9>>*;F?:?:B):>:>C61>BFF1?:DF:(2:?0)<6:DC
@M03364:396:000000000-C9LGT:1:1101:6049:7432 2:N:0:10
GGACTACTGGGGTATCTAATCCTGTTCGATACCCGCACTTTCGAGCTTCAGCGTCAGTTGCGCTCCCGCGAGCTGCCTTCGCAATCGGGGTTCTTCGTCATATCTAAGCATTTCACCGCTACACGACAAATTCCGCCCGCGTTGCGCGCACTCAAGTGGACCAGTATGCGCTGCAAGTCAGACGTTGAGCGCCTACATTTCACAACACACTTAATCCACGGCCTACGCTCCCTTTAAACCCAATCAATCCGGATCACGCCCGGACCTTCCGTATTACCGCGGCTGCTGGCACGGCATTAGC
+
CCCCCGGGGGGGCFGGGGGGGGGGGGGGGGGGGGGGGGGGGGGGGGGGGGGGGGGGGGEFGGGGGGGGGGGGGGGGGGGFGGGGGGFGFGGGGGGGGGGGGGGGFFGGGGGGGGGGGGGGGGGGGGGGGGGGGGGGDGGGGGG9DGGDEBGAFBCFGGGGGGFGGGGGGGGGDGFGGFDGGFC=CFF1AFECDDGFGGGGFEG?FA4<(<?G<FC<C2FGFGFBBC?EBG>F:BF2<BGGGF60)58AFGD9?1(.???:9;:9GGF<F?2:8<F)49-3999(36),8?(,49()0*):>
@M03364:396:000000000-C9LGT:1:1101:26883:7439 2:N:0:10
GGACTACTAGGGTTTCTAATCCTGTTCGATACCCGCACTTTCGAGCTTCAGCGTCAGTTGCGCTCCCGCGAGCTGCCTTCGCAATCGGGGTTCTTCGTCATATCTACGCATTTCACCGCTACACGACAAATTCCGCCCGCGTTGTGCGCACTCACGTGGACCAGTATGCGCTGCAAGTCAGACGTTGAGCGCCTACATTTCACAACACACTTGCTCCACGGCCTACGCTCCCTTTCAACCCAATGACTCCGTATGACGCCCGCCCCTTACGTCGTCCCGCGTCTGCTGGCACGGCTTCCGC
+
CCCCCGGG,FGGFCCFFGGFGGGFGGGGEFFDGGGEEFGGGGGGFGGFGG;CFGGGGFG@F@CEGGG7CEGGGFGGGGGGGGEG7=@E+@FGGAEFF=+AFFGGCE,DFGGGEFGGDEGD6FGG8EF7FGGGGGGDG70F+C8*=@E@*<F@FC5?@5?9DF>CEDFFEG*=)4(2AB?C7,*1;C:?AE8CCA;E4FGGGCF)6.;24DFG)*0.9:FE9GFB02,0,C;((65)).CCG:(().).1>D((4(6@B06(4*(1:51),-4((-418,((((-())),-(.(445>5)93
@M03364:396:000000000-C9LGT:1:1101:20929:7454 2:N:0:10
GGACTACAAGGGTTTCTAATCCTGTTTGCTCCCCACGCTTTCGTGCCTCAGTGTCAGTTACAGTCCAGAGAGCCGCCTTCGCCACTGGTGTTCCTCCTAATATCTACGCATTTCACCGCTACACTAGGAATTCCACTCTCCTCTCCTGCACTCAAGTTTCCCAGTTTCAAAGGCTTACTACGGTTGAGCCGTAGCCTTTCACCTCTGACTTACGAAACCACCTACGCACCCTTTACGCCCAGTAATTCCGGATAACGCTAGCCCCCTACGTATTACCCCGGCTGCTGGCACGTACTTCGCC
+
CCCCCGGFGGGGGGGGGGGGGGFGGGCGGGGGGGGGGGGGGGGEGGGGGGGEFGGGGFGGGGGGGGGGFEFGGGGGGGGGGG,CGGGGFGGGGGGGGGGGGGGGGGGGGGGGGGGGGGGGGGGGGGGGGGGGGGGGGFCGGGGFGGGDFFGFGF8DC=@AFDDGGGGGF=DD*A8D,;A8DEDFGG>8?FE034@FGFG,,3>6CFFEF>EGA5@5;>GF=DB):1:/>D@D2@CEFDEGF(0*19<CFG5@04<;>97(.5<(CEC=??:?47<AA+4(7917<7)4:2<?8((.91(99
@M03364:396:000000000-C9LGT:1:1101:7631:7456 2:N:0:10
GGACTACAAGGGTTTCTAATCCTGTTTGATCCCCACGCTTTCGTGCCTCAGCGTCAATATAGGCGTAGTAAGCTGCCTTCGCAATAGGTGTTCTATGTCATATCTATGCATTTCACCGCTACACGACGAATTCCGCAAACCTCAACCGCAATCAAGCCCGGCAGTATCAACGGCGGAAGGGAGTTGAGCTCCACGATTTGACCGCTGACTTGCCAGGCCGCCTGCCCACCCTTTCCACCCAATAAATCCGCAGAACGCTCGGATCCTCCGTATGACCGCCGGTGCCGGCCCGGAGTGCGCC
+
@CBCCAEDFFCEGDFEFGF9EEGGFGGF@EFGGGGGGGCGGGGG8C@EEEFGGGGGEFEFFFC,7BFFFEAFGGGGGGGGCG:BF<EEFGGGGGFFF<??EFG<EFGGCCEEFFAFB@E6CGFDBC::=CEGGG?F6++EFGE*=EG8EAE985=DAEFG6CACFF@C,@EE>G59*9**1;86B,30??FG*=*=22=@76<1<>=((26C))5/33CC9511(*4)49:4(5))64*C;??0*66-99*((-((0:((4(/(9C74,9<(,()-./((-(-461443(419(,))*()1
@M03364:396:000000000-C9LGT:1:1101:15294:7481 2:N:0:10
GGACTACAGGGGTATCTAATCCTGTTTGCTCCCCACGCTTTCGAGCATCAGCGTCAGTTATCGTCCAGCATGCCGCCTTCGCCACTGGTGTTCCTCCTGATATCTACGCATTTCACCGCTACACCAGGAATTCCACATGCCCCTCCGACACTCCAGTCCTACAGTTTCCAAAGCAATCCCAGGGTTGAGCCCAGGGTTTTCACTTCAGACTTGCAAGACCGCCTGCACTCCCTTTACACCCAGTAAATCCGGATAACGCTTGCACCATACGTATTACCGCCGCTGCTGGCACGTATTCAGC
+
CCCCCGGGGGGGGDGGGGGGGGGGGGGGGGGGGGGGGGGGGGGGGGGGGGGGGGGGGGGGGGGGGGGGGGGGGGGGGGGGGGGGGGGGFGGGGGGGGGGGGGGGGGGGGGGGGGGGGGGGGGGGGGGGFGGGGGGGGGGGFGGFGGG6EDGFGDFFFGGGGGFGFGGGGGGFFGEGGFGGGGGGGGE@CFEFFGGGDFGGGFGFGFFFAGFE*B@AFBGG@GFFB:7AEFFD@EE;ECFFG@@F+6).;FGFFFD);6>BFFFFGG45),45<FF)<<4((49>F>:????36439?*)2:
@M03364:396:000000000-C9LGT:1:1101:8593:7484 2:N:0:10
GGACTACACGGGTTTCTAATCCTGTTTGCTCCCCACGCTTTCGAGCCTCAACGTCAGTTGCCGTCCAGTAAGCCGCCTTCGCCACCGGTGTTCCTCCTGATATCTACGCATTTCACCGCTACACCAGGAATTCCGCTTACCCCTCCGGTACTCTAGCCATGCAGTTTCCAAAGCAATCCGGGAGTTGAGCCCCCGCCTTTCACTTCAGCCTTGCCCCGCCGTCTACGCCCCCTTTACCCCCAGTAAATCCGGATACCGCTTGCCCCCTACGTATTACCGCGGCTGCTCGCCCGTAGGTCGC
+
CCBCCGGFGGGGGGGGGGFFFGGGGGGGGGGDFGGGGCFGGGGGDFGFGGGCGGGGGGGGGGGGGGGGGGGGGGGGGGGGGGGGGGGGFFFGGGGGGGGGGGGGGGGGGGGGGGFGGEGGGGGGGGGGGGGGGGGGGGGGGFFFGGGCC@F<FFGFGGGGGGFGFGGGGGGGCGFGGFGGGG*3@FBAF?FGGGGGGGGGGEF?FFAE*;@G)6+.12CE@)3:4B7>(147>:?<>)3;E6<:*66)97CB06?0?<>>?(24<FC942-4)):><F304>91(-5)4(,,3,())0.1)
@M03364:396:000000000-C9LGT:1:1101:26783:7487 2:N:0:10
GGACTACTAGGGTTTCTAATCCTGTTCGATACCCGCACTTTCGAGCATGAGCGTCAGTTGCGCTCCCGTCAGCTGCCTTCGCAATCGGAGTTCTTCGCCATATCTAAGCATTTCACCGCTACACGGCAAATTCCGCCAACGTTGTGCGTACTCTAGTCAGCCAGTTCGCGCTGCAATTCAGACGTTGGGCGTCTACATTTCACAACACGCTTCACAGACGGCCTGCGCTCCCTTTCAACCCAATCAATCCTGATCACGCCCGGCCCTTCCGTCTTACCGCGGCTGCTGGCACGGATTTCGC
+
CCCCCGGGGGGGCFGGGGGGGGGGGGGGGGGGGGGGGGGGGGGGGGGGGFFGGGGGGGGGGGGGGGGGGGGGGGGGGGGGGGGEGGGG,CFFGGGGGGGGGGGGGGFFGGGGGGGGGGGGGGGGGGG7FGGGGGGGGG>GGGDFGEG6EBGDC;?DGGGGGGFFGGGGGGGGFGEGGFGFG7FFGGG=FFEDGCGGGGGGGFGFGFFF3D?E(;C7F(3>@GBD;*6;>C9?.6:).:FGGFBF:>D97<*5<A4<@::?>>*(9CDB:?0.((4)6<(,444(,30)58,8:61))0)9>
@M03364:396:000000000-C9LGT:1:1101:14943:7502 2:N:0:10
GGACTACCAGGGTATCTAATCCTGTTTGCTCCCCACGCTTTCGTGCCTGAGCGTCAGTTATGTCCCAGGAGGCTGCCTTCGCCATCGGTGTTCTTCCACATATCTACGCATTTCACTGCTACACGTGGAATTCCACCCCCCTCTGACACACTCTAGTCGAGCAGTCACATATTCCATTCCCGAGTTAAGCTCGGGGATTTCACATCTGTCTTCCCCAACCGCCTGCGCACCCTTTACGCCCAATAATTCCTGACAACGCTCGCCACCTACGTCTTACCGCGGCTGCTCGCACGTCGTTCGC
+
CCCCCGGGGGGGGCGGGGGGGGGGGGFFGGGEFGGGGGGGGGGGGGGGF,E@FGGGGFFGGGGEGGGCFGGGGGGGGGGGGGEDGGGGGFFFGGGGGGFGGGGGGGGCGGGGGGGGGGGGGGDGGFCDFFFGGGGC,+6@FDCDGGGCDBEDF=69DFEECF>GGGFGGFGG+FECFB8EDE73@E<;BD7?DGGGD>DFG<@<=;C67C*B*+,047CE=<:>BB(:(:413364>@EEC?=())6<AF*).8).591(-482127((.,4013)-+,479>F(-))49(19B<)832/<
@M03364:396:000000000-C9LGT:1:1101:12282:7506 2:N:0:10
GGACTACTCGGGTATCTAATCCTGTTTGCTCCCCACGCTTTCGAGCCTCAGCGTCAGTTACAGTCCAGAGAAGCGCCTTCGCCACTGGTGTTCTTCCTAATCTCTACGCATTTCACCGCTACACTAGGAATTCCCTTCTCCTCTCCTGCACTCTAGACTTCCAGTTTGAAATGCAGCACTCAGGTTAAGCCCGAGTATTTCACATCTCACTTAAAAATCCGCCTACGCTCCCTTTACGCCCAGTAAATCCGGACAACGCTCGCCACCTACGTATTACCGCGGCTGCTGGCACGTATTTCGC
+
CCCCCGGGGGGGGDFGGGGGGGGGGGGGGGGGGGGGGGGGGGGDGGGGGGGGGGGGGGGGGGGGGGGGGGGGGGGGGGGGGGGGGFGGGGGGGGGGGGGGGGGGGGGGGGGGGGGGGGGGGGGGGGGGGGGGGGGGGGGGGGGFGGGGGFGFGD8D4EFGGGFGGGGGGFGGFGFGGFGGGGFFFGFDFGDFDEGFFGGGGFGFFF8ECGFG7+=:>CFFBGFFDDAFAGFFFFF=E>GGGFDF=<CFFG3;01(:F@FFFFGFGGG:(5::2<><BG26>FB91??)8:(244(*0*)9C
@M03364:396:000000000-C9LGT:1:1101:19574:7506 2:N:0:10
GGACTACTCGGGTTTCTAATCCTGTTCGCTCCCCACGCTTTCGCTCCTCAGCGTCAGTATCGGCCCAGAGACCCGCCTTCGCCACCGGTGTTCCTCCTGATATCTGCGCATTTCACCGCTACACCAGGAATTCCAGTCTCCCCTACCGAACTCAAGCCCGCCCGTATCCACCGCAAGCTGAAGGTTAAGCCTCCAGTTTTCACGGTAGACGCAACGAGCCGCCTACGAGCTCTTTACGCCCAATAATTCCGGACAACGCTCGCACCCTACGTATTACCGCGGCTGCTGGCACGTAGTTCGC
+
CCCCCGGGGGGGGGGGGGGGGGGGGGGGGGGGGGGGGGGGGGGGGGGGGGGGGGGGGGGGGGGDGGGGFGGGGGGGGGGGGGGGGGGGCGGGGGGGGGDFGGGGGGGGGGGGGGGGGGGGGGGGGGGGFGGGGGG<EGGGGGGFGGGG6@FDFEDFGGGGGGFGGGGGGGGGFGF4:@DFC9CDGG98FFGGFGFGCFGGGFGFGFFFEGFD6)=3FBGG;DFF?E:B1C2?<AFFFFGCG?2:9<ABFGC;17(8FB>2-4?2CEG?FFF:26:2:C46,4134:0:0,(5:?<).0)9C
@M03364:396:000000000-C9LGT:1:1101:24544:7525 2:N:0:10
GGACTACACGGGTTTCTAATCCTGTTCGCTCCCCTAGCTTTCGCGCCTCAGCGTCAGTCATGGCCCAGAAGGCCGCCTTCGCCACCGGTGTTCTTCCCGATATCTGCGCATTCCACCGCTACACCGGGAATTCCGCCTTCCCCTGCCGGACTCAAGCCGGCCGGTATCGGGAGCGGACGGGGGGTGGGCCCCCGGATTTGACTCCCGACCAGGCTGGCCGCCTCCGCGCGCTTTACGCCCAATGCATCCGCATACCGCCTGCCCCCCCCGTACTGCCGCGGCCGCTGGCCAGTACTTTCGC
+
CCCCCGGGGGGG@FGGGGDFGGGGGGGGGGGGGGGGGGGGGGGGGGGGGGGGGGGGGFGGGFGGGGGGGCFGGGGFGGGGGGGGGGGGCFCFGFFGGGGGGGGGGGGGGGGGGGGGGGGGCF9FGGGGGGGGGGGGGEDGGGGFGFD+B*CAFEGFGE:EEGAGFEECEDE4?C(>*::5:EG*8C*->;=CDEE:1/+<+6+6CFB29D(7(.0(1-;57DB(.2-04)(((-662:::*,(.)6)6;D348?)15;0(22;?<>/(411404)-4*2(3,(36314-2(,)-)*/*)1*
@M03364:396:000000000-C9LGT:1:1101:21699:7538 2:N:0:10
GGACTACTGGGGTATCTAATCCCGTTTGCTCCCCTGGCTTTCGCGCCTCAGCGTCAGTTGTCGTCCAGAAAGCCGCTTTCGCCACTGGTGTTCCTCCTAATATCTACGCATTTCACCGCTACACTAGGAATTCCGCTTTCCTCTCCGATACTCTAGCATCGCAGTTTCGGTCCCCTCACGGGGTTACGCCCCGCACTTTTAAGACCGACTTACGACGCCGCCTGCGCGCCCTTTACGCCCAATCATTCCGGCCAACGCTTGCCACCTACGTATTACCGCGGCTGCTCGCACGTAGTTCGCC
+
CCCCCGGGGGGGGGGGGGGGGFGGGGGGGGGGGGGGGGGGGGGGGGGGGGFGGGGGGGGGGGGGGGGGGGGGGGGGGGGGGGGGGGGGFGGGGGGGGGGGFFGGGGGGGGGGGGGGGGGDGGGGFGDFFGGGGGGGGBDFGGGFGGGDGFGFGFGDGGFGCFFGGGGGGGGGFGBDGFFGGGGCCE,0@FGGGD:7?FGFF)>@FFFB>G09;:;3:98*7DBB0218>D>>7?<AB??C:1?(04>AFG)(430207,(-20)2AC((-,,6:646*---741<:.,7143.(4<?9,>9
@M03364:396:000000000-C9LGT:1:1101:14112:7542 2:N:0:10
GGACTACTGGGGTATCTAATCCTGTTTGCTCCCCACGCTTTCGTGCCTGAGCGTCAGTTATGTCCCAGGAGGCTGCCTTCGCCATCGGTGTTCTTCCACATATCTACGCATTTCACTGCTACACGTGGAATTCCACCTCCCTCTGACACACTCTAGTCGAGCAGTCACATATGCCATTCCCGAGTTAAGCTCGGGGATTTCACATCTGTCTTACTCAACCGCCTGCGCACCCTTTACGCCCAGTAATTCCGATTAACGCTCGCACCCTACGTATTACCGCGGCTGCTGGCACGTAGTTCGC
+
CCCCCGGGGGGGGCGGGGGGGGGGGGGGGGGGGGGGGGGGGGGGGGGGGGGGGGGGGGGGGGGGGGGGGGGGGGGGGGGGGGGGGGGGFGGGGGGGGGGGGGGGGGGGGGGGGGGGGGGFGFGGGGGGGGGGGGFFGFFFGGGFGGGFGFGFGFGFGGGEGGFGGGFGGGGGFGDGGFGGGGCFGGFEFD@@DEGGCGGGGFGFFFFE=CEGFF;*DEGGFGFFD=@A@DBFDFEEC08FG;?;+9<CFGGDFF(;A8;((,:,9ED??:(,44:))34213>>>:..:0(5:,,)8947)
@M03364:396:000000000-C9LGT:1:1101:11969:7549 2:N:0:10
GGACTACCCGGGTTTCTAATCCTGTTTGCTCCCCACGCTTTCGTGCCTGAGCGTCAGTTATGTCCCAGGAGGCTGCCTTCGCCATCGGTGTTCTTCCACATATCTACGCATTTCACTGCTACACGTGGAATTCCACCTCCCTCTGACACACTCTAGTCGAGCAGTCACATATGCCATTCCCGAGTTAAGCTCGGGGATTTCACATCTGTCTTACTCAACCGCCTGCGCACCCTTTACGCCCAGTAATTCCGATTAACGCTCGCACCCTACGTATTACCGCGGCCGCTTGCCCGTAGTTCGC
+
CCCCCGGGGGGGGGGGGGGGGGGGGGGGGGGGGGGGGGGGGGGGGGGGGGGGGGGGGGGFGGGGGGGGGGGGGGGGGGGGGGGGGGGGGGGGGGGGGGGGGGGGGGGGGGGGGGGGGGGFGFGGGGGGGGFGGGGGGGGGGGGFGGGFGFGFGEGFGGGGGGEGGGGGGGGGFGEGGFGGGGGGGGCEFFCFGGGGGGGGGFGEFFFE<FFGEFFE8<FG>G@?2==A=DFFFF;<C<GGG;?F+7?EFG47;@(6F66:?>>6DGG68?:?):?2)<-432(((,((4:22:(()0*)1)
@M03364:396:000000000-C9LGT:1:1101:24008:7550 2:N:0:10
GGACTACTGGGGTTTCTAATCCTGTTTGCTCCCCACGCTTTCGCGCCTCAGCGTCAGTTGTCGTCCAGAAAGTCGCCTTCGCCACCGGTGTTCTTCCTAATCTCTACGCATTTCACCGCTACACTAGGAATTCCACTTTCCTCTCCGATACTCCAGCTTCCCAGTTTCCATCCCATCACGGGGTTACGCCCCGCACTTTTAAGATGGACTTAGGAAGCCGCCTGCTCGCGCTTTACGACCAATAATTCCGTACACCGCTTGCCACCTACGTATTACCCGCGCTGCTGGCCCGTAGTTCGCC
+
CCCCCGGGGGGGFGGGGGGGGGGGGGGGGGGGGGGGGGGGGGGGGGGGGGGGGGGGGGGGGGGGGGGGFCEGFGGGGGGGGGGGGGGGEFGGGGGGGGFGGGGGGGGGGGGGGGGGGGGGGFFG,EFGCFGGGGGGGFFGGGGDGGG6CDGFFEGFGGGGGGFDGGGGGGFFFGCDGACCC8CBCC,8:BCDDG5CDFGC:=B4CFA:EGB?;*+9>@G=9D<D@6/0426(4<AA(:GGGF??*)).17*,-()()--84?F)>C*4((.))..<A?-,44(4-).(((((-((7*1(/9
@M03364:396:000000000-C9LGT:1:1101:21485:7558 2:N:0:10
GGACTACTAGGGTTTCTAATCCTGTTTGATCCCCACGCTTTCGTGCCTCAGCGTCAATATAGGCGTAGTAAGCTGCCTTCGCAATAGGTGTTCTATGTCATATCTATGCATTTCACCGCTACATGACATATTCCGCTTACCTCCACCATATTCAAGATAGATAGTATCAAAGGCAGTTCTGGAGTTAAGCTCCAGGATTTCACCTCTGACTTACCTACCCGCCTACGCACCCTTTAAACCCAGTGAATCCGGATAACGCTTGCACCCTCCGTATTCCCGCGGCTGCTGGCACGGTGTTGGC
+
CCCCCGGGGGGGGGGGGGGGGGGGGGGGGGGGGGGGGGGGGGGGGGGGGGGGGGGGGGGGFGGGGGGGGGGGGGGGGGGGGGGGGGGGGGGGGGGGGGGGGGGGGGGGGGGGGGGGGGGGGGCFGGGGGGGGGGGGDFGGGGGFGGGGG?FFFEGF?EFGGFCGGGGGGGGGFDBGGFGGGGGDGFD;95,=8DFGGGGGG;EDGFFF=FEG<FFAFFGG>GAFFFFFFGFFFFF4EEGGGFBE4>?EFG4@DD(>F;;D01;/CFGFFFF?(5;19B:712>9>F0)5:(5:>().)(19
@M03364:396:000000000-C9LGT:1:1101:15014:7566 2:N:0:10
GGACTACACGGGTTTCTAATCCTGTTTGCTCCCCACGCTTTCGAGCCTCAGCGTCAGTTACAGTCCAGAGAAGCGCCTTCGCCACTGGTGTTCTTCCTAATCTCTACGCATTTCACCGCTACACTAGGAATTCCCTTCTCCTCTCCTGCACTCTAGACTTCCAGTTTGAAATGCAGCACTCAGGTTAAGCCCGAGTATTTCACATCTCACTTCAAAATCCGCCTACGCTCCCTTTACGCCCAGTAAATCCGGCCAACGCTCGCCCCCTACGTATTCCTGCGGCTGCTGGCACGTCTTTCGC
+
CCCCCGGGGGGGGGGGGGGFGGGFGGGGGGGGGGGGGGGDGFGDGFGGGGGGGGGGGFFFGGGFGEGGGG8FGGGGCGGGGGGGGBFFEFGFFEGGGGGGGGGGFFGGGGGGGGFFGGGGGGFGGCFGDGGGGGGGFGGGGGGFDGG@FFGEEDFF,@FFGGFGGGGGG8EFFGEFG6@,@,ACBD,9+B@CGGD9C@FEG5EE7ACC*8CE*45*;8@CAFFD2?2:AGFFD8>EF?EGE>1/16CFFC3(((.,=;9;@1:1*:C;:B63824))+.,(499B0)471(4:?()8*)19
@M03364:396:000000000-C9LGT:1:1101:18170:7568 2:N:0:10
GGACTACCGGGGTATCTAATCCTGTTCGATCCCCACGCTTTCGTGCCTGAGCGTCAGTAAGGCGCCGGTATGCTGCCTTCGCAATCGGCGTTCTGCGCGATCTCTGAGCATTTCACCGCTACACCGCGCATTCCGCATACCTCTCGCCCACTCAAGTCATTCAGTTTCCCCGGCTGGCCGGGGTTGTGCCCCGGAATTTTACCGCAGCCTTGAATGTCCGCCTGCGCACCCTTTTCACCCCATTCAACCGAAAATACCTTGCATCCGCCGTCGTTTCCCGGCGCCGTGCCCCGAATTTCGC
+
A<CC@@FGFCGGF;FCFEGGFAFEFGCGGCFCEFB:@C@CDE@C@FEFFGFGEGGGEFF,CEFE:CFGGCFCFGGGCFFCEEGGCFGE+@F:=F;FGFG76B8FE,<?FGGFGEFFE=CCCF?<D@CCGCCFGF?F+@7>CD@67C+:C@FBF=*;F9FG9BBFF,<F,,24@728*8,=*=C*:C*/+8587/?E3:F++-<49@@1:9<6)/<)22+:13:?:*-),)4(4?)))-<8*(()/6)->D)((--)*)))),+)2+*--4,((-((3+.-4(((-(,(((.(42(.<*.*9
@M03364:396:000000000-C9LGT:1:1101:15553:7572 2:N:0:10
GGACTACCCGGGTTTCTAATCCTGTTTGCTCCCCACGCTTTCGTGCCTCAGTGTCAGTTACAGTCCAGAAAGCCGCCTTCGCTACTGGTGTTCCTCCTAATATCTACGCATTTCACCGCTACACTAGGAATTCCACTTTCCTCTCCTGCACTCAAGTCTCTCAGTTTCAAGAGCTTACTACGGTTACGCCGTAGCCTTTCACTCCTGACTTAACAGACCACCTACCCACCCTTTACGCCCCGTAAATCCGGATAACGCTAGCCCCCCACGTCTTACCCCCGCTGCCTGCCCCGACCTTAGG
+
CCCCCGGGGGGGGGGGGGGGGGGGGGGGGGGGGGGGGGGGGGGGGGGGGGGGGFGGGGGGGGGGGGGGFGGGGGGGGGGGGGGGGGGGGGGGGGGGGGGGGGGGGGGGGGGGGGGGGGGGGGGGGGGGGGGGGGGGGGGGGGGFGGGDGFFFGFDDFGFGAGFGGGGGGGGEDFBFGFGCFEGFCC,:@F@?DEGGFGGG7E,9CFA5@:AFE5@0@DF7<7-::,-*0CD=DB;CDFEG*6<3)69.97)/,6);)4(,((;:GG)(2(,(.1.68+-(42,41()5((.-(,(0)*.**
@M03364:396:000000000-C9LGT:1:1101:11105:7592 2:N:0:10
GGACTACAGGGGTTTCTAATCCCGTTTGCTCCCCTGGCTTTCGCGCCTCAGCGTCAGTTGTCGTCCAGAAAGCCGCTTTCGCCACTGGTGTTCCTCCTAATATCTACGCATTTCACCGCTACACTAGGAATTCCGCTTTCCTCTCCGATACTCTAGCATCGCAGTTTCGGTCCCCTCACGGGGTTAAGCCCCGCACTTTTAAGACCGACTTACGACGCCGCCTGCTCGCCCTTTGCGCCCACTCATTCCGGCAACCGCCTCCCCCCCACCGATTACCCCGGCCTCTTGCCCGGTGTTCCCC
+
CCCCCGGGGGGGGGGGGGGGGFGGGGGGGGGGGGG@FGGGGGGGGGGGGGGGGGGGGGGEEAFGGGGGGCCFGGFGFFGGGGGGGGGGGGGGGGGGGGGGGFGGGGGGGGGGFGGGGGGGGGGGFEFGFGGGGGGGGCFGGGGFGGG@B?G*=DFFF,EFEG5DGFGF>EEEEGFGG5CF5@C>E5,:>BDDGD5ECFGGF=FC*;>09G11/)/6>>=C;C?BB+..4C?9::)-(4;C>(..;5AAF>7((-2(0,,4((2,)C)((((-43-.6+4(7;((.,-.)(54((-.0*)29
@M03364:396:000000000-C9LGT:1:1101:13366:7601 2:N:0:10
GGACTACAAGGGTATCTAATCCTGTTTGCTCCCCACGCTTTCGAGCATCAGCGTCAGTTATCGTCCAGCATGCCGCCTTCGCCACTGGTGTTCCTCCTGATATCTACGCATTTCACCGCTACACCAGGAATTCCACATGCCCCTCCGACACTCCAGTCCTACAGTTTCCAAAGCAATCCCAGGGTTGAGCCCAGGGTTTTCACTTCAGACTTGCAAGACCGCCTACGCTCCCTTTACACCCAGTAAATCCGGATAACGCTTGCTCCATACGTATTACCGCGGCTGCTGGCACGTATTTAGC
+
CCCCCGGGEGGGGGGGGGGGGGGGGGGGGGGGGGGGGGGGGGGGGGGGGGGGGGGGGFGGGGGGGGGGGGGGGGGGGGGGGGGGGGGGFGGGGGGGGGGGGGGGGGGGGGGGGGGGGGGGGGGGGGGGGGGGGGGGGGGGGGGFGGGCGFGFGFGFFGGGGGFGGGGGGGGFFGFGGFGFDGGEGF@:FFGGGGGGFGGGGFGFDFFECGFGFF9CGBGGFGFF9?>??G@@FFFFF?GFGD@FFE?EFDG;D70>F:06-4C)CFC6-425)<B9:<29BFF9>B:?022<?:(19*)2:
@M03364:396:000000000-C9LGT:1:1101:17990:7616 2:N:0:10
GGACTACAGGGGTATCTAATCCTGTTCGATACCCGCACTTTCGAGCTTCAGCGTCAGTTGCGCTCCCGCGAGCTGCCTTCGCAATCGGGGTTCTTCGTCATATCTAAGCATTTCACCGCTACACGACAAATTCCGCCCGCGTTGTGCGCACTCAAGTGGACCAGTATGCGCTGCAAGTCAGACGTTGAGCGCCTACATTTCACAACACACTTAATCCACGGCCTACGCTCCCTTTCAACCCAATACATCCGGATACCGCCCGGACCTTCCGTATTCCCGCGGCTGCTGGCACGGGTTTAGC
+
CCCCCGGGGGGGGGGGGGGGGGGGGGGGFGGGGGGGGGGGGGGFGGGGGGGGGGGGGGGGGGGGGGGGGGFGGGGGGGGGGGDGGGGGCGGGGGGGGGGGGGGGDEFGGGGGGGGGGGGGGGGGGGDGCFGGGGGGGGGGGGG5DGGCGEGAGF*@FGGGFGFGGFGGGEGGFGFCGFGGGGDFGGG=FFCCDCEFFFGFGFGE6>F63<5=;1>9DFGE>GBF0;:>6C>:<BF).:FGGFFB;)46?GD>(4-)040-(4*-9:5-((4.(4:2<<89;>>(2(,5521<B0()0)(*2
@M03364:396:000000000-C9LGT:1:1101:22154:7618 2:N:0:10
GGACTACTGGGGTTTCTAATCCTATTTGCTCCCCACGCTTTCGTGCCTCAGCGTCAGTAACAGGCCAGGCGGCCGCCTTCGCCACTGGTGTTCTTCCATATATCTACGCATTTTACCGCTACACATGGAGTTCCACCGCCCTCTCCTGTCCTCCAGCCTGCCAGTTTCCAAAGCCTGTACCGGTTGAGCCGGTACCTTTCACTTCAGACTTAACAGGCCGCCTACCCACCCTTTACGCCCAATCATTCCGTATACCCCTAGCCCCCTACGTCTTACCCCGGCTGCTGGCACGTAGTTCGCC
+
CCCCCGGGGGGGGGGGGGGGGGGCFGGGGGGGGGGGGGGGGGGGGGGGGGGGGGGGGGGGGGGGGGGGGGGGGGGGGGGGGGGGGGGGEGGGGGGGGGGGGGGGGGGGGGGGGGGGGGGGGGGGGGGGGGGGGGGGGGGGGGGFGGGGGFGFGFGFGGGGGGFGGFFGGAFEFGFGFF7CFGGFGC8:FFGDGDGGGFGGFC;?GFF*6CCF=F+7C=E56CD68*1*(8;7;@<AB?GD8?(3)6A<FF2.:4)6)4-(3:F?GGC::44(4:)::+4(4;42<245?(3:8((.9*,/9
@M03364:396:000000000-C9LGT:1:1101:26146:7626 2:N:0:10
GGACTACACGGGTTTCTAATCCTATTTGCTCCCCACGCTTTCGTGCCTCAGCGTCAGTAACAGGCCAGGCGGCCGCCTTCGCCACTGGTGTTCTTCCATATATCTACGCATTTTACCGCTACACATGGAGTTCCACCGCCCTCTCCTGTCCTCTAGCCTGCCAGTTTCCAAAGCCTGTACCGGTTGAGCCGGTACCTTTCACTTCAGACTTAACCGGCCGCCTACGCACCCTTTACGCCCCATCATTCCGTCAAACGCCCGCCACCCACGTATTACCCCGGCGGCTGGCCCGTCATTCGCC
+
CCCCCGGGGGGGCGGGGG<FGGGGGGGGGGGGGG@GGGGGGGGGGGGGGGGGGGGGGGGGGGGGGGGGGGGGGGGGGGGGGGGGGGGGGGGGGGGGGGGGGGGGGGGGGCGGFGGGGGGGGGGGGGGGCFGGGGGGGFDGGGDDGGGDFFGFFEGAFGGGGGFGFCGGGGGDFG@;CFCFGE>>CE>:AC?CCCGGCG?F,9@*;+=?ECC?=FC2>@GE:9(6332)-9?:??A641CE*-3?FF<A?*2.(-)576,,,42(9CC267,.)(.-6+4(47-(70(,4(4(((()*/677
@M03364:396:000000000-C9LGT:1:1101:27335:7657 2:N:0:10
GGACTACTCGGGTTTCTAATCCTGTTCGCTCCCCACGCTTTCGCTCCTCAGCGTCAGTATCGGCCCAGAGACCCGCCTTCGCCACCGGTGTTCCTCCTGATATCTGCGCATTTCACCGCTACACCAGGAATTCCAGTCTCCCCTACCTAACTCAAGCCCGCCCGTATCCACCGCAAGCTGAAGGTTAAGCCCCCAGTTTTCACGGTAGACGCAACGGGCCGCCTACGAGCACTTTACTCCCAATGATTCCGGCACAAGCTCGCCCCCTCCGCCTTCCCACGGCTTGTTGCACGTATGTCGC
+
CCCCCGGGGGGEFGGGFGGGGGGGGFGGGGGGGGGGFGEGGGGGGGGGGGGGGGGG@FFGGGGGGGDGGGGGGFEGDGEC=FGDGFEG@FFGGGGGGGGAG?FG8EFGGGGGGGGGGGGGGGGGFGGGFGGGGG8FDBFGEF80=FF,7*D*,3=D9DGGGGD7+@@FAF?F?F57;?ECF,;<E>,:B:,/?E5?C,CCF?F=5FF(7+(=6)/()(3>()-(4:1)()((.53)-)9<F7140.6)6D*4((-.).,).41,*:C9(-((((,)(2).(-39(,(.(68<8(.*)0)1*
@M03364:396:000000000-C9LGT:1:1101:9386:7668 2:N:0:10
GGACTACAGGGGTATCTAATCCTGTTCGATACCCGCACTTTCGAGCATGAGCGTCAGTTGCGCTCCCGTCAGCTGCCTTCGCAATCGGAGTTCTTCGCCATATCTAAGCATTTCACCGCTACACGGCAAATTCCGCCAACGTCGTGCGTACTCAAGTCAGCCAGTTCGCGCTGCAGTGCAGGTGTTGGGCACCTACATTTCACAACACGCTTAACCGACAGCCTGCGCTCCCTTTCAACCCAATAAATCCGGATAACGCCCGGACCTTCCGTATTCACGCGGCTGCTGGCACGGACTTCGC
+
CCCCCGGGGGGGGDFGGGGGGFGGGGGGGGFGGGGGGGGGGGGGGGGGGGGGGGGGGGGGGGGGGGGGGGGGGGGGGGGGGGGGEGGG:FGGGGGGGGGGGFFGGGGGGGGGGGGGGGGGGGGGGGGGGGGGGGGGGEGGGGGFGGGGGEFFF7?AFFGGGGFGGGGGGGGGFGBGGFGGGG>FGEF>DC,?FGGGGGGGGEFEGFFF?G@EDAF@GFGGBGF@@;9>(99B?AF<A<GGGB(:)5:AFGG6?F(9?1>91324CGCA?F?8(1:))3(4-7969?:)43:<:9,0.=)9C
@M03364:396:000000000-C9LGT:1:1101:20909:7682 2:N:0:10
GGACTACCGGGGTATCTAATCCTGTTTGCTCCCCACGCTTTCGCGCCTCAGCGTCAGTTGTCGTCTAGAAAGTCGCCTTCGCCACCGGTGTTCTTCCTAATCTCTACGCATTTCACCGCTACACTAGGAATTCCACTTTCCCCTCCGACACTCCAGCCTTGCAGTTTCCATCCCCTCATGGGGTTAAGCCCCACGCTTTTAAGATGGACTTGCACGGCCGCCTGCGCGCGCTTTACGCCCAATAATTCCGGACAACGCTTGCCACCTACGCATTACCCCGGCCGCTGGCACGCAGTTCGCC
+
CCCCCGGGGGGGGGGGGGGGGGGGGGGGGGGGGGGGGGGGGGGGGGGGGGGGGGGGGGGGGGGGGGGGGGGGGGGGGGGGGGGGGGGGBFGGGGGGGGGGGGGGGGGGGGGGGGGGGGGGGGGGGGGGGGGGGGGGGGGGGGGFGGG8EDGFGFGFGGGGFGACFGGGGGGGFGFGGFGGF5CFEG,:FGGGGGGGGGGGG>?6FFFBEFFCEAG=GFCE7D;D<3482/3(4<4)(4ED*42)*-6<FG/(49(4)44(-4<)9C5,4((,,1).6+447;(4;B39?(51(((0**,9C
@M03364:396:000000000-C9LGT:1:1101:11637:7689 2:N:0:10
GGACTACACGGGTATCTAATCCTGTTCGATACCCGCGCTTTCGAGCTTAAGCGTCAGTAACGCTCCCGTCAGCTGCCTTCGCAATCGGAGTTCTTCGTCATATCTAAGCATTTCACCGCTACACGACAAATTCCGCCAACGTTGCGCGCACTCAAGACCGTCAGTTCGCGCTGCAAGTCAGGCGTTGAGCGCCTACATTTCACAACACGCTTGACAGCCGGCCTGTGCTCCCTTTCAACCCAATAAATCCGGATAACGCCCGGACCTTCCGTATTACCGCGGCTGCTGGCACGGAATTAGC
+
CCCCCGGGGGGGG@FGGGGGGGGGGGGGGGGGGGGGGGGGGGGGGGGGGGGGGGGGGGGGGGGGGGGGGGGGGGGGGGGGGGGGGGGG7FGGGGGGGGGGGAFGGGGGGGGGGGGGGGGDEGGGGGGGGGGGGGGFEFDFGFDFDGCEGBGBFFGF>FGE8FEGGGGGGGGGFGFGGFGGGGGGGGGFFFGGGGGGDGCFGFGFGBFD@GFGF7FFGBGGFGFFFC?F<F??FA?)6)<CG?:?)<A>BFDFFF:)14;>BB?3DG48::083<?2<<4137;>FF:::B?FFF007))9*
@M03364:396:000000000-C9LGT:1:1101:22777:7749 2:N:0:10
GGACTACTAGGGTATCTAATCCTGTTCGATACCCGCACTTTCGAGCTTCAGTGTCAGTTGCGCTCCCGCGAGCTGCCTTCGCAATCGGGGTTCTTCGTCATATCTAAGCATTTCACCGCTACACGACAAATTCCGCCCGCGTTGCGGTCACTCAAGTGGACCAGTATGCGCTGCAGGTCAGGCCTTAAGCGCCTACATTTCAAAACACACTTGATCCACGGCCTACGCTCCCTGTAATCCCAATAAATCAGTTTCCCGCCCGCACCTTCCGTATTTCCGCGGCTGCTGTCCCGGCTTTCGC
+
CCCCCGFGA,,CFF@CF@EGFGDGGGGGFE<@EF@+@C:FDF,,48@FCFD,<;AF@FCEF@@FEF<:+@@BCF<CEFG@=FC:7FDEGD=:B?F<DGC+,CD?D4BBCCDBC59EE786EFG=8CD=CGGDFF8+=F+++6@9DB+++0DE,)*335,@4F5FD,2,5C>895:*1;,,,,**,53*4:CC5****32+=)+12.2(,:37);+9+3<*(8(4(*-0-1(-:0,)6)30+)(()-)6@*0)).))*(((((*-)**)(,4:,(5)-<-43(7(((,).)).4(()80-5*
@M03364:396:000000000-C9LGT:1:1101:21904:7752 2:N:0:10
GGACTACACGGGTTTCTAATCCTGTTCGATACCCGCACTTTCGAGCTTCAGCGTCAGTTGCGCTCCCGCGAGCTGCCTTCGCAATCGGGGTTCTTCGTCATATCTAAGCATTTCACCGCTACACGACAAATTCCGCCCGCGTTGTGCGCACTCAAGTGGACCAGTATGCGCTGCAAGTCAGACGTTGAGCGCCTACATTTCACAACACACTTAATCCACGGCCTACGCTCCCTTTCAACCCAATAAATCCGGATAACGCCCGGACCTTCCGTATTACCGCGGCTGCTGGCCCGGACTTAGC
+
CCCCCGGGGGGGGGGGGGGGGGGGGGGGGGGGGGGGGGGGGGGGGGGGGGGGGGGGGGGGGGGGGGGGGGGGGGGGGGGGGGGGGGGGGGFGGGGGGGGGGGGGGGGGGGGGGGGGGGGGGGGGGGGGGGGGGGGGGGGGGGGEGGGGGFGFGFCFFGFGGGFGGGGGGGGGFGFGGFGCF7?FGGGFFFEDGGEGGGGGGEGFGFFF@GFG9AC624E>9D;?BGFF?DBFFFF)6AGGG?10)86<FFD0,-8)049>B>*4D>5>?:0.4:?)-<862199>?02?:(3613)76<?:
@M03364:396:000000000-C9LGT:1:1101:9571:7789 2:N:0:10
GGACTACTAGGGTTTCTAATCCTGTTTGCTCCCCACGCTTTCGAGCCTCAACGTCAGTTGCCGTCCAGTAAGCCGCCTTCGCCACCGGTGTTCCTCCTGATATCTACGCATTTCACCGCTACACCAGGAATTCCGCTTACCCCTCCGGTACTCTAGCCATCCAGTTTCCAAAGCAATCCGGGAGTTGAGCCCCCGCCTTTCACTTCCGACTTGTCCCGCCGTCTACGCTCCCTTTCCACCCAGTACTTCCGGCTCACCCTTGCCCCCTACGCATTACCGCCGCTGCTGGCACGTAGTTCGC
+
CCCCCGGGGGGGGGGGGGGGGGGGGG9FFGCGGGFCGGGGGGG@FGGGGG<FCGGGGGGCF<FGGGGFFGGGGGGGGGGGGGGGGFFGEGGGGCGGGAEFGGGGGFGGGGGGGGGGGGGGGGGFFEFGGGGGGGGGGECFF=DFGGCC8?BDGEGFFD88,@DFGFAF:;7,*@@+<AD+@E*@C6=;0@FGCCCECGGGCC;5DF*62:9/)+51*(=C(912(3=5(CB:<<3)<)9CEB044-).90*-(((,*(.,3(2,9;76(.((((4)69(-((-346)8((.)-4()0*-95
@M03364:396:000000000-C9LGT:1:1101:8409:7789 2:N:0:10
GGACTACACGGGTTTCTAATCCCGTTTGCTCCCCTGGCTTTCGCGCCTCAGCGTCAGTTGTCGTCCAGAAAGCCGCTTTCGCCACTGGTGTTCCTCCTAATATCTACGCATTTCACCGCTACACTAGGAATTCCGCTTTCCTCTCCGATACTCTAGCATCGCAGTTTCGGTCCCCTCACGGGGTTAAGCCCCGCACTTTTAAGACCGACTTACGCCGCCGCCTGCGCGCCCTTTACGCCCAATAATTCCGGACAACGCTTGCCACCTACGTATTACCCCGGCTGCTTGCCCGTCGTTCGCC
+
CCCCCGGGGGGGGGGGGGGGGFGGGGGGGGGGGGGGGGGGGGGGGGGGGGGGGGGGGGGGGGGGGGGGFGGGGGGGGGGGGGGGGGGGEFGGGGFGGGGGGFGGGGGGGGGGGFDGGGGGGGGGFGGGGFGGGGGFEFGGGGGFGGGGGEGFGFGFGGGGEGFGGGGFDEGEFGFGGFGGGGGGGG,:ACGDGGCGDGGGCEGECFDBFGFG<>835@EC2C?B?86>>D>>1?-9??EE?B(8*59AFFC09>(47;:?04<6FFDBFFF26()6<+-(41-3<2).4(58(--77)(/1
@M03364:396:000000000-C9LGT:1:1101:3958:7821 2:N:0:10
GGACTACTCGGGTATCTAATCCTGTTCGATACCCGCACTTTCGAGCATGAGCGTCAGTTGCGCTCCCGTCAGCTGCCTTCGCAATCGGAGTTCTTCGCCATATCTAAGCATTTCACCGCTACACGGCAAATTCCGCCAACGTTGTGCGTACTCTAGTCAGCCAGTTCGCGCTGCAATGCAGCCGTTGGGCGCCTACATTTCACAACACGCTTACCAGACGGCCTGCGCTCCCTTTCAACCCAATCAATCCGGATCACGCCCGGCCCTTCCGTAGGTCCGCCGCTGCTGGCCCGGATGTAGC
+
CCCCCGGGGCFGGDGGGGGGGGGFGGGGGG<FGGGGEGGGGGGECFGF,,6E:FGGGGGFG@CEGGGGGGDCFGGGGGGGFEF7FAFE,>BFFGFGGGECGCFGGGGFGGGGGGGGGGE>CGGGGEE7:<DFECGGCFDFGDF5C+,@BB:D>D+BFGCFGGFGGFFBCEEGEG57C*@,,,;>BCF@BFCDGGEG<GCFF<C32:8?7C@C7A+9FDCG67@118(5999:49>)62<EG013)52<F:<>6?(3?301742(9>C::::8((().23-3490(()5((3(-4())/.00
@M03364:396:000000000-C9LGT:1:1101:19854:7822 2:N:0:10
GGACTACCGGGGTATCTAATCCTGTTTGCTCCCCACGCTTTCGCACCTCAGCGTCAGTAATGGTCCAGTGAGCCGCCTTCGCCACTGGTGTTCCTCCGAATATCTACGAATTTCACCTCTACACTCGGAATTCCACTCACCTCTACCATACTCAAGACTTCCAGTATCAAAGGCAGTTCCGGGGTTGAGCCCCGGGATTTCACCCCTGACTTCACAGTCCGCCTACGTGCGCTTTACGCCCAGTAAACCCGAACCACGCTAGCCCCCTTCGTATTACCGCGGCGGCAGGCTCGCAGCTAGC
+
CCCCC@FGGGGGGGGGGGFGGGGGGGGGGGGGGGFCEGGGGGEGGGGGGGGGGEGGFGGFFFGGGGGGGFFGGGGGGGGGGGGGGGGGGGGF9F;FFFEGGGGGGGGFBFGGGGGGGDGFDEGGAFFCCFGGGGCGGGGFGGGF?FFFFDDEGBFF,@D:EFBDG;FGFF,=?FDGGFGGGG>FE**0;D@FGGGG*>FGGFF=*6?=:D=7*=68?7EF<DF@?C;A;FFF62;EFFDFE6089462;D)7(((.<:0(-3<:CEC>084:,(().3,((,(,,(((,7(.0(())).2*
@M03364:396:000000000-C9LGT:1:1101:10836:7854 2:N:0:10
GGACTACAAGGGTATCTAATCCTGTTTGCTCCCCACGCTTTCGAGCCTCAGCGTCAGTTACAGTCCAGAGAAGCGCCTTCGCCACTGGTATTCTTCCTAATCTCTACGCATTTCACCGCTACACTAGGAATTCTCTTCTCCTCTCCTGCACTCTAGACTTCCAGTTTGAAATGCAGCACTCAGGTTAAGCCCGAGTATTTCACATCTCACTTAAAAATCCGCCTACGCTCCCTTTACGCCCAGTAAATCCGGACAACGCTCGCCACCTACGTATTACCGCGGCTGCTGGCACGTCGTTAGC
+
CCCCCGGGGGGGGAFGGGGGGGGGGGGGGGGGGGGGGGGGGGGFGGGGGGGGGGGGGEGGGGGGGGGGGGFDFGGGGGGGGGGGGGGGGGGGGGGGGGGGGGGGGGGGGGGGGGGGGGGGGGGGGDGGGGGGGGGFCFGGGGGFGGGFGFGFGE?F4EFGGGFGFGGGAFEGFGFGGFGFGFGGGG<:DFFGGGGCFGGGGFGEDFFF7FCG;=@>FDGGFG>AABAAAGAD2AEEFFG*F@>;:CFFFGG;;>9DFFF@6:=9CG<7(4(.).846E:>,6>9>?:)(447<:()0)45>
@M03364:396:000000000-C9LGT:1:1101:11627:7865 2:N:0:10
GGACTACTAGGGTATCTAATCCTGTTTGATCCCCACGCTTTCGTGCCTCAGCGTCAATATAGGCGTAGTAAGCTGCCTTCGCAATAGGTGTTCTATGTCATATCTATGCATTTCACCGCTACATGACATATTCCGCTTACCTCCACCATATTCAAGATAGATAGTATCAAAGGCAGTTCTGGAGTTAAGCTCCAGGATTTCACCTCTGACTTACCTACCCGCCTACGCACCCTTTCAACCCAGTGAATCCGGATAACGCTTGCACCCTCCGTATTACCGCGGCTGCTTGCACGGAGTTAGC
+
CCCCCGGGGGGGGGGGGGGGGGGGGGGGGGGGGGGGGGGGGGGGGGGGGGGGGGGGGGGGGGGGGGGGGGGGGGGGGGGGGGGGGGGGGGGGGGGGGGFGGGGGG9FGGGGGGGGGGGGDGGGGGGGGGGGGGGGGEGGGGGG5?FGGGFFFGECC8@=A>FCFGGGGFGFFFGFG@DFGGGGGGG9;F?@DFGDGGGGFFEGFGFF5>FEG@FCCFFGGFGFFF:5<@G=ABBF*>6FGGFDF8>*8FGD@@=9*/87?@DFEGGG@?D96(5@<CC@>:1-47::24:)5<9-)0.)C*
@M03364:396:000000000-C9LGT:1:1101:4007:7882 2:N:0:10
GGACTACCGGGGTATCTAATCCTGTTTGCTCCCCACGCTTTCGCACCTCAGCGTCAGTAATGGTCCAGTGAGCCGCCTTCGCCACTGGTGTTCCTCCGAATATCTACGACTTTCACCTCTACACTCGGAATTCCACTCACCTCTACCCTACTCAAGACTTCCAGTATCAAAGGCAGTTCCGGGGTTGATCCCCGGGATTTCACCCCTGACTTCACAGTCCGCCTACGTGCGCTTTACGCCCAGTCAATCCGAACAACGCTAGCCCCCTTCGTCTTACCGCGGCTGCTTGCACGCATTCAGC
+
8A,AA@FGFE7BFEGGFCEFEFG<FGGGGGGGGGGGEGGFGGGGGGGGFGGFDEFGFFD<F<EFGGGGGGC@FGGGGGGFFGGGEGFBF<FFGGGGG:>,CDEFGEGC=+BCEFGGGFGFEGFGFGGGEEFFGGGG;F8FGGGD?FG,@DGFG9+D7DEDGGF?F,CC8,,3;FD+@BFG:+=@BE@)+8E>?EC=;CDFG4E@DEF=-8>:*1,/+.>C3DDF0?(;/>(:24=EC?GGGF0744<AFG72(9((819?(4C?GGGBB?18::15AG(((-9>(1,)44<>0(()01-22
@M03364:396:000000000-C9LGT:1:1101:11346:7883 2:N:0:10
GGACTACCGGGGTTTCTAATCCTGTTTGCTCCCCACGCTTTCGAGCCTCAGCGTCAGTAATCGTCCAGCAAGCCGCCTTCGCCGCTGGTGTTCTTCCTAATATCTACGCATTTCACCGCTACACTAGGAATTCCACTTGCCTCTCCGATACTCTAGTTCTACAGTTTCAAATGCAATCCCGTGGTTGAGCCTCGGGTTTTCACATCTGACTTATCTAACCGCCTGCACTCCCTTTACACCCAGTAAATCCGGATAACGCCCGGCCCTTCCGTATTACCGCGGCTGCTGGCACGGCATTCGC
+
CCCCCGGGGGGGGGGGGGFGGGGGGGGGGFGGGGGGGGGGGGGFGGGGGGGGGGGGGGGGGGGGGGGGGGGGGGGGGGGFGGGGGGGGFFFGGGGGGGGGGGGGGGGGGGGGGGGGGGGGGGGGCFGGFGGGGGGGGGGGGGGFGGG=EEGFFFGFFDGGGGFGGGGGGGGGFGFGGFFGGGGGGGGFFFFGGGGGGGGGGFGFGFFFEGFG4FGCCEGGFGFF@C367DDFFFFFFFGGGFFEA<9?FG7><?6-?:06;>*(9CF3??256(54<C:999BFFB>F:?08:4()09)09
@M03364:396:000000000-C9LGT:1:1101:28162:7887 2:N:0:10
GGACTACCAGGGTATCTAATCCCGTTCGCTACCCTGGCTTTCGCATCTCAGCGTCAGACACAGTCCAGAAAGGCGCCTTCGCCACTGGTGTTCCTCCCAATATCTACGCATTTCACCGCTACACTGGGAATTCCCCTTTCCTCTCCTGCACTCAAGTCTTCCAGTATCCAGAGCCATACGGGGTTGTGCCCCGCATTTTCCCTCCGGCACTAAACAACCGCCTACATGCTCTTTCAGCCCAATAATTCCGGACAACCCTCTCCCCCTACGTCTTTACCCCGCTGCTGGCACGTAGTTTCCC
+
CCCCCGGGGGGGGGGGGGGGGFG@FGEFGG,FGGGGGGEG@DGGG@FEGGGGGGGGGC8FFFFEFFGFG8FGGGGGCGGGGGGGGGGGEGGGGFGCFCFGGGGGGGGG+CFGGGGGGGGGGGGGGGG8AE<FFGFFG8=DFGF+0>44,3ADEDCF==EDGGFGGGA,EGFDFGB8F;EF6+9@EC+:AF:7CCCEDEF:,7,:?A>26)06(),0;@E:4C0;=393.+1)7?)))10<*(()0)6?C6)24(.8)4(-(,;09E)414:(:1).-+((-4411).4803<BB(74*-2C
@M03364:396:000000000-C9LGT:1:1101:15779:7966 2:N:0:10
GGACTACTCGGGTTTCTAATCCTGTTCGCTCCCCACGCTTTCGCTCCTCAGCGTCAGTGACGGCCCAGAGACCTGCCTTCGCCATCGGTGTTCTTCCCGATATCTACACATTCCACCGTTACACCGGGAATTCCAGCCTCCCCTGCCGCACTCAAGCCCGCCCGTACCCGGCGCAGACCCACCGTTAAGCGCTGGGCTTTCACACCGGACGCGACGAACCGCCTACGAGCCCTTTACGCCCAATGATTCCGGACAACGCTTGCACCCTCCGTATTTCCGCGGCTGCTGGCACGTACGTAGC
+
CCCCCFGGGGGGFGGGGGGGGGGGGGGGGGGGGGGGGGGGGGGGGGGGGGGGGGGGGGGCFGGGGGGGGGGGGFGGGGGGGGGGGGGGBFGGGGFGGGGGGGGGGGGGGGGGGGGGGGGDEGGGGGGGFGGGGGFEFEGGGGGFGGGEG>GFGB+?GGFGGGFGGECGGGGGFG=DEFGG5?D:8C*4AF?):CEEDGGGGFGEFEF;FG;C,7E><;GGFGF:?GF)3C>F4:?2::EGG6:<66A)*:2(47,1>(70:(;)9CD048;(((5).<34,471-(,4(4(51(.)).,9/
@M03364:396:000000000-C9LGT:1:1101:11914:7983 2:N:0:10
GGACTACCCGGGTTTCTAATCCTGTTTGCTCCCCACGCTTTCGAGCCTCAGCGTCAGTTACAGTCCAGAGAAGCGCCTTCGCCACTGGTGTTCTTCCTAATCTCTACGCATTTCACCGCTACACTAGGAATTCCCTTCTCCTCTCCTGCACTCTAGACTTCCAGTTTGAAATGCAGCACTCAGGTTAAGCCCGAGTATTTCACATCTCACTTAAAAATCCGCCTACGCTCCCTTTACGCCCAGTAAATCCGGACCACGCTCGCCACCTACGTATTACCGCGGCTGCTGGCCCGTAGTTAGC
+
CCCCCGFGGGGGGGGGGGGGGGGGGGGGGGGGGGGGGGGGGGGGGGGGGGGGGGGGGGGGGGGGGGGGGGGFGGGGFGGGGGFGGGGGFGGEGGGGGGFGGGGGGGGGGGGGGGGGGGG6CEGGGGGGGGGGGGGGGGFFGGD=FGGGGFGFFFGF;FGGG:FGGGGGGGGGFFEGEFGGGCFGGCCDFCGGGGGFGGGGG5DA@FFEFGFF==38;@EGFFDFFGFA27>BD>BCE>GEF@;@:97?FGGBD1>;539;<9E;*CC7>:4<3AB56@<FB;6>B0.).4329>(087)::
@M03364:396:000000000-C9LGT:1:1101:17760:7998 2:N:0:10
GGACTACCAGGGTTTCTAATCCTGTTCGCTCCCCACGCTTTCGAGCCTCAGCGTCAGTTACAGTCCAGAAAGCCGCCTTCGCCACTGGTGTTCCTCCTAATATCTACGCATTTCACCGCTACACTAGGAATTCCGCTTTCCTCTCCTGCACTCAAGAAGACCAGTTTCCATCCCCTCACGGGGTTGAGCCCCGCACTTTTCAGATAGACTTGATCTCCCGCCTGCGCCCCCTTTACGCCCCATAATTCCGGACAACGCCCGCCACCTCCGTATTACCCCCGCCGCTGGCCCGGAGTTCACC
+
CCCCCGGGGGGGGGGGGGCGGGGGGGGGGGGGGGGGGGGGGGGGGGGGGGGGGGGGGGGGGGGGGGGGGGGGGGGGGGGGGGGGGGGGFGGGGGGGGGGGGGGGGGGGGGGGGGGGGGGGGGGGGFGG8FFFGGGGGEFGGGGFGGGGGFGEGB+;8DCFGGFGGGGGGGGGBFD6>FFGG>CFEG,:AFFDDGCEGGGG,>DAF8A=@CCF*+55C3C5=D9<?*6)3:613@)9;@GG880(9<<AFD)(39047;1(,-C3CF9(3(4(.5))6+,-39,(1(((((--((,870)0>
@M03364:396:000000000-C9LGT:1:1101:13517:8007 2:N:0:10
GGACTACTAGGGTATCTAATCCCGTTTGCTCCCCTGGCTTTCGCGCCTCAGCGTCAGTTGTCGTCCAGAAAGCCGCTTTCGCCACTGGTGTTCCTCCTAATATCTACGCATTTCACCGCTACACTAGGAATTCCGCTTTCCTCTCCGATACTCTAGCATCGCAGTTTCGGTCCCCTCACGGGGTTTAGCCCCGCACTTTTAACACCGACTTTCGTCGCCCCCCGCGCGCCCCTTTCGCCCCATTCTTCCGTACAACCCTTGCCACCCACGGTTTTTCCCGGCCGGTCGCCCCTACTTCGCC
+
CCCCCGGGFGGGGFGGGGGGGG8FGGGGGGGGGGGGGGGGGGGGGGGGGGGGGGGGGGGG<EF@FGGGGGGG8CFG::FFDEGGGGGGGGGGFGGGGGGGGBFGGGGFGGGGGGGGGGGCEFGGG,CFGGGGGGCFEFDGGGGB=E>@>@GFGFGF9,@F8F>DFFGGG+@3*F<+@0D,1@C*@*,*18<C498/8BFF96,90865988+).*/)(/*39(((1,04D6(40).-,AC::?)*).66*2((()..(,.(.<AGF5(4((((--(,+)(-(,-(,(-(((((((*7*,17
@M03364:396:000000000-C9LGT:1:1101:18093:8043 2:N:0:10
GGACTACTGGGGTTTCTAATCCTGTTTGCTCCCCACGCTTTCGTGCCTGAGCGTCAGTTATGTCCCAGGAGGCTGCCTTCGCCATCGGTGTTCTTCCACATATCTACGCATTTCACTGCTACACGTGGAATTCCACCTCCCTCTGACACACTCTAGTCGAGCAGTCACATATGCCATTCCCGAGTTAAGCTCGGGGATTTCACATCTGTCTTACTCAACCGCCTGCGCACCCTTTACGCCCAGTAATTCCGATTAACGCTCGCCCCCTACGTATTCCCGCGGCTGCTGGCCCGTACTTCGC
+
CCCCCGGGGGGGGGGGGGGGGGGGGGGGGGGGGGGGGGGGGGGGGGGGGGGGGGGGGGGGGGGGGGGGGGGGGGGGGGGGGGGGGGGGGGGGGGGGGGGGGGGGGGGGGG@FGGGGGGGGGGGGGGGGGGGGGGGGGCFGGGGFGEGDFFGFFDFFGGGGGGFGGGGGFAGGFGFGGFGGGGGDGGC;BE,ADGGGCGGGGFGFGFAEAFEFFF,:C:FGFGFFFC=FBGFFFFF3<?GFGFFF67CEFGC(6?06F1>FFFG0>ED92??8)6>)6C8999>(,108??(29-()7*)9*
@M03364:396:000000000-C9LGT:1:1101:14541:8047 2:N:0:10
GGACTACTAGGGTTTCTAAGCCTGTTCGATCCCCACGCTTTCGTGCCTCAGCGTCAGTTGGGCGCCGGTATGCTGCCTTCGCAATCGGAGTTCTGCGTGATATCTATGCATTTCACCGCTACACCTCGCATTCCGCATACTTCTCGCCCACTCCAGCCCACCAGTTTCAACGGCGGAAAGGGGTTGCGCCCCTCGATTTGACCGCTGACTTGACAGACCGCCCACGCACCCTTTAAACCCAATAAATCCGGATAACGCCCGCCTCCTCCGTATTACCGCCGGCGCTTGTCCGGGGTTCGCC
+
CCCCCGGGGGGGGCFGGGGGGGGGGGGGGGGGGGGGGGGGGGGGGGGGGGGGDGGGGGGGGGGCFGGGGGGGGGGGGGGGGGGGDGGGBFGGGGGGGGGGFGGGGGFEFGGGGGGCGGGGGGGGGGGGGGGGGGGGGCDGGFG?DE>8E?FD=)=;FGGGGGFGC;ACE,@6:@AC*4*=E*?FCE,8=BC95CC=;C>+<4FFGFFFFF<G2?<5>(;:9D(4:8(.27?:.2.--4;;*4()/-)669)((4)4)42-4(23CA*427?(,5)4<*(,---17(-3()-(4(-7)04)1
@M03364:396:000000000-C9LGT:1:1101:12791:8068 2:N:0:10
GGACTACTGGGGTATCTAATCCTGTTTGCTCCCCACGCTTTCGAGCCTCAGTGTCAGTTACAGTCCAGAAAGGCGCCTTCGCCACTGGTATTCTTCCTAATCTCTACGCATTTCACCGCTACACTAGGAATTCTCCTTTCCTCTCCTGCACTCTAGATATCCAGTTTGGAATGCAGCACCCAGGTTAAGCCCGGGTATTTCACATCCCACTTAAATATCCACCTACGCTCCCTTTACGCCCAGTAAATCCGGACAACGCTTGCCACCTACGTATTACCGCGGCGGCTGGCCCGTAGTTGGC
+
CCCCCGGGGGGGGGGGGGGGGGGGGGGGGGGGGGGGGGGGGGGFGGGGGGGGGGGGGGGGGGGGGGGGGGGGGGGGGGGGGGGGGGGGGGGGGGGGGGGGGGGGGGGGGGGGGGGGGGGDGGGGGDCGGGGGGGGGGGGGGGGFGGGGGFGFFFFF;EFGGGFGGGGGGGGGFGFGGFGGCDFDDFCDFFGGGGGGGGGGGFGFGFFDEGFFE1@;;ACEEGC@=?>?9G=2<BF4CDEEG>=B+7<?FGGFF1(6469@@=C;CGG8131/2484<C8>,20(412(8:<16;-)0*)02
@M03364:396:000000000-C9LGT:1:1101:6587:8085 2:N:0:10
GGACTACTCGGGTATCTAATCCCATTTGCTACCCCGGCTTTCGTTCCTCAGCGTCAATCACGGCCCGGTAAAGCGCTTTCGCCTCTGATGTTCCTCCCGATATCTTAGCATTTCACCGCTCCACCGGGAATTCCCTTTACCTCTGCCGCATTCCAGTTTAACAGTATCCAATGCCCTGCCGGAGTTAAGCCCCGGTCTTTAACATCAGACTTGCTCTCCCGCCTACGCACCCTTTACGCCCAATGATTCCGGACCACGCTTGCCCCCTCCGTCTTCCCGCCGCCGCTGGCCCTGATTTCGC
+
CCCCCDGGGGGGGDGGGGFGGGGFFGGGGGGFGGGGGGGGGGGGGFGGGGFGGGGGFEGGGGGGGGGGGGCG@FFGGGGGGGGGGGG,FFGGGGFGGGC=E=EFGG9EGGGGGGGGGGDCEGGGGGDFFCFGFGFFFGFGGGGF?FE@EEF:3C?D3EFC>=C8FCFFGACFFFEFCCGGGEDCEF,8BFGFDEE:?EGG98C?7A=;BGFG<F7)3/8CBDBFFFD)6D(671>)6,;EE<0./654@:91(47:F?F<F:F20;7116(-(,4))240(40((412(4(2(2(**/671
@M03364:396:000000000-C9LGT:1:1101:17224:8087 2:N:0:10
GGACTACTGGGGTATCTAATCCTGTTTGCTCCCCACGCTTTCGTGCATGAGCGTCAGTACAGGTCCAGGGGATTGCCTTCGCCATCGGTGTTCCTCCGCATATCTACGCATTTCACTGCTACACGCGGAATTCCATCCCCCTCTACCGTACTCTAGCCATGCAGTCACAAAGGCAGTTCCCAGGTTGAGCCCGGGGATTTCACCTCTGTCTTGCCTAACCGCCTGCGCACGCTTTACGCCCAGTAATTCCGATTAACGCTTGCACCCTACGTATTACCGCGGCTGCTGGCCCGTCTTTAGC
+
CCCCCGGGGGGGGGGGGGGGGGGGGGGGGGGGGGGGGGGGGGGGGGGGGGGGGGGGGGGGGGGGGGGGGGGECDFGGGGGGGGGGGGGFGGGGGGGGGGGGGGGGGGGGGGGGGGGDGGGGGGGGGGGGGGGGGGAFFGGGGGFGGGDCFGFGFGFGGFGGGFGGF,EEGGGFGBGFFGGGGGFGGF5@FGGGGGGDGGGGCE38A6@5CCF9A,1=BFGFGFFDE9>>D>B;;@AFFGEGF08/5<9FG:1(115=?>F<12)9C5(.34.5<B)6<4>;9>69()5:B(377(.769F7
@M03364:396:000000000-C9LGT:1:1101:4101:8124 2:N:0:10
GGACTACTGGGGTATCTAATCCTGTTTGCTCCCCACGCTTTCGCACCTCAGCGTCAGTAATGGTCCAGTGAGCCGCCTTCGCCACTGGTGTTCCTCCGAATATCTACGAATTTCACCTCTACACTCGGAATTCCACTCACCTCTACCATACTCACGCCTTCCAGTATCAAAGGCAGTTCCGGGGTTGAGCCCCGGGATTTCACCCCTGACTTACAAGTCCGCCTACGTGCGCTTTACGCCCAGTAAATCCGAACAACGCTAGCCCCCTTCGTCTTACCGCGGCTGCTGGCACGCCGTTAGC
+
CCCCCGGGEFCGGGGGGG<GFGGGGGGGGGGGGGGGGGGGGGDGEGGGGGGG:FECFG<@FFGGGGGDG@@FFFGGGGGGFGGGGGGFGFGGGGGGGE7@FGGGGGGG@8FGGGGGGGGGDG;FDGGDC=FFGGDGGFDFGFGFFGGCFBGFFE+:3@DEGGFFG=CF=,,>FGFGCDEG+@C7CCF5AFGGDG5@*BCFGFGF7:F9@GFC@+112@FF?GFFFG1A(>;@FF@EF0EGGFDF+)5<?G)(-7(3>6;:(4C:GGG(3<6:(.4)6@?F(1;>2:03(:7?:1(0<)(1?
@M03364:396:000000000-C9LGT:1:1101:22334:8152 2:N:0:10
GGACTACCCGGGTTTCTAATCCCGTTCGCTCCCCTGGCTTTCGAGCCTCAGCGTCAGTTACAGTCCAGAGAAGCGCCTTCGCCACTGGTGTTCTTCCTAATCTCTACGCATTTCACCGCTACACTAGGAATTCCCTTCTCCTCTCCTGCACTCTAGACTTCCAGTTTGAAATGCAGCACTCAGGTTAAGCCCGAGTATTTCACATCTCACTTAAAAATCCGCCTACGCTCCCTTTACGCCCAGTAAATCCGGACAACGCTCGCCACCTACGTCTTACCGCGGCTGCTGGCACGTAGTTAGC
+
CCCCCGGGGGGGGGGGGGGGGGGGGGGGGGGGGGGGGGGGGGGGGGGGGGGGGGGGGGGGGGGGGGGGGGGFGGGGGGGGGGGGGGGGGGFGGGGGGGGGGGGGGGGGGGGGGGGGGGGGGGGGGGGGGGGGGGGG=A8FFFFDFGGGGFGFGFGFDF8DFGFGFGGGFGDFFGFGG6D8E8DFFGCEFFGGGGGCFGGGGFGF9?ACCGFGFA9AFBGGBGFFA?=)(28:@EEFFFGEG@?@+9?CFGGF@F;?FF>(89EF3AFFBF?3(,4)6<(9,492>0),5<?BF6(0)*-::
@M03364:396:000000000-C9LGT:1:1101:16105:8159 2:N:0:10
GGACTAACGGGGTATCTAATCCTATTTGCTCCCCACGCTTTCGGGACTGAGCGTCAGTTGCGGACCAGACCGTCGCCTTCGCCACTGGTGTTCCTCCATATATCTACGCATTTCACCGCTACACTTGGAATTCCACTGTCCTCTTCCGGACTCCAGTGATCCGGTTTCCGGGGCAGCTCGAAGTTTAGCTTCGGGCTTTCACCTCCAGGCCTGTGTCACCGCCTGCCCCCTCTTTGCGCCCAATGATTCCGGTTAACGCTCGCCCCCGTAGTATTACCGCGGCCGCGCGCACGGATGTTGC
+
CCCCC<,,6+,@FGEFAG,CEAF<6<C;<,C-CFGC:FFGG,@6+@@:EF<CF@BC:C<9,@F:@CFCG76@:C==CFC,FEFB@GF89,AF5AE,4AA,C?=FDE9D@CCFCGGD94=CGFG=,,85EFGGCDE<,,+,A?,=D>E8+*806)+;E,3@,=00C+@,@+3*3*)***5A*4315<,1+,,;8CE*)=:+1)?)*0)((/,2(/<9+)+0//236*()-/((.-6))48:E<(4@2..7:69((,.=1(,,-:9*2>(-(--4)644<:242131(4(4(494(,0)))00
@M03364:396:000000000-C9LGT:1:1101:21440:8178 2:N:0:10
GGACTACAAGGGTTTCTAATCCTGTTTGCTCCCCACGCTTTCGAGCCTCAGCGTCAGTTACAGTCCAGAGAAGCGCCTTCGCCACTGGTGTTCTTCCTAATCTCTACGCATTTCACCGCTACACTAGGAATTCCCTTCTCCTCTCCTGCACTCTAGCCTTCCAGTTTGAAATGCAGCACTCAGGTTAAGCCCGAGTATTTCACATCTCACTTACAAATCCGCCTACGCTCCCTTTACGCCCAGTAAATCCGGACAACGCCCGCCCCCTACGTATTACCGCGGCTGCTGGCACGTCTTTAGC
+
CCCCCGGGGGGGGGGGGGGGGGGGGGGGGGGGGGGGGGGGGGGGGGGGGGGGGGGGGGGGGGGGGGGGGGGGGGGGGGGGGGGGGGGG?FGGGGGFGGFGGGGGGGGGGGGGGGGGGGGGGGGGFGGGGGGGGGGFGGGGGGGFGGGFGFGFGFGF,@EFFGFGGGGGGGGGFGFGGFGGG8=BGG9DFFFGDEGFGGGGG@GEGFF5*BEGF5,:7AGGFGFFFD@F);>BDEE4>@GGGFFFFEFEFGD@D@0=FF>(76C1):C9FFF:24:46<:1(-69BB28>B1)1:(0./)*2
@M03364:396:000000000-C9LGT:1:1101:22642:8194 2:N:0:10
GGACTACTCGGGTTTCTAATCCTGTTCGCTCCCCACGCTTTCGCTCCTCAGCGTCAGTGACGGCCCAGAGACCTGCCTTCGCCATCGGTGTTCTTCCCGATATCTACACATTCCACCGTTACACCGGGAATTCCAGCCTCCCCTGCCGCACTCAAGCCCGCCCGTACCCGGCGCAGACCCCCCGTTAAGCGATGGGCTTTCCCACCGGACGCGACGAACCGCCTACGAGCCCTTTACGCCCCATGATTCCGGACAACGCTTTCACCCTACCTCTTCCCGCGGCTGTCGGCCCGTGGTTTGC
+
CCCCCGGFGGGGGGGGGGGGGGGGGGGGGGGGGGGGGGGGGGGGGGGGGGGGGGGGGFCFGGGGGGGGFGGGGGGGGGGGGGGGGGGGFGGGGGGGGGGGGGGGGGGGGGGGGGGGGGGCGGGGFEGGF=FFGGF9DFGGGGGFDGGDG5F>FFGFFGGGGGFGG8EGGDCGFG5D*8CF*?D7E@F;FG5*1*;:FGCCC)<<DE53(>>5,):939ED>DF:0@6)-9>F??:24(;?8(11))6<FGG;(3,(711(,,<:GFDB:(()).6-4:,,40393()(-9,3,4().)(*2
@M03364:396:000000000-C9LGT:1:1101:12266:8230 2:N:0:10
GGACTACACGGGTTTCTAATCCTGTTTGCTCCCCACGCTTTCGCACCTCAGCGTCAGTACCGAGCCAGTGAGCCGCCTTCGCCACTGGTGTTCCTCCGAATATCTACGAATTTCACCTCTACACTCGGAATTCCACTCACCTCTCTCGGACTCTAGATTGCCAGTATTAAAGGCAGTTCCAGGGTTGAGCCCTGGGATTTCACCCCTAACTTACCAATCCGCCTACGTGCGCTTTACGCCCAGTAATTCCGAACAACGCTAGCCCCCTTCGTATTACCGCGGCTGCTGGCACGAAGTTAGC
+
CCCCCGGGGGGGGGGGGGGGGGGGGGGGFFGGGGGGGGGGGGGEGGGGGGGGGGGGGGGGGGGGGGGGGGCGGGGGGGGGGGGGGGGGFGGGGGGGGGGGGGGGGGGGGGGGGGGGGGGGGGGGGGGGGGGGGGGGGGGGGGGFGGGEFEGADDFFCFGGGGFGGFFGGGGGFFFGGFGGGGGGGGGFFFFGGGGGGGGGGCFECAFBBGFGE+,1;>FG=GF@?E@FFD@@FFFFFFGEG6=@+7?EFFC?FFB?F9BF?>EFGGG>BFB?2:BFFC02>979;?7:??0,3,40.94C:
@M03364:396:000000000-C9LGT:1:1101:13421:8255 2:N:0:10
GGACTACAGGGGTATCTAATCCTGTTTGCTCCCCACGCTTTCGCACCTCAGTGTCAGTATGAGTCCAGGGTGTCGCCTTCGCCACTGATGTTCCTCCAGATATCTACGCATTTCACCGCTACACCTGGAATTCCACACCCCTCTACCCTACTCTAGCTTGCCAGTTCTAACTGCAGTGCCCAGGTTGAGCCCGGGGATTTCACAGCTAGCTTAACAAACCACCTACGTGCGCTTTACGCCCAGTAATTCCGATTAACGCTTGCACCCTCCGTATTCCCGCGGCGGCTGGCACGGGGTTAGC
+
CCCCCGGGGGGGGDGGGGFGGGFGGGGGGGGGGGGGGGGGGGGGGGGGFGGFFEFGGGGGGGFGGGGGGGGFCFFGGGGGGGGGGGGGGGGGGGGGGGGGCEFGGGGGGGEGGGGGGGGGGGGGFFGGGGGGGGGGGEDFGGGFGGGCDFGDFFFFGGGGGGFGFFGGC=FGFGEGGFCGCEDFGF>5DF8CCGGC>GG9E=E@CFC=*AEGE+>*2-DC=G4>@F?8(?==>>BEFFGGG;646?6CAFD(1(4CF;@;?<*)2;98(428(4:-60(47>1(7(,3(4()40(.).-97
@M03364:396:000000000-C9LGT:1:1101:16622:8278 2:N:0:10
GGACTACTGGGGTTTCTAATCCTGTTTGCTCCCCACGCTTTCGGGCCTCAGTGTCAGTTACAGTCCAGTGAGCCGCCTTCGCCACTGGTGTTCTTCCCAATATCTCCGCATTTCACCGCTACACTGGGAATTCCACTCACCTCTCCTGCACTCCAGCCAGACAGTTTCAAAAGCAGTCCCGGGGTTGAGCCCCGGGCTTTCACATCAGACTTGCCTCACCGTCTACGCTCCCTTTACACCCAGTAAATCCGGATAACGCTTGCCCCCTCCGTATTACCGCGGCTGCTGGCACGTAGTTCGC
+
CCCCCGGGGGGG@FGGGGGFGFGGGGGGGGGGGGGGGGGGGGGGGGGGGGGGGGGGGFGGGGGGGGGGGGGGGGGGGGGGGGGGGGGGGGGGGGGGGGGGGGGGGGGGGGGGGGGGGGGGGGGCCGGGGFGGGGGGGGDGDFF9FGGGGFGFFDGFGGGG8F??>EFFGGGGFFBFFBFGG>?FGG78FCGGGGGGGGGGGFG*=A8@BFEGE6C4C;GFDC@FF<=:(97@FFF3C<FFGFDE63<CCF39<:64@?F?<BFBGGD1(-443:?)4@,74(9>>B70:6(48?(0)/)11
@M03364:396:000000000-C9LGT:1:1101:15457:8279 2:N:0:10
GGACTACTCGGGTTTCTAATCCTGTTTGCTCCCCACGCTTTCGTGCCTGAGCGTCAGTTATGTCCCAGGAGGCTGCCTTCGCCATCGGTGTTCTTCCACATATCTACGCATTTCACTGCTACACGTGGAATTCCACCTCCCTCTGACACACTCTAGTCGAGCAGTCACATATGCCATTCCCGAGTTAAGCTCGGGGATTTCACATCTGTCTTACTCAACCGCCTGCGCACCCTTTACGCCCAGTAATTCCGATTAACGCTCGCACCCTACGTATTACCGCGGCTGCTGGCCCGTAGTTCGC
+
CCCCCGGGGGGGGGGGGGGGGGGGGGGGGGGGGGGGGGGGGGGGGGGGGGGGGGGGGGGGGGGGGGGGGDGGGGGGGGGGGGGGGGGGGGGGGGGGGGGGGGGGGGGGGGGGGGGGGGGFFFGGGFGG?FGGGGGCDFFGEGGFGGGGGFGFGEGFFFGGD:BGGGGGGDFDBFBFGFGGFGDEFEF*B@,9=EDGDGEFGEGFGF;=AFFGFFCAC=?FBC@F5,8?2D2;06;EF@EGGD7/+9<57C40;1(6C892:>EBGGG?7?:<D>F<9C87190,11)470(,(41)./-95
@M03364:396:000000000-C9LGT:1:1101:28337:8288 2:N:0:10
GGACTACCGGGGTTTCTAATCCTGTTCGATACCCGCACTTTCGAGCTTCAGCGTCAGTTGCGCTCCCGCGAGCTGCCTTCGCAATCGAGGTTCTTCGTCATATCTAAGCATTTCACCGCTACACGACAAATTCCGCCCGCGTTTCGCACACTCAAGTGGACCAGTATGCGCTGCAAGTCAGACGTTTAGCGCCTACATTTCACAACACACTTAATCCACGGCCTACGCTCCCTTTCAACCCAATAAATCCGGATACCGCCCGGACCTTCCGTATTACCGCGGCTGCAGGCACGGATTTGGC
+
CCCCCGGGGGGGGGGGGGGGGGGGGGGGGFGGGGGGGGGGGGGEGGGGGGGGGGGGGGGGGGGGGGGGGGGGGGGGGGGCFGG7CFGFCFGGGGGGGEGGGGGGGGFGGGGGGFGGGGGGGGGGGGGGGGGGGGGDG@DGEGD*=CG*>?FFF=7?FFGGGGFGG;CFGGGGFE(:CFGGG,;=FG,6CD5<GD5?FGGG7?FFGFF@FGFF3879;<F*2DB6::8B:C918<?AFFGGG:1:)44:FG36??0)9124;;24DEF<:B042(:).3:9;FF122(5293:FB())0):<
@M03364:396:000000000-C9LGT:1:1101:21590:8296 2:N:0:10
GGACTACAAGGGTTTCTAATCCTGTTTGCTCCCCACGCTTTCGTGCCTGAGCGTCAGTTATGTCCCAGGAGGCTGCCTTCGCCATCGGTGTTCTTCCACATATCTACGCATTTCACTGCTACACGTGGAATTCCACCTCCCTCTGACACACTCTAGTCGAGCAGTCACATATGCCATTCCCGAGTTAAGCTCGGGGATTTCACATCTGTCTTACTCAACCGCCTGCGCACCCTTTCCGCCCAGTAATTCCGATTAACGCTCGCACCCTACGTATTCCCGCGGCTGCTGGCACGTCTTTAGC
+
CCCCCGGGGGGGGGGGGGFGGGGGGGGGGGGGGGGGGGGGGGGGGGGGGGGGGGGGGGGGGGGGGGGGGGGGGGGGGGGGGGGGGGGGGGGGGGGGGGGGGGGGGGGGGGGGGGGFDGGGGGGGGGGGGGGGGGGGGGGGGGGFGEG=FFGFFDFFGGGDGGFCDGGGGGGGFGFGGFGGGGGCGGDDFE,=CGGG*CGGGCFF7AFEEGEFFF,:FFGGFGF>BGFFFG@??16)7<EED0661<?5+@87@;;CFFBFF;C(9EG<:?(4,<?24A8B69F66??:08(.:44)0*)0*
@M03364:396:000000000-C9LGT:1:1101:27733:8306 2:N:0:10
GGACTACCAGGGTTTCTAATCCCGTTTGCTCCCCTGGCTTTCGCGCCTCAGCGTCAGTTGTCGTCCAGAAAGCCGCTTTCGCCACTGGTGTTCCTCCTAATATCTACGCATTTCACCGCTACACTAGGAATTCCGCTTTCCTCTCCGATACTCACGCATCGCAGTTTCGGTCCCCTCCCGGGGTTAAGCCCCGCACTTTTAACACCGCCTTACGCCGACGCCTGCTCGCCCTTTACGCCCAATACTTCCGCACACCGCTTGCCCCCCCAGTACTCCCGCGGCTGCCTGCCCGGAGTTCTGC
+
CCCCCGGGFGGGGGGGGGGFGGGFGGGGGGGGGG<BGGGFGGGGFFFF@A<FGGGGFGGFFGGCGGGGCFFAFDCG:FGCGGGGGGGGFGGGGGGFFGCGGFFGGGFGGGGECFGGGGDDECFGCFFGDA=FGG,4=++CE=D7?EC+@?F9C*+;ACEEEG5CEGGDGDC:@:@0**5@**31*4,*+8:?778C):B=C3+67A:1932+/)3(2(C*7D(((+.863:04:)--4/2*(())6))7**(4;(171(4(4:)12)-,(.)))).41(-4691((,-((,,((-.0*)*2
@M03364:396:000000000-C9LGT:1:1101:22446:8322 2:N:0:10
GGACTACAGGGGTTTCTAATCCCGTTCGCTCCCCTGGCTTTCGAGCCTCAGCGTCAGTTACAGTCCAGAAAGCCGCCTTCGCCACTGGTGTTCCTCCTAATATCTACGCATTTCACCGCTACACTAGGAATTCCGCTTTCCTCTCCTGCACTCAAGAAAAATAGTTTCTATCCCCTCACGGGGTTGAGCCCCGCACTTTTAAGATAGACTTACTTTCCCGCCTGCTCTCCCTTTACGCCCAATAATTCCGGACACCGCTCGCCACCTACGTCTTACCCCGGCTGCTGGCACGTAGTTCGCC
+
CCCCCGGGGGGGGGGGGGGGGGGGGGGGGGGGGGGGGGGGGGGGGGGGGGGGGGGGGGGGGGGGGGGGGGGGGGGGGGGGGGGGGGGGFGGGGGGGGGGGGGGGGGGGGGGGGGGGGGGGGGGGGGGGFGGGGGGGGGGGGGGFGGGGGFGFGD6;>=@FGGDFGFGGGGGGFGDGGFGGGGGEEE38FFGGGDCGGGGGG=FCFFF9BGEF>=C7B;FG>DFFD+7;=G@;E8996?C446;FFEC3;D)-49(4)3(41(:4DFF2714(4144:+--6949?D)(:4<?24(84*,>D
@M03364:396:000000000-C9LGT:1:1101:24708:8332 2:N:0:10
GGACTACCGGGGTATCTAATCCTGTTCGCTCCCCACGCTTTCGAGTCTCAGCGTCAGTTATAGTCCAGCAAGCCGCCTTCGCCACCGGTGTTCCTCCTGATATCTGCGCATTTCACCGCTACACCAGGAATTCCACTCTCCCCTACCGCACTCAAGCCCGCCAGTATCCACCGCAAGCTGAAGGTTCAGCCTCCGGTTTTCACGGTAGACGCACCGAGCCGCCTACGAGCCCTTTACGCCCAGTAATTCCGGACCACGCTCGCACCCTACGTATTACCGCGGCTTCTGGCACGTAGTTGGC
+
CCCCCGGGGGGGGGGGGGGGGGGGGGGGGGGGGGGGGGGGGGG8FFEFGGGGGGGGGGGGAEGFGGGGGFGFGGGGGGGGGGGGGGGGFGGGGGGGGGGGGGGGGFGGGGGGGGGGGGGGGGGGGEGGGGGGGGG,@FCFG?EF?FG6+3C=FDFFDFFDGG*9FEGFC7>FAE=75@A4,59,DG,:FGG*C5*:)=CFGFG9<85;7F;=0./951EC0<>?(23)->(-8:?BFFCEGF(5*6<2B:*(-4(4F<7??4*(18<3(4:4))..:<22-440(().2>(,4.()./)20
@M03364:396:000000000-C9LGT:1:1101:20649:8357 2:N:0:10
GGACTACTCGGGTTTCTAATCCTGTTTGCTACCCACGCTTTCGCATCTCAGCGTCAATACCGGTCCAGGTGGCCGCCTTCGCCACTGATGTTCCTCCAGATATCTACGGATTTCACTCCTACACCTGGAATTCCGCCACCCTCTCCCGGATTCAAGTCAAGCAGTATCAAGGGCAGTTCCACGGTTGAGCCGTGGGATTTCACCCCTGACTTACTCGACAGCCTACATGCGCTTTACGCCCAGTGATTCCGATTAACGCTCGCACCCTCCGTATTACCGCGGCTGCTGGCACGGAGTTAGC
+
CCCCCGGGGGGGGGGGGGGGGGGGGGGGGGGGGGGGGGGGGGGGGCFFGGGGGGGG:FFGGGGGGGGGGGGGGGGGGGGGGGGGGGGFGGGGGGGGGGGGGGGGGGGGEDGGFGGGFGGGGGGGGGGGGEGGGGGGGDDFEGFFGFGGE?C>GEFEDFGDFGBCGCFGGGGGEGFGGFGGGGGGGGGFFGGGGGGGGGGGG<D@GFA95F4FEF9><7?:8F>F=?=FFGFFF?FFF@GFGFFF17CCFGGF1:<<FFBFBFE1D>D?<?9432?:<C322>F0-8:?:?8?:0-7<F4FD
@M03364:396:000000000-C9LGT:1:1101:15249:8364 2:N:0:10
GGACTACCAGGGTATCTAATCCTGTTTGCTCCCCACGCTTTCGAGCCTCAGCGTCAGTTACAGTCCAGAGAAGCGCCTTCGCCACTGGTGTTCTTCCTAATCTCTACGCATTTCACCGCTACACTAGGAATTCCCTTCTCCTCTCCTGCACTCTAGACTTCCAGTTTGAAATGCAGCACTCAGGTTAAGCCCGAGTATTTCACATCTCACTTAAAAATCCGCCTACGCTCCCTTTACGCCCAGTCAATCCGGACCACGCTCGCCACCTACGTATTACCGCGGCTGCTGGCACGTAGTTAGC
+
CCCCCGGGGGGGGDFGGGGGGGGGGGGGGGGGGGGGGGGGGGGGGGGGGGGGGGGGGGGGGGGGGGGGGGGGGGGGGGGGGGGGGGGGGGGGGGGGGGGGGGGGGGGGGGGGGGGGGGGGGGGGGGGGFGGGGGGGGGGFGGGFGGGGGFGFGFFFFGFGGGFGGGGGGGGGFGFGGFGFGGGFDE<>FFDFD6CFGFGGGCGFGFFF@GFGE89:FDGGFGFFDEAEFDFFFFFFFFEGGFBF*855CFDFFF(6A@@DF1C>DGG7>B033<?)6<(3409BB02:?((.3?1)08<77
@M03364:396:000000000-C9LGT:1:1101:26332:8399 2:N:0:10
GGACTACTGGGGCTCTAATCCCGTTTGCTCCCCTGGCTTTCGCGCCTCAGCGTCAGTTGTCGTCCAGAAAGCCGCTTTCGCCACTGGTGTTCCTCCCGATATCTGCGCATTCCACCGCTACACCGGGAATTCCGCCTTCCCCTCCCACACTCCAGCCCGCCGGTATCGGAGGCTCGCCGGGGGTGGGCCCCGGGCGTTTACCTCCGACCTACCTGGCCGCCTACGCGCGCGTTCCGCCCCATGGATCCGGCTACAGCGCGCCCCCCTCGGATTTCACCGGCTGCTGCGGCGTATATCTCCG
+
CCCCCGGGDGFD,CFGCFCDGGG<FGCFFF,DFEE@GGGGGGGCGGCF<FGGEG@F6CFGGGG@FGGEDCFFGGGGFCGDGGEFDGGF<BCEFFGGGGBF+FBF,EC==CGGFAEFEECCE,@F87F+@8FFGGGGGECFFFF56E8,33,53:+3++4@:<*;*DECG*4C/,0CEF=7*:)*:**->CEGDC=*9:E5A2+)9@5215<+.*2(/3*:4*((-*,04<(-4(,((488*,4()))4<C/(4(,)03(,,(2()2)(-(-(().))2212((()4),(3,(((,084)2/
@M03364:396:000000000-C9LGT:1:1101:28835:8405 2:N:0:10
GGACTACTCGGGTATCTAATCCTGTTCGCTCCCCACGCTTTCGCTCCTCAGCGTCAGTATCGGCCCAGAGACCCGCCTTCGCCACCGGTGTTCCTCCTGATATCTGCGCATTTCACCGCTACACCAGGAATTCCAGTCTCCCCTACCGAACTCAAGCCCGCCCGTATCCACCGCAAGCTGCAGGTTAAGCCTCCAGTTTTCACGGCAGACGCAACGAGCCGCCTACGCGCTCTTTACGCCCAATACTTCCGGACAACGCTCGCCCCCTACGTATTACCGCGGCGTCTGGCACGTATGTTGC
+
CCCCCGGGCGGGGGGGGGF9FGGGGGGGGGGGGGGGGGGGGGGGGGEGGGGGGGGGGGGGGGGGGGGFGFFFGGGGGGGGGGGGGGGG+FFGGGGGGGGGGGGGFGGGGGGGDGGGGGGGEG8DGFFGGCGGGGGCF,?FDDEFCGF=+9CDE5?FCFCEEFBGC*@FGCEG?>2;EFF?,1;DFC;>FFF9CEC8+?ECGEFBG)59?G@G6)=(1(8:9G><(;?)4<2:(5<2<<GGGFF?F2)<?FG(,416@9;?BBC6DEG;6:(().26<A<>9>6(((,(().88((*)*)2:
@M03364:396:000000000-C9LGT:1:1101:13080:8407 2:N:0:10
GGACTACTCGGGTATCTAATCCCGTTCGCTACCCTGGCTTTCGCATCTCAGCGTCAGACACAGTCCAGAAAGGCGCCTTCGCCACTGGTGTTCCTCCCAATATCTACGCATTTCACCGCTACACTGGGAATTCCCCTTTCCTCTCCTGCACTCAAGTCTTCCAGTATCCAGAGCCATACGGGGTTGAGCCCCGCATTTTCACTCCGGACTTAAAAAACCGCCTACATGCTCTTTTAGCCCAATAATTCCCGACAACGCCTGCCACCCACGTTTTTCCCCGGCTGCCTGCCCGTCCTTTGCC
+
CCCCCGGGGGGGGGGGGGGGGG@FGGGGGG7FGGGCGGGGGGGGG,CFGGGGGGGGFCFEFGFGGGGGGGFGDGFGGGGGGGGGGGGGFGGGGGGGGGEFGGFGGGGGGGGGGGFCGGG>CGGGGFGGGGGGGG9FG==FGGGFGGGDD6EBGFGFC@DFGGFGG9FGGGGFDFBFGFG?@=@>BE::6@EDGDE5*DF@:A;ADAF=98>=:+4752;*2C1(/+)34+117?)/,9CF*(3.059?F*96(-4<)49064;)9C*334(((-(489(((((((().((.((,-)/*)22
@M03364:396:000000000-C9LGT:1:1101:25396:8422 2:N:0:10
GGACTACCAGGGTATCTAATCCTGTTTGCTCCCCACGCTTTCGTGCCTGAGCGTCAGTTATGTCCCAGGAGGCTGCCTTCGCCATCGGTGTTCTTCCACATATCTACGCATTTCACTGCTACACGTGGAATTCCACCTCCCTCTGACACACTCTAGTCGCGCAGTCACATATGCCATTCCCGAGTTCAGCTCGGGGATTTCACATCTGACTTACCCAACCGCCTCCGCACCCTTTACGCCCAGTAATTCCGATTTACCCTCGCCCCCCCCGTCTTACCGCGGCTTCTGGCCCGGCTGTCGC
+
CCCCCGGGCFGGGGGGGGGGGGGGGGGGGGGGGGGGGGGGGGGGFGGGEGGGGGGG:FE<FEGFFGGGGFGGG<FGGGGGGGGGCFGGEGGGGGGGGGGGGFGGGGGGGGGGGGGGCGGGGGGGCDGEEGGGGGGGG8DGGGGFDCD=,;FDGBGF=;C++@@CGF9EGDGFFG6+@DGGG6++DE,3CF,=:CEG7EGGGFGFFAF;*:AGE+,5*<EEFGB=(=(0(2242356CFGGGFF@ACEFFG;??2(.9),)445(CE7((2(4((8)6+-2(--3((-4).(8;((0)))19
@M03364:396:000000000-C9LGT:1:1101:10900:8430 2:N:0:10
GGACTACCAGGGTTTCTAATCCTGTTCGATACCCGCACTTTCGAGCATGAGCGTCAGTTGCGCTCCCGTCAGCTGCCTTCGCAATCGGAGTTCTTCGCCATATCTAAGCATTTCACCGCTACACGGCAAATTCCGCCCACGTTGTGCGTACTCTAGTCAGCCAGTTCGCGCTGCAATTCAGACGTTGGGCGCCTACATTTCACAACACGCTTAACAGACGGCCTGCGCTCCCTTTCAACCCAATAAATCCGGATAACGCCCGGACCTTCCGTATTACCGCGGCTGCTGGCACGGACTTAGC
+
CCCCCGGGGGGGGCFGGGGGGGGGGGGGGGGGGGGGGGGGGGGFGGGGGCGGGGGGGGGGGGGGGGGGGGGGGGGGGGGGGGGEGGGGBFFGGGGGGGGGGGGGGGFGGGGGGGGGGGGGGGGGGGGGGGGGGGGGG+=FEFGFDGFGGFGFGFGFEFGGGGFGGGGGGGGGEFFDGFFFGFGGGGFFFCEGGGGGGGGGGEGC*>A??GFGFFGFGDGG@GFFFG>BFG9B?DF2AAGGGBFF;A<9FFD>FF3<F639>9*(9:*8BF?F(2>2)<22,7144:427?7<09()0*6:*
@M03364:396:000000000-C9LGT:1:1101:26261:8442 2:N:0:10
GGACTACAAGGGTATCTAATCCTGTTTGCTCCCCACGCTTTCGAGCCTCAGCGTCAGTCATCGTCCAGCAAGCCGCCTTCGCCGCTGGTGTTCTTCCTAATATCTACGCATTTCACCGCTACACTAGGAATTCCACTTGCCTCTCCGATACTCTAGTCCTACAGTTTCAAATGCAATCCCGGAGTTGAGCCCCGGGTTTTCACATCTGACTTATCTGACCGCCTGCACTCCCTTTACACCCAGTAAATCCGGATAACGCTTGCACCCTACGTATTACCGCGGCTGCTTGCACGTATTTAGC
+
CCCCCGGGGGGGGGGGGGGGGGGGGGGGGGGGGGGGGGGGGGGGGGGGGGGGGGGGFFGGGGGGGGGGGGGGGGGGGGGGGGGDGGGGGFGGGGGGGGGGGGGGGGGGGGGGGGGGGGGGGGGGGGGGGGGGGGGGGEGGGGGFGGGGGFGFGFGFFGGGFGFGGGGGGGGGFFFGFFGGGGDGGGGEFCFGGGGG@EGFGFGCGFFF?FEG=+1@FFGGFGF?==(;4;8D@FE)7.CFG?DF6?C<@FD06?3AF?BF??C2FG543<:2,5::<C1,-41;1:))5:))4((*994::
@M03364:396:000000000-C9LGT:1:1101:15313:8460 2:N:0:10
GGACTACACGGGTTTCTAATCCTGTTCGCTCCCCACGCTTTCGAGCCTCAGCGTCAGTTTTCGTCCAGAAAGCCGCCTTCGCCACTGGTGTTCCTCCTAATATCTACGCATTTCACCGCTACACTAGGAATTCCGCTTTCCTCTCCGATACTCACGCCTGCCGGTTTCCTGCCCACCACGGAGTTGCGCTCCGCACTTTTAAGCAGGCCCTGACAGCCCGCCTGCCCTCCCTTTACGCCCAATGTTTCCGCACAACCCTTGCCCCCTACGTATTACCCCGGCTGCTTGCCCGTAGTTCCCC
+
CCCCCGGGGGGGGGGGGGGGGGGGGGGGGGGGGGGGGGGGGGGGGGGGGGGGGGGGGGGGGGGGGGGGGGGGGGGGGGGGGGGGGGGGGGGGGGGGGGGDGGGGGGGGGGGGGGGGGGGGCFEGGGGGGGGGGGFFGEGGGGG9FEE@E?EFGE+*,681@>@+FGGGFFGGF7:*:**@?@CC8>,-:*=?<5*5CFGGCBCB74:(/8(7(89.;=8*6:11=*6)4C::<:<9::CEG(.2*.-69D*(,93<)31<70<:<CC03(,)64)66+,,-441(4),1(,3(-(0=/)00
@M03364:396:000000000-C9LGT:1:1101:20250:8467 2:N:0:10
GGACTACCAGGGTTTCTAATCCTGTTTGCTCCCCACGCTTTCGTGCCTGAGCGTCAGTTATGTCCCAGGAGGCTGCCTTCGCCATCGGTGTTCTTCCACATATCTACGCATTTCACTGCTACACGTGGAATTCCACCTCCCTCTGACACACTCTAGTCGAGCAGTCACATATGCCATTCCCGAGTTAAGCTCGGGGATTTCACATCTGTCTTACTCAACCGCCTGCGCACCCTTTACGCCCAGTAATTCCGATTCACGCTCGCCCCCTACTTATTCCCGCGGCGGCTTGCCCGTGTTTGGC
+
CCCCCGGGGGGGGGGGGGGGGGGGGGGGGGGGGGGGGGGGGGGGFGGGGEGGGGGGGGGGGGGGGGGGGGGGGGGGGGGGGGGGGGGGFGGGGGGGGGGGGFGGGGGGGGGGGGGGGGGGGGGGGGGGGGGGGGGGGFGGGGGFGGGGGFGFG<FDGGGDGGFGGGCFGGFGFGFGGFFGGGGGGDCEFF,ADGEG?EGGGEGCCFFEEGEGFF9AFFGGFGFD2;@A2C>DDF@FF03CF;DF+<CEFG4?8<)9@(,(,,1(1:C1(().)).).<-7>9>9002(43,8:3(00)397
@M03364:396:000000000-C9LGT:1:1101:16828:8499 2:N:0:10
GGACACAAGGGTATCTAATCCTGTTTGCTCCCCACGCTTTCGAGCCTCAACGTCAGTTATCGTCCAGTAAGCCGCCTTCGCCACTGGTGTTCCTCCTAATATCTACGCATTTCACCGCTACACTAGGAATTCCACTTACCTCTCCGATACTCTAGCTTGACAGTTCCAAATGCAGCTTGGGGGTTGAGCCCCCACCTTTCACACCTGGCTTGCCATGCCGTCTGCGCTCCCTTTACCCCCCGTAAATCCGTATACCCCTTGCCCCCTCCCGTTTTCCGCCGCTGCTGGCCCCGTTTTAGCC
+
CCCCCFEFGGEG<FGGGGGGGGGGFGGFFGGGG@FGEGGGGGGFGGGFFGEEGG@FFGGGGGGGGGGGGGGGGGGGFFFAFE:FFFGGAFGGGFGGGGGCFCFFFGDGGGGGGFGGFGGGG=D?ECGGGGGFGFGFG,AFFD?FGCC86<4>;D3DFFG?FF68FAFGDFGC7FEDFFGGGEDFGG@=9CGG5CEGGCF7,:;)*;A44;57=4,1*7,*0?9(4*4)(13(/5)7)4CG:7-()46:FC1.2))-/4,1,46:FCC(4(4((5().*-(41(-4:28((,-(((07*(*2
@M03364:396:000000000-C9LGT:1:1101:25516:8505 2:N:0:10
GGACTACCAGGGTATCTAATCCTGTTTGCTCCCCACGCTTTCGCGCCTCAGCGTCAGTTGTCGTCTAGAAAGTCGCCTTCGCCACCGGTGTTCTTCCTAATCTCTACGCATTTCACCGCTACACTAGGAATTCCACTTTCCTCTCCGATACTCCAGCTTCCCAGTTTCCATCCCATCACGGGGTTAAGCCCCGCACTTTTAAGATGGACTTAGGCAGCCGCCTGCGCGCGCTTTACGCCCAATAATTCCGGACATCGCTTGCCACCTACGTTTTTCCCCGGCTGCTTGCACGTAATTAGCC
+
CCCCCGGGGGGGFGFGGGCFFGGFG<FGGGGGGGGGGGGGGGGGGGGGGFFFDCGG>CFFFGGFGGGGGGGGGGGGGGGEGGGGGFGGEGGGGCF?FFEFGGGCGGGGGGGGGGFGGGGDCFGG,>EFEFFGGD,EE==FGGBDGGC+>?EE98DFGDF8DFFGGGGGFCDGB=>979EGGD?3B3,;CFFC77;CGGGGC>G=GFFF=4>B**1*:(=C:9<D2*6).21(48>64:?EC?F)*.5A87)-42),043(((0-7;73>:?(4,,8<+.(34(-())41).::0()9/)*0
@M03364:396:000000000-C9LGT:1:1101:17026:8511 2:N:0:10
GGACTACTGGGGTTTCTAATCCTGTTTGCTCCCCACGCTTTCGCACCTCAGCGTCAGTAATGGTCCAGTGAGCCGCCTTCGCCACTGGTGTTCCTCCGCATATCTACGCATTTCACCTCTACACGCGGAATTCCACTCCCCTCTGCCATACTCAAGCCTTCCAGTATCCAACGCAGTTCCCAGGTTGAGCCCGGGGATTTCACCCCAGACTTACAAATCCGCCTACGTGCGCTTTACGCCCAGTAAATCCGATCAACGCTCGCCCCCTTCGTATTACCGCGGCTGCTGGCACGTAGTTCGC
+
CCCCCGG9@FGGG7FGGGDGGGGGGGGGGGGGGGGGGGGGGGG,,@BFEFGGGGGGGG9,CFG<FGGGCF,CF,CFGGGGGGGG:4EGF,FGGGGGG7,@F,EFGGGGEGGGGGGGG>EFGGGG++@FFGGGG,EF4A+DFGGF+EFD99,:FEFD,DEG=FFFF,@F7C,,3@A6EFGGC,;@DG,:CFGG4EGG*:CGGFG*/8:@BFFGF6+)*)5C6C<?(585(:>FF;DFFFGGGFFF6A4>FGD11((4?:B?(2?(>>CF4?8448345F8639>9B?28>:(.,(()0*)9>
@M03364:396:000000000-C9LGT:1:1101:12080:8522 2:N:0:10
GGACTACTGGGGTATCTAATCCTGTTCGATCCCCACGCTTTCGTGCCTCAGCGTCAATGCAGGCCCGGCCAGCTGCCTTCGCTATCGGTGTTCTGTGGCATATCTATGCATTTCACCGCTACACGCCACATTCCGCCGGCCTCGACCGCATTCAAGGCCCCCAGTATCATCGGCACTGACCCGGTTGAGCCGGGAACTTTCACCGCTGACTTAGACGCCCGCCTGCGCACCCTTTAAACCCAATAAATCCGGATAACGCTCGCCTCCTCCGTATTACCGCCGCTGCTGGCCCGGAGTTAGC
+
CCCCCGGGEFFGGGGGGGGGGGGGGGGGEGGGGGGGGGGGGGGGGGGGGGGGGGGGCGGGGGGGGGGGEGDGGGGGGGGGGGGDFGGGGGGGGGGGEFGGGGGGGGFGGGGGGGGGGGGGEGGFGGG7FGGGGGGGGGGGGGGEDGDGGAGFGAGFGGEEDFFGGECFGGGGBGBGGFCGGGGGGG<(?@FGGGGDFGGGGFGFGF>99G<GFA+793CG>D>:6;9E>GFF?(822)3CG?6<4)6<BCG9?1<<F29?BBC(/;CBFFB?1:BA>F49(43376),::((70().))::
@M03364:396:000000000-C9LGT:1:1101:28298:8549 2:N:0:10
GGACTACACGGGTATCTAATCCTGTTTGCTCCCCACGCTTTCGTGCCTGAGCGTCAGTTATGTCCCAGGAGGCTGCCTTCGCCATCGGTGTTCTTCCACATATCTACGCATTTCACTGCTACACGTGGAATTCCACCTCCCTCTGACCCACTCTAGTCGAGCAGTCACATATGCCATTCCCGAGTTAAGCTCGGGGATTTCACATCTGTCTTCATCAACCGCCTGCGCACCCTTTACGCCCAGTAATTCCGATTAAAGCTCGCACCCTTCGTATTACCGCGGCTGCTTGCCCGTCTTTGGC
+
CCCCCGGGFGGGGGGGGGFGGGG9FGGGGGGGGGGG:FGGGGGGGFGFFGFGGGGGDCFGGGGGGGGGGD@FGGGGGGGCDGGGGGGGGGGGGGGGGGGGGGGG8FG7BGGGFEFGGGGGGFGGE@FGGFEGGFFGGGDDFGGDF,>,6@7D,*3=EEGGEEEFGGFGFGGG7;8=9DFG9+6+@E,;AC,=DCCE*BCFG@GE+;FA<FEG*+2/+:@7:G@>(66DFC(6;@E<C?GFG?F@+9CCAG*3;?(4*-.4:(81<CD<(84.,(4-)9-04-499(,).8(26305.6)9*
@M03364:396:000000000-C9LGT:1:1101:3615:8551 2:N:0:10
GGACTACAGGGTATCTAATCCTGTTCGCTCCCCACGCTTTCGCTCCTCAGCGTCAGTGACGGCCCAGAGACCTGCCTTCGCCATCGGTGTTCTTCCCGATATCTACACATTCCACCGTTACACCGGGAATTCCAGCCTCCCCTGCCGCACTCAAGCCCGCCCGTACCCGGCGCAGACCCACCGTTACGCGATGGGCTTTCACACCGGACGCGACGAACCGCCTACTAGCCCTTTACGCCCAATGATTCCGCACACCGCGTGCCCCCTACGTATTACCCCGGCTGCTTGCACGTCTTGCTGC
+
CCCCCGGGGGGG8EFGGGGFG9FFGFFGGGGGGFGEGGGGGGGFFGGFGCCGGGDGG,CEFGGEGGGGFGGGGFGGGGGCCEFGGGGEFGGGFF9A<FGG7CFGFGDFGGFEBFDF:ECDGGGGG7FEFCFFFGGCF>DEEDG*8@E68<=D,)=?@CCEEGFGGGGGGGGE4<5DGFGFGGGC88*/=*3)/A*75;BFGC9=D>D1(/(:9>:,C>E*(1,-4+)*(937?8)480*:8(.5*66A@F*((,,454(-,4*25?5<?4,.-.626+4(((,-44).4),(.(.)9*)*0
@M03364:396:000000000-C9LGT:1:1101:26989:8554 2:N:0:10
GGACTACCAGGGTTTCTAATCCTGTTTGCTCCCCACGCTTTCGCACCTCAGCGTCAGTAATGGTCCAGTGAGCCGCCTTCGCCACTGGTGTTCCTCCGAATATCTACGAATTTCACCTCTACACTCGGAATTCCACTCACCTCTACCATACTCAAGACTTCCAGTATCAAAGGCAGTTCCGGGGTTGAGCCCCGGGATTTCACCCCTGACTTAAAAGTCCGCCTACGTGCGCTTTACGCCCAGTAAATCCGAACACCGCTAGCCCCCTTCGTATTCCCGCGGCTGCTGGCACGACGTTCGC
+
CCCCCGGGGGGGFFGGGGGGGGGGGGGGGGGGGGGGGGGGGGGGGGGGGGGGGGGGGGGGGGGGGGGGEGGGGGGGGGGGGGGGGGGGCFGGGGGGGGGGGGGGGGGGGGGGGGFFGGGGFGGGFGGGGGGGGGGGGGGGGGGFGGGGGFGFGFDDFGGGGGFGGGGGGGGGF>DGFFGGGGGCECFEA@DFDGGGGGCFGFGFGDFF2FEGF8,9FBFFFGDFFGFF1<;FFDF<EFGGGF?F6)?7AC)4:>((740(7>FFGGG>7??40(5).<-,4999>65281(51,()0)(11
@M03364:396:000000000-C9LGT:1:1101:28248:8555 2:N:0:10
GGACTACACAGGTTTCTAATCCTGTTTGCTACCCACGCTTTCGTGCCTCAGTGTCAGTTTCAGTCCAGAAGGCCGCCTTCGCCACCGGCGTTCCTCCTAATATCTACGCATTTCACCGCTACACTCGGAATTCCGCCCTCCTCTCCTGTACTCAAGCTAGACAGTTCGCAGGGCGGTTCACGGTTGGGCCGTGAACTTAACCCACTCGCTTGCTCCGCAAACCACGCACTCTTTACGCACGGTCATTCCGAGTAAAGCACGCGCAACGCATGTTACCGCTGATGCTGTCTAGTTCAGCAGC
+
@CCCCGGE,,;;,,;66C,C<,C,;FCCFAEEGFCEFEGGGA@FGGGGFF<,<FEF9FGGGDC,CFA,@FA,E<>FGGGG7@CBF,7++@@:F<>,:A=,AFFG,99A>>F:EG;E?+>CC+@EE,A++84A?E=+@+6AF0,1==9,@C@D,*=3,,@D9,1?3EFGG63+<<)34:5,,,*16C>(21:)?CF?@;C4+.*(*)0(,*(*(2+)2(**(9((-/(0(1,)6<))((***((-<)))19143.-)9)((,-*41*1((,((.-.-)14-(().69))))-.6.)*1*)2*
@M03364:396:000000000-C9LGT:1:1101:26939:8557 2:N:0:10
GGACTACCGGGGTTTCTCCTCTGGGCATCGGCTGTTCTGGTTTCGGGGAGGTGGGCTGGAGGTTGCCAGGCTCTCGGGTGTCCCATCCACCCCCTGCAGGGGGTTCTCCAGGGCCTTGGGCTTCTTATTAATGGACCTGAGGGACGTAGGGAGGAAATGCAGCACATCTGCTCCTGATGGCTGCGGTGCACGTGACCCACACGTGCCCTGCTGCCTCCCTGAGCCTGGGCCGGCGACGCCCGAGCCCCGCCCTTTAGCCCAGGCATTCTCCACGGTCCCCCACACCAGCCCGCCGCCTCCC
+
CCCCCGGGGGGGFFFGGGGFFGG@GGGGGGGGGGFGGGGGGG8FFEGEFFGFGGGGFFCFFEGGGGGFGGGCFGGGGGGGGGGGCFGG,FGGGGGGGGGGGGGEEEFFFGGGGGGGFGGGGFGGGDEFEFCFGGCBFGC@FD+<DEG+,:F8>A>5FFEG,3@9FDFCC7F;AD4F9AFFGGGFGGG>A3,:DGFFCFC578:@G:>1(;=68*=<F1C:)2104;4)8<<>(-4(33:8*21-072:BC)1(4)6647:8(2-96C69496((,-(/32301(,,-(.(-(-((08)-5*
@M03364:396:000000000-C9LGT:1:1101:4325:8571 2:N:0:10
GGACTACTCGGGTTTCTAATCCCGGTTGCTACCCTGGCTTTCGCATCTCAGCGTCAGACACAGTCCAGAAAGGCGCCTGCGCCACTGGTGTTCCGCCCAATATCTAAGCATTTCACCGCTACACTGGGAATTCCCCTTCCCTCTCCTGCACTCAAGACTTCCAGTATCCAACGCGATACGGGGTTAGGCCCCGCATTTTCACGTCTGACTTACACGCCCGCCTACCTGCTCGTTACGCCCCATAATTCCGTCCACCCCTTGCCACCGACGTACTACCCCAGCGGACTGCACGTTTTTCGCC
+
6ACCCC<F@FCBEEFGFD9,C9E@+8C:<B<FGGG8,CFFFCFC:BFGGGGGECGG,EF@FFGCFEF@AF?E8@+FFG,AFGGECFB,F,EFF94?CF@=F,@FE;,9FGF?AFCDF7+C649EE9EFGGE:<F?FF:+84+60@FB,=DF8D)=DADF8AF+@@6@=,6DDAE)9@:CC4;<3**8)3,=@;C8**,,4,1=7:))*9:*,*4,65=C7,1(,/37;8*/(,8;,8(2:/(((15-4@C*.3()()-,((.+.*;)-3442(()).*4(-3,(((-2,5::,((00/(77
@M03364:396:000000000-C9LGT:1:1101:12074:8595 2:N:0:10
GGACTACCAGGGTTTCTAATCCTGTTTGCTCCCCACGCTTTCGCACCTCAGCGTCAGTAATGGTCCAGTGAGCCGCCTTCGCCACTGGTGTTCCTCCGAATATCTACGAATTTCACCTCTACACTCGGAATTCCACTCAACTCTACCATACTCAAGACTTCCAGTATCAAAGGCAGTTCCGGGGTTGAGCCCCGGGATTTCACCCCTGACTTAAAAGTCCGCCTACGTGCGCTTTACGCCCAGTAAATCCGAACCACGCTAGCCCCCTTCGTCTTACCGCGGCTGCTGGCACGAAGTTAGC
+
CCCCCGGGGGGGGGGGGGGGGGGGGGGGGGGGGGGGGGGGGGGGGGGGGGGGGGGGGGGGGGGGGGGGGGGGGGGGGGGGGGGGGGGGGGGGGGGGGGGGGGGGGGGGGFGGGGGGGGGGGGGGGGGGGGGGGGGGGGGGGGGFGGG@FFGFGFGF?FGGGGFGGGGGGGGGFGFGGFGGGGGGGGGFFGGGGGGGGGFGGFGFGFF97DFG*8ACGFGG@G@@=EDA1C@F@@@FFFGDGD@;C5C<CG36?>>FFBB<B;F?GGGFFFB:(21)6@09B99((3442<:?B((05*)::
@M03364:396:000000000-C9LGT:1:1101:3267:8597 2:N:0:10
GGACTACTCGGGTATCTAATCCCGTTTGCTCCCCTGGCTTTCGCGCCTCAGCGTCAGTTGTCGTCCAGAAAGCCGCTTTCGCCACTGGTGTTCCTCCTAATATCTACGCATTTCACCGCTACACTAGGAATTCCGCTTTCCTCTCCGATACTCTAGCATCGCAGTTTCGGTCCCCTCACGGGGTTAAGCCCCGCACTTTTAAGACCGACTTACGACGCCGCCTGCGCGCCCTTTACGCCCAATACTTCCGTACAACGCTTGCCACCTACGTATTACCGCTGCGGCTTGCACGTAGTTAGCC
+
CCCCCGGGGGGGEGGGGGGGGFFGGGGGGGGGGGGGGGGGFGGGGGGGGGFGEGGGFFGGGGGGGGGGGGGGGGGGFEGGGGGGGGGGFFGGGGGGGGFGGGGGGGGGGGGGGGGGGGGGGGGGFFGGGGGGGGGDG@DFGGGFGGGCEEGFFFGFGGGGGGEGGG8=EGGDBFC?GFGGGDCFEG38A?FGGGEGGGFGGFGFGFF9FG;GA=/676C7>GFFF50737;0:)6680C:A:?2)).:?G*((-<B73:((4+.>F5(8(,).8)49*((--((,((-,)5:6((0=*)*2
@M03364:396:000000000-C9LGT:1:1101:21874:8607 2:N:0:10
GGACTACCAGGGTTTCTAATCCCGTTTGCTCCCCTGGCTTTCGCGCCTCAGCGTCAGTTGTCGTCCAGAAAGCCGCCTTCGCCACTGGTGTTCCTCCTAATATCTACGCATTTCACCGCTACACTAGGAATTCCGCTTTCCTCTCCTGCACTCAAGAAAGATAGTTTCCATCCCCTCACGGGGTTGAGCCCCGCACTTTTAAGATAGACTTACCTTCCCGCCTGCGCTCCCTTTACGCCCAATAATTCCGCACACCGCCCGCCCCCTCCGTATTACCCCGCCTGCTGGCACGCAGTTACCC
+
CCCCCFGF8FFGGGGGGGGGGGGGGGFFGGGGGGCFFGGGGGGGGGGFGFGGGGGGGGGDFGGDGGGGGGGGGGEFFGEGGGGGGDGGEGGGGGFGGGGGGGGGGGFGGGGGCFGGFGGGEGGGF,EFFFGGGFCFGGCGGGGFGGGEGFG<:50;:===BB9DFCGGFF9=FGD?E9DFGD6+BE,:AFGDDC*94DGGGBGFFF46@F4=>?;*?:@7:D???*:)(:83>@CC7;EFC(,496):8F3(,3,:.4(-(4:(9:)(434((().-2,2(-(-8?)42.22(((0*/)29
@M03364:396:000000000-C9LGT:1:1101:12538:8618 2:N:0:10
GGACTACTGGGGTTTCTAATCCTGTTTGCTCCCCACGCTTTCGAGCCTCAGCGTCAGTTACAGTCCAGAGAATCGCCTTCGCCACTGGTGTTCTTCCTAATCTCTACGCATTTCACCGCTACACTAGGAATTCCATTCTCCTCTCCTGCACTCTAGACTTCCAGTTTGAAATGCAGCACCCAAGTTGAGCCCGGGGATTTCACATCTCACTTAAAAGTCCGCCTACGCTCCCTTTACGCCCAGTAATTCCGGACAACGCTCGCCCCCTACGTATTACCGCGGCTGCTGGCACGTCGTTAGC
+
CCCCCGGGGGGGGGGGGGGGGGGGGGGGGGGGGGGGGGGGGGG<FGGGGGGGGGGGGGGGGGGGGGGGFGFGFGGGGGGGGGGGGGGGGGGGGDGGGGGGGGGGGGGGGGGGGGGGGGGGGGGGFGGGGGGGGGGGFA=FGGGFGGGGGFGFGFGF,@FCEGFGGGFGFGGGFGFGG5FGGGGGGG<DFFFGGGG+<EGGGFGEFFFC;@EFE=,1B=GGFGFFFFDA?G9BBB3C>@GGGFFFC.)/AGG>0@;?F>;;@BG4*:C68??8):?ABF34939>9(,48?(86:()078CC
@M03364:396:000000000-C9LGT:1:1101:13900:8624 2:N:0:10
GGACTACACGGGTTTCTAATCCTGTTTGCTCCCCCGACTTTCGCGCCTCAGCGTCAGTGCTGTTCAAGGAATCCGCCTTCGCCTCCGGTGTTCTATAGGATATCAACGCATTTCACCGCTACACCCTATATTCCGATTCCCTCTCCCAGACTCGAGTCCTGTAGTTTCAGACGCACTTTCCGGGTTGAGCCCGGAGATTTCACATCTGACACGCAAGACCGCCTACGCGCGCTTTACGCCCAGTCAATCCGAACAACGCTTGCGCCCTCCGTATTACCGCGGGTGCTGGCCCCGAGTTGGC
+
CCCCCGGGDGGGGGGGGGGGGGGGGGGGGGGGGGEFCGGGGGG7FFGGBFFGGGGGGGGDFGFFGGGGGFGCGGFGGGGGGGGGFFFG@FGGGAFF,CFGGGFGDFGGGGGGGGGGGGGGGGGGGG<<?FGGGGG:A@EGGGGFFGGFFFGFG=DA>D3EG==FFFGGGGGGEGFGGFCGGGGGGGFEFFFGGG*=4FGGGEGEGFFFCC=,0>/738FGFGBFDGFB6G(99?F2<BDGGFFF*6:<BGGB2,(4FFFF:3:()2C3.(--,3:)6<4((,(-(4-42:(((-2)..)02
@M03364:396:000000000-C9LGT:1:1101:22107:8627 2:N:0:10
GGACTACAGGGGTTTCTAATCCTGTTTGCTCCCCACGCTTTCGAGCCTCAGTGTCAGTTACAGTCCAGAAAGGCGCCTTCGCCACTGGTATTCTTCCTAATCTCTACGCATTTCACCGCTACACTAGGAATTCTCCTTTCCTCTCCTGCACTCTAGATATCCAGTTTGGAATGCAGCACCCAGGTTAAGCCCGGGTATTTCACATCCCACTTAAATATCCACCTACGCTCCCTTTACGCCCAGTAAATCCGGACCACGCTTGCCACCTACGTATTCCCGCGGCTGCGGGCACGTATTTGGC
+
CCCCCGGGGGGGGGGGGGGGGGGGGGGGGGGGGGGGGGGGGGGGGGGGGGGGGGGGGFGGGGGGGGGGGGGGGGGGGGGGGGGGGGGGGGGGGGGGGGGGGGGGGGGGGGGGFGGGGGGGGGGGGGGGGGGGGGAFGEGGGGGFFGGGGFGFGFGFAFGGGGFGGGGGGGGGFBEGGFGGG?DFGGGEFGGGGGG:DFFGGFGFGF6CCGBGF+,*?;FFEGFB>:=?=CBFFFFFF?DFGD@@+>*9FGGB?>9?F?FFFFGF+:C:6=?:3)5)6<34(49>F0(,4;(:?31*)/):6
@M03364:396:000000000-C9LGT:1:1101:16537:8667 2:N:0:10
GGCTACTAGGGTATCTAATCCTGTTCGCTCCCCACGCTTTCGAGCCTCAGCGTCAGTTTTCGTCCAGAAAGCCGCCTTCGCCACTGGTGTTCCTCCTAATATCTACGCATTTCACCGCTACACTAGGAATTCCGCTTTCCTCTCCGATACTCTAGCATCGCAGTTTCGGTCCCCTCACGGGGTTAAGCCCCGCACTTTTAAGACCGACTTACGACGCCGCCTGCGCGCCCTTTACGCCCAATAATTCCGGCCAACGCTTGCCCCCTACGTATTACCGCGGCTGCTGGCACGCAGGTAGCCC
+
CCCCCGDGGGGGFFGGGGGDFGGGGGGGGGGGGGGGGGGGGG8FEGGFEEFGGGGC<CFGGGGGGGFAFFGFGGGGGGGGGGE@FFGFGFGGGGFGGGGFFGGGDFFGEDGGGGFGGGGDEAECFFGCFFGGGGGEGGGGGGGFGGEGGBFDFEFFA:FEGG?CFGGGGGGGFGDG,;CCEE><EC98;FGGGGGGGGGFE5BBFDFF07)A18E;DFGGF7:?BE;E4<0<0A>:?1C:C127=AFFFG3;>6??F::8<004D**4848:244<087440;BF)24(,8(,-(0*05:*
@M03364:396:000000000-C9LGT:1:1101:12041:8694 2:N:0:10
GGACTACAGGGGTTTCTAATCCTATTTGCTCCCCACGCTTTCGTGCCTCAGCGTCAGTAACAGGCCAGGCGGCCGCCTTCGCCACTGGTGTTCTTCCATATATCTACGCATTTTACCGCTACACATGGAGTTCCACCGCCCTCTCCTGTCCTCTAGCCTGCCAGTTTCCAAAGCCTGTACCGGTTGAGCCGGTACCTTTCACTTCAGACTTAACAGGCCGCCTACGCACCCTTTACGCCCAATCATTCCGGATAACGCCCGCCCCCTACGTATTACCCCGGCTGCTGGCCCGTAGTTTGCC
+
CCCCCGGGGGGGGGGGGGGGGGGFGGGGGGGGGGGGGGGGGGGGGGGGGGGGGGGGGGGGGGGGGGGGGGGGGGGGGGGGGGGGGGGGFGGGGGGGGGGGGGGGGGGGGGGGGGGGGGGGGGGGGGGGFGGGGGGGGGGGGGG?GGGGGFGFGFFFGGGGGGFGGGGGFCFGAFDGGBGGGGGFEE3:6DEDGGGGGGG9C@B?GFF?EGC?*?A@G@GE9>8<,33)6C@?BFAFFBEGE::?FFFFFF36<?48>;(129E(9EC-::3<)4)6<+,(49(4<?)42(-44(1.**)2:
@M03364:396:000000000-C9LGT:1:1101:28574:8707 2:N:0:10
GGACTACAGGGGTCTCCATTCCTGTTCGATACCCGAACTTTCGCGCATGAGCGTCAGTAGAGCTCCCGGCAGCTGCCTGCGGACTCGAAGTTCTTCGCCATCACTATGCATCCAACCTCTACCCAGAAAAATAAGACAACGTTACAAGATCTTTAGTCAGCAAGAATGCGCTGCAATCCAGAGGTCGGGCCCCTCCATATCACAACAAACTTAACAGACCGCCAACGCTCCATTTAAACCTCATAACTCCTAATCACGCCCGTCCCCTACTTACTACCTCCACTGCTGGCACGGACATCGC
+
-A@CCF,C6F,F6,C,,6,=EE,,6C,B,,;+-6@+@FC,,,,,4@+@FG@F:F:?FC,,,:,C<@FG+CFG7C,,E,,,7+++4,,,,,:C,C,5+++++,,C=,5,,49,,,944,@=D<3E,4,?FG,F,7,,,80A++,*+,,3,+C*,32=C,,6@3DF,,,6EEG+0@)+,03@,@**@,3)<<*9*=**;;,<:@;**:A((**47+19*(=*.)(((1(>(1:(.754.)00*.()94()***)6<):61(4;(1(98*((8)).)-)-*).,(()45)),8()(((..*.59
@M03364:396:000000000-C9LGT:1:1101:11052:8712 2:N:0:10
GGACTACTGGGGTATCTAATCCTGTTCGCTCCCCACGCTTTCGCTCCTCAGCGTCAGTAACGGCCCAGAGACCTGCCTTCGCCATTGGTGTTCTTCCCGATATCTACACATTCCACCGTTACACCGGGAATTCCAGTCTCCCCTACCGCACTCAAGCCCGCCCGTACCCGGCGCGGATCCACCGTTAAGCGATGGACTTTCACACCGGACGCGACGAACCGCCTACGAGCCCTTTACGCCCAATAAATCCGGATAACGCTTGCACCCTACGTATTACCGCGGCGTCTGGCACGTCTTTCGC
+
CCCCCGGGGGGGGGGGGGGGGGGGGGGEGGGGGGGGGGGGGGGGGGGGGGGGGGGGGGDFGGGGGGGGGGGGGGGGGFGGGGGGGFGGFGGGGGGGGGGGGGEGGGGGGGGGGGGGGGGGGGGGGGGGEGGGGGGGGGGGGGGD?FGGGAGAFDDFGGCEEGFGGGGGGGGGAF>G58?FCGGGGG78FCC7FDGGGGGGGFGCC:DFFGFGF>E9C>EC9G;B6E<)4DBFFFF9<<EEG?8?65ABFFD;?(19@471?:88GGD6(244?2:)4C:9421((-0(484<B?())/)99
@M03364:396:000000000-C9LGT:1:1101:21450:8718 2:N:0:10
GGACTACTCGGGTTTCTAATCCTGTTTGCTCCCCACGCTTTCGAGCCTCAACGTCAGTTTCAGTCCAGCAGGCCGCCTTCGCCGCCGGTGTTCCTCCTGATATCTACGCATTTCACCGCTACACCAGGAATTCCGCCTGCCCCTCCTGTACTCTAGTTACACAGTTTCCAAAGCAGTCCCGGGGTTGGGCCCCGGGCTTTCACTCCAGACTTACCTAACCGTCTACGCTCCCTTTACACCCAGTAAATCCGGATAACGCTTGCCCCCTACGTATTACCGCGGCTGCTGGCCCGGACTTAGC
+
CCCCCGGGGGGG@FGGGGGGGGGGGGGGGGGGGGGGGGGGGGGGGGGGGG?GGGGGGFEGGGGGGGGGGGGGGGGGGGGGGGGGGGGGEGGGGGGGGGGGGGGGGGGGGGGGGGGGGGGGGGGGGGGFFGGGGGGGGEGGGGGFGGCGGFGFFE?DFEFGCGFGGDFGGGFAAFEGGFGGGEGGGGGAFGFDGGGGGGGGGFGCFF4@AFEEEF+)7@GGF71(3?=>?GFFBFFFF<GGGFB?444:FG3>:0(9FF>6<8*.CFDB10422)86AF:916>>1(,.4633((())/.00
@M03364:396:000000000-C9LGT:1:1101:13289:8729 2:N:0:10
GGACTACTAGGGTATCTAATCCTGTTTGCTCCCCACGCTTTCGTGCCTGAGCGTCAGTTATGTCCCAGGAGGCTGCCTTCGCCATCGGTGTTCTTCCACATATCTACGCATTTCACTGCTACACGTGGAATTCCACCTCCCTCTGACACACTCTAGTCGAGCAGTCACATATGCCATTCCCGAGTTAAGCTTGGGGATTTCACATCTGTCTTACTCAACCGCCTGCGCTCGCTTTACGCCCAATAAATCCGGACCACGCTTGCCACCTACGTATTACCGCGGCTGCTGGCACGGCGTTCGC
+
CCCCCGGGGGGGGCEGGGGGGGGGGGGGGGGGGGGGGGGGGGGGGGGGGFGGGGGGGGGGGGGGFGGGGGGGGGGGGGGGGGGGGGGGGGGGGGGGGGGGFFFGGGGGGGGGGGGGGGGGGGGGGGGGGGGGGGGGGFGGGGGFGGGGGFFDGDGFGGGGGGFGGFGGGGGGFGFFFF8EGGC@FGFB@=EFGGCGGGGGGFGFCFFF7FFGFF,ACEGGFGFDBE44=GF>@B>EFFGGG@FFFA<<@CD07;(/517130;>>F<.87<:):?24C(44227;:5?03.38(()8)(19
@M03364:396:000000000-C9LGT:1:1101:25950:8729 2:N:0:10
GGACTACACGGGTTTCTAATCCCGTTTGCTCCCCTGGCTTTCGCGCCTCAGCGTCAGTTCTCGTCCAGAAAGCCGCTTTCGCCACTGGTGTTCCTCCTAATATCTACGCATTTCACCGCTACACTCGGAATTCCGCTCTCCTCTCCGGTACTCTAGCATCGCAGTTTCGGACCCCTCTCGGGGTTTGAGCCCGCGCTTTTCACCCCGGCTTTCCACGCCCGCTGCCGTGCGCTTTCCGCCCATTAATCCCGACCCACGCTAGCACCTCCCTCATGCCCGCGCCGGCTGCCCGTGATTTGCC
+
CCCCCGGG8FGGFGGGGGGGGG8CGGGGGGGGGG,,CFGGGGGGDGGGGGGGGGGGGGD,,,CFGGGGD@FGGGGG:FFGGGGGGGGGFGGGGEGGG8DGGFGGGGGG@EGGGGGGGEGGGGGGF,AFGEGGGG8FE:=FGGGFGG+8>@6>F*DDD,,6@FEGG,EG61++3@87A*@*@;>1C*1*/>,;)***)=CF+92)*:)2().2/++)*(=7(9(((*()(*((4:2))(;8840)0)65@4C6(((.<4(((,<5>F*,4((.(..).2,(4,,(((-7((((-(()0*)*2
@M03364:396:000000000-C9LGT:1:1101:20292:8740 2:N:0:10
GGACTACTAGGGTTTCTAATCCCGTTTGCTCCCCTGGCTTTCGCGCCTCAGCGTCAGTTGTCGTCCAGAAAGCCGCTTTCGCCACTGGTGTTCCTCCTAATATCTACGCATTTCACCGCTACACTAGGAATTCCGCTTTCCTCTCCGATACTCTAGCATCGCAGTTTCGGTCCCCTCACGGGGTTAAGCCCCGCACTTTTAAGACCGACTTACGCCGCCGCCTGCGCGCCCTTTACGCCCAATAATTCCGGACAACGCTTGCCACCTACGTATTACCGCGGCCGCTGGCACGTAGTTCGCC
+
CCCCCGGGGGGGGGGGGGGGGGGGGGGGGGGGGGGGGGGGGGGGGGGGGGGGGGGGGGGGGGGGGGGGGGGGGGGGGFGGGGGGGGGGDGGGGGGGGGGGGGGGGGGGGGGGGGGGGGGGGFFGG?FFFGGGGGGGGGGGGGGFGGGCGEGFGEGFGFCFGGFGGGGGGGGEEGFGG5EFGGDCB8,;AFGGGGCEGFGGF@GFGFFFFG;=;:*:<>G=>GFF:/3>>99275AB:6EEE:?>?<<9FF<39,4:3338:6E<GG*:B0<)-5.:</4(44(4(,((,(5:816>61179
@M03364:396:000000000-C9LGT:1:1101:21785:8742 2:N:0:10
GGACTACTCGGGTTTCTAATCCTGTTCGCTCCCCACGCTTTCGCTCCTCAGCGTCAGTGACGGCCCAGAGACCTGCCTTCGCCATCGGTGTTCTTCCCGATATCTACACATTCCACCGTTACACCGGGAATTCCAGCCTCCCCTGCCGCACTCAAGCCCGCCCGTACCCGGCGCAGACCCACCGTTCAGCGATGGGCTTTCACACCGGACGCGACGAACCGCCTACGAGCCCTTTACGCCCAATGATTCCGGACCACGCTTGCCCCCTACGTATTACCGCGGCGGCTGGCACGTATTTAGC
+
CCCCCGGGGGGGGGGGGGGGGGGGGGEFGGGGGGGGGGGGGGGG@FGGGGGGGGGGGGGFGGGGGGGGCGGGGCGGGGGGGGGGCFGG=FGGGGGGEFGGGGGGGGGDGGGGGGFGGG>DGGGGGGGG@FGGGGGDGFGGGGGFGGGGGFGFE5?F@F8CCGFDF8EGGGGGDG@GEA:C,4<<EG,6CE*)7=CF>FGGGEGCGF:12D9C95E9D3CG9GFF:F?)3CBB??F<4(;CG?2?))6:FGG62>(4>240:?E2CFD0,41.2<?A<C?FBFF01>>9?0(8?8(0)/6::
@M03364:396:000000000-C9LGT:1:1101:17993:8747 2:N:0:10
GGACTACCCGGGTATCTAATCCTGTTTGCTCCCCACGCTTTCGTGCCTGAGCGTCAGTTATGTCCCAGGAGGCTGCCTTCGCCATCGGTGTTCTTCCACATATCTACGCATTTCACTGCTACACGTGGAATTCCACCTCCCTCTGACACACTCTAGTCGAGCAGTCACATATGCCATTCCCGAGTTAAGCCCGGGGATTTCACATCTGTCTTACTCAACCGCCTGCGCACCCTTTCCGCCCAGTACTTCCGATTAACGCCAGCACCCTACGTATTACCGCGGCTGTTGGCCCGTATGTGGC
+
CCCCCGGGGGGGGGGGGGGGGGGGGGGGGGGGGGGGGGGGGGGGGGGGGGGGGGGGGGGGGGGGGGGGGGGGGGGGGGGGGGGGGGGGEEGGGGGGGGGGGGGGGGGGGGGGGGGGGGGGGGGGGGGGGGGGGGGGGGGGGGGFGFG8FFGFGFGFGGCDEGEGGGGGGFGGFGFGFFGGGE=CGG=EC<,@DDGG>CGGGEGFFFFEEGFGCF,8B2EG@GFF985;(96;(:@)7<GGGD<;F)<CFG3(82(69-,((-;39EGF0.81.<().<4;9B>B0().4()499())0)2/
@M03364:396:000000000-C9LGT:1:1101:12228:8753 2:N:0:10
GGACTACTAGGGTTTCTAATCCTGTTTGCTCCCCACGCTTTCGAGCCTCAGCGTCAGTTACAGTCCAGAGAAGCGCCTTCGCCACTGGTGTTCTTCCTAATCTCTACGCATTTCACCGCTACACTAGGAATTCCCTTCTCCTCTCCTGCACTCTAGACTTCCAGTTTGAAATGCAGCACTCAGGTTAAGCCCGAGTATTTCACATCTCACTTAAAAATCCGCCTACGCTCCCTTTACGCCCAGTAAATCCGGACAACGCCCGCCACCTACGTAGTACCGCGGCTGCTGGCACGTAGTTAGC
+
CCCCCEGGGFGFE<BFFGFGCCFGGFGGGGGGCFFEGGGGGGGFFFEFGGGGGGGGGFFGGGGGGGGFFF,B<FGGGDGGGEGGGGGG?F<?FEBCFGGFGGFEA=FGG7FFGGGC<BECCFD=FGGGGGCGCFGGCFGEFFGFGGGGF0A*A=FFBEGGDFFFGFGGGCGGF,:DDFCDFFCGEG<:7:D88E+@FC>,@;DC9?7C57AF5+31*5<C5CADFD>5=9>75>=>C@5B:8@6A<EFFCDB2:B<F>((.2B>DGD,2:?7>(466C(--9999?8.2,()4<40)/67C
@M03364:396:000000000-C9LGT:1:1101:18986:8768 2:N:0:10
GGACTACAGGGGTATCTAATCCTGTTTGCTCCCCACGCTTTCGAGCCTCAGCGTCAGTCATCGTCCAGCAAGCCGCCTTCGCCGCTGGTGTTCTTCCTAATATCTACGCATTTCACCGCTACACTAGGAATTCCACTTGCCTCTCCGATACTCTAGTCCTACAGTTTCAAATGCAATCCCGGAGTTGAGCCCCGGGTTTTCACATCTGACTTATCTGACCGCCTGCACTCCCTTTACACCCAGTAAATCCGGATAACGCTTGCACCATACGTCTTACCGCGGCTGCTGGCACGTATTTCGC
+
CCCCCGGFGGGGGGGGGGGGGGGGGGGGGGGGGGGGGGGGGGGGGGGGGGGGGGGGGGGGGGGGGGGGGGGGGGGGGGGGGGGGGGGGFFFGGGGGGGGGGGGGGGGGGGGGGGGGGGGGGGGGGGGGGGGGGGGGGGGGGGGFGGG8EFGFGFGFGGGGGGFGGGGGGGGGFGFGGFGGGGDGGGGFFGGGGGGGGGGGGFGFDFCC?FEGFFGCGEGGFGFFFB(A9F@@FFFC<3@FGD?E6?3)AF<>??B9??F:<?82FG55<?:?27B)6C:9-42(760:?FBFF:?BF@)93
@M03364:396:000000000-C9LGT:1:1101:24673:8769 2:N:0:10
GGACTACTGGGGTTTCTAATCCTGTTCGATACCCGCACTTTCGAGCTTCAGCGTCAGTTGCGCTCCCGCGAGCTGCCTTCGCAATCGAGGTTCTTCGTCATATCTAAGCATTTCACCGCTACACGACAAATTCCGCCAGCGTTGCGCGCACTCAAGTGGACCAGTATGCGCTGCAAGTCAGACGTTGAGCGCCTACATTTCACAACACACTTAATCCACGGCCTACGCTACCTTTAAACCCAAAAAATCCGGATAACGCCCGGACCTTCCGTATTACCGCGGCTGCTGGCACGGAATACGC
+
CCCCCGGGGGGG@FGGGGGGGGGGGGGGGGGGGGGGGGGGGGGDGGGGFFGGGGGGEGGCGGGGGGGGGGGGGGGGGGGGGGG>FFGFFGGGGGGGGGGFGGGGGGFGGGGGGGGGGGDGGGGGGGGGGGGGGGGGG+=FEGE>DGGGGFC8C8;9FCFGDGFGGCFGGGGGDDFGGFC@F78FGG7>6,:DG:EGGGF7EEF3CB4(3CDGEFC<F@CG>G(4<81:(*-,..<294CF53((0(2266C;0-,)*490;7*-9:52?035,(.-:<8(913(4:)7(((5:>(00*-9*
@M03364:396:000000000-C9LGT:1:1101:25774:8770 2:N:0:10
GGACTACACGGGTTTCTAATCCTGTTTGCTCCCCACGCTTTCGCACCTCAGCGTCAGTAATGGTCCAGTGAGCCGCCTTCGCCACTGGTGTTCCTCCGAATATCTACGAATTTCACCTCTACACTCGGAATTCCACTCACCTCTACCATACTCAAGACTTCCAGTATCAAAGGCAGTTCCGGGGTTGAGCCCCGGGATTTCACCCCTGACTTACCAGTCCGCCTACTTGCGCTTTACGCCCAGTAAATCCGAACCACGCTAGCCCCCTTCGTATTACCGCGGCTGCTGGCACGAATTTCTC
+
CCCCCGGGGGGGGGGGGGGGGGGGGGGGGGGGGGGGGGGGGGGGGGGGGGGGGGGGGGGGGGGGGGGGGGGGGGGGGGGGGGGGGGGGFGGGGGGGGGGGGGGGGGGGCFGGGGGGGGGGGGGGGGGGGGGGGGGGGGCGFFGFGGG8FFFDFEFFFFGGGGFGGGGGGGGGFGFGGFGFE>D7CE>=CFGGGGGGDGGGGCEFGFFF2C=G4+198>EGDGFFFG@A<CBF@DFC>?CEF;DF+.74@C)8166?F:>?69FFGGG>7:8?(4>)4<8129>9(-)).2(5:6())*)02
@M03364:396:000000000-C9LGT:1:1101:9351:8773 2:N:0:10
GGACTACAGGGGTTTCTAATCCTGTTTGCTCCCCACGCTTTCGAGCCTCAGCGTCAGTTACAGTCCAGAGAAGCGCCTTCGCCACTGGTGTTCTTCCTAATCTCTACGCATTTCACCGCTACACTAGGAATTCCCTTCTCCTCTCCTGCACTCTAGACTTCCAGTTTGAAATGCAGCACCCAAGTTGAGCCTGGGTATTTCACATCTCACTTAAAAGTCCGCCTACGCTCCCTTTACGCCCAGTAAATCCGGACAACGCTCGCCACCTACGTATTACCGCGGCTGCTGGCACGTAGTTCGC
+
CCCCCGGGGGGGGGEGGGGGG,CFFGGGGGGGGGGGGGGGGFGGGGGGGGGGGGGGGFFGGGGGGGGGGGGGGGGGGGGGGGGGGFGGEFGGGCGGGGGGGGFGGFGGGGGGGGFGGGGGGFGFGGGGGGGFGFGEFGGGGGGDGGGGGFGEGDF?9EFFGGFGGGGGGGGGFF<+=DF8EFGGGGDEFGG??CFFGGGGGEC7CFAAEGFG5=7:CEG9=54:AD4>>C7BDBEE=DDEG2(8=CCEFG3>032;469082E6*AF44762>AB))<8913916<,2(2(212()0*)/9
@M03364:396:000000000-C9LGT:1:1101:21494:8788 2:N:0:10
GGACTACTCGGGTTTCTAATCCTGTTTGCTCCCCACGCTTTCGTGCCTCAGCGTCAGTTACAGTCCAGAAAGCCGCCTTCGCCACCGGTGTTCCTCCTAATATCTACGCATTTCACCGCTACACTAGGAATTCCGCTTTCCTCTCCTGCACTCAAGAAAAATAGTTTCTATCCCCTCACGGGGTTGAGCCCCGCACTTTTAAGCTAGACTTACTTTCCCGCCTGCGCTCCCTTTACGCCCCATAATTCCGGACACCGCTCGCCACCTACGTATTCCCCCGGCTGCCTGCACGGCGTTTGCC
+
CCCCCGGGGGGGFGGGGGGGGGGGGGGGGGGGGGGGGGGGGGGGGGGGGGGGGGGGGGGGGGGGGGGGGGGGGGGGGGGGGGGFGGGGCFGGGGFGGFGGGGGGGGFGGGGGGGGGGGGGGFGGGGGGGGGGGGGGGGGGGGGFGGGGGFGFGFDF8@??DGBDFEGGGGGFFGFGGFGGEGGEGD,:AFGGGEEEGGGGGFF*BFFFFGF7>6>@DEGG@26;<59=;D@@EEFFFFGG*3::@-<B=6/(-9((.3((,4C(1;28BF:245).5*-49>9>((.52.5(((,00)2:F
@M03364:396:000000000-C9LGT:1:1101:21596:8794 2:N:0:10
GGACTACTGGGGTTTCTAATCCTGTTCGCTCCCCACGCTTTCGCTCCTCAGCGTCAGTGACGGCCCAGAGACCTGCCTTCGCCATCGGTGTTCTTCCCGATATCTACACATTCCACCGTTACACCGGGAATTCCAGCCTCCCCTGCCGCACTCAAGCCCGCCCGTACCCGGCGCAGACCCCCCGTTAAGCCATGGGCTTTCACCCCGGACGCGACGAACCGCCCACGAGCCCTTTACGCCCAATGATTCCGGACCACGCTTTCCCCCTCCGTAATACCGCCGCCGCTGGCCCGGCGGTAGC
+
CCCCCGGC@FGGGGGGGGGGGGGFGGFGGGGGGGGGGGGGGGGGGGGGGGGGGGGGGGAEFGGGGGGGDFFFFDGGGGGGGGGD7FEGGGGGGAFGFEGGGECGFFG9FGGGEGGGGG=DGGGGGCFGCCGGGGFCD@=FGGGFGGGEGFGFGB9@FE::BEADC>7CGE5C?C(/:?FG**9*BF*6A<+2:0<C788CF)<)9>52(/,5,)?,)(:>7CB((2,),991.:0AF1AEG:B0)-4:BF6(,7>FF:9(((+.2;C,(-64((449C0(,-1,(-,,21(44(,)).(*2
@M03364:396:000000000-C9LGT:1:1101:6080:8810 2:N:0:10
GGACTACCAGGGTATCTAATCCCGTTCGCTACCCTGGCTTTCGCATCTCAGCGTCAGACACAGTCCAGAAAGGCGCCTTCGCCACTGGTGTTCCTCCCAATATCTACGCATTTCACCGCTACACTGGGAATTCCCCTTGCCTCTCCTGCACTCAAGTCTTCCAGTATCCAAAGCCATACGGGGTTGAGCCCCGCATTTTCACTCCGGACTTAAGAAACCGCCTACCTGCTCTTTACGCCCAATAATTCCGTGCTACGCTCGCCACCTACGTATTGCCGCGGGTGCTTGCACGTCGTGAGCC
+
CCCCC@@6EECEC,CFGGGGGG,FFFFEEECGGGCCCE,FFFC;BFDD9FEFGGE@@;;FF8FAEEDEDFEEC,CFFGGGGGGGCFFGGGFGGDGGF=DEF8DD;=CF78FEGGFFFG@=C:E@=EFGGGGGGFFGGG+A:FF5D@E8B;FBBDGFAE8,,CDFGFFG=,@AFGDCE5@FE37@BE,0*@:975>ED>C2=:6>79>AA)39*+1*25,/297733.;864?E3<<;6:<:(64/93)@2*(((64>9(332:(9*2438:,:2-.5*323((-(..524.4.(-70)(02
@M03364:396:000000000-C9LGT:1:1101:11586:8818 2:N:0:10
GGACTACCGGGGTATCTAATCCTGTTCGATACCCACGCTTTCGTGCATCAGTGTCAGTCACGGCCTGGCAGGCTGCCTTCGCGATCGGGGTTCTGCGTGATATCTATGCATTTCACCGCTACACCACGCATTCCGCCTGCCCCGTACGTACTCAAGCCAACCAGTTTCAACGGCAATTCAATGGTTGAGCCCTTGACTTTCACCGCTGACTTAATCGGCCACCTACGCACCCTTTCAACCCAATGAATCCGGATAACGCTCGCATCCTCCGTATTCCCGCGGCTGCTGGCACGGCGTTCGC
+
CCCCCGGGGGGGGGGGGGGGGGGGGGGGGGAFGGGGGGGGGGGFGGGGGGGGGGGGGGGGGGGGGDFGEGGGGFGGGGGGGGDGGGGGGGGGGGGGGGGGGGEFFFFGGCGFGGGGGGGGGGGGFFGGGCGGGGGGGG?FG=FA0@CGGFGDF<FFCEGGGGFGGCFGGGGGFGB4CAGF:<:CGGGBA:A*;CGFFGGGGEGFGEDBBGFGE:59CDGGFGFFFG@F@G;F:??-:4CFGB67))6:BFD6(-8AFBFF61?(*:C?>?B<F<>)-3812931(,)8:?07:B-))),97
@M03364:396:000000000-C9LGT:1:1101:4650:8850 2:N:0:10
GGACTACCGGGGTTTCTAATCCCGTTCGCTCCCCTGGCTTTCGAGCCTCAGCGTCAGTTACAGTCCAGAAAGCCGCCTTCGCCACTGGTGTTCCTCCTAATATCTACGCATTTCACCGCTACACTAGGAATTCCGCTTTCCTCTCCTGCACTCAAGAATGATAGTTTCTATCCCCTCACGGGGTTGAGCCCCGCACTTTTAAGATAGACTTACCTTCCCGCCTGCGCTCCCTTTACGCCCAATAATTCCGGCCAACGCCCGCCCCCTACGTTTTACCCCGGCTGCTGGCACGTCGTTCCCC
+
CCCCCGGGGGGGFGGGGGGGGGGGGGGGGGGGGGGGGGGGGGGGGEGGGGGGGGGGGGGGGGGGGGGGFDFGGGGGGGGFGGGGGGGGGGGGGGGGGGGGGGGGGGGGGGGGGGGGGGGGGGGGGGGGFFGGGGGGGGGGGGGFGGGGGFGF:8+;3@EEEF?DFGCFGGGFFGDCG9FGCEDFCE<=FFGGGGEGGGGGCB<>++94>@?<:FC/;3EE>8;??C>26D;;>;EC;?EG52:7FF<26C)(((4<5(,(-1:(9E51<<7((4)-)0((4609<:8:0(538((0).,*9
@M03364:396:000000000-C9LGT:1:1101:11182:8855 2:N:0:10
GGACTACCGGGGTATCTAATCCCGTTCGCTACCCTGGCTTTCGCATCTCAGCGTCAGACACAGTCCAGAAAGGCGCCTTCGCCACTGGTGTTCCTCCCAATATCTACGCATTTCACCGCTACACTGGGAATTCCCCTTTCCTCTCCTGCACTCAAGTCTCCCAGTATCCAAAGCCATACGGGGTTGAGCCCCGCATTTTCACTCCGGACTTAAGAAACCGCCTACCTGCTCTTTACGCCCAATCATTCCGTACACCGCCCGCCACCTACGTATTACCGCGGCTGCTGGCACGTAGTTCGCC
+
CCCCCGGGGGGGGGGGGGGGGFGGGGGGGGGGGGGGGGGGGGGGGGGGGGGGGGGGGFGGGGGGGGGGGGGGGGGGGGGGGGGGGGGGGGGGGGGGGGGGGGGGGGGGGGGGGGGGGGDDGF?FGFGGGGGGGGGGGGGGGGGFGGGGGFGFGFGF=EFGGGFGGGGGGGCFFGFGGFGFC>C@EG,:FCFGGGEGDGGGGADEFEF=@GEC4B,9C@@E9GD@8*7A82797CEED@GG844(9<AAFG246<4()2(4;;C(9FF0:62).()).*((4739<0)4<27<1:1@F@637
@M03364:396:000000000-C9LGT:1:1101:14131:8859 2:N:0:10
GGACTACTGGGGTATCTAATCCTGTTTGCTCCCCACGCTTTCGAGCCTCAGCGTCAGTTACAGTCCAGAGAAGCGCCTTCGCCACTGGTGTTCTTCCTAATCTCTACGCATTTCACCGCTACACTAGGAATTCCCTTCTCCTCTCCTGCACTCTAGACTTCCAGTTTGAAATGCAGCACTCAGGTTAAGCCCGAGTATTTCACATCTCACTTAAAAATCCGCCTACGCTCCCTTTACGCCCAGTAAATCCGGCCCACGCTCGCCACCTACGTATTACCGCGGCTGCTGGCACGTATTTAGC
+
CCCCCGGGGGGGGGGGGGGGGGGGGGGGGGGGGGGGGGGGGGGFGGGGGGGGGGGGGGGGGGGGGGGGFGGGFGEGGGGFGGGGGGGGGGGGGGGGGGGGGGGGGGGGGGGGGGGGGGGGGGGGGGGGGGGGGGGGFCDFGGGFGFGFFFFDFECF9DFGGGFGGGGGGGFGFGFGGFGGGDFFGDD>DD@FGGGGGGGGGEGFGFCEFGFGEFA>9@EGFGA>ADADAGFFDFEFFFGGG@DF=<??FDC9(,(386;7@;EFDGG::?345:?5<C2((-(-9B::?<1>?6(*)*.?>
@M03364:396:000000000-C9LGT:1:1101:18001:8877 2:N:0:10
GGACTACCGGGGTATCTAATCCTGTTCGCTCCCCCGGCTTTCGCGCCTCAGCGTCAGTCTCGGCCCGGCAGGCTGCCTTCGCCATCGGTGTTCTTCCCGATATCTGCGCATTCCACCGCTACACCGGGAATTCCGCCTGCCTCTACCGCACTCGAGCGCGCCAGTCCGGGACCCGGCCCGGGGTTGAGCCCCGGGGTTAGAGGTCCCGCCTGGCGCGCCGCCTGCCCGCGCTTTACGCCCAATGAATCCGTATAACGCCCGCCCCCCACCGTGTACCCGCGCCGGCTGGCCGGCGTTCGGC
+
CCCCCGGGGGDEFGGGGGDGGGGGGGGGGGGGGGGGGGGGGGGGGGGDGGGGGGGGGFGDGGGGGGGCFGEGG<FGGGGGGGGGEGGGEGBFGGDFGGGECFEGGGGGEGGGGGGGGGGGDGDGGGGGCFFGGGGGEC>EGGG>8FGGG>F2DB45>*:EGG6<FCGEDECGFGFGGFGG5?DC*8,.<CGDCEG=/:*:7);2CF>;>)2C:48899C*2>6?B*47957(40))21CE*3::*5):;71(.).6.((,,-:35C3((((((4(6)+(-42(4((,4((,,((-..0(//
@M03364:396:000000000-C9LGT:1:1101:21179:8897 2:N:0:10
GGACTACAGGGGTTTCTAATCCTGTTCGATACCCGCACTTTCGAGCTTCAGCGTCAGTTGCGCTCCCGCGAGCTGCCTTCGCAATCGGGGTTCTTCGTCATATCTAAGCATTTCACCGCTACACGACAAATTCCGCCCGCGTTGCGCGCACTCAAGTGGACCAGTATGCGCTGCAAGTCAGACGTTGAGCGCCTACATTTCACAACACACTTAATCCACCGCCTACGCTCCCTTTAAACCCAATCAATCCGGATACCGCCCGGACCTTCCGTATTACCGCGGCTGCTGGCACGGATTTCGC
+
CCCCCGGGGGGGGGGGGGGGGGFGGGGGGGGGGGGGFGGGGDFFGGGGGGGGGGGGGGGFGGGEEGGGGGGGGGGGGGGGGGGGGGGG>FGGGGGGGGGGGGGGGGGGGGGGGGGFGCGCGFFGGGGGGFCGGGGGG7CGGDD3;CEG5AGFGFF@DDFGGGFGFEFFFGGCAG=:EFG7ECF<*ACDFF?C):EFGGGGGFGE4>FF(C?GF4<):2A*4>9<BGF@:D>:(6>))6FEG2:7))26=4710:()98>FB(/,>C723<6>:?F)5<:909((,(,4?B<?B60).*)9<
@M03364:396:000000000-C9LGT:1:1101:24516:8900 2:N:0:10
GGACTACTCGGGTATCTAATCCCGTGTGCTCCCCTGGCTTTCGCGCCTCAGCGTCAGTTGTCGTCCAGAAAGCCGCTTTCGCCACTGGTGTTCCTCCTAATATCTACGCATTTCACCGCTACACTAGGAATTCCGCTATCCTCTCCGATACTCTAGCATCGCAGTTTCGGTCCCCTCACGGGGTTAAGCCCCGCACTTTTAAGACCGAATTACGCCGCCGCCCGCTGGCCCTTTCAGCCCCATAATGCCGACCAACGCTTGCCACCTTCGTATTGCCCCGGCTGCATGCACGTAGTTCGCC
+
CCCCCGGGGFEEFGGGGGGGGCFEG;EGCFFGGGFGGGGFFGEDGGG:@FF8BFGG:E<6EFGFGGGECGGFFGEG@?DGFGFGGFGGCFGEGGGGFFGF9FGGFGGGDGGG9@DFFGDCEFGGCEEEFGGGCGFFG+=FG9D=6BE+30@*7*+1C=EEEG*8332EE9+3<C<CE9DF::?5B8,:AEF>DC8?D:EG7669*;>1(:6=3)*19(::1)(,42()(182:2))..;?*43(9A)))9)(-7,-)(2(((347;*).-4((5)-)+4,,(,((().4)),(,()**()9
@M03364:396:000000000-C9LGT:1:1101:22551:8908 2:N:0:10
GGACTACCCGGGTATCTAATCCTGTTCGATACCCGCACTTTCGAGCATGAGCGTCAGTTGCGCTCCCGCGAGCTGCCTTCGCAATCGGGGTTCTTCGTCATATCTAAGCATTTCACCGCTACACGACAAATTCCGCCCGCGTTGCGCGCACTCAAGTGGACCAGTATGCGCTGCAAGTCCGCCGTTGAGCGCCTACATTTCACAACACACTTAATCCACGGCCTACGCTCCCTTTGAACCCACTAAATCCGAATAACGCCCGCCCCTTCCGTATTCCCGCGGCCGCTGGCACGGATTTCGC
+
CCCCCFFFFGGGGGGGGGGGGGGFGGGGGFFDGGGEGGGGGGGGGGGFFEGFGGGGGGGEFGGGGGDGCFEFGGGGGGGGGGGDGGGGGGGGGGGGGDFFFGGGGFGGFGGFFGGGGGGDGGGGGEG+>FGGGGGGGEDF:D>>DGGGGFGFGFGFFFC?FGFGGE@FGGGGDFFC++3+**/4CEG?FA/):=8C4:@9C40-9B@?0C?F)*36C?GG9D><?8,),991:<>)69FGG<(3)5)6=FD(-18<F?F903*(1:*,(487(.54)343>09(-((,(,351(-)./)0*
@M03364:396:000000000-C9LGT:1:1101:20215:8913 2:N:0:10
GGACTACACGGGTTTCTAATCCCGTTCGCTACCCTGGCTTTCGCATCTCAGCGTCAGACACAGTCCAGAAAGGCGCCTTCGCCACTGGTGTTCCTCCCAATATCTACGCATTTCACCGCTACACTGGGAATTCCCCTTTCCTCTCCTGCACTCAAGTCTTCCAGTATCCAGAGCCATACGGGGTTGAGCCCCGCATTTTCACTCCGGACTTAAAAAACCGCCTACATGCTCTTTACGCCCAATAATTCCGGACAACGCCCGCCACCTCCGTATTACCCCGGCTGCTTGCACCGCGTTCCCC
+
CCCCCGGGGGGGGGGGGGEGGGGGGGGGGGGGGGGGGGGGGGGGGGGGGGGGGGGGGFGGGGGGGGGGGGGGGGGGGGGGGGGGGGGGFGGGGGGGGGGGGDFGGGGGGGGGGGGGGGGGGGGGGGGGGGGGGGFGGGGGGGG?FGGGGFGFG5DDDFFGGGFGGDDGGGGGFGFGGFGGGDGFGG,:AFGDGGEEDGGGGEDEGFF=FC:C8B9=DDGD9D11=+9;@+9<=EEEFFCF<(()1.:<8C)3903:52(,-4?0D**.4944(....+((41(40.43()5((((.))(*0
@M03364:396:000000000-C9LGT:1:1101:27044:8961 2:N:0:10
GGACTACAGGGGTTTCTAGTCCTGTTTGCTCCCCACGCTTTCGGGCCTCAGTGTCAGTTACAGTCCAGTGAGCCGCCTTCGCCACTGGTGTTCTTCCCAATATCTCCGCATTTCACCGCTGCACTGGGAATTCCACTCACCTCTCCTGCACTCCCGCCAGACAGTTTCAACAGCAGTCCCGGGGTTGAGCCCCGGGCTTTCACGTCTGACATCCCGCCCCACCCGCGCTCCCGTTGCACCCAGTAAATCCGAATAACGCGGGCCCCATCCGTGGTCCCGCGGCGGCGAGCCGGTCTTCAGC
+
<BCCCFE<E8;6,=,E,;,;;BF6CFGFGGGGGF,+@BGGGGG@:F@FEGGGGB<?@FEGFFCCEC<FCEFFDFEG+@,?4BGGGG8<,:::E<;BC?F<EEDG,@54BE,89EE<EEEG+=@EG8,B=FG,9E=F8,0AE+6:DFB,=D4*,3+06===,3:8F,@,=E,D:=)+,3,5@E>*5@*3*@E**1****6,40,(20;9*=*,*)4/>(:*(:3,6B(5(/(4(.(,4)A;E1(576:49*)(-:()/-((((*(/1*(4((-(,())2((,((((-((-(22((()0*.7*
@M03364:396:000000000-C9LGT:1:1101:17074:9014 2:N:0:10
GGACTACTCGGGTTTCTAATCCTGTTTGCTCCCCACGCTTTCGAGCCTCAGCGTCAGTTACAGTCCAGAGAAGCGCCTTCGCCACTGGTGTTCTTCCTAATCTCTACGCATTTCACCGCTACACTAGGAATTCCCTTCTCCTCTCCTGCACTCTAGACTTCCAGTTTGAAATGCAGCACTCAGGTTAAGCCCGAGTATTTCACATCTCACTTAAAAATCCGCCTACGCTCCCTTTACGCCCAGTAAATCCGGACAACGCTCGCCACCTCCGTATTACCGCGGCTGCTGGCCCGTACTTCGC
+
CCCCCGGGGGGGGGGGGGGGGGGGGGGGGGGGGGGGGGGGGGGGGGGGGGGGGGGGGGGGGGGGGGGGGGFGGGGGGGGGGGGGGGGGFGGGGGGGGGGGGGFGGGGGGGGEGGGGGGGGGGGGGGGGGGGGGGGGGGGGGGGFGGGGGFGFGFGF9FGGGGFGGGGGGGGGFFEGGFGGGGGGGGFDFFGGGGGGGGGGGEGF9F>CAFFF*33:CCGGFGFA)2/@AGFFFFEEFFGGGFFE6?C5@FDB;F(=F3>18:E9*;C1(1444:?4<<6937>07<:B><(349-)0*)15
@M03364:396:000000000-C9LGT:1:1101:10177:9019 2:N:0:10
GGACTACTGGGGTTTCTAAACCTGTTTGCTCCCCGCACCTTCGTGCCTCAGTGTCAGTACATGCCCAGGCGTCCGCCTTCGCCACCGGTGTTCTTCCAGATATCTACAGATTTCACCCCTACACCTGGAATTCCGACGCCCCCTGCTGTACTCTAGCCAGACAGTTTCCAGCGCACCACGGAGTTGAGCCCCGCACTTTAACGCCAGACTTGTCGGGCCACCTGCGCACCCTTTACGCCCAATGATTCCGAACAACGCCCGCCCCCTCCGGCTTACCCCGGCTGCTGGCCCGTCGTTACCC
+
CCCCCGGGGGGGGGGGGGGGGGGGGGGGGGGGGGGDGFGGGGGGGGGGGGGGGGGGGGGGGGGGGGGGGGGGGGGGGGGGGGGGGGGGGGGGGGGGGGGGGGGGGGGGGGGGGGGGGGGGGGGGGGGGGGGGGGGGG@DGGGGFGGGGGFGEFFGFGGGGGGFGGGGGGGGGFGB*99FGE*@@EG,5AFGGGG5CGGGGE>CBDDFFF4?FFA8;D;EE?GF;8*4)(9?<:F)646EGE204*):<FG3(92<:)(((-4?>GGD,41((-4>??+4,791663.26(8((((00)(29
@M03364:396:000000000-C9LGT:1:1101:13279:9055 2:N:0:10
GGACTACTGGGGTATCTAATCCTGTTTGCTCCCCACGCTTTCGGGCCTCAGTGTCAGTTACAGTCCAGTGAGCCGCCTTCGCCACTGGTGTTCTTCCCAATATCTCCGCATTTCACCGCTACACCGGTAATTCCGCTTTCCTCTCCTGCACTCCAGCCCGACAGTATCCAAAGCAATTCCCACCTTGAAAGCAGGACTTTCACTCCAGACTTATCAGGCCGCCTACGCGCCCTTTACGCCCAATCATTCCGGACCACGCTCGCCCCCTACGTATTACCGCGGCTGCTGGCACGTAGTTAGC
+
CCCCCGGGGGGGGGGGGGGGGGGGGGGGGGGGGGGGGGGGGGGGDGGGGGGGGGGGGGGGGGGGGGGGGGGGGGGGGGGGGGGGGGGGFGFGGFFGGGGGGGGGGGGGGGGGGGGGGGGGGGGGGGGGGGGGGGGGGGDGGGGFGGGGGFGFGFGFGGGGEGFGGGFGGGGFFGF?FFGGGGGEGGFEF,@DGGGDGGGGGFGEGFFFFGEF*=EEGFGG@GFFFFDF@GFFFFFEFFECG@F?F?FFFGGF?F(8F89::>C>GGG9??:4,4:6AG43-6>910).8?:<:B(.879CF
@M03364:396:000000000-C9LGT:1:1101:19967:9073 2:N:0:10
GGACTACTGGGGTTTCTAATCCTGTTTGCTCCCCACGCTTTCGTGCCTCAACGTCAGATATAGTTTGGTAAGCTGCCTTCGCAATCGGTGTTCTGTATGATCTCTAAGCATTTCACCGCTACACCATACATTCCGCCTACCGCAACTACTCTCTAGCTCAACAGTATTAGAGGCAGTTCCGGTGTTAAGCACCGGTATTTCACCTCTAACTTATCAAACCGCCTACGCACCCTTTAAACCCAATAAATCCGGATCACGCTTGAATCCTCCGTATTACCGCGGCTGCTGGCACGGATTTAGC
+
CCCCCGGGGGGGGGGGGGFGGGGGGGGGGGGGGGGGGGGGGGGGGGGGGGGGGGGGGFGGGGGFGGGGGGGGGGGGGGGGGGGDGGGG@FFGGGGGGGGGGGGGGGGGGGGGGGGGGGGGGGGGGGGGGGGGGGGGGGGGGDG*?EGFGFGFGF8DFFGGGGFGGAFGCGFGFGAGGFGGGGG:CGF@BB@FGGGGGGGGGFGFGFFF@GEGECGEFFGGBGFFFF=EDGBFDFF)9EGFGDFDAE4CFFDB?@(6A;;0?:;4DFG<>F081:?>AF-4-7969B?BFF:<?1(.0*)2:
@M03364:396:000000000-C9LGT:1:1101:10434:9076 2:N:0:10
GGACTACTCGGGTATCTAATCCTGTTTGCTCCCCACGCTTTCGAGCCTCAGCGTCAGTCATCGTCCAGCAAGCCGCCTTCGCCGCTGGTGTTCTTCCTAATATCTACGCATTTCACCGCTACACTAGGAATTCCACTTGCCTCTCCGATACTCTAGTCCTACAGTTTCAAATGCAATCCCGGAGTTGAGCCCCGGGTTTTCACATCTGACTTATATGACCGCCTGCACTCCCTTTACACCCAGTAAATCCGGCTCACGCTTGCACCCTACGTCTTACCGCGGCTGCTGGCCCGTATTACGC
+
CCCCCGGGGGGGGGGGGCFGGGGGGGGGGGGGGGGGGGGEGGGEFFGGGGGGGGGGGGGGGGGGGGGGGGGFGGGGGGGGGGGGGGGGGFEGGGGGGGGGGGGGGGGGGGEDDGGGGGDDEFFGGFGGFGGGGGFGGFGGGFGFGGD+BBFEGEGFFG:FFD:?FGGGGGFGDEE<FFFGDEGGGGGEFGF>GEEEDECGGCGEGFFFCDBG=+49BCGGFGBD43/A<D@?DF@)7?FFGFFFF59CFCD9(4(<@81<FFC2C8*-.4:3(.:22<(33(7460)201(,-415<*)/1
@M03364:396:000000000-C9LGT:1:1101:13187:9079 2:N:0:10
GGACTACTCGGGTTTCTAATCCTATTTGCTCCCCACGCTTTCGTGCCTCAGCGTCAGTAACAGGCCAGGCGGCCGCCTTCGCCACTGGTGTTCTTCCATATATCTACGCATTTTACCGCTACACATGGAGTTCCACCGCCCTCTCCTGTCCTCCAGCCTGCCAGTTTCCAAAGCCTGTACCGGGTGAGCCGGTACCTTTCACTTCAGACTTAACAGGCCGCCTACGCACCCTTTACGCCCAATCATTCCGGATAACGCTCGCCACCTACGTATTACCCCCGCTGCTTGCACGTAGTTGACC
+
CCCCCGGGGGGGGGGGGGGGGGGAFEFGGGGGGGGGGGGGGGGGGGGGGGGGGGGGGGGGGGGGGGGGGGGGGGGGGGGGGGGGGGGGEGGGGGGGGGGGGGGGGGGGGGGGAGGGGGGGGGGGFGGGGGGGGGGGGGGGGGGFGGGGGFGFGFGFGGGGGGFGFGGFGGGC?ECGGFCFGGG*>E8:AFCCDGGGGGG9C@@4CBF<BGFGFFF@F;EC>G?<FG6)3D:4??>FB0EG:0:?F>A<B:9:?:AD>B2?90E1CFF?FF<,6>6:A+((46,3(3).,)5:..(.1*)*9
@M03364:396:000000000-C9LGT:1:1101:18221:9087 2:N:0:10
GGACTACTCGGGTTTCTAATCCTGTTCGATACCCGCACTTTCGAGCATGAGCGTCAGTTGCGCTCCCGTCAGCTGCCTTCGCAATCGGAGTTCTTCGCCATATCTAAGCATTTCACCGCTACACGGCAAATTCCGCCAACGTTGTGCGTACTCTAGTCAGCCAGTTCGCGCTGCAATTCAGACGTTGGGCGCCTACATTTCACAACACGCTTAACAGACGGCCTGCGCTCCCTTTAAACCCAATAAATCCGGATCACGCCCGGACCTTCCGTATTACCGCGGCTGCTGGCCCGGAATTAGC
+
CCCCCGGGGGGGGGGGGGGGGGGGGGGGGGFGGGGGGGGGGGGGGGGGFCGGGGGGGGGGGGGGGGGGGGGGGGGGGGGGGGGGGGGG=FFGGGGGGGGGGGGGGGEGGGGGGGGGGGGGGGGGGGGGGGGGGGGGGGGGGGGFGGGGGDGDFFGFGGGGGGFGGGGGGGGGFGBFGFGGGFGGGGGFDFEGGGGGGGGGGEGFGFFFFG@C;AGFG@G57GFFFE>D;DB?7<:2AAGGG?BFF)<AFGGF?F2<@?FFF>84DE98?F:8(.84:<869BFFF?02:B(379()0/)94
@M03364:396:000000000-C9LGT:1:1101:16364:9100 2:N:0:10
GGACTACACGGGTATCTAATCCTGTTTGCTCCCCACGCTTTCGTGCCTGAGCGTCAGTTATGTCCCAGGAGGCTGCCTTCGCCATCGGTGTTCTTCCACATATCTACGCATTTCACTGCTACACGTGGAATTCCACCTCCCTCTGACACACTCTAGTCGAGCAGTCACATATGCCATTCCCGAGTTAAGCTCGGGGATTTCACACCTGTCTTACTCAACCGCCTGCGCACCCTTTACGCCCAGTAATTCCGATTACCGCTCGCACCCTACGTATTACCGCGGCTGCTGGCACGTATTTGGC
+
CCCCCGGGGGGGGGGGGGGGGGGGGGGGGGGGGGGGGGGGGFGGGGGGGDGGGGGGGGGEGGGGGGGGGCGGGGGGGGGGGGGGGGGGGGGGGGGGGGGGGGGGGGGGGGGGGGGGGGGGGGGGGGGGGGGGGGGGGGGGGGGFGGG?FFGDF>DFFGGGEGECFGGGGGGGFGFGGFGGGGCCFECCFG,ADDGGGGGFG;DE7?FECFFGFC>ACEGGFGBDBB28(:>FDFFFF6=CF7@38)7<=F48;2?7*449>9C(>EGF(48B2<?9:<(49>>69<47(41.44(09/)27
@M03364:396:000000000-C9LGT:1:1101:6620:9116 2:N:0:10
GGACTACAAGGGTTTCTAATCCTGTTTGCTCCCCACGCTTTCGTGCCTGAGCGTCAGTTATGTCCCAGGAGGCTGCCTTCGCCATCGGTGTTCTTCCACATATCTACGCATTTCACTGCTACACGTGGAATTCCACCTCCCTCTGACACACTCTAGTCGAGCAGTCACATATGCCATTCCCGAGTTAAGCTCGGGGATTTCACATCTGTCTTACTCAACCGCCTGCGCACCCTTTACGCCCAGTAATTCCTATTCACGCTCGCACCCTACGTCTTACCGCGGCTGCTGGCACGTATTTCGC
+
CCCCCGGGGGGGGGGGGGGGGGGGGGGGGGGGGGGGGGGGGGGGGGGGCFFGGGGGFGGGGGGGGGGGGFGGGGGGGGGGGGGGGGGGGGGGGGGGGGGGGGGGGGGGGGGGGGGGGGGGGGGGGGGGGGGGGGFFG@FGGGGFGCFDFFGFGEFFGGGCEGFGGGFFGGGGFGFFGFGGG6=8@E<;DC=DGGGGGGGGGFGFGFF@=EEGFFFEF2FFAGFF>;6ABGF?FFF<F6CGGD;@+7?EFGD<EE)7C;?FFBG(CEG813:?((866A46(16>BF0:0?(501(*)*)21
@M03364:396:000000000-C9LGT:1:1101:5099:9128 2:N:0:10
GGACTACACGGGTATCTAATCCTGTTTGCTCCCCACGCTTTCGGGCCTCAGTGTCAGTTACAGTCCAGTGAGCCGCCTTCGCCACTGGTGTTCTTCCCAATATCTCCGCATTTCACCGCTACACTGGGAATTCCACTCACCTCTCCTGCACTCCAGCCAGACAGTTTCAAAAGCAGTCCCGGGGTTGAGCCCCGGGCTTTCACTTCTGACTTACCTCGCCACCTGCGCCCCCTTTACACCCATTAAATCCGGATAACGCTTGCCCCATACGTATTACCGCCGCTTCTGGCATGGAGTTCGC
+
BCCCCGGGGGCG@FGGGFGGGGGFGGGGGGGGGGDGCEGCDGBCEGGGGF<FGGGF6<FFGGGGGGGGGCFGGFGGGGGFGGGGG@FF?FGEGGFFCEGGGGGGGC,>CGGGGGGGGGGG>E?FE=AFEDGGG9,CDFFFGGGDDEEGF?FBE5=*AD=D8+6?CEGGFGCD6EE6@D,=+59CEEE5A88FDGEGDGCFF?F4+/164C@C*4,*4-:=(>;@@C1=;:;@1=;3CCGFG6(6?664@G3>(3(6?(3:(4:(9@*(,.4.)5:)::4,-31>0(.)5?2),())0))13
@M03364:396:000000000-C9LGT:1:1101:13630:9165 2:N:0:10
GGACTACTCGGGTTTCTAATCCTGTTTGCTCCCCACGCTTTCGAGCCTCAGCGTCAGTTACAGTCCAGAGAAGCGCCTTCGCCACTGGTGTTCTTCCTAATCTCTACGCATTTCACCGCTACACTAGGAATTCCCTTCTCCTCTCCTGCACTCTAGACTTCCAGTTTGAAATGCAGCACTCAGGTTAAGCCCGAGTATTTCACATCTCACTTACAAATCCGCCTACGCTCCCTTTACGCCCAGTAAATCCGGACAACGCTCGCCACCTACGTATTACCGCGGCTGCTGGCACGTCGTTAGC
+
CCCCCGGGGGGGGGGGGGGGGGGGGGGGGGGGGGGGGGGGGGGGGGGGGGGGGGGGGGGGGGGGGGGGGGGGGGGGGGGGGGGGGGGGGGGGGGGGGGGGGGGGGGGGGGGGGGGFGGGGGFFGGGGGGGGGGGGGGGGGGGGFGGGGGFGFGFDF,EFCF9DGGGGGGGGGFGFCDFGGGGFFGGCDFGEFGGGGGGGGGFGFFFFF<CEFC+@8DEGGAGFAADAEAD@==;@CFFGGGFFEBEFFFGG>DF;DFB>?;::9<EC::??BBB:4<C:B06>9920>7:(386()))(10
@M03364:396:000000000-C9LGT:1:1101:15557:9166 2:N:0:10
GGACTACCCGGGTATCTAATCCTGTTCGCTCCCCACGCTTTCGCTCCTCAGCGTCAGTATCGGCCCAGAGACCCGCCTTCGCCACCGGTGTTCCTCCTGATATCTGCGCATTTCACCGCTACACCAGGAATTCCAGTCTCCCCTACCGAACTCAAGCCCGCCCGTATCCACCGCAAGCTGAAGGTTAAGCCTCCAGTTTTCACGGTAGACGCAACGAGCCGCCTACGAGCTCTTTACGCCCAATAATTCCGGACAACGCTCGCACCCTACGTATTACCGCGGCTTCTGGCACGTAGTAAGC
+
CCCCCGGGGGGGGCFGGGGGGGGGGGGGGGGGGGGGGGGGGGGGGGGGGGGGGGGGGGGGGGGGGGGGGGGGGGGGGFGGGGGGGGGGFGGGGGGGGGGGGGGGGGGGGGGGGGGGGGGGGGGGFFGGGGGGGGGGGGFGGGGFGGGGGEGFGFGACDFEGGFGGGFGGGGGFGB7CFGG6>8FFGCBFGGGGGCF=FFGGFGFGFFF>@;E65E9C@GGFGB:(;:323():):45:=GE(-4)56:FGG;:92<F>>?F;C(9>D:7<<,)-42<F4-,(42((.-).2<:(4.)*)29
@M03364:396:000000000-C9LGT:1:1101:23958:9180 2:N:0:10
GGACTACTGGGGTTTCTAATCCTGTTTGCTCCCCACGCTTTCGTGCCTCAGTGTCAGTTACAGTCCAGTAAGCCGCCTTCGCCACTGGTGTTCCTCCTAATATCTACGCATTTCACCGCTACACTAGGAATTCCGCTTACCTCTCCTGCACTCTAGCTAAACAGTTTCAAATGCACTACCGGGGTTGAGCCCCGGGCTTTCACATCTGACTTGCCTTGCCACCTACGCACCCTTTACACCCAGTAATTCCGGACAACGCTTGCCCCCTACGTATTCCCGCGGCTGCTTGCCCGTCTTTCGC
+
CCCCCGGGGGGGGGGGGGGGGGGGGGGGGGGGGGGGGGGGGGG<FGGGGGG@FGGGGGGGGGGDGGGG<FGGGGGGGGGGGGGGGGGGGGGGGGGGG?FGGFFGGGGGDGGGGGEGG7EGGGGGF,EFGGGGGGGGE=CFGGGFGG,,@DGBF59FE8;E9AFGFGGGEGA@BDE+@*@FECDGGGECFGFGGGGGGGGGGAE6=9+:*DAF6F6A>3CF4?BDFGFE(C(:6@@<FEFGF?0(17)1AFG9F0(1)-7?FBF2CFGF1:?F2:B)-<:>(7;09?2),(.43(-))*)17
@M03364:396:000000000-C9LGT:1:1101:9378:9192 2:N:0:10
GACTACAAGGGTTTCTAATCCTGTTTGCTCCCCACGCTTTCGGGCCTCAGTGTCAGTTACAGTCCAGTGAGCCGCCTTCGCCACTGGTGTTCTTCCCAATATCTCCGCATTTCACCGCTACACTGGGAATTCCACTCACCTCTCCTGCACTCCAGCCAGACAGTTTCAAAAGCAGTCCCGGGGTTGAGCCCCGGGCTTTCACTTCTTACTTGCCTCGCCACCTGCTCCCCCTTTACACCCCGTAAATCCGGATAACGCGTGCCCCCTACGTATTACCCCCGCCGCTGGCCCGTACTTCGCC
+
BCCC8FFFGGGFFFGGGGGGGGGGGGEGGGGGGGGDGGEGFEGEGGBFF8CFFGFFGGGGGGGGGGGDCFCFGGGGG7FGGGEF@FFC<EGGGGGGGGGG8FFFFFEGEGGGGCGGEGECE=EAEFGGGGEFGGE?D,=FDF6@DFE?>DF5ED8FGFCFFBF=FEGGFFGGD:=?FFG>+@CF8+@:A>FG>CCCDCEC,:,<FF+2?DCFFF76D>G5>G=ED+;F;D>23@)))7=C*612)6?>F5)48?B5.9(-((*.9*/(8::))5)-)+,,44((,,(-(2:(4(()99(9C
@M03364:396:000000000-C9LGT:1:1101:13450:9235 2:N:0:10
GGACTACAGGGGTTTCTAATCCTGTTCGCTCCCCACGCTTTCGCTCCTCAGCGTCAGTGACGGCCCAGAGACCTGCCTTCGCCATCGGTGTTCTTCCCGATATCTACACATTCCACCGTTACACCGGGAATTCCAGCCTCCCCTGCCGCACTCAAGCCCGCCCGTACCCGGCGCAGACCCACCGTTAAGCGATGGGCTTTCACACCGGACGCGACGAACCGCCTCCGAGCCCTTTACGCCCAATGATTCCGGACCACGCTTGCACCCTACGTATTCCCGCGGCTGCTGGCACGTCTTTCGC
+
CCCCCGGGGGGGGGGGGGGGGGGGGGGGGGGGGGGGGGGGGGGGGGGGGGGGGGGGGGGGGGGGGGGGGGGGGGGGGGGGGGGGGGGGFGGGGGGGGGGGGGGGGGGGGGGGGGGGGGGGGGGGGGGGFGGGGGGGGGGGGGGFGGGGGFGFGFGFGGGGGGFGGGEGGGGGDGFGEFGG,CDCBE*6AE87FGGGDFGGGFGCGE>>>D;E60C>C>GGFGF0(2452C>F:?B)53EGG?B?@BFAFGC>8(,3F,(,,(2,>FG???1..6:-6<49-4;((8:)58.8<:3))*6CC
@M03364:396:000000000-C9LGT:1:1101:7383:9238 2:N:0:10
GGACTACCGGGGTTTCTAATCCTGTTTGCTCCCCACGCTTTCGAACCTCAGCGTCAGTTACAGTCCAGAGAATCGCCTTCGCCACTGGTGTTCTTCCTAATCTCTACGCATTTCACCGCTACACTAGGAATTCCATTCTCCTCTCCTGCACTCTAGACTTCCAGTTTGAAATGCAGCACCCAAGTTGAGCCCGGGTATTTCACATCTCACTTAACAGTCCGCCTACGCTCCCTTTACGCCCAGTAAATCCGGACAACGCTCGCCACCTACGTATTCCCGCGGCGGCTGGCACGTAGTTCGC
+
CCCCCGGGGGGG+@F<FG<EFF<FFGGDFEFGGGGGGGGGGGDC@FGFGG@,@@FGEFGGGCFFEGFGGGFCGGGFGG,AFGGGE=FC<?FGEGDGAF<AEFGFGGFG@B=EGCEEFGGGGEGFGGGGGF,?FFFAF;DFEFGFFFC@FFFBAD=F;FFGG9?DFGGGGGGGFFFGGFFE6@DFFGFCCFEDCECCGGGGGEE@;9AAAGFAC=DAFEGGFGFFA:>F9G9BFE3/>DGGGD;E+9))ACD08B((869169:;<ED1,.,4)6()69492;B(,40((403<,8)8/)95
@M03364:396:000000000-C9LGT:1:1101:24064:9246 2:N:0:10
GGACTACCAGGGTTTCTAATCCCGTTTGCTCCCCTGGCTTTCGCGCCTCAGCGTCAGTTGTCGTCCAGAAAGCCGCTTTCGCCACTGGTGTTCCTCCTAATATCTACGCATTTCACCGCTACACTAGGAATTCCGCTTTCCTCTCCTGCACTCAAGAAAGATAGTTTCCATCCCCTCACGGGGTTGAGCCCCGCACTTTTAAGATAGACTTACCTTCCCGCCTGCGCTCCCTTTACGCCCAATAATTCCGGACACCGCCCGCCACCTACGTATTCCCCCGGCTGCTTGCCCGTAGTTAGCC
+
CCCCCGGGGGGGGGGGGGCFGFGFGGGGGGGGGGGGGGGGGGGGGGGGGGEGGGGGGGGGGGGGGGGGCEGGGGGGGGGGGGGGGGGGGGGGGGGGGGGGGGGFCGGGGGGGGGGGGGGGGGGGGFGGEFGGFGGGGGGGGGGCGGGDFFGB,=8D8DFGGFFGGGGGGGFGFFFFGFFGDEDCEC,:C:DDDE8CDGGGG=FFGFF==FE?B6;?GBFG>)(/4*604:=@F;3)66EGD08;=5A>@G),9>.()-(4((24CCC(487))4)).*43241,:7-5?(5:9B:>F*)29
@M03364:396:000000000-C9LGT:1:1101:13566:9259 2:N:0:10
GGACTACTCGGGTTTCTAATCCCGTTCGCTCCCCTGGCTTTCGAGCCTCAGCGTCAGTTACAGTCCAGAAAGCCGCCTTCGCCACTGGTGTTCCTCCTAATATCTACGCATTTCACCGCTACACTAGGAATTCCGCTTTCCTCTCCTGCACTCAAGAATGATAGTTTCTATCCCCTCACGGGGTTGAGCCCCGCACTTTTAAGATAGACTTACCTTCCCGCCTGCGCTCCCTTTACGCCCAATAATTCCGGACAACGCTCGCCACCTACGTATTACCGCGGCTGCTTGCACGTAATTAGCC
+
CCCCCGGGGGGGGGGGGGGGG9@FGGGGGGGGGGGGFGGGGGGGGGGGGGGGGGGGGGGGGGGGGGGGGGGGGGGGGGGGGGGGGGGGFGGGGGGGGGGGGGGFGGGGGGGGGGGGGGGDGGGGGEGGGGGGGGGGGCFGGGG7DGGGGFGBFD=98=FGEGFGGFGGFGFGFFDGGFG?EEDFGGFCFFFDGGEDDGGGGFGEGFBC:FEGBAFEG=GGFGFFD=6):D@@EFFEFDEG<31;FEFFBF5(,7?FD;6?9;8<GE78?F736:9<<*739B29<7)4:4>2(,(0=139C
@M03364:396:000000000-C9LGT:1:1101:27407:9267 2:N:0:10
GGACTACACGGGTTTCTAATCCTGTTTGCTCCCCACGCTTTCGTGCCTGAGCGTCAGTTATGTCCCAGGAGGCTGCCTTCGCCATCGGTGTTCTTCCACATATCTACGCATTTCACTGCTACACGTGGAATTCCACCTCCCTCTGACCCACTCTAGTCGAGCAGTCACATATGCACTTCCCTAGTTAAGCTCGGGGATTTCACATCTGTCTTACCCAACCGCCTGCGCACGCTTTACGCCCAGTAATTCCCATTCACGCTCGCACCCTACGTATTACCGCGGCTGCTGGCACGTCTTTAGC
+
CCCCCGGG<FGEGGGGGGGGGGF9FGGGGGGGGGGGGGGGGGGEFGGG<FGGGGGGGGGFDGGFGGGGG,,BFEGGGGGGGGGECEFGGGGGGFGGGDFGGGGGGGGG>EGGGGGGFGGGGFGGEEFDFGGEFFFFGG6FGGG?F9D,6;CD@6@FEFGCEC?FGC9EDEFFFG>8DFFG?,28@@<CFC7;+@EE3CGGG7E7=CF=*?6C*+,.35EGFGF=9B25(1(6(1()9<EFF@;@67CEF@*))/6<=?6,818(1:1((((,,6?)53:27614>?>2>B(4:.().*.:0
@M03364:396:000000000-C9LGT:1:1101:29135:9271 2:N:0:10
GGACTACACGGGTATCTACTCCTATACGATACCCGCACTTTCGAGCATGATCGTCAGATACGCTCCCGTCAGCTACCTTCGCAATCGGCGTTCTTCGCCATGTATAAGCATTGCACCGATACACGGCAAAATCCGCCAACGTCGTGCGTACTCTGGTCAGCCAGTTCGCGCTGCAGAGAAGGTTATAGGCTCCTACATTTCACAACACGCTTAATCGACAGCCTGCGCTTCCATTTAACACAATAAATACGTGTAACGACCGTTCCATCCTCAATCCTGTGGATGCAAGCCAGGACACGG
+
6<CCCGGG8B8+@F,C,,6;@E<,C,C,CDFCGD+:@CG,CE79,B6C<,6CFG,,B,,,,:,68@,7,8BFFE,<,C<F,?B@=,,86+@FC,4,94+BC,,,,45,CEE,,5@:,+80+8,,@>@+@F,C,A67A+=F7F=BG8E8@*+)8*+*@EC>?<5?FE2@C::B**6C,*,,,,;,,,,1+8,*:,>,0?9++1B3*05;28(:;F+7C(3:2*((./(04*()))-)-)0+2,(-856)*:1)(.,)1((-((*(2;*5)())))).4+)).().),)).4(.(,(7))3D
@M03364:396:000000000-C9LGT:1:1101:17174:9276 2:N:0:10
GGACTACCGGGGTATCTAATCCTGTTTGCTCCCCACGCTTTCGAGCCTCAGTGTCAGTTACAGTCCAGAAAGGCGCCTTCGCCACTGGTATTCTTCCTAATCTCTACGCATTTCACCGCTACACTAGGAATTCTCCTTTCCTCTCCTGCACTCTAGATATCCAGTTTGGAATGCAGCACCCAGGTTAAGCCCGGGTATTTCACATCCCACTTAAATATCCACCTACGCTCCCTTTACGCCCAGTAAATCCGGACAACGCTTGCCACCCACGTCTTACCGCGGCTGCTGGACCGTCGTTAGC
+
CCCCCGGGGGGGGGGGGGGGGGGGGGGGGGGGGGGGGGGGGGGGGGGGGGGGGGGGGGGGGGGGGGGGGGGGGGGGGGGGGGGGGGGGGGGGGGGGGGGGGGGGGGGGGGGGGGGGGGGGGGGGGGGGGGGGGEFGGFGGGGGFGGGGGFGFGEDFFAADGGFFFGGGGGGGFGFGGFGGGGGGGG<DFGGGGGEGGGGGGFGFFFFFEGFEAA5;E/DFEGFFEEDEAG>DFFF4CDGGGFDE6?ECFFD969(,.(.6;1;@*<*,38--(.(463(,,49>FB07:(2(3<(77),/:
@M03364:396:000000000-C9LGT:1:1101:6364:9307 2:N:0:10
GGACTACTGGGGTTTCTAATCCTGTTCGATACCCGCACTTTCGAGCTTCAGCGTCAGTTGCGCTCCCGCGAGCTGCCTTCGCAATCGGGGTTCTTCGTCATATCTAAGCATTTCACCGCTACACGACAAATTCCGCCCGCGTTGTGCGCACTCAAGTGGACCAGTATGCGCTGCAAGTCAGACGTTGAGCGCCTACATTTCACAACACACTTAATCCACGGCCTACGCTCCCTTTCAACCCAATAAATCCGGATAACGCCCGCACCTTCCGTATTACCGCGGCGGCTGGCACGGATTGAGC
+
CCCCCGGGGGGGG@FGGGGGFGGGGGCF<CGGGGGDGGGGGGGFEFGGGGGGGGGGGGGGGGGGGGDEEGDEGGGGGGGFGEGGGGGGGGGGGGGGGFFFGFFADF<FGGGGGGGGGGGGGEFGEEGDGGGGGGGG6@8FEGE>DEFGGFE5D@9CFGFC6F9DG@FDFEGGEFEFGFGGG9DGGGGDFCEG<EGC4<FG@?FC7:53?GDG4119;3<EBC0:7;8;,9(:?>>)65:EEB<F?<<AFFG6??(<F12(42*3<E<7?F1?0036:A1146(346>9(444?0,)0),:0
@M03364:396:000000000-C9LGT:1:1101:9588:9315 2:N:0:10
GGACTACCGGGGTTTCTAATCCTATTTGCTCCCCACGCTTTCGTGCCTCAGCGTCAGTAACAGGCCAGGCGGCCGCCTTCGCCACTGGTGTTCTTCCATATATCTACGCATTTTACCGCTACACATGGAGTTCCACCGCCCTCTCCTGTCCTCCAGCCTGCCAGTTTCCAAAGCCTGTACCGGTTGAGCCGGTACCCTTCACTTCATACTTAACCGGCCGCCTACGCACCCCTTACGCCCAACAATTCCGGATAACCGCCGCCACCTACGTAATACCGCGGCCGCTTGCCCGGTGTTAACC
+
C<CCCGGE:FFGG@FGGGGGGGG,CFGGGGGGGGGGGGGGGGG<@CGGGGGGGEFFEGGEEEF8CFGGGGGGGC+CFGGGGGGGGFGGGFGEEFFGGFAEAFGGGGGG7CBCFF8FE@CDGGGGGC<3B@F8FDGFD+=FFCD?FG,@@;3;F5CFGGE,DCFF>EEAFDC9@:@FC+,=@E>5>>F)*<:4/:C?*9C,,0+101+.9C)1.++(),5/,>(4(*-0(94(,..4((8?*-(())6<FF30(4<))(,((-:-*2*58(.)(-).3*-(-,(2(((-((53(-200*)2:
@M03364:396:000000000-C9LGT:1:1101:20854:9334 2:N:0:10
GGACTACCAGGGTTTCTAATCCTGTTTGCTCCCCACGCTTTCGTGCCTGAGCGTCAGTTATGTCCCAGGAGGCTGCCTTCGCCATCGGTGTTCTTCCACATATCTACGCATTTCACTGCTACACGTGGAATTCCACCTCCCTCTGACACACTCTAGTCGAGCAGTCACATATGCCATTCCCGAGTTAAGCTCGGGGATTTCACATCTGTCTTACTCAACCGCCTGCGCACCCTTTACGCCCAGTAATTCCGATTAACGCTCGCACCCTACGTATTACCGCGGCTGCTGGCCCGTCGTTAGC
+
CCCCCGGGGGGGGGGGGGGGGGGGGGGGGGGGGGGGGGGGGGGGGGGGGGGGGGGGGGGGGGGGGGGGGGGGGGGGGGGGGGGGGGGGGGGGGGGGGGGGGGGGGGGGGDGGGGGGGGGGGGGGGGGGGGGGGGGGGGGGGGGFGGGFGFGFFDFFGGGGGGFGGGCGGGFGFGFGGFGGGDD@EGGDBFCFDGGDGGFFGEFE=@BEEGFGF>,:@BGGFGFFFC=?@G@D?DFFFFGGGFF16?ECFGGD<@2?A@FFF>C,9EGFFFFF)6?6<C339190963::B1:>9(0..(9*
@M03364:396:000000000-C9LGT:1:1101:9870:9354 2:N:0:10
GGACTACTCGGGTTTCTAATCCTGTTCGATACCCGCGCTTTCGAGCTTCAGCGTCAGTCGTGCTGCGGCATGCTGCCTTCGCAATCGGAGTTCTTCGTGATATCTAAGCATTTCACCGCTACACCACGAATTCCGCATGCCTTCCGCATACTCAAGACGGGCAGTTCGCGCTGCAGTGCCGACGTTGGGCGACGACATTTCACAACACGCTTGCCTGTCAGCCTACGCTCCCTTTAAACCCAATAAATCCGGCTCACGCCCGGACCTTCCGTATTACCGCCGCTGCCTGCCAGGACTTGGC
+
CCCCCGGGGGGGGGGGGGGGFGGGGGGGGGGGGGGGGGGGGGGGGGGGGGGGGGGGGGGGGGGGDGGGGGGGGGGGGGGGGGGGGGGG:FFGGGGGGGGGGGGGGGGGGGGGGGGGGGGGGGGGGGGGGGGGGGGGGGGGGGGFGGGGGDGFGF6DFGGGGGFGGGGGGGGGFGFGGFGGGGGFEGCDFEEGGGDGDGGGGFGEGD41;C?EBFGFG>G+:D?FFGBF(99:(9?2<<EGEBBB)5AAFGGF(-(5@68:9>CFGG47?FFF:0:5<C:4(319B9()411).,()09)27
@M03364:396:000000000-C9LGT:1:1101:25697:9373 2:N:0:10
GGACTACTCGGGTATCTAATCCTGTTCGATACCCGCACTTTCGAGCATGAGCGTCAGTTGCGCTCCCGTCAGCTGCCTTCGCAATCGGAGTTCTTCGCCATATCTAAGCATTTCACCGCTACACGGCAAATTCCGCCAACGTTGTGCGTACTCTAGTCAGCCAGTTCGCGCTGCAATTCAGACGTTGGGCGCCTACATTTCACAACACGCTTAACAGACGGCCTGCGCTCCCTTTCAACCCAATAAATCCGGATAACGCCCGGACCTTCCGTATTACCGCGGCTGCTTGCCCGGACTTGGC
+
CCCCCGGGGGGGGGGGGGGGGGGGGGGGGGGGGGGGGGGGGGGGGGGGGGGGGGGGGGGGGGGGGGGGGGGGGGGGGGGGGGGEGGGG=FGGGGGGGGGGGGGGGGGGGGGGGGGGGGGGGGGGGCFCGGGGGGGGG7@FGGCDGGG6E?FDFEFFFGGGGGFGGGGGGGGGBEEFFFGGG;FCGGFDFFCDGGGGFGGGGFGFGDFF0<?A2+>CGFGG@<@@=:1;656B<<?4AAGGG?(8)449F<39???A?32499:4DE<>:?<:6:?)6A81,49>FF>)5((.:;9<)/)2*
@M03364:396:000000000-C9LGT:1:1101:16349:9376 2:N:0:10
GGACTACCCGGGTTTCTAATCCTGTTTGCTCCCCACGCTTTCGAGCCTCAACGTCAGTTATCGTCCAGTAAGCCGCCTTCGCCACTGGTGTTCCTCCTAATATCTACGCATTTCACCGCTACACTAGGAATTCCACTTACCTCTCCGATACTCTAGCTTGACAGTTCCAAATGCAGCTTGGGGGTTGAGCCCCCACCTTTCACATCTGGCTTGCCATGCCGTCTGCGCTCCCTTTACACCCAGTAAATCCGGATAACGCTTGCACCATACGTATTCCCGCGGCTGCTGGCCAGTATTTAGC
+
CCCCCGGGGGGGGGGGGGGGGGGGGGGGGGGGGGGGGGGGGGGGGGGGGGGGGGGGGGGGGGGGGGGGGGGGGGGGGGGGGGGGGGGGGGEGGGGGGGGGGGGGGGGGGGDGGGGFGGGGGGGGGGGGGGGGGGGGGGGGGGGFGGGGGEGFGFGFGGGGGGFGFGGGGGGGFGEGGFGGGGGGGGGFFGGGGGGGGGGGGFGFFFFEFGFG>4@=F=FF@DB?DB>>9GB;@EFFFFGGG;3@C<??BCDF33(6?:BBB8A2CF*.5::<B9:)-342(,4123)3:<0(-..196)*0
@M03364:396:000000000-C9LGT:1:1101:18238:9410 2:N:0:10
GGACTACACGGGTATCTAATCCTGTTTGCTCCCCACGCTTTCGCACCTCAGCGTCAGTAATGGTCCAGTGAGCCGCCTTCGCCACTGGTGTTCCTCCGAATATCTACGAATTTCACCTCTACACTCGGAATTCCACTCACCTCTACCGTACTCAAGACTTCCAGTATCAAAGGCAGTTCCGGGGTTGAGCCCCGGGCTTTCACCCCTGACTTACAAGTCCGCCTACGTACGCTTTACGCCCAGTAAATCCGAACAACGCTAGCCCCCTTCGTATTCCCCCGGCGCCTGGCACGACTTCAGC
+
CCCCCGGGGGGGGGGGGGFGGGGFGFGGGGGFGGGGGGGGGGDGGGGGFGGGGGGEFFFGFGGFGGGGCFFGGGGGGGGGGGGGGCEGDGFGGFF<EFGGGDFGGGGGC,FFGGGGGGGGGDGGDFGDCCGGGFGGAGGFGGG?FGG+6:>DFE+;,@D:FFCGFGGGD8,@9D8+AFG,+59:@8*);CCFG7CG*:>C9>GE>>5@7CBGF+,9*9FEDGF?D?;;):((/47;CDCGGF@87<2)97)(4>0(<2>669884ED9(((.(30).3(--33((-44(2,5,-()8*-2:
@M03364:396:000000000-C9LGT:1:1101:27545:9430 2:N:0:10
GGACTACAGGGGTATCTAATCCTGTTTGCTCCCCACGCTTTCGCGCCTCAGTGTCAGTTCCAGCCCAGGCAGCCGCCTTCGCCACTGGTGTTCCTCCATATCTCTACGCATTCCACCGCTACACATGGAATTCCACTTCCCTCTTCTTCACTCATGTCGACCAGTTTCCAATGGCCCTCCACGGTTAAGCCGTGGGCTTTCACATCAGCCTTCAACAACCACCTGCGCGCTCTTTACGCCCAATAATTCCGGAGCACGCACGCCACCTACTTCCTACTGCGGCGGCTGTGACGGACTTGGG
+
A-6AAFF,CF@@@FEGGA@<C,6;CFD<C@9EFF@+@CCBCFBB@@+@B,E<;BEF,CF,66<,C@A@F,68,C=@C:@A,:?==,B=F<C??5D<,,5,9AEE;,C<=E=F,9@F8C7=+82A4,CCGG<F<5E,,C+AEFF5=,@,4?9*7:+1,7,@3:9+CDGG:EFD?,10@DGEFGGDDEF8+,@*3745C8,7=AD*2;@6)40=*;,>7(:C@C(53,6).)(33;C<)(*41((/0)9)+369<((->1((-22()1782())-))..+).(-(,((,((,.)4(-.)/)2*
@M03364:396:000000000-C9LGT:1:1101:25537:9432 2:N:0:10
GGACTACACGGGTTTCTAATCCTGTTCGCTCCCCACGCTTTCGCTCCTCAGCGTCAGTAACGGCCCAGAGACCTGCCTTCGCCATTGGTGTTCTTCCCGATATCTACACATTCCACCGTTACACCGGGAATTCCAGTCTCCCCTACCGCACTCCAGCCCGCCCGTCCCCGGCGCAGCTCCACCGTTAGGCGCTGGCCTTTCACACCGGACGCGCCGAACCGCCTACGAGCCCTTTACGCCCAATCAATCCGGATAACGACCGCACCCTACCTCTTCCCGCGGCTGCTGGCCCGTAGTTCGC
+
CCCCCGGGFGGGGGGGGGGGGGGFGGGGGGGGGGGGGGGGGGGE:F:FGGGGGGGGGG<EFGGGGGGG8F<<DFGGGGGGGGGGD<EGFGGGGFGGGFFGG+@FGGGFGGGGFFGGGG=DCGGGFEEGFGGGGGGF6C6FFDEF+DDCCBG=F5DFGG+14F?GG7@EGGGG?FFG*6CC,:6<BE*,;F*:):C*/<BFGFG);A>2->(:()*-1(::(7>B6@1)->3::BF)63EGC1<:)444@C)((-(.=(((--?(9CD?0((.-.925816(49331.8?:(,4--))*)95
@M03364:396:000000000-C9LGT:1:1101:2787:9442 2:N:0:10
GGACTACCCGGGTTTCTAATCCTGTTCGCTCCCCTAGCTTTCGCGCCTCAGCGTCAGTCGTGGCCCAGAAGGCCGCCTTCGCCACCGGTGTTCTTCCAAATATCTGCGCATTCCACCGCTACACTTGGAATTCCGCCTTCCCCTACCAGACTCAAGCCCGCCGGTATCGGAACCGGGCGGGGGTTGGGCCCCCGGATTTGAGTCTCGACCTAGCAGGCCGCCTACACGCGCCTTACGCCCCATGAATCCGGATACCGCCTGCCCCCCACGTATTTCCCCCGCTTCTGGGCCGTTGTTACCC
+
CCCCCFGGFGGEF;FGGGGGGGGGGGGGGGGGGG<FFGGGGFBFFEFGG<FFGGFFFFFFDFGEGGEGGGGGGGGEFFCFFFGGGF=B@>BFCGGGGGFFGGGGFGGGGGGEGFD9FEGG6CCGC4FF@FFGFGF+A@?FF=DFGGC8DDFDF5FFG?++3@5D@8@F:9BEBF:>5;*5CG38C?*()2:CDGGGG8F?+-<)*0029DB9))0.*,2:9<::0+,5(1(((-.5(8EG*((.*.-5<C)3:62);11((,;2FC3((,-.)()).+.,4(((().),((,-(3).0)*2
@M03364:396:000000000-C9LGT:1:1101:20364:9447 2:N:0:10
GGACTACAGGGGTATCTAATCCTGTTCGATACCCGCACTTTCGAGCTTCAGCGTCAGTTGCGCTCCCGCGAGCTGCCTTCGCAATCGAGGTTCTTCGTCATATCTAAGCATTTCACCGCTACACGACAAATTCCGCCCGCGTTGCGCGCACTCAAGTGGACCAGTATGCGCTGCAAGTCAGACGTTGAGCGCCTACATTTCACAACACACTTCATCCACGGCCTACGCGCCCTTTAAACCCAATAAATCCGGATCACGCCCGGACCTTCCGTCTTACCGCGGCTGCTGGCCCGGACTTAGC
+
CCCCCGGGGGGGGGGGGGGGGGGGGGGGGGGGGGGGGGGGGGGFGGGGGGGGGGGGGFGGGGGGGGGGGGGGGGGGGGGGGGGGGGFFGGGGGGGGGGGGGGGGGFGGGGFFGGGGGGGGGGGGGGGGGGGGGGGGGGDGEDC?DGGGGFGFGFGFF9CFGGFGGGGGGGGGEGFGGFGFGFCFGGFFFFECDE=FGGGGGEGFF>FFDGFG)7:6;.C>9DFBFF:D0C>097?):BGGG?B7<):A?DD2(,-4@<:BB>:,/:54?F?D01:AFF:B>60,(:7?B:(14>-0.9:C7
@M03364:396:000000000-C9LGT:1:1101:8999:9457 2:N:0:10
GGACTACTGGGGTTTCTAATCCTGTTTGCTCCCCACGCTTTCGTGCCTCAGTGTCAGTTGCAGTCCAGAAAGCCGCCTTCGCCGCTGGTGTTCCTCCTAATATCTACGCATTTCACCGCTACACTAGGAATTCCGCTTTCCCCTCCTGCACTCAAGTTATGCAGTTCGCAAGGCGAACAGTAGTTAAGCCACTGCCTTAAACCTAACGCTTACATAACCACCTACGCCCCCTTTACGCCCAATTATTCCGGCAAACGCTTGCCCCCCTCGTTTTTCCCGGGGTGGTTGCCCGGACTTCGGC
+
CCCCCGGGFGGGGGGGGGGGGGGGGGGGGGGGGGGGGGGGGGGGGGGGEGGGGGGGGGGAGDGEGGGGFFGGGGGFGGGGGGGEGDGGGGGGGECGGGGGGGGGGGGGGGGGGGGGGGGGGGGGGDGGGGGGGGGGGGGGGFGFGEFFGFDDFDFDCDDECCFFFGA+=C@EDFA6?BCGGFGGGF,*0D,ACGGGGG?=E>E)**3/)355>+50CEG,6C>2;*()./2(:;)6((=1*6;)31<)8C/((-((.4(4,(<?CE)(-4,((3(286-(-1(4(((-().:(4()?*(/)
@M03364:396:000000000-C9LGT:1:1101:15544:9462 2:N:0:10
GGACTACCCGGGTTTCTAATCCTGTTTGCTCCCCACGCTTTCGAGCCTCAGCGTCAGTCATCGTCCAGCAAGCCGCCTTCGCCGCTGGTGTTCTTCCTAATATCTACGCATTTCACCGCTACACTAGGAATTCCACTTGCCTCTCCGATACTCTAGTCCTACAGTTTCAAATGCAATCCCGGAGTTGAGCCCCGGGTTTTCACATCTGACTTATCTGACCGCCTGCACTCCCTTTACACCCAGTAAATCCGGATAACGCTTGCACCATACGTATTACCGCGGCTGCTGGCACGTATTTCGC
+
CCCCCGGGGGGGGGGGGGEGGGGGGGGGGGGGGGGGGGGGGGGGGGGGGGGGGGGGGGGGGGGGGGGGGGGGGGGGGGGGGGGGGGGGDFGGGGGGGGGGGGGGGGGFGGCFGGGGGGGGGGGGGGGGFFEGGGGGGGGGGGGFGGG8CBEEGFGFFGGGGGFGGFFGGGGGFGFGGFGGGGDGG,>>AFGGGGGG7E8EG?E?CFAEFGFG=FGFG4EG;D38;88AECD<@EF9ECFGGF;EC??3@<C9?F(9F6;<::88CF<<3?:5<A:AFFB;939B>F)2,125?::7?*.>C
@M03364:396:000000000-C9LGT:1:1101:21782:9479 2:N:0:10
GGACTACTCGGGTATCTAATCCTGTTTGCTCCCCACGCTTTCGTGCCTGAGCGTCAGTTATGTCCCAGGAGGCTGCCTTCGCCATCGGTGTTCTTCCACATATCTACGCATTTCACTGCTACACCTGGAATTCCACCTCCCTCTGACACCCTCTAGTCGAGCAGTCACATATGCCATCCCCGCGTTAAGCTCGGGGATTTCACACCAGTCTTACTCAACCCCCTGCGCACCCTTTGCGCCCAGTTATCCCTAGTATCGCTCGCCCCCTACGTATTGCCTCGGCTTCTGGCGCGTAATTCGC
+
CCC@CEF9FEDEFFGDAFEFE<,;C<FFDFACDFGGEEGECFFAFEDE,;@@@FFGFGG,C@FCFFGF<DF7:8E:<EF<FCGE:,CF=CF?FGGG<,?F@FGE=EFGC=BCDGGG9ECDAFG@,@AFF8A,EEG<D:FGEGEFC,@,=*8)AD8?;;>E+=*=F3=9,,6E9@8=,*6@=8++5C:>?9,307@C**?AFEC**3*-*38,/8,/+(5C(/955C>50C28(53)/(=FF(=@+7:4@**-().)/(-(.,*(1:D,-.(8..4).9).4(-((.-)-0(((-,)0/)17
@M03364:396:000000000-C9LGT:1:1101:22522:9504 2:N:0:10
GGACTACAGGGGTTTCTAATCCTGTTTGCTCCCCACGCTTTCGAGCCTCAGCGTCAGTTACAGTCCAGAGAAGCGCCTTCGCCACTGGTGTTCTTCCTAATCTCTACGCATTTCACCGCTACACTAGGAATTCCCTTCTCCTCTCCTGCACTCTAGACTTCCAGTTTGAAATGCAGCACTCAGGTTAAGCCCGAGTATTTCACATCTCACTTAAAAATCCGCCTACGCTCCCTTTACGCCCAGTAAATCCGGACAACGCTCGCCACCTACGTATTACCGCGGCTGCTGGCCCGTATTTCGC
+
CCCCCGGGGGGGGGGGGGGGGGGGGGGGGGGGGGGGGGGGGGGGGGGGGGGGGGGGGGGGGGGGGGGGGGFFGGGGGGGGGGGGGGGGGGGGGGGGGGGGGGGGGGGGGGGGGGGGGGGGGGGGGGGGGGGGGGGGGGGGGGGFGFFGGFGFFDGFDGGGGGFGGGGGFGFGFGEDGFGGGFG?DFGEFGGCDGGGG;EFGFGFCAFEFGCGE+D7?5DFBGAFADA5)C@DFFF9>2EEF=<E6CFFFF:;FF0=F9FF0:E9*;F84:?:2A?4>C<6>FB(3(4:8?(1923)94)97
@M03364:396:000000000-C9LGT:1:1101:8398:9507 2:N:0:10
GGACTACCGGGGTATCTAATCCTGTTCGATACCCGCACTTTCGAGCTTCAGCGTCAGTTGCGCTCCCGCGAGCTGCCTTCGCAATCGGGGTTCTTCGTCATATCTAAGCATTTCACCGCTACACGACAAATTCCGCCCGCGTTGCGCGCACTCAAGTGGACCAGTATGCGCTGCAAGTCAGACGTTGAGCGCCTACATTTCACAACACACTTAATCCACGGCCTACGCTCCCTTTAAACCCAATAAATCCGGATAACGCCCGCACCCTCCGTATTCCCGCGGCTGCTGGCACGGACTTCGC
+
CCCCCGGGGGGGGGGGGGGGGGGGGGGGGGGGGGGGGGGGGGGFGGGFGGGGGGGGFGGGGGGDGGGGGGGGGGGGGGGGGGGGGGGGDGGGGGGGGGGGGGGGGGGGGGGGGGGGGGGGGGGGGDGGGGGGGGGGGGGGGGG9;@E;>BGFGFGFFGGGGGFGGGGFGEGGAF@GGFGGGDGGGGGFFG/CDCEGGGEGGFGFFEFF?GFG9=9:72C*7DFF?F?@6DFF?9?B4AGGGFFF4>)6BGG0:??9F?>9B>*(9C*48BBB:B:)5C:>9>B9;0))4<()(4-)00)>3
@M03364:396:000000000-C9LGT:1:1101:12497:9533 2:N:0:10
GGACTACAAGGGTTTCTAATCCTGTTTGCTCCCCACGCTTTCGAGCCTCAGCGTCAGTTACAGTCCAGAGAAGCGCCTTCGCCACTGGTGTTCTTCCTAATCTCTACGCATTTCACCGCTACACTAGGAATTCCCTTCTCCTCTCCTGCACTCTAGACTTCCAGTTTGAAATGCAGCACTCAGGTTAAGCCCGAGTATTTCACATCTCACTTACAAATCCACCTACGCTCCCTTTACGCCCAGTAAATCCGGACCACGCTCGCCACCTACGTATTACCGCGGCGGCTGGCACGTAGTTAGC
+
CCCCCGGGGGGGGGGGGGGGGGGGGGGGGGGGGGGGGGGGGGGGGGGGGGGGGGGGGGGGGGGGGGGGGGGGGGGGGGGGGGGGGGGGGGGGGGGGGGGGGGGGGGGGGGGGGGGGGGGGGGGGGGGGGGGGGGGGGGGGGGGFGGGGGFGFGFCF,EFGGGFGGGFGGGGGFGFGGFGGGGGGGGADBF8@C7EGGGGGGFGFGF7ACFFGF+,:*8@F@GFDFEDFACBFFFFFFFGGG@9B1>@EFGG>09(6F06?DFGFDGG??F??2<>2:F40079(9;60<?:?::1)8/)*2
@M03364:396:000000000-C9LGT:1:1101:5792:9551 2:N:0:10
GGACTACCAGGGTTTCTAATCCTATTTGCTCCCCACGCTTTCGTGCCTCAGCGTCAGGTACAGGCCAGGCGGCCGCCTTCGCCGCTGGTGTTCTTCCACATCTCTACGCATTTTACCGCTACACATGGAGTTCCACCGCCCTCTCCTGTCCTCAAGCCGTGCAGTTTCCAAAGCCTGAACCGGTTGAGCCGGTCCCTTTTACTTCAGACTTGCACAGCCGCCTGCCCACCCTTTACGCCCCATCATTCCGGATACCGCTTGCCACCCACGTTTTACCGCGGCCGCTGGCACGGCGTTCGGC
+
CCCCCGGGGGGGGGGGGGGGGGGGGGGGGGGGGGGGGGGGGGGGGGGGGGFGGGGGGGGFGGGFGGGGGGGGGGGGGGGGGGGGGGGGGGGGGGGGGGGGGGGGGGGGGGGGGGGGGGGGGGGGGGGGFFGGGGGGG@DGGGGFGGGEFFGFGF+;FGEECFFGFGAFGGG9>FCGGF6FGGG@B8,0AEGGGGGGFGGG97+<776?@7C7>6EEG(A=3C;((*.),CB:?FA>?FGG*41?*6:A=C)-4?>B>9112:F4FG*-49<(.8)35*4-(((-1,-1<7>6(((08)()1
@M03364:396:000000000-C9LGT:1:1101:14440:9559 2:N:0:10
GGACTACTCGGGTATCTAATCCTGTTTGCTCCCCACGCTTTCGAGCCTCAGCGTCAGTTACAGTCCAGAGAATCGCCTTCGCCACTGGTGTTCTTCCTAATCTCTACGCATTTCACCGCTACACTAGGAATTCCATTCTCCTCTCCTGCACTCTAGACTTCCAGTTTGAAATGCAGCACCCAAGTTGAGCCCGGGTATTTCACATCTCACTTAAAAGTCCGCCTACGCTCCCTTTACGCCCAGTAAATCCGGACAACGCTCGCCACCTACGTATTACCCCGGCTGTTTGCCCGTCGTTAGC
+
CCCCCGGGGGGGGGGGGGGGGGGGGGGGGGGGGGGGGGGGGGGGGGGGGGGGGGGGGGGGGGGGGGGGGGGGGGFGGGGGGGGGGGGGGGGGGGGGGGGGGGGGGDGGGGGGGGGGGGGGGGGGGGGGGGGGFFCFFFGGGGCDGGGGGFGFGFGF=E,@EGFFGFFF=EFGFADDGFGGGFGFEFFDFFFGGGGGGFGGG*EC9F@;CGFFE+7>GFGGDGAFA?4ADGFFF;;;CFGGF29BFC35CFGF6>@0A9@D02C>5EG17.(.,)(.4<(-(((((()),6))493)).-1*
@M03364:396:000000000-C9LGT:1:1101:12324:9592 2:N:0:10
GGACTACCCGGGTTTCTAATCCTGTTTGCTCCCCACGCTTTCGTACCTCAGCGTCAGTTACAGTCCAGAAAGTCGCCTTCGCCACTGGTGTTCCTCCTAATATCTACGCATTTCACCGCTACACTAGGAATTCCACTTTCCCCTCCTGCACTCAAGTCTGACAGTTCGAAAGGCTGACACTGGTTGAGCCGATGCCTTTCACCTTTCGCTTATCAGACCGCCTACGTACTCTTTACGCCCAATAATTCCGGCCAACGCTTGCCCCCTACGTATTACCCCGGCTGCTGGCACGTACTTCGCC
+
CCCCCGGGGGGGGGGGGGGGGGGGGGGGGGGGGGGGGGGGGGGGGGGGGGGGGGGGGFGGGGGGGGGGFGGGGGGGGGGGGGGGGGGGGGGGGGGGGGGGGGGGGGGGGGGGGGGGGGGGGGGGGGGGGGGGGGGGGGGGGFGFGGGGGFGEFDFF9EFFFGFFGGGGG?EGFGFG8DEFFGGFGE<CFFECDGGGGGGC7>EBGFFDD7CEEFFC>BFEAG2@71766:CCEFCE?@GG*63/;75<A*).76(8544:?:EBGG)1<0,)6?9A>6-(42,18:)4<(4?0((091(9C
@M03364:396:000000000-C9LGT:1:1101:9285:9600 2:N:0:10
GGACTACCCGGGTTTCTAATCCTGTTCGATACCCGCACTTTCGAGCATGAGCGTCAGTTGCGCTCCCGTCAGCTGCCTTCGCAATCGGAGTTCTTCGCCATATCTAAGCATTTCACCGCTACACGGCAAATTCCGCCAACGTCGTGCGTACTCAAGTCAGCCAGTTCGCGCTGCAGTGCAGGTGTTGGGCACCTACATTTCACAACACGCTTAACCGACAGCCTGCGCTCCCTTTAAACCCAATAAATCCGGATAACGCCCGGACCTTCCGTATTACCGCGGCTGCTGGCACGGAATTAGC
+
CCCCCGGGGGGGGCEGGGGGGGGGGGGGGGGGGGGGGGGGGGGGGGGFFFFGGGGGGGGGGGGGGGGGGGGGGGGGGGGGGGGEGGGG,>FGGGGGGGGGGGGGGGFGGGGGGGGGGGGGGGGGGGDCGGGGGGFGGECGGGFFD7C?CAFDGFGFGGGCGGFCFGGEGGGGDGFGGFGGCDFFGGF=DF8CGGGGGGGGGFFEGFFFFG;GFCEFG9EEBGFF1:>B0D>FFAF-<AGGGF1</5-)9FG1:?09FFF7>0/4DE54:B?F2?F5)<369>;9(-25>B4440(0874>C
@M03364:396:000000000-C9LGT:1:1101:24869:9604 2:N:0:10
GGACTACCGGGGTATCTAATCCTGTTCGATACCCGCACTTTCGAGCTTCAGCGTCAGTTGCGCTCCCGCGAGCTGCCTTCGCAATCGGGGTTCTTCGTCATATCTAAGCATTTCACCGCTACACGACAAATTCCGCCCGCGTTGCGCGCACTCAAGTGGACCAGTATGCGCTGCAAGTCAGACGTTGAGCGCCTACATTTCACAACACACTTAATCCACGGCCTACGCTCCCTTTAAACCCACTAAATCCGGATAACGCCCGGACCTTCCGTCTTACCGCGGCTGCTGGCACGGCATCAGC
+
CCCCCGGGGGGGGGGGGGGGGGGGGGGGGGGGGGGDGGGGGGGGGGGGGGGGGGGGGGGGGGGGGGGGGGGGGGGGGGGGGGGGGGGGFGGGGGGGGGGGGGGGGGGGGGGGGGGGGGGGGGGGGDGGGGGGGGGGEGGGGGGBDGGEEFGBFFCAFEGGGGFGGGGGGGGGFGFGGFDGG?FEGFF?FFEGGGGGGGGFGAGFGFFB1CBFB4<2C)<EFDF:?F?5394629?)5<GGG<17).)6@F<1:?1<F669992(1:98B::2.11)6<419BF9>F::?3(,8>()0))2*
@M03364:396:000000000-C9LGT:1:1101:5855:9626 2:N:0:10
GGACTACTGGGGTATCTAATCCCGTTTGCTCCCCTGGCTTTCGCGCCTCAGCGTCAGTTGTCGTCCAGAAAGCCGCTTTCGCCACTGGTGTTCCTCCTAATATCTACGCATTTCACCGCTACACTAGGAATTCCGCTTTCCTCTCCGATACTCTAGCATCGCAGTTTCGGTCCCCTCACGGGGTTAAGCCCCGCACTTTTAAGACCGACTTACGACGCCGCCTGCGCGCCCTTTACGCCCAATAATTCCGTACAACGCTTCCCACCTACGTCTTACCCCGGCTGCTGGCACGTGGTGTGCC
+
CCCCCGGGGGGGGDGGGGGGGGGGGGGGGGGGGGGGGGGGGGGGGGGGGGGGGGGGGGGGGGGGGGGGGGGGGGGGGGGGGGGGGGGGFGGGGGGGGGGGGGGGGGGGGGGGGGGGGGGGGGGGGGGGGGGGGGGGGDFGGGGFGGGCEDGFGFFDFGGGGGAGGGGGGGGGFFDGGACFECDFE8@>FFGGGGGGGGGG?3FCGFD9BC?+/);:56EE>G06?83>;DF30:F<:?EE*43)*6)68C2(3,<409((()24FEC(.4,,.:)62+-2((-,-5:>F(2:10(0))(20
@M03364:396:000000000-C9LGT:1:1101:19626:9629 2:N:0:10
GGACTACTCGGGTTTCTAATCCTGTTTGCTCCCCACGCTTTCGAGCCTCAGCGTCAGTTACAGTCCAGAGAATCGCCTTCGCCACTGGTGTTCTTCCTAATCTCTACGCATTTCACCGCTACACTAGGAATTCCATTCTCCTCTCCTGCACTCTAGACTTCCAGTTTGAAATGCAGCACCCAAGTTGAGCCCGGGTATTTCACATCTCACTTAATAGTCCGCCTACGCTCCCTTTACGCCCAGTAAATCCGGACAACGCTCGCCACCTACGTATTACCGCGGCTGCTGGCCCGCGCTTAGC
+
CCCCCGGGGGGGGGGGGGGGGGGGGGGGGGGGGGGGGGGGGGGGGGGGGGGGGGGGGFGFGGGGGGGGCFGGGGGGGGGGGGGDGFGGFFFGGGGGGGFDGFGGFGGGGGGGGGGGGGGGGGGGFGGGGGGGGGFGGCGGGGC+=EG=EDGFGFGFAD=EFGFGGGGFGGFGFGFGGFGGDE+,EDFEFGGFDGECCBDGG@GF7@@=*=CGF6,;CEGGDGFFDCAF)@>9:BBEFDGGGFDB6C3<AGGF((((;9>0?>E;9CG7(8:?242).<16>>B>;F?4??(,4(()..(9*
@M03364:396:000000000-C9LGT:1:1101:23197:9634 2:N:0:10
GGACTACAAGGGTATCTAATCCTGTTTGCTCCCCACGCTTTCGAGCCTCAGCGTCAGTTACAGTCCAGAGAAGCGCCTTCGCCACTGGTGTTCTTCCTAATCTCTACGCATTTCACCGCTACACTAGGAATTCCCTTCTCCTCTCCTGCACTCTAGACTTCCAGTTTGAAATGCAGCACTCAGGTTAAGCCCGAGTATTTCACATCTCACTTAACAATCCGCCTACGCTCCCTTTACGCCCAGTAAATCCGGACAACGCTCGCCACCTACGTATTCCCGCGGCTGCTGGCACGTAGTTCGC
+
CCCCCGGGGGGGGGGGGGGGGGGGGGGGGGGGGGGGGGGGGGGFGGGGGGGGGGGGGGGGGGGGGGGGGGGGGGGGGGGGGGGGGGGGFGGGGGGGGGGGGGGGGGGGGGGGGGGGGGGGGGGGGGGGGGGGGGGGGGGGGGGFGGGGFFGEFFFFAFGGGGFGGGGGGGGGFGFGGFGGGFGGGGC>DF8DGGGFGGGGGEFEFFAC=FEGE<,;@EGGBGFFFFDFFGFFFFF:EFGEG=>E@ECCFGGF@F@0F0:0<6B;3CF727:4,5:2:C:>6;BFFF02:<:?14.)0*)9)
@M03364:396:000000000-C9LGT:1:1101:28743:9638 2:N:0:10
GGACTACTGGGGTTTCTAATCCTGTTTGCTCCCCACGCTTTCGAGCCTCAGCGTCAGTTACAGTCCAGAGAATCGCCTTCGCCACTGGTGTTCTTCCTAATCTCTACGCATTTCACCGCTACACTAGGAATTCCATTCTCCTCTCCTGCACTCTAGACTTCCAGTTTGAAATGCAGCACCCAAGTTGAGCCCGGGTATTTCACATCTCACTTAAAAGTCCGCCTACGCTCCCTTTACGCCCAGTAAATCCGGACAACGCTCGCCACCTACGTATTACCGCGGCTGCTGGCACGTCGTTAGC
+
CCCCCGGGGGGGGGGGGGGGGGGGGGGGGGGGGGGGGGGGGGGGGGGGGGGGGGGGGGGDGGGGGGGGGGGGGGGGGGGGDGGGGGGGGGGGGGGGGGGGGGGGGGGGGGGGGGGGGGGGGGGGGGGGGGGGGGGGGCCGGGF9FGGFFFGFFFGFFGFGGGFGGGGGGFGGFGF?CFGGGED3@DC;9FFDGGGGDGGGGEGECFFCFGFG8<@*8@FG=DFF9:4?@C@FBEF=EFGGGFFFA<EFFGGFFF0=F018;BEFCGC14>??)6?)6<047>FF9<0,5?B<?:(.0)(1:
@M03364:396:000000000-C9LGT:1:1101:27733:9640 2:N:0:10
GGACTACTGGGGTATCTAATCCCGTTTGCTCCCCTGGCTTTCGCGCCTCAGCGTCAGTTGTCGTCCAGAAAGCCGCTTTCGCCACTGGTGTTCCTCCTAATATCTACGCATTTCACCGCTACACTAGGAATTCCGCTTTCCTCTCCGATACTCTAGCATCGCAGTTTCGGTCCCCTCACGGGGTTAGGCCCCGCACTTTTAAGACCGACTTACGACGCCGCCTGCGCGCCCTTTACGCCCCATAATTCCGGACAACGCTTGCCCCCTACGTATTACCCCGGCTGCTGGCACGTGCTTCGCC
+
CCCCCGGGGGGGGGGGGGGGGGGGGGGGGGGGGGGGGGGGGGGGGGGGCGGGGGGGGGGCC<CCFGGGGFFGGGGG:FGGGGGGGFGGFGGGGGGGGGEGG9EFGGGGGGGGGGGGGGGGGGGGGGGGGGGGGGFGG7DGGGGFGGGEE?GFGFGFG,@FGGFGGGGGGGGGFGBFGFG?>5DFE5,:FFGGGGEGGGFGF=;*CFF@@)6:7.;;C;E53C248/9:>DF08:).4:CE*(,(/-4.999<9911.71(-42)1?)42(4))565<+:(9>(-,5)28(58.((.9*4*9
@M03364:396:000000000-C9LGT:1:1101:17488:9659 2:N:0:10
GGACTACAAGGGTTTCTAATCCTGTTTGCTCCCCACGCTTTCGAGCCTCAGCGTCAGTCATCGTCCAGCAAGCCGCCTTCGCCGCTGGTGTTCTTCCTAATATCTACGCATTTCACCGCTACACTAGGAATTCCACTTGCCTCTCCGATACTCTAGTCCTACAGTTTCAAATGCAATCCCGGAGTTGAGCCCCGGGTTTTCACATCTGACTTATCTGACCGCCTGCACTCCCTTTACACCCAGTAAATCCGGATAACGCTTGCACCATACGTCTTACCGCGGCTGCTGGCACGTATTTCGC
+
CCCCCGGGGGGGGGGGGGGGGGGGGGGGGGGGGGGGGGGGGGGGGGGGGGGGGGGGGFFGGGGGGGGGGGGGGGGGGGGGGGGGGGGGGGGGGGGGGGFGGGGGGCGGGGGGGGGGGGGGGGGGGGGGFGGGGGGGGFGGGGGFGGGGEFGEGEDFGFCCGGFGGGAFGGGGFGEGGFGGGGGGGGGEFGGGGGGGGGGGGFGFGFFF*2>FEAGEFEGGFGFFFGFFFGFFFFF3ECGGGFF@AC?FFGG6::(9F:188?FBGC58?0(),.4<<@6>>FF9;:4>>1()81(0<8-*1
@M03364:396:000000000-C9LGT:1:1101:23720:9661 2:N:0:10
GGACTACACGGGTTTCTAATCCTGTTTGCTCCCCACGCTTTCGCACCTCAGCGTCAGTACCGGACCAGTGAGCCGCCTTCGCCACTGGTGTTCCTCCGAATATCTACGAATTTCACCTCTACACTCGGAATTCCACTCACCTCTTCCGGACTCGAGATTGCCAGTATTAAAGGCAGTTCCAGGGTTGAGCCCTGGGATTTCACCCCTAACTTAACAATCCGCCTACGTGCGCTTTCCGCCCAGTAAATCCGAACAACGCTAGCCCCCTTCGTATTTCCGCGGCTGCTGGCACGAATTTCGC
+
CCCCCGGGGGGGGGGGGGGGGGGFGCFGGGGFGGFEGGFFGGGGGGGFGGGGGGGGDGGGGGGGGGFGDC<FGGGGGGGGGGGGGGGGEGGGGGGGGGGEFGGGGGGGGGGGGCFGFGGGGGGGGGGGG>FFGGGGGF?GFFGFGGG=E>FBGDGFG6EGFGFGGCFAFAFGFGDDGFGG7EG7FFB:FCFC>F>FFGGGGCC@>BFFDGCF38A7;3CF=F@F222;@C(.(61)7(3:F1;@C)6)6CC:8;(3<018(4<<FGG>F:(.(4:)6<:(6(,(4:247?<<:(-)7*)9*
@M03364:396:000000000-C9LGT:1:1101:2243:9664 2:N:0:10
GGACTACAAGGGTATCTAATCCTGTTCGCTCCCCTAGCTTTCGCGCCTCAGCGTCAGTCGTGGCCCAGAAGGCCGCCTTCGCCACCGGTGTTCTTCCCGATATCTGCGCATTCCACCGCTACACCGGGAATTCCGCCTTCCCCTGCCAGACTCAAGCCGGCCGGTATCGGGAGCGGACGGGGGTTGAGCCCCCGGATTTGACTCCCGACCAGGCTGGCCGCCTACGCGCGCTTTACGCACAATGAATCCGGCTAACGCGTTCCCCCTACGTACTACCTCCGCTGCTTGCACGTACGTCCGC
+
CCCCCGFGGGGGGGGGGEFGG<FGGGFGGGGGGGGGGGGGGGGGGGGGGGGGGGGGGCFGGGG>FFGGGGGGGGGGCFGGGGEGGGGGGGGGGGGFGGGGDGGGFFDCFG?F;ECECGGGDGGFCGEG7FGGGGGCCFGFGGGFGGGFGFFCGEGF:+:CEGEDEEGGG*CEFGFDCEEG5:D:/?,.<;C<DGC=*;9::.269>DB>DBF6>=37(8:9C0(4*35;76(,8<4::*/242406)69D9((4)473((((0,98)-(,(.(-.).+-((-(4()).(,.838()00()1
@M03364:396:000000000-C9LGT:1:1101:3785:9684 2:N:0:10
GGACTACACGGGTATCTAATCCTGTTTGCTCCCCACGCTTTCGCGCCTCACCGTCAGTTGTCGTCCAGCAATCCGCCTTCGCCACTGGTGTTCCTCCTAATATCTACGCATTTCACCGCTACACTAGGAATTCCGATTGCCTCTCCGATACTCAAGAAGAACAGTTTCAAATGCAGTTCACGAGTTAAGCCCGTGGATTTCACATCTGACTTGCCCTCCCGGCTACACGCCCTTTACACCCAGTCAATCCGGACCACGCTTGCCACCTACGTATTACCGCGGCTGCTGGCCCGCATTTAGC
+
CCCCCGGGGGGGGEGGGGGGGGGGGGGGGGGGGGGGGGGGGGGEGGGGGGFGGGGGGGGGGGGGGGGGFGGGGGGGGGGGGGGGGGGFFGGGGGGGGGCGGFGGCEEFGGGGFGGGGGGGGFGGGGGGGGFGGGGC@@FGGFFFFGG8=?GB@DGFGGFC,8?GGGGGGGFFF;AGCFEFFGGCGG9;B@DFGCGGCFFGFEC/=FB6EGFG=AF3CBGGBDFB@GBADGDF9DFEEFGGG?;@*7?EFG)6,-,8@07<:?A>2C<:0:?17A>ABF3943((4:22:6(39023)*-:D
@M03364:396:000000000-C9LGT:1:1101:3823:9716 2:N:0:10
GGACTACCGGGGTTTCTAATCCTGTTCGATACCCGCACTTTCGAGCATGAGCGTCAGTTGCGCTCCCGTCAGCTGCCTTCGCAATCGGAGTTCTTCGCCATATCTAAGCATTTCACCGCTACACGGCAAATTCCGCCAACGTCGTGCGTACTCAAGTCAGCCAGTTCGCGCTGCAAGTCAGATGTTGGGCATCTGCATTTCACAACACGCTTAACCGACGGCCTGCGCTCCCTTTAAACCCAATAAATCCGGATAACGCCCGGACCTTCCGTATTACCGCGGCTGCTGGCACGGCTTTAGC
+
CCCCCGGGGGGGGGGGGGGGGGGGGGGGGGGGGGGGGGGGGGGGCGGEFCFGGGGGGGGGGGGGGGGGGCCGGGGGGGGGGGGGGGGG7CFGGGGGGGGGGGFGGGGGGGGGGGGGGGGGGGGGGGGGGCFGGGGGG+8FGGG*@7CGGFGF@7DAFGFCFGFFGGG55CCEAEBFGFGFG7D<EEF7?<,;CFGGFGGGGEC<DEFF;D@G?FGFG0EG9GF?1;9BFG6??A?)6>EFEB?FF>A<BFG(8<?FF?BF19:3DE0).40,,342>A((2(27(44:?<()36()0))2*
@M03364:396:000000000-C9LGT:1:1101:6641:9755 2:N:0:10
GGACTACAGGGGTATCTAATCCTGTTTGCTCCCCACGCTTTCGTGCATGAGCGTCAGTACAGGTCCAGGGGATTGCCTTCGCCATCGGTGTTCCTCCGCATATCTACGCATTTCACTGCTACACGCGGAATTCCATCCCCCTCTACCGTACTCTAGCCATGCAGTCACAAATGCAGTTCCCAGGTTGAGCCCGGGGCTTTCACATCTGTCTTACATAACCGCCTGCGCACGCTTTACGCCCAGTCATTCCGATTAACGCTCGCACCCTACGTATTCCCGCGGCTGCTGGCCAGTTGTTCGC
+
CCCCCGGGGGGGGCGGGGGGGGGGGGGGGGGGGGGGEGGGGGGGGGGFFEEFGGGGEGGGGGGGGGGGGGGCGGGGGGGGFGGGGGGGGDGGGGGGGGGGFGGGGGGGGGGGGFGGGFGGGGGGCGBFGDFFGGFGGGGGGGEFFGGCGAGDFF@DFEFG,FFGGG8EGGGGFGC?FFGGGGG7EF@@FCFCD>EG*5DFGEGFCFFE4>@GCF7>=CGGFGFFFC@E@D@@3;?3;(?GG?:?4<A2@FC1?F(6@BB030C(CGG?141??4:))<(4(-1((1)).(.((,)*1567C
@M03364:396:000000000-C9LGT:1:1101:17279:9795 2:N:0:10
GGACTACACGGGTTTCTAATCCTGTTCGCTCCCCACGCTTTCGCTCCTCAGCGTCAGTGACGGCCCAGAGACCTGCCTTCGCCATCGGTGTTCTTCCCGATATCTACACATTCCACCGTTACACCGGGAATTCCAGCCTCCCCTGCCGCACTCAAGCCCGCCCGTACCCGGCGCAGACCCCCCGTTAAGCGATGGGCTTTCACACCGGACGCGCCGAACCGCCTACGCGCCCTTTACGCCCAATGATTCCGGACAACGCTTGCCCCCTACGTATTACCGCGGCTGCTGGCCCGGAGTTAGC
+
CCCCCGGFFGGGGGGGGGGGGGGGGGGGGGGGGGGGGGGGGGGGGGGGGGGGGGGGGGFGGGGGGGGGCGGGGEGGGGGGGGGGEGGGCGGGGGGGGGGGGGGGGGGCGGGGGGGGGE=DEGGGGGGGEFGGGGG9DFGGGGGFGGGGGAFAGFCFGGGGGGEGGGGGGGGGFG@GCFGG*?D:EGC:FG55>EGGGGGGGFGFGFE>>G0=2):,)-?EFGF?1F?)4D>;(42<BFGGG(149249@F<9(4-.;9B<?:>(9CD311614A:2<F19299BF<28B::?>(()0)):0
@M03364:396:000000000-C9LGT:1:1101:24968:9800 2:N:0:10
GGACTACTGGGGTTTCTAATCCTGTTCGCTCCCCACGCTTTCGCTCCTCAGCGTCAGTGACGGCCCAGAGACCTGCCTTCGCCATCGGTGTTCTTCCCGATATCTACACATTCCACCGTTACACCGGGAATTCCAGCCTCCCCTGCCGCACTCAAGCCCGCCCGTACCCGGCGCAGACCCACCGTTAAGCGATGGGCTTTCACACCGGACGCGACGAACCGCCTACGAGCCCTTTACGCCCAATGCTTCCGGACACCGCTTGCACCCTACGTCTTTCCGCGGCTGCTGGCACCTCTTTGGC
+
CCCCCGGGGGGGGGGGGGGGGGGGGGGGGGGGGGGGGGGGGGGGGGGGGGGGGGGGGGGGGGGGGGGGGGGGGGGGGGGGGGGGGGGGGGGGGGGGGGGGGGGGGGGGGGGGGGGGGGGGGGGGGGGG+FFGGGGGGGGGGGGFFGGEGFGFG5FAGGGGGFFGGGGGGGGGFGFG5FGG5ADC8C*3AFCC<EGGFGDGGFGCCAE1;GFD6BC>31CE9GF36C608C>F::?2<<EGG((4)29AFF<;(44(8(3;:?C)9CG60661(.())34?;2(,4,,281()((,//*)22
@M03364:396:000000000-C9LGT:1:1101:11263:9820 2:N:0:10
GGACTACAAGGGTTTCTAATCCTGTTTGCTCCCCACGCTTTCGAGCCTCAGCGTCAGTTACAGTCCAGAGAAGCGCCTTCGCCACTGGTGTTCTTCCTAATCTCTACGCATTTCACCGCTACACTAGGAATTCCCTTCTCCTCTCCTGCACTCTAGACTTCCAGTTTGAAATGCAGCACTCAGGTTAAGCCCGAGTATTTCACATCTCACTTAAAAATCCGCCTACGCTCCCTTTACGCCCAGTAAATCCGGACCACGCTCGCCACATACGTATTACCGCGGCTGCTGGCCCGTCGTTAGC
+
CCCCCGGGGGGGGFGGGGGGGGGGGGGGGGGGGGGGGGGGGGGEGGGGGGGGGGGGGGGGGGGGGGGGGGGGGGGGGGGGGGGGGGGGFGGGGGGGGGGGGGGGGGGGGGGGGGGFGGGGGGGGGGGGGGGGGGGGGGGGGGGFGGGGGFFFGEDF=EGGGGFGGGGGGGGGFFEGGFGGGGG:DFDDFBFGGDGFGGGGGFGFGFFFFGFGE9,:;CGGFGFFFDA>@GFFFFFFFFGGG@>B@4/?FGGF02,:F@BFF9:./;9.9<<B<9?4<<<B;>F(1:?7:11:;9-)876D>
@M03364:396:000000000-C9LGT:1:1101:3489:9837 2:N:0:10
GGACTACAGGGGTATCTAATCCTATTTGCTCCCCACGCTTTCGTGCCTCAGCGTCAGTAACAGGCCAGGCGGCCGCCTTCGCCACTGGTGTTCTTCCATATATCTACGCATTTTACCGCTACACATGGAGTTCCACCGCCCTCTCCTGTCCTCCAGCCTGCCAGTTTCCAAAGCCTGTACCGGTTGAGCCGGTACCTTTCACTTCAGACTTACCCGGCCGCCTACGCACCCTTTACGCCCAATGAATCCGTATAACGCTCGCCCCCTACGTCTTACCGCCGCTGCTGGCACGGATTTCGCC
+
CCCCCFGEF?EFGGGGGCCEF<FEFGGGGFGGGGGGGGEGGGGGGGGGGGGGDEBGGGGGGGGFGDGGGGGGGGGGFGGGGCFGGDGGFFGGGGGGGDDEGGGG89CF@CFFCFEEFGGGGCGGFEGG8EFGFFFF,>6CED86+@DFGFGFGFGBFD:FFCFFFGGDE:;;0C5C:F,7@EDFGE,:A?CDDDGGGGG9,8;4;8@47D5E*6,.).3*6D??;*3)49:8??))4:?:?((84<BFF</(44:A7(,-44::C*)(.24(.1)6?*4-,4,44))(-()--(()97(*1
@M03364:396:000000000-C9LGT:1:1101:26142:9839 2:N:0:10
GGACTACACGGGTATCTAATCCTGTTTGCTCCCCACGCTTTCGCACCTCAGCGTCAGTAATGGTCCAGTGAGCCGCCTTCGCCACTGGTGTTCCTCCGAATATCTACGAATTTCACCTCTACACTCGGAATTCCACTCACCTCTACCATACTCAAGACTTCCAGTATCAAAGGCAGTTCCGGGGTTGAGCCCCGGGATTTCACCCCTGACTTAAAAGTCCGCCTACGTTCGCTTTACGCCCAGTCAATCCGAACAACGCTAGCCCCCTTCGTATTACCGCGGCTGCTGGCCCGAACGTCGC
+
CCCCCGGGGGGGGGGGGGGGGGGGGGGGGGGGGGGGGGGGGGGGGGGGGGGGGGGGGGGGGGGGGGGGGGGGGGGGGGGGGGGGGGGGFGGGGGGGGGGGGGGGGGGGGGGGGGGGGGGGFGGGFGGGGGGGGGGGGGGGGGGFGGG8EDFFFEDFGGGGGGFGGGGGGGGGFGFGGFGGGDGCEGFCFFGGGGGGGGGGG6EFGFFFBGFG=@,>D;FG@GDF<:1;(;<FFFF47/=CG;0.*7<?FG7?<9((0(4<:6C<FEG(8762(4:)-<326>9908::0:(-344)).(1)
@M03364:396:000000000-C9LGT:1:1101:26790:9870 2:N:0:10
GGACTACAGGGGTATCTAATCCTGTTCGCTCCCCACGCTTTCGCTCCTCAGCGTCAGTAACGGCCCAGAGACCTGCCTTCGCCATTGGTGTTCTTCCCGATATCTACACATTCCACCGTTACACCGGGAATTCCAGTCTCCCCTACCGCACTCAAGCCCGCCCGTACCCGGCGCGGATCCACCGTTAAGCGATGGACTTTCACACCGGACGCGACCAACCGCCTACGCGCCCTTTACGCCCAATCAATCCGCATAACGCTTGCCCCCTACGTCTTCCCGCGCCTGCTTGCCCGTATTTAGC
+
CCCCCGGFGGGGGGGGGGGGGGGGGGGGGGGGGGGGGGGGGGGGGGGGGGGGGGGG@EFGGGEGGGGGGGGGGFFGGGGGGGGECAFGFGGGGGGFGGGDGGGGGFGGGGGGGGGGGG8@EGGGGGGEDDGGGGGCGGGGGGGFCFGEDDG>F<8D:DFGGGFGGGGGGEEGEGAC*)=E,AC:CE*(;F:*;=EFGGC?C?G5<D30(92C(7:(1(:C9DF6?G()-/49008A>2EGG(((),)-9D)(-3,)0(2,(352<FD0(.(,47:96;111(,(-4().1(.(,4))/)*2
@M03364:396:000000000-C9LGT:1:1101:5397:9882 2:N:0:10
GGACTACAGGGGTATCTAATCCTATTTGCTCCCCACGCTTTCGTGCCTCAGCGTCAGTAACAGGCCAGGCGGCCGCCTTCGCCACTGGTGTTCTTCCATATATCTACGCATTTTACCGCTACACATGGAGTTCCACCGCCCTCTCCTGTCCTCTAGCCTGCCAGTTTCCAAAGCCTGTACCGGTTGAGCCGGTACCTTTCACTTCAGACTTAACAGGCCGCCTACGCACCCTTTACGCCCAATCATTCCGGATAACGCCCGCCACCTACGTAATACCCCCGCTGCCTGCTCGTTGTTCACC
+
CCCCCFFGFGDGGDGGGGGGGGGCFGGGGGGGGGGGGGGGGGGGGEGGGGGGGGGGGFFGGGGGGGGGFGGGGGGGGGGGGGGGGGGGFGGGGGGGGGDFGGFGGGGEGGGGGGGGGGGGGGGGG?FFGGGGGGGGGEDFGDFFGGEAFBCFFDGF9@FGFCFGFGGGGG9@CGCG>FFGGGCFCCF@>D:DD**4=EG97>,*08C?)*8:*;,7C(;=@G@?@8(26743=@>A6:EG80(3@A).**/1812<;((-(4EFDG*,4:,)(-.64+-(31(47())((.,4(.00*)::
@M03364:396:000000000-C9LGT:1:1101:6944:9899 2:N:0:10
GGACTACTCGGGTATCTAATCCTGTTTGATCCCCACGCTTTCGTGCCTCAGCGTCAATATAGGCGTAGTAAGCTGCCTTCGCAATAGGTGTTCTATGTCATATCTATGCATTTCACCGCTACATGACATATTCCGCTTACCTCCACCATATTCAAGATAGATAGTATCAAAGGCAGTTCTGGAGTTAAGCTCCAGGATTTCACCTCTGACTTACCTACCCGCCTACGCACCCTTTCAACCCAGTGAATCCGGATAACGCTTGCACCCTCCGTATTACCGCGGCTGCTGGCACGGATGTAGC
+
CCCCCGGGGGGGGGGGGGGGFGGGGGGGGGGGGGGGGGGGGGGGGGGGGGGGGGGGGGGGGGGGGGGGGGGGGGGGGGGGGGGGGGGGGGGGGGGGGGGGGGGGGGGGGGGGGGGGGGGGGGGFFGGAGGGGGGGGGGGGGGFFGGGGGFGEFECF:=FGDFFGGGGGGGGGFFDGGFFGGFGFFFACFF@FGGGGGGGGGDEE7FFFFGFGFFG:FEGGAGFFFEDEFGFFD@B=EEGGGFBF;4<<FGGFD@(>F?BF?(3);FD3=F>38;EFEC;@>9>(7B)5?B?249-))/.:*
@M03364:396:000000000-C9LGT:1:1101:21463:9945 2:N:0:10
GGACTACTGGGGTATCTAATCCCGTTCGCTCCCCTGGCTTTCGAGCCTCAGCGTCAGTTACAGTCCAGAAAGCCGCCTTCGCCACTGGTGTTCCTCCTAATATCTACGCATTTCACCGCTACACTAGGAATTCCGCTTGCCTCTCCGACACTCAAGGGATACAGTTTCAAAAGCAGTTCCGGGGTTGAGCCCCGGGATTTCACTCCTGACTTGCCTCTCCGCCTACACGCCCTTTACACCCAGTAAATCCGGACCACGCTTGCAACCTACGTATTGCCGCGGCTGCTGGCACGTAGTTAGC
+
CCCCCGGGGGGGGCGGGGGGGGGGGGGGGGGGGGGGGGGGGGGGGGGGGGGGGGGGGGGGGGGGGGGGGGGGGGGGGGGGGGGGGGGGGGGGGGGGGGGGGGGGGGGGGGGGGGGGGGGGGGGGFGGGGGGGGGGGGCFGGGGFGGGEGFGFGFGFFGGGGGFGGGGGGGGCDFFGGFGGGGGGGGGEFFGGGGGG4BFGG?FCFFFFEF@=@F,1;@FG@GFFFGFF?DDF>FF)>?GGGFFF6>4>BFD>FF6:FBBB2:8<7CD5:?B1))8))3497;>;BF28BF(5(.()8/.?:
@M03364:396:000000000-C9LGT:1:1101:17421:9950 2:N:0:10
GGACTACTGGGGTTTCTAATCCTGTTCGCTCCCCACGCTTTCGCTCCTCAGCGTCAGTAACGGCCCAGAGACCTGCCTTCGCCATTGGTGTTCTTCCCGATATCTACACATTCCACCGTTACACCGGGAATTCCAGTCTCCCCTACCGCACTCAAGCCCGCCCGTACCCGGCGCGGATCCACCGTTAAGCGATGGACTTTCACACCGGACGCGACGAACCGCCTACGCGCCCTTTACGCCCAATAAATCCGGATAACGCTTGCACCCTCCGTATTACCGCGGCTGCTGGCACGTAGTTAGC
+
CCCCCGGGGGGGFEGGGGGGGGGGGGGGGGGGGGGGGGGGGGGGGGGGGGGGGGGGGGGGGGDDGGGGFGGGGGGGGGGGGGGDFFGGFFFGGGGGGGGGGCEGGGGGGGGGGGGGGG8CCGGGGGGGG7FGGGGFGGGGGGGFGGGGGFGBD<=FGGGGGGEGECEGGG5EDGFGC;CF,CC*CE@=AF8C4CG6FCEFG5FFGFFF(>2:38E776EGBGF?0@?),>9>1::BF:EGG?0().4<FGG((((.68><08;)2AGF014,,.(64<11-492602)::143(,)0*)22
@M03364:396:000000000-C9LGT:1:1101:8571:10012 2:N:0:10
GGACTACCGGGGTTTCTAATCCCGTTTGCTCCCCTGGCTTTCGAGCCTCAGCGTCAGTTACAGTCCAGAAAGCCGCCTTCGCCACTGGTGTTCCTCCTAATATCTACGCATTTCACCGCTACACTAGGAATTCCGCTGTCCTCTCCTGCACTCAAGCATGATAGTTTCAGTCCCAGTACCGGGTTTGGACCCGCACTTTTAAGTTAGACTTTCCTTAACGGCCGGCACCCCTTTAAGCCCCAGAAATTCGTACAACGCCCGTCACCCTCGTTTTTACCTCTGCTCCTTCACCGTGTCTAGC
+
CCCCCGGG+@FEGGGGGGGAFE<CFG6CFGEAFG?DFGGGGGG?FGGG@A<EGGGEBG9E<F<EFFGGF<,BFFFGGDGGGGEECECFFEGFGGGGF8FFFAFGGGFFGGFGGC,??>@DGGFFCE<EFFGDEEF=C+6=F@;9?8,,,338F)=D,3E,@@DFGB8,,,66*F*2113,4+353+8)*859*45**?D::6,*5+4**+2,1+,*+*5*(8(,(*.)/<3(34/))/>F*((.),)-//2.,36)),((4(147@*(-((,-4-(.+))).4)))()).43<2(8)*)00
@M03364:396:000000000-C9LGT:1:1101:10845:10012 2:N:0:10
GGACTACTGGGGTATCTAATCCTGTTCGCTCCCCCAGCTTTCGCTCCTCAGCGTCAGTTGTGGCCCAGAAGGCCGCCTTCGCCACCGGTGTTCTTCCCGATATCTGCGCATTCCACCGCTACACCGGGAATTCCGCCTTCCCCTACCAAACTCAAGCCCGCCGGTATCGGGAGCGGCCGGGGGTTGGGCCCCCGCATTTGACTCCCGACCTAGCCGGCCGCCTACGAGCGCTTTACGCCCAATGAATCCGGATAACGACCGCCCCCTACGTATTACCCCGGCCGCCTGCCCGTGGTTCGCC
+
CCCCCGGGFGGGGGGGGGGGGGGGGGGGGGGGGGGGGGGGGGGGGGGGGGGGGGGGGGGGGGGGGGGGGG8EGGGGGGGGGGGGGGGGGGGGGCFFGGGDGGGGGGGGGGGGFGGGGEGGGGGGGGGGGGGGGGGGGF+CFFGF?FGC,3D@FBFFGGGGGG>CE@FGG>C>?F@DGFGGGGG:8CG>FCCDGGE*78FC<606<@B237>6<F*474C:49801/47379((4<<(6EG5:??F9A669)8214))(,-,,:>GG)(414)6:))-0((-,3740(-..(,(((..*-)1
@M03364:396:000000000-C9LGT:1:1101:24351:10013 2:N:0:10
GGACTACTGGGGTTTCTAATCCCGTTTGCTCCCCTGGCTTTCGCGCCTCAGCGTCAGTTGTCGTCCAGAAAGCCGCTTTCGCCACTGGTGTTCCTCCTAATATCTACGCATTTCACCGCTACACATGGAATTCCACTCTCCTCTCCTGCACTCAAGCCCCCCAGTTTCCAATGACCCTCCACGGTTGAGCCGTGGGCTTTCACATCAGACTTAAGGGACCGCCCGCGCTCGCTTTACGCCCAATAAATCCGGACAACGCTTGCCACCTACGTATTACCGCGGCTGCTGGCCCGTCTTTCGC
+
CCCCCGGGGGFGGGGGGGGGGGGGGGGGGGGGGGGGGGGGGGGGGGGGGGGGGGGGGGGGGGGGGGGGGGGGGGGGGGGGGGGGGGGGCFFGGGGGGGGGGGFGGGGGGGGGGGGGGGGGGGGGGGGGFCBFFFFGAADGGGGFDGGGGFGFGF=FFFGGGGFGDFGGGGGGFC@DCAGGGGGCFCBCFFGGGGGGFEGFG*;A7A8;*;BCEFF.;2EE>D@((13=(::;(4?9A?GGGF:3?5.6B659?>4?4,41:?GF*<5,47(,,63)6:(3019103)8((,-464).8)7*
@M03364:396:000000000-C9LGT:1:1101:14776:10052 2:N:0:10
GGACTACACGGGTATCTAATCCTATTTGCTCCCCACGCTTTCGGGACTGAGCGTCAGTTGCGGACCAGACCGTCGCCTTCGCCACTGGTGTTCCTCCATATATCTACGCATTTCACCGCTACACATGGAATTCCACGATCCTCTTCCGCACTCCAGTGATCCGGTTTCCGGGGCTTCCCGAAGGTTAGCTTCGGGCTTTCACCTCCAGACCTGTATCACCGCCTGCTCCCTCTTTACGCCCAATGATTCCGGATAACGCTCGCCACCTACGTATTACCGCGGCCGCTGGCCCGTCGTTAGC
+
CCCCCGGGGGGGGGGGGGGGGGGEGGGGGGGGGGGGGGGGGGGEDEFGGFGGGGGGGGGGGGGGGGGGGGGGEGGGGGGGGGGGGGGGFGGGGGGGGGGGGGGGGGGGGGGGGGGGGGGGGGGGGGGGGGGGGGGFEGGGGGGCFFGGGDGBGFFDFA,:EFCGEEGFGGGGFFFD?>FC7:C*?A38F@BFDEEEDFGF?<C@<FFFEG;?@FFCG?GC;DFFB;4=394?F):<BFGGG:2:F24)*2228<?AF3>BBBE>*;F??:<?2>:9><:4(32(-((-4:6(4((.)0477
@M03364:396:000000000-C9LGT:1:1101:19891:10057 2:N:0:10
GGACTACTAGGGTTTCTAATCCTGTTCGCTCCCCCAGCTTTCGCGCCTCAGCGTCAGTGGTGGCCCAGAAGGCCGCCTTCGCCACCGGTGTTCTTCCCGATATCTGCGCATTCCACCGCTACACCGGGAATTCCGCCTTCCCCTACCACACTCGAGCCCGCCGGTATCGGAGGCTCGCCGGGGTTGAGCCCCGGGCTTTTACCTCCGACCTACCGGGCCGCCTACGCGCGCTTTACGCCCAATGAATCCGGATACCGCCCGCCCCCTCCGGTTTTCCGCGGCCGCCGGCCCGTAGTTTGCC
+
CCCCCGGFGGGGGGGGGGGGGGGGGGGGGGGGGGGGGGGGGGGGGGGGGGGGGGGGGGGCFGGGGGGGFGGGGGGGGGGGGGGGGGGGEGGGGGGGGGGGGGGGGGGGGGGGGFGGGGGGGGGGGGGGGGGGGGGGGGDGGGGFGGG6EFGCGDGFGGGEGGEGECGGGDE5:F=GGFGG=EGCEE,5@FGGDGEG3CEFC<F6CF399C9F2>:472CE4C0(8*4)3744-2)<<?EGE:(./4)6?C58?13752((((24C*),370(-80:A*4,,((4(((-((-(-((00*)*2
@M03364:396:000000000-C9LGT:1:1101:12541:10059 2:N:0:10
GGACTACACGGGTTTCTAATCCTGTTTGATCCCCACGCTTTCGTGCCTCAGCGTCAGGTCCGGCCCAGTCGTCTGTCTTCACCATCGGCGTTCCGCTAGATATCAACGCATTTCACCGCTCCACCTAGCGTTCCGACGACCCCTGCCGGCCTCAAGTCCCGCAGTATGCCCCGCAGTTCCCCGCTTGAGCCGGGGGATTTCACAGGACACTTGCGGGACCGCCTACGCACCCTTTAAGCCCAGTAATTCCGGTTAACGCTCGGGCCCCTCGTATTACCGCCGCTGCCTGCACGGGTTTAGC
+
CCCCCFGGGGGGFEGGGGGGGGCFGGGGGGGGGGGGGGGGGGGGGDGGGGGGGGGGCFGGGGGGGGGGGGGGGGGGGFGGGGFGGGGGFFGGGGGGGGD<FGGGFFCFGGGDFFFFGGGGGGGGGGGGFGGGGGGCEGDGGDEDFGFGG?@>FE*;@CCGGG>CGGFFGCC>>FBGEFGGGG/1BCC3A,*:DGGE);FGGFGFGF>?1C:7<=:7D68E>D>1(2()(94(,.4-.6<EF1:>*6<<FGG(41(.9,((--*(11)((((--.2:<<(-(-,,41()).(5(((0).(*2
@M03364:396:000000000-C9LGT:1:1101:2190:10099 2:N:0:10
GGACTACCCGGGTTTCTAATCCTGTTTGCTCCCCACGCTTTCGAGCCTCAGCGTCAGTTACAGTCCAGAGAAGCGCCTTCGCCACTGGTGTTCTTCCTAATCTCTACGCATTTCACCGCTACACTAGGAATTCCCTTCTCCTCTCCTGCACTCTAGACTTCCAGTTTGAAATGCAGCACTCGGGTTAAGCCCGAGGATTTCACATCTCCCTTAAAAATCCGCCTACGCTCCCTTTCCGCCCAGGAAATCCGGACGACGCCCGCCACCTACGTATTACCGCGGCTGCTGGCACGGAATTAGC
+
CCCCCGGFFGEGFFGGGGGGGDFGGGGGGCFGGGGGGGGGGGGFDGGGGGGGGGGGGFGDGFGFGFGGEGF?FGGDFFGGGGGEGFGFEFCFFG,FFEGGGGGGGGGGGEFBFGGGGCEGGGGGGGGGGGGGGGGC8,?EFCD++=9E,;AD=*6=C8AFCGFF@;:,@9DGFCD88?E8E+=@=EF1<::=CEC>DFAFC@FE+;+***-50>G*9=8EBGF9(6()0:>2-8@374:FG?;0),;);CD>26(,046319E9DEG<08<(34:.6341(-4((4))((.5((-)0))**
@M03364:396:000000000-C9LGT:1:1101:18173:10102 2:N:0:10
GGACTACCGGGGTATCTAATCCTGTTTGCTCCCCACGCTTTCGCGCCTCAGCGTCAGTTATTGTCCAGCAGGCCGCCTTCGCCACTGGTGTTCCTCCGTATATCTACGCATTTCACCGCTACACACGGAATTCCGCCTGCCTCTCCAACACTCAAGAAAAACAGTTTCAAATGCAGGCTATGGGTTGAGCCCATAGTTTTCACATCTGACTTGCTTTCCCGCCTACACGCCCTTTACACCCAGTAAATCCGGATAACGCTTGCTCCCTACGTATTACCGCGGCTGCTGGCCCGTAGTTAGC
+
CCCCCGGGGGGGGGGGGGGGGGGGGGGGGGGGGGGGGGGGGGGGGGGGGGGGGGGGGFGGGFGGGGGGGGGGGGGGGGGGGGGGGGGGGGGGGGGGGGGGGGGGGGGGGGGGGGGGGGGGGGGGGGGGGGGGGGGGGCFGGGGFGGGGGFFFFDGF,@FGGGFGGGGGGGGGCFFGGFGGGGGGGGGFFGGGGGGGGGGGGFGFGFFEFGFGFCFEF;GG@GBFDE@F?DFF>DFCEFGGGFDE6CEFFGGF:<(6F<;??:C:FGG228::?AFFAE8729990:02??(,93-0)0<F7
@M03364:396:000000000-C9LGT:1:1101:9250:10110 2:N:0:10
GGACTACTGGGGTTTCTAATCCCGTTTGCTCCCCACGCTTTCGGGACTGAGCGTCAGTTGCGGACCAGACCGTCGCCTTCGCCACTGGTGTTCCTCCATATATCTACGCATTTCACCGCTACACATGGAATTCCACGATCCTCTTCCGCACTCCAGTGATCCGGTTTCCGGGGCTTCCCGAAGTTTAGCTTCGGGCTTTCACCTCCAGACCTGTATCACCGCCTGCTCCCTCTTTACGCCCAATGATTCCGGATACCGCTCGCCCCCTACGTCTTACCGCGGCTGCTGGCACGTAGTTTGC
+
CCCCCGGGGGGGGGGGGGGGGGGGGGGGGGGGGGGGGGGGGGG@F7CFFFGGGGGGGGG@FEG7FGGGFGGGGGGGGGGGGGGGEEGGFFGGGGGGGGGGGGGGGGGGGGGGGGGGGGGGGGGGCEGGGDFGGGGGG@FGGGGFGGGGGFG@FDGFF9DGGGA>GGGGEEGGFGFGGFFE*=?1?B86A<;CDGGGDFGC:?GECFAE<G@F@@99@5CF7DFD?@3@?G(:B2:<AFGGG::?74<>FGF63?:))(27>BD(/?D00:6<(4:2><1149>1;?7),8.543()8*)::
@M03364:396:000000000-C9LGT:1:1101:19323:10151 2:N:0:10
GGACTACCGGGGTATCTAATCCTGTTTGCTCCCCACGCTTTCGTGCCTGAGCGTCAGTTATGTCCCAGGAGGCCGCCTTCGCCATCGGTGTTCTTCCACATATCTACGCATTTCACTGCTACACGTGGAATTCCACCTCCCTCTCACGCACTCTAGTCGAGCAGTCACATATGCCATCCCCGAGTTAACCTCGGGGATTTCCCATCGCTCTTACTCAACCCCCTGCCCACCCTTTACGCCCCGTAATTCCGATTACCGCTCCCCCCCTCCGTTTTCCCCCGGCTCCCGGCCGGTGTTTGCC
+
CCCCCGGCGGGGGBFGGGGGGGGGGGGGGGGGGGGGGGGGGGGGGGGG@FGCGGGGGFGG96C6EGGGCG,FF,CFGGGGGGEG,4CF:FGGG9EGG<?FGGGGGGGGGGGGGGGG9FGGGGGG8,FGGGGGGGGG8F=FGGGF+37,@AGFG5FDFGC+3FDGG@,EG75>CF5+2*3,5C;:DAF7+@,A?C5**>F,2*9*+0)((//,9B,9D(CC(:3((*().:;4(33;>;EFD(1(.44-7224?:?)9(442(;:GEDB(-42),-).0,((4,4(,(-(-2((-(08.,*0
@M03364:396:000000000-C9LGT:1:1101:19591:10152 2:N:0:10
GGACTACTCGGGTTTCTAATCCCGTTCGCTCCCCTGGCTTTCGAGCCTCAGCGTCAGTTACAGTCCAGAGAAGCGCCTTCGCCACTGGTGTTCTTCCTAATCTCTACGCATTTCACCGCTACACTAGGAATTCCCTTCTCCTCTCCTGCACTCTAGACTTCCAGTTTGAAATGCAGCACTCAGGTTAAGCCCGAGTATTTCACATCTCACTTAAAAATCCGCCTACGCTCCCTTTCCGCCCAGTAAATCCGGCCAACGCTCGCCCCCGACGTATTACCGCGGCTGCTGGCCCGTCTTTAGC
+
CCCCCGGGGGGGGGGGGGGGGGGGGGGGGGGGGGGGGGGGGGGFGGGGGGGGGGGGGGGGGGGGGGGGGGGGGGGGGGGGGGGGGGGGGGGGGGGGGGGGGGGGGGGGGGGGGGGGGGGGGGGGFGGGGGGGGGGGGGGGGGGFGGGFGFGFGFGF,@@EGGFGGGGGGGGGFGEGGFGFGGFFFGCEFGGGGGGGGGGGGFGF7A+A7DEE@+@>*8CF9GFA4:>EAD@BB>@45(AFG;<;393);CD>(60:F;:(/(24*:5((-(-(6>)6<171;B>BBB?(((,4-(0.6.>C
@M03364:396:000000000-C9LGT:1:1101:14385:10156 2:N:0:10
GGACTACCGGGGTATCTAATCCTGTTTGCTCCCCACGCTTTCGAGCCTCAGCGTCAGTTACAGTCCAGAGAATCGCCTTCGCCACTGGTGTTCTTCCTAATCTCTACGCATTTCACCGCTACACTAGGAATTCCATTCTCCTCTCCTGCACTCTAGACTTCCAGTTTGAAATGCAGCACCCAAGTTGAGCCTGGGTATTTCACATCTCACTTAAAAGTCCGCCTACGCTCCCTTTACGCCCAGTAAATCCGGACAACGCTCGCCACCTACGTATTACCGCGGCTGCTGGCACGTAGTTAGC
+
CCCCCGGGGGGGGGGGGGGGGGGGGGGGGGGGGGGGGGGGGGGGGGGGGGGGGGGGGCFGGGGGGGGGGGGGGGGGGGGGGGGGGFGGFGGGGGGGGGGGGGGGGGGGGGGGGGGFGGGGGGGGGGGGGGGGGGGGGGGGGGFFGGGGGFGFEDFD;EAFGGFGGGGGGGGGFFFGGFGGGGGGGFDEFGGGGGGGGGGGGEEE@FFEFGFGEF79C=FC8>ADAD=DFGFF@EEFFFGGE2BEF?E3AFGFFF6?F@9;D@:1*;D??F8:2AB<4C199644(83:02(4:B(..7-:C
@M03364:396:000000000-C9LGT:1:1101:27400:10156 2:N:0:10
GGACTACCCGGGTTTCTAATCCTGTTTGCTCCCCACGCTTTCGTGCCTGAGCGTCAGTTATGTCCCAGGAGGCTGCCTTCGCCATCGGTGTTCTTCCACATATCTACGCATTTCACTGCTACACGTGGAATTCCACCTCCCTCTGACACACTCTAGTCGAGCAGTCACATATGCAATTCCCGAGTTAAGCCCGGGGATTTCACATCTGTCTTACTCAACCGCCTGCGCACCCTTTACGCCCAGTAATTCCGATTAACGCTCGCCCCCTCCGTCTTCCCGCGGCTGCTGGCCCGTCTGTAGC
+
CCCCCGGDGGGGGGGGGGFGGGGGGGGGGGGGGGGGGGGGGGGGGGGGEGGGGGG@FGGFFFFFGGGGGFGGGGGGGGGGGGGFFGGGFGGGGGGGFCEGGGGGGGGGGGGGGGGGGGGGGFFGEFFGEGGGGGGGG:?FGGGFG;E,@;F=ED=DFEE@>F9FFF9EFDDGFG*=FBGGDC8+@83;BF,=CEGC0:FFC<FEFF+>9FEG<6,*::EG@GB25:5=1C@2,:;EFFGGD(66+7?7@FCFB:64@B>(89C,>EC,(4(((.82-886(4106(,4(,(-702>)/.::
@M03364:396:000000000-C9LGT:1:1101:14091:10159 2:N:0:10
GGACTACCGGGGTTTCTAATCCCGTTTGCTCCCCTGGCTTTCGCGCCTCAGCGTCAGTTGTCGTCCAGAAAGCCGCTTTCGCCACTGGTGTTCCTCCTAATATCTACGCATTTCACCGCTACACTAGGAATTCCGCTTTCCTCTCCGATACTCTAGCATCGCAGTTTCGGTCCCCTCACGGGGTTAAGCCCCGCACTTTTAAGACCGACTTACGACGCCGCCTGCGCGCCCTTTACGCCCAATAATTCCGGACAACGCTTGCCACCTACGTATTACCGCGGCTGCTGGCCCGTCGTTCGCC
+
CCCCCGGGGGGGGEGGGGGGGACFGGGGGGGGGGGGGGGGGGGGGGGGGGGGGGGGGGGGGGGGGGGGGGGGGGGGFGGGGGGGGGGGFGGGGGGGGGGGGGGGGGGFGGGGGGGGGGGGGFGGGGGGGGGGGGGGGGGGGGGBFGGDGFGFGFCBFGGGGGFGGGGGGGGGFGFGGFGGGGG>EE,/;?EDGD5CDGGGFEBEGFFFFGFGE>;7DFEG>G<?::7<>GF078<<<?EGE<?29<BB7F<?>>1671-6:<F2CFC7:::).5.64*4(7>00(),51(321(,07)-CC
@M03364:396:000000000-C9LGT:1:1101:10208:10199 2:N:0:10
GGACTACTGGGGTATCTAATCCCGTTCGCTCCCCTGGCTTTCGAGCCTCAGCGTCAGTTACAGTCCAGAAAGCCGCTTTCGCCACTGGTGTTCCTCCTAATATCTACGCATTTCACCGCTACACTAGGAATTCCGCTTTCCTCTCCTGCACTCAAGAATGATAGTTTCTATCCCCTCACGGGGTTGAGCCCCGCACTTTTAAGATAGACTTACCTTCCCGCCTGCGCTCCCTTTACGCCCAATAATTCCGTACAACGCTCGCCACCTACGTATTACCCCGGCTGCTGGCACGTAGTTAGCC
+
CCCCCGGGGGGGGGGGGGGGGGGGGGGGGGGGGGGGGGGGGGGGGGGGGGGGGGGGGGGGGGGGGGGGGGGGGGGGGEGGGGGGGGGGGGGGGGGGGGGGGGGGGGGGGGGGGGGGGGGGGGGGGFGGGGGGGGGGGGGGGGGFGGGGGFGFGF=F8@FGCGBGGGGGGGGGFGFFGFGCGEGGGG8=FFGGGGEGDGGGF=EEFFF;@GFGFFGCGFGE>DFF5=::<GF;@@FC?FEG*61==3?EFG*,-4A:.2(4>>E<GF<3:<?<A?BA2+3(49(3<:32-(5::1(86*)*2
@M03364:396:000000000-C9LGT:1:1101:7494:10209 2:N:0:10
GGACTACTCGGGTATCTAATCCTGTTTGCTACCCACGCTTTCGCATATGAGCGTCAGTATTTGCCCAGGAGACTGCCTTCGCCTTTGGTGTTCTTTCAGATATCTACGCATTCCACCGCTACACCTGAAATTCCGTCTCCCCCTGCAGTACTCTAGTCACACAGTTTAGAATGCAGTTCTGAGGTTGAGCCCCAGGCTTTCACATCCTACTTGTATAACCGCCTGCATGCCCTTTACGCCCAGTCATTCCGATTAACGCTTGCACCCTCCGTATTACCGCGGCTGCTGGCACGGAGTTAGC
+
CCCCCGGGGGGGGGGGGGGGGGGGGGGGGGFGGGGGGGGGGGGGGGEFFFGGGGGGGGGDGGGFGGGGGCFFGFFGGGGGGGGBEFFG<FGGGGDFGGGGGGGGGGGGGGGGFGGGGGGDGGGG8@FFGGGGGGGEFFFGGGGFGGG,@DGFGEFFEDFGFGFGFGGGGGGGFFFFGFGFA8@FGFDDFFGGGGGGGGGGGFGFFFFFCFECCF:;9EGGFGFFFGFF<FFFEF@:EDGEGFFF4>??FGG@;?;9FDFD7(=7FGG6;<1/,34<)3(14411083440()4(,)0)-:>
@M03364:396:000000000-C9LGT:1:1101:27591:10226 2:N:0:10
GGACTACCGGGGTTTCTAATCCTGTTTGCTCCCCACGCTTTCGTGCCTGAGCGTCAGTTATGTCCCAGGAGGCTGCCTTCGCCATCGGTGTTCTTCCACATATCTACGCATTTCACTGCTACACGTGGAATTCCACCTCCCTCTGACACACTCTAGTCGAGCAGTCACATATGCCATTCCCGAGTTAAGCTTGGGGATTTCACATCTGTCTTACTCAACCGCCTGCGCACCCTTTACGCCCAGTAATTCCGATTCACGCTCGCACCCTACGTATTCCCGCGGCTGCTGGCCCGTAGTTTGC
+
CCCCCGGGGGGGGGGGGGFGGGGGGGGGGGGGGGGGGGGGGGGGGGGGFDFGGGGGGGGFFGGGGGGGGGGGGGGGGGGGGGGGGGGGGGGGGGGGGGGGGGGGGGGGGGGGGGGGGGGGGGGFDGGGGGGGGGGGGGGGGGGFG9D,@FGFGFFFCFEGGGFGGGGFFGFGFGFFGFFGGGC>FG,;A@,<DEGGDEGGGCF79@AE::AGFF9AD@DCBGFFFGFE(9,8(55)7?GGG(14+9?EFG<06;??FB::?BE(7:C4(4:2)6:).<42443(,4325<(29(-)09)::
@M03364:396:000000000-C9LGT:1:1101:4705:10252 2:N:0:10
GGACTACAGGGGTTTCTAATCCTGTTTGCTCCCCACGCTTTCGAGCCTCAGCGTCAGTTACAGTCCAGAGAAGCGCCTTCGCCACTGGTGTTCTTCCTAATCTCTACGCATTTCACCGCTACACTAGGAATTCCCTTCTCCTCTCCTGCACTCTAGACTTCCAGTTTGAAATGCAGCACTCAGGTTAAGCCCGAGTATTTCACATCTCACTTAAAAATCCGCCTACGCTCCCTTTACGCCCAGTAAATCCGGACAACGCTCGCCCCCTACGTACTACCGCGGCTGCTGGCCCGTAGTTAGC
+
CCCCCGGGGGGGGGGGGGGGGGGGGGGGGGGGGGGGGGGGGGGGGGGGGGGGGGGGGGGGGGGGGGGGGGFGGGGGGGGGGGGGGGGGFGGGGGGGGGGGGGGGGGGGGGGGGGGGGDGGGGGGGGGGGGGGGGGGGGGGGGGFGGGGGFGFGDGFFGCFGFDGGGGGGGGGFGFGGFG?FFFGGGC*DDEGGGGGGGGGGFGE@FCC=FEGF+,97=FCAFFA>C@>9DBFFFFFFFGGGF@@FCECF<5;0;13F@@((6?4*?D>???8?(44<C3--9BFBFB>(((4046..4)::
@M03364:396:000000000-C9LGT:1:1101:18993:10260 2:N:0:10
GGACTACAAGGGTTTCTAATCCCGTTTGCTCCCCTGGCTTTCGCGCCTCAGCGTCAGTTGTCGTCCAGAAAGCCGCTTTCGCCACTGGTGTTCCTCCTAATATCTACGCATTTCACCGCTACACTAGGAATTCCGCTTTCCTCTCCGATACTCTAGCATCGCAGTTTCGGTCCCCTCACGGGGTTTAGCCCCGCACTTTTAAGACCGACTTACGACGCCCCCTGCCCGGCCTTTACGCCCCAGAATTCCGGACAACCGTTGCCACCTACGTATTTCCGCCGCCGCTGGCACGGAGTTGCGC
+
CCCCCGGGFGGGGGGGGGGGGGEEGGGGGGGGGGFGGGGGGGGGGGGGGGGGGGGGGFDFFGGGGGGGFFGGGGGG:FFGGGGGGGGGEFGGGGGGGGFGGGGGGGGGGGGGGGGGGGGGGGGGD=FFGGGGGGGGE@DFGGGFGGC6B9FEGFGFG,E=>FEGEGFGGGEEAGB6;9F7CC?>E*,19FGGDG8CDGGG7648CF:>;5;:>)*6<9E*6D(:?62)(14(48))-4EG83((04AAFCD:13::)(,((,<4CC0(8(.5:5))6*((4-4169(3:,5(3(47<*)19
@M03364:396:000000000-C9LGT:1:1101:20093:10277 2:N:0:10
GGACTACTAGGGTTTCTAATCCTGTTTGCTCCCCACGCTTTCGTGCCTGAGCGTCAGTTATGTCCCAGGAGGCTGCCTTCGCCATCGGTGTTCTTCCACATATCTACGCATTTCACTGCTACACGTGGAATTCCACCTCCCTCTGACACACTCTAGTCGAGCAGTCACATATGCCATTCCCGAGTTAAGCCCGGGGATTTCACATCTGTCTTACTCAACCGCCTGCGCACCCTTTACGCCCAGTAATTCCGATTCACGCTCGCACCCTCCGTATTACCGCGGCTGCTTGCACGCTGTTAGC
+
CCCCCGGGGGGGGGGGGGGGGGGGGGGGGGGGGGGGGGGGGGGGGGGGGGGGGGGGGGGGGGGGGGGGGGGGGGGGGGGGGGGGGGGGGGGGGGGGGGGGGGGGGGGGGGGGGGGGFGGGGGGGGGGGGGGGGGGGGGGGGGGF+EF@DFGDFFFFGGG8CGAGGFFGGGGGFGEFGFGGGGGGGGFEDF8DDGGGDGGGGFGF+980/=AFEF9;FEGGFGF@9C@>=DFFFFFEEFGGG;@F+7CFFGGD?F)<F?BFF>E>GGG?(49B2:B2)0(-,43;;<))52)5((()0962:
@M03364:396:000000000-C9LGT:1:1101:2753:10286 2:N:0:10
GGACTACTGGGGTTTCTAATCCTGTTCGCTCCCCCAGCTTTCGCTCCTCAGCGTCAGTTGTGGCCCAGAAGGCCGCCTTCGCCACCGGTGTTCTTCCCGATATCTGCGCATTCCACCGCTACACCTGGAATTCCGCCCTCCCCTACCGAACTCAAGCCCGCCGGTATCGGGAGCAGCCGGGGGGTTGGCCCCCGGATTTTACTCCCGGCCTAGCAGGCCCGCTTCCGCCCCCTGTCGCCCAAAGAATCCGGGTAACCGCCGCCCCCTACCGTATTCCCGCGCTGCTTGGCAGGATGTTGGC
+
CCCCCGGFGGGGGGGGGGGGGFFGGGGGGGFGFGGGGGGGGGGE,EFGGGGGGGGGGGGGFFF7FGFGG,,BFGGGGGGGGGGGGFGG@FFGGFGGGFBFGGGGG,EF>EGGGFFFGGGGGGGGF8EFF,EFGGGGE+=DFCEDCFD639@CGEGF::D@CG*;F7*?EECB6F(;66*:*39*:**-/<E73>**12CC9-+-0.0(->:6()0-*(;*(1(((+()()((-,).(,*;/,((04))0C70(422/((((-277E),((-,-4442:((4,(40,-5((,,,()))*-*2
@M03364:396:000000000-C9LGT:1:1101:8945:10289 2:N:0:10
GGACTACAGGGGTATCTAATCCCGTTTGCTCACCTGGCTTTCGCGCCTCAGCGTCAGTTGCCGTCCAGAAAGCCGATTTCGCCACTGGTGTTCCTCCTAATATCTACGCATTTCACCGATACACTAGGAATTCCGCTTTCCTCACCGTTACTCTAGCACCGCAGTTTCGGTCCCCTCACGCAGTGAAGCCCCGCACTTTTAAGACCGACCTACGACGCCGCCGACTCCCCCCTTACGCCCAATAGTTCCGACAAACGCTTGCCACCTACGTATTAGCGAGGCTGCTTGTGCGTAGTCTTCG
+
CCCC@<<8EC,@F7FE@@F95,6,F@,BC@,6EE,;,,C@EF,,+77@6F,;@8F:@FGG,,+BF+@@6EFG8FF+@4,CE@,6,:6,CFFGDGG<,A,5?B;,@E54FEG:;CFAFB+6@6@5,@=8,,B?FFC7+4+CEF;00,6,3<6C3C=DGG,,+6<=@;=>EC+@*,1+1*34,*<*6,,1*,1*/*;1/:<=,624F6B21)(+/==(11/219((,*-)(/(,(()81(2CG:0)*.))19*(312(.(,((,+.**9571.3<(6).*((4-(412)3())-4(-0**)**
@M03364:396:000000000-C9LGT:1:1101:8474:10289 2:N:0:10
GGACTACTAGGGTTTCTAATCCTGTTTGCTCCCCACGCTTTCGAGCCTCAACGTCAGTTACCGTCCAGTAAGCCGCCTTCGCCACTGGTGTTCCTCCTAATATCTACGCATTTCACCGCTACACTAGGAATTCCGCTTACCCCTCCGGCACTCAAGCTCTACAGTTTCCAATGCAGTCCAGGAGTTGAGCCCCTGCCTTTCACATCAGACTTGCAAAGCCGTCTACGCTCCCTTTACACCCAGTAAATCCGGATCACGCTTGCCCCCTACGTCTTACCGCGGCTGCTTGCCGGTAGTTCGC
+
CCCCCGGGGGGGGGGGGGFGGGGGGGGGGGGGGGGGGCGGGGGGGGGGGGGGGGGGGGGGGGGGGGGGGGGGGGGGGGGGGGGGDEGGFGGGGGGGGGGGGGGGGGAEGDGGGGGGGGGGGFGFFGGGGGGGGGGCCEGG=DFFDGGGGEF=6=0:EFGGGGFG;FDFGGGGFFDGGFE9EFFFBE=7;<<CGGGGGGGFGCGFFFB@19:<*32/+),AAC=BBC6?9C>@BFE)9)>FGF@@+.97A4/:00(6=7((4285CF<9??:(3:B4>C:9(44211)).44((-(01*.7/
@M03364:396:000000000-C9LGT:1:1101:13522:10291 2:N:0:10
GGACTACTAGGGTTTCTAATCCTGTTTGCTCCCCACGCTTTCGAGCCTCAGTGTCAGTTACAGTCCAGAAAGGCGCCTTCGCCACTGGTATTCTTCCTAATCTCTACGCATTTCACCGCTACACTAGGAATTCTCCTTTCCTCTCCTGCACTCTAGATATCCAGTTTGGAATGCAGCACCCAGGTTAAGCCCGGGTATTTCACATCCCACTTAAATATCCACCTACGCTCCCTTTACGCCCAGTAAATCCGGACAACGCTTGCCACCTACGTATTACCCCGGCTGCTGGCACGTAGTTCGC
+
CCCCCGGGGGGGGGGGGGGGGGGGGGGGGGGGGGGGGGGGGGGGGGGGGGGGGGGGGGGGGGGGGGGGGGFGGGGGGGGGGGGGGGGGGFGGGGGGGGGGGGGGGGGGGGGGGGGGGGGGGGGGGGGGGGGGGGGGGGFFEFFFGGGF8DFFGFGFCF,EGGFGGGGGG,DFFGEGGFGGEFFGGFGFFGGGDGGGDGGGGEGFGFA=EGFGF8@@F5DGFGFF5@=/)3:):AEEFFGGGDB3A44*BDD2<96?F@FFF;F3+?<,(41//>?BFG((,(-,405>:6(5((.)71)1>
@M03364:396:000000000-C9LGT:1:1101:25664:10292 2:N:0:10
GGACTACCAGGGTTTCTAATCCTGTTCGCTCCCCACGCTTTCGCTCCTCAGCGTCAGTAACGGCCCAGAGACCTGCCTTCGCCATTGGTGTTCTTCCCGATATCTACACATTCCACCGTTACACCGGGAATTCCAGTCTCCCCTACCGCACTCAAGCCCGCCCGTACCCGGCGCGGATCCACCGTTAAGCGATGGACTTTCACACCGGACGCGACGAACCGCCTACGAGCCCTTTCCGCCCAATAAATCCGGATCACGCTTGCACCCTACGTATTACCGCGGCTGCTGGCCCGTGTTTAGC
+
CCCCCGGGGGGGGGGGGGFGGGGGGGGGGGGGGGGGGGGGGGGGGGGGGGGGGGGGGGGGGGGGGGGGGGGGGGGGGGGGGGGGGGGGFGGGGGFFEGGGGGGGGGGGGGGGGGGGGEFGEGGGGGGGCFGGGGGCGGDGFFEFFFG>EEG@:==DGGGDEGFGGEGGGGGGEC>G5?GG6CFEGG*6FEC<CGG?FGGGGCFCGFAF0<6E3<CB3>EGBG><0C6BBGFFB?D)6(2CC???F2A>FF9>(,(8@<BBFFGDGGG42?:87A>4<<17;9>960))48:((-(0)))0:
@M03364:396:000000000-C9LGT:1:1101:5234:10335 2:N:0:10
GGACTACTGGGGTTTCTAATCCCGTTCGCTCCCCTGGCTTTCGAGCCTCAGCGTCAGTTACAGTCCAGAAAGCCGCCTTCGCCACTGGTGTTCCTCCTAATATCTACGCATTTCACCGCTACACTAGGAATTCCGCTTTCCTCTCCTGCACTCAAGCAAAATAGTTTCTATCCCCTCACGGGGTTGCGCCCCGCACTTTTCAGATAGACTTACCTTCCCCCCTGCGCTCCCCTTACGCCCCATAATTCCGGACAACGGCCGCCACCTTCGTACTTCCCCGGCTGCTGGCCCGTAGTTTGCC
+
CCCCCGGG@FFFGCFGGGGGDEEFGGEFGGGGGGGGGGGFGGECDFGGFFGGGGGGGFGGGGGGGGGG,<FGGGEGGGGGGGGGGGGFAFGGGGGGGGGGGGGGDFGGGEGGGGGGGGGGGG8E;,CFBEEEGGGGGEFFEGFFGGGF?FGEG)+;,66A=F8DFDFG8F;EFG)=EFFGGDD5@:,1<CED4C8CD6FG9@,5>+8>>8C=.91825:,()((,3.22CD08@)=:6:C*(((15:4**)-((..)((,-2:(9C4)564((().-*44;>2(402?0:1,4,(00*)*2
@M03364:396:000000000-C9LGT:1:1101:15892:10362 2:N:0:10
GGACTACCCGGGTTTCTAATCCCGTTTGCTCCCCTGGCTTTCGCGCCTCAGCGTCAGTTGTCGTCCAGAAAGCCGCTTTCGCCACTGGTGTTCCTCCTAATATCTACGCATTTCACCGCTACACTAGGAATTCCGCTTTCCTCTCCGATACTCTAGCATCGCAGTTTCGGTCCCCTCACGGGGTTAGGCCCCGCACTTTTAAGACCGACTTACGACGCCGCCTGCGCGCCCTTTACGCCCAATAATTCCGGACAACGCTTGCCCCCTACGTTTTTACCCGGCTCGCGGCACGTAGTGCGCC
+
CCCCCGGGGGGGGGGGGGGGGGGGGGGGGGGGGGGGGGGGGGGGGGGGGGGGGGGGGGGGGGGGGGGGGGGGGGGGE@EGGGGGGGGGFGGGGGGGGGGGGGGGGGGGGGGGGGGGGGGGGGGGFGGGFGGGGGGGGFFFGGGFFGG>EAGEDDGFGGGGGGFGCFGGGGGGFG@CGFGFDED:C5,0;FEGDE*?DGGF96BCGFF;;D?F>0*38;C52C(4:23)4DF(832A368E*404*--)=C3(32(48--(46<)9E)4?04(,4((.0((---((((-4096(((0)*(1/
@M03364:396:000000000-C9LGT:1:1101:8081:10366 2:N:0:10
GGACTACCCGGGTTTCTAATCCCGTTTGCTCCCCTGGCTTTCGCGCCTCAGCGTCAGTTGTCGTCCAGAAAGCCGCTTTCGCCACTGGTGTTCCTCCTAATATCTACGCATTTCACCGCTACATTAGGAATTCCGCTTTCCTCTCCGATACTCTAGCATCGCAGTTTCGGTCCCCTCACGGGGTTAAGCCCCGCACTTTTAAGACCGACTTACGACGCCGCCTGCCCGCCCTTTACGCCCAATACTTCCGCTTAACGCTCGCCCCCTACGTTTTACCCCGGCTGCTTGCCCGTCGTTCGGC
+
CCCCCGGGGGGGGGGGGGGGFFGGGGGGGGGGGGGGGGGGGGGGGGGGGGGGGGGGGGGGGGGGGGGGEGFGGGGGGGGGGGGGGGGGGGGGGGGGGGGGGGGGGGGGGGGGGGGGGGGGGGGGGGGGGGGGGGFGGEFGGGGFGGGDE>GEEEGFGGGGGGFGGGGGGGGGFGFCEAFGGGG@E>,8AFGGGE5CDFGFGBE8DFEBFGFEE>86C@E*4C120*.;>GF1?F9>6?:C?87?)6<>FG3:?1AF),-:9;C?GG)4??F(.8)4<+,(41,44,).((.--((00)()9
@M03364:396:000000000-C9LGT:1:1101:6899:10369 2:N:0:10
GGACTACTGGGGTATCTAATCCCGTTTGCTACCCTGGCTTTCGCATCTCAGCGTCAGACACAGTCCAGAAAGGCGCCTTCGCCACTGGTGTTCCTCCCAATATCTACGCATTTCACCGCTACACTGGGAATTCCCCTTTCCTCTCCTGCACTCAAGACTCCCAGTATCCAACGCCATACGGGGTTAAGCCCCGCATTTTCACGTCGGACTTAAAAGCCCGCCTACATGCTCTTTACGCCCAATAATTCCGTACAACGCTTGCCACCTACGTATTACCCCGGCTGCTGGCACGTAGTTACCC
+
CCCCCGGGGGGGGGGGGGGGGGGGGGGGGGGGGGGGGGGGGGGGGFGGGGGGGGGGGGGGGGGGGGGGGGGGGGGGGGGGGGGGGGGGGGGGGGGGGGGGGGGGGGGGGGFEGGGGGGGGGGGGEGGGFGGGGGFGGFGGGGGFGGGGGFGFGFDFCFGGGGFGGFGGGGGGFGADGFGGCEGGGCE;AFGGGDGGGGGGGA><FFD>FGEF=+19CDFE998?@+7@3+.9<CCC@FEEC;(5/75?FG2.8:ABB1,(-4CAGG<?FF:2-4494+4439-4:?)5:0<:B0,<**)*2
@M03364:396:000000000-C9LGT:1:1101:6378:10376 2:N:0:10
GGACTACTGGGGTTTCTAATCCTGTTCGATACCCGCACTTTCGAGCATGAGCGTCAGTTGCGCTCCCGTCAGCTGCCTTCGCAATCGGAGTTCTTCGCCATATCTAAGCATTTCACCGCTACACGGCAAATTCCGCCAACGTCGTGCGTACTCAAGTCAGCCAGTTCGCGCTGCAGTGCAGGTGTTGGGCACCTACATTTCACAACACGCTTAACCGACAGCCTGCGCTCCCTTTCAACCCAATAAATCCGGATAACGCCCGGACCTTCCGTATTCCCGCGGCGGCTGGCACGGACTTAGC
+
CCCCCGGGGGGGGGGGGGGGGGGGGGGGFFGGGGGGGGGGGGGGGGGGGFFGGGGGGGGCGGGGGGGGGGGGGGGGGGGGGGCFGGGG7@FGGGGGGGGGGGGGGGGGGGGGGGGGGGGGGGGGGEEEGGGGGGGGGFDGGGGBDEGGGFGFGFFFGGGGGGFGFGGGGGGGBGFFEFFFGCFGGE>>EF=DFEGGGGGGGFGFFEFF;D@E1CEE31C5298@D86D0C6?F9:6<AGGGF00)54:FGD(:?:>F2>>04*-1:73><??(2:24C:9099(,(-,3<(862()0*.:*
@M03364:396:000000000-C9LGT:1:1101:20969:10387 2:N:0:10
GGACTACAGGGGTATCTAATCCTGTTTGCTCCCCACGCTTTCGTGCCTGAGCGTCAGTTATGTCCCAGGAGGCTGCCTTCGCCATCGGTGTTCTTCCACATATCTACGCATTTCACTGCTACACGTGGAATTCCACCTCCCTCTGACACACTCTAGTCGAGCAGTCACATATGCCATTCCCGAGTTAAGCTCGGGGATTTCACATCTGTCTTACTCAACCGCCTGCGCACCCTTTACGCCCAGTAATTCCGATTCACGCTCGCACCCTACGTATTACCGCGGCTGCTGGCACGTATGTCGC
+
CCCCCGGGGGGGGEGGGGGGGGGGGGGGGGGGGGGGGGGGGGGGGGFFFFGGGGGGGGGGGGGGGGGGGGGGGGGGGGGGGGGGGGGGGGGGGGGGGGGGGGGGGGGGGGGGGGGGGGGGGGGGGGGGGGGGGGGGGGGFGGGFGGGGGFGFGBCFGGGEGGFGGGGGGGGGFGFGGFGGGGGEGGFCCFEFDGGGCEFGG@FEGFFFFGFGFFD:=@FGBGFFBC@EFGFFFFFFFFECGF1@+.96@FC;?@36C?F?F9C-C:D8:?F?<AFBFG8;>B0372247?04:B(/)0)97
@M03364:396:000000000-C9LGT:1:1101:20368:10390 2:N:0:10
GGACTACAGGGGTTTCTAATCCTGTTCGATACCCGCACTTTCGAGCTTCAGCGTCAGTTGCGCTCCCGCGAGCTGCCTTCGCAATCGGGGTTCTTCGTCATATCTAAGCATTTCACCGCTACACGACAAATTCCGCCCGCGTTGCGCGCACTCAAGTGGACCAGTATGCGCTGCAAGTCAGACGTTGAGCGCCTACATTTCACAACACACTTAATCCACGGCCTACGCTCCCTTTAAACCCAATAAATCCGGATAACGCCCGGACCTTCCGTATTACCGCGGCTGCTGGCACGGACTTAGC
+
CCCCCGGGGGGGGEGGGGGGGGGGGGGGGGGGGGGGGGGGGGGGGGGGGGGGGGGGGGGGGGGGGGGGGGGGGGGGGGGGGGGGFFGGGGGGGGGGGGGGGGGGGGGGGGGGGGGGGGGGGGGGGGGDGGGGGGGGGGGGGGGFGGGED>EBFFGFEGGGGGFGA;CFGGGGFGEGFFFFGDFCFGG0AF?CGEDGFFCGGFGCGEFF?DBC.B9:>7?EBGF:?C?@679<<9464<GGGB6<F<AFFGG>0::DF?B>F>/(9C7<>FBFF?F9A@091(64>6,8::(5:;4)39):2
@M03364:396:000000000-C9LGT:1:1101:12389:10395 2:N:0:10
GGACTACTGGGGTTTCTAATCCTGTTCGCTCCCCACGCTTTCGCTCCTCAGCGTCAGTATCGGCCCAGAGACCCGCCTTCGCCACCGGTGTTCCTCCTGATATCTGCGCATTTCACCGCTACACCAGGAATTCCAGTCTCCCCTACCGAACTCAAGCCCGCCCGTATCCACCGCAAGCTGAAGGTTAAGCCTCCAGTTTTCACGGTAGACGCAACGAGCCGCCTACGAGCTCTTTACGCCCAATCATTCCGGACCACGCTCGCACCCTACGTATTACCGCGGCGGCTGGCCCGTCTTTAGC
+
CCCCCGGGGGGGGDGGGGGGGGGFGGGGGGGGGGGGGGGGGGGGGGGGGGGGGGGGGGGGGGGGGGGGGGGGGGGGGGGGGGGGGGGGGFFGGGGGGGGGGGGGGGGGGGGGGGGGGGGGGGGGGGGGGGGGGGGGGGGGGGGFGGGGEDEDFFFFFFGGGGFGGEFGCGGGEGFGGFFGGGGDCF9>FGGGGGGGCCGGGFGFGFFFFF;E(:E059CEBDFF:F05,9(5-3<2<2CE:3??58<BFCD0(,-:F06(,,2(9EG0:?:84:>AAF23-4>((((-1,,294-.)*.;7
@M03364:396:000000000-C9LGT:1:1101:9038:10403 2:N:0:10
GGACTACCAGGGTTTCTAATCCTGTTTGCTCCCCACGCTTTCGCGCCTCAGCGTCAGTTGTCGTCCAGAAAGTCGCCTTCGCCACCGGTGTTCTTCCTAATCTCTACGCATTTCACCGCTACACTAGGAATTCCACTTTCCTCTCCGATACTCCAGCTTCCCAGTTTCCATCCCATCACGGGGTTAAGCCCCGCACTTTTACGATGGACTTAGGAAGCCGCCTGCGCGCGCTTTACGCCCAATAATTCCGCACAACGCTTGCCACCTACGTATTACCGCGGCCGCTGGCACGTAGTTCGGC
+
CCCCCGGGGGGGGGGGGGGGGGGGGGGGGGFGGGGGGGGGGGGGGGGGGGGGGGGGGGGGGGGGGGDGEFEFEFGGGGGGGGFGGGGGCFGGGGGGGGGGGGGGGGEGGGGGGGGGGGGDGGGGGFGGGGGGGGFGGFDGGGGFGGG=EBGEGEGFGGGGGGFGGGGGGGGGFGFDGFGGG>D>EE@;CFGGGGCEGGGGG*;545A2>GE?:;,8D?GGFGFF<=387)33:BF<?0?CC6029959@G*(,7?BE9(-2,2-98*5>BB2544<A*139>((414(448:3(47@8()1
@M03364:396:000000000-C9LGT:1:1101:18526:10406 2:N:0:10
GGACTACTCGGGTTTCTAATCCTGTTCGATACCCGCACTTTCGAGCATGAGCGTCAGTTGCGCTCCCGTCAGCTGCCTTCGCAATCGGAGTTCTTCGCCATATCTAAGCATTTCACCGCTACACGGCAAATTCCGCCAACGTCTTGCGTACTCAAGTCAGCCAGTTCGCGCTGCAGTGCAGGTGTTGGGCGCCTACATTTCACAACACGCTTAACCGCCAGCCTGCGCCCCCTTTAAACCCAATAAATCCGGATAACGCCCGGACCTTCCGTATTACCGCGGCTGCTGGCCCGGATTTTGC
+
CCCCCGGGFCEGG7FFGGDCFFCCFGEC,CF@CF@C7CFEDFGCFEGFFGCEEGGCCGG9<:@FCCDE<:7B@,A@FFFFG78>6EDG7@C<F,EE@E:=F=EA8EB9=EGFGFGG,@7?C@FAE+@C=BFEF9?CGC+>=D3;+,6=>AFDFEFD9D,@DGFGGG:CEDEG?38>FAFFF,*,?C,-3<*:)44;DGFF71@/08A0(9?GD:C))(/*,>?:2A>5(1((-1454<FGG00705).195(3?,49:>;61*29844(.,.32:2<+((-(((-().(-(490()09)09
@M03364:396:000000000-C9LGT:1:1101:14601:10408 2:N:0:10
GGACTACTGGGGTTTCTAATCCTGTTCGATACCCGCACTTTCGAGCTTCAGCGTCAGTTGCGCTCCCGCGAGCTGCCTTCGCAATCGGGGTTCTTCGTCATATCTAAGCATTTCACCGCTACACGACAAATTCCGCCCGCGTTGCGCGCACTCAAGTGGACCAGTATGCGCTGCAAGTCAGACGTTGAGCGCCTACATTTCACAACACACTTAATCCACGGCCTACGCTCCCTTTAAACCCAATAAATCCGGATAACGCCCGGACCTTCCGTATTACCGCGGCTGCTGGCACGGAGTTAGC
+
CCCCCGGGGGGGGGGGGGGGGGGGGGGGGGGGGGGGGGGGGGGGGGGGGGGGDGGGGGGGGGGGGGGGGGGGGGGGGGGGGGGGGGGGGGGGGGGGGGDGGGGGGGGGGGGGGGGGGGGGGGGGG@GGGGGGGGGGGGGGDGD>DCGC5<CAFDFAF9DFCF@FFGGGGGGGFGEGGFGFEF4FFF@;F?8CDEEFGFGEF???C:581D:?<*3-04CEBC9632:D?<713)426>??E2?B48ABF6D(:029=<(739?>GEC)4:(,.(:)6381,((-447:.834124)8.)0*
@M03364:396:000000000-C9LGT:1:1101:27213:10414 2:N:0:10
GGACTACCAGGGTTTCTAATCCTGTTCGCTCCCCACGCTTTCGCTCCTCAGCGTCAGTGACGGCCCAGAGACCTGCCTTCGCCATCGGTGTTCTTTCCGATATCTACACATTACACCGTTACACCGGGAATTCAATCTACCACTGCCACACTCTAGACCGGACGACCAAGGCGCAGACCCACGGTTAAGCGCTGGGCTTTACCACAGGTCGAGCAGACCCGCCTACGCGGCGTTTTCGCCCATCAAATCCTGCAAAAGCTTCCGCCAAACGTCTACAGGCGGGTGCTGGCTGGTATTTCGG
+
C<<CCGFGED@@F86FCF95CA@6EG<B66FCF;B@BCF@FDF,BCF=<,,6+86CFGGGA:C+7@F@,:,B@@,CFDG,4?=,,,,,,88B<F9,,54848@FG;?F,EGF,?@5,8,=1:E98B+++4A,5,@,=,+,,+7*6CD,,;3830+3,,6++8<9**1*,4@5?7)?9**=,*)*=?18C9*)/:5=828?9.B)2)8()2(*(.*.*(*:(),(4*,01)2((49,)(**2(((14-)*9*),4)6743)4-+(*2)(((-.(((.-3.--42,712)41((((.***.0)
@M03364:396:000000000-C9LGT:1:1101:9280:10414 2:N:0:10
GGACTACTCGGGTTTCTAATCCTGTTTGCTCCCCACGCTTTCGCGCCTCAGCGTCAGTATCGGGCCAGTGAGCCTCCTTCCCCCTGGGTTTCTTCCCAAATTCCTACAAATTTACCCCTTCCACCGGATGTTCCCTCTCCCTCTCCCTTATTCATACATCCAGTAATTAGAGGCAATTCCGAGGTTAAACCCGGGCTTTTTACCCCAACTTTAACTGTCCGCTCGCCGCCCCTTTCCTCCCTTTATTTCCTGCACACCTCTGCCCCCTCCGTATTCCCCCCCTTGCCGGCCGGAGTTCAGC
+
CCCC@FGGGGGGGDGGGGFGGGCFGGFFGGGGGGGGGGGGGGDC@FGG@FFFFFGGCGF,66++@+,6,,,,96,:,4,54:,864,,9,B,5C>C,,B8,545,4,,,9BF;B8E,+++,:,,9++8+4B=CE98D,+8,+6*=@,@E*,27;++7,7,@,++,,6,,,,@*+:+6;D,,+++63,*+@,0*****,62,-4>*:*)-30,*+,*4/5,0:=((*,)(:(((6374)>C?1))9-<5*2*)5(())(((.3E)1;)-,((((..66+.(((((((.30((-(-(08*)*?
@M03364:396:000000000-C9LGT:1:1101:12981:10422 2:N:0:10
GGACTACACGGGTTTCTAATCCCGTTTGCTCCCCTGGCTTTCGCGCCTCAGCGTCAGTTGTCGTCCAGAAAGCCGCTTTCGCCACTGGTGTTCCTCCTAATATCTACGCATTTCACCGCTACACTAGGAATTCCGCTTTCCTCTCCGATACTCTAGCATCGCAGTTTCGGTCCCCTCACGGGGTTAGGCCCCGCACTTTTAAGACCGACTTACGCCGCCGCCTGCGCGCCCTTTACGCCCAATAATTCCGGCCAACGCTTGCCACCGACGTATTACCGCGGCCGCTGGCACGTAGTTAGCC
+
CCCCCGGGGGDEGFGGGGFFG,,BFGGGGGGGGGFGFGGGGGGGGGGGGGGGGEFEGGGCFFGGGEGGGGGGGCFE@BFGGGGDCEGFEFFG,?CEGEFGGFFGGGGGGGGDGGGGGGGGGCFGGGGF?FEFGGGGCF?FGCDFGFG8EDFFFDDFFA=C6C*=FG8;:7B@5:=9:FFCEGGFC@,:A::??5*?4<9CF)<8FFF6;GFC):*679GGBGFFB8;79)16,2<<068C*,3)/-66/27((((4573,(-3)9C)4961:).)6<*-4-1036((-4(4:(.,09*):7
@M03364:396:000000000-C9LGT:1:1101:18884:10425 2:N:0:10
GGACTACACGGGTTTCTAATCCCGTTTGCTCCCCTGGCTTTCGCGCCTCAGCGTCAGTTGTCGTCCAGAAAGCCGCTTTCGCCACTGGTGTTCCTCCTAATATCTACGCATTTCACCGCTACACTAGGAATTCCGCTTTCCTCTCCGATACTCTAGCATCGCAGTTTCGGTCCCCTCACGGGGTTAAGCCCCGCACTTTTAAGACCGACTTACGACGCCGCCTGCGCGCCCTTTACGCCCAATAATTCCGGACAACGCTTGCCACCTACGTATTTCCCCGGCCGCTTGCCCGGACTTGCCC
+
CCCCCGGGGGGGGGGGGGGGGGGGGGGGGGGGGGGGGGGGGGGGGGGGGGGGGGGGGGGGGGGGGGGGGGGGGGGGFGGGGGGGGGGGGGGGGGGGGGGGGGGGGGGGGGGGGGGGGGGGGGGGGGGGGGGGGGGGGGGGGGGFGGGGGFGFGDGFGFGGGGFGGGGGGGGGFGB7EFGGGGGFGGF>FGGGGGGGGGGGFBCEGFFFFDF7>)/6:4854D:<829@FGF6?7:>B<=CE:?29>ADFF)((,(479:<33<6CG57:(.45?44:+,(32-0,,(-,(33(4(8?*.*9
@M03364:396:000000000-C9LGT:1:1101:28843:10429 2:N:0:10
GGACTACTAGGGTATCTAATCCCGTTTGCTCCCCTGGCTTTCGCGCCTCAGCGTCAGTTGTCGTCCAGAAAGCCGCTTTCGCCACTGGTGTTCCTCCTAATATCTACGCATTTCACCGCTACACTAGGAATTCCGCTTTCCTCTCCGATACTCTAGCATCGCAGTTTCGGTCCCCTCACGGGGGTAAGCCCCGCACTTTTAAGACCGACTTACTCCGCCGCCCGACCGACCTTTACGCCCCATAATTCCGTACAAACGCTGCCACCCACGTATTCACGCGGCTGCCTGCACGTAGTTTACC
+
CCCCCGGG,FFGGGGGGGG,EGGGGGGGGGGGGGGCFGGGGGGFFGGFFGGGGGGGGGGGGGEGGGGFFFGGGGGGGGGGGGGDF,EFFDGGGGFGGE,CFGGFGGGGGGGGGGFGGGGGGGGG;EFF8EEFGGFGECDFGG,+DEC@6@CDFEFFGGGGGGFGGGGGGGCC5D5?E5;4CGG*>8,*;?CCGG*::FFF9;<3*=B>026+)+167(A5(9(,(1(.(17(4>46(,CG54((1-69=7*(4()5)((4:>G)9A*((4((-4)).*4491(4(().4.,-822<6*)2>
@M03364:396:000000000-C9LGT:1:1101:6478:10432 2:N:0:10
GGACTACTCGGGTATCTAATCCTGTTCGATCCCCACGCTTTCGTGCCTGAGCGTCAGTAAGGCGCCGGTATGCTGCCTTCGCAATCGGAGTTCTGCGCGATCTCTAAGCATTTCACCGCTACACCGCGCATTCCGCATACCTCTCGCCCACTCAAGTCATTCAGTTTCCACGGCTGGCCGGGGTTGAGCCCCGGAATTTGACCGCAGACTTGACTGTCCGCCTGCGCACCCTTTAAACCCAATAAATCCGGATAACGCTCGCATCCTCCGTATTACCGCGGGTGCGTGGACGGAGTTCTGC
+
CCCCCGGGGGDCFDGGGGCFGGG,FFGGGGGGGGGGGGGGGGGGGGGGGGFGGGFGGGGFGGGGGGGGGGGGGGGGGGCEGGGGDGGG,FCGEEGGGGGGGGFGGFGGFGAEGGABFGGGGFGFGGGGGGGECFGEG@DGDGGBFEGCGA:CA5+;FGCFFGFGF@EEFGGGDF9DGBGE>EDFCE<;A<EDGG8C<FGF:6F6CB3(:4<<8/C9:6EG0C?B(*-),>:,(8<)63*;*(43*6649D>1:?28B3(449*47C*5:(44:?)5<*1-4(,42(-1((4(9(277/)*0
@M03364:396:000000000-C9LGT:1:1101:17551:10435 2:N:0:10
GGACTACCAGGGTTTCTAATCCTGTTCGCTCCCCACGCTTTCGCTCCTCAGCGTCAGTAACGGCCCAGAGACCTGCCTTCGCCATTGGTGTTCTTCCCGATATCTACACATTCCACCGTTACACCGGGAATTCCAGTCTCCCCTACCGCACTCAAGCCCGCCCGTACCCGGCGCGGATCCACCGTTAAGCGATGGACTTTCACACCGGACGCGACGAACCGCCTACGAGCCCTTTACGCCCAATAAATCCGGCTCACGCTTGCACCCTACGTATTACCGCGGCTGCTGGCCAGTAGTTAGC
+
CCCCCGGGGGGGGGGGGGGGGGGGGGGGGGGGGGGGGGGGGGGGGGGGGGGGGGGGGGGGGGGGGGGGGGGGGGGGGGGGGGGDFGFFGGGGGGGGDGGGGGGGGGGGGGGGGGGGGGFDEGGGGGGG@FGGGGGGGGGGGGGBGGFEGEGFGFGFGGGGGGFGEGGGGGGGFGAGC?EF,ACCFEF?FGEGGGGGGGGGGF@CFFF>FGFGF>E9GBGGFGF:?FFB?GFFF?BAFBEGGF(,93:<FFG;((,4@21::?D2DFG04::1)<:DBC837>FFF?0:7?0((56*=45FG
@M03364:396:000000000-C9LGT:1:1101:8613:10437 2:N:0:10
GGACTACACGGGTATCTAATCCTGTTCGCTCCCCTAGCTTTCGCACCTCAGCGTCAGTTGCGGCCCAGAAGACTGCCTTCGCCATCGGTGTTCTTCCCGATATCTGCGCATTTCACCGCTACACCGGGAATTCCGTCTTCCTCTACCGAACTCGAGCCCGCCGGTTCGGGGTCGGGCCTGAGGTTGAGCCCCCGGGTTTGAGACCCCGCTTGGCGAGCCGCCTACGCGCCCTTTACGCCCAATGAATCCGGATAACGCTCGCTCCCTACGTATTACCGCCGCTGCTTGCACGTAGTTCGGC
+
CCCCCGGGGGGGGFFGGGGGGGGGGGGGEGFGGGGDFGGGGGGE@GGGGGGGGGGGGGGGGGGCGGGGEFGFFGGGGGGGGG=CGGGGEGGGGGFGFGGGGGGGGGFGGGGDGGGGGGGGGGGGGGCGCFGGGGG>83?FEGGFGGG=><FCF=FEFEGCGG>DGGD8E58::157:>=F*=D?CG:=FFFG77C=DCGDF(2.<FD>0D1EB?/17>EG>5?0:56:95997:4<63EC56<:*66AFG74:6<?:63<;B*.9@D2:?F7AB<AB*((47149))5:2<0((47@*()1
@M03364:396:000000000-C9LGT:1:1101:23560:10447 2:N:0:10
GGACTACTAGGGTTTCTAATCCTGTTTGCTCCCCACGCTTTCGGGCCTCGGTGTCGGTTACAGTCCAGAGCGCCGCCTTTGCAACTGGTGTTCCTCCTAATCTCTACGCATTTCACCGCTACACTCGGAATTCCACTCTCCTCTCCTGCACTCAAGTTTCCCAGTTTCAAAGGCTTATTACGGTTGAGCCTTAGCCTTTCACCTCTTACTAAAAAACCCACCTACCCACCTTTTACGCCCAGTCATTTCGGAAAACCACTGTCCCCTCCGTTTGATCCCCGACGTTTCCCCTTCCTTTCCC
+
6@@BCG<FFA<@CFBFE,6CE@CE@CEFEGG<-8@@B+@FD9,+++@:C,88686,7@:@@C@F9,@@,C,@F@:+8,8,5,6,6,<=C<FF<,;?=??BE,45EE<47>:+C,4C98+=18EE,,9B=FG8?FA?EF?FF=@DD8,6=DA8D58?F=:,7>:6,CC,3,,7;,D+,+,,7++8BE,3*8,*;2EF+E;BFEA=5*+8CG*,:*,-*/*/5*5@=68*6/().)))((/*<3()2)/7A99((.8;3(,().34CE*-(-4).())-3(44((-((()).(.(((/=*)**
@M03364:396:000000000-C9LGT:1:1101:5569:10448 2:N:0:10
GGACTACAAGGGTTTCTAATCCTGTTTGCTCCCCACGCTTTCGCACCTCAGCGTCAGTAATGGTCCAGTGAGCCGCCTTCGCCACTGGTGTTCCTCCGAATATCTACGAATTTCACCTCTACACTCGGAATTCCACTCACCTCTACCATACTCAAGACTTCCAGTATCAAAGGCAGTTCCGGGGTTGAGCCCCGGGATTTCACCCCTGACTTAAAAGTCCGCCTACGTTCGCTTTACGCCCAGTAAATCCGAACAACGCTAGCCCCCTTCGTATTACCGCGGCTGCTGGCACGAAGTCAGC
+
CCCCCGGGGGGGGGGGGGGGGGGGGGGGGGGGGGGGGGGGGGGGGGGGGGGGGGGGGGGGGGGGGGGGGGFGFGGGGGGGGGGGGGGGEGGGGGGGGGGGGGGGGGGGG8FGGGGGGGGGGGGGFFGGGGGGGGGGGGGGGGGFGGGFGFGBFC=DCEFFGGFGGGGGGGGGFGFGFFGGGEGGGGEEFGGGGGGGGGGGGFGEGFFFFDFEE6;>FFGGFGFFFF?A8<?FD?DFE@GGGFF@F3CEFGG<B>(3>>FFFFG<GGG970-4(.5).<44490048724:12136)</4>9
@M03364:396:000000000-C9LGT:1:1101:28261:10455 2:N:0:10
GGACTACTCGGGTTTCTAATCCCGTTTGCTCCCCTGGCTTTCGCGCCTCAGCGTCAGTTGTCGTCCAGAAAGCCGCTTTCGCCACTGGTGTTCCTCCTAATATCTACGCATTTCACCGCTACACTAGGAATTCCGCTTTCCTCTCCGATACTCTAGCATCGCAGTTTCGGTCCCCTCACGGGGTTAAGCCCCGCACTTTTAAGACCGACTTACTCCGCCGCCTGCGCGCCCTTTACGCCCACTAATTCCGGACACCGCTTGCCACCTACGTACTACCCCGGCTGCTTGCCCGTAGTTCGCC
+
CCCCCGGGGGGGGGGGGGGGGGGFGGGGGGGGGGGGGGGGGGGGGGGGGGGGGGGGGGGGGGGGGGGGGGGGGGGGFGGGGGGGGGGGFFGGGGGGGGGGGGGGGGGGGGGGGGGGGGGGGGGGGCFGGGGGGGGGGGFFGGEFGGG>CBEDA;@FGGGGEGFGGGGGDDEGBGFGGFGGDEGGC5?:B3DDGG8CCFGGG3CCGFF9BGDG>++/9;E5:D?F?/4),9,41:4>B?CEE(42/.6AFG)(3;::52-4,8<4CC2(.14)(-.::*3(31(4(.)38(4290:;*=2)9
@M03364:396:000000000-C9LGT:1:1101:20553:10468 2:N:0:10
GGACTACACGGGTATCTAATCCTGTTCGATACCCGCACTTTCGAGCTTCAGCGTCAGTTGCGCTCCCGCGAGCTGCCTTCGCAATCGGGGTTCTTCGTCATATCTAAGCATTTCACCGCTACACGACAAATTCCGCCCGCGTTGCGCGCACTCAAGTGGACCAGTATGCGCTGCAAGTCAGACGTTGAGCGCCTACATTTCACAACACACTTAATCCACGGCCTACGCTCCCTTTCAACCCAATAAATCCGGATAACGCCCGGCCCTTCCGTATTGCCGCGGCTGCTGGCCCGTCGGTGGC
+
CCCCCGGGGGGGGGGGGGGGGGGGGGGGGGGGGGGGGGGGGGGGGGGGGGGGGGGGGGGGGGGGGGGGGGGGGGGGGGGGGGGGGGGGGGGGGGGGGGGGGGGGGGGGGGGGGGGGGGGGGGGGGGGGGGGGGGGGGGGGEGG?CEGGGFGFFDGFFGGGGGAGFGGGGDGGDFFGGFGGGCC@EFF,;?/7DGGGGGGGGEGFGDF?6DFD48<6*)3:9GFFFGFE<GFFFFF<B4CG><67F2A4@FCB?3(6?33>>9*():/47?:508:)-<4,(47;;0)5:?:<>0()).(10
@M03364:396:000000000-C9LGT:1:1101:6932:10481 2:N:0:10
GGACTACTCGGGTATCTAATCCTGTTCGCTCCCCACGCTTTCGCTCCTCAGCGTCAGTGACGGCCCAGAGACCTGCCTTCGCCATCGGTGTTCTTCCCGATATCTACACATTCCACCGTTACACCGGGAATTCCAGCCTCCCCTGCCGCACTCAAGCCCGCCCGTACCCGGCGCAGACCCACCGTTAAGCGATGGGCTTTCACACCGGACGCGCCGAACCGCCTACGAGCCCTTTACGCCCAATGATTCCGGACAACGCTTGCACCCTACGTATTACCGCGGCTGCTGGCCCGTATGTCGC
+
CCCCCGGGGGGGGGGGGGGGGGGFGGGGGGGGGGGGGGGGGGGGGGGGGGGGGGGGGGGGGGGGGGGGFFGGGGGGGGGGGGGCFGGG?FGGGGGGGGGGGGGGGGGGGGGGGFGGGGBDEGGGGGGGCGGGGGGGFFGGFDGFGGGDEBGFGFGFGGGGGEEGGCEGACEGFGFGGFGGFGGGGG:;AFC3;EGGGGCFGFGEGB59BGBGF):933CG>GF66C(5(7>B,8)4<6EGGF(4?):AFGGF(3(4FBFF0<F2CG5(.43246449F1>F669,83:5?169-,)./.17
@M03364:396:000000000-C9LGT:1:1101:22943:10483 2:N:0:10
GGACTACCGGGGTTTCTAATCCTGTTCGCTCCCCACGCTTTCGCTCCTCAGCGTCAGTGACGGCCCAGAGACCTGCCTTCGCCATCGGTGTTCTTCCCGATATCTACACATTCCACCGTTACACCGGGAATTCCAGCCTCCCCTGCCGCACTCAAGCCCGCCCGTACCCGGCGCAGACCCACCGTTAAGCGATGGGCTTTCACACCGGACGCGACGAACCGCCTACGAGCCCTTTCCGCCCAATGATTCCGGCACACCCTTGCACCCTACGTAGTACCGCGGCTGCTTGCACGTAGTTCGC
+
CCCCCGGGGGGGGGGGGGFCGGGGGGGGGGGGGGGGGGGGGGGGGGGGGGGGGGGGGFGGGGGGGGGGDFFGGGGGGGFFGGGGGGGGGDGGGGGGGGGGGGEGGGGGGGGGGEFGGGGGGGGGGDGGGDGGGGFFDFGGGGGDGGGEG>F5@CFFFFGGGG@GF*1>>EGG?EFG5ACFFE3<EE*6+83><ECCDFFFG<74CD574C;=>)*-7(:*,99B(2-),1,80(3)),;CEB<09546FC<;2(,,)(--4::2FF512:2,)(-.6<(-(-(-71))5:?>3,(..*.1)
@M03364:396:000000000-C9LGT:1:1101:17086:10491 2:N:0:10
GGACTACTGGGGTATCTAATCCTGTTTGCTCCCCACGCTTTCGCGCCTCAGCGTCAGTTAATGTCCAGCAGGCCGCCTTCGCCACTGGTGTTCCTCCCAATATCTACGCATTTCACCGCTACACTGGGAATTCCGCCTGCCTCTCCATCACTCAAGATCCGCAGTTTTGAAAGCAGTTCAGGGGTTAAGCCCCTGGATTTCACTCCCAACTTACAGACCCGCCTACACGCCCTTTACACCCAGTAAATCCGGATCACGCTTGCCCCCTACGTATTACCGCGGCGGCTGGCCCGTCTGTAGC
+
CCCCCGGGGGGGGGGGGGGGGGGGGGGGGGGGGGGGGGGGGGGGGGGGGGGGGGGGGGGGGGGGGGGGGGGGGGGGGGGGGGGGGGGGGGGGGGFGGGGGGGGGGGGGGGGGGGGGGGGGGGGGGGGGGGGGGGGGGGGGGGGFGGEFGFGFGFGF,@FGGGFGGGGGGGGGFGFGGFGGGGGGGGCEFGGGGGGGCFGGGFG?DAF::DFGFFF9:=GGFGF=(3.;2D@BF:E;E?FGE0=36??<AF39?,(.<08,22;29EG;:BFB<92)-<2;9>>4(((-8:2:>(().*)0:
@M03364:396:000000000-C9LGT:1:1101:2474:10522 2:N:0:10
GGACTACCGGGGTTTCTAATCCTGTTTGCTCCCCACGCTGTCGCTCCTCAGCGTCAGTAACGGCCCAGAGACCTGCCTTCGCCATTGGTGTTCTTCCCGATATCTACGCATTCCACCGTTACACCAGGAATTCCAGTATCCCCTACCGCACTCAAGCCCTCCCGTACCCGGCGCGGTTCCACCGTTAAGCGCTGGACTGTCACACCGGACGCGACGAACCGCCGACGGTCCCTTGACGGCCACTAAATCCGGAACACGCTTGCCCCCTCCGTACTCCCGGCGCTGCTAGCACGTAGTTAGG
+
C@CCCGFGGGGGCF;FFGGFGGGFGG,EAFGFCFECFGG,8FFD,CC8CEFGGCEGCCECDC@:FEFGFGF,D<FFFFGGGGCE,AFF<FGCGCEDF<4FGGEDFGC+8@FGC9EEFG>=@CFA8+A=DCEGFF;:,,6EFGFFFDGE6>C5B<?DD=D,>F*=D+@6648CA*:918C?7,*4;:*0@A49C5C5CF*0A)5);;>06<(*-)*,)4C5(70(32(),*,.).(.)4*2:,(,/83<=CD(-(-4<(7<(-2,95C0(((-4(().2(((-(-,()).(449<(.8*):*
@M03364:396:000000000-C9LGT:1:1101:17260:10530 2:N:0:10
GGACTACCCGGGTTTCTAATCCTGTTTGCTCCCCACGCTTTCGTGCCTGAGCGTCAGTTATGTCCCAGGAGGCTGCCTTCGCCATCGGTGTTCTTCCACATATCTACGCATTTCACTGCTACACGTGGAATTCCACCTCCCTCTGACACACTCTAGTCGAGCAGTCACATATGCCATTCCCGAGTTAAGCTCGGGGATTTCACATCTGTCTTACTCAACCGCCTGCGCCCCCTTTACGCCCAGTAATTCCGATTAACGCTCGCACCCTACGTGTTACCGCGGCTGCTGGCCCGTATTTAGC
+
CCCCCGGGGGGGGGGGGGGGGGGGGGGGGGGGGGGGGGGGGGGGGGGGFGGGGGGGGGGGGGGGGGGGGGGGGGGGGGGGGGGGGGGGEGGGGGGGGGGGGGGGGGGGGGGGGGGGDGGGGGGGGGGGCGGGGGGGG:FGGGGFG;FGGFEFGFGFGGGGEGFGGGGGGDGGFGFGGFGGGE+8@C@CFF7?CEGGDEGGGFGFGFFF4CEGEF?>CEGGFGFFF522(/1;@3@)9@GGG7@4:<C<FGF;:B(-=?>23;C9GCD3<?03(.4<<A2913>FBB?)4(.-(,(.)*)2:
@M03364:396:000000000-C9LGT:1:1101:13035:10549 2:N:0:10
GGACTACCCGGGTATCTAATCCTGTTCGCTCCCCTAGCTTTCGCGCCTCAGCGTCAGTCGTGGCCCAGAAGGCCGCCTTCGCCACCGGTGTTCTTCCAAATATCTGCGCATTCCACCGCTACACTTGGAATTCCGCCTTCCCCTACCAGACTCAAGCCTGTCGGTATCGGGACCGGGCGGGGGTTGAGCCCCCGGATTTGAGTCCCGACCTAGCAGGCCGCCTACGCGCGCTTTACGCCCAATGAATCCCGATAACGCTCGCCCCCCACGTATTGCCGCGGCTGCTGGCACGTAGTTAGCC
+
CCCCCGGGGGEGGEGGGGGGGGGGGGGGGGGGGGGGGGGGGGGGGGGEGGGGGGGGGFGDGGGGGGGGGGGGGGGGGGGGGGGEGGGGBFFGGGGGGGFGGGGGGGGGGGGGGGDFGGGDGGGGG9FFGGFGGGGGGCDGGGGFGGGFGFGFGFGFFGCEFGFGGGCCG>E5@BADEEG*=EC:*C84:8;CGGG5DEC7C:CAD6)2(97C?F7<FF//-92(.*(79C;0(-)66?EG/(42=<):9*98((4<>34,-4:3CE)-,70(-8)).2((-(,4::)4?,3,.13)*14*9
@M03364:396:000000000-C9LGT:1:1101:24605:10569 2:N:0:10
GGACTACCGGGGTATCTAATCCTGTTCGCTCCCCACGCTTTCGAGCCTCAGTGTCAGGTACAGTCCAGAAAGCCGCCTTCGCCACTGGTGTTCCTCCTAATATCTACGCATTTCACCGCTACACTAGGAATTCCGCTTTCCTCTCCGGCACTCAAGAAAAGCAGTTTCAATCCCAGCACGGGGGTGAGCCCCGCACTTTTCAGACTGAATTGCCTTCCCCCCTGACCTCCCTTTACGCCCAATAGTTCCGGACCAACCCAGCCACCTACGGTTTGCCGCGGGCGGTGGCACGTCATTCGCC
+
CCCCCGFGGGGGGGGGGCFGFFGEGGFFGGGGGGGGGGGFGGG,ECFFFGG@EGGGG,CCF,CCFGGG,,:FFGGGGGGGGGGGEFGGCEFCDG9FE<FFGGGDEGFF@8CFFFFGFGGGCBDGGGGGGGGGGGGDE:+FCFGFGD6++<@DFD+;3DFC?CFFGGG97E,@*3)+,*@7E5C**/15688*95*=3CCG+9B?CA)3.+/=)*1);(**,9((,+.*)14264<>BF8E*4()*.659*/((,(.),((.,;<4E*,(((.(-(-.*-,((,,(,(44,4:4(()096</
@M03364:396:000000000-C9LGT:1:1101:7127:10584 2:N:0:10
GGACTACACGGGTTTCTAATCCTATTTGCTCCCCACGCTTTCGGGACTGAGCGTCAGTTGCGGACCAGACCGTCGCCTTCGCCACTGGTGTTCCTCCATATATCTACGCATTTCACCGCTACACTAGGAATTCCGCTTTCCTCTCCGATACTCTAGCATCGCAGTTTCGGTCCCCTCACGGGGTTAAGCCCCGCACTTTTAAGACCGACTTACGACGCCGCCTGCCCGCCCTTTACGCCCAATACTTCCCGACAACGCTGTCCACCCACCTATTACCGCGGCTGCTGGCTCGTAGTTCGCC
+
CCCCCGGGGGGGGCGGGGGGGGG9FGGGGGGGGGGGGGGGGGGGGGFGFGFGGGGGGGGGGGGGGGGGGGGGGGGGGGGGGGGGGGGGGGGGGGGGGGFGGFFGGGGGGGGGGGGGGGGDGFGGGGGGFFGGGGGGGFDGGGGFGGG8EBG7FEDFFGGFCGDGFFFCGGGG>FB>?CFGE5@5C*,18C5?DD55DCGFFEF9>FF;;G?9;)*(9>EG>GBBF61>;59,324AB:EGE(4?)<<26*93(-2?3,--,)067E*-4((,695><*,(-((,()),((.-4,27**,19
@M03364:396:000000000-C9LGT:1:1101:23007:10585 2:N:0:10
GGACTACCGGGGTTTCTAATCCTGTTCGCTCCCCTAGCTTTCGCGCCTCAGCGTCAGTCGTGGCCCAGAAGGCCGCCTTCGCCACCGGTGTTCTTCCAAATATCTGCGCATTCCACCGCTACACTTGGAATTCCGCCTTCCCCTACCAGACTCAAGCCTGTCGGTATCGGGACCGGGCGGGGGTTGAGCCCCCGGATTTGAGTCCCGACCTAGCCGGCCGCCTACGCGCGCTTTACGCCCAATGAATCCGGATAACGCTCGCCCCCTACGTATTACCCCGGCTGCTGGCCCGTGCTTCAGC
+
CCCCCGGGGGGGGGGGGGGGGGGGGGGGGGGGGGGGGGGGGGGGGGGGGGGGGGGGGGGGGGGGGGGGGGGGGGGGGGGGGGGGGGGGCG:FGGGGGGGGGGGGGGGGGGGGGGGGGGGGGGGGGGGGGGGGGGGGGGDGGGGFGGGCFFGEGEFFGGFGGGFGGFGGGGGCEGFGGFGGCGGE>=,5?8FGGEG*>EF7+4@<CFEFFDBF)0*,97=C>D???*4>99;9BFAFB?GGE?BB/66AFG)((4<476((,,?6GE9,:?1<>B4<4+,--,(3()).(((,-(()994*0
@M03364:396:000000000-C9LGT:1:1101:26427:10590 2:N:0:10
GGACTACCCGGGTATCTAATCCTGTTTGCTCCCCATGCTTTCGTACCTCAGCGTCAGTATTAGGCCAGATGGCTGCCTTCGCCATCGGTATTCCTCCAGATCTCTACGCATTTCACCGCTACACCTGGAATTCTACCATCCTCTCCCATACTCTAGCTTCCCAGTATCGAATGCAATTCCCAAGTTAAGCTCGGGGATTTCACATCCGACTTAAAAAGCCGCCTACGCACGCTTTACGCCCAGTAAATCCTATTCACGCTCGCACCCTCTGTATTTCCGCGGCTGCTGGCACAGAGTTCGC
+
CCCCCGGGGGGGGGGGGFGGGGGFFGGGGCGGGGGGGGGGGGGGGGGFGGDGGGGGGFFGGGGGGGGGGGGGGGGGGGGGGGGGGGFGGGGGGGGGGGGGGGGGGGGGGGGGGGGGGGGGGGGGFGGGCGGGGGGGGDFGGGGFGGFFGFGFFFGFFGGGGGFGGAFCEGGGFGFGGFGGGFG>FGECF99DDGGG+@DGGCFEFFF>=DFGA8,1?AGF=GF@@F=A2C=@1(:EFDGGGFFF6?))@*+9C?)9F=;;438(9:D(,(.6)55).34:9B;>>()40::<.8,0=*651
@M03364:396:000000000-C9LGT:1:1101:27256:10596 2:N:0:10
GGACTACAAGGGTTTCTAATCCTGTTTGCTCCCCACGCTTTCGAGCCTCAGCGTCAGTTACAGTCCAGAGAATCGCCTTCGCCACTGGTGTTCTTCCTAATCTCTACGCATTTCACCGCTACACTAGGAATTCCATTCTCCTCTCCTGCACTCTAGACTTCCAGTTTGAAATGCAGCACCCAAGTTGAGCCCGGGTATTTCACATCTCACTTCACAATCCGCCTACGGTCGCTTTACGCCCAGTACATCCGGACCACGCTCGGCACCTACGTATTTCCGCGGCTGCTGGCCCGTAGTTAGC
+
CCCCCGGD9FGGGCGGGGFECGGAFGEGGGGGGGGGGGGGGGGE8FFGGGGGGGGGGE@,CEFCEFFGGG<E<FFGGGGGGGGGG8FGCFGGGGDDEFAFGDFFFFDFGGGEGGEGGGGGGGDF,E?F@GFFFC;FDG8FAFG+=E9,,;FEG5DF,=,74EFFGGGCF8E,9DEGGFFG+3=89EAFFF8++=@:+@EGGCGECA+1AFCF*+3*71D7=GA=-6)*-;)6(8>>C2CGC@?E+)).@C3:(((6;@03(.*-1:C:7?<4,-())23020269374:833;0()76):*
@M03364:396:000000000-C9LGT:1:1101:4027:10599 2:N:0:10
GGACTACTGGGGTTTCTAATCCTGTTTGCTCCCCACGCTTTCGTGCCTGAGCGTCAGTTATGTCCCAGGAGGCTGCCTTCGCCATCGGTGTTCTTCCACATATCTACGCATTTCACTGCTACACGTGGAATTCCACTTCCCTCTTCCACACTCTAGTTGAGCAGTCACATATGCCATTCCCGAGTTAAGCTCGGGGCTTTCACATCTGTTTTACTAACCCACCTGCGCCCCCTTTCCGCCCATTAATTCCGATTACCGCTCGCACCCTACGTATTCCCGCGGCTCCTGGCCCTCCTTCCGC
+
CCCBC<@=;FD@F7FEFGGGGGG<FGFFDGGFGGGGGGGGGGGDCGGGC<EF+FFEGGFDFEAEG@FG,:,@BCECGFGF?CB?@D:FFGGGG?FCGG<,?FDFG;FDGGGGGGGG9E@D=FDGE>FF7<EEFG8F8,+9?DGF8,>,@DG8FB+D4,47@80?G@8D,,,3?;867=EFDED+DC,0+:,=+@69+34AC5D7<56*0+11**,*5)=A5?9:46))(206>(54>(=4C1(7+)/.@+;2;6<38169>1E(5EG::0023).)4<6961>(((.4:((-((-)9*(/*
@M03364:396:000000000-C9LGT:1:1101:16896:10607 2:N:0:10
GGACTACCGGGGTTTCTAATCCCGTTTGCTCCCCTGGCTTTCGCGCCTCAGCGTCAGTTGTCGTCCAGAAAGCCGCTTTCGCCACTGGTGTTCCTCCTAATATCTACGCATTTCACCGCTACACTAGGAATTCCGCTTTCCTCTCCGATACTCTAGCATCGCAGTTTCGGTCCCCTCACGGGGTTAAGCCCCGCACTTTTAAGACCGACTTACGCCGCCGCCTGCGCGCCCTTTACGCCCAATAATTCCGGCCAACGCTTGCCACCTACGTATTACCCCGGCTGCTGGCACGTGGTTCCCC
+
CCCCCGGGGGGGGGGGGGGGGGGGGGGGGGGGGGGGGGGGGGGGGGGGGGGGGGGGGGGGGGGGGGGGGFGGGGGGFFGGGGGGGGGGGGGGGGGGGGGGGGGGGGGGGGGGGGGGGGGGGGGG,>FFGGGGGGGGGGGGGGGFGGGCGDGEGFGFGGGGGGBGGGGGGGGGFGF*;>EGGGGGGGF>AFGGGGEGGGGGC@FFGA>69GD+>5*3C>GGBD0::*-89G>9B))618=E*44:*6AAFGC((,18571128<9GC78??7)<>))6+4-,701<:4:?(.1.(,08/.*2
@M03364:396:000000000-C9LGT:1:1101:24804:10659 2:N:0:10
GGACTACAGGGGTATCTAATCCTGTTCGCTCCCCACGCTTTCGCTCCTCAGCGTCAGTGACGGCCCAGAGACCTGCCTTCGCCATCGGTGTTCTTCCCGATATCTACACATTCCACCGTTACACCGGGAATTCCAGCCTCCCCTGCCGCACTCAAGCCCGCCCGTACCCGGCGCAGACCCACCGTTAAGCGATGGGCTTTCACACCGGACGCGACGAACCGCCTACGAGCCCTTTACGCCCAATGATTCCGGACCACGCTTGCCCCCTACGTATTCCCGCGGCTGCTGGCCCGTATTTCGC
+
CCCCCGGGGGGGGGGGGGGGGGGGGGGGGGGGGGGGGGGGGGGGGGGGGGGGGGGGFGGFGGGGGGGGGGGGGGGGGGGGGGGGGGGGGGGGGGGGGGGGGGGGGGGGGGGGGGGGGGGDGGGGGGGGEGGGGGGCFGGGGGGFGGGGGFGFGF+AFFGGGGFGGGGGGGGGFGFGGFGG6CG@FG7:FF8CGGGGGGGGGEGEGFFF0D>E1):431EEFGB12CB:?GFF?0:2>BGGGF6().6>F7*3(4(,7:B?00;(9FG9:?F:).:)6C?96;>>0(3).8(47,3)/*)91
@M03364:396:000000000-C9LGT:1:1101:25349:10660 2:N:0:10
GGACTACTCGGGTTTCTAATCCTGTTTGCTCCCCACGCTTTCGAGCCTCAGCGTCAGTTACAGTCCAGAGAAGCGCCTTCGCCACTGGTGTTCTTCCTAATCTCTACGCATTTCACCGCTACACTAGGAATTCCCTTCTCCTCTCCTGCACTCTAGACTTCCAGTTTGAAATGCAGCACTCAGGTTAAGCCCGAGTATTTCACATCTCACTTAACAATCCGCCTACGCTCCCTTTACGCCCAGTAAATCCGGACCACGCTCGCCCCCTACGTATTCCCGCGGCTGCTGGCCCGTGTTTAGC
+
CCCCCGGGGGGGGGGGGGGGGGGGGGGGGGGGGGGGGGGGGGGGGGGGGGGGGGGGGGGGGGGGGGGGFGGGGGGGGGGGGGGGGGGGFGGGGGGGGGGGGGGGGGGGGGGGGGGGGGGGGGGGFGGGGGGGGGGGGGGGGGEBFGGGGFGFGF9B7=FGGGFGGCGGGGGGFGFGGFGGG@DFGGFDFADGGGGGGGGGGEG@FFFE*CEG;<<;CEGGAGDF=::3<DBFFFF*8>EFG@FEA?<CFGCB<991FDBFF>E;*:D;FFFF)47<2<60>(((,3))4:(,,4(0)).::
@M03364:396:000000000-C9LGT:1:1101:8185:10664 2:N:0:10
GGACTACAAGGGTTTCTAATCCTGTTCGATACCCGCACTTTCGAGCATGAGCGTCAGTTGCGCTCCCGTCAGCTGCCTTCGCAATCGGCGTTCTTCGCCATATCTAAGCATTTCACCGCTACACGGCAAATTCCGCCAACGTCGTGCGTACTCAAGTCAGCCAGTTCGCGCTGCAGTGCAGGTGTTGGGCACCTACATTTCACAACACGCTTCACCGACAGCCTGCGCTCCCTTTAAACCCAATAAATCCGGATAACGCCCGGACCTTCCGTATTACCGCGGCTGCTGGCCCGGAAGTAGC
+
CCCCCGGFFFGEEFGDFFGGGFFGGGGGGGFEGGGGEGGGGGGCCFGFFFF9CGEEFGGF,@FGG><@FCFDCGFFFDGGGDGGFGGG+>FGEFFGGDEEGGGGGGFGFFEGGAECFCGGGFFFCE@+@FGGGGF>E@DGDDEEDCG+>@FCDEGFFGDCDFFGGDFCGECEBFFGGFGGG@FFGGG=EGFGFCGGGGGGGEG<*:=?@D@C(;FA76854<<?7;7B>D1?F2:24)AFE?F?F8)5@CD9B2<>F?F(99:95EDABF0:,3744C(-49>9B0),76((-2())0)2:
@M03364:396:000000000-C9LGT:1:1101:21463:10692 2:N:0:10
GGACTACACGGGTATCTAATCCCGTTTGCTACCCTGGCTTTCGCATCTCAGCGTCAGACACAGTCCAGAAAGGCGCCTTCGCCACTGGTGTTCCTCCCAATATCTACGCATTTCACCGCTACACTGGGAATTCCCCTTTCCTCTCCTGCACTCAAGACTCCCAGTATCCAACGCCATACGGGGTTAAGCCCCGCATTTTCACGTCGGACTTAAAAGCCCGCCTACATGCCCTTTACGCCCCATAATTCCGGACACCGCTTGCCACCTACGTATTACCCGCGCTGCTGGCACGTAGTTCCCC
+
CCCCCGGGGGGGGFGGGGGGGGGGGGGGGGGGGGGGGGGGGGGGGGGGGGGGGGGGGAFGGGGGGGGGGGGGGGGGGGGGGGGGGGGGGGGGGGGGGGGGGGGGGGGGGGGGGGGGGGGGGGGGGGGGGGGGGGGGGGFGGGGFGGGGGFGFGFGFCGFGGGFGGGGGGGGGFGFDGFGGGGCFGC,;?DGDGGDGDGGFFEDBGDEBFC=9*118CDGGFD<(3+7@@*:3=@EC?0CC*,1<F)-69>719>01>728:??<GG*5??:2).)6<+((-((((,)30(.3<:0<?*)09
@M03364:396:000000000-C9LGT:1:1101:6622:10722 2:N:0:10
GGACTACTGGGGTTTCTAATCCCGTTCGCTCCCCTGGCTTTCGAGCCTCAGCGTCAGTTACAGTCCAGAAAGCCGCCTTCGCCACTGGTGTTCCTCCTAATATCTACGCATTTCACCGCTACACTAGGAATTCCGCTTTCCTCTCCTGCACTCAAGAATGATAGTTTCTATCCCCTCACGGGGTTGAGCCCCGCACTTTTAAGACCGACTTACGCCGCCGCCTGCGCGCCCTTTACGCCCAATACTTCCGGATAACCGCCGCCCCCCACGTATTACCCCGGCTGCTTGCACGTATTTCGCC
+
CCCCCGGGFGGGGGGGGGGGGGGGGGFGGGGGGGGGFGGGGGGD<FGGGGCGGGGGGGGFFGGGGGGFGGGGGGGGGGGGGGGGGGGGGGGGGGGGGGGGGGGGGGGGGGGGGGGGGGGGGGGGGGGGGGGGGGGGGEGGGGGFGGGFGFGEFDFF,3EF,39?FDFGFFFFBGF?>*D?@E><C63:ACGGGG*?DGGG?=,6CF>B@C?,8:*6C;G74D1(2/-07C990:).42EG*2::4)64B9)8?(64)(((--:,7?)(4(-(.4)).+((-((-(,.51)4(.,)0870/7
@M03364:396:000000000-C9LGT:1:1101:5173:10732 2:N:0:10
GGACTACTGGGGTTTCTAATCCTGTTTGCTCCCCACGCTTTCGTGCCTGAGCGTCAGTTATGTCCCAGGAGGCTGCCTTCGCCATCGGTGTTCTTCCACATATCTACGCATTTCACTGCTACACGTGGAATTCCACCTCCCTCTGACACACTCTAGTCGAGCAGTCACATATGCCATTCCCGAGTTAAGCTCGGGGATTTCACATCTGTCTTACTCAACCGCCTGCGCACCCTTTACGCCCAGTAATTCCGATTAACGCTCGCACCCTACGTATTACCGCGGCTGCTGGCCCGTCGTTAGC
+
CCCCCGGFGGGGGGGGGGGGGGGDGGGGGGGGGGGGGGGGGGGGGGGGGFDFGGGGGGGGGGGGGGGGGGGGGGGGGGGGGGGGGGGGGGGGGGGGGGGGGGGGGGGGGGGGGGGGGFGGGGGGGGGGGGGGGGGGGGGGGGGFF;F9?DG<FD9FGGG>GGFFFGGFGGGGFGFGGFGGFCGGGGCCFC7CCEDGGCGGGFGFFFBCEGFGCA?>F2EF9DFF@B@F>GFF<8@FFFGGG;;;:).7FF*38<7;F3323(:6DEGB??684)5<AFFFB>B(((25(((444()0.-1:
@M03364:396:000000000-C9LGT:1:1101:13183:10751 2:N:0:10
GGACTACTAGGGTATCTAATCCTGTTCGATACCCGCACTTTCGAGCTTCAGCGTCAGTTGCGCTCCCGCGAGCTGCCTTCGCAATCGGGGTTCTTCGTCATATCTAAGCATTTCACCGCTACACGACAAATTCCGCCCGCGTTGCGCGCACTCAAGTGGACCAGTATGCGCTGCAAGTCAGACGTTGAGCGCCTACATTTCACAACACACTTAATCCACGGCCTACGCTCCCTTTAAACCCAATAAATCGGGATAACGCCCGGCCCTTCCGTATTACCGCGGCTGCTGGCCCGGCCTTCGC
+
CCCCCGGGGGGGGGGGGGGGGGGGGGGGGGGGGGGGGGGGGGGEFGGGGGGGGGGGGGGGGGGGGGGGGGGGGGGGGGGGGGGGFGGGGGGGGGGGFGGGGGGGGGFGGGGGGGGGGGGGGGGGDGGGGGGGGGGGGGGGCD:AGGGGGDGFGFGFGFGGFGFGGGFFFGGGFGFGGFGFG7FGGGC?FGEDGGGGFGGGGFGFGFFFFD?GFF7<F<F59GF::;?@:GBFFFB>ABGGG??:6><6=*9391:<FBBBB>/(1:5:BF<>12?BBF4240171?2:?B12>B())/)95
@M03364:396:000000000-C9LGT:1:1101:25064:10753 2:N:0:10
GGACTACACGGGTTTCTAATCCTGTTTGCTCCCCACGCTTTCGCGCCTCAGCGTCAGTTGTCGTCCAGAAAGTCGCCTTCGCCACCGGTGTTCTTCCTAATCTCTACGCATTTCACCGCTACACTAGGAATTCCACTTTCCTCTCCGATACTCCAGCTTCCCAGTTTCCATCCCATCACGGGGTTAAGCCCCGCACTTTTAAGATGGACTTAGGAAGCCGCCTGCGCGCGCTTTACGCCCAATACTTCCGTACAACGCTTGCCACCTACGTATTACCCCGGCTGCTTGCACGTGGTTCGCC
+
CCCCCGGGGGGGGGGGGGGGGGGGGGGGGGGGGGGGGGGGGGGGGGGGGGGGGGGGGGGGGGGGGGGGGGGGFGGGGGGGGGGGGGGGFGGGGGGGGGGGGGGGGGGGGGGGGGGGGGGGGGGGGGGGGGGGGGGGGGGGGGGFFGG=CDGFFFGFGGGGGGFGGGGGGGGGFGFGGAGGGDDFGG=AFFGGGGEGGGGGG)?4FFF2@GF?CA>=G<GGFGFFF*2073198<>48?EGCB<?05<BFG28:?4::13<BBE6CFC0:?:5)56AA6((-1(((4)43)50((-7@*()9
@M03364:396:000000000-C9LGT:1:1101:16633:10781 2:N:0:10
GGACTACCGGGGTTTCTAATCCTGTTTGCTCCCCACGCTTTCGAGCCTCAGCGTCAGTCATCGTCCAGCAAGCCGCCTTCGCCGCTGGTGTTCTTCCTAATATCTACGCATTTCACCGCTACACTAGGAATTCCACTTGCCTCTCCGATACTCTAGTCCTACAGTTTCAAATGCAATCCCGGAGTTGAGCCCCGGGTTTTCACATCTGACTTATCTGACCGCCTGCACTCCCTTTACACCCAGTAAATCCGGATAACGCTTGCACCATACGTATTACCGCGGCTGCTGGCACGTCTTTAGC
+
CCCCCGFGGGGGEEGGGGGGGGGGGGGGGGGGGGGGGGGGFGGFGGGGEFGGGGGGGGGGGGGGGGGGGGGGGGGGGGGGGGGDGGGGGGGGGGGGGGFGGGGGGGGGGGGGGGGF<EGGGGGGFGGG?FDGFBFGGGGGGGGFCFGCEAGBFFDDCEGGFGFGGCFGGGGGFGFGGFGGGD>FGGGEFFGGGGGG?ECGGCFC:AFE*CEGFFFCGFGGFGFF?C5=9F1=DFE<EC?FGF<FFD6AFGG1?:(6@FFBB?5<GF555<852<?2<C89>>9(763>:((58:(0<*-::
@M03364:396:000000000-C9LGT:1:1101:28665:10788 2:N:0:10
GGACTACCGGGGTTTCTAATCCTGTTCGCTCCCCACGCTTTCGCTCCTCAGCGTCAGTAACGGCCCAGAGACCTGCCTTCGCCATTGGTGTTCTTCCCGATATCTACACATTCCACCGTTACACCGGGAATTCCAGTCTCCCCTACCGCACTCCAGCCCGCCCGTACCCGGCGCAGATCCACCGTTAGGCGATGGACTTTCACACCGGACGCGACGAACCGCCTACGAGCCCTTTACGCCCAATAAATCCGGATAACGCTCGCACCCTACGTCGTACCGCGGCTGCTGGCCCGTCGTTGGC
+
CCCCCGGGGGGGGGGGGGGGGGGGGGGGGGGGGGGGGGGGGGGGGGGGGGGGGGGGGGGEGGGGGGGGFGGGGGGGGGFEGGGGEGGGFGGGGGGGFGGGGGGGFGGGGGCEEGGGGGFCEFGGGGGGGGFGGGGCGFFGGGGF?FFGG>FFF@FACGGGGGFGGGDGFGGGFC2<5;FFC89C;=F;FGE3DEE6*?FFD<GEFB@>>GFGF):>D9EC1CB0,;802C6:??FFF<CEEB?()5).=FD;01(-=32,,-2(9EGFB?:(((-.8;:BF>F66:4?>?(43(,)..(1*
@M03364:396:000000000-C9LGT:1:1101:26627:10789 2:N:0:10
GGACTACTGGGGTTTCTAATCCCGTTCGCTCCCCTGGCTTTCGAGCCTCAGCGTCAGTTACAGTCCAGAAAGCCGCCTTCGCCACTGGTGTTCCTCCTAATATCTACGCATTTCACCGCTACACTAGGAATTCCGCTTTCCTCTCCTGCACTCAAGAATGATAGTTTCTATCCCCTCACGGGGTTGAGCCCCGCACTTTTAAGATAGACTTACCTTCCCGCCTGCGCTCCCTTTACGCCCAATAATTCCGTACACCCCTCGCCCCCTACGTATTACCGCTGCTGCTTGCACGCAATTTGCC
+
CCCCCGGGGGGGGGGGGGGGGFGGGGGGGGGGGGGGGGGGGGGGGGGGGGFGGGGGGGGGGGGGGGGGGGGGGGGGGGGGGGGGGGGGDGGGGGGGGGGGGGGGGGGGGGGGGGGGGGGGGGGGFGGGFGGGGGGGGFGGGGC9DEG@EFGBGFGF:=DF>F9DGGGGGGGGFGFGGFGGECDFGGCCFFFGGGEGGGGGG)>*=FF*718=@;@5CDGG>GFF@36=@DFDEEC37;CF7(3=8?5<FG04<F6(),(--4>(>E)4??:26()66*4(43243,-4:)41(((.**-*0
@M03364:396:000000000-C9LGT:1:1101:20801:10877 2:N:0:10
GGACTACACGGGTATCTAATCCTGTTTGCTCCCCACGCTTTCGGGCCTCAGTGTCAGTTACAGTCCAGTGAGCCGCCTTCGCCACTGGTGTTCTTCACAATATCTCCGCATTTCACCGCTACACTGGGAATTCCACTCACCTCTCCTGCACTCCAGCCAGACAGTTTCAAAAGCAGTCCCGGGGTTGAGCCCCGGGCTTTCACTTCTGACTTGCCTCGCCACCTTCGCCCCCTTTACACCCAGTAAATCCGGATACCGCGTGCACCATACGTATTACCGCGGCTGCTGGCACGTCTTTAGC
+
CC@CCGFC@@CFCGGAEFCF55EFF<CCFBC6<6A@C:B,9<@@+6CFCACFEFA@<,CCC6CE@@FFFDEF8C>@@FGF<C:CEFFBFFFE<F;F6=FGGGG<=;C=?CBFDFFE<=CDC>EDGG?FEEFFFG8,@FFFGG8?=@E,=DEEF58*3DF,,+:8AFGC,==3;,DDD*@=CGD<E830?F8*;:CE>E5,5:@<C*:**887*1,129:=>DF3)2/./*,(.,66670+<((49:.6*293<B0)6(3(-,*4DC*..,443).-69(-(-17>6720808(8(0<*):0
@M03364:396:000000000-C9LGT:1:1101:23425:10926 2:N:0:10
GGACTACTAGGGTTTCTAATCCCGTTTGCTCCCCTGGCTTTCGCGCCTCAGCGTCAGTTGTCGTCCAGAAAGCCGCTTTCGCCACTGGTGTTCCTCCTAATATCTACGCATTTCACCGCTACACTAGGAATTCCGCTTTCCTCTCCGATACTCTAGCATCGCAGTTTCGGTCCCCTCACGGGGTTAAGCCCCGCACTTTTAAGACCGACTTACGCCGCCGCCTGCTCGCCCTTTACGCCCAATAATTCCGTACAACCCTTGCCACCTCCGTCTTACCGCGGCTGCTGGCACGTAGTTACCC
+
CCCCCGGGGGGGGGGGGGGGGGGGGGGGGGGGGGGGGGGGGGGGGGGGGGGGGGGGGGGGGGGGGGGGGGGGGGGGGGGGGGGGGGGGGGGGGGGGGGGGGGGGGGGGGGGGGGGGGGGGGGGGGGGGGGGGGFGGGGGGGGFFGGGCEFGEGFGFGGGGGGFDGGGGGGCEDGFCEFGGGGG:ED@3A?CGGGGGGGGGGFGFGFEFFG??<8*6DBGGBD?B606>;54(4:<96?CEG0::*64AFG2(41A?)(.(40<9GEC66>1(4:4::*2(79-,8?),4(80(.1<=*)00
@M03364:396:000000000-C9LGT:1:1101:19940:10927 2:N:0:10
GGACTACACGGGTTTCTAATCCTGTTTGCTCCCCACGCTTTCGTGCCTGAGCGTCAGTTATGTCCCAGGAGGCTGCCTTCGCCATCGGTGTTCTTCCACATATCTACGCATTTCACTGCTACACGTGGAATTCCACCTCCCTCTGACACACTCTAGTCGAGCAGTCACATATGCCATTCCCGAGTTAAGCTCGGGGATTTCACATCTGTCTTACTCAACCGCCTGCGCACCCTTTACGCCCAGTAATTCCGATTAACGCTCGCACCCTACGTATTACCGCGGCTGCTGGCCCGTCGTTGGC
+
CCCCCGGGGGGGGGGGGGGGGGGGGGGGGGGGGGGGGGGGGGGFGGGGGGGGGGGGGGGGGGGGGGGGGGGGGGGGGGGGGGGGGGGGGGGGGGGGGGGGGGGGGGGGGGGGGGGGGGGGGGGGGGGGGGGGGGGGGGGGGGGFGGGGGFGFGEGFGGGGGGFGGGGGGGGGFGFGGFGGGGGGGGGEFF;FGGGGDGFGGFGE>FFA*CEFCB99=@CGFG>25,5:9DB?@@EEFFGGC1358C5?FGG@@F6>F<>((,:(>CD:7?42)).-4A4>;366932),4(-((-0<3(12
@M03364:396:000000000-C9LGT:1:1101:3561:10933 2:N:0:10
GGACTACCGGGGTATCTAATCCTGTTCGCTCCCCACGCTTTCGAGCCTCAGCGTCAGTTACAGTCCAGAAAGCCGCCTTCGCCACTGGTGTTCCTCCTAATATCTACGCATTTCACCGCTACACTAGGAATTCCGCTGTCCTATCCTTCACTCAAGAAGACCAGGTTCCAGCCCCTCACGGGGTTGGGCTCCGCACTTTTAAGATAGACTTGATCTCCCGCCTGCGCTCCCTTTACGCCCCATAAATCCGTACACCACTCGCCACCTACTCATTGCCGCGGGTGCATGCACGTAATTCGCC
+
@CCCCG<C@@CGCC,,C<CFA,CCCCFC:B8FF@EFC:FGGG:CEEGGGG8E:@CF:<<,CE9F9CF<FFGEFEG:=FE?DEC:FEE,:BF@FD9?,ADGFGFGEE?47CFFE?E@E7B+1@=4C=5,5,B49BDFE:DD:C,+=8>,>+C;,8=?,33=@,*6+3,,36;:5+10@A?C+8CFC*5)9,=C*=?=):?CC>?8DA847+9,*451:.*/./,2,*,.186;))//(3?**,.8*)))))*((--()-8(-0*(*2*(()))).6))2(.(((--).67,21:(.)**(*/
@M03364:396:000000000-C9LGT:1:1101:24155:10941 2:N:0:10
GGACTACTCGGGTTTCTAATCCTGTTCGATACCCGCACTTTCGAGCATGAGCGTCAGTTGCGCTCCCGTCAGCTGCCTTCGCAATCGGCGTTCTTCGCCATATCTAAGCATTTCACCGCTACACGGCAAATTCCGCCAACGTCGTGCGTACTCAAGTCAGCCAGTTCGCGCTGCAGTGCAGGCGTTGGGCGCCTACATTTCACAACACGCTTAACCGACAGCCTGCGCACCCTTTCAACCCAATAAATCCGGATAACGCCCGCACCTTCCGTATTTCCGCGGCTGCTGGCCCGGACGTAGC
+
CCCCCGGGGGGGGGGGGGFGGGGFFGGGGGCGGGGG:FFGGGGFFE:FCFFGEEGGGGGFF@+@FGGGC@FGFGGGGGGGGG:CBE@E+@FEGGGG=FFGG<DEEC9FGFGGFGAFGGGGEGFG74@FEGGEFFFGG:DGGGG5=+@3BBGFGF69@FFCFAFGFCC5EEEE*>69<4;,,:C:EE7=BG*:DACFFGGGCCG?CB5;?D8E0+0)14E59GB((/45(12802>)).<@E<:B65))9<51(8<4@:>B9(*(1:94340840:)):03909(((.)5<((-44.).(7*
@M03364:396:000000000-C9LGT:1:1101:8287:10960 2:N:0:10
GGACTACTGGGGGTATCTAATCCTGTTTGCTCCCCACGCTTTCGCTCCTCAGCGTCAGTTAATGTCCAGCAGGCCGCCTTCGCCACTGGTGTTCCTCCCAATATCTACGCATTTCACCGCTACACTGGGAATTCCGCCTGCCTCTCCATCACTCAAGGTCAGCAGTTTCAAATGCAGTTCCGGGGTTAAGCCCCGACATTTCACATCTGACTTACCGATCCGCCTCCTCGCCCTTTACACCCAGTACACCCGGATAACGCTCGCCCCCTACGTATTACCGCGGCTGCTGGCACGTAGTTGG
+
CCCCCGGGGGGGGGDFFGGGGGGGGGGGGGAFGGGGGGGGGFGGGEGG?FFGGGGGDFFGFGGGFGGGFGDGFGGGGCEFGGGGGGFG@9CFCFG9FGGGGGGGGFFGGGGGDFE@FEGDG=CDGGGGEFGGFGGEGGDGGGEFGGFAFDFDADF6>FDFFGBGGGFGGGGEFGC2@8@FGED@CC>=8,<A>>EGGCEFC8,88+?CECCFEFGFG@GC;CDF@*=),9>@DF@@39+C?9?:)6):47519(((9549(429)ADF948::892)3)(-132(-25:BF03:(080.**
@M03364:396:000000000-C9LGT:1:1101:28687:10960 2:N:0:10
GGACTACAGGGGTTTCTAATCCCATTTGCTCCCCTAGCTTTCGTTCCTCAGCGTCAGTTACGGCCCAGCGAGTCGCCTGCGCCACCGGTGTTCTTCCCGATATCTACGCATTTCACCGCTACACCGGGAATTCCACCCGCCCCTACTACACTCCAGCCTGCCAGTATCCAATGCCCTCCCGGGTTTGAGCCCCGGCCTTTAACATCAGCCTTACCGAACCGCCTCCCCCCGCTTTCCGCCCAATAAATCCGGACCACGCTCGCACCCTACGCATTACCGCGGCTGCTGGCACGTATGTAGC
+
CCCCCGG,;CFGGGGGGGGCGF8,CF<FFGGGGGGGGGGGGGG@,;CFGGFGGGGGGGAFA,BEGGGG86+@7CFGGG<EGGGGGGGGEGGGGGGGGG,CFGECG=FGGGGGCFFGGGGGGGGG,@FCEGGGGG,B3+0@F+>:9E,3>AGFG8CA,;:CFG*;FDGF:7>D?F)A,;C97;?1=*1/2<FF5E85/=F?19EC+;+.);(3/)5(*,=>(<;((2()()(--42>>8CGGF:()5)-92)((-(3>:9??FC0):9,314((-())3-(76((((2704:8:(.95*.:*
@M03364:396:000000000-C9LGT:1:1101:12773:10961 2:N:0:10
GGACTACTGGGGTTTCTAATCCCGTTTGCTCCCCTGGCTTTCGCACCTCAGCGTCAGTTGTCGTCCAGAAAGCCGCTTTCGCCACTGGTGTTCCTCCTAATATCTACGCATTTCACCGCTACACTAGGAATTCCGCTTTCCTCTCCGATACTCTAGCATCGCAGTTTCGGTCCCCTCACGGGGTTAAGCCCCGCACTTTTAAGACCGACTTACGACGCCCCCTGCGCGCCCTTTACGCCCCATAATTCCGTACAACGCTTGCCACCTACGTATTACCGCGGCCGCTTGCACGTAGTTCGCC
+
CCCCCGGGGGGGFEGGGGGGGGFGGGGGGGGGGGGGGGGGGGGGGEGGGGGGGGGGGGGGGGGFFFGGFGGGGGGGC@DGGGGGGGGGCFFGGGGGGGDGGGGGGGGGGGGGGGGFGGGCCFGGCFFFEFGGGGGFGGGGGGGBFGG6CAGFFBDDFGGGEGFGGFFGGGGGFGFCGFGGGEG>EE,;A?FGGGDEDFFFE=9CCFF@BDF?A>*6D@G*(9(4:225(973<:>B?FGG5:B704<BFG*46?9?5(-((3<6CF5(53<)63..42449;(39934:)56,(.8/92)9
@M03364:396:000000000-C9LGT:1:1101:10373:10961 2:N:0:10
GGACTACCGGGGTATCTAATCCCGTTTGCTCCCCTGGCTTTCGCGCCTCAGCGTCAGTTGTCGTCCAGAAAGCCGCTTTCGCCACTGGTGTTCCTCCTAATATCTACGCATTTCACCGCTACACTAGGAATTCCGCTTTCCTCTCCGATACTCTAGCATCGCAGTTTCGGTCCCCTCACGGGGTTACGCCCCGCACTTTTACGACCGACTTACGACGCCGCCTGCGCCCCCTTTTCGCCCAATAATTCCGCACAAAGCTTGCCACCCACGTATTTCCCCCGCCGCTTGGCCGTGTTTCGCC
+
CCCCCGGGGGGGGDGGGGGGGGGGGGGGGGGGGGGGGGGGGGGGGGGGGGGGGGGGGGGGGGGGGGGGGGGGGGGGCFGGGGGGGGGGFGGGGGGGGGDFGGGGGFGGGGGGGGGGGGGGGGGGGGGGGGGGGGGEEFFGGGGFGGG>EDGFFEGFGDGFCFAGGGGGGGEGFGFGGCGC*:?CEF,:@EGGGGEGDGG+=):(95>>FGF7>3*377E*(93<B14)->>>7)).2:GG5:,./64>FG3199(().).44+)2;*-(--44()).0,((((,4((,144,-(,0.*(*1
@M03364:396:000000000-C9LGT:1:1101:4049:10968 2:N:0:10
GGACTACTGGGGTTTCTAATCCTGTTTGCTCCCCACGCTTTCGTGCCTGAGCGTCAGTTATGTCCCAGGAGGCTGCCTTCGCCATCGGTGTTCTTCCACATATCTACGCATTTCACTGCTACACGTGGAATTCCACCTCCCTCTGACACACTCTAGTCTAGCAGTCACATATGCCCTTCCCGAGTTAAGCCCGGGGATTTCACATCTGTCTTACTCAACCGCCTGCGCACCCTTTACGCCCAGTAATTCCGATTCACGCTCGCCCCCTACGTATTACCGCGGCTGCTGGCACGTAGTTAGC
+
CCCCCGGEFF?CFGGGGGGGGGGFGGGGGGGGGGFGGGGGGGGGFGGG<;CFFGGGGGGCFD@FFGFFFFEDFEFGGGGGFGGGGGCGGGGGGGGGGGFFGFGGGGGGGGGGGGGGGGFGAFFGGCFGGGFGGGDFGE?FGGGFD;F8FFGFGEFFGG,,,9?=F,,@,@3EFGF+=DFGGC@FG?3*?C,=@6@E5CFGGCGFFF>C/@<=499>7@GGFDFF2C2;(CBF@D@CF?GDG0;E895CFG*4;;))A(:?:3?6<EGF:0:B2:?))<2>7(,4082:0:(414(08*.C?
@M03364:396:000000000-C9LGT:1:1101:17608:10987 2:N:0:10
GGACTACCAGGGTTTCTAATCCTGTTTGCTCCCCACGCTTTCGAGCCTCAGCGTCAGTTACAGTCCAGAGAAGCGCCTTCGCCACTGGTGTTCTTCCTAATCTCTACGCATTTCACCGCTACACTAGGAATTCCCTTCTCCTCTCCTGCACTCTAGACTTCCAGTTTGAAATGCAGCACTCAGGTTAAGCCCGAGTATTTCACATCTCACTTAAAAATCCGCCTACGCTCCCTTTACGCCCAGTAAATCCGGACAACGCTCGCCACCTACGTATTACCGCGGCTGCTGGCACGTCTTTAGC
+
CCCCCGGGGGGGGGGGGGGGGGGGGGGGGGGGGGGGGGGGGGGGGGGFGGGGGGGGGFGGGGGGGGGGGGGGGGGGGGGGGGGGGGGGGGGGGGGGGGGGGGGGGGGGGGGGGGGGGGGGGGGGGGGGGGGGGGGGGGGGGGGFGGGGGFGFGFGF=EGGEFFGFGGGGFEEFDDFGFG8AEFFGGGDFGGGGGGCDGGGG*EEGF6CEFCGFF78C5FGAGFFA?53:DB>=BFFFFGGGFBB+>?CFGG6;6@;F>B?;6B47EF7:??F7<:><E897709>FFF2((.-8())*)2:
@M03364:396:000000000-C9LGT:1:1101:16080:10992 2:N:0:10
GGACTACAAGGGTTTCTAATCCCGTTTGCTCCCCTGGCTTTCGCGCCTCAGCGTCAGTTGTCGTCCAGAAAGCCGCTTTCGCCACTGGTGTTCCTCCTAATATCTACGCATTTCACCGCTACACTAGGAATTCCGCTTTCCTCTCCGATACTCTAGCATCGCAGTTTCGGTCCCCTCACGGGGTTAAGCCCCGCACTTTTAAGACCGACTTCCGCCGCCGCCTGCGCGCCCTCTACGCCCACTACTTCCGGACAACGCTTGCCACCCACGTATTACCGCGGCTGCTGGCCCGTAGTTGGCC
+
CCCCC@EFFCEGFFGGGFCFGCFB@FGEGFGFFG@@FGFC@FEF@FCEGGFGFGGGGECGFGGFFGCFCCEDCFGE@?BFFGGGGGFG,,C6BF9EFGGC9<CFFFGGDGB:FFA<EEE=CFDGFFFGFFGGFFGGD@=FFGGDDFE+@<GD=99DGGGGCG>C@BDFGD3CDG89CFFF*@9*BC,;A:CDGEEG<??F,7?66;;2086+70;6/:CEBG1?8:970C>>(()6,38C*(..)6:)9*)--71:5>6:0<EFFE*4:9-1)(.-6*,-(-,-:>07<1:>,3(.1*(29
@M03364:396:000000000-C9LGT:1:1101:5291:11001 2:N:0:10
GGACTACCCGGGTTTCTAATCCTGTTTGCTCCCCACGCTTTCGAGCCTCAACGTCAGTTATCGTCCAGTAAGCCGCCTTCGCCACTGGTGTTCCTCCTAATATCTACGCATTTCACCGCTACACTAGGAATTCCACTTACCTCTCCGATACTCTAGCTTGACAGTTCCAAATGCAGCTTGGGGGTTGAGCCCCCACCTTTCACATCTGGCTTGCCATGCCGTCTGCGCTCCCTTTACACCCAGTAAATCCGGATAACGCTTGCACCATACGTATTACCGCGGCTGCTGGCACGTATTTAGC
+
CCCCCGGGGGGGGGGGGGGGGGGGGGGGGGGGGGGGGGGGGGGFGGGGGGFGGGGGGGGGGGGGGGGGGGGGGGGGGGGGGGGGGGGGFFFFGGGGGGGGGGGGGGFFGGGGGGGGGGGGGGGGGGGGGGGGGGGGGGGGGGGFGGG>CBGFGFGFGG8FDFFGGGGGGFGGFGFGGFGGGGGGGGF@FCFGCEGGGGGGGFGFGF=EEGFGFFFEGFGG@7:D??9DBGFFFEEEFFGGG@@EFC?F@GGF0414=23?FBF7FG*58<0..6?2<C:>;>>(28?DFF4>:((0)*6::
@M03364:396:000000000-C9LGT:1:1101:3506:11025 2:N:0:10
GGACTACTGGGGTATCTAATCCTGTTCGATACCCGCACTTTCGAGCTTCAGCGTCAGTTGCGCTCCCGCGAGCTGCCTTCGCAATCGGGGTTCTTCGTCATATCTAAGCATTTCACCGCTACACGACAAATTCCGCCCGCGTTGCGCGCACTCAAGTGGACCAGTATGCGCTGCAAGTCAGACGTTGAGCGCCTACATTTCACAACACACTTAATCCACGGCCTACGCTCCCTTTAAACCCAAAAAATCCGGATAACGCCCGGACCTTCCCTATTACCGCGGCTGCTGGCACGGAATTAGG
+
CCCCCGFGFGGGGCFFFGGGEEGGGGGGGDGGFGGCGGGGGGGFGGGGGGFFGGGGFFGGGGGCGGGGGEGGGGGFGGGGGGGGEGGGFGBGFGCGGGCFGGGGGGGGGGGGGGFFGGGGGGGGGCFGGGGGGGGCGGDGGGGDGGGGG>C=FBFA@EFEGGFGGGGGGEGC5:6>F:FFGFGGGGFDA<=CDEC6FCGGGEC)>:50,58CA?9<C7FGFD(342858D9<2A:BA<CFE:(()-,39<D>6049?:B;>F?,7C<7?0()-)6)4<2663(-,()5(848,1(00/)2*
@M03364:396:000000000-C9LGT:1:1101:22457:11072 2:N:0:10
GGACTACCGGGGTTTCTAATCCTGTTTGCTCCCCACGCTTTCGCGCCTCAGCGTCAGTTGTCGTCCAGCAAGCCGCCTTCGCCACTGGTGTTCCTCCTAATATCTACGCATTTCACCGCTACACTAGGAATTCCGCTTGCCTCTCCGATACTCAAGGGATACAGTTTTGAAAGCAGTTCCGGGGTTGAGCCCCGGGATTTCACTCCCAACTTGCATCTCCGCCTACACGCCCTTTACACCCAGTAAATCCGGACAACGCTTGCAACCTACGTATTCCCGCCGCTGCTGGCACGTCTTTCGC
+
CCCCCGGGGGGGGGGGGGGGGGGFGGGGGGGGGGGGGGGGGGGGGGGGGGGGGGGGGGGGGGGGGGGGGGGGGGGGGGGGGGGGGGGGGGGGGGGGGGGGGGGFGGGGGGGGGGGGGGGGGGGGFGGGGGGGGGGEEFFGGGFBDGG@E>EEFFDDC>@EFGFGFGGGGGGFAGBGGFGGGGGCGGGFFFFGGGGGDGGFFCFEGFFFFDD7.A91C<FF9GDDDCEF?C:7>??264EGG02:=A2:?CDB?FF(51>B?:@7*<5(.862).46:C84(4((49?)3?77(.-0)1)>*
@M03364:396:000000000-C9LGT:1:1101:18667:11074 2:N:0:10
GGACTACAAGGGTATCTAATCCTGTTTGCTCCCCACGCTTTCGTGCCTGAGCGTCAGTTATGTCCCAGGAGGCTGCCTTCGCCATCGGTGTTCTTCCACATATCTACGCATTTCACTGCTACACGTGGAATTCCACCTCCCTCTGACACACTCTAGTCGAGCAGTCACATATGCCATTCCCGAGTTAAGCTCGGGGATTTCACATCTGTCTTACTCAACCGCCTGCGCACCCTTTACGCCCAGTAATTCCGCTTAACGCTCGCACCCTACGTATTACCGCGGCTGCTGGCACGTAGTTAGC
+
CCCCCGGGGGGGGGGGGGFGGGGGGGGGGGGGGGGGGGGGGGGGGGGGGGGGGGGGGFFGGGGGGGGGGFGGGGGGGGGGGGGGGGGGGGGGGGGGGGGGGGGGGGGGGGGGGGGGGGGGGGGGGGGGGGGGGGGGGGFGGGFFGGGGGFGFGFGFGGDGGGFGGGGGGGGGFGFGGFGGGGGGGGGEFGACGGGGGGGGGFGF9FAE7FCEEAAA8=GGBGF@B>@EFGFFB@;CEFGGG??E8<E<FGC(3;64B0>FB22,>EGBBF??<ABAFF<>7;BF;?BFF0(443(.8/)22
@M03364:396:000000000-C9LGT:1:1101:19855:11106 2:N:0:10
[truncated: 46,221,789 more chars]
