# Supplementary material for: Characterization of the bacterial microbiota composition and evolution at different intestinal tract in wild pigs (Sus scrofa ussuricus)
Source: PeerJ. 2020 May 26;8:e9124. doi: 10.7717/peerj.9124 (PMC7258971; doi:10.7717/peerj.9124)
Supplement: Supplemental Information 17 [file peerj-08-9124-s026.gz › D19AH656-Y8IL3_R1.fq]

@M03364:396:000000000-C9LGT:1:1101:21695:1190 1:N:0:10
ACTCCTACGGGAGGCAGCAGTGGGGAATATTGGACAATGGGGGAAACCCTGATCCAGCCATGCCGCGTGTGTGAAGAAGGCCTTTTGGTTGTAAAGCACTTTAAGCAGTGAAGAAGACTCCCTGGTTAATACCCATGGACGATGACATTAGCTGCAGAATAAGCACCGGCTAACTCTGTGCCAGCAGCCGCGGTAATACAGAGGGTGCAAGCGTTAATCGGAATTACTGGGCGTAAAGGGAGCGTAGGTGGCTCTATAAGTCAGATGTGAAATCCCCGGGCTTAACCTGGGAAC
+
GGGGGGGGGGGGGGGGGGGGGGGGGGGGGGGGGGGGGGGGGGGGGGGGGGGGGGGGGGGGGGGGGGGGGGGGGGGGGGGGGGGGGGGGGGGGGGGGGGGGFGGAFGGCFGGGGGEFGGFEF-BBFFFGFAEBBEE?FFGGGDDFGGAAFFFGGGGGGGGGGGGGGGGGGGGGGGGGGGGGGGGGGGGGGGGGGFDGGGGGGGGGGEGGGGGGGGGGGGFGGGGGGGGGGGGGGGGGGGGGGGGG:=EGGGFGGGGG>@FFGGGGFCFGGGGGGGFGGDEGEEGGGGGFGFFG:F
@M03364:396:000000000-C9LGT:1:1101:12997:1203 1:N:0:10
ACTCCTACGGGAGGCAGCAGTGGGGAATATTGGACAATGGGGGAAACCCTGATCCAGCCATGCCGCGTGTGTGAAGAAGGCCTTTTGGTTGTAAAGCACTTTAAGCAATGAAGAAGACTACATTATTAGTACCCATGGACGATGACATTAGCTGCAGAATAAGCACCGGCTAACTCTGTGCCAGCAGCCGCGGTAATACAGAGGGTGCAAGCGTTAATCGGAATTACTGGGCGTAAAGGGAGCGTAGGTGGCTCTATAAGTCAGATGTGAAATCCCCGGGCTTAACCTGGGAAC
+
GGGGGGGGEGFGGGGGGGGGGGGGGGGGGGGGGGGGGGGGGGGGGGGGGGGGGGGGGGGGGGGGGGGFGGGGGGGGGGGGGFGGGCGGGGGGGGGGGGGGGGG9FCG,5BFFFG,?EDG,E-9?<EFE,,C5?<F,A=5E=++A,5EAFG9FEFGGGGFGGGGGGGGGE>EEFEFBFFGGGGGFGGGGF<FGCBFGGGGGGGGGGGGGGGGGGCFGCFGGGGGGGF9EEFGGGGGGGGGGCC5EEGGGGGGFEFGFFECGGGFFGFFGGGFGGG+CFDGG>@=F:CGFGF5C9C
@M03364:396:000000000-C9LGT:1:1101:19666:1211 1:N:0:10
ACTCCTACGGGAGGCAGCAGTGGGGAATATTGGACAATGGGGGAAACCCTGATCCAGCCATGCCGCGTGTGTGAAGAAGGCCTTTTGGTTGTAAAGCACTTTATGCAGTGAAGAAATCTCCCTCATTAGTACCCCGGGACGATGACCTTAGCTGCAGAATAAGCACCGGCTAACTCTGTGCCAGCAGCCGCGGTAATACAGAGGGTGCAAGCGTTAATCGGAATTACTGGGCGTAAAGGGAGCGTAGGTGGCTCTATAAGTCAGATGTGAAATCCCCGGGCTTAACCTGGGAAC
+
FGGGGGGGGGGGGGGGGGGGGGDGGGGGGGGGGGGGGGGGGGGEGGFGGGGGGGGGGGGGGGGGGGGGGEFFGGGGGGGGGGFGGGGG,CFCDFGFGFGGGGG9E?FE<FFGGF84,9?B,-:9:5BA,CA<8?8+++3>CF+@D9,3CF,7,:3FA,BFC<EFF<<+B***7@;F;@FD>C;F*,@D:><CFF7BFB=FCCCFEGGCCFGFGE7;FGGGGGDFC9+++<@FGE8>@CECGGGG*7CECFG=:?6:CGE?3<CEGGFGGGECG9<FG37DBD5CCFGFGFF:*1
@M03364:396:000000000-C9LGT:1:1101:13119:1237 1:N:0:10
ACTCCTACGGGAGGCAGCAGTGGGGAATATTGCACAATGGGCGCAAGCCTGATGCAGCGACGCCGCGTGCGGGATGGAGGCCTTCGGGTTGTAAACCGCTTTTGTTCAAGGGCAAGGCACGGTCTTTGGACTTGTTGAGTGGATTGTTCGAATAAGCACCGGCTAACTACGTGCCAGCAGCCGCGGTAATACGTAGGGTGCAAGCGTTATCCGGATTTATTGGGCGTAAAGGGCTCGTAGGCGGTTCGTCGCGTCCGGTGTGAAAGTCCATCGCTTAACGGTGGATCCGCGCCG
+
GGGGGGGGGGGGGGGGGGGGGGGGGGGGGGGGGGGGGGGGGGGGGGGGGGGGGGGGGGGGGGGGGGGGGGGGGGGGGGGGGGGGGGGGGGGGGGGGGGGGGGGGGGGAFGGGGGGGGGGG7@D+8:DF,,8,,:@ED,>DCFCFDFFFFCFGGGCGGGGGGGGGG7CECFEGGGGGGGGGGGGGGGEG=CCEGFGGGGGGGGCEFGGGGGGGGCCCGGGGFGGGGG?EGGGGGGGGGGDFGGGGEG=EEGGGGGGGGGDEC;CFFFGGGGGGGGGGGGGGFFGGDGGFGFFGD7
@M03364:396:000000000-C9LGT:1:1101:14725:1286 1:N:0:10
ACTCCACGGGAGGCAGCAGTGGGGAATATTGCACAATGGGCGCAAGCCTGATGCAGCGACGCCGCGTGCGGGATGGAGGCCTTCGGGTTGTAAACCGCTTTTGTTCAAGGGCAAGGCACGGTTTCGGCCATGGTGTGTGGAATGGTCGAATAAGCACCGGCTAACTACGTGCCAGCAGCCGCGGTAATACGTAGGGTGCAAGCGTTATCCGGATTTATTGGGCGTAAAGGGCTCGTAGGCGGTTCGTCGCGTCCGGTGTGAAAGTCCATCGCTTAACGGTGGATCCGCGCCGGG
+
GGGGGGGGGGGGGGEGGGGGGGGGGGGFGGEGGGGGGGGGGGGGGGGGGFGGGGFFGGGGGGGEGGGGGGGGGGGGGGGGGGGGGGGGGEGGGGGGGGGGGGGFGGGFGGGGGG<EG@F:FDF+,8:F++,,,,3,6,@:F,@D,7@FCFGF;DFGGGEFGGGGGGGGG,2<FFGGGGGGGGCC1:EG7CFGFFEGGGGGGGGGGGEGGFGD>GGFGGGGGFFCGGGGGGGGFGGGGGC?5CEGEGGGDCGGGGGGGEEDC+?FFFGFCFGDGC*:CDGCFEFGGGD@D>BDCD
@M03364:396:000000000-C9LGT:1:1101:14153:1299 1:N:0:10
ACCCCTACGGGAGGCAGCAGTGGGGAATATTGCACAATGGGGGAAACCCTGATGCAGCAACGCCGCGTGAGTGATGACGGCCTTCGGGTTGTAAAGCTCTGTCTTTAGGGACGATAATGACGGTACCTCCGGAGGAAGCCACGGCTAACTACGTGCCAGCAGCCGCGGTAATACGTAGGTGGCAAGCGTTGTCCGGATTTACTGGGCGTAAAGGGAGCGTAGGTGGATATTTAAGTGGGAGGTGAAATACCCGGGCTTAACCTGGGTGCTGCATTCCAAACTGGATATCTAG
+
GGGGGGGGGGGGGGGGGGGGGGGGGGGGGGGGGGGGGGGGGGGGGGGGGGGGGGGGGGGGGGGGGGGGGGGGGGGGGFGGGGGGGGGGGGGGGGGGGGGGGGGAFFFGGGGGGGGGCFFGC@FFGFGD,88336CGGGGEF8FFGCCFFG=D<FFGFGGGFGGGGGGGG*=FGGGCFGG,FFG7<CGGEEGGGGGGGGEGGGGGGGGGGDEGGGGGGGGC=EGGGG/CEGGGGGGGGGGG*?EGEGGGGCCGGGGGGGFFGGGGGGGDGGGGGGCCGGGGFFG:<FDFFB=F
@M03364:396:000000000-C9LGT:1:1101:12729:1343 1:N:0:10
ACTCCTACGGGAGGCAGCAGTGGGGAATATTGGACAATGGGGGCAACCCTGATCCAGCCATGCCGCGTGTGTGAAGAAGGCCTTCGGGTTGTAAAGCACTTTCAGTAGGGAGGAAAGGTAGCGTGTTACTAGCACGTTACTGTGACGTTACCTACAGAAGAAGGACCGGCTAACTCCGTGCCAGCAGCCGCGGTAATACGGAGGGTCCGAGCGTTAATCGGAATTACTGGGCGTAAAGCGTGCGCAGGCGGTTTGTTAAGCAAGATGTGAAAGCCCCGGGCTCAACCTGGGAAT
+
GGGGGGGGGGGGGGGGGGGGGGGGGGGGGGGGGGGGGGGGGGGGGGGGGGGGGGGGGGGGGGGGGGGGGGGGGGGGGGGGGGGGGGGGGGGGGGGGGGGFGGGGGGD9EGGFGGGGGFGGCFG+BCFG,,:<BC,@FFGEGDEECECGGGFGGGGGGGGGGGFGGGGGGGGGGGGGGGGGGGGCGGGGGEGGGGGDGGGGGGGGGGGGGGGGG?EECFGGGDEGGGFGCGGGCCGGGGGGGGGGGGGGGGGGGGGGGGGC97<EFGGGGDGGGGFGGGGDBBGGGGGFGFFGC>
@M03364:396:000000000-C9LGT:1:1101:19422:1392 1:N:0:10
ACTCCTACGGGAGGCAGCAGTGGGGAATATTGGACAATGGGGGAAACCCTGATCCAGCCATGCCGCGTGTGTGAAGAAGGCCTTTTGGTTGTAAAGCGCTTTAAGCAGGGAAGATAGTTAATTTCTTACCATCATAGGAAAATGCCAATAGCTTTAGAATAAACACCGGCAGACATTGTGCCAGCAGCTTCAGTAATACAAAGGGTGCAAGCGTTAATCGGAATTAATGGGAGTAAAGGGAGCGTAGGTGGCTCTATAAGTCAGAGGGGAAATCCCCGGTCTTAACCTGGGAAC
+
CFGCFGEE;F:FE7;FCGEAFCF?F@CFG-FC,CCEF,@C<7FCEF@@,EFG9E9FC86CFG86:@686CCGFAFFFG=FEFCGGA<74C4BF?<55+7FFG9,B5B?++B,?=A<?5:55-:C,:5,,4C8:5<<<,:,8=,?,,C,,5,,,3,,:<,@EF,C<F++++>3+53,7>@=,3;><D:7,>:,7@B@,3,?7D,5C,*<CF9:7*44*4;B:CF=,27ACFC613?CE7C*3;*=*=8C@FFFC?++*+<?++*00**/)1/97+<7*)*)0<+:D*:**0)***
@M03364:396:000000000-C9LGT:1:1101:14457:1405 1:N:0:10
ACTCCTACGGGAGGCAGCAGTGGGGAATATTGGACAATGGGGGCAACCCTGATCCAGCCATGCCGCGTGTGTGAAGAAGGCCTTCGGGTTGTAAAGCACTTTCAGTAGGGAGGAAAGGTAGCGAGTTATCATCACATTACTGTGACGTTACCTACAGAAGAAGGACCGGCTAACTCCGTGCCAGCAGCCGCGGTAATACGGAGGGTCCGAGCGTTAATCGGAATTACTGGGCGTAAAGCGTGCGCAGGCGGTTTGTTAAGCAAGATGTGAAAGCCCCGGGCTCAACCTGGGAAT
+
GGGGGGGGGGGGGGGGGGGGFGGGGGGGGGGGGGGGGGGGGGGGGGGGGGGGGGGGGGGGGGGGGGGGGDGGGGGGGGGGGGGGGGGGGGGGGGGGGGGFGGGGGFGFGEGCCFDC,AFG9EB++3BF,,CB55,,95EFD9BDD<F>FG:F99DDFDFGGGGFGFGGGD8>ECFF@EFGGGGFFFGGF7FEGCEGGGGGGGCFEEFG>:EEGEG>@F?EGGGDFDA9F?FCGEGGGGGGGGGGGGEGGECC*AEGFFCEG+CFFFEGDFGGGGGGD1197>FGFCC?<@F7>C
@M03364:396:000000000-C9LGT:1:1101:14700:1414 1:N:0:10
ACTCCTACGGGAGGCAGCAGTGGGGAATCTTCCGCAATGGGCGAAAGCCTGACGGAGCAACGCCGCGTGAGTGATGACGGCCTTCGGGTTGTAAAGCTCTGTGATCGGGGACGAACGGTCCGTACGCTTATCCCTTATGGAAGTGACGGTACCCGAATAGCAAGCCACGGCTAACTACGTGCCAGCAGCCGCGGTAATACGTAGGTGGCAAGCGTTGTCCGGAATTATTGGGCGTAAAGCGCGCGCAGGCGGCTTCCTAAGTCCATCTTAAAAGTGCGGGGCTTAACCCCGTG
+
GGGGGGGGGGGGGGGGGGGGGGGGGGGGGGGGGGGGGGGGGGGGGGGGGGGGGGGGGGGGGGGGGGGGGGGGGGGGGGGGGGGGGGGGGGGGGGGGGDFFGGGGGGGGGGGGGGGECFG=:@@,+8@F+8@8;>F,@FGGGGGG9,FFFE:FFGGGGGGGGGGGGGGGG<CGECGGGGDGGGGFGGGGGFCEGGGGGGGGGFGGGGGGGGGGGGGGGGGFGGGDG6@FGGGGFGEGGGGGGGGDEGGGGGGGGGGGDCF+8@FGGGGGGGGFCGGGGGGGFFGGFGGFGFFCG
@M03364:396:000000000-C9LGT:1:1101:20644:1427 1:N:0:10
ACTCCTACGGGAGGCAGCAGTGGGGAATATTGGACAATGGGGGAAACCCTGATCCAGCCATGCCGCGTGTGTGAAGAAGGCCTTTTGGTTGTAAAGCACTTTAGGCAGTGAAGAAGACTCCTTGATTAATACCCAAGGACGATGCCATTAGCTGCAGAATAAGCACCGGCTAACTCTGTGCCAGCAGCAGCGGTAATACAGAGGGTGCAAGCGTTAATCGGAATTACTGGGCGTAAAGGGAGCGTAGGTGGCTCTATAAGTCAGATGTGAAATCCCCGGGCTTAACCTGGGAAC
+
GGGGGGGGDGGGGGGGGGGGGGGGGGGGGGGGGGGGGGGGGGGGGGGGGGGGGGGGGGGFGGGGGGGGGDGGGGFFFGGFGGGGGGGDGGGGGGGGGGGGGGG,B,C44FGGGGAFA,E,4-:5,EFG,5C<8<,+4B8F:++A+,C<D<,3,C,CFG8FGD=D>>F:+<:>FEFC=DFFFFGCGFGG,,6BF<BF9@FGGGGG7FGGGCCGGFEECF9CEGEFG?,CFGDG5/=EGCGGCCEG5=8E+9>F*6+02AFGC<CFFCGGGGGG7<+09CC)>B=FFFGFGF@0>*
@M03364:396:000000000-C9LGT:1:1101:20959:1514 1:N:0:10
ACTCCTACGGGAGGCAGCAGTGGGGAATATTGCACAATGGGCGCAAGCCTGATGCAGCGACGCCGCGTGCGGGATGGAGGCCTTCGGGTTGTAAACCGCTTTTGTTCGAGGGCAAGGCAAGGTTTCGGCCGTGTTGAGTGGATTGTTCGAATAAGCACCGGCTAACTACGTGCCAGCAGCCGCGGTAATACGTAGGGTGCGAGCGTTATCCGGATTTATTGGGCGTAAAGGGCTCGTAGGCGGTTCGTCGCGTCCGGTGTGAAAGTCCATCGCCTAACGGTGGATCTGCGCCGG
+
GGGGGGGGGGGGGGGGGGGGGGGGGGGGGGGGGGGGGGGGGGGGGGGGGGGGGGGGGGGGGGGGGGGGGGGGGGGGGGGGGGGGGGGGGGGGGGGGGGGGGGGGGFF+BFEEGGGF+DF,:-@F9EFG<+@*58,,7@>:CD9@FFGGDFCFCFGFGGGGGGGGDGFGF*3<CFG?FGGGDGGGGGGGFFGGGFGGG;EGGEGGGGGGGGGGG88CCFFGGGFGGECGGFGGGGGGGGGGGGGEGGGGGGGDGGGGG=EGGCF7?FCCDGF37EE5FGGG>FGF=FG?C>>DGG
@M03364:396:000000000-C9LGT:1:1101:20620:1514 1:N:0:10
ACTCCTACGGGAGGCAGCAGTGGGGAATATTGGACAATGGGGGAAACCCTGATCCAGCCATGCCGCGTGTGTGAAGAAGGCCTTTTGGTTGTAAAGCACTTTAAGCAGTGAAGAAGACTCCATGGTTAATACCCACGGACGATGACATTAGCTGCAGAATAAGCACCGGCTAACTCTGTGCCAGCAGCCGCGGTAATACAGAGGGTGCAAGCGTTAATCGGAATTACTGGGCGTAAAGGGAGCGTAGGTGGCTCTATAAGTCAGATGTGAAATCCCCGGGCTTAACCTGGGAAC
+
GGGGGGGGGGGGGGGGGGGGGGGGGGGGGGGGGGGGGGGGGGGGGGFGGGGGGGGGGGGGFGGGGGGGGGGGGGGGGGGGGGGGGGGGGGGGFGGGGGGGGGF,C9FGFGGGGGG8,,F5,-C,,CFGF<CBB,,+8>CFGGGGCGFFGGFFGA<=FFDFGGGGGFGGGGGGGFGGGGGGGGGGGGGGGGGGGGEFFGGGGGAFGEGGGGGGGGGGGGGGGGGGGGF7CGGGG5CGGFGDGGGGEGGGGGGGFG8EFGGGGGGFG*+:CGFF7<FCGCEGFFGGGG76CF@GGF
@M03364:396:000000000-C9LGT:1:1101:21753:1566 1:N:0:10
ACTCCTACGGGAGGCAGCAGTGGGGAATATTGGACAATGGGGGAAACCCTGATCCAGCCATGCCGCGTGTGTGAAGAAGGCCTTTTGGTTGTAAAGCACTTTACGCAGTGAAGAAGACTCCATGGTTAATACCGAGGGACGATGACATTAGCTGCAGAATAAGCACCGGCTAACTCTGTGCCAGCAGCCGCGGTAATACAGAGGGTGCAAGCGTTAATCGGAATTACTGGGCGTAAAGGGAGCGTAGGTGGCTCTATAAGTCAGATGTGAAATCCCCGGGCTTAACCTGGGAGC
+
GGGGGGGGGGGGGGGGGGGGGGGGGGGGGGGGGGGGGGGGGGGGGGDFGGGGGGGFGGGGGGGGGGGGGFGGGGGGGGGGGGGGGFGGG@FGGGGGGFGGFGG9F7FC8EFGGGD<F,B,45C,,CFF,<C,,+B+8=><@3:DE99FFGAC,=3@FGGGDFGFGGCEE**3FDFE,FFGFCDFFFFGGG>GGE7FFC9FFFDGGGGEG?@FCC<C8B?FGGGFFGC9CGGDE8>CEGGGGGGGCEGG?CFGAFCFCFGFF7*<E7CGFGGFG?<DFGG5BE5DGCGFGFFG3)
@M03364:396:000000000-C9LGT:1:1101:18352:1615 1:N:0:10
ACTCCTACGGGAGGCAGCAGTGGGGAATATTGGACAATGGGGGCAACCCTGATCCAGCCATGCCGCGTGTGTGAAGAAGGCCTTCGGGTTGTAAAGCACTTTCAGTAGGGAGGAAAGGTAGCGTGTTACTAGCGCGTTACTGTGACGTTACCTACAGAAGAAGGACCGGCTAACTCCGTGCCAGCAGCCGCGGTAATACGGAGGGTCCGAGCGTTAATCGGAATTACTGGGCGTAAAGCGTGCGCAGGCGGTTTGTTAAGCAAGATGTGAAAGCCCCGGGCTCAACCTGGGAAT
+
GGGGGGGGGGGGGGGGGGGGGGGGGGGGGGGGGGGGGGGGGGGGGGGGGGGGGGGGGGGGGGGGGGGGGGGGGGGGGGGGGGGGGGGGGGGGGGGGGGGGGGGGGFGGGGGGGGFGGGGGGGFCBFFG,<CCFFGGGGGGGGGGGGGGGGGGFGGGGGGGGGGGGGGGGGGGGGGGGGGGGGGGGGGGGGGGGGGGGGGGGGGGGGGGGGDGGGGGGGGGGGGGGGFFGFFCGGEGGGGGGGGGGEEEGGGGGGGGGGGGGGGGGGGCDFFCFGGGGGGDFFGGGGGFGFFFGF
@M03364:396:000000000-C9LGT:1:1101:19126:1624 1:N:0:10
ACTCCTACGGGAGGCAGCAGTAGGGAATTTTCGGCAATGGGGGGAACCCTGACCGAGCAACGCCGCGTGAGTGAAGAAGGTCTTCGGATTGTAAAGCTCTGTTGTAAGGGAAGAACGGTGCCTTGAGACAATGCAAGTGACGGTACCTTACCAGAAAGCTACGGCTAACTACGTGCCAGCAGCCGCGGTAATACGTAGGTAGCGAGCGTTATCCGGAATTATTGGGCGTAAAGGGTGCGTAGGCGGCTCATTAAGTTTATGGTGAAAGCGTGGGGCTCAACCCCATAAAGCCAT
+
GGGGGGGGGGGGGGGGGGGGGGGGGGGGGGGGGGGGGGGGGGGGGGGGGGGGGGGGGGGGGGGGGGGGGGGGGGGGGGGGGGGGGGGGGGGGGGGGGGGGGGGGGGGGGGGGGGGGGGGGG:?,8?FG,,588BFGGGGFGGGGGGGGGGGGDFGGGGGGGGGGECEGGCGGGGGGGGGGGGGGGGGGEGGFGGGGF>EFGGGGGGGGGGGGGGGGEGGGGG?FGGGGCEGGGGGGGGGGGGGGGGGGGGGGEFGGGGGGGGGGEGGGGGEDGE5CCGGGFFGGGGGFGFFGF2
@M03364:396:000000000-C9LGT:1:1101:16272:1631 1:N:0:10
ACTCCTACGGGAGGCAGCAGTGGGGAATATTGCACAATGGGCGCAAGCCTGATGCAGCGACGCCGCGTGCGGGATGGAGGCCTTCGGGTTGTAAACCGCTTTTGTTCAAGGGCAAGGCACAGTTGCGGACGTGTAGAGTGGATTGTTCGAATAAGCACCGGCTAACTACGTGCCAGCAGCCGCGGTAATACGTAGGGTGCGAGCGTTATCCGGAATTATTGGGCGTAAAGGGCTCGTAGGCGGTTCGTCGCGTCCGGTGTGAAAGTCCATCGCTTAACGGTGGATCCGCGTCGG
+
GGGGGGGGGGGGGGGGGGGGGGGGGGGGGGGGGGFGGGGGFGGGGGGGGGGGGGGGFGGGGGGGGGGGGGGGGGGG<FGGGGGGGGGGGGGGGGGGGGGGGGGGG@FFFFGGG7FGB8F8,-C,,:C<+3583@,33@FF*8,?,7FFGFGG7FGFGGFG>FCFFBGGG<9FGGGGGGGGGGGCGGGGG7@FF6@CEGGGGGGGGGGGFGGGGCEGGFGGCF5EE8*;FGGGGGGGEGGGGGGEGEGGGDGGGGGGGEEGGGGGG>CCF>FGGGF3CGGGFFEG*9>FGD5C<G
@M03364:396:000000000-C9LGT:1:1101:15118:1665 1:N:0:10
ACTCCTACGGGAGGCAGCAGTGGGGAATCTTGCGCAATGGGGGCAACCCTGACGCAGCGACGCCGCGTGCGGGACGAAGGCCTTCGGGTCGTAAACCGCTTTCAGCAGGGACGAGGACGCGAGGTGACGATTCCTGCAGAAGAAGCCCCGGCTAAATACGTGCCAGCAGCCGCGGTAATACGTATGGGGCGAGCGTTATCCGGATTCATTGGGCGTAAAGCGCGCGTAGGCGGCCCGTTAGGTCGGAGGTAAAAGCCCGGGGCTCAACCCCGGCGAGCCTCCGATACCGGCGGG
+
GGGGGGGGGGGGGGGGGGGGGGGGGGGGGGGGGGGGGGGGGGGGGGGGGGGGGGGGGGGGGGGGGGGGGGGGGGGGGGGGGGGGGGGGGGGGGGGGGGGGGGGFGFGDGGGGGG:C7BF7**=*8<FF+*<,3CEA?F,?CGGC:C,CGGEDFGFGGGGGFFFGD6CFGG8EGGGGGGGGGGCCFFGGCEGGGGGGGGGGGGGGDEGGGGGFGGGGDGFGGGEGGGGGGGGGGGGGG8FGGGGGGGEE?/:CFG?FFGGGG5>*C=CF5DGGDCE3<GGFFFEDGDGFGDD5DD
@M03364:396:000000000-C9LGT:1:1101:10082:1699 1:N:0:10
ACTCCTACGGGAGGCAGCAGTGGGGAATATTGGACAATGGGGGAAACCCTGATCCAGCCATGCCGCGTGTGTGAAGAAGGCCTTTTGGTTGTAAAGCACTTTAAGCAGTGAAGAAGACTCCCTGGTTAATACCCGTGGACGATGACATTAGCTGCAGAATAAGCACCGGCTAACTCTGTGCCAGCAGCCGCGGTAATACAGAGGGTGCAAGCGTTAATCGGAATTACTGGGCGTAAAGGGAGCGTAGGTGGCTCTATAAGTCAGATGTGAAATCCCCGGGCTTAACCTGGGAAC
+
GGGGGGGGGGGGGGGGGGGGGGGGGGGGGGGGFGGGGGGGGGGGGGGGGGGGGCGGFGFF@FGGGGGGGEFFGGCFGGGGGGGGACFFFGGGGGGGG<FGGGA<,CFGGGGGGGGCFBF,A9:,4BFG,5@C<B++8@@EFDGFEFAFFFCFDEGFGFFGGGGGGGGGGD>FGGGGFFFFGGGFGGGGCFEEGGGFGGGCCFGGGGGGGGGGGCEEFFFGGGDGGGCGG8EFGGDECGFG5?EGEGGGGGFGEG8?CF?FFF>FFFFGGGGGGGGCDDGDE>:DFFG=FFFG6<
@M03364:396:000000000-C9LGT:1:1101:16914:1724 1:N:0:10
ACTCCTACGGAGGCAGCAGTGGGGGATATTGCACAATGGAGGAAACTCTGATGCAGCAACGCCGCGTGAAGGAGGAAGGCCTTCGGGTCGTAAACTTCTGTCCTCAGGGAAGAAACAAATGACGGTACCTGCGGAGGAAGCCCCGGCTAACTACGTGCCAGCAGCCGCGGTAACACGTAGGGGGCGAGCGTTATCCGGAATTACTGGGCGTAAAGAGTGCGTAGGTGGCTGAGCAAGCGCGGGGTTTAATTTCACGGCCCAACCGTGAACCGCCCTGCGAACTATTCAGCTTGG
+
GGGGGGGGGGGGGGGGGGGGGGGGGGGGGGGGGGGGGGGGGGGGGGGGGGGGGGGGGGGGGGGGGGGGGGGGGGGGGGGGGGGGGGGGGGGGGGGGGGGGGGGGGGGGGGGGGGGGGGGGGAFB3BDF,?C,@83CFGGGG<FFF+FFGGGGFFGGGGGFGGGGGGGGG*CGGGGGGGFGGGGGGGGGGGGGGGGGGGGEFGGGGGGGGGGGGGGGGGGGGEGGGGGGGGGGGGGGGGGGGGGGEEEGGGGGGGGGGGGGGGGGGDFGGGGG3EEDGGGG@FGGDGGFGFF70*
@M03364:396:000000000-C9LGT:1:1101:16870:1730 1:N:0:10
ACTCCTACGGGAGGCAGCAGTAGGGAATTTTCGTCAATGGGCGCAAGCCTGAACGAGCAATGCCGCGTGAACGAGGAAGGTCTTCGGATCGTAAAGTTCTGTTGAGAGGGAAAAAGGAACACCCGAGGACATGCTGGTGAAGTGATATTACCTTTCGAGGAAGTCACGGCTAACTACGTGCCAGCAGCCGCGGTAATACGTAGGTGGCGAGCGTTATCCGGAATGATTGGGCGTAAAGGGTGCGTAGGCGGCCTGTTAAGTCTGAAGTGAAAGGTACCGGCTCAACCGGTAC
+
GGGGGGGGGGGGGGGGGGGGGGGGGGGGGGGGGGGGGGGGGGGGGGGGGGGGGGGGGGGGGGGGGGGGGGGGGGGGGGGGGGGGGGGGGGGGGGGGGGGGGGGGGGGGGGGGGGCGE@FG=9F3+@FE+38C>D<DDF<,C,8C=FFEGGCFFEFGDFGGGGGGGGGGDFGGGGGGGGGGGGGGGGGGGGGGGEEGGGGGGGGGGGGGGGGGGGGGGGGGGDEGGF?FGGGGGGGGGGGGGGGGGGGGGGGGGGGGGGGGGGGGGGGGGGGGGFF>7DGGFDGGFGFFGF>G
@M03364:396:000000000-C9LGT:1:1101:13716:1752 1:N:0:10
ACTCCTACGGGAGGCAGCAGTGGGGAATCTTGCGCAATGGGGGCAACCCTGACGCAGCGACGCCGCGTGCGGGACGAAGGCCTTCGGGTCGTAAACCGCTTTCAGCAGGGACGAGGCCGCGAGGTGACGATAACTGCAGAAGAAGCCCCGGCTAAATACGTGCCAGCAGCCGCGGTAATACGTATGGGGCGAGCGTTATCCGGATTCATTGGGCGTAAAGCGCGCGTAGGCGGCCCGTTAGGTCGGAGGTAAAAGCCCGGGGCTCAACCCCGGCGAGCCTCCGATACCGGCGGG
+
GGGGGGGGGGGGGGGGGGGGGGGGGGGGGGGGGGGGGGGGGGGGGGGGGGGGGGGGGGGGGGGGGGGGGGGGGGGGGGGGGGGGGGGGGGGGGGGGGGGGGGGGGGGGGGGGGGCFEGGGG4=**8>F1*=+18CFEGGAF:FCFG:FGG>C7?ECFGGGFGGGFGGGGEFGGGGGGGGGGGFGFFGGGGGGGGGEGGGGCEGGGGGGGGGGGGGGG5CFGGGGGGCEGGGGGGGGGGDEGGGGGGGGGEGGGGGFGGGGGGGEGCGGGGGGGGC:CCEFFFGD<CGFGFFDCD
@M03364:396:000000000-C9LGT:1:1101:19798:1796 1:N:0:10
ACTCCTACGGGAGGCAGCAGTGGGGAATATTGGACAATGGGCGCAAGCCTGATCCAGCCATGCCGCGTGAGTGATGAAGGCCCTAGGGTTGTAAAGCTCTTTCACCGGTGAAGATAATGACGGTAACCGTAGAAGAAGCCCCGGCTAACTTCGTGCCAGCAGCCGCGGTCATACGAAGGGGGCTAGCGTTGTTCGGATTTACTGGGCGTAAAGCGCACGTAGGCGGACTTTTAAGTCAGGGGTGAAATCCCGGGGCTCAACCCCGGAACTGCCTTTGATACTGGAAGTCTTG
+
GGGGGGGGGGGGGGGGGGGGGGGGGGGGGGGGGGGGGGGGGGGGGGGGGGGGGGGGGGGGGGGGGGGGGGGGGGGGGGGGGGGGGGGGGGGGGGGGGGGFGGGCE?F+4C@<FGGG9FFFG:CC+BFGF+883<A,AFF<<::@7C:@GDFFEFFEFGGFGGGGGGCG@1>FFFGGGGGGGG:C:BGGFGEGGGGGEFFGGGFGFGDGEEEGGGGEDCEGGCGEEG8CEFGCFFGFFGGGFGEGG6:?:EGGGGGCDFCFG8<EGGGGGCFC<F7FDFGGFFGGGGGFGF=F
@M03364:396:000000000-C9LGT:1:1101:20758:1826 1:N:0:10
ACTCCTACGGGAGGCAGCAGTGGGGAATATTGCACAATGGGCGCAAGCCTGATGCAGCGACGCCGCGTGCGGGATGGAGGCCTTCGGGTTGTAAACCGCTTTTGTTCAAGGGCAAGGCACGGTTTCGGCCGTGGTAAGTGGATTGTTCGAATAAGCACCGGCTAACTACGTGCCAGCAGCCGCGGTAATACGTAGGGTGCAAGCGTTATCCGGATTTATTGGGCGTAAAGGGCTCGTAGGCGGTTCGTCGCGTCCGGTGTGAAAGCCCATCGCTTAACGGTGGGTCTGCGCCGG
+
GGGGGGGGGGGGGGGGGGGGGGGGGGGGGGGGGGGGGGGGGGGGGGGGGGGGGGGGGGGGGGGGGGGGGGGGGGGGFFGGGGGGGGGGGGGGGGGGGGGGGGGGGGG<FGGGGGGGDFG<B7F:+@FF++555*@,3>ECF,3?FFFEGGCFCGGGGGGGGGGGGGGFG*2CFGFGGGGGFGGGGGEGGGGFFGFGGGGGGGGGGGGGGGGGGDGG?FCGGGGGGG5;;CGGGGGG5CCGGGGGGGGEGGGGGGGGGEEGGEGGGDFGGGGGDGGGFFGGFFGGGFGFDEFCDG
@M03364:396:000000000-C9LGT:1:1101:13493:1953 1:N:0:10
ACTCCTACGGGAGGCAGCAGTGGGGAATATTGCACAATGGAGGGAACTCTGATGCAGCGACGCCGCGTGAGTGAAGAAGTATTTCGGTATGTAAAGCTCTATCAGCAGGGAAGAAGACGACGGTACCTGACTAAGAAGCCCCGGCTAACTACGTGCCAGCAGCCGCGGTAATACGTAGGGGGCAAGCGTTATCCGGAATGATTGGGCGTAAAGGGTGCGCAGGCGGCTGTGCAAGTCTGAAGTAAAAGGGACCGGCTCAACCGGTTCAGGCTTTGGAAACTGCACGGCTTGAGG
+
GGGGGGGGGGGGGGGGGGGGGGGGGGGGGGGGGGGGGGGGGGGGGGGGGGGGGGGGGGGGGGGGGGGGGGGGGGGGGGGGGGGGGGGGGGGGGGGGGGGGGGGGGGGGGGGGGGGGFGGGG:FFFFGG8,8:==FCFFGGGGGGGGGGGGGGGGGGGGGGGGGGGGGGG<BFGGGGGGGGGGGGGGGGGGGGGGGGGGGGGGGGGGGGGGGGGGGGGGGGGGGGGGGGGGGGGGGGGGGGGGEGGGGGGGGGGGGGGGGGGGGGGGGGGGG4CFEGGGFGFFGGGGDDGEFGGG
@M03364:396:000000000-C9LGT:1:1101:10328:2035 1:N:0:10
ACTCCTACGGGAGGCAGCAGTGGGGAATATTGGACAATGGGGGAAACCCTGATCCAGCCATGCCGCGTGTGTGAAGAAGGCCTTTTGGTTGTAAAGCACTTTAAGCAGTGAAGAAGACTCCTTGGTTAATACCCATGGACGATGACATTAGCTGCAGAATAAGCACCGGCTAACTCTGTGCCAGCAGCCGCGGTAATACAGAGGGTGCAAGCGTTAATCGGAATTACTGGGCGTAAAGGGAGCGTAGGTGGCTCTATAAGTCAGATGTGAAATCCCCGGGCTTAACCTGGGAAC
+
GGGGGGGGGGGGGGGGGGGGGGGGGGGGGGGGGGGGGGGGGGGGGGGGGGGGGGGFGGGGGGGGGGGGGGGGGGGGGGGGGGGEDGGGGGGGGGGGGGGGGGGCFFGGGGGGGGGC,BF@<-C,4CFF,<C<,B,BAEDFGGGGGGDFFFDFAFGGGGGGGGGGGGGGGF6CGGGGGGGGGGGGGGGGGGGGGFFGGGGGGGGGGGGGGGGFGFGGGGGGCEFGGGGFGFGGGGGGFFGGGGGDECEEGGGGFGGGGGGGFFGGGGGGGGGGGGGGFCED@E=FFGGFGFFGGG
@M03364:396:000000000-C9LGT:1:1101:23861:2046 1:N:0:10
ACTCCTACGGGAGGCAGCAGTAGGGAATCTTCCACAATGGACGCAAGTCTGATGGAGCAACGCCGCGTGAGTGAAGAAGGTTTTCGGATCGTAAAGCTCTGTTGTTGGTGAAGAAGGATAGTGGCAGCGTCTGGCAATTATTTGACGGTAATCAACCAGAAAGTCACGGCTAACTACGTGCCAGCAGCCGCGGTAATACGTAGGTGGCAAGCGTTGTCCGGATTTATTGGGCGTAAAGCGAGCGCAGGCGGAAAGATAAGTCTGAAGTGAAAGCCCCCGGCTTAACCGGGGAAC
+
GGGGGGGGGGGGGGGGGGGGGGGGGGGGGGGGGGGGGGGGGGGGGGGGGGGGGGGGGGGGFGGGGGGGGGGGGGGGGGGGGGGGGGGGGGGGGGGGGGGGGGGFFFFGEGFFGGGGFGGG85F88BFF++@7:8D,,B<FGGADGEBFCDB@FDFDFGGGGGGGGGGGG*B>FFGGGGGFGGGGGGGGGGDGGGGGGGGGGGGGGGGGGGGGGGFEBFFGGGGGGFFGGGGGGGGGGGGGGGGGGGEDCEEGCEGEFGDGGGGGGGFGGGECGCCGGGGGEFECFDGBGFF:CC
@M03364:396:000000000-C9LGT:1:1101:17905:2046 1:N:0:10
ACTCCTACGGGAGGCAGCAGTGGGGAATATTGGACAATGGGGGCAACCCTGATCCAGCCATGCCGCGTGTGTGAAGAAGGCCTTTTGGTTGTAAAGCACTTTAAGCAGTGAAGAAGACTCCGTGGTTAATACCCATGGACGATGACATTAGCTGCAGAATAAGCACCGGCTAACTCTGTGCCAGCAGCCGCGGTAATACAGAGGGTGCAAGCGTTAATCGGAATTACTGGGCGTAAAGGGAGCGTAGGTGGCTCTATAAGTCAGATGTGAAATCCCCGGGCTTAACCTGGGAAC
+
GGGGGGGGGGGGGGGGGGGGGGGGGGGGGGGGGGGGGGGGGGGGGGGGGGGGGGGGGGGGGGGGGGGGGGGGGGGGGGGGGGGGGGGGGGGGGGGGGGGGGGGCFGGGGGGGGGEG,EFDFCF++BDF:<CCEGEFFGGGGGGGGGGGGGGGGGGGGGGGGGGGGGGGGGGGGGGGGGGGGGGGGGGGGGGGGGGGGGGGGGGGGGGGGGGGGGGGGGGGGGGGGGGGGGGGGGGGGGGGGGGGGGGGGGGGGGGFFGGGGGGGGGGGGGGGGGGGGGGGEFFGGGGFGFFGCF
@M03364:396:000000000-C9LGT:1:1101:24053:2087 1:N:0:10
ACTCCTACGGGAGGCAGCAGTGGGGAATCTTGCACAATGGGCGGAAGCCTGATGCAGCGACGCCGCGTGCGGGACGAAGGCCTTCGGGCTGTAAACCGCTTTCAGCATGGACGAGTCGAAACTTACGGTTCCAACCGAAGAAGCCTCGGCTAACTACGTACCAGCAGCCGCCGTACTACGTAGGAGGCATGCGTTATCCGGATTCATTGGGCGTAAAGCGCGCGTAGGCGGCCAGCCTGGTCGGGAGACAAATCCGGGGGCTCAACCCCCGTCCGCTCCCGATACCGGCCGGCT
+
ECFCECCEE>CGGGGGGGGGFGFFGGGGGGGGGGGGGGGGGGEFGGE<EGFGGEGG9C:FEGGGCGEGGGGGEEGCGGED8<BEFG77CFGGGGF?F7FFGGGGF9F,,@F,8C+3333*5*8@,3>>,85?,3,8*1>*8?,?:,36*<1*8<FFF*,,*8,2=:+2B*3*=<;8*2A8;FGG6:?CG+;FG8;E>FCC*88EFGF9<8/*:2*;A9:??*C=/?**+:*:CE58@;;8C7CGC58*/;ACFG8*/25CE5CF9FE*9>=DD5EC*9/<>D=CD6*)9B3<3<
@M03364:396:000000000-C9LGT:1:1101:10120:2094 1:N:0:10
ACTCCTACGGGAGGCAGCAGTAGGGAATTTTCGTCAATGGGCGCAAGCCTGAACGAGCAATGCCGCGTGGGTGAAGACGGTCTTCGGATTGTAAAGCCCTGTTGCCGGGGACAAAGGACAGCCAGAATGGAAAGCTGACTGTTTGATGGTACCCGGCCAGAAAGCCACGGCTAACTACGTGCCAGCAGCCGCGGTAATACGTAGGTGGCAAGCGTTATCCGGAATGATTGGGCGTAAAGGGTGCGCAGGCGGCTGTGCAAGTCTGAAGTAAAAGGGACCGGCTCAACCGGTTC
+
GGGGGGGGGGGGGGGGGGGGGGGGGGGGGGGGGGGGGGGGGGGGGGGGGGGGGGGGGGGGGGGGGGGGGGGGGGGGGGGGGGGGGGGGGGGGGGGFGGGGGGGFGFGEGGGGGGGGFFFDFGG,DFGG,,733,FFGGGGGFGGGGGGGGGGGGGGGGGGGGGGGGGGGFEEGGGGGGGGGGGGGGGGGGGGGEGGGGGGGGGGGGGGGGGGGGGGGGGGGGGGGGFGGGGGGGGGGGGGGGGGGGGGGGGGGGGGGGGFGGGGGGGGFGGGGGGGGGGGFFGGGGGFGF<DG
@M03364:396:000000000-C9LGT:1:1101:13087:2103 1:N:0:10
ACTCCTACGGGAGGCAGCAGTGGGGAATATTGGACAATGGGGGCAACCCTGATCCAGCCATGCCGCGTGTGTGAAGAAGGCCTTTTGGTTGTAAAGCACTTTAAGCAGTGAAGAAGACTCCTTTGTTAATACCCACGGACGATGACATTAGCTGCAGAATAAGCACCGGCTAACTCTGTGCCAGCAGCCGCGGTAATACAGAGGGTGCAAGCGTTAATCGGAATTACTGGGCGTAAAGCGAGCGTAGGTGGCTTGATAAGTCAGATGTGAAATCCCCGGGCTTAACCTGGGAAC
+
GGGGGGGGGGGGGGGGGGGGGGGGGGGGGGGGGGGGGGGGGGGGGGFGGGGGGGGGGGGGGGGGGGGGGGGGGGGGGGGGGGGGG<FGGGGGGGGGGGGGGGG,E<F,CFGGGGG<,,E8FCF,,CFG<,CAA,5+8++@>FGGGG=FFG>DDDGGGGGFGGGGGGGGGECGGGGGGGGGGGGGGGGGDCGGGGGGGGGGGGGGGGGGFFGGGEGGGGGGGGGGGGGGGGGGGGGGGGGGEGGGGGGGGFGGE=>*:CCGGF7<CGGGGGGC><CDGGGGFFGFGGGFGFFGFC
@M03364:396:000000000-C9LGT:1:1101:16021:2120 1:N:0:10
ACTCCTACGGGAGGCAGCAGTGGGGAATATTGGACAATGGGGGAAACCCTGATCCAGCCATGCCGCGTGTGTGAAGAAGGCCTTCGGGTTGTAAAGCACTTTCAGTAGGGAGGAAAGGTAGCGTGTTAATAGCACGTTACTGTGACGTTACCTACAGAAGAAGGACCGGCTAACTCCGTGCCAGCAGCCGCGGTAATACGGAGGGTCCGAGCGTTAATCGGAATTACTGGGCGTAAAGCGTGCGCAGGCGGTTTGTTAAGCAAGATGTGAAAGCCCCGGGCTCAACCTGGGAAT
+
GGGGGGGGGGGGGGGGGGGGGGGGGGGGGGGGGGGGGGGGGGGGGGGGGGGGGGGGGGGGGGGGGGGFGGGGGGGGGGGGGGGGGGGGGGGGGGGGGGGGGGGFGFGFGGGGGGGGGGGDAFC?+BFG9?C,5<ECFFFFGGGGGGGEGGGGGGGGGGGGFGGGGGGGGGGGGGGGGGGGGGGGGGGGGGGGGFGGGGGGGGGGGGGGGGGGGEEGGGGGGGEGGGGGGGGGGGGGGGGGGGGGGGEGGGGGG=GGGGGGGGCFGGGGGGGFGGGGDDGGFFGGGGGFGFFGGG
@M03364:396:000000000-C9LGT:1:1101:21026:2126 1:N:0:10
ACTCCTACGGGAGGCAGCAGTGGGGAATCTTGCGCAATGGGGGCAACCCTGACGCAGCGACGCCGCGTGCGGGACGAAGGCCTTCGGGTCGTAAACCGCTTTCAGCAGGGACGAGGCCGCTCCTATGACCGTACCTGCAGAAGAAGCCCCGGCTAAATACGTGCCAGCAACCGCGGTAATACGTATGGGGCGAGCGTTATCCGGATTCATTGGGCGTAAAGCGCGCGTAGGCGGCCCGTTAGGTCGGAGGTAAAAGCCCGGGGCTCAACCCCGGCGAGCCTCCGATACCGGCGG
+
GGGGGGGGGGGGGGGGGGGGGGGGGGGGGGGGGGGGGGGGGGGGGGGGGGGGGGGGGGGGGGGGGGGGGGGGGGGGGGGGGGGGGGGGDEGGGGGGGGGGGGG<EFFGGGGGGGFG*>>C**58,@FF8,4818<F>F8C<,CC,,,+CFFGEFGGG<CFGFGGGGGGG,*:CGG>EEGGGGG9EFCF6C5CGGGGGGGGGGGGGG>FFGGGGGGGGGGGGGGGGGDGECGGGGDCEGCFEGGGFG=:CC;F?F?FG=CEGGD5:5EGGG5DGGE59)5C;FC5)97>FBD319
@M03364:396:000000000-C9LGT:1:1101:22470:2146 1:N:0:10
ACTCCTACGGGAGGCAGCAGTGGGGAATATTGCACAATGGGGGAAACCCTGATGCAGCGACGCCGCGTGAGTGATGAAGTATTTCGGTATGTAAAGCTCTATCAGCAGGGAAGATAATGACGGTACCTGTCTAAGAAGCACCGGCTAAATACGTGCCAGCAGCCGCGGTAATACGTATGGTGCAAGCGTTATCCGGATTTACTGGGTGTAAAGGGAGCGTAGGCGGTACGGCAAGTCTGAAGTGAAATCCCAGGGCTCAACCTTGGAACTGCTTTGGAAACTGTCGAACTAG
+
GGGGGGGGGGGGGGGGGGGGGGGGGGGGGGGGGGGGGGGGGGGGGGGGGGGGGGGGGGGGGGGGGGGGGGGFGGGGGGGGGGGGGGGGGGGGGGGGGGGGGGGGGGGGGGGGGFGGFECAG8@>:BFF,58B<,,CAFGGGGGFGGGGGGFG<FGGGGGGGGGGGGGGG*>FGGGGGGGGGGGGGGGGGGGGGGGGGGGGGGGGGGGGGCGGGGGGGGGGGGGGGGGGGGGG5EGGGGGGGGGGGGGFFGGGGGEGGGGGGGGGGGGGGGGGGFFGGGGGFFGGGGGFGF?F
@M03364:396:000000000-C9LGT:1:1101:10315:2150 1:N:0:10
ACTCCTACGGGAGGCAGCAGTGGGGAATATTGGACAATGGGGGCAACCCTGATCCAGCCATGCCGCGTGTGTGAAGAAGGCCTTCGGGTTGTAAAGCACTTTAAGCAGTGAAGAAGACTCCATGGTTAATACCCATGGACGATGACATTAGCTGCAGAATAAGCACCGGCTAACTCTGTGCCAGCAGCCGCGGTAATACAGAGGGTGCAAGCGTTAATCGGAATTACTGGGCGTAAAGGGAGCGTAGGTGGCTCTATAAGTCAGATGTGAAATCCCCGGGCTTAACCTGGGAAC
+
GGGGGGGGGGGGGGGGGGGGGGGGGGGGGGGGGGGGGGGGGGGGGGGGGGGGGGGGGGGGGGGGGGGGGGGGGGGGGGGGGGGGGGGGGGGGGGGGGGGGGGGGGGGGGGGGGGEE,BBED-C<BCFGCCCCAEG8AF8FGCFFFDGFGGGGGGGGGGGGGGGGGGGGGGGGGGGGGGGGGGGGGGGGGGGEGGGGGGGGGGGGGGGGGGGGGGGGGGGGGGGGGGFGGGGGGGGGFGGGFGGGGGGGGGGGGGGGGGGGFFGGGGGGGGGDG?FCGGGGFFGGGGGFGFFGGF
@M03364:396:000000000-C9LGT:1:1101:7839:2157 1:N:0:10
ACTCCTACGGGAGGCAGCAGTGGGGAATCTTGCGCAATGGGGGCAACCCTGACGCAGCGACGCCGCGTGCGGGACGAAGGCCTTCGGGTCGTAACCGCTTTCAGCAGGGACGAGGCCGCGAGGTGACGGTACCTGCAGAAGAAGCCCCGGCTAAATACGTGCCAGCAGCCGCGGTAATACGTATGGGGCGAGCGTTATCCGGATTCATTGGGCGTAAAGCGCGCGTAGGCGGCCCGTTAGGTCGGAGGTAAAAGCCCGGGGCTCAACCCCGGCGAGCCTCCGATACCGGCGGGC
+
GGGGGGGGGGGGGGGGGGGGGGGGGGGGGGGGGGGGGGGGGGGGGGGGGGGGGGGGGGGGGGGGGGGGGGGGGGGGGGGGGGGGGGGGGGGGGGGGGGGGGGGGFFG+@FEFEFFE:CCC*4=<*>FF:14+8<F<FF9<FCFCF4=FE7FG*ACFGGGGGGGGGGDGGG8EEGGEGGFGGGGGGGGGDEGGGGGGGGGGGGGCCFFGG@FFGGGGGGGGGGGGGCGGGFGGGEGGEGEGGGGGGGGG*AFCFGGGGGGGGD:FGGGFGGGGGCCGGD*CFD=D5)CEGFDDD7
@M03364:396:000000000-C9LGT:1:1101:18167:2199 1:N:0:10
ACTCCTACGGGAGGCAGCAGTGGGGAATATTGCACAATGGGCGCAAGCCTGATGCAGCGACGCCGCGTGCGGGATGGAGGCCTTCGGGTTGTAAACCGCTTTTGTTTGGGAGCAAGCCCTTCGTAGTGCATTAACATTTCGAATAAACACCGGCTAACTACGTGCCAGCCGCCGCGGTAATACGTAGGGTGCGAGCGTTATCCGGATTTATTGGGCGTAAAGGGCTCGTAGGCGGTTCGTCGCGTCCGGTGTGAAAGTCCATCGCCTAACGGTGGATCTGCGCCGGGTACGGTC
+
GGGGGGGGCGGGGGGGGGGGGGGGGGGGEGGGGGGGGGGGG8F7FGDFGGGFGGGGGFGGGGGGGGGGEGGGEGGGFGGEGGEGGGGCB4>FEFFFFD7FGG<FFDB,>CDC7F>F<33>8B@:,:@F,38,,83,73,@>@:@>,,,@FE7:<F1D3FCFGFCC@BFC*:*<:CEEFGGEEFC7BCECEGDG*?>::CECC:?C*2*<CFFGCCCEG*/;CGE8:CE?EFE6?>CEEG:*2:=?CEC5E8*A:FF*<9+<<*:7<5/0*89/AE*66<>*5>/)17>D)7<**
@M03364:396:000000000-C9LGT:1:1101:22793:2228 1:N:0:10
ACTCCTACGGGAGGCAGCAGTGGGGAATATTGGACAATGGGGGAAACCCTGATCCAGCCATGCCGCGTGTGTGAAGAAGGCCTTTTGGTTGTAAAGCACTTTAAGCAGTGAAGAAGACTCCGTTATTAGTAGCAGAGGACGATGCCATTAGCTGCAGAATAAGCACCGGCTAACTCTGTGCCAGCAGCCGCGGTAATACAGAGGGTGCAAGCGTTAATCGGAATTACTGGGCGTAAAGGGAGCGTAGGTGGCTCTATAAGTCAGATGTGAAATCCCCGGGCTTAACCTGGGAAC
+
GGGGGGGGGGDGGGGGGGGGGGGGGGGGGGGGGGGGGGGGGGGGGGCFGGGGGGGGGGGGGGGGGGGGGGGGGGGGGGGGGGGFCFFFGGGGGGGGGGGGGGGFFGGGCFGGGGE,FFF,BCF8+BEF88:,,,,48B=FC+3A+7EF<F9FAFFFFGEGGCEFGGGGG7+@CFG=FGGGGGFFCEFF77:BCCGGGGGFF@7FGGGGGGGGG*FEGGGGDGGGFGGGGGCC:CEGDCFGFGEG8CCEFGGG8C8?DFFGFGFGC7CDFFFCGG6CGGGGEFD<CFCFGFFGGG
@M03364:396:000000000-C9LGT:1:1101:20904:2237 1:N:0:10
ACTCCTACGGGAGGCAGCAGTAGGGAATCTTCCACAATGGACGCAAGTCTGATGGAGCAACGCCGCGTGAGTGAAGAAGGTTTTCGGATCGTAAAGCTCTGTTGTTGGTGAAGAAGGATAGCGGTAGTAACTGGCCTTTATTTGACGGTAATCAACCAGAAAGTCACGGCTAACTACGTGCCAGCAGCCGCGGTAATACGTAGGTGGCAAGCGTTGTCCGGATTTATTGGGCGTAAAGCGAGCGCAGGCGGAAAAATAAGTCTAATGTGAAAGCCCTCGGCTTAACCGAGGAAC
+
GGGGGGGGGGGGGGGGGGGGGGGGGGGGGGGGGGGGGGGGGGGGGGGGGGGGGGGGGGGGGGGGGGGGGGGGGGGGGGGGGGGGGGGGGDGGGGGGGGGGGFGGGCFFGGGGGGGF=AFFF<@+8@FE8,9C,3>DFEGGF<BBFFCFGGGGGGGGGGGGGGGGGGGGCFEGGGGGGGGGGGGGGGGGGGGGEFGGGFGFFGGGGGGGGGGGGGGGGGGGGGGGCFFFFGGGGGGGGFGGGGGGGGGGGGGCEEGGGCFFCGGGFFGGGGGGGDFCFGEDEF=DFFGFGFEDGG
@M03364:396:000000000-C9LGT:1:1101:23579:2240 1:N:0:10
ACTCCTACGGGAGGCAGCAGTGGGGAATATTGGACAATGGGGGCAACCCTGATCCAGCCATGCCGCGTGTGTGAAGAAGGCCTTCGGGTTGTAAAGCACTTTCAGTAGGGAGGACAAGTACCGTATTATTAACACTTTCCTGTGTCGTTACCTACAGAAGAAGGACCGGCTAACTCCGTGCCCACAGCCGCGGTAATACGGAGGGTCCGAGCGTTAATCGGAATTACTGGGCGTAAAGCGTGCGCAGGCGGTTTGTTAAGCAAGATGTGAAAGCCCCGGGCTCAACCTGGAAAT
+
GGF<EGDCFECF7:FGGGGGFFGG>FGGGGGGGF<FGGCFGGGEEGGGGGFGGG9CFE<FFGFGGGGGGGGGGFGGGGFFF8FFDFE>=FEFG9FGGCFGFGGA<@<?BCG@FE:B=8FF,?B4B=FDB9,,,5,,8,,5,,,A,:+8>F+7,=>>D9>FFGG,3>DF7***@DFGGFFGEF,,11>FG@7EGF@FG@C@FFDGGG@*=**:C/;8*<F>8/CFE7<CF@CF5C5*;+<?EGC5?EEE?EE***1:C3<CC@C66CFGC*+CFF677957>35*09*7CF)2*:
@M03364:396:000000000-C9LGT:1:1101:18712:2261 1:N:0:10
ACTCCTACGGGAGGCAGCAGTGGGGAATATTGGACAATGGGGGAAACCCTGATCCAGCCATGCCGCGTGTGTGAAGAAGGCCTTTTGGTTGTAAAGCACTTTAAGCAGTGAAGAAGACTCCATGGTTAATACCCATGGACGATGACATTAGCTGCAGAATAAGCACCGGCTAACTCTGTGCCAGCAGCCGCGGTAATACAGAGGGTGCAAGCGTTAATCGGAATTACTGGGCGTAAAGGGAGCGTAGGTGGCTCTATAAGTCAGATGTGAAATCCCCGGGCTTAACCTGGGAAC
+
GGGGGGGGGGGGGGGGGGGGGGGGGGGGGGGGGGGGGGGGGGGGGGGGGGGGGGGGGGGGGGGGGGGGGGGGGGGGGGGGGGGGGGGGGGGGGGGGGGGGGGG?FEGGGGGGGGGG8FFFA5C,::EF,<ACFBFGEFEG>:FFFGFFGGGGFGGGGGGGGGGGGGGGGGGGGGGGGGGGGGGGGGGGGGGGGFGGGGGGGGGGGGGGGGGGGGGGGGGGGGGGGGGGGGGGGEGGGGGGGDGGGGGGGGGGGGGGGGGGGGGGGGGGGGGGGGGGGGGGFFGGGGGFGFFGGG
@M03364:396:000000000-C9LGT:1:1101:24475:2279 1:N:0:10
ACTCCTACGGGAGGCAGCAGTGGGGAATCTTGCGCAATGGGGGCAACCCTGACGCAGCGACGCCGCGTGCGGGACGAAGGCCTTCGGGTCGTAAACCGCTTTCAGCAGGGACGAGGCCGCGCGATGACATTTCCTGCAGAAGAAGCCCCGGCAAAATACGTGCCAGCAGCCGCGGTAATACAGAGGGTGCAAGCGTTAATCGGAATTACTGGGCGTAAAGGGAGCGTAGGTGGCTCTATAAGTCAGATGTGAAAGCCCCGGGCTTAACCTGGGAACTGCATCTGAAACTGT
+
GGGGGGGGGGGGGGGGGGGGGGGGGGGGGGGGGGGGGGGFGDGGGGGGGGFGGGGGGGGGGGGGFGGGGGGGDGGGGGGDGGGGGGGGGGGGGGGGGGGGGGGGGDG<FGGGGG**38>***=4*8;F,<3,8,285F,2?8:F,4841BFF*=CF77C*<CGGGGGG@,;:CEECCEDGFFCC8CEEGGGGFFGEEEEFGGDGGFGEGC<FGCEGE5CFGDEEGEC5CGCGCCCFFGFG?FGCFFF79<9CGG+:<CEEG5<E*9FGFGGGGDFGDFCC?B9CFCFFGF6
@M03364:396:000000000-C9LGT:1:1101:22936:2291 1:N:0:10
ACTCCTACGGGAGGCAGCAGTAGGGAATCTTCCACAATGGACGCAAGTCTGATGGAGCAACGCCGCGTGAGTGAAGAAGGTTTTCGGATCGTAAAGCTCTGTTGTTGGTGAAGAAGGATGTGAGTAGTAACTGGCTCATATTTGACGGTAATCAACCAGAAAGTCACGGCTAACTACGTGCCAGCAGCCGCGGTAATACGTAGGTGGCAAGCGTTGTCCGGATTTATTGGGCGTAAAGCGAGCGCAGGCGGAATGATAAGTCTGATGTGAAAGCCCACGGCTCAACCGTGGAAC
+
GGGGGGGGGGGGGGGGGGGGFGGGGGGGGGGGGGGGGGGGGGGGGGFFGGGGGGGGGGGGFGGGGGGGGGGGGGGGGGGGFGGGGGGGGGGGGGGGGGGGG@FGGGGGGGGFFFFFFBFGG9BEFFFGE,ACBF?AFFGGGCAFFGGGGGGG<DFGGGGGGGGGGGCGGCEGGGG9FCFGGGGGGGGGGGGGGGGGGGGGGGGGGGGGGGGCEGGG*?BEGG:CFGCGGGGGGEGGGGFEGGGGGGGGGGGG5EFCFFEGCFFGGGGGGGGGFGA><DEDEDGGFGGE97BGG>
@M03364:396:000000000-C9LGT:1:1101:7689:2300 1:N:0:10
ACTCCTACGGGAGGCAGCAGTGGGGAATATTGCACAATGGGGGAAACCCTGATGCAGCAACGCCGCGTGAGTGATGACGGCCTTCGGGTTGTAAAGCTCTGTCTTCAGGGACGATAATGACGGTACCTGAGGAGGAAGCCACGGCTAACTACGTGCCAGCAGCCGCGGTCATACGTAGGTGGCGAGCGTTGTCCGGATTTACTGGGCGTAAAGGGAGCGTAGGCGGATTTTTAAGTGAGATGTGAAATACTCGGGCTTAACCTGAGTGCTGCATTTCAAACTGGAAGTCTAG
+
GGGGGGGGGGGGGGGGGGGGGGGGGGGGGGGGGGGGGGGGGGGGGGGGGGGGGGGGGGGGGGGGGGGGGGGGGGGGGGGGGGGGGGGGGGGGGGGGGGGGGGGGGGGGGGGGGGGG7DF?D-@B3BFG,:8+BCFEFGGGFGGGG<@FGGFG7FGGGGGGGGGGGGGGG1CCFGGGGGGGGGGGGEGGGGGGGGGGGGGGGGGGGGFE:CEFGGGGGDG?EEGGGGEGGGGDCFGGGGGGGGC9CCFGGGGGGGGGGGGGGCGGGGGGGGGGGGGGGGGGFFDG<DC6DFFG
@M03364:396:000000000-C9LGT:1:1101:21752:2330 1:N:0:10
ACTCCTACGGGAGGCAGCAGTAGGGAATCTTCCACAATGGACGCAAGTCTGATGGAGCAACGCCGCGTGAGTGAAGAAGGTTTTCGGATCGTAAAGCTCTGTTGTTGGTGAAGAAGGATAGGGGGAGTCACTGGCCTTTATTTGACGGTAATCAACCAGAAAGTCACGGCTAACTACGTGCCAGCAGCCGCGGTAATACGTAGGTGGCAAGCGTTGTCCGGATTTATTGGGCGTAAAGCGAGCGCAGGCGGAAAAATAAGTCTAATGTGAAAGCCCTCGGCTTAACCGAGGAAC
+
GGGGGGGGGGGGGGGGGGGGGGGGGGGGGGGGGGGGGGGGGGGGGGGGGGGGGGGGGGGGGGGGGGGGGGGGGGGGGGGGFGGGGGGGGGGGGGGGGGGGGFGGGFFGGGGGGFFF@FGGF4B>+@FE,8CCD=B,CBF>,,CCDDGGGGGGFGGFFFGGGGGGGGGGG@3FGGGGGGGGGGGGGGGG@FEEGCFGGGCGFGGGGGGGGGGGGGGGEFGGGGDGFGGGGGGGGGGGGGGGGGGGGGGGDGGGCC6=DFGGGGGGGDFFGGGFGGGGGGEGFFGGFGGBDFFGGC
@M03364:396:000000000-C9LGT:1:1101:21830:2345 1:N:0:10
ACTCCTACGGGAGGCAGCAGTGGGGAATATTGGACAATGGGGGAAACCCTGATCCAGCCATGCCGCGTGTGTGAAGAAGGCCTTTTGGTTGTAAAGCACTTTAAGCAGTGAAGAAGACTCCATGGTTAATACCCATGGACGATGACATTAGCTGCAGAATAAGCACCGGCTAACTCTGTGCCAGCAGCCGCGGTAATACAGAGGGTGCAAGCGTTAATCGGAATTACTGGGCGTAAAGGGAGCGTAGGTGGCTCTATAAGTCAGATGTGAAATCCCCGGGCTTAACCTGGGAAC
+
GGGGGGGGGGGGGGGGGGGGGGGGGGGGGGGGGGGGGGGGGGGGGGGGGGGGGGGGGGGGGGGGGGGGGGGGGGGGGGGGGGGGGGGGGGGGGGGGGGGGGGGCFFEEFGGGGG?F<FFE<-CBA:EF?FFFB8<,AFEAFGGGGGC9DDFGADFFDFGGGGGFGFGGEFEGGGGGFFGGGGGGGGGGGGGGGFFEGGGGGGGGGGGGGFGGGFFEGGGGGGGGGGFGGGGGGGDECGFGFGGE?EGGGFGGFGGGGGGGECFGGGGGGGGGGG+9FGGGFE5<7DCFGFFGG9
@M03364:396:000000000-C9LGT:1:1101:19022:2376 1:N:0:10
ACTCCTACGGGAGGCAGCAGTGGGGGATATTGCACAATGGAGGAAACTCTGATGCAGCAACGCCGCGTGAAGGAGGAAGGCCTTCGGGTCGTAAACTTCTGTCCTCAGGGAAGAAACAAATTACGGTACCTGCGGAGGAAGCCCCGGCTAACTACGTGCCAGCAGCCGCGGTAACACGTAGGGGGCGAGCGTTATCCGGAATTACTGGGCGTAAAGCGCGCGTAGGCGGCCCGTTAGGTCGGAGGTAAAAGCCCGGGGCTCAACCCCGGCGAGCCTCCGATACCGGCGGGCTCG
+
GGGGGGGGGGGGGGGGGGGGGGGGGGGGGGGGGGGGGGGGGGGGGGGGGGGGGGGGGGGGGGGGGGGGGGGGGGGGFGGGGGGGGGGGGGGGGGGGGGGGGGGCFEGGGGGGGGEFEGG<F-CD8BFFB5C,:+@@BFGGG7<FGEGGGGGGGGGGGGGGGGGGGGGGGCEGGGGGGGFGGGGGGGGGGDGGG>GGGGGGGGGGGGGGGGGGEGGGGGGGGGGGGGEEGGGGGCFGGGGGGGEGGGGGGGGGFGGGGGGDGGGCGGGGGGGDGGGFGGGGFFGGGGGEGFEDC9
@M03364:396:000000000-C9LGT:1:1101:18684:2379 1:N:0:10
ACTCCTACGGGAGGCAGCAGTGGGGAATATTGCACAATGGGCGCAAGCCTGATGCAGCGACGCCGCGTGCGGGATGGAGGCCTTCGGGTTGTAAACCGCTTTTGTTTGGGAGCAAGCCCTTCGGGGTGCGTGTACCTTTCGAATAAGCACCGGCTAACTACGTGCCAGCCGCCGCGGTAATACGTAGGGTGCGAGCGTTATCCGGATTTATTGGGCGTAAAGGGCTCGTAGGCGGTTCGTCGCGTCCGGTGTGAAAGTCCATCGCCTAACGGTGGATCTGCGCCGGGTACGGGC
+
GGGGGGGGGGGGGGGGGGGGGGGGGGGGGGGGGGGGGGGGGGGGGGGGGGGGGGGGGGGGGGGGGGGGGGGGGGGGGGGGGGGGGGGGGGGGGGGGGGGGGGGGGGFGGGGGGGGGGGGGGGFC>@FG+*68@@FFGGGGGGGFF;FGGGGGGGGGGGGGGGGGGGGGG*:FGGGGGGGGGGGGCGGGGGGGGEEGGGGGGGGGGGGGGGGGGGGGGGGGGGGGGGGGEGGGGGGGGGGGGGGGGGGGGGGGGGGGGGGGGGGGGGGGGGGGGGGGGGGGFFGGGGGFDFFGG3
@M03364:396:000000000-C9LGT:1:1101:20662:2409 1:N:0:10
ACTCCTACGGGAGGCAGCAGTGGGGAATATTGGACAATGGGGGAAACCCTGATCCAGCCATGCCGCGTGTGTGAAGAAGGCCTTTTGGTTGTAAAGCACTTTAAGCAGTGAAGAAGACTCCTTTATTAATACCCATGGACGCTGACATTAGCTGCAGAATAAGCACCGGCTAACTCTGTGCCAGCAGCCGCGGTAATACAGAGGGTGCAAGCGTTAATCGGAATTACTGGGCGTAAAGGGAGCGTAGGTGGCTCTATAAGTCAGATGTGAAATCCCCGGGCTTAACCTGGGAAC
+
GGGGGGGGGGGGGGGGGGGGGGGGGGGGGGGGGGGGGGGGGGGGGGGGGGGGGGGGGGGGGGGGGGGGGGGGGGGGGGGGGGGGGGGGGGGGGGGGGGGGGGG,CFGGGGGAFG,BABFDG-C5,:EF,595A=,??A,A@+B@+AFGGGCFFFG8FDCFGGGGGGGGGG>ECFFGFGGGGGGGDGGGC:FGECCFGCFCFGGGGGGGGGGGGGGGGGGGGGDGGGGFFGGGGGGGGGGGGEEG5EEDGGGG8FCGFGGGGGGGGGGGGGGGGGCGGGCDDFGGCFD6D@39FD
@M03364:396:000000000-C9LGT:1:1101:13397:2422 1:N:0:10
ACTCCTACGGGAGGCAGCAGTGGGGGATATTGCACAATGGAGGAAACTCTGATGCAGCAACGCCGCGTGAAGGAGGAAGGCCTTCGGGTCGTAAACTTCTGTCCTCAGGGAAGAACAAAATGACGGTAATTGAGGAGGAAGCCCCGGCTAACTACGTGCCAGCAGCCGCGGTAACACGTAGGGGGCGAGCGTTATCCGGAATTACTGGGCGTAAAGAGTGCGTAGGTGGCTAAGCAAGCGCGGGGTTTAATTTCACGGCCCAACCGTGAACCGCCCTGCGAACTGTCTAGCTTG
+
GGGGGGGGGGGGGGGGGGGGGGGGGGGGGGGGGGGGGGGGGGGGGGGGGGGGGGGGGGGGGGGGGGGGGGGGGGGGGGGGGGGGGGGGGGGGGGGGGGGGGGGGGGGGGGGGGGGG<EFFE-BB3@FF+,58,:B,@FEFGFGGGGGEGGFGGGGGGGGGGGGGGGGGG<CFGGGGGGFGGGGGGGGGGGGGGGGGGGGGGGGGGGGGGGGGGGGGGGGGGGEGGGGGGGGG?CFGGGGGGGGGGG5A?FFGDFGGGGGEGGCEGGCF<FGGGGGGGGFGDEGGG*C?GFFC*7
@M03364:396:000000000-C9LGT:1:1101:20112:2437 1:N:0:10
ACTCCTACGGGAGGCAGCAGTGGGGAATCTTGCACAATGGGCGGAAGCCTGATGCAGCGACGCCGCGTGCGGGACGAAGGCCTTCGGGCTGTAAACCGCTTTCAGCAGGGACGAAGCGACATTGACGGATCCTGCCGAAGAAGCACCGGCTAACTACGTGCCAGCAGCCTCGGTAATACGTAGGGGGCAGGCGTTATCCGGATTCATTGGGCGTAAAGCGCGCGTAGGCGGCCAGCCTGGTCGGGAGTCAAATCCGGGGGCTCAACCCCCGTCCGCTCCCGATACCGGCCGGCT
+
GGGGGGGGGGGGGGGGGGGGGGGGGGGGDGGGGGGGGGGGGGGGGGGGGGGGGGGGGGGGGGGGGGGGGGGGGGGGGGGEGGG8FFGGGGGGGGGGGGGGGGGGGG9>FGGGGG7*<*@*5-D,,8CF1>CF;,3,1CBFE8,B,=:CEEFG,8CC@7FG<CFGG+<F7,;EGEG5<9FG@GGGECEGG*:CGGGGGGFEEGG>FGGGF?CGEGGGGGCGDEEGEG*/<CEGCCFFFGGGFGGGD5CECFCGFGGGGEEGDE*<C<FDDGC5DG*>DGGG3BEDGFDDGFF3C3
@M03364:396:000000000-C9LGT:1:1101:16574:2449 1:N:0:10
ACTCCTACGGGAGGCAGCAGTGGGGAATATTGCACAATGGGGGGAACCCTGATGCAGCGACGCCGCGTGCGGGATGGAGGCCTTCGGGTCGTGAACCGCTTTTGATTGGGAGCAAGCGTGAGTGAGTGTCCCTTTCGAATAAGCACCGGCTAACTACGTGCCAGCAGCCGCGGTAATACGTAGGGTGCAAGCGTTGTCCGGAATCATTGGGCGTAAAGGGCTCGTAGGCGGTTCGTCGCGTCCGGTGTGAAAGCCCATCGCTTAACGGTGGGTCTGCGCCGGGTACGGGCGGGC
+
GGGGGGGGGGGGGGGGGGGGGGGGGGGGGGGGGGGGGGGGGGGGGGGGGGGGGGGGGGGGGGGGGGGGGGGGGGGGGGGGGGGGGGGGFGGGDGGGGGGGGGGGGGG9FGGGGGGG+<FCCFF2<CFG?,?:,,8?AFCFFGGGGGGGGGE>FGGGGGGGGGGGGGGGG*8EE>EGGGGGFGGGGGGGGGGGGG>EGGGGGGGGGFGGGGGGGGGGGCFGGGGECEGGGGGGGDEGGDEGGGGGGEGGGGGGGGFFGGGGD8CGGGGGGCECD6FGGGGGFFG5CGGFGFFGD3
@M03364:396:000000000-C9LGT:1:1101:9502:2464 1:N:0:10
ACTCCTACGGGAGGCAGCAGTGGGGAATCTTGCACAATGGGCGGAAGCCTGATGCAGCGACGCCGCGTGCGGGACGAAGGCCTTCGGGCTGTAAACCGCTTTCAGCAGGGACGAGGCGAAACTGTCGGTACTTGCGGAAGAAGCCCCGGCTAACTACGTGCCAGCAGCCGCGGTAATACGTAGGGGGCAAGCGTTATCCGGATTCATTGGGCGTAAAGCGCGCGTAGGCGGCCAGCCTGGTCGGGAGTCAAATCCGGGGGCTCAACCCCCGTCCGCTCCCGATACCGGCCGGCT
+
GFGGGGGGGGGGGGGGGGGGGGGGGGGGGGFGEGGGGGGDCCGDGEGGEEGFCE<FCFFGGGGGG:FFEGGGG7FFGCFGGGFGGGGGGGFFFGGGGCEFF+C,DGGDEGGGG7+5*@F<F*8,<88C48<,@8,<CE7*<<,?+<<FC7*<,?CFC@FGFGG@CC68C*58E**2<FFGCFGCGGGG5EGFG>E5CFGGEGDEGGGFFGDDC?EE8FGGDGGGC>>*<EC*:CFGG6E@<EE5C>EGFC+<@EFE:EEGGDFFGFG<C389CEGG5)C5;DCCDG3>DFD3C)
@M03364:396:000000000-C9LGT:1:1101:12820:2478 1:N:0:10
ACTCCTACGGGAGGCAGCAGTGGGGAATATTGGACAATGGGGGAAACCCTGATCCAGCCATGCCGCGTGTGTGAAGAAGGCCTTTTGGTTGTAAAGCACTTTAAGCAGTGAAGAAGACTCCCTGGTTAATACCCATGGACGATGACATTAGCTGCAGAATAAGCACCGGCTAACTCTGTGCCAGCAGCCGCGGTAATACAGAGGGTGCAAGCGTTATCCGGAATTATTGGGCGTAAAGGGCTCGTAGGCGGTTCGTCGCGTCCGGTGTGAAAGTCCATCGCTTAACGGTGGATC
+
GGGGGGGGGGGGGGGGGGGGGGGGGGGGGGGGGGGGGGGGGGGGGGGGGGGGGGGGGGGGGGGGGGGGGGGGGFGGGGGGGGGGGGGGGGGGGGGGGGGGGGGGGGGGGGGGGGGGGGGGC-B,8EFG,<C55BDFFFGGG=FFGGGGGGGGGGGGG>FFDGGGGGGGGEGGGGFFGGFFGGGGGGGGGGGEGFGGGGFGGGGGGGGGGGGGGGGGGGCEEGFEGFGGGFGGGGGGGGGGGGGGGGGGGGGGGGGGGGGGG8>EGDEDDGCFGGGGGGFGFFGGGGG>DFFFGD
@M03364:396:000000000-C9LGT:1:1101:17490:2487 1:N:0:10
ACTCCTACGGGAGGCAGCAGTGGGGAATATTGCACAATGGGCGCAAGCCTGATGCAGCGACGCCGCGTGCGGGATGGAGGCCTTCGGGTTGTAAACCGCTTTTGTTTGGGAGCAAGCCCTTCGGTGTGAATGTACCTTTCGAATAAGCACCGGCTAACTACGTGCCAGCTGCCGCGGTAATACGTAGGGTGCGAGCGTTATCCGGATTTATTGGGCGGAAAGGGCTCGTAGGCGGTTCGTCGCGTCCGGTGTGAAAGTCCATCGCCTAACGGTGGATCTGCGCCGGGTACGGGC
+
GGGGGGGGGGGGGGGGGGGGGGGGGGGGGGGGGGGGGGGGGGGGGGGGGGGGGGGGGGGGGGGGGGGGGGGGGGGGGGEGGGGGGGGGGGGGGGGGGGGGGGGGGGFG:FGDGGGGG<F<<=F>+@FF@,@@3@@BF99=C7>B*7:=CGGG7CEFCG>FGGGGGGGGG,?:FGGGGEGGGGGFCFGGGGGGGGGGGGGGGGGGGGGGFGFCCFCGG*?EGGGDGGGGGGGGGDEEGGGG5CGECCEGGCEGG7C<FE?FG+?5ED=CGGGGG5C*79+:@:EGDGG>)?>CG)
@M03364:396:000000000-C9LGT:1:1101:12587:2581 1:N:0:10
ACTCCTACGGGAGGCAGCAGTGGGGAATATTGGACAATGGGGGAAACCCTGATCCAGCCATGCCGCGTGTGTGAAGAAGGCCTTTTGGTTGTAAAGCACTTTAAGCAGTGAAGAAGACTCCCTGGTTACTACCCATGGACGATGACATTAGCTGCAGAATAAGCACCGGCTAACTACGTGCCAGCAGCCGCGGTAATACGTAGGGAGCAAGCGTTATCCGGATTTACTGGGTGTAAAGGGAGCGTAGACGGCGGTGCAAGTCTGAAGTGAAAGGCGGGGGCTCAACTCCCGGAT
+
GGGGGGGGGGGGGGGGGGGGGGGGGGGGGGGGGGGGGGGGGGGGGFGGGGGGGGGGGGGGGGGGGGGGGGGGGGGGGGGGGGGGGGGGGGGGGGGGGGGEGGG9FFGGGGGGGFAF84E,=-B::4CF,,:88EF=FF8FG:CFEF9EFGGGFFGFEFGGGGGGGFGGGGGDFGGGGGGGGGGGGGGGGGGGGGGGGGGGGGGGGGGGGGFGGFDGGDGGGGDGGFFGGGGGGGFGDGGGFEGGGDGGCGEGGGGGGGCGFCFFEFG*CGGGGGGGGGGG@EFFFG*9FFEG)9
@M03364:396:000000000-C9LGT:1:1101:19941:2594 1:N:0:10
ACTCCTACGGGAGGCAGCAGTGGGGAATCTTGCGCAATGGGGGCAACCCTGACGCAGCGACGCCGCGTGCGGGACGAAGGCCTTCGGGTCGTAAACCGCTTTCAGCAGGGACGAGGCCGCGAGTTGACGTTTCCTGCAGAAGAAGCCCCGGCTAAATACGTGCCAGCAGCCGCGGTAATACGTATGGGGCGAGCGTTATCCGGATTCATTGGGCGTAAAGCGCGCGTAGGCGGCCCGTTAGGTCGGAGGTAAAAGCCCGGGGCTCAACCCCGGCGAGCCTCCGATACCGGCGGG
+
GGGGGGGGGGGGGGGGGGGGGGGGGGGGGGGGGGGGGGGGGGGGGGGGGGGGGGGGGGGGGGGGGGGGGGGGGGGGGGGGGGGGGGGGGGGGGGGGGGGGGGGGGGGGGGGGGG7F:7CF>*=*1@FF+11,82?:<FCC8F<CEGFGGGGFCFGGGCFGGGGGGGGGGGGGGGGDGGGGGGGGGGFFCAECE:CEGGGGGGG5CEGGFFDFFGGGGEGGGEEGCGGGDEFGGGGGG8AEGGGGGE*:5;EEEF+:FCEGG5C*CFGGFGGGGE:9CCGFFFGDGGGFDD))99
@M03364:396:000000000-C9LGT:1:1101:15201:2633 1:N:0:10
ACTCCTACGGGAGGCAGCAGTGGGGAATATTGGACAATGGGGGAAACCCTGATCCAGCCATGCCGCGTGTGTGAAGAAGGCCTTTTGGTTGTAAAGCACTTTAAGCAGTGAAGAAGCCTCGGTGCTTAAAACTCACGGGCGGTGGGATTAGCTGCAGAATAAGCACCGGTTAACTCTGTGCCAGCAGCCGCGGTAATACAGAGGGTGCAAGCGTTAATCGGAATTACTGGGCGTAAGGGGAGCGTAGATGGCTCTATAAGTCAGATGTGAAATCCCCGGGCTTAACCTGGGAAC
+
FA<FCF<EG;@F@F@E76,CCE<F:CCEGCFCGFG<@<FGGGBCFEFFGGGFGGGFA<D,@6CFCECFGE,FFGAEAC<<CEF<9ED:,C+8EFFEFFGGFGC,BEF4CFF,AF,4A=494-8=+C,,559C,:,:3++3++88++35@FF3,8>CCGGGGDGGE::CE1BFGFG:CCFGFFG@*<,<F*<8<FGCFGFF,<<:*4;7>:>::;;C5CF>58;8<@F9::FGG8*;*<8ECDGGEEC*<E?E:6F7?CGGFFF9CD+02:9DC+07C)*>55:6CC:4*00*99
@M03364:396:000000000-C9LGT:1:1101:18484:2667 1:N:0:10
ACTCCTACGGGAGGCAGCAGTAGGGAATCTTCCACAATGGACGCAAGTCTGATGGAGCAACGCCGCGTGAGTGAAGAAGGTTTTCGGATCGTAAAGCTCTGTTGTTGGTGAAGAAGGATAGTGCTAGTCACTGGCCTTTATTTGACGGTAATCAACCAGAAAGTCACGGCTAACTACGTGCCAGCAGCCGCGGTAATACGTAGGTGGCAAGCGTTGTCCGGATTTATTGGGCGTAAAGCGAGCGCAGGCGGAAAAATAAGTCTAATGTGAAAGCCCTCGGCTTAACCGAGGAAC
+
GGGGGGGGGGGGGGGGGGGGGGGGGGGGGGGGGGGGGGGGGGGGGGGGGGGGGGGGGGGGGGGGGGGBFGGGGGGGGGGGFFGGGGGFGGGGGGGGGGGGGGGFFGFFFFGGGGFGEFF<FCC,CFGG5,9<5BEFDGGGGA<FGC+FGGGGEGGGGGGGFGGGGGGGGECFGGGGGGGGGGGGGGGGGGGGGGGGGGGGGGGGGGGGGGGGGGGGGGGGGG:EFGGGGGGGGGGGGGGGGGGGGGGGGGGGEGCGGGGGFFFFGGGGGGGGGGCFGGGGFFGGGGGEDFFGFD
@M03364:396:000000000-C9LGT:1:1101:18936:2669 1:N:0:10
ACTCCTACGGGAGGCAGCAGTGGGGAATATTGCACAATGGGCGCAAGCCTGATGCAGCGACGCCGCGTGCGGGATGGAGGCCTTCGGGTTGTAAACCGCTTTTGTTCAAGGGCAAGGCACGGTTTCGGCCGTGTTGAGTGGATTGTTCGAATAAGCACCGGCTAACTACGTGCCAGCAGCCGCGGTAATACGTAGGGTGCAAGCGTTATCCGGATTTATTGGGCGTAAAGCGAGCGCAGGCGGAAAGATAAGTCTGAAGTGAAAGCCCCCGGCTTAACCGGGGAACTGCTTCGG
+
GGGGGGGGGGGGGGGGGGGGGGGGGGGGGGGGGGGGGGGGGGGGGGGGGGGGGGGGGGGGGGGGGGGGGGGGGGGGGGGGGGGGGGGGGGGGGGGGGGGGGGGFGGGFGGGGGGGGGGGGGEF@:EFG@3@55@DFGGGGGFGGGGFFGGGGCFDGGGGGEGGGGGGGG=CGGGGGGGGGGGGGGGGGGFGFGGGGGGGGGGGGGGGGGGGGGGGCFGGGGGGGGGGGGGGG>EGGGGGGGGGGGGGGGGFGGGGGGGGGGGGGG:FGGGGGGGGGGGGGFFGGGGGFGFFGGG
@M03364:396:000000000-C9LGT:1:1101:18273:2673 1:N:0:10
ACTCCTACGGGAGGCAGCAGTGGGGAATATTGCACAATGGGCGCAAGCCTGATGCAGCGACGCCGCGTGCGGGATGGAGGCCTTCGGGTTGTAAACCGCTTTTGTTTGGGAGCAAGCCCTTCGTTGTGCTTTGACCTTTCGAATAAGCACCGGCTAACTACGTGCCAGCAGCCGCGGTAATACGTAGGTGGCGAGCGTTGCCCGGAATTATTGGGCGTAAAGGGAGCGCAGGCGGGAGGCCAGGTCCATCTTAAAAGTGCGGGGCTCAACCCCGTGATGGGATAGAAACCGGGC
+
GGGGGGGGGGGGGGGGGGGGGGGGGGGGGGGGGGGGGGGGGGGGGGGGGGGGGGGGGGGGGGGGGGGGGGGGGGGGGGGGGGGGGGGGGGGGGGGGGGGGGGGGGFF<FGGGGGFGFGGD,>D@:@FG3,8<,,:>>FFGDGFFC;CFFGFDCFEEGGGGGGGGGGGGG8CFGGGGGGGGGGGGFGGGF,FGGGGGGGGGGGGGGCGGGFGGGGGGGGGGGGGGGG>EGGGGGGGGGGGGGGGGGGGG7FEG7FGGGGGFG5DGGGGGGG6DGGGDGGGGFFGFGFFFDFFD)7
@M03364:396:000000000-C9LGT:1:1101:6697:2682 1:N:0:10
ACTCCTACGGGAGGCAGCAGTGGGGAATATTGGACAATGGGGGCAACCCTGATCCAGCCATGCCGCGTGTGTGAAGAAGGCCTTCGGGTTGTAAAGCACTTTCAGTAGGGAGGAAAGGTAGCGTATTACCAGCGCGTTACTGTGACGTTACCTACAGAAGAAGGACCGGCTAACTCCGTGCCAGCAGCCGCGGTAATACGGAGGGTCCGAGCGTTAATCGGAATTACTGGGCGTAAAGCGTGCGCAGGCGGTTTGTTAAGCAAGATGTGAAAGCCCCGGGCTCAACCTGGGAAT
+
GGGGFGGGGGGGGGGGGGGGGGGGGGGGGGFGGFGGGGGGGGGGGGGGGGGGGGGGGGGGGGGGGGGFGGGGGGGGGGGGGGGGGGGGGGGGGGGGGGGGGGGEDFGGGGGGGGGG8FEF9-@C+BCF<,9:3@C7@BEEGGGGGGGGGFG9@EGGGFGGFFGGC@FFE*>CFFGCCFGGGGFGGGGGGGGGGGGGGGFGGGGGGFFFE>CGGCCGFCCFGEGFGGC+AFGGGGGGGGGGGGDGEGGGEGE7CEGFDGFFCCFGGGGGFGFCDG*9CC=D5D5DGGDFGFFFFF
@M03364:396:000000000-C9LGT:1:1101:8706:2693 1:N:0:10
ACTCCTACGGGAGGCAGCAGTGGGGAATATTGGACAATGGGGGCAACCCTGATCCAGCCATGCCGCGTGTGTGAAGAAGGCCTTCGGGTTGTAAAGCACTTTCAGTAGGGAGGAAAGGTAGCGTGTTAACACCGCGTTACTGTGACGTTACCTACAGAAGAAGGACCGGCTAACTCCGTGCCAGCAGCCGCGGTAATACGGAGGGTCCGAGCGTTAATCGGAATTACTGGGCGTAAAGCGTGCGCAGGCGGTTTGTTAAGCAAGATGTGAAAGCCCCGGGCTCAACCTGGGAAT
+
GGGGDGGGGGGGGGEGGGGGGGGGGGGGGGGGGGGGCFGGGGGGGGGGGGGGGGGGGGGGGGGGGGGGGGGGGGGGGGGGGGFGFGCGGGGGGFGGGGGGGGFGEAFFFFGGGDFG<EE<FGGBB+DG,,A,B@7FCFGCGGGFG@FFFFFGFFGGGGGGGCFGFGGGGE8FFGG@GGGGEFFCCFGGFGGGGGGGGGGCFGGGGG?FGCEGGEE88@FGGDGGGFDGFGGGEGG>GGGGGGGGGGGGGGG*:CEGGGGGFD4EFGGGGGGGCGCGGGDGEDGGGGF?FFF5<C
@M03364:396:000000000-C9LGT:1:1101:11534:2707 1:N:0:10
ACTCCTACGGGAGGCAGCAGTGGGGAATATTGCACAATGGGGGAAACCCTGATGCAGCAACGCCGCGTGAGTGATGACGGCCTTCGGGTTGTAAAGCTCTGTCTTCAGGGACGATAATGACGGTACCTAAGGATGCAGCCACGGCTAACTACGTGCCAGCAGCCGCGGTCATACGTAGGTGGCGAGCGTTGTCCGGATTTACTGGGCGTAAAGGGAGCGTAGGCGGATTTTTAAGTGAGATGTGAAATACTCGGGCTTAACCTGAGTGCTGCATTTCAAACTGGAAGTCTAG
+
GGGGGGGGGGGGGGGGGGGGGGGGGGGGGGGFGGGGGGGGGGGGGGGGGGGGGGGGGGGGGGGGGGGGGGGGGGGGGGGGGGGGGGGGGGGGGGGGGGGFGGGGGFGAEGGGGGCF+CF@E3@B+BFG,8@,:,:,3CFG8<FF>C+@CGGG<F@FGFGGGGGGGGDEG*;@FGGGFGGGGGGG7CFGGEGGGGGGGGDGEGGGGGFGEGGGGGGGGG5?EGGGEG8EEG?F>8@FFFGFCGGGCGFGGGGGGGGGGGGGGGFFFCFGGFGGGGEFGFCCFFGGGG5@CF=*
@M03364:396:000000000-C9LGT:1:1101:13184:2731 1:N:0:10
ACTCCTACGGGAGGCAGCAGTGGGGAATATTGGACAATGGGGGCAACCCTGATCCAGCCATGCCGCGTGTGTGAAGAAGGCCTTCGGGTTGTAAAGCACTTTCAGTAGGGAGGAAAGGTAGCGTATTAATAGCGCGTTACTGTGACGTTACCTACAGAAGAAGGACCGGCTAACTCCGTGCCAGCAGCCGCGGTAATACGGAGGGTCCGAGCGTTAATCGGAATTACTGGGCGTAAAGCGTGCGCAGGCGGTTTGTTAAGCAAGATGTGAAAGCCCCGGGCTCAACCTGGGAAT
+
GGGGGGGGGGGGGGGGGGGGGGGGGGGGGGGGGGGGGGGGGGGGGGGGGGGGGGGGGGGGGGGGGGGGGGGGGGGGGGGGGGGGGGGGGGGGGGGGGGGGGGGGGFFGGGGGGG8FGGGGCEFF:FFG,59,8@@+FFGGGGGGGGGGGGGGDGGGGGGGGGGGGGGGGCEGGGGGGGGGGGGGGGGGGGGGGGGGGGGGGGGGGGGGGGGGGGGGGGGGGGGGGGGGGGGGGGGGGGGGGGGGGGCEGGGEGGGGGGGFFFGGFCGGGGGGGGGGGGGGFFGGGGGFGFFGCG
@M03364:396:000000000-C9LGT:1:1101:20617:2741 1:N:0:10
ACTCCTACGGGAGGCAGCAGTGGGGAATATTGCACAATGGGGGAAACCCTGATGCAGCAACGCCGCGTGAGTGATGACGGCCTTCGGGTTGTAAAGCTCTGTCTTCAGGGACGATGATGACGGTACCTGAGGAGTAAGCCACGGCTAACTACGTGCCAGCAGCCGCGGTCATACGTAGGGGGCGAGCGTGGTCCGGATTTACTGGGCGTAAAGGGAGCGGAGGCGGCTTTTTAAGTGAGATGTGAAATACTCGGGCTTAACCTGAGGGCTGCATTTCAAACTGGAAGTCGAG
+
GGGGGGGGGGGGGGGGGGGGGGGGGGGGGGGGGGGGGGGGGGGGGGGGGGGGGGGGGGGGFGGGGGGGGGGGGGGGGGGGGGGGGGGGGGGGGGGGCDGGGGGFCFEFGGG7CF:+8,55,8C=3:DF,,3+3B3,3=<<D,@C7<8>C<8B+,6BCFFFGC,DCF@G:=>FFGGCGFC*<CCE:CEEE*/;02?>>8*23<9AGGGGEGGFG7>CEEC*2?C?5:*:*2:9/<EFG9C++<?F?CC+39:CCGDGGGG7<97=GG**15?54C?FGFF7FFEDFGGFD)57
@M03364:396:000000000-C9LGT:1:1101:19596:2742 1:N:0:10
ACTCCTACGGGAGGCAGCAGTGGGGAATATTGCACAATGGGCGAAAGCCTGATGCAGCAACGCCGCGTGAGCGATGAAGGCCTTCGGGTCGTAAAGCTCTGTCCTCAAGGAAGATAATGACGGTACTTGCGGAGGAAGCCCCGGCTAACTACGTGCCAGCAGCCGCGGTAATACGTAGGGGGCTAGCGTTATCCGGATTTACTGGGCGTAAAGGGTGCGTAGGCGGCTGATTAAGTTCGTGGTTAAAGCGTGGGGCTCAACCCCATAAAGCCACGGATACTGGTCAGCTAGAGT
+
GGGGGGGGGGGGGGGGGGGGGGGGGGGGGGGGGGGGGGGGGGGGGGGGGGGGGGGGGGGGGGGGGGGGGGGGGGGGGGGGGGGGGGGGGGGGGGGGGGGGGGGGGGG8FGGGGGGGGGGGGFFB+BFF8<8+8@FGFFGGGGGGGGGGGGGGCGDGGGGGGGGGGGGGG*BFGGGGGGGGGGGGGGGGGGGFGGDGGCCFGGGGGGGGEEEFGGGGGGGGGGGGGGGGGGGGGGGFGGGGGGGGGGGGGGGGGGGGGGGGGGDEGGGFGGGGGGGGDGGGFFFFGGGFF?F4C2
@M03364:396:000000000-C9LGT:1:1101:19279:2750 1:N:0:10
ACTCCTACGGGAGGCAGCAGTGGGGAATATTGCACAATGGGCGCAAGCCTGATGCAGCGACGCCGCGTGCGGGATGGAGGCCTTCGGGTTGTAAACCGCTTTTGTTTGGGAGCAAGCCCTTCGAGGTGATTGTACCTTTCGAATACGCACCGGCTAACTACGTGCCAGCAGCCGCGGTAATACGTAGGGTGCGAGCGTTATCCGGATTTATTGGGCGTAAAGGGCTCGTAGGCGGTTCGTCGCGTCCGGTGTGAAAGTCCATCGCCTAACGGTGGATCTGCGCCGGGGACGGGC
+
GGGGGGGGGGGGGGGGGGGGGGGGGGGGGGGGGGGGGGGGGGGGGGGGGGGGGGGGGGGGGGGGGGGGGGGGGGGGGGGGGGGGGGGGGGGGGGGGGGGGGGGEGFGGGGGGGGGG7DFF<B@+:>FG@38<:,E9FFGFG@FFG,FCGGGGGGGGGGGGGGFGGGGGG,CGGGGGGGGGGGGGGFGGGFGGGCGGGGGCGFEGGGGG?FGGGGGGGGEGGGGGGGGEGGGGGGE>=EGCCEGGGGGGEGEGGCCFGCFFGFCCEDGGGGDD1AE3=FCFFBCGGGD)9>DDG)
@M03364:396:000000000-C9LGT:1:1101:19745:2767 1:N:0:10
ACTCCTACGGGAGGCAGCAGTGGGGAATATTGGACAATGGGGGAAACCCTGATCCAGCCATGCCGCGTGTGTGAAGAAGGCCTTTTGGTTGTAAAGCACTTTAAGCAGTGAAGAAGACTCCCTGGTTACTACCCATGGACGATGACATTAGCTGCAGAATAAGCACCGGCTAACTCTGTGCCAGCAGCCGCGGTAATACAGAGGGTGCAAGCGTTAATCGGAATTACTGGGCGTAAAGGGAGCGTAGGTGGCTCTATAAGTCAGATGTGAAATCCCCGGGCTTAACCTGGGAAC
+
GGGGGGGGGGGGGGGGGGGGGGGGGGGGGGGGGGGGGGGGGGGGGGGGGGGGGGGGGGGGGGGGGGGGGGGGGGGGGGGGGGGGGGGGGGGGGGGGGGGGGGG,EDFAFGGGGGEF<FFEE-B,+:FG,,:CEFE,AFCFE+>DAA:EFGAFFFGGGGGGGGGGGGGGGDGGGGGGGGGGGGGGGGGGGEGGGFGGGGGG?9FGGGGGGGGGGGGGGGGGGGGGGGGGGGGGGEGGGGGGGGGGGGGGGGGGGFGGFGGGGGGGGFGGGGGGGGGGGGGGFFFGGGGFGFFG<D
@M03364:396:000000000-C9LGT:1:1101:18549:2775 1:N:0:10
ACTCCTACGGGAGGCAGCAGTGGGGAATATTGCACAATGGGCGCAAGCCTGATGCAGCGACGCCGCGTGAGTGAAGAAGGGTTTCGACTCGTAAAGCTCTGTTGTCGGGGACGAACGTGGAGATTGTGTCTCACCATTTCCAATGACGGTACCTGACGAGGAAGCCACGGCTAACTACGTGCCAGCAGCCGCGGTAATACGTAGGTGGCGAGCGTTGTCCGGAATTATTGGGCGTAAAGGGAGCGCAGGCGGGAGATCAAGTCTATCTTAAAAGTGCGGGGCTCAACCCCGTGG
+
GGGGGGGGGGGGGGGGGGGGGGGGGGGGGGGGGGGGGGGGGGGGGGGGGGGGGGGGGGGGGGGGGGGGGGGGGGGGGGGGGGGGGGFBFFGGGGGGGGGGGGG9FDF+CFGGG@CGFGF++:DF,@FG8,8,,8@>=CFGGGCFG,@FGGGGFGGFGGGGGGGGGGGGG4BF7FGFGGGGGGGGGGGGGGFGGGGGGGGGGGGGGGGGGG5CGGGGGGGGGGCCFCCFGGGGGG?CGGGGGGGGGGGGGGGGGEGE4C?GGCDFGGGGGGEDFFGFCDGGFFCFGGFFGFECD/
@M03364:396:000000000-C9LGT:1:1101:12159:2779 1:N:0:10
ACTCCTACGGGAGGCAGCAGTGGGGAATCTTGCACAATGGGCGGAAGCCTGATGCAGCGACGCCGCGTGCGGGACGAAGGCCTTCGGGCTGTAAACCGCTTTCAGCAGGGACGAGGCGAAATTGACGGTCCCTGCAGAAGAAGCCCCGGCTAACTACGTGCCAGCAGCCGCGGTAATACGTAGGGGGCAAGCGTTATCCGGATTCATTGGGCGTAAAGCGCGCGTAGGCGGCCAGCCTGGTCGGGAGTCAAATCCGGGGGCTCAACCCCCGTCCGCTCCCGATACCGGCCGGCT
+
GGGGGGGGGGGGGGGGGGGGGGGGGGGGGGGGGGGGGGGGGGGGGGGGGGGGGGGGGGGGGGGGGGGGGGGGGGGGGGGGGGGGGGGGGGGGGGGGGGGGGGGFGGGGGGGGGGCFGGGGG-?98@FG884=?,<,6CCFFFGG7CFGGGGGCGGGGGGGGGGGGFGGG:>CEGGDGGGGFGGGGGGG:FGGGGGGGGGGGGCGGGGGGGGGGGDGGGGGGGGE?>EEGGGGGGGFGGGGFGGDGGEGGGGCFFFGGGGGGCFGGGGGGGGGGGGGCDGGD>EGGGDEGFFGG)
@M03364:396:000000000-C9LGT:1:1101:16560:2791 1:N:0:10
ACTCCTACGGGAGGCAGCAGTGGGGAATATTGGACAATGGGGGAAACCCTGATCCAGCCATGCCGCGTGTGTGAAGAAGGCCTTCGGGTTGTAAAGCACTTTCAGTAGGGAGGAAAGGTAGCGTGTTAATATCACGTTACTGTGACGTTACCTACAGAAGAAGGACCGGCTAACTCCGTGCCAGCAGCCGCGGTAATACGGAGGGTCCGAGCGTTAATCGGAATTACTGGGCGTAAAGCGTGCGCAGGCGGTTTGTTAAGCAAGATGTGAAAGCCCCGGGCTCAACCTGGGAAT
+
GGGGGGGGGGGGGGGGGGGGGGGGGGGGGGGGGGGGGGGGGGGEGGGGGGGGGGGGGGGGGGGGGGGGGGGGGGGGGGGGGGGGGGGGGGGGGGGGGGGGGGG@FEFDFGFGGGGGF?E?,8@B+8BA,,9,<,58AB8FFG?C5ABFGGEE>FFGGGAFGFGGGDFGGDGGFGFGGGGGGGGFGGGGFGGEGFGGGGGGGGGEGGGCECCEGGGDGGGGGGCG?ECFGGGGGGCEFGGGGGEEEEGGGGGGGGGGFGCFE76CE=FCGGCDCGGGGGCCEDFD=F4/9FFD<C
@M03364:396:000000000-C9LGT:1:1101:11491:2799 1:N:0:10
ACTCCTACGGGAGGCAGCAGTGGGGAATATTGCACAATGGGCGCAAGCCTGATGCAGCGACGCCGCGTGCGGGATGGAGGCCTTCGGGTTGTAAACCGCTTTTGTTCAAGGGCAAGGCACGGTTTCGGCCGTGTTGAGTGGATTGTTCGACTAAGCACCGGCTAACTACGTGCCAGCAGCCGCGGTAATACGTAGGGTGCAAGCGTTATCCGGATTTATTGGGCGTAAAGGGCTCGTAGGCGGTTCGTCGCGTCCGGTGGGAAAGTCCATCGCTTAACGGTTGATCCGCGCCGG
+
GGGGGGGGGGGGGGGGGGGGGGGGGGGGGGGGGGGGGGGGGGGGEGGGGGGGGGGGFGDGGGGGGGGGGGGGGGGGGGGGGGGGGGGGGGGGGGGGGGGGGGGGGGGAFDFGGG<FFGGGGEFF7EFG+35538@@CGGGGGGFGGGGGG*>*@?FFFGGGGGGGGGGG=FFGGGCFFFGGGGGGGECGGGFGCDGGGGGGGFFGEG5EEFGGGGGFGGGG6;CGGCEFGGGGGGGGGFGFEGGGGGGGDGGGGGGGCC5:8C5=FFF>FGGGCFDDGEG3)1*;>DFGEFD3C
@M03364:396:000000000-C9LGT:1:1101:8906:2801 1:N:0:10
ACTCCTACGGGAGGCAGCAGTGGGGAATATTGCACAATGGGCGCAAGCCTAATGCAGCGACGCCGCGTGCGGGATGGAGGCCTTCGGGTTGTAAACCGCTTTTGTTTGGGAGCAAGCCCTTCGGTGTGAGTGTACCTTTCGAATAAGCACCGGCTAACTACGTGCCAGCCGCCGCGGTAATACGTAGGGTGCGAGCGTTATCCGGATTTATTGGGCGTAAAGGGCTCGTAGGCGGTTCGTCGCGTCCGGTGTGAAAGTCCATCGCCTAACGGTGGATCTGCGCCGGGTACGGGC
+
GGGGGGGGGGGGGGGGGGGGGGGGGGGGGGGGGGGGGGGGGGGGGGGGGGGGGGGGGGGGGGGGGGGGGGGGGGGGGGGGGGGGGGGGGGGGGGGGGGGGGGGFFGGGGGGGGGGGFGGGGDF@+@FF,3@,<<FAFFGGEFFFGCFGGGGG>FDGGGGGGGGGGGGGG<5FGGGGGGGGGGGGGGGGGGGGGEGGGGGGGGGGGDGGGDG?:FGGGGGGGGGDGGGEGGGGGGGGGGGGGGGGGGGEGGGGDF7?FCGFGGGEEDGDGGGGCGC<CCFFFFGGGGGDDFFGG)
@M03364:396:000000000-C9LGT:1:1101:14218:2817 1:N:0:10
ACTCCTACGGGAGGCAGCAGTAGGGAATCTTCCACAATGGACGCAAGTCTGATGGAGCAACGCCGCGTGAGTGAAGAAGGTTTTCGGATCGTAAAGCTCTGTTGTTGGTGAAGAAGGATAGAGGTAGTAACTAGCCTTTATTTGACGGTAATCAACCAGAAAGTCACGGCTAACTACGTGCCAGCAGCCGCGGTAATACGTAGGTGGCAAGCGTTGTCCGGATTTATTGGGCGTAAAGCGAGCGCAGGCGGAAAAATAAGTCTAATGTGAAAGCCCTCGGCTTAACCGAGGAAC
+
GGGGGGGGGGGGGGGGGGGGGGGGGGGGGGGGGGGGGGGGGGGGGGGGGGGGGGGGGGGGGGGGGGGGGGGGGGGGGGGGGGGGGGGGGGGGGGGGGGGGGGGGGGGGFFGGGGGGEGGFG9E,,CFG,,95,,3=DFGFFGGGGDGGFGGGGDGGGGFGGGGGGGGGGFGGGGGGGGGGGGGGGGGGGGGGGEGGGGGGGGGGGGGGFGGGGGGGGGGGGGGGG?EFGGGGGGGGGGGGGGGGGGGGGGGGCEFCFFGGFFFFGGGGGGGGGGGGFGGGFFGGGGGFDDFDG7
@M03364:396:000000000-C9LGT:1:1101:10469:2871 1:N:0:10
ACTCCTACGGGAGGCAGCAGTAGGGAATCTTCCACAATGGACGCAAGTCTGATGGAGCAACGCCGCGTGAGTGAAGAAGGTTTTCGGATCGTAAAGCTCTGTTGTTGGTGAAGAAGGATAGAGTTAGTAACTGGCCTTTATTTGACGGTAATCAACCAGAAAGTCACGGCTAACTACGTGCCAGCAGCCGCGGTAATACGTAGGTGGCGAGCGTTGTCCGGATTTATTGGGCGTAAAGGGAACGCAGGCGGTCTTTTAAGTCTGATGTGAAAGCCTTCGGCTTAACCGAAGT
+
GGGGGGFGGGGGGGGGGGGGGGGGGGGGGFGGGGGGGGGGGGGGGGGGGGGGGGGGGGGGGGGGGGGGGFGGFGGGFGGGGGGGGGGDGGGGDGGGGGGGGEGGGFGDFFEED9,B,BFG?-C,<CFG@<CC?E,,7=FFFFGGF,+@FF:FDGGGGGGGGGCGGGGGGEGGGDGGGGGGGGGGGGGGG@FEGGGGGCFGGGGGGGGGGEGCGGGGGGFGGG:89FFF@EGGGGGCEGGGGGGGGGGGEGEC5>?CFCGC7@F?CFFGGCFDGGGGGFGDFF5DFGGEDD@F
@M03364:396:000000000-C9LGT:1:1101:18532:2882 1:N:0:10
ACTCCTACGGGAGGCAGCAGTGGGGAATATTGCACAATGGGCGCAAGCCTGATGCAGCGACGCCGCGTGCGGGATGGAGGCCTTCGGGTTGTAAACCGCTTTTGTTTGGGAGCAAGCCCTTCGGGGTGGGTGTACCTTTCGAATAAGCACCGGCTAACTACGTGCCAGCCGCCGCGGTAATACGTAGGGTGCGAGCGTTATCCGGATTTATTGGGCGTAAAGGGCTCGTAGGCGGTTCGTCGCGTCCGGTGTGAAAGTCCATCGCCTAACGGTGGATCTGCGCCGGGTACGGGC
+
GGGGGGGGGGGGGGGGGGGGGGGGGGGGGGGGGGGGGGGGGGGGGGGGGGGGGGGGGGGGGGGGGGGGGGGGGGGGGGGGGGGGGGGGGGGGGGGGGGGGGGGGGGGGGGGGGGFGFGGFE-@8+8FF535833ECFGGGGCFDF,?DFFGGGGGGGGGGGGFFGGFFG*CGGGGGGEGGGFGGGFGGGGGGGEGGGGGGGGGGGGCGGCEFFGGGGGGGGGGGGGGGGEGGGGGGDGGGEEGEG=EGDCCEEGGGFFFGGFDEDGEGDGGGDFG<=CGGFEGGGGGF5@>GG)
@M03364:396:000000000-C9LGT:1:1101:16720:2892 1:N:0:10
ACTCCTACGGAGGCAGCAGTGGGGAATATTGCACAATGGGCGCAAGCCTGATGCAGCGACGCCGCGTGCGGGATGGAGGCCTTCGGGTTGTAAACCGCTTTTGTTTGGGAGCAAGCCCTTCGGTGTGAGTGTACCTTTCGAATAAGCACCGGCTAACTACGTGCCAGCAGCCGCGGTAATACGTAGGGTGCGAGCGTTATCCGGATTTATTGGGCGTAAAGGGCTCGTAGGCGGTTCGTCGCGTCCGGTGTGAAAGTCCATCGCCTAACGGTGGATCTGCGCCGGGTACGGGCG
+
GGGGGGGGGGGGGGGGGGGGGGGGGGGGGGGGGGGGGGGGGGGGGGGGGGGGGGGGGGGGGGGGGGGGGGGGGGGGGGGGGGGGGGGGGGGGGGGGGGGGGGGGGGGEGGGGGGCG+BFB>-B88@CF8<@@<@F9@FEFG:<FA9FFGGGFGGGGGGGGGGGGGGGGG8<FGGGGGGGGGGGGGGGGGEGEECEGGGGGGGGGGGEGGGGGGFFGEGGGGGGGGGECEGGGGGEGGGGGGGGGGDCCEGCEFGGFFGFGGGGGGGGGGGGDFGD49CGGFFGGGGCDG@@3DD
@M03364:396:000000000-C9LGT:1:1101:16373:2900 1:N:0:10
ACTCCTACGGGAGGCAGCAGTAGGGAATCTTCCACAATGGACGCAAGTCTGATGGAGCAACGCCGCGTGAGTGAAGAAGGTTTTCGGATCGTAAAGCTCTGTTGTTGGTGAAGAAGGATGTGAGTAGTACCTGGCTCATATTTGACGGTAATCAACCAGAAAGTCACGGCTAACTACGTGCCAGCAGCCGCGGTAATACGTAGGTGGCAAGCGTTGTCCGGATTTATTGGGCGTAAAGCGAGCGCAGGCGGAATGATAAGTCTGATGTGAAAGCCCACGGCTCAACCGTGGAAC
+
GGGGGGGGGGGGGGGGGGGGGGGGGGGGGGGGGGGGGGGGGGGGGGGGGGGGGGGGGGGGGGGGGGGGGGGGGGGGGGGGFGGGGGGGGGGGGGGGGGGGGGGGGGGGGGGGGFFGGGGGG?FAE@FF589B5=EFFFGGGGGGGGGGGGCGGGGGGGGGGGGGGGGGGGGFGGGGGGGGGGGGGGGGGGGGGGGGGGGGGGGGGGGGGFGGGGGGGGGGGGGGFGGGGGGGGGGGGGGGGGGGGGGGGGGDEGGGGGGGGGGGGGGGGGGGGGGGGGGGFDEGGGGFGFFGFF
@M03364:396:000000000-C9LGT:1:1101:15385:2905 1:N:0:10
ACTCCACGGGAGGCAGCAGTGGGGAATATTGGACAATGGGGGCAACCCTGATCCAGCCATGCCGCGTGTGTGAAGAAGGCCTTCGGGTTGTAAAGCACTTTCAGTAGGGAGGAAAGGTAGCGTGTTAATCGCACGTTACTGTGACGTTACCTACAGAAGAAGGACCGGCTAACTCCGTGCCAGCAGCCGCGGTAATACGGAGGGTCCGAGCGTTAATCGGAATTACTGGGCGTAAAGCGTGCGCAGGCGGTTTGTTAAGCAAGATGTGAAAGCCCCGGGCTCAACCTGGGAATT
+
GGGGGGGGGGGGGGGGGGGGGGGGGGGGGGGGEGGGGGGGGGGGGGGGGGGGGGGGGGGGGGGGGGGGGGGGGGGGGGGGGGGGGGGGGGGGGGGGGGGGGGGGDEF9FGGGGG8FAEFFG+B8+:FF,,8:8CFGFFGGFGGFGGFGFGGGGGGGGGGGGGGGGGGGGGGGGGGGGGGGGGGGGGGGGGGGGGGGGGGGGGGGGGGGGGGGGG5FGGGGGGGGGGGGGGGECEGGGGGGGGGGGGGGGG8CEGGGFFGGG8CCFDFGGGGCFCGGGDGGBFFGGGGFDF>697
@M03364:396:000000000-C9LGT:1:1101:11929:2906 1:N:0:10
ACTCCTACGGGAGGCAGCAGTGGGGAATATTGGACAATGGGGGAAACCCTGATCCAGCCATGCCGCGTGTGTGAAGAAGGCCTTATGGTTGTAAAGCACTTTAAGCAGTGAAGAAGACTCCTTCATTACTACCCACGTACGATGACATTAGCTGCAGAATAAGCACCGGCTAACTCTGTGCCAGCAGCCGCGGTAATACAGAGGGTGCAAGCGTTAATCGGAATTACTGGGCGTAAAGGGAGCGTAGGTGGCTCTATAAGTCAGATGTGAAATCCCCGGGCTTAACCTGGGAAC
+
FGDGFAGGG@@B@FC;FCFGFFFGGC@FFGD9,;6CE@F<F@@@@FGD,96,CEGDGCFE9EEFG7F:CFGEC?,CEE8,C8C,,,?,9EFGEGGGGCFG8FDFF,?,C,BFD,:4,BEFG-,,,9CF,,9,,4584+:8+++:?FGGGFEG9,6FEF8FF9F,,>6CEE+8>,8>FFFFB;,3<::>,*5B*55F,@<F@CCFGGC::,<:BFCBFFEG=CFGCC:>9C8;8=:E*2+;11C5*1?C<@FF*<6:FE7+<<>9?DG:C*AGGC+*1)*)87/9CFGFGF32*1
@M03364:396:000000000-C9LGT:1:1101:10863:2906 1:N:0:10
ACTCCTACGGGAGGCAGCAGTGGGGAATATTGCACAATGGGCGCAAGCCTGATGCAGCGACGCCGCGTGCGGGATGGAGGCCTTCGGGTTGTAAACCGCTTTTGTTTGGGAGCAGGCCCTTCGGGGTGACTGTACCTTTCGAATAAGCACCGGCTAACTACGTGCCAGCCGCCGCGGTAATACAGAGGGTGCAAGCGTTAATCGGAATTACTGGGCGTAAAGGGAGCGTAGGTGGCTCTATAAGTCAGATGTGAAATCCCCGGGCTTAACCTGGGAACTGCATCTGAAACTGT
+
GGGGGGGGGGGGGGGGGGGGGGGGGGGGGGGGGGGGGGGGGGGGGGGGGGGGGGGGGGGGGGGGGGGGGGGGGGGGGGGGGGGGGGGGGGGGGGGGGGGDGGGGGGGGGGGGGGGGGGFDF>D++>FF+,,8@,F,7CCFD7FCGC:FGGFGGGDEGGGGGGGGGGGGG*BEGGGGGGGGGGGGGGGGGGGDGGGGGGGDGGGGGGGGGGGCGGGGGGCEGGGGGGGG?EGGGGGFCGGFGGGGGGGGFGGGGGGGGGGFGGDGGGGGGGGGGGGDCGGFFFGGGGGFGF=FF
@M03364:396:000000000-C9LGT:1:1101:23154:2919 1:N:0:10
ACTCCTACGGGAGGCAGCAGTAGGGAATCTTCCACAATGGACGCAAGTCTGATGGAGCAACGCCGCGTGAGTGAAGAAGGTTTTCGGATCGTAAAGCTCTGTTGTTGGTGAAGAAGGGTAAAGGTAGTCACTTGCCTTTATTTGACGGTAATCAACCAGAAAGTCACGGCTAACTACGTGCCAGCAGCCGCGGTAATACGTAGGTGGCAAGCGTTGTCCGGATTTATTGGGCGTAAAGCGAGCGCAGGCGGAAAAATAAGTCTAATGTGAAAGCCCTCGGCTTAACCGAGGAAC
+
GGGGGGGGGGGGGGGGGGGGGGGGGGGGGGGGGGGGGGGGGGGGGGGGGGGGGGGGGGGGGGGGGGGGGGGGGGGGGGGGGFGGGGGGGGGGGGGGGGGGGGGEF<FGFGGFGGGG,+:,,-:5:BEE,,9,,,::CABCCCA9<FCEFF+CCBFGGEGE,BFFG9FFEGE+@FGGCGGGGGGGGCFGFCFEGGGGG@FGCFGDFGGF8FFGGGGD:B?EG8C*FFCFGFEECCEGEGGGGGGGG5CEGGGGGG6CCFCGEEDFFG7?DCCGGGGGFGGGFFEFGGGFCDBDCC
@M03364:396:000000000-C9LGT:1:1101:9475:2945 1:N:0:10
ACTCCTACGGGAGGCAGCAGTGGGGAATATTGGACAATGGGGGCAACCCTGATCCAGCCATGCCGCGTGTGTGAAGAAGGCCTTTTGGTTGTAAAGCACTTTAAGCAGTGAAGAAGACTCAGTGGTTAAAACCAACGGACGATGACATTAGCTGCAGAATAAGCACCGGCTAACTCTGTGCCAGCAGCCGCGGTAATACAGAGGGTGCAAGCGTTAATCGGAATTACTGGGCGTAAAGCGAGCGTAGGTGGCTCTATAAGTCAGATGTGAAATCCCCGGGCTTAACCTGGGAAC
+
GGGGGGGGGGGGGGGGGGGGGGGGGGGGGGGGGGGGGGGGGGGGGGGGGGGGGGGGGGGGGGGGGGGGGFGGGGGGGGGGGGGGGGGGGGGGGGGGGGGGGGG9F<FGGGGGGGGGGGGF,:C8,CDG?,A8+,BFFGGGGGEDGGAFGGGGGGGGGGGGGFGGGFGGGGGGGGGGGGGGGGGGGGGGGGGGGFGGGGGGGGGGGGGGGGGGGGGGGGGGGGGGGGCGGFGGGEGDGGGGCGGGGEGGGGGGGEGGGGGGGFGGGGGGGGGGGGGGGGGGFFGGGGGFGFFGGF
@M03364:396:000000000-C9LGT:1:1101:20653:2957 1:N:0:10
ACTCCTACGGGAGGCAGCAGTGGGGAATATTGCACAATGGGCGCAAGCCTGATGCAGCGACGCCGCGTGCGGGATGGAGGCCTTCGGGTTGTAAACCGCTTTTGTTTGGGAGCAAGACCTGTGAGGTGATTCTATCTTTCGAATAAGCACCGGCTAACTACGTGCCAGCCGCAGCGGTAATACGTAGGGTGCGAGCGTTATCCGGATTTATTGGGCGTCAAGGGCTCGTAGGCGGTTCGTCGCGTCCGGTGTGAAAGTCCATCGCCTAAAGGTGGATCTGCGCCGGGTACGGGG
+
GGGGGGGGGGGGGGGGGGGGGGGGGGGGGGGGGGGGGGGGGGGGGGGGGGGGGGGGGGGGGGGGGGGGGCFGGEEGGGGGGGGGGGGGGGGGGGGGGGEGGGG,B><FCGGGGGD8=3BD,8B,<@<@>9C@,,,,8,,,8+,7D,@FB:E>*1>FCF,,,13>7FDG7<CC*=FFG@BFG?AF7CFG*+**=*<8CGD8CC+;E8*AC?7:@FGDCG*/;FCGA;@?*;EE9:8*:*CCC===C:8:E*C=ED+<FG7<9A*2A*A<C*3:76E*9*<C?BEC59>7/)771)
@M03364:396:000000000-C9LGT:1:1101:23754:2957 1:N:0:10
ACTCCTAGGAGGCAGCAGTGGGGAATATTGGACAATGGGGGAAACCCTGATCCAGCCATGCCGCGTGTGTGAAGAAGGCCTTTTGGTTGTAAAGCACTTTAAGCAGTGAAGAAGACACCATGGTTAATTACCATGTACGATGACATTAGCTGCAGAATAAGCACCGGCTCACTCTGTGCCAGCAGCCGCGGTAATACAGAGGGTGCAAGCGTTAATCGGAATTACTGGGCGTAAAGGGAGCGTAGGTGGCTCTATAAGTCAGATGTGAAATCCCCGGGCTTAACCTGGGAACTG
+
FGGGGFFFGGGGDGGGGGEEGGGCFGGGGGGGGFFGFGGGGGFGGGGGGGGAFEFFGGGDFEGG@+@FFAFAFGGFGGFFGGGGGGGGGGFCFGG8EGDGGFDFG8FG,FAEF@,4,:A+,:BB,,CF,<95<A<,CE<+D7?E<CBF9FGGCDGEFF9FEGFDFFFEC+@FFGFGGGGGGGGGGGGGDC@>FDFGG9FCFFGGGGGGGGGC:<<FGFD@=EGGCF@FGGE/=CFGGEFGGG:=:ECCFGCFGG??>C?+<@FDCF7C:>FGDFFDGGDDF?+0CD5@G@FGGG
@M03364:396:000000000-C9LGT:1:1101:24507:2970 1:N:0:10
ACTCCTACGGGAGGCAGCAGTGGGGAATATTGCACAATGGGGGAAACCCTGATGCAGCGACGCCGCGTGAGGGATGACGGCCTTCGGGTTGTAAACCTCTTTCAGTAAGGAAGAAGGCTTTCGAAGTGCTGGTCCTTGCAAAAGAAGTACCGTCTAACTACGTGCCAGCAGCCGCGGTAATACGTAGGGTACAAGCGTTGTCCGGAATTATTGGGCGTAAAGGGCTCGTAGGCGGTTCGTCGCGTCCGGTGTGAAAGTCCATCGCTTAACGGTGGATCCGCGCCGGGTACGGGG
+
GGGGGFGGGGGGEGFFEGGGGGGGGGGGGGGGGGGGFFGGGGGGGGCFGFFFGGGGGGGGGGGGGGGGGGGGGGGGGGGGD=FGGGGGFEEG9FGGGGGGGEGEFE9,CFDFGGD=83D<,-BB,BFF,,9:3,3,9,,:,,8:+>BFFGC:+*@BFGGGG:<@F>F8:8DFG7C7CCFGFGGE7,4=F<C:F:,FG<FGGGFEGFGGFFFFFF5CGEEDFGFGGGFEGGGGGGGGGGGCEGGGCDGGEGGEGGFGGF7<@+:CEC>C:CEDGGGFD6FF@>GGGGG;CFE)>)
@M03364:396:000000000-C9LGT:1:1101:20498:2987 1:N:0:10
ACTCCTACGGGAGGCAGCAGTGGGGAATATTGCACAATGGGCGCAAGCCTGATGCAGCGACGCCGCGTGCGGGATGGAGGCCTTCGGGTTGTAAACCGCTTTTGTTTGGGAGCAAGCCCTTCGAAGTGAATGTACATTTCGAATAAGCACCGGCTAACTACGTGCCAGCAGCCGCGGTAATACGTAGGGTGCGAGCGTTATCCGGATTTATTGGGCGTAAAGGGCTCGTAGGCGGTTCGTCGCGTCCGGTGTGAAAGTCCATCGCCTAACGGTGGATCTGCGCCGGGTACGGGG
+
GGGGGGGGGGGGGGGGGGGGGGGGGGGGGGGGGGGGGGGGGGGGGGGGGGGGGGGGGGGGGGGGGGGGGGGGGGGGGGGGGGGGGGGGFGGGGGGGGFGGGGGFFFFFGGGGGG,B<FGCD-@+:@DF,,8<3<3,@=FGC<FD@@FFGGGGEEGGGGGGGEEGGGGGG8FGGGGGGGGGGGGGGGGGGGGGGFGGGGGGGGGGGGEGFCEGGGGGGECGGGGGGGGGGGGEGGGEGGGGGGGGGGGGGGGGGGGGFGFGFGGEEGGD6DGD*:5*06?>45>7CDC7965CD)
@M03364:396:000000000-C9LGT:1:1101:20863:2991 1:N:0:10
ACTCCTACGGGAGGCAGCAGTGGGGAATATTGGACAATGGGGGCAACCCTGATCCAGCCATGCCGCGTGTGTGAAGAAGGCCTTCGGGTTGTAAAGCACTTTCAGTAGGGAGGACAGGTAGCGTATTAATATCTCGTTACTGTGACGTTACCTACAGAAGAAGGACCGGCTAACTCCGTGCCAGCAGCCGCGGTAATACGGAGGGTCCGAGCGTTAATCGGAATTACTGGGCGTAAAGGGAGCGTAGGTGGCTCTATAAGTCAGATGTGAAATCCCCGGGCTTAACCTGGGAAC
+
GGGGGGGGGGGEGEGGGGGGGGGGGGGGGGGGGGGGGGFGGGDGGGGGGGGGGFGGGGGGGGGGGGGGGGGGGGGGGGGGGGGGGGGGGGGGDGGGGGF<EGG,E,C,9FFFGE+,BBE,=9C8+8DF,CE?,8:,8BFF,,5C=E+@FGGFGADDFBFFGFCFGFFGG7:*7FF9DEGFGCFFCGGGGGGGGGGDGGGGGFGGGGFGG*CGGEGGGDGGGGGGGGCFGGGGE:CCCEGGFGDGGCGEGGGGGGGFGGGGGGFFFCFFGGDFFE7CGGDGEFGGGGG4<FFFCF
@M03364:396:000000000-C9LGT:1:1101:17868:3014 1:N:0:10
ACTCCTACGGGAGGCAGCAGTAGGGAATTTTGCGCAATGGGCGAAAGCCTGACGCAGCAACACCGCGTGAATGTTAAGCCCTTCGGGGTGTAAAGTTCTGTCAGTAGGGAAGAACAAATGACTGTACCTCCAAAGGAAGCACCGGCTAACTCCGTGCCAGCAGCCGCGGTAATACGGGGGGTGCAAGCGTTGTCCGGAATCATTGGGCGTAAAGCGTTCGTAGGCGGCAAGGTAAGTCAGATGTTAAAGCCCGGGGCTCAACTCCGGTTCGGCATTTGATACTATCTAGCT
+
GGGGGGGGGGGGGGGGGGGGGGGGGGGGGGGGGGGGGGGGGGDGGGGGGGGGGGGGGGGGGGGGGGGGGGGGGGGGGGGGGGGGGGGGGGGGGGGGGG9EFFGGGFGGGGGGGGFF8FFGEEF,,:FF<58,:5A<AFEFGGGFFEFGGGGGGGGGGGGGGGGGGGGGGCCFGGGGGGGGGEGGGGCFGGGGGGGGGGGGGGGGGGGGGEGGGGGGGGGGGGGGGGEDEEFFGGGGGGGGGGFFFGGGGGGGGDGGGGGGGGGGGGGGGGGGGGGGGGGGFFGGFDFFGFF
@M03364:396:000000000-C9LGT:1:1101:24111:3027 1:N:0:10
ACTCCTACGGGAGGCAGCAGTGGGGAATATTGCACAATGGGGGAAACCCTGATGCAGCAACGCCGCGTGAGTGATGACGGCCTTCGGGTTGTAAAGCTCTGTCTTCAGGGACGATAATGACGGTACCTGAGGGGGCAGCCACGGCTAACTACGTGCCAGCAGCCGCGGTCATACGTAGGTGGCGAGCGTTGTCCGGATTTACTGGGCGTAAAGGGAGCGTAGGCGGATTTTTAAGTGAGATGTGAAATACTCGGGCTTAACCTGGGAACTGCATCTGAAACTGTAGAGCTAG
+
GGGGGGGGGGGGGGGGGGGGGGGGGGGGGGGGGGGGGGGGGGGGGGGGGGGGGGGGGGGGGGGGGGGGGGGGGGGGGGGGGGGGGGGGGGGGGGGGGGGGGGGGGGGGGGGGGGGGBFGAE3@B3BFG53@+++6+@7FFGGGGGGFCGGGGGGGGGGGGGGGGGGGGG*=FGGGGGGGGGGGGGGGGEGGGGGGGDGGGGGGGGGGGGGGGGGGFEGEEEGGGGGDEGGGGFGCGGFGGGGGGGGCGGGFGGG5=DFGGGGGGGGGGGGGGG7?DGGGGFFG>DGGFDFFG
@M03364:396:000000000-C9LGT:1:1101:24922:3059 1:N:0:10
ACTCCTACGGGAGGCAGCAGTGGGGAATATTGGACAATGGGGGAAACCCTGATCCAGCCATGCCGCGTGTGTGAAGAAGGCCTTTTGGTTGTAAAGCACTTTAAGCAGTGAAGAAGGCTCCGTTGTTATCAACAAAGGACGATGACATTAGCTGCAGAATAAGCACCGGCTAACTCTGTGCCAGCAGCCGCGGTAATACAGAGGGTGCAAGCGTTAATCGGAATTACTGGGCGTAAAGGGAGCGTAGGTGGCTCTATAAGTCAGATGTGAAATCCCCGGGCTTAACCTGGGAAC
+
GGGGGGGGGGGGGGGGGGGGGGGGGGGGGGGGGGGGGFGGGGGGDGGGGGGGGGGGGGFGGGGGGGGGGGGGGG9FFGGGGGFEGCGG8FFGGGGGGGGGFGGFFDGFEGGGFF<,:,B<CB=,BFFG,CA<,8,,,::,+8BF,,EDEFFC>FFGGGGFCGFGGGGDE++@FGG,@FGGFGGGCGGF,1>CFFGGFGGGGGGGG:ECFFGFEFGGGGFGGDEDFGEECCFF5/?EC?FGGGDGGCECGGF==FF7>CGGG?FGGGCGFGCFG7CCCDGGFFFFGCCFDFFGF5
@M03364:396:000000000-C9LGT:1:1101:18802:3077 1:N:0:10
ACTCCTACGGGAGGCAGCAGTGGGGAATATTGGACAATGGGGGCAACCCTGATCCAGCCATGCCGCGTGTGTGAAGAAGGCCTTTTGGTTGTAAAGCACTTTAAGCAGTGAAGAAGACTCCCTGATTAGAACCCATGGACGATGACATTAGCTGCAGAATAAGCACCGGCTAACTCTGTGCCAGCAGCCGCGGTAATACAGAGGGTGCAAGCGTTAATCGGAATTACTGGGCGTAAAGGGAGCGTAGGTGGCTCTATAAGTCAGATGTGAAATCCCCGGGCTTAACCTGGGAAC
+
GGGGGGGGGGGGGGGGGGGGGGGGGGGGGGGGGGGGGGGGGGGGGGGGGGGGGGGGGGGGGGGGGGGGGGGGGGGGGGGGGGGGGGGGGGGGGGGGGGGGGGG<FEGBFGGGGFE8EDFF,-B5:CFG,,9::++,3BAFE::D?DC?FG9FFFGGGG?FGFGGGFGGG>EGGGFGGGGGGGGGGGGGFGGGECFCFGGGGGGGGGGGGGGGGFCGFGGGGGGGGGGGGGGGDEEEGGFGGGGG:>EG?FGGCFFFGGGGFF7<FFGGGG?FGFGGGGGGFF7FGGGFGFFD41
@M03364:396:000000000-C9LGT:1:1101:23578:3087 1:N:0:10
ACTCCTACGGGAGGCAGCAGTAGGGAATTTTCGGCAATGGGGGGAACCCTGACCGAGCAACGCCGCGTGAGTGAAGAAGGTCTTCGGATTGTAAAGCTCTGTTGTAAGGGAAGAACGTCAGTCCGAAGCTGCGAGAGTGACGGTACCTTACCAGAAAGCCACGGCTAACTACGTGCCAGCAGCCGCGGTAATACGTAGGTGGCGAGCGTTATCCGGAATTATTGGGCGTAAAGGGTGCGTAGGCGGCTGATTAAGTTCGTGGTTAAAGCGTGGGGCTCAACCCCATAAAGCCAC
+
GGGGGGGGGGGGGGGGGGGGGGGGGGGGGGGGGGGGGGGGGGGGGGGGGGGGGGGGGGGGGGGGGGGGGGGGGGFGGGGGGGGGGGGGGGGGGGGGGGGGGGGFGGGCFGGGGG,<*@=:*38,*=FF1272:**44FCCGEGGGGGFGGF6<C8EGGGGGGGGGGGGG7CGGGGGGGGGFGGGGGGGGGGGGCGEGGGFGCCGGGGGGGGGGFE>EGFFGGGGGGGE8CGFGGGGGDG5EGEGGDEEEGGGGGGGGFDGFC7EGG:CCGGGGGGGGGGD4>GDDGGFGFF<F<
@M03364:396:000000000-C9LGT:1:1101:13355:3091 1:N:0:10
ACTCCTACGGGAGGCAGCAGTAGGGAATCTTCCACAATGGACGCAAGTCTGATGGAGCAACGCCGCGTGAGTGAAGAAGGTTTTCGGATCGTAAAGCTCTGTTGTTGGTGAAGAAGGATAGCGGTAGTACCTGGGCTTTATTTGACGGTAATCAACCAGAAAGTCACGGCTAACTACGTGCCAGCAGCCGCGGTAATACGTAGGTGGCAAGCGTTGTCCGGATTTATTGGGCGTAAAGCGAGCGCAGGCGGAAAAATAAGTCTAATGTGAAAGCCCTCGGCTTAACCGAGGAAC
+
GGGGGGGGGGGGGGGGGGGGGGGGGGGGGGGGGGGGGGGGGGGGGGGGGGGFGGGGGGGGGGGGGGGFGGGGGGGGGGGGGGGGGGGGGGGGGGGGGGGGFGFGGFFDCFF,CE8F8=F,<-@+4>FF,,78?,+:<CC<FFFF,>F@FDFFFGGGGEFCFFGGGFFFG>C>CGGGGGFGGGGGGGGGGGGGGFGGGGCF?CFGCGGGGGGGGEFEEGFEGC<CC7FGGGGFGEGGGGFD?CGG=EEGEGGGCG85CGGG@@>9<*AFGFCDGFGG4*>DEFEGGFFFGE@)>9
@M03364:396:000000000-C9LGT:1:1101:17979:3097 1:N:0:10
ACTCCTACGGGAGGCAGCAGTAGGGAATTTTCGGCAATGGGGGGAACCCTGACCGAGCAACGCCGCGTGAGTGAAGAAGGTCTTCGGATTGTAAAGCTCTGTTGTAAGGGAAGAACGTCAGCCCGAAGTTGCCTGCGTGACGGTACCTTACCAGAAAGCCACGGCTAACTACGTGCCAGCAGCCGCGGTAATACGTAGGTGGCGAGCGTTATCCGGAATTATTGGGCGTAAAGGGTGCGTAGGCGGCTGATTAAGTTCGTGGTTAAAGCGTGGGGCTCAACCCCATAAAGCCAC
+
GGGGGGGGGGGGGGGGGGGGGGGGGGGGGGGGGGGGGGGGGGGGGGGGGGGGGGGGGGGGGGGGGGGGGGGGGGGGGGGGGGGGGGGGGGGGGGGGGGGGGGGFGFGGGGGGGGGGCFCF7-@CCFGG+,?2FFF+<FCFG7FGFGCFEG,AFGGGGGGGGFGGGEGGG?CFGGGGGGGGGGGGGGGGGEGGFEFFFDCFFFGGGGGGGGGGGGGGGGGGGGGGGDGGCGEG?CEFEEGGDGGDDGGEGFGFGFGGGGCEGC*=CCGGDGGGGGGGGGGGFFGGDG46FFFGDG
@M03364:396:000000000-C9LGT:1:1101:20574:3104 1:N:0:10
ACTCCTACGGGAGGCAGCAGTAGGGAATTTTCGGCAATGGGGGGAACCCTGACCGAGCAACGCCGCGTGAGTGAAGAAGGTTTTCGGATTGTAAAGCTCTGTTGCAAGGGAAGAACGGCACGTGGAGGTTATGTGAGTGACGGTACCTTGCGAGGAAGCCACGGCTAACTACGTGCCAGCAGCCGCGGTAATACGTAGGTGGCGAGCGTTATCCGGAATTATTGGGCGTAAAGGGTGCGTAGGCGGCCTTTTAAGTTTAAGGTGAAAGCGTGGGGCTTAACCCCATAAAGCCTT
+
GGGGGGGGGGGGGGGGGGGGGGGGGGGGGGGGGGGGGGGGGGGGGGGGGGGGGGGGGGGGGGGGGGGGGGGGGGGGGGGGGGGGGGGGGGGGGGGGGGGGGGGGGFGGGGGGGFGGGGGC<-@**8CF88?88,,,7CFGGGGEGGGGGGGDGGGGGGGGGGGGGGGFGGFGGGGGGGGGGGGGGGGGEEDFGGGFGGGGGGGGGGGGGGGGGGGGGCGGGGGGGGGGGCGGGGGGGGGGGGGGGGGGDFGGGGGGGGGGGGGGGGGGGGEGGGGGGGGFF?FDGGGFGFFGGG
@M03364:396:000000000-C9LGT:1:1101:18567:3115 1:N:0:10
ACTCCTACGGGAGGCAGCAGTGGGGAATATTGCACAATGGGCGAAAGCCTGATGCAGCAACGCCGCGTGAGTGATGAAGGCCTTCGGGTCGTAAAACTCTGTCCTCAAGGAAGATAATGACGGTACTTGCGTAGGAAGCCCCGGCTAACTACGTGCCAGCAGCCGCGGTAATACGTAGGGGGCTAGCGTTATCCGGATTTACTGGGCGTAAAGGGTGCGTAGGTGGTCTCTTAAGTCAGGAGTGAAAGGCTACGGCTTAACCGTAGTAAGCTCTTGAAACTGGGAGACTTGAGT
+
GGGGGGGGGGGGGGGGGGGGGGGGGGGGGGGGGGGGGGGGGGGGGGGGGGGGGGGGGGGGGGGGGGGGGGGGGGGGGGGGGGGGGGGGGGGGGGGGGGGGGFGGGGGCGGGGGGFG<FGFFBC83BFG,,8336C=FFGGCFGGGGEGGGEFEGGGGGGGGGGGGGGGG=CFGGGGGGGGGGGGGGGGFEGGGGGGGGGGGGGGGGGGGGGGGGGGGGGGGGGGGGGGGGGGGFGGGGGGGGGGGDGGGGGGGGGGGGGGGGGGGGGGGGGDGGGGCFGFFFGGGGDFG4F>F:
@M03364:396:000000000-C9LGT:1:1101:9882:3130 1:N:0:10
ACTCCTACGGGAGGCAGCAGTGGGGAATATTGGACAATGGGGGCAACCCTGATCCAGCCATGCCGCGTGTGTGAAGAAGGCCTTCGGGTTGTAAAGCACTTTCCGTAGGGAGGAACAATCGCGGGTTATTAACACTTTACTGTGACGTTACCTACAGAAGAAGGACCGGCTAACTCCGTGCCAGCAGCCGCGGTAATACAGAGGGTGCAAGCGTTAATCGGAATTACTGGGCGTAAAGGGAGCGTAGGTGGCTCTATAAGTCAGATGTGAAATCCCCGGGATTAACCTGGGAAC
+
FGGGGGGGGGDGGGGGGGGGGGGGGGGGGGGGFGGGGGGGGGCGGGFGGGGGGGGGGGGGFDFFGGGGGCDGGG?FGGFGGGGGGGGGGGGGGGFGGGGGGGG,4BFE7CF7C:?,,,:,+:@++@:F,,9,,,:,3,3:,3@@@C++@FCC9>CFC,@C,@ECGDCEGCEFGCFAAFFGGFGCGGGGC7C=<<*<FFF:FGGGDE8FFFFFCCCC5CGGEE;EGFGGCGGGDGE**<CGCEGGGDGGF686CFGGGFE+<CFG+CCGGDGGGCC<DGED)):CC7>FG>>9C7
@M03364:396:000000000-C9LGT:1:1101:16849:3130 1:N:0:10
ACTCCTACGGGAGGCAGCAGTGGGGAATCTTGCACAATGGGCGGAAGCCTGATGCAGCGACGCCGTGCGGGACGAAGGCCTTCGGGCTGTAAACCGCTTTCAGCAGGGACGAGGCGAAAGTGACCGTACCTGCAGAAGAAGCCCCGGCTAACTACGTGCCAGCAGCCGCGGTAATACGTAGGGGGCAAGCGTTATCCGGATTCATTGGGCGTAAAGCGCGCGTAGGCGGCCAGCCTGGTCGGGAGTCAAATCCGGGGGCTCAACCCCCGTCCGCTCCCGATACCGGCCGGCTTG
+
GGGGGGGGGGGGGGGGGGGGGGGGGGGGGGGGGGGGGGGGGGGGGGGGGGGGGGGGGGGGGGGGGGGGGGGGGGGGGGGGGGGEGGGGGGGGGGGGGGGGGGGGGGGGGGGGGGGGG::57-@<8>FF>>@388D@DEFGFFFGGF7:FGFGGGGGGGGGGGGGGGGGG2?8EEGGGGGGGGGGGGGGGGGGGEEGGGGGGGGFGGGGGGGCGGGGGGGGGGEEGGGGGGGGGGGGFFCGCEG=GGGGGGFGGGEGGGGGGGGGGGGGGDEGGGGGGGGGFEGGGGGFG>>C73
@M03364:396:000000000-C9LGT:1:1101:19650:3173 1:N:0:10
ACTCCTACGGGAGGCAGCAGTGGGGAATATTGGACAATGGGGGAAACCCTGATCCAGCCATGCCGCGTGTGTGAAGAAGGCCTTTTGGTTGTAAAGCACTTTAAGCAGTGAAGAAGACTCCATGGTTAATACCCATGGACGATGACATTAGCTGCAGAATAAGCACCGGCTAACTCTGTGCCAGCAGCCGCGGTAATACAGAGGGTGCAAGCGTTAATCGGAATTACTGGGCGTAAAGGGAGCGTAGGTGGCTCTATAAGTCAGATGTGAAATCCCCGGGCTTAACCTGGGAAC
+
GGGGGGGGGGGGGGGGGGGGGGGGGGGGGGGGGGGGGGGGGGGGGGGGGGGGGGGGGGGGGGGGGGGGGGGGGGGGGGGGGGGGGGGGGFGGGGGGGGGGGGG,??FGGGGGGGA<BAE:FBFEEGGGEAFFFG<EEGFGGGCEFA:DFGFGBGGGGGGGGGGGGGGGGGDEGGGGGGGGGGGGGGGGGGGGDFEGGGGFGGGGGGGGGFGFGGGGGGGGGGGGGGGCCCCGGEGGGGGGGGGGGGGGGGGGGGGGGGGGGGGGGCEGGGGGGGGGGGGGFFFGGGGFGFFFCC
@M03364:396:000000000-C9LGT:1:1101:17494:3185 1:N:0:10
ACTCCTACGGGAGGCAGCAGTGGGGGATATTGCACAATGGGGGAAACCCTGATGCAGCAACGCCGCGTGAGGGAAGAAGGTTTTCGGATTGTAAACCTCTGTCCTCAGTGAAGAACGAAATGACGGTAACTGAGGAGGAAGCTCCGGCTAACTACGTGCCAGCAGCCGCGGTAATACGTAGGGAGCGAGCGTTGTCCGGATTTATTGGGTGTAAAGGGTGCGTAGGCGGCTAAGTAAGTCAGGCGTGTAATTCAGGGGCTTAACCTCTGGACTGCGCTTGAAACTGCATAGCTT
+
GGGGGGGGGGGGGGGGGGGGGGGGGGGGGGGGGGGGGGGGGGGGGGGGGGGGGGGGGGGGGGGGGGGGGGGGGGGGGGGGGGGGGGGGGGGGGGGGGGGGGGGGGGGGFGGGGGGGGGGEGFGG>FFGF,3,:DF<>FCGGGGGGCFGGGGGFGGGGGGGGGGGGGGGG7CGGGGGGGGGGGGGGGGGGGGGGGGGGGGGGEGGGGGGGGGGGGGGGGGGGGGGGGGGGGGC6CCEGGGGGGGGGGGGGGGGGGGGGGGGGGGGGGGGGGGGGGGGGDGGF?GFGGGFGFFGG>
@M03364:396:000000000-C9LGT:1:1101:9310:3204 1:N:0:10
ACTCCTACGGAGGCAGCAGTGGGGAATCTTGCACAATGGGCGGAAGCCTGATGCAGCGACGCCGCGTGCGGGACGAAGGCCTTCGGGTCGTAAACCGCTTTCAGCAGGGACGAGGCCGCGAGGTGACGATACCTGCAGAAGAAGCCCCGGCTAACTACGTGCCAGCAGCCGCGGTAATACGTAGGGGGCGAGCGTTATCCGGATTCATTGGGCGTAAAGCGCGCGTAGGCGGCCCGCTTGGTCGGGAGTAAAATCCGGGGGCTCAACCCCCGCACGCTCCCGATACCGGCGGGC
+
GGGGGGGGGGGGGGGGGGGGGGGGGFGGGGGGGGGGGGGGGGGGGGGGGGGGGGGGGGGGGGGGGGGDGGGGGGGGGGGGGGGGGGGGGGGGGGGGGGGGGGGGGGGGGGGGGGGGFGGG@<=8<FFF+8=CFGFGFGGFGDFFCFGGGGGGFGGGGGGGGGGGGGGGGGGGGGGGGGGGGGGGGGGGGGGGGGGGGGGGGGEGGGGGGGGGGGGGGGGGGGGGGGGGGGGGGGGGGDEGC<FGEGEGGGFGGGFGGCGGGGDGGGGGGGGGGEGGG3EGFFCGGGGFDEFGD<
@M03364:396:000000000-C9LGT:1:1101:7469:3211 1:N:0:10
ACTCCTACGGGAGGCAGCAGTGGGGAATATTGGACAATGGGGGAAACCCTGATCCAGCCATGCCGCGTGTGTGAAGAAGGCCTTTTGGTTGTAAAGCACTTTAAGCAGTGAAGAAGACTCCATGGTTACTACCCATGGACGATGACATTAGCTGCAGAATAAGCACCGGCTAACTCTGTGCCAGCAGCCGCGGTAATACAGAGGGTGCAAGCGTTAATCGGAATTACTGGGCGTAAAGGGAGCGTAGGTGGCTCTATAAGTCAGATGTGAAAGCCCCGGGCTCAACCTGGGAAT
+
GGGGGGGGGGGGGEGGGGGGGGGGGGGGGGGGGGGGGGGGGGGGGGGGGGGGGGGGGGGGGGGGGGGGGGGGGGGGGGGGGGGGGGGGGGGGGGGGGGGGGGG9FGGGGGGGGGFGDCF<E::,,:EF,8C8,:BEFFGGG>FFFAFEFGGGGGFFGAFGGGGGGGFGGEGGGGFGGGGGGGGGGDGGGGGGGFFGGCGGGFGGGGGGGGGGGGGGGGGFGGGGGGGGGGGGGGGCFGGGGGEGGGGGGGGGGGG7DEGGGGGGGGGGGGGGGGGDDGG7>@FFGGGFGFFCFC
@M03364:396:000000000-C9LGT:1:1101:16145:3220 1:N:0:10
ACTCCTACGGGAGGCAGCAGTGGGGAATATTGCACAATGGGCGCAAGCCTGATGCAGCGACGCCGCGTGCGGGATGGAGGCCTTCGGGTTGTAAACCGCTTTTGTTCAAGGGCAAGGCACGGTTACGGCCGCGTTGAGTGGATTGTTCGAATAAGCACCGGCTAACTACGTGCCAGCAGCCGCGGTAATACGTAGGGTGCAAGCGTTATCCGGATTTATTGGGCGTAAAGGGCTCGTAGGCGGTTCGTCGCGTCCGGTGTGAAAGCCCATCGCTTAACGGTGGGTCTGCGCCGG
+
GGGGGGGGGGGGGGGGGGGGGGGGGGGGGGGGGGGGGGGGGGGGGGGGGGGGGGGGGGGGGGGGGGGGGGGGGGGGGGGGGGGGGGGGGGGGGGGGGGGGGGGGGGGGGGGGGGGGGGGGGDGF+@FF@+5*55FDFGEGG9FFGGGGGGDGFGGGGGGGGGGGGGGGG*BFGGGGGGGGGGGGGGGGGGGGGFGGGGGGGGGGGGGGGGGGGCEGGFGGGGGGGGCEFGGGGGGGGGGDFGGGGGGGGGGGGGGGGCECG@DFGGGGGGGGDFGGGGGGD@GGCDCFFFFDDG
@M03364:396:000000000-C9LGT:1:1101:10128:3222 1:N:0:10
ACTCCTACGGGAGGCAGCAGTGGGGAATATTGGACAATGGGGGAAACCCTGATCCAGCCATGCCGCGTGTGTGAAGAAGGCCTTTTGGTTGTAAAGCACTTTAAGCAGTGAAGAAGACTCCGTGGTTACTACCCACGGACGATGACATTAGCTGCAGAATAAGCACCGGCTAACTCTGTGCCAGCAGCCGCGGTAATACAGAGGGTGCAAGCGTTAATCGGAATTACTGGGCGTAAAGGGAGCGTAGGTGGCTCTATAAGTCAGATGTGAAATCCCCGGGCTTAACCTGGGAAC
+
GGGGGGGGGGGGGGGGGGGGGGGGGGGGGGGGGGGGGGGGGGGGGGGGGGGGGGGGGGGGGGGGGGGGGGGGGGGGGGGGGGGGGGGGGGGGGGGGGGGGGGGFGEGGGGGGGGGGGGGGG-BF@DFG,CCC,BEFFGGGGFGGGGGFFGGGGGGGGGGGGFGGGFGGGGGCGGGGGGGGGGGGGGGGGGGGGGGGGGGGGGGGGEGGGGGGGGGGGGGGGGEGGGGGGGGGGEGGGGGGGGGGEGGGGGGGCGGGGGGGGGGGGGGGGGGGGGGGGGGGFFCGGGCFGFFGFC
@M03364:396:000000000-C9LGT:1:1101:17493:3239 1:N:0:10
ACTCCTACGGGAGGCAGCAGTGGGGAATATTGCACAATGGGCGCAAGCCTGATGCAGCGACGCCGCGTGCGGGATGGAGGCCTTCGGGTTGTAAACCGCTTTTGTTTGGGAGCAAGCCCTTCGGGGTGATTGTACCTTTCGAATAAGCACCGGCTAACTACGTGCCAGCCGCCGCGGTAATACGTAGGGTGCGAGCGTTATCCGGATTTATTGGGCGTAAAGAGTGCGTAGGTGGCTGAGCAAGCGCGGGGTTTAATTTCACGGCCCAACCGTGAACCGCCCTGCGAACTGTTC
+
GGGGGGGGGGGGGGGGGGGGGGGGGGGGGGGGGGGGGGGGGGGGGGGGGGGGGGGGGGGGGGGGGGGGGGGGGGGGGGGGGGGGGGGGGGGGGGGGGGGGGGGGGGGGGGGGGG8FFGGGGGF@+@@F+,7,@8FFFGGGGGGFGGGGGGGGGGGGGGGGGGGGGGGGG*=FGGGGGGGGGGGGGGGGGGGGGGGGGGGGGGGGGGGGGGGGGGGGGGGGGGGGGGGGGDGGGGGGGGGGGGGGGGGGGGGECCEGFGGGGGGGGGGGGGGGGGGGGGGGFFEGGG3BGFFFGF
@M03364:396:000000000-C9LGT:1:1101:6796:3266 1:N:0:10
ACTCCTACGGGAGGCAGCAGTGGGGAATATTGCACAATGGGCGCAAGCCTGATGCAGCGACGCCGCGTGCGGGATGGAGGCCTTCGGGTTGTAAACCGCTTTTGTTTGGGAGCAAGCCCTTCGGGGTGCGTGTACCTTTCGAATAAGCACCGGCTAACTACGTGCCAGCAGCCGCGGTAATACGTAGGGTGCGAGCGTTATCCGGATTTATTGGGCGTAAAGGGCTCGTAGGCGGTTCGTCGCGTCCGGTGTGAAAGTCCATCGCCTAACGGTGGATCTGCGCCGGGTACGGGG
+
GGGGDGGGGGGGGGGGGGGGDFFGGGGGGCFFGGGGGGGGGFEGGGGGGGGGGGGGGGGGGGGGGGGGGGGGGG7FEGGGEF,EFFEGFEFGGGGGGFC>CFF9FCCFGGEEFG,B=+B=,:>8+@FG8358C8,<EF>;B*3DFFG,>F7>7BCFF<F;<FFFFGG:C2:+=B:1FFEGFF?E+0AEG*CEG5CEGGGGGCFGE5;::CGGGGDGE8?EFGDG8C*::EFG?CE?:CGGDGG5*:CEC:>:=FEGGGC:<+*:*7CCCC8CGG7*00AF=>EDD)C7D6BCD)
@M03364:396:000000000-C9LGT:1:1101:23409:3327 1:N:0:10
ACTCCTACGGGAGGCAGCAGTAGGGAATTTTCGGCAATGGGGGGAACCCTGACCGAGCAACGCCGCGTGAGTGAAGAAGGTCTTCGGATTGTAAAGCTCTGTTGTAAGGGAAGAACGTCAGACAGAAGATGCCTTAGTGACGGTACCTTACCAGAAAGCCACGGCTAACTACGTGCCAGCAGCCGCGGTAATACATAGGTGGCGAGCGTTATCCGGAATTATTGGGCGTAAAGGGTGCGTAGGCGGCTGATTAAGTTCGTGGTTAAAGCGTGGGGCTCAACCCCATAAAGCCAC
+
GGGGGGGGGGGGGGGGGGGGGGGGGGGGGGGGGGGGGGGGGGGGGGGGGGGGGGGGGGGGGGGGGGGGGGGGGGGGGGGGGGGGGGGGGGGGGGGGGGGGGGG9F<FGGGGGGGGG7BBF7-?8<FFF83@:FG,2?<>,?1<FFEFFGGGG2CFGCEGGGGGEGDGGG::FGGGGGGGGGGGGGGGGG>CFGGFFGFFGGGGGEGGGGC>FFGGEGGGGGGFGGFGGGCE8CFE8EGG8?ECC==E5ECGG?FGGFFCGGEGGGGEFGGCGG5CDCFGGFFGGGGCFGFFGGG
@M03364:396:000000000-C9LGT:1:1101:11458:3358 1:N:0:10
ACTCCTACGGGAGGCAGCAGTGGGGAATATTGCACAATGGGGGAAACCCTGATGCAGCAACGCCGCGTGAGTGATGACGGCCTTCGGGTTGTAAAGCTCTGTCTTCAGGGACGATAATGACGGTACCTGAGGAGGAAGCTACGGCTAACTACGTGCCAGCAGCCGCGGTCATACGTAGGTGGCGAGCGTTGTCCGGATTTACTGGGCGTAAAGGGAGCGTAGGCGGACTTTTAAGTGAGATGTGAAATACCCGGGCTCAACTTGGGTGCTGCATTTCAAACTGGAAGTCTAG
+
GGGGGGGGGGGGGGGGGGGGGGGGGGGGGGGGGGGGGGGGGGGGGGGGGGGGGGGGGGGGGGGGGGGGGGGGGGGGGGGGGGGGGGGGGGGGGGGGGGGGGGGGGGGGGGGGGFGG7BFDF@CBBCFGBFF+3BB+@FGGCBFGGGEGEGGGEGGGGGGGGGGGGGGGG*;FFGGGGGGGGGGGEGGGGGGGGGEGCFGGGGGGGGGGGGGGGGGGGGGGGGGDGGCCEGGGGGGGGGGGGGGGGGGGGGGGGGGGGGGGGCFFGGEGGGGGGGGGCFGGFFGGCGGFGFFG
@M03364:396:000000000-C9LGT:1:1101:19824:3363 1:N:0:10
ACTCCTACGGGAGGCAGCAGTGGGGAATATTGGACAATGGGGGCAACCCTGATCCAGCCATGCCGCGTGTGTGAAGAAGGCCTTCGGGTTGTAAAGCACTTTCAGTAGGGAGGAAAGGTAGCGTTTTACTAGCACTTTACTGTGACGTTACCTACAGAAGAAGTACCGGCTAACTCCGTGCCAGCAGCCGCGGTAATACGGAGGGTCCGAGCGTTAATCGGAATTACTGGGCGTAAAGCGTGCGCAGGCGGTTTGTTAAGCAAGATGTGAAAGCCCCGGGCTCAACCTGGGAAT
+
GGGGGGGGGGGGGGGGGGGGGGGGGGGGGGGGGGGGGGGGGGGGGGGGGGGGGGGGGGGGGGGGGGGGGGGGGGGGGGGGGGGGGGGGGGGGGGGGGGGGGGGFG@FAFGGGGGGGG,EEGBF4+@FF88C<,:,,8AB?@<,C=,+3BF+C>FG8FGGGGGDFFFGGG+@7FGG:<FGGGGGGGFGGG7CGGGGGGGGGGDGGGGGGG@EGGEGGGGCGGGGG?FCFGGGGGEGGGGGGGGGGGGGGGGGGGGGGGGGGG9FGCFFGGCFFGGGGGGGGFDGFFFGFGFFG4*
@M03364:396:000000000-C9LGT:1:1101:21804:3383 1:N:0:10
ACTCCTACGGGAGGCAGCAGTGGGGAATATTGGACAATGGGGGAAACCCTGATCCAGCCATGCCGCGTGTGTGAAGAAGGCCTTTTGGTTGTAAAGCACTTTAAGCAGTGAAGAAGACTCCCTTATTAGTACACATGGACGATGACATTAGCTGCAGAATAAGCACCGGCTAACTCTGTGCCAGCAGCCGCGGTAATACAGAGGGTGCAAGCGTTAATCGGAATTACTGGGCGTAAAGGGAGCGTAGGTGGCTCTATAAGTCAGATGTGAAATCCCCGGGCTTAACCTGGGAAC
+
GGGGGGGGGGGGGGGGGGGGGGGGGGGGGGGGGGGGGGGGGGGGGGGGGGGGGGGGGGGGGGGGGGGGGGGGGGGGGGGGGGGGGGGGGGGGGGGGGGGGGGGGGGGGGGGGGGGFFDFAD-B,::CF,,:5,<,,8E=FF:=A,7DFGGGGBFGGGGGGGGGGGGFGGCCFGGGGGGGGGGGGGGGGGGGEGFGGGGGGGGGGGGGGGGGGGGFGCGGGGGGGGGGFGGGGD:CGGGGGCGGGCEEGFGGGFGCFFGGGGGGGGGGGGGGGGFFGGGDGFFCCCGC?FFFGGG
@M03364:396:000000000-C9LGT:1:1101:15126:3383 1:N:0:10
ACTCCTAGGGAGGCAGCAGTGGGGAATATTGGACAATGGGGGAAACCCTGATCCAGCCATGCCGCGTGTGTGAAGAAGGCCTTTTGGTTGTAAAGCACTTTAAGCAGTGAAGAAGACTCCATGGATAATACCCATGGACGATGACATTAGCTGCAGAATAAGCACCGGCTAACTCTGTGCCAGCAGCCGCGGTAATACAGAGGGTGCAAGCGTTAATCGGAATTACTGGGCGTAAAGGGAGCGTAGGTGGCTCTATAAGTCAGATGTGAAATCCCCGGGCTTAACCTGGGAACT
+
GGGGGGGGGGGGGGGGGGGGGGGGGGGGGGGGGGGGGGGGGGGGGGGGGGGGGGGGGGGGGGGGGGGGGGGGGGGGGGGGGGGGGGGGGGGGGGGGGGGGGFGGGEFGGGGGGGGGCGGGGBE?,CFF,5CBFCG,AFGGGGGGFCFDGGGGCGGGGGGGGGGGGGGGGECGGGGGGGGGGGGGGGGGGGGGGCFGGGGGGGGGGGGGGGGGGGGGGGGGGGGGGGGGGGGGEGGGGGGGGGGGGGGGGGGGGGFFGGGGGGGGGFGGGGGGG?FGGGGGFFGGGFGFGFFGG<
@M03364:396:000000000-C9LGT:1:1101:24991:3412 1:N:0:10
ACTCCTACGGGAGGCAGCAGTGGGGAATATTGGACAATGGGGGCAACCCTGATCCAGCCATGCCGCGTGTGTGAAGAAGGCCTTCGGGTTGTAAAGCACTTTCAGTAGGGAGGAAAGGTAGCGTATTATTACCACGTTACTGTGACGTTACCTACAGAAGAAGGACCGGCTAACTCCGTGCCAGCAGCCGCGGTAATACGGAGGGTCCGAGCGTTAATCGGAATTACTGGGCGTAAAGGGAGCGTAGGTGGCTCTATAAGTCAGATGTGAAATCCCCGGGCTTAACCTGGGAAC
+
GGGGGGGGGGGGGGGGGGGGGGGGGGGGGGGGGGGGGGGGGGGGGGGGGFGGGGGGGGGGGGGGGGGGGGGGGGGGGGGGGGGGGGGGGGGGGGGGGGGGGGGCFFFCFGG:FF<E,BF<FEF8+BFF,<:,8,:+AFFE,,DFDFCGGGGGGGGGGGGGGGGGGGGGG@EFGGGGGGGGGGGGGGGGGGGGGGGGGGGGGGGGGGFGGFCGGGEGGGGGGGGGGGGGGGGFGCGEGGGGGGGGGGGGGGGGFGCCCFGGGFGGGGGGFGGGFG<CGGGGFFGGGGFFGFFFGG
@M03364:396:000000000-C9LGT:1:1101:25452:3432 1:N:0:10
ACTCCTACGGGAGGCAGCAGTGGGGAATATTGCACAATGGGGGGAACCCTGATGCAGCGACGCCGCGTGCGGGATGGAGGCCTTCGGGTCGTGAACCGCTTTTGATTGGGAGCAAAGCTGGGTTAGGGCCCCATTCAGATAATCCCGGGCTAAATACGGGCCAGCAGGCGCGGTAATACGTAGGGTGCCAGCGTTGTCCGTAGTCATTGGGCGTAAGGGGCTCGTAGGCGGTTCGTCGCGTCCGGTGTGAAAGCCCATCGCTTAACGGGGGGTCTGCGCCGGGTACGGGCGGGG
+
GGGGGGGGGGGGGGGGGGGGGGGGGGGGGGGGGGGGGGGGGGDCEFFGGFGGGAEGGGGGGGGGGGGGGCG7FG+F:FG::3DGEGGGCBCG7FGCGGGG@FC,*,2<AFG+4CC<,,,8+-,**8,*,*4*2,3,+,2,3,,++3+:***13,+0<C*8****/02****22*:C+00C<+2AC8*/*+<CE?EC;+02/2*1A7++3@EFEEGG8C6CGE*88C8E+/?/:8:2:?88:*:CEGE5*::+0*;:**2/1*/70**)/7*99/:<*7:*07E99**.1)0)>)
@M03364:396:000000000-C9LGT:1:1101:9950:3442 1:N:0:10
ACTCCTACGGGAGGCAGCAGTGGGGAATATTGCACAATGGGCGCAAGCCTGATGCAGCGACGCCGCGTGCGGGATGGAGGCCTTCGGGTTGTAAACCGCTTTTGTTCAAGGGCAAGGCACGGTTTCGGCCGTGTTGAGTGGATTGTTCGAATAAGCACCGGCTAACTACGTGCCAGCAGCCGCGGTAATACGTAGGGTGCAAGCGTTATCCGGATTTATTGGGCGTAAAGGGCTCGTAGGCGGTTCGTCGCGTCCGGTGTGAAAGTCCATCGCTTAACGGTGGATCCGCGCCGG
+
GGGGGGGGGGGGGGGGGGGGGGGGGGGGGGGGGGGGGGGGGGGGGGGGGGGGGGGGGGGGGGGGGGGGGGGGGGEGGGGGGGGGGGGGGGGGGGGGGGGGGGGGGGGGGGGGGGGGGGGGG>D@+@FF++55@FGGGGCGGGGGGFGGGGGG>FGGGGGGGGGGGGGGG<CCFGGGGGGGGGGGFEGGGGGGFGGGGGEGGGGGGGGGGFGGGEEGFGGGGGGGGGGGGGGGGGGGGGGGGGGEGGGGGGGGGCGGD:E=ECFGGGGGGGGGGGGGGCEGDFGGGGGFGFFGGG
@M03364:396:000000000-C9LGT:1:1101:8226:3465 1:N:0:10
ACTCCTACGGGAGGCAGCAGTGGGGAATATTGCACAATGGGCGCAAGCCTGATGCAGCGACGCCGCGTGCGGGATGGAGGCCTTCGGGTTGTAAACCGCTTTTGTTCGAGGGCAAGTCACGATTTCGGCAGTGTTGAGTGGATTGTTCGAATAAGCACCGGCTAACTACATGCCAGCAGCCGCGGTAATACGTAGGGTGCAAGCGTTATCCGGATTTATTGGGCGTAAAGGGCTCGTAGGCGGTTCGTCGCGTCCGGTGTGAAAGTCCATCGCTTAACGGTGGATCCGCGCCGG
+
GGGGGGGGGGGDGGGGGDGGGGGGGGGGGGGGGGGGGGGGGGGGGGGGGGGGGGGGGGGGGGGG@FCGEGGGD@CGGGCFGGGGGGGDGGGGGGGGGGGGFGFFGDD+BD+>B>3B3,=3@->,+:>F++58@,3@CF,@:F93>@F9:F8FF9:FFGGGGGGGG?FGF,?9,CFGGGGFFGEEGGGGFFFFFGGGGGDEC9EGGEG5>@78EGC>+:FGCCGFGEC=8C<5?CFGGEGEF8E=EGGGGGGDCGEGGGGGGCDGGFGCFCEGGEF3CF=<@FC<7CCFGBEGGG
@M03364:396:000000000-C9LGT:1:1101:11279:3550 1:N:0:10
ACTCCTACGGGAGGCAGCAGTGGGGAATATTGCACAATGGGCGCAAGCCTGATGCAGCGACGCCGCGTGCGGGATGGAGGCCTTCGGGTTGTAAACCGCTTTTGTTTGGGAGCAAGCCCTTCGGGGTGAGTGTACCTTTCGAATAAGCACCGGCTAACTACGTGCCAGCCGCCGCGGTAATACGTAGGGTGCAAGCGTTATCCGGATTTATTGGGCGTAAAGGGCTCGTAGGCGGTTCGTCGCGTCCGGTGTGAAAGTCCATCGCTTAACGGTGGATCCGCGCCGGGTACGGGC
+
GGGGGGGGGGGGGGGGGGGGGGGGGGGGGGGGGGGGGGGGGGGGGGGGGGGGGGGGGGGGGGGGGGGGGGGGGGGGGGGGGGGGGGGGGGGGGGGGGGGGGGGGGGGGGGGGGGCGGGFFGDF<<@FG837,@,@;FGGGGGCFFCCFFGGGGGGGGGGGGGGGGGGGG7CCEFGGGGGGGGGGFGGGGGGGGGGGGGGGGGGGGGGGGGGGGGGGGGGEGGGGGGGGGGGGGGGGGGGGGEGGEGGGG?EEGCGGFFGGGGGGGGGGGGGGG5=DGFGGFFCDGGDBGFB3C)
@M03364:396:000000000-C9LGT:1:1101:8452:3577 1:N:0:10
ACTCCTACGGGAGGCAGCAGTGGGGAATATTGGACAATGGGGGCAACCCTGATCCAGCCATGCCGCGTGTGTGAAGAAGGCCTTTTGGTTGTAAAGCACTTTAAGCAGTGAAGAAGACTCCCTGGTTAATACCCATGGACGATGACATTAGCTGCAGAATAAGCACCGGCTAACTCTGTGCCAGCAGCCGCGGTAATACAGAGGGTGCAAGCGTTAATCGGAATTACTGGGCGTAAAGCGAGCGTAGGTGGCTTGATAAGTCAGATGTGAAATCCCCGGGCTTAACCTGGGAAC
+
GGGGGGGGGGGGGGGGGGGGGGGGGGGGGGGGGGGGGGGGGGGGGGGGGGGGGGGGGGGGGGGGGGGGGGGGGGGGGGGGGGGGGGGGGGGGGGGGGGGGGGGEGGGGGGGGGFFGGGGFG-B::EFG,<CC,FFGFGGGGGGFFG<FFGGGGGGGGAGGGGGGGGGGGGGGGGGGGGGGGGDFGGGGGGGGGGGGGGGGGGGGGGGGGGGGGGGGGGGGGGGGGGGGGGGGGGGGGGGGGGGGGGDGGGGGGGGGFGGGGGGGGGGGGGGGGG?GGGGGFFGGGGGFGFFFGG
@M03364:396:000000000-C9LGT:1:1101:19036:3586 1:N:0:10
ACTCCTACGGGAGGCAGCAGTGGGGAATATTGCACAATGGGCGCAAGCCTGATGCAGCGACGCCGCGTGCGGGATGGAGGCCTTCGGGTTGTAAACCGCTTTTGTTCAAGGGCAAGGCACGTTTTCGGATGTGTTGAGTGGATTGTTCGAATAAGCACCGGCTAACTACCTGCCAGCAGCCGCGGTAATACGTAGGGTGCAAGCGTTGTCCGGATTTATTGGGCGTAAAGCGAGCGCAGGCGGAATGATAAGTCTGATGGGAAAGCCCACGGCTCAACCGTGGAACTGCATCGG
+
GGGGGGGGGGGGGGGGGGGGGGGGGGGGGGGGGGGGGGGGGGGGGGGGGGGGGGGGGGGGGGGGGGGGGGGGGGGGGGGGGGGGGGGGGGGGGGGGGGGGGGGGGGG9DFGGEEGFEEGFG-D,+@FF++8:,<@:,>CFC@FCFC9>FG<F*8?CEGGGEFG7FG;FE,?FCFGGGGGGGGDGGGGGG9FF22;CGCCCFGG>EEEGGGC;ECG?FFGGGGGGGEEE*C+:;CGGC=EEGGG5?CF9CF7+<:9:*+A+**97:C6759?DD*:CFGCD77=DGGC@=BFGGD
@M03364:396:000000000-C9LGT:1:1101:23631:3619 1:N:0:10
ACTCCTACGGGAGGCAGCAGTGGGGAATATTGGACAATGGGGGAAACCCTGATCCAGCCATGCCGCGTGTGTGAAGAAGGCCTTTTGGTTGTAAAGCACTTTAAGCAGTGAAGAAGGCTCCATGATTAATACACATGGACGATGACATTAGCTGCAGAATAAGCACCGGCTAACTCTGTGCCAGCAGCCGCGGTAATACAGAGGGTGCAAGCGTTAATCGGAATTACTGGGCGTAAAGGGAGCGTAGGTGGCTCTATAAGTCAGATGTGAAATCCCCGGGCTTAACCTGGGAAC
+
GGGGGGGGGGGGGGGGGGGGGGGGGGGGGGGGGGGGGGGGGGGGGGGGGGGFGGGGGGGGGGGGGDGGGGGGGGFGGGGGDGGFFGGGGGGFGEFGGGGGGGG9E9FFFGGGGG,F,:BFC-C,,CFF,<CC,555?FFC++BFFDBDFFFG<DFCFAFGFFGGGGGGDGEF7FGGGGGGGGGGGGGGCCGGGGGGGCGGGGGGGGGGGGGGGGGDGGCGGGGGGGFGGGGGGGGCGFGGFEGGEGGEGGGGGGFGGGGGGGGGGGGGFFGGGGGGGGGGFF5DDGGFGFFGG9
@M03364:396:000000000-C9LGT:1:1101:15352:3630 1:N:0:10
ACTCCTACGGGAGGCAGCAGTGGGGAATATTGGACAATGGGGGCAACCCTGATCCAGCCATGCCGCGTGTGTGAAGAAGGCCTTCGGGTTGTAAAGCACTTTCAGTAGGGAGGAAAGGTAGCGTGTTAATATCGCGTTACTGTGACGTTACCTACAGAAGAAGGACCGGCTAACTCCGTGCCAGCAGCCGCGGTAATACGGAGGGTCCGAGCGTTAATCGGAATTACTGGGCGTAAAGCGTGCGCAGGCGGTTGGTTAAGCAAGATGTGAAAGCCCCGGGCTCAACCTGGGAAT
+
FGGGGGGGEGGGGGEFFGGGGGFGGGGGEFGGGGGFGGGGGGGCFGFGGGGGGF9FFGGGGGGGGGGGG=DFGGGGGFGGCFFGGGGDGGGGGGGGGFGGEGF,FFAEGEFCGGF8F8F?EBF?+BAADFE9,>F++8B7F9FDFGG:FFCFGGGFGGFF8FFFGGGGGGGGGGGCFFFGEFFFFGGFGGGGGGGGGGGG@EGGG:9CBEEGGGGG;0AFGGCFGGEFGFGFGGGGGGGG?EGEEGGGGGGGG5CGGCCE9:7C6=?DGFGGGG=77DGGFFCCFGG:4:>FF5
@M03364:396:000000000-C9LGT:1:1101:19360:3648 1:N:0:10
ACTCCTACGGGAGGCAGCAGTGGGGAATATTGGACAATGGGGGAAACCCTGATCCAGCCATGCCGCGTGTGTGAAGAAGGCCTTTTGGTTGTAAAGCACTTTAAGCAGTGAAGAAGACTCCATGGTTACCACCCATGGACGATGACATTAGCTGCAGAATAAGCACCGGCTAACTCTGTGCCAGCAGCCGCGGTAATACAGAGGGTGCAAGCGTTAATCGGAATTACTGGGCGTAAAGGGAGCGTAGGTGGCTCTATAAGTCAGATGTGAAATCCCCGGGCTTAACCTGGGAAC
+
GGGGGGGGGGGGGGGGGGGGGGGGGGGGGGGGGGGGGGGGGGGGGGGGGGGGGGGGGGGGGGGGGGGGFGGGGGGGGGGGGGGGGGGGGGGEGGGGGGGGGGGGGGGGGGGGGGGE=EFE@-C54CFFB,C844BBFFGGG:+AFDGGGGGGGGGGGGGGGGGGGFGGEFEGGGGGGGGGGGGGGGGGGGGGGGGGGGGGGGGGGGGGGCGGGGGGGGGGGGGGGGGGGGGFGEGGGGGGGGGGGGGGGGGGGGGGGGGGGGGFFGGGGGGGGGGC<DGGFFGGGGFBGFFGGD
@M03364:396:000000000-C9LGT:1:1101:24611:3666 1:N:0:10
ACTCCTACGGGAGGCAGCAGTGGGGAATATTGGACAATGGGGGAAACCCTGATCCAGCCATGCCGCGTGTGTGAAGAAGGCCTTTTGGTTGTAAAGCACTTTAAGCAGTGAAGATGATTCCTTTTTTATTAGACGTGGACGCTGACATTAGCTGCAGAATAAGCACCGGATAACTCTGTGCCAGCAGCCGCGGTAATACAGAGGGTGCAAGCGTTAATCGGAATTACTGGGCGTAAAGCGAGCGTAGGTGGCTGGATAAGTCCGATGTGAAATCCCCGGGCTTAACATGGGAAC
+
FGGGGGGGGGGGGGGGGGGGGGGGGGGGGGGGFFGGGGGGGGGGGGGGGGGGGFGGGG@FEGGGGGGGGCFGGGGGGGGGGFGF55EFFGGGGGGGGFGG8FD,E<EF?EF9FG,C9,?,,B,,9,4A<,55<A+48=CF+@=@7,3EED,@9,>=<D8=F><CAFGGG8:<DF;,;D=FCF;:@@:,:7:E*4*<,@=AC9CGG*C<CG+1BF*B*<91/;CEC9<C9CFEE=CC5+:E5CEG?:*A03868*:/:0A92@*A>*5>D70?F979/7E)8:5>*****0)07*
@M03364:396:000000000-C9LGT:1:1101:24579:3695 1:N:0:10
ACTCCTACGGGAGGCAGCAGTGGGGAATATTGGACAATGGGGGAAACCCTGATCCAGCCATGCCGCGTGTGTGAAGAAGGCCTTTTGGTTGTAAAGCACTTTATGAAGTGAAGAAGACTCCTTCGTTAGTACACATGGAAGATGACATTAGCTGCAGAATAAGCACCGGCTAACTCTGTGCCAGCAGCCGCGGTAATACAGAGGGTGCAAGCGTTAATCGGAATTACTGGGCGTAAAGGGAGCGTAGGTGGCTCTATAAGTCAGATGTGAAATCCCCGGGCTTAACCTGGGAAC
+
GGGGGGGGGGGGGGGGGGGGGFGGGGGGGGGGGGGGGGGGFGGGGGGGGGGGGGGGGGGGGGGGGGGGGGGGFGGGGGGGGGGGGGGGGGGGGGGGGGGGGGG,E,CFGGGGGG8FB<E8,:C,+BBF+,:,,<,BF<A,:3,ADFGFAF9F?F8FGGGGGGGGGCGGG8:FGGGGGCGGGGGD<CFGF7FGGBGGGGGGGGFGGGGGGGGGGEEGCGGGGGGGGG9CFFGCE?EGGCCE;CEE?C=E<CCFFDFFFGGGGFGGGFGCFGFGGD+9FGECBBCGFGFFG>F:C9
@M03364:396:000000000-C9LGT:1:1101:13047:3704 1:N:0:10
ACTCCTACGGGAGGCAGCAGTGGGGAATATTGGACAATGGGGGAAACCCTGATCCAGCCATGCCGCGTGTGTGAAGAAGGCCTTTTGGTTGTAAAGCACTTTAAGCAGTGAAGACGACTCCCTGGTTAATACCCATGGACGATGACATTAGCTGCAGAATAAGCACCGGCTAACTCTGTGCCACCAGCCGCGGTAATACAGAGGGTGCAAGCGTTAATCGGAATTACTGGGCGTAAAGGGAGCGTAGGTGGCTCTATAAGTCAGATGTGAAATCCCCGGGCTTAACCTGGGAAC
+
GGGGGGGGGGGGGGGGGGGGGGGGGGGGGGGGGGGGGGGGGGGGGGGGGGGGGGGGGGGGGGGGGGGGGGGGGGGGGGGGGGGGGGGGGGGGGGGGGGGGGGG,CFGGGGGGGG,C+@C+E-B,+BCF:,CC8F<DFFFGD@FFEF>FDFGGDFEGFGGFGGGGGGFGGGGGGGGGGEGGGGFGGGGGFEDEGGG:FGGGGGGGGGGGGGGGGEGGGGGGGGGFGGFCFFGGGGE>8CFGFEGG8:EGGGFFFCCGFGGGGCCCC7EGGGGGGGGGGGG<DD*9FFGFGFFGCC
@M03364:396:000000000-C9LGT:1:1101:17203:3711 1:N:0:10
ACTCCTACGGGAGGCAGCAGTGGGGAATATTGCACAATGGGGGAAACCCTGATGCAGCAACGCCGCGTGAGTGATGAAGGCCTTCGGGTTGTAAAGCTCTGTCTTCAGGGACGATAATGACGGTACCTGTGGCGGAAGCCACGGCTAACTACGTGCCAGCAGCCGCGGTAATACGTAGGTGGCGAGCGTTGTCCGGATTTACTGGGCGTAAAGGGAGCGTAGGCGGATTTTTAAGTGAGATGTGAAATACTCGGGCTTAACCTGAGTGCTGCATTTCAAACTGGAAGTCTAG
+
GGGGGGGGGGGGGGGGGGGGGGGGGGGGGGGGGGGGGGGGGGGGGGGGGGGGGGGGGGGGGGGGGGGGGGGGGGGGGGGGGGGGGGGGGGGGGGGGGGGGGGGGGGGGGGGGGGEG=FFCF@C>=FFG,,A,+8C3@FFGGGGGGGFGGGGG@FGGGGGGGGGGGGGGG*BFFGGGGGGGGGGEECGGFFGEGGEGGGGGGGGGGGGGGGGGGGGGGGGCECGGGGEGEGGGFGGGGGGFGGGGGGGGGCFFGEGGGGGGGGGGGG?>FGGGFGGFGFGGFFGGGC<?GFFG
@M03364:396:000000000-C9LGT:1:1101:15088:3715 1:N:0:10
ACTCCTACGGGAGGCAGCAGTGGGGAATATTGGACAATGGGGGAAACCCTGATCCAGCCATGCCGCGTGTGTGAAGAAGGCCTTTTGGTTGTAAAGCACTTTAAGCAGTGAAGAAGACTCCATTGTTATTACACATGGACGATGACATTAGCTGCAGAATAAGCACCGGCTAACTCTGTGCCAGCAGCCGCGGTAATACAGAGGGTGCAAGCGTTAATCGGAATTACTGGGCGTAAAGGGAGCGTAGGTGGCTCTATAAGTCAGATGTGAAATCCCCGGGCTTAACCTGGGAAC
+
FGGGGGFFEGGGGGGGGGGGGGGGEGGGGGGGGGGGGGGFGGGDGGFEF<FEGFEGFGFGGGDG:@FFG?FGGFECFGGGCFGG9FGGGGEGFGGGGFFGGGGBFCFFGGGGFGGEFGGFE-E9ECFF,5C<,5C5<F@EF=BFG<DFFGADCF,=DFGGGCFGG>BC8FGGFGG=FD@FFFGGGFG7ACCEEGGECGFGCCEFCGD7BCFFGCF5BCFEC8FCGG:@CFFGGGEEFFGGGEGGGGGGGFG6FGGGGCFGFFGGGGDCFF9>D?67CDGGFBGGDD>=C>FFCF
@M03364:396:000000000-C9LGT:1:1101:7161:3720 1:N:0:10
ACTCCTACGGGAGGCAGCAGTGGGGAATATTGGACAATGGGGGAAACCCTGATCCAGCCATGCCGCGTGTGTGAAGAAGGCCTTTTGGTTGTAAAGCACTTTAAGCAGTGAAGAAGTCTCCCTGGTTACTAACAATGGACGATGACATTAGCTGCAGAATAAGCACCGGCTAACTCTGTGCCAGCAGCCGCGGTAATACAGAGGGTGCAAGCGTTAATCGGAATTACTGGGCGTAAAGGGAGCGGAGGTGGCTCTATAAGTCAGATGTGAAATCCCCGGGCTTAACCTGGGAAC
+
FGGGGGGGGGGGGGGGGGGGGGGGGGGGGGGEGFFGGGGGGE>:FGFDGGGGGGGGGGGGFFGGGGGGGFGGGGFGGGFGGGGGFFFGGGEEGGGGGGGGGGGFGGGGFFFGGGGG,<F:,=EE<FFG,55,,,::,<,AF33=<C,C?F?DDGGFFFFFFGGGFGGGDD+@,>=BFGGGGC3,@CFD@BGGD>FGGGGGGDGGGCEECFFGGGGE7BGGGGEF7C:CFG78:3BC5CFD5;=E*5CCEGGG=CE9CGG7<A*<9>EFCFGDDFGGGGGG>BFGGCCFG>)**9
@M03364:396:000000000-C9LGT:1:1101:7355:3743 1:N:0:10
ACTCCTACGGGAGGCAGCAGTGGGGAATATTGGACAATGGGGGAAACCCTGATCCAGCCATGCCGCGTGTGTGAAGAAGGCCTTTTGGTTGTAAAGCACTTTAAGCAGTGAAGAAGACTCCTTGGTTAATACCCATGGACGATGACATTAGCTGCAGAATAAGCACCGGCTAACTCTGTGCCAGCAGCCGCGGTAATACAGAGGGTGCAAGCGTTAATCGGAATTACTGGGCGTAAAGGGAGCGTAGGTGGCTCTATAAGTCAGATGTGAAATCCCCGGGCTTAACCTGGGAAC
+
GGGGGGGGGGGGGGGGGGGGGGGGGGGGGGGGGGGGGGCEGGGGGGGGGGGGGFGGGGGGGGGGGGGGGGGGGGGGGGGGGGGGGGGEGGGGGGGGGGGGGGGFGGGGGGGEGGFDGGGDD-C9:CFGC8C55BFFFFGFGGGFGGGGGGF@FGGGGGGGGGFGGGGGDGGGGGFGGGGGGGGGGFGGGGGGGGGGGGGGGGGFGGGGGGGGGGGGGGGGGGGGGGFGGGGGGGGGGGFCCGGGGDGGFGGGCFGGGGGGGGGGGFGGGGGFFG6FGGGDEFFGDGGFGFF:6F
@M03364:396:000000000-C9LGT:1:1101:24310:3764 1:N:0:10
ACTCCTACGGGAGGCAGCAGTGAGGAATATTGGTCAATGGATGAGAATCTGAACCAGCCAAGTAGCGTGCAGGACGACGGCCCTATGGGTTGTAAACTGCTTTTGTACGGGGATAAAGGACCTTACGTGCAGAGTTTTGCAGGTACCGTACGAATAAGGACCGGCTAATTCCGTGCCAGCAGCCGCGGTAATACGGAAGGTCCGGGCGTTATCCGGATTTATTGGGTTTAAAGGGAGCGCAGGCTGTCGGTTAAGCGTGTTGTGAAATGTAGGTGCCCAACACCTGCACTGC
+
GGGGGGGGGGGGGGGGGGGGFGFGGGGGGGGGGGGGGGGGGFGGGGGGGGGGGGGGGGGGGGGGGGGGGGGGGGGGGGGGGGGGGFGGGGGGGGGGGFGF?FGGGGGEGGGGGG,CFFFG,-:C<FFGF+A,,+:5,BF9?FGGF9,@FFCF7<FFGEGGF@FGFEEFF,7DFGGGDCFGGGGFGDGGGGCG9FFGGDFDGGGGGGGGDFGGG:EG8C5CFG7EGG*;?FGGG@GGGDGGGGGGFGFGGGEC8FGGGGGGFFCEC:EGFGCDCCCFGGGGFFGGGGGFGFFF
@M03364:396:000000000-C9LGT:1:1101:21244:3767 1:N:0:10
ACTCCTACGGGAGGCAGCAGTGGGGAATATTGGACAATGGGGGAAACCCTGATCCAGCCATGCCGCGTGTGTGAAGAAGGCCTTTTGGTTGTAAAGCACTTTACGCAGTGAAGAAGCCTCCGTCGTTAGTACACATGGACGATGCCATTAGCTGCAGAATAAGCACCGGCTAACTCTGTGCCAGCAGCCGCGGTAATACAGAGGGTGCAAGCGTTAATCGGAATTACTGGGCGTAAAGCGAGCGTAGGTGGCTTGATAAGTCAGATGTGAAATCCCCGGGCTTAACCTGGGAAC
+
GGGGGGGGGGGGGGGGGGGGGGGGGGGGGGGGGGGGGGGGGGGGGGGGGGGGGGFGGGGGGGGGGGGGGGGGGGGGGGGGGGGFGFGGGGGGGGGGGGGGGGGBCCFGGGGGGGGG,4E,,4B,@FFG+,:,,,5,8DFFG@+@+3,9CB=FFFGAEC8EFFGGGGGFE:*:FFGGGGGGGGAE@GCC<<>EG<FDGGGGGCGFGGGDGDGGGGEGFGGGGGCCF?EFGDGGGGGGFGGG5?EE/CEGEGGC5EECFGGG@7CFFGGGGGGDG+7<CGGGFE59DC>@F>F<79
@M03364:396:000000000-C9LGT:1:1101:10539:3786 1:N:0:10
ACTCCTACGGGAGGCAGCAGTGGGGAATCTTGCGCAATGGGGGCAACCCTGACGCAGCGACGCCGCGTGCGGGACGAAGGCCTTCGGGTCGTAAACCGCTTTCAGCAGGGACGAGGCCGCTACGGTGACGGTACCTGCAGAAGAAGCCCCGGCTAAATACGTGCCAGCAGCCGCGGTAATACGGAGGGTCCGAGCGTTAATCGGAATTACTGGGCGTAAAGCGTGCGCAGGCGGTTTGTTAAGCAAGATGTGAAAGCCCCGGGCTCAACCTGGGAATTGCATTTTGAACTGGC
+
GGGGGGGGGGGGGGGGGGGGGGGGGGGGGGGGGGGGGGGGGGGGGGGGGGGGGGGGGGGGGGGGGGGGGGGGGGGGGGGGGGGGGGGGEGGGGGGGGGGGEGGFGGGGGGGGGGCFGGGEE*>**@CF@*==11CFGGFGG,?C7F87BFFEFGGGG,?FGGGGGGGGG8EFEGGGGGDGGGGGGGGGCCFGGGDGGGGFGFGGGGGGFFGGGGGGGGECFGGGGGGGGGGGGGGGCGGFFGFGGDGG+<EGDFGFGCCCE8C5EDG4CG6DFF=<DCGGFFFGGGG?GFFGC
@M03364:396:000000000-C9LGT:1:1101:11536:3795 1:N:0:10
ACTCCTACGGGAGGCAGCAGTGGGGGATATTGCACAATGGAGGAAACTCTGATGCAGCAACGCCGCGTGAAGGAGGAAGGCCTTCGGGTCGTAAACTTCTGTCCTCAGGGAAGAAAAAAATGACGGTACCTGAGGAGGAAGCCCCGGCTAACTACGTGCCAGCAGCCGCGGTAACACGTAGGGGGCGAGCGTTATCCGGAATTACTGGGCGTAAAGAGTGCGTAGGTGGCTCTATAAGTCAGATGTGAAATCCCCGGGCTTAACCTGGGAACTGCATCTGAAACTGTAGAGCT
+
GGGGGGGGGGGGGGGGGGGGGGGFGEGGGGGGGGGGGGGGGGGGGFCGGGGGGGGGGGGGGGGGGGGGGGGGFGGGGGGGGGGGGGGGGGGGGGGGGFGGGGGGGGGGGGGGGGGGEGGCFA,A>=FFC,C3,BD<@>FCFGGGGGCFGGBFGGGGGGGGGFGGGGGGGFCFGGGGGGGGGGGGGGGGGGGGGCFGGGGGGGGGGGGGGGCCGGDFGGGGGEACECGFEFFFFGGGGGGGGGDF7EFDGGGGEEGEGEEGFCFGGGCGGGGGFFGGGGFG?F?FGDDFGFFGG
@M03364:396:000000000-C9LGT:1:1101:5808:3864 1:N:0:10
ACTCCTACGGGAGGCAGCAGTGGGGAATCTTGCACAATGGGCGGAAGCCTGATGCAGCGACGCCGCGTGCGGGACGAAGGCCTTCGGGCTGTAAACCGCTTTCAGCAGGGACGAGGCGAAAGTGACGGTACCTGCAGAAGAAGCCCCGGCTAACTACGTGCCAGCAGCCGCGGTAATACGTAGGGGGCAAGCGTTATCCGGATTCATTGGGCGTAAAGCGCGCGTAGGCGGCCAGCCTGGTCGGGAGTCAAATCCGGGGGCTCAACCCCCGTCCGCTCCCGATACCGGCCGGCT
+
GGGGGGGGGGGGGGGGGGGGGGGGGGGGGGGGGGGGGGGGGGGGGGGGGGGGGGGGGGGGGGGGGGGGGGGGGGGGGGGGGGGGGGGGCGGGGGGGGEGFGGGFGGGGGGGGGEFEFD:C:1F@;?FG8*=<CFFGGGC@C,@BC<FGGFEFFFGGGGGGGGGGGGGGG2CEEGDGGGGGGGGE?EGG8FGGGGGGGGGGGGGEGFGGGGGGGGGGGGGGGGGGEG*;FGGGGGGGGGGGGGGGGGGEFFCFGGFDDEEGGD7CFGFDDGGD9:ECDGGGE5*55<DEDEFDD)
@M03364:396:000000000-C9LGT:1:1101:21259:3923 1:N:0:10
ACTCCTACGGGAGGCAGCAGTGGGGAATATTGGACAATGGGCGCAAGCCTGATGCAGCGACGCCGCGTGCGGGATGGAGGCCTTCGGGTTGTAAACCGCTTTTGTTCAAGGGCAAGGCACGGTTTCGGCCGTGTTGAGTGGATTGTTCGAATAAGCACCGGCTAACTACGTGCCAGCAGCCGCGGTAATACGTAGGGTGCGAGCGTTATCCGGATTTATTGGGCGTAAAGGGCTCGTAGGCGGTTCGTCGCGTCCGGTGTGAAAGTCCATCGCCTAACGGTGGATCTGCGCCGG
+
GGGGGGGGGGGGGGGGGGGGGGGGGGGGGGGGGGGGGGGGGGGGGGGGGGGGGGGGGGGGGGGGGGGGGGGGGGGGGGGGGGGGGGGGGGGGGGGGGGGGGGGGGGG9DGGGGGFGBFGFE+@8FFFG++555@F7=FGGGEGGGGGGGGGF>FGGGGGGGGGGGGGGG<FFGGGGGGGGGGGGGGGGGGGGGGGGGGGGGGGDGGGGGGGGGGGGFFGGGGGGGC>C8EGGGGGGGGGGGGGCGGGGGGGGGGGGG5CEGEGGGDGGGGGGGGGGGGGG@FG3FGGFGFDD<C
@M03364:396:000000000-C9LGT:1:1101:18467:3935 1:N:0:10
ACTCCTACGGGAGGCAGCAGTGGGGAATATTGGACAATGGGGGAAACCCTGATCCAGCCATGCCGCGTGTGTGAAGAAGGCCTTTTGGTTGTAAAGCACTTTAAGCAGTGAAGAAGACTCCGTGGTTAATACCCACGGACGATGACATTAGCTGCAGAATAAGCACCGGCTAACTCTGTGCCAGCAGCCGCGGTAATACAGAGGGTGCAAGCGTTAATCGGAATTACTGGGCGTAAAGCGAGCGTAGGTGGCTTGATAAGTCAGATGTGAAATCCCCGGGCTTAACCTGGGAAC
+
GGGGGGGGGGGGGGGGGGGGGGGGGGGGGGGGGGGGGGGGGGGGGGGGGGGGGGGGGGGGGGGGGGGGGGGGGGGGGGGGGGGGGGGGGGGGGGGGGGGGGGGCFGGGGGGGGGGG=FFGC8A:>FFG?@EEEFGGFGCFGGGGGGFGGGGGGGGGGGGGGGGGGGGGGGGGGGGGGGGGGGGGGGGGGGGGGFGGGGGGGGGGGFGFFGGGGGGGGGGGGGGGGGGGGGGGGGGGGGGGGGGGEGGGGGGGGGGGGGGGGGGGGGGGGGGGGGGGGGGGBDCFGGGFGFFFFC
@M03364:396:000000000-C9LGT:1:1101:8105:3964 1:N:0:10
ACTCCTACGGGAGGCAGCAGTGGGGAATATTGGACAATGGGGGAAACCCTGATCCAGCCATGCCGCGTGTGTGAAGAAGGCCTTTGGGTTGTAAAGCACTTTAAGCAGTGAAGAAGGCTCGCTTGTTATTACCGATGGGCGATGACATTAGCTGCAGAATAAGCACCGGCTCACTCTGTGCCAGCAGCCGCGGGAATACAGAGGGTGCAAGCGTTAATCGGAATTAGTGGGCGTAAAGGGCGCGTAGGCGGTGTTGTAAGTCAGAGGTGAAAGGCTACGGCTTAACCGGAGTC
+
FGGGGGGGGGGGGGDGGGGGFFGGGGGGGGGGCGGGGGGGGCFGGGDGEFGGG9FGGGFGCFGGGGFGG6F6EF9FFFGC@C@FC,C=8CFEFGGDGCEGGGD?<F?B5BF,EFFE,4AE++84+,,7887,B+8@C:,,@338>,,3<,<@<>,,@,D9D<,@,,<>B3**@,7?,3,@,,?F77D,3=*BF7<C7,?2,,C<=@=4BE9*8<C*/+<C=EGE+:+<<8@5:/:**<9C*:*:*:EDGGG/*2;*0@FF<9CFC*:9C*9>:C567*:C<>*9*:C3)751*
@M03364:396:000000000-C9LGT:1:1101:16329:4024 1:N:0:10
ACTCCTACGGGAGGCAGCAGTGGGGAATATTGGACAATGGGGGAAACCCTGATCCAGCCATGCCGCGTGTGTGAAGAAGGCCTTTTGGTTGTAAAGCACTTTAGGCAGTGAAGAAGACTCCGTTGTTACCAGCCACGGACGATGACATTAGCTGCAGAATAAGCACCGGCTAACTCTGTGCCAGCAGCCGCGGTAATACAGAGGGTGCAAGCGTTAATCGGAATTACTGGGCGTAAAGGGAGCGTAGGTGGCTCTATAAGTCAGATGTGAAATCCCCGGGCTTAACCTGGGAAC
+
GGGGGGGGGGGGGGGGGGGGGGGGGGGGGGGGGGGGGGGGGGGEGGGGGGGGGGGGGGGGGGGGGGGGGGGGGGGFFGGGGGGGGGGGGGGGGGGGGGGGGGG,EEEGGGGGCGGGGGGF==F=+FEFF5E,BBC,+@:+CF7FF9,CDGAD9FCGGGFFC>=FGGGE7*@F?<FFGGGGGGGDFGGFFEGGGGCFGGFGGGGGGGGGGGGGG@FGFGG7CEC5FF9<FGGGCECG5@GGCECCE5:5CCEFGGCC:CFGG?FFF7FDFFF7:FC6DDGDE5ECFGGFGFFF4*
@M03364:396:000000000-C9LGT:1:1101:16541:4076 1:N:0:10
ACTCCTACGGGAGGCAGCAGTGGGGAATATTGGACAATGGGGGAAACCCTGATCCAGCCATGCCGCGTGTGTGAAGAAGGCCTTTTGGTTGTAAAGCACTTTAAGCAGTGAAGAAGACTCCCTTGTTAATACCCATGGACGATGACATTAGCTGCAGAATAAGCACCGGCTAACTCTGTGCCAGCAGCCGCGGTAATACGGAGGGTCCGAGCGTTAATCGGAATTACTGGGCGTAAAGCGTGCGCAGGCGGTTTGTTAAGCAAGATGTGAAAGCCCCGGGCTCAACCTGGGAAT
+
GGGGGGGGGGGGGGGGGGGGGGGGGGGGGGGGGGGGGGGGGGGGGGGGGGGGGGGGGGGGGGGGGGGGGGGGGGGFGGGGGGGGGGGGGGGGGGGGGGGGGGGGGFGGGGGGGGCEBFFGGBF8,CFG,5ACB8<FFGGGGCGGGFFFGGGGGGGGGGGGGGGGGGGGGGGGGGGGGGGGGGGGGGGGGFGGGGGGGGGGGGGGGGGGGGGGGGGGGGGGGGGGGGGGGGGGGGGGGGGGGGGGGGGGGGGGGCGGGGGGGFFFCFGGGGGGGGGGGGGGB@EGGGGFGFF5CF
@M03364:396:000000000-C9LGT:1:1101:23261:4108 1:N:0:10
ACTCCTACGGGAGGCAGCAGTGGGGAATATTGGACAATGGGGGCAACCCTGATCCAGCCATGCCGCGTGTGTGAAGAATGCCTTTTGTTTGTAAAGCACTTTACGCAGTGACGAAGTCTCCCTTTTTACCACCCCTGTACTATGACATTACCTGCAGAATAAGCACCTGCTAACTCTGTGCCCGCAGCCGCGGTAATACAGAGGGTGCAAGCGTTACTCGGAATTACTGGGCGTAAAGGGAGCGTAGGTGGCTCTATAAGTCAGATGTGAAATCCCCGGGCTTAACCTGGGAAC
+
GGGGGGGGGGGGGGGGGGGGGGGGGGGGCGGGGFG<DEC<F7:++:CFFGCCFGG96CFFF9FF+@+@6CFF=?,<FF,CCFGGGF<4C=<F,C,9CAFFEG,,+8+6C,?,++4++C@?E9F?:CE=,,95+8@DF5,@,8EF,78CDF,C98633=,E<D=FDFE,,@BFCGGFGFGGGG,3>*@FGFGDEG:*@,F,,>:F:FEFB,;F7FF>*?B=E7CFGCCG9F>FEGGGCECG=EEG8=EGGGGGCFGGGGGGGGGF?*<CFFGG*C+9CDGGFBGGGGGFGFFGCC
@M03364:396:000000000-C9LGT:1:1101:15620:4136 1:N:0:10
ACTCCTACGGGAGGCAGCAGTGGGGAATATTGCACAATGGGGGGAACCCTGATGCAGCGACGCCGCGTGCGGGATGGAGGCCTTCGGGTCGTGAACCGCTTTTGATTGGGAGCAAGCGTGAGTGAGTGTCCCTTTCGAATAAGCACCGGCTAACTACGTGCCAGCAGCCGCGGTAATACGTAGGGTGCAAGCGTTGTCCGGAATCATTGGGCGTAAAGGGCTCGTAGGCGGTTCGTCGCGTCCGGTGTGAAAGCCCATCGCTTAACGGTGGGTCTGCGCCGGGTACGGGCGGGC
+
GGGGGGGGGGGGGGGGGGGGGGGGGGGGGGGGGGGGGGGGGGGGGGGGGGGGGGGGGGGGGGGGGGGGGGGGGGGGGGGGGGGGGGGGGGGGGGGCGGGGGGGGGGGGGGGGGGGGGGFCEFEG,?FF<,???9FFCFCGGGGGGGGGGGGGGGFGGGGGGGGGGGGGGGGGGEGDFGGGCFGGGGGGCFGGGGGGGGGGGGGGGGGGGGFGGECGGGGGGGGEEGGGGGGGGGGGGGGGGCGEE5EEGFC?CFCGFGGGGF3EGGGGGGGGGGGGGGGGFFG5CGGFGFFGG3
@M03364:396:000000000-C9LGT:1:1101:17271:4153 1:N:0:10
ACTCCTACGGGAGGCAGCAGTGGGGAATCTTGCACAATGGGCGGAAGCCTGATGCAGCGACGCCGCGTGCGGGACGAAGGCCTTCGGGCTGTAAACCGCTTTCAGCAGGGACGAGGCGAAAGTGACGGTACCTGCAGAAAAAGCAACGGCTAACTACGTGCCAGCAGCCGCGGTAATACGTAGGTGGCGAGCGTTATCCGGAATTATTGGGCGTAAAGGGTGCGTAGGCGGCTGATTAAGTTCGTGGTTAAAGCGTGGGGCTCAACCCCATAAAGCCACGGATACTGGTCAGCT
+
GGGGGGGGGGGGGGGGGGGGGGGGGGGGGGGGGGGGGGGGGGGGGGGGGGGGGGGGGGGGGGGGGGGGGGGGGGGGGGGGGGGGGGGGGGGGGGGGGGGGGGGGGGGGGGGGGGGGFGGGD@F,DDFG=86@@8<,@F8FFBEFG7:FGGGECFF9FGGGFGDGGFGGG:?EGEGGGGGGGGGGGGGGGDGGGGGGGGGGGEGGGGGGGGGGGEEGGCGEGGGGEEGGFGGGGGFGGGGGGGGGGGGGGGGGGGGGGGGGCEGGFGGGGGGGGGGGGGGGFE7DFFGFGFFGG>
@M03364:396:000000000-C9LGT:1:1101:24676:4185 1:N:0:10
ACTCCTACGGGAGGCAGCAGTGGGGAATCTTGCACAATGGGCGGAAGCCTGATGCAGCGACGCCGCGTGCGGGACGAAGGCCTTCGGGCTGTAAACCGCTTTCAGCAGGGACGAGGCGAACGTGACGGATCCTGCCGAAGAAGCCCCGGCTAACTACGTGCCAGCAGCCGCGGTAATACGTAGGGGGCAAGCGTTATCCGGATTCATTGGGCGTAAAGCGCTCGTAGGCGGCCTGCTAGGTCGGGAGTCAAATGCGGGGGCCCAACCCCCGGCCGCTCCCGATACCGGCGGGCT
+
GGGGGGGGGGGGGGGGGGGGGGGGGGGGGGGGGGGGGGGGGGGGGGGGGGGGGGGGGGGGGGGGGGGGEGGGGGGGGGGGGGGGGGGGGGGGGGFGGGGGGGGGGGGGGGGGG83CCGG75*88,8CF+14@<??,=:=FGGGFCFGGGGGG,CFFGGGGGGGFGGGGG>EGGGGGGGGGFEGGDEGGEFGGGGGGGGGGGGGGGGGGGGGGGGGGGGGGGGGGGGCEGGGGGGGGGGGGGGGGGGGGGCGCFGGGCGGGEEDGFD:DGGGDGGGGDGGFFFGGGGGFGFFCC)
@M03364:396:000000000-C9LGT:1:1101:15895:4196 1:N:0:10
ACTCCTACGGGAGGCAGCAGTGGGGAATCTTGCACAATGGGCGGAAGCCTGATGCAGCGACGCCGCGTGCGGGACGAAGGCCTTCGGGTCGTAAACCGCTTTCAGCAGGGACGAGGCCGCGAGTAGACGATACCTGCAGAAGAAGCCCCGGCTAACTACGTGCCAGCAGCCGCGGTAATACGTAGGGGGCGAGCGTTATCCGGATTCATTGGGCGTAAAGCGCGCGTAGGCGGCCCGCTTGGTCGGGAGTAAAATCCGGGGGCTCAACCCCCGCACGCTCCCGCTACCGGCGGG
+
GGGGGGGGGGGGGGGGGGGGGGGGGGGGGGGGGGGGGGGGGGGGGGGGGGGGGGGGGGGGGGGGGGGGGGGGGGGGGGGGGGGGGGGGGGGGGGGGGGGGGGGDFGGGGGGGGGGEEGGEC*<1,?CF<*=+4,<FFGF<F8FFGF<CGFFE@FCGCGGGGGGGGGGGGFCGGGEEEGGGGGGCGGGGGGGGGGGGEEGFGGGCEGGGGGGGGGGGGGGGGGGGGGCEGGGGGGCGGGEGGGGGGGG:E*<CCGGCGGDGGCD=FGG<4CEGDG*9<C5<5@E)9<GFG>@<)7
@M03364:396:000000000-C9LGT:1:1101:25929:4249 1:N:0:10
ACTCCTACGGGAGGCAGCAGTGGGGAATATTGGACAATGGGGGAAACCCTGATCCAGCCATGCCGCGTGTGTGAAGAAGGCCTTTTGGTTGTAAAGCACTTTAAGCAGTGAAGAAGACTCCCTTCTTAATATCCATGGACGATGACCTTAGCTGCAGAATAAGCACCGGTTAACTCTGTGCCAGCAGCCGCGGTAATACAGAGGGTGCAAGCGTTAATCGGAATTACTGGGCGTAAAGGGAGCGTAGGTGGCTCTATAAGTCAGATGTGAAATCCCCGGGCTTAACCTGGGAAC
+
GGGGGGCFFGCGGGGGGGGGF@FGGEGFGGGFGGGFGGGGGGGGGFGFFGGGGGFFFGGGGGGGCFGGGGG<EG?FGGGGG@EGGGGGGGGEGGGFFGGFGGG<<<F,CFFGF5F8FGG@84E5,5CF,@E,,,,<,8,,3+:DFG,8?BFC,?=F8B8=DAAAE=>+:++@@=CGF<DDFCE7CFFGC**>:>FFFFFFGGGG7F@EFF9CEGCCFGGG5BEGG9FEGDG5C?EGFGGGGGDEECC7<<CGFCEGGGDEE:C:FFGGFCFFG++95D55>@GCC:78F4>C67
@M03364:396:000000000-C9LGT:1:1101:14384:4252 1:N:0:10
ACTCCTACGGGAGGCAGCAGTGGGGAATATTGGACAATGGGGGAAACCCTGATCCAGCCATGCCGCGTGTGTGAAGAAGGCCTTTTGGTTGTAAAGCACTTTAAGCAGTGAAGAAGACTCCATGGTTAATACCCATGGACGATGACATTAGCTGCAGAATAAGCACCGGCTAACTCTGTGCCAGCAGCCGCGGTAATACAGAGGGTGCAAGCGTTAATCGGAATTACTGGGCGTAAAGGGAGCGTAGGTGGCTCTATAAGTCAGATGTGAAATCCCCGGGCTTAACCTGGGAAC
+
GGGGGGGGGGGGGGGGGGGGGGGGGGGGGGGGGGGGGGGGGGGGGGGGGGGGGGGGGGGGGGGGGGGGGGGGGGGGGGGGGGGGGGGGGGGGGGGGGGGGGGGBFFGGGGGGGGEF=FFGF=AA?EEE<EE<A?,:AF@FGFGFFGCFGGGGFGFGGGGGGGGGGGGGGEEGGGGGGGGGFGGGFGGGGGGGGGGGGGGGGGGGGGGGGGGGGGGGGGGGGGGGGGFGGGGGGGGGGGGGGGGGGGGGEGGFGFGGGFGGFFFFGGGGGGDDD:CCFGGGFF5DFGDFGFF4CC
@M03364:396:000000000-C9LGT:1:1101:20188:4293 1:N:0:10
ACTCCTACGGGAGGCAGCAGTGGGGAATATTGCACAATGGGCGCAAGCCTGATGCAGCGACGCCGCGTGCGGGATGGAGGCCTTCGGGTTGTAAACCGCTTTTGTTTGGGAGCAAGCCCTTCGGTGTGAGTGTACCTTTCGAATAAGCACCGGCTAACTACGTGCCAGCCGCCGCGGTAATACGTAGGGTGCGAGCGTTATCCGGATTTATTGGGCGTAAAGGGCTCGTAGGCGGTTCGTCGCGTCCGGTGTGAAAGTCCATCGCCTAACGGTGGATCTGCGCCGGGTACGGGG
+
GGGGGGGGGGGGGGGGGGGGGGGGGGGGGGGGGGGGGGGGGGGGGGGGGGGGGGGGGGGGGGGGGGGGGGGGGGGGGGGGGGGGGGGGGGGGGGGGGGGGGGGGGGGGGGGGGGGGFGG8FDF++8@F,,8:<3:D@DGGGGGFFFFFFGGGGGGGGGGGGGGGGGGGG<CGGEGGEGGGGGGGFDGGGGGGGGGGGGGGGGGGGEGGGGGGGGGGGGCEGGGGGFFEGGGGGGGEEEGGEGGGGGGGG=C:89CCFCFFFGGGGGGGGGGGDGGDCD?DFBEGGGG@)9>DD)
@M03364:396:000000000-C9LGT:1:1101:18594:4305 1:N:0:10
ACTCCTACGGGAGGCAGCAGTGGGGAATATTGGACAATGGGGGAAACCCTGATCCAGCCATGCCGCGTGTGTGAAGAAGGCCTTTTGGTTGTAAAGCACTTTAAGCAGTGAAGAAGACTCCATGGTTAATACCCATGGACGATGACATTAGCTGCAGAATAAGCACCGGCTAACTCTGTGCCAGCAGCCGCGGTAATACAGAGGGTGCAAGCGTTAATCGGAATTACTGGGCGTAAAGGGAGCGTAGGTGGCTCTATAAGTCAGATGTGAAATCCCCGGGCTTAACCTGGGAAC
+
GGGGGGGGGGGGGGGGGGGGGGGGGGGGGGGGGGGGGGGGGGGGGGGGGGGGGGGGGGGGGGGGGGGGGGGGGGGGGGGGGGGGGGGGGGGGGGGGGGGGGGGFGGGGGGGGGGGGGGGGG<C<:BEF:<C??E@FEFEGGGGFGGFGGGGGGGGGGGGGGGGGGGGGGGGGGGGGGGGGGGGGGGGGGGGGGGGGGGGGGGGGGGGGGGGGGCGGGGGGGGGGGGGGGGGGGGGGGGGGGGGGGGGGGGGGDGGCCGGGGFGGGGGGGGGGGGFGGGGGFFEGGGGFGFFGGG
@M03364:396:000000000-C9LGT:1:1101:8379:4331 1:N:0:10
ACTCCTACGGGAGGCAGCAGTGGGGAATATTGGACAATGGGGGAAACCCTGATCCAGCCATGCCGCGTGTGTGAAGAAGGCCTTTTGGTTGTAAAGCACTTTAAGCAGTGAAGAAGACTCCGTGGTTAATACCCACGGACGATGACATTAGCTGCAGAATAAGCACCGGCTAACTCTGTGCCAGCAGCCGCGGTAATACAGAGGGTGCAAGCGTTAATCGGAATTACTGGGCGTAAAGGGAGCGTAGGTGGCTCTATAAGTCAGATGTGAAATCCCCGGGCTTAACCTGGGAAC
+
GGGGGGGGGGGGGGGGGGGGGGGGGGGGGGGGGGGGGGGGGGGGGGGGGGGGGGGGGGGGGGGGGGGGGGGGGGGGGGGGGGGGGGGGGGGGGGGGGGGGGGG<FFGGGGGGGGCG,EFFG7D+@BFF:5CC8?FGEGDDG7CFGGGGGGGGGGGGGFFGGGGGGGGGGGEGGGGGGGFGGGGGGGGGGGGGGGGGGGGGGGGGGGGGGFGGGGGGGGGGGGGGGGGGGGGGGGGGGGGGGGGGGGGGGGGGGGGGGGGGGGGGFFGGGGFGGGFGGGGGFEGGGGGFGFFGGF
@M03364:396:000000000-C9LGT:1:1101:9861:4406 1:N:0:10
ACTCCTACGGGAGGCAGCAGTGGGGAATATTGCACAATGGGGGGAACCCTGATGCAGCGACGCCGCGTGCGGGATGGAGGCCTTCGGGTTGTAAACCGCTTTTGTTTGGGAGCAAGCCCTTCGGTGTGAGTTTACCTTTCGAATAAGCACCGGCTAACTACGTGCCAGCAGCCGCGGTAATACGTAGGGTGCGAGCGTTATCCGGATTTATTGGGCGTAAAGGGCTCGTAGGCGGTTCGTCGCGTCCGGTGTGAAAGTCCATCGCCTAACGGTGGATCTGCGCCGGGTACGGGG
+
GGGGGGGGGGGGGGGGGGGGGGGGGGGGGGGGGGGGGGGGGGGGGGGGGGGGGGGGGGGGGGGGGGGGGGGGGGGGGGGGGGGGGGGGGGGGGGGGGGGGGGGGGGGGGGGGGG8F<FFGGGF*88CF,<?,8,?FFGGGGGGFCFGGGGGGGGGGGGGGGGGGGGGGG6FGGGGGGGGGGGGGGGGGEFGGGEGGGGGGGGGGGGGGGGG?FFGGGGGGGGGGEGGEEGGGGGGGGGGGGDEGGGGGG*:CGFGGGGGFGFGEGGGGGG=GDGGGF6?>F:=DDG:>))7)9)
@M03364:396:000000000-C9LGT:1:1101:16014:4421 1:N:0:10
ACTCCTACGGGAGGCAGCAGTGGGGAATATTGGACAATGGGGGAAACCCTGATCCAGCCATGCCGCGTGTGTGAAGAAGGCCTTTTGGTTGTAAAGCACTTTAAGCAGTGAAGAAGACTCCATGGTTAATACCCATGGACGATGACATTAGCTGCAGAATAAGCACCGGCTAACTCTGTGCCAGCAGCCGCGGTAATACAGAGGGTGCAAGCGTTAATCGGAATTACTGGGCGTAAAGGGAGCGTAGGTGGCTCTATAAGTCAGATGTGAAATCCCCGGGCTTAACCTGGGAAC
+
GGGGGGGGGGGGGGGGGGGGGGGGGGGGGGGGGGGGGGGGGGGGGGGGGGGGGGGGGGGGGGGGGGGGGGGGGGGGGGGGGGGGGGGGGGGGGGGGGGGGGGGDFFGGGGGGGGFGFGGGC-C,EFFG:EFFEFBGFFGGGCEFGGDFGGGGGGGGGGGGGGGGGGGGGEGGGGGGGGGGGGGGGGGGGGGGGFGGGGGGGGGGGGGGGGGGGFGGGGGGGGCFGGGGGGGGGGGGGGGGGGGGGGGGGGGGGGGGGFGGGGGGFGGGGGGFGFGFGDEGEF=FGGGFGFFGGG
@M03364:396:000000000-C9LGT:1:1101:4799:4471 1:N:0:10
ACTCCTACGGGAGGCAGCAGTGAGGAATATTGGTCAATGGGCGCGAGCCTGAACCAGCCAAGTAGCGTGCGGGATGAAGGCCCTATGGGTTGTAAACCGCTTTTTCAGGGGGATAAAGTGCTTCACGTGTGAAGCATTGCAGGTACCCTGCGAATAAGGACCGGCTAATTCCGTGCCAGCAGCCGCGGTAATACGGAAGGTCCGGGCGTTATCCGGATTTACTGGGCGTAAAGGGTGCGTAGGTGGTCTCTTAAGTCAGGAGTGAAAGGCTACGGCTTAACCGTAGTAAGCTCT
+
GGGGGGGGGGGGGGGGGGGGGGGGGGGGGGGGGGGGGGGGGGGGGGGGGGGGGGGGGGGGGGGGGGGGGGGGGGGGGGGGGGGGGGGGGGGGGGGGFGGGGGGGGGGGGGGGGGGFFGGCGFG9BFFGBBA<BCGGFDGGAFGFGF<DGFFC@BFGGGGGGGGGGDGFCBFGGGGGGGGGGGGCFGGGGGGGGGGGGGGGGGGGGDDGGGGGGGGGGGGDEGDGGGGECECGGFECCEGGCGGGFGGFFGCFC+AEGGGGCGFGGGGGGGGGGGGD<D6?BFG5CCCFDFFFC>
@M03364:396:000000000-C9LGT:1:1101:10683:4487 1:N:0:10
ACTCCTACGGGAGGCAGCAGTGGGGAATATTGCACAATGGGCGCAAGCCTGATGCAGCGACGCCGCGTGCGGGATGGAGGCCTTCGGGTTGTAAACCGCTTTTGTTCGAGGGCAAGCCACGGTTTCGGCAGTGTTGAGTGGATTGTTCGAATAAGCACCGGCTAACTACGTGCCAGCAGCCGCGGTAATACGTAGGGTGCGAGCGTTATCCGGATTTATTGGGCGTAAAGGGCTCGTAGGCGGTTCGTCGCGTCCGGGGTGAAAGTCCATCGCCTAACGGTGGATCGGCGCCGG
+
GGGGGGGGGGGGGGGGGGGGGGGGGGGGGGGGGGGGGGGGGGGEGGGGGGGGGGGGGGGGGGGGGGGGGGGGGGGGGGGGGGGGGGGGGGGGGGGGGGGGGGGGGGG7=FCC@FGD+3B=8+DF:FFF>5@,,<@,,DFFCG9FFFFGFA@FFGGGGGGGGGGGGGFFGFGGFFFFGGGFEFEGGGGECGGFEFGGGGGGGEGGG888CAFEG8*;:AGGFGGCGG*8;CGGG6CEGGGGCGG=G=EG*1:CE*:=D*::?;CCG7CCFFFCDC5CGFGGEFG>C<*0C555<D
@M03364:396:000000000-C9LGT:1:1101:9973:4490 1:N:0:10
ACTCCTACGGGAGGCAGCAGTGGGGAATATTGGACAATGGGCGCAAGCCTGATCCAGCCATGCCGCGTGAGTGATGAAGGCCCTAGGGTTGTAAAGCTCTTTCACCGGTGAAGATAATGACGGTCACCGCATAGGAAGCCCCGGCTAACTTCGTGCCAGCAGCCGCGGTCATACGTAGGTGGCGAGCGGTATCCGGAATTATTGGGCGTAAAGGGTGCGTAGGCGGCTGATTAAGTTCGTGGTTAAAGCGTGGGGCTCAACCCCATAAAGCCACGGATACTGGTCAGCTAGAGT
+
GGGGGGGGGGGGGGGGGGGGGGGGGGGGGGGGGGGGGGGGGGGGGGGGGGGGGGGGGGGGGGGGGGGGGGGFGGFGGGGGFAFGFGGCGGGGGGGGGGGGFCGEFGGGGGGGGGFE,CF<??CB+8BE=+388,=D<F,,+B>FGC3=<F,@+@FC>=DFGGGGGGGGG**@DEFFFGFGGGGGFGDE*=:CFCGGGGCC?:FCFG7E?EGFGCEFGGGCEGEFGGGEEGFGGGGGGCGEGGF=@EFFDGEEGGEGDFGGFFCEE5740:CGG6:759=<F=FGC09FGFFC7>
@M03364:396:000000000-C9LGT:1:1101:25234:4514 1:N:0:10
ACTCCTACGGGAGGCAGCAGTGGGGAATATTGCACAATGGGCGCAAGCCTGATGCAGCGACGCCGCGTGCGGGATGGAGGCCTTCGGGTTGTAAACCGCTTTTGTTCAAGGGCAAGGCGGGCCCTCGGTCACCTTGAGTGGATTGTTCGACTCAGCACCGGCTAACTACGTGCCAGCAGCCGCGGTAATACGTAGGGTGCAAGCGTTATCCGGATTTATTGGGCGTAAAGGGCTCGTAGGCGGTTCGTCGCTTCCGGTGGGCAAGTCCATCGCTTAACGGTGGATCCGCGCCGG
+
GGGGGGGGGGGGGGGGGGGGGGGGGGGGGGGGGGGGGGGGGGGGGGGGGGGGGGGGGGCGGGGGGGGGG77=FFEFGGGGGGGGGGGGFEGGGGF?ABFGGGCFD,C,5FCFF<+B73@B:**5*>FF+8*>,38,7>;FE9FFC:;C7F*F7,7<BFFC*4<FFGFA8*3<FE<+A@6;C>5E5**;++<C<AE8*0**<CF8?EE>CCEEE*//+03<C618:**1/AFE*2AGECFGGDE78EGEEE8**/+*987***0**2<**0+>CFF5C::C8FCC*9>@C<)17C
@M03364:396:000000000-C9LGT:1:1101:14134:4515 1:N:0:10
ACTCCTACGGGAGGCAGCAGTGGGGAATATTGGACAATGGGGGAAACCCTGATCCAGCCATGCCGCGTGTGTGAAGAAGGCCTTTTGGTTGTAAAGCACTTTAAGCAGTGAAGAAGCCTCCATGGTTACTACCCGTGGCCGGTGACATTAGCTGCAGAATAAGCACCGGCTAACTCTGTGCCAGCAGCCGCGGTAATACAGAGGGTGCAAGCGTTAATCGGAATTACTGGGCGTAAAGGGAGCGTAGGTGGCTCTATAAGTCAGATGTGAAATCCCCGGGCTTAACCTGGGAAC
+
GGGGGGGGGGGGGGGGGGGGGGGGGGGGGGGGGGGGGGGGGEGCEGFGGGGGGFGGGGGGGGGGGGGGGCGGGGFGGGGGGGGGEEFGGGGGGGGFGGGGGGG?FEGCFGGCFGG84AF=E-C,EFFG,BE?==+8@:+3@+CCGG9FFGEFDFGGGGG9FFGGCGGGGDDGGGGCDFGGGGGGGGGGGGGGGGGGGGG@CGGGGGGGGGGGGGC88FGGGGGGGGFGGGGGGGGCFGFG=C5CCEGG?FGCFG87?FGGF@DCCFGGGGDGCAF4*>ECDFCGGGGFFFF*<1
@M03364:396:000000000-C9LGT:1:1101:5501:4515 1:N:0:10
ACTCCTACGGGAGGCAGCAGTGGGGAATATTGGACAATGGGGGCAACCCTGATCCAGCCATGCCGCGTGTGTGAAGAAGGCCTTCGGGTTGTAAAGCACTTTCAGTAGGGAGGAAAGGTAGCGTGTTAATAGCACGTTACTGTGACGTTACCTACAGAAGAAGGACCGGCTAACTCCGTGCCAGCAGCCGCGGTAATACGGAGGGTCCGAGCGTTAATCGGAATTACTGGGCGTAAAGCGTGCGCAGGCGGTTTGTTAAGCAAGATGTGAAAGCCCCGGGCTCAACCTGGGAAT
+
GGGGGGGGGGGGDGGGGGGGGGGGGGGGGGGGGGGGGGGGGGGGGGGGGGGGGGFGGGGGGGGGGGGGGGGGDGGGGGGGGGGGGGGGGGGGGGGGGGGGGGGGGFGGGGGGGGFGGGGFGFF8+BFF,8C5,8ECFGGGGGGGGGGGGGGGGGGGGGGGFGGGGGGGGGGGGGGGGGGGGGGGGGGGGGGGGGGGGGGGGGGGGGGGGGGDGGGGGGGGGGGGGGGGGGGGGGGGGGGGGGGGGGGGGGGGGDGGGGGGGGGGGGGGGGGFGGGGGGGGFFGGGGGFGFFCFG
@M03364:396:000000000-C9LGT:1:1101:15200:4516 1:N:0:10
ACTCCTACGGGAGGCAGCAGTGGGGAATATTGCACAATGGGCGCAAGCCTGATGCAGCGACGCCGCGTGCGGGATGGAGGCCTTCGGGTTGTAAACCGCTTTTGTTCAAGGGCAAGGCACGGTTTCGGCCGGATGGAGTGGAGTGTTCGAATAAGCACCGGCTAACTACATGCCAGCAGCCGCGGTAATACGTAGGGTGCAAGCGTTATCCGGATTTATTGGGCGTAAAGGGCTCGTAGGCGGTTCGTCGCGTCCGGGGTGAAAGTCCATCGCTTAACGGTGGATCCGCGCCGG
+
GGGGGGGGGGGGGGGGGGGGGGGGGGGGGGGGGGGGGGGGGGGGGGGGGGGGGGGGGGGGGGGGGGGGGGGGGGGGGGGGGGGGGGGGGGGGGGGGGGGGGGG<FGGGGGGGGG<F>FGGCCGG:DFE+3@**33+6@DFGF,?FGGGGGFGCFGGFGFGGDFG7FFGG,?CFGGGDFGGGGEGG>EDG79A@CCECCGGGGGGGGGGGCFGGGGD9CEGGGFDGC:88EGGGGGGEGGD6EEGG5ECAEGEEGGGG*7CGEFCF>GGGGFCDGGGGDEG)>G<FGGFGFF57C
@M03364:396:000000000-C9LGT:1:1101:20840:4534 1:N:0:10
ACTCCTACGGGAGGCAGCAGTGGGGAATATTGGACAATGGGGGAAACCCTGATCCAGCCATGCCGCGTGTGTGAAGAAGGCCTTTTGGTTGTAAAGCACTTTAAGCAGTGAAGAAGACTCCATTGTTAGTACCCATGGACGCGGACATTAGCTGCAGAATAAGCACCGGCTAACTCTGTGCCAGCAGCCGCGGTAATACAGAGGGTGCAAGCGTGAATCGGAATTACTGGGCGTAAAGGGAGCGTAGGTGGCTCTATAAGTCAGATGTGAAATCCCCGGGCTTAACCTGGGAAC
+
GGGGGGGGGGGGGGGGGGGGGGGGGGGGGGGGGEGGGGGGGCEGGG8CFGGGFEGGGGGGFGGGGGGGGEGGFGCFGGGGGGGGGCGGGGGGGGGGGEGGGGFFFGGGFGGGGGE<B?F,A-:,,:CFA,A@C<=4AF8E+++83:>BDG,D,,33@FBAFEAFBFCGE7C7DFEC,?@FA;,D<>D:,:1*C<:<FC@FFFFFF<81>FC8B<*11BFGEE:C89<A:CGGECCE=9<8;C5C1:CCFFF6*03<D+AC@F>?:>A:DCEG7<<65<*9;B**:::@75:*0*
@M03364:396:000000000-C9LGT:1:1101:22956:4538 1:N:0:10
ACTCCTACGGGAGGCAGCAGTGGGGAATATTGGACAATGGGGGAAACCCTGATCCAGCCATGCCGCGTGTGTGAAGAAGGCCTTTTGGTTGTAAAGCACTTTAAGCAGTGAAGAAGACTCCGTGATTATTACCCACGGACGATGACATTAGCTGCAGAATAAGCACCGGCTAACTCTGTGCCAGCAGCCGCGGTAATACAGAGGGTGCAAGCGTTAATCGGAATTACTGGGCGTAAAGGGAGCGTAGGTGGCTCTATAAGTCAGATGTGAAATCCCCGGGCTTAACCTGGGAAC
+
GGGGGGGGGGGGGGGGGGGGGGGGGGGGGGGGGGGGGGGGGGGGGGGGGGGGGGGGGGGGGGGGGGGGGGGGGGGGGGGGGGGGGGGGGGGGGGGGGGGGGGGEGGGGGGGGGGCE<FF888B=+BFF8BF954,:@FFGE:FFGFFFGGGGGGDGGFGFFGGGGGGGGDEGFGGGGGGGCGGGFGGF7CEGGGGGGGGGGGGGGGGGGGGEGFGGGGGGGGGGGGFFFGGGGGGCGGGGFGDEECEGGGGGGGGGFGGGGGFGGGGGGGFGGGGGFGGGFFFGGGGFGFFG49
@M03364:396:000000000-C9LGT:1:1101:5304:4556 1:N:0:10
ACTCCTACGGGAGGCAGCAGTGGGGAATATTGCACAATGGGCGCAAGCCTGATGCAGCGACGCCGCGTGCGGGATGGAGGCCTTCGGGTTGTAAACCGCTTTTGTTTGGGAGCAAGCCCTTCGATGTGCGTGTACCTTTCGAATAAGCACCGGCTAACTACGTGCCAGCAGCCGCGGTAATACGTAGGGTGCGAGCGTTATCCGGATTTATTGGGCGTAAAGGGCTCGTAGGCGGTTCGTCGCGTCCGGTGTGAAAGTCCATCGCCTAACGGTGGATCTGCGCCGGGTACGGGC
+
GGGGGGGGGGGGGGGGGGGGGGGGGGGGGGGGGGGGGGGGGGGGGGGGGGGGGGGGGGGGGGGGGGGGDGGGFGGGGGGGGGGGGDEGGGGGGGGGGGGGGGGGFFG<@CGGEGFGFFFFG=<+,@FG,+88@FGGFGGGGGGFFCFGGG:C7FGEGGGGGGGGGGGGG,CFGGGGGEFGGGGGFGG7FFGGGGGGGGGGGGGGGGGGGGGGGGFGGGGGGGGGGEFGGDGGGGGEGGGGEGDGGGGGDEEGGGGGGFGGGCCEGDCDGGGGGGGGGGFFFFGGGCDDDFBCGC
@M03364:396:000000000-C9LGT:1:1101:24368:4617 1:N:0:10
ACTCCTACGGGAGGCAGCAGTGGGGAATATTGGACAATGGGGGAAACCCTGATCCAGCCATGCCGCGTGTGTGAAGAAGGCCTTTTGGTTGTAAAGCACTTTAAGCAGTGAAGAAGACTCCTTGATTATTACCAATGGACGGTGACATTAGCTGCAGAATAAGCACCGGCTAACTCTGTGCCAGCAGCCGCGGTAATACAGAGGGTGCAAGCGTTAATCGGAATTACTGGGCGTAAAGGGAGCGTAGGTGGCTCTATAAGTCAGATGTGAAATCCCCGGGCTTAACCTGGGAAC
+
GGGGGGGGGGGGGGGGGGGGGGGGGGGGFFGGGGGGGGGGGGGGGGGGGGGGGGGGGGFGGGGGGGGGGGGGGGGGGFGGGGGGGGGG=<FGGGGFGGGGGGGAFCFGGGGGG94?,:B,,-:,,CEF,,CE95,,AF5,6+8AEFEFGGGCFFFGGGGFDFGGGGGGE7+@DFFCGGGGGDFGGGGGFDEGGEGGGGGGGGGGGGEBCFGGGG7C8EGGGGGGCF<CF?F5C8:EFFFGFEE>:=EGGGGGGGGGDFGGF7CFGGGGGGFFG+<4CGDGFDCGGGFFGFFF:*
@M03364:396:000000000-C9LGT:1:1101:10570:4649 1:N:0:10
ACTCCTACGGGAGGCAGCAGTGGGGAATCTTGCGCAATGGGGGCAACCCTGACGCAGCGACGCCGCGTGCGGGACGAAGGCCTTCGGGTCGTAAACCGCTTTCAGCAGGGACGAGGCCGCTACAGTGACGGTCCCTGCAGAAGAAGCCCCGGCTAAATACGTGCCAGCAGCCGCGGTAATACGTAGGGGGCAAGCGTTATCCGGATTCATTGGGCGTAAAGCGCGCGTAGGCGGCCAGCCTGGTCGGGAGTCAAATCCGGGGGCTCAACCCCCGTCCGCTCCCGATACCGGCCG
+
GGGGGGGGGGGGGGGGGGGGGGGGGGGGGGGGGGGGGGGGGGGGGGGGGGGGGGGGGGGGGGGGGGGGGGGGGGGGGGGGGGGGGGGGGGGGGGGGGGGGGGGGGGGGGGGGGGGGGGGCF<F,?BFGF*48*=FFFGGGGFGGGGGGGEGEF>FGGGGGGGGGFGGGGEFDECGGEGGGFFFFGEEGGGGGGGGGGGGGGGGGEGGGGGGGGGGGCEGGGGGGGGGG>CGGGGGDGGGGGGGFGCEG:CEEGGGDGFEGGGGG*9FC<DGGGG=DGCE/>BGDDD3>G:BGG5
@M03364:396:000000000-C9LGT:1:1101:7241:4700 1:N:0:10
ACTCCTACGGGAGGCAGCAGTGGGGAATATTGCACAATGGGCGCAAGCCTGATGCAGCGACGCCGCGTGCGGGATGGAGGCCTTCGGGTTGTAAACCGCTTTTGTTTGGGAGCAAGCCCTTCGGAGTGAGTGTACCTTTCGAATAAGCACCGGCTAACTACGTGCCAGCCGCCGCGGTAATACGTAGGGTGCGAGCGTTATCCGGATTTATTGGGCGTAAAGGGCTCGTAGGCGGTTCGTCGCGTCCGGTGTGAAAGTCCATCGCCTAACGGTGGATCTGCGCCGGGTACGGGC
+
GGGGGGGGGGGGGGGGGGGGGGGGGGGGGGGGGGGGGGGGGGGGGGGGGGGGGGGGGGGGGGGGGGGGGGGGGGGGGGGGGGGGGGGGGGGGGGGGGGGGGGGGGGGGGGGGGGEGFGGGGEF<+@FG8,8,<3FGGGGGGFGFFFCFGGGGGGGGGGGGGGGGGGGGG*=FGGGGGGGGGGGGFFGGGGGGGGGGGGGGGGGGGGGG6CGGGGGGGGGGGGGGGGGGGGGGGGGCGGGGGGGGGGGGGEEEGGGGFFECEFFGGGGGGGGGGGG3CFGGFFGGGGGFGFFDG5
@M03364:396:000000000-C9LGT:1:1101:26606:4712 1:N:0:10
ACTCCTACGGGAGGCAGCAGTAGGGAATCTTCCACAATGGACGCAAGTCTGATGGAGCAACGCCGCGTGAGTGAAGAAGGTTTTCGGATCGTAAAGCTCTGTTGTTGGTGAAGAAGAATAATGGTAGTCACTTACCTTTATATGACGGTAATCAACCAGAAAGTCACGGCTAACTACGTGCCAGCAGCCGCGGTAATACGTAGGTGGCAAGCGTTGTCCGGATTTATTGGGCGTAAAGCGAGCGCAGGCGGAAAAATAAGTCTAATGTGAAAGCCCTCGGCTTAACCGAGGACC
+
GGGGGD@FGGDGGGGGGGGGGGGGGGGGGGGGGFFEGGGGGFGDGDCFGGGFFGGFGFGGGGGGGDGGGCFAFGFGGDFG=CDGGGGC:=FFGFGCEFF,CF99B8FF:DFCG,A=,45,,5C,5CE,,,9,<,:8A?<,@,CFAF8:BFGGGGG8>>BFDCGCFGGGGD>FGGGC<CGGGGGGCFFG:CCGD7CFGGGGGGGGF?CCEGGGGGGEECFGGG<EFD9ACFGGGGGGFFFEEEGGGGGGGGG=ECGECGGG@<>FCGGF7DGG7FFG<5CDDFEGCFDE)7:D*9
@M03364:396:000000000-C9LGT:1:1101:17763:4743 1:N:0:10
ACTCCTACGGGAGGCAGCAGTGGGGAATATTGCACAATGGGCGCAAGCCTGATGCAGCGACGCCGCGTGCGGGATGGAGGCCTTCGGGTTGTAAACCGCTTTTGTTTGGGAGCAAGCCCTTCGGGGTGGTTTTACCTTTCGAATAAGCACCGGCTAACTACGTGCCAGCAGCCGCGGTAATACGTAGGGTGCGAGCGTTATCCGGATTTATTGGGCGTAAAGGGCTCGTAGGCGGTTCGTCGCGTCCGGTGTGAAAGTCCATCGCCTAACGGTGGATCTGCGCCGGGTACGGGC
+
GGGGGGGGGGGGGGGGGGGGGGGGGGGGGGGGGGGGGGGGGGGGGGGGGGGGGGGGGGGGGGGGGGGGGGGGGGGGGGGGGGGGGGGGGGGGGGGGGGGGGGGGGGGGGGGGGGGGGGGGGGD8+8CF*86,@@FFFGGGGGFFF3DFFGGGGGGGGGGGGGGGGGGGG:CGGGGGGGGGGGGGFGGGGGGGG;ECEEGGGGGGGGGGFGFGGFGGGGGGFGGGGFFEGGGGGGGEGGEGGGGGGGGGDCEEEF7FGGGGGGGGGGGDCFGGGGGDGDCD?DECDGGFD?>GG)
@M03364:396:000000000-C9LGT:1:1101:13679:4757 1:N:0:10
ACTCCTACGGGAGGCAGCAGTGGGGAATATTGGACAATGGGGGCAACCCTGATCCAGCCATGCCGCGTGTGTGAAGAAGGCCTTCGGGTTGTAAAGCACTTTCAGTAGGGAGGAAAGGTAGCGTGTTACTAGCGCGTTACTGTGACGTTACCTACAGAAGAAGGACCGGCTAACTCCGTGCCAGCAGCCGCGGTAATACGGAGGGTCCGAGCGTTAATCGGAATTACTGGGCGTAAAGCGTGCGCAGGCGGTTTGTTAAGCAAGATGTGAAAGCCCCGGGCTCAACCTGGGAAT
+
GGGGGGGGGGGGGGGGGGGGGGGGGGGGGGGGGGGGGGGGGGGGGGGGGGGGGGGGGGGGGGGGGGGGGGGGGGGGGGGGGGGGGGGGGGGGGGGGGGGGGGGGGFGGGGFGGGCGFFGGFDFF+BFG,,CC8=C@GGEGGGGGGCGGGGGGGGGGGGGGGGGGGGGGGEEGGGGGGGGGGGGGGGGGGGGGGGGGGGGGGGGGGGGGGCEEEEGGGGGGGGGGGGGGGGGGGGGGGGGGEGEGGGGGGGGE5EGGGFFG7<DGGGGGGGGGGGGGGGGG@BGFGGGFGFFGDC
@M03364:396:000000000-C9LGT:1:1101:20168:4761 1:N:0:10
ACTCCTACGGGAGGCAGCAGTAGGGAATCTTCCACAATGGACGCAAGTCTGATGGAGCAACGCCGCGTGAGTGAAGAAGGTTTTCGGATCGTAAAGCTCTGTTGTTGGTGAAGAAGGATAGGGGTAGTCTCCAGCCTTTATTTGACGGTAATCAACCAGAAAGTCACGGCTAACTACGTGCCAGCAGCCGCGGTAATACGTAGGTGGCAAGCGTTGTCCGGATTTATTGGGCGTAAAGCGAGCGCAGGCGGAAAAATAAGTCTAATGTGAAAGCCCTCGGCTTAACCGAGGAAC
+
GGGGDFGGGGGGGGEGGGGFGGGGGGGGGGGCGGGGGGGGGGGGGGGGGGGGGGGGGGGGGGDEGGGEF:FFGGGGF@FFGFGGGGGGEGGGFGGGGFFFGFG9FFF@CFGEF5:B,?FGG?F:4B=?,5C,,,,+6FFF,AAF<?CF@GED,FFFFGGF8FGGGGGGGDECFGGGFGGGFFFCFFGG7FEEEFDEG9;FCDFGFFG>GGGGGGEGGGGGGGGGGGGGGFGFGECEFGGEGEGDDEGE*?E5EGF=FF7:<+:FC7F>>FGGF6CFGFGGFFDFFGF:7>:)*2
@M03364:396:000000000-C9LGT:1:1101:15062:4764 1:N:0:10
ACTCCTACGGGAGGCAGCAGTGGGGAATATTGCACAATGGGGGAAACCCTGATGCAGCAACGCCGCGTGAGTGATGACGGCCTTCGGGTTGTAAAGCTCTGTCTTCAGGAACGATAATGACGGTACCTGAGGAGGAAGCCACGGCTAACTACGTGCCAGCAGCCGCGGTAATACGTAGGTGGCGAGCGTTGTCCGGATTTACTGGGCGTAAAGGGAGCGTAGGCGGACTTTTAAGTGAGATGTGAAATACCCGGGCTCAACTTGGGTGCTGCATTTCAAACTGGAAGTCTAG
+
GGGGGGGGGGGGGGGFGGGGGGGGGGGGGGGGGGGGGGGGGGGGGGGGGGGGGGGGGGGGGGGGGGGGGGGGGGGGGGGGGGGGGGGGGGGGGGGGGGGGGGGGGGGGGGGGGGG>FFFFG-@8+BFG5,8:,+8BDGGGFGGEGGGGGGFGFFFGGGGGGGGGGGGGG:5FGGGFGGGGGGGGGGDGGGGGGGGGEGGGGGGGGGGGGGGGGGGGGGGGGGGGGGEGEGGGFGGGGGGGGFGGGGGGGFFGGGGGGGGGGG7FFGGGGGGGGGGGGGGGFFGGFGGFGFFG
@M03364:396:000000000-C9LGT:1:1101:16458:4803 1:N:0:10
ACTCCTACGGGAGGCAGCAGTGGGGAATATTGGACAATGGGGGAAACCCTGATCCAGCCATGCCGCGTGTGTGAAGAAGGCCTTTTGGTTGTAAAGCACTTTAAGCAGTGAAGAAGACTCCATGGTTACTACCCATGGACGATGACATTAGCTGCAGAATAAGCACCGGCTAACTCTGTGCCAGCAGCCGCGGTAATACAGAGGGTGCAAGCGTTAATCGGAATTACTGGGCGTAAAGGGAGCGTAGGTGGCTCTATAAGTCAGATGTGAAATCCCCGGGCTTAACCTGGGAAC
+
GGGGGGGGGGGGGGGGGGGGGGGGGGGGGGGGGGGGGGGGGGGGGGGGGGGGGGGGGGGGGGGGGGGGGGGGGGGGGGGGGGGGGGGGGGGGGGGGGGGGGGG?FGGFGGGGGGGG<FGFF-C,,:CF:,C?4B<=AFFE@GGGGG9FFGGGGGGGGGGGGGGGGGGGGEGGGGGGGGGGGGGGGGGGGGGGGGGGGGGGGGGGGGGGGGGGGGGGGGGGGGGGGGGGGGGGGGGGGGFGFGGGECEGGGGGGGGGFGGGGGFGGGGGGGGGGGGGGGGGFFCFGGGFGFFFGF
@M03364:396:000000000-C9LGT:1:1101:18117:4807 1:N:0:10
ACTCCTACGGGAGGCAGCAGTAGGGAATCTTGCACAATGGGCGAAAGCCTGATGCAGCAACGCCGCGTGAAGGATGAAGGCCTTCGGGTTGTAAACTTCTGTTCCCGGGGACGAAGTAAGTGACTGTACCCCGGCAGCAAGCCCCGGCTAACTACGTGCCAGCAGCCGCGGTAATACGTAGGGGGCAAGCGTTATCCGGAATTATTGGGCGTAAAGAGTGCGTAGGTGGTTATGTAAGCGTGAGGTTTAAGGCAGTGGCTTAACTACTGTTCGCCTTGCGAACTGCATAACTTG
+
FAEEFFCE;@FCCFCGGF@CCFEDGFGGGGFEFDGDFFF@@EFECG:@6CFGFCEFEF<FEFGGGEGGGE=FDCCEF<?8CCFFG<CEEFFGFGEEFFEGEGGC5EF+:>:66@=++,C5F-5<,:CF,,83@+++8<,@>7F<3<CFFB,>D,3C>,><F8BFCFFGE4:1FGFGEF:FCGC<C7<4<EC8?8A0<;?ECCCEFC?CFF8EEGGG7AFECC/;EGFDFEF9@CC9<EGEGGGGCAFE<<EGG:A:CE575CCCC:?FG7C>DGGGGGC5>DGGG6:F*9?CC>
@M03364:396:000000000-C9LGT:1:1101:26357:4817 1:N:0:10
ACTCCTACGGGAGGCAGCAGTGGGGAATATTGCACAATGGGGGAAACCCTGATGCAGCAACGCCGCGTGAGTGATGACGGTCTTCGGATTGTAAAGCTCTGTCTTTAGGGACGATAATGACGGTACCTGTGGTGGCAGCCACGGCTAACTACGTGCCAGCAGCCGCGGTAATACGTAGGTGGCGAGCGTTGTCCGGATTTACTGGGCGTAAAGGGAGCGTAGGTGGCTCTATAAGTCAGATGTGAAATCCCCGGGCTTAACCTGGGAACTGCATCTGAAACTGTAGAGCTAG
+
GGGGGGGGGGGGGGGGGGGGGGGGGGGGGGGGGGGGGGGGGGGGGGGGGGGGGGGGGGGGGGGGGGGGGGGGGGGGGGGGGGGGGGGGGGGGGGGGGGGGGGGGGGGFGGGGGGGGCFG?ECCF+BFG8,8,,:>,@CFFFGGGGGGGGGGG7FGGGFGGGGGGGGGGG*=FGGGGGGGGGGGGGGGGGGGGGGGGGGGGGGGGGGGGGGGGGGGGGGGEGGGGGGGGGGGGGGGGGGGGGGGGGGGGGGGGGGGGGGGGGGGGGGFGGGGGGDGGGGGGFFGGGGDFGFFG
@M03364:396:000000000-C9LGT:1:1101:9004:4823 1:N:0:10
ACTCCTACGGGAGGCAGCAGTAGGGAATCTTCCACAATGGACGCAAGTCTGATGGAGCAACGCCGCGTGAGTGAAGAAGGTTTTCGGATCGTAAAGCTCTGTTGTTGGTGAAGAAGGATAGAGGTAGTATCTGGCCTTTATTTGACGGTAATCAACCAGAAAGTCACGGCTAACTACGTGCCAGCAGCCGCGGTAATACGTAGGTGGCAAGCGTTGTCCGGATTTATTGGGCGTAAAGCGAGCGCAGGCGGAAAAATAAGTCTAATGTGAAAGCCCTCGGCTTAACCGAGGAAC
+
GGGGGGGGGGGGGGGGGGGGGGGGGGGGGGGGGGGGGGGGGGGGGGGGGGGGGGGGGGGGGGGGGGGGGGGGGGGGGGGGGGGGGGGEGGGGGGGGGGGGGGGGGGGGGGGGFFFGEFF9E-:,BFFG<5A<<?BCFGGEGGGGGGGGGGEGGGGGGGGGGGGGGGGGGGGEGGGGGGGGGGGGGGGGGGGGGGGGGGGGGGGGGGGGGGGGGGGGGGGEGGGGFGGGGGGGGDGGGGGGGGGGGGGGGGGG85CFDGGGFGGFGGGGGGGGGGFGGGEDFFGGGGGFGFFDF>
@M03364:396:000000000-C9LGT:1:1101:5142:4864 1:N:0:10
ACTCCTACGGGAGGCAGCAGTGGGGAATATTGGACAATGGGCGAAAGCCTGATCCAGCCATGCCGCGTGTGTGAAGAAGGTCTTCGGATTGTAAAGCACTTTAAGTTGGGAGGAAGGGCATTATTCTATTACGTTAGTGTCTTGACGTTACCGACAGAATAAGCACCGGCTAACTCTGTGCCAGCAGCCGCGTTAATACAGAGGGTGCAAGCGTGAATCGGAATTACTGGGCGTAAAGCGGGCGTAGGTGGCTTGTTAAGTTGAATGTGAAATCCCCGGGCTCAACCTGGTAAC
+
FDFGGCGGGEGGDGGGGGGGGGGGGGGGGGGGAFGFFGGGGGGCEGEGGGGDEFEGFFCFFGGGGG+8>B@F,ECFFGGFGFGG?FE?FFDFGGGG9<EEGFF,AE9F@FFGFG=BC?:BEAE,5CFC,,:5?443@8DCFGGFF8+@<F:D+B=+@DE,<FGFGCFGG>EGGGGGGAFG;BFFCEBFDFGC<<FF,C;FCFGF@BEGC<CFEG*=BBFF*C:ECC9CC+B8>EGEFGCEE:=5*:5:0<**2*1:*+<CE97C90+2:>CCFGCF7>7357C=*CFFC<):*2
@M03364:396:000000000-C9LGT:1:1101:5262:4864 1:N:0:10
ACTCCTACGGGAGGCAGCAGTGGGGAATATTGCACAATGGGGGAAACCCTGATGCAGCAACGCCGCGTGAGTGATGACGGCCTTCGGGTTGTAAAGCTCTGTCTTCAGGGACGATAATGACGGTACCTGAGGAGGAAGCCACGGCTAACTACGTGCCAGCAGCCGCGGTAATACGGAGGGTCCGAGCGTTAATCGGAATTACTGGGCGTAAAGCGTGCGCAGGCGGTTTGTTAAGCAAGATGTGAAAGCCCCGGGCTCAACCTGGGAATTGCATTTTGAACTGGCGAACTAG
+
GGGGGGGGGCGGGGGGGGGGGGGGGGGGGGGGGGGGGGGFGGGGGGGGGGGGGGGGGGGGGGGGGGGGGGGGGGGGGGGGGGGGGGGGGGGGFGAEGGGGGGGGGGDFGGGGGEGG+EFFG>=F>BFG53@:B+3+@DEGGGGGDGGGGFFGCFGFGGGGGGDGGGGGG<8FGGGF7FCFGGGGGGGECFGDGGGGGGGGGGGG6FGEGGGFGGGGCGGGGGGGGGEGGGGGEFDGFGGGGGGGGGFGGGGCE=EE);CGGGGFGGDCFGGGGGCGGFEG?FC4C<DFC>BF
@M03364:396:000000000-C9LGT:1:1101:11787:4931 1:N:0:10
ACTCCTACGGGAGGCAGCAGTGGGGAATATTGGACAATGGGGGAAACCCTGATCCAGCCATGCCGCGTGTGTGAAGAAGGCCTTTTGGTTGTAAAGCACTTTAAGCAGTGAAGAAGACTCCGTGGTTAATACCCACGGACGATGACATTAGCTGCAGAATAAGCACCGGCTAACTCTGTGCCAGCAGCCGCGGTAATACAGAGGGTGCAAGCGTTAATCGGAATTACTGGGCGTAAAGGGAGCGTAGGTGGCTCTATAAGTCAGATGTGAAATCCCCGGGCTTAACCTGGGAAC
+
GGGGGGGGGGGGGGGGGGGGGGGGGGGGGGGGGGGGGGGGGGGGGGGGGGGGGGGGGGGGGGGGGGGGGGGGGGGGGGGGGGGGGGGGGGGGGGGGGGGGGGGFGFGGGGGGGGEG,FFFGFF:CFFG,,9<BE<FFGGGGDGFFGGGGGFGGGGGGGGGGGGGGGGGGGGGGGGGGGGGGGGGGGGGGGGGGGGGGGGGGGGGGGGGGGGGGGGGGGGGGGGGGGGGGGGGGGGGGGGGFEEECEGGGGGGFGGGGGGG@FFGGGGGGDGFGGFGGGGGFF5CFGGFGFFCG>
@M03364:396:000000000-C9LGT:1:1101:20116:4939 1:N:0:10
ACTCCTACGGGAGGCAGCAGTGGGGGATATTGCACAATGGAGGAAACTCTGATGCAGCAACGCCGCGTGAAGGAGGAAGGCCTTCGGGTCGTAAACTTCTGTCCTCAGGGAAGAAACAAATGACAGTACCTGTGGAGGAAGACCCGGCTAACTACGTGCCAGCAGCCGCTGTAACACGTAGGGGGCGAGCGTTATCCGGAATTACTGGGCGTAAAGAGTGCGTAGGTGGCTGAGCAAGCGCGGGGTTTAATTTCACGGCCCAACCGTGAACCGCCCTGCGAACTATTCAGCTTG
+
FGGGGGGGEFGGGGGGGGGGGGGGGGGGGGGGGFGGGGGGGGGGFGFGGGGGGGGGGGGGGGDGGGGGGGFGGGGGGGGGEGGG?FFGGGDC<FFFFGGGGGC8FE<FFGFGC,BFFEF8F<BF,:FC,,C5,,8,AFC<F,,,3@@:::<<,@<FFGGGGGGGGGFGG*CFAFDCFGC:FFDCEGGFGCFGGGG?<CEGE>FEFGFGFFGG8CCC?FGGFGEGGGFGGCCEGFCEFFGGGGGGGECECECGGGGGGGGEECGGGCCF5FCDGCEGDD=D<5:7DFG?>FF*:2
@M03364:396:000000000-C9LGT:1:1101:10708:4941 1:N:0:10
ACTCCTACGGGAGGCAGCAGTGGGGAATATTGGACAATGGGGGAAACCCTGATCCAGCCATGCCGCGTGTGTGAAGAAGGCCTTTTGGTTGTAAAGCACTTTAAGCAGTGAAGAAGACTCCATGGTTAATACCCATGGACGATGACATTAGCTGCAGAATAAGCACCGGCTAACTCTGTGCCAGCAGCCGCGGTAATACAGAGGGTGCAAGCGTTAATCGGAATTACTGGGCGTAAAGGGAGCGTAGGTGGCTCTATAAGTCAGATGTGAAATCCCCGGGCTTAACCTGGGAAC
+
GGGGGGGGGGGGGGGGGGGGGGGGGGGGGGGGGGGGGGGGGGGGGGGGGGGGGGGGGGGGGGGGGGGGGGGGGGGGGGGGGGGGGGGGGGGGGGGGGGGGGGGFGGGGGGGGGGGGEFGFGDFA,CEG,<C,BCFFFGGGG+FFGFFGGGGGGGGGGGGGGGGGGGGGGGGGGGGGGGGGGGGGGGGGGGGGGGGGGGGGGFGGGGGEGGGGGGGGGGGGGGGGGGGGGGGGGGGGGGGGGGGGGGGGGGGGCFGGGGGGGGGGGGGGGGGGGGD<FGGGFFGGGGGFGFFGGG
@M03364:396:000000000-C9LGT:1:1101:13310:4945 1:N:0:10
ACTCCTACGGGAGGCAGCAGTAGGGAATCTTCCACAATGGACGCAAGTCTGATGGAGCAACGCCGCGTGAGTGAAGAAGGTTTTCGGATCGTAAAGCTCTGTTGTTGGTGAAGAAGGATGTGAGTAGCAACTTGCTCATATTTGACGGTAATCAACCAGAAAGTCACGGCTAACTACGTGCCAGCAGCCGCGGTAATACGTAGGTGGCAAGCGTTGTCCGGATTTATTGGGCGTAAAGCGAGCGCAGGCGGAATGATAAGTCTGATGTGAAAGCCCACGGCTCAACCGTGGAAC
+
GGGGGGGGGGGGGGGGGGGGGGGGGGGGGGGGGGGGGGGGGGGGGGGFGGGGGGGGGGGGGGGGGGGGGGGGGGGGGGGGGGGGGGGGGGGGFGGGGGGGGGF9FFF,BFFGGEBF8EEF<-C,CCFA,,8:,B9A?FGG,DFFGCGGGGGGGGGGCGFGGGGGGGGGGFDGGGGGGGGGGGGGGGGGGDFBCGGGGGEGG<CGGGGGGGGGGGEGEFGGGGGGGGGGGGGGGGGGGFGGGGGGGGGGGGGGC58ECGGGGGDGFDGGGGGGGGFGGGGGBFGGGGGBCFEG49
@M03364:396:000000000-C9LGT:1:1101:6533:4955 1:N:0:10
ACTCCTACGGGAGGCAGCAGTGGGGAATATTGGACAATGGGGGAAACCCTGATCCAGCCATGCCGCGTGTGTGAAGAAGGCCTTTTGGTTGTAAAGCACTTTAAGCAGTGAAGAAGACTCCATGGTTACTACCCATGGACGATGACATTAGCTGCAGAATAAGCACCGGCTAACTCTGTGCCAGCAGCCGCGGTAATACAGAGGGTGCAAGCGTTAATCGGAATTACTGGGCGTAAAGGGAGCGTAGGTGGCTCTATAAGTCAGATGTGAAATCCCCGGGCTTAACCTGGGAAC
+
GGGGGGGGGGGGGGGGGGGGGGGGGGGGGGGGGGGGGGGGGGGGGGGGGGGGGGFGGGGGGGGGGGGGGGGGGGGGGGGGGGG<FFFGGGGGGGGGGGGGGGGEFGGGGGGGGGGGCFGA<-C,,C<F,CACAFGGFFFFGGGGFG9DFGGGGGGGGGDFFGGGGGGGGGGGGGGGGGGGFGGGGGGGGGGGGGGGFGGGGGGGGGGDGGGGGGGGCGGGGGGGGGGFCGGGGGGGC?FGGGGGGGGGGGGGGFFGFFFGGGGGGGGGGGDF7FFGGGGGFFGGFGGFGFFGGF
@M03364:396:000000000-C9LGT:1:1101:6328:4964 1:N:0:10
ACTCCTACGGGAGGCAGCAGTGGGGAATATTGGACAATGGGGGAAACCCTGATCCAGCCATGCCGCGTGTGTGAAGAAGGCCTTTTGGTTGTAAAGCACTTTAAGCAGTGAAGAAGACTCCGTTGTTACTACCCATGGACGATGACATTAGCTGCAGAATAAGCACCGGCTAACTCTGTGCCAGCAGCCGCGGTAATACAGAGGGTGCAAGCGTTAATCGGAATTACTGGGCGTAAAGCGAGCGTAGGTGGCTTGATAAGTCAGATGTGAAATCCCCGGGCTTAACCTGGGAAC
+
GGGGGGGGGGGGGGGGGGGGGGGGGGGGGGGGGGGGGGGGGGGGGGGGGGGGGGGGGGGGGGGGGGGGGGGGGGGGGGGGGGGGGGGGGGGGGGGGGGGGGGGCGGGGGGGGGG@F<FGFG-B,+BFG5,:A<=EFGGGGCGGGGGEFFGFFGGGGGGGGGGGGGGGGGCECFGGGGGGGGGGFGGGGGGGGGGCEGGGGGGGGGGGGGGGGGGGGGGGGGGGGGGFEFGGGGGGGGGGGGGGGEEGGGGGGGFGGGGGGF?FFGGGGGGGGGGGGGGGGFFCGGGFFGFFGGF
@M03364:396:000000000-C9LGT:1:1101:16999:4967 1:N:0:10
ACTCCTACGGGAGGCAGCAGTAGGGAATTTTCGGCAATGGGGGGAACCCTGACCGAGCAACGCCGCGTGAGTGAAGAAGGTTTTCGGATTGTAAAGCTCTGTTGCAAGGGAAGAACGGCACCTAGAGGATATGTGAGTGACGGTACCTTGCGAGGAAGCCACGGCTAACTACGTGCCAGCAGCCGCGGTAATACGTAGGTGGCGAGCGTTATCCGGAATTATTGGGCGTAAAGGGTGCGTAGGCGGCCTTTTAAGTTTAAGGTGAAAGCGTGGGGCTTAACCCCATAAAGCCTT
+
GGGGGGGGGGGGGGGGGGGGGGGGGGGGGGGFGGGGGGGGGGGGGGGGGGGGGGGGGGGGGGGGGGGFGGGFGGGGGGGGGGGGGGGCGGGGGGGGGGGGGGGGGGGFGGGGGGGGGGGGG<F:FCFF2,7?2<C:??FFFGGFEGGGGGFG<EGGGGFGGGGGGGEGGFGGGGFGFGGGGGGGEGGGG8?FGGGCFGGGGDFDEEGG5?EGEGGGEECCFCEGGGGGGGEGGGGDGGG8EEGGGGGDC8?E7CGEDFGEGGGGGGGFGGGGGGGGGDFGBF=GGDGFGFFGGG
@M03364:396:000000000-C9LGT:1:1101:22955:4992 1:N:0:10
ACTCCTACGGGAGGCAGCAGTGGGGAATATTGGACAATGGGGGAAACCCTGATCCAGCCATGCCGCGTGTGTGAAGAAGGCCTTTTGGTTGTAAAGCACTTTAAGCAGTGAAGAAGACTCCGTTGTTAATACCCATGGACGATGACATTAGCTGCAGAATAAGCACCGGCTAACTCTGTGCCAGCAGCCGCGGTAATACAGAGGGTGCAAGCGTTAATCGGAATTACTGGGCGTAAAGGGAGCGTAGGTGGCTCTATAAGTCAGATGTGAAATCCCCGGGCTTAACCTGGGAAC
+
GGGGGGGGGGGGGGGGGGGGGGGGGGGGGGGGGGGGGGGGGGGGGGGGGGGGGGGGGGGGGGGGGGGGGGGGGGGGGGGGGGGGGGGGGGGGGGGGGGGGGGG9FGGFGGGGGGGGDFGGGBF,8BFG,<CCEFFFGGGGGGGGGGAFGGGGGGGGGGGGGGGGGGGGGGEGGGGGGGGGGGGGGGGGGGGGGGGGGGGGGGGGGGGGGGGGGGGGGGGGGGDGGGGGGGGGGGGGGGGGFGGGEGGGGGGGGGGGG@EGGGGGGGGGGGGGGGGGGGGGFFGGGGGFGFFFGG
@M03364:396:000000000-C9LGT:1:1101:6375:4994 1:N:0:10
ACTCCTACGGGAGGCAGCAGTGGGGAATATTGCACAATGGGCGCAAGCCTGATGCAGCGACGCCGCGTGCGGGATGGAGGCCTTCGGGTTGTAAACCGCTTTTGTTTGGGAGCAAGCCCTTCGGGGTGAGTTTACCTTTCGAATAAGCACCGGCTAACTACGTGCCAGCAGCCGCGGTAATACGTAGGGTGCGAGCGTTATCCGGATTTATTGGGCGTAAAGGGCTCGTAGGCGGTTCGTCGCGTCCGGTGTGAAAGTCCATCGCCTAACGGTGGATCTGCGCCGGGTACGGGC
+
GGGGGGGGGGGGGGGGGGGGGGGGGGGGGGGGGGGGGGGGGGGGGGGGGGGGGGGGGGGGGGGGGGGGEGGGGGGGGCGGGGGGGGGGGGGGGGGGGGGGGGGEGGGGGGGGGF>DFGGFGCF++@FF><@,8,>>FGGGGGGDF3>DCGGGGGGGGGGGGGGGGGGGG<BCEGGGGGGGGGGGGGGGDGGGG8EGGGGDGGGGGGGGGGGGGGGGGGGEGFFEGGGGGGGEGGGGGGGGGGGGGGGGGGGGGG?FGGFGGGGGGGGGGGGGGGGGGFGGFFGGDDDFDFFCC)
@M03364:396:000000000-C9LGT:1:1101:18528:4996 1:N:0:10
ACTCCTACGGGAGGCAGCAGTGGGGAATATTGGACAATGGGGGAAACCCTGATCCAGCCATGCCGCGTGTGTGAAGAAGGCCTTTTGGTTGTAAAGCACTTTAAGCAGTGAAGAAGACTCCCTTGTTACTACCCATGGACGATGACATTAGCTGCAGAATAAGCACCGGCTAACTCTGTGCCAGCAGCCGCGGTAATACAGAGGGTGCAAGCGTTAATCGGAATTACTGGGCGTAAAGGGAGCGTAGGTGGCTCTATAAGTCAGATGTGAAATCCCCGGGCTTAACCTGGGAAC
+
GGGGGGGGGGGGGGGGGGGGGGGGGGGGGGGGGGGGGGGGGGGGGGGGGGGGGGGGGGGGGGGGGGGGGGGGGGGGGGGGGGGGGGGGGGGGGGGGGGGGGGGGGGGGGGGGGFEGEGGGG-B,8:CF,<C?BFEGFGFGGFGFFGFFGGGGGGGGGGGGGGGGGGGGGEGGGGGGGGGGGGGGGGGGGGGGGGGGGGGGGGGGGGGGGGGGGGGGGGGGGGGGGGGGGGGGGGGGGGGGGGGGGGGGGGGGGGGGFGGGFGGGGGGGGGEFGGGGGGGGFFGGGGGFGFFGGG
@M03364:396:000000000-C9LGT:1:1101:24404:5010 1:N:0:10
ACTCCTACGGGAGGCAGCAGTGGGGAATATTGCACAATGGGCGCAAGCCTGATGCAGCGACGCCGCGTGCGGGATGGAGGCCTTCGGGTTGTAAACCGCTTTTGTTTGGGAGCAAGCCCTTCGGTGTGCATGTACCTTTCGAATAAGCACCGGCTAACTACGTGCCAGCAGCCGCGGTAATACGTAGGGTGCGAGCGTTATCCGGATTTATTGGGCGTAAAGGGCTCGTAGGCGGTTCGTCGCGTCCGGTGTGAAAGTCCATCGCCTAACGGTGGATCTGCGCCGGGTACGGGG
+
GGGGGGGGGGGGGGGGGGGGGGGGGGGGGGGGGGGGGGGGGGGGGGGGGGGGGGGGGGGGGGGGGGGGGGGGGGGGGGGGGGGGGGGGGGGGGGGGGGGGGGFGGDGGGGGGGG8FFEFGDB@88@@F,<88:,@@FGFGGGFFD,:BEFGGFGGGGGGGGGGGGGGGGBFFGGGGGGGGGGGGGGGGFFGGGEEGGGGGGGGGGGGGGGGGGGGGGEGGGGGGGFFEEGGGGGGEEGGGGGGGDEGGGDGGGGFFGGGGGGGCGGGGGGGGGGGFFGGGFFGGGGGFDFFGC)
@M03364:396:000000000-C9LGT:1:1101:17086:5097 1:N:0:10
ACTCCTACGGGAGGCAGCAGTGGGGAATATTGCACAATGGGGGAAACCCTGATGCAGCAACGCCGCGTGAGTGATGACGGCCTTCGGGTTGTAAAGCTCTGTCTTCAGGGACGATAATGACGGTACCTTAGGAGGAAGCCACGGCTAACTACGTGCCAGCAGCCGCGGTCATACGTAGGTGGCGAGCGTTGTCCGGATTTACTGGGCGTAAAGGGAGCGTAGGTGGCTCTATAAGTCAGATGTGAAATCCCCGGGCTTAACCTGGGAACTGCATCTGAAACTGTAGAGCTAG
+
GGGGGGGGGGGGGGGGGGGGGGGGGGGGGGGGGGGGGGGGGGGGGGGGGGGGGGGGGGGGGGGGGGGGGGGGGGGGGGGGGGGGGGGGGGGGGGGGGGGGGGGGGGGGGGGGGFFG7DFCFFCB3CFG,:8,:BF3DFGGGFGGDGFFFGFGCGGGGGGGGGFGGGGGG*=FGGGGGGGGGGGGFEGGGGGGFGGGGGGGGGGGGGGGGGDFFGGEGGGEGGGGGGF5:FGCFGGFFGGGFGGGGGGGGG6FGGGGGGGFCFGGGGFGGGGGGFGFFFFGFFGFGGGFGBFG
@M03364:396:000000000-C9LGT:1:1101:14604:5104 1:N:0:10
ACTCCTACGGGAGGCAGCAGTGGGGAATATTGCACAATGGGCGGAAGCCTGATGCAGCGACGCCGCGTGGGGGATGACGGCCTTCGGGTTGTAAACCTCTTTCACCAAGGACGAAGCGGGGTTGACGGATCTTGGGGAAGAAGCACCGGCTAACTACGTGCCAGCAGCCGCGGTAATACGTAGGGTGCGAGCGTTGTCCGGAATTATTGGGCGTAAAGGGAGCGTAGGTGGCTCTATAAGTCAGATGTGAAATCCCCGGGCTTAACCTGGGAACTGCATCTGAAACTGTAGAGC
+
GGGGGGGGGGGGGGGGGGGGGGGGGGGGGGGGGGGGGGGGGGGGGGGGGGGGGGGGGGGGGGGGGGGGGGGGGGGGGGGGGGGGGGGGGGGGGGGGGGGGGGGFGGGDFGGGGGGG7FF**15*38CE+*4,,,3,4<:BECFGFGFFGGGE8<FGGGGGGCGGGFGFG*8?EGGGGGGGEFGGGGGGG5CGGGEGGGGGGECFFGGGGFGGGEGGGGGGGGEE:EEGGGGGGFGGGGGGGGGFFGGGGGCCFEFGFGDGGDD6CFGGGGGGGGGGGG7FFBAFGGGFGFFGGC
@M03364:396:000000000-C9LGT:1:1101:13101:5115 1:N:0:10
ACTCCTACGGGAGGCAGCAGTGAGGAATATTGGTCAATGGTCGGGAGACTGAACCAGCCAAGCCGCGTGAGGGAAGAAGGCGCTAAGCGTCGTAAACCTCTTTTGTCGGGGAACAAACGGAGGCCCGTGTGCCTTTCTGAGTGTACCCGAAGAAAAAGCATCGGCTAACTCCGTGCCAGCAGCCGCGGTAATACGGAGGATGCGAGCGTTATCCGGATTTATTGGGTTTAAAGGGTGCGCAGGCGGGCTGTTAAGTCAGCGGTAAAAGCCCGGGGCTCAACCCCGGCGAGCCGT
+
GGGGGGGGGGGGGGGGGGGGGGGGGGGGGGGGGGGGGGGGGGGGGGGGGGGGGGGGGGGGGGGGGGGGGGGGGGGGGGGGGGGGGGGGGGGGGGGGGGGGGGGGGFGDGGGGFFGGD8F7@=F:+>CF+3@<3=FFBFFFGGGGGFFGGGGG7FGGGGGGGGGGGGGGGFGGGGGGGGGGGFGFGGGGGGGGGGGGGGGGGGGGGGGGGGGGGGGGEEECGGGGGGCECFGGGGGGGGGGGGGGGGGGGGFFFCFGGGGGGGGGGGGGGGGDDGGDDGFCF@EGDGGFGFFGD9
@M03364:396:000000000-C9LGT:1:1101:24048:5164 1:N:0:10
ACTCCTACGGGAGGCAGCAGTGGGGAATATTGCACAATGGGCGAAAGCCTGATGCAGCAACGCCGCGTGAGCGATGAAGGCCTTCGGGTCGTAAAGCTCTGTCCTCAGGGAAGATAATGACTGTGCTTGTGTAGGTAGCCCCGGCTCACTACGTGCCAGCAGCCGCGGTGATACGTAGGGGGCTAGCGTTATCCGGATTCATTGGGCGTAAAGCGCGCGTAGGCGGCCAGCCTGGTCGGGAGTCAAATCCGGGGGCTCGACCCCCGTCCGCTCCCGATACCGGCCGGCTTGAGT
+
FGF<E@FEGCC;6:;@,B<F<FFGD,8;;@CFGGE<8C@FFG7@@@@6CFGCE,CFGD@FGC@@@@F@+8FGECCFF9EFG?F=?=FG=FF>44DFF9FA?AF,955,44B84,?,,<@,F5,55B8,,,83<<C,,:B<=:+3+@3EFB,53:>F<@FEG::3C:FCE*>2@FCF<,<@FGG7CBCF<FFF9<<F71CCF9FCCCEGGEGGC7/?E58?*??FGDCE>>@CGGC<EEGG:CG??:0<+<8*C=EEDC*:E8975C>DGGD<D5=C*>5D?DG5DGDFGEF*0*
@M03364:396:000000000-C9LGT:1:1101:25188:5170 1:N:0:10
ACTCCTACGGGAGGCAGCAGTGGGGAATATTGGACAATGGGGGAAACCCTGATCCAGCCATGCCGCGTGTGTGAAGAAGGCCTTTTGGTTGTAAAGCACTTTAAGCAGTGAAGAAGACTCCGTGGTTAATACCCCCGGACGATGACATTAGCTGCAGAATAAGCACCGGCTAACTCTGTGCCAGCAGCCGCGGTAATACAGAGGGTGCAAGCGTTAATCGGAATTACTGGGCGTAAAGGGAGCGTAGGTGGCTCTATAAGTCAGATGTGAAATCCCCGGGCTTAACCTGGGAAC
+
GGGGGGGGGGGGGGGGGGGGGGGGGGGGGGGGGGGGGGGGGGGGGGGGGGGGGGGGGGGGGGGGGGGGGGGGGGGGGGGGGGGGGGGGGGGGGGGGGGGGGGG9FGGGGGGGGGFE?FF,E4B8@BFF,<A<B==+8FFEGCEFGGFCFGFFGGFGGGGGGGGGGGGGGFEDGGGGGGGGGGGGGGGGGGGGGGGGGGGGGGGGGGGGGGGGGGGGGGGGGGGGGGGGGGGGGGGGGGGGFGGGEGGGGGGGGGGGGGGGGGGGGFGGGGGGGGGGGGGGFBGGGGFFGFFGGG
@M03364:396:000000000-C9LGT:1:1101:21823:5183 1:N:0:10
ACTCCTACGGGAGGCAGCAGTGGGGAATATTGGACAATGGGGGAAACCCTGATCCAGCCATGCCGCGTGTGTGAAGAAGGCCTTTTGGTTGTAAAGCACTTTAAGCAGTGAAGAAGACTCCCTTGTTACTACCCATGGACGATGACATTAGCTGCAGAATAAGCACCGGCTAACTCTGTGCCAGCAGCCGCGGTAATACAGAGGGTGCAAGCGTTAATCGGAATTACTGGGCGTAAAGGGAGCGTAGGTGGCTCTATAAGTCAGATGTGAAATCCCCGGGCTTAACCTGGGAAC
+
GGGGGGGGGGGGGGGGGGGGGGGGGEGGGGGGGGGGGGGGGGGGGGGFGGGGGGGGGGGGGGGGGEFGGGGGGGGGGGGGDGGGGGGGGGGGGGGGGGGGGGGFG5EFGGGGGGGGGGGGA-B,,:CF,,:<:8CAAFFGDEEFGGFFGGGGFGGFFFGFFGGFGGGGGFEDFGGGGFGGGGGGGGGGGGGGGGGGGCEGGGGGGFEGFGGFGFGGGGGGGGGGGGGGGGGGGEGCEGGGGGDECEGGGGGGECCGFGGGGGGGGFGGGGGGDFGGGGGGFFCFGG=FGFFG77
@M03364:396:000000000-C9LGT:1:1101:18098:5223 1:N:0:10
ACTCCTACGGGAGGCAGCAGTAGGGAATCTTCCACAATGGACGCAAGTCTGATGGAGCAACGCCGCGTGAGTGAAGAAGGTTTTCGGATCGTAAAGCTCTGTTGTTGGTGAAGAAGAATTGCGGTAGTCACTGGCCTTTATTTGACGGTAATCAACCAGAAAGTCACGGCTAACTACGTGCCAGCAGCCGCGGTAATACGTAGGTGGCAAGCGTTGTCCGGATTTATTGGGCGTAAAGCGAGCGCAGGCGGAAAAATAAGTCTAATGTGAAAGCCCTCGGCTTAACCGAGGAAC
+
FFFCEFEG7FG@FE@GGGDGEGGGGFEGEAFEEEEEGGFGEECGEEC@FEEGGGFDFGGGEFFEEEGBCEGFFGGDGGGFGEF<EEFGECFFGE7E?FEGGFG,4BEE4D<FFG,=,E?,EC=848BF5<9BC8,:,8E,5<CF,A+>FF7D,=,BBFGG<,DFEACFCFCF::F=DFFC*>;FG>FE7C:BFG<CFF9CC<A:<C8<FABF@4CB:2BCC8FEFF?EGGGC>ECC8CFE8::>*/:/CEG*//**9F99C+:?9>CFDFG>FC*>5*:5>F7CG7F>/7>7DD
@M03364:396:000000000-C9LGT:1:1101:25843:5241 1:N:0:10
ACTCCTACGGGAGGCAGCAGTGAGGAATATTGGTCAATGGGCGAGAGCCTGAACCAGCCAAGTCGCGTGAGGGATGACGGCCCTACGGGTTGTAAACCTCTTTTACAAGGGAATAAAGGACGCCACGTGTGGTGTTTTGCATGTACCTTGTGAATAAGCATCGGCTAACTCCGTGCCAGCAGCCGCGGTAATACGGAGGATGCGAGCGTTATCCGGATTCATTGGGTTTAAAGGGTGCGTAGGTGGCCTCTTAAGTCAGCGGTGAAAGTCAGTGGCTCAACCATTGAACTGCCG
+
GGGGGGGGGGGGGGGGGGGGGGGGGGGGGGGGGGGGGGGGGGGGGGGGGGGGGGGGGGGGGGGGGGGGGGGGGGGGGGGGGGGGGGGGGGGGGGGGGGGGGGGGGGGGGGGGGGGG9?F,A@CC+8CF,38+,+:>DGFGGGGGGGGGGGGGFGGGGGGGGGGGGGGGFFGGGGGGGGGGGGGGGGGGGGGGGGGGGGGGGGGGGGDGEEGGGGGGGGEFGGGGGGCGGGGGGGGGGGGGGGGGGGGGGGGGFGFGGGGGGGGGGGGGFGGGGGFDDGGGFFGGGGGFGFFGG<
@M03364:396:000000000-C9LGT:1:1101:10393:5281 1:N:0:10
ACTCCTACGGGAGGCAGCAGTGGGGAATATAGGACAATGGGGGAAACCCTGATCAAGCCATGCCGCGTGTGTGAAGAAGGCCTTTTGGTTGTAAAGCACTTTAAGCAGTGAAGAAGACTCCGTCTGTACTACCCACGGACGGTGGCTTTAGCTGCAGAATAAGCACCGGCTAACTCTGTGCCAGCAGCCGCGGTAATACAGAGGGTGCAAGCGTTAATCGGAATTACTGGGCGTAAAGGGAGCGTAGGTGGCTCTATAAGTCAGATGTGAAATCCCAGGGCTTAACCTGGGA
+
FDFFEFGFGG@C@:FCEEFFFGF<CGGF@<-C9FGGGF9CFEGDGGGCGGGFF@,C@@,FGGFCFE@FBFGFGGDD<C=FCDFF,FEFE,=?FGGFG,<BFGD,5,5=B<DF9EFFF@F,?-B:,+<5,,55,4:BCFC7++8@+:,3>CF<FC<F<F@DB<<<,,>FC@>:ECGFCFGGC;FEC8>F,F:C<:<F<F9,>,>7<FE*2:C7:*<5EGGGEE7;:@<FEC@8C8:EGG7A*;:51:?=<<FG*6C00<<EFC7CF>:F>F+*;9+**2CDFFC9CGFB48F9
@M03364:396:000000000-C9LGT:1:1101:21891:5296 1:N:0:10
ACTCCTACGGGAGGCAGCAGTAGGGAATCTTCCACAATGGACGCAAGTCTGATGGAGCAACGCCGCGTGAGTGAAGAAGGTTTTCGGATCGTAAAGCTCTGTTGTTGGTGAAGAAGGATAGAGGTAGTAGCTGGCCTTTATTTGACGGTAATCAACCAGAAAGTCACGGCTAACTACGTGCCAGCAGCCGCGGTAATACGTAGGTGGCAAGCGTTGTCCGGATTTATTGGGCGTAAAGCGAGCGCAGGCGGAAAAATAAGTCTAATGTGAAAGCCCTCGGCTTAACCGAGGAAC
+
GGGGGGGGGGGGGGGGGGGGGGGGGGGGGGGGGGGGGGGGGGGGGGGGGGGGGGGGGGGGGGGGGGGGGGGGGGGGGGGGGGGGGGGGGGGGGGGGGGGGGGGGGGGGGGGGGF,BBFFFA<CB:CFG<,CCCECBEGGGGGGGGGGGGGFGGGGGGGGGGGGGGGGGGEEGGGGGGGGGGGGGGGGGGGGGGGGGGGGGGGGGGGGGGGGGGGGGGFGGGGGEGGGGGGGGGGGGGGGGGGEGGGGGGGGGGGGGGGGGGGCGGGGGGGGGGGFGGGGGFFEFGGGEDFFGGF
@M03364:396:000000000-C9LGT:1:1101:8839:5301 1:N:0:10
ACTCCTACGGGAGGCAGCAGTGGGGAATTTTCCGCAATGGGCGAAAGCCTGACGGAGCAATGCCGCGTGGAGGTAGAAGGCCCACGGGTCGTCAACTTCTTTTCTCGGAGAAGAAACAATGTCGGTATAAGTGGCATAAGCATCGGCTAACTCTGTGCCAGCAGCCGCGATAAGACAGAGGATGCAAGCGTTATCCGGAATGATTGGGCGTAAAGCGTCTGTAGGTGGCTTTTCAAGTCCGCCGTCAAATCCCAGGGCTCAACCCTGGACAGGCGGTGGAAACTACCAAGCTGG
+
GGGGGGGGGGGGGGGGGGGGGGGGGGGGGGGGGEGGGGFGGGGGGGGGGGGGGGGGGGGGGGGGGGGGGC:FGGGGGGGGDFGCGGGGGDGFFFGCFGGGGGGGGGGGGGGGGGG8=ADF9-@,+@=F,,C8,:+:8@FD=,DF@73FBFFG=FCGFECFCFG7FEEEG*=CFFGFGGFCCFFDFGGCFCFGFBCCCE7*FFFF,?FGFGEGGGGGGGCEEFFFGGCC6E5C+0<FFCFCEGGGGGGGFGGCFCEGGGF=CA7F7DFCFCGGCFGGDDG*76?FDGG6CF)09C
@M03364:396:000000000-C9LGT:1:1101:10913:5321 1:N:0:10
ACTCCTCGGGAGGCAGCAGTGGGGAATATTGGACAATGGGGGAAACCCTGATCCAGCCATGCCGCGTGTGTGAAGAAGGCCTTTTGGTTGTAAAGCACTTTAAGCAGTGAAGAAGACTCCATGTTTAATACCCATGGACGATGACATTGGCTGCAGAATAAGCACCGGCTAACTCTGTGCCAGCAGCCGCGGTAATACAGAGGGTGCAAGCGTTAATCGGAATTACTGGGCGTAAAGGGAGCGTAGGTGGCTCTATAAGTCAGATGTGAAATCCCCGGGCTTAACCTGGGAACT
+
GGGGGGGGGGGGGGGGGGGGGGGGGGGGGGGGGGGGGGGGGGGGGGGGGGGGGGGGFGGGGFGGGGFEGGGGGGGGGGGGGGGGGGGGGGGGGGGGGGGGGDEFFGGGGGGGGGDGGGFGGFF,<:CFBEF8FFGDEFFGEGGGGGGGGGGGCGGGGGGGFGGGGGGGGGGGGGGGGGGDFGGGGGGFGGGGGGGGGGGGGFGGGFDEGGGG:FGFGGGGGGGGGFFFGGGEE5AFGFGFGGGGEGGGGGGGGGGGGGGGCFGGCFGGGF?FFFGGGCEC>>FGCFF>FF>GGD
@M03364:396:000000000-C9LGT:1:1101:23879:5338 1:N:0:10
ACTCCTACGGGAGGCAGCAGTGGGGAATTTTGCGCAATGGGGGCAACCCTGACGCAGCAACGCCGCGTGCGGGACGGAGGCCTTCGGGTCGTAAACCGCTTTCAGCAGGGAAGAAGTTGACTGTACCTGCAGACGAAGCTCCGGCTAACTACGTGCCAGCAGCCGCGGTAATACGTAGGGAGCGAGCGTTATCCGGATTCATTGGGCGTAAAGCGCGCGTAGGCGGCTCGCCAAGCGGGGTCTCAAACCCGGGGGCTCAACCTCCGGCCCGACCCCGAACCGGCGGGCTCGAGT
+
GGGGGGGGGGGGGGGGGGGGGGGGGGGGGGGGGGGGGGGGGGGGGGGGGGGGGGGGGGGGGGGGGGGGGGGGGGGGGGGGGGGGGGGGGGGGGFGGGGGGGGGGGGGGGGGGGGGG<FGF,@@>,@FF,8@,,,5<>FGGGGGGGGGGGGGGGGGGGGGGGGGGGGGGG*=CGGGGGGGGGGGGGGGGEGGGGGGGGGGGGGGGGFGGGGGGGGGGGGGGGGGGGGGGGGGGGGGGGGGGGGGGGGGGGGGGGGGGGGGGGGGGGGGG:DCGGEGGGGCDE>EGGGGFCFDCD0
@M03364:396:000000000-C9LGT:1:1101:12972:5341 1:N:0:10
ACTCCTACGGGAGGCAGCAGTGGGGAATATTGGACAATGGGGGAAACCCTGATCCAGCCATGCCGCGTGTGTGAAGAAGGCCTTTTGGTTGTAAAGCACTTTAAGCAGTGAAGAAGACTCCGTGATTAATACCCACGGACGATGACATTAGCTGCAGAATAAGCACCGGCTAACTCTGTGCCAGCAGCCGCGGTAATACGTAGGTGGCGAGCGTTGTCCGGATTTACTGGGCGTAAAGGGAGCGTAGGCGGACTTTTAAGTGAGATGTGAAATACCCGGGCTCAACTTGGGTGC
+
GGGGGGGGGGGGGGGGGGGGGGGGGGGGGGGGGGGGGGGGGGGGGGGGGGGGGGGGGGFGGGGGGGGGGGGGGGGGGGGGGGGGGGGGGGGGGGGGGGGGGGGFGFGGGGGGGGGGEGGGF=A8+BEG,,CCBF,CFGGGGDGFEGCFGGFGGGGGGGGGGGGGGGGGGEGGGGGGGGGGGGGGGGGGGGGGGFGGGGGGGGGGGGGGGEGGGGGGGGGGGEGGGGFGGGGGGGGGGGGGGGGGGDGDGGGGGGGGGGGGGGGGGGGGGGGGGGGGGGGGFFGGGGFFGFFDD5
@M03364:396:000000000-C9LGT:1:1101:5306:5366 1:N:0:10
ACTCCTACGGGAGGCAGCAGTGGGGAATATTGCACAATGGGGGGAACCCTGATGCAGCGACGCCGCGTGCGGGATGGAGGCCTTCGGGTCGTGAACCGCTTTTGATTGGGAGCAAGCGTGAGTGCGTGTCCCTTTCGAATAAGCACCGGCTAACTACGTGCCAGCAGCCGCGGTAATACGTAGGGTGCAAGCGTTGTCCGGAATCATTGGGCGTAAAGGGCTCGTAGGCGGTTCGTCGCGTCCGGTGTGAAAGTCCATCGCTTAACGGTGGATCCGCGCCGGGTACGGGCGGGC
+
GGGGGGGGGGGGGGGGGGGGGGGGGGGGGGGFGGGGGGGGGGGGGGGGGGGGGGGGGGGGGGGGGGEGCGGGGGGGGGGGGGGGGFGGGGGGDGGGGGGGGGGGGGGGGGGGGGBFGGGC=8?,,4CF<8??,<@F>FGGGFGFFGGGGGGGEGGGGGGGGGGGGGGGG/?GGGGGGFGGGGGGGGGGGGGGGEDEEGGGCGGGGGGGFGGGGGGGGGFGEEFGEGCEGGGGGGGGEEEGCEGEEECEEGGGGGCGFGGGGGFGGGGDDD=FGFGCC<GGE@><DGGDGFF3<<
@M03364:396:000000000-C9LGT:1:1101:20423:5371 1:N:0:10
ACTCCTACGGGAGGCAGCAGTGGGGAATATTGGACAATGGGGGAAACCCTGATCCAGCCATGCCGCGTGTGTGAAGAAGGCCTTTTGGTTGTAAAGCACTTTAAGCAGTGAAGAAGCCTCCATAATTACTACCCATGGACGATGACATTAGCTGCAGAATAAGCACCGGCTAACTCTGTGCCAGCAGCCGCGGTAATACAGAGGGTGCAAGCGTTAATCGGAATTACTGGGCGTAAAGGGAGCGTAGGTGGCTCTATAAGTCAGATGTGAAATCCCCGGGCTTAACCTGGGAAC
+
GGGGGGGGGGGGGGGGGGGGGGGGGGGGGGGGGGGGGGGGGGGGGGGGGGGGGGGGGGGGGGGGGGGGGFGGGGGGGGGGGGGGGGGGGGGGGGGGGGGGFGGCEEGGGGGGGG<F,AF?E9C5,:EFC,@A,B,<ABB=:+8A,5,9FFBBDFGGGFFGGGGGGDFFE@EGGGFGGGFGGGGECFGG@CEGGFGGGFGGGGGGGGGCFFGGGGGGGGGGGGEFFFCGGGGGGGGGGGGECEGG=EEGGGGGGGGGGF9EEGFF9CGFDCFCDGC4CGGDD5CFGGGFGFFF4<
@M03364:396:000000000-C9LGT:1:1101:24258:5405 1:N:0:10
ACTCCTACGGGAGGCAGCAGTAGGGAATTTTCGTCAATGGGCGCAAGCCTGAACGAGCAATGCCGCGTGAGTGTGGAAGGTCTTCGGACTGTAAAGCTCTGTTGCCGGGGAAAAAGGGGAGTTGCAGGACATGGCATTTCATGGATGGTACCCGGCCAGAAAGCCACGGCTAACTACGTGCCAGCAGCCGCGGTAATACGTAGGTGGCGAGCGTTATCCGGAATGATTGGGCGTAAAGGGTGCGCAGGCGGTCTGTTAAGTCTGAAGGCAAAGGGATGAGCTCAACTCATTTAT
+
GGGGGGGGGGGGGGGGGGGGGGGGGGGGGGGGGGGGGGGGGGGGGGGGGGGGGGGGGGGGGGGGGGGGGGGGG6FFGGGGGGGGGGGGGGGGGGGGGGGGGGGGGFF+@FFGGGFEFGF+>-:CFFFGC+83,,::CFFGGGGGDCGGGGFGFGGGGEGGGGDFEGGGGF>FGGGGGGGGGGGGGGGGGDEGGEEGGGGGGGGGGGFGGEGGGGGGGGGGGGGGGGGGGGGGG8CGFFGGFGGGGGGGGGGGGGGGGGCFFGGGGGGGGGGGFGGGGGGGFFGCCFFFCFF77?
@M03364:396:000000000-C9LGT:1:1101:13580:5420 1:N:0:10
ACTCCTACGGGAGGCAGCAGTGGGGAATATTGCACAATGGGCGCAAGCCTGATGCAGCGACGCCGCGTGCGGGATGGAGGCCTTCGGGTTGTAAACCGCTTTTGTTTGGGAGCAAGCCCTTCGGAGTGCTTGTACCTTTCGAATAAGCACCGGCTAACTACGTGCCAGCAGCCGCGGTAATACGTAGGGTGCGAGCGTTATCCGGATTTATTGGGCGTAAAGGGCTCGTAGGCGGTTCGTCGCGTCCGGTGTGAAAGTCCATCGCCTAACGGTGGATCTGCGCCGGGTACGGGC
+
GGGGGGGGGGGGGGGGGGGGGGGGGGGGGGGGGGGGGGGGGGGGGGGGGGGGGGGGGGGGGGGGGGGGGGGGGCFGGFGGGGGGGGGGGGGGGGGGGGGGGGFGGGGGGGGGGGFF+BF8>BD++8CF,,7,:,@@FDFGC@>FFFGGGGGGGGGGGGGGGGGGGGGGGCGFGGGGGGGGGGGGFGGGGGGGGCEGGGGGGGGGGGEGCGGGGGGGGECEGGGGGGGEGGGGGEGEGGGGGGGGE=EGGEGEGFCFGGGG:EFGGC=*9DEGDGG<9C9CFECGGGGFDFFDD)
@M03364:396:000000000-C9LGT:1:1101:25912:5423 1:N:0:10
ACTCCTACGGGAGGCAGCAGTGGGGAATCTTCCGCAATGGGCGAAAGCCTGACGGAGCAACGCCGCGTGAGTGATGACGGCCTTCGGGTTGTAAAGCTCTGTGACCGAGGACGACCAGTCTTTCCGCTATTCACTTATGGATGTGACGGTACCCGGATAGCAAGCCACGACTAACTACGTGCCAGCAGCCGCGGTAATACGTAGGTGGCAAGCGTTGTCCGGAATTATTGGGCGTAAAGCGCGCGCAGGCGGCTTCCTAAGTCCATCTTAAACGTGCGGGGCTTAACCCCGTGG
+
GGGGGGGGGGGGGGGGGGGGGGGGGGGGGGGGGCFGGGGGGGGGCGGGGGGGGGGGGGGGGGEGGGGGGGGGGGGGGGEG@FGGGDGGFGEGGGGGGGGGGGGCEFG+CFG7CC+=+,:,:<C=,@7F7+3,3,3,73>,,,,77,,*@FGGFFDEEGDGGGGGFFFGGC*<FFFGGGGGGFGGGFFCGGEGE>CGGGGGFEFCGGCF>EFFGGEEGGGGGC88E+<C@<C5CGE>CF@?5C7CEGGE=EGGGGGG4CCGGGGFFFGGGCFC*::FD7ED3B59CFG?FBFC<)
@M03364:396:000000000-C9LGT:1:1101:22530:5458 1:N:0:10
ACTCCTACGGGAGGCAGCAGTGGGGAATATTGCACAATGGGGGAAACCCTGATGCAGCAACGCCGCGTGAGTGATGACGGCCTTCGGGTTGTAAAGCTCTGTCTTCAGGGACGATAATGACTGTGCCTGAGGAGTCAGCCACGGCTAACTACGTGCCAGCAGCCGCGGTCATACGTAGGTGGCGAGCGTTGTCCGGATTTACTGGGCGTAAAGGGAGCGTAGGCGGTTCGTCGCGTCCGGTGTGAAAGTCCATCGCCTAACGGTGGATCTGCGCCGGGTACGGGCGGGCTGG
+
GGGGGGGGGGGGGGGGGGGGGGGGGGGGGGGGGGGGGGGGGGGGGGGGGGGGGGGGGGGGGGGGGGGGGGGGGGGGGGGGDGGGGGGGGGGGGEGGGGGGGGGGGFGGDGGFGGCG3CFFD<E55<EC,,8+,+,,9EFEFCCFCE<FGGAF+@EGGFFFFFFGE@FGG**@FFGGAFFGGGGGGGGGGGGGGGGGGGEGFCFGGGGGGGGGGGGGGGGGGGGGGGGGGGGGG=EGGGGGEGGDFGGGGGGGGCEDGGGGF=5:FGFGGGGGGGGGGGGCFEGGDGGFGFFG
@M03364:396:000000000-C9LGT:1:1101:11858:5463 1:N:0:10
ACTCCTACGGGAGGCAGCAGTGGGGAATATTGGTCAATGGGCGAGAGCCTGAACCAGCCAAGTAGCGTGCGGGATGAAGGCCCTATGGGTTGTAAACCGCTTTTACAGGGGGATAAAGCGAGTCACGTGTGATTCATTGCAGGTACCCTGCGAATAAGGACCGGCTAATTCCGTGCCAGCAGCCGCGGTAATACGGAAGGTCCGGGCGTTATCCGGATTTATTGGGTTTAAAGGGAGCACAGGCCGGCTGTCAAGCGTGTTGTGAAATGTAGGGGCTCAACCTCTGAACTGC
+
GGGGGGGGGGGGGGGGGGGGGGGGGGGGGGGGGGGGGGGGGGGGGGGGGGGGGGGGGGGGGGGGGGGGGGGGGGGGGGGGGGGGGGGGGGGGGGGGGGGGGGGGGGGGGGGGGGGGGGGGE@FGBFFF>FF,<DFGFGGGGGGGGGGGGGGG:FGGGGGGGGGGGGGGGGGGGGGGGGGGGGGGGGGGGCGGGGGGGGGEGFGGGGGGGGGGGGGGG5E:F9FGGGEGEGGFGGGGGGGGGGGGGGGGGGGGGGGFGGGCCFGGGGFGGGGFGGGGGGGGFFFGGGDFDFFG
@M03364:396:000000000-C9LGT:1:1101:16015:5472 1:N:0:10
ACTCCTACGGGAGGCAGCAGTGGGGAATATTGGACAATGGGGGAAACCCTGATCCAGCCATGCCGCGTGTGTGAAGAAGGCCTTTTGGTTGTAAAGCACTTTAAGCAGTGAAGAAGACTACGTGATTATTACCCACGGACGATGACATTAGCTGCAGAATAAGCACCGGGTAACTCTGTGCCAGCAGCCGCGGTAATACAGAGGGTGCAAGCGTTAATCGGAATTACTGGGCGTAAAGGGAGCGTAGGTGGCTCTATAAGTCAGATGTGAAATCCCCGGGCTTAACCTGGGAAC
+
FGGFGGGGGGGCG@F@FGFGGGGGGGG@FFGGDFFFFFGGGDGGGGC@@F@FEGFGGCFG@DFGGGGGG?FGGG9F?FGGGFCGGGGGCDFGGFGGFFFGGGGGGEGGGGGFGGGG84F,48F,,BEA,,CC,:?7@CFCFGCFGGAFGGGG<FFGGGGGGGGDGGGGG*>FCEG9FEGG=D>FFFGGGGGGGCFGFFGGGGGGGGGFECFFGGGCFGGGGGGGGGFGGGGEGEECFGCGCEDE=EEEGGGGGGGGGEFGG7C<FFGFGGEG>F+9*7>D3@GGFG:4C@376>
@M03364:396:000000000-C9LGT:1:1101:20217:5474 1:N:0:10
ACTCCTACGGGAGGCAGCAGTGGGGAATATTGGACAATGGGGGAAAACCTGATCCAGCCATGCCGCGTGTGTGAAGAAGGCCTTTTGGTTGTAAAGCACTTTAAGCAGTGAAGAAGACTCCATGGTTACTACCCTTGGACGATGACGTTAGCTGCAGAATAAGCACCGGCTAACTCTGTGCCAGCAGCCGCGGTAATACAGAGGGTGCAAGCGTTAATCGGAATTATTGGGCGTAAAGGGAGCGTAGGTGGCTCTATAAGTCAGATGTGAAATCCCCGGGCTTAACATGGGAAC
+
GGGGFDFFGGEGGEDGEGFGGGGFEGGG<FGEECEGGF9E8CFGEE,C@FFGGG@CFCCFE<<F@@FG78FGECFFGGFG@,C=,EF@C=B4BFFEC<FCFG?FE9?EFGCAE<F<,B5,A-<,8:ED,<CF,,,:A,B,+3BDFG+8<<878>,FB<FGECF<B=DGGEGGGAF,@BFF9==F@CFGCF:E@F*FFF<,,,3:FFC:BFG8:<*BFC;C5=1;<C,3?B8*3?/A/0+8CE:CGGD5<<86C6:C>F?E<C*<9:+?7FF7:9C*<<573>FCDG**05)>**
@M03364:396:000000000-C9LGT:1:1101:14722:5477 1:N:0:10
ACTCCTACGGGAGGCAGCAGTAGGGAATTTTCGGCAATGGGCGCAAGCCTGACCGAGCAACGCCGCGTGAGTGATGAAGTTTTTCGGAATGTAAAGCTCTGTTGCGCGGGACGAATGGAGAGGGAGGACCCTCTTGTGACGGTACCGCGCGAGGAAGCCACGGCTAACTACGTGCCAGCAGCCGCGGTAATACGTAGGTGGCGAGCGTTATCCGGAATTATTGGGCGTAAAGGGTGCGCAGGCGGCCTTTTAAGTTCAAGGTGAAAGCGTGGGGCTCAACCCCATAAAGCCTTG
+
GGGGGGGGGGGGGGGGGGGGGGGGGGGGGGGGGGGGGGGGGGGGGGGGGGGGGGGGGGGGGGGGGGGGGGGGGGGGGGGGGGGGGGGGGGGGGGGGGGGGGGGGGGGGGGGGGG@FGGFG,-@+3@FG@@F:<FGAFFGGGGGGGGGGGGGGGGFGGGGGGGGGGGGGG2?FGGGGGGGGGGGGGGGGEGGGGGGGGGGGGGGGGGGGGGGGGGGEEGGGGGGGGGGGGGGGGGGGGGGGGGGGGGGGGGGGGFEF=EGGGGGGGGGGGGGGGGGGGGGGFFGGGGGFGFFGFF
@M03364:396:000000000-C9LGT:1:1101:12345:5490 1:N:0:10
ACTCCTACGGGAGGCAGCAGTGGGGAATATTGCACAATGGGGGAAACCCTGATGCAGCAACGCCGCGTGAGTGATGACGGCCTTCGGGTTGTAAAGCTCTGTCTTCAGGGACGATAATGACGGTACCTGAGGGGGAAGCCACGGCTAACTACGTGCCAGCAGCCGCGGTAATACGTAGGGTGCGAGCGTTATCCGGATTTATTGGGCGTAAAGGGCTCGTAGGCGGTTCGTCGCGTCCGGTGTGAAAGTCCATCGCCTAACGGTGGATCTGCGCCGGGTACGGGCGGGCTGG
+
GGGGGGGGGGGGGGGGGGGGGGGGGGGGGGGGGGGGGGGGGGGGGGGGGGGGGGGGGGGGGGGGGGGGGGGGGGGGGDGGGGGGGGGGGGGFCFGFGGGFGGGGGCAAFFF@F>BF>FF<?=CBAFGC9,88++88@C@FGGGGEE7F:B<3@>FEGFFCCFGGGBFG:**7<FFGDFGGGG@FGGGGEGGG7FGGGCEGGGGFGGGGD5CGFGEE*;CEEFE+:C*:ACEE>CGE88CE*:>=<CFGGGGGGCE5CCEGDGDGDDFCFFGFD=EGDGE560CG37C395.*
@M03364:396:000000000-C9LGT:1:1101:15504:5507 1:N:0:10
ACTCCTACGGGAGGCAGCAGTGGGGAATATTGGACAATGGGGGAAACCCTGATCCAGCCATGCCGCGTGTGTGAAGAAGGCCTTTTGGTTGTAAAGCACTTTAAGCAGTGAAGAAGACTCCGTGGTTAATACCCACGGACGATGACATTAGCTGCAGAATAAGCACCGGCTAACTCTGTGCCAGCAGCCGCGGTAATACAGAGGGTGCAAGCGTTAATCGGAATTACTGGGCGTAAAGGGAGCGTAGGTGGCTCTATAAGTCAGATGTGAAATCCCCGGGCTTAACCTGGGAAC
+
GGGGGGGGGGGGGGGGGGGGGGGGGGGGGGGGGGGGGGGGGGGGGGGGGGGGGGGGGGGGGGGGGGGGGGGGGGGGGGGGGGGGGGGGGGGGGGGGGGGGGGG<FGGGGGGGGGGGGGGFGDG+6BFG,<CAFEFGFGEGGFGGEFGGGGGGGGGGGGGGGGGGGGGGGGGGGGGGGGGGGGGGGGGGGGGGGGGGGGGGGGGGGGGGGGGGGFGGGGGGGGGGGGGGGGGGGGGGGFGGFGGGEGGGGGGGGGGGGFGGGGGGGGGGGGGGGGGGGGGGFFGGGGGFGFFGGD
@M03364:396:000000000-C9LGT:1:1101:4407:5569 1:N:0:10
ACTCCTACGGGAGGCAGCAGTGGGGAATATTGCACAATGGGCGCAAGCCTGATGCAGCGACGCCGCGTGCGGGATGGAGGCCTTCGGGTTGTAAACCGCTTTTGTTTGGGAGCAAGCCCTTCGGGGTGAGTGTACCTTTCGAATAAGCACCGGCTAACTACGTGCCAGCAGCCGCGGTAATACGTAGGGTGCGAGCGTTATCCGGATTTATTGGGCGTAAAGGGCTCGTAGGCGGTTCGTCGCGTCCGGTGTGAAAGTCCATCGCCTAACGGTGGATCTGCGCCGGGTACGGGC
+
GGGGGGGGGGGGGGGGGGGGGGGGGGGGGGGGGGGGGGGGGGGGGGGGGGGGGGGGGGGGGGGGGGGGGGGGGGGGGGGGGGGGGGGGGGGGGGGGDGGGGGGGGGGGGGGGGG<EGFGGF=F+38FF88@>F;FGFGGGG*FCFDFAFGCGCGDGGFDFGGGGGFFGG,=CGGGGG:FFGGGGGGGGGGGGG>CGGGGGGGDEGEEGGGGGGGGGGEE8EGGGGGFEGGGGGGGEGGGGGGGGGEGGGGGGDFFGGGGGGFFGCC7DGGGGGGGGGGGGFFGDGGGFG?BGD3
@M03364:396:000000000-C9LGT:1:1101:11370:5592 1:N:0:10
ACTCCTACGGGAGGCAGCAGTGGGGAATTTTCCGCAATGGGCGAAAGCCTGACGGAGCAATGCCGCGTGGAGGTGGAAGGCCTACGGGTCGTCAACTTCTTTTCTCGGAGAAGAAACAATGCCGGTATCTGAGGAATAAGCATCGGCTAACTCTGTGCCAGCAGCCGCGGTAAGACAGAGGATGCAAGCGTTATCCGGAATGATTGGGCGTAAAGCGTCTGTAGGTGGCTTTTCAAGTCCGCCGTCAAATCCCAGGGCTCAACCCTGGACAGGCGGTGGAAACTACCAAGCTGG
+
GGGGGGGGGGGGGGGGGGGGGGGGGGGGGGGGGGGGGGGGGGGGGGGGGGGGGGGGGGGGGGGGGGGGGGGGGGGGGGGGGGGGGGGGGGGGGGGGGGGGGGGGGGGGGFGGGGGGGGGGG9F@@FFGBCC,,:,,8@FFGGGGGGGGGGGGGGGGGGGGGGGGGFGGGBCFEFFGCGGFGGGGFGGGFGGGGGGGFGGGGGGGGGGGGGGGGGGDEEEGGFGGGGGGFGGFGGGGGGGGEDGGGGGGGGGDGGGGGGFGGGGFGGGGGGGGGGGGDGGC?FGGGGGFF@FGGG
@M03364:396:000000000-C9LGT:1:1101:5615:5593 1:N:0:10
ACTCCTACGGGAGGCAGCAGTGGGGAATATTGGACAATGGGGGAAACCCTGATCCAGCCATGCCGCGTGTGTGAAGAAGGCCTTTTGGTTGTAAAGCACTTTAAGCAGTGAAGAAGACTCCCTGGTTAATACCCATGGACGATGACATTAGCTGCAGAATAAGCACCGGCTAACTCTGTGCCAGCAGCCGCGGTAATACAGAGGGTGCAAGCGTTAATCGGAATTACTGGGCGTAAAGGGAGCGTAGGTGGCTCTATAAGTCAGATGTGAAATCCCCGGGCTTAACCTGGGAAC
+
GGGGGGGGGGGGGGGGGGGGGGGGGGGGGGGGGGGGGGGGGGGGGGGGGGGGGGGGGGGGGGGGGGGGGGGGFGGGGGGGGGGGGGGGGDEGGGGGGGGGGGGBFGGGGGGGGGGG,EFGG9B58BEF,,9CBF<?EF<DFGEFGGFFAFFFEFFGGGGGGGGGGGGGGGGGGGGGDGGGGGFGGGGGGGGGGCFFGGGGGGGGCFGGGGGGGGGGGGGGGGGGGGG?FGFGGGEE=FGE=EDE:CEGFGGGGGGGGGGGEFGGGGGGGGGFGGG<59EC>DFGGGGFGF@GC>
@M03364:396:000000000-C9LGT:1:1101:17121:5608 1:N:0:10
ACTCCTACGGGAGGCAGCAGTAGGGAATTTTCGGCAATGGGGGGAACCCTGACCGAGCAACGCCGCGTGAGTGAAGAAGGTCTTCGGATTGTAAAGCTCTGTTGTAAGGGAAGAACGTCAGTCCGAGGATGCCTGAGTGACGGTACCTTACCAGAAAGCCACGGCTAACTACGTGCCAGCAGCCGCGGTAATACGTAGGTGGCGAGCGTTATCCGGAATTATTGGGCGTAAAGGGTGCGTAGGCGGCTGATTAAGTTCGTGGTTAAAGCGTGGGGCTCAACCCCATAAAGCCAC
+
GGGGGGGGGGGGGGGGGGGGGGGGGGGGGGGGGGGGGGGGGGGGGGGGGGGGGGGGGGGGGGGGGGGGGGGGGGGGFGGGGGGGGGGGGGGGGGGGGGGGGGGFGGGGGGGGGGCFCFGGG3C,*=FF48?8<<CFFGGGFEGGGGGGGGGGCGGGGGGGGGGGGGCFGGGGGGGFGGGGGGGGGGGGGGGGGGGCFGGGGGGGGGGGGGGGGGGG?EGFGGGGGGCEC>EGGGGGGGGCGGGFGGGGGGFGGGGGGFGGGCFGGGGGGDGGGGGGDGGGF>EDDFGFGF4>4>
@M03364:396:000000000-C9LGT:1:1101:12965:5629 1:N:0:10
ACTCCTACGGGAGGCAGCAGTGGGGAATATTGGACAATGGGGGAAACCCTGATCCAGCCATGCCGCGTGTGTGAAGAAGGCCTTTTGGTTGTAAAGCACTTTAAGCAGTGAAGAAGACTCCCTGGTTAATACCCATGGACGATGACATTAGCTGCAGAATAAGCACCGGCTAACTCTGTGCCAGCAGCCGCGGTAATACAGAGGGTGCAAGCGTTAATCGGAATTACTGGGCGTAAAGGGAGCGTAGGTGGCTCTATAAGTCAGATGTGAAATCCCCGGGCTTAACCTGGGAAC
+
GGGGGGGGGGGGGGGGGGGGGGGGGGGGGGGGGGGGGGGGGGGGGGGGGGGGGGGGGGGGGGGGGGGGGGGGGGGGGGGGGGGGGGGGGGGGGGGGGGGGGGGCFGGGGGGGGGGG8FGGG=E?BFFG:<CBFFGGFGGGGGGGGGGFGGGGGGGGGGGGGGGGGGGGGGGGGGGGGGGGGGGGGGGGGGGGGGGGGGGGGGGGGGGGGGGGGFGGGGGGGGGGGGGGGGGGGGGGGGGGGGGG=EGGGGGG@CGGGGGGGGGGGGGFGGGGGGGGGGGGFFGGGGGFGFFDGC
@M03364:396:000000000-C9LGT:1:1101:12529:5631 1:N:0:10
ACTCCTACGGGAGGCAGCAGTGGGGAATATTGCACAATGGGGGAAACCCTGATGCAGCAATGCCGCGTGAGTGATGACGGCCTTCGGGTTGTAAAGCTCTGTCTTCAGGGACGATAATGACGGTGCCTGGGGAGGAAGCCACGGCTAACTACGTGCCAGCAGCCGCGGTAATACGTAGGTGGCAAGCGTTGTCCGGATTTACTGGGCGTAAAGGGAGCGTAGGCGGATTTTTAAGTGAGATGTGAAATACCCGGGCTTAACTTGGGTGCTGCATTTCAAACTGGAAGTCTAG
+
GGGGGGGGGGGGGGGGGGGGGGGGGGGGGGGGGGGGGGGGGGGGGGGGGGGGGGGGGGGGGGGGGGGGGGGGGGGGGGGGGGGGGGGGGGGGGGGGGGGGGGGGGGGGGGGGGGGG7FFGGBFF+@FF:+888=@CDFGGGGGGGG>FFGFGGGGGGGGGGGGGGGGGG*:FGGGGGGGGGGGGGGGGGGGGGGGGGEGGGFGGGGFGEEGGGGGGGGGGGGGGGGE=EGFFGGGGGDGGGGGGFFGGGG8FEGGGGGGGFGGGGGGGGGGGGGGGGGGGFFGGGGG?FFFF
@M03364:396:000000000-C9LGT:1:1101:18958:5639 1:N:0:10
ACTCCTACGGGAGGCAGCAGTGAGGAATATTGGTCAATGGGCGAGAGCCTGAACCAGCCAAGTAGCGTGCGGGATGAAGGCCCTATGGGTTGTAAACCGCTTTTACGGGGGGATAAAGTGAGTGACGTATCCTTCATTGCAGGTACCCCGCGAATAAGGACCGGCTAATTCCGTGCCAGCAGCCGCGGTAATACGGAAGGTCCGGGCGTTATCCGGATTTATTGGGTTTAAAGGGAGCACAGGCCGGCTGTCAAGCGTGGTGTGAAATGTAGGCGCTCAACGCCTGACTTGC
+
GGGGGGGGGGGGGGGGGGGGGGGGGGGGGGGGGFGGGGGGGGGGGGGGGGGGGGGGGGGGGGGGGGGGGGGGGGEGGGGGGFGGGGFGGGGGGGGGGGGGGGGCFGGGGGGGG7FF,?FFC-?:,?CC+,4,2>CB?CCCE,CFGFF:=FFEGGGCGGFCG>EEEECFF9FFGGG>FGGGG>C8C>EECEEGGGGGGGGGG+@EGGCEGGGFGGGGC8*0<:FEGGGGE:FCFGEFG88EFFCFCEEC5CFGCFFED2:*;:7>E>:CF>CFD?=C37CC@;CDF37?FB4*
@M03364:396:000000000-C9LGT:1:1101:20226:5651 1:N:0:10
ACTCCTACGGGAGGCAGCAGTAGGGAATCTTCCACAATGGACGCAAGTCTGATGGAGCAACGCCGCGTGAGTGAAGAAGGTTTTCGGATCGTAAAGCTCTGTTGTTGGTGAAGAAGGATAGAGGTAGTCACTGGCCTTTATTTGACGGTAATCAACCAGAAAGTCACGGCTAACTACGTGCCAGCAGCCGCGGTAATACGTAGGTGGCAAGCGTTGTCCGGATTTATTGGGCGTAAAGCGAGCGCAGGCGGAAAAATAAGTCTAATGTGAAAGCCCTCGGCTTAACCGAGGAAC
+
GGGGGGGGGGGGGGGGGGGGGGGGGGGGGGGGGGGGGGGGGGGGGGGGGGGGGGGGGGGGGGGGGGGGGGGGGGGGGGGGGGGGGGGGGGGGGGGGGGGGGGGGGGG8FGGGGGGG8FFFF<C,:FFF,5C8?:<BCFGGGGFGGG7FFGFGGGGGGGGGCGGGGGGGGGGGGGGGGGGGGGGGGGGGGGGGGGEGGGGGGGGGGGGGGGGGGGGGGGGGGGFEFGGGGGGGGGGGGGGGGGGGGDGGGGGCEGFGCGGGFFGGGGGGGGGGGGGGGGGGFFDCFGGFGB>D*2
@M03364:396:000000000-C9LGT:1:1101:17386:5659 1:N:0:10
ACTCCTACGGGAGGCAGCAGTGGGGGATATTGCACAATGGAGGAAACTCTGATGCAGCAACGCCGCGTGAAGGAGGAAGGCCTTCGGGTCGTAAACTTCTGTCCTCAGGGAAGAAACAAATGACGGTACCTTAGGAGGAAGCCCCGGCTAACTACGTGCCAGCAGCCGCGGTAACACGTAGGGGGCGAGCGTTATCCGGAATTACTGGGCGTAAAGGGAGCGTAGGTGGCTCTATAAGTCAGATGTGAAATCCCCGGGCTTAACCTGGGAACTGCATCTGAAACTGTAGAGCT
+
GGGGGGGGGGGGGGGGGGGGGGGGGGGGGGGGGGGGGGGGGGGGGGGGGGGGGGGGGGGGGGGGGGGGGGGGGGGGGGGGGGGGGGGGGGGGGGGGGGGGGGGGGGGGGGGGGGEGGGGGG-B?+8FG8,5,8<FDDFGFGGGGGGGFEGFGGGGGGGGGGGGGGGGGG>EGGGGGGGGGGGGGGGGGGGGGGGGGGGGGDGGGGGGGGGG:EEGFGGGEGGCGGGGGGGFFGGGGFGFGCGGGGGGCEFGGGGGGGGGG5C>FGFGGGGGGGGG>:7A>FFGGGFFFGFFGF
@M03364:396:000000000-C9LGT:1:1101:8036:5662 1:N:0:10
ACTCCTACGGGAGGCAGCAGTGGGGAATATTGGACAATGGGGGAAACCCTGATCCAGCCATGCCGCGTGTGTGAAGAAGGCCTTTTGGTTGTAAAGCACTTTAAGCAGTGAAGAAGACTACCTTATTAGTACAAGAAGACGCGGACATTAGCGGCAGAATAAGCGCCGGATAACGCTGGGCCAGCAGCCGCGGTAGTATAGAGGGGGGAAGCGTTAATCGGAATTACTGGGCGTGAAGGGAGCGTAGGTGGCGCGATAAGTCAGAGGTTAGATCTCCGGGCTGAACCTGTGAAC
+
FGGGGGGGGGGGGGDGGGGGGGGEEGGGGGGF9FGGGGGGGGGGGGG,BFFGG,CFGGGGGGGFGGGGGGCFFGEFEGGGFCCFGCF@EFGGGFECEFFCFG9@FGGGGFGGCG<,4,,5<-:C?FE,5,5,58,,,:,B3++8++@,3,38++++5@,7>,,7*@*C**>*@F*:*F*=,****22+4*1874**77,<,,2;E*2*2;;*:**/1<0/;5:*++2<9+;C*/*;*0<**;5C*:*1<6*2***298>+AG7++**0*0*2:70::)*)85**9*/7C*)*:*
@M03364:396:000000000-C9LGT:1:1101:19767:5674 1:N:0:10
ACTCCTACGGGAGGCAGCAGTGGGGAATATTGCACAATGGGGGAAACCCTGATGCAGCAACGCCGCGTGAGTGATGACGGCCTTCGGGTTGTAAAGCTCTGTCTTCAGGGACGATACTGGCGGTACCTTTGCTGGAAGCCACGGCTAACTACGTGCCAGCAGCCGCGGTAATACGTAGGTGGCGAGCGTTGTCCGGATTTACTGGGCGTAAAGGGAGCGTAGGCGGTTCGTCGCGTCCGGTGTGAAAGTCCATCGCCTAACGGTGGATCTGCGCCGGGTAGGGGCGGGCTGG
+
GGGFGGGGGGGGGGGGGGFGGGGGGGGGGGGGGGGGGGGGGGGGGGFGGGGGGGGGGFFFFFGGGGGGGCGGGFGGGEGGGGGGGGGGGGGGGFGFGGGGGGFFFGCDFGGFFG:8+<?,,+8+6B=A,,9:<:,,8,,:@3<C7C+7>EFC@8@*@;F:BBCCE7CFE4=CFF<C9FFFG*:FC@*<F7:E,<CE5:?6CFG9EC@C*1;CCECF>>CEGCC6ED:CGG85*8:E5/8C:=EE?:<CGGGGGFGG78AE>:7*:D*600:7C5A7D5ED)7=<)>>B<>@G
@M03364:396:000000000-C9LGT:1:1101:13939:5676 1:N:0:10
ACTCCTACGGGAGGCAGCAGTGGGGAATATTGCACAATGGGCGCAAGCCTGATGCAGCGACGCCGCGTGCGGGATGGAGGCCTTCGGGTTGTAAACCGCTTTTGTTCAAGGGCAAGGCACGGTTTCGGCCGTGTTGAGTGGATTGTTCGAATAAGCACCGGCTAACTACGTGCCAGCAGCCGCGGTAATACGTAGGGTGCAAGCGTTATCCGGATTTATTGGGCGTAAAGGGCTCGTAGGCGGTTCGTCGCGTCCGGTGTGAAAGTCCATCGCTTAACGGTGGATCCGCGCCGG
+
GGGGGGGGGGGGGGGGGGGGGGGGGGGGGGGGGGGGGGGGGGGGGGGGGGGGGGGGGGGGGGGGGGGGGGGGGGGGGGGGGGGGGGGGGGGGGGGGGGGGGGGGGGGGGGGGGGGGGGGGD>FFGGGF73@55FGGGFCFGFCEGGGGGGGG>FGGGGGGGGGGGGGGGCGGGGGGGGGGGGGGGGGGGGGGEFFGGEEGGGGFGGGGGGGGGEECCGGGGGGGGEEGC<FGGGGGEEGEFGGGGGEEEECEGEGEG:=/C3CFGGFGFDGGD=EGGGGG)>EFCFGFGFEDCG
@M03364:396:000000000-C9LGT:1:1101:11493:5737 1:N:0:10
ACTCCTACGGGAGGCAGCAGTGGGGAATATTGCACAATGGGCGAAAGCCTGATGCAGCAACGCCGCGTGAGCGATGAAGGCCTTCGGGTCGTAAAGCTCTGTCCTCAAGGAAGATAATGACAGTCCTTGAGGAGGGAGCCCCGGCTAACTACGTGCCAGCAGCCGCGGTCATACGTAGGGGGCTAGCGTTATCCGGATTTACTGGGCGTAAAGGGTGCGTAGGTGGCTCTATAAGTCAGATGTGAAATCCCCGGGCTTAACCTGGGAACTGCATCTGAAACTGTAGAGCTAG
+
GGGGGGGGGGGGGGGGGGGGGGGGGGGGGGGGGGGGGGGGGGGGGGGGGGGGGGGGGGGGGGGGGGGGGGGGGGGGGGGGFFGGGGGGGGGGGGGGFGGGGGGGGFGGGGGGGGAF<CF:EAC8::FG9,8,8B@+@=+BF+8@@B+DAFCC3@CFFGGGCFGGCGGGG1BFGBCFGGGGGGGGCFGG<FFC9:FGGGGGCFGGFGGGGECFFGG@EGGCC?EFGFCEFCC:EGGGGGG7CFGGFGGG9EEFGGGGGG6CF@:EGGFGFFGCFF?CFCGGFBGFGC:=:@7D
@M03364:396:000000000-C9LGT:1:1101:4379:5761 1:N:0:10
ACTCCTACGGGAGGCAGCAGTGGGGAATATTGCACAATGGGGGAAACCCTGATGCAGCAACGCCGCGTGAGTGATGACGGCCTTCGGGTTGTAAAGCTCTGTCTTCAGGGACGATAATGACTGTTCCTTTGAAGGAAGCCACGGCTAACTACGTGCCAGCAGCCGCGGTAATACGTAGGTGGCGAGCGTTGTCCGGATTTACTGGGCGTAAAGGGAGCGTAGGCGGACTTTTAAGTGAGATGTGAAATACCCGGGCTCAACTTGGGTGTTGCATTTCAAACTGGAAGTCTAG
+
GGGGGGGGG7FGCFGGGGGGGGGGGEGGGGGGGGGGGGGGGGGGGGGGGGGGGGGGGGGGGGGGGGDGGGGGFGGGGGGGDG7FGGGGG:@FGGGGGGGGGGGFGFGFFFGDGE@7FEFF<-CA,:EF,,9,:533@83=B=+@=@CCGGCFFFEFGFGGGGGCGDGGE7EFGGFFFGGGFFFGGG*<<F@ECGGGGGGGGGGGGGFGGGGFGGGGG5ECEGGGGGEEGGGGGGCFGFGGGGF?FGGGGGGGGGGGCGFGG7DDGGCGGGDGGGGGG79FFFGG<GG@G?B*
@M03364:396:000000000-C9LGT:1:1101:22156:5791 1:N:0:10
ACTCCTACGGGAGGCAGCAGTGGGGAATATTGCACAATGGGCGAAAGCCTGATGCAGCAACGCCGCGTGAGTGATGAAGGCCTTCGGGTCGTAAAACTCTGTCCTCAAGGAAGATAATGACGGTACTTGCGTGGGAAGCCCCGGCTAACTACGTGCCAGCAGCCGCGGTAATACGTAGGGGGCTAGCGTTATCCGGATTTACTGGGCGTAAAGGGTGCGTAGGTGGTCTCTTAAGTCAGGAGTGAAAGGCTACGGCTTAACCGTAGTAAGCTCTTGAAACTGGGAGACTTGAGT
+
GGGGGGGGGGGGGGGGGGGGGGGGGGGGGGGGGGGGGGGGGGGGGGGGGGGGGGGGGGGGGGGGGGGGGGGGGGGGGGGGGGGGGGGGGGGGGGGGGGGGGGGGGGGFGGGGGGGGFGGFF4C43BFD,8@++++,8BFGGGGGGGGGGGEGGGGGGGGGFGGGGGGGG1BFFGFGFGGGGGGGGGGGGGEGGGGGEGGGGGGGGGGGGGGGGGGGGGGEGGGGGDCEGGGGFFFGGGGGCGCGGGGGGGGGGGGGGDFGFFD=FGGGGGF><F7DCFC7FBFG>DC>FFF*90
@M03364:396:000000000-C9LGT:1:1101:4612:5802 1:N:0:10
ACTCCTACGGGAGGCAGCAGTGGGGAATATTGGACAATGGGGGAAACCCTGATCCAGCCATGCCGCGTGTGTGAAGAAGGCCTTTTGGTTGTAAAGCACTTTAAGCAGTGAAGAAGACTCCATGGTTAATACCCATGGACGATGACATTAGCTGCAGAATAAGCACCGGCTAACTCTGTGCCAGCAGCCGCGGTAATACAGAGGGTGCAAGCGTTAATCGGAATTACTGGGCGTAAAGGGAGCGTAGGTGGCTCTATAAGTCAGATGTGAAATCCCCGGGCTTAACCTGGGAAC
+
GGGGGGGGGGGGCGGGGGGGGGGGGGGGGGGGGGGGGGGGGGGGGGGGGGGGGGFGGGGGGGGGGGGGGGGGGGGGGGGGGGGGFGGGGGGGGGGGGGGGGGGFGGGGFGGGGGGGFGGGC<E<EFFGCCEFFC9FGGFGG@GFFGEFGGCFFGGFGGGGGGGGGGGGGGGGGGGGGGGGGGGGGGGGGGGGGGGGGGGGGGGGGGGGGFGGGGGGGGGFGGGGFGFGGGFGGGGGGGGGGGGGEGEGGGGGGGFGGGGGGGGGGGGGGGGCGGGGGGGGFEGGGGGFGFFGGD
@M03364:396:000000000-C9LGT:1:1101:9688:5816 1:N:0:10
ACTCCTACGGGAGGCAGCAGTGGGGAATCTTGCGCAATGGGCGGAAGCCTGACGCAGCGACGCCGCGTGCGGGAGGAAGGCCCTCGGGTCGTAAACCGCTTTCAGCAGGGACGAGGCCGCACGGTGACGGTCCCTGCAGAAGAAGCCCCGGCTAACTACGTGCCAGCAGCCGCGGTAATACGTAGGGGGCGAGCGTTATCCGGATTCATTGGGCGTAAAGCGCTCGTAGGCGGCATGCTAGGTCGGGAGTCAAATGCGGGGGCCCAACCCCCGGCCGCTCCCGATACCGGCGGG
+
GGGGGGGGGGGGGGGGGGGGGGGGGGGGGGGGGGGGGGGGGGGGGGGGGGGGGGGGGGGGGGGGGGGGGGGGGGGGGGGGGGGGGGGGGDGGGGGGGGGDGGGGGGGGGGGGGGDGEGFFC<=**@FGC*=8CFGFFGGGGGGGGGFFGGFGGGGGGGGGGGGGGGGGGFFGGGGCEGGGGFFGGGGGGGGGGEC?CEGFGGGEEGGGGFGGGGGGGGGGGGGGGGGGGGGGGGGGGGGGGGGGEGGGD=CGGFGGGCEGGD5:CD=<DDGGGGGDGGDGFFGCGGGFGFFGGG
@M03364:396:000000000-C9LGT:1:1101:26579:5826 1:N:0:10
ACTCCTACGGGAGGCAGCAGTAGGGAATTTTCGGCAATGGGGGGAACCCTGACCGAGCAACGCCGCGTGAGTGAAGAAGGTCTTCGGATTGTAAAGCTCTGTTGTAAGGGAAGAACGTCAGTCAGAAGATGCGTGAGTGACGGTACCTTACCAGAAAGCCACGGCTAACTACGTGCCAGCAGCCGCGGTAATACGTAGGTGGCGAGCGTTATCCGGAATTATTGGGCGTAAAGGGTGCGTAGGCGGCTGATTAAGTTCGTGGTTAAAGCGTGGGGCTCAACCCCATAAAGCCAC
+
GGGGGGGGGGGGGGGGGGGGGGGGGGGGGGGGGGGGGGGGGGGGGGGGGGGGGGGGGGGGGGGGGGGGGGGGGGGGGGGGGGGGGGGGGGGGGGGGGGGGGGGFGGGGGGGGGGFGGGF<C-838?FF,<@8*81==FGGGGGGCGGGGGGGCFFGGGGGGGGGGGGGGCEGGGGGGGGGGGGGGGGGGDGEFGGGGGGGGGGGGGGGGGGGGGGGGGGGGGGGGGGGEGGGGGGGGGGGGGGGGGGGGFGFGGGGFFGGGGGGGGGGGGGGGGGGGGGGFFGGGGGFGFFGFD
@M03364:396:000000000-C9LGT:1:1101:19502:5826 1:N:0:10
ACTCCTACGGGAGGCAGCAGTAGGGAATTTTCGGCAATGGGGGGAACCCTGACCGAGCAACGCCGCGTGAGTGAAGAAGGTCTTCGGATTGTAAAGCTCTGTTGTAAGGGAAGAACGTCAGGCCGAAGCTGCCTGAGTGACGGTACCTTACCAGAAAGCCACGGCTAACTACGTGCCAGCAGCCGCGGTAATACGTAGGTGGCGAGCGTTATCCGGAATTATTGGGCGTAAAGGGTGCGTAGGCGGCTGATTAAGTTCGTGGTTAAAGCGTGGGGCTCAACCCCATAAAGCCAC
+
GGGGGGGGGGGGGGGGGGGGGGGGGGGGGGGGGGGGGGGGGGGGGGGGGGGGGGGGGGGGGGGGGGGGGGGGGGGGGGGGGGGGGGGGGGGGGGGGGGGGGGGGGGGGGGGGGGGGDGGGG9F*<CFF*8C?<FG2?FGGGGGGGGGGGGGGGGGGGGGGGGGGGGGGGGGGGGGGGGGGGGGGGGGGGGGGGGGFGGGGGGGGEGGGGGGGGGGGCEFGGGGGGGGGEDGGGGGGGEGEGGGGGGGEEEEGGGGGGGGGGGF5<FGGGDEGGGGG3DCCF>GDDFGFGFFC45
@M03364:396:000000000-C9LGT:1:1101:24895:5830 1:N:0:10
ACTCCTACGGGAGGCAGCAGTGGGGAATATTGCACAATGGGCGAAAGCCTGATGCAGCAACGCCGCGTGAGTGATGAAGGCCTTCGGGTCGTAAAACTCTGTCCTCAAGGAAGATAATGACGGTACTTGCGGAAGAAGCCCCGGCTAACTACGTGCCAGCAGCCGCGGTAATACGTAGGGGGCTAGCGTTATCCGGATTTACTGGGCGTAAAGGGTGCGTAGGTGGTCTCTTAAGTCAGGAGTGAAAGGCTACGGCTTAACCGTAGTAAGCTCTTGAAACTGGGAGACTTGAGG
+
GGGGGGDFEGFEFEGEECEE6FFGGGGGGGFGFFGG?9FGFCEGGGCGFGGDE,CEFFGGFEGEEGCCCCFGGFGEGGGGGGGG,DFGF@FFGGGGGF=,CFF?EEG,EFG8FGGGC?DFA4=F+BF,8,8+@++B@FFFGGGGEGCFGG=<@FFG7AFDCFFB<BFFE4;FBEF,,CGGGGGGCEFGGGDEGCFGGGGGGGGFGEFGGGGFGGGCCCEEEGDEFDCEFCC:CC7CCFGF0;CFGGGC*1<+2:CCD:FEF9<A=C=F:7@:DF?CCF7DFFGGCGG@DFBCC4
@M03364:396:000000000-C9LGT:1:1101:24145:5840 1:N:0:10
ACTCCTACGGGAGGCAGCAGTGGGGAATATTGCACAATGGGCGCAAGCCTGATGCAGCGACGCCGCGTGCGGGATGGAGGCCTTCGGGTTGTAAACCGCTTTTGTTTGGGAGCAAGCCCTTCGGTGTGCCTTTACCTTTCGAATAAGCACCGGCTAACTACGTGCCAGCAGCCGCGGTAATACGTAGGGTGCGAGCGTTATCCGGATTTATTGGGCGTAAAGGGCTCGTAGGCGGTTCGTCGCGTCCGGTGTGAAAGTCCATCGCCTAACGGTGGATCTGCGCCGGGTACGGGG
+
GGGGGGGGGGGGGGGGGGGGFGFFG@FGGGGGGGGGGGGGGGGGGGGGGGGGGFGGGGGGGGGGDGEGGGGGG>FFGFFGGGGGGGEGFGGGGGGGGGGGGEGGG,B,CFFGGG<B+3D8,3@++8@F,,3,:,:3=E,,*8@,D,>>FG<F*5>FGFGF:CGGGEAFF<,<F@FGGGGCEG@@:B*=::CCG*:CECE88<EGDEGGGGFGDF>FG?ECCEFEEFE528@GFGGEE=>EEEE*?*:CGE5>C77<CCFGECCEEDGDFGGG>ECC*>EF*):D3C<.9<5DC)
@M03364:396:000000000-C9LGT:1:1101:7197:5843 1:N:0:10
ACTCCTACGGGAGGCAGCAGTGGGGAATATTGGACAATGGGGGCAACCCTGATCCAGCCATGCCGCGTGTGTGAAGAAGGCCTTCGGGTTGTAAAGCACTTTCAGTAGGGAGGAAAGGTAGCGTGTTACTAGCGCGTTACTGTGACGTTACCTACAGAAGAAGGACCGGCTAACTCCGTGCCAGCAGCCGCGGTAATACGGAGGGTCCGAGCGTTAATCGGAATTACTGGGCGTAAAGCGTGCGCAGGCGGTTTGTTAAGCAAGATGTGAAAGCCCCGGGCTCAACCTGGGAAT
+
GGGGGGGGGGGGGGGGGGGGGGGGGGGGGGGGGGGGGGGGGGGGGGGGGGGGGGGGGGGGGGGGGGGGGGGGGGGGGGGGGGGGGGGGGGGGGGGGGGGGGGGFFFGGGGGGGGGG=FGGGGFB8BDF85C,B@FFFGGGGGGFGGGGGGGGGGGGGGGGGGGFGGGGGGGGGGGGGGGGGGGGGGGGGGGGGGGGGGGGGGGGGGGGGGGGGGGGGGGGGGGGGGGGGGGGGGGGGGGGGGGGGGGGGGGGGGGFGGGGGGFCFDED70ACFGGGGGGGF>GGGGGFGFFFGG
@M03364:396:000000000-C9LGT:1:1101:9870:5860 1:N:0:10
ACTCCTACGGGAGGCAGCAGTGGGGAATATTGGACAATGGGGGAAACCCTGATCCAGCCATGCCGCGTGTGTGAAGAAGGCCTTTTGGTTGTAAAGCACTTTAAGCAGTGAAGAAGACTCCCTGGTTACTACCCATGGACGATGACATTAGCTGCAGAATAAGCACCGGCTAACTCTGTGCCAGCAGCCGCGGTAATACAGAGGGTGCAAGCGTTAATCGGAATTACTGGGCGTAAAGGGAGCGTAGGTGGCTCTATAAGTCAGATGTGAAATCCCCGGGCTTAACCTGGGAAC
+
GGGGGGGGGGGGGGGGGGGGGGGGGGGGGGGGGGGGGGGGGGGGGGGGGGGGGGGGGGGGGGGGGGGGGGGGGGGGGGGGGGGGGGGGGGGGGGGGGGGGGGG9FFGGGGGGGGGG,EFEG<B,:EEG,<CEEGGGGGGGGGEFEG9FGGGGGGGGGGGGGGGGGGGGGGGGGGGGGGGGGGGGGGGGGGGGGGGGGGGGGGGGGGGGGGGGGFEGGGGGGGGGGGGGGGGGGGGGCEGGCEEGEDGGGGGGGFGFGGGGGGGGGGGGGGGGGGGGFGGGFFFGGGFFGFFGGD
@M03364:396:000000000-C9LGT:1:1101:23593:5873 1:N:0:10
ACTCCTACGGGAGGCAGCAGTGGGGAATTTTGCGCAATGGGGGAAACCCTGACGCAGCAACGCCGCGTGCGGGATGAAGGCCTTCGGGTTGTAAACCGCTTTCAGCAGGGACGATTGTGACGGTACCTGCAGAAGAAGCTCCGGCTAACTACGTGCCAGCAGCCGCGGTAATACGTAGGGAGCGAGCGTTATCCGGATTCATTGGGCGTAAAGCGCGCGTAGGCGGCTTGCTAAGCGGAACCTCTAACCCGAGGGCTCAACCCCCGGCCGGGTTCCGAACTGGCGGGCTCGAGT
+
GGGGGGGGGGGGGGGGGGGGGGGGGGGGGGGGGGGGGGGGGGGGGGGGGGGGGGGGGGGGGGGGGGGGDEGGGGGGGGGGGGGGGGGGGGGGGGGGGGGGGGGFGCCGGGGGGFGFBFF=E-@F7@FG,>F3@,@:@FGFGGGGFGFFGGGFGGGGGGGGGGGGGGGGG*=FGGGGGGGGCFGGGGGGGGGGGGGGGGGGGDGGDGGGGGGGGGGGGGGCGGGGGGGGGGGGGGDGGGDDEFGGGFGGGGGGGGEEFFGGGGGGEGGGGGGDCC57CCCD>FGGGGGE5>E3C*
@M03364:396:000000000-C9LGT:1:1101:10259:5888 1:N:0:10
ACTCCTACGGGAGGCAGCAGTAGGGAATCTTCCACAATGGACGCAAGTCTGATGGAGCAACGCCGCGTGAGTGAAGAAGGTTTTCGGATCGTAAAGCTCTGTTGTTGGTGAAGAAGGATAGCGGTAGTCACTGGCTTTTATTTGACGGTAATCAACCAGAAAGTCACGGCTAACTACGTGCCAGCAGCCGCGGTAATACGTAGGGTGCGAGCGTTATCCGGATTTATTGGGCGTAAAGGGCTCGTAGGCGGTTCGTCGCGTCCGGTGTGAAAGTCCATCGCCTAACGGTGGATC
+
CFGGGGGGGGGEGGGGGGGGGGGGGGGGGGFFGGGGGGGGCEFEGEGFGDGGDGGFGGGGGGGGEEEFFEGGGGGGGGGGEGGGGGGGGGGGGGGGGFF<FCEFDFE:B?E,?F,B,,C<<5@+B:BF,<C,<,3,,B=DCDFF93BFCFCFDGGFGGGGGGFGGCFGGFEGGGGGCFGGGCFGGGGFGGGEGGDGGGFGFGGGGFECE:EEGEGGG?CEDD;8CFFGGGGGG=GGGGGG=FGGGDFEGEGEGEEEGGCEED)CC7CGGDG>FFCFC:?C7>5DGGGB7>EG40
@M03364:396:000000000-C9LGT:1:1101:24657:5890 1:N:0:10
ACTCCTACGGGAGGCAGCAGTGGGGAATATTGGACAATGGGGGAAACCCTGATCCAGCCATGCCGCGTGTGTGAAGAAGGCCTTTTGGTTGTAAAGCACTTTAAGCAGTGAAGAAGACTCCATGGTTACTACCCATGGACGATGACATTAGCTGCAGAATAAGCACCGGCTAACTCTGTGCCAGCAGCCGCGGTAATACAGAGGGTGCAAGCGTTAATCGGAATTACTGGGCGTAAAGGGAGCGTAGGTGGCTCTATAAGTCAGATGTGAAATCCCCGGGCTTAACCTGGGAAC
+
GGGGGGGGGGGGGGGGGGGGGGGGGGGGGGGGGGGGGGGGGGGGGGGGGGGGGGGGGGGGGGGGGGGGGGGGGGGGGGGGGGGGGGGGGGGGGGGGGGGGGGGCFGGGGGGGGGFGFFGFF-C,8CFF:<9C=B,,AFGGGGGGCDFGGGGGGGGGGGGGGGGGGGGGGFGGGGGGGGGGGGGGGGGGGGGGGGGGGGGGGGGGGGGGGGGGGGGGGGGGGGGGGGGGGGGGGGGGGGGGGGGGCGGGGGGGGGGGGGGGGGGGGGGGGGGGGGGGGGGGEFGGGGGFGFFGGC
@M03364:396:000000000-C9LGT:1:1101:17287:5923 1:N:0:10
ACTCCTACGGGAGGCAGCAGTAGGGAATCTTCCACAATGGACGCAAGTCTGATGGAGCAACGCCGCGTGAGTGAAGAAGGTTTTCGGATCGTAAAGCTCTGTTGTTGGTGAAGAAGGATAGCGGTAGTAGCTGGCCTTTATTTGACGGTAATCAACCAGAAAGTCACGGCTAACTACGTGCCAGCAGCCGCGGTAATACGTAGGTGGCAAGCGTTGTCCGGATTTATTGGGCGTAAAGCGAGCGCAGGCGGAAAAATAAGTCTAATGTGAAAGCCCTCGGCTTAACCGAGGAAC
+
GGGGGGGGGGGGGGGGGGGGGGGGGGGGGGGGGGGGGGGGGGGGGGFEFGGEGGGGGGGGGGEGGDGGGGGGGGGGGGGGFFFGGGGGGEGGGGGGGGGGGGGGGGFAFFGGGEFFEFFCE-8+BCFG5,9E::=B8BFGGGGGGGEFGGFGFGGGGGGGGGGGGGGGGEGGGGGGGGGGGGGGGGGGGGGGGGGGGGGGGGGGGGGGGGGGGGGGGFGGGGGGGGGGGGFGGGGGGGFGGGCEGGGGGGGEEEG5CEGGC?>FGGGGGGGGGGGCDFCGFFCFFGCBD>EGGC
@M03364:396:000000000-C9LGT:1:1101:25523:5933 1:N:0:10
ACTCCTACGGGAGGCAGCAGTGGGGAATATTGCACAATGGGCGCAAGCCTGATGCAGCGACGCCGCGTGCGGGATGGAGGCCTTCGGGTTGTAAACCGCTTTTGTTCAAGGGCAAGGCACGGTTTCGGCCGTTTTGAGTGGATTGTTCGAATAAGCACCGGCTAACTACGTGCCAGCAGCCGCGGTAATACGTAGGGTGCAAGCGTTATCCGGATTTATTGGGCGTAAAGGGCTCGTAGGCGGTTCGTCGCGTCCGGTGTGAAAGTCCATCGCTTAACGGTGGATCCGCGCCGG
+
GGGGGGGGGGGGGGGGGGGGGGGGGGGGGGGGGGGGGGGGGGGGGGGGGGGGGGGGGGGGGGGGGGGGGGGGGGGGGGGGGGGGGGGGGGGGGGGGGGGGGGGGEFGAFGGGGGGG@FGGD:FC+@FE@+@F*@:,*>>FC>9>,?C<FGFFFFGAFGGGEEFGGGGGGF6FFGGGGGGGGGGGGGGGCFGGGGFEEGGGGGGGGGEEFFGGG>EGFFGFFGGGGGGGGGGGGGFGGGGGGGGGGGGGGGGGGGGGGEGCE?FGGGGGFFFDD=CDCFDGFFGCCFGFGEDDCD
@M03364:396:000000000-C9LGT:1:1101:15611:5952 1:N:0:10
ACTCCTACGGGAGGCAGCAGTGGGGAATATTGCACAATGGGGGAAACCCTGATGCAGCAACGCCGCGTGAGTGATGACGGCCTTCGGGTTGTAAAGCTCTGTCTTCAGGGACGATAATGACGGTACCTACGGAGGTAGCCACGGCTAACTACGTGCCAGCAGCCGCGGTTATACGTAGGTGGCGAGCGTTGTCCGGATTTACTGGGCGTAAAGGGAGCGTAGGCGGATTTTTAAGTGAGATGTGAAATACTCGGGCTTAACCTGAGTGCTGCATTTCAAACTGGAAGTCTAG
+
GGGGGGGGGGGFGGGGGGGGEFFGGCGGGGGGFFGGGGGGGGGGGFFGEGGGGGGGGGGG<CGGDGGGGDGGGGDGGFEEEEEGGGGGGGGGGGGGG<FFCFFEDGF<F<DFG@==+<D,D>@8>>,,,,68++388C@,@ECC7C:FFFFF@FGGGGGCGGGGGGGGG*=FGGFGGFGGGGFDDEFCFC@=<,=EC8CF:CFGGGEEGCE>CFEGD5/*/1?6:?*:8E?9CFGGGGG@GFFF7EGGC0C9:CEE3@6F9@FG*9FG7>FGD:CC>CFFFFFF47DF*1@C
@M03364:396:000000000-C9LGT:1:1101:6499:5963 1:N:0:10
ACTCCTACGGGAGGCAGCAGTGGGGAATATTGGACAATGGGGGCAACCCTGATCCAGCCATGCCGCGTGTGTGAAGAAGGCCTTCGGGTTGTAAAGCACTTTCAGTAGGGAGGAAAGGTAGCGTATTACTAGCACATTACTGTGACGTTACCTACAGAAGAAGGACCGGCTAACTCCGTGCCAGCAGCCGCGGTAATACGGAGGGTCCGAGCGTTAATCGGAATTACTGGGCGTAAAGCGTGCGCAGGCGGTTTGTTAAGCAAGATGTGAAAGCCCCGGGCTCAACCTGGGAAT
+
EFGGGGGGGGGGGGGGGGGGGGGGGGGGGCGGGGGGGGGGGGGGGGGGGGGGGGFGGGGGGGGGGGGGGGGGGGGGGGGGGGGGGGGGGGGGGGGGGGGGGGG9BEFGGGGGGGEE,4CFB=C88BFF?<C5,,8,CB?FFFFF5CC@FCCFFEGFGFGGGD<>FGDGEFECFGFGGGGGGGGGGFGGGCGGGG>@FFGDC71CGGGEGGGGGEEDCFFGDGDEFGGG9FGCECEGFFGGGGDGGGGGGGGGE=EGGDGGF<CFGGGGFGGGG6C<<<:D@BFC=DFFG:>57F
@M03364:396:000000000-C9LGT:1:1101:7722:5973 1:N:0:10
ACTCCTACGGGAGGCAGCAGTAGGGAATCTTCCACAATGGACGCAAGTCTGATGGAGCAACGCCGCGTGAGTGAAGAAGGTTTTCGGATCGTAAAGCTCTGTTGTTGGTGAAGAAGGATAGCGGTAGTATCTGGCCTTTATTTGACGGTAATCAACCAGAAAGTCACGGCTAACTACGTGCCAGCAGCCGCGGTAATACGTAGGTGGCAAGCGTTGTCCGGATTTATTGGGCGTAAAGCGAGCGCAGGCGGAAAAATAAGTCTAATGTGAAAGCCCTCGGCTTAACCGAGGAAC
+
GGGGGGGGGGGGGGGGGGGGGGGGGGGGGGGGGGGGGGGGGGGGGGGGGGGGGGGGGGGGGGGGGGGGGGGGGGGGGGGGGGGGGGGGGGGGGGGGGGGGGGGF?FGGGGGGGGGG?8EFB-@+8@FFB,CC<CDFGGGGG9DFGGGGGGGGFGGGGGGGGGGCFFGGGGGGGGGGGGGGGGGGGGGGGDGGGGGGG9FGEGGGGGGGGGGGGFGGGGGGGGGGCGGGGGFFGEGGGGGGGGGGEGGGGGGCCECGFGFG<EFCFGGGGGGGGGGGFGGDD@EGGGGFCEFGFF
@M03364:396:000000000-C9LGT:1:1101:18469:5980 1:N:0:10
ACTCCTACGGGAGGCAGCAGTGGGGAATATTGGACAATGGGGGAAACCCTGATCCAGCCATGCCGCGTGTGTGAAGAAGGCCTTTTGGTTGTAAAGCACTTTAAGCAGTGAAGAAGACTCCATGGTTACTACCCATGGACGATGACATTAGCTGCAGAATAAGCACCGGCTAACTCTGTGCCAGCAGCCGCGGTAATACAGAGGGTGCAAGCGTTAATCGGAATTACTGGGCGTAAAGGGAGCGTAGGTGGCTCTATAAGTCAGATGTGAAATCCCCGGGCTTAACCTGGGAAC
+
GGGGGGGGGGGGGGGGGGGGGGGGGGGGGGGGGGGGGGGGGGGGGGGGGGGGGGGGGGGGGGGGGGGGGGGGGGGGGGGGGGGGGGGGGGGGGGGGGGGGGGGFGGGGGGGGGGFGFDGGG9C,,CEF,<A<BFDGFGGGGEGGGFGGGGGGGGGGGGGGGGGGGGGGGGGGGGGGGGGGGGGGGGGGGGGGGGGGGGGGGGGGGGGGGGGGGGGGGGGGGGDGGGGGGGGGGGGGGGGGGGGGGGGGGGGGGGGGFGGGFFGGGGGGGGGGGFGGGGGGFBGGGGGFGFFGGG
@M03364:396:000000000-C9LGT:1:1101:12253:5981 1:N:0:10
ACTCCTACGGGAGGCAGCAGTGGGGAATATTGGACAATGGGCGCAAGCCTGATGCAGCGACGCCGCGTGCGGGATGGAGGCCTTCGGGTTGTAAACCGCTTTTGTTTGGGAGCAAGCCCTTCGGGGTGAGTGTACCTTTCGAATAAGCACCGGCTAACTACGTGCCAGCAGCCGCGGTAATACGTAGGGTGCGAGCGTTATCCGGATTTATTGGGCGTAAAGGGCTCGTAGGCGGTTCGTCGCGTCCGGTGTGAAAGTCCATCGCCTAACGGTGGATCTGCGCCGGGTACGGGC
+
GGGGGGGGGGGGGGGGGGGGGGGGGGGGGGGGGGGGGGGGGGGGGGGGGGGGGGGGGGGGGGGGGGGGGGGGGGGGGGGGGGGGGGGGGGGGGGGGGGGGGGGGGGGGGGGGGGGGFGGGGGD8+8@F+87,@=FFFGGGGGFFFBFGGGGGGGGGGGGGGGGGGGGGG:FGGGGGGGGGGGGGGGGGGGGDGEGGGGGGGGFGGGGE?FGGGGGGGGGGGGGGGGDEGGGGGGGEGGGGGGGGGEGEGEGEGFGGGGFFFGGGGGGGGGGGDGG3CFGGFFGGGGG3CFEGC)
@M03364:396:000000000-C9LGT:1:1101:11263:6001 1:N:0:10
ACTCCTACTGGAGGCAGCAGTGGGGGATATTGCACAATGGGCGGAAGCCTGATGCAGCGACGCCGCGTGCGGGACGAAGGCCTTCGGGCTGTAAACCGCTTTCAGCAGGGACGAGGCGAAATTGACGGTACCTGCAGAAGAAGCCCCGGCTAACTACGTGCCAGCAGCCGCGGTAATACGTAGGGGGCAAGCGTTATCCGGATTCATTGGGCGTAAAGCGCGCGTAGGCGGCCAGCCTGGTCGGGAGTCAAATCCGGGGGCTCAACCCCCGTCCGCTCCCGATACCGGCCGGCT
+
GGGGGGGGGGGGGGGGGGGGGGGGGGGGGGGGGGGGGGGGGGGGGGGGGGGGGGGGGGGGGGGGGGGGGGGGGGGGGGGGGGGGGGGGGGGGGGGGGGGGGGGFGGGGGGGGGGFGGGGGC-8?,8>F886?FGGC?FCGGGGF<FGGGGGGGGGGGGGGGGGGGGGGGCCGGGGDGGGFGGGGGGGGGGGGGGGGGGGEGECEGGGGGGGGGGGGGGGGGGGGGGGGGGGGGGGFGGGGGGGGG=EEGGGGGGGGGGGGC=DGGGCGGCEGDGGGGGGGEBEGGGGEDEDGG)
@M03364:396:000000000-C9LGT:1:1101:26710:6010 1:N:0:10
ACTCCTACGGGAGGCAGCAGTAGTTACTTTTCTTCAATGGTCGCCCTCCTGAACTAGCAATGCCGCGTGGGTGAATACTGTCTTCTGATTTTAAATCCCTGTTGCCGGGGACAAATTACAGCCGTATTATACAGCTGACTGTTTGATGGTACCCGGCCAGAAAGTCACGGCTAACTACGTGCCAGCAGCCGCGGTAATACGTAGGGGGCGAGCGTTATCCGGAATTACTGGGCGTAAAGAGTGCGTAGGTGGCTGAGCAAGCGCGGGGTTTAATTTCACGGCCCAACCGTGAAC
+
GGGGGGGGGGGGGGGGGGGGGGGE<CFFFDDGFFGGGGGGCFGGGGFFGGGGGGCFGGGGDGGGGGGGGGGGGGGFFGEFEFFGGEFGGDCCFGGEEGGGGGGGGFGGGGGGGG??,,CEFEF+8BFE,5C,<EF8EFEEFC<?D,5EDFGFGGGGGGGGGGGGGGGGGFGGGGGGGGGGGGGGGGGGGFGGGGGGGGGGGGGGDECFGGGGGGGGGGGGGGGGGFC?FGGGGGGGGGGGGGGGGEGGGGGGGGGGGGGGGGDGGGGGGDCGGGGFGGGGFFEDGGG@CEFGGG
@M03364:396:000000000-C9LGT:1:1101:7315:6015 1:N:0:10
ACTCCTACGGGAGGCAGCAGTGGGGAATCTTGCACAATGGGCGAAAGCCTGATGCAGCGACGCCGCGTGCGGGACGAAGGCCTTCGGGTTGTAAACCGCTTTCAGCAGGGACGAGGCCGCACGGTGACGGTACCTGCAGAAGAAGCCCCGGCTAACTACGTGCCAGCAGCCGCGGTAATACGTAGGGGGCGAGCGTTATCCGGATTCATTGGGCGTAAAGCGCGCGTAGGCGGCCTGCTAGGTCGGGACTCAAATCCGGGGGCTCAACCCCCGCCCGGTCCCGATACCGACAGG
+
GGGGGGGGGGGGGGGGGGGGGGGGGGGGGGGGGGGGGGGGGGGGGGGGGGGGGGGGGGGGGGGGGGGGGGGGGGGGGGGGGGGGGGGGGGGGGGGGGGGGGGG9FGGGGGGGGGCG7FGG:*@58@FF+*68C<;F<FGF8?FFF@:FGGGG@FDCFGGGFGGGGGGGGFGGGGGGGG9FFG?GGGGGDGGEG5E>EEGGGGG5CEFGGGFGGGDEGGGCFGGEDE?CEEGEGGG>FG+<CG<9ECGGEGGFFGG?DGGCGGGGEFGGGDGGGGEDGDE5>@G*9DGFC5BCGC
@M03364:396:000000000-C9LGT:1:1101:11332:6026 1:N:0:10
ACTCCTACGGGAGGCAGCAGTGGGGAATCTTGCACAATGGGCGGAAGCCTGATGCAGCGACGCCGCGTGCGGGACGAAGGCCTTCGGGCTGTAAACCGCTTTCAGCAGGGACGAGGCGAAAGTGACGGTGCCTGCAGAAGAAGCCCCGGCTAACTACGTGCCAGCAGCCGCGGTAATACGTAGGGGGCAAGCGTTATCCGGATTCATTGGGCGTAAAGCGCGCGTAGGCGGCCAGCCTGGTCGGGAGTCAAATCCGGGGGCTCAACCCCCGTCCGCTCCCGATACCGGCCGGCT
+
GGGGGGGGGGGGGGGGGGGGGGGGGGGGGGGGGGGGGGGGGGGGGGGGGGGGGGGGGGGGGGGGGGGGGGGGGGGGGGGGGGGGGGGGGGGGGGGGGGGGGGGGGGGGGGGGGFFGGGG7*5?<@?FG814?>:@8?BFGGGGGAFGGGGGGGGGGGGGGGGGGGGGGG8EGG:?EGGGFEGGGGGGGGCGGGGGGGGGGGGGGGGGGGGGGGGGGGGGGGGGGGEGEGGGGGGGCGGGFGFGGGGGGGFGGGGGGGGGG>ECGGG6>DCEGGEGGGDGGDFEC<FGFGFFGG)
@M03364:396:000000000-C9LGT:1:1101:10317:6038 1:N:0:10
ACTCCTACGGGAGGCAGCAGTGGGGAATATTGCACAATGGGGGAAACCCTGATGCAGCAACGCCGCGTGAGTGATGACGGCCTTCGGGTTGTAAAGCTCTGTCTTCAGGGACGATAATGACGGTACCTGAGGCGGAAGCCACGGCTAACTACGTGCCAGCAGCCGCGGTAATACGTAGGGTGCGAGCGTTATCCGGATTTATTGGGCGTAAAGGGCTCGTAGGCGGTTCGTCGCGTCCGGTGTGAAAGTCCATCGCCTAACGGTGGATCTGCGCCGGGTACGGGCGGGCTGG
+
GGGGGGGGGGGGGGGGGGGGGGGGGGGGGGGGGGGGGGGGGGGGGGGGGGGGGGGGGGGGGGGGGGGGGGGGGGGGGGGGGGGGGGGGGGGGGGGGGGGGGGGGGGGEFGGGGGGGCGF<F8@B:BFF5,8+++83@FGFGCGF@FFFGGGGGGGGGGGGGGGGGGGGG*8FGGGGGGGGGGGGGGGGGGGGGGGGGGGGGGGGGGGGGGGGGGGGGFECGGGGGGEGEGGGGGEGGGGGEGGGFGGGGGGGGGGEGGGGGGGCFD:CFFGFGGEDGGEGFEGDDDGDC5>G
@M03364:396:000000000-C9LGT:1:1101:18995:6049 1:N:0:10
ACTCCTACGGGAGGCAGCAGTGGGGAATATTGGACAATGGGGGAAACCCTGATCCAGCCATGCCGCGTGTGTGAAGAAGGCCTTTTGGTTGTAAAGCACTTTAAGCAGTGAAGAAGACTCCGTTGTTACTACCCACGGACGATGACATTAGCTGCAGAATAAGCACCGGCTAACTCTGTGCCAGCAGCCGCGGTAATACAGAGGGTGCAAGCGTTAATCGGAATTACTGGGCGTAAAGGGAGCGTAGGTGGCTCTATAAGTCAGATGTGAAATCCCCGGGCTTAACCTGGGAAC
+
GGGGGGGGGGGGGGGGGGGGGGGGGGGGGGGGGFGGGGGGGGGGGGGGGGGGGGGGGGGGGGGGGGGGGGGGGGGGGGGGGGGGGGGGGGGGGGGGGGGGGGG<FGGGGGGFFFFGFGGA<BD,B?EF,<:<:?,B@FBBF:F>FC,CFGEFGGGGGFGGGCFGGGGGGF*5FFGCFFFGFGGFGGGGFFEEG<FGGGFGGGGGGGGGFFEFGFGEDFFGGGDGGGFFFGGFGGEGGGG5@C5E=EGG7?FF5CFG7CCFGCGGGGG:>GGCC97>3<ED35*9D:FFGFFFDD
@M03364:396:000000000-C9LGT:1:1101:6327:6088 1:N:0:10
ACTCCTACGGGAGGCAGCAGTGGGGAATATTGGACAATGGGGGAAACCCTGATCCAGCCATGCCGCGTGTGTGAAGAAGGCCTTTTGGTTGTAAAGCACTTTAAGCAGTGAAGAAGACTCCATGGTTAGTACCAATGGACGATGACATTAGCTGGAGAATAAGCACCGGCTAACTCTGTGCCAGCAGCCGCGGTAATACAGAGGGTGCAAGCGTTAATCGGAATTACTGGGCGTAAAGGGAGCGTAGGTGGCTCTATAAGTCAGATGTGAAATCCCCGGGCTTAACCTGGGAAC
+
FDFGGGGG;FEDF@FFDF<AFGDG7FFFFGGCGCFGGC--;B@@FGGGCG86CFGF<EEFGCFFGGGG@FGFEGFFGGFCE=FGGGG7CDFFGGGCFGEGGGGF9B<@EEFGGG<E=FF<,:E,,:BF,<9<,5:,6B,:>>FDFABEFC9F9FFFFCFFFCACG@=+@@E7FGDFGCGGF;;>CCFGFCCCGGDGFF;:CEGGDFGDFDCCGGGEFF?C=EGCFFCF;F*5E=8CFFG5:CEGGE*2CGG6/<EGCCGFGFC++:CFG*0?F?<6F55D:>5DC*79C55>C*
@M03364:396:000000000-C9LGT:1:1101:10059:6101 1:N:0:10
ACTCCTACGGGAGGCAGCAGTGGGGAATATTGGACAATGGGGGAAACCCTGATCCAGCCATGCCGCGTGTGTGAAGAAGGCCTTTTGGTTGTAAAGCACTTTAAGCAGTGAAGAAGACTCCGTGGTTAATACCCACGGACGATGACATTAGCTGCAGAATAAGCACCGGCTAACTCTGTGCCAGCAGCCGCGGTAATACAGAGGGTGCAAGCGTTAATCGGAATTACTGGGCGTAAAGGGAGCGTAGGTGGCTCTATAAGTCAGATGTGAAATCCCCGGGCTTAACCTGGGAAC
+
GGGGGGGGGGGGGGGGGGGGGGGGGGGGGGGGGGGGGGGGGGGGGGGGGGGGGGGGGGGGGGGGGGG>FFGGGGGGGGGGGGGGGGFGGFGGGGGGGGGGFGGGGFGGGGGGGGGFFFG=FFGB+BCF:,9C,:CF@FFEGG+@F9,@CFGFGGGGGFGGGGGGGGGGG@EFGGGGGGGGGGGGGGGGFGGGGGGGGGGGGGGGGGEGGGGGGFGGGGGGGGGGGGFGGGGFG:EGGFGGFGGE?ECGGGGGGGGGGCFFGFGFCFGGGGGGGG6CFGGGF3CCFFFBFFFGGC
@M03364:396:000000000-C9LGT:1:1101:19174:6106 1:N:0:10
ACTCTACGGGAGGCAGCAGTGGGGAATATTGCACAATGGGGGGAACCCTGATGCAGCGACGCCGCGTGCGGGATGGAGGCCTTCGGGTCGTGAACCGCTTTTGATTGGGAGCAAGCGTGAGTGAGTGTACCTGTCGAATAAGCACCGGCTAACTACGTGCCAGCAGCCGCGGTAATACGTAGGGTGCAAGCGTTGTCCGGAATCATTGGGCGTAAAGGGCTCGTAGGCGGTTCGTCGCGTCCGGTGTGAAAGCCCATCGCTTAACGGTGGGTCTGCGCCGGGTACGGGCGGGCT
+
GGGGGGGGGGGGGGGGGGGGGGGGGGGGGGGGGGGGGGGGGGGGGGGGFFGGGGGGGGGGGGGGGGGGEGGGG@FGFGGEGGGGGGGDCGGGGGGGGGFCCEFFD<FFGGGEGGGGGF=<C-?8,8CF<2?<,8?<FG?GFGFGGGGGGGDFFGGGG8CFEFGGGGGFE1:C::CCGGGGGGGGGGGGFGGGGGGGFFCEEGCEGGGGGGGGEEDFFFGECCEGEFEDEGC8?CCEGGGGGGGE?E*:<EFC8::=DECCC*>CGGGCGGG)96::79:DDE794CDF3<EG5)
@M03364:396:000000000-C9LGT:1:1101:23577:6116 1:N:0:10
ACTCCTACGGGAGGCAGCAGTGGGGAATATTGGACAATGGGGGAAACCCTGATCCAGCCATGCCGCGTGTGTGAAGAAGGCCTTTTGGTTGTAAAGCACTTTAAGCAGTGAAGAAGACTCCATTGTTAATACACATGGACGATGACATTAGCTGCAGAATAAGCACCGGCTAACTCTGTGCCAGCAGCCGCGGTAATACAGAGGGTGCAAGCGTTAATCGGAATTAATGGGCGTAAAGGGAGCGTAGGTGGCTCTATAAGTCAGATGTGAAATCCCCGGGCTGAACCTGGGAAC
+
GGGGGGFGGGGCGD@FFE@FFGFFDCGGFFGFGC@EGGGEF@F@FCCCBE8CF<FGG,6@@FG8F+CFE=CFDCFGE=F=<FAE9EFF=<7+CEFGGDEFFEF<ECFEFFFEEE<,,:5:,-:<,:BA88555BB5C<EFGGGGE9?FGG9F,CFFGGGFGGGDF@D::+3CCFFGFGG9FFCFC:C:<*@8CEF:C,2,,?FC:=EGGCEFG:<BECFFEGGGGF9@9CGGEE8AC9+888>ECEGEGEFG*3<:><<FG7:CECFGGF?77++7*9:CB)*/9*1.>F@<D*
@M03364:396:000000000-C9LGT:1:1101:21730:6134 1:N:0:10
ACTCCTACGGGAGGCAGCAGTGGGGAATATTGGGCAATGGGCGAAACCCTGATGCAGCCATGCCGCGTGGGTGAAGAAGGCCTTCGGGTTGTAAAGCACTTTAAGCAGGGAAGAAGCGTCCGTGATGATAACCGACGGAGGAGGGCCGGAGCAGCAGGAGAAAGCCCGGGCAACTCTGTGCCGGGAGCCGCGGTAATTCGGAGGGGGCAAGCGTTAACCGGGTGTAGTGGGCGGAAAGCGCGGGGAGGGGGCCCGCCGGGTCGGGAGGCGAACCCGCGGGCTCAACCCCCGGAC
+
FGGGGGGGGGGGGGGGGGGGGGGGGGGGFGGG9,CFGGGGE,C@FG+6CDFG,,CFGG8F,CFGGGGGF+C>FFEFGGGGGGGG94BFFCFGGGGAF8FF,E<EF,?F@FG=FGC=,8B++83:3,,58,,:,++88+83+@+><C<:***58,@>,*:1,8,,,,1114****,22,2?,7*4*8:C:**/:**/3++2;:EEE>****2/A*/2*++28/**20<+0;FCE58>8/*/**/*/*1C5*8:**2*1*27*217/)/)/):/11:C)7CC))29=<>>*)7C)9
@M03364:396:000000000-C9LGT:1:1101:7305:6177 1:N:0:10
ACTCCTACGGGAGGCAGCAGTGGGGAATATTGCACAATGGGGGAAACCCTGATGCAGCAACGCCGCGTGAGTGATGACGGCCTTCGGGTTGTAAAGCTCTGTCTTCAGGGACGATACTGACTGCGCCTATGAGGGAAGCCACGGCTGACTACGTGCCAGCAGCCGCGGTAATACGTAGGGGGCTAGCGTTATCCGGATTTACTGGGCGTAAAGGGTGCGTAGGTGGTTTCGTAAGTCAGGAGTGAAAGGCTACGGCTTAACCGTAGTAGGCTCTTGAAACTGGGAGACTTGAAT
+
GDCCEAFC7CGGCFGGDGFACEG<FC7EECFFCCFGFGGGG:FECFF8FGDF9EFGDFGGGGGDEFDFFGGFF9EFGGGGGG7=B?FEGGGGGFFAFCFGABE,<E?FFGCDFG7F+8D,,-,,8+B>+,8<,,++33=>F<FFFG+>::F:>DFFFGAC8,F:FGGG**67;<F<CFCE7F*CCC2<<@C*2?::8E5@@@9CGD8?EDC8?:C0;8:;C5ECCD*;F+*;8CE9++2;8?*7C++<**3AFEDGDGFGC@3*/9:F**0**0<:*9?7=7<F7CD)2=47**
@M03364:396:000000000-C9LGT:1:1101:9972:6197 1:N:0:10
ACTCCTACGGGAGGCAGCAGTGGGGAATATTGGACAATGGGGGCAACCCTGATCCAGCCATGCCGCGTGTGTGAAGAAGGCCTTCGGGTTGTAAAGCACTTTCAGTAGGGAGGAAAGGTAATACATTAATACGTTATTACTGTGACGTTACCTACAGAAGAAGGACCGGCTAACTCCGTGCCAGCAGCCGCGGTAATACGGAGGGTCCGAGCGTTAATCGGAATTACTGGGCGTAAAGCGTGCGCAGGCGGTTTGTTAAGCAAGATGTGAAAGCCCCGGGCTCAACCTGGGAAT
+
GGGGGGGGGGGGGGGGGGGGGGGGGGGGGGGGGGGGGGGGGGGGGGGGGGGGGGGGGGGGGGGGGGGGGGGGGGGGGGGGGGGGGGGGGGGGGFGGGGGGFGGGGGGGGGGGGGGG8FGGFGF,5BFFC<CAD8DFFGGGGCFGGGGGGGGGGGGGGGGGGGGCFFGGGGEGGGGGGGGGGGGGGGGGGGGGGGGGGGGGGDGGGGGGGGGGGGGGDGGGGGGGGGFGGGGGGEGGEGGGGGGGGGGEEGGGGGGGGGGGFGGGGGGFGGGGGGFGGGGGFFGGGGGFGFFGDG
@M03364:396:000000000-C9LGT:1:1101:4890:6201 1:N:0:10
ACTCCTACGGGAGGCAGCAGTGGGGAATATTGCACAATGGGGGAAACCCTGATGCAGCGACGCCGCGTGAGTGAAGAAGTATTTCGGTATGTAAAGCTCTATCAGCAGGGAAGAAGATGACGGTACCTGCAGAAGCAGCCCCGGCTAACTACGTGCCAGCAGCCGCGGTAATACGTAGGGTGCGAGCGTTATCCGGATTTATTGGGCGTAAAGGGCTCGTAGGCGGTTCGTCGCGTCCGGTGTGAAAGTCCATCGCCTAACGGTGGATCTGCGCCGGGTACGGGCGGGCTGG
+
GGGGGGGGGGGGGGGGGGGGFGGGGGGGGGGGGGGGGGGGGGGGGGGGGGGGGGGGGGGGGGGGGGGGGGGGGGFGFGGGFGGGGGGCFFGGGGGGGGGGGGGEFGGGGGGGGG?D?FFGF7@88FFG::A,,,8FBFGDFGGEGEEFGGGGEGGGGGGGGGGGGGGGG*;FGGGGGGGGGGGGCEGGGGGGGGGGGEGGGGGGGGGGGGGFGFGGGGGGGGGGGGGGGGGDGGEGDGEEEEEGFGGGGGGGGGGGGGEGGGGGFGCCGGGGGEGGGGEDFDEGGGGFGFEC
@M03364:396:000000000-C9LGT:1:1101:23510:6214 1:N:0:10
ACTCCTACGGGAGGCAGCAGTAGGGAATCTTCCACAATGGACGCAAGTCTGATGGAGCAACGCCGCGTGAGTGAAGAAGGTCTTCGGATCGTAAAGCTCTTTTGTTGGTGAAGAAGGCTAGTGGTAGTACCTGTTGTTTCTTTGACGGTAATCAACCAGAAAGTACCGGCTAACTACGTGCCAGCAGCCGCGGTAATACGTAGGTGTCAAGCGTTGTCCGGATTTATTGGGCGTAAAGCGAGCGCAGGCGGAAAAATAAGTCTAATGTGAAAGCCCTCGGCTTAACCGAGGAAC
+
FGGGGGGGGGGGGGGGGGGGG<FGGGGGFGG<FGGGGGGG9FGEGGG,EFGGGG,FGG?FGGGGGGGGG@FFGGGGEFGGE,EFGGG@G:FGGGGDGAFF9FFE<GEE+BE,BFEGG,,?F-,,,:5,,8,,88,,638,,<EA@D=+3>B@,C,B<C,,38@,33DBBBCBFGG,@FGGGFFFFGGDC@FGC=E@CFCC,@FCFC,<<FCEGCGEGEGEGE7*,?<CCGGFGGC>CFCGGGCCCEGGEG82:*0/7@<?<FCG+CF>FF7>C6CC*9EG>:=FFGGFC@:)*0
@M03364:396:000000000-C9LGT:1:1101:19940:6236 1:N:0:10
ACTCCTACGGGAGGCAGCAGTGGGGAATCTTGCACAATGGGCGAAAGCCTGATGCAGCGACGCCGCGTGCGGGACGAAGGCCTTCGGGTTGTAAACCGCTTTCAGCAGGGACGAGGCCGCAAGGTGACGGTCCCTGCAGAAGAAGCCCCGGCTAACTACGTGCCAGCAGCCGCGGTAATACGTAGGGGGCGAGCGTTATCCGGATTCATTGGGCGTAAAGCGCGCGTAGGCGGCCTGCTAGGTCGGGAGTCAAATCCGGGGGCTCAACCCCCGCCCGCTCCCGATACCGGCCGG
+
GGGGGGGGGGGGGGGGGGGGGGGGGGGGGGGGGGGGGGGGGGGGGGGGGGGGGGGGGGGGGGGGGGGGGGGGGGGGGGGGGGGGGGGGGGGGGGGGGGGGGGGGGGGGGGGGGGGGGGGG>*@88@FF85C+>FGGFGGFGGGGFGGGGGGGEGGGGGGGGGGGGGGGGGGGGGGGGGGGGGFGGGGGGGGGGGGGGGGGGGGGEEFGGGGGGGGGGGGGGGGGGGEGGGGGGGGGGGCGGGGGGGGGGGGGGGGGGGGGGGDEGGFGGGGGGGGGGGEGFFGDGGGFGFFGG5
@M03364:396:000000000-C9LGT:1:1101:20516:6303 1:N:0:10
ACTCCTACGGGAGGCAGCAGTGGGGAATATTGGACAATGGGGGAAACCCTGATCCAGCCATGCCGCGTGTGTGAAGAAGGCCTTTTGGTTGTAAAGCACTTTAAGCAGTGAAGAAGACTCCCTGGTTAATACCCATGGACGATGACATTAGCTGCAGAATAAGCACCGGCTAACTCTGTGCCAGCAGCCGCGGTAATACAGAGGGTGCAAGCGTTAATCGGAATTACTGGGCGTAAAGGGAGCGTAGGTGGCTCTATAAGTCAGATGTGAAATCCCCGGGCTTAACCTGGGAAC
+
GGGGGGGGGGGGGGGGGGGGGGGGGGGGGGGGGGGGGGGGGGGGGGGGGGGGGGGGGGGGGGGGGGGGGGGGGGGGGGGGGGGGGGGGGGGGGGGGGGGGGGGFGGGGGGGFGGGGGGGFG-B::BFF,<C<E8AEEFFFG=EFGGAEGGFGGGGGGGGGGGGGGGGGGFGGGGGGGGGGGGGFFGGGGGGGGGGGGGGGGGGGGGGGGGGGGGGGGGGGGGGGGGEGGGGGGGGGGGGGGGGGGGGGGGGFFFGFGGGGGGGGGGGGGGGGGGGGGGGGFFCFCFFFGFFFGG
@M03364:396:000000000-C9LGT:1:1101:19297:6313 1:N:0:10
ACTCCTACGGGAGGCAGCAGTGGGGAATATTGCACAATGGGGGAAACCCTGATGCAGCAACGCCGCGTGAGTGATGACGGTCTTCGGATTGTAAAGCTCTGTCTTTAGGGACGATAATGACGGTACCTAAGGAGGAAGCCACGGCTAACTACGTGCCAGCAGCCGCGGTAATACAGAGGGTGCAAGCGTTAATCGGAATTACTGGGCGTAAAGGGAGCGTAGGTGGCTCTATAAGTCAGATGTGAAATCCCCGGGCTTAACCTGGGAACTGCATCTGAAACTGTAGAGCTAG
+
GGGGGGGGGGGGGGGGGGGGGGGGGGGGGGGGGGGGGGGGGGGGGGGGGGGGGGGGGGGGGGGGGGGGGGGGGGGGGGGGGGGGGGGGGGGGGGGGGGGGGGGFFFGGGGGGGG>FGGGGGD73+CEF,5A3,:>C@FGGGGGGGGEFGFFFFEGGGGGGGGGGGGGGGCEGGGGGGGGGGGGGGGGGCEGGGFFGGGGGGGGGGGGGGGGGGGGGDGGEGGGFGGCCFGGGGGGGFGGGGGGGGGGGGGGGGGGGDDGFGGGGGFCGGGCGG+<FGGGGFFGGGGDFGFFF
@M03364:396:000000000-C9LGT:1:1101:27755:6326 1:N:0:10
ACTCCTACGGGAGGCAGCAGTGGGGAATATTGGACAATGGGGGAAACCCTGATCCAGCCATGCCGCGTGTGTGAAGAAGGCCTTTTGGTTGTAAAGCACTTTAAGCAGTGAAGAAGACTGCATTGTTATTACCCATGGACGATGGCATTAGCAGCAGAATAAGCACCGGATCACTCTGTGCCAGCAGCCGCGGTAATACAGAGGGTGCAAGCGTTAATCGGAATTACTGGGCGTAAAGGGAGCGTAGGTGGCTCTATAAGTAAGATGTGAAATCCCCGGGCTTAACCTGGGAAC
+
FGGGGGGGGDGGEDGGGGGGGGGFGGGGGGGCGGGGGGFGCFCFGDECFGDGGGGFGFGGFDGGGGGG@FGGGGGGFGFEFFFG,CFEEFDGAFGGGFGGGGGGG9F=F@FBGG4,4,:,,-A@<FFF5,CF?,,B,,,,++3A+:,58CC,,:@FFCFF9F,EF,CFG:C+>BFFGGGGGGEFFGGGF3>EG7FE@FFGFGBFGGGDFGFGDEBCC<E8EGFFGG,99BFG5CCC=FCEAE57/7C>+9CGFFGDGCCGF+;F?79C>FFC:C+25CC5@)*>0:>FFF:FC*
@M03364:396:000000000-C9LGT:1:1101:13228:6330 1:N:0:10
ACTCCTACGGGAGGCAGCAGTAGGGAATCTTCCACAATGGACGCAAGTCTGATGGAGCAACGCCGCGTGAGTGAAGAAGGTTTTCGGATCGTAAAGCTCTGTTGTTGGTGAAGAAGGATAGAGGTAGTCACTGGCCTTTATTTGACGGTAATCAACCAGAAAGTCACGGCTAACTACGTGCCAGCAGCCGCGGTAATACGTAGGTGGCAAGCGTTGTCCGGATTTATTGGGCGTAAAGCGAGCGCAGGCGGAAAAATAAGTCTAATGTGAAAGCCCTCGGCTTAACCGAGGAAC
+
GGGGGGGGGGGGGGGGGGGGGGGGGGGGGGGGGGGGGGGGGGGGGGGGGGGGGGGGGGGGGGGGGGGGGGGGGGGGGGGGGGGGGGGGGGGGGGGGGGGGGGGGGGGGGGGGGGFFGGFDG-:::CFF,,9<?AFGFFGGGGGGFGGGGGGGGGGGGGGGGGGGGGGGGGGGGGGGGGGGGGGGGGGGGGGGGGGGGGGGGGGGGGGGGGGGGGGGGGGGGGGGGGGGGGGGGGGGGGGGGGGGGGGGGGGGGGGGGGGGGGGGGGGGGGGGGGGGGGGGFFGGGGGFDFFGGG
@M03364:396:000000000-C9LGT:1:1101:27551:6344 1:N:0:10
ACTCCTACGGGAGGCAGCAGTGGGGAATATTGGACAATGGGGGCAACCCTGATCCAGCCATGCCGCGTGCGTGAAGGAGGCCTTCGGGTTGTAAAGCACTTTCAGTAGGGAGGAAGCGTTTCGGGGTAATAGCACTTTACGGAGACGCTACCTACAAAAGCAGGACCGCCTCACCCCGTGCCAGCAGGCGCGGTAATACGGAGGGTCCGAGCGTGAATCGGAATTACTTGGCGGAAAGCGTGCGCAGGCGGTTTGTTAAGCAAGATGTGAAAGCCCCGGGCGCAACCTGGGGGT
+
GGGGGGGGGGGGGGGGGGGGGGGGGGGGGGGG9FGGGGGGGFGGGGDGGGGGG,FGGG<F,FFGGGGGG,F6FF7F,FGGGGGGGGGGGGGGGGGBF<FFGGE,BFAFGGGG:F<8,64+>=B+3+@+,<7<,8C,8F,C++++3@F+:CF,,,6@,,83,,3@<FCF*5**36,,**8**12@7CF**14:F1<1,,24<:5?E/;;CE>EE****<:::**/+3A++3A8:**/***:/;EEE5:C*1?C5**20:+<@<*:*2+***0*20*1C9CDE)>C))090..)))
@M03364:396:000000000-C9LGT:1:1101:19369:6347 1:N:0:10
ACTCCTACGGGAGGCAGCAGTAGGGAATCTTCCACAATGGACGCAAGTCTGATGGAGCAACGCCGCGTGAGTGAAGAAGGTTTTCGGATCGTAAAGCTCTGTTGTTGGTGAAGAAGGATAGAGGTAGTAACTGGCCTTTATTTGACGGTAATCAACCAGAAAGTCACGGCTAACTACGTGCCAGCAGCCGCGGTAATACGTAGGTGGCAAGCGTTGTCCGGATTTATTGGGCGTAAAGCGAGCGCAGGCGGAAAAATAAGTCTAATGTGAAAGCCCTCGGCTTAACCGAGGAAC
+
GGGGGGGGGGGGGGGGGGGGGGGGGGGGGGGFGGGGGGGGGGGGGGGGGGGGGGGGGGGGGGGGGGGGGGGGGGGGGGGGGGGGGGGGGGGGGGGGGGGGGGGGGDF8FFGGGGGG8FFFGFFB,CEG<,CC,?FCFGFEFG<FGGEGGGGGGGGGGGGGGFFGGGGGGFEFGGGGGGGGGGGGGGGGGGGGGEEGGGGGGGGGGGGGGGGGGGGGGGGGGGFGGGGGGGGGGGGGGGGGGGGGGGGGGGGGGGGGGGGGGGGGGGGGGGGGGGGGCGGGFFGGGGGFGFFGGD
@M03364:396:000000000-C9LGT:1:1101:12821:6361 1:N:0:10
ACTCCTACGGGAGGCAGCAGTAGGGAATCTTCCACAATGGACGCAAGTCTGATGGAGCAACGCCGCGTGAGTGAAGAAGGTTTTCGGATCGTAAAGCTCTGTTGTTGGTGAAGAAGGACGGCAGCAGTCACTGGCTGTCGTTTGACGGTAATCAACCAGAAAGTCACGGCTAACTACGTGCCAGCAGCCGCGGTAATACGTAGGTGGCAAGCGTTGTCCGGATTTATTGGGCGTAAAGCGAGCGCAGGCGGAAAGATAAGTCTGAAGTGAAAGCCCCCGGCTTAACCGGGGAAC
+
GGGGGGGGGGGGGGGGGGGGGGGGGGGGGGGGGGGGGGGGGGGGGGGGGGGGGGGGGGGGGGGGGGGGGGGGGGGGGGGGGGGGGGGGGGGGGGGGGGGFGGGGGGGGGGGGGGFG8EE:>BF7:FFG,:9,<3ACCFGGGGFCDFEFGG<FFGFGGGGGGGGGGGGGGGEFGGGGGGGGGGGGGGGGGGGGGGGGGGGGGGGGGGGGGGGGGGGGGGGGGE;CGFGGGGGGGGGGGGGGDGGGGGGGGGGGCEFFGGGGGGGGGGGGGCGGGGGGCGGGFFGGGGGFGFEDGF
@M03364:396:000000000-C9LGT:1:1101:25727:6364 1:N:0:10
ACTCCTACGGGAGGCAGCAGTGGGGAATATTGGACAATGGGGGCAACCCTGATCCAGCCATGCCGCGTGTGTGAAGAAGGCCTTCGGGTTGTAAAGCACTTTCAGTAGGGAGGAAAGGTAGCGTGTTAATAGCGCGTTACTGTGACGTTACCTACAGAAGAAGGACCGGCTAACTCCGTGCCAGCAGCCGCGGTAATACGGAGGGTCCGAGCGTTAATCGGAATTACTGGGCGTAAAGCGTGCGCAGGCGGTTTGTTAAGCAAGATGTGAAAGCCCCGGGCTCAACCTGGGAAT
+
GGGGGGGGGGGGGGGGGGGGGGGGGGGGGGGGGGGGGGGGGGGGGGGGGGGGGGGGGGGGGGGGGGGGGGGGGGGGGGGGGGGGGGGGGGGGGGGGGGGGGGGEFFFGGGGGGGGGDFG,,BF8+8FF,<C,53@FEC7>,CFFGFGEFGFGGCGGGGGFGGGGGGGGG@EGGGFGGGGGGGGGGGGGGGGGGFGGGGGGGFGGGGGGGGDGGGGDFGGGGGGGGGGGFGGFGGGGGGGGEGGGGGGGGGGEGGGGGGGG:<*A:CEFFCE=CCFGGDGGFDFCFCGFGFFGG4
@M03364:396:000000000-C9LGT:1:1101:10938:6366 1:N:0:10
ACTCCTACGGAGGCAGCAGTAGGGAATTTTCGTCAATGGGCGCAAGCCTGAACGAGCAATGCCGCGTGGGTGAAGACGGTCTTCGGATTGTAAAGCCCTGTTGCCGGGGACAAAGGACAGCCAGAGTGGCACGCTGACTGTTTGATGGTACCCGGCCAGAAAGCCACGGCTAACTACGTGCCAGCAGCCGCGGTAATACGTAGGTGGCAAGCGTTATCCGGAATGATTGGGCGTAAAGGGTGCGCAGGCGGCTGTGCAAGTCTGAAGTAAAAGGGACCGGCTCAACCGGTTC
+
GGGGGGGGGGGGGGGGGGGGGGGGGGGGGGGGFGGGGGGGGGGGGGGGGGGGGGGGGGGGGGGGGGGGGGGGGGGGGGGGGGGGGGGGGGGGGGGGGGGGGGGFGGGGGGGGGGDGD=FGFDF<BBFG>3@3BFF7FCCFFFFDCFFFGGGGFGGGGGGGDGGGGGGDGEEGGGGGFGGGGGGGGGGGGGGGGGGGFGGGGGGGGGGGGGGGGGGGGGGGGGGGGGEGGGGGGGGDGGGGGGGGGGGGGGGGGGFGGCFGCGGGGGFGGC@GGCGGDGGGFDGGGGCBD>>D
@M03364:396:000000000-C9LGT:1:1101:23036:6381 1:N:0:10
ACTCCTACGGGAGGCAGCAGTGGGGAATATTGCACAATGGGCGCAAGCCTGATGCAGCGACGCCGCGTGCGGGATGGAGGCCTTCGGGTTGTAAACCGCTTTTGTTTGGGAGCACGCCCTTCGGAGTGTTTGTACCTTTCGAATAAGCACCGGCTAACTACGTGCCAGCAGCCGCGGTAATACGTAGGGTGCGAGCGTTATCCGGATTTATTGGGCGTAAAGGGCTCGTAGGCGGTTCGTCGCGTCCGGTGTGAAAGTCCATCGCCTAACGGTGGATCTGCGCCGGGTACGGGC
+
GGGGGGGGGGGGGGGGGGGGGGGGGGGGGGGGGGGGGGGGGGGGGGGGGGGGGGGGGGGGGGGGGGGGGGGGGGGGGGGGGGGGGGGGGGGGGGGGGGGGGGGFGGGGGGGGGG,3CEF7><@++@FF,,3,,,8,@FGGD7,76,,?FGGGGGGGGGGGGGGGGGGGG<BFGGGGGCGGGGGGGGGGCFEGG?EGGGGGGGGGGEGC?GGGGGGGGGDGGGGGGFECEGGGFGGGGGGGGGGGGGGGGCE=E7FGGGGGCGGGGGGGGGGGDFGDFGGFFFGGDDGFGFFGG3
@M03364:396:000000000-C9LGT:1:1101:25903:6387 1:N:0:10
ACTCCTACGGGAGGCAGCAGTGGGGGATATTGCACAATGGAGGAAACTCTGATGCAGCAACGCCGCGTGAAGGAGGAAGGCCTTCGGGTCGTAAACTTCTGTCCTCAGGGAAGAAAAAAATGACAGTACTTGCGGTGGAAGCCCCGGCTAACTACGTGCCAGCAGCCGCGGTAACACGTAGGGGGCGAGCGTTATCCGGAATTACTGGGCGTAAAGAGTGCGTAGGTGGCTGAGCAAGCGCGGGGTTTAATTTCACGGCCCAACCGTGAACCGCCCTGCGAACTGTTCAGCTTG
+
GGGGGGGGGGGGGGGGGGGGGGGGGGGGGGGGGGGGGGGGFGGGGGGGGGGGGGGGGGGGGGGGGGGGGGGGGGFGGGGGGGGGGGGGGGGGGGGGGGGGGGGDGGGGGGGGGGGG<8C33::?CFFG,3@,,8++8@F,,>>DB+53@FDFFGGEGFGGFGFGGFGGG<EEGGGGGGGGGGFGGGGGGDGGGEGGGGGGGGGGGGFGFGGGGEDCGGGGGGGGGGG?FGGGGGGGGGGGDGGGGD8CFFGGGGGGGDGGGDGGGGG4DFGGGGGGG5CG5BGGGGFFGFFCC9
@M03364:396:000000000-C9LGT:1:1101:24919:6400 1:N:0:10
ACTCCTACGGGAGGCAGCAGTGGGGGATATTGCACAATGGGGGAAACCCTGATGCAGCGACGCCGCGTGAGTGAAGAAGTATTTCGGTATGTAAAGCTCTATCAGCAGGAAAGATAATGACGGTACCTGTCTAAGAAGCACCGGCTAAATACGTGCCAGCAGCCGCGGTAATACGTATGGTGCAAGCGTTATCCGGATTTACTGGGTGTAAAGGGAGCGCAGACGGCATGGCAAGCCAGATGTGAAAGGTGGGGGCTCAACCCCCAAGCTGCATTTGGAACTGTCAAGCTCG
+
GGGGGGGGGGGGGGGGGGGGGGGGGGGGGGGGGGGGGGGGGGGGGGGGGGGGGGGGGGGGGGGGGGGGGGGGGGGGGGGGGGGGGGGGGGGGGGGGGGGGGGGDFGGGGGGGGGGGGGGGG-@>+BFG::83<3C>DGGFFGGGGGCFGGGGGGGGGGGGGGGGGGGGG=:FFGGGGGGGGGGGGGGGGGGGGGGGGGGGGGGGGGGGGGGGGGGGGGGGGGGGGGGEGGGGGGGGGGG=GFFGGFGGCFGGGGGGCGFFGGGGGGGGGGFG:ECFGGCCFFGGGCFFG?)1
@M03364:396:000000000-C9LGT:1:1101:11043:6405 1:N:0:10
ACTCCTACGGGAGGCAGCAGTAGGGAATCTTCCACAATGGACGCAAGTCTGATGGAGCAACGCCGCGTGAGTGAAGAAGGTTTTCGGATCGTAAAGCTCTGTTGTTGGTGAAGAAGGATAGGGGTAGTAGCTGGCCTTTATTTGACGGTAATCAACCAGAAAGTCACGGCTAACTACGTGCCAGCAGCCGCGGTAATACGTAGGTGGCAAGCGTTGTCCGGATTTATTGGGCGTAAAGCGAGCGCAGGCGGAAAAATAAGTCTAATGTGAAAGCCCTCGGCTTAACCGAGGAAC
+
GGGGGGGGGGGGGGGGGGGGGGGGGGGGGGGGGGGGGGGGGGGGGGGGGGGGGGGGGGGGGGGGGGGGGGGGGGGGGGGGGGGGGGGGGGGGGGGGGGGGGGGGGGFFGGGFGFBF<FFFG-:+48BF,89CCBFFFCFEGGGGGGGFGGGGGGGGGGGGGGGGGGGGGGGGGGGGGGGGGGGGGGGGGGGGGGGGGGGGGGGGGGGGGGGGGGGGGGGGGGGEGGGGGGGGGGGGGGGGGGGGGGGGGGGGEGCFGCGGFGFFGGGGGGGGGGGGGGGGFFGGFGGFGFFGFF
@M03364:396:000000000-C9LGT:1:1101:26375:6409 1:N:0:10
ACTCCTACGGGAGGCAGCAGTAGGGAATCTTCCACAATGGACGCAAGTCTGATGGAGCAACGCCGCGTGAGTGAAGAAGGTTTTCGGATCGTAAAGCTCTGTTGTTGGTGAAGAAGGATAACGGTAGTAACTGGCCTTTATTTGACGGTAATCAACCAGAAAGTCACGGCTAACTACGTGCCAGCAGCCGCGGTAATACGTAGGTGGCAAGCGTTGTCCGGATTTATTGGGCGTAAAGCGAGCGCAGGCGGAAAAATAAGTCTAATGTGAAAGCCCTCGGCTTAACCGAGGAAC
+
GGGGGGGGGGGGGGGGGGGGGGGGGGGGGGGGGGGGGGGGGGGGGGGGGGGGGGGGGGGGGGGGGGGGGGGGGGGGGGGGGGGGGGGGGGGGGGGGGGGGGGGGGGGGGGGGGGD<8BE,,-88+BFF,8C55B>B5DDCGGFFGGGGGGGGFFGGGGGGGGGGGGGGDEGGGGGGGGGGGGGGGGGGGGGGGGGGGGGGGGGDGGGGGGGGGGGGGGGGGGGGGGGGGGGGGGGGGGGGGGGGGGGGGGGDC=CFGGGGGGGGGGGGGFGGGGGGFGGGFF=FGGGFGFFG:C
@M03364:396:000000000-C9LGT:1:1101:19848:6428 1:N:0:10
ACTCCTACGGGAGGCAGCAGTGGGGAATATTGGACAATGGGGGCAACCCTGATCCAGCCATGCCGCGTGTGTGAAGAAGGCCTTCGGGTTGTAAAGCACTTTCAGTAGGGACGAGGCCGCGAGTTGACGCTGCCTGCAGAAGAAGCCCCGGCTAACTACGTGCCAGCAGCCGCGGTAATACGTAGGGGGCGAGCGTTATCCGGATTCATTGGGCGTAAAGAGCTCGTAGGCGGCTCGTTGCGTCTACCGTGAAAACTGGAGGCTTAACCTTCAGCTTGCGGTGGATACGGGCGG
+
GGGGGGGGGGGGGGGGGGGGGGGGGGGGGGGGGGGGGGGGGGGGGGGGGGGGGGGGGGGGGGGGGGGGGGGGGGGGGGGGGGGGGGGGGGGGGGGGGGGGGGG9FFGGGGGGGGGGGGGGG3C6+CDD++@+@CGCFFGFFC@FGGFGGGGGGGGGGGGGGFGGGGGGGCGGGGGGGGGGGGGGGGGGGGGGGGGGDGGGFGGGGGGGGGGGGGGGGGGGGGGGGGGGGGGGGGGGGGGGGGGGGGGGGGGGDGGGGGGGGGGGFFGGGGGGGGGGFGGGFFGGGGGFG>><DG
@M03364:396:000000000-C9LGT:1:1101:15192:6436 1:N:0:10
ACTCCTACGGGAGGCAGCAGTGGGGGATATTGCACAATGGAGGAAACTCTGATGCAGCAACGCCGCGTGAAGGAGGAAGGCCTTCGGGTCGTAAACTTCTGTCCTCAGGGAAGAAAAAAATGACGGTACATGAGGAGGAAGCCCCGGCTAACTACGTGCCAGCAGCCGCGGTAACACGTAGGGGGCGAGCGTTATCCGGAATTACTGGGCGTAAAGAGTGCGTAGGTGGCTGAGCAAGCGCGGGGTTTAATTTCACGGCCCAACCGTGAACCGCCCTGCGAACTGTTCAGCTTG
+
GGGGGGGGGGGGGGGGGGGGGGGGGGGGGGGGGGGGGGGGGGGGGGGGGGGGGGGGGGGGGGGGGGGGGGGGGGGGGGGGGGGGGGGGGGGGGGGGGGGGGGGGGGGGGGGGGFBF<FFEG9BE:@FG8,7<,B=,@FGFGGGGGGGGGGGGGGGGGGGGGGGGGGGGG<CFFGGGGGGGGGGGGGGGGGGGGGGGGGGGGGGGGGGGGGECEGGGGGGGGGEGGGGGGGGGGGGGGGGGGGGGGGGEGFGGGGGGGGGGGGFGGGGGGGGGGGGGGGGGD@CFDCG4CFB7DC
@M03364:396:000000000-C9LGT:1:1101:20878:6440 1:N:0:10
ACTCCTACGGGAGGCAGCAGTGGGGAATATTGGACAATGGGGGAAACCCTGATCCAGCCATGCCGCGTGTGTGAAGAAGGCCTTTTGGTTGTAAAGCACTTTAAGCAGTGAAGAAGACTCCCTGGTTAATACCCATGGACGATGACATTAGCTGCAGAATAAGCACCGGCTAACTCTGTGCCAGCAGCCGCGGTAATACAGAGGGTGCAAGCGTTAATCGGAATTACTGGGCGTAAAGCGAGCGTAGGTGGCTTGATAAGTCAGATGTGAAATCCCCGGGCTTAACCTGGGAAC
+
GGGGGGGGGGGGGGGGGGGGGGGGGGGGGGGGGGGGGGGGGGGGGGGGGGGGGGGGGGGGGGGGGGGGGGGGGGGGGGGGGGGGGGGGGGGGGGGGGGGGGGGGGGGGGGGGGGGGEFGFF-B84BFGC@EEF8,BEFGGD7:AFGGGGGFFFGGGGGGGGGGGGGGGGDEGGGGGGGGGGGGGGGGGGGGGGGGGGGGGGGGGGGGGGGGGGGGGGGGGGGGGGGGGGGGGGGGGGGGGCGGGEGGGGGGGGGGGGGGGGGGGGGGGGGGGGGGGGGGGFFGGGGGFGFFGGF
@M03364:396:000000000-C9LGT:1:1101:22752:6470 1:N:0:10
ACTCCTACGGGAGGCAGCAGTGGGGAATATTGGACAATGGGGGCAACCCTGATCCAGCCATGCCGCGTGTGTGAAGAAGGCCTTCGGGTTGTAAAGCACTTTCAGTAGGGAGGAAAGGTAGCGTGTTAGTATCGCGTTACTGTGACGTTACCTACAGAAGAAGGACCGGCTAACTCCGTGCCAGCAGCCGCGGTAATACGGAGGGTCCGAGCGTTAATCGGAATTACTGGGCGTAAAGCGTGCGCAGGCGGTTTGTTAAGCAAGATGTGAAATCCCCGGGCTTAACCTGGGAAC
+
GGGGGGGGGGGGGGGGGGGGGGGGGGGGGGGGGGGGGGGGGGGGGGGGGGGGGGGGGGGGGGGGGGGGGGGGGGGGGGGGGGGGGGGGGGGGGGGGGGGGGGGFGEFGGGGGGG<EF8F<AAC++BFF8,C,<3CFFG7FGEGGGGFGGGGGGGGGGGGGGGGGGGGGGGEEFGGDGGGGGGGGGGGGGGGGGGDGGGGGGGGGGGGGGGGGGGGDGGGGGGGGGFFGGGGGGGGGGGGGGGGGGGGEGGGGGDGGGGGGGFGGGGGCFC?CGGFGGGGGFDFGGFFFGFFDGF
@M03364:396:000000000-C9LGT:1:1101:17007:6497 1:N:0:10
ACTCCTACGGGGGCAGCAGTGGGGAATATTGGACAATGGGGGAAACCCTGATCCAGCCATGCCGCGTGTGTGAAGAAGGCCTTTTGGTTGTAAAGCACTTTAAGCAGTGAAGAAGACTCCATGGATAATACCCATGGACGATGACATTAGCTGCAGAATAAGCACCGGCTAACTCTGTGCCAGCAGCCGCGGTAATACAGAGGGTGCAAGCGTTAATCGGAATTATTGGGCGTAAAGGGTGCGTAGGCGGCTGATTAAGTTCGTGGTTAAAGCGTGGGGCTCAACCCCATAA
+
GGGGGGGGGGGEGGEGGGGGGGGGGGGGGGGGGGGGGGGGGEGGGGGGGGEFGGGGGGGGGGGGGGGGEGGGFFFFGFFGGGGGGGGFFGGGGGGGCGGGG<FGGFFFGGGFGGFG?FGC5-C,,:DD,,5:>F8>FGGGGEGGGC@EFGGGGGGGGGGGGGGGGGGGGCCGGGGFGGGGGGGGGGGGGGGGGGGFGGGGGGGGGGGGGGGGGGGGGGGGDE5FFGGGGGGGEEE8FGDGGGGEGGGGGGGGGCFG79EG?CCCFGCFGGFGGGGGGGGGFFGGGGGE:??7
@M03364:396:000000000-C9LGT:1:1101:4327:6516 1:N:0:10
ACTCCTACGGGAGGCAGCAGTGGGGAATATTGGACAATGGGGGAAACCCTGATCCAGCCATGCCGCGTGTGTGAAGAAGGCCTTTTGGTTGTAAAGCACTTTAGGCAGTGAAGAAGACTCACTGTTTAATACCCATGGACGATGACATTAGCTGCAGAATAAGCACCGGCTAACTCTGTGCCAGCAGCCGCGGTAATACAGAGGGTGCAAGCGTTAATCGGAATTACTGGGCGTAAAGGGAGCGTAGGTGGCTCTATAAGTCAGATGTGAAATCCCCGGGCTTAACCTGGGAAC
+
GGGGGGGGGGGGGGGGGGGGGGGGGGGGGGGGGGGGGGGGGGGGGGGGGGGGGGGGGGGGGGGGGGGGGEGGGGFGGGGGGGGGFCFGGGGGGGGGGGGGGGG,=EFGFGGCGG<?<,C,,:CB,BFF?,CF,EFCEEEFE7FDBF:9FGFGGGF,DFFDFGGGGDGFGE>GGFG9@BFFGFCGCEGG:FFGGEEF,CFGCFGFGFEG:CGGGCF8=3?C;E7;F9:EFGGGGGG5CGFECEGG8CEDGGFGCF60CFGGGGGGCFGFGG7CCFCCDGGG@EF6:FG*C>@F4/
@M03364:396:000000000-C9LGT:1:1101:7937:6598 1:N:0:10
ACTCCTACGGGAGGCAGCAGTGGGGAATATTGGACAATGGGGGAAACCCTGATCCAGCCATGCCGCGTGTGTGAAGAAGGCCTTTTGGTTGTAAAGCACTTTAAGCAGTGAAGAAGACTCCGTTGTTAATACCTACGGACGATGACATTAGCTGCAGAATAAGCACCGGCTAACTCTGTGCCAGCAGCCGCGGTAATACAGAGGGTGCAAGCGTTAATCGGAATTACTGGGCGTAAAGGGAGCGTAGGTGGCTCTATAAGTCAGATGTGAAATCCCCGGGCTTAACCTGGGAAC
+
GGGGGGGGGGGGGGEGGGGEGGGDGGGGFGGGGGFGFFGGGFGGGGGG7FFGGGGGGFFGFCCCEGGFEGDFG9FFGGGGGGGGGGGGGGGEGGGGGAFCEFGGGFEBGFGGFFGG<FFF?7D,=BFCC<F<,,,,@C:CFE+6F<,@FG,@>BFFGGGC9>FAFCC@>FEFGCF9FGGGGFG@FGFD<:FC:FGFGGGG@<FFGFGGCAFGD<CCCFFGGDGGGGCFEG>CEG5:*CFGGGGGDEGDGCEFEFGFDE?7A9FFGCC:7>@**<AFGGDC@DE<FG7F5)8FGC
@M03364:396:000000000-C9LGT:1:1101:13312:6639 1:N:0:10
ACTCCTACGGGAGGCAGCAGTGGGGAATATTGGACAATGGGGGCAACCCTGATCCAGCCATGCCGCGTGTGTGAAGAAGGCCTTTTGGTTGTAAAGCACTTTAAGCAGTGAAGAAGACTCCCTGGTTAATACCCATGGACGATGACATTAGCTGCAGAATAAGCACCGGCTAACTCTGTGCCAGCAGCCGCGGTAATACAGAGGGTGCAAGCGTTAATCGGAATTACTGGGCGTAAAGGGAGCGTAGGTGGCTCTATAAGTCAGATGTGAAATCCCCGGGCTTAACCTGGGAAC
+
GGGGGGGGGGGGGGGGGGGGGGGGGGGGGGGGGGGGGGGGGGGGGGGGGGGGGGGGGGGGGGGGGGGGGGGGGGGGGGGGGGGGGGGGGGGGGGGGGGGGGGGEFGGFGGGGGGGG@FFGG-B5:EFG:CCEGFDGGGGGGGGFGGFGGGGGGGGGGGGGGGGGGGGGGGGGGGGGGGGGGGGGGGGGGGGGGGGGGGGGGGGGGGGGGGGGGGGGGGGGGGGGGGGGGGGGGGGCFGGGGGGGEGGGGGGGGGGFGGGGGGGGGGGGGGGGGGGGGGGGFFGGGGGFGFFGGG
@M03364:396:000000000-C9LGT:1:1101:17288:6650 1:N:0:10
ACTCCTACGGGAGGCAGCAGTGGGGAATATTGGACAATGGGGGAAACCCTGATCCAGCCATGCCGCGTGTGTGAAGAAGGCCTTTTGGTTGTAAAGCACTTTAAGCAGTGAAGAAGCCTCCCTGGTTATTACCCATGGACGATGACATTAGCTGCAGAATAAGCACCGGCTAACTCTGTGCCAGCAGCCGCGGTAATACAGAGGGTGCAAGCGTTAATCGGAATTACTGGGCGTAAAGGGAGCGTAGGTGGCTCTATAAGTCAGATGTGAAATCCCCGGGCTTAACCTGGGAAC
+
GGGGGGGGGGGGGGGGGGGGGGGGGGGGGGGGGGGGGGGGGGGGGGGGGGGGGGGGGGGGGGGGGGGGGGGGGGGGGGGGGGGGFGGGEDEGGGGGGGGGGGGEF9EFGFFCFE?F,BB<A-B,+BBF,,AE,4,8AEFGGGDF?F,CFGFFGGGGGGGFGFGGGGGGGFGFCF9FFGFFCFFGGGGGFEGGGGGGGGGFGGGGGGGGGGGGGEGBGGGGEGCGGGC?GFGGGGGGGGGGGGGGGGGGFFFG8CG?>C:CFGGDEDGGGG7C>E?F<DEDFFGGGGC=FFFGGF
@M03364:396:000000000-C9LGT:1:1101:25946:6662 1:N:0:10
ACTCCTACGGGAGGCAGCAGTGGGGAATATTGGACAATGGGGGAAACCCTGATCCAGCCATGCCGCGTGTGTGAAGAAGGCCTTTTGGTTGTAAAGCACTTTAAGCAGTGAAGAAGACTCCATTGTTAATACCTGTGGACGATGACCTTAGCTGCAGAATAAGCACCGGCTAACTCTGTGCCAGCAGCCGCGGTAATACAGAGGGTGCAAGCGTTAATCGGAATTACTGGGCGTAAAGGGAGCGTAGGTGGCTCTATAAGTCAGATGTGAAATCCCCGGGCTTAACCTGGGAAC
+
GGGGGGGGGGGGGGGGGGGGGGGGGGGGGGGGGGGGGGGGGGGGGGGGGGGGGGGGGGGGGGGGDGGGGGGGGGGGGGGGGGGGGGGGGGGGGFGGGEFFGGG,E?FGGGGGGG8BECED89C,,CFG,,,5,,,:8B,FCF=DDD,CFFFFFGGCFGDGGGGGGGGGG7>>FGGGGGGGGGGGGGGGFGDGGGGGGGGGGGFGGGGGGFGGGGGGGGGGGGCFGFFGGGGGGGGGGGGGFGGGGGGGGGGGGGGGGGGGF?7CCGGGGFGGGGGGGGGGED5>FGGFGFFF*9
@M03364:396:000000000-C9LGT:1:1101:25395:6672 1:N:0:10
ACTCCTACGGGAGGCAGCAGTGGGGAATCTTCCGCAATGGGCGAAAGCCTGACGGAGCAACGCCGCGTGAGTGATGACGGCCTTCGGGTTGTAAAGCTCTGTGATCGGGGACGAACGGTCCATATGCTCATCCGTTATGGAAGTGACGGTAACCGAATAGCAAGCCACGGCTAACTACGTGCCAGCAGCCGCGGTAATACGTAGGTGGCAAGCGTTGTCCGGAATTATTGGGCGTAAAGCGCGCGCAGGCGGCTTTCTAAGACCATCTTAAAAGTGCGGGGCTTAACCCCGTGG
+
GGGGGFGGGGGGGGGGGGGGGGGGGGGGGGGGGGGGGGGGGGGGGGGGGGGGGGGGCFFGGDGEGEGGGGGGGGGGGGGGGGGGGGGGGGGGGGGGGFG,CFEFG,D=BFGGGC++3+B>F-@,,:DA3<88,8:3CC=:,F,3@@,*@:1*,?FGECGC9BFFF<FGG7:C7CF:B:FGGGGC24CCF**8::EGGFGGGFGGGGFFGGGGGGCEE8F:CECEFC9F?<G=5EGGGGGGGGDDE5EGGGEGEEGGGCGGF+9C6*<:>CC7DG7:DGE77):CC>*=<>ED31
@M03364:396:000000000-C9LGT:1:1101:19754:6679 1:N:0:10
ACTCCTACGGGAGGCAGCAGTAGGGAATCTTCCACAATGGACGAAAGTCTGATGGAGCAACGCCGCGTGAATGAAGAAGGCCTTCGGGTCGTAAAATTCTGTTGTCAGAGAAGAATGTGCGTGAGAGTAACTGTTCACGTATTGACGGTATCTGACCAGAAAGCCACGGCTAACTACGTGCCAGCAGCCGCGGTAATACGTAGGTGGCGAGCGTTGTCCGGATTTATTGGGCGTAAAGGGAACGCAGGCGGTCTTTTAAGTCTGATGTGAAAGCCTTCGGCTTAACCGAAGT
+
GGGGGGGGGGGGGGGGGGGGGGGGGGGGGGGGGGGGGGGGGGGGGGGGGGGGGGGGGGGGGGGGGGGGGGGGGGGGGGGGGGGGGGGGGGGGGGGFGGGGGGGFGGGGFGGFGGFGGGGGG?C+8CFF,,9<5CDGFGGGGGGGGGGGGGGGGGGGGGGGGGGGGGGGGGGGGGGGGGGGGGGGGGGGGGGGGGGGGGGGGGGGGGGGGGGGGGGGGGGGGGGGGGGFGGGGGGGGFGGGCFGGGGGGGGGGGGGGGGEGGGGGGGGGGGGGGGGGGGGGFFGGGGGFGFDC
@M03364:396:000000000-C9LGT:1:1101:23930:6690 1:N:0:10
ACTCCTACGGGAGGCAGCAGTGGGGAATATTGGACAATGGGGGAAACCCTGATCCAGCCATGCCGCGTGTGTGAAGAAGGCCTTTTGGTTGTAAAGCACTTTAAGCAGTGAAGAAGACTCCCTGGTTAATACCCATGGACGATGACATTAGCTGCAGAATAAGCACCGGCTAACTCTGTGCCAGCAGCCGCGGTAATACAGAGGGTGCAAGCGTTAATCGGAATTACTGGGCGTAAAGGGAGCGTAGGTGGCTCTATAAGTCAGATGTGAAATCCCCGGGCTTAACCTGGGAAC
+
GGGGGGGGGGGGGGGGGGGGGGGGGGGGGGGGGGGGGGGGGGGGGGGGGGGGGGGGGGGGGGGGGGGGGGGGGGGGGGGGGGGGGGGGGGGGGGGGGGGGGGG?EGGGGGGGGG8AFFFGG-B54:CF,89<:EFFFGGGGCFFGGDFGGDGGGGGGGGGGGGGGGGGGFGEFGGGGGGGGGGGGGGGGGGGGFGGGGGGGGGGGGGGGGGGGGGGGGGGGGGGGGGGGGGGGGGGGGGGGGGGGGGGGGGGCGGGGGGGGGGGF=?CCGGGGGGGGGGGFFGGGGGBFFFGGF
@M03364:396:000000000-C9LGT:1:1101:26900:6696 1:N:0:10
ACTCCTACGGGAGGCAGCAGTGGGGAATATTGGACAATGGGGGAAACCCTGATCCAGCCATGCCGCGTGTGTGAAGAAGGCCTTTTGGTTGTAAAGCACTTTAAGCAGTGAAGAAGACTCCCTGGTTAAAACCCATGGACGATGACATTAGCTGCAGAATAAGCACCGGCTAACTCTGTGCCAGCAGCCGCGGTAATACAGAGGGTGCAAGCGTTAATCGGAATTACTGGGCGTAAAGGGAGCGTAGGTGGCTCTATAAGTCAGATGTGAAATCCCCGGGCTTAACCTGGGAAC
+
GGGGGGGGGGGGGGGGGGGGGGGGGGGGGGGGGGGGGGGGGGGGGGGGGGGGGGGGGGGGGGGGGGGGGGGGGGGGGGGGGGGGGGGGGGGGGGGGGGGGGGGDGCGAFGGGGGGF,BFFE-B,AFFF,<95+88,8:BFEG:DFGA,FFFGFFFGGGGGGGGGGGGGG+@FGFFGGGGGGGGGFGGGGGGGG7CFGGGGGGGGGGGGGGGGGGGGGGGGGGGGGGGGGGGGGEGEFGGGGGGE?EGGCCFGEGFGGGGGGCFGGGGGFF:CDFFGGGGGDD7DGGGFGFFGGC
@M03364:396:000000000-C9LGT:1:1101:18875:6696 1:N:0:10
ACTCCTACGGGAGGCAGCAGTGGGGAATCTTGCGCAATGGGGGCAACCCTGACGCAGCGACGCCGCGTGCGGGACGAAGGCCTTCGGGTCGTAAACCGCTTTCAGCAGGGACGAGGCCGCTACGGTGACAGTACCTGCAGAAGAAGCCCCGGCTAACTACGTGCCAGCAGCCGCGGTAATACGTAGGGGGCAAGCGTTAATCGGAATTACTGGGCGTAAAGCGAGCGTAGGTGGCTTGATAAGTCAGATGTGAAATCCCCGGGCTTAACCTGGGAACTGCATCTGAAACTGT
+
GGGGGGGGGGGGGGGGGGGGGGGGGGGGGGGGGGGGGGGGGGGGGGGGGGGGGGGGGGGGGGGGGGGGGGGGGGGGGGGGGGGGGGGGGGGGGGGGGGGGGGGCGGGGGGGGGGFCFGGGE*C*1@CF,,7?,@<9CFGGG8FFFFGGGGGGGGGGGGGGGGGGGGGGG2AGGGGGGEGGGGGFGGGGGGGGCEGGGGGCGGGD>CFGGGGGGGGGGGGGFGGGGGGGGGEGGGGGGGGGGFGFGGGGGGGGGFGGGGGGGGGGEDFGGFGGGG6CFGGGFFGFGFGFGFF:
@M03364:396:000000000-C9LGT:1:1101:4374:6705 1:N:0:10
ACTCCTACGGGAGGCAGCAGTGGGGAATATTGGACAATGGGGGAAACCCTGATCCAGCCATGCCGCGTGTGTGATGACGGCCTTCGGGTTGTAAAGCTCTGTCTTCAGGGACGATAATGACGGTCCCTACGGAGGAAGCCACGGCTAACTACGTGCCAGCAGCCGCGGTAATACGTAGGTGGCGAGCGTTGTCCGGATTTACTGGGCGTAAAGGGTGCGTAGGCGGCTGATTAAGTTCGTGGTTAAAGCGTGGGGCTCAACCCCATAAAGCCACGGATACTGGTCAGCTAGAGT
+
GGGGGGGGGGGGGGGGGGGFGGGGGGGGGGGGGGGGGGGGGGGGGEFGEGGGGGGGGGGGGGGGGGGGGGGGGGGGFGGEEGGGGGGGGGGGGGGGGFFEFGGGGGGGGGGGGGGGGGEEA?C++8D<5,@>B+CFGGGGGGGGGE7>BFGGGFGGFGGGGGGFGGGGG<EGGGGCEGGGGGGGGGGE<FGGFFGGGEG6FCFGGGGGGGDGG?EGGDGGGGGGGGG=C8FFCGGGGGGGGGGGFGGFGGGDGGGGGGGGGGGGGFGGFFGGGGGD3DEGFFGGFGGFGFFGGF
@M03364:396:000000000-C9LGT:1:1101:13769:6722 1:N:0:10
ACTCCTACGGGAGGCAGCAGTGGGGAATATTGGACAATGGGGGAAACCCTGATCCAGCCATGCCGCGTGTGTGAAGAAGGCCTTTTGGTTGTAAAGCACTTTAAGCAGTGAAGAAGACTCCGTGGTTAATACCAACGGACGATGACATTAGCTGCAGAATAAGCACCGGCTAACTACGTGCCAGCAGCCGCGGTAACACGTAGGGGGCGAGCGTTATCCGGAATTACTGGGCGTAAAGAGTGCGTAGGTGGCTGAGCAAGCGCGGGGTTTAATTTCACGGCCCAACCGTGAACC
+
GGGGGGGGGGGGGGGGGGGGGGGGGGGGGGGGGGGGGGGGGGGGGGGGGGGGGGGGGGGGGGGGGGGGGGGGGGGGGGGGGGGGGGGGGGGGGGGGGGGGGGGFGCFEFFGGGGGGCGGGE-B+4BDF,,9<,5,+@CGGG@FFD<9FFGFGFGGGGGGGGGGGGGGGGGGGGGGGGGGGGGGGGGGGGGGGGGGGGGGGGGGGGGDDGGGDGEEGGGGGGGGGGCEGGGGGGGGGGGGFFGGGGGGGGGGGGGGGFF6FFGGGGDGC7<C>FGGGG=FGFFGDG:DFCFFG7F
@M03364:396:000000000-C9LGT:1:1101:5895:6748 1:N:0:10
ACTCCTACGGGAGGCAGCAGTGGGGAATATTGCACAATGGGCGCAAGCCTGATGCAGCGACGCCGCGTGCGGGATGGAGGCCTTCGGGTTGTAAACCGCTTTTGTTTGGGAGCAAGCCCTTCGGGGTGAGTGTACCTTTCGAATAAGCACCGGCTAACTACGTGCCAGCCGCCGCGGTAATACGTAGGGTGCGAGCGTTATCCGGATTTATTGGGCGTAAAGGGCTCGTAGGCGGTTCGTCGCGTCCGGTGTGAAAGTCCATCGCCTAACGGTGGATCTGCGCCGGGTACGGGC
+
GGGGGGGGGGGGGGGGGGGGGGGGGGGGGGGGGGGGGGGGGGGGGGGGGGGGGGGGGGGGGGGGGGGGGGGGGGGGGGGGGGGGGGGGGGGGGGGGGGGGGGGGGGGGGGGGGGBFFGGGGGF@+@FG+8@8F;FCFGDGGFFFBFGGGGGGGGGGGGGGGGGGGGGGG*BFGGGGGGGDGGGGGFGGGGGGGEGGGGGGGGGGGGGGGGGGGGGGGGGGGGGGGGGGGGGGGGGEGGGGGGGGGGGGGEEEGFGGGGGGFG>EGGCGGGGGDGG3CFGGFFGGGGGFDFFDG)
@M03364:396:000000000-C9LGT:1:1101:17416:6753 1:N:0:10
ACTCCTACGGGAGGCAGCAGTAGGGAATCTTCCACAATGGACGCAAGTCTGATGGAGCAACGCCGCGTGAGTGAAGAAGGTTTTCGGATCGTAAAGCTCTGTTGTTGGTGAAGAAGGATAGAGGTAGTAACTGGCCTTTATTTGACGGTAATCAACCAGAAAGTCACGGCTAACTACGTGCCAGCAGCCGCGGTAATACGTAGGTGGCAAGCGTTGTCCGGATTTATTGGGCGTAAAGCGAGCGCAGGCGGAGAAATAAGTCTAATGTGAAAGCCCTCGGCTTAACCGAGGAAC
+
GGGGGGGGGGGGGGGGGGGGGGGGGGGGGGGGGGGGGGGGGGGGGGGGGGGGGGGGGGGGGGGGGGGGGGGGGGGGFGGGGGGGGGGGGGGGGGGGGGGGGEGGGGFGGGGFGGGGGGG,=:::5EFG@<EEA@FGFGGGGGGFGGGEGGFFFGGGGGGGGGGGGGGGGEGCGGGGGGGGGGGGGGGGGGGGGGGGGCFGGGGGGGGGGGGGGGGEGG?EGGFGGGGGGGGEGEEEGGFGGGDGCCEEGDGEGDC?DC?FAGC9?>FFGGGDCGGGGGGGFFGGGGFEGF5CC<
@M03364:396:000000000-C9LGT:1:1101:4580:6754 1:N:0:10
ACTCCTACGGGAGGCAGCAGTAGGGAATTTTCGGCAATGGGGGGAACCCTGACTGAGCAACGCCGCGTGAGTGAAGAAGGTCTTCGGATTGTAAAGCTCTGTTGTAAGGGAAGAACGTCAGGCCGAAGCTGTCTGAGTGACGGTACCTTACCAGAAAGCCACGGCTAACTACGTGCCAGCAGCCGCGGTAATACGTAGGTGGCGAGCGTTATCCGGAATTATTGGGCGTAAAGGGTGCGTAGGCGGCTGATTAAGTTCGTGGTTAAAGCGTGGGGCTCAACCCCATAAAGCCAC
+
GGGGGGGGGGGGGGGGGGGGGGGGGGGGGGGGGGGGGGGGGGGGGGGGGGGGGGGGGGGGGGGGGGGGGGGGGGGGGGGGGGGGGGGGGGGGGGGGGGGGGGGGGGGGGGGGGGGGGGGCCFC**=FC4<@@<CGGFGGCFGGGGEGFGGGGGGGGDGGFGGGGGGEGGGGGGGGGGGGGGGGGGGGGGGGGGGGGGGGGGGGGGGGGGGGFFGGG>EFGGGGGGGGGEGGGGGGGGGGGGGGGGGGGG=E?FCFFFCEGGGFFFFGGGGCDDGGGGGFF@;EGDF9?**9FFC
@M03364:396:000000000-C9LGT:1:1101:22102:6793 1:N:0:10
ACTCCTACGGGAGGCAGCAGTAGGGAATCTTCCACAATGGACGCAAGTCTGATGGAGCAACGCCGCGTGAGTGAAGAAGGTTTTCGGATCGTAAAGCTCTGTTGTTGGTGAAGAAGGATAGTGATAGTAACTCAGCTTTATTTGACGGTAATCAACCAGAAAGTCACGGCTAACTACGTGCCAGCAGCCGCGGTAATACGTAGGTGGCAAGCGTTGTCCGGATTTATTGGGCGTAAAGCGAGCGCAGGCGGAAAAGTAAGTCTAATGTGAAAGCCCTCGGCTTAACCGAGGAAC
+
GGGGGGGGGGGGGGGGGGGGGGGGGGGGGGGGGGGGGGGGGGG@FGFFGGGGGGGCFDFFFGGGGGGGGGGGGGGDFGGCFEGGGEG@CE7EEFFEGDGEFEGCFAF,BFGGFGBE8E9,4<C5C?FF,,A,58,:9CDF9AFGFFECFG@<=FFG8BFGGGGGGAF+@8+>><FG:CC7D@F?DFFGC:EEGCFEFC@CFAF7BFEF6:8C@FECBC9CEGE=9C:>BF@5>:EG@<+?CGEGGEEEGEE=85F+:FCFEE7FFFG>C:C:F6CC<5>D>F5CF*:535>GF7
@M03364:396:000000000-C9LGT:1:1101:21544:6811 1:N:0:10
ACTCCTACGGGAGGCAGCAGTGGGGAATCTTGCACAATGGGCGGAAGCCTGATGCAGCGACGCCGCGTGCGGGACGAAGGCCTTCGGGCTGTAAACCGCTTTCAGCAGGGACGAGGCGAAAGTGACGGTACCTGCAGAAGAAGCCCCGGCTAACTACGTGCCAGCAGCCGCGGTAATACAGAGGGTGCAAGCGTTAATCGGAATTACTGGGCGTAAAGGGAGCGTAGGTGGCTCTATAAGTCAGATGTGAAATCCCCGGGCTTAACCTGGGAACTGCATCTGAAACTGTAGAGC
+
GGGGGGGGGGGGGGGGGGGGGGGGGGGGGGGGGGGGGGGGGGGGGGGGGGGGGGGGGGGGGGGGGGGGGGGGGGGGGGGGGGGGGGGGGGGGGGGGGGGGGGGGGGGGGGGGGGGGGGGGE>D,@DFG+*6@38=FFGGGGFGGGGEGGGEG8FGGGGGGGGGGGGGGG?EGGGGCGGGGGGGGGGGGFFGGGGGGGGGGGGGGGGGGGGGGGGDGGGGGGGGGGGGGGGGGGGGGGGGGGGGGGGGGGGGGGGFGGGGGGGGGGGGGGGGGGFGGGG7DFFGGGGGFGFBGGG
@M03364:396:000000000-C9LGT:1:1101:26719:6818 1:N:0:10
ACTCCGACGGGAGGCAGCAGTGGGGAATCTTGCGCAATGGGCGGAAGCCTGACGCAGCGACGCCGCGTGCGGGACGAAGGCCTTCGGGCTGTAAACCGCTTTCAGCAAGGACGAGGGGAAGTTGACGGGACCTGCAGAAGGAGCGCCGGCGAACTACGTGCCAGCAGCCGCGGTAATACGTAGGGGGCAAGCGTTATCCGGATTTATTGGGCGTAAAGGGCTCGTAGGCGGTTCGTCGCGTCCGGTGTGAAAGTCCATCGCTTAACGGTGGATCCGCGTCGGGTACGGGCGGGC
+
GAFGF,CFGGGGGGEGGGGG@FGGGGGGD@FFGEFEE,FFGGG@@@F8FFGGGGGGGCGGGGGCGEFFGDGCEEGGGGGGGGFG3DBEGGFGGBFGCFE7CFGFG,D,@C:FFC<B**<**-383@FF**41,==,52?F*,8=14:F>E*?**;:FGFG8FFF**;CC**:CCG>FGGGFGGGCEGG>EEGG>EGGGGGGGGGGFGGGGGGGGCEGGCEGGGGGD*;CEGEEGGEGGDGGGGGGECCEG@FGFCCGGGGG@DGGGGDDGDGCFGGGDCGD@GFGGDEGFFGG3
@M03364:396:000000000-C9LGT:1:1101:10033:6849 1:N:0:10
ACTCCTACGGGAGGCAGCAGTGGGGAATATTGCACAATGGGCGCAAGCCTGATGCAGCGACGCCGCGTGCGGGATGGAGGCCTTCGGGTTGTAAACCGCTTTTGTTTGGGAGCAAGCCCTTCGGGGTGAGTGTACCTTTTGAATAAGCACCGGCTAACTACGTGCCAGCAGCCGCGGTAATACGTAGGGTGCGAGCGTTATCCGGATTTATTGGGCGTAAAGGGCTCGTAGGCGGTTCGTCGCGTCCGGTGTGAAAGTCCATCGCCTAACGGTGGATCTGCGCCGGGTACGGGC
+
GGGGGGGGGGGGGGGGGGGGGGGGGGGGGGGGGGGGGGGGGGGGGGGGGGGGGGGGGGGGGGGGGGGGGGGGGGGGGFGGGGGGGGGGGGGGGGGGGGGFFGGGGGGGGGGGGGFGDGGFGGG7<CFG+,38<,EFCFFGGFFFF@FFGGGGGGGGGGGGGGGGGGGGGFEDFGGGGGGCFGGGGGGGGGGGGCGGGGGGGGGGGGEGGGGFGGGGGGGGGGGGGGFCEEGGCEGEGGGGGGGGGGDGGEGGG79<CCF?FGGGGGEGGFEG3CGF*9CFFEGGGCGBDFFGD)
@M03364:396:000000000-C9LGT:1:1101:13542:6852 1:N:0:10
ACTCCTACGGGAGGCAGCAGTGGGGAATATTGGACAATGGGGGAAACCCTGATCCAGCCATGCCGCGTGTGTGAAGAAGGCCTTTTGGTTGTAAAGCACTTTAAGCAGTGAAGAAGACTCCCTTGTTACTACCCCTGGACGATGACATTAGCTGCAGAATAAGCACCGGCTAACTCTGTGCCAGCAGCCGCGGTAATACAGAGGGTGCAAGCGTTAATCGGAATTACTGGGCGTAAAGGGAGCGTAGGTGGCTCTATAAGTCAGATGTGAAATCCCCGGGCTTAACCTGGGAAC
+
GGGGGGGGGGGG7CGEGGGGGGGGGGGGGGGGGGGGGGGGGGGGGGGGGGCFGGGGGGGGFGFGGGGGEEGGFGGGGGGGGGGGFGGGFFGGFGGGGGGFGGGGGGFBFFFGGGEG,EFFG-B?<FAF,5:CFC+FGC,BFCFADF,?FFFFFGGFGG@FF9DFGGGGGFGEGGGGGGEGFGFGGGGGGGGGGECCGCFGFFGGGGEGGGGFGFGGGGGG8EEFFGGGFCGFG:8*1:CC8CGGE=CGGGFG5EF<CFGGEGG9EFGCDC+?FGGFGG5DEF5F>C7@<>>F*C
@M03364:396:000000000-C9LGT:1:1101:27002:6871 1:N:0:10
ACTCCTACGGGAGGCAGCAGTGGGGAATATTGGACAATGGGGGAAACCCTGATCCAGCCATGCCGCGTGTGTGAAGAAGGCCTTTTGGTTGTAAAGCACTTTAAGCAGTGAAGAAGACTCATTGGTTAATACCAAAGGACGATGACATTAGCTGCAGAATAAGCACCGGCTAACTCTGTGCCAGCAGCCGCGGTAATACAGAGGGTGCAAGCGTTAATCGGAATTACTGGGCGTAAAGGGAGCGTAGGTGGCGCTATAAGTCAGATGTGAAATCGCCGGGCTTAACCTGGGAAC
+
GGGGFGGGGGGGGGGGGGEFGGGGGGGGGGGGGGGGDGGGGGGGGGGGGGGGGGGGGGGGGGGGGGGGFGGGGGGGGGGGGGGGGGGGEEGGGEGFGGGGGGF,5,AFGGGGGGF<,4ED,-:,,CFCA,C<E,,,6:,BF+FFGGFGGGFGCADEFF<CFFGGGGGGGCEGGEGGGGEGGGGGGGGGCFGGG*F<FCFFGFGGGGGDGGGFCFCEGEFGGGGGGGG7CEFGGCE5EFCE@EDE:7?GCFFF*ACEGGGGF7CFEFGGGGG>::*17DEDE>AFGGGBGFFG*1
@M03364:396:000000000-C9LGT:1:1101:5522:6896 1:N:0:10
ACTCCTACGGAGGCAGCAGTGGGGAATATTGGACAATGGGGGAAACCCTGATCCAGCCATGCCGCGTGTGTGAAGAAGGCCTTTTGGTTGTAAAGCACTTTAAGCAGTGAAGAAGACTCCGTGGATAATACCCACGGACGATGACATTAGCTGCAGAATAAGCACCGGCTAACTCTGTGCCAGCAGCCGCGGTAATACAGAGGGTGCAAGCGTTAATCGGAATTACTGGGCGTAAAGGGAGCGTAGGTGGCTCTATAAGTCAGATGTGAAATCCCCGGGCTTAACCTGGGAACT
+
GGGGGGGGGGGG@FGDGGGGGGGGDGGGGGGGGGGGGGGGGGGGGGGGGGGGGGGGGGGGGGGGGGFGGGGGGGGGGGGGGGGGGGGGGGGGGGGGGGGGG?FFFGGGGGGGGGFGFGFGGFF++:CE?89B:EFGGGGGGGGAFD@FFGGGGGGGGGGGGGGGGGGGGGGGGGGGGGGGGGGGGGGGGGGGGDGGGGGGGFGGGGGGGGGGGGGGGGGGGGGGGGGGGGGGGGG8ECGGGGGGDGGGGGGGGFGFFGGFGCFFGGGG=FGGGGGGGGGG>FGGGCDFGFFGG4
@M03364:396:000000000-C9LGT:1:1101:14480:6921 1:N:0:10
ACTCCTACGGGAGGCAGCAGTGGGGAATATTGGACAATGGGGGAAACCCTGATCCAGCCATGCCGCGTGTGTGAAGAAGGCCTTCGGGTTGTAAAGCACTTTCAGTAGGGAGGAAAGGTAGCGTGTTAATAGAACGTTACTGTGACGTTACCTACAGAAGAAGGACCGGCTAACTCCGTGCCAGCAGCCGCGGTAATACGGAGGGTCCGAGCGTTAATCGGAATTACTGGGCGTAAAGCGTGCGCAGGCGGTTTGTTAAGCAAGATGTGAAAGCCCCGGGCTTAACCTGGGAAT
+
GGGGGGDGCG7FGGD@FGGGGGGGGGGG?GGGGGGGFGGGGGGFGGGGGGGGGGEGGGGCF@FGGGCFFFGGGFGGGDFGGGGGCGGGFGGGFFEFFGGGFCA,BFCGFF=BFGFE,FFF9=F8FFGGEFF8,55CFDDEGGGGFGGGGFFFA9FGFFGGGGGGGF7F@FE:FFEFGGFFECGFGGGGGGGDEF*CFFFGGGGGCCCCECE7@:CGCCECEE8*<<:AFGFFECEEFGC?ECCCGGEGEEGGGGGG<CCEDEGF6222*:9D:FGFG5EDE3*9CFGFD4>7D7
@M03364:396:000000000-C9LGT:1:1101:15748:6939 1:N:0:10
ACTCCTACGGGAGGCAGCAGTGGGGAATATTGCACAATGGGCGCAAGCCTGATGCAGCGACGCCGCGTGCGGGATGGAGGCCTTCGGGTTGTAAACCGCTTTTGTTCAAGGGCAAGGCGGGTCTTCGGGCCCGTTGAGTGGATTGTTCGAATAAGCACCGGCTAACTACGTGCCAGCAGCCGCGGTAATACGTAGGGTGCAAGCGTTATCCGGATTTATTGGGCGTAAAGGGCTCGTAGGCGGTTCGTCGCGTCCGGTGTGAAAGTCCATCGCTTAACGGTGGATCCGCGCCGG
+
GGGGGGGGGGGGGGGGGGGGGGGGGGGGGGGGGGGGGGGGGGGGGGGGGGGGGGGGGGGGGGGGGGGGGGGGGGGGGGGGGGGGGGGGGGGGGGGGGGGGGGGGGGGDGGGGGGGGGGFCFFG@DEFG>*>C:FGGGGGGG@FFGGGGGGDF8?FGGGGGGGGGGGGGG<FFGGGGGGGGGGGGGGEGGGGGGFFGGGGGGGGGGGGGGGGGGGGGGGGGGGGGGGEGGGGGGGGGGGGGGGGGGGGGGGGGGGGGGEGGGFFGGGGGFCGGDFEDGGGGFFGFGGGFGFEGGG
@M03364:396:000000000-C9LGT:1:1101:11540:6941 1:N:0:10
ACTCCTACGGGAGGCAGCAGTGGGGAATATTGCACAATGGGCGCAAGCCTGATGCAGCGACGCCGCGTGCGGGATGGAGGCCTTCGGGTTGTAAACCGCTTTTGTTTGGGAGCAAGCCCTTCGGGGTGAGTGTACCTTTCGAATAAGCACCGGCTAACTACGTGCCAGCCGCCGCGGTAATACGTAGGGTGCGAGCGTTATCCGGATTTATTGGGCGTAAAGGGCTCGTAGGCGGTTCGTCGCGTCCGGTGTGAAAGTCCATCGCCTAACGGTGGATCTGCGCCGGGTACGGGC
+
GGGGGGGGGGGGGGGGGGGGGGGGGGGGGGGGGGGGGGGGGGGGGGGGGGGGGGGGGGGGGGGGGGGGGGGGGGGGGGGGGGGGGGGGGGGGGGGGGGGGGGGGGGGGGGGGGGDGGGGFGGF+5@FG+,@8@EEFFFGGGCFFF9CFGGGGDGDGGGGGGGGGGGGGG*BFEGGGGGGGGGGGGGGGGGGGGEGGGGGGGGGGGDGEFEGGGGGGGGGGGGGG>CGGGGGGGGGGGGGGGGGGGGGGGEGGGGGCFGGGGGGGGGGGGGDDGGGFFGGGFFEDDDGF5?BGG)
@M03364:396:000000000-C9LGT:1:1101:24927:6958 1:N:0:10
ACTCCTACGGGAGGCAGCAGTGGGGAATATTGGACAATGGGGGAAACCCTGATCCAGCCATGCCGCGTGTGTGAAGAAGGCCTTTTGGTTGTAAAGCACTTTAAGCAGTGAAGAAGCCTCCGTGGTTAATACCCATGGACGATGACGTTAGCTGCAGAATAAGCACCGGCTAACTCTGTGCCAGCAGCCGCGGTAATACAGAGGGTGCAAGCGTTAATCGGAATTACTGGGCGTAAAGGGCTCGTAGGCGGTTCGTCGCGTCCGGTGTGAAAGTCCATCGCCTAACGGTGGATC
+
GGGGGGGGGGGGGGGGGGGGGGGGGGGGGGGGGGGGGGGGGGGGGFGGGGGGGGGGGGGGGGGGGGGGGGGGGGGGGGGGGGGGGGGGGGGGGGGGGGGGGGG<FFGFGGGGGGG@,BFF=+B8+:BF:,CA8,,:AFFGG+CFGG+@FGEFFGGDGGGGGGGGGGGGGGDGGGGGGGGGGGGGGGGGGGGGGGGGGGGGGGGGGGGGGGGGGGGGGGGGGDGGGGFGGGGGGGEEFGDEGGGGGGGGGGGGGGGGGGGGGEDGG3CDGG+>FFGGGFGGFFCDGGD>*05996
@M03364:396:000000000-C9LGT:1:1101:7099:6963 1:N:0:10
ACTCCTACGGGAGGCAGCAGTGGGGAATATTGGACAATGGGGGAAACCCTGATCCAGCCATGCCGCGTGTGTGAAGAAGGCCTTTTGGTTGTAAAGCACTTTAAGCAGTGAAGAAGACTCCGTGGTTAATACCCACGGACGATGACATTAGCTGCAGAATAAGCACCGGCTAACTCTGTGCCAGCAGCCGCGGTAATACAGAGGGAGCAAGCGTTAATCGGAATTACTGGGCGTAAAGGGAGCGTAGGTGGCTCTATAAGTCAGATGTGAAATCCCCGGGCTTAACCTGGGAAC
+
GGGGGGGGGGGGGGGGGGGGGGGGGGGGGGGGGGGGGGGGGGGGGGGGGGGGGGGGGGGGGGGGGGGGGGGGGGGGGGGGGGGGFGGGGGGGGGGGGGGGGGGFGFFGGGGGGGGG,BFBFFD7CFFG,<CCEFGGFGGGGGCFGGGGGGGGDGGGGGGGGGGGGGGGGGGG7FEGGGGGGGGGGGGGGGGGGGGGGGGGGGGGGGGGGGGGGGGGGGGGGGGGGGGGGGGGGGGGGGGGFEGGGGGGGGGGGGGGGGGGGGGGGFFDGGGCDGCFFGGGFFGGGGGFGFFG49
@M03364:396:000000000-C9LGT:1:1101:6595:6976 1:N:0:10
ACTCCTACGGGAGGCAGCAGTGAGGAATATTGGTCAATGGGCGGTAGCCTGAACCAGCCAAGTCGCGTGAGGGATGACGGCCCTACGGGTTGTAAACCTCTTTTACAAGGGAATAAAGATGGGGTCGAGCCCCCAGTTGCATGTACCTTGTGAATAAGCATCGGCTAACTCCGTGCCAGCAGCCGCGGTAATACGGAGGATGCGAGCGTTATCCGGATTCATTGGGTTTAAAGGGTGCGTAGGTGGCCGATTAAGTCAGCGGTGAAAGTCAGTGGCTCAACCATTGAATTGCCG
+
GGGGGGGGGGGGGGGGGGGGFGGGGGGGGGGGGCFGGGGGGGGGEGGGGGGGGGGGGFGGGGFGGGGGGGGGGGGGGFGGGGDGGFGGGGCFGGGGGGFGGGGG<?F?FFFE<E<,EF,EA-BC@FCF+38:3CE7F<FF@FGD9FFGGGG?F@FFAFCA>CFCG7CA:FCGCF@*>FGGGGGGGGGCF:FFGGGGCFD7:<FG7FBC:EGFGFEGC8;:C<<CCG*88@+@CCC88/8;;EEGFFFGEC5/;<EFGGFFG=>ECFEGGGEGG7?DDGCG?>:CGC?=>8*:2)
@M03364:396:000000000-C9LGT:1:1101:21541:7036 1:N:0:10
ACTCCTACGGGAGGCAGCAGTGGGGAATATTGGACAATGGGGGAAACCCTGATCCAGCCATGCCGCGTGTGTGAAGAAGGCCTTTTGGTTGTAAAGCACTTTAAGCAGTGAAGAAGACTCCATGGTTAATACCCATGGACGATGACATTAGCTGCAGAATAAGCACCGGCTAACTCTGTGCCAGCAGCCGCGGTAATACAGAGGGTGCAAGCGTTAATCGGAATTACTGGGCGTAAAGGGAGCGTAGGTGGCTCTATAAGTCAGATGTGAAATCCCCGGGCTTAACCTGGGAAC
+
GGGGGGGGGGGGGGGGGGGGGGGGGGGGGGGGGGGGGGGGGGGGGGGGGGGGGGGGGGGGGGGGGGGGGGGGGGGGGGGGGGGGGGGGGGGGGGGGGGGGGGGGGGGGGGGGGGGGFGGGG<C<BEFG,,CC5EFFFGGGGGGGGGDFGGGGGGGGGGGGGGGGGGGGGGGGGGGGGGGGGGGGGGGGGGGGGGGGGGGGGGGGGGGGGGGGGGGGGGGGGGGGGGGGGGGGGGGGGGGGFGGGEGEGGGGGGGGGGGGGGGGGGGGGGGGGGGGGGGGGF>GFGGGFGFFGGF
@M03364:396:000000000-C9LGT:1:1101:24749:7052 1:N:0:10
ACTCCTACGGGAGGCAGCAGTGGGGAATATTGCACAATGGGCGCAAGCCTGATGCAGCGACGCCGCGTGCGGGATGGAGGCCTTCGGGTTGTAAACCGCTTTTGTTCAAGGGCAAGGCACGTTTTCGGCCGTGTTGAGTGGATTGTTCGAATAAGCACCGGCTAACTACGTGCCAGCAGCCGCGGTAATACGTATGGGGCGAGCGTTATCCGGATTCATTGGGCGTAAAGCGCGCGTAGGCGGCCCGTTAGGTCGGAGGTAAAAGCCCGGGGCTCAACCCCGGCGAGCCTCCGG
+
GGGGGGGGGGGGGGGGGGGGGGGGGGGGGGGGGGGGGGGGGGGGGGGGGGGGGGGGGGGGGGGGGGGGGGGGGGGGGGGGGGGGGGGGGGGGGGGGGGGGGGGGGGGFGGGGGGGG?FGFG->DBFGG@3@><>DFGGGGGF:FDGGGGGFF>FGGGGFGGGGGGGGGGCFGGGFGGGGGGGGGGGGGGGGG?FGGGGDGGDGGGGGGGGGGGEGGGGGFFGGGGGGEGGGGGGGG/8CECDGGGGG:EGGGFC8>):E5@CDGGCFG<DEGGGGGGGGGFDGGDC7:D?FGD)
@M03364:396:000000000-C9LGT:1:1101:4328:7112 1:N:0:10
ACTCCTACGGGAGGCAGCAGTGGGGAATCTTGCGCAATGGGCGGAAGCCTGACGCAGCGACGCCGCGTGCGGGAGGAAGGCCCTCGGGTCGTAAACCGCTTTCAGCAGGGACGAGGCCGCATGGTGACATTTCCTGCAGAAGAAGCCCCGGCTAACTACGTGCCAGCAGCCGCCGTAATACGTAGGGGGCGAGCGGTATCCGGATTCATTGGGCGTAAAGCGCTCGTAGGCGGCCTGCTAGGTGGGGAGTCAAATGCGGGGGCCCAACCCCCGGCCGCTCCCGATACCGGCGGG
+
GGGGGGGGGGGGGGGGGGGGGGGCGGGGGEFGGEGGGGGGGGGGGGGGGGGGCCGEGGGGCGGGGCGGGDF::FFGEFGEGG+FD+BFGEGGFG?9FEEFGGFA<>>,DFGFGD7*:*<*4-1,?,8?,,7,,,8,<F,?C,,,,,=FC<:CB<C,<FFGF:*8@<FFD68ED*:CC58CCG?0;/A:E>CCE5E*1:C:CCC;EEGF+@9?@C8CECEG9C5E*::ECCGG>*/;C*<CFG0+;C8:?*8C++<CCCCGG5):CDFDGGCCC==DG5=)7)21)/9)*7>D)9
@M03364:396:000000000-C9LGT:1:1101:11431:7124 1:N:0:10
ACTCCTACGGGAGGCAGCAGTGGGGAATATTGGACAATGGGGGAAACCCTGATCCAGCCATGCCGCGTGTGTGAAGAAGGCCTTTTGGTTGTAAAGCACTTTAAGCAGTGAAGAAGACTCCCTGGTTAATACCCATGGACGATGACATTAGCTGCAGAATAAGCACCGGCTAACTCTGTGCCAGCAGCCGCGGTAATACAGAGGGTGCAAGCGTTAATCGGAATTACTGGGCGTAAAGGGAGCGTAGGTGGCTCTATAAGTCAGATGTGAAATCCCCGGGCTTAACCTGGGAAC
+
GGGGGGGGGGGGDGGGGGGGGGGGGGGGGGGGGGGGGGGGGGGGGGGGGGGGGGGGGGGGGGGGGGGGGGGGGGFGGGGGGGGGGGGGGGGGGGGGGGGGGGFFFGFGGGGGGGGE,EF<=-B,:BFG,8C58E,BEE<FG@FFFGAFFGFFGGGGGGGGGGGGGGGGGGGGGGGGGGGGGGGGGGGGGGGGGGGGGGGGGDFGGGGGGGGGGGGGGGGFGGGGGGGGGGFGGGGGGGGGEEDECEGGFGFD5+<C?FGGGFGGGGGGGGGGGGGGFGGGEDCGDGCFGFFFFC
@M03364:396:000000000-C9LGT:1:1101:7277:7128 1:N:0:10
ACTCCTACGGGAGGCAGCAGTGGGGAATATTGCACAATGGGCGCAAGCCTGATGCAGCGACGCCGCGTGCGGGATGGAGGCCTTCGGGTTGTAAACCGCCTTTGTTCAAGGGCAAGGCACGGTTTCGGACGTCTTGAGTGGATTGTTCGAATAAGCACCGGCTAACTACGTGCCAGCAGCCGCGGTAATACGTAGGGTGCAAGCGTTATCCGGATTTATTGGGCGTAAAGGGCTCGTAGGCGGTTCGTCGCTTCCGGTGTGAAAGTCCATCGCTTAACGGTGTATCCGCGCCGG
+
GGGGGGGGGGGGGGGGGGCFFFGGGEGGGGGGGGGGGGGGFFGGEDGCGFGGGGGGFGEGGEGGGGGGGGGEGGEEGGGGEGFG<FFGFCFGGGGGG>E:FGGGGFG9FFD>FG7D+DFD:+3>+:><853+*88,3D>BC,8>DFFGG<C:1F<ACCFGEGEECFFGG<:FFFGGGDFGFEGEE:8*7EGC008>8EGGCFFCC>EDFCCCE>?*A?FG?CGGG:5;*<+;80::?8@:CEEEE5:CC/:***2/9EE*:+2A?:97CC+9CC5*?7EDD3*:*2?.9@:D<D
@M03364:396:000000000-C9LGT:1:1101:26734:7128 1:N:0:10
ACTCCTACGGGAGGCAGCAGTGAGGAATATTGGTCAATGGGCGAGAGCCTGAACCAGCCAAGTAGCGTGCGGGACGAAGGCCCTATGGGTTGTAAACCGCTTTGACGGGGGGATAAAGTGAGTGACGTGCCGAACATTGCAGGTACACCGCGAATAAGGACCGGCTAATTCCGTGCCAGCAGCCGCGGTAATACAGAAGGTCCGGGCGTTATCCGGATTTATTGGGTTTAAAGGGAGCACAGGCCGGCTGTCAAGCGTGTTGTGAAATGTAGGCGCTCAACGCCTGACTTGC
+
GGGGGGGGGGGGGGGGGGGGGGGGGGGGGGGGGFGGGGGGGGGGGGGGGGGGGGGGGGGGGGGGGGGGGGGGGGGGGGGGGGGGGGGGGGGGGGGGGGEFGGG,FFFGGGGGG>FFGGG,7?F<FFFG+*4***4CCFFGGGGGFD,<FGGG*:8EFGGGGCGGGGGGG:<EGGGGGGGGGGGGGGGGGGDGGGGGGGFCGGGGGGGGGGGGGGEGDECFFGFGGGGG8CCFGGGGGGGFGGGGGDGGGGGGCFGGGEGECFGGG7FGGGFFGGGGDDGGFFGGGGGFGFFG
@M03364:396:000000000-C9LGT:1:1101:18077:7128 1:N:0:10
ACTCCTACGGGAGGCAGCAGTGGGGAATATTGGACAATGGGGGAAACCCTGATCCAGCCATGCCGCGTGTGTGAAGAAGGCCTTTTGGTTGTAAAGCACTTTAAGCAGTGAAGAAGACTCCATGGTTAATACCCATGGACGATGACATTAGCTGCAGAATAAGCACCGGCTAACTCTGTGCCAGCAGCCGCGGTAATACAGAGGGTGCAAGCGTTAATCGGAATTACTGGGCGTAAAGGGAGCGTAGGTGGCTCTATAAGTCAGATGTGAAATCCCCGGGCTTAACCTGGGAAC
+
GGGGGGGGGGGGGGGGGGGGGGGGGFGGGGGGGGGGGGGGGGGGGGGGGGGGGGGGGGGGGGGGGGGGGGGGGGGGGGGGGGGGGGGGGGGGGGGGGGGGGGGFFGGGGGGGGGGG<FF<F?CB=FFG,8CEE8CBFGGGGFGFFFGGGGGGGGGGGGGGGGGGGGGGGGGGGGGGGGGGGGGGGGGGGGGGGGGGGGGGGGGGGGGGGGGGGGGGGGGGGGGGGGGGGGGGGEGGGEGGFGGGGGGEGGGGGGGFGGGGGGGGGGGGGGGGFGGFGGGGFFCDGGGFGFFGGG
@M03364:396:000000000-C9LGT:1:1101:18353:7135 1:N:0:10
ACTCCTACGGGAGGCAGCAGTGGGGAATATTGGACAATGGGCGCAAGCCTGATGCAGCGACGCCGCGTGCGGGATGGAGGCCTTCGGGTTGTAAACCGCTTTTGTTTGGGAGCAAGCCCTTCGGAGTGAGTGTACCTTTCGAATAAGCACCGGCTAACTACGTGCCAGCAGCCGCGGTAATACGTAGGGTGCGAGCGTTATCCGGATTTATTGGGCGTAAAGGGCTCGTAGGCGGTTCGTCGCGTCCGGTGTGAAAGTCCATCGCCTAACGGTGGAGCTGCGCCGGGTACGGGG
+
GGGGGGGGGGGGGGGGGGGGGGGGGGGGGGGGGGGGGGGGGGGGGGGGGGGGGGGGGGGGGGGGGGGGGGGGGGGGGGGGGGGGGGGGGGGGGGGGGGGGGGGGGGGGGGGGGGGGDEF8F<D+>FGG,88:8@=,@DGGG<CFC@DFDGGGGGDGGGGGGGGGGGGGGCGGGGGGGGGGGGGGGGGGGGGEE8CEEGGGGGGGGGGGGGFGGGGGGGGGGGGGGGG=GDGGCEGGEEGGDE5CEEGGGEE5CEFCFCFD+<C55C=<6CEC35C**9EGF>EGDGGF)<>G<)
@M03364:396:000000000-C9LGT:1:1101:11046:7135 1:N:0:10
ACTCCTACGGGAGGCAGCAGTGGGGAATCTTGCACAATGGGCGGAAGCCTGATGCAGCGACGCCGCGTGCGGGACGAAGGCCTTCGGGCTGTAAACCGCTTTCAGCAGGGACGAGGCGAAAGTGACGGTCCCTGCAGAAGAAGCCCCGGCTAACTACGTGCCAGCAGCCGCGGTAATACGTAGGGGGCAAGCGTTATCCGGATTCATTGGGCGTAAAGCGCGCGTAGGCGGCCAGCCTGGTCGGGAGTCAAATCCGGGGGCTCAACCCCCGTCCGCTCCCGATACCGGCCGGCT
+
GGGGGGGGGGGGGGGGGGGGGGGGGGGGGGGGGGGGGGGGGGGGGGGGGGGGGGGGGGGG@FGGGGGGGGGGGGGGGGGGGGGGGGGGGGGGGGGGGGGGGGGGGGGGGGGGGEEGBFG**5@,3@FC1*48,@3?@@,CF8FFFF:FGGGE,CFGGEGGGGCFGDGGF8?EGEEGGGFC<FGGEGGGEGGGGGGGGGGGGGE*CGGFCCCFGGEGGGGGGGEEGGGGGEGGGGGGFGGFFGGGGGG>C:CFG?E=CEDGG*9ACC*>DDG5*:*9975<57*)96*775>CC)
@M03364:396:000000000-C9LGT:1:1101:23706:7143 1:N:0:10
ACTCCTACGGGAGGCAGCAGTGGGGAATCTTGCACAATGGGCGGAAGCCTGATGCAGCGACGCCGCGTGCGGGACGAAGGCCTTCGGGCTGTAAACCGCTTTCAGCAGGGACGAGGCGAAAGTTACGGGTCCTGCAGAAGAAGCCCCGGCTAACTACGTGCCAGCAGCCGCGGTAATACGTAGGGGGCAAGCGTTATCCGGATTCATTGGGCGTAAAGCGCGCGTAGGCGGCCAGCCTGGTCGGGAGTCAAATCCGGGGGCTCAACCCCCGTCCGCTCCCGATACCGGCCGGCT
+
GGGGGGGGGGGGGGGGGGGGGGGGGGGGGGGGGGGGGGGGGGGGGGGGGGGGGGGGGGGGGGGGGGGGGGGGGGGGGGGGGGGGGGGGGGGGGGGGGGGGGGGGGGGGGGGGGFCFC@FE>*8,<8CF**4,88<,@F8FCCGFBFGGGGCF<CGGGGGGGGGGGGGGG*:CGGGGGGGGGGGGGGGGG>FGGGGDGGFGGGGGGGGGGGGGGGGGGGGGGGEGGGGGGGGGGGGGGFGGGGGGGGGEFGGGGGGGGGGGGGFGFGCGGGGGGGGG3CEGF@EGGGG:CE@GG)
@M03364:396:000000000-C9LGT:1:1101:21423:7166 1:N:0:10
ACTCCTACGGGAGGCAGCAGTGGGGAATATTGCACAATGGGCGCAAGCCTGATGCAGCGGCGCCGCGTGCGGGATGGAGGCCTTCGGGTTGTAAACCGCTTTTGTTCAAGGGCAAGGCACGGTTTTTGGCCGTGTTGAGTGGATTGTTCGAATAAGCACCGGCTAACTACGTGCCAGCAGCCGCGGTAATACGTAGGTGGCAAGCGTTGTCCGGATTTATTGGGCGTAAAGCGAGCGCAGGCGGAAAGATAAGTCTGAAGTGAAAGCCCCCGGCTTAACCGGGGAACTGCTTCG
+
GGGGGGGGGGGGGGGGGGGGGGGGGGGGGGGGGGGGGGGGGGGGGGGGGGGGGGGGGGGGGGGGGGGGGGGGGGGGGGGGGGGGGGGGGGGGGGGGGGGGGGGGGFGGGGGGGGEGGGGGGCFC8@FG*87355D@DDFGGGGFGGGFFGCFGGGGGGGGGGGGGGGGCFCFFGGGGGGGGGGGGGGGGGGGGGGGGGGGGGGGFGGGGGGGGGEGGFGGGGGGGE>EGGGGGEGGGGGGGDGGGGGGCFFGGGGGGGGGGFGGGGGGGGGGGGGGGGGGFFGGGGGFGFFGGD
@M03364:396:000000000-C9LGT:1:1101:3838:7170 1:N:0:10
ACTCCTACGGGAGGCAGCAGTGGGGAATATTGGACAATGGGGGAAACCCTGATCCAGCCATGCCGCGTGTGTGAAGAAGGCCTTTTGGTTGTAAAGCACTTTAAGCAGTGAAGAAGACTCCCTGATTAGTACCCATGGACGTTGACATTAGCTGCAGAATAAGCACCGGCTAACTCTGTGCCAGCAGCCGCGGTAATACAGAGGGTGCAAGCGTTAATCGGAATTACTTGGCGTAAAGGGAGCGTAGGTGTCTCTATAAGTCAGATGTTAAATCCCCGGTCTTAACCTGGGAAC
+
FGFEFFGGGGGDE@FGEGGGGF@DFGCF@FGGGCGCFGGGGCGE7FCFGGDGGGGGGGGGGGGGGGGGGGCFGGGGGGGGGDFGEFG=EFC?EDFEF<EFGG<5EG9FGGGGGGC<8ABFFBB,4CEA,<C55?,44,<FG+:,>D,AF,5AF,CFFE3FFEFGFFG@CCE77D>FFGGDFF,@D@FF,5>15>FFGGGG@EC<*CBF6FFFGGGEGFF8E7*;C;FF;EEAEC5CG7E58CCE**8=FF+ACF99CC?7<C*<CFC**0<*?:0>D77157CFFCF=FFFF67
@M03364:396:000000000-C9LGT:1:1101:10887:7173 1:N:0:10
ACTCCTACGGGAGGCAGCAGTAGGGAATCTTCCACAATGGACGCAAGTCTGATGGAGCAACGCCGCGTGAGTGATGACGGCCTTCGGGTTGTAAAGCTCTGTCTTCAGGGACGATAATGACGGTACCTGAGGAGGAAGCCACGGCTAACTACGTGCCAGCAGCCGCGGTAATACGTAGGTGGCGAGCGTTGTCCGGATTTACTGGGCGTAAAGGGAGCGTAGGCGGACTTTTAAGTGAGATGTGAAATACCCGAGCTCAACTTGGGTGCTGCATTTCAAACTGGAGGTCTAG
+
GGGGGGGGGGGGGGGGGGGGGGGGGGGGGGGGGGGGGGGGGGGGGGGGGGGGGGGGGGGGGGGGGGGGGGGGGGGGGGGGGGGGGGGGGGGGGGGGGGGGGGGFFFGGGGGGGGEG:FFFGFGGGGGGG<A+:BFGGGGGGGGGGGGGGGGGGGGGGGGGGGGGGGGGG@EGGGGGGGGGGGGGGGGGGGGGGGGGGGGGGGGGGGGGGGEGGGGGGGGGGGGGGGGGGGGGFGGGGGGGGGGGGGFGGG6CEEGGGGGGGG>FFFGGGGGG6FFGGGGGFFGGGGGDGFFG
@M03364:396:000000000-C9LGT:1:1101:9067:7177 1:N:0:10
ACTCCTACGGGAGGCAGCAGTGGGGAATATTGCACAATGGGCGCAAGCCTGATGCAGCGACGCCGCGTGCGGGATGGAGGCCTTCGGGTTGTAAACCGCTTTTGTTTGGGAGCAAGCCCTTCGGGGTGAGTTTACCTTTCGAATAAGCACCGGCTAACTCTGTGCCAGCAGCCGCGGTAATACAGAGGGTGCAAGCGTTAATCGGAATTACTGGGCGTAAAGGGAGCGTAGGTGGCTCTATAAGTCAGATGTGAAATCCCCGGGCTTAACCTGGGAACTGCATCTGAAACTGT
+
GGGGGGGGGGGGGGGGGGGGGGGGGGGGGGGGGGGGGGGGGGGGGGGGGGGGGGGGGGGGGGGGGGGGGGGGGGGGGGGGGGGGGGGGGGGGGGGGGGGGGGGGGGGGGGGGGGGGGGGFDA@@@FEF+37,@;FGGGGGGGGFG;FFGGGGGGGGGGGGGGGGGGGGG,=FGGGGGGGGGGGGGGGGGGGGGEGGGGGGGGGGGGGGGGGGGGGGDEGGGGGGFEGGGGGGGGGGGGGGGGGGGGGGGGGGGGGGF<F<FEDGGGGGGGGGGGGGGGGFFBFGGFGFGFFGG
@M03364:396:000000000-C9LGT:1:1101:17976:7211 1:N:0:10
ACTCCTACGGGAGGCAGCAGTGGGGAATATTGCACAATGGGCGCAAGCCTGATGCAGCGACGCCGCGTGCGGGATGGAGGCCTTCGGGTTGTAAACCGCTTTTGTTTGGGAGCAAGCCCTTCGGTGTGCGTGTACCTTTCGAATAAGCACCGGCTAACTACGTGCCAGCCGCCGCGGTAATACGTAGGGTGCGAGCGTTATCCGGATTTATTGGGCGTAAAGGGCTCGTAGGCGGTTCGTCGCGTCCGGTGTGAAAGTCCATCGCCTAACGGTGGATCTGCGCCGGGTACGGGC
+
GGGGGGGGGGGGGGGGGGGGGGGGGGGGGGGGGGGGGGGGGGGGGGGGGGGGGGGGGGGGGGGGGGGGGGGGGGGGGGGGGGGGGGGGGGGGGGGGGGGGGGGGGGGGGGGGGGGGGGG@FBD++8FG,+888,@CFGGGGDEFC,FFCGGGGGGGGGGGGGGGGGGGG*BFGGGGGGGGGGGGGFFGDFGGGCGGGGGGGGGGGCGCFGGGGGGGGGDEGGGGEGGDEGGGGGGGGGGGGGGGGDEGGEGGGEF9CGGGGCGGGGDGGGGGGGGCGGGGFFGGDGGFGFFG<)
@M03364:396:000000000-C9LGT:1:1101:6671:7238 1:N:0:10
ACTCCTACGGGAGGCAGCAGTGGGGAATATTGGACAATGGGGGCAACCCTGATCCAGCCATGCCGCGTGTGTGAAGAAGGCCTTCGGGTTGTAAAGCACTTTCAGTAGGGAGGAAAGGTAGCGTGTTACGATCGCGTTACTGTGACGTTACCTACAGAAGAAGGACCGGCTAACTCCGTGCCAGCAGCCGCGGTAATACGGAGGGTCCGAGCGTTAATCGGAATTACTGGGCGTAAAGCGTGCGCAGGCGGTTTGTTAAGCAAGATGTGAAAGCCCCGGGCTCAACCTGGGAAT
+
GGGGGGGGGEGGF:FGGGGGGGGGGGD@FFGGGGGGFGGGFGGGCFGGEGGGGGGGGGCGGGGGGCFFEGGGGGGGGGGGGGGFGGEGGGGGGGGGGGGFGGGFACEGGEGEGGGGGCFED-@48BFG,+8+:@:B=CGGC<CFGGEFFFGGFGCCFFEGCGGGGGGGGG5FGGFGGGGGGGGGGGGGFFGGFGGGGGGFGC@GGGGGE*CEEGGGFFGECEEFEFFG7AFFGCGDEGFGGGGGGGGGGGGGGGGFFGGGG9<6CCFGG7FGGGC5C<EGBBFGGGGFG:FG4>
@M03364:396:000000000-C9LGT:1:1101:3877:7245 1:N:0:10
ACTCCTACGGGAGGCAGCAGTAGGGAATCTTCCACAATGGACGCAAGTCTGATGGAGCAACGCCGCGTGAGTGAAGAAGGTTTTCGGATCGTAAAGCTCTGTTGTTGGTGAAGAAGGATAGCGTTAGTCTCTCGCCTTTATTTGACGGTAATCAACCAGAAAGTCACGGCTAACTACGTGCCAGCAGCCGCGGTAATACGTAGGTGGCAAGCGTTGTCCGGATTTATTGGGCGTAAAGCGAGCGCAGGCGGAAAAATAAGTCTAATGTGAAAGCCCTCGGCTTAACCGAGGAAC
+
GGGGGGGGGGGGGGGGGGGGGGCCCFFFGGGGGGG6CFGGGGGGEE7FFGEDFFEGGGGGGDFGGGEGGGGGGGFGGGEGGGGGGCG@FF:EAFGGGGGF?FGCFGFFGGG9F9F8,=CA?-@88+?F,<95,+B8@FF9FEG9FF+>FDFGFG?GGCEG?AFGG9F7CFGGGGG9F:F:FFCFFFGGG7EE7F7<FCB*?CA7FG>FFC@FGGG8CGGGCCFD?7FC+9@FGGGD5CF8EGGEGGGECC5587**9+<+ACFC7C+:*0+::CFFGG55@FECFGG>).))*9
@M03364:396:000000000-C9LGT:1:1101:21271:7255 1:N:0:10
ACTCCTAGGGAGGCAGCAGTGGGGAATCTTGCGCAATGGGGGCAACCCTGACGCAGCGACGCCGCGTGCGGGACGAAGGCCTTCGGGTCGTAAACCGCTTTCAGCAGGGACGAGGCCGCTACGGTGACGATCCCTGCAGAAGAAGCCCCGGCTAAATACGTGCCAGCAGCCGCGGTAATACGTATGGGGCGAGCGTTATCCGGATTCATTGGGCGTAAAGCGCGCGTAGGCGGCCAGCCTGGTCGGGAGTCAAATCCGGGGGCTCAACCCCCGTCCGCTCCCGATACCGGCCGG
+
GGGGGGGGGGGGGGGGGGGGGGGGGGGGGGGGGGGGGGGGGGGGGGGGGGGGGGGGGGGGGGGGGGGGGGGGGGGGGGGGGGGGGGGGGGGGGGGGGGGGGGGFGGGGGGGGGGEFCCCF*:C13DFF88<,<BCF<<F@EGGFGGCGGGCF7FGGGGGGFGGGGGGGGGGGGGGGGGGGGGEFGGGGGEGGGGGECGGGGGGGGGGGGGGGGGGGGGGGGGGGGGGGGGGGGGGGGGGGGGGGGEGGGGGGGGGGGGGGGGDGFGGGGDGGGEGGGG=DFFGGGGGFGFFCG<
@M03364:396:000000000-C9LGT:1:1101:21399:7310 1:N:0:10
ACTCCTACGGGAGGCAGCAGTGGGGAATATTGCACAATGGGCGAAAGCCTGATGCAGCAACGCCGCGTGAGCGATGAAGGCCTTCGGGTCGTAAAGCTCTGTCCTCAAGGAAGATAATGACAGAACTTATGAAGGAAGCCCCGGCTAACTACGTGCCAGCAGCCGCGGTAATACGTAGGGGGCTAGCGTTATCCGGATTTACTGGGCGTAAAGGGTGCGTAGGTGGTCTCTTAAGTCAGGAGTGAAAGGCTACGGCTTAACCGTAGTAAGCTCTTGAAACTGGGAGACTTGAGT
+
GGGGGGGGGGGGGGGGGGGGGGGGGGGGGGGGGGGGGGGGGGGGGGGGGGGGGGGGGGGGGGGGGGGGGGFGGGGFGGGGGGGGGGGGGGGGGGGGGFGGGGG@FFFGGGG8FEACB9B,C-C,BBF<,<9,58,3,ADFDF>FEGFFGF=>3@<CFGGGGGGGGGGGG::@<FFFGFGGGGGG@FFDFCEFG:FECFFF@FGGGFFGEEGFFGD;:EECEG>E?C8CCGCFFFGG7FGGCGFGGG7CCFEC8EEGGGCFFGG:FDGG7FGF999CDCFF?FFFFGDFD?=74*
@M03364:396:000000000-C9LGT:1:1101:16830:7317 1:N:0:10
ACTCCTACGGGAGGCAGCAGTAGGGAATCTTCCACAATGGACGCAAGTCTGATGGAGCAACGCCGCGTGAGTGAAGAAGGTTTTCGGATCGTAAAGCTCTGTTGTTGGTGAAGAAGGATAGAGGTAGTAGCTGGCCTTTATTTGACGGTAATCAACCAGAAAGTCACGGCTAACTACGTGCCAGCAGCCGCGGTAATACGTAGGTGGCAAGCGTTGTCCGGATTTATTGGGCGTAAAGCGAGCGCAGGCGGAAAAATAAGTCTAATGTGAAAGCCCTCGGCTTAACCGAGGAAC
+
GGGGGGGGGGGGGGGGGGGGGGGGGGGGGGGGGGGGGGGGGGGGGGGGGGGGGGGGGGGGGGGGGGGGGGGGGGGGGGGGGGGGGGGGGGGGGGGGGGGGGGGGGFFCFGFGFFFGGGFGF9C,:BFF,,9C,FFDFGGCGGGGGGGGGGGGGGGGGEFFGGGGGGGGGGEGGGGGGGGGGGGGGGGFGGGGGGGGGGGGGGGGFGGGGGGFGFGGGGGEGGCGGGGGGGGGGGGDGGGGCGGGGDGGGGGCEEGCFGGCGGGGGGGGGGGGFGGGGGGGFFGGGGGEDBFGGD
@M03364:396:000000000-C9LGT:1:1101:22625:7367 1:N:0:10
ACTCCTACGGAGGCAGCAGTGGGGAATATTGCACAATGGGCGCAAGCCTGATGCAGCGACGCCGCGTGCGGGATGGAGGCCTTCGGGTTGTAAACCGCTTTTGTTTGGGAGCAAGCCCTTCGGGATGATAGTACCTTTCGAATAAGCACCGGCTAACTACGTGCCAGCAGCCGCGGTAATACGTAGGGTGCGAGCGTTATCCGGATTTATTGGGCGTAAAGGGCTCGTAGGCGGTTCGTCGCGTCCGGTGTGAAAGTCCATCGCCTAACGGTGGATCTGCGCCGGGTACGGGCG
+
GGGGGGGGGGGGGGGGGGGGGGGGFGGGGGGGGGGGGGGGGGGGGGGGGGGGGGGGGGGGGGGGGGGGGGGGGGGGGGGGGGGCGGGGGGGGGGGGGGGGGGG<FEGGGGGGGGFGGGGGF9B++>FF,,3<3=FCFGGDGGGGC:FFGG@FEGDGGG9CFGFGGFGFC8CFGGGGGGGGGGGGFFGGGDGGG8EGGGGGGGEGDGGGGF+9C@FGGGGFGGEEFGCCGFGGGGEGGGC:=EGEEG8CCEGGGDFDGGCEEFGGGCCGFGGGFG5*7:?FFFGGGGG@GFFGDC
@M03364:396:000000000-C9LGT:1:1101:15468:7369 1:N:0:10
ACTCCTACGGGAGGCAGCAGTGGGGAATATTGCACAATGGGCGCAAGCCTGATGCAGCGACGCCGCGTGCGGGATGGAGGCCTTCGGGTTGTAAACCGCTTTTGTTCAAGGGCAAGGCACGGTTTCGGACGTGTTGAGTGGATTGTTCGAATAAGCACCGGCTAACTACGTGCCAGCAGCCGCGGTAATACGTAGGGTGCAAGCGTTATCCGGATTTATTGGGCGAAAAGGGCTCGTAGGCGGTTCGTCGCGTCCGGTGTGAAAGTCCATCGCTTAACGGTGGATCCGCGCCGG
+
GGGGGGGGGGGGGGGGGGGGGGGGGGGGGGGGGGGGGGGGGGGGGGGGGGGGGGGGGGGGGGGGGGGGGGGGGFGGGGGGGGGCFGGGGGGGGFGGGGGGGGGGGGGFGGDFGGFG<E@F=7FF+@FF35@8:3@DFFFF7DCFGFGGGGCF*?FGGGGGGGGGGGGGG<FGGGGFGGGGGGGGGGGGGGGE<EGGGGEGCEGGGGGCFCGGG>EGGGGGGGGGG*:?5<EE?FGEGGGGGGG=EGEGGGG5:CCEC:CEEFFGGG?:CFFDGGGG7?EC>3EGGG755>)979
@M03364:396:000000000-C9LGT:1:1101:28255:7385 1:N:0:10
ACTCCTACGGGAGGCAGCAGTGGGGAATATTGCACAATGGGCGGAAGCCTGATGCAGCGACGCCGCGTGGGGGATGACGGCCTTCGGGTTGTAAACCTCTTTCACCAAGGACGAAGCGGGAGTGACGGCACTTGGGGAAGAAGCACCGGCTAACTACGTGCCAGCAGCCGCGGTAATACGTAGGGTGCGAGCGTTGTCCGGAATTATTGGGCGTAAAGAGCTCGTAGGCGGCTCGTTGCGTCTACCGTGAAAACTGGAGGCTTAACCTTCAGCTTGCGGTGGATACGGGCGGGC
+
GGGGGGGGGGGGGGGGGGGGGGGGGGGGGGGGGGGGGGGGGGGGGGGGGGGGGGGGGGGGGGGGGGGGGGGGGGGGGGGGGGGGGGGGGGGGGGGGGGGGGGGGGFGGGGGGGG>B<FG***8,3@FG**58<F8:FFGGG,?FGGGFGG*<?F9BFFGGG7CFGGGGGEGGGGGGGGGGCCGGEGGGGEGGGGGGGGGGG>ECGGGGGGGGGGEGGGGGGGGGGGGGGGGGGGGGFCEGGGGGGGGGGGFFGGFCFGGGGFGGGGGGGGFGGGGGGGGGEFGGGGDBDFFGG)
@M03364:396:000000000-C9LGT:1:1101:18770:7403 1:N:0:10
ACTCCTACGGGAGGCAGCAGTGGGGGATATTGCGCAATGGGGGAAACCCTGACGCAGCAACGCCGCGTGAAGGAAGAAGGTTTTCGGATTGTAAACTTCTGTTCTTAGGGAAGAAGACAGTGACAGTACTTAAGGAGCAAGCCACGGCTAACTACGTGCCAGCAGCCGCGGTAATACGTAGGTGGCAAGCGTTGTCCGGATTTACTGGGTGTAAAGGGCGCGTAGGCGGGATTGCAAGTCAGTCGTGAAATACCGAGGCTCAACTTCGGGGCTGCGATTGAAACTGTAATTCTT
+
GGGGGGGGGGGGGGGGGGGGGGGGGGFGGGGGGGGGGGGGGGGGGGGGGGGGGGGGGGGGGGGGGGGGGGGGGGGGGGGGGGGGGGGGGGGGGGGGGGGGGGGCGGGGGGGGGGGGCFGGE-<B3CFF,3C,3,,3@FGFGGGDFGGFGGFGGGGGGGGGGGGGGGGGG*BFGDGGGGGGGGGGGGGGGFGGGDGGGGG@C7FEGGGGGCEEGGGGGGGGGGCEDGGGGG>CGGGGGGGGFFGGGGGFFFGGGGGEDEGGG?GGGGGGGGGGGGGGGFFG4=9CFFGFGFF7F7
@M03364:396:000000000-C9LGT:1:1101:6196:7420 1:N:0:10
ACTCCTACGTGAGGCAGCAGTGGGGAATATTGGACAATGGGGGAAACCCTGATCCAGCCATGCCGCGTGTGTGAAGAAGGCCTTTTGGTTGTAAAGCACTTTAAGCAGTGAAGAAGACTCCCTGGTTAATACCCATGGACGATGACATTAGCTGCAGAATAAGCACCGGCTAACTCTGTGCCAGCAGCCGCGGTAATACAGAGGGTGCAAGCGTTAATCGGAATTACTGGGCGTAAAGGGAGCGTAGGTGGCTCTATAAGTCAGATGTGAAATCCCCGGGCTTAACCTGGGAAC
+
GGGGGGGGGGGGGGGGGGGGGGGGGGGGGGGGGGGGGGGGGGGGGGGGGGGGGGGGGGGGGGGGGGGGGGGGGGGGGGGGGGGGGGGGGGGGGGGGGGGGGGGCGGGGGGGGGGGGGGGGG=E5+:EF<,9BBF?FEGGGGGGFGGGFGGGGFGGGGGGGGGGGGGGGGGGCGGGGGGGGGGGGGGGGGGGGFFGGGGGGGGGGGGGGGGGGGGGGGGGGGGGGGGDGGGGGG8CEGGGGGDGGGGGGGGGGCFGGGGGGGGGGGFFFGGGGGFGGGGGGDDFGGGGFGFFGGF
@M03364:396:000000000-C9LGT:1:1101:7359:7456 1:N:0:10
ACTCCTACGGGAGGCAGCAGTGGGGAATATTGGACAATGGGGGAAACCCTGATCCAGCCATGCCGCGTGAGTGATGAAGGCCCTAGGGTTGTAAAGCTCTTTCACCGGTGAAGATAATGACGGTCACCGTAGAAGAAGCCCCGGCTAACTTCGTGCCAGCAGCCGCGGTAATACGAAGGGGGCTAGCGTTGTTCGGATTTACTGGGCGTAAAGCGCACGTAGGCGGACTTTTAAGTCAGGGGTGAAATCCCGGGGCTCAACCCCGGAACTGCCTTTGATACTGGAAGTCTTG
+
GGGGGGGGGGGGGGGGGGGGGGGGGGGGGGGGGGGGGGGGGGGGGGGGGGGGGGGGGGGGGGGGGGGGGGGGGGGGGGGGGGGGGGGGGGGGGGGGGGGGGGGGGGGGGEGGGGGGFGGGG7FC4BFG4,883,B<AFGGGGGGGGFGGGGGEGGGGGGGGGGGGGGGG:CFGGGGGGGGGGGGGGGGGGGGGGGGGGGGGGGGGGGGGGGGGGGGGGGGGGGGGGC8EGGGGGGGGGGGGGGGGGGGGGGGGGGGGGGGGGGGGGGGGGGGGGGFGGGGFFGGFGG@FFFF
@M03364:396:000000000-C9LGT:1:1101:24367:7489 1:N:0:10
ACTCCTACGGGAGGCAGCAGTGGGGAATATTGCACAATGGGCGCAAGCCTGATGCAGCGACGCCGCGTGCGGGATGGAGGCCTTCGGGTTGTAAACCGCTTTTGTTTGGGAGCAAGCCCTTCGGGGTGAGTGGCGCTTTCGAATAAGCACCGGCTAACTACGTGCCAGCCGCCGCGGTAATACGTAGGGTGCGAGCGTTATCCGGAGTTATTGGGCGTAAAGGGCTCGGAGGCGGTTCGTCGCGTCGGGTGTGAAAGTCCATCGCCTAACGGGGGATCTGCGCCGGGTACGGGC
+
FGGGGGGGGGGGGGGGGGGGGGGGGGGGFGGGFGGGGGGGGGGGGGGGGGGGGGGGGGGGGGGGGGGGGFFCGGGGDFFGGFEFFGGGGGEGGGGGGDF=+BF<F,AFEGGGGGGGGGF,,3:+3>@*+87,***8*>*>C>>35,?<@<:1CEGEGG,CBC+<@<:FF**<*<:E5***++223CFE80**CA/?C*8?FF?CE5*28C+<CFGFGCCE8FE58;@:*1C88CEC5*2;8?5EGC**:/:>?+0+03:?<9*:7<5*2*15*:C3C<?C6BG5D5)09)7<D)
@M03364:396:000000000-C9LGT:1:1101:6438:7490 1:N:0:10
ACTCCTACGGGAGGCAGCAGTGGGGAATCTTGCGCAATGGGGGCAACCCTGACGCAGCGACGCCGCGTGCGGGACGAAGGCCTTCGGGTCGTAAACCGCTTTCAGCAGGGACGAGGCCGCGAGGTGACGATACCTGCAGAAGAAGCCCCGGCTAAATACGTGCCAGCAGCCGCGGTAATACGTATGGGGCGAGCGTTATCCGGATTCATTGGGCGTAAAGCGCGCGTAGGCGGCCCGTTAGGTCGGAGGTAAAAGCCCGGGGCTCAACCCCGGCGAGCCTCCGATACCGGCGGG
+
GGGGGGGGGGGGGGGGGGGGGGGGGGGGGGGGGGGGGGGGGGGGGGGGGGGGGGGGGGGGGGGGGGGGGGGGGGGGGGGGGGGGGGGGGGGGGGGGGGGGGGGGGGGFGGGGGGFEGGGG>1=41<FF=*=+4FF,=FCFFCFCGGAFGECFEEGFGGGGGFGGGGGGGEGDG>CEEEGGGGGGGGGGCEGGGGGGGGGGGCGEGGGGGGGFGFGGGEGGGDGGGGGGEGGGGGGGE:EEEFGGGDEGCEGGGGGGGGDEGGDGGGGGGGGGGGDDDGDGFF=DDDGFGFF<55
@M03364:396:000000000-C9LGT:1:1101:4406:7491 1:N:0:10
ACTCCTACGGGAGGCAGCAGTAGGGAATCTTCCACAATGGACGCAAGTCTGATGGAGCAACGCCGCGTGAGTGAAGAAGGTTTTCGGATCGTAAAGCTCTGTTGTTGGTGAAGAAGGATAGAGGTAGTATCTGGCCTTTATTTGACGGTAATCAACCAGAAAGTCACGGCTAACTACGTGCCAGCAGCCGCGGTAATACGTAGGTGGCAAGCGTTGTCCGGATTTATTGGGCGTAAAGCGAGCGCAGGCGGAAAAATAAGTCTAATGTGAAAGCCCTCGGCTTAACCGAGGAAC
+
GGGGGGGGGGGGGGGGGGGGGGGGGGGGGGGGGGGGGGGGGGGDGGGFGGGGGGGGG8DFGGGGGGGCFEGGGGGGGGGGFGGGGGGGGGGGGGGGGGGGFGGCFFFGEGGFFFFGC4EFG-CFBFFGA,CC,BF<=,A5FFGGFGEEGFCGGGGGGGGGGGGGGGGGGGGGGGGGGGGGGGFGFFGGGGGGG<CFEF?FFGGG,?FGGGGGGCFGGGGGGGEEFGGGGGGGGCECGFGGGGDECGGEEGG7=EFFFGGGCFGGG=CGGGGGFGGGGGGGFFGDGGFBDEFGC9
@M03364:396:000000000-C9LGT:1:1101:9769:7515 1:N:0:10
ACTCCTACGGGAGGCAGCAGTAGGGAATCTTCCACAATGGACGCAAGTCTGATGGAGCAACGCCGCGTGAGTGAAGAAGGTTTTCGGATCGTAAAGCTCTGTTGTTGGTGAAGAAGGATAGCGGTAGTAACTGGCCTTTATTTGACGGTAATCAACCAGAAAGTCACGGCTAACTACGTGCCAGCAGCCGCGGTAATACGTAGGTGGCAAGCGTTGTCCGGATTTATTGGGCGTAAAGGGCTCGTAGGCGGTTCGTCGCGTCCGGTGTGAAAGTCCATCGCCTAACGGTGGATC
+
GGGGGGGGGGGGGGGGGGGGGGGGGGGGGGGGGGGGGGGGGGGGGGGGGGGGGGGGGGGGGGGGGGGGGGGGGGGGGGGGGGGGGGGGGGGGGGGGGGGGGFCGGGGGGGGGGGGGEFGGG-@++@FG8,CCFFFFGGGGGGGGCFGGGGGGGGGGGGGGGGGGGGGGGGGGGGGGGGGGDGGGGGGGGGGGGGGGGGGGGGGGGGGGGGGGGGGGGGGGGGGGGGGGGGGGGGGGGGGGGGGGGGGGGGGGGGGGGGGGGEDGGCEGGGGGGGGFGGGGFFGGGGGF5>DCF<
@M03364:396:000000000-C9LGT:1:1101:13887:7526 1:N:0:10
ACTCCTACGGGAGGCAGCAGTGGGGAATATTGCACAATGGGCGCAAGCCTGATGCAGCGACGCCGCGTGCGGGATGGAGGCCTTCGGGTTGTAAACCGCTTTTGTTTGGGAGCAAGCCCTTCGGGGTGGGTGTACCTTTCGAATAAGCACCGGCTAACTACGTGCCAGCCGCCGCGGTAATACGTAGGGTGCGAGCGTTATCCGGATTCATTGGGCGTAAAGCGCGCGTAGGCGGCCAGCCTGGTCGGGAGTCAAATCCGGGGGCTCAACCCCCGTCCGCTCCCGATACCGGCC
+
GGGGGGGGGGGGGGGGGGGGGGGGGGGGGGGGGGGGGGGGGGGGGGGGFGGGGGGGGGGGGGDGGGGGGGGGGGGGGGGGGGGGGGGGGGGGGGGGGGGGGGGGGGGGGGGGGGCFFGGGGFF++@CF33535@FGFGGGGGGDD,@FGGGGEGGGGGGGGGGGGGGGG*BEGGGGGGGGGGGGGGGGGGGGGEGGGGGGGGGGGGGGGGGGGFFGGGCGGGGGGG8C?GGGGGGGGGGGGGGGGGGGG=GEFFGGGFFGGGGGGGGGGGGGDEGGGGGDEFGGGGGEG?@DGG
@M03364:396:000000000-C9LGT:1:1101:15015:7533 1:N:0:10
ACTCCTACGGGAGGCAGCAGTGGGGAATATTGGACAATGGGGGAAACCCTGATCCAGCCATGCCGCGTGTGTGAAGAAGGCCTTTTGGTTGTAAAGCACTTTAAGCAGTGAAGAAGACTCCGTGGTTAATACCCACGGACGATGACATTAGCTGCAGAATAAGCACCGGCTAACTCTGTGCCAGCAGCCGCGGTAATACAGAGGGTGCAAGCGTTAATCGGAATTACTGGGCGTAAAGGGAGCGTAGGTGGCTCTATAAGTCAGATGTGAAATCCCCGGGCTTAACCTGGGAAC
+
GGGGGGGGGGGGGGGGGGGGGGGGGGGGGGGGGGGGGGGGGGGGGGGGGGGGGGGGGGGGGGGGGGGFGGGGGGGGGGGGGGGFGGGGGGGGGGGGGGGGGGGGGGGGGGGGGGGGGGGGC7F++BFGCAFA,B<:CFGGGCGFGGFGGGGGGGGGGGGGGGGGGGGGGCEGGGGGGGGGGGGGGFGFGGGGGEGGGGGGGGGGGGGGGGGGGGGGGGGGGGGGGGGGGGGGGGGGGGGGGGGGEGGGGGGG8FCGGGGFFFGGFFGFGG?CF?GFGGGGFFGGGG=?F>FCC>
@M03364:396:000000000-C9LGT:1:1101:13539:7540 1:N:0:10
ACTCCTACGGGAGGCAGCAGTGGGGGATATTGCACAATGGAGGAAACTCTGATGCAGCAACGCCGCGTGAAGGAGGAAGGCCTTCGGGTCGTAAACTTCTGTCCTCAGGGAAGAAAAAAATGACAGTACCTTAGGAGGAAGCCCCGGCTAACTACGTGCCAGCAGCCGCGGTAACACGTAGGGGGCGAGCGTTATCCGGAATTACTGGGCGTAAAGAGTGCGTAGGTGGCTGAGCAAGCGCGGGGTTTAATTTCACGGCCCAACCGTGAACCGCCCTGCGAACTGTTCAGCTTG
+
GGGGGGGGGGGGGGGGGGGGGGGGGGGGGGGGGGGGGGGGFGGGGGGGGGGGGGGGGGFGGGGGGGGGGGCFGGFFGGGGGFGGGGGGGGGGGGGGGGGGGGGGGGGGGGGGGGGGG@FF<-<B<BEA:,,8C3CDFFE<FF@CF:CCFGGGCFFGFGGGGGGGGGFGD*=<FGGGEF=FDGC:FCGEGGGE8EECGGGGGFGGGGGG5*::EDECCF9FFE88EGFGGGCGGEE:;CCEEE5EG:ECF9CFF<3<78:*:E77CG>D*3:CDC>97<FD)7:>CCC4*94*29
@M03364:396:000000000-C9LGT:1:1101:8509:7568 1:N:0:10
ACTCCTACGGGAGGCAGCAGTGGGGAATATTGCACAATGGGGGAAACCCTGATGCAGCAACGCCGCGTGAGTGATGACGGTCTTCGGATTGTAAAGCTCTGTCTTTAGGGACGATAATGACGGTACCTAAGGAGGAAGCCACGGCTAACTACGTGCCAGCAGCCGCGGTCATACGGAGGGTCCGAGCGTTAATCGGAATTACTGGGCGTAAAGCGTGCGCAGGCGGTTTGTTAAGCAAGATGTGAAAGCCCCGGGCTCAACCTGGGAATTGCATTTTGAACTGGCGAACTAG
+
GGGGGGGGGGGGGGGGGGGGGGGGGGGGGGGGGGGGGGGGGGGGGGGGGGGGGGGGGGGGGGGGGGGGGGGGGGGGGGGGGGGGGGGGGGGGGGGGGGGGGGGGGGGGGGFGFFFE4EFGF8@B:BFF,,8:>DC:@FGFGFGGGGGGGGGGFGGGGGGFFGGGGGGGG*=CFGGGGGGGGGGGEEEGFEFGGGGGGGGGGGGGGGGGGGGGGGGGGGGGGGEGGG:EEEFGGGGGGGGGFG?ECFGGFGGGGEDGC;C?EGGGGF7CFFGDFGGGGGEFFFGGGGD>DFFG
@M03364:396:000000000-C9LGT:1:1101:6667:7583 1:N:0:10
ACTCCTACGGGAGGCAGCAGTAGGGTATTTTCGTCAATGGGCGCAAGCCTGAACGAGCAATGCCGCGTGGGTGAAGACGGTCTTCGGATTGTAAAGCCCTGTTGCCGGGGACAAAGGACAGCCAGAGTGGAAAGCTGACTGTTTGATGGTACCCGGCCAGAAAGCCACGGCTAACTACGTGCCAGCAGCCGCGGTAATACGTAGGTGGCAAGCGTTATCCGGAATGATTGGGCGGAAAGGGTGCGCAGGCGGCGGTGCAAGTCTGAAGTAAAAGGGACCGGCTCAACCGGGTC
+
GGGGGGGGGGGGGGGGGGGGGGGGGGGGGGGGGGGGGGGGGGGGGGGGGGGGGGGGGGGGGGGGGGGGGGGGGGGGGGGGGGGGGGGGGGGGGGGGGGGGGGGFFGGGGGGGGGFGGF>DFFF,:BFGF+@,3BFFFFGFGFGGGCFFGGGGGGGGGGGGGGGGGGGGG>BFGGGGGGGGGGGGGGGGGGGGGGGDGGGGGGGGGGGGGGGGGGCGGGGGGGGGGGGGGGGGGG**CEGGE;=7?EGGGGGGG*C>DGGGGEG7ECFFGGGGGGGGGFGGFF*>FGCFGB)1C
@M03364:396:000000000-C9LGT:1:1101:16390:7585 1:N:0:10
ACTCCTACGGGAGGCAGCAGTGGGGAATATTGGACAATGGGGGCAACCCTGATCCAGCCATGCCGCGTGTGTGAAGAAGGCCTTCGGGTTGTAAAGCACTTTCAGTAGGGAGGAAAGGTAGCGTATTAGTAGCACGTTACTGTGACGTTACCTACAGAAGAAGGACCGGCTAACTCCGTGCCAGCAGCCGCGGTAATACGGAGGGTCCGAGCGTTAATCGGAATTACTGGGCGTAAAGCGTGCGCAGGCGGTTTGTTAAGCAAGATGTGAAAGCCCCGGGCTCAACCTGGGAAT
+
GGGGGGGGGGGGGGGGGGGGGGGGGGGGGGGGGGGGGGGGGGGGGGGGGGGGGGGGGGGGGGGGGGGFFGGGGGGGGGGGGGGGGGGGGGGGGGGGGGFGGGGGGGGGGGFGGG8FFGGGG9C8+BFG,55<,@FGGGGGGGGGDFGGGFGGGGGGGGGGGGGGGGGGGFEGGGDGGGGGGGGGGGGGGGGGGGGGGGGGGGGGGGGGEFGGGGGGGGGGGGGGGGGGGGGGGGGGGGGGGGGGGGEEGGGGCEGGGGFGDGGGEGGGGGGGGGCGGGGGFFGGGGGFGFF499
@M03364:396:000000000-C9LGT:1:1101:11638:7594 1:N:0:10
ACTCCTACGGGAGGCAGCAGTGGGGAATATTGGACAATGGGGGAAACCCTGATCCAGCCATGCCGCGTGTGTGAAGAAGGCCTTTTGGTTGTAAAGCACTTTAAGCAGTGAAGAAGACTCCCTGGTTAGTACCCATGGACGATGACATTAGCTGCAGAATAAGCACCGGCTAACTCTGTGCCAGCAGCCGCGGTAATACAGAGGGTGCAAGCGTTGTCCGGAATCATTGGGCGTAAAGGGCTCGTAGGCGGTTCGTCGCGTCCGGTGTGAAAGCCCATCGCTTAACGGTGGGTC
+
GGGGGGGGGGGGGGGGGGGGGGGGGGGGGGGGGGGGGGGGGGGGGGGGGGGGGGGGGGGGGGGGGGGGGGGGGGGGGGGGGGGGGGGGGGGGGGGGGGGGGGGFGGGGGGGGGGCGEFFGG4B54BFG,,7<,C?FFGGFGGGGGGGGGGGGGGGGGGGGGGGGGGGGGGGGGGGGGGGGGGGGGGGGGGGGGCFGGGGGFGGGGGGDGGGGGGGGGGGGGGGGGGGFGGGGGGGGGGGDGGGGGGGGGGGGGGGGGGGGGGGGGGGGGGGGFGGGGGGGFFGGG7D3CFDGGF
@M03364:396:000000000-C9LGT:1:1101:27084:7602 1:N:0:10
ACTCCTACGGGAGGCAGCAGTGGGGAATATTGGACAATGGGGGAAACCCTGATCCAGCCATGCCGCGTGTGTGAAGAAGGCCTTTTGGTTGTAAAGCACTTTAAGCAGTGAAGAAGACTCCCTGATTAATACACATGGACGATGACATTAGCTGCAGAATAAGCACCGGCTAACTCTGTGCCAGCAGCCGCGGTAATACAGAGGGTGCAAGCGTTAAACGGAATTACTGGGCGTAAAGGGAGCGTAGGTGGCTCTATAAGTCAGATGTGAAATCCCCGGGCTTAACCTGGGAAC
+
GGGGGGGGGGGGGGGGGGGGGGGGGGGGGGGGGGGGGGGGGGGGGGGGGGGGGGGGGGGGGGGGGGGGGGGGGGGGGGGGGGGGGGGGGGGGGGGGGGGGGGGEGGGFGGGGGGFF,BFFF-B,,:EF,5CB,8?B5<FGEFGGGGGGGGFGGGGGGGGGGGGGGGGGGBEGGGGGGGGGGGGGGGGGFGGGG>EGGGGGGGGGGGGGGGGGGGGGGGGGGGGGGGGGGGGGGGGGGGGGGGGGGGGGFGGGGGGGGGGGG?FGGGGDGGGF:9?FGGGGFFECGGGFGFFGGF
@M03364:396:000000000-C9LGT:1:1101:25124:7609 1:N:0:10
ACTCCTACGGGAGGCAGCAGTGGGGAATCTTGCGCAATGGGGGCAACCCTGACGCAGCGACGCCGCGTGCGGGACGAAGGCCTTCGGGTCGTAAACCGCTTTCAGCAGGGACGAGGCCGCGAGGTGACGGTACCTGCAGAAGAAGCCCCGGCTAAATACGTGCCAGCAGCCGCGGTAATACGTATGGGGCGAGCGTTATCCGGATTCATTGGGCGTAAAGCGCGCGTAGGCGGCCCGTTAGGTCGGAGGTAAAAGCCCGGGGCTCAACCCCGGCGAGCCTCCGATACCGGCGGG
+
GGGGGGGGGGGGGGGGGGGGGGGGGGGGGGGGGGGGGGGGGGGGGGGGGGGGGGGGGGGGGGGGGGGGGGGGGGGGGGGGGGGGGGGGGGGGGGGGGGGGGGGGGGGGGGGGGGGGGGGGC*=*8@CF<*=+=BFCFGGGGGGFGGGGGGGGEGGGGGGGGGGGGFGGGEGGGGGGGGGGGGCEGGGGGGGGGGGGGGGGGGGEEGGGGGGGGGGGGGGGGGGGGGCCEGFGGGGGG8EGGGGGGGCCC*<EGGGGGGGGGGGGGGFGGGGGGGE3CCG4>FEDCDGFGF@5C7
@M03364:396:000000000-C9LGT:1:1101:5136:7617 1:N:0:10
ACTCCTACGGGAGGCAGCAGTGGGGAATATTGCACAATGGGGGAAACCCTGATGCAGCAACGCCGCGTGAGTGATGACGGCCTTCGGGTTGTAAAGCTCTGTCTTCAGGGACGATAATGACGGTCCCTAAGTGGGAAGCCACGGCTAACTACGTGCCAGCAGCCGCGGTAATACGTAGGTGGCGAGCGTTGTCCGGATTTACTGGGCGTAAAGGGAGCGTAGGCGGACTTTTAAGTGAGATGTGAAATACCCGGGCTCAACTTGGGTGCTGCATTTCAAACTGGAAGTCTAG
+
GGGGGGGGGGGGGGGGGGGGGGGGGGGGGGGGGFGGGGGGGGGGGGGGGGGGGGGGGGGGGGGGGGGGGGGGGGGGGGGGGGGGGGGGGGGGGGGGGGGGGGGGGFGGGGGFGG@C>FFF<-8=+@DF33@,<8B,@F,DFFFFC<<@FGFGFGGGGGGGGGGFFGGGG<CFGGGGGGGGGGGGGGDFGGGGGGFGGDEG@FGGGGGEGGGFGGGGGGGEGGGGGG:EG?CFGGGGGGGEFCFGGGGDFGGGGGCE<FFG6<CFGGGG<CGFGGGGGGGGFFGGDFG):FFG
@M03364:396:000000000-C9LGT:1:1101:23388:7618 1:N:0:10
ACTCCTACGGGAGGCAGCAGTGGGGAATATTGGACAATGGGGGAAACCCTGATCCAGCCATGCCGCGTGTGTGAAGAAGGCCTTCGGGTTGTAAAGCACTTTCAGTAGGGAGGAAAGGTAGCGTGTTAATAGCGCGTTACTGTGACGTTACCTACAGAAGAAGGACCGGCTAACTCCGTGCCAGCAGCCGCGGTAATACGTAGGTGGCAAGCGTTATCCGGAATGATTGGGCGTAAAGGGTGCGCAGGCGGCTGTGCAAGTCTGAAGTAAAAGGGACCGGCTCAACCGGTTC
+
GGGGGGGGGGGGGGGGGGGGGGGGGGGGGGGGGGGGGGGGGGGGGGGGGGGGGGGGGGGGGGGGGGGGGGGGGGGGGGGGGGGGGGGGGGGGGGGGGGGGGGGFFFGFGGGGGGGGGGGGF=C??CFGB<CEFFF:FG7CGGGFFGGGGGGGGGGGGGGGGGGGGGGGGGGGGGGGGGGGGGGGGGGGGGGGGGGGGGGGGGGGGGGGGGGGGGGGGGGGGGGGGFGGGGGGGGGGGGGGGGGGGGGGGGGGGGGGGGGGFFFGGGGFGGGGGGGGGGGGFFGGGGGFGFFG
@M03364:396:000000000-C9LGT:1:1101:24118:7622 1:N:0:10
ACTCCTACGGGAGGCAGCAGTGGGGAATTTTCCGCAATGGGCGAAAGCCTGACGGAGCAATGCCGCGTGGAGGTAGAAGGCCCACGGGTCATGAACTTCTTTTCCCGGAGAAGAAGCAATGGCGGTATCTGGGGAATAAGCATCGGCTAACTCTGTGCCAGCAGCCGCGGTAATACAGAGGATGCAAGCGTTATCCGGAATGATTGGGCGTAAAGCGTCTGTAGGTGGCTTTTTAAGTCCGCCGTCAAATCCCAGGGCTCAACTCTGGACAGGCGGTGGAAACTACCAAGCTGG
+
GGGGGGGGGGGGGGGGGGGGGGGGGGGGGGGGGGGGGGGGGGGGGGGGGGGGGGGGGGGGGGGGGGGGGGGGGGGGGGGGGGG@FFGGFGGGGGGGGGGGGGGGGGGGDGGGGGGDFFGGF9B:+@FGC8C,<:3<>@=FF9=FEGEFGGGGGGGGGGGGGGGFFGGGG4:FEGGGGGGGGGGGGGGGGGGGGGGGGGGGGGGGGGGGGGGGGGGGGGGGGFGGFCFFGFGGFGGGGGGGGGGGGGGGGGGGGGGGGGEFG6CFGFFGGGGGGGGG7DGGFFGGGGGFGFFCGG
@M03364:396:000000000-C9LGT:1:1101:28026:7625 1:N:0:10
ACTCCTACGGGAGGCAGCAGTGGGGAATATTGCACAATGGGCGCAAGCCTGATGCAGCGACGCCGCGTGCGGGATGGAGGCCTTCGGGTTGTAAACCGCTTTTGTTTGGGAGCAAGCCCTTCGGTGTGAATATACCTTTCGAATAAGCACCGGCTAACTACGTGCCAGCAGCCGCGGTAATACGTAGGGTGCGAGCGTTATCCGGATTTATTGGGCGTAAAGGGCTCGTAGGCGGTTCGTCGCGTCCGGTGTGAAAGTCCATCGCCTAACGGTGGATCTGCGCCGGGTACGGGG
+
GGGGGGGGGGGGGGGGGGGGGGGGGGGGGGGGGGGGGGGGGGGGGGGGGGGGGGGGGGGGGGGGGGGGGGGGGGGGGGGGGGGGGGGGGGGGGGGGGGGGGGGGGGGGGGGGGGGG7=DF,-@++8CF9,,,<<<@EFGFFC,@@FGGGG7FFGGDGGCGGEGGGGGGG,<FFFGGGEEEGGGC?9CGGFFGG?EEGGGGGGGGGGGGCGGGGGGGGGGGGGGGGDECGGGGGGGGGGGGGGGGEGGEGCGEGFEDFGGG9CFGDGEDGGGGDGGDDGGGFEGGGGGFCFFGG3
@M03364:396:000000000-C9LGT:1:1101:25443:7626 1:N:0:10
ACTCCTACGGGAGGCAGCAGTGGGGGATATTGCACAATGGGGGAAACCCTGATGCAGCGACGCCGCGTGAGTGAAGAAGTATTTCGGTATGTAAAGCTCTATCAGCAGGAAAGATAATGACGGTACCTGTCTAAGAAGCACCGGCTAAATACGTGCCAGCAGCCGCGGTCATACGTATGGTGCAAGCGTTATCCGGATTTACTGGGTGTAAAGGGAGCGCAGACGGCATGGCAAGCCAGATGTGAAAGGTGGGGGCTCAACCCCCAAGCTGCATTTGGAACTGTCAAGCTAG
+
GGGGGGGGGGGGGGGGGGGGGGGGGGGGGGGGGGGGGGGGGGGGGGGGGGGGGGGGGGGGGGGGGGGGGGGGGGGGGGGGGGGGGGGGGGGGGGGGGGGGGGGFGGGFFGGFFGGGFGGFGCFF+BFG?,8<<CFFFGGGGGGGGGCFGGGGBGFGGGGGGGGGGGGGG1BFGGGGGGGGGGGGGGGGFGGGGGGGGGGGGGGGGGGGGGGGGGGGGGGGGGEGGGGGGGGGGGGGGGGGGGGGGGGGGGCEGGGGGGGGGGGGGGGGGGGGGGGGGGGGFFGFGGGFGFFG
@M03364:396:000000000-C9LGT:1:1101:22525:7627 1:N:0:10
ACTCCTACGGGAGGCAGCAGTGGGGAATATTGGACAATGGGGGAAACCCTGATCCAGCCATGCCGCGTGTGTGAAGAAGGCCTTTTGGTTGTAAAGCACTTTAAGCAGTGAAGAAGACTCCATGGTTACTACCCATGGACGATGACATTAGCTGCAGAATAAGCACCGGCTAACTCTGTGCCAGCAGCCGCGGTAATACAGAGGGTGCAAGCGTTAATCGGAATTACTGGGCGTAAAGGGAGCGTAGGTGGCTCTATAAGTCAGATGTGAAATCCCCGGGCTTAACCTGGGAAC
+
GGGGGGGGGGGGGGGGGGGGGGGGGGGGGGGGGGGGGGGGGGGGGGGGGGGGGGGGGGGGGGGGGGGGGGGGGGGGFGGGGGGGGGGGGGGGGGGGGGGGGGG?FGGGGGGGGGGGEFGGG9C,:CFG,<CCAFFGGGGGGGGFFGFGGGGGGGGGGGFGGGGGGGGGGGE>FGGGGGGGGGGGGGGGGGGGGGGGGGGGGGGGGGGGGGGGGGGGGGGGGGGGGGGGGGGGGGGGGGGGFGGGEGGGGGGGGGGGGFGGGGGGGGGGGGGGGGGGGGGGFFGGGFGFGFFFCF
@M03364:396:000000000-C9LGT:1:1101:25957:7641 1:N:0:10
ACTCCTACGGGAGGCAGCAGTGGGGAATATTGGACAATGGGGGAAACCCTGATCCAGCCATGCCGCGTGTGTGAAGAAGGCCTTTTGGTTGTAAAGCACTTTAAGCAGTGAAGAAGACTCCATGATTACTACCCATGGACGATGACATTAGCTGCAGAATAAGCACCGGCTAACTCTGTGCCAGCAGCCGCGGTAATACAGAGGGTGCAAGCGTTAATCGGAATTACTGGGCGTAAAGGGAGCGTAGGTGGCTCTATAAGTCAGATGTGAAATCCCCGGGCTTAACCTGGGAAC
+
GGGGGGGGGGGGGGGGGGGGGGGGGGGGGGGGGGGGGGGGGGGGGGGGGGGGGGGGGGGGGGGGGGGGGGGGGGGGGGGGGGGGGGGGGGGGGGGGGGGGGGG@FGGGGGGGGF?B<FFFFBE,,CFG,<A8,E<FFFAFGFFFGGDFGGGGGGGGGFFGGGGGGGGGGFEDGGGGGGGGGGGGGGGGGGGGGGGGGGGGGGGGGGGGGGGGGGGGGGGGGGEGGGGGGGGGGGGGGGGGGGGGEEGGGGGGFGGGGGDFFFGGGGGGGGGFFGFFGGGGFFFGGGGFGFFGFC
@M03364:396:000000000-C9LGT:1:1101:26417:7679 1:N:0:10
ACTCCTACGGGAGGCAGCAGTAGGGAATCTTCCACAATGGACGCAAGTCTGATGGAGCAACGCCGCGTGAGTGAAGAAGGTTTTCGGATCGTAAAGCTCTGTTGTTGGTGAAGAAGGATAGAGGGAGTCCCTGGCCTTTATTTGACGGTAATCAACCAGAAAGTCACGGCTAACTACGTGCCAGCAGCCGCGGTAATACGTAGGTGGCAAGCGTTGTCCGGATTTATTGGGCGTAAAGCGAGCGCAGGCGGAAAAATAAGTCTAATGTGAAAGCCCTCGGCTTAACCGAGGAAC
+
GGGGGGGGGGGGGGGGGGGGGGGGGGGGGGGGGGGGGGGGGGGGGGGGGGGGGGGGGFGGGGGGGGGGGGGGGGGGGGGGGGGGGGGEGGGGGGGGGEGFGGGFGFGDGGGGGGGF@AF9E-C8+?FG,,8BF+AB<FGGCFGGFFGFGGGGFGGGGGGGGGGGGFGGGCGFGGGGGGGGGGGGGGGGCFGGGFGGGFFGFGGGGGGGGGGGGGGGGGGGGGDDCGGGGGGGGGGGGGGGGGGGGGGGGGGG=E>FGGGGGGGGGGGGGGGGGGGGGGGGFFGGGGGFGFFDGC
@M03364:396:000000000-C9LGT:1:1101:5159:7687 1:N:0:10
ACTCCTACGGGAGGCAGCAGTGGGGAATATTGGACAATGGGGGAAACCCTGATCCAGCCATGCCGCGTGTGTGAAGAAGGCCTTTTGGTTGTAAAGCACTTTAAGCAGTGAAGAAGACTCCGTGGTTACTACCCACGGACGATGACATTAGCTGCAGAATAAGCACCGGCTAACTCTGTGCCAGCAGCCGCGGTAATACAGAGGGTGCAAGCGTTATCCGGATTTATTGGGCGTAAAGGGCTCGTAGGCGGTTCGTCGCGTCCGGTGTGAAAGTCCATCGCCTAACGGTGGATC
+
GGGGGGGGGGGGGGGGGGGGGGGGGGGGGGGGGGGGGGGGGGGGGGGGGGGGGGGGGGGGGGGGGGGGGGGGGGGGGGGGGGGGGGGGGGGGGGGGGGGGGGGFGGGGGGGGGGEGDGGGG-?++BFF,<CCBEFEGGGGGFGGGGGFGGGGGGGGGGGGGGGGGGGGGGGGGGGGGGGGGGGGGGGGGGGGGFGDGGGGGFGGGDGGGGGGGGCEFCEGGGFCCGGGGGGGGEGGGGGGGGGGGGGGGGGGGGGGGGGGGGGGEDEGGG7FGGGGGGGGFFEGGGGFGFF<49
@M03364:396:000000000-C9LGT:1:1101:13168:7704 1:N:0:10
ACTCCTACGGGAGGCAGCAGTAGGGAATTTTCGGCAATGGGGGGAACCCTGACCGAGCAACGCCGCGTGAGTGAAGAAGGTCTTCGGATTGTAAAGCTCTGTTGTGAGGGAAGAACGTCAGGCAGAAGATGCGTGAGTGACGGTACCTTACCAGAAAGCCACGGCTAACTACGTGCCAGCAGCCGCGGTAATACGTAGGTGGCAAGCGTTATCCGGAATGATTGGGCGTAAAGGGTGCGCAGGCGGCTGTGCAAGTCTGAAGTAAAAGGGACCGGCTCAACCGGTTCAGGCTTT
+
GGGGGGGGGGGGGGGGGGGGGGGGGGGGGGGGGGGGGGGGGGGGGGGGGGGGGGGGGGGGGGGGGGGGGGGGGGGGGGGGGGGGGGGGGGGGGGGGGGGGGGGGGGGGGGGGGGGGGGGGG9FC*CFF,<?<FGG7CFGGGGGGGGGGGGGGCGGGGGGGGGGGGGGGGGGGGGGGGGGGGGGGGGGGGDGGGGGGGGGGGGGGGGGGGGGGGGGGGGGGGGGGGGGGEGGGGGGGGGGGGGGGGGGGGGGGGGGGGGGGFGGGGGGGGGGGGGGGDGGGFFGGDCDFGFFGFF
@M03364:396:000000000-C9LGT:1:1101:21223:7707 1:N:0:10
ACTCCTACGGAGGCAGCAGTGGGGAATATTGGACAATGGGGGCAACCCTGATCCAGCCATGCCGCGTGTGTGAAGAAGGCCTTCGGGTTGTAAAGCACTTTCAGTAGGGAGGAAAGGTAGCGTGTTAATAGCGCGTTACTGTGACGTTACCTACAGAAGAAGGACCGGCTAACTCCGTGCCAGCAGCCGCGGTAATACGGAGGGTCCGAGCGTTAATCGGAATTACTGGGCGTAAAGCGTGCGCAGGCGGTTTGTTAAGCAAGATGTGAAAGCCCCGGGCTCAACCTGGGAATT
+
GGGGGGGGGGEGGGGGGGGGGGGGGGGGGGGGGGGGGGGGGGGGGGGGGGGGGGGGGGGGGGGGGGGGGGGGGGGGGGGGGGGGGGGGGGGGGGGGGGGGGGGGGGGFGGGGGGGG<FFDG7FC+BFF<5AC3CFGGGGGGGGGGGGGGGGGEGGGGGGGGGGGGGGGGFEGGGGGGGGGGGGGGFGGGGGGGGGGGGGGGGGGGGGGGGGGGGGGFGGGGGGGFGGGGGGGCGGGGGGGGGGGGGEEGGCCEGGGGGGGGCFGEFFFFGGGGGGGGGEG>FFGGGCFGFFCGC
@M03364:396:000000000-C9LGT:1:1101:13963:7709 1:N:0:10
ACTCCTACGGGAGGCAGCAGTGGGGAATATTGGACAATGGGGGAAACCCTGATCCAGCCATGCCGCGTGTGTGAAGAAGGCCTTCGGGTTGTAAAGCACTTTCAGTAGGGAGGAAAGGTAGCGTATTAGTAGCACGTTACTGTGACGTTACCTACAGAAGAAGGACCGGCTAACTCCGTGCCAGCAGCCGCGGTAATACGGAGGGTCCGAGCGTTAATCGGAATTACTGGGCGTAAAGCGTGCGCAGGCGGTTTGTTAAGCAAGATGTGAAAGCCCCGGGCTCAACCTGGGAAT
+
GGGGGGGGG;FGGGGGGGGGGGGGGGGFGGGGGGGGGGGGGGGGGGGGGGGGGGGGGGGGGGGGGGGFGGGGGGGGGGGGGGGGGGGGGGGGGGGGGGGGGGGGG?@CEGGGGG,FFCGC9-@B4CFF<,CFC,5:A=FFFDGGGGGDGGGGCFGGGGGGGGGGGGGGGGGGGGFFFFGGDEFGGGGCGGGGGGFGGGGGGGGGGGFGGDDGGEGGGGGGGGGGGGFEG@C@EEGDFGG=CEEGGGGGGGG:8CGEC?CGFFGFGFFGGFFGG67<DGGGF3EGCFGFGFF449
@M03364:396:000000000-C9LGT:1:1101:13726:7715 1:N:0:10
ACTCCTACGGGAGGCAGCAGTGGGGAATCTTGCGCAATGGGCGGAAGCCTGACGCAGCGACGCCGCGTGCGGGAGGAAGGCCCTCGGGTCGTAAACCGCTTTCAGCAGGGACGAGGCCGAAAGGTGACGGTCCCTGCAGAAGAAGCCCCGGCTAACTACGTGCCAGCAGCCGCGGTAATACGTAGGGGGCGAGCGTTATCCGGATTCATTGGGCGTAAAGCGCTCGTAGGCGGCCTGCTAGGTCGGGAGTCAAATGCGGGGGCCCAACCCCCGGCCGCTCCCGATACCGGCGGG
+
GGGGGGGGGGGGGGGGGGGGGGGGGGGGGGGGGGGGGGGGGGGGGGGGGGFGGGGGGGGGGGGGGGGGGGGGGGGGGGGGGGGGGGGGGGGGGGGGGGGGGGGGGGGGGGGGGGGGGGFF<*=8?FGGF4=+<CFCGGG?:FGFGFGGGGGGGGGGGGGGGGGGGGGGGGGGGGGGGGGGGGGGGGGGDGGGGGGGGGGGGGGGEGGGGGGGGGGGGGGGGGGGGGGGGGGGGGGGGGFGGGGGGGGGGGGGGGGGGGGGGGGGGGGGGGGGGGGGGGGGFFGGGGGFGFFGGG
@M03364:396:000000000-C9LGT:1:1101:18406:7719 1:N:0:10
ACTCCTACGGGAGGCAGCAGTGGGGAATATTGGACAATGGGGGAAACCCTGATCCAGCCATGCCGCGTGTGTGAAGAAGGCCTTTTGGTTGTAAAGCACTTTAAGCAGTGAAGAAGACTCCATGGTTAATACCCATGGACGATGACATTAGCTGCAGAATAAGCACCGGCTAACTCTGTGCCAGCAGCCGCGGTAATACAGAGGGTGCAAGCGTTAATCGGAATTACTGGGCGTAAAGGGAGCGTAGGTGGCTCTATAAGTCAGATGTGAAATCCCCGGGCTTAACCTGGGAAC
+
GGGGGGGGGGGGGGGGGGGGGGGGGGGGGGGGGGGGGGGGGGGGGGGGGGGGGGGGGGGGGGGGGGGGGGGGGGGGGGGGGGGGGGGGGGGGGGGGGGGGGGGDGGGGGGGGGGGGGGGGG9C<BFFF5EFFFFGGGGGGGGGFGGFFGGGGGGGGGGGGGGGGGGGGGGGGGGGGGGGGGGGGGGGGGGGGGEGGGGGGGGGGGGGGGGGGGGGGGGGGGGGGGGGGGGGGGEGGGGGGGGGGGGGGGGGGGGGGGGGGGFGGGGGGGGGCFGGGGGGGFFGGGGGFGFFGGG
@M03364:396:000000000-C9LGT:1:1101:23827:7737 1:N:0:10
ACTCCTACGGGAGGCAGCAGTGGGGAATATTGGACAATGGGCGAAAGCCTGATCCAGCCATGCCGCGTGTGTGAAGAAGGTCTTCGGATTGTAAAGCACTTTAAGTTGGGAGGAAGGGCATTAAACTAATACGTTAGTGTCTTGACGTTACCGACAGAATAAGCACCGGCTAACTCTGTGCCAGCAGCCGCGGTAATACAGAGGGTGCAAGCGTTAATCGGAATTACTGGGCGTAAAGCGCGCGTAGGTGGTTTGTTAAGTTGAATGTGAAATCCCCGGGCTCAACCTGGGAAC
+
GGGGGGGGGGGGGGGGGGGGGGGGGGGGGGGGGGGGGGGGGGGGGGGGGGGGGGGGGGGGGGGGGGGGGGGGGGGGGGGGGGGGGGGGGGGGGGGGGGGGGGGGGFFFGGGEGGFGCGFGGFE<,CEF5<C?+E8D>FFGFGFGGFGGFGGG@:FGGGGGGFAFC<FGGGDBFFGGGCFGGGGGGGGGGEGGGGGGGFGGGGGFGGGGGGGGGGGGGGGGGGGGGGFFFGGGGGG;FFFGGGGGGGGGCFGEFGGGGG7CGGGGGCFGDG9:FFGFGDEDFFGGGGCFGFFGGG
@M03364:396:000000000-C9LGT:1:1101:10628:7746 1:N:0:10
ACTCCTACGGGAGGCAGCAGTAGGGAATCTTCCACAATGGACGCAAGTCTGATGGAGCAACGCCGCGTGAGTGAAGAAGGTTTTCGGATCGTAAAGCTCTGTTGTTGGTGAAGAAGGATAGGGGAAGTTACTGGCCTTTATTTGACGGTAATCAACCAGAAAGTCACGGCTAACTACGTGCCAGCAGCCGCGGTAATACGTAGGTGGCAAGCGTTGTCCGGATTTATTGGGCGTAAAGCGAGCGCAGGCGGAATGATAAGTCTGATGTGAAAGCCCACGGCTCAACCGTGGAAC
+
GGGGGGGGGGGGGGGGGGGGGGGGGGGGGGGGGGGGGGGGGGGGGGGGGGGGGGGGGGGGGGGGGGGGGGGGGGGGGGGGFFGGGGGGGGGGGGGGGDGGGGGGGGGGGGGGGGFFB=FCF9E++8BF,<A,<=F,C=EEGG,C<FEGGGDGFGGFGGGGGGGGFEGGGGGGGGGGGGGGGFFGGGGGGGGGGGGEGGFGGGGGCFGGGGGDG<CGECEGGG@?CFGFGGGGGGGGGGGGGGCGEGGGGGGCGGGFFCGG<C>CCFG:C>@CFGG39DGGEFGGGF4>CFFGGC
@M03364:396:000000000-C9LGT:1:1101:15814:7782 1:N:0:10
ACTCCTACGGGAGGCAGCAGTGGGGAATATTGCACAATGGGCGCAAGCCTGATGCAGCGACGCCGCGTGCGGGATGGAGGCCTTCGGGTTGTAAACCGCTTTTGTTTGGGAGCAAGCCCTTCGGGGTGAGTGTACCTTTCGAATAAGCACCGGCTAACTACGTGCCAGCAGCCGCGGTAATACGTAGGGTGCGAGCGTTATCCGGATTTATTGGGCGTAAAGGGCTCGTAGGCGGTTCGTCGCGTCCGGTGTGAAAGTCCATCGCCTAACGGTGGATCTGCGCCGGGTACGGGC
+
GGGGGGGGGGGGGGGGGGGGGGGGGGGGGGGGGGGGGGGGGGGGGGGGGGGGGGGGGGGGGGGGGGGGGGGGGGGGGGGGGGGGGGGGGGGGGGGGGGGGGGGGGGGGGGGGGGGGFGGGGGF>+8@F387,@CFGFGGGGCFDF>:FGGGGGGGGGGGGGGGGGGGGG,BGGGGGGGGGGGGGGFGGGGGGGEGGGGGDGGGGGCEGGGGGGGGGGGGGGGGGGGGGEDGGGGGEGGGGGGGGEEGEGEGGGCFDFFGGGGGGDGGCFFGD>CDCGGGGFFGGDGG>9@;DG)
@M03364:396:000000000-C9LGT:1:1101:28457:7785 1:N:0:10
ACTCCTACGGGAGGCAGCAGTGGGGAATATTGGACAATGGGGGCAACCCTGATCCAGCCATGCCGCGTGTGTGAAGAAGGCCTTCGGGTTGTAAAGCACTTTCAGTAGGGAGGAAAGGTAGCGTTTTACTAGCGCGTTACTGTGCCGTTACCTACAGAAGAAGGACCGGCTAACTCCGTGCCAGCAGCCGCGGTAATACGGAGGGTCCGAGCGTTAATCGGAATTACTGGGCGTAAAGCGTGCGCAGGCGGTTTGTTAAGCAAGATGTGAAAGCCCCGGGCTCAACCTGGGA
+
GGGGGGGGGGGGGGGGGGGGGGGGGGGGGGGGCFGGGGGGGGGGGGGGGGGGGFGGGGDGAFGGGGGGGCGGGGFGGGGGGGGGGGGGGGGGGGGGGEFGGGGGG,EFGGF:FG8<,:,,:B@8++3C,,:,8:+:+>+BFFFF,::<858@FC7FDG8@B,5,@BFFG*>:>D;,,>FGDCFCB,F:3<CCE@<CFG:F7:FDGGGFC8:CG8;CFC7FE88C6<C+<E>EEE58*<EEGEEG5CGGGGDE:CE=FCGCF+4A*9C7CGFC7E6<3<ED@B56F<<FFFF5
@M03364:396:000000000-C9LGT:1:1101:8302:7801 1:N:0:10
ACTCCTACGGGAGGCAGCAGTAGGGAATTTTCGGCAATGGGGGGAACCCTGACCGAGCAACGCCGCGTGAGTGAAGAAGGTCTTCGGATTGTAAAGCTCTGTTGTAAGGGAAGAACGTCAGGCCGAGGATGCCTGAGTGACGGTACCTTACCAGAAAGCCACGGCTAACTACGTGCCAGCAGCCGCGGTAATACGTAGGTGGCGAGCGTTATCCGGAATTATTGGGCGTAAAGGGTGCGTAGGCGGCCTTTTAAGTTTAAGGTGAAAGCGTGGGGCTTAACCCCATAAAGCCTT
+
GGGGGGGGGGGGGGGGGGGGGGGGGGGGGGGGGGGGGGGGGGGGGGGGGGGGGFGGGGGGGGGGGGGGGGGGGGGGGGGGGGGGGGGGEGGGGGGGGGGGGGGGGGGGGGGGGGGGGFFEG9<*<FFG=2?<<CF<FFGGGGGGGFGGGGGGGGGGGGGGGGGGGGGGGFGGGGGGGGGGGGGGGGGGGEGGGGGGGGGGGGGGEGGGGGGGGGGGGGGGGGGGGGGGGEGGGGGGGGGEEGGGGGGGGGGGGGGGGGGGG6DGGGGGGGGGDEGGCFGG=?GGDFFFGBFGFG
@M03364:396:000000000-C9LGT:1:1101:11517:7803 1:N:0:10
ACTCCTACGGGAGGCAGCAGTGGGGAATATTGGACAATGGGGGAAACCCTGATCCAGCCATGCCGCGTGTGTGAAGAAGGCCTTTTGGTTGTAAAGCACTTTAAGCAGTGAAGAAGACTCCCTGGTTAATACCCATGGACGATGACATTAGCTGCAGAATAAGCACCGGCTAACTCTGTGCCAGCAGCCGCGGTAATACAGAGGGTGCAAGCGTTAATCGGAATTACTGGGCGTAAAGGGAGCGTAGGTGGCTCTATAAGTCAGATGTGAAATCCCCGGGCTTAACCTGGGAAC
+
GGGGGGGGGGGGGGGGGGGGGGGGGGGGGGGGGGGGGGGGGGGGGGGGGGGGGGGGGGGGGGGGGGGGGGGGGGGGGGGGGGGGGGGGGGGGGGGGGGGGGGGAFGGGGGGGGGGGFGFEF-B5:BEF,5CCFCFGFGGGGGGGGGGFFGEGGGGGGCGGGGGGGGGGGGGGGGGGGGGGGGGGGGGGGGGGGGEGGGGGFFGGGGGGGGGGGGGGGGGGGGGGGFFGGGCCEGGGGGGGGGGGECEGGGGGGGGGGGGGGGGGGGGGGGGGGGGGGGGGFFFGGGGFGFFG<<
@M03364:396:000000000-C9LGT:1:1101:22823:7806 1:N:0:10
ACTCCTACGGGAGGCAGCAGTGGGGAATATTGGACAATGGGGGCAACCCTGATCCAGCCATGCCGCGTGTGTGAAGAAGGCCTTCGGGTTGTAAAGCACTTTCAGTAGGGAGGAAAGGTAGCGTGTTACTAGCGCGTTACTGTGACGTTACCTACAGAAGAAGGACCGGCTAACTCCGTGCCAGCAGCCGCGGTAATACGGAGGGTCCGAGCGTTAATCGGAATTACTGGGCGTAAAGCGTGCGCAGGCGGTTTGTTAAGCAAGATGTGAAAGCCCCGGGCTCAACCTGGGAAT
+
GGGGGGGGGGGGGGGGGGGGGGGGGGGGGGGGGGGGGGGGGGGGGGGGGGGGGGGGGGGGGGGGGGGGGGGGGGGGGGGGGGGGGGGGGGGGGGGGGGGGGGGGGGFGGGGGGGGGFGGF<B@8BCFG5,C,B>F+@FFGGGGFFGGGGGGGGGGGGGGGGGGGGGGGGGGGGGGGGGGGGGGGGGGGGGGGGGGGGGGGGGGGGGGGGGGGGGGGGGGGGGGGGGGGGGGGGGGGGGGGGGGGGGGGGGGDEGGGGGGGFCFFGGGGGG<>FGCFDGGGF>FFDCGFGFFG>>
@M03364:396:000000000-C9LGT:1:1101:13828:7822 1:N:0:10
ACTCCTACGGGAGGCAGCAGTAGGGAATCTTCTACAATGGACGCAAGTCTGATGGAGCAACGCCGCGTGAGTGAAGAAGGTTTTCGGATCGTAAAGCTCTGTTGTTGGTGAAGAAGGATAGGGGTAGTATCTGGCCTTTATTTGACGGTAATCAACCAGAAAGTCACGGCTAACTACGTGCCAGCAGCCGCGGTAATACGTAGGTGGCAAGCGTTGTCCGGATTTATTGGGCGTAAAGCGAGCGCAGGCGGAAAAATAAGTCTAATGTGAAAGCCCTCGGCTTAACCGAGGAAC
+
GGGGGGGGGGGGGGGGGGGGGGGGGGGGGGGG9FGGGGGGGGGGGGGGGGGGGGGFGGGGGGGGGGGFF@CFGGCFFGGGGGGGEGGEEGGGGGGGGFGGGGGGGGGFFDFFGGGG,,C5A-B+8BBF,,:<,,B><FGFGGGFFCGFGGCFFGGGGGGGGGGFFGGGGGGGGGFGGGGGFGGGGGGGGGDEGGEGGGGFGDGGFGGFGGGFGFGGEFFGCEFDGGGGGGFGGGDGGG7CCGGGGGGGGGG5:E8>FGGGF:CGGGGFGGGGGGGGGC=CDFEFDGFB)<>D5>
@M03364:396:000000000-C9LGT:1:1101:4027:7871 1:N:0:10
ACTCCTACGGGAGGCAGCAGTGGGGAATATTGCACAATGGGCGCAAGCCTGATGCAGCGACGCCGCGTGCGGGATGGAGGCCTTCGGGTTGTAAACCGCTTTTGTTCAAGGGCAAGGCACGGTTTCGGCCGTGATGAGTGGATTGTTCGAATAAGCACCGGCTAACTACATGCCAGCAGCCGCGGTAATACGTAGGGTGCAAGCGTTATCCGGAGTTATTGGGCGTAAAGGGCTCGTAGGCGGTTCGTCGCGTCCGGTGTGCAAGTCCATCGCCTAACGGTTGATCTGCGCCGG
+
GGGGGGGGGGGGGGGGGGGGGGGGGGGGGGGGGGGGGGGGGGGGGGGGGGGGGGGGGGGGGGGGGGGGGGGGGGGGGGGGGGGGGGGGGGGGGGGGGGGGGGGDGC?FGGGGDG+<+:D>3+3@+@FG58@53*3,@F3>F,8,,DFFGFGC1?FG:FFG7FED?F9FC,??FGFFGCFFCGGGFBGCGGGGGCCEE8EEGGECECEEGGGGE5*28CCFDGGGGGGGGFGGDGF>E=C5+8EGED*CCEGGC=:7<E5C8+*39:9FCFG<DGE19CCDE)CCFDCF7:571)
@M03364:396:000000000-C9LGT:1:1101:10386:7872 1:N:0:10
ACTCCTACGGGAGGCAGCAGTGGGGAATATTGCACAATGGGCGCAAGCCTGATGCAGCGACGCCGCGTGCGGGATGGAGGCCTTCGGGTTGTAAACCGCTTTTGTTTGGGAGCAAGCCCTTCGGGGTGAGTGTACCTTTCGAATAAGCACCGGCTAACTACGTGCCAGCCGCCGCGGTAATACGTAGGGTGCGAGCGTTATCCGGATTTATTGGGCGTAAAGGGCTCGTAGGCGGTTCGTCGCGTCCGGTGTGAAAGTCCATCGCCTAACGGTGGATCTGCGCCGGGTACGGGG
+
GGGGGGGGGGGGGGGGGGGGGGGGGGGGGGGGGGGGGGGGGGGGGGGGGGGGGGGGGGGGGGGGGGGGGGGGGGGGGGFGGGGGGGGGGGGGGGGGGGGGGGGGGGGGGGGGGGGGGFEB<>FF<CFF3,73,@@FFFDGGGCFF9FGGGGGGGGDGFGGGGGGGGGGG*:@FGGGGGGGGGGGGFFGGGGGGCEGGGGGGGFGEC;EE<CCEGGFEEEDGGGDGGGEC>EECEGC=EECCCEEGC8=EEGEG<FFG<?CC9C=EGDGGGEDGGGFGGGG?>EDDGGF<F>9D)
@M03364:396:000000000-C9LGT:1:1101:27250:7877 1:N:0:10
ACTCCTACGGGAGGCAGCAGTGGGGAATCTTCCACAATGGACGCAAGTCTGATGGAGCAACGCCGCGTGAGTGAAGAAGGTTTTCGGATCGTAAAGCTCTGTTGTTGGTGAAGAAGGACGGCAGCAGTAACTAGCTGTCGTTTGACGGTAATCAACCAGAAAGTCACGGCTAACTACGTGCCAGCAGCCGCGGTAATACGTAGGTGGCAAGCGTTGTCCGGATTTATTGGGCGTAAAGCGAGCGCAGGCGGAAAGATAAGTCTGAAGTGAAAGCCCCCGGCTTAACCGGGGAAC
+
GGGGGGGGGGGGGGGGGGGGGGGGGGGGGGGGGGGGGGGGGGGGGGGGGGGGGGGGGGGGGGGGGGGGGGGGGGGGGGGGGGGGGGGGGGGGGGGGGGGGGGGGGGGGGGGGGGGG:FG:@7F++BFF?,8B,833EFE=3BFGGFGGGGGGGGGGGGGGGGGGGGGGGCEGGGGGGGGGGGGGGGGGGGGGGGDGGGGGGGGGGGGGGGGGGGGG:CFEGGGGFGGGGGGGGGGGGGGGCEDGGGECGGGCCCFFGGGCCCFGGCFGGDFGGGGGGGGGFFGGGFGEGF>>D>
@M03364:396:000000000-C9LGT:1:1101:2925:7883 1:N:0:10
ACTCCTACGGGAGGCAGCAGTGGGGAATATTGGACAATGGGGGAAACCCTGATCCAGCCATGCCGCGTGTGTGAAGAAGGCCTTTTGGTTGTAAAGCACTTTAAGCAGTGAAGAAGACTCCCTGGTTAATACCCATGGACGATGACATTAGCTGCAGAAGAAGCACCGGCTAACTCTGTGCCAGCAGCCGCGGTAATACAGAGGGTGCAAGCGTTAATCGGAATTACTGGGCGTAAAGGGAGCGTAGGTGGCTCTATAAGTCAGATGTGAAATCCCCGGGCTTAACCTGGGAAC
+
FGGGGCGGGGGGGFGGGGGGGGGGGGGGGGGGFGGGGGGGCEGGGGGGGFGGGGGGGGGGGGGGGGGGGGGGGGGGGGGGGGGGFGGGGGGFGGGGFFGGGGGFGGGGGGGAGFBFAFFAF-B,+:EF:,95:?BFFBFGEFCGGFFDGGFFFFFFGGG8=FGGGFGFECEFGGGGGGGGGGGGGGGGGGG8FGEEFGGFFGGGGGGGGGGFGEGGC9?FEGGGGGGGGGGGGEGGFGCECGEGEGGGGGGGCF8EFDFFGGGGGGGGGGGGGGG4FGGD5@:77CCFGFFGF7
@M03364:396:000000000-C9LGT:1:1101:18201:7901 1:N:0:10
ACTCCTACGGGAGGCAGCAGTGGGGAATATTGGACAATGGGGGAAACCCTGATCCAGCCATGCCGCGTGTGTGAAGAAGGCCTTTTGGTTGTAAAGCACTTTAAGCAGTGAAGAAGACTCCGTGGTTAATACCCACGGACGATGACATTAGCTGCAGAATAAGCACCGGCTAACTCTGTGCCAGCAGCCGCGGTAATACAGAGGGTGCAAGCGTTAATCGGAATTACTGGGCGTAAAGGGAGCGTAGGTGGCTCTATAAGTCAGATGTGAAATCCCCGGGCTTAACCTGGGAAC
+
GGGGGGGGGGGGGGGGGGGGGGGGGGGGGGGGGGGGGGGGGGGGGGGGGGGGGGGGGGGGGGGGGGGGGGGGGGGGGGGGGGGGGGGGGGGGGGGGGGGGGGG?FEGGGGGGGGGG8FFGF:FBEFGG,C7<:8CFFFGGGG@FFGGGGGGGFGGFFGGFGGFFGGGGGGGEGGGGGGGGGGGGGGGGGGGGCFDGGGGGGCGGGGGGGGGGGFEEGGGGGGEGGGGGGGGGGGEEGGGGDEEGCECGGGGGGGGGCFGGGGGGFFGGGCGGGGF<FGGGFFGFGGGFGFFGGG
@M03364:396:000000000-C9LGT:1:1101:18724:7937 1:N:0:10
ACTCCTACGGGAGGCAGCAGTGGGGAATATTGGACAATGGGGGAAACCCTGATCCAGCCATGCCGCGTGTGTGAAGAAGGCCTTTTGGTTGTAAAGCACTTTAAGCAGTGAAGAAGACTCCTTTATTAATACCCATGGACGATGACATTAGCTGCAGAATAAGCACCGGCTAACTCTGTGCCAGCAGCCGCGGTAATACAGAGGGTGCAAGCGTTAATCGGAATTACTGGGTGTAAAGGGAGCGTAGGCGGTCTTGCAAGTCTGAAGTGAAAACCCTGGGCTCAACCCTGGGAT
+
GGGGGGGGGGGGGGGGGGGGGGGGGGGGGGGGGGGGGGGGGGGGGGGGGGGGGGGGGGGGGGGGGGGGGGGGGGGGGGGGGGGGGGGGGGGGGGGGGGGGGGGFGFGGEGG9FGFG,ACEF-C,::CF8AEE5FEFFGCGGGGFGG,EFGFGGGGGGGGGGGGGGGGGGGGGGGGGGGGGGGGGGGGGGGGGGGDGGGGGGGGGGGGGGGGGGGGGGGGGGGGGGGGGGGGGGGGGGGGGFEGGGDGGGGGGGGGGCGGGGFGGG7CFGFGGGGGGGGGGFFGGFGGFGFFGDF
@M03364:396:000000000-C9LGT:1:1101:18839:7950 1:N:0:10
ACTCCTACGGGAGGCAGCAGTGGGGAATATTGCACAATGGGCGCAAGCCTGATGCAGCGACGCCGCGTGCGGGATGGAGGCCTTCGGGTTGTAAACCGCTTTTGTTTGGGAGCAAGCCCTTCGGGGTGAATGTACCTTTCGAATAAGCACCGGCTAACTACGTGCCAGCAGCCGCGGTAATACGTAGGGTGCGAGCGTTATCCGGATTTATTGGGCGTAAAGGGCTCGTAGGCGGTTCGTCGCGTCCGGTGTGAAAGTCCATCGCCTAACGGTGGATCTGCGCCGGGTACGGGC
+
GGGGGGGGGGGGGGGGGGGGGGGGGGGGGGGGGGGGGGGGGGGGGGGGGGGGGGGGGGGGGGGGGGGGGGGGGGGGGGGGGGGGGGGGGGGGGGGGGGGGGGGGGGGGGGGGGGDFFGFFGDF:@FFG+,3,@@FFFGGGGEFFG,FFFGGGGGGGGGGGGGGGGGGGG:CDFGGGGGGGGGGG<EGGGGGGG5EGGGGGGGGGG;8EFGGGGGGGGGGGGGGGGGGGGGGGGGGGGGGGGGGGGGEGGCEGGGFGFEGGGGGGGGEGGGGG7FG56C:FFFGGGGGFDFFGG)
@M03364:396:000000000-C9LGT:1:1101:10588:7954 1:N:0:10
ACTCCTACGGGAGGCAGCAGTGGGGAATATTGGACAATGGGGGAAACCCTGATCCAGCCATGCCGCGTGTGTGAAGAAGGCCTTTTGGTTGTAAAGCACTTTAAGCAGTGAAGAAGACTCCGTGGTTACTACCCACGGACGATGACATTAGCTGCAGAATAAGCACCGGCTAACTCTGTGCCAGCAGCCGCGGTAATACAGAGGGTGCAAGCGTTAATCGGAATTACTGGGCGTAAAGGGAGCGTAGGTGGCTCTATAAGTCAGATGTGAAATCCCCGGGCTTAACCTGGGAAC
+
GGGGGGCGGGGGGGGGGGGGGGGGGGGGGGGGGGGGGGGGGGGGGGGGGGGGGGGGGGGGGGGGGGGGGGGGGGGGGGGGGGGGGGGGGGGGGGGGGGGGGGGGGGGGGGGGGGGGGGGGG7BBCFGG,,:BB=AFCFGGDGGFGGCGGGGGFGGGGGGGGGGGGGGGGGGGGGGGGGGGGGGGGGGGGGGGGGGGGGGGGGGGGGGGGGGGGGGGGGGGGGGGGGEGGGGGGGGEGGGGCEGGCGGGGGGGGGFGGGGGGFGFGGGGGGGGGGGGGGGGFF*>FGGFGFFFGC
@M03364:396:000000000-C9LGT:1:1101:8248:7961 1:N:0:10
ACTCCTACGGGAGGCAGCAGTGGGGAATATTGGACAATGGGGGAAACCCTGATCCAGCCATGCCGCGTGTGTGAAGAAGGCCTTTTGGTTGTAAAGCACTTTAAGCAGTGAAGAAGACTCCCTGGTTAATACCCATGGACGATGACATTAGCTGCAGAATAAGCACCGGCTAACTCTGTGCCAGCAGCCGCGGTAATACAGAGGGTGCAAGCGTTAATCGGAATTACTGGGCGTAAAGGGAGCGTAGGTGGCTCTATAAGTCAGATGTGAAATCCCCGGGCTTAACCTGGGAAC
+
GGGGGGGGGGGGGGGGGGGGGGGGGGGGGGGGGGGGGGGGGGGGGGGGGGGGGGGGGGGGGGGGGGGGGGGFGGGGGGGGGGGGGGGGGGGGGGGGGGGGGGGFGGGGGGGGGGGFDGGGF9F<?FFG,8C<8?5,AFFGGGGGGGDDGGGGGGGGGGGGGGGGGGGGGGGGGGGGGGGGGGGGGGGGGGGGGCGGGGGGGGGGGGGGGGGGGFGGGGGGGGGGGGGGGGGGGGGGGGGGCGGGCGGGGGGGGGGGFGGGCEDF?FGGGGGGGGGGGGDGFFC*CCGFGFFCFG
@M03364:396:000000000-C9LGT:1:1101:18896:7982 1:N:0:10
ACTCCTACGGGAGGCAGCAGTGGGGAATATTGGACAATGGGGGAAACCCTGATCCAGCCATGCCGCGTGTGTGAAGAAGGCCTTTTGGTTGTAAAGCACTTTAAGCAGTGAAGAAGACTCCATGGTTAATACACATGGACGATGACATTAGCTGCAGAATAAGCACCGGCTAACTCTGTGCCAGCAGCCGCGGTAATACAGAGGGTGCAAGCGTTAATCGGAATTACTGGGCGTAAAGGGAGCGTAGGTGGCTCTATAAGTCAGATGTGAAATCCCCGGGCTTAACCTGGGAAC
+
GGGGGGGGGGGGGGGGGGGGGGGGGGGGGGGGGGGGGGGGGGGGGGGGGGGGGGGGGGGGGGGGGGGFGGGGGGGGGGGGGGGGGGGGGGGGGGGGGGGGGGGGGGGGGGGGGGGGGGGGF<C<,CFG:,C<,BFCFGFGGGGFCFGGGGGGGGGGGGGGGGGGGGGGGGGGGGGGGGGGGGGGGGGGGGGGGGGGGGGGGGGGGGGGGGGGGGGGGGGGGGGGGGGGGGGGGGGGGGGGGGGGGGGGGGGGGGGGFGGGGGGGFGGGGGGGGGGGGGGGFF=FGGGBGFFCGF
@M03364:396:000000000-C9LGT:1:1101:15930:8012 1:N:0:10
ACTCCTACGGGAGGCAGCAGTGGGGAATATTGCACAATGGGCGAAAGCCTGATGCAGCAACGCCGCGTGAGCGATGAAGGCCTTCGGGTCGTAAAGCTCTGTCCTCAAGGAAGATAATGACTGTGCTTGAGGAGGAAGCCCCGGCTAACTACGTGCCAGCAGCCGCGGTAATACGTAGGGGGCTAGCGTTATCCGGATTTACTGGGCGTAAAGGGTGCGTAGGTGGTTTCTTAAGTCAGGAGTGAAAGGCTACGGCTCAATCGTAGTAAGCTCTTGAAACTGGGAAACTTGAGG
+
GGGGGGGGGGGGGGGGGGGGGGGGGGGGGGGGGGGGGGGGGGGGGGGGGGGGGGGGGGGGGGGGGGGGGGGGGGGGGGGGGGGGGGGGGGGGGGGGGGGGGFGGGGGAFGGGGGCFGGG?,-:5,CBF,,8,:>C3@FGGGGGFGGGGGGFG:FGGGGGGGGGGGGGGG:CGGGGFGGGGGGGGGGGGGGGGGGGGGGGGGGGGGGGGGGGGGGGCEEC:EGGGGG8AFCFGG7FFCGGGGDFFFGGGGGGGGGGGGECG+<D7AC=F7DFCCED>*9978FGGCFGFGFFGC4
@M03364:396:000000000-C9LGT:1:1101:17534:8064 1:N:0:10
ACTCCTACGGGAGGCAGCAGTGGGGAATATTGGACAATGGGGGAAACCCTGATCCAGCCATGCCGCGTGTGTGAAGAAGGCCTTTTGGTTGTAAAGCACTTTAAGCAGTGAAGAAGACTCCCTGGTTAATACCCATGGACGATGACATTAGCTGCAGAATAAGCACCGGCTAACTCTGTGCCAGCAGCCGCGGTAATACAGAGGGTGCAAGCGTTAATCGGAATTACTGGGCGTAAAGGGAGCGTAGGTGGCTCTATAAGTCAGATGTGAAATCCCCGGGCTTAACCTGGGAAC
+
GGGGGGGGGGGGGGGGGGGGGGGGGGGGGGGGGGGGGGGGGGGGGGGGGGGGGGGGGGGGGGGGGGGGGGGGGGGGGGGGGGGGGGGGGGGGGGGGGGGGGGGFGGGGGGGGGGGGEFGGG-B:BFFG,CEFFGGGFGGGGGGFGGFFGGGGGGGGGGGGGGGGGGGGGGGGGGGGGGGGGGGGGGGGGGGGGGGGGGGGGGGGGGGGGGGGGGGGGGGGGGGGGGGGGGGGGGCGGGGGCEGGEEGGGGGGGGGGFGGGGGGGGGGGGGGGGGGGGGGGFFGGGGFFGFFGGG
@M03364:396:000000000-C9LGT:1:1101:13865:8086 1:N:0:10
ACTCCTACGGGAGGCAGCAGTAGGGAATCTTCCACAATGGACGCAAGTCTGATGGAGCAACGCCGCGTGAGTGAAGAAGGTTTTCGGATCGTAAAGCTCTGTTGTTGGTGAAGAAGGATAGAGGTAGTAACTGGCCTTTATTTGACGGTAATCAACCAGAAAGTCACGGCTAACTACGTGCCAGCAGCCGCGGTAATACGTAGGTGGCAAGCGTTGTCCGGATTTATTGGGCGTAAAGCGAGCGCAGGCGGAAAAATAAGTCTAATGTGAAAGCCCTCGGCTTAACCGAGGAAC
+
GGGGGGGGGGGGGGGGGGGGGGGGGGGGGGGGGGGGGGGGGGGGGGGGGGGGGGGGGGGGGGGGGGGGGGGGGGGGGGGGFGGGGGGGGGGGGGGGGGGGGGGGGGGGGGFGGGFGFCFGG<C,8:CF8<CF<FFFGGGGGGGGGGGGGGGGGGGGGGGGGGGGGGGGGFEGGGGGGGGGGGGGGGGGGGGGGFGCFGGGGGGGGGGGGGGGGGGGGGGGGGGDGGGGGGGGGGGGGGGGGGGGGGGGGGGEGGGFGGGGGGFGGGGGGGGGGGGGGGGGB@EFGGGD5@B>F9
@M03364:396:000000000-C9LGT:1:1101:3706:8108 1:N:0:10
ACTCCTACGGGAGGCAGCAGTGGGGAATCTTCCGCAATGGGCGAAAGCCTGACGGAGCAACGCCGCGTGAGTGATGACGGCCTTCGGGTTGTAAAGCTCTGTGACCGGGGACGAACGTTCTTTCCTCCCCTCACTTATGGACGTGACGGTACCCGGATAGCAAGCCACGGCTAACTACGTGCCAGCAGCCGCGGTAATACGTAGGTGGCAAGCGTTGTCCGGAATTATTGGGCGTAAAGCGCGCGCAGGCGGCTTCCTAAGTCCATCTTAAAAGTGCGGGGCTTAACCCCGTT
+
GGGGGGGGG7CECEFEGGFEGEGGE@FGGGGGG>FFEGGG?CCC@CEGGGFDGEEGEFCFGFFG>FGGEDGGGGG9EFCEGGGGGDGCFG@FGGGC9BFF<F?FFF>:+@FGGG7@@+@<F3@<:,<<@88+38;F9DFE,,55F>F*>CFGFFCE*C::F9>@FFGGG*=CCGFGGCC<FCF,?BFGGGGCE**:C?EFGGGGDFGCGGG>ECEEGGGGC>CGFGGGGC65CEEGGC@FGGGGGGGG?8E5CCEGFFFFGCFFD7CG:*0:CFG*?7CC@EEFD77**7>**
@M03364:396:000000000-C9LGT:1:1101:8147:8115 1:N:0:10
ACTCCTACGGGAGGCAGCAGTGGGGAATATTGGACAATGGGGGAAACCCTGATCCAGCCATGCCGCGTGTGTGAAGAAGGCCTTTTGGTTGTAAAGCACTTTAAGCAGTGAAGAAGACTCCGTGGTTAATACCCACGGACGATGACATTAGCTGCAGAATAAGCACCGGCTAACTCTGTGCCAGCAGCCGCGGTAATACAGAGGGTGCAAGCGTTAATCGGAATTACTGGGCGTAAAGGGAGCGTAGGTGGCTCTATAAGTCAGATGTGAAATCCCCGGGCTTAACCTGGGAAC
+
GGGGGGGGGGGGGGGGGGGGGGGGGGGGGGGGGGGGGGGGGGGG:FGGGGGGGGGGGGGGGGGGGGGGGGGGGGGGGGGGGGGGGGGGGGGGGGGGGGGGGGG9FGGGGGGGGGGGGGGGG7F8CFFG55CCB<EFGGGGGGGGGGGGGGGGGGGGGGGGGGGGGGGGGGGGGGGGGGGGGGGGGGGGGGGGGGGGGGGGGGGGGGGGGGGGGGGGGGGGGGGGGGGGGGGGGGGGGGGGGGGGGGGGGGGGGGGGGGGGGGGGCFGGGGGGGGGGGGGGFFGGGGGFGFFFGF
@M03364:396:000000000-C9LGT:1:1101:23876:8116 1:N:0:10
ACTCCTACGGGAGGCAGCAGTGGGGAATATTGCACAATGGGCGCAAGCCTGATGCAGCGACGCCGCGTGCGGGATGGAGGCCTTCGGGTTGTAAACCGCTTTTGTTTGGGAGCAAGCCCTTCGGAGTGGGTGTACCTTTCGAATAAGCACCGGCTAACTACGTGCCAGCCGCCGCGGTAATACGTAGGGTGCAAGCGTTATCCGGATTTATTGGGCGTAAAGGGCTCGTAGGCGGTTCGTCGCGTCCGGTGTGAAAGTCCATCGCTTAACGGTGGATCCGCGCCGGGTACGGGG
+
GGGGGGGGGGGGGGGGGGGGGGGGGGGGGGGGGGGGGGGGGGGGGGGGGGGGGGGGGGGGGGGGGGGGGGGGGGGGGGGGGGGGGGGGGGGGGGGGGGGGGGGDDFFGGGGGGGCDFFF,=>@++8CF+:8+5,=FFGGGG7@@37:DFGGG:FGFCFGGGGGGGGGGF*1=CFGGGGGGGGGGFGGGDFGGG:FGGGGGGGGGGGGGGGGGGCGGGGGGGGFGGGGGGEGEGGGGDEEGGEGGGGGGGDC:5AFGGGGGGGGCDFG3F>CD<F5CDGGGF3CDGGDEGFEGG)
@M03364:396:000000000-C9LGT:1:1101:24248:8135 1:N:0:10
ACTCCTACGGGAGGCAGCAGTGGGGAATATTGGACAATGGGGGAAACCCTGATCCAGCCATGCCGCGTGTGTGAAGAAGGCCTTTTGGTTGTAAAGCACTTTAAGCAGTGAAGAAGCCTCCCTGCTTACTACCCGGGGACGATGACGTTAGCTGCAGAATAAGCACCGGCTAACTCTGTGCCAGCAGCCGCGGTAATACAGAGGGTGCAAGCGTTAATCGGAATTAATGGGCGTAAAGGGAGCGTAGGTGGCTCTATAAGTCAGATGTGAAATCCCCGGGCTTAACCTGGGAAC
+
GGGCGGGFGGECCFEGGGGGFGGGGCFFCGDGGGFEFFGGGGGFFEGFBFGFGGCEFDDFEGGGGGGCFBFEEDEFGGGGGGGGG9FFE,CC?EGGGGGGGGGFF<EEFGGCE9=8,9=,?BD,,45A,<C,B,++@C:BF+8D<<+8@FGGGGG<F>FFGAFFGFGDG***?F9>;FFF9>?FCFFFE7:CE*4C<BFGGFFGGEEDGF@FG<<*;CEFC*CF8E0AEFFCC:CGGFGD*;EEC5?E:FEG*A0:*@+<<EFGF77C7*9CCFFFGDGCBB5<FCGBFFFG99
@M03364:396:000000000-C9LGT:1:1101:3639:8142 1:N:0:10
ACTCCTACGGGAGGCAGCAGTGGGGAATATTGCACAATGGGGGAAACCCTGATGCAGCAACGCCGCGTGAGTGATGACGGCCTTCGGGTTGTAAAGCTCTGTCTTCAGGGACGATAATGACGGTACCTGCGGAGGAAGCCACGGCTAACTACGTGCCAGCAGCCGCGGTAATACGTAGGTGGCGAGCGTTGTCCGGATTTACTGGGCGTAAAGGGAGCGTAGGCGGACTTTTAAGTGAGATGTGAAATACCCGGGCTCAACTTGGGTGCTGCATTTCAAACTGGAAGTCTAG
+
GGGGGGGGGGGGGGGGGGGGGGGGGGGGGGGGGGGGGGGGGGGGGGGGEGGGGGGGGGGGGGGGGGGGGGGGGGGGGGGGGGGGGGGGGGGGGGGGGGGGFGGGGGGGGGGGGGFCFDFGF-@FFFFD,,836@FGGGGGGGGGGGGFFGGGGGGGGGGFGGGGGGGGG=;FFGGGGGGGGGGGGGGGGGGGGGGGGGGFGGGGGGGGGCECFGGGGGGGEGGGGGCCG6EFGFGGGGGGGGGGGGGGFFFGGGGGGGGGGGGGGGGGGFGGGGGGGGGGFFGGGGGFGFFG
@M03364:396:000000000-C9LGT:1:1101:27167:8151 1:N:0:10
ACTCCTACGGGAGGCAGCAGTGGGGAATATTGCACAATGGAGGAAACTCTGATGCAGCAACGCCGCGTGAAGGAGGAAGGCCTTCGGGTCGTAAACTTCTGTCCTCAGGGAAGAAACAAATGACTGTACCTGAGGAGGAAGCCCCGGCTAACTACGTGCCAGCAGCCGCGGTAACACGTAGGGGGCGAGCGTTATCCGGAATTACTGGGCGTAAAGAGTGCGTAGGTGGCTGAGCAAGCGCGGGGTTTAATTTCACGGCCCAACCGTGAACCGCCCTGCGAACTGTTCAGCTTG
+
GGGGGGGGGGGGGGGGGGGGGGGGGGGGGGGGGGGGGGGGGGGGGGGGGGGGGGGGGGGGGGGGGGGGGGGGGGGGGGGGGGGGGGGGGGGGGGGGGGGGGGG<FGGGGGGGGCFGGFG@FCFF,CFG,C?C,BF<CFGGGGGGGGGGGGGGGGGGGGGGGGGGGGGGG7EGGGGGGGGGGGGGGGGCGGGGGGGGGGGGGGGGGGGGGGGGGGGGGGFGGGGGGGGGGGGGGGGGGGGGGGGGGGGGGGFGGGFGGGGGGG*CGGGGGGGGGGGGGGGGF@GGGGDFGFFGGF
@M03364:396:000000000-C9LGT:1:1101:12771:8171 1:N:0:10
ACTCCTACGGGAGGCAGCAGTGGGGAATATTGGACAATGGGGGAAACCCTGATCCAGCCATGCCGCGTGTGTGAAGAAGGCCTTTTGGTTGTAAAGCACTTTAAGCAGTGAAGAAGACTCCGTGATTAATACCCATGGACGATGACATTAGCTGCAGAATAAGCACCGGCTAACTCTGTGCCAGCAGCCGCGGTAATACAGAGGGTGCAAGCGTTAATCGGAATTACTGGGCGTAAAGGGAGCGTAGGTGGCTCTATAAGTCAGATGTGAAATCCCCGGGCTTAACCTGGGAAC
+
GGGGGGGGGGGGGGGGGGGGGGGGGGGGGGGGGGGGGGGGGGGGGGGGGGGG<@FGGGDGCGGGGGGGGCFGGGFGGGGGGGGGFCFGGFGGGGGGGFGGGGCAEF?FFGGAFGFFFFEFG-B4+:BF,CC?,B,BAFFGF7BAADADFGFFEGGGFGEDDFAFGGGGEFEGGGGGGFGGEFGGGGGGGGGGGFFEGGGCFBFGGGG78FCGGC@EGFGGGGFGGGFCEGGGGDC8=?FG*A7ECEGGEGGGGF6:C9EG<@FFGDGGF7::>GCGGD5C@D=CGGGFGFFCDC
@M03364:396:000000000-C9LGT:1:1101:7442:8174 1:N:0:10
ACTCCTACGGGAGGCAGCAGTGGGGAATATTGGACAATGTGGGAAACCCTGATCCAGCCATGCCGCGTGTGTGAAGAAGGCCTTTTGGTTGTAAAGCACTTTAAGCAGTGAAGAAGACTCCCTGGTTAATACCCATGGACGATGACATTAGCTGCAGAATAAGCACCGGCTAACTCTGTGCCAGCAGCCGCGGTAATACAGAGGGTGCAAGCGTTAATCGGAATTACTGGGCGTAAAGGGAGCGTAGGTGGCTCTATAAGTCAGATGTGAAATCCCCGGGCTTAACCTGGGAAC
+
GGGGGGGGGGGGGGGGGGGGGGGGGGGGGGGGGGGGGGGGGGGGGGGGGGGGGGGGGGGGGGGGGGGGGGGGGGGGGGGGGGGGGGGGGGGGGGGGGGGGGGGGGGGGGGGGGGGD<FGGG-BBFFFGC<EEAFFGGGGGGGGGGGGGGGGGGGGGGGGGGGGGGGGGGGGGGGGGGGGGGGGGGGGGGGGGGGGGGGGGGGGGGGGGGGGGGGEGGGGGGGGGGGGGGGGGGGGGGGGGFEGGGGGGGGGGGGFGGGFGFGGFGGGGGGGGGGGGGGGGEFCF7FGFGFFGGG
@M03364:396:000000000-C9LGT:1:1101:19837:8180 1:N:0:10
ACTCCTACGGGAGGCAGCAGTGGGGAATCTTGCGCAATGGGGGCAACCCTGACGCAGCGACGCCGCGTGCGGGACGAAGGCCTTCGGGTCGTAAACCGCTTTCAGCAGGGACGAGGCCGCGAGGTGACGATACCTGCAGAAGAAGCCCCGGCTAAATACGTGCCAGCAGCCGCGGTAATACGTATGGGGCGAGCGTTATCCGGATTCATTGGGCGTAAAGCGCGCGTAGGCGGCCCGTTAGGTCGGAGGTAAAAGCCCGGGGCTCAACCCCGGCGAGCCTCCGATACCGGCGGG
+
GGGGGGGGGGGGGGGGGGGGGGGGGGGGGGGGGGGGGGGGGGGGGGGGGGGGGGGGGGGGGGGGGGGGGGGGGGGGGGGGGGGGGGGGGGGGGGGGGGGGGGGGGGGGGGGGGGGGGGGGG*=48=FG<8=+=FF9FFGGGGFCGGGGGGGGCEGGGGGGFGGGGGGGGGGGGGGGGGGGGGGGGFFGGGGGGGGGGGGGGGGEGGGGFGGGGGGGGGGGGGGGGGEGGGGGGGGGGECEGGGGGGGEGGGGGGGGGGGGGECEGGGGGGGGGGGGDGEGFFGCDGDFGFFGDC
@M03364:396:000000000-C9LGT:1:1101:27427:8196 1:N:0:10
ACTCCTACGGGAGGCAGCAGTAGGGAATCTTCCACAATGGACGCAAGTCTGATGGAGCAACGCCGCGTGAGTGAAGAAGGTTTTCGGATCGTAAAGCTCTGTTGTTGGTGAAGAAGGATCTAGGTAGTATCCGGCCTTTATTTGACGGTAATCAACCAGAAAGTCACGGCTAACTACGTGCCAGCAGCCGCGGTAATACGTAGGTGGCAAGCGTTGTCCGGATTTATTGGGCGTAAAGCGAGCGCAGGCGGAAAAATAAGTCTAATGTGAAAGCCCTCGGCTTAACCGAGGAAC
+
GGGGGGGGGGGGGGGGGGGGGGGGGGGGGGGGGGGGGGGGGGGGGGGGGGGGGGGGGGGGGGGGGGGGGGGGGGGGGGGGGGGGGGGGGGGGGGGGGGGGGGGGGGGGGGGGGGE@4:B,,-:,,CFG5,C,8+8+@>AEGGGFGGGFGGGGFGGGGGGGGGGGGGGGGFGGGGGGGGGGGGGGGGGGGGGGGGGGGGGGFGGGGGGGGGGGGGGGGGGGGGGGGCGGGGGGGGGGGGGGGGGGGGGGGGGGGGC>CGFDCGGGGGFGGGGGGGGGFGGGFFGGGGGFGFFGF<
@M03364:396:000000000-C9LGT:1:1101:22513:8199 1:N:0:10
ACTCCTACGGGAGGCAGCAGTAGGGAATCTTCCACAATGGACGCAAGTCTGATGGAGCAACGCCGCGTGAGTGAAGAAGGTTCTCGGATCGTAAAGCTCTGTTGTTGGTGAAGAAGGATAGAGGTAGTCACTGGCCTTTATTTGACGGTAATCAACCAGAAAGTCACGGCTAACTACGTGCCAGCAGCCGCGGTAATACGTAGGTGGCAAGCGTTGTCCGGATTTATTGGGCGTAAAGCGAGCGCAGGCGGAAAAATAAGTCTAATGTGAAAGCCCTCGGCTTAACCGAGGAAC
+
GGGGGGGGGGGGGGGGGGGGGGGGGGGGGGGGGGGGGGGGGGGGGGGGGGGGGGGGGGGGGGGGGGGGGGGGGGGGGGGGGG,5EGGGGGGGGGGGGGGGGGGGGGGEGGGGFGEGGGGGA?C,5CFG,,9<,48=AFGGGGGGGGGGGGGGGGGGGGGGGGGGGGGGGGGGGGGGGGGGGGGGGGGGGGDGGFFGGGGGGGGGGGGGGGGGEGGGGGGGGGGGGGGGGGGGGEGGGGGGGGEGGGGGDGGGEEF=CF?FCFFGGGGGGDGFGGGGFGGGFFGGGGGFGFFG:9
@M03364:396:000000000-C9LGT:1:1101:15718:8204 1:N:0:10
ACTCCTACGGGAGGCAGCAGTGGGGAATATTGCACAATGGGCGCAAGCCTGATGCAGCGACGCCGCGTGCGGGATGGAGGCCTTCGGGTTGTAAACCGCTTTTGTTCAAGGGCAAGGCACGGTTTCGGCCGTGTTGAGTGGATTGTTCGAATAAGCACCGGCTAACTACGTGCCAGCAGCCGCGGTAATACGTAGGGTGCAAGCGTTATCCGGATTTATTGGGCGTAAAGGGCTCGTAGGCGGTTCGTCGCGTCCGGTGTGAAAGTCCATCGCTTAACGGTGGATCCGCGCCGG
+
GGGGGGGGGGGGGGGGGGGGGGGGGGGGGGGGGGGGGGGGGGGGGGGGGGGGGGGGGGGGGGGGGGGGGGGGGGGGGGGGGGGGGGGGGGGGFGGGGGGGGGGGGGGGGGGGGGDFFGGGG+D:FGFG++5558@<FFGGG9FFGGGGGGDF<FGGGGGGGGGGGGGGGGFGFGGGGGGGGFGGGGGGGCFFFCFGGFGGGGGGGGGGGGGGGGGDGGGGGGGGGGEECGGGGGGGGGGGGGGGEGGGGGGGGCECC:CEGCGGGGGGGGGGGGGGGGGGFFGGGGGFGFBDCD
@M03364:396:000000000-C9LGT:1:1101:8995:8221 1:N:0:10
ACTCCTACGGGAGGCAGCAGTGGGGAATCTTGCACAATGGGCGGAAGCCTGATGCAGCGACGCCGCGTGCGGGACGAAGGCCTTCGGGCTGTAAACCGCTTTCAGCAGGGACGAGGCGAAAGTGACGGTACCTGCAGAAGAAGCCCCGGCTAACTACGTGCCAGCAGCCGCGGTAATACGTAGGGGGCAAGCGTTATCCGGATTCATTGGGCGTAAAGCGCGCGTAGGCGGCCAGCCTGGTCGGGAGTCAAATCCGGGGGCTCAACCCCCGTCCGCTCCCGATACCGGCCGGCT
+
GGGGGGGGGGGGGGGGGGGGGGGGGGGGGGGGGGGGGGGGGGGGGGGGGGGGGGGGGGGGGGGGGGGGGGGGGGGGGGGGGGGGGGGGGGGGGGGGGGGGGGGGGGGGGGGGGGGGGGGCBCFD,@FE88=CFFF:FEGFGGGGFGGGGGGGFGGGGGGGGGGGGGGGG:EGGGGGGGGGGGGGGGGGGGGGGGGGGGGGGGGGGGGGGGGGGGGGFGGGGGGGGEGGGGGGGGGGGGGGGGGGGGEGGGGGGGGGGGGGGGGGGGF37DEDGGEGDGGGFFGGGGGFGFFGG3
@M03364:396:000000000-C9LGT:1:1101:16857:8264 1:N:0:10
ACTCCTACGGGAGGCAGCAGTAGGGAATCTTCGGCAATGGGCGAAAGCCTGACCGAGCAACGCCGCGTGAATGATGAAGGCCTTCGGGTTGTAAAATTCTGTTATAAGGGAAGAACGACTTTAGTAGGACATGGCTAGAGTGTGACGGTACCTTATGAGAAAGCCACGGCTAACTACGTGCCAGCAGCCGCGGTAATACGTAGGTGGCGAGCGTTATCCGGAATTATTGGGCGTAAAGAGCGCGCAGGTGGTTGATTAAGTCTGATGTGAAAGCCCACGGCTTAACCGTGGAGG
+
GGGGGGGGGGGGGGGGGGGGGGGGGGGGGGGGGGGGGGGGGGGGGGGGGGGGGGGGGGGGGGGGGGGGGGGGGGGGGGGGGGGGGGGGGGGGGGGGGGGGGGG9F@FGGGGGGGGGGEG7FFF,,:CF,:8C8>F<FFDDFGGFFGGGGGGGGGGGGGGGGGGGGGGGGGGGGGGGGGGGFFGGGGGGGGGGGGGGGGGGGGGGGGFGGEGGGGGGGGGGGGEGGGGGGGGGGGGGGGGGGGGGGGGGFGGGFGGFGGGGGGGGGGGGGGGFGGDFGGGGFFGGGGCD>FFDGG
@M03364:396:000000000-C9LGT:1:1101:7434:8269 1:N:0:10
ACTCCTACGGGAGGCAGCAGTGGGGAATATTGCACAATGGGCGCAAGCCTGATGCAGCGACGCCGCGTGCGGGATGGAGGCCTTCGGGTTGTAAACCGCTTTTGTTTGGGAGCAAGCCCTTCGGTGTGCATGTACCTTTCGAATAAGCACCGGCTAACTACGTGCCAGCCGCCGCGGTAATACGTAGGGTGCGAGCGTTATCCGGATTTATTGGGCGTAAAGGGCTCGTAGGCGGTTCGTCGCGTCCGGTGTGAAAGTCCATCGCCTAACGGTGGATCTGCGCCGGGTACGGGC
+
GGGGGGGGGGGGGGGGGGGGGGGGGGGGGGGGGGGGGGGGFGGDGGGDGGGGFGGGGGGGGGGGGGGGGGGGGGGGGGGECFGGGGGGGGGGGGGGGEGECGGGF=DFEGGCCFDFD7D<3><++8FB,,7,:,3@D,@D:<3333@FAFEG7F@CEGFFCCFFFGGFG*4<FEGG:CFBA<FG<CEC*0;CE?ECGGGDCFFCE8?CC0<:C98CCC588EGGCFC:C*;EGGE/:CE*AC=*CCCCE:8CEF@CCC:<<2::><=/29ED*::F7DFGFFEGDDG>)<@5D)
@M03364:396:000000000-C9LGT:1:1101:5291:8289 1:N:0:10
ACTCCTACGGGAGGCAGCAGTGGGGAATATTGGACAATGGGGGCAACCCTGATCCAGCCATGCCGCGTGAAGGAAGAAGGTTTTCGGATCGTAAACTTCTATCAGCAGGGAAGAAATAATGACGGTACCTGACTAAGAAGCTCCGGCTAACTACGTGCCAGCAGCCGCGGTAATACGTAGGGAGCAAGCGTTATCCGGATTTACTGGGTGTAAAGGGTGCGCAGGCGGCCAAGCAAGTCAGAAGTGAAATTCCGAGGCTCAACTTCGGAGCTGCTTTTGAAACTGCTAGGCG
+
GGGGGGGGFGGGGGGGGGGGGGGGGGGGGGGGGGGGGGGGGGGGGGGGGGGGGGGGGGGGGGGGGGGGGGGGGGGGGGGGFFGGGGGGGGGGGGGGGGGGGGGGGGGGGGFGGGGGC9FCE-B++8BF5,C,BAFDAFEGC<FFGGGEGGGGGGGGGGGGGGGGGFFFG*>C7CFFGACFGGGGGGGFGGGGGGGGGGGEEGGGGGGGGGGGGGGGDGGGGCEGCEGGGEGFGGGGGFG?FF:EGGGFGFCFCGGGCGGCC?FCGGGGCD50CDG7D4CDFBFGFGFFGFF)
@M03364:396:000000000-C9LGT:1:1101:14904:8326 1:N:0:10
ACTCCTACGGGAGGCAGCAGTGGGGAATATTGGACAATGGGGGAAACCCTGATCCAGCCATGCCGCGTGTGTGAAGAAGGCCTTCTGGTTGTAAACCAATTTACGCAGTGAAGAAGACTGCCTTATTAGAACCCATGGACGATGACATTAGCTGCAGAATAAGCACCGGCTAACTCTGTGCCAGCAGCCGCGGTAATACAGAGGGTGCAAGCGTTAATCGGAATTACTGGGCGTAAAGGGAGCGTAGGTGGCTCTATAAGTCAGATGTGAAATCCCCGGTCTTAACCTGGGAAC
+
CGFEFGGFFC:;+FGECFGCCFCGGE7@<CE,CEGFGEGGGGG:F<CCFEGDFF,CCFGFDGGDB:BF:6DC=,,<EFF?@FG8,CF9FGEFBFG,BE+BFE<,8+=>B,?FDGC,AF<,A-,,,:,7,,,:488,4B,B7+B+5ABF<9,>,8@B<A33:C<FAEGGGC>GGGGG9=@FDFD@7D,D,5*4<4117@C:FFFGGG*1BCC7:*4B*?FC=EF82<?+4CCDC:E*/++A*;*:?///<6E6*<8C7CC?9FCF7:9:C*<00C7*<//1)8E7CC*97>FCDF
@M03364:396:000000000-C9LGT:1:1101:28369:8333 1:N:0:10
ACTCCTACGGGAGGCAGCAGTGGGGAATATTGGACAATGGGGGCAACCCTGATCCAGCCATGCCGCGTGTGTGAAGAAGGCCTTCGGGTTGTAAAGCACTTTCAGTAGGGAGGAAAGGTAGTGTGTTAATAACCCATTACAGTGACGTTACCTACAGAAGAAGGACCGGCTAACTCCGTGCCAGCAGCCGCGGTAATACGGAGGGTTCGAGCGTTAATCGGAATTACTGGGCGTAAAGCGTGCGCAGGCGGTTTGTTAAGCAAGATGTGAAAGCCCCGGGCTCAACCTGGGAAT
+
GGGGGGGGGGGGGGGGGGGGGGGGDGGGGGFF@FGGGGGGGGEGGGFGGGGGGGGGGGGGGGGGGGGGGGGGGGGGGGGGFEFGGCGEGEGGGGGGGGGGGGGGG?E,C7F7FCEFGDFF,8BC,BFG,,C,,,8+85E,,,CFC9:+B87DFGGGGGFGFFD@F@<CE3*67,@DECGFEGG7775FDFGGGCCFFGGGECFFGCG7EFFGGGGGFEGGGGGGGGCFFGGGGGGGF<FGCGGGDEEEEG>7EEECFGFFGCGF=7::FGGGCF=D9CCGEFFFD<FFCFFGF<
@M03364:396:000000000-C9LGT:1:1101:8099:8358 1:N:0:10
ACTCCTACGGGAGGCAGCAGTGGGGAATATTGGACAATGGGGGAAACCCTGATCCAGCCATGCCGCGTGTGTGAAGAAGGCCTTTTGGTTGTAAAGCACTTTAAGCAGTGAAGAAGACTCCATGGTTACTACCCATGGACGATGACATTAGCTGCAGAATAAGCACCGGCTAACTCTGTGCCAGCAGCCGCGGTAATACAGAGGGTGCAAGCGTTAATCGGAATTACTGGGCGTAAAGGGAGCGTAGGTGGCTCTATAAGTCAGATGTGAAATCCCCGGGCTTAACCTGGGAAC
+
GGGGGGGGGGGGGGGGGGGGGGGGGGGGGGGGGGGGGGGGGGGGGGGGGGGGGGGGGGGGGGGGGGGGGGGGGGGGGGGGGGGGGGGGGGGGGGGGGGGGGGGGGGGGGGGGGGGGGGGEE-CC,EFF:,9<B=B<FGGGGGEFGGGGGGGGGGGGGGGGGDGGGGGGGGGGGGGGGGGGGGGGGGGGGGGGGGEEGCFGGFGGGGGGGGGGGGGGGGGGGGDGGGGGGGGGGEEGGGGGGGGGGDGGGGGGFFCFGGGGGGGGGGGGGGGGGGGGGGGGFFEGGGGFGFFGGF
@M03364:396:000000000-C9LGT:1:1101:27514:8365 1:N:0:10
ACTCCTACGGGAGGCAGCAGTGGGGAATATTGGACAATGGGGGCAACCCTGATCCAGCCATGCCGCGTGTGTGAAGAAGGCCTTCGGGTTGTAAAGCACTTTCAGTAGGGAGGAAATGTCGCGTGGTAATAGCCCGTTACTGTGACGTTACCTACAGAAGAAGCACCGGCTAACTCTGTGCCAGCAGCCGCGGTAATACAGAGGGTGCAAGCGTTAATCGGAATTACTGGGCGTAAAGGGAGCGTAGGTGGCTCTATAAGTCAGATGTGAAATCCCCGGGCTTAACCTGGGAAC
+
GGGGGGGGGGGGGGGGGGGGGGGGGGGGEGGGE<FGGGGGGCGCFGEGGGGGEEGGGGGGAFGGGGGGGEGGGGGGGGGGGGGGGGGGGGGGGGGGGFGGGGGDG,BFFGGFFGG8,,8,44@88+BF5,C,:5B++8++3CFF9FG:>FFFC9FCFGGGFGGGFGGGE<CEGC<>F@DCCFFFFGGGG7<CG<BGEFFGFGGGG@EEGGGGGEGC7>EFE?CEGC:CCFGFGC:CF?FG5C=CCEEG+@FGFFGCCE??<:CC?:F7CFGGGCGGFDGG37EFGGGFC>FCD1
@M03364:396:000000000-C9LGT:1:1101:22852:8366 1:N:0:10
ACTCCTACGGGAGGCAGCAGTGGGGAATATTGCACAATGGGCGCAAGCCTGATGCAGCGACGCCGCGTGCGGGATGGAGGCCTTCGGGTTGTAAACCGCTTTTGTTCAAGGGCAAGGCACGGTTTCGGTTGTGTTGAGTGGATTGTTCGAATAAGCACCGGCTAACTACGTGCCAGCAGCCGCGGTAATACGTAGGGTGCAAGCGTTATCCGGATTTATTGGGCGTAAAGGGCTCGTAGGCGGTTCGTCGCGTCCGGTGTGAAAGTCCATCGCTTAACGGTGGATCCGCGCCGG
+
GGGGGGGGGGGGGGGGGGGGGGGGGGGGGGGGGGGGGGGGGGGGGGGGGGGGGGGGGGGGGGGGGGGGGGGGGGGGFGGGGGGGGGGGGGGGGGGFGGGGGGGGGGG,CFGEGFCGGFG8>8B:>@FG+8883@:,@>FGFFCAF:CFGGGG7FFGGFCFFGGCFGGGG*8<FFGGGGGGGGGGGD<BFFGGGGGGGGGGGFGGGGGGGGGGG?E8CFGGGGGGGE8EGGGGECFEGGGGGGGEGGGGGGGGGDC></::CCCCFGGGGGCGGEGDGGGGDFGGFGC>3>DDGG
@M03364:396:000000000-C9LGT:1:1101:5987:8382 1:N:0:10
ACTCCTACGGGAGGCAGCAGTGGGGAATATTGGACAATGGGGGAAACCCTGATCCAGCCATGCCGCGTGTGTGAAGAAGGCCTTTTGGTTGTAAAGCACTTTAAGCAGTGAAGAAGACTCCCTGATTAGTACCCATGGACGATGACATTAGCTGCAGAATAAGCACCGGCTAACTCTGTGCCAGCAGCCGCGGTAATACAGAGGGTGCAAGCGTTAATCGGAATTACTGGGCGTAAAGGGAGCGTAGGTGGCTCTATAAGTCAGATGTGAAATCCCCGGGCTTAACCTGGGAAC
+
GGGGGGGGGGGGGGGGGGGGGGGGGGGGGGGGGGGGGGGGGGGGGGGGGGGGGGGGGGGGGGGGGGGGGGGGGGGGGGGGGGGGGGGGGGGGGGGGGGGGGGGBFGGGGGGGGGCFFGGGGAE,,CFF,8:,<CFEEFFGG7FFGGFGFGGGFGFGFGGGGGGGGGGGGGGGGGGGGGGGGGGGGGGGGGGGGGGGGGGGGGGGGGGGGGGGGGGGGGFGGGGGGGGGGGGGGEGGGGGCFEGGEGGGGGGGGGGGGGEF@EGGDFGGGGGGGF6DGGGGEEFGGGGFGFFGGG
@M03364:396:000000000-C9LGT:1:1101:9882:8389 1:N:0:10
ACTCCTACGGGAGGCAGCAGTAGGGAATCTTCCACAATGGACGCAAGTCTGATGGAGCAACGCCGCGTGAGTGAAGAAGGTTTTCGGATCGTAAAGCTCTGTTGTTGGTGAAGAAGGATAGAGGTAGTAACTGGCCTTTATTTGACGGTAATCAACCAGAAAGTCACGGCTAACTACGTGCCAGCAGCCGCGGTAATACGTAGGTGGCAAGCGTTGTCCGGATTTATTGGGCGTAAAGCGAGCGCAGGCGGAAAAATAAGTCTAATGTGAAAGCCCTCGGCTTAACCGAGGAAC
+
GGGGGGGGGGGGGGGGGGGGGGGGGGGGGGGGGGGGGGGGGGGGGGGGGGGGGGGGGGGGGGGGGGGFGFGGGGGGGGGGGGGGGGGGGGGGGGGGGGGGGGGGGGFFGGGGGFFG<FF9<-:B?EFGC<CC<=FFGGGGGGGGGGGGGGGGGGGGGGGGGGGGGGGGGGGGGGGGGGGGGGGGGGGGGGGGGGGGGGGGGGGGGGGGGGGFGGGGEGGGGGGGGGGGGGGFGCGGFGGGGGGGGGGGGGGGDGCFGGGG:CFFCDGGGGGGFGGGFGGGFFGGGGGFDEFD45
@M03364:396:000000000-C9LGT:1:1101:22845:8402 1:N:0:10
ACTCCTACGGGAGGCAGCAGTAGGGAATCTTCCACAATGGACGCAAGTCTGATGGAGCAACGCCGCGTGAGTGAAGAAGGTTTTCGGATCGTAAAGCTCTGTTGTTGGTGAAGAAGGATAGGGGTAGTCGCTGGCCTTTATTTGACGGTAATCAACCAGAAAGTCACGGCTAACTACGTGCCAGCAGCCGCGGTAATACGTAGGTGGCAAGCGTTGTCCGGATTTATTGGGCGTAAAGCGAGCGCAGGCGGAAAAATAAGTCTAATGTGAAAGCCCTCGGCTTAACCGAGGAAC
+
GGGGGGGGGGGGGGGGGGGGGGGGGGGGGGGGGGGGGGGGGGGGGGGGGGGGGGGGGGGGGGGGGGGGGGGGGGGGGGGGFGGFGGGGGGGGGGGGGGGGGGGGGGGGGGGGGG8<FGFFF9E74BFG,+@:3C+>DFGGGGGGFFGGGGDGAGGGGGGGGGGGGGGGGFEGGGGGGGGGGGGGGGGGGGGGGGGGGGGGGGGGGGGGGGGGGGGGGGGGGGGEGGGGGGGGGGGGGGGGGGGG8CGGGGGECEFFGGGGFFGGGGGGGGGGGCGGDGGGFFGGG=>DGFFG42
@M03364:396:000000000-C9LGT:1:1101:7215:8426 1:N:0:10
ACTCCTACGGGAGGCAGCAGTGGGGGATATTGCACAATGGAGGAAACTCTGATGCAGCAACGCCGCGTGAAGGAGGAAGGCCTTCGGGTCGTAAACTTCTGTCCTCAGGGAAGAAAAAAATGACAGTACCTGAGGAGGAAGCCCCGGCTAACTACGTGCCAGCAGCCGCGGTAACACGTAGGGGGCGAGCGTTATCCGGAATTACTGGGCGTAAAGAGTGCGTAGGTGGCTGAGCAAGCGCGGGGTTTAATTTCACGGCCCAACCGTGAACCGCCCTGCGAACTGTTCAGCTTG
+
GGGGGGGGGGGGGGGGGGGGGGGGGGDGGGGGGGGGGGGGGGG:FGGEGGGGGGGGGGGGGGGGGGGGGGGGGGDGGGGGGGGGGGGGGGGGGGGGGGGGGGGD<FFGGGGGGGFGGGGGFFFF,AFF33C>>,3BCFEFGGGGGGGGGGGFDFCFGGGGGGGGGGGGG7:FEGGGGGFFGGGGGGGCGGDEECGGGGDE*@FFFGEF5EE8?EF9EFGGGGGGGGGCGGGGGGGGGGGGDGGE?:8:C@EFFFFGGEEEGCDGCDG435CFGGGDGGGGE:EGCFF@7@FFFG
@M03364:396:000000000-C9LGT:1:1101:7473:8429 1:N:0:10
ACTCCTACGGGAGGCAGCAGTGGGGAATATTGCACAATGGGCGCAAGCCTGATGCAGCGACGCCGCGTGCGGGATGGAGGCCTTCGGGTTGTAAACCGCTTTTGTTTGGGAGCAAGCCCTTCGGAGTGAGTGTACCTTTCGAATAAGCACCGGCTAACTACGTGCCAGCAGCCGCGGTAATACGTAGGGTGCAAGCGTTAATCGGAATTACTGGGCGTAAAGGGAGCGTAGGTGGCTCTATAAGTCAGATGTGAAATCCCCGGGCTTAACCTGGGAACTGCATCTGAAACTGT
+
GGGGGGGGGGGGGGGGGGGGGGGGGGGGGGGGGGGGGGGGGGGGGGGGGGGGGGGGGGGGGGGGGGGGGGGGGGGGGGGGGGGGGGGGGGGGGGGGGGGGGGGGGGGGGGGGGGGG<BFGGCGE+@FF,,@>@CFDBEGGDGDFG9=FGGGGGGGGGGGGGGGGGGGGGACFGGGGGEGGGGGGFFGGGGGGGEGGGEGGGGGGGG*AEGGFGGGGGGGCFGGGGGGG?EGGGGGGGGGFGGGGGGGGGFGGGGGGFCFGGGGGGGDFGGGGGGG<FGGGFFGGGGF@FFFGD
@M03364:396:000000000-C9LGT:1:1101:25453:8430 1:N:0:10
ACTCCTACGGGAGGCAGCAGTGGGGAATATTGGACAATGGGGGAAACCCTGATCCAGCCATGCCGCGTGTGTGAAGAAGGCCTTTTGGTTGTAAAGCACTTTAAGCAGTGAAGAAGACTCCGTGGTTAATACCCATGGACGATGACATTAGCTGCAGAATAAGCACCGGCTAACTCTGTGCCAGCAGCCGCGGTAATACAGAGGGTGCAAGCGTTAATCGGAATTACTGGGCGTAAAGGGAGCGTAGGTGGCTCTATAAGTCAGATGTGAAATCCCCGGGCTTAACCTGGGAAC
+
GGGGGGGGGGGGGGGGGGGGGGGGGGGGGGGGGGGGGGGGGGGGGGGGGGGGGGGGGGGGGGGGGGGGGGGGGGGGGGGGGGGGGGGGGGGGGGGGGGGGGGGEGGGFGGGGGGBGDFGCA8BB8BFG5<A<BF,FFGBFGGGGGGFFGGGGCFGGGFGGGGGGGGGGGEGGGGGGGGGGGGGGGGGGGGGGGGGGGGGGGGGGGGGGGGGGGGGGGGGGGGFFGGGGGGGGGGDGFGGGFEGEEGGDGGGGCGGGGGGGFGGGGGGGGGGGGGGGGGGGF>CGCGGFGFFFDC
@M03364:396:000000000-C9LGT:1:1101:13179:8454 1:N:0:10
ACTCCTACGGGAGGCAGCAGTAGGGAATCTTCCACAATGGACGCAAGTCTGATGGAGCAACGCCGCGTGAGTGAAGAAGGTTTTCGGATCGTAAAGCTCTGTTGTTGGTGAAGAAGGATGTGAGTAGCACCTGGCTCATATTTGACGGTAATCAACCAGAAAGTCACGGCTAACTACGTGCCAGCAGCCGCGGTAATACGTAGGTGGCAAGCGTTGTCCGGATTTATTGGGCGTAAAGCGAGCGCAGGCGGAATGATAAGTCTGATGTGAAAGCCCACGGCTCAACCGTGGAAC
+
GGGGGGGGGGGGGGGGGGGGGGGGGGGGGGGGGGGGGGGGGGGGGGGGGGGGGGGGGGGGGGGGGGGFGGGGGGGGGGGGGGGGGGGGGGGGGGGGGGGGGFGGGGGGFFGFFFFGFFGGF9FBECFG,58BEFGFFGGGGGGGFGGGGGCFFGGGGGGGGGGGGGGGGGGGGGGGGGGGGGGGGGGGGGGGGGGGGGGGGGGGGGGGGGGGGGGGGGGGGGEEGGGGGGGGGGGGGGGGGGGGGGGGGGGEGGGGGGGGGGFGGGGGGGGGGGGGGGGGFFGGGCGFGFFGGD
@M03364:396:000000000-C9LGT:1:1101:12634:8457 1:N:0:10
ACTCCTACGGGAGGCAGCAGTGGGGAATATTGGACAATGGGGGCAACCCTGATCCAGCCATGCCGCGTGTGTGAAGAAGGCCTTTTGGTTGTAAAGCACTTTAAGCAGTGAAGAAGACTCCTTGGTTACTACCCACGGACGATGACATTAGCTGCAGAATAAGCACCGGCTAACTCTGTGCCAGCAGCCGCGGTAATACAGAGGGTGCAAGCGTTAATCGGAATTACTGGGCGTAAAGCGAGCGTAGGTGGCTTGATAAGTCAGATGTGAAATCCCCGGGCTTAACCTGGGAAC
+
GGGGGGGGGGGGGGGGGGGGGGGGGGGGGGGGGGGGGGGGGGGGGGGGGGGGGGGGGGGGGGGGGGGGGGGGGGGGGGGGGGGGGGGGGGGGGGGGGGGGGGGEGGGGGGGGGGGG<FFGG-B<4CDF5CCCBFGGFGGGGCGGGGDGGGGGGGGGGGGGGGGGGGGGGGGGGGGGGGGGGGGGGGGGGGGGGGGGGGGGGGGGGGGGGGGGGGGGGGGGGGGGGGGGGGGGGGGGGGGGEGGGGGGGGGGGGGGGGGGGGGGGGGGGGGGGGGDGFGGGFFGGGGGFGFFFGC
@M03364:396:000000000-C9LGT:1:1101:10186:8489 1:N:0:10
ACTCCTACGGGAGGCAGCAGTAGGGAATCTTCCACAATGGACGCAAGTCTGATGGAGCAACGCCGCGTGAGTGAAGAAGGTTTTCGGATCGTAAAGCTCTGTTGTTGGTGAAGAAGGATAGAGGTAGTAACTGGCCTTTATTTGACGGTAATCAACCAGAAAGTCACGGCTAACTACGTGCCAGCAGCCGCGGTAATACGTAGGTGGCAAGCGTTGTCCGGATTTATTGGGCGTAAAGCGAGCGCAGGCGGAAAAATAAGTCTAATGTGAAAGCCCTCGGCTTAACCGAGGAAC
+
GGGGGGGGGGGGGGGGGGGGGGGGGGGGGGGGGGGGGGGGGGGGGGGGGGGGGGGGGGGGGGGGGGGGGFGGGGGGGGGGGGGGGGGGGGGGGGGGGGGEGGFGGGFFFFGFFFGGGGG<A-C85CFE,,9CFEGGGGGDCFGGGFGGGGGGGGGGGGGGGGGGGGGGGEGGGGGGGGGGGGGGGGGGGGGGGGGGGGGGGGGGGGGGGGGGGGGGGGGGGEGGGGGGGGGGGEGGGGGGGGGGEGGGGGGGGEGGGGGGGGGFGGGGGGGGGGGGGGGGFFGGGGGFGFFGFC
@M03364:396:000000000-C9LGT:1:1101:8367:8519 1:N:0:10
ACTCCTACGGGAGGCAGCAGTGGGGAATATTGGACAATGGGGGAAACCCTGATCCAGCCATGCCGCGTGTGTGAAGAAGGCCTTTTGGTTGTAAAGCACTTTAAGCAGTGAAGAAGACTCCATGGTTAATACCCATGGACGATGACATTAGCTGCAGAATAAGCACCGGCTAACTCTGTGCCAGCAGCCGCGGTAATACAGAGGGTGCAAGCGTTAATCGGAATTACTGGGCGTAAAGGGAGCGTAGGTGGCTCTATAAGTCAGATGTGAAATCCCCGGGCTTAACCTGGGAAC
+
GGGGGGGGGGGGGGGGGGGGGGGGGGGGGGGGGGGGGGGGGGGGGGGGGGGGGGGGGGGGGGGGGGGGGGGGGGGGGGGGGGGGGGGGGGGGGGGGGGGGGGGGGGGGGGGGGFGGDGGEG<FEEFFG,8C?BFGFFGGGGGGGGGGGGGGGGGGGGGGGGGGGGGGGGGGGGGGGGGGGGGGGGGGGGGGGGGGGGGGGGGGGGGGGGGGGGGGGGGGGGGGGGGGGGGGGGGGGGGGGCEGGCGGGGGGGGGGGGGGGFGFFGGGGGGGGGGGFFDGGFFGGGGGFGFFGGF
@M03364:396:000000000-C9LGT:1:1101:24801:8529 1:N:0:10
ACTCCTACGGGAGGCAGCAGTGGGGAATATTGGACAATGGGGGAAACCCTGATCCAGCCATGCCGCGTGTGTGAAGAAGGCCTTTTGGTTGTAAAGCACTTTAAGCAGTGAAGAAGACTCCGTGGTTACTACCCACGGACGATGACATTAGCTGCAGAATAAGCACCGGCTAACTCTGTGCCAGCAGCCGCGGTAATACAGAGGGTGCAAGCGTTGTCCGGAATCATTGGGCGTAAAGGGCTCGTAGGCGGTTCGTCGCGTCCGGTGTGAAAGCCCATCGCTTAACGGTGGGTC
+
GGGGGGGGGGGGGGGGGGGGGGGGGGGGGGGGGGGGGGGGGGGGGGGGGGGGGGGGGGGGGGGGGGGGGGGGGGGGGGGGGGGGGGGGGGGGGGGGGGGGGGG,EFEGGGGGGG<<8BEEFFG7+B<F:,C5,,:BBF=:F++@FD9=9FGGGGGCGGCCFGGGGGGEGFCFGGGGGGGGGGGGGGGGGGGGGBCGGGGGFGGGGEEGFGGGGGGGGGGGGGGGCFGEGFFFG5CEGGGGGGGGEEFEGGGEGEGC7:EE8EC5CDGDGCGGGGGFGF?/)8:DF:DD<FFG/*
@M03364:396:000000000-C9LGT:1:1101:12219:8547 1:N:0:10
ACTCCTACGGGAGGCAGCAGTAGGGAATTTTCGTCAATGGGCGCAAGCCTGAACGAGCAATGCCGCGTGGGTGAAGACGGTCTTCGGATTGTAAAGCCCTGTTGCCGGGGACAAAGGACAGCCCGAGTGAACAGCTGACTGTTTGATGGTACCCGGCCAGAAAGCCACGGCTAACTACGTGCCAGCAGCCGCGGTAATACGTAGGTGGCAAGCGTTATCCGGAATGATTGGGCGTAAAGGGTGCGCAGGCGGCTGTGCAAGTCTGAAGGCAAAGGGATGAGCTCAACTCATTTT
+
GGGGGGGGGGGGGGGGGGGGGGGGGGGGGGGGGGGGGGGGGGGGGGGGGGGGGFGGGGGGGGGGGGGGGGGGGGGGGGGGGGGGGGGGGGGGGGGGGGGGGGGGGGGGGGGGGGFGFFGG7DF+3@FGF,C,<BBFFGGGGGGGGCFFGGGGFGGGGGGGGGGGGGGGG:EGFGGGGGGGGGGGGGGGGGGGGGGGGGGGGGGGGGGGGGGGGGGGGGGGGGCGGGCFGGGGGGEGGGGGGFEGGGGGGGGGGGGGGGGGGGGFGDFGGGGGGGGGG<EGFFEFGFDFGF?GG*
@M03364:396:000000000-C9LGT:1:1101:11976:8562 1:N:0:10
ACTCCTACGGGAGGCAGCAGTGGGGAATATTGGACAATGGGGGAAACCCTGATCCAGCCATGCCGCGTGTGTGAAGAAGGCCTTTTGGTTGTAAAGCACTTTAAGCAGTGAAGAAGACTCCATTGTTAATACCCATGGACGATGACATTAGCTGCAGAATAAGCACCGGCTAACTCTGTGCCAGCAGCCGCGGTAATACAGAGGGTGCAAGCGTTAATCGGAATTACTGGGCGTAAAGGGAGCGTAGGTGGCTCTATAAGTCAGATGTGAAATCCCCGGGCTTAACCTGGGAAC
+
GGGGGGGGGGGGGGGGGGGGGGGGGGGGGGGGGGGGGGGGGGGGGGGGGGGGGGGGGGGGGGEGGGGGGCGGGGCGGGGGGGGGGGFGGGGGGGGGGGGGGGGFGGGGGGGGGGF?FFA,E?F,,BCF,<CC,B84AF8FC=+AFFGGGGGGFGGGGGFFGFFGGGGGD7:FGGGGGFFGFGGGGGGGFGGGFCCEGGGGG9FGGGGGEGFCECFEGEGFGGGGCFGGFCFGG?B8@FGG8CEE:EEEGFFG*AFDF@F:<CFF?FGGGGGGGCGFFC>CDEFGGGGFGF><C7
@M03364:396:000000000-C9LGT:1:1101:4365:8566 1:N:0:10
ACTCCTACGGGAGGCAGCAGTGGGGAATATTGCACAATGGGGGAAACCCTGATGCAGCAACGCCGCGTGAGTGAAGAAGTATTTCGGTATGTAAAGCTCTATCAGCAGGGAAGATAATGACGGTACCTGACTAAGAAGCCCCGGCTAACTACGTGCCAGCAGCCGCGGTCATACGTAGGGGGCGAGCGTTATCCGGAATTACTGGGCGTAAAGAGTGCGTAGGTGGCTGAGCAAGCGCGGGGTTTAATTTCACGGCCCAACCGTGAACCGCCCTGCGAACTGTTCAGCTTGAGT
+
GGGGGGGGGGGGGGGGGGGGGGGGGGGGGGGGGGGGGGGGGGGGGGGGGGGGGGGGGGGGGGGGGGGGGGGGGGGGGGGFFGGGGGGFGGGGGGGGGGGGGGGGGGGGGGGGGGGF<EFEFEFFCFFF,3A?<EFGDGGGGCFGGGGGEFCFCGGGGGGGGGGFGGGGG*CEEGGFFGGGGGGGDGGGCCEG+AEGGGGGGGGGGGGGEGGGGGGGGGGGGGGGGFF=GFFGGGGGGGGGEG/>EGGGGCFGGGGGDEGGGGGCGGGGGGDDGGGGGDCD<@FFGGFFFFF*<*
@M03364:396:000000000-C9LGT:1:1101:6720:8575 1:N:0:10
ACTCCTACGGGAGGCAGCAGTGGGGAATATTGGACAATGGGGGCAACCCTGATCCAGCCATGCCGCGTGTGTGAAGAAGGCCTTCGGGTTGTAAAGCACTTTCAGTAGGGAGGAAAGGTAGCGTGTTAATAGCGCGTTACTGTGACGTTACCTACAGAAGAAGGACCGGCTAACTCCGTGCCAGCAGCCGCGGTAATACGGAGGGTCCGAGCGTTAATCGGAATTACTGGGCGTAAAGCGTGCGCAGGCGGTTTGTTAAGCAAGATGTGAAAGCCCCGGGCTCAACCTGGGAAT
+
GGGGGGGGGGGGGGGGGGGGGGGGGGGGGGGGGGGGGGGGGEGGGGDGGGGGGGGGGGGGGGGGGGGGGGGGGGGGGGGGGGAFCGGGGGGGGGGGGGGGGGGGGFFGGGGGGGGG=FFF<AC++8DE,<888+@=FF+FAB@CFGGGGGGGGGGGGGGGGCGGGGGGGGGEGGGGGGGGGGGGGFGGEGGGGGGGGGGGGGGGGGGGGGGGGCEGGGGGGGGGGGGGGGGGGGGGGGGE=EGGCEGGGGGG5EGFFGGGG<CG7=FGGGGFGGGFGCCG@BGGGGGFGFFG:C
@M03364:396:000000000-C9LGT:1:1101:21378:8587 1:N:0:10
ACTCCTACGGGAGGCAGCAGTGGGGAATATTGGACAATGGGGGCAACCCTGATCCAGCCATGCCGCGTGTGTGAAGAAGGCCTTCGGGTTGTAAAGCACTTTCAGTAGGGAGGAAAGGTAGCGTGTTAATATCACGTTACTGTGACGTTACCTACAGAAGAAGGACCGGCTAACTCCGTGCCAGCAGCCGCGGTAATACGGAGGGTCCGAGCGTTAATCGGAATTACTGGGCGTAAAGCGTGCGCAGGCGGTTTGTTAAGCAAGATGTGAAAGCCCCGGGCTCAACCTGGGAAT
+
GGGGGGGGGGGGGGGGGGGGGGGGGGGGGGGGGGGGGGGGGGGGGGGGGGGGGGGGGGGGGGGGGGGGGGGGGGGGGGGGGGGGGGGGGGGGGGGGGGGGGGGFGFFGGGGGFGGFFGGGGFC+8BFF?AE,<,:BDFGGGGGGGGGGGGGGFGGGGGGGGGGGGGGGG<CGGGGGGGGGGGGGGGGGFGGGGFGGGGGGGGGGGGGGGEGGGGGGGGGGGGGGGGGGGGGGGGGGGGGGGGGGGGGGGGGGGGGGGGGGGEGGGGGFGGGGGFFGGGGGFFGGGGGFGFFGGG
@M03364:396:000000000-C9LGT:1:1101:11308:8590 1:N:0:10
ACTCCTACGGGAGGCAGCAGTGGGGGATATTGCACAATGGAGGAAACTCTGATGCAGCAACGCCGCGTGAAGGAGGAAGGCCTTCGGGTCGTAAACTTCTGTCCTCAGGGAAGAAACAAATGACGGTACCTGAGGAGGAAGCCCCGGCTAACTACGTGCCAGCAGCCGCGGTAACACGTAGGGGGCGAGCGTTATCCGGAATTACTGGGCGTAAAGAGTGCGTAGGTGGCTGAGCAAGCGCGGGGTTTAATTTCACGGCCCAACCGTGAACCGCCCTGCGAACTATTCAGCTTG
+
GGGGGGGGGGGGGGGGGGGGFGGGGGGGGGGGGGGGGGGGGGGGGGGGGGGGGGGGGGGGGGGGGGGGGGGGGGGGGGGGGGGGGGGGGCGGGGGGGGGGGGGGGEGGGGGGGGGGGGG=FCBF>CFGF8ACBFG8@FF@FGGGGGGGGGFGGGGGGGGGGGGGGGGGG>EGGGGGGGFGGGGGGGGGGGGEGGGCGGGGGGGGGGGGGGE:CGGGCFGFCGECGGGGGGGGGGGGGGGGGGGGGGDGGEGGGFGGGGGECEGGCDEGGGGGDEEGGGGGE>CC7DFFGFFFCF
@M03364:396:000000000-C9LGT:1:1101:15956:8601 1:N:0:10
ACTCCTCGGGAGGCAGCAGTGGGGGATATTGCACAATGGAGGAAACTCTGATGCAGCAACGCCGCGTGAAGGAGGAAGGCCTTCGGGTCGTAAACTTCTGTCCTCAGGGAAGAAAAAAATGACGGTACCTGAGGAGGAAGCCCCGGCTAACTACGTGCCAGCAGCCGCGGTAACACGTAGGGGGCGAGCGTTATCCGGAATTACTGGGCGTAAAGAGTGCGTAGGTGGCTGAGCAAGCGCGGGGTTTAATTTCACGGCCCAACCGTGAACCGCCCTGCGAACTGTTCAGCTTGG
+
GGGGGGGGGGDGGGGGGGGGGGGGGGGGGGGGGGGGGGGEGGGGGGGGGGGGGGGGGGGGGGGGGGGGGGGGGGGGGGGGGGGGGGGGGGGGGGGGGGGGGGGGGGG@FFGGGGGG8CFGG-EB>BFGB@@,>F,C@FFGGFGGGEGGGGGGFGGGGGGGGGGGGGGGG=EGGGGGGGGFGGGGGGCGGGECEGGGGGEGGGGGGGGGGGCEGGGGGGGGGGEGGGGGGGGGGGGGGGGGGGGGEDEDGGGGGGGGGGGGGGGGGGGFG:EDDGGDGGGDFFGGCDFFCFBFG3
@M03364:396:000000000-C9LGT:1:1101:14848:8603 1:N:0:10
ACTCCTACGGGAGGCAGCAGTGGGGAATATTGGACAATGGGGGAAACCCTGATCCAGCCATGCCGCGTGTGTGAAGAAGGCCTTTTGGTTGTAAAGCACTTTAAGCAGTGAAGAAGACTCCATGGTTAATACCCATGGACGATGACATTAGCTGCAGAATAAGCACCGGCTAACTCTGTGCCAGCAGCCGCGGTAATACAGAGGGTGCAAGCGTTAATCGGAATTACTGGGCGTAAAGGGAGCGTAGGTGGCTCTATAAGTCAGATGTGAAATCCCCGGGCTTAACCTGGGAAC
+
GGGGGGGGGGDGGGGGGGGGGGGGGGGGGGGGGGGGGGGGGGGGGGGGGGGGGGGGGGGGGGGGGGGGGGGGGGGGGGGGGGGGGGGGGGGGGGGGGGGGGGGFGFGGGGGGGGGGCGGAF9C?FGFG,,9BBA<FFGGGGFEFFGFGGGFGGGGGGGGGGGGGGGGGGGGGGGGGGGGGGGGGGGGGGGGGGGGGGGGGGGGGGGGGGGGGGGGGGGGGGGGGGGGGGGGGGGGGGGGGGGGGEGGGGGGGGGGCFDGGCEGGFGGGGGGGGGGCCDEGFFCFGGG?FFFDGF
@M03364:396:000000000-C9LGT:1:1101:21346:8606 1:N:0:10
ACTCCTACGGGAGGCAGCAGTAGGGAATCTTCCACAATGGACGCAAGTCTGATGGAGCAACGCCGCGTGAGTGAAGAAGGTTTTCGGATCGTAAAGCTCTGTTGTTGGTGAAGAAGGATAGAGGTAGTAGCTGAACTTTATTTGACGGTAATCAACCAGAAAGTCACGGCTAACTACGTGCCAGCAGCCGCGGTAATACGTAGGTGGCAAGCGTTGTCCGGATTTATTGGGCGTAAAGCGAGCGCAGGCGGTAAAATAAGTCTAATGTGAAAGCCCTCGGCTTAAACGAGGAAC
+
CCFGEEFEC@F,C:FEEGGFFGGFCGGG9CE9FEFGGFGGAE@:@@B6EFCFFGGGG8CC<FC@EEE=BFEFGG?FDECE=EC=EGGDCEDEF8=@CGF<E?5?BFFG=DGGGGGF,,:FC-A,8CE58<A<?:,:CF@?<<BFGD+=>FB=,,C<<F=FFDCGC,>+8:CGGFG;,*@>:FGCGG@,>1*><1=<B,9<7><CF@::FCE7BFGDGFGGGEEEGC:ACCC8*?*CCGFCEGDCCCC*8C8**2<<7C:EF:*<+:0:0?97DGG35*:*)8C67*275>:/*2
@M03364:396:000000000-C9LGT:1:1101:6638:8608 1:N:0:10
ACTCCTACGGGAGGCAGCAGTAGGGAATCTTCCACAATGGACGAAAGTCTGATGGAGCAACGCCGCGTGAATGAAGAAGGCCTTCGGGTCGTAAAATTCTGTTGTCAGAGAAGAACGTGCGTGTAAGTATCAGTTCACGTATTGACGGTATCTGACCAGAAAGCCACGGCTAACTACGTGCCAGCAGCCGCGGTAATACGTAGGTGGCAAGCGTTGTCCGGATTTATTGGGCGTAAAGCGAGCGCAGGCGGAATGATAAGTCTGATGTGAAAGCCCACGGCTCAACCGTGGAAC
+
GGGGGGGFGGGFGGGGGGGGGGGGGGFGGGGGGFGGGGGGGGGEEGGGGGGGGGGFGGGGGGGGGGGGGGGGGGGGGGGGGGGGGGGGGGGGGGDGAFGE?FG,,EFFGFFGGGGGB?FDEB=+,5CF,,:5<5@,AFFCFGFEDD:7CD@FFGGGGGGGGDGFG7FF@:EGGGGGFGFFFGFGGGGGGFD7FFFGGDGDFGGGEGGGFGGGGG7EEGGGCEG5<C9C7@FGGGGGGFFGG5=CECE*:=E=ECGGGGGGFG7CFGECGGGG7F*>FGGGE)ACDFGD>47C6C
@M03364:396:000000000-C9LGT:1:1101:6500:8624 1:N:0:10
ACTCCTACGGGAGGCAGCAGTGGGGAATATTGGACAATGGGGGCAACCCTGATCCAGCCATGCCGCGTGTGTGAAGAAGGCCTTTTGGTTGTAAAGCACTTTAAGCAGTGAAGAAGACTCCATTGTTACTACCCATGGACGATGACATTAGCTGCAGAATAAGCACCGGCTAACTCTGTGCCAGCAGCCGCGGTAATACAGAGGGTGCAAGCGTTAATCGGAATTACTGGGCGTAAAGGGAGCGTAGGTGGCTCTATAAGTCAGATGTGAAATCCCCGGGCTTAACCTGGGAAC
+
GGGGGGGGGGGGGGGGGGGGGGGGGGGGGGGGGGGGGGGGGGGGGGGGGGGGGGGGGGGGGGGGGGGGGGGGGGGGGGGGGGGGGGGGGGGGGGGGGGGGGGGFGGGGGGGGGG8FF=F8F-E,,:FG,<CB?<,,AFDGE>CFDDGGGGEGGGGGGGDGFFGGGGGGGGGGGGGGGGGFGGGGGGGGGDGEGGGGGGGGGGGGGGGGGGGGGGGGGGGGGGDGGCFGFGGGGGDGGGGGGGGGGGGGGGGGGGGGGEGFGGGGGGGFGGGGGGGGGGCGDECGGGGFGFF:FF
@M03364:396:000000000-C9LGT:1:1101:8193:8645 1:N:0:10
ACTCCTACGGGAGGCAGCAGTGGGGAATATTGGACAATGGGGGAAACCCTGATCCAGCCATGCCGCGTGTGTGAAGAAGGCCTTTTGGTTGTAAAGCACTTTAAGCAGTGAAGAAGACTCCCTGGTTAATACCCATGGACGATGACATTAGCTGCAGAATAAGCACCGGCTAACTCTGTGCCAGCAGCCGCGGTAATACAGAGGGTGCAAGCGTTAATCGGAATTACTGGGCGTAAAGGGAGCGTAGGTGGCTCTATAAGTCAGATGTGAAATCCCCGGGCTTAACCTGGGAAC
+
GGGGGGGGGGGGGGGGGGGGGGGGGGGGGGGGGGGGGGGGGGGGGGGGGGGGGGGGGGGGGGGGGGGGGGGGGGGGGGGGGGGGGGGGGGGGGGGGGGGGGGGFGGGGGGGGGGGG8FGGG-B=:EFG:,9CEFGGFGGGGCGFGGGGGGGGGGGGGGGGGGGGGGGGGGGGGGGGGGGGGGGGGGGGGGGGGGGGGGGGGGGGGGGGGGGGGGGGGGGGGGGGGGGGGGGGGCEGGGGGGGGGEGGGGGGGGGGGGGGGFGGGGGGGGGGGGGGGGGGGFFFDGGFFGFFGGF
@M03364:396:000000000-C9LGT:1:1101:18762:8656 1:N:0:10
ACTCCTACGGGAGGCAGCAGTGGGGAATATTGGACAATGGGGGAAACCCTGATCCAGCCATGCCGCGTGTGTGAAGAAGGCCTTTTGGTTGTAAAGCACTTTAAGCAGTGAAGAAGACTCCCTTGTTAATACCCATGGACGATGACATTAGCTGCAGAATAAGCACCGGCTAACTCTGTGCCAGCAGCCGCGGTAATACAGAGGGTGCAAGCGTTAATCGGAATTACTGGGCGTAAAGGGAGCGTAGGTGGCTCTATAAGTCAGATGTGAAATCCCCGGGCTTAACCTGGGAAC
+
GGGGGGGGGGGGGGGGGGGGGGGGGGGGGGGGGGGGGGGGGGGGGGGGGGGGGGGGGGGGGGGGGGGGGGGGGGGGGGGGGGGGGGGGGGGGGGGGGGGGGGGCGGGGGGGGGGDF=FG@G-B,8CFG,<CCB?F<FGGGGEGFFFFGGGGGGGGGGGGGGGGGGGGGGEGGGGGGGGGGGFFGGGGGGGGEGGGGGGGGGGGGGGGEEFFGGGGGGGGGGGGGGGFFGGGGGGG5EGGGGGDGGEGGGGGGFFGFFGGGGGGGGGFGGGGGGGGGGGGGFFGGGGCFGFFFF<
@M03364:396:000000000-C9LGT:1:1101:11162:8669 1:N:0:10
ACTCCTACGGGAGGCAGCAGTGGGGAATATTGCACAATGGGGGAAACCCTGATGCAGCCATGCCGCGTGTGTGAAGAAGGCCTTCGGGTTGTAAAGCACTTTCAGTAGGGAGGAAAGGGTGTAGTTTAATACGCTATATCTGTGACGTTACCTACAGAAGAAGGACCGGCTAACTCCGTGCCAGCAGCCGCGGTAATACGGAGGGTCCGAGCGTTAATCGGAATTACTGGGCGTAAAGCGTGCGCAGGCGGTTTGTTAAGCGAGATGTGAAAGCCCTGGGCTCAACCTAGGAAT
+
GGGGGGGGGGGGGGGGGGGGGGGGGGGGGGGGGGGGGGGGGGGGGGGGGGGGGGGGGGGGGGGGGGGGGGGGGGGGGGGGGGGGGGGGGGGGGGGGGGGGGGGGGFGGGGGGGFFFGGGFGGGC<CFGEFFFGGGDFFGGGGGGGGGGGGGGGGGGGGGGGGGGGGGGGGGGGGGGGGGGGGGGGGGGGGGGGGGGGGGGGGGGGGGGGCGGGGGGGGGGGGGGGGGGGGGGGGGGGGGGGGGGGGGGGGGGGGGGGDFGFGGGGGGGGGGGGGGGGGGGFFGGGGGFGFFFGF
@M03364:396:000000000-C9LGT:1:1101:2880:8675 1:N:0:10
ACTCCTACGGGAGGCAGCAGTGGGGAATATTGCACAATGGGCGCAAGCCTGATGCAGCGACGCCGCGTGCGGGATGGAGGCCTTCGGGTTGTAAACCGCTTTTGTTTGGGAGCAAGCCCTTCGGTGTGAATTTACCTTTCGAATAAGCACCGGCTAACTACGTGCCAGCAGCCGCGGTAATACGTAGGGTGCGAGCGTTATCCGGATTTATTGGGCGTAAAGGGCTCGTAGGCGGTTCGTCGCGTCCGGTGTGAAAGTCCATCGCCTAACGGTGGATCTGCGCCGGGTACGGGG
+
GGGGGGGGGGGGGGGGGGGGGGGGGGGGGGGGGGGGGGGGGGGGEGGFGGGGGGGGGGGGGGGGGGGGGGGGGGGGGGGGGGGGGGGGGGGDGGGGGGGGGGGGGGGGGGGGGGGGFC<8<>@888@F,,,,,<ECCFB>F:FFF>C:CEGGCCCGGGGGGGGGGBFGG,<F<FGEEGGGGGGGGGGGGGEBEEG8?EEEDCGGGGEECCGFGGGGGGGCGGGG>;FEGGGGGEGEEGGGEEEGGCEEGGGEGGGGF7?CAGCEEDGG<DEGGGG376AFFFEDDDGFC@EGD)
@M03364:396:000000000-C9LGT:1:1101:16758:8690 1:N:0:10
ACTCCTACGGGAGGCAGCAGTGGGGAATATTGGACAATGGGGGAAACCCTGATCCAGCCATGCCGCGTGTGTGAAGAAGGCCTTTTGGTTGTAAAGCACTTTAAGCAGTGAAGAAGCCTCACTGGTTACTACCCAGGGGCGATGACGTTAGCTGCAGAATAAGCACCGGCTAACTCTGTGCCAGCAGCCGCGGTAATACAGAGGGTGCAAGCGTTAATCGGAATTACTGGGCGTAAAGGGAGCGTAGGTGGCGCTGTAAGTCAGATGTGAAATCCCCGGGCTGAACCTGGGAAC
+
CFGGGGGGGGGGGGGGGGGGGGGGGGGGGGGGFGGGGGGGGGGGGGGGGGGGGGGGGGGGCGGGGGGGG:FEGG<FGGGGGGGG95CFGGGGGGGGG?FGGG9<FFFG,EE?EFG8,FE,,4CB,:B,,,5,4,C,44+8C+>F,C++333@,@<@@,FD<FFGG:DGG7>FBFC9AFFFGGF7>FGG@@<CF=*CEFCCBF7BFCGGFFFDD<CB*?CF5E?=CC+<:EGEE8*/8+0;1/*/*:/A:98E****1+2<<E*39*<C:*3*::+*/9:555*/*>7;FF3C*1
@M03364:396:000000000-C9LGT:1:1101:16155:8691 1:N:0:10
ACTCCTACGGGAGGCAGCAGTAGGGAATCTTGCACAATGGGCGAAAGCCTGATGCAGCAACGCCGCGTGAAGGATGAAGGCCTTCGGGTTGTAAACTTCTGTTCCCGGGGACGAAGAAAGTGACGGTACCCTGGCAGCAAGCCCCGGCTAACTACGTGCCAGCAGCCGCGGTAATACGTAGGGGGCAAGCGTTATCCGGAATTATTGGGCGTAAAGAGTGCGTAGGTGGTTATGTAAGCGTGAGGTTTAAGGCAGTGGCTTAACCACTGTTCGCCTTGCGAACTGCATAACTTG
+
GGGGGGGGGGGGGGGGGGGGGGGFGGGGGGGGGGGGGGGGGGGGGGGGGGGGGGGGGGGGGGGGGGGGGGGGGGGGGGGGGGGGGGGGGGGGGGGGGGGGGGGCFGGGGGGGGGFGGCGGG9FD+>FG8,C,:BFFFGGGGGGGGCEFGGGGGGGGGGGGGGGGGGGGG1CGGGGGGGGGGGGGGGGGGGGGGGGGGGGGGGGGGFGGGGGEGGGGGGGGGGCGGGGGGECGGGGGGGGGGGGGGGGFGGGGDGGGGGGGGGGGGGGGGGGGGGGGDGGDD<EGGGGFCFFGGG
@M03364:396:000000000-C9LGT:1:1101:2550:8696 1:N:0:10
ACTCCTACGGGAGGCAGCAGTGGGGAATATTGGACAATGGGGGAAACCCTGATCCAGCCATGCCGCGTGTGTGAAGAAGGCCTTTTGGTTGTAAAGCACTTTAAGCAGTGAAGAAGACTCCATGGTTAATACACATGGACGATGACATTAGCTGCAGAATAAGCACCGGCTAACTCTGTGCCAGCAGCCGCGGTAATACAGAGGGTGCAAGCGTTAATCGGAATTACTGGGCGTAAAGGGAGCGTAGGTGGCTCTATAAGTCAGATGTGAAATCCCCGGGCTTAACCTGGGAAC
+
FGGGGGGGED@ECFGGGGGGGGGGDGGGGFFGGGGGFFGGGGGGGGGG7EEFGGGGFGGGCGGGGGGFFC@EDCFGGFFCGGGCFDFFFGGGGGGFGGGG8F<EFGGGGFFFGFGG,:C,4:CB,C,CB<C,8B?EC,=F7+BAFD9F<FFCFFGG=>FAFG9CFEGGECEGFGGGGGGGFFEF>FGG::FEE*=CFGGGFGGGGGBCF@FFGEECG9EGGGG5<FFDFEGGGC8EGGGGGECG/AEDF?>C8CEFFF7EGGGEFCEDDFFGFGFF3>ECBB5CFFG=F>FGFF
@M03364:396:000000000-C9LGT:1:1101:19034:8714 1:N:0:10
ACTCCTACGGGAGGCAGCAGTGGGGAATATTGCACAATGGGCGCAAGCCTGATGCAGCGACGCCGCGTGCGGGATGGAGGCCTTCGGGTTGTAAACCGCTTTTGTTTGGGAGCAAGCCCTTCGGGGTGAGTGTACCTTTCGAATAAGCACCGGCTAACTACGTGCCAGCAGCCGCGGTAATACGTAGGGTGCGAGCGTTATCCGGATTTATTGGGCGTAAAGGGCTCGTAGGCGGTTCGTCGCGTCCGGTGTGAAAGTCCATCGCCTAACGGTGGATCTGCGCCGGGTACGGGC
+
GGGGGGGGGGGGGGGGGGGGGGGGGGGGGGGGGGGGGGGGGGGGGGGGGGGGGGGGGGGGGGGGGGGGGGGGGGGGGGGGGGGGGGGGGGGGGGGGGGGGGGGGGGGGGGGGGGGGGGGGGGF8@FGG83@8@3FGFGGGG@FD>?FGGGGGGGGGGGGGGGGGGGGGG,CFGGGGGGGGGGGGGGGGEFGGGEGGGGGGGGFGGEGGGGGGGGGGGGDGGGGGGGGEGDGGGGGGGGGGGGGGGGGGGGGGGGGFFCFGGGGGGGGDGGGG>FGCFGGGFFGGGGGFDFEDG)
@M03364:396:000000000-C9LGT:1:1101:2590:8724 1:N:0:10
ACTCCTACGGGAGGCAGCAGTGGGGAATATTGGACAATGGGGGAAACCCTGATCCAGCGACGCCGCGTGAGTGAAGAAGTATTTCGGTATGTAAAGCTCTATCAGCAAGGAAGAAAATGACGGTACTTGACTAAGAAGCCCCGGCTAACTACGTGCCAGCAGCCGCGGTCATACGTAGGGGGCAAGCGTTATCCGGATTTACTGGGTGTAAAGGGAGCGTAGACGGCAAAGCAAGTCTGAAGTGAAAGCCCCGGGCTCAACCCGGGAACTGCTTTGGAAACTGTTTAGCTAG
+
GGGGGGGGGGGGGGGGGGGGGGGGGGGGGGGGGGGGGGGGGGGGGGGGGGGGGGGGGGGEFGGGGGGGGGGGGGGGGGGGGFGGGGGGGGGGGGGGGGGGGGGGGGGGGGGGGGGGFGFDACC:DFFG:CD9C<FAADFGC@FB@CFFFGFGGGGGGGGGGGGGGGDFG*;FGFGFFGFEGGGGGGGGGEG@FFGGEC:AFGGGGGEGGGGGFCEGGEGGGGGGGGGGEGC6CGGGGCFFGGGGGGGGGGGEECEGGFGGGFDEGGG:CFGGDFGGGGFFFFGC*::=F@@F
@M03364:396:000000000-C9LGT:1:1101:24035:8754 1:N:0:10
ACTCCTACGGGAGGCAGCAGTGGGGAATATTGCACAATGGGCGCAAGCCTGATGCAGCGACGCCGCGTGCGGGATGGAGGCCTTCGGGTTGTAAACCGCTTTTGTTTGGGAGCAAGCCCTTCGGGGTGAGTTTCCCTTTCGAATAAGCACCGGCTAACTACGTGCCAGCGGCCGCGGTAATACGTAGGGTGCAAGCGTTGTCCGGAATCATTGGGCGTAAAGGGCTCGTAGGCGGTTCGTCGCGTCCGGTGTGAAAGCCCATCGCTTAACGGTGGGTCTGCGCCGGGTACGGGC
+
GGGGGGGGGEGGGGGGGGGGFGGGGGGGGGGGGGGGGGGGGGGGGGGGGGGGGGGGGGGGGGGGGGGGGGGGGGGGGGGGGGGGGGEGGGGGGGGGGGGFGG9DFCFFEGGGGGGGFGFD,-@@+:CF>,,,8,8DFGGC:D:>>3DFCGGGCGGDCFCFGGGGGGGGG*=EGE7FEGGGGFFGGGCEEFGGG7?EEEGGCFGEGECFGGGGGGFGGGGGF?FDEGFCCGCEGEGEEGEGDECEGGGGD**/:CCFFGGGGG<EGGC3DFGDDGGGDFGGFFGDGGDE<?EDG)
@M03364:396:000000000-C9LGT:1:1101:4044:8761 1:N:0:10
ACTCCTACGGGAGGCAGCAGTAGGGAATCTTCCACAATGGACGCAAGTCTGATGGAGCAACACCGCGTGAGTGAAGAAGGGTTTCGGCTCGTAAAGCTCTGTTGTTGGAGAAGAACGTGCGTGCGAGTAACTGTTCACGCAGTGACGGTATCCAACCAGAAAGTCACGGCTAACTACGTGCCAGCAGCCGCGGTAATACGTAGGTGGCAAGCGTTATCCGGATTTATTGGGCGTAAAGCGAGCGCAGGCGGTTGCTTAGGTCTGATGTGAAAGCCTTCGTCTTAACCGAAGA
+
GGGGGGGGGGGGGGGGGGGGGGGGGGGGGGGGGGGGGGGGGGGDGGGGGGGGGGGGGGGGGGGGGGDGGGGGFGGGGGGGGGGGGGGGGGGFGGGGGCFGGGGGGGG,<EFGGGEG=D@+>8B+4FCG<BAC,,:,CF<FFFGFAEC7FFGGDC,FCGGGGFGGFGGGGG>CFGGGGDGGGGG>FGFFGGEGGFFDCGGGGGCG<FFGGGGGEEDGGGGGDECEFGGEGCGEEEGG=?@*5?EEEGG/:EC=EEFGC@F?E+**+0+?*:@7:6=CDGF*7>C7*:C>C3.9
@M03364:396:000000000-C9LGT:1:1101:12733:8788 1:N:0:10
ACTCCTACGGGAGGCAGCAGTGGGGAATATTGGACAATGGGGGCAACCCTGATCCAGCCATGCCGCGTGTGTGAAGAAGGCCTTCGGGTTGTAAAGCACTTTCAGTAGGGAGGAAAGGTAGCGTGTTAATAGCACGTTACTGTGACGTTACCTACAGAAGAAGCACCGGCTAACTCTGTGCCAGCAGCCGCGGTAATACAGAGGGTGCAAGCGTTAATCGGAATTACTGGGCGTAAAGGGAGCGTAGGTGGCTCTATAAGTCAGATGTGAAATCCCCGGGCTTAACCTGGGAAC
+
GGGGGGGGGGGGGGGGGGGGGGGGGGGGGGGGGGGGGGGGGGGGGGGGGGGGGGGGGGGGGGGGGGGGGGFGGGGGGGGGGGGGGGGGGGGGGGGGGGGGGGGGGFGGGGGGGGFGGGGGGGF??FFG,<CCF<D7FGGGGGGGGGGGGGGGGGGGGGGGGGGGGGEGGFGGGGGGGGGGGGGGGGGGGGGGGGGGGGGGGGGGGGGGGGGGGFGGGGGGGGGGGGGGGGGGGGGGGGGGFGGGGGGGGGGGGGGGGGGGGGGGGGGGGGGGGGEDGGGGFFFGGGGFGFFGGG
@M03364:396:000000000-C9LGT:1:1101:24775:8800 1:N:0:10
ACTCCTACGGGAGGCAGCAGTGGGGAATATTGCACAATGGGGGAAACCCTGATGCAGCGACGCCGCGTGAGTGAAGAAGTATTTCGGTATGTAAAGCTCTATCAGCAGGGAAGAAAATGACCGTGCCTGACTGAGCAGCCCCGGCTGACTACGTGCCAGCAGCCGCGGTCATACGTAGGGGGCAAGCGTTATCCGGATTTACTGGGTGTAAAGGGAGCGTAGACGGCATTGCAAGTCTGATGTGAAAGCCCGGGGCTTAACCCCGGGACTGCATTGGAAACTGTAGAGCTGG
+
GGGGGGGGGGGGGGGGGGGGGGGGGGGGGGGGGGGGGGGGGFFGGGGGGGGGGGGGGGGGGGGGGGGFGEGGGGGGGGGGGGEFFGGFGGGGGGGGGGGGGGF,EAA<FFFGGGGBBEF9E-@83+BF?8F9,>,,3BFD:F+@+++8DC@B+@FFGGGGGGGGGGGG@=CEGGF?:FDGEEDC<CFGFCFGGG<<CC*<CFFFGGFGGGG@<+*;AEEGDGGCEGEEDFGGFGGCFCFFGGGGGGFGGGGDDCEED=6C<9<EEDE7DFG::F?DCFGDF4ADGF>FF4?G
@M03364:396:000000000-C9LGT:1:1101:9258:8813 1:N:0:10
ACTCCTACGGGAGGCAGCAGTGGGGGATATTGCACAATGGGGGAAACCCTGATGCAGCGACGCCGCGTGAGTGAAGAAGTATTTCGGTATGTAAAGCTCTATCAGCAGGAAAGATAATGACGGTACCTGACTAAGAAGCACCGGCTAAATACGTGCCAGCAGCCGCGGTAATACGTATGGTGCAAGCGTTATCCGGATTTACTGGGTGTAAAGGGAGCGCAGACGGCATGGCAAGCCAGATGTGAAAGGTGGGGGCTCAACCCCCAAGCTGCATTTGGAACTGTCAAGCTAG
+
GGGGGGGGGGGGGGGGGGGGGGGGGGGGGGGGGGGGGGGGGGGGGGGGGGGGGGGGGGGGGGGGGGGFFGGGFGGGGGGFFGGGGGGFGGGGGGGGGGGGGGGGGGGGGGGGGGGGCFFFG-@C8CFG<,@><<FFFGGFGGGFGGGGGGGGGGGGGGGGGGGGGGGGG*CGGGGGGGGGGGGGGGGGFFGGGGGGGGGGGGGGGGGGGGGGGGGGGGGGGGGFGGEGGGGGGGGGGGFFFGGGGGGGGGGGGGGGGGGGGGGGGGGGGGGGGCGCDGCF?FG2:CFFFFFG
@M03364:396:000000000-C9LGT:1:1101:28797:8845 1:N:0:10
ACTCCTACGGGAGGCAGCAGTGGGGAATATTGGACAATGGGGGAAACCCTGATCCAGCCATGCCGCGTGTGTGAAGAAGGCCTTTTGGTTGTAAAGCACTTTAAGCAGTGAAGAAGCCTCCCTGCTTAGTACCACTGGACGATGACATTAGCTGCAGAATAAGCACCGGCTAACTCTGTGCCAGCAGCCGCGGTAATACAGAGGGTGCAAGCGTTAATCGGAATTACTGGGCGTAAAGGGAGCGTAGGTGGCTCTATAAGTCAGATGTGAAATCCCCGGGCTTAACCTGGGAAC
+
GGGGGGGGGGGGEGGGGGGGFGGGGGGGGGGGGGGGGGGGGGGGGGGGGGGGGFGGFGGGGGGGGGGGGGGGGGGGGGGGGGGGGGGCFFGGGGGGGGGGGGGGGGGGFGGD<FF@FFGF,B?,,,CE,5:<5,,,88AFB:+C,7:?FGFGAFCEGGGCFFFGGGGGGGGGGGG9FGCGFGGGGGGG,>CEF=CFFCGGGFGGGGGGG?FGGECCCFGGGDFGGGGGFGGGEGE;FGGGFGDG:EEGGGGGG?FGGGFGGEFFC:ECGG7>FGCCF<CGEFFGG=CBGFFG4F
@M03364:396:000000000-C9LGT:1:1101:14737:8851 1:N:0:10
ACTCCTACGGGAGGCAGCAGTGGGGAATCTTGCGCAATGGGGGCAACCCTGACGCAGCGACGCCGCGTGCGGGACGAAGGCCTTCGGGTCGTAAACCGCTTTCAGCAGGGACGAGGCCGCGAGGTGACGGTCCCTGCAGAAGAAGCCCCGGCTAAATACGTGCCAGCAGCCGCGGTAATACGTAGGGGGCAAGCGTTATCCGGATTCATTGGGCGTAAAGCGCGCGTAGGCGGCCAGCCTGGTCGGGAGTCAAATCCGGGGGCTCAACCCCCGTCCGCTCCCGATACCGGCCGG
+
GGGGGGGGGGGGGGGGGGGGGGGGGGGGGGGGGGGGGGGGGGGGGGGGGGGGGGGGGGGGGGGGGGGGGGGGGGGGGGGGGGGGGGGGGGGGGGGGGGGGGGGGGGGGGGGGGGGGGGGGE4=<CFGG<*=+=FGGFGGGGGGGGGEGGGGGCE:FGGGGGGGGGGGGGGGGGGGGGGGGGGGGGGGGGGGGGGGGGGGGGGGGGDGGGGGGGGGGGGGGGGGGGGGDGGGGGGGGGGGGGGGGGGGGGGGGGGGGGGGGGGGGGGGGGGGGGGGGGGGGFFGGGGGFGFFGGD
@M03364:396:000000000-C9LGT:1:1101:6680:8857 1:N:0:10
ACTCCTACGGGAGGCAGCAGTGGGGAATATTGCACAATGGGCGCAAGCCTGATGCAGCGACGCCGCGTGCGGGATGGAGGCCTTCGGGTTGTAAACCGCTTTTGTTTGGGAGCAAGCCCTTCGGAGTGATTGTACCTTTCGAATAAGCACCGGCTAACTACGTGCCAGCCGCCGCGGTAATACGTAGGGTGCGAGCGTTATCCGGATTTATTGGGCGTAAAGGGCTCGTAGGCGGTTCGTCGCGTCCGGTGTGAAAGTCCATCGCCTAACGGTGGATCTGCGCCGGGTACGGGC
+
GGGGGGGGGGGGGGGGGGGGGGGGGGGGGGGGGGGGGGGGGGGGGGGGGGGGGGGGGGGGGGGGGGGGGGGGGGGGGGGGGGGGGGGGGGGGGGGGGGGGGGGGGFGGGGGGGGGGFDFCFFFF+8FF3,7,:<FFFGGGGF8DF=BFGGGGGFEGFGGGGGGGGGGGG*8FGGGGDEGDFFGG?<F8;AEEGEEEGGCEFCGGGGG5CFG+C+AFGGGGGGGGGGGGEEGGGGGEGGGCEGGGGEDEG5?CEC??DCGGGGGGGG=CFGGDCFE<FGGGFEGGGCDEDFFGG5
@M03364:396:000000000-C9LGT:1:1101:21282:8864 1:N:0:10
ACTCCTACGGGAGGCAGCAGTAGGGAATCTTCCACAATGGACGCAAGTCTGATGGAGCAACGCCGCGTGAGTGAAGAAGGTTTTCGGATCGTAAAGCTCTGTTGTTGGTGAAGAAGGATAGGGTTAGTGACTGGCCTTTATTTGACGGTAATCAACCAGAAAGTCACGGCTAACTACGTGCCAGCAGCCGCGGTAATACGTAGGTGGCAAGCGTTGTCCGGATTTATTGGGCGTAAAGCGAGCGCAGGCGGAAAAATAAGTCTAATGTGAAAGCCCTCGGCTTAACCGAGGAAC
+
GGGGGGGGGGGGGGGGGGGGGGGGGGGGGGGGGGGGGGGGGGGGGGGGGGGGGGGGGGGGGGGGGGGGGGGGGGGGGGGGGFGGGGGGGGGGGGGGGGGGGGGGGGGGGGGGGGBF,:BF,-:,:BFG,<CC,:=,CCDFEAEFFFCFGGFGEGFGGGGGGGGGGGGGGFEGGGGGGGGGGGGGGFGGGDGGGGGGGGGGGGGG<FGGGGGFGGCEEGGGGGGGGGGGGGGGD8EGFGGGEGCC8CEGGGGG=CFGFGGFFGGGF79FGGGGGGGGFFGGFFGGGGGFDEFGCC
@M03364:396:000000000-C9LGT:1:1101:28820:8872 1:N:0:10
ACTCCTACGGGAGGCAGCAGTGGGGAATATTGCACAATGGGCGCAAGCCTGATGCAGCGACGCCGCGTGCGGGATGGAGGCCTTCGGGTTGTAAACCGCTTTTGTGCAAGGGCAAGACATGGTCCCGGTCGTGAGAAGAGGATTATTCGAATAAGCACCGGCTAACTACGTGCCAGCAGCCGCGGTAATACGTAGGGTGCAAGCGTTATCCGGATTTATTGGGCGTAAAGGGCTCGTAGGCGGTTCGTCGCGTCCGGTGTGGAAGTCCATCGCTTAACGGTGGATCCGCGCCGG
+
C9EFGGGGGGGGGGEGGGGF;ECGG7CFGDFGGGGG<@FFAFCEECEGG8FEDFEGGGEGCECGFG=FFGCGG:>FF=FDEEGGEFFG??FCF@FGGG7=C7F<8,:,CFFFC<=F,,B,<-C=,:@C5+383,*,33,,8@>;<7,33@,>*87DCCG:*=C*<FAG8*6@712,<CC72CFGG:BF:7CF+<FGCE>ECF+8C?8CFG7?C>CE+<9<@FFGECCE>+@CG8CE8EEGFGGEDEGEGGGGG=CE387:E5>FG6<7FGGGGEFG77CG<FEGGGGFCEF)/1
@M03364:396:000000000-C9LGT:1:1101:22821:8877 1:N:0:10
ACTCCTACGGGAGGCAGCAGTAGGGAATCTTCCACAATGGACGCAAGTCTGATGGAGCAACGCCGCGTGAGTGAAGAAGGTTTTCGGATCGTAAAGCTCTGTTGTTGGTGAAGAAGGATAGAGGTAGTACCTGGCCTTTATTTGACGGTAATCAACCAGAAAGTCACGGCTAACTACGTGCCAGCAGCCGCGGTAATACGTAGGTGGCAAGCGTTGTCCGGATTTATTGGGCGTAAAGCGAGCGCAGGCGGAAAAATAAGTCTAATGTGAAAGCCCTCGGCTTAACCGAGGAAC
+
GGGGGGGGEGGGGGFGGGGGGGGFGFFGGGGGGGGGGGGGEEFEGGGGGGGGGGFFGGGGGGGGGGGGG@FGGGGGGGGGGGGGGGGGEGGGGGGGGGGGGGFEGFEFGGGGGF=F,EEF@-::B5EF,<9,A,BD<FG9FGFF,ECCFGFGBFGCGGGGGGFGGFGEG:BF<ACGGGGGGEGFGCG:CEEEGFCGGGGG<FFGGGG7*?CCEGGGGGGGDECEGFGGFGG5C:CCGGFCEGGGGC8E5CGG=EFGGGGG<9:FG=?DCFGFGGG79FGGF@EFFFGF5>>CC9
@M03364:396:000000000-C9LGT:1:1101:7690:8877 1:N:0:10
ACTCCTACGGGAGGCAGCAGTGGGGAATATTGGACAATGGGGGAAACCCTGATCCAGCCATGCCGCGTGTGTGAAGAAGGCCTTTTGGTTGTAAAGCACTTTAAGCAGTGAAGAAGACTCCATGGTTAATACCCATGGACGATGACATTAGCTGCAGAATAAGCACCGGCTAACTCTGTGCCAGCAGCCGCGGTAATACAGAGGGTGCAAGCGTTAATCGGAATTACTGGGCGTAAAGGGAGCGTAGGTGGCTCTATAAGTCAGATGTGAAATCCCCGGGCTTAACCTGGGAAC
+
GGGGGGGGGGGGGGGGGGGGGGGGGGGGGGGGGGGGGGGGGGGGGGGGGGGGGGGGGGGGGGGGGGGGGGGGGGGGGGGGGGGGGGGGGGGGGGGGGGGGGGGGGGGGGGGGGGGGEFGFG-C,:BFF,<CBFFFGFGFGGGGGGGGGGGGGGGGGGGGGGGGGGGGGGGGGGGGGGGGGGGGGGGGGGGGGGGGGGGGGGGGGGGGGGGGGGGGGGGGGGGGGGGGGGGGGGEGGGGGGCGGGGDGGGGGGGGGFGGGGCFGFGCFGGGGGGGGGGGGGFF7FFGGFGFFGGD
@M03364:396:000000000-C9LGT:1:1101:4548:8900 1:N:0:10
ACTCCTACGGGAGGCAGCAGTAGGGAATCTTGCACAATGGGCGAAAGCCTGATGCAGCAACGCCGCGTGAAGGATGAAGGCCTTCGGGTTGTAAACTTCTGTTCCCGGGGACGAAGAAAGTGACGGTACCCGGGCAGCAAGCCCCGGCTAACTACGTGCCAGCAGCCGCGGTAATACGTAGGGGGCAAGCGTTATCCGGATTCATTGGGCGTAAAGCGCGCGTAGGCGGCCAGCCTGGTCGGGAGTCAAATCCGGGGGCTCAACCCCCGTCCGCTCCCGATACCGGCCGGCTTG
+
GGGGGGGGGGGGGGGGGGGGGGGGGGGGGGGGGGGGGGGGGGGGGGGGGGGGGGGGGGGGGGGGGGGGGGGGGGGGGGGGGGGGGGGGGGGGGGGGGGGGGGGGGGG7FFGGGGBFEFGFG-CF3@FF3,8+8>F+@FGGGGGFGGGGGGGG<CGGFGGGGGGGGGGGG*B7CCFGGGFFGGGGGGGGGGEGGGGGGGGEGGGGGGGGGGGGGGGGGGGGGGCEGGGGGGGGGGGGGGEGEGGGG5FG?GGGGEGGDEGDF9FGGGGDGCEDDGEGGGGDE5EFGGGFGFFDC5
@M03364:396:000000000-C9LGT:1:1101:4729:8911 1:N:0:10
ACTCCTACGGGAGGCAGCAGTAGGGAATCTTCCACAATGGACGCAAGTCTGATGGAGCAACGCCGCGTGAGTGAAGAAGGTTTTCGGATCGTAAAGCTCTGTTGTTGGTGAAGAAGGATAGAGGTAGTAACTGGCCTTTATTTGACGGTAATCAACCAGAAAGTCACGGCTAACTACGTGCCAGCAGCCGCGGTAATACGTAGGTGGCAAGCGTTGTCCGGATTTATTGGGCGTAAAGCGAGCGCAGGCGGAAAAATAAGTCTAATGTGAAAGCCCTCGGCTTAACCGAGGAAC
+
GGGGGGGGGGGGGGGGGGGGGGGGGGGGGGGGGGGGGGGGGGGGGGGGGGGGGGGGGGGGGGGGGGGGGGGGGGGGGGGGFGGGGGGGGGGGGGGGGGGGGGAGGGGFGFGGGGDGFGGGG-CBEFGG,5CCCEFFFFGGGGGGGGGGGGGGGGGGGGGGGGGGGGGGGGGGGGGGGGGGGGGGGGGGGGGGGGGGGFGGGGGGGGGGGGGGGGDGGGGGGGGGGGGGGGGGGGGGGGGGGGGGGGGGGGGG8EFCFGGGGGGGGGGGGGGFGGGFCFGGBFEGGGGFGFFGGD
@M03364:396:000000000-C9LGT:1:1101:21408:8949 1:N:0:10
ACTCCTACGGGAGGCAGCAGTGGGGAATATTGCACAATGGGCGCAAGCCTGATGCAGCGACGCCGCGTGCGGGATGGAGGCCTTCGGGTTGTAAACCGCTTTTGTTTGGGAGCAAGCCCTTCGGGGTGGATGTACCTTTCGAATAAGCACCGGCTAACTACGTGCCAGCAGCCGCGGTAATACGTAGGGTGCGAGCGTTATCCGGATTTATTGGGCGTAAAGGGCTCGTAGGCGGTTCGTCGCGTCCGGTGTGAAAGTCCATCGCCTAACGGTGGATCTGCGCCGGGTACGGGC
+
GGGGGGGGGGGGGGGGGGGGGGGGGGGGGGGGGGGGGGGGGGGGGGGGGGGGGGGGGGGGGGGGGGGGGGGGGGGGGGGGGGGGGGGGGGGGGGGGGGGGGGGGGGGGGGGGGGGGFGFFGBF7+@FF**3,83FFGGGGG:FFFFGGGGGGGGGGGGGGGGGGGGGGG,CGGGGGGGGGGGGGFGGGGGGGGEGGGGGGGGGGGEEGGFEGGGGGGGGGGGGGGGGGGGGGGGGEGGGGEEGGGGGEG=GGEGGGGGGGGGGGGDEGGGGGDGGC=F:CFEEGGGGEGF@CD)
@M03364:396:000000000-C9LGT:1:1101:24602:8978 1:N:0:10
ACTCCTACGGGAGGCAGCAGTAGGGAATCTTCCACAATGGACGCAAGTCTGATGGAGCAACGCCGCGTGAGTGAAGAAGGTTTTCGGATCGTAAAGCTCTGTTGTTGGTGAAGAAGAATAGTGGTAGTTTCTGTCCTTTATTTGACGGTAATCAACCAGAAAGTCACGGATAACTACGTGCCAGCAGCCGCGGTAATACGTAGGTGGCAAGCGTTGTCCGGATTTATTGGGCGTAAAGCGAGCGCAGGCGGAAAAATAAGTCTAATGTGAAAGCCCTCGGCTTAACCGAGGAAC
+
GEFFFGGGGGGGGGGGGGGGGGGFGGGFEGG<<<CCEEFDGGGGGGGGFFFGGEGGGGGGFGGECECCFCGFEGGGEGDFFGGGFCFGGFGE?FGFFGFGGFDFGEE,CFE,C9,9,B?FACE,,CFF,,8CF,<,C,D,5EB@F<:CFEGG,==D,=B8F<>DD@F<E+@<=DCD<<>B:FFCB@>DFE:C:<CFA;?CF9<:CCB<,@C88<<1C;+BCG*89;<>>EFGEGCGCG<EGG=*:5:*::85*:8:DCFFGC7C?7::FFFGCC***1:*7>ECFG>:<)5DG7
@M03364:396:000000000-C9LGT:1:1101:17791:8995 1:N:0:10
ACTCCTACGGGAGGCAGCAGTGGGGAATCTTGCACAATGGGCGGAAGCCTGATGCAGCGACGCCGCGTGCGGGACGAAGGCCTTCGGGCTGTAAACCGCTTTCAGCAGGGACGAGGCGAAAGTGACGGTACCTGCAGAAGAAGCCCCGGCTAACTACGTGCCAGCAGCCGCGGTAATACGTAGGGGGCAAGCGTTATCCGGATTCATTGGGCGTAAAGCGCGCGTAGGCGGCTTCCTAAGTCCATCTTAAAAGTGCGGGGCTTAACCCCGTGATGGGAGGGAAACTGGGGAGCT
+
GGGGGGGGGGGGGGGGGGGGGGGGGGGGFGGGGGGGGGGGGGGGFGGGGGGGGGGGGGGGGGFGGGGGGGGGGGGGGGGGGGGGGGGGFGGGGGGGGGGFGGG@FGGGGGFGC@CC:FC1**838@FB8*6<C,<,6;:CF@FG:<FFGGG7:FGGCGFGGGGGGFGGE/?8EGEEFGEC<<FEGGGECFG>EGCEFGGGG>CEECCCFFGCCCEGF?AC8EDCC>EGGGGGGGC:CGFECFFFFCECGGGGGEGFGGGDGCFGGGGFGG5C9CFGG**9:@C<C:F7>E)>54
@M03364:396:000000000-C9LGT:1:1101:18949:9003 1:N:0:10
ACTCCTACGGGAGGCAGCAGTGGGGAATATTGCACAATGGGCGCAAGCCTGATGCAGCGACGCCGCGTGCGGGATGGAGGCCTTCGGGTTGTAAACCGCTTTTGTTCAAGGGCAAGGCACGGTTTCGGCAGTGTTGAGTGGATTGTTCGAATAAGCACCGGCTAACTACGTGCCAGCAGCCGCGGTAATACGTAGGGTGCAAGCGTTATCCGGATTTATTGGGCGTAAAGGGCTCGTAGGCGGTTCGTCGCGTCCGGTGTGAAAGTCCATCGCTTAACGGTGGATCCGCGCCGG
+
GGGGGGGGGGGGGGGGGGGGGGGGGGGGGGGGGGGGGGGGGGGGGGGGGGGGGGGGGGGGGGGGGGGGGGGGGFGGGGGGGGGGGGGGGGGGFGGGGGGGGGGGGGGGGGFGGGFGBFFGG7FC@FGG++58D==:DFFGG:BFFFGGGGGG>FGGGGGGGGGGGGGGG<EFGGGGGGFGGGGGGGGGG?CFEGGGGFEGGGGFEGGGGGGDGGGGGGGGGGGGGGDCCC?ECGGGEEGEGEGGGEGGEGEGGCGGD8>1?7CCFGGGGGGDDFFDGGGG>373CCFFGEDDDC
@M03364:396:000000000-C9LGT:1:1101:4728:9034 1:N:0:10
ACTCCTACGGGAGGCAGCAGTGGGGAATATTGCACAATGGGCGCAAGCCTGATGCAGCGACGCCGCGTGCGGGATGGAGGCCTTCGGGTTGTAAACCGCTTTTGTTTGGGAGCAAGCCCTTCGGGGTGAGTGTACCTTTCGAATAAGCACCGGCTAACTACGTGCCAGCCGCCGCGGTAATACGTAGGGTGCGAGCGTTATCCGGATTTATTGGGCGTAAAGGGCTCGTAGGCGGTTCGTCGCGTCCGGTGTGAAAGTCCATCGCCTAACGGTGGATCTGCGCCGGGTACGGGC
+
GGGGGGGGGGGGGGGGGGGGGGGGGGGGGGGGGGGGGGGGGGGGGGGGGGGGGGGGGGGGGGGGGGGGGGGGGGGGGGGGGGGGGGGGGGGGGGGGGGGFGGGFFGGGGGGGGGGGFFG?FDF++5CFF,73@9F;DFGGGGGFGGGFFGGGFGGGGGGGGGCGGGGGG<EGGGGGGGGGGGGG<CFGGCEGG?EEGGGGGGGGGGEGFGGGGGGGGGGGGGGGGGFG:CGGGGGEGGGGGGGGGGGEG8EEGGFCCFFGGGGGGGGGGGGGDGGGGGGGFFGGDGG:5@@CD)
@M03364:396:000000000-C9LGT:1:1101:10875:9041 1:N:0:10
ACTCCTACGGGAGGCAGCAGTGGGGAATATTGGACAATGGGGGAAACCCTGATCCAGCCATGCCGCGTGTGTGAAGAAGGCCTTTTGGTTGTAAAGCACTTTAAGCAGTGAAGAAGACTCCATGGTTAATACCCATGGACGATGACATTAGCTGCAGAATAAGCACCGGCTAACTCTGTGCCAGCAGCCGCGGTAATACAGAGGGTGCAAGCGTTAATCGGAATTACTGGGCGTAAAGGGAGCGTAGGTGGCTCTATAAGTCAGATGTGAAATCCCCGGGCTTAACCTGGGAAC
+
GGGGGGGGGGGGGGGGGGGGGGGGGGGGGGGGGGGGGGGGGGGGGGGGGGGGGCGGGGGGGGGGGGGGGGGGGGGGGGGGGGGGGGGGGGGGGGGGGGGGGGGFGGGGGGGGGGGGFDEBE-C<FFGG,CFFFEFDEFFGGGGGGGFGGGFFEGGGGGGGGGGGGGGGGGGEGGGGGGGGGGGGGGGGGGGGGGGGGGGGGGGGGGGGGGGGGGGGGGGGGGGGGGGGGGGFGGGGGGGGFEGGGGGGGGGFGGGGFFGGGGGGGGGGGGGGGGFFGGGGFFGFGGGFGFFFGC
@M03364:396:000000000-C9LGT:1:1101:18073:9049 1:N:0:10
ACTCCTACGGGAGGCATCAGTAGGGAATTTTCGTCAATGGGCGCAAGCCTGAACGAGCAATGCCGCGTGGGTGAAGACGGTCTTCGGATTGTAAAGCCCTGTTGCCGGGGACAAAGGACAGCCAGAATATACAGCTGACTGTTTGATGGTACCCGGCCAGAAAGCCACGGCTAACTACGTGCCAGCAGCCGCGGTAATACGTAGGTGGCAAGCGTTATCCGGAATGATTGGGCGTAAAGGGTGCGCAGGCGGCTGTGCAAGTCTGAAGTAAAAGGGACCGGCTCAACCGGTTCC
+
GGGGGGGGGGGGGGGGGGGGGGGGGGGGGGGGGGGGGGGGGGGGGGGGGGGGGGGGGGGGGGGGGGGGGGGGGGGGGGGGGGGGGGGGGGGGGGGGGGGGGGGGGGGGGGGGGGGGFCFGFFF,3<FF,<9,,:DFFFGGGGGGG9CFGGGGCGGGGGGGGGGGGGGGG:CGGGGGGGGGGGGGGGGGGGG>ECFE>FCCFFGGGGGGGGGGGGGGGGGGGDEEGG?FFFGGGGEEGGGGGGGGGGGGDGGGGGGGGGGFGGCFEFFGGFFFGGGGGGDGFE=DGGFFDE.>D*
@M03364:396:000000000-C9LGT:1:1101:16779:9052 1:N:0:10
ACTCCTACGGGAGGCAGCAGTGGGGAATATTGCACAATGGGGGGAACCCTGATGCAGCGACGCCGCGTGCGGGATGGAGGCCTTCGGGTCGTGAACCGCTTTTGATTGGGAGCAAGCGTGAGTGAGTGTACCTTTCGAATAAGCACCGGCTAACTACGTGCCAGCAGCCGCGGTAATACGTAGGGTGCAAGCGTTGTCCGGAATCATTGGGCGTAAAGGGCTCGTAGGCGGTTCGTCGCGTCCGGTGTGAAAGCCCATCGCTTAACGGTGGGTCTGCGCCGGGTACGGGCGGGC
+
GGGGGGGGGGGGGGGGGGGGGGGGGGGGGGGGGGGGGGGGGGGGGGGGGGGGGGGGGGGGGGGGGGGGGGGGGGGGGGGGGGGGGGGGGGGGGGGGGGGGGGGGDGFGGGGGGGGGGGGG7-8F<>FC<,?>CFFFCCCGGGGGGGGGGGGDEGGGGGGGGGGGGGGGGCGGGEGGGGGGEGGGGGGGGGGGGGGGGGGGGDGGGGGGGGGGGGGGGGGGGGGGGGGGGGGEGGGGGGEGGGGGG==:E?FGGGGGGGF:8CFCFGGGCDGGCG6FCCED>EG<DGGFGDDGG)
@M03364:396:000000000-C9LGT:1:1101:23334:9052 1:N:0:10
ACTCCTACGGGAGGCAGCAGTGGGGAATATTGGACAATGGGGGAAACCCTGATCCAGCCATGCCGCGTGTGTGAAGAAGGCCTTTTGGTTGTAAAGCACTTTAAGCAGTGAAGAAGACTCCCTGGTTAATACTCAGGGACGATGACATTAGCTGCAGAATAAGCACCGGCTAACTCTGTGCCAGCAGCCGCGGTAATACAGAGGGTGCAAGCGTTAATCGGAATTACTGGGCGTAAAGGGAGCGTAGGTGGCTCTATAAGTCAGATGTGAAATCCCCGGGCTTAACCTGGGAAC
+
GGGGGGGGGGGGGGGGGGGGGGGGGGGGGGGGGGGGGGGGGGGGGGGGGGGGGGGGGGGGGGGGGGGGGGGGGGGGGGGGGGGGGFGGGGGGGGGGGGGGGGGGGGGGGGGGGGGGEFF,::EBFFGG,<CE,::,8B++@FGG<F<FFGADFFGFGFFGGGGGGGGGG>BFGGGCGGGGGGFFEGGGCFGGGGGGGGGFGGGGDGGGGGGGGFGGFGGGGGGFFGGGGGGGGGGDEFGEFEGG?EGE@FE:;CFEDGGGFFGGGGGGGGFCFFCGGGCCDE=GGGGFGFFG49
@M03364:396:000000000-C9LGT:1:1101:11274:9092 1:N:0:10
ACTCCTACGGGAGGCAGCAGTGGGGAATATTGCACAATGGGCGAAAGCCTGATGCAGCGACGCCGCGTGAGGGATGACGGCCTTCGGGTTGTAAACCTCTTTCAGCACGGAAGAAGCGAAAGTGACGGTACGTGCAGAAGAAGCGCCGGCTAACTACGTGCCAGCAGCCGCGGTAATACGTAGGGCGCAAGCGTTGTCCGGAATTATTGGCGTAAAGGGAGCGTAGGCGGATTTTTAAGTGAGATGTGAAATACTCGGGCTTAACCTGAGTGCTGCATTTCAAACTGGAAGTCT
+
GGGGGGGGGGGGGGGGGGGGGGGGGGGGGGGGGGGGGGGGGGGGGGGGGGGGGGGGGGGGGGGGGGGGGGGGGGGGGGGGGGGGGGGGGGGGGGGGGGGGGGGGGGGGGGGGGGBFGGGG7+C3<CCF@:@8@EGFFGGGGGGGGGGGGGDGCGGGGGGGGGGGGGGGGFEGGGGGGGGGGGGGGGGGEEGGGGGGGGGGGGGGGGGGGGGGGGGGGGGGGGGEEEGGGGGGDGGGGGGGGGGGGGGGGGGFGGGGGGGGGGGGGGGGGGGGGGGGGGGGFFGGGGGFC:FCF:
@M03364:396:000000000-C9LGT:1:1101:13928:9097 1:N:0:10
ACTCCTACGGGAGGCAGCAGTGGGGGATATTGCACAATGGAGGAAACTCTGATGCAGCAACGCCGCGTGAAGGAGGAAGGCCTTCGGGTCGTAAACTTCTGTCCTCAGGGAAGAAAAAAATGACGGTACCTGAGGAGGAAGCCCCGGCTAACTACGTGCCAGCAGCCGCGGTAATACGTAGGTGGCAAGCGTTGTCCGGATTTATTGGGCGTAAAGCGAGCGCAGGCGGAAAAATAAGTCTAATGTGAAAGCCCTCGGCTTAACCGAGGAACTGCATCGGAAACTGTTTTTCTT
+
GGGGGGGGGGGGGGGGGGGGGGGGGGGGGGGGGGGGGGGGGGGGGGGGGGGGGGGGGGGGGGGGGGGGGGGGGGGGGGGGGGGGGGGGGGGGGGGGGGGGGGGGGGGGGGGGGGGGCGG7F?DF8@FG>CD,BBFGFGFGGGGGGGGGGGGGGGGGGGGGGGGGGGGGG=EGGGGGGGGGGGGGGGGGGGGGGGGGGGGGGGEGGGGGGFGGGGGGGGGGGGGGGGEGGGEECGGGGGCGGGGGGGGGGGGGGGGGDEGGEGGGGGGGGGGGGGGGFGGGDEDGGGCFGFFGGG
@M03364:396:000000000-C9LGT:1:1101:9499:9099 1:N:0:10
ACTCCTACGGGAGGCAGCAGTGGGGAATATTGGACAATGGGGGAAACCCTGATCCAGCCATGCCGCGTGTGTGAAGAAGGCCTTTTGGTTGTAAAGCACTTTAAGCAGTGAAGAAGACTCCATGGTTACTACCCATGGACGATGACATTAGCTGCAGAATAAGCACCGGCTAACTCTGTGCCAGCAGCCGCGGTAATACAGAGGGTGCAAGCGTTAATCGGAATTACTGGGCGTAAAGGGAGCGTAGGTGGCTCTATAAGTCAGATGTGAAATCCCCGGGCTTAACCTGGGAAC
+
GGGGGGGGGGGGFGGGGGGGGGGGGEGGGGGGFGGGGGGGGGGGGGGGGGGGGGGGGFGGGGGGGGGGGGGGGGGGGFGGGGGFGGGGGGGGGGGGGGG@FGGGGFGGGGGGGGFG,EFFF-C,:C<F5,:CB<CEFF<FG+BFAFFFFGGGGGGGGGFGGGGGGGGGGFGGGGGGGGGGFGGGGGGGGGGGGGGGFGFGGFGGGGGGFFGGGGGGGFGGGGGGGGGGGGGGGGGGGGGG5EGGCGGGGGGG8FGCFGGGGGGFGGGGGGGGDGFGGGGGDE*>FGGFG>FGFC
@M03364:396:000000000-C9LGT:1:1101:23745:9126 1:N:0:10
ACTCCTACGGGAGGCAGCAGTAGGGAATCTTCCACAATGGACGCAAGTCTGATGGAGCAACGCCGCGTGAGTGAAGAAGGTTTTCGGATCGTAAAGCTCTGTTGTTGGTGAAGAAGGATAGCGGTAGTAACTGGCCTTTATTTGACGGTAATCAACCAGAAAGTCACGGCTAACTACGTGCCAGCAGCCGCGGTAATACGTAGGTGGCAAGCGTTGTCCGGATTTATTGGGCGTAAAGCGAGCGCAGGCGGAAAAATAAGTCTAATGTGAAAGCCCTCGGCTTAACCGAGGAAC
+
GGGGGFGGGGGGGGGGGGGGGGGGGGGGGGGGGGGGGGGGGGGGGGGGGGGGGGGGGGGGGGGGGGGGGGGGGGGGGDFGFFGGGGGGGGGGGGGGGGGGGGGCGGFCCFGGGGGGG8EEE-@=?:FF,,9,,,B,FC9<?DFF<FCFFGGG9FGGGGGGCFGGGGGGG:>:FGGGGGGGGGGGGGGGGFEEGGGGGCGGGGGGGGGGGGGGGGGGGCFGGECEGGGFFGGGDGGGGGGGGGGGGGGDGGD=ED8FFGFGEDFGGGEDDGDFGGGFCD*7<>EGGGGEDFEG5D
@M03364:396:000000000-C9LGT:1:1101:5722:9134 1:N:0:10
ACTCCTACGGGAGGCAGCAGTGGGGAATATTGGACAATGGGGGAAACCCTGATCCAGCCATGCCGCGTGTGTGAAGAAGGCCTTTTGGTTGTAAAGCACTTTAAGCAGTGAAGAAGACTACCTTTTTAGCACACGTGGACGATGACATTAGCTGCAGAATAAGCACCGGCTAACGCTGTGCCAGCACCCGCGCTAATACAGAGGGTGCAAGCGTTAATCGGAATTACTGGGCGTACAGGGTGTGTAGGTGGCTCTATAAGACAGATGTGAAATCCCCGGGCTTAACCTGGGAAC
+
@CC<CFG@C;:@B:B@F;@FG@DEE;@@;@FEGCE<8FCEA,@F:F,C@F8FE9<FDGGGGFGGCFCGD6CF<CCECF<,,,CF,,94EF=CFGA@<,AF,EFF<9?B9A,<<,B,,455A45,,8,,8,9,,4+48>B,8++6,,,CC,8,8B8=,>,@<<DEDBA>7F+3@:***685,3,,*,,@******4F<FCFG,3:FGG*C<+BC**=8F?1**48,?,>98C=5CE5*0*/2**1AFF+<A56/0<C:30++0*:*7<F>:FC>+<**//9:>7**0*/0))*2/
@M03364:396:000000000-C9LGT:1:1101:18936:9180 1:N:0:10
ACTCCTACGGGAGGCAGCAGTGGGGAATATTGGACAATGGGGGCAACCCTGATCCAGCCATGCCGCGTGTGTGAAGAAGGCCTTTTGGTTGTAAAGCACTTTAAGCAGTGAAGAAGACTCCATGGTTAATACCCATGGACGATGACATTAGCTGCAGAATAAGCACCGGCTAACTCTGTGCCAGCAGCCGCGGTAATACAGAGGGTGCAAGCGTTAATCGGAATTACTGGGCGTAAAGGGAGCGTAGGTGGCTCTATAAGTCAGATGTGAAATCCCCGGGCTTAACCTGGGAAC
+
GGGGGGGGGGGGGGGGGGGGGGGGGGGGGGGGGGGGGGGGGGGGGGGGGGGGGGGGGGGGGGGGGGGGGGGGGGGGGGGGGGGGGGGGGGGGGGGGGGGGGGGEGGGGGGGGGGFGFGGGG-C5BFFGCBEEFGFFFGGGGFGFGGGGGGGGGGGGGGGGGGGGGGGGGGGGGGGGGGGGGGGGGGGGGGGGGGGGGGGGGGGGGGGGGGGGGGGGGGGGGGGGGGGGGGGGGGGGGGGGGGGGGGGGGGGGGGGFGGGGGGGGGGGGGGGGGGGFGGGGFFGGGGGFGFFFGF
@M03364:396:000000000-C9LGT:1:1101:5963:9181 1:N:0:10
ACTCCTACGGGAGGCAGCAGTGGGGAATATTGCACAATGGGGGAAACCCTGATGCAGCAACGCCGCGTGAGTGATGACGGCCTTCGGGTTGTAAAGCTCTGTCTTCAGGGACGATAATGACGGTACCTGAGTAGGAAGCCACGGCTAACTACGTGCCAGCAGCCGCGGTAATACGTAGGTGGCGAGCGTTGTCCGGATTTACTGGGCGTAAAGGGAGCGTAGGCGGATTTTTAAGTGAGATGTGAAATACTCGGGCTTAACCTGAGTGCTGCATTTCAAACTGGAAGTCTAG
+
GGGGGGGGGGGGGGGGGGGGGGGGGGGGGGGGGGGGGGGGGGGGGGGGGGGGGGGGGGGGGGGGGGGGGGGGGGGGGGGGGGGGGGGGGGGGGGGGGGGGGGGGGGGGGGGGGGDEBEFFGFGGFFGG,,8,<CFFFGFGGGGGGGGGGGGGFGGGGGGGGGGGGGGGG*:FGGGGGGGGGGGGGGGEFGGGGGGGGGGGGGGGGGGGGGGGGGGGGGGGGEGGGGEECDFGGGFGGGGGGGGGGGGGGGFGGGGGGGGGGGGGCGFGGGGGGGGGGGGGFFGGGGFFGFFF
@M03364:396:000000000-C9LGT:1:1101:13946:9228 1:N:0:10
ACTCCTACGGGAGGCAGCAGTGGGGAATATTGCACAATGGGCGCAAGCCTGATGCAGCGACGCCGCGTGCGGGATGGAGGCCTTCGGGTTGTAAACCGCTTTTGTTTGGGAGCAAGCCCCTTCGGGGGTGAGTGTACCTTTCGAATAAGCACCGGCTAACTACGTGCCAGCAGCCGCGGTAATACGTAGGGTGCGAGCGTTATCCGGATTTATTGGGCGTAAAGGGCTCGTAGGCGGTTCGTCGCGTCCGGTGTGAAAGTCCATCGCCTAACGGTGGATCTGCGCCGGGTACGG
+
GGGGGGGGGGGGGGGGGGGGGGGGGGGGGGGGGGGGGGGGGGGGGGGGGGGGGGGGGGGGGGGGGGGGGGGGGGGGGGGGGGGGGGGGGGGGGGGGGGGGGGFGGGGGGGGGGGGGGGGGGFF@8@FE>>F3DFFAFGGGGGGGDGFGGGGGGGGGGGGGGGGGGGGGG<CGGGGGGGGGGGGGGGGGGGGGGGGGGGGGGGGGGGGGGCGGGGGGFGGEGGGGGGGGFEECGEGGGGGGGGGGGGEGGGGCEEGGGGGGGGFGFDGGDGGFDG5FGFCD?FCDGDCEGFEDGG
@M03364:396:000000000-C9LGT:1:1101:6450:9237 1:N:0:10
ACTCCTACGGGAGGCAGCAGTGGGGAATATTGCACAATGGGCGCAAGCCTGATGCAGCGACGCCGCGTGCGGGATGGAGGCCTTCGGGTTGTAAACCGCTTTTGTTTGGGAGCAAGCCCTTCGGAGTGCGTGTACCTTTCGAATAAGCACCGGCTAACTACGTGCCAGCAGCCGCGGTAATACGTAGGGTGCGAGCGTTATCCGGATTTATTGGGCGTAAAGGGCTCGTAGGCGGTTCGTCGCGTCCGGTGTGAAAGTCCATCGCCTAACGGTGGATCTGCGCCGGGTACGGGC
+
GGGGGGGGGGGGGGGGGGGGGGGGGGGGGGGGGGGGGGGGGGGGGGGGGGGGGGGGGGGGGGGGGGGGGGGGGGGGGGGGGGGGGGGGGGGGGGGGGGGGGGGGGGGGGGGCFGGGCGGDGGG++@FG,+88@FFFFGGGGDCD:,@?A:FGCFGGGGGGGFGGGGGGG,CFGGGGGGGGGGGGGGGGGGDEG?EGGGGGGGGGGDGGGGGGGFGCEGGGGGGGGGGGGGGGGGGGGGGGGGGGGGGGGGGGEGFGGGGGGGGGGGGGGGGCGGGGGGGFFFGGGGGF<4<C3)
@M03364:396:000000000-C9LGT:1:1101:20357:9243 1:N:0:10
ACTCCTACGGGAGGCAGCAGTGGGGAATATTGCACAATGGGGGCAACCCTGATCCAGCCATGCCGCGTGTGTGAAGAAGGCCTTCGGGTTGTAAAGCACTTTCAGTAGGGAGGAAAGGTAGCGTGTTAATAGCGCGTTACTGTGACGTTACCTACAGAAGAAGGACCGGCTAACTCCGTGCCAGCAGCCGCGGTAATACGGAGGGTCCGAGCGTTAATCGGAATTACTGGGCGTAAAGCGTGCGCAGGCGGTTTGTTAAGCAAGATGTGAAAGCCCCGGGCTCAACCTGGGAAT
+
FGGGGGGGGEEGE7FGGGEEFFGGEGGFAFFE,CFFGFCC<@:CFG<ECEECECEFAE<FC@CCFCEGGC=EEE?FECEFFFE<FCFECFGGCFGFCEE=BAB,C,,CFEGEECE,4BFA,B:+8B=?,C@,5+@+36BC9BBDG<CF?<+@8FDFGGGGGGF7FFGGGCEEGGFGGGGGGGGGGGGFGEGGGGGGFFFGEGGDCF+<8E8CGC>E5:FCCCGE<C<EFF8EGCEGGCFE8=EDEGGEGCEGE5CGFGGGC?CFGGGGGCFFCFFF<7EDDFGGGGFFGFF<69
@M03364:396:000000000-C9LGT:1:1101:13075:9246 1:N:0:10
ACTCCTACGGGAGGCAGCAGTGGGGAATATTGCACAATGGGGGAAACCCTGATGCAGCAACGCCGCGTGAGTGATGACGGCCTTCGGGTTGTAAAGCTCTGTCTTCAGGGACGATAATGACGGTACCTGAGGAGGAAGCCACGGCTAACTACGTGCCAGCAGCCGCGGTAATACGTAGGGTGCGAGCGTTATCCGGATTTATTGGGCGTAAAGGGCTCGTAGGCGGTTCGTCGCGTCCGGTGTGAAAGTCCATCGCCTAACGGTGGATCTGCGCCGGGTACGGGCGGGCTGG
+
GGGGGGGGGGGGGGGGGGGGGGGGGGGGGGGGGGGGGGGGGGGGGGGGGGGGGGGGGGGGGGGGGGGGGGGGGGGGGGGGGGGGGGGGGGGGGGGGGGGGGGGGGGGGGGGGGGGGDGGGGBFFAFFG?,888>FBDGGGGGGGGGDFGGGGGGGGGGGGGGGGGGGGG*=FGGGGGGGGGGGGGGGGGGGGGGGGGFGGGGGGGGGGGGGGGGGGGGGGGGGGGGGGGGGGGGGGGGGGGGGGGGGGGGGGGGGGGGGGGGGCFGGGGGGGGGGGGGEDFFGGGGGFDD>D
@M03364:396:000000000-C9LGT:1:1101:24855:9267 1:N:0:10
ACTCCTACGGGAGGCAGCAGTGGGGAATATTGCACAATGGGCGCAAGCCTGATGCAGCGACGCCGCGTGCGGGATGGAGGCCTTCGGGTTGTAAACCGCTTTTGTTTGGGAGCAAGCCCTTCGGTGTGTTTTGCACTTTCGGTTACGCACCGTCTAACTACATGCAAGCAGCCGCGGTAATACGTAGGGTGCGAGCGTTATCCGGATTTATTGGGCGTAAAGGGCTCGTAGGCGGTTCGTCGCGTCCGGGGTGAACGTCCATCGCCTTACGGTGGATCTGCGCCGGGTACGGGG
+
GGGGGGGGGGGGGGGGGEGGGFGGGGGGGGGCCGGGGGGGFGGGGGG7FGGGGFDFGG7FGGGGGGGGGGGCFGGG+FFEGFGGGFF:FCGGGGGCE@EBCGFGG<,8BFFC7DF,++:><FF+<>CF3,8,,,,83@3F***6>>CF@*C7815*8<,7C,?9C,7CC,2,,=<<*=**>,2=<BFFFFGGEE8*:?8EF@CGD8//<@90<:*;CEC8@9?E>C5/**;*<85?85/:8CEECC*>5*/::=<+18C7*02:/***22//0*2CFC?F?B5/)75)1)8CC)
@M03364:396:000000000-C9LGT:1:1101:22354:9293 1:N:0:10
ACTCCTACGGGAGGCAGCAGTGGGGAATATTGCACAATGGAGGGAACTCTGATGCAGCGACGCCGCGTGAGTGAAGAAGTATTTCGGTATGTAAAGCTCTATCAGCAGGGAAGAAGACGACGGTCCCTGCCTAAGAAGCCCCGGCTAACTACGTGCCAGCAGCCGCGGTCATACGTAGGGGGCAAGCGTTATCCGGATTTACTGGGTGTAAAGGGAGCGTAGACGGCGGTGCAAGTCTGAAGTGAAAGGCGGGGGCTCAACTCCCGGATTGCTTTGGAAACTGCGTGGCTAG
+
GGGGGGGGGGGGGGGGGGGGGGGGGGGGGGGGGGGGGGGGGGGGGGGGGGGGGGGGGGGGGGGGGGGGGGGGGGGGGGGGGGGGGGGGGGGGGGGGGGGGGGGGGGGGGGGGGGGG?FEGG+CC+@FD8,@BE>B,CFGFFGGFGGEGGGFGEFGGGGGGGGGGGGGEE*BFGGGGGGGGGGGGGGGDGGGGGGGGGGGGGGGGGGGGGGGGGGGGDGEGGGGGGGGGGGGGGGGGGGGGCFGGGFGGGGGGGGGGGGGGGGGGGGEGGGGGGGGGGGGC?BFGGGGFGFFG
@M03364:396:000000000-C9LGT:1:1101:23328:9311 1:N:0:10
ACTCCTACGGGAGGCAGCAGTAGGGAATCTTCCACAATGGACGCAAGTCTGAGGGAGCAACGCCGCGTGAGTGAAGAAGGTTTACGGATCGTAAAGCTCTGTTGTGGGTGAAGAGGGCTAGGGCCAGTCCCTGGCATTGATTTGACGGTAATCAACCAGAAAGTCACGGCTAACTACGTGCCAGCAGCCGCGGTAATACGTAGGTGGCAAGCGTAGTTCGGATTTATTGGGCGTAAAGCGAGCGCCGGTGGAAAAATAAGTCTAATGTGAAAGCCCTCGGCTTAACCGAGGAAC
+
F<,C<FFDEG7FCFEDC6FFGAE<FFGGAFFCAFCE<FCEFFGDC:@FE,CF,9@FD7@E@CEG@FGGGCCFADEAGECCCCF,<B:FFFEDGGGF,5,9EF<?<+B?+4<<F?8,C+,BA44,+8>F,8A?,+,:,:,3E,,,,3B+>=C3<>FGGD<3@FF<<AB:>CE:FGFGFGGDF>;FCF:D,>B*:**=<F@7<<BCF,:7BBC**4*3;+<C8EGGC+A9C:CC*::CF0988C=:**:5***:C7CC4A9+3<*<CFECDF?C76*7*9:*)8EC0::5C57C2*
@M03364:396:000000000-C9LGT:1:1101:13484:9317 1:N:0:10
ACTCCTACGGAGGCAGCAGTGGGGAATATTGCACAATGGGCGCAAGCCTGATGCAGCGACGCCGCGTGCGGGATGGAGGCCTTCGGGTTGTAAACCGCTTTTGTTTGGGAGCAAGCCCTTCGGGGTGAGTGTACCTTTCGAATAAGCACCGGCTAACTACGTGCCAGCAGCCGCGGTAATACGTAGGGTGCGAGCGTTATCCGGATTTATTGGGCGTAAAGGGCTCGTAGGCGGTTCGTCGCGTCCGGTGTGAAAGTCCATCGCCTAACGGTGGATCTGCGCCGGGTACGGGCG
+
GGGGGGGGGGEGGGGGGGGFGGGGGGGGGGGGGGGGGGGGGGGGGGGGGGGGGGGGGGGGGGGGGGGGGGGGGGGGGGGGGGGGFGGGGGGGGGGGGGGGGGGGGGGGGGGGGGGGGGGGG?FFGFGG83@@,FFFEGGGFGGGGGGGGGGGGGGGGGGGGGGGGGGGG=CGGGGGGGGGGGGGGGGGGGGGGGGGGGGGGGGG>?EGGGGGGGGGGGGGGGGGGGGGGGGGGGCEGGGGGGGGGGGGGGGGGDFGGGGGGGGGGGDCGGG7CEFFGDFGFFGGGGGFGFFGGD
@M03364:396:000000000-C9LGT:1:1101:14240:9331 1:N:0:10
ACTCCTACGGGAGGCAGCAGTGGGGAATATTGGACAATGGGGGAAACCCTGATCCAGCCATGCCGCGTGTGTGAAGAAGGCCTTTTGGTTGTAAAGCACTTTAAGCAGTGAAGAAGACTCCATGGTTAATACCCATGGACGATGACATTAGCTGCAGAATAAGCACCGGCTAACTCTGTGCCAGCAGCCGCGGTAATACAGAGGGTGCAAGCGTTAATCGGAATTACTGGGCGTAAAGGGAGCGTAGGTGGCTCTATAAGTCAGATGTGAAATCCCCGGGCTTAACCTGGGAAC
+
GGGGGGGGGGGGGGGGGGGGGGGGGGGGGGGGGGGGGGGGGGGGGGGGGGGGGGGGGGGGGGGGGGGGGGGGGGGGGGGGGGGGGGGGGGGGGGGGGGGGGGGGGGGGGGGGGGGG8FGGGFE,BFGG5?EB8EFGFGGGGGGGGE<FGGGGGGGGGGGGGGGGGGGGGGGGGGGGGGGGGGGGGGGGGGGGGGGGGGGGGGGGGGGGGGGGGGGGGGGGGGGGGGGGGGGGGGGGGGGGGGGGGGGEGGGGGGGGGGGGGGGGGGFGGGGGGGGGGGGGFFGGGGGFGFFGGG
@M03364:396:000000000-C9LGT:1:1101:26238:9349 1:N:0:10
ACTCCTACGGGAGGCAGCAGTAGGGAATCTTGCACAATGGGCGAAAGCCTGATGCAGCAACGCCGCGTGAAGGATGAAGGCCTTCGGGTTGTAAACTTCTGTTCCCGGGGACGAAGAAAGTGACTGTACTCTTGCAGCAAGCCCCGGCTAACTACGTGCCAGCAGCCGCGGTAATACGTAGGGGGCAAGCGTTATCCGGATTCATTGGGCGTAAAGCGCTCGTAGGCGGCCTGCTAGGTCGGGAGTCAAATGCGGGGGCCCAACCCCCGGCCGCTCCCGATACCGGCGGGCTTG
+
GGGGGGGGGGGGGGGGGGGGGGGGGGGGGGGGGGGGGGGGGGGGGGGGGGGGGGGGGGGGGGGGGGGGGGGGGGGGGGGGGGGGGGGGGGGGGGGGGGGGGGGGGGG@FFGGGGCE:FDCF<CF5CFG5,C,,:E,@FG8FFGGDEGGGG@FFGGGGGGGGGGGGGGGG1=FGGGCFGFCGGGGEGGGG7CEEEGGGGGGGDGGGGGGGGEEGGFGGGGGGGGDGGGGGGGGGGGGGGGGGGGEGEEFFFGGGGGGGGGGEEGEEDGGGDDDDCEGGGE35BGGDDGEGDFC5D
@M03364:396:000000000-C9LGT:1:1101:14776:9358 1:N:0:10
ACTCCTACGGGAGGCAGCAGTGGGGAATATTGCACAATGGGCGCAAGCCTGATGCAGCGACGCCGCGTGCGGGATGGAGGCCTTCGGGTTGTAAACCGCTTTTGTTTGGGAGCAAGCCCTTCGGGGTGAGTGTACCTTTCGAATAAGCACCGGCTAACTACGTGCCAGCAGCCGCGGTAATACGTAGGGTGCGAGCGTTATCCGGATTTATTGGGCGTAAAGGGCTCGTAGGCGGTTCGTCGCGTCCGGTGTGAAAGTCCATCGCCTAACGGTGGATCTGCGCCGGGTACGGGC
+
GGGGGGGGGGGGGGGGGGGGGGGGGGGGGGGGGGGGGGGGGGGGGGGGGGGGGGGGGGGGGGGGGGGGGGGGGGGGGGGGGGGGGGGGGGGGGGGGGGGGGFGGGGGGGGGGGGFGFGGFGGF+3@FG+3@>F=DCFFGGGGGFD3FGGGGGEGGGGGGGGGGGGGGGG<EGGGGGGGGGGGGGFGGGGGGGGEGGGGGGGGGGGGGGFGGGGGGFGGGGGGGGGGGGGGGGGGGGGGGGGGGGGGGG5:EGGGGDGFGGGGGGGGGGGGGDGGGGGGGGFFGGGGGBCFFGG)
@M03364:396:000000000-C9LGT:1:1101:25731:9379 1:N:0:10
ACTCCTACGGGAGGCAGCAGTGGGGAATATTGGACAATGGGGGAAACCCTGATCCAGCCATGCCGCGTGTGTGAAGAAGGCCTTTTGGTTGTAAAGCACTTTAAGCAGTGAAGAAGACTCCGTTGTTAGTACCCACGGACGATGACATTAGCTGCAGAATAAGCACCGGCTAACTCTGTGCCAGCAGCCGCGGTAATACAGAGGGTGCAAGCGTTAATCGGAATTACTGGGCGTAAAGGGAGCGTAGGTGGCTCTATAAGTCAGATGTGAAATCCCCGGGCTTAACCTGGGAAC
+
GGGGGGGGGGGGGGGGGGGGGGGGGGGGGGGGGGGGGGGGGGGGGGGGGGGGGGGGGGGGGGGGGGGGGGGGGGGGGGGGGGGGGGGGGGGGGGGGGGGGGGGFFGGEGGGGGGF8EFGFG?B,+8BF,<C<<B<FFFEGG7FFFFFFGGGGGGGGGGGGGGGGGGGGGCEGGGGGGGGGGGGGGGGGGGGGGGGGGGGGGGGGGGGGGGGGGGGGGGGGGGGGGGGGGGGGGGGGGGGGGGGGCGGGGGGGGFGGGGGGGGGGGGGGGGGGGGGGGGGGFFGGGGGFGFFGFD
@M03364:396:000000000-C9LGT:1:1101:11953:9408 1:N:0:10
ACTCCTACGGGAGGCAGCAGTGGGGAATATTGGACAATGGGGGAAACCCTGATCCAGCCATGCCGCGTGTGTGAAGAAGGCCTTTTGGTTGTAAAGCACTTTAAGCAGTGAAGAAGACTCCGTGGTTAATACCCACGGACGATGACATTAGCTGCAGAATAAGCACCGGCTAACTCTGTGCCAGCAGCCGCGGTAATACAGAGGGTGCAAGCGTTAATCGGAATTACTGGGCGTAAAGGGAGCGTAGGTGGCTCTATAAGTCAGATGTGAAATCCCCGGGCTTAACCTGGGAAC
+
GGGGGGGGGGGGGGGGGGGGGGGGGGGGGGGGGGGGGGGGGGGGGGGGGGGGGGGGGGGGGGGGGGGGGGGGGGGGGGGGGGGGGGGGGGGGGGGGGGGGGGGEGGGGGGGGGGGG=FGGG7DFGGGGEEFFFC9?FGBCFDGFGGDEFGGGGGGGGGGGGGGGGGGGGGGGGGGGGGGGGGGGGGGGGGGGGGGGGGGGGGGGGGGGGGGGGFGGGGGGGGGGGGGGGGGGGGGGGGGGGGGGGGGGGGGGCGG?FFGGFGGGGGGGGGGGGGGGGGGGFFDGGGGFGFFGGC
@M03364:396:000000000-C9LGT:1:1101:18162:9423 1:N:0:10
ACTCCTACGGGAGGCAGCAGTAGGGAATCTTCCACAATGGGCGCAAGCCTGATGGAGCAACACCGCGTGAGTGAAGAAGGGTTTCGGCTCGTAAAGCTCTGTTGTTAGAGAAGAACGTGCGTGCGAGCATCTGTTCACGCAGTGACGGTATCTAACCAGAAAGTCACGGCTAACTACGTGCCAGCAGCCGCGGTAATACGTAGGTGGCAAGCGTTATCCGGATTTATTGGGCGTAAAGCGAGCGCAGGCGGTTTGATAAGTCTGATGTGAAAGCCTTTGGCTTAACCAAAGA
+
GGGGGGGGGGGGGGGGGGGGGGGGGGGGGGGGGGGGGGGGGGGGGGGGGGGGGGGGGGGGGGGGGGGGGGGGGGGGGGGGGGGGGGGGGGGGGGGGGGGGGGGGGGGGGGGGGGGGGGGGG=C+8BFF+,A8CDFFGGGGGGGGGGGGGGGGGGGGFGGGGFCFFGFGGGGGGGGGGGGGGGGGFGFFFEGGGGGGGGF@FFGC2CFGGGGGGGGGGGGGGEGGGGGGGGGGGGGGGGGDEGGGGGGEEGGGGCEFGGGFFCGGFGGFGGGGGGGGGGGGFFGGGGGFGFFG
@M03364:396:000000000-C9LGT:1:1101:5639:9476 1:N:0:10
ACTCCTACGGGAGGCAGCAGTGGGGAATTTTCCGCAATGGGCGAAAGCCTGACGGAGCAATGCCGCGTGGAGGTAGAAGGCCCACGGGTCATGAACTTCTTTTCCCGGAGAAGAAGCAATGCCGGTATCTGGGGAATAAGCATCGGCTAACTCTGTGCCAGCAGCCGCGGTAATACAGAGGATGCAAGCGTTATCCGGAATGATTGGGCGTAAAGCGTCTGTAGGTGGCTTTTTAAGTCCGCCGTCAAATCCCAGGGCTCAACTCTGGACAGGCGGTGGAAACTACCAAGCTGG
+
GGGGGGGGGGGGGGGGGGGGGGGGGGGGGGGGGGGGGGGGGGFGGGGGGGGGGGGGGGGGGGGGGGGGGGGGGGGGGGGGGGGGGGGGGGGGGGGGGGGGGGGGGGGGGGGGGGGGGGGGG-B@@@FF=8C83>FE@FGGGGGGG7FFGGGGGGGGGGGGGGGGGGGGG=EGGGGGGGGGGGGGGGGGGGGGGGGGGGGGGGGGGGGGGGGGGGGGGGGGGGGGGGGGGGGGGGGGGGGGGGGGGGGGGGGGGGGGGGGGGGGGGGGGGGGGGGGGCDGGF?FGGGFFGFFFFG
@M03364:396:000000000-C9LGT:1:1101:20854:9493 1:N:0:10
ACTCCTACGGGAGGCAGCAGTAGGGAATTTTCGGCAATGGGGGGAACCCTGACCGAGCAACGCCGCGTGAGTGAAGAAGGTCTTCGGATTGTAAAGCTCTGTTGTAAGGGAAGAACGTCAGGCCGAAGATGTCTGAGTGACGGTACCTTACCAGAAAGCCACGGCTAACTACGTGCCAGCAGCCGCGGTAATACGTAGGTGGCGAGCGTTATCCGGAATTATTGGGCGTAAAGGGTGCGTAGGCGGCTGATTAAGTTCGTGGTTAAAGCGTGGGGCTCAACCCCATAAAGCCAC
+
GGGGGGGGGGGGGGGGGGGGGGGGGGGGGGGGGGGGGGGGGGGGGGGGGGGGGGGGGGGGGGGGGGGGGGGGGGGGGGGGGGGGGGGGGGGGGGGGGGGGGGGGGGFGGGGGGGGGDFFEG-@**<FG=<C<FFFFFFGGGGGGGFGGGGGGFGGGGGGGGGGGGGGGGFGGGGGGGGGGGGGGGGGGGCGGGGGGGGGGGGGGGGGGGGGGGGGGGGGGGGGGGGGGGEGFFGGGGGGGGGGGGGGGGGGGGFGGGGGGGCDGGGGFGGGGGGGGGGGGFFGGGGGFGFFC4>
@M03364:396:000000000-C9LGT:1:1101:26113:9494 1:N:0:10
ACTCCTACGGGAGGCAGCAGTGGGGAATATTGGACAATGGGGGAAACCCTGATCCAGCCATGCCGCGTGTGTGAAGAAGGCCTTTTGGTTGTAAAGCACTTTAAGCAGTGAAGAAGACTCCTTTGTTAATACCCACGGACGATGACATTAGCTGCAGAATAAGCACCGGCTAACTCTGTGCCAGCAGCCGCGGTAATACAGAGGGTGCAAGCGTTAATCGGAATTACTGGGCGTAAAGGGAGCGTAGGTGGCTCTATAAGTCAGATGTGAAATCCCCGGGCTTAACCTGGGAAC
+
GGGGGGGGGGGGGGGGGGGGGGGGGGGGG9FFGGGGGGGGGGGGGGGGGGGGGGGGGGGGGGGGGGGGGGGGGGGGGGGGGGGGGGGGGGGGGGGGGGGGGGGGGGGGGGGGGGGGGCG,4-55EFFFC,C?,B,BFF7:CG+D>CBFDFFGGGGGGGGGGFGGGCEGG<EEGGGGGGGGGGGGGGGGFFGGGGGGGGGGGGGGGGGGGGGGGGGGGGGGGGGGGGCFGFGFGCGGGGGGGGGGCEGGGGFFECGCGGGGFGGGGGGGGGGGGG?FFGGD:B7CDGDFGFF:F<
@M03364:396:000000000-C9LGT:1:1101:12476:9500 1:N:0:10
ACTCCTACGGGAGGCAGCAGTGGGGAATATTGGACAATGGGGGAAACCTGATCCAGCCATGCCGCGTGTGTGAAGAAGGCCTTTTGGTTGTAAAGCACTTTAAGCAGTGAAGAAGACTCCATGGTTAATACCCATGGACGATGACATTAGCTGCAGAATAAGCACCGGCTAACTCTGTGCCAGCAGCCGCGGTAATACAGAGGGTGCAAGCGTTAATCGGAATTACTGGGCGTAAAGGGAGCGTAGGTGGCTCTATAAGTCAGATGTGAAATCCCCGGGCTTAACCTGGGAACT
+
GGGGGGGGGGGGGGGGGGGGGGGGGGGGGGGGGGGGGGGGGGGGGGGGGGGGGGGGGGGGGGGGGGGGGGGGGGGGGGGGGGGGGGGGGGGGGGGGGGGGGFGGGEGGGGGGGGGGFGGF,BA455AEC,CAE9FGGGGGEEGFG9CFGGGGCFGGGGGGGGFGGGGGGGGGGGGGGGGGGGGGGGGGGGGGGGGGGGGGGGGGGGGGGGGGGGGGGGGGGGGGGGGGGGGGGGGGGGGGGEGEGGGGGGGGGGFFDCGGGGFFGGGGGF@CGGDFCDCC>:CGGGGFGFFGGF
@M03364:396:000000000-C9LGT:1:1101:15586:9506 1:N:0:10
ACTCCTACGGGAGGCAGCAGTGGGGAATATTGGACAATGGGGGAAACCCTGATCCAGCCATGCCGCGTGTGTGAAGAAGGCCTTCGGGTTGTAAAGCACTTTCAGTAGGGAGGAAAGGTAGCGTGTTAATAGCGCGTTACTGTGACGTTACCTACAGAAGAAGGACCGGCTAACTCCGTGCCAGCAGCCGCGGTAATACGGAGGGTCCGAGCGTTAATCGGAATTACTGGGCGTAAAGCGTGCGCAGGCGGTTTGTTAAGCAAGATGTGAAAGCCCCGGGCTCAACCTGGGAAT
+
GGGGGGGGGGGGGGGGGGGGGGGGGGGGGGGGGGGGGGGGGGGGGGGGGGGGGGGGGGGGGGGGGGGGGGGGGGGGGGGGGGGGGGGGGGGGGGGGGGGGGGG,FFGGGGGGGGGGEFFEGGFB:CDFCFD,C:CCFGGGGGGGGGGGGGGGGGGGGGGGFGGGGGGGGDCFGGGGGGGGGGGGGGGGGGGGGGGGGGGGGGGGGGGGGEGGEGGGGGGGGGGGGGGGGGGGGGGGGGGGGGGGGGGEGGGGEECFDGGFDFGGGGGGGGGFGGCGGGGGFFGGGGGFGFFFGF
@M03364:396:000000000-C9LGT:1:1101:12857:9507 1:N:0:10
ACTCCTACGGGAGGCAGCAGTGGGGAATATTGGACAATGGGGGCAACCCTGATCCAGCCATGCCGCGTGTGTGAAGAAGGCCTTTTGGTTGTAAAGCACTTTAAGCAGTGAAGAAGACTCCATGGTTACTACCCATGGACGATGACATTAGCTGCAGAATAAGCACCGGCTAACTCTGTGCCAGCAGCCGCGGTAATACAGAGGGTGCAAGCGTTAATCGGAATTACTGGGCGTAAAGCGAGCGTAGGTGGCTTGATAAGTCAGATGTGAAATCCCCGGGCTTAACCTGGGAAC
+
GGGGGGGGGGGGGGGGGGGGGGGGGGGGGGGGGGGGGGGGGGGGGGGGGGGGGGGGGGGGGGGGGGGGGGGGGGGGFGGGGGGGGGGGGGGGGGGGGGGGGGGFGGGGGGGGGGFGFFGGGEFAEFGG,,CCBF9AFFGGGGGDFGDEGGGGFGGGGGGGGGGGGGGGG>EGGGGGGGGGGGGGGGGGGGGGGGGGGGGGGGGGGGGGGGGGGGGGGGGGGGGGGGGGGGGGGGGGGGGGGGGGGGGGGGGGGGGGGGGGGGGGGFGGGGGGFGFFGGEDDFFGGGGFGFFGGG
@M03364:396:000000000-C9LGT:1:1101:8472:9524 1:N:0:10
ACTCCTACGGGAGGCAGCAGTAGGGAATCTTCCACAATGGACGCAAGTCTGATGGAGCAACGCCGCGTGAGTGAAGAAGGTTTTCGGATCGTAAAGCTCTGTTGTTGGTGAAGAAGGATAGGGGTAGTAACTGGCCTTTATTTGACGGTAATCAACCAGAAAGTCACGGCTAACTACGTGCCAGCAGCCGCGGTAATACGTAGGTGGCAAGCGTTGTCCGGATTTATTGGGCGTAAAGCGAGCGCAGGCGGAAAAATAAGTCTAATGTGAAAGCCCTCGGCTTAACCGAGGAAC
+
GCGGGFCFEFEEGEGGGGDGGGGFDEGFGGGGGFFGGGGGFGGGDFEGGCEGGGGFGGGEGGDCGGGGGGGGGGGFGGGGGGGGGEGFGGEGGGGGGGFGGFFFGGGAFFGFFBFFF<=,:-:+88?F,8C55,B,7DFFFDEF7,>FFDFGGGCACFGFEFGGGGGGG@CGGGGGCFGGGFFG>FGC::BC*CFG9CFEGFGGGFGGGGGDEFGGGGFGDDBEFGGFGDGFDEGGFGGGGGDE5ED5C5?EGE6>CGGG9@DFGFCG77@FDGECGGDGEFGGGGGD37@GG<
@M03364:396:000000000-C9LGT:1:1101:12077:9544 1:N:0:10
ACTCCTACGGGAGGCAGCAGTGGGGAATATTGGACAATGGGGGAAACCCTGATCCAGCCATGCCGCGTGTGTGAAGAAGGCCTTTTGGTTGTAAAGCACTTTAAGCAGTGAAGAAGACTCCCTGGTTACTACCCATGGACGATGACATTAGCTGCAGAATAAGCACCGGCTAACTCTGTGCCAGCAGCCGCGGTAATACAGAGGGTGCAAGCGTTAATCGGAATTACTGGGCGTAAAGGGAGCGTAGGTGGCTCTATAAGTCAGATGTGAAATCCCCGGGCTTAACCTGGGAAC
+
GGGGGGGGFGGGGGGGGGGGGGGGGGGGGGGGGGGGGGFGGGGGGGGGEFGGGGGFGGGGGGGGGGGGGEGGGGGGGGGGGGGGGGGGGGGGGGGGGGGGGGGDCGEGGGCGGGGGGGGFF9B,BFFG5<8C,B,,EFCGGEGGGFGGGFFGGGGGGGGGGGGGGGFFGGGGGGGGGGGGGBFFGFFCFDGGGEGGGGGGGGGGGGGGGGGGEGGGGGGGGGGGGGGGGGGGGGGGCGGGGGDECG5EFFFGFCDGGGGGGGGGDGGGGF?FGFG4DDEGFEGGGGGFGFFFGD
@M03364:396:000000000-C9LGT:1:1101:4933:9547 1:N:0:10
ACTCCTACGGGAGGCAGCAGTGGGGAATATTGGACAATGGGGGAAACCCTGATCCAGCCATGCCGCGTGTGTGAAGAAGGCCTTTTGGTTGTAAAGCACTTTAAGCAGTGAAGAAGACTCCCTGGTTAATACCCATGGACGATGACATTAGCTGCAGAATAAGCACCGGCTAACTCTGTGCCAGCAGCCGCGGTAATACAGAGGGTGCAAGCGTTAATCGGAATTACTGGGCGTAAAGGGAGCGTAGGTGGCTCTATAAGTCAGATGTGAAATCCCCGGGCTTAACCTGGGAAC
+
GGGGGGGGGGGGGGGGGGGGGGGGGGGGGGGGGGGGGGGGGGGGGGGGGGGGGGGGGGGGGGGGGGGGGGGGGGGGGGGGGGGGGGGGGGGGGGGGGGGGGGGFGGGGGGGGGGGGFGGG?-B::BFFF<EAFDGFFGGGG7@FFFFGGGGGDFFGGFGGGGGGGGGGGGEGGGGGGGGGGGGGGGGGGGGGCEFGGGGGGGGGGGGGGGGGGGGGGGGGGGGGGGGGGGGGGGGGGGGGGGGGEGGGGGGGGGGGGGGGFGGGGGGGGGGGGCFGGGGGFFGGGGGFGFFGGG
@M03364:396:000000000-C9LGT:1:1101:13570:9549 1:N:0:10
ACTCCTACGGGAGGCAGCAGTGGGGAATATTGGACAATGGGGGAAACCCTGATCCAGCCATGCCGCGTGTGTGAAGAAGGCCTTCGGGTTGTAAAGCACTTTCAGTAGGGAGGAAAGGTAGCGTATTATTAGCGCGTTACTGTGACGTTACCTACAGAAGAAGGACCGGCTAACTCCGTGCCAGCAGCCGCGGTAATACAGAGGGTGCAAGCGTTAATCGGAATTACTGGGCGTAAAGCGAGCGTAGGTGGCTTGATAAGTCAGATGTGAAAGCCCCGGGCTTAACCTGGGAAC
+
GGGGGGGGGGGG7:FGGGGGGGGGGGGGGGGGGGGGGGGGGGGGGGGGGGGGGGGGGGGGGGGGEGGGGGGGGGGGGGGGGGGGGGGEGGGGGGFGGGGGGGGGGGGGGGGGC7?EBEFC9BF8++4E,89,8:@:FFDGFGGGGGGGGGGGAFGGGGGGGGGGGGFEGDGGGGGGGGGGGGGGGGGFGGGGGFGEFGGGGGGGGGEDGGGFGGGEEGFGGGGGGFFFFGEGGGGEGGGGG=EGGGGDG9@6FGGGFGC?FEDCCF?FFCFGGGGGDGGD>:FGGGGFD>5F>9
@M03364:396:000000000-C9LGT:1:1101:13079:9574 1:N:0:10
ACTCCTACGGGAGGCAGCAGTGGGGAATATTGGACAATGGGGGCAACCCTGATCCAGCCATGCCGCGTGTGTGAAGAAGGCCTTCGGGTTGTAAAGCACTTTCAGTAGGGAGGAAAGGTAGCGTTTTACTAGAACGTTACTGTGACGTTACCTACAGAAGAAGGACCGGCTAACTCCGTGCCAGCAGCCGCGGTAATACGGAGGGTCCGAGCGTTAATCGGAATTACTGGGCGTAAAGCGTGCGCAGGCGGTTTGTTAAGCAAGATGTGAAAGCCCCGGGCTCAACCTGGGAAT
+
GGGGGGGGFEGG+6@@FFGGGGGGGGGGGGFGGGGGGGFGGGGEFCGG:FFGFADGFFGGGGGFEEGGEGFFGGGGGGGGGGEGGGGGGFCFEFGGFGFEGGGGGGGGGGGG>FGFFGGFGCF:+@=E557,,,:@A=FC?FFFGGFEFGGGFGGGGGGGGGGCF7DFGGGGGGGGCBFEFGGGGFGGGCEGEEFGGGGGGGEGGFG7:=E*:?CEGGGFGEDEFG+0A88=EEGECCEGGGDGDEGEGEGCEGGFG9CGDFFFGDFCF:EFGFGFGGGGFFCGCFGFFFFGGG
@M03364:396:000000000-C9LGT:1:1101:20521:9577 1:N:0:10
ACTCCTACGGGAGGCAGCAGTAGGGAATCTTCCACAATGGACGCAAGTCTGATGGAGCAACGCCGCGTGAGTGAAGAAGGTTTTCGGATCGTAAAGCTCTGTTGTTGGTGAAGAAGGATAGGGGTAGTATCTGGCCTTTATTTGACGGTAATCAACCAGAAAGTCACGGCTAACTACGTGCCAGCAGCCGCGGTAATACGTAGGTGGCAAGCGTTGTCCGGATTTATTGGGCGTAAAGCGAGCGCAGGCGGAAAAATAAGTCTAATGTGAAAGCCCTCGGCTTAACCGAGGAAC
+
GGGGGGGGGGEFGGGGGGGGGGGGEFGGGGGGGGGGGGGGGGGGGGGFFGGGGGGGGGGGGGGGGGGGGFGFGGGGGGGGGGGGGGGGGGGGGGFGGGGGGFCGGFEGGGGGGGGG8,C56-B++BFF,5AB?F@FFFA<FDGGGGGEGGEGFFGGGGFCGGGGGGGGGGGGGGGGGGGGGGGGGGGGGGGGDGGGGFFFFF<FGGGGGGGGGEGGGGG@CCFGFGFFGGGG>EEGGGG=CGGGGGGGGGG=*58FGGGGGGGGFG?FFGCGGGGFFGE<BFGGCGGFGFFGGF
@M03364:396:000000000-C9LGT:1:1101:14921:9582 1:N:0:10
ACTCCTACGGGAGGCAGCAGTGGGGAATATTGGACAATGGGGGCAACCCTGATCCAGCCATGCCGCGTGTGTGAAGAAGGCCTTCGGGTTGTAAAGCACTTTCAGTAGGGAGGAAAGGTAGCGTGTTATTAGCACGTTACTGTGACGTTACCTACAGAAGAAGGACCGGCTAACTCCGTGCCAGCAGCCGCGGTAATACGGAGGGTCCGAGCGTTAATCGGAATTACTGGGCGTAAAGCGTGCGCAGGCGGTTTGTTAAGCAAGATGTGAAAGCCCCGGGCTCAACCTGGGAAT
+
GGGGGGGGGGGGGGGGGGGGGGGGGGGGGGGGGGGGGGGGGGGGGGGGGGGGGGGGGGGGGGGGGGGGGGGGGGGGGGGGGGGGGGGGGGGGGGGGGGFGGGGGGGGGGGGGGGGGCGGGFGFF+?FF,<CA,,?FGGGGGGGGGGGGGGGGGGGGGGGGGGGGGGGGGGGGGGGGGGGGGGGGGGGGGEGGGGGGGGGGGGGGGGGGGGGGGGGGGGGGGGGGGGGGGF>FEGGGGGGGEGGGGGGGGGGCEGGGGGGGC?GGGGGGGGEGGGGGGGGGFFGFFGGFGFFGFG
@M03364:396:000000000-C9LGT:1:1101:16625:9586 1:N:0:10
ACTCCTACGGGAGGCAGCAGTGGGGAATCTTGCACAATGGGCGCAAGCCTGATGCAGCGACGCCGCGTGCGGGATGGAGGCCTTCGGGTTGTAAACCGCTTTTGTTCAAGGGCAAGGCACGGTGTCGGCAGTGTTGAGTGGATTGTTCGAATAAGCACCGGCTAACTACGTGCCAGCAGCCGCGGTAATACGTAGGGTGCAAGCGTTATCCGGATTTATTGGGCGTAAAGGGCTCGTAGGCGGTTCGTCGCGTCCGGTGTGAAAGTCCATCGCTTAACGGTGGATCTGCGCCGG
+
FGGGGGGGGGGGGGGGGGGGGGGGGGGGGGGGGGGGGGGGGGGGGGGGGGGGGGGGGGGGGGGGGGGGGGGGGGGGGGGGGGGGGGGGGGGGGGGGGDGFGGGGDDF,FFCGGGGGGFGCC3F++@FG++*88,3@=F=FFFCC:?FCGGGGFFFGFCFFGGGDCFGGGGGGGGG@CFEGGEGGGEC8CC?;<CCGDGECFGGGGGGGGFGDGEGGFGFCF?EFGGGGF@FGDG5EEEFCFGG/?CEGEEEGCEGEG1*/*+:CFGGGGGDGG5=*?DED3):FFGGFGFFDD<
@M03364:396:000000000-C9LGT:1:1101:7885:9594 1:N:0:10
ACTCCTACGGGAGGCAGCAGTGGGGAATCTTGCGCAATGGGGGCAACCCTGACGCAGCGACGCCGCGTGCGGGACGAAGGCCTTCGGGTCGTAAACCGCTTTCAGCAGGGACGAGGCCGCTCCGGTGACGGTACCTGCAGAAGAAGCCCCGGCTAAATACGTGCCAGCAGCCGCGGTAATACGTATGGGGCGAGCGTTATCCGGATTCATTGGGCGTAAAGCGCGCGTAGGCGGCCCGTTAGGTCGGAGGTAAAAGCCCGGGGCTCAACCCCGGCGAGCCTCCGATACCGGCGG
+
GGGGGGGGGGGGGGGGGGGGGGGGGGGGGGGGGGGGGGGGGGGGGGGGGGGGGGGGGGGGGGGGGGGGGGGGGGGGGGGGGGGGGGGGGGGGGGGGGGGGGGGGGGGGGGGGGGGGGGGGG7F*==FG?8==8CFGGGFGGGGGGGGGGGGGDGGGGGGGGGGGGGGGGAFGGGGGGDGGGGG9:FGGGGGGGGGGGGGGGGGGGGGGGGGGGGGGGGGGGGGGGGGGGGGGGGGEGGCFCEGGGGGEEG8FFGGGGGGGGGGGGGGCFGGGGGGGGGGGFFFGGGGFFEFGGG
@M03364:396:000000000-C9LGT:1:1101:24395:9594 1:N:0:10
ACTCCTACGGGAGGCAGCAGTGGGGAATATTGCACAATGGGCGCAAGCCTGATGCAGCGACGCCGCGTGCGGGATGGAGGCCTTCGGGTTGTAAACCGCTTTTGTTTTGGAGCAAGCCCTTCGTGGTGAATGTACATTTCGAATAAGCACCGGCTAACTACGTGCCAGCGGCCGCGGTAATACGTAGGGTGCGAGCGTTATCCGGATTTATTGGGCGTAAAGGGCTCGTAGGCGGTTCGTCGCGTCCGGTGTGAAAGCCCATCGCTTAACGGTGGGTCTGCGCCGGGTACGGGC
+
GGGGGGGGGGGGGGGGGGGGGGGGGGGGGGGGGGGGGGGGGGGGGGGGGGGGGGGGGGGGGGGGGGGGGGGGGGGGGGGGGGGGGGGGEFGGGGGGGGGGGGGGFGGDFEGGGGCF+DF,>-B,:@FF,,83,,,,3@CFCCFF:3DFGGGGGGEGGGGEGGGGGGGGG*=CEGGGGGDGGGGGGGGEG:CGGEGGGGGGGGGGGEGEEGGGGGGGGGGGGGGGGGFE?EGGGGGEEGCEGGGGGGGGD:EGGF?FGGFGGGCEEFCDFGGGCFGGDGGGFFGG<DD>3FBGD)
@M03364:396:000000000-C9LGT:1:1101:14761:9611 1:N:0:10
ACTCCTACGGGAGGCAGCAGTGGGGAATATTGGACAATGGGGGAAACCCTGATCCAGCCATGCCGCGTGTGTGAAGAAGGCCTTTTGGTTGTAAAGCACTTTAAGCAGTGAAGAAGACTCCATGGTTAATACCCATGGACGATGACATTAGCTGCAGAATAAGCACCGGCTAACTCTGTGCCAGCAGCCGCGGTAATACAGAGGGTGCAAGCGTTAATCGGAATTACTGGGCGTAAAGGGAGCGTAGGTGGCTCTATAAGTCAGATGTGAAATCCCCGGGCTTAACCTGGGAAC
+
GGGGGGGGGGGGGGGGGGGGGFGGGGGGGGGGGGGGGGGGGGGGGGGGGGGGGGGGGGGGGGGGGGGGGGGGGGGGGGGGGGGGGGGGGGGGGGGGGGGGGGGFGGGGGGGGGGGGCFFGC=A<EFGGCFFFFG?GFGFGGGGGGGEGGGGGFGGGGGGGGGGGGGGGGGGGGGGGGGGGGGGGGGGGGGGGGGGGGGGGGGGGGGGGGGGGGGGGGGGGGGGGGGGGGGGGGGGGGGFDCCGGGGGGGGGGGGGFFFGGDGGGGGGGGGGGGGGFGGGGFFGGGGFFGFFGGF
@M03364:396:000000000-C9LGT:1:1101:13013:9632 1:N:0:10
ACTCCTACGGGAGGCAGCAGTGGGGAATATTGCACAATGGGCGCAAGCCTGATGCAGCGACGCCGCGTGCGGGATGGAGGCCTTCGGGTTGTAAACCGCTTTTGTTTGGGAGCAAGCCCTTCGGAGTGAGTGTACCTTTCGAATAAGCACCGGCTAACTACGTGCCAGCAGCCGCGGTAATACGTAGGGTGCGAGCGTTATCCGGATTTATTGGGCGTAAAGGGCTCGTAGGCGGTTCGTCGCGTCCGGTGTGAAAGTCCATCGCCTAACGGTGGATCTGCGCCGGGTACGGGC
+
GGGGGGGGGGGGGGGGGGGGGGGGGGGGGGGGGGGGGGGGGGGGGGGGGGGGGGGGGGGGGGGGGGGGGGGGGGGGGGGGGGGGGGGGGGGGGGGGGGGGGGGGGGGGGGGGGGGGGGGGGGGF+@FF:,8,@<FGGGGGGGGFG=CCGGGGGGGGGGGGGGGGGGGGG:CGGGGGGGGGGGGGFGGGGGGGGGGGGGGGGGGGGGGGGGGGGGGGGGGGGGGGGGGGGGGGGGGGGGGGGCEDEEEGGCGEGGGGGGGGFGGGGGDGGGGGDFE367?FFDGGGGD>9FBGG)
@M03364:396:000000000-C9LGT:1:1101:4832:9691 1:N:0:10
ACTCCTACGGGAGGCAGCAGTGGGGAATATTGGACAATGGGGGCAACCCTGATCCAGCCATGCCGCGTGTGTGAAGAAGGCCTTCGGGTTGTAAAGCACTTTCGGTAGGGAGGAAAGGTAGCGTTTTAGTAGAGCGTTACTTTGACGGTACCTACAGAAGAAGGACCGGCTAACTCCGTGCCAGCAGCCGCGGTAATACGGAGGGTCCGAGCGTTAATCGGAATTACTGGGCGTAAAGCGTGCGCAGGCGGTTTGTTAAGCAAGATGTGAAAGCCCCGGGCTCAACCTGGGAAT
+
GGGGGGGGGGGGGGGGGGGGGGGGGGGGGGGGGGGGGGGGGEGGGGFGGGGGGGGGGGGGGGGGGGGGGGGGGGGGGGGGGGGGGGGGGGGGGGGGGGFF<FG+@4BFFGFFGEG@<8?FDFE+++8C:,:5,:E+8++B<,<CDF:+8>+D@F<FFGG7CGDFFFFGG>EGGGDFFGG7CF;:CEFGGDFEGCCFFGFGFGFGGGB:E8?8ECGGGGGGGEEGGF7@:EGGECEGGF+?C=*:CEGGGGGGGCC=>EGCFC*66*<0:DFGGGC<D<EC>):DF<<@C4>5CD
@M03364:396:000000000-C9LGT:1:1101:3916:9702 1:N:0:10
ACTCCTACGGGAGGCAGCAGTGGGGAATCTTCCGCAATGGGCGAAAGCCTGACGGAGCAACGCCGCGTGAGTGATGACGGCCTTCGGGTTGTAAAGCTCTGTGATCGGGGACGAACGGTCCGTCAGCTACTCCCTTATGGAAGTGACGGTACCCGAATAGCAAGCCACGGCTAACTACGTGCCAGCAGCCGCGGTAATACGTAGGTGGCAAGCGTTGTCCGGAATTATTGGGCGTAAAGCGCGCGCAGGCGGCTTTCTAAGTCCATCTTAACAGTGCGGGGCTTAACCCCGTGT
+
GGGGGGGGGGGGGGGGGGGGGGGGGGGGGGGGGGGGGGGGGGGGGGGGGGGGGGGGGGGGGGGGGGGGGG7FFGGGGGGGGGGGGFEEGGEGFGGGGGGGCFG9FGGGDGGGGG>FC:FFE3@,3@FG,,8,8>FFFFG:F,@FG,FFGGFGFGGCCFGGGFGGGGFGG*BFF:FFFGGG7FGFGGGGGGGGGGGEGGFGCFFGGGFGFFFFGGGGEEGGGG8CFG9CG96FGGG>8CFGCEGGGGGGGGGGGGEFGGGFFGCF9CGGGCF*:?FCFC53>>EGD>FFD@EDD*
@M03364:396:000000000-C9LGT:1:1101:25974:9703 1:N:0:10
ACTCCTACGGGAGGCAGCAGTGGGGAATCTTGCGCAATGGGCGGAAGCCTGACGCAGCGACGCCGCGTGCGGGAGGAAGGCCCTCGGGTCGTAAACCGCTTTCAGCAGGGACGAGGCCGCCAGGAGACGGTCCCTGCAGAAGAAGCCCCGGCTAACTACGTGCCAGCAGCCGCGGTAATACGTAGGGGGCGAGCGTTATCCGGATTCATTGGGCGTAAAGCGCTCGTAGGCGGCCTGCTAGGTCGGGAGTCAAATGCGGGGGCCCAACCCCCGGCCGCTCCCGATACCGGCGGG
+
GGGGGGGGGGGGGGGGGGGGGGGGGGGGGGGGGGGGGGGGGGGGGGGGGGGGGGGGGGGGGGGGGGGGGGGGGGGGGGGGGGGGGGGGGGGGGGGGGGGGGGGGGGGGGGGGGG@F7FFG7*=**8FC+*<11CE:CFGG8F8FFCGGGFFGGEGGGGGGGGGGFFFGG2CEGGGEGGGGGGGGGGGGGGGGGGGGGGGFGGGGGEGGGGGGGGGGGCFGGGGGGGEGGGGGGGGGGGGGGGGGGGGDECGGGGGGGGGGGGGCG3ADGGGGDGGGGGCDFFGGD3CFD>EDGD
@M03364:396:000000000-C9LGT:1:1101:7278:9722 1:N:0:10
ACTCCTACGGGAGGCAGCAGTGGGGAATATTGGACAATGGGGGAAACCCTGATCCAGCCATGCCGCGTGTGTGAAGAAGGCCTTTTGGTTGTAAAGCACTTTAAGCAGTGAAGAAGACTCCATGGTTAATACCCATGGACGATGACATTAGCTGCAGAATAAGCACCGGCTAACTCTGTGCCAGCAGCCGCGGTAATACAGAGGGTGCAAGCGTTAATCGGAATTACTGGGCGTAAAGGGAGCGTAGGTGGCTCTATAAGTCAGATGTGAAATCCCCGGGCTTAACCTGGGAAC
+
GGGGGGGGGGGGGGGGGGGGGGGGGGGGGGGGGGGGGGGGGGGGGGGGGGGGGGGGGGGGGGGGGGGGGGGGGGGGGGGGGGGGGGGGGGGGGGGGGGGGGGGDGGGGGGGGGGGGGGGGG-C5BFFG8?CCEFGGGGGGGGGFGGGGGGGGGGGGGGGGGGGGGGGGGGGGGGGGGGGGGGGGGGGGFGGGGGGGGGGGGGGGGGGGGGGGGGGGGGGGGGGGGGGGGGGGGGGGGGGGFEGGGGGGGGGGGGGGGGGGGFDGGGGGGGGGGGGGGGGGFFFGGGGFGFFGFF
@M03364:396:000000000-C9LGT:1:1101:4280:9746 1:N:0:10
ACTCCTACGGGAGGCAGCAGTGGGGAATCTTGCGCAATGGGGGCAACCCTGACGCAGCGACGCCGCGTGCGGGACGAAGGCCTTCGGGTCGTAAACCGCTTTCAGCAGGGACGAGGCCGCGCGGTGACGGTCCCTGCAGAAGAAGCCCCGGCTAAATACGTGCCAGCAGCCGCGGTAATACGTAGGGAGCAAGCGTTATCCGGATTTACTGGGTGTAAAGGGTGCGCAGGCGGCCAAGCAAGTCAGAAGTGAAATTCCGAGGCTCAACTTCGGAGCTGCTTTTGAAACTGCT
+
GGGGGGGGGGGGGGGGGGGGGGGGGGGGGGGGGGGGGGGGGGGGGGGGGGGGGGGGGGGGGGGGGGGGGGGGGGGGGGGGGGGGGGGGGGGGGGGGGGGGGGGGGGFGGGGGGGGGEGEEF*=*1=FFC:C+<CF8FFGGGFFGFGFGGGGG?EFGGGGGGGGGGFFGGGGGGGGGGGGGGGGGGGGGGGGGGGGEGGFGGGGEGGGGGGFGGGGGGFGGGGGGGGGCEGGGGGGGFE8EFGGG?FEGGGGGGGFGDFGGGGGGGGGGFFGGGEEDGGGGF?FFDFGFGFF>
@M03364:396:000000000-C9LGT:1:1101:4674:9746 1:N:0:10
ACTCCTACGGGAGGCAGCAGTAGGGAATCTTCCACAATGGACGCAAGTCTGATGGAGCAACGCCGCGTGAGTGAAGAAGGTTTTCGGATCGTAAAGCTCTGTTGTTGGTGAAGAAGGATAGAGGTAGTCCCTGGCCTTTATTTGACGGTAATCAACCAGAAAGTCACGGCTAACTACGTGCCAGCAGCCGCGGTAATACGTAGGTGGCAAGCGTTGTCCGGATTTATTGGGCGTAAAGCGAGCGCAGGCGGAATGATAAGTCTGATGTGAAAGCCCACGGCTCAACCGTGGAAC
+
GGGGGGGGGGGGGGGGGGGGGGGGGGGGGGGGGGGGGGGGGGGGGGGGGGGGGGGGGGGGGGGGGGGGGGGGGGGGGGGGGGGGGGGGGGGGGGGGGGGGGGGGGGGGGGGGGGFGFGGGG-C48CEF,,8:B+FFFGFGGGGGGGGGGGEGGGGGGGGGGGGGGGGGGGGGGGGGGGGGGGGGGGGGGGGGGGGGGGGGCFFGGGGGGGGGGGGGGGGGGGGCFGGGGGGFEGGGGDFEEGGGGGGGGGGGGGGGGGGGFGGGEGGGGFGGGGGGGGGGFEGFGGGF<FFGFG
@M03364:396:000000000-C9LGT:1:1101:24767:9761 1:N:0:10
ACTCCTACGGGAGGCAGCAGTGGGGAATATTGCACAATGGGCGCAAGCCTGATGCAGCGACGCCGCGTGCGGGATGGAGGCCTTCGGGTTGTAAACCGCTTTTGTTCAAGGGCAAGGCACTTTTTCGGCAGTGTTGAGTGGATTGTTCGAATCAGCACCGGCTAACTACGTGCCAGCAGCCGCGGTAATACGTAGGTGGCGAGCGTTGTCCGGATTTACTGGGCGTAAAGGGAGCGTAGGCGGATTTTTAAGTGAGATGTGAAATACTCGGGCTTAACCTGAGTGCTGCATTTC
+
GGGGGGGGGGGGGGFGGGGGGGGGGGGGGGGGGGGGGGGGGGGGGGGGGGGGGGGGGGGGGGGGGGGGGGGGGFCGGGGGGGGGGGGGGGGGGGGGGGGGGGGFGGG9FFFGGGC@FDGG8-CDGGGG++>3@<,,,8@FGCFGF>CFFFGG*DC3CFGGGGGGFGGGFBFFGDGGGGGGGGGGDGGGGGGGC:CEFGGGGEGGEEGEGGGGGCGDF7CFGGGGG>CECFGGFGDG8EEGGDECEECFGGFGGGGFF@C:?<C?C>CDGGGGGGGCFGF7>FGFC77FDF@77*
@M03364:396:000000000-C9LGT:1:1101:4364:9777 1:N:0:10
ACTCCTACGGGAGGCAGCAGTGGGGAATATTGGACAATGGGGGAAACCCTGATCCAGCCATGCCGCGTGTGTGAAGAAGGCCTTCTGGTTGTAAAGCACTTTAAGCAGTGAAGAAGACTCCCTGGTTAATACCCATGGACGATGACATTAGCTGCAGAATAAGCACCGGCTAACTCTGTGCCAGCAGCCGCGGTAATACAGAGGGTGCAAGCGTTATCCGGATTTATTGGGCGTAAAGGGCTCGTAGGCGGTTCGTCTCGTCCGGTGTGAAAGTCCATCGCCTAACGGTGGATC
+
FGGGGGGGGGGGGGGGGGGGGGGGGGGGAGGGGGGGGGGGG@GEGGGGGGGGGCFFGGGGGGGGGGGGGFGFFG<FGGGGGGGG9CFGGGGGGGGGGFGGGGF9FCCGEFCEGGGF,49=,-ABFGGGFGG9F,??AFCFFCFFBF?<<C<D<FGGGGGFFGGGGGG@EFGGGGGG<<FCFFCGGGGGGGGGG@FGGGG9FCFGGGGGFGGGGGGE7+>;EE*:FF<CEFGCC?EGGGGG8FEGCEFGGGGGGGG=D*:C@E<EEDG<DCEGGFFG7*<CE>C3>C5>97:C02
@M03364:396:000000000-C9LGT:1:1101:25311:9779 1:N:0:10
ACTCCTACGGGAGGCAGCAGTGGGGAATATTGGACAATGGGGGAAACCCTGATCCAGCCATGCCGCGTGTGTGAAGAAGGCCTTTTGGTTGTAAAGCACTTTAAGCAGTGAAGAAGACTCCGTTGTTACCACCCGCGGACGCTGACATTAGCTGCAGAATAAGCACCGGCTAACTCTGTGCCAGCAGCCGCGGTAATACAGAGGGTGCAAGCGTTAATCGGAATTACTGGGCGTAAAGGGAGCGTAGGTGGCTCTATAAGTCAGATGTGAAATCCCCGGGCTTAACCTGGGAAC
+
FGGGGGGGGGGGGGGGGGGGGGGGGGGGFGGGGGGGGGGGGGGGGGGGGGGGGGGGGGGGGGGGGGGGGGGGGGGGGGGGGGGGGFGGGGGGGGGGGGGGGGG<FGGGFGGGGGGFGFGFFFF8+BFF,,9,++6:6@CFF+3CCC<FGGFF9FGGGGGGGDFGGGGGGC>FGGG9DFGGGGGGGGGGGGGGGGGGGGGF9FGGGGGGFGGGGGGGGGGGGGGGGGGGGGGGGEGGGGGG*;CE2CEGGGGGGFG+>FGGFGGGCCFGGGFFFGGGGGGGFFEGGGG=4@FCF/
@M03364:396:000000000-C9LGT:1:1101:20127:9784 1:N:0:10
ACTCCTACGGGAGGCAGCAGTGGGGAATATTGCACAATGGGCGCAAGCCTGATGCAGCGACGCCGCGTGCGGGATGGAGGCCTTCGGGTTGTAAACCGCTTTTGTTTGGGAGCAAGCCCTTCGGGGTGATTGTACCTTTCGAATAAGCACCGGCTAACTACGTGCCAGCAGCCGCGGTAATACGTAGGTGGCAAGCGTTGTCCGGATTTATTGGGCGTAAAGCGAGCGCAGGCGGAAAAATAAGTCTAATGTGAAAGCCCTCGGCTTAACCGAGGAATTGCATCGGAAACTGTT
+
GGGGGGGGGGGGGGGGGGGGGGGGGGGGGGGGGGGGGGGGGGGGGGGGGGGGGGGGGGGGGGGGGGGGGGGGGGGGGGGGGGGGGGGGGGGGGGGGGGGGGGGGGGGGGGGGGGGGGGGGGFF75@BF+,7@F9@CFGGGGFFGGGGGGGGGGGGGGGGGGGGGGGGGG:CGGGGGGGGGGGGGFGGGGGGGGGGGGGGGGGGGGGGGGFGGGGGGGGGGGGGGGGGGGGGGGGGCEGGGGGGGGGGGGGGGGGGGGGGGGGGGGGGGGGGGGGGGGGGGFFGGGD<EGFFGGG
@M03364:396:000000000-C9LGT:1:1101:14728:9790 1:N:0:10
ACTCCTACGGGAGGCAGCAGTGGGGAATATTGGACAATGGGGGAAACCCTGATCCAGCCATGCCGCATGTGTGAAGAAGGCCTTTTGGTTGTGAAGCACTTTAAGCAGTGAAGAAGACTCCCTGGTTAATACCCATGGACGATGACATTAGCTGCAGAATAAGCACCGGCTAACTCTGTGCCAGCAGCCGCGGTAATACAGAGGGTGCAAGCGTTAATCGGAATTACTGGGCGTAAAGGGAGCGTAGGTGGCTCTATAAGTCAGATGTGAAATCCCCGGGCTTAACCTGGGAAC
+
GGGGGGGGGGGGGGGGGGGGGGGGGGGGGGGGGGGGGGGGGGGGGGGGGGGGGGGGGGGGGGGGGGGGGGGGGGGGGGGGGGGGGGGGGGGGGGGGGGGGGGGFGGGGGGGGGGGG8FFGG9E,+:CF,5CCB=<FEFGGGFGGGGGGGGFGGGGGGGGGGGGGGGGGGGGGGGGGGGGGGGGGGGGGGGGGGGGGGGGGGGGGGGGGGGGGGGGGGGGGGGGGGGGGGGGGGGGGGGFGGGGGEGGGGGGGGGGGGGGGFGGGGGGGGGGGGGGFGGGGFFCGGGGFGFFGGF
@M03364:396:000000000-C9LGT:1:1101:6643:9806 1:N:0:10
ACTCCTACGGGAGGCAGCAGTAGGGAATCTTCCACAATGGACGCAAGTCTGATGGAGCAACGCCGCGTGAGTGAAGAAGGTTTTCGGATCGTAAAGCTCTGTTGTTGGTGAAGAAGGATAGTGGCAGCCACTGGCCATTATTTGACGGTAATCAACCAGAAAGTCACGGCTAACTACGTGCCAGCAGCCGCGGTAATACGTAGGTGGCAAGCGTTGTCCGGATTTATTGGGCGTAAAGCGAGCGCAGGCGGAAAGATAAGTCTGAAGTGAAAGCCCCCGGCTTAACCGGGGAAC
+
GGGGGGGGGGGGGGGGGGGGGGGGGGGGGGGGGGGGGGGGGGGGGGGGGGGGGGGGGGGGGGGGGGGGGGGGGGGGGGGGGGGGGGGGGGGGGGGGGGGGGGGGGGGGGGGGGGGGGFGDFFF,CFGG,:ABBFFFGGGGGGGGGGGGGGGGGGGGGGGGGGGGGGGGGGGGGGGGGGGGGGGGGGGGGGGGGGGGGGGGFGGGGGGGGGGGGGGGGGGGGG@EGGGGGGGGGEGGGGGGGGGGGGEGGGGGGGGGGGGGGGGGGFFGGGGGGGGGGGGGFFGGGGGFGFBGGC
@M03364:396:000000000-C9LGT:1:1101:5245:9826 1:N:0:10
ACTCCTACGGGAGGCAGCAGTGGGGAATATTGGACAATGGGGGAAACCCTGATCCAGCCATGCCGCGTGTGTGAAGAAGGCCTTTTGGTTGTAAAGCACTTTAAGCAGTGAAGAAGACTCCGTGGTTACAACCCACGGACGATGACATTAGCTGCAGAATAAGCACCGGCTAACTCTGTGCCAGCAGCCGCGGTAATACAGAGGGTGCAAGCGTTAATCGGAATTACTGGGCGTAAAGGGAGCGTAGGTGGCTCTATAAGTCAGATGTGAAATCCCCGGGCTTAACCTGGGAAT
+
GGGGGGGGGGGGGGGGGGGGGGGGGGGGFGGGGGGGGGGGFGGGGGFFGGGGGGGGGGGGFGGGGDGGGGGGGGGGFGGFGGGGGFGGEGGGGGGGGDGGDGFGGFGFGGGGGGGGGGGGGGGG7FFG,,98BFGFFECC@+:FFGD9FDFGFFFGGG?FGGGGGGGGGGGGGGGGGFFGGGGGGGGGGGGGGGGGGGGGG?FGGGGGGGGGGFFEFGGGGGGGGGGGGGGGGGGGGGFGGEEGGGGGFGGGGF6<CEGFGCFGGGGCFDGGGD?CGGGG)85CGGGFGF@FDD
@M03364:396:000000000-C9LGT:1:1101:20081:9842 1:N:0:10
ACTCCTACGGGAGGCAGCAGTGGGGAATATTGGACAATGGGGGAAACCCTGATCCAGCCATGCCGCGTGTGTGAAGAAGGCCTTTTGGTTGTAAAGCACTTTAAGCAGTGAAGAAGACTCCCTGGTTAATACCCATGGACGATGACATTAGCTGCAGAATAAGCACCGGCTAACTCTGTGCCAGCAGCCGCGGTAATACAGAGGGTGCAAGCGTTAATCGGAATTACTGGGCGTAAAGGGAGCGTAGGTGGCTCTATAAGTCAGATGTGAAATCCCCGGGCTTAACCTGGGAAC
+
GGGGGGGGGGGGGGGGGGGGGGGGGGGGGGGGGGGGGGGGGGGGGGGGGGGGGGGGGGGGGGGGGGGGGGGGGGGGGGGGGGGGGGGGGGGGGGGGGGGGGGGGGGGGGGGGGGGGFGGGGFF,4BFF:<CEEGFGFGGGGGGGGGGGGGGGGGGGGGGGGGGGGGGGGGGGGGGGGGGGGGGGGGGGGGGGGGGGGGGGGGGGGGGGGGGGGGGGGGGGGGGGGGGGGGGGGEGGGG?E8EGG:EEGGGGGGGGGGGGGGGGGGFGGGGGGGGGGGGGGBFFFFGGFGFFGGF
@M03364:396:000000000-C9LGT:1:1101:25175:9859 1:N:0:10
ACTCCTACGGGAGGCAGCAGTGGGGAATATTGCACAATGGGGGAAACCCTGATGCAGCAACGCCGCGTGTGTGAAGAAGGCCTTTTGGTTGTAAAGCACTTTAAGCAGTGAAGAAGACTCCATGGTTACTACCAATGGACGATGACATTAGCTGCAGAATAAGCACCGGCTAACTCTGTGCCAGCAGCCGCGGTAATACAGAGGGTGCAAGCGTTAATCGGAATTACTGGGCGTAAAGCGAGCGTAGGTGGCTTGATAAGTCAGATGTGAAATCCCCGGGCTTAACCTGGGAAC
+
GGGGGGGGGGGGGGGGGGGGGGGGGGGGGGGGGGGGGGGGGGGGGGGGGGGGGGGGGGGGGGGGGGGGGGGGGGGGGGGGGGGGGGGGGGGGGGGGGGGGGGGDGGGGGGGGGGGGCEFFFFF,4CFG:5CCB,5FDFGGG7:FFFGFGGGGFGGGGGGGGGGGGGGGG7CFGGGGGGGGGGGGGGGGFGGGGEGGGGGGGGGGGGGGGGGGGGGGGGGGGGGGGGGGGGGGGGGGGGGGGGGGGDCGGGGGFGGGGGGGGGGGGGGGGGGGGGGGGGGGFFCFGGGFGFFGGG
@M03364:396:000000000-C9LGT:1:1101:12440:9862 1:N:0:10
ACTCCTACGGGAGGCAGCAGTAGGGAATCTTCCACAATGGACGCAAGTCTGATGGAGCAACGCCGCGTGAGTGAAGAAGGTTTTCGGATCGTAAAGCTCTGTTGTTGGTGAAGAAGGATAGAGGTAGTAACTGGCCTTTATTTGACGGTAATCAACCAGAAAGTCACGGCTAACTACGTGCCAGCAGCCGCGGTAATACGTAGGTGGCAAGCGTTGTCCGGATTTATTGGGCGTAAAGCGAGCGCAGGCGGAAAAATAAGTCTAATGTGAAAGCCCTCGGCTTAACCGAGGAAC
+
GGGGGGGGGGGGGGGGGGGGGGGGGGGGGGGGGGGGGGGGGGGGGGGGGGGGGGGGGGGGGGGGGGGGGGGGGGGGGGGGGGGGGGGGGGGGGGGGGGGGGGGGGGGGGGGGGFFG?FFFG?C:8EFF,,9<CBFBFGGGGGGGGGGGGGGGFGGGGGGGGGGGGGGGGGGGGGGGGGGGFGGGGGGGGGGGGGGGGGGGGGGGGGGGGGGGGGGGGGGGGGGGGGGGGGGGGGGGGGGGEGGGGGGGGGGDEGFGFGGGGGGGGGGGGGGGGGGGGGGGFFGGGGGFGFEDGG
@M03364:396:000000000-C9LGT:1:1101:5053:9882 1:N:0:10
ACTCCTACGGGAGGCAGCAGTGGGGAATATTGGACAATGGGGGAAACCCTGATCCAGCCATGCCGCGTGTGTGAAGAAGGCCTTTTGGTTGTAAAGCACTTTAAGCAGTGAAGAAGACTCCCTAGTTATTACCCATGGACGATGACATTAGCTGCAGAATAAGCACCGGCTAACTCTGTGCCAGCAGCCGCGGTAATACAGAGGGTGCAAGCGTTAATCGGAATTACTGGGCGTAAAGGGAGCGTAGGTGGCTCTATAAGTCAGATGTGAAATCCCCGGGCTTAACCTGGGAAC
+
GGGGGGGGGFECFGGGGGGGGGGGGGGGGGGGGGGGGGGGGGGGGGGGGGFGGGGGGGGGGCGGGGGGGGGGFGGGGGGGGGFEFGGGGGGFGGGGGGGGGGGGCDGGGGCGGGGGFFGFF<B,:CEE,<CFFFFGF8=FEFGFEDDFGEFAFGGGGFGFFGGGGEEFGGGGGGGGFGGGAFGGGGGGGGGGGGGGFG@FG9CCEFGGGGGGGCEGGGF>EGGGGFCFFGGGGGGEFGGGGGEGEGEGGGCF:CECGGGFFGFGGGGGGGCFGGGGC3CG:::F>GFFF@>CFC
@M03364:396:000000000-C9LGT:1:1101:11810:9896 1:N:0:10
ACTCCTACGGGAGGCAGCAGTGGGGAATCTTGCACAATGGGCGGAAGCCTGATGCAGCGACGCCGCGTGCGGGACGAAGGCCTTCGGGCTGTAAACCGCTTTCAGCAGGGACGAGGCGAAAGTGGCGGTACCTGCAGAAGAAGCCCCGGCTAACTACGTGCCAGCAGCCGCGGTAATACGTAGGGGGCAAGCGTTATCCGGATTCATTGGGCGTAAAGCGCGCGTAGGCGGCCAGCCTGGTCGGGAGTCAAATCCGGGGGCTCAACCCCCGTCCGCTCCCGATACCGGCCGGCT
+
GGGGGGGGGGGGGGGGGGGGGGGGGGGGGGGGGGGGGGGGGGGGGGGGGGGGGGGGGGGGGGGGGGGGGGGGGGGGGGGGGGGGGGGGGGGGGGGGGGGGGGGGGGGGGGGGGGGGGGG7>CF9,8CF4*6CFFFFFGGGGGGGGGGGGGGGGGGGGGGGGGGGGGGGGCEGGGGGGGGGGGGGGGGGGGGGGGGGGGGGGGGGGGGGGGGGGGGGGGGGGGGGGGGGGGGGGGGGGGGGGGGGGGGGGGFGGGGGGGGGGGGGGGFDDGGGGGGGGGGGFFGGGGGFGFFGG)
@M03364:396:000000000-C9LGT:1:1101:18580:9906 1:N:0:10
ACTCCTACGGGAGGCAGCAGTGGGGAATATTGGACAATGGGGGAAACCCTGATCCAGCCATGCCGCGTGTGTGAAGAAGGCCTTTTGGTTGTAAAGCACTTTAAGCAGTGAAGAAGGCTCCCTTTTTAATACCCATGGACGATGACATTAGCTGCAGAATAAGCACCGGCTAACTCTGTGCCAGCAGCCGCGGTAATACAGAGGGTGCAAGCGTTAATCGGAATTACTGGGCGTAAAGCGTGCGCAGGCGGTTTGTTAAGCAAGATGTGAAAGCCGCGGGCTCAACCTGGGAAT
+
FGD<F<6FCF7,F@CFCCECEFCE@7F<<CE,C9@CFGFCE:FC@@<66CC@F9,C@6@<C,E@C7FGCBFGC9C<?CF<4E=F,FFBC<+B?EFGGEEEFFD???<BAE<,C99,,BF44AA5,C,?:5958B,BA,BFCEGF??,AF?,@GFF8A9>>=BFF9>>:BEEG7,>FCFGCCF;>:>:<<>::@FG7;,=37,31*4BFG,?FCCF8*2<8CGGGF9C;?:FGCG*/ACCC:8*:*>E**:8*1:CFC?+09C7666CFF:+22**1)9*).)2**0765@5***
@M03364:396:000000000-C9LGT:1:1101:28109:9937 1:N:0:10
ACTCCTACGGGAGGCAGCAGTGGGGAATATTGCACAATGGGCGCAAGCCTGATGCAGCGACGCCGCGTGCGGGATGGAGGCCTTCGGGTTGTAAACCGCTTTTGTTTGGGAGCAAGCCCTTCGGGGTGAATTTACCTTTCGAATAAGCACCGGCTAACTACGTGCCAGCCGCCGCGGTAATACGTAGGGTGCGAGCGTTATCCGGATTTATTGGGCGTAAAGGGCTCGTAGGCGGTTCGTCGCGTCCGGTGTGAAAGTCCATCGCCTAACGGTGGATCTGCGCCGGGTACGGGG
+
GGGGGGGGGGGGGGGGGGGGGGGGGGGGGGGGGGGGGGGGGGGGGGGGGGGGGGGGGGGGGGGGGGGGGGGGGGGGGGGGGGGGGGGGGGGGGGGGGGGGGGGFGGGGGGGGGGGDFFFFDDF+3@FG8,3,,,8@7@C;C>@@F,DBFGFECFCFCFGGGGFGGGGGG7EGGGGEGEGGGFGG<CGGGGGGGGGGGGGGGGGGGG1CCFDFGGGGGGGEFGCE>AFEGDGG@EG:EEGGGGGG=EEEG*:CC?FC>ECFCGD=ED*9<FEDDGGGFG+0=>=7CCDBG:DGG)
@M03364:396:000000000-C9LGT:1:1101:8532:9943 1:N:0:10
ACTCCTACGGGAGGCAGCAGTGGGGAATATTGCACAATGGGCGCAAGCCTGATGCAGCGACGCCGCGTGCGGGATGGAGGCCTTCGGGTTGTAAACCGCTTTTGTTTGGGAGCAAGCCCTTCGTAGTGCGTGTACCTTTCGAATAAGCACCGGCTAACTACGTGCCAGCAGCCGCGGTAATACGTAGGGTGCGAGCGTTATCCGGATTTATTGGGCGTAAAGGGCTCGTAGGCGGTTCGTCGCGTCCGGTGTGAAAGTCCATCGCCTAACGGTGGATCTGCGCCGGGTACGGGC
+
GGGGGGGGGGGGGGGGGGGGGGGGGGGGGGGGGGGGGGGGGGGGGGGGGGGGGGGGGGGGGGGGGGGGGGGGGGGGGGGGGGGGGGGGGGGGGGGGGGGGGGGGGGGGGGGGGGFFFFFFCFF,,:FD,8@:F<@=DGGGGGGFC,@DFGGGGGGGGGGGGGGGGGGGF,=CEGGGGGEGGGGGGGGGGGGGGEGGGGGGGGGGGEG5C?CCFFFGGGGEGGGGGGGEGGGGGGD:CEGGEEGGGCEEGCEGGGGGG??CEGGGGGGGGGGGGFG<7FFFFFGGGGCBDFFGG5
@M03364:396:000000000-C9LGT:1:1101:17575:9958 1:N:0:10
ACTCCTACGGGAGGCAGCAGTGGGGAATATTGCACAATGGGGGAAACCCTGATGCAGCAACGCCGCGTGAGTGATGACGGCCTTCGGGTTGTAAAGCTCTGTCTTCAGGGACGATAATGACGGTACCTACGGGGGAAGCCACGGCTAACTACGTGCCAGCAGCCGCGGTGATACGTAGGTGGCAAGCGTTGTCCGGATTTACTGGGCGTAAAGGGAGCGTAGGTGGCTGATTAAGTTCGTGGTTAAAGCGTGGGGCTCAACCCCATAAAGCCACGGATACTGGTCAGCTAGAGT
+
GGGGGGGGGGGGGGGGGGGGGGGGGGGGGGGGGGGGGGGGGGGGGGGGGGGGGGGGGGGGGGGGGGGGGGGGGGGGGGGGGGGGGGGGGGGGGGGGGGGGGGGGGFGGGFGGGG:CFGFGE>FF3BBF,8@8++<@CFFGGEEGGEGGGGGGFGGGGGGGGGFGGGGGG*BFGGGGGGGGGGFGFFF:FEGGGFGGGGGGGGGGFGCEGG58CCEFGGGEGGGGGGFGEGFGGGFGFGGGGDGGGFGGCCCEGE>C3FGGGCCEEGGFGGGGGGG<<DGG?FGGG75?:=FCG:
@M03364:396:000000000-C9LGT:1:1101:22238:9974 1:N:0:10
ACTCCTACGGGAGGCAGCAGTGGGGAATATTGGACAATGGGGGCAACCCTGATCCAGCCATGCCGCGTGTGTGAAGAAGGCCTTTTGGTTGTAAAGCACTTTAAGCAGTGAAGAAGACTCCATTGTTACTACCCATGGACGATGACATTAGCTGCAGAATAAGCACCGGCTAACTCTGTGCCAGCAGCCGCGGTAATACAGAGGGTGCAAGCGTTAATCGGAATTACTGGGCGTAAAGGGAGCGTAGGTGGCTCTATAAGTCAGATGTGAAATCCCCGGGCTTAACCTGGGAAC
+
GGGGGGGGGGGGGGGGGGGGGGGGGGGGGGGGGGGGGGGGGGGGGGGGGGGGGGGGGGGGGGGGGGGGGGGGGGGGGGGGGGGGGGGGGGGGGGGGGGGGGGGGGGGGGGGGGGGGGGFFG-C,8CFF,<CEFE=FFGGGGEEGGGGFGGFFGGGGGGGGGGGGGGGGGEGGGGGGGGGGGGGGGGGGGGGGGGGGGGGGGGGGGGGGGGGGGGGGGGGGGGGGGGGGGGGGGGGGGGGGGDEGGGGGGGGGGGGGGGGGCFGGGGGGGGGGGGFGGGGGFFGGGGGFGFFGG9
@M03364:396:000000000-C9LGT:1:1101:11544:9985 1:N:0:10
ACTCCTACGGGAGGCAGCAGTGGGGAATATTGCACAATGGGCGCAAGCCTGATGCAGCGACGCCGCGTGCGGGATGGAGGCCTTCGGGTTGTAAACCGCTTTTGTTTGGGAGCAAGCCCTTCGGGGTGAATTTCCCTTTCGATTACGCACCGGCTAACTACGTGCCAGCCGCCGCGGTAATACGTAGGGTGCGAGCGTTATCCGGATTTATTGGGCGTAAAGGGCTCGTAGGCGGTTCGTCGCGTCCGGTGTGAAAGACCATCGCCGTACGGTGGATCTGCGCCGGGTCCGGGC
+
FGGGGGGGGGGG@FGGGGGFFGGFEGDFGGGG9FGGGGGGGCFGGD@76CFEGAFGGG:F@C@FCCEFFGECGFEF+?ECFFGGG<CEGGFGGGG9E:BGGGG9FC,3CCC=+DF,><D<,-8+8@CC+,7;,,,,7DF9>737>::*<*>B77<@:FE,::,3*<<CBC5:*1<*::**++<C0<E5;2;5:88*:?C*;7+;E*/8+2:0ACF>>E*8;@E**:;=1*/*3:8E**:;=CEGG5*7**:CC+0?7*20;+2*:7*)**25755**7AC?)=19C3)1))1))
@M03364:396:000000000-C9LGT:1:1101:9472:10016 1:N:0:10
ACTCCTACGGGAGGCAGCAGTGGGGAATATTGGACAATGGGGGAAACCCTGATCCAGCCATGCCGCGTGTGTGAAGAAGGCCTTTTGGTTGTAAAGCACTTTAAGCAGTGAAGAAGACTCCGTGGTTAATACCCACGGACGATGACATTAGCTGCAGAATAAGCACCGGCTAACTCTGTGCCAGCAGCCGCGGTAATACAGAGGGTGCAAGCGTTAATCGGAATTACTGGGCGTAAAGGGAGCGTAGGTGGCTCTATAAGTCAGATGTGAAATCCCCGGGCTTAACCTGGGAAC
+
GGGGGGGGGGGGGGGGGGGGGGGGGGGGFGGGGGGGGGGGGGGGGGGGGGGGGGGGGGGGGGGGGGGGGGGGGGGGGGGGGGGGGGGGGGGGGGGGGGGGGGACEBEGGGGGGGEE<FEFF8+:@BDF,,9C??<BFEGGG7CFGGGGGGGGGGGGGGGGGGGGGGGGGGEGFGGGGFGGGGGGGGGGGGGGG<FCFFGCCGGGGGGGGEGGGGGGGGGGGGGGGGGGGGFGE?E>FGGGG=EGEEC5<EFE@ECGGCFG9<FCC7FGFGGFGGFGGGDG>BAFGGG?F4:F*7
@M03364:396:000000000-C9LGT:1:1101:18405:10020 1:N:0:10
ACTCCTACGGGAGGCAGCAGTGGGGAATATTGGACAATGGGGGAAACCCTGATCCAGCCATGCCGCGTGTGTGAAGAAGGCCTTTTGGTTGTAAAGCACTTTAAGCAGTGAAGAAGACTCCGTTGTTAATACCCACGGACGATGACATTAGCTGCAGAATAAGCACCGGCTAACTCTGTGCCAGCAGCCGCGGTAATACAGAGGGTGCAAGCGTTAATCGGAATTACTGGGCGTAAAGGGAGCGTAGGTGGCTCTATAAGTCAGATGTGAAATCCCCGGGCTTAACCTGGGAAC
+
GGGGGGGGGGGGGGGGGGGGGGGGGGGGGGGGGGGGGGGGGGGGGGGGGGGGGGGGGGGGGGGGGGGGGGGGGGGGGGGGGGGGGGGGGGGGGGGGGGGGGGGGGGGGGGGGGGGGGGGGGBF=FGGG,CCCBBFGFGGGGGGGGGGGGGGGGGGGGGGGGGGGGGGGGGGGGGGGGG;FGGGGGGGGGGGGGGGGGGGGGGGGGGGGGGGGGGGGGGGGGGGGGGGGGGGGGGGGGGFGGGGGEGGGGGGGGGGGGGGGGGGGGGGGGGGGGGGGGGGGFFGGGGGFGFFGGG
@M03364:396:000000000-C9LGT:1:1101:26766:10029 1:N:0:10
ACTCCTACGGGAGGCAGCAGTGGGGAATATTGCACAATGGGCGCAAGCCTGATGCAGCGACGCCGCGTGCGGGATGGAGGCCTTCGGGTTGTAAACCGCTTTTGTTCAAGGGCAAGGCACGGTTACGGCAGTGGTGAGTGGATTGTTCGAATAAGCACCGGCTAACTACGTGCCAGCAGCCGCGGTAATACGTAGGGTGCGAGCGTTATCCGGATTTATTGGGCGTAAAGGGCTCGTAGGCGGTTCGTCGCGTCCGGTGTGAAAGTCCATCGCCTAACGGTGGATCTGCGCCGG
+
GGGGGGGGGGGGGGGGGGGGGGGGGGGGGGGGGGGGGGGGGGGGGGGGGGGGGGGGGGGGGGGGGGGGGGGGGGGGGGGGGGGGGGGGGGGGGGGGGGGGGGGFGGGGGFGGGGDF+BF,+8DC+@FF+8583,3+3@@:FG,:CCFGGGGGBFFGGGGGGGDGGG@GG::FGGGGGGGGGGGGGGGGGGGGGGGGGGGGGGGGGGGGGFGGGCCGEFGGGGGGGG8CCCAEEGGGGGGGGGGGGGGGGGGGECEGGEGEG+::FGGGGGGGGGGD:CGGFFGGCGFFGEFGGG
@M03364:396:000000000-C9LGT:1:1101:20605:10035 1:N:0:10
ACTCCTACGGGAGGCAGCAGTGGGGAATATTGGACAATGGGGGCAACCCTGATCCAGCCATGCCGCGTGTGTGAAGAAGGCCTTCGGGTTGTAAAGCACTTTCAGTAGGGAGGAAAGGTAGCGTGTTAATAGCACGTTACTGTGACGTTACCTACAGAAGAAGGACCGGCTAACTCCGTGCCAGCAGCCGCGGTAATACGGAGGGTCCGAGCGTTAATCGGAATTACTGGGCGTAAAGGGAGCGTAGGTGGCTCTATAAGTCAGATGTGAAATCCCCGGGCTTAACCTGGGAAC
+
GGGGGGGGGGGGGGGGGGGGGGGGGGGGGGGGGGGGGGGGGGGGGGGGGGGGGGGGGGGGGGGGGGGGGGGGGGGGGGGGGGGGGGGGGGGGGGCGGGGGGGGGGGGGGGGGGGGGGGGGGDGF+FFF??EC,FCFFGGGGGGGGGGGGGGGGGGGGGGGGGGGGGGGGGGGGGGGGGGGGGGGGGGGGGGGGGGGGGGGGGGGGGGGGBCEGGGGGGGGGGGGGGGGGGGGGCCCGGGGGGGGEEEGGGGG*<+AFGGGC9FFFCFFGG7CG?FGGGGGFFGGGGGFGFF7FC
@M03364:396:000000000-C9LGT:1:1101:17318:10055 1:N:0:10
ACTCCTACGGGAGGCAGCAGTGGGGAATATTGCACAATGGAGGAAACTCTGATGCAGCGACGCCGCGTGAGTGAAGAAGTATTTCGGTATGTAAAGCTCTATCAGCAGGGAAGAAGACGACGGTACCTGACTAAGAAGCCCCGGCTAACTACGTGCCAGCAGCCGCGGTCATACGTAGGGGGCAAGCGTTATCCGGATTCATTGGGCGTAAAGCGCGCGTAGGCGGCCAGCCTGGTCGGGAGTCAAATCCGGGGGCTCAACCCCCGTCCGCTCCCGATACCGGCCGGCTTGAGT
+
GGGGGGGGGGGGGGGGGGGGGGGGGGGGGGGGGGGGGGGGGGGGGGGGGGGGGGGGGGGGGGGGGGGGGGGGGGGGGGGGGGGGGGGGGGGGGGGGGGGGGGGGGGGGGGGGGGGGGGGGG@FFBFFGC3AD?BDGFCGGGGGGGGEFGGGGGGGGGGGGGGGGDGGGG*BFGGGGGGGGGGGGGGGGGGGGGGGGGEGGGGGGGGGGGGGGGGGGGGGGGGGGGGGGGGGGGGGGGGGGGGGGGGGGGGGGGGGGGGGGGGGGGG=GGGGGGGGGGGGGFFECGGGFDFFGG7
@M03364:396:000000000-C9LGT:1:1101:12679:10075 1:N:0:10
ACTCCTACGGGAGGCAGCAGTGGGGAATATTGGACAATGGGGGAAACCCTGATCCAGCCATGCCGCGTGTGTGAAGAAGGCCTTTTGGTTGTAAAGCACTTTAAGCAGTGAAGAAGACTCCGTAATTAACACCCACGGACGATGACATTAGCTGCAGAATAAGCACCGGCTAACTCTGTGCCAGCAGCCGCGGTAATACAGAGGGTGCAAGCGTTAATCGGAATTACTGGGCGTAAAGGGAGCGTAGGTGGCTCTATAAGTCAGATGTGAAATCCCCGGGCTTAACCTGGGAAC
+
FGFGGGFGGGGG:FFGGGGGGGGGGEGGGGGG9FGGGGFGGGGGGGGFFGGGGGGGGGGGGGCEFCEECFGGGGGGGGGGGGGGGFGGDFGGGDGGGGGGGGG<?<ECFFGGGGGGC=FEFDF,+:,A?,9,++8=CF7FCCBFDDEGGGCGAFGGGGGGGFGFFFGGGGGGGGGGGFFGGGGGGGGGCGGGGEE:@FGGGGGGD@EEGGGGG7FCFCGGGD7CGG?CFGGGGGGGGFFD*;5E8CE5CFG6/<CGGCEC3<:C<CGGGGGFCF+7*9>D>@C7*::=F4;<C/
@M03364:396:000000000-C9LGT:1:1101:16609:10085 1:N:0:10
ACTCCTACGGGAGGCAGCAGTGGGGAATATTGCACAATGGGCGCAAGCCTGATGCAGCGACGCCGCGTGCGGGATGGAGGCCTTCGGGTTGTAAACCGCTTTTGTTTGGGAGCAAGCCCTTCGGAGTGAGTGTACCTTTCGAATAAGCACCGGCTAACTACGTGCCAGCCGCCGCGGTAATACGTAGGGTGCGAGCGTTATCCGGATTTATTGGGCGTAAAGGGCTCGTAGGCGGTTCGTCGCGTCCGGTGTGAAAGTCCATCGCCTAACGGTGGATCTGCGCCGGGTACGGGC
+
GGGGGGGGGGGGGGGGGGGGGGGGGGGGGGGGGGGGGGGGGGGGGGGGGGGGGGGGGGGGGGGGGGGGGGGGGGGGGGGGGGGGGGGGGGGGGGGGGGGGGGGGGGGGGGGGGGGGGGGGGGF++8@F,,83<@FADCGGGGGEGGGGGGGGGGGGGGGGGGFGGGGGG*:FGGGGGGGGGGGGCFFGGGGGGGGGGGGGGGGGGGDGFGGGGGGGGEGGGGGGGGGGGGGGGGGDGGGGGGGGGGGGGGGEEFFFGGFGGGGGGGGGGGGGDGGGF<CGFFGG<DGE)9@GG)
@M03364:396:000000000-C9LGT:1:1101:10215:10086 1:N:0:10
ACTCCTACGGGAGGCAGCAGTGGGGAATATTGCACAATGGGCGCAAGCCTGATGCAGCGACGCCGCGTGCGGGATGGAGGCCTTCGGGTTGTAAACCGCTTTTGTTCAAGGGCAAGGCACGGTTTCGGCCGTGTTGAGTGGATTGTTCGAATAAGCACCGGCTAACTACGTGCCAGCAGCCGCGGTAATACGTAGGGTGCAAGCGTTATCCGGATTTATTGGGCGTAAAGGGCTCGTAGGCGGTTCGTCGCGTCCGGTGTGAAAGTCCATCGCTTAACGGTGGATCCGCGCCGG
+
GGGGGGGGGGGGGGGGGGGGGGGGGGGGGGGGGGGGGGGGGGGGGGGGGGGGGGGGGGGGGGGGGGGGGGGGGGGGGGGGGGGGGGGGGGGGGGGGGGGGGGGGGGGGGGGGGGGGGGGGG7FEFGGG@+@5>@FF9F>FGCCCFGGGGGGGFGGGGGGGGGGGGGGGGCFGGGGGGGGGGGGGGGGGGGGGGGGGGGGGGGGGGGGGGGGGGGGGFGGGGGGGGGEGGGGGGGGGGGGGGGGEGGEGGGGGGGGGGEGGGFGGGGGGGFGGGGFGGFGGFFGGGGGFGFFGGG
@M03364:396:000000000-C9LGT:1:1101:2993:10114 1:N:0:10
ACTCCTACGGGAGGCAGCAGTGGGGAATATTGCACAATGGGGGAAACCCTGATGCAGCAACGCCGCGTGAGTGATGACGGCCTTCGGGTTGTAAAGCTCTGTCTTCAGGGACGTAAATGCCGGTCCCTAAGGATGGAGCCACGGCTGACTACGTGCCAGCAGCCGCGGTCATACGTAGGTGGCGAGCGTGGTCCGGATTTACGGGTCGTAAAGCGAGCGGAGGCGGAAAAATAAGTCTAATGTGAAAGCCCTCGGCTTAACCGAGGAACAGCACCGGAAACTGTTTTTCGTG
+
GGFFGGGGEGDEEGGGGGGGGF@EGFGDCGGGGGGFGFGFG:CEFGFGGGGGG,FFFGGFDEGGGGEGG:FFGGAFGGGG7:FFGFEDFEGEFGGDF<FE,FF,AEECF8@FE4+B+<C,A++8+@,::,3,,,:+,B==<C+8+3+,,3<DC3,@3E8DF:>FCFEG**;<<FF7,@*7:<+=F8<:=**1?<F5C?A9@C5;E**//2*/2<*;CE***/88*/8?8***+<+3+00<<9<<<7+CF8*?5=5:D86?CFC5=)209*;>5*:C))218*<*209<*))/
@M03364:396:000000000-C9LGT:1:1101:6177:10116 1:N:0:10
ACTCCTACGGGAGGCAGCAGTAGGGAATTTTCGGCAATGGGGGGAACCCTGACCGAGCAACGCCGCGTGAGTGAAGAAGGTCTTCGGATTGTAAAGCTCTGTTGTAAGGGAAGAACGTCAGGCCGAAGATGCCTGAGTGACGGTACCTTACCAGAAAGCCACGGCTAACTACGTGCCAGCAGCCGCGGTAATACGTATGGGGCGAGCGTTATCCGGATTCATTGGGCGTAAAGCGCGCGTAGGCGGCCCGTTAGGTCGGAGGTAAAAGCCCGGGGCTCAACCCCGGCGAGCCTC
+
GGGGGGGGGGGGGGGGGGGGGGGGGGGGGGGGGGGGGGGGGGGGGGGGGGGGGGGGGGGGGGGGGGGGGGGGGGGGGGGGGGGGGGGGGGGGGGGGGGGGGGGGGGGGGGGGGGGG*@FGE-3*<<FF=:??<BF,?FFGGCGGGGGGGGGGFFGGGGGGGGGGGGGGGGGGGGGGGGGGGGGGGGGGGEEGGGG<CGEFGGGGGGGGGGEFFGGCGGGGGGGGGGGEGGDFGCEEGGGGGGGGGGGGGG:CE5EGGGG5CGGCFGGGGGGGGGGGDGGGFF5DDGGFDDFGFF
@M03364:396:000000000-C9LGT:1:1101:23278:10117 1:N:0:10
ACTCCTACGGGAGGCAGCAGTAGGGAATTTTCGTCAATGGGCGCAAGCCTGAACGAGCAATGCCGCGTGGGTGAAGACGGTCTTCGGATTGTAAAGCCCTGTTGCCGGGGACAAAGGACAGCCAGAATGGAAAGCTGACTGTTTGATGGTACCCGGCCAGAAAGCCACGGCTAACTACGTGCCAGCAGCCGCGGTAATACGTAGGTGGCAAGCGTTGTCCGGATTTATTGGGCGTAAAGGGAGCGTAGGTGGCTCTATAAGTCAGATGTGAAATCCCCGGGCTTAACCTGGGA
+
GGGGGGGGGGGGGGGGGGGGGGGGGGGGGGGGGGGGGGGGGGGGGGGGGGGGGGGGGGGGGGGGGGGGGGGGGGGGGGGGGGGGGGGGGGGGGGGGGGGGGGGGGGGGGGGGGGGGF8FGGGGBBDFF8,8,BDFFFFGGGGGGGGGGGGGGGGGGGGGGGGGGGGGGGFEGGGGGGGGGGGGGGGGGGGGGGGGGGGGGGGGGGGGGGGGGGGGGGGGGGGCCGCAFGGGGGGEGGGGGGGGGGEGGGGGGGGGGFGGFFGGGGGGGGGGGFGGGGGGGFFGGGGDFGFFGC
@M03364:396:000000000-C9LGT:1:1101:23277:10153 1:N:0:10
ACTCCTATGGGAGGCAGCAGTGGGGAATATTGGACAATGGGGGAAACCCTGATCCAGCCATGCCGCGTGTGTGAAGAAGGCCTTTTGGTTGTAAAGCACTTTAAGCAGTGAAGAAGACTCCCTGATTACTACCCATGGACGATGACATTAGCTGCAGAATAAGCACCGGCTAACTCTGTGCCAGCAGCCGCGGTAATACAGAGGGTGCAAGCGTTAATCGGAATTACTGGGCGTAAAGGGAGCGTAGGTGGCTCTATAAGTCAGATGTGAAATCCCCGGGCTTAACCTGGGAAC
+
GGGGGGGGGGGGGGGGGGGGGGGGGGGGGGGGGGGGGGGGGGGGGGGGGGGGGGGGGGGGGGGGGGGGGGGGGGGGGGGGGGGGGGGGGGGGGGGGGGGGGGGAFFGGGGGGGGGGGGGEF:B,4:EF5,C8,4FEFGFGG>FFCFGGGGGGGGGGGGGGGGGGGGGGG@EGGGGGGGGGGGGGGGGGGGGGGGGGGGGGGGGGGGGGGGGGGGGGGGGGGGGGGGGGGGGGGEGGGGGGGGGGGDGGGGGGGGGGGGFGFGGGGGGGGGGFFGFCFGGGFBGGGGFFGF>CG7
@M03364:396:000000000-C9LGT:1:1101:16357:10155 1:N:0:10
ACTCCTACGGGAGGCAGCAGTAGGGAATCTTCCACAATGGACGCAAGTCTGATGGAGCAACGCCGCGTGAGTGAAGAAGGTTTTCGGATCGTAAAGCTCTGTTGTTGGTGAAGAAGGATAGCGGTAGTACCTGGCCTTTATTTGACGGTAATCAACCAGAAAGTCACGGCTAACTACGTGCCAGCAGCCGCGGTAATACGTAGGTGGCAAGCGTTGTCCGGATTTATTGGGCGTAAAGCGAGCGCAGGCGGAAAAATAAGTCTAATGTGAAAGCCCTCGGCTTAACCGAGGAAC
+
GGGGGGGGGGGGGGGGGGGGGGGGGGGGGGGGGGGGGGGGGGGGGGGGGGGGGGGGGGGGGGGGGGGGGGGGGGGGGGGGGGGGGGGGGGGGGGGGGGGGGFGGGGGGGGGGGGGGGGGGG-@88CFG5,CE<DFFGGGGGFGGGGGGGGGGGGGGGGGGGGGGGGGGGGGGGGGGGGGGGGGGGGGGGGGGGGGGGGGGGGGGGGGGGGGGGGGGGGGGGEGCFGGGGGFGGGGGGGGGGGGGGGGGGGGGGGGGGGGGGGGGGGGGGGGGGGGGGGGGFFGGGGGFGFFGFF
@M03364:396:000000000-C9LGT:1:1101:28532:10162 1:N:0:10
ACTCCTACGGGAGGCAGCAGTGGGGAATCTTGCGCAATGGGGGCAACCCTGACGCAGCGACGCCGCGTGCGGGACGAAGGCCTTCGGGTCGTAAACCGCTTTCCGCAGGGACGAGGCCGAGTCCGTGATGGAGCCTGCAGAAGAGGCCCCGGCTAAATACGTGCCAGCAGCCGCGGTAATACGTATGGGGCGAGCGTTATCCGGATTCATTGGGCGTAAAGCGCTCGTAGGCGGCCTGCTAGGTCGGGAGTCAAATGCGGGGGCCCAACCCCCGGCCGCTCCCGATACCGGCCG
+
FGFGGGGGGGGGGDGGGGGFGFGGGGGGGGGGGGGGGGGGGGDGGGGGGGGGGGGDFGDGGGGGGGEFGEEEEFGGDGGGG@FGFGGGGGGGGFEFGFGGGG9,8+@3@:FCF@FC*:515-@3*8<C,,?,,,*,6<8<<,,:+*==7F*<FGCFDFFGF<8E8C@FF,;@8CC/:?>FGGGEFC6F**;EECCE?;>FG98C85*ACFCGF5EGGG8*9@CEG>EGGFGFEG>E=FFF7FFGGGDE5?E?@CCEGFE5C*CEDGGGGDC7D5=DDG*>)5CG39>@<>E)79
@M03364:396:000000000-C9LGT:1:1101:17355:10172 1:N:0:10
ACTCCTACGGGAGGCAGCAGTGGGGAATATTGGACAATGGGCGCAAGCCTGATCCAGCCATGCCGCGTGTGTGAAGAAGGCCTTTTGGTTGTAAAGCACTTTAAGCGAGGAGGAGGCTACTTGGATTAATACTCTAGGATAGTGGACGTTACTCGCAGAATAAGCACCGGCTAACTCTGTGCCAGCAGCCGCGGTAATACAGAGGGTGCGAGCGTTAATCGGATTTACTGGGCGTAAAGCGTGCGTAGGCGGCTTCTTAAGTCGGATGTGAAATCCCTGAGCTTAACTTAGGA
+
GGGGGGGGGGGGGGGGGGGGGGGGGGGGGGGGGGGGGGGGGGGGGGGGGGGGGGGGGGGGGGGGGGGGGGGGGGGGGGGGGGGGGGGGGGGGGGGGGGGGGGGGGGGGGGGGGGGGDGGGCCFB8FFGBFFC<FGDFFGGGGGGGFGFFFGGGGGGGGGGGGGGGGGGG7CGGGGGGGGGGGGGGGGGGGGGGGGGGGGGGGGGGGGGGGGGGGGGGGGGGGGGGGGGGGGGGGGGGGGGGGEEGGGGEFGGGGDGGGGGFGGGGGGGGGGGGGGGGGGGFFCCGGGFGFFGG
@M03364:396:000000000-C9LGT:1:1101:19120:10180 1:N:0:10
ACTCCTACGGGAGGCAGCAGTGGGGAATATTGGACAATGGGGGAAACCCTGATCCAGCCATGCCGCGTGTGTGAAGAAGGCCTTTTGGTTGTAAAGCACTTTAAGCAGTGAAGAAGACTCCGTGGTTAGTACACACGGACGATGACATTAGCTGCAGAATAAGCACCGGCTAACTCTGTGCCAGCAGCCGCGGTAATACAGAGGGTGCAAGCGTTAATCGGAATTACTGGGCGTAAAGGGAGCGTAGGTGGCTCTATAAGTCAGATGTGAAATCCCCGGGCTTAACCTGGGAAC
+
GGGGGGGGGGGGGGGGGGGGGGGGGGGGGGGGGGGGGGGGGGGGGGGGGGGGGGGGGGGGGGGGGGGGGGGGGGGGGGGGGGGGGGGGGGGGGGGGGGGGGGGGGFGGGGGGGGGGGGGGC7B+4BFF,<C,,5C:FGGGGG>BFFGGGGGGGGGGGGGGGGGGGGGGGGGGGGGGGGGGGGGFGGGGGGGGGGGGGGGGGGGGGGGGGGGGGCGGGGGGGGGGGGFFGGGGGEGGGGFGGGGGEGGGGGGGGGGGGFGGC77CCGGGGGGCGGFGGDGGEFFCGGGFGFFCF7
@M03364:396:000000000-C9LGT:1:1101:4747:10181 1:N:0:10
ACTCCTACGGGAGGCAGCAGTGGGGAATATTGGACAATGGGGGAAACCCTGATCCAGCCATGCCGCGTGTGTGAAGAAGGCCTTTTGGTTGTAAAGCACTTTAAGCAGTGAAGAAGACTCCATGGTTAATACCCATGGACGATGACATTAGCTGCAGAATAAGCACCGGCTAACTCTGTGCCAGCAGCCGCGGTAATACAGAGGGTGCAAGCGTTAATCGGAATTACTGGGCGTAAAGGGAGCGTAGGTGGCTCTATAAGTCAGATGTGAAATCCCCGGGCTTAACCTGGGAAC
+
GGGGGGGGGGGGGDGGGGGGGGGGGGGGGGGGGGGGGGGGGGGGGGGGGGFGFGGGGGGGGGGGGGGGGGGGGGGGGGGGGGGGFGGGGGGGGGGGGFGGGGG<FFGFGGGGGGGGGGGCB-CC<CFF,8CCFGGGFGGGGEFFGFCFGGGGGGGGGGGGGFGGGGGECFDEGGFDCFGGGGGGGFGGGGGGGFDGGGGGGGGGGGGGFGGGGGGGFGGGEGDFGGGGFGG=ECCGCFGE*:EGCEGGFGGGGGGGGFGGGGGGGGGG7C9>7CCDGGGDEBGGFCCFGFFGG<
@M03364:396:000000000-C9LGT:1:1101:5926:10184 1:N:0:10
ACTCCTACGGGAGGCAGCAGTGGGGAATATTGCACAATGGGCGCAAGCCTGATGCAGCGACGCCGCGTGCGGGATGGAGGCCTTCGGGTTGTAAACCGCTTTTGTTTGGGAGCAAGCCCTTCGGAGTGAGTGTACCTTTCGAATAAGCACCGGCTAACTACGTGCCAGCAGCCGCGGTAATACGTAGGGTGCGAGCGTTATCCGGAATTATTGGGCGTAAAGGGCTCGTAGGCGGTTCGTCGCGTCCGGTGTGAAAGTCCATCGCTTAACGGTGGATCCGCGTCGGGTACGGGC
+
GGGGGGGGGGGGGGGGGGGFGGGGGGGGGGGGGGGGGGGGGGGGGGGGGGGGGGGGFGGGGGGGGGGGGGGGGGGGGGGGGGGGGGGGGGGGGGGGGGGGGGGFFGFBFFGDEFFGFGGAFCF<+@FE@,8,@,@CCFGGGGGF@=:FGFECCF@FGGGFGDFGGGGGG,CGGGGGGGDGGGGFFFGGGGGGGGGGGGGGGGGGE*?FFGCFGGGGGG>>FGGGGGGGGGGGGGGGGGGGGDGGGGGGGCEAEFE7>FDFGGGGGGCDFGGGGGGG4DFGFD=CDDD7CFECD5
@M03364:396:000000000-C9LGT:1:1101:18681:10202 1:N:0:10
ACTCCTACGGGAGGCAGCAGTGGGGAATCTTGCGCAATGGGGGCAACCCTGACGCAGCGACGCCGCGTGCGGGACGAAGGCCTTCGGGTCGTAAACCGCTTTCAGCAGGGACGAGGCCGCTACGGTGACTGTACCTGCAGAAGAAGCCCCGGCTAACTACGTGCCAGCAGCCGCGGTAATACGTAGGGGGCAAGCGTTATCCGGATTCATTGGGCGTAAAGCGCGCGTAGGCGGTCTGTTAGGTCGGGAGTCAAATCCGGGGGCTCAACCCCCGTCCGCTCCCGATACCGGC
+
GGGGGGGGGGGGGGGGGGGGGGGGGGGGGGGGGGGGGGGGGGGGGGGGGGGGGGGGGGGGGGGGGGGGGGGGGGGGGGGGGGGGGGGGGGGGGGGGGGGGGGGGGGGGGGGGGGGGGFGGG:>:*?FG3,78,<@CFGGGGGGGGGGGGGGGGGGGGGGGGFGGGGGGG8CGGGGGCECGGGGGGGGECEGGGGGGGGGGGGGGEGGFGGGGGGGGGGGGGGGGGGGGGGGGGGEG5CEFGGGGGGGGEGGGGGFGGGGGGGDC*9FCDFGGGGEDGGE*5:ED3CGFGEFG
@M03364:396:000000000-C9LGT:1:1101:14704:10213 1:N:0:10
ACTCCTACGGGAGGCAGCAGTGGGGAATATTGCACAATGGGGGAAACCCTGATGCAGCAACGCCGCGTGAGTGATGACGGCCTTCGGGTTGTAAAGCTCTGTCTTCAGGGACGATAATGACGGTACCTGAGGAGGAAGCCACGGCTAACTACGTGCCAGCAGCCGCGGTAATACGTAGGTGGCGAGCGTTGTCCGGATTTACTGGGCGTAAAGGGAGCGTAGGCGGACTTTTAAGTGAGATGTGAAATACCCGGGCTCAACTTGGGTGCTGCATTTCAAACTGGAAGTCTAG
+
GGGGGGGGGGGGGGGGGGGGGGGGGGGGGGGGGGGGGGGGGGGGGGGGGGGGGGGGGGGGGGGGGGGGGGGGGGGGGGGGGGGGGGGGGGGGGGGGGGGGGGGGGGGGGGGGGGGGFGGGG>FFFFGG9:@+,BFCFGGGGGGGGGGGGGGGGGGGGGGGGGGGGGGGG*BFGGGGGGGGGGGGGGGGGGGGGGGGGGGGGGGGGGGGGGGGGFGGGGGGGGGFGGEGGGGFGGGCCDGFGGGGGGGGGGGGGGGGGGGGGFFGFGGGGGGGGGGGGGGGFFGGGGFFGFFG
@M03364:396:000000000-C9LGT:1:1101:26800:10215 1:N:0:10
ACTCCTACGGGAGGCAGCAGTGGGGAATATTGGACAATGGGGGAAACCCTGATCCAGCCATGCCGCGTGTGTGAAGAAGGCCTTTTGGTTGTAAAGCACTTTAAGCAGTGAAGAAGACTCCGTGATTAGTACCCACGGACGATGACATTAGCTGCAGAATAAGCACCGGCTAACTCTGTGCCAGCAGCCGCGGTAATACAGAGGGTGCAAGCGTTAATCGGAATTACTGGGCGTAAAGGGAGCGTAGGTGGCTCTATAAGTCAGATGTGAAATCCCCGGGCTTAACCTTGGAAC
+
GGGGGGGGGGGGGGGGGGGGGGGGGGGGGGGGGGGGGGGGGGGGGGGGGGGGGGGGGGGGGGGGGGGGGGGGGGGGGGGGGGGGGGGGGGGGGGGGGGGGGGGEFGGGGGGGGGFGGGGGG-B+4BCF,<:<<A?FFGGGGEGFGGGGGGGGFFGGGGGGGGGGGGGGG:EGGGFGGGGGGGGGGGGGGGGGGFGGGGGGGGGGGGGGGGGGGGGGGGGGGGGGGGGGGGGGGEGGGGGGGGGGCGGGGGGGGGGGGGGGGGGGGGGGGGGGGGGGGGGGFFGGGGGFGFFFCF
@M03364:396:000000000-C9LGT:1:1101:16240:10220 1:N:0:10
ACTCCTACGGGAGGCAGCAGTGGGGAATATTGGACAATGGGGGAAACCCTGATCCAGCCATGCCGCGTGTGTGAAGAAGGCCTTTTGGTTGTAAAGCACTTTAAGCAGTGAAGAAGACTCCATGGTTACTACCCATGGACGATGACATTAGCTGCAGAATAAGCACCGGCTAACTCTGTGCCAGCAGCCGCGGTAATACAGAGGGTGCAAGCGTTAATCGGAATTACTGGGCGTAAAGCGTGCGCAGGCGGTTTGTTAAGCAAGATGTGAAAGCCCCGGGCTCAACCTGGGAAT
+
GGGGGGGGGGGGGGGGGGGGGGGGGGGGGGGGGGGGGGGGGGGGGGGGGGGGGGGGGFGGGGGGGGGGGGGGGGGGGGGGGGGGGGGGGGGGGGGGGGGGGGGGGGGFGGGGGGEGFGGFG-B54CFF,<CEFF@EFFGGGDGFGGGGGGGGGGGGGGGGGGGGGGGGGGGGGGGGGGGGGGGGGGGGGGGGGGGGGGGGGGGGGGGGGGGGGGGGGGGGGGGGGGGGGGGGGGGGGGGGGGGGGGGGDGGEGGGGGGGGGGGGGGGGGGGGGGGGGGGGFFGGGGGFGFFGFF
@M03364:396:000000000-C9LGT:1:1101:22102:10225 1:N:0:10
ACTCCTACGGGAGGCAGCAGTGGGGAATATTGCACAATGGGCGCAAGCCTGATGCAGCAACGCCGCGTGAAGGATGAAGGTTTTCGGATCGTAAACTTCTATCAGCAGGGAAGAAATAATGGCGGTACCTGGCTAAGAAGCTCCGGCTAACTACGTGCCAGCAGCCGCGGTAATACGTAGGGAGCAAGCGTTATCCGGATTTACTGGGCGTAAAGGGAGCGTAGGCGGACTTTTAAGTGAGATGTGAAATACCCGGGCTCAACTTGGGTGCTGCATTTCAAACTGGAAGTCT
+
GGGGGGGGGGGGGGGGGGGGGGGGGGGGGGGGGGGGGGGGGGGGGGGGGGGGGGGGGGGGGGGGGGGGGGGGGGGGGGGGGGGGGGGGGGGGGGGGGGGGGGGGGGGGGGGGGGGGGCFE,-B43@FG><@,8>,>@FGGGGGGGGGGGGGGGGGGGGGGGGGGGGGGG7CECFGGGGGGGGGGGGGGGGGGGGGGGGGGGGGGGGGGGGEGGGGGGFGGGGGGGGDGCGGGGGGFCFEGGFFGGGGGGGGGGGGGGGDGGGGGGGDGGGGGGGGGGGGGFFCGGF4?GFFG
@M03364:396:000000000-C9LGT:1:1101:17281:10229 1:N:0:10
ACTCCTACGGGAGGCAGCAGTGGGGAATTTTCCGCAATGGGCGAAAGCCTGACGGAGCAATGCCGCGTGAAGGTAGAAGGCCTACGGGTCATGAACTTCTTTTCCCGGAGAAGAAGCAATGACGGTATCCGGGGAATAAGCATCGGCTAACTCTGTGCCAGCAGCCGCGGTAAGACAGAGGATGCAAGCGTTATCCGGAATGATTGGGCGTAAAGCGTCTGTAGGTGGCTTTTTAAGTTCGCCGTCAAATCCCAGGGCTCAACCCTGGACAGGCGGTGGAAACTACCAAGCTGG
+
GGGGGGGGGGGGGGGGGGGGGGGGGGGGGGGGGGGGGGGGGGGGGGGGGGGGGGGGGGGGGGGGGGGGGGGGGGGGGGGGGGGGGGGGGGGGGGGGGGGGGGGGGGGGGGGGGGGGGGGGG-EB>FGGCEC7FG7CDFGGGGGGGGGGGGGGGGGGGGGGGGGGGGGGG:EFGGGGGGGGGGGGGGGGGGGGGGGGGGGGGGGGGGGGGGGGGGGGGGGGGGGGGGGGGGGGGGGGGGFGGGGGGGGGGGGGGGGGGGGGGGGGGGGGGGGGGGGGGGGGFFGGGGGFGFFGGG
@M03364:396:000000000-C9LGT:1:1101:5498:10232 1:N:0:10
ACTCCTACGGGAGGCAGCAGTGGGGAATCTTGCGCAATGGGGGCAACCCTGACGCAGCGACGCCGCGTGCGGGACGAAGGCCTTCGGGTCGTAAACCGCTTTCAGCAGGGACGAGGCCGCTACGATGACGGTACCTGCAGAAGAAGCCCCGGCTAAATACGTGCCAGCAGCCGCGGTAATACGTATGGGGCGAGCGTTATCCGGATTCATTGGGCGTAAAGCGCGCGTAGGCGGCCCGTTAGGTCGGAGGGAAAAGCCCGGGGCTCAACCCCGGCGAGCCTCCGATACCGGCGG
+
GGGGGGGGGGGGGGGGGGGGGGGGGGGGGGGGGGGGGGGGGGGGGGGGGGGGGGGGGGGGGGGGGGGGGGGGGGGGGGGGGGGGGGGGGGGGGGGGGGGGGGGFGGGGGGGGGGGG7FF>F*>C*<FGC*=<CCGFGGFGGGGGFGGGGGGGGGCGGGGGGGGGGGGGG>FGGGGEGGGGGGGGGGGGGGGGGGGGEGEFGGGGGG*CFGGGGGGEGGGGGGGGGGGGGGGGGGEEGG*;EGGGGGGGGG*5CGGGGGGGGGDG=FGGDFGGGGGGGGGDFFFD39<5<BFGGD
@M03364:396:000000000-C9LGT:1:1101:4737:10282 1:N:0:10
ACTCCTACGGGAGGCAGCAGTGGGGAATATTGGACAATGGGGGCAACCCTGATCCAGCCATGCCGCGTGTGTGAAGAAGGCCTTTTGGTTGTAAAGCACTTTAAGCAGTGAAGAAGACTCCGTGGTTAAAACCCACGGACGATGACATTAGCTGCAGAATAAGCACCGGCTAACTCTGTGCCAGCAGCCGCGGTAATACAGAGGGTGCAAGCGTTAATCGGAATTACTGGGCGTAAAGGGAGCGTAGGTGGCTCTATAAGTCAGATGTGAAATCCCCGGGCTTAACCTGGGAAC
+
FGGGGGGGGGGGGGGGGGGGGGGGGGGGGGGGGGGGGGGGG7FCEGGGGGGGGGGGGGGGGGGGGGGGGGGFGGGGGGGGGGGGGGGGGGGGGGGFEFFGGGFFGGGGGGGFGGCDGGF8F7D7+=?E5,9:+3=+@C:@E+B@7EBACA9FFGGCGCGCFGGFGGGGGGEGGGGGGGGFGGGFGGGGGGCCCCFGGGGGGGGGGGGGGGGGGECEEFFEEGGFGGDFGGGCE8CEGGFG8E=E87?CCGFGGGF??C7C0<>?CF?FCFCFCGGGGCED)7ACCFF?D4;9C9
@M03364:396:000000000-C9LGT:1:1101:3577:10286 1:N:0:10
ACTCCTACGGGAGGCAGCAGTAGGGAATTTTCGTCAATGGGCGCAAGCCTGAACGAGCAATGCCGCGTGGGTGAAGACGGTCTTCGGATTGTAAAGCCCTGTTGCCGGGGACAAAGGACAGCCAGAATGTAACGCTGACTGTTTGATGGTACCCGGCCAGAAAGCCACGGCTAACTACGTGCCAGCAGCCGCGGTAATACGTAGGTGGCAAGCGTTATCCGGAATGATTGGGCGTAAAGGGTGCGCAGGCGGCTGTGCAAGTCTGAAGTAAAAGGGACCGGCTCAACCGGTTCC
+
GGGGGGGGGGGGGGGGGGGGGGGGGGGGGGGGGGGGGGGGGGGGGGGGGGGGGGGGGGGGGGGGGGGGGGGGGGGGGGGGGGGGGGGGEGGGGGGGGGGGGGGGFGGGGGGGGGFGF8BDCFG,=FFG:,9<,BCFGGGGGFGGF,FFGGGGGGGGGGGGGGFGGGGGG>EGGGGGGGGGGGGGGGGGGGGGGGGGGGGGGGGGGACGGGGGGGGGGGGGGG>EGCFFGGGGGG?GGFGGGGGGGGGGGGGGGGGF<C9CCGFFGGGGGGGGCEGDGGE<DDCDGFFFGF@GG*
@M03364:396:000000000-C9LGT:1:1101:21987:10292 1:N:0:10
ACTCCTACGGGAGGCAGCAGTGGGGAATATTGGACAATGGGGGAAACCCTGATCCAGCCATGCCGCGTGTGTGAAGAAGGCCTTCGGGTTGTAAAGCACTTTCAGTAGGGAGGAAAGGTAGCGTATTATTAGCGCGTTACTGTGACGTTACCTACAGAAGAAGGACCGGCTAACTCCGTGCCAGCAGCCGCGGTAATACGTAGGGGGCGAGCGTTATCCGGATTCATTGGGCGTAAAGCGCTCGTAGGCGGCCTGCTAGGTCGGGAGTCAAATGCGGGGGCCCAACCCCCGGCC
+
GGGGGGGGGGGGGGGGGGGGGGGGGGGGGGGGGGGGGGGGGGGGGGGGGGGGGGFFGGGGGGGGGGGFGGGGGGGGGGGGGGGGGGGGGGGGGGGGGGGGGFGGGEFGGGFGGGGF8FEFF9F8++BFCA<,36@+FC:CFECGGDFFGFFGCFGGGGGGGGGGGFGG@FEEFGGFGGGGGGGEFGGGGEGGGG*FFGGGGFGGCGDGGEGGGGGEFGGGGCE=C@AFGGGGGEGDGGGGGCCECGGEGGGGDEGGGEGCCFGGDDE54:@C:7?DDDGG>>EDGGGFDBEGD<
@M03364:396:000000000-C9LGT:1:1101:7381:10296 1:N:0:10
ACTCCTACGGGAGGCAGCAGTAGGGAATCTTCCACAATGGACGCAAGTCTGATGGAGCAACGCCGCGTGAGTGAAGAAGGTTTTCGGATCGTAAAGCTCTGTTGTTGGTGAAGAAGGATAGAGGTAGTAACTGGCCTTTATTTGACGGTAATCAACCAGAAAGTCACGGCTAACTACGTGCCAGCAGCCGCGGTAATACGTAGGTGGCAAGCGTTGTCCGGATTTATTGGGCGTAAAGCGAGCGCAGGCGGAAAAATAAGTCTAATGTGAAAGCCCTCGGCTTAACCGAGGAAC
+
GGGGGGGGGGGGGGGGGGGGGGGGGGGGGGGGGGGGGGGGGGGGGGGGGGGGGGGGGGGGGGGGGGGFGGGGGGGGGGGGGGGGGGGDGGFGGGGGGGGGGGGGGGGFGGGGGF@FCFGGG-EBBFFF,<CEAFGGGGGGGGGGGGGGGGGGGGGGGGGGGGGGGGGGGFGGGGGGGGGGGGGGGGGGGGGGGGGGGGGGGGGGGGGGGGGGGGGGGGGGGGGGGGGGGGGGGGGGGGGGDGGGGGGGGGGCGGGGGGGG@EFGGGGGGGGGGGGGFFEDFFGGGGGFGFFGGD
@M03364:396:000000000-C9LGT:1:1101:17903:10343 1:N:0:10
ACTCCTACGGGAGGCAGCAGTGGGGAATATTGGACAATGGGGGAAACCCTGATCCAGCCATGCCGCGTGTGTGAAGAAGGCCTTTTGGTTGTAAAGCACTTTAAGCAGTGAAGAAGACTCCGTGGTTACTACCCACGGACGATGACATTAGCTGCAGAATAAGCACCGGCTAACTCTGTGCCAGCAGCCGCGGTAATACAGAGGGTGCAAGCGTTAATCGGAATTACTGGGCGTAAAGGGAGCGTAGGTGGCTCTATAAGTCAGATGTGAAATCCCCGGGCTTAACCTGGGAAC
+
GGGGGGGGGGGGGGGGGGGGGGGGGGGGGGGGGGGGGGGGGGGGGGGGGGGGGGGGGGGGGGGGGGGGGGGGGGGGGGGGGGGGGGGGGGGGGGGGGGGGGGGGGGGGGGGGGGGGFGGGG:F7CFFG,<CCFF,CFGGGGGGGGGGGGG9FFGGGGGGGGGGGGGGGGGGGGGGGGGGGGGGGGGGGGGGGGGGGGGGGGGGGGGGGGGGGGGGGGGGGGGGGGGGGGGGGGCEGGGGGGGGGGGGGFGGGCFGGGGGF<EFGGGGGGGGGGGGGGGGGFFGGFFGFGFFFGD
@M03364:396:000000000-C9LGT:1:1101:16713:10352 1:N:0:10
ACTCCTACGGGAGGCAGCAGTAGGGAATCTTCCACAATGGACGCAAGTCTGATGGAGCAACGCCGCGTGAGTGAAGAAGGTTTTCGGATCGTAAAGCTCTGTTGTTGGTGAAGAAGGATAGCGGTAGTAACTGGCCTTTATTTGACGGTAATCAACCAGAAAGTCACGGCTAACTACGTGCCAGCAGCCGCGGTAATACGTAGGTGGCAAGCGTTGTCCGGATTTATTGGGCGTAAAGCGAGCGCAGGCGGAAAAATAAGTCTAATGTGAAAGCCCTCGGCTTAACCGAGGAAC
+
GGGGGGGGGGGGGGGGGGGGGGGGGGGGGGGGGGGGGGGGGGGGGGGGGGGGGGGGGGGGGGGGGGGGGGGGGGGGGGGGGGGGGGGGGGGGGGGGGGGGGGGGGGGGGGGGGGGGGGGGG-@8=CFG,59CCFFGGGGGGGGGGGGGGGGGGGGGGGGGGGGGGGGGGGGGGGGGGGGGGGGGGGGGGGGGGGGGGGGGGGGGGGGGGGGGGGGGGGGGGGGGGGGGGGGGGGGGGGGGGGGGGGGGGGGEGGGGGGGGFFGGGGGGGGGGGGGGGGGGFFEGGGGFGFFGGG
@M03364:396:000000000-C9LGT:1:1101:13997:10364 1:N:0:10
ACTCCTACGGGAGGCAGCAGTGGGGAATATTGCACAATGGGCGAAAGCCTGATGCAGCAACGCCGCGTGAGTGATGACGGCCTTCGGGTTGTAAAGCTCTGTCTTCAGGGACGATAATGACGGTACCTGAGGAGGAAGCCACGGCTAACTACGTGCCAGCAGCCGCGGTAATACGTAGGTGGCGAGCGTTGTCCGGATTTACTGGGCGTAAAGGGAGCGTAGGCGGATTTTTAAGTGAGATGTGAAATACTCGGGCTTAACCTGAGTGCTGCATTTCAAACTGGAAGTCTAG
+
GGGGGGGGGGGGGGGGGGGGGGGGGGGGGGGGGGGGGGGGGGGGGGGGGGGGGGGGGGGGGGGGGGGGGGGGGGGGGGGGGGGGGGGGGGGGGGGGGGGGGGGGGGGGGGGGGGGGGGGGGGGG7CFG?BD><FFFCGGGGGGGGGGGGGGGGGGGGGGGGGGGGGGGG<CGGGGFGGGGGGGGGGGGGGGGGGGGGGGGFGGGGGGGGGGGGGGGGGGGGGGGGGEGEGCCFFGGGGGGGGCFGFGGGGGGGGGGGGGGGGGGGGGGGGFGFGGGGGGGFFGGGGGFGFFG
@M03364:396:000000000-C9LGT:1:1101:8138:10393 1:N:0:10
ACTCCTACGGGAGGCAGCAGTGGGGAATATTGCGCAATGGGGGCAACCCTGACGCAGCAACGCCGCGTGATCGAAGAAGGTCTTCGGATTGTAAAGATCTTTTATCAAGGACGAAGTATGACGGTACTTGATGAATAAGCTCCGGCTAACTACGTGCCAGCAGCCGCGGTAATACGTAGGGAGCGAGCGTTATCCGGATTTACTGGGTGTAAAGGGCGAGTAGGCGGGCTGGTAAGTTGGGAGTGAAATGTCGGGGCTTAACCCCGGAACTGCTTTCAAAACTGCTGGTCTTGG
+
GGGGGGGGGGGGGGGGGGGGGGGGGGGGGGGGGGGGGGGGGGGGGGGGGGGGGGGGGGGGGGGGGGGGGGGGGGGGGGGGGGGGGGGGGGGGGGGGGGGGGGGGGGGGGGGGGGGGFGGGFFEF7FGG<3>CFFGGFGGGGGGGGGGFGFGGGGGGGGGGGGGGGGGGGFEGGGGGGGGGGGGGGGGGGGGDGGGGGGGDFGGGGGGFEGGGGGGGGGGGGGGGGGGGGGGGCFFGFGGGGGGCFGGGGGGGGGGGGGGFGGGGGGGGDGDFGFGGGGGGFFGGGGGFGF=7D*
@M03364:396:000000000-C9LGT:1:1101:21720:10403 1:N:0:10
ACTCCTACGGGAGGCAGCAGTGGGGAATATTGGACAATGGGGGCAACCCTGATCCAGCCATGCCGCGTGTGTGAAGAAGGCCTTCGGGTTGTAAAGCACTTTAAGCAGTGAAGAAGACTCCCTGGTTAATACCCATGGACGATGACATTAGCTGCAGAATAAGCACCGGCTAACTCCGTGCCAGCAGCCGCGGTAATACGGAGGGTCCGAGCGTTAATCGGAATTACTGGGCGTAAAGGGAGCGTAGGTGGCTCTATAAGTCAGATGTGAAATCCCCGGGCTTAACCTGGGAAC
+
GGGGGGGGGGGGGGGGGGGGGGGGGGGGGGGGGGGGGGGGGGGGGGGGGGGGGGGGGGGGGGGGGGGGGGGGGGGGGGGGGGGGGGGGGGGGGGGGGGGGGGGGGGGGGGGGGGGGEGGG8-B8FFGG,<CAB8<<DFGGGCCFGGGGGGGGDGGGGGGGGGGGGGGGGGGGGGGGGGGGGGGGGGGGGGGGGGGGGGGGGGGGGGGGGGGGGEGGGGGGGGDGGGGGGGGGGEEEGGGDCEDGCEGGGGGGCFFGGGGGGGFGC7CGGGGGGGGGGGDGED5CGGFFGFFGFF
@M03364:396:000000000-C9LGT:1:1101:22368:10414 1:N:0:10
ACTCCTACGGGAGGCAGCAGTGGGGAATATTGGACAATGGGGGAAACCCTGATCCAGCCATGCCGCGTGTGTGAAGAAGGCCTTTTGGTTGTAAAGCACTTTAAGCAGTGAAGAAGACTCCATGGTTAATACCCATGGACGATGACATTAGCTGCAGAATAAGCACCGGCTAACTCTGTGCCAGCAGCCGCGGTAATACAGAGGGTGCAAGCGTTAATCGGAATTACTGGGCGTAAAGGGAGCGTAGGTGGCTCTATAAGTCAGATGTGAAATCCCCGGGCTTAACCTGGGAAC
+
GGGGGGGGGGGGGGGGGGGGGGGGGGGGGGGGGGGGGGGGGGGGGGGGGGGGGGGGGGGGGGGGGGGGGGGGGGGGGGGGGGGGGGGGGGGGGGGGGGGGGGGCFGGGGGGGGGGGFGGGG=F<8EFG5<CCEFFGFGGGGGGGGGGGGGGGGGGGGGGGGGGGGGGGGGGGGGGGGGGGGGGGGGGGGGGGGGGGGGGGGGGGGGGGGGGGGGGGGGGGGGGGGGGGGGGGGGGGGGGGGGGGEGGGGGGGGGGC>CEGGGGGGGGGGGGGGGGGGGGGFEFGGGGFGFFGGG
@M03364:396:000000000-C9LGT:1:1101:16046:10464 1:N:0:10
ACTCCTACGGGAGGCAGCAGTGGGGAATATTGCACAATGGGGGAAACCCTGATGCAGCCATGCCGCGTGTGTGAAGAAGGCCTTCGGGTTGTAAAGCACTTTCAGTAGGGAGGAAAGGGTGTAGTTTAATACGCTATATCTGTGACGTTACCTACAGAAGAAGGACCGGCTAACTCCGTGCCAGCAGCCGCGGTAATACGGAGGGTCCGAGCGTTAATCGGAATTACTGGGCGTAAAGCGTGCGCAGGCGGTTTGTTAAGCGAGATGTGAAAGCCCTGGGCTCAACCTAGGAAT
+
GGGGGGGGGGGGGGGGGGGGGGGGGGGGGGGGGGGGGGGFFGGGGGGGGGGGGGGGGGGGGGGGGGGGGGGGGGGGGGGGGGGGGGGGGGGGGGGGGGGGGGGGGFFFGGGGGGGGGGEF@CF<,,CF,<883+>@FGFGFEFGGGGFGGGGGGGGGGGGGGGGGGGGGGGGGGGFGGCFGCFEGGG@<1>C*<F7CCBFCFEDEEGFG:CEGGGCEC@FEG*AFCF9FGEGEGEGFC<EGGCEECE5C:?=E*8A4CFFE8*>CCF:DDGDGGGFGGGFF4*C6DGF745C**
@M03364:396:000000000-C9LGT:1:1101:19507:10497 1:N:0:10
ACTCCTACGGGAGGCAGCAGTGGGGAATATTGGACAATGGGGGAAACCCTGATCCAGCCATGCCGCGTGTGTGAAGAAGGCCTTTTGGTTGTAAAGCACTTTAAGCAGTGAAGAAGACTCCATGGTTAAAACCCCTGGACGATGACATTAGCTGCAGAATAAGCACCGGCTAACTCTGTGCCAGCAGCCGCGGTAATACAGAGGGTGCAAGCGTTAATCGGAATTACTGGGCGTAAAGGGAGCGTAGGTGGCTCTATAAGTCAGATGTGAAATCCCCGGGCTTAACCTGGGAAC
+
GGGGGGGGGGGGGGGGGGGGGGGGGGGGGGGGGGGGGGGGGGGGGGGGGGGGGGGGGGGGGGGGGGGGGGGGGGGGGGGGGGGGGGGGGGGGGGGGGGGGGGGFGGGGGGGGGGCDFEFFF5EA,CFFB,CE?F+DAFGGGGGFGFEFFGCGEGGGGDGGGGGGGGGGGGGGGGGGGGGGGGGGGGGGGGGGGGGGGGGGGGGGGGGGGGGGGFGGGGGGGGGGGGGGGGGGGEGGGGGGGGDG:EGGFGGGFFGGGGGGGGGGGGGGGGGGGGGGGGGC5:=FGGGFGF@FGG
@M03364:396:000000000-C9LGT:1:1101:9629:10501 1:N:0:10
ACTCCTACGGGAGGCAGCAGTAGGGAATCTTCCACAATGGACGCAAGTCTGATGGAGCAACGCCGCGTGAGTGAAGAAGGTTTTCGGATCGTAAAGCTCTGTTGTTGGTGAAGAAGGATAGAGGTAGTACCTGGCCTTTATTTGACGGTAATCAACCAGAAAGTCACGGCTAACTACGTGCCAGCAGCCGCGGTAATACGTAGGTGGCAAGCGTTGTCCGGATTTATTGGGCGTAAAGCGAGCGCAGGCGGAAAAATAAGTCTAATGTGAAAGCCCTCGGCTTAACCGAGGAAC
+
GGGGGGGGGGGGGGGGGGGGGGGGGGGGGGGGGGGGGGGGGGGGGGGGGGGGGGGGGGGGGGGGGGGGGGGGGGGGGGGGGGGGGGGGGGGGGGGGGGGGGGGGGGGGGGGGGFGGFGGFG?EAAFGG,<CFFGGCFGGGGGGGGGGGFGGGGGGGGGGGGGGGGGGGGGGGGGGGGGGGGGGGGGGGGGGGGGGGGGGGGGGGGGGGGGGGGFGGGGGGGGGGGGGFGGGGGGGGGGGGGGGGGGGGGGGGGGGGGGGGGGGGGGGGGGGGGGGGGGGGFFGGGGGFGEFGGD
@M03364:396:000000000-C9LGT:1:1101:27574:10512 1:N:0:10
ACTCCTACGGGAGGCAGCAGTGGGGAATATTGGACAATGTGGGAAACCCTGATCCAGCCATGCCGCGTGTGTGAAGAAGGCCTTTTGGTTGTAAAGCACTTTAAGCAGTGAAGAAGCCTCCATGGTTATTACCCATGGACGATGACATTAGCTGCAGAATAAGCACCGGCTAACTCTGTGCCAGCAGCCGCGGTAATACAGAGGGTGCAAGCGTTAATCGGAATTACTGGGCGTAAAGGGAGCGTAGGTGGCTCTATAAGTCAGATGTGAAATCCCCGGGCTTAACCTGGGAAC
+
GGGGGGGGGGGGGGGGGGGGGGGGGGGGGGGGGGGGGGGGGGGGGGGGGGGGGGGGGGGGGGGGGGGGGGGGGGGGGGGGGGGGGGGGGGGGGGGGGGGGGGG9FGGGGGGGGGGG,BEFF-C,,CFF,<CE,::FFGGGGGGFGGGGGGGGFGGGGGGGGGGGGGGGGCCGGGGGGGGGGGGGGGGGGGGGGGGGGGGGGGGGGGGGGGGGGGGGGGGGGGGGGGGGGGGGGGGGGGGGGGDGGGGGGGGGGGGCFFGGGGGGGGGGGGGGGGGGGGGGFFGGGGGFGFFGGC
@M03364:396:000000000-C9LGT:1:1101:8430:10528 1:N:0:10
ACTCCTACGGGAGGCAGCAGTGGGGAATATTGGACAATGGGGGAAACCCTGATCCAGCCATGCCGCGTGTGTGAAGAAGGCCTTTTGGTTGTAAAGCACTTTAAGCAGTGAAGAAGACTCCATGGTTAATACCCATGGACGATGACATTAGCTGCAGAATAAGCACCGGCTAACTCTGTGCCAGCAGCCGCGGTAATACAGAGGGTGCAAGCGTTAATCGGAATTACTGGGCGTAAAGGGAGCGTAGGTGGCTCTATAAGTCAGATGTGAAATCCCCGGGCTTAACCTGGGAAC
+
GGGGGGGGGGGGGGGGGGGGGGGGGGGGGGGGGGGGGGGGGGGGGGGGGGGGGGGGGGGGGGGGGGGGGGGGGGGGGGGGGGGGGGGGGGGGGGGGGGGGGGGAFGGGGGGGGGGG=FFF8-C,8CEF,59B,8C?FGGGGGGGGFFGGGGGGFGGGGGGGGGGGGGGGCGGGGGGGGGGGGFCEGGGG@FEFFGGGGGGGFGGGGGGGGGGGGGGGGGGGGGGGGGGGGGCE5CGFGGGFGGGEEGGCFGGFGFGGGGG3:CFC:FGGGGFDGGGGGG3>BCFGGGFGFFGF9
@M03364:396:000000000-C9LGT:1:1101:13178:10528 1:N:0:10
ACTCCTACGGGAGGCAGCAGTAGGGAATCTTCCACAATGGACGCAAGTCTGATGGAGCAACGCCGCGTGAGTGAAGAAGGTTTTCGGATCGTAAAGCTCTGTTGTTGGTGAAGAAGGATAGCGGTAGTACCTGGCCTTTATTTGACGGTAATCAACCAGAAAGTCACGGCTAACTACGTGCCAGCAGCCGCGGTAATACGTAGGTGGCAAGCGTTGTCCGGATTTATTGGGCGTAAAGCGAGCGCAGGCGGAAAAATAAGTCTAATGTGAAAGCCCTCGGCTTAACCGAGGAAC
+
GGGGGGGGGGGGGGGGGGGGGGGGGGGGGGGGGGGGGGGGGGGGGGGGGGGGGGGGGGGGGGGGGGGGGGGGGGGGGGGGGGGGGGGGGGGGGGGGGGGGGGGGGGGGGGGGGGGGGGGGG-@@+CFGB5AC<FFFFGGGGGGGGGGGGGDGGGGGGGGGGGGGGGGGGGGGGGGGGGGGGGGGGGGGGGGGGGGGGGGGGGGGGGGGGGGGGGGGGGGGGGFGGGGGGGGGGGGGGGGGGGGDGGGGGGGGEE6FGGGGGGGGGGGGGGGGGGGGGGGGEFEGGGGFGFFGGF
@M03364:396:000000000-C9LGT:1:1101:3792:10532 1:N:0:10
ACTCCTACGGGAGGCAGCAGTGGGGAATATTGGACAATGGGGGAAACCCTGATCCAGCCATGCCGCGTGTGTGAAGAAGGCCTTTTGGTTGTAAAGCACTTTACGCAGTGAAGAAGACTCTCTGGTTACTACCCATAGACGATGACATTAGCTGCAGAATAAGCACCGGCTAACTCTGTGCCAGCAGCCGCGGTAATACAGAGGGTGCAAGCGTTAATCGGAATTACTGGGCGTAAAGGGAGCGTAGGTGGCTCTATAAGTCAGATGTGAAATCCCCGGGCTTAACCTGGGAAC
+
FGGGGGGGGGGCEFGG;FDEGGG?FGGFFGGEDFGGFGEGGGGGGGGGGGGGFGGGGGGGGCGGFECFEGGFCFEGG@8FFGGGGGGGGGEFEFGGFFFGGGF,8FFCFGGFGGGF,AFGG=E5:CFF55,84E5E3BDFE>F=FFDFGGDGFFGF@FFFAFFDFGGGEFCDGGGGGGGFFGGDGFGGGGEEGGGEGGGD9FGGGGGECBFGGGGGGGGGGGGGGGGGE?CCCGEEFE+A=CGCCEEGGGGGGEGCFE7CFGGGFGGGFFGGFDCGGDGGEFGGFGG?*>FGGG
@M03364:396:000000000-C9LGT:1:1101:12934:10539 1:N:0:10
ACTCCTACGGGAGGCAGCAGTGGGGAATCTTGCGCAATGGGCGGAAGCCTGACGCAGCGACGCCGCGTGCGGGAGGAAGGCCCTCGGGTCGTAAACCGCTTTCAGCAGGGACGAGGCCGCACGGTGACGGTCCCTGCAGAAGAAGCCCCGGCTAACTACGTGCCAGCAGCCGCGGTAATACGTAGGGGGCGAGCGTTATCCGGATTCATTGGGCGTAAAGCGCTCGTAGGCGGCCTGCTAGGTCGGGAGTCAAATGCGGGGGCCCAACCCCCGGCCGCTCCCGATACCGGCGGG
+
GGGGGGGGGGGGGGGGGGGGGGGGGGGGGGGGGGGGGGGGGGGGGGGGGGGGGGGGGGGGGGGGGGGGGGGGGGGGGGGGGGGGGGGGGGGGGGGGGGGGGGGGGGGGGGGGGGGGGGGGE*=<8=FG8*4+=CFCFGGGGGGGGGGGGGGGGGGGGGGGGGGGGGGGGGGGGGGEGGGGGGEGGGGGGGGGGGGEGGGGGGGGEGGGGGGGGGGGGGGGGGGEGGGGGGGGGGGGGGGGGGGGGGGGEEFGGGGGDEGGGGGEGDGDGGGGGGGGGG=DFFGDGGGFGFFGGG
@M03364:396:000000000-C9LGT:1:1101:27852:10542 1:N:0:10
ACTCCTACGGGAGGCAGCAGTGGGGAATATTGCACAATGGGCGCAAGCCTGATGCAGCGACGCCGCGTGCGGGATGGAGGCCTTCGGGTTGTAAACCGCTTTTGTTTGGGAGCAAGCCCTTCGTAGTGGGTGTACCTTTCGAATAAGCACCGGCTAACTACGTGCCAGCAGCCGCGGTAATACGTAGGGTGCGAGCGTTATCCGGAATTATTGGGCGTAAAGGGCTCGTAGGCGGTTCGTCGCGTCCGGTGTGAAAGTCCATCGCTTAACGGTGGATCCGCGTCGGGTACGGGC
+
GGGGGGGGGGGGGGGGGGGGGGGGGGGGGGGGGGGGGGGGGGGGGGGGGGGGGGGGGGGGGGGGGGGGGGGGGGGGGGGGGGGGGGGGGGGGGGGGGGGGGGGGGGFGGGGGGGGGDFGCFFF<>@CG,,5@@=FAEFCGD*,@D,,@FGGGGGGGGGGGGGGGGGGGG3=FFGDGEFGGGGGGCFFGGFEGGEGGGGGGGGGGGGGGGGGGGGGGGEDGGGGGGGGEGGGGGGGGGGGGGGGGGGGGGEGGGGGGFGFGGGGGGGGGGGGDGGGFGGGGFFEGGGGFC?DGG)
@M03364:396:000000000-C9LGT:1:1101:3129:10564 1:N:0:10
ACTCCTACGGGAGGCAGCAGTGGGGAATATTGCACAATGGGCGCAAGCCTGATGCAGCGACGCCGCGTGCGGGATGGAGGCCTTCGGGTTGTAAACCGCTTTTGTTTGGGAGCAAGCCCTTCGGAGTGAGTGTACCTTTCGAATAAGCACCGGCTAACTACGTGCCAGCAGCCGCGGTAATACGTAGGGTGCGAGCGTTATCCGGCTTTATTGGGCGTAAAGGGCTCGTAGGCGGTTCGTCGCGTCCGGTGTGAAAGTCCATCGCCTAACGGTGGATCTGCGCCGGGTACGGGC
+
GFGGGEGDF;FGGGGGGGFGGFGFC7FFGCFGGGFGGGGEFGEGGGGGFGEGDGGFGGGGGGGGGGGGGDGGGDGG<FFGGGGGGGGGGGGGFGGGGGGG+<9<8FFF>@EEGGGGCGCFG<<+@CFG,:@,8<D<DFGGGGFGFAGFGGGGEC*F8CFGGGFGGGGGG,BFGGGDGFGGGGGGGGGGGGEEEEGGGEEGGGGGG*:CC9FFGGGGGEEGGGGGGGGEGG5ACECGGGGGGGGGEGGGG8C5=7<+:3<<00:5C7C*9*CC5CECGGFGFFGGGDCB<))5D3
@M03364:396:000000000-C9LGT:1:1101:14449:10591 1:N:0:10
ACTCCTACGGGAGGCAGCAGTGGGGAATATTGGACAATGGGGGCAACCCTGATCCAGCCATGCCGCGTGTGTGAAGAAGGCCTTCGGGTTGTAAAGCACTTTCAGTAGGGAGGAAAGGTAGCGTATTATTATCACGTTACTGTGACGTTACCTACAGAAGAAGGACCGGCTAACTCCGTGCCAGCAGCCGCGGTAATACGGAGGGTCCGAGCGTTAATCGGAATTACTGGGCGTAAAGCGTGCGCAGGCGGTTTGTTAAGCAAGATGTGAAAGCCCCGGGCTCAACCTGGGAAT
+
GGGGGGGGGGGGGGGGGGGGGGGGGGGGGGGGGGGGGGGGGGGEGGGGGGGGGGGGGGGGGGGGGGGGGGGGGGGGGGGGGGGGGGGGGGGGGGGGGGGGGGGGGEFGGGGGGGGF=FF,,5@B+8FF,,C,5,CBFFGGG9AF9DFGGGGGFGFGGGGGGGGGGGGGGGDGGGFGGGGGGGGGGGGGGGGGGGGGGFGGGGGGGCBFGGGGDE>EGGGGGCGFGGGGGGGGGGGDGGGGGDEGGGGGDEGEG5CGGGFGFGGGGGG7C>CCC6=5CDDG@BFGGGCFG@FCCC
@M03364:396:000000000-C9LGT:1:1101:6118:10592 1:N:0:10
ACTCCTACGGGAGGCAGCAGTAGGGAATTTTCGTCAATGGGCGCAAGCCTGAACGAGCAATGCCGCGTGAGTGAGGAAGGTCTTCGGACTGTAAAGCTCTGTTGCCGGGGAAAAAGGGGAGCTGCAGGACATGGCATTTCATGGATGGTACCCGGCCAGAAAGCCACGGCTAACTACGTGCCAGCAGCCGCGGTAATACGTAGGTGGCGAGCGTTATCCGGAATGATTGGGCGTAAAGGGTGCGCAGGCGGTCTGTTAAGTCTGAAGGCAAAGGGATGAGCTCAACTCATTTAT
+
GGGGGGGGGGGGGGGGGGGGGGGGGGGGGGGGGGGGGGGGGGGGGGGGGGGGGGGGGGGGGGGGGGGGGGGGGGGGGGGGGGGGGGGGGGGGGGGGGFGGGGGGGGGGGGGGGGGGEGGFG+>,<FGG+38::BA,C>FGGGGFFFFGGGGGGGGGGGGGGGGGGGGGGGGGGGGGGGGGGGGGGGGGGGGGGGGGGGGGGGGGGGGGGGGGGGGGGGGGGGEGGFGGGGGGG=EGGGGGGGGGECCEGGGGGGGGGFGG@CFGGFGGGGGGGGGGGD?FFB?FGGGFGFFGGF
@M03364:396:000000000-C9LGT:1:1101:2991:10603 1:N:0:10
ACTCCTACGGGAGGCAGCAGTGGGGGATATTGCACAATGGAGGAAACTCTGATGCAGCAACGCCGCGTGAAGGAGGAAGGCCTTCGGGTCGTAAACTTCTGTCCTCAGGGAAGAAACAAATTACGGTACCTGCGGGGGAAGCCCCGGCTAACTACGTGCCAGCAGCCGCGGTAACACGTAGGGGGCGAGCGTTATCCGGAATTACTGGGCGTAAAGAGTGCGTAGGTGGCTGAGCAAGCGCGGGGTTTAATTTCACGGCCCAACCGTGAACCGCCCTGCGAACGATTCAGCGTG
+
GGGGGGGGGGGGGGGGGGGGGGGGGGGGGGGGGGGGGGGGGGGGGGGGGGGGGGGGGGGGGGGGGGGGGGGGGGCFFGGGGGGGGGGGGGGGGGGGG9FGGFGG?FGGGGGFGGGGGGG8?-:A+BFF>5@,,83+>CCFGGGFF:7<CGGFG9FFGFF<FFFGG:FGG*:FGCGCCG88FGGGGGGGGGG8EEGD<8EGGFGGG?FGGGG::?FGGGGGGG81?E@FFG*8CFGFGGGGDEE5?C*:CCFEGFF9CEGGDCF=5C5CFCFDDECD3>ED53:)9C>B7@F51C
@M03364:396:000000000-C9LGT:1:1101:25585:10606 1:N:0:10
ACTCCTACGGGAGGCAGCAGTGGGGAATATTGGACAATGGGCGAAAGCCTGATCCAGCCATGCCGCGTGTGTGAAGAAGGTCTTCGGATTGTAAAGCACTTTAAGTTGGGAGGAAGAGCATTATCCTAATACAATAGTGTTTTGATGTTACCGTGAGAATAAGCACCGGATAACTCTGTGCCAGCAGCAGCGGTAATACAAAGGGTGCAAGCGTTAATCGGAATTACTGGGCGAAAAGGGAGCGTAGGTGGCTCTATAAATCAGATGTCAAATCCCCGGACTTAACCTGTGAAC
+
CEFEGGGGGGEGFECFECGGGGG9CCE@FEGEG@EFFEEGGF7FGGDEGFECGFFGEDFGFFGGGFDCEFDFEGGGGGG@,C,E,CF=CCFFGGGGGEFGGGF9,9,5:@F+FGE<,,:5,-8,,:A,<,98,,:,,<,<,B,AF,,:@,,C3+,+3CF,C=3=C8DE@+4>EF<<=FC<,,,@:7>,,7@CC1512@C,,,6:C<**,?;7;*=;F9<*:EGFBF@;;CGG>*:B*>>8*:=ECEG52C87=6C7?@?++30+<C90*;@*0+2*1)*).<+2>*09C=6*00
@M03364:396:000000000-C9LGT:1:1101:13508:10618 1:N:0:10
ACTCCTACGGGAGGCAGCAGTGGGGAATCTTGCACAATGGGCGGAAGCCTGATGCAGCGACGCCGCGTGCGGGACGAAAGCCTTCGGGCTGTAAACCGCTTTCAGCAGGGACGAGGCGAAAGTGACGGTCCCTGCAGAAGAAGCCCCGGCTAACTACGTGCCAGCAGCCGCGGTAATACGTAGGGGGCAAGCGTTATCCGGATTCATTGGGCGTAAAGCGCGCGTAGGCGGCCAGCCTGGTCGGGAGTCAAATCCGGGGGCTCAACCCCCGTCCGCTCCCGATACCGGCCGGCT
+
GGGGGGGGGGGGGGGGGGGGGGGGGGGGGGGGGGGGGGGGGGGGGGGGGGGGGGGGGGGGGGGGGGGGGGGGGGGGGGGGGGGGGGGGGGGGGGGGGGGGGGGGGGGGGGGGGGGGGGGGC5D,,8FF=*4FFGF8FGGGGGGGGGGGGGGGGGGGGGGGGGGGGGGGG:EGGECGGGGGGGGGDGGGGGGGGGGGGGGGGGGGGGGGGGGGGGGEGGGGGGGGEGGGGGGGGGGGGGGGGGGGGGGGCFCFGFGGDGGGDEFGGGGGGGDDGGGGCCEGFDEGDGGFGFEGG)
@M03364:396:000000000-C9LGT:1:1101:25813:10620 1:N:0:10
ACTCCTACGGGAGGCAGCAGTGGGGAATCTTGCACAATGGGCGGAAGCCTGATGCAGCGACGCCGCGTGCGGGACGAAGGCCTTCGGGCTGTAAACCGCTTTCAGCAGGGACGAGGCGCAAGTTACGGTACCTGCAGAAGAAGCCCCGGCTAACTACGTGCCAGCAGCCGCGGTAATACGTAGGGGGCAAGCGTTATCCGGATTCATTGGGCGTAAAGCGCGCGTAGGCGGCCAGCCTGGTCGGGAGTCAAATCCGGGGGCTCAACCCCCGTCCGCTCCCGATACCGGCCGGCT
+
GGGGGGGGGGGGGGGGGGGGGGGGGGGGGGGGGGGGGGGGGGGGGGGGGGGGGGGGGGGGGGGGGGGGGGGGGGGGGGGGGGGGGGGGGGGGGGGGGGGGGGGGGGG8FGGGGEFGGGGC**8,88CG88=<FFFCFGGGGGGGCFGGGGGGFGGGGGGGGGGGGGGGGCEGGGGGGGGGGGGGGGGGGGGGGGGGGGGGGGGGGGGGGGGGGGGGGGGGGGGGGGGGGGGGGGGGGGGGGGGGGGGGGGGGGGGGGGGGGDFGGGFGGGGDGGGGGGGGFDEGGGDBGFFGG)
@M03364:396:000000000-C9LGT:1:1101:5298:10630 1:N:0:10
ACTCCTACGGGAGGCAGCAGTGGGGAATATTGCACAATGGGCGCAAGCCTGATGCAGCGACGCCGCGTGCGGGATGGAGGCCTTCGGGTTGTAAACCGCTTTTGTTCAAGGGCAAGGCACGGTTTCGGCAGTGTTGAGTGGATTGTTCGAATAAGCACCGGCTAACTACGTGCCAGCAGCCGCGGTAATACGTAGGGTGCAAGCGTTATCCGGATTTATTGGGCGTAAAGGGCTCGTAGGCGGTTCGTCGCGTCCGGTGTGAAAGTCCATCGCTTAACGGTGGATCCGCGCCGG
+
GGGGGGGGGGGGGGGGGGGGGGGGGGGGGGGGGGGGGGGGGGGGGGGGGGGGGGGGGGGGGGGGGGGGGGGGGGGGGGGGGGGGGGGGGGGGGGGGGGGGGGFDFF9,DFGGGGGGGGGGG+B++:FE+5588=CEAF;FGFGFGEGGDG8FFGFGGGGGGGGCFGGGGEGFEGGGGGGGGGGGGEFGGGGGCGGDEGGGFGGGGGGDGGGGGGGGGGFGGGGGGEEEGGFCGGCE:EGGGGECGGGGEGGEEGGGG?EEEEFGGGGDGDFGGFE3?CEG7>:<69CFFFEGGG
@M03364:396:000000000-C9LGT:1:1101:5465:10634 1:N:0:10
ACTCCTACGGGAGGCAGCAGTGGGGAATATTGGACAATGGGGGAAACCCTGATCCAGCCATGCCGCGTGTGTGAAGAAGGCCTTTTGGTTGTAAAGCACTTTAAGCAGTGAAGAAGACTCCCTGATTACTACCCATGGACGATGACATTAGCTGCAGAATAAGCACCGGCTAACTCTGTGCCAGCAGCCGCGGTAATACAGAGGGTGCAAGCGTTAATCGGAATTACTGGGCGTAAAGGGAGCGTAGGTGGCTCTATAAGTCAGATGTGAAATCCCCGGGCTTAACCTGGGAAC
+
GGGGGGDGGGGGGGGGGGGGGGGGGGGGGGGGGGGGGGGGGGGGGGGGGGGGGGGGGGGGGGGGGGGGGGGGGGGGGGGGGGGGGGGGGGGGGGGGGGGGGGGGGGGGGGGGGGGGGGGGF-BB,BFG,<CC<?EEFFGFCCFFGGGGGGGGFGGGGFGGGGGGGGGEGGGGGGGGGGGGGGGGGGGGGEGGGEGGFGFGGGGGGGGGGGGGGGGGGGGGGGGGGGGFGGGGGGGGGGGGGGGGGDEGFGGGFFGGGGGGGGGGGGGGGGG7FGCGGGGG@E=FGGGFGFFGGF
@M03364:396:000000000-C9LGT:1:1101:18648:10634 1:N:0:10
ACTCCTACGGGAGGCAGCAGTAGGGAATCTTCCACAATGGACGCAAGTCTGATGGAGCAACGCCGCGTGAGTGAAGAAGGTTTTCGGATCGTAAAGCTCTGTTGTTGGTGAAGAAGGATAGAGGTAGTAACTGGCCTTTATTTGACGGTAATCAACCAGAAAGTCACGGCTAACTACGTGCCAGCAGCCGCGGTAATACGTAGGTGGCAAGCGTTGTCCGGATTTATTGGGCGTAAAGCGAGCGCAGGCGGAAAAATAAGTCTAATGTGAAAGCCCTCGGCTTAACCGAGGAAC
+
GGGGGGGGGGGGGGGGGGGGGGGGGGGGGGGGGGGGGGGGGGGGGGGGGGGGGGGGGGGGGGGGGGGGGGGGGGGGGGGGGGGGGGGGGGGGGGGGGGG?FGGGGGGGGGGGGGEFGGGGG-CBBCFG,<CB?FFDFGGGGGGFGGGGGGFDGGGGGGGGFGGGGGGGGGGGGGGGGGGGGGGGGGGGGGGGGGGGGFGGGGGGGGGGGGGGGGGGGGGGGGGGGGGGGGGGGGGGGGGGGGGGGGGGGGGGEGFGFGGGGGGGGGGGGGGGGGGGCFGGFFDGGGGFGFFG49
@M03364:396:000000000-C9LGT:1:1101:27012:10649 1:N:0:10
ACTCCTACGGGAGGCAGCAGTGGGGAATATTGGACAATGGGGGAAACCCTGATCCAGCCATGCCGCGTGTGTGAAGAAGGCCTTTTGGTTGTAAAGCACTTTAAGCAGTGAAGAAGACTCCGTGGTTAATACCCACGGACGATGACATTAGCTGCAGAATAAGCACCGGCTAACTCTGTGCCAGCAGCCGCGGTAATACAGAGGGTGCAAGCGTTAATCGGAATTACTGGGCGTAAAGGGAGCGTAGGTGGCTCTATAAGTCAGATGTGAAATCCCCGGGCTTAACCTGGGAAC
+
GGGGGGGGGGGGGGGGGGGGGGGGGGGGGGGGGGGGGGGGGGGGGGGGGGGGGGGGGGGGGGGGGGGGGGGGGGGGGGGGGGGGGGGGGGGGGGGGGGGGGGGEGGGGGGGGGGGG=<F<<4B+@FFG:CCC=F=C@CCFG>CFFGAFFGFGGGGGGGGGGGGGGGGGG@CGGGGGGGGGGGGGGGGGGGGGGGGFGGGGGGGGGGGGGFGGGGGGFGGGGGGGG?<@CGGGGEGGGGGGFGGGEGGGGGGGCFFEGGGGC7>FGGGGGGGGGGGGGGGGFFCGGGGFGFFGGC
@M03364:396:000000000-C9LGT:1:1101:28507:10658 1:N:0:10
ACTCCTACGGGAGGCAGCAGTGGGGAATATTGGACAATGGGGGAAACCCTGATCCAGCCATGCCGCGTGTGTGAAGAAGGCCTTTTGGTTGTAAAGCACTTTAAGCAGTGAAGAAGACTCCGTAGTTAATACCCACGGACGATGACATTAGCTGCAGAATAAGCACCGGCTAACTCTGTGCCAGCAGCCGCGGTAATACAGAGGGTGCAAGCGTTAATCGGAATTACTGGGCGTAAAGGGAGCGTAGGTGGCTCTATAAGTCAGATGTGAAATCCCCGGGCTTAACCTGGGAAC
+
GGGGGGGGGGGGGGGGGGGGGGGGGGGGGGGGGGGGGGGGGGGGGGGGGGGGGGGGGGGGGGGGGGGGGGGGGGGGGGGGGGGGGGGGGGGGGGGGGGGGGGGGGGGGGGGGGGFF8FFGG-B,+8EF<<C<8A=:CFGGGGGGGGGGGGGGFFGGGGGGGGGGGGGGGGGGGGGGGGGGGGGGGGGGGGGGGCGGGGGGGGGGGGGGGGGGGGGGGGGGGGDGGGGGGGGGGGGGGGGGGEEGCGGDGGGGCFGGGGGGGCGGGGGGGGGGGGGGGGGGFF5DGGFFGFFGFC
@M03364:396:000000000-C9LGT:1:1101:2498:10717 1:N:0:10
ACTCCTACGGGAGGCAGCAGTGGGGAATATTGGACAATGGGGGAAACCCTGATCCAGCCATGCCGCGTGTGTGAAGAAGGCCTTTTGGTTGTAAAGCACTTTAAGCAGTGAAGAAGACTCCGTGGTTACTACCCATGGACGATGACATTAGCTGCAGAATAAGCACCGGCTAACTCTGTGCCAGCAGCCGCGGTAATACAGAGGGTGCAAGCGTTAATCGGAATTACTGGGCGTAAAGGGAGCGTAGGTGGCTCTATAAGTCAGATGTGAAATCCCCGGGCTTAACCTGGGAAC
+
GGGGGGGGG;CGGGGGGGGGGGGGGGGGGGGGGGGGGGGGGGGGGGGGGGGGGGGGFGGGGFGGGGGGGBFEGGFGGGGGGGGGGGGGGGGGGGGGGGGGGGF,EFEFFGGGGGCEBFGGG-=B@FFF,59CBEGDF8DFGG7>FF,CFGFFBFFGGGGGGGGGGGGFE@CGGGGGFGGGGFGGGGGFGGGGGGGGGGFGFFGFGGGGGGGGGG@8CCCCEEGGFGGGFGGGEEGGG79*;85=CEG5CEFF508<FGFF?EDGC>FGGFGF=FGG<>CDD@FGFFGFFFFGGG
@M03364:396:000000000-C9LGT:1:1101:11703:10718 1:N:0:10
ACTCTTACGGGAGGCAGCAGTGGGGAATATTGCACAATGGGCGAAAGCCTGATGCAGCAACGCCGCGTGAGCGATGAAGGCCTTCGGGTCGTAAAGCTCTGTCCTCAAGGAAGATAATGACGGTACTTGAGGAGGAAGCCCCGGCTAACTACGTGCCAGCAGCCGCGGTAATACGTAGGGGGCTAGCGTTATCCGGATTTACTGGGCGTAAAGGGTGCGTAGGTGGTTTCTTAAGTCAGGAGTGAAAGGCTACGGCTCAACCGTAGTAAGCTCTTGAAACTGGGAAACTTGAGT
+
GGGGGGGGGGGG+@;FGGGGGGGGGGEGFFGGGGGGGG9FGGGGGGGGGGGGGGGGGGFGGC:FGGCGGGGGECCFFGGGGGGGGGGGGGGGGGGGFGGGGGG=FEECFGGGFGFGE<EAG-@>+BF5,:A,:BCEFFGC7BEFGGDGGGGCBFFECGGGGGGFGGGGG<8FGGGGGGGGGEGGGGGGCCCFC:FGDG>FEGF?FFEGCEEC7@>:EEGCGGGGGG;8FFGGG@FGGCF8CEGG9CCCCGFFGDG=DGC?@FCEGDGG7C@7C?CFFFF>BBC42*9?7@6DFC
@M03364:396:000000000-C9LGT:1:1101:11643:10726 1:N:0:10
ACTCCTACGGGAGGCAGCAGTGGGGAATATTGCACAATGGGCGCAAGCCTGATGCAGCGACGCCGCGTGCGGGATGGAGGCCTTCGGGTTGTAAACCGCTTTTGTTTGGGAGCAAGCCCTTCGGGGTGAATGTACCTTTCGAATAAGCACCGGCTAACTCTGTGCCAGCCGCCGCGGTAATACAGAGGGTGCAAGCGTTAATCGGAATTACTGGGCGTAAAGGGAGCGTAGGTGGCTCTATAAGTCAGATGTGAAATCCCCGGGCTTAACCTGGGAACTGCATCTGAAACTGT
+
GGGGGGGGGGGGGGGGGGGGGGGGGGGGGGGGGGGGGGGGGGGGGGGGGGGGGGGGGGGGGGGGGGGGGGGGGGGGGGGGGGGGGGGGGGGGGGGGGGGGGGGGGGGGGGGGGGGGFGGGDEF>>CCF+,3,@AFGFGGGGGGGG;FGGGGGGGGGGGGGGGGGGGGGG78FGGGGGGGGGGGGGGGGGGGGGGGGGGGGGGGGGGGGGGGGGGGGGGDGGGGGGGEGEGGGGGGGDGGGGGGGGGGGFGGGGGGGGGGFGGCEEGFGGGGGGGGGGGGGFFGFFGDFGFFGG
@M03364:396:000000000-C9LGT:1:1101:5339:10731 1:N:0:10
ACTCCTACGGGAGGCAGCAGTGGGGAATATTGGACAATGGGGGAAACCCTGATCCAGCCATGCCGCGTGTGTGAAGAAGGCCTTTTGGTTGTAAAGCACTTTAAGCAGTGAAGAAGACTCCGTGGTTAATACCCACGGACGATGACATTAGCTGCAGAATAAGCACCGGCTAACTCTGTGCCAGCAGCCGCGGTAATACAGAGGGTGCAAGCGTTAATCGGAATTACTGGGCGTAAAGGGAGCGTAGGTGGCTCTATAAGTCAGATGTGAAATCCCCGGGCTTAACCTGGGAAC
+
GGGGGGGGGGGGGGGGGGGGGGGGGGGGGGGGGGGGGGGGGGGGGGGGGGGGGGGGGGGGGGGGGGGGGGGGGGGGGGGGGGGGGGFGGGGGGGGGGGGGGGGFGFGFGGGGGGFEGGGGG:FBFD<E:<8<:BFEFDGGGGGFGGGFFGCFFGGGGGGGGGGGGGFEEFEGGGGGGGGGGGGGGGGGGGGGGGGGGGGGGGGGGGGGGGGGGGGGGGGGGGGGGGGGGGGGE=EGGGGGGGGGGGGGGGGGFGGGGGGGGGGGGGGGGGGFFF?GGGGGFFGGFGGFFFFGGG
@M03364:396:000000000-C9LGT:1:1101:21117:10760 1:N:0:10
ACTCCTACGGGAGGCAGCAGTGGGGAATATTGGACAATGGGGGAAACCCTGATCCAGCCATGCCGCGTGTGTGAAGAAGGCCTTTTGGTTGTAAAGCACTTTAAGCAGTGAAGAAGACTCCGTGATTAACACCCATGGACGATGACATTAGCTGCAGAATAAGCACCGGCTAACTCTGTGCCAGCAGCCGCGGTAATACAGAGGGTGCAAGCGTTAATCGGAATTACTGGGCGTAAAGGGAGCGTAGGTGGCTCTATAAGTCAGATGTGAAATCCCCGGGCTTAACCTGGGAAC
+
GGGGGGGGGGGGGGGGGGGGGGGGGGGGGGGGGGGGGGGGGDGGGGGGGGGGGGGGGGGGGFGGDFGFGGGGGGFGGGGGGGGGDFFGGGGGGGGGGFGGGGCCGFFGGGGGGG8=FAE8F-B4+:CAC,C:8+=ABF<DGCCA?DFDFFCFC>FGFGGGGGGGGGGGGCEDGGAFBFFGGGGGGG@EFEGEEFEGFGGCFF:CGCEDFFFGGFGGFGFEEE@CGFGGCECEC8CE*<C8@ECE8EGGFFFE=C8CF9E9<<F?ECFDG=CFGGFCFGDCBEFCF7C?FFFGGC
@M03364:396:000000000-C9LGT:1:1101:2474:10760 1:N:0:10
ACTCCTACGGGAGGCAGCAGTGGGGAATATTGGACAATGGGGGCAACCCTGATCCAGCCATGCCGCGTGTGTGAAGAAGGCCTTCGGGTTGTAAAGCACTTTCAGTAGGGAGGAAAGGTAGCGTGTTAATAGCGCGTTACTGTGACGTTACCTACAGAAGAAGGACCGGCTAACTCCGTGCCAGCAGCCGCGGTAATACGGAGGGTCCGAGCGTTAATCGGAATTACTGGGCGTAAAGCGAGCGCAGGCGGAAAAATAAGTCTAATGTGAAAGCCCTCGGCTTAACCGAGGAAC
+
GGGGGGGGGGGGGGGGGGGGFGGGGGGGGGGGGGGGGGGGGGGGGGGGGGGGGGGGGGGGGGGGGGGGGCGGGGGGGGGGGGGGGGGGGGGGGGGGGGGGGGGFGCFEGGGGGGGGGGGGGGGFFGGD,<9,CCECGGGGGGGGGGGGGGGGGGGGGGGGGGGGGGGGGGGGGGFGGGGGGGGGGGGGGGGGGGGGGGGGGGGGGGGGGCEGGGGDGFGGGGGGGCCFCGGGGGGGGGGGGGGGGGGGGGGGGGGGGGGGCFGGGGGGGGGGGGGGGCEGF>:FGGFFGFE3FC
@M03364:396:000000000-C9LGT:1:1101:28677:10761 1:N:0:10
ACTCCTACGGGAGGCAGCAGTAGGGAATCTTCCACAATGGGCGCAAGCCTGATGGAGCAACACCGCGTGAGTGAAGAAGGGTTTCGGCTCGTAAAGCTCTGTTGTTAGAGAAGAACGTGCGCGCCAGCCCCAGTTCACGCAGTGACGGTATCTAACCAGAAAGTCACGGCTAACTACGTGCCAGCAGCCGCGGTAATACGTAGGTGGCAAGCGTTATCCGGATTTATTGGGCGTAAAGCGAGCGCAGGCGGTTTGATAAGTCTGATGTGAAAGCCTTTGGCTTAACCAAAGA
+
GGGGGGGGGGGGGGGGGGGGGDGGGGGGGGGGGGGGGGGGGFGGGGGGG8FGGGGGGGGGGGGGGGGFGECGGGGGG8FFCGGGDGGGGGGGGGGGGGFFGGGGE<F?FFGG<=FF++B7:+>++@FF++3++:3C@=F>+FFFFC+@FG+=3ECACFFF,,@=F=>7C***,DFCGEFGGG9FC7CGFC:C:BCC<:CCFFGCGFGGGGGF8<B**<FGGGC:?+CFGCG5EGGGGFFGGGGGG5EEGGDGDEEFCFCFF+:FGGEGGDCGGGFGFCCCFF=<DGGF<5@C
@M03364:396:000000000-C9LGT:1:1101:8060:10793 1:N:0:10
ACTCCTACGGGAGGCAGCAGTGGGGAATATTGCACAATGGGCGCAAGCCTGATGCAGCGACGCCGCGTGCGGGATGGAGGCCTTCGGGTTGTAAACCGCTTTTGTTTGGGAGCAAGCCCTTCGGGGTGAGTGTACCTTTCGAATAAGCACCGGCTAACTACGTGCCAGCCGCCGCGGTAATACGTAGGGTGCGAGCGTTATCCGGATTTATTGGGCGTAAAGGGCTCGTAGGCGGTTCGTCGCGTCCGGTGTGAAAGTCCATCGCCTAACGGTGGATCTGCGCCGGGTACGGGG
+
GGGGGGGGGGGGGGGGGGGGGGGGGGGGGGGGGGGGGGGGGGGGGGGGGGGGGGGGGGGGGGGGGGGGGGGGGGGGGGGGGGGGGGGGGGGGGGGGGGGGGGGGGGGGGGGGGGGGFGGGGFF@:CFG@,78EFFGGGGGGGFFG9FFGGGGGGGGGGGGGGGGGGGGG7BFFGGGGGGGGGGGGGGGGGGGGGGGGGGGGGGGGGGGGGGGGGGGGGGGGGGGDGFCEGGGGGGGGGGGEGGGGGGGGEGGGCGEGEFGGGFGGGGGGGGGDGGCCFCCF>EGGGD59?@GG)
@M03364:396:000000000-C9LGT:1:1101:26787:10836 1:N:0:10
ACTCCTACGGGAGGCAGCAGTGGGGAATATTGGACAATGGGCGAAAGCCTGATCCAGCCATGCCGCGTGTGTGAAGAAGGTCTTCGGATTGTAAAGCACTTTAAGTTGGGAGGAAGGGCATTATACTAGAACGGGAGTGTTTTGACGTTATCGACAGAATAAGCACCGGCTAACTCTGTGCCAGCAGCCGCGGTAATACAGAGGGTGCAAGCGTTAATCGGAATTACTGGGCGTAAAGGGAGCGTAGGTGGCTCTATAAGTCAGATGTGAAATCCCCGGGCTTAACCTGGGAAC
+
FFGGGGGGGGGGGGGGGGGGGGGGGGGGGGGGGGGGGGGGGGGGGGGGGGGGGFGEFGGGGGGGGGGFG:FFFGGGGGGGFFGGGGGGGEGFGGGGGGGG<FG<FFEFFGGGGFFG+BC<:?E,5C@F8,C,+++3@3385D,A7D::FF=FCFGGGGGCFGGGGFFFG*5>FF=C,?@FFGGG7EGGFE7EE<FGFGGGGGGGGEGGGGGGGCBEFCCGGGEGC@9@FGGGGGEGGGGDCEDEG78CFGGGGGGFGGGGFFGFCFGGGGGGGGGGGGGGFF=FGGGFGFFGF>
@M03364:396:000000000-C9LGT:1:1101:6652:10893 1:N:0:10
ACTCCTACGGGAGGCAGCAGTGGGGAATATTGCACAATGGGCGAAAGCCTGATGCAGCAACGCCGCGTGAGCGATGAAGGCCTTCGGGTCGTAAAGCTCTGTCCTCAAGGAAGATAATGACGGTACTTGAGGGGGAAGCCCCGGCTAACTACGTGCCAGCAGCCGCGGTCATACGTAGGGGGCTAGCGTTATCCGGATTTACTGGGCGTAAAGGGCTCGTAGGCGGTTCGTCGCGTCCGGTGTGAAAGTCCATCGCCTAACGGGGGATCTGCGCCGGGTACGGGCGGGCTGG
+
GGGGGGGGGGGGGGGGGGGGGGGGGGGGGGGGGGGGGGGGGGGGGGGGGGGGGGCGGGGGGGGGGGGGGGGGGGGGGGGGGGGGGGGGGGGGGGGGGGGGGGG8FEG8FGGGGGDG9AF<?-@838?F5,8,+83+@C><CFEFCC+@DFGFCGFGGGGGGGGGGGEG:<BFGGGFCF:FFGGEFFGGGEE>CGGGGGE<FFCG+;5C:E>EGCGGGGG/;@EGGG8EEG;EGGGCGGGG:C=EFFFF3<ACFGGG51CFFED5CC*><FGCDGGGDG*7<@GG:)<BC08C
@M03364:396:000000000-C9LGT:1:1101:7285:10897 1:N:0:10
ACTCCTACGGGAGGCAGCAGTGGGGAATATTGGACAATGGGGGCAACCCTGATCCAGCCATGCCGCGTGTGTGAAGAAGGCCTTCGGGTTGTAAAGCACTTTCAGTAGGGAGGAAAGGTAGCGTGTTAATAGCGCGTTACTGTGACGTTACCTACAGAAGAAGGACCGGCTAACTCCGTGCCAGCAGCCGCGGTAATACGGAGGGTCCGAGCGTTAATCGGAATTACTGGGCGTAAAGGGAGCGTAGGTGGCTCTATAAGTCAGATGTGAAATCCCCGGGCTTAACCTGGGAAC
+
GGGGGGGGGGGGGGGGGGGGGGGGGGGGGGGGGGGGGGGGGGGGGGGGGGGGGGGGGGGGGGGGGGGGGGGGGGGGGGGGGGGGGGGGGGGGGGGGGGGGGGGGGFFGGGGGGGGGAFFDFFB8FFFG,<C,CEGDGGGGGGGGFGGGGGGGAFGGGGGGGGGGGGGGGGGGGGGGGGGGGGGGGGGGGDDGGGGGGFGGGGGGGGGGDEEEGEGGGGGGGGGGGGGGGGGGGG>EEFGG@EGGGEGGGGGGGGGGGGGGGGGGGGGGGGGGGGFGGDCGEEGGGGGFGFFGGG
@M03364:396:000000000-C9LGT:1:1101:5655:10901 1:N:0:10
ACTCCTACGGGAGGCAGCAGTGGGGAATATTGGACAATGGGGGAAACCCTGATCCAGCCATGCCGCGTGTGTGAAGAAGGCCTTTTGGTTGTAAAGCACTTTAAGCAGTGAAGAAGACTCCGTTGTTATTACCCACGGACGATGACATTAGCTGCAGAATAAGCACCGGCTAACTCTGTGCCAGCAGCCGCGGTAATACAGAGGGTGCAAGCGTTAATCGGAATTACTGGGCGTAAAGGGAGCGTAGGTGGCTCTATAAGTCAGATGTGAAATCCCCGGGCTTAACCTGGGAAC
+
GFFA@FFG;CFGGGGGEGGGGGGGDGDGGGGGGGGGFFGGGGGCFGGGDGG8FGGGCD,CFFGGGEGGGGGGGDFGGGGGGGGCFFFEGGGGGFGFGGDGGGGFGGGFGFGGGGG8EGG8F-B8:CFF,<C,:BEF@FGGDFC@FGGGFACFFGCGGFGGGGGGGFGGG:CFGGGGGGGFGGFGGGG7FFC:@=C<FE;F<2CFGGGGFGG7CGD8CFGFEEGGGF<??8@8EE>5CCFDFEEGEG=EG?F*2AEFFGGGGGFFFFGGGGGDGGGGGDE)>DGGFGCFF:FGGF
@M03364:396:000000000-C9LGT:1:1101:13130:10917 1:N:0:10
ACTCCTACGGGAGGCAGCAGTGGGGAATATTGCACAATGGAGGGAACTATGATGCAGCGACGCCGCGTGAGTGAAGAAGTATTTCGGTATGTAAAGCTCTATCAGCAGGGAAGAAGACGACTGTTCCTGACTTAGAAGCCCCGGCTAACTACGTGCCAGCAGCCGCGGTAATACGTAGGGGGCAAGCGTTATCCGGATTTACTGGGTGTAAAGGGAGCGTAGACGGCGGTGCAAGTCTGAAGTGAAAGGCGGGGGCTCAACTCCCGGATTGCTTTGGAAACTGCATGGCTAG
+
GFEA@FGFC7CCGGECBFFG6EEFEGEGF96F@9EEGGFFFGGGEFED6CFCF,C<FDFG@E+@F@C7=?=CEG<5?DF<,?EAFGCFFDFF?FFFGGGGEGGBF=BEEBF<CFAAE=:C+-48,:BC:C=B,CFCC<F<++8:>3CFG9DC+FFGGC<FGFE7::CF8*>FGCF7<F*F*F:CFG7F<*<B22C@BFEF:<<<@*CC/22<<9/;888?EC8F8E88E*:EFGF9+3<<CECEGFFF*A85E*:C)C<9;9CCF/C33>FC*<FCC6FF:F+6*?DF5?6C
@M03364:396:000000000-C9LGT:1:1101:24956:10928 1:N:0:10
ACTCCTACGGGAGGCAGCAGTGGGGAATATTGCACAATGGGCGCAAGCCTGATGCAGCGACGCCGCGTGCGGGATGGAGGCCTTCGGGTTGTAAACCGCTTTTGTTCAAGGGCAAGGCGGGTCTTCGGTCCCTTTGAGTGGGTTGTTCGAATGAGCACCGGCTAACTACGTGCCAGCAGCCGCGGTAATACGTAGGGTGCAAGCGTTATACGGATTTATTGGGCGGAAAGGGCTCGTAGGCGGTTCGTCGCGTCCGGTGTGAGAGTCCATCGCTTAACGGTGGATCCGCGCCGG
+
GGGGGGFEGGGGGGGGGEEFFFCFEGGGGGFGGGGGGGGGGCFGGGDFFGGGGFFGGCEGBFGGGGEGEEF:FEGGFGGDGGFGGGGGFGGGGGGAFGEGGGGGG8F,,C<BCEC7++@+**5<;@@51*5,3,,,38;F8,*4<1,7=,,@,3?E9,**1**=<F9<:*=FF@9FFF,*::5C>***03+/30/?E0;8C?G5CGGGC7<8E**;+<<EC:5EC**/:A>**;AEGG5E685:E5E5*885:C/2>12:8+*+32+02*<DCGGDGC59B):**700*0)19D
@M03364:396:000000000-C9LGT:1:1101:25600:10939 1:N:0:10
ACTCCTACGGGAGGCAGCAGTCGGGAATTTTGCGCAATGGAGGAAACTCTGACGCAGTGACGCCGCGTATAGGAAGAAGGTTTTCGGATTGTAAACTATTTTAGTCAGGGAAGAAAAATGACATTACCTTAGGAATAAGCTACGGCTAACTACGTGCCAGCAGCCGCGGTAATACGTAGGGAGCAAGCGTTATCCGGATTTATTGGGTGTAAAGGGTGCGTAGACGGGAAGACAAGTTGGTTGTGAAATCCCTCGGCTCAACTGAGGAACTGCAACCAAAACTATCATTCTTG
+
GGGGGGGGGGGGGGGGGGGGGGGGGGGGGGGGFGGGGGGGGGGGGGGGGGGGGGGGGEGGGGGGGGGGGGGGGGGGGGGGGGGGGGGGGGGGGGGGGFGGGGGGG<FGGGGGGGGC,,BE,-B,?EGG5<C,=<CC>B?5<,:>=FCCFGFGBBFFFGGGGGGGGEGGG<8>FFG:?FGGGFEGFGGGGFE8FGGGGGC7FCGF@FGGEEFGGGGGGGGEGGGGGG5CCGGGGGGGGGGGG5CGGFGGGCCFFGDGGGGGGCDCFFGGFGGGGGGGGGGGFFGGCFGFGFFC7
@M03364:396:000000000-C9LGT:1:1101:26259:10940 1:N:0:10
ACTCCTACGGGAGGCAGCAGTGGGGAATTTTGCGCAATGGGGGAAACCCTGACGCAGCAACGCCGCGTGCGGGATGAAGGCCTTCGGGTTGTAAACCGCTTTCAGCAGGGACGATTGTGACGGTACCTGCATAAGAAGCTCCGGCTAACTACGTGCCAGCAGCCGCGGTAATACGTAGGGAGCGAGCGTTATCCGGATTCATTGGGCGTAAAGCGCGCGTAGGCGGCTTGCTAAGCGGAACCTCTAACCCGAGGGCTCAACCCCCGGCCGGGTTCCGAACTGGCGGGCTCGAGG
+
GGGGGGGGGGGGGGGGGGGGGGGGGGGGGGGGGGGGGGGGGGGGGGGGGGGGGGGGGGGGGGGGGGGGGGGGGGGGGGGGGGGGGGGGGGGGGGGGGGGGGGG9DFGFGGGGG:CF+EFAF-@FCFGG:@D,,@@FFGGGGGGGGGGGGGFGGGGGGGGGGGGGGGGGEFGGGGGGGGGGGGGGGGGGGGGGGGGGGGDGGGGGGGGGGGGGGGGGGGGGGGGGGGGGGGGGGGGGGGGGGGGGGGGFGGGGGGGGGGGGGGDDCDEGGGGGDEG<D37CFFGGGGGF::B3D)
@M03364:396:000000000-C9LGT:1:1101:4986:10943 1:N:0:10
ACTCCTACGGGAGGCAGCAGTGGGGAATATTGGACAATGGGGGAAACCCTGATCCAGCCATGCCGCGTGTGTGAAGAAGGCCTTTTGGTTGTAAAGCACTTTAAGCAGTGAAGAAGACTCCATGGTTAATACCCATGGACGATGACATTAGCTGCAGAATAAGCACCGGCTAACTCTGTGCCAGCAGCCGCGGTAATACAGAGGGTGCAAGCGTTAATCGGAATTACTGGGCGTAAAGGGAGCGTAGGTGGCTCTATAAGTCAGATGTGAAATCCCCGGGCTTAACCTGGGAAC
+
GGGGGGGGGGGGGGGGGGGGGGGGGGGGGGGGGGGGGGGGGGGDGGGGGGGGGGGGFGGGGGGGGGGGGGGGGGGGGGGGGGGGGGGDGGGGGGGGGGGGGGG9<AFFFGGGGGGF8FGA<=C<,AEF,<CF<,CEGFDE@FECFCFGGGGGGGGGGGGGGGGGGFEGGDGGGGGGGGGGGGGGGFGFEFGGGEGEGGGGGGGGGGGGGECFGGGGGGFGGGFFGFCEEFGGGGGC=CGGCCEE:AEEGGCCEGGG>7:<9::?FGGGGGGF>E<>7C5DEBGCFG:8CFFCFC
@M03364:396:000000000-C9LGT:1:1101:28965:10946 1:N:0:10
ACTCCTACGGGAGGCAGCAGTGGGGAATCTTCCGCAATGGGCGAAAGCCTGACGGAGCAACGCCGCGTGAGTGATGACGGCCTTCGGGTTGTAAAGCTCTGTGACCGGGGAAGAGCGGTCTTTTAGCTCTTCCATTATAGAAGTGTCGGTACCCGGATAGCAAGCCACGACTAACTACGTGCCAGCAGCCGCGGTAATACGTAGGTGGCAAGCGTTGTCCGGAATTATTGGGCGTAAAGCGCGCGCAGGCGGCTTCCTAAGTCCATCTTAAAAGTGCGGGGCTTAACCCCGTG
+
GGGGGGGGGGGGGGGGGGGGGGGGGGGGGGGGGGGGGGGGGGGGGGGGGGGGGGGGGGGGGGGGGGGGGGGGGGFGGFGGGGGGGGGGFGGGGGGGGFGGGGD,CFCFEGG+BD,,++BF+-:<9FFG8,@83<,37@,@9FCD9,,6FGGG9FCDC@BFCGFEGGGGE4:FFGGCFFGGGGGFBFGGGGCEF>8EGDGGGFGGGGGGGGGGFEEGCGCGGGGGD8+<CCFFGGGGGGGGGGGGGGGGGGGGGG5C4<CF@FF?GFGGGGGGGGGGGGGG3>GGGGGFGEF7/
@M03364:396:000000000-C9LGT:1:1101:16797:10967 1:N:0:10
ACTCCTACGGGAGGCAGCAGTGGGGAATATTGCACAATGGAGGGAACTCTGATGCAGCGACGCCGCGTGAGTGAAGAAGTATTTCGGTATGTAAAGCTCTATCAGCAGGGAAGAAGACGACGGTACCTGCCTAAGAAGCCCCGGCTAACTACGTGCCAGCAGCCGCGGTCATACGTAGGGGGCAAGCGTTATCCGGATTTACTGGGTGTAAAGGGAGCGTAGACGGCGGTGCAAGTCTGAAGTGAAAGGCGGGGGCTCAACTCCCGGATTGCTTTGGAAACTGCATGGCTAG
+
GGGGGGGGGGGGGGGGGGGGGGGGGGGGGGGGGGGGGGGGDFGEGGGGGGGGGGGGGGGGGGGGGGGGGEGGGGGGGGGA<CFGGGGCEFGGGGGGGFGGGGGGGGGGGGGGGGGGGGGEF:@C+BD<,,8:8:BFGFFEG@FGD<+@FACFFGACFGGGGGGGGGGGE*BFFGGCCFCGB<FEGFGEGCGEGGGCCE5EFEGGG5*;:FECGGDFGGGG8CE7CEGEGEGGGGGCFCFGFF7CGGFG*;E=EGGGGGGF:C7FGGGCD3C>CC:*6CCGFFF*>D>4<)*1
@M03364:396:000000000-C9LGT:1:1101:16262:10979 1:N:0:10
ACTCCTACGGGAGGCAGCAGTGGGGAATATTGCACAATGGGCGCAAGCCTGATGCAGCGACGCCGCGTGCGGGATGGAGGCCTTCGGGTTGTAAACCGCTTTTGTTTGGGAGCAAGCCCTTCGGGGTGGATGTACCTTTCGAATAAGCACCGGCTAACTACGTGCCAGCAGCCGCGGTAATACGTAGGGTGCGAGCGTTATCCGGATTTATTGGGCGTAAAGGGCTCGTAGGCGGTTCGTCGCGTCCGGTGTGAAAGTCCATCGCCTAACGGTGGATCTGCGCCGGGTACGGGC
+
GGGGGGGGGGGGGGGGGGGGGGGGGGGGGGGGGGGGGGGGGGGGGGGGGGGGGGGGGGGGGGGGGGGGGGGGGGGGGGGGGGGGGGGGGGGGGGGGGGGGGGGGGGGGGGGGGGGGGGGGGGG++@FG**78FFFGGGGGGGGFGEFFGGGGGGGGGGGGGGGGGGGGG<FGGGGGGGGGGGGGGGGGGGGGGGGGGGGGGGGGGGGEFGGGGGGGGGGGGGGGGGGGGGGGGGGEGEGGGGGGGGEGEEGGGGGGGFFGFGGGGGGGGGGGGGGG=FFGFFGGGGGEDFFDG5
@M03364:396:000000000-C9LGT:1:1101:23591:10986 1:N:0:10
ACTCCTACGGGAGGCAGCAGTGGGGAATATTGCACAATGGGGGAAACCCTGATGCAGCAACGCCGCGTGAGTGATGACGGCCTTCGGGTTGTAAAGCTCTGTCTTCAGGGACGATACTGACGGTACCTTAGGAGGAAGCCACGGCTAACTACGTGCCAGCAGCCGCGGTAATACGTATGGTGCAAGCGTTATCCGGATTTACTGGGTGTAAAGGGAGTGCAGGCGGTTAGATAAGTCAGATGTGAAAACCCGAGGCTCAACCACGGGATTGCATTTGAAACTGTAGAACTAG
+
GGGGGGGGGGGGGGGGGGGGGGGGGGGGGGGGGGGGGGGGGGGGGGGGGGGGGGGGGGGGGGGGGGGGGGGGGGGGGGGGGGGGGGGGGGGGGGGGGGGGGGGGGGGFGGGGGGGG:FFDF3>C8CFF,,8:88B+@FGGDGGFGD+@FFFGFGGGGGGGGGGGGGGGG*;FGGGFGGGGGGGGGGGGGGGGGGGGGGGGGGGGGGGGGGGGGGGGGGGGGGGGGGCGGGFGGGGGGGGGGGGGGGGGGGGGGGGGGGGGGGGGGGGGGGGGGGGGGGGGFFGGGGGFGFFG
@M03364:396:000000000-C9LGT:1:1101:5256:10993 1:N:0:10
ACTCCTACGGAGGCAGCAGTGGGGAATCTTGCACAATGGGCGAAAGCCTGATGCAGCGACGCCGCGTGCGGGACGAAGGCCTTCGGGTTGTAAACCGCTTTCAGCAGGGACGAGGCCGCAAGGTGACGGTACCTGCAGAAGAAGCCCCGGCTAACTACGTGCCAGCAGCCGCGGTAATACGTAGGGGGCGAGCGTTATCCGGATTCATTGGGCGTAAAGCGCGCGTAGGCGGCCTGCTAGGTCGGAACTCAAATCCGGGGGCTCAACCCCCGCCCGGTTCCGATACCGGCAGGC
+
GGGGGGGGGGGGGGGGGGGGGGGGGGGGGGGGGGGGGGGGGGGGGGGGGGGGGGGGGGGGGGGGGGGGGGGGGGGGGGGGGGGGGGGGGGGGGGGGGGGGGGGGGGGGGGGGGGGGFGGGF5D@>FFG@8@>DEGGGGGGGGGGGGGFGGGG<FGGGGGGGGGGGGGGGGGGGGGGGGGGGGGGGGGGGGGGGGGGGGGGGGGGGGGGGGGGGGGGGGGGGGGGGGEGGGGGDGGGGGGFFGGGGGGGGGDGGGGGGGGGGGGGGGGGGGGGGGGGGGGDFFGGGGGFGFFGG7
@M03364:396:000000000-C9LGT:1:1101:10764:10995 1:N:0:10
ACTCCTACGGGAGGCAGCAGTGGGGAATATTGGACAATGGGGGAAACCCTGATCCAGCCATGCCGCGTGTGTGAAGAAGGCCTTTTGGTTGTAAAGCACTTTAAGCAGTGAAGAAGACTCCATGGTTACTACCCATGGACGATGACATTAGCTGCAGAATAAGCACCGGCTAACTCTGTGCCAGCAGCCGCGGTAATACAGAGGGTGCAAGCGTTAATCGGAATTACTGGGCGTAAAGGGAGCGTAGGTGGCTCTATAAGTCAGATGTGAAATCCCCGGGCTTAACCTGGGAAC
+
GGGGGGGGGGGGGGGGGGGGGGGGGGGGGGGGGGGGGGGGGGGGGGGGGGGGGGGGGGGGGGGGGGGGGGGGGGGGGGGGGGGGGGGGGGGGGGGGGGGGGGGGGGGGGGGGGGGG=EFCG-E?,CFG,<CB,::BFGGFG>FFGGFFGGGGGGGGGGGGGGGGGGGGGGGGGGGGGGGGGGGGGGGGGGGGGGGGGGGGGGGGGGGGGGGGGGGGGGGGGGGGGGGGGGGGGGGGGGGGGGGGGGGGGGGGFGGFGFFGCGFGGDGGGGGGGGGGGGGGFFGGGGFFGFFFFF
@M03364:396:000000000-C9LGT:1:1101:14995:11001 1:N:0:10
ACTCCTACGGGAGGCAGCAGTAGGGAATCTTCCACAATGGACGCAAGTCTGATGGAGCAACGCCGCGTGAGTGAAGAAGGTTTTCGGATCGTAAAGCTCTGTTGTTGGTGAAGAAGGATAGCGGTAGTACCTAGCCTTTATTTGACGGTAATCAACCAGAAAGTCACGGCTAACTACGTGCCAGCAGCCGCGGTAATACGTAGGTGGCAAGCGTTGTCCGGATTTATTGGGCGGAAAGCGAGCGCAGGCGGAAAAATAAGTCTAATGTGAAAGCCCTCGGCTTAACCGAGGAAC
+
FGGGGGGGGGGGGGGGGGGGGGGGGGGGFGGDFGGGGGGGCGGGGGG@FGGGGCGGGGGGFGGGGGGGGEGGGGGGGGGGE,CFGGGGGG@FGGGGGA<EFGGG8=FCBFF<FFGG<EGGG->8B=BF@,,<,:3,75?,EFGC9FGGC>CFGGFFGGGGGGGFGFGEGE5>FGFFEGGGGGGGCFGGGGGCECFGAFGGFC<E,<CFFGC7EFGE19CGGE<*?<+CEGG=C*:EGEFECG=EEE55C8C*2/0:90A:+30<?790>:CF*:CDF<CDEFGG>:7@D>BCF*
@M03364:396:000000000-C9LGT:1:1101:28555:11034 1:N:0:10
ACTCCTACGGGAGGCAGCAGTGGGGAATATTGCACAATGGGGGAAACCCTGATGCAGCCATGCCGCGTGTGTGAAGAAGGCCTTCGGGTTGTAAAGCACTTTCCGTAGGGAGGATAAAGAAGATATTACTACTATATATCTGTGATGTTACCTACAGAAGAAGGACCGGCTAACTCCGTGCCAGCAGCCGCGGTAATACGGAGGGTCCGAGCGTTAATCGGAATTACTGGGCGTAAAGCGTGCGCAGGCGGTTTGTTAAGCGAGATGTGAAAGCCCTGGGCTCAACCTAGGAAT
+
GGGGGFGGGGGGGGGGGGGGFGCDGGGGGGGGGGFGGGGGGDGGEGFGGGGGGCGGCGGGGGGGGGGGGGGFEGGCFFFGCFGGCDGGGDFGGGFGGGGGGGG<C5E++BF7FG8EE,C,6-B,,C?F,,AC,,,<CA9FD,CD,,,:CFFCAFFGFFFCGC,@FFCCCB+8CFBFFGCFECGC*@FGF::C7CFGFGGF:@:BCFFGGEEGDED>8F?E8CEF?+<C7:CC8C>?@FGE5C*:EG5>?EE*85C>5CFFGC3CE<<DFCGCC6CGG*:>:@5=C45?<F4CF*
@M03364:396:000000000-C9LGT:1:1101:4916:11037 1:N:0:10
ACTCCTACGGGAGGCAGCAGTGGGGAATATTGGACAATGGGGGAAACCCTGATCCAGCCATGCCGCGTGTGTGAAGAAGGCCTTTTGGTTGTAAAGCACTTTAAGCAGTGAAGAAGACTCCATGGTTACTACCCATGGACGATGACATTAGCTGCAGAATAAGCACCGGCTAACTCTGTGCCAGCAGCCGCGGTAATACAGAGGGTGCAAGCGTTAATCGGAATTACTGGGCGTAAAGGGAGCGTAGGTGGCTCTATAAGTCAGATGTGAAATCCCCGGGCTTAACCTGGGAAC
+
GGGGGGGGGGGGGGGGGGGGGGGGGGGGGGGGGGGGGGGGGGGGGGGGGGGGGGGGGGGGGGGGGGGGGGGGGGGGGGGGGGGGGGGGGGGGGGGGGGGGGGGFFGGFGGGGGG?FCGGGG9C,,:EF8,CEA,,EFFGGGGGGGFGGGGGGGGGGGGGGGGGGGGGGGDGDGGGGGGGGGGGGGGGGGGGGGEGGGGGGGGGFDFGGGGGGGGGGGGFGGCCFGGFGGGGGGGGGGGGDEEGGEGGGGGFGGGGFGGFGGGFFFFGGGFGGGGGGDGGDEFEGFGGFGF>DC>
@M03364:396:000000000-C9LGT:1:1101:18496:11042 1:N:0:10
ACTCCTACGGGAGGCAGCAGTAGGGAATTTTCGGCAATGGGCGCAAGCCTGACCGAGCAACGCCGCGTGAGTGATGAAGTTTTTCGGAATGTAAAGCTCTGTTGCGCGGGACGAATGGAGAGGGAGGACCCTCTTGTGACGGTACCGCGCGAGGAAGCCACGGCTAACTACGTGCCAGCAGCCGCGGTAATACGTAGGTGGCGAGCGTTATCCGGAATTATTGGGCGTAAAGGGTGCGCAGGCGGCCTTTTAAGTTCAAGGTGAAAGCGTGGGGCTCAACCCCATAAAGCCTTG
+
GGGGGGGGGGGGGGGGGGGGGGGGGGGGGGGGGGGGGGGGGGGGGGGGGGGGGGGGGGGGGGGGGGGGGGGFGGGGGGGGGGGGGGGGGGGGGGGGGGGGGGGGGGGGGGGGGGFGGGGGGGF>+@FF<DF@FGGGGGGGGGGGGGGFGGGGGGGGGGGGGGGGGGGGG,CGGGGGGGGGGGGGGGGGGGGGGGGGGGGGGGGGGGGGGGGGGGGGGGGGGGGGGGGGGGGGGGGGGGGGGGGGGGGGGFGGGGGGGGGGGGGGGGGGDDGGGGG<FGGGFFGGGGGFCFFGGF
@M03364:396:000000000-C9LGT:1:1101:15604:11050 1:N:0:10
ACTCCTACGGGAGGCAGCAGTGGGGAATCTTCCGCAATGGGCGAAAGCCTGACGGAGCAACGCCGCGTGAGTGATGACGGCCTTCGGGTTGTAAAGCTCTGTGACCGGGGACGAACGGTCTGTAAGCTAGTACCTTATAGAAGTGACGGTACCCGGATAGCAAGCCACGGCTAACTACGTGCCAGCAGCCGCGGTAATACGTAGGTGGCAAGCGTTGTCCGGAATTATTGGGCGTAAAGCGCGCGCAGGCGGCTTCCTAAGTCCATCTTAAAAGTGCGGGGCTTAACCCCGTGG
+
GGGGGGGGGGGGGGGGGGGGGGGGGGGGGGGGGGGGGGGGGGGGGGGGGGGGGGGGGGGGGGGGGGGGGGGGGGGGGGGGGGGGGGGGGGGGGGGGGGGGGGGGGGGCGGGGGGGGGGGGG9E,3@FG,,8,@FFCFGGGFGGGGFGGGGGGGGGGGGGGGGGGGGGGGFGGGGGGGGGGGGGGGGGGGGGGGGGGGGGGGFGGGGGGGGGGGGGGGGGGGGCEFGGGGGGGGGGEEGGGGGGGGGGGGGGGGGDFDFCFFGGGGGGGGCCGGGGGGGGGFFE:CFGFFBECG)
@M03364:396:000000000-C9LGT:1:1101:9084:11068 1:N:0:10
ACTCCTACGGGAGGCAGCAGTGGGGAATATTGGACAATGGGGGAAACCCTGATCCAGCCATGCCGCGTGTGTGAAGAAGGCCTTCGGGTTGTAAAGCACTTTCAGTAGGGAGGAAAGGTAGCGTGTTAATAGCACGTTACTGTGACGTTACCTACAGAAGAAGGACCGGCTAACTCCGTGCCAGCAGCCGCGGTAATACGGAGGGTCCGAGCGTTAATCGGAATTACTGGGCGTAAAGCGTGCGCAGGCGGTTTGTTAAGCAAGATGTGAAAGCCCCGGGCTCAACCTGGGAAT
+
GGGGGGGGGGGGGGGGGGGGGDGGGGGGGGGGGGGGGGGGGGGGGGGGGGGGGGGGGGGGGGGGGGGGGGGGGGGGGGGGGGGGGGGGGGGGGGGGGGGGGGGGGGGGGGGGGGGGGGGGGGFFGGGG?<F5FCFFGGGGGGGGGGGGFGGGGGGGGGGGGGGGGGGGGGGGGGGGGGGGGGGGGGGGGGGGGGGGGGGGGGGGGGFGEFGGGGGGGGGGGGGGGGFECGGGGGGGGGGGGGGGGGGGGCEGGD5CFFFGFCGCFGFGGGGGGGGGGDGGFFG4FGGFCFFFGG
@M03364:396:000000000-C9LGT:1:1101:6505:11142 1:N:0:10
ACTCCTACGGGAGGCAGCAGTGGGGAATATTGCACAATGGGCGCAAGCCTGATGCAGCGACGCCGCGTGCGGGATGGAGGCCTTCGGGTTGTAAACCGCTTTTGTTTGGGAGCAAGCCCTTCGGAGTGAGTTTCCCTTTCGAATAAGCACCGGCTAACTACGTGCCAGCAGCCGCGGTAATACGTAGGGTGCGAGCGTTATCCGGATTTATTGGGCGTAAAGGGCTCGTAGGCGGTTCGTCGCGTCCGGTGTGAAAGTCCATCGCCTAACGGTGGATCTGCGCCGGGTACGGGC
+
GGGGGGGGGGGGGGGGGGGGGGGGGGGGGGGGGGGGGGGGGGGGGGGGGGGGGGGGGGGGGGGGGGGGGGGGGGGGGGGGGGGGGGGGGGGGGGGGGGGGGGGGGGECGDGGGGFDFFFFGDF++8CF::@,:,@FEFGGGFGGC,FFGGGGGGGEFGGGGGGCCFGGC<FGGEGGGGGGGGGGGGGGGGGGG/CGGGGEGCGGG5CEFGGGF?>EGGD>@EGGGGGEGGF=FGGGGGGGGDGGGDGGD:EG=9@9:@FGGGGGGGED4<EGG5EC99EFFFGGCGGFDFFGD5
@M03364:396:000000000-C9LGT:1:1101:22547:11166 1:N:0:10
ACTCCTACGGGAGGCAGCAGTGGGGAATATTGCACAATGGGCGCAAGCCTGATGCAGCGACGCCGCGTGCGGGATGGAGGCCTTCGGGTTGTAAACCGCTTTTGTTTGGGAGCAAGCCCTTCGTAGTGGGTGTACATTTCGAATAAGCACCGGCTAACTACGTGCCAGCAGCCGCGGTAATACGTAGGGTGCGAGCGTTATCCGGATTTATTGGGCGTAAAGGGCTCGTAGGCGGTTCGTCGCGTCCGGTGTGAAAGTCCATCGCCTAACGGTGGATCTGCGCCGGGTACGGGC
+
GGGGGGGGGGGGGGGGGGGGGGGGGGGGGGGGGGGGGGGGGGGGGGGGGGGGGGGGGGGGGGGGGGGGGGGGGGGGGGGGGGGGGGGGGGGGGGGGGGGGGGGGGGGGGGGGGG@FCGGGG=F,,@FF,3@+@,@,@FGG8FFF7=FGGGGG@FGGGGGGGGGGGFGGG,BAFGGGGGGGGGGGGGGGGGGGGGGGGGGGGGGGGGGGGFGGGGGGGGGGGGGGGGGGGGGGGGGGGGGGGGGGGGECE88>EFGFGGGGFFFGGGGDGGGGCFGGGFCD?BEDGGDF<6>DD)
@M03364:396:000000000-C9LGT:1:1101:27459:11169 1:N:0:10
ACTCCTACGGGAGGCAGCAGTGGGGAATATTGCACAATGGGCGCAAGCCTGATGCAGCGACGCCGCGTGCGGGATGGAGGCCTTCGGGTTGTAAACCGCTTTTGTTTAGGAGCAAGCACTTCGTAGTGTATGAACCTTTCGTATAAGCACAGTCTAACTACGTGCCAGCAGCCGCGGTAATACGTAGGGTGCGAGCGTTATCCGGATTTATTGGGCGTAAAGGGCTCGTAGGCGGTTCGTCGCGTCCGGTGTGAAAGTCCATCGCCTAACGGTGGATCTGCGCCGGGTACGGGC
+
GFGGGGGGGGGGEGGGGGGGGGGGGGGGGDFGGGGGGGGGGGGGGDGGGGGGGGGGGGGGDFGG7FGGGGGGG7CFG<FGGGGGDGDFGEGGFAFFGEC@@DCF>3>,5FD@FD@<F,B,,3B,,BFF,,8,,<,8,,,33,363@,,@F,338@BCC>FFF,,<*3@FGG7BCFFDCFGCGFFBCFG7<FGE<BFGEGDGGGGGCCCFGGGGFGGGGGGGGCEGGGEEGCGFGGCEGGGGEEGGECGG**A=EG9DEFGFGGGGGGGGGGGGGC5CFFGFFGGGGGFGFE3C)
@M03364:396:000000000-C9LGT:1:1101:18305:11177 1:N:0:10
ACTCCTACGGGAGGCAGCAGTGGGGAATATTGCACAATGGGCGCAAGCCTGATGCAGCGACGCCGCGTGCGGGATGGAGGCCTTCGGGTTGTAAACCGCTTTTGTTTGGGAGCAAGCCCTTCGGAGTGAATGTACCTTTCGAATAAGCACCGGCTAACTACGTGCCAGCGGCCGCGGTAATACAGAGGGTGCAAGCGTTAATCGGAATTACTGGGCGTAAAGGGAGCGTAGGTGGCTCTATAAGTCAGATGTGAAATCCCCGGGCTTAACCTGGGAACTGCATCTGAAACTGT
+
GGGGGGGGGGGGGGGGGGGGGGGGGGGGGGGGGGGGGGGGGGGGGGGGGGGGGGGGGGGGGGGGGGGGGGGGGGGGGGGGGGGGGGGGGGGGGGGGGGGGGGGGGGGGGGGGGGGGGGG<,<F><@FG,,83<,@@@FGGGGEFGCFGGGGG7FGEGGGGGGGGGGGGG*4BFGGGGGGGGGGGGGGGGGGGGFGGGGGGGGFGGGGGGGGGGGGGGEGGGGGGFGGG?EGGGGGGGGGGGGGGGGGGGFGGGGDFFGGGGDGGGG=FGGGGGGGGGGGGFFCFGGGFFFFGF
@M03364:396:000000000-C9LGT:1:1101:3062:11183 1:N:0:10
ACTCCTACGGGAGGCAGCAGTGGGGGATATTGCACAATGGGGGCAACCCTGACGCAGCGACGCCGCGTGCGGGACGAAGGCCTTCGGGTCGTAAACCGCTTTCAGCAGGGACGAGGCCGCGAGGTGACGGTACCTGCAGAAGAAGCCCCGGCTAAATACGTGCCAGCAGCCGCGGTAATACGTATGGGGCGAGCGTTATCCGGATTCATTGGGCGTAAAGCGCGCGTAGGCGGCCCGTTAGGTCGGAGGTAAAAGCCCGGGGCTCAACCCCGGCGAGCCTCCGATACCGGCGGG
+
GGGGGGGGGGGGGGGGGGGGGGGGGGGGGGGGGGGGGGGGGGGGGGGGGGGGGGGGGGGGGGGGEGGGGGGGGGGGGGGGGGGGGFGGGGGEGGGGGGGGGGGGGGGGGGGGGGGGGGGGE*=4=CFG=*=+=CGEFGGFGGGGCFFGGGGG?>EGGCFGGGGGGGGGGGGGGGGGDEGGGG9FGGGFDGGGGGGCEGGGGGGGGGGGGGGGGGGGG5EEDEGGGGEGGGGGGDGGGEDGGCGGGGEEGEFFGFGGGGGGGGGGGGGGGDGGGCGDDGGGFFE7DGG:CBE3D<
@M03364:396:000000000-C9LGT:1:1101:25561:11185 1:N:0:10
ACTCCTACGGGAGGCAGCAGTGGGGAATATTGGACAATGGGGGAAACCCTGATCCAGCCATGCCGCGTGTGTGAAGAAGGCCTTTTGGTTGTAAAGCACTTTAGGCAGTGAAGAAGACTCCATGATTACTACCCATGGACGATGACATTAGCTGCAGAATAAGCACCGGGTAACTCTGTGCCAGCAGCCGCGGTAATACAGAGGGTGCAAGCGTTAATCGGAATTACTGGGCGTAAAGGGAGCGTAGGTGGCTCTATAAGTCAGATGTGAAATCCCCGGGCTTAACCTGGGAAC
+
GGGGGGGGGGGGGGGGGGGGGGGGGGGGGGGGGGGGGGGGGGGGGGGGGGGGGGGGGGGGGFGGGGGGGGGGGGGGGGGGGGGGGGGGGGGGFGGGGGGGGGG9BFGGGGGGGGDG8FG,A5A,,8CF,,C54?,BA<<<FE:F9,BFFGFD<FGGGGGGFFGFGGGGG+@FGGFGFGGGGGGGGGGGGGGEEFGDFFFGGGGGGGGGGGGGG<FGGGGGGGGGGGDGGGGG>CGEFGCGFGEGECGGGGGGFFF7:?FFAFCCE>FDGGGGG?FFFGGGDFG4CF7BFFFC<C
@M03364:396:000000000-C9LGT:1:1101:25055:11194 1:N:0:10
ACTCCTACGGGAGGCAGCAGTGGGGAATATTGCACAATGGGCGCAAGCCTGATGCAGCGACGCCGCGTGCGGGATGGAGGCCTTCGGGTTGTAAACCGCTTTTGTTCAAGGGCAAGGCGGGTCTTCGGGCCCGTTGAGTGGATTGTTCGAATAAGCACCGGCTAACTACGTGCCAGCAGCCGCGGTAATACGTAGGGTGCAAGCGTTATCCGGATTTATTGGGCGTAAAGGGCTCGTAGGCGGTTCGTCGCGTCCGGTGTGAAAGTCCATCGCTTAACGGTGGATCCGCGCCGG
+
GGGGGGGGGGGGGGGGGGGGGGGGGGGGGGGGGGGGGGGGGGGGGGGGGGGGGGGGGGGGGGGGGGGGFGGGGGGGGGGGGGGGGGGGGGGGGGGGGGGGGGGGGGGGGGGGGGGGFGGGG@C<;FGG**>FFGFC7C<FFCFFGGGGGFFE<:FGGGGGGGGGGGGGG*CFGGGGGGGGGGGGGECEFFGGGGGGGGGGGGGGGGGGGGGGGGGGDFGGFGGGGGEGGGGGGGGGGGGGGGGEGGGGGGGGGGGEG?EEGGCGGGGGFGGGGGFDFGGG35EGFFGFGFFGGG
@M03364:396:000000000-C9LGT:1:1101:8646:11199 1:N:0:10
ACTCCTACGGGAGGCAGCAGTGGGGAATATTGGACAATGGGGGAAACCCTGATCCAGCCATGCCGCGTGTGTGAAGAAGGCCTTTTGGTTGTAAAGCACTTTAAGCAGTGAAGAAGACTCCGTTGTTAATACCCACGGACGATGACATTAGCTGCAGAATAAGCACCGGCTAACTCTGTGCCAGCAGCCGCGGTAATACAGAGGGTGCAAGCGTTAATCGGAATTACTGGGCGTAAAGGGAGCGTAGGTGGCTCTATAAGTCAGATGTGAAATCCCCGGGCTTAACCTGGGAAC
+
GGGGGGGGGGGGGGGGGGGGGGGGGGGGGGGGGGGGGGGGGGGGGGGGGGGGGGGGGGGGGGGGGGGGGGGGGGGGGGGGGGGGFGGGGGGGGGGGGGGGGGGEGGGGGGGGGGFGEGFFF=F,8BFG<<CCBE=FFEEGGEGGGGDFGGGGGGGGGGGGGGGGGGGGGGGGGGGGGGGGGGGGGGGGGGGGGGGGGGGGGGGGGGGGGGGGGGGGGGGGGGGGGGGGGGGGGGGGGGGGGGGGEGGGGGGGGGGFFGGGFGGGGGGGGGGGGGGGGGGGFFGGGGGFGFFGGC
@M03364:396:000000000-C9LGT:1:1101:25475:11202 1:N:0:10
ACTCCTACGGGAGGCAGCAGTGGGGAATATTGCACAATGGGGGGAACCCTGATGCAGCGACGCCGCGTGCGGGATGGAGGCCTTCGGGTCGTGAACCGCTTTTGATTGGGAGCAAGCGTGAGTGCGTGTCCCTTTCGAATAAGCACCGGCTAACTACGTGCCAGCAGCCGCGGTAATACGTAGGGTGCAAGCGTTGTCCGGAATCATTGGGCGTAAAGGGCTCGTAGGCGGTTCGTCGCGTCCGGTGTGAAAGCCCATCGCTTAACGGTGGGTCTGCGCCGGGTACGGGCGGGC
+
GGGGGGGGGGGGGGGGGGGGGGGGGGGGGGGGGGGGGGGGGGGGGGGGGGGGGGGGGGGGGGGGGGGGGGGGGGGGGGGGGGGGGGGGGGGGGGGGGGGGGGGGGGGGGGGGGGGGGGGE:-?,,4CF82><9EFGEGGGGFGFF8FGGGGGGGGGGGGGGGGGGGGGGCEGGGGGGGGGGGGGGGGGGGGGGGGGGGGGGGGGGGGGGGGGGGGGGGGGGGGGGGGGGGGGGGGGGGGGGGGGGCEEGFGGGFFGGGGGGCFGGGGGDGGGGGGGFGGGFFGCGGGFGFFGD5
@M03364:396:000000000-C9LGT:1:1101:16617:11219 1:N:0:10
ACTCCTACGGGAGGCAGCAGTGGGGAATATTGGACAATGGGGGAAACCCTGATCCAGCCATGCCGCGTGTGTGAAGAAGGCCTTTTGGTTGTAAAGCACTTTAAGCAGTGAAGAAGACTCCATAGTTAATACACATGGACGATGACATTAGCTGCAGAATAAGCACCGGCTAACTCTGTGCCAGCAGCCGCGGTAATACAGAGGGTGCAAGCGTTAATCGGAATTACTGGGCGTAAAGGGAGCGGAGGTGGCCCTATAAGTCAGATGTGAAATCCCCGGGCTTAACCTGGGAAC
+
GGGGGGGGGGGGGGGGGGGGGGGGGGGGGGGGGGGGGGGGG>G@GGEGGGGGGGFGGGGFGGGGGGGGGEGGGGGGGGGGGGGGGEFFGGGGGGGGGFGGGGGAAFFGGGGGGGGG8B?54-5,,:CE<,98,A=FFDDCFCGD9?FFGFDGCFFF=DGCGGGFEGGEG:EEGF9@==@@FG,CFFGCGCCEGFCGEFFDGFGGGGGEGGGGCFFEGGGGGGDGGFFFCED=EEEGGFGG5*:E*5:CE8E6*/;7>+AEA<FC?7AFGCFGDC+93DC>DFEFFDFFGFFDC9
@M03364:396:000000000-C9LGT:1:1101:29231:11259 1:N:0:10
ACTCCTACGGGAGGCAGCAGTGGGGAATATTGGACAATGGGGGAAACCCTGATGCAGCGACGCCGCGTGCGGGATGGAGGCCTTCGGGTCGTGAACCGCTTTTGATTGGGAGCAAGCGTGATTGCGTGTACCTTTCGAATAAACACCGGCTAACTACGTGCCAGCAGCCGCGGTAATACGTAGGGTGCAAGCGTTGTCCGGAATCATTGGGCGTAAAGGGCTCGTAGGCGGTTCGTCGCGTCCGGTGTGAAAGCCCATCGCTTAACGGTGGGTCTGCGCCGGGTACGGGCGGGC
+
GGGGGCGGGDGGGGGGGGGGFGGGGGGGGGGGGGGGGGGGGGGGGGGGGGGGGGGGGGGGGGGGGGGGGGGGGGGGGGGGGGGGGGGGGGGGCFGGGGGGGGGGGGGGGGGGED<8<FFC+-,,:@CFB,@,8@A;:FFGG>,7?F>CEGEGGG?FGGGGGGGGGGGGG*BFGCGGGGGG@FGGGGEGC@FFGGCEG@FGDEEGFGGGGFGGGEEDF+<EGGGDGGGGGEEEEGDEGGGGGGGGG=EEEGGGGGGGGGGGG5DEGGGD5CEGDEFGGGGDBDGGGGGFDB@CD)
@M03364:396:000000000-C9LGT:1:1101:24402:11272 1:N:0:10
ACTCCTACGGGAGGCAGCAGTGGGGAATATTGGACAATGGGGGAAACCCTGATCCAGCCATGCCGCGTGTGTGAAGAAGGCCTTTTGGTTGTAAAGCACTTTAAGCAGTGAAGAAGACTCCATGGTTAATACCCATGGACGATGACATTAGCTGCAGAATAAGCACCGGCTAACTCTGTGCCAGCAGCCGCGGTAATACAGAGGGTGCAAGCGTTAATCGGAATTACTGCGCGTAAAGGGAGCGTAGGTGGCTCTATAAGTCAGATGTGAAATCCCCGGGCTTAACCTGGGAAC
+
GGGGGGGGGGGGGGGGGGGGGGGGGGGGGGGGGGGGGGGGGGGGGGGGGGGGGGGGGGGGGGGGGGGGGGGGGGGGGGGGGGGGGGGGFGGGGGGGGGGFGGGGGGFGGGGGGGGGD@F@<5C5BFGG55EFGG94AEFFGF:DFE,EFFFGFGGGGGGGGGGGGGGGG>GGGGGGGGGGGGGGGGGGGGGGGFGGGGGGGGGGGGGGGGGGGGGGGGGGGGGGGGGGG9CEGE?EGGGGGGGGCEGGGGGGGGGGGGGGFFFGGGGGGCGGGGGGFGGGFFGFGGGFGF@DGF
@M03364:396:000000000-C9LGT:1:1101:21504:11279 1:N:0:10
ACTCCTACGGAGGCAGCAGTGGGGAATCTTGCACAATGGGCGGAAGCCTGATGCAGCGACGCCGCGTGCGGGACGAAGGCCTTCGGGCTGTAAACCGCTTTCAGCAGGGACGAGGCGAAAGTGCCGGTACCTGCCGAAGAAGCCCCGGCTAACTACGTGCCAGCAGCCGCGGTAATACGTAGGGGGCAAGCGTTATCCGGATTCATTGGGCGTAAAGCGCGCGTAGGCGGCCAGCCTGGTCGGGAGTCAAATCCGGGGGCTCAACCCCCGTCCGCTCCCGATACCGGCCGGCTT
+
[truncated: 44,714,648 more chars]
