# Supplementary material for: Characterization of the bacterial microbiota composition and evolution at different intestinal tract in wild pigs (Sus scrofa ussuricus)
Source: PeerJ. 2020 May 26;8:e9124. doi: 10.7717/peerj.9124 (PMC7258971; doi:10.7717/peerj.9124)
Supplement: Supplemental Information 18 [file peerj-08-9124-s027.gz › D19AH656-Y8IL3_R2.fq]

@M03364:396:000000000-C9LGT:1:1101:21695:1190 2:N:0:10
GGACTACACGGGTATCTAATCCTGTTTGCTACCCACGCTTTCGAGCCTCAGTGTCAGTATTATGCCAGAAGGCTGCCTTCGCCATCGGTATTCCTCCAGATCTCTACGCATTTCACCGCTACACCTGGAATTCTACCTTCCTCTCACATACTCTAGCTCTACAGTTTCAGATGCAGTTCCCAGGTTAAGCCCGGGGATTTCACATCTGACTTATAGAGCCACCTACGCTCCCTTTACGCCCAGTAATTCCGATTAACGCTTGCACCCTCTGTATTACCGCGGCTGCTGGCCCCGATTTCGC
+
CCCCCGGGGGGGGGGGGGGGGGGGGGGGGGGGGGGGGGGGGGGGGGGGGGGGGGGGGDGGGGGGGGGGGGGGGGGGGGGGGGGGGGGGEGGGGGGGGGGGGGGGGGGGGGGGGGGGGGGGGGGGGGGGFGGGGGGGGFGGGGFDFFGGDFGB?EC7FFGG9FFGGGGGFAFGBGFGGFGGEF?:FGA>DBEDDGGDGEGGFFFFFFFFEFEGC>,;>EGGFGFFFCA>);9B2BFEC>ECF(5788ECFD97140?F0><175);CD((/57356.9222;B9610,5:01:((()05)29
@M03364:396:000000000-C9LGT:1:1101:12997:1203 2:N:0:10
GGACTACAGGGGTATCTAATCCTGTTTGCTACCCACGCTTTCGAGCCTCAGTGTCAGTATTATGCCAGAAGGCTGCCTTCGCCATCGGTATTCCTCCAGATCTCTACGCATTTCACCGCTACACCTGGAATTCTACCTTCCTCTCACATACTCTAGCTCTACAGTTTCAGATGCAGTTCCCAGGTTAAGCCCGGGGATTTCACATCTGACTTGTAGAGCCACCTACGCTCCCTTTACTCCCAGTAATTCCGGTTAACGCTTGCACCCCCCGGATTACCCCGGCTGCTGGCCCCGCATAATC
+
CCCCCGGGGGGGGGGGGGGGGGGGGGGGGG9FGGGGGGGGGGGDGGGGGG8F<FGGF,CFGGG<FGGFGGFGGGFFFGGEFGGG:=CGEFGGGGGGGEEFGGGGGDGGGGGEGGGGGGDDGGGGGFGF,BFGFFFGF,CFGGGFGGG4,0EEF*==7,4=EGFGGGGGFGGGBGEFD;AFC,2AE?,8+88DC>=6+@>FF=FE9A1**=>F*1,*239,:9:5)60*-;>FFAE4=*><F36619@*=:8(0(8@A1;;<25@GE3(.(((-(4).3(-37>1;:7)56,0((-))))*2
@M03364:396:000000000-C9LGT:1:1101:19666:1211 2:N:0:10
GGACTACAGGGGTTTCTAATCCTGTTCGCTACCCACGCTTTCGAGCCTCAGTGTCAGTATTATGCCAGAAGGCTGCCTTCGCCATCGGTATTCCTCCAGATCTCTACGCATTTCACCGCTACACCTGGAATTCTACCTTCCTCTCACATACTCTAGCTCTACAGTTTCAGATGCAGTTCCCAGGTTCAGCCCGGGGATTTCACATCTGACTTATAGAGCCACCTACGCTCCCTTTACGCCCAGTAATTCCGATTAACGCTTGCACCCTCTGTATTACCGCGGCTGCTTGCACGGCTTTAGC
+
CCCCCGGGEGGGGGGGGGGGGGGGGGGGGG,FGGGGGGGGGGGFGGGGGGG,EFGG,CEFE9@,CFFGEF@FGGGGGGGGGGGGFGGGGDGGGGCGGG?EFFGGGFGGGGGGGGGGGGGGGGGGDFGGGGGGGADGG,9FGGGFF9F,@<FEFEGFC,EF9FFGFBFGGFD,<FE=EFGGFDD?FG,3;>@CGG6C+CGGGEFAGFFEEGFGF>,*?*>C2C55::>B4C@FD9BEE=GGGF=E699?FGC1,2(9ADFFF@C77CDDF36<BFB2:<6944>BFF,)42<<((().)6DG
@M03364:396:000000000-C9LGT:1:1101:13119:1237 2:N:0:10
GGACTACCGGGGTTTCTAATCCTGTTCGCTCCCCACGCTTTCGCTCCTCAGCGTCAGTAACGGCCCAGAGACCTGCCTTCGCCATTGGTGTTCTTCCCGATATCTACACATTCCACCGTTACACCGGGAATTCCAGTCTCCCCTACCGCACTCAAGCCCGCCCGTACCCGGCGCGGATCCACCGTTAAGCGATGGACTTTCCCACCGGACGCAACGAACCGCCCACGAGCCCTTTACGCCCAATAAATCCGGATACCGCTTGCACCCTCCGTATTCCCGCGGCTGCTGGCACGGAGTTGGC
+
CCCCCGGGGGGGGGGGGGGGGGGGGGGGGGGGGGGGGGGGGGGGGGGGGGGGGGGGGGGGGGGGGGGGGGGGGFGGGGGGGGGGE<FFCDFGGGGGGGGGGGGGGGGGGGGGGGGGGGGCEFFGGGGGGGGGGGGDFGGGGGGFGGGEGFGFGFGFGFGGGGFGGCEGGGBEBGBC>5EC6EF<FD7:@F*<5=E6D?FEF)<)9D>99DBE(.:(76EG9G>((2-)(17?:::A<6EGGF??:82<FGG(-(48F192(4C)>FD::19-(48)6<8>,,-(23.:0037(,()0))27
@M03364:396:000000000-C9LGT:1:1101:14725:1286 2:N:0:10
GGACTACAAGGGTATCTAATCCTGTTCGCTCCCCACGCTTTCGCTCCTCAGCGTCAGTAACGGCCCAGAGACCTGCCTTCGCCATTGGTGTTCTTCCCGATATCTACACATTCCACCGTTACACCGGGAATTCCAGTCTCCCCTACCGCACTCAAGCCCGCCCGTACCCGGCGCGGATCCACCGTTAAGCGATGGACTTTCACACCGGACGCGACGAACCGCCTACGAGCCCTTTACGCCCAATAAATCCGGATAACGCTTGCACCCTACGTATTCCCGCGGCTGCCGGCCCGTCTTTCGC
+
CCCCCGGGGGGGGDGGGGGGGGGGGGGGGGGGGGGGGGGGGGGGEFGGGGGGGGGGGGGGGGGDGGGGGGGGGGGGGGGGGGGGG<FGGGGGGGGGGGCGGCGGGGGGGGGGGGGGGGGDGGGGGCGGGGGGGGGCFGGGGGGFGGFCGFGFGBGBADF>CG5;CEGGGGCGFGA:*:CC,AFFCE*6@?87<CE?CFGFF<F?GED>>GBG9580DBGGFGB0(;2.4D><02))6<GGGFFF;4)6@FD,(-()9411(2C7GGG?B<(.).8)5<,3>;627(,12;(((-(..0.97
@M03364:396:000000000-C9LGT:1:1101:14153:1299 2:N:0:10
GGACTACCGGGGTATCTAATCCTGTTCGCTACCCATGCTTTCGAGCCTCAGCGTCAGTTGCAGACCAGAGAGCCGCCTTCGCCACTGGTATTCTTCCTAATCTCTACGCATTTCACCGCTACACTAGGAATTCTCCTTTCCTCTCCTGCACTCTAGATATCCAGTTTGGAATGCAGCCCCCGGGTTAAGCCCGGGTATTTCACATCCCACTTAAATATCCACCTCAGCTCCCTTTACGCCCAGTCAATCCGGACAACGCTTGCCCCCTCCGTATTCCCTCGGCTGCTTGCCCGTCGTTAGC
+
CCCCCGGGGGGGGGGGGGGGGGGGGGGGGGFGGGGGGGGEGGDFGFGGGGGGGGGGGFGEGEE6EDFFFDGEFGFGEGGEFGG@FEFFFGGGGGGGGGGFCFFFGGFEECGEFGGGGGGDEEFGF8FFFEFFG<=FF:FGGCFFG87=?DD83:FF,336@DFGGCFCDGDGD=DFG?EE7+=FEEFEAFG9?CC4;DGGGACCCFF4:FDF*+5015AF*;---,02*27=@EFCEFGGGDF=*/)/;FC(/((4.(3:0(;(*;76(294(,8)63).-4::4(3)4(8>F;(07)(*0
@M03364:396:000000000-C9LGT:1:1101:12729:1343 2:N:0:10
GGACTACTCGGGTTTCTAATCCTGTTTGCTCCCCACGCTTTCGTGCCTGAGCGTCAGTCTTTGTCCAGGGGGCCGCCTTCGCCACCGGTATTCCTCCAGATCTCTACGCATTTCACCGCTACACCTGGAATTCTACCCCCCTCTACACGACTCTAGTTCGCCAGTTCAAAATGCAATTCCCAGGTTTAGCCCGGGGCTTTCACATCTTGCTTAACAAACCGCCTGCGCACGCTTTACGCCCAGTAATTCCGATTCACGCTCGTACCCTCCGTATTACCGCGCCCGCTGGCCCGGACTTCGC
+
BCCCCGGGGGGGGEGGGGFGGGG@FFFGGGGGGGGGGGGGGGGFFGGG<FGGGGGGCEFEEFGFFGGGGGEGGGGGGGGGGGCFFGGGGGGFGGGGG88FFGGGGGGGGGGGGGGGGGGGCFCFGGFGGFFGFGGGGDDGGGG5DGF,>*@8<=7BGC7CCEDGGCG9FGFEFFE7<BGFG7C*DF,.=@AFDGEGGGGGGCC510:<);>G31>CD2FG(7;?0=153<>B:?BAFFEEG<03/66<BG*((-).=:B??>/-78>),8,4(3:><74;4(-((-(-(4(4;1()5*)9D
@M03364:396:000000000-C9LGT:1:1101:19422:1392 2:N:0:10
GGACTACCAGGGTTTCTAAGCCTGTTGGCTCCCCACGCTTTCGAGCCTCAGTGTCAGTGGTACGCCAGGAGGGTGCCTTCGCCATGGGCATTCTTCCTGATATCTACACATTTCACCTCTACAGTGGGAATTCTACGGTCCTCACACACACTCTAGTTCTACGGTTTGAGAAGCATTTCCCAAGTTTAGCCCGGGGTTTTGACGTCTGGCTTTGTACTACACCTATTCCCCCTTTACTCTCCTATATTCCCATTATCACGTCTACACAACGTCTTCAAGCGGCCATTTACACGAATTTACC
+
CCCCC8,,,6666CCF,CF98@8@FF,CEF,@C6666:FFGGG8F@:,;4,CC66ED,,,CE,BC+@C,6,8+68B6AF,<@668,,:,?FGA,><,5AF<,,9D;,,,9?F,,,<?,E+AFF,,4A,F,,4,,,C+80@=8;++@,6+*45686+,4,,,,*6D8=+,6D,03027D@AD6+,73,5+3,+++++3@CG,1,1;?9))*-9)*5*5*,25?(((,*+/*0(08>>**5,,().1.)9:+*/>)))3).(/:*/++0)63.=,1().+.),(-((..)-.-)(((7)6)**
@M03364:396:000000000-C9LGT:1:1101:14457:1405 2:N:0:10
GGACTACCGGGGTATCTAATCCTGTTTGCTCCCCACGCTTTCGTGCCTGAGCGTCAGTCTTTGTCCAGGGGGCCGCCTTCGCCACCGGTATTCCTCCAGATCTCTACGCATTTCACCGCTACACCTGGAATTCTACCGCCCTCTACAGGACTCTAGTTCGCCAGTTCAAAATGCAATTCCCAGATTAAGCACGGGGCTTTCACATCTCACTTAAACAACCGCCAGCGCACGCTTTACGCCCAGTAATTCCTATTAACGCTCGCACCCTCCGTATTCCCGCCGCGGATGGCACGGATTTAGC
+
<CCCCGGGGE@CGFFGGDG,EFFCC@FGGGGGGGGGGGGGGGGFGEGG9FGGGGGG:EFFFGGGGGGGCGGCFGGGGGGGGGGGGAFG:CFFGGFFGFDAFFG<8EFGGCFEGG;EF+CDEGCGGGGEBBFGFDD@9+0@FDD6?E;,>5F),:++@EEE8FEGGFGFGFGE8;8;D9CCF,*,,5,19,,;DCCC5C8?FEG5+9;))2)4);+);;FD;)3((3-7-)((,4-:<?ECE((,0.)66:*6<>2<FF9(--*-9CD13(3(2.5)<68((4(,2((3(3:?(407)*-;0
@M03364:396:000000000-C9LGT:1:1101:14700:1414 2:N:0:10
GGACTACAAGGGTTTCTAATCCTGTTTGCTCCCCACGCTTTCGCGCCTCAGCGTCAGTTGTCGTCCAGAAAGTCGCCTTCGCCACCGGTGTTCTTCCTAATCTCTACGCATTTCACCGCTACACTAGGAATTCCACTTTCCTCTCCGCTACTCCAGCTCCCCAGTTTCCATCCCATCACGGGGTTAAGCCCCGCACTTTTACGATGGACTTAGGCAGCCGCCTGCGCGCGCTTTACGCCCAATAATTCCGGACAACGCTTGCCACCTCCGTATTACCCCGGCCGCTTGCCCGTCGTTCGCC
+
CCCCCGGGGGGGGGGGGGGGGGGGGGGGGGGGGGGGGGGGGGGGGGGGGGGGGGGGGGGGGGGGGGGGGGGGGGGGGGGGGGGGGGGGGGGGGGGGGGGGGGGGGGGGGGFGGGGGGGGGGGGGFFGGGGGGGGGGGEDGGGGFGGG+@:FFGFGFGGEFGGFGGGGGFGFFBGCC66EE@ED:CC,;CFFGGD:E*>F9C*:(9FE2BC=FC6,05;GG1D<<0*.)./4,1::6?<EG>628*-.)19/((41:0441(8CBGG4(((-.8><26+4(7>(491,-,(54-((080,7C
@M03364:396:000000000-C9LGT:1:1101:20644:1427 2:N:0:10
GGACTACTGGGGTTTCTAATCCTGTTTGCTACCCACGCTTTCGAGCCTCAGTGTCAGTATTATGCCAGAAGGCTGCCTTCGCCATCGGTATTCCTCCAGATCTCTACGCATTTCACCGCTACACCTGGAATTCTACCTACCTCTCACATACTCTAGCTCTACAGTTTCAGATGCAGTTCCCAGGTTAAGCCCGGGGATTTCACATCTGACTTATAGAGCCTCCTACGCTCCCTTTTCGCCCAGTCATTCCTATTCACGCTTGCACCCTCTGTATTACCGCGGCTTCTTGCACAGAGTTAGC
+
CCCCCGGGGGGGGGGFGGGGGGGEFCEDDFCGGGFCEEGGGGGFCEGGGGGFGGGGFFGEFCG9F@FCFDFGGDFGGGG,9FGFEFEG@GGFG9@EA<?FE<EFCF9D>@FDA<=E5=>>EFFB>EGAFGGGGGG<9E+A?+9+0>>AF5F*7;DBECFADFFDFCEGFC9BF9:=7<@@,6=+DF5:@,@D>C+7DG?FFEF@CFFE5FF:>>,;98A,);@26::94CA2)6:*0-;<<@23**99AG773)).82,666=)23971(/<99C)<,62>B13((.64428.40/1/2C*
@M03364:396:000000000-C9LGT:1:1101:20959:1514 2:N:0:10
GGACTACTGGGGTATCTAATCCTGTTCGCTCCCCACGCTTTCGCTCCTCAGCGTCAGTAACGGCCCAGAGACCTGCCTTCGCCATTGGTGTTCTTCCCGATATCTACACATTCCACCGTTACACCGGGAATTCCAGTCTCCCCTACCGCACTCCAGCCCGCCCGTACCCGGCGCAGATCCACCGTTAGGCGATGGACTTTCACACCGGACGCGCAGAACCGCCTACGCGCCCTTTACGCCCAATCAATCCGGATAACGCTCTCACCCTACGTATTACCGCGGCTGCTGGCCCGTATTTAGC
+
CCCCCGGGFGGGGGGGGGGGGGGGGGGGGGGGGGGGGGGGGGGGGGGGGGGGGGGGGFGFGGGGGGGGFGCFGGGGGGGGGGGGGCGGGGGGGGGDGGDGGEGGGGGGGGGGGGFGGGGGGGGGFGGGEGGGGGFEDFGGGGGFGGGGGFGFGBFFDGGGGGEGG:@CFEEGFGBCEFGGGDG*6AF@;>C5DGG6CFGFGEGFGFBF0C>G(8*-70;FBGFF088)(92;;?FDFFGGG6?:).4:?F<>?(:BF:BF0(3):CGFFFB(,63<AG17(32((-5)5?1?B61)<*-:D
@M03364:396:000000000-C9LGT:1:1101:20620:1514 2:N:0:10
GGACTACTGGGGTTTCTAATCCTGTTTGCTACTCACGCTTTCGAGCCTCAGTGTCAGTATTATGCCAGAAGGCTGCCTTCGCCATCGGTATTCCTCCAGATCTCTACGCATTTCACCGCTACACCTGGAATTCTACCTTCCTCTCACCTACTCTAGCTCTACAGTTTCAGATGCAGTTCCCAGGTTAAGCCCGGGGATTTCACATCTGACTTATAGAGCCACCTACGCGCCCTTTACGCCCAGTAATTCCGATTAACGCTTGCACCCTACGTATTACCGCGGCTGCTGGCACGGATTTAGC
+
CCCCCGGGGGGGGGGGGGGGGFGGGGGGGGGGGGGGGGGGGGGGGGGGGGGFGFGGGFGGGGGGGGGGGGGGGGGGGGGGGGGGGGGGFGGGGGGGGGGGGGGGGGGGGGEGGGGFFGDCCFGFEGGGGGGGFFFGFFFGGGGFGFD,@DFEGFGFE8EFFGFGGGGGGDGEFFEDGDFGGEFFFGFEBD@6?CEGGDGGGCEC?FFFFG@G@6<=9AFGEGDB5,:?-*5@BDE>CDGEE>2=AE3);C*:@<<?FD9261=36?D?3,,.).44<C:>37;9;0208?02((,0.*-*:
@M03364:396:000000000-C9LGT:1:1101:21753:1566 2:N:0:10
GGACTACTGGGGTATCTAATCCTGTTTGCTACCCACGCTTTCGAGCCTCAGTGTCAGTATTATGCCAGAAGGCTGCCTTCGCCATCGGTATTCCTCCAGATCTCTACGCATTTCACCGCTACACCTGGAATTCTACCTTCCTCTCACATACTCTAGCTCTACAGTTTCAGATGCAGTTCCCAGGTTAAGCCCGGGGATTTCACATCTGCCTTATAGAGCCCCCTACGCTCCCTTTACCCCCAGTAATTCCGATTAACGCTTGCACCCTCTGTTTTTCCGGGGCGGCTGCACCAGAGTTGGC
+
CCCCCGGFGGGGGGGGGGGGGGGGGGGGGGCGGGGGGGGGGGGGGGGGGGGGGGGGGGG<FGGDGGGGGGFGGGGGGGGGGGGGGGGGGGGGGGGGGGGGGGGGGFGGGGGGGGFGGGGGGGGGD8FDGGGGGGGGGGFGFFFFGGG,,<EEE*DFF8EF9FDFGGGFGGD9<E*8E+=DF9=+DDGD<F,0@E@7=EFCDCFACF+;*;@7*4;;@CE,)<=5)254)3998BE4**<C7((.19*88:;;?((1666/2(=;CCC1?()9)1((.0(,(-(((-(((,..(,()0*)00
@M03364:396:000000000-C9LGT:1:1101:18352:1615 2:N:0:10
GGACTACCCGGGTTTCTAATCCTGTTTGCTCCCCACGCTTTCGTGCCTGAGCGTCAGTCTTTGTCCAGGGGGCCGCCTTCGCCACCGGTATTCCTCCAGATCTCTACGCATTTCACCGCTACACCTGGAATTCTACCCCCCTCTACAAGACTCTAGTTCGCCAGTTCAAAATGCAATTCCCAGGTTGAGCCCGGGGCTTTCACATCTTGCTTAACAAACCGCCTGCGCACGCTTTACGCCCAGTAATTCCGATTAACGCTCGGACCCTCCGTATCACCGCGGCTGCTGGCCCGGCGTTGGC
+
CCCCCGGGGGGGGGGGGGGGGGGGGGGGGGGGGGGGGGGGGGGGGGGGGGGGGGGGGEFGGGGGGGGGGGGGGGGGGGGGGGGGGGGGFGGGGGFFGGGGGGGGGGGGGGGGGGGGGGGGGFGGGGGGFGGGGGGGGGDGGGGFGGGAFFGEGFCAFCGGGGFGGFGGGCCFFGECFBGGGGGDGGGEFCGGDGGGGGGGFCFECFF6CFEF3ACCGFGGBGFFFG>F6<99?BFFFFGGGFFB64>AFG76?4(6/2>FBB8(>ED(-:6-48())243(4;;>B?0:6(-29(78.(12
@M03364:396:000000000-C9LGT:1:1101:19126:1624 2:N:0:10
GGACTACAAGGGTATCTAATCCTATTTGCTCCCCACGCTTTCGTGCCTCAGCGTCAGTCTCTGTCTAGGTAGCCGCCTTCGCCACCGGTGTTCCTCCATATATCTACGCATTTTACCGCTACACATGGAATTCCACTACCCTCTCCAGTACTCTAGCTCACCAGTATCTATGGCTTTATGGGGTTGAGCCCCACGCTTTCACCATAAACTTAATGAGCCGCCTACGCACCCTTTACGCCCAATACTTCCGGATACCGCCCGCTACCTACGTCTTACCCCGGCTGCTGGCACGTATCTCGCC
+
CCCCCGGGGGGGGGGGGGGGGGGGGGGGGGGGGGGGGGGGGGGGGGGGGFGGGGGGGGGGGGGGGGGGGGGGGGGGGGGGGGGGGGGGCGGGGGGGGGGGGGGGGGGGGGGGGGGGGGGGGGGGGGGGGGGGGGGGG8?AFFGFGGG8EDGFGEDFECFGGGFGGGGGGGGGFGBDFFGGDGDFG>,:CFEGGGEGGEGGF;DECFFFFDEF*:;*BEGG=DD>>*8:>CDB(7@CD@CF:(3@6<?;AG//:?)6.3,0(28-CF*).(..32927+4-,731:3)7?,884(.)1/(*9
@M03364:396:000000000-C9LGT:1:1101:16272:1631 2:N:0:10
GGACTACTGGGGTATCTAATCCTGTTCGCTCCCCACGCTTTCGCTCCTCAGCGTCAGTAACGGCCCAGAGACCTGCCTTCGCCATTGGTGTTCTTCCCGATATCTACACATTCCACCGTTACACCGGGAATTCCAGTCTCCCCTACCGCACTCCAGCCCGCCCGTACCCGACGCGGATCCACCGTTCAGCGATGCACTTTCACACCGCACGCGCCGACCCGCCTACGAGCCCTTTACCCCCAACAATTCCTGTACAAGCCCGCACCCTACGCATTTCCACAGCTGTACGCAAGTCTTTGGC
+
CCCCCGFGGGGGGGGGGGGFGGGGFGGGG7FFGGGGGGGGGGGGGGGGGGGGGGGGC@FFGGGGGGGGGFGGGGGGGGGGGGGGEFGGA7CFFGGGFGGGGGGGGGFGGGGGGFGGGGDDEGGGG@FGDGCFGGFBEFDGCDGBGGFGGBG>C8DB:E8CGGDDGEGGCEGC>GBDD):=0CG*;=,/1,395C*<C9FGGEGEGB:06)-:()*(1(*:9DB30*,7,7;?:(4):)<CE(41..4<BG*65)))*)4(37E(7:9((.((((-))3))(.,..).),4(((.)***-*9
@M03364:396:000000000-C9LGT:1:1101:15118:1665 2:N:0:10
GGACTACACGGGTATCTAATCCTGTTTGCTACCCACGCTTTCGAGCCTCAGCGTCAGTGGTGGCCCAGAAGGCCGCCTTCGCCACCGGTGTTCTTCCCGATATCTGCGCATTCCACCGCTACACCGGGAATTCCGCCTTCCCCTACCACACTCGAGCCCGCCGGTATCGGAGGCGCGCCGAGGGTGAGCCCCGGGCTTTTCCCTCCGACCTCACGGGCCGCCTCCGCGCGCGTTCAGCCCAATGAATCCGTATAACCCCCGCCCCCCCACCACTCACCCCGCCGCTTGCCCGTAGTTTGCC
+
CCCCCGGGGGEGGDFGGGGGGGGFGGFFGGCGGGGGGGGGGGG@FGG@FGGGGGGGGFDF6DFGGGGGGFFGGGGGGGEGGGGGGGGGFGGGFFGFGGGCFEEFDGGGGGGGFFGGGGGGGGGGG+>CE@BFGGF>CFDGGGGFGGG,,;FDA)+:FEFEEGDDG7CFCE51?C(:=3C5*35*3;*3?CGC7:CE)*<?+4C4C>8(,9(+57*,>;G*-7((.*,),/-(-,4()6FE*(.(*-6.651((,-))(-(((/-C*)(,((.(.((.*((-239,-(4((,(,((.7*)*:
@M03364:396:000000000-C9LGT:1:1101:10082:1699 2:N:0:10
GGACTACTCGGGTTTCTAATCCTGTTTGCTACCCACGCTTTCGAGCCTCAGTGTCAGTATTAGGCCAGAAGGCTGCCTTCGCCATCGGTATTCCTCCAGATCTCTACGCATTTCACCGCTACACCTGGAATTCTACCTTCCTCTCACATACTCTAGCTCTGCAGTTTCAGATGCAGTTCCCGGGTTAAGCCCGGGGATTTCACATCTGACTTCTCGAGCCACCTACGCTCCCTTTCCTCCCATCAATTCCGATAAACGCTGGCCCCCTCTGTATTCCCGCGGCGTCTGCCCCAGGTTTAGC
+
CCCCCGGG8FGGGDDGGGGGGGGCGGDGGG9FGGGGGGGGGGG8<FGGGGG<FGGGG6CFDF,CFGGG8,EFGFGGGGGGGGGGE@FGGEGFGGGGGGGGGGGGGGGGGGGGGGGFGGGGGFGGEGGGFGGGGEDFF=DGFGGFF,E8E0A>E;FFF6;E,EFFFGGGFE;EFG*=3<@EE6C7CG+0BD,=C+@EDGGGG@@A9?>7EFFF*<A)4)=C=FDD56-59C>23@=4**4<F()(//<)@+;1;.(7A71;((;(:E9(4.46<AD45:1(1(2((-2:23(3(4,/0/.C:
@M03364:396:000000000-C9LGT:1:1101:16914:1724 2:N:0:10
GGACTACCCGGGTATCTAATCCTGTTTGCTACCCACGCTTTCGTGCCTCAGTGTCAGTTTCAGTCCAGAAGGCCGCCTTCGCCACCGGTGTTCCTCCTAATATCTACGCATTTCACCGCTACACTAGGAATTCCGCCTTCCTCTCCTGTACTCAAGCTGAATAGTTCGCAGGGCGGTTCACGGTTGGGCCGTGAAATTAAACCCCGCGCTTGCTCAGCCACCTACGCACTCTTTACGCCCAGTACTTCCGGATAACCCCCGCCCCCTACGTGTTACCGCGGCTGCTGGCACGTAGTTAGCC
+
CCCCCGGGGGGGGGFGGGFFFGGCGFGGGGGGGGGGGGGGGGGGGGGGGGGFGGGGGAFGGGGGGGGGGGGGGGGGGGGGGGGGGGGGFEGGGGGGGGGGGGGGDGGGGGGGGEGGGGGGGGGGFFGGGGGFGGGCC:CGGGFBFGG8EDGFED=FG8DGGGDFGCFGGGDEEGFGGFCCFFGGGGF=FG5DD*ACF;,=E>C@CAD@BG6E2:3)C@G*=FDF@*4791:65<A<?FGEC8:<*64<9C7(-3)3)(,39724CEC(4(.(5()6.*4(33,48334:(5<,.37**):9
@M03364:396:000000000-C9LGT:1:1101:16870:1730 2:N:0:10
GACTACCCGGGTTTCTAATCCTATTTGCTCCCCACGCTTTCGTGCCTCAGCGTCAGTAACAGGCCAGGCGGCCGCCTTCGCCACTGGTGTTCTTCCATATATCTACGCATTTTACCGCTACACATGGAGTTCCACCGCCCTCTCCTGTCCTCCAGCCTGCCAGTTTCCAAAGCCTGTACCGGTTGAGCCGGTACCTTTCACTTCAGACTTAACAAGCCGCCTACGCACCCTTTACGCCCACTCATTCCGGATAACGCTCGCCCCCTCCGTATTACCGCGGCTGCTGGCCCCTAGGTCCCCG
+
CCCC,EFGGGGGGGGGGGGGGGFDFGFDFGGGGGFGGGGGGGGGGGGGGGFGGGGDE@FGGGGGGGGGGGGGGGGGGGGFCGGGGGGGGGGGGGGGGGGGCEEFFGGGGGGGGGGGGGGGGCEFDEGCEFGFGGGG>FDGGG,0A>FDFFEDFC+AFGGGG7FDGGGGGGGFFC:CGFGGGCD**18:A<=DDGGGGGGGF5;>:@FE)=<9.3+,7?=E180=@E(59D61:AF(46:/*(47165<?<*(3<B:B?B>FF8>C/*4-8(.,).)-?7(((-4.5(-3(((-(.9/*(1)
@M03364:396:000000000-C9LGT:1:1101:13716:1752 2:N:0:10
GGACTACTCGGGTTTCTAATCCTGTTCGCTCCCCCAGCTTTCGCGCCTCAGCGTCAGTGGTGGCCCAGAAGGCCGCCTTCGCCACCGGTGTTCTTCCCGATATCTGCGCATTCCACCGCTACACCGGGAATTCCGCCTTCCCCTACCACACTCGAGCCCGCCGGTATCGGAGGCTCGCCGGGGTTGAGCCCCGGGCTTTTACCTCCGACCTAACGGGCCGCCTAACCGCCCTTTACGCCCCCTGACTCCGGATAACCCTCGCCCCCTACGCATTCACCCGGCCGCTTGCACGCATTTAGCC
+
CCCCCGGGGGDGGCCGGGGGGGGEFGGGGGGGGGGGGGFGGGGGGGGGGGFGGGGGFEF<FEEGGGGGGFDGGGGGGGGGGGGGGGGGEFGGGGGGGGGGGGGGGFGGGGFG,EFGGGGGGGGGGEGG7FEGGGGEGCDGGGGFGGGFGFG@E5FB:EGE>F4C@CGGGG5=?F9GGFGE7CC4C503?CC99EE*/*AC7<G<G@;1(96+.7/(1(::(9(()*,),)-(.,)6:?GG*-(-5().919(3(4,)((-2(:,CC38:4(,(()6<@4,-,((-((40).8((-.*14:7
@M03364:396:000000000-C9LGT:1:1101:19798:1796 2:N:0:10
GGACTACACGGGTATCTAATCCTGTTTGCTCCCCACGCTTTCGCACCTCAGCGTCAGTAATGGTCCAGTGAGCCGCCTTCGCCACTGGTGTTCCTCCGAATATCTACGAATTTCACCTCTACACTCGGAATTCCACTCACCTCTACCCTACTCAAGACTTCCAGTATCAAAGGCAGTTCCGGGGTTGAGCCCCGGGATTTCACCCCTGCCTTAACAGTCCGCCTACGTGCGCTTTACGCCCAGTAAATCCGAACAACGCTAGCCCCCTTCGTATTCCCGCGGCTGCTGGCACGACTTCAGC
+
CCCCCGGGGGGGGGGGGGGGGGGGGGGGGGGGGGGGGGGGGGGGGGGGGGGGGGGGGFFCFGGCFGGGGGFFGGGGGGGGGGGGGFGG?EGGGGGGF7FFGGGGGGGG7EFGGGGGGFGGGGFGDGGGCFGGGGGGGGGGGGF58;E4@6?=FEDFDGGGGGFGGAFGGGGGFGFDFFFGECD@E8+0;:F?DDEGGGGGG<FFGFFF-?EG34,1C?FGDG@DFG(0352>B<;)16EGGF?8*)6)4>73:>>(869<:;GFGGG>(2(.182)6:,439913()5,1(.(,-)0/)27
@M03364:396:000000000-C9LGT:1:1101:20758:1826 2:N:0:10
GGACTACAGGGGTATCTAATCCTGTTCGCTCCCCACGCTTTCGCTCCTCAGCGTCAGTGACGGCCCAGAGACCTGCCTTCGCCATCGGTGTTCTTCCCGATATCTACACATTCCACCGTTACACCGGGAATTCCAGCCTCCCCTGCCGCACTCAAGCCCGCCCATACCCGGCGCAGACCCACCGTTAAGCGATGGGCTTTCACACCGGACGCGACGAACCGCCTACGCGCCCTTTACGCCCACTAAATCCGGATAACGCTTGCACCCTACGTATTACCGCGGCCGCTGGCCCGGCTGTAGC
+
CCCCCGGGGGGGGGGGGGGGGGGGGGGGGGGGGGGGGGGGGGGGCGGGGGGGGGGGGGGGGGGGGGGGGGGGGGGGGGGGGGGGGGGGEGFGGGGGGGGGGGGGGGGGGGGGGGGGGGGGGFGGGGGGGGGGGGGGGEGGGGGFGGG+CDGFGFGFGGGGGG>5FBFGGGGGFGFGEFFF,4:<CE:6CF*87C5CGEGGGCF?FEEF>GFC6):9C0CG>GB0:C<)7DFF7?F46(CED?(.)5:2BGC;:2(6?:>BFFG7GG50:?28))4).<?F990(491-(3(4((-))0)2*
@M03364:396:000000000-C9LGT:1:1101:13493:1953 2:N:0:10
GGACTACTCGGGTTTCTAATCCTGTTTGCTCCCCACGCTTTCGTGCCTCAGCGTCAGGTACAGGCCAGGCGGCCGCCTTCGCCGCTGGTGTTCTTCCACATCTCTACGCATTTTACCGCTACACATGGAGTTCCACCGCCCTCTCCTGTCCTCAAGCCGTGCAGTTTCCAAAGCCTGAACCGGTTGAGCCGGTCCCTTTTACTTCCGACTTGCACAGCCGCCTGCCCCCCCTTTACGCCCCATCATTCCGGATAACGCTTGCCCCCTACGTATTACCCCGGCCGCCTGCCCGGAGTTCGCC
+
CCCCCGGGGGGGGGGGGGGGGGGGGGGGGGGGGGGGGGGGGGGGGGGGGGGGGGGGGFGGGGGGGGGGGGGGGGGGGGGGGGGGGGGGGGGGGGGGGGGGGGFGGGGGGGGGFGGGGGGGGGGGGGGGDGGGGGGGGGGGGGGFGGGGGFGFG6DFGFEGGG>FFGGGGGG;FG=FGAEFGGGFG8,8AFEGGGGGGGGG7A@<D*=;;GFG<*C4D@GGFG6<?*,)4C>(8?4>0:EG8<<2*554@4C8<?F<7,-4(4C?GG5(22:).:)-66((--,,3(4<6(2((-(08*-9<
@M03364:396:000000000-C9LGT:1:1101:10328:2035 2:N:0:10
GGACTACCGGGGTATCTAATCCTGTTTGCTACCCACGCTTTCGAGCCTCAGTGTCAGTATTATGCCAGAAGGCTGCCTTCGCCATCGGTATTCCTCCAGATCTCTACGCATTTCACCGCTACACCTGGAATTCTACCTTCCTCTCACATACTCTAGCTCTACAGTTTCAGATGCAGTTCCCAGGTTAAGCCCGGGGATTTCACATCTGACTTATAGAGCCACCTACGCTCCCTTTACGCCCAGTAATTCCGATTAACGCTTGCACCCTCTGTATTACCGCGGCTGCTGGCCCAGCGTTAGC
+
CCCCCGGGGGGGGGGGGGGGGGGGGGGGGGGGGGGGGGGGGGGFGGGGGGGGGGGGGGC9FGGGGGGGGGGGGGGGGFGGGGGGGGGGFGGGGGGGGGGGGGGGGGGGGGGGGGGGGGGGGFGFFFGGGGGGGGGGGFGGGGGFGGG,7<EEGCGFG8EGFGFGGGGGGGGFDFBFCFCFGGFDFEFEF>FGDGGGGGGFGFECGF85ACEGCAF@DCFGFGFFF:5ADGFFFFFFF=EFGD06F)<CAFF?DDFFF6>D;7;)>ED@?(.665<49<(4432-(4437(((-.()0.(9:
@M03364:396:000000000-C9LGT:1:1101:23861:2046 2:N:0:10
GGACTACTCGGGTTTCTAATCCTGTTCGCTACCCATGCTTTCGAGCCTCAGCGTCAGTTGCAGACCAGAGAGCCGCCTTCGCCACTGGTGTTCTTCCATATATCTACGCATTCCACCGCTACACATGGAGTTCCACTCTCCTCTTCTGCACTCAAGAAGGACAGTTTCCGAAGCAGTTCCCCGGTTAAGCCGGGGGCTTTCACTTCAGACTTATCTTTCCGCCTGCGCTCGCTTTACGCCCAATAAATCCGGACACCGCTTGCCACCTACGTATTACCGCGGCTGCTGGCCCGTAGTTCGC
+
CCCCCGGGGGGGFGGGGGGGGGGGGGGGGGGGGGGGGGGGGGGGGGGGGGGGGGGGGGGGGGGGGGGGGGGGGGGGGGGGGGEGGGGGCGGGFGCGEGGGGGGGGGGGGGGGGGGGGGGGGGFGGGFF@FGGGGCFGFCFFGGDFGGGGDFFFDFF=DFE8FFGGGGGGGGC?FFDEFGG?=9@EGEEFGFGGEGGGGGGGEG?7A6@EGFFE+5)@?GFFGD@DG9D3C9BF??AFFGGG?BFFA5.9CC0(3((0-(6:?C>*<C<4?6<7A?)6<:94;>B6::)41,46(()0*)9>
@M03364:396:000000000-C9LGT:1:1101:17905:2046 2:N:0:10
GGACTACCGGGGTTTCTAATCCTGTTTGCTACCCACGCTTTCGAGCCTCAGTGTCAGTATTATGCCAGAAGGCTGCCTTCGCCATCGGTATTCCTCCAGATCTCTACGCATTTCACCGCTACACCTGGAATTCTACCTTCCTCTCACATACTCTAGCTCTACAGTTTCAGATGCAGTTCCCAGGTTAAGCCCGGGGATTTCACATCTGACTTATAGAGCCACCTACGCTCCCTTTACGCCCAGTAATTCCGATTCACGCTTGCACCCTCTGTATTGCCGCGGCTGCTGGCACAGCGTTCGC
+
CCCCCGGGGGGGGGGGGGGCGGGGGGGGGGGGGGGGGGGGGGGGGGGGGFGGGGGGGGGGGFGGGGGGFGGGGGGGGGGGGGGGGGGGCFGGGGGGGGGGGGGGGGGGGGGGGGGGGGGGGGGGGGGGGGGGGGGGGFFGGGGD?FG=EFGFCEGFG=DFGGFGGGGGGGGGFGFGGFGGGGGFGGA6DEFFGGGGGGFGGEGFGFAE5CEE;+>AF4DGEGFFF?=B=DFB(8;EEFGEGF?EF5CEFG67;?.5C(672@F3FGG@?1).-5<).349(249><3).2(5(4(0))(99
@M03364:396:000000000-C9LGT:1:1101:24053:2087 2:N:0:10
GGACTACTGGGATATCTAATCCTCTTCGCTCCCCTAGCTTTCGCGCCTCAGCGTCAGTCGTGGCCCAGAAGGCCGCCTTCGCCACCGGTGTTCTTCCCGATATCTGCGCATTCAACCGCTCAACCGGGAATTCCGCCTTCCCCTGCCTGACTCAAGCCGGCCGTTATCGGGAGCGGACGGGGGTTGGGCCCCCGGATTTTCCTCCCGACAAGTCCGGCCGCCTCCTCGCGCTCTATGCCCACTGACTTCGTTTACCGCTTGCTCCCTACGTATTTCCCCGGCTGCTAGCCCGTCGTGTGCC
+
9CCCCFEEE,;,6CFEGGF,;A6,=6CC@6F+FFGFEFGGGD:C+@@FB4,;@@@CEGD,6@,@<F@EGG8<E@++7@B,,8C:BFECFEF:<FF<,98BB:B<CFC@GEC=E,99,+@0++@,8B+FF=,FFFF+@FGD:=,*+4,,,58:,8C6F>>ED<9*>CG9E*1C)42)/0/2*/3*/2*4>**)9C*1**++33C<C)73()-::B+8)(:*338((*..15(3(4))).3:2,(,6())/9*((()352,(((+.0*2..-4)),.).023(,(48).)(,,44((.).(*2
@M03364:396:000000000-C9LGT:1:1101:10120:2094 2:N:0:10
GGACTACACGGGTTTCTAATCCTATTTGCTCCCCACGCTTTCGTGCCTCAGCGTCAGGTACAGGCCAGGCGGCCGCCTTCGCCGCTGGTGTTCTTCCACATCTCTACGCATTTTACCGCTACACATGGAGTTCCACCGCCCTCTCCTGTCCTCAAGCCGTGCAGTTTCCAAAGCCTGAACCGGTTGAGCCGGTCCCTTTTACTTCAGACTTGCACAGCCGCCTGCGCACCCTTTACGCCCAATCATTCCGGATAACGCTGGCCCCCTACGTATTAACCCGGCTGCTGGCACGTACTTCGCC
+
CCCCCGGGGGGGGFGGGGGGGGGFFFGGGGGGGGGGGGGGGGGGGGGGGGGGGGGGGGGGGGGGGGGGGGGGGGGGGGGGGGGGGGGGEFGGGGGGGGGGGGGGGGGGGGGGGGGGGGGDGGGGGGGGF8FCGGGGGGGGGGG9FGGFAA@CGFFFGGGGGG>DFGGGGGGGFGFGGFCGGDGCEG<7A?=GGDEGGCFGFEG?FFFEFGFGF607D6CC@D??<:>)2/88<?<)2:EEC?:FF<<A@F3((4)5>91((,;(9:)33,3)6:)).+.4,309120(8,4682(.9*4*>
@M03364:396:000000000-C9LGT:1:1101:13087:2103 2:N:0:10
GGACTACAGGGGTATCTAATCCTGTTTGCTACCCACGCTTTCGAGCCTCAGTGTCAGTATTATGCCAGAAGGCTGCCTTCGCCATCGGTATTCCTCCAGATCTCTACGCATTTCACCGCTACACCTGGAATTCTACCTTCCTCTCACATACTCTAGCTCTACAGTTTCAGATGCAGTTCCCAGGTTAAGCCCGGGGATTTCACATCTGACTTATAAAGCCACCTACGCTCGCTTTACGCCCAGTAATTCCGATTCACGCTTGCACCCTCTGTATTGCCGCGGCTGCTGGCACAGAGTTCGC
+
CCCCCGGFFFDGGCFGGGGGGGGFFGGGGGFGGGGGGGGGGGGDFGGGGGGGGGGGGGGGGFG9FGGGGFGFGGGGGGGGGGGGGGGGFGGGGGGFGGGGFEFGFGGGGGGGGFFFGGGGGGGGGGGGGGGGGGGGGF8FGFGFGGGGGFGFFCFFF7EEBFFGGEGGFFDFFFEDE9EFGFG@FE<DFA@=DGGGGEEFGCFEFF8C<FEF*?,*;AFG)4=:=DAA29AF?B@CE>GGD@FE=<CE=>D0116<C????7E@FFC7?64C)9?))7(--33(-2)2(,(5((()1*6C9
@M03364:396:000000000-C9LGT:1:1101:16021:2120 2:N:0:10
GGACTACCCGGGTTTCTAATCCTGTTTGCTCCCCACGCTTTCGTGCCTGAGCGTCAGTCTTTGTCCAGGGGGCCGCCTTCGCCACCGGTATTCCTCCAGATCTCTACGCATTTCACCGCTACACCTGGAATTCTACCCCCCTCTACAAGACTCTAGTTCGCCAGTTCAAAATGCAATTCCCAGGTTGAGCCCGGGGCTTTCACATCTTGCTTAACAAACCGCCTGCGCACGCTTTACGCCCAGTAATTCCGATTAACGCTCGGACCCTCCGTATTACCGCGGCTGCTGGCACGGAGTTAGC
+
CCCCCGGGGGGGGGGGGGGGGGGGGGGGGGGGGGGGGGGGGGGGGGGGFGGGGGGGGGGGGGGGGGGGGGGGGGGGGGGGGGGGGGGGGGGGGGGGGGGGGGGGAFGGGGGGGGGGGGGGGGGGGGGGGGGGGGGGGFGGGGGFFFG,@CFFGFGFCFGGGGFGGGGFGGGGFGFGFFGGGGGFFFG=FGGGGGGGGGGGGEGFGFFECGFG?:C7C?GGFGFFFFFF9D>B8:?DFFEDGB04*6:4FF9((316=:>?BB*4DEG(,4784:B4<<39-2999B?2>?17<>4).)):2
@M03364:396:000000000-C9LGT:1:1101:21026:2126 2:N:0:10
GGACTACCAGGGTTTCTAATCCTGTTCGCTCCCCCAGCTTTCGCGCCTCAGCGTCAGTGGTGGCCCAGAAGGCCGCCTTCGCCACCGGTGTTCTTCCCGATATCTGCGCATTCCACCGCTACACCGGGAATTCCGCCTTCCCCTACCACACTCAAGCCCGCCGGTATCGGAGGCTCGCCGCGGGTGAGCCCCGGGCTTTTCCCTCCGACCTAACCGGCCCCCTCCCCCCCCCTTACGCCCCATGAATCCCCCTACCCCTCCGCCCCTACGCATTATCCCCGCCGCTTGCACGTCCGTCGCC
+
CCCCCGGGFG@7FCBFGCCFFFECFCGGGCEGGGGGGGGFGGGGEGGGGGCEFGGG@E,<@@CFGGDEE8@FFGCFGGGGFGGGGGGG7>FGGEFGFGFECFEGECGGGGGGGFGGFEE>>FFGFC=>>+BFFGDEG+8>FD=69FF,>5F8>)0*FEFEGGB>FGCF8:BE?F>FDE:/*3)*:*:2?@CGC5C=38+<+-3)95)((1,+5F;3D(:*4C(((*,)-)6(32.43:8?*(,(*).6F**,-((40,(-((1452*48(((,()).3,--4,3((-48)534(()0)()1
@M03364:396:000000000-C9LGT:1:1101:22470:2146 2:N:0:10
GGACTACCGGGGTTTCTAATCCTGTTTGCTCCCCACGCTTTCGAGCCTCAGCGTCAGTAATCGTCCAGTAAGCCGCCTTCGCCACTGGTGTTCCTCCTAATATCTACGCATTTCACCGCTACACTAGAAATTCCACTTACCTCTCCGACACTCTAGTTCGACAGTTTCCAAAGCAGTTCCAAGGTTGAGCCCTGGGATTTCACTTCAGACTTGCCGTACCGCCTACGCTCCCTTTACACCCAGTAAATCCGGATAACGCTTGCACCCTACGTATTCCCGCGGCTTCTTGCACGTATTTCGC
+
CCCCCGGGGGGGGGGGGGFGGGGGGGGGGGGGGGGGGGGGGGGGGGGGGGGGGGGGGGGGGGGGGGGGGGGGGGGGGGGGGGGGGGGGFGGGGGGGGGGGGGGGGGGGGGGGGGGGGGGGGGGGGGGGGGGGGGGGGFGGGDFDGGGEGFGEFEGFFDGGGGFGGGGGGGGGFGFGGFGGG7C@EF@@FGGGGGGGCGGGGEFFGFFF4CEG=FD:C@EG?GFFFF;EDGBFFFFEEEGGGFFF6<)6FGCF?B04?(3:?BG>GG*43:??76?>AC:B416;(.)).4)414(*/*)29
@M03364:396:000000000-C9LGT:1:1101:10315:2150 2:N:0:10
GGACTACTCGGGTTTCTAATCCTGTTTGCTACCCACGCTTTCGAGCCTCAGTGTCAGTATTATGCCAGAAGGCTGCCTTCGCCATCGGTATTCCTCCAGATCTCTACGCATTTCACCGCTACACCTGGAATTCTACCTTCCTCTCACATACTCTAGCTCTACAGTTTCAGATGCAGTTCCCAGGTTAAGCCCGGGGATTTCACATCTGACTTATAGAGCCACCTACGCTCCCTTTACGCCCAGTAATTCCGATTAACGCTCGCACCCTCTGTATTACCGCGGCTGCTGGCACAGAGTTAGC
+
CCCCCGGGGGGGGGGGGGGGGGGGGGGGGGGFFGGGGGGGGGGGGGGGGGGGGGGGGGGGGGGGGGGGGGGGGGGGGGGGGGGCGGGGFGGGGFGGGGGGGGGGFGGGGGGGGGGFGGGGGCGGGDGGFGGGGGGGGGGGGGGBGCGADFGFGDGFFEFGFGFGGFGGF=DGFGFGGFGGGGFFGGFDFFEFDGGG6+@CEEGE?FF@EFFGEFC52ADF@FFDE?4:2*5>>EF=CDGGGFFEB4CEFG<((4;);62<(78(8CD/,(.)))6653(,-7;>01:>7?:<4,.)9*)::
@M03364:396:000000000-C9LGT:1:1101:7839:2157 2:N:0:10
GGACTACTGGGGTTTCTAATCCTGTTCGCTCCCCAAGCTTTCGCGCCTCAGCGTCAGTGGTGGCCCAGAAGGCCGCCTTCGCCACCGGTGTTCTTCCCGATATCTGCGCATTCCACCGCTACACCGGGAATTCCGCCTTCCCCTACCACACTCGAGCCCGCCGGTATCGGAGGCTCGCCGGGGGTGAGCCCCGGGCTTTTACCTCCGACCTAACCGGCCGCCTACCCCCCCCTTACGCCCAATGAATCCGGATAACCCCCGCCCCACTCCGACTTCCCCGGCTGGTGGGCCGGACTTCGCC
+
CCCCCGGGFGGGGGGGGGGGGGGGGGGGGGGGGGGGFGGGGGGGGGGGGGFGGGGGFG,<FFEGGGGGGGGGGGGGGGGGGGGGGGGGGGGGGCFGGGGGGGEGGFF>FGGG9FGFGGGGGGGDF=FGGGGGGGGGGGGGGFGFFF@66?FC:)@AEGGG5F?DG*4B8CCEEG2?7):77CC*?E*.9CGC55CC>CFG+4C<F@:-4C>F05*-)45/(1(((*.)-)-(-8)4(-:C837>*6:AFD93(,))),-((,14C*)((((((,,64*,--3-,((,(((4(((-07*4*7
@M03364:396:000000000-C9LGT:1:1101:18167:2199 2:N:0:10
GGACTACCAGGGTTTCTAATCCTGTTCGCTCCCCACGCTTTCGCTCCTCAGCGTCAGTAACGGCCCAGAGACCTGCCTTCGCCATTGGTGTTCTTCCCGATATCTACACATTCCACCGTTACACCGGGAATTCCAGTCTCCCCTACCGCACTCCAGCCCGCCCGTACCCGGCGCAGATCCACCGTTAGGCGATGGACTTTCACACCGGACGCGGCGAACCGCCTACGAGCCCTTTACGCCCACTCAATCCGGATCACGCTCGCACCCTACTCATTACCGCGGCTCCTGGCCGCCATTCTGC
+
B@CCCGGGFGDGFFEGGGGFGGGGGGGCGGGGGGGGDEGGGGGEDFFGGAE?FCFGFFFCAC:FGGGG8FDF<FAFEFGGGGGDCFFGGGFGGFFGGGGDG7CGAEGGGFGGGGGFGGE0CFGGFGCCFEFEGGG9EFDFGFCDG8@68?FAC5+;FFE4@CB6FG>>FC5>?FFGE4EGEFF*BC*/),C)7*86CFGGF3F?FAD@(/4C1):-)(2:2<9?B*()4)318??<>:CEG:(,88?DFG5618(453<0:(:-9**44()).-)).0(((-490(48,(3(((-./1)*2
@M03364:396:000000000-C9LGT:1:1101:22793:2228 2:N:0:10
GGACTACAAGGGTTTCTAATCCTGTTTGCTACCCACGCTTTCGAGCCTCAGTGTCAGTATTATGCCAGAAGGCTGCCTTCGCCATCGGTATTCCTCCAGATCTCTACGCATTTCACCGCTACACCTGGAATTCTACCTTCCTCTCACATACTCTAGCTCTACAGTTTCAGATGCAGTTCCCAGGTTGAGCCCGGGGATTTCACATCTGACTTGTAGAGCCACCTACGCTCCCTTTACGCCCAGTCATTCCGATTAACGCTTGCACCCTCTGTCTTACCGCGGCCGCTGGCCCGGAGTTCGC
+
CCCCCGGGGGGGGGGGGGGGGGGGGGGGGGCGGGGGGGGGGGGCFGGGGG8EFGGGGGGFFFF9GGFG@E<FFEFGGGGGGGGGC<FGFFGGGGGGG8EFFFEE@FGGGGGGFGGGGGEGGGGG8,AFGGGGGGGGAA+AF@;9+9E,9<ED9>@FF==@=FFGGGGFEFFGFGFGGFGGGEDCFF,8DFDFCGEE>CFGGCF79FFEAF8C*+,3=@GG@GFFFD)/)74409>AE9CEGD25*858BF*62(,9A@F@?6*)0?D@7(/9))7)/<6>(--,20,,9?:6((4)07ADG
@M03364:396:000000000-C9LGT:1:1101:20904:2237 2:N:0:10
GGACTACTGGGGTATCTAATCCTGTTCGCTACCCATGCTTTCGAGCCTCAGCGTCAGTTGCAGACCAGAGAGCCGCCTTCGCCACTGGTGTTCTTCCATATATCTACGCATTCCACCGCTACACATGGAGTTCCACTCTCCTCTTCTGCACTCAAGAAAAACAGTTTCCGATGCAGTTCCTCGGTTAAGCCGAGGGCTTTCACATTAGACTTATTTTTCCGCCTGCGCTCGCTTTACGCCCACTAAATCCGGACCACGCTTGCCCCCTCCGTATTCCCGCGGCTGCTGGACCGTATTTAGC
+
CCCCCGGGGGGGGGGGGGFGGGGGGGGGGGGGGGGGGGGGGGGGGGGGGGFGGGGGEFGGGGGFGGGGGGGGGGGGGGGGGGGGGGGGCEFGGFGGGGGGGGGGGGGGGGGGGGGGGGGGGGGGGGGGFGGGGGGGGGGGGFGFGGGAEFGEFDDD9=F8=FFGGGGGGGEGFGEGGFGGGGGFEG+9BAFGGGGGGGGGGCFFFFFC*CEGE>C4:;DF2DFFFC(?@79@FFD<E@CFG?0@F1@?FGGF0226>(-4-,;(9@D903,-(,5)6@:;79BF9(.82((374())*)2:
@M03364:396:000000000-C9LGT:1:1101:23579:2240 2:N:0:10
GGACTACAGGGTATCTAATCCTGTTTGCTCCCCACGCTTTCGTGCCTGAGAGTCAGTCTTTGGCCAGGGGGCCGACTTCGCCACCGGTATTCCTCCAGAACTCTACGCATTTTACCGCTACACCTGGAATTCTAACCGACTCTACAAGGCTCTAGTTCGCAGGTTCAAAATGCAATTCCCAGGTTGAGCACGGCACTTTCACATCTTGCTTAGCTAACCGCCTGCGCCATCTTTAAGCCAGTAAATTCCGATTAACACTGGGAACCTTACTAATGCAGAGGCGGCCGGCACGGAATTTTGC
+
CCCCCGGGGGGG,ECACF65F@F6@@F,@9FDCFGC+6B<,FCC,C,ACF<C,CF9,,C<FA,,,;@@CFCEGG+@CBE,,8,4C:F=89E<F9,:<EF8,54?DFD7?++,9,,C+=EG+<@<>>8,:B?FF9,:8++>>@9?DF9@,03),06+,7@@++*:9,<,@<,6=8*22=,24,7,7@>8F8@D4**4?2,559B**4=7*1*4*+,14>,/,)1,11(.,*())/))/)5+*)))+9))*21,(4<.*.)),3*.9F<))(.--4)).0)--8((((-((--(((3))*)0*
@M03364:396:000000000-C9LGT:1:1101:18712:2261 2:N:0:10
GGACTACACGGGTATCTAATCCTGTTTGCTACCCACGCTTTCGAGCCTCAGTGTCAGTATTATGCCAGAAGGCTGCCTTCGCCATCGGTATTCCTCCAGATCTCTACGCATTTCACCGCTACACCTGGAATTCTACCTTCCTCTCACATACTCTAGCTCTACAGTTTCAGATGCAGTTCCCAGGTTAAGCCCGGGGATTTCACATCTGACTTATCGAGCCACCTACGCTCCCTTTACGCCCAGTCATTCCGATTCACGCTTGCACCCTCTGTATTACCGCGGCTGCTGGCACAGATTTCGC
+
CCCCCGGGGGGGGGGGGGGGGGGGGGGGGGGGGGGGGGGGGGGGGGGGGGGGGGGGFFGGGGGGGGGGGGGGGGGGGGGGGGGGGGGGGGGGGGGGGGGGGGGGGGGGGGGGGGGGGGGGGGGGGGGGGGGGGGGGGFGGGGGFGGG,CFGFEEGFGGGGGGFGGGGGGGGFFGFGGFGGGGG:FF,>FDFGGGGG>EFGGFGFGFFFFGEFFF9:9=G>:FDFFDAB5D2>:BFEFFEGGFFE*;CEFG>(/6C<F?D;77C=GFD;F@;?E<E)6<<619B>9B:05<.51:(**/-9C
@M03364:396:000000000-C9LGT:1:1101:24475:2279 2:N:0:10
GGACTACTGGGGTATCTAATCCTGTTTGCTACCCACGCTTTCGAGCCTCAGTGTCAGTATTATGCCAGAAGGCTGCCTTCGCCATCGGTATTCCTCCAGATCTCTACGCATTTCACCGCTACACCTGGAATTCTACCTTCCTCTCACATACTCTAGCTCTACAGTTTCAGATGCAGTTCCCAGGTTAAGCCCGGGGATTTCACATCTGACTTATAGAGCCACCTACACTCCCTTTACGCCCAGTAATTCCTCTTAACGCTTGCACCCGCCGTATTACCGCGGCTGCTGGCACGGATTTAGC
+
CCCCCGGGGGGGGGFGGGGGFGGDG9FFGGGGFGGGGGGGFFGGGGGGGGGGGGGGFE@CFGGGGGGGGGGGGGGGGGGGGGGFEGGG@FGCFGGGFFGGCFGGGGGGDGGGGGGGGGCCEGGG,@FFGECFGGGGGG8<FGG7?FG@;DFFFD?BAFFFGGFGFCFGGGG,@:>CDDFCDA863@FDFF,=C8CCGGG6CEGE9A7;EGFA*9D;>CFF@GF)1?)3*3:>)*5/:-?FG@DEF?**==+**085;5(:(4=3=C36(,337(69<::136(-(().(-(.3(,7:*)0:
@M03364:396:000000000-C9LGT:1:1101:22936:2291 2:N:0:10
GGACTACTGGGGTTTCTAATCCTGTTTGCTACCCACGCTTTCGAGCCTCAGTGTCAGTATTATGCCAGAAGGCTGCCTTCGCCATCGGTATTCCTCCAGATCTCTACGCATTCCACCGCTACACATGGAGTTCCACTCTCCTCTTCTGCACTCAAGAATGACAGTTTCCGATGCAGTTCCACGGTTGAGCCGTGGGCTTTCACATCAGACTTCTCATTCCGCCTGCGCTCGCTTTACGCCCAATAAATCCGGACACCGCTTGCCACCTACGTATTACCGCGGCCGCTGGCAGGTCTCTTGC
+
CCCCCGGGGGGGGGGGGGGGGGGGGGGGFGFGGGGGGGGGGGGGGGGGGGGGGGGFEFGFGGGGGGGGGGGGGGGGGGGFGGGGGGGGCGGGGFGGGGGGGGGGGGGGGGGGFGGGGGGGGGGGGGGGFGGGGGGGF8DFGGFFGGGG9FGDFDDDCDFG9FFGGGGGGGEGFGFGGFGGCFC7DE=DFD8C9EEG?FGGG*@E7?A@*A)A*?FAGEFGFGFFFCBFADF>(5BCE>EFE;08)79?FG3>0@B()39:11>?7FGF?B??<A5).3,7(4(((,(491(((..**9):7
@M03364:396:000000000-C9LGT:1:1101:7689:2300 2:N:0:10
GGACTACCCGGGTTTCTAATCCTGTTTGCTCCCCACGCTTTCGAGCCTCAGCGTCAGTTACAGTCCAGAGAAGCGCCTTCGCCACTGGTGTTCTTCCTAATCTCTACGCATTTCACCGCTACACTAGGAATTCCCTTCTCCTCTCCTGCACTCTAGACTTCCAGTTTGAAATGCAGCACTCAGGTTAAGCCCGAGTATTTCACATCTCACTTCAAAATCCGCCTACGCTCCCTTTACGCCCAGTGAATCCGGACAACGCTCGCCCCCTCCTTCTTACCGCCGCTGCCGGCACGTACTTAGC
+
<CCCCGGGGGGGGGGGGGGGFGGGGGGGGGGGGGGGGGGGGGC<EFFFGG?FGGGG@FGGGGGGGGGGGGGDGCFGGGGGGGGGGGGGFGGGGGGGGGFGFGGGGGGGGGGGGGGGGGGGCFGGGGGGGGGGGGGFGGGGGGGBFFG8DFGEEFGFCFGGGGFGGGGGFGGGFE78FFGGGDD,7EFD;3DFG>EGGGGGGAG@BFAC*2:C*1,*48EFAGF>)649@G>B2>EEED=CF?<@*/7CFGGF0((6:0:?<9E(/*1,,(,)).-))0--(-(,-(,(4916(4())*);:
@M03364:396:000000000-C9LGT:1:1101:21752:2330 2:N:0:10
GGACTACTGGGGTATCTAATCCTGTTTGCTACCCACGCTTTCGAGCCTCAGTGTCAGTATTATGCCAGAAGGCTGCCTTCGCCATCGGTATTCCTCCAGATCTCTACGCATTTCACCGCTACACATGGAGTTCCACTCTCCTCTTCTGCACTCAAGAAAAACAGTTTCCGATGCAGTTCCTCGGTTAAGCCGAGGGCTTTCACATTAGACTTATTTTTCCGCCTGCGCTCGCTTTACGCCCACTAAATCCGGACAACGCTTGCCACCTACGTATTTCCGCGGCTGCCGGCCCGTCTTTAGC
+
CCCCCGGGGGGGGGGGGGGGGGGGGGGGGGGGGGGGGGGGGGGGGGGGGGGGGGGGGGGGGGGGGGGGGGGGGGGGGGGGGGGGGGGGEGGGGGGGGGGGGGGGGGGGGGGGGGGGGGGGGGGGGGGGGGGGGGGGGGGGGGGFGGGEFFGDGDDF,@FCFGFGFGGGGDGGFGFGDDFG:FGFGG+:FEGD9EGGGGGGGCFFGFFE=FFGE6<7CEGG4DDFFF9DFGFFFFFEF?GEG8/(;46CFG<0(::;ABF2:?FF*AF1::<:)6?).33<;>B0;((4172027(0)*)22
@M03364:396:000000000-C9LGT:1:1101:21830:2345 2:N:0:10
GGACTACACGGGTATCTAATCCTGTTTGCTACCCACGCTTTCGAGCCTCAGTGTCAGTATTATGCCAGAAGGCTGCCTTCGCCATCGGTATTCCTCCAGATCACTACGCATTTCACCGCTACACCTGGAATTCTACCTTCCTCTCACATACTCTAGCTCTACAGTTTCAGATGCAGTTCCCAGGTTAAGCCCGGGGATTTCACATCTGACTTATAGAGCCACCTACGCTCCCTTTACGCCCAGTCATTCCGCTTAACGCTTGCACCCTCCGTATTCCCGCGGCTGCTGGCGCGGCGTTAGC
+
CCCCCGGGGGGGGGGFFGFGGG<FGGGFFGGGGGGEGGGGGGCGGGEGFGGGGGGGGGGGGFFGGEFGFCFGGGFGGGGGCFFCEGGGGGGGGG;FFFGFEEDDFEFEGGGGGGGGGECGEFDFCGGGGGGGGGGFGDDFG?9DFFGD;D9DEEG7FFFGFG9FFGEF=FCDDFDGGFFGE,=:DF,>FD=8DGEECB>ECCGECFFF@FFFCF,;DAGGFG=25?4?23>BFEB*12A<F(7B*8?4A@6((6(98((//,;4F8:66(64<??)6+--411-2(.2((((((()0.,97
@M03364:396:000000000-C9LGT:1:1101:19022:2376 2:N:0:10
GGACTACCAGGGTATCTAATCCTGTTCGCTCCCCCAGCTTTCGCGCCTCAGCGTCAGTGGTGGCCCAGAAGGCCGCCTTCGCCACCGGTGTTCTTCCCGATATCTGCGCATTCCACCGCTACACCGGGAATTCCGCCTTCCCCTACCACACTCGAGCCCGCCGGTATCGGAGGCTCGCCGGGGTTGAGCCCCGGGCTTTTACCTCCGCCCTAACGGGCCGCCTACGCGCGCTTTACGCCCCGTAATCCCGTCTACCGCTCGCCCCCTCCGTCTCGCCGCGGCTCCTGGCCAGTAGTTCGCC
+
CCCCCGGGGGEDGFFGGGGGGGGCGGGGGGGGGGGGGGGGGGGGGGGGGF8FEGGG@CDFGGGGGGGGFGGFGGGGGGGGGGGGGGGGCFGGGGGGGGGCGC6F=EFGGGDEFGFGGGEGGGGGGGGGDEGGGGGGGFGGFFFF6EFDFFGCGDGFGGGDGGBCE*=FGE*:?F=GEDCEC57<5:,5?;FDDG=D3CCFC4<):@@(4C6A(0/4538*4C14:/37759(28)6,3CE*(-(0-)5?C*(.()))-(((,22DC<,(((((,(,-*(,-3(((.,(,2((,-)1**(>5
@M03364:396:000000000-C9LGT:1:1101:18684:2379 2:N:0:10
GGACTACTCGGGTTTCTAATCCTGTTCGCTCCCCTAGCTTTCGCTCCTCAGCGTCAGTAACGGCCCAGAGACCTGCCTTCGCCATTGGTGTTCTTCCCGATATCTACACATTCCACCGTTACACCGGGAATTCCAGTCTCCCCTACCGCACTCCAGCCCGCCCGTACCCGGCGCAGATCCACCGTTAGGCGATGGACTTTCACACCGGACGCGACGAACCGCCTACGAGCCCTTTCCGCCCAATCAATCCGGATCACGCTCGCCCCCTACGTCTTCCCGCGGCTGCTGGCACGCCTTTGGC
+
CCCCCGGGGGGGGGGGGGGGGGGFGGGGGGGGGGGGGGGGGGGGGGGGGGFGGGGGFGGGGGGGGGGGGGGGGGGGGGGGGGGGGFGGCFGGGGGFGGGGGGGGGCGDFFFGGGGGGGGDGGAFGGGDGGGGGGGD@FDGGGGFGGGCGBGFGDFFGGGGGGFGFEGGGGGGFGFGCFGGCGG@F:=>FGG)>CECFGGGGEG5FF;2(:(5(.:-9,CE>G9(1;(7,/9?F08).4EGGF?:.5)4@F3904(.5-41?;8(9EG>FF??(4:)-2(73(--7?22.:()(,(0)*)2*
@M03364:396:000000000-C9LGT:1:1101:20662:2409 2:N:0:10
GGACTACAAGGGTTTCTAATCCTGTTTGCTACCCACGCTTTCGAGCCTCAGTGTCAGTATTATGCCAGAAGGCTGCCTTCGCCATCGGTATTCCTCCAGATCTCTACGCATTTCACCGCTACACCTGGAATTCTACCTTCCTCTCACATACTCTAGCTCTACAGTTTCAGATGCAGTTCCCAGGTTAAGCCCGGGGATTTCACATCTGACTTATAGAGCCACCTACGCTCCCTTTACGCCCAGTAATTCCGATTCACGCTTGCACCCTCTGTATTCCCGCGGCTGCTGGCCCAGAGTTAGC
+
CCCCCGGGGGGGGGGGGGGGGGGGGGGGGGEGGGGGGGGGGGGGGGGGGGGGGGGGGGGGGGGAFGGGGGGGGGGGGGGGGGGGGGGGEGGGGGGGGGGGGGGGGGGGGGGGGGGGGGGGGGGGGFGGGFGGGGGFGFFGGGGDFFG@DFGEFE9?GEGGGGFGGGGFGGGGFGFGFDFGGFGGFGADFFCGGCGEGEEGGFGEGFFF*DEGCAC7D7FGECCD@3:?=D9DFFF;E>GCGDFF@<EEFGF=;@)9A@F@??D36CG2134<)<C)7<;@03440::B0?4:(8()1*)::
@M03364:396:000000000-C9LGT:1:1101:13397:2422 2:N:0:10
GGACTACACGGGTATCTAATCCTGTTTGCTACCCACGCTTTCGTGCCTCAGTGTCAGTTTCAGTCCAGAAGGCCGCCTTCGCCACCGGTGTTCCTCCTAATATCTACGCATTTCACCGCTACACTAGGAATTCCGCCTTCCTCTCCTGTACTCAAGCTAGACAGTTCGCAGGGCGGTTCACGGTTGGGCCGTGAAATTAAACCCCGCGCTTGCTTAGCCACCTACGCCCTCTTTACGCCCAGTAATTCCGGATATCGCCCGCCCCCTACGTGTTACCGCTGCTGCTGGCACGTAGTTAGCC
+
CCCCCGGGGGGGGGFGGGGGGGGGGGGGGGGGGGGGGGGGGGGGGGGGGGGGGGGGGGGGGGGGGGGGGGGGGGGGGGGGGGGGGGGGFGGGGGGGGGGFGGGGGGGGGGGGGGGGGGGGGGGGGFGGGGGGGGGGGGGGGGGFGGGFDFGEGFGFFFFGFGFGGGGGGGGGFGFGGFGFFGGCGCG>F>EGDG=9CFCFFFGFGEFBFG0E0A79C<E<@GF@/*4)-),4A<9966*:14?)06:>@F9(-2))72(4>>:>GGG(,-..(46A9*((-14,)..8:(5:?0,7**)09
@M03364:396:000000000-C9LGT:1:1101:20112:2437 2:N:0:10
GGACTACCGGGGTTTCTAATCCTGTTCGCTCCCCTAGCTTTCGCGCCTCAGCGTCAGTCGTGGCCCAGAAGGCCGCCTTCGCCACCGGTGTTCTTCCCGATATCTGCGCATTCCACCGCTACACCGGGAATTCCGCCTTCCCCTGCCATACTCAAGCCGGCCGGTATCGGGAGCGGACGGGGGGTGAGCCCCCGGCTTTGACTCCCGAACAGGCTGGACGCCTCACGGCCCCTTCAGCCCAAGGATACCGGCTAAAGCTTGCCCCCTCCCGATTTACCGCGCCTCTGGCACGGCATGTAGC
+
<CCCCGGGGGEGGGGGGGGDGGGGGGGGGGGGGGGGGGGGGGGGGGGGGGGGGGGGGEFEGGGDGGDGFCFGGGGGGGGGGGGGGGGGFFEGGCDAEGGCCGGGGGGGGGFFGGAFGCDGDGFGCGGGGDFGGGFEGC>FGGFAGGGG,0@AF@CA>FGGEG4CCBCGEGE*=F0C5>:C*/)*:**4?:877C=*)2<?7-0-7>.((/(2()*./(2*47,,(*(.(),(-(()-.22*(((0)).9C<7>?))1..).(3,>C),-((-((().+((,10((().)(5(-((0)*.*2
@M03364:396:000000000-C9LGT:1:1101:16574:2449 2:N:0:10
GGACTACTGGGGTTTCTAATCCTGTTCGCTCCCCACGCTTTCGCTCCTCAGCGTCAGTAACGGCCCAGAGACCTGCCTTCGCCATTGGTGTTCTTCCCGATATCTACACATTCCACCGTTACACCGGGAATTCCAGCCTCCCCTGCCGCACTCAAGCCCGCCCGTACCCGGCGCAGACCCACCGTTAAGCGATGGGCTTTCACACCGGACGCGACGAACCGCCTACGAGCCCTTTACGCCCAACTATTCCGGACAACGCTTGCCCCCTCCGTATTACCGCCGCTGCCTGCACGGCGTTAGC
+
CCCCCGGGGGGGGGGGGGGGGGGGGGGGGGGGGGGGGGGGGGGGGGGGGGGGGGGGFGGGGGGGGGGGCFDGGGGGGGGGGGGGGFGGDFGGGGGGGFGGGGGGGGGGGGGGGGGGGGGDGGGGGEGGGGGGGGGCFGDGGDGFGGGGG>GFGFGFFGGGG@BDGGGGFGEGEF@?=FGG,CC:BC738C:CGEGGFGFGGCGFGFF63D1737?()-?E>GB<:;(04D>2287><6EEG011)(.6FF9><B>()4;6,85(7;9>:19:0(54<E8,(4293(.).6(((((00)297
@M03364:396:000000000-C9LGT:1:1101:9502:2464 2:N:0:10
GGACTACCGGGGTATCTAATCCTGTTCGCTCCCCTAGCTTTCGCGCCTCAGCGTCAGTCGTGGCCCAGAAGGCCGCCTTCGCCACCGGTGTTCTTCCCGATATCTGCGCATTCCACCGCTACACCGGGAATTCCGCCTTCCCCTGCCAGACTCAAGTCGGCCGGTATCGGGAGCGGACGGGGGTTGAGCCCCCGGATTTGACTCCCGACCAGGCGTGCCGCCTTCCGACGCCTTAGCCCCCAGGAAACCGACTACAGCTTGCCCCCTGCCTTATACCCCTGCGCCTCGCCACCAATTTGCC
+
CCCCCGGGFC@:C,,;CFGCFCECFEDCCGE7FEBFFGGGGGCGFB@FBFEGDG@CFFFGD@FEEGGFC,C@CF7CCFGFGE@BEGGGGGGGEEEF9FFGGD>FAE?>CEBGCF,,:@886=EGG@@++@=>EDD7@@;F:?FFCCC5@AFCG)**7,5@C7*35=CFCEG*:<(5EB=C*/>CEE6()88<CC=:C5:E?A+4970(,965()*(148:(1((.0()(13(2())));5*((-)4.(7))-(-3)03).106)/?)4<()).)).)3(((.416((((((((((00*)*2
@M03364:396:000000000-C9LGT:1:1101:12820:2478 2:N:0:10
GGACTACCAGGGTATCTAATCCTGTTCGCTCCCCACGCTTTCGCTCCTCAGCGTCAGTAACGGCCCAGAGACCTGCCTTCGCCATTGGTGTTCTTCCCGATATCTACACATTCCACCGTTACACCGGGAATTCCAGTCTCCCCTACCGCACTCCAGCCCGCCCGTACCCGACGCGGATCCACCGTTAAGCGATGGACTTTCACACCGGACGCGACGAACCGCCTACGAGCCCTTTACGCCCAATAATTCCGGATAACGCTTGCACCCTCCGTATTACCGCGGCTGCTGGCCCAGAGTTAGC
+
CCCCCGGGGGGGGGGGGGDGGGGGGGGGGGGGGGGGGGGGGGGGGGGGGGGGGGGGGGGGGGGGGGGGGGGGGGGGGGGCFGGDEGFGGGGGGGGGGGGGGGGGGGGFGGGGCGGGGGGGEGGGGGGGGGFGGGGGF98FGGEFGGG6E9FFDFGFEFGGGGFGGGGGGGGGEGAG58EGD@FEFE7=:98>9CEAFFGGG<FEGFFFFGFGBF57C0?C7DB:0A?)(9;641?AD?DGG?6B67AAFFFF?B(6@<>?:?E3FFGBB(,-4(4<DE?>90999?2)46,:0(.)19)20
@M03364:396:000000000-C9LGT:1:1101:17490:2487 2:N:0:10
GGACTACAGGGGTATCTAATCCTGTTCGCTCCCCACGCTTTCGCTCCTCAGCGTCAGTAACGGCCCAGAGACCTGCCTTCGCCATTGGTGTTCTTCCCGATATCTACACATTCCACCGTTACACCGGGAATTCCAGTCTCCCCTACCGCACTCCAGCCCGCCCGTACCCGGCGCAGATCCACCGTTGGGCGATGGACTTTCACACCGGACGCGCCGAACCGCCTACGCGCCCTTTACGCCCAATAAATCCGGATAACGCTCGCACCCTACGTATTACCGCGGCCGCTGGCACGTGTTTGGC
+
CCCCCGGGGGEGGGGGGGGGGGGFGGGGGGGGGGGGGGGGGGGGGGGGGGGGGGGGGFGGGGGGGGGGGGGGGGGGGGGGGGGGGGGGGGGGGGGGGGGGGGGGGGGFGGGGGGGGGGC=EGGGGGDFCFGGGFG9EGGGGGGFGGF=CDGFGFGFFGGGGGDGGGGGC7@EBGFG5?FD9CDEGG*2:C:/>ECFGGFFGCGCFFF61C6E;):6D0CE9C960@:)4C9BFFF>BBEEGB,404:<FF39?F:2F(2:?>E(9CG:(4:8)6:>FC:>9B0(39((3<(5?8()0)(9<
@M03364:396:000000000-C9LGT:1:1101:12587:2581 2:N:0:10
GGACTACCCGGGTATCTAATCCTGTTTGCTCCCCACGCTTTCGAGCCTCAGCGTCAGTTACAGTCCAGAGAAGCGCCTTCGCCACCGGTGTTCCTCCTGATATCTACGCATTTCACCGCTACACCAGGAATTCCGCTTACCCCTCCGGTACTCTAGCCATGCAGTTTCCAAAGCAATCCGGGAGTTGAGCCCCCGCCTTTCACTTCAGACTTGCACCGCCGTCTACGCTCCCTTTACACCCAGTAAATCCGGATCACGCTTGCCCCCTACGTATTACCGCGGCTGCTGGCCCGTCGTTCGC
+
CCCCCGGGGGGGGEGGGGCFGGGGGGGGGGGGGGGGGGGGGGGFFGGGGGGGGGGGGEGGGGGFGGGGGGGGGGGGGGGGGGEGGGGGCFGGGDGGGGGGGDFGGGGGGGGGGGGGGGGGGGGGGGGG7EFGGGGGG+@FE?FFGGGGGEGFGFGFEGGGFGFGFECGGGCA6FEGGFGGGEDGGGGFFGGCCEGGGGGGCCGFGFFECGEGFA+7C;GEFGF?6<7>FGFF064):AGFG((.15)<BFG66?0:FF1<B68(9CD9:?:424:).3437;;>FB2)4((414()00,99
@M03364:396:000000000-C9LGT:1:1101:19941:2594 2:N:0:10
GGACTACTCGGGTATCTAATCCTGTTCGCTCCCCCAGCTTTCGCGCCTCAGCGTCAGTGGTGGCCCAGAAGGCCGCCTTCGCCACCGGTGTTCTTCCCGATATCTGCGCATTCCACCGCTACACCGGGAATTCCGCCTTCCCCTACCCCACTCGAGCCCGCCGGTATCGGAGGCTCGCCGGGGTTGAGCCCCGGGCTTTTACCTCCGACCTAACGGGCCGCCTCCTCTCGCTTTACGCCCAATGAAGCAGAATAACGCTCGCCCCCTACGTATTACCCCCGCTGCTGTCACGGACTTCGCC
+
CCCCCGGGGGGGGGGGGGAGGGGCFFGFGGGGGGGGGGGGGGGGGGGGGGGGGGGGGEGFGGCGGGGGGGGGGGGGGGGGGGGGGGGGGEGGGFGGGGDGEEGGGGGGGGGGGGGGGGGGDGGGGGGGGGFFGGGGGG>EGGGFGGG,3<:)81;>>EFGGG>DGDFFGGGGAD(;:BC5:*9F>CC?FCFDDE=ED58C98C4C@F0,51<).*-97EE1D3(4*.*.*-1(4).(4CE5((,/)).)0*(6<<2)(((--:<5//(433<2,646+((,4-,9:))).6((-(0=*2*1
@M03364:396:000000000-C9LGT:1:1101:15201:2633 2:N:0:10
GGACTACTGGGGTCTCTAATCCTGTTTGGTACCCACGCTTTCGAGCCTCAGTGTCAGTATTATGCCAGAAGGCTGCCTTCGCCATCGGTATTCCTCCAGATCTCTACGCATTTCACCGCTGCACCTGGAATTCTACCTTCCTCGCACATACACTAGCTCTACAGTTTCACATGCGGTTCCCAGGTTAAGCCCGGGGATTTCACATCTTACTTATAGATCCACCTACGGGCCCTTTCCACCCAGTAATTCCGCTTCACGCTTGCACCCTCGTTATTACCGTGGCTGCTGGCACAGCTTCAGC
+
@-<8<,6CCFECF;,66;,5@BC=F6;;,;,CF9,@+7:CFGGFFEG@EE,<CAE<,66@,CF,6CFD@CEA@CFFCF9AFD@,8,BFBF7BF,@,CEG,5EDA8=E<FEC:A5=FE@@++79AE8FD,,,,<,@F,=3AFF,<D4B+,+4*8:=DE;,6,C@FGFD,D,73+,)+10=D,,66=,,31,3=+1@+*6:E:0E7<;+**+15*+,2+*5<7C75),:)()-2(-5*0*+4<28;6765;+*(/6()*(/(,/*.*5*,((-(((.)-32(,((((())((()(,(/**)0:
@M03364:396:000000000-C9LGT:1:1101:18484:2667 2:N:0:10
GGACTACCAGGGTTTCTAATCCTGTTCGCTACCCATGCTTTCGAGCCTCAGCGTCAGTTGCAGACCAGAGAGCCGCCTTCGCCACTGGTGTTCTTCCATATATCTACGCATTCCACCGCTACACATGGAGTTCCACTCTCCTCTTCTGCACTCAAGAAAAACAGTTTCCGATGCAGTTCCTCGGTTAAGCCGAGGGCTTTCACATTAGACTTATTTTTCCGCCTGCGCTCGCTTTACGCCCAATAAATCCGGACAACGCTTGCCACCTACGTATTCCCGCGGCTGCTGGCACGTATGTAGC
+
CCCCCGGGGGGGGGGGGGGGGGGFGGGEG@CFGGGGGGGGGGGGGGGGGG?FGGGGGFCEGGGGGGGGGGGGGGGGGGGGGGGGFFGGFFGGGGGGGGGGGGGGFGFGGGGGGDFGGDGGGGGGGGGGEFGGGGGGGGGGGGGFGGGGFDFFE5DBEFGGGGFDGCGFFCEGFGFGDFGGC,0+@E+:FCFGDEEGGGGGGACCGFFFEFCF*=2>FCGGFGFF@::55C;B7=<3<7EF@:3@A=C?F;51:;16>29??1F0*<D:B?<?244))3(30;>6(-))512206.*)0-:C
@M03364:396:000000000-C9LGT:1:1101:18936:2669 2:N:0:10
GGACTACCGGGGTTTCTAATCCTGTTCGCTACCCATGCTTTCGAGCCTCAGCGTCAGTTGCAGACCAGAGAGCCGCCTTCGCCACTGGTGTTCTTCCATATATCTACGCATTCCACCGCTACACATGGAGTTCCACTCTCCTCTTCTGCACTCAAGAAGGACAGTTTCCGAAGCAGTTCCCCGGTTAAGCCGGGGGCTTTCACTTCAGACTTATCTTTCCGCCTGCGCTCGCTTTACGCCCAATAAATCCGGCTAACGCTTGCACCCTACGTATTACCGCGGCTGCTGGCACGTAGTTCGC
+
CCCCCGGGGGGGFGGGGGGGGGGGGGGGGGGGGGGGGGGGGGGGGGGGGGGGGGGGGGGGGGGGGGGGGGGGGG+FGGEFGGGGGGGGFFGGGGGGGGGGGFFGGGGGGGGGGGGDGGGGEEFGGGGGGFFGGGGGGGGGGGGFGGGFGFGFGDDBF,DFGGFGFGGGGGGGEGFGGFGGGGG7EGBCFFGGGGGGGGGGGEGFGFFFCG@<>AE?GFGGFGFFD3:E>D>F::64AFGEG?:()4):F>33(((5<1;B<<8<FGGBFF:144:><F19(4>BF?0?>BFFBF<)0*)9>
@M03364:396:000000000-C9LGT:1:1101:18273:2673 2:N:0:10
GGACTACTCGGGTATCTAATCCCGTTCGCTCCCCTGGCTTTCGAGCCTCAGCGTCAGTTGCAGTCCAGAAAGCCGCCTTCGCCACTGGTGTTCCTCCTAATATCTACGCATTTCACCGCTACACTAGGAATTCCGCTTTCCTCTCCTGCACTCAAGAAGACCGGTTTCTATCCCATCACGGGGTTGAGCCCCGCACTTTTAAGATGGACCTGGCCTCCCGCCTGCTCTCCCTTTACGCCCAATAATTCCGGCCAACGCCCGCCCCCTACGTATTACCCCCGCTGCTGGCACGTCGTTAGCC
+
CCCCCGGGGGEGGGGGGGGGGGFGGGGGGGGGGGGGGGGGGGGGGGGGGGGGGGGGGGGCGGGFGGGGFGGGGGGGGGGGGGGGGGGGFGGGGGGGGGGGGGGGGGGGEGGGGGGGGGGGGGGGG8FEB?FGGGGGGDGGGGGDFGFGGFGFG58;,@DFGGFGGGEGGD9EAFF7CFGGEGDGGG,:ADEDGG*9CFGGC=B*=6?3);:F(;@=FFG59C(((+717D@=EE9E;@GG*4151<A<?49(31(4)4(,341(9:)8?(.3:())-+(-,4,,7),,-(.83(,0.)(09
@M03364:396:000000000-C9LGT:1:1101:6697:2682 2:N:0:10
GGACTACTAGGGTATCTAATCCTGTTTGCTCCCCACGCTTTCGTGCCTGAGCGTCAGTCTTTGTCCAGGGGGCCGCCTTCGCCACCGGTATTCCTCCAGATCTCTACGCATTTCACCGCTACACCTGGAATTCTACCCCCCTCTACAAGACTCTCGTTCGCCAGTTCAAAATGCAATTCCCAGTTTGAGCCCGGGGCTTTCACATCTTACTTAACAAACCGCCTGCGCACGCTTTACGCCCAGTAATTCCGATTAACGCTCGGACCCTCCGTCTTACCGCTGCTGCTGGCTCGGACTTATC
+
CCCCCGGGGGGGGGGGGGGGGGGGGCGGGGGGGGGGEEEEGGGGGGGFFEEGGGGE@6CFFFEFFGGGGG7CEGGGEGGFGGFGFGGGGDGGFGA<FE<FGGA5,=FGGGGGFDFFGEGG+@FFEDFFFFGGGGG9,:=BFGGFGGF?95BDFD+<FD86CFDDGGEFCCFGFFE=EFGFGFF,DF39?FC7;*?*:EGGE7@C7;A.);?=?+0);2F597@;0;(80>908B:2<?;CE1:?*66<FGC0::4)0-,:-1*4DEC0087?(43))<(3(4())).)(8(8911)./)*2
@M03364:396:000000000-C9LGT:1:1101:8706:2693 2:N:0:10
GGACTACTGGGGTATCTAATCCTGTTTGCTCCCCACGCTTTCGTGCCTGAGCGTCAGTCTTTGTCCAGGGGGCCGCCTTCGCCACCGGTATTCCTCCAGATCTCGACGCATTTCACCGCTACACCTGGAATTCTACCCCCCTCTACAAGACTCTAGTTCGCCAGTTCAAAATGCAATTCCCAGGTTGAGCCAGGGGCTTTCACATCTTGCTTAACAAACCGCCTGCGCACGCTTTACGCCCAGTAATTCCGCTTACCGCTCGGACCCTCCGTCTTACCGCGGCGGCTGGCCCGGATCTAGC
+
CCCCCGGGGGGGGEFGGDFFGG9,FEFGGGCFFGGGGDGEGGGFGEGAFFFFGCEG>EEGGFGCFFFGGGGGGGGGGGGGGGFEG,CFC:FFFFGGGEFF=EFF,@CCC>CF;EDEACGD=CEFCFGGGGGGGGF,7,6@FGGFGGG<,3@A>88?@,EECFDGGGFA7:EFFAECFFGFF,;*?D>6AFE*7CEEGGG?F5CC@AF3?GFG6159;(;=>GF68=9AFD>9(4()6:EGG?<?6<A<FG4(-2:)<(-334*-/:>(4:((((-).382>2((,441,31121-))*-*2
@M03364:396:000000000-C9LGT:1:1101:11534:2707 2:N:0:10
GGACTACAGGGGTATCTAATCCTGTTTGCTCCCCACGCTTTCGAGCCTCAGCGTCAGTTACAGTCCAGAGAAGCGCCTTCGCCACTGGTGTTCTTCCTAATCTCTACGCATTTCACCGCTACACTAGGAATTCCCTTCTCCTCTCCTGCACTCTAGACTTCCAGTTTGAAATGCAGCACTCAGGTTAAGCCCGAGTATTTCACATCTCACTTACAAATCCGCCTCCGCTCCCTTTACGCCCAGTCAATCCGGACCACCCTCGCCACCTACGTATTACCCCCGCTGCCGGCACGTACTCAGC
+
CCCCCGGGGGGGGFGGGGA@FGGGGGGGGFGGGGGGGGGGGGGFGGGGGEFFGGGDFGFGGGG9FGGGGGFFGGGGGEGFGGGGGGGGGGGEFGCFFGGGGFFGGFEGG7FEGGGGGGDGEGFGFFGGGGGGGGGDGGFGGGGFGGF@BDEBCEGF9CEDDAFFFFGFFGCAFC*=EFD=D@?CDFF*=DEF64:+:DFGFEB7+;60;FEGE<,:CCGGA>A5),//)/(/85=4E=EGGDB8*7<5AG)1((,2>(6(,6C>3CFBFB?43<?24:3((-,411(-(,(((43)0*.*2
@M03364:396:000000000-C9LGT:1:1101:13184:2731 2:N:0:10
GGACTACCCGGGTATCTAATCCTGTTTGCTCCCCACGCTTTCGTGCCTGAGCGTCAGTCTTTGTCCAGGGGGCCGCCTTCGCCACCGGTATTCCTCCAGATCTCTACGCATTTCACCGCTACACCTGGAATTCTACCCCCCTCTACAAGACTCTAGTTCGCCAGTTCAAAATGCAATTCCCAGGTTGAGCCCGGGGCTTTCACATCTTGCTTAACAAACCGCCTGCGCACGCTTTACGCCCAGTAATTCCGATTAACGCTCGGACCCTCCGTATTACCGCGGCTGCTGGCCCGGATTTAGC
+
CCCCCGGGGGGGGGGGGGGGGGGGGGGGGGGGGGGGGGGGGGGGGGGGGGGGGGGGGFGGGGGGGGGGGGGGGGGGGGGGGGGGGGGGGGGGGGGGGGGFEFGGGGGGGGGGGGGGGGGGGGGGGGGGGGGGGGGGGGGGGGGFGGF?FFGEFBGFDFGGGGFGGGGGGGGGFGFGGFGGGFGGGGGFFFGGGGGGGGGGGFGFGAFE<FFGE1CCGFGGFGFDF;15(>9B?:BFFFGGGB?>=<<AFGG?F<(5B:11:>83DEG?FB63(.899C:046-2(447>(.3>B9))*)2*
@M03364:396:000000000-C9LGT:1:1101:20617:2741 2:N:0:10
GGACTACCGGGGTTTCTAATCCTGTTTGCTCCCCACGCTTTCGAGCCTCAGCGTCAGTTACAGTCCAGAGAAGCGCCTTCGCCACTGGTGTTCTTCCTAATCTCTACGCATTTCACCGCTACACTAGGAATTCCCTTCTCCTCTCCTGCACTCTAGACTTCCAGTTTGAAATGCAGCACTCAGGTTAAGCCCGAGTATTTCACAGCTCACTTAACAATCCGCCTGCGCTCCCTTTACGCCCAGTAAATCCGGACAACGCTCGCCACCTACGTATTCCCGCGGCTGCTGGCCCGTAGGTAGC
+
CCCCCGGGGGGGGGGGGGGGGGGGGGGGGGGGGGGGGGGGGGG@FGGGGGGGGGGGGGGFFCFGGGGG<FC,CFGGGGGGGGGGGGGGFGGGGFGGGGEFFCEFCFGGGGGGGGGGGGGGGGGGGGGGGGGGGG8,E@8EFFGFGGGFFFEEGBGF9@FGGGFFCDGFGFGGFG7FCDFFF:DGG6E:FFGGGCE7CFGGGAF5+;;@CF=E*4,1;>CEAGDA(65:(2-9B>EFFFGCFFF3CC5?CGG329(4A99227>>*;7(.532897)6<61;>>>>B3331(8;4())*)20
@M03364:396:000000000-C9LGT:1:1101:19596:2742 2:N:0:10
GGACTACTGGGGTATCTAATCCTATTTGCTCCCCACGCTTTCGTGCCTCAGCGTCAGTCTCTGTCCAGGCAGCCGCCTTCGCCACCGGTGTTCCTCCATATATCTACGCATTTTACCGCTACACATGGAATTCCACTTCCCTCTCCAGTACTCTAGCTGACCAGTATCCGTGGCTTTATGGGGTTGAGCCCCACGCTTTAACCACGAACTTAATCAGCCGCCTACGCACCCTTTTCGCCCAGTAAATCCGCATACCGCCAGCCCCCTACGCATTCCCCCGGCTGCTGGCCCGTAATTACCC
+
CCCCCGGGGGGGGGGGGGGGGGGGGGGGGGGGGGGGGGGGGGGGGGGGGGGGGGGGGGGGGGGGGGGGGGGGGGGGGGGGGGGGGGGGFGGGGGGGGGGGGGFGGGG7FGGGGGGGGGGGGEFGFEGFGCGGGGGGGGGGGGFFGGD?EFGFDDFFFGDFGGFGGGGGFGGGBEDCF9F8F??FGG3:CBEGCEEGDEGE:>F=C4*:@7><A6<?76FGFGF=533).9;134)6(6CF:(//19)5/9*(4:?FB4((((22>CC(,,((4:)-5*44(2(4?7)(4((--(()0/)*2
@M03364:396:000000000-C9LGT:1:1101:19279:2750 2:N:0:10
GGACTACCGGGGTATCTAATCCTGTTCGCTCCCCACGCTTTCGCTCCTCAGCGTCAGTAACGGCCCAGAGACCTGCCTTCGCCATTGGTGTTCTTCCCGATATCTACACATTCCACCGTTACACCGGGAATTCCAGTCTCCCCTACCGCACTCCAGCCCGCCCGTACCCGGCGCAGATCCACCGTTAGGCGATGGACTTTCACACCGGACGCGACGAACCGCCTACGAGCCCTTTACGCCCAATAAATCCGGATAACGCTCGCACCCTACGTATTACCGCGGCGGCTGGCCCGTAGTAGGC
+
CCCCCGGGGGGGGGGGGGGGGGGGGGGGGGGGGGGGGGGGGGGGGGGGGGGGGGGGGGGCGGGGGGGGGGFGGGGGGGGGGGGGGGGGFGGGGGGCFGGGGGGGGGGGGGGGGGFGGGGGGGGGGGGGEGGGGGGFGGGFGGGFCGGC+<EBGFGFFFGGGGFGEEGGGCEGE7-?CFGG6,9<=8FDFFE<DEE*0?CGGFGFGAB;1D1*()*(/2E=7D>:(085(C6348)6>?EEEB0:944)=DC>0--)=?006613CEG:<?:4)).64<814;>;BB9B:0(-99;0)/-09
@M03364:396:000000000-C9LGT:1:1101:19745:2767 2:N:0:10
GGACTACTGGGGTATCTAATCCTGTTTGCTACCCACGCTTTCGAGCCTCAGTGTCAGTATTATGCCAGAAGGCTGCCTTCGCCATCGGTATTCCTCCAGATCTCTACGCATTTCACCGCTACACCTGGAATTCTACCTTCCTCTCACATACTCTAGCTCTACAGTTTCAGATGCAGTTCCCAGGTTAAGCCCGGGGATTTCACATCTGACTTATAGAGCCACCTACGCTCCCTTTACGCCCAGTAATTCCGATTAACGCTTGCACCCTCTGTATTACCGCGGCTGCTGGCACAGAGTTAGC
+
CCCCCGGGFGGGGGGGGGGGGGGGGGGGGGGGGGGGGGGGGGGGGGGGGGGGGGGGGGGGGGGGGGGGGGGGGGGGGGGGGGGGGGGGGGGGGGGGGGGGGGGGGGGGGGGFGFGGGGGGGGGGGGGGGGGGGGGGGGGGGGGDFGGDGFGFGFGBGGGGGGFGGGGGGGGGFGFGFFFGGFD7DFDDFDEFGGGGDGGGGFGFGFFE@CCFEA:A>AGF9GC8=>25AGFFFFFFFFGGGFFF+>EFFG;2<F0;F@FFFFG4FGGFF@5C3?C5?C29(4109B:>:<:?408)1*):7
@M03364:396:000000000-C9LGT:1:1101:18549:2775 2:N:0:10
GGACTACACGGGTATCTAATCCTGTTCGCTCCCCACGCTTTCGAGCCTCAGCGTCAGTTACAGTCCAGAAAGCCGCCTTCGCCACTGGTGTTCCTCCTAATATCTACGCATTTCACCGCTACACTAGGAATTCCGCTTTCCTCTCCTGCACTCACGAAGACCAGTTTCCATCCCCTCACGGGGTTGAGCCCCGCACTTTTAAGATAGACTTGATCTCCCGCCTGCGCTCCCTTTACGCCCAATCATTCCGGACAACGCTCGCCACCTACGTATTACCGCGGCTGCTGGCCCGTAGTTACCC
+
CCCCCGGGGGGGGGGGGGGGGGG<FGGGGGGGGGGGGGGGGGGGGGGGGGGGGGGGBCEGGGGGGGGGFGDFGGGGGGGGGGGGGGGGCGGGGGGGGGGGGGGGFGGGGGGGGGGGGGGGGGGGGGGG<FGGGGGGGCFGGGGFGGGGFFGEA5+;+=EGGGFGGGGGGGGGFGDGGFGGCCGFGG88F>FDGGEGGGGGG3C=G6?>=CCGB1;@GEGG9GF@@*:8;9?(;;4;;@GGE08(9<4AFG)(44:<59,2(,:?GGG(588423--4*--496380,2:(4492(00*.2>
@M03364:396:000000000-C9LGT:1:1101:12159:2779 2:N:0:10
GGACTACTCGGGTTTCTAATCCTGTTCGCTCCCCTAGCTTTCGCGCCTCAGCGTCAGTCGTGGCCCAGAAGGCCGCCTTCGCCACCGGTGTTCTTCCCGATATCTGCGCATTCCACCGCTACACCGGGAATTCCGCCTTCCCCTGCCAGACTCAAGCCGGCCGGTATCGGGAGCGGACGGGGGTTGAGCCCCCGGATTTGACTCCCGACCAGGCTGGCCGCCTACGCGCGCTTTACGCCCACTGAATCCGAATAACGCTTGCCCCCTACGTATTAACCCCGCTGCTGGCACGTCTTTCGCC
+
CCCCCGGGGGGGE@CGGGDFFFGFGDGGGGGGGGGFGGGCFGGGGGGGGGCFGGGGEFFEGGGGGGGGGGGGGGGGGGGGGGGGGGGGFFFGGGGGGGGGGGGGGGGGGGGGGGGGGGGGGGGGGGEGEGGGGGGGGGGGGGGAGGGF:CFEFFGFGG5CCFFGGGGGGGG*?FBGC>EGG55?EE85F88DCCEC*AF:7<+6CFFB0C0:,;A3CB==9D<:8/4),)-4(895?:GG>(,4*)).6D*,4(6?B0((,-<3FC7:(-.5)3))6+8-311232)8?(8(.(()1*-7>
@M03364:396:000000000-C9LGT:1:1101:16560:2791 2:N:0:10
GGACTACACGGGTTTCTAATCCTGTTTGCTCCCCACGCTTTCGTGCCTGAGCGTCAGTCTTTGTCCAGGGGGCCGCCTTCGCCACCGGTATTCCTCCAGATCTCTACGCATTTCACCGCTACACCTGGAATTCTACCCCCCTCTACAAGACTCTAGTTCGCCAGTTCAAAATGCAATTCCCCGGTTGAGCCCGGGGCTTTCACATCTTGCTTACCAAACCGCCTGCGCACGCTTTACGCCCAGTAATTCCGATTAACGCTCGGACCCTCCGTATTACCGTGGCTGCTGGCACGGAGTTAGC
+
CCCCCGG8FGGGGGGGGGGGGGGGGGGGGGGGGGGGGGGGGGGFFGGGGGGGGGGGGEFCFGGGGGGGGGGGGGGGGGGGGGGGGAGGGEFFGGGFGGGFFGGGGGGGGGGGGGGGGGGGGGGGGGGGGGGGGCGGG==FGGGFGGF,@6FCF5CF@EGGGGFGGGC9@7EAAGC7=FGGD<DCEGDEF<FGGGGGGGGGGFG5@A=.)?CFC)ACFFGGFGFF1>>80>>>?B:<B<CEG:B?@A<<FGF(-41:B?B:6>50CEG(4:9B047AAF?((4913:)5,(,539(.0)):*
@M03364:396:000000000-C9LGT:1:1101:11491:2799 2:N:0:10
GGACTACAAGGGTATCTAATCCTGTTCGCTCCCCACGCTTTCGCTCCTCAGCGTCAGTGACGGCCCAGAGACCTGCCTTCGCCATCGGTGTTCTTCCCGATATCTACACATTCCACCGTTACACCGGGAATTCCAGTCTCCCCTACCGCACTCAAGCCCGCCCGTACCCGGCGCGGATCCACCGTTAAGCGATGGACTTTCCCACCGGACGCGACGAACCGCCTACGAGCCCTTTACGCCCAATAAATCCGGATAACGCTTGCCCCCTACGTCTTCCCGCGGCTGCCTGCCCGTCTTCAGC
+
CCCCCGGGGGGGGCCGGGCGGGGGGGGGGGGGGGGGGGGGGGGGGGGGGGGGGGGGGGGGGGGGGGGGGGGGGGGGGGGGGGGGGGGGGGGGGGGGGGGGGDEGGGGGGFGGGGFGGGGDGGGGGGGGEGGGGGGCAF8FGGGFGGGGGFGFFDFFGFFGEEEGEGGGGGGGFGBD*)==CEC*=EF;FGEGGGGGGGGGG)?ACE39>G>G10?937GGFGF08C17:D9<::?<A0EEGF::)546=FD>61(4?:>6?FG(9CD4(,8:(28468843(-,-(().30(1>(00*)2:
@M03364:396:000000000-C9LGT:1:1101:8906:2801 2:N:0:10
GGACTACTCGGGTTTCTAATCCTGTTCGCTCCCCACGCTTTCGCTCCTCAGCGTCAGTAACGGCCCAGAGACCTGCCTTCGCCATTGGTGTTCTTCCCGATATCTACACATTCCACCGTTACACCGGGAATTCCAGTCTCCCCTACCGCACTCCAGCCCGCCCGTACCCGGCGCAGATCCACCGTTAGGCGATGGACTTTCACACCGGACGCCACGAACCGCCTACGAGCCCTTTACGCCCAATAAATCCGGATAACGCGCGCACCCTACGTAGTACCGCCGCTGCTGGCCCGTATGTAGC
+
CCCCCGGGGGGGGEGGGGGGGGGGGGGGGGGGGGGGGGGGGGGGGGGGGGGGGGGGEGGFGGEGGGGGGGGGGGGGGGGGGGGGGGGGGGGGGDFGFGGGGGGGGGGGGFGGFGGFDGGGGGGFGGDGGGFGGGGGGGGGGGGFGGF>6@FABDGFGGGGGGFGCGGDCCEGEGAD59FG?CFGGGB2;>?C<EC6CCBFG)??GFFFFGFE(7C(17GGFGF(4;:0356:(8?).4ECG?B(9<))9CC>0:(9@09((4/(9CC<(.(.).-))34-(4-(4-),462(((())*.**
@M03364:396:000000000-C9LGT:1:1101:14218:2817 2:N:0:10
GGACTACTCGGGTATCTAATCCTGTTCGCTACCCATGCTTTCGAGCCTCAGCGTCAGTTGCAGACCAGAGAGCCGCCTTCGCCACTGGTGTTCTTCCATATATCTACGCATTCCACCGCTACACATGGAGTTCCACTCTCCTCTTCTGCACTCAAGAAAAACAGTTTCCGATGCAGTTCCTCGGTTAAGCCGAGGGCTTTCACATTAGACTTATTTTTCCGCCTGCGCTCGCTTTACGCCCACTAAATCCGGACAACGCTTGCCCCCTACGTATTGCCGCGGCTGCTGGCACGTATTTCGC
+
CCCCCGGGFGGGGFGGGGGGGGGGGGGGGGGGGGGFGGGFGGGGGGGGGGGGGGGECFGCGGGFGGGGGGGGGGGGGGGGGGGGGGGGCFGGGGGGGGGGGGGGGGGGGGGGGGFGGGGGGGGGDGGGFFGGGGGGFDGGGGGF8E;EGFFFFBDF,@8DFGFFFGGGGGCEFGFGGFGG:EDGEEFBCFGGGEEGGGGGGEC4=FFFEGFGCBGAFEGGFGF25=(?9DF;@FFFFFGGG?(38;8CFGDFFB62F>B?2:>:*AD6<83,.6:)6:3612;99?:?7(4)(..*96)9D
@M03364:396:000000000-C9LGT:1:1101:10469:2871 2:N:0:10
GGACTACTAGGGTTTCTAATCCTGTTTGCTACCCACGCTTTCGAACCTCAGCGTCAGTTACAGACCAGAGAGCCGCTTTCGCCACTGGTGTTCTTCCATATATCTACGCATTTCACCGCTACACATGGAGTTCCACTATCCTCTTCTGCACTCAAGTCTTCCAGTTTCCAATGCACTACTTCGGTTAAGCCGAAGGCTTTCACATCAGACTTAAAAGACAGCCTGCGTTCCCTTTACGCCCAATAAATCCGGACCACGCTCGCTACCTACGTATTTCCGCGGCTGCTGGCACGGATTTAGC
+
CCCCCGFCGGGGGGGGGGCAFFG<FEFGGGFGGGGGEGGEDGGFGGGGGGCGGGGGFFGGGGGFGFCFGGGDGGGGFGGGGEGGGGGGFFAFGGGGGGGFGGGEEFCDFGGGGFEGGGGGEGG8EFGG?<EFF9=E=,35AFGFGAA=>CFD4:=DFE,@AAD?F=CE:=,B?A9AGFGGC=?CCC+:D>=CDGEEGCFFGCEFGA+86*1@*=;8CCG,:C=B4>5@4*:B**6**-==FD2=A*9?AG)((.(()/((/(3(*:C)-3(.44..59(312(49<>)8:?<(((00*)0:
@M03364:396:000000000-C9LGT:1:1101:18532:2882 2:N:0:10
GGACTACCGGGGTATCTAATCCTGTTCGCTCCCCACGCTTTCGCTCCTCAGCGTCAGTAACGGCCCAGAGACCTGCCTTCGCCATTGGTGTTCTTCCCGATATCTACACATTCCACCGTTACACCGGGAATTCCAGTCTCCCCTACCGCACTCCAGCCCGCCCGTACCCGGCGCAGATCCACCGTTAGGCGATGGACTTTCACACCGGACGCGCCGAACCGCCTACGCGCCCTTTACGCCCAATCAATCCGGATCACGCTCGCACCCTACGTATTCACGCGGCTGCTGGCCCGTAGCTGGC
+
CCCCCGGGGGGGGGGGGGEGGGGGGGGGGGGGGGGGGGGGGGGGGGGGGGGGGGGGEGGGGGGGGGGGGGGGGGGGGGGGGGGEGGGGFGGGGGGGGGGGGGGGGGGGGGGGGGGGGGGGGGGGGGGGGGGGGGGCGGGGGGGFGGGGGFGFFFGFGGGGGGBCF:CGGGGGAG9D=AGGCFG*;C*6AFEGGEG?FFGGF6E?FDF07D>50):451EGBGF6?C()->9B18?).1;CE:6<))4-9><;<69?F??(4(2,9ED34<??)6,))32:26BF6?702:?F>3(.)*.*9
@M03364:396:000000000-C9LGT:1:1101:16720:2892 2:N:0:10
GGACCACCCGGGTTTCTAATCCTGTTCGCTCCCCACGCTTTCGCTCCTCAGCGTCAGTGACGGCCCAGAGACCTGCCTTCGCCATCGGTGTTCTTCCCGATATCTACACATTCCACCGTTACACCGGGAATTCCAGTCTCCCCTACCGCACTCCAGCCCGCCCGTACCCGGCGCAGATCCACCGTTAGGCGATGGACTTTCACACCGGACGCGACGAACCGCCTACGAGCCCTTTACGCCCAATAAATCCGGATAACGCTCGCACCCTACGTATTGCCGCGGCCGCCGGCCAGTGGTTAGC
+
CCCC<FGGGGGGEGGGGGFGGGGGGGGGGGGGGGGGGGGGGGGGGGGGGGGGGGGGCFGEFGDCFGGGGGFGGGGGGGGGGGGGGGGGEGGGGGFFFFGCGGCF8=FFGGGGGFCGGGG6@FGGC8FGCFFGGGGGG9=FFGGFGGF8CAG)DCGFGGGGGGFGGGEGGGGGFGFGEAFE?FGC8E*6A://8CG6FF97@<FEGFD>;D>D(./()(:C>GF0::()-96?B:?4<?GDEB?0))-6@FD>810>F33(8>E0DGD<(4<?2:())344(32(-2(4(-((-.))0))02
@M03364:396:000000000-C9LGT:1:1101:16373:2900 2:N:0:10
GGACTACCAGGGTATCTAATCCTGTTCGCTACCCATGCTTTCGAGCCTCAGCGTCAGTTGCAGACCAGAGAGCCGCCTTCGCCACTGGTGTTCTTCCATATATCTACGCATTCCACCGCTACACATGGAGTTCCACTCTCCTCTTCTGCACTCAAGAATGACAGTTTCCGATGCAGTTCCACGGTTGAGCCGTGGGCTTTCACATCAGACTTATCATTCCGCCTGCGCTCGCTTTACGCCCAATAAATCCGGACCACGCTTGCCCCCTACGTCTTACCGCGGCTGCTGGCACGTACTTAGC
+
CCCCCGGGGGGGGGGGGGGGGGGGGGGGGGGGGGGGGGGGGGGGGGGGGGGGGGGGGGGGGGGFGGGGGGGGGGGGGGGGGGGGGGGGFGGGGGGGGGGGGGGGGGGGGGGGGGGGGGGGGGGGGGGGEGGGGGGGGGGGGGGFGGGFGFGFFDFF,=EGGGFGGGGGGGGGFGFGGFGGFGGGGGG@FFGGGGGGGGGGGFGFGFFF@FFGF>EEGFGGECDFDF9EBC2=5>@FF@GGGD1@FA9CFG<>0:(8:8>BFB>77;D3-6??((-)6<17((4,(().5:08?8())*.:>
@M03364:396:000000000-C9LGT:1:1101:15385:2905 2:N:0:10
GGACTACCCGGGTATCTAATCCTGTTTGCTCCCCACGCTTTCGTGCCTGAGCGTCAGTCTTTGTCCAGGGGGCCGCCTTCGCCACCGGTATTCCTCCAGATCTCTACGCATTTCACCGCTACACCTGGAATTCTACCCCCCTCTACAAGACTCTAGTTCGCCAGTTCAAAATGCAATTCCCAGGTTGAGCCCGGGGCTTTCACATCTTGCTTAACAAACCGCCTGCGCACGCTTTACGCCCAGTAATTCCGATTAACGCTCGGCCCCTCCGTATTCCCGCGGCTTCTGGCCAGGTTGTTGC
+
CCCCCGGGFGGGGEGGGGGGGGGFGGGGGGGGGGGGGGGGGGGGGGGGGFFFGGGGGGGGGGGGGGGGGGGGGGGGGGGGGGGGGGGGGGGGGGGGGGGGGGGG8@FGGGGGGFFGGGGGGGGGGGGGGGGGGGGGGGGGGGGFGGGDFFGA,5BFG:FGGFFGGGGGGGGGFFE>FFFGG7CFFCC@FF:@DCGCGGGGGEGEGFFCEGFG6;C):/;7936@@8(>9<9B?:6)68EEG:((/6<<@F*46?(<F:1(83*(9CD4:-2<24?)404111960()6)43(-4)00)(2*
@M03364:396:000000000-C9LGT:1:1101:11929:2906 2:N:0:10
GGACTACAAGGGTATCTAATCCTGTTTGCTACCCACGCTTTCGAGCCTCGGTGTCAGTATTATGCCAGAAGGCTGCCTTCGCCATCGGTATTCCTCCAGATCTCTACGCATTTCACCGCTACACCTGGAATTCTACCTTCCTCTCACATACCATAGTTCTACAGTTTCAGATGCAGTTCCCAGGTTAAGCCCGGGGATTTCACATCTGTCTTATAGAGCCACCTACGCTGCCTTTCCGCCCAGTCATTCCGATGAACGTTTGCACCCTCTGCCTTACCGTGGCTGCTGGCACAGATGTAGC
+
C9CCCC<,CFFEFCCE,;E,;,CCCFECF9FFF-B,C@76CC@,@@:,C4@FE7@,EF@EECF<E66666EFCEG:CEFG<@:46E@C:FC9FDDFFFGF@?D,4@?D:=FC;EE?,CEDC@?<,EEF,:5A,FD,@4+A,==+=>>,@8E),;+*4@;E@@+=FGGD=,=EFFDGE<EG8,=A@D5:D93===@>CC?9:;3*5;A=2<*E73,*+0,40385),:*/*0->****(4=*(/.28?<6+0/8,.)8,(,/:9)0*:/1//)))1/6,6-86>0?<)).-(.,,58*1)20
@M03364:396:000000000-C9LGT:1:1101:10863:2906 2:N:0:10
GGACTACTGGGGTATCTAATCCTGTTTGCTACCCACGCTTTCGAGCCTCAGTGTCAGTATTATGCCAGAAGGCTGCCTTCGCCATCGGTATTCCTCCAGATCTCTACGCATTTCACCGCTACACCTGGAATTCTACCTTCCTCTCACCTACTCTAGCTCTACAGTTTCAGATGCAGTTCCCAGGTTAAGCCCGGGGATTTCACATCTGACTTATCGAGCCACCTACGCTCCCTTTACGCCCAGTAATTCCGATTAACGGTTGCACCCACTGTATTACCGCGGCTGCTGGCCGCTCGTTCGC
+
CCCCCGGGGGGGGCCFGGG<FGGGGEFFGGGGGGGGGGGGGGGGGGGGGGFGGGGGGEFGGGGGGGGGGGGGGCGGFGGGGGGGGGGGGGGGGGGGGGGGGGGG8EFGGGGGFGGGGGGGGGGGGGGGDFCFGGGGGFFGGGGFGGG,,;F5:*+=EDFGA=BGFFFGGFGGFFEGGFGGGGGGFFC6?DDFGDCE7CG6:CFEFFFCEFEFC;5)*)5@@GD9=:>DDGB=BEB*6@EFF9>E+9C<AG*6<D@CF7(/6287FG*(/(/.1.-)<C(-(4619004:(((((()0.(97
@M03364:396:000000000-C9LGT:1:1101:23154:2919 2:N:0:10
GGACTACTAGGGTTTCTAATCCTGTTCGCTACCCATGCTTTCGAGCCTCAGCGTCAGTTGCAGACCAGAGAGCCGCCTTCGCCACTGGTGTTCTTCCATATATCTACGCATTCCACCGCTACACATGGAGTTCCACTCTCCTCTTCTGCACTCAAGAAAAACAGTTTCCGATGCAGTTCCTCGGTTGAGCCGAGGGCTTTCACATTAGACTTGTTTTTCCGCCTGCGCTCGCTTTACGCCCAATAAATCCGGACCACGCTTGCCCCCTACTTATTACCGCGGCTGCTGGCCCGGAGTCAGC
+
CCCCCGGGGGGGFGGGGGGGGGGGGGGGGGFGGGGGGGGGGGG<<FGGGGGGGGGGGF9FFDGCFGGGGG8FFGGGEFGGGGFGGFGG:EFGGGGGGGFGGGGGAFGGGGGGAGFGGGGGGGGGCFFFFFFEGGGGDGGGGGGFGGA;DFGDGDGF,,D,@FFGGDEFFGCEBEBFFFGF,@=CGG+:FF6?+CEGGGFCEAGEFFA69FFG*157FFCE2C@?(688(1:@FF2>EFGGG;?(2)1?CF)((-(4567,4:F7**1430))-6644<32(7-(4:78((.((((00)):6
@M03364:396:000000000-C9LGT:1:1101:9475:2945 2:N:0:10
GGACTACCCGGGTATCTAATCCTGTTTGCTACCCACGCTTTCGAGCCTCAGTGTCAGTATTATGCCAGAAGGCTGCCTTCGCCATCGGTATTCCTCCAGATCTCTACGCATTTCACCGCTACACCTGGAATTCTACCTTCCTCTCACATACTCTAGCTCTACAGTTTCAGATGCAGTTCCCAGGTTAAGCCCGGGGATTTCACATCTGACTTATAGAGCCACCTACGCTCGCTTTACGCCCAGTAATTCCGATTCACGCTTGCACCCTCTGTATTACCGCGGCTGCTGGCACAGCTTTAGC
+
CCCCCGGGGGGGGFFGGGGGGGGGGGGGGGGGGGGGGGGGGGGGGGGGGGGGGGGGGFGFGGGCFGGGGGGGGGGGGGGGGGGGGDGGGGGGGGGEGGGGGGGGGGGGGGGGGGGGGGGGGGGGGGGGGGGGGGDFFFGGGGGFGGG@FFGFFDFFF;FGFGFGGGGGGFGGFFFGGFGGG8ACGGFEFGGFGGGG6BFGGFGFGFFEEGFGFFA5+*@EEGBB2?5AADAF@FD*9=GFF=@EA?E?FG6?<D)9F=<;30B4DFD2?6@E265).<8;260712.4(41521()/*6:C
@M03364:396:000000000-C9LGT:1:1101:20653:2957 2:N:0:10
GGACTACCGGGGTATCTAATCCTGTTCGCTCCCCACGCTTTCGCTCCTCAGCGTCAGTAACGGCCCAGAGACCTGCCTTCGCCATTGGTGTTCTTCCCGATATCTACACATTCCACCGTTACACCGGGAATTCCAGTCTCCCCTACCGCACTCCAGCCCGCCCGTACCCGGCGCAGATCCACCGTTGGGCGATGGGCTTTCACACCGGACGCCACGAACCGCCTACGCGCCCTTTACGCCCAGTAACTCCGGATAACGCTCGCACCCTCCGTATTCCCGCGGCTGCTGGCCCGGAGTTAGC
+
CCCCCGGGGGGGGGGGGGGGGGGGGGDGGGGGGGGGGGGGGGGGGGGGGGGGGGGGGGGGGGGGGGGGGFFGGGGGGGGGGGGGGCGGFGGGGGFGGGGGGGGGGGGCEEGGGGGGGGGGGGGGGDGGGGDFGGG,@ADFGGGFGGG+BAGFGBGFFD>@CFEGEGGGF*1BAG@DC=CF,A0<CG:=BF*/7AE*7CFGF5B?FFFF0C6C(886)4EG69;?6C:8797B9?F)43EGG?(516.6FGD>(86)947?:>C6DG3(-(4-4:?)-3((-76691)5,((-44-)0)-C:
@M03364:396:000000000-C9LGT:1:1101:23754:2957 2:N:0:10
GGACTACAGGGGTATCTAATCCTGTTTGCTACCCACGCTTTCGAGCCTCAGTGTCAGTATTATGCCAGAAGGCTGCCTTCGCCATCGGTATTCCTCCAGATCTCTACGCATTTCACCGCTACACCTGGAATTCTACCTTCCTCTCACATACTCTAGCTCTACAGTTTCAGATGCAGTTCCCAGGTTAAGCCCGGGGATTTCCCATCTGACTTATAGAGCCACCTACGCTCCCTTTGCTCCCAGTAATTCCAATTAACGCTTGCCCCCTCTTTATTACCGCGGCTGCTGGCCCAGCTTTAGC
+
CCCCCCF8EECFF7FFFFFGF9FAFGDFGGGFGGGFFGDFGG><EFGGG8CEEF,FDFCFEEFDGGGGCFFFGGFGGGGGGGGCC=CEBFDFFEFG8?FC,,@D,EEGGGGCGFEFFCEGGGDFFGGG@FGDGGGFAFFFFGGDGEF8=DFEC7+==@FF;,=FEGF9,=7@<=>8@D,@9,=8DF9DFF8D8=CCDG:C:*@>8?FE=>*@8+,;?=A,8C=5>C44)/54>EE*/*>,C336+/8<BD+*04**4,.61(=(;CD>D()).)96<:,(.1-7>4:??((-(.(0/*)02
@M03364:396:000000000-C9LGT:1:1101:24507:2970 2:N:0:10
GGACTACAAGGGTATCTAATCCTGTTCGCTCCCCACGCTTTCGCTCCTCAGCGTCAGTAACGGCCCAGAGACCTGCCTTAGCCATTGGTGTTCTTCCCGATATCTACACATTCCACCGTTACACCGGGAATTCCAGTATCCCTTACCGCACTCACGCCCGCCCGTACCCGGCGCGGATCCCGCGTTAAGCGATGGCCTTTCGCACCGGACGCCCCAAACCGCCCTCGACCCCTTTCACCCCAAACATTCCAGACTCAACCTCTACCCACCGTGTACCAGCGCCATAAGGCACGTAATTAGC
+
<@CCCGCGGFFCCFE,CF<FFFE,C,CCFCFEGGFGDGGGDFGGCGGAFF,CFFGG@EFCEGDCGGGGGDGGFGFFFFG,CF<:D99?,BEEFEE?EFGFG>EDFFGDFG,?;FEDA8E0AF8EF@:FC7F8<E,,=,+94=,+6DFCCE3),503,@@ECCAG3>C>GD8>?CA/*2?68*)**/8,+8/*128*;+<+:(42)..(4797()2-1(*2(9(-(2()()((((.).-<;?00,)(.66:*42:08)(((((3)0+9)((,(,,.--+.2(-(((.)))((((((.)*)*9
@M03364:396:000000000-C9LGT:1:1101:20498:2987 2:N:0:10
GGACTACCCGGGTTTCTAATCCTGTTCGCTCCCCACGCTTTCGCTCCTCAGCGTCAGTAACGGCCCAGAGACCTGCCTTCGCCATTGGTGTTCTTCCCGATATCTACACATTCCACCGTTACACCGGGAATTCCAGTCTCCCCTACCGCACTCCAGCCCGCCCGTACCCGGCGCAGATCCACCGTTAGGCGATGGACTTTCACACCGGACGCGACGAACCGCCTACGAGCCCTTTACGCCCAATCAATCCGGATCACGCTCGCACCCTACGTATTCCCGCGGCCGCATGCACGTGCTTAGC
+
CCCCCGGGGGGGGGGGGGGGGGGAFGGGGGGGGGGGGGGGGGGGGGGGGGGGGGEGEGGGGGGGGGGGGGGGGGGGGGGFGGGGGGGGFFGGGGGGGGGGGGGGGGGFGGGGGGGGGGGGGGFGGGGGGGGGGGFDFFCGFDEFGGGEGBDB85+;CFGGDGEGGGGGGGGGFG2CCFFF9CFEGG7;AC*7DEGGFGGFGFGCDDD>1D6E0)/(1(2:-70:18104>33838A>6E?E(4355,)=CCBB:617<F?0-:4DEGB73(.)6:).+,,-((((-(--,.4-(().*.*2
@M03364:396:000000000-C9LGT:1:1101:20863:2991 2:N:0:10
GGACTACAGGGGTTTCTAATCCTGTTTGCTACCCACGCTTTCGAGCCTCAGTGTCAGTATTATGCCAGAAGGCTGCCTTCGCCATCGGTATTCCTCCAGATCTCTACGCATTTCACCGCTACACCTGGAATTCTACCTTCCTCTCACATACTCTAGCTCTACAGTTTCAGATGCAGTTCCCAGGTTAAGCCCGGGGATTTCACATCTGACTTATAGAGCCACCTACGCTCCATTTACACCCAGTAATTCCGATTTACGCTCGGACCCACCGTCTTACCGCGGCTGCTTGCACGTCTTTAGC
+
CC@CCGCFAFECC7@FFEF<FF9,;CCFGFAFGGGGCEGG<FCGGCF@FFFFCGFF,;CFFFG9EEDDEFCFCGGGGGGEDGGEGGGGGGDGGAC<EEDGEGGGGFEFGGGE,CDFF7EDGG8,@EFF==FGGG8FFGGGFD@F?FG8;DE:C03<;EAFGGF?;EDAFGFC8DDFG?CFCFF73@5>F,,=?8C>7CDFGCGFGFF@EC*E71:A2:9C@D=:<,5/:>:)8>C*9*14=52(+*8CFG?2@1(916;;163.)=/(/66((.:)6+4634(32(.),3)4:((08*)2:
@M03364:396:000000000-C9LGT:1:1101:17868:3014 2:N:0:10
GGACTACTGGGGTTTCTAATCCCGTTTGCTACCCTAGCTTTCGTTCCTCAGCGTCAATAACGGCCCAGTAAAGCGCTTTCGCCACCGATGTTCCTCCTGATATCTACGCATTTCACCGCTACACCAGGAATTCCCTTTACCTCTACCGCGTTCTAGCTAGATAGTATCAAATGCCGAACCGGAGTTGAGCCCCGGGCTTTAACATCTGACTTACCTTGCCGCCTACGAACGCTTTACGCCCAATGATTCCGGACAACGCTTGCACCCCCCGTCTTACCGCGGCTGCTTGCACGGCGGCAGC
+
CCCCCGGGGGGGGGDGGGGGGGGGGGGGFGGGGGGGGGGGGGGGGGGFGFFGGGGF@CFFGGGGGGGGFGGGGGGGGGGGGGGGGGGDGFGGGGGGGGGEGGGGGGGGGDGGGGGFGGGGGGGGGGGGDFGGGGGGF@FGGGFFGGGCDECBGD=EFGGGEF+DFCGGGGGGFGFGDFGGGC>*BFGEFCFFGGGGGGFFFEGFGF849CEGEFF>+>6?;DB@FF?3()63:D@344*2?BBF4:A>FC:BFF(4@9>:6(;)>:*49BB?-18))3---41(40,)41,<?>()).()*
@M03364:396:000000000-C9LGT:1:1101:24111:3027 2:N:0:10
GGACTACTCGGGTATCTAATCCTGTTTGCTACCCACGCTTTCGAGCCTCAGTGTCAGTATTATGCCAGAAGGCTGCCTTCGCCATCGGTATTCCTCCAGATCTCTACGCATTTCACCGCTACACCTGGAATTCTACCTTCCTCTCACATACTCTAGCTCTACAGTTTCAGATGCAGTTCCCAGGTTAAGCCCGAGTATTTCACATCTCCCTTAAAAATCCGCCTACGCTCCCTTTACGCCCAGTAAATCCGGACCACGCTCGCCACCTACGTATTACCGCGGCTTCTGGCACGTAGTTCGC
+
CCCCCGGGGGGGGGGGGGGGGGGGGGGGGGGGGGGGGGGGGGGGGGGGGGGGGGGGGGGGGGGFGGGGGGGGGGGGGGGGGGGGGGGGFGGGGGGGGGGGGGGFFGGGGEGGGGGGGGGGGGGGGGGGFGGGGGGGGFGGGGGFGFGDFFGFGFGFGFFG9FFFGGGGGGGFFGEGGFGGG@DFGGDDFDFF>EGFGGGGGCFEDF?=*;8E=?,0=@FGBGFAA@ADDGFF2AE*AAGGGFFF8>ECFGGFFF6=F?F;D>G2*=F@FFF:)6?.6E<9(7>9(())4:021.())1-7/
@M03364:396:000000000-C9LGT:1:1101:24922:3059 2:N:0:10
GGACTACTGGGGTATCTAATCCTGTTTGCTACCCACGCTTTCGAGCCTCAGTGTCAGTATTATGCCAGAAGGCTGCCTTCGCCATCGGTATTCCTCCAGATCTCTACGCATTTCACCGCTACACCTGGAATTCTACCTTCCTCTCACATACTCTAGCTCTACAGTTTCAGATGCAGTTCCCAGGTTAAGCCCGGGGATTTCACATCTGCCTTATCGAGCCACCTACGCTCCCTTTACGCCCATTAATTCCGATTCACGCTTGCCCCCTCTGTATTCCCGCGGCTGCTCGCACAGAGTCCGC
+
CCCCCGGGGGGGGGGGGGGGGGGFGGGFGGGGGGGGGGGGGGGFGGGFGGFGGGGGGFGGDFGGGGGGGGGGGGGGGGGGGGGGGGGGEGGGGFGGGGGGGGGGDFFGCCFG9FEGGGGGGGGGGGGGGGGGGFCEFGFGGGGBGGG8C?EDC*?+=DGGGGFGGGGGCGA=8=88FFGGG,=3DFB=DF8?C+@E9EGG;EGFFFF@*;@F@CC00)::@G9>>>>D24>0>=E8=@G@G=(0+185AF70;;).;(//((1(*37,3(69)75)4:4;03((-12)46171(2)97)99
@M03364:396:000000000-C9LGT:1:1101:18802:3077 2:N:0:10
GGACTACCAGGGGTATCTAATCCTGTTTGCTACCCACGCTTTCGAGCCTCAGTGTCAGTATTATGCCAGAAGGCTGCCTTCGCCATCGGTATTCCTCCAGATCTCTACGCATTTCACCGCTACACCTGGAATTCTACCTTCCTCTCACATACTCTAGCTCTACAGTTTCAGATGCAGTTCCCAGGTTAAGCCCGGGGATTTCACATCTGACTTCTAGAGCCACCTACGCTCCCTTTCCGCCCAGTAATTCTGATACACGCTTCCCCCCTCTGTATTTCCGCGGCCGCTGGCACGGTGTTGG
+
CCCCCGGGCGGFFGGGGGGFGGG<EFGGGDGGGGGGGGGGGGGGGGGDFF,EFGGG9,EFGGGGGGGGGGFGGGGGGGGEGGGGGEGGCEFGGGFEGGGGGGGGGGFFGCFGGGGGGGGGGFGAEE?F@FFGGFFAE9DFGGFDCFGDFFFD,8+3EFGGGGFGGGGGGGGDBD6?FFGGFC?3DF<>D,7=DEGGD:CFFEEEFCF@7C><7+,;D5,2:A@@>,::)345:=BB*8CFE=@(/1>94C+717))+6(.62150=514<10:)6)-36:642((-(-23:()(-00.(11
@M03364:396:000000000-C9LGT:1:1101:23578:3087 2:N:0:10
GGACTACAAGGGTTTCTAATCCTATTTGCTCCCCACGCTTTCGTGCCTCAGCGTCAGTCTCTGTCCAGGCAGCCGCCTTCGCCACCGGTGTTCCTCCATATATCTACGCATTTTACCGCTACACATGGAATTCCACTGCCCTCTCCCGTACTCTAGCTGACCAGTATCCGTGGCTTTATGGGGTTGAGCCCCACGCTTTAACCACGACCTTAATCAGCCGCCTACCCAACCTTTACGCCCCATACTTCCGGATACAGCCCGCCACCTACGTAATACCCCGGCTGCTTGCACGTAATTCTCC
+
CCCCCGGGEFGGFGGGGGGGGGGAFGGGGGGGGGGGGGGGGGGGGGGGGFFGGGGGGFGGFGGGGGGGGGGGGGGDGGGGCFGGGCCGFGGGGGGGGGGGGGGFFFGGGGGGGFGGGGGGGGFE@FGF=FGGGGGGGFFFGGFDCF,+6<FD,;+3EEFGCGFGFGFGG>FFEGBD89FGF:+@+8,59>*;CEED5CG7C66:CEF)227C;6>80),/:D@((*6/(11=.79)6;/4*/630).)1CC-20))/,(-44*(1;9(543)(-)))+,-1939?.-8:8)2((()1*)02
@M03364:396:000000000-C9LGT:1:1101:13355:3091 2:N:0:10
GGACTACTGGGGTTTCTAATCCTGTTCGCTACCCATGCTTTCGAGCCTCAGCGTCAGTTGCAGACCAGAGAGCCGCCTTCGCCACTGGTGTTCTTCCATATATCTACGCATTCCACCGCTACACATGGAGTTCCACTCTCCTCTTCTGCACTCAAGAAAACCAGTTTCCGATGCAGTTCCCCGGTTAAGCCGAGGGCTTTCACATTCGACTTATTTTTCCGCCTGCGCTCGCTGTACGCCCAATAACTCCGGACAACGCTTGCCCCCTCCGTATTTCCGCGGCTGCTGGCCCGTATTCGGC
+
CCCCCGGGGGGGGGGGGGGGGGGGGGGGGGFGGGGGGGGGGGGGGGGGFGGGGGGGGFGGGGG@FFFGDFEFGGGGGGGGGGGGGGFGGGFFGGGGGGGGGGGGGGGGGGGG,CDFGGEDEGGGF@FGBEEFFF;C8FFGGGGFGGG@9DGFGFDF,6@@,>DDEFGGFEC8?EFFC@FG,=9CEG+:AFCGDEGCDGGGG4@*=B+2*;AE*+,14>FC@DD--=7)(:4;F0:93=CFGFD;FF2)99>(42(4>(((,48(08/-(-34:1.))343019(31).((((2,()<4(9)
@M03364:396:000000000-C9LGT:1:1101:17979:3097 2:N:0:10
GGACTACCCGGGTATCTAATCCTATTTGCTCCCCACGCTTTCGTGCCTCAGCGTCAGTCTCTGTCCAGGCAGCCGCCTTCGCCACCGGTGTTCCTCCATATATCTACGCATTTTACCGCTACACATGGAATTCCACTGCCCTCTCCAGTACTCTAGCTGACCAGTATCCGTGGCTTTATGGGGTTGAGCCCCACGCTTTAACCACGACCTTAATCAGCCGCCTGCGCACCCTTTCAGCCCACTAATTCCGGCTAACGCTCGCCACCTACGTCATACCCCCGCTGCTTGCACGTCTTTCTCC
+
CCCCCGGGCGGGGGGGGGGGGGGFGGGGGFGGGGGGGGGGGGGGGGGFGGGGGGGGEEFGGGGGGGGGGGGGGGGGGGGGGGGGGGGGFGGGGGGGGGGGGGGGGGGGGGGGAFDEGDGGGEGGGGGGGGGGGFCEG,A4FFCB?DFFEFFE>CDDFGGGGGFGGGGFGGGGFGDDGF7FGG6@EG,:F>DGGGDEGGGDF866DBD)075FB+,/?):79DF(,16).)/(/6))96EFG0,(0<<A?G<(-()45734(-:3DF554-,((4:):+((-93(48..83<??0(01*)2:
@M03364:396:000000000-C9LGT:1:1101:20574:3104 2:N:0:10
GGACTACCGGGGTTTCTAATCCTATTTGCTCCCCACGCTTTCGTGCCTCAGCGTCAGTTACTGTCTAGAAAGCCGCCTTCGCCACCGGTATTCCTCCATATATCTACGCATTTTACCGCTACACATGGAATTCTACTTTCCTCTCCAGTACTCTAGCCTCCCAGTATCTAAGGCTTTATGGGGTTAAGCCCCACGCTTTCACCTTAAACTTACACGGCCGCCTACTCACCCTTTACGCCCAATACTTCCGTATACCGCTCGCCACCTACGTATTACCGCCGCTGCTGGCACGTAGTTAGCC
+
CCCCCGGGGGGGFGGGGGFGGGGAGGGGGGGGGGGGGGGGGGGFGGGGGGGGGGGGGGGGGGGGGGGGGGGGGGGGGGGGGGGGGGGGGGGGGGGGGGGFGGGGGGGGGGGGFGGGGGGGGGGG9EGGGGGGGGGGF;DFGGGFGGFGFFGEADFFGGCEGGFGGGGGFGGGFGEDF?GGFFD<C6,;ADFGGGGGDEGG7AFFGFA;@DCG6+,/@@GG@G@@856+4;=;@@49;@?FFF;;)99CFG0.:B94D9(2492->F*8::724:A46*3(49-7>?::603?<??;**.:7
@M03364:396:000000000-C9LGT:1:1101:18567:3115 2:N:0:10
GGACTACTGGGGTTTCTAATCCTGTTTGCTCCCCACGCTTTCGTGCCTGAGCGTCAGTCTTTGTCCAGGGGGCCGCCTTCGCCACCGGTATTCCTCCAGATCTCTACGCATTTCACCGCTACACTAGGAATTCCACTTTCCTCTCCTGCACTCAAGTCTCCCAGTTTCAAGAGCTTACTACGGTTAAGCCGTAGCCTTTCACTCCTGACTTAAGAGACCACCTACGCACCCTTTACGCCCAGTAAATCCGGATAACGCTAGCCCCCTACGTATTACCCCGGCTGCTGGCACGTAATTTGCC
+
CCCCCGGGGGGGGGGGGGGGGGGGGGGGGGGGGGGGGGGGGGGGGGGGGGGGGGGGGGGGGGGGGGGGGGGGGGGGGGGGGGGGGGGGFGGGGGGGGGGGGGGGGGGGGGGGGGGGGGGGGGGGGGGGGGGGGGGGGFFGGGGFGGG8FFGFFFDFFGGFFGFGGFGGGGGGFGEGGFGGGGGFDE,3ADEGGGGGGGGGGE;>FFFFFGEG48;>0(:?5DDB==@BBDF3@F9;@FEFC2;3A)9?FG30:6)5D9<022C?GGC00<?22(6460((4969:2)5<07?<((01*-*2
@M03364:396:000000000-C9LGT:1:1101:9882:3130 2:N:0:10
GGACTACCCGGGTATCTAATCCTGTTTGCTACCCACGCTTTCGAGCCTCAGTGTCAGTATTATGCCAGAAGGCTGCCTTCGCCATCGGTATTCCTCCAGATCTCTACGCATTTCACCGCTACACCTGGAATTCTACCTTCCTCTCACATACTCTAGCTCTACAGTTTCAGATGCAGTTCCCAGGTTAAGCCAGGGGATTTCACATCTGACTTACAGAGCCACCTACGCCCCCTTTACGCCCAGTAATTCCGATTAAAGCTTGCCCCCTCCGTCTTACCGCGGCTGCTGCCACGGAGTTAGC
+
CCCCCGGE<FCFGGGGGGGGGGGGGGGGGGCGGGGGGGGGGGGGGGGFGGGFGGGGGCFDFCFGGGGGCGGGGFFEAEGGGGGGGGGGGFGGGGGGGGGCFGGGEGGGGGGGFGFGGEGGGFGGG8FGFGGGGGGF9EEGGGGFGGGF95=DF9DFA@EGFGCGGGGGFGFG9CD8E7EC88=FGGCDFFG8DG6@8CGGGCCE?F1;CFFCE+38C5DC@CCF@D5*)37AAB=4C9EGGFF>+9>5F7*((/1;+)/743=(*=9(,((/(,/.6<:>B(32(4:?)()430()0)4**
@M03364:396:000000000-C9LGT:1:1101:16849:3130 2:N:0:10
GGACTACTCGGGTTTCTAATCCTGTTCGCTCCCCTAGCTTTCGCGCCTCAGCGTCAGTCGTGGCCCAGAAGGCCGCCTTCGCCACCGGTGTTCTTCCCGATATCTGCGCATTCCACCGCTACACCGGGAATTCCGCCTTCCCCTGCCAGACTCAAGCCGGCCGGTATCGGGAGCGGACGGGGGTTGAGCCCCCGGATTTGACTCCCGACCAGGCTGGCCGCCTACTCGCGCTTTACGCCCAATGAATCCGTATAACGCTTGCCCCCTACGTATTACCCCCGCTGCTTGCCCGGCGTTCGCC
+
CCCCCGGGGGGGGGGGGGGGGGGGGGGGGGGGGGGGGGGGGGGGGGGGGGGGGGGGEFGGGGGGGGGFFGGFGGGGGGGFGGGGGGGGFEGGGGGGGGGFGGDGGGGGGGGGGGGGGGGGGGCGGGGDEEFGGGGGGFDGGGGFGGG8D:FFC@FFDGGGGG>DGDCGGGG*?EBGGBEDCGGGDG,.9FCDGGG5CGF?76+5FF@?9CBG?>F1>6C=>C01:+5)(14(8:A4<?G8*-,2/.69FD9(.7).73(42(2.98)(81<).5)56+4(--(41).51(,4((-0>0,7C
@M03364:396:000000000-C9LGT:1:1101:19650:3173 2:N:0:10
GGACTACTGGGGTTTCTAATCCTGTTTGCTACCCACGCTTTCGAGCCTCAGTGTCAGTATTATGCCAGAAGGCTGCCTTCGCCATCGGTATTCCTCCAGATCTCTACGCATTTCACCGCTACACCTGGAATTCTACCTTCCTCTCACATACTCTAGCTCTACAGTTTCAGATGCAGTTCCCAGGTTAAGCCCGGGGATTTCACATCTGACTTATAGAGCCACCTACGCTCCCTTTACGCCCAGTAATTCCGATTCACGCTTGCACCCTCCGGATTACCGCGGCTGCTGGCACAGATTACGC
+
CCCCCGGGGGGGGGGGGGGGGGGGGGGGGGGGGGGEGGGGGGGGGGGGGGGGGG@<FFDGGGGGGGGGFGGGGFFGFGGGGGGGEGGGBFGGGGGGGGGGGGGGFFGGGGGGGFGFFGGGGGGGGGGGGGGGGGCFGFDGGGG@GGGFDFGEGEGFFDGFCFFGGGGGGGG,03DDFFDEDFGGGG9DDDGGGCGGGGGGGEG*=;AAEGEFEAFE@;=E8>CCEG44);9DDEFCE=EGGFBE+9?EAFC((619:(:;3(8;FGD(/((((/8)53,(-40,763)3<77:?7*9*-59
@M03364:396:000000000-C9LGT:1:1101:17494:3185 2:N:0:10
GGACTACCCGGGTTTCTAATCCTGTTTGCTCCCCATGCTTTCGTGCCTCAGCGTCAGTTAAAGCCCAGCAGACCGCCTTCGCCACCGGTGTTCCTTCCAATATCTACGCATTTCACCGCTACACTGGAAATTCCATCTGCCTCTACTCCACTCACGCTATGCAGTTTCAAGCGCAGTCCAGAGGTTAAGCCCCTGAATTACACGCCTGACTTACTTAGCCGCCTACGCACCCTTTCCCCCCAATAAATCCGGACAACGCTCGCCCCCTACGTCTTACCGCCGCTGCTGGCCCGTCGTTCGC
+
CCCCCGGGGGGGFGGGGGGGGGGGGGGGGGGGGGGGGGGGGGGGGGGGGGGGGGGGGFGGCGGGGGGGGGGGGGGGGGGGGGGGGGGGFGGGGGGGGGGGGGGGGGGGGGGGGGGGGGGGGGGGGGGGGGGGGGGGF=FGGGGFGGGGGFGFGF+;DEEGGGFGGGGGGGFFFFBGGFGFGCFGGGCCFGGGGGGGCFGCGEGFGFFBFGEGAF?7=AGG@GFF?C=>(:;DDFE;))<B1((,2777AC)2263:F(23?6*(7C>3(483(8?)4:26343(4().411619:).).77
@M03364:396:000000000-C9LGT:1:1101:9310:3204 2:N:0:10
GGACTACAGGGGTTTCTAATCCTGTTCGCTCCCCTAGCTTTCGCGCCTCAGCGTCAGTCGTGGCCCAGAAGGCCGCCTTCGCCACCGGTGTTCTTCCGAATATCTGCGCATTCCACCGCTACACTCGGAATTCCGCCTTCCCCTGCCAGACTCAAGCCCGCCGGTATCGGGAGCGTGCGGGGGTTGAGCCCCCGGCTTTTACTCCCGACCAAGCGGGCCGCCTACGCGCGCTTTCCGCCCAATTAATCCGTATACCGCTCGCCCCCTACGTATTACCCCGGCTGCTCGCCCGCACTTCGCC
+
CCCCCGGGGGGGGGEGGGGGGGGGGGGGGGGGGGGGGGGGGGGGGGGGGGGGGGGGGGGGGGGGGGGGGGGGGGGGGGGGGGGGGGGGGGGGGGGGGGGGGFGFGGGEGCGGGGFGGGGGDGGGGGGGEGEGGGGGGEGGGDGFGGG,6@FCGFGFGGGCGGFGGDGGG5E>?E2C=?EEEGGEEG,5@FGGGGC*9?FEE5:<9F3:6D0:(884)3=59D?(8/3)4543:?)68?CE>(,)*)64F<1(4:<454(219?:DE3(844)64.6>+4(,27162)39(09((,07907D
@M03364:396:000000000-C9LGT:1:1101:7469:3211 2:N:0:10
GGACTACACGGGTATCTAATCCTGTTTGCTCCCCACGCTTTCGTGCCTGAGCGTCAGTCTTTGTCCAGGGGGCCGCCTTCGCCACCGGTATTCCTCCAGATCTCTACGCATTTCACCGCTACACCTGGAATTCTACCCCCCTCTACACGACTCTAGTTCGCCAGTTCAAAATGCAATTCCCAGGTTGAGCCCGGGGCTTTCACATCTGTCTTATAGAGCCACCTACGCTCCCTTTACGCCCAGTAATTCCGATTAACGCTTGCACCCTCTGTATTACCGCGGCTGCTTGCCCTGGCTTAGC
+
CCCCCGGGGGGGG>FGGGFGGFGEFGGGGGGGGGGGGGGGGGGFGGGFGCEGGGGGGEFFGGGGGGFGGGDGGGEGGGGDCFGGFGGGGGGGGFDFECGF?EFFDEGFFBFGFFFGGDECGGGGGGGGGFGGGGGGFCFGGGGFFGG,3@GA<=+=FCGGEGDGGFGDGGGGFFC>C9FGGF*:BFDBF?FGGDEGGGGGCEGFGAA4)+9ACF+777E63DFFE+6)3928390)53/?E61(*.54BC6(,(4)9443::/)98C<((556444:F(,,(4(,3:),(,)(,-)).)2:
@M03364:396:000000000-C9LGT:1:1101:16145:3220 2:N:0:10
GGACTACTGGGGTTTCTAATCCTGTTCGCTCCCCTAGCTTTCGCGCCTCAGCGTCAGTCGTGGCCCAGAAGGCCGCCTTCGCCACCGGTGTTCTTCCCGATATCTGCGCATTCCACCGCTACACCGGGAATTCCGCCTTCCCCTGCCAGACTCAAGCCGGCCCGTACCCGGCGCAGACCCACCGTTAAGCGATGGGCTTTCACACCGGACGCGACGAACCGCCTACGAGCCCTTTACGCCCAATAACTCCGGATAACGCTTGCACCCTACGTCTTACCGCCGCTGCTTGCCCGTATTTACC
+
CCCCCGGGGGGGFGGGGGGGGGGGGGGGGGGGGGGGGGGGGGGGGGGGGGGGGGGGGFFGGGGGGGGGGGGGGGGGGGGGGGGGGGGGCGGGGGGGGGGDGGGGGGGGGGGGGGGGGGGGGGGGGGGGGGGFGGGGGCDGGGGFGGG6EAG<FF5AFGGGGGFGG@CGGEEGDGFG5FFGFGG*BC<8CFCDGGGGGGFGGBGBGFF96C6E>BD()(?E4D;2?FF.499?<:74AFGGD(4<4>))9<C9<319FB913?52CFG(3<?:(,3A<F69(44((4))4((),(())16*2
@M03364:396:000000000-C9LGT:1:1101:10128:3222 2:N:0:10
GGACTACTGGGGTATCTAATCCTGTTTGCTACCCACGCTTTCGAGCCTCAGTGTCAGTATTATGCCAGAAGGCTGCCTTCGCCATCGGTATTCCTCCAGATCTCTACGCATTTCACCGCTACACCTGGAATTCTACCTTCCTCTCACATACTCTAGCTCTACAGTTTCAGATGCAGTTCCCAGGTTAAGCCCGGGGATTTCACATCTGACTTATAGAGCCACCTACGCTCCCTTTACGCCCAGTAATTCCGATTAACGCTTGCACCCTCTGTATTCCCGCGGCTGCTGGCACAGATTTAGC
+
CCCCCGGGGGGGGDFGGGGGGGGGGGGGGGGGGGGGGGGGGGGFGGGGGGGGGGGGGFGGGGGGGGGGGGGGGGGGGGGGGGGGGGGGFGGGGGGGGGGGGGGGGGGGFGGGGGGGGGGGGGGGGGGGGGGGGGGGGFGGGGGFGGGDFFGFFEGFGGFGGGFGGGGGGGGGFGFGGFGGGGGEGGGEFFFFGGGGGGGGGFGECFACAFEFCF3;E5EFEGDFE>):47>@DBECE?GGG@D2:4@<FF82?6:6C@264=C)*BC?D;;73)<))?393419>?0?7?:?(,(11*.0>
@M03364:396:000000000-C9LGT:1:1101:17493:3239 2:N:0:10
GGACTACTGGGGTTTCTAATCCTGTTTGCTACCCACGCTTTCGTGCCTCAGTGTCAGTTTCAGTCCAGAAGGCCGCCTTCGCCACCGGTGTTCCTCCTAATATCTACGCATTTCACCGCTACACTAGGAATTCCGCCTTCCTCTCCTGTACTCAAGCTGAACAGTTCGCAGGGCGGTTCACGGTTGGGCCGTGAAATTAAACCCCGCGCTTGCCCAGCCACCTACGCACTCTTTACGCCCAATACATCCGGCTAACGCCCGCCACCTACGTATTACCCCGGCTGCTTGCACGTAGTTAGCC
+
CCCCCGGGGGGGGGGGGGGGGGGGGGGGGGGGGGGGGGGGGGGGGGGGGGGGGGGGGFGGGGGFGGGGGGGGGGGGGGGGGGGGGGGGFFGGGGGGGGGGGGGGGGGGGGGGGGGGGGGGGGGGF@FGGGGGGGGGGC=FFGGFGGD?FFGF;DFFGGFFGG?FGFGGGGGGAGBGE5@,@:D<EG:>FGGGG=FFGFFFGEGDG>DFFD0==)9=F@G*5C3(4*,)4/5--66422:C88::).).79C(4(8:)-(-39C(9@*(::?)).66<+4,29((3,67?)4:41(0**)09
@M03364:396:000000000-C9LGT:1:1101:6796:3266 2:N:0:10
GGACTACCAGGGTATCTAATCCTGTTCGCTCCCCACGCTTTCGCTCCTCAGCGTCAGTAACGGCCCAGAGACCTGCCTTCGCCATAGGTGTTCTTCCCGATATCTACACGTTCCACCGTTACACGGGGAATTCCAGTCTCCCCTGCCTTACGCCAGCCCGCCGGTACCCGGCGCAGATCCACCGTTAGGCGATGGACGTTCACACCGGTGGCTCCGAACCTCCTATGAGCCCTTTACGCCCAATAATTCCTGGTGCAGCTCGCACCCTACCAGTTACTGCGGCTGCTTGCCCGTGTTTGGC
+
ACCCCFFEG<7CFGGEGGF@FGG<C6FF@FEEFGGG7@,C,C@FED@,FF8CFFGC:;6;CFE7FC,CFFFFDFGGFCF,F7FGE,BFGBCB?FA5C,C@F=CGEEEG8+:9,F4C<+,=CBCE++>=CFFFGC,,7,6A=DGF+36,,56)+109F8+4CC*05:*3@98>@GF5EA,<?,**=;:5;8*38C56**32*.+7D3)1()-2()14/4?5(9::2+)92C:(,.5:A?;:?:BB?))-*0*6(.(-0)5(.(2()2*-(,())-..-+.)(-346:.).((414(777(57
@M03364:396:000000000-C9LGT:1:1101:23409:3327 2:N:0:10
GGACTACCCGGGTATCTAATCCTATTTGCTCCCCACGCTTTCGTGCCTCAGCGTCAGTCTCTGTCCAGGCAGCCGCCTTCGCCACCGGTGTTCCTCCATATATCTACGCATTTTACCGCTACACATGGAATTCCACTGCCCTCTCCAGTACTCTAGCTGACCAGTATCCGTGGCTTTATGGGGTTGAGCCCCACGCTTTAACCACGAAATTAATCAGCCGCCTACCCACCCTTTACGCCCAATAATTCCGGATAAACCTCGCCACCTACGGTTTTGCCCGGCTGCCTGCACCTAGGTCGGC
+
CCCCCGGGGGGGGGGGGGGGGGG,EGGGGGGGGGGGGGGGGGGGFGGGFGGGGGGGFGGGGCGGGGGGGGCGGGGGGGGGGGGGFGGGGGGGGGGGGGGGGGGGGGGGGGGGGDFGGDGGGGGG@FGGGGGGGGGGG?FFFGGFGG963=FEFEGFGGGGGGFGGGGGGGFGEE)0@BFF@ED>EED:CFFG7@C5?EG,,*?BFE?)(29A*+>8:.@72C<132(*/:3((/))/4CG:81.=<<AFF)2(())*((,42E?GG*((((.-4((.+.(4(-41,).1(,(,(,)1*()1
@M03364:396:000000000-C9LGT:1:1101:11458:3358 2:N:0:10
GGACTACTCGGGTATCTAATCCTGTTTGCTCCCCACGCTTTCGAGCCTCAGTGTCAGTTACAGTCCAGAAAGGCGCCTTCGCCACTGGTATTCTTCCTAATCTCTACGCATTTCACCGCTACACTAGGAATTCCATTCTCCTCTCCTGCACTCTAGACTTCCAGTTTGAAATGCAGCACCCAAGTTGAGCCCGGGTATTTCACATCTCACTTGACAGTCCGCCTACGCTCCCTTTACGCCCAGTAAATCCGGACAACGCTCGCCACCTACGTATTACCGCGGCTGCTGGCCCGCATTTAGC
+
CCCCCGGGGGGGGDCFGGGGGGGFGGGGGGGGGGGGGGGGGGGFGDEGGGGGGGGFACEFFGGFEGFGGGGGGGGGGGGGGGGGGGGGFDGGGGGGGGGGGGGGGGGGGGEGGGGGGGGCEFGGGGGGGGGGGGGGGFFGGGGFGFGGGFGFCDDF4EFA>AFFGGFGGGGGFCEDGFGGGC+,3@,;DDFGGGG>GGGGGFGF7AFECFFG5*,3;:EGADDFDED9ADAFBF)/>@GCFF=B+/8>:D30;>9/56>210C9*:9<?B22342))94;F0(((-).(((-(((07*.:C
@M03364:396:000000000-C9LGT:1:1101:19824:3363 2:N:0:10
GGACTACTGGGGTTTCTAATCCTGTTTGCTCCCCACGCTTTCGTGCCTGAGCGTCAGTCTTTGTCCAGGGGGCCGCCTTCGCCACCGGTATTCCTCCAGATCTCTACGCATTTCACCGCTACACCTGGAATTCTACCCCCCTCTACAAGACTCTAGTTCGCCAGTTCAAAATGCAATTCCCAGGTTGAGCCCGGGGCTTTCACATCTGGCTTAAAAATCCGCCTGCGCACGCTTTGCACCCAGTTATTCCGTTTCACGCACGTACCCTCCGTTTTCCCGCGGCGGCTGGCCCGGGGTTAGC
+
CCCCCGGGGGGGGGGGGGGGGGGGGGGGGGGGGGGGGGGGGGGGGGGCDFGGGGGGGFGDGGGGGGGGGGGGGGGGGGGFGGGGG=FGGEGGGGGGGGGGGGDED;FFGGEGGCGFFGG8@FFDFFGGEFFGGGGGGCGGGGD*?FFCFFGFCEFF@FGGDGBD:EGGGGCC>C=:EFGGDC9FGC,:A8=DGEEGDEFF7<97C;A93C@G5++9C(>A05;<0B65(5(3804).)<;E6<B*696@GG042)-96:-772,>CFDFF;?23(-5<8>4(4(-((48(2:>643>)0>7
@M03364:396:000000000-C9LGT:1:1101:21804:3383 2:N:0:10
GGACTACTCGGGTTTCTAATCCTGTTTGCTACCCACGCTTTCGAGCCTCAGTGTCAGTATTATGCCAGAAGGCTGCCTTCGCCATCGGTATTCCTCCAGATCTCTACGCATTTCACCGCTACACCTGGAATTCTACCTTCCTCTCACCTACTCTAGCTCTACAGTTTCAGATGCAGTTCCCAGGTTAAGCCCGGGGATTTCACATCTGACTTATAGAGCCACCTACGCTCCCTTTACGCCCAGTAATTCCGCTTAACGCTTGCACCCTCTGTCTTCCCGCGGCTGCCGGCCCCGAGTTAGC
+
CCCCCGGGGGGGGGGGGGGGGGGGGGGGGGGGGGGGGGGGGGGGGGGGGGGFGGGGGGGGGGGGGGGGGGGGGGGGGGGGGGGGGGGGGGGGGGGGFGGGGGGGGGGGGGGGGGGGGGGGGGGGGGGGGGGGGGGGGGGGGGG9DFG,>@FFFEFFGDGGFGFGGGGGGGGGFGFFGFGGG8DCFGDDFGGGGGGGGGGGG7DAFFCEEGFG*?,;5:E6)A@DFEAB@CBF@EFCE@GGGFFF6?CEFG</26(/;;B821=)>FD??367.9E53C24414(((((-46(16()0))2:
@M03364:396:000000000-C9LGT:1:1101:15126:3383 2:N:0:10
GGACTACAGGGGTTTCTAATCCTGTTTGCTACCCACGCTTTCGAGCCTCAGTGTCAGTATTATGCCAGAAGGCTGCCTTCGCCATCGGTATTCCTCCAGATCTCTACGCATTTCACCGCTACACCTGGAATTCTACCTTCCTCTCACATACTCTAGCTCTACAGTTTCAGATGCAGTTCCCAGGTTAAGCCCGGGGATTTCACATCTGACTTATAGAGCCACCTACGCTCCCTTTACGCCCAGTAATTCCGATTCACGCTTGCACCCTCTGTATTACCGCGGCTGCTGGCACAGATTTCGC
+
CCCCCGGGGGGGGGGGGGGGGGGGGGGGGGGGGGGGGGGGGGGFGGGGGGGGGGGGGGGGGGGGGGGGGGGGGGFGGGGGGGGGGGGGFGGGGGGGGGGGGGGGGGGGGGGGGGGGGGGGGGGGGGGGGGGGGGGGGGGGGGGFGGG?FFGE:C@DGFGGGGFGGGGGGGGGFFEGGFGGGGGGGGFEFEFGGGGGDEGGGFGFGFFFCDEGF6@=CAGGFGFFFGABDGFFFFF4>@GFEDBFF4CFFGFFDF)7F1=?:?C<FGG<DD@E3??)9?:(29619????BFF(.2*1*)01
@M03364:396:000000000-C9LGT:1:1101:24991:3412 2:N:0:10
GGACTACACGGGTTTCTAATCCTGTTTGCTACCCACGCTTTCGAGCCTCAGTGTCAGTATTATGCCAGAAGGCTGCCTTCGCCATCGGTATTCCTCCAGATCTCTACGCATTTCACCGCTACACCTGGAATTCTACCTTCCTCTCACATACTCTAGCTCTACAGTTTCAGATGCAGTTCCCAGGTTAAGCCCGGGGATTTCACATCTGACTTATAGAGCCACCTACGCTCCCTTTCCGCCCAGTAATTCCGATTTACGCTCGGACCCTCCGTCTTGCCGCGGCTGCTGGCCAGGCTTTAGC
+
CCCCCGGGGGGGCGGGGGGGGGGGGGGGGGFGGGGGGGGGGGGGGGGGGGGGGGGGGGGGGGGGGFFGFGFGGGGGGGGGGGFFGGGGGGGGGFGCFGGGGGGGGGFGGGGGGGGGGGGGGGCGGGGGGGGGGGGGGFFGGGGFGFGECFFDFEGFGFFFFGFGGGGGGGEFDGFGFDFGFCF@FF,>FDEGGGGGCEGGGFGEFFFC5FFGC>,*;ACGEGDFBD4BAGBD@>)*08CEG@28+8@?CFD6:<(.;(6(/:1.9CC3::>?0.:))34414(16(.,40<((4,.)))2*
@M03364:396:000000000-C9LGT:1:1101:25452:3432 2:N:0:10
GGACTACCCGGGTTTCTAATCCTGTTCGCTCCCCACGCTTTCGCTCCTCAGCGTCAGTGACGGCCCAGAAACCTGCCTTCGCCACGGGTGTTCTTCCGAATATCTACGCATTCCACCGTTACACCGGGAATTCCACCCCCCCCTGCTGCACTCAAGCCCCCCAGTCCCCGGAGCAGCCCAGCGGTTGCGCCGCGGCCTTCCACTCCGGCCTGGCCTGACCGCCTACGCTCCCTTTCCGCCCATGACTTCCGGACAACGCTTGCCCCCTACTACTTACCGCGGCGGCTGGCCAGCAGTTAGC
+
CCCCCGGDEFGG@FGGGGGDFGGGGG<FGGGGGGGGGGGGGGG7@FGGGG,FFGGGC@,FF7F7FFBF,:,@,,,C=F9,,BCF,+@C@CF755@FG++8FFFA8ED+>8C@CECFC+6=8FAG84@:FCGGF?EFC+6FF>8**@,34@@5FC7*?F***>:*?,44//**)=(**23*2*)4=/*(88C5)1:><CG+26F)9?@9(1(*,)*)*(302722,;20(/28:D7)60CE>:.(*)).801((-,4<;0,((*(9;57<(.).6))6<--((,((-(-,(4(((()0*-2:
@M03364:396:000000000-C9LGT:1:1101:9950:3442 2:N:0:10
GGACTACAAGGGTATCTAATCCTGTTCGCTCCCCACGCTTTCGCTCCTCAGCGTCAGTAACGGCCCAGAGACCTGCCTTCGCCATTGGTGTTCTTCCCGATATCTACACATTCCACCGTTACACCGGGAATTCCAGTCTCCCCTACCGCACTCAAGCCCGCCCGTACCCGGCGCGGATCCACCGTTAAGCGATGGACTTTCACACCGGACGCGACGAACCGCCTACGAGCCCTGTACGCCCAATAAATCCGGATCACGCTTGCCCCCTACGTCTTACCGCGGCTGCCGGCACGTCTTTGGC
+
CCCCCGGGGGGGGGGGGGGGGGGGGGGGGGGGGGGGGGGGGGGGGGGGGGGGGGGGGGGGGGGGGGGGGGFGGGGGGGGGGGGGGGGGGGGGGGGGGGGEGGGGGGGGGGGGGGG?FEFGGGEFFGGGGGGGGGGGGGGGGGGFGGGGGFGFFDDFGGGGGGFGGGGGGGGGFEFG*)=FEGGECG<:FFGGGGECFGGFG?D?CAA>BGBEF):->9EC>D>:(2,76D>0<(5>DFGGGF0(/56.94561(,,724:((1,*;<9114,((42)24611,793(429(7?(-8)*)2*
@M03364:396:000000000-C9LGT:1:1101:8226:3465 2:N:0:10
GGACTACTGGGGTTTCTAATCCTGTTCGCTCCCCACGCTTTCGCTCCTCAGCGTCAGTAACGGCCCAGAGACCTGCCTTCGCCATTGGTGTTCTTCCCGATATCTACACATTCCACCGTTACACCGGGAATTCCAGTCTCCCCTACCGCACTCAAGCCCGCCCGTACCCGGCGCGGATCCACCGTTGAGCGATGGACTTTCACACCGGACGCGCCGAACCGCCTACGAGCCCTTTACGCCCAATAAATCCTGATGACCCTTGCCCCCTACGTAGTCCCGCGGCTGCCTGCCCGTTGTTAGG
+
CCCCCGGGGGGG@FGGGGG<FGGGGGGGGGGGGGGEGGGGGGGGGGGGGBFGGGGGGFGGGGGGGGGGGGGGGGGGGGGGGGGGGGGGGGGFGGGGGGGGCG6EAFG<ECFGCFGDGGGG+BCFFEGGGGGGGGGAEFGGGGGFGGGEEBG5ADGFGGGCGGFGFEGGGGEDE@=DEAGGFGCCFG*6A:?)>EE6CDFGGEGFGFD0-C9E()2()-:C999(4;1)-)7(((.4<1*:5((().))96*4))).*(,(.1+(2CD>:0(,5(4))3-,(446>:.24((.-((07))2*
@M03364:396:000000000-C9LGT:1:1101:11279:3550 2:N:0:10
GGACTACAGGGGTATCTAATCCTGTTCGCTCCCCACGCTTTCGCTCCTCAGCGTCAGTAACGGCCCAGAGACCTGCCTTCGCCATTGGTGTTCTTCCCGATATCTACACATTCCACCGTTACACCGGGAATTCCAGTCTCCCCTACCGCACTCAAGCCCGCCCGTACCCGGCGCGGATCCCCCGTTAAGCGATGGACTTTCACACCGGACGCGACGAACCGCCTACGAGCCCTTTACGCCCCATAAATCCGGATCACCCTTGCACCCTACATATTACCGCGGCTGCTGGCAGCTCTTTGGC
+
CCCCCGGGGGGGG7<FGGFGGGFGGGGGGGGGGGGGGGGGGGGGGGGGGGGGGGGGEFGGGGGGGGGGFGCGGGGGGGGGGGGGGGGGFGGGGGGGGGGGGGGGGGGGGGGGFGGGGG8?CGGGGGGGGGGGGGGGFFGGGFE5DFGGGBE=FD=9FGFCEGFGGGGGGEDGFGFG56C=,::<CF*66:8CDEGDFGFFG3B)>>5(2C2C>)*-12CGFGF?:E3)(91:01:2<?GGG;??546)=997(2(44(.41(<.>FD0((()).54:A423((1(3454:11(2)***)*0
@M03364:396:000000000-C9LGT:1:1101:8452:3577 2:N:0:10
GGACTACTGGGGTATCTAATCCTGTTTGCTACCCACGCTTTCGAACCTCAGTGTCAATATGATGCCAGAAGGCTGCCTTCGCCATCGGTATTCCTCCAGATCTCTACGCATTTCACCGCTACACCTGGAATTCTACCTTCCTCTCACCTATTCTAGCCTAACAGTATCAGATGCAGTTCCCAGGTTAAGCCCGGGGATTTCACATCTGACTTATCAAGCCACCTACGCTCGCTTTACGCCCAGTAATTCCGATTAACGCTTGCACCCTCTGTATTACCGCGGCTGCCGGCACAGAGTTAGC
+
CCCCCGGGGGGGG@FGGGGGGGGGGGGGGGGGGGGGGGGGGGGGGGGGGGGFFGGGGDGGGGGGGGGGGGGGGGGGGGGGGGGGGGGGFGGGGGGGFGGFFGGGGGGGGGGGGGGGGGGGGGGGGGGGGGGGGGGGGFDFGGGFGGGGGFGEGFGFFDGGGGFGFGGGFGFFFGFGGFGGFFGGGGCEFADGGGGGGGGGGFGE??AE@DFGFFGEFBGECFDF@8=@=D>=D>BFFFGGG@FF6?ECFG*(638412::<78=GGGFF;36)):4<<2300969((-49(4.,()//):0
@M03364:396:000000000-C9LGT:1:1101:19036:3586 2:N:0:10
GGACTACCGGGGTTTCTAATCCTGTTCGCTACCCATGCTTTCGAGCCTCAGCGTCAGTTGCAGACCAGAGAGCCGCCTTCGCCACTGGTGTTCTTCCATATATCTACGCATTCCACCGCTACACATGGAGTTCCACTCTCCTCTTCTGCACTCAAGAATGACAGTTTCCGATGCAGTTCCACGGTTGAGCCGTGGGCTTTCACATCAGACTTATCATTCCGCCTGCGCCCGCTTTACGCCCAATAAATCCGGACCACGCTTGCACCCTACGTATTACCGCGGCTGCTGGCACGTCGTTAGC
+
CCCCCGGGGGGGGGGGGGGGGGGGGGGGGGCGGGGGGGGGGGGDGGGGGGGGGGGGGGGGGGGCFGGGGGGGGGGGGGGGGGGGGGGGFFGGGGGGGGGGGAFGGGGGGGGGGGGGGGGGCFFG9FGGFGGGGFFFAFFGGGFFGGGFFDGFGFGF:=EG,FFGGDFGGGGGDGFGGFGGCFC7FGFEFGGG0@EGFGGGD*@<GFB@1C=C;=C?F<FGFGFFF=>?(2:@>D@E<DGGGF086.)9FGGFFF6?F0286?F<FFD6(44.)6?24@3>13>0(44:??F738,0.)(12
@M03364:396:000000000-C9LGT:1:1101:23631:3619 2:N:0:10
GGACTACCGGGGTTTCTAATCCTGTTTGCTACCCACGCTTTCGAGCCTCAGTGTCAGTATTATGCCAGAAGGCTGCCTTCGCCATCGGTATTCCTACAGATCTCTACGCATTTCACCGCTACACCTGGAATTCTACCTTCCTCTCACCTACTCTCGCTCTACAGTTTCAGCTGCAGTTCCCAGGTTAAGCCCGGGGATTTCACATCTGACTTATAGAGCCACCTACGCCCCCTTTACGCCCAGTAGTTCCGCTTTAAGCTTGCCCCCTCTGTATTCCCGCGGCTGCTGGCCCAGCGTCAGC
+
CCCCCGDGEGGE:@FGDFFGGGG<FEGGGGEFGGGGGGGGGGGGGGGFFCCFFGGGGGGFGGGAFGGGEGDGGFGGGGGGGGGGGFGE?FGGGGF,ECEGGCFGGGGFE=CBFGGGGDEDGFFGFGEGDFGCFGGDG?=FGGFFGGG,@DED4C+3>AFFFGFFGDFFFF,>?>5?D;DGGDDFBFDD<DDDDGGD>CC,BA@*5@F79=AC69,89877)*05)6-8(:55(5=)96CC<(6=;)97AGG(/:(;+//)/(*(9CC(((,))).)-+-(---43:>?(-.((((.0)4C*
@M03364:396:000000000-C9LGT:1:1101:15352:3630 2:N:0:10
GGACTACTGGGGTATCTAATCCTGTTTGCTCCCCACGCTTTCGTGCCTGAGCGTCAGTCTTTGTCCAGGGGGCCGCCTTCGCCACCGGTATTCCTCCAGATCTCTACGCATTTCACCGCTACACCTGGAATTCTACCCCCCTCTACAAGACTCTAGTTCGCCAGTTCAAAATGCAATTCCCAGGTTGAGCCCGGGGCTTTCACATCTTACTTAACACACCGCCTGCGCACGCTTTACGCCCAGTAATTCCGATTAACGCTCGGACCCTCCGTATTACCGCGGCTGCTGTCACGGAGTTAGC
+
@<<CBFEDEEFEF,,;C@@FFCEFGGGFDCAFGGGCGDBF,CFC@@DFGDGGCEEEGGGGGGGGFGAFF7@FECFGGGEFGG@?FG@EFFGFFEEFGGFFFGFGGCFGCEGDGGGCFEBCGE8<8EFF=E<:FFDFD,0>BCE52E,,,:D*7A8F;<,:8F>DGGCEF,3>;@A8B9ECF,;>DA,:6<D7C9CCGGFG<>@?CFFE?>C9<6@C*/:53<677B1509,,.(,6<(:?:,(.1.4<4:*3:?0:419?:6*()*12(474((,6)330(,(4((.).))54(()75)0*
@M03364:396:000000000-C9LGT:1:1101:19360:3648 2:N:0:10
GGACTACTCGGGTATCTAATCCTGTTTGCTACCCACGCTTTCGAGCCTCAGTGTCAGTATTATGCCAGAAGGCTGCCTTCGCCATCGGTATTCCTCCAGATCTCTACGCATTTCACCGCTACACCTGGAATTCTACCTTCCTCTCACATACTCTAGCTCTACAGTTTCAGATGCAGTTCCCAGGTTAAGCCCGGGGATTTCACATCTGACTTATAGAGCCACCTACGCTCCCTTTACGCCCAGTAATTCCGATTAACGCTTGCACCCTCTGTATTACCGCGGCTGCTGGCACAGCGTTAGC
+
CCCCCGGGFGGGGGFGGGGFGGGAFGFDG@FFGGGGGGGGGGGGGEGGGGGGGGFFDCFDGGGGGGGGGGGGGGGGGGG9BFGGGGGGFGGGGGGGGGGGDFFGFGFGGGDEDBDGDEGGGG9FFFGGFGGCFGGFG,?FFFDDGGGFGFG7=CDFFGGGGGFGGGGGGGGGFBEGGFFGDFFFGGGEFF=DDEGGGGGGGEGEFFFF@CBGE@CAE9D6:DC5B8=BDGFDDA)*16AFG5>=8*/@C@81;1(9+/9?,48.CCD??8)9<5C)7C/7467;;::B?F?81:()8)(10
@M03364:396:000000000-C9LGT:1:1101:24611:3666 2:N:0:10
GGACTACCGGGGTATCTAATCCTGTTTGCTCCCCACGCTTTCGAGCCTCAGTGTCAGTATGATGCCAGAAGGCTGCCTTCGCCATCGGTATTCCTCCAGATCTCTACGCATTTCACCGCTACACCGGGAATTCTACCTTCCTCTCCCCTCTTCTAGCCTAACAGTATCAGCTGCTGTTCCCGGGTTAAGCCCGGGGCTTTCACATCTGACTTATCAAGCCCCCTACGATCGCCTTACGCCCAGTCATTCCGCTTAACGCTTGCCCCCTCCGTCTTTCCGCGGCTTCTTGCACAGAGTTAGC
+
CCCCCGGCBFGGGFGGGGDGGGGGGGGGGG<FGGGGGGGGGGGE,CFGGGD6CFGG9CE<C,6,EFGGFF8FF,AFFGGGGDEE:,BFB,CFGGGGGA6?FGFGAEGGGGGGGGGGGGGGGEGGF+@FGGF@F98FD:+AFFGFG,,+7*,1AEGF;,,@,@DFG,=EE:,>?D)+29D7@33+@E+9BA?CC>EE**61?EGC7?=C*=@F/15*+7C*(?B;?F;)(/6?(3;=@=DCFF;516)4=C*(-(-6@29:?<52CFG96(,-.4-))+4-,30((())64.<),()**)2:
@M03364:396:000000000-C9LGT:1:1101:24579:3695 2:N:0:10
GGACTACCGGGGTTTCTAATCCTGTTTGCTACCCACGCTTTCGAGCCTCAGTGTCAGTATTATGCCAGAAGGCTGCCTTCGCCATCGGTATTCCTCCAGATCTCTACGCATTTCACCGCTACACCTGGAATTCTACCTTCCTCTCACATACTCTAGCTCTACAGTTTCAGATGCAGTTCCCAGGTTAAGCCCGGGGATTTCACATCTGCCTTATAGAGCCACCTACGCTCCCTTTACGCCCAGTAATTCCGATTAACGCTTGCACCCTCTGCATTACCGCGGCTGCTGGCACAGCTTTAGC
+
CCCCCCEFGEGGFGGGGGGEGGGGGGGGGGGGGGGGGGGGGGGGGGGG8F@EFGGGGEFAEGGGGGGGGGGEFGGGGGGFFFGGGGGGEGGGGGGGGGGFFFFGGGGG7CGECCFFFEEDCFGFCFFGGGFGGGGGFFFFGFEFD9E,,4EDGBGF9,@EEGFGGGGFFGGGD=D?FFEF,3=33EBDF9=DGEEG*B:9CAGEC5;A*3*@8C7A:*24:C=:>67925>>:4>*/(;=F1,;FEFEAC*(1;09;(:;07*;CGC(842)-.-.63-(((-49:)4?6051<6F**);*
@M03364:396:000000000-C9LGT:1:1101:13047:3704 2:N:0:10
GGACTACTAGGGTTTCTAATCCTGTTTGCTACCCACGCTTTCGAGCCTCAGTGTCAGTATTATGCCAGAAGGCTGCCTTCGCCATCGGTATTCCTCCAGATCTCTACGCATTTCACCGCTACACCTGGAATTCTACCTTCCTCTCACATACTCTAGCTCTACAGTTTCAGATGCAGTTCCCAGGTTAAGCCCGGGGATTTCACATCTGACTTGTAGAGCCACCTACGCTCCCTTTACGCCCAGTAATTCCGATTCACGCTTGCACCCTCTGTATTACCGCGGCTGGTGGCCCAGCGTTCGC
+
CCCCCCEGEEGGGDGGGGGFGGGGGGGGGGAGGGGEGGGGGGE<FGGGGGGGFFGGGFGFGGGGGGGGECEFGGGGFGGGGGFFEFGGFFGGGGGGGCGGGGGGGGGGGGGGGGGGGGGGEGFFGGFG<BFGGGGGGFGGGGGFGEC,DDFEE*BFFAFFGGBFFFGGGGFGFFDGGFGGG3=BDG?:BAFGCCGG>EGGGFGCDF77CDEG*45;+AEGFGFFFF@B=DBFBBF=4>EGG(5>+*95F:822:)<A6@662=);FD7?33.)9C397326>49;(.,4?(3(,4)7),95
@M03364:396:000000000-C9LGT:1:1101:17203:3711 2:N:0:10
GGACTACTGGGGTTTCTAATCCTGTTTGCTCCCCACGCTTTCGAGCCTCAGCGTCAGTTACAGTCCAGAGAAGCGCCTTCGCCACCGGTGTTCTTCCTAATCTCTACGCATTTCACCGCTACACTAGGAATTCCCTTCTCCTCTCCTGCACTCTAGACTTCCAGTTTGAAATGCAGCACTCAGGTTAAGCCCGAGTATTTCACATCTCACTTAAAAATCCGCCTACGCTCCCTTTACGCCCAGTCAATCCGGACAACGCTCGCCCCCTACGTCTTCCCGCCGCTCCTGGCCCGTAGTTGGC
+
CCCCCGGGGGGGGFGGGGGGGGGGGGGGGGGGGGGGGGGGGGGCGGGGGGGGGGGGGGGGGGGGGGGGDGGFFFEGGGGGGGGGGGGGFGFGGGGGGGGGGGGGGGGGGGGGGGGGGGGGGGGGGGGGGGGGGGGDFGGGGGGFGGGCDFFDFFGFAFGGGGFGGGFFE@EGFGFGGFGGGDDBFFACFGFFGGGGGGGGGFGFCF>CEGEGE+,195DEBGAA9>2?@GFF@E@46:CFGFF@*76?AF7;?0(2A>FF64?;*2>1(:?:(3:25C44(,(((((.(,(,,,(0.*)0*
@M03364:396:000000000-C9LGT:1:1101:15088:3715 2:N:0:10
GGACTACAGGGGTTTCTAATCGTGTTTGCTACCCACGCTTTCGAGCCTCAGTGTCAGTATTATGCCAGAAGGCTGCCTTCGCCATCGGTATTCCTCCAGATCTCTACGCATTTCACCGCTACACCTGGAATTCTACCTTCCTCTCACATACGCTAGCTCTACAGTTTCAGATGCAGTTCCCAGGTTAAGCCCGGGGATTTCACATCTGCCTTATAGAGCCACCTACGCTCCCTTTACGCCCAGTACTTCCAATTACCGCTGTCACCCTCTGTATTAGCGCGGCTTCTTGCAAAGCTTTAGC
+
C9C<<FFGG8FDGFGG,CC5B,C6EC,@EFG<-;@,@6FF@FECFCFFEEGGCFFFFEEFF@DA,C,9:FCE<CFF8FF,AFGGEGEDCGGGEC=?<=?B,BBEGGF7FBCECEFGCEC8CFFCDGGGFF9E??E,9C9<4DD?=,9,@D:5+=>5,,@=FFD?FGGFD8=@?:1===:D,,=3@9F6?9@=C+@EG8:<C@@A9*13;9=F5B,;+*5=24@D=84*>4>9:=BEE2=*C@D8A3)5;F7<44))/336(,?);+9(,(.1).-))0-(((3((,.-64,)-,(1*0):7
@M03364:396:000000000-C9LGT:1:1101:7161:3720 2:N:0:10
GGACTACTAGGGTTTCTAATCCTGTTTGCTACCCACGCTTTCGAGCCTCAGTGTCAGTATTATGCCAGAAGGCTGCCTTCGCCATCGGTATTCCTCCAGATCTCTACGCATTTCACCGCTACACCTGGAATTCTACCTTCCTCTCACATACTCTAGCTCTACAGTTTCAGATGCAGTTCCCAGGTTAAGCCCGGGGATTTCACATCTGCCTTATAGAGCCACCTCCGCCCCCTTTACGCCCAGTAATTCCGATTAACGCTTGCACCCTCCGCATTACCGCGGCTGCTGGCCCATATTCAGC
+
CCCCCGGGGGGGCEGFGGGGGGGGGGFGGGEGFGGGGGGGGGGDGGGGGGG,CFGGG<@<EE,@FGGGG8<FFFGGGGGGGGFGCFGGFFFGGGFFGGGGGGGCGGGGGGGGGGGGGGGGGGGG=,AFEGGGGGG9A,9FFDG?6EGDCFGFFBGFGA,,,CDFGGGG8DFGFA5D,BFGD3AEEE?8D9FGGGGG?E??7EG72?CE*=*@8+,;+8CF)91)),)*)3552:74/6EGF(-0=*91@C427(,71/,6((3);?C0((((,(42:7-(,427(1)).((3(((*9*67:
@M03364:396:000000000-C9LGT:1:1101:7355:3743 2:N:0:10
GGACTACACGGGTTTCTAATCCTGTTTGCTACCCACGCTTTCGAGCCTCAGTGTCAGTATTATGCCAGAAGGCTGCCTTCGCCATCGGTATTCCTCCAGATCTCTACGCATTTCACCGCTACACCTGGAATTCTACCTTCCTCTCACATACTCTAGCTCTACAGTTTCAGATGCAGTTCCCAGGTTAAGCCCGGGGATTTCACATCTGACTTATAGAGCCACCTACGCTCCCTTTACGCCCAGTAATTCCGATTAACGCTTGCACCCTCCTGATTACCGCGGCTGCTGGCACAGATTTCGC
+
CCCCCGGGGGGGFGGGGGGCFGGGGGGGGGGGGGGGGGGGFGGGGGGGGGGGGGGGGFFFGGGGGGGGGGG8FGDGGGGGGGGGGGGGFGGGDFGEFGGGGGGGGGGGGGGGGGDGGGGGGGGGGGGGGGGGGGGFGBFGGFGFDGGFFFGEF7BFG;EGGGFGGGGGC=EE?FFGGFGGGGG?FFCD?<E8DGEGGG?FGCG@GFFCEGFECF3;D=CGCFBBB2<5AD99>>:CFFEGE==>BCCEFG46;@;48<0:@?CEGGD@0((/6>C5)<:0((39(,))5:1818(/**)0/
@M03364:396:000000000-C9LGT:1:1101:24310:3764 2:N:0:10
GGACTACTAGGGTTTCTAATCCTGTTCGATACCCGCACTTTCGAGCATGAGCGTCAGTTGCGCTCCCGTCAGCTGCCTTCGCAATCGGAGTTCTTCGCCATATCTAAGCATTTCACCGCTACACGGCAAATTCCGCCAACGTCGTGCGTACTCAAGTCAGCCAGTTCGCGCTGCAGTGCAGGTGTTGGGCACCTACATTTCACAACACGCTTAACCGACAGCCTGCGCTCCCGTTCAACCCAATAAATCCGGATCCCGCCCGCACCTTCCGTATTACCTCGGCTGCTGGCACGGTCTCAGC
+
CCCCCGGGGGGGFFGGFGGFGGGGGGGGGGGGGGGGGGGGGGGFGGGEG?,CF+BFGGGFGGGDGGGGGDGGGGGGGGGFGGGGCGGG,@FGGGGGGGEGGDFGFGFGGGGGGGGGGGGGGFGGGEGCFGGGGGGGG+=FFDF>GCCCEEGFFEFFFEFFGGFGGGGEDGGCBEFGCFGG?GFGFEC>EC=CCFFGGGGFGFGEFDFF?D?E;++.:1E5(;?D;EB5(17?24:(4-AEG03::<46FCDB?B1(0,41>6*(>?74:744(.56<E)213:,-4)4:013:4()0*.:C
@M03364:396:000000000-C9LGT:1:1101:21244:3767 2:N:0:10
GGACTACAGGGGTTTCTAATCCTGTTTGCTACCCACGCTTTCGAACCTCAGTGTCAATATGATGCCAGAAGGCTGCCTTCGCCATCGGTATTCCTCCAGATCTCTACGCATTTCACCGCTACACCTGGAATTCTACCTTCCTCTCACCTATTCTAGCCTAACAGTATCAGATGCAGTTCCCAGGTTAAGCCCGGGGATTTCACATCTGACTTATCAAGCCACCTACGCTCGCTTTACGCCCAGTAATTCCGATTAACGCTTGCACCCTCTGTCTTACCGCGGCTGACGGCCCCGGTGTAGC
+
CCCCCGGGGGGGGGGGGGGGGGGGGGGGGGFGGGGGGGGGGGGFGGGGFGGGFGGGCFGGG,FGGGGGGFGGGGGGGGGGGGGGGGGGGGGGGGGGCGGCGGGGGGGGGGGGGGGGGGGGGGGGGGGGGGGGFGGFGGGGGGGFGGG84;FDADGFGGGGGGDFGGGGGGGGFGEGGDFGGGGFGG,>FFFFGGGGGGGGGEFEFF6AECAE7<F=9@FG@GD=@DAAAGB@-5@CE=CEG@6@=3??FGF??2,);292;?E);ED?7384).6468:>99>;0((-312(,2(0)..2:
@M03364:396:000000000-C9LGT:1:1101:10539:3786 2:N:0:10
GGACTACTCGGGTATCTAATCCTGTTTGCTCCCCACGCTTTCGTGCCTGAGCGTCAGTCTTTGTCCAGGGGGCCGCCTTCGCCACCGGTATTCCTCCAGATCTCTACGCATTTCACCGCTACACCTGGAATTCTACCCCCCTCTACAAGACTCTAGTTTGCCAGTTCAAAATGCAATTCCCAGGTTGAGCCCGGGGCTTTCACATCTTGCTTACCAAACCGCCTGCGCACGCTTTACGCCCAGTAATTCCGATTAACGCTCGGACCCTCCGTCTTACCGCGGCTGCTGGCACGTCTTCAGC
+
CCCCCGGGFGGGGGDGGGGGGGGFGGGGGGGGGGGGGGGGGGGFGGGGGGGGGGGGGGGGGGGGGGGGGGGGGGGGGGGGGGGGGGGGGGGGGGGGGGGGGGGGGGGGGGGGGGGGGGGGGGGGG8FGGGGGGFFGFGGGGGGFGGGCEFGEG5<FF;FGGFFFCDGGGAFGFF@>7>FGGCFGFG>@FFGGGGGGGGGGGEGFGFFF5CEG<6<9G<GGFGFF?F03(996<FFBFFGGE:<B*.<<FD*4?:(6@?B((-2,7ED?B?(-(.(.6@:>>14;>:)4(((.1:(75*-*2
@M03364:396:000000000-C9LGT:1:1101:11536:3795 2:N:0:10
GGACTACCAGGGTTTCTAATCCTGTTTGCTACCCACGCTTTCGAGCCTCAGTGTCAGTATTATGCCAGAAGGCTGCCTTCGCCATCGGTATTCCTCCAGATCTCTACGCATTTCACCGCTACACCTGGAATTCTACCTTCCTCTCACATACTCTAGCTCTACAGTTTCAGATGCAGTTCCCAGGTTAAGCCCGGGGATTTCACATCTGACTTATAGAGCCACCTACGCACTCTTTACGCCCAGTAATTCCGGATCACGCTCGCCCCCTACGTGTTACCGCGGCTTCTTGCCCGTCGTTCGC
+
CCCCCGGGGGGGGGGGGGGGGGGGGGGGGGGGGGGGGGGEGGGGGGGGGGGGGGGGGGFGGGGGGGGGGGGGGGGGGGGGGGGGGGGGGGGGGGGGGGGGGGGGGGGGGGGGGGGGGGGGDFGGGGGGFGGGGGGGGFGGGGGFGGG=EFGDC;@?GFGCEGFGGGGGGGFGFGFGGFGGFFF@FGCDFFGGCEGG6EFFGFGFDFF@EGEG@A3;=AFFFGFFFG=>>DFFEFFEF?EEG@BF+8?EFGG=0<68F??<;6B2>EG96:,3(.844@3,-492(.))69(.(,()0)(11
@M03364:396:000000000-C9LGT:1:1101:5808:3864 2:N:0:10
GGACTACCGGGGTTTCTAATCCTGTTCGCTCCCCTAGCTTTCGCGCCTCAGCGTCAGTCGTGGCCCAGAAGGCCGCCTTCGCCACCGGTGTTCTTCCCGATATCTGCGCATTCCACCGCTACACCGGGAATTCCGCCTTCCCCTGCCAGACTCAAGCCGGCCGGTATCGGGAGCGGACGGCGGTTGAGCCCCCGGATTTGACTCCCGACCGGGCTGGCCGCCTACGCTCGCTTGACGCCCACTGAATCCGGAGAACGCTTGCCCCCCACGTATTTCCCCGGCTGCTAGCCCGCAGTTGGCC
+
CCCCCGGGGGGGFGGGGGGGGGGFGGGGGGGGGGGGGGGGGGGGCFGGGGGGGGGGGFGDGGGGGGGGGCFFGGGGGGGGGGGEGGGG@FFGGGGGGGGGEGGGGGFGGGGGEGGGGGGDGEGGGGGGCCAEGGGGE3=FFGGFGGG,DFGFF@GFGGEC:FEDF:FFGEE5=E>3==EG5CD:CE64?:;/9EG*186++6+.6)<:1C(:4D*4D<GG6C,((*,)(1-(4((58?EGC(,5B7:<673(((4:5--(41E)1C)-,((4)56).+,,-4(3(.).(.33(((00*(02
@M03364:396:000000000-C9LGT:1:1101:21259:3923 2:N:0:10
GGACTACCGGGGTTTCTAATCCTGTTCGCTCCCCACGCTTTCGCTCCTCAGCGTCAGTAACGGCCCAGAGACCTGCCTTCGCCATTGGTGTTCTTCCCGATATCTACACATTCCACCGTTACACCGGGAATTCCAGTCTCCCCTACCGCACTCCAGCCCGCCCGTACCCGGCGCAGATCCACCGTTAGGCGATGGACTTTCACACCGGACGCGACGAACCGCCTACGAGCCCTTTACGCCCAATAAATCCGGATCACGCTCGCACCCTACGTATTTCCGCGGCTGCTGGCACGGCGTTCGC
+
CCCCCGGGGGGGGGGGGGGGGGGGGGGGGGGGGGGGGGGGGGGGGGGGGGGGGGGGGGGGGGGGGGGGFGGGGGGGGGGGGGGGGGGGGGGGGGGGGGGGGGGGFGGFGGGGGGGGGGGGGCFGGGGGGGGGGGGFFGFGGGGFGGGGGFEAGFGFGGGGGGFGGCEGGGGGFGFGGFGGCGG<CE<8FFEGGGGGGGGGGFGFGFFF>DFG;78499GE6DFF:CB>?GFF087<B?GEGF:098<5?GDBF?((546,46E4DGG?<BB:2<?).<3<6>>((32056(50(()))(1/
@M03364:396:000000000-C9LGT:1:1101:18467:3935 2:N:0:10
GGACTACAGGGGTATCTAATCCTGTTTGCTACCCACGCTTTCGAACCTCAGTGTCAATATGATGCCAGAAGGCTGCCTTCGCCATCGGTATTCCTCCAGATCTCTACGCATTTCACCGCTACACCTGGAATTCTACCTTCCTCTCACCTATTCTAGCCTGACAGTATCAGATGCAGTTCCCAGGTTAAGCCCGGGGATTTCACATCTGACTTATCAAGCCACCTACGCTCGCTTTACGCCCAGTAATTCCGATTAACGCTTGCACCCTCTGTATTACCGCGGCTGCTGGCACAGCTGTAGC
+
CCCCCGGGGGGGGGGGGGGGGGGGGGGGGGGGGGGGGGGGGGGGGGGGGGGFGGGGGGGGGGGGGGGGGGGGGGGGGGGGGGGGGGGGFGGGGGGGGGGGGGGGGGGGGGGGGGGGGGGGGGGGGGGGGGGGGGGGGGGGGGGFGGGGGFAEFEGFFGGGBFFGGGGGGGFGDFEGGFGGGGFFGG,>FFFGGGGGGGFGFEGFGFFF@FFE@;EE>:EGBGFFFDAB4;:>:BB;EFGFFFBE6?CCFG<3<@2?F?>?<7CEFGDF634/4)646C44349>F:34><07.4())*):0
@M03364:396:000000000-C9LGT:1:1101:8105:3964 2:N:0:10
GGACTACTCGGGTTTCTAATCCTGTTTGCTCCCCACGCTTTCGTGCCTCAGCGTCAGTTACAGTCCAGAGAGCCGCCTTCGCCACTGGTGTTCCTCCTAATATCTACGCATTTCACCGCTACACTAGGAATTCCACTCGCCTCTCCTGCACTCAAGTTCTCCAGTTTCAAAAGCTTACTACGGTTAAGGCGCAGCGTTTCACTTCTGACTTAACCAACCGCCTACTCGACCTTTACGCCCCGTAATGCCGTTGAACGCTTGCCCCCCCTGTCTTTCATCGGCTGCTCGCCCAGTGTTACGC
+
CCCCCGGG<CFGFGGGGGGFFGGEGFGGGGGGGGGCFGGGGGGG@FGGGGGGGGGGGGG<F,,FGGFG<,FFGFGEEGGFFG,,=,BAFFGGCGG9C,,:FFGGFFGGGGGGDFGGGGGGGGGGEFF,FFGGGGGGGE+FFDC?GGGGGFGED)??A7@,67=DFFFF,,@EDD6+79ED9CCFE6B*0@++=C**3>C7=*,;DF9*>?ACA9,.@4=72?9636.)(2((74/93<=F*(((.,))2>*(---7:2406<+:GC)((35)6))-)+)(4(-4:2)(((-(.()181)**
@M03364:396:000000000-C9LGT:1:1101:16329:4024 2:N:0:10
GGACTACCGGGGTTTCTAATCCTGTTTGCTACCCACGCTTTCGAGCCTCAGTGTCAGTATTATGCCAGAAGGCTGCCTTCGCCATCGGTATTCCTCCAGATCTCTACGCATTTCACCGCTACACCTGGAATTCTACCTTCCTCTCACATACTCTAGCTCTACAGTTTCAGATGCAGTTCCCAGGTTAAGCCCGGGGATTTCACATCTGACTTATAGAGCCACCTACGCTCCCTTTACGCCCAGTAATTCCGATTAACGCTTGCACCCTCTGTATTACCGCGGCTGCTGGCACAGAGTTAGC
+
CCCCCGGFGGGGGCGGGGFFGGGGGGGGGG9FGGGGGGGGGGG,AFGGGGGFFGGGGGGFG,EFGGGGF<FEGFGGGGGGGGGGGGGGGEFGGGFGGCGGGGGGGGGGGGGGGGGGGGGDCFGGG8EGFGGGGDGEFEFGGGFF+=E,6?GDFFGFFEFG9F9FG;@FGGFGFGBGDDGFFG6FGG95DFECGGGC7EFGGEGF@FFCAGEG@+2>C6CF)CBD=D>>@DFFFFFFE=E<F@;@6C9<AFF12((6A30:683=FFGF((..)):9A<:;B>429?:04<:B(,(//9-:C
@M03364:396:000000000-C9LGT:1:1101:16541:4076 2:N:0:10
GGACTACACGGGTATCTAATCCTGTTTGCTCCCCACGCTTTCGTGCCTGAGCGTCAGTCTTTGTCCAGGGGGCCGCCTTCGCCACCGGTATTCCTCCAGATCTCTACGCATTTCACCGCTACACCTGGAATTCTACCCCCCTCTACAAGACTCTAGTTCGCCAGTTCAAAATGCAATTCCCAGGTTGAGCCCGGGGCTTTCACATCTTGCTTAACAAACCGCCTGCGCACGCTTTACGCCCAGTAATTCCGATTAACGCTCGGACCCTCCGTATTACCGCGGCTGCTGGCACGGAGTTCGC
+
CCCCCGGGGGGGGGGGGGGGGGGGGGGGGGGGGGGGGGGGGGGGGGGGGGGGGGGGGGGGGGGGGGGGGGGGGGGGGGGGGGGGGGGGFGGGFGGGGGGGGGGGGGGGFGGGGGGGGGGGGGGGGGGGFGGGGGGGGGGGGGGFGGG9FFGEFCDFFGGGGGFGGGFGFGFGFFEGGFGFGGG@FGGBFCGGGGGGGGGGGCFFGFFECFEG<6C6F<GG>G011;9@099B6(4<<(8>E?B26:BFFG*46?0463,(44/-CEG0434328?2<C<>9>>290.)5?1)(-(...-95
@M03364:396:000000000-C9LGT:1:1101:23261:4108 2:N:0:10
GGACTACCCGGGTTTCTAATCCTGTTTGCTACCCACGCTTTCGAGCCTCAGTGTCAGTATTATGCCAGAAGGCTGCCTTCGCCATCGGTATTCCTCCAGATCTCTACGCATTTCACCGCTACACCTGGAATTCTACCTTCCTCTCACATACTCTAGCTCTACAGTTTCAGATGCAGTTCCCAGGTTAAGCCCGGGGATTTCACATCTGACTTATAGAGCCACCTACGCTCCCTTTACGCCCAGTAATTCCGATTCACGCTTGCTCCCTCTGTATTACCGCTGCTGCTGGCACAGCGTCAGC
+
CCCC8FFG,CFGFGGGGGGCFFGFFCEFGGGGGFFGCFGFFGGGGGGGGGCFGGGGF@F<@<FEGGGGGC8EFGFGGGGFGGGGGGGGGFGGGGGFGCG9EFGFGCGGEEGGEBECFGGCCCFGFGGGGGG8FFDFFFFGGGGFGEFDCFGFCEFFGDFG9FDFGFGGGFG@DCDDADDG,@?=F9,:BFDFGGEGGGCFGC9*?@877CEG5;,2=7A,:F=4BBABADBD=EBEE=EDF>=3CCFFFGF(3<?6A(6<<28)2:D38857<5<<<?(7(-1))4).(8:B(((07)(C>
@M03364:396:000000000-C9LGT:1:1101:15620:4136 2:N:0:10
GGACTACCGGGGTTTCTAATCCTGTTCGCTCCCCACGCTTTCGCTCCTCAGCGTCAGTAACGGCCCAGAGACCTGCCTTCGCCATTGGTGTTCTTCCCGATATCTACACATTCCACCGTTACACCGGGAATTCCAGCCTCCCCTGCCGCACTCAAGCCCGCCCGTACCCGGCGCAGACCCACCGTTAAGCGATGGGCTTTCACACCGGACGCGACGAACCGCCTACGAGCCCTTTACGCCCAATGATTCCGGCCCACGCTTGCCCCCTACGTCTTACCGCCGCTGCTTGCCCGTAGTCTGC
+
CCCCCGGGGGGGGGGGGGGGGGGGGGGGGGGGGGGGGGGGGGGGGGGGGGGGGGGGGGGGGGGGGGGGGGGGGGGGGGGGGGGCGGGGGGGGGGGGGGGGGEEFGGGGFGGGGGFGGGGGGGGGFGGGGGGGGGGGGGGGGGGFGGGECBGFGDGFFGGGEGFGG7*>?CEEDGFGC4CG*CC<CG*6AC:1>5EFGGGGF)<5CEEFFGFD6)/-)3=EBD><6F:)4DBF37:)-(*:E6:?@)4>FGFB(-2::1>:6<F(9C>;(4,.(.(.<<34(47>(60)5:(422-)0*)2:
@M03364:396:000000000-C9LGT:1:1101:17271:4153 2:N:0:10
GGACTACCCGGGTATCTAATCCTATTTGCTCCCCACGCTTTCGTGCCTCAGCGTCAGTCTCTGTCCAGGCAGCCGCCTTCGCCACCGGTGTTCCTCCATATATCTACGCATTTTACCGCTACACATGGAATTCCACTGCCCTCTCCAGTACTCTAGCTGACCAGTATCCGTGGCTTTATGGGGTTGGGCCCCACGCTTTCACCACGAACTTACTCAGCCGCCTACCCACCCTTTTCGCCCACTACTTCCGCATACCCCCCGCCACCCACGTATTACCCCTGCTGCTCGGCCGCAGTTCCGC
+
CCCCCGGGGGGGGGGGGGGGGGGGGGGGGGGGGGGGGGGGGGGGGGGGGGGGGGGGGEFEGFDEFGGGGGGGGGGGGGGGGGGGGGGG>CGGGGGGGEEGGGFGGGGGGGGGFFAFGGGGGGGGGCGGECFGGGGGG=DGGGGDDGC8D9F*A;D?DFGCGGBFGDGGFE+69F<D6=<:9DDG6:*);FEG*:@9*6D,,9D39*?9>DEF*1>49BF5>D;(6*6*(1:/6;)70;GG7(22)544=C366<73)4((22:(9C*8?6?2924.)+,(,..,<>)4(4163((099)*1
@M03364:396:000000000-C9LGT:1:1101:24676:4185 2:N:0:10
GGACTACACGGGTATCTAATCCTGTTCGCTCCCCTAGCTTTCGCGCCTCAGCGTCAGTCGTGGCCCAGAAGGCCGCCTTCGCCACCGGTGTTCTTCCCGATATCTGCGCATTCCACCGCTACACCGGGAATTCCGCCTTCCCCTACCAAACTCAAGCCCGCCGGTATCGGGAGCGGCCGGGGGTTGGGCCCCCGCATTTGACTCCCGACCTAGCAGGCCGCCTCCGAGCGCTTTACGCCCAATGAATCCGGATACCGCTTGCCCCCTACGTATTACCCCGGCTGCTTGGCCGCCGTTACCC
+
CCCCCGGGGGGGGGGGGGGGGGGGGGGGGGGGGGGGGGGGGGGGGGGGGCGGGGGGGGGGGGGGGGGGGGGGGGGGGGGGGGGGGGGGEGGGGGGGGGGGGGGGGGGGGGGGGGGGGGGGGGGGGGGGGGGGGGGGGFGGGGGFGGG,DAFC<CDCGGGGGGFGGDGGGGG=AG>CGEGC=CD*:E?;FFCCDEGE3;9++6+59>>66D9F4?+.*,;>6<((.24>9/3(-4)),2?:/,(.*6650/)4:63))418<<FFGG786(,,52)44+---643,)),(..4((-0<)-02
@M03364:396:000000000-C9LGT:1:1101:15895:4196 2:N:0:10
GGACTACAGGGGTTTCTAATCCTGTTCGCTCCCCTAGCTTTCGCGCCTCAGCGTCAGTCGTGGCCCAGAAGGCCGCCTTCGCCACCGGTGTTCTTCCGAATATCTGCGCATTCCACCGCTACACTCGGAATTCCGCCTTCCCCTGCCAGACTCAAGCCCGCCGGTATCGGGAGCGTGCGGGGGGTGAGCCCCCGGATTTTACTCCCGACCAAGAGGGCCGCCTACTCGCGCTTTTCGCCCAATGCATCCGGATAACGCCCGCCCCCTCCGTATTTTCCCTGCTGCCAGGCCGTTATTAGCC
+
CCCCCGGFGGFGGGGGGGGGGGGGGGGGGGGGGGGGGGGGGGGGGGGGGFFGGGGEEGGGGGGGGGGGGGGGGGGGGDFFGGGGGGGGEGGGGGGGGG+?FGGGGGGGGGGGDFGGGGGG>F8FAFGGGGGGGGGGGGDDFF?;FG?,@;EEG@CFGGGGGGE5FBFGGDEB*4/2*8*CCCD*:C*46@FDGGG7D*2:98@B>FD<>G05()*.928:4C1,3+.77)4(-())(4AE*42())--99),,4).04(((-2-<E)(4,,((()).0,))((5)())(-26,,-)0*)**
@M03364:396:000000000-C9LGT:1:1101:25929:4249 2:N:0:10
GGACTACTCGGGTTTCTAATCCTGTTTGCTACCCACGCTTTCGAGCCTCAGTGTCAGTATTATGCCAGAAGGCTGCCTTCGCCATCGGTATTCCTCCAGATATCTAAGCATTTCACCGCTACACCTGGAATTCTACCTTCCTCTCACGTACTCTAGCTCTACAGTTTCAGATGCAGTTCCCAGGTTAAGCCCGGGGATTTCACATCTGACTTATCGAGCCACCTACGCTCCCTTTACGCCCAGTAATTCCGATTTACGCTTGCACCCTCTGTCTTACCGCTGCTGCTTGCACAGCGTTGGC
+
<CCCCG?9EFGGCCCEFGGGGG<<C<FGDEGGFAFFFE@FDFGGG>C@FFGCFGFF<CE,C<CC,C;FFG8BAFFCDFGCFG@FEFGG@FF9FFE96A?E,,9?EA,C8B999@=F?=EDEB8,@>E8EGFGGGFCF9+A:F9++CB,@9A==;DF9,EDDFFGG=,@==FEFFDD=;8CFGG+6=?DFG,+=838++>CC;D*?*+1*=A,*4,)*03@5?CB4,-?)3/5066/*/=@<>238<5CFD6;D0(7+/16;@*7CC3//(/<7)97)<(((--:),,)51)543.0.0(9*
@M03364:396:000000000-C9LGT:1:1101:14384:4252 2:N:0:10
GGACTACACGGGTTTCTAATCCTGTTTGCTACCCACGCTTTCGAGCCTCAGTGTCAGTATTATGCCAGAAGGCTGCCTTCGCCATCGGTATTCCTCCAGATCTCTACGCATTTCACCGCTACACCTGGAATTCTACCTTCCTCTCACATACTCTAGCTCTACAGTTTCAGATGCAGTTCCCAGGTTAAGCCCGGGGATTTCACATCTGACTTATAGAGCCACCTACGCTCCCTTTACGCCCAGTAATTCCGATTAACGCTTGCACCCTCTGTATTACCGCGGCTGCTGGCAACGATGTAGC
+
CCCCCGGGGGGGGGGGGGGGGGGGGGGGGGGGGGGGGGGGGGGGGGGGGGGGGGGGGGGFGGGGGGGGFGFFGGGGGGGGGGGGEFGGGGGGGGGGGCFGGGGGGGGGGGGGGGGGGGGGGGGGGFFGEGGGGGGGEFFGGGGFGGG8DDGFGEGFGFGF;FFGGGGCGGGGFFEGDFGGGGGGGG9DFFGFDEGGGGGGGFGFGFFCFFFG@EF=C5EG8FFFFF=@DGFDF9@FFFGFGFBEF5<EFGG22<?);6:?6?E3CFGFD16?)7C<CF:4(4961())22()(--)).)02
@M03364:396:000000000-C9LGT:1:1101:20188:4293 2:N:0:10
GGACTACTGGGGTTTCTAATCCTGTTCGCTCCCCACGCTTTCGCTCCTCAGCGTCAGTAACGGCCCAGAGACCTGCCTTCGCCATTGGTGTTCTTCCCGATATCTACACATTCCACCGTTACACCGGGAATTCCAGTCTCCCCTACCGCACTCCAGCCCGCCCGTACCCGGCGCAGATCCACCGTTAGGCGATGGACTTTCACACCGGACGCGACGAACCGCCTACGAGCCCTTTACGCCCAATAAATCCGGATCACGCTCGCACCCTACGTCTTACCGCGGCTGCCGGCCCGGATGTAGC
+
CCCCCGGGGGGGGGGGGGGGGGGGGGGGGGGGGGGGGGGGGGGGGGGGGGGGGGGGGGGGGGGGGGGGFGGGGGGGGGGGGGGGGGGGEGGGGGFGGGGGGGGGGGGGGGGGGGGGGGGGGGGGGGGGGGGGGGGAFGGGGGGFGGGDCAC)3:=DFGGGEGADGEDGGGGGB7=D=AGG9FGEG5<6AEEGGEG6<?FFGFGFFFFBFG>E>.87)4EGFGB0:A<3:D6?0?FA9?GGG?11?)6.@D71(((.8:?2((:(1?D3::?1(4:<AC-4(92(,(,(((,1702))0)*2
@M03364:396:000000000-C9LGT:1:1101:18594:4305 2:N:0:10
GGACTACCAGGGTATCTAATCCTGTTTGCTACCCACGCTTTCGAGCCTCAGTGTCAGTATTATGCCAGAAGGCTGCCTTCGCCATCGGTATTCCTCCAGATCTCTACGCATTTCACCGCTACACCTGGAATTCTACCTTCCTCTCACATACTCTAGCTCTACAGTTTCAGATGCAGTTCCCAGGTTAAGCCCGGGGATTTCACATCTGACTTATAGAGCCACCTACGCTCCCTTTACGCCCAGTAATTCCGATTAACGCTTGCACCCTCTGTATTACCGCGGCTGCTGGCCCAGCGTTGGC
+
CCCCCGGGGGGGGGGGGGFGGGGGGGGGGGGGGGGGGGGGGGGFGGGGGGGGGGGGGGGGGGGGGGGGGGFFGGGGGGGGGGGGGGGGGGGGGGGGGGGGGGGGGGGGGGGGGGGGGGGGCGGGGGGGCGGGGGGGGGGGGGGFGDGGGFGEFEGFGCFG9FFGGGGGGGFGFFEGE?EFEFFFGGDEFFGGGGGGGGGGG<EEGFFFEGFG7B3;CCGGEGFFCDAB5;A>:BEFFFGGGDFFCEEEFGF??@;?F01/6==.;CC=;(619?E36<67(47;;B0:BF(4-88)7)(/7
@M03364:396:000000000-C9LGT:1:1101:8379:4331 2:N:0:10
GGACTACCGGGGTATCTAATCCTGTTTGCTACCCACGCTTTCGAGCCTCAGTGTCAGTATTATGCCAGAAGGCTGCCTTCGCCATCGGTATTCCTCCAGATCTCTACGCATTTCACCGCTACACCTGGAATTCTACCTTCCTCTCACATACTCTAGCTCTACAGTTTCAGATGCAGTTCCCAGGTTAAGCCCGGGGATTTCACATCTGACTTATAGAGCCACCTACGCTCCCTTTACGCCCAGTAATTCCGATTAACGCTTGCACCCTCTGTATTACCGCGGCTGCTTGCCCAGCGTTAGC
+
CCCCCGGGGGGGGGGGGGGGGGGGGGGGGGGGGGGGGGGGGGGGGGGGGGGGGGGGGGGGGGGGGGGGGGGGGGGGGGGGGGGGGGGGGGGGGGGGGGGGGGFGFGGGGGGGGGGGGGGGGGGGGGGGGGGGGGGGGGGGGGGFGGG=EFFBC;DFGCGFGGDFGGGGGGFGFADGGFGGGGGFFG<DFDDFDGGGDGGGGFGFGFF@=FEG*B:AFFDC4DFFFEAFFDFFB4BEE>GFFF@E8)<CFF*6?<()::7?D;57FGGDF38<)<A4:<1;09;;(2))5324),(.7)-9:
@M03364:396:000000000-C9LGT:1:1101:9861:4406 2:N:0:10
GGACTACAGGGGTTTCTAATCCTGTTCGCTCCCCACGCTTTCGCTCCTCAGCGTCAGTAACGGCCCAGAGACCTGCCTTCGCCATTGGTGTTCTTCCCGATATCTACACATTCCACCGTTACACCGGGAATTCCAGTCTCCCCTACCGCACTCCAGCCCGCCCGTACCCGGCGCAGATCCACCGTTAGGCGATGGACTTTCACACCGGACGCGACGAACCGCCTACGAGCCCTTTACGCCCAATAACTCCGGGTAACGCTCGCACCCTACGTATTACCCCCGCTGCTGGCCCGTGTTCAGC
+
CCCCCGGGGGGGG7FGGGDGGGGFGGGGGGGGGGGGGGGGGGGGGGGGGGGGGGGGGGGGGGGGGGGGGGFGGGGGGGGGGGGGGGGGFDFGGGGFFFGGGGGGFGGGGGGGGFGFFGECGGCFGGGGGGGGGGGGGGGGGGGFGGGGGEGFFDFFGFGEGGFGGDGGGGGEDFFGCAGGGGG*==<6A?C<CEGGGGGGG<@);=B9,),/():()-EG(1708;?>:C6<81:)66EEG103)3))0>C,(-376,-4:6E()89(.4::8<(-63((((-((,).(((-34(8<*-:*
@M03364:396:000000000-C9LGT:1:1101:16014:4421 2:N:0:10
GGACTACTGGGGTATCTAATCCTGTTTGCTACCCACGCTTTCGAGCCTCAGTGTCAGTATTATGCCAGAAGGCTGCCTTCGCCATCGGTATTCCTCCAGATCTCTACGCATTTCACCGCTACACCTGGAATTCTACCTTCCTCTCACATACTCTAGCTCTACAGTTTCAGATGCAGTTCCCAGGTTAAGCCCGGGGATTTCACATCTGACTTATAGAGCCACCTACGCTCCCTTTACGCCCAGTAATTCCGATTAACGCTTGCACCCTCTGTATTACCGCGGCTGCTGGCACAGAGTTAGC
+
CCCCCGGGGGGGGGGGGGGGGGGGGGGGGGGGGGGGGGGGGGGGGGGGGGGGGGGGGGGGGGGGGGGGGGGGGGGGGGGGGGGGGGGGGGGGGGGGGGGGGGGGGGGGGGGGGGGGGGGGGGGGGGGGGGGGGGGGGGGGGGGFGGG8EFFFFFGFGGGGGGFGGGGGGGGGFGEGGFGGGGGGGGGEFFFGGGGDDEGGGFGFGFFF5C@F5E:AFEGE:GDFFFDEFG>FBEFFF2=<F9@F+@CEFF*88@7)@;@;6487FFGFF@@C56C?CC;6>FB61:7?B0(5.3()1*):7
@M03364:396:000000000-C9LGT:1:1101:4799:4471 2:N:0:10
GGACTACCGGGGTTTCTAATCCTGTTTGCTCCCCACGCTTTCGTGCCTCAGTGTCAGTTACAGTCCAGAAAGCCGCCTTCGCTACTGGTGTTCCTCCTAATATCTACGCATTTCACCGCTACACTAGGAATTCCACTTTCCTCTCCTGCACTCAAGTCTCCCAGTTTCAAGAGCTTACTACGGTTAAGCCGTAGCCTTTCACTCCTGACTTAAGAGACCACCTACGCACCCTTTACGCCCAGTAAATCCGAATACCGCCCGGCGCTTCCGTATGTCCGCGGCTGCGGGCACGGAATTAGCC
+
CCCCCFGGGGGG@CEGGGGGGEFGGGGFGGGGGGGGGGGCGGGGGGGGGGGGGGGGGGGGGGG@FFFGGGGGGGGGGGGGGGDEGFGGGGGGGGGGGGGGGGGGGGGGGGEEFGEGGGGGGGFGGGGGGGGGGGF?DDDFGGGFGGGGGFGBA8FF@ADFGFDFFGGFGGG@DF8FFFGFGGGGD>@;FFGGGGGGGGGFFEEEGFFFFGFEEA,:*<DE=C:;B>>8@D?BFFC=??G7<33;+9??FG*//6))8(66>B*()29428:.3()-)*-419(,((((-4:191(0)*)22
@M03364:396:000000000-C9LGT:1:1101:10683:4487 2:N:0:10
GGACTACAGGGGTTTCTAATCCTGTTCGCTCCCCACGCTTTCGCTCCTCAGCGTCAGTGACGGCCCAGAGACCTGCCTTCGCCATTGGTGTTCTTCCCGATATCTACACATTCCACCGTTACACCGGGAATTCCACTCTCCCCTACCGCACTCCAGCCCGCCCGTACCCGGCGCAGATCCACCGTTAGGCGATGGACTTTCACCCCGGACGCGACGAACCGCCTACGAGCCCTTTACGCCCAATCAATCCGGATAACGCTCGCACCCTCCGTATTACCGCGGCTGCTGGCACCGCGTTAGC
+
CCCCCGG?FGGGGGGGGGGGGGGGGGFGGGGGGGGGGGGGGGGGGGGGGGGGGGGGGAACFGGGGGGG?FEFG<EFGGGGGGGGCDGFEDFGGGGGGGGDGGGGGCG<FGGGFGGGGGEGEEGGE8FCFGDGGGG,EF8FG=EFGGF3B9FAGFFFFGGGGGBDGCC@FGEGFG2:=4CE6>D<EE=1=E*)1A8?FFGGG?G)*>;0(>(*(.*-/4EGFGFFFF6)2DFF::79BBGGGFFB)5))19<9(,1-=:;111C(9?C?282,((,6)<1(-7B>BF07:?()((-).)(9:
@M03364:396:000000000-C9LGT:1:1101:9973:4490 2:N:0:10
GGACTACCCGGGTTTCTAATCCTATTTGCTCCCCACGCTTTCGTGCCTCAGCGTCAGTCTCTGTCCAGGCAGCCGCCTTCGCCACCGGTGTTCCTCCATATATCTACGCATTTTACCGCTACACATGGAATTCCACTCCCCTCTCCAGTACTCTAGCTGACCAGTATCCGTGGCTGTATGGGGTTGAGCCCCACGCTTTTACCACGAACTTACTCAGCCGCCTACGCACCCTTTACGCCCAACAACTCCGGCAAACGCTCGCCACCCACCGATTCCCCGCGCCTCTTGGCCGGAGTTCGGC
+
CCCCCGGGGGGGGFEFGGGGGGG<FGFGGGCGGGGEGGGGGGGFGGGGGGGGGGGGGFF,FEFDGGGGGGGGGGGGGGGGGGGGGEGGGGGGGGFGGGFGGGGGGGGGGGGG95EFGEGGGFEGGGGGG@FGGGGGG,6EFGGFGGF8@DFEG7DFF:=?DGFGG,EGFGFGDED>FCAC65=3:*D=*@F>D9C*3>F,=7DEF45-568?*=9/8)A5/:(((*()(263;@)4:2EG*-((),))9*5((4((0----(2(*;*(,(,(-,)).0(,4((,((-.)(,((((..*,)1
@M03364:396:000000000-C9LGT:1:1101:25234:4514 2:N:0:10
GGACTACAGGGGTTTCTAATCCTGTTCGCTCCCCACGCTTTCGCTCCTCAGCGTCAGTAACGGCCCAGAGACCTGCCTTCGCCATTGGTGTTCTTCCCGATATCTACACATTCCACCGTTACACCGGGAATTCCACTCTCCCCTACCGCACTCAAGCCCGCCCGTACCCGGCGCGGCTCCCCCGTTGAGCGCTGGACTTTCACACCGGACGCGCCGACCCGCCTACGAGCGCTTTACGCCCACTCAATCCGGATCACGCTTGCCCCCTCCGTCTTCCCGCGGCTGCTGGCACGTCTGTCGC
+
CCCCCGGGFGGGFFGGGGGGGGGFGGFGGGGGGGGGGGGGGGGGDGGG<FFGGGGGGGDFE@FEFGGG<F<FFGFGGGGGGGGGE<FGC<FEFFEGGGGGG@EGFFGFGGGGCFGGGG>CEGDGG+@F+>FGGGG,DF8FFFE;DGC=BBGAF8DFG+@E>FADG@;EGGGGFD2<*:EG*=C@CC*3AG8):5C/;FGFGAGFF<<6(>3C6):9<(:>;D>B0:-0-1(46::)68ECEB(4)444=<54-224?081??*(2;96,46,.(46<F(-(4>>(3440:(8?144)*-*7
@M03364:396:000000000-C9LGT:1:1101:14134:4515 2:N:0:10
GGACTACAAGGGTTTCTAATCCTGTTTGCTACCCACGCTTTCGAGCCTCAGTGTCAGTATTATGCCAGAAGGCTGCCTTCGCCATCGGTATTCCTCCAGATCTCTACGCATTTCACCGCTACACCTGGAATTCTACCTTCCTCTCACATACTCTAGCCCTACAGTTTCAGATGCAGTTCCCAGGTTAAGCCCGGGGATTTCACACCTGACTTATCGAGCCACCTACGCTCCCTTTACGCCCAGTCATTCCGCTTCACGCTTGCACCCTCCGTATTACCGCGGCGTCTTGCCCAGGTTCTGC
+
CCCCCGGE@FFGGGGGGG<FGGGFGGGGGGEGGGGGGGGGGGGEGGGGGGGFFFGGFGGGGCGFGGGGE@F<EFGGGGGGGGGGDGGGF?FGGGGGGEGFGFFGGCGGGGGGGGGGGGGGGGGGGGGGCDEGGEGFGFGGGDGDFBF,>9EEGF@DB,DF8FFGGFFGDG,=@E5DDDFGE9DDGG,8DDGGGGGGDEGGGEGF+<*8:FFG5+3135CE4FDFEG2?=C5=(>B9=DGGGF2>*;CEFF2(,439F@F<<;57CGGD<(6448>69?((,-9((-((.4.5.((//*-?7
@M03364:396:000000000-C9LGT:1:1101:5501:4515 2:N:0:10
GGACTACTAGGGTATCTAATCCTGTTTGCTCCCCACGCTTTCGTGCCTGAGCGTCAGTCTTTGTCCAGGGGGCCGCCTTCGCCACCGGTATTCCTCCAGATCTCTACGCATTTCACCGCTACACCTGGAATTCTACCCCCCTCTACAAGACTCTAGTTCGCCAGTTCAAAATGCAATTCCCAGGTTGAGCCCGGGGCTTTCACATCTTGCTTAACAAACCGCCTGCGCACGCTTTACGCCCAGTAATTCCGATTAACGCTCGGCCCCTCCGTATTCCCGCGGCTGCTGGCACGGAGGTCCC
+
CCCCCGGGGGGGGGGGGGGGGGGGGGGGGGGGGGGGGGGGGGGGGGGGGGGGGGGEGFFGGGGGGGFGGGGGGGGGGGGGGGGGGGGGGGGGGGGGGGGGGGGGGGGGGGGGGGGGGGGGGGGGGGGGGGGGGGGFFGGGGGGFGGF@FFC:8*B=CEFGGGFGGGGGGGGFFFEFGFGGGGG@DC:<>?CFGGGGGGGGF5CCGFAC3C<F)6CCFDFGFGFFF;()2>>;2(4<A?G>E:649)64B79(414AF:>F?0/(9CD?(49B<0?))<29>9;1>:))(44<1>6)).(*/
@M03364:396:000000000-C9LGT:1:1101:15200:4516 2:N:0:10
GGACTACAGGGGTATCTAATCCTGTTCGCTCCCCACGCTTTCGCTCCTCAGCGTCAGTAACGGCCCAGAGACCTGCCTTCGCCATTGGTGTTCTTCCCGATATCTACACATTCCACCGTTACACCGGGAATTCCAGTCTCCCCTACCGCACTCAAGCCCGCCCGTACCCGGCGCGGATCCCCCGTTAAGCGATGGACTTTCACACCGGACGCGACGAACCGCCTACGAGCCCTTTACGCCCAATCAATCCGGATAACGCTTGCACCCTACGTATTACCGCGGCTGCTGGCACGTAGTTAGC
+
CCCCCGGGGGGGGDGGGGGGGG<FGGGGGGGGGGGGGGGGGGGGGGGGGGGGGGGGGGGGGGGGGGGGGGGGGGGGGGGGGGGGGGGGGGGGGGGGGGGGGGGGGGGGGGGGGGGGGGGGGGGGGGGGEGGGGGAE:ADGGGGBDGGGGFGFGBGFGGGGGE@DBEDGGGGGFGFG7?GG6FG:EGF;FG=9FEGDGFGGGEG<45590<25(0:9)9GGFGFF:CB04C>::224::EGG0??4:<2@GGFFF?)/-(-,4C2DGG?(44:25>)698479F90?7)5:42-,.)8/)?:
@M03364:396:000000000-C9LGT:1:1101:20840:4534 2:N:0:10
GGACTACTCGGGTTTCTAATCCTGTTTGCTACCCACGCTTTCGAGCCTCAGTGTCAGGATTATGCCAGAAGGCTGCCTTCGCCATCGGTATTCCTCCAGATCTCTACGCATTTCACCGCTACACCTGGAATTCTACCTTCCTCTCACATCCTCTAGCTCTACAGTTTCAGATGCAGTTCCCAGGTTAAGCCCGGGGATTTCACATCTGACTTATCGAGCCACCTACGCTCCCTTTACGCCCAGTAATTCCGATTAACGCTTGCACCCTCCGTATTACCGCGGCTGCTGGCACAGCTTTAGC
+
CCCCCGGGCGGGGGGGGGGGGGGGGGGGGG<FGGGGGGGGGGGDFCFGGGGCFGGGG,E,CF<,FGGGF8EFGGGGGGGGGGFFFGGGGEFFGGGGG<FEGFEFGEGGGGFGGGGGGGGGGGGGGGFFAFGGGDFGEFEFGGGFGEGGA*F=ABFFGEFC,FDGGFGGCF;BDGF+3<EFD,=7FF,9<=FGDGGG+BFGGEFC7@?ACFFFE+@><>EG:FFF:>-@);2:B4@=EFGEGFFE+7??FD4(/3(9@<9<3=F;FFC00(,-41:)6A,441329F)24<:>(4(//*6D7
@M03364:396:000000000-C9LGT:1:1101:22956:4538 2:N:0:10
GGACTACCGGGGTATCTAATCCTGTTTGCTACCCACGCTTTCGAGCCTCAGTGTCAGTATTATGCCAGAAGGCTGCCTTCGCCATCGGTATTCCTCCAGATCTCTACGCATTTCACCGCTACACCTGGAATTCTACCTTCCTCTCACATACTCTAGCTCTACAGTTTCAGATGCAGTTCCCAGGTTAAGCCCGGGGATTTCACATCTGACTTATAGAGCCACCTACGCTCCCTTTACGCCCAGTCATTCCGATTAACGCTTGCCCCCTCTGTCTTACCGCGGCTGCTGGCACAGATTTCGC
+
CCCCCGGGGGGGGGGGGGGGGGGFFGGGGGGGFFFGGGGGGGGGGGGGGGGGGGGGGGGGGGFFGGGGGGGGGGGGGGGGFGGGGGGGFGGGGGGGGGGGGGGGGGGGGGGGGGGGGGGGGGGGGGGGGGGGGGGGGGCGGGEBGGGGGFGFFD8FGFGGFGFGGGGEGFFDFDDGGFGGCDFGGG,>FAFFGGGGDGGGG@FEGFFEEGCF*1,3=*DE@GDDFEAF)/8>24@EC2CEF2(.*7?EFDFF?F0C@2:;D@C@*=>1<1,.))6):A2,(34;9034>?(<(.(*84)9C
@M03364:396:000000000-C9LGT:1:1101:5304:4556 2:N:0:10
GGACTACCGGGGTTTCTAATCCTGTTCGCTCCCCACGCTTTCGCTCCTCAGCGTCAGTAACGGCCCAGAGACCTGCCTTCGCCATTGGTGTTCTTCCCGATATCTACACATTCCACCGTTACACCGGGAATTCCAGTCTCCCCTACCGCACTCCAGCCCGCCCGTACCCGGCGCAGATCCACCGTTAGGCGATGGACTTTCACACCGGACGCGACGAACCGCCTACGAGCCCTTTACGCCCAATAAATCCTGATCACGCTCGCACCCTAACTCTTCCCGCGGCTTCTGGCCCGTATTTCTC
+
@CCCCGGGGGGGFGGGGGFGGGGFGFGGG@FGGGFGFG>FGGGGGGGGGGGGGGGG@FFGGGGGGGGGFAEFGGFGGGFEDFGGGFAEFGGGFGG9FGGDGGGFDGGGGGGDGFGGGGGGGGFFFCGG7FGFGGGGG:9FCFEFGG?+8?FA,=FAF?CGDFAGCG>>EEGGFGFDD9CFGGG*8813;C?5C=GCFGF+=?F5CE>63DBGF3*,94?C;G>BF;4.3C>BF(5<A:5CE:1(05)-=C*)-.46:11:<>:(9ED?1((--).-)2(4;(432?4)57(314656/.*0
@M03364:396:000000000-C9LGT:1:1101:24368:4617 2:N:0:10
GGACTACCGGGGTATCTAATCCTGTTTGCTACCCACGCTTTCGAGCCTCAGTGTCAGTATTATGCCAGAAGGCTGCCTTCGCCATCGGTATTCCTCCAGATCTCTACGCATTTCACCGCTACACCTGGAATTCTACCTTCCTCTCACGTACTGTAGCTCTACAGTTTCAGATGCCGTTCCCAGGTTAAGCCCGGGGATTTCACATCTGACTTATAGAGCCACCTACGCTCCCTTTACGCCCAGTAATTCCGATTCACGCTTGCACCCGCTGTCTTACCGCGGCTGTTGGCACAGAGTCCGC
+
CCCCCGCFEDGGGGGGGGGGGGFGGAFGGGFGGGGGGGGGGDGGGGGCGGGGGGGGGFFGGGGGGGGGGFGGGG8FGGGGGGB@@<FF?FGGGEGFFFGFGGDFAF<FGGGGFFFEFGGDGEG4EEFFFGGFFGGGG@DFGGGDGGG8BDF5,5=DEFGGDD9DFGGDF8;DFC)@EBGG,,68@E,:DC3?DGGG>EGCF@GEBF67*5A:*+2256=>2CDF)6:)(2(/7:=69>G@*32=:<7CFG4@0;).;1311(*.9:C(-(43)-6443-21990>(,4(2,5.2()0*-9>
@M03364:396:000000000-C9LGT:1:1101:10570:4649 2:N:0:10
GGACTACACGGGTTTCTAATCCTGTTCGCTCCCCTAGCTTTCGCGCCTCAGCGTCAGTCGTGGCCCAGAAGGCCGCCTTCGCCACCGGTGTTCTTCCCGATATCTGCGCATTCCACCGCTACACCGGGAATTCCGCCTTCCCCTGCCAGACTCAAGCCGGCCGGTATCGGGAGCGGACGGGGGTTGAGCCCCCGGATTTGACTCCCGACCAGGCTGGCCGCCTACGCGCGCTTTCCGCCCACTGCATCCGGATACCGCTGGCCCCCTACGTATTACCCCCGCCGCCTGCCCGTGTTTAGCC
+
CCCCCGGGGGGGGGGGGGGGGGGGGGGGGGGGGGGGGGGGGGGGGGGGGGGGGGGGGGGGGGGGGGGGGGGGGGGGGGGGGGGGGGGGBFGGGGGGGFGEGGGGAEGGGDFGGEDGGGGGGGGGGGGGGEFGGGFGGFGGGGGFGGGGGFCCFFCAGGGGGGFDG@FGGDGGB7=G7>EC=CGCCE64?;CDGGD*7?6?06+:9>BB9D>F13*4*,159D?04/473>>(48).-(CE*(3:?A:AF5)(,4)3)44(-4C:GG)(((,).,..6+4(-4((-,(,((36((..7*)*2
@M03364:396:000000000-C9LGT:1:1101:7241:4700 2:N:0:10
GGACTACTGGGGTTTCTAATCCTGTTCGCTCCCCACGCTTTCGCTCCTCAGCGTCAGTAACGGCCCAGGGACCTGCCTTCGCCATTGGTGTTCTTCCCGATATCTACACATTCCACCGTTACACCGGGAATTCCAGTCTCCCCTACCGCACTCCAGCCCGCCCGTACCCGGCGCAGATCCACCGTTAGGCGATGGACTTTCACACCGGACGCGACGAACCGCCTACGAGCCCTTTACGCCCAATCAATCCGGATTACGCTCGCCCCCTACGTATTCCCGCGGCTGCCTGCACGTAGTTCGC
+
CCCCCGGGGGGGGGGGGGGGGGGGGGGGGGGGGGGGGGGGGGGGGGGGGGGGGGGGGGGGGGGGGGGGGGGGGGGGGGGGGGGDFGGGGGGDFFGFGGGGGGGCFGGGGGGGGGGGGGGGGGGGGGGG:FFEGGGFGGGGGGG?FGGGDEGFGDGFFGGGGGFGG7EEGGGGFGFG*;F?9>DB:E<6AC*)>EEAFGFGGFGEFEB96D>G>)?>D0?E>GB<?FF53<>:(8?)53EGGB0:).)-9CD>-(()*-3(418(>8<9:B342),)-34,(049603)8:<::((..*)//
@M03364:396:000000000-C9LGT:1:1101:26606:4712 2:N:0:10
GGACTACTGGGGTATCTAATCCTGTTCGCTACCCATGCTTTCGAGCCTCAGCGTCAGTTGCAGACCAGAGAGCCGCCTTCGCCACTGGTGTTCTTCCATATATCTACGCATTCCACCGCTACACATGGAGTTCCACTCTCCTCTTCTGCACTCAAGCAAAACAGTTGCCGATGCAGTTCCACGGTTAAGCCGAGGGCTTTCACATTAGACTTATTTTTCCGCCTGCGCTCGCTTTACGCCCAATAACTCCGGACTACTCTTGCCACCTACGTAATCCCGCGGCTGCTGGCACGTCGTCTGC
+
CCCCCGFFCCFFCFFGDGG@FGFFG<FFGGGGGGGGGGGEGGGFGG@FFGGGGGGGDA<D,CE,CEGFFFFGGGGGGGGGGGEGG8FGCFFFGG9FFGFGC9ECDFGGG,BCAFGGCEGGGFDA9EFFEGGG9EFF;,6FFC,=8AAE,?FEFD63,688DFDGG@,7@C8EDCDFGDFF,7=:@EECFGGC7*89CFFGGAGAGAB6***=*422=6DC@C>FF55A(*((6319C?ECFDDD)44);>C;:4((/)).).<?*<74(.44)(,)-+-210476:?24((524()8).1?
@M03364:396:000000000-C9LGT:1:1101:17763:4743 2:N:0:10
GGACTACACGGGTTTCTAATCCTGTTCGCTCCCCACGCTTTCGCTCCTCAGCGTCAGTAACGGCCCAGAGACCTGCCTTCGCCATTGGTGTTCTTCCCGATATCTACACATTCCACCGTTACACCGGGAATTCCAGTCTCCCCTACCGCACTCCAGCCCGCCCGTACCCGGCGCAGATCCACCGTTAGGCGATGGACTTTCACACCGGACGCGACGAACCGCCTACGAGCCCTTTACGCCCAATAAATCCGGATAACGCTCGCACCCTACGTATTTCCGCGGCTGCTGGCACGTACTTGGC
+
CCCCCGGGGGGGGGGGGGFGGGGGGGGGGGGGGGGGGGGGGGGGGGGGGGGGGGGGGGDGGGGGGGGGGGGGGGGGGGGGGGGGGGGGFGGGGGGGGGGGGGGGGGGGGGGGGGGGGGGDGGGGGGGGGGGGGGGFGGGGGGGFGGG6CEGFGDGFGGGGGGFGGDGGGGGGFGFGCFGGCFF:CG*6ACECDEG?GGGGGEGFGEDB9D>G9.*451CGFGBFBF<7:DBB?B>BFBGGG?:()524@GDFBF(6F091:;G1DED6(312.)().<8:399((-.4::(.3(())*)20
@M03364:396:000000000-C9LGT:1:1101:13679:4757 2:N:0:10
GGACTACACGGGTATCTAATCCTGTTTGCTCCCCACGCTTTCGTGCCTGAGCGTCAGTCTTTGTCCAGGGGGCCGCCTTCGCCACCGGTATTCCTCCAGATCTCTACGCATTTCACCGCTACACCTGGAATTCTACCCCCCTCTACAAGACTCTAGTTCGCCAGTTCAAAATGCAATTCCCAGGTTGAGCCCGGGGCTTTCACATCTTGCTTACCAAACCGCCTGCGCACGCATTACGCCCAGTAATTCCGATTAACGCTCGGACCCTCCGTAGTACCGCGGCGGCTTGCACGGAGTTAGC
+
CCCCCGGGGGGGGGGGGGGGGGGGGGGGGGFGGGGGGGGGGGGGGGGGGDGGGGGGGGGGGGGGGGGGGGGGGGGGGGGAFGEGGGGGGEGGGGGFGGGGGGGGGGGGGGGGGGGGGGGGGGGGGGGGGGGGGGGGFDGGGGGFGGG,@DFCFEGFFCCGCGEGGGGGGAFGFFE:EFGGGGGGGF:@FGGGGGGGGGGGGEECDFFFFGCEE2>976F=3D;;;89>()4>(464::;EGBFF*2:AFG4-,:1>FB9?BF:9DEG2::94(,4))344419(492(462)81,)08):*
@M03364:396:000000000-C9LGT:1:1101:20168:4761 2:N:0:10
GGACTACTGGGGTTTCTAATCCTGTTCGCTACCCATGCTTTCGAGCCTCAGCGTCAGTTGCAGACCAGAGAGCCGCCTTCGCCACTGGTGTTCTTCCATATATCTACGCATTCCACCGCTACACATGGAGTTCCACTCTCCTCTTCTGCACTCAAGAAAAACAGTTTCCGATGCAGTTCCTCGGTTAAGCCGAGGGCTTTCACATTAGACTTATTTTTCCGCCTGCGCTCGCGTTACGCCCAATAAATCCGGACCACGCTTGCCCCCTCCGTATTCCCGCGGCTTCTGGCGCGCTGTTCGC
+
CCCCCGGGGGGGGGGGFFEEEFGEGGFGGGGGGGGGGGGGGFGFFGGGGGFGEGGGGCFGGGG<CFGG8EGD@FFGFFGGGFFFGFFGFGGGGGGGGGGGFFGGGGFGGGGGGCFGGGGGGEGGGFDG?FGGFCDECGGGGGD+34,=AFC8AD6673DF8FFFEEGDDG8EABDGFFGFCDD:BE+:8=@D7CCGDGG?EFG4=B89*A>:*+>9FFGGFGFF28>45911(.60,(/=C?0@F8>FFCD932(-<((-22;.2214((38::7)6+--(4--,(.52:(490(0)*-17
@M03364:396:000000000-C9LGT:1:1101:15062:4764 2:N:0:10
GGACTACAGGGGTTTCTAATCCTGTTTGCTCCCCACGCTTTCGAGCCTCAGCGTCAGTTACAGTCCAGAGAATCGCCTTCGCCACTGGTGTTCTTCCTAATCTCTACGCATTTCACCGCTACACTAGGAATTCCATTCTCCTCTCCTGCACTCTAGACTTCCAGTTTGAAATGCAGCACCCAAGTTGAGCCCGGGTATTTCACATCTCACTTAAAAGTCCGCCTACGCTCCCTTTACGCCCAGTAAATCCGGACAACGCTCGCCACCTACGTATTACCGCGGCTGCTGGCCCGTATTTAGC
+
CCCCCGGGGGGGGGGGGGGGGGGGGGGGGGGGGGGGGGGGGGGFGGGGGGGGGGGGGFGGGGGGGGGGGGGGGGGGGGGGGGGGGGGGGGGGGGGGGGGGGGGGGGGGGGGGGGGGGGGGGGGGFGGGGGGGGGGGEEGGGGGFFGGFGFGDAD=DCEGGCGFGGGGGF8EGFGEGGFGGGGFDFFFFFFGGGGGCGGFGGFGEGFFEAFEG5+58C6FGAGFF>6>ADD@F:EFEEDGGGDFF+/<<FFC6;>0;FBF(;::>3CG?(58?)6><<C:22>;BB<))4<(47610)*.2*
@M03364:396:000000000-C9LGT:1:1101:16458:4803 2:N:0:10
GGACTACTGGGGTTTCTAATCCTGTTTGCTACCCACGCTTTCGAGCCTCAGTGTCAGTATTATGCCAGAAGGCTGCCTTCGCCATCGGTATTCCTCCAGATCTCTACGCATTTCACCGCTACACCTGGAATTCTACCTTCCTCTCACATACTCTAGCTCTACAGTTTCAGATGCAGTTCCCAGGTTAAGCCCGGGGATTTCACATCTGACTTATAGAGCCACCTACGCTCCCTTTACGCCCAGTAATTCCGATTCACGCTTGCACCCTCTGTATTACCGCGGCTGCTGGCACTGAGTTAGC
+
CCCCCGGGGGGGGGGGGGGGGGGGGGGGGGGGGGGGGGGGGGGGGGGGGGGGGGGGGGGGGGGGGGGGGGGGGGGGGGGGGGGGGGGGGGGGGGGGGGGGGGGGGGGGGGGGGGFFGGGGGGGGGGGGGGGGGGGGGGGGGGGFGGG@FFGF9CDFGGGGGGFGGGGGGGGGFGFGGFGFGEFDFGADFECDDEGGGGGGGFCEGFFFAGEGFF7AF@GGFGFFFDA?4;=BFFFFFFGGGFFFB<EFFG6,70.9A?D@FF:/=FG?@5).17?)9<61434-(42)5<(),.))0*):0
@M03364:396:000000000-C9LGT:1:1101:18117:4807 2:N:0:10
GGGCTACTGGGGTATCTAATGCTGTTTGCTCCCCACGCTTTCGTGCCTCAGTGTCAGTTGCAGTCCAGAAAGCCGCCTTCGCCACGGGTGTGCCTCCTAATATCTACGCATTTCACCGCTACACTAGGAATTCCGCTTTCCCCTCCTGCACTCTAGTTATGCAGTTCGCAAGGCTAACAGTAGTTAAGCCCCTGCCTTAAACCTCCGGCTTACATAACCCCCTACCCACTCTTTCCGACCACTCATTCCGCATAACGACTGCCCCCTTCCTTCTACCCCCGTGCCTGGCCCGTAGTTCCCC
+
-A,,,,6C,,CFG7,;EGG9,5CCF6,,C,F@-F,+7+,B6F@;@;,C,E6E,C,5,;66,,6C<CEFEFEF<<F7@=4,A@,6:+6C6@F,,CE<4FEEBCDFFGGGG7F7=,4<F74=C>DEEGFFEFFCF<?E>+=EF6=*=@,,6:A*3*619@C:@=C=A;,=+@88*3)64*3<ECFA,;808>+++4,@7@DAE1D5***));)=>95/+<?/-)(8-,(*0*:47)))/(=<4(;(.1?37>*,3;)()-(((.24*2).3()))..-6*(,((-(46.428:(4((.**)02
@M03364:396:000000000-C9LGT:1:1101:26357:4817 2:N:0:10
GGACTACCGGGGTTTCTAATCCTGTTTGCTACCCACGCTTTCGAGCCTCAGTGTCAGTATTATGCCAGAAGGCTGCCTTCGCCATCGGTATTCCTCCAGATCTCTACGCATTTCACCGCTACACCTGGAATTCTACCTTCCTCTCACATACTCTAGCTCTACAGTTTCAGATGCAGTTCCCAGGTTAAGCCCGGGGATTTCACATCTGACTTATAGAGCCACCTACGCTCCCTTTACGCCCAGTCAATCCGGACAACGCTCGCCACCTACGTATTACCGCGGCTGCTGGCACGTAGTTCGC
+
CCCCCGGGGGGGFDGGGGGGFGGGGGGGGGGGGGGGGGGGGGGGGGGGGGGGGGGGGGGGGGGGGGGGGGGGGGGGGGGFFGGGGGGGFGGGGGGGGGGGGGGGGGGGGGGGGGGGGGGGGGGGGGGGAGGGGGGGGEGGGGFBFFGFFDFFFEGDGGGGGGFGGGGGGDFGFGFGGFGGGGFFDF<DFFFGDEGGGGGGGCFFGFFFEGFG59AA:6FGFGBDE?9B=DBFDEFFF@GEF?<;*767CGD@;@(()6@?F>86CEG<?2,.4<?)4<:1279>F?)8787<?1())/699
@M03364:396:000000000-C9LGT:1:1101:9004:4823 2:N:0:10
GGACTACACGGGTATCTAATCCTGTTCGCTACCCATGCTTTCGAGCCTCAGCGTCAGTTGCAGACCAGAGAGCCGCCTTCGCCACTGGTGTTCTTCCATATATCTACGCATTCCACCGCTACACATGGAGTTCCACTCTCCTCTTCTGCACTCAAGAAAAACAGTTTCCGATGCAGTTCCTCGGTTAAGCCGAGGGCTTTCACATTAGCCTTCTTTTTCCGCCTGCGCTCGCTTTACGCCCACTAAATCCGGACAACGCTTGCCCCCTACGTCTTCCCGCGGCTGACGGCCCGTATTTGGC
+
CCCCCGGGGGGGGDFGGGGGGGGGGGGGGGGGGGGGGGGGGGGFGFFGGGGGGGGGGGGGGGGGGGGGDGGFGGGGGGGGGGGGGGGGFGGGGGGGGGGFGGGGGGGGGGGGGGGGGGGGGGGGGFGGGGFGGGGGGGGGFFGFGGGFFFGFFFDFDDGGGGFGGGGGGGEGBGFFFFFFACDFGG:=CFEGCEGGGGFGGFF<7B+:2*:C*3;>FBEG2D@FF>>43<:9<DF9E<8FG:(/)68<7*996BB64,(,8?F5*2>7:613(4:)624-4(13(((,(,-(4,())*)0*
@M03364:396:000000000-C9LGT:1:1101:5142:4864 2:N:0:10
GGACTACTCGGGGATCTAATCCTATTTGCTCCCCACGCTTTCGTACCTCAGTGTCAGTACCAGTCCAGGTGGTCGCCTTCGCCACGGGTGTTCCTCCCTATATCTACGCAGTTCACTGCTACACAGGAAATTCCACTACCCTCTACCATACTCTAGCTTGCCAGTTTTGGGTGCAGGTCCCAGGTTGAGACCGGGGATTTCACGTTCAACTTAAAAAACCACCTACGCCCGCTTTACGCCCAGTAATTCCGTCTCACGCTTGTCCCGTTCGTTTTACCGCCGCTGCTCGCATGTACTTACC
+
8AAACFGG,C@:++BDFGG<9<E,CF@<<@EFGF?@@FGDCEE,,:C9FF<6<;,A6C;,,6@FFFGF,C6<B94CE@CE,@FGE7F++6@?FG=,CE<EEFDA=EE,++4BE,=F,9CDC92B,,?,E=5=9?3E,,+,,2+*64EFBFE08*?D,=D@6D8FF9=,,++6<+8?,;==,,5+@@,:;,593@EED5DGG*@)4/3.8:9,58,*;2*?-79(6+()3)(..(6).48FCDF2*)).9F*.(4()*,(-81*)0<).((((((,)50((((--4(,)4(((().*01)**
@M03364:396:000000000-C9LGT:1:1101:5262:4864 2:N:0:10
GGACTACTGGGGTTTCTAATCCTGTTTGCTCCCCACGCTTTCGTGCCTGAGCGTCAGTCTTTGTCCAGGGGGCCGCCTTCGCCACCGGTATTCCTCCAGATCTCTACGCATTTCACCGCTACACCTGGAATTCTACCCCCCTCTACAAGACTCTAGTTCGCCAGTTCAAAATGCAATTCCCAGGTTGAGCCCGGGGCTTTCACATCTTGCTTCACAAACCGCCTTCGCACGCTTTACGCCCAGTAATTCCGATTAACGCTCGGACCCTCCTGATTACCTCCGCTTCTCGCCCGTTATAAGC
+
CCCCCEGGGGGGFGGGGGGGF<FCCFGGGGGGGGGGGGGGGGGGGGGFFEFFEGGGGGGGGGGGGFGFFCFEGG7F:FFGGGGGGGDGGDGGGGGGGGGGGGFGGFGGGGGGCADGGGGGGGGGGGFGGDFGGGGD,6@FECEFGGC,EDFEG<?FFFFEGG>7FGGGA:9EACEGGFGG@A>>DF:)*>1;C*:CDEF<EEGFGFFFEG9F)/>5C2CC0D@<?9@D0<;>?045>BEGE:(.*-<<=D*,(-(6F(4(4;*-9?C(41.))-65<F)-((,((-))(,(((,()0*)22
@M03364:396:000000000-C9LGT:1:1101:11787:4931 2:N:0:10
GGACTACTGGGGTTTCTAATCCTGTTTGCTACCCACGCTTTCGAGCCTCAGTGTCAGTATTATGCCAGAAGGCTGCCTTCGCCATCGGTATTCCTCCAGATCTCTACGCATTTCACCGCTACACCTGGAATTCTACCTTCCTCTCACATACTCTAGCTCTACAGTTTCAGATGCAGTTCCCAGGTTAAGCCCGGGGATTTCACATCTGACTTCTAGAGCCACCTACGCTCCCTTTACGCCCAGTAATTCCGATTAACGCTTGCACCCTCTGTATTCCCGCGGCTGCTGGCCCAGATGTAGC
+
CCCCCGGGGGGGGGGGGGGGGGGGGGGGGGGGGGGGGGGGGGGGGGGGGGGGGGGGGGGGGGGGGGGGGGGGGGGGGGGGGGGGGGGGGGGGGGGGGGGGGGGGGGGGGGGGGGGGGGGGGGGGGGGGGGGGGGGFGGGGGGGFGGG8EFGFFD8FGGGGGGFGGGGGGGGGFFBGGFGGGFFGGG?DFFGGGGGGGGGGGCGE9CFF7FFG*?,;@CGGBGFFFEAB=DFFFFFFEFGEGDDF+/>CFGG(,:(4@<B@;18.9CD=;1;??CE)9C61969BF?>B:?(408(***)00
@M03364:396:000000000-C9LGT:1:1101:20116:4939 2:N:0:10
GGACTACAAGGGTATCTAATCCTGTTTGCTACCCACGCTTTCGTGCCTCAGTGTCAGTTTCAGTCCAGAAGGCCGCCTTCGCCACCGGTGTTCCTCCTAATATCTACGCATTTCACCGCTACACTAGGAATTCCGCCTTCCTCTCCTGTACTCAAGCTGAATAGTTCGCAGGGCGGTTCACGGTTGGGCCGTGAAATTACACCCCGCGATTGATAGGCCACCTACGCACTCTTTACGCCCAGTACTTCCGGCTACCGCTCGCCCCCTACGTGTTACCGCGGCTGCTTGCCCGGCGTTACGC
+
CCCCCGGGCFGGGGGGGGGGGGGGGGGGGGGGGGGGGGGGGGGGGGGGGGFFGGGGGFFAFGGCGGGGGGGGGGGGGGGEFGGGG4@FFEGGGGGGGFEGGGGGFGFGDGGFFGFGGGGGGGGGGEFGGAFGGG?F=:?EFGF7DEGGDFGEFF6DEFDFBF+?BEDCE6B=@G=>EEG7A5CFGEF>A@5/;C:,=FG,:>F()08>15(A.++);(<51C@(681:9/2)6:))(41:*4,.*64>BG)(,4(.>1-,--23/:C(,(.(,3.648,417-,20).,()((((.))(**
@M03364:396:000000000-C9LGT:1:1101:10708:4941 2:N:0:10
GGACTACTGGGGTATCTAATCCTGTTTGCTACCCACGCTTTCGAGCCTCAGTGTCAGTATTATGCCAGAAGGCTGCCTTCGCCATCGGTATTCCTCCAGATCTCTACGCATTTCACCGCTACACCTGGAATTCTACCTTCCTCTCACATACTCTAGCTCTACAGTTTCAGATGCAGTTCCCAGGTTAAGCCCGGGGATTTCACATCTGACTTATAGAGCCACCTACGCTCCCTTTACGCCCAGTAATTCCACTTAACGCTTGCACCCTCTGTCTTACCGCGGCTGCTGGCCCCGAGTTACC
+
CCCCCGGGGGGGGCFGGGGFGGGGGGGGGGEGGGFGGGGGGGGEGGGGGGGGGGGGGGGGGGGGGGGGGGGGGGGGFGGGGGGCGGGDFGGGGGGGGGGGGGGGGGFGGGGGGCGAFEGGGGGGGGGGGGGGGGGGGGGGGGGFGGGFGBFECD?FGFGFFF7FGGGGGGGGD:=FFFGGFADDFGD5DAEGGEGG6EGGGEFFGFFCEGFG@C,*5*EFEGFF5,7*5CABBEE6A=CEE59BA<<CFF+*1074A6>;?@C@CGGF@@EF3<C3CB(((439B:7871:(-2()0))*2
@M03364:396:000000000-C9LGT:1:1101:13310:4945 2:N:0:10
GGACTACAAGGGTATCTAATCCTGTTCGCTACCCATGCTTTCGAGCCTCAGCGTCAGTTGCAGACCAGAGAGCCGCCTTCGCCACTGGTGTTCTTCCATATATCTACGCATTCCACCGCTACACATGGAGTTCCACTCTCCTCTTCTGCACTCAAGAATGACAGTTTCCGATGCAGTTCCACGGTTGAGCCGTGGGCTTTCACATCAGCCTTGTCATTCCGCCTGCGCTCGCTTTCCGCCCAATAAATCCGGACAACGCTTGCCCCCTCCGGTTTCACGCGGCTGCTGGCCCGTCTTCTGC
+
CCCCCGGGGGGGG?FGGGGDFFGGGGGGGGGGGGGGFGGGGGGGGGGGGGGGGGGGGFGGGGGFGGGGGGGGGGGGGGGGGGGGGGGGCGEFDGGGFFGGGDGGFGFGGGGGGGGFGEGGGGGGEGGGFGDGGGGFGFGGGGGFFGGGGFGFDDCD,6@D9F9DFGGFDEEE>FFGGFGGGGG7DE@=FC@DDG6?FDGGGFFFGFF@);>F)4<A9EGC2CAA=5=E67599BD)70E:F2(;47)9=FC08@1(8(9,-4@7*891(-((,(-4)<,(,4727:>:0:2((-4:)*)27
@M03364:396:000000000-C9LGT:1:1101:6533:4955 2:N:0:10
GGACTACTGGGGTTTCTAATCCTGTTTGCTACCCACGCTTTCGAGCCTCAGTGTCAGTATTATGCCAGAAGGCTGCCTTCGCCATCGGTATTCCTCCAGATCTCTACGCATTTCACCGCTACACCTGGAATTCTACCTTCCTCTCACATACTCTAGCTCTACAGTTTCAGATGCAGTTCCCAGGTTAAGCCCGGGGATTTCACATCTGACTTATAGAGCCACCTACGCTCCCTTTACGCCCAGTAATTCCGATTAACGCTTGCACCCTCTGTATTACCGCGGCTGCTGGCACAGCTTTCGC
+
CCCCCGGGGGGGGGGGGGGGGGGFGGGGGGDGGGGGGGGGGGGFGGGGGGGGGGGGGGGGGAGAGGGGGGGGGGGGGGGGGGGGGGGGGGGGGEGGGGCFGGFGGGGGGGGGGGGGGGGGGGGGFGGGGGGGGGFFFFGGGGFDGGGFGFGEGEFDGFGGGGFGDGGGDDFGFGFCFFGFF==@GGBDFFDGGGGCDGGGGFGFFF>@5DECEF,;9AGDEGFBEEAE>DADDEEC:@GGG@B;8@C4:B*/6;;EF19<;=879CG=;;ECCFF))?,729;B90,87?3>(.()/*-1/
@M03364:396:000000000-C9LGT:1:1101:6328:4964 2:N:0:10
GGACTACCGGGGTTTCTAATCCTGTTTGCTACCCACGCTTTCGAACCTCAGTGTCAATATGATGCCAGAAGGCTGCCTTCGCCATCGGTATTCCTCCAGATCTCTACGCATTTCACCGCTACACCTGGAATTCTACCTTCCTCTCACCTATTCTAGCCTAACAGTATCAGATGCAGTTCCCAGGTTAAGCCCGGGGATTTCACATCTGACTTATCAAGCCACCTACGCTCGCTTTACGCCCAGTAATTCCGATTCACGCTTTCACCCTCTGTATTACCGCGGCTGCTGGCACAGCTTTAGC
+
CCCCCGGGGGGGFEGGGGGFGGGGGGGGGFGGEGGGGGGGGGGFGGGGGGGGGGGGGFGGGFGGGGGGGGGGGGGGGGGGGGGGGGGGGGGGGCFFGGGGFGGEFGGGGGGGGGGFFGGGGGGGFGGGGGGGGGGGGCFGGGGFGGG@96EEGFG7FFFGGGFFGGGFGG9@DFBGGFGGFFFFGGADFD8?DGGGGGFCCAFECFFFFGFG*+59CBFG@FFFB>>458=BFFFE==EFG<;=+9CEFGF0;F))+/6(((59FGFFB?7>A<6<40(446>901,)24(41<0)**):?
@M03364:396:000000000-C9LGT:1:1101:16999:4967 2:N:0:10
GGACTACACGGGTTTCTAATCCTATTTGCTCCCCACGCTTTCGTGCCTCAGCGTCAGTCTCTGTCTAGGTAGCCGCCTTCGCCACCGGTGTTCCTCCATATATCTACGCATTTTACCGCTACACATGGAATTCTACTATCCTCTCCAGTACTCTAGCCTCCCAGTATCTAAGGCTTTATGGGGTTCAGCCCCACGCTTTCACCTTAACCTTAAACGGCCGCCTACGCACCCTTTACGCCCAATAATTCCGGATAACGCTCGCCACCTACGCATTACCCCGGCTGCTGGCACGTAGTTCGCC
+
CCCCCFFCFGEEGEGGGGGGGGGGGFFAFGCGGGGGGDGGGGGGGGGDGG@EFGEEEGGCFCGGGF<FCFCFGGGGGGG<DGGEGGGGBCGGGGGGGF9FEAFGGGFGGGCCEGF<FGGGGGGG@EGG=EGFGGGGD,=AEFGDDEC?><FDCD9BADF8DC?DFGGGD8FGFDE6DFFF?@DC8,@CFFGGCEGD7EGF,;E@FFF*9D6:*4,-/4?E@8=95410:C?7;@EEFFGGC0@)*7<?:<)4<?)4763,36:1DE>38?(4082)4+42;F72<?40<(53301<8*-<C
@M03364:396:000000000-C9LGT:1:1101:22955:4992 2:N:0:10
GGACTACTCGGGTTTCTAATCCTGTTTGCTACCCACGCTTTCGAGCCTCAGTGTCAGTATTATGCCAGAAGGCTGCCTTCGCCATCGGTATTCCTCCAGATCTCTACGCATTTCACCGCTACACCTGGAATTCTACCTTCCTCTCACATACTCTAGCTCTACAGTTTCAGATGCAGTTCCCAGGTTAAGCCCGGGGATTTCACATCTGACTTCTAGAGCCACCTACGCTCCCTTTACGCCCAGTAATTCCGATTAACGCTTGCACCCTCTGTATTCCCGCCGCTGCTGGCCCAGCCTTCGC
+
CCCCCGGGGGGGGGGGGGGGGGGGGGGGGGGGGGGGGGGGGGGGGGGGGGGGGGGGGGGGGGGGGGGGGGGGGGGGGGGGGGGGGGGGGGGGGGGGGGGGGGGGGGGGGGGGGGGGGGGGGGGGGGGGGEGGGGGGGGGGGGGFGGGGGFGEFEGFGGGGGGFGGGGGGGFGFC6FFFGGGGFFGG<DFEGGDCEGDGGGGEGFFFFEAFFG*B,;?@GG@GFFFFAFDGFFFFEFFFDEGF=@=/@CFF4(/3(9CFFD?0C3CCDDD33.6<C)9,37(4430642(4(43,()0/)97
@M03364:396:000000000-C9LGT:1:1101:6375:4994 2:N:0:10
GGACTACACGGGTTTCTAATCCTGTTCGCTCCCCACGCTTTCGCTCCTCAGCGTCAGTAACGGCCCAGAGACCTGCCTTCGCCATTGGTGTTCTTCCCGATATCGACACATTCCACCGTTACACCGGGAATTCCAGTCTCCCCTACCGCACTCCAGCCCGCCCGTACCCGGCGCAGATCCACCGTTAGGCGATGGACTTTCACACCGGACGCGGAGAACCGCCTACGTGCCCTTTGCGCCCAATAAATCCGGATACCGCTGCCCCCCTCAGTCTTCCCGCGGCTGCTGGCACCTAGGTAGC
+
CCCCCFGGGGGG@FGGGGEGGGGAFGGGGGGGGGGGGGGGFGGGGGGGGGGFGGGG@FGFGGGEGGGGFGGGGGGGGGGEFGGGGAFGCDGGG9EFFGGGGGGG6ECCCFGGGGGGGGGGGGGGGCCFGFGGGGGGGD8BF=@D+@E8CDGAF@7AFEGGDGFGGGG8CECD>F>D=AGGGGG7CE*6FF8D3=CEFGCF7)C?<AA>>D3C0)1-)3CFBG>(4::)47042:?9>9EGD6:0)4..9FD3(1,)<(-(((/(1:99((,))).6)2309911>(.)((()(((*)*)29
@M03364:396:000000000-C9LGT:1:1101:18528:4996 2:N:0:10
GGACTACCCGGGTTTCTAATCCTGTTTGCTACCCACGCTTTCGAGCCTCAGTGTCAGTATTATGCCAGAAGGCTGCCTTCGCCATCGGTATTCCTCCAGATCTCTACGCATTTCACCGCTACACCTGGAATTCTACCTTCCTCTCACATACTCTAGCTCTACAGTTTCAGATGCAGTTCCCAGGTTAAGCCCGGGGATTTCACATCTGACTTATAGAGCCACCTACGCGCCCTTTACGCCCAGTAATTCCTATTAACGCTTGCACCCTCCGTATTTCCGCGGCTGCTGGCACGGATTTCGC
+
CCCCCGGGGGGGGGGGGGGGGGGGGGGGGGGGGGGGGGGGGGGGGGGGGGGGGGGGGGGGGGGGGGGGGGGGGGGGGGGGGGEGGGGGGGGGGGGGGGGGGGFGDFDFGGGGGGGGGDGGDGGGGGGFGFGGGGGGGGGGGGGFGGG,DFGEEEGD=DDGAFFGGGGGGGCEDGFGGFGGGGGCFG<*?EFFCGGGDCGGGEGEFFF57F@AA@,;BECGF75>>2:*)9592238>9AFG<?E65?CFC+1<CC<C?32((1/9CD@@((,(4:)5<6<9B92;:228?4<((()8*)9<
@M03364:396:000000000-C9LGT:1:1101:24404:5010 2:N:0:10
GGACTACTCGGGTATCTAATCCTGTTCGCTCCCCACGCTTTCGCTCCTCAGCGTCAGTAACGGCCCAGAGACCTGCCTTCGCCATTGGTGTTCTTCCCGATATCTACACATTCCACCGTTACACCGGGAATTCCAGTCTCCCCTACCGCACTCCAGCCCGCCCGTACCCGGCGCAGATCCACCGTTAGGCGATGGACTTTCACACCGGACGCGACGAACCGCCTACGAGCCCTTTACGCCCAATAAATCCGGATCACGCTCGCACCCTACGTATTCCCGCGGCGGCCTGCCCGTCGTTCGC
+
CCCCCGGGGGGGFGGGGGGGGGGGGFGGGGGGGGGGGGGGGGGGGGGGGGGGGGGGGGGGGGGGGGGGGGGGGGGGGGGGGGGGGGGGFGGGGGGGGGGGGGGGGGGGGGGGGGGGGGGGGGGGGGGGGGGGGGEFGGDFGGGFGFGCGDGFGDDFGGGGGGFGGGGGGGDDAC4D5AGG9FG<BE*8FCC5CCE6>FFGGFGFGDF09G>G05:;)4EGBGFFFF:)479::::6<:CEE:,3).6)=FGF:?(3@1:BB>8(9EG1(1(.)6:).<473((2(,((-4(8:-4)))(1)
@M03364:396:000000000-C9LGT:1:1101:17086:5097 2:N:0:10
GGACTACTGGGGTTTCTAATCCTGTTTGCTACCCACGCTTTCGAGCCTCAGTGTCAGTATTATGCCAGAAGGCTGCCTTCGCCATCGGTATTCCTCCAGATCTCTACGCATTTCACCGCTACACCTGGAATTCTACCTTCCTCTCACATACTCTAGCTCTACAGTTTCAGATGCAGTTCCCAGGTTAAGCCCGGGGATTTCACATCTGACTTATAGAGCCACCTACGCTCCCTTTACGCCCAGTAAATCCGGACAACGCTCGCCACCTACGTATTACCGCGGCTGCTGGCACGTAGTTAGC
+
CCCCCGGGGGGGGGGGGGGGGGGGGGGGGGGGGGGGGGGGGGGGGGGGGGGGGFGGGGGGGGGGGGGGGGGGGGGGGGGGGGGGGGGGFGGGGGGGGGGFGGGGGGGGGGGGGGGGGGGGGGGGGGGGFGGGGGGGGGGGGGGFGGGGGFGFGFGFGGGGFGFGGGGGGD@DFFEGGFGGFFF@EG<DFFFFGGGGDGGFGFGFFFFF=FCG7E,;CEFGFGFFFC@D9;AFFFFCEFGEGDBFF4@?FGDF;B(1A1;2?:CB3;C?:BF8)5:)6A?>9BF6;:)).88??((0.*.::
@M03364:396:000000000-C9LGT:1:1101:14604:5104 2:N:0:10
GGACTACCGGGGTTTCTAATCCTGTTTGCTACCCACGCTTTCGAGCCTCAGTGTCAGTATTATGCCAGAAGGCTGCCTTCGCCATCGGTATTCCTCCAGATCTCTACGCATTTCACCGCTACACCTGGAATTCTACCTTCCTCTCCCATACTCTAGCTCTACAGTTTCAGATGCAGTTCCCAGGTTAAGCCCGGGGATTTCACATCTGACTTATAGAGCAACCTACGCGCCCTTTACGCCCAATAATTCCGGACAACGCTCGCACCCTACGTATTACCGCGGCGCCTGTCACGTCGTTACC
+
CCCCCGGGGGGGGDGGGGGGGGGGGGGGGGFGGGGGGGGGGGGEGGGGGGGGGGGGGFGGGGGGGGGGGGGGGFGGGGGGGGGGGGGGCFGGGGGGGFGGGGGGGGGGGGGGGGGGGGGCEGGGGGGGFGGGGGGGGGGGGGGFC,>@EFGFF7DFFGGGGGFGGGGGGG9DDDEGGFGGGGGDDD,:DGCGGGGCD>FGGFGFGFC5AGFGF>CEG=E,)A>E2?>9(2/6==BCEFGGG?0(;<EFFF<((6(6AFF?641(9CD-1.24)6?2:A4(,42((((,-)).84()75(*2
@M03364:396:000000000-C9LGT:1:1101:13101:5115 2:N:0:10
GGACTACACGGGTTTCTAATCCTGTTCGATCCCCGCACTTTCGTGCCTGAGCGTCAGTATGGAGCCGGTATGCTGCCTTCGCAATCGGAGTTCTGCGCAATATCTAAGCATTTCACCGCTACACTGCGCATTCCGCATACTTCTCTCCAACTCAAGACCGCCAGTTTCAACGGCTCGCCGGGGTTGAGCCCCGGGCTTTTACCGCTGACTTAACAGCCCGCCTGCGCACCCTTTAAACCCAATCAATCCGGATAACGCTCGCCTCCTCCGTATTACCCCGGCTGCTTGCCCGGGTTTCCCC
+
CCCCCGGGGGGGGGGGGGGGGGGGGGGGGGGGGGGGGGGGGGGGGGGGG8FGGGGGGGGGGFCFGGGGGGGGGGGGGGGGFGGGGGGG:FGFGGGGGGGGGGFGFCEFGGGFGGGGGGGGGGGGGGGGGGGGGGGGEGDGFGGFGCFG9;FDGFGF@FFGGGFDFGGGGGGGFGFGGFE7E5C:EEA3;FC>DGGG:FGG?AGDD)8>:>A?47+4>:EEBGFFF*402C:18:)))5FGE1<,)5667993<B<<:9((-7*2CG<:B;?0376).+4-49(103).(,)46((0.*)09
@M03364:396:000000000-C9LGT:1:1101:24048:5164 2:N:0:10
GGACTACCGGGGTATCTAATCCTGTTCGCTCCCCTAGCTTTCGCGCCTCAGCGTCAGTCGTGGCCCAGAAGGCCGCCTTCGCCACCGGTGTTCTTCCCGATATCTGCGCATTCCACCGCTACACCGGGAATTCCGCCTTCCCCTGCCGGACTCCAGCCGGCCGCTATCGGGCGCGGACGGGGGGTTGGCCCCCGGACTTGACCCCCGCACAGTCAGGCCGCCCACCGCCGCTTTCCGCCCAACGACGCCCACTACCCCCAGCCCCCCCCGACTCCCCCCGGCGGCGCGCCCGTAGTGCCGC
+
BA6ACEDGG+7C6,CFFC,EEFE@E,FF:CCFFGFDGGCCFGGGEFGCG86EFEF7CCEGC@:@FF7E<,6AFGG@FGD<FCGGGCCC4=FFG9EBGFFGG7CFAEEC77BF9,=FFGGG+FDG87C>+C8FGGGEG+3FF?EA+8D*8?>@D)2;CFGDGEE)F*4<;EGB5<:D*)*15*)22**-9CG35>==):+<25+,15)(,9,2)1+4F(/2(9(-(*()-/9((())((;:5(((0(,2>)*-(.((),((,.18DC)(,((-(((((*((3(-(--((2(-(-((0)*6//
@M03364:396:000000000-C9LGT:1:1101:25188:5170 2:N:0:10
GGACTACTGGGGTTTCTAATCCTGTTTGCTACCCACGCTTTCGAGCCTCAGTGTCAGTATTATGCCAGAAGGCTGCCTTCGCCATCGGTATTCCTCCAGATCTCTACGCATTTCACCGCTACACCTGGAATTCTACCTTCCTCTCACATACTCTAGCTCTACAGTTTCAGATGCAGTTCCCAGTTTAAGCCCGGGGATTTCACATCTGACTTATCGAGCCACCTACGCTCCCTTTACGCCCAGTAATTCCGATTCACGCTTGCACCCTCTGTATTGCCGCGGCTGCTGGCACAGCGTTCGC
+
CCCCCGGGGGGGEGGGGGCEFGDFGGGGGGGGGGGFGGGGGGGFFGGGGGGGGGGGFFGFGGGFGGGGGFGGGGGGGGGFEGGGGFGGGGGGGGFGGGGEFFEF=@FGGGGGFGGGGGGGG:DGGGGGGGGGGGGAF=FGGGGFGGG8;?=:8CFFGGGGGGFFGFGGGFFC?>B+@=@FFCF,@FAEFG8FGGGGDEFGGEGFFF7A5CEG5=,:9)AEFGFDBCA:)3:)84>CCDGGG?@@+9CEFGF03<)7C(62<;C)0B98D3;?9)9).7(34;B(16>D?<,5((.)))(99
@M03364:396:000000000-C9LGT:1:1101:21823:5183 2:N:0:10
GGACTACACGGGTATCTAATCCTGTTTGCTCCCCACGCTTTCGTGCCTGAGCGTCAGTCTTTGTCCAGGGGGCCGCCTTCGCCACCGGTATTCCTCCAGATCTCTACGCATTTCACCGCTACACCTGGAATTCTACCTTCCTCTCACATACTCTAGCTCTACAGTTTCAGATGCAGTTCCCAGGTTAAGCCCGGGGATTTCACATCTGACTTATAGAGCCACCTACGCTCCCTTTACGCCCAGTCATTCCTATTCACGCTTGCACCCTCTGTCTTACCGCGGCTGCTTGCACAGCTGTCGC
+
CCCCCGGGGGFGGGGGGGGGGGGGGGGGGGGGGGGGGGGGGGGGGGGGGGGGGCGDGGGGGGGGGGGGGGGGGGFFGGGGGGGGEGGGFGGGGGGGGFGGGGGGGGGGGGGGGGGGGGGGEEGGGGGG?DGGGGGGGGGGGGGFGGGDFFFFGEGFGGGGFGFGGGGGGG@FFFCGGFGGGCD@FG;>F:DFGGGG4EGGG4F?DFFE*:8448>9CEGG@FF8(?;:1:9D;EE)4;=FE6?E/7?EFD::AD24F<BFFF54FFG<F::F4<A-6@21(4,24::)5<7>)8,))1)>*
@M03364:396:000000000-C9LGT:1:1101:18098:5223 2:N:0:10
GGACTACAAGGGTTTCTAATCCTGTTCGCTACCCATGCTTTCGAGCCTCAGCGTCAGTTGCAGACCAGAGAGCCGCCTTCGCCACTGGTGTTCTTCCATATATCTACGCATTCCACCGCTACACATGGAGTTCCACTCTCCTCTTCTGCACTCAAGAATAACAGTTTCCGATGCAGTTCCTCGGTTAAGCCGAGGGCTTTCACATTAGACTTCTTTTTCCGCCTGCGCTCGCTTTACGCCCAATAACTCCGGACCACGCTTGCCCCCTAGGTCTTTCCGCGGGTTCTGGCCCGTAGTTCGC
+
CCCCCFF8FFFGF<BFEFGA@EGGCFAC7F6@@FGGG,E<FAFDGGGGGGGGGGGGGGGGFGG,CFGGGF?F<FFDC@FGGGEGEGGGCFGEFABAFGEFFEFFGGFFE8:CBED<A=EDCFGGD8FEGAEFDAFGGFDGGGD?=BF;BDFD8=DFA=,7@FFFFFFGFEEGD:>DGF8=78=+@E>9@>F6+9*:D:>@CAE7@@6*/CA7*=;78>:EAGFFB8>)(1-6:@,3>1/=C8(6)/)1;8D0<,(4<192,280*;C7((.6-69)60,(49(-(8))5>:(-3()0/)1)
@M03364:396:000000000-C9LGT:1:1101:25843:5241 2:N:0:10
GGACTACCGGGGTTTCTAATCCTGTTCGATACCCACGCTTTCGTGCATCAGTGTCAGTCACGGCCTGGCAGGCTGCCTTCGCGATCGGGGTTCTGCGTGATATCTATGCATTTCACCGCTACACCACGCATTCCGCCTGCCCCGTACGTACTCAAGCTCCCCAGTTTCAACGGCAGTTCAATGGTTGAGCCACTGACTTTCACCGCTGACTTAATAGGCCACCTACGCACCCTTTAAACCCAATGAATCCGGATTACGCTCGCATCCTCCGTCTTACCGCGGCTGCTGGCACGGCTTTCGC
+
CCCCCGGGGGGGFGGGGGGGGGGGGGGGGGGGGGGGGGGGGGGGGGGGGGGGGGGGFGGGGGGGGGGGGGGGGGGGGGGGGGGGGGGGDGGGGGGGGGGGG<CECGFFGGGGGGGGGGGGGFGGGGGGGGGGGGFDGCDDFFGFG7EGFFG)@7;9FFG6EF6DGGGGGGGGFD=GFFGGF7B:DG7>FEAFFCFFGGFGGFGFGF>09GE94++1;;GGFGF;(365;DB?68)-6:FGGFF(744<FGG;1((.904:B>E9>8C>7:74(.()68(349;9>B007<3)49-.)).95
@M03364:396:000000000-C9LGT:1:1101:10393:5281 2:N:0:10
GGACTACTAGGGTATCTAATCCTGTTTGCTCCCCACGCTTTCGAGCCTCAGTGTCAGTATTATGCCAGAAGGCTGCCTTCGCCATCGGTATTCCTCCAGATCTCTACGCATTTCACCGCTACACCTGGAATTCTACCTTCCTCTCACGTACTCGAGCTCTCCAGTTTCAGATGCAGTTCCCCGGTTAAGCCCGGGGATTTCACATCTGACTTAGAGAGCCACCTACGCTCCTCTTACGCCCCGCAATTCCGATTCACGCTCGCACCCTATACATTACCGCGGCTGCCGGCACGGATTTAGC
+
CCCCCGCFGEC<CF,<CFGGEB<F@FGGGG,CFCEFF7FB@CFD,,@EGEFGDFEGA@@FAEE,EF@@<C,@@EE@C?FEFECC@FFFCFFFGFFFECDFGDGGAFE?@CFC9,@<?=EDG7EFF8<F?FEGG,,C,CDDFGGFFFGEDFDDA)0<=447,A+0C;E;==9=8,0=7+=C,,+8>=>=7=FD96:7**:?C5@A>>87ACF7*+5:2)19;F>>=8(05C>(09>*4>C:=(((2.(3+:8(/,)11..1(-/(12*3()))-64)4+,,((-120((29(,(-43)/)22
@M03364:396:000000000-C9LGT:1:1101:21891:5296 2:N:0:10
GGACTACCCGGGTTTCTAATCCTGTTCGCTACCCATGCTTTCGAGCCTCAGCGTCAGTTGCAGACCAGAGAGCCGCCTTCGCCACTGGTGTTCTTCCATATATCTACGCATTCCACCGCTACACATGGAGTTCCACTCTCCTCTTCTGCACTCAAGAAAAACAGTTTCCGATGCAGTTCCTCGGTTAAGCCGAGGGCTTTCACATTAGACTTATTTTTCCGCCTGCGCTCGCTTTACGCCCAATAAATCCGGACAACGCTTGCCACCTACGTATTACCGCGGCTGCTGGCCCGTCGTTAGC
+
CCCCCGGGGGGGFGEGGGGGGGGGGGGGGGGGGGGGGGGGGGGGGEGGGGGGGGGGGGGGGGGGGGGGGGGGGGGGGGGGGGFGGGGGCFFGGFGFGFGGGGBFGGGGGGGGFGGFGGGGGGGGGGGGGGGGGGGGGGGGGGGFGGGGFFGEGFGFFFGGGGFG=EFFGEEGD:DGGFFGCFDFGG@CFF?CDGGGDGEGGCDE7BAE6;A:*=>>FEFG=DFFFB@>>7;>D??<C?EFC@F@6=)7ADDBFF>()472-8A::CF42:448)46AC2499616:08:?(464()0)(9*
@M03364:396:000000000-C9LGT:1:1101:8839:5301 2:N:0:10
GGACTACCCGGGTATCTAATCCCGTTTGCTCCCCTAGCTTTCGTCTCTCAGTGTCAGTGTCGGCCCAGCAGAGTGCTTTCGCCGTTGGTGTTCTTTCCGATCTCAATGCATTTCACCGCTCCACCGGAAATTCCCTCTGCCCCTACCGTACTCCAGCTTGGTAGTTTCCACCGCCTGTCCAGGGTTGAGCCCTGGGATTTGACGGCGGACTTGCGAAGCCACCTCCAGACGCTTTACGCCCAATCATTCCGGATAACGCTTGCAGCCTCTGTCTTACCGCCGATGTTGGCCCCGCTTAAGC
+
CCCCCEG@FGGGG7FFGGGGG,,,CFFGGGGGGGGDGGGG,FECC@FFGGAEEFFG<<EFFEEGGGGGFFGCDFFFGFGGGDEGBCGGGGGEFGFECFEFGGGC8@CFFGGGGFC@FG>CCGFFGGGBFGAFFDEF=A+<A=D?6B>8EFEDADFFCF=E@=<DGCDEEE9?BD=96<,@,DC+@D>CA<,*3@F5;,,A,*607BFF(/6+)+*(2(3=@C@1(3:@25(48<B).88:E:(,)5244C42:11<F:((42A)96>38(..5:)--:--(-((-())((4((-()7).?7
@M03364:396:000000000-C9LGT:1:1101:10913:5321 2:N:0:10
GGACTACACGGGTATCTAATCCTGTTTGCTACCCACGCTTTCGAGCCTCAGTGTCAGTATTATGCCAGAAGGCTGCCTTCGCCATCGGTATTCCTCCAGATCTCTACGCATTTCACCGCTACACCTGGAATTCTACCTTCCTCTCACATACTCTAGCTCTACAGTTTCAGATGCAGTTCCCAGGTTAAGCCCGGGGATTTCACATCTGACTTATAGAGCCACCTACGCTCCCTTTACGCCCAGTAATTCCGATTAACGCTTGCACCCTCTGCATTACCGCGGCTGCTGGCACAGATTTAGG
+
CCCCCGGGGGGGFDFFGFDEGGEGGGGGGGGGFGGDGGGGGGGGGFGGGGFGGGGGGGGGGGGGGGGGGFGGGGGGGGGGDGGGGGGGFGGGFGDFGGGGGGGGGGGGGGGDGCF5EEGGDGGGGFGCGFGGGGGDFFC?FFFFGGGGFFG7FEGFFFGFDFFGEGGGGGGGDA5AGFGGGGF:EGFE?F@FDGGGDGGGFEAEFFFFAFCGFFF>779?@FFF)64*-@A=B;B4@=ECF27>1577C86(6??FF;9@@FB.*?<31(/)/)694<812439>??D(((5,8(**8):*
@M03364:396:000000000-C9LGT:1:1101:23879:5338 2:N:0:10
GGACTACTGGGGTATCTAATCCTGTTCGCTCCCCTAGCTTTCGCACCTCAGCGTCAGTTGCGGCCCAGAAGACTGCCTTCGCCATCGGTGTTCTTCCCGATATCTGCGCATTTCACCGCTACACCGGGAATTCCGTCTTCCTCTACCGAACTCGAGCCCGCCGGTTCGGGGTCGGGCCGGAGGTTGGGCCCCCGGGTTTGAGACCCCGCTTGGCGAGCCGCCTACTCGCGCTTTACGCCCCATGAATCCGGATAACGCTCGCTCCCTACGTATTCCCGCGGCTGCTTGCACGTGATTAGGC
+
CCCCCFGGGGGGGCGFGGFGGGGGGGGGGGGGGGGGGGGGGGGGGGGGGGGGGGGGGFGGGGGGGGGGGGGGGGGGGGGGGGGGGGGGFGGGGGGEGGGGGGGFGGFGGGGGFFFFGGGGGCGGFGGG>GGFGGGFGDFGGGGFGGG6+<FD9>DE+@FEGGFGGGGGGGGCAB>GCDGG*3:<E=*658=DDEGG7ECG+48<F>EF0C?F?::,9>GG9D:6.+.)(1((-22<BFCE*(4:74266CC(-1)57(-496*458*.(,.)),.).*412(-,(.-.-4<B((257*)*2
@M03364:396:000000000-C9LGT:1:1101:12972:5341 2:N:0:10
GGACTACCAGGGTTTCTAATCCTGTTTGCTCCCCACGCTTTCGAGCCTCAGCGTCAGTTACAGTCCAGAGAATCGCCTTCGCCACTGGTGTTCTTCCTAATCTCTACGCATTTCACCGCTACACTAGGAATTCCATTCTCCTCTCCTGCACTCTAGACTTCCAGTTTGAAATGCAGCACCCAAGTTGAGCCCGGGTATTTCACATCTCACTTAACAGTCCGCCTACGCTCCCTTTACGCCCAGTAAATCCGGACCACGCTCGCCCCCTACGTATTACCGCGGCTGCTGGCACAGATTTAGC
+
CCCCCGGGGGGGGFGGGGGGGGGFGGGGGGGGGGGGGGGGGGGGGGGGGGGGGGGGGGGGGGGGGGGGFG@FGGGGGGGGGGFFGGGGGGGGGGGGGGGGGGGGGGGGGGGGGGGGGGGGGGGGGGGGGGGGGGGGGGGGGDGFFGGDFFGFFE8D@EFFGGFGGGGGGGGGFEEGGBGGG6D@EGBEFFGFDGGEGGGGGCGFGFFC5CEG*4,;CAFGFG=A9?@99*:::EF4=@GGG9>(4>5?FGGFFB9;A<BFFFB.*:DB?FB?2A?.6<33,4((-403:14<(3(/*0)22
@M03364:396:000000000-C9LGT:1:1101:5306:5366 2:N:0:10
GGACTACAGGGGTTTCTAATCCTGTTCGCTCCCCACGCTTTCGCTCCTCAGCGTCAGTAACGGCCCAGAGACCTGCCTTCGCCATTGGTGTTCTTCCCGATATCTACACATTCCACCGTTACACCGGGAATTCCAGTCTCCCCTACCGCACTCAAGCCCGCCCGTACCCGGCGCGGATCCACCGTTAAGCGATGGACTTTCACACCGGCCGCGCCGAACCGCCTACGAGCCCTTTACGCCCAATGATTCCGGACACCCCTTGCCCCCTACGTATTTCCGCGGCTTCTGGCACGCAGTTAGC
+
CCCCCGGGGGDGFGGGGG9FGGGCFGGGGGGEGGGGGGGGGGGGGGGGGGGGGGGGCFGGGGFGGGGGGGGGGFFGGGGGGGGGGGGGGGGGGGGGGGGGGEEGGGGGGGGGGGGGGGGCEGGGFGGDF@FGGGGGGGGFFFGFGGDEGFGFGB+0E:EEEF>GG7CEEEEGFGBG76CCCCG7CE78=<E*/ACGFGFFGEGFGFFF(99G():(71EG>DB?(2-)4C>???>4>:GGG6(4)).6BGC619B(5((-,13,9A544141).().<4?6996(,42<:(51(()8/6*?
@M03364:396:000000000-C9LGT:1:1101:20423:5371 2:N:0:10
GGACTACACGGGTATCTAATCCTGTTTGCTACCCACGCTTTCGAGCCTCAGTGTCAGTATTATGCCAGAAGGCTGCCTTCGCCATCGGTATTCCTCCAGATCTCTACGCATTTCACCGCTACACCTGGAATTCTACCTTCCTCTCACTTACTCTAGCTCTACAGTTTCAGATGCAGTTCCCAGGTTGAGCCCGGGGATTTCACATCTGCCTTCTAGAGCCACCTACGCTCCCTTTACGCCCAGTCATTCCGATTAACGCTTGCACCCTCTGTCTTCCCGCGGCTCTTGGCCCAGGTTTCGC
+
CCCCCGGGEFDEGGGGGGG<ECFCFFGGGFEFEFGGG>GEGGD<FFE,EFEEEFFGCFDFGFGFGGFFGDGFGGGG@FGFGGBFEGGGBFGGFGFGFGGGDGEEFGCFG=FFGDDFDED>=>EFFGGGEFFGGGCGG:DGGGDFGA=,,=,;AD?9FAFG;B?8FFGGGG9A4A*+@DADFAFFFF,8*B,=C6CE;CEGGEFF;6A;*;>G*;:*2:D7)3<:)6)9)3)<BEFFC=E:C2(>6>EEC;771;();;><@0B);8:(:369)96)6;:13;01(()-.2)(-.(0*/)/*
@M03364:396:000000000-C9LGT:1:1101:24258:5405 2:N:0:10
GGACTACAAGGGTATCTAATCCTATTTGCTCCCCACGCTTTCGTGCCTCAGCGTCAGTCACAGGCCAGGCGGCCGCCTTCGCCACTGGTGTTCTTCCATATCTCTGCGCATTTTACCGCTACACATGGAGTTCCACCGCCCTCTCCTGTCCTCACGTCTGCCAGTTTCTGAATCATAAATGAGTTGAGCTCATCCCTTTGCCTTCAGACTTAACCGACCGCCTGCGCACCCTTTACGCCCAATCATTCCGTATAACGCTCGCCACCTACGTATTACCGCGGCTGCGTGACCGTAGTTCGCC
+
CCCCCGGGGGGG<FGGGGGGGGGCFGGGGGGGGGGGGGGGGGGGGGGGGGGGGGGGGGGGGGGGGGGGGGGGGGGGGGGGGGGGGGGGGGGGGGGGGGGGGGGFDGGGGGGGGGGGGGGGGGGGGGGGGGGGGGGGGGGGGGFDFGGFGFFC>D86@DCFGFFFF9;FGGGFFGFGGAGGGFFFFF,:A;DCGGFGGGG7EBFCGAF4BGEG*1,0CBE50C<D;3689:<;;EEF(1:CE(2:)6<A?F2(4:2:716?>6:(7;*(8:334:)-6*-((,47((--((69<(-08*-/7
@M03364:396:000000000-C9LGT:1:1101:13580:5420 2:N:0:10
GGACTACCGGGGTTTCTAATCCTGTTCGCTCCCCACGCTTTCGCTCCTCAGCGTCAGTAACGGCCCAGAGACCTGCCTTCGCCATTGGTGTTCTTCCCGATATCTACACATTCCACCGTTACACCGGGAATTCCAGTCTCCCCTACCGCACTCCAGCCCGCCCGTACCCGGCGCAGATCCACCGTTAGGCGATGGACTTTCACACCGGACGCGACGAACCGCCTACGAGCCCTTTACGCCCAATAAATCCGGAGAACGCTCGCACCCTACGTATTACCGCGGCGGCTGGCCCGCGGTTAGC
+
CCCCCGGGGGGGGGGGGGFGGGGGGGGGGGGGGGGGGGGGGGGGGGGGGGGGGGGGGGGGGGGGGGGGGGGGGGGGGGGGGGGDGFGGGGGGGGGGGGGGGGGGGGGGGGGGGGGGGGGGGGGGGGGGGDDGGGGDFGFGGFGFGGGDGFGFGFGFFGEECGFGGGGGGGGGFGFGGFF60AFFCC*6=8=CGEE77FGGGFGFGF>1-CBC65E9C2EGFGFF?E<3()7<?F0246EEGBF?F26<FGGB0((499<<<48-<8C60::324224C33(41,4((-442<B(()).(20
@M03364:396:000000000-C9LGT:1:1101:25912:5423 2:N:0:10
GGACTACTGGGGTATCTAATCCTGTTTGCTCCCCACGCTTTCGCGCCTCAGCGTCAGTTGTCGTCCAGAAAGTCGCCTTCGCCACCGGTGTTCTTCCTAATCTCTACGCATTTCACCGCTACACTAGGAATTCCACTTTCCTCTCCGCTACTCCAGCTTCCCAGTTTCCATCCCATCACGGGGTTAAGCCCCGCCCTTTTAAGATGGACTTAGGTAGCCGCCTGCTCGCGCTTTACGCCCAATAAGTCCGTACAAAGCTTGCCACCTACGTTTTACCCCGGCTGCTTGCACGTCGTTTCCC
+
CCCCCGGEFGGG@CGGGG9EFFFCFFGGGGGGGGGGGGGEGGGGGGGGGG8EFGGGGGGDFA@CFFGGGFGGGGGGGGGGGGGGG@@E>FCFFFGGGGGGGGGGADEGGGGGGCGGGGGGGGGGGGGGGGGGGGGGGFGGGGGFFGD+6@G5,:DF8DDDFGFGFGGGFGCF5F)=9:C>+3=>@8FEFA5@>E*;DEGG:5>*=8A27;:=4*,*25CC9D@1=<))()6672<;;0:C/((,9)6)1<9(,()))..4.8:)9CF:B0.((-)).+,(-,49?).)425,((,.0))*2
@M03364:396:000000000-C9LGT:1:1101:22530:5458 2:N:0:10
GGACTACTGGGGTTTCTAATCCTGTTCGCTCCCCACGCTTTCGCTCCTCAGCGTCAGTAACGGCCCAGAGACCTGCCTTCGCCATTGGTGTTCTTCCCGATATCTACACATTCCACCGTTACACCGGGAATTCCAGTCTCCCCTACCGCACTCCAGCCCGCCCGTACCCGGCGCAGATCCACCGTTAGGCGATGGACTTTCACACCGGACGCGACGAACCGCCTACGCTCCCTTTACGCCCAGTAAATCCGGACCACGCTCGCCACCTACGTATTCCCGCGGCTGCTTGCCCGTCGTTCGC
+
CCCCCGGGGGGGGGGGGGFGGGGGGGGGGGGGGGGGGGGGGGGGGGGGGGFGGGGGGGGGGGGGGGGGGGGGGGGGGGGGGGGGGFGGGGGGGGGGG8FGGGGGGGGGGGGGGGGFGGGGGGGGGGGGGGGGGGFBFGGGGGGFGGG6CBGFGFGFGGGGGGFGGEGGGGGGFG=G59FF,:;:EG75AC/91CE7DGGGGEGFCB>62C0C()24/3EGFGFF?F?DFGF?<<:491EEGF<4*6.<7D)96>9?F:0,:9C>7AF:?B1:3<?):C:;B49>0:).2<0)(-()))(97
@M03364:396:000000000-C9LGT:1:1101:11858:5463 2:N:0:10
GGACTACCAGGGTTTCTAATCCTGTTCGATACCCGCACTTTCGAGCTTAAGCGTCAGTAACGCTCCCGTCAGCTGCCTTCGCAATCGGAGTTCTTCGTCATATCTAAGCATTTCACCGCTACACGACGAATTCCGCCAACGTTGTGCGCACTCAAGACCGTCAGTTCGCGCTGCAGTTCAGAGGTTGAGCCCCTACATTTCACAACACGCTTGACAGCCGGCCTGTGCTCCCTTTCAACCCAATAAATCCGGATAACGCCCGGACCTTCCGTATTACCGCGGGTGTCGGGCCGGCCTTGGC
+
CCCCCGGGGGGGGGGGGGGGGGGGGGGGGGGGGGGGGGGGGGGFGGGGGGGGGGGGGGGGGGGGGGGGGGGGGGGGGGGGGGGGGGGG=FGGGGGGGGGGGGGGGGGGGGGGGGGGGGGGEGGGDDGGGGGGGGGGGFDGGGG5DCGCEEGFGDGDCDFGGGFGFGGGGGDEFC=FGFEE?;FGGGGFFFGGGGGGFGGGGEFCGFFF@D?G<FGEFDG51DFF0<:F<FFFBBFDBFGGGB?F644>FGD9:?0<F?>B67*-9?4..8?8(4>A<A:1-(((((,(((,49>()06)22
@M03364:396:000000000-C9LGT:1:1101:16015:5472 2:N:0:10
GGACTACTGGGGTATCTAATCCTGTTTGCTACCCACGCTTTCGAGCCTCGGTGTCAGTCTTATGCCAGAAGGCTGCCTTCGCCATGGGTATTCCTCCAGATCTCTACGCATTTCACCGCTACACCTGGAATTCTACCTTCCTCTCACATACTCTAGCTCTACAGTTTCAGATGCAGTTCCCAGGTTAAGCCCGGGGATTTCACATCTGACTTATAGAGCCACCTACGCTCCCTTTACCCCCAGTAATTCCGATTAACGCTTGCACCTCCTGTATTCACGCGGCTGCTTGCCCTGATTTGGC
+
99@CCG,C@<,:7,,6CE6<E<F,CE6C,,,;-CA6@@889C@F@;FEF,C,@,;,C<,<,<C,<C9EFFCE,CA:8=F@DCF=7,EFE<8,EFFF=,6BFFD<=FFGEEC7AFGGGC7=EF8FEGGGGGFDEGGGGGGGGFADDFG,,3?DFFGFGAEAFGFDFEGGFG9BDFEGGF=FG===DG?D?DDDGGGGCCEFF<FFGFA5*2:;A?,*?AFGFG@DBB=*)3:B=B>:**44F@FF6@EEFG4(6;1CC;(323=7=9*(/(.1)17))74(-((,3:46>?(.(22**/)*2
@M03364:396:000000000-C9LGT:1:1101:20217:5474 2:N:0:10
GGACTACCGGGGTTTCTAATCCTGTTTGCTACCCACGCTTTCGAGCCTCAGTGTCAGTATTATGCAAGAAGGCTGCCTTCGACATCGGTATTCCTCCAGATATCTACGCATTTCACCGCTACACCTGGAATTCTACCTTCCTTTCACATACTCTAGCTCTACAGTTTCAGATGCAGTTCACTGGTTAAGTCCGGGGTTTTCACATCTGACTTATAGAGACACATCCGCTCCCTTTACGCCCAGTTATTCCGAATTACGCTTGCACCCTCCGTAGTACCGCTGCTGCTGGCAGAGATACAGG
+
@B@@B<@EFFGC@CFA<FGFG,FGGGE@<F<<<@A,@@@F,ECF8:+?,A@FFA<FEG9C96<@6,CCFG<A<FF@<FE<A68@C,BF?FGG@,@?,A,5559?EFCF=E7CG<;C,@+CE:=49EF@,4B:,5E9,4=AFF,2+,7@,0A9=CF9EFGGG=D63@D=36,@9,*?=133@,+,6@,033,+6+5@++BFDA;7+*3*;C8:A+:*?*,47;)>:?)*)*-8-854>@G:<:(8+*/)+3*(,/(1:4/3;,=7***(((./((-))+--(--.22:?760-46?F**.**
@M03364:396:000000000-C9LGT:1:1101:14722:5477 2:N:0:10
GGACTACTGGGGTTTCTAATCCTATTTGCTCCCCACGCTTTCGTGCCTCAGCGTCAGTTACTGTCCAGACAGCCGCCTTCGCCTCCGGTGTTCCTCCATATATCTACGCATTTTACCGCTACACATGGAATTCCGCTGTCCTCTCCAGTACTCCAGCCTCCCAGTATCCAAGGCTTTATGGGGTTGAGCCCCACGCTTTCACCTTGAACTTAACAGGCCGCCTGCGCACCCTTTACGCCCAATAATTCCGTATAACGCTCGCCCCCTACGTATTACCGCCGCTGCTTGCCCGTAGTTCGCC
+
CCCCCGGGGGGGGGGGGGGGGGGGGGGGGGGGGGGGGGGGGGGGGGGGGGGGGGGGGGGGGGGGGGGGGGGGGGGGGGGGGGGGGGGGGGGGGGGGGGGGGGGGGGGGGGGGGGGGGGGGGFGGGGGGGGGGGGGGGGGGGGGFGGGCFFGFGEGFGGGGGGFGFGGGGGGGFFB?F7FGFFGGGG<8AFGGGGGGDGGFEEGFGFBEFGF7A+D>F=EEFC=DF*:::GF?@FFC7@GG*33)9CC>?G2435<AE7(4;B8,9ED((4:2>>><>*4(61(494)4:(487((87*(1>
@M03364:396:000000000-C9LGT:1:1101:12345:5490 2:N:0:10
GGACTACCCGGGTTTCTAATCCTGTTCGCTCCCCACGCTTTCGCTCCTCAGCGTCAGTAACGGCCCAGAGACCTGCCTTCGCCATTGGTGTTCTTCCCGATATCTACACATTCCACCGTTACACCGGGAATTCCAGTCTCCCCTACCGCACTCCAGCCCGCCCGGACCCGGCGCAGATCCACCGTTAGGCGATGGACTTTCCCACCGGCCGCGACGAACCGCCCACCGGCCCTTTTCGCCCAATAAATCCGGATAACGCTCGCACCCTACGTATTCCCGCGGCTGCTTGCACCGCTGTAGC
+
CCCCCGGGGGGGGGGGGGDGGGGGGGGGGGGGGGGGGGGGGGGGGGGGGGGGGGGGGGGGGGGGGGGGFF@FGGGGGGGGGGGGEGGGGGGGGGGGGGGGGGGGGGGFGGGGGGGGGGGDGGGGGGGGGEGGGGGDFFGGGGGFGGG6>?FAG5DFFGGECF?D*5CCEGGGDF>G54CE9>CF;/*/;<?)>EECCGGGG3C)<>>((/3*(0:2)4*7()4((2()-1-(,35))(12;(-40894@791((()*(-(87>(7ED(4??,)6:))<43(2((--,)5,).((-05));0
@M03364:396:000000000-C9LGT:1:1101:15504:5507 2:N:0:10
GGACTACACGGGTTTCTAATCCTGTTTGCTACCCACGCTTTCGAGCCTCAGTGTCAGTATTATGCCAGAAGGCTGCCTTCGCCATCGGTATTCCTCCAGATCTCTACGCATTTCACCGCTACACCTGGAATTCTACCTTCCTCTCACATACTCTAGCTCTACAGTTTCAGATGCAGTTCCCAGGTTAAGCCCGGGGATTTCACATCTGACTTATAGAGCCACCTACGCTCCCTTTACGCCCAGTCATTCCGATTAACGCTTGCACCCTCTGTATTACCGCGGCTGCTGGCCCGGATTTCGC
+
CCCCCGGGGGGGGDGGGGGGGGGGGGGGGGGGGGGGGGGGGGGGGGGGGGGGGGGGGGGGGGGGGGGGGGGGGGGGGGGGGGGGGGGGGGGGGGGGGGGGGGFGGGGGGGGGGGGGGGGGGGGFGGGGEGGGGGGGFGGGGGGFGGGGGFGFGDGFGGFFFE7DGGGGGGFGFFFGGFGGGCF>DEDDFFGGGGGGGGGGGFGFFFFFEGEC@A:;CCGFEGFFEEAEAGFFFEEFFFGFF@BB*8CEFFF(6@DCF821<@E)0?D=F@=?E<EE?74(4>02(,).(31:(4,))*)2*
@M03364:396:000000000-C9LGT:1:1101:4407:5569 2:N:0:10
GGACTACTCGGGTATCTAATCCTGTTCGCTCCCCACGCTTTCGCTCCTCAGCGTCAGTAACGGCCCAGAGACCTGCCTTCGCCATTGGTGTTCTTCCCGATATCTACACATTCCACCGTTACACCGGGAATTCCAGTCTCCCCTACCGCACTCCAGCCCGCCCGTACCCGGCGCAGATCCACCGTTAGGCGATGGACTTTCACACCGGACGCGGCGAACCGCCTACGAGCCCTTTACGCCCAATAAATCCGGATAACGCTCGCACCCTACGTCTTACCGCGGCTGCTGGCCCGGACTTAGC
+
CCCCCGGGGGGGFDGGGGFGGGGGGGGGGGGGGGGGGGGGGGDGGGGGGGGGGGGGFGFGGGGDFGGGGGGGGGGGGGGGGGGGGGGGGGGGFFFEFGGGGGGGGGGGGGGGGGGGGGGDGGGGGGEGFEGGGGGGGG?FF?B??ECE>AC:@=FD:FGDEG5?FE>EFGGGFGAD=AGFCFG7;=18?<CDCGG6CFFGGFG3CA599GFG9):;D;GG9D>:?F::(C>?0:82:3EGD6034):AFGG((:B)9:3(47C;DEDB?F?:0:?FBF29-7>631..40(--(2)8*:>7
@M03364:396:000000000-C9LGT:1:1101:11370:5592 2:N:0:10
GGACTACTAGGGTTTCTAATCCCATTTGCTCCCCTAGCTTTCGTCTCTCAGTGTCAGTGTCGGCCCAGCAGAGTGCTTTCGCCGTTGGTGTTCTTTCCGATCTCAATGCATTTCACCGCTCCACCGGAAATTCCCTCTGCCCCTACCGTACTCCAGCTTGGTAGTTTCCACCGCCTGTCCAGGGTTGAGCCCTGGGATTTGACGGCGGACTTGAAAAGCCACCTACAGACGCTTTACGCCCAATCCGTCCGGATAACGCTTGCATCCTCTGTCTTTCCGCGGGTGCTTGCCCAGGTGTCGC
+
CCCCCFFGCGGGGGGGGGGFGFGCFGGFFGGGGGFFGGGGGGGFGGGGGGGGGGGGGGGGGGGGGGGGGGGGGGGGGGGGGGGFFGGGFGGGGGFGGGG7FFFGGGGGGGGGGGGGGGGGGGGGGGGDGGGGGGGGGGFFGFGFG,>EFFGDFEGFFDGGGGFFFGGGGGGGEEAGFFFGFFGDDEB@FFFGFFGGF?8F<E,1@AAB9D=6)*07;5:F(06(/51;6C96(63;7(3:?:B?4((-<DD0(4396:0,3,/,020)-),6<)64)04,23,4-(.)48(.)((0)*.*/
@M03364:396:000000000-C9LGT:1:1101:5615:5593 2:N:0:10
GGACTACCCGGGTTTCTAATCCTGTTTGCTACCCACGCTTTCGAGCCTCAGTGTCAGTATTATGCCAGAAGGCTGCCTTCGCCATCGGTATTCCTCCAGATCTCTACGCATTTCACCGCTACACCTGGAATTCTACCTTCCTCTCACATACTCTAGCTCTACAGTTTCAGATGCAGTTCCCAGGTTAAGCCCGGGGATTTCACATCTGACTTATAGAGCCACCTACGCTCCCTTTACGCCCAGTAATTCCGATTAACGCTTGCACCCTCTGTATTCCCGCGGCTGCTGGCCCAGCGTTAGC
+
CCCCCGGGGGGGCFGGGGEGGGGGGGGGGGGGGGGGGGGGGGGFGGGFGGGGGGGGGGGGGGGGGGGGGGGGGGGGGGGGFGGGGGGGGGGGGGGGGGGGGGGGGGGGGGGGGGGGGGGGGGGGGGGGDGFGGGGFFAFGGGGFGFG8DFGEFDGFGGGGCFFGGGGGGGFGFGFGGFGGGFFCFG<>DCFGGGGDDGGGGFGFFFFF*<C:5?,;FCGGFGFF=D@E<D>45:=:=@GGG=DE19ECFG4?@6;CF;><D@>7FFGD@(69<?C5>E:97>9;9<0:(:1:28()8.4CC
@M03364:396:000000000-C9LGT:1:1101:17121:5608 2:N:0:10
GGACTACTAGGGTTTCTAATCCTATTTGCTCCCCACGCTTTCGTGCCTCAGCGTCAGTCTCTGTCCAGGCAGCCGCCTTCGCCACCGGTGTTCCTCCATATATCTACGCATTTTACCGCTACACATGGAATTCCACTGCCCTCTCCAGTACTCTAGCTGACCAGTATCCGTGGCTTTATGGGGTTGAGCCCCACGCTTTAACCACGAACTTACTCAGCCGCCTACGCACCCTTTACGCCCCATAATTCCGGATAACGCTCGCCACCTACGTATTACCCGGGCTGCCTGCACGGAGTTAGCC
+
CCCCCGGFCGGGFGGGGGGGGGGEGGGGGGGGGGGGGGGGGGGGGGGGGGGGGGGGGGGGGGGGGGGGGGGGGGGGGGGGGGGGGGGGFGGGGGGGGGGGGGGGGGGGGGGGGGGGGGGGGGGGGGGGFFGGGGGGGGG=FGGFGGGGGFGFAD8?EFGGGGFGGGGGGGGFEFFGFFGGFGGGGG:8AFDDGGGGCEC@EAF*@9>))3>F*:DCF:FEBGFD73().9::=ECE?6EG*2=(07?EFG3:32<?32(,341(9;*(2244-844<+((42(4(().:.:(,1(0)*)*2
@M03364:396:000000000-C9LGT:1:1101:12965:5629 2:N:0:10
GGACTACCAGGGTTTCTAATCCTGTTTGCTACCCACGCTTTCGAGCCTCAGTGTCAGTATTATGCCAGAAGGCTGCCTTCGCCATCGGTATTCCTCCAGATCTCTACGCATTTCACCGCTACACCTGGAATTCTACCTTCCTCTCACATACTCTAGCTCTACAGTTTCAGATGCAGTTCCCAGGTTAAGCCCGGGGATTTCACATCTGACTTATAGAGCCACCTACGCTCCCTTTACGCCCAGTAATTCCGATTAACGCTTGCACCCTCTGTATTACCGCGGCTGCTGGCACAGCTTTTGC
+
CCCCCGGGGGGGGGGGGGGGGGGGGGGGGGGGGGGGGGGGGGGGGGGGGGGGGGGGGGGGGGGGGGGGGGGGGGGGGGGGGGGGGGGGGGGGGGGGGGGGGGGGGGGGGGGGFGGGGGGGGGGGGGGGFGGGGGGGGGGGGGGFGGGEGFGFB>GFGFGGGGFGGGGGGGGGFGFGGFFFGGFGGGADFFGGGGGGDGGGGECCFFFFEFFGFFC><7EGBGFFFGDDDGFFDEEEF=CCF=DFCCFFFGG23;14C;:D@?F3FGGDFD;?55EFFG;979>FFFBB7?4?4:()**):*
@M03364:396:000000000-C9LGT:1:1101:12529:5631 2:N:0:10
GGACTACACGGGTATCTAATCCTGTTTGCTCCCCACGCTTTCGAGCCTCAGCGTCAGTTACAGTCCAGAGAAGCGCCTTCGCCACTGGTGTTCTTCCTAATCTCTACGCATTTCACCGCTACACTAGGAATTCCCTTCTCCTCTCCTCCACTCTAGACTTCCAGTTTGAAATGCAGCACCCAAGTTAAGCCCGGGTATTTCACATCTCCCTTAAAAATCCGCCTACGCTCCCTTTACGCCCAGTAAATCCGGACAACGCTTGCCACCTACGTATTACCGCGGCTGCTGGCACGTAGTTCGC
+
CCCCCGGGGGGGGGGGGGGGGGGGGGGGGGGGGGGGGGGGGGGGGGGGGGGGGGGGGGGGGGGGGGGGGGGGGGGGGGGGGGGGGGGGGGGGGGGGGGGGGGGGGGGGGGGGGGGGGGGGGFGGGGGGGGGGGGGGGGGGGGGFGGGFFFGFGFGDAEFGGGFGGGGGGGGGFFEGG5FDG?D:FG9;FGFGGGEEGGGGGFGECF;C6CCG@8>>C@EC>CDFFFFA9DBBBFF=CFEEF;?@8??CFGG>FF;DFB>D??FF>EF?(::B2:>))344,37;9BB48<(21(()86)71
@M03364:396:000000000-C9LGT:1:1101:18958:5639 2:N:0:10
GGACTACCAGGGTATCTAATCCTGTTCGATACCCGCGCTTTCGAGCTTAAGCGTCAGTAACGCTCCCGTCAGCTGCCTTCGCAATCGGCGTTCTTCGTCATATCTAAGCATTTCACCGCTACACGACAAATTCCGCCAACGTTGCGCGCACTCAAGACCGTCAGTTCGCGCTGCAAGTCAGGCGTTGAGCGCCTACATTTCACATCACACTTGACAGCCGGCCTGTGCGCCCTTTACACCCAATAAATCCGGATAACGCCCGGCCCCTCCGTATTACCTCCGCTCCTGGCCCGGACTTCGC
+
CCCCCGGGGGGGGGGGGGGGGGGGGGGGGFEEEGCFEFECFGC,BFGFGGGGGFGGGGCFFGG:FG@GFCGGGGGGGGGFGG:FBFGG+@FGFEGGCFGGGGGGFC9FFFGGGGGDGGDGGGGGGE+@FGFF<FFE87CGGDB*=BE+BDEAGDFA,5DEBF>DGGC5>?8EBC=*=FGC9,*=EGGDFC=3CE*=*?CFF6<?+==3);8C)1<)>(8*37>?3246-5,76:?)).CFG?F0?<4<FFD3(-3<F3((44*(11)-(823(:()69))(-,4((.)21((-3(0)1)99
@M03364:396:000000000-C9LGT:1:1101:20226:5651 2:N:0:10
GGACTACCGGGGTTTCTAATCCTGTTCGCTACCCATGCTTTCGAGCCTCAGCGTCAGTTGCAGACCAGAGAGCCGCCTTCGCCACTGGTGTTCTTCCATATATCTACGCATTCCACCGCTACACATGGAGTTCCACTCTCCTCTTCTGCACTCAAGAAAAACAGTTTCCGATGCAGTTCCTCGGTTAAGCCGAGGGCTTTCACATTAGACTTATTTTTCCGCCTGCGCTCGCTTTACGCCCAATAAATCCGGACAACGCTTGCCACCTACGTATTACCGCGGCTGCTGGCACGTAGTTAGC
+
CCCCCGGGGGGGGGGGGGGGGGGFGGGGGGGGGGGGGGGGGGGFGGGGGGGGGGGGGGGGGGGDGGGGGGGGGGGGGGGGGGFGGGGGGGFGGGGGGGGGGGGGGGGGGGGGGGFFGGGGGGGGGDGGCGGGGGFGGGGGGGGFFGGGGFGEFF6DD8DFGGFGGGGGGDDEBGFGGFGGCED<CE>AFFCD5CEGGGGGGFGFGFF4CFFGEFD?FEFG=4@DD>;EBGFBFDFFFFGFG</36<<D=FC>FFFFF;B?62;:C?F:::2())4-634439;B;1,4:?72<.().*-:0
@M03364:396:000000000-C9LGT:1:1101:17386:5659 2:N:0:10
GGACTACTGGGGTATCTAATCCTGTTTGCTACCCACGCTTTCGAGCCTCAGTGTCAGTATTATGCCAGAAGGCTGCCTTCGCCATCGGTATTCCTCCAGATCTCTACGCATTTCACCGCTACACCTGGAATTCTACCTTCCTCTCACATACTCTAGCTCTACAGTTTCAGATGCAGTTCCCAGGTTAAGCCCGGGGATTTCACATCTGCCTTATAGAGCCACCTACGCTCCCTTTACGCCCAGTAATTCCGGATAACGCTCGCCCCCTACGTATTCCCGCCGCTGCTGGCACGTAGTTAGC
+
CCCCCGGGGGGGGGGGGGGGGGGGGGGGGGGGGGGGGGGGGGGFGGGGGGGGGGGGGGGGGGGGGGGGFGGGGGGGGGGGGGGGGGGGFGGGGGGGGGGGGGGGGGGGGGGGGGGGGGGGGGGGGGGGGGGGGGFFGGGGGGGFGGGFGFGEFFGFGGGGGGFGGGGGGGGFFGEGFFEGFGFCGGBDFCFGGGGGDGGGGEEFGFFE*;@F9C;A>CGGEGFFFGD599AFFFFFE@GGG?DF+>CEFGG@7;D9F?>1,(1.9C74(,(.).:)6:-,(41((327>?77?6,))*.::
@M03364:396:000000000-C9LGT:1:1101:8036:5662 2:N:0:10
GGACTACACGGGTTTCTAATCCTGTTTGCTCCCCACGCTTTCGAGCCTCAGTGTCAGTATTATGCCAGAAGGCTGCCTTCGCCATCGGTATTCCTCCAGATCTCTACGCATTTCACCGCTACACCTGGAATTCTACCTTCCTCTCACATACTCTAGCTATACAGTTTCAAATGCAGTTCCCGGGTTAAGCCCGGGGATTTCACATCTGACTTATAAATCCACCTACGCACCCTTTCCGCCCAGTAATTCCGATTAACGCTTGCCCCCTTCGTATTACCGCGGCTGCTGGCCCTGATTTAGC
+
CCCCCFGF<CGGCFGGGGGGF<CFGGGFGG,EFGGCEEGGGGG8@FGFGGGED@FEFFCFF,EAFFEFDC@FC,AFFGGDFFEBCFGGG8DFFECGG=<F9EGC8;FF+@FGGE;FFECDGFGF,4FDFGFFCCEG,9+ABD;9DFE,;+49=*?D,,,@>FFFGGF4@,3,?C*8F9DFC+8CEE<:D>DD89EEC>FGFE;E@*+*2=8;*172@*DF*@=)5,/*/)-5=BE*>>8FE7;@6CC3;D6((31)+61:?;*.;EC00(4422().3,(,,,-,17:(:,2(,,*/947*
@M03364:396:000000000-C9LGT:1:1101:19767:5674 2:N:0:10
GGACTACCGGGGTTTCTAATCCTGTTCGCTCCCCACGCTTTCGCTCCTCAGCGTCAGTAACGGCCCAGAGACCTGCCTTCGCCATTGGTGTTCTTCCCGATATCTACACATTCCACCGTTACACCGGGAATTCCATTCTCCCCTACCGCACTCCAGCCCGCCCGTACCCGGCGCAGGTCCGCCGTGAGGCGACGGACTTTCACACCGGACGCGACGAGCCGCCTACGCTCCCTTTACGCCCAGTAAATCCGGACACAGCACGCCACCTCCTTCTTTCCGCAGCTGCCTGCACGTATTTCGC
+
CCCCCGF<@EGGG@FGGGGGGGGGGGGGCCFCGCFEGG:FFGGGGCEEE<FFEFFFEFF9,B7:CECEFGG8FDFGEFGGGGEFECGGCFGGFGGF<?BFGCEGGCFFGFGGAFGFGGF>+8=9ECFG:FFGGF89DGGE9DCD+,@=+5F883CF:@:@@FDDGC5CF95*:<@)*;86*3*1=*8,;7*5):C5)?FFG49)2)57279C0)*37(:C6C92(*-)(/(-(),)-38?:347*)..77)7296()(4(.(1-)//(((,4)).).38?0((.((4).(,5:2(*6/)*1
@M03364:396:000000000-C9LGT:1:1101:13939:5676 2:N:0:10
GGACTACACGGGTTTCTAATCCTGTTCGCTCCCCACGCTTTCGCTCCTCAGCGTCAGTAACGGCCCAGAGACCTGCCTTCGCCATTGGTGTTCTTCCCGATATCTACACATTCCACCGTTACACCGGGAATTCCAGTCTCCCCTACCGCACTCAAGCCCGCCCGTACCCGGCGCGGATCCACCGTTAAGCGATGGACTTTCACACCGGACGCGACGAACCGCCTACGAGCCCTTTACGCCCAATCAATCCGGATCACGCTTGCACCCTACGTATTACCGCGGCTGCTGGCACGTAGTTCGC
+
CCCCCGGGGGGGGGGGGGGGGGGGGGGGGGGGGGGGGGGGGGGGGGGGGGGGGGGGGGGGGGGGGGGGGGGGGGGGGGGGGGGGGGGGGGGGGGGGGGGGGGGGGGGGGGGGGGGGGGGGGGGGEGGGGGGGGGGGGGGGGGGFGGGGGFGFGFGFGGGGGGEGFCGGGGGGFGFGEEGGFGGGGG@?FGGGGGGGGGGGGFGFGFFF>GFGF):-91EEBGFFFFF>:DBB?7?DFBEEGFB?)5?9FFGB?B(4<<FBF8;5CED?1:44)6:-)<49,4976<:):?BFF?35.6)9<
@M03364:396:000000000-C9LGT:1:1101:11493:5737 2:N:0:10
GGACTACAGGGGTATCTAATCCTGTTTGCTACCCACGCTTTCGAGCCTCAGTGTCAGTATTATGCCAGAAGGCTGCCTTCGCCATCGGTATTCCTCCAGATCTCTACGCATTTCACCGCTACACCTGGAATTCTACCTTCCTCTCACGTACTCTAGCTCTACAGTTTCAGATGCAGTTCCCAGGTTAAGCCCGGGGATTTCACATCTGACTTATAGAGCCACCTACGCACCCTTTACGCCCAGTAAATCCGGATTACGCTAGCCCCCTACGTATTCCCGCGGCTGCATGTCCGTATGTCGC
+
CCCCCGGGGGGGGFGGGGGGGFGGFGGGGGGFGGGGGGGGGGGFGGGGGGG6EFGGGFCCFGFEGGGG8FGGG?FDGGG9FGEGGFGGGFGGGGGFGCC9,:EEEFFGCEGGGGCEFGGGGFGGGDGGGGGGGGGGE:EGGGGF=EF=4;FDE2+=EEAF9CDFFGGCFGGGFGD8FFFCE==FGGDDFCGGGGCC6EGGFFG=DFFF5C6E;;:5?A7@8FD@:D9AADAFFF=CF25<:556+58>AFC0/((.=6;;/6+(5CC;?F:?<<>2<?(-419>(3,).)).382))9)1*
@M03364:396:000000000-C9LGT:1:1101:4379:5761 2:N:0:10
GGACTACAAGGGTTTCTAATCCTGTTTGCTCCCCACGCTTTCGAGCCTCAGCGTCAGTTACAGTCCAGAGAAGCGCCTTCGCCACTGGTGTTCTTCCTAATCTCTACGCATTGCACCGCTACACGAGGAATTCCCTTCTCCGCTCCTGCACTCTAGACTTCCAGTTTGAAATGCAACACCCAATTTGAGCCCGGGTATTTCACATCTCCCTTAAAAGTCCGCCTATGCTCCCTTTACGCCCAGTCAATCCGTACCACGCGCGACACCTACGTATTCCCGCGGCTGCTGGCACGGACTTAGC
+
CCCCCEG<CEFGFGG<FGGF9FG9FFGFGGGEFG8F:FCFGGGCFGGCFEEFGGDG,,CEEFE<F@EFGGAFEGFDGGGGGGGGGFGGAFGGGGGGGGGGGGGG=FCBCGC,4BFFD8EGG@FF+=CGGFFFGGGGF:DFF+4063D6,:,56:F7DDGGGFFG3>EAFGGCF,1=8DGGGGF7;,,5?<8?CE;*<FFEGE;>:A:;**0=)+,1:BG72CD((,0+*17@DE=4C@C7F2?E4>6CFG:(2(,96(,,(-*(1:C(5:0.4:())0--(4-1(-).43(,((,)0*.7:
@M03364:396:000000000-C9LGT:1:1101:22156:5791 2:N:0:10
GGACTACCCGGGTTTCTAATCCTATTTGCTCCCCACGCTTTCGTGCCTCAGTGTCAGTTACAGTCCAGAAAGCCGCCTTCGCTACTGGTGTTCCTCCTAATATCTACGCATTTCACCGCTACACTAGGAATTCCACTTTCCTCTCCTGCACTCACGTCTCCCAGTTTCAAGAGCTTACTACGGTTAAGCCGTAGCCTTTCACTCCTGACTGACGAGACCACCTACGCCCCCTTTACGCCCAGTAAATCCGCATAACGCTAGCCCCCTACGTATTACCGCGGCTGCTGGCACGTAGTTTGCC
+
CCCCCGGGGGGGGGGGGGEGGGGCFGGGGGGGGGGGGGGGGGGGGGGGGGGGGGGGGGGFGGGGGGGGGGGGGGGGGGGGGGGGGGGGEEFGGGGGGGGGGGFGGGGGGGGGGGGFGGGGGGGGGDGGGGGGGGGGGGGGGGGFGGGGGFGFED0@:DEFDGFGGGGGGGGEFFEGGFGGGGGGEG,;8::DDGGGFGGGGC=ACFFF@G57)38:9AEFDGF2>4:)/9@F=ECEFFGF*/=61/<5AD*,(3);>;17B:;:787(8<?26:25>8449BB21:,50.8:381>F*)02
@M03364:396:000000000-C9LGT:1:1101:4612:5802 2:N:0:10
GGACTACTGGGGTTTCTAATCCTGTTTGCTACCCACGCTTTCGAGCCTCAGTGTCAGTATTATGCCAGAAGGCTGCCTTCGCCATCGGTATTCCTCCAGATCTCTACGCATTTCACCGCTACACCTGGAATTCTACCTTCCTCTCACATACTCTAGCTCTACAGTTTCAGATGCAGTTCCCAGGTTAAGCCCGGGGATTTCACATCTGACTTATCGAGCCACCTACGCTCCCTTTACGCCCAGTAATTCCGATTAACGCTTGCACCCTCCGTATTAACGCGGCTGCTGGCCCGGAGGTAGC
+
CCCCCGGGGGGGFGGGGGGDGGGGGGGGGGGGGGGGGGGGGGGFGGGGGGGGGGGGGGGGGGGGGGGGGGGGFGGGGGGGGGGGGGGGGCGGGGGGGFGGGFGGGGGGGGGDGGGGGGGGGGGGGGGGFGGGGGGGGGGGGGG?FGG?DDGEFFGDFCGDCFFGGGGGGGF99BDGGFGGGFFDGG,:D,=?DCGGGGGGFCFEFFC@=@AGC9,1*)@*)C94.6<*:7:2@F:4CDGGG@==FC?EFG6136;.AD3,:;F3CGG((((-(.5)6<?3>(-(3:::?6(((-()).)2*
@M03364:396:000000000-C9LGT:1:1101:9688:5816 2:N:0:10
GGACTACTGGGGTTTCTAATCCTGTTCGCTCCCCCAGCTTTCGCTCCTCAGCGTCAGTTGTGGCCCAGAAGGCCGCCTTCGCCACCGGTGTTCTTCCCGATATCTGCGCATTCCACCGCTACACCGGGAATTCCGCCTTCCCCTACCAAACTCAAGCCCGCCGGTATCGGGAGCGGCCGGGGGTTGGGCCCCCGCATTTGACTCCCGACCTAGCATGCCGCCTACGAGCGCTTTACGCCCAATGAATCCGGATAACGCCCGCCCCCTCCGTATTACCCCGGCTGCTGGCACGTAGTTTGCC
+
CCCCCGGGGGGGGE7FGGFGGGGGGGGGGGGGGGGGGGGGGGGGGGGGGGGGGGGGGGFGGGGGGGGGGGGGGGGGGGGGGGGGGGGGGGFGGGGGGGGGGGGGGGGGGGGGGGGGGGGGGGGGGGGGGGGGGGGGGFDFGFGFFGG68AFEGECFGGGGGGECFEFGGGG5?FFGGFGGEGGCCGD9FFGDC==5>EFGF6<<*8>:0C>C8@05C?8:0D(4:*()-91:1:><1:CCG(((7)6<6<98?36>@B((,424DEC((2(,...<>+4(9((-,).8?3<<48?5=*6*2
@M03364:396:000000000-C9LGT:1:1101:26579:5826 2:N:0:10
GGACTACAGGGGTTTCTAATCCTATTTGCTCCCCACGCTTTCGTGCCTCAGCGTCAGTCTCTGTCCAGGCAGCCGCCTTCGCCACCGGTGTTCCTCCATATATCTACGCATTTTACCGCTACACATGGAATTCCACTGCCCTCTCCAGTACTCTAGCTGACCAGTATCCGTGGCTTTATGGGGTTGAGCCCCACGCTTTAACCACGAACTTAATCAGCCGCCTACGCACCCTTTACGCCCCATAATTCCGGATAACGCTCGCCACCTACGTCTTACCGCGGCTGCTTGCACGTCGTTCTCC
+
CCCCCGGGGGGGFGGGGGDGGGGEGGGGGGGGGGGGGGGGGGEGGGGGGGGGGGGGGGGGGGGGGGGGGGGGGGGGGGGGGGGGGGGGCFGGGGGGGGGFGGGGGGGGGGGGCGFGGGGGGGGGGGGGGGGGGGGGGGGGGGGFGGCDEDFEFE@DGGGFGGFGFGGGGGGGEEFFFFFFGGGGGG8CAFFDDGGGGGG7C<FFGE>AFGEE:FFCG=GE>D=;@*6=9DF?1=CC;@GC*67.?A<AF432:0A2>1(22988DG54744(365<8*---9-7<?)5:283.((08.(*2
@M03364:396:000000000-C9LGT:1:1101:19502:5826 2:N:0:10
GGACTACCAGGGTTTCTAATCCTATTTGCTCCCCACGCTTTCGTGCCTCAGCGTCAGTCTCTGTCCAGGCAGCCGCCTTCGCCACCGGTGTTCCTCCATATATCTACGCATTTTACCGCTACACATGGAATTCCACTGCCCTCTCCAGTACTCTAGCTGACCAGTATCCGTGGCTTTATGGGGTTGAGCCCCACGCTTTAACCACGAACTTAATCAGCCGCCTACGCACCCTTTACGCCCAATAATTCCGTATACCGCCCGCCACCTACGTATTCCCGCGGCTGCTGGCACGTGGTTAGCC
+
CCCCCGGGGGGGFGGGGFGGGGGCFGGGGGGGGGGGGGGGGGGGGGGGGGGGGGGGGGGFGGGGGGGGGGGGGGGGGGGGGGCFGGGGGGGGGGGGGGGGGGGGGGGGGGGDGGGGGGGGGGGGGGGGGGGGGGGGGGGDGGGFGGGGGFGFFDGFGGGFGGFGGGFGGEGGFGDGGFGGCCDFCG::ADFDDGGG>EGFFEFECEAF=FEGFFG?FBGGBG25036)391315>CF6=:1(6)*196AF9::B)6>0(-79E9DFC?FFF2:>)64*4,79,3??BFB(5::((0)*3*2
@M03364:396:000000000-C9LGT:1:1101:24895:5830 2:N:0:10
GGACTACAGGGGTTTCTAATCCTGTTTGCTCCCCACGCTTTCGTGCCTCAGTGTCAGTTACAGTCCAGAAAGCCGCCTTCGCTACTGGTGTTCCTCCTAATATCTACGCATTCCACCGCTACACTAGGAATTCCACTTTCCTCTCCTGCACTCAAGTCTCCCAGTTTCAAGCGCTTACTACGGTTACGCCGTAGCCTTTCACTCCTGACTTAAGCGACCACCTACCCCCCCTTTACGCCCAGTCGATCCGCATAAACCCAGCCCCCCACGTCTTACCCCGGCTGCTGGCCCGCAGTTCGCC
+
CCCCCGGGGGGGCFGGGGGGGGGFGGGGGGGGGGGGGGGGGGGFFGGGGGGGGGGGGGGDGDFGGGGGF?FFGGGGGGGGFGFGGGGGFFGGGGGGGGGGGGGGGGGGGGGG9FGGGGGGGGGGEEAFGFGGGGGGGFFGGGGFGGGE8DFDFF?FEFFF9A5FGGFGGGG,<FFGDFGDDED:>=,1?E>;?EGGFGF:,33:;A*8C7=EC6,0;4E*:C=E6,()(2613366<DEE*64)),1=>G*4(4))*((((,28D>)79(,(.,)).+((4>>;6:0:B(4;((-.99()1
@M03364:396:000000000-C9LGT:1:1101:24145:5840 2:N:0:10
GGACTACTGGGGTTTCTAATCCTGTTCGCTCCCCACGCTTTCGCTCCTCAGCGTCAGTAACGGCCCAGAGACCTGCCTTCCCCATTGGTGTTCTTCCCGATATCTACACATTCCACCGTTACACCGGGAATTCCAGTCTCCCCTACCTCACTCCAGCCCGCCCGTACACGGCGCAGATCCACCGTTGGGCGATGGACTTTCACACCGGCCGCGCCGGACCGCCTAATAGCCCTTTTCGCCCAATGAATCCGGAACACGCTCGCCCCCTACGTATTCGCGTGGGTGGCGGCCGGTAGTTTGC
+
CCCCCFGFGGFGGGGGGGCEEGGFGGC:FFFFFEFEGGCGGGG@FDEFFGDCEGGG>FDCFGGGFGDG@FGFF@FGGGG,,:CA6,6ECFF=FFGGFGFG:FBFFGGGDEEG;EF9=8E=C:;EDEGG:FGF?FF<=EDED=3@?F,36:D9:8DDG?EG>@?7@:C+@?3*0>4CGAFF?C9<CE77;:/:8EE7CF?:<3<5C)0(()6/(.20)4::7D>0(+)/)2,4?2>)53**;111442<F4)42(-,<((,43/(//59-((().(-(/4(,-(,(((-21(-(((0**)0*
@M03364:396:000000000-C9LGT:1:1101:7197:5843 2:N:0:10
GGACTACACGGGTATCTAATCCTGTTTGCTCCCCACGCTTTCGTGCCTGAGCGTCAGTCTTTGTCCAGGGGGCCGCCTTCGCCACCGGTATTCCTCCAGATCTCTACGCATTTCACCGCTACACCTGGAATTCTACCCCCCTCTACAAGACTCTAGTTCGCCAGTTCAAAATGCAATTCCCAGGTTGAGCCCGGGGCTTTCACATCTTGCTTAACAAACCGCCTGCGCACGCTTTACGCCCAGTAATTCCGATTAACGCTCGGACCCTCCGTATTACCGCGGCTGCTGGCACGGCGTTCGC
+
CCCCCGGGGGGGCCGGGGGGGGGGGGGGGGGGGGGGGGGGGGGGFGGGG@FGEGGGGFGGGGGGGGGGGGGGDGGGGGGGGGGGGGGGGGGGGGGGGGGFGGGGGGGGGGGGGGGGGGGGGGGGGFGGGGGGGGGGFGGGGGGFFGG,D6FCFEGFFFGGGGFGEFGFGGGGFGE:AAGGGGD>DFD=FEEDGCEEDCBFG?F?CFFFEFEF)AGEGDGGFGF;DC9E0/4>4::2A<GGG:?B*5>BFG04??(66830:B82>8>1:?F2((.)6C2>34;29B>BBF(421()8)-9/
@M03364:396:000000000-C9LGT:1:1101:9870:5860 2:N:0:10
GGACTACCCGGGTATCTAATCCTGTTTGCTACCCACGCTTTCGAGCCTCAGTGTCAGTATTATGCCAGAAGGCTGCCTTCGCCATCGGTATTCCTCCAGATCTCTACGCATTTCACCGCTACACCTGGAATTCTACCTTCCTCTCACATACTCTAGCTCTACAGTTTCAGATGCAGTTCCCAGGTTAAGCCCGGGGATTTCACATCTGACTTGTAGAGCCACCTACGCTCCCTTTACGCCCAGTAATTCCGATTAACGCTTGCACCCTCTGTATTACCGCGGCTGCTTGCACAGGTTTGGC
+
CCCCCGGFGGGGGDFGGGGGGGGGGGGGGGGGGGGGGGGGGGGGGGGGGFGGGGGGGGGGGGGGGGGGGGGGGGGGGGGGGGGGGGGGGGGGGGGGGGGGGGFGGGGGGGGGGGGGGGGGGEGGGEFGCFFGGGGFGGDFGGGFGGG=FFGFGEFFGFGGGGCGGGGGFGGGFFDGGFGGGDFDFGDEFFFGGEGGDGGGGCFEGFFFCFEG*=,;=CGGFGFFFGDFFGFDBBE4>2EFGFFB+9@EFC66;67EFD>@FFG36CDDF34/))95<C?;9;B06:5)56246<(/0*(10
@M03364:396:000000000-C9LGT:1:1101:23593:5873 2:N:0:10
GGACTACCGGGGTTTCTAATCCTGTTCGCTCCCCACGCTTTCGCACCTCAGCGTCAGTGACGGCCCAGCAAGCTGCCTTCGCCATCGGTGTTCTTCCATATATCTGCGCATTCCACCGCTACACATGGAATTCCACTTGCCCCTACCGCACTCGAGCCCGCCAGTTCGGAACCCGGCCGGGGGTTGCGCCCTCGGGTTAGAGGTTCCGCTTAGCAAGCCGCCTACGCGCGCTTTACGCCCAATGCATCCGGATAACGCTCGCCCCCTACGTCTTTCCCGCGCTGGCTGCACGTACTTCCGC
+
@CCCCGGGGGGGCFGGGGGFGGGGGGGGGGGGGGGGGGGGGGGGGGGFGGGGGGGGGGGCGGGGGGGGF<CEGGGGGGGGGGGGGFEG?FFGGGGGGGGGGGFFGGEFGGGGGGDEFGE6EC?EGDFCG<FGGFGGFGGCFGGAGGGGGFGFC=+<CGGGGE>>:DEGGGGGFGFGGFGGGE3*8C*4;>?9C7EE98*2+5;8*968:D1:<63:C68CBG?F3*-)(),(-6)6(0CE533?FB44/<),2:)554(-49*2C>5,2(.(.().)+((-2(((-(21(.-4(-5*0)/9
@M03364:396:000000000-C9LGT:1:1101:10259:5888 2:N:0:10
GGACTACTGGGGTTTCTAATCCTGTTCGCTCCCCACGCTTTCGCTCCTCAGCGTCAGTAACGGCCCAGAGACCTGCCTTCGCCATTGGTGTTCTTCCCGATATCTACACATTCCACCGTTACACCGGGAATTCCAGTCTCCCCTCCCGCACTCCAGCCCGCCCGTACCCGGCGCAGGTCCACCGTTAGGCGATGGACTTTCACACCGTACGCGGCGAACCGCCAACGAGCCCTTTACGCCCAATCAATCCGAATAGCGCTCGCACCCGACTTTTTACCGACGCTGCTGGCACGTGAGTAGC
+
CCCCCFGGGF@@FG7C@FAF@FECFAEFGGGGG@FCFEFGGGGCFFEGG,;EEGDCCFGCCFC>:FFGGG<@<FFGGGFG@CGGG<ECFFFFDGGFFCFGE7E9=AEFGGGGGFFCFCE8C+,F@CGGB>,4A<D<E>+FF+@6++>++<F)8:=;:DEGGE>D:@CGGC>B?:>C*;>?EF8BFG76AC5)1=:*099<E?CCFFB(,/3:-)*-)(/2753((*4)4)(80(,)66EEGB17)4.407C((--)0,62((/-95>(-((,)))(.3(((-,,((),,(,)(,4))1.>*
@M03364:396:000000000-C9LGT:1:1101:24657:5890 2:N:0:10
GGACTACCGGGGTTTCTAATCCTGTTTGCTACCCACGCTTTCGAGCCTCAGTGTCAGTATTATGCCAGAAGGCTGCCTTCGCCATCGGTATTCCTCCAGATCTCTACGCATTTCACCGCTACACCTGGAATTCTACCTTCCTCTCACATACTCTAGCTCTACAGTTTCAGATGCAGTTCCCAGGTTAAGCCCGGGGATTTCACATCTGACTTATAGAGCCACCTACGCTCCCTTTACGCCCAGTCATTCCGATTAACGCTTGCACCCTCTGTATTACCGCGGCTGCTGGCCCAGAGTTAGC
+
CCCCCGGGGGGGFFGGGGGGGGGGGGGGGGGGGGGGGGGGGGGGGGGGGGGGGGGGGGGGGGGGGGGGFFGGGGGGGGGFGGGGGGGGGGGGGGGGGGGGGGGGGGGGGGGGGGGGFGGGGGGGGGGGEGGGGGGGGFFGGGGFGGGDGFGFEEFFGGGGGGFGGGGGGGFFFGEGGFGGGGDDFF>=FEDGGGGGGGGGGFGFFFFFFGFG792:DEGGFGFDB?@A=7@>BEFFFFGGG?@@*;CEFGF7@F(;FD>;DF>=CFGD?F?<)6:22<179BFFF?>?BF(8:<,0=/-::
@M03364:396:000000000-C9LGT:1:1101:17287:5923 2:N:0:10
GGACTACAGGGTTTCTAATCCTGTTCGCTACCCATGCTTTCGAGCCTCAGCGTCAGTTGCAGACCAGAGAGCCGCCTTCGCCACTGGTGTTCTTCCATATATCTACGCATTCCACCGCTACACATGGAGTTCCACTCTCCTCTTCTGCACTCAAGAAAAACAGTTTCCGATGCAGTTCCTCGGTTAAGCCGAGGGCTTTCACATTAGACTTACTTTTCCGCCTGCGCCCGCTTTACGCCCAATAAATCCGCACACACCTTGCCACCTCCGTATTACCGCGGCTGCTGGCACGTAGTTCTCC
+
@CCCCEFFGGGFDCGGGCFGFFGGGCFGGEEGGGFGEFFGGGGF7FFGGCFGFCFCCFGGFGFFFFGFGEGFFGGCCF@D7CBFGGGAEFFFCF9CDFGFGGFGFFFGGGFGFEFF=7>CCFDE8EF,BBFFC<D<EGC4EFG5BGGE96FE6=++6@DGGA;=@CCG8CC+<=8=E+==DGGGGG,;5@+09CE>;DEFCEFCFF>CBD?9*=FE7*5*57@BD45)-/6>DFFE??E7F(5.;;CC;C*4,9(()((5)8<47EC(((,(,5464/(((433())44(414:(0/*6*2
@M03364:396:000000000-C9LGT:1:1101:25523:5933 2:N:0:10
GGACTACCGGGGTTTCTAATCCTGTTCGCTCCCCACGCTTTCGCTCCTCAGCGTCAGTAACGGCCCAGAGACCTGCCTTCGCCATTGGTGTTCTTCCCGATATCTACACATTCCACCGTTACACCGGGAATTCCAGTCTCCCCTACCGCACTCAAGCCCGCCCGTACCCGGCGCGGATCCACCGTTAAGCGATGGACTTTCACACCGGACGCGACGAACCGCCTACGAGCCCTTTACGCCCAATAAATCCGGATCACGCTTGCACCCTACGTATTACCGCGGCTGCTGGCACGTACTTAGC
+
CCCCCGGGGGGGFFGFGGGGGGGGGGGGGGGGGGGGGGGGGGGGGGGGGGGGGGGGGGGGGGGGGGGGFGGGGGDGGGGGGGGGGGGGGGGGGGGGGGGGGGGGGGGGGGGGGGGGGGGDGGGGGGGGGGGGGGGGGGGGGDEFGGGGGFGB@CCFGFDGGGFGGGDGGGGG>FFGGEGGGGG@CE7:FF=DFGGFDFGFG>EBGFF>9GF50):19>DGFGFF:C?7?GB6??D9ABGGG8<(63>2@DC66((4?:BF?:A2*;D1(((()-5))<421;>60:3)5<1331.)./.:7
@M03364:396:000000000-C9LGT:1:1101:15611:5952 2:N:0:10
GGACTACAGGGGTTTCTAATCCTGTTTGCTCCCCACGCTTTCGAGCCTCAGCGTCAGTTACAGTCCAGAGAAGCGCCTTCGCCACTGGTGTTCTTCCTAATCTCTACGCATTTCACCGCTACACTAGGAATTCCCTTCTCCTCTCCTGCACTCTAGACTTCCAGTTTGAAATGCAGCACTCAGGTTAAGCCCGAGTATTTCACATCTCACTTACAAATCCGCCTACGCTCCCTTTACGCCCAGTACATCCGGACCACGCCAGCCACCTACGTATTTCCGCGGCTGCTGGCACGTCTTTAGC
+
CCCCCFGFFGGGGFGFGG@FFFGGGGGGFGGFGGGGGGGGGGGDFFCF8FFGGFGDGFGEFAFGGGGGGGDFFGGGGGGCE:FGGGGGFGGGGGGFGFEDEGDFGGGGG7CGGFAGEEEGDFEFGFGFGGCFFCF9E,=FGDEF?FFGGFEFGE+=,7DD;FDFGFFGGAEFFFEGCFGCF?FDFG,0DCDFGCE9@B;CEEGEGF6**+9@8+,1@;EE9C==7,7*);5((4>485E7C@>3+)7?F4*61917F?3((.36*;>8(4(.5)5))04(,44700254?77:?())/)0*
@M03364:396:000000000-C9LGT:1:1101:6499:5963 2:N:0:10
GGACTACCGGGGTATCTAATCCTGTTTGCTCCCCACGCTTTCGTGCCTGAGCGTCAGTCTTTGTCCAGGGGGCCGCCTTCGCCACCGGTATTCCTCCAGATCTCTACGCATTTCACCGCTACACCTGGAATTCTACCCCCCTCTACCAGACTCTAGTTCGCCAGTTCAAAATGCAATTCCCAGGTTGAGCCCGGGGCTTTCACATCTTACTTAACAAACCGCCTGCGCACGCTTTACGCCCAGTCATTCCGATTAACGCTCGGACCCTCCGTCTTACCGCGGCTGCTGGCACGGATGTCGC
+
CCCCCGGGCGGGGGGGGGGGGGGGGGGGGGGGGGGGGGGGGGGGGGGGEEGGGGGGGFFGGFFFGGGGC,7FFEGGGGGGGGGGGGGGFGGGGGGGF8FFGGGGFGGGGDGGGGGGGGGGGGGG?DGFF@FGGGGDD8DGGGG?FF,,@?FEF=FFECFGEEDGGF;;;EGGBGEGGFGGG7CFGG><FFFFG=EGGGFFGEC3CAA3):7C<+>CGDGGBG@:1:9>6C>>:?F<A?GGG?<F49<>FGC?:3(69:41(3/(7CD((448(48:<@?(,1431::4>?()-7(0)))97
@M03364:396:000000000-C9LGT:1:1101:7722:5973 2:N:0:10
GGACTACTAGGGTATCTAATCCTGTTCGCTACCCATGCTTTCGAGCCTCAGCGTCAGTTGCAGACCAGAGAGCCGCCTTCGCCACTGGTGTTCTTCCATATATCTACGCATTCCACCGCTACACATGGAGTTCCACTCTCCTCTTCTGCACTCAAGAAAAACAGTTTCCGATGCAGTTCCTCGGTTAAGCCGAGGGCTTTCACATTAGACTTATTTTTCCGCCTGCGCTCGCTTTACGCCCAATAAATCCGGACAACGCTTGCCACCTACGTATTACCGCGGCTGCTGGCACGTCTTTAGC
+
CCCCCGGGGGGGGGGGGGGGGGGGGGGGGGGGGGGGGGGGGGGGGGGGGGGGGGGGGGGGGGGGGGGGGGGGGGGGGGGGGGGGGGGGGGGGGGGGGGGGGGGGGGFFGGGGGGGFGGGCGEGGGGGGGGGGGGGGGFGGGGGFGGDEFBFEGDFF:DFGGGFGGGGGFGG6BGFGGFGGGGD@EG:9BF8CCGGEDGCGGEGFGFCEEGFGEFC6=CFG>D>DB568=D@BF?;EEDE=F;03AF)96CDBDF>BF9>?:BE4DGG:2?::<97:A<3;;BBB0<3?BF(,44()./4C7
@M03364:396:000000000-C9LGT:1:1101:18469:5980 2:N:0:10
GGACTACTCGGGTATCTAATCCTGTTTGCTACCCACGCTTTCGAGCCTCAGTGTCAGTATTATGCCAGAAGGCTGCCTTCGCCATCGGTATTCCTCCAGATCTCTACGCATTTCACCGCTACACCTGGAATTCTACCTTCCTCTCACATACTCTAGCTCTACAGTTTCAGATGCAGTTCCCAGGTTAAGCCCGGGGATTTCACATCTGACTTATAGAGCCACCTACGCTCCCTTTACGCCCAGTAATTCCGATTAACGCTTGCACCCTCTGTATTACCGCGGCTGCTGGCACAGAGTTAGC
+
CCCCCGGGGGGGGDGGGGGGGGGGGGGGGGGGGGGGGGGGGGGGGFGGGGGGGGGGGGGGGGGGGGGGGGGGGGGGGGGGGGGGGGGGGGGGGGGGGGGGGGGGGGGFGGGGGGGGGGGGGGGGGGGGFGGGGGGGGGGGGGFFGGGGGFGF:>CFGGGGGGFGGGGGGGFGFGFGGFGGGDFFGGFEFGGGGGGG>EGGCEFEDFFFFGFBEFFACCGCEGD@46:ADGFBDEE;CFGGG=BFA?EEFGF(;<F?=1:8@FD@FGG=1@6<)1<)7?:44699B6:>BF,58B:?=?)::
@M03364:396:000000000-C9LGT:1:1101:12253:5981 2:N:0:10
GGACTACAAGGGTATCTAATCCTGTTCGCTCCCCACGCTTTCGCTCCTCAGCGTCAGTAACGGCCCAGAGACCTGCCTTCGCCATTGGTGTTCTTCCCGATATCTACACATTCCACCGTTACACCGGGAATTCCAGTCTCCCCTACCGCACTCCAGCCCGCCCGTACCCGGCGCAGATCCACCGTTAGGCGATGGACTTTCACACCGGACGCGACGAACCGCCTACGAGCCCTTTACGCCCAATAAATCCGGATAACGCTCGCACCCTCCGTATTACCGCGGCTGCTGGCCCGTCTTTCGC
+
CCCCCGGGGGGGGFGGGGGGGGGGGGGGGGGGGGGGGGGGGGGGGGGGGGGGGGGGGGGGGGGGGGGGGGGGGGGGGGGGGGGGGGGGGGGGGGGGGGGGGGGGGGGGGGGGGGGGGGGGGGGGGGGGGGGGGGGGGGGGGGGFGGGGGEGFGFGFGGGGGGFGGEGGGGGGFGFGGFGGGGG@FG:6AFEDGEE?FGGGGFGFGFFF0D>EB):750CGFGFFFG<)4C>BF<?442EEGB?0/544BFDBFB04??B<07C(9EG0(:9408?)5<8929>F>0))5:03;9()0*6C*
@M03364:396:000000000-C9LGT:1:1101:11263:6001 2:N:0:10
GGACTACCAGGGTATCTAATCCTGTTCGCTCCCCTAGCTTTCGCGCCTCAGCGTCAGTCGTGGCCCAGAAGGCCGCCTTCGCCACCGGTGTTCTTCCCGATATCTGCGCATTCCACCGCTACACCGGGAATTCCGCCTTCCCCTGCCAGACTCAAGCCGGCCGGTATCGGGAGCGGACGGGGGTTGAGCCCCCGGATTTGACTCCCGACCAGGCCGGCCGCCGACGCGCGCTTTACGCCCAATGAATCCGTATACCGCTTGCCCCCTACGTATTTCCGCGGCTGCTGGCACGTAGTTCGCC
+
CCCCCGGGGGGGGDFGGGGGGGGGGGGGGGGGGGGGGGGGGGGGGGGGGGGGGGGGGGGGGGGGGGGGGGGGGGGGGGGGGGGGGGGGGGGGGGGGGGGGGGGGGGGEGGGGGGGGGGGGGGCGGGGGGGGGGGGCGEGGGGGFFGGFFFGFGFG?FGGGGGEDC@FGGGECAG@G=BGEG*<C8E:56;F5DCG57EFF7<?<9>E?>D9F?F*4D9=C1C(-2*7.496-1844:1EE8(:0*6>A?D1(4))))44(,18)CEC(2,4)6().6*4(,3434).53273(.47B635C
@M03364:396:000000000-C9LGT:1:1101:26710:6010 2:N:0:10
GGACTACTAGGGTTTCTAATCCTGTTTGCTACCCACGCTTTCGTGCCTCAGTGTCAGTTTCAGTCCAGAAGGCCGCCTTCGCCACCGGTGTTCCTCCTAATATCTACGCATTTCACCGCTACACTAGGAATTCCGCCTTCCTCTCCTGTACTCAAGCTGAACAGTTCGCAGGGCGGTTCACGGTTGGGCCGTGAAATTAAACCCCGCGCTTGCTCAGCCCCCTACGCACTCTTTACGCCCAGTACTTCCGGATAACGCTCGCCCCCTACGTCTTACCCCGGCTGCTGGCCCGTCGTTAGCC
+
CCCCCGGGGGGGEGGGGGGGGGGGGGGGGGFGGGGGGGGGGGGGGGGGGGGGGGGGGGGGGGGGGGGGGGGGGGGGGGGGGGGGGGGGFFFGGGGGGGGGGFGGGGGGGGGGGGGGGEGGEGGGG@FGGFGFGGFGGFGGGGGFGGGGGFFD?E?+FFGGGGFGGGGGGGGGFGF>>>GDGGG@EEF=FCCDDG>9CCC7CEG@G:B(1/;5=@C<F@F*6DF(6*477)4<4<<438EE*8?2/6-64C)4:()..2(,(4:<GGD6?<1((,-).+4(3747<))4:(33(2(.0)(22
@M03364:396:000000000-C9LGT:1:1101:7315:6015 2:N:0:10
GGACTACCCGGGTTTCTAATCCTGTTCGCTCCCCTAGCTTTCGCGCCTCAGCGTCAGTCGTGGCCCAGAAGGCCGCCTTCGCCACCGGTGTTCTTCCAAATATCTGCGCATTCCACCGCTACACTTGGAATTCCGCCTTCCCCTACCAGACTCAAGCCTGTCGGTATCGGGACCGGGCGGTGGTTGCTCCCCCGGACTTTCTTCCCGAACTAGCCGGCCGCCTACGCGCCCTTTACGCCCCATGAAACCGGGTAACCGCTGCCCCCCACGGACTCCCGCGGCACATGCCCACTTGTTCGCC
+
CCCCCGGGDGGGCBCGGGGGGFGGGGGGGGGGGGCEGGGGGGGGGGGGGGGGGGGGFFF@CCGGGGGGGFCFGGGGGGGGGGGGEEGG7CCFFFDFGFCFGGGGGFGDGGGGGGGGGGGGGGGF;,EFGGGGGGF>ECDGGGGFGGG8,;D8@5DFFG?FDF?DG>CG5CE3<EAD;B5*2*/<***)/83CCG=E):E++)+.*77((1(:<F84/1?5,9-33*4.7)((40-<0?GG*-(.*6-.731(,(.)7(4(((;,>G<3>((((,((.*-(,(((.).))(,(()-110()/
@M03364:396:000000000-C9LGT:1:1101:11332:6026 2:N:0:10
GGACTACTCGGGTTTCTAATCCTGTTCGCTCCCCTAGCTTTCGCGCCTCAGCGTCAGTCGTGGCCCAGAAGGCCGCCTTCGCCACCGGTGTTCTTCCCGATATCTGCGCATTCCACCGCTACACCGGGAATTCCGCCTTCCCCTGCCAGACTCAAGCCGGCCGGTATCGGGAGCGGACGGGGGTTGAGCCCCCGGATTTGACTCCCGACCAGGCTGGCCGCCCACGCGCGCTTTACGCCCCATGCATCCGGATCACGCTGGCCCCCTCCGTACTCCCCCCGCTGCCTGCACGTAGTTAGCC
+
CCCCCGGGGGGGGGGGGGGGGGGGGGGGGGGGGGGGGGGGGGGGGGGGGGGGGGGGGGGGGGGGGGGGGGGGGGGGGGGGGGGGGGGGFFFGGGGGGGGGGGGGGGGGGGGGGFGGGGGGGGGGGGEGGG?FGGGGGGGGGFFFGGG,D;C=F@CCFGGGGGFGGEGG?EG=BBB<7>EGGGG>EG359CEGGGG5DE99C<+66@D:>G9C:583D:8>4C(--*474)746:6<<2CG82<().-.?D/(-(4:51((--;4GG3(((-2,3),4*4(49((3144:(,(..(841.*2
@M03364:396:000000000-C9LGT:1:1101:10317:6038 2:N:0:10
GGACTACTGGGGTTTCTAATCCTGTTCGCTCCCCACGCTTTCGCTCCTCAGCGTCAGTAACGGCCCAGAGACCTGCCTTCGCCATTGGTGTTCTTCCCGATATCTACACATTCCACCGTTACACCGGGAATTCCAGTCTCCCCTACCGCACTCCAGCCCGCCCGTACCCGGCGCAGATCCACCGTTAGGCGATGGACTTTCACACCGGACGCGACGAACCGCCTCCGAGCCCTTTCCGCCCAATAAATCCGGGTAACGCTCGCACCCTACGTATTCCCGCGGCTGCTGGCCCGTTGGTCGC
+
CCCCCGGGGGGGGGGGGGGGGFGGFGGGGGGGGGGGGGGGGGGGGGGGGGGGGGGGGGGGGGGDGGGGGGFGGGGGGGGGGGGGGCGGEFFGGGGFGGGGGGGGFFGGGGGGGGGGGGGGGEGGGGGGGGGDGGGGGD+FGGGBGGGGC?F=FDGFGGECBFFGGEEGFGGDBEAGGFGGFCGCFG*0AA3):CGFCFGGG?GFGEFF>GFGF)*499GG>3;:0/1.4D1:??:).-CEG66?)3-)=FD6(-446:;,8281CCDF02(,))5)4:47-94(24.).4821,(0.5))/
@M03364:396:000000000-C9LGT:1:1101:18995:6049 2:N:0:10
GGACTACCGGGGTATCTAATCCTGTTTGCTACCCACGCTTTCGAGCCTCAGTGTCAGTATTATGCCAGAAGGCTGCCTTCGCCATCGGTATTCCTCCAGATCTCTACGCATTTCACCGCTACACCTGGAATTCTACCTTCCTCTCACATACTCTAGCTCTACAGTTTCAGATGCAGTTCCCAGGTTAAGCCCGGGGATTTCACATCTGACTTATAGAGCCACCTACGCTCCCTTTACGCCCAGTAATTCCGATTAACGCTTGCACCCTCTGTATTACCGCGGCTGCTGGCACAGATTTTGC
+
CCCCCGGGGGGGGGGGGGGGGGGGGGGGGGFGGGGGGGGGGGGFE:FGGGGFGGGGGFGGGGGGGGGGGGDGGGGGGGGGGGGGGGGGFDFGFFGFGGGGGGGGFGGGGGGGGGGFGGGGGFGGGFGFGGGGGGGGGGGFGGDFGGGD>DFEGFFFE,@FEFDFFDFGGFDDD:DFFFGGGGG+DFFEB,=DDGGGDGFGGFGF59+;*2>:A9,*+1=?ECB2)2)/::>>BFEFFFGEF?DE6?EFFGG0;(1?FF>618=);CDF?:).<<B))04119,,,(,.31(4((.***)20
@M03364:396:000000000-C9LGT:1:1101:6327:6088 2:N:0:10
GGACTACTAGGGTTTCTAATCCTGTTTGCTACCCACGCTTTCGAGCCTCAGTGTCAGTATTATGCCAGAAGGCTGCCTTCGCCATCGGTATTCCTCCAGATCTCTACGCATTTCACCGCTACACCTGGAATTCTACCTTCCTCTCACATACTCTAGCTCTACAGTTTCAGATGCAGTTCCCAGGTTAAGCCCGGGGATTTCACATCTGACTTATCGAGCCACCTACGCTACCTTTACGCCAAGTAATTCCGATTAACGCTTGCACCCTCTGTATTACCGCGGCTGCTGGCACAGTGTCAGC
+
CCCCCFF<FGGGGFGGGGFFFGFGGGDEFGGG@GF:BEGCFGGGGGCGFGGGGGG9FGFGGGGGGGGCFFFGGGGGGGC,=F7CCCFGGGGGGGGFCEGGFCFEDGGFEGGFFGFGAEGDC@FFFFGDFGFFGGGCFGDFEFGFFGC@FDF*9;FCE;EFDAFGGFC9=FB9DEEGGFGFGFFCFC9=FAFGGGGDGEC?C;E750=7;<C,:?7:>5578?C:)6:*-*/)1>6**-4C*8>E8?771+9((/()+/,46(1.;::0354C)./9<,-(-(-,-3)45?()3:)1**6C0
@M03364:396:000000000-C9LGT:1:1101:10059:6101 2:N:0:10
GGACTACCGGGGTTTCTAATCCTGTTTGCTACCCACGCTTTCGAGCCTCAGTGTCAGTATTATGCCAGAAGGCTGCCTTCGCCATCGGTATTCCTCCAGATCTCTACGCATTTCACCGCTACACCTGGAATTCTACCTTCCTCTCACATACTCTAGCTCTACAGTTTCAGATGCAGTTCCCAGGTTAAGCCCGGGGATTTCACATCTGACTTATAGAGCCACCTACGCTCCCTTTACGCCCAGTAATTCCGATTAACGCTTGCACCCTCCGTATTCCCGCGGCTGCTGGCCCAGAGTTAGC
+
CCCCCGGGGGGGG@CGGGCFGGGGGFDFGGGGGGGGGGEDGFGFGGGGGGGFGGGGFFGFGGGGGGGGGGGGGGGGGGGGGGGGGGGGGGGGGGGGGGGCGGGGGGGFGGGGGFFFFEGGGGGGG@FGFGFGGGGGG9EFGGGFDDGEEFGFG;=DE=EFGGFGGGGGGGAFFGBGGFFGGGDDGGBDFBDFGGGGD>FGCEGF>FAEEGEG7B<7=6FFECBFE?A>@DF>:BFEFFEFF<?@+)?)3;*17:(;F;02/2=.;BC18(,,(.5)62(((,,-46).8:(81:4)9*);7
@M03364:396:000000000-C9LGT:1:1101:19174:6106 2:N:0:10
GGACTACCAGGGTATCTAATCCTGTTCGCTCCCCACGCTTTCGCTCCTCAGCGTCAGTGACGGCCCAGAGACCTGCCTTCGCCATCGGTGTTCTTCCCGATATCTACACATTCCACCGTTACACCGGGAATTCCAGCCTCCCCTGCCGCACTCAAGCCCGCCCGTACCCGGCGCAGACCCACCGTTAAGCGATGGGCTTTCACACCGGACGCGACGAACCGCCTACGAGCCCTTTACGCCCAATGATTCCGGCCCACCGTTGCACCCTACGTATTACCGCGCTCGCTGGCCCGGCGGTGGC
+
CCCCCGGGGGGGGGGGGGGGGGGGGGGGGEGGGGGGGGGGGGGGEGGGGGGGGGGGGGGFGGGGGGGGGGGGGGGGGGGGGGGGGGGG?FGGGGGGDGEGGEEGGGGGGGGGGGGGGG=>CFGFGGGGFDGGGGGFEFGGGGGFGGGGGFGF?57AFGGECGFGFEGGGEGE?F=DEFGGGGGG>CD;CCC77CEGGCC6F5FEGF>2,7754>E69,8EBGF???B>:791((.6<6;?G<?075A)6:2342(-3((.(-*.*;5?B?F(4)5):<4-3(((,(-(--,(,((0).()0
@M03364:396:000000000-C9LGT:1:1101:23577:6116 2:N:0:10
GGACTACTAGGGCTTCTACGACTGGTTGCTACCCACGCTTTCGAGCCTCAGTGTCAGTATTATGCAAGAAGGCAGCCCACGCCAACGGTATTAATCCAGATCACGACGAATTTCACCGCTAAACCTGGAATTCTACCTTCCTCTCACGGACTATAGCTCTACAGTTTCAGATGCAGTTACCAGGATAAGTCCGGGGAAAACACATCTAACTGATAGACCCACCTATGCTGAATTTACGCCCTGTAATTCCCATATGCGGTTGCACCCTCCGTAGTGCGGCGGCGGTAGGCACGGCTTCAGC
+
AA6,A,,CE@8,,,6CFF,944,+,6CCFGF-;F9@@E,8D<@<AF+,6A@C,6BA,CFFFCFC,,66@F8A,,8,,,,84+D++:,686CF,5,,,9CFF8,9,,7@4@E7EEAFD+++=4,B,@,,AF9,E,,5@8?=,?,9=FGD+9+:,*++9,7D,,=D3@F3:8;D+,:2@13EEFC++,:00:,++4@E**,,,-65C*1**+*,.1,:2*1,0/65>9584+1*1><>5;**4,/.+)/.33*7),));((,((*.0;C0:(--(44()*,,-((,4-((48?:(4(00))**
@M03364:396:000000000-C9LGT:1:1101:21730:6134 2:N:0:10
GGACTACAGGGGTTTCTAATCCTGTTCGCTCCCCACGCTTTCGCGCCTCAGCGTCAGTCGTGGCCCAGAAGGCCGCCTTCGCCACCGGTGTTCTTCCCGATATCTGCGCATTCCACCGCTACACCGGGAATTCCGCCTTCCCCTGCCGGACTCAAGCCGGCCAGTATCGGGCGCAGGCGCGGGGTTGAGCCCCGGGTTTGCACCTCGGACGCGCTGGCCCGCCCGCGGGCGGTTTACGCCCACTAAATCCGCACAACGCTCGCCCCCCCCGTATGCCCCAGACCGCTGGCGCGGCGTCGGC
+
CCCCCGG,CFEEF:FGGDGGGGGGGG9CF:FGGG86FFGEGGGGCGGGGGGGGGGGGF,,6BFFGGGG,C:AFGGGGGGGGGGEGFGGEGGGG,@FGD=FGGGGGGGGGGGGCGGGFGGGGGGGGDEFGGCFGG?C6:0@F6CF+DC*3<C5CC7F9FE7EF59C?EC;***2C()/0**131*//:()<FGGGC7)***<<F1*8),3C,*-)*(13CFBG6((*(),1((-((352C??<(8)44)/99439-(0,1((,*(9:9(,((-,..)46(((,(((,43(((-6(()0)())
@M03364:396:000000000-C9LGT:1:1101:7305:6177 2:N:0:10
GGACTACAGGGGTATCTGATCCTGTGTGCTCCCCACGCTTGCGAGCCTCAGTGTCAGTTACAGTCCAGAAAGGCGCCTTCGCCACTGGTATTCTTCCTAATCGCTACGCGTTTCACCGCTACACTAGGAATTCGACTTTCCTCTCCTACACGCAATACTCCCAGTTTCACGCGCTTACTACGTTTATGCCGGAGCGTTTCACTCCTGAATGACTCAACCACCTACGCTCCCTTTACGCACAGGATATCCGGATAACGCTAGCTACCTACGGACTACCTCTGCGTCATGCAGGTAGTTTGCC
+
A-,A,;F,C,BF7;<96,CFF9@<<,<,<F,;CB,8@:,69C@++@:,C,CC<F<<;CFFAFG6C6FC,,,,96+@CF:5?7C7C,6B,CC,?F@?FFBA?,=,@84@7+@CE,@,?B7=@:=?B,CF898F,+78@++AF96B?F9,99=8+)=*,6,,3,*683@,,,330303*9,;,**7,*,*=>:7*41*)1*<79@8CA)*)4*0*+1)2/0/4*6;1*6.8D((.6.7(4*/1((().))**)((-6..(,(,4+)***68-2124((2+4)))--(,(.))).,))110-::
@M03364:396:000000000-C9LGT:1:1101:9972:6197 2:N:0:10
GGACTACTGGGGTATCTAATCCTGTTTGCTCCCCACGCTTTCGTGCCTGAGCGTCAGTCTTTGTCCAGGGGGCCGCCTTCGCCACCGGTATTCCTCCAGATCTCTACGCATTTCACCGCTACACCTGGAATTCTACCCCCCTCTACAAGACTCTAGTTTGCCAGTTCAAAATGCAATTCCCAGGTTGAGCCCGGGGCTTTCACATCTTGCTTACCAAACCGCCTGCGCACGCTTTACGCCCAGTAATTCCGATTAACGCTCGGACCCTCCGTCTTACCGCGGCTGCTGGCACGGATTTAGC
+
CCCCCGGGGGGGGGGGGGGFGGGGGGFGGGGGGGGGGGGGGGGGGGGGGGFGGGGGCFGFGGGGGGGGGGGGGGGGGGGGGGFFFGGGGGGGGGGGGGGFGFEGFGGGGGEGCGGGDGGD6CDFFFGGGFFGGCGFGFFEGGGFGGF9@DBDEBGFFCFDFGFGGGGGGGGGFFE:F8,EFFG@EFF8FGFGGGG=)BFGGCGF8?@7<FCGE)>>C?GGF5>D<5.=@G>1-(8AF?DG?8:4*6><FF466:0<F:>??98(9CC<B<21(3<<)3(-,,,47()84:BDF6-))/)2:
@M03364:396:000000000-C9LGT:1:1101:4890:6201 2:N:0:10
GGACTACTGGGGTATCTAATCCTGTTCGCTCCCCACGCTTTCGCTCCTCAGCGTCAGTAACGGCCCAGAGACCTGCCTTCGCCATTGGTGTTCTTCCCGATATCTACACATTCCACCGTTACACCGGGAATTCCAGTCTCCCCTACCGCACTCCAGCCCGCCCGTACCCGGCGCAGATCCACCGTTAGGCGATGGACTTTCACACCGGACGCGTCGAACCGCCTACGCGCCCTTTACGCCCAATCAATCCTGATACACCCCGCACCCTACGTCTTACCTCGGCTGTTGGCACGTCGTTTGC
+
CCCCCGGGGGGGGGGGFGGGGGGGGFGGGGDGGGGGGGGFGGGGGGGGGGGGGGGGGGFGGGGGGGGGGGCFFFGGGGGGGGG7FFGGCFGGGGGFGGGGGGGGGGGGGGGGGGGGGGGGGGGGGGGG+@FGGGFEEF9DFGEFGGG6CBEAGB??FGEGEEFGG>ECFGGGFG2;:6FG66?4C=:5?,387EG*;+BEF5C)0>D03DBC6):-1-;C07((-C6)-59>(38))(2:8(,3),.5FF7).6<:*)((-,2(1:53123.(.().:))-40(3()).:<B??(00)(7:
@M03364:396:000000000-C9LGT:1:1101:23510:6214 2:N:0:10
GGACTACTAGGGTATCTAATCCTGTTCGCTACCCATGCTTTCGAGCCTCAGCGTCAGTTGCAGCCCAGAGAGCCGCCTTCGCCACTGGTGTTCTTCCAGATATCTACGCATTCCACCGCTACACCTGGAGTTCCACTCCCCTCTTCTGCACTCAAGCAAAACAGTATCCGACGCAGTTCCTCGGTTAAGCCCCGGGCTTTCACATTAGACTTATTTTTCCGCCTACGCACGCTTTACGCCCAATAAATCCGGACAACGCTTGCCCCCTACGTATTACCGCGGCTGCTGGCACGTACTTAGC
+
CCCCCGGDEFFGF<FGGGGGGGGFGGGGGG:FGGG8FGGEGGG,;B@FGGGGGGGGEFF,E6F,CFGG8EGCFFGGGGGGGGGGGGGGEGGGGGGGG,,CFGGGGGGGGGGGEGDGGGGGGGGG8,9EF,FFFF=<DE+AF=EB8E9E,CFFG)=FFFD?DFDGG;=DA833@FA7CFGF,50<CG3:FFC*09>5;CF?EEGA:9+9*?EF*=;*C:CG=GFF0E;5(26>?@FFFFGGG0(4)5-:FGD(,792@>FFB?8(0;9((48?2<?<6C81(49>9644::7??2()8*)*2
@M03364:396:000000000-C9LGT:1:1101:19940:6236 2:N:0:10
GGACTACCCGGGTTTCTAATCCTGTTCGCTCCCCCAGCTTTCGCGCCTCAGCGTCAGTCGTGGCCCAGAAGGCCGCCTTCGCCACCGGTGTTCTTCCCGATATCTGCGCATTCCACCGCTACACCGGGAATTCCGCCTTCCCCTGCCAGACTCAAGCCGGCCGGTATCGGGAGCGGGCGGGGGTTGAGCCCCCGGATTTGACTCCCGACCTAGCCGGCCGCCTACGCGCGCTTTACGCCCAACGAATCCGGATAACGCCCGCCCCCTACGTATTACCCCCGCTGCTGGCCCGTAGTTCGCC
+
CCCCCGGGGGGGGGGGGGGGGGGGGGGGGGGGGGGGGGGGGGGGGGGGGGGGGGGGGEGGGGGGGGGGGGGGGGGGGGGGGGGGGGGGCGGGGGGGGGGGGGGGGGGGGGGGGGGGGGGGGGGGGGGGGGGGGGGGGEGGGGGFGGGGGAGFGEGFGGGGGGFCFEFGGGG5?FFGGFGGGEGGGG,4?CFDGGG*9*<996+69FFFBGFGFF6357EGBG:(3248639(4844:?:E*((-.4(4@D9((-)5<>(461C>GG)(42?)5265A6((42(412.(2(43-,()0/(1C
@M03364:396:000000000-C9LGT:1:1101:20516:6303 2:N:0:10
GGACTACAGGGGTTTCTAATCCTGTTTGCTACCCACGCTTTCGAGCCTCAGTGTCAGTATTATGCCAGAAGGCTGCCTTCGCCATCGGTATTCCTCCAGATCTCTACGCATTTCACCGCTACACCTGGAATTCTACCTTCCTCTCACATACTCTAGCTCTACAGTTTCAGATGCAGTTCCCAGGTTAAGCCCGGGGATTTCACATCTGACTTATAGAGCCACCTACGCTCCCTTTACGCCCAGTAATTCCGATTCACGCTTGCACCCTCTGTATTACCGCGGCTGCTGGCCCAGCGTAAGC
+
CCCCCGGGGGGGGGGGGGEGGGGFGGGGGGGGGGGGGGGGGGGGGGGGGGGGGGGGGGGGGGGGGGGGGGGGGGGGGGGGGGGGGGGGGGGGGGGGGGGGGGGGGGGGGGGGGGGGGGGGGGGGGGGGGGGGGGGGGFGGGGGFGGG8FFFFGFGFGGGGGGFGGGGGGGFGFFFGGFGGGGFDGGFDDFFFGGGGGGGGGFFFGFFFEFB:0?,;?AGGFGFFFFAEFGFFBA=CFFGFGFDF64@EFG7<;?3?FF?DFFFEGGGFD8;9)<E)9<67,7619B?)32(402(87)-96
@M03364:396:000000000-C9LGT:1:1101:19297:6313 2:N:0:10
GGACTACCGGGGTTTCTAATCCTGTTTGCTACCCACGCTTTCGAGCCTCAGTGTCAGTATTATGCCAGAAGGCTGCCTTCGCCATCGGTATTCCTCCAGATCTCTACGCATTTCACCGCTACACCTGGAATTCTACCTTCCTCTCACATACTCTAGCTCTACAGTTTCAGATGCAGTTCCCAGGTTAAGCCCGGGGATTTCACATCTGACTTATAGAGCCACCTACGCTCCCTTTACGCCCAGTAATTCCGATTAACGCTTGCACCCTCCTTATTTCCGCCGCTGCTGGCACGTAGTTCGC
+
CCCCCGGGGGGGEGGGGGGGGGGGFAFGGGGGGGGGGGGGGGGGGGGGGGGGGGGGGFGGGGGGGGGGGGGGGGGGGGGGGGGGGGGGCFGGGGGGGGGG?FGFFGGGGGGFGGGGGGGGGGGGGGFGFGGGGGGGGGGGGGFFFEGDEFGFGFGFGGGGGGFFGGGGGC@DFDDGGFGGGDDFFGEEFFFGGDDECGGCFEGFGFFEEGFG;E,29AFGFGFFFDAE@D>5>EE>EDE<F;DFF<EEFG4(6<7EF?;@FFF@GE<??((..42))3(4,449>(,8::(5:3().*)99
@M03364:396:000000000-C9LGT:1:1101:27755:6326 2:N:0:10
GGACTACACGGGTTTCTAATCCTGTTTGCTACCCACGCTTTCGAGCCTCAGTGTCAGTATTATGCCAGAAGGCTGCCTTCGCCATCGGTATTCCTCCAGATCTCTACGAATTTCACCGCTACACCTGGAATTCTACCTTCCTATCACCTACTCTAGCTCTACAGTTTCAGATGCAGTTCCCAGGTTAAGCCCGGGGATTTCACATCTGACTTCTAGAGACACCTACTCATCATTTACGCCCAGTAATTCCTGATGCCGCTTGCACCCTTTGTCTTGCCGCGGCTGCTGGCCACGAGTTGGC
+
CCCCCGGDFCDGFCGGGFGDFFGEG<<FE9FCG@FE:FGEGGCDFCFGEFFGFGGF9E@FCEF,CCFGFGGGFGGGDGGFFDFFFBFG7EFGG,@9EAF9FGF,4@CD,@AC=,=FGC@DCCDFFCFCFFFGGGGDG:+=F@9+?FG,@DEB,*++=EFFGGFGC=FF;AEF?9D+@D8:@FC:EF,0<,,=@+@++6,@EC=*+;@;*+9E*+,;C@39CD=2),*;*+1**28*7)*4<99B+9/>@C+**0**),,.38*)2?*3().7))9/4,(((-(,(-).2(((((-).))*0
@M03364:396:000000000-C9LGT:1:1101:13228:6330 2:N:0:10
GGACTACTGGGGTTTCTAATCCTGTTCGCTACCCATGCTTTCGAGCCTCAGCGTCAGTTGCAGACCAGAGAGCCGCCTTCGCCACTGGTGTTCTTCCATATATCTACGCATTCCACCGCTACACATGGAGTTCCACTCTCCTCTTCTGCACTCAAGAAAAACAGTTTCCGATGCAGTTCCTCGGTTAAGCCGAGGGCTTTCACATTAGACTTATTTTTCCGCCTGCGCTCGCTTTACGCCCAATAAATCCGGACACCGCTTGCCACCTACGTATTCCCGCGGCGGCTGGCCACTAGGTAGC
+
CCCCCGGGGGGGGGGGGGGGGGGGGGGGGGGGGGGGGGGGGGGGGGGGGGGGGGGGGGGGGGGGGGGGGGGGGGGGGGGGGGGGGGGGFFFGGFGGGGGGGGGGGGGGGGGGGGGGGGGGGGGGGGGGEGGGGGGGGGGGGGGFFGG8FFGFGBGF,=FFGGFGGGGGGGEEBGFGGFGGFGGGGG7>FFGGDGGGGGGGG<FEGFAEEGFDAE:<9ACF@D@>2C@;>D@B;?F9EDEFE?@@6;)9CGG>120()(-161;:*<C?(40.))5.5@8019>629((41?(((,*/*.22
@M03364:396:000000000-C9LGT:1:1101:27551:6344 2:N:0:10
GGACTACCAGGGTATCTAATCCTGTTTGCTCCCCACGCTTTCGTTCCTGAGCGTCAGTCTTTGTCCAGGGGGCCGCCTTCGCCACCGGTATTCCTCCAGATCTCTACGCATTTCACCGCTACACCTGGAATTCTACCCCCCTCTACCGGACTCTAGTTCGCCAGTTCAAGATGCAGTTCCCCGGTTGAGCCCGGGGCTTTCACATCTTACTTGACGAACCGCCTGCGCACGCTTTACGCCCAGTAATTCCGATTAACGCTCGCACCCTCCGTATTACCGCGGCTGCTGGCACGGCTTTCGC
+
CCCCCGG8,CFGGFGGGGFGGGGGGGCFGGGGGGGGGGGGGGG@,CFGEEFGGGGGGGGF,,E6FGGGDEB:FBFGGGGGGGGG@FGGF7FFG<EFG8FFGGGGGGG+CEFGFFGGGGGDGGGGG8FFGGGGGFG9=F+@FGGFGG,++0FAA8=F7,@CEG>DFBE35,,4=FE+5?DG,,*>EE:(AF6CD5EDGGGGGFGE+A6.1;)<)23(:>GGFGFB2/3B(9(46?:9>:ECE??:6244@FC(1:14F?91?9*(>CD:?B>0(:?)6<44(4;>BB34>6(52>0)0))19
@M03364:396:000000000-C9LGT:1:1101:19369:6347 2:N:0:10
GGACTACTGGGGTTTCTAATCCTGTTCGCTACCCATGCTTTCGAGCCTCAGCGTCAGTTGCAGACCAGAGAGCCGCCTTCGCCACTGGTGTTCTTCCATATATCTACGCATTCCACCGCTACACATGGAGTTCCACTCTCCTCTTCTGCACTCAAGAAAAACAGTTTCCGATGCAGTTCCTCGGTTAAGCCGAGGGCTTTCACATTAGACTTATTTTTCCGCCTGCGCTCGCTTTACGCCCAATAAATCCGGCCCACGCTTGCCACCTCCGTATTACCGCGGCTGCTGGACCGTCGTTAGC
+
CCCCCGGGGGGGGGGGGGGGGGGGGFGGGGGGGGGGGGGGGGGGGGGGGGGGGGGGGGGGGGGGGGGGGGGGGGGGGGGGGGGGGGGGFFGGGGGGGGGGGGGGGGGGGGGGGGFGGGGGGGGGGGGGGGGGGGGGGGGGGGFFGGGGGFGFFDGF:@FGEGFGGGGGGGGGEGFGGFGGAFDCEE<:C@DGGGGGGGGGGEGFGFFFFGFG*=:ACEFE@G@F5:>E@C@>12;>FFGDG?D8FEF<FG),(-,2>>;?FB>:*AC:(49:??B)5:<6(46(9?::0((4(((00)(9C
@M03364:396:000000000-C9LGT:1:1101:12821:6361 2:N:0:10
GGACTACAAGGGTATCTAATCCTGTTCGCTACCCATGCTTTCGAGCCTCAGCGTCAGTTGCAGACCAGAGAGCCGCCTTCGCCACTGGTGTTCTTCCATATATCTACGCATTCCACCGCTACACATGGAGTTCCACTCTCCTCTTCTGCACTCAAGAAGGACAGTTTCCGAAGCAGTTCCCCGGTTAAGCCGGGGGCTTTCACTTCAGACTTATCTTTCCGCCTGCGCTCGCTTTACGCCCAATAAATCCGGACCACGCTTGCCACCTACGTATTCCCGCGGCTGCTGGCACGTATTTAGC
+
CCCCCGGGGGGGGFFGGGFGGGGGGGGGGGGGGGGGGGGGGGG<FGGGGGGGGGGGGGGGGGGGGGGGGGGGGGGGGGGGGGGGGGGGFFGEFFGGGGGGGGGGGGGGGGEGGGGGGGGGGGGGGGGGGGGGGGGGF==FFFFFGGGDFFGFGF?D4=DFGGFGFGGGGG=8<FECGFGGGFD:CG@>FCFDDGGGGGGGGFGEGFFCEGFGEFFF>?EGFGFF<C@F9DFFF@:AD?GEG?07FA>.9770:9(4@?FF228>7C9(,53?)<?)5<,,49BB(242(145<1(*0*-:C
@M03364:396:000000000-C9LGT:1:1101:25727:6364 2:N:0:10
GGACTACCCGGGTTTCTAATCCTGTTTGCTACCCACGCTTTCGTGCCTGAGCGTCAGTCTTTGTCCAGGGGGCCGCCTTCGCCACCGGTATTCCTCCAGATCTCTACGCATTTCACCGCTACACCTGGAATTCTACCCCCCTCTACAAGACTCTAGTTTGCCAGTTCAAAATGCAATTCCCAGGTTGAGCCCGGGGCTTTCACATCTTGCTTGACAAACCGCCTGCGCACGCTTTACGCCCAGTAATTCCGATTCACGCTCGGACCCTCCGTATTACCGCGGCTGCTGGCACGGAGTTCGC
+
CCCCCGGGGGGGFGGGGGGGGGGGGGGGGGGGGGGGGGGGGGGGGGGGGGGGGGGGGFFGGGGGGGGGGGGGGGGGGGGGGGGGGGGGFGGGGGGGGGGFGGGGGGGGGGGGGGGFGGGGGGGGGEFGGGGGGGGGGGGGGGGFGG9EFCGCFFGFFCGGGGFGGCFGGGGGFGCFGFGGCCFFGGFBF@:9DGGGGGGGGEGF@FFEEGFG)2>CGFGG9DF0=F0:6D>F<??9AFGEGB::*)6<FG:3?F)6F<?(:0/4CED:<?BF01:)6C217>07167)56.5<;670))91
@M03364:396:000000000-C9LGT:1:1101:10938:6366 2:N:0:10
GGACTACACGGGTTTCTAATCCTATTTGCTCCCCACGCTTTCGTGCCTCAGCGTCAGGTACAGGCCAGGCGGCCGCCTTCGCCGCTGGTGTTCTTCCACATCTCTACGCATTTTACCGCTACACATGGAGTTCCACCGCCCTCTCCTGTCCTCAAGCCGTGCAGTTTCCAAAGCCTGAACCGGTTGAGCCGGTCCCTTTTACTTCAGACTTGCACAGCCGCCTGCCCACCCTTTACGCCCCATCCTTCCGGGTAACCCTTGCCACCCACGTATTCCCCCCGCTGCTGGGCCGGAGTTCGCC
+
CCCCCGGGGGGGGDFGGGGGGGG9FFGGGGGGGGGGGGGGGGGGGGGGGGGGGGGGGGGGGGGGGGGFGGGGGGGGGGGGGGGGG@FGFGGGGGGGGFGGGGGGGGGGGGGGGGGGGGGGGGGG9DGGFGFGGGGGGEGGGGGFGGFGFFGFG5?FGGCECG5CFFEFGFGGFGFGGFGFFGGFC585AFEDCEGGCCCG+4+9C76.67C9C;F78;F*3D2,1*./29:47:4<24EG*-(37<<-<9)(-(32*,.,.4<6FG*(438.)()).*-,-7(((,)(((--((-)0*,/9
@M03364:396:000000000-C9LGT:1:1101:23036:6381 2:N:0:10
GGACTACACGGGTTTCTAATCCTGTTCGCTCCCCACGCTTTCGCTCCTCAGCGTCAGTAACGGCCCAGAGACCTGCCTTCGCCATTGGTGTTCTTCCCGATATCTACACATTCCACCGTTACACCGGGAATTCCAGTCTCCCCTACCGCACTCCAGCCCGCCCGTACCCGGCGCAGATCCACCGTTAGGCGATGGACTTTCACACCGGACGCGACGAACCGCCTACGCGCCCTTTACGCCCAATAAATCCGGATAACGCTCGCCCCCTACGTATTACCGCGGCTGCTGGCACGTATTTAGC
+
CCCCCGGGGGGGGGGGGGCGGGGFGGGGGGGGGGGGGGGGGGGGGGGGGGGGGGGGGGFGGGGGGGGGGGGGGGGGGGGGGGGGGGGGFGGGGGGGGGGGGGGGGGGGGGGGGGGGGGGGGGGGGGGGGGGGGGGA,C@FFGGFDGGDGBG>FDDFGGGECGFGGD>EGGGC>GBD?FGGEGC*CE<6AC:>DGG*>FFFF<CCGFE(4DFD>>E399CGBGF03;()47>BB2?FF1EGGF(4)44.7CDB<61<FFFBB>E(*:9;6B?44<?6:A491;>>F?:?3<(331(*/*.0:
@M03364:396:000000000-C9LGT:1:1101:25903:6387 2:N:0:10
GGACTACTGGGGTATCTAATCCTGTTTGCTACCCACGCTTTCGTGCCTCAGTGTCAGTTTCAGTCCAGAAGGCCGCCTTCGCCACCGGTGTTCCTCCTAATATCTACGCATTTCACCGCTACACTAGGAATTCCGCCTTCCTCTCCTGTACTCAAGCTGACCAGTTCGCAGGGCGGTTCACGGTTGGGCCGTGAAATTAAACCCCGCGCTTGCTCAGCCACCTACTCCCTCCTTACGCCCAGTAATTCCGTCTAACGCTCGCCCCCTACGGTTTACCCCGGCTGCTCGCACGTTGCTCCGC
+
CCCCCGGGFGFGGGGGGGG<FGGGGGGGGGGGGGGGGGGGGGGGGGGFGGGGGGGGGGGGGGGCGGGGGGGGGGGGGGGGGGGGGGGG+FFGGGGGGGGGGFGFGGGGGGGGGGGGGGGGDFGGGFGGGFFGGGGECFDGGGGFGGF?;FGEGC6?FGEF,F6=FGG8CEC>AF5>EBGAEEG:EEGFFGCDG=8F7BB710?97/=;>3,7/+59*)=*5C((6+)),04(49)(42:C*4(.6).6@C0((-)674(446>1DE)(43(.(,()5+-(-((((.)-,(((.(()1/)/9
@M03364:396:000000000-C9LGT:1:1101:24919:6400 2:N:0:10
GGACTACACGGGTTTCTAATCCTGTTTGCTCCCCACGCTTTCGAGCCTCAACGTCAGTTATCGTCCAGTAAGCCGCCTTCGCCACTGGTGTTCCTCCTAATATCTACGCATTTCACCGCTACACTAGGAATTCCACTTACCTCTCCGATACTCTAGCTTGACAGTTCCAAATGCAGCTTGGGGGTTGAGCCCCCACCTTTCACATCTGGCTTGCCATGCCGTCTGCGCTCCCTTTACACCCAGTAACTCCGGATAACGCTTGCACCCTACGTATTACCGCGGCTGCTGGCCCGTATTTAGC
+
CCCCCGGGGGGGFEGGGGGFGGGGGGGGGGGGGGGGGGGGGGGGGGGGGGFGGGGGGGGGGGGGGGGGGGGGGGGGGGGGGGGGGGGG<FGGGGGGGGGGGGGGGGGGGGGGGGGGGGGGGGGGGGGGFFGGGGGGGFFGFFGFGGG+>@GFGFGFFGGGEGFGGGGGGGF9DFEGG?AFAFDCEGGFFG?DDGCCDFGGGCF?DFFE4FDG2?CB>)A=@<9;=9:B;G;;8);<CFGGGF6@6C)1;;<16?84?8>:(4;8F?74.4:1<)()6A229BB9>::??F(412,86=4FF
@M03364:396:000000000-C9LGT:1:1101:11043:6405 2:N:0:10
GGACTACAGGGGTATCTAATCCTGTTTGCTACCCACGCTTTCGAGCCTCAGTGTCAGTTGCAGACCAGAGAGCCGCCTTCGCCACTGGTGTTCTTCCATATATCTACGCATTCCACCGCTACACATGGAGTTCCACTCTCCTCTTCTGCACTCAAGAATGACAGTTTCCGATGCAGTTCCTCGGTTAAGCCGAGGGCTTTCACATTAGACTTATTTTTCCGCCTGCGCTCGCTTTACGCCCAATAAATCCGGACAACGCTTGCCACCTACGTATTCCCGCGGCTGCTGGCACGTTCTTCGC
+
CCCCCGGGGGGGGEGGGGGGGGGGGGGGGGDGGGGGGGGGGGGGGGGGGGGGGGGGGGGGGGGGGGGGGGGGGGGGGGGGGGGGGGGGEGGGGGGGGGGGGGGGGGGGGGGGGGGGGGGGGGGGGGGGGGGGGGGGGGFGGGGFGGGFGFGEGFGFC@EF=FFGGGGGGGGGEGFGGFGGFGGGGGBDFFGGGGGGGGGGGFGFFFFF<DFGE6DEFEGG=GFF=F=A=DFFFDDFFFGGG<,6;@>EFGG9DF2?F9BF:BFB>EG?:??<)6>-:C:2(4>6(42)2:2??2())9)1*
@M03364:396:000000000-C9LGT:1:1101:26375:6409 2:N:0:10
GGACTACACGGGTATCTAATCCTGTTCGCTACCCATGCTTTCGAGCCTCAGCGTCAGTTGCAGACCAGAGAGCCGCCTTCGCCACTGGTGTTCTTCCATATATCTACGCATTCCACCGCTACACATGGAGTTCCACTCTCCTCTTCTGCACTCAAGAAAAACAGTTTCCGATGCAGTTCCTCGGTTGAGCCGAGGGCTTTCACATTAGACTTATTTTTCCGCCTGCGCCCGCTTTACGCCCAATAAATCCGGACAACCCTTGCCCCCGACGTATTACCGCGGCTGCTGGCCCGTCCTTAGC
+
CCCCCGGGGGGGGGGGGGGGGGGFGGGGGGEGGGGGGGGGGGGGFGGGGGGGGGGGGGGGGGGGGGGGGGGGGGGGGGGGGGGGGGGGEFGGGGGGGGGGGGGGGGGGGGGGFGGGGGE>CFGGFFGGGGGGGGGGFFGGFGGFGGG,@FGDFDCFA8DFDFDGGGGGGEEGEGFGGFGGFFDCGE+8CAFG5EGGGGGGGFGCGFFEEGFG;+5>F:GF9D=298=5(239>?FEF??FE1=@;=3CFFG>FF06>(,.31C:*;1((97;(68)<C69>>66;F02::(4;9,)0*):>
@M03364:396:000000000-C9LGT:1:1101:19848:6428 2:N:0:10
GGACTACTGGGGTATCTAATCCTGTTCGCTCCCCACGCTTTCGCTCCTCAGCGTCAGTATCGGCCCAGAGACCCGCCTTCGCCACCGGTGTTCCTCCTGATATCTGCGCATTTCACCGCTACACCAGGAATTCCAGTCTCCCCTACCGAACTCAAGCCCGCCCGTATCCACCGCAAGCTGAAGGTTAAGCCTCCAGTTTTCACGGTAGACGCAACGAGCCGCCTACGCGCTCTTTACGCCCAATGAATCCGGATAACGCTCGCCCCCTACGTATTACCGCGGGTGCTGGCACGTACTTGGC
+
CCCCCGGGGGGGGGGGGGGGGGGGGGGGGGGGGGGGGGGGGGGGGGGGGGGGGGGGGFGGGGGGGGGGGGGGGGGGGGGGGGGGGGGGFFFGGGGGGGFEFGFGGGGGGGGGGGGGGGGG>FFGGGGGGGGGGGGFGGGGGGGFGGGC+@FDFDGFFFGGGGFGGGGGGGGGBFADEFFG6,;<FG;8BFGFGGGGGGGGGFGFCFAFFGFG(:E6C9EE>GF??EF)17(4<)6):0;E>1(,)64<FGG96:(.=31,31:;GEG9(4,4)),)6<BFB0(,40.:>83<1.,).*)0<
@M03364:396:000000000-C9LGT:1:1101:15192:6436 2:N:0:10
GGACTACTCGGGTATCTAATCCTGTTTGCTACCCACGCTTTCGTGCCTCAGTGTCAGTTTCAGTCCAGAAGGCCGCCTTCGCCACCGGTGTTCCTCCTAATATCTACGCATTTCACCGCTACACTAGGAATTCCGCCTTCCTCTCCTGTACTCAAGCTGAACAGTTCGCAGGGCGGTTCACGGTTGGGCCGTGAAATTAAACCCCGCGCTTGCTCAGCCACCTACGCACTCTTTACGCCCCGTAATTCCGGATACCGCTCGCCCCCTACGGTTTTCCGCGGCCGCTTGCCCGTAGTTCGCC
+
CCCCCGGGGGGGGEGGGGGGGGGGGGGGGGGGGGGGGGGGGGGGGGGGGGGGGGGGGFGGGGGGGGGGGGGGGGGGGGGGGGGGGGGGGGGGGGGGGGGGGGGGGGGGGGGGGGGGGGGGGGGGGGGGGGGGFGGGGGGGGGGFFGGGGFGFGFGFGGGGGGFGGGGGGGGGFGAGEBGGGGGGGGGAFFGGGGGFCFFFFEG=GFFF@77F;2A3F@F*5<84634)4/49<A49(8CE*487)8<DFGC(4<)553(761E<GGD??0(.4:(.4*-(44(463(31(5(,(-01*,/9
@M03364:396:000000000-C9LGT:1:1101:20878:6440 2:N:0:10
GGACTACCGGGGTATCTAATCCTGTTTGCTACCCACGCTTTCGAACCTCAGTGTCAATATGATGCCAGAAGGCTGCCTTCGCCATCGGTATTCCTCCAGATCTCTACGCATTTCACCGCTACACCTGGAATTCTACCTTCCTCTCACCTATTCTAGCCTAACAGTATCAGATGCAGTTCCCAGGTTAAGCCCGGGGATTTCACATCTGACTTATCAAGCCACCTACGCTCGCTTTACGCCCAGTAATTCCGATTAACGCTTGCACCCTCTGTATTCCCGCGGCTGCTGGCACAGCGTTAGC
+
CCCCCGGGGGGGGGGGGGGGGGGGGGGGGGGGGGGGGGGGGGGGGGGGGGGGGGGGCFEGGGGGGGGGGGGGGGGGGGGGGGGGGGGGGGGGGGGGFGGFGGGGGGGGGGGGGGGGGGGGGGGGGGGGGGGGGGGGGGGGGGGFGGGDDBGFGEGFGGGGFGFGGGGGGGGGFGFGGFGGGGGFGG90DEEGGGGGCGGGGEGFGFFFFGFGEBGFGFGGFGFFFGFFFGFF@BDFFDGEG?@F:?ECAGC06<1?FDBFFFC7FGGFF:8<A99)6<:B26;07:>:B?.54:(0850<:
@M03364:396:000000000-C9LGT:1:1101:22752:6470 2:N:0:10
GGACTACCGGGGTTTCTAATCCTGTTTGCTACCCACGCTTTCGAGCCTCAGTGTCAGTATTATGCCAGAAGGCTGCCTTCGCCATCGGTATTCCTCCAGATCTCTACGCATTTCACCGCTACACCTGGAATTCTACCTTCCTCTCACATACTCTAGCTCTACAGTTTCAGATGCAGTTCCCAGGTTAAGCCCGGGGATTTCACATCTTGCTTACCAAACCGCCTGCGCACGCTTTACGCCCAGTAATTCCGATTAACGCTCGGACCCCCCGTATTACCGCGGCTGCTGGCCCGGATTTCGC
+
CCCCCGGGGGGGGGGGGGGGGGGGGFGGGGGGGGGGGGGGGGGGGGGGGGGGGGGGGFFGGGGGGGGGGGGGGGGGGGGGGGGGGGGGFFGGGGGGGFGGGGGGGGGGGGGGCEFGGGGGDGGGGGGGGGGGGGGGFEFGGGGFGGG@FDFE4;=FF;EFGGFGGGGGGGGGFGFGGFGGGGG7EF,9FFGGGEGGGGGFGEFCBFF;;FFGF*16CDGGFDF?=:9BBGFB;F?EFFGGC(=F65CFFGDDF<1CF(7:B>*,9CC(40182B:69<:BBF16><FF>F0890,.0*5CC
@M03364:396:000000000-C9LGT:1:1101:17007:6497 2:N:0:10
GGACTACCGGGGTTTCTAATCCTATTTGCTCCCCACGCTTTCGTGCCTCAGCGTCAGTCTCTGTCCAGGCAGCCGCCTTCGCCACCGGTGTTCCTCCATATATCTACGCATTTTACCGCTACACATGGAATTCCACTGCCCTCTCCCGTACTCTAGCTGACCAGTATCCGTGGCTTTATGGGGTTGGGCCCCACGCTTTAACCACGAACTTAATCAGCCCCCTACGCACCCTTTACGCCCAATTCTTCCGCTTAACGCTTGCCCCCTCTGTATTACCCCGGCTGCTGGGCCCGCGTTCGCC
+
CCCCCGGGDEGGGFGGGGGGGGG,EFGGGGGGGGGGGGGGGGGGGGGGGGGGGGGGGCFAEFGGGGGGFGGGGGGGGGGGGGGGGGGGFGGGGGGGGGFGGGGGGGGGGGGGGBCGGGGGGGGG@EF<=FGGGGGGG,AFGGGFGG,@BAGFGDGFGGDF,DFGGFGGGGFFAGB6C8@FG6C5CE*:AFGC*1=E<CE,,0B3C)8(5*9+)1>;7;G*(1.(,*.).92,5;<A66EG*(.)*)64@9*22()67441418:FG)83)5)<<6:<+3,4>(4())((,-3796;D)-7D
@M03364:396:000000000-C9LGT:1:1101:4327:6516 2:N:0:10
GGACTACTGGGGTTTCTAATCCTGTTTGCTACCCACGCTTTCGAGCCTCAGTGTCAGTATTATGCCAGAAGGCTGCCTTCGCCATCGGTATTCCTCCAGATCTCTACGCATTTCACCGCTACACCTGGAATTCTACCTTCCTCTCACATACTCTAGCTCTACAGTTTCAGATGCAGTTCCCAGGTTGAGCCCGGGGATTTCACATCTGACTTATAGAGCCACCTACGCCCCCTTTAAGCCCAGTAATTCCGATTAACGCTTGCCCCCTCTGTATTCCCGCGGCTGCTGGCCCAGAGTTCGC
+
CCCCCGGFGGGGC:FGGGGGGGGGGGGGGGGGGGGGGGGGGGGEFGEGFGG,C;CEE;<E<FC,CFCFFFGF@FFCFFFFFEGGGGGG@ADFGGGGGGGD9FDFGGGGEGGGFGGFF74?CFGEEGGGFGGGGGGFGGGGGGGCF=EA;DFEGBGFF,EG,FBD;EGG8,EFD,0=DFGGG,=DFF,::,DFDEEGCEGGGFF@DF6>5=CFE+,*+*@FF5@=2?<*)37>>@EF**,@F((048@CFG6((204@(,6((1(2CD26,6.)6<)-3(3(-(,7?0370(-((()1*)*)
@M03364:396:000000000-C9LGT:1:1101:7937:6598 2:N:0:10
GGACTACTGGGGTTTCTAATCCTGTTTGCTACCCACGCTTTCGAGCCTCAGTGTCAGTATTATGCCAGAAGGCTGCCTTCGCCATCGGTATTCCTCCAGATCTCTACGCATTTCACCGCTACACCTGGAATTCTACCTTCCTCTCACATACTCTAGCTCTACAGTTTCAGATGCAGTTCCCAGGTTAAGCCCGGGGATTTCACATCTGACTTATCGAGCCACCTACGCTCCCTTTACGCCCAGTAATTCCGATTAACGCTTGCACCCTCTGTATTACCGCGGCTGCTGGCACAGCTTTAGC
+
CCCCCGGGGGGGEGGGGGGGGGGGGGFFGGGGGGGGGGGGGGGGGGGGGGGGGGGGFGGGGGGCFDFGG8FFGGGGGGGGCGEGGGGGGGGGGGGGGGGCFGGGGGGGGDGEGGDGFGGGCGGGGGGGGGFGGGFFFBDFGFF7FEGGGFG<A9DFGAFFDGFDFFGGGGGGFFDGGFGGGGG+>A,:DF=DDEGGGGGGGEGECFF;*=CGC>,:7C?E@FF=<675>CABFEFEF>DCF@B=+9CFFG*;0?<9880;?0;3CCG0354C)7<6496>6196><:2:?2?((.)1*)::
@M03364:396:000000000-C9LGT:1:1101:13312:6639 2:N:0:10
GGACTACTCGGGTATCTAATCCTGTTTGCTACCCACGCTTTCGAGCCTCAGTGTCAGTATTATGCCAGAAGGCTGCCTTCGCCATCGGTATTCCTCCAGATCTCTACGCATTTCACCGCTACACCTGGAATTCTACCTTCCTCTCACATACTCTAGCTCTACAGTTTCAGATGCAGTTCCCAGGTTAAGCCCGGGGATTTCACATCTGACTTATAGAGCCACCTACGCTCCCTTTACGCCCAGTAATTCCGATTCACGCTTGCACCCTCTGTATTACCGCGGCTGCTGGCCCAGAGTTAGC
+
CCCCCGGGGGGGGGGGGGFGGGGGGGGGGGGGGGGGGGGGGGGGGGGGGGGGGGGGGGGGGGGGGGGGGGGGGGGGGGGGGGGGGGGGGGGGGGGGGGGGGGGGGGGGGGGGGGGGGGGGEGGGGGGGGGGGGGGGGGGGGGGFGFG8FFGFFEFFGGGGGGFGGGGGGGGGFGFGGFGGGGGGGGFEFGFFDEGGDGGGGFGFFFFFEGFFAFFA?AFGFGDD@D=B=CBFFFFFFFGGGFFFCEEFFGC1;F)9F@DDD@F3CGG;7/)19?CECCD6963(-3:::B3<?0,71/):>
@M03364:396:000000000-C9LGT:1:1101:17288:6650 2:N:0:10
GGACTACTAGGGTATCTAATCCTGTTTGCTACCCACGCTTTCGAGCCTCAGTGTCAGTATTATGCCAGAAGGCTGCCTTCGCCATCGGTATTCCTCCAGATCTCTACGCATTTCACCGCTACACCTGGAATTCTACCTTCCTCTCACATACTCTAGCCCTACAGTTTCAGATGCAGTTCCCAGGTTAAGCCCGGGGATTTCACATCTGACTTATAGAGCCACCTACGCTCCCTTTACGCCCAGTAATTCCGATTGACGCTTGCACCCTCAGTATTCCCGCGGCTGCTGGCCCCGAGTTGGC
+
CCCCCGGGGGGGGGGGGGFFGGGGGGGGGGFGGGGGGGGGGGG<FGGGFGGGGGGGGGGGGCGCGCGGFGEFGGGGGGGGGGGGGGGGEGGGGGGDDFFGGGGGGGGGGGGGGGGGGDEG>FCFFGGGFGGGGGCFGEGGGGGDF9F,=DFEE>=FG,=8EGBFEGGGG=DFFEEGGFFGGA87DF,>FAF?CEEEGECFCEGEGFF@*=8E@+7>97F78>CF5,:D2>5>DFFEFFCCFDDF+9C4CG*(8<(7A;DF@DC<FGG?D/(1)9?3?>/6,40(-(42(1,-(-()0))29
@M03364:396:000000000-C9LGT:1:1101:25946:6662 2:N:0:10
GGACTACCCGGGTATCTAATCCTGTTTGCTACCCACGCTTTCGAGCCTCAGTGTCAGTATTATGCCAGAAGGCTGCCTTCGCCATCGGTATTCCTCCAGATCTCTACGCATTTCACCGCTACACCTGGAATTCTACCTTCCTCTCACCTACTCTAGCTCTACAGTTTCAGATGCAGTTCCCAGGTTAAGCCCGGGGATTTCACATCTGACTTATTGAGCCACCTACGCTCCCGTTACGCCCAGTCATTCCGCTTACCGCTTGCACCCTCTGTCTTACCGCGGCTGCTTGCCCGCATTTCGC
+
CCCCCGGGFGGGGGGGGGFGGGGGGGGGGGEGGGGGGGGGGGG<FFCFGGD;EGGGEFFGFGDAFGGGGGFGGGFGGGGGGGGGGGGGEGGGGGGGGGGCGGGGGGGGGGGGGGGGGGGDEGGGF@FGGGGGG<DFEGGGGGGFGGG8=;E5F>?FFFGG9FFGGFGGG8DAD,9DFFGG,,=3DE99DFEGGDGG9CEFGFGEGABAAGFFE+,0?6D?<>@:>>5?)3:5(8>@@@GGG@1@*.??FG7(,6())/363(=)*?9?F(4))).)6<--(4-(((5546(,,(-))*)2<
@M03364:396:000000000-C9LGT:1:1101:25395:6672 2:N:0:10
GGACTACCCGGGTTTCTAATCCTGTTTGCTCCCCACGCTTTCGCGCCTCAGCGTCAGTTGTCGTCCAGAAAGTCGCCTTCGCCACCGGTGTTCTTCCTAATCTCTACGCATTTCACCGCTACACTAGGAATTCCACTATCCTCTCCGATACTTCAGCTTTCCAGTTTCCATCCCATCACGGGGTTAAGCCCCGCACTTTTAAGCTGGACTTAGCAAGCCGCCTGCGCGCGCGTTACGCCCAATACTTCCGTGCAGCGATTGCCACCTACGTATTACCTCGGCTGCTGGCCCGTAGTTAAGC
+
CCCCCGGGDGC:@@@FFG,FFGGAF,EFGEEFCGGDFGGGGGGGGGGGG8;FGBFC:6,6FGGGGFGGFFGFFGGGGGG,4FGGE8FF4:BCFGFEEGA<EEF?=EBFEGCG,?@ED8E8+@EF;EF88EFFF<,EE,6E:F>BFC8CBAEE;D+=>AD8DFDDGGGGEF,>9C8:FFC?+C5*@*>;?8@@D7EGGGGG7)<*:AF(-;3<>+,9F<8C>)271*6)6>1(-4?6:B/:8((,/:29/C>(36:)7(((--+)2/*578<?A0))6+5(-4(-8>),403;((3>B*)*2
@M03364:396:000000000-C9LGT:1:1101:19754:6679 2:N:0:10
GGACTACTAGGGTATCTAATCCTGTTTGCTACCCACGCTTTCGAACCTCAGCGTCAGTTACAGACCAGAGAGCCGCTTTCGCCACTGGTGTTCTTCCATATATCTACGCATTTCACCGCTACACATGGAGTTCCACTCTCCTCTTCTGCACTCAAGTCTTCCAGTTTCCAATGCACTACTTCGGTTAAGCCGAAGGCTTTCACATCAGACTTAACAGACCGCCTGCGTTCCCTTTACGCCCAATAAATCCGGACAACGCTCGCCACCTACGTTTTCCCGCCGCTTCTGGCCCGGAGTTAGC
+
CCCCCGGGGGGGGGGGGGGGGGGGGGGGGGGGGGGGGGGGGGGGFGGGGGGGGGGGGFCFGGGGGGGGGGGGGGGGGGGGGGGGGGGGCFGGGGGGGGGGGGGGGGGGGGGGFGGGGEGGGGGGGGGGFGGGGGGGGGGGGGGFGGGGGFGFFDCFFGGFGGFGGGGGGCGGDEFGGDGGFGGDEG:DDFGGGGGGGGGGG@FEGFFF=D@CCC,0@CGGFGFFDD=45?BF=@BCFFGGG1?867)7;F<;?B(:536(49?><EF?348.((4)4A?>(420,(-6<?186(()0)-::
@M03364:396:000000000-C9LGT:1:1101:23930:6690 2:N:0:10
GGACTACTGGGGTATCTAATCCTGTTTGCTACCCACGCTTTCGAGCCTCAGTGTCAGTATTATGCCAGAAGGCTGCCTTCGCCATCGGAATTCCTCCAGATCTCTACGCATTTCACCGCTACACCTGGAATTCTACCTTCCTCTCACATACTCTAGCTCTACAGTTTCAGATGCAGTTCCCAGGTTAAGCCCGGGGATTTCACATCTGACTTATAGAGCCACCTACGCTCCCTTTACGCCCAGTAATTCCGATTAACGCTTGCACCCTCTGTATTACCGCGGCTGCTGGCACAGCGTTAGC
+
CCCCCGGGGGGGGGGGGGFGGGGGGGGGGGGGGGGGGGGGGGGFGGGGGGGGGGGGGGGGGGGGGGGGGGGGGGGGGGGFGGGGGGGG,CGGGGGGGGGGGGGGGGGGGGGGGGGGGGGGCGGGGGGGGGGGGGGGFEGGGGGFGGGDGFGFGECFG8FGGGFGGGFGGGGGFGEGFFGGEFGFGGBDFFGFGGGGDGFGGCFEGFFF*:CGE>7>DEFGBGFFED>@AGFFFFF*ADGGG?BE+*9CFG*(:?7CA1:<<DG<GGGDF167.)7)9>1;>;039??B0::?(84)0)(9:
@M03364:396:000000000-C9LGT:1:1101:26900:6696 2:N:0:10
GGACTACCAGGGTATCTAATCCTGTTTGCTACCCACGCTTTCGAGCCTCAGTGTCAGTATTATGCCAGAAGGCTGCCTTCGCCATCGGTATTCCTCCAGATCTCTACGCATTTCACCGCTACACCTGGAATTCTACCTTCCTCTCACATACTCTAGCTCTACAGTTTCAGATGCAGTTCCCAGGTTAAGCCCGGGGATTTCACATCTGCCTTATCGAGCCACCTACGCTCCCTTTACGCCCCGTAATTCCGATTACCGCTTGCCCCCTCTGTATTCCCGCGGCTGCTGGCACAGATGTGGC
+
CCCCCGGGGGGGGEFGGGGFFGGGGGGFGGGGGGGGGGGGGGGGGGGDGGGGGGGGGGGGGFDFGGGGFFGGGGGGGGGGGGGGGGGGCCGGGGGGGGGGGGGFDDGFGGGGGG;FFDGGGGGGGGGGGGGGGGGGGAEFGGGFFGG=FFGFEEGFFEGFFGFGGGGGGDDGFFE8FF8DD,=BFG,6;AEDGGDE>GGGGFG@GFFC*38FFFA538CC8FDBB6)?294<==B=>@ECF(/35(/5;F*(62,.6(,:<;F3CCD;F07<2-<4:<469B;>F?2.::(.43.0**.09
@M03364:396:000000000-C9LGT:1:1101:18875:6696 2:N:0:10
GGACTACCGGGGTTTCTAATCCTGTTTGCTACCCACGCTTTCGAGCCTCAGTGTCAGTATTATGCCAGAAGGCTGCCTTCGCCATCGGTATTCCTCCAGATCTCTACGCATTTCACCGCTACACCTGGAATTCTACCTTCCTCTCACATACTCTAGCTCTACAGTTTCAGATGCAGTTCCCAGGTTAAGCCCGGGGATTTCACATCTGACTTATCAAGCCACCTACGCTCGCTTTACGCCCAGTAATTCCGATTCACGCTTGCCCCCTACGTATTACCGCGCCTGCTTGCCCGTAGTTTGC
+
CCCCCGGGGGGGGGGGGGGGGGGGGGGGGGGGGEFGGGGGGGGGGGGGGGGGGGGGGGGGGGGGGGGGGGGGGGGGGGGGGGGGGGGGGGGGGGGGGGGGGGFGGGGGGGGGGGGGGGGGGGGGGGGGGGGGGGGGGGGGGGGFGFG?FFGFGFFFFGGGGGFGGGGGGGGGFGFGGFGGGFDFFG,>FCFFDGGGDGGGGFGF@FFEEGFBC9DEGEGGFGFFBFAD2?@FDDD=EFGGG@F@ACEFFG63<?5<FF?DF@GEGGG0,864))4)-<((4(,,(2()562:?((00*)2*
@M03364:396:000000000-C9LGT:1:1101:4374:6705 2:N:0:10
GGACTACTGGGGTTTCTAATCCTATTTGCTCCCCACGCTTTCGTGCCTCAGCGTCAGTCTCTGTCCAGGCAGCCGCCTTCGCCACCGGTGTTCCTCCATATATCTACGCATTTTACCGCTGCACATGGAATTCCACTGCCCTCTCCAGTACTCTAGCTGACCAGTATCCGTGGCGTTATGGGGTTGGGCCCCACGCTTTGACCACGAACTTACTAAGACGCCTAAGCACCCTTTTCGCCCAGTAAATCCGGACACCGCTCGCGACCTACGTATTACCGCGTCGGCTGGGACGGAGTTCACC
+
CCCCCGGGGGFGFGDDGFGGGDE<EFGGGFFGGGGGGGGGGGGGGEGGEFEF7CF7,CFFFGG9FFDGGF8FGECGEEC,AFGGGF+FFGGG5,@DCFEGGGFF=C<<=CFF9ED?FEED++,:,9CFCEGEF93CF8+8AD80=C,,7=C0A;6+3:=,,AD6FFFGF+@8*30=C5,,,,+@+**:A@*9;?*;7CF,C6?5764(>*/0*1,*;*>*:583)35;(;3,36))6(3<<6(.*.))0958,4((0(((,(*-/215:<,))()69*41-,-(-2(-(.49(-())*)00
@M03364:396:000000000-C9LGT:1:1101:13769:6722 2:N:0:10
GGACTACCCGGGTATCTAATCCTGTTTGCTACCCACGCTTTCGTGCCTCAGTGTCAGTTTCAGTCCAGAAGGCCGCCTTCGCCACCGGTGTTCCTCCTAATATCTACGCATTTCACCGCTACACTAGGAATTCCGCCTTCCTCTCCTGTACTCAAGCTGAATAGTTCGCAGGGCGGTTCACGGTTGGGCCGTGAAATTAAACCCCGCGCTTGCTCAGCCACCTACGCCCCCTTTACGCCCCGTAATTCCGGATAACGCTCGCCCCCTACGTGTTACCGCGGCTGCTTGCCCGGAGTTACGC
+
CCCCCGGGGGEGG:EEFCGGGGGFGGGGGGGGGGFEGGGGGGGGGGGGGGGFFFFGGGGGGGGGGFGGGCGGGGGGGGGGGGGGGGGGGGGGGGGGGGGGGGGGGGGGGGGGGGGGGGG8+@DGG8FGGGGFFGFGE:CFGGGBGGGGGFGEFE6DFFGF,C=DDGFEEGGG@CAG@?E,@FC5BC*/;>:2?**=CE<=75C=4))6(18C7+09>@F/6D(5(/-)3)3((52::6EE*4?0)-64**13:?<><((446C?GG30:1:???))9*((39(-13).1(,(-,(8<*)/9
@M03364:396:000000000-C9LGT:1:1101:5895:6748 2:N:0:10
GGACTACACGGGTATCTAATCCTGTTCGCTCCCCACGCTTTCGCTCCTCAGCGTCAGTAACGGCCCAGAGACCTGCCTTCGCCATTGGTGTTCTTCCCGATATCTACACATTCCACCGTTACACCGGGAATTCCAGTCTCCCCTACCGCACTCCAGCCCGCCCGTACCCGGCGCAGATCCACCGTTAGGCGATGGACTTTCACACCGGACGCGACGAACCGCCTACGAGCCCTTTACGCCCAATAAATCCGGATAACGCTCGCACCCTACGTATTCCCGCGGCTGCCGGCACGGAGGTAGC
+
CCCCCGGGGGGGGGGGGGGGGGGFGGGGGGGGGGGGGGGGGGGGGGGGGGGGGGGGGGGGGGGGGGGGGGGGGGGGGGGGGGGGGDGGFGGGGGGGGGGGGGGGGGGGGFGGGGGGGGGGGGFGGGGGEGGGGGGGGGGGGGGFGGGEGFFBGFGFGGGGGGFGGDEGGGGGAFBG5;FGGGG:BC*6AF8DGGGGGGGGGEGFGFFFFGBGF)823;GG>GF02A?)(97::?FAABGGGFFF)4<BFGD>F?09F6B014?7GGGF06:?>4:4>F84-1929?((--(-4(())))07
@M03364:396:000000000-C9LGT:1:1101:17416:6753 2:N:0:10
GGACTACTGGGGTTTCTAATCCTGTTCGCTACCCATGCTTTCGAGCCTCAGCGTCAGTTGCAGACCAGAGAGCCGCCTTCGCCACTGGTGTTCTTCCATATATCTACGCATTCCACCGCTACACATGGAGTTCCACTCTCCTCTTCTGCACTCAAGAAAAACAGTTTCCGATGCAGTTCCTCGGTTAAGCCGAGGGCTTTCACATTAGACTTATTTCTCCGCCTGCGCTCGCTTTACGCCCACTAAATCCGGCCAACGCTTGCCCCCTACGTATTACCGCGGCGGCTGTCACGTAGTTGGC
+
CCCCCGGGGGGGGGGGGGGGGGGGGGGGGGGGGGGGGGGGGGGGGGGGGGGCEGGGGGGGGGGFGGGGGGGGGGGEGGGGGFGGGGGGEEFGGGGGGCGGGGGGGGFGGEFGGGFFFEEGGGGGGGGGGGGGGGGGGGGGGGGFGGGG,?FEGFGF3=D?GEFFGGGGGGGGFGECGBFFEGGEGE+>B<FDGGGDCFGGFA;6C6BE**:B*=2726D7@G2@FC9>2>9>@F?EEFGEE<(69335FFG9((-(83((-3;2*;73:B2874()5<019(-(-((43)6.2.())*)**
@M03364:396:000000000-C9LGT:1:1101:4580:6754 2:N:0:10
GGACTACTCGGGTTTCTAATCCTATTTGCTCCCCACGCTTTCGTGCCTCAGCGTCAGTCTCTGTCCAGGCAGCCGCCTTCGCCACCGGTGTTCCTCCATATATCTACGCATTTTACCGCTACACATGGAATTCCACTGCCCTCTCCAGTACTCTAGCTGACCAGTATCCGTGGCTTTATGGGGTTGAGCCCCACGCTTTAACCACGAACTTAATCAGCCGCCTACGCACCCTTTACGCCCAATAATTCCGGATAACGCTCGCCCCCTACGTCTTACCCCGGCTCGTGGCACGTAGTTCGCC
+
CCCCCGGGGGGGFGGGGFGGGGGCFGGGGGGGGGGGGGGGGGGGGGGGGGGGGGGGGGGGGGGGGGGGGGGGGGGGGGGGGGGGGGGGGGGGGGGGGGGGGGGGGGGGGGGGGGGGGGGGGGGGGGGGGGGGGGGGGAFEGGGFGGGGGFGEFDDBDGGGGGFGGGGGGDFGFGFGGFGGGGDFEGD@AFGGGGGGCEF<CAF>GAB2>FEF=AFEGFG5><2@@360,C;7=E9;;?EG7((/2/949>)(4:)))-3<;7:(9EC:<,4(4:694+---43(((((-(8::1(091()1
@M03364:396:000000000-C9LGT:1:1101:22102:6793 2:N:0:10
GGACTACAAGGGTTTCTAATCCTGTTCGCTACCCATGCTTTCGAGCCTCAGCGTCAGTTGCAGACCAGAGAGCCGCCTTCGCCACTGGTGTTCTTCCATACATCTACGCATTCCACCGCTACACATGGAGTTCCACTCTCCTCTTCTGCACTCAAGAAAACCAGTTTCCGATGCAGTTCCTCGCTTAAGCCGAGGGCTTTCACATTGGCCTTAATTTGCCGCCTGCGCTCGCTTTGCGCCCAATAAATCCGGTCCACGCTTGCAACCTACGTGTTCCCTCGGCTGCTGGCACGTCTTTGGC
+
CCCCCGGCFGGGGGGGGGGCGGGFGG<,@F6@FGGFDFGGGGDFDFGGGGGGGGGG@C<<FDFAFGCEGGGGGGGGGGG9DEGGGFGGEFFGGGC<CEFG,FDEDEGFGGGGF9EFFGGGGGGGEFGCFEEEFG@EEA8FFG8FFGG,,4AD:)+3,6,@,3;FA3CFG++>:FDDA+@=,3=8:+8:BA39=EGC?FFGFE;6@F+0)*7E*+5*5*2,65-5220)(23(:6;))3CEG(((24;5A4D9((,)*-,--,8)*00(..22((25:+.36<:0((5?(3,51(,))74**
@M03364:396:000000000-C9LGT:1:1101:21544:6811 2:N:0:10
GGACTACAAGGGTTTCTAATCCTGTTTGCTACCCACGCTTTCGAGCCTCAGTGTCAGTATTATGCCAGAAGGCTGCCTTCGCCATCGGTATTCCTCCAGATCTCTACGCATTTCACCGCTACACCTGGAATTCTACCTTCCTCTCACATACTCTAGCTCTACAGTTTCAGATGCAGTTCCCAGGTTAAGCCCGGGGATTTCACATCTGACTTATAGAGCCACCTACGCTCCCTTTACGCCCAGTAATTCCGATTCACGCTTGCACCCTCTGTATTACCGCGGCTGCTGGCACGTCGTTAGC
+
CCCCCGGGGGGGGGGGGGGGGGGGGGGGGGGGGGGGGGGGGGGGGGGGGGGGGGGGGGGGGGGGGGGGGGGGGGGGGGGGGGGGGGGGGGGGGGGGGGGGGGGGGGGGGGGGGGGGGGGGGGGGGGGFEGGGGGGGGFGGGGFFGFGGGFGFGCGFGGGGEGFGGGGGFGGGFGFGGFGGG8AFGG,9FGCFGGGGGGGGGFGFGFFFFGEF5BDEFFGG@GFFFGFFDGFFDF@EFFGGGFBE6<EEFC</;@)1A??@(:C)CFDDF@;?)?C).7;B;;B>1:0?0:046:-)0.(1:
@M03364:396:000000000-C9LGT:1:1101:26719:6818 2:N:0:10
GGACTACCGGGGTATCTAGTCCTGTTCGCTCCCCACGCTTTCGCTCCTCAGCGTCAGTACCGGCCCAGAGACCTGCCTTCGCCATTGGTGTTCTTCCCGATATCTACACATTCCACCGTTACACCGGGAATTCCAGTCTCCCTTACCGCACTCGAGCCCGCCCGTACCCGACGCGGATCCACCGTTAAGCGATGGACTTTCACACCGGTCGCGCCGAGCCGCCTACGAGCCCTTTCCGCCCAGTAAATCCTCCATGCGCTTTCCCCCACCGTTGATCCGCGGCTCTTGCCCCGTATTTGGC
+
-A6@AE<F@FCGGCFGEG,BFCFFE9F77B,@CFFGGDCGGGGGGFEEA<FFEGGGG,C,CB:+8@FFFFGFCF@CFCF=DFGCE,CAFFG7@FE99<FGFCEF89BFGFF9,<EEFG@=@G;F,+8@>+BFGDEFG9=F,=,+=D8C+*88,)0<+@EEECBD>CEGGDGG>12C58=C+<D7BGFFCC:*8C5*03?<C)76>>>((1->1):9C(*:;GF6(*-)451:07:A)4EEE6(.95).9>*)(()))-8;1(2)7CD((-3.((()-24(434-((..)(,-(-()0/579
@M03364:396:000000000-C9LGT:1:1101:10033:6849 2:N:0:10
GGACTACAGGGGTATCTAATCCTGTTCGCTCCCCACGCTTTCGCTCCTCAGCGTCAGTAACGGCCCAGAGACCTGCCTTCGCCATTGGTGTTCTTCCCGATATCTACACATTCCACCGTTACACCGGGAATTCCAGTCTCCCCTACCGCACTCCAGCCCGCCCGTACCCGGCGCAGATCCACCGTTAGGCGATGGACTTTCACACCGGACGCGACGAACCGCCTACGAGCCCTTTACGCCCAATAAATCCGGATAACGCTCGCACCCTACGTATTACCGCGGCTGCTGGCCCGTAGTTAGC
+
CCCCCGGGGGGGGDGGGGGGGGGGGGGGGGGGGGGGGGGGGGGGGGGGGGGGGGGGGGGGGGGGGGGGFGFFGGGGGGGGGGGGGGGGCFGGGGGGGGGGGGGGGGGGGGGGGGGGGGGGGGGGGGGGCGGGGGGGGGGGGGGFGGGGGBG=FFGFGGGGGGFGGGGGGGGGFGAGGAFGEGGGGG*8AF?DGEG?CCGGGFGFGFFF>GBGF)?>CBGG>GFF?C?)-C3<?14AFFGGGB<?@<24FGG>?FBFF?4(3;E1DGG:(8:882:AAC:99;6(4:0:B:01;127>4)*2
@M03364:396:000000000-C9LGT:1:1101:13542:6852 2:N:0:10
GGACTACCGGGGTTTCTAATCCTGTTTGCTACCCACGCTTTCGAGCCTCAGTGTCAGTATTATGCCAGAAGGCTGCCTTCGCCATCGGTATTCCTCCAGATCTCTACGCATTTCACCGCTACACCTGGAATTCTACCTTCCTCTCACATACTCTAGCTCTACAGTTTCAGATGCAGTTCCCAGGTTCAGCCCGGGGATTTCACATCTGACTTATAGCGCCACCTACGCTCCCTTTACGCCCAGTAATTCCGATTACCGCTTGCACCCTCTGTATTACCGCGGCTGCTGGCACCGAGTCCGC
+
@B<CCFGGGGGGGCCFGEEGGGGFGFFGGGEGGGGGGGGGGGE<@FGGGEACFGGFFE@EE<CFFGGGFGGFGFEGGGGGFGGGEGGGBEFGGGDFGDG9FFGGFDGGGGEGGGGGGGGGGGFGGFGF8=EFG?DFFACFGGGDDEG8=DGEEE@BFDFA,EBFCEFGAE=>DGFFE?DD?FC=DD,1?F@=DC>EDCCGGEGF7F8C5@E,:6,2+):?AGDBFGFFFG>B=4>EFDGGG@@@C7CFC@<(/,6);(6:(2C2CGG2<126).)6<F6>96;6>B0221(,(4()0).9C
@M03364:396:000000000-C9LGT:1:1101:27002:6871 2:N:0:10
GGACTACCAGGGTTTCTAATCCTGTTTGCTACCCACGCTTTCGAGCCTCAGTGTCAGTATTATGCCAGAAGGCTGCCTTCGCCATCGGGATTCCTCCAGATCTCTACGCATTTCACCGCTACACCTGGAATTCTACCTTCCTCTCACATACTCTAGCTCTACAGTTTCAGATGCAGTTCCCAGGTTAAGCCCGGGGATTTCACATCTGCCTTATAGAGCCACCTACGCGCCCTTTCCGCCCGGTCATTCCGATTCACGCTGGCCCCCTCTGCATTACCGCGGCTGCTGGCCCGGCGTTGGC
+
CCCCCGGGGGGGCFEGGGGCFGG@CFAEFGGGGGGGCFGGGGGFFFGCAFDFFGGFFFEFGEGGGCFGGEGGGEFGFGGGGGDE@FGG+6FGFB;FF@F<AFFDGFGGGGDG,EFGFEEDGGGGGGFFEFGFGGGAD,?EFGFFFGG8EDF7CEGFGEFDFG??FEFFCF=>?C*6=D@E8,==@DDDFF8DDEG>6CEFC79;CFB;0*:FB8,*?9E@5C8B5475)3>2537405EFG(72)67)3+;((6)5:6,3(6*(9:79B()))).)60427(466<08(,(,(-(0>5-1*
@M03364:396:000000000-C9LGT:1:1101:5522:6896 2:N:0:10
GGACTACCGGGGTTTCTAATCCTGTTTGCTACCCACGCTTTCGAGCCTCAGTGTCAGTATTATGCCAGAAGGCTGCCTTCGCCATCGGTATTCCTCCAGATCTCTACGCATTTCACCGCTACACCTGGAATTCTACCTTCCTCTCACATACTCTAGCTCTACAGTTTCAGATGCAGTTCCCAGGTTAAGCCCGGGGATTTCACATCTGACTTATAGAGCCACCTACGCTCCCTTTACGCCCAGTAATTCCTATTAACGCTTGCCCCCTCTGTATTACCGCGGCGGCTGGCACAGGTTCAGC
+
CCCCCGGGGGGGGGGGGGGGGGGGGGGGGGGGGGGGGGGGGGGGGGGGGGGGGGGGGFGGGGGGGGGGGGGGGGGGGGGGGGGGGGGGGGGGGGGGGGGGGGGGGGFGGGGGGGGGGGGGGGGGGGGGGFGGGGGGGGDGGGGFGAFGGFGFDDGFGCGGCA@FGFGGGGGGFGFGGFGGG8FBGG98DC?DGGGG5CECFEGFFFFC*=AC76,:=CGGFFDF9?54=C@=D=EEEDGGGD@F6C??=C+17??EF@F@@0;(CGD(634.-64)6:8903;(-3(((3(51:(19*)0*
@M03364:396:000000000-C9LGT:1:1101:14480:6921 2:N:0:10
GGACTACAAGGGTATCTAATCCTGTTTGCTCCCCACGCTTTCGTGCCTGAGCGTCAGTCTTTGTCCAGGGGGCCGCCTTCGCCACCGGTATTCCTCCAGATCTCTACGCATTTCACCGCTACACCTGGAATTCTACCCCCCTCTACAAGACTCTAGTTCGCCAGTTCAAAATGCAATTCCCAGGTTGAGCCCGGGGCTTTCACATCTTGCTTAACAAACCGCCTGCGCACGCTTTCCGCCCAGTAATTCCGATTCACGCTCGGACCCCCCGTATTACCGCGGCCTCCGGCACGGATTTAGC
+
CCCCCGGGGGGGGCGGGGFFGGGGGGGGGGGGGGGGGGGGFGGGGGGGF,CFGGEEGFEGGGGGGGGGGGGGGGGGGGGFGGGGGGGGFCGFE?EGGGGGGEFGGGGGG7EGGGGGGGGG6FGFGGGGGGFGGGGFGF6FFDGFGGD,,@DDFDFF@FGGGEDGGDFG7EFGAB=8CCDG<EF7D:::AFF4;9EC<EGGGFGEF9379D;ECAC<C=GGFGFF@:381D69(31)61A>C:BF*45<FD6(3-.6B86,3629GG9-(,(((,4)6032(4,((..(-((-47())/)**
@M03364:396:000000000-C9LGT:1:1101:15748:6939 2:N:0:10
GGACTACTCGGGTTTCTAATCCTGTTCGCTCCCCACGCTTTCGCTCCTCAGCGTCAGTAACGGCCCAGAGACCTGCCTTCGCCATTGGTGTTCTTCCCGATATCTACACATTCCACCGTTACACCGGGAATTCCAGTCTCCCCTACCGCACTCAAGCCCGCCCGTACCCGGCGCGGATCCACCGTTAAGCGATGGACTTTCACACCGGACGCGACGAACCGCCTACGAGCCCTTTACGCCCAATAAATCCGGATCACGCTTGCACCCTACGTCTTACCGCGGCTGCTGGCCCGTCGTTCGC
+
CCCCCGGGGGGGGGGGGGGGGGGGGGGGGGGGGGGGGGGGGGGGGGGGGGGGGGGGGGGGGGGGGGGGGGGGGGGGGGGGGGGGGGGGAFGGGGGGGGGGGGGGGGGGGGGGGGGGGGG>EGGGGGGGGGGGGGGGFGGGGGGFGGGEGDGFGF=?GGFGGGFGEEGGGGGGDGFG58EG,CC:BC*:@?=5DGGGGGGGGFG5<>DF>G>C10?>C9EGFGF:?FB),90:?7?BF:CEGFBF6<ADFGDB::(4F?BFF:@<GGGB?F??(.4).<-7(,(49?????(4;-()0)(*)
@M03364:396:000000000-C9LGT:1:1101:11540:6941 2:N:0:10
GGACTACCAGGGTATCTAATCCTGTTCGCTCCCCACGCTTTCGCTCCTCAGCGTCAGTAACGGCCCAGAGACCTGCCTTCGCCATTGGTGTTCTTCCCGATATCTACACATTCCACCGTTACACCGGGAATTCCAGTCTCCCCTACCGCACTCCAGCCCGCCCGTACCCGGCGCAGATCCACCGTTAGGCGATGGACTTTCCCACCGGCCGCGACGAACCGCCTACGAGCCCTTTACGCCCAATAAATCCGGATAACGCGTGCCCCCTACGTATTACCGCGGCTGCTGGCCCGTCGTTAGC
+
CCCCCGGGGGGGGCGGGGGGGGGGGGGGGGGGGGGGGGGGGGGGGFGGGGGGGGGGGGGGGGGGGGGGFGEFGGFGGGGGGGGGGEGGGGGEFGGGFGGGGGGGGGGGGGGGGGGGGGGGGGGGGGGGGDGGGGFGGGGGG?CFGGCGEBGFGFGFGGGGGGFGFGGGGG>8>E9C5*>?6CC*6A*6?FE3CEG?FGGF?)?7FE:61),>0)C972CEBG>?F@35:D>:.3>)61EGG60()).)9C322(()149(((/(2;>,((((5<5)-333,34(-3))7:0(,4(08),*0
@M03364:396:000000000-C9LGT:1:1101:24927:6958 2:N:0:10
GGACTACACGGGTATCTAATCCTGTTCGCTCCCCACGCTTTCGCTCCTCAGCGTCAGTAACGGCCCAGAGACCTGCCTTCGCCATTGGTGTTCTTCCCGATATCTACACATTCCACCGTTACACCGGGAATTCCAGTCTCCCCTACCGCACTCCAGCCCGCCCGTACCCGGCGCAGCTCCACCGTTAGGCTGTGGACTTTCACACCGGACGCGACGAACCGCCTACGGGCCCTTTACGCCCAGTAATTCCGCTTAACGCTTGCACCCTCTGTATTCCCGCGGCTGCTGGCCCAGAGTTCGC
+
CCCCCGGGGGGGGGGGGGGGGGGGGGGGGGGGGGGGGGGGGGGGGGGGGGGGGGGGGGFFGGGGGGGGEGGFGGGGGGGGGGGGGGGGFFGGGGGGFGGEGGGGGGGFGGGGFGGGGG@DGGGGGGGEDGGGGGGDGGGGGGGFGGGCDDGBFFGFFGGGGGFGGEGGGGGGFGBG*;?C,<FCGG=6FC+*2<F+;FGCFEGCGFFF@GFG>@C>39EG0DB:<8:)(79>F<?<98GEG?:?*)6<FGF(4::9BBF<1?;)>FDFF8>>449):@16;B079???>?16((,)9/-9/
@M03364:396:000000000-C9LGT:1:1101:7099:6963 2:N:0:10
GGACTACACGGGTTTCTAATCCTGTTTGCTACCCACGCTTTCGAGCCTCAGTGTCAGTATTATGCCAGAAGGCTGCCTTCGCCATCGGTATTCCTCCAGATCTCTACGCATTTCACCGCTACACCTGGAATTCTACCTTCCTCTCACATACTCTAGCTCTACAGTTTCAGATGCAGTTCCCAGGTTAAGCCCGGGGATTTCACATCTGACTTATAGAGCCACCTACGCTCCCTTTACGCCCAGTAATTCCGATTAACGCTTGCTCCCTCTGTATTCCCGCGGCTGCTGGCACAGAGTTCGC
+
CCCCCGGGGGGGFGGGGGGGGGGGGGGGGGGGGGGGGGGGGGGGGGGGGGGFGGGGGGGGGGGGGGGGGGGGGGGGGGGGGGGGGGGGFGGGGGGGGGGGGGGGFGGGGGGGGGGGGGGGGGGGGGGGGGGGGGGGGGGGGGGFGGG=DDFCGEGFGEFFFGFGGGGGGGGGFGFGGFGGGGGDEGCDFFFFGGGGCCFGGFGEGFFCCFFG5<3;FEGGFGFFFG=E>GFFDEEEF9EFF@BE+8CCFFG7@D1?F?>;@;C<DGGF;(=C3?EE?F467926;B2:>?8?0?()06)99
@M03364:396:000000000-C9LGT:1:1101:6595:6976 2:N:0:10
GGACTACTCGGGTATCTAATCCTGTTCGATACCCACGCTTTCGTGCATCAGTGTCAGTCACGGCCTGGCAGGCTGCCTTCGCGATCGGGGTTCTGCGTGATATCTATGCATTTCACCGCTACACCACGCATTCCGCCTGCCCCTTACGTACTCCAGCCAACCAGTTTCAACGGCAATTCACTGGTTGAGCCACTGACTTTCACCGCTCACTTTCCCGGCCCCCTACGCACCCTTTCAACCCAATGATTCCGGATCACGCTCGCACCCTCCGTCTTACCGCGGCTGCTGGCCCGTCTGTCGC
+
CCCCCGGGGGGGGDGGGGGGGGGGGGGG,FCFGGGGGGGGGGGEGG<FGFFFFGGGGGGGGGGGGGEGGGGGG8EFGGGGGGCF:=FG7FGGGGEG78CFGAFGGG<FGGGGGGFGGGGGGGGGGFBFGGGGGG?FG:DGG?G5=DFCFFGDF)=DGGCDDC5FFGFGAFGGEG)*<;FC,5=:FG<=FFG4D,>EFGGGG?F@DF6((4>C*+,*::EG(87@6;?E0<9<1?B.).<@E6(2)4).@F*7?((.<:??1(2(/:94??B<(8?)6@?B(9>9>:357:(49(-))/)*1
@M03364:396:000000000-C9LGT:1:1101:21541:7036 2:N:0:10
GGACTACTGGGGTTTCTAATCCTGTTTGCTACCCACGCTTTCGAGCCTCAGTGTCAGTATTATGCCAGAAGGCTGCCTTCGCCATCGGTATTCCTCCAGATCTCTACGCATTTCACCGCTACACCTGGAATTCTACCTTCCTCTCACATACTCTAGCTCTACAGTTTCAGATGCAGTTCCCAGGTTAAGCCCGGGGATTTCACATCTGACTTATAGAGCCACCTACGCTCCCTTTACGCCCAGTAATTCCGATTAACGCTTGCACCCTCCGTATTCCCGCGGCTGCTGGCCCAGAGTTAGC
+
CCCCCGGGGGGGGGGGGGGGGGGGGGGGGGGGGGGGGGGGGGGGGGGGGGGGGGGGGFGGGGGGGGGGGGGGGGGGGGGGGGGGGGGGGGGGGGGGGGGGGGGGGGGGGGGGGGGGGGGGDGGGGGGGGGGFGGGGGGGGGGGFGGG8EFGFGFGFGGGGGGFGGGGGGGGGFGFGGFGGGGGGGG9>DFFGGGGGGGGGGEGFGFF@EGFG;F;AECGF5DD@26:?ADAFFFFFFFGGGFD@8?CEFGGF163?A<;?;?G87?C??(./(6;9AE09,3>06??):8(24134@6);*
@M03364:396:000000000-C9LGT:1:1101:24749:7052 2:N:0:10
GGACTACTGGGGTATCTAATCCTGTTCGCTCCCCCAGCTTTCGCGCCTCAGCGTCAGTGGTGGCCCAGAAGGCCGCCTTCGCCACCGGTGTTCTTCCCGATATCTGCGCATTCCACCGCTACACCGGGAATTCCGCCTTCCCCTACCACACTCGAGCCCGCCGGTATCGGAGGCTCGCCGGGGTTGAGCCCCGGGCTTTTACCTCCGACCTAACGGGCCGCCTACCCGCGCTTTACGCCCAATGAATCCGTATAACGCCCGCCCCCTCCGTATTACCGCGGCCGCTCGCGCGTTCTTTGCC
+
CCCCCGGGGGGGGGGGGGGGGGGGGGGGGGGGGGGGGGGGGGGGGGGGGGGGGGGGGGGGGGGGGGGGGFGGGGGGGGGFGGGGGGEGCFGGGGGGGGGGGGGGGGGGGGGGGGGGGGGGGGGGGGGGFCFGGGGGGGGGGGGFGGG6DFGDFDFFGGGGGGFGGGGGGGDEEG2CEDE5=:<4:C,5?E@C5EEGCFCF753)2<>(7D6+0>*3C1C52C(2(*(.-)--016)2(:?*4:(84<>F5/(...5)-((,,:1<:712(4((5).614((-(,-((-((,,((,0**.0:
@M03364:396:000000000-C9LGT:1:1101:4328:7112 2:N:0:10
GGACTACAGGGGTATCTAATCCTGTTCGCTCCCCACGCTTTCGCTCCTCAGCGTCAGTAACGGGCCAGCGTCCTGCCTTCGCCACTGGTGTTCCTCCCGATATCTACACATTCCACCGCTACACCGGGGATGCCAGTCTCCCCTACCATACTCGAGGCCGCCGGTTTCGGGTTCGGCCAGCAGTTGTTCTCCCGCCTTTGCCCCCCGACCTCTCAGGGCCCCTACTGCAGTGTTACCCCGCATTTATCCCAATCTGCTCTGACGCCTCCCTTAAACCTGTGCTGTCGGCCCTCTTTTAACC
+
-68B<EF<F@,@66CFDFFG@,<,C,C@@@<FG@<F@@@FG<@,B<F865,,88CFGFGFGCF,+C7,,+,8@,,,:,CAFGC7,4,4CEEEF5@B<F7,4@@?,@FGGCD<9E,CF8+=@FF<E+@4++83AB,,,3+@3=B?6=DD,0FEG)+@+@+@:CA3>*=2**46::(/4)*/**0,5<8,8,1;558*>*?++/+(/0726C6+5)+)*(**()(((+,/3*-...5)).8**,4(*.6)9**(.,))*))).)0(*22(((..,)).:6,..)))-)-466>(4(.*1*.:D
@M03364:396:000000000-C9LGT:1:1101:11431:7124 2:N:0:10
GGACTACCAGGGTTTCTAATCCTGTTTGCTACCCACGCTTTCGAGCCTCAGTGTCAGTATTATGCCAGAAGGCTGCCTTCGCCATCGGTATTCCTCCAGATCTCTACGCATTTCACCGCTACACCTGGAATTCTACCTTCCTCTCACATACTCTAGCTCTACAGTTTCAGATGCAGTTCCCAGGTTAAGCCCGGGGATTTCACATCTGACTTATCGAGCCACCTACGCTCCCTTTACGCCCAGTAATTCCGATTCACGCTTGCACCCTCTGTCTTACCGCGGCTGCTGGCACAGAGTTGGC
+
CCCCCGGGFGGGGDGGGFGGGGGGGGGGGGFGFGGGGGGGGGGCFGGGGGGGGGEGGEFGGGGGFEGGFGGGFGFGGGGGGGGGEFGGGGGGGFGGGGGGGGGGGGGGGGGGGGGGGGGGGGGGGGGGEGGGGFFFGGGGGGGFGEG,EDF7FEGFFE8BAGFGGGGGGGCDDFEGGFGGGFGGGG,9DA8DGDGG6EGGGFGFGFFFEGFF@BC)9CGGEGDF=D>B9D9BFBEEF=E:F92;+@ECFGF;08)9F<6?;(=7;FD;D(;?)<E<CB423>BFFB?::F:?4<,)16)22
@M03364:396:000000000-C9LGT:1:1101:7277:7128 2:N:0:10
GGACTACTGGGGTTTCTAATCCTGTTCGCTCCCCACGCTTTCGCTCCTCAGCGTCAGTAACGGCCCAGAGACCTGCCTTCGCCATTGGTGTTCTTCCCGATATCTACACATTCCACCGTTACACCGGGAATTCCAGTCTCCCCTACCGCACTCAAGCCCGCCCGTACCCGGCGCGGATCCACCTGTAAGCGATGGACTTTCACACCGGACTCGACCCACCGCCTACGAGCCCCTTACGCCCAATAAATCCGAATTACGCTTGCACCCTACGGAATACCGCGGCTGCTGGCCCGGAGTTAGG
+
BCCC8CE<6CDF8CFFGFA<FBEEGGFFCGGGGGFGGEGGG,@@CFEE@FCF:CFC@EFFGE@C7@FGGG8<CFFGGFGCCGCFF,B6C=FCEG,F?,,BFGGFGGD?F4B<,B=FGG,=8:DE>+@=C>FFE?E,,7??:=>5=,>+=0=8,)6D,+39>@*=@@C@F5CCBE2?*?EC699++52/;:*977C?6BCF79G325)31D(*(02,)(*1()41(8(0,94?(3:)(,1C8<?204957CD(34(.=(-83:E<FCC:146(((-26:(2221,,-4)46(-((4))))2*
@M03364:396:000000000-C9LGT:1:1101:26734:7128 2:N:0:10
GGACTACCCGGGTTTCTAATCCTGTTCGATACCCGCGCTTTCGAGCTTAAGCGTCAGTAACGCTCCCGTCAGCTGCCTTCGCAATCGGAGTTCTTCGTCATATCTAAGCATTTCACCGCTACACGACAAATTCCGCCCACGTTCCGCGCACTCAAGACCGTCAGTTCGCGCTGCAAGTCAGGCGTTGAGCGCCTACATTTCACAACACGCTTGACAGCCGGCCTGTGCTCCCTTTCAACCCAATCAATCCGGATAACGCCCGGACCTTCTGTCTTCCCGCGGCTGCTTGCCCGGATTTCGC
+
CCCCCGGGGGGG:FGGGGGGGGGGGGGGGFFGGGGGGGGGGGGGFGGDEEFGGGGGGGGGGGGEGGGGFGGGGGGGGGGGGGEEGGGG,CFGGGGGGGGGGDFGGGGGGGGGGGGGGGGGEGGGGDGCGGGGGGGGG+CGED?*=CG6CDGFG5FA,,@CCFEDGGGGGGGGFGEFGFF7,0?EGGC2AGGDDECF6EGFGFGFFDFD<D;G:)36D?GGFGB?B<)9574:4<B424EFGF?<)5528FDB<?(<F(46>>*(9?54:.6644>)6;(3((713?3)42,46>0)01-9<
@M03364:396:000000000-C9LGT:1:1101:18077:7128 2:N:0:10
GGACTACTAGGGTTTCTAATCCTGTTTGCTACCCACGCTTTCGAGCCTCAGTGTCAGTATTATGCCAGAAGGCTGCCTTCGCCATCGGTATTCCTCCAGATCTCTACGCATTTCACCGCTACACCTGGAATTCTACCTTCCTCTCACATACTCTAGCTCTACAGTTTCAGATGCAGTTCCCAGGTTAAGCCCGGGGATTTCACATCTGACTTATAGAGCCACCTACGCTCCCTTTACGCCCAGTAATTCCGATTAACGCTTGCACCCTCCGTATTACCGCGGCTGCTGGCACAGCGTTAGC
+
CCCCCGGGGGGGGGGGGGGGGGGGGGGGGGGGGGGGGGGGGGGGGGGGGGGGGGGGGGGGGGGGGGGGGGGGGGGGGGGGGGGGGGGGGGGGGGGGGGGGGGGGGGGGGGGGGGGGGGGGGGGGGGGFFFGGGGGGGGGGGGGFGGGDGFGFGFGFGGGGGGFGGGGGGGGGF9DGGFGGGGGGGGFEFGGGGGGGCEGGGFGFGFFE7DFG;B;;;AGGFGBFFCDBFGFF<AE;EAEFGDBE8C5?FGD=?1;?F;9<@FC;CEG@;(6=;@F3CC;>>9>>60,).1(.(((083(7:
@M03364:396:000000000-C9LGT:1:1101:18353:7135 2:N:0:10
GGACTACAGGGGTTTCTAATCCTGTTCGCTCCCCACGCTTTCGCTCCTCAGCGTCAGTAACGGCCCAGAGACCTGCCTTCGCCATTGGTGTTCTTCCCGATATCTACACATTCCACCGTTACACCGGGAATTCCAGTCTCCCCTACCGCACTCCAGCCCGCCCGTACCCGGCGCAGATCCACCGTTAGGCGATGGACTTTCACACCGGACGCGACGAACCGCCTACGAGCCCTTTACGCCCAATAAATCCGGATCACGCTCGCACCCTACGTATTACCGCGGCTGCTGGCACGTAGTTCGC
+
CCCCCGG@FGGGGGGGGGGGGGGGGGGGGGGGGGGGGGGGGGGGGGGGGGGGGGGGGGGFGGGGGGGGFGFGGGGGGGGGGGGGGDGGGGGGGGGFGGGGGGGGGGGDGGGGGGGGGE=?EGGGGGGGF:FGGGGCGGDGGGGFGGGCEAF=FDDFGGGGGGFDF:EGGGGG>F9G5ACFFGGCFG75AF/7>EG6DGGFFFGFC>D>>GBC0):;DBGGFGFF?FB36D>F0<F<A:GGG:,3;))4FGG>00(:FFFFFFG(9CGB0?:.).3-6A8>9>FF>:)420(5-((..0)17
@M03364:396:000000000-C9LGT:1:1101:11046:7135 2:N:0:10
GGACTACTAGGGTTTCTAATCCTGTTCGCTCCCCTAGCTTTCGCGCCTCAGCGTCAGTCGTGGCCCAGAAGGCCGCCTTCGCCACCGGTGTTCTTCCCGATATCTGCGCATTCCACCGCTACACCGGGAATTCCGCCTTCCCCTGCCGGACTCAAGCCGGCCGGTATCGGGAGCGGACGGGGGTTGGGCCCCCGGATTTGACCCTCGACCAGGCTGGCCGCCTCCGCGCCCTTTCCGCCCCATGACTCCGGATAACGCCTGCCCCCTACGTACTACCCCCGCTGCTGTCACGTAGTTACCC
+
CCCCCEGG<FFGGGEGGGGGG,,CFEFFGGGGGGGEEGGFGGGFGGGGGGEFCFGEGC9FFGGEFGGGFGDCFFCFFGGGGGGEFFGEFGGGGGGGGGG:F:BGGGGGGGGGGGFGGGGGDFDFGGGC:CAFGG8FEFDGGGGFGGF++9F=FEFFFFEEGGF>ECFCEEE4:=>G5A5**85:8C*45@EG3CE**1<+36+4*8.1194*,<849:854>:(,/-0()-((4)6:<8:*-,,9).)7>),,-),),(4(.24CE<,(,()(--.4*8(906(343))).-(...**)2>
@M03364:396:000000000-C9LGT:1:1101:23706:7143 2:N:0:10
GGACTACAGGGGTTTCTAATCCTGTTCGCTCCCCTAGCTTTCGCGCCTCAGCGTCAGTCGTGGCCCAGAAGGCCGCCTTCGCCACCGGTGTTCTTCCCGATATCTGCGCATTCCACCGCTACACCGGGAATTCCGCCTTCCCCTGCCAGACTCAAGCCGGCCGGTATCGGGAGCGGACGGGGGTTGAGCCCCCGGATTTGCCTCCCGACCAGGCTGGCCGCCTACTCGCGCTTTACGCCCCATGAATCCGGCTACCGCTTGCCCCCTACCACTTACCCCGGCCGCCTGCCCGCAGTTACGC
+
CCCCCGGGGGGGFGGGGGGGGGGGGGGGGGGGGGGGGGGGGGGGGGGGGGFEFGGGEFGGGGGGGGGGFGGGGGGGGGGGGGGGGGGGEGFGGGGGGGGGGGGGGGGGGGGGGE;FGGGG=FGGGGGGCGGGGGGGGDGGFGGFGGGGCFGFG8CFGGGDGGFGG7FGGGG5?FFG58CG5CCC>C,4<CCDGGGC*C+<+5+59B>0379F(<E?7:*C;C0-4+,7>DF381<642:C*-1(*..6:7)4(-.45--,((<8FD)8?()),.6)4+4(---32(,-(((-(((068419
@M03364:396:000000000-C9LGT:1:1101:21423:7166 2:N:0:10
GGACTACAGGGGTATCTAATCCTGTTCGCTACCCATGCTTTCGAGCCTCAGCGTCAGTTGCAGACCAGAGAGCCGCCTTCGCCACTGGTGTTCTTCCATATATCTACGCATTCCACCGCTACACATGGAGTTCCACTCTCCTCTTCTGCACTCAAGAAGGACAGTTTCCGAAGCAGTTCCCCGGTTAAGCCGGGGGCTTTCACTTCAGACTTATCTTTCCGCCTGCGCTCGCTTTACGCCCAATAAATCCGGACCACGCTTGCCACCTACGTATTACCGCGGCTGCTGGCACGTACTTAGC
+
CCCCCGGGGGGGGGGGGGGGGGGGGGGGGGEGGGGGGGGGGGGGGGGGGGGGGGGGGGGGGGGGGGGGGGGGGGGGGGGGGGGGGGGGEFGGGGGGGGGGGGGGGGGGGGGGGGGGGGGGGGGGGGGGFGGGGGGGGGGGGGGFGGGGGFGFGFFF:DEGEGFGGGGGGGEEEGFGGFGGGGGFGG:>FFGGDEGGGGGGGFGEGFFF?FFGFAFEGEGGFGF@?E>F6C9@:?:<ABGGG?1494<>FGG;1;(4@?FFBFG:*<C<>BFF?AF)4A396;B>B?2).8(8:84))/):0
@M03364:396:000000000-C9LGT:1:1101:3838:7170 2:N:0:10
GGACTACTCGGGTATCTAAGCCTGTTTGCTACCCACGCTTTCGAGCCTCAGTGTCAGTATTATGCCAGAAGGCTGCCTTCGCCATCGGTATTCCTCCAGATCTCTACGCATTTCACCGCTACACCGGGAATTCTACCTTCCTCTCACATACTCTAGCTCTACAGTTTCAGATGCAGTTCCCAGGTTAAGCCCGGGGATTTCACATCTGACTTATAGAGCCACCTACGCTCCCTCTACGCCCATTAATTCCGATTAACGCTTGCACCCTCTGTATTCCCGCGGCGGCTGCCCCGGCGGTGGC
+
CCCCCFGG8FEGE:FGGGG,E,FFGGFFEGGGGGGGGGGGGGG?FGGGGGGFGGGGGGGG<@CFGGFGDGFGGGGEGGGGGGGGGGGGBBFGG,,C,EAFGGFGFGDGFEGGGGGFGEDGGGGG874C7CFGGG8E9FFCE=E9F9>,@<FEGE?F94@,,EFGGGGGG8,3<C9=3?EA,@=+@3C9+BDDDGGG7CDGGEG<=A650=A:CB,:=EG7)?=278>A2DB9:(5;>BGGE<(.+9<6A+;1?(()+((2/3*)0BC:?0).-).).0-(7(-,(324-,.((-())),1C
@M03364:396:000000000-C9LGT:1:1101:10887:7173 2:N:0:10
GGACTACAGGGGTTTCTAATCCTGTTTGCTCCCCACGCTTTCGAGCCTCAGCGTCAGTTATCGTCCAGTAAGTCGCCTTCGCCACCGGGGTTCTTCCTAATCTCTACGCATTTCACCGCTACACTAGGAATTCCACTTACCTCTCCGACACTCTAGACCTCCAGTTTGAAATGCAGCACCCAAGTTGAGCTCGGGTATTTCACATCTCACTTAAAAGTCCGCCTACGCTCCCTTTACGCCCAGTAAATCCGGACCACGCTCGCCACCTACGTATTACCGCCGCTTCTGGCACGTAGTTAGC
+
CCCCCGGGGGGGGGGGGGGGGGGGGGGGGGGGGGGGGGGGGGGFGGGGGGGGGGGGGGGFGGGGGGGGGGGGGGGGGGGGGGGGGGGGCFFGGGGGGGGGGGGGGGGGGGGGGGGGGGGGGGGGG@FGGGGGGGGGGGGGGGGFGGE6CBGDFEGF@EDGDGFGGFGGAEDFFGEFGFGGGFFGGGGFFG,;DDEF*?FGGFG67A68>FEG/1<@DEGG@DF@@?@E?DFFFFFEEDGGGD?EFE?CFGGF<0(4:09(,-:4*;C:BFF14<:<AFBB0(422,)-4>:D:?.)0/-?>
@M03364:396:000000000-C9LGT:1:1101:9067:7177 2:N:0:10
GGACTACTCGGGTATCTAATCCTGTTTGCTCCCCACGCTTTCGTGCCTGAGCGTCAGTCTTTGTCCAGGGGGCCGCCTTCGCCACCGGTATTCCTCCAGATCTCTACGCATTTCACCGCTACACCTGGAATTCTACCTTCCTCTCACATACTCTAGCTCTACAGTTTCAGATGCAGTTCCCAGGTTAAGCCCGGGGATTTCACATCTGACTTATAGAGCCACCTACGCTCCCTTTACGCCCAGTAATTCCGATTAACGCTTGCACCCTCTGTATTACCGCGGCTGCTGGCACAGAGTTTGC
+
CCCCCGGGGGGGGGGGGGGGGGGGGGGGGGGGGGGGGGGGGGGGGGGGCCFGGCFGEGGGGGGGGGGGGGGGGGGGGGGGGGGGGGGGGGGGGGGGGGGGGGGGGGGGGGGGGGGGGGGGGGGGGGGGGGGGGGGGGGGGGGGFGGGGGFGFGEGFGGGGGGFGGGGGGGGGFGFGGFFGGFDFGG9AFFGGGGGGGGGGGFGFGFFFEGBGFFC?>:EFEFFFFC@F?D>?@EE6>DGGG@DFA6CFFGC01:F9F06:8<@)>GD1:?7<AFFA>F82,44;>B7?>0(5,8(/86-?7
@M03364:396:000000000-C9LGT:1:1101:17976:7211 2:N:0:10
GGACTACCGGGGTATCTAATCCTGTTCGCTCCCCACGCTTTCGCTCCTCAGCGTCAGTAACGGCCCAGAGACCTGCCTTCGCCATTGGTGTTCTTCCCGATATCTACACATTCCACCGTTACACCGGGAATTCCAGTCTCCCCTACCGCACTCCAGCCCGCCCGTACCCGGCGCAGATCCACCGTTAGGCGATGGACTTTCACACCGGACGCGACGAACCGCCTACGAGCCCTTTACGCCCAATCAATCCGGATCACGCTCGCACCCTACGTATTACCGCGGCTGCTTGCCCGTAGTTCGC
+
CCCCCGGGGGGGGGGGGGFGGGGGGGGGGGGGGGGGGGGGGGGGGGGGGGGGGGGGGGGGGGGGGGGGGGFGGGGGGGGGGGGGDGGGFGGGGGGGGGGGGGGGGGGGGGGGGGGGGGFDGGGGGGGGGGGGGGD?EGGGGGGFGGGGGEGFGFGFGGGGGGFGGCEGFGGGBD@GE=EFDGGFFG76AFCCGEG6FFGGG?GFGFFFFG;G9):7DFGG>GFFFG?>?GBF:(5)-,CEG2:<)2<<FGDB0(3:F0:,21?2DGGFFF64)63-.<(2,4;93844.((.34()0*)1/
@M03364:396:000000000-C9LGT:1:1101:6671:7238 2:N:0:10
GGACTACCGGGGGTTCTAATCCTGTTTGCTACCCACGCTTTCGAGCCTCAGTGTCAGTATTATGCCAGAAGGCTGCCTTCGCCATCGGTATTCCTCCAGATCTCTACGCATTTCACCGCTACACCTGGAATTCTACCCCCCTCTACAATACTCTAGTTCGCCAGTTCAAAATGCAATTCCCAGGTTGAGCCCTGGGCTTTCACATCTTACTTCACAAACCTCCTGCGCACGCTTTACGCCCAGTAATTCCGATTAACGCTCGGACCCTCCGTATTCCCGTGGCTGCTTGCACGGCTTAAGC
+
CCCCCGEGFDCC+@CFCGG,BFGEFFFEGCAFGGG@@FCFGC76,6:EEACC@FFGFFAFGAF,CCEGGEFBFFFCFFF<9CB@FFF@CFGGGF,EE<EF<<>FDFFGGGGGGF8EAE8=@C8BD>F8,,8AFFFDA,0@FDCF7FC,,3D9FE7BD:<7C@*0@3@E;,,>8=A8<?CCE,7*7@3:*>DF*=*=4DFGE4C4FFF4*=8B*+,*;(:C(8(()210().3<:1;<1E@EBF>*.64@*2,36?2?666?>*(//9<6128<((.4A2((-7:B:).4:)40((.0/)*0
@M03364:396:000000000-C9LGT:1:1101:3877:7245 2:N:0:10
GGACTACTGGGGTTTCTAATCCTGTTCGCTACCCATGCTTTCGAGCCTCAGCGTCAGTTGCAGACCAGAGAGCCGCCTTCGCCACTGGTGTTCTTCCATATATCTACGCATTCCACCGCTACACATGGAGTTCCACTCTCCTCTTCTGCACTCAAGAAAAACAGTTTCCGATGCAGTTCCTCGGTTAAGCCGAGGGCTTTCACATTAGACTTATTTTTCCGCCTGCGCTCGCTTTACGCCCAATAACTCCGGACCACGCTTGCCCCCTACGTATTCCCGCGGCTGCTGGCACGGAGTTCGC
+
CCCCCGGG9F<@CGGGGGFFGGGFGGGGGG7FGGGFGGGGGGGG?GGGGGGGGGGGGGF9FFFCCFGGGGDFGGGGGGGGGGGGGEFGE8FFGFCE,AFFGGCDDGGGGGGGGFGFGGGGGGGG9EF<,BFFGGGCDFFFGGGFGGF,,?FDFDFF,@DF,@?GGCGGGDGGEGFGGFGGCF6FEC+:CC8>CEGCDGGGGE@<F61::FFGF=E<:CGG2D=9>C=5-922?@D)9(3=F;18/7.)1;D>67(473344<>.*;933:::).4))349>9199(2).(44:;(..).9C
@M03364:396:000000000-C9LGT:1:1101:21271:7255 2:N:0:10
GGACTACCGGGGTTTCTAATCCTGTTCGCTCCCCTAGCTTTCGCGCCTCAGCGTCAGTCGTGGCCCAGAAGGCCGCCTTCGCCACCGGTGTTCTTCCCGATATCTGCGCATTCCACCGCTACACCGGGAATTCCGCCTTCCCCTGCCAGACTCAAGCCGGCCGGTATCGGGCGCGGACGGGGGTTGAGCCCCCGGATTTGCCTCCCGACCAGGCTGGCCGCCTACCCGCGCTTTCAGCCCACTGAATCCGGATAACGCTCGCCCCCTACGTCTTTCCCCGGCTGCCGGCCCGTATTTCCCC
+
CCCCCGGGGGGGGGGGGGGGGGGGGGGGGGGGGGGGGGGGGGGGGGGGGGGGGGGGGFGGFFGGGGGGGFGGGGGGGGGGGGGGGGGDFGGGGGGGGGGGGGGGGGGGGGGGGGGGGGGGGGGGGGGGGGFGGGGGGFCFGGGFGGG,3AGEGF7AFGGGGGADG@GGGGG*=GFGDBE7::D**/,5?FGDDGG*1::?+5+8>BB?FG6CBF8:G(;*4D(-,*()4)4(-8)))6CE*(,4*4)6@7)601<2<7(4(,::G8)(,(.((().691(49(-2((49(3(((()9*.09
@M03364:396:000000000-C9LGT:1:1101:21399:7310 2:N:0:10
GGACTACCGGGGTTTCTAATCCTGTTTGCTCCCCACGCTTTCGTGCCTCAGTGTCAGTTACAGTCCAGAAAGCCGCCTTCGCTACTGGTGTTCCTCCTAATATCTACGCATTTCACCGCTACACTAGGAATTCCACTTTCCTCTCCTGCACTCAAGTCTCCCAGTTTCAAGAGCTTACTACGGTTAAGCCGTAGCCTTTCACTCCTGACTTAAGGGACCCCCTACGCCCCCTTTACGCCCCGTACATCCGGATAACGCTAGCCCCCTACGTATTACCGCCGCCGCTGGCCCGTAGTTCGGC
+
CCCCCGGGEGGGGGGGGGGGGGGGGGGGGGGGGGGGGGGGGGGGGGGGGG8EFGGGFGGGGGGGGGGGGGGGGGGGGGGGGGEGGGGG?FGGGGGGGGFGGGGEEGGGGGGGGGGGGGGGGGGGGGGGGGGGGGGGGCCGGGFBGGGGGFGFFD+;AFCDEGFGGGGGGGG9DFE68DFEGGCDEEFAFFEGDEGGCGGAAA7A?AFFEGFG*+,-*)474C7>:*6)8?@2BECF<;GG*3(.)6)7AG33304253169224DE5::112-8946*-,44(47((48,:(,((09*-)1
@M03364:396:000000000-C9LGT:1:1101:16830:7317 2:N:0:10
GGACTACAAGGGTTTCTAATCCTGTTCGCTACCCATGCTTTCGAGCCTCAGCGTCAGTTGCAGACCAGAGAGCCGCCTTCGCCACTGGTGTTCTTCCATATATCTACGCATTCCACCGCTACACATGGAGTTCCACTCTCCTCTTCTGCACTCAAGAAAAACAGTTTCCGATGCAGTTCCTCGGTTAAGCCGAGGGCTTTCACATTAGACTTATTTTTCCGCCTGCGCTCGCTTTACGCCCAATAAATCCGGACAACGCTTGCCACCTACGTATTACCGCGGCTGCTGGCACGTATTTAGC
+
CCCCCGGGGGGGGGGGGGGGGGGFGGGGGGGGGGGGGGGGGGGGGGGGGGGGGGGGEGGGGGGGGGGGGGGGGGGGGGGGGGGGGGGGFGGGGGGGGGGGGGGGGGGGGGGGGFGGGGGGE@DFFGGGGGGGGGGGGGGGGGGFGGGGGFGDEDGFADFG8BDDGGGGGGGGFGFGGFGGFFDCEGC@?F8@>EGGGCGGGEGFDFFF6?EGFFFEGFGF>GFFBC@;@<96@;?4>;:CF@;@F@6?FCC>DF1:F>6:B?840<>8?B<:)63)60219(416?F7?0826:1*)*-2:
@M03364:396:000000000-C9LGT:1:1101:22625:7367 2:N:0:10
GGACTACCAGGGTATCTAATCCTGTTCGCTCCCCACGCTTTCGCTCCTCAGCGTCAGTAACGGCCCAGAGACCTGCCTTCGCCATTGGTGTTCTTCCCGATATCTACACATTCCACCGTTACACCGGGAATTCCAGTCTCCCCTACCGCACTCCAGCCCGCCCGTACCCGGCGCAGATCCACCGTTAGGCGATGGACTTTCACACCGGACGCGACGAACCGCCTACGAGCCCTTTACGCCCGAGAAATCCGGATCACGCTCGCACCCTACGTATTACCGCCGCTGCTGGCACGAATGTAGC
+
CCCCCGGGGGGGGGGGGGGGGGGEGGGGGGGGGGGGGGGGGGGGGGGGGGGGGGGG@FGFGGGGGGGGGGGGGGGGGGGGGGGGGFGGGGGGGGGGGGGGGGGGGGGGGGGGGGGGGGGGGGGGGGGGEGGGGGGFEGFGGGGFGGGGGDGFGFFDGGGGGGEGGGGGGGGGFGFGEFGGGGGCCC*/AFC)::CAGFGGG?FEGFF;BGFG><E9<;GG0DFF?E?:?DF?433<ABEEG(4()-46=<3;1?17FF<:<0CBGGGFFF?B)6:-4C1-(43((42:02(,,,-))/)20
@M03364:396:000000000-C9LGT:1:1101:15468:7369 2:N:0:10
GGACTACACGGGTATCTAATCCTGTTCGCTCCCCACGCTTTCGCTCCTCAGCGTCAGTAACGGCCCAGAGACCTGCCTTCGCCATTGGTGTTCTTCCCGATATCTACACATTCCACCGTTACACCGGGAATTCCAGTCTCCCCTACCGCACTCAAGCCCGCCCGTACCCGGCGCGGATCCACCGTTAAGCGCTGGACTTTCACACCGGACGCGACGAACCGCCTACGAGCCCGTTACGCCCAATAAATCCGGATAACGCTTGCACCCTACCAATTACCGCGGCGGCTGGCACCTCCTTAGC
+
CCCCCGFFFGGGG@FGFGCGGFEGGGGGGGGGGGGGGGGEGGGGGGGGGGGGGGGGGGGCGGGGFGGGGGDFGGGGGGFGGDGGGFGGFFFGGGFFFGGGGGGGGGGGGGGGFGGF?EFGCEFE8EFEFCEGGGGF:DDEF?EFFFGGC9F5DD6:>EFGGGFGGGDEGEDEFG@GGFDF6CC:CC74@FC)8CE*;CFGGEGC4>E99<1:6)1-14EGBGFF60878C(4((.(24=CE8187)42=659((-494,(4:C)*;71((()),..-<(11;>0((,26??)(.,))*)22
@M03364:396:000000000-C9LGT:1:1101:28255:7385 2:N:0:10
GGACTACTGGGGTTTCTAATCCTGTTCGCTCCCCACGCTTTCGCTCCTCAGCGTCAGTATCGGCCCAGAGACCCGCCTTCGCCACCGGTGTTCCTCCTGATATCTGCGCATTTCACCGCTACACCAGGAATTCCAGTCTCCCCTACCGAACTCAAGCCCGCCCGTATCCACCGCAAGCTGAAGGTTAAGCCCCCAGTTTTCACGGTAGCCGCAGCGAGCCGCCTACGAGCCCTTTACGCCCAATAATTCCGGACCACGCTCGCACCCTACGTCTTCCCGCGGCTGCTGGCCCGTAGTTAGC
+
CCCCCGGGGGGGGGGGGGGGGGGFGGGGGGGGGGGGGGGGGGGGGGGGGGGGGGGGGGGCEGDGGGGGGGGGGGGGGGGGGGGGGGGGEGGGGGFFGGGGGGGGGGGGGEGGFGGGGGGGGGGGGGGGGGGFGGGCFGGGGGEF?GG>+3@=C6?FGFGGGGBGG3CFE7DFDG=DEFGE,>C,DC388,>*8C8=2<CFC3EDGFFF):;E()34:2CGFG7<BC?)45((442).3EGE?:0)4<ABFC2:;16F?>F?6C(>CC(.4:0(4:4)24>6>996?:??6226,()0*-0:
@M03364:396:000000000-C9LGT:1:1101:18770:7403 2:N:0:10
GGACTACTCGGGTTTCTAATCCTGTTTGCTCCCCACACTTTCGCGCCTCAGCGTCAGTTGTCGTCCAGAAAGCCGCCTTCGCCACTGGTGTTCCTCCTAATATCTACGCATTTCACCGCTACACTAGGAATTCCGCTTTCCTCTCCGATACTCAAGAATTACAGTTTCAATCGCAGCCCCGAAGTTGAGCCTCGGTATTTCACGACTGACTTTCCATCCCGCCTACGCGCCCTTTACACCCAGTCAATCCGGACCACGCTTGCCACCTACGTATTACCGCGGCTGCTGGCACGTAGTTAGC
+
CCCCCGGGGGGGGGGGGGGGGGGGGGGGGGGGGGGGGGGGGGGGGDGGGGGGGGGGGGGGGGGGGGGGFGGGGGGGGGGGGGGGGGGGGGGGGGGGGGGFFGGGGGGGGGGGGFFGGGGGGGGGGGGGGGGGGGGGGFGGGGGFGGGCEEGBFBFF=@DGFGFGFCGGGGGGFGFGGFEEDEDCGGGFFFG>FEE>FGGGGFGF4@>@FGFC*:,9@>EF@GFFDB0:6DBFF8@CC?GGGFFF*6))97<9B(2:FBFB??;?:CF42(842434<F<FB096>?B?FF<2:1.)7147:
@M03364:396:000000000-C9LGT:1:1101:6196:7420 2:N:0:10
GGACTACTAGGGTATCTAATCCTGTTTGCTACCCACGCTTTCGAGCCTCAGTGTCAGTATTATGCCAGAAGGCTGCCTTCGCCATCGGTATTCCTCCAGATCTCTACGCATTTCACCGCTACACCTGGAATTCTACCTTCCTCTCACATACTCTAGCTCTACAGTTTCAGATGCAGTTCCCAGGTTAAGCCCGGGGATTTCACATCTGACTTATAGAGCCACCTACGCTCCCTTTACGCCCAGTAATTCCTATTAACGCTTGCACCCTCTGTATTCCCGCGGCTGCTGGCACAGAGTGCGC
+
CCCCCGGGGGGGGGGGGGCGGGGGGGGGGGGGGGGGGGFGGGGFGGGGGFGGGGGGGGGGGGGGGGGGGGGGGGGGGGGGGGGGGGGGGDGGGGGGGGGGGGGGGGGGGGGGGGGGGGGGGGGGGGGGGGEFFGGGFCFGGGGCGFGFGFGFDEGBGDGGFGFGGFFGGFFCFFECFFGGE3=ADF,87CDFCGGDC8EFFEGFGFFEEGFC*?7;FFGGFGDBEDAB4DA>=E>*9AGGG?DFCCCFFG+*@<CEFF>?D0;<FGGDF14<)6C3?B(.:9>016:>???<.14)9*-9>
@M03364:396:000000000-C9LGT:1:1101:7359:7456 2:N:0:10
GGACTACCAGGGTTTCTAATCCTGTTTGCTCCCCACGCTTTCGCACCTCAGCGTCAGTAATGGTCCAGTGAGCCGCCTTCGCCACTGGTGTTCCTCCGAATATCTACGAATTTCACCTCTACACTCGGAATTCCACTCACCTCTACCATACTCAAGACTTCCAGTATCAAAGGCAGTTCCGGGGTTGAGCCCCGGGATTTCACCCCTGACTTAAAAGTCCGCCTACGTGCGCTTTACGCCCAGTAAATCCGAACAACGCTAGCCCCCTTCGTATTACCGCGGCTGCTGGCACGAAGTTCGC
+
CCCCCGGGGGGGGGGGGGGGGGGGGGGGGGGGGGGGGGGGGGGGGGGGGGGGGGGGGGGGGGGGGGGGFFGGGGGGGGGGGGGGGGGGGGGGGGGGGGGGGFFGGGGGEGGGGGGGGGGFGGGGEFGGGGGGGGGGGGCGGGGFFGGGGFGFGFGF:DGGGGFGGGGGGDFFFFDGGFGGE@GCCGF@FDFGGGGGCEGGGFG=CBFDDFFG4==CG=FGFGFF@FDA;GFFF;=3C?GGG?DE17.)379(29;BF0>B8>FBGGGFFF??1<:4<F:BFFF;;?27>03>?:()06)9<
@M03364:396:000000000-C9LGT:1:1101:24367:7489 2:N:0:10
GGACTACACGGGTATCTAATCCTGTTCGCTCCCCACGCTTTCGCTCCTCAGCGTCAGTAACGGCCCAGAGACCTGCCTTCGCCATTGGTGTTCTTCCCGATCTCTACACATTCCACCGTTACACCGGGAATTCCACTCTCCCCTACCGCACTCCAGCCCGCCCGTACCCGGCGCAGCTCCACCGTTAGGCTCCGGCCCTTCACCCCCGACGCACCGAACCGCCTACGCGCCCTTTTCGCCCACACAATCCGCATAACGCTCGCCCCCTCCGTATTCACGCCGCTGCCGGCACGTACTTGGC
+
CCCCCGGE8FDG+@FGGGGGFGGGGGGGEFGGGGGGGGDFFFGGGG::FGGGG@FGEGF,EEF7FF@FFC,<C,AFGFFFFFGG:E9EFFGGDAEGCFF:F+,A,EE9FGGG9F;FBE==@FFGG=EGCEGGGFG9=,+>B=EF+@BEGFGBGFGFGGC>EE59@*1@F**>5:2C:;CG,,;*B=*()2+**2*5)**0=49)28041C(:0.2()4EE371,4C,)(9(417>)66EGE((()-(.9D3(22(6?(,(,3C2DED(--(,34.4)A(,(49(((.413(((..)0*->*
@M03364:396:000000000-C9LGT:1:1101:6438:7490 2:N:0:10
GGACTACTGGGGTTTCTAATCCTGTTCGCTCCCCCAGCTTTCGCGCCTCAGCGTCAGTGGTGGCCCAGAAGGCCGCCTTCGCCACCGGTGTTCTTCCCGATATCTGCGCATTCCACCGCTACACCGGGAATTCCGCCTTCCCCTACCACACTCGAGCCCGCCGGTATCGGAGGCTCGCCGGGGTTGAGCCCCGGGCTTTTACCTCCGACCTAACGGGCCGCCTACCCGCGCTTTACGCCCAATGAATCCGGATAACGCTCGCCCCCTACGGATTACCCCGGCTGCTGGCACGTCTTCTGCC
+
CCCCCGGG@FGGFGGGGGGGGGGFGGGGGGGGGGGGGGGGGGGGGGGGGGGGGGGGGGGGGGGGGGGGGFGGGGGGGGGGGGGGGGGGGGGGGGFFGGGGGGGGGGGGGGGGGGGGGGGGGGGGGGGGGGGGGGGGGG6FGGGFFGGEGFGFG>GEGGGCEG4>GCCCEGG5:FBFCFGG=EDEEE@:4CGDGGGGGGGG74EAFF;47>;F)8*-C9EGBG08:*..4790:?:<1:GG*4:09).:F7/---6<52(4(,:?G*)(44(,,:)46+44,3-4024:<:4<,((0**):9
@M03364:396:000000000-C9LGT:1:1101:4406:7491 2:N:0:10
GGACTACTGGGGTTTCTAATCCTGTTCGCTACCCATGCTTTCGAGCCTCAGCGTCAGTTGCAGACCAGAGAGCCGCCTTCGCCACTGGTGTTCTTCCATATATCTACGCATTCCACCGCTACACATGGAGTTCCACTCTCCTCTTCTGCACTCAAGAAAAACAGTTTCCGATGCAGTTCCGCGGTTAAGCCGAGGGCTTTCACATTAGACTTATTTTTCCGCCTGCGCTCGCTTTACGCCCACTAAATCCGGACAACGCTTGCCCCCTACGTATTACCGCGGCTGCTGGCACGTATGTAGC
+
CCCCCGGGGGGG@BFGGEGFFFFGGGGGGGGGGGGGFDGGGGGGGGGGGGGGGGGGG@DGGDFFGGGGGGGGGGGGGGEGGGGGGGGGCFCFFFGGGGFGGGGGGFFGGGGGGGGGGGGGGGFGGFGEFGGGGGGGG:+FGFGFDGGGFFGFG5FF,@=D?FFGFAGGGGDE:FDGFFGF+@CBEG*AFADDGCGGGGGGGFGFFA@:9D4464<8=4CC@GFFFF650C9>F6;EEDGGG?31;:3<FGG2(22150;B:?C.0AC1(244,:3).<4299>69B:203(51,(1)1>*0
@M03364:396:000000000-C9LGT:1:1101:9769:7515 2:N:0:10
GGACTACTAGGGTATCTAATCCTGTTCGCTCCCCACGCTTTCGCTCCTCAGCGTCAGTAACGGCCCAGAGACCTGCCTTCGCCATTGGTGTTCTTCCCGATATCTACACATTCCACCGTTACACCGGGAATTCCAGTCTCCCCTACCGCACTCCCGCCCGCCCGTACCCGGCGCAGATCCACCGTTAGGCGATGGACTTTCACACCGGACGCGACGAACCGCCTACGAGCCCTTTACGCCCACTAAATCCGGACAACGCTTGCCACCTACGTATTACCGCGGCTGCTGGCACGTCGTTAGC
+
CCCCCGGGGGGGGDFGGGGGGGGGGGGGGGGGGGGGGGGGGGGGGGGGGGGGGGGGGGGGGGGGGGGGGGGGGGGGGGGGGGGGGGGGGGGGGGGGGGGGGGGGGGGGGGGGGGGGGGGGGGGGGGGGGGGGGG,?DA=FGGGFGGGGGFG>DDDFGGGGGGBGF7EGGCCGDGFG56FFCGGGEG72AF=DDEEECEFGG)?5DEEF0>9=>)?9DFGGFGFF?C:)4CB?(87):?GGGF((980>FGC>01(:F;F<BBGF:ED<?FB:24:-6<4(27B(;3,424(41(-)7)8CF
@M03364:396:000000000-C9LGT:1:1101:13887:7526 2:N:0:10
GGACTACACGGGTTTCTAATCCTGTTCGCTCCCCCAGCTTTCGCGCCTCAGCGTCAGTGGTGGCCCAGAAGGCCGCCTTCGCCACCGGTGTTCTTCCCGATATCTGCGCATTCCACCGCTACACCGGGAATTCCGCCTTCCCCTGCCAGACTCAAGCCGGCCGGTATCGGGAGCGGACGGGGGTTGAGCCCCCGGATTTGACTCCCGACCAGGCTGGCCGCCTACGCGCGCTTTACGCCCACTGAATCCGCATAACGCCCGCCCCCCACGTATTCCCGCGGCTGCTGGCACCTGGTTAGCC
+
CCCCCGGGGGGGGGGGGGGGGGFGGGGGGGGGGGGGGGGGGGGGGGGGGGGGGGGGGGGDGGGGGGGGFGGGGGGGGEFEGGGGGGGGFGGGFFEFFGGGGGGGGGFEGGGGGGGFGGGGEGGGGGGGGGGGGGGFGGGGGGGFGGG,:6<5FEFAFGGGEFEGGCGFGGG8?GFDEBE5CEGEED<8FFGGGGD*7CFC+5:<<FFB1DF=2:83*(;>>G?14;7>1CB903:<B?GG52,.0-.:?G*(48).<>(,4(2-7?)397,()..))*(-,3428::(-,,((,.0*1(*0
@M03364:396:000000000-C9LGT:1:1101:15015:7533 2:N:0:10
GGACTACTGGGGTATCTAATCCTGTTTGCTACCCACGCTTTCGAGCCTCAGTGTCAGTATTATGCCAGAAGGCTGCCTTCGCCATCGGTATTCCTCCAGATCTCTACGCAATTCACCGCTACACCTGGAATTCTACCTTCCTCTCACATACTCTAGCTCTACAGTTTCAGATGCAGTTCCCAGGTTAAGCCCGGGGATTTCACATCTGACTTATAGAGCCACCTACGCTCCCTTTACGCCCAGTAATTCCGATTAACGCTTGCACCCTCTGTATTACCGCGGCTGCTGGCACGGAGTTAGC
+
CCCCCGGGEGGGGGFGGGGGGGGGGGGGGGGGFGGGGGGGGGGDGGGGGGGGGGGGGFGGGGGGGGGGFGGGGGGGFGGGGGGGGGGGGGGGGGGGGGGGGGGGFGGGGGGGGGGFFGGGGGGGGGGFGGGGGGGGGGGGGGGFGGGGDFGBFFGFGGGGDGFGGGGGGGEGFFFGGFGFGGGEGG9DFFDFGDGG6EFGGEGEGFFFFGFFEFGAE@FG5FDFEED*7D=DFFFEF=GFF>B@:CCE>F;0<@FFF;>DFFB<FED32367).96?F649;>>>1)48?48(-4)0).::
@M03364:396:000000000-C9LGT:1:1101:13539:7540 2:N:0:10
GGACTACTCGGGTTTCTAATCCTGTTTGCTACCCACGCTTTCGTGCCTCAGTGTCAGTTTCAGTCCAGAAGGCCGCCTTCGCCACCGGTGTTCCTCCTAATATCTACGCATTTCACCGCTACACTAGGAATTCCGCCTTCCTCTCCTGTACTCAAGCTGAACAGTTCGCAGGGCGGTTCACGGTTGGGCCGTGAAATTTACCCCCGCGCCTGGTCAGCCACCTACGCACCCTTTACGCCCCGTAATTCCGGGACACGGCCGGCCCCCTCCGTGTTACCCCGCGGCTGGCCCCGTGTTACCC
+
CCCCCGGFEGEGGGGGGGGGGGGGGGGGGG9FGGGGGGGGGGGCFGGGGGGFGGGGGGGGGGGGGGGG9F@FEGGGGGGGGGGDG<FF@FFGGGGGGGGGGGGGGGGGGGGGGGGGGGGGGGGGAEEGEFFGGGGGGGCFGGFD?FG?@FGFFBFFGF8,@FFGDE:>8E>>@FBGGECGAGDB5*F=>F1*3::,:B,,,0B=)/.:6)6*(/11;.9*,;85;*4.4)3((5.611CE82((0(5-9*1(((,()((-((2(987((((-(.().0,-46(((,((((,-((-8>1)02
@M03364:396:000000000-C9LGT:1:1101:8509:7568 2:N:0:10
GGACTACTGGGGTATCTAATCCTGTTTGCTCCCCACGCTTTCGTGCCTGAGCGTCAGTCTTTGTCCAGGGGGCCGCCTTCGCCACCGGTATTCCTCCAGATCTCTACGCATTTCACCGCTACACCTGGAATTCTACCCCCCTCTACAAGACTCTAGTTCGCCAGTTCAAAATGCAATTCCCAGGTTGAGCCCGGGGCTTTCACATCTTGCTTAACAAACCGCCTGCGCACGCTTTACGCCCAGTAATTCCGCTTAACGCTCGGACCCTCCGTCTTACCGCGGCTGCTGGCACGTAGTTAGC
+
CCCCCGGGGGGGGGGGGGGGGGGGGGGGGGGGGGGGGGGGGGGFGGGGGGGGGGGGGGG9FFGGGGGGGGGGGGGGGGGGGGGGGGGGGGGGGGGGGGGGGGGGGGGGGGGGGGGGGGGGGGGGGGGGGGGGGGGGGF6FGGGFGGF=EFGFGFGFGGFGGGFGGGGGFFGGFGF>FFGGGGFDFGG@FFFGGGGGGGGGGFGFGFF?<FCGE1C?GFGGFGFF@;;FBGFFB0:AFFGGE<:?64ADFGC(-(,<FFBB:9*(9EG?FFBB(4?6>D09>B>>>F?F?FB>:F(.0*);C
@M03364:396:000000000-C9LGT:1:1101:6667:7583 2:N:0:10
GGACTACCGGGGTTTCTAATCCTATTTGCTCCCCACGCTTTCGTGCCTCAGCGTCAGGTACAGGCCAGGCGGCCGCCTTCGCCGCTGGTGTTCTTCCACATCTCTACGCATTTTACCGCTACACATGGAGTTCCACCTCCCTCTCCTGTCCTCAAGCCGTGCAGTTTCCAAAGCCTGAACCGGTTGAGCCGGTCCCTTTTACTTCAGACTTTCCCAGCCCCCCGCCCACCCTTTACGCCCCATCATTCCGGTTAACCCTTGCCACCTACGTATTTCCCCGGCTGCTGGCCCGTACTTTGGC
+
CCCCCGGGFGGGCFGGGGGGGGGFGGGGGGGGGGGGGGGGGGGGGGGGGFFGGGGGG<FGGCF@FGGGFGGGGGGGGGGGGGGGGGGGGGGGGGGGGGGGGGGGGGGGGGGGGFGGGGGGGGGG@FGFGGGGGDFGG,=FGGGBGGFFGFGFGECFCGEEEGFFGGGGGDG9AGDD,*,=C>DFC*,0?E*C?EEGDGGF+7+9@+;78*7+//@3C@G*2<(,(*,)-CB:??24(3ED8::?*6<<FC3(-())*...(5<)9F*3>(.)..6<29:(7917::.21(17;>(8B*)*2
@M03364:396:000000000-C9LGT:1:1101:16390:7585 2:N:0:10
GGACTACTCGGGTTTCTAATCCTGTTTGCTCCCCACGCTTTCGTGCCTGAGCGTCAGTCTTTGTCCAGGGGGCCGCCTTCGCCACCGGTATTCCTCCAGATCTCTACGCATTTCACCGCTACACCTGGAATTCTACCCCCCTCTACAAGACTCTAGTTCGCCAGTTCAAAATGCAATTCCCAGGTTGAGCCCGGGGCTTTCACATCTTGCTTAACAAACCGCCTGCGCACGCTTTACGCCCAGTAATTCCGATTACCGCTCGGACCCTCCGTATTACCGCGGCTGCTGGCACGGAGTTAGC
+
CCCCCGGGFGGGGGGGGGGGGGGGGGGGGGGGGGGGGGGGGGGGGGGGGGGGGGGGGEAFGGGGGGGGGGGGGGGGGGGGGGGGGGGGGGGGGGGGGGGFGGFGGGGGGGGGGGGGGEGGGGGGGGGGGGGGGFGDGCFGGGEFGGGAFDGFCEGFFGGGGEEGGGGGGGBCFFEGGFGGGFCFFGGEFBEDDGGGGGGGGCB?+9@CCFFF?6ECGFGF@GFF<;:>09>F:0?AAFE:C:<?BAB<=FGF:??2*-,419*-):9:6?>148?<<<1(-469;:27??3736()0<)7:
@M03364:396:000000000-C9LGT:1:1101:11638:7594 2:N:0:10
GGACTACCCGGGTATCTAATCCTGTTCGCTCCCCACGCTTTCGCTCCTCAGCGTCAGTAACGGCCCAGAGACCTGCCTTCGCCATTGGTGTTCTTCCCGATATCTACACATTCCACCGTTACACCGGGAATTCCAGCCTCCCCTGCCGCACTCAAGCCCGCCCGTACCCGGCGCAGACCCACCGTTAAGCGATGGGCTTTCACACCGGACGCGACGAACCGCCTACGACCCCTTTACGCCCAATGATTCCGGACACAGCTTGCACCCTCTGTATTCCCGCGGCTGCTGGCACAGCTCTAGC
+
CCCCCGGGGGGGGGGGGGGGGGGGGGGGGGGGGGGGGGGGGGGGGGGGGGGGGGGGGGGGGGGGGGGGGGGGGGGGGGGGGGGEGGFGGGGGGGGGGGGGGGGGGGGGGGGGFGGGGG8>EGGGGGGGGGGGGGGGGGGGGGGFGGGGGFGFGFGFGGGGGFDGGGGEGEDDEGBGGFGF/CGDGC*6@CEDGGEGGGGGGFGCFEAB2C;=():4/4EE>GFFBC63(9;?(::2:6EGGF((65)6=C*2--16),()8?F4DCC2-(...64))<23-7;040)),:(.(,0))*.;:
@M03364:396:000000000-C9LGT:1:1101:27084:7602 2:N:0:10
GGACTACTGGGGTTTCTAATCCTGTTTGCTACCCACGCTTTCGAGCCTCAGTGTCAGTATTATGCCAGAAGGCTGCCTTCGCCATCGGTATTCCTCCAGATCTCTACGCATTTCACCGCTACACCTGGAATTCTACCTTCCTCTCACATACTCTAGCTCTACAGTTTCAGATGCAGTTCCCAGGTTAAGCCCGGGGATTTCACATCTGACTTATAGAGCCACCTACGCTCCCTTTACGCCCAGTAATTCCGGTTAACGCTTGCCCCCTCTGTATTACCGCGGCTGCTGGCACAGATTTAGC
+
CCCCCGGGGGGG@CFGGGGFGGGGGFGGGGGGGGGGGGGGGGGGGEGGGGGGGGGGGFGGGGGGGGGGGGGGGGGGGGGEFGFGGGGGFBFGGGGGGGGGGGGGEGFGGGBFFGFFGGGGGGFFEGGGGGGFGGGGG=CFFGFDDGGFFDGF:9=DC;EGGGFGGGGGGGFFDFEGGFGGGGGFFF9DF<@DDCGGDGGGGECEFFFC5<CE*=,;CA7A5A@):?:/5;@9283>6@E@E277:C4@8+*(6:0>F02867*(*3:67@;9.55-69-13(419B0221.5(,5***)2:
@M03364:396:000000000-C9LGT:1:1101:25124:7609 2:N:0:10
GGACTACAAGGGTTTCTAATCCTGTTCGCTCCCCACGCTTTCGCTCCTCAGCGTCAGTAACGGCCCAGAGACCTGCCTTCGCCATTGGTGTTCTTCCCGATATCTGCGCATTCCACCGCTACACCGGGAATTCCGCCTTCCCCTACCACACTCGAGCCCGCCGGTATCGGAGGCTCGCCGGGGTTGAGCCCCGGGCTTTTACCTCCGACCTAACGGGCCGCCTACGCGCGCTTTCCGCCCACTGCATCCGTATAACGCTCGCCCCCTACGTATTCTCCCCGCTGCTGGCACGTCATTTGCC
+
CCCCCGGGGGGGFFFGGGGGGGGFGGGGGGGGGGGGGGGGGGGGGGGGGGGGGGGGGGGGGGGGGGGGFGGGGGGGGGGGGGGDGCFGFGGGGGGGGGGEGGGGGDGGGGGGGGDGGGGGGGGGGGGGGGGGGGGGGGDGGGGFGGGFGBGDF=CDGGGDGGFDG*9DEGGGDG=FEFGCE89=5C<;FGGDGEGG5FGGE4<):<769C(<)8*,718EBD0(4240479(4:2)-:CE?1,8*-4)9C*427-551(--6C?D5)3::?,6><).+.(49;962)5648?,-()**)*0
@M03364:396:000000000-C9LGT:1:1101:5136:7617 2:N:0:10
GGACTACAGGGGTTTCTAATCCTGTTTGCTCCCCACGCTTTCGAGCCTCAGCGTCAGTTACAGTCCAGAGAATCGCCTTCGCCACTGGTGTTCTTCCTAATCTCTACGCATTTCACCGCTACACTAGGAATTCCATTCTCCTCTCCTGCACTCTAGACTTCCAGTTTGAAATGCAGCACCCAAGTTGAGCCCGGGGATTTCACATCTCACTTAACAGTCCGCCTACGCTCCCTTTACGCCCAGTAACTCCGGACAACGCTCGCCCCCTCCGTCTTACCGCGGCCGCTGGCACGTCTTTGGC
+
CCCCCGGGGGGGFGGGGGGGGGGGGGGGGGGGGGGGGGGGGGGGGGGGGGGGGGGGGFGGGGFFGGGGGGGGGGGGGGGGGGGGGGGGFGGGGGGGGGDGCEFGGGFGGDEGGGGFGEGGGDGGGGGGGGGGGGGFGGGGGGGFGG96DFGFGB=DAFDFGGFFFDFGGCFGFDEG?DGGG+@FGFF7DEGGGE>+;C3E=AFECFFEFGFFF+,1;AFG>GFFAC@BDGFBB4B*95CGGF2.+9)1AC51;@FFF9(,-7?43:D(--44(4())3-4,4,(,3391:(5:?35>*)**
@M03364:396:000000000-C9LGT:1:1101:23388:7618 2:N:0:10
GGACTACAAGGGTATCTAATCCTATTTGCTCCTCACGCTTTCGTGCCTCAGCGTCAGGTACAGGCCAGGCGGCCGCCTTCGCCGCTGGTGTTCTTCCACATCTCTACGCATTTTACCGCTACACATGGAGTTCCACCGCCCTCTCCTGTCCTCAAGCCGTGCAGTTTCCAAAGCCTGAACCGGTTGAGCCGGTCCCTTTTACTTCAGACTTGCACAGCCGCCTGCGCACCCTTTACGCCCACTCATTCCGGATAACGCTTGCCACCTACGTATTACCCCCGCGGCTTGCCCGGGTTTCCCC
+
CCCCCGGGGGGGCGGGGGGGGGGGGGGGGGGGGGGGGGGGGGGGGGGGGGGGGGGGGGGGGGGGGGGGGGGGGGGGGGGGGGGGGGGGFGGGGGGGGGGG8FFGGGGGGGGGGGGGGGGGGGGGGGGGGGGGGGGGGGGGGGGFGGGGGFGFGFGFGGGGCGFGGGGGGGGGFGFGGFGGGGGFGGD>FFGGGEGGGGGGG>@?FCFEEGFG<*A@GDGE@GF;;16)4CB?1?AD<BGEG03:)64AFD)(4<)8B9(:6<C4FE*,.142:?.).04(4((-00((,(5(3(-.)*)22
@M03364:396:000000000-C9LGT:1:1101:24118:7622 2:N:0:10
GGACTACTAGGGTTTCTAATCCCATTCGCTACCCTAGCTTTCGTCTCTCAGTGTCAGTGTCGGCCCAGCAGAGTGCTTTCGCCGTTGGTGTTCTTTCCGATCTCTACGCATTTCACCGCTCCACCGGAAATTCCCTCTGCCCCTACCGTACTCCAGCTTGGTAGTTTCCACCGCCTGTCCAGAGTTGAGCCCTGGGATTTGACGGCGGACTTACCAAGCCACCTACAGACGCTTTACGCCCAATCATTCCGGATCACGCTTGCATCCTCTGTATTACCGCGGCTGCTGGCACAGCTTTAGC
+
CCCCCGGGCGGGGGGGGGGGGFGFGGGGGGGGGGGGGGGGGGGGGFGGGGGGGGGGGFGGGGGGGGGGGGGGGGGGGGGGGGGGEGGGEGGGGGGGGGGGEGGGGGGGGGGGGGGGGGGDGGGGGGG>FGGGGGGFFEFGGGGFFGGEGFGFGEGFGGGG8CDFGGGGGGGGFGFGGFGGGGFCFGACFFGGFGGGCFGGG=E2CBD@5D>GE/39CDGGFGFFEF8;)>>F;D@CEFGGG6?BFFFFFGC;0:11?:??B?F80392848<):6)62-,42;>B<07:B(54:,/6*6D>
@M03364:396:000000000-C9LGT:1:1101:28026:7625 2:N:0:10
GGACTACCGGGGTATCTAATCCTGTTCGCTCCCCACGCTTTCGCTCCTCAGCGTCAGTAACGGCCCAGAGACCTGCCTTCGCCATTGGTGTTCTTCCCGATATCTACACATTCCACCGTTACACCGGGAATTCCAGTCTCCCCTACCGCACTCCAGCCCGCCCGTACCCGGCGCAGATCCACCGTTAGGCGCTGGACTTTCACACCGGACGCGACGAACCGCCTCCGAGCCCTTTCCGCCCAATAAATCCGGATCACGCTCGCCCCCTACGTACTCCCGCGGCTGCTGGCCCGTATTTAGC
+
CCCCCGGGGGGGFGGGGGFGGGGGGGGGGGGGGGGGGGGGGGGGGGGGGGGGGGGGGGGGGGGGGGGGGGGGGGGGGGGGGGGGGFGGFGGGGGFFGGGGGGGGGGGGGGGGGGGGGGGGGGGGGGGGGGGGGGGDFGGGGGGFGGG6CEGAG5C?3DGGGGADF3AEGGGGEGFD7AGGGGGCFGC@FGC)9CE5CFFFGFGFGF>>FG05958190EE;GF:(;;5>C(48??29<GGGF6(04)-9<),1(-4F?B2?B537CC33:1,)(4).A;>;1>22:))5<((((())*.;:
@M03364:396:000000000-C9LGT:1:1101:25443:7626 2:N:0:10
GGACTACTCGGGTATCTAATCCTGTTTGCTCCCCACGCTTTCGAGCCTCAACGTCAGTTATCGTCCAGTAAGCCGCCTTCGCCACTGGTGTTCCTCCTAATATCTACGCATTTCACCGCTACACTAGGAATTCCACTTACCTCTCCGCTACTCTAGCTTGACCGTTCCAAATGCAGCTTGGGGGTTGAGCCCCCACCTTTCACATCTGGCTTGCCATGCCGTCTGCGCTCCCTTTACACCCAGTCAATCCGGATACCGCTTGCCCCCTACGCTCTACCGCGGCTCCGGGCACGTATTTCGC
+
CCCCCGGGGGGGGGGGGGGGGGGGGGGGGGGGGGGGGGGGGGGGGGGGGGFGGGGGGFGGGGGGGGEGGCFGGGCGGDGGCGGEGGGG,BFGGGGGGGF9F?DFFGGGGGGGEGFGGGGGGGGGF8F@EAFFGGFFEC9FG8@6DG=+43FDGEGFGDDC8F+CFEDFF:DFFGBDG?DFEGGDGDFE*>DFGE*=DFFCG4D/+;8>4CBC(8@*=)CF>*6,1B;D08:3(7.)9)>FG;;E67<3AG51:2-)0(((((2(0;792:?(((-).<76(496(-((,413(.(09*62>
@M03364:396:000000000-C9LGT:1:1101:22525:7627 2:N:0:10
GGACTACCGGGGTTTCTAATCCTGTTTGCTACCCACGCTTTCGAGCCTCAGTGTCAGTATTATGCCAGAAGGCTGCCTTCGCCATCGGTATTCCTCCAGATCTCTACGCATTTCACCGCTACACCTGGAATTCTACCTTCCTCTCACATACTCTAGCTCTACAGTTTCAGATGCAGTTCCCAGGTTAAGCCCGGGGATTTCACATCTGACTTATAGAGCCACCTACGCTCCCTTTACGCCCAGTAATTCCGATTAACGCTTGCACCCTCTGTATTCCCGCGGCTGCTGGCACAGAGTTCGC
+
CCCCCGGGGGGGGGGGGGDGGGGGGGGGGGGGGGGGGGGGGGGFGGGGGGG@FGGGGGGGGGGGGGGGGGGGGGGGGGGGGGGGGGGGGGGGGGGGGGGGFGFGGGGGGGGGGGGGGGGGGGGGGGGGGGGGGGGGGGGGGGGFGGGGGFGEFD9FGFGGGGFGGGGGGGFGFFEGGFGFGGD@FGADFFDFDGGGGGGGGFGFFFFFFFEE@FFEGEGGFGDFFD9>@DFFFFFFFFGFF??F:C5CFG4<280);;B?;@C7FED3?04A<>A):C839>B09<7?::(8,4(01/)19
@M03364:396:000000000-C9LGT:1:1101:25957:7641 2:N:0:10
GGACTACTCGGGTTTCTAATCCTGTTTGCTACCCACGCTTTCGAGCCTCAGTGTCAGTATTATGCCAGAAGGCTGCCTTCGCCATCGGTATTCCTCCAGATCTCTACGCATTTCACCGCTACACCTGGAATTCTACCTTCCTCTCACATACTCTAGCTCTACAGTTTCAGATGCAGTTCCCAGGTTAAGCCCGGGGATTTCACATCTGACTTATAGAGCCACCTACGCTCCCTTTACGCCCAGTAATTCCGCTTAACGCTTGCCCCCTCTGTATTTCCGCGGCTGCTGGCACAGAGTTAGC
+
CCCCCGGGGGGGFGGGGGGGGGGFGGGGGGGGGGGGGGGGGGGGGGGGGGGGGGGGGGGGGCFGGGGGGGGGGGGGGGGGGGGGGGGGGGGGGGGGGGGGGGGGGGGGGGGGGGGGGGGGGGGGGGGGEFGGGGGGGGGGGGGFGGG@FFGFFEGFFFGGGGFGGGGGGGGGFFFGFDGGGFGDGGC=FAEFGGGGGGGGGFGFDFFEEGFGA6=EECGGEGFF5?<AAGFFDFFCCDGGGF=EA<@EFG4(6<(;A;BDFDF3;FG>F(6<))9))<(-4,--12))0((5(4(/9*):7
@M03364:396:000000000-C9LGT:1:1101:26417:7679 2:N:0:10
GGACTACCGGGGTTTCTAATCCTGTTCGCTACCCATGCTTTCGAGCCTCAGCGTCAGTTGCAGACCAGAGAGCCGCCTTCGCCACTGGTGTTCTTCCATATATCTACGCATTCCACCGCTACACATGGAGTTCCACTCTCCTCTTCTGCACTCAAGAAAAACAGTTTCCGATGCAGTTCCTCGGTTAAGCCGAGGGCTTTCACATTAGACTTATTTTTCCGCCTGCGCTCGCTTTACGCCCAATAAATCCGGACAACGCTTGCACCCTACGTCTTACGGCGGCTGCTGGCACGTAGTTCGC
+
CCCCCGGGGGDGCGGGGGFCGGGFGGGGGGGGGGGGGGGGGGGGGGGGGGGGGGGDGFGGGGGGGGGGGGGGGGGGGGGGGGGGGGGGFGGGGGGGGGGGGGFGGGGGGGGGGFGGGGGGGGGGGGCF=FGGGGGGGF8FGGGFGCF9B;F6FDGFFGGG,CDGGGGGGDGGFF<FGFGGAAGFGG>9F@FD5CGGGGGGGFD*DFFC<FFC*1=?7@FG=D@=>*:5253:@0=9>;E=C??B4<:AFGGB,7(,<(2:?:@)*29(4<2(((-46*(--4>>6:))51(4?..07*)*/
@M03364:396:000000000-C9LGT:1:1101:5159:7687 2:N:0:10
GGACTACACGGGTATCTAATCCTGTTCGCTCCCCACGCTTTCGCTCCTCAGCGTCAGTAACGGCCCAGAGACCTGCCTTCGCCATTGGTGTTCTTCCCGATATCTACACATTCCACCGTTACACCGGGAATTCCAGTCTCCCCTACCGCACTCCAGCCCGCCCGTACCCGGCGCAGATCCACCGTTAGGCGATGGACTTTCACACCGGACGCGACGAACCGCCTACGAGCCCTTTACGCCCAATAAATCCGGACAACGCTTGCACCCTCTGTCTTACCGCGGCGGCTGGCCCAGAGTTAGC
+
CCCCCGGGGGGGGGGGGGGGGGFFGGGGGGGGGGGGGGGGGGGGGGGGGGGGGGGGGFGGGGGGGGGGGGGGGGGGGGGGGGGGGGGGFFGEGGFFGGGGGGGGGGGGGGGGGGGGGGGGGGGGGGGGGGGGGGGGGD8FGGGFGGG=EBGBFFGFGGGGGGFGGGGGFGGGFGFGGFGGGGGFGG76FEC)9AE*;FGGGEFEGFFFBGFGF)?>3>G56DB??68)45>BB(595<GGG?F?:AFF4FD>B(((7216:<;4CGG::04:).69AC<>B;9;B0491<(4(3()1*)::
@M03364:396:000000000-C9LGT:1:1101:13168:7704 2:N:0:10
GGACTACAGGGGTTTCTAATCCTATTTGCTCCCCACGCTTTCGTGCCTCAGCGTCAGGTACAGGCCAGGCGGCCGCCTTCGCCGCTGGTGTTCTTCCACATCTCTACGCATTTTACCGCTACACATGGAGTTCCACCGCCCTCTCCTGTCCTCAAGCCGTGCAGTTTCCAAAGCCTGAACCGGTTGAGCCGGTCCCTTTTACTTCAGACTTGCACAGCCGCCTGCGCCCCCTTTACGCCCACTCATTCCGGTTAACGCTTGCCACCTACGTATTACCCCGGCTGCTGGCCCGTAGTTCGCC
+
CCCCCGGGGGGGGGGGGGGGGGGFGGGGGGGGGGGGGGGGGGGGGGGGGGGGGGGGGGGGGGGGGGGGGGGGGGGGGGGGGGGGGGGGGGGGGGGGGGGGGGGGGGGGGGGGGGGGGGGGGGGGCGGGFGGGFGGGGGGGGGGFGGGFFFGFGFFFFGGGCF>CEEFGGGGGFFFFFA?EGGGFGG,.AFEDCGGGGGGGGEECDFF?3CC?C*C>GFGG;C8?1/0)2C>1:?9<:BGGG(03)6>DFF9(,46474383:<>GF*8?B?D2:.:A+434991:?)5?(83(4(8?66//
@M03364:396:000000000-C9LGT:1:1101:21223:7707 2:N:0:10
GGACTACAGGGGTTTCTAATCCTGTTTGCTCCCCACGCTTTCGTGCCTGAGCGTCAGTCTTTGTCCAGGGGGCCGCCTTCGCCACCGGTATTCCTCCAGATCTCTACGCATTTCACCGCTACACCTGGAATTCTACCCCCCTCTACAAGACTCTAGTTCGCCAGTTCAAAATGCAATTCCCAGGTTGAGCCCGGGGCTTTCACATCTTGCTTAACAAACCGCCTGCGCACGCTTTACGCCCAGTAATTCCGATTAACGCTCGGACCCTCCGTATTACCGCGGCTGCTGGCCCGGGTGTACC
+
CCCCCGGGGGGGGGGGGGGGGGGGGGGGGGGGGGGGGGGGGGGGGGGGGGGGGGGGGFFGGGGGGGGGGGGGGGGGGGGGFGGGGGGGFEGGGGGGGGGGGGGGGGGGGGGCGGGGGGGGGGGGGGGGGGGGGGGGGGGGGGGFGGDEFFGFG<DFFGGGGGFGGGGGGCFEFGFGGFGGGCD>FGF>FFGGGGGGGGGGGFGFGFFFFGFGFFG5C;GG>DBF;;>B>GFF1??DFFGGGF?:*6ABFGCFFB:)8:B??BC(>EC0:?>?(4?)6<899>920(,,54:<>B())).*2
@M03364:396:000000000-C9LGT:1:1101:13963:7709 2:N:0:10
GGACTACCGGGGTTTCTAATCCTGTTTGCTACCCACGCTTTCGAGCCTCAGTGTCAGTATTATGCCAGAAGGCTGCCTTCGCCATCGGTATTCCTCCAGATCTCTACGCATTTCACCGCTACACCTGGAATTCTACCCCCCTCTACAAGACTCTAGTTCGCCAGTTCAAAATGCAATTCCCAGGTTGAGCCCGGGGCTTTCACATCTTGCTTACCAAACCGCCTGCGCACGCTTTACGCCCAGTAATTCCGATTACCGCTCGGCCCCTCCGTATTCCCGCGGCGGCTGGCCCGGAGTTGTC
+
CCCCCGFGGGGGFCGGGGGGGFFGGGGGGFCDFGGGGEGGGGGDF7+ACFGFFGGDEFGFFFGGGGGGF<EEGCFEFGGCCG:FDGGDFG,F9FFEFA?D,,@F,;<F:CGEDD=9FED?=F=?FFCGGGGGFFGEFEFCG=CBCFG,D:F6F69DFFFGGGED@;8C,@=DD;D?FFFG@FD:D,,:9<CFCGGGGGGGF6E?DAAE<C4B9),/90;7(:4;;338(26:411;>;ECG<<2/)64@7C((42)1-1((-*(9:3(:6(((.,)6+(-3(4(-(49?:((463.70.**
@M03364:396:000000000-C9LGT:1:1101:13726:7715 2:N:0:10
GGACTACTGGGGTTTCTAATCCTGTTCGCTCCCCCAGCTTTCGCTCCTCAGCGTCAGTTGTGGCCCAGAAGGCCGCCTTCGCCACCGGTGTTCTTCCCGATATCTGCGCATTCCACCGCTACACCGGGAATTCCGCCTTCCCCTACCAAACTCAAGCCCGCCGGTATCGGGAGCGGCCGGGGGTTGGGCCCCCGCATTTGACTCCCGACCTAGCAGGCCGCCTACGAGCGCTTTACGCCCAATGAATCCGGATAACGCTCGCCCCCTACGTATTACCGCGGCTGCTGGCACGTAGTTCGCC
+
CCCCCGGGGGGGGGGGGGGGGGGGGGGGGGGGGGGGGGGGGGGGGGGGGGGGGGGGGGGGGGGGGGGGGGGGGGGGGGGGGGGGGGGGFGGGGGGGGGGGGGGGAFGGGGGGGGGGGGGGGGGGGGGGGGGGGGGGGEGGGGGFGGGGFFGEGFGFGGGGGGFGGGGGGGGEFGFGGFGGEGDCEGE>FFGGGGG=CEGGF<<AGFEF>D;9?F<<FFEGFGFF42-59D>0:?<AF??E*8?B*66<?D<:BF)3@43260/-CE5??61)64)-6*4-7>62:523?(233(..**()1
@M03364:396:000000000-C9LGT:1:1101:18406:7719 2:N:0:10
GGACTACTCGGGTATCTAATCCTGTTTGCTACCCACGCTTTCGAGCCTCAGTGTCAGTATTATGCCAGAAGGCTGCCTTCGCCATCGGTATTCCTCCAGATCTCTACGCATTTCACCGCTACACCTGGAATTCTACCTTCCTCTCACATACTCTAGCTCTACAGTTTCAGATGCAGTTCCCAGGTTAAGCCCGGGGATTTCACATCTGACTTATAGAGCCACCTACGCTCCCTTTACGCCCAGTAATTCCGATTCACGCTTGCACCCTCTGTATTACCGCGGCTGCTGGCACAGATTTCGC
+
CCCCCGGGGGGGGGGGGGFGGGGGGGGGGGGGGGGGGGGGGGG@FGGGGGGGGGGGGGGGGGGGGGGGGGGGGGGGGGGGGGGGGGGGGGGGGGGGGGGGGGGGGGGGGGGGGFGGGGGGGGGGGGGGEGGGGGGGGGGGGGGFGGGFGFGFGFGFGFFGGGFGGGGGGGGGFGFGGFGGGDDDGGGEFGGGGGGGCEGGGFGFFFCF@GFGFFFEFFGG:FFFFFFDDDBF=EEEFFGGGF>@FFFEFGCD;<)<A?D??=B<GFD?((6C5EE<CB3.399;BF7:?F3<177/*6)95
@M03364:396:000000000-C9LGT:1:1101:23827:7737 2:N:0:10
GGACTACCCGGGTATCTAATCCTATTTGCTCCCCACGCTTTCGTGCCTCAGCGTCAGTCTCTGTCTAGGTAGCCGCCTTCGCCACCGGTGTTCCTCCATATATCTACGCATTTTACCGCTACACATGGAATTCCACTACCCTCTACCATACTCTAGCTTGCCAGTTTTGGATGCAGTTCCCAGGTTGAGCCCGGGGATTTCACATTCAACTTCACAAACCACCTACGCGCGCTTTACGCCCAGTAATTCCGATTAAAGCTTGCACCCTCCGTCTTTCCGCGGCTGCTTGCCCAGCGTTCGC
+
CCCCCGGGGGGGCFGFGGGGGFE<EGGGGGFGGDGGGGGGGGGGGGGGGGGGGFGCCE<EFFGFGGGGGGFGFGGGGGGGCGGGGGGDCGFGFGGGGGGGGGGGGGGGGDGGGGCEEE8DEEFGECFGBFGGGGGGGGGFGFGFDGF,4;8:>;=D=:CEGFFGGEF>8E?E5FBGG;E:FFGD8D,::DDCDEGG5CFGGFGC7@B?4@E?*=<>;2CF58@D;?9?@C;F962.>?EEGFD?6:<A?D9(,4(6*.9>A?F?FGD3,((,((().<4((4996?7-<B2>:?0)85(97
@M03364:396:000000000-C9LGT:1:1101:10628:7746 2:N:0:10
GGACTACCCGGGTTTCTAATCCTGTTCGCTACCCATGCTTTCGAGCCTCAGCGTCAGTTGCAGACCAGAGAGCCGCCTTCGCCACTGGTGTTCTTCCATATATCTACGCATTCCACCGCTACACATGGAGTTCCACTCTCCTCTTCTGCACTCAAGAATGACAGTTTCCGATGCAGTTCCCCGGTTGAGCCGTGGGCTTTCACATCAGACTTATCATTCCGCCTGCGCTCGCTTTACGCCCAATAAATCCGGACAACGCTTGCCCCCTACGTATTAACGCGGCTGCTGGCCCGTAGTTAGC
+
CCCCCGGGGGGGGGGGGGGGG9FGGGGGGGGGGGGGGGGGGGGCGGGGGGGGGGGDGFGDGGGFGGGGGGGGGGGFGGGGGGGGGGGGGGGGGGGGGFGGGGGGGGGGGGGGGGGGGGGGGGGGFFGGGGGGGGDGGGGGGGGFGGG8FFFDFBGF,@FGFGFGGGGGGGGGFGFGGFGG8@CFGD5:FGGGDCEGCCFFGCGFG>F=EGB?E+;*B9CC>GFFFGB49DBF8?DFFDGGG?<;6A>CFGD9?B;0>4-246F?*;C1(434,68))3370991(,)5::(,372)0/)20
@M03364:396:000000000-C9LGT:1:1101:15814:7782 2:N:0:10
GGACTACTAGGGTTTCTAATCCTGTTCGCTCCCCACGCTTTCGCTCCTCAGCGTCAGTAACGGCCCAGAGACCTGCCTTCGCCATTGGTGTTCTTCCCGATATCTACACATTCCACCGTTACACCGGGAATTCCAGTCTCCCCTACCGCACTCCAGCCCGCCCGTACCCGGCGCAGATCCACCGTTAGGCGATGGACTTTCACACCGGACGCGACGAACCGCCTACGAGCCCTTTACGCCCAATCAATCCGGATCACGCTCGCCCCCTACGTATTACCGCCGCTGCTGGCACGTCTTTCGC
+
CCCCCGGGFGGGGGGGGGFGGGGFGGGGGGGGGGGGGGGGGGGGGGGGGGGGGGGGGGGGGGGGGGGGCGEGGDGGGGGGGGGGDFGGFGGGGGGGGGGGGGGGGGGGGGGGGGGGGGGGGGGGGGGG@EGGGGFFFF9FGGGFGGGGGFGFGFGFGGGDEGFGG7CGGGGGFG>GEFGF?FF7EE*-AF8)CCGGG?EEGEG?DFDF9G>E0):,71EGFGFFFGF)4D0??27)41EGG?0().,6@F57(,,4?:<6:(:(>ED0(41..44-6<2;(4491423:?(,(3(0>*)97
@M03364:396:000000000-C9LGT:1:1101:28457:7785 2:N:0:10
GGACTACAGGGGTATCTAATCCTGTTTGCTCCCCACGCTTTCGTGCCTGAGCGTCAGTCTTTGTCCAGGGGGCCGCCTTCGCCACCGGTATTCCTCCAGATCTCTACGCATTTCACCGCTACACCTGGAATTCTACCTCCCCCTACAAGACTCTAGCTCGCCAGTTCCCAATGCAATTCCGAGGTTGAGCCCGGGGCTTTCACATCTTGCTTCACAAACCGCCTGCGCACCCTTTACGCCCAGTAATTCCGTATAACGATTGCCCCCTACGTCTTTCCGCGGTGGCTGGCACGGATTCAGC
+
CCCCCGG8EFEGG7FGGGGGGGGGGGFGGGDGGGFGGGGGGGG@FGGG9F<FGGGGGFC,<CFCFGGG86@EGGGGGGGDFGGGGGGGF+DFGGGGG,FGGGFGGGGGGGGG=FGGGGGGGGGGG,EE=FFFG9=DD,2AF+@A+@D,,:FFG5@F,,@C6FDGFF,5,5:DCG5:A*@E1*;*CFF);FFCDGGG4:CGFEG?+=66)CEE)0>)*/==@D9(/*-73<(-(47).(;EGB6,=4<>FGG0(().*((,(-+56@D((.,,.3<)69(---((-3(1:?1)-,())*.:7
@M03364:396:000000000-C9LGT:1:1101:8302:7801 2:N:0:10
GGACTACTAGGGTATATAATCCTATTTGCTCCCCACGCTTTCGTGCCTCAGCGTCAGTTACTGTCTAGAAAGCCGCCTTCGCCACCGGTATTCCTCCATATATCTACGCATTTTACCGCTACACATGGAATTCTACTTTCCTCTCCAGTACTCTAGCCTCCCAGTATCTAAGGCTTTATGGGGTTAAGCCCCACGCTTTCACCTTAAACTTAAAAGGCCGCCTACGCACCCTTTACGCCCAATAATTCCGGATAACGCTCGCCACCTACGTATTACCGCGGCTGCTGGCACGTAGTTCGCC
+
CCCCCGGGGGGGGGGGGGGGGGGEGGGGGGGGGGGGGGGGGGGGGGGGGGGGGGGGGGGGGGGGGGGGGGGGGGGGGGGGGGGGGGGGFEFGGGGGGGGGGGGGEFGGGGGGGGGGGGGGGGGGGGGGEFGGGGGGGFGGGGGFGFFFFFGEFEFFFGGGGGFGGGGGGGGGFFDFGFGFGGGGEG,58BDCDGGGGGGGGABCFFF@@GEG5=,:C@CE=DA=@;95>GFFDE;CDFGGG(:)*9<?FF)4;@)7>>;091:4CGF2>?:<22)-6*4-9>(407)4137:4(3<B6459
@M03364:396:000000000-C9LGT:1:1101:11517:7803 2:N:0:10
GGACTACTCGGGTATCTAATCCTGTTTGCTACCCACGCTTTCGAGCCTCAGTGTCAGTATTATGCCAGAAGGCTGCCTTCGCCATCGGTATTCCTCCAGATCTCTACGCATTTCACCGCTACACCTGGAATTCTACCTTCCTCTCACATACTCTAGCTCTACAGTTTCAGATGCAGTTCCCAGGTTAAGCCCGGGGATTTCACATCTGACTTATAGAGCCACCTACGCTCCCTTTACGCCCCGTAATTCCGATTAACGCTTGCACCCTCTGTATTACCGCGGCTGCTGGCCCGGCTTTGGC
+
CCCCCGGGGGGGGGFGGGGGGGGGGGGGGGGGGGGGGGGGGGGGGGGGGGGGGGGGGFGGGGGGGGGGGGGGGGGGGGGGGGGGGGGGFGGGGGGGGGGGGGGGFGGFGGEGGFGFGGGGGGGGGGGGGGGGGGGGGGGGGGGFGGGEGFGFFEGFGGGGGGFGGGGGGGGG?FBFFFGGGCFGGGFEFFCDDGGGGGGGG;EADFFEEFFG59@ACEGGFGFF=>)@>GAFFFFEFFEG7(55),8EFFG0080?F?B@6;C3FGC?F15.6452<<416(-4(822::,1((()8)-00
@M03364:396:000000000-C9LGT:1:1101:22823:7806 2:N:0:10
GGACTACTGGGGTATCTAATCCTGTTTGCTCCCCACGCTTTCGTGCCTGAGCGTCAGTCTTTGTCCAGGGGGCCGCCTTCGCCACCGGTATTCCTCCAGATCTCTACGCATTTCACCGCTACACCTGGAATTCTACCCCCCTCTACAAGACTCTAGTTCGCCAGTTCAAAATGCAATTCCCAGGTTGAGCCCGGGGCTTTCACATCTTGCTTAACAAACCGCCTGCGCACGCTTTACGCCCAGTAATTCCGATTAACGCTCGGACCCTCCGTCGTACCGCGGCTGCTGGCACGGCTTTCGC
+
CCCCCGGGGGGGGGGGGGCFGGGGGGGGGGGGGGGGGGGGGGGGGGGGGGGGGGGGDFGGGGGGGGGGGGGGGGGGGGGGGGGGGGGGGGGGGGGGGGGGGGGGGGGGGGGGGGGGGGGGGGGGGGGGGGGGGGGGGFFGGGGFGGG,@:DDFFGFFFGGGGFGGGGGGFFGFGCDFFGFGGGEGGD2@BEGGGGGGGGGGFF6:=FC)+9CE8ACGFGGFGFF@F@3,949::?AFFGGGF0(*6:AFG4-:?<BFB;6:;*4D8C13:63((-,,22949>;BF2::?:<B>(0)))97
@M03364:396:000000000-C9LGT:1:1101:13828:7822 2:N:0:10
GGACTACAGGGGTTTCTAATCCTGTTCGCTACCCATGCTTTCGAGCCTCAGCGTCAGTTGCAGACCAGAGAGCCGCCTTCGCCACTGGTGTTCTTCCATATATCTACGCATTCCACCGCTACACATGGAGTTCCACTCTCCTCTTCTGCACTCAAGAAAAACAGTTTCCGATGCAGTTCCTCGGTTAAGCCGAGGGCTTTCACATTAGACTTATTTTTCCGCCTGCGCTCGCTTTACGCCCACTAAATCCGGACAACGCTTGCCACCTACGTATTACCGCGGCTGCTGGCCCGTAGTTGGC
+
CCCCCGGGGGGEGGFGGGFGGFGGGGGGGGGGGGGGGGGGGGGCFFDFFFGGGGGGGGGCGGGFFGFGFFF@FEFGGGGGGGEGGGGGEFGDGGGGGGFGGGFFGGGGGGGGCFGGGGGGGGCFFGGF@=FGGGFGCG8AF=DDDEFGGFGFGFGF,3,@EFFGFFAAFEEGFGFFFFGD8E?CEEC6FFF>CCEEGFFGGEG?D>ACEGEF;=CE7;FGFG=95=28>CB;DFFEFDEEG;(/;=4?FGG;:9;:@9>:08E7*A7:08(.)54)434(42(,-1),41,41(,)0/)22
@M03364:396:000000000-C9LGT:1:1101:4027:7871 2:N:0:10
GGACTACTCGGGTTTCTAATCCTGTTCGCTCCCCACGCTTTCGCTCCTCAGCGTCAGTGACGGCCCAGAGACCTGCCTTCGCCATTGGTGTTCTTCCCGATATCTACACATTCCACCGTTACACCGGGAATTCCAGTCTCCCCTACCGCACTCCAGCCCGCCCGTACCCGGCGCAGCTCCACCGTTGGGCGCTGGACTTTCACACCGGACGCTACGAACCGCCTACGAGCCCTTTACGCCCACTCACTCCGGATCACGCTTGCCCCCTACGTCTTACCGCCGCTGCTGGCCCGTATTTTGC
+
CCCCCFGGGGCFGFGGGG@EGGGEFGGGGGGGGGGGGGGGGGFGGGGGGGGGGGGGGGCCEFGGGGGG@8CFFFCGGGGGGGGG:FFGG7FGFFDGFGBCF4BFGAF,FFGGGGAFG8E8CGGGG>@E7FFGGG8:EFGGGFE?DGGEEDGFFDDFFFG7EGFGG7EGG9:>?F>G*;FGCFC:CE*0)<*):*C:>FGGG3C);D39(>(:()/,*.:E6DFFFF6)3>9B?FFBA(;EGF(4)3,:?F<1(,(.?6<??:80CGC2266B(:22:C(4(-6>>B:27:<<;3,))*);7
@M03364:396:000000000-C9LGT:1:1101:10386:7872 2:N:0:10
GGACTACCGGGGTATCTAATCCTGTTCGCTCCCCACGCTTTCGCTCCTCAGCGTCAGTAACGGCCCAGAGACCTGCCTTCGCCATTGGTGTTCTTCCCGATATCTACACATTCCACCGTTACACCGGGAATTCCAGTCTCCCCTACCGCACTCCAGCCCGCCCGTACCCGGCGCAGATCCACCGTTAGGCGATGGACTTTCACACCGGACGCGCCGAACCGCCTACGAGCCCTTTACGCCCAACAAATCCGGATAACGCCCGCCCCCTACGTCTTCCCGCGGCCTCCTGCCCGTCTTTCGC
+
@C@CCFGGGGGGGDFGGGGGGFFFGFGGGGGGGGGGGGGGGGGGGGGGGFFGGGGGGGGFGGGGGGDGDGGGGGGGGGGGGGGGGGGGGGFGGGGFGGGGEGGGFGGGGGGGGEAGGGG=CFGGGGGGFGFGGGGGGGGGGGGF6DGGG>F5CDGFGGEGGGFGFGGGGGEGFGF4CAFGCGF*3C*,8C8)/=C:CEGGGEGCFF>(7D>GFBE9<38E-/443C:.(99?(4,4:6EEG1(18(,.?FD,(-1)9,-(,,/19EG11:3.472<<C0;((-((.((),(.((,)0*.*1
@M03364:396:000000000-C9LGT:1:1101:27250:7877 2:N:0:10
GGACTACCGGGGTTTCTAATCCTGTTCGCTCCCCACGCTTTCGCTCCTCAGCGTCAGTTGCAGACCAGAGAGCCGCCTTCGCCACTGGTGTTCTTCCATATATCTACGCATTCCACCGCTACACATGGAGTTCCACTCTCCTCTTCTGCACTCAAGAAGGACAGTTTCCGAAGCAGTTCCCCGGTTAAGCCGGGGGCTTTCACTTCAGACTTATCTTTCCGCCTGCGCTCGCTTTACGCCCAATAAATCCGGACAACGCTTGCCACCTACGTATTACCGCGGCTGCCGGCACGTCTGTAGC
+
CCCCCGGGGGGGFGGGGGGGGGGGGGGGGGGGGGGGGGGGGGGGGGGGGG?FGGGGGGGGGGGCFGGGCGFFGGGGGGGGGGGGGGGGCF=FFEGGGGGGGGGGGGGGGGGGFGGGGGGGGGGGG8FGGGGGGGFGGGGGGGGFGGGDFFGFFD?DC=FGFFFGFCGGGGCE?FEGCFFFFGDEGGFEFFGGGDGGDCEGCEGFDFFEFGFGE799FCCGFGFD=89@754;BFF598ECEB0::8>>FD<>:>(1.--4(4;77@C<(41.).,).<4(,379;1((-4,(4(())/)20
@M03364:396:000000000-C9LGT:1:1101:2925:7883 2:N:0:10
GGACTACCGGGGTATCTAATCCTGTTTGCTACCCACGCTTTCGAGCCTCAGTGTCAGTATTATGCCAGAAGGCTGCCTTCGCCATCGGTATTCCTCCAGATCTCTACGCATTTCACCGCTACACCTGGAATTCTACCTTCCTCTCACATACTCTAGCTCTACAGTTTCAGATGCAGTTCCCAGGTTAAGCCCGGGGATTTCACATCTGACTTATAGAGCCGCCTACGCTCCCTTTACGCCCAGTAATTCCGCTTAACGCTTGCACCCTCTGTATTCCCGCGGCTGCTGGCCCAGATTTAGC
+
CCCCCGGGFGGGFEGGGGFFFFGGGGGGGGFGGGGGGGGGGGED,FFFEGGGGGGGG<FFGF,,CFFGFCFGGEGGGGGCFFGGCDFGFGGGGGGGGGGGGGGGGGGGGGGGGCFGGGEGGFFGGGGGFGFFGGGGG=9FGGGF?=4@;<FEF;FDFDGD9ADFGEGGGGFGF9DGGFFC=DF:DA,1DFDGGGGG?EFFGEGFGFFEFGFE;1;;C4FF)CAD),6?@89B7B@=4>CF<2(=ACFFFFG(/61763(;(2;37CDBF?26))6))0---44(415).4(((..***)20
@M03364:396:000000000-C9LGT:1:1101:18201:7901 2:N:0:10
GGACTACTGGGGTATCTAATCCTGTTTGCTACCCACGCTTTCGAGCCTCAGTGTCAGTATTATGCCAGAAGGCTGCCTTCGCCATCGGTATTCCTCCAGATCTCTACGCATTTCACCGCTACACCTGGAATTCTACCTTCCTCTCACATACTCTAGCTCTACAGTTTCAGATGCAGTTCCCAGGTTAAGCCCGGGGATTTCACATCTGACTTATAGAGCCACCTACGCTCCCTTTACGCCCAGTAATTCCGATTAACGCTTGCACCCTCTGTATTACCGCGGCTGCTGGCCCAGAGTTCGC
+
CCCCCGGGGGGGGGGGGGGGGGGGGGGGGGGGGGGGGGGGGGGGGGGGGGGGGGGGGGGGGGGGGGGGDGGGGGGGGGGGGGGGGGGGGGGGGGGFGGGGGGGGGGGGGGGGGGGGGGGGGGGGGGGGGGGGGGGGGFGGGGGFGGG,EFGEFDFFGFGGGGFFGGGGGGEGFGFGGFGGGGGGGGCDF?EDGGEGDGGGGFGE7AFFEGFGFA,;?AFG@FDB5:>DFGFF=BE6;9EFGDBE84?CAFD(/6(7A?@DFD5)9ED<F867)<C)9?;>>>F;9?:43862(4()1*69D
@M03364:396:000000000-C9LGT:1:1101:18724:7937 2:N:0:10
GGACTACAAGGGTTTCTAATCCTGTTTGCTCCCCACGCTTTCGAGCATCAGCGTCAGTTATCGTCCAGCATGCCGCCTTCGCCACTGGTGTTCCTCCTGATATCTACGCATTTCACCGCTACACCAGGAATTCCACATGCCCCTCCGACACTCCAGTCCTACAGTTTCCAAAGCAATCCCAGGGTTGAGCCCAGGGTTTTCACTTCAGACTTTCCAGACCGCCTACGCGCCCTTTACCCCCAGTCATTCCGATTAACGCTTGCACCCCCGGTATTACCGCGGCTGCTGGCACGCATTCAGC
+
CCCCCGGGCFGGGGGGGGGGGGGGGGGGGGGGGGGGGGGGGGG@FG:FGGGGGGGGGGGFFGGGGGGGGGGGGGGGGGGGGGGGGGGGFGGGGGGGGGFFGGGGGGGGGGGGGGGGGGGGGGGGGGGGDFGGGGGGFE=AFGG?GG8EDBGB:DGF@9DDDGFGF=DGDCFEF?D+E?FGFEC7@E<@AFFGDGGECFGGGEG@FF6CCFE:*+,2=.;FBGFF?:9?0C3>;;E)/)>CG>2=*/?CFG6(1(8)9:B(3<F<GF<(-,(-(3:54@3(39>F(04>(4(,((()8*)0:
@M03364:396:000000000-C9LGT:1:1101:18839:7950 2:N:0:10
GGACTACACGGGTTTCTAATCCTGTTCGCTCCCCACGCTTTCGCTCCTCAGCGTCAGTAACGGCCCAGAGACCTGCCTTCGCCATTGGTGTTCTTCCCGATATCTACACATTCCACCGTTACACCGGGAATTCCAGTCTCCCCTACCGCACTCCAGCCCGCCCGTACCCGGCGCAGATCCACCGTTAGGCGCTGGACTTTCACACCGGCCGCGACGAACCGCCTACGAGCCCTTTACGCCCAATCAATCCGGATCACGCTCGCACCCTACGTCTTCCCGCGGCTGCTGGCCCGTCTTTAGC
+
CCCCCGGGGGGGGGGGGGEGGGGGGGGGGGGGGGGGGGGGGGGGGGGGGGGGGGGGGGGGGGGGGGGGFGEGGGGGGGGGGGGGGGGGFFGGGGGGGGGGGGGGGGGGGGGGGGGGGGGDEGGGGGGGDGGGGGG9@GGGGGGFGGGGGFGFGFGFGGGGGGFGGEGGGEGGEG2D5AGG6FGDFG:6FCC):EGFGGGGGEGFGFFF(93525E>G6EE;DBFFFF3:C9BBFF2>?GGG?14)38<FGGF:?,34:B:B>C0D?DF?F?.(22)6;3>B029902:?:(8>1()./.::
@M03364:396:000000000-C9LGT:1:1101:10588:7954 2:N:0:10
GGACTACCGGGGTATCTAATCCTGTTTGCTACCCACGCTTTCGAGCCTCAGTGTCAGTATTATGCCAGAAGGCTGCCTTCGCCATCGGTATTCCTCCAGATCTCTACGCATTTCACCGCTACACCTGGAATTCTACCTTCCTCTCACATACTCTAGCTCTACAGTTTCAGATGCAGTTCCCAGGTTAAGCCCGGGGATTTCACATCTGACTTATAGAGCCACCTACGCTCCCTTTACGCCCAGTCATTCCGATTAACGCTTGCACCCTCTGTATTACCGCGGCTGCTGGCACAGCGTTAGC
+
CCCCCGGGGGGGGFGGGGFGFAFFFGGGGFGGGFGGGGGGGGGGFGGGGGGGGGGGGFCGGGGGGGGGGGGGGEGGGGGGGGGGGGGGGCGCGFGGGGGGGGGGGGGGGGGGGGGGGGGGGGGGGGGGGGGGGFFFG,=?FGGFGGG=F5E=EDFFGFGEFGFGGGGGDFCEFG5DEFGGG9D@FGFDFCDDCGGGDEGGGFGCFFAEAFEGE6DE@6FGEF4>BFABA49BFFFEEDECE934*7??FG6(/(,1:8:D?@G;FFG?F@0>2<>)6A814;191<?:7:(5(((0)0(12
@M03364:396:000000000-C9LGT:1:1101:8248:7961 2:N:0:10
GGACTACTCGGGTATCTAATCCTGTTTGCTACCCACGCTTTCGAGCCTCAGTGTCAGTATTATGCCAGAAGGCTGCCTTCGCCATCGGTATTCCTCCAGATCTCTACGCATTTCACCGCTACACCTGGAATTCTACCTTCCTCTCACATACTCTAGCTCTACAGTTTCAGATGCAGTTCCCAGGTTAAGCCCGGGGATTTCACATCTGACTTATAGAGCCACCTACGCTCCCTTTACGCCCAGTCATTCCGATTAACGCTTGCACCCACTGTATTACCGCGGCTGCTTGCCCCGAGTTAGC
+
CCCCCGGGGGGGGGGGGGGGGGGGGGGGGGGGGGGGGGGGGGGGGGGGGGGFGGGGGFGFGGGGGGGGGGGGGGGGGGGGGGGGGGGGGGGGGGGGGGGGGGGGGGGGGGFGCGGGGGGGGGGGGFGGCFGGGGG9FFGGGGGFGGGCGFGEGF8DF=FGFGFGGGGGGGGGFFFDFFGGGGFCFG9:FFDFGGGGDEGFF<F7CFFE0CCG5B,;@CFGBGFFB?7/5>>=D;B;4@GGG=>B6><CFGF0723?F@BF68B)CFD(/(/9C6))7<:34;34>F3)50,),31)8).>:
@M03364:396:000000000-C9LGT:1:1101:18896:7982 2:N:0:10
GGACTACACGGGTTTCTAATCCTGTTTGCTACCCACGCTTTCGAGCCTCAGTGTCAGTATTATGCCAGAAGGCTGCCTTCGCCATCGGTATTCCTCCAGATCTCTACGCATTTCACCGCTACACCTGGAATTCTACCTTCCTCTCACATACTCTAGCTCTACAGTTTCAGATGCAGTTCCCAGGTTAAGCCCGGGGATTTCACATCTGACTTATAGAGCCACCTACGCTCCCTTTACGCCCAGTAATTCCTATTCACGCTTGCACCCTCTGTATTACCGCGGCTGCTGGCACAGGTTTAGC
+
CCCCCGGGGGGGGGGGGGGGGGGGGGGGGGGGGGGGGGGGGFGFGGGGGGGGFGGGGGGGGGGGGGGGGGGGGGGGGGGGGGGGGGGGFGGGGGGGGGGGGGGGGGGGGGGGGGGGGGGGGGGGGGGGEFGGGGGGGGGGGGGFGDGFGFGFGEC7FGGGGGFGGGGGGGGGFGFGGFGGC@A>FGDDFFG=CDGG7EGGGCGFCFFFEGBG5B:>FEGG9FDFE6:4>CABDFF4C>GGC(7719CFFG+119./;=?DFFFFGFGF<(6<CEF)9<,.36709?30:?:B10(*/*,2:
@M03364:396:000000000-C9LGT:1:1101:15930:8012 2:N:0:10
GGACTACCCGGGTTTCTAATCCTGTTTGCTCCCCACGCTTTCGTGCCTCAGTGTCAGTTACAGTCCAGAAAGCCGCCTTCGCTACTGGTGTTCCTCCTAATATCTACGCATTTCACCGCTACACTAGGAATTCCACTTTCCTCTCCTGCACTCAAGTTTCCCAGTTTCAAGAGCTTACTACGGTTGAGCCGTAGCCTTTCACTCCTGACTTAAGAAACCACCTACGCACCCTTTACGCCCAGTACATCCGCATACCGCTAGCCCCCTACGTATTACCGCGGCTGCTTGCACGTACTTTGGC
+
CCCCCGGGGGGGGGGGGGFGGGGGGGGGGGGGGGGGGGGGGFGGGGGGGGGGGGGGGFGFGGGGGGGGFGGGGGGGGGGGGGFGGGGGFGGGGGGFGGDGGGFGGGGGGGGGGGGGGGGGGGGGGGGGGGGGGGGGGGGGGGFFFGG8FFGFFFDDFGGGGGFGGGGEGFGCDFBFGFF,=EGFEE<8DFGCCGGGGGGG7A38;FFFFGFF*<,*;5E57D=F=*:94@@23>:C29E::5>4+./);D*23;33:3196;?=DEDBF?:267549*4(49(-())41.8?,3(8B*)*2
@M03364:396:000000000-C9LGT:1:1101:17534:8064 2:N:0:10
GGACTACAGGGGTTTCTAATCCTGTTTGCTACCCACGCTTTCGAGCCTCAGTGTCAGTATTATGCCAGAAGGCTGCCTTCGCCATCGGTATTCCTCCAGATCTCTACGCATTTCACCGCTACACCTGGAATTCTACCTTCCTCTCACATACTCTAGCTCTACAGTTTCAGATGCAGTTCCCAGGTTAAGCCCGGGGATTTCACATCTGACTTATAGAGCCACCTACGCTCCCTTTACGCCCAGTAATTCCGATTCACGCTTGCACCCTCTGTATTACCGCGGCTGCTGGCCCAGATTTCGC
+
CCCCCGGGGGGGGGGGGGGGGGGGGGGGGGGGGGGGGGGGGGGDFGGGGGGGGGGGGGGGGGGGGGGGGGGGGGGGGGGGGGGGGGGGFGGGGGGGGGGGGGGGGGGGGGGGGGGGGGGGGGGGGGGGGGGGGGGGGGGDGGGFGGGDGFFEGEGFGFGGGGFGGGGFGGFGFGFGGFGGGFF>FGDDF<@FDGGGGGGGGFGCEFFFAG5ACAEA>CGGFGDBF?)3<DBFFFFC=DGGGFD24>CFFGC<@0)1@7=D?<EEGGGDD(/93<E)9<694;;69:27><(((4(***-7*
@M03364:396:000000000-C9LGT:1:1101:13865:8086 2:N:0:10
GGACTACACGGGTATCTAATCCTGTTCGCTACCCATGCTTTCGAGCCTCAGCGTCAGTTGCAGACCAGAGAGCCGCCTTCGCCACTGGTGTTCTTCCATATATCTACGCATTCCACCGCTACACATGGAGTTCCACTCTCCTCTTCTGCACTCAAGAAAAACAGTTTCCGATGCAGTTCCTCGGTTAAGCCGAGGGCTTTCACATTAGACTTATTTTTCCGCCTGCGCTCGCTTTACGCCCAATAAATCCGGACAACGCTTGCCACCTACGTCTTACCGCGGCTGCTGGCCCGTCGTTCGC
+
CCCCCGGGGGGGGEGGGGGGGGGGGGGGGGGGGGGGGGGGGGGGGGGGGGGGGGGGGGGGGGGGGGGGGGGGGGGGGGGGGGGGGGGGFGGGGGGGGGGGGGGGGGGGGGGGGGFGGGGGGGGGGGGGGGGGGGGGGGGGGGGFGGGGGFGFGFGF9DFGGGFGGGGGGGGEFGFGGFGGFEDFGG<CFGGDDGGGGGGGGCFEGFFF:>EGCAEEFFGG9DFF==>B@G9;3=@<CDGFG??@A@<EFGGFFFF(749:?8/:7EF:>:8<((44<E82(414>::?FF06;(()00(97
@M03364:396:000000000-C9LGT:1:1101:3706:8108 2:N:0:10
GGACTACAAGGGTTTCTAATCCTGTTTGCTCCCCACGCTTTCGCGCCTCAGCGTCAGTTGTCGTCTAGAAAGTCGCCTTCGCCACCGGTGTTCTGCCTAATCTCTACGCAGTTCACCGCTACACTAGGAATTCCACTTTCCTCTCCGATACTCCAGCTTCCCAGTTTCCATCCCATCACGGGGTTACGCCCCGCACTTTTAAGATGGACTTAGGAAGCCGCGTGCTCGCGCTTGACGCCCAGTAATTCCGTACACCCCTTTCCACCTCCGTATTACCGCGTCTGCTGGCTCGAATTTCACC
+
CCCCCGGF9EFG6FGGGGGGGGGEGGFGGAFGGGGGEFGGGGBCGGGGGG,FFFGG:<FFGGGGFGFGGGGGFGGGGGGA<FGCFEFGGGGGGA,BCFEFGGGFABFDGG+BEF,:B=CCGFDFEFG<EGFFEF;5@4AFGD9<DFC+@@CB==+;@E8EFFFFGGGCDC=DFC02@?,++5@>@*,19<4*;7*4:<FG7;?4@B)()27<8*=*;(:53).7;3)8(14,4((51:58A(46*62.199(4<-()-34,6260;D(((((.4>)4/(-(-2()-).4(,((.))*/-2:
@M03364:396:000000000-C9LGT:1:1101:8147:8115 2:N:0:10
GGACTACCAGGGTATCTAATCCTGTTTGCTACCCACGCTTTCGAGCCTCAGTGTCAGTATTATGCCAGAAGGCTGCCTTCGCCATCGGTATTCCTCCAGATCTCTACGCATTTCACCGCTACACCTGGAATTCTACCTTCCTCTCACATACTCTAGCTCTACAGTTTCAGATGCAGTTCCCAGGTTAAGCCCGGGGATTTCACATCTGACTTATAGAGCCACCTACGCTCCCTTTACGCCCAGTAATTCCGATTCACGCTTGCACCCTCTGTATTACCGCGGCTGCTGGCACAGAGTTCGC
+
CCCCCGGGGGGGGGGGGGGGGGGGGGGGGGGGGGGGGGGGGGGGGGGGGGGGGGGGGEFGGGGGGGGGGGGGGGGGGGGGGGGGGGGGGGGGGGGGGGGGGGGGGGGGCGGGGGGGGGGGGGFGGGGGGGGGGGGGGFFGGGGFFEG@FFGFGFDFGFGGGGFFGGGGGGGGFGFGGFGGGGGGGGADFDFGGGGGDGGGGFG@DFFFFGFGF6,;>CGGFGFFFGA>>GFFFFBFFFGGGFB:1>CEFGG9@@)7F;D???FEGGD2?@;<)<?EEF<>7>;3;?27??(5,8(/1*)99
@M03364:396:000000000-C9LGT:1:1101:23876:8116 2:N:0:10
GGACTACACGGGTTTCTAATCCTGTTCGCTCCCCACGCTTTCGCTCCTCAGCGTCAGTAACGGCCCAGAGACCTGCCTTCGCCATTGGTGTTCTTCCCGATATCTACACATTCCACCGTTACACCGGGAATTCCAGTCTCCCCTACCGCACTCAAGCCCGCCCGTACCCGGCGCGGATCCACCGTTAAGCGCTGGACTTTCACACCGGACGCGCCGAACCGCCTACGAGCCCTTTACGCCCAATCAATCCGGATCACGCTTGCACCCTACGCATTCCCGCGGCTGCTGGCCCGTATTTAGC
+
CCCCCGGGGGGGFFGGGGGGGGGFGGGGGGGGGGGGGGGGGGGGGGGGGGGGGGGGGGGGGGGGGGGGFGGGGGFGGGGGGGGGGFGGFGGGGGGGGGGGGGGGGGGGGGGGGGGGGGGGGGGGGDGG:FGGGGG9EGFGGGGFGGGGGEGFGFDFGGFGGG>GGGGGGGGGFGFGCBGGGGGEGG*6A<:)9CECFGGGGFGEGFB9>G>G9.:;G(CEBGFF?C:5<D>BB?7)6:EGG?0:).84BGD;6(,4F?F?(1;2DFGF:<?(43<)4C3((,399?:>?:2?>4(0)*)2*
@M03364:396:000000000-C9LGT:1:1101:24248:8135 2:N:0:10
GGACTACTGGGGTATCTAAGCCTGTTTGCTACCCACGCTTTCGAGCCTCAGTGTCAGTATTATGCCAGAAGGCTGCCTTCGCCATCGGTATTCCTCCAGATCTCTACGCATTTCACCGCTACACCTGGAATTCTACCTTCCTCTCACCTACTTTAGCTCTACAGTTTCAGATGCAGTTCCCAGGTTCAGCCCGGGGATTTCACATCTGACTTATAGAGCCACCTACGCTCCCTTTACGCCCAGTAATTCCGATTCACGCTTGCACCCTCTGTATTCCCGCGGCCGCTGGCACAGCTTTCCC
+
C<@CC8FEF<CCC@FGGGC,BFF8C@FGGGGGGGGGEGD@FGEDFGGDFG@ECFGGEFGGCCCEFDGGDEFGFF<FGFGDDBGGDF@E69CF9FGFFFFGFFFF;FGGGCCFFGFGGDGG>FFG>,AE8BE=FCFFGFCGG89+=EG,>@E*,*6BFADAAAD?AFEF8C,@<:DDADGGG,A+>9,:EF?D6CEED+@6<*@C+:B;5BADE6,*+*@@=CCB22)3)37):*:8>>EGGF5;88?CFGF(;<?3:8D@DDB);CG;:3=?).9)9B;>3(-(-7047<B7,4:)9*):2
@M03364:396:000000000-C9LGT:1:1101:3639:8142 2:N:0:10
GGACTACTAGGGTATCTAATCCTGTTTGCTCCCCACGCTTTCGAGCCTCAGCGTCAGTTACAGTCCAGAGAATCGCCTTCGCCACTGGTGTTCTTCCTAATCTCTACGCATTTCACCGCTACACTAGGAATTCCATTCTCCTCTCCTGCACTCTAGACTTCCAGTTTGAAATGCAGCACCCAAGTTGAGCCCGGGTATTTCACATCTCACTTAAAAGTCCGCCTACGCTCCCTTTACGCCCAGTAAATCCGGACCACGCTCGCCCCCTACGTATTACCGCGGCGGCTGGCCCGTCGTTCGC
+
CCCCCGGGGGGGGGGGGGGGGGGGGGGGGGGGGGGGGGGGGGGGGGGGGGGGGGGGGGGGGGGGGGGGGGGGGGGGGGGGGGGGGFFGFFGGGGGGGGGGGGGGGGFGGGGGGGGGGGGGGGGGGGGGGGFGGGGGGGGGGGGFFGFCF@FEFFFFFFEGGGFGGGGFGGGGFGDFFFGGGFCAEED>F@?GGGGEDFFGGFGE7?=E<FEG=FC7:5E=@GA@7?@/2;@B@AE**-:FF5=EFEC5CCGF(((6>(:2<6E.*?D98<3:4A?)6C8199>6(41;BB(472(8)7(99
@M03364:396:000000000-C9LGT:1:1101:27167:8151 2:N:0:10
GGACTACCCGGGTTTCTAATCCTGTTTGCTACCCACGCTTTCGTGCCTCAGTGTCAGTTTCAGTCCAGAAGGCCGCCTTCGCCACCGGTGTTCCTCCTAATATCTACGCATTTCACCGCTACACTAGGAATTCCGCCTTCCTCTCCTGTACTCAAGCTGAACAGTTCGCAGGGCGGTTCACGGTTGGGCCGTGAAATTAAACCCCGCGCTTGACCAGCCACCTACTCCCTCTTTACGCCCAGTAATTCCGGATACAGCTCGCCCCCTACGTGTTACCGCGGCTGCTGGCGCGTAGTTCGCC
+
CCCCCGGGGGGGFGGGGGGGGGGGGGGGGGGGGGGGGGGGGGGGGGGGGGGGGGGGGCDFGGGGGGGGGGGGGGGGGGGGGGGGFFFGCFFGGGGGGGGGGGGGGGGGGGGGFGGGGGDDGGGGGGGGGFCFFGGEGFCEEFGFGGGGGFGFFE6D38EGGGFGGFFGGGGEEFBG*<5EEFG*BGC>F@EDGEFFGGGFG568?DFB(56F()56C:F*6F8?(+.),24?9AF<?B8?C::-06:<9D/86?0)*53:B>:?<87:B?B<(3<-4*(-7>>,()).((,7-(,861179
@M03364:396:000000000-C9LGT:1:1101:12771:8171 2:N:0:10
GGACTACACGGGTATCTAATCCTGTTTGCTACCCACGCTTTCGAGCCTCAGTGTCAGTATTATGCCAGAAGGCTGCCTTCGCCATCGGTATTCCTCCAGATCTCTACGCATTTCACCGCTACACCTGGAATTCTACCTTCCTCTCACATACTCTAGCTCTACAGTTTCAGATGCAGTTCCCAGGTTAAGCCCGGGGATTTCACATCTGACTTATCGAGCCACCTACGCTCCCTTTACGCCCAGTAATTCCGATTAACGCTTGCACCCTCCGTATTACCGCGGCTGCTGGCCCAGATGTAGC
+
CCCCCGGGGGGGGCGGGGGGGGGGGGGGGG9FGGGGGGGGGGG,FCGGGGG@FGGGGGGFFGGEGGGGFEFGGGGGGGGGGGGGGGGGGGGGGGGGGCFGGGFGGFGGGGGGGGGGGGGDGGGGGGGGGGGGGEGGG=DGGGGFG9FCEFGFGFGFGGGFFGFFGEFGEFDGDFFGGDEDFFGGGG?8FFEGGGEEDGGGGEGF7A+>EGEF5<,:CCGGEGFFEF=B=GFFFFFFFDGFG@=EFEFFFGG<?((9=31;61:)2BC(((--(.5:AF1969BBFF?>FB0:-8(**1.?C
@M03364:396:000000000-C9LGT:1:1101:7442:8174 2:N:0:10
GGACTACAAGGGTTTCTAATCCTGTTTGCTACCCACGCTTTCGAGCCTCAGTGTCAGTATTATGCCAGAAGGCTGCCTTCGCCATCGGTATTCCTCCAGATCTCTACGCATTTCACCGCTACACCTGGAATTCTACCTTCCTCTCACATACTCTAGCTCTACAGTTTCAGATGCAGTTCCCAGGTTAAGCCCGGGGATTTCACATCTGACTTATAGAGCCACCTACGCTCCCTTTACGCCCAGTAATTCCGCTTAACGCTTGCACCCTCTGTCTTCCCGCGGCTGCTGGCCCAGAGTTAGC
+
CCCCCGGGGGGGCGGGGGGGGGGGGGGGGGGGGGGGGGGGGGGGGGGGGGGGFGGGGAFDGGFGGGGGFGFGGGGGGGFGGGGGGGGGGGGGGGGGGGGFGGGGGGGGGGGFGGGGGGGGEGGGG?FFGFFFGGGGGFFGGGGFGGG@DFGFGFGFG8EFCCDFAFFGGGGGFGFGGFGGGFG:,@9:DFGFCEGG6CGGGFGFDFFE*8*B=6;59AFGFGFFEDA59DA45AE6<>EGGFFE87@<BG4(22(4A7;@D0B8FGD?<(.1)9?<)<7>2;>>FF7323(4268)/*.02
@M03364:396:000000000-C9LGT:1:1101:19837:8180 2:N:0:10
GGACTACAGGGGTATCTAATCCTGTTCGCTCCCCCAGCTTTCGCGCCTCAGCGTCAGTGGTGGCCCAGAAGGCCGCCTTCGCCACCGGTGTTCTTCCCGATATCTGCGCATTCCACCGCTACACCGGGAATTCCGCCTTCCCCTACCACACTCGAGCCCGCCGGTATCGGAGGCTCGCCGGGGTTGAGCCCCGGGCTTTTACCTCCGACCTAACGGGCCGCCTACCCCCGCCTTACGCCCCATGCATCCGGATAACGCCCGCCCCCTACCGACTACCCCGGGTGACTGCACGGACTTTCCC
+
CCCCCGGGGGGGGGGGGGGGGGGGGGGGGGGGGGGGGGGGGGGGGGGGGGGGGGGGFFFGFGGGGGGGFGGGGGGGGGGGGGGGGGGGFGGGGGGGGGGGGGGGGGGGGGGGGGGGGGGGGGGGGGGGFGGGGGGGGBDGGGGFGGGGGFGFG>DFFGGGGGEGGDFGGGDGBF2FEDGGGGG@C=2./;29)=EGCFGG+8F<DFE;BD3C:F8(13C*(94,3*()()(((-).-(::*(4:)5-4?<3(-()4)2(,(3:93:),:7,((,(.4*-,(((--)).()44(((0**)29
@M03364:396:000000000-C9LGT:1:1101:27427:8196 2:N:0:10
GGACTACACGGGTATCTAATCCTGTTCGCTACCCATGCTTTCGAGCCTCAGCGTCAGTTGCAGACCAGAGAGCCGCCTTCGCCACTGGTGTTCTTCCATATATCTACGCATTCCACCGCTACACATGGAGTTCCACTCTCCTCTTCTGCACTCAAGAAAAACAGTTTCCGATGCAGTTCCTCGGTTAAGCCGAGGGCTTTCACATTAGACTTATTTTTCCGCCTGCGCTCGCTTTACGCCCAATAAATCCGGACCACGCTTGCCACCTACGTCTTACCGCGGCTGCTGGCACGTCTTCAGC
+
CCCCCGGGGGGGGGGGGGGGGGGGGGGGGGGGGGGGGGGGGGGGGGGGGGGGGGGGGGGGGGGFGGGGGGGGGGGGGGGGGGGGGGGGFFFGGGGGGGGGGGGGGGGGGGGGGGGGGGGGGFGGGGGGGGGGGGGGGGGGGGGFGGG;EFGFED=D,=EFGGFGGGGGGGCEBFEFDDGGGGGFGG+AFFGGGEGGGFGGGEGECFFF4CEF4BD>FFGGDGFFFC@?>D>911=EF@GGG@;@A<>EFGD9:9;6F:9?62@3:EF34:122266:<6(7>BF,123>?14:?(05*.::
@M03364:396:000000000-C9LGT:1:1101:22513:8199 2:N:0:10
GGACTACTCGGGTTTCTAATCCTATTTGCTCCCCACGCTTTCGTGCCTCAGCGTCAGTCACAGGCCAGGCGGCCGCCTTCGCCACTGGTGTTCTTCCATATATCTACGCATTCCACCGCTACACATGGAGTTCCACTCTCCTCTTCTGCACTCAAGAAAAACAGTTTCCGATGCAGTTCCTCGGTTAAGCCGAGGGCTTTCACATTAGACTTATTTTTCCGCCTGCGCTCGCTTTACGCCCAATCAATCCGGACAACGCTTGCCCCCTACGTATTACCGCGGCTGCTGGCCCGTATTTAGC
+
CCCCCGGGGGGGGGGGGGAFGGGGGGGGGGGFGGGGGGGGGGGGGEGGGGGGGGGEGGGGGGGGGGGGGGGGGGGGGGGGGGGGGGGGFGGGGGGGGGGGGGGGGGGGGGGGCFFGGGGCGGGGGGGGFGGGGGGGGGGGGFEFFGG7EFGFFD?FB8EGGCFFFGGGGGCEDCEGGFGG,EDCEG>CFCFC?EGGGG>?FFGFGF=E8C@FF+,@GFGGFGFFFF9BBCB;;?FFFFGEG?::7824@DDFFFB0>6>B?:E4*194:<03)6:):<:647>>613)3((414(09*)::
@M03364:396:000000000-C9LGT:1:1101:15718:8204 2:N:0:10
GGACTACCGGGGTATCTAATCCTGTTCGCTCCCCACGCTTTCGCTCCTCAGCGTCAGTAACGGCCCAGAGACCTGCCTTCGCCATTGGTGTTCTTCCCGATATCTACACATTCCACCGTTACACCGGGAATTCCAGTCTCCCCTACCGCACTCAAGCCCGCCCGTACCCGGCGCGGATCCACCGTTAAGCGATGGACTTTCACACCGGACGCGACGAACCGCCTACGAGCCCTTTACGCCCAATAAATCCGGATAACGCTTGCACCCTACGTATTACCGCGGCTGCTGGCACGTGGTTAGC
+
CCCCCGGGGGGGGDGGGGGGGGGGGGGGGGGGGGGGGGGGGGGGGGGGGGGGGGGGGGGGGGGGGGGGGGGGGGGGGGGGGGGGGGGGGGGGFGGFFGGGGGGGGGGGGGGGGGGGFGGGGGGEGGGGGGGGGG8FFGGGGGGFGGFGGEGFGFGFFEGGGGFDGCCEGGDGFG@CCDGG?EDEGGEDFF?CFGGGG?FFGFGFGFF>;DFD9>C9)7EGFD>08017219::??))2:EGB::FF<)=FD0(((6@69B<:C2*;C:.(((.-8AAFB629>((32:2,3541()0))*0
@M03364:396:000000000-C9LGT:1:1101:8995:8221 2:N:0:10
GGACTACTCGGGTATCTAATCCTGTTCGCTCCCCTAGCTTTCGCGCCTCAGCGTCAGTCGTGGCCCAGAAGGCCGCCTTCGCCACCGGTGTTCTTCCCGATATCTGCGCATTCCACCGCTACACCGGGAATTCCGCCTTCCCCTGCCAGACTCAAGCCGGCCGGTATCGGGAGCGGACGGGGGTTGAGCCCCCGGATTTGACTCCCGACCAGGCTGGCCGCCTACGCGCGCTTTACGCCCAATGAATCCGGATAACGCTTGCCCCCTCCGTCTTACCCCGGCTGCTGGCCCGTAGTTCGCC
+
CCCCCGGGGGGGGEFGGGGGGGGGGGGGGGGGGGGGGGGGGGGGGGGGGGGGGGGGGGGGGGGDGGGGGGGGGGFCGGGGGGGGGGGGGGGGGGGGGGGDGGGGGGFGGGGGGGGGGGGGGGGGGGGGGGGGGGGFEGGGGGGFGGGGGFGFGBGFGGGGGGFDGGGGGGGCAFFGCDGGEGGEEG:5@CFDCEGCDGFFG>FD9FE04D0FFFF3C:CC9G??2*-091(-242:?BEGD038*<<A?D73(,.<7928?:8>GGG(433(.3.<2+4(16--4057,,243-(09*,)*
@M03364:396:000000000-C9LGT:1:1101:16857:8264 2:N:0:10
GGACTACTGGGGTTTCTAATCCTGTTTGCTCCCCACGCTTTCGCGCCTCAGTGTCAGTTACAGACCAGGAAGCCGCCTTCGCCACTGGTGTTCCTCCATATCTCTACGCATTTCACCGCTACACATGGAATTCCACTTCCCTCTTCTGCACTCAAGTCGACCAGTTTCCAATGACCCTCCACGGTTAAGCCGTGGGCTTTCACATCAGACTTAATCAACCACCTGCGCGCTCTTTACGCCCAATCATTCCGGATAACGCTCGCCACCTACGTATTACCGCGGCTGCTGGCCCGTATTTAGC
+
CCCCCGGGGGGGGGGGGGGGGGGGGGGGGGGGGGGGGGGGGGGGGGGGGGGGGGGGGGGGGGGGGGGGGGGGGGGGGGGGGGGGGGGGFFGGGGGGGGGGGGGGGGGGGGGGGGGGGGGGEGGGGGGGGGGGGGGGGFGGGGGFGGGGGFGFGFFDGGGCEGBGFFGGGGDGFFDGGFGGFFDCEGCEFGFGGGGGCFGGGEGFGFFE6DEFEFD>FFGF9F@D@C@E@D6DFFFEEFGGG@?F);CFFGGF:16AF?6:?9:47;FBFF??<6:):C:;B6>B>(.4:((-49(.9=)2:
@M03364:396:000000000-C9LGT:1:1101:7434:8269 2:N:0:10
GGACTACTCGGGTATCTAATCCTGTTCGCTCCCCACGCTTTCGCTCCTCAGCGTCAGTAACGGCCCAGAGACCTGCCTTCGCCATTGGTGTTCTTCCCGATATCTACACATTCCACCGTTACACCGGGAATTCCAGTCTCCCCTACCGCACTCCAGCCCGCCCGTACCCGGCGCCGATCCACCGTTAGGCCATGGACTTTCACACCGGACGCGCCGAACCGCCTACGAGCCCTTTCCGCCCAATCATTCCGTGTAACCCTCGCCCCCTACTTAGTCCCGCGGCTGCCGGCCCCGCGTTTGC
+
CCCCCGGCCFGGFGGGGGFGGGGGGGEGGGGGGGGGGGGGGGGECGGGEFGGGGGGGGF,CFG@FGGGGF8<F,AFGGGG7FGG,CDGGGGGG9EFGGGCG+CFGGGEFGGGEFGGEE,@6FFGGGGGGDFGGGG<7FFFG6B;CGG6E<FAGBGFGGGDGC5DG8E:FC*>9FAGD?CG680*3C*/;F+**=9EFGGGG3C7CF331C6C15C63(?E(9;::F,)-)382:?).-CEG0(,..))9CC)(.(.9)4324>(*:C,(:).4)644<(2,7>B(-(((,4((-()))(1:
@M03364:396:000000000-C9LGT:1:1101:5291:8289 2:N:0:10
GGACTACAAGGGTTTCTAATCCTGTTTGCTCCCCACGCTTTCGTGCCTGAGCGTCAGTTATGGTCCAGAAAGCCGCCTTCGCTACTGGTATTCCTTTGAATCTCTACGCATTTCACCGCTACACTCAAAGTTCTACTTTCCTCTCCCACACTCTAGCCTAGCAGTTTCAAAAGCAGCTCCGAAGTTGAGCCTCGGGATTTCACTTCTGACTTGCTTGGCCGCCTGCGCACCCTTTACACCCAGTAAATCCGGATAACGCTTGCTCCCTACGTATTACCGCGGCTGCTGGCACGTAGTTAGC
+
CCCCCGGDFGGG<EGGGGGGGGGGGGGFGGGGGGGGGGGGGGGFGGGGGGGGGGGGGCFEGFFGGGGFCEFGGGFFGGGGGG@FGGGGGAFGGGGGGGGGGGGGGGCFFGGGGGGGGGGGGGGG,E<FGGGGGGGGGGDFGFGFGFGF,<CDEECFEGGGGGFGGFCFGGFFDFFGGFGGG8?BGGGFFGGGGEG+3BFGGFG<FAFEEGFC*8;=5>FFBGFFB>@5(7-/-8E*/9FCE0=@8<)97FDF?D;<A66,63;6:FF:<2445<:AAE699>93>F)8?0(5?3.)866:>
@M03364:396:000000000-C9LGT:1:1101:14904:8326 2:N:0:10
GGACTACTAGGGTATCTAATCCTGTTTGCTACCCACGCTTTCGAGCCTCAGTGTCAGTATTATGCCAGTAGGCCGCCTTCGCCATCGGTATTCCTCCAGATCTCTACGCATTTCACCGCTACACCTGGAATTCTCCCTTCCTCTCACATACTCTAGCTCTACAGTTTCAGATGCAGTTCCCAGTTTCAGCCCGGGGATTTCACATCTGACTTATAGAGCCACCTGCGCTCCCTTTACGCCCAGTAATTCCGATTAACGCTTGCACCCTCTGACTTCCCGCGGCGGCTGGCACGAGTTTGGC
+
CCCCCFEGAFEFG8FEFFGGGGGFCE@CEFE<@FDEGGGDFEF,A;CAFFG9CFEAFGGGGFFGGCFF,,CEE,@BFGGFFDGGG8CEC,DF<9D9CF8<FEDF=,6<=@B,@EF,<4+@+@EC8EEFB<?AEF,?,A=ACDDFF,4=B+C9=;F?F8EFDC3+EC;@F,E=839839@E?3=37,,22:,=@C3C+>:,EAF*B*?;0=6C*35;+*;CEGFB)655)*/-:BF44>EC=9(;:8?):1;(/(/)1(66,6*);CDDF(/)))-).*-4((((((,42-(.(((0)*.*9
@M03364:396:000000000-C9LGT:1:1101:28369:8333 2:N:0:10
GGACTACAAGGGTTTCTAATCCTGTTTGCTCCCCACGCTTTCGTGCCTGAGCGTCAATCTTTGTCCAGGGGGCCGCCTTCGCCACCGGTATTCCTCCAGATCTCTACGCATTTCACCGCTACACCTGGAATTCTACCACCCTCTACACGACTCTAGTTCGCCCGTTCAAAATGCAATTCCCAGGTTGAGCCCGGGGCTTTCACATCTTACTTCACAAACCGCCTGCGCGCGCCTTACGCCCAGTACTTCCTCATCACGATCGTACCCTCCGTATTACCGCGGAGGCAGTACCGGATTCAGC
+
CCCCCGGGFEFEFGEGGGA9EEG9FEGGGF<FFFFEEGGGGGGGGFGFFC<EGGE>,66CFGFEFFGGGDGDGGEEGGGFFCEG,AFGFGGGFE9,B,AF,EDFCEF+++4+C5@EEE>DGC,44,AB=FGGGDF,,,+6>D3*6B;,>@B>FEFF,@FE@F*+5:CF77EEF9AFFF77,<?*@EB>4,:77C55)1BFDECE:A6))@993++/C18*3:0<@G(8()3((,8)82ECE?::*)6)*:*)).)69((3,90(1/9,-41,(3794+-(--((-(((())611(..*.0:
@M03364:396:000000000-C9LGT:1:1101:8099:8358 2:N:0:10
GGACTACACGGGTATCTAATCCTGTTTGCTACCCACGCTTTCGAACCTCAGTGTCAATATGATGCCAGAAGGCTGCCTTCGCCATCGGTATTCCTCCAGATCTCTACGCATTTCACCGCTACACCTGGAATTCTACCTTCCTCTCACATACTCTAGCTCTACAGTTTCAGATGCAGTTCCCAGGTTAAGCCCGGGGATTTCACATCTGACTTATAGAGCCACCTACGCTCCCTTTACGCCCAGTAATTCCGATTAACGCTTGCACCCTCTGTATTACCGCGGCTGCTGGCACAGAGTTCGC
+
CCCCCGGGGGGGGGGGGGGGGGGGGGGGGGGGGGGGGGGGGGGGGGGGGGGGGGGGGGGGGGGGGGGGGGGGGGGGGGGGGGGGGGGGGGGGGGGGGGGGGGGGGGGGGGGGGGGGGGGGGGGGGGGGCFGGGGGGGGGGGGGFGGGEGFGFFEGFGGGGGGFGGGGGFGGGFGFGGFGGGGFFGGGFFG8DGGGGGCGGGFGFDFFF@C=FCF7;ECGGEFDFED9BAC94=FFFFDGGG@B>C<EFFGD;;D0CF62<2<C3CGG=;(49<CF3)73>B9>>>F?FFF(5(4()94)9/
@M03364:396:000000000-C9LGT:1:1101:27514:8365 2:N:0:10
GGACTACTCGGGTTTCTAATCCTGTTTGCTACCCACGCTTTCGAGCCTCAGTGTCAGTATTATGCCAGAAGGCTGCCTTCGCCATCGGTATTCCTCCAGATCTCTACGCATTTCACCGCTACACCTGGAATTCTACCTTCCTCTCACGTACTCTAGCCCTACCGTTTCAGATGCAGTTCCCAGGTTAAGCCCGGGGATTTCACATCTGACTTCTTGAGCCACCTACGCTCCCTTTACGCCCAGTAATTCCTATCAACGCTTGCACCCTCCGTCTTACCGCGGCTGCTGGCACGGAGTTAGC
+
CCCCCGGG<FEGFGGGGGGGGGGGGGGGGG<FGGGGGGGGGGG8@@FF8FFFGGGGGGCE6CC,CFGGF<@FG<FGGGGGGGGGDFGGG8FGGGGGGAFGGGGGGGGGGGGGGGGGGGGGGGGGG8FGGGGGG<DGD=3FGGGFG,E4DDGFG>FF9,@=DG*@FEGGFF>,<:6+@DFD99D7EGGEFDFFGCEG+@FGGCGC9@1;7C5,*4,05:?F@FBF)6)34C@>BFFE@@GFF=BE89CEFG+55))1;;>?F@F7FFD(((.6(4<2<<09;>>>BB?FF?(3,-()8))::
@M03364:396:000000000-C9LGT:1:1101:22852:8366 2:N:0:10
GGACTACTCGGGTTTCTAATCCTGTTCGCTCCCCACGCTTTCGCTCCTCAGCGTCAGTAACGGCCCAGAGACCTGCCTTCGCCATTGGTGTTCTTCCCGATATCTACACATTCCACCGTTACACCGGGAATTCCACTCTCCCCTACCACACTCAAGCCCGCCCGTACCCGGCGCGGCTCCACCCTTAAGCCATGGACTTTCACACCGGACGCCACGCACCGCCTACGAGCCCTTTACGCCCAATAAATCCGGATAACGCTTGCCCCCTACGTCGTACCGCGGCTGCTGGCCCGTCCTTCCC
+
CCCCCGGGFGGGFGGGGGA@FGGFFFGGGGGGGGGGGGGGGGGGGGGGGGGGEFGGCGGCGGGGGGGG,CCEF@FGGGGGGGGCCEEGCDGGGFFGGGFFEGGGGGGFFFGGEGFGGGEDEGGGGEGG+CFFGGC,=AFGGDEBFGG,BFGBC)6;FEFGGGACFCEGF53:BGAD*5CE6CC*4<C4C@+*;<8<C?FC7)?5;>5((21:();1)4EC(991482>1>7118?<>:EGD0:()5)-=FG9:8(6@<642:F(>>D7(3344(-.42(((29(027:0(484(,).04*9
@M03364:396:000000000-C9LGT:1:1101:5987:8382 2:N:0:10
GGACTACAGGGGTTTCTAATCCTGTTTGCTACCCACGCTTTCGAGCCTCAGTGTCAGTATTATGCCAGAAGGCTGCCTTCGCCATCGGTATTCCTCCAGATCTCTACGCATTTCACCGCTACACCTGGAATTCTACCTTCCTCTCACATACTCTAGCTCTACAGTTTCAGATGCAGTTCCCAGGTTAAGCCCGGGGATTTCACATCTGACTTATAGAGCCACCTACGCTCCCTTTACGCCCAGTAATTCCTATTAGCGCTTGCACCCTCTGTATTACCGCGGCTGCTTGCACAGTGTTAGC
+
CCCCCGGGGGGGFGGGFFFGGFGGGFGGGGGGGGGGGGGGGGGGGGGGGGGFFFGGGGGGGGGFFFGGGGGGGGGGGGGGGGGGGGGGGGGGGGGGG8FEGGFGCEGGGGGGGGGGGEGDGGFCGGGFGGGGGFGGFFFGGGGFGCA@FFF7,;9D9@EGAFFGGFCCDFGF?CDFGFGGFGFFGD9>FGGDGGGG>BGGG7CE9?+0*=A;A<705ACGCGCDEC>D);>=BEFCC6EGG((0488?FG+)77C))((/,,=4DGD8;;@E)9<)7<<979>>((4)5(.8)8)/1*)::
@M03364:396:000000000-C9LGT:1:1101:9882:8389 2:N:0:10
GGACTACTCGGGTATCTAATCCTGTTCGCTACCCATGCTTTCGAGCCTCAGCGTCAGTTGCAGACCAGAGAGCCGCCTTCGCCACTGGTGTTCTTCCATATATCTACGCATTCCACCGCTACACATGGAGTTCCACTCTCCTCTTCTGCACTCAAGAAAAACAGTTTCCGATGCAGTTCCTCGGTTAAGCCGAGGGCTTTCACATTAGACTTATTTTTCCGCCTGCGCTCGCTTTACGCCCAATAAATCCGGACCACGCTTGCCACCTACGTATTACCGCGGCTGCTGGCACGTATTTAGC
+
CCCCCGGGGGGGGGGGGGGGGGGGGGGGGGGGGGGGGGGGGGGCGGGGGGGGGGGGGGGGGGGGGGGGEGGGGGGGGGGGGGGGGGGGFFFGGGGGGGGGGGGGGGGGGGGGGGGGGGGGGGGGGGGGGGGGGGGGGGGGGGGFGGGGGFGFGFGF,8DGDFFGGGGGGGGGFGFFGFGGCGGFGG<>FFGDDGGGGGFGGEGFDF6AEGFG=FD>CEGGFGFFFC@D=CBF<@F4;<GEG?@3AAEEFGDF:1(4>4>::?GFDGG0(.44)53:<A:>B;F>9B8):B??BF(//6)::
@M03364:396:000000000-C9LGT:1:1101:22845:8402 2:N:0:10
GGACTACTAGGGTATCTAATCCTGTTCGCTACCCATGCTTTCGAGCCTCAGCGTCAGTTGCAGACCAGAGAGCCGCCTTCGCCACTGGTGTTCTTCCATATATCTACGCATTCCACCGCTACACATGGAGTTCCACTCTCCTCTTCTGCACTCAAGAAAAACAGTTTCCGATGCAGTTCCTCGGTTAAGCCGAGGGCTTTCACATTAGACTTATTTTTCCGCCTGCGCTCGCTTTACGCCCAATAAATCCGGACAACGCTTGCCACCTACGTATTCCCGCGGCTGCTGGCCCGGTGTTCGC
+
CCCCCGGGGGGGGGGGGGGFGGGGGGGGGGGGGGGGGGGGGGGFGGGGGGGGGGGGGGGGGFGFGGGGGGGGGGGGGDG9FGFGGGGGCGGGGGGGGGGGGGGGGGFGGGGGGGGGGGGGGGCFGFGGEFFGGGGG8?DGFGFF8BGEC;FE?0=DFGG??FFGGGGGGGEEFGFGFFFGFFGEEG>>FF86CEEE>FGGCEDEGFFE4DEFEA7*5>DAAG@F98245499<?=CEFGGG:(6/747@FD>;;>:F2480(8?*<*8(((43<B)):,4-,-40(),5(8?B((00.)17
@M03364:396:000000000-C9LGT:1:1101:7215:8426 2:N:0:10
GGACTACTGGGGTATCTAATCCTGTTTGCTCCCCACGCTTTCGAGCCTCAGCGTCAGTTACAGTCCAGAGAAGCGCCTTCGCCACTGGTGTTCTTCCTAATCTCTACGCATTTCACCGCTACACTAGGAATTCCGCCTTCCTCTCCTGTACTCAAGCTGAACAGTTCGCAGGGCGGTTCACGGTTGGGCCGTGAAATTAAACCCCGCGATTGCACAGCCACCTCCGCACTCTTTACGCCCAGTAATTCCGGATAACGCTCGCCCCCTACGTGTTACCGCGGCTGCTGGCGCGTACTTCGCC
+
CCCCCGGCFGGGGGGGGGFGGGGGGGGGGGGGGGGGGGGGGGGGGGGGGGGGGGGGGGGGGGGGGGGGFGGGDFFGGGGGGGGGGGGGGGGGGFGGGGGGGGGGGGGGGGGGGGGGGGGGGGGGGGGGGGGGGGGGG=DGGGGFGGCDFDFEGF8FF?FEDF9FGGGEGG@>>GFGG5E,EFGGGGG)@B:*;5=,=?;7C7C@G>B7()654+>;D1EC@F;((*/)-156-:6423EG>,89*6-)76)-,39354--4>C(9E7(,,...4).6*--4;(4<:8?:(-(.((09*25<
@M03364:396:000000000-C9LGT:1:1101:7473:8429 2:N:0:10
GGACTACAAGGGTATCTAATCCTGTTTGCTACCCACGCTTTCGAGCCTCAGTGTCAGTATTATGCCAGAAGGCTGCCTTCGCCATCGGTATTCCTCCAGATCTCTACGCATTTCACCGCTACACCTGGAATTCTACCTTCCTCTCACATACTCTAGCTCTACAGTTTCAGATGCAGTTCCCAGGTTAAGCCCGGGGATTTCACATCTGACTTATAGAGCCACCTACGCTCCCTTTACGCCCAGTAATTCCGATTAACGCTTGCACCCTACGTATTACCGCGGCTGCTGGCACGGAGTTCGC
+
CCCCCGGGGGGGGGGGGGGGGGGGGGGGGGGGGGGGGGGGGGGGFGGGGGGFEGGGGGGGGGGGGGGGFCFGGGGGGGGGGGGGGGGGGGGGGGGGGFGFGGGGGGGGGGGGGGGGGGGGGGGGGGGG?FGFGGGGGGGGGGGFGGG,@DGEGEGFGAFFFGFGGGGGCGFGFGBDGFGGGDFFGG9>FFGCGGGGCCGGGCFE7AFECGFFEFFEFEGGFGFF@EA>5CADBBEFEAGGGFFFFF?EFGG(9;@3C?F@43E@FGDF1?;@;<@)<<87(1>9>F:>BF04(((.855C<
@M03364:396:000000000-C9LGT:1:1101:25453:8430 2:N:0:10
GGACTACAGGGGTTTCTAATCCTGTTTGCTACCCACGCTTTCGAGCCTCAGTGTCAGTATTATGCCAGAAGGCTGCCTTCGCCATCGGTATTCCTCCAGATCTCTACGCATTTCACCGCTACACCTGGAATTCTACCTTCCTCTCACATACTCTAGCTCTACAGTTTCAGATGCAGTTCCCAGGTTAAGCCCGGGGATTTCACATCTGACTTATCGAGCCACCTACGCTCCCTTTACGCCCAGTAATTCCGATTCACGCTTGCACCCTCTGTATTACCGCGGCTGCTGGCACAGCTTTCGC
+
CCCCCGGGGGGGGGGGGGGGGGGGGGGGGGGGGGGGGGGGGGGGGGGGGGGGGGGGGGFGGGGGGGGGFGGGGGGGGGGGGGGGGGGGECGGGGGGGGGGGGGGGGGGGGGGGGGGGGGGCGGGGGGGGGGGGGGGGGGGGGGFGGG,EFGFCDBFDCEGFGBGGGGGGGDFFFEGGFGGFDF7FG9DFCFGGGEG?EGGGEGFGFFEEGFG;A,8@5CGBGFFFGAED>@DFFFFFFGCGD>B+9<EFG47?D)7F0=;?@5/CFG@@3;7?CC34<3799;>F?0)7?(343(07*)1*
@M03364:396:000000000-C9LGT:1:1101:13179:8454 2:N:0:10
GGACTACTCGGGTTTCTAATCCTGTTCGCTACCCATGCTTTCGAGCCTCAGCGTCAGTTGCAGACCAGAGAGCCGCCTTCGCCACTGGTGTTCTTCCATATATCTACGCATTCCACCGCTACACATGGAGTTCCACTCTCCTCTTCTGCACTCAAGAATGACAGTTTCCGATGCAGTTCCACGGTTGAGCCGTGGGCTTTCACATCAGACTTATCATTCCGCCTGCGCTCGCTTTACGCCCAATAAATCCGGACAACGCTTGCCACCTACGTATTACCGCGGCTGCTGGCACGTAGTTAGC
+
CCCCCGGGGGGGGGGGGGGGGGGGGGGGGGGGGGGGGGGGGGGGGGGGGGGGGGGGGGGGGGGFGGGGFGGGGGGGGGGGGGGGGGGGFFFGGGGGGGGGGGGGGGGGGGGGGGGGGGGGGGGGEGGGGGGGGGGGGGGGGGGFGGGGGFGFGFGF,@FGGGFGGGGGGGGGFGFGGFGGGGGFGGGEFFFGGGGGGGGGGEGFGFFE>GFGFFDEGFGGFGFFFFFFFGFFDDFFFFGEGFF@FE;CFGGFFFF?>0;::?>>:FG<0???2<?)6<197766>:2?BF0<<87)06):2
@M03364:396:000000000-C9LGT:1:1101:12634:8457 2:N:0:10
GGACTACCGGGGTTTCTAATCCTGTTTGCTACCCACGCTTTCGAGCCTCAGTGTCAGTATTATGCCAGAAGGCTGCCTTCGCCATCGGTATTCCTCCAGATCTCTACGCATTTCACCGCTACACCTGGAATTCTACCTTCCTCTCACATACTCTAGCTCTACAGTTTCAGATGCAGTTCCCAGGTTAAGCCCGGGGATTTCACATCTGACTTATCAAGCCACCTACGCTCGCTTTACGCCCAGTAATTCCGATTAACGCTTGCACCCTCTGTATTACCGCGGCTGCTGGCACGGCTTTAGC
+
CCCCCGGGGGGGGGGGGGGGGGGGGGGGGGGGGGGGGGGGGGGDGGGGGGGGGGGGGGGGGGGGGGGGFGGGGGGGGGGGGGGGGGGGGFFGGGGGGGGGGGGGGGGGGGGGGGGGGGGCEGGGGGGGGGGGGGGGGGGGGGGFGGGDGFGFGEGFGGGGGGFGGGGGGGGGFGFGGFGGGFGGGGFDFF@DDGGGDGGGGEFEGFFF7=AC79E6FEGGFGFFFFDBDGFF@DFFFFGGGDFF8?CFFGF13?03A;>?D@>4FGD:?256:64)6<14499>;?24><1<(-(.))-::
@M03364:396:000000000-C9LGT:1:1101:10186:8489 2:N:0:10
GGACTACCGGGGTATCTAATCCTGTTCGCTACCCATGCTTTCGAGCCTCAGCGTCAGTTGCAGACCAGAGAGCCGCCTTCGCCACTGGTGTTCTTCCATATATCTACGCATTCCACCGCTACACATGGAGTTCCACTCTCCTCTTCTGCACTCAAGAAAAACAGTTTCCGATGCAGTTCCTCGGTTAAGCCGAGGGCTTTCACATTAGACTTATTTTTCCGCCTGCGCTCGCTTTACGCCCAATAAATCCGGACAACGCTTGCCCCCTACGTCTTACCGCGGCGGCTGGCACGTACTTCGC
+
CCCCCGGGGGGGGGGGGGGGGGGGGGGGGGGGGGGGGGGGGGGGGGGGGGGGGGGGGGGGGGGGGGGGGGGGGGGGGGGGGGGGGGGGGGGGGFGGGGGGGGGGGGGGGGGGGGGGGGGGGGGGEGGGGGGGGGGGGGGGGGGFGGGGGFGFGDFF9DFFGGFGFGGGGGCGBCEGGFGGGGGGGG<ACFGD5CECDGGGGEFFGFFEEGCFCBFCGFGGFGFFFC6:69;F1?F94<GGG?D@FADFFGGBFFF<>6133<C?*;D9:B:?13?BFG:4199((734<:<FF?:).6->C
@M03364:396:000000000-C9LGT:1:1101:8367:8519 2:N:0:10
GGACTACAAGGGTATCTAATCCTGTTTGCTACCCACGCTTTCGAGCCTCAGTGTCAGTATTATGCCAGAAGGCTGCCTTCGCCATCGGTATTCCTCCAGATCTCTACGCATTTCACCGCTACACCTGGAATTCTACCTTCCTCTCACATACTCTAGCTCTACAGTTTCAGATGCAGTTCCCAGGTTAAGCCCGGGGATTTCACATCTGACTTATAGAGCCACCTACGCTCCCTTTACGCCCAGTAATTCCGATTAACGCTTGCACCCTCTGTATTACCGCGGCTGCTGGCCCAGCTTTTGC
+
CCCCCGGGGGGGGFGGGGGGGGGGGGGGGGGGGGGGGGGGGGGGGGGGGGGGGFGGGGGGGGGGGGGGGGGGGGGGGGGGGGGGGGGGGGGGGGGGGGGGCGGGGFGGGGGGGGGGGGGDCGGGGGGGGGGGGGGGEG9FGGGFGGGGGFGFGFGFGGGGGGFFGGGGGGGGFGFGGFGGGGGGGGEDFGFFGGGGGGGGGEEECACF@FFGFFGEGEGG9CDFEF=@ADBBB@EFFFGGGD>@:CEFFGG?FF1CF?FF71B4FGD;?D;?693)9?(1;;>;;:080(4616()*1):7
@M03364:396:000000000-C9LGT:1:1101:24801:8529 2:N:0:10
GGACTACACGGGTTTCTAATCCTGTTCGCTCCCCACGCTTTCGCTCCTCAGCGTCAGTGACGGCCCAGAGACCTGCCTTCGCCATCGGTGTTCTTCCCGATATCTACACATTCCACCGTTACACCGGGAATTCCAGCCTCCCCTGCCGCACTCAAGCCCGCCCGTACCCGGCGCAGCCCCACCGTTAAGCGCTGGGCTTTCACACCGGACGCGACGACCCGCCTACGAGCCCTTTCCGCCCAATGATTCCGGACCACGCTTGCACCCTCCGTATTCCCCCGGCTGCTGGCCCAGGTTTGGC
+
CCCCCGGGFGGGC@FGGGGGGGGGGGGGGGGGGGGGGGGGGGGGDGGGGGGGGGGGGGGGGGGCGGGGGGGGGGGGGGGGGGGGFGGGGGGGGGGGGGGGGGGGGGGCGGGGGGGGGGGGGGGG@=CFGGGGGGGDFGGGGGGFGGGGGFGFGFFFGGGGGGAGG*CEGGGGFGFG*)=C*39*=CFFFG8)://21BFGF.B3D37((16*(0:4C0:C6D6(48:5()444?>2.(2;C<0(0..:BFF9(,((.-2-(,;)>FG2?(-3,.2<2+((,34(4:4730((,.(09*-39
@M03364:396:000000000-C9LGT:1:1101:12219:8547 2:N:0:10
GGACTACCCGGGTATCTAATCCTATTTGCTCCCCACGCTTTCGTGCCTCAGCGTCAGTCACAGGCCAGGCGGCCGCCTTCGCCACTGGTGTTCTTCCATATCTCTGCGCATTTTACCGCTACACATGGAGTTCCACCGCCCTCTCCTGTCCTCAAGTCTGCCAGTTTCTGAATCATAAATGAGTTGAGCTCATCCCTTTGCCTTCAGACTTGCACAGCCGCCTGCGCACCCTTTAAGCCCCATCATTCCGGATAACGCTTGCCACCTACGTCTTACCCCGGCTGCTGGCCCGTAGTTCGGC
+
CCCCCGGGGGGGGGGGGFGGGGGGGFGGGGGGGGGGGGGGGGGGGGGGGGGGGFGGGGGGGGGGGGGGGGGGGGGGGGGGGGGGGGGGEFGGGGEFGGFGFGGGGGGGGGGGGGGFGGGGGGGGDGGGGGGGGGGGGDGGGGGFGGGFCDGFG5FAFGGGGGFGCFGG7FFEFGBGGF7AF;DBCF,:C;DFFFCFCGGFG>?A;6B5>CCE4/A49BGE@G@68*3:2DF0=3)).7EF7;;7*66<FC51:?2851-4:<E9FF4(5<:046)6381,62-7??)48(4671(.9*()1
@M03364:396:000000000-C9LGT:1:1101:11976:8562 2:N:0:10
GGACTACTGGGGTATCTAATCCTGTTTGCTACCCACGCTTTCGAGCCTCAGTGTCAGTATTATGCCAGAAGGCTGCCTTCGCCATCGGTATTCCTCCAGATCTCTACGCATTTCACCGCTACACCTGGAATTCTACCTTCCTCTCACATACTCTAGCTCTACAGTTTCAGATGCAGTTCCCAGGTTAAGCCCGGGGATTTCACATCTGACTTATAGAGCCACCTACGCTCCCTTTACGCCCAGTAATTCCGATTAACGCTTGCCCCCTCTGTCTTACCGCGGGTGCTGGCCCAGCGTTTGC
+
CCCCCGGGGGGGGCFGGGGGGGGGGGGGGGFGGGGGGGGGGGGGGGDFFGGGGGGGGFGFGDFFGGGFEEFDEGGGGGGGGGGGGGGGGGGGDGGGGGGGGGGGGGGGGGGGGGGGEGGGGGGGGGGGFGGGGGGGGFDGGGEFGGGFGFGFGCGFGCFGFGFGGGGD=DFGFFEGGFFGGEFGGGD<FCDDGEGG7ECGGCFEGFFFEFCG*+@;5ACFEGFFFDA95C):5AB46=EEG275B5CEFGFD;?DCF;:00(:(0CC:@3=?))7.)?-44((,,--62:(,(.()73->7
@M03364:396:000000000-C9LGT:1:1101:4365:8566 2:N:0:10
GGACTACTGGGGTATCTAATCCTGTTTGCTACCCACGCTTTCGTGCCTCAGTGTCAGTTTCAGTCCAGAAGGCCGCCTTCGCCACCGGTGTTCCTCCTAATATCTACGCATTTCACCGCTACACTAGGAATTCCGCCTTCCTCTCCTGTACTCAAGCTGAACAGTTCGCAGGGCGGTTCACGGTTGGGCCGTGAAATTAAACCCCGCGCTGGCTCAGCCACCTACGCACTCTTTACGCCCAGTACTTCCGGATAACGCTCGCCCCCCACGTATTTCCCCCGCTGCTTGCACGGTGTTCGCC
+
CCCCCGGGGGGGGGGGGGGGGGGGGGGGGGGGGGGGGGGGGGGGGGGGGGGGGGGGGGGGGGGGGGGGGGGGGGGGGGGGGGGGGGGGGGGGGGGGGGFGGGGGGGGGGGEGGGGGGGGGGGGGGDFGGGGGGGGDEFGGGGGFGGGGFFGCFEGFGGG8,ADDGFFDECGGEGFG6AEABGC*@CEAAFGDGGF1DCGFF3FD45ABB3(=,.>=F;F5=C:E4*4)4)5)6>2<<6EE:8BA*5))7C9(214454,439E0DE)491((.8)-:+((4;-(4..5:)4:(((8)*,)1
@M03364:396:000000000-C9LGT:1:1101:6720:8575 2:N:0:10
GGACTACAGGGGTTTCTAATCCTGTTTGCTACCCACGCTTTCGAGCCTCAGTGTCAGTATTATGCCAGAAGGCTGCCTTCGCCATCGGTATTCCTCCAGATCTCTACGCATTTCACCGCTACACCTGGAATTCTACCCCCCTCTACCAGACTCTAGTTCGCCAGTTCAAAATGCAATTCCCAGGTTGAGCCCGGGGCTTTCACATCTTGCTTAACAAACCGCCTGCGCACGCTTTACGCCCAGTAATTCCGATTAACGCTCGGACCCTCCGTATTACCGCGGCTGCTGGCCCGGCTTTCGC
+
CCCCCGGGGGGGFGGGGGGGGGGGGGGGGGFGGGGGGGGGGGG<FGGFGGGFGGGGGFGGGGFGGGGGEEFGGDFGGGGGGGGGGGGCF<DFGFGGG8=FGDGGGGGGGGGGGGGGGGGGGGGGG@FFAFGGG9=ECEDGFGGFDG,@,;FEGEFFFF=8>FFGGGG,=E,EFGF7EFFFGGGFGGD@FCGG7CCEDGGEF4DACF96>FEG4+5/;2CG=DBF281>@G(33<?FF?EGGFDEF?AAFG*(3<:>B?B,46*(1:D7?B6<1709AF:>49>>;?0703121(())))**
@M03364:396:000000000-C9LGT:1:1101:21378:8587 2:N:0:10
GGACTACTGGGGTTTCTAATCCTGTTTGCTCCCCACGCTTTCGTGCCTGAGCGTCAGTCTTTGTCCAGGGGGCCGCCTTCGCCACCGGTATTCCTCCAGATCTCTACGCATTTCACCGCTACACCTGGAATTCTACCCCCCTCTACAAGACTCTAGTTCGCCAGTTCAAAATGCAATTCCCAGGTTGAGCCCGGGGCTTTCACATCTTGCTTAACAAACCGCCTGCGCACGCTTTACGCCCAGTAATTCCGATTAACGCTCGGCCCCGCCGTCTTCCCGCGGCTGCTGGCACGGACGTAGC
+
CCCCCGGGGGGGGGGGGGGGGGGGGGGGGGGGGGGGGGGGGGGGGGGGGGGGGGGGGFGGGGGGGGGGGGGGGGGGGGGGGGGGGGGGGGGGGFGGGGGGGGGGGGGGGGGGGGGGGGGGGGGGGGGGGGGGGGGFGFDGGGGFGGF,@FGFGEFFFFGGGGEGGGGGGGGGFGE:FFGGGFFGGGDBFFGGGGGGGGG6EEGEFFFC?GFG31><C8FGFGFFFCBBFD9B(329ABGGG0<3*6A<FG4::0(6=?>08>>(98C9>FFF(4:)5;497>F>FFF72:<??>()).(99
@M03364:396:000000000-C9LGT:1:1101:11308:8590 2:N:0:10
GGACTACAGGGGTTTCTAATCCTGTTTGCTACCCACGCTTTCGTGCCTCAGTGTCAGTTTCAGTCCAGAAGGCCGCCTTCGCCACCGGTGTTCCTCCTAATATCTACGCATTTCACCGCTACACTAGGAATTCCGCCTTCCTCTCCTGTACTCAAGCTGAATAGTTCGCAGGGCGGTTCACGGTTGGGCCGTGAAATTAAACCCCGCGCTTGCTCAGCCACCTACGCACTCTTTACGCCCAGTAATTCCGGATAACGCTCGCCCCCTACGTGTTACCGCCGCTGCTGGCACGTAGTTAGCC
+
CCCCCGFGGGGG6:FGGGGGGGGGGGGGGGGGGGGGGGGGGGGGGGGGGGGGGGGGGGGGGGGGGGGGGFGGGGGGGGGGGGGGGGGGFGGGGGGGGGGGGGGGGGGGGGGGGGGGGGGGGGGGGGGGGGGGGGGFGGGGGGGFGGGGGFGFFFGFCFGGFGFGGGGGGGGGDGBGEEGGGGGGGGFAFFGGGFCCCGG7E;C>DFD>FD@GD+CCGFG5=F@8@81777()::.::<GEG8>)1)64=F)((4-5790:96:?CE71::0(,.)6>*1(262464.8<(51(.,8*0.29
@M03364:396:000000000-C9LGT:1:1101:15956:8601 2:N:0:10
GGACTACAGGGGTTTCTAATCCTGTTTGCTACCCACGCTTTCGTGCCTCAGTGTCAGTTTCAGTCCAGAAGGCCGCCTTCGCCACCGGTGTTCCTCCTAATATCTACGCATTTCACCGCTACACTAGGAATTCCGCCTTCCTCTCCTGTACTCAAGCTGAACAGTTCGCAGGGCGGTTCACGGTTGGGCCGTGAAATTAAACCCCGCGCTTGCTCAGCCACCTACGCACCCTTTACGCCCAGTAATTCCGGCTAACGCCCGCCCCCTACGTGTTACCCCGGCTGCTTGCACGTCGTTAGCC
+
CCCCCGGGGGGGGGGGGGGGGGGGGGGGGGGGGGGGGGGGGGGGGGGGGGGGGGGGGGGGGGGGGGGGGGGGGGGGGGGGGGGGGGGGCFGGFGGGGGGGGFGGGGGGGGGGGGGGGGGGGGGGFFGGEGGGGGGGGCDFGGFFGGGGGFGFGF?FGGGGGGFGGGGGGGGE>FBDE>GCFGDFCEE4AFEDDC5C7C9=EBGFDBEFFG;GF6;CF@FD@F3@@*204)40<:46?<8C51(.*-6)9<54967:59(4(286DEC18?,.8<)59+4,73-7B>),,.3(.(-0)0(:7
@M03364:396:000000000-C9LGT:1:1101:14848:8603 2:N:0:10
TGACTACTGGGGTTTCTAATCCTGTTTGCTACCCACGCTTTCGAGCCTCAGTGTCAGTATTATGCCAGAAGGCTGCCTTCGCCATCGGTATTCCTCCAGATCTCTACGCATTTCACCGCTACACCTGGAATTCTACCTTCCTCTCACATACTCTAGCTCTACAGTTTCAGATGCAGTTCCCAGGTTAAGCCCGGGGATTTCACATCTGACTTATAGAGCCACCTACGCTCCCTTTACGCCCAGTAATTCCGATTAACGCTTGCACCCTCTGTATTACCGCGGCTGCTGGCACAGCGTTCGC
+
CCCCCGGGGGGGGGGGGGGGGGGGGGGGGGGFGGGGGGGGGGGGGGGGGGGGGGGGGGGGGGGGGGFGGGGGGGGGGGGGGGGGGGGGGGGGGGGGGGGGGGFGGGGGGGGGGGGGGGGGGGGGGGGGEGGGGGGGGGGGGGGFGGG,EDFEEEGFGGGGGGFGGGGFFGGGFGFGGFGGGGFGGF,:FFFFGGGG6CGGFEFFGFFF@FFG*?,;CEFFFGFFFF5@AD=BFFFFFFGCF(8>8?<?CG<1;;1;F<BF?@8);FDFF1.1)9C.7<621(4292>:7?(5:F0)8>1DC
@M03364:396:000000000-C9LGT:1:1101:21346:8606 2:N:0:10
GGACTACCCGGGTTTATAATCCTGTTCGCTACCCATGCTTTCGAGCCTCAGCGTCAGTTGCAGTCAAGAGAGCTGCCTTAGCCAGTGGTGTTCTGCCATAGATCTAAGCATTGCACCGTTACACATGGAGTTCCACTGTCCTCTTCTGCAGTCAAGATAATCCGTTTCCGTTGGAGTTCCTCGCTTTAGCCGAGGGCTTTCACATTTGACCTCTTTTTCCTCCTGTGCTCGGTTTACGCCCAATAAATCTGCAACATGCTTGCCACCTACGCATTCCCGCGGCGGCTGGTACGACATTAGC
+
8CC,8CC6,+8@+,,,<C6@@CFE@FC,@6C@-;,B<,EFGFG,E@6AE<C<CFE:@,6,,,9:,,<C,,EF,,:,6:F,CC6C,:CF<@6FE9,,CF,,,,9@D9,9,9CF9,=,,4,,+8@,99,,,,:A5<@FE465,3,=+4=@,+,:,*+5,,,7,C+=8EF,,+3@@,)0@*@,@86+63+*=:6+@7CE+@DF,03;D+3*0+*5)*7;C*82*5)0)5)+:@>45:2.0/**=>9:)076+++)))/=5=@F)7*(+5;6.52(/((1.7-,(((,(233:(.<3(-))9429
@M03364:396:000000000-C9LGT:1:1101:6638:8608 2:N:0:10
GGACTACTGGGGGTTCTAATCCTGTTCGCTACCCATGCTTTCGAGCCTCAGCGTCAGTTGCAGACCAGAGAGCCGCCTTCGCCACTGGTGTTCTTCCATATATCTACGCATTCCACCGCTACACATTGAGTTCCACTCTCCTCTTCTGCACTCAAGAATGACAGTTTCCGATGCAGTTCCACGGTTGAGCCGTGGGCTTTCACATCAGGCTTACCCTTCCGCCTGCTCTCGCTTTACGCCCAATAAATCCGGACAACGCTTGCCTCCTACGTCTTACCGCGGCTGCTGGCCACTATTTCCC
+
ACCCCGGGGGGG@CCFGGFA@FE<E@,6CFDGGFGGGGGGDF@EFE@FFE<EGFCGFGGGFGFFFCFGFC@FGFGDGGEGGGGGGGGGFGGGDGGFGGFFF<FGGGGGGDFBF9=F<8@==FFG9=,CFFFFGF8?@8=EGGGFGG9,@DGEA5D+,6=,,8;=D;:=:1+@?C5+E<EC,@D+DE+0*@F5?:5C*>DGGABA+*+.);54.*5(27EF9459B;78523;?0?EE;E@E0(5A8)78F),894257961:>2*3943<?<04:4:C09(1992?0),(.((((116.*2
@M03364:396:000000000-C9LGT:1:1101:6500:8624 2:N:0:10
GGACTACTGGGGTATCTAATCCTGTTTGCTACCCACGCTTTCGAGCCTCAGTGTCAGTATTATGCCAGAAGGCTGCCTTCGCCATCGGTATTCCTCCAGATCTCTACGCATTTCACCGCTACACCTGGAATTCTACCTTCCTCTCACGTACTCTAGCTCTACAGTTTCAGATGCAGTTCCCAGGTTAAGCCCGGGGATTTCACATCTGACTTATAGAGCCACCTACGCTCCCTTTACGCCCAGTAATTCCGATTAACGCTTGCACCCTCTGTATTACCGCGGCTGCTGGCACAGAGTTAGC
+
CCCCCGGGGGGGGDGGGGGGGGGGGGGGGGCGGGGGGGGGGGGFGGGGGGGGGGGGGGGGGGGGGGGGGGFGGGGGGGGGGGGGGGGGGGGGGGGGGGGGGGGGGGGFGGGGGGGGGGGGGGGGGGGGDEGGGGFFGGGGGGGFGGG,@DGFFEGFGGGGGGFGGGGGGGGGFFDFGFFGGEFGGG8DFGGGGDGG6CFGGFGFGFC@CGEGEFCEFEGG5;@DFEFBAG=@FFFFF@EGGFBEF57?FFGD0;6CC@9@D6==CCD@?(57<673?C:72377(808?F043:()10:F*
@M03364:396:000000000-C9LGT:1:1101:8193:8645 2:N:0:10
GGACTACTGGGGTATCTAATCCTGTTTGCTACCCACGCTTTCGAGCCTCAGTGTCAGTATTATGCCAGAAGGCTGCCTTCGCCATCGGTATTCCTCCAGATCTCTACGCATTTCACCGCTACACCTGGAATTCTACCTTCCTCTCACATACTCTAGCTCTACAGTTTCAGATGCAGTTCCCAGGTTAAGCCCGGGGATTTCACATCTGACTTATAGAGCCACCTACGCTCCCTTTACGCCCAGTAATTCCGATTAACGCTTGCACCCTCTGTATTACCGCGGCTGCTGGCCCAGATTTCGC
+
CCCCCGGGGGGGFGGGGGGGGGGGGGGGGGGGGGGGGGGGGGGFGGGGGGGGGGGGGGGGGGGGGGGGGGGGGGGGGGGGGGGGGGGGGGGGGGGGGGGGFGGGGGGGGGGGGGGGGGGGGGGGGGGGFGGGGGGGGGGGGGGFGGGDGFGFGEGFGDFA,CDGGGGGGGGEFGFGGFGGGGFGGGDDFFFGGGGGCCGGGFGFCFCC3BCE;F;>+8FGEGFFED>>-;5BBFFFFFEGC2>EFCFEFG42;D0?FF;2@FF);FGDF(.9.<?.9C7BF99(4053?:(((3(*1/)9/
@M03364:396:000000000-C9LGT:1:1101:18762:8656 2:N:0:10
GGACTACCAGGGTTTCTAATCCTGTTTGCTACCCACGCTTTCGAGCCTCAGTGTCAGTATTATGCCAGAAGGCTGCCTTCGCCATCGGTATTCCTCCAGATCTCTACGCATTTCACCGCTACACCTGGAATTCTACCTTCCTCTCACATACTCTAGCTCTACAGTTTCAGATGCAGTTCCCAGGTTCAGCCCGGGGATTTCACATCTGACTTATAGAGCCACCTACGCTCCCTTTACGCCCAGTAATTCCGATTAACGCTTGCACCCTCCGTCTTACCGCGGCTGCTGGCACAGATTTAGC
+
CCCCCGGGDGGGGGGGGGGGGGGGGGGGGGGGGGGGGGGGGGGGGGGGGGGGGGGGGGFGGGGGGGGGFGGGGGGGGGGGGGGGGGGGGGGGGGGGGGGGGGGGGGGGGGGGGGGGGGGGGGGGGGGGBFGGGGGGGGGGGGGFGFGDFFGEFFGFGGGGGGFGGGGGGGGGFFEGGFGGGGGFGG,:FFGGGGGGGGGGGFGFGFFFFGFGFA:=C@FGFGF@)4):7;5>DFBEFFEGE925+9CFFG42<;03@7>FFDC4CFDF@(6/(33)/849(349>B?:?B<<(4(*16)::
@M03364:396:000000000-C9LGT:1:1101:11162:8669 2:N:0:10
GGACTACCGGGGTTTCTAATCCTGTTTGCTCCCCACGCTTTCGTGCATGAGCGTCAGTCTTTGTCCAGGGGGCCGCCTTCGCCACCGGTATTCCTCCAGATCTCTACGCATTTCACCGCTACACCTGGAATTCTACCCCCCTCTACAAGACTCTAGTTCGCCAGTTCGAAATGCTATTCCTAGGTTGAGCCCAGGGCTTTCACATCTCGCTTAACAAACCGCCTGCGCACGCTTTACGCCCAGTAATTCCGATTAACGCTCGGACCCTCCGTATTACCGCGGCTGCTGGCACGGAGTTCGC
+
CCCCCGGGGGGGGGGGGGGGGGGGGGGGGGGGGGGGGGGGGGGGGGGGGFGGGGGGGFFGGGGGGGGGGGGGGGGGGGGGGGGGGGGGGGGGGGGGGGGGGGGGGGGGGGGGFGGGGGGGGGGGGGGGGGGGGGGGGGFGGGGFFGGFGFGFGFGFFFGGGGFGGGGGFEEGFFCDG>CGFFGGGGGEFGFGGGGGGGGGGFGE:A@C@5;FFFGFGFGGFGFF@;6>9C>FFFFAFBGGGFB(9<<-9F961:?DF<1304/-CGG?FF;6(446AF:>6>BF>FBDFFBFB0()08)97
@M03364:396:000000000-C9LGT:1:1101:2880:8675 2:N:0:10
GGACTACTAGGGTTTCTAATCCTGTTCGCTCCCCACGCTTTCGCTCCTCAGCGTCAGTAACGGCCCAGAGACCTGCCTTCGCCATTGGTGTTCTTCCCGATATCTACACATTCCACCGTTACACCGGGAATTCCAGTCTCCCCTACCGCACTCCAGCCCGCCCGTACCCGGCGCAGATCCACCGTTAGGCGATGGACTTTCACACCGGCCGCGACGAACCGCCTACGAGCCCTTTACGCCCAATAAATCCGGATCACGCTCGCACCCTACGTCTTTGCGCGGCGTCTGGCCCGTAGTTCGC
+
CCCCCGGGGGGGFFGGGGGGGGGGGGGGGGGGGGGGGGGGGGGGGGGGGGGGGGGGGFCGGGGGDGGGGGFFGF?FGGGFGGG@:BFGGGGGGFDF?FGGGGGFGGGGGGGGDDEFFEEDGGGG8CGGGGGGGGGGGGGG9DEFGGGGGEGFF56D:@>76FEGFEECGCEE4F:D**>?EFGCGG7>FCCDGCCFGG9?G3B?CEFF0C>568E433CEBGFB:@6.499?B::4><EGE((./)54BGG>01(.5<F?<(24CGD??((.((())+-(,43((,((,.(2(,()06)9)
@M03364:396:000000000-C9LGT:1:1101:16758:8690 2:N:0:10
GGACTACCCGGGTATCTAATCCTGTTTGCTCCCCACGCTTTCGAGCCTCAGTGTCAGTATTGTCCCAGAGGGCTGCCTTCGCCATCGGTATTCCTCCAGATCTCTGCGCATTTCACCGCTACACCTGGAATTCCACCCTCCTCTCACATCCTCTAGCTCTACAGTTTCAGATGCAGTTCCCGGGTTGAGCCCGGGGATTTCACATCGGACTTGTCGGGCCACCTACGCTCCCTTTACGCCCAGTAATTCCGGTTAACGCTCGCACCCTCCGTATTACCGCGGCTGCTTGCACGTAGTTCGC
+
CCCCCGGD<FFGG7FGGGGGGGGGGG@FGG,EFGGGGGGGGGG,,CFGGGG,EFGGGGG,C,,,CEFGG,@7F,@FGGGGGGGG7FGGG,CFGGGGG<FGGGGGF,FGGGGGGGGGGGGGCFGGE>FGFGGGG,,:,+=FFFGF+,@4408>FEGFG83,6A+DF;DG,73@DFF7=9EG2+=CEE78FEEF9CEE9CF?GAFE+A*5AG2,*+,-)5CG(C@F3?<8(9.=;@EFFFGCF70;=2<:=GC(,,(.@?F?(2:,9CD:,(,-3:><2@8416>6(4.)46.4(..)88)91
@M03364:396:000000000-C9LGT:1:1101:16155:8691 2:N:0:10
GGACTACTGGGGTATCTAATCCTGTTCGCTCCCCCAGCTTTCGCGCCTCAGCGTCAGTGGTGGCCCAGAAGGCCGCCTTCGCCGCTGGTGTTCCTCCTAATATCTACGCATTTCACCGCTACACTAGGAATTCCGCTTTCCCCTCCTGCACTCAAGTTATGCAGTTCGCAAGGCGAACAGTGGTTACGCCACTGCCTTAAACCTCACGCTTACCTAACCCCCTACGCACTCTTTACGCCCAATAATTCCGGATACCGCTTGCCCCCTCCGTATTTCCCCCGCTGCTGGCACGTAGTTTGCC
+
CCCCCGGGGGGGGGGGGGGGGGGGGGGGGGGGGGGGGGGGGGGGGGGGGGGGGGGGGGFFFGGGGGGGFGGFGGGGGGGGGGGGGGGGFFGGGGGGGGFFGGGGGGGGGGGGGGGGGGGGGGGGGFGGGGGGFGGGG@8EFGGFGGGFGFGFGDFFCDFFEFFDGFFEGCGEFFAGEEGCFFF7>E,:AE/98AFGFCGG?>E2CFFFFC@*66<)*:C*3D;D@E90:7?<>ABB??EGC(3>F<5)9>313(,.82104:FBGGC(,-4((5).6+.(46-4().54(),.((09*.::
@M03364:396:000000000-C9LGT:1:1101:2550:8696 2:N:0:10
GGACTACCGGGGTTTCTAATCCTGTTTGCTACCCACGCTTTCGAGCCTCAGTGTCAGTATTATGCCAGAAGGCTGCCTTCGCCATCGGTATTCCTCCAGATCTCTACGCATTTCACCGCTACACCTGGAATTCTACCTTCCTCTCACATACTCTAGCTCTACAGTTTCAGATGCAGTTCCCAGGTTAAGCCCGGGGATTTCACATCTGACTTATAGAGCCACCTACGCGCCCTTTCCGCCCAGTACTTCCGATTAACGCTTGCACCCTCTGTCTTACCGCGGCTGCTGGCACGGGGTTATC
+
CCCCCGGGGGGG@CFGGGGGGGGGFECECEFGGGGGGGGGGGGFGGCFFFGEFFGGGCC,CC9@FGGGGFDFCEEFGGGGFG@CF?BFFFDEGGGFFC<FF8DGGGGG7ECFGGGGGGGDGFGF@8FFDFGGE,=EECFGGFFFFGF8=DGD,3=DC,@EEFDFD@FGDF9D@D5AG=FE=,=7DCC:FGD88EGG**@CGEGFGF+A*=CG@+,2+:FG)CFFED@:(?(9@(>*/3CEC@@EF)<?FFG13234;6:D4:;)9;>(,.,6)6.-::66;626;028?:(8((()8.,*0
@M03364:396:000000000-C9LGT:1:1101:19034:8714 2:N:0:10
GGACTACACGGGTATCTAATCCTGTTCGCTCCCCACGCTTTCGCTCCTCAGCGTCAGTAACGGCCCAGAGACCTGCCTTCGCCATTGGTGTTCTTCCCGATATCTACACATTCCACCGTTACACCGGGAATTCCAGTCTCCCCTACCGCACTCCAGCCCGCCCGTACCCGGCGCAGATCCACCGTTAGGCGATGGACTTTCACACCGGACGCGACGAACCGCCTACGAGCCCTTTACGCCCAATAAATCCGGATAACGCTCGCACCCTACGTATTACCGCGGCTGCTGGCCCGTAGTTCGC
+
CCCCCGGGGGGGGDGGGGGGGGGGGGGGGGGGGGGGGGGGGGGGGGGGGGGGGGGGGGGGGGGGGGGGFGFGGGGGGGGGGGGGGGGGEGGGGGGGGGGGGGGGGGGGGGGGGGGGGGGGGGGGGGGG>FGGGGGDDFDGGGGFGGGGGBGAGFGFFGEEGGFGGGGGGGCE?EBG5?FF6FG7FG76FFGGGGG6FGGFG<FCFDFB;<9C18C9C0EGFGF<<E?::GFFFB><B:GGG?:B)5:4@C70(((.=89(46E9GGDF?B?()-5)6<49>6>;((,)::40967)0*.91
@M03364:396:000000000-C9LGT:1:1101:2590:8724 2:N:0:10
GGACTACCAGGGTTTCTAATCCTGTTTGCTCCCCACGCTTTCGAGCCTCAACGTCAGTTACAGTCCAGTAAGCCGCCTTCGCCACTGGTGTTCCTCCTAATATCTACGCATTTCACCGCTACACTAGGAATTCCACTTACCTCTCCTGCACTCTAGCTAAACAGTTTCCAAAGCAGTTCCCGGGTTGAGCCCGGGGCTTTCACCTCAGACTTGCTTTGCCGTCTACGCTCCCTTTACACCCAGTAAATCCGGATCACGCTTGCCCCCTACGTATTACCCCGGCTGCTGGCCCGTAGTTAGC
+
CCCCCGGGGGGGEEEGGGCFGFGGGGGGGGGGGGGGGGGGGGGGFGGGGFFGDGGGGFGGGFGGGGGGGGFGFGGGGGGFFEEGGGBGCF<FFFGFCF,FFFFCEEGGEGGGGFGGGGGGG7=F9E9FDFEFGGGGGGGCFGG6DFE=DFFEFEGFFFFCGFFGGGGEGDDDFEEDG7:EGGGCE6:8FA@;?CEED>8CGEF*9;*7>GFG3=EAB*5<5?@BDC>4(9@BD9@)4)><F;;;+9?5@*2216(3=7;:3::49FDBF??B2A?))0(-(31(4:)8>F(,43987*)22
@M03364:396:000000000-C9LGT:1:1101:24035:8754 2:N:0:10
GGACTACTCGGGTTTCTAATCCTGTTCGCTCCCCACGCTTTCGCTCCTCAGCGTCAGTGACGGCCCAGAGACCTGCCTTCGCCATCGGTGTTCTTCCCGATATCTACACATTCCACCGTTACACCGGGAATTCCAGCCTCCCCTGCCGCACTCAAGCCCGCCCGTACCCGGCGCAGACCCACCGTTAAGCGATGGGCTTTCACACCGGCCGCGACGCACCGCCTACGAGCCCTTTACGCCCAATGATTCCGGACCACGCTTGCACCCTACGCATTACCGCGGCTGCTGGCCCGTCTTTCGC
+
CCCCCGGGGGGGFGGGGGGGGGGGEEFGGGGGGGGGEGGGGGEGGGGGGFGGGGGGGFGGGG>FGGGGGGFFGGGGGGGGGGGGGGGGFGGGFFGGGGGEEGEFGGGGGGGGGCCEGGFDGGGGGGGGGGFGGGFA8FFGGGGFCDE6B5FAGFGFGGGGGFDGEGGGFDGD>FBGCFGF55?***83AF5>GEGGFCF3=3?);>:205159)19)1CGFGFF6A:5<D><BF02.4CEE0(4)5AA?GC>?B(6><B?(,*5DCD6?F<(04,64C?FB>6(,()4(((41-(0)0)/9
@M03364:396:000000000-C9LGT:1:1101:4044:8761 2:N:0:10
GGACTACCGGGGTTTCTAATCCTGTTCGCTACCCATGCTTTCGAGCCTCAGCGTCAGTTGCAGACCAGACAGCCGCCTTCGCCACTGGTGTTCTTCCATATATCTACGCATTCCACCGCTACACATGGAGTTCCACTGTCCTCTTCTGCACTCAAGTTGCCCGGTTTCCGATGCACTTCTTCGGTTAAGCCGAAGGCTTTCACATCAGACCTACGCAACCGCCTTCGCTCGCTTTACGCCCAATAAATCCGGCTAACGCTTGCCACCTACGTATTACCGCGGCTGCTGGCACGGATTTCGC
+
CCCCCGGG>FCECFGGGGEGGGGCFGGGGG@GGGGFGGGGGGGEEEGGGGGGGGGGGGFFGGC9FGGGFFGDGGGGGGGG?FGGGGGGGGGGGGGGGGGGGBFGGGGGGGGGGGGGGGEG8FGGEEGGC?FGGFEGG,?FGGFB8D;=EBFEGF?;CFFGGG>DFGGGFG8EEGFGGFGGGF?BBE*:AFED*1*7CGGGGFG4CF4B*D5CE)4696EF;GFF(5()3F;@D?@F47EGGF0:)556FF39(76)9,(--3C?7CF?B?2.)-.52@((-(,4-8>4(3(5((-..*)9C
@M03364:396:000000000-C9LGT:1:1101:12733:8788 2:N:0:10
GGACTACTAGGGTTTCTAATCCTGTTTGCTACCCACGCTTTCGAGCCTCAGTGTCAGTATTATGCCAGAAGGCTGCCTTCGCCATCGGTATTCCTCCAGATCTCTACGCATTTCACCGCTACACCTGGAATTCTACCTTCCTCTCACATACTCTAGCTCTACAGTTTCAGATGCAGTTCCCAGGTTAAGCCCGGGGATTTCACATCTGACTTATAGAGCCACCTACGCTCCCTTTACGCCCAGTAATTCCGATTAACGCTTGCACCCTCTGTATTACCGCGGCTGCTGGCCCAGAGTTAGC
+
CCCCCGGGGGGGGGGGGGGGGGGGGGGGGGFGGGGGGGGGGGGFGGGGGGGGGGGGGGGGGGGGGGGGGGGGGGGGGGGFGGGGGGGGGGGGGGGGGGGGGGGGGGGGGGGGGGGGGGGGGGGGGGGGFGGGGGGGGGGGGGGFGGGFGFGFFEGFGGGGGGFGGGGGGGGGFGFGGFGCGFFFGGF<FFGGGGGGGGGGGEFFGFFFFGFGEF;;<CGGFGFFFFAFADABDFFFFFEFGFBE8?ECFGG>=DF?F?@FFFGFGGGFFF=E3CCECC<9469>>B>?F:(-(4,0*64C>
@M03364:396:000000000-C9LGT:1:1101:24775:8800 2:N:0:10
GGACTACCAGGGTTTCTAATCCTGTTTGCTCCCCACGCTTTCGAGCCTCAACGTCAGTTACAGTCCAGTAAGCCGCCTTCGCCTCTGGTGTTCCTCCTAATATCTACGCATTTCACCGCTACACTAGGAATTCCGCTTACCTCTCCTGCACTCCAGCTCTACAGTTTCCAATGCAGTCCCGGGGTTAAGCCCCGGGCTTTCACATCAGACTTGCAATGCCGTCTACGCTCCCTTTACACCCAGTAAATCCGGAACACGCTTGCCCCCTACGTCTTCCCGCGGCTGCTGGCAGGTATGTGGC
+
CCCCCGGGGGGG@FGGGGGGGFGGGGGGGGGGGGGGGGGGGGGFGGGGGG8FFGGGGGGGGGGGGGGGFGGGGGGGGGEGGGGCGGGGGGGGGGGGGGGGGGGGGGGGDGDGGGGGGGGGGGGGGEF<EEEGGGCCEF6FFGGFGGGFFFGFGBD?==ED,C7AFGGGGGGGFGE8D?FFGDC+CG+1=CFGGGG*;CGGGCCCCA+>693F38,9+>FF585B9CD5(/4;@EE3>6FGGD0@ACEFFGGB<((()-(-,(84CCD62134(,4)6:(346922?7>:B0(4.)/)/.09
@M03364:396:000000000-C9LGT:1:1101:9258:8813 2:N:0:10
GGACTACACGGGTATCTAATCCTGTTTGCTCCCCACGCTTTCGAGCCTCAACGTCAGTTATCGTCCAGTAAGCCGCCTTCGCCACTGGTGTTCCTCCTAATATCTACGCATTTCACCGCTACACTAGGAATTCCACTTACCTCTCCGATACTCTAGCTTGACAGTTCCAAATGCAGCTTGGGGGTTGAGCCCCCACCTTTCACATCTGGCTTGCCATGCCGTCTGCGCTCCCTTTACACCCAGTAAATCCGGATCACGCTTGCACCCTACGTATTACCGCGGCTGCTTGCCCGTATTTAGC
+
CCCCCGGGGGGGGGGGGGGGGGGGGGGGGGGGGGGGGGGGGGGGGGGGGG@EGGGGFFFGGGGGGGGGGGGGGGGGGGGGGGGGGGGGGGGGGGGGGGGGGGGGGGGGGGGGGGGFGGGGGGGGGGGGGGGGGG8FDA9FGFFFGGC>CBEFGDDFFFFFDFFFGGGGGGFGFGE?DFEGDG>CEGF@FG6?GGGEDGGGGEGACAFE=DBC2AGED3CC@<@F<?0>@G>FF<@EFEGFGD;=+7)7AF<9(2,<F6??368.9C<34:??D9?<<C8946>29?2)50(50,(866:FC
@M03364:396:000000000-C9LGT:1:1101:28797:8845 2:N:0:10
GGACTACCGGGGTATCTAATCCTGTTTGCTCCCCACGCTTTCGTGCCTGAGCGTCAGTCTTTGTCCAGAAGGCTGCCTTCGCCATCGGTATTCCTCCAGATCTCTACGCATTTCACCGCTACACCTGGAATTCTACCTTCCTCTCACGTACTCTAGCTCTACAGTTTCAGATGCAGTTCCCAGGTTCAGCCCGGGGATTTCACATCTGACTTATCGAGCCACCTACGCTCCCTTTACGCCCAGTCATTCCGATTCACGCTTGCACCCTCCGTATTTCCGTGGCTGCTGGCACAGAGTTAGC
+
CCCCCGGGGGGGGGDFGGEFGGGGGGGGGGGGGGGGGGGGGGGGGGGGGFFGGGGG:EFFGGGEGGGGGFGGFGGGGGGGGGGGGGGGCEFGCGDGGEGA?FGFGGGFCEFGFGGGGGGGGGFGGFFGAFEGFG8EF9CDFFGFGFF6@FGFGCGFFCFGDGBGFFGGGGGFDDEGEFFGG,=FFG,:=FCDGGGGDEEGGEGFFFFFEF;F*+5-;=CE(?BDEF>?@D@BDF;6;;GEF11@*4C);CF32<3<C?;@F:C)9AC3(((-(.5))04)(-43:3))58,4(44)/0)::
@M03364:396:000000000-C9LGT:1:1101:14737:8851 2:N:0:10
GGACTACCAGGGTATCTAATCCTGTTCGCTCCCCTAGCTTTCGCGCCTCAGCGTCAGTCGTGGCCCAGAAGGCCGCCTTCGCCACCGGTGTTCTTCCCGATATCTGCGCATTCCACCGCTACACCGGGAATTCCGCCTTCCCCTGCCAGACTCAAGCCGGCCGGTATCGGGAGCGGACGGGGGTTGAGCCCCCGGATTTGACCCCCGACCAGGCTGGCCGCCGACGCGCGCTTTACGCCCCATGCATCCGGATACCGCTTGCCCCCTACCGATTACCCCGGCCGCCTGCCCGCTTTTCGCC
+
CCCCCGGGGGGGGFGGGGGGGGGGGGGGGGGGGGGGGGGGGGGGGGGGGGGGGGGGGEGGGGGGGGGGGGGGGGGGGGGGGGGGGGGGCGFGGGGGGGGGGGGGGGGGGEGGFGGGGGGGGGGGGGGGCFFFGGFGGGDFFGGFCGGEGFGFGF66F>5CEFEGGBFCEGDBBEFG*5:5CCD:C5,.0AFGGGG:1AFCF<+.>DB9>G>F?F*4C<C5(>((-1452D>06()66<EG*(34/.-:@*9(4:44)4(40<FFGG3<6(4((4(--+,(,,(((((,,2(,((-)/*(17
@M03364:396:000000000-C9LGT:1:1101:6680:8857 2:N:0:10
GGACTACTCGGGTTTCTAATCCTGTTCGCTCCCCACGCTTTCGCTCCTCAGCGTCAGTAACGGCCCAGAGACCTGCCTTCGCCATTGGTGTTCTTCCCGATATCTACACATTCCACCGTTACACCGGGAATTCCAGTCTCCCCTACCGCACTCCAGCCCGCCCGTACCCGGCGCAGATCCACCGTTAGGCGCTGGACTTTCCCACCGGACGCGCCGAACCGCCTACGCGCCCTTTACGCCCAATCAATCCGGATAACGCTCGCCCCCTACGTATTACCGCGGCTGCTGGCCCGTCTTTAGC
+
CCCCCGGGGGGGFGGGGGEGGGGGGFGGGGGGGGGGGGGGGGGGGGGGGGFGGGGGEGGFGGGGGGGGEEFGG8EFGGGGGGGD@AEFF@GFGFGGGGDCFGEGGGGCFGGGGGGGGG>=EGFGGGEGDEFGGGF:@F=FGGGFGGG8E9GFG5FDGGGEGGE>F7EEGDCG?E99*;EG6ED*=C*08C/))2C5CCFGG)B30==1(9(:7):>C>GG9D9?0;?36GBB4:>):0EGG((4).,4@GD-((-6F<9,,-:-CGGF0((4).46:A(7(49;6:::(31034(0<*):?
@M03364:396:000000000-C9LGT:1:1101:21282:8864 2:N:0:10
GGACTACACGGGTTTCTAATCCTGTTCGCTACCCATGCTTTCGAGCCTCAGCGTCAGTTGCAGACCAGAGAGCCGCCTTCGCCACTGGTGTTCTTCCATATATCTACGCATTCCACCGCTACACATGGAGTTCCACTCTCCTCTTCTGCACTCAAGAAAAACAGTTTCCGATGCAGTTCCTCGGTTAAGCCGAGGGCTTTCACATTAGACTTATTTTTCCGCCTGCGCTCGCTTTACGCCCAATAAATCCGGACCACGCTTGCCACCTACGTATTACCGCGGCGGCTGGCACGTAGTTAGC
+
CCCCCGGGGGGGGGGGGGGGGGGGGGGGGGGGGGGGGGGGGGGGGGGGGGGGGGGGGGGGGGGFGGGGFGGGGGGGGGGGGGGGGGGGFGGGGGGGGGGGGGGGGGGGGGGGGGGGGGDGGGGGGGGGGGGGGGGGGGGGGGGFGGGGFFGEFFGF96DFDGFGFGGGGGGGFGFGGFGGEDD7EG7CFFFGGGGG>FGGGFGFGFFFFGEGE9><CCEF@GFF=;@?9D6BD@@CE@EEG@1;;=4<CGD9?>3<F:7?BFF?7AG:7?6:)6>BAE?>0392(409??7?BF7).*.C:
@M03364:396:000000000-C9LGT:1:1101:28820:8872 2:N:0:10
GGACTACTCGGGTATCTAATCCTGTTCGCTCCCCACGCTTTCGCTCCTCAGCGTCAGTAACGGCCCAGAGACCTGCCTTCGCCATTGGTGTTCTTCCCGATATCTACACAGTCCACCGTTACACCGGGAATTCCAGTCTCCCCTACCTCACTCAAGCCCGCCCGTACCCGGCGCGGATCCACCGTTCAGCCATGGCCTTTCACACCGGCCGCGCCGAACCGCCTACGAGCGCTTTCCGCCCAATCAATCCGGATCACGCTTGCACCCTACGTCTTACCGCGGCGGCTGGCACGTACTTAGC
+
CCCC<FG9FFGGFGGGGGG,FGGEGAFGGGGGGGFF@ECGGGGGGCGGG?EEGGGGFGDEGGGGGEFFGGGGGFGGGGGFGGD7F,EF:DC:FGFGFAFF=FCF8E<FFG,C9FGGGD8@EEAF=>FF=>EFGCDFGGDC>?EFGGG,,5F7CD6@ADFGEGBC@49>EEEGFD=DG4?C,,*<B8,/+8**;?***5>+CCCC48:1()477)23)(:77D92(2-)47(,(-1<41CCE?((.5)6=C)4(((47<<((4C)>89:3467(4:260,2(220>F6>(4(2:4().*):>
@M03364:396:000000000-C9LGT:1:1101:22821:8877 2:N:0:10
GGACTACCAGGGTTTCTAATCCTGTTCGCTACCCATGCTTTCGAGCCTCAGCGTCAGTTGCAGACCAGAGAGCCGCCTTCGCCACTGGTGTTCTTCCATATATCTACGCATTCCACCGCTACACATGGAGTTCCACTCTCCTCTTCTGCACTCAAGCAAAACAGTTTCCGATGCAGTTCCTCGGTTAAGCCGAGGGCTTTCACATTAGCCTTATTTTTCCGCCTGCGCTCGCTTTCCGCCCAATAAATCCGGACAACGCTTGCCCCCTACGTCTTCCCGCGGCTGCTGGCACGTATTCCGC
+
CCCCCFG<AFGGGGGGGGGFE9C<FGFGGGFGGG@@CGFGFGD8@,CFFF<ACFGGBF9F<FG<FDDFEFFGGCGGE@CGGCCFFGGGGGGFFGFFGGG<FGGGEFFGDEGGE?CFFEGGEEEFEGGGF@AFF@FFGGGGG?EFGFG8EFG=A8+;,@3@FE5=FCEFG6@E@FDFG+E@,,=BCGCAFEG6>EGGGGGGGEFECE8;);AF*4D<FEFG?C@>(,585D69@DF4):EB:30=)76<FG3::9>(7703::C?*293462:8:B)6E,4(4;B(())43(.4<(1)*)9/
@M03364:396:000000000-C9LGT:1:1101:7690:8877 2:N:0:10
GGACTACCGGGGTATCTAATCCTGTTTGCTACCCACGCTTTCGAGCCTCAGTGTCAGTATTATGCCAGAAGGCTGCCTTCGCCATCGGTATTCCTCCAGATCTCTACGCATTTCACCGCTACACCTGGAATTCTACCTTCCTCTCACATACTCTAGCTCTACAGTTTCAGATGCAGTTCCCAGGTTAAGCCCGGGGATTTCACATCTGACTTATAGAGCCACCTACGCTCCCTTTACGCCCAGTAATTCCGATTAACGCTTGCACCCTCTGTATTACCGCGGCTGCTGGCACAGCGTTAGC
+
CCCCCGGGGGGGGGGGGGGGGGGGGFGGGGGGGGGGGGGGGGGGGGGGGGGGGGGGGGGGGGGGGGGGFGGGGGGEGGGGGG@FGGGGFGGGGGFGGGGGEGGGGGGGGEGGGGFFFGGGGGGGGGGGGGGGGGGGGGGGGGGFGGGGGFGFGCFBGDGGGGFFGGDFGGGGFFEGGFGGGGGDDGFDDD@FGGGG7CFFFAE<9CA=7>=E5B,;2:;E=FFD>?>A58@5B*84CDEFE=156<E?FGD;<;0CF06;71:)>FD=;156:<92:<494;>(3(5).:(812()0)(9*
@M03364:396:000000000-C9LGT:1:1101:4548:8900 2:N:0:10
GGACTACTCGGGTATCTAATCCTGTTCGCTCCCCTAGCTTTCGCGCCTCAGCGTCAGTCGTGGCCCAGAAGGCCGCCTTCGCCACCGGTGTTCTTCCCGATATCTGCGCATTCCACCGCTACACCGGGAATTCCGCCTTCCCCTGCCAGACTCAAGCCGGCCGGTATCGGGAGCGGACGGGGGTTGAGCCCCCGGATTTGACTCCCGACCAGGCTGGCCGCCTACGCGCGCTTTACGCCCAATGAATCCGGAGAACGCTTGCCCCCTACGAATTACCCCGGCTGCTTGCCCGTGGTTCGCC
+
CCCCCGGGGGGGGGGGGGGGGGGGGGGGGGGGGGGGGGGGGGGGGGGGGGGGGGGGGGFGGGGGGGGGGGGGGGGGGGGGGGGGGGGGFGGGGGGGGGGGGGGGGGGGGGGGEGGGGGGGGGGGGGGGGGGGGGGGGGGGGGGFGGGFFFGEG)AAGGGGGGFGGEGGEDG:?FBG5BEECEG:*?<4FCFCDGD79CFG+:+69>B11<(:<FE2D?C5>5((4*(0,/4,4:6A14=E830(*.54?7)((-2:;1(-46F3CE),1(((.-)6-2((-((-()),((,3-((85=>D5
@M03364:396:000000000-C9LGT:1:1101:4729:8911 2:N:0:10
GGACTACTGGGGTTTCTAATCCTGTTCGCTACCCATGCTTTCGAGCCTCAGCGTCAGTTGCAGACCAGAGAGCCGCCTTCGCCACTGGTGTTCTTCCATATATCTACGCATTCCACCGCTACACATGGAGTTCCACTCTCCTCTTCTGCACTCAAGAAAAACAGTTTCCGATGCAGTTCCTCGGTTAAGCCGAGGGCTTTCACATTAGACTTATTTTTCCGCCTGCGCTCGCTTTACGCCCAATAAATCCGGACAACGCTTGCCACCTACGTATTCCCGCGGCTGCTGGCACGTATTTAGC
+
CCCCCGGGGGGGFGGGGGGGGGGGGGGGGGGGGGGGGGGGGGGGGGGGGGGGGGGGGGGGGGGGGGGGGGGGGGGGGGGGGGGGGGGGEGFGGGGGGGGGGGGGGGGGGGGGGGGGGGGGGGGGGGGGDFGGGGGGGGGGGGGFFFGGGFGFGFFFFGFFFEBFGGGGGGGGFGFGGFGGEFGGGGCEFGGGDGGGGGGGGFGFGFFEEGFG=FFEGFGGFGF@B:(?@G@FDDF37;EEG71@;@>EFFC9?B6?F(963:F:>EGF3>::BA:)6:89>BB>6<0:0((50.4*/*)::
@M03364:396:000000000-C9LGT:1:1101:21408:8949 2:N:0:10
GGACTACTCGGGTTTCTAATCCTGTTCGCTCCCCACGCTTTCGCTCCTCAGCGTCAGTAACGGCCCAGAGACCTGCCTTCGCCATTGGTGTTCTTCCCGATATCTACACATTCCACCGTTACACCGGGAATTCCAGTCTCCCCTACCGCACTCCAGCCCGCCCGTACCCGGCGCAGATCCACCGTTAGGCGATGGACTTTCACACCGGACGCGCCGAACCGCCTACGAGCCCTTTACGCCCAATAAATCCGGCACACGCTCGCACCCTACGTATTCCCGCGGCTGCTGGCACGTATTTAGC
+
CCCCCGGGGGGGGGGGGGGGGGGGGGGGGGGGGGGGGGGGGGGGGGGGGGGGGGGGGGGGGGGGGGGGGGGGGGGGGGGGGGGDGFGGGGGGGGGGGGGGGGGGFGGGGGGGGGGGGGGGGGGGGGGGGGGGGGGGEFDGGGGFGGGGGFGFGFGFGGGGGGFGGGGGGGGGBGFGGFGGFGC*CG*8AFG5DE=FFGFGGEGFFFFF0C9=9):4>(?E6DB:?F?::DB?0<?9A:EGG<F09<A:?C>66(,.>>>FFFGFGGGFFF:12)(.6<3>>(,-(-.838?<:4(*/74:F
@M03364:396:000000000-C9LGT:1:1101:24602:8978 2:N:0:10
GGACTACTCGGGTTTCTAATCCTGTTCGCTACCCATGCTTTCGAGCCTCAGCGTCAGTTGCAGACCAGAGAGCCGCCTTCGCCACTGGGGTTCTTCCATATATCTACGCATTCCACCGCTACACATGGAGTTCCACTCTCCTCTTCTACACTCAAGAAAAACAGTTTCCGATGCAGTTCCTCGGTTAAGCCGAGGGCTTTCACATTAGACTTATTTTTCCGCCTGTGCTCGCTTTACGCCCACTAAATCCGGACCACGCTTACCACCTACGCAATCCCGCGGAGGCTGGAACGTTGTCCGC
+
@CCCCFFGGGDGC@@FGF<,B@FEFFFFEF:CEE@FF@FDFFCGGECFFBEFCG@7@;CCACECGGGF@FF@CFF@7CGGGE:=F8=B,=F+45@<FF<FEBFG;FDE7+?+,CE<FC7=CGFFCFGG8FBFF9E9EG?EGGFFGGD,69F=FD6D,636>3:?G;E>:EB>*>>7D;DECED+@E>AFG,7DDEE?F,9CA;*=+BA*3AF*1=8C:AED*528,018+-(/,(.;(3CC3(6;@)/19)(6(-4.3((((35C6/(((((((-)(3-(-((((,(((((((,()0*)*/
@M03364:396:000000000-C9LGT:1:1101:17791:8995 2:N:0:10
GGACTACAGGGGTTTCTAATCCTGTTTGCTCCCCACGCTTTCGCGCCTCAGCGTCAGTTGTCGTCCAGAAAGTCGCCTTCGCCACCGGTGTTCTTCCTAATCTCTACGCATTTCACCGCTACACTAGGAATTCCACTTTCCTCTCCGATACTCCAGCTCCCCAGTTTCCATCCCATCACGGGGTTAAGCCCCGCACTTTTAAGATGGACTTAGGCAGCCGCCTACGCGCGCTTTACGCCCAATGAATCCGGATACCGCTTGCCCCCCACGTATTACCCCCGCTGATGGCCCGCAGTTCGCC
+
CCCCCGGFFGGGGGGGGGGGGGGGGGGGGGGGGGGGGGGGGGGGGGGGGGGGGGGGGGGGEFGGGGGG<FGECFGGGGGGGGGGGGGG=FFGGGGGGGFFGGGGGGGGGGGGGGGGGGGGGGGGGFFGFGGGGGGGDGFGGGGFGGE=BBGFGFGFG?DFGGFGGFGGGGCEFGFCGAFEECD7C*,3<@FGDE;CCFG79)6*:1A3B==1//,78DGGBD6;8*1)67;3?:4621CE>0:74)-6?D)143:?D>9:(2A:GD),7130-45.6+--7>(((-.41(42(((0**(/7
@M03364:396:000000000-C9LGT:1:1101:18949:9003 2:N:0:10
GGACTACTAGGGTTTCTAATCCTGTTCGCTCCCCACGCTTTCGCTCCTCAGCGTCAGTAACGGCCCAGAGACCTGCCTTCGCCATTGGTGTTCTTCCCGATATCTACACATTCCACCGTTACACCGGGAATTCCAGTCTCCCCTACCGCACTCAAGCCCGCCCGTACCCGGCGCGGATCCACCGTTAAGCGATGGACTTTCACACCGGACGCGCCGAACCGCCTACGAGCCCTTTACGCCCACTAAATCCGGATAACGCTTGCACCCTACGTATTACCGCGGCTGCTGGCACGTATTTAGC
+
CCCCCGGGFGGGFGGGGGGFGGGGGGGGGGGGGGGGGGGGGGGGGEGGGGGGGGGGGGGGGGGGGGGGFGGGGGGGGGFFGGGGGFGGFGGGGGGGGGGGGGGGGGGFGGGGGGGGFGGCGGGFGGGGEEGGGGGCFGGGGDEFGGGGGFGBGFDD=EDEEGFGGGGGGGGGBFFG:8EGGGGGFGC@FGE3>EGFGGGGGFGFGFE9FGFGF)24DBGG>G>F:;3)4C083?BFFFGGG:(4673<FGGF?B(66?BF3:C5FFD:01342>:)-<334447>?).8:?DF6(*)/.:C
@M03364:396:000000000-C9LGT:1:1101:4728:9034 2:N:0:10
GGACTACACGGGTTTCTAATCCTGTTCGCTCCCCACGCTTTCGCTCCTCAGCGTCAGTAACGGCCCAGAGACCTGCCTTCGCCATCGGTGTTCTTCCCGATATCTACACATTCCACCGTTACACCGGGAATTCCAGTCTCCCCTACCGCACTCCAGCCCGCCCGTACCCGGCGCAGATCCACCGTTAGGCGATGGACTTTCACACCGGACGCGCCGAACCGCCTACGAGCCCTTTACGCCCAATAAATCCGGATACCGCGCGCCCCCTACGTCGTACCGCGGCTGCTGGCCCTGCTTGCGC
+
CCCCCGGGGGGG@@FGGGGGGFGGGGGGGGGGGGGGGEGGGGGEGFGGGGGGGGGGGGG,FCEGGGGGFGGGGGGGGGGGGDE@C,BFGGEEGGGFGGGGGGGGGGGDGGGFEGFCFGEDEGFGFEEEFGGGGFGFEFFGGDCD?FE=EAGFFDCFFGGDGGFGGGGGG91C>GFG*2<FEG?<BE8/5,*21AE*;FGGGFGFGEA0,C9=>)89538E>GF2:C3)359681424:EGE?6()44<?C<76(2)/-3,,3:(>EC62(-.((-(4;((,493(().((361(()/*(9C
@M03364:396:000000000-C9LGT:1:1101:10875:9041 2:N:0:10
GGACTACAGGGGTTTCTAATCCTGTTTGCTACCCACGCTTTCGAGCCTCAGTGTCAGTATTATGCCAGAAGGCTGCCTTCGCCATCGGTATTCCTCCAGATCTCTACGCATTTCACCGCTACACCTGGAATTCTACCTTCCTCTCACATACTCTAGCTCTACAGTTTCAGATGCAGTTCCCAGGTTAAGCCCGGGGATTTCACATCTGACTTATAGAGCCACCTACGCTCCCTTTACGCCCAGTAATTCCGATTCACGCTTGCACCCTCCGTCTTCCCGCGGCTGCTGGCCCCGCTGTGGC
+
CCCCCGGGGGGGGDGGGGFFG<FGGGGGGGGGGGGGGGGGGGGEGGDGGGGFEGGGGGGGGGGGGGGGGGGGGGGGGGGGGGGGGGGGGGGGGGGGGGGGGGGGGGGGGGGGGGFGGEGGGGGGGGGGGGGGGGGFFGGGGGFFGAECFFGFGFGFCA;ADGFGGGGGGGGGFFFGGFGGGFFFGGGEFFGGGGGGGGGGGFGC7CAEFGFGCF:;<7FGCCCF),:9>DFFFFF4CDG<F=>7+@EEFGC(2;66C;=@D@FEGGD;@0(6(67));--49>>>?)3(4((,,(.)).9*
@M03364:396:000000000-C9LGT:1:1101:18073:9049 2:N:0:10
GGACTACTCGGGTATCTAATCCTGTTTGCTACCCACGCTTTCGTGCCTCAGCGTCAGGTACAGGCCAGGCGGCCGCCTTCGCCGCTGGTGTTCTTCCACATCTCTACGCATTTTACCGCTACACATGGAGTTCCACCGCCCTCTCCTGTCCTCAAGCCGTGCAGTTTCCAAAGCCTGAACCGGTTGGGCCGGTCCCTTTTACTTCAGACTTGCCCAGCCGCCTGCGCACCCTTTACGCCCACTCATTCCGCATAAAGCTCGCCACCTCCGTATTACCCCGGCTGCGCGCCCGTGGTTAGCC
+
CCCCCGGGGGGGGGGGGGGGGGGGGGGGGGFGGGGGGGGGGGGGGGGGGGGGGGGGCCFEGGGGGGGGGGGGGGGGGGGGGGGGGGGGFGGGGGGGGGGGFGGGGGGGGGGGFEGGGGGGGGGGGGGGBFGGGGGGGGGGGGGBGGGGFFFEFEGFFGEEEGFGG;EFFFGFFGBG6A:FEGGGGG*6FFED7E55;CFGF@E3D@@73CEC>)95D;877<?0424)493(4:<A?<EEG?<104)48C*42()5*.3)(-*4CFD(.4((.2.6<+44;>1,(((---,4(((0004><
@M03364:396:000000000-C9LGT:1:1101:16779:9052 2:N:0:10
GGACTACTAGGGTTTCTAATCCTGTTTGCTACCCACGCTTTCGAGCCTCAGTGTCAGTATTATGCCAGAAGGCTGCCTTCGCCATCGGTGTTCTTCCCGATATCTACACATTCCACCGTTACACCGGGAATTCCAGCCTCCCCTGCCGCACTCAAGCCCGCCCGTACCCGGCGCAGACCCACCGTTAAGCGATGGGCTTTCACACCGGACGCGCCGAACCGCCTACGAGCCCTTTACGCCCAATGATTCCGGACAACGCTTGCACCCTACGTATTACCGCGGCTGCTGGCACGTAGTTAGC
+
CCCCCGGGGGGGGGGGGGGGGGGGGGGGGGGGGGGGGGGGGGGFGGGGGGGGGGGGGGGGGFGFGGGGFGGGGGGGGGGGGGGGGGGGGGGGGGGGGGGGGGGGGGGGGGGGGGGGGGFGGGGGGGGGGGGGGGG9EFDGGGGFGGGGG>CAGDGFGGGGGGFGG@9EGGEGFGFG7FGG,CDGGG<>FF*/8:EGGGGFGEG6FEE@;GFG>78956EGFGFF<GF51D2?B??FFFGGG?(4).<4?FG9?;6?F;944?F<GGG128:45<?).<<FB>FF(4:43:(4,,.08*);0
@M03364:396:000000000-C9LGT:1:1101:23334:9052 2:N:0:10
GGACTACTAGGGTTTCTAATCCTGTTTGCTACCCACGCTTTCGAGCCTCAGTGTCAGTATTATGCCAGAAGGCTGCCTTCGCCATCGGTATTCCTCCAGATCTCTACGCATTTCACCGCTACACCTGGAATTCTACCTTCCTCTCACATACTCTAGCTCTACAGTTTCAGATGCAGTTCCCAGGTTAAGCCCGGGGATTTCACATCTGACTTATAGAGCCACCTACGCTCCCTTTACGCCCAGTAATTCCGATTAACGCTTGCACCCTCTGTATTACCGCGGCTGCTGGCCCAGCGTTAGC
+
CCCCCGGGCGGGFGGGGGGGGGGGGGGGGGFGGGGGGGGGGGGFGGGGGGGGGGGGGGGGGGGGGGGGGGGGGGGGGGGGGGGGGGGGGFGGGGGGGGGGGGGGGGGGGGGGGCFGFGGGEFGGGGGGGGGGGGGGGGGGGGGCD9F,@FGFFEGFGGGGFGFGGGGGGGGGFDBFGFGGG9AFGGCDFF@FGGGGGGGGGEEEGFFEADEGFA:>?ACG5FCFECAD4;>BDBECC9GFGDFFFFFFFGG/5?;EF27232=7CFG@0369)?C?FF3(-9690<>?0((42:(.<>(9:
@M03364:396:000000000-C9LGT:1:1101:11274:9092 2:N:0:10
GGACTACTCGGGTATCTAATCCTGTTTGCTCCCCACGCTTTCGAGCCTCAGCGTCAGTTACAGTCCAGAGAAGCGCCTTCGCCACTGGTGTTCTTCCTAATCTCTACGCATTTCACCGCTACACTAGGAATTCCCTTCTCCTCTCCTGCACTCTAGACTTCCAGTTTGAAATGCAGCACTCAGGTTAAGCCCGAGTATTTCACATCTCACTTAAAAATCCGCCTACGCTCCCTTTACGCCAATAATTCCGGACAACGCTTGCGCCCTACGTATTACCGCGGCTGCTGGCCCGTAGTTCGCC
+
CCCCCGGGGGGGGGFGGGFGGDGGGGGGGGGGGGGGGGGGGGGGGGGGGGGGG@GGGGGGGGGGGGGGGGGGGGGGGGGGGGGGGGGGGGGGGGGGGGGGGGFGGGGGGGGGGGGGGGGGGGGGGGGGFGFFGGGGGGGGGGGFGGGGGFGFGFFFEGGFGGFGGGGGGGGGFFEGGFGFGFGGDFA>DCFFGEGGGGGGGFGFFFFFFGFGCBDCF@FFBGFFA?@BDG=>(>B::@GEF@B3*7CE+01,,:=DF11437:9DEC(82.544<<A*2-3;>(().50(36,(,0@*(19
@M03364:396:000000000-C9LGT:1:1101:13928:9097 2:N:0:10
GGACTACCCGGGTTTCTAATCCTGTTCGCTACCCATGCTTTCGAGCCTCAGCGTCAGTTGCAGACCAGAGAGCCGCCTTCGCCACTGGTGTTCTTCCATATATCTACGCATTCCACCGCTACACATGGAGTTCCACTCTCCTCTTCTGCACTCAAGAAAAACAGTTTCCGATGCAGTTCCTCGGTTAAGCCGAGGGCTTTCACATTAGACTTATTTTTCCGCCTGCGCTCGCTTTACGCCCAATAAATCCGGACCACGCTTGCCACCTACGTATTACCGCGGCTGCTGGCACGTAGTTAGC
+
CCCCCGGGGGGGFGGGGGGGGGGGGGGGGGGGGGGGGGGGGGGGGGGGGGGGGGGGGGGGGGGCGGGGGGFGGGGGGGGGGGGGGGGGFFFGGGGGGGGGGGGGGGGGGGGGFGGGGGGGGGGGGGGGGGGGGGGGGGGGGGGFGGGFGFGD=DDD,6=DGGFGFGGGGGGGDFFGGFGGFGGGGG>ACFFGGGGGGGGGGFGFGFFFEGFG6BG*=CGGDGFFBG@EFGBBF0?FFFGEGD0@/=CEFGGFFF9BF:3:??F:7CF:??B?>AB4-<43-7;>B:0:>B08?B3)8*):*
@M03364:396:000000000-C9LGT:1:1101:9499:9099 2:N:0:10
GGACTACAAGGGTATCTAATCCTGTTTGCTACCCACGCTTTCGAGCCTCAGTGTCAGTATTATGCCAGAAGGCTGCCTTCGCCATCGGTATTCCTCCAGATCTCTACGCATTTCACCGCTACACCTGGAATTCTACCTTCCTCTCACATACTCTAGCTCTACAGTTTCAGATGCAGTTCCCAGGTTAAGCCCGGGGATTTCACATCTGACTTATAGAGCCACCTACGCTCCCTTTACGCCCAGTAATTCCTATTCACGCTTGCACCCTCTCTATTCCCGCGGCGTCTGGCACAGCTTCAGC
+
CCCC<FGGFGGGGGGGGGGGG<FGGGGGGGGGGGGEGGGGGGGFGGGGGGG<CBEFGEGGGGGGGGGGGGFFGEFGGGGFFGGFCFGGFFGGGGGGGGGGGGGGGFGGGGCGGGGGGGGGGGGGGGGGGGGGGGGGGGGGGGGDFEF?E9FEFEFFG8FGGGFGGGGGGGFGFE<FGFGFFEFFGG,:DA=?DEEGGGGGGFFFDFFFCDEGEF7>GEFFEGFDEC9>7CABFFFFFFGGGFFE+7?EF7+1*/*9B68?((3);EDFF6,7<7C?CC:;690(--(3(418,(()**):>
@M03364:396:000000000-C9LGT:1:1101:23745:9126 2:N:0:10
GGACTACCAGGGTTTCTAATCCTGTTCGCTACCCATGCTTTCGAGCCTCAGCGTCAGTTGCAGACCAGAGAGCCGCCTTCGCCACTGGTGTTCTTCCATATATCTACGCATTCCACCGCTACACATGGAGTTCCACTCTCCTCTTCTGCACTCAAGAAAAACAGTTTCCGATGCAGTTCCTCGGTTAAGCCGAGGGCTTTCACATTAGACTTATTTTTCCGCCTGCGCTCGCTTTACGCCCAATAAATCCGGACCACGCTTGCCCCCTACGTATTACCGCGGCTGCTGGCACGTATTTAGC
+
CCCCCGGGGGGGEFGGGGGGGGGGGGGGGGGGGGGGGGGGGGGDFGGGGGGGGGGGGGGGGGGAFGGGGGGGGGGGGGGGGGGGGGGGFGGGGGGGGGGGGGGGGGGGGGGGGFGGGGGGGGGGFGFGFDGGGGFFDFGGGGGFGGGGGFGFGDGFA=DD,@FGGAFFFDEEDFEGGFGGFECFGGCEAFFD6CEGGGGGG<;7FC>EEGFG;9=6=;FG@GFFFC@>(:1;4=<)91AFE<0;F=)/AFD>FF01@B>?6:F:*A<4-8:?<4:))<84(39B>?))4:4<:1(*0*)::
@M03364:396:000000000-C9LGT:1:1101:5722:9134 2:N:0:10
GGACTACCCGGGTTTCTAATCCTGTTTGCTACCCACGCTTTCGAGCATCAGTGTCAGTATTATGCCAGAAAGCTGCCTTCGCCATCGGTATTCCTCGAGATCTCTAAGCATTTCACCGCTACACCTGGAATTCTACCTTCCTCTCACGTACTCTAGCTCTACAGTTCCAGATGCAGTTCCGAGGTTAAGCACGGGGATTTCACACCTGACTTATACAGCGACCTACGCTCCCTCTACGCCCAGTAATTCCGATTAACGCTTGCACCCTCTGTATTCCCGCGGCTGCTGGCACAGCTTTGAC
+
B<<@<E<F,7@BG,FEFEFGE@@@FCGE<ECFFGGF+CFBEFEGDC+ACFGFCGC<<C,6<C,,66BFFE,BCFF8CFF@FE,,8A@:B@FGG9DF,,8,:ADCDF<@E9FEDEDFFE@6CGCA8,9EG?EEEF,?4,+,,6,++C=,@D+3A*63,=,,@FDF4E,>,=@DD>DFF?=,+3+FEG<DF<,=C+@++@DFGAD7*3;=)01EC+,0+*5*-@):;25/-280:(5=C9:<F,64:.<.12;((/3;F;3<D73702*,((.644<))0(-(--(42).(4()(.(099)00
@M03364:396:000000000-C9LGT:1:1101:18936:9180 2:N:0:10
GGACTACAGGGGTATCTAATCCTGTTTGCTACCCACGCTTTCGAGCCTCAGTGTCAGTATTATGCCAGAAGGCTGCCTTCGCCATCGGTATTCCTCCAGATCTCTACGCATTTCACCGCTACACCTGGAATTCTACCTTCCTCTCACATACTCTAGCTCTACAGTTTCAGATGCAGTTCCCAGGTTAAGCCCGGGGATTTCACATCTGACTTATAGAGCCACCTACGCTCCCTTTACGCCCAGTAATTCCGATTAACGCTTGCACCCTCTGTATTACCGCGGCTGCTGGCCACGGGTTCGC
+
CCCCCGGGGGGGGGGGGGGGGGGGGGGGGGGGGGGGGGGGGGGGGGGGGGGGGGGGGGGFFFGGGGGGGGGGGGGGGGGGGGGGGGGGGFGGGGGGGGGGGGGGGGGGGGGGGGGGGGGCEGGGGGGGGGGGGGGGGGGGGGGFGEFGGFGFFFDFGDFGGGFFGGGGGGGGFGEFGFGGD9ADEF?DFFGGGGGGGGGGGFGFGFFEEGFFCE7;=CF?)ACDBD=EAGFBF=EEFDGGGFFBF?EEFG4;;D0?F?FDD<5.;E9(/())1)9)7>:BF;993?:?BFF(40()0.(1/
@M03364:396:000000000-C9LGT:1:1101:5963:9181 2:N:0:10
GGACTACCCGGGTATCTAATCCTGTTTGCTCCCCACGCTTTCGAGCCTCAGCGTCAGTTACAGTCCAGAGAAGCGCCTTCGCCACTGGTGTTCTTCCTAATCTCTACGCATTTCACCGCTACACTAGGAATTCCCTTCTCCTCTCCTGCACTCTAGACTTCCAGTTTGAAATGCAGCACTCAGGTTAAGCCCGAGTATTTCACATCTCACTTAAAAATCCGCCTACGCTCCCTTTACGCCCAGTAAATCCGGACAACGCTCGCCACCTACGTATTACCGCGGCTGCTTGCACGTCGTTAGC
+
CCCCCGGGGGGGGGGGGGFGGGGGGGGGGGGGGGGGGGGGGGGGGGGGGGGGGGGGGGGGGGGGGGGGFGGGGGGGGGGGGGGGGGGGGGGGGGGGGGGGGGGGGGGGGGGGGGGGGGGGGGGGGFGGGGGGGGGCFFGGGGGFGGGGGFGFGFGFAGGGGGFGGGCFFGDEFGEGGFGGGGGEGGAD?@DGGEGGGFGGGFGF@F8=ECEFC6,:;CFFAGFFFDDF@G@BBFFEFFGGG;@E+9?CFGD6(:BFF>;@<>>>3EF:2:<?2-55<F:91999965)4:3><,(00)47C
@M03364:396:000000000-C9LGT:1:1101:13946:9228 2:N:0:10
GGACTACTCGGGTATCTAATCCTGTTCGCTCCCCACGCTTTCGCTCCTCAGCGTCAGTAACGGCCCAGAGACCTGCCTTCGCCATTGGTGTTCTTCCCGATATCTACACATTCCACCGTTACACCGGGAATTCCAGTCTCCCCTACCGCACTCCAGCCCGCCCGTACCCGGCGCAGATCCACCGTTAGGCGATGGACTTTCACACCGGACGCGACGAACCGCCTACGAGCCCTTTACGCCCAATAAATCCGGAACACGCTCGCCCCCTACGTCTTCCCGCGGCTGCTGGCAGGTATGTAGC
+
CCCCCGGGGGGGGEFGGGGGGGGGGGGGGGGGGGGGGGGGGGGGGGGGGGGGGGGGGGGGGGGGGGGGFGGGGGGGGGGGGGGGGGGGFGGGGGGGGGGGGGGGGGGGGGGGGGGFGGGGGGGGGGGGGGGGGGGGGGGGGCGFGGGGGFGFFFGFGGGGGGFDFEGGGGEGFGFGDFGGGGGFGGF>FFGDGEGGGGFGGFGFGFFB0C9G;0:79(:E>GFBFE?5?G0??(4<DBGGGFFB7<4:B6<>:0((0(-(-4:(9?CBB:(,(4:-);46>2((,,.8?F(((.)*/*):0
@M03364:396:000000000-C9LGT:1:1101:6450:9237 2:N:0:10
GGACTACCGGGGTTTCTAATCCTGTTCGCTCCCCACGCTTTCGCTCCTCAGCGTCAGTAACGGCCCAGAGACCTGCCTTCGCCATTGGTGTTCTTCCCGATATCTACACATTCCACCGTTACACCGGGAATTCCAGTCTCCCCTACCGCACTCCAGCCCGCCCGTACCCGGCGCAGATCCACCGTTAGGCGATGGGCTTTCACACCGGACGCGACGAACCGCCTACGAGCCCTTTACGCCCAATAAATCCGGATAACGCTCGCACCCTACGTATTACCGCGGCTGCTGGCACGTAGTTAGC
+
CCCCCGGGGGGGGGGGGGGGGGGGGGGGGGGGGGGGGGGGGGGGGGGGGGGGGGGGGFGFGGGGGGGGGGGGGGGGGGGGGGGGDGGGFGGGGGGGGGGGGGEGGGA<FGGGGGGGGGFGGGGGGGGGFGFGGGGGGGGGGGGFGGG>CAGAFDGFGGGGGGFGGGGGGGGCEG5D=*>F6@<@FG:<AF/8:EE*9CGGGFGFFFFFFG>C>):2)4?GBGFF?CB)-9(8:,:22:EGG?F?)546FFD3:4(6??0::2/(1:DB7?F024:49F26-76;>?),5((.3((00/5:*
@M03364:396:000000000-C9LGT:1:1101:20357:9243 2:N:0:10
GGACTACTAGGGTGTCTCATCCTGTTTGCTCCCCCCGCTTTCGTGCCTGAGCGTCAGTCTTGGTCCAGGGGGCCGCCTTCGCCACCGGTTTTCCTCCAGATCGCTACGCATTTCACCGCTACACCTGGAATTCTACCCCCCTCTACCAGACTCTAGTTCGCCAGTTCAAAATGCAATTCCCCGGTTGAGCCCGGGGCTTTCACATCTTGCTTAACAAACCTCCTGCGCACGCCTTACGCCCAGTAATTCCGATTAACGCTCGTACCCTCCGTATTACCGCGGTTTCTGGCAGCGCGTTAGC
+
B<BB,C@6,688F,CC@,E5EF<FGFGFGGGGFB++6CF;,666,,:E,AFG@FG=:,,69,CF<,,:6664+@>=F@?F7:CF?FB7F+BFC5@54,,:CF++@+@FGGGGGC85<+8=@32:,DCC,3EF,FC,730++3@?CA,,69@),38=@E,***39F9,6=:>9*,*5,;D,4,:FG=*(;8,8CCG=7>EC:<??7A6)<>2<<*A-:6G>(937062>(9>9(.1)5::>8:18*-44@0*(-::)1-((-42-9?*5?:9?<4(-62(,,(((().-),(((((083(**
@M03364:396:000000000-C9LGT:1:1101:13075:9246 2:N:0:10
GGACTACGGGGTTTCTAATCCTGTTCGCTCCCCACGCTTTCGCTCCTCAGCGTCAGTAACGGCCCAGAGACCTGCCTTCGCCATTGGTGTTCTTCCCGATATCTACACATTCCACCGTTACACCGGGAATTCCAGTCTCCCCTACCGCACTCCAGCCCGCCCGTACCCGGCGCAGATCCACCGTTAGGCGATGGACTTTCACACCGGCCGCGACGAACCGCCTACGAGCCCTTTACGCCCCATAAATCCGCATAACCCTCGCCCCCTACGTATTACCCCGGCTGCTGGCACGTAGTTCCCC
+
CCCCCGGGGGGFGDGGGGFGGGGGGGGGGGGGGGGGGGGGGGGGGGGGGGGGGGGDGGGGDGGGGGGFGAFGGGGGGGGGGGCCGFGGFGGGGGGGGGDFGEGC;FFGFGFGG<EFGGD@EEFGGGGGGGGGG9FFE>DFGGG5DGGGGDCDFDCCFGGGGG5C<EGGGEG8@F9<CFGGGFG<B8F;F=/7<C*A=F?:+99=DDB(-)15(8*4)48*373(.14.7D<(4:<6:BEG*384/5-6FC/((()().(,(-:1C85(,(4<424<)0(-39(,835::(324<(01*)*2
@M03364:396:000000000-C9LGT:1:1101:24855:9267 2:N:0:10
GGACTACAGGGGTTTCTAATCCTGTTCGCTCCCCACGCTTTCGCGCCTCAGCGTCAGTAACGGCCCAGAGACCTGCCTTCGCCATTGGTGTTCTTCCCGATATCTACACATTCCACCGTTACACCGGGAATTCCAGTCTCCCCTACCGCACTCCAGCCCGCCCGTACCCGGCGCTGCTCCACCGTTAGGCGGTGGGCTTTCACACCGGACGCTACAAACCGCCTACGAGCCCTTTACGCCCAATAAATCCGGATAACGCTCGCACCCTACGTATTCCCGCGGCTGCTGGCACGTAGCTAGC
+
CCCCCGGGGGGGGGGGGGGGGGGFGGEFGE,CEFGDGEGFGFG;++@CFFDFGGGGEGF9EFGDGEEGGFGGG<FGGGGFEFGFFGGF,?CFFFFGG,:FECGFCBD9FFFF;AEEEE@?6BEFC+>F@:>AADD9@FFGA=C?8DEGGDFAF@D9,:@++5*0@87E?9*1@7(2*)>EGGGE>?<3AF=)2C:*:EC7:<@<C>),(/75(<:)94=C>GBF?F<3-1-41(44:1=EEBF(?<9AB473(3,493-369C1):9(141??)(-6341906;0,)52<(.14(0)*)22
@M03364:396:000000000-C9LGT:1:1101:22354:9293 2:N:0:10
GGACTACTGGGGTTTCTAATCCTGTTTGCTCCCCACGCTTTCGAGCCTCAACGTCAGTTGCCGTCCAGTAAGCCGCCTTCGCCACCGGTGTTCCTCCTGATATCTACGCATTTCACCGCTACACCAGGAATTCCGCTTACCCCTCCGGTACTCTAGCCACGCAGTTTCCAAAGCAATCCGGGAGTTGAGCCCCCGCCTTTCACTTCAGACTTGCACCGCCGTCTACGCTCCCTTTACACCCAGTAAATCCGGATAACGCTTGCCCCCTCCGTTTTACCGCGGCTGCTGGCACGTATTTCGC
+
CCCCCGGGGGGGGGGGGGGGGGGGGGGGGGGGGGGGGGGGGGGGGGGGGGGGGGGGGGGGGGGGGGGGGGGGGGGGGGGGGGGGGGGGFGGGGGGGGGGGGGGGGGGGGGGGGGGGGGGGGGGGGGGGGGGGGGGGGGGGGGGFGGGGGFGFFEGFGGFFGGFGFFGGGGGGFGFGGFEEEEGEGF;7ABFGGGGGGGGGGFGFGFFF?FEC<FF@G0CGFCBF(53@:D;1<AF)6:CFGB:B4<4>F:C><?:)/4;8(,24F8C61((-).864:03929(-3248:?F?03*0*65C
@M03364:396:000000000-C9LGT:1:1101:23328:9311 2:N:0:10
GGACTACACGGGTTTCTAATCCTGTTCGCTACCCATGCTTTCGAGCCTCAGCGTCAGTTGCAGACCAGAGAGCCGCCTTCGCCACTGGTGTTCTTCCATATATCTACGCATTCCACCGCTACACCGGGAGTTCCACTCTCCTCTTCTACACTCAGGTAAAACAGTATCCGCTGCAGTTCCACGGTTGAGCCGAGGGATTTCACATTAGACTGATTTTACCGCCTGCGCTCGCTTTACGCCCAATAATTCCGGACAACGCTTGCACCCTCCGTATTCGCGCGTCTGCTGGCACGTCTTTGGC
+
CCC8CGD,6BFFG7FGGAFGGGGGEGE,@CE:EE<@D@EFACCFGEFF<=C@C,B=F,EECEE,CDEE,,C@D@>@@,89DF:@,,B?9<FECEFGC,F<?EFF8E<9FGGCE9@E<@CD64E,,++48>F:EF=5666A=A>D+CD,,4,:F5+;A@,,,,30E367,6+B>:=6,5,5,7++4@*03@D7*=***,4A:*@>F=+990*,)1=71*50(921(*6).:(,(4=EC?C<:4(.).)-*:7(,(,(519((4*,2294((-4((.)(/-((,--3-6030,,34(087)9*
@M03364:396:000000000-C9LGT:1:1101:13484:9317 2:N:0:10
GGACTACACGGGTTTCTAATCCTGTTCGCTCCCCACGCTTTCGCTCCTCAGCGTCAGTAACGGCCCAGAGACCTGCCTTCGCCATTGGTGTTCTTCCCGATATCTACACATTCCACCGTTACACCGGGAATTCCAGTCTCCCCTACCGCACTCCAGCCCGCCCGTACCCGGCGCAGATCCACCGTTAGGCGATGGACTTTCACACCGGACGCGCCGAACCGCCTACGAGCCCTTTACGCCCAATAAATCCGGATCACGCTCGCACCCTACGTATTACCGCGGCTGCTGGCCCGTCGGTCGC
+
CCCCCGGGGGGGGGGGGGGGGGGGGGGGGGGGGGGGGGGGGGGGGGGGGGGGGGGGGGGGGGGGGGGGGGGGGGGGGGGGGGGGGGGGGGGGGGGFGGGGGGGGGGGGGGGGGGGGGGGGGGGGGGGGGGGGGGGGGGGGGGGFGGGGGFGFGDGFGGGGGGEGGEEGGGGGFGBDGFGG6CFCGGFDFFE:DGG?CEGGGFGFGFFFBGFGF)2-9;EE9GBFFGF5:G>FF<>AFFGGGBFF7<<<FGGF6:(4?8:(49C2DEG<B:-.,<?)6A:>>B>BFF7>BF??6((0..()1
@M03364:396:000000000-C9LGT:1:1101:14240:9331 2:N:0:10
GGACTACCAGGGTTTCTAATCCTGTTTGCTACCCACGCTTTCGAGCCTCAGTGTCAGTATTATGCCAGAAGGCTGCCTTCGCCATCGGTATTCCTCCAGATCTCTACGCATTTCACCGCTACACCTGGAATTCTACCTTCCTCTCACATACTCTAGCTCTACAGTTTCAGATGCAGTTCCCAGGTTAAGCCCGGGGATTTCACATCTGACTTATAGAGCCACCTACGCTCCCTTTACGCCCAGTAATTCCGATTAACGCTTGCACCCTCTGTATTACCGCGGCTGCTGGCACAGAGTTAGC
+
CCCCCGGGGGGGGGGGGGGGGGGGGGGGGGGGGGGGGGGGGGGGGGGGGGGGGGGGGGGGGFGGGGGGGGGGGGGGFFGGGGEGGGGGGGGGGGGGGGGGGGGGGGGGGGGGGGGGGGGGGGGGGGGGGGGGGGGGGFGGGGGFGGGFGFGFGFFFGGGGGGFGGGGGGGFGFGFGGFGGGGGFGG9DFGEFGGGGGGGCFEGFGFFFFGFG59;>CEGGFFCFFEAD2C44BFFFFFEGG@BE6>C?FGC>?F?36:@?2=57CCDFFF3<C?C9?C67699>BF0)5<.8:(2)@9<FF
@M03364:396:000000000-C9LGT:1:1101:26238:9349 2:N:0:10
GGACTACCCGGGTTTCTAATCCTGTTCGCTCCCCCAGCTTTCGCTCCTCAGCGTCAGTTGTGGCCCAGAAGGCCGCCTTCGCCACCGGTGTTCTTCCCGATATCTGCGCATTCCACCGCTACACCGGGAATTCCGCCTTCCCCTACCAAACTCAAGCCCGCCGGTATCGGGAGCGGCCGGGGGTTGGGCCCCCGCATTTGCCTCCCGACCTAGCAGGCCGCCTACGAGCCCTTTCCGCCCAATGAACCCGGCACCCCCTTGCCCCCTACGTCTTTCCCCGGCCGCTAGCCCGGCGTTTAGC
+
CCCCCGGGGGGGGGGGGGFFGGGEFFGGGGGGGGGGGGGGGGGGGGGGGGGGGGGGBEFDGEGGGGGGGGFGGGGGGGGGGGGGGGGGEGGGGGGGGGGGGGGGGGGGGGGGGGGGGGGG8FGGGEEFCFGGGGGGGFGGGGGFGGGC,;FCFCCF@>CCGGFGG77FGCC=?72DEEGEGCD>CE*-;ACDDGGEDGG++.+518>1(9;9<F7.92CC(9320*(04)3,3:)48?GG8(.20.)-7/1(((,()-(..88:FE)(,(,(,-.)-3((-((-42(4:((3((,00)(*2
@M03364:396:000000000-C9LGT:1:1101:14776:9358 2:N:0:10
GGACTACAGGGGTTTCTAATCCTGTTCGCTCCCCACGCTTTCGCTCCTCAGCGTCAGTAACGGCCCAGAGACCTGCCTTCGCCATTGGTGTTCTTCCCGATATCTACACATTCCACCGTTACACCGGGAATTCCAGTCTCCCCTACCGCACTCCAGCCCGCCCGTACCCGGCGCAGATCCACCGTTAGGCGATGGACTTTCACACCGGACGCGACGAACCGCCTACGAGCCCTTTACGCCCAATAAATCCGGATAACGCTCGCCCCCTACGTATTCCCGCGGCTGCTGGCACGTAGTTCGC
+
CCCCCGGGGGGGGFGGGGFGGGGGGGGGGGGGGGGGGGGGGGGGGGGGGGGGGGGGGGGGGGGGGGGGGGGGGGGGGGGGGGGGGFGGGGGGGGGGGGGGGGGGGGGGGGGGGGGGGGGGGGGGGGGGGGGGGGGGGGGGGGGFGGGGGFGFGFF?FGGGGCDGGGGGGGGGFGBG**>F?FGGCE*6AFECDGEGGGGGGCGFGFEF9GFE98EBGFGE9DB<0;:54C9F<?F9BFGGG013)-6<FF:>?-(-9:FFF9E(9EG>1:?8><B2-A1>11;>FB0:(317:(.07/-19
@M03364:396:000000000-C9LGT:1:1101:25731:9379 2:N:0:10
GGACTACAAGGGTATCTAATCCTGTTTGCTACCCACGCTTTCGAGCCTCAGTGTCAGTATTATGCCAGAAGGCTGCCTTCGCCATCGGTATTCCTCCAGATCTCTACGCATTTCACCGCTACACCTGGAATTCTACCTTCCTCTCACATACTCTAGCTCTACAGTTTCAGATGCAGTTCCCAGGTTAAGCCCGGGGATTTCACATCTGACTTATAGAGCCACCTACGCTCCCTTTACGCCCAGTAATTCCGATTAACGCTTGCACCCTCTGTATTACCGCGGCTGCTGGCACAGAGTTCGC
+
CCCCCGGGGGGGGGGGGGGGGGGGGGGGGGGGGGGGGGGGGGGGGGGGGGGGGGGGGGGGGGGGGGGGGGGGGGGGGGGGGGGGGGGGGFGGGGGGGGGGGGGGGGGGGGGGGGGGGGGGGGGGGGGGGGGGGGGGGGGGGGGFGGG@EFGFFEGFGGGGFGFGGGGGGGGGFGBFGFGGGFGCGGFEFFGGGGGGCGGGGEFFGFFE<FFF;173BCGFFGFFC@=EAGFFFAE6A9CGGF=>B*8?FG8(-0(9A;>?8@F);BD0=3;E)93<EF<:(44;1::::<(5(15)1*)95
@M03364:396:000000000-C9LGT:1:1101:11953:9408 2:N:0:10
GGACTACCAGGGTATCTAATCCTGTTTGCTACCCACGCTTTCGAGCCTCAGTGTCAGTATTATGCCAGAAGGCTGCCTTCGCCATCGGTATTCCTCCAGATCTCTACGCATTTCACCGCTACACCTGGAATTCTACCTTCCTCTCACATACTCTAGCTCTACAGTTTCAGATGCAGTTCCCAGGTTAAGCCCGGGGATTTCACATCTGACTTATAGAGCCACCTACGCTCCCTTTACGCCCAGTAATTCCGATTAACGCTTGCACCCTCTGTATTACCGCGGCTGCTGGCACCGAGGTAGC
+
CCCCCGGGGGGGGFGGGGGGGGGGGGGGGGGGGGGGGGGGGGGGGGGGGGGGGGGGGGGGGGGGGGGGGGGGGGGGGGGGGGGGGGGGGGGGGGGGGGGGGGGGGGGGGGGGGGGGGGGDGGGGGGGGGGGGGGGGGGGGGGGFGGG8FFGFGFGFGGFFFGFGGGGGGGGGFGFGGFGGGGFGGGDEFGGGGGGGDGGGGEFECFAEFGFGFFGFGEGGFGDDFFD>AG=BBEFFFFGGGD>EC<EFFGD5=?F3C;>DFFG<FGD733;<3?E5<>6.4>0((::BFFF?101))0)90
@M03364:396:000000000-C9LGT:1:1101:18162:9423 2:N:0:10
GGACTACACGGGTTTCTAATCCTGTTCGCTACCCATGCTTTCGAGCCTCAGCGTCAGTTGCAGACCAGGCAGCCGCCTTCGCCACTGGTGTTCTTCCATATATCTACGCATTCCACCGCTACACATGGAGTTCCACTGCCCTCTTCTGCACTCAAGTCTGACAGTTTCCGATGCACTTCTTTGGTTAAGCCAAAGGCTTTCACATCAGACTTATCAAACCGCCTGCGCTCGCTTTACGCCCAATAAATCCGGATCACGCTTGCCACCTACGTATTACCGCGGCTGCTGGCACGTAGTTAGC
+
CCCCCGGGGGGGGGGGGGGGGGGGGGGGGGGGGGGGGGGGGGGGGGGGGGGGGGGGGGGGGGGGGGGGGGGGGGGGGGGGGGGGGFGGEFGGGGGGGGGGGGGGGGGGGGGGGGGGGGGGGGGGEFGGFGGGGGGGGGGGGGGFGGGGGFGEGFGFFGGGGGFGGGGGGGGGBGFGGFGGGGF7DF>AFGGGGEGGGGGGGEGFGFF@@GFGFFGFGFGGFGFFBCBF>GFF>?@<EFGGGF@@AE)6CFG6<?(8F2:?FBG?7C917?::76:>><2>9BB9><:)5623::,)8*.0*
@M03364:396:000000000-C9LGT:1:1101:5639:9476 2:N:0:10
GGACTACCAGGGTTTCTAATCCCATTCGCTACCCTAGCTTTCGTCTCTCAGTGTCAGTGTCGGCCCAGCAGAGTGCTTTCGCCGTTGGTGTTCTTTCCGATCTCTACGCATTTCACCGCTCCACCGGAAATTCCCTCTGCCCCTACCGTACTCCAGCTTGGTAGTTTCCACCGCCTGTCCAGAGTTGAGCCCTGGGATTTTACGGCGGACTTAAACAGCCACCTACAGACGCTTTACGCCCAATCATTCCGGATCACGCTTGCATCCTCTGTATTCCCGCGGCTGCTGGCCCAGAGTTAGC
+
CCCCCGGGGGGGGGGGGGGGGGGGGGGGGGGGGGGGGGGGGGGGGGGGGGGGGGGGGGGGGGGGGGGGGGGGGGGGGGGGGGGGGGGGGGEGGGGGGGGGGGFGGGGGGGGGGGGGGGGDGGFGGGGGGGGGGGGEDFGGGGGFGGGGGFGFGFGFGGGGEFFGGGGGGGGGFFADGFGGDG7BEGCAFFGGGGGG9EEF,/?@GEB>2C>6>A7)23EGFGFFFGFF9GBFD(69<??CG?FBF?A9FGF91:;:F<?B?6:3:0><A2:6>9<).<:B9916>6)5:?1((1,0/*-22
@M03364:396:000000000-C9LGT:1:1101:20854:9493 2:N:0:10
GGACTACCGGGGTATCTAATCCTATTTGCTCCCCACGCTTTCGTGCCTCAGCGTCAGTCTCTGTCCAGGCAGCCGCCTTCGCCACCGGTGTTCCTCCATATATCTACGCATTTTACCGCTACACATGGAATTCCACTGCCCTCTCCAGTACTCTAGCTGACCAGTATCCGTGGCTTTATGGGGTTGAGCCCCACGCTTTAACCACGAACTTAATCAGCCGCCTACTCACCCTTTACGCCCAATAATTCCGGATAACGCCCCCCACCTACGTATTCCCCCCGCTGCTGGCCCGTAGTGCCCC
+
CCCCCGGGGGGGGEGGGGGGGGGEGGGGGGGGGGGGGGGGGGGGGGGGGGGGGGGGDFGGGGGGGGGGGGGGGGGGGGGGGGGGGGGGGGGGGGGFGGGGGGFGGGGGEGGGDGFFGGGGGGGGGGGGCGGGGGGGG=D@FFGFGG,@CDGEFDFFGGGGGGFGGGFGGGCC@C5FFAGGFFCFEG8=CFGGDGEGGGG:E:67955>>GFF41C;FFEE;GD26+6+/;@;;@6<??=F*((5*6)6=C),3()))4(-((229E*28::))5)6)*-(4;((42)5,((-,((0)*.*1
@M03364:396:000000000-C9LGT:1:1101:26113:9494 2:N:0:10
GGACTACTGGGGTATCTAATCCTGTTTGCTCCCCACGCTTTCGTGCCTGAGCGTCAGTCTTTGTCCAGGGGGCCGCCTTCGCCACCGGTATTCCTCCAGATCTCTACGCATTTCACCGCTACACCTGGAATTCTACCTTCCTCTCACATACTCTAGCTCTACAGTTTCAGATGCAGTTCCCAGGTTCAGCCCGGGGATTTCACATCTGACTTCTAGAGCCACCTACGCTCCCTTTACGCCCAGTAATTCCGATTCACGCTTGCACCCGCTGTCTTACCGCGGCTGCTGGCACAGGTTTCGC
+
CCCCCGGDFGGGGGGGGGGGGGGGGGGGGGGGGGGGGGGGGGGGGGGGGGGGGFGG>FFGGGGGGGGGGDGGGGGGGGGGGGGGGGGGFGGGGGCFGGGGGGGGGGGGGGGGGGFGGGGGGGGGFGFGEGGGGGGFG9=FGFFBFGG=CFFEFFGCFGCG9FFGDFGGGGGGFGFGFFFFEECFGG,:B=FCGGGGGGGGGFGCDF=EFGFE4=C8=*>C:GBDFC/81:0=87@EEFDFG??@+)<?676113)./44::3847;D(((43)64)6C:244429:>)5?4<4:(1**-9*
@M03364:396:000000000-C9LGT:1:1101:12476:9500 2:N:0:10
GGACTACAAGGGTTTCTAATCCTGTTTGCTACCCACGCTTTCGAGCCTCAGTGTCAGTATTATGCCAGAAGGCTGCCTTCGCCATCGGTATTCCTCCAGATCTCTACGCATTTCACCGCTACACCTGGAATTCTACCTTCCTCTCACATACTCTAGCTCTACAGTTTCAGATGCAGTTCCCAGGTTAAGCCCGGGGATTTCACATCTGACTTATCGAGCCACCTACGCTCCCTTTCCGCCCAGTAATTCCGATTAACGCTTGCACCCTCTGTATTACCGCGGCTGCTGGCCCAGAGTTAGC
+
CCCCCGGGFGGGGFGGGGGGGGGGGGGGGGGGGGGGGGGGGGGGGGGGGGGGGGGGGGGGGGFGGGGGGGGGGGGGGGGGGGGGGGGGGGGGGGGGGGGGGGGGGGGGGGGGGGGGGGGD8FGGFGGGGGGGGGGGFGGGGGGFGGGDFFGFGFGFGFGGGGFGGGGGGGCFFGFGGFGGGGGGGG?9DFGGGGGGGGGGGFGFFF?C;DFG5B,:38EGFGD9=B)34@ADDEB*8=GGGFDFF<ECFGG0;@<CF?BDD;5.CFG1=/=C3)99<9<B>;03>B7:B<(4(43)0*)::
@M03364:396:000000000-C9LGT:1:1101:15586:9506 2:N:0:10
GGACTACCCGGGTATCTAATCCTGTTTGCTCCCCACGCTTTCGTGCCTGAGCGTCAGTCTTTGTCCAGGGGGCCGCCTTCGCCACCGGTATTCCTCCAGATCTCTACGCATTTCACCGCTACACCTGGAATTCTACCCCCCTCTACAAGACTCTAGTTCGCCAGTTCAAAATGCAATTCCCAGGTTGAGCCCGGGGCTTTCACATCTTGCTTAACAAACCGCCTGCGCACGCTTTACGCCCAGTAATTCCGATTAACGCTCGGACCCTCCGTATTCCCGCGGCTGCTGGCACGGATTTCGC
+
CCCCCGGFGGGGGGGGGGGGGGGGGGGGGGGGGGGGGGGGGGGGGGGGGGGGGGGGGEGGGGGGGGGGGGGGGGGGGGGGGGGGGGGGGGGGGGGGGGGEGGFGGGGGGGGGGGGGGGGGGGGGGGGGFGGGGFGGGGFFGGGFCGG,4;FEG8?FFGF6CCEGGFFGFFGGFGE7FFGGGFFGGGGBFGGGGGGGGGGGGFGECFF?3CEGEFGFF@FFBGF@<B>B>GFF::0<AFGEE:B49<FBFG<???FA?89??B*2DEG04?>F08?)6<4>6;>9040::60.80-))*)27
@M03364:396:000000000-C9LGT:1:1101:12857:9507 2:N:0:10
GGACTACTGGGGTTTCTAATCCTGTTTGCTACCCACGCTTTCGAGCCTCAGTGTCAGTATTATGCCAGAAGGCTGCCTTCGCCATCGGTATTCCTCCAGATCTCTACGCATTTCACCGCTACACCTGGAATTCTACCTTCCTCTCACCTATTCTAGCCTAACAGTATCAGATGCAGTTCCCAGGTTAAGCCCGGGGATTTCACATCTGACTTATCAAGCCACCTACGCTCGCTTTACGCCCAGTCATTCCGATTAACGCTTGCACCCTCTGTATTCCCGCTGCTGCTGGCACGGATTTAGC
+
CCCCCGGGGGGGGGGGGGGGGGFGGGGGGGCGGGGGGGGGGGGFGGGGGGGGGGGGGGGGGGGGGGGGGGGGGGGGGGGGGGGGGGGGGGGGGGGGGGGGGGGGGGGGGGGGGGGGGGGGGGGGGFFGGGGGGGGGGCFGFFFFGGGGG?EEDEGFEGFGGGBGGEGGGFGGFFEGGFGGGADGGGDFFGDGGGGGCEGGGEECDFF5*:AFF;E@CCFGFGFFF?5?AC@@FFFFFDGG:>BE*76CFGD;D1<FCDBD@FF3>CGF@8=<<AB4<?23(47?>FB0?F0<(,())*)::
@M03364:396:000000000-C9LGT:1:1101:8472:9524 2:N:0:10
GGACTACTGGGGTTTCTAATCCTGTTCGCTACCCATGCTTTCGAGCCTCAGCGTCAGTTGCAGACCAGAGAGCCGCCTTCGCCACTGGTGTTCTTCCATATATCTACGCATTCCACCGCTACACATGGAGTTCCACTCTCCTCTTCTGCACTCAAGAAAAACAGTTTCCGATGCAGTTCCTCGGTTAAGCCGAGGGCTTTCACATTAGACTTATTTTTCCGCCTGCGCTCGCTTTACGCCCAATAAATCCGGGCAACGCTTGCCACCTAAGTAATTCCTCCGACGCTGGACCGTATTTAGC
+
CCCCCGGFGGGGGCEGGGGGGGGCCCGGCCE+FEFEEFGGGGGG@EDFFGF8:BFGFCFGFFGCFGGC,6:C,CFGGGGFC@CFFFGGCFCCAB@@FFFGGGGGF;CFGGDC;9@<B>BDGGGGFGG@FF4FF<F,@F8AFFC9=AGAF?EDFDG68=,=D:6=C@=EFEEC5FDGGFDF,3=:BEE@@98D+7:*;@>9CC@9FFFC*=A=61>6C>AC>D(5(665-86>@@@EF1ACF211))/97CD>(,((.4-1:<55:094.,,.)).)-0)-(,,-11((-.(471,09*)*2
@M03364:396:000000000-C9LGT:1:1101:12077:9544 2:N:0:10
GGACTACAGGGGTTTCTAATCCTGTTTGCTACCCACGCTTTCGAGCCTCAGTGTCAGTATTATGCCAGAAGGCTGCCTTCGCCATCGGTATTCCTCCAGATCTCTACGCATTTCACCGCTACACCTGGAATTCTACCTTCCTCTCACATACTCTAGCTCTACAGTTTCAGATGCAGTTCCCAGGTTAAGCCCGGGGATTTCACATCTGACTTATAGAGCCACCTACGCTCCCTTTACGCCCAGTAATTCCGATTACCGCTTGCACCCTCTGTATTACCGCGGCTGCTGGCCCAGAGTTTGC
+
CCCCCGGFGGGGFEFGGFFGGGAFGGGGGGGGGG@CFCGGGGGFGGCFGGGGGGGGGGGGGGGCGGGGGGFFGGGGGGGGGGGGGGGGGGGGGGGGGGGCGGGGGGGGGGGGGGGCFEECEF=FFFGGGGGGDGGGGGGGGFGFGGGFGFGDEEGFEFFGFFFGFEGGGGGGDFFGGFG8E=D>DDFDFFCCCEGE>GFGGCFCCAFFAGFFEFCEG@AFEFDF>?>>2D>BDB>:==EGFDF=8CF<FD*333;);:33:?E);BC(,,61).95?<4-(-4((-))3::?(2..1*)2*
@M03364:396:000000000-C9LGT:1:1101:4933:9547 2:N:0:10
GGACTACAGGGGTATCTAATCCTGTTTGCTACCCACGCTTTCGAGCCTCAGTGTCAGTATTATGCCAGAAGGCTGCCTTCGCCATCGGTATTCCTCCAGATCTCTACGCATTTCACCGCTACACCTGGAATTCTACCTTCCTCTCACATACTCTAGCTCTACAGTTTCAGATGCAGTTCCCAGGTTAAGCCCGGGGATTTCACATCTGACTTATAGAGCCACCTACGCTCCCTTTACGCCCAGTAATTCCGATTAACGCTTGCACCCTCTGTATTACCGCGGCTGCTGGCACAGAGTTAGC
+
CCCCCGGGGGGGGGGGGGGGGGGGGGGGGGGGGGGGGGGGGGGGGGGGGGGGGGGGGFGGGGGGGGGGGGGGGGGGGGGGGGGGGGGGFFGGGGGGGGGGGGGGGGGGGGGGGGGGGGGGGGGGGGGGGGGGGGGGGGGGGGGFGGGDFFGFGFGFGFGGCGFGGGGGGGGGFDEDGFFGGEGGGGFEFGGDDGGGGGGGGFGFGFFEFGAEEF772*DECFCDB>4A2DBFFFFCFFGGGF>E+9CFFG621,6EFFF@FDG@GGG?D:@C<CCEEF;>6>F13<::7?054::49*5CF
@M03364:396:000000000-C9LGT:1:1101:13570:9549 2:N:0:10
GGACTACCGGGGTTTCTAATCCTGTTTGCTACCCACGCTTTCGAGCCTCAGTGTCAGTATTATGCCAGAAGGCTGCCTTCGCCATCGGTATTCCTCCAGATCTCTACGCATTTCACCGCTACACCTGGAATTCTACCTTCCTCTCACCTACTCTAGCCTAACAGTATCAGATGCCGTTCCCAGGTTAAGCCCGGGGCTTTCACATCTGACTTATCAAGCCACCTACGCTCGCTTTACGCCCAGTAATTCCGATTAACGCTTGCACCCTCTGTATTACCGCGGCTGCTGGCACGGATGTAGC
+
CCCCCGGGGGGGG>GGGFGGGGFGGGGGGGGGGGGGGGGGGGDGGFGGFGGGFAFGFGGGGGGGGGFFFFGGGGGGGFGGGGFGGGGGFGGGGGGGGFGD,FGGFFFGGGGGGGGFGCEGGGGGGFFGGGGGGGGGGFGGF8FFGGGC9DFFGFFCFGGGGGFGGFFGGGCFFFFGGAGGGF+@FGF=FAD6>CGGGGGFGFGFGFCEEGFG=>CA@@FGDGFD3?@5@GB>9=<3;1EFGFFF:?CCF7;<(6,;F;(1:6;26C54?::A2).<2<4(-2(-1-,4>F0<?(-))/6:D
@M03364:396:000000000-C9LGT:1:1101:13079:9574 2:N:0:10
GGACTACTAGGGTTTCTAATCCTGTTTGCTCCCCACGCTTTCGTGCCTGAGCGTCAGTCTTTGTCCAGGGGGCCGCCTTCGCCACCGGTATTCCTCCAGATCTCTACGCATTTCACCGCTACACCTGGAATTCTACCCCCCTCTACAAGACTCTAGTTCGCCAGTTCAAAATGCAATTCACAGGTTGAGCCCGGGGCTTTCACATCTTGCTTAACAAACCGCCTGCGCACGCTTTACGCCCAGTCATTCCTATACACGCTCCGCCCCTGCGTAGTGTCGGGGCTGCTGGCACGGGTTTCGC
+
BCC<@@FGGGGGGGED,C,BC,C;EEFGAFFGGGGGFEE;FGEGF@<CCF8CE66C@FFGFGGGGCGC<F@FDC=:F:BEB:=F=AF===,C,CEAB<?,59@FA9??:=FGFEDGFCCCEC9==FEDGFEG9,=@DF++@=E0A,6,70=53*++@:DEBCADF,5D:EFFFG=::5;,5E8,453.38DFDGGGGCFFGFF5=A67CFFG)23);(:C;<;;7C25>)34::6).42CEBF:*4-490*6)).:)444((2(/:)((44<:01()0(-(,,4147>F?12:>(..).**
@M03364:396:000000000-C9LGT:1:1101:20521:9577 2:N:0:10
GGACTACCGGGGTTTCTAATCCTGTTCGCTACCCATGCTTTCGAGCCTCAGCGTCAGTTGCAGACCAGAGAGCCGCCTTCGCCACTGGTGTTCTTCCATATATCTACGCATTCCACCGCTACACATGGAGTTCCACTCTCCTCTTCTGCACTCAAGAAAAACAGTTTCCGATGCAGTTCCTCGGTTAAGCCGAGGGCTTTCACATTAGACTTGTTTTTCCGCCTGCGCTCGCTTTACGCCCAATAAATCCGGACAACGCTTGCCACCTACGTATTACCGCGCCTGCTGGCGCGTCGTTAGC
+
BCCCCGGGGD:FGCF9EEFGGGFFFGGGGGEGGGCGFCFCCCCDFGCEFFGGGCE@GFEACFFFGGFGGGGGGFF7CCF,=FFGGGGGGEFGFGCF<EAFCGCFG9E@FEDGFFGGFGGDGG8B98BFDFGFEGGGGG8EFDFFGGGGFCDDF<DF,6@FFGFGCFGFG6CC5>=FEFEFFGCEGGC=FFDGDDGGGCFGC4DECA6C7FCC*4556@@E2:9;;C951C@>?0=9>DCCC:61;765=FD12;B?:1662:8.*3C15,-.).5)::44((4(3:>:?0(-(-()0)(17
@M03364:396:000000000-C9LGT:1:1101:14921:9582 2:N:0:10
GGACTACTGGGGTTTCTAATCCTGTTTGCTCCCCACGCTTTCGTGCCTGAGCGTCAGTCTTTGTCCAGGGGGCCGCCTTCGCCACCGGTATTCCTCCAGATCTCTACGCATTTCACCGCTACACCTGGAATTCTACCCCCCTCTACAAGACTCTAGTTCGCCAGTTCAAAATGCAATTCCCAGGTTGAGCCCGGGGCTTTCACATCTTGCTTAACAAACCGCCTGCGCACGCTTTACGCCCAGTAATTCCGATTAACGCTCGGACCCTCCGTATTACCGCGGCTGCTGGCACGGGTTTAGC
+
CCCCCGGGGGGGGGGGGGGGGGGGGGGGGGGGGGGGGGGGGGGGGGGGGFGGGGGGGFGGGGG@FGGGGGGGGGGGGGGGGGGGGGGGGGGGGGFGGGGFGGGGGGGGGGGGGGGGGGGGGGGGGGGGGGGGGFGGGGGGGGGFGGG9EFGEGEGFFFFGGGFGGFGGCFFGFGFGGFGGGFFGGGGEFFFGGGGGGGGGGEGE@FFF?FEGE++/>;FGFGFFDC>;>GFF:?FF>:GGGFF74:ADFGF(8?(6B?>?:3*-7?GBFFB:12:9<F82,46(4:72::(.80(0)),2:
@M03364:396:000000000-C9LGT:1:1101:16625:9586 2:N:0:10
GGACTACAGGGGTTTCTAATCCTGTTCGCTCCCCACGCTTTCGCTCCTCAGCGTCAGTAACGGCCCAGAGACCTGCCTTCGCCATTGGTGTTCTTCCCGATATCTACACATTCCACCGTTACACCGGGAATTCCAGTCTCCCCTACCGCACTCCAGCCCGCCCGTACCCGGCGCAGATCCACCGTTAAGCGATGGACTTTCACACCGGACGCGACGAACCGCCTACGCGCCCTTTACGCCCAATCAATCCGGACAACGCTTGCACCCTACGTATTACCGCGGCTGCTGGCACGTAGTTAGC
+
CCCCCGG<FGGGGGGGGGGGGGGGGGAFGGG@GGGGGGGGGGGDEGGGGGGGGGGGGG9EFEGDGGGGGGGFG@FGGGGGGGGG@FGGFGGGG9EFGGGGGEEGGGGFGGGGGGGGGGCCGGGGGGEGGGGGGGGDFGGGGDGFFGGGGFGFG<FFFGGGGGEGGGGGGGGGDF=C*;CFE:?CFEF9FF8**:E09FGGGFGF<>594D1C9)81C9GGBGFF0C1)(/(4,25<D0CGGBF(7>4)=DD93(4?FBF<B?;)0;D??F?8<4(-)<3,(4031:07?B021((07997*
@M03364:396:000000000-C9LGT:1:1101:7885:9594 2:N:0:10
GGACTACAGGGGTTTCTAATCCTGTTCGCTCCCCCAGCTTTCGCGCCTCAGCGTCAGTGGTGGCCCAGAAGGCCGCCTTCGCCACCGGTGTTCTTCCCGATATCTGCGCATTCCACCGCTACACCGGGAATTCCGCCTTCCCCTACCACACTCGAGCCCGCCGGTATCGGAGGCTCGCCGGGGTTGAGCCCCGGGCTTTTACCTCCGACCTAACGGGCCGCCTACGCGCGCTTTACGCCCCATGAATCCGGATAACGCTCGCCCCCTACGTCTTACCCCGGCTGCTGGCACGTATTGCGCC
+
CCCCCGGGGGGGGGGGGGGGFGGGGGGGGGGGGGGGGGGGGGGGGGGGGGGGGGGGGGGGGGGGGGGGGGGGGGGGGGGGGGGGGGGGFGGGGGGGGGGCGGGGGGGGGGGGGGGGGGGGGGGGGGGGGGGGGGGGGFCGGGGFGGGGGFGFGBFFGGGDGGFGGGGGGGGGEGFGGFGGEC<C>=C:FFGGGGEEGGCG?4<:>FD06DF?:FC099EC9GF<:14869;2(64>BFGG*17?49.:?G)4?F2>@94:((28D*9(.(,(,4).5+(-6>(4()).3(<?.()0**-)9
@M03364:396:000000000-C9LGT:1:1101:24395:9594 2:N:0:10
GGACTACCGGGGTATCTAATCCTGTTCGCTCCCCACGCTTTCGCTCCTCAGCGTCAGTGACGGCCCAGAGACCTGCCTTCGCCATCGGTGTTCTTCCCGATATCTACACATTCCACCGTTACACCGGGAATTCCAGCCTCCCCTGCCGCACTCAAGCCCGCCCGTACCCGGCGCAGACCCCCCGTTAAGCGATGGGCTTTCACACCGGACGCGACGAACCGCCTACGAGCCCTTTACGCCCAAACAATCCGGATCACGCTCGCCCCCTACGTATTACCGCGGCTGCTGGCCCGTACTTCGC
+
CCCCCGGGGGGGGGGGGGGGGGGGGGGGGGGGGGGGGGGGGGGGGGGGGGGGGGGCFGGGGGGGGGGGFGFGGGGGGGGGGGGCFFGGFGGGGGGGGGGGGGGGGGGGGGGGGGGGGGFGGGGGGGGGGGGGGGGGFFGGGGGFGGG6CBF=<)CFGGGGGGBDG*=CEGGGEGFGGFFG*3>C=::4FF?5F*;FGGGGGFG>F@D0(C>E0)2,74EE9GFBBGBF0C>13:7<4<EGE(8(..4)9C99:?>4@?3(-4E(9CG0(344>4:2:<:>---36().5(.363,).*.9<
@M03364:396:000000000-C9LGT:1:1101:14761:9611 2:N:0:10
GGACTACACGGGTATCTAATCCTGTTTGCTCCCCACGCTTTCGTGCCTCAGTGTCAGTTACAGTCCAGAAAGCCGCCTTCGCTACTGGTGTTCCTCCTAATATCTACGCATTTCACCGCTACACCTGGAATTCTACCTTCCTCTCACATACTCTAGCTCTACAGTTTCAGATGCAGTTCCCAGGTTAAGCCCGGGGATTTCACATCTGACTTATAGAGCCACCTACGCTCCCTTTACGCCCAGTAATTCCGATTAACGCTTGCACCCTCTGTATTACCGCGGCTGCTGGCCCGTATTTCGC
+
CCCCCGGGGGGGGCFGGGGGGGGGGGGGGGGGGGGGGGGGGGGGGGGGGGGGGGGGGGGGGGGGGGGGCGFGGGGGGGGGGGGGGGGGGGGGGGGGGGGGGGGGFGGGGGGGGGGFFGGGGGGGGGGGGGGGGGFGGGFGGGGFGGGFGFGFGFGFGGGGFGFGGGGGGGGGFGFGGFGGGGGGGG,6DFGGGGGGGGGGGFGFGFFFFGFFCFFEF5FGEGFF=?4B=D=B=BEEEDEEG==@A?EEFG4;;@@EF?>D@DF)>:D<D@;E9AFB<?4-,49(43).(4(4(,(.06)29
@M03364:396:000000000-C9LGT:1:1101:13013:9632 2:N:0:10
GGACTACTCGGGTATCTAATCCTGTTCGCTCCCCACGCTTTCGCTCCTCAGCGTCAGTAACGGCCCAGAGACCTGCCTTCGCCATTGGTGTTCTTCCCGATATCTACACATTCCACCGTTACACCGGGAATTCCAGTCTCCCCTACCGCACTCCAGCCCGCCCGTACCCGGCGCAGATCCACCGTTAGGCGATGGACTTTCACACCGGCCGCGACGAACCGCCTACGAGCCCTTTACGCCCAATAAATCCGGATAACGCTCGCCCCCTACCTCTTCCCGCCGCTGCTGGCCCGTAGGTAGC
+
CCCCCGGGGGGGGGGGGGGGGGGGGGGGGGGGGGGGGGGGGGGGGGGGGGGGGGGGGGGGGGGGGGGGGGGGGGGGGGGGGGGGGGGGGGGGGGGGGGGGGGGGGGGGGGGGGGGGGGFGGGGGGGGGGFGGGGGGGGGGGGGFGGGGGFGFGFGFGGGGGGFGGGGGGGGG>FBGC=FGCFGFFG79FGED<CG?FFGGG6FCGFF9()(:45C6<0CE>GF??GB@BGFF:?:<A?CGGFBF?<A)9DC0,1,)=3-((,1(1:D((((.).6-.2(-(-7(3(,52:(8B0())*.79
@M03364:396:000000000-C9LGT:1:1101:4832:9691 2:N:0:10
GGACTACTGGGGTATCTAATCCTGTTTGCTCCCCACGCTTTCGTGCCTGAGCGTCAGTCTTTGTCCAGGGGGCCGCCTTCGCCACCGGTATTCCTCCAGATCTCTACGCATTTCACCGCTACACCTGGAATTCTACCCCCCTCTACAAGACTCTAGTTCGCCAGTTCAAGATGCAATTCCCAGGTTAGGCCAGGGGCTTTCACATCTTGCTTACCAAACCTCCTGCGCACCCTTTACGCCCAAGTATTCCTTTTAACGCTCGCACCCACCGTATAACCGCGGCGTCTGGCCCAGGTTCCCC
+
CCCCCDG99FGGGEFGGGDG<F9C;CEG9BFGGGGGDGGGGGGGGGGG<FGGGGGE:6C,C,C@FGGFG,CFFGGGGC,AFGGGGFGGEEGFGCEFGGGAFFEGGAEGGGGGF?DEBEG+1@EFGFGGGFGGGBFD,3=FGGEFGF,,,;F0D:=+@EGEGGFG,@FEF7CCAF6=:;;9?<9>D:8)38D*9;*;)=C<7*65B?+**;;F?45);7F*(;(6)+(.(/(,68))),8E>6(3*.:-9::)4442*(3(-(*-1:7(4:28(()).<3,31(12(,44),,(.(9*/(*0
@M03364:396:000000000-C9LGT:1:1101:3916:9702 2:N:0:10
GGACTACCCGGGTTTCTAATCCTGTTTGCTCCCCACGCTTTCGCGCCTCAGCGTCAGTTGTCGTCCAGAAAGTCGCCTTCGCCACCGGTGTTCTTCCTAATCTCTACGCATTTCACCGCTACACTAGGAATTCCACTTTCCTCTCCGATACTCCAGCTTCCCAGTTTCCATCCCATCACGGGGTTAAGCCCCGCACTTTTAAGATGGACTTAGAAAGCCGCCTGCGCGCGCTTTACGCCCAATAATTCCGTACAACGCTTGCCACCTACGTATTACCCCGGCTGCTGGCACGTAGTTCGCC
+
CCCCCGGGGGCGGGGGGGEGGGGFGGGGGGGGGGGGGGGGGGGGDGGGGFFGEGGGFFGGGGGGGGGGGGGGGGGGGGGGGGGGGGGG8CFGGGGGGGFGGGGGGDFFGGGGGGGGGGGGGGGGGGGGGGFGGGGGGGGGGGGFGGG=EBGFGDFDDDEDGGFGGGGGGGEGFGF8EFGEGDDFGC@;?FGGGGGGGGGGG3BEDAF9BFFGE8,9C@GD@G@F637>29;>2:<<?:?EEF(29<AFFG*3?BA7D74<<BD4FGC(.8,5<0)6<+4109(46:)5((5:,43>**,7>
@M03364:396:000000000-C9LGT:1:1101:25974:9703 2:N:0:10
GGACTACCGGGGTATCTAATCCTGTTCGCTCCCCCAGCTTTCGCTCCTCAGCGTCAGTTGTGGCCCAGAAGGCCGCCTTCGCCACCGGTGTTCTTCCCGATATCTGCGCATTCCACCGCTACACCGGGAATTCCGCCTTCCCCTACCAAACTCAAGCCCGCCGGTATCGGGAGCGGCCGGGGGTTGGGCCCCCGCATTTGACTCCCGACCTAGCCGGCCGCCTACGAGCGCTTTACGCCCAATGAATCCGGATAACGCCCGCCCCCTACGTATTACCCCGGCTGCTTGCACGTAGTTCAGC
+
CCCCCGGGGGGGGGGGGGCGGGGFGGGGGGGGGGGGGGGGGGGGGGGGGGGGGGGGGFGGGGGGGGGGGGGGGGGGGGGGGGGGGGGGEGGGGGGGGGGGGGGGGGGGGGGGGGGGGGGGGGGGGGGG7FFFGGGGGEGGFFGFGGG6>:FFG@*;A5DGGFEGG>FGGGG5?GFGGFGGGGGCGGC>FGCDGGGEDEC?76+)27>?BD(9)/*47>CC>D1(4*4)(),-(4))-8?C8(8(*-.::C)(-895<((,,-?9DE)(481))...6+,(,-(,-.6?1,8?1(.0*9-00
@M03364:396:000000000-C9LGT:1:1101:7278:9722 2:N:0:10
GGACTACTCGGGTTTCTAATCCTGTTTGCTACCCACGCTTTCGAGCCTCAGTGTCAGTATTATGCCAGAAGGCTGCCTTCGCCATCGGTATTCCTCCAGATCTCTACGCATTTCACCGCTACACCTGGAATTCTACCTTCCTCTCACATACTCTAGCTCTACAGTTTCAGATGCAGTTCCCAGGTTAAGCCCGGGGATTTCACATCTGACTTATAGAGCCACCTACGCTCCCTTTACGCCCAGTAATTCCGATTAACGCTTGCACCCCCTGTATTACCGCGGCTGCTGGCACCGCTTTAGC
+
CCCCCGGGGGGGGGGGGGGGGGGGGGGGGGGGGGGGGGGGGGGGGGGGGGGGGGGGGGGGGGGGGGGGGGGGGGGGGGGGGGGGGGGGCFGGGGGGGGGGGGGGGGGGGGGGGFGGGGGGGGGGGGGGGGGGGGGGGGGGGGGFGFGEFFGEGECFFGGGGGFGGGGGGGGGFGFGGFFGGCFGGF<DFD?DCGGGGGGGFCGF9?BAAFFGFFGFDCGCCGFF=>4>4DFBDFFFFFGGCD9BAC@<FGG0;;(9@7>;?<C)>FG(,.///5<54<<>>6>0;B0:(((.(4()))6::
@M03364:396:000000000-C9LGT:1:1101:4280:9746 2:N:0:10
GGACTACACGGGTTTCTAATCCTGTTTGCTCCCCACGCTTTCGTGCCTGAGCGTCAGTTATGGTCCAGAAAGCCGCCTTCGCTACTGGTATTCCTTTGAATCTCTACGCATTTCACCGCTACACTCAAAGTTCTACTTTCCTCTCCCACACTCTAGCCTAGCAGTTTCAAAAGCAGCTCCGAAGTTGAGCCTCGGAATTTCACTTCTGCCTTGCTTGGCCGCCTGCGCACCCTTTCCACCCAGTAAATCCGGATCACGCTTGCTCCCTACTTATTACCGCGGCTTCTGGCCCGGCTTTAGC
+
CCCCCGGFGGGGGGGGGGGGGGGGGGGGGGGGGGGEFGGGGGGGGGGGFFGEGGGGGG9CEGGGGGGGGGGDFGGGGGGGGGFGGGGGFGGGGGGG,FGGGDEGGGFGGGGGGGGGGGGGGGGGGF?=FGGGGAFFFFGGGGG9?FGGGFGDFF+=F?F?3=?FFGG;=EF9?GEDGFGGG68FFD<;FGGDFEC6CFDCDEGFFFF5*9@F)AA=GAG?)@@42B25(5:>2=E)7CGGGDFF@<75@<3(6;((.6=D(38):CGF2()).)6-6C2>;>19(34:2)(49(,7>/)2:
@M03364:396:000000000-C9LGT:1:1101:4674:9746 2:N:0:10
GGACTACTAGGGTTTCTAATCCTGTTCGCTACCCATGCTTTCGAGCCTCAGCGTCAGTTGCAGACCAGAGAGCCGCCTTCGCCACTGGTGTTCTTCCATATATCTACGCATTCCACCGCTACACATGGAGTTCCACTCTCCTCTTCTGCACTCAAGAATGACAGTTTCCGATGCAGTTCCACGGTTGAGCCGTGGGCTTTCACATCAGACTTATCATTCCGCCTGCGCTCGCTTTACGCCCAATAAATCCGGACAACGCTTGCCACCTACGTATTACCGCGGCGGCTGGCACGTAGTTAGC
+
CCCCCGGGGGGGGGGGGGGGGGGFGGGGGGGGGGGGGGGFGGGGGGGGGGGGGGGGGGGGGGGGGGGGGGGGGGGGGGGGGGGGGGGGFGFGGGGGGGGGGGGGGGGGGGGGFGFGGGGGGGGGGCFGFFGGGGGGGGGGGGGFGGGGGFGFGFGF,DEFGGF?F;FGGD8CBFDFGFGFGGGGGG<8FGGGGGGGGGGGGFFFDF5@CGFGE>CEGEGFEGFFFC@F=DFF@B@<EDEFGD;@6=>?FGD6;>61046:(3;>:FG3?B:<2>?<A?4490;(49;640(,4:(08*):D
@M03364:396:000000000-C9LGT:1:1101:24767:9761 2:N:0:10
GGACTACAAGGGTATCTAATCCTGTTTGCTCCCCACGCTTTCGAGCCTCAGCGTCAGTTACAGTCCAGAGAAGCGCCTTCGCCACTGGTGTTCTTCCTAATCTCTACGCATTTCACCGCTACACTAGGAATTCCCTTCTCCTCTCCTGCACTCTAGACTTCCAGTTTGAAATGCAGCACTCAGGTTAAGCCCGAGTATTTCACATCTCACTTACAAATCCGCCTACGCTCCCTTTACGCCCAGTAAATCCGGACAACGCTCGCCCCCTACGTATTCCCGCGGCTGCTGGCACGTATTCGGC
+
CCCCCGGGGGGGGFFGGGGGGGGGGGGGGGGGGGGGGGGGGGGGGGGGGGGGGGGGGEGGGGGGGGGGFGGGGGGGGGGGGGGGGGGGGGGGGGGGGGGFGGGGGGFGGGGGFGGGGGGGGGGGCFGGGGGGGGGGGFGGGGGFGGG8FFGBFEG?EFAAFFFGGGGGGGGGFG<FGFGG?,=>EGGDFGGGGGGGGGGGGECE@AFF*=CFC+73;CFCAGA=5>>AAG=BB47*98EGB=>BAC*8FFC>FF>(06;D;@G9*:DB06?FDD?>BG6>>9;0;<2:(4,)(((1)*(29
@M03364:396:000000000-C9LGT:1:1101:4364:9777 2:N:0:10
GGACTACTAGGGTTTCTAATCCTGTTCGCTCCCCACGCTTTCGCTCCTCAGCGTCAGTAACGGCCCAGAGACCTGCCTTCGCCATTGGTGTTCCTCCCGATATCTACACATTCCACCGCTACACCGGGAATTCCACCCCCCCCTACCGCACTCCAGCCCGCCCGTACCCGGTGCAGTTCCACCGTTAGGCACTGGGCTTTCACACCGGACTTAACGAACCGCCTACGAGCCCTTTACGCCCAATCATTCCGTATAACGCTTGCCCCCTCTGTATTACCGCGGCTTCTGGCACCTCGTTAGC
+
CCCCCGG,CFGGGFGGGGGGGGGGGG9FFGGGGGGGGGGGGGG;4FGGFFGGGGGGGG9@EEEGGGGG@FFFGGGGGGGGGGGCFAGGCFGGG9EEFE@EGGGGGGG,FFFG,EEFCG>CGGGG@+@F=CFGGG;,,8+@FCEE6DD+49B@FDGF@@EGEE4CG8:CEC51:<3C,++=CG;FF**(.>5*003*2CGGG?E)*:7>>D0+)*2,9:CGBGF66C:.(5,14(49>BGGG0,(85)6=FF).,8<F:>?62@0CFD66(.-)))).<376(3(((64A:,5((,)0)-<:
@M03364:396:000000000-C9LGT:1:1101:25311:9779 2:N:0:10
GGACTACAAGGGTATCTAATCCTGTTTGCTACCCACGCTTTCGAGCCTCAGTGTCAGTATTATGCCAGAAGGCTGCCTTCGCCATCGGTATTCCTCCAGATCTCTACGCATTTCACCGCTACACCTGGAATTCTACCTTCCTCTCACATACTCTAGCTCTACAGTTTCAGATGCAGTTCCCGGGTTGAGCCCGGGGATTTCACATCTGACTTATCAAGCCACCTACGCTCCCTTTACGCCCAGTAATTCCGATTAACGCTTGCACCCTCCGTATTACCGCGGCTGCTGGCACAGAGTTAGC
+
CCCCCGGFEGGGGFGGGGGGGGGGGGGGGGGGGGGGGGGGGGGFFGEGFGGEGGGGGGGFEAF<FFGGFCGGGGGGGGGGGGGGGGGGGFGGGGGGGGGGGGGGGGGGGGGGGGGGGGGGGGGGGGGGGGGGGGGGGGCGGGFFGGG,>DGFGFDFGADFCGFGGEFGFGAEDGFGGFDGG+=FGG+8FFGGGGGGDGFGG;EE<F670CEFE?3*50@A2CBB=D):2CAF@@@EFFGGE2>@C7?CFGD@@@D)18@;/(=);FG(4(641<0)4<(-96;73:??FF0<.:0)97):C
@M03364:396:000000000-C9LGT:1:1101:20127:9784 2:N:0:10
GGACTACAAGGGTTTCTAATCCTGTTCGCTACCCATGCTTTCGAGCCTCAGCGTCAGTTGCAGACCAGAGAGCCGCCTTCGCCACTGGTGTTCTTCCATATATCTACGCATTCCACCGCTACACATGGAGTTCCACTCTCCTCTTCTGCACTCAAGAAAAACAGTTTCCGATGCAATTCCTCGGTTAAGCCGAGGGCTTTCACATTAGACTTATTTTTCCGCCTGCGCTCGCTTTACGCCCAATAAATCCGGACCACGCTTGCCACCTACGTATTCCCGCGGCTGCTGGCACGTAGTTAGC
+
CCCCCGGGGGGGGGGGGGGGGGGGGGGGGGGGGGGGGGGGGGGGGGGGGGGGGGGGGGGGGGGGGGGGGGGGGGGGGGGGGGGGGGGGFGFGGGGGGGGGGGGGGGGGGGGGGGGGGGGGGGGGGGGGFGGGGGGGGGGGGGGFGGGGGFGDFDGFFFGGDFFGGGGGGGGGFGFDGFGGGGGFGG:AFGGGGGGGGGGGGFGFGFFFEGFGCFGCGEGGDGFFFCBFFGBFFFFFFFGGG:(52=CEFGGFFF(8@?B???F?7FF<:B???BF):<499>>;9:>::F()(,.)0*.::
@M03364:396:000000000-C9LGT:1:1101:14728:9790 2:N:0:10
GGACTACCCGGGTTTCTAATCCTGTTTGCTACCCACGCTTTCGAGCCTCAGTGTCAGTATTATGCCAGAAGGCTGCCTTCGCCATCGGTATTCCTCCAGATCTCTACGCATTTCACCGCTACACCTGGAATTCTACCTTCCTCTCACATACTCTAGCTCTACAGTTTCAGATGCAGTTCCCAGGTTAAGCCCGGGGATTTCACATCTGACTTATAGAGCCACCTACGCTCCCTTTACGCCCAGTAATTCCGATTAACGCTTGCACCCTCTGTATTACCGCGGCTGCTGGCCACGAGTTCGC
+
CCCCCGGGGGGGGEEGGGGGGGGGGGGGGGGFGFDEGGGGGDGGGGGGGGGAFGGGGGGGGGGDGGGGGGGGGGGGGGGGGEGGGFGGGGCFGGGFGGGGGGGGEGGGCEGGGGGGGGGGGGGGGGGGGGGGGGGEFEGFGGFDF9DFADEEF9DFGADDFGFGGFGAFGFEDGFGGFGGGGGGGDDEDFFFGGGG6EFGGF=EFFB7*BE70?,*2:CGEF>0<?5:>GFBBFFEFDGGG>9=87?EFGC??,,)16:;?DC<FCD?<5;C)7?)6342609((-.4:?((-,-))))11
@M03364:396:000000000-C9LGT:1:1101:6643:9806 2:N:0:10
GGACTACCCGGGTATCTAATCCTGTTCGCTACCCATGCTTTCGAGCCTCAGCGTCAGTTGCAGACCAGAGAGCCGCCTTCGCCACTGGTGTTCTTCCATATATCTACGCATTCCACCGCTACACATGGAGTTCCACTCTCCTCTTCTGCACTCAAGAAGGACAGTTTCCGAAGCAGTTCCCCGGTTAAGCCGGGGGCTTTCACTTCAGACTTATCTTTCCGCCTGCGCTCGCTTTACGCCCAATAAATCCGGACAACGCTTGCCACCTACGTATTACCGCCGCTGCTGGCACGTCTTTAGC
+
CCCCCGGGGGGGGDGGGGGGGGGFGGGGGGGGGGGGGGGGGGGGFGGGGGGGGGGGGGGFGGGGGGGGGGGGGGGGGGGGGGGGGGGGGGGGGGGGGGGGGGGGGGGGGGGGGGGGGGGGGGCFFFGGFGGGFGDGGGGGGGGFGGGGGFGFGFGF,@?FFGFGGGGGGGGCAFFGFFGGGGGGGG>CFGFCDEGGGGGGGCFFGFFC6FEG3@C?GFGGFGFFFGBFFGFFFF?9:0EGGB0:F<<4FCC((96?FBF?FFG?*AD:24:?7AB2AF(4,446>0),511<6:6)7*-::
@M03364:396:000000000-C9LGT:1:1101:5245:9826 2:N:0:10
GGACTACAAGGGTTTCTAATCCTGTTTGCTCCCCACGCTTTCGTGCCTGAGCGTCAGTCTTTGTCCAGGGGGCCGCCTTCGCCACCGGTATTCCTCCAGATCTCTACGCATTTCACCGCTACACCTGGAATTCTACCCCCCTCTACAAGACTCTAGTTCGCCAGTTCAAAATGCAATTCCCAGGTTAAGCCCGGGGATTTCACATCGGACTTATAGCGCCACCCACGGTCCCTTTACGCCCAGTTATTCCGATTAACCGTTGCACCCTCTGTATTACCGCGGCTTCTTGCACTGGGTTAGC
+
CCCCCGGGFFGGGGGGGGGGGGGGGGGGGGGGGGGGGGGGGGGEFGGGGDGGGGGGGCFFGFDGGGGGG>EFGGGGGGGFGGGEFFGGGDGGFGCGG8BFGGGGFFGGGGGGGGGGGGGGGGGGGEGGGGGGGGAFG>8FCDEFCF=@E5FDD8CF@EGDGGFGGFC9:A9CCFF+<?9FE,AFGF<6C?F>DGGD5E?FGFGEDF360C>E)+AC+:EEBD@(,32)(*41).:541;EG<?(*.594C7243--*)(--(2)2:D:03).)).)-<(2(36(((64:A>?),()0)4*2
@M03364:396:000000000-C9LGT:1:1101:20081:9842 2:N:0:10
GGACTACTCGGGTATCTAATCCTGTTTGCTACCCACGCTTTCGAGCCTCAGTGTCAGTATTATGCCAGAAGGCTGCCTTCGCCATCGGTATTCCTCCAGATCTCTACGCATTTCACCGCTACACCTGGAATTCTACCTTCCTCTCACATACTCTAGCTCTACAGTTTCAGATGCAGTTCCCAGGTTAAGCCCGGGGATTTCACATCTGACTTATAGAGCCACCTACGCTCCCTTTACGCCCAGTAATTCCGATTAACGCTTGCACCCTCTGTATTACCGCGGCTGCTGGCACAGATTTCGC
+
CCCCCGGGGGGGGGGGGGGGGGGGGGGGGGGGGGGGGGGGGGGGGGGGGGGGGGGGGGGGGFGGGGGGGGGGGGGGGGGGGGGGGGGGGGGGGGGGGGGGGGGGGGGGGGGGGGGGGGGGGGGGGGGGGGGGGGGGGFGGGGGFGGGDGFGFGEGFGGGGGGFGGGGGGGGGFGFGGFGGG8DFGG9=FFGGGGGGGGGGGFGF7AFEEGFG@FDECEGGFGDFFF@9=CAFFFE=:5CFGDBBFE?FFF8(/:0?=;9;@@FEGFGDFDEF)?E6CF193;9>6:>FFF:B,:8***)2/
@M03364:396:000000000-C9LGT:1:1101:25175:9859 2:N:0:10
GGACTACACGGGTTTCTAATCCTGTTTGCTACCCACGCTTTCGAACCTCAGTGTCAATATGATGCCAGAAGGCTGCCTTCGCCATCGGTATTCCTCCAGATCTCTACGCATTTCACCGCTACACCTGGAATTCTACCTTCCTCTCACCTATTCTAGCCTAACAGTATCAGATGCAGTTCCCAGGTTAAGCCCGGGGATTTCACATCTGACTTATCAAGCCACCTACGCTCGCTTTACGCCCAGTAATTCCGATTAACGCTTGCACCCTCGGTATTACCGCGGCTGCTGGCTCAGATTTAGC
+
CCCCCGGGGGGGGGGGGGGGGGGGGGGGGGGGGGGGGGGGGGGGGGGGGGGGGGGGGGGGGGGGGGGGFGGGGGGGGGGGGGGGGGGGGGGGGGGGGGGGGGGGGGGGGGGGGGGGFGGGGGGGGGGGGGGGGGGGGGGGGGGFGGG8@DGFGCFFGGGGGGFFGGGGGGGGFGFGGFGGC9D>DFCEF9DDGGGGGGGGGEGFGFFF5CCFF6DAEEGG=GBBBD455D=>9=>CFFGFG>DE+9??FG*:?F7CF;@F;?>EGFD0((-4(3<)6<:>>90918::7?(5,2)*/*);:
@M03364:396:000000000-C9LGT:1:1101:12440:9862 2:N:0:10
GGACTACTGGGGTTTCTAATCCTGTTCGCTACCCATGCTTTCGAGCCTCAGCGTCAGTTGCAGACCAGAGAGCCGCCTTCGCCACTGGTGTTCTTCCATATATCTACGCATTCCACCGCTACACATGGAGTTCCACTCTCCTCTTCTGCACTCAAGAAAAACAGTTTCCGATGCAGTTCCTCGGTTAAGCCGAGGGCTTTCACATTAGACTTATTTTTCCGCCTGCGCTCGCTTTACGCCCAATAAATCCGGACCACGCTTGCCACCTACGTCTTACCGCGGCTGCTGGCACGTAGTTAGC
+
CCCCCGGGGGGGGGGGGGGGGGGGGGGGGGGGFGGGGGGGGGGGGGGGGGGGGGGGGFGGGGGGGGGGGGGGGGGGGGGGGGGGGGGGEFFGGGGGGGGGGGGGGGGGGGGGGGGGGGG6>FGGGGGGDFGFFGGFFEGGGFFFGGGFGFGFGFGFFFF?FGFGGGGGGGGGFFFGFDFGGGGGGG@CFFGGGDGGGGGGGEE?GFFFEGFGCEFE@EFG@DF@D:@ABGFFF;7CE@EGF;7;AFEEFGGFFF03>?BF??C?7@G:>B84(4:):3--33>99?BFF:18?(.).0)20
@M03364:396:000000000-C9LGT:1:1101:5053:9882 2:N:0:10
GGACTACACGGGTTTCTAATCCTGTTTGCTACCCACGCTTTCGAGCCTCAGTGTCAGTATTATGCCAGAAGGCTGCCTTCGCCATCGGTATTCCTCCAGATCTCTACGCATTTCACCGCTACACCTGGAATTCTACCTTCCTCTCACATACTCTAGCTCTACAGTTTCAGATGCAGTTCCCAGGTTAAGCCCGGGGATTTCACATCTGACTTATAGAGCCACCTCCGCTCCCTTTACGCCCATTAATTCCGATTAACGCTTGCACCCTCTGTCTTACCGCGGCCGCTGGCACAGATTTACC
+
B@CCC<FEFGGGGEGGGG9BFGGEGGFFFEFCEFGGFGGFFGGFGGFFEFCEF@EFDEFCC@FCFGGDGGGGGCFDGGGGGGG=CFG@FCDFGGAEGF?FGGGDGFGFEEGG9FCAFGGDEGGGGCAEGGGGGGGG8,=EG?ABF>;,@DG9FEGFF=DEAADDEGGG;ECFFGBFGFGA=DFGGF,:@CD8+@CE>>FGG*@C;9@*788BAF,;9ACCEGB=),:/5CA9BE=CEFGGG((0+9CEFC*(,,/)832?FF8<CD9(=64.)9CC60-4,,0((--(,1,5(((/**6*:
@M03364:396:000000000-C9LGT:1:1101:11810:9896 2:N:0:10
GGACTACTGGGGTTTCTAATCCTGTTCGCTCCCCTAGCTTTCGCGCCTCAGCGTCAGTCGTGGCCCAGAAGGCCGCCTTCGCCACCGGTGTTCTTCCCGATATCTGCGCATTCCACCGCTACACCGGGAATTCCGCCTTCCCCTGCCAGACTCAAGCCGGCCGGTATCGGGAGCGGACGGGGGTTGAGCCCCCGGATTTGACTCCCGACCAGGCTGGCCGCCTACGCGCGCTTTACGCCCAATGAATCCGGATAACGCTTGCCCCCTACGTATTACCCCGGCTGCTGGCGCGTAGTTAGCC
+
CCCCCGGGGGGGGGGGGGGGGGGGGGGGGGGGGGGGGGGGGGGGGGGGGGGGGGGGGGGGGGGGGGGGGGGGGGGGGGGGGGGGGGGGFGGGGGGGGGGGGGGGGGGGGGGGGGGGGGGGGGGGGGGGGGGGGGGGGGGGGGGFGGGGGFGCFEGFGGGGGG4DGECFGGGEDGBGEFGGGGGGGG<5<CCCDGGC<EF7<4<<>@E?9DFGFFF1DBGG>GB:</7>0)7,81246<GG52(,1:ABFGG?FFFFFB:B?FG8FE)4:?15-5:54+419>(,-4)(4(493927=*-2>
@M03364:396:000000000-C9LGT:1:1101:18580:9906 2:N:0:10
GGACTACTGGGGTTTCTATGCCTGTTTGCTCCCCACGCTTTCGTGCCTGAGCGTCAGTCTTTGTCCAGGAGGCCGCCTTCGCCACCGGTATTCCTACAGATCTCTACGAATTTCACCGCTACACCTGGAATCCTACCCCCCTCTACAGGAATCGAGTTCGCCAGTTCAAAATGCAATTCCCAGTTTTAGCCCGGGGCTTCCACATCCTGCTTACCAACCCGCCTGTGCACGCTATCCGCCCAGTAATTCCCCTCCACGCTTGCCCCCTCCGTATTACCGCGGCTGCTGACGCAGAGGTCGC
+
-886B<,C,,;68+BF<F,,,;C,C,F@FGD-DG,6++,6C@,,BFC4,AF,@@@,,,6C6,,<666@,,,B,C=:64,C?7F,,,6+6+45,,@,5,9C59;F8@F7+,B+CFFG<+8=E+9F8E<=4:<,5,3CD404+0@*?=,,35,:=)0*3+,6+3:;3@:,<;,4;,:2@:E2,,3,,3,0*>,33**@D8:,,*6(09)73*897/<)9(8:()(,(2)2/;13<((.(48EG?FF*:4-9:431-,2>0-((,*(*27(4(,43(,.6@:>>99(114>)8(,(-(.)0(1/
@M03364:396:000000000-C9LGT:1:1101:28109:9937 2:N:0:10
GGACTACTAGGGTATCTAATCCTGTTCGCTCCCCACGCTTTCGCTCCTCAGCGTCAGTAACGGCCCAGAGACCTGCCTTCGCCATTGGTGTTCTTCCCGATATCTACACATTCCACCGTTACACCGGGAATTCCAGTCTCCCCTACCGCACTCAAGCCCGCCCGTTCCCGGCGCCGATCCACCGTTGGGCGATGGACTTTCACACCGGACGCGACGAACCGCCTACCAGCCCCTTCCCCCCCATCATACCGGAAACCGCTGGCCCCCCTCGGATTACCGCGGCGGCTGGCCGGTCGTTAGC
+
CCCCCGGCEGGGGGGGGGGGGGGGGGAFGEGGGGGGGGGGGGGEEGGGGGGGGGGGEGGFGGGGGGGGGGE@FCEGGGGGGGGD,,BFCDFGGGGGGGGGGGGGFGGEGGGGGGGGGGE?@CFGFEFG7FGGGF;,6,+AEFGFFG?GDDGFF)+;FD==6FBDF,@BFEGD?E);*:EE,<*4CE*7)<?27:=:6BECF5F3DA:6(1(1-01(1(::-91(4;())/-8(4,(.(;EE(,.))).1*/,(,((0,,(((2(*21(((((((-)5?:(-3((-3(,(-.((-,)).(1:
@M03364:396:000000000-C9LGT:1:1101:8532:9943 2:N:0:10
GGACTACTAGGGTATCTAATCCTGTTCGCTCCCCACGCTTTCGCTCCTCAGCGTCAGTGACGGCCCAGAGACCTGCCTTCGCCATCGGTGTTCTTCCCGATATCTACACATTCCACCGTTACACCGGGAATTCCAGTCTCCCCTACCGCACTCCAGCCCGCCCGTACCCGGCGCAGATCCACCGTTAGGCGATGGACTTTCACACCGGACGCGACGAACCGCCTACGAGCCCTTTACGCCCAATAAATCCGGATAACGCACGCACCCTACGTCTTACCGCGGCGGTCGGCCCGTGCTTAGC
+
CCCCCGGGGGGGGGGGGGGGGGGFGGGEGGGGGGGGGGGFDFGGGGGGGGGGGGGGFGGGGGGGGGGGGGGFGAFGGGGGGGGGGGGGGGCEFGGGFGGGGGGGFFGGGGGGGGGGGGGDGGFGGGGDF7FGFGGGFGGGGGEFGGGCG9F=8DGFGG>EEGFGG>7CEGEGEFB7:AGFCF8CFG*5?>:<DEE?C:EFF)4)>55:(:7*():9C1CGBGB<0;:51C>6??D))(;EG1(4/-66FDC620(4=6>(43/(9CG?03:,(8:26<(33(((,((--,,-4(()./)0*
@M03364:396:000000000-C9LGT:1:1101:17575:9958 2:N:0:10
GGACTACTAGGGTATCTAATCCTATTTGCTCCCCACGCTTTCGTGCCTCAGCGTCAGTCTCTGTCCAGGCAGCCGCCTTCGCCACCGGTGTTCCTCCATATATCTACGCATTTTACCGCTACACATGGAATTCCACTGCCCTCTCCAGTACTCTAGCTGACCAGTATCCGTGGCTTTATGGGGTTGAGCCCCACGCTTTAACCACGAACTTAGTCAGCCACCTACGCTCCCTTTACGCCCAGTAAATCCGGACAACGCCTGCCACCTACGTATTACCCCCGCTGCTTGCACGTTGTTCGCC
+
CCCCCGGGGGGGGGGGGGGGGGGFGGGGGGGGGGGGGGGGGGGFGGGGGGGGGGGGGGGGGGGGGGGGGGGGGGGGGGGGGGGGGGGGEFGEFGGGFGGGGGGGGGGGGGG@EG;AAEGGGGGD9EFGFFFGGCDGCECFGG@5DFFGGFFCBDGFGGGGGGBGGG:EEGFG>7DFG7EEGGGCCE@=FFGGDGEGDEGCC@E@C*3:=4*,*3,2=3C67FBBE=>)-9=8AE))(6:FB=@<8C))0))((3(.)-(.(3;2=F2,4(4.<>:4<+,(-4199)45:34?.((8@@?<D
@M03364:396:000000000-C9LGT:1:1101:22238:9974 2:N:0:10
GGACTACAGGGGTATCTAATCCTGTTTGCTACCCACGCTTTCGAGCCTCAGTGTCAGTATTATGCCAGAAGGCTGCCTTCGCCATCGGTATTCCTCCAGATCTCTACGCATTTCACCGCTACACCTGGAATTCTACCTTCCTCTCACATACTCTAGCTCTACAGTTTCAGATGCAGTTCCCAGGTTAAGCCCGGGGATTTCACATCTGACTTATAGAGCCACCTACGCTCCCTTTACGCCCAGTAATTCCGATTAACGCTTGCCCCCTCTGTATTCCCGCGGCTGCTGGCACAGAGTTAGC
+
CCCCCGGGGGGGGGGGGGGGGGGGGGGGGGGGGGGGGGGGGGGFFEGGGGGGGGGGGGGGGGGGGGGGGGGGGGGGGFGGGGGGGGGGGGGGGGGGGGGGGGGGGGGGGGGGGGGGGGGGGGGGGGGGFGGGGGGGGGGGGGGFFGGFGFGEFFGFGFGEFGFGGGGGGF9EFFEGFD:EEFDFFFFDFFGGDC>E6E?FGCGFGFFCEGECEFEE9AFG@FCC>>75>G=DFFFFFDGFC=DF=CE4BC6127<?F;31?DF(>CG:06)1<<C)124-(4966<77?F(5((()1*6FC
@M03364:396:000000000-C9LGT:1:1101:11544:9985 2:N:0:10
GGACTACTAGGGTATCTAATCCTGTTCGCTCCCCACGCTTTCGCTCCTCAGCGTCAGTAATGGCCCAGAGACCTGCCTTCGCCATTGGTGTTCTTCCCGATATCTACACATTCCACCGTTACACCGGGAATTCCAATCTCCCCTACCGCACTCAAGCCCGCTCGTACCCGGCGCAGATCCACGGTTAAGCGATGGAATTTCACACCCGACTTGCTGACCCGCCTACGAGCCCTTTACGCCCAATAAATCCGGATAGCGCTCGCACCCTACTTATTCCCGCGGCTGCAGGCACCAACCTAGC
+
CCCCCFCF9EC@F,CEEFGFF,<<FEFCGEGGGGGEGE@FEFE;,;7E,;FEFFFGCEFF,C<8CF@FGF,4CE?FEF<FDGG,,9<FG=F:ABF<CF:FEGGDCEF9FFFFGA=FFC,0A:DFB>F@>CA:?A@,6,?F:FGB=EF6+<3:3)6+3+6@C:9CFE++596**57/=*12,4*56=C*4C***4*4*?8C76C)0))(.1(*)1+.;(>0./4300253C(4277A4(2?E8:<@B:)**9,4(3(*4,((4*(98<-42).).6)403((-(421((3;(3,(.))0(27
@M03364:396:000000000-C9LGT:1:1101:9472:10016 2:N:0:10
GGACTACCAGGGTATCTAATCCTGTTTGCTACCCACGCTTTCGAGCCTCAGTGTCAGTATTATGCCAGAAGGCTGCCTTCGCCATCGGTATTCCTCCAGATCTCTACGCATTTCACCGCTACACCTGGAATTCTACCTTCCTCTCACATACTCTAGCTCTACAGTTTCAGATGCAGTTCCCAGGTTAAGCCCGGGGATTTCACATCTGACTTATAGAGCCACCTACGCTCCCTTTACGCCCAGTAATTCCGATTAACGCTTGCCCCCTCTGTATTACCGCGGCCTCTGGCCCTGAATTCCC
+
CCCCCGGGGGGGGGFGGGGGFGGGGGGGGGGGGGGGGGGGGGGGGGGGGGGFGGGGGGGGGDFFFGGGGGGGGFGGGGGGGGGGEGGGFFGGGGGGGGFGGGGG89FGGGGGGGGGGDDGEEGGGGGEGGGGGDFFGFGGGCEFFAGD9<FEGFGFFCEGFGFGGGGG8=7;8CD8=DGGGGGGGG98DFGGGGGG>EGGGFGF+*+5;D@7*?,3?*E78?C@=>AFFGB=-:@EFAGGG29888?EFGC(-;();79;(2B3CFG>?3)1/1<))7/((((((.(5)42-(,3)**)02
@M03364:396:000000000-C9LGT:1:1101:18405:10020 2:N:0:10
GGACTACTCGGGTATCTAATCCTGTTTGCTACCCACGCTTTCGAGCCTCAGTGTCAGTATTATGCCAGAAGGCTGCCTTCGCCATCGGTATTCCTCCAGATCTCTACGCATTTCACCGCTACACCTGGAATTCTACCTTCCTCTCACATACTCTAGCTCTACAGTTTCAGATGCAGTTCCCAGGTTAAGCCCGGGGATTTCACATCTGACTTATAGAGCCACCTACGCTCCCTTTACGCCCAGTCATTCCGATTAACGCTTGCACCCCCTGTATTCCCGCGGCTGCTGGCACAGATGTGGC
+
CCCCCGGGGGGGGGGGGGGGGGGGGGGGGGGGGGGGGGGGGGGGGGGGGGGGGGGGGGGGGGGGGGGGGGGGGGGGGGGGGGGGGGGGGGGGGGGGGGGGGGGGGGGGGGGGGFGGGGGGGGGGGGGGGGGGGGGGGGGGGGGFGGGCFFGFGFGFGFFCGGFGGGGGGGGGFGFGGFGGGGFCFGFFFGGGGGGGGGGGCEGEDFFFAFFGFF:;>AGF5@=@@DAF5?AF@EFFFFGGF@B=/>C7FD82<?@CF1>?D<C@GG3(663/9CC)6:?>BBF9B?BFFF(43:(***):5
@M03364:396:000000000-C9LGT:1:1101:26766:10029 2:N:0:10
GGACTACAAGGGTATCTAATCCTGTTCGCTCCCCACGCTTTCGCTCCTCAGCGTCAGTGACGGCCCAGAGACCTGCCTTCGCCATTGGTGTTCTTCCCGATATCTACACATTCCACCGTTACACCGGGAATTCCAGTCTCCCCTACCGCACTCCAGCCCGCCCGTACCCGGCGCAGATCCACCGTTCGGCGATGGACTTTCACACCGGACGCGCCGAACCGCCTACGAGCCCTTTCCGCCCAATAAATCCGGATAACGCTCGCACCCTACGTATTACCGCGGCTGCTGGCCCGTATTTCGC
+
CCCCCGGGGGGGGGGGGGGGGGGGGGGGGGGGGGGGGGGGGGGGGGGGGGGGGGGGGGGGGGGGGGGGGGGGGGGGGGGGGGGGGGGGGGGGGGGGGGCFGGGGGGGGGGGGGGGGGGFGGGGGGGGGGGGGGGG9FGGGGGGFGGF@EBGFGDGFGGGGDGFGGGGGGGCG>FA476CGEGF*BC,0?C:)5EE6CFGFGEGFGFFF(>6595C9D6GGFGFF(;8)-99<:?F)6(;CC?2<)4:<@739?:?DF69:69E(9ED28<0:2A>)6A69>(90(43723((,-())*)7C
@M03364:396:000000000-C9LGT:1:1101:20605:10035 2:N:0:10
GGACTACAGGGGTTTCTAATCCTGTTTGCTACCCACGCTTTCGAGCCTCAGTGTCAGTATTATGCCAGAAGGCTGCCTTCGCCATCGGTATTCCTCCAGATCTCTACGCATTTCACCGCTACACCTGGAATTCTACCTTCCTCTCACATACTCTAGCTCTACAGTTTCAGATGCAGTTCCCAGGTTAAGCCCGGGGATTTCACATCTGACTTATAGAGCCACCTACGCTCCCTTTACGCCCAGTAATTCCGATTAACGCTCGGACCCTCCGTATTACCGCGGCTGCTGGCCCGGAGTTAGC
+
CCCCCGGGGGGGGEGGGGGGGGGGGGGGGGGGGGGGGGGGGGGGGGGGGGGFGGGGGGGGGGGGGGGGGGGGGGGGGGGGGGGGGGGGGGGGGGGGGGGGGGGGGGGGGGGGGGGGGGGGGGGFGGGGGGGGGGGGGGGGGGGFGGGFGFGFGFGFGGGGGGFGGGGGGGGGFFFGGFGGGGGGGGCDFFFGGEGG>EGGGFGFGFFFFGFG7A,;?AFGBGFF@EAFFGFFFFFCC?EGG@>5+/8EFGG0?<(7C?;??6*(:BG@FF981:><FF84(2909<7:BB2:>F2).))20
@M03364:396:000000000-C9LGT:1:1101:17318:10055 2:N:0:10
GGACTACACGGGTATCTAATCCTGTTCGCTCCCCTAGCTTTCGCGCCTCAGCGTCAGTCGTGGCCCAGAAGGCCGCCTTCGCCACCGGTGTTCTTCCCGATATCTGCGCATTCCACCGCTACACCGGGAATTCCGCCTTCCCCTGCCAGACTCAAGCCGGCCGGTATCGGGAGCGGACGGGGGTTGAGCCCCCGGATTTGACTCCCGACCAGGCTGGCCGCCTACCCGCGCTTTCCGCCCAATGAATCCGGATAACGCTTGCCCCCTACGTATTCCCCCGGCCGCTTGCACGTAGTTCGCC
+
CCCCCGGGGGGGG>FGGGGGGGGFGGGGGGGGGGGGGGGGGGGGGGGGGGFGGGGGGGGGGGGGGGGGGGGGGGGGGGGGGGGGGGGGGGGGGGGGGGGGGGGGGGGGGGGGGGGGGGGGGGGGGCGGGGGGGGGGGGGGGFGFCCFAFFGFGFGFFGDEGGFGGGGGGGG>?F(92=8CGGGGG5<4?GGGGGG5DEGCC>049>5(4CBG6FC1*(;>3D(,4*.)-9>0::)6:<GG*2((/.-6?G3:(-).74(---A:GG)(.,82:?2-86(-,4(((,(41>2((..7=*3)9
@M03364:396:000000000-C9LGT:1:1101:12679:10075 2:N:0:10
GGACTACAAGGGTTTCTAATCCTGTTTGCTACCCACGCTTTCGAGCCTCAGTGTCAGTATTATGCCAGAAGGCTGCCTTCGCCATCGGTATTCCTCCAGATCTCTACGCATTTCACCGCTACACCTGGAATTCTACCTTCCTCTCACATACTCTAGCTCTACAGTTTCAGATGCAGTTCCCAGGTTGAGCCCGGGGATTTCACATCTGACTTCTAGAGCCACCTACGCTCCCTTTACGCCCCGTGATTCCGATTAACGCTTGCACCCTCCGTATTCCCTCGGCTGCTGGCCCCGCTTTGTC
+
CCCCCGGFGGFGGFC6EFF,C,C,EEGGGF<<FCF@FEGGGFDFCCFFFGGFAFFFFEGGGGGGGGF@CC<FFGGGGGA9=7@CFGGGEGGGAEECAC<BFGGGGGGGGGGGGGGFCGGD?CEAFFFGFFGGGGGGF=DFGD;+DG;AG5FD:E+9,@FAF=DCFEAEEE9FF,*6EFEFFDD8@=,:0=@=CCEE7EFFD*8CFFFE;DEG*<,;CCGFCF)=5,)95C@BBFBCC@=<:(8@)/=)3;6;170?F;:;@F8);9C7((.43:>))2),(431>?7)32(4((-))0)**
@M03364:396:000000000-C9LGT:1:1101:16609:10085 2:N:0:10
GGACTACTGGGGTTTCTAATCCTGTTCGCTCCCCACGCTTTCGCTCCTCAGCGTCAGTAACGGCCCAGAGACCTGCCTTCGCCATTGGTGTTCTTCCCGATATCTACACATTCCACCGTTACACCGGGAATTCCAGTCTCCCCTACCGCACTCCAGCCCGCCCGTACCCGGCGCAGATCCACCGTTAGGCGATGGACTTTCACACCGGACGCGACGAACCGCCTACGAGCCCTTTACGCCCAATCAATCCGGTTCACGCTCGCACCCTACGTATTACCGCGGCTGCTGGCACGTAGTTAGC
+
CCCCCGGGGGGGGGGGGGGGGGGGGGGGGGGGGGGGGGGGGGGGGGGGGGGGGGGGGGFGGGGGGGGGFGEGGGGGGGGGGGGGGGGGEFGGGGGGGGGGGGGGFGGGGGGGGGGGGGGGGGGGGGGGGGGGGGGGEGGGGFGFGGGGGFGFGFGFGGGGGGFGGGDGGGGGFGFG?6FGEGGCEGF>FFE))A=CGGGCE)?6<AB@0D;G>3?79>GGFGFFFFB3:G>?:?B24(;EE14().<9BD<9(,(-928616C(9EG??::426:>6<847>F9(-)480(8<?(006)2:
@M03364:396:000000000-C9LGT:1:1101:10215:10086 2:N:0:10
GGACTACCGGGGTTTCTAATCCTGTTCGCTCCCCACGCTTTCGCTCCTCAGCGTCAGTAACGGCCCAGAGACCTGCCTTCGCCATTGGTGTTCTTCCCGATATCTACACATTCCACCGTTACACCGGGAATTCCAGTCTCCCCTACCGCACTCAAGCCCGCCCGTACCCGGCGCGGATCCACCGTTAAGCGATGGACTTTCACACCGGACGCGACGAACCGCCTACGAGCCCTTTACGCCCAATAAATCCGGATCACGCTTGCACCCTACGTATTACCGCGGCTGCTTGCCCGTCGTTAGC
+
CCCCCGGGGGGGGGGGGGGGGGGGGGGGGGGGGGGGGGGGGGGGGGGGGGGGGGGGGGGGGGGGGGGGGGGGGFGGGGGGGGGGGFGGDFGGGGGGGGGGGGDGGGGGGFGGGGGGGGGGGGGGGGGGGGGGGGFGGG?EFGGFGGG?GBGFG@GFGGGGGGFGGCEGGGCEFGBGCDGGFGFF8E*6FFECCGECFFFGGBGFGFFFFGFD93C999EG;DF0:A:58D;<.,54<:EGE:((0-.)9CG943(.<?:??:@2CFG62:??<6?)6E09>FFFFF2-44.51((0)0(1*
@M03364:396:000000000-C9LGT:1:1101:2993:10114 2:N:0:10
GGACTACAGGGGTTTCTAATCCTGTTCGCTACCCATGCTTTCGAGCCTCAGCGTCAGTTGCAGACCAGAGAGCCGCCTTCGCCACTGGTGTTCTTCCATATATCTACGCATTCCACCGCTACACATGGAGTTCCACTCTCCTCTTCTGCACTCAAGAAAACCAGTTTCCGGTGCAGTTCCCCGGTTCAGCCCAGGGCTTTCACGTTCGACTTCTTTTTCCGCCTGCGCTCGCTTTACGCCCCGTCAATCCGGACAACGCTCGCCACCTCCGGTTTACCGCGGCTGCTGGCACGGCGTTGGC
+
CCCCCGGDDFGEF@EGGGGGGGGGFGFGGGGGGGGCFGCEEFF<FGGG8EFFEFGGGGG,F,CCFCFE<FCGGGGGGGGGGGGGGGFGCFFGGFAFFG,EF<BDCFFEGGGGADFFGGGGGGFG@8BFFEGGFFAG=FDGGGD?8EEGEFGFG5DF,,6A8>6DFBFFF6+@@CD+EFEG98@CEE+:BAD**4@A7>EECEG2;**/03/=*1,*4*,=>C=92:(5270(/:?<>1EGG0:?BF?4@GC30,4(;9>(3(:;5CG?2222(-(()24191(410))4635:(17>5(1>
@M03364:396:000000000-C9LGT:1:1101:6177:10116 2:N:0:10
GGACTACAGGGGTTTCTAATCCTGTTCGCTCCCCCAGCTTTCGCGCCTCAGCGTCAGTGGTGGCCCAGAAGGCCGCCTTCGCCACCGGTGTTCTTCCCGATATCTGCGCATTCCACCGCTACACCGGGAATTCCGCCTTCCCCTACCACACTCGAGCCCGCCGGTATCGGAGGCTCGCCGGGGTTGAGCCCCGGGCTTTTACCTCCGACCTAACGGGCCGCCTACGCGCGCTTTACGCCCAATGAATCCGTATAACTCTCGCCCCCTACGTATTACCGCCGCCGCTGGCCCCGTGTTCGCC
+
CCCCCFGGGGGGGGGGGGGGGGGGGGGGGGGGGGGGGGGGGGGGGGGECFFGFGGGGFGCFGCGGGGGGGGGGGFGGGGGGGGGGGGGCEGGGGFGGGGEGGGGGGGGGGGGFGFGGGGGGGFGGGGGEGGGGGGGGFCGGGGFGGGCFFE@>83*FGG5CFFCG7FFEG>E4C=FGFGDC*>1:E,5@FGGGDGCCFGFEAF>DFEFBD>C>F?>DFCE6D:(.14)3)741(.)11/?*4130).6)99(.4)6*..543:83*)-43:)6::<9*449((-((-42,,((-()0*()1
@M03364:396:000000000-C9LGT:1:1101:23278:10117 2:N:0:10
GGACTACCGGGGTATCTAATCCTGTTTGCTACCCACGCTTTCGAGCCTCAGTGTCAGTATTATGCCAGAAGGCTGCCTTCGCCATCGGTATTCCTCCAGATCTCTACGCATTTCACCGCTACACCTGGAATTCTACCTTCCTCTCACATACTCTAGCTCTACAGTTTCAGATGCAGTTCCCAGGTTAAGCCCGGGGATTTCACATCTGACTTATAGAGCCACCTACGCTCCCTTTACGCCCAATAAATCCGGACAACGCTTGCCACCTACGTATTCCCGCGGCTGCTGGCCCGTCTTTAGC
+
CCCCCGGGGGGGGGGGGGGGGGGGGGGGGGGGGGGGGGGGGGGGGGGGGGGGGGGGGFGGGGGGGGGGGGGGGGGGGGGGGGGGGGGGGGGGGGGGGGGGGGGGGGGGGGGGGGGGGGGGGGGGGGGGGGGGGGGGGGGGGGGFGGGDFFGFGFGFGGGGGGFGGGGGGGFGFFFGGFGGFGDDGGCEFGGGGGGGGGGFC<FEGFFF<CEF@F,;DEGGFGDFEFA>DGFFFFFCC?EGG@0@;ECEFC3((.(6FBF?2=>=CFGB2:??2>7)6<:69>F036:?:10:;4()8*670
@M03364:396:000000000-C9LGT:1:1101:23277:10153 2:N:0:10
GGACTACCCGGGTTTCTAATCCTGTTTGCTACCCACGCTTTCGAGCCTCAGTGTCAGTATTATGCCAGAAGGCTGCCTTCGCCATCGGTATTCCTCCAGATCTCTACGCATTTCACCGCTACACCTGGAATTCTACCTTCCTCTCACATACTCTAGCTCTACAGTTTCAGATGCAGTTCCCAGGTTAAGCCCGGGGATTTCACATCTGACTTATAGAGCCACCTACGCTCCCTTTACGCCCAGTCATTCCGATTAACGCTTGCACCCTCTGTATTACCGCGGCTGCTGGCACGGATTTTGC
+
CCCCCGGGGGGGFGGGGGGGGGGGGGGGGGGGGGGGGGGGGGGGGGGGGGGGGGGGGGGFGGGGGGGGGGGGGGGGGGGGGGGGGGGGGGGGGGGGGGGGGGFGGGGGGGGGGGGGGGGGGGGGGGGGGGGGGGGGGCFGGGGFGGG,@FGFGFGFGGGGGGFGGGGGEDEFFGFGGFGGGFF@GGCEFG8DGGGG6EEFFEGFFFFFFGFCCF;;;ACG9FFFFC=*-3:BDB=CCFGFG@B:*0>9ADF0@D0)139<?D>);F<(,(/.191).<34(3(,6<,)4:18(((0)*)20
@M03364:396:000000000-C9LGT:1:1101:16357:10155 2:N:0:10
GGACTACCAGGGTTTCTAATCCTGTTCGCTACCCATGCTTTCGAGCCTCAGCGTCAGTTGCAGACCAGAGAGCCGCCTTCGCCACTGGTGTTCTTCCATATATCTACGCATTCCACCGCTACACATGGAGTTCCACTCTCCTCTTCTGCACTCAAGAAAAACAGTTTCCGATGCAGTTCCTCGGTTAAGCCGAGGGCTTTCACATTAGACTTATTTTTCCGCCTGCGCTCGCTTTACGCCCAATAAATCCGGACCACGCTTGCCACCTACGTATTACCGCGGCTGCTGGCACGTAGTTAGC
+
CCCCCGGGGGGGGGGGGGGGGGGGGGGGGGGGGGGGGGGGGGGGGGGGGGGGGGGGGGGGGGGGGGGGGGGGGGGGGGGGGGGGGGGGFGGGGGGGGGGGGGGGGGGGGGGGGGGGGGGGGGGGGGGG@FGGGGGGGGGGGGGFGGGFGFGFGFGFECGGGGFGGGGGGCBEEGFGGFGGGGG+CGCCFFGGGGGGGGGGGEGEBBCE?FECECFACEGFFGFFDFFF>DBFF1=CEFGGF3(607.5AGG>04(8:19::?FFDGG?BF?:)6:):<2>37>>;:30:3(.8(,)0*.::
@M03364:396:000000000-C9LGT:1:1101:28532:10162 2:N:0:10
GGACTACAAGGGTTTCTAATCCTGTTCGCTCCCCTAGCTTTCGCGCCTCAGCGTCAGTCGTGGCCCAGAAGGCCGCCTTCGCCACCGGTGTTCTTCCCGATATCTGCGCATTCCACCGCTACACCGGGAATTCCGCCTTCCCCTGCCAGACTCAAGCCGGCCGGTATCGGGAGCGGCCGGGGGTTGGGCACCCGCATTTGACTCCCGAACTAACCGGCCGCCTCACGGGTCTTTACGCCCCATGAATCCCGATACCCGCACCCCCCTCCCTATTATCCGGGCTGTAGTCACGCACTTAGCC
+
CCCCCGFGAFFGGGGGGG9FFGFFF<FGGCFGGGG?FFGGGFGFEGGEGDEFGGGGFCFFGGGGGGGFC8FFGGEGGGGGGGGGGGGGFFGEGGFDAFFGE++A,;F7CGCGFGAGGGGGGG?AEEGG7+B>FFG+@36FF?8:DGG,>*>8,)+;DEGGGGFCC>5DEE>42=@DEEGGC*)2*:/(.225C=C=*:FF+6+4CF)-(1,3)/*291CE6D(((*()(1(().))((2**((,*.)-0*/(,4())((((-2455)((((.))-)6+((,4,(,-.))..1(((.)1)*9
@M03364:396:000000000-C9LGT:1:1101:17355:10172 2:N:0:10
GGACTACCGGGGTATCTAATCCTGTTTGCTCCCCATGCTTTCGTACCTCAGCGTCAGTATTAGGCCAGATGGCTGCCTTCGCCATCGGTATTCCTCCAGATCTCTACGCATTTCACCGCTACACCTGGAATTCTACCATCCTCTCCCATACTCTAGCTTCCCAGTATCGAATGCAATTCCTAAGTTAAGCTCAGGGATTTCACATCCGACTTAAGAAGCCGCCTACGCACGCTTTACGCCCAGTAAATCCGATTAACGCTCGCACCCTCTGTATTACCGCGGCTGCTGGCACAGAGTTAGC
+
CCCCCGGGGGGGGGGGGGGGGGGGGGGGGGGGGGGGGGGGGGGGGGGGGGGGGGGGGGGGGGGGGGGFFGGGGFGGGGGGGGGGGGGGGGGGGGGGGGFGGGGGGGGGGGGGGGGGGGGGGGGGGGGGGGGGGGGGGFFGGGGFGGGEGFGFGFGFGGGGGGFFGFGGGGGGFGE=EFGGGGGGGGAFFF8DGGGGGGGGGFF7CFF>FGBGF8;>85DCAGFFDEDB@GBF>FF4=@EGGFD@AECEFGC(4;1CC4:D;682DEG:225>2<A2:C449>BF04224?28:B2)9=4FF
@M03364:396:000000000-C9LGT:1:1101:19120:10180 2:N:0:10
GGACTACTCGGGTATCTAATCCTGTTTGCTACCCACGCTTTCGAGCCTCAGTGTCAGTATTATGCCAGAAGGCTGCCTTCGCCATCGGTATTCCTCCAGATCTCTACGCATTTCACCGCTACACCTGGAATTCTACCTTCCTCTCACATACTCTAGCTCTACAGTTTCAGATGCAGTTCCCAGGTTAAGCCCGGGGATTTCACATCTGACTTATCGAGCCACCTACGCCCCCTTTACGCCCAGTAATTCCGATTCACGCTTGCACCCCCCGTATTACCGCGGCTTCATGCCCAAGGTTTGC
+
CCCCCGGGGGGGGBFGGGGDGGGGGGGGGGGGGFGEGGGGFFGDFGGGGGGGEFFFFFGGGGGGGGGGGGGGGGGGGGGFGGEGGGGGGGGGGGGDGGGGGGGGGGGGDEGFF?EFFGDDGEEGGGGGGGGGGGGG=FFEFFF?FBFDGFFC@;9DA,@DFG?FGGGCFGGG9==FFFFFFDFFGGB9BFD?DGGGD8FCEEFFFFFFE>=BC+,138C944>2),/:);(65@=*9:CFF@(.+9?EF74(6<)7F<<;<;:)*?*,,(-8028-6:297>9((4))-)).)(,)18)7:
@M03364:396:000000000-C9LGT:1:1101:4747:10181 2:N:0:10
GGACTACCAGGGTATCTAATCCTGTTTGCTACCCACGCTTTCGAGCCTCAGTGTCAGTATTATGCCAGAAGGCTGCCTTCGCCATCGGTATTCCTCCAGATCTCTACGCATTTCACCGCTACACCTGGAATTCTACCTTCCTCTCACATACTCTAGCTCTACAGTTTCAGATGCAGTTCCCAGGTTAAGCCCGGGGATTTCACATCTGACTTATAGAGCCACCTACGCTCCCTTTACGCCCAGTAATTCCGATTCACGCTTGCCCCCTCTGTCTTACCGCGGCTGCTGGCCCAGAGTTCGC
+
CCCCCGGGGGGGGDGGGGFFCGGGGGGGGGGGGGGGGGGGGGGGGGGGGGGGGGGGGGGGGGGGGGGGGGGGGGGGGGGGGGGGGGGGBFGGGGGGGGGGFFECGGGGGGDGGGGGGGGGEGGGGGGGFGGGGGGGGGFFGGGFGGGGGFGFF;DFGGFGFGFGGGGGGGEGFGFFGFGGGGGGGGGDBF=@DGGGDGGGGFGFGFFE7DEF5AA57AFFCGFFEB9EAGFDFFFEFFGGGDDF+8CCFGCDF0).;1;1?@C(;CD(/36?)9</9C;>FB>(4(48(1(6:?149*)9C
@M03364:396:000000000-C9LGT:1:1101:5926:10184 2:N:0:10
GGACTACACGGGTATCTAATCCTGTTCGCTCCCCACGCTTTCGCTCCTCAGCGTCAGTAACGGCCCAGAGACCTGCCTTCGCCATTGGTGTTCTTCCCGATATCTACACATTCCACCGTTACACCGGGAATTCCAGTCTCCCCTACCGCACTCCAGCCCGCCCGTACCCGACGCGGATCCACCGTTAAGCGATGGACTGTCACACCGGACGCGACGAACCGCCTACGAGCCCTTTACGCCCAATAAGTCCGGATCACGCTCGCCCCCTACGTATTACCGCGGCGCCTGGCACGGAGGTCGC
+
CCCCCFFGGGGGGCGFGGFFGGGEFFGGEGGGGGGGGEGGGGGGGGGGGGGGGGGGGGGFGGGGGGGFCE8FFGFGGGGFGGGGCFCDEFC=FGCEFGGGGE>ECD<DGGG?EFDGFE>88FEFGGGCGGGGGGGGGGGFFGGFGGGGGD@5,)6@FGDEEGDGGGGGGEGG>>>C*)4A?CFCB5*,6:***/**;C*=CCGFG:B09D679)895;=C()4:0C68:32?F,4<>:8E8?6:)4)6=F54,4(3@B(,478(1?D>1:34248)690;9BF0(-,2(,,2(-(0).(/7
@M03364:396:000000000-C9LGT:1:1101:18681:10202 2:N:0:10
GGACTACCGGGGTTTCTAATCCTGTTCGCTCCCCTAGCTTTCGCGCCTCAGCGTCAGTTATGGCCCAGAAGGCCGCCTTCGCCACCGGTGTTCTTCCAAATATCTGCGCATTCCACCGCTACACTTGGAATTCCGCCTTCCCCTACCAAACTCAAGTCTGCCGGTATCGGGAGCGGACGGGGGTTGAGCCCCCGGATTTGACTCCCGACCTAACAGACCGCCTACGCGCGCTTTACGCCCAATGAATCCGGCTACCGCTTGGCCCCTCCGTACTACCCCGGCTGCTGGCACCGAGTTCGCC
+
CCCCCGGGGGGGGCGGGGGGFGGGGGGGGGGGGGGGGGGGGGGGGGGGGGGGGGGGG<CAFEFGGGGGGGGGGGGGGGGGGGGGGGGGFGGGGGGGGGFGGGGGGGGGGGGGGGGGGGGGGGGGGGGGFGGGGGGGGGGGGGFFGGGGF?@DC=FFFGGGGGEGGEGGGGG5?C=G*@GGGGGGDG,6=<CCGGG**AFG969<CFE?BG66)8<848@EBGF?827.79>2<B).12EEE314=9)6953(,31:<-,-,(3.>C5(--(,(-.-4*4(34(-(4),4()(,,4050-C5
@M03364:396:000000000-C9LGT:1:1101:14704:10213 2:N:0:10
GGACTACAAGGGTTTCTAATCCTGTTTGCTCCCCACGCTTTCGAGCCTCAGCGTCAGTTACAGTCCAGAGAATCGCCTTCGCCACTGGTGTTCTTCCTAATCTCTACGCATTTCACCGCTACACTAGGAATTCCATTCTCCTCTCCTGCACTCTAGACTTCCAGTTTGAAATGCAGCACCCAAGTTGAGCCCGGGTATTTCACATCTCACTTAAAAGTCCGCCTACGCTCCCTTTACGCCCAGTAAATCCGGACAACGCTCGCCACCTACGTATTACCGCGGCTGCTGGCACGTAGTTAGC
+
CCCCCGGGGGGGGGGGGGGGGGGGGGGGGGGGGGGGGGGGGGGFGGGGGGGGGGGGGGGGGGGGGGGGGGGGGGGGGGGGGGFGGGGGFGGGGGGGGGGGGGGGGGGGGGGGGGGGGGGGGGGGGGGGGGGGGGGGGGGGGGGFGGGGGFGEFDFFAFFGGGFGGGGGGGGGFGFGGFGGGGGGGGGCFFEGGGGGGGFGGEGF?AFEFGFGFAG@FFGGAGFDA>@@4CADDFFFF@GGC?BFFE<CFDC926315::1;,:,*2C?:B?<<A?FFE?>>>BBBF72::(2:?.7764C:
@M03364:396:000000000-C9LGT:1:1101:26800:10215 2:N:0:10
GGACTACTCGGGTTTCTAATCCTGTTTGCTACCCACGCTTTCGAGCCTCAGTGTCAGTATTATGCCAGAAGGCTGCCTTCGCCATCGGTATTCCTCCAGATCTCTACGCATTTCACCGCTACACCTGGAATTCTACCTTCCTCTCACATACTCTAGCTCTACAGTTTCAGATGCAGTTCCAAGGTTAAGCCCGGGGATTTCACATCTGACTTATCGAGCCACCTACGCTCCCTTTACGCCCAGTCATTCCTATTAACGCTTGCACCCTCTGTATTCCCGCGGCTGCTTGCCCCGGTTTAGC
+
CCCCCGGGGGGGGGGGGGGGGGG@FGGGGGGGGGGGGGGGGGGGGGGGGGFGGGGGGGGGGGGGGGGGGGGGGGGGGGGGGGGGGGGGEGGGGGGGGGGGGGGGGGGGGGGGGGGGGGGGGGGGGGGGGGGGGGGGFFGGGGF?FGG8DFGFGE?FGGGGEGFGGGGGGGDFFGFGGFGGG@DDFG<DFBEGGGGGDGGGGFGFG?@EACEF7B,:<=GG@FDB;?>?)95BBFE=C2EEG?BF*0@CFG+7CEF)A138;08);BD1@6)9)6?)6263(4;BF()-58,5((()0).:0
@M03364:396:000000000-C9LGT:1:1101:16240:10220 2:N:0:10
GGACTACTAGGGTTTCTAATCCTGTTTGCTCCCCACGCTTTCGTGCCTGAGCGTCAGTCTTTGTCCAGGGGGCCGCCTTCGCCACCGGTATTCCTCCAGATCTCTACGCATTTCACCGCTACACCTGGAATTCTACCCCCCTCTACAAGACTCTAGTTCGCCAGTTCAAAATGCAATTCCCAGGTTGAGCCCGGGGCTTTCACATCTTGCTTACCAAACCGCCTGCGCACGCTTTACGCCCAGTAATTCCGATTAACGCTTGCACCCTCTGTATTACCGCGGCGGCTGGCACAGCTTTCGC
+
CCCCCGGGGGGGGFGGGGGGGGGGGGGGGGGGGGGGGGGGGGGGGGGGGGGGGGGGGGGGGGGGGGGGGGGGGGGGGGGGGGEGGGGGFGGGGGGGGGGGGGGGFFFGGGGGGGGGGGGGGGGGGGGGGGGGGGGFGGGGGGGBDDF?FFFEFFGBFGGGGGFG<DGGGGFGFFFGGFGGGGGGGGFFFFGGGGGGGGGGGFGFFA:7);>GC)@7F@GGFG@<@C>B0>>904:9<BCGGFF?*:ABFC686?0>=:F60(;7CCD:?8:>>FAFFE17,4;((,,4::(870()1*-9/
@M03364:396:000000000-C9LGT:1:1101:22102:10225 2:N:0:10
GGACTACTGGGGTTTCTAATCCTGTTTGCTCCCCACGCTTTCGAGCCTCAGCGTCAGTTACAGTCCAGAGAATCGCCTTCGCCACTGGTGTTCTTCCTAATCTCTACGCATTTCACCGCTACACTAGGAATTCCATTCTCCTCTCCTGCACTCTAGACTTCCAGTTTGAAATGCAGCACCCAAGTTGAGCCCGGGTATTTCACATCTCACTTAAAAGTCCGCCTACGCTCCCTTTACGCCCAGTAAATCCGGATAACGCTTGCTCCCTACGTATTACCGCGGCTGCTGGCACGTAGTTAGC
+
CCCCCGGGGGGGGGGGGGGGGGGGGGGGGGGGGGGGGGGGGGGGGGGGGGGGGGGGGGGGGGGGGGGGGGFGGGGGGGGGGGGGGGGGGGGGGGGGGGGGGGGGGGGGGGGGGGGGGGGGGGGGGGGGGGGGGGGGGGGGGGGFGGGGGFGFGFGFFGAFGGFGGGGGGGGGFGEGGFGGGG6@DFGDFGGGGGGGGGGGGFGF7?;:EGFGEFFCFEGF=?AFDEAB2;>B=>EEF?GGGDD::?CFFGGFFF@FF@F08<;9CFG;)/:??<BFA<:7399>B?2:><141(..77):>
@M03364:396:000000000-C9LGT:1:1101:17281:10229 2:N:0:10
GGACTACAGGGGTTTCTAATCCCATTCGCTCCCCTAGCTTTCGTCTCTCAGTGTCAGTGTCGGCCCAGCAGAGTGCTTTCGCCGTTGGTGTTCTTTCCGATCTCTACGCATTTCACCGCTCCACCGGAAATTCCCTCTGCCCCTACCGTACTCCAGCTTGGTAGTTTCCACCGCCTGTCCAGGGTTGCGCCCTGGGATTTGACGGCGAACTTAAAAAGCCACCTACCGACGCTTTACGCCCAATCATTCCGGATAACGCTTGCATCCTCTGTCTTACCGCGGCTGCTGGCACAGAGTTAGC
+
CCCCCGGGGGGGGGGGGGGGGGGGGGGGGGGGGGGGGGGGGGGGGGGGGGGGGGGGGGCGGDFGGGGFGGGCFGGGGGGGGGGDFGGGGGGGGGGFGGGGFGGGGGGGGEGGGGGGGGGGGGGGGGGGGGGGGGGDEEGGGGGFGGGGGFGDGFGFGGGGGDFGGGGGGGGGFGFCCFGGGGGGFGC):FGGGGGGGGGGFEG?GE499GDGAAC6C?GGFGFF@B(:;G;B(8?AFFGGG<??FDFFFGGFBF04=:BFB4/,209>><?<<4<)6:413;FF>?2?2:(8(3()9*.CF
@M03364:396:000000000-C9LGT:1:1101:5498:10232 2:N:0:10
GGACTACTGGGGTTTCTAATCCTGTTCGCTCCCCCAGCTTTCGCGCCTCAGCGTCAGTGGTGGCCCAGAAGGCCGCCTTCGCCACCGGTGTTCTTCCCGATATCTGCGCATTCCACCGCTACACCGGGAATTCCGCCTTCCCCTACCACACTCGAGCCCGCCGGTATCGGAGGCTCGCCGGGGTTGAGCCCCGGGCTTTTACCTCCGACCTAACGGGCCGCCTACGCGCGCCTTACGCCCCATGAATCCGGATAACGCTCGCCCCCTACGTATTAACGCCGCTGCTGGCGCGTATCTCGCC
+
CCCCCGGGGGGGGGGGGGGGGGGGGGGGGGGGGGGGGGGGGGGGGGGGGGGGGGGGGGGGGGGGGGGGCFFGGGGGGGGGGGGGGGGGFGGGGGGGGGGGGGGGFGGGGGGGGGGGGGGDGGGGGGGGGGGGGGGGGGGGGGGFGGFDGFGFGCGFGGGGGGFGFEGGGDEEBEBGGEGGCEGF*8<29CEDGEGG9CFG?<G9:<B02C9+)7:0*(2:9<11322.7>;((823:4:C*(3(0)..639(-(6?:0(-(-28D51(33...2)).*((.2(((.),1(,3(-()1*.9<
@M03364:396:000000000-C9LGT:1:1101:4737:10282 2:N:0:10
GGACTACCGGGGTATCTAATCCTGTTTGCTACCCACGCTTTCGAGCCTCAGTGTCAGTATTATGCCAGAAGGCTGCCTTCGCCATCGGTATTCCTCCAGATCTCTACGCATTTCACCGCTACACCTGGAATTCTACCTTCCTCTCACATACTCTAGCTCTACAGTTTCAGATGCAGTTCCCAGGTTAAGCCCGGGGATTTCACATCTGACTTGTCGAGCCACCTACGCTCCCTTTCCGCCCAGTAATTCCGATTAACGCTTGCACCCTCCGTATTACCGCGGCTGCTGGCCCGGAGTTAGC
+
CCCCCFGGDGGGG>GGGGGGGGCFGGGGGGGGGGGEGGGGGGGGGGGGGGGFGGGGGGGGGFFDFGGGGFGFGFFGGGGGGGGG7EFG=EFGGGGGGFGGGGGG8FGFEEGGGGGGGGGGGGFG8=FFGFCFFGGGGFFCGGGFG9B89?FEGD8B;CFD,FFFDFEFDFGGFGE==DGGGDFGGG,>FFGFD+CC?ECGFEGC;?3>*=C=*3,-/5?G=FDD7F?>9G@===@4=5=CF<(6+9<)@GG??0/)2;@F;0;)7CDB?(4?(,4)-34170((-4>7:-((-37)0)-:C
@M03364:396:000000000-C9LGT:1:1101:3577:10286 2:N:0:10
GGACTACAGGGGTATCTAATCCTATTTGCTCCCCACGCTTTCGTGCCTCAGCGTCAGGTACAGGCCAGGCGGCCGCCTTCGCCGCTGGTGTTCTTCCACATCTCTACGCATTTTACCGCTACACATGGAGTTCCACCGCCCTCTCCTGTCCTCAAGCCGTGCAGTTTCCAAAGCCTGACCCGGTTGAGCCGGTCCCTTTTACTTCAGACTTGCACAGCCGCCTGCGCACCCTTTACGCCCAATCATTCCGTATAACGCTTGCCACCCACGTATTACCCCGGCCGCTGGGCCGTAGTTCGCC
+
CCCCCGGGGGGGGCFGGGGGGGGGGFGGGGGGGGGGGGGGGGGGGGGGGGGGGGGGGGGGGGGGGGGGGGGGGGGGGGGGGGGGGGGGFGGGGGGGGGGGGGFGGGGGGGGGAFFFGGGGGGGGGFGGGGGGGGGGGGDEGGGFGGGGGFFFGFDFEGGEEEFGFGGGGG9CAGFGFF,AFGC>BE?;FCEC9EEGGGGGFEF<:FFFFF?F)/>;FDG>:<1(,*-)-944:?2<:?GG*2:B)644@<*.,82:03(4-(26CF*1:7?(4:4:6+(---(406((((4((,(076,9C
@M03364:396:000000000-C9LGT:1:1101:21987:10292 2:N:0:10
GGACTACCAGGGTATCTAATCCTGTTCGCTCCCCACGCTTTCGCTCCTCAGCGTCAGTAACGGCCCAGAGACCTGCCTTCGCCATTGGTGTTCTTCCCGATATCTACACATTCCACCGCTACACCGGGAATTCCGCCTTCCCCTACCAAACTCAAGCCCGCCGGTATCGGGAGCGGCCGGGGGGTGGGCCCCCGCATTTGACCCCCGACCTCGCAGGCCGCCTACGAGCGCTTTCAGCCCACTGTATCCGGATCACGCTCGCCCCCCACGTACTCACGCCGCCTGTTGCCGCGCAGTAGCC
+
CCCCCGGGFGGGGGGGGGGGGGGGGGGGGGGGGGGGGGGGGGFFFGGGGGGGGGGGGFGGGGGGGGGGDGFGGFFGGFGGGGGGGGGG9FFGGFFGGGGGGGGGGGGCGGGGGGFGGGGGGGGGGGDGGGGGGGG@E:>EGGGFGGCEFDDDGF+:,D6ECFEGB@FGGGG*?F9DCAEDEG<*:EC;F8EGGGG*1AGF96+4CEE(4>(+45*(/4A569,38*(.753(-2))));C;(32*..:6996(((.>.,(((2(9?)(42:((,)).*.(42-((.).)50(-(())/-70
@M03364:396:000000000-C9LGT:1:1101:7381:10296 2:N:0:10
GGACTACACGGGTTTCTAATCCTGTTCGCTACCCATGCTTTCGAGCCTCAGCGTCAGTTGCAGACCAGAGAGCCGCCTTCGCCACTGGTGTTCTTCCATATATCTACGCATTCCACCGCTACACATGGAGTTCCACTCTCCTCTTCTGCACTCAAGAAAAACAGTTTCCGATGCAGTTCCTCGGTTAAGCCGAGGGCTTTCACATTAGACTTATTTTTCCGCCTGCGCTCGCTTTACGCCCAATAAATCCGGACCACGCTTGCCACCTACGTATTACCGCGGCTGCTTGCCCGTATTTAGC
+
CCCCCGGGGGGGGGGGGGGGGGGGGGGGGGGGGGGGGGGGGGGGGGGGGGGGGGGGGGGGGGGGGGGGGGGGGGGGGGGGGGGGGGGGCFGGGDFGGGGGGGGGGGGGGGGGGGGGGGGGGEGGGGGGDGGGGGGGGGGGGGGFFGGGGFC5A8DBFDGFFGFFFGGGGGGGFGFGFFGF,EDFGGF@FG,;>EGGGGGGG4DAFFFEFGFGEAFEDCGGFGD9>EBD>GBFD@@FF@GGG;238@E<FGC9BF96F:>BF?F8*<C???24<D?D<:(431,79?4).4,4:,-)/*)*2
@M03364:396:000000000-C9LGT:1:1101:17903:10343 2:N:0:10
GGACTACACGGGTTTCTAATCCTGTTTGCTACCCACGCTTTCGAGCCTCAGTGTCAGTATTATGCCAGAAGGCTGCCTTCGCCATCGGTATTCCTCCAGATCTCTACGCATTTCACCGCTACACCTGGAATTCTACCTTCCTCTCACATACTCTAGCTCTACAGTTTCAGATGCAGTTCCCAGGTTAAGCCCGGGGATTTCACATCTGACTTATAGAGCCACCTACGCTCCCTTTACGCCCAGTAATTCCGATTCACGCTTGCACCCTCTGTATTACCGCGGCTGCTGGCCCGGCGTTGGC
+
CCCCCGGGGGGGGGGGGGGGGGGGGGGGGGGGGGGGGGGGGGGGGGGGGGGGGGGGGGGGGGGGGGGGGGGGGGGGGGGGGGGGGGGGGGGGGGGGGGGGGGFGGGGGGGGGGGGGGGGGGGGGGGGGGGGGGGGGGGGGGGGFGDGGGFGFGBFFGFGGGFFGGGGGGGFGFGEGGFGGGGGGGGGEFGGGGGGGCEGGGEGFGFFFFGBF=F,;CEGGFGFFEE=?AGFFFFFEE(=FGDF:+><CFGF;D0)9A(3;60=4FFG6@3=CCCE??C:090409:),(4(-((-)85(14
@M03364:396:000000000-C9LGT:1:1101:16713:10352 2:N:0:10
GGACTACTGGGGTTTCTAATCCTGTTCGCTACCCATGCTTTCGAGCCTCAGCGTCAGTTGCAGACCAGAGAGCCGCCTTCGCCACTGGTGTTCTTCCATATATCTACGCATTCCACCGCTACACATGGAGTTCCACTCTCCTCTTCTGCACTCAAGAAAAACAGTTTCCGATGCAGTTCCTCGGTTAAGCCGAGGGCTTTCACATTAGACTTATTTTTCCGCCTGCGCTCGCTTTACGCCCAATAAATCCGGACCACGCTTGCCACCTACGTATTACCGCGGCTGCTGGCACGTCGTTCGC
+
CCCCCGGGGGGGGGGGGGFGGGGGGGGGGGGGGGGGGGGGGGGGGGGGGGGGGGGGGGGGGGGGGGGGGGGGGGGGGGGGGGGGGGGGGGGGGGGGGGGGGGGGGGGGGGGGGGGGGGGGGGGGGGGGGGGGGGGEDGGGGGGFFGGGGFGFGFGFDFFFGGFGGGGGGGGGFGFGGFGG8EDCEG:CFFGGGGGDDFGGGEGFGFFAEGFGFFG<=AGG?GFFDEFF@DB>17=EFDGGG@FFFE>3AF36?>(4@:12:2C>CCF?BFB:7AF)-:4B90>>FFB?:61<6(-))),95
@M03364:396:000000000-C9LGT:1:1101:13997:10364 2:N:0:10
GGACTACAGGGGTTTCTAATCCTGTTTGCTCCCCACGCTTTCGAGCCTCAGCGTCAGTTACAGTCCAGAGAAGCGCCTTCGCCACTGGTGTTCTTCCTAATCTCTACGCATTTCACCGCTACACTAGGAATTCCCTTCTCCTCTCCTGCACTCTAGACTTCCAGTTTGAAATGCAGCACTCAGGTTAAGCCCGAGTATTTCACATCTCACTTAAAAATCCGCCTACGCTCCCTTTACGCCCAGTAAATCCGGACAACGCTCGCCACCTACGTATTACCGCGGCTGCTGGCCCGTAGTTCGC
+
CCCCCGGGGGGGGGEGGGGGGGGGGGGGGGGGGGGGGGGGGGGGGGGGGGGGGGGGGGGGGGGGGGGGGGGGGGGGGGGGGGGGGFGGGGGGGGGGGGGGGGGGGGGGGGGGGGGGGGGGGGGGGGGGGGGGGGGGGGGGGGGFGGGGGFGFGFGFDGGGGGFGGGFGGEGGFGFGGFGGFFGGGGGDFFGGGGGGGGGGGFGFCAACEG@EAFA:;@GGFGFFF?>BDGFFFFEEFFGGF@?FF3?EFGGFFFF<F6;@F9C95CF1?F<:2<?A6A<>BBBBFF7?5?6<>60)8/)9C
@M03364:396:000000000-C9LGT:1:1101:8138:10393 2:N:0:10
GGACTACAGGGGTTTCTAATCCTGTTTGCTCCCCACGCTTTCGCGCCTCAGCGTCAGTTAATGTCCAGCAGGCCGCCTTCGCCACTGGTGTTCCTCCCAATATCTACGCATTTCACCGCTACACTGGGAATTCCGCCTGCCTCTCCATCACTCAAGACCAGCAGTTTTGAAAGCAGTTCCGGGGTTAAGCCCCGACATTTCACTCCCAACTTACCAGCCCGCCTACTCGCCCTTTACACCCAGTCAATCCGGATAACGCTCGCTCCCTACGCATTACCGCGGCGGCTGGCCCGTAGTTCGC
+
CCCCCGGGGGGGGGGGGGGGGGGGGGGGGGGGGGGGGGGGGGGGGGGGGGGGGGGGGFGGGGGGGGGGGGGGGGGGGGGGGGGGGGGGEFGGGGGGGGGGGGGGGGGGGGGGGAFGGGGGGGGGGGGGFGGGGGGGEFGGGGGFGGGGGFGFGF8D@FGFGGFGFGGFGGGGFGFGCBAFGGGGGGGEFDFGGGCEGDGFECGEGFF=3DFGBFGEGFGGFGF@3<;ADGB@BFFFF3+8EFFB*-)6BFD>B?:<FFF??FGFGGG?804(-(46<F2>9>1969((4:(,9(()0*)95
@M03364:396:000000000-C9LGT:1:1101:21720:10403 2:N:0:10
GGACTACTCGGGTTTCTAATCCTGTTTGCTACCCACGCTTTCGAGCCTCAGTGTCAGTATTATGCCAGAAGGCTGCCTTCGCCATCGGTATTCCTCCAGATCTCTACGCATTTCACCTCTACACCTGGAATTCTACCTTCCTCTCACATACTCTAGCTCTACAGTTTCAGATGCAGTTCCCAGGTTAAGCCCGGGGATTTCACATCTGACTTATAGAGCCACCTACGCTCCCTTTACGCCCAGTAATTCCGATTAACGCTCGGACCCTCCGTATTACCGCGGCTGCTGGCCCGGCGTTCGC
+
CCCCCGGGGGGGGGGGGGGGGGGGGGGGGGGGGGGGGGGGGGGGGGGGGGGFGGGGGGGGGGGGGGGGGGGGGGGGGGGGGGGGGGGGGGGGGGGGGGGGGGGGGGGGGGGGGGGGGGGGGGGGGGGGGCFGGGGGGGGGFDEFGGGDFFGDAEGFGGGGGGFGGGGGGGGGFGEGGFGGGFF=FG?>FFFGGGGGGGGGGFGFGFFEEFEGCFDABAGFEGFFFF=ADGB9B>@EFAGGGD=619C@FGD92@?CF@@F;:*6CEGFFF>@(6:)60,49>F07??00<(42;-)00(97
@M03364:396:000000000-C9LGT:1:1101:22368:10414 2:N:0:10
GGACTACTCGGGTATCTAATCCTGTTTGCTACCCACGCTTTCGAGCCTCAGTGTCAGTATTATGCCAGAAGGCTGCCTTCGCCATCGGTATTCCTCCAGATCTCTACGCATTTCACCGCTACACCTGGAATTCTACCTTCCTCTCACATACTCTAGCTCTACAGTTTCAGATGCAGTTCCCAGGTTAAGCCCGGGGATTTCACATCTGACTTATAGAGCCACCTACGCTCCCTTTACGCCCAGTAATTCCGATTAACGCTTGCACCCTCTGTATTACCGCGGCTGCTGGCACAGAGTTCGC
+
CCCCCGGGGGGGGFGGGGGGGGGGGGGGGGGGGGGGGGGGGGGFGGGGGGGGGGGGGGGGGGGGGGGGGGGGGGGGGGGGGGGGGGGGGGGGGGGGGGGFGGGGGGGGGGGGGFGGGGGGGGGGGGGGGGGGGGGGGGGGGGGFGGGGGFGFGEFFGFGGGGFGGGGGGGGGFGFGGFGGGGGCGFFEFFGGGGGGGGGGGFGFGFFFFGEGE6,;=AGEEGFF@DAB=C=DFFFEFFGGGFFECEFFFGG;DFFFF<B@<@FEGGG?D=4?FFFFFC:69>92>?FFFB.8(8()1/)9/
@M03364:396:000000000-C9LGT:1:1101:16046:10464 2:N:0:10
GGACTACCAGGGTATCTAATCCTGTTTGCTCCCCACGCTTTCGTGCCTGAGCGTCAGTCTTTGTCCAGGGGGCCGCCTTCGCCACCGGTATTCCTCCAGATCTCTACGCATTTCACCGCTACACCTGGAATTCTACCCCCCTCTACACGACTCTAGTTCGCCAGTTCGAAATGCTATTCCTAGGTTGAGCCCAGGGCTTTCACACCTCGCTTACCAAACCGCCTGCGCACGCTTTACGCCCAGGAATTCCGATTCACGCTCGGACCCTCCGTATTACCGCGGCCGCTGGCTCGGCTGTGGC
+
CCCCCGCFGGGGGFGGGGGGGFGGGGGGGGGFGGGGGGGGGGGGGGGGGGGGGGGGGGGGGFGGGGGGGGGGGGGGGGGGGGGGGGGGGGGGGGGGGGGGFGGGGGGGGGGGGGGGGGGGGFGGGGGGGGGGGFFGFFFFGGGFGGG,6@EAFFGA@FGGDGFGGGFEFGGGFG@DFFFFF7C@FGGEFFFGCFGGGGGGGFG<*2/5@GFG?)>)2:F561:<;3:>()(-(,12)4EGG1(()..8BGF:?6)6??::?>>9<:C((4-(..5)4<4(323((,,49(()42()0),*9
@M03364:396:000000000-C9LGT:1:1101:19507:10497 2:N:0:10
GGACTACACGGGTTTCTAATCCTGTTTGCTACCCACGCTTTCGAGCCTCAGTGTCAGTATTATGCCAGAAGGCTGCCTTCGCCATCGGTATTCCTCCAGATCTCTACGCATTTCACCGCTACACCTGGAATTCTACCTTCCTCTCACATACTCTAGCTCTACAGTTTCAGATGCAGTTCCCAGGTTAAGCCCGGGGATTTCACATCTGACTTATAGAGCCACCTACGCTCCCTTTACGCCCAGTAATTCCGATTAACGCTTGCACCCTCTGTATTACCGCGGCTGCTGGCCCGGGGTTAGC
+
CCCCCGGGGGGGGCGGGGGGGGGGGGGGGGGGGGGGGGGGGGGGGFGGGGGFFGGGGGGGGGGGGGGGGGGGGGGGGGGGGGGGGGGGFGGGGGGGGGGGDGEFGFGGGGGGGGGFGDGGGFGGFGGGFGGGGGGGGFFGGGGFGGGGGFGEFFGFGGGGFGFGGGGGGG=EDADGFFGGGGFDGG9DFFFGGGGGGDGGGEDEGFFFFGFGFF7A<=FFBGFFFDAFAGFFD=EFEDGGGDDE=C?CFGCDFFFCF@;@<?:8CFGFF@EEFFEFEC<614019?>?0144-7()0),9:
@M03364:396:000000000-C9LGT:1:1101:9629:10501 2:N:0:10
GGACTACCAGGGTTTCTAATCCTGTTCGCTACCCATGCTTTCGAGCCTCAGCGTCAGTTGCAGACCAGAGAGCCGCCTTCGCCACTGGTGTTCTTCCATATATCTACGCATTCCACCGCTACACATGGAGTTCCACTCTCCTCTTCTGCACTCAAGAAAAACAGTTTCCGATGCAGTTCCTCGGTTAAGCCGAGGGCTTTCACATTAGACTTATTTTTCCGCCTGCGCTCGCTTTACGCCCAATAAATCCGGACAACGCTTGCCCCCTACGTATTACCGCGGCTGCTGGCACGTAGTTAGC
+
CCCCCGGGGGGGGGGGGGGGGGGGGGGGGGGGGGGGGGGGGGGGGGGGGGGGGGGGGGGGGGGGGGGGGGGGGGGGGGGGGGGGGGGGFGGGGGGGGGFGGGGGGGGGGGGGGGGGGGGGGGGGGGGGGFGGGGGGGGGGGGGFGGGGGFGEGFGBCEGFGGFGFFGGGGGGFGFGGFGGDGDGGG@ACCGG9E5CGFFGGFGFGAFEEGFFC9DEFEGGDGFFFF@FBGFF?@D9CDGGGDFFF@)7FFC>FF(4F;;?:?C?*;D2:??:7>?DFG:6039>FF0:BB(5<F75B?)2:
@M03364:396:000000000-C9LGT:1:1101:27574:10512 2:N:0:10
GGACTACTGGGGTTTCTAATCCTGTTTGCTACCCACGCTTTCGAGCCTCAGTGTCAGTATTATGCCAGAAGGCTGCCTTCGCCATCGGTATTCCTCCAGATCTCTACGCATTTCACCGCTACACCTGGAATTCTACCTTCCTCTCACCTACTCTAGCTCTACAGTTTCAGATGCAGTTCCCAGGTTAAGCCCGGGGATTTCACATCTGACTTATAGAGCCACCTACGCTCCCTTTACGCCCAGTAATTCCGATTAACGCTTGCCCCCTCTGTATTCCCGCGGCTGCTGTCACAGCTCTAGC
+
@CCCCGGGGGGGGGGGGGGGGGGGGGGGGGGGGGGGGGGGGGGGGGGGGGGDFGGGGFGGGGFGGGGGFGGGGGGGGGGGGGGGGFGGFFGGGGGGGCFFFEDGCBFGGGGDFFGGGGGD8CFGGGGGGGGGGGGFGGGGG8EBDGG,@DGFFEDDF,@=FGFGGGGGF;EGFGDFGFGGGGGB?D?:FFEDGGDGDGGGGEGFFFFE@FEG5@,;+:EG)9:@:85:@GAB2<@=E@GGG(>F:*9/=D;(68;);/(671*(2B9((()1979)590972,(((.,).6<)6(9)*)2?
@M03364:396:000000000-C9LGT:1:1101:8430:10528 2:N:0:10
GGACTACAAGGGTTTCTAATCCTGTTTGCTACCCACGCTTTCGAGCCTCAGTGTCAGTATTATGCCAGAAGGCTGCCTTCGCCATCGGTATTCCTCCAGATCTCTACGCATTTCACCGCTACACCTGGAATTCTACCTTCCTCTCACATACTCTAGCTCTACAGTTTCAGATGCAGTTCCCAGGTTAAGCCCGGGGATTTCACATCTGACTTATAGAGCCACCTACGCTCCCTTTACGCCCAGTCATTCCGATTAACGCTTGCCCCCTCTGTATTAACGCCGCTGCTGGCCCAGAGTTAGC
+
CCCCCGGGFGGGGGGGGGFGGFGGGGGGGGGGGGGGGGGGGGGGGGGGGGGGGGGGGGGGGGGGGGFGGFGGGGGGGGGGGGGGGGGGCFGGGGGGGGGGGGEFFGGGGGGGG<EGFGGGGGGGGGGGGGGGGGGGGGGGGGGFGGG?DDGFFEFFGGGGEFFGGGGGGGFDDFEGGFFGGCA=EG,>DDFGGGGGGGDGF@FFGFFFEGFGFF,;ECGG@GFD@>A4);:9B.>>CFGEF2761>?@BFF(6@;EF;1(6;B(;C<0?8;E6<C))7,-((44(434(4((-1()//):C
@M03364:396:000000000-C9LGT:1:1101:13178:10528 2:N:0:10
GGACTACACGGGTTTCTAATCCTGTTTGCTACCCACGCTTTCGAGCCTCAGTGTCAGTATTATGCCAGAAGGCTGCCTTCGCCATCGGTATTCCTCCAGATCTCTACGCATTCCACCGCTACACATGGAGTTCCACTCTCCTCTTCTGCACTCAAGAAAAACAGTTTCCGATGCAGTTCCTCGGTTAAGCCGAGGGCTTTCACATTAGACTTATTTTTCCGCCTGCGCTCGCTTTACGCCCAATAAATCCGGACAACGCTTGCCACCTACGTATTACCGCGGCTGCTGGCACGTAGTTAGC
+
CCCCCGGGGGGGGGGGGGGGGGGGGGGGGGFGGGGGGGGGGGGGGGGGGGGGGGGGGGGGGGGGGGGGGGGGGGGGGGGGGGGGGGGGGGGGGGGGGGGGGGGGGGGGGGGGGGGGGGGGEGGGGGGGGGGGGGGGGGGGGGGFGGGGGFGFGFGFFGFGGGFGGGGGGGDGBGFGGFGGDGGGGGCDFFGGGGGGGGGGGEGFGFCFFGFGFFFCGFGGFGFAFFFF>G@BFB?FF;GGGF6@AEEFFGG@?F@DFBFF?BG?:FG<BF??<AFAFG:91;>>BB00(-4<:((88*):*
@M03364:396:000000000-C9LGT:1:1101:3792:10532 2:N:0:10
GGACTACTCGGGTTTCTAATCCTGTTTGCTACCCACGCTTTCGAGCCTCAGTGTCAGTATTATGCCAGAAGGCTGCCTTCGCCATCGGTATTCCTCCAGATCTCTACGCATTTCACCGCTACACCTGGAATTCTACCTTCCTCTCACATACTCTAGCTCTACAGTTTCAGATGCAGTTCCCAGGTTAAGCCCGGGGATTTCACATCTGACTTATCGAGCCACCTACGCTCCCTTTACGCCCATTCATTCCGATTAACGCTTGCCCCCTCTGTATTACCGCGGCTGCTGGCCCAGCGTTGGC
+
CCCCCGGGGGGGGGGGGGGGGGGGGGGGGGGGGGGGGGGGGGGGGDGGGGGGGGGGGEAFCGGEFGGGGGGGGGGGGGGGGGGGGGGGGGGGGGGGGGGGFGGGGGGGGGGGGGGGGGGGCFDGGGGGG@FGGCGGGEDGGGGFDFF8DFGEGFGFGGFGFGFGGGFGFCFGFCECFFGGGFFGFGCEFGGGCCEGDGGGGEGE+64;;FFGE=,101AC)C>@4D@>9DA25.6*828F:@(0+19<@+*(,(2);(66((;(;FGB<,)1646<<C499>62>B0?><(,48:38)(/9
@M03364:396:000000000-C9LGT:1:1101:12934:10539 2:N:0:10
GGACTACTCGGGTATCTAATCCTGTTCGCTCCCCCAGCTTTCGCTCCTCAGCGTCAGTTGTGGCCCAGAAGGCCGCCTTCGCCACCGGTGTTCTTCCCGATATCTGCGCATTCCACCGCTACACCGGGAATTCCGCCTTCCCCTACCAAACTCAAGCCCGCCGGTATCGGGAGCGGCCGGGGGTTGGGCCCCCGCATTTGACTCCCGACCTAGCAGGCCGCCTACGAGCGCCTTACGCCCAATGAATCCGGATAACGCCCGCCCCCTCCGGATTACCCCGGCTGCTGGCACGGAGTTACGC
+
CCCCCGGGGGGGGCFGGGGGGGGGGGGGGGGGGGGGGGGGGGGGGGGGGGGGGGGGGGGGGGGGGGGGGFGGGGGGGGGGGGGGGGGGFGGGGCEGGGGGGGGGGGGGGGGGGGGGGGGGEGGGGGGGGGGGGGGGGFDGGGGFGGG@FAGFGBGFGGGGGGFGGGGGGGGG;<>5EB5=EEG/:CG;FGGGGCE=CEC++6<6CFDFBGFGFF<>GFE=0D0::/-5414(41)(,4CE*482=46>F7)(,(-.>;(41(:6DG/,((((46,4<6(-3(,41,.4(,4,(,,..*)*1
@M03364:396:000000000-C9LGT:1:1101:27852:10542 2:N:0:10
GGACTACTCGGGTTTCTAATCCTGTTCGCTCCCCACGCTTTCGCTCCTCAGCGTCAGTAACGGCCCAGAGACCTGCCTTCGCCATTGGTGTTCTTCCCGATATCTACACATTCCACCGTTACACCGGGAATTCCAGTCTCCCCTACCGCACTCCAGCCCGCCCGTACCCGACGCGGATCCACCGTTAAGCGATGGACTTTCACACCGGACGCGACGAACCGCCTACGAGCCCTTTACGCCCAATAATTCCGGATCACGCTCGCCCCCTACGTCTTCCCGCGGCTGCTGGCACGTAGTTAGC
+
CCCCCGGGGGGGGGGGGGGGGGGGGGGGGGGGGGGGGGGGGGGGGGGGGGGGGGGGGGGGGGGGGGGGGGFGGGGGGGGGGGGGGFGGFGGGGGGGGGGGGGGGCFGGGGGGGGGGGGGGGGGGGGGG@EGGGGGGGGGGGGGF?FG6>AEAF5DFFDEEGGEGGGGGGGEGFGBG56EF?FF7EEC;FC=CFGG6CFGGGFGFGFFF0DBGF>837(CE>G>FFF6)479:,3:>F?GGGF:0/))6BC70(-((.48?:BG(7?D3(,,.(28)4;(704666<:???(5:,.))*.2*
@M03364:396:000000000-C9LGT:1:1101:3129:10564 2:N:0:10
GGACCACTAGGGTTTCTAATCCTGTTCGCTCCCCACGCTTTCGCTCCTCAGCGTCAGTAACGGCCCAGAGACCTGCCTTCGCCATTGGTGTTCTTCCCGATATCTACACCTTCCACCGTTACACCGGGAATTCCAGTCTCCCCTACCGCACTCCAGCCCGCCCGCACCCGGCGCAGATCCACCGGTCGGCGATGGACTTTCACACCGGACGCGACGAACAGCCTACGAGCCCTTTCCGCCCAACAAAGCCGGAACACGCCCGCACCCTCCGTATTCCCGCGGCTGCTGTGCCGGTCGCCGG
+
BCCC,CFGGGDCFFC9FECE,,CEFGGGGGAG-6BFFEEFDCCE,@::@EEGGFCFEGGFGGGC@FFGG8CFFDF8EEGFG,CBB,C?CFABDFFF<F7CFCCF,CED8,BFF:E,BB>0@F;?>BC@+@BF<<DFDF?9FFCFFGG+85+0FDC?FDCGD<AD*5@E?5:B9F@DCF@6CC6**3*.5::)1//A<<+006A<<DFF(>>76):4<6E*(234);:51>><:B?2)28?8(((0.((7C3(1((2.(((((2(9:D:(,-4(.,).<4(2(,(-30:)().,,-.))(1)
@M03364:396:000000000-C9LGT:1:1101:14449:10591 2:N:0:10
GGACTACTGGGGTTTCTAATCCTGTTTGCTCCCCACGCTTTCGTGCCTGAGCGTCAGTCTTTGTCCAGGGGGCCGCCTTCGCCACCGGTATTCCTCCAGATCTCTACGCATTTCACCGCTACACCTGGAATTCTACCCCCCTCTACACGACTCTCGTTCGCCAGTTCAAAATGCAATTCCCAGGTTGCGCCCGGGGCTTTCACATCTTGCTTCACAACCCGCCTGCGCACGCTTTACGCCCAGTAATTCCGATTCCCGCTCGCCCCCTCCGTATTCCCGCCGCTGCTTGCACCTGTTTCGC
+
CCCCCGGGGGGGGGGGGGGGGGGCFGGGGGGGGGGGGGGGGGGDCGGGGGGGGGGEFGGGGGGGGGGGGGGGGGGGGGGGGGGGGGGGE@FGGGGGGCBFGGGGGGGGGGGGDFGGGGEG>GGGFGGCDFGGGGCFCGGEGGGFGGC,B?F5F=+3>:FGGGFGGFFFFF,@*CECFFFG62766D,))<AD47*:CECGGFG<76:<);>9)+>)6,;E>G91(:(79C7>:BFBF(;EE1:>9))6@G*(-2))*-902(*-CEG;FFF:1:2<AF(-,(-4304))4)),((1/*)*1
@M03364:396:000000000-C9LGT:1:1101:6118:10592 2:N:0:10
GGACTACTGGGGTTTCTAATCCTATTTGCTCCCCACGCTTTCGTGCCTCAGCGTCAGTCACAGGCCAGGCGGCCGCCTTCGCCACTGGTGTTCTTCCATATCTCTGCGCATTTTACCGCTACACATGGAGTTCCACCGCCCTCTCCTGTCCTCAAGTCTGCCAGTTTCTGAATCATAAATGAGTTGAGCTCATCCCTTTGCCTTCAGACTTAACAGACCGCCTGCGCCCCCTTTACGCCCAATCCTTCCGTATAACGCTCGCCACCTACGTATTACCGCGGCTGCTGGCACGTAGTTCGCC
+
CCCCCGGGGGGGFCGGGGGGGGGGGGGGGGGGGGGGGGGGGGGGGGGGGGGGGGGGGFGGGGGFGGGGGGGGGGGGGGGGGGGGGGGG?FGGGGGGGGGGGGGGGGGGGGGGGGGGGGGGGGGGGGGGEGGGGGGGGCDGGDGFGGGFGFGFFEDFFGGGGFFGFFFGFGGCEGEGFACGGGCCFG,:C,DCFFDFGGF9C=;AC48*)*99@F<>C>GE@78(,*.).:>>;;EE;?EE>2810-64?D<132):)-(49>E(/@903(.)).-<6*4(,((-47.4:3<??7(.781)1
@M03364:396:000000000-C9LGT:1:1101:2991:10603 2:N:0:10
GGACTACCAGGGTATCTAATCCTGTTTGCTACCCACGCTTTCGTGCCTCAGTGTCAGTTTCAGTCCAGAAGGCCGCCTTCGCCACCGGTGTTCCTCCTAATATCTACGCATTTCACCGCTACACTAGGAATTCCGCCTTCCTCTCCTGTACTCAAGCTGAATAGTTCGCAGGGCGGTTCACGGGTGGGCCGTGAAATTAAACCCGTCGCTGGCTCAGCCACCTACCCACTCTTTACGCCCAGTAATTCCGGGTACCGCCCGCCCCCCACTGTTTACCCGCGCTGCTTGCCCGGAGTTCGCC
+
CCCCCGGGGGGGGGGGGGGGGGGGGGGGGG<FFGGGGGGGGGGC@FGGGGGGGGGGGFFGGEGFGGGGGF<EFGGGGGGGGGGEGGGGGGEGGGGGGGCGGGGGG;FGGGGGGGGGGGGGGGGGG8EFGGGGGGGDECCFGGGF+=9,4CFDFDFFF@,,,9;AFDDBEGE6<F)=+3@CGGG7CC*::D8CD/*1+?;C77C()/).2:(/3087F4FC8F@;1*,//04)6<)642CE83.)/644@C)((-4-)((-(-:;GG32;(5-.6.)5+(.7;(46,.4((510(,.7*()*
@M03364:396:000000000-C9LGT:1:1101:25585:10606 2:N:0:10
GGACTACTAGGGTTTCTAATCCTGTTTGCTACCCACGCTTTCGAACCTCAGTGTCATTATCATGCCAGATTGCTGCCTTCGCCATCGGTATTCCTCCAGATCTCTACGCATTTCACCTCTACACTTGGAATTCTACCTTCCTCTCACGTACTCAAGCTCTTCAGTTTCAGATGCAGTTCCCACGTTCAGCCCGTGGATTTCACATCTGACTTACCGAGCCACCTACGCTCGCTTTACGCCCAGTAATTCCTTGTAACGCTTGCACTCTCTGTCTTACCGCGGCTGCTGGCACGTCTTTCGC
+
<B@CCFG,,<,@F<FECE<@@F<66@<C9EAE-CA@@7F@@C,C,C::E<FF<A@;6CFD6,6C,;B<F,,CFF9@FFFFDC66,A@@6@,C@<9,:A,,C,9EE@CA+>FGDEFEF,4=9<EB;,9,9E<:5@E@FE?F:=D98,@,,3F5A*0;F=,B,A3+E,E;C,7EF,*AGF;D,,+6@@,:<,6++1+=+,6EC03CDD9=<20E0+,)=)C*);CF@,=9@CBA7<=**-::*-8B+19*14+*0958+90,/,*)2+07))19)1?).2/(.3>>>:0:8?0)-((0)*)*5
@M03364:396:000000000-C9LGT:1:1101:13508:10618 2:N:0:10
GGACTACAGGGGTTTCTAATCCTGTTCGCTCCCCTAGCTTTCGCGCCTCAGCGTCAGTCGTGGCCCAGAAGGCCGCCTTCGCCACCGGTGTTCTTCCCGATATCTGCGCATTCCACCGCTACACCGGGAATTCCGCCTTCCCCTGCCAGACTCAAGCCGGCCGGTATCGGGAGCGGACGGGGGTTGAGCCCCCGGATTTGACTCCCGACCAGGCTGGCCGCCTACGCGCGCTTTACGCCCAATGCATCCGGATACCGCTTGCCCCCCACGTATTACCCCCGCCGCTTGCACGTAGTTCGCC
+
CCCCCGGGGGGGGGGGGGGGGGGGGGGGGGGGGGGGGGGGGGGGGGGGGGGGGGGGGGGGGGGGGGGGGFGGGGGGGGGGGGGGGGGGFGGGGGGGGGGGGGGGGGGGGGGGGGGGGGGGGGGGGGGG+@FGGGGGGGGGGGGFGGGCFFGFGFGFGGGGGGDGECGGGGG8?EBGDFEGGGGEEG659CGGGGG51;CC<:<><FEF;D>5:FC<D:FG9D?1:*402)2(4(-:?FEG5:,8)62<FG)-2?0:50(3?3<:GD)(312(6(-.4+(--7((4,,-1).:.(.7**,)1
@M03364:396:000000000-C9LGT:1:1101:25813:10620 2:N:0:10
GGACTACCCGGGTTTCTAATCCTGTTCGCTCCCCTAGCTTTCGCGCCTCAGCGTCAGTCGTGGCCCAGAAGGCCGCCTTCGCCACCGGTGTTCTTCCCGATATCTGCGCATTCCACCGCTACACCGGGAATTCCGCCTTCCCCTGCCAGACTCAAGCCGGCCGGTATCGGGAGCGGACGGGGGTTGAGCCCCCGGATTTGACTCCCGACCAGGCTGGCCGCCTACGCGCGCTTCACGCCCACTGAATCCGCATAACGCCTGCCCCCCACGTAGTCTCGCGGCTGCTTGCTCGTAGTTAGCC
+
CCCCCGGGGGGGFGGGGGGFGGFCFGGGGGGGGGGGGGGGGGGGGGGGGGGGGGGGFFGEGGGGGGGGFGGGGGGGGGGGGGGGGGGGEEGGGGGGGGG:FGGGGFGGGGGGGGFGGGGGGGGGGGGGEGGGGGGGG@CFFGGFGFGFFFGFGEGFFFEGGGEGGGGGGGGBDD;C=BGGGGGEEE<8FC8CDEC5<CEFG<<ACFFBBG(:(5:.>0;59C6(4*-),)(-4(.33<FE8(45*56<FG*((-)45((,4:@4DE)(-3(3(-.)-+(,((-((,.40).---35@*)22
@M03364:396:000000000-C9LGT:1:1101:5298:10630 2:N:0:10
GGACTACTCGGGTTTCTAATCCTGTTCGCTCCCCACGCTTTCGCTCCTCAGCGTCAGTAACGGCCCAGAGACCTGCCTTCGCCATTGGTGTTCTTCCCGATATCTACACATTCCACCGTTACACCGGGAATTCCAGTCTCCCCTACCGCACTCAAGCCCGCCCGTACCCGGCGCGGATCCACCGTTAAGCGATGGACTTTCACACCGGACGCGACGAACCGCCTACGAGCCCTTTACGCCCAATAAATCCGGACAACGCTTGCACCCTCCGTATTACCGCGGCTGCTGGCACGTACTTAGC
+
CCCCCGGGGGGGGEGGGGGGGGGGGGGGGGGGGGGGGGGGGGGGGGGGGGGGGGGGEGGEGGGGGGGGGGDFGGGGGGGGGGGGCGGGFGGGGGGGGGGGGGGGGGGGGGGGGGGGGG8CEFGGFGGGGGGGGGGF:,+CFCGFGGGDGFGBGFGFGCGGGGFGGC>C@EEGFGFGEFGGFGFGGG<=FF5CCCE*>FGGGEGEGEDFBGFG>>C3C1EGBGFF:CB8:DFFFFFA<<EGG?019<4<FGGB6(46F>BB?BG)9FG?(444(:?><E849>>0-82?(-22443)8/-:C
@M03364:396:000000000-C9LGT:1:1101:5465:10634 2:N:0:10
GGACTACCCGGGTATCTAATCCTGTTTGCTACCCACGCTTTCGAGCCTCAGTGTCAGTATTATGCCAGAAGGCTGCCTTCGCCATCGGTATTCCTCCAGATCTCTACGCATTTCACCGCTACACCTGGAATTCTACCTTCCTCTCACATACTCTAGCTCTACAGTTTCAGATGCAGTTCCCAGGTTAAGCCCGGGGATTTCACATCTGACTTATAGAGCCACCTACGCTCCCTTTACGCCCAGTAATTCCGATTAACGCTTGCACCCTCTGTATTACCGCGGCTGCTGGCACAGAGTTAGC
+
CCCCCGGGGGGGGGGGGGGGGGGGGGGGGGGGGGGGGGGGGGGGGGGGGGGGGGGGGGGGGGGFGGGGGGGGGGGGGGGGGGGGGGGGGFGGGGGGGGGGGGGGGC<FGGGGGGGGGGGGGGGGGGGGGGGGGGGGFFGGGGGFCEF@DFGEFCGFGGGGGGFGGGGGGG9FFFFGDFGGGCDFGG,>D>FGGGGGCEGGG=FE>F6AACEG*=,0+AFGCGD@ED/:59AD=EE;=2ECF=BF6CEEFGG<(3;EFD6,;?C<DGGDD;EF))9):@8019;32?:)4<(5(8(0/99FC
@M03364:396:000000000-C9LGT:1:1101:18648:10634 2:N:0:10
GGACTACTCGGGTATCTAATCCTGTTCGCTACCCATGCTTTCGAGCCTCAGCGTCAGTTGCAGACCAGAGAGCCGCCTTCGCCACTGGTGTTCTTCCATATATCTACGCATTCCACCGCTACACATGGAGTTCCACTCTCCTCTTCTGCACTCAAGAAAAACAGTTTCCGATGCAGTTCCTCGGTTAAGCCGAGGGCTTTCACATTAGACTTATTTTTCCGCCTGCGCTCGCTTTACGCCCAATAAATCCGGACCACGCTTGCCACCTACGTATTACCGCGGCTGCTGGCCCGTAGTTGGC
+
CCCCCGGGGGGGGDGGGGGGGGGGGGGGGGGGGGGGGGGGGGGGGGGGGGGGGGGGGGGGGGGGGGGGGGGGGGGGGGGGGGGGGGGGFFGGGGGGGGGGGGGGGGGGGGGGGGGGGGGGGGGGGGGGGGGGGGGGGGGGGGGFFGGGGFGFGFFFD8EFGGFGGGGGGGGGEGFGGFGGEDGEGG@AFG6CGGGGGGGGGFGFFFFEFGFGCFG<+:DF@DFF>:>A@GFF;@FFFFGGED1867));7/6(,(4>?F:??GF7@434:442)5AFF?((1(322).:?(4;9(7./)27
@M03364:396:000000000-C9LGT:1:1101:27012:10649 2:N:0:10
GGACTACCGGGGTATCTAATCCTGTTTGCTACCCACGCTTTCGAGCCTCAGTGTCAGTATTATGCCAGAAGGCTGCCTTCGCCATCGGTATTCCTCCAGATCTCTACGCATTTCACCGCTACACCTGGAATTCTACCTTCCTCTCACATACTCTAGCTCTACAGTTTCAGATGCAGTTCCCAGGTTAAGCCCGGGGATTTCACATCTGACTTATAGAGCCACCTACGCTCCCTTTACGCCCAGTAATTCCGATTAACGCTTGCACCCTCTGTATTCCCGCGGCTGCTGGCCCCGAGGTCGC
+
CCCCCGGGGGGGGGGGGGGGGGGGGGGGGGGGGGGGGGGGGGGGGGGGGGGGGGGGGFGGGGGGGGGGGGGGGGGGGGGGGGGGGGGGFGGGGGGGGGGGGGGGFGGGGGGGGGGFGGGGGGGGGGGGGGGGGGGGGAFGGGGFGGGEFFGFGFGFGFFGGGFGGGGGGGFFFBDGGFGGGFDFFE,:FFDFDEGG>B?FGEGFGFAE5CCGFC;;+*>ABGF:5?>@=DBFDEE*4@GGGF;3:?EFFG;67?64:@>;7?FEGGD7?(5666<))<3644024?:BFF:(((,)))(1/
@M03364:396:000000000-C9LGT:1:1101:28507:10658 2:N:0:10
GGACTACTCGGGTATCTAATCCTGTTTGCTACCCACGCTTTCGAGCCTCAGTGTCAGTATTATGCCAGAAGGCTGCCTTCGCCATCGGTATTCCTCCAGATCTCTACGCATTTCACCGCTACACCTGGAATTCTACCTTCCTCTCACATACTCTAGCTCTACAGTTTCAGATGCAGTTCCCAGGTTAAGCCCGGGGATTTCACATCTGACTTATAGAGCCACCTACGCTCCCTTTACGCCCAGTAATTCCGATTAACGCTTGCACCCTCTGTACTACCGCGGCTGCTGGCCCAGAGTTAGC
+
CCCCCGGGGGGGGGGGGGGGGGDFGGGGGGGGGGGGGGGGGGGGGGGGGGGGGGGGGGGGGGGGGGGGGGGGGFGGGGGGGGGGGGGGGFGGGGGGGGGGGGGGFGGGGGGGGGGGGGGGGGGGGFGGGFGGGGGGFEDGGGGFGGGGFFGD,;FFGGGGGGFGGGGGGGGGFGFGGFEGGGGDGGEEBB=DDGDGGGGGFEGFGFFC*BEGCF:AC7FE@GC9=,:9<9)5<ABCE98FGDBE6*9CCGF02?69F<68<;F@FGGF3//97)9)9+64(44((,43:?(4-2()9*.C>
@M03364:396:000000000-C9LGT:1:1101:2498:10717 2:N:0:10
GGACTACTAGGGTATCTAATCCTGTTTGCTACCCACGCTTTCGAGCCTCAGTGTCAGTATTATGCCAGAAGGCTGCCTTCGCCATCGGTATTCCTCCAGATCTCTACGCATTTCACCGCTACACCTGGAATTCTACCTTCCTCTCACATACTCTAGCTCTACAGTTTCAGATGCAGTTCCCAGGTTAAGCCCGGGGATTTCACATCTGACTTATAGAGCCACCTACGCTCCCTTTACGCCCAGTAATTCCGATTAACGCTTGCTCCCTCTGTCTTACCGCGGCTGCTGGCACGGAGTTCGC
+
CCCC<FGFGGGGGGGFGGGGGGGGGGGGGGFGCGGGDGGGGGGFFEGGGGGGGGGGGFFGFG,CFGEF<C<FEGFGFGGGGGGGFGGGG,CFGGGGGGBFGGGGGGDFFGGGGGGDGGGGDFFCE,EFFGGGGGGGC:DFGGF=DGG?FFEDF*69E;=,7,BGF;FCFCGGFGFCDFGAEED+@D?=?DCD6@+=9CFFGEG7C5+;*5:EE9@;+:AF5CC9)7)/)3:BDB=;;=EGD@>E+098FDF9@=06@2;<FFG);+:81//9)1694C,614069:02:?2>(((075)19
@M03364:396:000000000-C9LGT:1:1101:11703:10718 2:N:0:10
GGACTACTGGGGTATCTAATCCTGTTTGCTCCCCACGCTTTCGAGCCTCAGTGTCAGTTACAGTCCAGAAAGCCGCCTTCGCTACTGGTGTTCCTCCTAATATCTACGCATTTCACCGCTACACTAGGAATTCCACTTTCCTCTCCTGCACTCAAGTTTCCCAGTTTCAAGAGCTTACTACGGTTGAGCCGTAGCCTTTCACTCCTGACTTAAGAAACCACCTACGCACCCTTTACGCCCGGTAACTCCGAATAACGCTAGCCCCCTACGATTTACGCCGGCTTCTTGCACGTTATTCCCC
+
<@CCCGDGG8E@FCGAEF@<EFGFGCEEEFEFGFFG@CGGGGGGGCF:ECFFGAEA6FGD<FFFCDC<ECF8@@@@@CCGD@CEF=<@CEEC<?D?FFGE<FGEGGGCC@F:=?=?E,7CE+DAF8EFE<94EDD<E,6,9=@+=ED8D9=0,10:,7=;@EFCFFFGGGGGFDDGEDCFAC68>C8:6BCD>68CDFGFGEE>D?**:8*,*1,:95,,0<)00*0*-;-:=E:*-24=*(81))1)9*)//,)/>B@?14557BD((4((,()6(*-(-4(((6)))).(.((01*)20
@M03364:396:000000000-C9LGT:1:1101:11643:10726 2:N:0:10
GGACTACTAGGTATCTAATCCTGTTTGCTACCCACGCTTTCGAGCCTCAGTGTCAGTATTATGCCAGAAGGCTGCCTTCGCCATCGGTATTCCTCCAGATCTCTACGCATTTCACCGCTACACCTGGAATTCTACCTTCCTCTCACATACTCTAGCTCTACAGTTTCAGATGCAGTTCCCAGGTTAAGCCCGGGGATTTCACATCTGACTTATAGAGCCACCTACGCTCCCTTTACGCCCAGTAATTCCGTTTAACGCTTGCACCCTCTGTATTACCGCGGCTGCTGGCACAGAGTTAGCC
+
CCCCCGGGGGGGGGGGGGGGGGGGGGGGGGGGGGGGGGGGGGGGGGGFGGFFFFGGGEGGGGGGGGGGGGGGGGGGGGGGGGGGGGGG@FGGFGGGGGGGGGGG,EFGEGGGGFFFFGGCCEFFGGGGGGGGGGGGGGGGGGFFGGFGFFGEFEFF=FGGGGFGGFGFGCGGFFEGGFGGGGGGGE5;DFFDDGGCDGGFFCEEGFFFFGFEE?EFGEGFFGDFC4>?>GFFFFFFFFGC*7>*=8?CFG*.395@B9;?@<+7DC*2:E?5CECCF79(39,31))5403(443@F*57>
@M03364:396:000000000-C9LGT:1:1101:5339:10731 2:N:0:10
GGACTACCAGGGTTTCTAATCCTGTTTGCTACCCACGCTTTCGAGCCTCAGTGTCAGTATTATGCCAGAAGGCTGCCTTCGCCATCGGTATTCCTCCAGATCTCTACGCATTTCACCGCTACACCTGGAATTCTACCTTCCTCTCACATACTCTAGCTCTACAGTTTCAGATGCAGTTCCCAGGTTAAGCACGGGGATTTCACATCTGACTTATAGAGCCACCTACGCTCCCTTTACGCCCAGTAATTCCGATTCACGCTTGCACCCTCTGTATTACCGCGGCTGCTGCCCCGGCTTTAGC
+
CCCCCGGGGGGGGGGGGGGGGGGGGGGGGGGGGGGGGGGGGGGGGGGGGGGGGGGGGGGFGGGGGGGGGGGGGGGDGGGGGGGGGGGGGGGGGGCGGGGGGGGGGGFGGGGFGGGGGGGGGGG8FEGGGGGGGGGGFFFGGGGFGGGGFFGFGFGFGGFGFFD6FFGGGGF;DFFGGFGGGGGFGGFEFG,=CEGGGGFGGCFEEFAE@C6:AF;;?AFFEGFFFGAB>GAB>ABFED>>F==3+9<EFG46>@7CF201?0B@FGG77;;))<C9?<?;10>01038).(,(((0)9)::
@M03364:396:000000000-C9LGT:1:1101:21117:10760 2:N:0:10
GGACTACTAGGGTTTCTAATCCTGTTTGCTACCCACGCTTTCGAGCCTCAGTGTCAGTATTATGCCAGAAGGCTGCCTTCGCCATCGGTATTCCTCCAGATCTCTACGCATTTCACCGCTACACCTGGAATTCTACCTTCCTCTCACATACTCTAGCTCTACAGTTTCAGATGCAGTTCCCAGGTTAAGCCCGGGGATTTCACATCTGACTTATAGAGCCACCTACGCTCCCTTTACGCCCAGTAATTCCGATTAACGCTTGCACCCTCTGTATTCCCGCGGCTGCTGGCACGTCTTTAGC
+
CCCCCGGGGGGGGGGGGGGGGGCGGGGGGGGGGGFFGGGGGGGGGDFFGGGFGGGGGFGCFCGGGGGGCGGGGGGG@FGGGGGGEEGGGGGGGGGGGEBGGGFGGGGGCEFGGGGGGGGGGGGG=8FGGGGGGFFGDBDFGGEDF,@DFFGFG7DFGFFDFGFGGGGGGG,@?GE8EFGGEGFGGGB>?FFFDEEGCCCFG7EE7;8E@GFG*=;*2:FFEFFFEB=A);4>>BBEFFGGG==E+9?EFG65>((9A?F0(657=FDF<(697?E)<>0219>>9(,4:0(30(())/6CF
@M03364:396:000000000-C9LGT:1:1101:2474:10760 2:N:0:10
GGACTACTGGGGTTTCTAATCCTGTTTGCTACCCACGCTTTCGAACCTCAGCGTCAGTTACAGACCAGAGAGCCGCTTTCGCCACTGGTGTTCTTCCATATATCTACGCATTCCACCGCTACACATGGAGTTCCACTCTCCTCTTCTGCACTCAAGAAAAACAGTTTCCGATGCAGTTCCTCGGTTAAGCCGAGGGCTTTCACATTAGACTTATTTTTCCGCCTGCGCTCGCTTTACGCCCAGTAATTCCGATTCACGCTCGGACCCTCCGTATTACCGCGGCTGCTGGCACGGAGTTAGC
+
CCCCCGGGGGGGGGGGGGGGGDGGGGGGGGGGFGGGGGGGGGGGGGGGGGGGGGGGGGGGGGGGGGGGGGGGGGGGEGGGGGGGGGGGDGFGGGGGFFFGGGGCFGFGGGGGE?EEEEEDGGGGGFGGFGGGGGGGGGGGGGGFGGGGGFGFGB?FEDFG8CFGGGGGGGGDEGEFGFGG8,@7CE>>FFGGGGGGGGGGGFGF+=C4AF6=*B>*=4D9>D99=C=D@C>B;;<9CDGFGF;@FC<3+:21<?4<??<,2;:(9CG?016?:(2)-33-(7>;FB7>??(.41(7.).2:
@M03364:396:000000000-C9LGT:1:1101:28677:10761 2:N:0:10
GGACTACTGGGGTATCTAATCCTGTTCGCTACCCATGCTTTCGAGCCTCAGCGTCAGTTGCAGACCAGGCAGCCGCCTTCGCCACTGGTGTTCTTCCATATATCTACGCATTCCACCGCTACACATGGAGTTCCACTGCCCTCTTCTGAACTCAAGTCTGACAGTTTCCGATGCACTTCTTTGGTTAAGCCAAAGGCTTTCACATCAGACTTATCAAACCACCTGCGCTCGCTTTACGCCCAATGAATCCGGATCACGCTTGCCACCTACGTATTACCGCGGCTGCTGGCCCGTAGTTAGC
+
CCCCCGGGFFGGGDFGGGG@FGGFGGGGGGGGGGGGGGGGGGGGFGGGGGGGGGGGFGGG9FGGGFFGDDGGGGGGGGGGFG@GGGGGGGGDGG9FEGGGGGGGGGFFGGGGFGGGGGGGGGGGFFF8,BFGGFGEEF6FG6E*D,@E,?FDFDDFGGG8@FFGGGGGGDGGFGEFGFGGAF+8DF,:=>:CC,<E+DG?9;EECFCCEFFF51@;;CFE);>:)>49)28=2==@C(=FF<DF);46FGGFFF03A;?@<?;(23C70:82).52<F:;;099>B7?BB3:9,(087)?:
@M03364:396:000000000-C9LGT:1:1101:8060:10793 2:N:0:10
GGACTACTCGGGTATCTAATCCTGTTCGCTCCCCACGCTTTCGCTCCTCAGCGTCAGTAACGGCCCAGAGACCTGCCTTCGCCATTGGTGTTCTTCCCGATATCTACACATTCCACCGTTACACCGGGAATTCCAGTCTCCCCTACCGCACTCCAGCCCGCCCGTACCCGGCGCAGATCCACCGTTAGGCGATGGACTTTCACACCGGACGCGACGAACCGCCTACGAGCCCTTTACGCCCAATAAATCCGGATAACGCTCGCCCCCTACGCATTACCGCGGCGGCTGGCACGTCTTTCGC
+
CCCCCGGGGGGGGGGGGGGGFGGGGGGGGGGGGGGGGGGGGGGGGGGGGGGGGGGGGGGGGGGGGGGGGGGGGGGGGGGGGGGGGGGGFGGGGGGGGGGDFEEGGGGGGGGGGGGGGGGGGGGGGGGGGGGGGGGGGGGGGGGFGGGED5@=GFGFFGGGGGFGGGGGGGGDAF9D:AFFFGGEFE<>AEECGGGFGGFGGEGFG:5;2<2>97C>5>GG9GF6:E05:D><::B)4(;EG?:10))-9FD13146?:9?B0E(CGG2:B0(4??46<2440>(2723(((.14()0*->C
@M03364:396:000000000-C9LGT:1:1101:26787:10836 2:N:0:10
GGACTACTCGGGTTTCTAATCCTGTTTGCTACCCACGCTTTCGAGCCTCAGTGTCAGTATTATGCCAGAAGGCTGCCTTCGCCATCGGTATTCCTCCAGATCTCTACGCATTTCACCGCTACACCTGGAATTCTACCTTCCTCTCACATACTCTAGCTCTACAGTTTCAGATGCAGTTCCCAGGTTAAGCCCGGGGATTTCACATCTGACTTATCGAGCCACCTACGCTCCCTTTACGCCCAGTAATTCCGATTCACGCTTGCACCCTCTGTATTCCCGCGGCTGCTGGCACAGATTTAGC
+
CCCCCGGGGGGGGGGGGGFGGGGGGGGGGGGGGGGGGGGGGGGGGGGGGGGGGGGGDFFGGGGGGGGGGGGGGGGGFFGGFGGGGGGGGGGGGGGGGGGGGGGGGGGGGGGGGGGGGDGGGGGGFGGGGGGGGGGGGGGGGGGFGGGDGFG*ED=DFDGGGGFGGGGGGGGFFGFGGFGGGEFCDG9=FFGGGGEGGGGGGFGCGF?E@FEG*=,:C=GG@GD2=D):>DA@5@E:=?GGGF>>+>E?FGG?F636C1?<7?D7FCD0855111<)9:860413>0482:1?0:(***)20
@M03364:396:000000000-C9LGT:1:1101:6652:10893 2:N:0:10
GGACTACTGGGGTATCTAATCCTGTTCGCTCCCCACGCTTTCGCTCCTCAGCGTCAGTAACGGCCCAGAGACCTGCCTTCGCCATTGGTGTTCTTCCCGATATCTACACATTCCACCGTTACACCGGGAATTCCAGTCTCCCCTACCGCACTCCAGCCCGCCCGTACCCGGCGCAGATCCACCGTTAGGCGATGGACTTTCACACCGGACGCGACGAACCGCCTACGAGCCCTTTACGCCCAGTAAATCCGGATAACGCTAGCCCCCTACGTATTCCCGCGGCTGCTTGCACGTATTTAGC
+
CCCCCGGGGGGGGFGGGGFGGGGGGGGGGGGGGGGGGGGGGGGGGGGGGGGGGGGGGGFGGEGGGGGGGGFDFFGGGGGGGGGGEGGGGGGGGGGGGG7EGGGGGGGFGGGGFEFGGGGGGGGGF@G7FGGGGGGCFGGGG6EF?E8EGEGFGBGFEF?CGFEGGC7CGCCC?EBDCAGGFGGGGG@2AGC)>EG7CFFGGFGF<B5:0D6*,.24C>GE9DFFBGF)8D>?7B?AA1C8?2(46:-:FGGF?:?>FBFF12C2CGGF:??BD)8)6:490999>?3)4<2<<.,19*6CD
@M03364:396:000000000-C9LGT:1:1101:7285:10897 2:N:0:10
GGACTACTCGGGTTTCTAATCCTGTTTGCTACCCACGCTTTCGAGCCTCAGTGTCAGTATTATGCCAGAAGGCTGCCTTCGCCATCGGTATTCCTCCAGATCTCTACGCATTTCACCGCTACACCTGGAATTCTACCTTCCTCTCACATACTCTAGCTCTACAGTTTCAGATGCAGTTCCCAGGTTAAGCCCGGGGATTTCACATCTGACTTATAGAGCCACCTACGCTCCCTTTACGCCCAGTAATTCCGATTAACGCTCGGACCCTCCGTATTACCGCGGCTGCTGGCACGGAGTTAGC
+
CCCCCFGGGGGGGGGGGGGGFGGGGGGGGGGGGGGGGGGGGGGGGGGGGGGCFGGFGGGGGGGGGGGGGGGGGGGGGGGGGGGGGGGGGGGGGGGGGGGGGGGFGGFGGGDGGGGGFGGGGGGFGGGGFGGGGGGGGCFGGGGFFGGDGFGEAEFFGGFGGGFGGGDGGGGGFFFGGFGGGGGGGGC>FFEGGGGG6BDGGFGEGFFEFGFFEA:;?CGGEGFFBDAE9D=D46:*8@CFG@2@=?CEFG4;31<CC;:?@;1.:B351;>B0474>E46991>FB0??F0281-.0)-::
@M03364:396:000000000-C9LGT:1:1101:5655:10901 2:N:0:10
GGACTACAGGGGTTTCTAATCTTGTTTGCTACCCACGCTTTCGAGCCTCAGTGTCAGTATTATGCCAGAAGGCTGCCTTCGCCATCGGTATTCCTCCAGATTTCTACGCATTTCACCGCTACACCTGGAATTCTACCTTCCTCTCACATACTCTAGCTCTACAGTTTCAGATGCAGTTCCCAGGTTAAGCCCGGGGATTTCACATCTGACTTATAGAGCCACCTACGCTCCCTCTACGCCCAGTGATTCTGATTAACGCTTGCACCCCCTGTCGTACCGCGGCCGCTGGCCCAGCGTTGTT
+
CC<ABDGGGGGGGGCAFG9BFA,CFGGGDFCFGGG@@+:CF9FFFE@FFF<EFFEFFGGGF,CFF,CCEFFC,CAC9A,CF@6@CFDD@FFFFEG9FGFG<,994@FEGEFBEDFFGE>=C@DFEFFC<?EF?FFGFGCG8DGFFGG8EF9*,;DF,==ED?DFGGG9=F9@<,DF=?3@,3=>DF,0D9==>EGGC>:EA*E;+;8AEGFCECE779CCC58)0259<*7<4):B4>EEC@9E*09CF++1)))7A?@DFFF<66*(.,(/)(62822,-2(((-((-(,421,)00(**
@M03364:396:000000000-C9LGT:1:1101:13130:10917 2:N:0:10
GGACCACTAGGGTCTCTAATCCTGTTTGCTCCACACGATTTCGAGCATCAACGTCAGTTGCCGTCCAGTAAGCCGCCGGCGCCACCGGTGTTCCTCCTGATATCTACGCATTTCACCGCTACACCAGGAATTCCGCTTACCCCTCCGGTACTCTAGACATGCAGTTTCCAAAGCAATTCGGGAGTTGAGCTCCCGCCTTTCACTTCAGGCTTGCACCGCCGTCTACGCTCCATTTACACCCACTAAATCCGCATTACGCTTGCCCCCAAAGTACCACCGCCGCAGCTGCCCCGTCGTTAGC
+
A<C<,C:F@C<66,;F<F,BF<,,;,6C@,;C-CFGE+6,,C6F,6+;C,C,C,A:666;,;78+@8C69,C<,@7@++68F=>8:@:F:C+,,4EFFEG,,>54E9+8BCGEGG,5>C0=F?,86A4:B>,8<,8@FGG=D+3++++69>*@*CF,<,@3D6DGGGG7;9>9:=CG*3*9E>:118*/8,;>*:CDCB9C?F?GAF4**,*(.+7;98*./6;13/)(*44)66)64<CC((().).9F3(44()72(412:>9*C(,(...))).;19,((1(2((,((466,)0)4**
@M03364:396:000000000-C9LGT:1:1101:24956:10928 2:N:0:10
GGACTACAAGGGTTTCTAATCCTGTTCGCTCCCCACGCTTTCGCTCCTCAGCGTCAGTAACGGCCCAGAGACCTGCCTTCGCCATTGGTGTTCTTCCCGATATCTACACATTCCACCGTTACACCGGGAATTCCAGTCTCCCCTACCGCACTCCAGACCGCCCGTACCCGGCGCGGGTCCACCCTTCAGCGATGGACCTTCCCCCCGAGCGCACCGAACCCCCTACGAGCACTTTACGCCAAATCAATCCGGATCACGCTCGCCCCCTCCGTGTTCCCGCACATGTTGGCACGCCCGCCGC
+
CCCCCFG8CCFG;E@FF<EFGDFCFGGGGEGGCFCCG7FFGGGGEFGEGGD@6BFE:FG,6@+@CFEG88F@<FEFCFEFFGB:=EEFD7EFGFFGGD,C@FEFC;A,BFEFFFF?FE8=8FFEFBC7FDFG<F;FE,+5>=>6+=DE6?G=,)+*,6@6CC5=FE5C,95C4>5)*0CG++;4;F,/1?*/1//C;*2<+,?(975((92C>D*4)(85,*(--2()(1(4),4450*:*(.)*)).@<1,(((.712,,-*-5/>31(4-(.()5989((,),))),()5--()))(95
@M03364:396:000000000-C9LGT:1:1101:25600:10939 2:N:0:10
GGACTACCCGGGTTTCTAATCCTGTTTGCTCCCCACACTTTCGTGCCTCAACGTCAGTTACGGTCCAGAAAGTCGCCTTCGCCACTGGTGTTCCTCCTAATATCTACGCATTTCACCGCTACACTAGGAATTCCACTTTCCTCTCCCGCACTCAAGAATGATAGTTTTGGTTGCAGTTCCTCAGTTCAGCCGAGGGATTTCACAACCAACTTGTCTTCCCGTCTCCGCGCCCTTTCCACCCAATAAATCCGGATCACGCTTGCTCCCTACGTATTACCGCGGCTGCTGGAGCGTACGTCGC
+
CC<CCGGFGG@FFCFGGFCFGGGFGAFGG9FDGGGGGGGFGGGFCEFAEEGGGGGGCEG<F7FGEGGDFFGEFGEGGGEGFFFGGFGFC?FGGGFFFF9EFFGG4CEFGGGGFGCFFGGGEFFGC8E8?F?FFFCFE,AFGDGF=FF+69C5DDGF,@EFFBFGGGGGGD,@@=DGGFDA=DFGGG,;C<,;31C99DGGGECF>5@4)@=F6B9*+/<:@F9=(2(6()(,(3;3))5=<3?3)3));;31,((.88?0:1*.:<C4)4344A4)<:21;>90((.50.,.29()))(/1
@M03364:396:000000000-C9LGT:1:1101:26259:10940 2:N:0:10
GGACTACTCGGGTTTCTAATCCTGTTCGCTCCCCACGCTTTCGCACCTCAGCGTCAGTGACGGCCCAGCAAGCTGCCTTCGCCATCGGTGTTCTTCCATATATCTGCGCATTCCACCGCTACACATGGAATTCCACTTGCCCCTACCGCACTCGAGCCCGCCAGTTCGGAACCCGGCCGGGGGTTGAGCCCTCGGGTTAGAGGTTCCGCTTAGCAAGCCGCCTACACGCGCTTTACGGCCAATGAAGCCGAATAACGCTCGCTCCCTACGGATGCACCCGGCTGCTAGCCCGTCGTTAGGC
+
CCCCCGGGGGGGFGGGGGGGGGGFGGGGGGGGGGGGGGGGGGGGGGGGGGGGGGGGFFGGGGGGGGGGGGGGGGGGGGGGGGGGGGGGFFFEGGGGGGGGGGGGGGGGGDGGGGGGGGGGGGGGFGGGGGGFGGGGGFGGGGGFFFGDCAGFGFGFGGGGGGFGGGGGG?EGFGFDCDEG5CC4=EC@F<C5FGGGCC8C?8F)CFF:<3(2)*+.2(;C9D:02+.)(17,-(6<:(CG?2(./))))7)(4-6?:(,,((*./A*)2((--((.-*((,((42)).(,.2,,(0.)(00
@M03364:396:000000000-C9LGT:1:1101:4986:10943 2:N:0:10
GGACTACCGGGGTATCTAATCCTGTTTGCTACCCACGCTTTCGTGCCTCAGTGTCAGTATTATGCCAGAAGGCTGCCTTCGCCATCGGTATTCCTCCAGATCTCTACGCATTTCACCGCTACACCTGGAATTCTACCTTCCTCTCACATACTCTAGCTCTACAGTTTCAGATGCAGTTCCCAGGTTAAGCCCGGGGATTTCACATCTGACTTATCGAGCCACCTACGCTCCCTTTACGCCCAGTAATTCCGATTAACGCTTGCACCCTCTGTATTACCGCGGCTGCTGGCCCAGAGTTAGC
+
CCCCCGGGGGGGGGGGGGGGGGGGGGGGGGGGGGGGGGGGGGGGGGGGGGGGGGGGGGGGGGGGGGGGGGFGGGGGGGGGGGGGGGGGGGGGGGGGFGGGGGGGGGGGGGGGGGGGGGGGGGGGGGGGGGGGGGGGGGDFGGGFGEGGGFGEGFGFFFEGGGFGGGGFGGFGFGEDF?FFE@DFGG9DDFG?6CGEDGGGGCGEGFAE<FEG*1,=57EEEG=FFGAEFGBFDFF:EDEGG@@36?CCFGC<?D;;F;BDFFG3CFGF607AA9BA>F(47>F07:?:?6(4,,()9*6>C
@M03364:396:000000000-C9LGT:1:1101:28965:10946 2:N:0:10
GGACTACTGGGGTATCTAATCCTGTTTGCTCCCCACGCTTTCGCGCCTCAGCGTCAGTTGTCGTCCAGAAAGTCGCCTTCGCCACCGGTGTTCTTCCTAATCTCTACGCATTTCACCGCTACACTAGGAATTCCACTTTCCTCTCCGATACTCCAGCTTCCCAGTTTCCATCCCATCACGCGGTTAAGCCCCGCACTTTTAAGATGGACTTAGAAAGCCGCCTGCTCGCTCTTTACGCCCCATCGTTCCGTACACCGCTTGCCCCCTACGTATTTACTCTGCTGCTAGCCCGTACTTCCCC
+
CCCCCGGG<FGDGGGGFGGFFGGFGGGGGGGGGGGGGGGGGGGGGGGGCEFGGGGGGGFFG<FFGGGGFFGGEFGGGGGGGGGGGGGGFGGGGGGGGEFGGGGGGGGGGGECEGGGGGGGGGGGC=FGFGFGGGGDD==FFDFFGGB+6@FDFDDFG8DFEFFFGFFGGGGF5C@?9*:@,5?5@*,3@FGDDEEGDBEG9;9:F+6>);>EE4,/85<=9G0==+)0.*/3.9.;60EC*-((),.3;DC(324(.-(,343)9:)-4-24-2)).+6)-,5332))(((24((./*-*2
@M03364:396:000000000-C9LGT:1:1101:16797:10967 2:N:0:10
GGACTACAGGGGTATCTAATCCTGTTTGCTCCCCACGCTTTCGAGCCTCAACGTCAGTTGCCGTCCAGTAAGCCGCCTTCGCCACCGGTGTTCCTCCTGATATCTACGCATTTCACCGCTACACCAGGAATTCCGCTTACCCCTCCGATACTCTAGCCATGCAGTTTCCAAAGCAATCCGGGAGTTGAGCCCCCGCCTTTCACTTCAGACTTGCCCCGCCGTCTACGCTCCCTTTACGCCCAGTAAATCCGGATCACGCTTGCCCCCTACGTATTACCGCGGCTGCTGGCCCGTCGTTCGC
+
CCCCCGGGGGGGGGGGGGGGGGGGGGGGGGGGGGGGGGGGGGGDFGGGGG8FGGGGGGF<@FGGGGGGGGGGGGGGGGGGGGGGGGGGFGGGGGGGGGGGGGGGGGGGGGGGGGGGGGGGGGGGGGGGGGGGGGGGG:+FG6FFDGG++<FEGBD9FFG8>FFGGFGG,=E9?F@7A?F>C*05B839AFGF;7EE)=BFGFG<FF=C?FEE)+<6<1CG>/:=@GDF<G;B(<?BA(:EGBFF=55<BF5((-(478<B01CBDGGB(8::7A?9:<(23;>(-8708<,363,07),7>
@M03364:396:000000000-C9LGT:1:1101:16262:10979 2:N:0:10
GGACTACCCGGGTTTCTAATCCTGTTCGCTCCCCACGCTTTCGCTCCTCAGCGTCAGTAACGGCCCAGAGACCTGCCTTCGCCATTGGTGTTCTTCCCGATATCTACACATTCCACCGTTACACCGGGAATTCCAGTCTCCCCTACCGCACTCCAGCCCGCCCGTACCCGGCGCAGATCCACCGTTAGGCGATGGACTTTCACACCGGACGCGACGAACCGCCTACGAGCCCTTTACGCCCAATCAATCCGGATCACGCTCGCACCCTACGTATTACCGCGGCTGCTGGCACGCATGTCGC
+
CCCCCGGGGGGGGGGGGGFGGGGGGGGGGGGGGGGGGGGGGGGGGGGGGGGGGGGGEGGGGGGGGGGGGGGGGGGGGGGGGGGEGGGGGGGGGGGGGGGGGGGGGGGGGGGGGGGGGGGGGGGGGGGGGGGGGGGGGGGGGGGFGGGEGEGFGFGFGGGGGGDGFEEGGGGGFGFG5AFGGGG<:=::FGGDGGEGGFGGGFGEFB>>(79G98E9C9EGFGFF?GF7:G>FB:?2A0EGGBFB)4<<FG<004,4?::0?BG6DGGF(1:.442).2-419B((3))40(5<(()./-9*
@M03364:396:000000000-C9LGT:1:1101:23591:10986 2:N:0:10
GGACTACCCGGGTTTCTAATCCTGTTTGCTCCCCACGCTTTCGAGCCTCAGCGTCAGTAATCGTCCAGCAAGCCGCCTTCGCCGCTGGTGTTCTTCCTAATATCTACGCATTTCACCGCTACACTAGGAATTCCACTTGCCTCTCCGATACTCTAGTTCTACAGTTTCAAATGCAATCCCGTGGTTGAGCCTCGGGTTTTCACATCTGACTTATCTAACCGCCTGCACTCCCTTTACACCCAGTAAATCCGGATAACGCTTGCACCATACGTATTCCCGCGGCTGCTGGCACGTAGTTAGC
+
CCCCCGGGGGGGGGGGGGGGGGGGGGGGGGGGGGGGGGGGGGGFGGGGGGGGGGGGGGGGGGGGGGGGGGGGGGGGGGGGGGGGGGGGFGGGGGGGGGGGGGGGGGGGGGGGGGGGGGGGGGGGGGGGGGGGDGGGGGGGGGGFGGG+CEGFGFGFFGGGGGFGGGGGGGGGFGFGGFGGGGGEGGF@FFGGGGGGGGGGGFGFGFFFFGFGEFGCGFGG>GFF?C@F@GFFFFF3>EGFG@@F+?CEFFGFFF()949BFBF<GG94327>)626)<32(446(4)4:?27??(00*)22
@M03364:396:000000000-C9LGT:1:1101:5256:10993 2:N:0:10
GGACTACTGGGGTTTCTAATCCTGTTCGCTCCCCTAGCTTTCGCGCCTCAGCGTCAGTCGTGGCCCAGAAGGCCGCCTTCGCCACCGGTGTTCTTCCAAATATCTGCGCATTCCACCGCTACACTTGGAATTCCGCCTTCCCCTACCAGACTCAAGCCTGCCGGTATCGGAACCGGGCGGGGGTTGAGCCCCCGGATTTGAGTTCCGACCTAGCAGGCCGCCTACGCGCGCTTTACGCCCCATGACTCCGGATAACGCCCGCCCCCTACCTATTTCCCCGGCTGCTTGCACGTAGTTCGCC
+
CCCCCGGGGGGGGGGGGFGGGGGGGGGGGGGGGGGGGGGGGGGGGGGGGGGGGGGGGGGGGGGGGGGGGGGGGGGGGGGGGGGGGGGGFGFGGGGGGFGGGFGGGGGGGGGGGGCGGGGGEFGGGFGGGGGGGGGGGG6FGGGFGGGGGBFDGEGFGGGCGGFD:CFFGGC5AG@DGEEGG=C?CE84@GGGGGE5<8AFA(<):B<19C;6)<+5D>GG9D:B8/477C>(,2)6<?GG*4137,)6?3)(3(-5.,(-278>9E330(,.)-).6+((--(,,)).,).(.(.)19(/9
@M03364:396:000000000-C9LGT:1:1101:10764:10995 2:N:0:10
GGACTACTCGGGTTTCTAATCCTGTTTGCTACCCACGCTTTCGAGCCTCAGTGTCAGTATTATGCCAGAAGGCTGCCTTCGCCATCGGTATTCCTCCAGATCTCTACGCATTTCACCGCTACACCTGGAATTCTACCTTCCTCTCACATACTCTAGCTCTACAGTTTCAGATGCAGTTCCCAGGTTAAGCCCGGGGATTTCACATCTGCCTTATAGAGCCACCTACGCTCCCTTTACGCCCAGTAATTCCGATTAACGCTTGCACCCTCTGTATTACCGCGGCTGCTGGCCCAGAGTTAGC
+
CCCCCGGGGGGGGGEGGGGGGGGGGGGGGGGGGGGGGGGGGGGGGGGGGGGGGGGGGGGGGGGGGGGGGGGGGGGGGGGGGGGGGGGGGGGGGGGGGGGGGGGGGGGGGGGGGGFGGGGGGGGGGGGGGGGGGGGGGGGGGGGFGGGGGFGFFEGFGFGGFGFGGGGGGGFGFFFGGFGGGGFGGG9DFFGGGGGGDGGGGFGFGFFF5CCG5C7>CAFGFGFFFG9B=G9BBFF;CDEGG@DE64@EFB8;?<(;A;98<?;7CEGF@16?36C3<F;6,4>>FF4>FF(80:.)1*);>
@M03364:396:000000000-C9LGT:1:1101:14995:11001 2:N:0:10
GGACTACTAGGGTTTCTAATCCTGTTCGCTACCCATGCTTTCGAGCCTCAGCGTCAGTTGCAGACCAGAGAGCCGCCTTCGCCACTGGTGTTCTTCCATATATCTACGCATTCCACCGCTACACATGGAGTTCCACCCTCCTCTTCTGCACTCAAGCACAACAGTTTCCGATGCAGTTCCTCGGTTAAGCCGAGGGCTTTCACATTAGACTTACTTTTCCCCCTGCGCTCGCTTTACGCCCAATAAATCCGGACAACGCTTGCCACCTACGTATTCCCGCGGCTGGTGGCACGTATTTAGC
+
CCCCCFACEFGGGGGGGGFGGEGCFGGGGGGGGGGFGGG9668CFGGGGGGGGGGGECEFGGGGGFGC<E<BFGGGGGGGGGGGGFGGGGDGGGGGGGFGG?FGGFGGGGG7EACGGGDDEGCF,EFGGGFGGGCF,@DFGGFF=EFCFBFE:5?6,=,,,+;DFFGGG>8EAFD+7?A=,7=+@:+:BFFD6E*:*6>FG6D6D6::AAE:A+2*+*5C*;@2(4(?(:(3<=16>(=CFF@@A<).7C)(,4;:>00418:::0130(-.):())31;9;F;1(.8:7(,3,,/6*)2:
@M03364:396:000000000-C9LGT:1:1101:28555:11034 2:N:0:10
GGACTACTGGGGTTTCTAAGCCTGTTTGCTCCCCACGCTTTCGTGCATGAGCGTCAGTCTTTGTCCAGGGGGCCGCCTTCGCCACCGGTATTCCTCCAGATCTCTACGCATTTCACCGCTACACCTGGAATTCTAGCGTCCTCTACACAACTCTAGTTCGCCAGTTCGAAATGCTATTCCTAGTTTGAGCCCAGGGCTTTCACATCTCGCTTATCAAACCGCCTGCGGACGCTTTACGCCCAGTAATTCCTCTTCACGCTCGAACCCTCCGTATTACCGCGGCTGCTTGCACGGCCTTATG
+
CCCCCGDCCFGEF:FC@FC,B@F@EC<E9F<FGGGG+7@FGGGGFE,@6AECFFCG@CCF,CC9EDFCFGGCCFEGEGGG<6?C=<>+8@B<B5@5AFGG=:>,=EFG>C:FF<DFG778C>=FCFFE<EADD,=,6++8+=,==C>8,0@:,;+=,@,1@7@DCDFGCC5,+3*+<6@E,,57@:8:@@D99?>G4D,4<*@4CFC4(/6C@4;>:>C7(:22,*.)./,(-(3).4=*?(45=)64=7*))665=:::(2*(*2/1((-(.1:5:?4,(-(-4().,,))((())),**
@M03364:396:000000000-C9LGT:1:1101:4916:11037 2:N:0:10
GGACTACTAGGGTATCTGATCCTGTTTGCTACCCACGCTTTCGAGCCTCAGTGTCAGTATTATGCCAGAAGGCTGCCTTCGCCATCGGTATTCCTCCAGATCTCTACGCATTTCACCGCTACACCTGGAATTCTACCTTCCTCTCACATACTCTAGCTCTACAGTTTCAGATGCAGTTCCCAGGTTAAGCCCGGGGATTTCACATCTGACTTATCGAGCCACCTACGCTCCCTTTACGCCCAGTAATTCCGATTAACGCTTGCACCCTCTGTATTACCGCGGCTGCTGGCACAGAGTTAGC
+
CCCCCGGGGGGGGGGGG9FFGGFDEFGGGGGGGGGGGGGGGGGGGGGGGGGGGGGGGFGGGGGGGGGGGCGGGGGGGGGGGGGGGGGGGGGGGGGGGGGGGGGGGFGFGGGEGGFGGGGGCFGFGFGGDFGGGGGGGGGGGGFFGGGFGFGEFEFF;4DAFGF?FGGGGGDF?EDFGFGGC,=AFFFD??CFCCGGGEFCFFG@CFFC78A@CF,0<CCGFF@D9:=EAD=BFEF4>=GFGFF;+/@CFF;7@???F@BDD@GFGGGFF@3?)7C9?F39;>F9>65.(((.,4()9*.*0
@M03364:396:000000000-C9LGT:1:1101:18496:11042 2:N:0:10
GGACTACTGGGGTTTCTAATCCTATTTGCTACCCACGCTTTCGTGCCTCAGCGTCAGTTACTGTCCAGACAGCCGCCTTCGCCTCCGGTGTTCCTCCATATATCTACGCATTTTACCGCTACACATGGAATTCCGCTGTCCTCTCCAGTACTCCAGCCTCCCAGTATCCAAGGCTTTATGGGGTTGAGCCCCACGCTTTCCCCTTGAACTTAAAAGGCCGCCTGCGCACCCTTTACGCCCAATAATTCCGTATACCGCTCGCCACCTACGTATTACCCCCGCTGCTTGCCCGTAGTTCGCC
+
CCCCCGGGGGGGGGGGGGGGGGGFGGGGGG9FGGGGGGGGGGGGGGGGGGGGGGGGGGGGGGGGGGGGGGGGGGGGGGGGGGGGGGGGGGGGGGGGGGGGGGGGGGGGGGGGGGFGGGGGGGGGGFGGGGGGGGGGGGGGGGGFGGGFGFGFFFGFGGGFGGFGGGGGGGGGFGFGGFGGGGGGGG<:CFGGGGGGDGGG,:FFGAF@EGE<48,:C=FGBGFFB*609DD1==<4;?GGC(:;4?EFFG*13844>7-799E(9C5:?134)5.5A+--49(403)5?2:F3(250*-7>
@M03364:396:000000000-C9LGT:1:1101:15604:11050 2:N:0:10
GGACTACCAGGGTTTCTAATCCTGTTTGCTCCCCACGCTTTCGCGCCTCAGCGTCAGTTGTCGTCCAGAAAGTCGCCTTCGCCACCGGTGTTCTTCCTAATCTCTACGCATTTCACCGCTACACTAGGAATTCCACTTTCCTCTCCGATACTCCAGCTTCCCAGTTTCCATCCCATCACGGGGTTAAGCCCCGCACTTTTAAGATGGACTTAGGAAGCCGCCTGCGCGCGCTTTACGCCCAATAATTCCGGACAACGCTTGCCACCTACGTATTACCGCGGCTGCTGGCACGTAGTTCGCC
+
CCCCCGGGGGGGGGGGGGGGGGGGGGGGGGGGGGGGGGGGGGGGGGGGGGGGGGGGGGGGGGGGGGGGGGGGGGGGGGGGGGGGGGGGFGGGGGGGGGGGGGGGGGGGGGGGGGGGGGGGGGGGGGGGGGGGGGGGGGGGGGGFGGGGGFGFGFGFGGGGGGFGGGGGGGGGFGFGGFGGGGGGGG,;AFGDCEEGGGGGGEGEGFFFFFEFEF@:FDGGFG@@F*7D6DB4::AAB<:CC?:0966<FDD1>BFFE;-:?<A<GF<7?B724?A<6*4-6>9,(.)(((51,(4>F4?GG
@M03364:396:000000000-C9LGT:1:1101:9084:11068 2:N:0:10
[truncated: 45,721,964 more chars]
