# Supplementary material for: Characterization of the bacterial microbiota composition and evolution at different intestinal tract in wild pigs (Sus scrofa ussuricus)
Source: PeerJ. 2020 May 26;8:e9124. doi: 10.7717/peerj.9124 (PMC7258971; doi:10.7717/peerj.9124)
Supplement: Supplemental Information 19 [file peerj-08-9124-s028.gz › D19AH659-Y6CE4_R1.fq]

@M03364:396:000000000-C9LGT:1:1101:9622:1214 1:N:0:10
ACTCCTACGGGAGGCAGCAGTGGGGAATATTGCACAATGGGCGCAAGCCTGATGCAGCGACGCCGCGTGCGGGATGGAGGCCTTCGGGTTGTAAACCGCTTTTGTTCAAGGGCAAGGCACGGTTTCGGCCGTGTTGAGTGGATTGTTCGAATAAGCACCGGCTAACTACGTGCCAGCAGCCGCGGTAATACGTAGGGTGCAAGCGTTATCCGGAATTATTGGGCGTAAAGGGCTCGTAGGCGGTTCGTCGCGTCCGGTGTGAAAGTCCATCGCTTAACGGTGGATCCGCGCCGG
+
GGGGGGGGGGGGGGGGGGGGGGGGGGGGGGGGGGGGGGGGGGGGGGGGGGGGGGGGGGGGGGGGGGGGGGGGGGGGGGGGGGGGGGGGGGGGGGGGGGGGGGGGFGGCFGFGGGFF3<>F=@DFEFGG+8@*5,8DCFFAE9,?:FFFEGCF*@FFGGFG7FGGGGCCG:<<FGGGGGGGGGGGGCGCCCFGFGGGGGGDGGGGGGGGGFGGGEEGDFEGGGGGGGCCFGGGGGGGGGGGGGGEGGGGGGGGGGGGGGGGGGGGGGGGGFGGDGGDFGGGFFGF4CFFGF>DDG
@M03364:396:000000000-C9LGT:1:1101:16567:1261 1:N:0:10
ACTCCTACGGGAGGCAGCAGTAGGGAATTTTCGTCAATGGGCGCAAGCCTGAACGAGCAATGCCGCGTGAACGAGGAAGGTCTTCGGATCGTAAAGTTCTGTTGAGAGGGAAAAAGGAACACCCGAGGACATGCTGGTGAAGTGATATTACCTTTCGAGGAAGTCACGGCTAACTACGTGCCAGCAGCCGCGGTAATACGTAGGTGGCGAGCGTTATCCGGAATGATTGGGCGTAAAGGGTGCGTAGGCGGCCTGTTAAGTCTGAAGTGAAAGGTACCGGCTCAACCGGTAC
+
GGGGGGGGGGGGGGGGGGGGGGGGGGGGGGGGGGGGGGGGGGGGGGGGGGGGGGGGGGGGGGGGGGGGG,DEGGGGGGGGGGGGGGGGGGGGGGGGGGGGGGGGEFGGGGGGGGGGEAF<FFC:@FGG83@:,:33@=>>FDEFAD9=FGFG9CFGGFFFEGGGGGGGG<CCFGGGGGGGGGCGGGGGFGCGGGGGGGGGGGGGGGGGGGGGGGGGGCFGGGEGGGCCGGGEGGGGGGGGGGGGGGGGGGGGEGGGGFGGFFGGGGGGGGFFGFGGGGGGFEGGCFFDGFEG
@M03364:396:000000000-C9LGT:1:1101:16057:1263 1:N:0:10
ACTCCTACGGGAGGCAGCAGTGGGGAATATTGGGCAATGGGCGAAAGCCTGACCCAGCAACGCCGCGTGAAGGAAGAAGGCCTTCGGGTTGTAAACTTCTTTTACCAGGGACGAAGACCGTAACTGTACCTGGGGAAAAAGCAACGGCTAACTACGTGCCAGCAGCCGCGGTAATACGGAGGATGCAAGCGTTATCCGGAATGATTGGGCGTAAAGGGTGCGCAGGCGGCTGTGCAAGTCTGAAGTAAAAGGGACCGGCTCAACCGGTTCAGGCTTTGGAAACTGCACGGCTTG
+
GGGGGGGGGGGGGGGGGGGGGGGGGGGGGGGGGGGGGGGGGGGGGGGGGGGGGFGGGGGGGGGGGGGGGGGGGGGGGGGFGGGGGGGGGGGGGGGGGGGGGGGDFGGGGGGGGGFF+,:++-88,:EA<,C:F+@FGFE7@FCD>F7FCE:CDF,CDBFFEFGGGGGGC*=FGGGGGGGGGGGEFGGGGGGGGFFGDGGGGGGFGGGGGFECEGDGGEGGGGGGGGGGGGGGCCFGFG@G?@9<FGGGGGFDE/;CC8CCEFGGGGGCDDGGGG=CCGGG?FGGGGFFGBFD7C
@M03364:396:000000000-C9LGT:1:1101:14342:1285 1:N:0:10
ACTCCTACGGGAGGCAGCAGTGGGGAATCTTGCGCAATGGGGGCAACCCTGACGCAGCGACGCCGCGTGCGGGACGAAGGCCTTCGGGTCGTAAACCGCTTTCAGCAGGGACGAGGCCGCTACGGTGAAGGTACCTGCAGAAGAAGCCCCGGCTAAATACGTGCCAGCAGCCGCGGTAATACGTATGGGGCGAGCGTTATCCGGATTCATTGGGCGTAAAGCGCGCGTAGGCGGCCCGTTAGGTCGGAGGTAAAAGCCCGGGGCTCAACCCCGGCGAGCCTCCGATACCGGCGG
+
GGGGGGGGGGGGGGGGGGGGGGGGGGGGGGGGGGGGGGGGGGGGGGGGGGGGGGGGGGGGGGGGGGGGGGGGGGGGGGGGGGGGGGGGGGGGGGGGGGGFGGGGGGGGGGGGGGCCFFGE71>**@FG<,@>,@EEGGGGGG?FGG:<FGEGDGGGDGGGGFGGGGGFG;CFGGGGDGGFFFF9CCGGGGEGG5EGGGGGGGGGEGGGGGGFDFGGGGEGDGDGGGEGGGGGGDGGGG?@EGFCEGGGGD?<FGGG<C=EEGGDEFGGGGGGGGG5CC5>:@GG3DDEGF>D3C
@M03364:396:000000000-C9LGT:1:1101:10202:1286 1:N:0:10
ACTCCTACGGGAGGCAGCAGTGGGGAATCTTGCGCAATGGGGGCAACCCTGACGCAGCGACGCCGCGTGCGGGACGAAGGCCTTCGGGTCGTAAACCTCTGTCCTATGGGACGAAGAAGATGACAGTATTAGAGGAGGAAGCCCCGGCTAACTACGTGCCAGCAGCCGCTGTAATACGTAGGGTGCAAGCGTTATCCGGATTTATTGGTCGTAAAGGGCTCGTAGGCGGTTCGTCGCGTCCGGTGTGAAAGTCCATCGCTTAACGGTGGATCCGCGCCGGGTACGGGCGGGCTT
+
GGGGGGGGGGGGGGGGGGGGGGGGGGGG@FGGFGGGGGGGGEGGGG@GGGGGGGGGGGGGGGGGGGGGGGGGGGDGGEGGFEGGGGGGGGGGGGGGGGGGGGGGG,3FFGFFFCC:::F,,-88,3@7,,7,,3>><FF,@F8*<<C:C<FF;<BB<FEFGGGCFGDG>*=FEE9<CF<:EGGC>8E:+88A*/*3:*888EF7+<:@+0:12AC7FE5F5E/*AE6C5***:AE::?8//:5/:/A?7+<<+++20:7>C*::*):*)*+9>7C3)5:9>B**7))<7)51)7
@M03364:396:000000000-C9LGT:1:1101:21337:1287 1:N:0:10
ACTCCTACGGAGGCAGCAGTGGGGAATATTGCACAATGGGCGCAAGCCTGATGCAGCGACGCCGCGTGCGGGATGGAGGCCTTCGGGTTGTAAACCGCTTTTGTTCAAGGGCAAGGCACGGTTTCGGCCTTGTTGAGTGGATTGTTCGAATAAGCACCGGCTAACTACGTGCCAGCAGCCGCGGTAATACGTAGGTTGCAAGCGTTGTCCGGATTTACTGGGTGTAAAGGGCGTGTAGGCGGAGCTGCAAGTCAGATGTGAAATCCATGGGCTCAACCCATGAACTGCATTTG
+
GGGGGGGGGGGGGGGGGGGGGGGGGGGGGGGGGGGGGGGGGGGGGGGGGGGGGGGGGGGGGGGGGGGGGGGGGGGGGGGGGGGGGGGGGGGGGGGGGGGGGGGGGFGFGGGGGGFFFGGE+:BC>CFF8+,8:,,<@FFGGGGGFFFFGGCCCFGGGGGGGGGGGGGGGGGGGGGGGGGGGGGGGGGGGGGGGFGGGGFGGDG>EGEGGGGGGGGGGGGGGGGGGGGFFGDEECEGGCFFDGEGGGGGFGFFGGGGGGGGGGGGGGGGGGGG:FGFGGGG?4AFGGGFGF?7C
@M03364:396:000000000-C9LGT:1:1101:12905:1319 1:N:0:10
ACTCCTACGGGAGGCAGCAGTGAGGAATATTGGTCAATGGGCGAGAGCCTGAACCAGCCAAGTAGCGTGCAGGATGACGGCCCTATGGGTTGTAAACTGCTTTTATGCGGGGATAACGTTTTGGGTGCATCCCCTGTTGCAGGTACCGCATGCATAAGGACCGGCTAATTCCGTGCCAGCAGCCGCGGTAATACGGAAGGTCCGGGCGTTATCCGGATTCATTGGGCGTAAAGCGCGCGTAGGCGGCCCGTTAGGTCGGAGGTAAAAGCCCGGGGCTCAACCCCGGCGAGCCTC
+
GGGGGGGGGGGGGGGGGGGGGGGGGGGGGGGGGGGGGGGGGGGG:FFGGGGGGGGGGGFGGGGGGGGGGGGGGGGGGGGGGGGGFFGGFGGGEGGGGGGGGGG@EFGEFFGGCCFG,BFG8-B++8CF=,CBF+,388,<F3<DFG=FFG>C,<<CAF:CF7CFFEEDF,5D,FGGGGGGGGGGGCGGG7BFDGGGGGGGCGGGGGGGGGCGGGGGGGGGFGGGGGGGECEGGGGGGCCEEGGF55:=EG*:5CFCFGG5CC*+<:<*19*)77EG9<?6?FEGDGG3)8;D>C
@M03364:396:000000000-C9LGT:1:1101:22771:1393 1:N:0:10
ACTCCTACGGGAGGCAGCAGTGGGGAATATTGGGCAATGGGGGAAACCCTGACCCAGCAACGCCGCGTGAAGGAAGAAGGCCTTCGGGTTGTAAACTTCTTTTACCAGGGACGAAGGACGTTACGGTATTTTGTGCAAAAGCAACGGCTAACTACGTGCCAGCAGCCGCTGTAATACGTATGGGGCGAGCGTTATCCGGATTCATTGGGCGTAAAGCGCGCGTAGGCGGCCCGTTAGGTCGGAGGTAAAAGCCCGGGGCTCAACCCCGGCGAGCCTCCGATACCGGCGGGCTCC
+
GGGGGGGGGGGGGGGGGGGGGGGGGGGGGGGDGGGGGGGGGGGGGGGGGGGGGGGGGGGGGDGGGGGGGGGGGFGGGGGGGGGGGGGGGGGGGGGGGGGGGGGEC<E,BCFFGE87+8F+>BF+8BFF+,C333,,9CFG8DAFC++8FGGGGFG>FGGGGGFGCFGGG*4C9CFECEFGGG7:FGGGEG>EFFFEGGGGGGGGGGGGGGGGGGD?FGCGGGEEGG6?CGGEG=CGCCFF8E5>5:CF7C9FFGC5DEGGF?6FGGGGGGGCDCEGDFGGEFGFCCGFGBDC5*
@M03364:396:000000000-C9LGT:1:1101:13228:1397 1:N:0:10
ACTCCTACGGGAGGCAGCAGTGGGGAATCTTGCGCAATGGGGGCAACCCTGACGCAGCGACGCCGCGTGCGGGACGAAGGCCTTCGGGTCGTAAACCGCTTTCAGCAGGGACGAGGCCGCTACTGTGACAGTACTTGAGGAGGAAGCCCCGGCTAACTACGGGCCAGCAGCCGCGGTAATACGTATGGGGCGAGCGTTATCCGGATTCATTGGGCGTAAAGCGCGCGTAGGCGGCCCGTTAGGTCGGAGGTAAAAGCCCGGGGCTCAACCCCGGCGAGCCTCCGATACCGGCGG
+
GGGGGGGGGGGGGGGGGGGGGGGGGGGGGGGGGGGGGGGGGGGGGGGGGGGGGGGGGGGGGGGGGGGGGGGGGGGGGGGGGGGGGGGGGGGGGGGGGGGGGGGGGGGCFFGCFD3@:BC***>,,8CF8,?8<3,,?,,3,*=C7<F:FG*F*<<<FE<FF*=EE>EC8,*:8EGGG5>+CFFGG7AFC5*:CCCEGGGGGG5E8CE<EFGGGF8EEG5A??GGGG:=EGGGEC8EGG*A=EGCGDECGG*<+<+CFC=:C5CE*9FGGG=DGGEGGGGCFFGGG3DFGF>59C
@M03364:396:000000000-C9LGT:1:1101:14415:1443 1:N:0:10
ACTCCTACGGGAGGCAGCAGTGGGGAATATTGGGCAATGGGCGAAAGCCTGACCCAGCAACGCCGCGTGAGTGATGACGGCCTTCGGGTTGTAAAGCTCTGTCTTCAGGGACGATAATGACCGTGCCTGAGGCGGAAGCCCCGGCTAACTACGTGCCAGCAGCCGCGGTCATACGTAGGGGGCAAGCGTTATCCGGATTTACTGGGTGTAAAGGGAGCGTAGACGGTGGTGCAAGTCTGAAGTGAAATGTGGGGGCTCAACCCCTAAACTGCTTTGGAAACTGTATGACTAG
+
GGGGGGGGGGGGGGGGGGGGFGGGGGGGGGGGGGGGGGGGGGGGGGGGGGGGGGGGGGGGGGGGGGGGGGGGGGGGGGGGGGGGGGGGGGGGGGGGGFGGGGGGGGGGGGGGGFFG+AFF9-8B,BFGB:@++8C>FFGGGGGFGFCFGGFGEGGGGGGGFGGGGGGGG@EGGGGGGGGGGGGGGGGGGDGGGGDGGEEGGGGGGGGGGGGGGGGGGGGGGGGGGGEGGGGGGGGGGGGGGGGGGGGGGGGGGGGGGGGGGCGG5D7FGGGGGFFFFCFFFFGGGGGFGFF<
@M03364:396:000000000-C9LGT:1:1101:18594:1515 1:N:0:10
ACTCCTACGGGAGGCAGCAGTGGGGAATATTGCACAATGGGGGAAACCCTGATGCAGCAACGCCGCGTGAGCGATGAAGGCTTTCGGGTCGTAAAGCTCTGTCCTCAAGGAAGAAAATGACTGTCCTTAAGTGGGTAGCCCCGGCTAACTACGTGCCAGCAGCCGCGGTCATACGTAGGGGGCAAGCGTTGTCCGGAATGATTGGGCGTAAAGGGCGCGTAGGCGGCTTGTTAAGTCTGAAGTGAAAGTCCTGCTTTCAAGGTGGGAATTGCTTTGGATACTGATGAGCTTG
+
GGGGGGGGGGGGGGGGGGGGGGFGGGGGGGGGGGGGGGGGGGGGGGGGGGGGGGGGGCFGGGGFGGGGGGGGGGGGGGGGGCGFGGDGGGGGGGGGGGGGGGGCG9FEFGGGGG,AFGGGD-C8,BFG,,9C,,,+98BA@7:CFG3>FFFFCGCFFGCGGGCFGGGGG71@FFGGGGGGGGG@FFGGG7:EGGGGGGGGFFGFGGGGGGGGGGGGGGGGGGDGEGEG>C;@FFFGG7EFC<FGFGEGECFFGGGGGGGGG67C5DGGGFFFGGGGFFFGF?EDFCCFGF4*
@M03364:396:000000000-C9LGT:1:1101:7999:1526 1:N:0:10
ACTCCTACGGGAGGCAGCAGTGGGGAATATTGCACAATGGGGGAAACCCTGATGCAGCAACGCCGCGTGAGTGATGACGGCCTTCGGGTTGTAAAGCTCTGTCTTCAGGGACGATAATGACGGTACCTGAGGAGGAAGCCACGGCTAACTACGTGCCAGCAGCCGCGGTAATACGTAGGTGGCGAGCGTTGTCCGGATTTACTGGGCGTAAAGGGAGCGTAGGCGGACTTTTAAGTGAGATGTGAAATACCCGGGCTCAACTTGGGTGCTGCATTTCAAACTGGAAGTCTAG
+
GGGGGGGGGGGGGGGGGGGGGGGGGGGGGGGGGGGGGGGGGGGGGGGGGGGGGGGGGGGGGGGGGGGGGGGGGGGGGGGGGGGGGGGGGGGGGGGGGGGGGGGGGGGGGGGGGGCFFGGGG:F>BBFGA,@B,CFGFFGAFGGGGGGGGGGFFGGGGGGGGGGGGGGGG<CFGGGFGGGFCGGGGGGGGGGGGGGGGGGGGGGGGGGGGGGGGGGGGGGGGGGGGGEDGGFGGGGGGGGGGGGGGFGGGGGGGGGGGGGGGGGFGGGGGGGGGGGGGGGGFFGGGGGFGFFF
@M03364:396:000000000-C9LGT:1:1101:8731:1533 1:N:0:10
ACTCCTACGGGAGGCAGCAGTGGGGAATATTGGACAATGGGGGAAACCCTGATCCAGCGACGCCGCGTGAGTGAAGAAGTATTTCGGTATGTAAAGCTCTATCAGCAGGGAAGATAATGACGGTACCTGTCTAAGAAGCCCCGGCTAACTACGTGCCAGCAGCCGCGGTAATACGTAGGGTGCAAGCGTTATCCGGATTTATTGGGCGTAAAGGGCTCGTAGGCGGTTCGTCGCGTCCGGTGTGAAAGTCCATCGCTTAACGGTGGATCCGCGCCGGGTACGGGCGGGCTTG
+
GGGGGGGGGGGGGGGGGGGGGGGGGGGGGGGGGGGGGGGGGGGGGGGGGGGGGGGGGGGGGGGGGGGGG@FGGGGGGGGGGGGGGGGGGGGGGGGGGGGGGFG9FGGFGGGGGGGGGFG9E8@C>FFG5,8,5,C,9BFAF:CF@7:@FGFGF>FGGGGGGGGGGGGGC1>FFFGFGGGGGGGFGGGGGGGGFGGGGGGFGGGGGGGGGGGGGGGGGGGEGGGGGG>CCEGGGEGGGEGGGGGGGGCGGFGGGGCCF=ECF=DEFGCGGGGFCEECDDE3?EGGGDDE3>55
@M03364:396:000000000-C9LGT:1:1101:8236:1557 1:N:0:10
ACTCCTACGGGAGGCAGCAGTGGGGAATATTGGGCAATGGGCGAAAGCCTGACCCAGCAACGCCGCGTGAAGGAAGAAGGCCTTCGGGTTGTAAACTTCTTTTGTCAGGGACGAAGGACGTGACGGTACTTACCGAATAAGCAACGGCTAACTACGTGCCAGCAGCCGCGGTAATACGTAGGTTGCAAGCGTTGTCCGGATTTACTGGGTGTAAAGGGCGTGTAGGCGGAGATGCAAGTTGGGAGTGAAATCCATGGGCTCAACCCATGAACTGCTTTCAAAACTGTATCCCTT
+
GGFGGGGGGGGGGGGGGGGGGGGGGGGGGGGGGGGGGGGGGGGGGGGGGGGGGGGGGGGGGGGGGGGGGGCFGGGGGGGGGGGGGGGGGGGGGGGGGGGGGGGGGEFFGGGFGGFFG8DF>-B3=FGG+33,,:B=CFF9D>DFE@FGGGBFGGGGGGGGGGGGGGGGG4BFGGGGGGGGGGGGGGGGCCEGGDFGGGG7FGFGGGGGGFE8@<FGGGGGGGGGDFCEGGGGGGGGGGGGGGEFDGGCCFEGGGGGGGGGFFGFGDGCFGGGGGGGGGGGFFFGGGFFGF7C7?
@M03364:396:000000000-C9LGT:1:1101:8409:1558 1:N:0:10
ACTCCTACGGGAGGCAGCAGTGGGGAATATTGCACAATGGGCGCAAGCCTGATGCAGCGACGCCGCGTGCGGGATGGAGGCCTTCGGGTTGTAAACCGCTTTTGTTCAAGGGCAAGGCACGGTTTCGGCGGTGTTGAGTGGATTGTTCGAATAAGCACCGGCTAACTACGTGCCAGCAGCCGCGGTAATACGTAGGGTGCAAGCGTTATCCGGATTTATTGGGCGTAAAGGGCTCGTAGGCGGTTCGTCGCGTCCGGTGTGAAAGTCCATCGCTTAACGGTGGATCCGCGCCGG
+
GGGGGGGGGGGGGGGGGGGGFGGGGGGGGGGGGGGGGGGFFGGGGGGGGGGGGGGGGGFGGGGGGGDGGGGGGGGGGGGGGGGGGGGGGGDGGGGGGGGGGGGEGFGFGGGGGFFG++B>=+B8<@FG++555>1FFGGGGGGF77CCGC<F<CFFGGGGGGGGGGGGG=BFGGFGGGGGGGGGGGEGGCFGG?FGGGGGGFGFGGGGGGGGG5>EGC<:@F5A:CEC8FDEGGGGGEFCGGGGGDEEE=EGGGGGD*::>ACGGGFCDGGGGFF37C=D>F55CCD@FE><17
@M03364:396:000000000-C9LGT:1:1101:9770:1561 1:N:0:10
ACTCCTACGGGAGGCAGCAGTAGGGAATTTTCGTCAATGGGCGCAAGCCTGAACGAGCAATGCCGCGTGGGTGAAGACGGTCTTCGGATTGTAAAGCCCTGTTGCCGGGGACAAAGGACAGCCAGAGTGGACAGCTGACTGTTTGATGGTACCCGGCCAGAAAGCCACGGCTAACTACGTGCCAGCAGCCGCGGTAATACGTAGGTGGCAAGCGTTATCCGGAATGATTGGGCGTAAAGGGTGCGCAGGCGGCTGTGCAAGTCTGAAGTAAAAGGGACCGGCTCAACCGGTTC
+
GGGGGGGGGGGGGGGGGGGGGGGGGGGGGGGGGGGGGGGGGGGGGGCGGGGGGGGGFGGGGGGGGGGGGGGGGGGGGGGGGGGGGGGGGGGGGGGGGGGGGGGEGGGCEGGGGGFGBDF@BDD,::DFC+8:BFG<FGG<C,@EFGGFGGGGFFEGGGGGGGGGGGGGG>:F>FGGGGGGGGGGFFGGGGGGDGGGGGGGGGGGGGGGGGGGGEEEGFFGGEEGGGGGGCGDGGGGGGGGGGGGGEGGGGEGGGGGGGGGGEG7FFGGFDFGGFGGGGGGFFGGGGGFG>EGG
@M03364:396:000000000-C9LGT:1:1101:17161:1585 1:N:0:10
ACTCCTACGGGAGGCAGCAGTGGGGAATCTTGCGCAATGGGGGCAACCCTGACGCAGCGACGCCGCGTGCGGGACGAAGGCCTTCGGGTCGTAAACCGCTTTCAGCAGGGACGAGGGCGCGTGCTGACGGTCCCTGCAGAAGAAGCCCCGGCTAAATACGTGCCAGCAGCCGCGGTAATACGTATGGGGCGAGCGTTATCCGGATTCATTGGGCGTAAAGCGCGCGTAGGCGGCCCGGTAGGTCGGAGGTAAAAGCCCGGGGCTCAACCCCGGCGAGCCGCCGATACCGGCGGG
+
GGGGGGGGGGGGGGGGGGGGGGGGGGGGGGGGGGGGGGGGGGGGGGGGGGGGGGGGGG7FGGGGGGGGGGGGGGGGGGGGGGGGGGGGGGGGGGGGD7CFGGGGGGGGGGGGGG:F*811*4=*@@BC+*6+*<:C:FFF88F>?<,=FF7FFC6<CCFF9CFGF68:FG*88:CC**3<CGC<+2;6EDEEE5?CG*;+:8EE5:C+<@CAF>EE88*CFGGC*?1*?EGDG8C*//:8:F3:CE/:E*<+02AC7*/:C=C*AF+50**977*57/*)8BDC37CFC>>)1)
@M03364:396:000000000-C9LGT:1:1101:12616:1596 1:N:0:10
ACTCCTACGGGAGGCAGCAGTGGGGAATATTGGGCAATGGGGGAAACCCTGACCCAGCAACGCCGCGTGAAGGAAGAAGGCCTTCGGGTTGTAAACTTCTTTTACCAGGGACGAAGGACGTGACGGTACCTGGAGAAAAAGCAACGGCTAACTACGTGCCAGCAGCCGCGGTAATACGTAGGTTGCAAGCGTTGTCCGGATTTACTGGGTGTAAAGGGCGTGTAGGCGGAGATGCAAGTTGGGAGTGAAATCCCGGGGCTCAACCCCGGAACTGCTCTCAAAACTGTATCCCTT
+
GGGGGGGGGGGGGGGGGGGGGGGGGGGGGGGGGGGGGGGGGGGGGGGGGGGGGGGGGGGGGGGGGGGGGGGGGGGGGGGGGGGGGGGGGGGGGGGGGGGGGGGGGGGGGGGGDFFFEFFEC:D=8@FG+,@C,:D,@@ECFF8<FFEGGGFGFFGGGGGGGGGGGGGGG:CGGEFGGGGGGGGGGGGGGGGGFGGGGGGGGGGGGGGGGCEEGGGFGGGGGGEFGGFGGGGGGGGGGGC@GGGGDCGGGGGGGGGDGGGGGGGGGGGGGGGGGGGDGGGGFFGGGFDFGFFFD>
@M03364:396:000000000-C9LGT:1:1101:13032:1604 1:N:0:10
ACTCCTACGGGAGGCAGCAGTGGGGAATATTGCACAATGGGCGCAAGCCTGATGCAGCGACGCCGCGTGCGGGATGGAGGCCTTCGGGTTGTAAACCGCTTTTGTTCAAGGGCAAGGCACGGTTTCGGCCGTGATGAGTGGATTGTTCGAATAAGCACCGGCTAACTACATGCCAGCAGCCGCGGTAATACGTAGGGTGCAAGCGTTATCCGGATTTATTGGGCGTAAAGGGCTCGTAGGCGGTTCGTCGCGTCCGGTGTGAAAGTCCATCGCTTAACGGTTGATCCGCGCCGG
+
GGGGGGGGGGGGGGGGGGGGGGGGGGGGGGGGGGGGGGGGGGGGGGEGGGGGGGGGGGDGGGGGGGGGGDGGGGEGFEGGGGGGGGGGGEGGGGGGGGGGGGGCFGG9CFGDGFG+++>FF+:@+@CF+35@**,,733@*,8?CF;,>7>D<DFGFAGGCCE7FEGGG,57,<B<FGGFGGGGGBFE?:E><CEEE@*;CF?ECEGGGGF>E*8A?CFE+CCFG5CCFGGGD8CGGGGGGGG:?=?E58>5C7EEGCE/2<7FGC?7*:<7*7=7D7C75)C6C>FFF>)CDC
@M03364:396:000000000-C9LGT:1:1101:21058:1614 1:N:0:10
ACTCCTACGGGAGGCAGCAGTGGGGAATATTGCACAATGGGCGCAAGCCTGATGCAGCGACGCCGCGTGCGGGATGGAGGCCTTCGGGTTGTAAACCGCTTTTGTTCAAGGGCAAGGCACGGTTTCGGCCGTGTTGAGTGGATTGTTCGAATAAGCACCGGCTAACTACGTGCCAGCAGCCGCGGTAATACGTAGGGTGCAAGCGTTATCCGGATTTATTGGGCGTAAAGGGCTCGTAGGCGGTTCGTCGCGTCCGGTGTGAAAGTCCATCGCTTAACGGTGGATCCGCGCCGG
+
GGGGGGGGGGGGGGGGGGGGGGGGGGGGGGGGGGGGGGGGGGGGGGGGGGGGGGGGGGGGGGGGGGGGGGGGGGGGGCGGGGFGGCFGFGGGFFGGGGGGGGGAFDFGGGGEGF=FGGGGG7FEEFGG+8@5@8,>FGGGGFFEFFEDEFDFBAFFEGGGGGGGGCFGG*3FFFGGFGGGGEGGGEEGGFFEC9CGG;EGGGGGEEEGGFCEGEDGGFFGGGGGGGGCFGGGE6CCGGGGGGGEEGGGDGGGGGGGG:CEG<:AFGFGGGGGGGGGGGGGFFGG=C909>DD3>
@M03364:396:000000000-C9LGT:1:1101:20017:1647 1:N:0:10
ACTCCTACGGGAGGCAGCAGTGGGGAATCTTGCGCAATGGGGGCAACCCTGACGCAGCGACGCCGCGTGCGGGACGAAGGCCTTCGGGTCGTAAACCGCTTTCAGCAGGGACGAGGCCGCGCGGTGACGCTACCTGCAGAAGAAGCCCCGGCTAAATACGTGCCAGCAGCCGCGGTAATACGTATGGGGCGAGCGTTATCCGGATTCATTGGGCGTAAAGCGCGCGTAGGCGGCCCGTTAGGTCGGAGGTAAAAGCCCGGGGCTCAACCCCGGCGAGCCTCCGATACCGGCGGG
+
GGGGGGGGGGGGGGGGGGGGGGGGGGGGGGGGGGGGGGGGGGGGGGGGGGGGGGGGGGGGGGGGGGGGGGGGGGGGGGGGGGGGGGGGGGGGGGGGGGGGGGGGGGGDGGGGGE*FGGGGF*=**4FF+*4+4CF9=CFCECA?:FFFGGGGGGGGGGGGGGGGGGGGG;FGGGGGGGGGGGGGGGGGGGGGGGGGGGGGFGGGGGGGGGGGGGGGGGGGGGGGGGGCCGGGGGGGGDGGGGGGGGGGG=FFGGGGGGGEGCDDFGFGGGGGGGGGDGGGFFGGGGG?<BEDD7
@M03364:396:000000000-C9LGT:1:1101:13287:1666 1:N:0:10
ACTCCTACGGGAGGCAGCAGTGGGGAATATTGCACAATGGGCGCAAGCCTGATGCAGCGACGCCGCGTGCGGGATGGAGGCCTTCGGGTTGTAAACCGCTTTTGTTCAAGGGCAAGGCACGGTTTCGGCCGTGTTGAGTGGATTGTTCGAATAAGCACCGGCTAACTACGTGCCAGCAGCCGCGGTAATACGTAGGGTGCAAGCGTTATCCGGATTTATTGGGCGTAAAGGGCTCGTAGGCGGTTCGTCGCGTCCGGTGTGAAAGTCCATCGCTTAACGGTGGATCCGCGCCGG
+
GGGGGGGGGGGGGGGGGGGGGGGGGGGGGGGGGGGGGGGGGGGGGGGGGGGGGGGGGGGGGGGGGGGGGGGGGGGGGGGGGGGGGGGGGGGGGGGGGGGGGGGGGGGGGGGGGGFF>FGGG+F<7@FG33@5@@FCBDFFGGGGG:FGGGFGFGGGGGGGGGGGGGGGG7CGGGGGGGGGGGGGGGGGGGGGGGGGGGGGGGGGGGGGGGGGGDEEFGGGGGGGGGGGGGGGGC>CEGGGGGGGGGGGGGGGGGGGGEGCC7CGG:EGGGGGGGGDCGGGFFGGFCFFGFBDDG
@M03364:396:000000000-C9LGT:1:1101:19286:1688 1:N:0:10
ACTCCTACGGGAGGCAGCAGTAGGGAATTTTCGTCAATGGGCGCAAGCCTGAACGAGCAATGCCGCGTGGGTGAAGACGGTCTTCGGATTGTAAAGCCCTGTTGCCGGGGACAAAGGACAGACAGAGTATAGCGCTGACAGTTTGATGGTACCCGGCCAGAAAGCCACGGCTAACTACGTGCCAGCAGCCGCGGTAATACGTAGGTGGCAAGCGTTATCCGGAATGATTGGGCGTAAAGGGTGCGCAGGCGGCTGTGCAAGTCTGAAGTAAAAGGGACCGGCTAAACCGGTTC
+
FGFEFGGGGGGDFGGGGGGGGGCFGGGGGGGDFGGGEGGFGFGGGGGFFCEGGGGGGGGGGGGGGGGFC@FFGEGCGFDGGGGFGGGGGDAEDEF<FED???<5??FG:FE:?DG@8FF87-B,:BC>,,9,<@++683,:,ECF,,@@FCC,@CCG7FFGCAEC>FGE*>@<::FGGGCFGGCGFGG7*<8C<FFGGFGC?GFG<CFFFGGCC*1AF9EGCCEGG999CC5;8CCCFGGGGDGGDGEGGGDCG8CCFCEGFG+<FGG:CFGFGCC*/ADE)**2:6<<BD<3
@M03364:396:000000000-C9LGT:1:1101:11292:1691 1:N:0:10
ACTCCTACGGGAGGCAGCAGTGGGGAATCTTGCGCAATGGGGGCAACCCTGACGCAGCGACGCCGCGTGCGGGACGAAGGCCTTCGGGTCGTAAACCGCTTTCAGCAGGGACGAGGCCGCGAGGTGACGGTACCTGCAGAAGAAGCCCCGGCTAAATACGTGCCAGCAGCCGCGGTAATACGTATGGGGCGAGCGTTATCCGGATTCATTGGGCGTAAAGCGCGCGTAGGCGGCCCGTTAGGTCGGAGGTAAAAGCCCGGGGCTCAACCCCGGCGAGCCTCCGATACCGGCGGG
+
GGGGGGGGGGGGGGGGGGGGGGGFGGGGGGGGGGGGGGGGGGGGGGGGGGGGGGGGGGGFGGGGGGGGGGGGGGGGGGGGGGGGGGGGGGGGGGGGGGGGGGGGGGGGGGGGGGGEFFGGG<F<<=FGF*=+=AFGGGGGGGGGGAFFGGGG*;CFCFFFGGGGGGGGGGGGGGGGGDFDFGFGGFFGGEEGECEGGCEFFGGECEFGGFFGGGEGGGGGGGGGGG18EGGGGGGGE?FGEGGGGGGGGA:ACDCFFGEGGGGEFGGGGGGGGE5CDGG97FE>DDGFGFFGCD
@M03364:396:000000000-C9LGT:1:1101:16666:1735 1:N:0:10
ACTCCTACGGGAGGCAGCAGTGAGGAATATTGGTCAATGGACGCAAGTCTGAACCAGCCAAGTCGCGTGCAGGAATAAGGCCCTATGGGTCGCAGACTGCTTTTGCAGGAGAATAAAAAGTGGTCCGAGACCAACACGGAAGGTATCATGCGCATAAGGATCGGCTAACTGCGTGCCAGCAGCCGCGGTAATACGGAGGATCCGAGCGTTATCCGGATTCATTGGGCGGAAAGCGCGCGTAGGCGGCCCGTTAGGTCGGAGGTAAAAGCACGGGGCTCAACCCCGGCGAGCCTC
+
GGGGGGGGGGGGGGGGGGGGGGAFGGGGGGGGG<FGGGGGCGGCGGGCFGGGEEGGGGFG8FCFGGGGGCGGGGG8FGGGG,CFECF<,CC>+@,@FGE8<FA9FEF,BB=FC,,5CFFC<5C,::@F4+>+:,++++++36+>,,,CDFFF+@@@CFGGC,+>7<:8D,,,6@**>BGGAF<:CEGG<*6BC,<<EFEDF@+CCC7F1=*=C,CC8C50<+A+@F>E*:CC5C8C588?EGDFCCEE=:*:A7C:C8==E5*207?F**:CDEGGDD+0).1CDG3.C>))9<
@M03364:396:000000000-C9LGT:1:1101:16724:1765 1:N:0:10
ACTCCTACGGGAGGCAGCAGTAGGGAATTTTCGTCAATGGGCGCAAGCCTGAACGAGCAATGCCGCGTGAGTGAGGAAGGTCTTCGGACTGTAAAGCTCTGTTGCCGGGGAAAAAGGGGAAATGCAGGCCATGGCATTTCATGGATGGTACCCGGCCAGAAAGCCACGGCTAACTACGTGCCAGCAGCCGCGGTAATACGTAGGTGGCAAGCGTTATCCGGAATGATTGGGCGTAAAGGGTGCGCAGGCGGCTGTGCAAGTCTGAAGTAAAAGGGACCGGCTCAACCGGTTC
+
GGGGGGGGGGGGGGGGGGGGGGGGGGGGGGGGGGGGGGGGGGGGGGGGGGGGGGGGGGGGGGGGGGGGGGGGGGGGGGGGGGGGGGGGGGGGGGGGGGGGGGGGGGGCGGGGGGGGGGF7F:CCACFG++8::BF=EGGGGGGGGGGGGGGGGGGGGGGGGGGGGGGGGFDGGGGGGGGGGGGGGGGGGGGGGGGGGGGGGGGGGGGGGGGGGGGGGGGGGGGGGGGGGGGGGGGGGGGGGGGGGGGGGGGGGGGGGGGGGGGGGGGGGGFGGGGGGGGGFFGGGGGFGFFG
@M03364:396:000000000-C9LGT:1:1101:8461:1887 1:N:0:10
ACTCCTACGGGAGGCAGCAGTGGGGAATCTTGCGCAATGGGGGCAACCCTGACGCAGCGACGCCGCGTGCGGGACGAAGGCCTTCGGGTCGTAAACCGCTTTCAGCAGGGACGAGGCCGCTACGGTGACGGTACCTGCAGAAGAAGCCCCGGCTAAATACGTGCCAGCAGCCGCGGTAATACGTATGGGGCGAGCGTTATCCGGATTCATTGGGCGTAAAGCGCGCGTAGGCGGCCCGTTAGGTCGGAGGTAAAAGCCCGGGGCTCAACCCCGGCGAGCCTCCGATACCGGCGG
+
GGGGDGGGGGGGGGGGGGGGGGGGGGGGGGGGGGGGGGGGGGGGGGGGGGGGGGGGGGGGGGGGGGGGGGGGGGGGGGGGGGGGGGGEGGGGGGGGGGGGGGGGG9FFGGGGGGEC<@FED5>*8?FF>1=+8:C;?CCEFFFFFFGGGGGGG7FFGGGGGGGGGGGGG,:EEGGGGGGGGGGGCGGG8EGGGGGEGGCGGGGGGEGGGGGGDCCEGEGGGGGGGGGGGGGGGGGGCGGGGGGGDEGGGGGGGGGGGGGGGGGGGGGGGGGGGGDGGGGGFFGGGGGDGFFGGG
@M03364:396:000000000-C9LGT:1:1101:22018:1897 1:N:0:10
ACTCCTACGGGAGGCAGCAGTGGGGAATCTTCCGCAATGGGCGAAAGCCTGACCCAGCAACGCCGCGTGCGGGACGAAGGCCTTCGGGTCGTAAACCGCTTTCAGCATGGACGAGGCCGCTAGTGGACTTTCCCTTCCGCAGAATCCCCGGCCAAATACGTGCCAGCAGCCGCGGTAATACGTATGGGGCGAGCGTTATCCGGATTCATTGGGCGTAAAGCGCGCGTAGGCGGCCCGGTAGGTCGGAGGTAAAAGCCCGGGGCTCAACCCCGGCGAGCCTCCGATACCGGCTGG
+
GAEEEGGGGGGGGGDGGGGGGGGGGGGGAFGGG>FC@BFFGGGDCF7FF<<FGGGGFFGGGGGGFEGGGEEFFCE@FGFEGG8F=FGGGEGCGG@FG>F::F?8C3C:EFFCG7FF+@@7**58,8DB38,3,8>,538*1>@:,><,<=***4*8,,8F,=:<FF:,2,81**CC*/CE@C@F7AFG*;88?EECC*2:9CEGEGGGGC7+88:EG>CFGE>CEC5?:CF5E*:CC*2:?FG7*/?7**AFFFFG*8*>>5<5C*ACC55CDD57C<E*085C<9)/937))1
@M03364:396:000000000-C9LGT:1:1101:7740:1904 1:N:0:10
ACTCCTACGGGAGGCAGCAGTGGGGAATATTGCACAATGGGCGCAAGCCTGATGCAGCGACGCCGCGTGCGGGATGGAGGCCTTCGGGTTGTAAACCGCTTTTGTTCAAGGGCAAGGCACGGTTTCGGCCGTGTTGAGTGGATTGTTCGAATAAGCACCGGCTAACTACGTGCCAGCAGCCGCGGTAATACGTAGGGTGCAAGCGTTGTCCGGATTTACTGGGCGTAAAGGGAGCGTAGGCGGATTTTTAAGTGAGATGTGAAATACTCGGGCTTAACCTGAGTGCTGCATTTC
+
GGGGGGGGGGGGGGGGGGGGGGGGGGGGGGGGGGGGGGGFGGGGGGGGGGGGGGGGGGGGGGGGGGGGEGGGGGGGGGGGGGGGGGGFGGGGGGGGGGGGGGGGGGGGGGGGGGGG7BF@@CFF+@FG@@:*5,,8,<FFD>FGGF9FEGFG*?FGGGGGGGGGGGGGG<CFGFGGGGFGGGGGGGGGGFGGGGGGEFGGGGGGGGGGGGGGGGGGGGGGF68CGE5?*<FGFGGG8EGGGGGEDEC:EF?CCC@FCGGGGGDGGGGGGGGDGGGC>FGC>FFFGGGFGFFGC7
@M03364:396:000000000-C9LGT:1:1101:17037:1911 1:N:0:10
ACTCCTACGGGAGGCAGCAGTGGGGAATATTGCACAATGGGCGCAAGCCTGATGCAGCGACGCCGCGTGCGGGATGGAGGCCTTCGGGTTGTAAACCGCTTTTGTTCAAGGGCAAGGCACGGTTACGGCCGGGTTGAGTGGATTGTTCGAATAAGCACCGGCTAACTACGTGCCAGCAGCCGCGGTAATACGTAGGGTGCGAGCGTTATCCGGATTTATTGGGCGTAAAGGGCTCGTAGGCGGTTCGTCGCGTCCGGTGTGAAGGTCCATCGCCTAACGGTGGATCTGCGCCGG
+
GGGGGGGGGGGGGGGGGGGGGGGGGGGGGGGGGGGGGGGGGGGGGGGGGGGGGGGGGGGGGGGGGGGGGGGGGGGGGGGGGGGGGGGGGGGGGGGGGGGGGGGFGGG,EFGGGGEG7DF=F:FF+@CG3+@*****?FFCFG,?FFFGGG>F7FGGGGGGGGGGGGGGG*CFGFGGGGGGGGGGGGGGGGGGGGGGGGGGGGGGGGGGGGGGGCECFGGGGGGGGEEGGGGGGGGGGGGGGGGEGGGGGGGGGEGGG5>7EEDFG497FFGGDGDDGGGGDFGGCFFFGFFGDG
@M03364:396:000000000-C9LGT:1:1101:11372:1959 1:N:0:10
ACTCCTACGGGAGGCAGCAGTGGGGAATCTTGCGCAATGGGGGCAACCCTGACGCAGCGACGCCGCGTGCGGGACGAAGGCCTTCGGGTCGTAAACCGCTTTCAGCAGGGACGAGGCCGCTCCGGTGACGGTACCTGCAGAAGAAGCCCCGGCTAAATACGTGCCAGCAGACGCGGTAATACGTATGGGGCGAGCGTTATCCGGATTCATTGGGCGTAAAGCGCGCGTAGGCGGCCCGTTAGGTCGGAGGTAAAAGCCCGGGGCTCAACCCCGGCGAGCCTCCGATACCGGCGG
+
GGGGGGGGGGGGGGGGGGGGGGGGGGGGGGGGGGGGGGGGGGGGGGGGGGGGDEGGGGGGGGGGGGGGGGGGGGGGGGGGGGGGGGGGGGGGGGGFGGGGGGGGGGGGGFGGEG*@3>>*1*>8<=FF?*48*<,,?:<CG:F7<CCFGC:C:F@FF?@FGCGFFC?FF,*0:EGGE*;CGGCC6:FC888>EC8CEDCG?FEEE>ECFC?FGGDGEGCFEDGGGG>?EGDGDC88CE*;;CG99EG5EEE?FC:E9FFGGCDG5<ECFD575EGC))*95>ECDD537>E3)9
@M03364:396:000000000-C9LGT:1:1101:14918:1968 1:N:0:10
ACTCCTACGGGAGGCAGCAGTGAGGAATATTGGTCAATGGACGAGAGTCTGAACCAGCCAAGTAGCGTGCAGGACGACGGCCCTATGGGTTGTAAACTGCTTTAGCCGGGGAATAAAGTGCCCCACGTATGTCGGATTGCATGTACCCGGAGAATAAGCATCGGCTAATTCCGTGCCAGCAACCGCGGTAATACGGAAGATGCGAGCGTTATCCGGATTTATTGGGCGTAAAGGGCTCGTAGGCGGTTCGTCGCGTCCGGTGTGAAAGTCCATCGCTTAACGGTGGATCCGCGC
+
FGGGGGGGGGGGGGGGGGGGGGGGGGGGGGGGGGGGGGGGFGGGCGDDFGGFGGGGGGGGGGGGGGGGGGGGGGGGGGGGGGGGGGGGFGGGGGGGGGGGGGG9BCFGGGGGFGFGGFGFF-B+8CFG8,8,53++8FFGFEGGECDDEGGG>BEFGGGGCFEDGGGEG;FFGGGGGGGGGGGGGGDCFGG?<EGGGGDFGFGGDFGGG@CEGFGGGGGGGGG7FECEEEGGCFEC8FE51;CFEGEEEG*:CE5CDEE7/:<C<>CGGGFFFC=D4CGFF55*9D7605>F7C
@M03364:396:000000000-C9LGT:1:1101:20678:1995 1:N:0:10
ACTCCTACGGGAGGCAGCAGTGGGGAATATTGCACAATGGGGGAAACCCTGATGCAGCGACGCCGCGTGAGTGAAGAAGTATTTCGGTATGTAAAGCTCTATCAGCAGGGAAGAAAATGACGGTACCTGACTAAGAAGCCCCGGCTAACTACGTGCCAGCAGCCGCGGTAATACGTAGGGGGCAAGCGTTATCCGGATTTACTGGGTGTAAAGGGAGCGTAGACGGCATGGCAAGTCCGATGTGAAAACCCGCGGCTCAACTGCGGGATGGCATTGGAAACTGTCAGGCTTG
+
GGGGGGGGGGGGGGGGGGGGGGGGGGGGGGGGGGGGGGGGGGGGGGGGGGGGGGGGGGGGGGGGGGGGGGGGGGGGGGGGGFGGGGGGGGGGGGGGGGGFGGGGGGGGGGGGGG@F8?EFG7CF7CFG,8A:<C8DFGGFF:CCCFFGGGFD+@FGFGGGGGGGGGGGC*=FFGGFGGGGGGGGGGGGGGGGGGGGGGGGGGGGGGCGGGGGGGGGGGGGGGGGEG>EGGGGGCFGGGGG5EFCFGGGFGGEGGGGGGGGGFFFGGGGCDGFGGCDGGGFFBGGGGF?GF47
@M03364:396:000000000-C9LGT:1:1101:9844:2000 1:N:0:10
ACTCCTACGGGAGGCAGCAGTGGGGAATATTGCACAATGGGCGCAAGCCTGATGCAGCGACGCCGCGTGCGGGATGGAGGCCTTCGGGTTGTAAACCGCTTTTGTTCAAGGGCAAGGCACGGTTTCGGTTGAGTTGAGTGGATTGTTCGAATAAGCACCGGCTAACTACAGGCCAGCAGCCGCGGTAATACGTAGGGGGCAAGCGTTATCCGGAGTTATTGGGCGTAAAGGGCTCGTAGGCGGTTCGTCGCGTCCGGTGTGAAAGTCCATCGCTTAACGGTGGATCCGCGCCGG
+
GGGGGAFGGGGGGGGGGGGGGGGGGCFGGGDFGGGGGGGGGF@CGGGDGAGGGGGGGGGGGGGGGG>F+BFG>:4FFG8:FDGGGGGGGGGG9FGGGGDDFGCGGDD,BFGGGG+++3BB+3B+8EFF++8,,<F;,8,>:,,@:F,@C:,?C@FGGCFEGEE7FB,CF,,?FFGGFGGGGG7:**<F<FGFF9CEC*/:CEGGGEGCF?FC8E*C6F7<CFGCC8?8CEFGGGGGGGGDCG57?5:::8EGGGGCGEGGGGGGGGFG7DFGGGG5CFGGEFGGD*CFDB@))1
@M03364:396:000000000-C9LGT:1:1101:18316:2004 1:N:0:10
ACTCCTACGGGAGGCAGCAGTGAGGAATATTGGTCAATGGACGAGAGTCTGAACCAGCCAAGTCGCGTGAAGGAAGACGGTTCTATGGATTGTAAACTTCTTTTGTCTGAGGGTAAAGTTAGGTACGTTTACCGATTGGAAAGTCTCAGACGAATAAGCATCGGCTAACTCCGTGCCAGCAGCCGCGGTAATACGGAGGATGCGAGCGTTATCCGGATTTATTGGGTTTAAAGGGTGCGTAGGCGGATTATTAAGTCAGCGGTGAAAGCGTGTGGCTCAACCATACAATTGCCG
+
GGGGGFGGGGGGGGGGGGGGGGGGGGGGGGGGGGGGGCGGGGEDFGGGGGGGGGGGGGGGGGGGGGEFGGGEFGGGGCFEC@FGGGGGFGGGFGFGGGGGFGGGGFFFGGFFF8:EDFGCD9BFFFGG,9AC,+48@FF<F,=F,:EEEGFD7FDFFFGGGGGGEGEGDBFGGFGGGGGGGGGGCEDGGDFGFGGGGDFGGFGGEGGGGGGGGGGGGE8FGG?+FCCEGDEFGGGGGGGGGGGGGG8=EDGGGFGFGFGGGGGGGGG>FG8DGG5C59CGF>5F4CF@GFFG7)
@M03364:396:000000000-C9LGT:1:1101:9554:2021 1:N:0:10
ACTCCTACGGGAGGCAGCAGTGGGGAATCTTGCGCAATGGGGGCAACCCTGACGCAGCGACGCCGCGTGCGGGACGAAGGCCTTCGGGTCGTAAACCGCTTTCAGCAGGGACGATAATGACAGAACCTATGAAAGAAGCCACGGCTAACTACGTGCCAGCAGCCGCGGTAATACGTAGGTGGCGAGCGTTGTCCGGATTTACTGGGCGTAAAGGGAGCGTAGGCGGACTTTTAAGTGAGATGTGAAATACCCGGGCTTAACTTGGGTGCTGCATTTCAAACTGGAAGTCTAG
+
FGGGGEGGGGGGGGGGGGGGGGGFGGGGGGGGGGGGGEGCFFGGGFGFGGFGGGGGGGGGGGGGEGGG@FGGGGGGGGDGGGGGFGGGG7FGFFGGGGGGGFGGF9FECCGEGGGG7FFCF-@,?DEC,3?,,,8DFFGCFF<F<*+3@FGGGGG@FGCFGGG<F:CFGE*0<<C+<EGGDGGGGEGGEGCGG9CEGGGFGEGGGGGGGGEFFCEGGGGGGGGGCGGG5FGGGGGGGG?F:E<EFGGGG7@FGG5/>8+<E9>ECG:*>CF4>:+*2>7:6?FFG<5@G?*:
@M03364:396:000000000-C9LGT:1:1101:16962:2040 1:N:0:10
ACTCCTACGGGAGGCAGCAGTGGGGAATATTGGGCAATGGGCGAAAGCCTGACCCAGCAACGCCGCGTGAGGGAAGAAGGGTTTCGGCTCGTAAACCTCTGTCCTATGGGACGAATAAGATTACCGTACAATAAGAGGAAACCCCGGCTAACTACGTACCAGCAGCCGCGGTAATACGTAGGGGGCAAGCGGTATCCGGATTTACTGGGAGTAAAGGGAGCGTAGACGGCGAAGCAAGTCTGAGTTGAAAGGCAGGGGCGCAACTCCTGGACTGCATTGGAAACTGTTTGGCT
+
GGGGGGGGGGGGGGGGGGGGGGGGGGGGGGGGGGGGGDGGGGGGGGGGGGGGGGGGGGGGGGGGGGGGGGGGGGCGGGGG7FGGGGG7FEGGFGGFGGFGGFG,5EF,FFG8FGG,=5E?,-:,,8D>83F9D,,B<<,8,@,>:+*>FB:F=@F*8,16@?B,>F<CG1:FFFGFFFFEFC<:FE*F@@F*;:CCGCG55;+<@FFE**2/<0<CF5>>EEGGEGFEGGG:888EGGGFFFC+++++<:FFDGGGDEE*:27*<:?FGDGG427C7CEG@FGG>D:=:@F*2
@M03364:396:000000000-C9LGT:1:1101:8079:2076 1:N:0:10
ACTCCTACGGGAGGCAGCAGTGGGGAATCTTGCGCAATGGGGGCAACCCTGACGCAGCGACGCCGCGTGCGGGACGAAGGCCTTCGGGTCGTAAACCGCTTTCAGCAGGGACGAGGCCGCGGGGTGACGATACCTGCAGAAGAAGCCCCGGCTAAATACGTGCCAGCAGCCGCGGTAATACGTATGGGGCGAGCGTTATCCGGATTCATTGGGCGTAAAGGGTGCGTAGGCGGCCTGTTAAGTCTGAAGTGAAAGGTACCGGCTCAACCGGTACAGGCGTTGGAAACTGGCAGG
+
GGGGGGGGGGGGGGGGGGGGGGGGGGGGGGGGGGGGGGGGGGGGGGGGGGGGGGGGGGGGGGGGGGGGGGGGGDGGGGGGGGGGGGGGGGGGGGGGGGGGGGGCGGGGGGGGGGCCFF>B**1*4CFE<**1*,?AFGF:8<E?F?C8>EEDGGGFGCGGGGFFGGGGG>FGGGGGGDGGGGFGEFGGGGGGGEGEEGGGGGGGDEG?E:FGGFGGE;FFFC8EGGGGGGFECEGGGGGG7CFF7:@CGGGGFFGFCCFFG*9CCCF<FGGGGGGGFC*9)<CCDCGFGF>*57
@M03364:396:000000000-C9LGT:1:1101:14867:2105 1:N:0:10
ACTCCTACGGGAGGCAGCAGTGGGGAATATTGGGCAATGGGCGCAAGCCTGACCCAGCAACGCCGCGTGAAGGAAGAAGGCTTTCGGGTTGTAAACTTCTTTTATCAGGGACGAATATTGACGGTACCTGATGAATAAGCCACGGCTAACTACGTGCCAGCAGCCGCGGTAATACGTAGGTGGCAAGCGTTATCCGGATTTATTGGGTGTAAAGGGCGCGTAGGCGGGATAGCAAGTCAGTCGTGAAATACCGAAGCTTAACTTCGGGGCTGCGATTGAAACTGTTATTCTTG
+
GGGGGGGGGGGGGGGGGGGGGGGGGGGGGGGGGGGGGGGGGGGGGGGGGGGGGGGGGGGGGGGGGGGGGGGGGGGGGGGGGGGGGGGGGGGGGGGGGGGGGGGFGGGGGGGGGGGFFFGAFGG+BFGG,588>,CFFGGGGGGGGGEGGGGGGGGGGGGGGGGGGGGGGCEGGGGGFGGGGGGGGGGGGGGGGGGGGGGGGGGGGGGFEFGGGGGGGGGGGGGGGGGGGGGGGGGGGGGGGGGGGGGGGGGGGGGGGGGGGGGFGGCGGGEGGGDGGGGGFFGGFGGFGFFCD
@M03364:396:000000000-C9LGT:1:1101:9846:2131 1:N:0:10
ACTCCTACGGGAGGCAGCAGTGGGGAATATTGCACAATGGGCGCAAGCCTGATGCAGCGACGCCGCGTGCGGGATGGAGGCCTTCGGGTTGTAAACCGCTTTTGTTCAAGGGCAAGGCACGGTTTCGGCCGTGTTGAGTGGATTGTTCGAATAAGCACCGGCTAACTACGTGCCAGCAGCCGCGGTAATACGTAGGGTGCAAGCGTTATCCGGATTTATTGGGCGTAAAGGGCTCGTAGGCGGTTCGTCGCGTCCGGTGTGAAAGTCCATCGCTTAACGGTGGATCCGCGCCGG
+
GGGGGGGGGGGGGGGGGGGGGGGGGGGGGGGFGGGGGGGGGGGGGGGGGGGGGGGGGGGGGGGGGGGGGGGGGGGGGGGGGGGGGGGGGGGGGGGGGGGGGGGCGGGGGGGGGGGFCDFGD+B:FFGG++5358,<,@BFGF@FFCFFGGGGFGGGGGGGGGGGGGGGG1<FGGGGGGGGGGGGGGGGGGGGGGGGGGGGGGGGGGGGFFGGGGGGGGGGGGGGGG5:CGFGCFFEGGGGGGGGGGEEGGGGGGGGGGGE><DEFFFFGGGGGGGGGGGGFFGGGGFFGFFGGG
@M03364:396:000000000-C9LGT:1:1101:23282:2134 1:N:0:10
ACTCCTACGGGAGGCAGCAGTGGGGAATATTGCACAATGGGCGCAAGCCTGATGCAGCGACGCCGCGTGCGGGATGGAGGCCTTCGGGTTGTAAACCGCTTTTGTTCAAGGGCAAGGCACGCTTTCGGCCGCAGCGAGTGGCTTGTGCGACTCAGCACCGGCGAACTACGTGCCAGCAGCCGCGGTAATACGTAGGGTGCAAGCGTTATCCGGATTTATTGGGCGTAAGGGGCTCGTAGGCGGTTCGTCGCGTCCGGGGTGCAAGTCCATCGCTTAACGGTGGATCCGCGCCGG
+
GGGGGGGGGGGGGGGGGGGGGGGGGGGGGGGGDGGGGGGGGGGGGGGGGGGGGCEEGGEEGGGGGGGEGGGGGGGG7FC@FGGGGGGGGGGGGGGGG:FEFGGFG,C,,5ACFFF7+>DFC+>++@CF33CB****5C5*>1,><<,,1<*488<,,<*4*4*1<@<,+*2;*;<<C@:0;88:8**/++<A<0//8A88CGG**2;*;9+*811;C9C:FC58EC:A*<F5*:ED/*;C9E7*27E:CGEG85CG)*17**2+3*2**00CD575*:5D7>EG675<35@DDG
@M03364:396:000000000-C9LGT:1:1101:11831:2160 1:N:0:10
ACTCCTACGGGAGGCAGCAGTGGGGAATATTGCACAATGGGCGCAAGCCTGATGCAGCGACGCCGCGTGCGGGATGGAGGCCTTCGGGTTGTAAACCGCTTTTGTTCAAGGGCAAGGCACGGTTTCGGCAGTGTTGAGTGGATTGTTCGAATAAGCACCGGCTAACTACGTGCCAGCAGCCGCGGTAATACGTAGGTGGCAAGCGTTGTCCGGAATTACTGGGTGTAAAGGGAGCGTAGGCGGGACGGCAAGTCAGAAGTGAAAATTATGGGCTCAACTCATAACCTGCTTTTG
+
GGGGGGGGGGGGGGGGGGGGGGGGGGGGGGGGGGGGGGGGGGGGGGGGGGGGGGGGGGGGGGGGGGGGGGGGGGGGGGGGGGGGGGGGGGGGGGGGGGGGGGGGGGGGGGGGGGGGCGGGE+F:CFGG++58@3EF9FEGGGGFGFGCFGBF<FGGGGGGGGGGGGGGGEGGGGGGGGGGGGGGGCFGGGGGGGGGGGGGGGGGGGGGGGGGGGGGGGGGGGG@C?AEFGGGGGGGGGGDGGGEGGGGGGGGFFCFFGFFGGG?EGGGGGGGGGGGGGGGFFGGGGGFGFFGGC
@M03364:396:000000000-C9LGT:1:1101:23870:2161 1:N:0:10
ACTCCTACGGGAGGCAGCAGTGGGGAATATTGGGCAATGGGGGAAACCCTGACCCAGCAACGCCGCGTGAAGGAAGAAGGCCTTCGGGTTGTAAACTTCTTTTACCAGGGACGAAGGCCGTGACGGTACTTGGGTAAAAAGCAACGGCTAACTACGTGCCAGCAGCCGCGGTAATACGTAGGTTGCAAGCGTTATCCGGATTTATTGGGCGTAAAGGGCTCGTAGGCGGTTCGTCGCGTCCGGTGTGAAAGTCCATCGCTTAACGGTGGATCCGCGCCGGGTACGGGCGGGCTT
+
GGGGGGGGGGGGGGGGGGGGGGGGGGGGGGGGGGGGGGGGGGGGGGGGGGGGGGGGGGGGGGGGGGGGGGGGGGGGGGGGGGGGFGGGGGGGGGGGGGGGGGGGGGGGGGGGGGF@7,BC:33+8@FE3,@:,,+:,@F<>FCA>:>CFG::8@D7,,>FEA@FGGDCE*:FGGGGGGFFGG:BF7FF@FEEECFGCGGGGGGGGGGGGGCEGGCCGGGGGGEGGCGGGGGGGGGGGEGGEEGGGCGGGFGGFGGFDEEGE=7CEDEFGGCGCC=DDGGGFE=FDGDFGFFDG<
@M03364:396:000000000-C9LGT:1:1101:15782:2225 1:N:0:10
ACTCCTACGGGAGGCAGCAGTGGGGAATATTGGGCAATGGGCGAAAGCCTGACCCAGCAACGCCGCGTGAAGGAAGAAGGCCTTCGGGTTGTAAACTTCTTTTACCAGGGACGAAGGACGTTACTGTACCTGGCGAAAAAGCAACGGCTAACTACGTGCCAGCAGCCGCGGTAATACGTAGGTTGCAAGCGTTGTCCGGATTTACTGGGTGTAAAGGGCGTGTAGGCGGAGATGCAAGTTGGGAGTGAAATGCAGGGGCTCAACCCCTGAACTGCTTTCAAAACTGCATCCCTT
+
GGGGGGGGGGGGGGGGGGGGGGGGGGGGGGGGGGGGGGGGGGGGGGGGGGGGGGGGGGGGGGGGGGGGGGGGGGGGFGGGGGGGGGGGGGGGGGGGGGGGGGGGGGGCGGGGGF@FG,DF=-B:AEFG,3@,B,3+8@F<F<,FECCEGGGGGGGGGGGGGGGGGGFGG*4CFGGGGGGGGGCFCGGGGGGGGDGGGGGGGGGFGGGGGFGGGGGGFGGGGGGGGGFGGGGGFGGGGGGGGGGFGGGFFGGGGGGGGGGEGGGGGGGGGGGGGGGGFGGFFFGGGGGFCFFDCD
@M03364:396:000000000-C9LGT:1:1101:15985:2235 1:N:0:10
ACTCCTACGGGAGGCAGCAGTAGGGAATTTTCGTCAATGGGCGCAAGCCTGAACGAGCAATGCCGCGTGGGTGAAGACGGTCTTCGGATTGTAAAGCCCTGTTGCCGGGGACAAAGGACAGCCCGAGTGGACAGCTGACTGTTTGCTGGTACCCGGCCAGAAAGCCACGGCTAACTACGTGCCAGCAGCCGCGGTAATACGTAGGTGGCAAGCGTTATCCGGAATGATTGGGCGTAAAGGGTGCGCAGGCGGCTGTGCAAGTCTGAAGTAAAAGGGACCGGCTCAACCGGTTC
+
GGGGGF@FFGCEGGGGGGGGFGGGGGGGGGGGEGGGGGGGGGGGGGGGGGGGGGGGGCCFGGGGGGGGEG:FEFFGGFGGGGGGFDEFGGGGGGGGGGGGGGGGGGG+@:CGFFGGD8B<+-B88@FFF3@,3:F:DECBCFGGD,@DGFFGFGGGGGGGGCFFGGGGG:BE7FGGGGGGGGGGGGGGGGCCGGGGGGGGGGGGGGGGGGGGGGGGGGGGGGCEGD9@EGGFGGDGGGFGGGDGGGGGEGEGD58FFGCFGGGGGGFGGGGGGFEGCGGGEF7<4=CFCF>CD
@M03364:396:000000000-C9LGT:1:1101:8356:2261 1:N:0:10
ACTCCTACGGGAGGCAGCAGTAGGGAATTTTCGTCAATGGGCGCAAGCCTGAACGAGCAATGCCGCGTGGGTGAAGACGGTCTTCGGATTGTAAAGCCCTGTTGCCGGGGACAAAGGACAGCCCAAGTGTACAGCTGACTGTTTGATGGTACCCGGCCAGAAAGCCACGGCTAACTACGTGCCAGCAGCCGCGGTAATACGTAGGTGGCAAGCGTTATCCGGATTCATTTGGCGTAAAGCGCGCGTAGGCGGCCCGTTAGGTCGGAGGTAAAAGCCCGGGGCTCAACCCCGGCG
+
GGEGGGFGGGGGGDFGGGGFGDFGGGGGGGGGGGGGGGGGGGGDDEGGGGGCFGGEGGGGGGGGGGGGGGGGGGGGGGGGGGGGGGGGFGGFGGGFGGFFFGG,?EFEGGGGGGGF,BBF+3B+3BBFD,78833DD=>BFC<@F,@EFFFF,D@F<FC@FFGGGFFFE*>C>FCFC<F<AFC;CFFGFFGGGFGCFGGGG<EGGGGGGFGCF:/;CFCGG5EDE::AF9CCFE>C=F?FC8EGG**:5<?EDGGG);:7@0::=753**+:DGGGFC:C>D5C7C27DBE:<)
@M03364:396:000000000-C9LGT:1:1101:9355:2270 1:N:0:10
ACTCCTACGGGAGGCAGCAGTAGGGAATTTTCGTCAATGGGCGCAAGCCTGAACGAGCAATGCCGCGTGAGTGAGGAAGGTCTTCGGACTGTAAAGCTCTGTTACCGGGGAAAAAGGGGAGATGCAGGCCATAGCATTTCATGGATGGTACCCGGCCAGAAAGCCACGGCTAACTACGTGCCAGCAGCCGCGGTAATACGTATGGGGCGAGCGTTATCCGGATTCATTGGGCGTAAAGCGCGCGTAGGCGGCCCGTTAGGTCGGAGGTAAAAGCCCGGGGCTCAACCCCGGCG
+
GGGGGGGGGGGGGGGGGGGGGGGGGGGGGGGGGGGGGGGGGGGGGGGGGGGGGGGGGGGGGGGGGGGGGGGGGGGGGGGGGGGGGGGGGGGGGGGGGGGGGGG,EFGEGGGGGGGGFGG++8B,:CFF38@=,,8,9FDFDFDF@FCFGGAFGGGGGGGGGGGGGGGGGF5FGGGGDGGGGCFGGGGGGGGGGGGGGGGGCFFGGGGGGGGGGGGGGGGGGGGGGG7CCGGGGGGGGGGGGGGGGGGGGGGGEGGGGGGG+<CEEDGDGGCF?5E3>CGGFBFGGDFFGFFD3
@M03364:396:000000000-C9LGT:1:1101:11614:2289 1:N:0:10
ACTCCTACGGGAGGCAGCAGTAGGGAATTTTCGTCAATGGGCGCAAGCCTGAACGAGCAATGCCGCGTGGGTGAAGACGGTCTTCGGATTGTAAAGCCCTGTTGCCGGGGACAAAGGACCGCCCGAGTGGACAGCTGACTGTTTGCTGGTACCCGGCCAGAAAGCCACGCCTAACTACGTGCCAGCAGCCGCGGTAATACGTAGGTGGCAAGCGTTATCCGGAATGATTGGGCGTAAAGGGTGCGCAGGCGGCTGTGCAAGTCTGAAGTAAAAGGGACCGGCTCAACCGGTTCC
+
GGGGGGGGGGGGGGGGGGGGGGGGGGGGGGGGGGGGGGGGGGGGGGGGGGGGGGGGGGGGGGGGGGGGGDGGGGGGGGGGGGGGGGGDGGGGGGGGGGGGCFGFCDGEG>EEGG@<8<B+@7F+8=>F+383:DAD<,@FDFDEF,3=FF9FFGFEGGE:>CCAFF7CE*=CC7FF;FGGFGGF,*<FFFEGGGGCFGGGGGGGGFFGCFGFF:EGEFFFG8?8FGAE9?C=CEGEGFGF=F5=EGGGCEGGEG8>FGD7CFCAG:CFGGGG7CEDFGEGFFEG47DFGFBCG6
@M03364:396:000000000-C9LGT:1:1101:19982:2294 1:N:0:10
ACTCCTACGGGAGGCAGCAGTGGGGAATCTTCCGCAATGGGCGAAAGCCTGACGGAGCAACGCCGCGTGAGTGATGACGGCCTTCGGGTTGTAAAGCTCTGTGACCGGGGACGAACGGTCTGTTAGCTAATAACTTATAGAAGTGACGGTACCCGGATAGCAAGCCACGGCTAACTACGTGCCAGCAGCCGCGGTAATACGTAGGTGGCAAGCGTTGTCCGGAATTATTGGGCGTAAAGCGCGCGCAGGCGGCTTCCTAAGTCCATCTTAAAAGTGCGGGGCTTAACCCCGTGG
+
GGGGGGGGGGGGGGGGGGGGGGGGGGGGGGGGGGGGGGGGGGGGGGGGGGGGGGGGGGGGGGGGGGGGGGGGGGGGGGGGGGGGFFGGGGGGGGGGGGGGGGGAFGGGGGGGGGDGFGGED9E,8EFG@,@388=;>FGGGGGGG,@FGGGGGGGGFGGGGGGGG:EGG7CEGGGGGGGGGGGGGGGGGGGGGGGGGGGGGGGGGGGGGGGGFEEEEGFGGG8EFGEGGCGGGEGGGGGGGGGGGGGGGGGGGGGGGGGGGGGFF>FGGG7C77<C:<EGFFEGGDFFGFFDC/
@M03364:396:000000000-C9LGT:1:1101:20709:2315 1:N:0:10
ACTCCTACGGGAGGCAGCAGTGGGGAATATTGGGCAATGGGCGAAAGCCTGACCCAGCAACGCCGCGTGAGGGAAGAAGGGTTTCGGCTCGTAAACCTCTGTCCTATGGGACGAAGTAAGTGACCGTAATATCGTCGGAGGCCCCTGCTAACTACGTGCCAGCAGCCGCAGTAATACGTATGGGGCGAGCGTTATCCGGATTCATTGGGCGTAAAGCGCGCGTAGGCGGCCCGTTAGGTCGGAGGTAAAAGCCCGGGGCTCAACCCCGGCGAGCCTCCGATACCGGCGGGCTCG
+
GGFFFGGGGGGGGGGGGGGGGFGGFGGGGGGGGCFDFGFGGGGGGGGGGGGGGGGGGGGGGGGCF:FFE@GCEGGGGGGGCBCFGGG7FGFEGGGCFFGGFGGC??FFEGGGGC++:,C,:5C,,@FF+3CB,+,,+8++8+*@:*3@FFGC,8,FCF*1?FCE7F<CC*8<>FGGGG:CFGCCDCFF4*:CEGGFGGG5E>FCFFCGDFGGDGGG+*:EGGGGG>C8E8CCE:FG88CCEG5CCEFFGFCGCCEGGE=C869:**/)9DEGDEEG4CC<BEEFDDGBD))111
@M03364:396:000000000-C9LGT:1:1101:21595:2315 1:N:0:10
ACTCCTACGGAGGCAGCAGTAGGGAATTTTCGTCAATGGGCGCAAGCCTGAACGAGCAATGCCGCGTGGGTGAAGACGGTCTTCGGATTGTAAAGCCCTGTTGCCGGGGACAAAGGCCAGCCAGCGTGGCATGCTGACTGTTTGATGGTACCCGGCCAGAAAGCCACGGCTAACTACGTGCCAGCAGCCGCGGTAATACGTAGGTGGCGAGCGTTATCCGGAATGATTGGGCGTAAAGGGTGCGCAGGCGGTCTGTTAAGTCTGAAGGCAAAGGGATGAGCTCAACTCATTTAT
+
GGGGGGGGGGGGGGGGGGGGGGGGGGGGGGGGGGGGGGGGGGGGGGGGGGGGGGGGGGGGGGGGGGGGGGGGGGGGGGGGGGGGGGFGGGGGGGGGGGGGGGGFGGGGGGGGGGGG,BF7F<CB+@B@++8,:,C<FFCFFGGFGGGGGGFGGGGGGGGGGGGGGGGGGGEGGGGGGGGGGGGGGGGGGGGGGGGGGGGGGGGGGGGGGGGGGGGGGGGGGGGGGGGFGGGGGEGCGGGGGGGGGGGGGGGGGGGGGGGGGGGGGGGGGG=FFGG4CGGGFFGGGGGFFFF7C>
@M03364:396:000000000-C9LGT:1:1101:15897:2336 1:N:0:10
ACTCCTACGGGAGGCAGCAGTAGGGAATTTTCGTCAATGGGCGCAAGCCTGAACGAGCAATGCCGCGTGGGTGAAGACGGTCTTCGGATTGTAAAGCCCTGTTGCCGGGGACAAAGGACAGCCAGAGTGGAAAGCTGACTGTTTGATGGTACCCGGCCAGAAAGCCACGGCTAACTACGTGCCAGCAGCCGCGGTAATACGTAGGTGGCAAGCGTTATCCGGAATGATTGGGCGTAAAGGGTGCGCAGGCGGCTGTGCAAGTCTGAAGTAAAAGGGACCGGCTCAACCGGTTC
+
GGGGGGGGGGGGGGGGGGGGGGGGGGGGGGGGGGGGGGGGGGGGGGGGGGGGGGGGGGGGGGGGGGGGGGGGGGGGGGGGGGGGGGGGGGGGGGGGGGGGGGGCGGGGGGGGGGDGFCFEFDF,BFFG,+8,8FFAFFGGFFGGG9=FGFFGEGGGGGDGGGGGGGGGG:CGGGGGGGGGGGGGGGGGGGGGGGGGGGGGGGGGGGGGGGGGGGGGGGGGGGCEGGFGGGGGGGEEGGGGGGGGGGGGGGGGGDGGGGGGGGGGGGFFFGGGGGEDFGGGFFEGGGGFGFEGG
@M03364:396:000000000-C9LGT:1:1101:17899:2362 1:N:0:10
ACTCCTACGGGAGGCAGCAGTGGGGAATCTTGCGCAATGGGGGCAACCCTGACGCAGCGACGCCGCGTGCGGGACGAAGGCCTTCGGGTCGTAAACCGCTTTCAGCAGGGACGAGGACGCGTGTTGACGGTCCCTGCAGAAGGAGCCCCGGCTAAATACGTGCCAGCAGCCGCGGTAATACGTATGGGGCGAGCGTTATCCGGATTCATTGGGCGTAAAGCGCGCGTAGGCGGCCCGTTAGGTCGGAGGTAAAAGCCCGGGGCTCAACCCCGGCGAGCCTCCGATACCGGCGGG
+
GGGGGGGGGGGGGGGGGGGGGGGGGGGGGGGGGGGGGGGGGGGGGGGGGGGGGGGGGGGGGGGGGGGGGGGGGGGGGGGGGGGGGGGGGGGGGGGFGGGGGGGGGGGGGGGEFG*@*DF*:148,@;,1*=813C,=C<CCA*=278CFGEF7=FFGGGGCGGGGGGGF,8:EEEEEGGGGGCFCFFGGGGGGGGCGGGGGGGCECFCF<FGGGGGE>CFGGGGCE*?CGGGDGCEGGCGGGGGGGGEGEFFFFGGGGGGGGGC:FGGGGED3EEGGGEF@@GCGCC:DFFDGG
@M03364:396:000000000-C9LGT:1:1101:16077:2371 1:N:0:10
ACTCCTACGGGAGGCAGCAGTGGGGAATCTTGCGCAATGGGGGCAACCCTGACGCAGCGACGCCGCGTGCGGGACGAAGGCCTTCGGGTCGTAAACCGCTTTCAGCAGGGACGAGGCCGCGAGATGACTGTCCCTGCAGAAGAAGCCCCGGCTAAATACGTGCCAGCAGCCGCGGTAATACGTAGGGGGCGAGCGTTGTCCGGAATGATTGGGCGTAAAGCGCGCGTAGGCGGCCCGTTAGGTCGGAGGTAAAAGCCCGGGGCTCAACCCCGGCGAGCCTCCGATACCGGCGGG
+
GGGGGGGGGGGGGGGGGGGGGGGGGGGGGGGGGGGGGGGGGGGGGGGGGGGGGGGGGGGGGGGGGGGGGGGGGGGGGGGGGGGGGGGGGGGGGGGGGGGEGGGGGGGGGGGGGGFGGGGDF*=**@FC,37,8,<2=FFEGGGGFGFFGGEG7:FGGGGGGGGGGGGCFCFGGGGCGGGCGG@6FGGGGEGCGEGCGGGGGGGEGGGGFGGGGGGGGGGGGGGGGGCCEGGGEECGG=EEGGGGGG?EG:E7<CCFCFGGEGGCFFFGGGGGGGGCDGGG:@GDGGGFGFFGGG
@M03364:396:000000000-C9LGT:1:1101:23678:2400 1:N:0:10
ACTCCTACGGGAGGCAGCAGTGGGGAATATTGCACAATGGGCGCAAGCCTGATGCAGCGACGCCGCGTGCGGGATGGAGGCCTTCGGGTTGTAAACCGCTTTTGTTCAAGGGCAAGGCACGGTTACGGCCGAGTTGAGTGGATTGTTCGAATAAGCACCGGCTAACTACGTGCCAGCAGCCGCGGTAATACGTAGGGTGCAAGCGTTATCCGGATTTATTGGGCGTAAAGGGCTCGTAGGCGGTTCGTCGCGTCCGGTGTGAAAGTCCATCGCTTAACGGTGGATCCGCGCCGG
+
GGGGGGGGGGGGGGGGGGGGGGGGGGGGGGGGGGGGGGGGGGGGGGGGGGGGGGGGGGGGGGGGGGGGGGGGGGGGGGGGGGGGGGGGGGGGGGGGGGGGGGG9FDF?FGGGGGGG7>B<=+DF@>EG@+@*58@,7F@>*@,?BC,DFG,@*@FGGGGGGGGGGGFFF<8CFGF@CCGGGGGGGGGGFFGGGFFGGEEGGGGGGGGGGGGGGGGGGGGGGGFFGE*AGGDEGGGGGGGGGGGGGGGGGGGGGGGGGDGGGCGGGGFFGGGGGGDGGGGGFFDFGGGFGEEDGG
@M03364:396:000000000-C9LGT:1:1101:21999:2416 1:N:0:10
ACTCCTACGGGAGGCAGCAGTGGGGAATCTTGCGCAATGGGGGCAACCCTGACGCAGCGACGCCGCGTGCGGGACGAAGGCCTTCGGGTCGTAAACCGCTTTCAGCAGGGACGAGGCCGCGCGGTGACGGTACCTGCAGAAGAAGCCCCGGCTAAATACGTGCCAGCAGCCGCGGTAATACGTATGGGGCGAGCGTTATCCGGATTCATTGGGCGTAAAGCGCGCGTAGGCGGCCCGTTAGGTCGGAGGTAAAAGCCCGGGGCTCAACCCCGGCGAGCCTCCGATACCGGCGGG
+
GGGGGGGGGGGGGGGGGGGGGGGGGGGGGGGGGGGGGGGGGGGGGGGGGGGGGGGGGGGGGGGGGGGGFGGGGGGGGGGGGGGGGGGGGGGGGGGGGGGGGGGGGGGGGGGGGGGGGGGG>4=44CFG14=+<BFFFGGGGGGFGGFGGGEG5EGGGGGGGGGGGGGGGGGGGGGGGGGGGGGGGFGGGGGGGGGGGGGGGGGGGGGGFGGGGGGEGGGGGGGGGGEDEGGGGGGGGCGEGGGGGGGGGEGGGGGGGGGGDEDEFFGFGGEGGGGGGGGGFFGDGGGFGFFGGG
@M03364:396:000000000-C9LGT:1:1101:7626:2438 1:N:0:10
ACTCCTACGGGAGGCAGCAGTAGGGAATTTTCGTCAATGGGCGCAAGCCTGAACGAGCAATGCCGCGTGGGTGAAGACGGTCTTCGGATTGTAAAGCCCTGTTGCCGGGGACAAAGGACAGCCTTAGGGGACAGCTGACTGGTTGCTGGTACACGGCCAGAAAGCCACGGCTAACTACGTGCCAGCAGACGCGGTAATACGTAGGTGGCAAGCGTAGTCCGGAATTACTGGGTGTAAAGGGGGCGTAGGCAGGATTGCAAGTTGAATGTTAAAACTATCGGCTCAACTGGTAGC
+
FGGGGGGGGGGGGGGGGGGGGGGGGGGG8EG,@FGGGGGFECFDGGGGGGGGGG,CFGCFFGGGGGGGGDFFGGGGGCFG=:FGGGGBFGG?EGGEA,?F,EF,5E=4FFF+F,A<,,3,+3B,,,:,,83++33,8<,::,:,5,,3@B,,38<3>*>F3>DGF:FF7*><*,?,<<*,@CG;FF,<++48<C:F*2,7<7?CCCC5;CD81C***13CGDE*;C7@9<FF*;1++0:0A*7*:E8:59+1:*<09C7<FC>9?D<*079*2:<6FC+95.***229FFF**2
@M03364:396:000000000-C9LGT:1:1101:7872:2452 1:N:0:10
ACTCCTACGGGAGGCAGCAGTGGGGAATATTGGGCAATGGGGGAAACCCTGACCCAGCAACGCCGCGTGAAGGAAGAAGGCCTTCGGGTTGTAAACTTCTTTTACCAGGGACGAAGGAAGTGACAGTACCTGGAGCAAAAGCAACGGCTAACTACGTGCCAGCAGCCGCGGTAATACGTAGGTTGCAAGCGTTGTCCGGAATTACTGGGTGTAAAGGGCGTGTAGGCGGAGATGCAAGTTGGGAGTGAAATCCATGGGCTTAACCCATGAACTGCTCTCAAAACTGTATCCCTT
+
GGGGGGGGGGGGGGGGGGGGGGGGGGGGGGGGGGGGCGGGGGGGGGGGFGGGGGGGGGGGGGGGGGGGGGGGGGGGGGGGGGGGGGGGGGGGGGGGGGGGFGGCGFGFGGGGGGEC7FFFG:B<,CBD?<C>>D<,8BDFFFGGFC@BFEFFFGFGGGGGGGGGGGGGE1BFGGGGFGGFGEGCFGGGFGGGGDFGGGGGGGG9FGGGGCGGGGGGGGGG=EGGGGGGGGGEFGGGGGGGGGGGGGGG?FCFGGCFGGG6CGFGGGGGGGGGGGGFGGGG49?FGGGFGFFGGC
@M03364:396:000000000-C9LGT:1:1101:22650:2460 1:N:0:10
ACTCCTACGGGAGGCAGCAGTAGGGAATTTTCGTCAATGGGCGCAAGCCTGAACGAGCAATGCCGCGTGGGTGAAGACGGTCTTCGGATTGTAAAGCCCTGTTGCCGGGGACAAAGGACAGCCCGAATGTATAGCTGACTGTTTGATGGTACCCGGCCAGAAAGCCACGTCTAACTACGTGCCAGCAGCCGCGGTAATACGTAGGTGGCAAGCGTTATCCGGAATGATTGGGCGTAAAGGGTGCGCAGGCGGCTGTGCAAGTCTGAAGTAAAAGGGACCGGCTCAACCGGTTCG
+
GGGGGGGGGGGGGGGGGGGGGGGGGGGGGGGGGGGGGGGGGGGGGGGGGGGGGGGGGGGGGGGGGGGGGGGGGGGGGGGGGGGGGGGGGGGGGGGGGGGGGGGFFFGGGGGCFF>A,=F,D<F:>FFE,39,3@FDFGFAFGGGDB,EFFFFCGGGGGGGEGGGGGGGG1DFGGGGGGGGGGGGGGGGGAFGGE@EGGGGGGGGGGGGGGGGGGGGEGGGE>8CEFCGGGGGGGGEEGGGGGGCEGGGGGGGGEGGGFCGFGGGGGCDGGGGGGGGGGGC:D=DFGCFDFBDD)
@M03364:396:000000000-C9LGT:1:1101:20553:2495 1:N:0:10
ACTCCTACGGGAGGCAGCAGTGGGGAATCTTGCGCAATGGGGGCAACCCTGACGCAGCGACGCCGCGTGCGGGACGAAGGCCTTCGGGTCGTAAACCGCTTTCAGCAGGGACGAGGCCGCGGGGTGACGGTCCCTGCAGAAGAAGCCCCGGCTAAATACGTGCCAGCAGCCGCGGTAATACGTATGGGGCGAGCGTTATCCGGATTCATTGGGCGTAAAGCGCGCGTAGGCGGCCCGTTAGGTCGGAGGTAAAAGCCCGGGGCTCAACCCCGGCGAGCCTCCGATACCGGCGGG
+
GGGGGGGGGGGGGGGGGGGGGGGGGGGGGGGGGGGGGGGGGGGGGGGGGGGGGGGGGGGGGGGGGGGGGGGGGGGGGGGGGGGGGGGGGGGGGGGGGGGGGGGGGFGGGGGGGGCGEGFCG*=<<FFF+*4+4<?8CECFGGGFFG8FGGEG*;FGGGGGGGGGGGGGGGGGGGGGGGGGGGCFGGGGGGGGGGGGGGGGGGGGGGGGGGGGGGGGGDGGGGGGGGEEGGGGGGGGGEGGGGGGGG?EGEGGFGGGGGGGDGC*:FGGCGGGDGGDGGG*<>EG57DFGFFGCD
@M03364:396:000000000-C9LGT:1:1101:24503:2519 1:N:0:10
ACTCCTACGGGAGGCAGCAGTGGGGAATATTGCACAATGGGCGCAAGCCTGATGCAGCGACGCCGCGTGCGGGATGGAGGCCTTCGGGTTGTAAACCGCTTTTGTTCAAGGGCATGGAACGGTTACGGTCGTGTTGAGGGGCTTGTTCGAATAAGCACCGGCTAACTACGGGCCAGCAGCCGCGGTAATACGTAGGGTGCAAGCGTTATCCGGATTTATTGGGCGTAAAGGGCTCGTAGGCGGGTCGTCGCGTCCGGTGTGAAAGTCCATCGCTGAACGGTGGATCCGCGCCGG
+
GGGGGGGGGGGGGGGGGGGGGGGGGGGGGGGGGGGGFGGGGGGGGGGGGGGGGGGGGGGGGGGGGGGGGGGGGGGGGDGCGGGGGGGGFGGGGGGGGDGGGGGGBDF?DGGGGG,,B,C,+8BF+@CF@8@8*3,@FF,@C:EFEF,DFGFF8DFFFFGGCCFG@B,CFF**4CFGFGGGGGGGG/?E7<+AFGGGEGCEFFFDGDGD5<EEG5CGFFFC9CFGG*1;8CCC801?*;FDGGE*?EGG88E===>ED*:/:+2<C:?F=F+/7E5CDGGGE3:DDFG:F53<5D
@M03364:396:000000000-C9LGT:1:1101:16486:2545 1:N:0:10
ACTCCTACGGGAGGCAGCAGTGGGGAATATTGCACAATGGGCGCAAGCCTGATGCAGCGACGCCGCGTGCGGGATGGAGGCCTTCGGGTTGTAAACCGCTTTTGTTCAAGGGCAAGGCACGGTTTCGGCCGTGTTGAGTGGATTGTTCGAATAAGCACCGGCTAACTACGTGCCAGCAGCCGCGGTAATACGTAGGGTGCAAGCGTTATCCGGATTTATTGGGCGTAAAGGGCTCGTAGGCGGTTCGTCGCGTCCGGTGTGAAAGTCCATCGCTTAACGGTGGATCCGCGCCGG
+
GGGGGGGGGGGGGGGGGGGGGGGGGGGGGGGGGGGGGGGGGGGGGGGGGGGGGGGGGGGGGGGGGGGGGGGGGGGGGGGGGGGGGGGGGGGGGGGGGGGGGGGGGGGEGGGGGGFG7FGGG7F@FFGGF+@5@@8:CF;FG>>FGF9DFGFF>FGGGGGGGGGGGGGGG7CGGGGGGGGGGGGGGGGGGFGGFGGGGGGGGGGGGGGGGGGGGGGCGGGGGGGGGGGGGGGGGGGGGGGGGGGGGGGGGGGGGGGGG?CEGCFGGFGGGGGGGGGDGGGGFFGFGFGFFFFGGG
@M03364:396:000000000-C9LGT:1:1101:13444:2602 1:N:0:10
ACTCCTAGGGAGGCAGCAGTGAGGAATATTGGTCAATGGGCGGAAGCCTGAACCAGCCAAGTCGCGTGAAGGATGAAGGTATTATGTATTGTAAACTTCTTTAGCAGTGGAGAAATAAGGGGCTCTTGAGCCCTGATGCTAGTACACTGAGAATAAGGATCGGCTAACTCCGTGCCAGCAGCCGCGGTAATACGGAGGATCCGAGCGTTATCCGGATTTATTGGGTTTAAAGGGTGCGCAGGCGGCCTTGCAAGTCAGCGGTCAAATCGTGGAGCTCAACTCCATTCCGCCGTT
+
GGGGGGGGGGGGGGGGGGGGGGGGGGGGGGGGGGGGGGGGGGGGGGGGGGGGGGGGGGGGGGGGGGGGGGGGGGGGGGGGGGGGGGGGGGGGGGGGGGGGGGGGGGGEGGGGGGGG9EFFD+@69EFGE,ABFGG8EFGGGGGGFFGGGGGGGGGGGGGFGGGGGGGGGGGGGGGGGGGGGGGGGGGGE<;FGGGGGGGGGGGGGGGGGGGGGGGEGEC<EGGGG8FCCFFGFGGEGGGGGGGGGGGGGGGGFGCGGGGGGGDGGGGGDGGDGGGGGGGGFFGGFGGFGEFGGC
@M03364:396:000000000-C9LGT:1:1101:18508:2614 1:N:0:10
ACTCCTACGGGAGGCAGCAGTAGGGAATTTTCGTCAATGGGCGCAAGCCTGAACGAGCAATGCCGCGTGGGTGAAGACGGTCTTCGGATTGTAAAGCCCTGTTGCCGGGGACAAAGGACAGCCCGAGTGAACAGCTGACTGTTTGATGGTACCCGGCCAGAAAGCCACGGCTAACTACGTGCCAGCAGCCGCGGTAATACGTAGGTGGCAAGCGTTATCCGGAATGATTGGGCGTAAAGGGTGCGCAGGCGGCTGTGCAAGTCTGAAGTAAAAGGGACCGGCTCAACCGGTTC
+
GGGGGGGGGGGGGGGGGGGGGGGGGGGGGGGGGGGGGGGGGGGGGGGGGGGGGGGGGGGGGGGGGGGGGGGGGGGGGGGGGGGGGGGGGGGGGGGGGGGGGGGFGGGGGGGGGGGG<FF=+-DB3@FG:,93<:DFFGGGGGGFF9FFGGFGGGGGGGGGGGGGGGGGG:CEGGGGGGGGGGGGGGGGGGGGGCFGGGGGGGFGGGGGGGGGFGGGGGGGGGGGGD:CFGFGGGEGGGGGGGGGGGGGGGGGGGGGGGGGGFFGGGGG>FGGGFGC5FGDFFEGGGGFGFBGG
@M03364:396:000000000-C9LGT:1:1101:8677:2635 1:N:0:10
ACTCCTACGGGAGGCAGCAGTGGGGAATATTGCACAATGGGCGCAAGCCTGATGCAGCGACGCCGCGTGCGGGATGGAGGCCTTCGGGTTGTAAACCGCTTTTGTTCAAGGGCAAGGCACGGTTTCGGCCGTGTTGAGTGGATTGTTCGAATAAGCACCGGCTAACTACGTGCCAGCAGCCGCGGTAATACGTAGGGTGCAAGCGTTATCCGGATTTATTGGGCGTAAAGGGCTCGTAGGCGGTTCGTCGCGTCCGGTGTGAAAGTCCATCGCTTAACGGTGGATCCGCGCCGG
+
GGGGGGGGGGGGGGGGGGGGGGGGGGGGGGGGGGGGGGGFGGGGGGGGGGGGGGGGGGGGGGGGGGFGGGGGGGGGGGGGGGGGGGGGGGGGGGGGGGGGGGGGGGGGGGGGGGGGGGFGGFGFDFGG83@5CFGGFFGGGFGGGGGGGGGF>FFGGGGGGGGGGGGGG<CFGGGGGGGGGGGGGGCEGFGGGGGGGGGGGGFGGGGGGGGGGGGGGGFFGGGGGGDEFGGGGGGGGGGGGGGGGGGGGDGCEEGGGCEGGCDGGFF=CFGGGGFDGGGDFFGFG4CFF>BGCG
@M03364:396:000000000-C9LGT:1:1101:17708:2637 1:N:0:10
ACTCCTACGGGAGGCAGCAGTGGGGAATCTTGCGCAATGGGGGCAACCCTGACGCAGCGACGCCGCGTGCGGGACGAAGGCCTTCGGGTCGTAAACCGCTTTCAGCAGGGACGAGGCCGCGAGGTGACATTCCCTACAGAAGAAGCCCCGGCTAAATACGTGCCAGCAGCCGCGGTAATACGTATGGGGCGAGCGTTATCCGGATTCATTGGGCGTAAAGCGCGCGTAGGCGGCCCGTTAGGTCGGAGGTAAAAGCCCGGGGCTCAACCCCGGCGAGCCTCCGATACCGGCGGG
+
GGGGGGGGGGGGGGGGGGGGGGGGGGGGGGGGGGGGGGGGGGGGGGGGGGGGGGGGGGGGGGGGGGGGGGGGGGGGGGGGGGGGGGGGGGGGGGGGGGGGGGGGGGGGGGGGGGCEEFGGC<=18@FG8<@,3<C,=<F9CF,CCC<FGGGGCFFGGGGGFGGGFGGGGGGGGGGCEGGGGGCFFGGGGGGGGDGCEGGGGGGEGGFFGGFGGGGGGGGGGGGGEG*?EGGGGEGGGEC8EGGCEGEEGCCGGGGGGGGGGGGDGGGGGGGGGE7>75CCFFEGG<DFDE>DDC
@M03364:396:000000000-C9LGT:1:1101:22481:2637 1:N:0:10
ACTCCTACGGGAGGCAGCAGTGGGGAATATTGCACAATGGGGGAAACCCTGATGCAGCAACGTCGCGTGAGTGATGACGGCCTTCGGGTTGTAAAGCTCTGTCTTCAGGGACGAAAATGATGGTACCTTCGGAGGAAGCTCCGGCTGACTACTTGCCGGCAGCCGCGGTAGTACGTAGGGAGCAAGCGGTGTCCGGAATTACTGGGTGTAAAGGGAGTGTAGGCGGGAGGGTAAGTTAGGTGTGAAAACTATGGGCTCAACCCATAGACTGCACTTAAAACTGCTGTTCTTGTG
+
FGGGFGGGGGGEEGGGGGGGFFGFGGGGGGGDFFGGGGGGGEGGEGGGEGGDGGFGGGGGGGFFGGGGGGGGGGDGG9FFFGGGGGG7FGGGGGGGGGGGGGG<FFGGGGGGFG+++,:5,<8,,8,@5,A+++83@DF8,:>CFC+>>EFG,:D<@*@FFFGCFGGGE*8CF@C3>FFF:CFC:C@@*=CEG:7FG*<FF9EFGC*;*<:<9?8;A;CFEF++?EC**:EE?CFFF9+8CFGGCC9F8@FFC+*:48C<EFGD64CFGGFGGGGGGGGG*0<FGFF4:FFG*9
@M03364:396:000000000-C9LGT:1:1101:24007:2640 1:N:0:10
ACTCCTACGGGAGGCAGCAGTAGGGAATTTTCGTCAATGGGCGCAAGCCTGAACGAGCAATGCCGCGTGAACGAGGAAGGTCTTCGGATCGTAAAGTTCTGTTGAGAGGGAAAAAGGAACACCCGAGGATATGCTGGTGAAGTGATATTACCTTTCGAGGAAGTCACGGCTAACTACGTGCCAGCAGCCGCGGTAATACGTAGGTGGCGAGCGTTATCCGGAATGATTGGGCGTAAAGGGTGCGTAGGCGGCCTGTTAAGTCTGAAGTGAAAGGTACCGGCTCAACCGGTAC
+
GGGGGGGGGGGGGGGGGGGGGGGGGGGGGGGGGGGGGGGGGGGGGGGGGGGGGGGGGGGGGGGGGGGGGGGGGGGGGGGGGGGGGGGGGGGGGGFGGGGGGFGGGGGFEGGGGGGG+4BF,4C+@FFG+,C,B,C>FFGGGG<EF=BFFG@F=FGGEDFD@FFFGGGGG7CGGGGGGGGGGGGGGGGGGGGGGGGGGGGGGGGGGGGGGGGGGGEGGGGGG>EDFE7EFDGFGGGEFGGGGGGGGGGGGGGGGGG::9EGCFGGGGF>FFEGGFFF>CEDFFGGGGGFGFEG
@M03364:396:000000000-C9LGT:1:1101:10754:2672 1:N:0:10
ACTCCTACGGGAGGCAGCAGTGGGGAATATTGCACAATGGGCGCAAGCCTGATGCAGCGACGCCGCGTGCGGGATGGAGGCCTTCGGGTTGTAAACCGCTTTTGTTCAAGGGCAAGGCACGGTTTCGGACGTGTTGAGTGGATTGTTCGAATAAGCACCGGCTAACTACGTGCCAGCAGCCGCGGTAATACGTCGGGTGCAAGCGTTATCCGGATTCATTGGGCGTAAAGCGCGCGTAGGCGGCCCGTTAGGTCGGAGGTAAAAGCCCGGGGCTCAACCCCGGCGAGCCTCCGG
+
GGGGGGGGGGGGGGGGGGGGGGGGGGGGGGGGGGGGGGGGGGGGGGGGGGGGGGGGGGGGGGGGGGGGGGGGGGGGGGGGGGGGGGGGGGGGGGGGGGGGGGGGGGGFGGGGGGGG+3D<@+BFFGGG+8@8@DFB9@>FF3FCCDFGGGFG:FFGGGGGGGGGGGGFG:EFCFGGGGGGGGGGEGGGGFGGF8CEGFGGGGGFGGGGGGGGGCECFGFGGGGGGGGGGGGGGG5CGGGGGGGGGGG56EGG@CEGDEG5CCFGFC6FGGGGDGGGGGGGFFGGGDDDDFFCD)
@M03364:396:000000000-C9LGT:1:1101:11663:2673 1:N:0:10
ACTCCTACGGGAGGCAGCAGTAGGGAATTTTCGTCAATGGGCGCAAGCCTGAACGAGCAATGCCGCGTGGGTGAAGACGGTCTTCGGATTGTAAAGCCCTGTTGCCGGGGACAAAGGACAGCCCGAGTGGAAAGCTGACTGTTTGATGGTACCCGGCCAGAAAGCCCCGGCTAAATACGTGCCAGCAGCCGCGGTAATACGTATGGGGCGAGCGTTATCCGGATTCATTGGGCGTAAAGGGTGCGCAGGCGGCTGTGCAAGTCTGAAGTAAAAGGGACCGGCTCAACCGGTTC
+
GGGGGGGGGGGGGGGGGGGGGGGGGGGGGGGGGGGGGGGGGGGGGGGGGGGGGGGGGGGGGGGGGGGGGGGGGGGGGGGGGGGGGGGEGGGGGGGGGGGGGGGGGGG7FGGGGGFFBFG8DFF+3CFFB+C,:DFCFFGFFFGGFFFFFGFA=FGGGGGGGGGGGGGGG=EGGFGGGGGGGGGGGGGGGGGGGGGGGGGGGFGGGGGGGGGGGGGGGGGGGGGGGGGGGGGGGGEEGGGGGGGGGGGGGGGGGGGGGGGGGGGGGGGFDGGGGGGGGGGGEF=DGGGFGD>DG
@M03364:396:000000000-C9LGT:1:1101:19270:2698 1:N:0:10
ACTCCTACGGGAGGCAGCAGTGGGGAATATTGGACAATGGGCGAAAGCCTGATGCAGCAACGCCGCGTGTGGGAAGACGGTTTTCGGGTTGTAAACCACTGTTGTCGATGACGAAAAATCACGATCACCTACTTGGAAGCCACGACTATCCACGTGCCAGCAGCAGCGGTAATCCGCGGGCCGCCAGCCTCATTCGGACTTATTGGGCGAGAGGGGTCCGTAGGCGGTTGGCGGAGACGGGGGTGAGAGTGCATGGCATGACGGAAGTGACGCGCAGGGGCTGGGCGGGGAC
+
GGGGGGGGGGGGGGGGGGGGGGGGGGGG,FGG,FGGGGGGGGG7FGGGGGGGG9FGGG8F,+@FGGGGG6FGGG<FGEGG+4+BFGG+EFEGGGGGG,DG<FG,F,B+8,CCFGF++3,,:B338,3,8:88,,::,33,8,,8+@+8,,,,833,**@,*@FG7,@FG*1>,,,***1=**4**=FF***+0,++*2/*<C9+<+@FE*********2?*;**+**://:+1******;***/*2*0+02<+<+***+*+3CE**:2**+**:*)))2/))**/9)8D)))
@M03364:396:000000000-C9LGT:1:1101:22539:2698 1:N:0:10
ACTCCTACGGGAGGCAGCAGTGGGGAATATTGCACAATGGGCGCAAGCCTGATGCAGCGACGCCGCGTGCGGGATGGAGGCCTTCGGGTTGTAAACCGCTTTTGTTCAAGGGCAAGGCACGGTTACGGCCGTATTGAGAGGATTGTTCGAATAAGCACCGGCTAACTCCGTGCCAGCAGCCGCGGTAATACGGAGGATCCGAGCGTTATCCGGATTTATTGGGTTTAAAGGGTGCGCAGGCGGCCTTGCAAGTCAGCGGTCAAATCGTGGAGCTCAACTCCATTCCGCCGTTG
+
GGGGGGGGGGGGGGGGGGGGGGGGGGGGGGGGGGGGGGGGGGGGGGGGGGGGGGGGGGGGGGGGGGGGGGGGGGGGGGGGGGGGGGDGGGGGGFFGGGGGGGGDEFG<FGGGGGFG++>D++B+8DCE++5*3,,@@B,,:3<FFFG;FF@FBFGGFDGGGGGGGGGGG7CGEGGFFGGGFGGGGGEEFFFFG*:CCFGGGGGGGGGGFGGEGCCG6+<+AFF;CECFGCFGGGECD8EGEGGGGG8FGGDF9?EGCEGEG*>F?FGGGG=FFGFFCFCGF4EFGGC>DFFD3
@M03364:396:000000000-C9LGT:1:1101:9325:2704 1:N:0:10
ACTCCTACGGGAGGCAGCAGTGGGGAATATTGCACAATGGGGGAAACCCTGATGCAGCGACGCCGCGTGAGCGAAGAAGTATTTCGGTATGTAAAGCTCTATCAGCAGGGAAGAAGAAATGACGGTACCTGCCTAAGAAGCCCCGGCTAACTACGTGCCAGCAGCCGCGGTAATACGTAGGGGGCAAGCGTTATCCGGATTTACTGGGTGTAAAGGGAGCGTAGGCGGCATGGCAAGTCTGATGTGAAAACCCAGGGCTCAACCTTGGGACTGCATTGGAAACTGTCAAGCTGG
+
GGGGGGGGGGGGGGGGGGGGGGGGGGGGGGGGGGGGGGGGGGGGGGGGGGGGGGGGGGDGGGGGGGGGGGGGGGGGGGGGGGGGGGGEFFGGGGGGGGGGGFGGGGGGGGGGGGGGDFGFF-C+6BFG,<C,3,:B@FGGF<DFCFGEGGGGGGEGGG<FGGFGGGGGG=CGGGGGGGGFGGG>EGDGGGGGGCGFGEGGDGGGGGGGCCC7FFGGGGEGGEGGGGGGGGGFGFGGGGGFGGGGGEFC?FFEEGGCDGGGGGGGGGGGGGGGGGGGGGGCFFF>DCFFFFFFGC
@M03364:396:000000000-C9LGT:1:1101:21667:2704 1:N:0:10
ACTCCTACGGGAGGCAGCAGTGGGGAATATTGCACAATGGGCGCAAGCCTGATGCAGCGACGCCGCGTGCGGGATGGAGGCCTTCGGGTTGTAAACCGCTTTTGTTCAAGGGCAAGGCACGGTGTCGGATGAGTTGGGAGGATTGATCGAATCAGCACCGGCTGAATAGGTGCCAGCAGCCGCGGTAATACGTAGGGTGCAAGCGTTATCCGGATTTATTGGGCGTAAAGGGCTCGTAGGCGGTTCGTCGCGTCCGGTGGGAAAGTCCATCGCTTAACGGGGGATCCGCGCCGG
+
GGGGGGGGGGGGGGGGGGGGGGGGGGGGGGGGFGGGGGGGGGG@FGGGGGGGGFGGGGGGFGGGGGGGGGGGGG+F<FGGGGGGGGGGGGGGGGGGGGGGGGC,8,<5,C,FBF<F++BDG+3+83CC+8>,,@,8,@,@<*@,>93,8>FC*>CFC,,4C***3,3@,,?B,+2,=FGG<:F*C4C5+20;:,2858CGF9+*;88?8:+;?*;ECCFCFGG=EGCC2<FGG688*;C59?C:*/***:*21*/:<C7***2*:2+0*:C*/:/7*227)):)**25*.))1C
@M03364:396:000000000-C9LGT:1:1101:8154:2731 1:N:0:10
ACTCCTACGGGAGGCAGCAGTGGGGAATCTTGCGCAATGGGGGCAACCCTGACGCAGCGACGCCGCGTGCGGGACGAAGGCCTTCGGGTCGTAAACCGCTTTCAGCAGGGACGAGGCCGCTACTGTGACGGTACCTGCAGAAGAAGCACCGGCTAACTACGTGCCAGCAGCCGCGGTAATACGTAGGGTGCGAGCGTTATCCGGATTTATTGGGCGTAAAGGGCTCGTAGGCGGTTCGTCGCGTCCGGTGTGAAAGTCCATCGCTTAACGGTGGATCCGCGCCGGGTACGGGCG
+
GGGGGGGGGGGGGGGGGGGGGGGGGGGGGGGGGGGGGGGGGGGGGGGGGGGGGGGGGGGGGGGGGGGGGGGGGGGGGGGGGGGGGGGGGGGGGGGGGGGGGGGGGFGFGGGGGGGG@:FEG*5,8CFFF=C<1<F;C@?FGGGGGFGGGGEGCCEGGGGGGGGFGGGGG>FCGGGGDGGGGGGGGGGGFGGGEGGGGGGGGGGGGGGFGGGGGGDECGGGGGGCFGGGGGGGGGEGGGEEGDGG5CGGCEGGG+CEFFGGG+>EEFDFGDCDFGGGGGGGEFGDDGGFGFFDDC
@M03364:396:000000000-C9LGT:1:1101:9948:2740 1:N:0:10
ACTCCTACGGGAGGCAGCAGTAGGGAATTTTCGTCAATGGGCGCAAGCCTGAACGAGCAATGCCGCGTGAGTGAGGAAGGTCTTCGGACTGTAAAGCTCTGTTGCCGGGGAAAAAGGGGAGATGCAGGCAATGGCATTTCATGGATGGTACCCGGCCAGAAAGCCACGGCTAACTACGTGCCAGCAGCCGCGGTAATACGTAGGTGGCAAGCGTTATCCGGAATGATTGGGCGTAAAGGGTGCGCAGGCGGCTGTGCAAGTCTGAAGTAAAAGGGACCGGCTCAACCGGTTC
+
GGGGGGGGGGGGGGGGGGGGGGGGGGGGGGGGGGGGGGGGGGGGGGGGGGGGGGGGGGGGGGGGGGGGGGGGGGGGGGGGGGGGGGGGGGGGGGGGGGGGGGGGGGGGGGGGGGGG7CF@+-:,8CFG8,83,:D<FFGFFGGGGGFGGGDFFFFGGGGGGGGGGGGGGGGGGGGGFGGGGGGGGGGGGCGGGFGGGGGGGGGGGGGGGGGGGGGGGGGGGGGGGFGGGGGGGCEGGGGGGGGGGGGGGGGGCEGGGGGGGFGGGGGGGGGGCGGGFGGGF>CFGGGEG7>5
@M03364:396:000000000-C9LGT:1:1101:9829:2747 1:N:0:10
ACTCCTACGGGAGGCAGCAGTGGGGAATCTTGCGCAATGGGGGCAACCCTGACGCAGCGACGCCGCGTGCGGGACGAAGGCCTTCGGGTCGTAAACCGCTTTCAGCAGGGACGAAGGACGTCACCGTACCTGGAGAAAAAGCAACGGCTAACTACGTGCCAGCAGCCGCGGTAATACGTAGGGTGCAAGCGTTATCCGGATTTATTGGGCGTAAAGGGCTCGTAGGCGGTTCGTCGCGTCCGGGGTGAAAGTCCATCGCTTAACGGTGGATCGGCGCCGGGTACGGGCGGGCTT
+
GGGGGGGGGGGGGGGGGGGGGGGGGGGGGGGGGGGGGGGGGGGGGGGGGGGGGGGGGGGGGGGGGGGGGGGGGGGGGGGGGGGGGGGGGGGGGGGGGGGGGGGGGGGFGEGGGGGDC8><C->F,>FG><F88,@,@CD@EG8FGCG7CFFFCGGGGGGGGGGGGGGGG*?EDDGGGGGFGG*0;:FCEGDEGDFGFGD5CEF9E9CFD5C:EECFGEEE8E>CCC?CGG88?E88?CCGCEG***1CG?CFGGFFC=EGFE7+ADEFC*<C*::CG5=DBE54CD75CE@)/*
@M03364:396:000000000-C9LGT:1:1101:22683:2749 1:N:0:10
ACTCCTACGGGAGGCAGCAGTGGGGAATATTGGGCAATGGGCGAAAGCCTGACCCAGCAACGCCGCGTGAAGGAAGAAGGCCTTCGGGTTGTAAACTTCTTTTACCAGGGACGAAGGACGTGACGGTACCTGGGGAAAAAGCAACGGCTAACTACGTGCCAGCAGCCGCGGTAATACGTAGGTTGCAAGCGTTGTCCGGATTTACTGGGTGTAAAGGGCGTGTAGGCGGCCTGATAAGTCTGAAGTGAAAGTCCTGCTTTCAAGGTGGGAATTGCTTTGGATACTGTCGGGCTG
+
GGGGGGGGGGGGGGGGGGGGGGGGGGGGGGGGGGGGGGGGGGGGGGGGGGGGGGGGGGGGGGGGGGGGGGGGGGGGGGGGGGGGGGGGGGGGGGGGGGGGGGG9FAFGGGGGGG+B+BBE+-:=+@BF839><+@=F@E@@F8FF7FCFGCFFFFGGE<CEEGGGGFGG*CGGDFGGGFCGGF<FFEFGGGGGG7FGCGCGGFFGFGGG*;EFCFGGGGGGG*;FGCEGEEGGCGGGGFCGGGDF7CCCCFGFGGFFGC?E<CFGGGGGCCCFGGFGGGGFFGG=FG6F>>D>*
@M03364:396:000000000-C9LGT:1:1101:15710:2752 1:N:0:10
ACTCCTACGGGAGGCAGCAGTGGGGAATATTGCACAATGGGCGCAAGCCTGATGCAGCGACGCCGCGTGCGGGATGGAGGCCTTCGGGTTGTAAACCGCTTTTGTTCAAGGGCAAGGCACGGTTTCGGCCGTGTTGAGTGGATTGTTCGAATAAGCACCGGCTAACTACGTGCCAGCAGCCGCGGTAATACGTAGGGTGCAAGCGTTATCCGGATTTATTGGGCGTAAAGGGCTCGTAGGCGGTTCGTCGCGTCCGGTGGGAAAGTCCATCGCTTAACGGTGGATCCGCGCCGG
+
GGGGGGGGGGGGGGGGGGGGGGGGGGGGGGGGGGGGGGGGGGGGGGGGGGGGGGGGGGGGGGGGGGGGGGGGGGGGGGGGGGGGGGGGGGGGGGGGGGGGGGGGGGGCFDGFGGGC+=F8F+BF:DFG++5**,3,7@=:D<FFCCGGGGGGCGGGGGGGGGGGGGGGF*<CGGGGGGGGGGGGGGGGGGGFGFGGGEEGGGGGGGGGGGGGGGGDGGGGGGGFGEGGGGGGGGFGGGGGGEEC=CGEEEECGGGGG==*:;FFF7:CDCFGGGGGGGDG>FGGDFDFCD@DGG
@M03364:396:000000000-C9LGT:1:1101:20912:2754 1:N:0:10
ACTCCTACGGGAGGCAGCAGTGAGGAATATTGGTCAATGGGCGGAAGCCTGAACCAGCCAAGTCGCGTGAAGGATGAAGGTATTATGTATTGTAAACTTCTTTAGCAGTGGAGAAATAAGGGGTACGTGACCCCCGATGCTAGTACACTGAGCATAAGGATCGGCTAACTCCGTGCCAGCAGCCGCGGTAATACGGAGGATCCGAGCGTTATCCGGATTTATTGGGTTTAAAGGGTGCGCAGGCGGCCTTGCAAGTCAGCGGTCAAATCGTGGAGCTCAACTCCATTCCGCCGT
+
GGGGGGGGGGGGGGGGGGGGGGGGGGGGGGGGGGGGGGGGGGGGGGGGGGGGGGGGGGGGGGGGGGGGGGGGGGGGGGGGGGGGGGGGGGGGGGGGGGGGGGGFGGGGGGGFFGFF9?C,:B@4+:CG,,8:4:>+@CGGGFDDDCGGGGGG,CFGGGFGGGGGGGGGG,DGEGGGGGGGGGGGGGGGG@GFGGGGGGGGGGGGGGGGGGGGGGGG@E5BGGGGGGCEDGGGGGGGGGGGGGGGGGGGGGGGGGGGGGGGGGDGGCCDGDFCDEGGGGGGFFGGGGGFGFFGGC
@M03364:396:000000000-C9LGT:1:1101:11999:2766 1:N:0:10
ACTCCTACGGGAGGCAGCAGTGGGGAATATTGGACAATGGGGGAAACCCTGATCCAGCGACGCCGCGTGAGTGAAGAAGTATTTCGGATTGTAAACTCCTGTCATAAGGGACGATGTTGTCTGTTCCTATCAAGACAGCTCCGGCTAACTACGTGCCAGCAGCCGCGGTCATACGTAGGGAGCGAGCGTTGTCCGGAATTACTGGGTGTAAAGGGAGCGTAGGCGGGACGGCAAGTCAGATGTGAAATATACGTGCTCAACATGTAGACTGCATTTGAAACTGTCGTTCTTG
+
GGGGGGGGGGGDGGGGGGGGGGGGGGGGGGGGGGGGGGGGGGGGGGGGGGGGGGGGGGGGFGGGGGGGGBCFGGGGGGGEFGGGGGGGGGGGGGGGGFFGGGG,CFCCFGGFGF=+4<8,,-5,,:E?<88C,,C,@FF=BA7@+++@<F,7@>FGGGG7FGGGEGGGECEGGGGGGGCF7C7EFEGGG7FGFGGGDDGG:C,CFGCGGGGGFGGG5CEGEGGFEE?C8CEECGGGDFFGG?CFGGFC?FEFGFGGGFGCGFFGGGGGGGFGFGGGGCFGFFGGFFCFG5=F
@M03364:396:000000000-C9LGT:1:1101:22712:2787 1:N:0:10
ACTCCTACGGGAGGCAGCAGTGGGGAATATTGCACAATGGGCGCAAGCCTGATGCAGCGACGCCGCGTGCGGGATGGAGGCCTTCGGGTTGTAAACCGCTTTTGTTCGAGGGCAAGGCACGGTTTCGGCCGTGTTGAGTGGATTGTTCGAATAAGCACCGGCTAACTACGTGCCAGCAGCCGCGGTAATACGTAGGGTGCAAGCGTTATCCGGATTTATTGGGCGTAAAGGGCTCGTAGGCGGTTCGTCGCGTCCGGTGTGAAAGTCCATCGCTTAACGGGGGATCCGCGCCGG
+
GGGGGGGGGGGGGGGGGGGGGGGGGGGGGGGGGGGGGGGGGGGGGGGGGGGGGGGGGGGGGGGGGGGGGGGGGGGGGGGGGGGGGGGGGGGGGGGGGGGGGGGGGFG+DFEGGGGFGGG@F+D++:CF**5*@,@,,83?F<FGGFGGEFCF:BFGGDFGEGGGCFFFD:B@@CFFFGGGFFGGGEG8EFGGGFFGGGGDFGGGGGGGFGFCG>EEFGGGFGGCGG5C;AFE>FGGE8CGCE=5CEGGGG>ECE5=CCCCG?*2<CFDDF:/9C=7CFA<)):5**5><<@31>
@M03364:396:000000000-C9LGT:1:1101:15470:2798 1:N:0:10
ACTCCTACGGGAGGCAGCAGTAGGGAATTTTCGTCAATGGGCGCAAGCCTGAACGAGCAATGCCGCGTGAGTGAGGAAGGTCTTCGGACTGTAAAGCTCTGTTGCCGGGGAAAAAGGGGAAATGCAGGCAATGGCATTTCATGGATGGTACCCGGCCAGAAAGCCACGGCTAACTACGTGCCAGCAGCCGCGGTAATACGTAGGTGGCGAGCGTTATCCGGAATGATTGGGCGTAAAGGGTGCGCAGGCGGTCTGTTAAGTCTGAAGGCAAAGGGATGAGCTCAACTCATTTAT
+
GGGGGGGGGGGGGGGGGGGGGGGGGGGGGGGGGGGGGGGGGGGGGGGGGGGGGGGGGGGGGGGGGGGGGGGGGGGGGGGGGGGGGGGGGGGGGGGGGGGGGGGGGFFFGGGGGGDEFGF++-C8DFFG+,833,::CFFGFGGGCFFGGGGGGGGGGGGGGGGGGGGGGGGGGGGGGGGGGGGGGGGGGGGGGGGGGGGGGGGGGGGGGGGGGGGGGGGGGGGGGGGGGGGGGGGGGGGGGGGGGDGGGGGGGGGGGGGG@FFGGFGGGGGGGFGFDGGGFFGGGG7FF4FFGF
@M03364:396:000000000-C9LGT:1:1101:21316:2805 1:N:0:10
ACTCCTACGGGAGGCAGCAGTGGGGAATATTGCACAATGGGGGAAACCCTGATGCAGCGACGCCGCGTGAGTGAAGAAGGATTTCGGGTTGTAAAGCTCTATCGGCAGGGAAGAATATGTGCGTTCCTCCGTCAGCAGCACCGGCTCACTACGTGCCAGCAGCAGCGGTAATACGTAGGTGGCAAGCGTTATCCGGAAGGATTGGGCGTAGAGGGTGCGCAGGCGGCTGTGCAAGTATGACGTAGAAGGGACCGGCTCAACAGGTTCAGGCTTTGGAAGCTGACCGGCTTGCTG
+
GGGGGGGGEGGGGGGGGGGGGGGGGGGGGGGGGCFGGDFGGGGGEGFFFGGG9F,EFGEEC@BCFGGFGGGEFGFFG8=,,:5B9FF+,BFCGGGGGFGFGFG+CGGGGGF@FFG,<,,8,58+8+B,,36+,8B,,38B,@+@CF@DCACC3@7:D9>CFGG,DF@F@**7F,:3,@F7>FB7,*1<1**=,2=C*4*4+CFFFFFG>**200**21:EEEG5CG5:CFD7C@9:++<<+;A/**008**/A55*1*+3;945+*32?F8*2+367C6*))+**118C>)1*2
@M03364:396:000000000-C9LGT:1:1101:11187:2820 1:N:0:10
ACTCCTACGGGAGGCAGCAGTGAGGAATATTGGTCAATGGGCGGAAGCCTGAACCAGCCAAGTCGCGTGAAGGATGAAGGTATTATGTATTGTAAACTTCTTTAGCAGTGGAGAAATAAGGGGGTCGTGACCCCTGATGCTAGTACACTGAGAATAAGGATCGGCTAACTCCGTGCCAGCAGCCGCGGTAATACGGAGGATCCGAGCGTTATCCGGATTTATTGGGTTTAAAGGGTGCGCAGGCGGCCTTGCAAGTCAGCGGTCAAATCGTGGAGCTCAACTCCATTCCGCCGT
+
GGGGGGGGGGGGGGGGGGGGGGGGGGGGGGGGGGGGGGGGGGGGGGGGGGGGGGGGGGGGGGGGGGGGGGGGGGGGGGGGGGGGGGGGGGGGGGGGGGGGGGGGGGGGGGGFGGGFGGFEFEF@FFFG+:A:B:F<DFGGGGGGGGGGGGFGFGGGGGGGGGGGGGGGGFGGGGGGGGGGGGGGGGGGGGGGGGGGGGGGGGGGGGGGGGGGGGGGGGGGGGGGGGEEECGGGGGGGGGGGGGGGGGGGGGGGGGGGGGFGGGGGGGGGGGGGGGGGGGGFFGGGGFFGFFGGC
@M03364:396:000000000-C9LGT:1:1101:19684:2824 1:N:0:10
ACTCCTACGGGAGGCAGCAGTGGGGAATCTTGCGCAATGGGCGCAAGCCTGAACGAGCAATGCCGCGTGAACGAGGAAGGTCTTCGGATCGTAAAGTTCTGTTGAGAGGGAAAAAGGAACCCCGTAGGTTATGCTTGTGAAGTGATATTACCTTTCGAGGAAGTCACGGCTAACTACGTGCCAGCAGCCGCGGTAATACGTAGGTGGCGAGCGTTATCCGGAATGATTGGGCGTAAAGGGTGCGTAGGCGGCCTGTTAAGTCTGAAGTGAAAGGTACCGGCTCAACCGGTAC
+
GGGGGGGGGGGGGGGGGGGGGGGGGGGGGGGGGGGGGGGGGGGGGGGGGGGGGGGGGGGGGGGGGGGGGGGGGGGGGGGGGGGGGGGGGGGGGGGGGGGGGGGGGGGGGGGGGGG@7DGF+-B++8BC,,9:,3F,C>F3BFBEDG<FGGGGFFGGGGGGGGGGGGGGGGGGGGGGGGGGGGGGFGGGGGGGGGGGGGGGGGGGGGGGGFGGGGGGGGGGGGCGGCGGGGGGGGGGGGGGGGGGGGDGGGGGGEGGDFFGGGFGGGGGGGFFFGGFFCCDEFGGGFGEGFFG
@M03364:396:000000000-C9LGT:1:1101:10839:2831 1:N:0:10
ACTCCTACGGGAGGCAGCAGTGAGGAATATTGGTCAATGGGCGGAAGCCTGAACCAGCCAAGTCGCGTGAAGGATGAAGGTATTATGTATTGTAAACTTCTTTAGCAGTGGAGAAATAAGTGGGTCGAGTCCCCCGATGCTAGTACACTGAGAATAAGGATCGGCTAACTCCGTGCCAGCAGCCGCGGTAATACGTAGGTTGCAAGCGTTGTCCGGATTTACTGGGTGTAAAGGGCGTGTAGGCGGAGATGCAAGTTGGGAGTGAAATGCAGGGGCTCAACCCCTGAACTGCTT
+
GGGGGGGGGGGGGGGGGGGGGGGGGGGGGGGGGGGGGGGGGGGGGGGGGGGGGGGGGGGGGGGGGGGGGGGGGGGGGGGGGGGGGGGGGGGGGGGGGGGGGGGGGGGGFFF<FFFG,<EF,<B:>FGG45ABFFG7+FFGG9BFGG<FFGEGA>=FDE@CDEFFDFGG78DCFGGGGGGGGGGCCCDGG*FCGGGGGFGGGGGGGGGGGGGGGFGGGGGGGGGGGGCCCCCCF9CEDEEEFFFFEGGGGFGGFFGGGFGGGGCFGFGGGGGGGDGGGCC=FFGDGGGFGFF4?G
@M03364:396:000000000-C9LGT:1:1101:6732:2837 1:N:0:10
ACTCCTACGGGAGGCAGCAGTAGGGAATTTTCGTCAATGGGCGCAAGCCTGAACGAGCAATGCCGCGTGAGTGAGGAAGGTCTTCGGACTGTAAAGCTCTGTTGCCGGGGAAAAAGGGGGAATGCAGGATATTGCATTTCATGGATGGTACCCGGCCAGAAAGCCACGGCTAACTACGTGCCAGCAGCCGCGGTAATACGTAGGTGGCGAGCGTTATCCGGAATGATTGGGCGTAAAGGGTGCGCATGCGGTCTGTTAAGTCTGAAGGCAAAGGGATGAGCTCAACTCAGTTAT
+
GGFGFGGGGGGGGGGGGGGGGGGGGGGGGGGGGGG8CGGFGFCGGGGGCFGFGFG7FEFGGGGGGGGBGEGGFG@ECFFEGFAG9FC=+@9EFGGDGGGFFFGCFDEFFGB4E,??:+=++-:,,CFF+39=,,,,9E,FC=FFCFF@EF@>DF*FE@FFGGE,DCG7>:*F,3FAGDGFFG9,:8:C:*C=FEEG9FCGGFGDGGGGGGE8/:EGGGFCG8>F+<F@<CFGGGDG=F+C@?CCEE**0*:ECCFFGGC<@+*0<CE49*2C7EEFGCGDFF?C69F?F)9:C7
@M03364:396:000000000-C9LGT:1:1101:20809:2851 1:N:0:10
ACTCCTACGGGAGGCAGCAGTGGGGAATATTGCACAATGGGCGCAAGCCTGATGCAGCGACGCCGCGTGCGGGATGGAGGCCTTCGGGTTGTAAACCGCTTTTGTTCAAGGGCAAGACACGGTTTCGGCAGTGTTAAGTGGATTGTTCGAATAAGCACCGGCTAACTACGTGCCAGCAGCCGCGGTAATACGTAGGGTGCAAGCGTTATCCGGATTTATTGGGCGTAAAGGGCTCGTAGGCGGTTCGTCGCGTCCGGTGTGAAAGTCCATCGCTTAACGGTGGATCCGCGCCGG
+
GGGGGGGGGGGGGGGGGGGGGGGGGGGGGGGGGGGGGGGGGGGGGGGGGGGGGGGGGGGGGGGGGGGGGGGGGGGGGGGGGGGGGGGGGGGGGGGGGGGEGGGAFFG9FGGGGGFG,>D<+7BF7DFG5+@,,,8,3@;F@<@F@DCFGGGG>FFGFGGGGGGGFGFGF*4<<FGGGGGGGGGGGE:FGG9EEGFGGGGGGGGGGGGGGCGGGGDGFFGDGGGGGG>ECEGGGGFGEGGGGGGGGGGD=EEGECECD:CGG?FGG7FGGGGGDGGGGGGGBFEGGGGFFE>GDG
@M03364:396:000000000-C9LGT:1:1101:9939:2887 1:N:0:10
ACTCCTACGGGAGGCAGCAGTGGGGAATATTGGGCAATGGGCGAAAGCCTGACCCAGCAACGCCGCGTGAAGGAAGAAGGCCTTCGGGTTGTAAACTTCTTTTACCAGGGACGAAGGACGTGACGGTATCTGGGGAAAAAGCAACGGCTAACTACGTGCCAGCAGCCGCGGTAATACGTAGGTTGCAAGCGTTGTCCGGATTTACTGGGTGTAAAGGGCGTGTAGGCGGAGATGCAAGTTGGGAGTGAAATGCAGGGGCTCAACCCCTGAACTGCTCTCAAAACTGTATCCCTT
+
GGGGGGGGGGGGGGGGGGGFGGGGGGGGGGGGGGGGGGGGGGGGGGGGGGGGGGGGGGFGGGGGGGGGGGGGGGGGGGGGGGGGGGGGGGGGGGGGGGGGGGGFGGGGGGGGGGFG=DF7=8BBBCFG+<C,C,@:FFGGGGCFGG8CFGFFFGGGGGGGGGGGGGGGGCEGGGGGGG:FGGGGGGGGDGEEGCGFFGGGG5FGGGGGGGGEGFFEGGGGGGGGGGGGEGGGGGGGGGGCGGGFECEFGGGGGGGGDEGGGGGGGGGGGGGGGGGFCFGGFFGGGGGBFFFGGF
@M03364:396:000000000-C9LGT:1:1101:8727:2908 1:N:0:10
ACTCCTACGGGAGGCAGCAGTGGGGAATATTGCACAATGGGGGGAACCCTGATGCAGCGACGCCGCGTGAGTGAAGAAGTATTTCGGTATGTAAAGCTCTATCAGCAGGGAAGAAGATGACGGTACCTGCCTAAGAAGCACCGGCTAAATACGTGCCAGCAGCCGCGGTCATACGTATGGTGCAAGCGTTATCCGGATTTACTGGGTGTAAAGGGAGCGTAGGTGGTAAGGCAAGCCAGAAGTGAAAACCCGGGGCTCAACCGCGGGATTGCTTTTGGAACTGTCATACTGG
+
GGGGGGGGGGGGGGEGGGGGGGGGGGGGGGGGGGGGGGGGGGGGGGGGGGGGGGGGGGGGGGGGGGGGGGGGGGGGGGGGGGGGGGGFFGGGGGGGGGGGGGGGGGGGGGGGGGFG:CFCF:<F*CFG8,68,8???FFGGGGGGGGFGGGGGGGGGGGGGGGGGGGGG*AFGGGGGGGGGGFGFGFGEGGGGGGGGGGGGGGGGGFGGGGGGGGFGGGCCEEEFGCGGGGGGGGGGGGGGFGFCFFGGGCGGGGGGGGGGGDGGGGGG4EGGGGFGGCGFFGGGGGFGFFG
@M03364:396:000000000-C9LGT:1:1101:10889:2916 1:N:0:10
ACTCCTACGGGAGGCAGCAGTGGGGAATATTGGGCAATGGGGGAAACCCTGACCCAGCAACGCCGCGTGAAGGAAGAAGGCCTTCGGGTTGTAAACTTCTTTTAGCAGGGACGAAGAAAGTGACAGTACCTGCAGAAAAAGCAACGGCTAACTACGTGCCAGCAGCCGCGGTAATACGTAGGTTGCAAGCGTTGTCCGGATTTACTGGGTGTAAAGGGTGCGCAGGCGGCTGTGCAAGTCTGAAGTAAAAGGGACCGGCTCAACCGGTTCAGGCTTTGGAAACTGCACGGCTTG
+
GGGGGGGGGGGGGGGGGGGGGGGGGGGGGGGGGGGGGGGGGGGGGGGGGGGGGGGGGGGGGGGGGGGGGGGGGGGGGGGGGGGGGGGGGGGGGGGGGGGGGGGFGGGGGGGGGFGG:FGDF?B?,CFG,,9,>,DFGGGGGGGGGGFGGGGGGGGGGGGGGGGGGGGGGCEGCGGGGGGGGGGGGGGGGGGGGFGGGGGGGGGGGGGGGFEEGGGGGGGGGGGGGGGGGGGGGGGGGGGGGGCFG9+CGGGGGDGGGGGCCEFFGGGGGGFFGGGGGGGGFFGGGGGFGFFGC<
@M03364:396:000000000-C9LGT:1:1101:24190:2918 1:N:0:10
ACTCCTACGGGAGGCAGCAGTGGGGGATATTGGACAATGGGGGGAACCCTGATCCAGCGACGCCGCGTGAGGGAAGAAGGTTTTCGGATTGTAAACCTCTGTTGACGGAGAAAAAGATGATGGTATCCAATTAAAAAGCCCCGGCTAACTACGTGCCAGCAGCCGCGGTAATACGTAGGTGGCAAGCGTTGTCCGGAATTACTGGGCGTAAAGGGCTCGTAGGCGGTTCGTCGCGTCCGGTGTGAAAGTCCATCGCTTAACGGTGGATCCGCGCCGGGTACGGGCGGGCTTG
+
GGGGGGGGGGGGGGGGGGGGFGGGGCGGFGGFGGGGGGGGGGGDGGGGGFGGGGGFGGGGGGGGGGGGGGGGGGGGGDGGGGFGGGGGGGCGFGGGGGGFFGGGG:CFEGGGGGF:F:FG,<<,,?F<,2>2,,,?FFFC*<FG5EGGGGCFC@@EGGFGFFCEG5EGG5EGGGG92;EGGGGGGGFGCEGCFGGGG*@@FGGGGGGGGGGGGGGGGFGEEGGC8C8EGGEEEGGGGGGGEEGGGFGGGGGGGGGGG5=FG*C7*>=F*9*/9ECCDGEGFFCDGDGEG:>G
@M03364:396:000000000-C9LGT:1:1101:21786:2965 1:N:0:10
ACTCCTACGGGAGGCAGCAGTGGGGAATATTGCACAATGGGCGCAAGCCTGATGCAGCGACGCCGCGTGCGGGATGGAGGCCTTCGGGTTGTAAACCGCTTTTGTTCAAGGGCAAGGCACGGTTTCGGCGGTGTTGAGTGGATTGTTCGAATAAGCACCGGCTAACTACGTGCCAGCAGCCGCGGTAATACGTAGGGTGCAAGCGTTATCCGGATTTATTGGGCGTAAAGGGCTCGTAGGCGGTTCGTCGCGTCCGGTGTGAAAGTCCATCGCTTAACGGTGGATCCGCGCCGG
+
GGGGGGGGGGGGGGGGGGGGGGGGGGGGGGGGGGGGGGGGGGGGGGGGGGGGGGGGGGGGGGGGGGGGGGGGGGGGGFGGGGGGGGGGGGGGGGGGGGGGGGGFF,E5FFFGGGGGG7FC:CG+FFFG++5558>:DA3<7,<B@3,@FFFFFFGGGGGGGGGDFGGGG7:FFGGGGGGGGGEGGCEGGGGGFFFGGFGCFGGDGGGGGGGGGGGGC?FGGGGFG8*;5CEG:CFCCEGGGGGEDEEGECEGGGGGG?E:ECFFGGG>FGFGDGGDGGGGE>G39C<@<D@C)9
@M03364:396:000000000-C9LGT:1:1101:23270:2976 1:N:0:10
ACTCCTACGGGAGGCAGCAGTGAGGAATATTGGTCAATGGGCGGAAGCCTGAACCAGCCAAGTCGCGTGAAGGATGAAGGTATTATGTATTGTAAACTTCTTTAGCAGTGGAGAAATAAGGTGGTCGCGACCCCCGATGCTAGTACACTGAGAATAAGGATCGGCTAACTCCGTGCCAGCAGCCGCGGTAATACGGAGGATCCGAGCGTTATCCGGATTTATTGGGTTTAAAGGGTGCGCAGGCGGCCTTGCAAGTCAGCGGTCAAATCGTGGAGCTCAACTCCATTCCGCCGT
+
GGGGGGGGGGGGGGGGGGGGGGGGGGGGGGGGGGGGGGGGGGGGGGGGGGGGGGGGGGGGGGGGGGGGGGGGGGGGGGGGGGGGGGGGGGGGGGGGGGGGGGGDDGGABFFGGG8FFDF?,9:4+:>F66@=@BF@7FFEA9>DFG9FGGFC,@<FFFEGFGEGGGGGG9EFGGGGGGGGGGGGGGGGGDGGGFGDGGGGGGGGGGGGGGGGGGGGGGGFEGFF?FEGEGGGGGGGGGGGGGGGGGGE=FGGGGGGGGGGG8CEGGGGGGGGGGGGGGGGFFGGGGGFGFFGGC
@M03364:396:000000000-C9LGT:1:1101:16951:2981 1:N:0:10
ACTCCTACGGGAGGCAGCAGTGGGGAATATTGCACAATGGGCGCAAGCCTGATGCAGCGACGCCGCGTGCGGGATGGAGGCCTTCGGGTTGTAAACCGCTTTTGTTCAAGGGCAAGGCACGGTTTCGGATGTGGTGAGTGGATTGTTCGAATCAGCACCGGCTAACTACGTGCCAGCAGCCGCGGTAATACGTAGGGTGCAAGCGTTATCCGGATTTATTGGGCGTAAAGGGCTCGTAGGCGGTTCGTCGCGTCCGGTGTGACAGTCCATCGCTTAACGGTGGATCCGCGCCGG
+
GGGGGGGGDGGGGGGGGGGGGGGGGFGGFFGGGGGGGGGGGGEGGGGGGGGGGGFGGGGGGGGEGGGGGGGGDGGGGGGGGGGGGGGGGGGGFGGFFEDEEGGGGGG9FFGFFFFC+DBFC+D+<>FGB+8@=,8+,@=>F,3@BCFGGGGG*@BFDFGEGGGCF:FCC726=@FCFGG7FGGG>8CFF@CEF@CEDFGEGGGGDGGEGFGEGEGGGGGGG?CFGG5*2<FECG**1/AEFEGGGGGGGGGGC5857CE5><*C9D9CGCFCD=E5DFCG))2*4777/)7D)>
@M03364:396:000000000-C9LGT:1:1101:19090:3000 1:N:0:10
ACTCCTACGGGAGGCAGCAGTGAGGAATATTGGACAATGGATGGAAATCTGATGCAGCCACGCCGCGTGCAGGAAGACGGTCCTATGGTTGGTAAACTGTTTTAGCATGGAAGAAATAATGCGTGCGTATACACGGATGAGGGTACCATGAGATTAAGAACCGGCAAAGCCCGTGCCAGCAGCAGCGGTAATGCGGAGGGTGCAGGCGTTATCCGGATTTATTGGGTTTAAAGGGTGCGGAGGCTGTGAGGCAAGTCAGAGGTGAAAAGTAGGGGCTAGACCTTGAGGGCGGCG
+
GGGGGGGGGGGGGGGGGGGGEFFCFGGGGGGG,6CFGGGGG,E-EEFCAFGG,6CFGGCG,CFGGGGGGGDFGGGGGGGGGG@ED9EC5<,+,CFGG9?,CF<FG<<,BF,,B,B,,<E,@->C+B88+48,,:4@++8B,,3@,,8,<A=F,,,C,B,:8,8@F+@D7,@*3*3*6,@7,3@,@>CE>:*@,,*1<7*<<C*7,4*CC*:*>,48*3:+0<29<5/;8+++3::2/*2**:57:5@++3*:/7CF>F7+2**2+23090+*;*7C<***196:0**)/)8)11
@M03364:396:000000000-C9LGT:1:1101:12100:3047 1:N:0:10
ACTCCTACGGGAGGCAGCAGTGGGGAATATTGCACAATGGGCGCAAGCCTGATGCAGCGACGCCGCGTGCGGGATGGAGGCCTTCGGGTTGTAAACCGCTTTTGTTCAAGGGCAAGGCACGGTTACGGCCGTGTTGAGTGGATTGTTCGAATAAGCACCGGCTAACTACGTGCCAGCAGCCGCGGTAATACGTAGGGTGCAAGCGTTATCCGGATTTATTGGGCGTAAAGGGCTCGTAGGCGGTTCGTCGCGTCCGGTGTGAAAGTCCATCGCTTAACGGTGGATCCGCGCCGG
+
GGGGGGGGGGGGGGGGGGGGGGGGGGGGGGGGGGGGGGGGGGGGGGGGGGGGGGGGGGGGGGGGGGGGGGGGGGGGGGGGGGGGGGGGGGGGGGGGGGGGGGGGGGG9FGGGGGGG?BGGC7F3+@FE>5@@C3@FGGCFCF<CDD@FGGGGFFGGGGGGCGGGGGGGG8CCGGGGGGGFFGGGGGGGGGGG6@FDEGGGGGGGGEGGG?EEGE?EGFGGGGGGG8:EGFGEEFGE8CGGGEC=ECEGGGGGG=EGG?ECEEGGGGGGGGFGGGGD*7CCDFGG4FCFGFFGGG
@M03364:396:000000000-C9LGT:1:1101:22182:3053 1:N:0:10
ACTCCTACGGGAGGCAGCAGTGAGGAATATTGGTCAATGGGCGGAAGCCTGAACCAGCCAAGTCGCGTGAAGGATGAAGGTATTATGTATTGTAAACTTCTTTAGCAGTGGAGAAATAAGGGGTACGCGACCACTGATGCTAGTACACTGAGAATAAGGATCGGCTAACTCCGTGCCAGCAGCCGCGGTAATACGGAGGATCCGAGCGTTATCCGGATTTATTGGGTTTAAAGGGTGCGCAGGCGGCCTTGCAAGTCAGCGGTCAAATCGTGGAGCTCAACTCCATTCCGCCGT
+
GGGGGGGGGGGGGGGGGGGGGGGGGGGGGGGGGGGGGGGGGGGGGGGGGGGGGGGGGGGGGGGGGGGGGGGGGGGGGGGGGGGGGGGGGGGGGGGGGGGGGGGGGGGGGGGGGGGGCAF,A<@?+EFG86@33+3,CFFGF9CF,@FGGG<D,FFCFFGFFGGGGGGGGA9FCFGGGGGGGGGFGGGGGGGFFGGFGGGGGGGGGGGGGGGGGGGEE>EFFGGGGGEEGGFFGGGGGGGGGGEGGGGGEG?<699<C99FGCDGGGGCFGFGD=FF*6EFFFGFGDFFG4>CD)
@M03364:396:000000000-C9LGT:1:1101:16807:3062 1:N:0:10
ACTCCTACGGGAGGCAGCAGTGAGGAATATTGGTCAATGGTCGGGAGACTGAACCAGCCAAGCCGCGTGAGGGAAGAAGGCGCTAAGCGTCGTAAACCTCTTTTGTCGGGGAACAAACGGAGGCACGTGTGCCTTTCTGAGTGTACCCGAAGAAAAAGCATCGGCTAACTCCGTGCCAGCAGCCGCGGTAATACGGAGGATGCGAGCGTTATCCGGATTTATTGGGTTTAAAGGGTGCGTAGGTGGCCGATTAAGTCAGCGGTGAAAGTCAATGGCTCAACCATTGAATTGCCG
+
GGGGGGGGGGGGGGGGGGGGGGGGGGGGGGGGGGGGGGGGGGGGGGGGGGGGGGGGGGGGGGGGGGGGGGGGGGGGGGGGGGGGGGGGGGGGGGGGGGGGGGGGGGGGGGGGGGGFGGF7:@C@FFFE,:@88>F=FGGGGGGGGGGGGGGGCFGGGGGGGGGGGGGGC;FGGGGGGGGGGGGGGGGGGCGGGGGGGGGGGGGGGGGGGGGGGGGGGDDFGGGGGGCEEGCFGGGGGGGGGGGGGGGFGGEGGGGGGGGFGGCEGGDGGGGGGGGGGGGGFFGGGGGFGFFGGG
@M03364:396:000000000-C9LGT:1:1101:12612:3088 1:N:0:10
ACTCCTACGGGAGGCAGCAGTGGGGAATCTTGCGCAATGGGGGCAACCCTGACGCAGCGACGCCGCGTGCGGGACGAAGGCCTTCGGGTCGTAAACCGCTTTCAGCAGGGACGAGGCCGCTCCGGTGACGGTACCTGCAGAAGAAGCCCCGGCTAAATACGTGCCAGCAGCCGCGGTAATACGTATGGGGCGAGCGTTATCCGGATTCATTGGGCGTAAAGCGCGCGTAGGCGGCCCGTTAGGTCGGAGGTAAAAGCCCGGGGCTCAACCCCGGCGAGCCTCCGATACCGGCGG
+
GGGGGGGGGGGGGGGGGGGGGGGGGGGGGGGGGGGGGGGGGGGGGGGGGGGGGGGGGGGGGGGGGGGGGGGGGGGGGGGGGGGGGGGGGGGGGGGGGGGGGGGGGGGGGGGGGF<ECGFCE*C**=FG,8=8*8?<CGGGGFGGGGGGGGGGGCFFGGGGGFGGGGGGG8EGGGGGGGGGGGGGGGGGGGGEGEEGGGGGGGGGGEGGGGGGGGGGEGGGGGGGGGGGGGGGGGGGGGCGGGGGFEGDGGC9EGGGGGGGGGGC7CCGGGGGGGGGCDEG4>GGGGGEDDEC79
@M03364:396:000000000-C9LGT:1:1101:16757:3105 1:N:0:10
ACTCCTACGGGAGGCAGCAGTGGGGAATATTGCACAATGGGCGCAAGCCTGATGCAGCGACGCCGCGTGCGGGATGGAGGCCTTCGGGTTGTAAACCGCTTTTGTTCAAGGGCAAGGCACGGTTTCGGCCGTGTTGAGTGGATTGTTCGAATAAGCACCGGCTAACTACGTGCCAGCAGCCGCGGTAATACGTAGGGTGCAAGCGTTATCCGGATTTATTGGGCGTAAAGGGCTCGTAGGCGGTTCGTCGCGTCCGGTGTGAAAGTCCATCGCTTAACGGTGGATCCGCGCCGG
+
GGGGGGGGGGGGGGGGGGGGGGGGGGGGGGGGGGGGGGGGGGGGGGGGGGGGGGGGGGGGGGGGGGGGGGGGGGGGGGGGGGGGGGGGGGGGGGGGGGGGGGGGGGGGGGGDGG<FCFGGG+B@FFFG+8@55@F,DECCG@CFGGGGGG@CCFGGGGGGGGGGGGGGG*=FGGGGGGGGGGGGGEGEGFGGGGGGGGEGGGGGGGGDGGGGGDGGFGGGGGGGGGCGGGGGGGGGGEGGGEGEGGEEEEGEGGGCD8CEG?DGGGGGFFFGGECCCGEGEFDFDGGFGFFGD7
@M03364:396:000000000-C9LGT:1:1101:16412:3111 1:N:0:10
ACTCCTACGGGAGGCAGCAGTAGGGAATTTTCGTCAATGGGCGCAAGCCTGAACGAGCAATGCCGCGTGGGTGAAGACGGTCTTCGGATTGTAAAGCCCTGTTGCCGGGGACAAAGGACCGCCCGAGTGCAAAGCTGACTGTTTGATGGTACCCGGCCAGAAAGCCACGGCTAACTACGTGCCAGCAGCCGCGGTAATACGTAGGTGGCAAGCGTTATCCGGAATGATTGGGCGTAAAGGGTGCGCAGGCGGCTGTGCAAGTCTGAAGTAAAAGGGACCGGCTCAACCGGTTCC
+
GGGGGGGGGGGGGGGGGGGGGGGGGGGGGGGFGFGGGGGGGGGGGGGGGGGGGGGGGGGGGGGGGGGGGGGFGGGGGGGGFGGGGGGFGGGGFGGGGGFFGGGGGCGFGGGGGGFF<FF+>CF+@@C@+,833>F,@@@EF@DFG,@FGFFFDFGGGGEGG?FGGGGGG<EEECFGDGGGGGGGFFFGGGGGGC1<FCFGF+<CGGGGG>FGGGGGGGGGGGE5:C9ACFGG8C>E=FCGG*5:CEECE=EDDCEFGFCFG@FGGCCFCG?7DCEGFDEGFF5>DCFFD@0)C*
@M03364:396:000000000-C9LGT:1:1101:6494:3120 1:N:0:10
ACTCCACGGGAGGCAGCAGTAGGGAATTTTCGTCAATGGGCGCAAGCCTGAACGAGCAATGCCGCGTGAGTGAGGAAGGTCTTCGGACTGTAAAGCTCTGTTGCCGGGGAAAAAGGGGAAATGCAGGACATGGCATTTCATGGATGGTACCCGGCCAGAAAGCCACGGCTAACTACGTGCCAGCAGCCGCGGTAATACGTAGGTGGCAAGCGTTATCCGGAATGATTGGGCGTAAAGGGCGCGCAGGCGGCTGTGCAAGTCTGAAGTGAAAGGTACCGGCTCAACCGGTACAGG
+
GGGGGGGGGGGGGGEFGGGFGGGGGGGGGGGGGGGGGGFGGGGGGGGGGGGGGGGGGGGGGGGGGGFGGGGGGGGGGGGGGGGGGGGGGGGGGGGGGGGGGGGGGGGGGGGGGGEFEC:B=AE?,EFG+88::DFDFGCFGFGGGGGFEFFGCEGGGGGGGGGGGGGGGFGGGGGGGGGGFGGGGGGGEGGGG7FGGGGFGGGGGGGF:EFGGGGGGGGGEGGGFGGG*CGGGGDEGGGEGGGGGGGGGGGGGGGGGGGGGGG7?FGCDFFGGGFGGGEGF>?FGGGFGFFDGC
@M03364:396:000000000-C9LGT:1:1101:21049:3183 1:N:0:10
ACTCCTACGGGAGGCAGCAGTGGGGAATATTGCACAATGGGCGCAAGCCTGATGCAGCGACGCCGCGTGCGGGATGGAGGCCTTCGGGTTGTAAACCGCTTTTGTTCAAGGGCAAGGCACGGTTTCGGCCGGGTTGAGTGGATTGTTCGAATAAGCACCGGCTAACTACATGCCAGCAGCCGCGGTAATACGTAGGGTGCAAGCGTTATCCGGATTTATTGGGCGTAAAGGGATGGTAGGCGGTTCGTCGCTTCCGGGGTGAAGGTCCATCGCTTAACGGTGGATCCGGCCCGG
+
GGGGGGGGGGGGGGGGGGGGGGGGGGGGGGGGGGGGGGGGGGGGGGGGGGGGGGGGGGGGGGGGGGGGGGGGGGGGGGGGGGGFFGGGGGGGGGGGGGGGGGGGGGG,DFGGGG++:DF,@FFECFFG:+@***33@F<FG,8DFGCFFG>F*?FFGGFGGGDF?F@CG,2>CFDFFDFGGGDCEEGGF7<:CEFGG8AEGGGDGGGEFFFEGE*:<FCFGGGGGE>E5CGC*2**+2<*+:::?/*2;1/*/:8C3**1//03+*<*0:+**:*9F*A))055*00)))077D
@M03364:396:000000000-C9LGT:1:1101:13648:3186 1:N:0:10
ACTCCTACGGGAGGCAGCAGTGGGGAATATTGCACAATGGGGGAAACCCTGATGCAGCAACGCCGCGTGAGTGATGACGGCCTTCGGGTTGTAAAGCTCTGTCTTCAGGGACGATAATGACGGTACCTGCGGAGGAAGCCACGGCTAACTACGTGCCAGCAGCCGCGGTAATACGTAGGTGGCGAGCGTTGTCCGGATTTACTGGGCGTAAAGGGAGCGTAGGCGGATTTTTAAGTGAGATGTGAAATACTCGGGCTTAACCTGAGTGCTGCATTTCAAACTGGAAGTCTAG
+
GGGGGGGGGGGGGGGGGGGGGGGGGGGGGGGGGGGGGGGGGGGGGGGGGGGGGGGGGGGGGGGGGGGGGGGGGGGGGGGGGGGGGGGGGGGGGGGGGGGGGGGGGGGGGGGGGFGGFGGFF>FFDFGGB,88++@BFGGGGGGGGGFGGGGGDGGGGGGGGGGGGGGGG*BFFGGGGGGGGGGGGGGGGGDGGGGGGGGGGGGGGGGGGGGGGGGGGGGGDGGGGG:EGGGGGGGGGFGGGGGGDGGGGGGGGGGGGGGGGGGGFGFFGGGGGGGGGGGGFFGGGGGFGFFG
@M03364:396:000000000-C9LGT:1:1101:9578:3230 1:N:0:10
ACTCCTACGGGAGGCAGCAGTGGGGAATATTGCACAATGGGCGCAAGCCTGATGCAGCGACGCCGCGTGCGGGATGGAGGCCTTCGGGTTGTAAACCGCTTTTGTTCAAGGGCAAGGCACGGTTTCGGCCGTGTTGAGTGGATTGTTCGAATAAGCACCGGCTAACTACGTGCCAGCAGCCGCGGTAATACGTAGGGTGCAAGCGTTATCCGGATTTATTGGGCGTAAAGGGCTCGTAGGCGGTTCGTCGCGTCCGGTGTGAAAGTCCATCGCTTAACGGTGGATCCGCGCCGG
+
GGGGGGGGGGGGGGGGGGGGGGGGGGGGGGGGGGGGGGGGGGGGGGGGGGGGGGGGGGGGGGGGGGGGGGGGGGGGGGGGGGGGGGGGGGGGGGGGGGGGGGGGGGGDGGGGGGBFDGGGG+BBFFGG+855@FFGGFFGGFGFGGGGGGGGFGGGGGGGGGGGGGGGGCFGGGGGGGGGGGGGGDEEGDGGGGGGGGGGGGGGGGGGGGGGCEGGGGGGGGGGGGGEGGGGGGGGGGGGGGGGGGGGGGGEGEEEGEGGGGGGGFGGGGGGGGGGGGGGEFGGGGFFGFFGGG
@M03364:396:000000000-C9LGT:1:1101:6516:3242 1:N:0:10
ACTCCTACGGGAGGCAGCAGCTAAGAATATTCCGCAATGGAGGAAACTCTGACGGAGCGACGCCGCGTGGATGATGAAGGTCGGAAGATTGTAAAATCCTTTTATGACTGAGGAATAAGTGTGTTGAGATACCCGGCGTATGGTGACTGTAGGTCATGAATAAGCAACGTCTAATTACGTGCCAGCAGCCGCGGTAACACGTAAGTTGCGAGCGTTGTTCGGAATTATTGGGCGTAAAGGGCATGTAGGCGGTATTGCAATCCTGTTGTGAAATGCGGGGGCTCACCCCCTGAT
+
GGFGGGGGGGGGGGGGGGGG-6C6EFFGEGGFDFGGGGGCCFGGCGGGGGGGEFCGGGGGDCGGGGGEC:BFGGGGGFGGFFFC@7@<FFGFGFFEE<BEGGGBDE@95CFFFFB<FFFF,5CB4A<,B,9,,8@>FC@@C><:,:,,:3=@>33@<,@==C;CC9F:B8*@FAFC93*@>F*,3*?AF:F@<CFGC2?F7CCGGG?<CEE7CFGEEE*<C?C5CCCFFDF@;:CED/3+*2:C8<<9<FG*:=/<2CF9+<*++0+:>DCG7+<;737C:)*97*9.97)9*2
@M03364:396:000000000-C9LGT:1:1101:25520:3251 1:N:0:10
ACTCCTACGGGAGGCAGCAGTGGGGAATATTGCACAATGGGCGCAAGCCTGATGCAGCGACGCCGCGTGCGGGATGGAGGCCTTCGGGTTGTAAACCGCTTTTGTTCAAGGGCAAGGCACGGTTACGGACGTGATGAGTGGATTGTTCGACTAAGCACCGGCTAACTACGAGCCAGCAGCCGCGGTAATACGTAGGGTGCAAGCGTTATCCGGATTTATTGGGCGTAACGGGCTCGTAGGCGGTTCGTCGCGTCCGGTGTGAAAGTCCATCGCTTAACGGTGGATCCGCGCCGG
+
GGGGGGGGGGGGGGGGGGGGGGGGGGGGGGGGGGGGGGGGGGGGGGGGGGGGGGGGGGGGGGGGGGGGGGGGGGGGGGGGGGGGGGGGGGGGGGGGGGGGGG<DF8F,CFGGGGBF<FCF+6DF+DEG88<C*33,@B<@*8@BCF<FFG*>:DFGF::FB<CEF7,8B=*4=:FGGGGGGGG7E8CE+0<EG,;EEFGGGGFFGGDGGGGGG?E8:?<CFGGFGE*;*1:CCEGGGEGGG=EG5C8/ACGDEGGGG5C*A+:+<CF:DGGGG=5CFFGG>7EFFFGFFFBD<D
@M03364:396:000000000-C9LGT:1:1101:20470:3256 1:N:0:10
ACTCCTACGGGAGGCAGCAGTGGGGAATCTTGCGCAATGGGGGCAACCCTGACGCAGCGACGCCGCGTGCGGGACGAAGGCCTTCGGGTCGTAAACCGCTTTCAGCAGGGACGAGGCCGCTCCGGTGACAGTACCTGCAGAAGAAGCCCCGGCTAAATACGTGCCAGCAGCCGCGGTAATACGTATGGGGCGAGCGTTATCCGGATTCATTGGGCGTAAAGCGCGCGTAGGCGGCCCGTTAGGTCGGAGGTAAAAGCCCGGGGCTCAACCCCGGCGAGCCTCCGATACCGGCGG
+
GGGGGGGGGGGGGGGGGGGGGGGGGGGGGGFGGGGGGGGGGGGGGGGGGGGGGGGGGGGGGGGGGGGGGGGGGGGGGGGGGGGGGGGGGGGGGGGGGGGGGGGDGGGGGGGGGG7CFGGE75>:*CFG<,?838<@A:CF,CCF@7:<FDCFGGGGGGGGGGGGGGGGG@FGGGGGCGGGGGGGFFGGGGGGGGGGGGGGGGGGDEGGGGGGGGGGGGGGGGGGGGGGGGGGGGGGGGGGGGGGGGGGEGCFFCFGCFGGGGCEEGGGGGGGGGEGDGGGFFGGGGGFGFECCG
@M03364:396:000000000-C9LGT:1:1101:8077:3258 1:N:0:10
ACTCCTACGGGAGGCAGCAGTGGGGAATATTGGGCAATGGGGGAAACCCTGACCCAGCAACGCCGCGTGAAGGAAGAAGGCCCTCGGGTTGTAAACTTCTTTTAGCAGGGACGAAGGACGTGACAGTACATGCAGAAAAAGCAACCGCTAACTACGTGCCAGCAGCCGCCGTAATACGTAGGTTGCAAGCGTTGTCCGGATTTACTGGGAGTAAAGGGCTCGTAGGCGGTTCGTCGCGTCCGGTGTGAAAGTCCATCGCTTAACGGTGGATCCGCGCCGGGTACGGGCGGGCTT
+
FGGGGGGGGGGGGGGGGGGGGGGGGGGGGGGGGGGGGGGGGGGCFGGGGGGGGGGGGGGGGGGGGGGGGEDDGGGGGGGGGGGGGGGGGGGGGGGGGGFGGGGG8FEFGEGGGGG:+:<3@:,<,8C@>,3,,CFA@<,8<F,3@,53@C:F>=7F>3<CFFG,3DCG@4*=F@F@FGGC<C::<*C@<C<C7<:,<<FE@FG::CE?E*;2+<7<+ACF5?>*:CGCG8:AEEG5EG8::C7:C7C++0CF:77C:8:/;5:FGD=/9C6657F<DDDD)85959)<DBF3)9
@M03364:396:000000000-C9LGT:1:1101:21912:3262 1:N:0:10
ACTCCTACGGGAGGCAGCAGTAGGGAATTTTCGTCAATGGGCGCAAGCCTGAACGAGCAATGCCGCGTGGGTGAAGACGGTCTTCGGATTGTAAAGCCCTGTTGCCGGGGACAAGGGACAGCCAGAGTGGACAGCTGACTGTTTGATGGTACCCGGCCAGAAAGCCACGGCTAACTACGTGCCAGCAGCCGCGGTAATACGTAGGTGGCAAGCGTTATCCGGAATGATTGGGCGTAAAGGGTGCGCAGGCGGCTGTGCAAGTCTGAAGTAAAAGGGACCGGCTCAACCGGTTC
+
GGGGGGGGGGGGGGGGGGGGGGGGGGGGGGGGGGGGGGGGGGGGGGGGGGGGGGGGGGGGGGGGGGGGGGGGGGGGGGGGGGGGGGGGGGGGGGGGGGGGGGGGGGG@FGGGGG,BC8DEG@F,,BFF:+C,,BDDFFDGCDGEEACFGGFFFGGGGGGGGGFGGGGGG@EGGGGGGGGGGGGGGGGGGGGGGDGGGGGGGGGGGGGGGGGGGGGGEGEGGGGGGG9FGGGGGECEGGGGGGGGGGGGGGGGGGGGGGGGGEFFG7FGCCFGGGGGFFGGFF>DCCCFGF>CD
@M03364:396:000000000-C9LGT:1:1101:7979:3276 1:N:0:10
ACTCCTACGGGAGGCAGCAGTGGGGAATATTGCACAATGGGCGCAAGCCTGATGCAGCGACGCCGCGTGCGGGATGGAGGCCTTCGGGTTGTAAACCGCTTTTGTTCAAGGGCAAGGCACGGTTTCGGCCGTGTTGAGTGGATTGTTCGAATAAGCACCGGCTAACTACGTGCCAGCAGCCGCGGTAATACGTAGGGTGCAAGCGTTATCCGGATTTATTGGGCGTAAAGGGCTCGTAGGCGGTTCGTCGCGTCCGGTGTGAAAGTCCATCGCTTAACGGTGGATCCGCGCCGG
+
GGGGGGGGGGGGGGGGGGGGGGGGGGGGGGGGGGGGGGGGGGGGGGGGGGGGGFGGGGGGGGGGCGGGGGGGGGGGGGGGGGGGGGGGGGGGGGGGGGGGGGGGGGGGGGGGGGGGGGGG7@FF:FFGF:<5*@8,@FFGGFGGGGGGGGFD>CGGGGGGGGGGGGGGG1=FFFGGGGGGGGGGGGGGGGGGGGGGGGGGGGGGGGGGGGGGGGGED?CEGGGGGGEEFGGGGGGGGGGGGGGGGDGGGGGGGDGGGCEEGGGGGGGFGFGCDC=DGGGGFFGGFGGFGFFGDC
@M03364:396:000000000-C9LGT:1:1101:24605:3279 1:N:0:10
ACTCCTACGGAGGCAGCAGTGGGGAATCTTGCGCAATGGGGGCAACCCTGACGCAGCGACGCCGCGTGCGGGACGAAGGCCTTCGGGTCGTAAACCGCTTTCAGCAGGGACGAGGCCGCGATGTGACGGTACCTGCAGAAGAAGCCCCGGCTCAATACGTGCCAGCAGCCGCGGTAATACGTATGGGGCGAGCGTTATCCGGATTCATTGGGCGTAAAGCGCGCGTAGGCGGCCCGTTAGGTCGGAGGTAAAAGCCCGGGGCTCAACCCCGGCGGGCCTCCGATACCGGCGGGC
+
GGGGGGGGGGGGGGGGGGGGGGGGGGGGGGGGGGGGGGFGGGDGGGGGGGGGGGGGDGGGGGGGGGGGGGGGGGEGGGGGGGGGFGGGCGGGG<FFEGGGGCF<F,F<FGGGGGC*+:CF**==,8CF*8=F<CA,?F?CFC2?,=1<FFEE*<<:FEGFGGGFFFGGF8CC>CEDGGGGGCCCF@FGGGGG>CEGEFGFEGEDGGGGGFGGGGGGGFF?EDECEE8EGFGGGGGGGGEEFGGGGCED*<CFFEFGGGGGGGGGGGGGGGECD5*//9EFFFGGDGFFC>ED3)
@M03364:396:000000000-C9LGT:1:1101:22636:3318 1:N:0:10
ACTCCTACGGGAGGCAGCAGTGAGGAATATTGGTCAATGGGCGGAAGCCTGAACCAGCCATGCCGCGTGAAGGAATAAGGCCCTATGGGTCGTAAACTTCTTTTGGCGGGGAGCAATAAGGTCTACGTTTACTCCGATGAGAGTACTCGTTGAATAAGCATCGGCTAACTCCGTGCCAGCAGCCGCGGTAATACGGAGGATGCAAGCGTTATCCGGATTTATTGGGTTTAAAGGGTGCGTAGGCTGTCGGTCAAGTCAGAGGTGAAATCCCGGGGCTCAACTCCGGAACTGCCT
+
GGGGGGGGGGGGGGGGGGGGGGGGGGGGGGGGGGGGGGGGGGGGGGGGGGGGGGGGGGGGGGGGGGGGGGGGGGGGGGGGGGGGGFGGFGFGGGGGGGGGGGGFG:FFGGGFGGEG<FF,,<:<,@FF,,@,<3>3CF*,@9>CFF9DFFGFCFFGGGGFGGGGGGGGGGGCFFGGGGGFGGGGGGGGGGGGGGGGGGGDGCFGGGGGGGGGGGGGGGGGFGGGGG;EEGGGGGGGGGGGGGGFGGEGGGGGGGGGGGGGGC<FEGCFFGGGGCEDGGGFFFFFDGDEGFFGD4
@M03364:396:000000000-C9LGT:1:1101:16281:3329 1:N:0:10
ACTCCTACGGGAGGCAGCAGTGGGGAATATTGCACAATGGCGCAAGCCTGATGCAGCGACGCCGCGTGCGGGATGGAGGCCTTCGGGTTGTAAACCGCTTTTGTTCAAGGGCAAGGCACGGTTTCGGCTTTGCAGCGTGGATTGTTCGAATAAGCACCGGCTAACTACGTGCCAGCAGCCGCGGTAATACGTAGGGTGCAAGCGTTATCCGGATTTATTGGGCGTAAAGGGCTCGTAGGCGGTTCGTCGCGTCCGGTGTGAAAGTCCATCGCTTGACGGTGGATCCGCGCCGGG
+
GGGGGGGGGGGGGGGGGGGGGGGGGGGGGGGGGGGGGGGGGGGGCGGGGGGGGGFDGGGCFCGGGGDFGGGGCEGGGGGGGFFGGGGGGGGFGGCCEGGGGGGECGG,EGGGGF@E@,=CCFF@<FFG++83,,385@<FF,=@D;?CFE@F,>>FGGGG>F<C:FFBC8,FFCE@FFCFGFGGG*<F:C5CF8?GGGDDFGGGGGEG?CGGGGDC9@GGGGGG?E*CCCE5>CE8CGGGGG=EEGDGGGGGEECCCEGG<<7?::EGGFGG4=*9FDGGFD5FFFGFG@317D
@M03364:396:000000000-C9LGT:1:1101:22690:3357 1:N:0:10
ACTCCTACGGGAGGCAGCAGTAGGGAATTTTCGTCAATGGGCGCAAGCCTGAACGAGCAATGCCGCGTGAACGAGGAAGGTCTTCGGATCGTAAAGTTCTGTTGAGAGGGAAAAAGGAACACCTGAGGCCATGCTGGTGAAGTGATATTACCTTTCGAGGAAGTCACGGCTAACTACGTGCCAGCAGCCGCGGTAATACGTAGGTGGCGAGCGTTATCCGGAATGATTGGGCGTAAAGGGTGCGTAGGCGGCCTGTTAAGTCTGAAGTGAAAGGTACCGGCTCAACCGGTAC
+
GGGGGGGGGGGGGGGGGGGGGGGGGGGGGGGGGGGGGGGGGGGGGGGGGGGGGGGGGGGGGGGGGGGGGGGGGGGGGGGGGGGGGGGGGGGGGGGGGGGGGGGGGGGGGGGGGGGGGGFGD<C,,BFG+:DFBDEADA8<E=FFAF@EFFGGAFFGECFGGGGGGGGDGCGFGGGGGGGGGGGGGGGGGGGGGGGGGGGGGGGGGGGGGGGGGGGGGGGGGGGGGG7@FGGGGEGDGGGGGDGGGGGGGGGGGGG9DGFGGGFGFGFFGGFGGEFGGGGGFFGGGGGFGFFG
@M03364:396:000000000-C9LGT:1:1101:21737:3397 1:N:0:10
ACTCCTACGGGAGGCAGCAGTGGGGAATCTTGCGCAATGGGGGCAACCCTGACGCAGCGACGCCGCGTGCGGGACGAAGGCCTTCGGGTCGTAAACCGCTTTCAGCAGGGACGAGGCCGCGCGGTGACAGTACCTGCAGAAGAAGCCCCGGCTAAATACGTGCCAGCAGCCGCGGTAATACGTATGGGGCGAGCGTTATCCGGATTCATTGGGCGTAAAGCGCGCGTAGGCGGCCCGTTAGGTCGGAGGTAAAAGCCCGGGGCTCAACCCCGGCGAGCCTCCGATACCGGCGGG
+
GGGGGGGGGGGGGGGGGGGGGGGGGGGGGGGGGGGGGGGGGGGGGGGGGGGGGGGGGGGGGGGGGGGGGGGGGGGGGGGGGGGGGGGGGGGGGGGGGGGGGGGGGGGGGGGGGGCGGGFG>*=14CFF,878<BF,=FGFFGGGGGFGGGFG7EGGGGGGGGGGGGGGGGGGGGGGGGGGGGGFGFFGGGGGGGGEGGGGGGGGGGGGGGGGGGGGGGGGGGGGGG?EGGGGGGGGGGGGGGGGGGGGG8CFGFGGGGGGGGGGGGGGGGGGGGGDGGGGFFGGGGDFGFFGDC
@M03364:396:000000000-C9LGT:1:1101:20379:3401 1:N:0:10
ACTCCTACGGGAGGCAGCAGTGAGGAATATTGGTCAATGGGCGGAAGCCTGAACCAGCCAAGTCGCGTGAAGGATGAAGGTATTATGTATTGTAAACTTCTTTAGCAGTGGAGATATAAACGGTTCGCGTCCAATAATGCTCGTACACTGAGGATAAGGATCGGCTAACTCCGTGCCAGCAGCCGCGGTAATACGGAGGATCCGAGCGTTATCCGGATTTATTGGGTTTAAAGGGTGCGCAGGCGGCCTTGCAAGTCAGCGGTCAAATCGTGGAGCTCAACTCCATTCCGCCGT
+
GGGGGGGGGGGGGGGGGGGGGGAFGGGGGGGGGCGGGGGGGGGGGGGGGGGGGGGGGGDFFGGGGGGGGGCGGGGGGGGGGCFGG<FCFGCGFGGGGGGGGGGGGGFG<FFFGG,E,,:,,-84+B@CF=@++:E,E?5FA,BC=+B@E>,@+=6>ADF<<3@C8<+@DA9<CFF7:=FFFFGABEFGG<*@@FFGGFG7BFGGGGGGGEGCFGGCE>8CGFC@GG;:EFC72@EGGGGG=EEEE55/A@<6@7FCDCE?ECGGGDGCC3*17CEF**29?FFFGGFFGFDC31
@M03364:396:000000000-C9LGT:1:1101:8498:3403 1:N:0:10
ACTCCTACGGGAGGCAGCAGTGGGGAATCTTGCGCAATGGGGGCAACCCTGACGCAGCGACGCCGCGTGCGGGACGAAGGCCTTCGGGTCGTAAACCGCTTTCAGCAGGGACGAGGCCGCTCCGATGACGGTACCTGCAGAAGAAGCCCCGGCTAAATACGTGCCAGCAGCCGCGGTAATACGTATGGGGCGAGCGTTATCCGGATTCATTGGGCGTAAAGCGCGCGTAGGCGGCCCGTTAGGTCGGAGGTAAAAGCCCGGGGCTCAACCCCGGCGAGCCTCCGATACCGGCGG
+
GGGGGGGGGGGGGGGGGGGGGGGGGGGGGGGGGGGGGGGFGGGGGGGGGGGGGGGGGGGGGGGGGGGGGGGGGGGGGGGGGGGGGGGGGGGGGGGGGGGGGGG9FFGGGGGGGGCGGFFGD*>8**=F,=<8*8FEFGGGG,CEFFEGGGGGGEFGGGGGGGGGGGGGG0;FGGGGGGDGGGGGFGGGGGGGGGGGCEGGGCGGGGGGDGGGGGGGGGDGGGGGGGGGGGGGDGGGDECFGGGGGGGGGGGCEGFGFGGGGGGGEFGGGGGGGEEGDGGGFFGDGGGEGFF37>
@M03364:396:000000000-C9LGT:1:1101:20165:3444 1:N:0:10
ACTCCTACGGGAGGCAGCAGTGGGGAATATTGCACAATGGGGGAAACCCTGATGCAGCGACGCCGCGTGAGCGAAGAAGTATTTCGGTATGTAAAGCTCTATCAGCAGGGAAGATAATGACGGGCCCTTTCTCCGAAGAGCAGGCTAAATACGTGCCAGCAGCCGCGGTGATACGTATGGTGCAAGCGTTATCCGGATTTACTGGGTGTAAAGGGAGCGCAGGCGGTACGGCAAGTCTGATGTGAAAGCCCGGGGCTCAACCCCGGTACTGCATTGGAAACTGTCGAACTAG
+
GGGGGGGGGGGGGGGGGGGGGGGGGGGGGGGGGGGGGGGGGGGGGGGGGGGGGGGGGGGGGGGGGGGGGFEFGGGGGGGGGGGGGGGCFDFGGGGGGGGGGGGGG,F8FGGGGGAF<?E@,-@++:BF,,8<@8+>+8+,:,,@7D3@FFFA*FFDCFGFBFF,CF@FC*17CCFF<FGFCFCB,?CFFGGGG9FGDFCFGGGGGGCEG7CGGGGGGGGGGGDGGGGEEEECCEGF@GGGCFGGD:CFFGGGGGGG3CFGGGGGGGGGGGGGCFGGFF?CFFGGFCF@GFF>
@M03364:396:000000000-C9LGT:1:1101:19147:3445 1:N:0:10
ACTCCTACGGGAGGCAGCAGTGGGGAATCTTGCGCAATGGGGGCAACCCTGACGCAGCGACGCCGCGTGCGGGACGAAGGCCTTCGGGTCGTAAACCGCTTTCAGCAGGGACGAGGCCGCTCCGGTGACCGTCCCTGCAGAAGAAGCCCCGGCTAAATACGTGCCAGCAGCCGCGGTAATACGTATGGGGCGAGCGTTATCCGGATTCATTGGGCGTAAAGGGTGCGCAGGCGGCTGTGCAAGTCTGAAGTAAAAGGGACCGGCTCAACCGGTTCAGGCTTTGGAAACTGCACG
+
GGGGGGGGGGGGGGGGGGGGGGGGGGGGGGGGGGGGGGFGGGGGGGGGGGGGGGGGGGGGGGGGGGGGGGGGGGGGGGGGGGGGGGGGGGGGGGGGGGGDGGGGGGGEGGGGGCFE:FFCC>F1*=FF3,=88FCB<FCGGCFFCCGGGGGGGGGFFGGGGCFGGGGGF,8:CEGGGGGGGGGC?FFGGDGGGEEGG>EGGGGGGGGGGGGGGGGGEGGGGGGFGGGGGGGGGGGGGGFGGGGFGCFGCFEFFFFGGGGGEEGGCDGGGGGGDEGGDDGC?FGGG>CFDFFCF7
@M03364:396:000000000-C9LGT:1:1101:9302:3510 1:N:0:10
ACTCCTACGGGAGGCAGCAGTGGGGAATATTGGGCAATGGGGGAAACCCTGACCCAGCAACGCCGCGTGAAGGAAGAAGGCCTTCGGGTTGTAAACTTCTTTTACCAGGGACGAAGGACGTCACGGTACCTGGAGAAAAAGCAACGGCTAACTACGTGCCAGCAGCCGCGGTAATACGTAGGTTGCAAGCGTTGTCCGGATTTACTGGGCGTAAAGGGTGCGCAGGCGGCTGTGCAAGTCTGAAGTAAAAGGGACCGGCTCAACCGGTTCAGGCTTTGGAAACTGCACGGCTTG
+
GGGGGGGGGGGGGGGGGGGGGGGGGGGGGGGGGGGGGGGGFGGGGGGGGGGGGGGGGGGGGGGGGGGGGGGGGGGGGGGGGGGGGGGGGGGGGGGGGGGGGGGGGGGGGGGGGGFGCFFEF->B+BDG>CF<D8=BDFGGDFGGGEECGGGGGGGGGGGGGGGGGGGGG:EGGGGGGGGGGGGGGGGGGGGGGDGGGGGGGGGGGGGGGGGEGGGGGGGGGGGGGGGGGGCGGGGGGGGGFGGCFFFGGGGGGGGGGGGGGG=EGGGGGGGGGGGGGGGGFFGGGGGFGEFD39
@M03364:396:000000000-C9LGT:1:1101:14454:3516 1:N:0:10
ACTCCTACGGGAGGCAGCAGTGGGGAATCTTGCGCAATGGGGGCAACCCTGACGCAGCGACGCCGCGTGCGGGACGAAGGCCTTCGGGTCGTAAACCGCTTTCAGCAGGGACGAGGCCGCTACGGTGACAGTACCTGCAGAAGAAGCCCCGGCTAAATACGTGCCAGCAGCCGCGGTAATACGTATGGGGCGAGCGTTATCCGGATTCATTGGGCGTAAAGCGCGCGTAGGCGGCCCGTTAGGTCGGAGGTAAAAGCCCGGGGCTCAACCCCGGCGAGCCTCCGATACCGGCGG
+
GGGGGGGGGGGGGGGGGGGGGGGGGGGGGGGGGGGGGGGGGGGGGGGGGGGGGGGGGGGGGGGGGGGGGGGGGGGGGGGGGGGGGGGGGGGGGGGGGGGGGGGGGGGGGGGGGGGGGGGGG:>81CGG,,78<?F;FGGGGGGGGGGGGGGGGGGGGGGGGGGGGGGGGCFGGGGGGGGGGGGFGGGGFGGGGGGGGGGGGGGGGGGGGGGGGGGGGGGGGGGGGGGEGGGGGGGGGGGGDGGGGGGEGGECFGGGGGGGGGDG5FFFGGGGGGGGGGGGFFGGGGGEGEFGDG
@M03364:396:000000000-C9LGT:1:1101:13305:3586 1:N:0:10
ACTCCTACGGGAGGCAGCAGTGGGGAATATTGCACAATGGGCGCAAGCCTGATGCAGCGACGCCGCGTGCGGGATGGAGGCCTTCGGGTTGTAAACCGCTTTTGTTCGAGGGCAAGGCACGGTGGCGGCCGTGTTGAGTGGATTATGCGAATGAGCACCGGCTAACTACGTGCCAGCAGCCGAGGTAATGCGTAGGGTGGAAGCGTTATCCGGATTTATTGGGCGTAAAGGGTGCGCAGGCGGCTGGGCAAGTCTGAAGTAAAAGGGACCGGCTCAACCGGTTCAGGCTGTGGG
+
GGGGGGGGGGGGGGGGGGGGGGGGGGGGFGGFGCGGGGGGFGGGGGGGGGGGGGGGGGGGGGGGGGGGGFG7FG:F?FGGEDFGGGGGGGGGGGGAFEGGCGGGG,<+3B@3>FFGF+3<+@<++<@F3*>>C><,,@3@7,?,,,,,8C*=,8<,:,8<<**4<<,82*32*=:AFA88C8*::*++3+<:/*/:5*2*1<F*?//*/+3;E*A*<9@+CC5*81*;*<CC28C888:CEGE=*:*:@**1<+<E*@?0++03<CE79<:57*A*9029:;*/?::@9.77C*
@M03364:396:000000000-C9LGT:1:1101:12420:3617 1:N:0:10
ACTCCTACGGGAGGCAGCAGTGGGGAATCTTGCGCAATGGGGGCAACCCTGACGCAGCGACGCCGCGTGCGGGACGAAGGCCTTCGGGTCGTAAACCGCTTTCAGCAGGGACGAAGCCGCGAGGTGACGTTTCCTGCAGGAGAAGCCCCGGCTAACTACGTGCCAGCAGCCGCGGTAATACGTAGGGGGCAAGCGTTATCCGGATTTACTGGGTGTAAAGGGAGCGTAGACGGCGAAGCAAGTCTGATGTGAAAGGCAGGGGCTCAACTCCTGGACTGCATTGGAAACTGTTTG
+
GGGGGGGGGGGGGGGGGGGGGGGGGGGGDFGGGGGGGGGGGGGGGGGGGGGGGGGGGGGGGGGGGGGGGGGGGGGGGGGGGGGGGGGGGGGGGGGGGGGGGGGGGGGFGGGFCG*C@,F:F*C**=CC+1=,,@@CFB,,<=<:<C,<FE*<:CFFCGGGC,:CFECCG8CECEEEEEGFGG<<@EEEEC88C*;8?ECFF>E*;CCGFGFGGGDGGCEGGCEGGGEGG><EEGGGGEECCFCCCGF+<<C?FGGGGFGGG*>*:C9<778CCC65FFGG47?<F7*;F/90:>
@M03364:396:000000000-C9LGT:1:1101:25119:3621 1:N:0:10
ACTCCTACGGGAGGCAGCAGTGGGGGATATTGCACAATGGGCGAAAGCCTGATGCAGCGACGCCGCGTGAGGGAAGACGGTTTTCGGATTGTAAACCTCTGTCTTCGGGGACGATAATGACGGTACCCGCGGAGGAAGCCACGGCTAACTACGTGCCAGCAGCCGCGGTAATACGTAGGTGGCAAGCGTTGTCCGGATTCATTGGGCGTAAAGCGCGCGTAGGCGGCCCGTTAGGTCGGAGGTAAAAGCCCGGGGCTCAACCCCGGCGAGCCTCCGATACCGGCGGGCTCGAGG
+
GGGGGGGGGGGGGGGGGGGGGGGGGGGGGGGGGGGGGGGGGGGGGGGGGGGGGGGGGGGGGGGGGGGGGGGGGGGGGGGGGGGGGGGGGGGGGGGGGGGGGGGDGGGDGGGGGG+CBFGGG7FE>FFF++5*>1>FFGGF:FGGGGGGGG,<FGGGGGGGGGGGGGGGG:EGGGGFGGGGGGGFGGGGEGGGGGGGGCEFGGGGGGGGEGGGG7CGGGGGGGGGGGEGEE1;EEFGGGGCGGG6EGGGGGGGGGGGGGGGGGGGGGGGGGCGDFFDCDDDFFGGGGGE5>D)7)
@M03364:396:000000000-C9LGT:1:1101:21486:3627 1:N:0:10
ACTCCTACGGGAGGCAGCAGTGGGGAATCTTGCGCAATGGGGGCAACCCTGACGCAGCGACGCCGCGTGCGGGACGAAGGCCTTCGGGTCGTAAACCGCTTTCAGCAGGGACGAGGCCGCTACGGTGACGGTACCTGCAGAAGAAGCCCCGGCTAAATACGTGCCAGCAGCCGCGGTAATACGTATGGGGCGAGCGTTATCCGGATTCATTGGGCGTAAAGCGCGCGTAGGCGGCCCGTTAGGTCGGAGGTAAAAGCCCGGGGCTCAACCCCGGCGAGCCTCCGATACCGGCGG
+
GGGGGGGGGGGGGGGGGGGGGGGGGGGGGGGGGGGGGGGGGGGGGGGGGGGGGGGGGGGGGGGGGGGGGGGGGGGGGGGGGGGGGGGGGGGGGGGGGGGGGGGCFGGCGGGGGFEGGGGGD:F*8@CF?8=88C@FFGGGG,<C7?FGGGCGGGGGGGGGGGGGGGGGG:CFEDGGGGGGGGGGGGGGGGGGDEGGGGGGGGGGEGGGGGGGGGGGGGGGGGGGGGGGGGGGGGGGGGCCGGGGFEGEGGEGGGGGGGGGGGGGGGGGGFGGGGGGDGGGFFGGCGGF75>GDD
@M03364:396:000000000-C9LGT:1:1101:24891:3627 1:N:0:10
ACTCCTACGGGAGGCAGCAGTGGGGAATATTGCACAATGGGCGCAAGCCTGATGCAGCGACGCCGCGTGCGGGATGGAGGCCTTCGGGTTGTAAACCGCTTTTGTTCAAGGGCAAGACACGTTGTCGGCCGTGTTGAGTGGATTGTTCGAATAAGCACCGGCTAACTACGTGCCAGCAGCCGCGGTAATACGTAGGGTGCAAGCGGTATCCGGATTTATGGGGCGTAAAGGGCTCGTAGGCGGTTGAGTAAGACAGATGTGCAATCCCCGAGCTTAACTCGGGAATGGCATATG
+
FGFDFFEGDGGGGCEGGEGGFGGGEFGGGGGEEFFFFEEGGFCFGFGDGGGGGDFEDGGGGD7CFECFF,C+@F+?=FDC+BFFGGG74CFFD?FGG:FF7DF,8:?FDD<+BFDF,,BC>:<,>=CC++@3*,,37>,,*,8>:,@9*>8,*3,8<FCGC7:C:<<>C1*+*<BF@GFGGGEC:E7*+0A:EC@GG*8CEFEFG*;E5C9>8/*;69C+6*EEGG8*/<CEG*/CC*/;6EGE8CFF:C+<<?+A7@C0++:+<7CF*/8D35CCF7+*77*75<6FC)*770
@M03364:396:000000000-C9LGT:1:1101:17287:3666 1:N:0:10
ACTCCTACGGGAGGCAGCAGTAGGGAATTTTCGTCAATGGGCGCAAGCCTGAACGAGCAATGCCGCGTGAACGAGGAAGGTCTTCGGATCGTAAAGTTCTGTTGAGAGGGAAAAAGGAACACCAGAGGCAATGCTGGTGAAGTGATATTACCTTTCGAGGAAGTCACGGCTAACTACGTGCCAGCAGCCGCGGTAATACGTAGGTGGCGAGCGTTATCCGGAATGATTGGGCGTAAAGGGTGCGCAGGCGGCTGTGCAAGTCTGAAGGCAAAGGGATGAGCTCAACTCATTTAT
+
GGGGGGGGGGGGGGGGGGGGGGGGGGGGGGGGGGGGGGGGGGGGGGGGGGGGGGGGGGGGGGGGGGGGGGGGGGGGGGGGGGGGGGGGGGGGGGGGGGGGGGGFCC@FGGGGGGGG=<FCFFG+BFFG++8A,,CFGDGGGFGFFF9@FGGGGFGGGGGGGGGGGGGGGGGGGGGGGGGGGGGGGGGGGGGGGGGGGGGGGGGGGGGGGGGGGGGGGGGGGGGGGGGGGGGGGGGGGGGGGGGGGGGGGGGGGGGGGGGGG?FGGDGGFGGGGGGFFGGGFFGGFGGFGFBFF7
@M03364:396:000000000-C9LGT:1:1101:16397:3684 1:N:0:10
ACTCCTACGGGAGGCAGCAGTGGGGAATATTGCACAATGGGCGCAAGCCTGATGCAGCGACGCCGCGTGCGGGATGGAGGCCTTCGGGTTGTAAACCGCTTTTGTTCAAGGGCAAGGCACGGTTTCGGCCGTGTTGAGTGGATTGTTCGAATAAGCACCGGCTAACTACGTGCCAGCAGCCGCGGTAATACGTAGGGTGCAAGCGTTATCCGGATTTATTGGGCGTAAAGGGCTCGTAGGCGGTTCGTCGCGTCCGGTGTGAAAGTCCATCGCTTAACGGTGGATCCGCGCCGG
+
GGGGGGGGGGGGGGGGGGGGGGGGGGGGGGGGGGGGGGGGGGGGGGGGGGGGGGGGGGGGGGGGGGGGGGGGGGGGGGGGGGGGGGGGGGGGGGGGGGGGGGGGGGGFGGGGGGGGGGGGG7FCCFGE@>@55@FFGFEGGGGGGGGGGGGG>FGGGGGGGGGGGGGGG<EGGGGGGGGGGGGGGGGGGGGGFGGGGGGGGGGGGGGGGGGGGGGGGGGGGGGGGGEEGGGGGGGGGGGGGGGGGGGGGGGGGGGGGCEEG:FEGGGGGGGGGFFGGGGGFFGGGGGFGFFGGD
@M03364:396:000000000-C9LGT:1:1101:8489:3692 1:N:0:10
ACTCCTACGGGAGGCAGCAGTGGGGAATATTGCACAATGGGCGAAAGCCTGATGCAGCGACGCCGCGTGAAGGAAGAAGGCCTTCGGGTTGTAAACTTCTTTTACCAGGGACGAAGGACGTGACCGTAGATGGAGAAAAAGCAACGGCTAACTACGTGCCAGCAGCCGCGGTAATACGGAGGATCCGAGCGTTATCCGGATTTATTGGGTTTAAAGGGTGCGCAGGCGGCCTTGCAAGTCAGCGGTCAAATCGTGGAGCTCAACTCCATTCCGCCGTTGATACTGCCGGGCTTG
+
GG9@FDC6CFCGGGGDDGFG-C<EFGGGGGFGF<CEF<FGGGGGCGG@FGEGEF<FEFC@FGE7@FCFFCCCF==FGGGFG8FEF@F=FGG@FGGGG9FFCA<5EFEFG>@B>:6C+,:CF83B:83+++9<,,:,,8,@:F<3>7@FGD:5,@@F3><FEF@GCCFCG1B<B<F:,CC7FC*<2?FCGED@*C@F9C>1*/+2<0<+;1;/3+3<<;:EGGG*:?8:8C8C8<:0<C<0<CCE8:/:9<A<E=FE38A:F67FCG60:*<*>E5D>*:*960>DC*)/75)*1
@M03364:396:000000000-C9LGT:1:1101:15438:3735 1:N:0:10
ACTCCTACGGAGGCAGCAGTGGGGAATCTTGCGCAATGGGGGCAACCCTGACGCAGCGACGCCGCGTGCGGGACGAAGGCCTTCGGGTCGTAAACCGCTTTCAGCAGGGACGAGGCCGCTACGGTGACGATACATCCAGAAGAAGCCCCGGCTAAATACGTGCCAGCAGCCGCGGTAATACGTATGGGGCGAGCGTTATCCGGATTCATTGGGCGTAAAGCGCGCGTAGGCGGCCCGTTAGGTCGGAGGTAAAAGCCCGGGGCTCAACCCCGGCGAGCCTCCGATACCGGCGGG
+
GGGGGGFGGGFCFE@EFGDCEFGG@FFFGFGGCGEFCFEFCDEEFGGGGGFGGGCEGEDFEDCFGEFGGGCF:FG@BFGG<FDFGGGA+@:=FGGFGG=>7FGGFBFFFCFCFG7>+:>:FF>*88@7+81+<,C3@FFC8<?>C7:<<@<F*=<CFA<F<CC@CGGFCFEEGEDG>E7EGF@?CCCFGGDGGE>EGCEGDE?8ECGGGCFFGG8CEGFFFGE8EE??CECGGGC8CECEE8A:CE::E;99E7CF5@EDGE<51*09>DCD3C:9CG74>FD)9DDFDB>DC3
@M03364:396:000000000-C9LGT:1:1101:18475:3766 1:N:0:10
ACTCCTACGGGAGGCAGCAGTGAGGAATATTGGTCAATGGGCGGAAGCCTGAACCAGCCATGCCGCGTGAAGGAATAAGGCCCTATGGGTCGTAAACTTCTTTTGGCGGGGAGCAATAAGGTCTACGTGTAGACCGATGAGAGTACTCGTTGAATAAGCATCGGCTAACTCCGTGCCAGCAGCCGCGGTAATACGGAGGATGCGAGCGTTATCCGGATTTATTGGGTTTAAAGGGTGCGCAGGCGGCCTTGCAAGTCAGCGGTCAAATCGTGGAGCTCAACTCCATTCCGCCGT
+
GGGGGGGGGGGGGGGGGGGGGGGGGGGGGGGGGGGGGGGGGGGGGGGGGGGGGGGGGGGGGGGGGGGGGGGGGGGGGGGGGGGGGGGGGGGGGGGGGGGGGGGFGFFEGGGGGGFGCFFGEGF@:@FF3:D<<DF:CF7CD,?FGGBFGGGFCFFGGGGGGGGGGGGGGFGGGGGGGGGGGGGGGGGGGEEGGGGGEGGDGGGGEGGGGGGGGGGGGEGFGGGGGGCE5FF?FGGGGGGGGGGGGGDGGGGGGGGGGGGGGGGGGGGGFGCGGGGGGGGGFFGGGGGFFFFGG5
@M03364:396:000000000-C9LGT:1:1101:18781:3799 1:N:0:10
ACTCCTACGGGAGGCAGCAGTAGGGAATTTTCGTCAATGGGCGCAAGCCTGAACGAGCAATGCCGCGTGAACGAGGAAGGTCTTCGGATCGTAAAGTTCTGTTGAGAGGGAAAAAGGAACACCCGAGGCCATGCTGGTAACGTGATATTACCTTTCGAGGAAGTCACGGCTAACTACGTGCCAGCAGCCGCGGTAATACGTAGGTGGCGAGCGTTATCCGGAATGATTGGGCGTAAAGGGTGCGTAGGCGGCCTGTTAAGTCTGAAGTGAAAGGTACCGGCTCAACCGGGAC
+
GGGGGGGGGGGGGGGGGGGGGGGGGGGGGGGGGCFGGGGGGGGDGGGGGGGG8<FGGGEGGGGGGGGGGGCAFGEFGGGGEGGGGGG:FGGGGGGGEGGGGGGGGC8EFGGG<FGG+AD,<BB++@FG++@DB>9FFF,,38>@C<,@FGGGCF,@FEGE:EG<FGGGGCEGGFGGGGGGGFGGGGGGGGGGGGGGFGGGGGGGGGGGEEGGGGEEDGFGGEGFGG?CEGGFGGGGGGGGGGDGGGGGFGGCGCF?FGEGCFGG9DFGGGGGGGCF*:CDDEGGDGGFG3.C
@M03364:396:000000000-C9LGT:1:1101:22128:3814 1:N:0:10
ACTCCTACGGGAGGCAGCAGTAGGGAATTTTCGTCAATGGGCGCAAGCCTGAACGAGCAATGCCGCGTGGGTGAAGACGGTCTTCGGATTGTAAAGCCCTGTTGCCGGGGACAAAGGACAGCCGGAGTATACCGCTGACTGTTTGCTGGTACCCGGCCAGAAAGCCACGGCTAACTACGTGCCAGCAGCCGCGGTAATACGTAGGTGGCAAGCGTTATCCGGAATGATTGGGCGTAAAGGGTGCGCAGGCGGCTGTGCAAGTCTGAAGTAAAAGGGACCGGCTCAACCGGTTC
+
GGGGGGGGGGGGGGGGGGGGGGGGGGGGGGGGGGGGGGGGGGGGGGGGGGGGGGGGGGGGGGGGGGGGGGGGGGGGGGGGGGGGGGGGGGGGGGGGGGGGGGGGGFGGGGGGGGGG?,B,AFG77FFG,<@C=+++8CCCC,DF@,3>FF@FFGGGGGGGGGGGGGGGG<C@FGGGGGGGGGG?GGGGGFGDGCCGGGGGGFFGGGGGGGGGGGGGDFFFGEGEGF<FFEGFFGE>EEGGGGGDGGGGGGGGGGGGGGGGGGGGGG9DGGGGDGGGFGGDEDEDGFGFGF5CD
@M03364:396:000000000-C9LGT:1:1101:13904:3844 1:N:0:10
ACTCCTACGGGAGGCAGCAGTGGGGAATATTGGGCAATGGGCGCAAGCCTGACCCAGCAACGCCGCGTGAGGGAAGAAGGTTTTCGGATTGTAAACCTCTGTCGCAGGGGACGAAGGAAGGGACAGTACACTGTAAGAAAGCCCCGGCTAACTACGTGCCAGCAGCCGCGGTAATACGTAGGGGGCAAGCGTTATCCGGATTTACTGGGTGTAAAGGGAGCGTAGACGGCGAAGCAAGTCTGATGTGAAAGGCAGGGGCTCAACTCCTGGACTGCATTGGAAACTGTTTGGCT
+
GGGGGGGGGGGGGGGGGGGGGGGGGGGGGGGGGGGGGGGGGGGGGGGGGGGGGGGGGGGGGGGGGGGGGCGGGGGGGGGGGGGGGGGGDEGGGGGGGGGGGGGGGDGGGGGGGGCF3FGD+->>+:FF,<C3,,:88=,,@><F7FGEGG?FFFGEGGGGCGGGGGFGG:CCEGGGGGGGGGEFGGEFG7FEECGGGGGEGGFFGGGGGFAECCFFGGGGGGGGGG7EGGGGGGGGGFFDGFAEGFFFDFGGGGGGGG5*;9D7FGDGGGGGGGGG>FFG6=FGFC:@F@D4*
@M03364:396:000000000-C9LGT:1:1101:7494:3846 1:N:0:10
ACTCCTACGGGAGGCAGCAGTAGGGAATTTTCGTCAATGGGCGCAAGCCTGAACGAGCAATGCCGCGTGAGTGAGGAAGGTCTTCGGACTGTAAAGCTCTGTTGCCGGGGAAAAAGGGGAGATGCAGGACATGGCATTTCATGGATGGTACCCGGCCAGAAAGCCACGGCTAACTACGTGCCAGCAGCCGCGGTAATACGTAGGTGGCGAGCGTTATCCGGAATGATTGGGCGTAAAGGGTGCGCAGGCGGTCTGTTAAGTCTGAAGGCAAAGGGATGAGCTCAACTCATTTAT
+
GGGGGGGGGGGGGGGGGGGGGGGGGGGGGGGGGGGGGGGGGGGGGGGGGGGGGFGGGGGGGGGGGGGGGGGGGGGGGGGGGGGGGGGGGGGGGGGGGGGGGGGGGGGGGGGGGGGD7BF:C8B5,CFF++8::BFDFGGGGGGGGGFEGGGGGGGGGGGGGGGGGGGGGGGGGGGGGGGGGGGGGGGGGGGGGGGGGGGGGGGGGGGGGEGGGGGGGGGGGGGGGGGGGGGGGGGGGGGGGGGGGGGGGGGGGGGGFFGGFGFGGGGGGGGGGGGCGGGGFFGFFGGFGBFGGC
@M03364:396:000000000-C9LGT:1:1101:16007:3880 1:N:0:10
ACTCCTACGGGAGGCAGCAGTAGGGAATTTTCGTCAATGGGCGCAAGCCTGAACGAGCAATGCCGCGTGGGTGAAGACGGTCTTCGGATTGTAAAGCCCTGTTGCCGGGGACAAAGGACAGCCGGAGTGAAAAGCTGACTGTTTGATGGTACCCGGCCAGAAAGCCACGGCTAACTACGTGCCAGCAGCCGCGGTAATACGTAGGTGGCAAGCGTTATCCGGAATGATTGGGCGTAAAGGGTGCGCAGGCGGCTGTGCAAGTCTGAAGTAAAAGGGACCGGCTCAACCGGTGC
+
GGGGGGGGGGGGGGGGGGGGFGGGGGGGGGGGGGGGGGGGGGGGGGGGGGGGGGGGGGGGGGGGGGGGGGGGGGGGGGGGGGFGGGGGGGGGGGGGGGGFGGGGGGGEGGGGGGGG8FGDFCF+>CFG,,CF,,@,@FFGGCFGGGCFFGGGFGGGGGGGGGGGGGGGG7::FGGGGGGGGGGGGGGGGCFGGGGGGGGGGFGGGGGGGGGGGGGGG5AGGEEGGGECGFGGGG8/AFGGGFGGGGGGGGGGGGGGGFGGG9C?F::F:DEFCGCGDGEDF:57CFCFDE>)1
@M03364:396:000000000-C9LGT:1:1101:23077:3884 1:N:0:10
ACTCCTACGGGAGGCAGCAGTGGGGAATATTGGGCAATGGGGGAAACCCTGACCCAGCAACGCCGCGTGAAGGAAGAAGGCCCTCGGGTTGTAAAGCTCTGTCTTCAGGGACGATACTGACTGTTCCTGAGGAGGAAGCCACGGCTAACTACGTGCCAGCAGCCGCGGTGATACGTAGGTGGCGAGCGTTGTCCGGATTTACTGGGCGTAAAGGGAGCGTAGGCGGATTTTTAAGTGAGATGTGAAATACTCGGGCTTAACCTGAGTGCTGCATTTCAAACTGGAAGTCTAG
+
GGGGGGGGGGGGGGGGGGGGGGGGGGGGGGGGGGGGGGGGGGGGGGGGGGGGGGGGGGGGGGGGGGGGGGGGGGGGGGGGGGGGGGGGGGGGGGGGGGGGGGGGGFGGGGFFGFGD3CB,6-CA,CFG<,8+BFF+@DFB=<FGCE:DGCFGGGGCFGGGGGGGGEGGG*=FGGGGGGGGGGGDEGGGGGGGGFFGGGGG7CGGGGGGGGGGGGGGGGEEDGDGGG8EEFGGGGGGGGGF?9CGGGGGGGGGGGGGGGGGGFGGFFFDGFGGGGGGGGGGFFGF<77?FF?C
@M03364:396:000000000-C9LGT:1:1101:22912:3893 1:N:0:10
ACTCCTACGGGACGCAGCAGTGAGGAATATTGGTCAATGGGCGGAAGCCTGAACCAGCCATGCCGCGTGAAGGAATAAGGCCCTATGGGTCGTAAACTTCTTTTGACGGGGAGCAATAAGATCTACGTGTAGATCGATGAGAGTACTCGTCGAATAAGCATCGGCTAACTCCGTGCCAGCAGCCGCGGTAATACGGAGGATGCAAGCGTTATCCGGATTTATTGGGTTTAAAGGGTGCGCAGGCGGCCTTGCAAGTCAGCGGTCAAATCGTGGAGCTCAACTCCATTCCGCCGT
+
GGGGGGGGGGGG7FGGGGGGGGGGGGGGGGGGGGGGGGGGGGGGGGGGGGGGGGGGGGGGGGGGGGGGGGGGGGGGGGGGGGGGGGGGGGGGGGGGGGGGGGGGGDGGGGGGGGDFGGFGGCFF,CDFB8@<<EFF7FFGGDFGFGGGGGGG+DFGFGGGGGGGGGGGGFGGGGGGGGGGGGGGGGGGGGGGGGGGGGGGGGGGGGGGGGGGGGGGGDDGGGGGGGEGEFGFGGGGGGGGGGGGGGGGGGGGGGGGGGGGGGGGGGFGGD8<DEGG47FFFFGGCGGFGFFGGC
@M03364:396:000000000-C9LGT:1:1101:21096:3897 1:N:0:10
ACTCCTACGGGAGGCAGCAGTGGGGAATATTGCACAATGGGGGAAACCCTGATGCAGCAACGCCGCGTGAGTGATGACGGCCTTCGGGTTGTAAAGCTCTGTCTTCAGGGACGATACTGACGGTATCAGTGCAGAAGGCCACGGCTCACTACGTGCCAGCAGCCGCGGTTATACGTAGGTGGCGGGCGTTGCGCGGATTCATTGGGCGTAAAGCGCGCGTAGGCGGCCCGTTAGGTCGGCGGTAGAAGCCGGGGGCTCAAGCCCGGCGTGCATTCGATACGGGCGGGCTCGGGG
+
FGGGGGGGGGGGGGGGGGGGGGGGGGGGGGGG9FGGGGGGGGGCFGGGGGGGGDGGGGAG,FGGGGGGG7FGGGDGG<FEGGGG<+BFGGGGGGGGG9FF?F,C?F<AFGG<F@:++C5FE->FF+B,<,3,,8,333,8B>:@83+,:@FF*8FF3,8*,,,,515:1*4@F,<F:BFGGEGG*4*:/1:***//?E*AGC+<CG*C:EG8++2***1/*:*0***:*:*2*;63+/?*?C/2*+<F+;*:****9*<E++9**)*9)9***+300**)))*)))/.9.7)))
@M03364:396:000000000-C9LGT:1:1101:16127:3899 1:N:0:10
ACTCCTACGGGAGGCAGCAGTGGGGAATCTTGCGCAATGGGGGCAACCCTGACGCAGCGACGCCGCGTGCGGGACGAAGGCCTTCGGGTCGTAAACCGCTTTCAGCAGGGACGAGGCCGCGCGGTGACGGTCCCTGCAGAAGAAGCCCCGGCTAAATACGTGCCAGCAGCCGCGGTAATACGTATGGGGCGAGCGTTATCCGGATTCATTGGGCGTAAAGCGCGCGTAGGCGGCCCGTTAGGTCGGAGGTAAAAGCCCGGGGCTCAACCCCGGCGAGCCTCCGATACCGGCGGG
+
GGGGGGGGGGGGGGGGGGGGGGGGGGGGGGGGGGGGGGGGGGGGGGGGGGGGGGGGGGGGGGGGGGGGGGGGGGGGGGGGGGGGGGGGGGGGGGGGGGGGGGGGGGGGGGGGGGGGGGGGF*=*:CFG84=+=FF,CCFCEGGGGGGGGGGGGGGGGGGGGGGGGGGGGGGDGGGGGGGGGGFGGGGGGGGGGGGGEGGGGGGEGEGGGGGGGGGGGGGGGGGGGGEGGGFGGGGGEEFGGGGGGGGGGGCGFGGGGGEGGGGGGFGGGGGGGGGCGGGGFFGDGGD?DFF:DC
@M03364:396:000000000-C9LGT:1:1101:25927:3908 1:N:0:10
ACTCCTACGGGAGGCAGCAGTGGGGAATATTGCACAATGGGCGCAAGCCTGATGCAGCAACGCCGCGTGAGGGAAGACGGTTTTCGGATTGTAAACCTTTGTCTTTGGTGAAGAAGAAAGTGACAGTACTCCAATAGGAAGCCACGGCTAACTACGTGCCAGCAGCCGCGGTAATACGTAGGTGGCGAGCGTTGTCCGGATTTACTGGGCGTAAAGGGAGCGTAGGCGGATTTTTAAGTGAGATGTGAAATACTCGGGCTTAACCTGAGTGCTGCATTTCAAACTGGAAGTCT
+
GGGGGGGGGGGGGGGGGGGGGGGGGGGGGGGGGGGGGGGGGGGGGGGFGGGGGGGGGGGGGGGGGGGGGGGGGGGGGGGGCFGGGGGEGGGGGGGGGGGGGGG9F<F84BFGGG<F8=?,7<:8,:CF,,83D,,B?F<DFFFFG+@+@EGGBFFGGCFGGGGGGGEGG31>FBFF9F?A@F<F7BF:FDGCG@<ECCEEGFF9C:CFGCE8C58CFD@EDE*?EG?EGG58+9<CFFFD9C<FF?C<FGGFEGGGGGGDG6CFC7=CFFGGGGGGFGCGFFGGFCGFGF):7
@M03364:396:000000000-C9LGT:1:1101:20061:3918 1:N:0:10
ACTCCTACGGGAGGCAGCAGTGGGGAATCTTGCGCAATGGGGGCAACCCTGACGCAGCGACGCCGCGTGCGGGACGAAGGCCTTCGGGTCGTAAACCGCTTTCAGCAGGGACGAGGCCGCTCCGGTGACTGTCCCTGCAGAAGAAGCCCCGGCTAAATACGTGCCAGCAGCCGCGGTAATACGTATGGGGCGAGCGTTATCCGGATTCATTGGGCGTAAAGCGCGCGTAGGCGGCCCGTTAGGTCGGAGGTAAAAGCCCGGGGCTCAACCCCGGCGAGCCTCCGATACCGGCGG
+
GGGGGGGGGGGGGGGGGGGGGGGGGGGGGGGGGGGGGGGGGGGGGGGGGGGGGGGGGGGGGGGGGGGGGGGGGGGGGGGGGGGGGGGGGGGGGGGGGGGGGGGGGGGGGGGGGFBCEF>FGCF8=CEG,<78,8?CFG:,2CFFFCEEGGCEGEGGGGGGGGGGGGGGF,;CGGGGGECEFGGGGGGGGGGGGGGGGGGGEGGGCGGGGGGGGGGGGGGGGGGGGGEEGGGGGGGGGGCFCEGGGGGCEGG9FFGGGDGGGCDCEGGGGFGGCEGGDGE3<5CDGCCBF>399<
@M03364:396:000000000-C9LGT:1:1101:21658:3934 1:N:0:10
ACTCCTACGGGAGGCAGCAGTAGGGAATTTTCGTCAATGGGCGCAAGCCTGAACGAGCAATGCCGCGTGAACGAGGAAGGTCTTCGGATCGTAAAGTTCTGTTGAGAGGGAAAAAGGAACACCACAGGCCATGCTGGTGAAGTGATATTACCTTTCGAGGAAGTCACGGCTAACTACGTGCCAGCAGCCGCGGTAATACGTAGGTGGCGAGCGTTATCCGGAATGATTGGGCGTAAAGGGTGCGTAGGCGGCCTGTTAAGTCTGAAGTGAAAGGTACCGGCTCAACCGGTAC
+
GGGGGGGGGGGGGGGGGGGGGGGGGGGGGGGGGGGGGGGGGGGGGGGGGGGGGGGGGGGGGGGGGGGGGGGGGGGGGGGGGFGGGGGGGGGGGGGGGGGGFFGGGGGGGGGGGGEGEFGCFFF++:BD++8,:=?BF8DB@F=CF9DFGGGFDGGGGFGDFFFFFGGGG3BCGGGGGGGGGGGGGGGGGGGEG:FGGGGGGGGGGGGGGCGGGGGGGFFGGEGGGFGGGGGGGDGGGGGGFEEEGGGGFGGGGGGEGDFFFFGGGGG>=CGGGF+0>CGGE3CGGGGFDFBG
@M03364:396:000000000-C9LGT:1:1101:22769:3939 1:N:0:10
ACTCCTACGGGAGGCAGCAGTGGGGAATCTTGCGCAATGGGGGCAACCCTGACGCAGCGACGCCGCGTGCGGGACGAAGGCCTTCGGGTCGTAAACCGCTTTCAGCAGGGACGAGGCCGCTCCTGTGAGTGTACCTGCAGAAGAAGCCCCGGCTAAATACGTGCCAGCAGCCGCGGTAATACGTATGGGGCGAGCGTTATCCGGATTCATTGGGCGTAAAGCGCGCGTAGGCGGCCCGTTAGGTCGGAGGTAAAAGCCCGGGGCTCAACCCCGGCGAGCCTCCGATACCGGCGG
+
GGGGGGGGGGGGGGGGGGGGGGGGGGGGGGGGGGGGGGGGGGGGGGGGGGGGGGGGGGGGGGGGGGGGGGGGGGGGGGGGFGGGGGGGGGGGGFGGGGGGGGGGGGGGGGGGGG7FFFGGG:F,,@FG88@,,<F,:FFFG8<C7<FFGGGD7FGGGGGGGFFGGGGGG8EGGGGGGGGGGGGGGGGGFGGGGEGGGGGGGGGGGGGGGGGGGGGEGGGGGGGGGGGGGGDFGGGGGGCFEGFFGEGEEGCGGGGGGGGGGGGGGGGF<GGGGEEGC5CD@>ED>DCDGFF<CD
@M03364:396:000000000-C9LGT:1:1101:17126:3974 1:N:0:10
ACTCCTACGGGAGGCAGCAGTGGGGAATCTTGCGCAATGGGGGCAACCCTGACGCAGCGACGCCGCGTGCGGGACGAAGGCCTTCGGGTCGTAAACCGCTTTCAGCAGGGACGAGGCCGCTACGATGACGGTACCTGCAGAAGAAGCCCCGGCTAAATACGTGCCAGCAGCCGCGGTAATACGTATGGGGCGAGCGTTATCCGGATTCATTGGGCGTAAAGCGCGCGTAGGCGGCCCGTTAGGTCGGAGGTAAAAGCCCGGGGCTCAACCCCGGCGAGCCTCCGATACCGGCGG
+
GGGGGGGGGGGGGGGGGGGGGGGGGGGGGGGGGGGGGGGGGGGGGGGGGGGGGGGGGGGGGGGGGGGGGGGGGGGGGGGGGGGGGGGGGGGGGGGGGGGGGGGGGGGGGGGGGEFGGGGGE7C8*8CF8*48*=FFGGCFGFGFG?FGGGGGGGGGGGGGGGGGGGGGGCFGGGGGGGGGGGGGGGGGGGGGGGGGGGGGGGGGCEGGFFGGGGGGEGGGGGGGGGGGGGGGGGDEGGCFEGGFGGGGGG8EFGGGGGGGGGGDEFGGGGGGGGGGDGGGFFFGDDDEFDBDGG
@M03364:396:000000000-C9LGT:1:1101:25068:4003 1:N:0:10
ACTCCTACGGGAGGCAGCAGCTAAGAATATTCCGCAATGGAGGAAACTCTGACGGAGCGACGCCGCGTGGATGATGAAGGTCGGAAGATTGTAAAATCCTTTTAAGTATGATGATTCACCATATCAGGTTATGTGACAGGGATGACAGTAATTCTTGAATAAGCAACGGCTAACTACGTGCCAGCAGCCGCGGTAATACGTAGGTTGCAAGCGTTGTCCGGATTTACTGGGTGTAAAGGGCGTGTAGGCGGAGATGCAAGTCAGGAGTGAAATCCCGGGGCTCAACCCCGGAAC
+
GGGGGGGGGGGGGGGGGGGGGGGGGGGGGGGGGGGGGGGGGGGGGGGGGGGGGGGGGGGGGGGGGGGGGGGGGGCFEGGGGGGDGGGGGGFGGGCFGGDFGGC,<9<,5C<,EE,C,?F?,:C<5EFG,,9,,,,,,C,B7+BFAD,8BFCF,3,CCDFFEGGGGGG>7FCFFGGGGGGFGGGGGGGGC*>EG4CFGGGEFFGDCF8FGGFG>F7CE;BEGGGGGGAFFGG:EEFGFGGGGG*::CFFGGG5*:6CGGDFF9DCG6=>FGGGGFFCCD=C5>FGGFCEGFFG3)
@M03364:396:000000000-C9LGT:1:1101:15659:4040 1:N:0:10
ACTCCTACGGGAGGCAGCAGTGGGGAATATTGGACAATGGGGGAAACCCTGATCCAGCGACGCCGCGTGAGTGAAGAAGTATTTCGGTATGTAAAGCTCTATCAGCAGGGAAGAAGAATGACGGTACCTAACTCCGAAGCCCCGGCTAACTACGTGCCAGCAGCCGCGGTAATACGTAGGGGGCAAGCGTTATCCGGATTTACTGGGTGTAAAGGGAGCGTAGACGGCAATGCAAGTCTGAAGTGAAAGGCCGGGGCTCAACCCCGGGACTGCTTTGGAAACTGTGTAGCTGGG
+
GGGGGGGGGGGGGGGGGGGGGGGGGGGGFGGGFCFGGGGGGEGGGGGGGGGG<FCGGGGGGGGGGGGGGDGEGG<FGGGC,@FBFGGE?FGGGGGGGGGG9FD9FEEFGGGFFG8BEEFFFGG>+BF9,,8,?,,8@B=+BBFCCF:BEGGGGGGGGFFEFFDFFGGGE4*<FFG:BGGGGED:C@EGGC74CC,=:C8*3ACCCFFGGG?<9+<CGGGGGG>=?:CEECDF:+::<CGF+<9CEE?CCF5CCEGEC*:C<;4:CD/)198C*+3>:FC775A::7:*:BBC**
@M03364:396:000000000-C9LGT:1:1101:8866:4072 1:N:0:10
ACTCCTACGGGAGGCAGCAGTGGGGAATCTTGCGCAATGGGGGCAACCCTGACGCAGCGACGCCGCGTGCGGGACGAAGGCCTTCGGGTCGTAAACCGCTTTCAGCAGGGACGAGGCCGCTCCGGTGACGGTACCTGCAGAAGAAGCCCCGGCTAAATACGTGCCAGCAGCCGCGGTAATACGTATGGGGCGAGCGTTATCCGGATTCATTGGGCGTAAAGCGCGCGTAGGCGGCCCGTTAGGTCGGAGGTAAAAGCCCGGGGCTCAACCCCGGCGAGCCTCCGATACCGGCGG
+
GGGGGGGGGGGGGGGGGGGGGGGGGGGGGGGGGGGGGGGGGGGGGGGGGGGGGGGGGGGGGGGGGGGGGGGGGGGGGGGGGGGGGGGGGGGGGGGGGGGGGGGGGGGGGGGGGGGGGFFGG<F<*=FG?<CFFCCF9@C8F<FF:FGGGGGGGGGGGGGGGGGGGGGGG6EFEEGGGGGGGGGGGGGGGGGGDGGGGGGGGGGGGGGGGGGGGCGGGGGGGGGG88EGGGGGGGGGGGCFGGGFFEG5CGGGGGGGGGGGGEDEGGGGGGGGGGGGGGGGFFGGGDGFG@FGDD
@M03364:396:000000000-C9LGT:1:1101:15121:4088 1:N:0:10
ACTCCTACGGGAGGCAGCAGTGGGGAATATTGCACAATGGGCGCAAGCCTGATGCAGCGACGCCGCGTGCGGGATGGAGGCCTTCGGGTTGTAAACCGCTTTTGTTCAAGGGCAAGGCACGATTTCGGCCGTGTTGAGTGGATTGTTCGAATAAGCACCGGCTAACTACGTGCCAGCAGCCGCGGTAATACGTAGGGTGCAAGCGTTATCCGGATTTATTGGGCGTAAAGGGCTCGTAGGCGGTTCGTCGCGTCCGGTGTGAAAGTCCATCGCTTAACGGTGGATCCGCGCCGG
+
GGGGGGGGGGGGGGGGGGGGGGGGGGGGGGGGGGGGGGGGGGGGGGGGGGGGGGGGGGGGGGGGGGGGGGGGGGGGGGGGGGGGGGGGGGGGGGGGGGGGGGGGGGGGGGGGGGGGGGGGG-<@FGGG+3@5@@:BFFFGG<AFGGGGGGFF:FGGGGGGGGGGGGGGG@FGGGGGGGGGGGGGGEGGGGGFFGGGGGGGGGGGGGDGGGGGGGGDGGGGGGGCGEEEGGGGGGGGGGGGGGGGGGGGGGGGECEGG8C:E9CEGGGFFGGDGGGGDGEG;FGCCFFFGEFGGD
@M03364:396:000000000-C9LGT:1:1101:19832:4097 1:N:0:10
ACTCCTACGGGAGGCAGCAGTAGGGAATTTTCGTCAATGGGCGCAAGCCTGAACGAGCAATGCCGCGTGGGTGAAGACGGTCTTCGGATTGTAAAGCCCTGTTGCCGGGGACAAAGTACATCCTAAGTGTACCACTGACTGATTGATGGTACCCGGCCAGAAAGCCACGTCTAACTACGTGCCAGCAGCCGCGGTAATACGTAGGTGGCAAGCGTTATCCGGAATGATTGGGCGTAAAGGGTGCGCAGGCGGCTGTGCAAGTCTGAAGTAAAAGGGACCGGCTCAACCGGTTC
+
GFGFFGGGGGEEGEGGCEGGGCFGGGFGFFGFGGGGGGGGGGGEGGEGFGGGGGGGGGGGGGG@GGGEEEGGCGGGGEBFEBFGFFGEGGGGGGFFGDFFFFGEG<FFGEGFFD==,FD<,<B8,CBE55C@,,8=>>8>=,3@F9,8BD,3:>>F::*FFCBEE<FFE@>C*<FFFGEGFGGFFGGG7BFGGDCEE,>FFGGGGGGGGFGFGGGGEFGAEE?EGGFGGGGGCC8?ACGGGGGEGGGGDGGGGGGG79C:FFFGEF+C:CFG7FECCCC<B>ECFGGFGEE5C
@M03364:396:000000000-C9LGT:1:1101:13772:4101 1:N:0:10
ACTCCTACGGGAGGCAGCAGTGGGGAATATTGCACAATGGGCGCAAGCCTGATGCAGCGACGCCGCGTGCGGGATGGAGGCCTTCGGGTTGTAAACCGCTTTTGTTCGAGGGCAAGGCGGGTCTTCGGACCCGGTGAGTGGATTGTTCGAATAAGCACCGGCTAACTACGTGCCAGCAGCCGCGGTAATACGTAGGGTGCAAGCGTTATCCGGATTTATTGGGCGTAAAGGGCTCGTAGGCGGTTCGTCGCGTCCGGTGTGAAAGTCCATCGCTTAACGGTGGATCCGCGCCGG
+
GGGGGGGGGGGGGGGGGGGGGGGGGGGGGGGGGGGGGGGGGGGGGGGGGGGGGGGGGGGGGGGGGGGGGGGGGGGGGGGGGGGGGGGGGGGGGGGGGGGGGGGGGGG+FFGGGGGGGGF73@BC,@FF+*58<*=FCFFGG9,><C9CFFFF<FGGGGGGEGGEFGCGG*;FEGFCGGGGGGGGGGDCF9FGEC@CEFGGGGGGGEGCGFCEGE5A??FGGGGGGC:CFFGGGG>E8CFGGEGGGGGGGGGGGGGGGCECE7*:C>FG=C733:C<FFEGBFGGGFDFC:5CGD
@M03364:396:000000000-C9LGT:1:1101:7656:4109 1:N:0:10
ACTCCTACGGGAGGCAGCAGTGGGGAATATTGCACAATGGGCGCAAGCCTGATGCAGCGACGCCGCGTGCGGGATGGAGGCCTTCGGGTTGTAAACCGCTTTTGTTCAAGGGCAAGGCACGGTTTCGGCCGTGTTGAGTGGATTGTTCGAATAAGCACCGGCTAACTACGTGCCAGCAGCCGCGGTAATACGTAGGGTGCAAGCGTTATCCGGATTTATTGGGCGTAAAGGGCTCGTAGGCGGTTCGTCGCGTCCGGTGTGAAAGTCCATCGCTTAACGGTGGATCCGCGCCGG
+
GGGGGGGGGGGGGGGGGGGGGGGGGGGGGGGGGGGGGGGGGGGGGGGGGGGGGGGGGGGGGGGGGGGGGGGGGGGGGGGGGGGGGGGGGGGGGGGGGGGGGGGGGGGGGGGGGGGG@FGGE:FC<FGG@+55<>,@FFFGG9F@:CFFGG:F@9FGGGGGGGGGFGGGG:CFGGGGGGGGGGGGGDCGGGGG@CFGGGGGGGGGGGGGFCFGGGGC:CFFDGGGGGGC5:FGGCFGGGGGGGGEGGGGGGGEGGGGD1:7C7CGGGGGCFGGGGCDF7ED>F=FFGGFDEF<DG
@M03364:396:000000000-C9LGT:1:1101:11926:4126 1:N:0:10
ACTCCTACGGGAGGCAGCAGTGGGGAATCTTGCGCAATGGGGGCAACCCTGACGCAGCGACGCCGCGTGCGGGACGAAGGCCTTCGGGTCGTAAACCGCTTTCAGCAGGGACGAGGCCGCTACGGTGACTGTACCTGCAGAAGAAGCCCCGGCTAAATACGTGCCAGCAGCCGCGGTAATACGTATGGGGCGAGCGTTATCCGGATTCATTGGGCGTAAAGCGCGCGTAGGCGGCCCGTTAGGTCGGAGGTAAAAGCCCGGGGCTCAACCCCGGCGAGCCTCCGATACCGGCGG
+
GGGGGGGGGGGGGGGGGGGGGGGGGGGGFGGGFGGGGGGGGGGEGGGGGGGGFFGGGGGGGGGGGGGGGEGDGGEGGCGGGGGGGFGGGGGGGGGGGGGGGGGAFGGGGGGFGGGGEBFC*5>118*C3,33,@,<@,CAFC<<FEEC@<CCB::<FCFCFFFFFFFF6,;*::>C8>CFGFC00<0;88:88C8C:EECGGGGC*;C79<C:EF>?*:/<<C?C5C?8EGFEG*:58/*;;F<0:8:EC;90<9?C;C:EEGCECAC<7=5<5=<55*)7::)7CDEG>FCCC
@M03364:396:000000000-C9LGT:1:1101:19183:4154 1:N:0:10
ACTCCTACGGGAGGCAGCAGTGAGGAATATTGGTCAATGGGCGGAAGCCTGAACCAGCCAAGTCGCGTGAGGGAAGACGGTCCTACGGATTGTAAACCTCTTTTGTCGGGGAGCAAAGAGAGCACGTGTTGTAAGATGAGCGTACCCGAAGAAAAAGCATCGGCTAACTCCGTGCCAGCAGCCGCGGTAATACGTATGGGGCGAGCGTTATCCGGATTCATTGGGCGTAAAGCGCGCGTAGGCGGCCCGTTAGGTCGGAGGTAAAAGCCCGGGGCTCAACCCCGGCGAGCCTCC
+
GGGGGGGGGGGGGGGGGGGGGGGGGGGGGGGGGGGGGGGGGGGGGGGGGGGGGGGGGGGGGGGGGGGGGGGGGGGGGGGGGGGGGGGGGDGGGGGGGGGGGGGCFFGGGGGEGGFGDFDFF-D,:@FF8,8:,CFEGGGGF<FGFGFFCGGGDGGGGGDFGGGGG7FGG:DEFGGGGGGGGGGGGGGGEFGGFFGGGGGGGGGGGGGGGGGGGGGEGGGGGGGGGGGGGGGGGGGGGGGGGGGGGGGGG:@EGGGGGGEEC*0<?GGCFGGGGG5)9FGGFFGGGGGFGFE*>9
@M03364:396:000000000-C9LGT:1:1101:15527:4157 1:N:0:10
ACTCCTACGGGAGGCAGCAGTGGGGAATCTTGCGCAATGGGGGCAACCCTGACGCAGCGACGCCGCGTGCGGGACGAAGGCCTTCGGGTCGTAAACCGCTTTCAGCAGGGACGAGGCCGCGAGGTGACGTTCCCTGCAGAAGAAGCCCCGGCTAAATACGTGCCAGCAGCCGCGGTAATACGTATGGGGCGAGCGTTATCCGGATTCATTGGGCGTAAAGCGCGCGTAGGCGGCCCGTTAGGTCGGAGGTAAAAGCCCGGGGCTCAACCCCGGCGAGCCTCCGATACCGGCGGG
+
GGGGGGGGGGGGGGGGGGGGGGGGGGGGGGGGGGGGGGGGGGGGGGGGGGGGGGGGGGGGGGGGGGGGGGGGGGGGGGGGGGGGGGGGGGGGGGGGGGGGGGGFGGGFGGGGGGFGCGFGB*=<<FCC1*4,8822=FFEFG?FFGGGDFFFFEGGGGGGGGGGGFGGGFGGGGGGGGGGGGCGGGGGEEGGGGGGGGGGGGEGEEGGGGGGGGGGGGGGGGGGGGCEGGGGGGGGGGGGGGGGGGGEGGGGGGGGGGEEGGGCGGGGGGGGDECGGGEFFFGD<D)<CDFD37
@M03364:396:000000000-C9LGT:1:1101:19890:4195 1:N:0:10
ACTCCTACGGGAGGCAGCAGTAGGGAATTTTCGTCAATGGGCGCAAGCCTGAACGAGCAATGCCGCGTGAGTGAGGAAGGTCTTCGGACTGTAAAGCTCTGTTGCCGGGGAAAAAGGTGAAGTGCAGGGCATGGCATTTCATGGATGGTACCCGGCCAGAAAGCCACGGCTAACTACGTGCCAGCAGCCGCGGTAATACGTAGGTGGCGAGCGTTATCCGGAATGATTGGGCGTAAAGGGTGCGCAGGCGGTCTGTTAAGTCTGAAGGCAAAGGGATGAGCTCCACTCATTTAT
+
CEGEFGE@6@:@BBFGGGGFGAEAF@FGGGGCFDGFGG-;C8@FBFCF@FEEFGEFEEGAF@<C@F7@>??FE9FG<<CFGCEFDD=BC@E5AFGF?F<EE5ABF9F:E>GCFFF++:B,7-:5,:DC++AF=DA,8>D<FFFFFGGGGG,7>C7F+<:7:@CF:CFFGGCGGCF;<CC:D*?FF@BCCF**<CC*C<<FFF7:27:7*4:*/:8EGC+8=8*/<+CFGE5:CGGGGGGCCCEE8CG5=CCEEEFCCC7:FG7:+2<C*7;5CGEFFC?F48<*9CG?GFF>C*
@M03364:396:000000000-C9LGT:1:1101:23708:4199 1:N:0:10
ACTCCTACGGGAGGCAGCAGTGGGGAATATTGCACAATGGGCGCAAGCCTGATGCAGCGACGCCGCGTGCGGGATGGAGGCCTTCGGGTTGTAAACCGCTTTTGTTCAAGGGCAAGGCACGGTTGCGGATGTGTTGTGTGGTGTGTGCGAATAAGCACCGGCTAACTACGTGCCAGCAGCCGCGGTAATACGTAGGGTGCAAGCGTTATCCGGATTTATTGGGCGTAAAGGGCTCGTAGGCGGTTCGTCGCGTCCGGGGTGAAAGTCCATCGCTTAACGGTGGATCCGCGCCGG
+
GGGGGGGGGGGGDGGGGGGGGGGGGGGGGGGGGGGGGGGGGGGDCEEFFGGGGGGGGDFGGGGGEGGGGGGGF@:CFGCG:FFCFGGGGGGFFFGGGGGGGGC<D=D,EFGGG?BD38DC=+B7+:@F+*58@3:,,8@,@3*6:D,,>F*>*?FFEFF7*=CGCFCC7*=<FGCCFGGDC=:FE>CCGGGG+,/;EFGGGG9;E8CEGCCEE;8C??FGGGFDD:CECFFCECCEC8CCEGGEEGGGEGGGCEECD*>CECFFFGFCFGGCC*:9>GDDE>CFCFGFG@ED39
@M03364:396:000000000-C9LGT:1:1101:11456:4205 1:N:0:10
ACTCCTACGGGAGGCAGCAGTGGGGAATTTTGCGCAATGGGGGCAACCCTGACGCAGCAACGCCGCGTGCGGGACGAAGGCCCTAGGGTTGTAAACCGCTTTCAGCAGGGAAGACACTGACGGTACCTGCAGAAGAAGCTCCGGCTAACTACGTGCCAGCAGCCGCGGTAATACGTAGGGAGCGAGCGTTATCCGGATTCATTGGGCGTAAAGCGCGCGTAGGCGGCTCGCCAAGCGGGATGTCAAAGCCCGGGGCTCAACCCCGGCCCGCATCCCGAACTGGCGGGCTTGAGT
+
GGGGGGGGGGGGGGGGGGGGGGGGGGGGGGGGGGGGGGGGGGGGGGGGGGGGGGGGGGGGGGGGGGGGGGGGGGGGGGGGGGGGGGGGGGGGGGGGGGGGGGGGGGGGGGGGGGGGGGGEF@F@DFGG88@8<,@8FFGFGGGGGG<FGGEGGGGGGGGGGGGGGGGGG*;FGGGGGGGGGGGGGGGGGGGGGGGGGGGGGGGGGGGGGGGGGGGGGGGGGGGGGGGGGGGGGGGGGGGGGGGGGGGGGGGGGGGGGGGGGGGGGGGDGDGGGGGDGGGGFFGGGGD3DFEFG:
@M03364:396:000000000-C9LGT:1:1101:10606:4266 1:N:0:10
ACTCCTACGGGAGGCAGCAGTGGGGAATCTTGCGCAATGGGGGCAACCCTGACGCAGCGACGCCGCGTGCGGGACGAAGGCCTTCGGGTCGTAAACCGCTTTCAGCAGGGACGAGGCCGCGAGGTGACGTTCCCTGCAGAAGAAGCCCCGGCTAAATACGTGCCAGCAGCCGCGGTAATACGTATGGGGCGAGCGTTATCCGGATTCATTGGGCGTAAAGCGCGCGTAGGCGGCCCGTTAGGTCGGAGGTAAAAGCCCGGGGCTCAACCCCGGCGAGCCTCCGATACCGGCGGG
+
GGGGGGGGGGGGGGGGGGGGGGGGGGGGGGGGGGGGGGGGGGGGGGGGGGGGGGGGGGGGGGGGGGGGGGGGGGGGGGGGGGGGGGGGGGGGGGGGGGGGGGGFGGGFGGGGGFGGGGFGG*=*1@CG+8=,?<F:FFGFFGGGGGFFGFFGFDGGGGGGGGGGGGGGGGGGGGGGDGGGGGGGGGGGGGGGGDGGGGGGGGGGGGGGGGGGGGGGGGGGGGGGGGGGGGGGGGGGG8EEGGGGGGGEEEFGGGGGFGGGGGCGFFGGFGGGGGGDGGGGFFGDGGGFGFEDGG
@M03364:396:000000000-C9LGT:1:1101:25825:4267 1:N:0:10
ACTCCTACGGGAGGCAGCAGTGGGGAATATTGCACAATGGGGGAAACCCTGATGCAGCGACGCCGCGTGAGTGAAGAAGTATTTCGGTATGTAAAGCTCTATCAGCAGGGAAGAAAATGACGGTTCCTAACTACGAAGCCCCGGCTAACTACGTGCCAGCAGCCGCGGTAATACGTAGGGGGCAAGCGTTATCCGGATTTACTGGGTGTAAAGGGAGCGTAGACGGCATTGCAAGTCTGATGTGAAAGCCCGGGGCTTAACCCCCAAGCTGCATTTGGAACTGTCAAGCTAGGG
+
GGGGGGGGGGGGGGGGGGGGFGGGGGGGGGGGGGGGGGGGGGGGGGGGGGGGGGGGGGGGGGGGGGGGGGGGGGGGFGGGGGGGGGGCGGGGGGGGGGGGGGGGG8FFGGGGGGGFD,CFGCFF+BBF,,85,5+3,B33+B+8>>@@FFCC>@7<DGGGGFGGGDEEG*=FFEGGGGGGGD7FF**=CCFCF,=:CFECFC0CFG8E8CG<CCEE588?C/;?EC8EE99<EEE@E?E+2++<CG?EGG5EGGGCD*<9C7FE=C5*94@C6CF7C:F76/+27C>6C6***/
@M03364:396:000000000-C9LGT:1:1101:8619:4270 1:N:0:10
ACTCCTACGGGAGGCAGCAGTGGGGAATTTTGCGCAATGGAGGCAACTCTGACGCAGCAACGCCGCGTGCGGGATGAAGGCCCTCGGGTTGTAAACCGCTTTCAGCAGGGACGAGGCCGCTACGGTGACGGTACCTGCAGAAGAAGCCCCGGCTAAATACGTGCCAGCAGCCGCGGTAATACGTATGGGGCGAGCGTTATCCGGATTTATTGGGTTTAAAGGGTGCGTAGGCCGCCTGGTAAGCGTGTTGTGAAAAGCCGGTGCTCAACCATGGTCGTGCAGCGCGAACTGCCG
+
GGGGGGGGGGGGGGGGGGGGGGGGGGGGGGGGGGGGGGGGCFGGGGFGGGGGGGGGGGGGGGGGGGGGGGGGGGGGGGGGGGGGGGGGGGGGGGGGGGGGGGGGGGGCFGGGGGCGG<CGC+533@FC,8583>D@DFGGGGGFFFGFGGGGCDEFF99<FFGGGGGGG<>CFGGGGGGGGGGFCFGGCEGG5?>EGGGFGGGGDGCF?<CGGGEEGCFCGG>;CEG?8CGGEGGGGGGG?FGC=ACGFGGGCFFGGG=C*/>G9FGGCDC*?FG7CCEGFFGGGGD5C>FG45
@M03364:396:000000000-C9LGT:1:1101:25025:4276 1:N:0:10
ACTCCTACGGGAGGCAGCAGTGGGGAATATTGCACAATGGGCGAAAGCCTGATGCAGCAACGCCGCGTGAGCGAAGAAGGTCTTCGGATTGTAAAGCTCTGTCCTTGGGGAAGATAATGCACGTACCCTTGGAGGTAGCCCCGGCTAAATACGTGCCAGCAGCCGCGGTGATACGTATGGGGCGAGCGTTATCCGGATTCATTGGGCGTAAAGCGCGCGTAGGCGGCCCGTTAGGTCGGAGGTAAAAGCCCGGGGCTCAACCCCGGCGAGCCTCCGATACCGGCGGGCTCGAGG
+
GGGGGGGGGGGGGGGGGGGGGGGGGGGGGGGGGGGGGGGGGGGGGGGGGGGGGGGGGGGGGGGGGGGGGGGGGGGGGGGGGGGGGGGGGGFGGGGGGGGGGGGGGFFFGGGGGGCGGGG,,-:,,BCFD<BB,,8+8C>FGDGGGG+@FGGGCFFDFGGGGGFGGGGGE1>FFGGCFGGGGGGEGGGGGGGGGFGGGEGGGGGFGGGGGGGGGGGGGGGEDEGGGGGGGGEEGGGGGGGDGGGGGCFGGFGGGGCEGFGGFGGGGGGCCDGGGGGDCDGDFBCDDDGE7>E)/)
@M03364:396:000000000-C9LGT:1:1101:22782:4360 1:N:0:10
ACTCCTACGGGAGGCAGCAGTAGGGAATTTTCGTCAATGGGCGCAAGCCTGAACGAGCAATGCCGCGTGGGTGAAGACGGTCTTCGGATTGTAAAGCCCTGTTGCCGGGGACAAAGGACAGCCCGAGTATACAGCTGACTGTTTGATGGTACCCGGCCAGAAAGCCACGGCTAACTACGTGCCAGCAGCCGCGGTAATACGTAGGTGGCAAGCGTTATCCGGAATGATTGGGCGTAAAGGGTGCGCAGGCGGCTGTGCAAGTCTGAAGTAAAAGGGACCGGCTCAACCGGTTC
+
GGGGGGGGGGGGGGGGGGGGGGGGGGGGGGGGGGGGGGGGGGGGGGGGGGGGGGGGGGGGGGGGGGGGGGGGGGGGGGGGGGGGGGGGGGGGGGGGGGGGGGGFGGGEGGGGGFGG@DF<B=F+>FFG,<@3,,,3@CC9F,@FG,3@FFGF<FCEGGGGGGGGGGGGG>8FFGGGGGGGGGGGGGGGGFFGGGEFGCGGGGGGGGGGFFGFFGGGGGGGGGCEFFCFFFGGGGEGEGGGGCEGGGGGGGGGDEGGGGGGGGGGG>FGGGFFGGGG5CEGEEE7DGG4DEBGG
@M03364:396:000000000-C9LGT:1:1101:14085:4369 1:N:0:10
ACTCCTACGGGAGGCAGCAGTCGAGGATCATTTGCAATGGGCGAAAGCCTGACAATGCGACGCTGCGTGGAGGATGAAGGCCTTCGGGTTGTAAACTCCTGTCATAAGGGAACAGGCGAGGTTGCCCACTACGTACCTGAGTTGAGTGTACTTTAAGAGGAAGCGACGGCTAACTCTGTGCCAGCAGCCGCGGTAATACAGAGGTCGCAAGCGTTGTTCGGATTTACTGGGCGTAAAGGGCGCGTAGGCGGTTACGTGTGTCAAGTGTGAAATCTCCGGGCTCAACCCGGAA
+
GGGGGGGGGGGGGGGGGGGGGGGGGGGGGCGGGGGGGGGGGGGGGGGGGGGGG,CFGGGGGGGGGGGGGGGGGGGGGGGGGGGGGGGGGGGGGGGGGGGGGGGGGFGGGGGFFGGGGGGGC-B>,CFG+>B=F=<FEEFGG<FGFG,CFG9FFFCFFGGGGGGGGGGGGGGGGGGGGGGGGGGGGGGGGGGGGGGGGGGGFGGGGGGGGGGFGGDGCFGGGGGGGGFGFFGGGGEGGGGGGGGEGGGGGGGCGGGGGGCFCFGGGGGGGGGFGC?CGGGGFFFGGG<BGEBG
@M03364:396:000000000-C9LGT:1:1101:25365:4375 1:N:0:10
ACTCCTACGGGAGGCAGCAGCTAAGAATATTCCGCAATGGGGGGAACCCTGACGGAGCGACGCCGCGTGGATGATGAAGGCCGGAAGGTTGTAAAATCCTTTTGGACCTGAGGAATAAGTGGTTCAGGACATGGCATCATGGTGACGGTAGGGTCTGAATAAGCAACGGCTAATTACGTGCCAGCAGCCGCGGTAACACGTAAGTTGCGAGCGTTGTTCGGAATTATTGGGCGTAAAGGGAGCGTAGGCGGACTTTTAAGTGAGATGTGAAATACCCGGGCTCAACTTGGGTGC
+
GGGGGGFGGGGGGGGGGGGGGGGGGGGGGGGGGGGGGGGGGGGGGGGGGGGGGGGGGGGGGGGGGGGGGGGGGGGGGGGGGGGGGGGGGGGGGGGGGGGGGGG?F@FGGFGFGGGG,@?@,8?*2CFG,14,,,8,7?,C,,??CB+=CCFFEGFGGGGGGGGGGGGGGCEEGGGGGGGGGGG?FFGGGGGGGGGGGGGGGGGGGGGGGGGGGGGGGGGGGGGGFGGGGGGFGGGGGGGGGGGGGGGGGGGGGGGGGFGGGGGGFGGGGGGGFGGGGGGGFFGGGGFFGFFGD5
@M03364:396:000000000-C9LGT:1:1101:18446:4377 1:N:0:10
ACTCCTACGGGAGGCAGCAGTGGGGAATATTGCACAATGGGGGAAACCCTGATGCAGCGACGCCGCGTGAGTGAAGAAGTATTTCGGTATGTAAAGCTCTATCAGCAGGGAAGAAAATGACGGTACCTGCCTAAGAAGCTCCGGCTAAATACGTGCCAGCAGCCGCGGTAATACGTATGGAGCAAGCGTTATCCGGATTTACTGGGTGTAAAGGGAGCGTAGGCGGTAGGGCAAGTCTGATGTGAAACTCCGGGGCTCAACTCCGGACTTGCATTGGAAACTGTCAGACTAG
+
GGGGGGGGGGGGGGGGGGGGGGGGGGGGGGGGGGGGGGGGGGGGGGGGGGGGGGGGGGGGGGGGGGGGGGGGGGGGGGGGGGGGGGGFGGGGGGGGGGGGGGGGGGGGGGGGGGGG8FFCG:FFFEGGE,AC?FGDFEGGGGGGGGGGGGFFFGGGGGGGGGGGGGGGG<CGGGGGGGGGGGGGGGGGGGGGGGGGGDGGGGGGGGGGGGGGGGGGGGGGGGGGGGE5EFGGGGGGGGGGGGGGGGGGGGGGGGEGGGGGGGFGGGDDGFFGGGGGGGGGFFGGGGGFGF?G
@M03364:396:000000000-C9LGT:1:1101:14770:4380 1:N:0:10
ACTCCTACGGGAGGCAGCAGTGGGGAATCTTGCGCAATGGGGGCAACCCTGACGCAGCGACGCCGCGTGCGGGACGAAGGCCTTCGGGTCGTAAACCGCTTTCAGCAGGGACGAGGCCGCGAGTTGACGGTCCCTGCAGAAGAAGCCCCGGCTAAATACGTGCCAGCAGCCGCGGTAATACGTATGGGGCGAGCGTTATCCGGATTCATTGGGCGTAAAGCGCGCGTAGGCGGCCCGTTAGGTCGGAGGTAAAAGCCCGGGGCTCAACCCCGGCGAGCCTCCGATACCGGCGGG
+
GGGGGGGGGGGGGGGGGGGGGGGGGGGGGGGGGGGGGGGGGGGGGGGGGGGGGGGGGGGGGGGGGGGGGGGGGGGGGGGGGGGGGGGGGGGGGGGGGGGGGGGGGGGGGGGGGGGGGGGG@*=418CE<<C8CBF<<FGGGGGFGGFGGGGGGGGGGGGGFGGGGGGGGGGGGGGGGGGFGGGGGGGGGGGGGGGGGGGGGGGEGGGGGGGGGGGGGGGGGGGEGGEGGGFGGGGGG=CEEGGGGG=EGGFCFGGFGGEGGGGCGFFGGGGGGDGCDDGGFFGGGGGFGDDGDC
@M03364:396:000000000-C9LGT:1:1101:9406:4381 1:N:0:10
ACTCCTACGGGAGGCAGCAGTGGGGAATCTTGCGCAATGGGGGCAACCCTGACGCAGCGACGCCGCGTGCGGGACGAAGGCCTTCGGGTCGTAAACCGCTTTCAGCAGGGACGAGGCCGCGAGGTGACAATACCTGCAGAAGAAGCCCCGGCTAAATACGTGCCAGCAGCCGCGGTAATACGTATGGGGCGAGCGTTATCCGGATTCATTGGGCGTAAAGCGCGCGTAGGCGGCCCGTTAGGTCGGAGGTAAAAGCCCGGGGCTCAACCCCGGCGAGCCTCCGATACCGGCGGG
+
GGGGGGGGGGGGGGGGGGGGGGGGGGGGGGGGGGGGGGGGGGGGGGGGGGGGGGGGGGGGGGGGGGGGGGGGGGGGGGGGGGGGGGGGGGGGGGGGGGGGGGGCFGGGGGGGGGEGGGGGF*=:=FGG,3@,2<C8=CG:FGGGCCCFGFFDGEG?FFGGGGGGGGGGGFGGGGGGGGGGGGFGGGFGCGGGGGGGCGGGGGGGGGGGGGGGGGGCEEGGGGGGGGEGGGGEGGGGG8CEDGGFEE5CGE?CFGGGFGE=EGG5=GGGF9EGGGGGGGGFFFGCDGGFGFFGDC
@M03364:396:000000000-C9LGT:1:1101:15015:4432 1:N:0:10
ACTCTACGGGAGGCAGCAGTGGGGAATATTGCACAATGGGGGAAACCCTGTTGCAGCGACGCGGCGTGAGGGTTGAAGTATTTCGGTATGTAAAGCTCTATCAGCAGGGAAGAAGATTGACGGTACTTGACTAAGAAGCACCGGCTAAAAACGTGCCAGCAGCCGCGGTCATACGTAGGGGGAAAGCGTTATCCGGATTTATTGGGCGTAAAGGGCCCGTAGCCGGTTGGTCGCGTCCGGTGTGAAGGTCAATGGCTTAAGGGTGGATCGGCGCCGGGTCCGGGCGGGCTGG
+
GGGGGGGGGGGGGGGGGGGGGGGGGGGGGGGGGGGGGGGGG@FG-EG:,6,,6C,698++6@+++484+8,++,4B,99,CF5,B>4,+:,CF<??,,58<?,5:5EF:F<=F=3B,<5,AC+8+B,,,:,,,:3333<3D@C7383@,,33333@*,,538D,1:F7***73,,,7=FE*4*=*2+1=:<8F,C8*;C++<:CGC*/1:E*AF8**//**;*+::E**//+***/:*:=*211CG+00A++2++*9*<9+<**:)*2C**)1:*>D)/))8C3)9D7/<)7
@M03364:396:000000000-C9LGT:1:1101:16245:4433 1:N:0:10
ACTCCTACGGGAGGCAGCAGTGGGGGATATTGCACAATGGGGGAAACCCTGATGCAGCGACGCCGCGTGAGTGAAGAAGTATTTCGGTATGTAAAGCTCTATCAGCAGGAAAGATAATGACGGTACCTGCCTAAGCAGCACCGGCTAAATACGTGCCAGCAGCCGCGGTAATACGTATGGTGCAAGCGTTATCCGGATTTACTGGGTGTAAAGGGAGCGCAGACGGCATGGCAAGCCAGATGTGAAAGGTGGGGGCTCAACCCCCAAGCTGCATTTGGAACTGTCAAGCTAG
+
GGGGGGGGGGGGGGGGGGGGGGGGGGGGGGGGGGGGGGGGGGGGGGGGGGGGGGGGGGGGGGGGGGGGGGGGGGGGGGGGGGGGGGGGGGGGGGGGGGGGGGGGGGGGGGGGGGGGCFGEFFFFFGGG,8@>,,:,8=FFGGGGGG@FGGDFFGGGGFGGGGGGGGGGG*BFGGGGGGGGGGGGGGGGGGGGGGGGGGGGGGGGGGGGGGGGGGGGGGGGGGGGGGGGGGGGGGGGGGGGGGGGGGGFGGGGGGGGGFGGFGDCEGGGGGGGDGGGGGGGFFGGGGGFGFFG
@M03364:396:000000000-C9LGT:1:1101:25339:4462 1:N:0:10
ACTCCTACGGGAGGCAGCAGTGGGGAATATTGCACAATGGGCGAAAGCCTGATGCAGCAACGCCGCGTGAGCGATGAAGGCCTTCGGGTCGTAAAGCTCTGTCCTCAAGGAAGATAATGACGGTACTTGAGGAGGAAGCCCCGGCTAACTACGTGCCAGCAGCCGCGGTAATACGTAGGGGGCTAGCGTTATCCGGAATTACTGGGCGTAAAGGGTGCGTAGGTGGTTTCTTAAGTCAGAGGTGAAAGGCTACGGCTCAACCGTAGTAAGCTCTTGAAACTGGGAAACTTGAGG
+
GGGGGGGGGGGGGGGGGGGGFGGGGGGGGGGGGGGGGGGGGGGGGGGGGGGGGGGGGGGGGGGGGGGGGGGGGGGGGGGGGGGGGGGGGGGGGGGGGGGGGGGGGGGCFGGGGGGG9BFFGFG33BFC,,8,BB+B@FGF@FGGGGFGGGDEFGGGGGGGGGGFGGGGG*=CFGG@FGGGGGGDGGGGCGGGGGGGGGGGGGGGGGGGGGGGGGGGGGGEGGGGGG?FFGGGGGGGGFGGGGFGGGGGGGGGGGGGGGGGGGGGGGGGGGGGDGGGFFEGFFGGGGGFDFFFF*
@M03364:396:000000000-C9LGT:1:1101:8516:4471 1:N:0:10
ACTCCTACGGGAGGCAGCAGTGGGGAATATTGCACAATGGGCGCAAGCCTGATGCAGCGACGCCGCGTGCGGGATGGAGGCCTTCGGGTTGTAAAGCTCTGTCTTCAGGGACGATAATGACGGTACCTGTGGAGGAAGCCACGGCTAAATACGTGCCAGCAGCCGCGGTAATACGTATGGGGCGAGCGTTATCCGGATTCATTGGGCGTAAAGCGCGCGTAGGCGGCCCGTTAGGTCGGAGGTAAAAGCCCGGGGCTCAACCCCGGCGAGCCTCCGATACCGGCGGGCTCGAGG
+
GGGGGGGGGGGGGGGGGGGGGGGGGGGGGGGGGGGGGGGGGGGGGGGGGGGGGGGGGGGGGGGGGGGGGGGGGGGGGGGGGGGGGGGGGGGGGGGGGGGGGGGGGGGGGGGGGGGG7FGFF>@8+BFFE,88:@F>DEGGGGGGGF7FGGGGGGGGGGGGGGGGGGGGG*;FGGGEGGGGGGGGGGGGGGGGGGGGGGGGGGGGGGGGGGGGGGGGGGGGGGGGGGGGGGEGGGGGGGGEGGCGGGGGGGGGGGGGGGGGGGGGGGGGGGGGGGGGGGGGFEGGGGGFDFD9D)
@M03364:396:000000000-C9LGT:1:1101:24104:4477 1:N:0:10
ACTCCTACGGGAGGCAGCAGTGAGGAATATTGGTCAATGGGCGGAAGCCTGAACCAGCCAAGTCGCGTGAAGGATGAAGGTATTATGTATTGTAAACTTCTTTAGCAGTGGAGAAATAAGGGGGTCGCGTCCCCTGATGCTAGTACACTGAGAATAAGGATCGGCTAACTCCGTGCCAGCAGCCGCGGTAATACGGAGGATCCGAGCGTTATCCGGATTTATTGGGTTTAAAGGGTGCGCAGGCGGCCTTGCAAGTCAGCGGTCAAATCGTGGAGCTCAACTCCATTCCGCCGT
+
GGGGGGGGGGGGGGGGGGGGFGGGGGGGGGGGGGGGGGGGGGGGGGGGGGGGGGGGGGGGGGGGGGGGGGGGGGGGGGGGGGGGGGGGGGGGGGGGGGGGGGGDGGGFGGGGGG<FGGFC,BC86BFG38@@BDDFDFGGGGGGGGGGGGFGFGGGGGGGGGGGGGGGGFFGGGGGGGGGGGGGGGGGGGGGGGGGGFGGGGGGGGGGGGGGGGGGDCEFGGGGGG:CEFGGFGCEEGGGEGGGCGGGGGGGGGGGGGGGGGDDDFDFGGFFDCCFCGGF@FGFFFDFDFFC<7
@M03364:396:000000000-C9LGT:1:1101:15554:4481 1:N:0:10
ACTCCTACGGGAGGCAGCAGTGGGGAATCTTGCGCAATGGGGGCAACCCTGACGCAGCGACGCCGCGTGCGGGACGAAGGCCTTCGGGTCGTAAACCGCTTTCAGCAGGGACGAGGCCGCTACGGTGACGGTACCTGCAGAAGAAGCCCCGGCTAAATACGTGCCAGCAGCCGCGGTAATACGTATGGGGCGAGCGTTATCCGGATTCATTGGGCGTAAAGCGCGCGTAGGCGGCCCGTTAGGTCGGAGGTAAAAGCCCGGGGCTCAACCCCGGCGAGCCTCCGATACCGGCGG
+
GGGGGGGGGGGGGGGGGGGGGGGGGGGGGGGGGGGGGGGGGGGGGGGGGGGGGGGGGGGGGGGGGGGGGGGGGGGGGGGGGGGGGGGGGGGGGGGGGGGGGGGGGGGGGGGGGGGGGGGGF*>81CFGC*48*8CGFGFGGGGGCGGGGGGGGGGGGGGGGGGGGGGGGFFGGGGGGGGGGGGGGGGGFGGGGGGGGGGGGGGGGGGGGGGGGGGGGGGGGGGGGGGGGGGGGGGGGG?FGGGFGGGGGGE6FFGGCGGGGGGG=FFGGGGGGGGGDDDG?:FD9DGFGFFGGG
@M03364:396:000000000-C9LGT:1:1101:7950:4490 1:N:0:10
ACTCCTACGGGAGGCAGCAGTGGGGAATATTGCACAATGGGCGCAAGCCTGATGCAGCGACGCCGCGTGCGGGATGGAGGCCTTCGGGTTGTAAACCGCTTTTGTTCAAGGGCAAGGCACGGTTTCGGCCGTGTTGAGTGGATTGTTCGAATAAGCACCGGCTAACTACGTGCCAGCAGCCGCGGTAATACGTAGGGTGCAAGCGTTATCCGGATTTATTGGGCGTAAAGGGCTCGTAGGCGGTTCGTCGCGTCCGGTGTGAAAGTCCATCGCTTAACGGTGGATCCGCGCCGG
+
GGGGGGGGGGGGGGGGGGGGGGGGGGGGGGGGGGGGGGGGGGGGGGGGGGGGGGGGGGGGGGGGGGGGGGGGGGGGGGGGGGGGGGGGGGGGGGGGGGGGGGGGGGGFGGGGGGFG7FGGE+BCFFFG7CC*5DC:CEFGG:FGGGGGGGGG:FGGGGGGGGGGGGGGG*CFGGGGGGGGGGGGGGGGGGGGFGGGGGGGGGGGGGGEGFGGGDCEGGGGGGFGGGGEFGGGDGGGGGGGGGGGGGGGGGGGGGGGD8C:E?79CGCGGGGGGGGGGGGGDFGGFCCFDB:DDD
@M03364:396:000000000-C9LGT:1:1101:25049:4502 1:N:0:10
ACTCCTACGGGAGGCAGCAGTGGGGAATATTGGACAATGGGGGAAACCCTGATCCAGCGACGCCGCGTGAGTGAAGAAGTATTTCGGTATGTAAAGCTCTATCAGCAAGGAAGAAAATGACGGTACTTATCTTAGAAGCCCCGGCTAACTACGTGCCAGCAGCCGCGGTAATACGTAGGGGGCAAGCGTTATCCGGATTTACTGGGTGTAAAGGGAGCGTAGACGGCAAAGCAAGTCTGAAGTGAAAGCCCCGGGCTCAACCCGGGAACTGCTTTGGAAACTGTTTAGCTAG
+
GGGGGGGGGGGGGGGGGGGGGGGGGGGGGGGGGGGGGGGGGGGGGGGGGGGGGGGGGGGGGGGGGGGGGGGGGGGGGGGGGGGGGGGGGGGGGGGGGGGGGGGAFFGAFGGDFFFGF<FDD=FB>FFF,,9,,5:,CFDG+CEEGE:FGGGGEFGGFFFGGGGGGGGGG*>BFGGGGGGGGGGGGGGGGGEGGGGGGDGGGGGGGGGGGFGGGGEFEGGGGGGGGG5EDFGGGFGGFGGCFGGGFGFGFGGGGGGGGGGGG6DGGG=DFGGGGGFGGGFG4BGDGGGFGFFG
@M03364:396:000000000-C9LGT:1:1101:13849:4517 1:N:0:10
ACTCCTACGGGAGGCAGCAGTGGGGAATCTTGCGCAATGGGGGCAACCCTGACGCAGCGACGCCGCGTGCGGGACGAAGGCCTTCGGGTCGTAAACCGCTTTCAGCAGGGACGAGGCCGCTCCGGTGACGGTACCTGCAGAAGAAGCCCCGGCTAAATACGTGCCAGCAGCCGCGGTAATACGTATGGGGCGAGCGTTATCCGGATTCATTGGGCGTAAAGCGCGCGTAGGCGGCCCGTTAGGTCGGAGGTAAAAGCCCGGGGCTCAACCCCGGCGAGCCTCCGATACCGGCGG
+
GGGGGGGGGGGGGGGGGGGGGGGGGGGGGGGGGGGGGGGGGGGGGGGGGGGGGGGGGGGGGGGGGGGGGGGGGGGGGGGGGGGGGGGGGGGGGGGGGGGGGGGGGGGFGGFGGGFGGGFGG*C<<FFG:*48*8?CFGGGGGGGGGGGGGGGGGGGGGGGGFEFGGGGGCFGGGGGGGGGGGGCEGEGGGGGGGGCEEEGGGGGGGGGGGGGGGGECEDFFEGGGGGGEEGGGGGCCG*;CEFGFCE>EEC6EFFG48FEGGGD5FFFG<E<<EGGCDEGFFFDDCDBCBEG3C
@M03364:396:000000000-C9LGT:1:1101:20531:4519 1:N:0:10
ACTCCTACGGGAGGCAGCAGTGAGGAATATTGGTCAATGGACGGAAGTCTGAACCAGCCAAGTCGCGTGAAGGAAGACGGTTCTATGGATTGTAAACTTCTTTTGCCTGAGGGTAAAACGCGGTACGAGTACCGCCTTGTACGTATCAGGTGAATAAGCATCGGCTAACTCCGTGCCAGCAGCCGCGGTAATACGGAGGATGCGAGCGTTATCCGGATTTATTGGGTTTAAAGGGTGCGTAGGCGGGATGTTAAGTCAGCGGTGAAAGTTTGCGGCTCAACCGTAAAATTGCCG
+
GGGGGGGGGGGGGGGGGGGGGGGGGGGGGGGGGGGGGGGGGGGGGGGGGGGGGGGGGGGGGGGGGGGGGGGGGGGGGGGGGGGGGGGGGGGGGGGGGGGGGGGDFGGCFFGGGEGGGFGCF>FF+CCE:+AC,++3@:BCA,BFCF<FGGFG<FFFGGGGFFFECFGGG,EFFGGGGGGGGGGGEGGGGGGGGGGGGGGGGGGG7FGGGGGGGFFGGEGGFGGGGGEGEFGGCFGGGGGGGGGGGGGGGEGF?EGGGGFGGGGGFCFGFGGGGGGG<GFGFFGGFGFFGFFD*7
@M03364:396:000000000-C9LGT:1:1101:6076:4528 1:N:0:10
ACTCCTACGGGAGGCAGCAGTGGGGAATCTTGCGCAATGGGGGCAACCCTGACGCAGCGACGCCGCGTGCGGGACGAAGGCCTTCGGGTCGTAAACCGCTTTCAGCAGGGACGAGGCCGCTACGGTGAAGGTACCTGCAGAAGAAGCCCCGGCTAAATACGTGCCAGCAGCCGCGGTAATACGTATGGGGCGAGCGTTATCCGGATTCATTGGGCGTAAAGCGCGCGTAGGCGGCCCGTTAGGTCGGAGGTAAAAGCCCGGGGCTCAACCCCGGCGAGCCTCCGATACCGGCGG
+
GGGGGGGGGCGGGGGGGGGGGGGGGGGGGGGGGGGGGGGGGGGGGGGGGGGGGGGGGGGGGGGGGGGGGGGGGGGDGGGGGGGGGGGGGGGGGGGGGGGGGGGGGGGGGGGDGGCG:7F>F7F8CFGF,,6838CFGGGGGGGAFF8FFGGGG:CFDGGGCCFGGFGGF,AEEEGGGGGGGGG9@FCCCEGGGGGGGGGCFGGGGGEGGGGGGGGGGGGGGGGGGGEE5EGGGDCEGGGGGGCFFGGCGG8?CFCFGGGGGEG=EGCG4DGGC/:CDGGGFFGGGGG3CDB)9C
@M03364:396:000000000-C9LGT:1:1101:20941:4530 1:N:0:10
ACTCCTACGGGAGGCAGCAGTGAGGAATATTGGTCAATGGACGGAAGTCTGAACCAGCCATGCCGCGTGAAGGAATAAGGTCCTATGGATTGTAAACTTCTTTTGTACGGGAGCCATAAAGCCCTCGCTTGTGTTGATGAGAGTACCGTACGAATAAGCATCGGCTAACTCCGTGCCAGCAGCCGCGGTAATACGGAGGATGCAAGCGTTATCCGGATTTATTGGGTTTAAAGGGTGCGTAGGCGGTATGGTAAGTCAGTGGTGAAATGTCTCCGCTCAACGGAGAACGTGCCC
+
GGGGGGGGGGGGGGGCCEEFGGFGGFGGFGGGGGGEFDGGEGCFFFFGGGGGGGFFFEFFGGGGGGFGGG@EEC8FFFFFEFFGFFFEFDAFGGGGGGFFFAFDFFGEEFGGGE4AF@F??FFD,A@C+:64,4::,CE8BEFA,CDFGGCFFGFGGFFGGGGEEGGEFE>:FGGGBFFFGGFGGGGGGCEFGFFGEFGGGGCGECGGC@EG?CFE*1BF9FCEGGF8EGGCG78FECGCCC=9CGGCFCECF:C::9?:@*07?FGG7DCGFC7<<3CFF3:CG32<<7<770
@M03364:396:000000000-C9LGT:1:1101:21410:4534 1:N:0:10
ACTCCTACGGGAGGCAGCAGTGAGGAATATTGGTCAATGGGCGGAAGCCTGAACCAGCCAAGTCGCGTGAGGGAAGACGGTCCTACGGATTGTAAACCTCTTTTGTCGGGGAGCAAAGAGACCCCGCGTAGTGAGATGAGCGTACCCGAAGAAAAAGCATCGGCTAACTCCGTGCCAGCAGCCGCGGTAATACGGAGGATGCGAGCGTTATCCGGATTTATTGGGTTTAAAGGGTGCGCAGGCGGCTTGACAAGTCAGCGGTAAAAATTCGGGGCTCAACCCCGTCCGGCCGTT
+
GGGGGGGGGGGGGGGGGGGGGGGGGGGGGGGGGGGGGGGGGGGGGGGGGGGGGGGGGGGGGGGGGGGGGGGGGGGGGGGGGGGGGGGGGGGGGGGGGGGGGGGGGGGGGGGFEGCGBFGDGEF,B@FF8+83,3@,@FFGGGGGGGGGGGGG,FFGGGGGGGGGG@GGGCGGGGGGGGGGGGGGGGGGGGGGGGGGGGGGGGGGGGGEGGGGGGGGGGGFGGCCGEECFGGGGGGGGGGGGGGGGGGGGGGGGGFGGGGGGEDEGGGGGGGGGGGDFFFGFFGGGGGFGFFGCC
@M03364:396:000000000-C9LGT:1:1101:14012:4547 1:N:0:10
ACTCCTACGGGAGGCAGCAGTGGGGAATATTGCACAATGGGCGCAAGCCTGATGCAGCGACGCCGCGTGCGGGATGGAGGCCTTCGGGTTGTAAACCGCTTTTGTTCAAGGGCAAGGCACGGTTTCGGCCGTGTTGAGTGGATTGTTCGAATAAGCACCGGCTAACTACGTGCCAGCAGCCGCGGTAATACGTAGGGTGCAAGCGTTATCCGGATTTATTGGGCGTAAAGGGCTCGTAGGCGGTTCGTCGCGTCCGGTGTGAAAGTCCATCGCTTAACGGTGGATCCGCGCCGG
+
GGGGGGGGGGGGGGGGGGGGGGGGGGGGGGGGGGGGGGGGGGGGGGGGGGGGGGGGGGGGGGGGGGGGGGGGGGGGGGGGGGGGGGGGGGGGGGGGGGGGGGGGGGGFGGGGDDFGGGGGG+BCEGGG+8@5CFF7=DFGG9BFGFFGGG>F>FFGGFGGGGGGGGGGGFGGGGGGGGGGGGGGGGGGGFDFFFGGGGGGGGGGGGGGGGGGGEEEGGGGGGGGGC>CFGGGGGGGGGFGGGGGGGGGGGGGC5EGGEGEE<CCFDFCFGGGGGGCFFGGEFGGCCF>GFDDDG
@M03364:396:000000000-C9LGT:1:1101:10474:4556 1:N:0:10
ACTCCTACGGGAGGCAGCAGTGAGGAATATTGGTCAATGGACGGAAGTCTGAACCAGCCAAGTCGCGTGAAGGAAGACGGTTCTATGGATTGTAAACTTCTTTTGCCTGAGGGTAAAACGCGGTACGTGTACCGCATTGTAAGTATCAGGTGAATAAGCATCGGCTAACTCCGTGCCAGCAGCCGCGGTAATACGGAGGATGCGAGCGTTATCCGGATTTATTGGGTTTAAAGGGTGCGCAGGCGGCCTTGCAAGTCAGCGGTCAAATCGTGGAGCTCAACTCCATTCCGCCGT
+
GGGGGGGGGGGGGGGGGGGGGGDFGGGGGGGGGGGGGGGGFGGGGGGEGGGGCFGGGGEGGG<FGGGGGGFGGGCFGFGG:B=FGGGGAFFFGGGEGGA<EFFFFEFFFFGFGCFCBCF7+8@@+B:E4BA5C=>:B:FFA<CF<,CFFFFG=AF<FGGGFB@FF@:BFFDCECFCFGGGGGGFBB*CF<>D@FFGG@FFFB:F:FGGGEGFCFF:B8:>@CGCGFEC80A<EEGGGDEGGGGGGDGGG+<CF7F?7CG?88*>ECFFFGFDC:*209+9?FCFFGC=>F>GGD
@M03364:396:000000000-C9LGT:1:1101:18910:4569 1:N:0:10
ACTCCTACGGGAGGCAGCAGTGAGGAATATTGGTCAATGGGCGGAAGCCTGAACCAGCCAAGTCGCGTGAAGGATGAAGGTATTATGTATTGTAAACTTCTTTAGCAGTGGAGAAATAAGGGGCTCTTGAGCCCTGATGCTAGTACACTGAGAATAAGGATCGGCTAACTCCGTGCCAGCAGCCGCGGTAATACGGAGGATCCGAGCGTTATCCGGATTCATTGGGCGTAAAGCGCGCGTAGGCGGCCCGTTAGGTCGGAGGTAAAAGCCCGGGGCTCAACCCCGGCGAGCCTC
+
GGGGGGGGGGGGGGGGGGGGGGGGGGGGGGGGGGGGGGGGGGGGGGGGGGGGGGGGGGGGGGGGGGGGGGGGGGGGGGGGGGGGGGGGGGGGGGGGGGGGGGGGGGGGGGGGGG<FFFGGF9@:+BFFC,8:B7F<BFGGGDGFGGGGGGGG?FGGGGGGGGGGGGGGGGGGGGGGGGGGGGGGGGGGGGGGGGGGGGGGGGGGGGGGGGGGGGGGGGDGGGGGGGGGGGGGGGGGGGGGGGGGGGGGGGEGEGGGGGGGGGDGGGGGGGGGGGGG:DGGFFGGGGGFGFBGCF
@M03364:396:000000000-C9LGT:1:1101:17882:4570 1:N:0:10
ACTCCTACGGGAGGCAGCAGTGAGGAATATTGGTCAATGGGCGAGAGCCTGAACCAGCCAAGTAGCGTGCAGGATGACGGCCCTATGGGTTGTAAACTGCTTTTATGCGGGGATAAAGTGTACCCTGTATGGTGTTTTGCAGGTACCGCATGAATAAGGACCGGCTAATTCCGTGCCAGCAGCCGCGGTAATACGGAAGGTCCGGGCGTTATCCGGATTTATTGGGTTTAAAGGGAGCGTAGGCCGTCGTTTAAGCGTGTTGTGAAATGCCGCGGCTCAACCGTGGCACTGC
+
GGGGGGGGGGGGGGGGGGGGGGGGGGGGGGGGGGGGGGGGGGGGGGGGGGGGGGGGGGGGCGGGGGGGGGGGGGGGGGGGGGGGGGGGGGGGGGGGGGGGGGGGGGGGGGGGGGEF<?FGE8FB,BFE,5C,8,BCDFCGGGGGGGGGFFGGFCGGGGGGGGGGGGGGGGGGGGGGGGGGGGGGGGGGGGGGGGGGGGGGGGGGGGGGGG>8FGGEC;EG?FFGGGGGDGGGGGDGGGGGGGGGFGGGGEGGGGGGGEGEFFFEGGGGGGGGGEEDDGGGFFGGGGGFGFFG
@M03364:396:000000000-C9LGT:1:1101:25287:4613 1:N:0:10
ACTCCTACGGGAGGCAGCAGTGGGGAATCTTGCGCAATGGGGGGAACCCTGACGCAGCAACGCCGCGTGCGGGATGACGGCCTTCGGGTTGTAAACCGCTTTCTGCAGGGACGGTTATGACGGTGCCTGCACCAGCAGCTCCGGCTAACTACGTGCCAGCAGCCGCGGTGATACGGAGGATGCGAGCGTTATCCGGATTTATTGGGTTTAAAGGGTGCGTAGGCGGGATGTTAAGTCAGCGGTGAAAGTTTGCGGCTCAACCGTAAAATTGCCGTTGAAACTGGCGTTCTTGCG
+
GGGGGGGGGGGGGGGGGGGGGGGGGGGGGGGGGGGGGGGGGGGFGGGGGGGGGGGGGGGGGGGGGGGGGGGGGGGGGCFGGGGGGGGGDGGGGGGGGGGGGGG,C9F,<F7CB*+11?<,,-48*:CF<8;0,2:8:ECFFGEG*5+2<FGC8;ACF?CGCFGFGG5CC*/<EGGDGGGC8FGC*2?EEECFGGGGEEEGFGGGGGCC5:FGGGGGECEEGGGGGG>=EE8ECCGGGGGGGG7E8CFF9C7A9CECC5CFGCGEFGGFGCF7C==3C<?FBFGGGG9BGFBF*/
@M03364:396:000000000-C9LGT:1:1101:19204:4619 1:N:0:10
ACTCCTACGGGAGGCAGCAGTGGGGAATATTGCACAATGGGCGCAAGCCTGATGCAGCGACGCCGCGTGCGGGATGGAGGCCTTCGGGTTGTAAACCGCTTTTATTCAAGGGCATGACAAGGTTACGGCTGTATTGAGTGGATTGTTCGAATAAGCACCGGCTAACTACATGCCAGCAGCCGCGGTAATACGTAGGGGGCAAGCGTTATCCGGAGTTATTGGGCGTAAAGGGCTCGTAGGCGGTTCGTCGCGTCCGGTGTGAAAGTCCATCGCTTAAAGGTTGGTCCGCGCCGG
+
FGGGGGGGGGDGGGEGGGGGFAFFFGEGEGGG<FGFGGGGG<@CGGDFCFFFFGGGGG76+@CFGGGGC4C:FFEGFFFEC=FG,BFEFBFGGGEFFFEDG?F,<,B,CFCEDG,D,B<,,-:8,B=F++@:,,@,DEF,F,3>FFF,3,@@>3@:CD@@CE>FCCCC8,22CFEA*<:,CEEGGC::C2,BB,=FC*:*2;E5E*C>@<+;E;*;:FCFGFGGG?18E:ED**28?8CCFEE*:58*/**::***1*::CF7C<F:::>A**52>F*AC**:/**27553)9C
@M03364:396:000000000-C9LGT:1:1101:6104:4656 1:N:0:10
ACTCCTACGGGAGGCAGCAGTGGGGAATATTGCACAATGGGCGAAAGCCTGATGCAGCAACGCCGCGTGAGGGAAGACGGTTTTCGGATTGTAAACCTTTGTCCTCAGTGAAGATAATGACGGTAGCTGCGGAGGAAGCCACGGCTAACTACGTGCCAGCAGCCGCGGTAATACGTAGGTGGCAAGCGTTATCCGGAATGATTGGGCGTAAAGGGTGCGCAGGCGGCTGTGCAAGTCTGAAGTAAAAGGGACCGGCTCAACCGGTTCAGGCTTTGGAAACTGCACGGCTTGAGG
+
GGGGGGGGGGGGGGGGGGGGGGGGGGGGGGGGGGGGGGGGGGGGGGEGGGGGGGGGGGGGGGGGGGGGGGGGGGGGGGGGFGGGGGGGGGGFGGGGGGGGGGGGGGGGGGGGGGFGEFFFFBCC+8FG,,8++8>B@FG@FGGGGG+@FGGGGFGGGGGGGGGGGGGGG*6@FGGEGGGGGGDFCFGGGGGGGGGGG7FGGCGGGGGGEDGGGGGGGGGCGGGGGGEGGGGGGGGGGGGCGGCEGGGGGGGGGGGGGGFFFGGGEGGGFFD476?CGGGGFFGFFGGEDEBGGG
@M03364:396:000000000-C9LGT:1:1101:19418:4684 1:N:0:10
ACTCCTACGGGAGGCAGCAGTGGGGAATATTGCGCAATGGGGGCAACCCTGACGCAGCGACGCCGCGTGCGGGACGAAGGCCTTCGGGTCGTAAACCGCTTTCAGCAGGGACGAGGCCGCATGGAGACTCTCCCTACAGAAGAAGCCCCGGCTAAATACGTGCCAGCAGCCGCGGTAATACGTATGGGGCGAGCGTTATCCGGATTCATTGGGCGTAAAGCGCGCGTAGGCGGCCCGTTAGGTCGGAGGTAAAAGCACGGGGCTCAACCCCGGCGAGCCTCCGATACCGGCGGG
+
GFFAFFGGGDEGGEEGEEGGGGGGGGGFGGFFFCGGGGGGGGGGGF@,@FEGGGGFEGFEGFCBFFGGGCGGGGGEGGGEGEFFFGGCFGFFGGGCDFG@CFAGF,D<BFF+3FC@**C**88,,8<F,,38,,3,=F3<?33327F7<F*CFGFEFGGFB:C:CEG?@;@EEGDGE89CGGC6CFCFE5:C8?EEEGGFDCCG58@CEGGFFFCGGGGFGE8:EGCGGGFCCEGEEG6;8CCCCGC==;CG?ED=**2*CGCE*9AF><C775=)95**.7ED5D3)9@3))9
@M03364:396:000000000-C9LGT:1:1101:21972:4684 1:N:0:10
ACTCCTACGGGAGGCAGCAGTAGGGAATTTTCGTCAATGGGCGCAAGCCTGAACGAGCAATGCCGCGTGAGTGAGGAAGGTCTTCGGACTGTAAAGCTCTGTTGCCGGGGAAAAAAAGGACGTGCAGGCCAGAGCATTTCATGGCTGGTACCCGGCCAGAAAGCCACGGATAACTACGTGCCAGCAGCCGCGGTAATACGTAGGTGGCGAGCGTTATCCGGAATGAGTGGGCGTAAAGGGTGCGCAGGCGGCTGTGCAAGTCTGAAGTAAAAGGGACCGGCTCAACCGGTTG
+
GGGGGGGGGGGGGGGGGGGGGGGGGGGGGGGGGFGGGGGGGGGGGGGGGGGGGDGGGGGGGGGGGGGGGCGEFFGGGGGGGGGGGGGGGGGGGGGGGGGGGGG9E?F=FGGGGGE+++8B,8B+3BFE+88+3,3:,,3@@FFF,D+3DFBF,@FFGGGGGGGF<D:FG*:<FGGF:CFG7FFG*?FFF@<8FC*<:FFDBFGGCFG6CGE>E/;C5E7CC5*;C:2ACFGGG*8:EGGGGG=E5CE5EEG=*>0?>@<+23:EF>F*:>07>EGCFDE)7B*9CCFFGFB)
@M03364:396:000000000-C9LGT:1:1101:16666:4692 1:N:0:10
ACTCCTACGGGAGGCAGCAGTGGGGAATATTGCACAATGGGGGAAACCCTGATGCAGCAACGCCGCGTGAGTGATGACGGCCTTCGGGTTGTAAAGCTCTGTCTTCAGGGACGATAATGACGGTACCTGTGGAGGAAGCCACGGCTAACTACGTGCCAGCAGCCGCGGTCATACGTAGGTGGCGAGCGTTGTCCGGATTTACTGGGCGTAAAGGGCTCGTAGGCGGTTCGTCGCGTCCGGTGTGAAAGTCCATCGCTTAACGGTGGATCCGCGCCGGGTACGGGCGGGCTTG
+
GGGGGGGGGGGGGGGGGGGGGGGGGGGGGGGGGGGGGGGGGGGGGGGGGGGGGGGGGGGGGGDGGGGGGGGGGGGGGGGGGGGGGGGGGGGGGGGGGGGGGGGGGGGGGFGEGGEGCFGGG:@B3BDF,,8:3,8+@DDAF<:FFECFGGGGGGGFGGGGGGGGGGGG@*=FGGDEFFFFGGGGDEGGF@CGGFGGGEGGG7@CGEGGGGGGGGGC8FG?ECCCGGCE8CCEGGGGEGGCEGCEGGCCC9@CFDEGGDEC@EG5CCCFD<F3CGGDCGEDFDGG35C@D55D
@M03364:396:000000000-C9LGT:1:1101:10610:4745 1:N:0:10
ACTCCTACGGGAGGCAGCAGTGGGGAATATTGCACAATGGAGGAAACTCTGATGCAGCGACGCCGCGTGAGTGAAGAAGTAGTTCGCTATGTAAAGCTCTATCAGCAGGGAAGATAGTGACGGTACCTGACTCAGAAGCCCCGGCTAACTACGTGCCAGCAGCCGCGGTAATACGTAGGGGGCAAGCGTTATCCGGATTTACTGGGTGTAAAGGGAGCGTAGACGGTTCGGCAAGCCAGATGTGAAAACCCGGGGCTCAACCCCGGGACTGCATTTGGAACTGTCGGACTAG
+
GGGGGGGGGGGGGGGGGGGGGGGGGGGGGGGGGGGGGGGGGGGGGGGGGGGGGGGGGGGGGGGGGGGGGGGGGGGGGGGGGGGGGGGGGGGGGGGGGGGGGGGGGGGGGGGGGFCFGGGGGCFC<FGG,,88,:DDFFGGGGGGGGEGGGFGGGGGGGGGGGGGGGGGG>EGFGGFGGGGGGGGGGGGGGGGGGGGGGGGGGGGGGGGGGGGGGGGGGGGGGGGGGGGGGGGGGGGGGGGGGGGGGCCFEGGGGGGGGGGCFDGGGGGGGGGGGGGGGGGFFGGGGGFGE?D
@M03364:396:000000000-C9LGT:1:1101:11604:4757 1:N:0:10
ACTCCTACGGGAGGCAGCAGTGAGGAATATTGGTCAATGGGCGGAAGCCTGAACCAGCCAAGTCGCGTGAAGGATGAAGGTATTATGTATTGTAAACTTCTTTAGCAGTGGAGAAATAAGGGATTCGAGGCTCCTGATGCTAGTACACTGAGAATAAGGATCGGCTAACTCCGTGCCAGCAGCCGCGGTAATACGGAGGATCCGAGCGTTATCCGGATTTATTGGGTTTAAAGGGTGCGCAGGCGGCCTTGCAAGTCAGCGGTCAAATCGTGGAGCTCAACTCCATTCCGCCGT
+
GGGGGGGGGGGGGGGGGGGGGGGGGGGGGGGGGGGGGGGGGGGGGGGGGGGGGGGGGGGGGGGGGGGGGGGGGGGGGGGGGGGGGGGGGGGGGGGGGGGGGGGGGGGGGGGGGGGGEGGCG@E,BEFG=+8:BCFEFGGGGAFGGGGGGGCFAFFGGGGGGGGGGGGGGFGGGGGGGGGGGGGGGGGGGGGGGGGGGGGGGGGGGGGGGGGGFFGGGGGFGGGGGGFGDFGFFGGGGGGGGGGGGGGGGGGGFGGGGGGGGGGEGGGGGGGGGGGGGGFGFFGGGGCFGFFGG<
@M03364:396:000000000-C9LGT:1:1101:18872:4768 1:N:0:10
ACTCCTACGGGAGGCAGCAGTGGGGAATATTGCACAATGGGCGCAAGCCTGATGCAGCGACGCCGCGTGCGGGACGAAGGCCTTCGGGTCGTAAACCGCTTTCAGCAGGGACGAGGCCGCGAGGTGACGATACCTGCAGAAGAAGCCCCGGCTAAATACGTGCCAGCAGCCGCGGTAATACGGAGGATGCGAGCGTTATCCGGATTTATTGGGTTTAAAGGGTGCGCAGGCGGACTCGTCAAGTCAGCGGTAAAAATTCGGGGCTCAACCCCGTCCTGCCGTTGAAACTGCG
+
GGGGGGGGGGGGGGGGGGGGFGGGGGGGGGGGGGGGGGGGGGGGGGGGGGGGGGGGGGGGGGGGGGGGGGGGGGGGGGGGGGGGGGGGGGGGGGGGGGGGGGGGGGGGGGGGGGGGGFGB>*>51>FF+16+4?FCCFGGGGFGGGFEFGGGFEGGGGGGGGGGGGGGGFFGGGGGDGGGGGGDGGGGGGGGGGGGGGGGGGG5CEFGGGGGGCE8<FGGGGFGGGGGGGGGGDGGGGFGGDGGGGGGGECC=FFGGFDGGGGGDFGGGGGGGGGGGGGGFFDGFGGFGFFG
@M03364:396:000000000-C9LGT:1:1101:15438:4786 1:N:0:10
ACTCCTACGGGAGGCAGCAGTGGGGAATATTGCACAATGGGCGCAAGCCTGATGCAGCGACGCCGCGTGCGGGATGGAGGCCTTCGGGTTGTAAACCGCTTTTGTTCAAGGGCAAGGCACGGTTTCGGCAGTGTTGAGTGGATTGTTCGAATAAGCACCGGCTAACTACGTGCCAGCAGCCGCGGTAATACGTAGGGTGCAAGCGTTATCCGGATTCATTGGGCGTAAAGCGCGCGTAGGCGGCCCGTTAGGTCGGAGGTAAAAGCCCGGGGCTCAACCCCGGCGAGCCTCCGG
+
GGGGGGGGGGGGGGGGGGGGGGGGGGGGGGGGGGGGGGGGGGGGGGGGGGGGGGGGGGGGGGGGGGGGGGGGGGGGGGGGGGGGGGGGGGGGGGGGGGGGGGGGGGGCGFGGGGCF7FFGGGDGCFFG7+58838,EF@,>E:FFGGGGGGGDFGGGGGGGGGGGGGGG*CEFGGGGGGGGGGGGGGGGFGGFECGGGGGGGGGGGGEGFGGGCCCCFFGGGGGGEEGGGGGEGGGGDGGGGGGGGG7FGEGFGGGGGGG99:FG*:9CGGGGGGCGGGGFEGDG3DED?:DD)
@M03364:396:000000000-C9LGT:1:1101:8109:4798 1:N:0:10
ACTCCTACGGGAGGCAGCAGTGAGGAATATTGGTCAATGGGCGCGAGCCTGAACCAGCCAAGTCGCGTGAGGGAAGACGGCCCTACGGGTTGTAAACCTCTTTTGCCGGGGAGCAACGCTGCGAACATGTCCGCAGGTGAGAGTACCCGGAGAAAAAGCATCGGCTAACTCCGTGCCAGCAGCCGCGGTAATACGTAGGGGGCGAGCGTTGTCCGGAATGACTGGGCGTAAAGGGCGTGTAGGCGGCTTTTTAAGTCTGAAGTGAAAGTCCTGCTTTCAAGGTGGGAATTGCTT
+
GFGGGFGGGGGGGGGGGGGGGGGGGGGGGEEGGGGGGGGCFGGGEGGGGGGGGGG<FFGGDGGGGGGGGGGGGGGGGGGGGGGGGGGGGGGGGGGGGGGGGGGAFGGGGGGGGF+,,6CF7+@++8FE3,833C<**@8F,F>FAGBFEG**>FFFGGGGGGCGCFGGG;<FFFGGGGGGFFGGGCGGEEDGF7CC+1;CEGGEGGGGGGEGG7CEEEFGGGFGGGFGGGGGCGGCCCEGGGGGEDECCFGGDFGFG@?E?+:E7>FFGGC>DGGGG>FFFFGGGGGFGFFGGG
@M03364:396:000000000-C9LGT:1:1101:24585:4802 1:N:0:10
ACTCCTACGGGAGGCAGCAGTGGGGAATATTGCACAATGGGGGAAACCCTGATGCAGCAACGCCGCGTGAGTGATGACGGCCTTCGGGTTGTAAAGCTCTGTCTTCAGGGACGATAATGACGGTACCTGTGTAGGAAGCCACGGCTAACTACGTGCCAGCAGCCGCGGTGATACGTAGGTGGCGAGCGTTGTCCGGATTTACTGGGCGTAAAGGGCTCGTAGGCGGTTCGTCGCGTCCGGTGTGAAAGTCCATCGCTTAACGGTGGATCCGCGCCGGGTACGGGCGGGCTTG
+
GGGGGGGGGGGGGGGGGGGGGGGGGGGGGGGGGGGGGGGGGGGGGGGGGGGGGGGGGGGGGGGGGGGGGGGGGGGGGGGGGGGGGGGGGGGGGGGGGGGGGGGGG<FFGGGGGGFG+CF,?8@BBFGG,3@<3,:EEFGGGGGGFGFCGGCFGGGGGGGGGGGGGGGGG*:FFGGGGGGGGGGGGGGGGGGGGGGGGGGGGGGGGGGGGGGGGGGECFGGGGGGGG8ECEEEGGGEGEGGGGGG7CCG?CEFGGGGGGGGGGGGGDC4CFGDC7EGGGEDFEGGGGGFC>FG
@M03364:396:000000000-C9LGT:1:1101:18892:4813 1:N:0:10
ACTCCTACGGGAGGCAGCAGTGGGGAATATTGCACAATGGGCGCAAGCCTGATGCAGCGACGCCGCGTGCGGGATGGAGGCCTTCGGGTTGTAAACCGCTTTTGTTCAAGGGCAAGGCACGGTTTCGGCCGTGTTGAGTGGATTGTTCGAATAAGCACCGGCTAACTACGTGCCAGCAGCCGCGGTAATACGTAGGGTGCAAGCGTTATCCGGATTTATTGGGCGTAAAGGGCTCGTAGGCGGTTCGTCGCGTCCGGTGTGAAAGTCCATCGCTTAACGGTGGATCCGCGCCGG
+
GGGGGGGGGGGGGGGGGGGGGGGGGGGGGGGGGGGGGGGGGGGGGGGGGGGGGGGGGGGGGGGGGGGGGGGGGGGGGGGGGGGGGGGGGGGGGGGGGGGGGGGGGGGFGGGGGGCGFGGGGCFEFGGG<<@5@FGCFFGGG9FFGGGGGGGF>FGGGGGGGGGGGGGGG<FFGGGGGGGGGGGGGGGGGGGGFFGGGGGGGGGGGGGGGGGGGDGDGFGGGGGGGG>EGGGGGGGGGGGGGGGGGGGGGGGGGGGGGEGEE@FGGGFCGGGGGGGGGGGGEFGFGGGFGFFGDG
@M03364:396:000000000-C9LGT:1:1101:10302:4822 1:N:0:10
ACTCCTACGGGAGGCAGCAGTAGGGAATTTTCGTCAATGGGCGCAAGCCTGAACGAGCAATGCCGCGTGGGTGAAGACGGTCTTCGGATTGTAAAGCCCTGTTGCCGGGGACAAAGGACAGCCCGAGTGGAAAGCTGACTGTTTGATGGTACCCGGCCAGAAAGCCACGGCTAACTACGTGCCAGCAGCCGCGGTAATACGTAGGTGGCAAGCGTTATCCGGAATGATTGGGCGTAAAGGGTGCGCAGGCGGCTGTGCAAGTCTGAAGTAAAAGGGACCGGCTCAACCGGTTC
+
GGGGGGGGGGGGGGGGGGGGGGGGGGGGGGGGGGGGGGGGGGGGGGGGGGGGGGGGGGGGGGGGGGGGGGGGGGGGGGGGGGGGGGGGGGGGGGGGGGGGGGGGGGGGGGGGGGGGFFGFGGG+:CCD3+C33BFGFEGFFGGGGGGFGGGGFGGGGGGGGGGGGFGGGCEEGGGGGGGGGGGGGGGGGGFGGGDGGGGGGGGGGGGGGGGGGGGGGGGGGGCGGGCGGGGGGGGGGGGGGGGGGGGGGGGGGGGGFFFGGGGDEGGG*>CFGGGGGCEGFECDFCFFGF57>
@M03364:396:000000000-C9LGT:1:1101:24046:4826 1:N:0:10
ACTCCTACGGGAGGCAGCAGTGAGGAATATTGGTCAATGGGCGGAAGCCTGAACCAGCCAAGTCGCGTGAAGGATGAAGGTATTATGTATTGTAAACTTCTTTAGCAGTGGAGAAATAAGTGGGTCGCGTCCCCTGATGCTAGTACACTGAGAATAAGGATCGGCTAACTCCGTGCCAGCAGCCGCGGTAATACGGAGGATCCGAGCGTTATCCGGATTTATTGGGTTTAAAGGGTGCGCAGGCGGCCTTGCAAGTCAGCGGTCAAATCGTGGAGCTCAACTCCATTCCGCCGT
+
GGGGGGGGGEGGGGGGGGGGGGGGGGGGGGGGGGGGGGGGGGGGGGGGGGGGGGGGGGGGGGGGGGGGGGGGGGGGGGGGGGGGGGGGGGGGGGGGGGGGGGGGGGGGGGFGGGFGGDFF:-:,4BFF4+8@BDF+AFGGGACFGGAEGGGGEEFGGGGGGGGGGGGGGFFGGGGGGGGGGGGGGGGGGGGGGFGGGGGEGGGGGGGGGEGGGGGGGGGGGGGGGGCEGFGFGGGGGGGGGGGGEGGGGGGGFGDEFGGGGEGGGGGGGGGGG5FDFFFGFFGGGGGFGFFGD5
@M03364:396:000000000-C9LGT:1:1101:6759:4827 1:N:0:10
ACTCCTACGGGAGGCAGCAGTGGGGAATATTGGGCAATGGGCGAAAGCCTGACCCAGCAACGCCGCGTGAGGGAGGAAGGTTTTCGGATTGTAAACCTCTGTCCTCAGGGAAGAAGCAAGTGACAGTACCTTAGGAGGAAGCCCCGGCTAACGACGTGCCAGCAGCCGCGGTAATACGGAGGGGGCGAGCGTTGTCCGGAATGACTGGGCGTAAAGGGCGCGTAGGCGGCTTGTTACGGCTGAAGTGACAGTCCGGCTTTCAAGGTGGGAGTTGCTTCGGATGCTGAGGAGCTG
+
GFGGGGGGGGGGGGGGGGGGGGGGGGGGGGGGGGGDGGGGGGGGGGGGGGGGGDGFGGFGGGGGGGGGGGGGGFECGGGGGGGGGGG7FEFFEGGEGFGGGGG<,C?,BFFCGCB8,,,::5,,,:5,,85,8?D?AF+8,B<>FC@C@@,D<+3@@CFECB>>>F:>B=:FECCCFF*4=F<C:88*:*::C:*0:CECGGG+0+<C*88:**/<FEC8*::CE89:8**/2:2A+8*:8:5++33:+3C9+</55CE6<F7<F7CF>4*/999***:D37*0:72)1<EF<<
@M03364:396:000000000-C9LGT:1:1101:21840:4835 1:N:0:10
ACTCCTACGGGAGGCAGCAGTAGGGAATTTTCGTCAATGGGCGCAAGCCTGAACGAGCAATGCCGCGTGGGTGAAGACGGTCTTCGGATTGTAAAGCCCTGTTGCCGGGGACAAAGGACAGCCCCAGTGTACCGCTGACTGTTTGATGGTACCCGGCCAGAAAGCCACGGCTAACTACGTGCCAGCAGCCGCGGTAATACGTAGGTGGCAAGCGTTATCCGGAATGATTGGGCGTAAAGGGTGCGCAGGCGGCTGTGCAAGTCTGAAGTAAAAGGGACCGGCTCAACCGGTTCG
+
GGGGGGGGGGGGGGGGGGGGGGGGGGGGGGGFEFGFGGGGGGGGGGGGGGGGCGGGGGGGGGGGGGGGGGGGGGFGG@FEFGGGGGGEGDFGGGGGG<FFFGG?E9FBFGGGD8,B,,:3FEGB+BBF339C,+3+33,@9,@35,,8>F@DB@:C:>BEFGGF7FDFE*=7F<FFGGG<FGG@BECFF*<EE@<FGGGFFFFFGFGGFGGGGGGE8CFFC>CECFFF7<CF8E?EGFGFGCGCEGCE85CGGGGGDGGCG@C<EC7CFC+:*<:<>7*95B*9CGCFDE.17)
@M03364:396:000000000-C9LGT:1:1101:20361:4873 1:N:0:10
ACTCCTACGGGAGGCAGCAGTGGGGAATATTGGGCAATGGGCGAAAGCCTGACCCAGCGACGCCGCGTGAGGGAAGACGGTCTTCGGATTGTAAACCTCTTTCAGCAGGGAAGACAAAAGGACTGTACCTGCCGAAGAAGCCACGGCTAACTACGTGCCAGCAGCCGCGGTAATACGTATGGGGCGAGCGTTATCCGGATTCATTGGGCGTAAAGCGCGCGTAGGCGGCCCGTTAGGTCGGAGGTAAAAGCCCGGGGCTCAACCCCGGCGAGCCTCCGATACCGGCGGGCTCGG
+
GGGGGGGGGGGGGGGGGGGGGGGGGGGGGGGGGGGGGGGGGGGGGGGGGGGGGGGGGGGGGGGGGGGGGGGGGGGGGFGGGGGGGGGGGGGGGGGGGGGGGGGGGGGGGGGGGG8B8FG@F-D,BCFG=8C=,3@5@FFGGGGGGFGGGGGGGGGGGGEFGGGGGGGGG*CGGFGGGGGGGGGGGGGGGGGGEGGGGGGGGGGGGGGGGGGGGFGGGGGGGGGGGGDGEEGG>EGEGGGGGEGGEGGGGGGGFGGGGGDEFGGGGGGGGGGGGGGGGG5CB@GGGD<BDD)1C3
@M03364:396:000000000-C9LGT:1:1101:24468:4913 1:N:0:10
ACTCCTACGGGAGGCAGCAGTGGGGAATATTGCACAATGGGCGCAAGCCTGATGCAGCAACGCCGCGTGAGTGATGACGGCCTTCGGGTTGTAAAGCTCTGTCTTCAAGGACGATAATGACGGTACCTGAGGAGGAAGCCACGGCTAACTACGTGCCAGCAGCCGCGGTAATACGTAGGTGGCGAGCGTTGTCCGGATTTACTGGGCGTAAAGGGAGCGTAGGCGGACTTTTAAGTGAGATGTGAAATACCCGGGCTCAACTTGGGTGCTGCATTTCAAACTGGAAGTCTAG
+
GGGGGGGGGGGGGGGGGGGGGGGGGGGGGGGGGGGGGGGGGGGGGGGGGGGGGGGGGGGGGGGGGGGGGGGGGGGGGFGGGGGGGGGGGGGGGGGGGGGGGGFGGGG,EGGFGGGG+CFEF-@><FGG,,8+38++@FGGGGGFGGEGGGGGEFGGGGGGGGGGGGGGG<CGGGGGGGGGGGGGGGGGGGGGFGGGGGGGGGGGGGGGGGGGGFGGGGGGGGGGGG8C8@CFGGGGGGGFGGGGFGGGGGGFGGGGGGGGFCCCFG:D*:FGGGGGGGGGFFGGGGGFFFFG
@M03364:396:000000000-C9LGT:1:1101:9318:4925 1:N:0:10
ACTCCTACGGGAGGCAGCAGTGAGGAATATTGGTCAATGGGCGGAAGCCTGAACCAGCCAAGTCGCGTGAAGGATGAAGGTATTATGTATTGTAAACTTCTTTAGCAGTGGAGAAATAAGGGAGTCGTGACTTCCGATGCTAGTACACTGAGAATAAGGATCGGCTAACTCCGTGCCAGCAGCCGCGGTAATACGGAGGATCCGAGCGTTATCCGGATTTATTGGGCGTAAAGGGCTCGTAGGCGGTTCGTCGCGTCCGGTGTGAAAGTCCATCGCTTAACGGTGGATCCGCGC
+
GGGGGGGGGGGGGGGGGGGGGGGGGGGGGGGGGGGGGGGGGGGGGGGGGGGGGGGGGGGGGGGGGGGGGGGGGGGGGGFGGGGGGGGGGGGGGGGGGGGGGGGGGGGGGGGGGFFGGGGFF-F:+BFF:4AB<EG7FGGGGGGGGGGGGGEG,FGGGGGGGGGGGGGGGGFGGGGGGFGGGGGGGGGGGGGGGGGGGGGGGGGGGGGGGGGF@CGDEGGGGGGGGGGGGGGGGGGGGGGGGGGGGGGGEGGGGGGGGGGG8CDCGGGGFCGFGGGGGGGGFFGGGGGFGFFGGG
@M03364:396:000000000-C9LGT:1:1101:7287:4937 1:N:0:10
ACTCCTACGGAGGCAGCAGTGGGGAATCTTGCGCAATGGGGGCAACCCTGACGCAGCGACGCCGCGTGCGGGACGAAGGCCTTCGGGTCGTAAACCGCTTTCAGCAGGGACGAGGCCGCGAGGTGACGGTACCTGCAGAAGAAGCCCCGGCTAAATACGTGCCAGCAGCCGCGGTAATACGTATGGGGCGAGCGTTATCCGGATTCATTGGGCGTAAAGCGCGCGTAGGCGGCCCGTTAGGTCGGAGGTAAAAGCCCGGGGCTCAACCCCGGCGAGCCTCCGATACCGGCGGGC
+
GGGGGGGGGGGGGGEGGGGGGGGGGGGGGGGGGGGGGGGGGGGGGGGGGGGGGGGGGGGGGGGGGGGGGGGGGGGGGGGGGGGGGGGGGGGGGGGGGGGGGGGGGGGGGGGGGGGGGGGGC==<BFGG**4=FGGFFGGFGGDFGFGGGGGGCFGGGGGGGGGGGGGGGGGGGGGGGGGGGGGGGGGGGGGGGGGGGGGGGGEGGGGGGFGGGGGGGGGGGGGGGEGGGGGGGGGE?CEGGFGGGEGGEFGGGGGFGGGGGGGGGGGGGGGGGGGGDG6FFFECDDGEGEFGG3
@M03364:396:000000000-C9LGT:1:1101:14732:4947 1:N:0:10
ACTCCTACGGGAGGCAGCAGTGGGGAATCTTGCGCAATGGGGGCAACCCTGACGCAGCGACGCCGCGTGCGGGACGAAGGCCTTCGGGTCGTAAACCGCTTTCAGCAGGGACGAGGCCGCGCGGTGACGTTACCTGCAGAAGAAGCCCCGGCTAAATACGTGCCAGCAGCCGCGGTAATACGTATGGGGCGAGCGTTATCCGGATTCATTGGGCGTAAAGCGCGCGTAGGCGGCCCGTTAGGTCGGAGGTAAAAGCCCGGGGCTCAACCCCGGCGAGCCTCCGATACCGGCGGG
+
GGGGGGGGGGGGGGGGGGGGGGGGGGGGGGGGGGGGGGGGGGGGGGGGGGGGGGGGGGGGGGGGGGGGGGGGGGGGGGGGGGGGGGGGGGGGGGGGGGGGGGGGGGGGGGGGGGGGFGFFG:=11=FF8**,<,<FFGGFAEGGGFFGGGGGE>FGGEGGGGGGGGGGGCCEGGGGEGGGGGF6FGGGGDGGGGGGGGFGGEGEEGGGGGGGGGGGGEGGGGGGGEECGGGGGGDGE:8EGGGGGG=CGCCGGGGGFGGEGGGGGGGGGGGGGGGGGDG4FFGGGGGFGFFGGD
@M03364:396:000000000-C9LGT:1:1101:9163:4962 1:N:0:10
ACTCCTACGGGAGGCAGCAGTGAGGAATATTGGTCAATGGGCGGAAGCCTGAACCAGCCAAGTCGCGTGAAGGATGAAGGTATTATGTATTGTAAACTTCTTTAGCAGTGGAGAAATAAGGGGGTCGTGACCCCTGATGCTAGTACACTGAGAATAAGGATCGGCTAACTCCGTGCCAGCAGCCGCGGTAATACGGAGGATCCGAGCGTTATCCGGATTTATTGGGTTTAAAGGGTGCGCAGGCGGCCTTGCAAGTCAGCGGTCAAATCGTGGAGCTCAACTCCATTCCGCCGT
+
GGGGGGGGGGGGGGGGGGGGGGGGGGGGGGGGGGGGGGGGGGGGGGGGGGGGGGGGGGGGGGGGGGGGGGGGGGGGGGGGGGGGGGGGGGGGGGGGGGGGGGGGGGGGGGGGGGGGGGGGFEF+@FFG+,8CFGGGGGGGGGGGGGGGGFFGDFGGGGGGGGGGGGGGGGGGGGGGGGGGGGGGGGGGGEGGGGGGGGGGGGGGGGGGGGGGGGGGGGGGGGGGGGECEFGGGGGGGGGGGGGGGGGGGGGGGGGGGGFCGGGGGCCFGGGGGGGGGGGGFFGGGGGFGFFGGD
@M03364:396:000000000-C9LGT:1:1101:9544:4975 1:N:0:10
ACTCCTACGGGAGGCAGCAGCTAAGAATATTCCGCAATGGACGAAAGTCTGACGGAGCGACGCCGCGTGGATGATGAAGGTCGGAAGATTGTAAAATCCTTTTATAACTGAGGAATAAGCAGTGTGAGAGACACGCATTGTGGTGACTGTAGGTTATGAATAAGCAACGGCTAATTACGTGCCAGCAGCCGCGGTAACACGTAAGTTGCGAGCGTTGTTCGGAATTATTGGGCGTAAAGGGCATGTAGGCGGTTTTGCAAGCTTGGTGTGAAATTCCGGAGCTCAACTCCGGA
+
GGGGGGGGGGGGGGGGGGGGGGGFFGGGGGGGGGGGGGGGGGGGGGGGGGGGGGGGGGGGGGGGGGGGGGGGGGGGGGGGGGGGGGGGGGGGGGGGGGGGGGGGGGGGGGGGGGGG9EFGG@GFFFGG5,A,BBEGFGGGGGDFF9FFGGGGGGGGGGGGGGGGGGGGGFEGFGGGGGGGGGGGGGGGGGGGGGGGGGGGGGFGGGGGGGGGGGGGGGGGGGEEFFGGGGGGGGGGGFEFEGGGG9FGGGGG?5EGGFGFGGGGGGGGGGFGGGGCFGGGFFFGGGGFGFFGG
@M03364:396:000000000-C9LGT:1:1101:23502:4984 1:N:0:10
ACTCCTACGGGAGGCAGCAGTGGGGAATATTGCACAATGGGCGCAAGCCTGATGCAGCGACGCCGCGTGCGGGATGGAGGCCTTCGGGTTGTAAACCGCTTTTGTTCAAGGGCAAGGCACGGTTTCGGCCGTGTTGAGTGGATTGTTCGAATAAGCACCGGCTAACTACGTGCCAGCAGCCGCGGTAATACGTATGGGGCGAGCGTTATCCGGATTCATTGGGCGTAAAGCGCGCGTAGGCGGCCCGTTAGGTCGGAGGTAAAAGCCCGGGGCTCAACCCCGGCGAGCCTCCG
+
GGGGGGGGGGGGGGGGGGGGGGGGGGGGGGGGGGGGGGGGGGGGGGGGGGGGGGGGGGGGGGGGGGGGGGGGGGGGGGGGGGGGGGGGGGGGGGGGGGGGGGGGGGGFGGGGGGFGFGGGG+F@@DFG+3@55DF:=CGGGFGGDFFFGGFF*?FGGGGGEGGGGGGGG8:FFGGGGGGGGGGGDGGGGGGGEFGGGGGGGGGGGGGGGGGGGGGGGGGGGGGCCGEEEEFGGGEGEEGGGGGGGGGEGGGG+ACG3EGCCCDGGGGGGGGG35EDGGGGFFC<D7<>C?@DG
@M03364:396:000000000-C9LGT:1:1101:21252:5012 1:N:0:10
ACTCCTACGGGAGGCAGCAGTGGGGAATCTTGCGCAATGGGGGCAACCCTGACGCAGCGACGCCGCGTGCGGGACGAAGGCCTTCGGGTCGTAAACCGCTTTCAGCAGGGACGAGGCCGCGCGTAGACGTTCCCTGCAGAAGAAGCCCCGGCTAAATACGTGCCAGCAGCCGCGGTAATACGTATGGGGCGAGCGTTGTCCGGATTTACTGGGCGTAAAGGGAGCGTAGGCGGATTTTTAAGTGAGATGTGAAATACCCGGGCTCAACTTGGGTGCTGCATTTCAAACTGGA
+
GGGGGGGGGGGGGGGGGGGGGGGGGGGGGGGGGGGGGGGGGGGGGGGGGGGGGGGGGGGGGGGGGGEGGGGGGGGGGEGGGGGGGGGGGFFFGGGGGGGGGGG@FGGGGGGGGG7*<>FG7<F=*4FF184=E?22<,CFFG,?,?2<CF@EEGGGGGGGGGGGGGGFGDGGGGGEGGGCCFF9CFGGGCCCGGEGGGGGGEGEGGG@FGGGGGGGGGGGGGGGCEECEE6EGEGEGGGGGGGG9?7CFFFGGEGCFF?EGGG=CFC5CFGGGEGGGF9<6=?FFFFFFBFG
@M03364:396:000000000-C9LGT:1:1101:17145:5041 1:N:0:10
ACTCCTACGGGAGGCAGCAGTAGGGAATTTTCGTCAATGGGCGCAAGCCTGAACGAGCAATGCCGCGTGAGTGAGGAAGGTCTTCGGACTGTAAAGCTCTGTTGCCGGGGAAAAAGGGGAACTGCAGGCCATGGCATTTCATGGATGGTACCCGGCCAGAAAGCCACGGCTAACTACGTGCCAGCAGCCGCGGTAATACGTAGGTGGCGAGCGTTATCCGGAATGATTGGGCGTAAAGGGTGCGCAGGCGGTCTGTTAAGTCTGAAGGCAAAGGGATGAGCTCAACTCATTTAT
+
GGGGGGGGGGGGGGGGGGGGGGGGGGGGGGGGGGGGGGGGGGGGGGGGGGGGGGGGGGGGGGGGGGGGGGGGGGGGGGGGGGGGGGGGGGGGGGGGGGGGGGGGGGGGGGGGGGGGEGG7C-DBEGFG+38BFFFFFGGGGGGG?DCCFGFFGGGGGGFGGGGGGGGGGGDGGGGGGGGGGGGGGGGGGGGGGGGGGGGGGGGGGGGGGGGGGGGGGGGGGGGGGGGGGGGGGGGGGGGGGGEGGGGGGGGGEEGGGG?C<:>FGFGGGGGGGGGCCGFDFFGGFCCFGFFC>:
@M03364:396:000000000-C9LGT:1:1101:11983:5042 1:N:0:10
ACTCCTACGGGAGGCAGCAGTGGGGAATATTGGGCAATGGGGGAAACCCTGACCCAGCAACGCCGCGTGAAGGAAGAAGGCCTTCGGGTTGTAAACTTCTTTTACCAGGGACGAAGGACGTGACGGTACCTGGAGAAAAAGCAACGGCTAACTACGTGCCAGCAGCCGCGGTAATACGTAGGGTGCAAGCGTTATCCGGATTTATTGGGCGTAAAGGGCTCGTAGGCGGTTCGTCGCGTCCGGTGTGAAAGTCCATCGCTTAACGGTGGATCCGCGCCGGGTACGGGCGGGCTT
+
GGGGGGGGGGGGGGGGGGGGGGGGGGGGGGGGGGGGGGGGGGGGGGGGGGGGGGGGGGGGGGGGGGGGGGGGGGGGGGGGGGGGGGGGGGGGGGGGGGGGGGGGGGGGGGGGGGGGGGGGG7F?+@FG:<D>C<=FGGGGGGGGGGGGGGGGGGGGGGGGGGGGGGGGG:CFGGGGGGFGGGGFGGGGGGGGGGGGGGGGGECGGGGGGGGGGGGGGEGFGGGGGGGGGEGGGGGGGGGDGEGEGGGGGGGGGGGFGGGGFGGGGGEFGFFDGGGGGGGGFFGGGGGFGFFCC4
@M03364:396:000000000-C9LGT:1:1101:6898:5046 1:N:0:10
ACTCCTACGGGAGGCAGCAGTCGAGGATCATTTGCAATGGGCGAAAGCCTGACAATGCGACGCTGCGTGGAGGATGAAGGCCTTCGGGTTGTAAACTCCTGTCATAAGGGAACAGGCGAGGGTACCCAATACGTACCTGAGTTGAGTGTACTTTAAGAGGAAGCGACGGCTAACTCTGTGCCAGCAGCCGCGGTAATACAGAGGTCGCAAGCGTTGTTCGGATTTACTGGGCGTAAAGGGCGCGTAGGCGGTCTTGCGTGTCAGATGTGAAATCTCCGGGCTCAACCCGGAA
+
GGGGGGGGGGGGGGGGGGGGGGGGGEGGG<<CEFGGGGGGGGGGGGGGGGGGGFEGGGGGGGGGGGGGGGGGGGGGGGGGGGGGGGGGGGGGGGGGGGGGGGGGGAFGGGGGGG@F+@EF@+83,BBF<<ABDAF<CGGFGGGGFFGGGGGGFFFFG9FGGGGGGGEGGGDFFGFGGGGGGGGGGGGGGFFGGGGGGGGGGGGGGGGGGFGGGGEGGGGGGGGG9FFGGGGGGGGGGGDEGCEGEEGDGGEGEGGGGGGGGGFFE:EFGGGGGGGGGGCDEDGGGGGFDEDG
@M03364:396:000000000-C9LGT:1:1101:16632:5047 1:N:0:10
ACTCCTACGGGAGGCAGCAGTAGGGAATTTTCGTCAATGGGCGCAAGCCTGAACGAGCAATGCCGCGTGGGTGAAGACGGTCTTCGGATTGTAAAGCCCTGTTGCCGGGGACAAAGGACAGCCCGAATGGAAAGCTGACTGTTTGATGGTACCCGGCCAGAAAGCCACGGCTAACTACGTGCCAGCAGCCGCGGTAATACGTAGGTGGCAAGCGTTATCCGGAATGATTGGGCGTAAAGGGTGCGCAGGCGGCTGTGCAAGTCTGAAGTAAAAGGGACCGGCTCAACCGGTTCC
+
GGGGGGGGGGGGGGGGGGGGGGGGGGGGGGGGGGGGGGGGGGGGGGGGGGGGGGGGGGGGGGGGGGGGGGGGGGGGGGGGGGGGGGGGGGGGGGGGGGGGGGGGGGGGGGGGGGGGGGGGGFG+:CGGF>C38DFFFFGGGGGGGCGGGGGGFGGGGGGGGGGGGGGGG<EGGGGGGGGGGGGGGGGGGGGGGGFGGGGGGFFGGGGGGGGGGGGGGGGGGGGGGGCFGGGGGGEGGGGGGGGGGGGGGGGGGGGGGGGGGGGGGFGGGGGGGGGGGGGGFF5DGG5FDF<DG*
@M03364:396:000000000-C9LGT:1:1101:16546:5058 1:N:0:10
ACTCCTACGGGAGGCAGCAGTAGGGAATTTTCGTCAATGGGCGCAAGCCTGAACGAGCAATGCCGCGTGGGTGAAGACGGTCTTCGGATTGTAAAGCCCTGTTGCCGGGGACAAAGGACAGCCAGAGTGAACAGCTGACTGTTTGATGGTACCCGGCCAGAAAGCCACGGCTAACTACGTGCCAGCAGCCGCGGTAATACGTAGGTGGCAAGCGTTATCCGGAATGATTGGGCGTAAAGGGTGCGCAGGCGGCTGTGCAAGTCTGAAGTAAAAGGGACCGGCTCAACCGGTTC
+
GGGGGGGGGGGGGGGGGGGGGGGGGGGGGGGGGGGGGGGGGGGGGGGGGGGGGGGGGGGGGGGGGGGGGGGGGGGGGGGGGGGGGGGGGGGGGGGGGGDGGGGEGFG:FFCGGGF@,,B<AD7,3BFG>,9:>,3,@FFGGGGGG9FGGGGFBFGGGGGGGGGGGGGGG*BFGGGGGGGGGGGGGGGGGFGDGFGGGFGGGGGGGGGGGGGGGGGGGDCFEG:EGG+2<FGGGGEC=FGGGGGGGGGGGGGGGGGGGGGGFFGGGGCCFGFGDFEDGFGDBEEDGGCFCD>D5
@M03364:396:000000000-C9LGT:1:1101:12427:5061 1:N:0:10
ACTCCTACGGGAGGCAGCAGTGGGGAATATTGCACAATGGGCGCAAGCCTGATGCAGCGACGCCGCGTGCGGGATGGAGGCCTTCGGGTTGTAAACCGCTTTTGTTCAAGGGCAAGGCACGTTTTCGGCCGTGTTGAGTGGATTGTTCGAATAAGCACCGGCTAACTACGTGCCAGCAGCCGCGGTAATACGTAGGGTGCAAGCGTTATCCGGATTTATTGGGCGTAAAGGGCTCGTAGGCGGTTCGTCGCGTCCGGTGTGAAAGTCCATCGCTTAACGGTGGATCCGCGCCGG
+
FGGGGGGGGGGGGGGGGGGGGGGGGGGGGGGGGGGGGGGGGGGGGGGGGGGGGGGGGGGGGGGGGGGGGGGGGGGGGGGGGGGGGGGGGGGGGGGGGGGGGGGGGGGGGGGGGGGG7CFFC:FF@FGG:+8538D,=DFFGBFEGFGGGFFGCGGGGGGGGGGGGGGGG<CFGGGGGGGGGGGGGGGGGGGGE?>EGGGGGGGGGGGCGGGGG5ECFGGGGGGGGGCGGGGGGGGGGGGGGGGGGGGGGDGGEEEGG/=CGFGGGGGFGGGGGFGDGGDGBFG:FFFFGFFGGG
@M03364:396:000000000-C9LGT:1:1101:21299:5082 1:N:0:10
ACTCCTACGGGAGGCAGCAGTGGGGAATATTGCACAATGGGCGCAAGCCTGATGCAGCGACGCCGCGTGCGGGATGGAGGCCTTCGGGTTGTAAACCGCTTTTGTTCAAGGGCAAGGCACGGTTTCGGCCGTGTTGAGTGGATTGTTCGAATAAGCACCGGCTAACTACGTGCCAGCAGCCGCGGTAATACGTAGGGTGCAAGCGTTATCCGGATTTATTGGGCGTAAAGGGCTCGTAGGCGGTTCGTCGCGTCCGGTGTGAAAGTCCATCGCTTAACGGTGGATCCGCGCCGG
+
GGGGGGGGGGGGGGGGGGGGGGGGGGGGGGGGGGGGGGGGGGGGGGGGGGGGGGGGGGGGGGGGGGGGGGGGGGGGGGGGGGGGGGGGGGGGGGGGGGGGGGGGGGGGGGGGGGGGGGGGG:FFEGGG+8@5@DFGGGGGGFGGGFGGGGGFFGGGGGGGGGGGGGGGGFGGGGGGGGGGGGGGGGGGGGGGFGGGGGGGGGGGGGGGGGFGGG;EFFGGGGGGGDEGGGGGGGGGGGGGGGGGGGGGGGGGGGGGG8:CG@FGGCEFGGGGGGGGGGGGEFGF=FF><BFDCD
@M03364:396:000000000-C9LGT:1:1101:7775:5094 1:N:0:10
ACTCCTACGGGAGGCAGCAGTGGGGAATCTTGCGCAATGGGGGCAACCCTGACGCAGCGACGCCGCGTGCGGGACGAAGGCCTTCGGGTCGTAAACCGCTTTCAGCAGGGACGAGGCCGCTCCAGTGACAGTACCTGCAGAAGAAGCCCCGGCCAAATACGTGCCAGCAGCCGCGGTAATACGTATGGGGCGAGCGTTATCCGGATTCATTGGGCGTAAAGCGCGCGTAGGCGGCCCGTTAGGTCGGAGGTAAAAGCCCGGGGCTCAACCCCGGCGAGCCTCCGATACCGGCGG
+
GGGGGGGGGGGGGGGGGGGGGGGGGGGGGGGGGGGGGGGGGGGGGGGGGGGGGGGGGGGGGGGGGGGGGGGGGGGGGGGGGGGGGGGGGGGGGGGGGGGGEGGAFGGCFGGGGGFGECFFG>F,8@FG<,788<FFCGGCCEGFGCEDGGFFFGGGGGGGGGGGGGGGG2AFGGGGGGGGGGGFGGGGGGGEEGGGGGGGGGGGDCEGGGGGGGGGE8EEGFGGGGGGGGGGGGGGGGEGGGGGFEG55C:EFGGGGGGGGGGGGCFGFGGGGGDDDDDG:>GG:DGFGB><CD
@M03364:396:000000000-C9LGT:1:1101:9791:5113 1:N:0:10
ACTCCTACGGGAGGCAGCAGTAGGGAATTTTCGTCAATGGGCGCAAGCCTGAACGAGCAATGCCGCGTGGGTGAAGACGGTCTTCGGATTGTAAAGCCCTGTTGCCGGGGACAAAGGACAGCCAGAGTGGACAGCTGACTGTTTGATGGTACCCGGCCAGAAAGCCACGGCTAACTACGTGCCAGCAGCCGCGGTAATACGTAGGTGGCAAGCGTTATCCGGAATGATTGGGCGTAAAGGGTGCGCAGGCGGCTGTGCAAGTCTGAAGTAAAAGGGACCGGCTCAACCGGTTC
+
GGGGGGGGGGGGGGGGGGGGGGGGGGGGGGGGGGGGGGGGGGGGGGGGGGGGGGGGGGGGGGGGGGGGGGGGGGGGGGGGGGGGGGGGGGGGGGGGGGGGGGGFGGG>FGGGGGGGGDFGGGG8,BFF<+C,:BFFFGGGGFGFFDGGGGGGCGGGGGGGGGGGGGGGG<EGGGGGGGGGGGGGGGFGGGGGGGGGGGGGGGGGGGGGGGGGGGGGGGGGGGGDGGCFGGGGGG>EGGGGGGGGGGGGGGGGGGGGGGGGGGGGGCFGGGGGGGGGGGGGFEEDGGGFGB>DG
@M03364:396:000000000-C9LGT:1:1101:20240:5117 1:N:0:10
ACTCCTACGGGAGGCAGCAGTGGGGAATATTGCACAATGGGCGCAAGCCTGATGCAGCGACGCCGCGTGCGGGATGGAGGCCTTCGGGTTGTAAACCGCTTTTGTTCAAGGGCAAGGCACGGTTTCGGCCGTGTTGAGTGGATTGTTCGAATAAGCACCGGCTAACTACGTGCCAGCAGCCGCGGTAATACGTAGGGTGCAAGCGTTATCCGGATTTATTGGGCGTAAAGGGCTCGTAGGCGGTTCGTCGCGTCCGGTGTGAAAGTCCATCGCTTAACGGTGGATCCGCGCCGG
+
GGGGGGGGGGGGGGGGGGGGGGGGGGGGGGGGGGGGGGGGGGGGGGGGGGGGGGGGGGGGGGGGGGGGGGGGGGGGGGGGGGGGGGGGGGGGGGGGGGGGGGGGGGGGGGGGGGGGDFFFG+D@CCGGC3@5@:FCFFCFGGGGGGGGGGGG>FGGGGGGGGGGGGGGG7FGGGGGGGGGGGGGGGGDGGGGGGGGGGGGGGGGGGGGGGGGGGGGGGGGGGGGGGEGGGGGGGGGGGGGGGGGGGGGGGGGGGGGGEGGGFFGGFGFGGGGGGGGGGGD)7EFFFGFGFFGGG
@M03364:396:000000000-C9LGT:1:1101:11237:5160 1:N:0:10
ACTCCTACGGGAGGCAGCAGTGGGGAATCTTGCGCAATGGGGGCAACCCTGACGCAGCGACGCCGCGTGCGGGACGAAGGCCTTCGGGTCGTAAACCGCTTTCAGCAGGGACGAGGACGCTCCGGTGACAGTACCTGCAGAAGAAGCCCCGGCTAAATACGTGCCAGCATCCGCGGTAATACGTATGGGGCGAGCGTTATCCGGATTCATTGGGCGTAAAGCGCGCGTAGGCGGCCCGTTAGGTCGGAGGTAAAAGCCCGGGGCTCAACCCCGGCGAGCCTCCGATACCGGCGG
+
GGGGGGGGGGGGGGGGGGGGGGGGGGGGFGGGGGGGGGGGGGGEGGGGDGGGGGCEGGGGGGGGGGGGGEGDGGEGGGGGGGGGDFGGGGGEGGGGGEGGCFE9F9EFGGGCFGGG*DC7F-<**4==337?<3>@::CCC:>E7CA+8<BFEF@BCGGFG:FGGGG5@,<8;EGGECCCGGGFDCFC6EGGCEEEGG5:C9CGEE>FFFGFGGGGGCE>F9?CGEGG>EGGGGC88C:**;:9@EGCEGE6FDEGF*:CGEDC57C602ACDCG57C5CFFG<<*957>@CDD
@M03364:396:000000000-C9LGT:1:1101:16003:5179 1:N:0:10
ACTCCTACGGGAGGCAGCAGTGGGGAATCTTGCGCAATGGGGGCAACCCTGACGCAGCGACGCCGCGTGCGGGACGAAGGCCTTCGGGTCGTAAACCGCTTTCAGCAGGGACGAGGCCGCTCCTGTGACTGTACCTGCAGAAGAAGCCCCGGCTAAATACGTGCCAGCAGCCGCGGTAATACGTATGGGGCGAGCGTTATCCGGATTCATTGGGCGTAAAGGGCTCGTAGGCGGTTCGTCGCGTCCGGTGTGAAAGTCCATCGCTTAACGGTGGATCCGCGCCGGGTACGGGCG
+
GGGGGGGGGGGGGGGGGGGGGGGGGGGGGGGGGGGGGGGGGGGGGGGGGGGGGGGGGGGGGGGGGGGGGGGGGGGGGGGGGGGGGGGGGGGGGGGGGGGGGGGGGGGGGGGGGGGEGGGGF1B,,8FG;,78@CFGFGGGGGGGGGGGGGGGGGGGGGGGGGGGGGGGG:FGGGGGGGGFFGGGGGGGGGGGGGGGGGGGGGGGEGGGGGDFGGGGEEGGGGGGGGGGGGGGGGEGGGGGGGGGEEGG?E8E?C?CGGFFGGGEFFGGFDC1>E5CFGFGEFGGGGD>GFFGDD
@M03364:396:000000000-C9LGT:1:1101:23259:5182 1:N:0:10
ACTCCTACGGGAGGCAGCAGTGGGGAATATTGCACAATGGGCGAAAGCCTGATGCAGCAACGCCGCGTGAGCGATGAAGGCCTTCGGGTCGTAAAGCTCTGTCCTCAAGGAAGATAATGACGGTACTTAAGGAGGAAGCCCCGGCTAACTACGTGCCAGCAGCCGCGGTAATACGTAGGTGGCAAGCGTTATCCGGAATGATTGGGCGTAAAGGGTGCGCAGGCGGCTGTGCAAGTCTGAAGGCAAAGGGATGAGCTCAACTCATTTATGATTCAGAAACTGGCAGACTTGAGG
+
GGGGGGGGGGGGGGGGGGGGGGGGGGGGGGGGGGGGGGGGGGGGGGGGGGGGGGGGGGGGGGGGGGGGGGGGGGGGGGGGGGGGGGGGGGGGGGGGGGGGGGGFGFG=FGGGGGGG,EE<C8@8ACGF,<9,8,+8@DFGGFGFGG>AGGEG@FGGGGGGFEFGGGGGGGGGGGGGGGGFGGGGGGGGGGCGGGGGGGGGFGFGGGGGGGGGGGGGGGGGGGGEGGGGDFGGGGGGGGGGGGGFGGGGGD:EGGGFDF9CFCFGFGGGGC<FGGGGDGGGFFFDFGGFGF*:6D
@M03364:396:000000000-C9LGT:1:1101:19078:5186 1:N:0:10
ACTCCTACGGGAGGCAGCAGTAGGGAATTTTCGTCAATGGGCGCAAGCCTGAACGAGCAATGCCGCGTGGGTGAAGACGGTCTTGGGAATGTAAAGCTCTGTTGCCGGGGAAAAAGGGGGGTTGTAGGCCATGGCATTTCATGGATGGTACTGGGAAAGAAAGCCACGGCTAACTACGTGCCAGCGGCCGCGGTAATACGTAGGTGGCGAGCGTTATCCGGAATGATTGGGCGGGAAGGGTGCGCAGGCGGTTGAGTAAGACAGATGTGAAATGCCCGAGCTTCACTCGGGAAT
+
A,,CEAAEFFEGGGECFCGF@EAFGGGG8@-CCF7@CDFDGDECGDEGF<E@FGEFFEG<CE,6@:C:6C@FFGGFG87CF=CF,<=4,4E95?@FG,E?AF,5<EFCBFF:F?F+8B:+<**4*,8,,,428,*8,8?:F,,?FC,1F,,+,,/,,;EDC888**2:**:*<+2<8:FF>CF68*/2:E*:52?ECC780<@5++/8C*:*://A*<CCCEGFC7+<+*A*8**:*;8/0;EC*:8**/8EGC+<:+<?@+00:*320:+:*+09*9*)87<0?0CF7)<>)2
@M03364:396:000000000-C9LGT:1:1101:22554:5190 1:N:0:10
ACTCCTACGGGAGGCAGCAGTGGGGAATATTGGGCAATGGGCGAAAGCCTGACCCAGCGACGCCGCGTGAAGGAAGAAGGTCTTCGGATTGTAAACTTCTTTTATTGGGGACGAACGATGGCGTTACCCCATGAATAAGCCACGGCTAACTACGTGCCAGCAGCCGCGGTAATACGTAGGTGGCGAGCGTTATCCGGAATGATTGGGCGTAAAGGGTGCGCAGGCGGTCTGTTAAGTCTGAAGGCAAAGGGATGAGCTCAACTCATTTATGATTCAGAAACTGGCAGACTTG
+
GGGGGGGGGGGGGGGGGGGGGGGGGGGGGGGGGGGGGGGGGGGGGGGGGGGGGGGGGGGGGGGGGGGGGGGGGGGGGGGGGGGGGGGGGGGGGGGGGGGGGGG9FGGGGGGGGG@FE=>++:C3+CFGF+@@@A=F@=@@CBEFEDEGGGGFEFFAFGGG7<FGGGGGG:CFGGGGGGGGGGGGGGGDEGGGGGFDECCFGGGGGGGGG:EGFGGGGGGGCEGGDGGGGGGGGGGGGGFGFFFGGFGGGGG5@EFGGC?FGFFGGGDFGFGGGGGGGFGGFFGGGGGFGFF7
@M03364:396:000000000-C9LGT:1:1101:9543:5199 1:N:0:10
ACTCCTACGGGAGGCAGCAGTAGGGAATTTTCGTCAATGGGCGCAAGCCTGAACGAGCAATGCCGCGTGGGTGAAGACGGTCTTCGGATTGTAAAGCCCTGTTGCCGGGGACAAAGTACAGCCCGAGTGGAGAGCTGACTGTTTGATGGTACCCGGCCAGAAAGCCACGACTAACTACGTGCCAGCAGCCGCGGTAATACGTAGGTGGCAAGCGTTATCCGGAATGATTGGGCGTAAAGGGTGCGCAGGCGGCTGTGCAAGTCTGAAGTAAAAGGGACCGGCTCAACCGGTTC
+
GGGGGGGGGGGGGGGGGDGGGFGGGEEGGGGGGFFGGFGGGGGGGGGGGGGGG?FFGGGGGGGGGGGGEGEGGGGGGGGGGGGGGGGGDEGGGGGGFEC<F5FEEFFGGGGEGGFG,B,5@-B:+@F>++8,:CF,@E@E9FCBF>FFGGFGFFGGGCFGGGGGGF,DE*>FFFFFFGEGGGGD?:CDFCC@FFGGGFGGGFFGG<FGGGGGCGGGGFD?CE>=CFEF9<85EG:EEFFF507>EGDGEGGGGGGGGGGGGF*2A7CFFFGGF?EDGF57DFCD6CFFGF3<C
@M03364:396:000000000-C9LGT:1:1101:25045:5215 1:N:0:10
ACTCCTACGGGAGGCAGCAGTGGGGAATCTTGCGCAATGGGGGCAACCCTGACGCAGCGACGCCGCGTGCGGGACGAAGGCCTTCGGGTCGTAAACCGCTTTCAGCAGGGACGAGGCCGCTCCAGTGACTGTCCCTGCAGAAGAAGCCCCGGCTAAATACGTGCCAGCAGCCGCGGTAATACGTATGGGGCGAGCGTTATCCGGATTCATTGGGCGTAAAGCGCGCGTAGGCGGCCCGTTAGGTCGGAGGTAAAAGCCCGGGGCTCAACCCCGGCGAGCCTCCGATACCGGCGG
+
GGGGGGGGGGGGGGGGGGGGGGGGGGGGGGGGGGGEDGGGGGGGGGGGGGGGGGGGGGGGGGGGGGGGGGGGGGGGGGGGGGGGGGGGGGGGGGGGGGGGGGGFGCGGCGEGGF>:::C@C*>,,8CF,,73,8@C7:CGGG8,F,F+8CCEGGDGGGDGFGGFGGGGG8EFEGGEGGGGGGGG6CFGE5;8GEGGGDGGFGGGEGEFFGGGGGF>EGGGFFGE5CGGEGGGGGGGGGEG=CE?CEGEEGECGGGGGGGGGGGGGGFGGGGGG5CD<DCDFFGGGGGFGFFGDD
@M03364:396:000000000-C9LGT:1:1101:18739:5220 1:N:0:10
ACTCCTACGGGAGGCAGCAGTGGGGAATATTGCACAATGGGCGAAAGCCTGATGCAGCAACGCCGCGTGAGTGATGAAGGCCTTCGGGTCGTAAAACTCTGTCCTCAAGGAAGATAATGACTGTTCTTGAGTAGGAAGCCCCGGCTAACTACGTGCCAGCAGCCGCGGTCATACGTATGGGGCGAGCGTTATCCGGATTCATTGGGCGTAAAGCGCGCGTAGGCGGCCCGTTAGGTCGGAGGTAAAAGCCCGGGGCTCAACCCCGGCGAGCCTCCGATACCGGCGGGCTCGAGG
+
GGGGGGGGGGGGGGGGGGGGGGGGGGGGGGGGGGGGGGGGGGGGGGGGGGGGGGGGGGGGGGGGGGGGGFGGGGGGGGGFGGGGGGGGGGGGGGGGFGGGGGGCEFGFGGGGGG9D,CF@A<EC,:AF,,8<,,8,9DFFF7:C3@+@FGGGCGGCGGGGGGGGGGGGG*CDFGGFFGGGGGEGGDFGEGCFFCFGDCEGFGGGGGGGGGGGGFGC?>CEGGGCGGE=?C1ACGGGGGGCGEGCGGGD=*CCECEDGGGGGF<5CDED398CFGGGGGE)<DECDGG)))8)/9
@M03364:396:000000000-C9LGT:1:1101:12383:5223 1:N:0:10
ACTCCTACGGGAGGCAGCAGTAGGGAATTTTCGTCAATGGGCGCAAGCCTGAACGAGCAATGCCGCGTGGGTGAAGACGGTCTTCGGATTGTAAAGCTCTGTTGCCGGGGACAAAGGACAGCCTGAGTGAACAGCTGACTGTTTGATGGTACCCGGCCAGAAAGCCACGGCTAACTACGTGCCAGCAGCCGCGGTGATACGTAGGTGGCAAGCGTTATCCGGAATGATTGGGCGTAAAGGGGGCGCAGGCGGCTGTGCAAGTCGGAAGGAAAAGGGACCGGCTCAACCGGTTCG
+
GGGGGGGGFGGGGGGGGGGGG-EGGFCG<EF66;BFGGGGG?F:FGDGGGGG8C<FGGGGEFGGGGGGGDGGGGCEGGGGGGGGGGGGGGGGGGGGG9FGGG95,,@FFGGG+F:><A3D=-:,33<:8:,3,:B8<3B,8:B3D,8@9FFG9@C<@7<@F,DF7D,84*1>F7,DF,CFF7FGF@FG:@=*4*4*=F:,12,=F2:E6FG1*;:A8/+2/:/:*<CFFCF581/**2<C857*85CGEG85::C07EFGD<7*:/1C3**2>CDC7*5<35**9977C@))9)
@M03364:396:000000000-C9LGT:1:1101:26376:5230 1:N:0:10
ACTCCTACGGGAGGCAGCAGTGGGGAATATTGCACAATGGGGGAAACCCTGATGCAGCAACGCCGCGTGAGTGATGACGGCCTTCGGGTTGTAAAGCTCTGTCTTCAGGGACGATAATGACTGTACCTGGGGAGGAAGCCACGGCTAACTACGTGCCAGCAGCCGCGGTAATACGTAGGTGGCGAGCGTTGTCCGGATTTACTGGGCGTAAAGGGAGCGTAGGCGGACTTTTAAGTGAGATGTGAAATACTCGGGCTTAACCTGAGTGCTGCATTTCAAACTGGAAGTCTAG
+
GGGGGGGFGGGDGGGGGGFGGGGGGGGGGGGGGGGGGGFGGGGGGGGGGGGGGGGGGGGGGGGGGGGCEFGGGDGGGGGGCFGGGGGGGGGGGGGGGGGGGGGGGAFFGGGGG@FDFGFF9-C?8FFF,,A+8@+>FFGFDCEGCFFFFF;FEGGGGGGGGGGGFFFGB:CGFGGFGFGCFGGFGGGGGGGGGFGDCGEGGGFGGGCGG8EGGGG;EGEEEGGFGG:=CG?FGFGGFCFCCE<EFGGGGGGGGGGGGGFGGFGGFF:FGGGGGGGCFCF74*<<CFCFFB@7
@M03364:396:000000000-C9LGT:1:1101:19614:5235 1:N:0:10
ACTCCTACGGGAGGCAGCAGTGGGGAATATTGCACAATGGGCGCAAGCCTGATGCAGCGACGCCGCGTGCGGGATGGAGGCCTTCGGGTTGTAAACCGCTTTTGTTCAAGGGCAAGACACGGTTTCGGCAGTATTAAGTGGAGTGTTCGAATAAGCACCGGCTAACTACTTGCCAGCAGCCGCGGTAATACGTAGGGTGCAAGCGTTATCCGGATTTATTGGGCGTAAAGGGCTCGTAGGCGGTTCGTCGCGTCCGGTGTGAAAGTCCATCGCTTAACGGTGGATCCGCGCCGG
+
GGGGGGGGGGGGGGGGGGGGGGGGGGGGFGGGGGGGGGGGGGGGGGGGGGGGGGGGGGGGGGGGGGGGGEGGGGGGGGGGGGGGGGGGGGGGGGGGGGGGGGGGGGG9FFGGGGGG,DD>+>FG+:CC3+88,,,,7@@FG,,@DFGBFG>C*>FGGGGGGGGFFFGGG9BCCFGGGGGGGGGGGGCFGGAB<:CGG@CCFCC:EEEEGFFGG?*8CGFGGGGGGE*AEECECCFEE:FEGGG=ECGE8CCEGCCEDCEEC+:CCD?:::C<D==*7>EG5):<CCGF5@DG<D
@M03364:396:000000000-C9LGT:1:1101:26455:5241 1:N:0:10
ACTCCTACGGGAGGCAGCAGTGGGGAATATTGCACAATGGGCGCAAGCCTGATGCAGCGACGCCGCGTGCGGGATGGAGGCCTTCGGGTTGTAAACCGCTTTTGTTCAAGGGCAAGGCACGATTTCGGCCGTGTTGAGTGGATTGTTCGAATAAGCACCGGCTAACTACGTGCCAGCAGCCGCGGTAATACGTAGGGTGCAAGCGTTATCCGGATTTATTGGGCGTAAAGGGCTCGTAGGCGGTTCGTCGCGTCCGGTGTGAAAGTCCATCGCTTAACGGTGGATCCGCGCCGG
+
GGGGGGGGGGGGGGGGGGGGGGGGGGGGGGGGGGGGGGGGGGGGGGGGGGGGGGGGGGGGGGGGGGGGGGGGGGGGGGGGGGGGGGGGGGGGGGGGGGGGGGGGGGGFGGGGGGGGGGGGD-B:<@FG+8@**8@CCF>FG>:FGGGFGGGG7FFGGGGGGGGGGFGGG<CFGGGGGGGGGGGGGGGGGFFGGCGGGGGGFGGGGGGGGGGGGGGGGGGGGGGGGGGDECFGGGGGGEGGGGGEGGGGGEGGEEGGG8CGGCGFGGGGGFGDD7C3CFGGFFGGGGGFGEDC5D
@M03364:396:000000000-C9LGT:1:1101:16225:5244 1:N:0:10
ACTCCTACGGGAGGCAGCAGTGGGGAATATTGCACAATGGGCGCAAGCCTGATGCAGCAACGCCGCGTGAGGGAAGACGGTTTTCGGATTGTAAACCTTTGTCTTTGGTGAAGAAGAAAGTAACCGTACCCTAGGAGGAAGCCCCGGCTAACTACGTGCCAGCAGCCGCTGTAATACGTAGGTGGCAAGCGTTATCCGGATTTACTGGGTGTAAAGGGCGCGTAGGCGGGGATGCAAGTCAGATGTGAAATCTATGGGCTTAACCCATAAACTGCATTTGAAACTGTATCTCTT
+
GGGGGGGGGGGGGGGGGGGGGGGGGGGGGGGGGGGGGGGGGGGGGGGGGGGGGGGGGGGGGGGGGGGGGGGGGGGGGGGGGGGGGGGGGGGGGGGGGGGGGGGGGGF,FFFFGFC@F?FAA-CA:@FF+8C,:F8DFEC8DC<EC7<FCGFGGGGDGGGGFFFGGGGGG7CFFFGGGGFGGGGGGGGGGFGGGGGGFEGGGGGEFFGGGGEGGGGGGGGGGG*?EG6EEGGGGGFGGGGGGGFGGGFGGGGFFGGGGGCEGGGFGGGG5FGGGGGGGGGGFFGGGGFFFFFDFF
@M03364:396:000000000-C9LGT:1:1101:12599:5250 1:N:0:10
ACTCCTACGGGAGGCAGCAGTGGGGAATCTTGCGCAATGGGGGCAACCCTGACGCAGCGACGCCGCGTGCGGGACGAAGGCCTTCGGGTCGTAAACCGCTTTCAGCAGGGACGAGGCCGCGAGGTGACGGTACCTGCAGAAGAAGCCCCGGCTAAATACGTGCCAGCAGCCGCGGTAATACGTATGGGGCGAGCGTTATCCGGATTCATTGGGCGTAAAGCGCGCGTAGGCGGCCCGTTAGGTCGGAGGTAAAAGCCCGGGGCTCAACCCCGGCGAGCCTCCGATACCGGCGGG
+
GGGGGGGGGGGGGGGGGGGGGGGGGGGGGGGGGGGGGGGGGGGGGGGGGGGGGGGGGGGGGGGGGGGGGGGGGGGGGGGGGGGGGGGGGGGGGGGGGGGGGGGDGGGGGGGGGGGGGGGGC*=*8@FG84=+=FFFFGGGGGGGGGGGGGGGGGGGGGGGGGGGGGGGGGGGGGGGGGGGGG<9EFGGGGGGGGGGGGGGGGGEEEGGGGGGGGGEGGGGGGGEGGEGGGGGGGGGECGGGGGGEDEGGCFGGCFGGGGGGGGCGFGFGGGDGGGDGGGGFFG<DD9?DFEDDC
@M03364:396:000000000-C9LGT:1:1101:20481:5257 1:N:0:10
ACTCCTACGGGAGGCAGCAGTGAGGAATATTGGTCAATGGGCGGAAGCCTGAACCAGCCATGCCGCGTGAAGGACTAAGGCCCTACGGGTCGTAAACTTCTTTTGACGCAGAGCAATAAGGTTTACGTGTAGACCGATGAGAGTATGCGTCGAATAAGCATCGGCTAACTCCGTGCCAGCAGCCGCGGTAATACGGAGGATGCGAGCGTTATCCGGATTTATTGGGTTTAAAGGGTGCGTAGGCGGTTTGTTAAGTCAGCGGTGAAAGCGTTTCGCTCAACGAGATCATTGCCG
+
GGGGGGGGGGGGGGGGGGGGGGGGGGGGGGGGGGGGGGGGGGGGGGGGGGGGGGGGGGGGGGGGGGGGGGGGGGGGGGGGGGGGGGGGGGGGGGGGGGGGGGGGGGGGGGGGGGFGGGGAGFFF<FFF3:A5BFF@EGGGGGGGGGCFGGGGFGGGGGGGGGGGGGGGGGGGGGGGGGGGGGGGGGGGGGGGGGGGGGGFGGGGDGGGGGGGGGEGEGGGGGGGFGGEGGGGGGGGGGGGGGGGGGGGCEGGFFGGGGGGGGGGGGGGGGGGGFGGGFGGFFEDDCFFGFFGG3
@M03364:396:000000000-C9LGT:1:1101:20849:5266 1:N:0:10
ACTCCTACGGGAGGCAGCAGTGGGGAATATTGCACAATGGGCGCAAGCCTGATGCAGCGACGCCGCGTGCGGGATGGAGGCCTTCGGGTTGTAAACCGCTTTTGTTCAAGGGCACGGCACGCTTTCGGCCGTGTTGAGTGGCTTGTTCGAATAAGCACCGGCTAACTACGTGCCAGCAGCCGCGGTAATACGTAGGGTGCAAGCGTTATCCGGATTTATTGGGCGTAAAGGGCTCGTAGGCGGTTCGTCGCGTCCGGTGTGAAAGTCCATCGCTTAACGGTGGATCCGCGCCGG
+
GCGGGFGGGGGGGGGGGGGGGGGGGGGGGGGGGGGGGGGGGGGGGGGGGGGGGGGGGGGGGGGGGGGGGGGGGFGGG<EGGFFFGGGGGGGGGFGGGGGGGGGBFGGCGGGGGF+8+@F:C3@<FCEGD8@5*,83DF,>D*>:7>>CGG,<*=FGDGFFEFDGCFFGG@3CCFFFGGGGGGG8??EGGCFECFGGG:CCG?GFGGGEFC?EE;E5E<FGFGGGEG/CEFGGDFGGGDFGGGG5EEEGEGEGCEGGG?ECG+;7EFCGCD9C*:55CFGG57ECFDFFGEEGCD
@M03364:396:000000000-C9LGT:1:1101:9372:5276 1:N:0:10
ACTCCTACGGGAGGCAGCAGTGGGGAATCTTGCGCAATGGGGGCAACCCTGACGCAGCGACGCCGCGTGCGGGATGGAGGCCTTCGGGTTGTAAACCGCTTTTGTTCAAGGGCAAGGCACGGTTACGGCCGTGTTGAGTGGATTGTTCGAATAAGCACCGGCTAACTACGTGCCAGCAGCCGCGGTAATACGTAGGGTGCAAGCGTTATCCGGATTTATTGGGCGTAAAGGGCTCGTAGGCGGTTCGTCGCGTCCGGTGTGAAAGTCCATCGCTTAACGGTGGATCCGCGCCGG
+
GGGGGGFEFGGGGGGEEFGGFGGGGGGGGGGGGGGGGGGGGGGGGGGGGGGGGGGGGGGGGGGGGGGGGGGGGGGGGGGGGGGGFGGGGGGGGGGGGGGGGGGGGGGGGGGGGGGGEFFGG+DF*8@E@3>5*@>@FFFFG9BFGGGGGGGF=BFGGGGGGGGGGGGGGFFGCCGGFGGGGGGGGGGGGGGGCCFGEFGGGGGGGGGGGGGCECECCGGFGCGGGG88@FGGGGGGGGGGGGGEGGG5C=C7:CGGGCE5E<DEFGFCFFGGDCFCFCGG<@GC=CGFGD:DGG
@M03364:396:000000000-C9LGT:1:1101:12432:5281 1:N:0:10
ACTCCTACGGGAGGCAGCAGTGGGGAATATTGCACAATGGGCGCAAGCCTGATGCAGCGACGCCGCGTGCGGGATGGAGGCCTTCGGGTTGTAAACCGCTTTTGTTTAAGGGCAAGGCACGATTTCGGCAGTGTTGAGTGGATTGTTCGAATAAGCACCGGCTAACTACATGCCAGCAGCCGCGGTAATACGTAGGGTGCAAGCGTTATCCGGATTTATTGGGCGTAAAGGGCACGTAGGCGGTTCGTCGCGTCCGGTGTGAAAGTCCATCGCTTGACGGCGGATTCGCGCCGG
+
FGGGGGGGGGGGGGGGGGGGGGGGGCGGGGGGGGGGGGGGGFGGGGGGGGGGGGGGGGGGGGGGGGGGGEGGGG>FFGGGEFGGGGGGGGGGGGGEGGGGGGGF><,CBFFCGG<=:>B,+-+:+@@C+++:8,,,@F@>7F>3>F,7<,>C>CFGF8BFD<<F,C93B,?<:FCGCCFAEFGEG:*4?<FCF9CEDGCDGGGFEEE>F3+;?*/*0+0<CGGGG::A8CFCC*1;8EGEEGG5*:8/;::E//8=32:7A<7:<*3**;095*:*22*)))2))*2<<)0)9<
@M03364:396:000000000-C9LGT:1:1101:21665:5285 1:N:0:10
ACTCCTACGGGAGGCAGCAGTGGGGAATCTTGCGCAATGGGGGCAACCCTGACGCAGCGACGCCGCGTGCGGGACGAAGGCCTTCGGGTCGTAAACCGCTTTCAGCAGGGACGAGGACGCTGCTGTGACTGTAACAGCAGAAGACGCCCCGGCTAAATACGTGCCAGCAGCCGCGGTAATACGTATGGGGCGAGCGTTATCCGGATTCATTGGGCGTAAAGCGCGCGTAGGCGGCCCGTTAGGTCGGAGGTAAAAGCCCGGGGCTCAACCCCGGCGAGCCTCCGATACCGGCGG
+
GGGGGGGGGGGGGGGGGGGGGGGGGGGGGGGGDCGGGGGGGGGFGGGGGGGGEFGGGGGG@FGGGGGGGEFGGGCFGGGGGGGGGGGGGGFFGGG9FGGGGGG9CFFFGGGGGFG7**>**-18,?<9,,7,<,,,7,,=,?CF,4**=<F7*=*>BE,FC2:F<@C8A,6A8EEG>8;+<9C<E7;FFECDEGCEC>AFDF>EC*8C9FEEGC/?*:8CFCEGG5:?CEGGCE8/8C2CCCCCCCD2:5*<:?7CFG*:/:9:*1<FGCCDDC575<C3)0/9)*18C>5)/C
@M03364:396:000000000-C9LGT:1:1101:19838:5287 1:N:0:10
ACTCCTACGGGAGGCAGCAGTGGGGAATATTGCACAATGGGCGCAAGCCTGATGCAGCGACGCCGCGTGCGGGATGGAGGCCTTCGGGTTGTAAACCGCTTTTGTTCAAGGGCAAGGCGGGTCTTCGGGCCCGTTGAGTGGATTGTTCGAATAAGCACCGGCTAACTACTTGCCAGCAGCCGCGGTAATACGTAGGGTGCAAGCGTTATCCGGATTTATTGGGCGTAAAGGGCTCGTAGGCGGTTCGTCGCGTCCGGTGTGAAAGTCCATCGCTTAACGGTGGATCCGCGCCGG
+
GGGGGGGGGGGGGGGGGGGGGGGGGGGGGGGGGGGGGGGGGGGGGGGGGGGGGGGGGGGGGGGGGGGGGGGGGGGGGGGGGGGGGGGGGGGGGGGGGGGGGGGDGGGGGGGGGGGGFGFCB3@FFGGG*5>FCBFC7CGGG:FGGGGGGGGG<FGGGGGGGGGGGGGGG,BFGGGGGGGGGGGGGGGGGFGGGFGGGFEGGGGGGGGGGFGGGGEGFGGGGGGGGGGGGGGGGGGGGGGGGGGGGGGGGGGGGDEEG:CCGFGGGGGGGGGGGGGCFGGGDFGGGGGFFF>DDG
@M03364:396:000000000-C9LGT:1:1101:17371:5293 1:N:0:10
ACTCCTACGGGAGGCAGCAGTGGGGAATCTTGCGCAATGGGGGCAACCCTGACGCAGCGACGCCGCGTGCGGGACGAAGGCCTTCGGGTCGTAAACCGCTTTCAGCAGGGACGAGGCCGCGCGGTGACGGTACCTGCAGAAGAAGCCCCGGCTAAATACGTGCCAGCAGCCGCGGTAATACGTATGGGGCGAGCGTTATCCGGAATGATTGGGCGTAAAGGGTGCGCAGGCGGCTGTGCAAGTCTGAAGTAAAAGGGACCGGCTCAACCGGTTCAGGCTTTGGAAACTGCACGG
+
GGGGGGGGGGGGGGGGGGGGGGGGGGGGGGGGGGGGGGGGGGGGGGGGGGGGGGGGGGGGGGGGGGGGGGGGGGGGGGGGGGGGGGGGGGGGGGGGGGGGGGGGGGGGGGGGGGGGGGFF@*==<FGG1*=+<BFFGGGGGGGGGGGGGGGGGGGGGGGGGGGGGGGGGGGGGGGGGGGGGGGGGGGGGGGGGGGEGGFGGGGEGGGGGGGGGGGCEGGGGGGGGGGGGGGGGGGGGGGGGGGGGFGGGGGGGGGGGGGGGGGGEFGGGGGDGGGGGGGGFFGGGFGFGFFGGD
@M03364:396:000000000-C9LGT:1:1101:17549:5295 1:N:0:10
ACTCCTACGGGAGGCAGCAGCTAAGAATATTCCGCAATGGACGAAAGTCTGACGGAGCGACGCCGCGTGGATGATGAAGGCCGAAAGGTTGTAAAATCCTTTTTAATCTGAGGAATAAAACTTTCAGGTCATAACAGGGTGGTGACAGTAGGGTTGGAATAAGCAACGGCTAATTACGTGCCAGCAGCCGCGGTAACACGTAAGTTGCGAGCGTTGTTCGGAATTATTGGGCGTAAAGGGCATGTAGGCGGATCGGTAAGCTTGGAGTGAGATCCCGCAGCTCAACTGCGGA
+
GGGGGGGGGGGGGGGGGGGGGGFGFGGGGGGGGGGGGGGGGFGGGGGGGGGGGGGGGGGGGGGGGGGGGGDGGGGGGGGGGGGGFCFGGGGGGGGGGFGGGGGGGFG9FFGFFGBEFFD,=-E?,CBFE,A,,,3FFFBBFC3@,3,8EFF97F<CEG;CFCFG9BCFGCEEGGGDEGGGFFGF:<BCGC7CGGGGGGFFGGCGGGGGGGGGG:CE*ACCD8;FEFGGEFGGEECE8EGGGCEFFGGFFED:*:ECGGGGG7:FG7E75>+?F69DDDGGFFFGGDCFGFF)
@M03364:396:000000000-C9LGT:1:1101:13383:5306 1:N:0:10
ACTCCTACGGGAGGCAGCAGTGGGGAATATTGCACAATGGGCGCAAGCCTGATGCAGCGACGCCGCGTGCGGGATGGAGGCCTTCGGGTTGTAAACCGCTTTTGTTCAAGGGCAAGACACGGTTTCGGCAGTATTGAGTGGATTGTTCGAATAAGCACCGGCTAACTACGTGCCAGCAGCCGCGGTAATACGTAGGTGGCAAGCGTTATCCGGAATGATTGGGCGTAAAGGGTGCGCAGGCGGCTGTGCAAGTCTGAAGTAAAAGGGACCGGCTCAACCGGTTCAGGCTTTGG
+
GGGGGGGGGGGGGGGGGGGGGGGGGGGGGGGGGGGGGGGGGGGGGGGGGGGGGGGGGGGGGGGGGGGGGGGGGGGGGGGGGGGGGGGGGGGGGGGGGGGGGGGGGGG9CFGGGFFF,>FDF7DF7FFG++83,<3@FFFFG:,=FEGGGGGG7FFGGGGGGGGGGGGGG7CG:FGGGGGGGGGGGGGGGFGGGFFGFGGGGGGGGGGEGGFGG>CFF@CCGGGGG8CCCFGEFGEGDCEGGGGGGGGGFFGGGFGE7<EGC9FGGGG477EGG5CGDGGCD>CCDFFF4;FGG
@M03364:396:000000000-C9LGT:1:1101:23592:5310 1:N:0:10
ACTCCTACGGGAGGCAGCAGTGAGGAATATTGGTCAATGGGCGGAAGCCTGAACCAGCCAAGTCGCGTGAAGGATGAAGGTATTATGTATTGTAAACTTCTTTAGCAGTGGAGAAATAAGGTGGTCGTCTCCCCTGATGCTAGTACACTGAGAATAAGGATCGGCTAACTCCGTGCCAGCAGCCGCGGTAATACGGAGGATCCGAGCGTTATCCGGATTTATTGGGTTTAAAGGGTGCGCAGGCGGCCTTGCAAGTCAGCGGTCAAATCGTGGAGCTCAACTCCATTCCGCCGT
+
GGGGGGGGGGGGGGGGGGGGGGGGGGGGGGGGGGGGGGGGGGGGGGGGGGGGGGGGGGGGGGGGGGGGGGGGGGGGGGGGGFGGGGGGGGGGGGGGGGGGGGGGGGGGGFGFGGE,E,C<,5:+8CCG4,8C,+B+,FFFFFCFGGFGGG9F5CFGGGDGG8FEEGEGGACAFFGGGGGGFGGGGGGGGCFGGEGFGGGGGFGGGGGGEGGGGGGGGGGF?GFGFFFE8EGGGGG6:CECEGGGGGEGEFFG?FGFGFGFGGGGGGCGGG=4C=FF59<7@FG4CFGF7@;31/
@M03364:396:000000000-C9LGT:1:1101:21889:5322 1:N:0:10
ACTCCTACGGGAGGCAGCAGTGGGGAATCTTGCGCAATGGGGGCAACCCTGACGCAGCGACGCCGCGTGCGGGACGAAGGCCTTCGGGTCGTAAACCGCTTTCAGCAGGGACGAGGCCGCTACGGTGACAGTACCTGCAGAAGAAGCCCCGGCTAAATACGTGCCAGCAGCCGCGGTAATACGTATGGGGCGAGCGTTATCCGGATTCATTGGGCGTAAAGCGCGCGTAGGCGGCCCGTTAGGTCGGAGGTAAAAGCCCGGGGCGCAACCCCGGCGAGCCTCCGATACCGGCGG
+
GGGGGGGGGGGGGGGGGGGGGGGGGGGGGGGGGGGGGGGGGGGGGGGGGGGGGGGGGGGGGGGGGGGGGGGGGGGGGGGGGGGGGGGGGGGGGGGGGGGGGGGCFGGGGGGFGGBF7FF:C*>F*@CDC,@?,,?@?EF8;FFEGGGGGGGGGGGGGGFGGGGGGGGGG8FGGGGGGGGGGGGGGGGGGGGGGGGGGGGGGGGGGEEGFGGGGGGGEEEGGGGGGGGGGEGGGGEEEG?FEEGFCEGEGG5C?FCFGGGEGGGG*9CDDGGGGGGG:DCD5>GD>DDBGE:)9C
@M03364:396:000000000-C9LGT:1:1101:11241:5367 1:N:0:10
ACTCCTACGGGAGGCAGCAGTGGGGAATATTGCACAATGGGCGAAAGCCTGATGCAGCGACGCCGCGTGAGTGAAGAAGTATTTCGGTATGTAAAGCTCTATCAGCAGGGAAGATAATGACAGTACCTGACTAAGAAGCCCCGGCTAACTACGTGCCAGCAGCCGCGGTAATACGTAGGGGGCAAGCGTTATCCGGATTTACTGGGTGTAAAGGGAGCGTAGGTGGCATAGCAAGTCAGATGTGAAAGCCCGGGGCTTAACCTCGGGACTGCATTTGAAACTGCTAAGCTAG
+
GGGGF@FGGEGFEGGGGGGGGGGGEEGGGGGGGGGGGGGFGFGFGEGGGGGGGGGGGGGDGGGEGFEFFGGGGFGGFEFAAFGGGGGGGGGGGGGGGGGCG9BFGGG@FEFGGGGF?FFEFFFG5BFF?38C,CF9<FC3A=@CCF7@F<FA+FFGFGGGGG7FFGGG8*>,@;D>AFGGGGDCBFGGGGGGFFCFFGCFFAFFCGCFGCEFF?CCEEGEGGGFGGCFCGGGGGGGGGGGGGGGFFGFFFCEE=EDDG7ECC7E5D557DCCDFFGFC0:B@GGGGGFFF=6
@M03364:396:000000000-C9LGT:1:1101:14749:5370 1:N:0:10
ACTCCTACGGGAGGCAGCAGTGGGGAATCTTGCGCAATGGGGGCAACCCTGACGCAGCGACGCCGCGTGCGGGACGAAGGCCTTCGGGTCGTAAACCGCTTTCAGCAGGGACGAGGCTGCTCCGGTGACTGTACATGCAGAAGAAGCCCCGGCTAAATACGTGCCAGCAGCCGCGGTAATAGGTATGGGGCGAGCGTTATCCGGATTCATTGGGCGTAAAGCGCGCGTAGGCGGCCCGTTAGGTCGGAGGTAAAAGCCCGGGGCTCAACCCCGGCGAGCCTCCGCTACCGGCGG
+
GGGGGGGGGGGGGGGGGGGGGGGGGGGGGGGGGGGGGGGGGGG:FGGGGGGGGGGGGGGGGGGGGGGGGGGGGGGGGGGGGGGGGGGGGGGGGGGGFCGGGGC,@,3@FGGFGGCC*,8>D9>8>>CFG,73,,,<,,?FC8:F,4<3<FEGEG*?9CFFG@F<FCFGC,<CEEEG5EEFC+80CC@;CD**:88::*:;@FEE8:C902C?FF8E*:?CFEC5?CG*8CC6?=C:8EC6/?E<AC8E5=*399C?*;1*88)**1<*9CCDDEEDDD=>55C<*9D@F>BDGG
@M03364:396:000000000-C9LGT:1:1101:24514:5373 1:N:0:10
ACTCCTACGGGAGGCAGCAGTGAGGAATATTGGTCAATGGGCGGAAGCCTGAACCAGCCAAGTCGCGTGAAGGATGAAGGTATTATGTATTGTAAACTTCTTTAGCAGTGGAGAAATAAGGTGTTCGTGACCCCTGATGCTAGTACACTGAGAATAAGGATCGGCTAACTCCGTGCCAGCAGCCGCGGTAATACGGAGGATCCGAGCGTTATCCGGATTTATTGGGTTTAAAGGGTGCGCAGGCGGCCTTGCAAGTCAGCGGTCAAATCGTGGAGCTCAACTCCATTCCGCCGT
+
GGGGGGGGGGGGGGGGGGGGGGGGGGGGGGGGGGGGGGGGGGGGGGGGGGGGGGGGGGGGGGGGGGGGGGGGGGGGGGGGGGGGGGGGGGGGGGGGGGGGGGGGGGGGFGGFGGGGGGG,C5:,+:FE:,AEF7BBFGGGGGGG9FCDGG<FDGGGGGGGGGGGGGGGG<EGGGCFGGGGGGGGGGGGGGGGGGGGGGGFGGGGGGGGGGGGGGGGGEGGGGGGGGFEGFFGGGGGGGGGGGGGGGGGGGGGGGGGGGGGGGGEGGGGFGFGGGGGGGGCFFGGGGGFGFEGD9
@M03364:396:000000000-C9LGT:1:1101:25495:5386 1:N:0:10
ACTCCTACGGGAGGCAGCAGTGGGGGATATTGCACAATGGGCGAAAGCCTGATGCAGCGACGCCGCGTGAGGGAAGACGGTTTTCGGATCGTAAACCTCTGTCTTCGGGGACGATACTGACCGTACCCCAGCCACAAGCCACGGCTAACTACGTGCCAGCAGCCGCGGTGATACGCAGGTGGCAAGCGTTGTCCGGAATTACTGGGTGTAAAGGGAGCGCAGGCGGGGGAGCAAGTCAGCGGTGAAATGCATGGGCTAAACCCATGAACTGCCATTGAAACTGTTTTTCTTG
+
CFGGGGGGGGGGGGGGGGGGG@EGGDGGFGGCGGGGGGGGGGGGGGGGGGGGGGAFFG@EGGGGGGG>FGGFGG4FG=CG:FGGGGG7F+CFGGG<EFGGFG9,58AFCGG7CC+3+,:,:-+8>+8,+*6,<,885,83,,>:>F<>:A,,<3C1*<:<FGFGGGGG7*32,7=*=<F2<CF6FGGGG8C/<,;EE8CGGCEGCC08:03<C+;58CG>EC5*1?**:/:*/;8::<C+::*/AC+:AC0A<=5*7*3+A:55:F+C779*0+0*:*9>==F0**00>@**
@M03364:396:000000000-C9LGT:1:1101:15430:5393 1:N:0:10
ACTCCTACGGGAGGCAGCAGTGGGGAATATTGCACAATGGGCGCAAGCCTGATGCAGCGACGCCGCGTGCGGGATGGAGGCCTTCGGGTTGTAAACCGCTTTTGTTCAAGGGCAAGGCACGGTTTCGGCCGTGTTGAGTGGATTGTTCGAATAAGCACCGGCTAACTACGTGCCAGCAGCCGCGGTAATACGTAGGGTGCAAGCGTTATCCGGATTTATTGGGCGTAAAGGGCTCGTAGGCGGTTCGTCGCGTCCGGTGTGAAAGTCCATCGCTTAACGGTGGATCCGCGCCGG
+
GGGGGGGGGGGGGGGGGGGGGGGGGGGGGGGGGGGGGGGGGGGGGGGGGGGGGGGGGGGGGGGGGGGGGGGGGGGGGGGGGGGGGGGGGGGGGGGGGGGGGGGGGGGGGGGGGGGGFGGGGFFGEGGG<+@55@FFGFGGGDGGGGGGGGGGFFGGGGGGGGGGGGGGG<FFGGGGGGGGGGGGGGCGGGGGFFGGGGGGGGGGGGGGGGGGGEG5CGGGGGGFGGCGGGGGCGGGGGGGGGGEGGGGGGGGCEEGG8>EE7CCCFCCFGGGGG=5DCED5:E9DFFFFFEGGD
@M03364:396:000000000-C9LGT:1:1101:10454:5451 1:N:0:10
ACTCCTACGGGAGGCAGCAGTAGGGAATTTTCGTCAATGGGCGCAAGCCTGAACGAGCAATGCCGCGTGGGTGAAGACGGTCTTCGGATTGTAAAGCCCTGTTGCCGGGGACAAAGGACAGCCTGAATGGAAAGCTGACTGTTTGATGGTACCCGGCCAGAAAGCCACGGCTAACTACGTGCCAGCAGCCGCGGTAATACGTAGGTGGCAAGCGTTATCCGGATTTATTGGGCGTAAAGGGCTCGTAGGCGGTTCGTCGCGTCCGGTGTGAAAGTCCATCGCTTAACGGTGGAT
+
GGGGGGGGGGGGGGGGGGGGGGGGGGGGGGGGGGGGGGGGGGGGGGGGGGGGGGGGGGGGGGGGGGGGGGGGGGGGGGGGGGGGGGGGGGGGGGGGGFGGGGGCGGGGGGGGGGFGFFGFFFG,3BDDD8C,E,B=DDGGGFFEGGGGGGGGFGGGGEGGGGGGGGGGG*:FCFD@FGGGGGFGGGGGGGGGGGCCGFGFGFGGGGGGGGGGGGGGGGGGGGGG5A9FFGGGGGGGGGGGGGGGGEGGGGGGEGCEGGGGGGGGGGCCDD9FFGGGGGGGFDGFGGGFGFFGGC
@M03364:396:000000000-C9LGT:1:1101:22669:5454 1:N:0:10
ACTCCTCGGGAGGCAGCAGTAGGGAATTTTCGTCAATGGGCGCAAGCCTGAACGAGCAATGCCGCGTGGGTGAAGACGGTCTTCGGATTGTAAAGCCCTGTTGCCGGGGACAAAGGACAGCCATCATGGCACGCTGACTGTTTGATGGTACCCGGCCAGAAAGCCACGGCTAACTACGTGCCAGCAGCCGCGGTAATACGTAGGTGGCAAGCGTTATCCGGAATGATTGGGCGTAAAGGGTGCGCAGGCGGCTGTGCAAGTCTGAAGTAAAAGGGACCGGCTCAACCGGTTC
+
GGGGGGGGGGGGGGGGGGGGGGGGGGGGGGGGFFGGGGGGGGGGGGGGGGGGGGGGGGGGGGGGGGGGGGGGGGGGGGGGGGGGGGGGGGGGGGGGGGGDFGGGGGGGGDCFGGGF@FF=BDF,,:FF::83++88CFGFAFGF,E,>FGDFFGGGGGGGGGGGGFGGGCEEGGGFCFCCGGFFGGGGGGGGGEFEGGFGGGCEFGGFFGGGGGGGGGGGGCGGGFGGGGGGGCCEGGGGFGGEGGGGGGGGGGGGGGGG<97FGFGGGGCFGDG<57>DB5:DFG4;CDFG
@M03364:396:000000000-C9LGT:1:1101:17969:5455 1:N:0:10
ACTCCTACGGGAGGCAGCAGTGGGGAATATTGGACAATGGGGGAAACCCTGATCCAGCGACGCCGCGTGAGTGAAGAAGTATTTCGGTATGTAAAGCTCTATCAGCAGGGAAGAAAAAAATTACTGTACCTGACTAAGAAGCCCCGGCTAACTACGTGCCAGCAGCCGCGGTAATACGTAGGGGGCAAGCGTTATCCGGATTTACTGGGTGTAAAGGGAGCGTAGACGGTAATGCAAGTCTGAAGTGAAATGCGGGGGCTCAACCCCTGAACTGCTTTGGAAACTGTATAACTG
+
GGGGGGGGGGGGGGGGGGGGGGGGGGGGGGGGGGGGGGGGGGGGGGGGGGGGGGGGGGGGGGGGGGGGGGGGGGGGGGGGGGGGGGGGGGGGGGGGGGGGGGGGGGGGGGGGGGGG?FGCG-FF,CFGCBF,:DFFGGGGGGGGGEGGGGGGGGGGGGGGGGGGGGGGG:CGGGGGGGGGGGGGGGGGGGGGGGGGGGGGGGGGGGGGGFGGGGGFGGGGGGGGGGGGGGGGGGGGGGFGGGFGGFGGGGGGGGGGGGGGGGGGFDDGFGGGGGGGDGFGFFGGFGFFFFFGGG
@M03364:396:000000000-C9LGT:1:1101:23704:5470 1:N:0:10
ACTCCTACGGGAGGCAGCAGTAGGGAATTTTCGTCAATGGGCGCAAGCCTGAACGAGCAATGCCGCGTGGGTGAAGACGGTCTTCGGATTGTAAAGCCCTGTTGCCGGGGACAAAGGACAGCCCGAGTGTACAGCTGACTGTTTGATGGTACCCGGCCAGAAAGCCACGGCTAACTACGTGCCAGCAGCCGCGGTAGTACGTAGGTGGCAAGCGTTATCCGGAATGATTGGGCGTAAAGGGTGCGCAGGCGGCTGTGCAAGTCAGCGGTCAAATCGTGGAGCTCAACTCCATTC
+
GGGGGGGGGGGGGGGGGGGGGGGGGGGGGGGGGGGGGGGGGGGGGGGGGGGGGGGGGGGGGGGGGGGGGGGGGGGGGGGGGGGGGGGGGGGGGGGGGGGGGGGFGGG7FGG@FFBF3,BFA-B+8@FFB<9,,<,>@<FGGEFFF,@CFGGG=FGEGGGGGGGGGGGGG5:F@FGGGGGGGGGGGGGGGGGGGDFF*?FFGGGGGGGGGGGGGGGGEGGGGGEGGG9CGFGDGG?8EFGGGGGGGGGGGGGGGGGGGGGGEEGGFGDGGGGGGGGGGGGGFF=<CFGFGF?GGF
@M03364:396:000000000-C9LGT:1:1101:10710:5476 1:N:0:10
ACTCCTACGGGAGGCAGCAGTAGGGAATTTTCGTCAATGGGCGCAAGCCTGAACGAGCAATGCCGCGTGAGTGAGGAAGGTCTTCGGACTGTAAAGCTCTGTTGCCGGGGAAAAAGGTGAAATGCAGGATATGGCATTTCATGGATGGTACCCGGCCAGAAAGCCACGGCTAACTACGTGCCAGCAGCCGCGGTAATACGTAGGTGGCGAGCGTTATCCGGAATGATTGGGCGTAAAGGGTGCGCAGGCGGTCTGTTAAGTCTGAAGGCAAAGGGATGAGCTCAACTCATTTAT
+
GGGGGGGGGGGGGGGGGGGGGGGGGGGGGGGGGGGGGGGGGGGGGGGGGGGGGGGGGGGGGGGGGGGGGGGGGGGGGGGGGGGGGGGGGGGGGGGGGGGGGGGGGGGCGGGGGGFG7FF575CC,DFG8,9<,DC,CFGGGGGGDDFFGGGGGFGGGGGGGGGGGGGGGGEGGGGGGGFGGGGGGGFFGGGGGGGGGGGGGGGGGGGGGGDEGGGGGGGGGECEFGGGGGGGGGGGGFGEFEGGGGGEEGGGGGGGGGFFCFGGFGGGGGGGGGGFFGGGFFF4CGGFFFFFG>
@M03364:396:000000000-C9LGT:1:1101:18209:5478 1:N:0:10
ACTCCTACGGGAGGCAGCAGTGGGGAATCTTGCGCAATGGGGGCAACCCTGACGCAGCGACGCCGCGTGCGGGACGAAGGCCTTCGGGTCGTAAACCGCTTTCAGCAGGGACGAGGCCGCTCCGGTGACGGTACCTGCAGAAGAAGCCCCGGCTAAATACGTGCCAGCAGCCGCGGTAATACGTATGGGGCGAGCGTTATCCGGATTCATTGGGCGTAAAGCGCGCGTAGGCGGCCCGTTAGGTCGGAGGTAAAAGCCCGGGGCTCAACCCCGGCGAGCCTCCGATACCGGCGG
+
GGGGGGGGGGGGGGGGGGGGGGGGGGGGGGGGGGGGGGGGGGGGGGGGGGGGGGGGGGGGGGGGGGGGGGGGGGGGGGGGGGGGGGGGGGGGGGGGGGGGGGGGGGGGGGGGGCEGGGFGG*C84CFGF*=8<CFGCFFGGCCGGFDGGGGGGGGGGGGGGGGGGGGGG8CCEGGGGGEGGGGGGGGGGGGGGGGGGGGGGGGGEE5FGGGGGGGGGEGGGDGGGGGGGGGGGGGGGGCDEGGGGGGEEEG?FGFGGGGEGEGGGGGGGGGGGGGGGGGG?FFGGGDEG::CCD
@M03364:396:000000000-C9LGT:1:1101:10202:5482 1:N:0:10
ACTCCTACGGGAGGCAGCAGTGGGGAATTTTGCGCAATGGGGGGAACCCTGACGCAGCAACGCCGCGTGCGGGACGGAGGCCTTCGGGTTGTAAACCGCTTTCAGCAGGGACGATTATGACGGTACCTGCAGAAGAAGCTCCGGCTAACTACGTGCCAGCAGCCGCGGTAATACGTATGGTGCAAGCGTTATCCGGATTTACTGGGTGTAAAGGGTGCGTAGGTGGTAAGGCAAGTCAGAAGTGAAAGCACGGGGCTCAACCCCGGGACTGCATTGGAAACTGTCAGACTTG
+
GGGGGGGGGGGGGGGGGGGGGGGGGGGGGGGGGGGGGGGGGGGGGGGGGGGGGGGGGGGGGGGGGGGGGGGGGGGGGGGGGGGGGGGGGGGGGGGGGGGGGGGGGGGGGGGGGGEGCFFCG-:?2AGG0;A<03CECGGGGGGGGGEFGGGGEGGGGGGGGGGGGGGGG*;FGGGGGGGGGGFGGGGGGGGGFGGGGGGGGGGGGGCGGGGGGGG8EGEAEGGGGGGFGGGGFGGEFGGDFGGGGGGGGGGGGGGGGFGGGGGGGGGGGGGGGGGGGGFFFFG:FFF4FFFG
@M03364:396:000000000-C9LGT:1:1101:20277:5487 1:N:0:10
ACTCCTACGGGAGGCAGCAGTGGGGGATATTGCACAATGGGCGGAAGCCTGATGCAGCAACGCCGCGTGAGGGAAGACGGTTTTCGGATTGTAAACCTCTGTCCCCGGTGAAGAAGCAAGTGACGGTACCCGGGGTAGGAAGCCACGGCTAACTACGTGCCAGCAGCCGCGGTAATACGTATGGGGCGAGCGTTATCCGGATTTACTGGGCGTAAAGCGCGCGTAGGCGGCCCGTTAGGTCGGAGGTAAAAGCCCGGGGCTCAACCCCGGCGAGCCTCCGATACCGGCGGGCTC
+
GGGGGGGGGGGGGGGGGGGGGGGGGGGGGGGGGGGGGGGGGGGGGGGGGGGGGGGGGGGGGGGGGGGGGGGGGGGGGGGGGGGGGGGGGGGGGGGGGGGGGGGGGGGGGGGGGFFGDGGGC-C<+8@F+,@8@:7F>CFFDFGGGGGGGGGGGGGGGGGGGGGGGGGGGFGGGGGGGGGGGGGGGGGGGGGGGGGGGGGGG>CGFGGGGGGGGGGGGGGGGEGGGGECGEEECEC8EGGGGEE7EGGGFFEFCGGGGGGGGGGGFFGGGGCG3CCGGFGC@EEGGGG>GFFG35
@M03364:396:000000000-C9LGT:1:1101:16381:5507 1:N:0:10
ACTCCTACGGGAGGCAGCAGTGGGGAATATTGCACAATGGGGGAAACCCTGATGCAGCAACGCCGCGTGAGTGATGACGGCCTTCGGGTTGTAAAGCTCTGTCTTCAGGGACGATAATGACGGTACCTGAGGAGGAAGCCACGGCTAACTACGTGCCAGCAGCCGCGGTCATACGTAGGTGGCGAGCGTTGTCCGGATTTACTGGGCGTAAAGGGAGCGTAGGCGGACTTTTAAGTGAGATGTGAAATACCCGGGCTCAACTTGGGTGCTGCATTTCAAACTGGAAGTCTAG
+
GGGGGGGGGGGGGGGGGGGGGGGGGGGGGGGGGGGGGGGGGGGGGGGGGGGGGGGGGGGGGGGGGGGGGGGGGGGGGGGGGGGGGGGGGGGGGGGGGGGGGGGGGGGGGGGGGFFGFGGGGCCC+BFG5383,>F>BFGGGGGGGGEGGGFGGGGGGGGGGGGGGGGGG1BFFGGGGGGGGGGGGGGGGGGGGGGGGGGGGGGGGGGGGGGGGGGGGGGGGGGGGG8CCFGGFGGGGGGGGGGGGGGGGGGGGGGGGGFGCGGFFGEGGGGGGGGGGGGGFFGGFGGFGFFG
@M03364:396:000000000-C9LGT:1:1101:22122:5517 1:N:0:10
ACTCCTACGGGAGGCAGCAGTGGGGGATATTGGACAATGGGGGAAACCCTGATCCAGCGATGCCGCGTGAGGGAAGAAGGTTTTCGGATTGTAAACCTCTGTGGAGGGGGACGATAATGACGGTACCCCTTTAGGAAGCCACGGCTAACTACGTGCCAGCAGCCGCGGTAATACGTAGGTTGCAAGCGTTGTCCGGATTTACTGGGTGTAAAGGGCGTGTAGGCGGGAAAGCAAGTCAGATGTGAAAACTATGGGCTCAACCCATAGCCTGCATTTGAAACTGTTTTTCTTG
+
GGGGGGGGGGGGGGGGGGGGGGGGGGGGGGGGGGGGGGGGGGGGGGGGGGGGGGGGGGGGGGGGGGGGGGGGGGGGGGGGGGGGGGGGGGGGGGGGGGGGGGG8FFGEGGGGGG>:+CFDE-@>+@FF@<@@=F,,=F@FGFGF:F:FFF,DFGGGGGGGGGGGGGGGG*;CFGGGCGGGGGGGGGGGGGGGGGGGGGGGGGGGGGGGGGGGGGGGGGGEGGGGGGG5E>FGFGGFGGGGGGGGGGGGGGGGFGGGGGGGFGGGGGGGGGGG4EGGGFGGFFGFGGF@DFFG
@M03364:396:000000000-C9LGT:1:1101:12401:5531 1:N:0:10
ACTCCTACGGGAGGCAGCAGTGGGGAATCTTGCGCAATGGGGGCAACCCTGACGCAGCGACGCCGCGTGAGTGATGACGGCCTTCGGGTTGTAAAGCTCTGTCTTCAGGGACGATAATGACGGTACCTGAGGAGGAAGCCACGGCTAACTACGTGCCAGCAGCCGCGGTAATACGTAGGTGGCGAGCGTTATCCGGATTTATTGGGTTTAAAGGGTGCGCAGGCGGCCTTGCAAGTCAGCGGTCAAATCGTGGAGCTCAACTCCATTCCGCCGTTGATACTGCCGGGCTTGATT
+
GGGGGGGGGGGGGGGGGGGGGGGGGGGGGGGGGGGGGGGGGGGGGGGGGGGGGGGGGGGGGGGGGGGGGGGGGGGGGGGGGGGGGGGGGGGGGGGGGGGGGGGGGGGGGGGGGFFFFFFFG=>@@FGF@,83,@F@FFGGGGGGGGEFGGGGGGGGGGGGGGGGGGGGG4BFGGGGGGGGGGFGEGGGGGGGGGGGGEGGGGGGGGGDCGFFFGGGGGGGDEGGGGEGGGGGGGGFGFGFGGGGGGGGGGFGGGGGGGGGGGGGGGGGGGGGGGGGGGGGFFGGGGGFG@EFFG
@M03364:396:000000000-C9LGT:1:1101:23290:5536 1:N:0:10
ACTCCTACGGGAGGCAGCAGTAGGGAATTTTCGTCAATGGGCGCAAGCCTGAACGAGCAATGCCGCGTGGGTGAAGACGGTCTTCGGATTGTAAAGCCCTGTTGCCGGGGACAAAGGACAGCCCGAGTGTAACGCTGACTGTTTGATGGTACCCGGCCAGAAAGCCACGGCTAACTACGTGCCAGCAGCCGCGGTAATACGTAGGTGGCAAGCGTTATCCGGAATGATTGGGCGTAAAGGGTGCGCAGGCGGCTGTGCAAGTCTGAAGTAAAAGGGACCGGCTCAACCGGGTCG
+
GGGCEFFGGGGGCEGGGGGGGGGGGGFFFGGGGGGGDGFGGGGDGGGGGGGFFGGGDGDFFGGGGGGGEGGGGGFGGGGGGGGGGGDGGGGGGGGCFGGCGGGFGGGGGGGGGGFFBBD8=DD+8:@@+<@3,+5+57B9E3CFF,CFGG;A,@FEGGGGGGFFC>FGG41<FFGGFFGGGGGFFFGGGCGGGGFGEGGGGF:FGGGGFFGG5>;EC5CEGG8=EF+<@CFGGGEEGGGGGGGGGGGGG5CGGGGEFFFFGGFGG=CFFCEFFGED53CGEF*9CC4<D@)15)
@M03364:396:000000000-C9LGT:1:1101:17768:5537 1:N:0:10
ACTCCTACGGGAGGCAGCAGTAGGGAATTTTCGTCAATGGGCGCAAGCCTGAACGAGCAATGCCGCGTGGGTGAAGACGGTCTTCGGATTGTAAAGCCCTGTTGCCGGGGACAAAGGACAGCCAGAGTGCACACCTGACTGTTTGATGGTACCCGGCCAGAAAGCCACGGCTAACTACGTGCCAGCAGCCGCGGTAATACGTAGGGTGCAAGCGTTATCCGGATTCATTGGGCGTAAAGCGCGCGTAGGCGGCCCGTTAGGTCGGAGGTAAAAGCCCGGGGCTCAACCCCGGCG
+
GGGGGGGGGGGGGGGGGGGGGGGGGGGGGGGGGGGGGGGGGGGGGGGGGGGGGGGGGGGGGGGGGGGGGGGGGGGGGGGGGGGGGGGGGGGGGGGGGGGGGGGGGGGGGGGGGGGGGGGGGGG,,=FF8,9,>,3>@FG9FGGFGEGGGGGG<FGGGGGGGGFFGGGGG>>FGGGGGGGGGGGGGGGGGAFGGGGGGGGGGEGGGGGGGGGGFGEGGFF<CE8CEGGGGGGGGGGDGGGGGGGGGDGGGGGGEEGGGGGEGGGGGCEDDGCFFGFFGDGGFB59>FF><D<D37
@M03364:396:000000000-C9LGT:1:1101:22998:5585 1:N:0:10
ACTCCTACGGGAGGCAGCAGTAGGGAATTTTCGTCAATGGGCGCAAGCCTGAACGAGCAATGCCGCGTGGGTGAAGACGGTCTTCGGATTGTAAAGCCCTGTTGCCGGGGACAAAGGACAGCCCGAGTGGAAAGCTGACTGTTTGATGGTACCCGGCCAGAAAGCCACGGCTAACTACGTGCCAGCAGCCGCGGTAATACGTAGGTGGCAAGCGTTATCCGGAATGATTGGGCGTAAAGGGTGCGCAGGCGGCTGTGCAAGTCTGAAGTAAAAGGGACCGGCTCAACCGGTTC
+
GGGGGGGGGGGGGGGGGGGGGGGGGGGGGGGGGGGGGGGGGGGGGGGGGGGGGGGGGGGGGGGGGGGGGGGGGGGGGGGGGGGGGGGGGGGGGGGGGGGGGGGGGGGFGGGGGGGGD=D<<FG++>CD8+8,,:DFFFFFFFGGG,FFGGFGFFGGGGGGGGGGGGGGG*:FGGGGGGGGGGGGGGGGDGGGGCFGGGFCFGGGGGGGGGFGGGGGGGGGEEEGGG:EFGGGGGGGGGGGGGGGGGGDGGGGGGGGGGGGGGFGGGGGGGGGGGGGGGGGFFCDGCC@GFEGD
@M03364:396:000000000-C9LGT:1:1101:16634:5593 1:N:0:10
ACTCCTACGGGAGGCAGCAGTGGGGAATATTGGACAATGGGCGAAAGCCTGATCCAGCGACGCCGCGTGAGCGAAGAAGTATTTCGGTATGTAAAGCTCTATCAGCAGGGAAGATAATGACGGTACCTTCCTAAGAAGCACCGGCTAAATACGTGCCAGCAGCCGCGGTAATACGTATGGTGCAAGCGTTATCCGGATTCATTGGGCGTAAAGCGCGCGTAGGCGGCCCGTTAGGTCGGAGGTAAAAGCCCGGGGCTCAACCCCGGCGAGCCTCCGATACCGGCGGGCTCGAGG
+
GFGGDFGGGGGFEGEFGEGGFFGGGGDGGFGGGGGGGGGGGCGGGGGGGFGFFGGGGGGEGGGGGEGGGCE=CBCFGGGGGAFFGGGFCFGGGGGGGFCFEEGAF8EFFFGEF<,C,CCC<-@88BBF,,@>DF,BFFGC=8FFCE+FCGEF>FFGGGGFGGGGDDEFE*6<<CF<CFGGGCFFFFGGGGDECFGGG<FFGGGGFGGGGGGGCFGCEEEEGGGD>G5::E*ACEGGCEG:CE=CCCFE5;C:CEGCDGFF@FC=E3:DDD=CDFGGGGGGF>GGCCGEDFB9CD
@M03364:396:000000000-C9LGT:1:1101:22428:5605 1:N:0:10
ACTCCTACGGGAGGCAGCAGTGGGGAATATTGGGCAATGGGCGAAAGCCTGACCCAGCAACGCCGCGTGAGGGAAGAAGGGTTTCGGCTCGTAAACCTCTGTCCTATGGGACGAATCAGATGACGGTACCATCGGAGGAAGCCCCGGCTAACTACGTGCCAGCAGCCGCGGTAATACGTAGGGGGCGAGCGTTGTCCGGAATGATTGGGCGTAAAGGGCTCGTAGGCGGTTCGTCGCGTCCGGTGTGAAAGTCCATCGCTTAACGGTGGATCCGCGCCGGGTACGGGCGGGCTT
+
GGGGGGGGGGGGGGGGGGGGGGGGGGGGGGGGGGGGGGGGGGGGGGGGGGGGGGGGGGGGGGGGGGGGGGGGGGGGGGGGGGGGGGGGGGGGGGGGGGGGGGGGGFFGGGGGGC+B+CF,C5EA+@FG=,C,,B>>@FGGGGFGGGGGGGGGEFGGFGGGGGFGGFGGG<ECFEGGGGGGGGGGGGGGGGGGGGGGGGGEGGGFGGGGGGGGGGGGGGGGGGGCGGGGGGGGEEGGEGGGGEG:ECEFCEFGGFGGGGGGG5:FEG5FGCGF4CGGGGGGFFEFCDDFGFFD)*
@M03364:396:000000000-C9LGT:1:1101:4255:5624 1:N:0:10
ACTCCTACGGGAGGCAGCAGTGGGGGATATTGCACAATGGGGGAAACCCTGATGCAGCGACGCCGCGTGAGTGAAGAAGTATTTCGGTATGTAAAGCTCTATCAGCAGGAAAGATAATGACGGTACCTGCCTACGAAGCACCGGCTAAATACGTGCCAGCAGCCGCGGTAATACGTATGGTGCAAGCGTTATCCGGATTTACTGGGTGTAAAGGGAGCGCAGACGGCATGGCAAGCCAGATGTGAAAGGTGGGGGCTCAACCCCCAAGCTGCATTTGGAACTGTCAAGCTAG
+
GGGGGGGGGD>GGGGDGGGFCCFGGGGGGGGGGGGGGGGGGEFGGGGGGGGGGGGGGGGEGEGGGGGGGGGGGGGGGGGGFGFGGGGGFGGGGGGFGGGGGGGGGGGGCFGGGCEC,E<DC:C+3BFFFB><:3+88=CGGGGGDE7<EFEGDFGGGGGGGGGGDGGGG:8FFEGFGGGGGAF7?BFGCGGGGGGGGCEGFFFGGGCGGGGGFFEGGEGDEE>=EGC=888FDGGFGFGGCFGC?CGGGGG=CGEGGEECEFGEEGEGGGCGDG+2:CCDF:FGGGD@GFFF
@M03364:396:000000000-C9LGT:1:1101:4616:5631 1:N:0:10
ACTCCTACGGGAGGCAGCAGTGGGGAATATTGGGCAATGGGCGAAAGCCTGATGCAGCGACGCCGCGTGCGGGATGGAGGCCTTCGGGTTGTAAACCGCTTTTGTTCAAGGGCAAGGCACGGTTTCGGCCGTGTTGAGTGGATTGTTCGAATAAGCACCGGCTAACTACGTGCCAGCAGCCGCGGTAATACGTAGGGTGCAAGCGTTATCCGGATTTATTGGGCGTAAAGGGCTCGTAGGCGGTTCGTCGCGTCCGGTGTGAAAGTCCATCGCTTAACGGTGGATCCGCGCCGG
+
GGGGGFGGG,8CGGGGGGGGGGGGGGGGGGGGGGGGGGGFGFGGGGGGGGGGGGGGGGGGGGGGGG+FFFEG:CFGGGGGGGGGGGGGGGGFFGGGGGCFGGGGGGF9FGGGGGGFFFGG7+@FGGGE+85@73@FFFCEFGFGCGGGEGGG>FDFGGGGDGGGGGGGG<BCFFGFGGGGGGGE>8CGGGGGFGGGGGGGGG7FGGGGGGGGCCEGGFGGGGGGGGDGC<C5EGGCGEC=FGGGG5CEEGGGE=C=9?CEC9DGFGFDGGGGGCCCFC=DEFGGGGGFGFEGGG
@M03364:396:000000000-C9LGT:1:1101:17607:5637 1:N:0:10
ACTCCTCGGGAGGCAGCAGTGGGGAATATTGCACAATGGGCGCAAGCCTGATGCAGCGACGCCGCGTGCGGGATGGAGGCCTTCGGGTTGTAAACCGCTTTTGTTCAAGGGCAAGGCACGGTTTCGGCCGTGTTGAGTGGATTGTTCGAATAAGCACCGGCTAACTACGTGCCAGCAGCCGCGGTAATACGTAGGGTGCAAGCGTTATCCGGATTTATTGGGCGTAAAGGGCTCGTAGGCGGTTCGTCGCGTCCGGTGTGAAAGTCCATCGCTTAACGGTGGATCCGCGCCGGG
+
GGGGGGGGGGGGGGGGGGGGGGGGGGGGGGGGGGGGGGGGGGGGGGGGGGGGGGGGGGGGGGGGGGGGGGGGGGGGGGGGGGGGGGGGGGGGGGGGGGGGGGGGGGGFGGGGGGGGFFGGGGFCCFGG+*5*8<B;>FFGGEGGGGCFFGGGDFGGGGGGGGGGGFGGGFGGGGGGGGGGGGGGGGGGGGGGFGGGGGGGGGGGGGGGGGGGEEGGGGGGGGFGEGGGGGGGGFEGGGGGGGGGGGGGGGGGGGGG5C/A:EFGCDGD7>EDFDEGGGGCFFAC<FFFGBEGGG
@M03364:396:000000000-C9LGT:1:1101:4900:5648 1:N:0:10
ACTCCTACGGGAGGCAGCAGTGGGGAATCTTGCGCAATGGGGGCAACCCTGACGCAGCGACGCCGCGTGCGGGACGAAGGCCTTCGGGTCGTAAACCGCTTTCAGCAGGGACGAGGCCGCTACGGTGACGGTACCTGCAGAAGAAGCCCCGGCTAAATACGTGCCAGCAGCCGCGGTAATACGTATGGGGCGAGCGTTATCCGGATTCATTGGGCGTAAAGCGCGCGTAGGCGGCCCGTTAGGTCGGAGGTAAAAGCCCGGGGCTCAACCCCGGCGAGCCTCCGATACCGGCGG
+
GGGGGGGGGGGGGGGGGGGGGGGGGGGGGGGGGGGGGGGGGGGDGGGGGFGGGGGGGGGGGGGGGGGGGGGGGGGGGGGGGGGGGGGGGGGGGGGGGGGGGGGGGGGGGGGGGGCFEFFGG7F18CFGC1=81=FFGGGGG8FFGGGCFGFGGGGGGGGGGGGGGGGGG;CFGGGGGGGGGGGCEGGGEGGGGGEGGGGGGGGGGGGGGGGGGGGGGGGGGGGGGGGGGGGGGGGGDG:EGGGGGGGGGG5CFGGFG8EGEGGG*7CFGGGGGEGDGGGD?FGGGGGFGFDGDD
@M03364:396:000000000-C9LGT:1:1101:11529:5648 1:N:0:10
ACTCCTACGGGAGGCAGCAGTGGGGAATATTGGGCAATGGGCGAAAGCCTGACCCAGCAACGCCGCGTGGGTGAAGACGGTCTTCGGATTGTAAAGCCCTGTTGCCGGGGACAAAGGACAGCCCGAGTGGACAGCTGACTGTTTGATGGTACCCGGCCAGAAAGCCACGGCTAACTACGTGCCAGCAGCCGCGGTAATACGTAGGGTGCAAGCGTTATCCGGATTTATTGGGCGTAAAGGGCTCGTAGGCGGTTCGTCGCGTCCGGTGTGAAAGTCCATCGCTTAACGGTGGAT
+
GGGGGGGGGGGGGGGGGGGGGGGGGGGGGGGGGGGGGGGGGGGGGGGGGGGGGGGGGGGGGGGGGGGGGGGGGGGGGGGGGGGGGGGGGGGGGGGGGGGGGGGGGGG7FGGGGGFG8CFD7FF>@FFG<3@,<FGGFFGGGGGGGAFGGGGGGGGGGGGGGGGGGGGGG*=FGGGGGGGGGGGGGGGGGGGGGGGGGGGGGGFGGGGGGGGGGGGGGGGGGGEGGGGGGGGGGGGGGGGGGGGGGGGGGGGGEGGEGGGGGGGGGGCGGD<FGGDGGGGGEBCFGGGFGFFG>9
@M03364:396:000000000-C9LGT:1:1101:21758:5676 1:N:0:10
ACTCCTACGGGAGGCAGCAGTGAGGAATATTGGTCAATGGGCGGAAGCCTGAACCAGCCAAGTCGCGTGAAGGATGAAGGTATTATGTATTGTAAACTTCTTTAGCAGTGGAGAAATAAGAGATTCGATTCTCATAATGCTAGTACACTGAGAATAAGGATCGGCTAACTCCGTGCCAGCAGCCGCGGTAATACGGAGGATCCGAGCGTTATCAGGATTTATTGGGTTTAAAGGGTGCGCAGGCGGCCTTGCAAGTCAGCGGTCAAATCGTGGAGCTCAACTCCATTCCGCCGT
+
GGFGGFGGGGDGGGEGF@EGGF9EF8FGCEEGGGCEFGGFFEFEGGGGGFGGGG@FFFGFFGEFC7C>FEGGGGGGGGGGEFGGFCFFDFGEGGGGCFGFGGGGG9FFFGDEEFFF,AEB,CA5,:?E,,5<55C,E9?EEGGGGGC9BDFFDDFGGGDF9:CF:FGGFF,8CBD:<F<<CFCBFCGGGDDCGEFEGGD*52CCGEDEEFGFG,<?FGFFC9,<AC*;8FGG9<CGGDG88:5>8=5/A6F+<CFF:+3+:*9CEF+*9<@DDA:55*2CF4?*9C>6267*95
@M03364:396:000000000-C9LGT:1:1101:21435:5686 1:N:0:10
ACTCCTACGGGAGGCAGCAGTGGGGAATATTGCACAATGGGCGCAAGCCTGATGCAGCGACGCCGCGTGCGGGATGGAGGCCTTCGGGTTGTAAACCGCTTTTGTTCAAGGGCAAGACACGGTTTCGGCCGGCTTGAGTGGCTTGTTCGAATAAGCACCGGCTAACTACGTGCCAGCAGCCGCGGTAATACGTAGGGTGCAAGCGTTATCCGGATTTATTGGGCGTAAAGGGCTCGTAGGCGGTTCGTCGCGTCCGGTGTGAAAGTCCATCGCTTAACGGTGGATCCGCGCCGG
+
GGGGGGGGGGGGGGGGGGGGGGGGGGGGGGGGGGGGGGGGGGGGGGGGGGGGGGGGGGGGGGGGGGGGGGGGGGGGGGGGGGGGGGGGGGGGGGGGGGGGGGGGFGG,FFGGGG7F8BF<3+BF+EFGF8@***5*>DD<C*,,>FC9FFFF*<CGFGGGCEGG7CGGG=FFGGFGGGGG7CFGGEE>FFFFG6CEG6E5EGGFGGGDGFFGG;*;C7:EGGGGG*:8C?FCC@EGGGGGGGGEDGEEDCGG5CCEG*>EGCF+CCFCCGEG:=F*CCEG>FGFGGG>FFF)19
@M03364:396:000000000-C9LGT:1:1101:6265:5687 1:N:0:10
ACTCCTACGGGAGGCAGCAGTGGGGAATATTGCACAATGGGCGCAAGCCTGATGCAGCGACGCCGCGTGCGGGATGGAGGCCTTCGGGTTGTAAACCGCTTTTGTTCAAGGGCAAGGCACGGTTGCGGCCGTGTTGAGTGGATTGTTCGAATAAGCACCGGCTAACTACGTGCCAGCAGCCGCGGTAATACGTAGGGTGCAAGCGTTATCCGGATTTATTGGGCGTAAAGGGCTCGTAGGCGGTTCGTCGCGTCCGGTGTGAAAGTCCATCGCTTAACGGTGGATCCGCGCCGG
+
GGGGGGGGGGGGGGGGGGFGGGGGGGGGGGGGGGGGGGGGGGGGGGGGGGGGGGGGGGGGGGGGGGGGGGGGGGGGGGGGGGGGGGGGGGGGGGGGGGGGGGGGGGGGGGGDGGGGFGFGG3B>+3FE+3@5F3D,,?<FGGGGG3FFGGCF*=FFCGGGGGGGGGG@FGGGFGGGGGGGCEGGGGGGGGGF<@EGGCGGGGF5EEEEFCCGGE5CEFGCGGGFGE:*8FGGC8>EEEFE6:E*CECEGGGGEE>EC::7C9DCGFFCGGGGCEFGCFGG@FGC4<FFC:>DDG
@M03364:396:000000000-C9LGT:1:1101:17295:5708 1:N:0:10
ACTCCTACGGGAGGCAGCAGTGGGGAATATTGCACAATGGGCGCAAGCCTGATGCAGCGACGCCGCGTGCGGGATGGAGGCCTTCGGGTTGTAAACCGCTTTTGTTCGAGGGCAAGGCACGGTTTCGGCTGTGTTGAGTGGATTGTTCGAATAAGCACCGGCTAACTACGTGCCAGCAGCCGCGGTAATACGTAGGGTGCAAGCGTTATCCGGATTTATTGGGCGTAAAGGGCTCGTAGGCGGTTCGTCGCGTCCGGTGTGAAAGTCCATCGCTTAACGGTGGATCCGCGCCGG
+
GGGGGGGGGGGGGGGGGGGGGGGGGGGGGGGGFGGGGGGGGGGGGGGGGGGGGGGGGGGGGGGGGGGGGGGGGGGGGGGGGGGGGGGGGGGGGGGGGGGGGGGCFFG+BFGGGGGG7+FCF+@++@FG*8@8,33DFGEFF,DFFF@FGGFFDFFFFGGFFGGGGGGGG@CFGFFGGGGGGGGGGGE>F7CFCEFGGGGGGGGGGGG?FEFEGDEGGFGGGGGGGG5CCFGGDFCEGGGGFEGG=CEGEGCGGDGGGCECE9:<FGFFF>FGGGGCF>CDDFG5FGCFGF>DGG
@M03364:396:000000000-C9LGT:1:1101:15002:5714 1:N:0:10
ACTCCTACGGGAGGCAGCAGTGGGGAATATTGCACAATGGGCGCAAGCCTGATGCAGCGACGCCGCGTGCGGGATGGAGGCCTTCGGGTTGTAAACCGCTTTTGTTCAAGGGCAAGGCACGGTTTCGGCCGTGTTGAGTGGATTGTTCGAATAAGCACCGGCTAACTACGTGCCAGCAGCCGCGGTAATACGTAGGGTGCAAGCGTTATCCGGATTTATTGGGCGTAAAGGGCTCGTAGGCGGCCTGTTAAGTCTGAAGTGAAAGGTACCGGCTCAACCGGTACAGGCTTTGG
+
GGGGGGGGGGGGGGGGGGGGGGGGGGGGGGGGGGGGGGGGGGGGGGGGGGGGGGGGGGGGGGGGGGGGGGGGGGGGGGGGGGGGGGGGGGGGGGGGGGGGGGGGGGGGGFGGCFGGFGGGG@FFEFFG@35558@BFFFGGFGGGGGGGGEF:CFGGGGGGGGGGGGGG<FFGGGGGGGGGGGGGGGGGGGGGGGGGGGGGGGGGGGGGGGGGGEECGGGGGGGGGGGGGGGGGGGGGGGGGGGGGGGGGGGGGGGGGGGGFGGGGGGGGGGGGGGFDGGFFEDGGGFCFFGG
@M03364:396:000000000-C9LGT:1:1101:23181:5728 1:N:0:10
ACTCCTACGGGAGGCAGCAGTGGGGAATATTGGGCAATGGGCGAAAGCCTGACCCAGCAACGCCGCGTGAAGGAAGAAGGCCTTCGGGTTGTAAACTTCTTTTACCAGGGACGAAGTTCATAACTGTACCTATAAAAAAAGCAACTACTAACTACGTGCCAGCAGCCGCTGTAATACGTAGGTTGCAAGCGTTGTCCGGATTTACTGGGCGTAAAGCGCGCGTAGGCGGCCCGTTAGGTCGGAGGTAAAAGCCCGGGGCTCAACCCCGGCGAGCCTCCGATACCGGCGGGCGCG
+
FGGGGGGDGEGFC@@C7C@FG?EGGGGFDFC9,CFFFGDFGGGGEG:AFGDF@,CFF8FFDCDEDCF>FGGGFEGF@F<ED,<=EFCCFGGGGGFCFFGGGFF,BBFFGCD<:F+B+,C,:-B,??FFA8C,,8,,338B+8,@>,,7>FFCEGGEFCFFC@EFG,,>B**6FFCC,@3>AFF,=8FB,CFED<FEGCFG:@CFFGCCG7BCEC*+9C*:*81?EG6:>CCC5EGED?F7?C*:8560<<FCD=EGGG5CGFGFGD=DGGGDD5C*9CG).8=C<375D))))1
@M03364:396:000000000-C9LGT:1:1101:22670:5735 1:N:0:10
ACTCCTACGGGAGGCAGCAGCTAAGAATATTCCGCAATGGGGGGAACCCTGACGGAGCGACGCCGCGTGGATGATGAAGGCCGGAAGGTTGTAAAATCCTTTTGGACCTGAGGAATAAGTGGTGCAGGTGATGGCATCATGGTGACGGTAGGGTCTGAATAAGCAACGGCTAATTACGTGCCAGCAGCCGCGGTAACACGTAAGTTGCGAGCGTTGTTCGGAATTATTGGGCGTAAAGGGCATGTAGGCGGACCGTCAAGTCCGGTGTGAAATCCCGGGGCTCAACCCCGGAAC
+
GGGGGGGGFGGGGGFGGGGGGGGGGGGGGGGGGGGGGGGGGGGGGGGGGGGGGGGGGGGGGGGGGGGGGGEGGGGGGGGGGGGGFCGGFGGGGGGGGGGGFGGGGGGGGGFFG8<FGF?FF-CC9FFC+,7?F9F<CGGGGDGGGGGFGGGGEGGGFCFGGGGGGGGGGDEG@FGGGGGGFGFGGGGFFGGGGGGGGGGGGGGGFFDCGGGGG5?CEGGGGEGGGGGGGGGGG?8CGGGGGGGCECFFGGGGGGGEGEEGGGGGGCDDCFG:FGGGGGGG3>CCCGCEGFEDDC
@M03364:396:000000000-C9LGT:1:1101:20589:5744 1:N:0:10
ACTCCTACGGGAGGCAGCAGTGGGGAATCTTGCGCAATGGGGGCAACCCTGACGCAGCGACGCCGCGTGCGGGACGAAGGCCTTCGGGTCGTAAACCGCTTTCAGCAGGGACGAGGCCGCTCCGGTGACTGTACCTGCAGAAGAAGCCCCGGCTAAATACGTGCCAGCAGCCGCGGTAATACGTATGGGGCGAGCGTTATCCGGATTCATTGGGCGTAAAGCGCGCGTAGGCGGCCCGTTAGGTCGGAGGTAAAAGCCCGGGGCTCAACCCCGGCGAGCCTCCGATACCGGCGG
+
GGGGGGGGGGGGGGGGGGGGGGGGGGGGGGGGGGGGGGGGGGGGGGGGGGGGGGGGGGGGGGGGGGGGGGGGGGGGGGGGGGGGGGGGGGGGGGGGGGGGGGGGFGGGGGFGGGFCC*CFG*C8*4<C?,@8,<F;FF:F9FCFFGGGGEEFECGGGGGGGFFFC:CF@,;CEGGG>C?FEGGCCCGGGGGG>EDEEGGCGGEG>E>FGGGDGGGGGGGFGFGGDDEEEEGGGGG>CEEFGEGGGGG=EG;CGGGDFFGGGGGC:CCFFGCDGGGGDGC7)<FDCDCBFEFGGG
@M03364:396:000000000-C9LGT:1:1101:17966:5754 1:N:0:10
ACTCCTACGGGAGGCAGCAGTGGGGAATATTGCACAATGGGCGCAAGCCTGATGCAGCGACGCCGCGTGCGGGATGGAGGCCTTCGGGTTGTAAACCGCTTTTGTTCAAGGGCAAGGCACGGTTTCGGCCGTGTTGAGTGGATTGTTCGAATAAGCACCGGCTAACTACGTGCCAGCAGCCGCGGTAATACGTAGGGTGCAAGCGTTATCCGGATTTATTGGGCGTAAAGGGCTCGTAGGCGGTTCGTCGCGTCCGGTGTGAAAGTCCATCGCTTAACGGTGGATCCGCGCCGG
+
GGGGGGGGEFGGGGGGGGGGEGGGGGGGGGGGGGGGGGGGGGGGGGGFFFGGGGGGGGGGGGGGGGGGGGGGGFGGGGGGGGGGGGGGGGGGGGGGGGGGGGGGGGGGGGGGGGGGGGGGG:FGGGGG@:F@FFGGGGGGGFGGGFGGGGGGGGGGGGGGGGDGGGGGGGGGGGGGGGGGGGFFGGEGGGGGGGGGGFGGGGGFGGGGGGGGGGGGCGGGGGGGGCEGGECECFGEGGGGGGGGGEEGGGGGGEGEDCG>E9C9FFFGGGGGGF=DFDED>FEF=CD>FE>DGG
@M03364:396:000000000-C9LGT:1:1101:10758:5757 1:N:0:10
ACTCCTACGGGAGGCAGCAGTGGGGAATATTGCACAATGGGGGAAACCCTGATGCAGCAACGCCGCGTGAGTGATGACGGCCTTCGGGTTGTAAAGCTCTGTCTTCAGGGACGATAATGACGGTACCTGAGGAGGAAGCCACGGCTAACTACGTGCCAGCAGCCGCGGTAATACGTAGGTGGCGAGCGTTGTCCGGATTTACTGGGCGTAAAGGGAGCGTAGGCGGTTCTGCAAGTCAGCGGTAAAAATTCGGGGCTCAACCCCGTCCGGCCGTTGAAACTGTAGATCTGGAGT
+
GGGGGGGGGGGGGGGGGGGGGGGGGGGGGGGGGGGGGGGGGGGGGGGGGGGGGGGGGGGGGGGGGGGGGGGGGGGGGGGGGGGGGGGGFGGGGGGGGGGGGGGGGGGGGGGGGGGGEFGFG>FB=FGGC>@+88F>FGGGGGGGGGGGGGGGGGGGGGGGGGGGGGGGG*BFGGGGGGGGGGGGGGGGGGGGGGGGGGGGGGGGGGGGGGGGGGGGGGGEGGGGGGEGGGGGGGGGGGGGGGGGGGGGGGGGGGGGGDGGGGGGGGGGGGGGGCGGGGGGFFFFGGGFGFFGG9
@M03364:396:000000000-C9LGT:1:1101:6104:5769 1:N:0:10
ACTCCTACGGGAGGCAGCAGTGGGGAATCTTGCGCAATGGGGGCAACCCTGACGCAGCGACGCCGCGTGCGGGACGAAGGCCTTCGGGTCGTAAACCGCTTTCAGCAGGGACGAGGCCGCGCGGTGACGATCCCTGCAGAAGAAGCCCCGGCTAAATACGTGCCAGCAGCCGCGGTAATACGTATGGGGCGAGCGTTATCCGGATTCATTGGGCGTAAAGCGCGCGTAGGCGGCCCGTTAGGTCGGAGGTAAAAGCCCGGGGCTCAACCCCGGCGAGCCTCCGATACCGGCGGG
+
GGGGGGGGGGGGGGGGGGGGGGGGGGGGGGGGGGGGGGGGGGGGGGGGGGGGGGGGGGGGGGGGGGGGGGGGGGGGGGGGGGGGGGGGGGGGGGGGGGGGGGGGGGGFGGGGGDEGGGFGG*=**=FF+**+88CFFGGGFGFFGGCFGGEC?EGGGGGGGGGGGGGGG>FGGGGGGGGGGGEC:EGGDGEEGGGEGGFGGGGEGCEFGGGGGGGEGEFGGGDGGGEEGGGGGDGGGCCGEGGGGGGGGEGFGGGGFGGEEGG=C7CFFGGGGGGCDGGFFFGGGGGFGFFGGG
@M03364:396:000000000-C9LGT:1:1101:21186:5789 1:N:0:10
ACTCCTACGGGAGGCAGCAGTGAGGAATATTGGGCAATGGGCGAAAGCCTGACCCAGCAACGCCGCGTGAAGGAAGAAGGCCTTCGGGTTGTAAACTTCTTTTACCAGGGACGAAGGACGTGACTGTACCTGCAGAAAAAGCAACGGCTAACTACGTGCCAGCAGCCGCTGTAATACGTAGGTTGCAAGCGTTGTCCGGATTTACTGGGTGTAAAGGGCGTGTAGGCGGAGATGCAAGTTGGGAGTGAAATGCAGGGGCTCAACCCCTGAACTGCTCTCAAAACTGTATCCCTT
+
GGGGGGGGGGGGGGGGGGGGGGGGGGGGGGGGGGGGGGGGGGGGGGGGGGGGGGGGGGGGGGGGGGGGGGGGGGGGGGGGGGGGFGGGGGGGGGGGGGGGGGGGAFEDFGGGGF+B+BAF:-B>,CFG<AC,::,,@>,F@<D>D++5CFGGGGGGG8CGGGGGGFGG@5>>FFGFEFFFGGGGGGGGGGGGCBGGGGGGGGFGFGGGGGEEGF@FFEEGCE;CGGFGDEGGGGDFEF?FGGGFGCFC9?7ACGGGGGDGGEGCGDGCFG6C7?6:FFFGF?DGGGDFGF=6FC
@M03364:396:000000000-C9LGT:1:1101:21486:5810 1:N:0:10
ACTCCTACGGGAGGCAGCAGTGGGGAATCTTGCGCAATGGGGGCAACCCTGACGCAGCGACGCCGCGTGCGGGACGAAGGCCTTCGGGTCGTAAACCGCTTTCAGCAGGGACGAGGCCGCGGGGTGACGCTACCTGCAGAAGAAGCCCCGGCTAAATACGTGCCAGCAGCCGCGGTAATACGTATGGGGCGAGCGTTATCCGGATTCATTGGGCGTAAAGCGCGCGTAGGCGGCCCGTTAGGTCGGAGGTAAAAGCCCGGGGCTCAACCCCGGCGAGCCTCCGATACCGGCGGG
+
GGGGGGGGGGGGGGGGGGGGGGGGGGGGGGGGGGGGGGGGGGGGGGGGGGGGGGGGGGGGGGGGGGGGGGGGGGGGGGGGGGGGGGGGGGGGGGGGGGGGGGGGGGGGGGGGGGGGEGGGG*=*1=FF1*41<CFFFGGGGGGGGGFGGGGGDGGGGFGGGGGGGGGGGFFEGGGGGGGGGGGGGGGGGGGGGGGGGGGGGGG>EGGGGGGGGGGGGGGGGGGEGG?EGGGGGGGGDCGGGGGGGGCGGEGGGGGGGGGGGGGEFFG4DGGGGGG<DDGGFFG7CDGFDFFGDC
@M03364:396:000000000-C9LGT:1:1101:18182:5819 1:N:0:10
ACTCCTACGGGAGGCAGCAGTGGGGAATATTAGGCAATGGGGGCAACCCTGACCTAGCGACGCCGCGTGAGGGAAGAAGGTCTTCGGATTGTAAACCTCTGTCTTCAGGGACGATAATGACGGTGCCTGCCTAAGAAGCACCGGCTAAATACGTGCCAGCAGCCGCGGTAATACGTATGGTGCAAGCGTTATCCGGATTTACTGGGCGTAAAGGGCTCGTAGGCGGTTCGTCGCGTCCGGTGTGAAAGTCCATCGCTTAACGGTGGATCCGCGCCGGGTACGGGCGGGCTTG
+
GGGGGGGGGGGGGGGGGGGGGGGGGGGGGGGGGGGGGGGGGGGGGGGGGGGGGGGGGGGGGGGGGGGGGGGGGGGGGGGGGGGGGGGGGGGGGGGGGGGGGGGGGGGGGGGGGGGG:FG9F:@B+@FD:,8C:,B<=FGGGGGFGG>FGGGGGGGGGGGGGGGGGGGGG*:FGGGGGGGGGGGGGGGGGGGGGGGGGGGGGGGGGGGGGGGGGGGGGGGGGGGGGGGGGGGCEGGGGGGG5CEGFGGGGGGGGGGGGGGGGGCCGGCGGFGGGGGGGGEDFEEGGGGFGE>G
@M03364:396:000000000-C9LGT:1:1101:12766:5820 1:N:0:10
ACTCCTACGGGAGGCAGCAGTGGGGAATATTGCACAATGGGCGCAAGCCTGATGCAGCGACGCCGCGTGCGGGATGGAGGCCTTCGGGTTGTAAACCGCTTTTGTTCAAGGGCAAGGCACGGTTTCGGCCGTGTTGAGTGGATTGTTCGAATAAGCACCGGCTAACTACGTGCCAGCAGCCGCGGTAATACGTAGGGTGCAAGCGTTATCCGGATTTATTGGGCGTAAAGGGCTCGTAGGCGGTTCGTCGCGTCCGGTGTGAAAGTCCATCGCTTAACGGTGGATCCGCGCCGG
+
GGGGGGGGGGGGGGGGGGGGGGGGGGGGGGGGGGGGGGGGGGGGGGGGGGGGGGGGGGGGGGGGGGGGGGGGGGGGGGGGGGGGGGGGGGGGGGGGGGGGGGGGGGFFFFGGGGFGGGGGFCFGGGFG@>@5*@F73DDFGCCFF,<BFCGG7FFGGGGGGGGEGGGGGFGGFFGFGGGGGFGGGGEEGGGG<<CGGGGGGGGGGEGEGGFGG8EEFCFFGGGGG:88CFGGEGGG=EGGFEG=C=EEEGCEE=EEG:E*:07<F:9CGGGGGCFCFFEG5FGDF<F71<5<CD
@M03364:396:000000000-C9LGT:1:1101:17743:5827 1:N:0:10
ACTCCTACGGGAGGCAGCAGTGGGGAATATTGCACAATGGGGGAAACCCTGATGCAGCAACGCCGCGTGAGTGATGACGGCCTTCGGGTTGTAAAGCTCTGTCTTCAGGGACGATAATGACGGTACCTGAGGAGGAAGCCACGGCTAACTACGTGCCAGCAGCCGCGGTAATACGTAGGGGGCGAGCGTTGTCCGGAATGACTGGGCGTAAAGGGCGTGTAGGCGGCCGATTAAGTGTGGAGTGAAAGTCCACTTTTCAAGGGTGGAATTGCTTTGCAGACTGGTTGGCTTG
+
GGGGGGGGGGGGGGGGGGGGGGGGGGGGGGGGGGGGGGGGGGGGGGGGGGGGGGGGGGGGGGGGGGGGGGGGGGGGGGGGGGGGGGGGGGGGGGGGGGGGGGGGGGGGGGGGFFGGFFGFD=FCFGGGF,@BFGD+DFGED<FGGGCFGGGGGGGGGGGGGGGGGGGGG<CFFGGCEBFGGGGGCGGGGEGGGGGGGGGGGGGGGGGGGGDGGGGGGGGGGGGGGGEGGGCGEGGGGGGGFGGGGGGGGGGGGGGGGGGGGGGGGGF=FGGFCFFFGGGC>FGGGGGDFF>D
@M03364:396:000000000-C9LGT:1:1101:12122:5843 1:N:0:10
ACTCCTACGGGAGGCAGCAGTGGGGAATATTGCACAATGGGCGCAAGCCTGATGCAGCGACGCCGCGTGCGGGATGGAGGCCTTCGGGTTGTAAACCGCTTTTGTTCAAGGGCAAGGCACGGTTTCGGCCGTGTTGAGTGGATTGTTCGAATAAGCACCGGCTAACTACGTGCCAGCAGCCGCGGTAATACGTAGGGTGCAAGCGTTATCCGGATTTATTGGGCGTAAAGGGCTCGTAGGCGGTTCGTCGCGTCCGGTGTGAAAGTCCATCGCTTAACGGTGGATCCGCGCCGG
+
GGGGGGGGGGGGGGGGGGGGGGGGGGGGGGGGGGGGGGGGGGGGGGGGGGGGGGGGGGGGGGGGGGGGGGGGGFGGGGGGGGGGGGGGGGGGGGGGGGGGGGGGGGGGGGGGGGGGFGGGD+BC@FFG:8@55@CCGFFGGGGDGGGGGGGG>FGGGGGGGGGGGGGGG<FGGGGGGGGGGGGGGGGGGGGGFFFGGGGGGGGGGGGGGFFGGEE8CFGGGGGGGEEGGGGGGGGG=EGGGGGGGGGGGGGGGGGEG8EEG?FFGGGGGGGGGGGGGGGG>FGGFGGFFFFGGG
@M03364:396:000000000-C9LGT:1:1101:14738:5864 1:N:0:10
ACTCCTACGGGAGGCAGCAGTGAGGAATATTGGTCAATGGGCGGAAGCCTGAACCAGCCAAGTCGCGTGAAGGATGAAGGTATTATGTATTGTAAACTTCTTTAGCAGTGGAGAAATAAGGGGTTCGAGACCCCCGATGCTAGTACACTGAGAATAAGGATCGGCTAACTCCGTGCCAGCAGCCGCGGTAATACGGAGGATCCGAGCGTTATCCGGATTTATTGGGTTTAAAGGGTGCGCAGGCGGCCTTGCAAGTCAGCGGTCAAATCGTGGAGCTCAACTCCATTCCGCCGT
+
GGGGGGGGGGGGGGGGGGGGGGGGGGGGGGGGGGGGGGGGGGGGGGGGGGGGGGGGGGGGGGGGGGGGGGGGGGGGGGGGGGGGGGGGGGGGGGGGGGGGGGGGGGGGGGGGGGGGGGG?A-@++BFF:4@=,BF:FGGGG<FGGFGGGGGGBFGGGGGGGGGGGGGGGGCGGGGGGGGGGGGGGGGGGEGGGGGGGGGGGGGGGGGGGGGGGGGGGEEGGGGGGGEEEGGGGGGGGGGGGGGGGGGGGGGGGGGGGGGCEGGGGGGGGGFFGEG4CFGGFFGGFGGFGFFDG3
@M03364:396:000000000-C9LGT:1:1101:14832:5876 1:N:0:10
ACTCCTACGGGAGGCAGCAGTGGGGAATATTGGGCAATGGGCGAAAGCCTGACCCAGCAACGCCGCGTGAAGGAAGAAGGCCTTCGGGTTGTAAACTTCTTTTACCAGGGACGAAGGACGTGACAGTACATGGAGAAAAAGCAACGGCTAACTACGTGCCAGCAGCCGCGGTAATACGTAGGTTGCAAGCGTTGTCCGGATTTACTGGGTGTAAAGGGCGTGTAGGCGGAGATGCAAGTTGGGAGTGAAATCCATGGGCTCAACCCATGAACTGCTCTCAAAACTGTATCCCTT
+
GGGGGGGGGGGGGGGGGGGGGGGGGGGGGGGGGGGGGGGGGGGGGGGGGGGGGGGGGGGGGGGGGGGGGGGGGGGGGGGGGGGGGGGGGGGGGGGGGGGGGGGGGGGGGGGGGGGG+BF:@>FDCCFF,39,,,BBDC8FGGFFGGEEGGGGFGGGGGGGGGGGGGGGG*BCGGGGFGFGGGGGGGGGGGGGGGGFGGGGGGGFGGGGGFGEGGFFGGGG:C;FGGFEGGGGGGEFGGFGGGGFEGGCGGGGGGGGGGGGGGDGFDGGGGGGGGGGGFGGFFGGGFFFGFFGG7
@M03364:396:000000000-C9LGT:1:1101:8623:5878 1:N:0:10
ACTCATACGGGAGGCAGCAGTGGGGAATATTGCACAATGGGCGCAAGCCTGATGCAGCGACGCCGCGTGCGGGATGGAGGCCTTCGGGTTGTAAACCGCTTTTGTTCAAGGGCAAGGCAACGTTTCGGCTGTGTTAAGTGGATTGTTCGAATCAGCACCGGCTAACTACATGCCAGCAGCCGCGGTAATACGTAGGGTGCAAGCGTTATCAGGAGTTATTGGGCGGAAAGTGCGCGTAGGCGGCCCGTTAGGGCGGTGGTAAAAGCCCGGGGCTCTACCCCGGCGAGGCTCCGC
+
GCGGEFGGFEGGGGGG@6FEFDFCBFE<F<EG9CFGGG-EFEC+@FG<FCECE@9FFFEF@C7@F:@FEBFCFFFE7=BF:DEFGFGC,CCFEBF,,@CFGFD9D>,<5C<++B+:+8,,+8:,,3+:+:3:38,,@D=FF9,:7,=>>F,@*8?@;8,>7**1<F,8,,2@,7>:=<C<<CF:FG*<C9>:F2<CD***020*111*1++0<+*2*+2<+:E8C8EG*82<+/1::?C8+:5*1:5C8*/:*2:C)17*+<:C9*0*15CD</:***+955E)9/>)).7*1*
@M03364:396:000000000-C9LGT:1:1101:20849:5894 1:N:0:10
ACTCCTACGGGAGGCAGCAGTGGGGAATCTTGCGCAATGGGGGCAACCCTGACGCAGCGACGCCGCGTGCGGGACGAAGGCCTTCGGGTCGTAAACCGCTTTCAGCAGGGACGAGGCCGCGCGTTGACGCTCCCTGCAGAAGAAGCCCCGGCTAAATACGTGCCAGCAGCCGCGGTAATACGGAGGATCCGAGCGTTATCCGGATTCATTGGGTTTAAAGGGTGCGTAGGTGGCTTGTTAAGTCAGCGGTGAAAGTCAGTGGCTCAACCATTGAATTGCCGTTGAAACTGGCGG
+
GGGGGGGGGGGGGGGGGGGGGGGGGGGGGGGGGGGGGGGGGGGGGGGGGGGGGGGGGGGGGGGGGGGGGGGGGGGGGGGGGGGGGGGGGGGGGGGGGGGGGGGGGGGGGGGGGGCFEGGG7*=**=FG+*1+41<:FCFGGGGFCFGGGFFE>GGGGGGGGGGGGGGGGCGGGGGGGGGGGGGEGGGGFGGGGGGGDEGGGGGECEGGGGGGGGGDFEGGGGFGCECEGGFGGGGGGGGGGGGGGGGGGCEFGGGGFFGGGGDCDFFGGGGGGGGGGGGGDFGGGGGFGFFCC)
@M03364:396:000000000-C9LGT:1:1101:12698:5921 1:N:0:10
ACTCCTACGGGAGGCAGCAGTAGGGAATTTTCGTCAATGGGCGCAAGCCTGAACGAGCAATGCCGCGTGGGTGAAGACGGTCTTCGGATTGTAAAGCCCTGTTGCCGGGGACAAAGGACAGCCCGAGTGGAAAGCTGACTGTTTGATGGTACCCGGCCAGAAAGCCACGGCTAACTACGTGCCAGCAGCCGCGGTAATACGTAGGGTGCAAGCGTTATCCGGATTTATTGGGCGTAAAGGGCTCGTAGGCGGTTCGTCGCGTCCGGTGTGAAAGTCCATCGCTTAACGGTGGAT
+
GGGGGGGGGGGGGGGGGGGGGGGGGGGGGGGGGGGGGGGGGGGGGGGGGGGFGGGGGGGGGGGGGGGGGGGGGGGGGGGGGGGGGGGGGGGGGGGGGGGGGGGGGFC>FGFGGGGGAEFDFBF+:B@F3+83,:DFD<FFG,EFGFGGGGGGGGGGGGGGFGGGFGGGG:5:<FGGGGGGGGGGGGGGCFFGGGGCCGGGGCFFGGGGGGGGGGGGGGGGGGEEG?EFGGGGGGGECEGFGGFGGGGGGGGGGGGGGCGGGCCEEG5CCDFCCGFFFGCFFF5CCFF7DBFG32
@M03364:396:000000000-C9LGT:1:1101:5817:5923 1:N:0:10
ACTCCTACGGGAGGCAGCAGTGGGGAATATTGCACAATGGGCGCAAGCCTGATGCAGCGACGCCGCGTGCGGGATGGAGGCCTTCGGGTTGTAAACCGCTTTTGTTCAAGGGCAAGGCACGTTTTCGGCCGTGTTGAGTGGTTTGTTCGAATAAGCACCGGCTAACTACGTGCCAGCAGCCGCGGTAATACGTAGGGTGCAAGCGTTATCCGGATTTATTGGGCGTAAAGGGCTCGTAGGCGGTTCGTCGCGTCCGGTGTGAAAGTCCATCGCTTAACGGTGGATCCGCGCCGG
+
GGGGGGGGGGGGGGGGGGGGGGGGGGGGGGGGGGGGGGGGGGGGGGGGGGGGGGGGGGGGDGGGGGGGGGGGGGGGGGGGGGGGGGGGGGGGGGGGFDFGGG9FDFA9FFGGGF<FCFFD:3DCCE:F3885@FG>,883*,@>FGFACF@ACGGCBFGECG@FFGGGG*<CCEFDDF,:FECFE88EG@CF@68E8ACCCGGFGGEE*<<EG5CCFECFGDCGGG>CGGGEGFCEEEGGGG=/?5C/18:/:*/*9?ECC90<<D+*2:CG:==DCGGG5;=FFGG>FE)917
@M03364:396:000000000-C9LGT:1:1101:20234:5946 1:N:0:10
ACTCCTACGGGAGGCAGCAGTGGGGAATATTGCACAATGGGGGCAACCCTGACGCAGCGACGCCGCGTGCGGGACGAAGGCCTTCGGGTCGTAAACCGCTTTCAGCAGGGACGAGGCCGCTCCTGTGACGGTACCTGCAGAAGAAGCCCCGGCTAAATACGTGCCAGCAGCCGCGGTAATACGTATGGGGCGAGCGTTATCCGGATTCATTGGGCGTAAAGCGCGCGTAGGCGGCCCGTTAGGTCGGAGGTAAAAGCCCGGGGCTCAACCCCGGCGAGCCTCCGATACCGGCGG
+
GGGGGGGGGGGGGGGGGGGGGGGGGGGGGGGGGGGGGGGGGGGGGGGGGGGGGGGGGGGGGGGGGGGGGGGGGGGGGGGGGGGGGGGGGGGGGGGGGGGGGGGGGGGGGGGGGGGGCFFFG*C,,?FGB*=88CFCFGEGGEGG@EEGGGGGEGGGGGGGGGGGGGGGG,CGGGGGGGGGGGGGGGGGGGGGGGGGGGGGGGGGGGGGGGGGGGGGGDGGGFGGGGGGGGGGGGGEGECFGGGGGGGGGGGGFGGGGGGGGGGGGFGGGGGGGGGGGG5DFFGGGDGF4>@DGG
@M03364:396:000000000-C9LGT:1:1101:21496:5949 1:N:0:10
ACTCCTACGGGAGGCAGCAGTAGGGAATTTTCGTCAATGGGCGCAAGCCTGAACGAGCAATGCCGCGTGAACGAGGAAGGTCTTCGGATCGTAAAGTTCTGTTGAGAGGGAAAAAGGAACACCCGAGGATATGCTGGTGAAGTGATATTACCTTTCGAGGAAGTCACGGCTAACTACGTGCCAGCAGCCGCGGTAATACGTAGGTGGCAAGCGTTATCCGGAATGATTGGGCGTAAAGGGTGCGCAGGCGGCTGTGCAAGTCTGAAGTAAAAGGGACCGGCTCAACCGGTTC
+
GGGGGGGGGGGGGGGGGGGGGGGGGGGGGGGGGGGGGGGGGGGGGGGGGGGGGGGGGGGGGGGGGGGGGGGGGGGGGGGGGGGGGGGGGGGGGGGGFGGGGGGGGGGGGGGGGGGGGGGGGGG+3FFG3,9@,CFDFDFFCABFGGAEFGGGGGGGGFGGGGGGGGGGGGGGGGGGGGGGGGGGGGGGGGGGGEGGGGGGGGGGGGGGGFGGGGGGGGGGGGGGGGGGGGGGGGGGGGGGGGEGGGGGGGGGGGGGGGGGGGDGFGGFGGGGGGGGGGGGFFEGGGGEDDFD
@M03364:396:000000000-C9LGT:1:1101:21841:5958 1:N:0:10
ACTCCTACGGGAGGCAGCAGTAGGGAATTTTCGTCAATGGGCGCAAGCCTGAACGAGCAATGCCGCGTGAACGAGGAAGGTCTTCGGATCGTAAAGTTCTGTTGAGAGGGAAAAAGGAACACCCGAGGATATGCTGGTGAAGTGATATTACCTTTCGAGGAAGTCACGGCTAACTACGTGCCAGCAGCCGCGGTAATACGTAGGTGGCGAGCGTTGTCCGGATTTACTGGGCGTAAAGGGAGCGTAGGCGGACTTTTAAGTGAGATGTGAAATACCCGGGCTCAACTTGGGTGC
+
GGGGGGGGGGGGGGEGGGFGGGGGGGGGGGGGGGGGGGGGGGGGGGGGGGGGGGGGGGGGGGGGGEGGGGGGGGGGGGGGGGFGGGGGGGGGGGGFFGGGGFFGGCFECFEGGFEC+EF=EFE++@CF+,98<C<>D8C><F@EDB,CFFGGFFGGGGGGFCGGGGGGGGGFGGGGGFGGCCCCGGGGFCEEGGGGGGGGGGGGGGGGGFEGGGGGEGGGGEEDFFCGGGGGGGG5CECGGGGGGGGGFEEEDGCFGGGGEGGFFFGFFGGGGGG4>DGGFFGCG<:B>?F<<5
@M03364:396:000000000-C9LGT:1:1101:24865:5971 1:N:0:10
ACTCCTACGGGAGGCAGCAGTGAGGAATATTGGTCAATGGGCGGAAGCCTGAACCAGCCAAGTCGCGTGAGGGAAGACGGTCCTACGGATTGTAAACCTCTTTTGTCGGGGAGCAAAGGGGCCCCGCGTAGCCGGATGAGCGTACCCGAAGAAAAAGCATCGGCTAACTCCGTGCCAGCAGCCGCGGTAATACGGAGGATGCGAGCGTTATCCGGATTTATTGGGTTTAAAGGGTGCGCAGGCGGCCTTGCAAGTCAGCGGTCAAATCGTGGAGCTCAACTCCATTCCGCCGTT
+
GGGGGGGGGGGGGGGGGGGGGGGGGGGGGGGGGGGGGGGGGGGGGGGGGGGGGGGGGGGGGGGGGGGGGGGGGGGGGGGGGGGGGGGGGGGGGGGGGGGGGGGGGGGGGGGGGGGG<FFFC@=+6CFG@+@@,83>6CGGG7FGEGGGGGEFFGGGGGGGGGGGGGGFGFCFGGGGGGGGGGFEGGGGGGGGGGGECE>EGGGGGGGGEEGGGGGE8ECGGFGGGEGGGGGGGG888=EGGGGGGEEGFEGGGGFGGGGGGGGGGGGGGGGGGGFDFGGGFFGGGG7@F@FGD3
@M03364:396:000000000-C9LGT:1:1101:16969:5971 1:N:0:10
ACTCCTACGGGAGGCAGCAGTGAGGAATATTGGTCAATGGGCGGAAGCCTGAACCAGCCAAGTCGCGTGAGGGAAGACGGTCCTATGGATTGTAAACCTCTTTTGTCAGGGAGCAATAAGGTAACGCGTACCCGTCTGAGAGTACCTGAAGAAAAAGCATCGGCTAACTCCGTGCCAGCAGCCGCGGTAATACGGAGGATGCGAGCGTTATCCGGATTTATTGGGTTTAAAGGGTGCGTAGGCGGACGGTTAAGTCAGCGGTAAAATCGAGAGGCTCAACCTCTTCCGGCCGTT
+
GGGGGGGGGGGGGGGGGGGGGGGGGGGGEGGGGFGGGGGGGGGGGGGGFGGGGEFGGGGGGGGGGGGGGGGGGGGG@FGGGGGGGGGGGGGGGGGGGCGFGGGGGGGGGGGGGG+:EFGA98B,,B=C3+88C33F<BDA<>FFFCAFG@<F,@>FFFGCDCFGFE7FF:FGGGGFFGGGGGGGGGGGGEGGGGGGGGGGGGGGGGEGGGGEFEG5>EFECCFFGGECCC:CCGGGGGGGEC?CG5ECE*CEGGFF>CCECEGEEFFFG<FFGGG<<DGGFF?CFDF>D)77C<
@M03364:396:000000000-C9LGT:1:1101:22524:6005 1:N:0:10
ACTCCTACGGGAGGCAGCAGTAGGGAATTTTCGTCAATGGGCGCAAGCCTGAACGAGCAATGCCGCGTGGGTGAAGACGGTCTTCGGATTGTAAAGCCCTGTTGCCGGGGACAAAGGACAGCCCGAGTGTACCGCTGACTGTTTGATGGTACCCGGCCAGAAAGCCACGGCTAACTACGTGCCAGCAGCCGCGGTAATACGTAGGTGGCAAGCGTTATCCGGAATGATTGGGCGTAAAGGGTGCGCAGGCGGCTGTGCAAGTCTGAAGTAAAAGGGACCGGCTCAACCGGTTCG
+
GGGGGGGGGGGGGGGGGGGGGGGGGGGGFGGGGGGGGGGGGGGGGGGGGGGGGGGGGGGGGGGGGGGGGGGGGGGGGGGGGGGGGGGGGGGGGGGGGGGGGGGFGEGFFGGGGC,BFFFEGGD+3>CDB8@8<BFFFFF9=FGGG<CFGGFFGGGGGGGGFGGGGGGGG*=BFGGGGGGGGGGGGGGGGGGGFEFGGGFGGFGGGGGGGGGGGGGGGGGGEGGGFF+AFGGGGGEEEGGGGGGGGGGGGGGGGGGGFFGGGGGFGC<DFFGGCGGGGGCGF>:DFGGFGE<DD)
@M03364:396:000000000-C9LGT:1:1101:23081:6006 1:N:0:10
ACTCCTACGGGAGGCAGCAGTGGGGAATATTGCACAATGGGCGCAAGCCTGATGCAGCGACGCCGCGTGCGGGATGGAGGCCTTCGGGTTGTAAACCGCTTTTGTTCAAGGGCAGGGCACGCTTTCGGCCGTGCTGAGGGGGTTGTTCGAGTAAGCACCGGCTAACTACTGGCCAGCAGCCGCGGTAATACGTAGGGTGCAAGCGTTATCCGGATTTATTGGGCGTAAAGGGCTCGTAGGCGGTTCGTCGCGTCCGGTGTGCAAGTCCATTGCTTCACGGTGGATCCGCGCCGG
+
FGFFGCFGGGGGGGGDGGCF<FGGGGGGGGGGGGGGGGGGGGEG@@FFGGGEEGGDGFEEGGGGGEGGGGGGG7FFFEFFDDFBFGGC,BFG?BFGCGGEEGGGG8F<FDFEG@+8C=>FG+++@FFG7+@5**8,@C*>>*<1=<FCF:,@,,?<C<*CCCEGGGFBC,+7=:CCGGGGEEGCE8>CF9CF:CFE>CEEGGE>EGG>FFEGG585++0A<CF=GE*2*<ECCGCE88CE6?7E5=85*:EGE=*:C::7E+:+A*0:0*2*2:C*:FGG>:E*9*C89;BCCC
@M03364:396:000000000-C9LGT:1:1101:9825:6010 1:N:0:10
ACTCCTACGGGAGGCAGCAGTGGGGAATATTGCACAATGGGGGAAACCCTGATGCAGCAACGCCGCGTGCGGGATGGAGGCCTTCGGGTTGTAAACCGCTTTTGTTCAAGGGCAAGGCACGTTTTCGGCCGTGTTGAGTGGATTGTTCGAATAAGCACCGGCTAACTACGTGCCAGCAGCCGCGGTAATACGTAGGGTGCAAGCGTTATCCGGATTTATTGGGCGTAAAGGGCTCGTAGGCGGTTCGTCGCGTCCGGTGTGAAAGTCCATCGCTTAACGGTGGATCCGCGCCGG
+
GGGGGGGGGGGGGGGGGGGGGGGGGGGGGGGGGGGGGGGGGGGGGGGGGGGGGGGGGGGGGGGGGGGGGGGGG@FGGFGGGGGGGGGGGGCGGGGGGGGGGGGGGGGGEFGGGGDG@EGGD<,B@FFE88@8+@C<DFFGGGGGGGGGGFGGCGGGGGGGGGEGGGGGGFGFGGGFDGGGFGGGGGGGGGGFFFGGGGGGCFGGGGGGGGFGEEGGGGGGGGGGGGGGGGFEGGGGDGGGCCGGGGGGGGGGGGGGGGGGGGGGGGGGDGGGGGGGFFEG>FGGFGFFGFEDGG
@M03364:396:000000000-C9LGT:1:1101:8186:6013 1:N:0:10
ACTCCTACGGGAGGCAGCAGTGGGGAATCTTGCGCAATGGGGGCAACCCTGACGCAGCGACGCCGCGTGCGGGACGAAGGCCTTCGGGTCGTAAACCGCTTTCAGCAGGGACGAGGCCGCTACGGTGACCGTACCTGCAGAAGAAGCCCCGGCTAAATACGTGCCAGCAGCCGCGGTAATACGTATGGGGCGAGCGTTATCCGGATTTACTGGGCGTAAAGGGAGCGTAGGCGGATTTTTAAGTGAGATGTGAAATACTCGGGCTTAACCTGAGTGCTGCATTTCAAACTGGA
+
GGGGGGGGGGGGGGGGGGGGGGGGGGGGGGGGGEGGGGGGGGGGGGGGGGGGGGGGGGGGGGGGGGGGGGGGGGGGGGGGGGGGGGGGGGGGGGGGGGGGGGGGCFDFGGGGGG<FCFF>@*>**?<F,,48=FF3?BCC,<BF:?ACFECEGEGCC9FF:::CEDFCGC8CEDGGG5CGGFFGGGFGGECEGEEGGDGGGGGGGGGGGGGGDFGG88EFGGGFGC8/8?EEEGGGEF7@FCFGGGGFGEFFFGGFGGGGGDDGECF>GFCF4CFGGGGGFFGGF*:@GFFGG
@M03364:396:000000000-C9LGT:1:1101:13457:6028 1:N:0:10
ACTCCTACGGGAGGCAGCAGTGGGGAATATTGGGCAATGGGCGAAAGCCTGACCCAGCAACGCCGCGTGAAGGAAGAAGGCCTTCGGGTTGTAAACTTCTTTTACCAGGGACGAAGGACGTTACTGTACTGCGGGAAAAGGCAACGGCTAACTACGTGCCAGCAGCCGCGGTAATACGGAGGATCCGAGCGTTATCCGGATTTATTGGGTTTAAAGGGTGCGCAGGCGGCCTTGCAAGTCAGCGGTCAAATCGTGGAGCTCAACTCCATTCCGCCGTGGATACTGCCGGGCTTG
+
GGGGGGGGGGGGGGGGGGGGGGGGGGGGGGGGGFEFGCFGGDFGGG:FFGGGGGDFECF@EGGEEGGGGG@FCF8EGDFGGFGCCGGDGDGEGGFFGEEGGGC,FE,FFEF<CF>F@8>B+3B=,:858,,,8+6+8DC,3DFG77:C>F>C@;@>,3>FEGC:CFFB8*1CG@FC:C:1CE<FF+<***=B818<7CG8;EG7C?@FC:8*<CF<CEC:CEGCGDGEGG>EFCGG??<E9CFGDE5CGG9EEAFGG=62097?CFGGF*3:*5CDC):7?4<CFGGEGF:D7)
@M03364:396:000000000-C9LGT:1:1101:14156:6029 1:N:0:10
ACTCCTACGGGAGGCAGCAGTGGGGAATATTGCACAATGGGCGAAAGCCTGATGCAGCGACGCCGCGTGAGCGAAGAAGTATTTCGGTATGTAAAGCTCTATCAGCAGGGAAGATAATGACGGTACCTGACTCAGAAGCTCCGGCTAAATACGTGCCAGCAGCCGCGGTCATACGTAGGGTGCAAGCGTTATCCGGATTTATTGGGCGTAAAGGGCTCGTAGGCGGTTCGTCGCGTCCGGTGCGAAAGTCCATCGCTTAACGGTGGATCCGCGCCGGGTACGGGCGGGCTTG
+
GGGGGGGGGGGGGGGGGGGGGGGGGGGGGGGGGGGGGGGGGGGGGGGGGGGGGGGGGGGGGGGGGGGGGGGGGGGGGGGGGGGGGGGGGGGGGGGGGGGGGGGGGGGGGGGGGGGG9FFFGFFF:CFG,,83,,BCDFGGGGGGGGFGGGFGCGGGGGGGGGGGGGGGG*CFGGGGGGGGGGGGGGGGGGGGGGFGGGGGGGGGGGGGGGGGGGGGGGGGGGGFGGGGCGGGGGGGGGEGGG*CEGGGGGGGGGGGGGGGGEGCGGGCDFGGGGGGGGEGFFGGGGGFGF4D
@M03364:396:000000000-C9LGT:1:1101:7753:6031 1:N:0:10
ACTCCTACGGGAGGCAGCAGTCGGGAATATTGCGCAATGGGGGCAACCCTGACGCAGCGACGCCGCGTGCGGGACGAAGGCCTTCGGGTCGTAAACCGCTTTCAGCAGGGACGAGGCCGCGCGGAGACGGTCCCTGCAGAAGAAGCCCCGGCTAAATACGTGCCAGCAGCCGCGGTAATACGTATGGGGCGAGCGTTATCCGGATTCATTGGGCGTAAAGCGCGCGTAGGCGGCCCGTTAGGTCGGAGGTAAAAGCCCGGGGCTCAACCCCGGCGAGCCTCCGATACCGGCGGG
+
GGGGGGGGGGGGGGGGGGGGGGGGGGGGGGGGGGGGGGGGGGGGGGGGGGGGGGGGGGGGGGGGGGGGGGGGGGGGGGGGGGGGGGGGGGGGGGGGGGGGGGGGGGGGGGGGGGGGECFG7*=4*4<F<1<1<BF@CFCFFGGGGGCFEGGGCGGGGGGFFGGGGGGGGFGGGGGGGGGGGGGGGGGGGCGEGDGGCEGGGGGGGGGGGGGGGGGEEEFGGGGGGGGGGGGGGGEGG8EGGGGGGGEGGEFFGGGFGGGGGGGGGGGGGGGGGGGGGGGC>FGGGGGFGFFGGD
@M03364:396:000000000-C9LGT:1:1101:19676:6035 1:N:0:10
ACTCCTACGGGAGGCAGCAGTGGGGAATCTTGCGCAATGGGGGCAACCCTGACGCAGCGACGCCGCGTGCGGGACGAAGGCCTTCGGGTCGTAAACCGCTTTCAGCAGGGACGAGGCCGCGCGTTGACGGTACCTGCAGAAGAAGCCCCGGCTAAATACGTGCCAGCAGCCGCGGTAATACGTATGGGGCGAGCGTTATCCGGATTCATTGGGCGTAAAGGGCTCGTAGGCGGTTCGTCGCGTCCGGTGTGAAAGTCCATCGCTTAACGGTGGATCCGCGCCGGGTACGGGCGG
+
GGGGGGGGGGGGGGGGGGGGGGGGGGGGGGGGGGGGGGGGGGGGGGGGGGGGGGGGGGGGGGGGGGGGGGGGGGGGGGGGGGGGGGGGGGGGGGGGGGGGGGGGGGGGGGGGGGEFFGGGE1=4*=FF+44+1?C<EGGGFCFFCGFFEFGDEGGGGGGGAFGGGGGGGGDEGGGGGGGGGGGGGGGGGGGGGGGGGGGGGGGGGGGGGGGGGGGGGGFGGGEGGGEGGGGGGGGGGGGGGGGGGGG=ECEFGGGGGGGGGGGGGGGGGGEGGGGGGGGGFFGGGGGFGFFDGG
@M03364:396:000000000-C9LGT:1:1101:24253:6035 1:N:0:10
ACTCCTACGGGAGGCAGCAGTAGGGAATTTTCGTCAATGGGCGCAAGCCTGAACGAGCAATGCCGCGTGGGTGAAGACGGTCTTCGGATTGTAAAGCCCTGTTGCCGGGGAAAAAGGGGAGATGCAGGAAATGGCATTTCATGGATGGTACCCGGCCAGAAAGCAACGGCTAACTACGTGCCAGCAGCCGCGGGAATACGTAGGTGGCGAGCGTAATCCGGAATGATTGGGGGTAAAGGGGGCGCAGGCGGTCTGTTAAGTCTGAAGGCAAAGGGATGAGCTCAACTCATTTTT
+
GGGGGGGGGGGGGGGGGGGGGGGGGGGGGGGGGGGGGGGGGGGGGGGGGGGGGGGGGGGGGGGGGGGGGGGGGGGGGGGGGGGGGGGGGGGGGGGGGGGGGGGGGGGGGGEGGGGGFGGB=3:>>CDG8,8,,:B@FFGGGGGGGGGFGGFGFGGGD:@FF:>F7CAF71:=,4,<::,<F*7,*,<F*1:=F*:*0:<8+<CE+A8*:/8*2C**2<+?8C8*29<:EGE***2C:CFE***/:5E=/CE>85@F*A92<+*3<*AFDFF*9FC**702**39=C:6D=F7*0
@M03364:396:000000000-C9LGT:1:1101:13969:6063 1:N:0:10
ACTCCTACGGGAGGCAGCAGCTAAGAATATTCCGCAATGGAGGAAACTCTGACGGAGCGACGCCGCGTGGATGATGAAGGTCGGAAGATTGTAAAATCCTTTTATGACTGAGGAATAAGTACGTTGAGAGAAACGGCGTATGGTGACTGTAGGTCATGAATAAGCAACGGCTAATTACGTGCCAGCAGCCGCGGTAACACGTAAGTTGCGAGCGTTGTTCGGAATTATTGGGCGTAAAGGGCTCGTAGGCGGTTCGTCGCGTCCGGTGTGAAAGTCCATCGCTTAACGGTGGAT
+
GGGGGGGGGGGGGGGGGGGGGGGFGGGGGGGGGGGGGGGGGGGGGGGGGGGGGGGGGGGGGGGGGGGFFGGGGGGGGGGGGGGGGGGGGGGGGGGGGGGGGGGGGGGGGGGGGGEGGFFF,<CB4BFG=5DB<<DEFGFDDDGGGGDEFGGGCFGGGGGGFGGGGGGGG*:FFGGGGGGGGGGGGGGGGGGGGGGGGGGGGGGGGGGGGGGGGGGGGGGGGGCEFFGGGGGGGGEEGFGGGGGGGGGGGGGGCGCCDGGGGEGGGG=DGGEGGGGFFGGFEF57DFC@DFFGF*
@M03364:396:000000000-C9LGT:1:1101:6402:6076 1:N:0:10
ACTCCTACGGGAGGCAGCAGTGGGGAATTTTGGACAATGGGCGCAAGCCTGATCCAGCTATTCCGCGTGTGGGATGAAGGCCCTCGGGTTGTAAACCACTTTTGTAGAGAACGAAAAGACACCGTCGAATACATGGTGTTGCTGACGGTACTCTAAGAATAAGCACCGGCTAACTACGTGCCAGCAGCCGCGGTAATACGTAGGGTGCGAGCGTTAATCGGAATTACTGGGCGTAAAGGGTGCGCAGGCGGTTGAGTAAGACAGATGTGAAATCCCCGAGCTTAACTCGGGAAT
+
FGGGGGGGGGGGGGGGGGGGGGGGGGGGGGGG7,CFGGGGGEGGEG:FGGGG<CFGGGFG<FGGGGGGG7F@FGCFGGGGGGCFGFGGGGGGGGGGGFGGGG<,:9<AE<FEGGGG+?+?AF<484@F8>A5,<AF<?8:>DDFEGGGGGGF<F,EF<DC,>FGFFGGGGGGGGGGCGGGGGGGGGGGGGGGGGGGGGGGFFGGGEEGGFGGGCE8*<CGGGGGGG9CFGGGGGGGGGGGGGGGGGGGGGGGGD8CFFFG?F*:*:EGGGGGGGCFFDECBEGGGGGFD>D7C2
@M03364:396:000000000-C9LGT:1:1101:20132:6079 1:N:0:10
ACTCCTACGGGAGGCAGCAGTGAGGAATATTGGTCAATGGGCGGAAGCCTGAACCAGCCAAGTCGCGTGAAGGATGAAGGTATTATGTATTGTAAACTTCTTTAGCAGTGGAGAAATAAGGGGGACGTATCCCCCGATGCTAGTACACGGAGAATAAGGATCGGCTAACTCCGTGCCAGCAGCCGCGGTAATACGGAGGATCCGAGCGTTATCCGGATTTATTGGGTTTAAAGGGTGCGCAGGCGGCCTTGCAAGTCAGCGGTCAAATCGTGGAGCTCAACTCCATTCCGCCGG
+
GGGGGGGGGGGGGGGGGGGGGGGGGGGGGGGGGGGGGGGGGGGGGGGGGGGGGGGGGGGGGGGGGGGGGGGGGGGFFEFGEFFGG9FEGFGGGGGGGGGGGGGFFFDF?FGEFFFG9FG,CEF:+>FG7,8?,B+3@CF@<=FGGGGG7FEF:FGGGGFF9FFFGCFGGCFGG*DFGGGGGGGGGGGGE@GGGGGGGGGGGFGG@FCFGCEFGGEGE;8CF7:EFG1A8EGGFGGCEGGGGEGGGGGEGGGFGG9+?FGGGGDGEFF**9/93/:7*CFC54FG<F*9*9B7))
@M03364:396:000000000-C9LGT:1:1101:7652:6080 1:N:0:10
ACTCCTACGGGAGGCAGCAGTGGGGAATCTTGCTCAATGAGGGCAACCCTGACGCAGCGACGCCGCGTGCGGGACGAAGGCCTTCGGGTCGTAAACCGCTTTCAGCAGGGACGAGTCCGCAGACTTGACGGTAACAGCAGGAGAAGCCCTGGCTAAATACGTGCCAGCATCGGCGGTAATACGTATGGGTCGTGCGTTATCCGGATTCATTAGGCGTAAAAGACGCGTAGGAGACGCGATAGGTCGGAGCCAATAGCCCGGGGCTCAACCCCTGCTATCGTCCGATACCTTC
+
GCE@FFGFGCBC@+BC,C,,CF9-@,@FD--,6,6C@FF-;,,8CFG<F,E<8,BCG+:@@+7>FG+F4,>4+++@FE?>FFD8<F7FF++CF<D9,>FGFGF99D9D+++3@>F+,,3+5**,,,,,8*3+88,,783,**8,<,,,*,@:<<F893,712+=FG7*B,+******1;:@<13<C***+2:**1*;/:*3ACGC>C+AC9+3++**2::++**1*:C881+**2/:8*:/86001?788*6@+++03*//C)**1<49C8C9*/0:*0*0)*1>*/)9**2
@M03364:396:000000000-C9LGT:1:1101:20499:6083 1:N:0:10
ACTCCTACGGGAGGCAGCAGTGAGGAATATTGGTCAATGGGCGGAAGCCTGAACCATCCAAGTCGCGTGAAGGATGAAGGTATTATGTATTGTAAACTTCTTTAGCAGTGGAGAAAGAAGGGAGTCGAGCCTCCCGATGCTAGTACACTGAGAATAAGGATCGGCTAACTCCGTGCCAGCAGCCGCGGTAATACGGAGGATCCGAGCGTTATCCGGATTTATTGGGTTTAAAGGGTGCGCAGGCGGCCTTGCAAGTCAGCGGTCAAATCGTGGAGCTCAACTCCATTCCGCCGT
+
GGGGGGGGGGGGGGGGGGGGGGGGGGGGGGGGGGGGGGGGGGGGFGGGGGGGGGGGGGGGGGGGGGGGGGGGGGGGFFGGFGGGGGGGGGGGFGGGGGDGGGGGGFGGFFGGGGFG,FFG,-B+4BFG4+@4:ABFGFEEF<FGGGGDGFFG,CFEGGGC,DFEGFGGGGFGGFGGGGGGGGGGGGGGGCGGGGGGGGGGGGGG>FDGGEGGGGGGGE8FGC@CFG8EGGGGGGGGGGGGGGGGGGGCGGGGGGGCGCCGGGGGGFGGGDFF*5AG<CGGFFGGCFCFGFFGG5
@M03364:396:000000000-C9LGT:1:1101:10115:6090 1:N:0:10
ACTCCTACGGGAGGCAGCAGTGGGGAATTTTGCGCAATGGAGGCAACTCTGACGCAGCAACGCCGCGTGCGGGATGAAGGCCCTCGGGTTGTAAACCGCTTTCAGCAGGGAAGACTTCGACTGTGCCTGCAGAAGAAGCACCGGCTAAATACGTGCCAGCAGCCGCGGTGATACGTATGGTGCAAGCGTTATCCGGATTTACTGGGTGTAAAGGGTGCGTAGGTGGTATGGCAAGTCAGAAGTGAAAGGCTGGGGCTCAACCCCGGAACTGCTTTTGAAACTGTCAAACTGG
+
GGGGGGGGGGGGGGGGGGGGGGGGGGGGGGGGGGGGGGGGGGGGGGGGGGGGGGGGGGGGGGGGGGGGGGGGGG:FGGGGGGGGGGGGGGGGGGGGGGGGGGGGGFGGGGGGGG@A@FF>:-@,,CFD@:>3,,@FCFGGGFFGD*CFGGGGGGGGGGGGGGGGGGGGG*BFGGGCFGGGGGGGGGGGFGCFGGGGGGEGGGGGGGFGGGGGGGGGGGGCEGGCFG;CCFGGGGGGGGGFGGCGFGGGGGFGDGGDGGGGFGGGECEDDGFFGGFFFDGGFFG7DGFFGFFG
@M03364:396:000000000-C9LGT:1:1101:11267:6108 1:N:0:10
ACTCCTACGGGAGGCAGCAGTAGGGAATTTTCGTCAATGGGCGCAAGCCTGAACGAGCAATGCCGCGTGAACGAGGAAGGTCTTCGGATCGTAAAGTTCTGTTGAGAGGGAAAAAGGAACACCAGAGGACATGCTGGTGAAGTGATATTACCTTTCGAGGAAGTCACGGCTAACTACGTGCCAGCAGCCGCGGTAATACGTAGGTGGCGAGCGTTATCCGGAATGATTGGGCGTAAAGGGTGCGTAGGCGGCCTGTTAAGTCTGAAGTGAAAGGTACCGGCTCAACCGGTTC
+
GGGGGGGGGGGGGGGGGGGGGGGGGGGGGGGGGGGGGGGGGGGGGGGGGGGGGGGGGGGGGGGGGGGGGGGGGGGGGGGGEGGGGGGGGGGGGGGGFGGGGBFGGGGGGGFGGGGGGGGFFDF<DDFF,+8:,:FGFBFFFGGFFFFFGGGGFGFGFGGGGGGGGGGGGB><FGGGGGGGGGGGGGGGGGGGGGGGGGGGGGGGGGGGGGGGGFFGGGGGGEGGGE<CGGGGEGGGGGGGGGDEEGGGGGGGDGGFGGGGGGFEAFGGGGGGGGGGGGGGFBGGGGDDGE@D
@M03364:396:000000000-C9LGT:1:1101:18687:6130 1:N:0:10
ACTCCTACGGGAGGCAGCAGTGGGGAATATTGCACAATGGGGGAAACCCTGATGCAGCAACGCCGCGTGAGTGATGAAGGCCTTCGGGTCGTAAAACTCTGTCCTCAAGGAAGATAATGACGGTACTTAAGGAGGAAGCCACGGCTAACTACGTGCCAGCAGCCGCGGTAATACGTAGGGGGCTAGCGTTATCCGGATTTACTGGGCGTAAAGGGTGCGTAGGTGGTCTCTTAAGTCAGGAGTGAAAGGCTCCGGCTTAACCGTAGTAAGCTCTTGCAACTGGGAGGCTGGAGG
+
GGGGGGGGGGGGGGGGGGGGGGGGGGGGGGGGGGGGGGGGGGGGGGGGGGGGGGGGGGGGGGGGGGGGGGGGGGGGGGGGGGGGGGGGGCGGGGGAFFGGGGG,EFG<FFGEFF,BB,C:,-8+:BAD,,CC,D==DFGF,BCGC@@FGGFFGGGGFGGGGGGGGGGGG*>@FGGFGGGGGE=*=CGGEF:=FFGGEGFG:F2FGGGGEGGFCFG*:?E>EGG7F5*+++<C?AFFFCF8+2AFCEC?5CC**2::D?6FGCD:=DG7*:0*2A9>*7CC/9<C957)*)./**
@M03364:396:000000000-C9LGT:1:1101:12264:6134 1:N:0:10
ACTCCTACGGGAGGCAGCAGTGGGGAATCTTGCGCAATGGGGGCAACCCTGACGCAGCGACGCCGCGTGCGGGACGAAGGCCTTCGGGTCGTAAACCGCTTTCAGCAGGGACGAGGCCGCGGGGTGACGATACCTGCAGAAGAAGCCCCGGCTAAATACGTGCCAGCAGCCGCGGTAATACGTAGGGTGCAAGCGTTATCCGGATTTATTGGGCGTAAAGGGCTCGTAGGCGGTTCGTCGCGTCCGGTGTGAAAGTCCATCGCTTAACGGTGGATCCGCGCCGGGTACGGGCGG
+
GGGGGGGGGGGGGGGGGGGGGGGGGGGGGGGGGGGGGGGGGGGGGGGGGGGGGGGGGGGGGGEGGGGGGGGGGGGGGGGGGGGGGGGGGGGGGGGGGGG7FEGGGGGFGGGGGGGGGGFFG*=C=FGG8*=11CEFFFGGGFFFG6@CGGEG8EGGGGGGFGGGGGGGG8FEGGG>EGGGGFCCGGGFGDCFGFC;EEGGGGGEE*CFDGGGGGGGGGGGF;86@CCGGGGGGGGGGGEGGGGGDEGCE;CEFGGGCCGFGGG5ECCGGGGDGD9<CFGDDFGGGD3<C>EGGG
@M03364:396:000000000-C9LGT:1:1101:17394:6194 1:N:0:10
ACTCCTACGGGAGGCAGCAGTGGGGAATCTTGCGCAATGGGGGCAACCCTGACGCAGCGACGCCGCGTGCGGGACGAAGGCCTTCGGGTCGTAAACCGCTTTCAGCAGGGACGAGGCCGCGAGGTGACAATACCTGACTAAGAAGCCCCGGCTAACTACGTGCCAGCAGCCGCGGTAATACGTAGGGGGCAAGCGTTATCCGGATTTACTGGGTGTAAAGGGAGCGTAGACGGTATGGCAAGTCTGATGTGAAAACCCGGGGCTCAACCCCGGGACTGCATTGGAAACTGTGG
+
GGGGGGGGGGGGGGGGGGGGGGGGGGGGGGGGGGGGGGGGGGGGGGGGGGGGGGGGGGGGGGGGGGGGGGGGGGGGGGGGGGGGGGGGGGGGGGGGGGGGGGGGGGGGGGGGGGFGDGGGC*441@FF,,7,2>FFGGGFFF9C:FFGGGGFCGGGGGGGGGGGGGGGG8FGGGGGGGGGGGGGGGGGGDGGGGG>EGGGGGGGGGGGGGGGGGGGGGGFG>;EEGGGECEGGGGGGGGGGGFGFCCFG9CFGDFGGGGGGGG=CGGGGDGGCE5D4CGD=FGDFGGFCFFGG
@M03364:396:000000000-C9LGT:1:1101:10505:6196 1:N:0:10
ACTCCTACGGGAGGCAGCAGTGGGGAATATTGGGCAATGGGGGAAACCCTGATGCAGCAACGCCGCGTGAGTGATGACGGCCTTCGGGTTGTAAAGCTCTGTCTTCAGGGACGATAATGACGGTACCTGAGGAGGAAGCCACGGCTAACTACGTGCCAGCAGCCGCGGTCATACGTAGGTGGCGAGCGTTGTCCGGATTTACTGGGCGTAAAGGGAGCGTAGGCGGATTTTTAAGTGAGATGTGAAATACTCGGGCTTAACCTGAGTGCTGCATTTCAAACTGGAAGTCTAG
+
GGGGGGGGGGGGGGGGGGGGGGGGGGGGGGGGGGGGGGGGGGGGGGGGGGGGGGGGGGGGGGGGGGGGGGGGGGGGGGGGGGGGGGGGGGGGGGGGGGGGGGGGGGGGGGGGGFGD3FF<FBFFBCFG:383:BF=FGGGGGGGGGEFGGFGFGGGGGGGGGGGGGGGG:;FGGGGGGGGGGGGGGGGFGGGGGGGGGGGGGGGGGGGGGGGGGGGGGGEGGGGGGCEGGGGFGGGGGGGGGGGFGGGGGGGGGDGGGGGGGGGGGGGGGGGGGGGGGFFFFGGGGGFGFFF
@M03364:396:000000000-C9LGT:1:1101:20360:6234 1:N:0:10
ACTCCTACGGGAGGCAGCAGTGGGGAATATTGCACAATGGGCGCAAGCCTGATGCAGCGACGCCGCGTGCGGGATGGAGGCCTTCGGGTTGTAAACCGCTTTTGTTCAAGGGCAAGGCGGGTCTTCGGGACCGTTGAGTGGATTGTTCGAATAAGCACCGGCTAACTACGTGCCAGCAGCCGCGGTAATACGTAGGGTGCAAGCGTTATCCGGATTTATTGGGCGTAAAGGGCTCGTAGGCGGTTCGTCGCGTCCGGTGTGAAAGTCCATCGCTTAACGGTGGATCCGCGCCGG
+
GGGGGGGGGGGGGGGGGGGGGGGGGGGGGGGGGGGGGGGGGGGGGGGGGGGGGGGGGGGGGGGGGGGGGGGGGGGGGGGGGGGGGGGGGGGGGGGGGGGGGGGGGGG9FGGGGGGGBF@CEEGGFFGG5*5>*>BBFFFGF,?FGGGFGGFG<FGGGGGGGGGGGGGGG*=EGGGGGGGGGGGGGGGGGGGGFEGGGGGGGGGGGGGGGFGGGCGGGGGFGGGGGGGGGGGGCFEGEEGGGGGEGGGGGGGGGGGGGEEGG9CFGGGGGGGGGGGGGGGGFFGFGGGF5>EDGG
@M03364:396:000000000-C9LGT:1:1101:16397:6237 1:N:0:10
ACTCCTACGGGAGGCAGCAGTAGGGAATTTTCGTCAATGGGCGCAAGCCTGAACGAGCAATGCCGCGTGGGTGAAGACGGTCTTCGGATTGTAAAGCCCTGTTGCCGGGGACAAAGGACAGCCCGAGTGTACAGCTGACTGTTTGCTGGTACCCGGCCAGAAAGCCACGGCTAACTACGTGCCAGCAGCCGCGGTAATACGGAGGATGCAAGCGTTATCCGGATTTATTGGGTTTAAAGGGTGCGTAGGCGGTTTGTTAAGTCAGCGGTGAAAGCGTTTCGCTCAACGAGATC
+
GGGGGGGGGGGGGGGGGGGGGGGGGGGGGGGGGGGGGGGGGGGGGGGGGGGGGGGGGGGGGGGGGGGGGGGGGGGGGGGGGGGGGGGGGGGGGGGGGGGGGGGEGGGGGGGGGGGGFCF>CF@+3>CF339,<,==F9FFGCGFG,@FGFFGCGGGGGGGGGGGGGGGGEGGGGGGGGGGGGGGGGGGGGGGGGGGGFGGGGGGGCGGGGGGGGGGGGGGGDEGGG9CGGCFGGCFG?FGDGGGGGDGGGGGGDGGGGGGGGGGGGGGGGFGGGGGGGGG>BEFCCFF>DDGG
@M03364:396:000000000-C9LGT:1:1101:9074:6250 1:N:0:10
ACTCCTACGGGAGGCAGCAGTAGGGAATTTTCGTCAATGGGCGCAAGCCTGAACGAGCAATGCCGCGTGAGTGAGGAAGGTCTTCGGACTGTAAAGCTCTGTTGCCGGGGACAAAGGACAGCCCGAGTAGACAGCTGACTGTTTGATGGTACCCGGCCAGAAAGCCACGTCTAACTACGTGCCAGCAGCCGCGGTAATACGTAGGTGGCAAGCGTTATCCGGAATGATTGGGCGTAAAGGGTGCGCAGGCGGCTGTGCAAGTCTGAAGTAAAAGGGACCGGCTCAACCGGTTC
+
GGGGGGGGGGGGEGGGGGGGGGGGGGGGGGGGGGGGGGGGGGGGGGGGGGGGGGGGGGGGGGGGGGGGGGGGGGGFGGGGGGGGGGGCFGGGGGGGGGGGGGGGGGGGGGFEGGFBFFC,AFG+@+@F,,9<,3BFFFFGFACFFFGGFGGFFGG7CCCFCGG7FGGGE8DFCFGGGGFGGGGGGGGG@FGC:CFEGGGGCGGGGGGGGGGGFGGGGG::=EGGGGGFGG6FGGGGDGFGDGGGEDGGGGGGGGGGFCFGGFGGGFFFFGDGCF=C5C555>EDCGGFDEFGG
@M03364:396:000000000-C9LGT:1:1101:24500:6271 1:N:0:10
ACTCCTACGGGAGGCAGCAGCTAAGAATATTCCGCAATGGACGAAAGTCTGACGGAGCGACGCCGCGTGGATGATGAAGGTCGGAAGATTGTAAAATCCTTTTATAACTGAGGAATCAGCAGTATGAGCGACCCGCATTGTGGTGTCTGTAGGTTATGAATAAGCAACGCCTAATTACGTGCCAGCAGCCGCGGTAACACGTAAGTTGCGAGCGTTGTTCGGAATTATTGGGCGTAAAGGGCATGTAGGCGGTTTTGCAAGCTTGATGTGAAAGGCAGGAGCTTAACTCCTGG
+
GGGGGGGGGGGGGGGGGGGGGGGGGGGGGGGGGGGGGGGGGGGGGGGGGGGGGGGGGGGGGGGGGGGGGGDGGGFGGGGGGGGGGGGGGGGGFGGGGGGCGGG,C,EFGGGGGG8E,,CE,-:,,:CF,+8++833CF7FFGDFF,@FGGCFFFGGGGGGGGGGGCGGG*1>CBFGGGGGGGGGGGGGGGGGGFGGGGGGGGGGGGGGGGGGGGGGGGGGGGGGGGGGGGGGGGGGEGGGGGGGGGGGGGGGCECGGGGFFFGGFFFF:DEGFGGGGGGDBFGFGFGFGFFGG
@M03364:396:000000000-C9LGT:1:1101:13446:6306 1:N:0:10
ACTCCTACGGGAGGCAGCAGTGGGGAATCTTGCGCAATGGGGGCAACCCTGACGCAGCGACGCCGCGTGCGGGACGAAGGCCTTCGGGTCGTAAACCGCTTTCAGCAGGGACGAGGCCGCTCCTGTGACGGTACCTGCAGAAGAAGCCCCGGCTAAATACGTGCCAGCAGCCGCGGTAATACGTATGGGGCGAGCGTTATCCGGATTCATTGGGCGTAAAGCGCGCGTAGGCGGCCCGTTAGGTCGGAGGTAAAAGCCCGGGGCTCAACCCCGGCGAGCCTCCGATACCGGCGG
+
GGGGGGGGGGGGGGGGGGGGGGGGGGGGGGGGGGGGGGGGGGGGGGGGGGGGGGGGGGGGGGGGGGGGGGGGGGGGGGGGGGGGGGGGGGGGGGGGGGGGGGGGGGGFGGGGGGGGGGGGG*>,8@FFC8488FGGEGFFGGGGGFGGGGFGGGGGGGGGGGGGGGGGG0;FGGGGGGGGGGGFGGGGGGGGGGGGGGGGGGGG8EGGGGGGGGGGGGGGGGGGGGGGGGGGGGGEGGCFGGGGGGGCEGGGGGGGGGGGGGDGGGGGGGGGGEGDGGGGFFFGDDGFGFFGGG
@M03364:396:000000000-C9LGT:1:1101:25467:6307 1:N:0:10
ACTCCTACGGGAGGCAGCAGTGAGGAATATTGGTCAATGGGCGGAAGCCTGAACCAGCCAAGTCGCGTGAAGGATGAAGGTATTATGTATTGTAAACTTCTTTAGCAGTGGAGAAATAAGGGAGTCGAGACTCCTGATGCTAGTACACTGAGAATAAGGATCGGCTAACTCCGTGCCAGCAGCCGCGGTAATACGGAGGATCCGAGCGTTATCCGGATTTATTGGGTTTAAAGGGAGCGTAGGCGGGATGGTAAGTCAGCGGTCAAATGTCCGTGCCCAACGCGGTCATGCCGT
+
GGGGGGGGGGGGGGGGGGGGGGGGGGGGGGGGGGGGGGGGGGGGGGGGGGGGGGGGGGGGGGGGGGGGGGGGGGGGGGGGGGGGGGGGGGGGGGGGGGGGGGGFGAFGFGGGGGGGGFFEF9F8+:@C+,@?B??=AEEFGDGGFGFFFGFG?FGGGGGGGGGGGGDGGFFGGGGDGGGGGGGGGGGGGCGFGFGGGGGGGGGGFGGGGGGGGGGGEBEGGGGGGGFG7FFGGGGGGGGGGGGGGGGGGGGGGGGGGGGGGGGGGGGGGGGGGGGGFFGDEFGGGDGBFFFCDD
@M03364:396:000000000-C9LGT:1:1101:7834:6337 1:N:0:10
ACTCCTACGGGAGGCAGCAGTGGGGAATATTGCACAATGGGCGCAAGCCTGATGCAGCGACGCCGCGTGCGGGATGGAGGCCTTCGGGTTGTAAACCGCTTTTGTTCAAGGGCAAGGCACGGTTTCGGCCGTGTTGAGTGGATTGTTCGAATAAGCACCGGCTAACTACGTGCCAGCAGCCGCGGTAATACGTAGGGTGCAAGCGTTATCCGGATTTATTGGGCGTAAAGGGCTCGTAGGCGGTTCGTCGCGTCCGGTGTGAAAGTCCATCGCTTAACGGTGGATCCGCGCCGG
+
GGGGGGGGGGGGGGGGGGGGGGGGGGGGGGGGGGGGGGGGGGGGGGGGGGGGGGGGGGGGGGGGGGGGGGGGGGGGGGGGGGGGGGGGGGGGGGGGGGGGGGGGGGGADFFEEDFG@FGGG7><+:FF+85*53@>=FFFF9FFFGCCGGFG*FFGGGGGGGGGGGGGG<FGGGGGGGGGGGGGGCG*CEGF:<CEGGEEGGGGGGGDGGGGGED8:FGGGGGGGGEGFGGGGGGGGGGGGGG7EGGGGGGGGGGGGEGCCF7EGGGGGGGGDGE37CGG<:EGFGGFGEFGGG
@M03364:396:000000000-C9LGT:1:1101:25828:6348 1:N:0:10
ACTCCTACGGGAGGCAGCAGTGGGGAATATTGCACAATGGGCGCAAGCCTGATGCAGCGACGCCGCGTGCGGGATGGAGGCCTTCGGGTTGTAAACCGCTTTTGTTCAAGGGCAAGGCACGGTTTCGGCTGTGTTGAGTGGATTGTTCGAATAAGCACCGGCTAACTACGTGCCAGCAGCCGCGGTAATACGTAGGGTGCAAGCGTTATCCGGATTTATTGGGCGTAAAGGGCTCGTAGGCGGTTCGTCGCGTCCGGTGTGAAAGTCCATCGCTTAACGGTGGATCCGCGCCGG
+
GGGGGGGGGGGGGGGGGGGGGGGGGGGGGGGGGGGGGGGGGGGGGGGGGGGGGGGGGGGGGGGGGGGGGGGGGGGGGGGGGGGGGGGGGGGGGGGGGGGGGGGGGGG,FFGGGG7D<DFGG7FFCEFG@+83,<@7FACFFBFEGGGGGG8F8FGGGGGGGGGGGGGGG*<CFGGGGGGGGGGGGGEGGGGGGGFEGGGGGGGGGGGGGGGGGEGDGGGGGGGGGECGGGGGGGGGGGGGGGGGDGGGGGGGGGGGG8CEEEGGGFFC>FGGGGGGGGGGFFGGGGGFGFFGGD
@M03364:396:000000000-C9LGT:1:1101:4619:6366 1:N:0:10
ACTCCTACGGGAGGCAGCAGTGGGGAATATTGCACAATGGGCGCAAGCCTGATGCAGCGACGCCGCGTGCGGGATGGAGGCCTTCGGGTTGTAAACCGCTTTTGTTCAAGGGCAAGGCACGGTTTCGGCCGTGTTGAGTGGATTGTTCGAATAAGCACCGGCTAACTACGTGCCAGCAGCCGCGGTAATACGTAGGGTGCAAGCGTTATCCGGATTTATTGGGCGTAAAGGGCTCGTAGGCGGTTCGTCGCGTCCGGTGTGAAAGTCCATCGCTTAACGGTGGATCCGCGCCGG
+
GGGGGGGGGGGGGGGGGGGGGGGGGGGGGGGGGGGGGGGGGGGGGGGGGGGGGGGGGGGGGGGGGGGGGGGGGGGGGGGGGGGGGGGGGGGGGGGGGGGGGGGGGGG<FGGGGGGGDGGGC7FG7@FE++5*333,@@FFGEGFGGGDFFFGCCFGFGGGGGGGFGGGGEGGGFGGGGGGGGGGGGGGGFG><9CGEFGGGGGGGGGGGCCEGC8EFFGGGGGGGGEGGGGGGGGDGCGGGGGCGGGGGGGGGDEEGGDEGC>FGGGGFGGGGGGGGGGG3>EG4C7FFFFGGD
@M03364:396:000000000-C9LGT:1:1101:13093:6371 1:N:0:10
ACTCCTACGGGAGGCAGCAGTGGGGAATATTGCACAATGGGGGAAACCCTGATGCAGCAACGCCGCGTGAGTGATGACGGCCTTCGGGTTGTAAAGCTCTGTCTTCAGGGACGATAATGACGGTGCCTGAGGAGGAAGCCACGGCTAACTACGTGCCAGCAGCCGCGGTAATACGTAGGTGGCGAGCGTTGTCCGGATTTACTGGGCGTAAAGGGCTCGTAGGCGGTTCGTCGCGTCCGGTGTGAAAGTCCATCGCTTAACGGTGGATCCGCGCCGGGTACGGGCGGGCTTG
+
GGGGGGGGGGGGGGGGGGGGGGGGGGGGGGGGGGGGGGGGGGGGGGGGGGGGGGGGGGGGGGGGGGGGGGGGGGGGGGGGGGGGGGGGGGGGFGGGGGGGGGGGGGGGGGGGGGGGGGGGGCFF+@FFC,@+,BBFFGGGGGGGGG@FGGGGGGGGGGGGGGGGGGGGG4*FFGGGGGGGGGGGGGGGGGGGGGGGGGGGGGGGGGGGGGGGGGGGF8EGEGGGGGGGGGGGGGGEGEEGCEGG+CFGGGGGGGGGGGGGGGGGGGGGGGGGGGGCDDGGFFGGGGGFGFFG
@M03364:396:000000000-C9LGT:1:1101:18736:6391 1:N:0:10
ACTCCTACGGGAGGCAGCAGTGGGGAATATTGCACAATGGGGGAAACCCTGATGCAGCAACGCCGCGTGAGTGATGACGGCCTTCGGGTTGTAAAGCTCTGTCTTCAGGGACGATAATGACGGTACCTGTGGAGGAAGCCACGGCTAACTCTGTGCCAGCAGCCGCGGTCATACAGAGGTCGCAAGCGTTGTTCGGATTTACTGGGCGTAAAGGGCGCGTAGGCGGTCTTGCGTGTCAGATGTGAAATCTCCGGGCTCAACCCGGAAAGTGCGTCTGAAACTACAGGACTCG
+
GGGGGGGGGGGGGGGGGGGGGGGGGGGGGGGGGGGGGGGGGGGGGGGGGGGGGGGGGGGGGGGGGGGGGGGGGGGGGGGGGGGGGGGGFGGGGGGGGGGGGGGGGGGGGGGGGG:FFEFDC>F38BFGC3@3CFG+@FDE<>CFEC+8@FGGGGGGGGGFGGGGGGGGG:EFGGF9<FGFGGGGCEGG<=FGFFGGCGGF9FFGGGFE*?EGFFGGGGGE8ECFGECEEGGGGGGEGCF7FGFG?GGEGCGCEGGGGGG<CGDCGD5DFFGFCEGCGF+*=B+9FFGFG:?F
@M03364:396:000000000-C9LGT:1:1101:17610:6395 1:N:0:10
ACTCCTACGGGAGGCAGCAGTGGGGAATCTTGCGCAATGGGGGCAACCCTGACGCAGCGACGCCGCGTGCGGGACGAAGGCCTTCGGGTCGTAAACCGCTTTCAGCAGGGACGAGGCCGCTCCGGTGACAGTACCTGCAGAAGAAGCCCCGGCTAAATACGTGCCAGCAGCCGCGGTAATACGTATGGGGCGAGCGTTATCCGGATTCATTGGGCGTAAAGCGCGCGTAGGCGGCCCGTTAGGTCGGAGGTAAAAGCCCGGGGCTCAACCCCGGCGAGCCTCCGATACCGGCGG
+
GGGGGGGGGGGGGGGGGGGGGGGGGGGGGGGGGGGGGGGGGEGGGGGGGGGGGGGGGGGGGGGGGGGGGGGGGGGGGGGGGGGGGGGGGGGGGGGGGGGGGGGGGGGGGGGGGG@GFCFDG*C8*=FD?,78<?FFFGGFGF8EFG?FFFCEG>CFGGGGGGFGG7EG?2;EGGGD>>>E:CGC9CFE@EGGC:>EEGEG?EEG>EE@FFGFF>FGEG58CEE5CGEGEEE6EGGCE?2:;CCGGGG*:C;CFCEF4C5:?CD557+9FDGDD5C5)95)0<GGG:>DCB>5<7
@M03364:396:000000000-C9LGT:1:1101:23528:6396 1:N:0:10
ACTCCTACGGGAGGCAGCAGTGGGGAATCTTGCGCAATGGGGGCAACCCTGACGCAGCGACGCCGCGTGCGGGACGAAGGCCTTCGGGTCGTAAACCGCTTTCAGCAGGGACGAAAACGCACGGAGACGTTGACGGCAGAAGGAACCCCGTCGAAATACGTGCCAGCAGCCGCGGTAATACGTATGGGGCGAGCGTTATCCGGATTCATTGTGCGTAAAGCGCGCGTAGGCGGCCCGTTAGGTCGGAGGTAAAAGCCAGGGGCGCAACCCCGGCGAGCCTCGGATACCGGCGGG
+
FGGGGGGGGGGGGGGGGGGGGGGGGGGGGGGG9@FGGGGGGGGGGGGGGGGGF,CFGG@F=+CGGGFGGGCEGGGGGGGGGG8FDCGG,8>CFGGGGC7@FGC,83BDD>F<<<***8>F*5>*C*4=8<7,*,*1**=EBC7<++818:=4*CCG@<F*32*2<88C82**1*?E8CGGFF+308;@**28*/:?C8;?CC**88F+:EC+2CGEECG?C85C8:1*:C6/:/:CE?FEGG7CEGEECC+93+9:C875CE<*2):<5*;DCEED))120)297/*/9).9)1
@M03364:396:000000000-C9LGT:1:1101:19488:6396 1:N:0:10
ACTCCTACGGGAGGCAGCAGTGGGGAATATTGCACAATGGGCGCAAGCCTGATGCAGCGACGCCGCGTGCGGGATGGAGGCCTTCGGGTTGTAAACCGCTTTTGTTCAAGGGCAAGGCACGGTTTCGGCCGTGTTGAGTGGATTGTTCGAATAAGCACCGGCTAACTACGTGCCAGCAGCCGCGGTAATACGTAGGGTGCAAGCGTTATCCGGATTTATTGGGCGTAAAGGGCTCGTAGGCGGTTCGTCGCGTCCGGTGTGAAAGTCCATCGCTTAACGGTGGATCCGCGCCGG
+
GGGGGGGGGGGGGGGGGGGGGGGGGGGGGGGGGGGGGGGGGGGGGGGGGGGGGGGGGGGGGGGGGGGGGGGGGGGGFFGGGGGGGGGGGGGGGDGGGGGGGGGGGGGGGGGGGGGFGGGEFFFE@EFG@8@5@@FEFFFGG@FGGGGGDGGGDFGGGGGGGGGGGGGGG*=CFGGGGGGGGGGGGGGGGGGGF:EGGGGGGGGGGGGGGGGGGGGGGGGGGGGGGGGGGGGGGGGGGDFGGGGGGGGGGGGGGGGGGCEEEAFFG7?FFFGGGGCCFGGG>:EGCFGFGFFGGD
@M03364:396:000000000-C9LGT:1:1101:8685:6422 1:N:0:10
ACTCCTACGGGAGGCAGCAGTGAGGAATATTGGTCAATGGGCGAGAGCCTGAACCAGCCAAGTCGCGTGAAGGATGAAGGTTCTATGGATTGTAAACTTCTTTTGTCCGAGGGTAAAAAAGGCTACGTGTAGCTTCTTGCGAGTATCGGACGAATAAGCATCGGCTAACTCCGTGCCAGCAGCCGCGGTAATACGGAGGATGCGAGCGTTATCCGGATTTATTGGGCGTAAAGCGAGCGCAGGCGGGAAGATAAGTCTGAAGTGAAAGCCCCCGGCTTAACCGGGGAACTGCTT
+
GGGGGGGGGGGGGGGGGGGGGG9FGGGGGGGGGFGGGGGGGFGDFGGGGGGGGGGGGGGGGGFGGGGGGEDFGGGGGGGGFGGGAEFFEGGGEGGFGGGGFGG9CAE5CFGEFBE@5?A=7:,BEFCF,8A<@F,,5<??+@F@FF?@CGGG+8DF<F9ECCFFGGG8:BEGCF@FGGGF:EF7>8F:F*=B;CFFGGG7FACGCC8<:48@@CCGGGG+0CG968@E/:5FFGDGD8C=CEGCEG*:5A:<:EF9:FF<:CFFEDFG4F@DDG:5D37:F?GGGG:>G)?6*:
@M03364:396:000000000-C9LGT:1:1101:23266:6425 1:N:0:10
ACTCCTACAGGAGGCAGCAGTGGGGAATCTTGCGCAATGGGGGCAACCCTGACGCAGCGACGCCGCGTGCGGGACGAAGGCCTTCGGGTCGTAAACCGCTTTCAGCAGGGACGAGGCCGCGCGTGGACGCTCCCTGCAGAAGAAGCCCCGGCTAAATACGTGCCAGCAGCCGCGGTAATACGTATGGGGCGAGCGTTATCCGGATTCATTGGGCGTAAAGCGCGCGTAGGCGGCCCGTTAGGTCGGAGGTAAAAGCCCGGGGCTCAACCCCGGCGAGCCTCCGATACCGGCGGG
+
GGGGGGGG8FGGGGGGGGGGGGGGGGGGGGGGGGGGGGGGGGGGGGGGGGGGGGGGGGGGGGGGGGGGGGGGGGGGGGGGGGGGGGGGGGGGGGGGGGGGGGGFGGGGGGGGGGE>EFFGC*=4*4<<4*4+4FC8=8>CCFFFFGGGGGCGCEFGGCFDCFGGGFGGGCFEGGGGGGGGGGDGGGGGDGGC>EGGGGCGGGGEGGGEGGGGFGCEGEGEGGGCEGEEGEGGEGGEEGGGGGGGEEGEGEGFGGFFFCGGG8DEGGGGGGGGDGGGCGG4>FECDGGFC>DDD5
@M03364:396:000000000-C9LGT:1:1101:27497:6429 1:N:0:10
ACTCCTACGGGAGGCAGCAGTGGGGAATATTGCACAATGGGCGCAAGCCTGATGCAGCGACGCCGCGTGCGGGATGGAGGCCTTCGGGTTGTAAACCGCTTTTGTTCAAGGGCAAGGCACGCTCCCGGCCGCGTGAAGAGGATTGTTCGAATAAGCACCGGCTAACTACGTGCCAGCAGCCGCGGTAATACGTAGGGTGCGAGCGTTAATCGGAATTACTGGGCGTAAAGGGTGCGCAGGCGGTTGAGTAAGACAGATGTGAAATCCCCGAGCTTAACTCGGGAATGGCATATG
+
GGGGGGGGGGGGGGGGGGGGGGGGGGGGGGGGGGGGGGGGGGGGGGGGGGGGGGGGGGGGGGGGGGGGGGGGGGGGGFGGGGGGGGGGGGGGGFGGGGGGGGGCG,E,CFGEGDBD++BF7+FF+DFG+@C7*5*+*@,8>8>D7C;FEGGC*?CEDGGGFEGGGGGGGCCCFFGGGGGFGGGGGGGGDCCFEEFGGGGGGGGCGEDGGGGGGGGGFFGFFGGGGE5EFFGGCEGGGGGGGGG>?EDEGGFGGFGGG9EFG7FCGFGGGGECDDFFFCCFF:ECDCC:4)7CF*
@M03364:396:000000000-C9LGT:1:1101:13623:6437 1:N:0:10
ACTCCTACGGGAGGCAGCAGTGGGGAATCTTGCACAATGGGCGCAAGCCTGATGCAGCGACGCCGCGTGCGGGATGGAGGCCTTCGGGTTGTAAACCGCTTTTGTTCAAGGGCAAGGCACGGTTTCGGCCGTGTTGAGTGGATTGTTCGAATAAGCACCGGCTAACTACGTGCCAGCAGCCGCGGTAATACGTAGGGTGCAAGCGTTATCCGGATTTATTGGGCGTAAAGGGCTCGTAGGCGGTTCGTCGCGTCCGGTGTGAAAGTCCATCGCTTAACGGTGGATCCGCGCCGG
+
GGGGGGGGGGGGGGGGGGGGGGGGGGGGGGGGGGGGGGGGGGGGGGGGGGGGGGGGGGGGGGGGGGGGGGGGGGGGGGGGGGGGGGGGGGGGGGGGGGGGGGGGGGGGGGGGGGCGGGGGG7D:FFGG>>35@@:BFFFGDCGGGFGGGGGGFCFGGGGGGGGGGGGGG<CGGGGGGGGGGGGGGEEGGGGGFGGGEGGGGGGGGGGGGGGGGGGGFGGGGGGGGGCEGGGGGGGGGGGGGGGGGCEGGGGGGEEEGED7E<CCFFCGGGGGGGGDGGGGFFGGF7C>FFFGDD
@M03364:396:000000000-C9LGT:1:1101:11849:6442 1:N:0:10
ACTCCTACGGGAGGCAGCAGTGGGGGATATTGCACAATGGGCGCAAGCCTGATGCAGCGACGCCGCGTGCGGGATGGAGGCCTTCGGGTTGTAAACCGCTTTTGTTCAAGGGCAAGGCACGGTTTCGGCCGTGTTGAGTGGATTGTTCGAATAAGCACCGGCTAACTACGTGCCAGCAGCCGCGGTAATACGTAGGGTGCAAGCGTTATCCGGATTTATTGGGCGTAAAGGGCTCGTAGGCGGTTCGTCGCGTCCGGTGTGAAAGTCCATCGCTTAACGGTGGATCCGCGCCGG
+
GGGGGGGGGGGGGGGGGGGGGGGGGGGGGGGGGGGGGGGGGGGGGGGGGGGGGGGGGGGGGGGGGGGGGGGGGGGGGGGGGGGGGGGGGGGGGGGGGGGGGGGGGGGGGGGGGGGGDEFGGFF++:FC**55@>,,7DAFGCE,D:FFFGFF7FGGGGGGDGGGGGGGG@FGGGGGGGFCGGGGGGGGGFGGGGFEGGGGGGGGGGGEGGGEGGGGFFGGFGGDG8:CEG?EGGEEGGGGGGGGGGGGGGGGGGGGGGGGGFGGC>FGGGGDGGGGGG=D@FGGGFFFGFFDGD
@M03364:396:000000000-C9LGT:1:1101:14949:6476 1:N:0:10
ACTCCTACGGGAGGCAGCAGTGGGGAATCTTGCGCAATGGGGGCAACCCTGACGCAGCGACGCCGCGTGCGGGACGAAGGCCTTCGGGTCGTAAACCGCTTTCAGCAGGGACGAGGCCGCGCGGTGACGGTACCTGCAGAAGAAGCCCCGGCTAAATACGTGCCAGCAGCCGCGGTAATACGTATGGGGCGAGCGTTATCCGGAATGATTGGGCGTAAAGGGTGCGCAGGCGGCCTTGCAAGTCAGCGGTCAAATCGTGGAGCTCAACTCCATTCCGCCGTTGATACTGCCGGG
+
GGGGGGGGGGGGGGGGGGGGGGGGGGGGGGGGGGGGGGGGGGGGGGGGGGGGGGGGGGGGGGGGGGGGGGGGGGGGGGGGGGGGGGGGGGGGGGGGGGGGGGGGGGGGGGGGGGGGGGGGG*=44=FG:4=1<FGGGGGFGFGFGGGGGGGGEEFGGGGGGGGGGGGGGGGGGGGGGGGGGGGGGGGGGGGGGGGGGEGGGGGGGGGGGGGGGGGGGEGGGGGGGGGGGGGGGGGGGGGGGGGGGGGGGGGGGFFGGGGGDFGGGGGGGGGGGGGGGGGGFFGGGGGFGFFGGG
@M03364:396:000000000-C9LGT:1:1101:25664:6494 1:N:0:10
ACTCCTACGGGAGGCAGCAGTGAGGGATATTGCACAATGGGCGAAAGCCTGATGCAGCAACGCCGCGTGAGGGAAGACGGTCTTCGGATTGTAAACCTCTGTCTTCGGTGACGAACAAATGACGGTAGCTGGGGAGGAAGCCACGGCTAACTACGTGCCAGCAGCCGCGGTAATACGTAGGTGGCGAGCGTTGTCCGGAATTACTGGGCGTAAAGCGCGCGTAGGCGGCCCGTTAGGTCGGAGGTAAAAGCCCGGGGCTCAACCCCGGCGAGCCTCCGATACCGGCGGGCTCGG
+
GGGGGGGGGGGGGGGGGGGGGGGGGGGGGGGGGGGGGGGGGGGGGGGGGGGGGGGGGGGGGGGGGGGGGGGGGGGGGGGGGGGGGGGGGGGGGGGGGGGGGGGGGGGGGGGGGGC@:BFA,-:+:CFGD,C,++++@FDFFF,@FFEFGGGGGGGGGGGGGGGGGGGGG@EGGGGGGGGGGGGGGDFGGGGGGGGGGGGGGGGGGGGGGGEGGGGGGGGGG5EGEFEEEGEGGGGGGFGGGGGGGGGGGGGGGGGGGG7FGFGGG<CC<5*99:7FFD:5>BFGD<CBGB39D3
@M03364:396:000000000-C9LGT:1:1101:4782:6503 1:N:0:10
ACTCCTACGGGAGGCAGCAGTGGGGAATCTTGCGCAATGGGGGCAACCCTGACGCAGCGACGCCGCGTGCGGGACGAAGGCCTTCGGGTCGTAAACCGCTTTCAGCAGGGACGAGGCCGCTACAGTGAGAGTACCTGCAGAAGAAGCCCCGGGTAAATACGTGCCAGCAGCCGCGGTAATACGGAGGGTGCAAGCGTTATCCGGATTTGTTGGGCGTAAAGGGCTCGTAGGCGGTTCGTCGCGTCCGGTGTGAAAGTCCATCGCTTAACGGTGGATCCGCGCCGGGTACGGGCG
+
GGGGGGGGGGGGGGGGGGGGFGGGGGGGGGGGGGGGGGGGGGGGGGGGGGGGGGGGCFEGGGGGGGGGGGGGGGGGGGGGGGGGGGGGGGGEGGGFGGGFGGG9AFGGGGGGGGCGG*>**>>,3@FC,,73,8=;FG8C,3@F7A::F<4<*4<:CGGGFFFGGDFCC,0@EECGEGG?CFG*;?EGGGGEFGGGGGGGGCEGCGG6@AFGG5;EE5*AFGGGGE>EEGGGGG>E=:EGGCEEGGGG8C:CEF7?FGGFFGGG*CC7CC193C*9<<7*<BCGDCD>6@D5<5
@M03364:396:000000000-C9LGT:1:1101:14726:6506 1:N:0:10
ACTCCTACGGGAGGCAGCAGTGGGGAATATTGCACAATGGGCGCAAGCCTGATGCAGCGACGCCGCGTGCGGGATGGAGGCCTTCGGGTTGTAAACCGCTTTTGTTCAAGGGCAAGGCACGGTTTCGGCAGGGTTGAGTGGATTGTTCGAATAAGCACCGGCTAACTACGTGCCAGCAGCCGCGGTAATACGTAGGGTGCAAGCGTTATCCGGATTCATTGGGCGTAAAGGGCTCGTAGGCGGTTCGTCGCGTCCGGTGTGAAAGTCCATCGCTTAACGGTGGATCCGCGCCGG
+
GGGGGGGGGGG;FGGGGGGGGGGGGGGGGGGGGGGGGGGGGGGGGGGGGGGGGGGGGGGGGGGGGGGGGGGGGGGGGGGGGGGGGGGGGGGGGGGGGGGGGGGGGGGFGGGGGGGG=FFFGCFFFFGG:+3*338>FDFGG:FFGGGGGGGGCFGGFGGGGGGEGGGGGFGGGGGGGFGGGGGGGGGGGGFEFCFGGGGGGGGGGGGGGFGGGGGGGGGGGGGGGECGDGGGGGGGEGGGGGGGGGGE5CEDEGGGGGG=EFDGGGGGGFG:CCGDCGEG>5=766CFFFFGDD
@M03364:396:000000000-C9LGT:1:1101:22811:6521 1:N:0:10
ACTCCTACGGGAGGCAGCAGTGGGGAATCTTGCGCAATGGGGGCAACCCTGACGCAGCGACGCCGCGTGCGGGACGAAGGCCTTCGGGTCGTAAACCGCTTTCAGCAGGGACGAGGCCGCGCGGTGACGATCCCTGCAGAAGAAGCCCCGGCTAAATACGTGCCAGCAGCCGCGGTAATACGTATGGGGCGAGCGTTATCCGGATTCATTGGGCGTAAAGCGCGCGTAGGCGGCCCGTTAGGTCGGAGGTAAAAGCCCGGGGCTCAACCCCGGCGAGCCTCCGATACCGGCGGG
+
GGGGGGGGGGGGGGGGGGGGGGGGGGGGGGGGGGGGGGGGGGGGGGGGGGGGGGGGGGGGGGGGGGGGGGGGGGGGGGGGGGGGGGGGGGGGGGGGGGGGGGGGGGGGGGGGGGGGGGCF7*4*4=FG=1=2C8A:=FGGCC8FGGGGGGGGGEC7FFGGGCFGGGGGGFGGGGGGGDGGGGGGGGGGGGGEGGGGGGGGGGG>EEGGGGGGGGGGGGGGGGGGGG8EGGGGGGGGGEFGGGGGGGEGGCFGFGGGGGGGGGGGGGGGGGDGGGEGDGGFFFD)>CC<CBFDGD
@M03364:396:000000000-C9LGT:1:1101:13602:6525 1:N:0:10
ACTCCTACGGGAGGCAGCAGTGGGGAATCTTGCGCAATGGGGGCAACCCTGACGCAGCGACGCCGCGTGCGGGACGAAGGCCTTCGGGTCGTAAACCGCTTTCAGCAGGGACGAGGCCGCGGGTAGACGTTACCTGCAGACGAAGCCCCGGCTAAATACGTGCCAGCAGCCGCGGTAATACGTATGGGGCGAGCGTTATCCGGATTCATTGGGCGTAAAGCGCGCGTAGGCGGCCCGTTAGGTCGGAGGTAAAAGCCCGGGGCCCAACCCCGGCCGGCCTCCGATACCGGCGGG
+
GGGGGGGGGGGGGGGGGGGGGGGGGGGGCGGG<@FGGGGGG@GGGGGGGGGGD@GGGG@FEGGGGGGGGCGEGGEGGGGGGGFGFGGGGGGGGGGEG:FGGGGGFGGGGGGCFF:>3*>1**44*88C88488,,<<822,**1*1,1;:8E*;+,<C<*2CFGD+1,0,**:1C:E5<7AE002;8F5*C8CGG:?EG:<::8//<+<<+:CGGEG*1@+?*1/:2:8/:888/::*08ACF98=EC8;9<@7CF*C77:*9***:<D7*//**)))2*8@G3*)/97)<D59
@M03364:396:000000000-C9LGT:1:1101:22967:6537 1:N:0:10
ACTCCTACGGGAGGCAGCAGTGGGGAATATTGCACAATGGGCGCAAGCCTGATGCAGCGACGCCGCGTGCGGGATGGAGGCCTTCGGGTTGTAAACCGCTTTTGTTCAAGGGCAAGGCACGGTTTCGGCCGTGTTGAGTGGATTGTTCGAATAAGCACCGGCTAACTACGTGCCAGCAGCCGCGGTAATACGTAGGGTGCAAGCGTTATCCGGATTTATTGGGCGTAAAGGGCTCGTAGGCGGTTCGTCGCGTCCGGTGTGAAAGTCCATCGCTTAACGGTGGATCCGCGCCGG
+
GGGGGGGGGGGGGGGGGGGGGGGGGGGGGGGGGGGGGGGGGGGGGGGGGGGGGGGGGGGGGGGGGGGGGGGGGGGGGGGGGGGGGGGGGGGGFFGGGGGGGGGFGGGFFGGGGGGG<DFF7+BFGFFG7+@5>8D@FFGGG,>DFGFGGG8FCCFGGGGGGGGGGGGGG7CFFGGGGGFGGGGGGGGGGGGGF6CGGGGGGGGGGGGGGGGGGGEGG:FGGGFGGDCECFGGG*:CCEGGGGGGEGGGGEEEGGEEG*>5ECGFGGGGGGGGGGCCFFGDB@:CGGGFGFBDDD
@M03364:396:000000000-C9LGT:1:1101:24476:6568 1:N:0:10
ACTCCTACGGGAGGCAGCAGTAAGGGATATTGGTCAATGGGCGGGAGCCTGAACCAGCCATGCCGCGTGAGGGATTGAGGTCCTACGGATTGTAAACCTCTTTTGTCGGGGAGCAAGGGAGCCGCGCGTTGCCGGGTGAGCGTACCCGAAGAAAAAGCATCGGCTAACTCCGTGCCAGCAGCCGCGGTAATACGTAGGTGGCGAGCGTTATCCGGAATGATTGGGCGTAAAGGGTGCGTAGGCGGCCTGTTAAGTCTGAAGTGAAAGGTACCGGCTCAACCGGTACCGGCTTTG
+
GGGGGGGGGGGGGGGGGGGGGGFGGFGGGGGGGEFGGGGGGGGE@FGGGGGGGGGGGGGGGGGGGGGGGGGGGGGGFGGGGGGGFBGGFGGFBFGFGGFCFGGAGEGEGGEGFCEE,BC,++B++58@5*5C,***15*>B>FF*CFFBEF:,8?FEAFFFEGED<2<F<CF:FCCF<:CCGGGGGGE*/9@9FFGGDFFGGGEGGGCEGGGGGDE5FGF+<<EG>CEEEEGCGGD8EE=ECEEG=E5C?:?9C<EGGGGG?6:?DCCDGFGC5CCGFEFFBEC5C*5CB7C4D
@M03364:396:000000000-C9LGT:1:1101:7991:6609 1:N:0:10
ACTCCTACGGGAGGCAGCAGTAGGGAATTTTCGTCAATGGGCGCAAGCCTGAACGAGCAATGCCGCGTGGGTGAAGACGGTCTTCGGATTGTAAAGCCCTGTTACCGGGGACAAAGGACAGCCGGAATATAAAGCTGACTGTTTGATGGTACCCGGCCAGAAAGCCACGGCTAACTACGTGCCAGCAGCCGCGGTAATACGTAGGTGGCGAGCGTTATCCGGAATGATTGGGCGTAAAGGGTGCGTAGGCGGCCTGTTAAGTCTGAAGTGAAAGGTACCGGCTCAACCGGTAC
+
GGGGGGGGGGGGGGGGGGGGGGGGGGGGGGGGGECGGGGGGGGGGGGGFGGGCEGGG7@FFGGGGGGGGGGGGGGGGFFGGGGGGGGCEGGGGGGGGGGGGGG,B,BCFGG7<DFG88DDF9=+++3@3,,,<,,=,333@@CEGF@EFGGGGCEEGCFF>FDGGGGGG7EEGFGGGGGGGGGGGGGGGGGGEGGGGCFFCCFGGGGGGGEGGGGG8@CFGGECGGFFGGGGGGCEGGGGGGGGGEGGGGGG55EGC9FGGC7+<*<9DFCFC+7CCFDDEE=7DCGFG@D:C
@M03364:396:000000000-C9LGT:1:1101:11746:6610 1:N:0:10
ACTCCTACGGGAGGCAGCAGTGGGGAATCTTGCGCAATGGGGGCAACCCTGACGCAGCGACGCCGCGTGCGGGACGAAGGCCTTCGGGTCGTAAACCGCTTTCAGCAGGGACGAGGCCGCTCCGGTGACGGTACCTGCAGAAGAAGCCCCGGCTAAATACGTGCCAGCAGCCGCGGTAATACGTAGGGTGCAAGCGTTATCCGGATTTATTGGGCGTAAAGGGCTCGTAGGCGGTTCGTCGCGTCCGGTGTGAAAGTCCATCGCTTAACGGTGGATCCGCGCCGGGTACGGGCG
+
GGGGGGGGGGGGGGGGGGGGGGGGGGGGGGGGGGGGGGGGGGGGGGGGGGGGGGGGGGGGGGGGGGGGGGGGGGGGGGGGGGGGGGGGGGGGGGGGGGGGGGGGGGGGGGGGGGGGGGGGG*C14=FG<1===FGGGGGGGFGGGGGGGGGGGGGFGGGGGFGGGGGGC2;FGGGGGGGGGGGFGGGGGGGGGGGGGGGGGGGGDGGFGGGGGGGGGGGGGGGGGGGGGGGGGGGGGGGGGGGGGGGGEGGGGGGGGGGGGGGGFG5FGGGDFGFFGGGFEFGGGGDEGFFGGG
@M03364:396:000000000-C9LGT:1:1101:8202:6617 1:N:0:10
ACTCCTACGGGAGGCAGCAGTGAGGAATATTGGTCAATGGGCGAGAGCCTGAACCAGCCAAGTAGCGTGCAGGATGACGGCCCTATGGGTTGTAAACTGCTTTTATGCGGGGATAAGGTTTGGGATGCGTCCAATTTTGCAGGTACCGCATGAATAAGGACCGGCTAATTCCGTGCCAGCAGCCGCGGTAATACGGAAGGTCCGGGCGTTATCCGGATTTATTGGGTTTAAAGGGAGCGTAGGCCGTCGTTTAAGCGTGTTGTGAAATGCCGCGGCTCAACCGTGGCACTGC
+
GGGGGGGGGGGGGGGGGGGGGGGGGGGGGGGGGGGGGGGGGGGGGGFGGGGGGGGGGGGGGGGGGGGGGGGGGGGGGGGGGGGGGGGGGGGGGGGGGGGGGGGGGGGGGGGGEEEG,CFF9-B+,:CF>8@++,C=FFGGGGGFF<>FGGGG3EFGGGGGGGGGGGGGG@FGGGGGGGGGGGGGGGGGG@FGGGGGGDGGGGGGGGGGGGGGGGGGEGGCGGGGGGGGEG9CCFGGGGGGGGGG6EEEGGGGGFGGGEGGGGFGFGGGGGFG:EEGGGGGFFGGGGG@7:FG
@M03364:396:000000000-C9LGT:1:1101:6794:6620 1:N:0:10
ACTCCTACGGGAGGCAGCAGTGGGGAATATTGCACAATGGGGGAAACCCTGATGCAGCAACGCCGCGTGAGTGATGACGGTCTTCGGATTGTAAAGCTCTGTCTTTAGGGACGATAATGACGGTACCTCAGGAGGAAGCCACGGCTAACTACGTGCCAGCAGCCGCGGTAATACGTAGGTGGCAAGCGTTGTCCGGATTTACTGGGCGTAAAGGGAGCGTAGGTGGATATTTAAGTGGGATGTGAAATGCCCGGGCTTAACCTGGGTGCTGCATTCCAAACTGGATATCTAG
+
GGGGGGGGGGGGGGGGGGGGGGGGGGGGGGGGGGGGGGGGGGGGGGGGGGGGGGGGGGGGGGGGGGGGGGGGGGGGGGGGGGGGGGGGGGGGGGGGGGGGGGGEGEGGGGGGGF:FFFGGGCFF+CFG::A=D@GGGGGGGGGGGG7FGG<F@FGGGGGGGGGGGGGGG*BFGGGGGGGGGGGGFFGGGGGGGGGGGGGGGGGGGGGGGGDGGGDGGGGEGGGFGGFDFFGGGGGGGGGGGGGGGGGGGGGGGGGGGGGGGGGGGGGGGFGGGGGGGFGF>9<6DCFFGFFC
@M03364:396:000000000-C9LGT:1:1101:20445:6626 1:N:0:10
ACTCCTACGGGAGGCAGCAGTGAGGAATATTGGTCAATGGGCGGAAGCCTGAACCAGCCAAGTCGCGTGAAGGATGAAGGTATTATGTATTGTAAACTTCTTTAGCAGTGGAGAAATAAGGGGCGCTTGCGCCCTGATGCTAGTACACTGAGAATAAGGATCGGCTAACTCCGTGCCAGCAGCCGCGGTAATACGGAGGATCCGAGCGTTATCCGGATTTATTGGGTTTAAAGGGTGCGCAGGCGGCCTTGCAAGTCAGCGGTCAAATCGTGGAGCTCAACTCCATTCCGCCGT
+
GGGGGGGGGGGGGGGGGGGGGGGGGGGGGGGGGGGGGGGGGGGGGGGGGGGGGGGGGGGGGGGGGGGGGGGGGGGGGGGGFCEGGGGGGGGGGGGGGFGGGGGGFGGGGGGGGGGGFFG,A-@:+@FF++8@CF+BFDFGF,>CFGAFGGGG9CFGGGGGGGGGGGCGG;BFEGGGGGGGGGGGGGGGGEGGFFGGGGGGGGFGDGGGGGGGGGGGGGGGGGGGGG;EEFGGGGDGEGGGGGGGGGGGGGGGFFGGGGFGGEGGGGGGGGGGGGEFCFGGFFGGGGGFGFFGGD
@M03364:396:000000000-C9LGT:1:1101:26092:6637 1:N:0:10
ACTCCTACGGGAGGCAGCAGTGGGGAATATTGCACAATGGGGGAAACCCTGATGCAGCAACGCCGCGTGAGTGATGACGGCCTTCGGGTTGTAAAGCTCTGTCTTCAGGGACGATAATGACGGTACCTGCGGAGGAAGCCACGGCTAACTACGTGCCAGCAGCCGCGGTAATACGTAGGTGGCGAGCGTTGTCCGGATTTACTGGGCGTAAAGGGAGCGTAGGCGGACTTTTAAGTGAGATGTGAAATACCCGGGCTCAACTTGGGTGCTGCATTTCAAACTGGAAGTCTAG
+
GGGGGGGGGGGGGGGGGGGGGGGGGGGGGGGGGGGGGGGGGGGGGGGGGGGGGGGGGGGGGGGGGGGGGGGGGGGGGGGGGGGGGGGGGGGGGGGGGGGGGGGGGGGGGGGGGGGGGGGGCBCFB:DF,,8+8@FGFGGF8FCFFGCGGGGGCGGGGGGGGGGGGGGGG*6CFGGC@FE9FDGGGGGGGGGGGGEGD5EGGGGGGGGGGDEGFCEG8CEG5EEGGG:C>FDGEGF@FFGDFFGFFGGGGGGGGGGG:FGGGFGGCF*9DFGD4CGGGGGGFFEDF4CFFF6>
@M03364:396:000000000-C9LGT:1:1101:24591:6645 1:N:0:10
ACTCCTACGGGAGGCAGCAGTGGGGAATATTGCACAATGGGCGCAAGCCTGATGCAGCGACGCCGCGTGCGGGATGGAGGCCTTCGGGTTGTAAACCGCTTTTGTTCAAGGGCAAGGCACGGTTTCGGCCGTGTTGAGTGGATTGTTCGAATAAGCACCGGCTAACTACGTGCCAGCAGCCGCGGTAATACGTAGGGTGCAAGCGTTATCCGGATTTATTGGGCGTAAAGGGCTCGTAGGCGGTTCGTCGCGTCCGGTGTGAAAGTCCATCGCTTAACGGTGGATCCGCGCCGG
+
GGGGGGGGGGGGGGGGGGGGGGGGGGGGGGGGGGGGGGGGGGGGGGGGGGGGGGGGGGGGGGGGGGGGGGGGGGGGGGGGGGGGGGGGGGGGGGGGGGGGGGGGGGGCGGGGGFCGEFGGGFFF:FFG++@5:8@FFGFGG9FFGGGGGG>FFFGGGGGGGGGGGGGGGEFGGGGGGGGGGGGGGEDGGGFGACGGGGGGGGGGGGGGGGGGGGGGEFGGGGGGGGEEFGGGGGGGGGGGGGGGGGGGGGGGGGEGGEG=GEDGGGGFCGGGG=EGGGEGDFGGGGGFGFFGGG
@M03364:396:000000000-C9LGT:1:1101:22621:6680 1:N:0:10
ACTCCTACGGGAGGCAGCAGTAGGGAATTTTCGTCAATGGGCGCAAGCCTGAACGAGCAATGCCGCGTGGGTGAAGACGGTCTTCGGATTGTAAAGCCCTGTTGCCGGGGACAAAGGACAGCCAGAATGAAAAGCTGACTGTTTGATGGTACCCGGCCAGAAAGCCACGGCTAACTACGTGCCAGCAGCCGCGGTAATACGTAGGTGGCAAGCGTTATCCGGAATGATTGGGCGTAAAGGGTGCGCAGGCGGCTGTGCAAGTCTGAAGGCAAAGGGATGAGCTCAACTCATTT
+
GGGGGGGGGGGGGGGGGGGGGGGGGGGGGGGGGGGGGGGGGGGGGGGGGGGGGGGGGGGGGGGGGGGGGGGGGGGGGGGGGGGGGGGGGGGGGGGGGGGGGGGFGGGGGGGGGGGGD@FDDFG,,BFG:,9,3:FFFEFGGFGGG,FFGGFGGGGGGGGGGGGGGGGGG*>FGGGGGGGGGGGGGGFGGGGGGCFCFGGGGFGGGGGGGFGGGGGGGGGGGGGDGGCFGGGGGGEEGGGGGGGGGGGGGGGGGGGGGGGGGGGGGGGGGGGGGGGGGGGGFFGGGGGFGFFGD
@M03364:396:000000000-C9LGT:1:1101:19434:6689 1:N:0:10
ACTCCTACGGGAGGCAGCAGTGGGGAATCTTGCGCAATGGGGGCAACCCTGACGCAGCGACGCCGCGTGCGGGACGAAGGCCTTCGGGTCGTAAACCGCTTTCAGCAGGGACGAGGCCGCGAGGTGACGGTACCTGCAGAAGAAGCCCCGGCTAAATACGTGCCAGCAGCCGCGGTAATACGTATGGGGCGAGCGTTATCCGGATTCATTGGGCGTAAAGCGCGCGTAGGCGGCCCGGTAGGTCGGAGGTAAAAGCCCGGGGCTCAACCCCGGCGAGCCTCCGATACCGGCGGG
+
GGGGGGGGGGGGGGGGGGGGGGGGGGGGGGGGGGGGGGGGGGGGGGGGGGGGGGGGGGGGGGGGGGGGGGGGGGGGGGGGGGGGGGGGGGGGGGGGGGGGGGGGGGGGGGGGGGGGGGGGG*=4=CFG<4=+=FGFFGGGGFFFGGGGGGGGEGGGGGGGGFGGGGGGGEGGGGGGGGGGGGGGGGGGGGGGGGGGGGGGGGGGGGGGGGGGGGGGGGGGGGGGGGEGGGGGGGGGG*:EEEFFGG8EGCCGFGFGGGGGGECCCFGCGGGGGGE3CDGGFFEDGGDFGEDGGD
@M03364:396:000000000-C9LGT:1:1101:18766:6727 1:N:0:10
ACTCCTACGGGAGGCAGCAGTGGGGAATCTTGCGCAATGGGGGCAACCCTGACGCAGCGACGCCGCGTGCGGGACGAAGGCCTTCGGGTCGTAAACCGCTTTCAGCAGGGACGAGGCCGCGAGGTGACGGTACCTGCAGAAGAAGCCCCGGCTAAATACGTGCCAGCAGCCGCGGTAATACGTATGGGGCGAGCGTTATCCGGATTCATTGGGCGTAAAGCGCGCGTAGGCGGCCCGTTAGGTCGGAGGTAAAAGCCCGGGGCTCAACCCCGGCGAGCCTCCGATACCGGCGGG
+
GGGGGGGGGGGGGGGGGGGGGGGGGGGGGGGGGGGGGGGGGGGGGGGGGGGGGGGGGGGGGGGGGGGGGGGGGGGGGGGGGGGGGGGGGGGGGGGGGGGGGGGGGGGGGGGGGGGGGGGGG*===CFF+*=1<FGFFFG:FGGGGGGGGGGGGGGGGGGGGGGGGGGGGGGGGGGGGGGGGGFFGGGGGGGGGGGEGEFGGGGECEGGGGGGFGGGGGCGGGGGGGE=EGGGGGGGGDGGGGGGGGGGGGGGGGGGGGGGGGGDGGGGGDGGGGGDGDGGFFGGGGCFGFFGGG
@M03364:396:000000000-C9LGT:1:1101:16173:6746 1:N:0:10
ACTCCTACGGGAGGCAGCAGTGGGGAATATTGGACAATGGGGGAAACCCTGATCCAGCGACGCCGCGTGAGTGAAGAAGTATTTCGGTATGTAAAGCTCTATCAGCAGGGAAGAAAAAAATGACGGTACCTGACTAAGAAGCACCGGCTAAATACGTGCCAGCAGCCGCGGTAACACGTAAGGTGCGAGCGTTGTTCGGAATCATTGGGCGTAAAGGGCATGTAGGCGGTCTGTCAAGCCAGGCGTGAAAGCCAGGGGCTCAACCCCTGAACTGCGCTTGGAACTGGCGGACTG
+
GGGGGGGGGGGGGGGGGGGGGGGGGFGGGGGGGGGGGGGGGGGGGGGGGGGGGGGGGGGGGGGGGGGGGGGGGGGGEGGGGGGGGGGGGGGGGGGGGGGGGGGGGGGGGGGGGGGGGGG7F:EFCFFG+8E,>FF,CFDEAFDFGGGGGGGGGGGGGGGGGGGGGGGGG=EFGGGGGGGGGGGGGGGGGGGGGGGGGGGEGGGGGGGGGGGGGEFGGGGGGGGGGGGGGGGGGGGGGGGGGGFGGGGGFGGGFGGGGGGGGGGGGGGGGFGGGGGGGGGGFFGGGGGFGFFGGF
@M03364:396:000000000-C9LGT:1:1101:23573:6761 1:N:0:10
ACTCCTACGGGAGGCAGCAGTAGGGAATTTTCGTCAATGGGCGCAAGCCTGAACGAGCAATGCCGCGTGGGTGAAGACGGTCTTCGGATTGTAAAGCCCTGTTGCCGGGGACAAAGGACAGCCGGAGTGTATGGCTGGCTGGTTGATGGTACCCGGCCAGAAAGCCACGGCTAACTACGTGCCAGCAGCCGCGGTAATACGTAGGTGGCAAGCGTTATCCGGAATGATTGGGCGTAAAGGGTGCGCAGGCGGCTGTGCAAGTCTGAAGTAAAAGGGACCGGCCCAACCGGTTCC
+
GGDFGGGGDEGGGGGGGGGGGGFFGGGFEFDAFECGGGGF<FGGEFFFGFGGFGEFGGGDFGGGEGGGGCGGGGGDEFEBFFB,CFGC:FEFGGGAE=FFFGF,?,>BFGEGCFGFG,8,+:B=+@F=,37,,,:,@+8,>+DFG>,@BFFG>>>:F*1F<CGGG:>DGFC7FCFC;C7FFGGGGGEFGF7BGGGGGE?9C2<8E+:CGGGFFGGG8FFFGG>CF89<FGGGDGGGGGG7CCEGG5CEEGGGGGEG4:9?:CGGGG+72*:CF+:399*9<)*)17*)).095*
@M03364:396:000000000-C9LGT:1:1101:26349:6793 1:N:0:10
ACTCCTACGGGAGGCAGCAGTAGGGAATTTTCGTCAATGGGCGCAAGCCTGAACGAGCAATGCCGCGTGAGTGAGGAAGGTCTTCGGACTGTAAAGCTCTGTTGCCGAGGAAAACGGGGCGTTGCAGGACATGGCCTTTCATGGATGGTACCCGGCCAGAAAGCCACGGCTAACTACGTGCCAGCAGCCGCGGTAATACGTAGGTGGCGAGCGTTATCCGGAATGATTGGGCGTAAAGGGTGCGCAGGCGGTCTGTTAGGTCGGAGGTAAAAGCCCGGGGCTCAACCCCGGCGG
+
GGGGGGGGGGGGGGGGGGGGGGGGGGGGGGGGGGGGGGGGGGGGGGGGGGGGGGGGGGGGGGGGGGGGGGGGGGGGGGGGGGGGGGGGGGGGGGGGGGGFGGGGGGG+CF=EGG,FECF8F+@+8CFF+:8:@8<3EFGG9FFG<FFGGGFFGGGEDEGGGGGGGGGGG7CEGGGGGGGGGGGGGGGGGGGGGGGGGGGGGGGGGGGGGEGGGGGDGGGGGEDGGGGGGGGGGGGGGGGDEGGGGGGGGGGGGEGFGGGGGGGEEGGGGG7CGGFFDGGGFFGGGGFFGD>DG)
@M03364:396:000000000-C9LGT:1:1101:4885:6795 1:N:0:10
ACTCCTACGGGAGGCAGCAGTGGGGAATATTGCACAATGGGCGCAAGCCTGATGCAGCGACGCCGCGTGCGGGATGGAGGCCTTCGGGTTGTAAACCGCTTTTGTTCAAGGGCAAGGCACGGTTACGGCCGTGTTGAGTGGATTGTTCGAATAAGCACCGGCTAACTACGTGCCAGCAGCCGCGGTAATACGTAGGGTGCAAGCGTTATCCGGATTTATTGGGCGTAAAGGGCTCGTAGGCGGTTCGTCGCGTCCGGTGTGAAAGTCCATCGCTTAACGGTGGATCCGCGCCGG
+
GGGGGGGGGGGGGGGGGGGGGGGGGGGGGGGGGGGGGGGGGGGGGGGGGGGGGGGGGGGGGGGGGGGGGGGGGGGGGGGGGGGGGEFEGGGGGGGGGGGGGGCGGGGGGGGGGGFGCFGGFCD3+@FF++5**,,,7DFAC@FFGCFFGGFFCFFGFG>CCGGDGGGGG*=CFGGEGFGGGGGGGEGGGGGGGGGGEGGGGGGGGGGGGGGGGGGGGFFCFCEGGGGDGGGEGGGEEGFGGCEEGEGGGGGGGGDCGCC5E77CCCFFGFGGGGFGGGGD7@DGGGGFG>DGGD
@M03364:396:000000000-C9LGT:1:1101:3582:6797 1:N:0:10
ACTCCTACGGGAGGCAGCAGTGGGGAATTTTGCGCAATGGGGGCAACCCTGACGCAGCAACGCCGCGTGCGGGATGAAGGCCTTCGGGTTGTAAAGCTCTGTCTTCAGGGACGATAATGACGGTACCTGAGGAGGAAGCCACGGCTAACTACGTGCCAGCAGCCGCGGTAATACGTAGGTGGCAAGCGTTATCCGGAATGATTGGGCGTAAAGGGTGCGCAGGCGGCTGTGCAAGTCTGAAGTAAAAGGGACCGGCTCAACCGGTTCAGGCTTTGGAAACTGCACGGCTTGAGG
+
GGGGGCFGGFGGGGGGGGGGGGGFGGGFGGGGGGGGGGGGGGGGGGGGGFGGGGGGGGGGGEGGGGGGGGGGGGGGGGGGGGGGGGGGGGGGGGGGGGGGGGGGGFFEFGGGGG7CBFF<F7FC+>FG,38+:@FBFGGFGGGGGECDFGFGCFGGGGGGGGGGGGGGG4BFGGGEGGGGGGGGGGGGFGGGGGGGGGGGGGGGGGGGGGGGGGGGGGGGGGGGGGGECEGGGGGGGGGGGGGGGGGGGGGGGGGGGGGGFGGGGGGGGGF<F?EDGGG4?BGGGGGFGFFGGG
@M03364:396:000000000-C9LGT:1:1101:20934:6840 1:N:0:10
ACTCCTACGGGAGGCAGCAGTGAGGAATATTGGTCAATGGTCGGGAGACTGAACCAGCCAAGCCGCGTGAGGGAAGAAGGCGCTAAGCGTCGTAAACCTCTTTTGTCGGGGAACAAACGGAGGCACGTGTGCCTTTCTGAGTGTACCCGAAGAAAAAGCATCGGCTAACTCCGTGCCAGCAGCCGCGGTAATACGGAGGATGCGAGCGTTATCCGGATTTATTGGGTTTAAAGGGAGCGTAGGCTGTTTATTAAGCGTGTTGTGAAAAACCCGTGCTCAACATGGGTCGTGC
+
GGGGGGGGGGGGGGGGGGGGGGGGGGGGGGGGGGGGGGGGGGGGGGGGGGGGGGGGGGGGGGGGGGGGGGGGGGGGGGGGGGGGGGGGGGGGGGGGGGGGGGGGGGGGGGGGGGFGCFFE+@@=3BFG=3@DFGGGFGGFGGGGGGGGGGGG*@FCFGGGGGGGGGGGGEGGGGGGGGGGGGGGGGGGGEEFGGGGGGGGGGGGGGGGGGGGGGGGGGGGGGGGGGGGGGGGGGGGGGGGGGGGGGFGGGGGFGGFGGGGFGGGGGGGGGGGGGGGGGGGFFGGGGGFGFFG
@M03364:396:000000000-C9LGT:1:1101:6732:6845 1:N:0:10
ACTCCTACGGGAGGCAGCAGTGAGGAATATTGGTCAATGGGCGGAAGCCTGAACCAGCCAAGTCGCGTGAGGGAAGACGGTCCTACGGATTGTAAACCTCTTTTGTCGGGGAGCAAAGGGGCCACGTGTGGCAGGATGAGCGTACCCGAAGAAAAAGCATCGGCTAACTCCGTGCCAGCAGCCGCGGTAATACGGAGGATGCGAGCGTTATCCGGATTTATTGGGTTTAAAGGGTGCGCAGGCGGCGCGGCAAGTCAGCGGTAAAAATTCGGGGCTCAACCCCGTCCGGCCGTT
+
GGGGGGGGGGGGGGGGGGGGGGGGGGGGGGGGGGGGGGGGGGGGGGGGGGGGGGGGGGGGGGGGGGGGGGGGGGGGGGGGGGGGGGGGGGGGGGGGGGGGGGGGGGGGGGGGGGDFDGGFGGG+FFGGF:@D,BFBDGFGGGGGGGGGGGGGCFFGGGGGGGGGGGGGGGGGGGGGGGGGGGGGGGGGGGGGGGGGGGGGGGGGGGGGGGGGGGGGEGGGGGGGGEEEGGGGGGGGGGGGGGGGGGGGGGGGGGGGGGGGGEGGGGGGGGGGDGGGGGGGFFGGGGD@DDFGD7
@M03364:396:000000000-C9LGT:1:1101:27336:6857 1:N:0:10
ACTCCTACGGGAGGCAGCAGTGGGGAATATTGCACAATGGGCGAAAGCCTGATGCAGCAACGCCGCGTGAGCGATGAAGGCCTTCGGGTCGTAAAGCTCTGTCCTCAAGGAAGATAATGACGGTACTTGAGTAGGAAGCCCCGGCTAACTACGTGCCAGCAGCCGCGGTAATACGTAGGTGGCAAGCGTTATCCGGAATGATTGGGCGTAAAGGGTGCGCAGGCGGCTGTGCAAGTCTGAAGTAAAAGGGACCGGCTCAACCGGTTCAGGCTTTGGAAACTGCACGGCTTGAGG
+
GGGGGGGGGGGGGGGGGGGGGGGGGGGGGGGGGGGGGGGGGGGGGGGGGGGGGGGGGGGGGGGGGGGGGGGGGGGGGGGGGGGGGGGGGGGGGGGGGGGGGGGGGGGFGGGGGGF9FGGEC7CB+BFF5,8,<<A,CFGFF+@FEG7FGGFGFGGGGGGGGGGGGGGGG=EGGGGFFGGGGGGGGGGGGCGGGEGGGGGGGGGGGGGGECGGGGGGGGGGGGGGGGGGGGGGGGGGGGGGGGG7<FGGGGGGGGGGGGGGGGGG:DGGGGFFFGCFFGDGFFGGGGGFG@EGGG
@M03364:396:000000000-C9LGT:1:1101:15888:6891 1:N:0:10
ACTCCTACGGGAGGCAGCAGTGAGGAATATTGGTCAATGGGCGAGAGCCTGAACCAGCCAAGTAGCGTGCAGGATGACGGCCCTCTGGGTTGTAAACTGCTTTTATGCGGGGATAAAGTGAGGGGTGCTTCCCTTTTTGCAGGTACCGCATGAATAAGGACCGGCTAATTCCGTGCCAGCAGCCGCGGTAATACGGAAGGTCCGGGCGTTATCCGGATTTATTGGGTTTAAAGGGTGCGTAGGCTGTTTGTCAAGTCAGAGGGGAAAGGCCGCAGCTCAACTGTGGAATTGCCT
+
FEGFGEGGGGGGGGGGGGGGFGEDFCGGGGGFGGGFGEE9@EGGCEGDFGGC@FGGGGGGFECFFFGEC>CCEGGEGGGGGGGD,CFG8FGFFGGAFAFFFGFGGGGGGGCC==F9,CC8C-33+38C,<,B>F=8>FFG3BCFGGGGGEEG,ECCCF9FFGECCG*8D@;BFACF7CBF7C:CDGFC::@CFCCGGEGGFCEFFE8*2?EEEC/8*;*+A7CC6@CC589<C78FEDG=5:CGGE8?FG::ECF<*A?9@=*5C*/9C48D)**7**<9:B?7*0>*:?FCD:
@M03364:396:000000000-C9LGT:1:1101:15511:6896 1:N:0:10
ACTCCTACGGGAGGCAGCAGTGAGGAATATTGGTCAATGGGCGGAAGCCTGAACCAGCCAAGTCGCGTGAAGGATGAAGGTATTATGTATTGTAAACTTCTTTAGCAGTGGAGAAATAAGGGGGACGTTACCCCCAATGCTAGTACACTGAGAATAAGGATCGGCTAACTCCGTGCCAGCAGCCGCGGTAATACGGAGGATCCGAGCGTTATCCGGATTTATTGGGTTTAAAGGGTGCGCAGGCGGCCTTGCAAGTCAGCGGTCAAATCGTGGAGCTCAACTCCATTCCGCCGT
+
GGGGGGGGGGGGGGGGGGGGGGGGGGGGGGGGGGGGGGGGGGGGGGGGGGGGGGGGGGGG<FFGGGGGGGGGGGGGGEFGCEFFDFFFGGGGCGGFGGGGGGGGGGGGFFEFFFF8?9<CCECF+@FF+:@C,3:+@FFGGGGGGGFGGGFGCDFFGGFGGGGGGGGGG,EFGGGGFFFGGGGGGDFEFEGFGGGGGGGEGGGGCGGGGGGFGCGGGGE9<F?FDGEDE6CCF?EG5EEGEGGGGGEGGGGGGCCGFGGGGDDGGCD7CGF4DECC5CCCFFGGF7CBF63CD)
@M03364:396:000000000-C9LGT:1:1101:8959:6897 1:N:0:10
ACTCCTACGGGAGGCAGCAGTGGGGAATATTGCACAATGGGCGCAAGCCTGATGCAGCGACGCCGCGTGCGGGATGGAGGCCCTCGGGTTGTAAACCACTTTTGTAGAGAACGAAACGACATCTTCGATTACCGGATGTTGCTGACGGTACTCTAAGAATAAGCACCGGCTAACTACGTGCCAGCAGCCGCGGTAATACGTAGGTGGCAAGCGTTATCCGGAATGATTGGGCGTAAAGGGTGCGCAGGCGGCTGTGCAAGTCTGAAGTAAAAGGGACCGGCTCAACCGGTTC
+
GGGGGGGGGGGGGGGGGGGGGGGGGGGGGGGGGGGGGGGGGGGGGGGGGGGGGGGGGGGGGGGGGGGGGGGGGGGGFGGGGGGGGGGGGGGGGGGGGGGGGGGAFFFDFGGGGGGE+DGEDFEF,@FG,,8>,@CFFCCGACGGGGGGGGGGFGGGGGGGGFDGGGGGGGCGGGGGGGGGFGGGGEGGGEGGGGGGGGGGGGGGGGGGGGGGGGGGGGGGGGGGGGFFGGGGGGGG=FGGGGGGGGGGGDGGGGGGGGGGECGGFCFFFGGGGGEDFCEDFEGGGGGFG;BG
@M03364:396:000000000-C9LGT:1:1101:20935:6897 1:N:0:10
ACTCCTACGGGAGGCAGCAGTGAGGAATATTGGTCAATGGGCGGAAGCCTGAACCAGCCAAGTCGCGTGAAGGATGAAGGTATTATGTATTGTAAACTTCTTTAGCAGTGGAGAAATAAGGGGGTCGTGACCCCCGATGCTAGTACACTGAGAATAAGGATCGGCTAACTCCGTGCCAGCAGCCGCGGTAATACGGAGGATCCGAGCGTTATCCGGATTTATTGGGTTTAAAGGGTGCGCAGGCGGCCTTGCAAGTCAGCGGTCAAATCGTGGAGCTCAACTCCATTCCGCCGT
+
GGGGGGGGGGGGGGGGGGGGGGGGGGGGGGGGGGGGGGGGGGGGGGGGGGGGGGGGGGGGGGGGGGGGGGGGGGGGGGGGFFGGGGGFGGGGGGGGGGGGGGGGGGGGGGGGGGGGFGGFF9@@CFGG3:ACFEGGGGGGGDGGGGGGGGGFGGGGGGGGGGGGGGGGGEGGGGGGGGGGGGGGGGGGGGGGGGGGEGGGGGGGGGDGGGGGGGGGGGDFGGGGGGECEGGGGGGGGGGGGGGGGGGGGF?FFGGGGGGGGECEGGGGGGGGGGGG4<FGFFGGGGGFGFFGG3
@M03364:396:000000000-C9LGT:1:1101:18837:6926 1:N:0:10
ACTCCTACGGGAGGCAGCAGTGGGGAATATTGCACAATGGGGGAAACCCTGATGCAGCAACGCCGCGTGAGTGATGACGGCCTTCGGGTTGTAAAGCTCTGTCTTCAGGGACGATAATGACGGTACCTGAGGAGGAAGCCACGGCTAACTACGTGCCAGCAGCCGCGGTCATACGTAGGTGGCGAGCGTTATCCGGATTCATTGGGCGTAAAGCGCGCGTAGGCGGCCCGTTAGGTCGGAGGTAAAAGCCCGGGGCTCAACCCCGGCGAGCCTCCGATACCGGCGGGCTCGAGG
+
GGGGGGGGGGGGGGGGGGGGGGGGGGGGGGGGGGGGGGGGGGGGGGGGGGGGGGGGGGGGGGGGGGGGGGGGGGGGGGGGGGGGGGGGGGGGGGGGGGGGGGGGGGGGGGGGGGGGCFG<F8@B>FFG,388,BFFDGGGGGGGGG:FGGGGCGGGGGGGGGGGGGGGG*=FFGGFGGGGGGGGGGGGGGGGGGGGGGGGGGGGGGGGGGGGGGGGGGGCEGGGGGGGGE?FEEGGGGGGGGEGGGGGGGGGGGGGGGGGGGGGGGGGDGGGGGFGDDGGFFGDGGGF3<D)9)
@M03364:396:000000000-C9LGT:1:1101:15270:6930 1:N:0:10
ACTCCTACGGGAGGCAGCAGTGGGGAATATTGCACAATGGGCGAAAGCCTGATGCAGCGACGCCGCGTGAGTGAAGAAGTATTTCGGTATGTAAAGCTCTATCAGCAGGAAAGATAATGACGGTACCTAACTAAGAAGCACCGGCTAACTACGTGCCAGCAGCCGCGGTCATACGTAGGGTGCGAGCGTTAATCGGAATTACTGGGCGTAAAGGGTGCGCAGGCGGTTGAGTAAGACAGATGTGAAATCCCCGAGCTTAACTCGGGAATGGCATATGTGACTGCTCGACTAG
+
GGGGGGGGGGGGGGGGGGGGGGGGGGGGGGGGGGGGGGGGGGGGGGGGGGGGGGGGGGGGGGGGGGGGGGGGGGGGGGGFGGGGGGGGGGGGGGGGGGGGGGGGGGGGGGGGGGGC<FGFG-@B+>DF,,8585D9EFGFGGGGGGDFGGFGGGGGGGGGGGGGGGGGGCEGGGGGGGGGGGGGFGGGGGCFGGGGGGGGGGGGGGGGGGGGGGGGGGGGGGGGDE:EGFGGGGGGGGGGGGGGGGGGGGG=EGGGGGGGGGGGGGEGGGGGGGGGGDGGFFGGGGGFGFFG
@M03364:396:000000000-C9LGT:1:1101:19286:6944 1:N:0:10
ACTCCTACGGGAGGCAGCAGTGGGGAATCTTGCGCAATGGGGGCAACCCTGACGCAGCGACGCCGCGTGCGGGACGAAGGCCTTCGGGTCGTAAACCGCTTTCAGCAGGGACGAGGCCGCTCCGGTGACGGTACCTGCAGAAGAAGCCCCGGCTAAATACGTGCCAGCAGCCGCGGTAATACGTATGGGGCGAGCGTTATCCGGATTCATTGGGCGTAAAGCGCGCGTAGGCGGCCCGTTAGGTCGGAGGTAAAAGCCCGGGGCTCAACCCCGGCGAGCCTCCGATACCGGCGG
+
GGGGGGGGGGGGGGGGGGGGGGGGGGGGGGGGGGGGGGGGGGGGGGGGGGGGGGGGGGGGGGGGGGGGGGGGGGGGGGGGGGGGGGGGGGGGGGGGGGGGGGGGGGGGGGGGGG:FFFGDF7>=*=FG8*48**?:?CGFGGGGGBFGGFEGGDGGGGGGGFGGGGGGD;FFGGGGGGGGGGGFGGGGGGGGGGGGGGGGGGGGGGGGGGGGGGGGEGGGGGGGGGGEEEEGGGGEGGC6EEGGGGGDGGCFFG?CGGGGGCDE=GFGGGGGGGGGGDGDFFFGDGD@7>:)>D
@M03364:396:000000000-C9LGT:1:1101:23601:6954 1:N:0:10
ACTCCTACGGGAGGCAGCAGTGGGGAATCTTGCGCAATGGGGGCAACCCTGACGCAGCGACGCCGCGTGCGGGACGAAGGCCTTCGGGTCGTAAACCGCTTTCAGCAGGGACGAGGCCGCGCGGAGACTTTCTCTGCAGAAGAAGCCCCGGCAAAATACGTGCCAGCAGGCGCGGTAATACGTAGGTGGCAAGCGTTATCCGGAATGATTGGGTGTAAAGGGTGCGCAGGCGGTCTGTTAAGTCTGAAGGCAAAGGGAGGAGCTCAACTCATCTATGATTCAGAAACTGGCGGC
+
GGGGGGGGGGGGGGGGGGGGGGGGGGGGFGGGGGGGGGGGGGGDGGGGGGGGGGGGGGGGGGGGGGGGGGGGGGGGGGGGGGGGGGGGGGGGGGGGGGGGGGGGFFG8FGGGGG:FFCB***41*1FC,,7<,,,<2?22C8,42CE@C7*:**2;9<<F9@*:++;,0*2?C58*/;@CCC9+;8<AF*0+;8?EG*89<>8*22<:?9CCFG5:E9AFG>8A51*::EC8EGDE@E@<E7C:+<0+<8@F87+2/2*1*2>*0*0>DDGF*+0**20:=7+*C*97F?F)9)
@M03364:396:000000000-C9LGT:1:1101:28121:6963 1:N:0:10
ACTCCTACGGGAGGCAGCAGTGGGGAATTTTGGACAATGGGCGCAAGCCTGATCCAGCTATTCCGCGTGTGGGATGGAGGCCTTCGGGTTGTAAACCGCTTTTGTTCGAGGGCAAGGCACGTTTTCGGCAGAGTGGAGTGGTTTGTTCGAATCAGCACCGGCTAACTACGTGCCAGCAGCCGCGGTAATACGTAGGGTGCAAGCGTTATCCGGATTTATTGGGCGTAAAGGGCTCGTAGGCGGTTCGTCGCGTCCGGTGTGAAAGTCCATCGCTTAACGGTGGATCCGCGCCGG
+
GGGGGGGGGGGGGGGGGGGGGGGGGGGGGGGGGGGGGGGGGGGGGGGGGGGGGGGGGGGGGGGGGGGGGGGGGGGGFGGGGGGGGGGGGGGGGGGGGGGGGGG9BFG7,EEGGGGG@BA<C-B,>ECE++8++<,:EA,:+,+3@3,@FFAE@F:BFGFGB>B@FFF92*2<CFFFFGGFGGGGECEE:<>C<<CFF:@@@FFCFGGCF+:AE;5AE7CEFG@CC8*;8AF5>FCE?EGEGGE>GGGEEGGGEGEEDCE*;+03+;CFF>ECDGGGGGGG)7CFCFGFGFFDCC
@M03364:396:000000000-C9LGT:1:1101:13522:6963 1:N:0:10
ACTCCTACGGGAGGCAGCAGCTAAGAATATTCCGCAATGGGGGGAACCCTGACGGAGCGACGCCGCGTGGATGATGAAGGCCGGAAGGTTGTAAAATCCTTTTGGACCTGAGGAATAAGTGGTTCAGGGGATGGCATCATGGTGACGGTAGGGTCTGAATAAGCAACGGCTAATTACGTGCCAGCAGCCGCGGTAACACGTAAGTTGCGAGCGTTGTTCGGAATTATTGGGCGTAAAGGGCATGTAGGCGGACCGTCAAGTCCGGTGTGAAATCCCGGGGCTCAACCCCGGAAC
+
GGGGGGGGGGGGGGGGGGGGEDGFFGGGGGGDFGGGGGGGGGGGGGGGGGGGGGCGGGGGGGGGGGGGGGGGGGGGGGGGGGGGGGGGGGGGGGGGGGGGGGGGGCF@CFFGGCGG<,@@FFF1,?FF8*48<*<FFGFGGFGGGFFFF*CFGGGGGDGG7<FGGGGGGCCEGGGGGGCGGG??FGGCCEGGGEGGGGGGGF>FCCFGG>EGC:EGEGGGDAEGGGGFGGGGGGGGFCGGGGGGGGGGGDG=EEG7DG=CGFFCE9CDDFGGGCFFDGGGEDGG44C>DBBCDC
@M03364:396:000000000-C9LGT:1:1101:16243:6974 1:N:0:10
ACTCCTACGGGAGGCAGCAGTGGGGAATCTTGCGCAATGGGGGCAACCCTGACGCAGCGACGCCGCGTGCGGGACGAAGGCCTTCGGGTCGTAAACCGCTTTCAGCAGGGACGAGGCCGCTCCGGTGACTGTACCTGCAGAAGAAGCCCCGGCTAAATACGTGCCAGCAGCCGCGGTAATACGTATGGGGCGAGCGTTATCCGGATTCATTGGGCGTAAAGCGCGCGTAGGCGGCCCGTTAGGTCGGAGGTAAAAGCCCGGGGCTCAACCCCGGCGAGCCTCCGATACCGGCGG
+
GGGGGGGGGGGGGGGGGGGGGGGGGGGGGGGGGGGGGGGGGGGGGGGGGGGGGGGGGGGGGGGGGGGGGGGGGGGGGGGGGGGGGGGGGGGGGGGGGGGGGGGGGGGGGGGGGGGGFGFGG7C*1=FF8,78,<@@FGGGFFGGD7FGGGGGGGGGGGGGGGGGGGGGG2@FDGGGGGGGGGGGGGGGGGGGGGGGGGGGGGGGGGGGGGGGGFGGGDGFGGGGGGGGCEGGGGGGGGEGGECFGGGEGGGGGGGGGGGGGGGGGGGGGGGGGGGGGGGGFFGGGDGEGFFGGD
@M03364:396:000000000-C9LGT:1:1101:24742:6991 1:N:0:10
ACTCCTACGGGAGGCAGCAGTAGGGAATTTTCGTCAATGGGCGGAAGCCTGAACCAGCCAAGTCGCGTGAAGGATGAAGGTATTATGTATTGTAAACTTCTTTAGCAGTGGAGAAATAAGGGGCGCTTAAGCCCTGATGCTAGTACACTGAGAATAAGGATCGGCTAACTCCGTGCCAGCAGCCGCGGTAATACGGAGGATCCGAGCGTTATCCGGATTTATTGGGTTTAAAGGGTGCGCAGGCGGCCTTGCAAGTCAGCGGTCAAATCGTGGAGCTCAACTCCATTCCGCCGT
+
GGGGGGGGGGGGGGGGGGGGGGGGGGGGGGGGGGGGGGGGGGGGGGGGGGGGGGGGGGGGGGGGGGGGGGGGGGGGGGGGGGGGGGGGGGGGGGGGGGGGGGGGGGGGGGGGGGDFC,CF<-@@+8FC3,CDD7FFFFCFGGGGGG9FFFDFCFGGGGGGGGGGGGGGG,EFGGGGGGGGGGGGGGGGGDGGGGGGGGGGGGGGGGGGGGGGGGGGGDEGGGGGGGGE8FGGGGGGGGGGGGGGGGGDEGGGEGGGGGGGG8<GGGGGGGGGGGGGGGGGFFGGGGGFGFFGGC
@M03364:396:000000000-C9LGT:1:1101:23198:7002 1:N:0:10
ACTCCTACGGGAGGCAGCAGTGAGGAATATTGGTCAATGGGCGGAAGCCTGAACCAGCCAAGTCGCGTGAGGGAAGACGGTCCTACGGATTGTAAACCTCTTTTGTCGGGGAGCAAAGGGGCCCCGCGTTGCCGGTTGAGCGTACCCGAAGAAAAAGCATCGGCTAACTCCGTGCCAGCAGCCGCGGTAATACGGAGGATGCGAGCGTTATCCGGATTTATTGGGCGTAAAGCGCGCGTAGGCGGCCCGTTAAGTCTGGAGTGAAAGTCCTGCTTTCAAGGTGGGAATTGCTTT
+
GGGGGGGGGGGGGGGGGGGGGGGGGGGGGGGGGCGGGGGGGGGGDGEGGGGGGGGGGGGGGFCCFGGGGGGGGGGGDGGGGGGEGGGEEGFCGGGAFGGGGGGDGGFGGGGGGDGGFFFC:FF+8@>:8+8338**5><>@7>BCEFGGGGGG@FCFGGGFECFGGGCC<EGGGGFGGGGGGGGEGDG>C9+<EEEGEEGGDE?CCGGGEGGGE5CGGGGGGGGFC8EEGFGGGGGGGGC=EGGGGGEGEFE5EEGGGG+;AFCEGGGGFGCGCEGGGFGFFGGD9D>CFFFGC
@M03364:396:000000000-C9LGT:1:1101:19603:7010 1:N:0:10
ACTCCTACGGGAGGCAGCAGTGAGGAATATTGGTCAATGGACGAGAGTCTGAACCAGCCAAGTAGCGTGCAGGACGACGGCCCTATGGGTTGTAAACTGCTTTAGCCGGGGAATAAAGTGCGCCACGTGTGGCGTATTGCATGTACCCGGAGAATAAGCATCGGCTAATTCCGTGCCAGCAGCCGCGGTAATACGGAAGATGCGAGCGTTATCCGGATTTATTGGGTTTAAAGGGAGCGTAGGCGGAATGGTAAGTCAGCGGTCAAATGTCCGTGCCCAACGCGGTCCTGCCGT
+
GGGGGGGGGGGGGGGGGGGGGGGGGGGGGGGGGGGGGGGGGGGGGGGGGGGGGGGGGGGGGGGGGGGGGGGGGGGGGGGGGGGGGGGGGGGGGGGGGGGGGGGGGGGGGGGGGGGF<FGGGCFC+BFD,3A+3=CGGGGGGGGGGGGGGGGGEGGGGGGGGGGGGGGGGGGGGGGGGGGGGGGGGGGGGGGGGGGGGGGGGGGGGGGGGGGGGGGGGEGFGGGFGGEGEG?FGGGGGGGGGGGGGGDGGGGGGGGGGGGGGGGGGGGGGGGGGGGGGGGGFFGGGGGEGFFGD<
@M03364:396:000000000-C9LGT:1:1101:11558:7022 1:N:0:10
ACTCCTAGGGAGGCAGCAGTGGGGAATATTGGGCAATGGGGGGAACCCTGACCCAGCAACGCCGCGTGAAGGAAGAAGGTTTTCGGATTGTAAACTTCTGTCCTATGAGACGAAGGAAGTGACGGTATCCTAGGAGGAAGCCCTGGCTAACTCCGTGCCAGCAGCCGCGGTAATACGGAGGATGCAAGCGTTATCCGGATTCATTGGGTTTAAAGGGTGCGTAGGCGGCTTGGTAAGTCAGCGGTGAAATTCCAGTGCTCAACATTGGCCGTGCCGTTGATACTGCTGGGCTTG
+
GGGGGGGFGGFGGGEGGG<<FGGGFFFFGGEGGGGGGGGGGFGGGGGGGGGGGGEGFFGGGGGGGGGGEDGGFGFFGFGDFGGGGG7FFGFGGGFFGGGFGFGFGAEGGGGGGGGG,?DFG@D<CFCC337,<?:FGB8=F,=<=CFFCCFGFFGGGGGGGGGFFGGGG*CEGFCGGGDGGEGGGGFGGGECEGGGEDECEGCGGGGGGEEFGFCGGGGGGGGGGGECECGDGGGGGGGGGGGEGGFCCEGGGGGGGGGGF?CCFFGFGGGGDGGGGGDFFBFGGGGFGBFFFD
@M03364:396:000000000-C9LGT:1:1101:15039:7040 1:N:0:10
ACTCCTACGGGAGGCAGCAGCTAAGAATATTCCGCAATGGGGGGAACCCTGACGGAGCGACGCCGCGTGGACGATGAAGGCCGGAAGGTTGTAAAGTCCTTTTATGGCAGAGGAATAAGCGGGGGAGTGGAGAGCCCGCGCGGTGACTGTAGGCCATGAATAAGCACCGGCTAATTACGTGCCAGCAGCCGCGGTAACACGTAAGGTGCGAGCGTTGTTCGGAATCATTGGGCGTAAAGGGCATGTAGGCGGTCTGTCAAGCCAGGCGTGAAAGCCAGGGGCTCAACCCCTGA
+
GGGGGGGGGGGGGGGGGGGGGGGGGGGGEFGGGGGGGGGGGGGGGGGGGGGGGGGGGGGGGGGGGGGGGGGGGGGGGGGGGGGG>FFGGFGGGGGGGGGGGGG9FFGCFFFGGFFF<FFCFB=***:C;/A+,;8AFEGGGGGGGGFEGGC7EGFFFGGGGFFGGFCGG*:EG8CEFGGGGGGGGGFGFFGDECEEGEGGGGDGGFGGFCCEGGGGGGGGGG>EGGFGGGGGFGGGGGGGGGGFGEGFCGGEEGGGGCGF:CFFGGFGDD8DFFGGGGDC@@7CGGGF5BFD*
@M03364:396:000000000-C9LGT:1:1101:18731:7040 1:N:0:10
ACTCCTACGGGAGGCAGCAGTGGGGAATCTTGCGCAATGGGGGCAACCCTGACGCAGCGACGCCGCGTGCGGGACGAAGGCCTTCGGGTCGTAAACCGCTTTCAGCAGGGACGAGGCCGCTCCGGTGACTGTACCTGCAGAAGAAGCCCCGGCTAAATACGTGCCAGCAGCCGCGGTAATACGTAGGTGGCGAGCGTTATCCGGAATGATTGGGCGTAAAGGGTGCGCAGGCGGTCTGTTAAGTCTGAAGGCAAAGGGATGAGCTCAACTCATTTATGATTCAGAAACTGGC
+
GGGGGGGGGGGGGGGGGGGGGGGGGGGGGGGGGGGGGGGGGGGGGGGGGGGGGGGGGGGGGGGGGGGGGGGGGGGGGGGGGGGGGGGGGGGGGGGGGGGGGGGFGGGGGGGGGCCFFGFEF*>*44=F,,78<,FFFGGGF@FGFFGGGEFGGGDGGGGGGGGGGGGGG;CGGGGGGGGGFGGGGGGGGGGGECEGGGGGGGGGCEFFDGGGFGGGC8CFFGGGGGGGGGCEDEGGGGGGECCFFGGF7CFFCFEGGEGGGEFF+9CGGGGFGC<DCGGGFFGG7FFFGFFF
@M03364:396:000000000-C9LGT:1:1101:10569:7043 1:N:0:10
ACTCCTACGGGAGGCAGCAGTGGGGAATCTTGCGCAATGGGGGCAACCCTGACGCAGCGACGCCGCGTGCGGGACGAAGGCCTTCGGGTCGTAAACCGCTTTCAGCAGGGACGAGGCCGCGCGGTGACGGTACCTGCAGAAGAAGCCCCGGCTAAATACGTGCCAGCAGCCGCGGTAATACGTATGGGGCGAGCGTTATCCGGATTCATTGGGCGTAAAGCGCGCGTAGGCGGCCCGTTAGGTCGGAGGTAAAAGCCCGGGGCTCAACCCCGGCGAGCCTCCGATACCGGCGGG
+
GGGGGGGGGGGGGGGGGGGGGGGGGGGGGGGGGGGGGGGGGGGGGGGGGGGGGGGGGGGGGGGGGGGGGGGGGGGGGGGGGGGGGGGGGGGGGGGGGGGGGGGGGGGGGGGGGGGGGGFGF*==1=FF84=8CFGGFGGFGG?FGGGGEFBECEFGGGGGGGGGGGGGGGGGGGGGGGGGGGGGGGGGGGGGGGGGGGGGGGGGGGGGGGGGGGGGGGGGGGGGGGE=GGGGGGGGEGCGGGGGGGCEGEFGGGGGDGECGGGCFGGGGDGGGGECDGGGFFGCGDGFG::DC7
@M03364:396:000000000-C9LGT:1:1101:27329:7044 1:N:0:10
ACTCCTACGGGAGGCAGCAGTGGGGAATATTGCACAATGGGGGAAACCCTGATGCAGCAACGCCGCGTGAGTGAAGAAGTATTTCGGTATGTAAAGCTCTATCAGCAGGGAAGAAAATGACGGTACCTGACTAAGAAGCCCCGGCTAACTACGTGCCAGCAGCCGCGGTAATACGTAGGGGGCAAGCGTTATCCGGATTTACTGGGTGTAAAGGGAGCGTAGACGGTCTGGCAAGTCTGAAGTGAAAGCCCGGGGCTCAACCCCGGGACTGCTTTGGAAACTGTCAGACTAG
+
GGGGGGGGGGGGGGGGGGGGGGGGGGGGGGGGGGGGGGGGGGGGGGGGGGGGGGGGGGGGGGGGGGGGGGGGGGGGGGGGGGGGGGGGGGGGGGGGGGGGGGGGGGGGGGGGGGGGGGGGGFGEACFG5:8:,,BBFGGGGGGGGGGGGGGG>FGGGGGGGGGGGGGGG:CCFGGGGGGGGGGGGGGGGGGGGGGGGGGGGGGGGGGGGGGGGGGGGGGGGGGGGGGGGGGGGGGGGGGGGGGGGGGGGGGGGGGGGGGGGGGGGGGGGGGGGGGGGGFGFFGGGGGFGFFG
@M03364:396:000000000-C9LGT:1:1101:24730:7047 1:N:0:10
ACTCCTACGGGAGGCAGCAGTGGGGAATATTGCACAATGGGCGCAAGCCTGATGCAGCGACGCCGCGTGCGGGATGGAGGCCTTCGGGTTGTAAACCGCTTTTGTTCAAGGGCAAGGCACGGTTTCGGCCGTGTTGAGTGGATTGTTCGAATAAGCACCGGCTAACTACGTGCCAGCAGCCGCGGTAATACGTAGGGTGCAAGCGTTATCCGGATTTATTGGGCGTAAAGGGCTCGTAGGCGGTTCGTCGCGTCCGGTGTGAAAGTCCATCGCTTAACGGTGGATCCGCGCCGG
+
GGGGGGGGGGGGGGGGGGGGGGGGGGGGGGGGGGGGGGGGGGGGGGGGGGGGGGGGGGGGGGGGGGGGGGGGGGGGGGGGGGGGGGGGGGGGGGGGGGGGGGGGGGGGGGGGFGGGGFGGG7FG7BFG++@5*33@FG,>FFGGGGGGGGGFGGGGGGGGGGGGGGGGGFGGGGGGGGGGGGGGGGGGGGGGFFGGGGGGGGGGGGGGGGGDGGE8@EF?@FGGGGGGGGGGGGGGGGGGGGGGGGGGGGGDGGGGGCC::C>FGGGGFGGDCFCGGGGGDFEGGG47CBFGGG
@M03364:396:000000000-C9LGT:1:1101:5327:7049 1:N:0:10
ACTCCTACGGGAGGCAGCAGTGAGGAATATTGGTCAATGGTCGGAAGACTGAACCAGCCATGCCGCGTGAAGGTCAGTGCCCTATGGGCGTTAAACTTCTTTTGTGTGAGAGCAATAAGGACCTCGTGCGGTCCGATGAGAGTATCACACGAATAAGCATCGGCTAACTCCGTGCCAGCAGCCGCGGTAATACGGGGGATGCGAGCGTTATCCGGATTTATTGGGTTTAAAGGGTGCGCAGGCGGCCTTGCAAGTCAGCGGTCAAATCGTGGAGCTCAACTCCATTCCGCCGTT
+
GGGGGGGGGGGGGGGGGGGGGGGGGGGGGGGGGGGGGGGGFGGGGGGGGGGGGGGGGGGGGGGGGGGGGGGGGGGGGGGGGGGGGGGGGGGGGGGGGFFGGGGGGGGDFFGGGGFG9FFGFFGF,BFF++8+48C3>FGGGFGGFGFFFEGGCFFGGGGGGGGGGDGGGFEGGGGFGGGGGGGGGGEGEGGGGGGGEGGGGGGCC*?CGGGGGGGGDECFGGGGGEC5CFGGGGFGGGGGGGGGGGG5EGGGGGFDCCFEGGGGGGGGDCFGGGGGGGGGFFGGGGF=CBFGC5
@M03364:396:000000000-C9LGT:1:1101:28136:7092 1:N:0:10
ACTCCTACGGGAGGCAGCAGTGGGGAATATTGCACAATGGGCGCAAGCCTGATGCAGCGACGCCGCGTGCGGGATGGAGGCCTTCGGGTTGTAAACCGCTTTTGTTCAAGGGCAAGGCACGCTTGCGGCCGTCTTAAGTGGATTGTTCGAATAAGCACCGGCTAACTACGTGCCAGCAGCCGCGGTAATACGTATGGGGCGAGCGTTATCCGGATTCATTGGGCGTAAAGCGCGCGTAGGCGGCCCGTTAGGTCGGAGGTAAAAGCCCGGGGCTCAACCCCGGCGAGCCTCCGG
+
GGGGGGGGGGGGGGGGGGGGGGGGGGGGGGGGGGGGGGGGGGGGGGGGGGGGGGGGGGGGGGGGGGGGGGGGGGGGGGGGGGGGGGGGGGGGGGGGGGGGGGGAFFG,BDFGGG+D+BF@F3F@:@FF7@F5*8*,3,@DC,8D7FFGGGEGDECFGGGGGGGGGGGGG8=CFGGGGGGGGGGGGGGGGGGGFGGGGGGGGGGGGGGGGGGGGDEEGFFFGGGGGG5EGGGGGGGGGGGGGGGGGGG*:CEGGGGGDGGEF7CGGDGGGGGGGCGGGGFG@FGGGDDFGFF<3)
@M03364:396:000000000-C9LGT:1:1101:15319:7111 1:N:0:10
ACTCCTACGGGAGGCAGCAGTGAGGAATATTGGTCAATGGGCGGAAGCCTGAACCAGCCAAGTCGCGTGAAGGATGAAGGTATTATGTATTGTAAACTTCTTTAGCAGTGGAGAAATAAGGGGGTCGTGACCCCTGATGCTAGTACACTGAGAATAAGGATCGGCTAACTCCGTGCCAGCAGCCGCGGTAATACGGAGGATCCGAGCGTTATCCGGATTTATTGGGTTTAAAGGGTGCGCAGGCGGCCTTGCAAGTCAGCGGTCAAATCGTGGAGCTCAACTCCATTCCGCCGT
+
GGGGGGGGGGGGGGGGGGGGGGGGGGGGGGGGGGGGGGGGGGGGGGGGGGGGGGGGGGGGGGGGGGGGGGGGGGGGGGGGGGGGGGGGGGGGGGGGGGGGGGGGGGGGGGGGGGGGGFGFF@@+4BFGB:ACFEGFCGGGGFGGGGGGGGGGFGGGGGGGGGGGGGGGGGGGGGGGGGGGGGGGGGGGGDGGGGGGGGGGGGGGGGGGGGGGGGGGEGGFGGGGGGECEGGGGGGGGGGGGGGGGGGGGGGGGGGGGGGGGGGGGGGGGGGGDGGGGGGGFFGGGGGFGFFGGG
@M03364:396:000000000-C9LGT:1:1101:18560:7116 1:N:0:10
ACTCCTACGGGAGGCAGCAGTGGGGAATCTTGCGCAATGGGGGCAACCCTGACGCAGCGACGCCGCGTGCGGGACGAAGGCCTTCGGGTCGTAAACCGCTTTCAGCAGGGACGAGGCCGCTACGGTGACGGTACCTGCAGAAGAAGCCCCGGCTAAATACGTGCCAGCAGCCGCGGTAATACGTATGGGGCGAGCGTTATCCGGATTCATTGGGCGTAAAGCGCGCGTAGGCGGCCCGTTAGGTCGGAGGTAAAAGCCCGGGGCTCAACCCCGGCGAGCCTCCGATACCGGCGG
+
GGGGGGGGGGGGGGGGGGGGGGGGGGGGGGGGGGGGGGGGGGGGGGGGGGGGGGGGGGGGGGGGGGGGGGGGGGGGGGGGGGGGGGGGGGGGGGGGGGGGGGGGGFGGGGFGGFGGGGGDD*F<=FFF<1=88<CEFGGGFCGGGGGGGGGGGGGGGGGGGGGGGGGGGCGGGGGGGGGGGGGGGGGG>EGGEGGGGGGGGGGGEGGGGGGGGGGGGGGGGGGGGGGGGGGGGGGEGGCFGGGFGGGDGGE?FGGGGGGGGGGGDFGGGGGGGEGGDDED4@GGGGGFGE><DG
@M03364:396:000000000-C9LGT:1:1101:20877:7125 1:N:0:10
ACTCCTACGGGAGGCAGCAGTGAGGAATATTGGTCAATGGGCGGAAGCCTGAACCAGCCAAGTCGCGTGAAGGATGAAGGTATTATGTATTGTAAACTTCTTTAGCAGTGGAGAAATAAGGGGGTCGCGACCCCTAATGCTAGTACACTGAGAATAAGGATCGGCTAACTCCGTGCCAGCAGCCGCGGTAATACGGAGGATTCGAGCGTTATCCGGATTTATTGGGTTTAAAGGGTGCGCAGGCGGCCTTGCAAGTCAGCGGTAAAAATTCGGGGCTCAACCCCGTAAAGCCGT
+
GGGGGGGGGGGGGGGGGGGGGGGGGGGGGGGGGGGGGGGGGGGGGGGGGGGGGGGGGGGGGGGGGGGGGGGGGGGGGGGGGGGGGGGGGGGGGGGGGGGGGGGGGGGGGGFFGGGG99F?,4@+@BFGC+@3+83+@FFGGACGEFGGGGFGFFGGGGGGDFGGGGGGGCFGDGGDGGFGGGGGGGGGGGDCCFGGGGGGGGGGGGGGGGGGGGGGGG5CGGGGGF;E>FGGCGGGGGGGGGGGGGGGGGGGGGGGGGGGGD9EGGFGGGGGGGGGDGGGFFGGGG3@FFFGG5
@M03364:396:000000000-C9LGT:1:1101:21867:7126 1:N:0:10
ACTCCTACGGGAGGCAGCAGTAGGGAATTTTCGTCAATGGGCGCAAGCCTGAACGAGCAATGCCGCGTGGGTGAAGACGGTCTTCGGATTGTAAAGCCCTGTTGCCGGGGACAAAGGACAGCCAGAATGGAAAGCTGACTGTTTGATGGTACCCGGCCAGAAAGCCACGGCTAACTACGTGCCAGCAGCCGCGGTAATACGTAGGTGGCAAGCGTTATCCGGAATGATTGGGCGTAAAGGGTGCGCAGGCGGCTGTGCAAGTCTGAAGTAAAAGGGACCGGCTCAACCGGTTC
+
GGGGGGGGGGGGGGGGGGGGGGGGGGGGGGGGGGGGGGGGGGGGGGGGGGGGGGGGGGGGGGGGGGGGGGGGGGGGGGGGGGGGGGGGGGGGGGGGGGGGGGGGGGGDGGGGGGGGGDFCGGG,=FGGC,C8CCFDFFGFGFGGGCGGGGFGAFGGGGGGGGGGGGGGG>EGGGGGGGGGGGGGGGGGGGGGGGGGGGGGGFGGGGGGGGGGGGGGGGGGGGEDGGFGFGGGGGGGGGGGGCEGGGGGGGGGGGGGGGDFGGGGGGGGFDCDGGGGGGGGFBEDGGGFGFBCD
@M03364:396:000000000-C9LGT:1:1101:24257:7130 1:N:0:10
ACTCCTACGGGAGGCAGCAGTGGGGAATCTTGCGCAATGGGGGCAACCCTGACGCAGCGACGCCGCGTGCGGGACGAAGGCCTTCGGGTCGTAAACCGCTTTCAGCAGGGACGAGGCCGCTCCGATGACGGTACCTGCAGAAGAAGCCCCGGCTAAATACGTGCCAGCAGCCGCGGTAATACGTATGGGGCGAGCGTTATCCGGATTCATTGGGCGTAAAGCGCGCGTAGGCGGCCCGTTAGGTCGGAGGTAAAAGCCCGGGGCTCAACCCCGGCGAGCCTCCGATACCGGCGG
+
GGGGGGGGGGGGGGGGGGGGGGGGGGGGGGGGGGGGGGGGGGGGGGGGGGGGGGGGGGGGGGGGGGGGGGGGGGGGGGGGGGGGGGGGGGGGGGGGGGGGGGGGGGGGGGGGGGGGFFFFF*>8*8FF:8=8=CF<?FGGGGGGGGGGGGGGGGGGGGGGGFGGGGGGGFGGGGGGGGGGGGGCFGGGGGGGDGGGGGGGGGGGGGGGGGGGGGGGGEGGGGGGGGGGDGGGGGGGGGCEGGGGGGGGGGEGGGGGGGGGGGGG=FFGGFGGGGGGGDGGFFGGGDGFGE@GGD
@M03364:396:000000000-C9LGT:1:1101:8272:7135 1:N:0:10
ACTCCTACGGGAGGCAGCAGTGGGGAATATTGCACAATGGGGGAAACCCTGATGCAGCAACGCCGCGTGAGTGATGACGGCCTTCGGGTTGTAAAGCTCTGTCTTCAGGGACGATAATGACGGTACCTGCGGAGGAAGCCACGGCTAACTACGTGCCAGCAGCCGCGGTCATACGTAGGTTGCAAGCGTTGTCCGGATTTACTGGGTGTAAAGGGCGTGTAGGCGGAGATGCAAGTTGGGAGTGAAATGCAGGGGCTCAACCCCTGAACTGCTCTCAAAACTGTATCCCTTG
+
GGGGGGGGGGGGGGGGGGGGGGGGGGGGGGGGGGGGGGGGGGGGGGGGGGGGGGGGGGGGGGGGGGGGGGGGGGGGGGGGGGGGGGGGGGGGGGGGGGGGGGGGGGGGGGGGGGFF@FG@F:@FAFGG:,8++63+@FFGGCGFGGEGGGGGFGGGGGGGGGGGGGGGG=:FFGGGGGGGGGGGGGGGGGGGGGGGGGGGGGGGGGGGGGGGGFGGGEGEFGGGGGCEEFGGGGGGGGGGCECFGGGGGGGGGGGGGGGGCFGGGGGGGGGGFF7CCFGGFFGGGFGFGFFG
@M03364:396:000000000-C9LGT:1:1101:27447:7141 1:N:0:10
ACTCCTACGGGAGGCAGCAGTGGGGAATATTGCACAATGGGGGAAACCCTGATGCAGCAACGCCGCGTGAGTGATGACGGTCTTCGGATTGTAAAGCTCTGTCTTTAGGGACGAAAATGCCGGTACCTGCGGAGGTAGCCAAGGCTCACTGCGAGCCAGCAGCCGCGGTACTACGTAGGTGGCAAGCGTTGTCCGGATTTACTGGGCGTAAAGGGAGCGTAGGTGGATATTTAAGTGGGATGTGAAATACGCGGGCTCAACGTGGGTGCTGCATTTCAAACTGGAAGTCTAGCG
+
GGGGGGGGGGGGGGGGGGGGAG@GGGGGGGGGGFGGGGGGGEGC-EF@FGGGG<FEGFAF@FG7CEGGGD7CFGGGGGGGEG7F9FG:+B=A9EF<FFE,BFFGFGF9FGD@>++8+,B,A6CF+BAFC,@+3+8833,<F3DF7,83@A,@<*3**8FEC:,:CE**:**<FBF+<4C?FGG+,*<CF*4=B,CGGGCDFGFGFFGGEEGGE<;11?C>CE>FFG/9<9+<F<:FGGG=6A?F00+<CE*2**?571+<C*>C*7*97DGGCGC7>FFG?4?*7CD6>??F:D
@M03364:396:000000000-C9LGT:1:1101:15436:7166 1:N:0:10
ACTCCTACGGGAGGCAGCAGTAGGGAATTTTCGTCAATGGGCGCAAGCCTGAACGAGCAATGCCGCGTGAGTGAGGAAGGTCTTCGGACTGTAAAGCTCTGTTGCCGGGGAAAAAGGGGAAATGCAGGAGATGGCATTTCATGGATGGTACCCGGCCAGAAAGCCACGGCTAACTACGTGCCAGCAGCCGCGGTAATACGTAGGTGGCGAGCGTTATCCGGAATGATTGGGTGTAAAGGGTGCGCAGGCGGTCTGTTAAGTCTGAAGGCAAAGGGATGAGCTCAACTCATTTAT
+
GGGGGGGGGGGGGGGGGGGGGGGGGGGGGGGGGGGGGGGGGGGGGGGGGGGGGGGGGGGGGGGGGGGGGGGGGGFFFGGGGGGGGGGGGGGGGGGGGGGGGGGGGGGCEGFFFFGGEGF@@BC,,CFF3+8:CBC<EFFGCGGGFFGFGGGGGGGGGGGGGGGGGGGGGFGGGGGGGGGGGGGGGGGGGGGGGGGGGGGGGGGGGGGGGEGGGGGGGGGGGGGGGGGGGGGEGGGGGGGGGGGGGGGGGGGGGGGGGGGGFGGGFFFGGGGGGFGGFGC>FFFGGGGFF?FGFF
@M03364:396:000000000-C9LGT:1:1101:28268:7191 1:N:0:10
ACTCCTACGGGAGGCAGCAGTGAGGAATATTGGTCAATGGGCGTGAGCCTGAACCAGCCAAGTAGCGTGAGGGATGACAGCCCTATGGGTTTTAAACCTCTTTTGTTCGGGAATAACGTCAGGTGCGTCCACTTGCTTGTCTGTACCGTTCGAATAAGCATCGGCTAATCCCGTGCCAGCAGCCGCGGTAATACGGAAGATGCGAGCGTTATCCGGATTTATTGGGTTTAAAGGGAGCGTAGGCGGTCGGTTAAGTCAGCGGTGAAAGTCAGTGGCTCAACCATTGAACTGCCG
+
GGGGGFGGGGGGGGGGGGGGGGGGGGGGGGGGGGGGGGGGGGGGFGGGGGGGGGGEGGFG8FGGGGGGGGGGGGGEGGGGCDGGCFGGGGGDGGGGGGGFGCGGG@FGGGGGGG9<,+B++-B?,:FF+8@,5,,,7C,8,,<CFF<CGG,@,BAFGDFDCDGGD++8D,,,3,3<FGGGGGGC:7FGG::EGFGCCEGGGGGGGGGGGBEGGGGG7EE:FGDFGG*;*<C7@9CFGGGEGGGGGGEGGGCGEG7<FF77CE5EGGFFFGGGGGCDFFGGF@EFFDF*>FF4*)
@M03364:396:000000000-C9LGT:1:1101:5558:7201 1:N:0:10
ACTCCTACGGGAGGCAGCAGTGGGGAATCTTGCGCAATGGGGGCAACCCTGACGCAGCGACGCCGCGTGCGGGACGAAGGCCTTCGGGTCGTAAACCGCTTTCAGCAGGGACGAGGCCGCTCCGGTGAGGGTACCTGCAGAAGAAGCCCCGGCTAAATACGTGCCAGCAGCCGCGGTAATACGTATGGGGCGAGCGTTATCCGGATTCATTGGGCGTAAAGCGCGCGTAGGCGGCCCGTTAGGTCGGAGGTAAAAGCCCGGGGCTCAACCCCGGCGAGCCTCCGATACCGGCGG
+
GGGGGGGGGGGGGGGGGGGGFGGGGGGGGGGGGGGGGGGGGGGGGGGGGGGGGGGGGGGGGGGGGGGGGGGGGGGEGGGGGGGGGGGGGGGGGGGGGGGGGGGGGGGGGGCFGF@GF@C*>*5=:<CF,,6+8@FFCFEGGEGGC<<FFFGGGG@FCGGGGGGGGGGGGGGGGGGGGGEGFGGCCFFFFGGGGGGGGGGGGGGGEGGGGG7?FF5C?GGGGFGEEEGGD?EGGGGEGEE=EEGFGGGGGG?EFGGGG6CE?EGGEGGCGGEGGGGGDGEG4>FGGCGFGFDDGG
@M03364:396:000000000-C9LGT:1:1101:4092:7209 1:N:0:10
ACTCCTACGGGAGGCAGCAGTAGGGAATTTTCGTCAATGGGCGCAAGCCTGAACGAGCAATGCCGCGTGGGTGAAGACGGTCTTCGGATTGTAAAGCCCTGTTGCCGGGGACAAAGGACAGCCAGAGTGGAAAGCTGACTGTTTGATGGTACCCGGCCAGAAAGCCACGGCTAACTACGTGCCAGCAGCCGCGGTAATACGTAGGTGGCAAGCGTTATCCGGAATGATTGGGCGTAAAGGGTGCGCAGGCGGCTGTGCAAGTCTGAAGTAAAAGGGACCGGCTCAACCGGTTC
+
GGGGGGGGGGGGGGGGGGGGGGGGGGGGGGGGGGGGGGGGGGGGGGGGGGGGGGGGGGGGGGGGGGGGGGGGGGGGGGGGGGGGGGGGGGGGGGGGGGGGGGGGGGGGGGGGGGFGGFEGGGGB,DFF::C8BFGGFGGEGGGGGGGGGGFGGGGGGGGGGGGGGGGGGEEGGGGGGGGGGGGGGGGGGGGGGGGGGGGGGGGGGGGGGGGGGGGGGGGGGGEEGGCGGGGGFGEGGGGGGGGGGGGGGGGGGGGGGGGGGGGGGGGG>FGGGEEGFGEGB:*>DFGFGFDDG
@M03364:396:000000000-C9LGT:1:1101:26563:7276 1:N:0:10
ACTCCTACGGGAGGCAGCAGTGGGGAATCTTGCGCAATGGGGGCAACCCTGACGCAGCGACGCCGCGTGCGGGACGAAGGCCTTCGGGTCGTAAACCGCTTTCAGCAGGGACGAGGCCGCTGCGGTGACAGTGCCTGCAGAAGAAGCCCCGGCTAAATACGTGCCAGCAGCCGCGGTAATACGTATGGGGCGAGCGTTATCCGGATTCATTGGGCGTAAAGCGCGCGTAGGCGGCCCGTTAGGTCGGAGGTAAAAGCCCGGGGCTCAACCCCGGCGAGCCTCCGATACCGGCGG
+
GGGGGGGGGGGGGGGGGGGGGGGGGGGGGGGGGGGGGGGGGGGGGGGGGGGGGGGGGGGGGGGGGGGGEGGGGGGGGGGGGGGGGGGGGGGGGGGGGGGGGGGGGEGGGGGGGGFEGGGEF*>**8CF8373,8?CFGGGGGGG72FEEFGGCFEGGGGGGFGGGGGGGGGGGGGGGGGGGGGFGGGGGGGGGEDGGGGGGGGGGCEGGGGGGGGGGCGGGGGGGGGGGGGGGGGGGGCFGGGGGEEEEG5CFF?EGGFGGGGGGGFFGGGGGGGC5>EGFFGGDGGEGFFG3D
@M03364:396:000000000-C9LGT:1:1101:4715:7282 1:N:0:10
ACTCCTACGGGAGGCAGCAGTGGGGAATATTGCACAATGGGCGCAAGCCTGATGCAGCGACGCCGCGTGCGGGATGGAGGCCTTCGGGTTGTAAACCGCTTTTGTTCAAGGGCAAGGCACGGTTTCGGCCGTGTTGAGTGGATTGTTCGAATAAGCACCGGCTAACTACGTGCCAGCAGCCGCGGTAATACGTAGGGTGCAAGCGTTATCCGGATTCATTGGGCGTAAAGCGCGCGTAGGCGGCCCGTTAGGTCGGAGGTACAAGCCCGGGGCTCAACCCCGGCGAGCCTCCGG
+
GGGGGGGGGGGGGGGGGGGGGGGGGGGGGGGGGGGGGGGGGGGGGGGGGGGGGGGGGGGGGGGGGGGGGGGGGGGGGGGGGGGGGGGGGGGGGGGFGGGGGGGGFFBCFFGGFG7F=FDGE>BF+@FG@FF*53>BFFFGG,37>FFGGGFG7FGGFGCGGEGGCGGDG<<:FFFFGFGGGGGGG8EGGGGGFGGGGGGGGGGGGGGDGGGGGE>ECGCGGGGGGC:EGGGGGGEGEGGGGGGECEG56CGG:CEG3EGGF+:?FGGGGGGGGGGG6FFGFFGGGDGFGFF*9)
@M03364:396:000000000-C9LGT:1:1101:23678:7287 1:N:0:10
ACTCCTACGGGAGGCAGCAGTGGGGAATATTGCACAATGGGTGAAACCCTGATGCAGCAACGCCGCGTGAGTGATGACGGTCTTCGGGTTGTAAAGCTCTGTCTTCAGGGACGATAATGACGGTACCTGAGGCGTAAGCCACGGCTAACTACGTGCCAGCAGCCGCGGTAATACGTAGGTGGCGAGCGTTGTCCGGATTTACTGGGCGTAAAGGGAGCGTAGGCGGATTTTTAAGTGAGATGTGAAATACTCGGGCTTAACCTGAGTGCTGCATTTCAAACTGGAAGTCTAG
+
GGGGGGGGGGGGGGGGGGGGGGGGGGGGGGGGGGGGGGGGGGGGGGGGGGGGGGGGGGGGGGGGGGGGGGGGGGGGGGGGGGGGGGGGGGGGGGGGGGGGGGGGGGG?FGGGGGEG:FFDFBCE+>FG,:8++8+@@FGGGGGGEGCFGGGG:FGGGGGGGGGGGGGGG:CCGGGGGGGGGGGGGGGGGGGGGGGGGGGGGGGGGGGGGGGGGGGGGGGGGGGGGG8CEGGGGGGGGGGGGGGGFGGF?FGGGGGGGEGGGGGF7FFFGFGGFGGGGGGGFFFGGGGFGFFF
@M03364:396:000000000-C9LGT:1:1101:7671:7300 1:N:0:10
ACTCCTACGGGAGGCAGCAGTGGGGAATCTTGCGCAATGGGGGCAACCCTGACGCAGCGACGCCGCGTGCGGGACGAAGGCCTTCGGGTCGTAAACCGCTTTCAGCAGGGACGAGGCCGCGGGGTGACGATCCCTGCAGAAGAAGCCCCGGCTAAATACGTGCCAGCAGCCGCGGTAATACGTATGGGGCGAGCGTTATCCGGATTCATTGGGCGTAAAGCGCGCGTAGGCGGCCCGTTAGGTCGGAGGTAAAAGCCCGGGGCTCAACCCCGGCGAGCCTCCGATACCGGCGGG
+
GGGGGGGGGGGGGGGGGGGGGGGGGGGGGGGGGGGGGGGGGGGGGGGGGGGGGGGGGGGGGGGGGGGGGGGGGGGGGGGGGGGGGGGGGGGGGGGGGGGGGGGGGGGFGGGGGFFGGGGGE*=:==FF=*=88FGBFGGGGGFEGFEGGGGGCCCGGGGGGGGGGGGGGFGGGGGGGGGGGGGGGGGGGGGGGGGGGGGGGGGDEGGCFGGG5FGEGGGGGGGGGG:EEGGGGGGGGC>EGGGGGGDGGGFFGGGGGGGGGECCFGGGGGGGGGGDDGGFFFE>C<C@CEFGGD
@M03364:396:000000000-C9LGT:1:1101:23605:7306 1:N:0:10
ACTCCTACGGGAGGCAGCAGTGGGGAATATTGCACAATGGGCGCAAGCCTGATGCAGCGACGCCGCGTGCGGGATGGAGGCCTTCGGGTTGTAAACCGCTTTTGTTCAAGGGCAAGGCACGTTTTCGGCCGTGTTGAGTGGATTGTTCGAATAAGCACCGGCTAACTACGTGCCAGCAGCCGCGGTAATACGTAGGGTGCAAGCGTTATCCGGATTTATTGGGTTTAAAGGGTGCGCAGGCGGTTCTGCAAGTCAGCGGTACAAATTCGGGGCTCAACCCCGTCCGGCCGTTG
+
GGGGGGGGGGGGGGGGGGGGGGGGGGGGGGGGGGGGGGGGGGGGGGGGGGGGGGGGGGGGGGGGGGGGGGGGGGGGGGGGGGGGGGGGGGGGGGGGGGGGGGGGGGFFGGGGGGGG<DFGC8BFCFGG++335@<FFGGGG9FFGGGGGGGGDFGGGGGGGGGGGGGGGFFGGGGGGGFFGGGGGGGGGFGGGEGGGGGGGGGGGGGGGGGGGGG>CFGGGGGGGEFFGGGGGGGGGGGGGGGGGGGGGGGGGGGGGGGGG*;FGGGGGGGDGGGFGGGGFFEGGGDFGE>DD
@M03364:396:000000000-C9LGT:1:1101:27159:7328 1:N:0:10
ACTCCTACGGGAGGCAGCAGTGGGGAATATTGCACAATGGGCGAAAGCCTGATGCAGCGACGCCGCGTGAAAGAAGACGGTCTTCGGATTGTAAACTTCAAACAACAGGGAAGAAAATAATCACTGTACCTGTTCGGAAGCCACGGCTAACTACGTGCCAGCAGCCGCGGTAATACGTAGGGAGCAAGCGTTGTCCGGAATTACTGGGCGTAAAGGGCGCGTAGGCGGACACATAAGTCAGATGTGAAATCTCCGGGCTCAACTTGGAGCGTGCATTTGAAACTGTGTGTCTTG
+
GGGGGGGGGGGGGGGGGGGGGGGGGGGGGGGGGGGGGGGGGGGGGGGGGGGGGGGGGGGGGGGGGGGGGGGFGGGGGGGGGGGGGGGGGGGGGGGGGGG9F<FBEFFCFGGGGGFFC?F<D5:A,BFG8<98C===CE7CFFC@++@F+FGECEFFFGGGGGGGGGGGG7:CEGGGGGGCFGCFE7FFGCGGGGGGGGGGGGFFGGGGGGGGGCFGDGGGGDEGGG>E>E*;0AFGGGGGGCGFGGEFDFFGFGGGGGDGD?FFFCCCGGGGGGDDGCFGFFGGGGGFGFFFF>
@M03364:396:000000000-C9LGT:1:1101:20736:7328 1:N:0:10
ACTCCTACGGGAGGCAGCAGTAAGGAATCTTGCACAATGGGGGAAACCCTGATGCAGCAACGCCGCGTGAACGATGAAGGCCTTCGGGTTGTAAAGTTCAAAACCTAGGGAAGAAGAAAGTGACGGTACCTCGGGTTAAGCCCCGGCTAACTACGTGCCAGCAGCCGCGGTAATACGTAGGGGGCAAGCGTTATCCGGAATTATTGGGCGTAAAGAGTTCGTAGGTGGTTATCTAAGCGCAAGGTTTAATCTTGAGGCTCAACCTCATTTTGCCTTGCGAACTGGACTACTTG
+
GGGGGGGGGGGGGGGGGGGGGGGGGGGGGGGGGGGGGGGGGGGGGGGGGGGGGGGGGGGGGGGGGGGGGGGGGGGGGGGGGGGGGGGGGGGGGGGGGGGGGGGGDGGFGGGGGGGGF8FFGBFFC@FG+,C,8BCGCFGGGDGGDCGGGGGGFFGFGGGGFGGGGGGGG>CGGGGGGGGGGGGGGGGGGGGGGGGGGGGGGGGGGGGGGGGGGCFGGGGGGGECEFGGGGGGGGGGGGGGGGGGGGGGFGGGGGGGGGGGGCFFFGGGGGGGGGFF4DGGFFGGGGGFGFFGF
@M03364:396:000000000-C9LGT:1:1101:21780:7354 1:N:0:10
ACTCCTACGGGAGGCAGCAGTGGGGAATATTGCACAATGGGCGCAAGCCTGATGCAGCGACGCCGCGTGCGGGATGGAGGCCTTCGGGTTGTAAACCGCTTTTGTTCGAGGGCAAGGCACGGTTTCGGTCGTGTTGAGTGGATTGTTCGAATAAGCACCGGCTAACTACGTGCCAGCAGCCGCGGTAATACGTAGGGTGCAAGCGTTATCCGGAATGATTGGGCGTAAAGGGTGCGCAGGCGGTCTGTTAAGTCTGAAGGCCAAGGGATGAGCTCAACTCATTTATGATTC
+
GGGGGGGGGGGGGGGGGGGGGGGGGGGGGGGGGGGGGGGGGGGGGGGGGGGGGGGGGGGGGGGGGGGGGGGGGGDFCGGGGGGGGGGGGGGGGGGGGGGGGGG9ACD+BFEGEGFFFFD<++:>+:@F+*5*8,,8@D<,<,,7:F<FFGG7@FGGFFGGCFGEFGGGG1=CFGGGGGGGGGGGG?EGFFGFC<CGEFGGGGGCEEGCGFGGE;:*<CF?<FGGG:8CCFGGFECGGCEGGGG7C5CFGGGFE?9F799?C*>FGGGGCDCDGEFGDD7DF4EGGFF4:FF
@M03364:396:000000000-C9LGT:1:1101:26771:7358 1:N:0:10
ACTCCTACGGGAGGCAGCAGTGGGGAATATTGCACAATGGGGGAAACCCTGATGCAGCAACGCCGCGTGAGTGATGACGGCCTTCGGGTTGTAAAGCTCTGTCTTCAGGGACGATAATGACGGGACCTGTGGAGGAAGCCACGGCTAACTACGTGCCAGCAGCCGCGGTAATACGTAGGTGGCGAGCGTTATCCGGAATGATTGGGCGTAAAGGGTGCGCAGGCGGTCTGTTAAGTCTGAAGGCAAAGGGATGAGCTCAACTCATTTATGATTCAGAAACTGGCAGACTTGAGG
+
GGGGGGGGGGGGGGGGGGGGGGGGGGGGGGGGGGGGGGGGGGGGGGGGGGGGGGGGGGGGGGGGGGGGGGGGGGGGGGGGGGGGGGGGGFFGGGGGGGGGGGGGG9F?FGGGFC:F+,C??:F+8@FD,,8:8BB:DFFGGGGE7CFFGGFGGGGDGGGGGGGGGGGGG*=FFGGGGGGGGGGGGGGGFCEEGFGGGGGGGGGGGGGG:EGGGGGGGGGGGEGGGG:ECEGGGGGGGGFFGGGGGGGFFECCGCGGGGGGGGGGGGGGGGGGGGGGGGGGFFGGGGGFCFF7CF
@M03364:396:000000000-C9LGT:1:1101:13983:7382 1:N:0:10
ACTCCTACGGGAGGCAGCAGTGAGGAATATTGGTCAATGGGCGTAAGCCTGAACCAGCCAAGTCGCGTGAGGGAAGACGGTCCTACGGATTGTAAACCTCTTTTGTCGGGGAGCAAAGGGGCCACGTGTTGCAGGATGAGCGTACCCGAAGAAAAAGCATCGGCTAACTCCGTGCCAGCAGCCGCGGTAATACGGAGGATGCGAGCGTTATCCGGATTTATTGGGTTTAAAGGGTGCGCAGGCGGCGCGGCAAGTCAGCGGTAAAAATTCGGGGCTCAACCCCGTCCGGCCGTT
+
GGGGGGGGGGDGGGGGGGGGGGGGGGGGGGGGGGGGGGGGGGGGGGGGGGGGGGGGGGGGGGGGGGGGGGGGGGGGGGGGGGGGGGGGGGGGGGGGGGGGGGGGGGGGGGGGGGGG,FFFGGGEFFFG8,8C,ED7DGEGGGGGGGCFFGGGEFFGGGGGGGGGGGGGG>FGGGGGGGGGGGGGGGGGGEGGGGGGGGGGGGGGGGGGEEGGFGGEEEEGGGGGGEGGGFGFGGGGGGGGGGGGGGGGGGGDEGGGFGGGGECEGGGGGGGGGGGDCFFFFFGGDDDFGFFGGC
@M03364:396:000000000-C9LGT:1:1101:13256:7386 1:N:0:10
ACTCTACGGGAGGCAGCAGTGAGGAATATTGGTCAATGGGCGGAAGCCTGAACCAGCCAAGTCGCGTGAAGGATGAAGGTATTATGTATTGTAAACTTCTTTAGCAGTGGAGAAATAAGGGGGTCGCGAACCCTGATGCTAGTACACTGAGAATAAGGATCGGCTAACTCCGTGCCAGCAGCCGCGGTAATACGGAGGATCCGAGCGTTATCCGGATTTATTGGGTTTAAAGGGTGCGCAGGCGGCCTTGCAAGTCAGCGGTCAAATCGTGGAGCTCAACTCCATTCCGCCGTT
+
GGGGGGGGGGDGGGGGGGGFGGGGGGFGGGGGGGGGFGGGGGGGGGGGGGGGGGGGGGGGGGGGGGGEFDFGGGGFFGGGGGGGGGGGGGGGGGGGGGGGGGGGGGGBFGGGGGGGGGGGD@@F+>CE++8@>EG8EFGGGGGGGGGGGGGGCFGGGGGGGGGGGGGGGGGGGGGGGGGGGGGGGGGG<EFGGGGEGGGGGGGGGGGGGGGGGGGGEGGGGGGGGGGCFGGGFGGGGGGGGGGGGGGGGGGGGGGGGGGGGGGGGGGDDGGGGGGGFGGGFFGGGGGFGFFGGG
@M03364:396:000000000-C9LGT:1:1101:14237:7405 1:N:0:10
ACTCCTACGGGAGGCAGCAGTGGGGAATATTGCACAATGGGCGCAAGCCTGATGCAGCGACGCCGCGTGCGGGATGGAGGCCTTCGGGTTGTAAACCGCTTTTGTTCGAGGGCAAGGCGGGTCTACGGGCCCGTTGAGTGGATTGTTCGAATAAGCACCGGCTAACTACGTGCCAGCAGCCGCGGTAATACGTAGGGTGCAAGCGTTATCCGGATTTATTGGGCGTAAAGGGTGCGCAGGCGGCTGTGCAAGTCTGAAGTAAAAGGGACCGGCTCAACCGGTTCAGGCTTTGG
+
GGGGGGGGGGGGGGGGGGGGGGGGGGGGGGGGGGGGGGGGGGGGGGGGGGGGGFGGGGGGEGGGGGGGGGGGGGDGGGGGGGGGGGGGGGGGGGGGGGGGGGGGGDFGCFFGGGGG<FFC33>>,@C@F7F4*1,+@@CCF,87:FFFEG<C:CFGGC@F@E@7FGGGG;@FGGGGGGGGGGGGGECCFFGFFCCGGFEE?FF>EGC8FFFEG;81<?FGGGGGG8:8*ACCCEECECEDCE=EGGEGG@++<C997FGDECFCFGGGC*:CC*CGCFFG5B55>FGF:@?FF
@M03364:396:000000000-C9LGT:1:1101:19025:7416 1:N:0:10
ACTCCTACGGGAGGCAGCAGTGGGGAATATTGCACAATGGGCGCAAGCCTGATGCAGCAACGCCGCGTGAGTGAAGAAGGTCTTCGGATCGTAAAACTCTGTCCTCAAGAAAGAATAATGACGGTACTTGAGGAGGAAGCCCCGGCTAACTACGTGCCAGCAGCCGCGGTAATACGTAGGGGGCGAGCGTTATCCGGAATTATTGGGCGTAAAGGGCGCGTAGGCGGCCCGTTAAGTCTGGAGTGAAAGTCCCGCTTTCAAGGTGGGAATTGCTTTGGATACTGATGGGCTGGG
+
GGGGGGGGGGGGGGGGGGGGGGGGGGGGGGGGGGGGGGGGGGGGGGGGGGGGGGGGGGGGGGGGGGGGGGGGGGGGGGGGGGGGGGGGGGGGGGGGGGGGGGGCGGGAFGGGGGFG,BEBEEF@8DFG<,A5ABF>FFGFGGGGGGGGGGGGGGGGGGGGGFGGGGGGGFGGGGGGGGGGGGGGGGGGGGGGGGGGGGGGGGGGGGGGGGGGGGGGGGGGGGGGGGGGCEGGGGGGGFFDGFFGGGGGGGFGGGGGGGGGFGFGGGGG:CCGGGGGGGGGFFGGFFGFGFFGG*
@M03364:396:000000000-C9LGT:1:1101:17019:7429 1:N:0:10
ACTCCTACGGGAGGCAGCAGTGGGGAATATTGCACAATGGGGGAAACCCTGATGCAGCAACGCCGCGTGAGTGATGACGGCCTTCGGGTTGTAAACCACTTTTGTAGAGAACGAAAAGACATCCTCGAATAAATGGTGTTGCTGACGGTACTCTAAGAATAAGCACCGGCTAACTACGTGCCAGCAGCCGCGGTAATACGTAGGGTGCGAGCGTTAATCGGAATTACTGGGCGTAAAGGGTGCGCAGGCGGTTGAGTAAGACAGATGTGAAATCCCCGAGCTTAACTCGGGAAT
+
GGGGGGGGGGGGGGGGGGGGGGGGGGGGGGGGGGGGGGGGGGGGGGGGGGGGGGGGGGGGGGGGGGGGGGGGGGGGGGGGGGGGGGGGGGGGGGGGGGGGGGGFGGGDGGGGGGCFCFGGACF,ACFG,,@,3=FFFGGGGGGGGGGGGGGGGGGGGGGGGGGGGGGGGGGGGGGGGGGGGGGGGGGGGGGGGGGGGGGGGGGGGGGGGGGGGGGGGGGGGGGGGGFGGGGGGGGGGGGGGGGGGGGGGGGGGGFFGGGGGGGGGGGDFGGGGCFFGGGGFFGGGGGFGFFGDC
@M03364:396:000000000-C9LGT:1:1101:27128:7434 1:N:0:10
ACTCCTACGGGAGGCAGCAGTGGGGAATATTGCACAATGGGGGAAACCCTGATGCAGCAACGCCGCGTGAGTGATGACGGCCTTCGGGTTGTAAAGCTCTGTCTTCAGGGACGATACTGACGGTACCTATGGAGGAAGCCACGGCTAACTACGTGCCAGCAGCCGCGGTAATACGTAGGTGGCGAGCGTTGTCCGGATTTACTGGGCGTAAAGGGAGCGTAGGCGGCATGGCAAGTCTGATGTGAAAGGTGTGGGCTCAACCCGCAAACTGCATTGGAAACTGTCAAGCTAG
+
GGGGGGGGGGGGGGGGGGGGGGGGGGGGGGGGGGGGGGGGGGGGGGGGGGGGGGGGGGGGGGGGGGGGGGGGGGGGGGGGGGGGGGGGGGGGGGGGGFGGGGFFGGGGGGGGGGGG6EF@F-@CDFFG,,83:::B>FGGGGEGGGGGGGGGGGGGGGGGGGGGGGGGG*CGGGGFGGGGGGGGGGGGGGGGGGGGGGGGGGGGGGGGGGGGGGGGGGGGGGGGGGGDEGGGGGGGGGGEFGGGGGEGGGGGGGGGGGGGGGGGGGGDGGGGFGGGGGGGFFGGGGGFGFFG
@M03364:396:000000000-C9LGT:1:1101:28466:7439 1:N:0:10
ACTCCTACGGGAGGCAGCAGTGGGGAATTTTGGACAATGGGCGCAAGCCTGATCCAGCTATTCCGCGTGTGGGATGAAGGCCCTCGGGTTGTAAACCACTTTTGTAGAGAACGAACAGAGATCCGCGACCACGTGATGTTGCTGACGGTACTCTAAGAATAAGCACCGGCTAACTACGTGCCAGCAGCCGCGGTAATACGGAGGATCCGAGCGTTATCCGGATTTATTGGGTTTAAAGGGTGCGCAGGCGGCCTTGCAAGTCAGCGGTCAAATCGTGGAGCTCAACTCCATTCC
+
GGGG8C<FGGGGGGGEGGCGGGGGGGGGGGGGGGGFFGGGGGGGDFGGGGGGGGFFGC<<CEFGFGGGGEGGGCAFGGGGGACFGEGGGDGGGAGGGCD,CFGDFFE,CFEGGC+++BE,,8C,,BFF@+@8+3,,,C33@<FFD7FGC@C<C<F=F,8@=F>FG7FFG:>F<BAFCFFGCFCFFGGG>CGGGGGGG@GGGGGGEGFGGFEEGGGGFFGGGG5?EG7:EGG;;=CFGGGGEGGGG5C5CEGDEG?CFFCGG7>FFGGGDG6>7C*1<DGFF@CD*9:?FFF7>7
@M03364:396:000000000-C9LGT:1:1101:12346:7478 1:N:0:10
ACTCCTACGGGAGGCAGCAGTGGGGAATCTTGCGCAATGGGGGCAACCCTGACGCAGCGACGCCGCGTGCGGGACGAAGGCCTTCGGGTCGTAAACCGCTTTCAGCAGGGACGAGGCCGCGCGGTGACGGTACCTGCAGAAGAAGCCCCGGCTAAATACGTGCCAGCAGCCGCGGTAATACGTATGGGGCGAGCGTTATCCGGATTCATTGGGCGTAAAGCGCGCGTAGGCGGCCCGTTAGGTCGGAGGTAAAAGCCCGGGGCTCAACCCCGGCGAGCCTCCGATACCGGCGGG
+
GGGGGGGGGGGGGGGGGGGGGGGGGGGGGGGGGGGGGGGGGGGGGGGGGGGGGGGGGGGGGGGGGGGGGGGGGGGGGGGGGGGGGGGGGGGGGGGGGGGGGGGGGGGGGGGGGGGGGGGGG*=44=FG<*=+8CFFFFGFFGGGGGGGGGGGGGGGGGGGGGGGGGGGGGGGGGGGGGGGGGFGGGGGGGGGGGGGEGGGGGGEGGGGGGGGGGGGGGGGGGGGGGGGGGGGGGGGG8CEGGGGGGEEECFGGGGGFGGGGGGEGGGGGDGGGGGGGGGGFFGDGGGFGFEDGD
@M03364:396:000000000-C9LGT:1:1101:14192:7480 1:N:0:10
ACTCCTACGGGAGGCAGCAGTGGGGAATATTGCACAATGGGCGCAAGCCTGATGCAGCGACGCCGCGTGCGGGATGGAGGCCTTCGGGTTGTAAACCGCTTTTGTTCAAGGGCAAGGCACGGTTTCGGCCGTGTTGAGTGGATTGTTCGAATAAGCACCGGCTAACTACGTGCCAGCAGCCGCGGTAATACGTAGGGTGCAAGCGTTATCCGGATTTATTGGGCGTAAAGGGCTCGTAGGCGGTTCGTCGCGTCCGGTGTGAAAGTCCATCGCTTAACGGTGGATCCGCGCCGG
+
GGGGGGGGGGGGGGGGGGGGGGGGGGGGGGGGGGGGGGGGGGGGGGGGGGGGGGGGGGGGGGGGGGGGGGGGGGGGGGGGGGGGGGGGGGGGGGGGGGGGGGGGGFGGGGGGGGGGGGGGGBFCCFGG@855@DFEEFFGGDGGGGGGGGFF:DGGGGGGGGGGGGGGG<FGGGGGGFGFGGGGGGGGGGGGGGGGGGGGGGGGGGGGGFGGGEGGGGGGGGGGGGEEGGGGGGGGGGGGGGGGGGGGGGGGGGGGGEEGGF=FGGDDCGGGGGGGGGGGFFGGGGGFGFFGGG
@M03364:396:000000000-C9LGT:1:1101:24748:7509 1:N:0:10
ACTCCTACGGGAGGCAGCAGTGAGGAATATTGGTCAATGGGCGGAAGCCTGAACCAGCCAAGTCGCGTGAAGGATGAAGGTATTATGTATTGTAAACTTCTTTAGCAGTGGAGAAATAAGGGGGACGCGACCCCTGATGCTAGTACACTGAGAATAAGGATCGGCTAACTACGTGCCAGCAGCCGCGGTAATACGTAGGGGGCAAGCGTTATCCGGAATTATTGGGCGTAAAGAGTGCGTAGGTGGTTACCTAAGCGCAAGGTTTAATCTTGGGGCTCAACCCCATTTTGCCTT
+
GGGGGGGGGGGGGGGGGGGGGGGGGGGGGGGGGGGGGGGGGGGGGGGGGGGGGGGGGGGGGGFGGGGGGGGGGGGGGGGGFAGGGGGGGGGGGGGGGGGGGGGGGAFDFGGGFFFGGAF99?@++8@F++@@>=>>8EFGFGFGFE3EGGGGCFGGGG<FGGGGGGGGGGGGGGGGGGGGGGGFGGGGGGDGGEGGGFGGGGGGGGGGGGGGGGGGEGGFGGGG6CFE8?EFGGGGGGGEGGGGGGGDGGGGFGFGGGGGGGFGGFGGGGGGGGGGDGCCF>E5<FFFGF?>CD
@M03364:396:000000000-C9LGT:1:1101:24220:7549 1:N:0:10
ACTCCTACGGGAGGCAGCAGTAGGGAATTTTCGTCAATGGGCGCAAGCCTGAACGAGCAATGCCGCGTGGGTGAAGACGGTCTTCGGATTGTAAAGCCCTGTTGCCGGGGACAAAGGACAGCCAGAGTGAACAGCTGACTGTTTGATGGTACCCGGCCAGAAAGCCACGGCTAACTACGTGCCAGCAGCCGCGGTAATACGTAGGTGGCAAGCGTTATCCGGAATGATTGGGCGTAAAGGGTGCGCAGGCGGCTGTGCAAGTCTGAAGTAAAAGGGACCGGCTCAACCGGTTC
+
GGGGGGGGGGGGGGGGGGGGGGGGGGGGGGGGGGGGGGGGGGGGGGGGGGGGGGGGGGGGGGGGGGGGGGGGGGGGGGGGGGGGGGGGGGGGGGGGGGGGGGGFG9FGGGGGGGGGGCFGGFF,:DFD,,9,<>F8>9F,C,@CF9<FGG9FEGEGGGGGGGGGGFGGE*>FGGGGGGGGGGGGGGGGGGFGGGFGDGGGGFCCGFGGGGGGGGGGGGGGGGEEFFFGGFGGGGCGGCFFGGGGGGGGGDEGGGGFGGFGGGG9FGFG:CFGGF=DGFGGFF5DFGGF<B3CD
@M03364:396:000000000-C9LGT:1:1101:5483:7557 1:N:0:10
ACTCCTACGGGAGGCAGCAGTGGGGAATCTTGCGCAATGGGGGCAACCCTGACGCAGCGACGCCGCGTGCGGGACGAAGGCCTTCGGGTCGTAAACCGCTTTCAGCAGGGACGAGGCCGCTCCTGTGACAGTACCAGCAGACGAAGCCCCGGCTCACTACGTGCCAGCAGCCGCGGCAAAACGGAGGGGGCAAGCGTTATCCGGAATTACTGGGTGCACACGGTGCGGAGGCGGTATGGCAAGGTTGATGTGAAACCCATGGGCTCAACCCGTGGCATGCATCGAAAACTACT
+
GGGGGGGGGGGGGGGGGGGGGGGGGGGG9FGGEGGGGGGGG:FCGG@FGGGGGEGGGGEGGGGGGGGGGECGGGDGGGGGGGGGGGGGGCFGGGGG<+CGGG9FAFGGGGGFGGCG*1<*5*5,,?<<,,7?F,,,73C,?3<<*=*<11*****,8,,C*22;/+0**20*8?C8**/*2*:*2/88E>>8/8*12A8*0+;8**8+3:+<+@*;*+++*2*/C*1/81:=E=CGEFDC82A*<?=GC?C?7+039CCFC*/==<90*7///:17*0:***3/*7*89;*CC
@M03364:396:000000000-C9LGT:1:1101:14605:7588 1:N:0:10
ACTCCTACGGGAGGCAGCAGTGGGGAATCTTGCGCAATGGGGGCAACCCTGACGCAGCGACGCCGCGTGCGGGACGAAGGCCTTCGGGTCGTAAACCGCTTTCAGCAGGGAAGACATTCGACGGGACCTGCCGAAGAAGCTCCGGCTAACTACGTGCCAGCAGCCGCGGTAACACGTAGGGGGCGAGCGCTATCCGGATTCATTGGGCGTAAAGCGCGCGTAGGCGGCCGCCTAAGCGGAACCTCTAACCCCGGGGCTCAACCTCGGGCCGGGTTCCGAACTGGGCGGCTCG
+
GGGGGGGGGGGGGGGGGGGGGGGGGGGGGGGGGGGGGGGGGGGGGGGGGGGGGGGGGGGGGGGGGGGGGGGGGGGGGEGGGGGGGGGGGGGFFGGGFGGGEGGFGGGGGGGGGG?D>CFF,:@5*8CC8,6,<*<BFFGFCGFFGG@FFGGGGGGGGGGGGGGGGGGGGEEGGGGGGGGGDGGGGGGGG>EGGGGGG>EGGGGGGGGGGGGGGGGGGGGGGGGGGGGGGGGGDEGGGGGEGEGGGGGGCGGGGGGGG5FFEFFGGGGGGGGGGGGGGGGGF>CGDFGFGDEG
@M03364:396:000000000-C9LGT:1:1101:21475:7591 1:N:0:10
ACTCCTACGGGAGGCAGCAGTAGGGAATTTTCGTCAATGGGCGCAAGCCTGAACGAGCAATGCCGCGTGGGTGAAGACGGTCTTCGGATTGTAAAGCCCTGTTGCCGGGGACAAAGGACAGCCCTAGTGGACAGCTGACTGTTTGATGGTACCCGGCCAGAAAGCCACGGCTAACTACGTGCCAGCAGCCGCGGTAATACGTAGGTGGCAAGCGTTATCCGGAATGATTGGGCGTAAAGCGCGCGTAGGCGGCCCGTTAGGTCGGAGGTAAAAGCCCGGGGCTCAACCCCGGCG
+
GGGGGGGGGGGGGGGGGGGGGGGGGGGGGGGGGGGGGGGGGGGGGGGGGGGGGGGGGGGGGGGGGGGGGGGGGGGGGGGGGGGGGGGGGGGGGGGGGGGGGGGGGGG@FGGGGGGGFFFFGGG+,:DFC3C,:=F8FFGGGGGGFCCCFFFGGGGGGGGGGGGGGGGGG>EGGGGGGGGGGGGGGGGGGGGGGGGGGGGGGDGGGGGGGGFGGGGGGGGGGGEEFGFEDFGGGGEGEGGGGGGGGGGGGGGGGGGG5CEGGGGGGCEG/9FFFFDFGGGGFF*9FGGFGFFGG<
@M03364:396:000000000-C9LGT:1:1101:3420:7600 1:N:0:10
ACTCCTACGGGAGGCAGCAGTGGGGAATCTTGCGCAATGGGGGCAACCCTGACGCAGCGACGCCGCGTGCGGGACGAAGGCCTTCGGGTCGTAAACCGCTTTCAGCGGGGACGAGGCCGCGCCGGTGACTGTCCGTGCAGAATAAGCCCCGGCTAGATACGTGCCAGCAGCCGCGGTAATACGTATGGGGCGAGCGTTATCCGGGTGCATTTGGCGTAAAGCGCGCGTAGGCGGCCCGTGAGGGCGGGGGGAAAAGCCCGGGGCTCGACCCCGGCGAGCCTCCGATACCGGCGG
+
GGGGGGGGGGGGGGGGGGGGGGGGGGGGGGGGGCFGGGGGGGGGGGGGGGGGGGGGGGCFFGGGGGGGGGGEGGGGGGGGGGGGGGGGGEGGGGGFGGGGGGGG,F+@FEGGGG:<C**<**4=FEGG82?8,:*8;/ACG6,+<2,+281?E*;*,2<:A0;CF<3/*02/CE5>:1*+<A*+<0;62AEG52>CE88/+<CG*:*:EA9+<:CE>:>*<<8****:8?EFGCC8C??*8C5*8*:*2?8C;F*0<:*:**)*21*//1:DDCG3/97/05E55/97*8DD))
@M03364:396:000000000-C9LGT:1:1101:9527:7605 1:N:0:10
ACTCCTACGGGAGGCAGCAGTGGGGAATCTTGCGCAATGGGGGCAACCCTGACGCAGCGACGCCGCGTGCGGGACGAAGGCCTTCGGGTCGTAAACCGCTTTCAGCAGGGACGAGGCCGCGAGGTGACGGTCCCTGCAGAAGAAGCCCCGGCTAAATACGTGCCAGCAGCCGCGGTAATACGTATGGGGCGAGCGTTATCCGGATTCATTGGGCGTAAAGCGCGCGTAGGCGGCCCGTTAGGTCGGAGGTAAAAGCCCGGGGCTCAACCCCGGCGAGCCTCCGATACCGGCGGG
+
GGGGGGGGGGGGGGGGGGGGGGGGGGGGGGGGGGGGGGGGGGGGGGGGGGGGGGGGGGGGGGGGGGGGGGGGGGGGGGGGGGGGGGGGGGGGGGGGGGGGGGGGGGGGGGGGGGEGGGGGF*=*8@CF8*4+=<FC<FFCCCFFGGGGGG>CCEGGFGGGGGGGGGGGGGFGGGGGGGGGGGFFGGGGGGGGGGGEGGGFGGGC>EGGGGGGGGGGCEGGGGGGGGEGGGGGGGGGG8;:CGGGGGEEG89CCGDFGGGGGGGDFFGDFCECGGGDGG=CFFGCGDCFGF55CD
@M03364:396:000000000-C9LGT:1:1101:11515:7623 1:N:0:10
ACTCCTACGGGAGGCAGCAGTGGGGAATATTGCACAATGGGGGAAACCCTGATGCAGCAACGCCGCGTGAGTGATGACGGCCTTCGGGTTGTAAAGCTCTGTCTTCAGGGACGATAATGACGGTACCTGAGGAGGAAGCCACGGCTAACTACGTGCCAGCAGCCGCGGTAATACGTAGGTGGCGAGCGTTGTCCGGATTTACTGGGCGTAAAGGGAGCGTAGGCGGATTTTTAAGTGAGATGTGAAATACTCGGGCTTAACCTGAGTGCTGCATTTCAAACTGGAAGTCTAG
+
GGGGGGGGGGGGGGGGGGGGGGGGGGGGGGGGGGGGGGGGGGGGGGGGGGGGGGGGGGGGGGGGGGGGGGGGGGGGGGGGGGGGGGGGGGGGGGGGGGGGGGGGGGGGGGGGGGGGGGGGG@FF:BFF:,@:BFC7FGGGGGGGGGGGGGGGGGGGGGGGGGGGGGGGG1:FGGGGGGGGGGGGGGGGGGGGGGGGGGEGGGGGGGGGGEEGGGGGGGGEGGGGGG>EGGGGGGGGGFGGGGGGGGGGFGGGGGGGGGGGGGGGGGGGGGGGGGGGGGGGFFGGGGGFGFFG
@M03364:396:000000000-C9LGT:1:1101:3616:7635 1:N:0:10
ACTCCTACGGGAGGCAGCAGTGAGGAATATTGGTCAATGGGCGGAAGCCTGAACCAGCCAAGTCGCGTGAAGGATGAAGGTATTATGTATTGTAAACTTCTTTAGCAGTGGAGAAATAAGGGGGTCGCGACCCCTGATGCTAGTACACTGAGAATAAGGATCGGCTAACTCCGTGCCAGCAGCCGCGGTAATACGGAGGATCCGAGCGTTATCCGGATTTATTGGGTGTAAAGGGTGCGCAGGCGGCCTTGCAAGTCAGCGGTCAAATCGTGGAGCTGAACTCCATTCCGCCGT
+
GGGGGGGGGGGGGGGGGGGGGGGGGGGGGGGGGGGGGGGGGGGGGGGGGGGGFGGGGGGGGGGGGGGGGGFGGGGGGGGGFDGGGGGGFGDFFGGGGGGCFGGGGGGF<FGFFFFFF9FGF-@+8BFF+8@@38BF,FFGGFGGGG=F>F9FGCFGFGF9FGDGGGCGGDFCGGGGGGGGGGGFGGGGGGCFEFGGGGGG:FGGCEEGGGEGGFGGG5E9@FGF6E>*:<<CFGGGDDGC5EEG=E5:*CFGGGG?FGGGGGDDGGGGCCCF95C47*3>6=FGGG>FC?5CD3
@M03364:396:000000000-C9LGT:1:1101:6027:7636 1:N:0:10
ACTCCTACGGGAGGCAGCAGTGGGGAATATTGGGCAATGGGGGAAACCCTGACCCAGCAACGCCGCGTGAAGGAAGAAGGCCCTCGGGTTGTAAACTTCTTTTACCAGGGACGAAGAACGTGACGGTACCTGGAGAAAAAGCCACGGCTAACTACGTGCCAGCAGCCGCGGTAATACGTAGGTGGCAAGCGTTGTCCGGAATGATTGGGCGTAAAGGGTGCGCAGGCGGCTGTGCAAGTCTGAAGTAAAAGGGACCGGCTCAACCGGTTCAGGCTTTGGAAACTGCACGGCTTG
+
GGGGGGGGGGGGGGGGGGGGGGGGGGGGGGGGGGGGGGGGGGGGGGGGGGGGGGGGGGGGGGGGGGGGGGGGGGGGGGGGGGGGGGGGGGGGGGGGGGGGGGGFGGGGGGGGGF@F:FFGGFFGFGFGBBC:F,DBDFGGGGGGGGGGGGGGFGGGGGGGGGGGGGGGG=EGGGGGGGFGGGGGGGGGGGGGGGGGFGGGGGGFGGGGGGGCGCCFGGGGGGEGGGGGGGGGEGGGGGGGGGGCGCFGGGGGGGGGGGGEE+9AFGCCGG7CFGGGFGGGFFGGGGGFGD:CDD
@M03364:396:000000000-C9LGT:1:1101:9659:7642 1:N:0:10
ACTCCTACGGGAGGCAGCAGTGGGGAATATTGGGCAATGGGCGAAAGCCTGACCCAGCAACGCCGCGTGAAGGAAGAAGGCCCTCGGGTTGTAAACTTCTTTTAGCAGGGACGAAGGACGTGACAGTACCTGCAGAAAAAGCAACGGCTAACTACGTGCCAGCAGCCGCGGTAATACGTAGGTTGCAAGCGTTGTCCGGATTTACTGGGTGTAAAGGGCGTGTAGGCGGAGCTGCAAGTCAGATGTGAAATCCCGGGGCTCAACCCCGGAACTGCATTTGAAACTGTAGCCCTT
+
GGGGGGGGGGGGGGGGGGGGGGGGGGGGGGGGGGGGGGGGGGGGGGGGGGGGGGGGGGGGGGGGGGGGGEGGGGGGGGGGGGGGGGGGGGGGGGGGGGGGGGGAFFGGGGGGGGGDFCDE>8DF,CEF,,93BBFFFFGD@CCFACF@FGGFFFGGGGGGGGGGGGGGGCCFGGGGGGEFCFFFGGGGGGGGGGGGGGGGGGGFGGGGGGGGGGGGGGGGDEGGGFFGGGGGGGGGGGFGGG+3AFGGGGGFFFEGDGGCCFFGGGGDDGGGFGGDCDFGF=FGFGGFG?=C<4
@M03364:396:000000000-C9LGT:1:1101:15316:7645 1:N:0:10
ACTCCTACGGGAGGCAGCAGTGGGGAATCTTGCGCAATGGGGGCAACCCTGACGCAGCGACGCCGCGTGCGGGACGAAGGCCTTCGGGTCGTAAACCGCTTTCAGCAGGGACGAGGCCGCGAGGTGACCATACCTGCAGAAGAAGCCCCGGCTAAATACGTGCCAGCAGCCGCGGTAATACGTATGGGGCGAGCGTTATCCGGATTCATTGGGCGTAAAGCGCGCGTAGGCGGCCCGTTAGGTCGGAGGTAAAAGCCCGGGGCTCAACCCCGGCGAGCCTCCGATACCGGCGGG
+
GGGGGGGGGCEGGGGGGGGGGGGGGGGGGGGGGGGGGGGGGGGGGGGFGGGGGGEGGGGGGGGGGGGGGGGGGGGGGGGGGGGGGGGGGDGGGGGGGGGGGGGEGGFDFGGGFG7<7D>F>14=:CFF,8?,,,28<CEFFGGFGG<CFF@F7<CFGDCFEGGGGGGGGF>CEEEGCGGGGG@FFGGCEGEGE?EGGGGCFGG?EEFGGGGGGFG>EEFGCEEGGGGGGGCEGGGEGECECFGGGG=:81<9FGFFGECC887*ACEDCDEDGGC7DCG*>F5CDD>:DDBGC5
@M03364:396:000000000-C9LGT:1:1101:11165:7646 1:N:0:10
ACTCCTACGGGAGGCAGCAGTGGGGAATATTGCACAATGGGCGCAAGCCTGATGCAGCGACGCCGCGTGCGGGATGGAGGCCTTCGGGTTGTAAACCGCTTTTGTTCAAGGGCAAGGCACGGTTTTTGGCCGTGTTGAGTGGATTGTTCGAATAAGCACCGGCTAACTACGTGCCAGCAGCCGCGGTAATACGTAGGGTGCAAGCGTTATCCGGATTTATTGGGCGTAAAGGGCTCGTAGGCGGTTCGTCGCGTCCGGTGTGAAAGTCCATCGCTTAACGGTGGATCCGCGCCG
+
GGGGGGGGGGGGGGGGGGGGGGGGGDGGGGGGGGGGGGGGGGGGGGGGGGGGGGGGGGGGGGGGGGGGGFGGGGGGGGGGGGGGGGGGGGGGGGGGGGGGGGGGGGF9FFGGGGGGFFGGG=DFF@FF+8@8*3DCDFGGGG@CGGGFFFFFGGGGGGGGGGGGGGGGCFGGGGGGGGGGGGGGGG<E>GGGGGFGGGGGGGGGGGGGGGGGEEC>EEFGGGGGEE?CEGGGGGGGGCEGGGGGEGGGE8C=EEEEDG5>;CC?FFGGGGFFDGGGDGECB@GGDF<@FFFGGD
@M03364:396:000000000-C9LGT:1:1101:3205:7650 1:N:0:10
ACTCCTACGGGAGGCAGCAGTGAGGAATATTGGTCAATGGACGCAAGTCTGAACCAGCCAAGTCGCGTGCAGGAATAAGGCCCTATGGGTCGCAGACTGCTTTTGCATGAGAATAAAAAGTGGGACGAGTCCTACCTTGTAGGTATCATGCGAATAAGGATCGGCTAACTCCGTGCCAGCAGCCGCGGTAATACGGAGGATCCGAGCGTTATCCGGATTCATTGGGTTTAAAGGGTGCGCAGGCGGGCCTGTAAGCCCGTGGTGAAAGCCTGGTGCTCAACGCCAGAGGTGCCG
+
GGGGGGGGGGGGGGGGGGGGGGDFGGGGGGGGGGGGGGGGGGGGGGGGGGGGGGGGGFGGGGGGGGGGGGFGGGGGGGGGGGGGGGGGGGFEBFGGGGGGGGGGGGGGGFGDGGFGFGFGGEE,,BFF@+A5EAAFFFGGGGGGGGFFGGGFCFFFFGGGGGGGGGGGGAGGGGGGFGGGFGGGGGGGGGDFGGGDEGGEGFGGGGGGGGGGGFG8C;CGFCFGGG;CGFGCFGGGGGGGGGGGGGGGGDGGGGFG6EEEGGGGGGGFF:F4D+:CGGGGFDCGGG<@GFFGG5
@M03364:396:000000000-C9LGT:1:1101:3971:7682 1:N:0:10
ACTCCTACGGGAGGCAGCAGTGAGGAATATTGGTCAATGGGCGGAAGCCTGAACCAGCCAAGTAGCGTGCAGGACGACGGCCCTATGGGTTGTAAACTGCTTTTTCGCGGGGATAAAGAGGGGGATGCTTCCCCCGTTGCAGGTACCGCGTGAATAAGGACCGGCTAATTCCGTGCCAGCAGCCGCGGTAATACGGAAGGTCCGTGCGTTATCCGGATTTATTGGGTTTAAAGTGAGCGCCGTCCGTCTGGTAATCTTGTTGTGACATGCCGTGTCTCCACCATGGCACTGCAC
+
GGGGGGGGGGGGGGGGGGGGGGGGGGFGGGGGGEGGGGGGGGGGGGGGGGGGGFGGGGCGFG<CFGGGGGEGGGGGGGGGGGGGFEFGBFFGFGGCFCECAEC=FGE7FEEC+3B,8@,D3@B7FC@<88@D>FF:5<>1F:FFCGFF77CFFFFCCFF:FGEFG@@:CFF<FGFCFGFFDGCEGCG>?E*<CEGGEDGGFCF>**8*;C*CE<;?;?CC++<E6@;C8<2:+<<+<C*2**/2:*;*22;<+++<*+<:9*2*3*<:*9E<7527*00::5A7:*/0C:@D**
@M03364:396:000000000-C9LGT:1:1101:11157:7689 1:N:0:10
ACTCCTACGGGAGGCAGCAGTGGGGAATATTGCACAATGGGCGCAAGCCTGATGCAGCGACGCCGCGTGCGGGATGGAGGCCTTCGGGTTGTAAACCGCTTTTGTTCAAGGGCAAGGCACGGTTTCGGCCGTGTTGAGTGGATTGTTCGAATAAGCACCGGCTAACTACGTGCCAGCAGCCGCGGTAATACGTAGGGTGCAAGCGTTATCCGGATTTATTGGGCGTAAAGGGCTCGTAGGCGGTTCGTCGCGTCCGGTGTGAAAGTCCATCGCTTAACGGTGGATCCGCGCCGG
+
GGGGGGGGGGGGGGGGGGGGGGGGGGGGGGGGGGGGGGGGGGGGGGGGGGGGGGGGGGGGGGGGGGGGGGGGGGGGFFGGGGGGGGGGGGGGGGGGGGGGGGGGGGG9FFGGGGFGGGGGGFGG@FFG7>@*5@,>BFBFF,FFGGGGGG>FDFGGGGGGGGGGGGGGGFGGGGGGGGGGGGGGGGGGGGGGF@CGGGGGGGGGGGGGGFGGGECGFFGGGGGGGGGGGGFGEGGGGGGGGGGCGGGGGGGGGDGDD:EEG:FGGGFGGGGGGGFCDGGGFFGGGGGFGFFGGG
@M03364:396:000000000-C9LGT:1:1101:26112:7689 1:N:0:10
ACTCCTACGGGAGGCAGCAGTGAGGAATATTGGTCAATGGGCGGAAGCCTGAACCAGCCAAGTCGCGTGAAGGATGAAGGTATTATGTATTGTAAACTTCTTTAGCAGTGGAGAAATAAGGGGGTCGTGACCCCTGATGCTAGTACACTGAGAATAAGGATCGGCTAACTCCGTGCCAGCAGCCGCGGTAATACGGAGGATCCGAGCGTTATCCGGATTTATTGGGTTTAAAGGGTGCGCAGGCGGCCTTGCAAGTCAGCGGTCAAATCGTGGAGCTCAACTCCATTCCGCCGT
+
GGGGGGGGGGGGGGGGGGGGGGGGGGGGGGGGGGGGGGGGGGGGGGGGGGGGGGGGGGGGGGGGGGGGGGGGGGGGGGGGGGGGGGGGGGGGGGGGGGGGGGGFGGGGFFGGGF=FGFGG=4@6@FFG88A:DFFFFGGGGGGGGGCFGGGG>FGGGGGGGGGGGGGGGBFGGGGGGGGGGGGGGGGGGGGGGGGGGGGGGGGGGGGGGGGGGGGGGGGGGGGGGGGDGGGGGGGGGGGGGGGGGGGGGGFGGGGGFGFGGGDGGGGGGGGGG=CGFGGGFFGGGGGFGFFGGD
@M03364:396:000000000-C9LGT:1:1101:7634:7699 1:N:0:10
ACTCCTACGGGAGGCAGCAGTGAGGAATATTGGTCAATGGGCGGAAGCCTGAACCAGCCAAGTCGCGTGAAGGATGAAGGTATTATGTATTGTAAACTTCTTTAGCAGTGGAGAAATAAGGGGTTCGTGACCCCCGATGCTAGTACACTGAGAATAAGGATCGGCTAACTCCGTGCCAGCAGCCGCGGTAATACGGAGGATCCGAGCGTTATCCGGATTTATTGGGTTTAAAGGGTGCGCAGGCGGCCTTGCAAGTCAGCGGTCAAATCGTGGAGCTCAACTCCATTCCGCCGT
+
GGGGGGGGGGGGGGGGGGGGGGGGGGGGGGGGGGGGGGGGGGGGGGGGGGGGGGGGGGGGGGGGGGGGGGGGGGGGFGGGGFGGGGGGGGGGGGGGGGGGGGGGGGGGGGGFGGBDA9ECCBC++:FG=,8:B?F@FGGGGGGGGGGGGGGGFFGGGGGGGGGGGGDGGGFGGGGGGGGGGGGGGGGGGGGGGFGGGDGGGGGGDGGGGGGGGGGGGGDGGGGGGG?ECFGGGGGGGGGGGGGGEGGGGGGGGGGGGGGGGGGGGGGGGGGGGCGFGGGGFFGGGGGFGFFGGC
@M03364:396:000000000-C9LGT:1:1101:3218:7706 1:N:0:10
ACTCCTACGGGAGGCAGCAGTGGGGAATCTTGCGCAATGGGGGCAACCCTGACGCAGCGACGCCGCGTGCGGGACGAAGGCCTTCGGGTCGTAAACCGCTTTCAGCAGGGACGAGGCCGCGCGGTGACGTTCCCTGCAGAAGAAGCCCCGGCTAACTACGTGCCAGCAGCCGCGGTAATACGTAGGGTGCAAGCGTTATCCGGGTTTATTGGGCGTAAAGGGCTCGTAGGCGGTTCGTCGCGTACGGGGGGAAAGTCCATCGCTTAACGGTGGATCCGCGCCGGGTACGGGCGG
+
FGGGGGGGGGGGGGEGGGGGGGGGGGGG?FGFGDGGGGGGGGGEGGGG@EFG@FFGGGGGGGGGGGGGGGG7FGFCFGGGGGGGGFGGFGGGGGGFFGGGGCEEFFGGGGGBCFBF*:>FE*<*4=7,+*4,8,28<<<,,?<7CF,<:FEGD*CF7E6C888AEGG,;C5?*:5*:8F<FG@CGGG8C>F7F5;*;>CCCEE*21/<+<AFG5**:8>CGCEFCE8=CE9CGGGE=*;C8CG*:>G5C*?CC5/::<C9985**/9:C<29<=9CFF*CB:CC<9)99@B))9
@M03364:396:000000000-C9LGT:1:1101:7947:7712 1:N:0:10
ACTCCTACGGGAGGCAGCAGTGGGGAATATTGCACAATGGGCGCAAGCCTGATGCAGCGACGCCGCGTGCGGGATGGAGGCCTTCGGGTTGTAAACCGCTTTTGTTCAAGGGCAAGGCACGGTTTCGGCCGTGTTGAGTGGATTGTTCGAATAAGCACCGGCTAACTACGTGCCAGCAGCCGCGGTAATACGTAGGGTGCAAGCGTTATCCGGATTTATTGGGCGTAAAGGGCTCGTAGGCGGTTCGTCGCGTCCGGTGTGAAAGTCCATCGCTTAACGGTGGATCCGCGCCGG
+
GGGGGGGGGGGGGGGGGGGGGGGGGGGGGGGGGGGGGGGGGGGGGGGGGGGGGGGGGGGGGGGGGGGGGGGGGGGGGGGGGGGGGGGGGGGGGGGGGGGGGGGGGGGDEGGGGGFGCGGFG+DF+@FG885538D:FCFGGFGGGGGGGGCF>FGGFGGGGGG:FFGGGCFFGGGGGGGGGGGGGGGGGFGGGCFGGGGGGGGGGGGGGGGGGDGGFGGGGGGGGGEGFGGGGGGGGGGGGGGGGGGGGGGGGGGGGEE=GA>CCFGGCFGGGGGGGGGG>FGGGGGFGEFGGG
@M03364:396:000000000-C9LGT:1:1101:14067:7720 1:N:0:10
ACTCCTACGGGAGGCAGCAGTGGGGAATCTTGCGCAATGGGGGCAACCCTGACGCAGCGACGCCGCGTGCGGGACGAAGGCCTTCGGGTCGTAAACCGCTTTCAGCAGGGACGAGGCCGCTACGGTGACGGTACCTGCAGAAGAAGCCCCGGCTAACTACGTGCCAGCAGCCGCGGTAATACGTAGGGGGCTAGCGTTATCCGGATTTATTGGGCGTAAAGGGCTCGTAGGCGGTTCGTCGCGTCCGGTGTGAAAGTCCATCGCTTAACGGTGGATCCGCGCCGGGTACGGGCG
+
GGGGGGGGGGGGGGGGGGGGGGGGGGGGGGGGGGGGGGGGGGGGGGGGGGGGGGGGGGGGGGGGGGGGGGGGGGGGGGGGGGGGGGGGGGGGGGGGGGGGGGGGGGGFGGGGGGGGGGEGG*>>*@FG<*481=FGFGGGFFGGEEFGGGGGGGGGGFGGGGGGGGGGG;EGGGGGGGGGGGGGGGGGGGGGGGFGEGGGGGGGGEEGGGDGGFGGGE5FGGGGGGGGGGGGGGGGGGGGGGGGGGGGG=1:+<CGGGGGGCCEEDGGGGGGGGGGFFGF>BGGGGG@GD@DD<
@M03364:396:000000000-C9LGT:1:1101:3621:7734 1:N:0:10
ACTCCTACGGGAGGCAGCAGTAGGGAATTTTCGTCAATGGGCGCAAGCCTGAACGAGCAATGCCGCGTGGGTGAAGACGGTCTTCGGATTGTAAAGCCCTGTTGCCGGGGACAAAGGACAGCCCGAGTGGAAAGCTGACTGTTTGATGGTACCCGGCCAGAAAGCCACGGCTAACTACGTGCCAGCAGCCGCGGTAATACGTAGGTGGCAAGCGTTATCCGGAATGATTGGGCGTAAAGGGTGCGTAGGCGGTTTGTCAAGTCAGCGGTCAAACTGCGGGGCTTAACCTCGTAT
+
FGGGGGGGGGGGGGGGGGGGGGGGGGGGGGGFGGGGGGGGGGGGGGGGGGGGGGGGGGGGGGGGGGGGGGGGGGGGGGGGGGGGGGGGGGGEGGGGGGGGGGGGGGGGGGGGGGFGF?FFECE++@FGB+C3BDFCFEGGGGGFGFGGGGGGDGGGGGGGGGGGGGGGG1BFGGGGGGGGGGGGGGGGGGGGGCFCEGGGGFGGGGGGGGGGGGGGGGGGGG>EFG<FGFGGGGGGGFGGEEGCEEEGGFGGGGGGGGGEFGGGGGGGGGGGGGDFGGGGFFGFC>FFGFFFDG
@M03364:396:000000000-C9LGT:1:1101:12216:7750 1:N:0:10
ACTCCTACGGGAGGCAGCAGTGAGGAATATTGGTCAATGGGCGGAAGCCTGAACCAGCCAAGTCGCGTGAAGGATGAAGGTATTATGTATTGTAAACTTCTTTAGCAGTGGAGAAATAAGGGGGTCGTGCCCCCTGATGCTAGTACACTGAGAATAAGGATCGGCTAACTCCGTGCCAGCAGCCGCGGTAATACGGAGGATCCGAGCGTTATCCGGATTTATTGGGTTTAAAGGGTGCGCAGGCGGCCTTGCAAGTCAGCGGTCAAATCGTGGAGCTCAACTCCATTCCGCCGT
+
GGGGGGGGGGGGGGGGGGGGGGGGGGGGGGGGGGGGGGGGGGGGGGGGGGGGGGGGGGGGGGGGGGGGGGGGGGGGGGGGGGGGGGGGFGGGGGGGGGGGGGGGGGGGGGGFGGGGGGGGG9@+@CFG:+ABFGGGFGGGGGGGGGGGGGGGFGGGGGGGGGGGGGGGGGGGGGGGGGGGGGGGGGGGGGGGGGGGGGGGGGGGGGGGGGGGGGGGGGGGGFGGGGCECGFGGGGGGGGGEGGGGGGGGGGGGGGGGGGGGEGGGGGGGGGGDEFGFGGGFFGGGGF?FFE*77
@M03364:396:000000000-C9LGT:1:1101:14008:7759 1:N:0:10
ACTCCTACGGGAGGCAGCAGTGAGGAATATTGGTCAATGGACGAGAGTCTGAACCAGCCAAGTCGCGTGAAGGAAGACGGTTCTATGGATTGTAAACTTCTTTTGTCTGAGGGTAAAGTTAGGTCCGTGTACCTATTGGAAAGTATCAGACGAATAAGCATCGGCTAACTCCGTGCCAGCAGCCGCGGTAATACGGAGGATGCGAGCGTTATCCGGATTTATTGGGTTTAAAGGGTGCGTAGGCGGATTATTAAGTCAGCGGTGAAAGCGTGTGGCTCAACCATACCGAGCCGT
+
GGGGGGGGGGGGGGGGGGGGGGGGGGGGGGGGGGGGGGGGGGGGGGGGGGGGGGGGGGGGGGGGGGGGGGGGGGGGGGGGGGGGGGGGGGGGGGGGGGGGGGGGGGGGGGGGGGGG<FGGD-BB,:@FB,AEFAEFGGGFCFFFCFGAFGGGCEFFGGGGGGGGGGGGGDGGGGGGGGGGGGGGGGGGGCFGGGGGGGGGGGGGGGGGGGGGGGGGGGGGGFGGGGGGEGGGGGGGGGGGDGGGGGGGGGGGGGGGGGGCGCGGGGGGGGGGGGGGGGGGFFCFGFFFDEFGG<
@M03364:396:000000000-C9LGT:1:1101:19500:7760 1:N:0:10
ACTCCTACGGGAGGCAGCAGTGGGGAATATTGCACAATGGGCGCAAGCCTGATGCAGCGACGCCGCGTGCGGGATGGAGGCCTTCGGGTTGTAAACCGCTTTTGTTCGAGGGCAAGGCACGGTTTCGGCCGAGTTGAGTGGATTGTTCGAATAAGCACCGGCTAACTACGTGCCAGCAGCCGCGGTAATACGTAGGGTGCAAGCGTTATCCGGATTTATTGGGCGTAAAGGGCTCGTAGGCGGTTCGTCGCGTCCGGTGTGAAAGTCCATCGCTTAACGGTGGATCCGCGCCGG
+
GGGGGGGGGGGGGGGGGGGGGGGGGGGGGGGGGGGGGGGGGGGGGGGGGGGGGGGGGGGGGGGGGGGGGGGGGGGGBDGGGGGGGGGGGGGGFGGGFGGGGGGGGGG+BFCGGGGG7+<B++:>7DFG@:F**3<>AC;:D,8@<FCFFGFG7;FFFGFFDGEEGGGGC*BCFGGGGGFGGEFGGGE5CFGFEFGGGG>CFFGFGGGGGFFCE;?EFFGGGGGGCE8C>FFGEGGGGGFGF=EGGGG=CCEGGDGGC*:/CA*CE7<CGGDDGGC3:FGGEF=DFGG4*7>))9
@M03364:396:000000000-C9LGT:1:1101:25182:7763 1:N:0:10
ACTCTACGGGAGGCAGCAGTGGGGAATATTGCACAATGGGCGCAAGCCTGATGCAGCGACGCCGCGTGCGGGATGGAGGCCTTCGGGTTGTAAACCGCTTTTGTTCAAGGGCAAGGCACGGTTTCGGCCGTGTTAAGTGGATTGTTCGAATAAGCACCGGCTAACTACGTGCCAGCAGCCGCGGTAATACGTAGGGTGCAAGCGTTATCCGGATTTATTGGGCGTAAAGGGCTCGTAGGCGGTTCGTCGCGTCCGGTGTGAAAGTCCATCGCTTAACGGTGGATCCGCGCCGGG
+
GGGGGGGGGGGGGGGGGGGGGGGGGGGGGGGGGGGGGGGGGGGGGGGGGGGGGGGGGGGGGGGGGGGGGGGGFGGGGGGGGGGGGGGGGGGGGGGGGGGGGGGGGGGCFGGGGG7F+,DCC<B@3FEE:+3*,,,37=;F,8>FC@FFFGGG9FFGGGGGGGCFGGGGG=8FFGGGGGGGGGGGFEGFCCFGGGGGGGGGFGGGGG5CFGGGGGGGGGGGGF>EEE*AFGGGGGGGGGGGGGGGGEEGGGGGGGGGGG5C:CGGGGGGGGGG4::FGGGDFE:>FGGFGFFGGG
@M03364:396:000000000-C9LGT:1:1101:28443:7776 1:N:0:10
ACTCCTACGGGAGGCAGCAGTGGGGAATCTTGCGCAATGGGGGCAACCCTGACGCAGCGACGCCGCGTGCGGGACGAAGGCCTTCGGGTCGTAAACCGCTTTCAGCAGGGACGAGGACGAGCGTTGACATTACCTGCAGAGGAAGCGCCGGCTAAATACGTGCCAGCAGCCGCGGTAATACGTATGGGGCGAGCGTTATCCGGATTCATTGGGCGTAAAGCGCGCGTAGGCGGCCCGTTAGGTCGGAGGTAAAAGCCCGGGGCTCAACCCCGGCGAGCCTCCGATACCGGCAGG
+
GGGGGGGGGGGGGGGGGGGGGGGGGGGGFGFGEEGGGGGGGGGGGGGGGGGGF@FGGEEEEGGFGGGGGDG7F7CFGEGGGGGGGGGGG=FFGGGGG@F7FGGGGFGGGGGCF>>F>*>1**>58<:<<,,,,88<7<:9**,4=C<*<:*1CBFGCFCF::8CGFFFGF8*CEE88?FGGG0++2A8**/*:**2;>C:7;>58CF<0+<+A*1?C:8AF8CC581:CEFE>=*:=88:?FCCC==EC8:<<?GC4*//8C7/56?*2/;9DGD3C<E*75:5C3D4DB))17
@M03364:396:000000000-C9LGT:1:1101:15618:7810 1:N:0:10
ACTCCTACGGGAGGCAGCAGTGGGGAATCTTGCGCAATGGGGGCAACCCTGACGCAGCGACGCCGCGTGCGGGACGAAGGCCTTCGGGTCGTAAACCGCTTTCAGCAGGGACGAGGCCGCTCCGGTGACGGTACCTGCAGAAGAAGCCCCGGCTAAATACGTGCCAGCAGCCGCGGTAATACGTATGGGGCGAGCGTTATCCGGATTCATTGGGCGTAAAGCGCGCGTAGGCGGCCCGTTAGGTCGGAGGTAAAAGCCCGGGGCTCAACCCCGGCGAGCCTCCGATACCGGCGG
+
GGGGGGGGGGGGGGGGGGGGGGGGGGGGGGGGGGGGGGGGGGGGGGGGGGGGGGGGGGGGGGGGGGGGGGGGGGGGGGGGGGGGGGGGGGGGGGGGGGGGGGGFGGGGGGGGGGGGGGGEG*>**=FF<*48*=?FFGGGFFGGFGGGGGGGDGDGGGGGGGGGGGGGGCFGGGGGGGGGGGGGGGGGGGGGGGGGGGGGGGGGGGGGGGGGGGGGGGGGGGGGGGGGGEGGGGGGGG8FGE?CGGGEGGEGFGGGGGGGGGGGGGGGGGGGGGGGGGGGFFDD>DDEGDEGGD
@M03364:396:000000000-C9LGT:1:1101:21703:7821 1:N:0:10
ACTCCTACGGGAGGCAGCAGTAGGGAATTTTCGTCAATGGGCGCAAGCCTGAACGAGCAATGCCGCGTGAGTGAGGAAGGTCTTCGGACTGTAAAGCTCTGTTGCCGGGGAAAAAGGGGAAATGCAGGACATGGCATTTCATGGATGGTACCCGGCCAGAAAGCCACGGCTAACTACGTGCCAGCAGCCGCGGTAATACGTAGGTGGCGAGCGTTATCCGGAATGATTGGGCGTAAAGGGTGCGCAGGCGGTCTGTTAAGTCTGAAGGCAAAGGGATGAGCTCAACTCATTTAT
+
GGGGGGGGGGGGGGGGGGGGGGGGGGGGGGGGGGGGGGGGGGGGGGGGGGGGGGGGGGGGGGGGGGGGGGGGGGGGGGGGGGGGGGGGGGGGGGGGGGGGGGGGGCFFFGGGGGGGGGGC:-C,5CFG+38::BFFFGGDGGGGGGGGGGGGGGGGGGGGGGGGGGGGGCE>FGGGGGGGGGGGGGGGGGGGGGGGGGGGFGGDGGGGGGGGGGGGGGGGGGEGGGGGGGGFG=EGGGGGGGEE:CCEGGGEEGGGGGGGF@CFFFGF<DGGGGG79DGGF4FFFFGFCFFGGC
@M03364:396:000000000-C9LGT:1:1101:11706:7843 1:N:0:10
ACTCCTACGGGAGGCAGCAGTGGGGAATATTGCACAATGGGGGAAACCCTGATGCAGCAACGCCGCGTGAGTGATGACGGTCTTCGGATTGTAAAGCTCTGTCTTTAGGGACGATGATGACGGTACCTATGGAGGAAGCCACGGCTAACTACGTGCCAGCAGCCGCGGTAATACGTAGGTGGCAAGCGTTGTCCGGATTTACTGGGCGTAAAGGGCTCGTAGGCGGTTCGTTGCGTCCGGTGTGAAAGTCCATCGCTTAACGGTGGATCCGCGCCGGGTACGGGCGGGCTTG
+
GEFFGFFCECCF@CGGGGCFGGGGGGGG<FGFEAEGGGGGGCCCGGGGFEFFFGGGGC<6CFEEFGGGGGGGGGFEEEE:BF=E9FGDCCFGG<FFGGGG?F?5@,B?,E=46=C+CDE??4@>GCBD,,7,58++8DB3,8>>BF+@DEBF:DCFGGCG8FCFFGGGG*1@CCFFFFEGCCGG9BB<<FEG,8<C7FGGGCGFCFGGGGEGGC>8*A>EGGGF?E1:8CE*2/8:E8/??8EC0A+:<::C9C577@*<CED>CDGC72:557:35):3))*/59))>>)/
@M03364:396:000000000-C9LGT:1:1101:12214:7861 1:N:0:10
ACTCCTACGGGAGGCAGCAGTGGGGAATCTTGCGCAATGGGGGCAACCCTGACGCAGCGACGCCGCGTGCGGGACGAAGGCCTTCGGGTCGTAAACCGCTTTCAGCAGGGACGAGGCCGCTACGGTGACGGTACCTGCAGAAGAAGCCCCGGCTAAATACGTGCCAGCAGCCGCGGTAACACGTAAGGTGCGAGCGTTGTTCGGAATCATTGGGCGTAAAGGGCATGTAGGCGGTCTGTCAAGCCAGGCGTGAAAGCCAGGGGCTCAACCCCTGAACTGCGCTTGGAACTGGCG
+
GGGGGGGGGGGGGGGGGGGGGGGGGGGGGGGGGGGGGGGGGGGGGGGGGGGGGGGGGGGGGGGGGGGGGGGGGGGGGGGGGGGGGGGGGGGGGGGGGGGGGGGGGGGGGGGGGGGGGGFGG*>><FGG:*4818FGFGGGGFGGGGGGGGCGDGGGGGGGGGGGGGGGC;EGGGGGGDGGGGGGGFGGGGGGGGGGGGGGFEGGGGGGGGGGGGGGGDCFGGGGGGGGGGGGGGGGDGGG7CGGGGGGGGGGGGGGFGFDFEGGDGGGGFGGGGGGGGGGFDGCFC9BGFFFGD
@M03364:396:000000000-C9LGT:1:1101:15454:7869 1:N:0:10
ACTCCTACGGGAGGCAGCAGTGAGGAATATTGGTCAATGGCCGAGAGGCTGAACCAGCCAAGTAGCGTGCAGGACGACGGCCCTATGGGTTGTAAACTGCTTTTATGCGGGGATAAAGTTCGGGCCTTGTCCCGTTTTGCAGGTACCGCATGAATAAGGACCGGCTAATTCCGTGCCAGCAGCCGCGGTAATACGGAGGATCCGAGCGTTATCCGGATTTATTGGGCGTAAAGGGCTCGTAGGCGGTTCGTCGCGTCCGGTGGGAAAGTCCATCGCTTAACGGTGGATCCGCGC
+
GGGGGGGGEGGGGGGGGGGGGGGGGGGGGGGGGGGGGGGGGGGGGGGGGGGGGGGGGGGGGGGGGGGGGGGGGGGGGGGGGGGGGGGGGGGGGGGGGGGGGGGGGGGGGGGGGGGGFFGGG-@3+@CF,,7:>BFGFGGGGGGFGGGGGGGG9FGGGGGGGGGGGGGGGFGGGGGGGGGGGGGGGGGGGFGFCFGGGGGGGGGGGGGGGGGGGGGGEGC?GGGGGGGGGGGGGGGGGGGGGGGGGGGGGGGGGGGGDEGG*/)::DFGGDGDFGGG4>=FFEG<3DCFGFFGGG
@M03364:396:000000000-C9LGT:1:1101:21948:7886 1:N:0:10
ACTCCTACGGGAGGCAGCAGTGGGGAATATTGCACAATGGGCGCAAGCCTGATGCAGCGACGCCGCGTGCGGGACGAAGGCCTTCGGGTCGTAAACCGCTTTCAGCAGGGACGAGGCCGCTCCGGTGATAGTACCTGCAGAAGAAGCCCCGGCTAAATACGTGCCAGCAGCCGCGGTAATACGTATGGGGCGAGCGTTATCCGGATTTATTGGGCGTAAAGGGCTCGTAGGCGGTTCGTCGCGTCCGGTGTGAAAGTCCATCGCTTAACGGGGGATCCGCGCCGGGTACGGGCG
+
GGGGGGGGGGGGGGGGGGGGGGGGGGGGGGGGGGGGGGGGGGGGGGGGGGGGGGGGGGGGGGGGGGGGGGGGGGGGGGGGGGGGGGGGGGGGGGGGGGGGGGGGGGGGGGGGGGGGGGGGGCGC5>FF@,7@@FFGFGGGGGGFCFGGGGGGGGGGGGGGGGGGGGGGC2BFGGGGGGGGGGGGGGGGGGGGEGGGGGGGGGGGGGGGGGGGGGGGGEGGGGGGGGGGGEEFGGEGDEGGGGGEE=CG:E*A?FFGGFGGGF>EGGCCGGG*9E57CCCFEEGGGGG>F:>DCD
@M03364:396:000000000-C9LGT:1:1101:21335:7887 1:N:0:10
ACTCCCACGGGAGGCAGCAGTGGGGAATCTTGCGCAATGGGGGCAACCCTGACGCAGCGACGCCGCGTGCGGGACGAAGGCCTTCGGGTCGTAAACCGCTTTCAGCAGGGACGAGGCCGCGCGGTGACGGTACCTGCAGAAGAAGCCCCGGCTAAATACGTGCCAGCAGCCGCGGTAATACGTATGGGGCGAGCGTTATCCGGATTCATTGGGCGTAAAGCGCGCGTAGGCGGCCCGTTAGGTCGGAGGTAAAAGCCCGGGGCTCAACCCCGGCGAGCCTCCGATACCGGCGGG
+
GGGGGGGGGGGGGGGGGGGGGGGGGGGGGGGGGGGGGGGGGGGGGGGGGGGGGGGGGGGGGGGGGGGGGGGGGGGGGGGGGGGGGGGGGGGGGGGGGGGGGGGFGGGGGGGGGGGGGGGGF*=41<FF844+=FG9=FFFGGGGGGGGGGGGGGFGGGGGGGGGGGGGGFGGGGGGCEGGGGGGGGGGGGGGGGGGGGGGGGGCEGGGGGGFGGGGGGGGGGGGGGGGGGGGGGGGG8FGGGGGGGGEG8CFFGFGGGGGGGGCEGFGGGGGGGGCCDGFFFGCDGGFGFFGG<
@M03364:396:000000000-C9LGT:1:1101:5027:7888 1:N:0:10
ACTCCTACGGGAGGCAGCAGTGGGGAATCTTGCGCAATGGGGGCAACCCTGACGCAGCGACGCCGCGTGCGGGACGAAGGCCTTCGGGTCGTAAACCGCTTTCAGCAGGGACGAGGCCGCTCCGGTGACGGTACCTGCAGAAGAAGCCCCGGCTAAATACGTGCCAGCAGCCGCGGTAATACGTATGGGGCGAGCGTTATCCGGATTCATTGGGCGTAAAGCGCGCGTAGGCGGCCCGTTAGGTCGGAGGTAAAAGCCCGGGGCTCAACCCCGGCGAGCCTCCGATACCGGCGG
+
GGGGGGGGGGGGGGGGGGGGGGGGGGGGGGGGGGGGGGGGGGGGGGGGGGGGGGGGGGGGGGGGGGGGGGGGGGGGGGGGGGGGGGGGGGGGGGGGGGGGGGGGGGGGGGGGGGGGGGGGG*><=FGGC8==FFGGGGGGGGGGGGGGGGGGGGGGGGGGGGGGGGGGGCGGGGGGGGGGGGGGGGGGGGGGGGGGGGGGGGGGDEGGGGGGGGGGGGGGGGGGGGGGGGGGGGGGGGCCEGGGGGGGGGEFFFGGGGGGGGGGEGGGGGGGGGGGGGGGFFGGDGDEGFFGGG
@M03364:396:000000000-C9LGT:1:1101:10364:7893 1:N:0:10
ACTCCTACGGGAGGCAGCCTCCTGGGACATAACTGACGCTCAGGCACGAAAGCGTGGGGAGCCAACAGGATTAGAAACCCTTGTAGTCC
+
FGGGGGGGGGGGGGGGGGCFEEFFGGGG<F-CCFCGFGF;BFGFDGGG:@@CFF@CF@FGGC,CEFFGG8,CCEGDFF=?4CFGFGF?C
@M03364:396:000000000-C9LGT:1:1101:16483:7898 1:N:0:10
ACTCCTACGGGAGGCAGCAGTGGGGAATATTGCACAATGGGCGCAAGCCTGATGCAGCGACGCCGCGTGCGGGATGGAGGCCTTCGGGTTGTAAACCGCTTTTGTTCAAGGGCAAGGCACGGTTTCGGCAGTGTTGAGTGGATTGTTCGAATAAGCACCGGCTAACTACGTGCCAGCAGCCGCGGTAATACGTAGGGTGCAAGCGTTATCCGGATTTATTGGGCGTAAAGGGCTCGTAGGCGGTTCGTCGCGTCCGGTGTGAAAGTCCATCGCTTAACGGTGGATCCGCGCCGG
+
GGGGGGGGGGGGGGGGGGGGGGGGGGGGGGGGGGGGGGGGGGGGGGGGGGGGGGGGGGGGGGGGGGGGGGGGGFGGGGGGGGGGGGGGGGGGGGGGGGGGGGGGGGGFGGGGGGEGGGFFGFG<:FFG8+5888EFGGFGGFGGGGGGGGFG>FGGGGGGGGGGGGGGGEFFFGGGGGGGGGGGGG@FGGGGF?FGGGGGGGGGGGGGGGGGGEGGDFFGGGGGGGEEFFGGDFGGGGGGGGGGGGGGGGGGGGGEG=E:8+>CGGGGGFGGGGFCFGGG>@EF4CFFC57DDD
@M03364:396:000000000-C9LGT:1:1101:15772:7899 1:N:0:10
ACTCCTACGGGAGGCAGCAGTAGGGAATTTTCGTCAATGGGCGCAAGCCTGAACGAGCAATGCCGCGTGGGTGAAGACGGTCTTCGGATTGTAAAGCCCTGTTGCCGGGGACAAAGGACAGCCGGAGTGGAAAGCTGACTGTTTGATGGTACCCGGCCAGAAAGCCACGGCTAACTACGTGCCAGCAGCCGCGGTAATACGTAGGGGGCGAGCGTTGTCCGGAATGATTGGGCGTAAAGGGCGCGTAGGCGGCCCGTTAAGTCTGGAGTGAAAGTCCTGCTTTCAAGGTGGGA
+
GGGGGGGGGGGGGGGGGGGGGGGGGGGGGGGGGGGGGGGGGGGGGGGGGGGGGGGGGGGGGGGGGGGGGGGGGGGGGGGGGGGGGGGGGGGGGGGGGGGGGGGGGGGGGGGGGGGGFEGGGGG++@CF:+88,@FCDFDFGCFFG=@FGGGGGGGGGGGGGGGGGGGGG>CGG<FGGGGGGGGGGGGGGGGGGFGGGGGGGGGGGGGGGGGGGGGGGGGGGG?EGGCFGGGGGGGGGGGGGGGGGGGGGGGGGGGEGGGGGFFGGGCFGG?FGFGGGFCFFFDFGDGFCFFG<
@M03364:396:000000000-C9LGT:1:1101:22287:7904 1:N:0:10
ACTCCTACGGGAGGCAGCAGTGGGGAATATTGCACAATGGAGGGAACTCTGATGCAGCGATGCCGCGTGAGGGAAGAAGGTTTTCGGATTGTAAACCTCTGTCATAAGGGACGATAATGTCAGTACCTTTTTCAGAAGCTCCGGCTAACTACGTGCCAGCAGCCGCGGTCATACGTAGGGAGCAAGCGTTGTCCGGAATTACTGGGTGTAAAGGGAGTGTAGGCGGGATGGTAAGTTAGGTGTGAAAACTATGGGCTTAACCCATAGACTGCACTTAAAACTGCTGTTCTTG
+
GGG<EC@F,@FGGGEEFEFEGGGGGGECEEDGFGDGEFFGDFCCGGFF9@FC<FFFGC@F<F@<FCCGGGGFGGGGFCGG<FFF?@EEEGEGGEF,=?BFFGF9B,CFFGF+8+4FG<F5A-CA,5AE,,C<??,EFDA=,,3@7=FG<FCCB=,++33<<@E3<+3>E**E@7533F>C:FCCCE<<<FECFGDFF@BB@,?<:<CDGGG9BFGF8;CFGFC6<8?*?EFGC+3CFGE:CC9=FGGGGGFFFG*=<EG?:7*CC*C>4*CC*A+9>7<>6?F=*9C4C=?>
@M03364:396:000000000-C9LGT:1:1101:15594:7926 1:N:0:10
ACTCCTACGGGAGGCAGCAGTAGGGAATTTTCGTCAATGGGCGCAAGCCTGAACGAGCAATGCCGCGTGGGTGAAGACGGTCTTCGGATTGTAAAGCCCTGTTGCCGGGGACAAAGGACAGCCCGAATGCAAAGCTGACTGTTTGATGGTACCCGGCCAGAAAGCCACGGCTAACTACGTGCCAGCAGCCGCGGTAATACGTAGGTGGCAAGCGTTATCCGGAATGATTGGGCGTAAAGGGTGCGCAGGCGGCTGTGCAAGTCTGAAGTAAAAGGGACCGGCTCAACCGGTTC
+
GGGGGGGGGGGGGGGGGGGGGGGGGGGGGGGGGGGGGGGGGGGGGGGGGGGGGGGGGGGGGGGGGGGGGGGGGGGGGGGGGGGGGGGGGGGGGGGGGGGGGGGGGGGGGGGGGGGGF@FFGGG:+8CFC,C,CD@FFFGGGGGGGAFFGGGGGGGGGGGGGGGGGGGGGFGGCFGGGGGGGGGGGGGGGGGGGCFEGGGGGGGGGGGGGGGGGGGGGGGGGGGGGGGGGGGGGGGGGGGGGGGGGGGGGGGGGGGGGGGGGGGGGFGGGGGGGGGGGGGGFFEGGGGFGFBGG
@M03364:396:000000000-C9LGT:1:1101:14287:7929 1:N:0:10
ACTCCTACGGGAGGCAGCAGTGGGGAATATTGCACAATGGGCGGAAGCCTGAACCAGCCAAGTCGCGTGAAGGATGAAGGTATTAGGTATGTAAAACTTCTTTAGCAGTGAAGAAATAAGCGGCGCTTGTGGCCTAATGCTAGTACACTTACGATAAGGATCGCCTAACTCCGCGCCAGCAGCCGCGGTAATACGGAGGATCCGAGCGTTATCCGGATTTATTGGGTTTAACGGGTGCGCCGGCGGCGTTGTAAGTTAGCGGTCAAATCGTGGAGCTCGACTCCATTCCGCCGT
+
FGGGGGGGGGGGGGGGGGGGGGGGGGGGGGGGAFGGGGGGGGG7FGEGGGGG8FGGGGCG,C,CFGGGGE,,EFFGGGGG4,CEE9F?,C,,,CF<FG,,CFEBCEAF?F,BEFEF,5:,,+8+++8@:,5333>,7,CD,,33C<,3@,>,++:>:8@<3,5*33*,6,,7**5>F716@<@,:EFDF4<B,2<<<*1*2<<C*=>EEC>8+<85EC*+9+<7+@/;*+3+25C/:11*/:/*12:*:*1/3+<?*+3+/**2:CEC***11/A9CF77>EE<<*2/:;3171
@M03364:396:000000000-C9LGT:1:1101:17301:7967 1:N:0:10
ACTCCTACGGGAGGCAGCAGTGGGGAATATTGCACAATGGGCGCAAGCCTGATGCAGCGACGCCGCGTGCGGGATGGAGGCCTTCGGGTTGTAAACCGCTTTTGTTCAAGGGCAAGGCACGGTTTCGGCCGTGTTGAGTGGATTGTTCGAATAAGCACCGGCTAACTACGTGCCAGCAGCCGCGGTAATACGGAGGATCCGAGCGTTATCCGGATTTATTGGGTTTAAAGGGTGCGTAGGCTGTTTGTCAAGTCAGAGGTGAAAGGCCGCAGCTCAACTGTGGAATTGCCTTTG
+
GGGGGGGGGGGGGGGGGGGGGGGGGGGGGGGGGGGGGGGGGGGGGGGGGGGGGGGGGGGGGGGGGGGGGGGGGGGGGGGGGGGGGGGGGGGGGGGGGGGGGGGGGGG9FGGGGGGGGGGGG7FF@FFG@+@35@C7=@FFGFFGGGGGGGGG>FGGGGGGGGGGGGGGG*BFGGGGGGGGGGGGGGGGGGGGGGGGGGGGGGGGGGGGGGGGGCGGDGGGGGGGGD<FFFGGGGGGEGGGGGGGGGGGGGGFGGFGGGGFG@FGGGDGGGGGGGGFGGGGFFGFFGGFCFFGGC
@M03364:396:000000000-C9LGT:1:1101:21227:7985 1:N:0:10
ACTCCTACGGGAGGCAGCAGTAGGGAATTTTCGTCAATGGGCGCAAGCCTGAACGAGCAATGCCGCGTGGGTGAAGACGGTCTTCGGATTGTAAAGCCCTGTTGCCGGGGACAAAGGACAGCCAGAATGTAAAGCTGACTGTTTGATGGTACCCGGCCAGAAAGCCACGGCTAACTACGTGCCAGCAGCCGCGGTAATACGTAGGTGGCAAGCGTTATCCGGAATGATTGGGCGTAAAGGGTGCGCAGGCGGCTGTGCAAGTCTGAAGTAAAAGGGACCGGCTCAACCGGTTC
+
GGGGGGGGGGGGGGGGGGGGGGGGGGGGGGGGGGGGGGGGGGGGGGGGGGGGGGGGGGGGGGGGGGGGGGGGGGGGGGGGGGGGGGGGGGGGGGGGGGGGGGGGGFGGGGGGGGGGGGGGGGG8DCG<B>=8,3,=@BFCFC=9<=EFGGGGCGGGGGEGFFGGGGGGG**:FEGGGGGFGGGGGGCGGFGGGC77CGGGG9:CGGGGGFGFGGGGGGDFEGCECF<CFGGGGG:CEGGGG=7EGGGGGGGEEGGFGGGGGCFFGCGGGF7CFCGD4<EGFFCDGDF:C><5D
@M03364:396:000000000-C9LGT:1:1101:9589:7993 1:N:0:10
ACTCCTACGGGAGGCAGCAGTGGGGAATTTTGGACAATGGGCGCAAGCCTGATCCAGCTATTCCGCGTGTGGGATGAAGGCCCTCGGGTTGTAAACCACTTTTGTAGAGAACGAAAAGACCTCTTCGAATACAGGATGTTGCTGACGGTACTCTAAGAATAAGCACCGGCTAACTACGTGCCAGCAGCCGCGGTAATACGTAGGGTGCGAGCGTTAATCGGAATTACTGGGCGTAAAGGGTGCGCAGGCGGTTCGTCGCGTCCGGTGTGAAAGTCCATCGCTTAACGGTGGATC
+
GGGGGGGGGGGGGGGGGGGGGGGGGGGGGGGGGGGGGGGGGGGGGGGGGGGGGGGGGGGGGGGGGGGGGGGGGGGGGGGGGGGGGGGGGGGGGGGGGGGGFGGGGFGGGGGFGGGG@FGC,:8C,CFG,,88CC=FFGGGGGGGGGEFGGGGCFFGGGGGGGGGGGGGGEGGGGGGGGGGGGGGGGGGGGGGGGGGGGGGGGGGGGGGGGGGGFGGGGGGGGGGGGGGGGGGGEGGGGGGGGGGGGGGGGGGGGGGGGGGCEGGGGGGGGGGGGGGGGCGEFGGGFGFDFEGGG
@M03364:396:000000000-C9LGT:1:1101:5153:7996 1:N:0:10
ACTCCTACGGGAGGCAGCAGTGGGGAATATTGCACAATGGGCGCAAGCCTGATGCAGCGACGCCGCGTGCGGGATGGAGGCCTTCGGGTTGTAAACCGCTTTTGTTCAAGGGCAAGGCACGGTTTCGGCCGTGTTAAGTGGATTGTTCGAATAAGCCCCGGCTCACTACGTGCCAGCAGCCGCGGTAATACTTAGGGTGCAAGCGTTATCCGGATTTATTGGGCGTAAAGGGCTCTTAGGCGGTTCGTCGCGTCCGGTGTGAAAGTCCATCGCTTATCGGCTGATCTGCGCCGG
+
-EFGGDEECFCF:BFGCEGFFEFFF;FFFFGG9FGCFGGFFCCECFGGGGGGGCFFGFGG@CEFFFGGEGGGGGGEF<=F7DFGDFGGFGGFFF9B4@FEFGGFFFF8E<FFEGGFDG<B:8B<+,3++8*35,3,@>FGG,E,6DFC7,8,*8,8,><7*<:*7<CFC*=+<<<2B<::F@FE=?*1<7++30<<FGC5<C+*:28:C@ECE22*3+0<@E858EE5FG+88C80:C0A+/7:CEGE=8>EC*/1)1/21<*<?C70*;<7CGGD*:=))./*;*00C))*/)
@M03364:396:000000000-C9LGT:1:1101:8049:8005 1:N:0:10
ACTCCTACGGGAGGCAGCAGTAGGGAATTTTCGTCAATGGGCGCAAGCCTGAACGAGCAATGCCGCGTGAACGAGGAAGGTCTTCGGATCGTAAAGTTCTGTTGAGAGGGAAAAAGGAACACCAGAGGACATGCTGGTGAAGTGATATTACCTTTCGAGGAAGTCACGGCTAACTACGTGCCAGCAGCCGCGGTAATACGTAGGTGGCGAGCGTTATCCGGAATGATTGGGCGTAAAGGGTGCGCAGGCGGCTGTGCAAGTCTGAAGTAAAAGGGACCGGCTCAACCGGTTC
+
GGGGGGGGGGGGGGGGGGGGGGGGGGGGGGGGGFGGGGGGGGGGGGGGGGGGGGGGGGGGGGGGGGGGGGGGGGGGGGGGGGGGGGGGGGGGGGGGGGGGGGGGGGGGGGGGGGDGEGGGGFG<DFFG3+8C,5B<FFGDGGDFDFGFGGFGDFFGGGGGGGGGGGGGGGGGGGGGGGGGGGGGGGGGGGGGGGGGGGGGGGGGGGGGGGGGGGGGDFGGGEEGGGFGGGGGGGGGGGGGGGGGGGGGGGGGGGGFGCFGEGGGGGGFGCGGGGGFGDEGFDGDCGFBDEFD
@M03364:396:000000000-C9LGT:1:1101:21515:8027 1:N:0:10
ACTCCTACGGGAGGCAGCAGTGAGGAATATTGGACAATGGAGGCAACTCTGATCCAGCCATGCCGCGTGAAGGACTAAGGCCCTATGGGTCGTAAACTTCTTTTGACGCAGAGCAATAAGGATTACGTATAGTCTGATGAGAGTATGCGTCGAATAAGCATCGGCTAACTCCGTGCCAGCAGCCGCGGTAATACGGAGGATGCAAGCGTTATCCGGATTTATTGGGTTTAAAGGGTGCGTAGGCGGATGGGTAAGTCAGCGGTGAAATGTCCCGGCTCAACCGGGGAACTGCC
+
GGGGGGGGGGGGGGGGGGGGGGGGGGGGGGGGGGGGGGGGGGGGGGGGGGGGGGGGGGGGGGGGGGGGGGGGGGGGGGGGGGGGGGGGGGGGGGGGGGGGGGGGGGGGGGGGGGFGDEGGF<C?5CFE,:E<BFFGGGGAF<FFBFGFGGGGGGGGGGGGGGGGGGGGGCGGGGGGGGGGGGGGGGGGGGGGGGGGGGGGGGGFGGGGGGGGGGGGGGGGGGGGGGGGGGGGGGGGGGGGGGEFGGGGGGGGFGGFFFGGGCGGGGGGGGGFGGGGGGGGFFGGGGCDGFFGG
@M03364:396:000000000-C9LGT:1:1101:17001:8074 1:N:0:10
ACTCCTACGGGAGGCAGCAGTGGGGAATCTTGCGCAATGGGGGCAACCCTGACGCAGCGACGCCGCGTGCGGGACGAAGGCCTTCGGGTCGTAAACCGCTTTCAGCAGGGACGAGGCCGCTACAGTGACTGTACCTGCAGAAGAAGCCCCGGCTAAATACGTGCCAGCAGCCGCGGTAATACGTATGGGGCGAGCGTTATCCGGATTCATTGGGCGTAAAGCGCGCGTAGGCGGCCCGTTAGGTCGGAGGTAAAAGCCCGGGGCTCAACCCCGGCGAGCCTCCGATACCGGCGG
+
GGGGGGGGGGGGGGGGGGGGGGGGGGGGGGGGGGGGGGGGGGGGGGGGGGGGGGGGGGGGGGGGGGGGGGGGGGGGGGGGGGGGGGGGGGGGGGGGGGGGGGGGGGGGGGGGGGGGDGFGG:>,@F?C,,383@FFFGCFFFFGGFGGGEGGGGGGGGGGGGGGGGGGGAFGGGGEEGEGGGGGGGGGGGDGGGGGEGEFGGGGD8CCCFFFFGFEE>GGGGGGGGGGGGGGGGDEGG5@CGGFFGG=EE5FCGGGGAEEGE<C*9?DFFGGGGGGDGGGFFGCCDDEGFEDCD
@M03364:396:000000000-C9LGT:1:1101:9170:8077 1:N:0:10
ACTCCTACGGGAGGCAGCAGTGGGGAATATTGGGCAATGGGCGAAAGCCTGACCCAGCAACGCCGCGTGAAGGAAGAAGGCCTTCGGGTTGTAAACTTCTTTTACCAGGGACGAAGGCCGTTACTGTACCTGTAAAAAAAGCAACGGCTAACTACGTGCCAGCAGCCGCTGTAATACGTAGGTTGCAAGCGTTATCCGGAATGATTGGGCGTAAAGGTTGCGCAGGCGGCTGTGCAAGTCTGACGTAACAGGGACCGGCTCCACAGGTTCAGGCTTTGGACACTGCACGGCTCT
+
GGGGGGGGGGGGGGGGGGGGGECFGGGGGGGGGGGGGGGGFGG>FGGGGGGGDGGGGGFGCFGGGGGGGGGGGG<FGGGGGGDGF@FG<F>=<FGF9EEAFGG9A?EFFGFB:B:B6336C-3B,,<=,,3,33,,93CF7><,5+5@FE8,CF7@>FG7,>FF7B:CE***377@FC333F,7=E9:?CCGF<<9:FF7B7,??,2CCE8C*/;<9+<C888=CG5C*8::CCEF++<<9<<+;285*3<58C>5C:5>**00+12:9:+:>***9*<6)):CC7FFF)))**
@M03364:396:000000000-C9LGT:1:1101:22616:8116 1:N:0:10
ACTCCTACGGGAGGCAGCAGTGGGGAATATTGCACAATGGGCGAAAGCCTGATGCAGCAACGCCGCGTGAGCGATGAAGGCCTTCGGGTCGTAAAGCTCTGTCCTCAAGGAAGATAATGACGGTACTTACGGAGGCAGCCCCGGCTAACTACGTGCCAGCAGCCGCGGTAATACGTAGGGGGCTAGCGTTATCCGGATTTACTGGGCGTAAAGCGCGCGTAGGCGGCCCGTTAGGTCGGAGGTAAAAGCCCGGGGCTCAACCCCGGCGAGCCTCCGATACCGGCGGGCTCGAGG
+
GGGGGGGGGGGGGGGEGGGGGGGGGGGGGGGGFEGFFGGGGGGGGGGGGGGGGGGGGGGGGGGGGGGGGGGDFGGGGGGGFFGCFGGGGGGGGGGGGGGGGGGGGGF,FFFCDFCCEFDFF3@8+BD9,,A+F@C+>BF=FGGFCC>CGFFCEFEEGFDG:FGGGGGGG*BFGGGGGGDGGGGGGGGGGGGGGGDGGGGGGGGGGGCGGDGGGGGEG5CCGECDEG>E*?:;?;C9EGE8CC2?FCEGG=EEEGGGC*+9;CG5ECGGGGC9DGG<<C=D;>E5)><B95>//)
@M03364:396:000000000-C9LGT:1:1101:6538:8120 1:N:0:10
ACTCCTAGGGAGGCAGCAGTGGGGAATATTGCACAATGGGCGCAAGCCTGATGCAGCGACGCCGCGTGCGGGATGGAGGCCTTCGGGTTGTAAACCGCTTTTGTTCAAGGGCAAGGCACGGTTTCGGCCTTGTTGAGTGGATTGTTCGAATAAGCACCGGCTAACTACGTGCCAGCAGCCGCGGTAATACGTAGGGTGCAAGCGTTATCCGGATTTATTGGGCGTAAAGGGCTCGTAGGCGGTTCGTCGCGTCCGGTGTGAAAGTCCATCGCTTAACGGTGGATCCGCGCCGGG
+
GGGGGGGGGGGGGGGGGGGGGGGGGGGGGGGGGGGGGGGGGGGGGGGGGGFGGGGGGGGGGGGGGGGGGGGGDGGGGGGGGGGGGGGGGGGGGGGGGGGGGGGGGGGDGGGGGGGGFGGGGGGGGGGG@+@<>CFFFFGGGGGGGGGFFGGGGGGGGGGGGGGGGGGGGCEGGGGGGGGGGGGGFGGGGGGFGGGGGGGGGGGGGGDGGGGGGGGGFGGGGGGGGGEGGGGGGGGGGGGGGGGGGGGGGGGGGGDGGGGGG?FFGGGGGGDGFGCGGGDGFFCGGGCFGFFGGD
@M03364:396:000000000-C9LGT:1:1101:19589:8122 1:N:0:10
ACTCCTACGGGAGGCAGCAGTGGGGAATCTTGCGCAATGGGGGCAACCCTGACGCAGCGACGCCGCGTGCGGGACGAAGGCCTTCGGGTCGTAAACTGCTTTCAGCAGGGACGAGGCCGCTACGCTGACTGTTCATGCAGAATAAGCCCCCGCTAAATTCGTGCAAGCATCCGCGGTAATACGTAGGGTGCGATCGTTAATCGGTATTACTAGGCGTAAAGGGTGCGCAGGCGGTTGGGTAAGACAGATGTGAAATCCTCGAGCTTATCTCGGGATTGGCATATGTGACTGCTC
+
EFGGGG<FGGGGC7@@CFDCE<CECGGGDCFAE@CGCFGG8BE+@DFGGGGCFCFEGCFE@CFC=>FFG:FGEGGCEGGFFFFG<<C>DECFFGFG,,3EEGD,CAF8C7FCCC**>::7*5:**8FC:,3,,8,3,3@?FC,7C,8614*<***=<,,71<<C*,,**,3+***22:E?77;0<*/:0**//**2@@@EC+*;/*2@F++03+*:;*2*+<*2;:E**?>*:?/*/*8;@6<++<@7:+2<<<CF*+++*/1AE4C*0:+93EC)9**07=<C7:76>F?770
@M03364:396:000000000-C9LGT:1:1101:24063:8138 1:N:0:10
ACTCCTACGGGAGGCAGCAGTAGGGAATTTTCGTCAATGGGCGCAAGCCTGAACGAGCAATGCCGCGTGAACGAGGAAGGTCTTCGGATCGTAAAGTTCTGTTGAGAGGGAAAAAGGAACACCAGAGGACATTCTGGTGAAGGGATATTACCTTTCGAGGAAGTCACGGCTAACTACGTGCCAGCAGCCGCGGTAATACGTAGGTGGCGAGCGTTATCCGGAATGATTGGGCGTAAAGGGTGCGTAGGCGGCCTGTTAAGTCTGAAGTGAAAGGTACCGGCTCAACTGGTAC
+
GGGGGGGFG>GGDGGGGGGGGGGDGCFGGGGGGGGGGGGGGGGGGGGGGGGGGGGGGGGGGGGGGDGGGGGGGGEGCGGGGGG<FGGGGGGFGGGFFGGFFBFBFEEFFGGGGGC++BFF,-++:,BF,:A,,,B,<DFGGG8>>F,CDFGF>EGGGGFGGGGGGGGGD*@FGGGCCGGGGGGGGGGGGGDEDF*CGCFGGGF7FFGGGGDGGGGGFC:CEGGGGFCCF6>8?CEEGG:;88CC8C8CFGE=E7EC>CEFGEGGGGGGFG7CC=<CF7CD>EGGFG*979BG
@M03364:396:000000000-C9LGT:1:1101:14038:8149 1:N:0:10
ACTCCTACGGGAGGCAGCAGTGAGGAATATTGGTCAATGGGCGGAAGCCTGAACCAGCCATGCCGCGTGAAGGAATACGGTCCTATGGATTTTAAACTTCTTTTGTAAGGGAGCAATAAGGGTCCCGTGTGGTCCGATGAGAGTACCTTACGAATAAGCATCGGCTAACTCCGTGCCAGCAGCCGCGGTAATACGGAGGATGCAAGCGTTATCCGGATTTATTGGGTTTAAAGGGAGCGTAGGCCGCCTTTTAAGCGTGTTGTGAAAAACCGGGGCTCAACTCCGGTCGTGC
+
GGGGGGGGGGGGGGGGGGGGGGGGGGGGGGGGGGGGGGGGGGGGGGGGGGGGGGGGGGGGGGGGGGGGGGFGGGGGGGGGGGGGGGGGGGGGGGGGGGGGGGGGGGGFFGGFGGGGGGGGGCFB,BFF=AA+A>DFGGGGGGGGGGGGGGGGGGGGGGGGGGGGGGGGGFGGGGGGGGGGGGGGGGGGGGGGGGGGGGGGGGGGGGGGGGGGGGGGGGGGGGGGGGGGDGFGGGGGGGGGGGGGGGGDGGGGGGGGGGGGFFGGGGGGGGGGGGGGGGGGFFGGGGCEGFF9
@M03364:396:000000000-C9LGT:1:1101:19721:8154 1:N:0:10
ACTCCTACGGGAGGCAGCAGTGGGGAATCTTGCGCAATGGGGGCAACCCTGACGCAGCGACGCCGCGTGCGGGACGAAGGCCTTCGGGTCGTAAACCGCTTTCAGCAGGGACGAGGCCGCGAGGTGACGGTCCCTGCAGAAGAAGCCCCGGCTAAATACGTGCCAGCAGCCGCGGTAATACGTATGGGGCGAGCGTTATCCGGATTCATTGGGCGTAAAGCGCGCGTAGGCGGCCCGTTAGGTCGGAGGTAAAAGCCCGGGGCTCAACCCCGGCGAGCCTCCGATACCGGCGGG
+
GGGGGGGGGGGGGGGGGGGGGGGGGGGGGGGGGGGGGGGGGGGGGGGGGGGGGGGGGGGGGGGGGGGGGGGGGGGGGGGGGGGGGGGGGGGGGGGGGGGGGGGGGGGGGGGGGGGGGGFGF*=48=FF=4=+4FGFFGGDFEGFGGGGGGGGGGGGGGGGGGGGGGGGGGGGGGGGGGGGGGFCGGGGGGGGGGGGGGGGGGDGGGGGGGGGGGGGGGGGGGGGGGEGGGFGGGGGG8CGGGGGGGEGGEFG?FGGGGGGGDGCGGGGFGGGGGGCGGGGFFGGGDDFGFFGDC
@M03364:396:000000000-C9LGT:1:1101:22902:8162 1:N:0:10
ACTCCTACGGGAGGCAGCAGTGGGGAATTTTCGTCAATGGGCGCAAGCCTGAACGAGCAATGCCGCGTGGGTGAAGACGGTCTTCGGATTGTAAAGCCCTGTTGCCGCGGACAACGGACAGCCCCAGTGTACAGGTGACTGTTTGATGGTACCCGGCCAGAAAGCCACGGCTAACTACGTGCCAGCAGCCGCGGTAATACGTAGGTGGCAAGCGTTATCCGGAATGATTGGGCGTAAAGGGGGCGCAGGCGGCTGTGCAAGTCTGAAGTAAAAGGGACCGGCTCAACCGGCTC
+
GGGGGGGGGGGGGGFGGGGGFGGGGGGGGGFGGGGCFGGF@FEGFGGGGGGG@FGGGGGGFGGFGGGGEGFFGGFGGGGGGGGGGFDEBFGGGGGGGGGGGFG,CFF+@:>FG<,8+336FFGF7FDG:<@,,,,38,,333@,,,,@:F=C::3>*>><F@CA:FCFG*:C7<<FFFGGGGF@FF+2B*4=@*2C/+3<C<6AGAGCFGFGGDGGC>FE888?CCF?CFCF5?:8?EFEG*:CG58E5*/:CE>ACE7CF97+<*+**:+:7+:7**293@57CCFFGF)97
@M03364:396:000000000-C9LGT:1:1101:11077:8190 1:N:0:10
ACTCCTACGGGAGGCAGCAGTGAGGAATATTGGTCAATGGGCGGAAGTCTGAACCAGCCAAGTCGCGTGAGGGAAGACGGTCCTACGGATTGTAAACCTCTTTTGTCGGGGAGCAAAGAGACCCCGTGTGGTAAGATGAGCGTACCCGAAGAAAAAGCATCGGCTAATTCCGTGCCAGCAGCCGCGGTAATACGGAAGATGCGAGCGTTATCCGGATTTATTGGGTTTAAAGGGAGCGTAGGCGGAATGGTAAGTCAGCGGTCAAATGTCCGTGCCCAACGCGGTCATGCCGTT
+
GGGGGGGGGGGGGGGGGGGGGGGGGGGGGGGGGGGGGGGGGGGGGGGGGGGGGGGGGGGGGGGGGGGGGGGGGGGGGGGGGGGGGGGGGGGGGGGGGGGGGGGGGGGGGGGGGGGGAFFG=DF,=@FF::@:3,CCEFGGGGGGGGGGGGGGGGGGGGGGGGGGGGGGGFGGGGGGGGGGGGGGGGGGGGGGGGGGGGGGGGGGGGGGGGGGFGGGGEFFGGGEFEC5CFFFGGGGGGGEGGGGGCGGGGGGGGGFGGGGGGGGGGGGGGGGGGGGGGGGFFGDDGGFGFFGGD
@M03364:396:000000000-C9LGT:1:1101:11460:8193 1:N:0:10
ACTCCTACGGGAGGCAGCAGTGGGGAATATTGCACAATGGGGGAAACCCTGATGCAGCGACGCCGCGTGAACGAAGAAGTATTTCGGTATGTAAAGTTCTATCAGCAGGGAAGATAATGACGGTACCTGACTACGAAGCACCGGCTAAATACGTGCCAGCAGCCGCGGTCATACGTATGGTGCAAGCGTTATCCGGATTTACTGGGTGTAAAGGGTGCGTAGGTGGTATGGCAAGTCAGAAGTGAAATGTGAGGGCTCAACCCTCAAACTGCTTTTGAAACTGTCAGACTAG
+
GGGGGGGGGGGGGGGGGGGGGGGGGGGGGGGGGGGGGGGGGGGGGGGGGGGGGGGGGGGGGGGGGGGGGGGGGGGGGGGGGGGGGGGGGGGGGGGGGGGGGGGGGGGGGGGGGGGGGGGFFBFGCFGG5BDCF8FEEGGGGGGGGGEGGGGGGGGGGGGGGGGGGGGGG*=FGGGGGGGGGGGGGGGGGGGGGGGGGGGGGGGGGGGGGGGGGGGGGGGGGGGGGGECFGGGGGGGGGGGGGGGGGGGGGGGGGGGGGGGGGGGGGGGGGGGGFFGGDFGFFGGGGGFGFFG
@M03364:396:000000000-C9LGT:1:1101:19740:8195 1:N:0:10
ACTCCTACGGGAGGCAGCAGTGAGGAATATTGGTCAATGGACGCAAGTCTGAACCAGCCAAGTCGCGTGCAGGAATAAGGCCCTATGGGTCGCAGACTGCTTTTGCATGAGAATAAAAAGTGGGACGAGTCCCACCCTGTAGGTATCATGCGAATAAGGATCGGCTAACTCCGTGCCAGCAGCCGCGGTAATACGGAGGATCCGAGCGTTATCCGGATTCATTGGGTTTAAAGGGTGCGCAGGCGGGCCTGTAAGCCCGTGGTGAAAGCCTGGTGCTCAACGCCAGAGGTGCCG
+
GGGGGGGGGGGGGGGGGGGGGGGGGGGGGGGGGGGGGGGGGGGGGGGGGGGGGGGGGGGGGGGGGGGGGGGGGGGGGGGGGGGGGGGGGGGGGGGGGGGGGGGGGGGGGGGGGGFG9EEFF?E:9BFG48AFF9FGGGGGGGGGFGGGGGGGGGGGGGGGGGGGGGGGGFGGGGGGGGGGGGGGGGGGGGGGGGGGGGGGGGGGGGGGGGGGGGGGGGGGGGGGGGEGGGGGGGGGGGGGGGGGGGGGGGGGGGGGGGGGGEFGGGGGGGGGGFFGDFGGFEEGGGFFFFFGG)
@M03364:396:000000000-C9LGT:1:1101:9044:8215 1:N:0:10
ACTCCTACGGGAGGCAGCAGTAGGGAATTTTCGTCAATGGGCGCAAGCCTGAACGAGCAATGCCGCGTGAGTGAGGAAGGTCTTCGGACTGTAAAGCTCTGTTGCCGGGGAAAAAGGTGAACTGCAGGCCATGGCATTTCATGGATGGTACCCGGCCAGAAAGCCACGGCTAACTACGTGCCAGCAGCCGCGGTAATACGTAGGTGGCGAGCGTTATCCGGAATGATTGGGCGTAAAGGGTGCGCAGGCGGCTGTGCAAGTCTGAAGTAAAAGGGACCGGCTCAACCGGTTC
+
GGGGGGGGGGGGGGGGGGGGGGGGGGGGGGGGGGGGGGGGGGGGGGGGGGGGGGGGGGGGGGGGGGGGGFGGGGGGGGGGGGGGGGGGGGGGGGGGGGGGGGGEFGGGGGGGGGGG7FGF,-:,,CFF+888BBDFCFFFGGFGCEFFFGGFGGGGGGGGGGGGGFFGGEEGGGGGGGGGGGGGGGGGGGGGGGGDFGGGGGGCFGGGGGGGGGGGGGGGGGGGG9CF7C8CGEEEGGGGGGGGGGECDCEC8*0+:CFG9@7?E7?FFGGGGGGFC<EGF>GGFGGFD@BD
@M03364:396:000000000-C9LGT:1:1101:7006:8246 1:N:0:10
ACTCCTACGGAGGCAGCAGTGGGGAATATTGCACAATGGGGGAAACCCTGATGCAGCAACGCCGCGTGAGTGATGACGGCCTTCGGGTTGTAAAGCTCTGTCTTCAGGGACGATAATGACGGTAACTGTGGCGGAAGCCACGGCTAACTACGTGCCAGCAGCCGCGGTAATACGTAGGGTGCAAGCGTTATCCGGATTTATTGGGCGTAAAGGGCTCGTAGGCGGTTCGTCGCGTCCGGTGTGAAAGTCCATCGCTTAACGGTGGATCCGCGCCGGGTACGGGCGGGCGTGAGT
+
GGGGGGGGGGGGGGGGGGGGGGGGGGGGGGGGGGGGGGGGGGGGGGGGGGGGGGGGGGGGGGGGGGFGGGGGGGGGGDGGGCGGGGGGGGGGGGGGGGGGGGGGGFGFGGGGGEGGGGFFFFC3+:BF,,8+86+@@FGGGGGFECGGDFGGFGGGGGGGGGGGGGGFG*CFGGFGGGGGGGFGGGGGGGCFGEEEGEFGGGGGGGGEGGGGGGGFGGGGGGGGGEGEGGGGGGGEGGGGGEEGGGGGGGGGGGG=FEFFE5/AEGGGGGGGGGGGGGGGFFDGGGGF)<>3C*
@M03364:396:000000000-C9LGT:1:1101:13825:8247 1:N:0:10
ACTCCTACGGGAGGCAGCAGTGAGGAATATTGGTCAATGGGCGAGAGCCTGAACCAGCCAAGTTGCGTGAGGGAAGACGGCCCTACGGGTTGTAAACCTCTTTTACAAGGGAATAAAGGACGCCACGTGTGGCGTTTTGCATGTACCTTGTGAATAAGCATCGGCTAACTCCGTGCCAGCAGCCGCGGTAATACGGAGGATGCGAGCGTTATCCGGATTCATTGGGTTTAAAGGGTGCGTAGGTGGCCGATTAAGTCAGCGGTGAAAGTCAGTGGCTCAACCATTGAATTGCCG
+
GGGGGGGGGGGGGGGGGGGGGGGGGGGGGGGGGGGGGGGGGGGGGGGGGGGGGGGGGGGGGGGGGGGGGGGGGGGGGGGGGGGGGGGGGGGGGGGGGGGGGGGGGGGGGGGCFGGGEEFBF4@C4CFF8,8+B:FGGGGGGGGGGGGGGGGGCFGGGGGGGGGGGGGGGFGGGGGGGGGGGGGGGGGGGCFGGGGGGGGGGGGGGGGGGGGGGGGGEEGGGGGGGGGEEGCGGGGGGGGGGGGGGGGGGGGECEGGFGGGGGGGGGGGGGGGGGGGGGGGFFGGGGF?GFFFF3
@M03364:396:000000000-C9LGT:1:1101:26677:8247 1:N:0:10
ACTCCTACGGGAGGCAGCAGTAGGGAATTTTCGTCAATGGGCGCAAGCCTGAACGAGCAATGCCGCGTGGGTGAAGACGGTCTTCGGATTGTAAAGCCCTGTTGCCGGGGACAAAGGACAGCCCGAGTGGAAAGCTGACTGTTTGATGGTACCCGGCCAGAAAGCCACGGCTAACTACGTGCCAGCAGCCGCGGTAATACGTAGGTGGCAAGCGTTATCCGGAATGATTGGGCGTAAAGGGTGCGCAGGCGGCTGTGCAAGTCTGAAGTAAAAGGGACCGGCTCAACCGGTTCC
+
GGGGGGGGGGGGGGGGGGGGGGGGGGGGGGGGGGGGGGGGGGGGGGGGGGGGGGGGGGGGGGGGGGGGGGGGGGGGGGGGGGGGGGGGGGGGGGGGGGGGGGGGGGGFGGGGGGGGEFF,3=D86@FF:+8,3,:EFFGGGGGGGGGGGGGGGGGGGGGGGGGGGGGGG*=FGGGGGGGFGGGGGGGGGGGGGGGGGGGGGGGGGGGGGGGGGGGGGGGGGGGCGGCFGGGGGGEEGGGGGGGGGGGGGGGGGGGCFGFGFGGGG*CFFD@FFGGGGGGGFFDGGGGFGF@GG*
@M03364:396:000000000-C9LGT:1:1101:20410:8255 1:N:0:10
ACTCCTACGGGAGGCAGCAGTGGGGAATCTTGCGCAATGGGGGCAACCCTGACGCAGCGACGCCGCGTGCGGGACGAAGGCCTTCGGGTCGTAAACCGCTTTCAGCAGGGACGAGGCCGCGAGGTGACGCTACCTGCAGAAGAAGCCCCGGCTAAATACGTGCCAGCAGCCGCGGTAATACGTATGGGGCGAGCGTTATCCGGATTCATTGGGCGTAAAGCGCGCGTAGGCGGCCCGTCAGGTCGGAGGTAAAAGCCCGGGGCTCAACCCCGGCGAGCCTCCGATACCGGCGGG
+
GGGGGGGGGGGGGGGGGGGGGGGGGGGGGGGGGGGGGGGGGGGGGGGGGGGGGGGGGGGGGGGGGGGGGGGGGGGGGGGGGGGGGGGGGGGGGGGGGGGGGGGFFGGGGGGGGGGGGFFFG:=*8=<F+*=+1<CFFGGC,<FFGGGGGGGGCEFGGGGGGGGGGGGGGCFGGGGGGGGGGFAFFFGGEGGGGGGGGGGGGGGCG>FGGGGGGGGGGDGFGGEEEGGGGEFGGGGGGG5EGGGGGGGGGGFGGGGGFFEEG/CC:CEGGGGGGGGDGGGF@@GDGGGFGEEG:<
@M03364:396:000000000-C9LGT:1:1101:9322:8260 1:N:0:10
ACTCCTACGGGAGGCAGCAGTGAGGAATATTGGTCAATGGGCGGAAGCCTGAACCAGCCAAGTCGCGTGAGGGAAGACGGTCCTACGGATTGTAAACCTCTTTTGTCGGGGAGCAAAGGGGCCCCGCGTGGCAGGATGAGCGTACCCGAAGAAAAAGCATCGGCTAACTCCGTGCCAGCAGCCGCGGTAATACGGAGGATCCGAGCGTTATCCGGATTTATTGGGTTTAAAGGGTGCGCAGGCGGCCTTGCAAGTCAGCGGTCAAATCGTGGAGCTCAACTCCATTCCGCCGTT
+
GGGGGGGGGGGGGGGGGGGGGGGGGGGGGGGGGGGGGGGGGGGGGGGGGGGGGGGGGGGGGGGGGGGGGGGGGGGGGGGGGGGGGGGGGGGGGGGGGGGGGGGGGGGGGGGGGG<F,DFCC>F+FFGG<+@@@@EFFGGGGGEGCFGFFGGGFGGGGGGGGGGGGGGGGGGGFGGGGGGGGGGGGGGGEGGGGFGGGGEGGGGDGGGEGGGGGGGDEGGGGGGGGEE8FCGCGGFGCGDGGGGGGGGGGGGGGGFGGGGGGGGGFGFGGGGGGGGFFGGGFFGGGGGFGFFGGG
@M03364:396:000000000-C9LGT:1:1101:11527:8269 1:N:0:10
ACTCCTACGGGAGGCAGCAGTGGGGAATATTGCACAATGGGCGCAAGCCTGAACGAGCAATGCCGCGTGAGTGAGGAAGGTCTTCGGACTGTAAAGCTCTGTTGCCGGGGAAAAAGGGGAAATGCAGGACATGGCATTTCATGGATGGTACCCGGCCAGAAAGCCACGGCTAACTACGTGCCAGCAGCCGCGGTAATACGTAGGTGGCGAGCGTTATCCGGAATGATTGGGTGTAAAGGGTGCGCAGGCGGTCTGTTAAGTCTGAAGGCAAAGGGATGAGCTCAACTCATTTAT
+
GGGGGGGGGGGGGGGGGGGGGGGGGGGGGGGGGGGGGGGGGGGGGGGGGGGGGGGGGGGGGGGGGGGGGGGGGGGGGGGGGGGGGGGGGGGGGGGGGGGGGGGFGGGGGGGCGFCGFGF@C-C5,CFG>+8:C<FFCDGGGGGGFGGGGGGGGGGGGGGGGGGGGGGGGGGGGGGGGGGGGGGGGGGGGGGGGGGDEGGGGGGGGGGGGGGGGGGGGGGGGGGGGGGGGGGGGEGGGGGGGGGGGGGGGGGGGGGGGDGGGCGGGGGGGGGDDGGCFGGGFFGGGGGFGFFG>:
@M03364:396:000000000-C9LGT:1:1101:6974:8299 1:N:0:10
ACTCCTACGGGAGGCAGCAGTCGAGGATCATTTGCAATGGGCGAAAGCCTGACCATGCGACGCTGCGTGGAGGATGAAGGCCTTCGGGTTGTAAACTCCTGTCATAAGGGAACAGGCGAGGGTACCCACTACGTACCTGAGTTGAGTGTACTTTAAGAGGAAGCGACGGCTAACTCTGTGCCAGCAGCCGCGGTAATACAGAGGTCGCAAGCGTTGTTCGGATTTACTGGGCGTAAAGGGCGCGTAGGCGGTCTTGCGTGTCAGATGTGAAATCTCCGGGCTCAACCCGGAA
+
GGGGGGGGGGGGGGGGGGGGGGG;FGGGGFGGGGGGGGGGGGGGGGGGGGGGG8FGGGGGGGGGGGGGGGGGGGGGGGGGGGGGGGGGGGGGGGGGGGGGGGGGGAGGGGGGGGDFCGGGEEF,8CFG+,8B=FFGGGGAFAFFCFDFFGGFFFGGGGGGGGGGGGGGGGGDGGGGGGGGGGGGGGGGGGGGGGGGFGGGGGGGGGGGGGGGGGGEGGGGGGGGGGFGGGGGGEDGGGGGGGGGGGGGGGEGGGGGGGDEGGGGG>FGGFGGGGGGGGGGFFGGGGGFGF5C
@M03364:396:000000000-C9LGT:1:1101:10873:8315 1:N:0:10
ACTCCTACGGGAGGCAGCAGTGGGGAATCTTGCGCAATGGGGGCAACCCTGACGCAGCGACGCCGCGTGCGGGACGAAGGCCTTCGGGTCGTAAACCGCTTTCAGCAGGGACGAGGCCGCTCCGGTGACGGTACCTGCAGAAGAAGCCCCGGCTAAATACGTGCCAGCAGCCGCGGTAATACGTATGGGGCGAGCGTTATCCGGATTCATTGGGCGTAAAGCGCGCGTAGGCGGCCCGTTAGGTCGGAGGTAAAAGCCCGGGGCTCAACCCCGGCGAGCCTCCGATACCGGCGG
+
GGGGGGGGGGGGGGGGGGGGGGGGGGGGGGGGGGGGGGGGGGGGGGGGGGGGGGGGGGGGGGGGGGGGGGGGGGGGGGGGGGGGGGGGGGGGGGGGGGGGGGGGGGGGGGGGGGGGGGGGG*C8=FFGF1=88CFGFGFGGGGGGGGGGGGGGGGGGGGGGFGGGGGGG;CGGGGGGGGGGGGGGGGGGGGGGGGGGGGGGGGGGGGGGGGGGGGGGGGGGGGGGGGGGGGGGGGGGG?EEEGGGGGGGGCEEFFGGGFGGGGD=CCGGGGGGGGDGDGGFFGGCCDEGFFDDD
@M03364:396:000000000-C9LGT:1:1101:22287:8316 1:N:0:10
ACTCCTACGGGAGGCAGCAGTGGGGAATATTGGGCAATGGGCGCAAGCCTGACCCAGCAACGCCGCGTGGAGGAAGAAGGTTTTCGGATCGTAAACTCCTGTCCTCAGGGAAGAGGAGAAGACGGTACATGCGGAGGAAGCCCCGGCTAACTACGTGCCAGCAGCCGCGGTAATACGTAGGGGGCAAGCGTTGTCCGGAATGATTGGGCGTAAAGGGCGCGTAGGCGGCCCGGTAAGTCTGGAGTGAAAGTCCTGCCTTCAAGGTGGGAATTGCTTTGGATACTGTCGGGCTTG
+
GGGGGGGGGGGGGGGGGGGGGGGGGGGGGGGGGGGGGGGGGGGGGGGGGGGGGGGGGGGGGGGGGGGGGGGGGGGGGGGGGGGGGGGGGGGGGGGGGGGGGGGGGGGGGGGGGFFG<FFGF->+:CGG,<C,8@@GFGGGGGGGGCFGFGGGGGGGGGGGGGGGGGGGG<EGGGGGGGGGGGGGGGGGGDEGGGGGGGDGGGFGGGGGGGCEEGGGGGGGGGGGGGGGGGGGGGGGGGGGGGCF8FGGGGFGGG96>EGGG?FGFGGD5CCCFGGGGGGGFBFFF?FFD@>CC5
@M03364:396:000000000-C9LGT:1:1101:16863:8319 1:N:0:10
ACTCCTACGGGAGGCAGCAGTAGGGAATTTTCGTCAATGGGCGCAAGCCTGAACGAGCAATGCCGCGTGAGTGAGGAAGGTCTTCGGACTGTAAAGCTCTGTTGCCGGGGAAAAAGGGGAACTGCAGGATATGTCATTTCATGGATGGTACCCGGCCAGAAAGCCACGGCTAACTACGTGCCAGCAGCCGCGGTAATACGTAGGTGGCAAGCGTTATCCGGAATGATTGGGCGTAAAGGGTGCGCAGGCGGCTGTGCAAGTCTGAAGTAAAAGGGACCGGCTCAACCGGTTC
+
FGGGGGFGGGEGGGGDGGGGGGFGECDFCFGFFCFFGFGGGGGGGGFGFGGGGGCGEF+CFFGFGGGGGGDGGCAFF8FGGGGGGGGGGGGFGGFGGEGGGGFGEGFGGEC=4EGGFG@7+38:,5>3+,93,333C,CFFGGFGGGGGGGGGEEEFGFFECFGG7FGEDEGGGGCCFGGGFFFGGGFGGGGGGGGFFGGFGGEEGFCGFGGECEEG@CEGGGGGGCEGGGGGGGG*<9C0::EG5CEGGGEGE;C*<CFGGGGF7CGD>EG>ED<CCEDEDGFGGG3DF3*
@M03364:396:000000000-C9LGT:1:1101:9651:8334 1:N:0:10
ACTCCTACGGGAGGCAGCAGTAGGGAATTTTCGTCAATGGGCGCAAGCCTGAACGAGCAATGCCGCGTGGGTGAAGACGGTCTTCGGATTGTAAAGCCCTGTTGCCGGGGACAAAGCACAACCCAAGTGGACAGCTGACTGTTTGATGGTACCCGGCCAGAAAGCCACGGCTAACTACGTGCCAGCAGCCGCGGTAATACGTAGGTGGCAAGCGTTATCCGGAATGATTGGGCGTAAAGGGTGCGCAGGCGGCTGTGCAAGTCTGAAGTAAAAGGGACCGGCTCAACCGGGTCC
+
GGGGGGGGGGGGGGGGGGGGGGGGGGGGGGGFCFGFGGGGGGG@FGGGGGGGF@CFGGGGGGGGGGGGGGGGGGGGGFGGGGGGGGGCGGGGGGGEGBFGGGGGFGECFGGGCC<F,BF8,-8+8:B><>388B>FDFFFC<<=<,@@<DFFCGGCCECFC8@FCB:FC*>FCEA=FG:<:C:FFGFFGGGGGGGGEGGGGCGGGFCFGGG>FGECEGFGEEECFEE@7@FG>E58CGDFG:*:8EEGE5>C=5:CDGGGGGG7<7<>:>FGG+*9>FGDDF:CCGCFG:)9)1
@M03364:396:000000000-C9LGT:1:1101:12257:8337 1:N:0:10
ACTCCTACGGGAGGCAGCAGTGGGGAATCTTGCGCAATGGGGGCAACCCTGACGCAGCGACGCCGCGTGCGGGACGAAGGCCTTCGGGTCGTAAACCGCTTTCAGCAGGGACGAGGCCGCTCCGGTGACGGTACCTGCAGAAGAAGCCCCGGCTAAATACGTGCCAGCAGCCGCGGTAATACGTATGGGGCGAGCGTTATCCGGATTCATTGGGCGTAAAGCGCGCGTAGGCGGCCCGTTAGGTCGGAGGTAAAAGCCCGGGGCTCAACCCCGGCGAGCCTCCGATACCGGCGG
+
GGGGGGGGGGGGGGGGGGGGGGGGGGGGGGGGGGGGGGGGGGGGGGGGGGGGGGGGGGGGGGDGGGGGGGGGGGGGGGGGGGGGGGGGGGGGGGGGGGGGGGGGGGGGGGGGGGEGGGGGGDC14=CF,*=88CEGGGGGF:FFFGGGGGGGGGFGGGGGGFFFGCGGG2CFGGGGGGGGGGGGGGGGGGGGEEGGGGGGGGGG8EGGGGGGGCFGEGCFGGGGGGGEDGGGGGGGGG>FGGGGGGG=EG5AFG:9C;EEGGGG=DCFGGGGGGGCGGCGFFGGGCDEFEBD3<
@M03364:396:000000000-C9LGT:1:1101:17944:8342 1:N:0:10
ACTCCTACGGGAGGCAGCAGTGGGGAATATTGCACAATGGGCGCAAGCCTGATGCAGCGACGCCGCGTGCGGGATGGAGGCCTTCGGGTTGTAAACCGCTTTTGTTCAAGGGCAAGGCGGGTCTTCGGGCCCGTTGAGTGGATTGTTCGAATAAGCACCGGCTAACTACGTGCCAGCAGCCGCGGTAATACGTAGGGTGCAAGCGTTATCCGGATTTATTGGGCGTAAAGGGCTCGTAGGCGGTTCGTCGCGTCCGGTGTGAAAGTCCATCGCTTAACGGTGGATCCGCGCCGG
+
GGGGGGGGGGGGGGGGGGGGGGGGGGGGGGGGGGGGGGGGGGGGGGGGGGGGGGGGGGGGGGGGGGGGGGGGGGGGGGGGGGGGGGGGGGGGGGGGGGGGGGFGGGGGGGGGGGGGFGFFB:FF;FFF>1>>FF@:CFGGGGGFGGGGGGFFBEFGGGGGGGGGGGGGG*CCFGGGGGGGGGGGGGGGGGGF+<CGDFEGFCGGGG?EGFFGDDGC9CEGGGGGGGGGGGCE>CFGCCEEFGGCECEGGGDEC*CEDECC5+:9C77CFFFDGCFDGFGGD5C<=CF:57)9)9
@M03364:396:000000000-C9LGT:1:1101:13923:8344 1:N:0:10
ACTCCTACGGGAGGCAGCAGTGGGGAATATTGCACAATGGGCGCAAGCCTGATGCAGCGACGCCGCGTGCGGGATGGAGGCCTTCGGGTTGTAAACCGCTTTTGTTCAAGGGCAAGGCACGGTTTCGGCCGTGTTGAGTGGATTGTTCGAATAAGCACCGGCTAACTACGTGCCAGCAGCCGCGGTAATACGTAGGGTGCAAGCGTTATCCGGATTCATTGGGCGTAAAGCGCGCGTAGGCGGCCCGTTAGGTCGGAGGTAAAAGCCCGGGGCTCAACCCCGGCGAGCCTCCG
+
GGGGGGGGGGGGGGGGGGGGGGGGGGGGGGGGGGGGGGGGGGGGGGGGGGGGGGGGGGGGGGGGGGGGGGGGGGGGGGGGGGGGGGGGGGGGGGGGGGGGGGGGGGGFGFFGGGDFCGGGG@FFFGGG@3@5@FGGGFFGG:FFGFGGGGGGFGGGGGGGGGGGGGGGGCEGGGGGGGGGGGGGGGGGGGGFFCFGGGGGGGGGGGGGGGGGGEGGGGGGGGGGGGEGGGGGGGGGGGGGGGD=CEG>CGGGGGGGGGGGG?FGGGGGGGGGGGGCFFGGFFGDGGGFGFFGG
@M03364:396:000000000-C9LGT:1:1101:10346:8355 1:N:0:10
ACTCCTCGGGAGGCAGCAGTAGGGAATTTTCGTCAATGGGCGCAAGCCTGAACGAGCAATGCCGCGTGGGTGAAGACGGTCTTCGGATTGTAAAGCCCTGTTGCCGGGGACAAAGGACAGCCATAGTGGCAGGCGGACTGTTTGATGGTACCCGGCCAGAAAGCCACGGCTAACTACGTGCCAGCAGCCGCGGTAATACGTAGGTGGCAAGCGTTATCCGGAATGATTGGGCGTAAAGGGTGCGCAGGCGGCTGTGCAAGTCTGAAGTAAAAGGGACCGGCTCAACCGGTTC
+
GGGGGGGEGGFGGGGGG<FFFFGGGGGGGGGG<F<@FGGGGGGGGGGGGGGGGGCFFCFGGGGGGGEGGGGGGGGGGGGGGGGGFE:BFGGGGGGGGFFGGGG,EFGFGEGGGGFFDFFFF9F,,BFF:+8+3+6+@C>F@F9@;FFGGGGGGGGGGGGGGGGGGGFGGGGGGGGGGGCFGGGG@FGFFGGGGGGGFFFGFGGGGGGGGFG>CEGGGCFGG>EGGGFGGGGGGEGGGFDEAEGGGGEEGGGGGGGGF7EG<CDFCCFCDG?CFG=<CDCDFFGFGGD@GED:
@M03364:396:000000000-C9LGT:1:1101:18471:8356 1:N:0:10
ACTCCTACGGGAGGCAGCAGTGGGGAATTTTGGACAATGGGCGCAAGCCTGATCCAGCTATTCCGCGTGTGGGATGAAGGCCCTCGGGTTGTAAACCACTTTTGTAGAGAACGAAAAGACATCTTCGAATAAAGGATGTTGCTGACGGTACTCTAAGAATAAGCACCGGCTAACTACGTGCCAGCAGCCGCGGTAATACGTAGGGTGCGAGCGTTAATCGGAATTACTGGGCGTAAAGGGTGCGCAGGCGGTTGAGTAAGACAGATGTGAAATCCCCGAGCTTAACTCGGGAAT
+
GGGGGGGGGGGGGGGGGGGGGGGGGGGGGGGGGGGGGGGGGGGGGGGGGGGGGGGGGGGGGGGGGGGGGGGGGGGGGGGGGGGGGGGGGGGGGGGGGGGGGGGGGGGFGGGGGGGG+FFGFCEC5EFG::D::DFGFGGGGGGGGGGGGGGGGGGGGFGGGGGGGGGGGGGGGGGGGGGGGGGGGGGGGGGGGGGGGGGGGGGGGGGGGEGGGGGGGGGGGGGGGGGGGGGGGGGGGGGGGGGGGGEGGGGEGG?EGGGGCGGGGGGGGGGGGGGGGGGGBEGGGGCBDEFGGF
@M03364:396:000000000-C9LGT:1:1101:28363:8374 1:N:0:10
ACTCCTACGGGAGGCAGCAGTGGGGAATATTGCACAATGGGGGAAACCCTGATGCAGCAACGCCGCGTGAGTGATGACGGCCTTCGGGTTGTAAAGCTCTGTCTTCAGGGACGATAATGACGGTTCCTACGTAGGAAGCCACGGCTAACTACGTGCCAGCAGCCGCGGTCATACGTAGGTGGCAAGCGTTATCCGGAATGATTGGGCGTAAAGGGTGCGCAGGCGGCTGTGCAAGTCTGAAGTAAAAGGGACCGGCTCAACCGGTTCAGGCTTTGGAAACTGCACGGCTTGAGG
+
GGGGGGGGGGGGGGGGGGGGGGGGGGGGGGGGGGGGGGGGGGGGGGGGGGGGGGGGGGGGGGGGGGGGGGGGGGGGGDGGGGGGGGGGGGGGGGGGGGGGGGGGGFGGGGGGGG@C+,EA,-@3+8FF,,88,,+>DDF8,F+@FF8>FFGG:<DGGGGGGGGFGGEGGCEGGCGGGGGFGGGFCFFGFGCGGGGGGCGGGGGGGGGGGGGGGCGGGGGGGGGGGGGGGGGGFGG?CFGGFGGG<CGGGGFGGGGGCGGFGF7ECCEGGG6<CGGGGGGFFFGGGGD:CDDD>F
@M03364:396:000000000-C9LGT:1:1101:20214:8387 1:N:0:10
ACTCCTACGGGAGGCAGCAGTGGGGAATATTGCACAATGGGCGCAAGCCTGATGCAGCGACGCCGCGTGCGGGATGGAGGCCTTCGGGTTGTAAACCGCTTTTGTTCGAGGGCAAGGCACGATTTCGGCCGTGTTGAGTGGATTGTTCGAATGAGCACCGGCTAACTACGTGCCAGCAGCCGCGGTAATACGTAGGGTGCAAGCGTTATCCGGATTTATTGGGCGTAAAGGGCTCGTAGGCGGTTCGTCGCGTCCGGGGTGAAAGTCCATCGCTTAACGGTGGATCCGCGCCGG
+
GGGGGGGGGGGGGGGGGGCGGGGGGGGGGGGGFFGFGGGGGGGGDGGGGGGGGGGGGFFFGGGGGGGGGGGGGGEFBFFGGFGFGGGGGGGGGGFGGGGCEGGGGEG+BBFDGG@F7+D=<-@3<@BD+*@5F,DF;F>FE,8,>F;>FF>:,8CF?FCCCGFGGFFFG:BFGGFGGCFGAFDFCC882+<A@@FEGGC8@FFGGE588CCEGCC8FGEGGGGGGEECCFGGGG5C:8CGGGG5CCEGGG>C85*:3*/:8*77ACF>FGGGDEF3CGGG3FEFFDFFFFEGGC
@M03364:396:000000000-C9LGT:1:1101:27822:8403 1:N:0:10
ACTCCTACGGGAGGCAGCAGTAGGGAATTTTCGTCAATGGGCGCAAGCCTGAACGAGCAATGCCGCGTGGGTGAAGACGGTCTTCGGATTGTAAAGCCCTGTTGCCGGGGACAAAGATCAGCCTTAGTAGATAGCAGACTGTTTGCTGGTACCCGGCAAGAAAGCCACGACTAACTACGTGCCAGCAGCCGCGGTAATACGTAGGTGGCGAGCGTTATCCGGAATGATTGGGCGTAAAGGGTGCGCAGGCGGTCTGTTAAGTCTGAAGGCAAAGGGATGAGCTCAACTCATT
+
GGGGGGGGGGGGGGGGGGGGGFGGGGGGGGGGGGGGGGGGGGGGGGGGGGGGGGGGGGGGGGGGGGGGGGGGGGGGGGGGEGGGGGGEGGGGGGGGGGGGGGG9FFGGGGGGGGFD,8,5,-:,:,CC,,9,<,,,8,B=B=,78,,@FFBF,@FFG7*DGC,DFG7DE*>CFGCFGGGCGFGGG@FFFCFGGFBFGGGGGGFFGGGGGGDCEG*C8C@FGGGCCF30AEGGGG8?EFGGG8A:C5EGGGGGCE>FFGGGGFFFF7ACFFCFGFGGFC=6@FCGG=FBFFF7
@M03364:396:000000000-C9LGT:1:1101:17298:8407 1:N:0:10
ACTCCTACGGGAGGCAGCAGTAGGGAATTTTCGTCAATGGGCGCAAGCCTGAACGAGCAATGCCGCGTGGGTGAAGACGGTCTTCGGATTGTAAAGCCCTGTTGCCGGGGACAAAGGACAGCCCGAATGTACCGCTGACTGTTTGATGGTACCCGGCCAGAAAGCCACGGCTAACTACGTGCCAGCAGCCGCGGTAATACGTAGGTGGCAAGCGTTATCCGGAATGATTGGGCGTAAAGGGTGCGCAGGCGGCTGTGCAAGTCTGAAGTAAAAGGGACCGGCTCAACCGGTTCC
+
GGGGGGGGGGGGGGGGGGGGGGGGGGGGFGGGGGGGGGGGGGGGGGGGGGGGDGGGGGGGGGGGGGGGGGGGGGFGGGGGFGGGGGGFGGGGGGGGGFGGGGGGDFGGGGDGGGGGDFGGGCB+8@BF,89,335+5@FG9FFGFAGFGGEGEFGGGGGGGGGGGGGGG*8FFGGGG7FFGCFFGGFFFGGGGGGGGGGGFAEGGGFGGGGGGDGGCFFEEG8CFG<<AFFGEC8E5FGGGGGGGGGGGGEEGGG=FFFE7<CFGGGG7DFDF7CDDF*9@>*9F6759@059*
@M03364:396:000000000-C9LGT:1:1101:5297:8410 1:N:0:10
ACTCCTACGGGAGGCAGCAGTGGGGAATATTGCACAATGGGCGCAAGCCTGATGCAGCGACGCCGCGTGCGGGATGGAGGCCTTCGGGTTGTAAACCGCTTTTGTTCAAGGGCAAGGCACGGTTTCGGCAGTGTTGAGTGGATTGTTCGAATAAGCACCGGCTAACTACGTGCCAGCAGCCGCGGTAATACGTATGGTGCAAGCGTTATCCGGATTTACTGGGTGTAAAGGGAGCGCAGACGGCATGGCAAGCCAGATGTGAAAGGTGGGGGCTCAACCCCCAAGCTGCATTTG
+
GGGGGGFGGGGGGGGGGGGGGGGGGGGEGDGGGGGGGGGGGGGGGGGGGGGGGGGGGGGGGGGGGGGCEGGGGGEGGGGGGFGGGGGGGGGGGGGGGGGGEBFFGFFCCGFGGFGG7FFFGFG7+@CFFC<88<@:FFCCF,,@B:E>FFCC<FGGGGGGCGGFGGFFC1CCCFGFGGGGGGEGGGGDGFFGGCG?FFFGGFCCEGGGGGGGGEEGGGGGGGGGGDFGGGGGFGGGGGGGGGGGGGCCGGGCCGGGGGGGG9CGGGGGGGGGGGGGFGGGFFCDDFFFFF?:FF
@M03364:396:000000000-C9LGT:1:1101:4525:8457 1:N:0:10
ACTCCTACGGGAGGCAGCAGTAGGGAATTTTCGTCAATGGGCGCAAGCCTGAACGAGCAATGCCGCGTGAACGAGGAAGGTCTTCGGATCGTAAAGTTCTGTTGAGAGGGAAAAAGAAACACCCGAGGACATGCTGGTGAAGTGATATTACCTTTCGAGGAAGTCACGGCTAACTACGTGCCAGCAGCCGCGGTAATACGTAGGTGGCGAGCGTTATCCGGAATGATTGGGCGTAAAGGGTGCGTAGTCGGCCTGTTAAGTCTGAAGTGAAAGGTACCGGCTCAACCGGTAC
+
GGGGGGGGGGGGGGGGGGGGGGGGGGGGEEGGGFGGGGGGGGGGGGEGGGGGGGGGGGGGGGGGGGGGGGFCFGGGGGGGGGGGGGGEGGGGGGGGFFFDFFFGGGFGFGGGGGG@+,4,AEF>++87+38:,,8F>FDF=<@CA@FFFDGG<EF<FGFFGDEGGFAFEF8FGGGGGE>FGGFGGCFF<CFGDFGDCGFGFFGGGGGF>7BEGEGGGGFEGGEGFFFCEG>CECEE5<C;CEEGGEG*+??CG=;FGF?0ACFGC*3:C7@>>7FC7>ED37:CFGC>C>@D
@M03364:396:000000000-C9LGT:1:1101:18480:8475 1:N:0:10
ACTCCTACGGGAGGCAGCAGTGGGGAATATTGCACAATGGGCGCAAGCCTGATGCAGCGACGCCGCGTGCGGGATGGAGGCCTTCGGGTTGTAAACCGCTTTTGTTCAAGGGCAAGGCACGGTTTCGGCCGTGTTGAGTGGATTGTTCGAATAAGCACCGGCTAACTACCTGCCAGCAGCCGCGGTAATACGTAGGGTGCAAGCGTTATCCGGATTTATTGGGCGTAAAGGGCTCGTAGGCGGTTCGTCGCGTCCGGTGTGAAAGTCCATCGCTTAACGGTGGATCCGCGCCGG
+
GGGGGGGGGGGGGGGGGGGGGGGGGGGGGGGGGGGGGGGGGGGGGGGGGGGGGGGGGGGGGGGGGGGGGGGGGGGGEFGGGGGGGGGGGGGGFGGGGGGGGGGGGGGFFFDFGG<F>FGGD+BFGGGG@+@55>:,@BFGG9FE7FFAFGFG*>FGGGFGGGG7BFGFG,?FFGGCGGGGGG7FEGGDGGGGFGGGGGGGGGGDEEGCECFGGEEGCCFGGFGGGEE5FEGEGGGGGEFGFGD/:AEGGGGGGG87<*::E+:<C><>FD99CFGCC:EGD>C5*277C58DDG
@M03364:396:000000000-C9LGT:1:1101:13065:8485 1:N:0:10
ACTCCTACGGGAGGCAGCAGTAGGGAATTTTCGTCAATGGGCGCAAGCCTGAACGAGCAATGCCGCGTGGGTGAAGACGGTCTTCGGATTGTAAAGCCCTGTTGCCGGGGACAAAGGACAGCCAGAGTATACAGCTGACTGTTTGATGGTACCCGGCCAGAAAGCCACGGCTAACTACGTGCCAGCAGCCGCGGTAATACGTAGGTGGCAAGCGTTATCCGGAATGATTGGGCGTAAAGGGTGCGCAGGCGGCTGTGCAAGTCTGAAGTAAAAGGGACCGGCTCAACCGGTTCC
+
GGGGGGGGGGGGGGGGGGGGGGGGGGGGGGGGGGGGGGGGGGGGGGGGGGGGGGGGGGGGGGGGGGGGGGGGGGGGGGGGGGGGGGGGGGGGGGGGGGGGGGGGGGGGGGGGGGGGGCGGGFGF8FFF,,9338><DFGGGGGGGFCFGGGGFGGGGGGGGGGGGGGGG*CEGGGGGGGGGGGGGGGGGGGGGGGDGGGGGFGFGGGGGGGGGGGGGGGGGGCEGG9EGGGGGG>EGGGGGGGGGGGGGGGGGGGGGGGGGGGGGGGGFGCCFGGGGFGGDB*97FGFGFFDD*
@M03364:396:000000000-C9LGT:1:1101:22130:8510 1:N:0:10
ACTCCTACGGGAGGCAGCAGTGAGGAATATTGGTCAATGGGCGAGAGCCTGAACCAGCCAAGTAGCGTGCAGGATGACGGCCCTATGGGTTGTAAACTGCTTTTATGCGGGGATAAAGTGAGGTCTGCGTCCCTTTTTGCAGGTACCGCATGAATAAGGACCGGCTAATTCCGTGCCAGCAGCCGCGGTAATACGGAAGGTCCGGGCGTTATCCGGATTTATTGGGTTTAAAGGGAGCGTAGGCCGGCTTTTAAGCGTGTTGTGAAATGCCGCGGCTCAACCGTGGCACTGC
+
GGGGGGGGGGGGGGGGGGGGGGGGGGGGGGGGGGGGGGGGGGGGGGGGGGGGGGGGGGGGGGGGGGGGGGGGGGGGGGGGGGGGGGGGGGGGGGGGGGGGGGGGGGGCFGGGGCEFEEFF9=B8,:FF@8@CB>AEFFGG9AFDFFDFGGGGFFGGGGGGGGGGGGGGG@EFGGGGFGFGGGGGGGGGGCFGGGGGGGGGGGGGGGGGGGGGGGGGEEGGCFGGGGGCGGFFGFG8EGGGGGDCFEGGGGGGGFGGG8CE8AF5CGG7FFFGGGGG3CFGFFGCDCC>GFFG
@M03364:396:000000000-C9LGT:1:1101:8756:8525 1:N:0:10
ACTCCTACGGGAGGCAGCAGTGGGGAATCTTGCGCAATGGGGGCAACCCTGACGCAGCGACGCCGCGTGCGGGACGAAGGCCTTCGGGTCGTAAACCGCTTTCAGCAGGGACGAGGCCGCTCCGGTGACGGTCCCTGCAGAAGAAGCCCCGGCTAAATACGTGCCAGCAGCCGCGGTAATACGTAGGGGGCGAGCGTTGTCCGGAATGATTGGGCGTAAAGGGTGCGCAGGCGGCTGTGCAAGTCTGAAGTAAAAGGGACCAGCTCAACCGGTTCAGGCTTTGGAAACTGCACG
+
GGGGGGGGGGGGGGGGGGGGGGGGGGGGGGGGGGGGGGGGGGGGGGGGGGGGGGGGGGGGGGGGGGGGGGGGGGGGEGGGGGGGGGGGGGGGGGGGGGGGGGGGGGGGGGGFGGEFD<FEG*><*=FF,*488*8?CFFFCFGGGGDFGFGGCGGGFGGGGGGDGGGGGGGGGGGGGGGGGGG@CGGGDGGGGGGEEEGGFGGGEGGGGGGGGF>EG8CFFGGGGGGGGGGGGGGCEGGFFDCAC?CCGGCFGGGFGGGEGGGGGGFCDFGG9EGGGGGF4?FGFFFFFFFGCC
@M03364:396:000000000-C9LGT:1:1101:26187:8541 1:N:0:10
ACTCCTACGGGAGGCAGCAGTGGGGAATCTTCCGCAATGGGCGAAAGCCTGACGGAGCAATGCCGCGTGAGTGATGAAGGAATTCGTTCCGTAAAGCTCTTTTGTTTATGACGATTGTGCAGACAGTGCATCATGATTTGTCATGAAGGTAGTAAACGAATAAGCCACGGCTAACTACGTGCCAGCAGCCGCGGTAATACGTAGGTGGCGAGCGTTGTCTGGAATTATTGGGCGTAAAGAGCATGTAGGCGGTTTTTTAAGTCCGGAGTGAAAATGCGGGGCTCAACCCCGTAT
+
GGDDGGFGEG@C@FGGGGGGE@A9CFFGFGGEFCE++FE9<FFGGGCFGGGGDE@@FG7FFCF<FCFFFF:CFFFGGAFCFEGDDF8F,FCFEGGGGGGFFGGGGG8?FGGGCF+8+CC<::C4,:CF,,:,,,88,C<FE9FE9:,,B633DF,,B=7>,:33,DFG>+>FGDF9,@<DEDCFFFFGGFGD74=FG9CFGFGC:FGGG7*8CCF5CEG+>B<6@:<9CFGFFG?CE87CG8C9CFGFGG>E8:**7CGG7F7:=<557C9*:CFCCD53)>5**7<><)095*
@M03364:396:000000000-C9LGT:1:1101:15462:8544 1:N:0:10
ACTCCTACGGGAGGCAGCAGTGGGGAATCTTGCACAATGGGCGCAAGCCTGATGCAGCGACGCCGCGTGCGGGACGAAGGCCTTCGGGTCGTAAACCGCTTTCAGCAGGGACGAGGCCGCGAGGTGACGGTACCTGCAGAAGAAGCCCCGGCTAAATACGTGCCAGCAGCCGCGGTAATACGTATGGGGCGAGCGTTATCCGGATTCATTGGGCGTAAAGCGCGCGTAGGCGGCCCGTTAGGTCGGAGGTAAAAGCCCGGGGCTCAACCCCGGCGAGCCTCCGATACCGGCGGG
+
GGGGGGGGGGGGGGGGGGGGGGGGGGGGGGGGGGGGGGGGGGGGGGGGGGGGGGGGGGGGGGGGGGGGGGGGGGGGGGGGGGGGGGGGGGGGGGGGGGGGGGGGGGGGGGGGGGGGGGGGE1>58@FF8468CFGGFGGGGGGFGGGGGGGGFEGGGGGGGGGGGGGGGGGGGGGGGGGGGGGGGGGGGGGGGGGGGGGGGGGGGGGGGGGGGGGGGGGGGGGGGGEGGGGGGGGGGGGGGGGGGGEGGEGGCGGGFGGGGGGGGGGGGGGGGGGGDDGGFFGGGGGFGFFGGD
@M03364:396:000000000-C9LGT:1:1101:19596:8545 1:N:0:10
ACTCCTACGGGAGGCAGCAGTGGGGAATATTGGGCAATGGGCGAAAGCCTGACCCAGCAACGCCGCGTGAAGGAAGAAGGCCTTCGGGTTGTAAACTTCTTTTACCAGGGACGAAGGACGTGACGGTACCTGGAGAAAAAGCAACGGCTAACTACGTGCCAGCAGCCGCGGTAATACGTAGGTTGCAAGCGTTGTCCGGATTTATTGGGCGTAAAGGGCTCGTAGGCGGTTCGTCGCGTCCGGTGTGAAAGTCCATCGCTTAACGGTGGATCCGCGCCGGGTACGGGCGGGCTT
+
GGGGGGGGGGGGGGGGGGGGGGGGGDGGGGGGGGGGGGGGGGGGGGGGGGGGGGGGGGGGGGGGGGGGGGGGGGGGGGGGGGGGGGGGGGGGGGGGGGGGGGGGFGGGGGGGGGEG7AFFG:FF+@FE=>DBFCD<FGGGGGGGGFGEGGGGFFGGGGGGGGGGGGGGGFEGGGGGGGGGGGGGGGG9FDGGGEGCFGGGGFFGGGGFGGEGGGGGGGGGGGGGGGGGGGGGGGGGGEGGEGEEGGG7@CGFGFGGGGGGG5DGGGEFGFGGGGGGGGGGFFEFGGG>CDFDD4
@M03364:396:000000000-C9LGT:1:1101:23170:8547 1:N:0:10
ACTCCTACGGGAGGCAGCAGTGGGGAATCTTGCGCAATGGGGGCAACCCTGACGCAGCGACGCCGCGTGCGGGACGAAGGCCTTCGGGTCGTAAACCGCTTTCAGCAGGGACGAGGCCGCTCCGGTGACGGTACCTGCAGAAGAAGCCCCGGCTAAATACGTGCCAGCAGCCGCGGTAATACGTATGGGGCGAGCGTTATCCGGATTCATTGGGCGTAAAGCGCGCGTAGGCGGCCCGTTAGGTCGGAGGTAAAAGCCCGGGGCTCAACCCCGGCGAGCCTCCGATACCGGCGG
+
GGGGGGGGGGGGGGGGGGGGGGGGGGGGGGGGGGGGGGGGGGGGGGGGGGGGGGGGGGGGGGGGGGGGGGGGGGGGGGGGGGGGGGGGGGGGGGGGGGGGGGGGGGGGGGGGGGFGDFGE@5F84CFF3*48*88?FGGGGGGGFFGGGGFGGGGGFGFGGGGGGFGGF,CGGGGGGGGGGGGGGGGGGGGGGGGGGGGGGGGGGGEGGGGGGGGGGGGGGGGGGGGGGGGGGGGDGGCCGGGGFCGCEG*ACEFGFGGGEGDE*96CFGGGGGGC395C45EDG7<>C>ECCC
@M03364:396:000000000-C9LGT:1:1101:8194:8598 1:N:0:10
ACTCCTACGGGAGGCAGCAGTGAGGAATATTGGTCAATGGGCGGAAGCCTGAACCAGCCAAGTCGCGTGAGGGAAGACGGTCCTACGGATTGTAAACCTCTTTTGTCGGGGAGCAAAGGGGCCACGTGTAGCAGGATGAGCGTACCCGAAGAAAAAGCATCGGCTAACTCCGTGCCAGCAGCCGCGGTAATACGGAGGATGCGAGCGTTATCCGGATTTATTGGGTTTAAAGGGTGCGCAGGCGGCGCGGCAAGTCAGCGGTAAAAATTCGGGGCTCAACCCCGTCCGGCCGTT
+
GGGGGGGGGGGGGGGGGGGGGGGGGGGGGGGGGGGGGGGGGGGGGGGGGGGGGGGGGGGGGGGGGGGGGGGGGGGGGGGGGGGGGGGGGGGGGGGGGGGGGGGGGGGGGGGGGGFGGGGFEEG3FFGGB,CC3CDFFFGGGGGGGGGFBFGGEFGGGGGGGGGGGGGGGGGGGGGGGGGGGGGGGGGGGDGGGGGGGGGGGGGEGGGGGGGGGGGGEGGGGGGGGGG8CGGGGGGGGGGCGGGGGGGGGGGEGGEGDEGGGGDCGFGGGGGGGGGDGGGGFFGGDGGFGFFGD3
@M03364:396:000000000-C9LGT:1:1101:28863:8601 1:N:0:10
ACTCCTACGGGAGGCAGCAGTGAGGAATATTGGTCAATGGGCGGAAGCCTGAACCAGCCAAGTCGCGTGAGGGAAGACGGTCCTACGGATTGTAAACCTCTTTTGTCGGGGAGCAAAGGGGCCCCGCGTGGCAGGCTGAGCGTACCAGAAGAAAAAGCATCGGCTAACTCCGTGCCAGCAGCCGCGGTAATACGGAGGATGCGAGCGTTATCCGGATTTATTGGGTTTAAAGGGTGCGCAGGCGGCGCGGCAAGTCAGCGGTAAAAATTCGGGGCTCAACCCCGTCCGGCCGTT
+
GGGGGGGGGGGGGGGGGGGGGGGGGGGGGGGGGGGGGGGGGGGGGGGDGGGFFGGGGGGFGGGGGGGGGGGGGGGGGGGGEGGGGGGGGGGGGGGGGGGGDFGCF?FCCEGCFG+B,3B3++8++@FC5+83<+**@C@<>*@<*1,7>FCF,>FCGGGGGGGGGGGG<,?EB:CGGGGGGGGGGGGGCEGGGFGGGGECGGGEGCCCGGGGGGGG;CFGGGFGC8C*CF7CFCCEECGGGCEGGGGGGGGGGFCCC?FG58CGFGGGGFGGGCGDFCFGFFGDGGGEDFEG)1
@M03364:396:000000000-C9LGT:1:1101:7173:8611 1:N:0:10
ACTCCTACGGGAGGCAGCAGTGGGGAATATTGCACAATGGGGGAAACCCTGATGCAGCAACGCCGCGTGAGTGATGACGGCCTTCGGGGTGTAAAGCTCTGTCTTCAGGGACGATAATGACGGTACCTGCGGAGGAAGCCACGGCTAACTACGTGCCAGCAGCCGCGGTAATACGTAGGTGGCGAGCGTTGTCCGGATTTACTGGGCGTAAAGGGAGCGTAGGCGGATTTTTAAGTGAGATGTGAAATACTCGGGCTTAACCTGAGTGCTGCATTTCAAACTGGAAGTCTAG
+
GGGGGGGGGGGGGGGGGGGGGGGGGGGGGGGGGGGGGGGGGGGGGGGGGGGGGGGGGGGGGGGGGGGGGGGGGGGGGGGGGGGGGGGGGGGGGGGGGGGGGGGGGGGGGGGGGGGG7FFDG=@F:CFG:,88+>FEFGGGGGGGGGGGGGGGFGGGGGGGGGGGGGGGG*=FGGGFGGGGGGGGGGGGGGGGGGGGGGGGGGGGGGGGGGGGGGGGGGGGGGGGGGCEGGGGGGGGGGGGGGGGGGGGGGGGGGGGGGGGFGGGGGGGGGGGGGGGGGGGFFGFFFGFGFFG
@M03364:396:000000000-C9LGT:1:1101:6373:8624 1:N:0:10
ACTCCTACGGGAGGCAGCAGTGAGGAATATTGGTCAATGGACGGAAGTCTGAACCAGCCATGCCGCGTGAAGGAATAAGGCCCTACGGGTCGTAAACTTCTTTTGTGGTGGAGCAATAAGACGTACGCGTACGTCGATGAGAGTACATCACGAATAAGCATCGGCTAACTCCGTGCCAGCAGCCGCGGTAATACGGAGGATGCAAGCGTTATCCGGATTTATTGGGTTTAAAGGGTGCGTAGGCTGTGTAGCAAGTCAGTGGTGAAAGCCCGGTGCGCAACACCGGAACTGCC
+
GGGGGGGGGGGGGGGGGGGGGG9FGGGGGGGGGGGGGGGGFFGEGGGGGGGGGFGGGGGGGGGGGGGGG:FGGFGGGGGFGGEGGEGG:F:FFGFFFGGGGGGGGFGGFGDCFC<F?,B<,9BFGGG:+3@@+:>3F:<BDDFFDCGCFFGG7FFCGGCGFCG**@*,@85@FEGDFEG@FGG@FEFGGF*@?FGGD7FCFFGC@FGGGGGGCGFC8*;CCECCCFCEGCFDG78F58EGEE59@:FGGG7+9CFFGF7CF6C=C*<09C5CDGGD)1C7>>CDGG/7C6?**
@M03364:396:000000000-C9LGT:1:1101:12086:8634 1:N:0:10
ACTCCTACGGGAGGCAGCAGTGAGGAATATTGGTCAATGGACGGAAGTCTGAACCAGCCAAGTCGCGTGAAGGAAGACGGTTCTATGGATTGTAAACTTCTTTTGCCTGAGGGTAAAACGCGGTACGTGTACCGCCTTGTAAGTATCAGGTGAATAAGCATCGGCTAACTCCGTGCCAGCAGCCGCGGTAATACGGAGGATGCGAGCGTTATCCGGATTTATTGGGCGTAAAGCGCGCGTAGGCGGCTCGCCAAGCGGGATGTCAAAGCCCGGGGCTCAACCCCGGCCCGCATC
+
GGGGGGGGGGGGGGGGGGGGGGGGGGGGGGGGGGGGGGGGGGGGGGGGGGGGGGGGGGGGGGGGGGGGGGGGGGGGGGGGFGGGGGGGGFGGGGGGGGGGGGGGGGGGGGGGGGGGEFGGGBFC+BFG<EEFFGGGGGGGGGGGGGGGGGGG<FFGGGGGGGGGGGGGGGGGGGGGGGGGGGGGGGGGGGGGGGGGGGGGGGGGDGGGGGGGFFFGGGGGGGGGGGGGGGGGGGGGGGGEGGGGGGDGGGGGGGGGGGGDGGGGGGGGGGGGGGGGGGFGFFDDGGDFGFEDDD
@M03364:396:000000000-C9LGT:1:1101:22428:8658 1:N:0:10
ACTCCTACGGGAGGCAGCAGTGGGGAATATTGGGCAATGGGCGCAAGCCTGACCCAGCAACGCCGCGTGAAGGAAGAAGGTTTTCGGATTGTAAACTTCTGTCCTAAGTGACGAAGGAAGTGACAGTAGCTTAGGAGGAAGCCCCGGCTAACTACGTGCCAGCAGCCGCGGTAATACGTAGGGGGCGAGCGTTGTCCGGAATGACTGGGCGTAAAGGGCGTGTAGGCGGCTTTTTAAGTCTGAAGTGAAAGTCCTGCTTTCCAGGTGGGAATTGCTTTGGAGACTGGAAGGCTT
+
GGGGGGGGGGGGGGGGGGGGGGGGGGGGGGGGGGGGGGGGGGGGGGGGGGGGGGGGGGGGGGGGGGGGGGGGGGGGGGGGGGGGGGGGGGGGGGGGGGGGGGGGGGGGGGGGGGFGGGEFF?FE,CFGCCFCCFF9AFGGGGGGGCGGGGGGFGGGGGGGGGGGGGGGG@EFEFGGGGGGGGEGGGGGGGGGGCEGGGGGGGGGGGGFGGGGEEGGGGGGEGGGFFGGGGGGGGFGGGGGFGFGGGGGCGGGGGGGGFG?C+CFGGFGGFFGCGGDD7CG6FFFFGGFFFFD6*
@M03364:396:000000000-C9LGT:1:1101:20459:8674 1:N:0:10
ACTCCTACGGGAGGCAGCAGTGAGGAATATTGGTCAATGGGCGGAAGCCTGAACCAGCCAAGTCGCGTGAAGGATGAAGGTATTATGTATTGTAAACTTCTTTAGCAGTGGAGAAATAAGCGAGTCGAGCCTCCTGATGCTAGTACACTGAGGATAAGGATCGGCTAACTCCGTGCCAGCAGCCGCGGTAATACGGAGGATCCGAGCGTTATCCGGATTTATTGGGTTTAAAGGGTGCGCAGGCGGCCTTGCAAGTCAGCGGTCAAATCGTGGAGCTCAACTCCATTCCGCCGT
+
GGGGGGGGGGGGGGGGGGGGGGFGGGGGGGGGGFGGGGGGGGGGGGEGGGGGGGGGGGGGFGCFGGGGGEGGGGGGGGGGF,EFFGGEGGGDEGGGGGFEFGG9EFGFEFFGFGBFAEE9,@@++:@F+44:BF<<FFDGGBF?FF<DGGFE+BC>FFFDAFF:CCGGDCFCCCFEGFGFGGGGGGFGGFGEFGGGG@CFGGGG@FGGGGGGCFGGGE*:ECFFGF8E5@<9CC?FEEGC5ECCEEC==FFFG?FF>FFFGCDCEC:DFGEFDEFD**9C?F?6CDGFGFE7C)
@M03364:396:000000000-C9LGT:1:1101:20146:8676 1:N:0:10
ACTCCTACGGGAGGCAGCAGTGGGGAATCTTGCGCAATGGGGGCAACCCTGACGCAGCGACGCCGCGTGCGGGACGAAGGCCTTCGGGTCGTAAACCGCTTTCAGCAGGGACGAGGCGGCTACGGTGACTGCCCCTGACTAAGAAGCCCCGGCTAACTACGTGCCAGCAGCCGCGGTAATACGTAGGGGGCAAGCGTTATCCGGATTTACTGGGTGTAAAGGGAGTGTAGGTGGCAATACAAGTCAGAAGTGAAAGCCCGGGGCTTAACCCCGGGACTGCTTTTGCAAGTGTAT
+
GGGGGGGGGGGGGGGGGGGGGGGGGGGG<EGGG@FGGGGGGEEGGGGGGGGGFEGGGGEG=FGGGGGGGG:7FGEFGGGGGGGGGGGGGEFGGGGAB:FGGGGGGGFGGGFFGG@F@**4=-88=<*F,,?,,2*=CFFFF,2>F<,=:1<*=*AFE,<@C8CF8+</;,:18CC>:**3CFC++/;*/?G*8CC>C8C50<CG8C8CG99:C*;/*+++39*8C/AC9AFFG58CC+:<<<<3:CC:7<2+3<9:>85C**9759<0*:*957*)17CC*904:*29*1=02*
@M03364:396:000000000-C9LGT:1:1101:15206:8679 1:N:0:10
ACTCCTACGGGAGGCAGCAGTGGGGAATATTGGGCAATGGGGGAAACCCTGACCCAGCAACGCCGCGTGAAGGAAGAAGGCCTTCGGGTTGTAAACTTCTTTTACCAGGGACGAAGGACGTGACGGTACCTGGAGAAAAAGCAACGGCTAACTACGTGCCAGCAGCCGCGGTAATACGTAGGTTGCAAGCGTTGTCCGGATTTACTGGGTGTAAAGGGCGTGTAGGCGGAGATGCAAGTTGGGAGTGAAATCCCGGGGCTCAACCCCGGAACTGCTCTCAAAACTGTATCCCTT
+
GGGGGGGGGGGGGGGGGGGGGGGGGGGGGGGGGGGGGGGGGGGGGGGGGGGGGGGGGGGGGGGGGGGGGGGGGGGGGGGGGGGGGGGGGGGGGGGGGGGGGGGGGGGGGGGGGGFGFFGGG:FG>CGGC>@<DFFCFGGGGGGGGGGGGGGGGGGGGGGGGGGGGGGGGFGGGGGGGGGGGGGGGGGGGGGGGCFGGGGGGGGGGGGGGGGGGCGGGGGGGGEGGGGGGGGGGGGGGGGGGGGFEGGGGGGGFGGEGGGGDFGGGGGGGGGGGGGGGGGGFFGGGGGFGFFGGG
@M03364:396:000000000-C9LGT:1:1101:28269:8703 1:N:0:10
ACTCCTACGGGAGGCAGCAGTAGGGAATTTTCGTCAATGGGCGCAAGCCTGAACGAGCAATGCCGCGTGGGTGAAGACGGTCTTCGGATTGTAAAGCCCTGTTGCCGGGGACAAAGAACAGGCCGAGTATACCACTGACAGGTTGCTGGTACCCGGCCAGAAAGCCACGTCTAACTACGTGCCAGCAGCCGCGGTAATACGTAGGTGGCAAGCGTTATCCGGAATGATTGGGCGTAAAGGGTGCGCAGGCGGCTGTGCAAGTCTGAAGTAAAAGGGACCGGCTCAACCGGTTC
+
GGGGGGGGGGGGGGGGGGGGGGGGGGGGGGGGGGGGGGGGGGGGDGEGGGGGGGGGGGGGGGGGGGGGGGDGGGGGGFGGGGGGGGGECGGGGGGGGGGFFGG9EFGDGGG7F@D<,,,,,-A3>FGG,3D,8,,,8>3,:<<F,,,,@FF@,@BFGECGGG7FGCFEE18D:FFGGGEG7FC@FGGGFGEGGEEGEFGGGCF@FFGGGGGFFG>CEFGCGE5EFF9C?FGCCE8EEGCFGGGGGGGGGGCCEGGGFFCGG77C?7<C7DGFFGDGGGDG@E*9=CC4CD:59
@M03364:396:000000000-C9LGT:1:1101:9663:8703 1:N:0:10
ACTCCTACGGGAGGCAGCAGTAGGGAATTTTCGTCAATGGGCGCAAGCCTGAACGAGCAATGCCGCGTGAGTGAGGAAGGTCTTCGGACTGTAAAGCTCTGTTGCCGGGGAAAAAGGTGAAATGCAGGACATGGCATTTCATGGATGGTACCCGGCCAGAAAGCCACGGCTAACTACGTGCCAGCAGCCGCGGTAATACGTAGGTGGCGAGCGTTGTCCGGATTTACTGGGCGTAAAGGGAGCGTAGGCGGACTTTTAAGTGAGATGTGAAATACCCGGGCTCAACTTGGGTGC
+
GGGGGGGGGGGGGGGGGGGGGGGGGGGGGGGGGGGGGGGGGGGGGGGGGGGGGGGGGGGGGGGGGGGGGGGGGGGGGGGGGGGGGGGGGGGGGGGGGGGGGGGGGGGGGGGGGGGGDGG?F-C8?BFGC+A:C8FFFGGGGGGGGGGGGGGGGGGGGGGGGGGGGGGGGEEGGGGGGGGGGGGGGGGGGGGGGGGGGGGGGGGGGGGGGEGGGGGGGGGGGGGGGGGGGGGGGGGGGGGGGGGGGGGGGGGGG*CCFEGGGGGGGGGGGGGGGGGGGGGGFFGGCGGFGFFDG:
@M03364:396:000000000-C9LGT:1:1101:4184:8720 1:N:0:10
ACTCCTACGGGAGGCAGCAGTGGGGAATCTTGCGCAATGGGGGCAACCCTGACGCAGCGACGCCGCGTGCGGGACGAAGGCCTTCGGGTCGTAAACCGCTTTCAGCAGGGACGAGGCCGCGCGGTGACGATACCTGCAGAAGAAGCCCCGGCTAAATACGTGCCAGCAGCCGCGGTAATACGTATGGGGCGAGCGTTATCCGGATTCATTGGGCGTAAAGCGCGCGTAGGCGGCCCGTTAGGTCGGAGGTAAAAGCCCGGGGCTCAACCCCGGCGAGCCTCCGATACCGGCGGG
+
GGGGGGGGGGGGGGGGGGGGGGGGGGGGGGGGGGGGGGGGGGGGGGGGGGGGGGGGGGGGGGGGGGGGGGGGGGGGGGGGGGGGGGGGGGGGGGGGGGGGGGGGGGGGGGGGGGFGGGCGG*<*41CFB:<1FGGGGGGGFGCFGGGFGGGG:EGGGGGGGGGGGGGGGGGGGGGEGCFGGFFGGGGGGGGDGGG8CGGGGGGGGGGCGGGFGGGGGGGFGGGGGGE=EGGGGGGGG*@8CFGG5CCEGC?FCEGCGFGDGED*:=C5FCGGGGCDDCGC>@EDDGGFDF@C57
@M03364:396:000000000-C9LGT:1:1101:6341:8737 1:N:0:10
ACTCCTACGGGAGGCAGCAGTAGGGAATTTTCGGCAATGAGGGGAACCTTGACCGAGCAACGCCGCGTGAACGAGGAAGGTCTTTGGATCGCAGAGTTCTGTTGTAAGGGAAGAACACTATAGATAGGGCATGATCTATAGCTGACGGTACCTTGCCAGAAAGCCACGGCTAACTACGTGCCAGCAGCCGCGGTAATACGTAGGTGGCGAGCGTTATCCGGAATCATTGGGCGTAAAGGGTGCGTAGGCGGCAGATTAAGTTTGTGGTGAAAGAGCAAGGCTCAACCTTGTTA
+
GGGGGGGGGGGGGGGGGGGGGGGGGGGGGGGGGGGGGGGFGGGGGGGGGGGGGGEGGGGGGGGGGGGGGGGGGGGGGGGGGGGGGGGGGGGGGFGGGGGGGGGGGCFFFFGGGGGGFFG=F<E,CEDF,3AABFFGFGGGGGGGGGEGGGGGGGGGGGGGGGGGGGGGGGGGGGGGGGGFGGGGGGGGGGGGGGGGGGGGGGGGGGGG>EEGGGGGGGGGGGGGGGGGGGCCEEGGGGFCFGGGGGGGGGGGEGCCFGGGFGFGGGGGGGFF>FGGGGGGFFFFGGGFGFFGG
@M03364:396:000000000-C9LGT:1:1101:2708:8746 1:N:0:10
ACTCCTACGGGAGGCAGCAGTAGGGAATTTTCGTCAATGGGCGCAAGCCTGAACGAGCAATGCCGCGTGAACGAGGAAGGTCTTCGGATCGTAAAGTTCTGTTGAGAGGGAAAAAGGAACACCAGAGGACATGCTGGTGAAGTGATATTACCTTTCGAGGAAGTCACGGCTAACTACGTGCCAGCAGCCGCGGTAATACGTAGGGTGCAAGCGTTATCCGGATTTATTGGGCGTAAAGGGCTCGTAGGCGGTTCGTCGCGTCCGGTGTGAAAGTCCATCGCTTAACGGTGGATC
+
GGGGG,EFGGGEGGCFGGGGGGGFEGGGFGGGGEGGGGGG@GEGCGGG@FGGGGGGGGGGGGGGGGGGGGGGGGGGGGGGFGFFFGGGCEEFGGGGEFFGGGFFGGGGGGGFFGGECEFEBE+33:BD,+85BFG9DFGFDFFFGG,CFG=FFFF<>FCGCFGFGGGGG@CECFDFGE>DFEBFFFGGFEGGGGFFGG?FGGEGDFE>FGGGGGGGGGFGGG*;FE@CC+CGEG58CCCECFGG*5C*98C*8:CGGGGG8=CEGDGGDD9>>FGFFFGGBF:CCDG@5@BFG<
@M03364:396:000000000-C9LGT:1:1101:12740:8746 1:N:0:10
ACTCCTACGGGAGGCAGCAGTAGGGAATTTTCGTCAATGGGCGCAAGCCTGAACGAGCAATGCCGCGTGGGTGAAGACGGTCTTCGGATTGTAAAGCCCTGTTGCCGGGGACAAAGGACAGCCAGAGTGGAAAGCTGACTGTTTGATGGTACCCGGCCAGAAAGCCACGGCTAACTACGTGCCAGCAGCCGCGGTAATACGTAGGTGGCAAGCGTTATCCGGAATGATTGGGCGTAAAGGGTGCGCAGGCGGCTGTGCAAGTCTGAAGTAAAAGGGACCGGCTCAACCGGTTC
+
GGGGGGGGGGGGGGGGGGGGGGGGGGGGGGGGGGGGGGGGGGGGGGGGGGGGGGGGGGGGGGGGGGGGGGGGGGGGGGGGGGGGGGGGGGGGGGGGGGGGGGGGGGGFGGGGGGBFFFGFGGG8,BFGC3E,,BFGFGGGGFGGGFGGGGGGGGFGGGGGGGGGGGGGG5CFGGGGGGGGGGCFGGGGGGGGGGEGFGGGGGGFGGGGGGGGGGGGGGGGGGAEGGCFGGGGGGEGGGGGGGGDGGGGGGGGGGGGGGGCCGGFFFGGGGGFFGGG<5CDF@CCFGGFGF5<D
@M03364:396:000000000-C9LGT:1:1101:3377:8766 1:N:0:10
ACTCCTACGGGAGGCAGCAGTGGGGAATATTGGGCAATGGGCGAAAGCCTGACCCAGCGACGCCGCGTGAGGGAAGAAGGTCTTCGGATTGTAAACCTTTGTTGATAGGGACGAATAGATGACGGTACCTATCGAGGAAGCCACGGCTAACTACGTGCCAGCAGCCGCGGTAATACGTAGGGGGCGAGCGTTGTCCGGAATGATTGGGCGTAAAGGGCGCGTAGGCGGCCCGTTAAGTCTGGAGTGAAAGTCCTGCTTTCAAGGTGGGAATTGCTTTGGATACTGATGGGCTGG
+
GGGGGGGGGGGGGGGGGGGGGGGGGGGGGGGGGGGGGGGGGGGGGGGGGGGGGGGGGGGGGGGGGGGGGGGGGGGGGGGGGGGGGGGGGGGGGGGGGGGGGGGGGGGGGGGGGGFGGGGGF-D>7FDG,89BDFFEFFGGGFCF@CFGDGGGEFGGGGGGFGGGFFGGG:EGGGGGGGGGGGGGGGGGGGEEEGGGGGGGGGGGGGGGGGGGGFGGGGGGGGGGGGGGGGGEGFGGGFGGGGGGGGGGGGFGGGGGGCFFG?CGGGGGDDGFGGGFGDGFFBFDCC7@GFF4<D
@M03364:396:000000000-C9LGT:1:1101:13086:8776 1:N:0:10
ACTCCTACGGGAGGCAGCAGTGGGGAATCTTCCGCAATGGGCGAAAGCCTGACGGAGCAATGCCGCGTGAGTGATGAAGGAATTCGTTCCGTAAAGCTCTTTTGTTTATGACGAACGTGCAGACTGTGATTCATGGTTTGTAATGACGGTAGTAAACGAATAAGCCACGGCTAACTACGTGCCAGCAGCCGCGGTAATACGTAGGTGGCGAGCGTTGTCCGGAATTATTGGGCGTAAAGGGCTCGTAGGCGGTTCGTCGCGTCCGGTGTGAAAGTCCATCGCTTAACGGTGGAT
+
GGGGGGGGGGGGGGGGGGGGGGGGGGGGGGGGGGGGGGGGGGGGGGGGGGGGGGGGGGGGGGGGGGGGGGGGGGGGGGGGFGGGGGGGGGGGGGGGGGGGGGGGGGGFGGGGGGGGGGFFE-CF<BFF<<:,@?FFGGGGGGGFGGGGGGGGGGGGGGGGGGGGGGGFG:EGFGGGGGGGGGGGGGGGGGGGGGGGGGGGGFGGGGGGGGGGGGGGGGGFEE:EGDCFGGGGGE>CEGGGGGGGGGGGGFGGGGGGGGGGGGGGGGCGGDCCGGFGFGGGFFGFGGGFGFFGG>
@M03364:396:000000000-C9LGT:1:1101:10032:8776 1:N:0:10
ACTCCTACGGGAGGCAGCAGTGGGGAATCTTGCGCAATGGGGGCAACCCTGACGCAGCGACGCCGCGTGCGGGACGAAGGCCTTCGGGTCGTAAACCGCTTTCAGCAGGGACGAGGCCGCGCGGTGACGGTACCTGCAGAAGAAGCCCCGGCTAAATACGTGCCAGCAGCCGCGGTAATACGTATGGGGCGAGCGTTATCCGGATTCATTGGGCGTAAAGCGCGCGTAGGCGGCCCGTTAGGTCGGAGGTAAAAGCCCGGGGCTCAACCCCGGCGAGCCTCCGATACCGGCGGG
+
GGGGGGGGGGGGGGGGGGGGGGGGGGGGGGGGGGGGGGGGGGGGGGGGGGGGGGGGGGGGGGGGGGGGGGGGGGGGGGGGGGGGGGGGGGGGGGGGGGGGGGGGGGGGGGGGGGGGGGGGG7C<CCGG+*48=FFFEGGDFGDCFGFGGGGGEGGGGGGGGGGGGGGGGGGGGGGGGGGGGGGFGGGGGGGGGGGGGGGGGGGGGGGGGGGGGGGGGGGGGGGGGGCEEGGGGGGGG?FGGGGGGGGGG8FGGGGFCGEGGGGCGGGGFGGGGGEGGGGCFFGGDGGFGFBGGC
@M03364:396:000000000-C9LGT:1:1101:18792:8795 1:N:0:10
ACTCCTACGGGAGGCAGCAGTGGGGAATTTTGGACAATGGGCGCAAGCCTGATCCAGCTATTCCGCGTGTGGGATGAAGGCCCTCGGGTTGTAAACCACTTTTGTAGAGAACGAAAAGACACCATCGAATAAATGGTGTTGCTGACGGTACTCTAAGAATAAGCACCGGCTAACTACGTGCCAGCAGCCGCGGTAATACGTAGGGTGCAAGCGTTATCCGGATTTATTGGGCGTAAAGGGCTCGTAGGCGGTTCGTCGCGTCCGGTGTGAAAGTCCATCGCTTAACGGTGGATC
+
GGGGGGGGGGGGGGGGGGGGGGGGGGEGGGGGGGGGGGGGGGGGGGGGGGGGGGGGGGGGGGGGGGGGGGGGGGGGGGGGGGGGGGGGGGGGGGGGGGGGGGGGGGGDGGGGGGDG:FGGFGGDBEFG,:DB,5EDFFGGGGGGGGGGGGGGGGGGGGGGGGGGGGGGGGGGGGGGGGFGGGGGGGGGGGGGGGGGGGGGGGGGGGGGGGGGGGGGGGGGGGGGGGGGGGGGGGGGFGGGGGGGGGFGGGGGGGGEDGGGEEGEGDGGGG@FFGGGGGGGFFGGGGGF9FFGGG
@M03364:396:000000000-C9LGT:1:1101:18827:8796 1:N:0:10
ACTCCTACGGGAGGCAGCAGTAGGGAATTTTCGTCAATGGGCGCAAGCCTGAACGAGCAATGCCGCGTGGGTGAAGACGGTCTTCGGATTGTAAAGCCCTGTTGCCGGGGACAAAGGACAGCCAGAATGTAAAGCTGACTGTTTGATGGTACCGGCCAGAAAGCCACGGCTAACTACGTGCCAGCAGCCGCGGTAATACGTAGGTGGCAAGCGTTATCCGGAATGATTGGGCGTAAAGGGTGCGCAGGCGGCTGTGCAAGTCTGAAGTAAAAGGGACCGGCTCAACCGGTTC
+
GGGGGGGGGGGGGGGGGGGGGGGGGGGGGGGGGGGGGGGGGGGGGGGGGGGGGGGGGGGGGGGGGGGGGGGGGGGGGGGGGGGGGGGDGGGGGGGGGGGGGGGGGFFGGGGGGGGGFCFFGFGFFFGG,,C,=FFGFFFGGFGGGFFFGGFGGGGGGGGGGGGGGGGGGGGGGGGGGGGGGGGGGGGGGGGEGGEGGGGGGGGGFGGGGGGGGGGGGGGGGGGGGGFFGGGGGGCEFGGGGGGGCGGGEGGGGGFGGFGGGGFFF>FGGGGGGGECFGGG@>EGGGGFGFFG
@M03364:396:000000000-C9LGT:1:1101:25410:8820 1:N:0:10
ACTCCTACGGGAGGCAGCAGTGGGGAATCTTGCGCAATGGGGGCAACCCTGACGCAGCGACGCCGCGTGCGGGACGAAGGCCTTCGGGTCGTAAACCGCTTTCAGCAGGGACGAGGCCGCGCGGTGACGGTCCCTGCAGAAGAAGCCCCGGCTAAATACGTGCCAGCAGCCGCGGTAATACGTATGGGGCGAGCGTTATCCGGATTCATTGGGCGTAAAGCGCGCGTAGGCGGCCCGTTAGGTCGGAGGTAAAAGCCCGGGGCTCAACCCCGGCGAGCCTCCGATACCGGCGGG
+
GGGGGGGGGGGGGGGGGGGGGGGGGGGGGGGGGGGGGGGGGGGGGGGGGGGGGGGGGGGGGGGGGGGGGGGGGGGGGGGGGGGGGGGGGGGGGGGGGGGGGGGFGGGGGGGGGCCGEGGGG*=<<FFG+*41CFC<FGGGB:AFGGGGGGGGE8FGGGGGGGGGGGGFG>FGGGGGGGGGGGGGGGGGGGC8EGGGGEGFGGGCEEFGGGGGCCEEEGGGGGGGGGEGGGGGEGEEGCECEGFGEEEEGE<C?CFFGCCEEED7CDFGGGGGGDCDGGG<FF77CCG@DBFDDD
@M03364:396:000000000-C9LGT:1:1101:20600:8821 1:N:0:10
ACTCCTACGGGAGGCAGCAGTAGGGAATTTTCGTCAATGGGCGCAAGCCTGAACGAGCAATGCCGCGTGAACGAGGAAGGTCTTCGGATCGTAAAGTTCTGTTGAGAGGGAAAAAGGAACACCCGAGGACATGCTGGTGAAGTGATATTACCTTTCGAGGAAGTCACGGCTAACTACGTGCCAGCAGCCGCGGTAATACGTAGGGGGCAAGCGTTATCCGGATTTACTGGGTGTAAAGGGCGCGTAGGCGGGGATGCAAGTCAGATGTGAAATCTATGGGCTTAACCCATAAAC
+
GGGGGGGGGGGGGGGGGGGGGGGGGGGGGGGGGEGGGGGGFGGGDGGGGGGGGGGGGGGGEGGGGGGGGGGGGGGEEEFGGGGGGGGGGGGGGAFGEFGGGGGF94BFGGGFFGDC4EFGGGD+++@C8:6:CFCCFGGA93DFFD,@FFGGGFGGGGGGGGGGGFGGGGGGGGGGGGGGGGGGGGGGGGGGGGEEGGGGGGGGDGGGGGGGGGG>CCFGE>AEGGCFGGGGGGGGGGGGGGGGE=E>CGDGG*:C4CGGFGCC?CGFGGGGGGG>DFGGFFFGGGFFC:FFD:
@M03364:396:000000000-C9LGT:1:1101:26697:8824 1:N:0:10
ACTCCTACGGGAGGCAGCAGTAGGGAATTTTCGTCAATGGGCGCAAGCCTGAACGAGCAATGCCGCGTGGGTGAAGACGGTCTTCGGATTGTAAAGCCCTGTTGCCGGGGACAAAGGACAGCCAGAGTGGACAGCTGACTGTTTGATGGTACCCGGCCAGAAAGCCACGGCTAACTACGTGCCAGCAGCCGCGGTAATACGTAGGTTGCAAGCGTTGTCCGGATTTACTGGGTGTAAAGGGCGTGTAGGCGGAGATGCAAGTTGGGAGTGAAATCCCGGGGCTCAACCCCTGA
+
GGGGGGGGGGGGGGGGGGGGGGGGGGGGGGGGGGGGGGGGGGGGGGGGGGGGGGGGGGGGGGGGGGGGGGGGGGGGGGGGGGGGGGGGGGGGGGGGGGGGGGGGGGGGGGGGGGCGGDFFGGF,,BFG,+8,,:DFFGGGGGGFGCGGGGGGGGGGGGGGGGGGGGGGGCGGGFGGGGGGGGGGGGFGGGGGGGGGGGGGGGGGGGGGGGGGGEGGGGGGGGGGGGCFGGGGGGGGGGGGGGGGGGGGGGGGGGCFGGFGGGFFGGCD<CFGFGGGGGGGFFEGFGGFGFFGF
@M03364:396:000000000-C9LGT:1:1101:19022:8824 1:N:0:10
ACTCCTACGGGAGGCAGCAGTCGGGAATATTGCGCAATGGAGGAAACTCTGACGCAGTGACGCCGCGTGCAGGAAGAAGGTTTTCGGATTGTAAACTGCTTTAGACAGGGAAGAAAAAAGACAGTACCTGTAGAATAAGCTCCGGCTAACTACGTGCCAGCAGCCGCGGTAATACGTAGGGAGCGAGCGTTATCCGGATTTATTGGGTTTAAAGGGTGCGCAGGCGGCCTTGCAAGTCAGCGGTCAAATCGTGGAGCTCAACTCCATTCCGCCGTTGATACTGCCGGGCTTGAT
+
GGGGGGGGGGGGGGGGGGGGGGGGGGGGGGGGGGGGGGGGGGGGGGGGGGGGGGGGGGGGGGGGGGGGGGGGGGGGGFGGFGGGGGGGGGGGGGGGGGGGGGGGGGGGGGGGGFEG<EFGCDFB?FGG?CC,<,ADFGGGGGGGGGGGGGGGGGGGGGGGGGGGGGGGGF>EGGGGGGGGGGGGGDGGGGGGGGGGGGGGFGGGGGGFGCGGGGGGGGGGGGGGGGGGGGGGGGGGGGGGGGGGGG?GGGGGGGCFFFCGGGFFGGGGGGGGGGGGGGGGFFGGGGGD<:>GCF
@M03364:396:000000000-C9LGT:1:1101:18387:8829 1:N:0:10
ACTCCTACGGGAGGCAGCAGTGGGGAATATTGGGCAATGGGCGAAAGCCTGACCCAGCAACGCCGCGTGAAGGAAGAAGGCCTTCGGGTTGTAAACTTCTTTTACCAGGGACGAAGGACGTGACGGTACCTGGAGAAAAAGCAACGGCTAACTACGTGCCAGCAGCCGCGGTAATACGGAGGATCCGAGCGTTATCCGGATTTATTGGGTTTAAAGGGTGCGTAGGCGGCGGTGCAAGTCAGCGGTAAAAGCCCGGGGCTCAACCCCGGCGAGCCGTTGAAACTGCAGTGCT
+
GGGGGGGGGGGGGGGGGGGGGGGGGGGGGGGGGGGGGGGGGGGGGGGGGGGGGGGGGGGGGGGGGGGGGGGGGGGGGGGGGGGGGGGGGGGGGGGGGGGGGGGGGGGGGGGGGG:FCFGEF7FD+@FGB,@>F<DFFGGFGGGGGGEEEGGGGGGGGGGGGGGGGGGGG*CFGGGGGGGGGG7CGGGEGGGGGCFGGGGEGECGGGGGGCE8FCFEFEGGGGGGGGGGCGGGEGGGGGFGGEGGGGGGGFGFFGGGGEGCGFGGGCDDDGG<DGCGD3CFBFGGGGGFGFFF
@M03364:396:000000000-C9LGT:1:1101:8271:8853 1:N:0:10
ACTCCTACGGGAGGCAGCAGTAGGGAATTTTCGTCAATGGGCGCAAGCCTGAACGAGCAATGCCGCGTGGGTGAAGACGGTCTTCGGATTGTAAAGCCCTGTTGCCGGGGACAAAGGACAGCCCGAATGGAAAGCTGACTGTTTGATGGTACCCGGCCAGAAAGCCACGGCTAACTACGTGCCAGCAGCCGCGGTAATACGTAGGGGGCAAGCGTTGTCCGGAATGATTGGGCGTAAAGGGCTCGTAGGCGGTTCGTCGCGTCCGGTGTGAAAGTCCATCGCTTAACGGTGGAT
+
GGGGGGGGGGGGGGGGGGGGGGGGGGGGGGGGGGGGGGGGGGGGGGGGGGGGGGGGGGGGGGGGGGGGGGGGGGGGGGGGGGGGGGGGGGGGGGGGGGGGGGGFGGGGGGGGGGGGGDFGGGG+>CFG:,C,CDFFFGGGGFGGGGGGGGGGGGGGGGGGGGGGGGGGG*BCGGGFGGGGGGGGGGGGGGGDGGGGGGGGGFGGGGGGGGGGGGGGGGGGGGGGGGCGGGGGGGGGGGGGGGGGGGGGGGGGEGGGDEGGGGGGGG>D<DFGGGFFGGGFF:CFGGGFG@FGG7
@M03364:396:000000000-C9LGT:1:1101:3439:8856 1:N:0:10
ACTCCTACGGGAGGCAGCAGTGGGGAATATTGGGCAATGGGGGAAACCCTGACCCAGCAACGCCGCGTGAAGGAAGAAGGCTTTCGGGTTGTAAACTTCTTTTACCAGGGACGAAGACGTGACGGTACCTGAGGAGGAAGCCACGGCTAACTACGTGCCAGCAGCCGCGGTAATACGTAGGTGGCGAGCGTTGTCCGGATTTACTGGGCGTAAAGGGAGCGTAGGCGGATTTTTAAGTTAGGAGTGAAAGTCCTGCTTTCAAGGTGGGAATTGCTTTTAATACTGGAAAGCTTG
+
GGGGGGGGGGGGGGGGGGGGGGGGGGGGGGGGGGGGGGGGGGGGGGGGGGGGGGGGGGGGGGGGGGGGGGGGGGGGGGGGGGGGGGGGGGGGGGGGGGGGGGGGGGGGGGGGGGEGCFGGG->33BFG<BE,,:,CFGGGGGFD>CFGGGGGCFGGGGGGGGGGGGGGG=BFGGGGGFGFGGGGGGGGGGGGGGGGGGGGGGGGGGGGGGGGGGFGDFGGGGGGDGGGGGGG?FFGG9FGGGGFGGGGGGEGGGGGGGGGG:CFGGGD94CFFGGGGGCFFFGGGDFFGFFFC*
@M03364:396:000000000-C9LGT:1:1101:17596:8901 1:N:0:10
ACTCCTACGGGAGGCAGCAGTGGGGAATCTTGCGCAATGGGGGCAACCCTGACGCAGCGACGCCGCGTGCGGGACGAAGGCCTTCGGGTCGTAAACCGCTTTCAGCAGGGACGAGGCCGCTACGGTGACGGTACCTGCAGAAGAAGCCCCGGCTAAATACGTGCCAGCAGCCGCGGTAATACGTAGGGTGCAAGCGTTATCCGGATTTATTGGGCGTAAAGGGCTCGTAGGCGGTTCGTCGCGTCCGGTGTGAAAGTCCATCGCTTAACGGTGGATCCGCGCCGGGTACGGGCG
+
GGGGGGGGGGGGGGGGGGGGGGGGGGGGGGGGGGGGGGGGGGGGGGGGGGGGGGGGGGGGGGGGGGGGGGGGGGGGGGGGGGGGGGGGGGGGGGGGGGGGGGGGGGGGGGGGGGGGGGFGE*><FFFF<1=88CFGGGGGGGGGGGGGGGGGGGGGGGGGGFGGGGFFGEGGGGGGEGGGGGGGFGGGGGGGGGGGGGGGGGGGGEGGFGGGGGGG?EGGGGGGGGGGGGGGGGEGGGGGGGGGGGGGEG;CC7@GF9CGGGDGDFEGGGG5FGEGGGGGFFGGGGD>GEFGGD
@M03364:396:000000000-C9LGT:1:1101:15649:8902 1:N:0:10
ACTCCTACGGGAGGCAGCAGTGGGGAATCTTGCGCAATGGGGGCAACCCTGACGCAGCGACGCCGCGTGCGGGACGAAGGCCTTCGGGTCGTAAACCGCTTTCAGCAGGGACGAGGCCGCTCCGGTGACAGTCCCTGCAGAAGAAGCCCCGGCTAAATACGTGCCAGCAGCCGCGGTAATACGTATGGGGCGAGCGTTATCCGGATTCATTGGGCGTAAAGCGCGCGTAGGCGGCCCGTTAGGTCGGAGGTAAAAGCCCGGGGCTCAACCCCGGCGAGCCTCCGATACCGGCGG
+
GGGGGGGGGGGGGGGGGGGGGGGGGGGGGGGGGGGGGGGGGGGGGGGGGGGGGGGGGGGGGGGGGGGGGGGGGGGGGGGGGGGGGGGGGGGGGGGGGGGGGGGGGGGGGGGGGGCGGGFEE7F:4CFG:,73,,8CCFGGGGGF:FFGGGGGGGGGGGGGGFGGGFGGG6FGGGGGGGGGGGG<<FGGGGGGGGGGGGGGGGGGGGGGGGGGGGGEGCEGGGGGGDEEGEGGGGGGGGEC8CF:CEGEGECC7EGGFFFGEEDE5FGGDGGGGGGGDDGGFFGG3CGFGEEDGD
@M03364:396:000000000-C9LGT:1:1101:24469:8913 1:N:0:10
ACTCCTACGAGAGGCAGCAGTGGGGAATATTGCACAATGGGCGCAAGCCTGATGCAGCGACGCCGCGTGCGGGATGGAGGCCTTCGGGTTGTAAACCGCTTTTGTTCAAGGGCAAGGCACGGTTTCGGCCGTGTTGAGTGGATTGTTCGAATAAGCACCGGCTAACTACGTGCCAGCAGCCGCGGTAATACGTAGGGTGCAAGCGTTATCCGGATTTATTGGGCGTAAAGGGCTCGTAGGCGGTTCGTCGCGTCCGGTGTGAAAGTCCATCGCTTAACGGTGGATCCGCGCCGG
+
GGGGGGGGGGGGGGGGGGGGGGGGGGGGGGGGGGGGGGGGGGGGGGGGGGGGGGGGGGGGGGGGGGGGGGGGGGGGGGGGGGGGGGGGGGGGGGGGGGGGGGGGGGGDCGGEGGGGFGGGFFFE+@FG83@55,D@9FGGG9FFFGCFGGGGDFGGGGGGGGGGGGGGGFEGGGGGGGGGGGGGGEGGGGGGGGGGGGGGGGGGGGGGGGGGGEGGGGGGGGGGGGGGGGGGGGGGEGGGGGGGGGGEGGGGGGCED5CCGCDGGGGGDFGGGFCDGGGD>FDC*>CFGFFCCD
@M03364:396:000000000-C9LGT:1:1101:18498:8938 1:N:0:10
ACTCCTACGGGAGGCAGCAGTAGGGAATTTTCGTCAATGGGCGCAAGCCTGAACGAGCAATGCCGCGTGAGTGAGGAAGGTCTTCGGACTGTAAAGCCCTGTTGCCGGGGACAAAGGACAGCCCGAGTGGAAAGCTGACTGTTTGATGGTACCCGGCCAGAAAGCCACGGCTAACTACGTGCCAGCAGCCGCGGTAATACGTAGGTGGCAAGCGTTATCCGGAATGATTGGGCGTAAAGGGTGCGCAGGCGGCTGTGCAAGTCTGAAGTAAAAGGGACCGGCTCAACCGGTTCC
+
GGGGGGGGGGGGGGGGGGGGGGGGGGGGGGGGGGGGGGGGGGGGGGGGGGGGGGGGGGGGGGGGGGGGGGGGGGGGGGGGGGGGGGGGGGGGGGGGGFGGGGGGGGGGGGGGGGGGGGGGGGFBCFFG::C,,>FCFCGGGGFGG,@FGGGGFGGGGGGGGGGGGGGGGBGGGGGGGGGGGGGGGGGGGGGGGGGGGGGGGCGGGGGGGGGGGGGGGGGFEGGGGGCFGGGGGGGGGGGGGGGGGGGGGGGGGGGGGGGGGGGGGCFGFGGFGGGGCFEGF>=DGGGFGFDDD*
@M03364:396:000000000-C9LGT:1:1101:7435:8950 1:N:0:10
CTCCTACGGGAGGCAGCAGTGAGGAATATTGGTCAATGGGCGGAAGCCTGAACCAGCCAAGTCGCGTGAGGGAAGACGGTCCTACGGATTGTAAACCTCTTTTATCGGGGAGCAAAGAGGCCACGTGTATCCGCATGAGCATTCACGAAGAACAAGCATCGGCTAACTCCGTGCCAGCAGCCGCGGTAATACGGAGGATGGGAGCGTTATCCGGTTTTATTGGGTTTAAAGGGTGCGCAGGCGGCGCGGCAAGTCAGCGGTAAAAATTCGGAGCTCAACCCCGTCCGGCCGTTG
+
96@EE9C@BF=7CC-@@@,<-;CFFFGFEFEGCFGEGGGGFGEGG7FF<6<CEF<F<FGGFFEBCF@F::EE,C7FCCCBFFG9BFGCEGGGGFG<FFFGGGG,FFF@FGGGEGGGA8,,+38:+:3D3,,8+8+3+>B9,,,,,:D77:+,,8DFFFC,@**>FFF;;F5D:C:,,*FFFG7CC7F@7C,BF*::FE,C*4<FD8?CC*+:CC*2*12C+9@FGEE6F7@7CGD*:=/?EGGGE*8:8EEE*A++2+/=2**<A4*7>*0*/::C=CF*8>EDDC9))07C53
@M03364:396:000000000-C9LGT:1:1101:6625:8953 1:N:0:10
ACTCCTACGGGAGGCAGCAGTGGGGGATATTGCACAATGGAGGAAACTCTGATGCAGCAACGCCGCGTGAGGGAAGAAGGTTTTCGGATTGTAAACCTCTGTTTTTAGTGAAGAAACAAATGACGGTAGCTAAGGAGGAAGCTCCGGCTAACTACGTGCCAGCAGCCGCGGTAATACGTAGGGGGCGAGCGTTATCCGGATTTATTGGGCGTAAAGGGTGCGTAGGCGGTTCGTCGCGTCCGGTGTGAAAGTCCATCGCTTAACGGTGGATCCGCGCCGGGTACGGGCGGGCTT
+
GGGGGGGGGGGGGGGGGGGGGGGGGGGGGGGGGGGGGGGGFGGGGGGGGGGGGGGGGGGGGGGGGGGGGGGGGGGGGGGGGGGGGGGGGGGGGGGGGGGGGGGEGGGGGGGGGGGGCGGGGBBE8CFG+5C<CDFAFGGGGGGGGGGGGGGGFGGGGGGGGGGGGGGGGGGGFGGGGGFGGGGGGGGEGGGGGGGGGGGGGGGGGGGFGGGGGGGGGGGGGGGGGGGGGEGGGGGGGGGGGGGCEGGGGGFGCG?CGGGFF5:CGGCFGGC7CFGGGGGDFFECGGGBDDEGGG
@M03364:396:000000000-C9LGT:1:1101:3298:8982 1:N:0:10
ACTCCTACGGGAGGCAGCAGTAGGGAATTTTCGTCAATGGGCGCAAGCCTGAACGAGCAATGCCGCGTGGGTGAAGACGGTCTTCGGATTGTAAAGCCCTGTTGCCGGGGACAAAGGACAGCCCGAGTGAAGGGCTGACTGTTTGATGGTACCCGGCCAGAAAGCCACGGCTAACTACGTGCCAGCAGCCGCGGTAATACGTAGGTGGCAAGCGTTATCCGGAATGATTGGGCGTAAAGGGTGCGCAGGCGGCTGTGCAAGTCTGAAGTAAAAGGGACCGGCTCAACCGGTTC
+
GGGGGGGGGGGGGGGGGGGGG9FFGGGGEGG<F6BDEFGGGFGGGGCDGGGGGDCFGCFGGGGGGGGGFCCFF@GGGGGGGGGGGGGG7FFGGGGFCE+BBF9CC?+@FDC:?FGC,B3AFF@8+@C++,9,,++38D,:@3@,D,,@EFFG:><CGEGGCFEFF<:<B**<=FGFCFGCCFCCABC:+C@77411<:FCFACCE<CGFFC;>EC*;8EE88*2*A09CE*;@:*/CF@FEGGGDGGDGGGGGCG09CFGFFF+:*3>:CE::?ED<5*9>>57=F<53)8/7
@M03364:396:000000000-C9LGT:1:1101:8944:8993 1:N:0:10
ACTCCTACGGGAGGCAGCAGTGGGGAATTTTGGACAATGGGCGCAAGCCTGATCCAGCTATTCCGCGTGTGGGATGAAGGCCCTCGGGTTGTAAACCACTTTTGTAGAGAACGAAAAGACACCCTCGAGTACATGGTGTTGCTGACGGTACTCTAAGAATAAGCACCGGCTAACTACGTGCCAGCAGCCGCGGTAATACGTAGGGTGCGAGCGTTAATCGGAATTACTGGGCGTAAAGGGTGCGCAGGCGGTTGAGTAAGACAGATGTGAAATCCCCGAGCTTAACTCGGGAAT
+
GGGGGGGGGGGGGGGGGGGGGGGGGGGGGGGGGGGGGGGGGGEGGGGGGGGGGGGGGGGGGGGGGGGGGGGGGGGGGGGGGGGGGEGGGGEGGGGGGGGGGGGFGEFFGGGGCFEG:AFFBE<+BFGE+8855AD,CFFCFAGGAFC@FFFGGGGGGGFGGGGGGGCFGGEGGGGGGGGGFGGGGDGGGEGGGGGGGGGGGGGGGGECEB7EGGGGFGGGGGGGGGGGGGGGGEEEGGGGGGGGGEGGGGGGGD?FGFFGCGFGG=?:>FGGCFGGFG7C@E<CFGGFGFF<9*
@M03364:396:000000000-C9LGT:1:1101:16953:8996 1:N:0:10
ACTCCTACGGGAGGCAGCAGTGGGGAATCTTGCGCAATGGGGGCAACCCTGACGCAGCGACGCCGCGTGCGGGACGAAGGCCTTCGGGTCGTAAACCGCTTTCAGCAGGGACGAGGCCGCGGGGTGACGTTCCCTGCAGAAGAAGCCCCGGCTAAATACGTGCCAGCAGCCGCGGTAATACGTATGGGGCGAGCGTTATCCGGATTCATTGGGCGTAAAGCGCGCGTAGGCGGCCCGTTAGGTCGGAGGTAAAAGCCCGGGGCTCAACCCCGGCGAGCCTCCGATACCGGCGGG
+
GGGGGGGGGGGGGGGGGGGGGGGGGGGGGGGGGGGGGGGGGGGGGGGGGGGGGGGGGGGGGGGGGGGGGGGGGGGGGGGGGGGGGGGGGGGGGGGGGGGGGGGGGGGGGGGGGGGGDGGFC*=11=FG=84,?<FFFGGGGGFFGGGGGGGGDGGGGGGGGGGGGGGGGGGGGEGGEGGGGGGGGGGGGGGGGGGGGGGGGGGAE?FGGFGGGGGGGGFGFE5CEGCCEGFGGGGGG8;EGGGGGGGGGGGGGGGGGFEEGGGEFGGGGGGDGGC>DDECFFGGCDGFG>EGGD
@M03364:396:000000000-C9LGT:1:1101:12198:8996 1:N:0:10
ACTCCTACGGGAGGCAGCAGTGGGGAATATTGGGCAATGGGCGAAAGCCTGACCCAGCAACGCCGCGTGTAGGAAGAAGGCCTTCGGGTTGTAAACTTCTTTTACCAGGGACGAAGGACGTGACGGTACCTGGAGAAAAAGCAACGGCTAACTACGTGCCAGCAGCCGCGGTAATACGTAGGTTGCAAGCGTTGTCCGGATTTACTGGGTGTAAAGGGAGCGTAGACGGCATGGCAAGTCTGAAGTGAAATGCCAGGGCTTAACCCTGGAACTGCTTTGGAAACTGTCTAGCT
+
GGGGGGGGGGGGGGGGGGGGGGGGGGGGGGGGGGGGGGGGGGGGGGGGGGGGGGGGGGGGGGGGGGGGG8FGGGGGGGGGGGGGGGGGGGGGGGGGGGGGGGGGGGGGGGGGGGGGCCFGGE<F+@CF8,9C,BDFGGGFGGGCFEGGGGGGGGGGGGGGGGGGGGGGG7CECGGGGGGGGGGGGGGGGGGGGGGGGGGGGGGGFGGGGCC8EGGEGGGGGGGGGGGGGGGGGGGGFGGGFG9CFFFGGGFGG6:FGGGFGGGGFGGGGGFFGGGGG7AFFFGGGGGFGFFFG
@M03364:396:000000000-C9LGT:1:1101:20615:8998 1:N:0:10
ACTCCTACGGGAGGCAGCAGTGAGGAATATTGGTCAATGGGCGGAAGCCTGAACCAGCCAAGTCGCGTGAAGGATGAAGGTATTATGTATTGTAAACTTCTTTAGCAGTGGAGAAATAAGGGGGTCGTGTCCCCTGATGCTAGTACACTGAGAATAAGGATCGGCTAACTCCGTGCCAGCAGCCGCGGTAATACGGAGGATCCGAGCGTTATCCGGATTTATTGGGTTTAAAGGGTGCGCAGGCGGCCTTGCAAGTCAGCGGTCAAATCGTGGAGCTCAACTCCATTCCGCCGT
+
GGGGGGGGGGGGGGGGGGGGGGGGGGGGGGGGGGGGGGGGGGGGGGGGGGGGGGGGGGGGGGGGGGGGGGGGGGGGGGGGGGGGGGGGGGGGGGGGGGGGGGGGGFGGGGGGFGGGEGGGGB>+8CFF+,8<8<FFGGGGGGGFGGDFGGFGBFGGGGGGFGGGGGGGGFGGGGGGGGGGGGGGGGGGGGDFGGGGGGGGGGGGFGGGGGGGGGGGEEDGGGGGGGEGGGGGGGGGGGGGGGGGGGGGGFGGGGGGFGGGGGGGGGGGGGGGGGGGGFGGFFGGGGGFGFFGGC
@M03364:396:000000000-C9LGT:1:1101:7137:9018 1:N:0:10
ACTCCTACGGGAGGCAGCAGTGAGGAATATTGGTCAATGGGCGCGAGCCTGAACCAGCCAAGTCGCGTGAGGGAAGACGGCCCTACGGGTTGTAAACCTCTTTTGCCGGGGAGCAACGCTGCGGACGTGTCCGCAGGTGAGAGTACCCGGAGAAAAAGCATCGGCTAACTCCGTGCCAGCAGCCGCGGTAATACGGAGGATGCGAGCGTTATCCGGATTTATTGGGTTTAAAGGGTGCGTAGGCCGGCTGTCAAGTCAGCGGTAAAAATTCGGGGCTCAACCCCGTAAAGCCGT
+
GGGGGGGGGGGGGGGGGGGGGGGGGGGGGGGGGGGGGGGGGGGGGGGGGGGGGGGGGGGGGGGGGGGGGGGGGGGGGGGGGGGGGGGGGGGGGGGGGGGGGGGGGGGGGGGGGGFGGGGGGGG+8@FG+:@><FC@FFGAFGGGGGGGGGFGFFGGGGGGGGGGGGGGGCFGGGGGGGGGGGGGGGGGGGGGGGGGGGGGGGFGGGGGGGGGGGGGGGGGGGGGGGCC>CFGGGGGGGGGGEGGGGGGGGGGGGGGGGGGGGGGGGGGGFFGGGGGGGGGFFGGGGDBGFFGGC
@M03364:396:000000000-C9LGT:1:1101:2961:9041 1:N:0:10
ACTCCTACGGGAGGCAGCAGTGAGGAATATTGGTCAATGGGCGGAAGCCTGAACCAGCCAAGTCGCGTGAAGGATGAAGGTATTATGTATTGTAAACTTCTTTAGCAGTGGAGAAATAAGGGGTTCGTTACCCCTGATGCTAGTACACTGAGAATAAGGATCGGCTAACTCCGTGCCAGCAGCCGCGGTAATACGGAGGATCCGAGCGTTATCCGGATTTATTGGGTTTAAAGGGTGCGCAGGCGGCCTTGCAAGTCAGCGGTCAAATCGTGGAGCTCAACTCCATTCCGCCGT
+
GGGGFGGGGGEGGGGGGGGGEFFGGFFGGGGGGGGGGGGGGGGGGGGGFGGGGGGGGGGGGGGGGFGEEGFGGFGGGGGGEFGGGFG9FFGGGGGGGGGGGGGGGGGD?FGGGGBBCFFF<=@+8BFG,:CF<<F<FAFGCFGCGFGFGGGF,EFGGGGGGGGGGFGGG<FFFFGGFGGGGGGCGEGDFEGGGGGGGDGGGGCFFGEGGGGFGGGGC*;:CEFFFF=:CCFFGGGGEGGGGGGEGEG5EGGGFGGFGGFCEGDCEFFFGGGGGGGF4C6DFFGFFG>@FF>597
@M03364:396:000000000-C9LGT:1:1101:15964:9047 1:N:0:10
ACTCCTACGGGAGGCAGCAGTAGGGAATTTTCGTCAATGGGCGCAAGCCTGAACGAGCAATGCCGCGTGGGTGAAGACGGTCTTCGGATTGTAAAGCCCTGTTGCTGGGGACAAAGGACAGCCAGAGTGGAAAGCTGACTGTTTGCTGGTACCCGGCCAGAAAGCCACGGCTAACTACGTGCCAGCAGCCGCGGTAATACGTAGGTGGCAAGCGTTATCCGGAATGATTGGGCGTAAAGGGTGCGCAGGCGGCTGTGCAAGTCTGAAGTAAAAGGGACCGGCTCAACCGGTTCC
+
GGGGGGGGGGGGGGGGGGGGGGGGGGGGGGGGGFGGGGGGGGGGGGGGGGGGGGGGGGGGGGGGGGGGGGGGGGGGGGGGGGGGGGGGGGGGGGGGGGGGGGGGGCGGGGGGGGGFFFFFFFF,>FFG,+8:,,<<>FGCGGF9,3>EGGFGFGGGGGGGGGGGGGGGG*BFGGGGGGGFGGGGGGGGGGFEGGGGGGGGGGGFFGGGGGGGGGGGGGGGGGEEFGFFFGGDEEEEGGGGG8CGGGGGEEGG5CEGGGFC7<FFFCCFDGGGFGGGGGEDEF:CGGDFDE.CC*
@M03364:396:000000000-C9LGT:1:1101:22385:9076 1:N:0:10
ACTCCTACGGGAGGCAGCAGTAGGGAATTTTCGTCAATGGGCGCAAGCCTGAACGAGCAATGCCGCGTGGGTGAAGACGGTCTTCGGATTGTAAAGCCCTGTTGCCGGGGACAAAGGACAGCCCGAATGGAAAGCTGACTGTTTGATGGTACCCGGCCAGAAAGTCACGGCTAACTACGTGCCAGCAGCCGCGGTAATACGTAGGTGGCAAGCGTTGTCCGGATTTATTGGGCGTAAAGCGAGCGTAGGCGGATTTTTAAGTGAGATGTGAAATACTCGGGCTTAACCTGAGTG
+
GGGGGGGGGGGGGGGGGGGGGGGGGGGGGGGGGGGGGGGGGGGGGGGGGGGGGGGGGGGGGGGGGGGGGGGGGGGGGGGGGGGGGGGGGGGGGGGGGGGGGGGGGGGGGGGGGGCFGDG8DFG++8FE>>C,CACFFGGGGFGGGAGFGGGGGGGGGGGGGGGGGGGGG*BFFGGGGGGGGGGGGGGGGGGGGGGGGGFGGGGGGGGGGGGGGGEEGGGGGGGGGFFGGGGGGGGGGFGDEGGGGEGGGGGGEGGGGGGGGGGGGGGGFGGGGGGGGFGGFFGDFGGFGFFFGC
@M03364:396:000000000-C9LGT:1:1101:9076:9087 1:N:0:10
ACTCCTACGGGAGGCAGCAGTAGGGAATTTTCGTCAATGGGCGCAAGCCTGAACGAGCAATGCCGCGTGGGTGAAGACGGTCTTCGGATTGTAAAGCCCTGTTGCCGGGGACAAAGGACAGCCCGAGTAAACAGCTGACTGTTTGATGGTACCCGGCCAGAAAGCCACGGCTAACTACGTGCCAGCAGCCGCGGTAATACGTAGGTGGCAAGCGTTATCCGGAATGATTGGGCGTAAAGGGTGCGCAGGCGGCTGTGCAAGTCTGAAGTAAAAGGGACCGGCTCAACCGGTTC
+
GGGGGGGGGGGGGGGGGGGGGGGGGGGGFGGGGFGGGGGGGGGGGGGGGGGGGGGGGGGGGGGGGGGGGGGGGGGGGGGGEGGGGGGEGGGGGGGGGGGGGGGGGGGGGGGGGGGG<FG,FFG7+@FF,,C,,BD8FFGEFFGGG9@@FGGGGFGGGDGGGGFGGGDGGCGGCFGGGFECFGGGFGGCFEEGGFGGG@FGGGGGGGGFGGGGGGGGGGGFGGEGGF7<AEGGGGCGGGFFG=EGGGGGGGGGGGGGCFGGGGDFG=CFGGCGFGEGGCEGFF55C65>C@BCG
@M03364:396:000000000-C9LGT:1:1101:9147:9088 1:N:0:10
ACTCCTACGGGAGGCAGCAGTGGGGAATATTGGGCAATGGGCGCAAGCCTGACCCAGCAACGCCGCGTGAAGGAAGAAGGCTTTCGGGTTGTAAACTTCTTTTGTCAGGGACGAGAAGAAGACGGTACCTGACGAATAAGCCACGGCTAACTACGTGCCAGCAGCCGCGGTAATACGTAGGTGGCAAGCGTTGTCCGGATTTACTGGGTGTAAAGGGCGTGTAGCCGGGTCGGCAAGTCAGATGTGAAATCCACGGGCTTAACTCGTGAACTGCATTTGAAACTGTTGATCTTG
+
GGCFG<FFFGGGGGGGGGGGFGGGGGGGGFGGGGGGDCEGGGGDFGGGGGGGGGGGGGGFGGGGGGGFEGGGGGGGGGGGGFFGFEGGGGEGGGGGGCGGGGFGFFFGGGGFFCCGCF=,A:D7+8<F3,>,3++@=>,>=>FFCC:FGEFG;FDCFFGFGGGGGGGGG<:<FEGGGCECGCFGFGGGGEGGEGEFEC7F7FFGDGFGCE8F<FGFDEGGGGFGFGGEGEGGGGGGGCFFCC+CFFGC?FGFFFCEDGGCCCFF?5FGCFFGGGFFGGC7B7FFGG>?*7=CD*
@M03364:396:000000000-C9LGT:1:1101:14560:9102 1:N:0:10
ACTCCTACGGGAGGCAGCAGTGGGGAATCTTGCGCAATGGGGGCAACCCTGACGCAGCGACGCCGCGTGCGGGACGAAGGCCTTCGGGTCGTAAACCGCTTTCAGCAGGGACGAGGCCGCTACGGTGACGGTACCTGCAGAAGAAGCCCCGGCTAAATACGTGCCAGCAGCCGCGGTAATACGTATGGGGCGAGCGTTATCCGGATTCATTGGGCGTAAAGCGCGCGTAGGCGGCCCGTTAGGTCGGAGGTAAAAGCCCGGGGCTCAACCCCGGCGAGCCTCCGATACCGGCGG
+
GGGGGGGGGGGGGGGGGGGGGGGGGGGGGGGGGGGGGGGGGGGGGGGGGGGGGGGGGGGGGGGGGGGGGGGGGGGGGGGGGGGGGGGGGGGGGGGGGGGGGGGGGGGGGGGGGGGGGGGDE1FCFGGG:*48<FGGFGGGGGGGCGGGGGGGGGGGGGGGG@CGFGFDG;C>>EGGEGGGDFFEGFFGGGGGGEDEGGGGGGEGEGGGGGGGGGFGGEG@FFEGGGGGECEFGGGDGGECGEFEGGG>EE;CFGFFGGGGGGGGGGGGGGGGGGGGCGGGFF=DDDDFGF>97C
@M03364:396:000000000-C9LGT:1:1101:24806:9108 1:N:0:10
ACTCCTACGGGAGGCAGCAGTGGGGAATATTGCACAATGGGCGCAAGCCTGATGCAGCAACGCCGCGTGCGGGATGGAGGCCTTCGGGTTGTAAACCGCTTTTGTTCAAGGGCAAGGCACGGTTTCGGCCGTGTTAAGTGGATTGTTCGAATGAGCACCGGCTAACTACATGCCAGCAGCCGCGGTAATACGTAGGGTGCAAGCGTTATCCGGATTTATTGGGCGTAAAGGGCTCGTAGGCGGTTCGTCGCGTCCGGTGTGAAAGTCCATCGCTTAACGGTGGATCCGCGCCGG
+
GGGGGGGGGGGGGGGGGGGGGGGGGGGGGGGGGGGGGGGGGGGGGGGGGGGGGGGGGGGGGGGGGGGGGDGGGGGGFGGGGGGGGGGGGGGGGGGGGGGEGGGGGGG,EFGGGGFFCGG,37BC+CFF++@+88@,EFDFF,@FGGCFGGFF,?FGCFFGEGGGFGGGG,6C<CGGGGGGGGGGGEGGGCFFFEFGGGGGGEGGGGEEGFGGG>CECCCFGFGGGGCEFGGGGGFEGGGGGGGGGGGGEEEECEGGG5=EGFFFG7FGDFFGD5FGG=EGFFGGGFGFCDDDCG
@M03364:396:000000000-C9LGT:1:1101:14146:9133 1:N:0:10
ACTCCTACGGGAGGCAGCAGTGGGGAATATTGCACAATGGGCGCAAGCCTGATGCAGCGACGCCGCGTGCGGGATGGAGGCCTTCGGGTTGTAAACCGCTTTTGTTCAAGGGCAAGGCACGGTTTCGGCCGTGTTGAGTGGATTGTTCGAATAAGCACCGGCTAACTACGTGCCAGCAGCCGCGGTAATACGTAGGGTGCAAGCGTTATCCGGATTTATTGGGCGTAAAGGGCTCGTAGGCGGTTCGTCGCGTCCGGTGTGAAAGTCCATCGCTTAACGGTGGATCCGCGCCGG
+
GGGGGGGGGGGGGGGGGGGGGGGGGGGGGGGGGGGGGGGGGGGGGGGGGGGGGGGGGGGGGGGGGGGGGGGGGGGGGGGGGGGGGGGGGGGGGGGGGGGGGGGGGGGGGGGGGGGGGGGGGCFGGGGG>8@@CDFCCFGGGFGGGGGGGGGG:FGGGGGGGGGGGGGGG=EGGGGGGGGGGGGGGGGGGGGGGGGGGGGGGGGGGGGGGGGGGGGGGGGGGGGGGCEGGGGGGGGGGGGGGGEEEGGGGDG=ECGGG*:CGGGGGGGGGGGGGGGGGGGGBFGFFGFFFFEGGG
@M03364:396:000000000-C9LGT:1:1101:18562:9137 1:N:0:10
ACTCCTACGGGAGGCAGCAGTGAGGAATATTGGTCAATGGGCGGAAGCCTGAACCAGCCAAGTCGCGTGAAGGATGAAGGTATTATGTATTGTAAACTTCTTTAGCAGTGGAGAAATAAGAGGGTCGTGTCCATGAATGCTGGTACACTGAGACTAAGGATCGGCTAACTCCGTGCCAGCAGCAGCGGTAATACGGAGGATACTTGCGTTACACGGATTTATTGGGTTTAATGTGTGCGCAGGCGGCCTTGCAAGTCAGTGGTCAGATCGAGGAGCTCAAATCCATTCTGCCGT
+
EFFFEDAE@@+B@FECCGA<EAF<8FDAC-E,6CCF@@FFFDG+@+:EFEEC,C<EEFG866F<@:=6=,<FEFFE85CEF9<E5,59E<C,CF<C9E,9FGFE,5BF5=4,,==EA?E,,-,++:@F+,8,,,,558A,<,<A5,57D55,,,,8FE8=,:+C+DB,,8,,8@3++,8+:333:,@*C5*@<<**>*5FFCF9,@,*4F8*,2=*:EE++5:9C5<EG>++9;9<CC*=8:*>E**>*<C6CCGG7+<0:@:+3*00****)*/1*0+9*1+9*?***/9*9/
@M03364:396:000000000-C9LGT:1:1101:20713:9147 1:N:0:10
ACTCCTACGGGAGGCAGCAGTGGGGAATCTTGCGCAATGGGGGCAACCCTGACGCAGCGACGCCGCGTGCGGGACGAAGGCCTTCGGGTCGTAAACCGCTTTCAGCAGGGACGAGGCCGCGCGGTGACGTTGCCTGCAGAAGAAGCCCCGGCTAAATACGTGCCAGCAGCCGCGGTAATACGTATGGGGCGAGCGTTATCCGGATTCATTGGGCGTAAAGCGCGCGTAGGCGGCCCGTTAGGTCGGAGGTAAAAGCCCGGGGCTCAACCCCGGCGAGCCTCCGATACCGGCGGG
+
GGGGGGGGGGGGGGGGGGGGGGGGGGGGGGGGGGGGGGGGGGGGGGGGGGGGGGGGGGGGGGGGGGGGGGGGGGGGGGGGGGGGGGGGGGGGGGGGGGGGGGGGGGGGGGGGGGGEFGFGG*F=<CGFF*=+<<CCCFGGC8FFFGCFGG@E8EGGGGGGEFGGGGGGGGFGGGEGG5FGGGG6CCEGEGGGGDGGGGGGGDGCEGGCFGGFGGGGEGFCFGGGGGEGGGFDGGEGG*A=EFFEGD8>ECCFEGGGCFEEGGGDGGGGGDGGGGG)93ECFFGDGGDFGD>C5C
@M03364:396:000000000-C9LGT:1:1101:23433:9170 1:N:0:10
ACTCCTACGGGAGGCAGCAGTAGGGAATTTTCGTCAATGGGCGCAAGCCTGAACGAGCAATGCCGCGTGGGTGAAGACGGTCTTCGGATTGTAAAGCCCTGTTGCCGGGGACAAAGGACAGCCAGAGTGTAAAGCGGACTGTTTGATGGTACCCGGCCAGAAAGCCACGGCTAACTACGTGCCAGCAGCCGCGGTAATACGTAGGTGGCAAGCGTTATCCGGAATGATTGGGCGTAAAGGGTGCGCAGGCGGCTGTGCAAGTCTGAAGTAAAAGGGACCGGCTCAACCGGTTC
+
GGGGGGGGGGGGGGGGGGGGGGGGGGGGGGGGGGGGGGGGGGGGGGGGGGGGGGGGGGGGGGGGGGGGGGGGGGGGGGGGGGGGGGGGGGGGGGGGGGGGGGGGFFFGEGGEGGGGF,B>FFF,:>FFCCC,,<D+@FGGGCGGGGGGGGGGGGGGGGGGGGGGGFGGG5=FFGGGGGGGGGGGGGGGGGGGGGGGGGGGGGFGGGGGGGGGGGGGGGGGGEGG>F<FGGGGGDCEEGGGGGGGGGGGGGGGGGECCFGFGGFCFGGFFGCGGFGGGGDGFF:<FGGFGD>DD
@M03364:396:000000000-C9LGT:1:1101:25019:9174 1:N:0:10
ACTCCTACGGGAGGCAGCAGTGAGGAATATTGGTCAATGGGCGGAAGCCTGAACCAGCCAAGTCGCGTGAAGGATGAAGGTATTATGTATTGTAAACTTCTTTAGCAGTGGAGAAATAAGGTGGTCGTGTCCCCTGATGCTAGTACACTGAGAATAAGGATCGGCTAACTCCGTGCCAGCAGCCGCGGTAATACGGAGGATCCGAGCGTTATCCGGATTTATTGGGTTTAAAGGGTGCGCAGGCGGCCTTGCAAGTCAGCGGTCAAATCGTGGAGCTCAACTCCATTCCGCCGT
+
GGGGGGGGGGGGGGGGGGGGGGGGGGGGGGGGGGGGGGGGGGGGGGGGGGGGGGGGGGGGEGEGGGGGGGGGGGGGGGGGGFGGGGGGGGGGGGGGGGGGGGGFEFGGGGGGGGG?,<E?F9B+BFFG448<:4B+AEFFGACFFG,EFFDF<FGGFGGGGGGGGGGGGBFGCFFGGGGGGGGGGGGDGDGFGGGGGGGGGGGGGGGGGGDGGGEGGGECGGGGGGGGCCFGGFEGGGGGGGGGGGGGGGGGGFGGGGGGGGGGGGGGGGFGG5EGFGGGFFGGGGFFGFFGGC
@M03364:396:000000000-C9LGT:1:1101:19132:9183 1:N:0:10
ACTCCTACGGGAGGCAGCAGTAGGGAATTTTCGTCAATGGGCGCAAGCCTGAACGAGCAATGCCGCGTGAGTGAGGAAGGTCTTCGGACTGTAAAGCTCTGTTGCCGGGGAAAAAGGGGAAATGCAGGAAATGGCATTTCATGGATGGTACCCGGCCAGAAAGCCACGGCTAACTACGTGCCAGCAGCCGCGGTAATACGTAGGTGGCGAGCGTTATCCGGAATGATTGGGTGTAAAGGGTGCGCAGGCGGTCTGTTAAGTCTGAAGGCAAAGGGATGAGCTCAACTCATTTAT
+
GGGGGGGGGGGGGGGGGGGGGGGGGGGGGGGGGGGGGGGGGGGGGGGGGGGGGGGGGGGGGGGGGGGGGGGGGGGGGGGGGGGGGGGGGGGGGGGGGGGGGGGGGGGGGGGGGGGGFFGFEBF9BFGG8:@>=FGGGGGGGGGGGGGGGGGGGGGGGGGGGGGGGGGGGGGGGGGGGGGGGGGGGGGGGGGGGGGGGGGGGGGGGGGGGEEGGGGGGFGGGGGGGGGGGGGEGGGGGGGGGGGGGGGGGGGGGGGGGGGGEGFGG7?GGGGGGGG9CDFFFBEG4<>?GFF>?C
@M03364:396:000000000-C9LGT:1:1101:4583:9196 1:N:0:10
ACTCCTACGGGAGGCAGCAGTGGGGAATATTGGGCAATGGGCGAAAGCCTGACCCAGCAACGCCGCGTGAAGGAAGAAGGTCTTCGGATTGTAAACTTCTTTTATGAGGGACGAAGGACGTGACAGTACCTCATGAATAAGCCACGGCTAACTACGTGCCAGCAGCCGCGGTAATACGTAGGGGGCAAGCGTTGTCCGGAATGATTGGGCGTAAAGGGCGCGTAGGCGGCCTGTTAAGTCTGGAGTGAAATTCCTGCTTTTAAGGTGGGAACTGCTTTGGATACTGATGGGCTT
+
GGGGGGGGGGGGGGGGGGGGGGGGGGGGGGGGGGGGGGGGGGGGGGGGGGGGGGGGGGGGGGGGGGGGGGGGGGGGGGGGGGGGGGGGGGGGGGGGGGGGGGGGGGGFGGGGGGFGFGFEC->D,CFF?CEEF9FFGGDGFGGFGFFFGGFFGGGGGGGGGGGGGGGGG>EGGGGGGFCFGEGDGGGGGGGGG7*?FEGGGGGGGGGGCGGGG5EGGGGGGGGGGGGGGGG8CCFGGGGGFGDGGGGGGGGGGGGGGCFEGEGFGFGGGGCGGGFFGCFDFBFG>CCFGF>CD4
@M03364:396:000000000-C9LGT:1:1101:21737:9206 1:N:0:10
ACTCCTACGGGAGGCAGCAGTAGGGAATTTTCGTCAATGGGCGCAAGCCTGAACGAGCAATGCCGCGTGGGTGAAGACGGTCTTCGGATTGTAAAGCCCTGTTGCCGGGGACAAAGGACAGCCGGAGTGGAACGCTGACTGTTTGATGGTACCCGGCCAGAAAGCCACGGCTAACTACGTGCCAGCAGCCGCGGTAATACGTAGGTGGCAAGCGTTATCCGGAATGATTGGGCGTAAAGGGTGCGCAGGCGGCTGTGCAAGTCTGAAGTAAAAGGGACCGGCTCAACCGGTTAC
+
GGGGGGGGGGGGGGGGGGGGGGGGGGGGGGGGGGGGGGGGGGGGGGGGGGGGGGGGGGGGGGGGGGGGGGGGGGGGGGGGGGGGGGGGGGGGGGGGGGGGGGGFGGGGGGGGGGGCBFGGGDF++@FCB<C,,8@+@FGAFEAFF>9EFGGGCFGGGGGGGGGGGGGGG4CGGGGGGGGGGGGGGGGFGGGGGGGGGGGGGFGGGFGGGGGGGGGGGGGFEGEEFFCFGGGGGG5:EGGGGGGGGGGGGGGGGGGGGGGGGFFCFFEF:?GFFFGGFCCCDE=GFGGFGF@3**
@M03364:396:000000000-C9LGT:1:1101:4658:9247 1:N:0:10
ACTCCTACGGGAGGCAGCAGTGGGGAATCTTGCGCAATGGGGGCAACCCTGACGCAGCGACGCCGCGTGCGGGACGAAGGCCTTCGGGTCGTAAACCGCTTTCAGCAGGGACGAGGCCGCGCGGTGACGGTACCTGCAGAAGAAGCCCCGGCTAAATACGTGCCAGCAGCCGCGGTAATACGTATGGGGCGAGCGTTATCCGGATTCATTGGGCGTAAAGCGCGCGTAGGCGGCCCGTTAGGTCGGAGGTAAAAGCCCGGGGCTCAACCCCGGCGAGCCTCCGATACCGGCGGG
+
GGGGGGGGGGGGGGGGGGGGGGGGGGGGGGGGGGGGGGGGGGGGGGGGGGGGGGGGGGGGGGGGGGGGGGGGGGGGGGGGGGGGGGGGGGGGGGGGGGGGGGGGGGGGGGGGGGGGGGGGE*==<FGF<*=+CFGGFGGFGGGGGGFGGGGGDGGGGGGGGGGGGGGGGGGGGGGGGGGGGGDGGGGGEGGGGGGGGGCGGGGEGGGGGGGGGGGGGGGGGGGGGGGGGGGGGGGGG8FEGGGGGGGGGGCFGGGGGGGGGEDCFGFGFDGGGGGGGGGGFFGGGGGFDEFCG<
@M03364:396:000000000-C9LGT:1:1101:28454:9270 1:N:0:10
ACTCCTACGGGAGGCAGCAGTGGGGAATCTTGCGCAATGGGGGCAACCCTGACGCAGCGACGCCGCGTGCGGGACGAAGGCCTTCGGGTCGTAAACCGCTTTCAGCAGGGACGAGGCCGCTCCGGTGACTGTAGCTGCAGAAGAAGCCCCGGCTAACTACGTGCCAGCAGCCGCGGTAATACGTAGGGTGCAAGCGTTATCCGGATTTATTGGGCGTAAAGGGCTCGTAGGCGGTTCGTCGCGTCCGGTGTGAAAGTCCATCGCTTAACGGTGGATCCGCGCCGGGTACGGGCG
+
GGGGGGGGGGGGGGGGGGGGGGGGGGGGGGGGGGGGGGGGGGGGGGGGGGGGGGGGGGGGGGGGGGGGGGGGGGGGGGGGGGGGGGGGGGGGGGGGGGGGGGGGGDGGGGGGGGGG78>F@*>=*<FGF,?F3,,,?,CCF,?F:FFFGGDGE@:FGGFFGFGGGGGGFFGGGGGGDGGGFGGFGFEGGGGGGCFGGGGGGGDGGEDFGFGDGGGGEGGGGGGGGGGGDDGFGGGGGGGGGGGGGGGGEE;CFGGGGFGGGFGGGGEGGGGCGGGGFFGGF>GGGGG>CB@DDD
@M03364:396:000000000-C9LGT:1:1101:26697:9270 1:N:0:10
ACTCCTACGGGAGGCAGCAGTGGGGAATATTGCACAATGGGCGCAAGCCTGATGCAGCGACGCCGCGTGCGGGATGGAGGCCTTCGGGTTGTAAACCGCTTTTGTTCAAGGGCAAGGCACGTTGTCGGGTGTGTTGAGTGGAGTGTTCGAATGAGCACCGGCTAACTACGTGCCAGCAGCCGCGGTAATACGTAGGGTGCAAGCGTTATCCGGATTTATTGGGCGTAAAGGGCTCGTAGGCGGTTCGTCGCGTCCGGTGTGAAAGTCCATCGCTTAACGGTGGATCCGCGCCGG
+
GGGGGCGGGGGGGGGGGGGGGGGGGGGGGGGGGGGGGGGGGGGGGGGGGGGGGGGGGGGGGGGGGGGGGGGGGEGGGGGGGGGGGGGGGGGGGGGGGGGGGGGGGGGCDFGGGGED7<FFC-3,+@FG+,85*,,,=@@C7,,@@,<<FGGG,DFGGGGGGGGGGGGGGGF:CFAGGGFGGGGCFE7CFGGGECFGCCGGGFFFGEGEGGGGGECG6:<FFFFGGDGGGFGGGFFGEC5CFGG>EGGGGCCEGDCCD:CEG+:?F7+::DD**7CDGFGDDFGFFFGFGBFDCD
@M03364:396:000000000-C9LGT:1:1101:11138:9274 1:N:0:10
ACTCCTACGGGAGGCAGCAGTGGGGAATATTGCACAATGGGCGCAAGCCTGATGCAGCGACGCCGCGTGCGGGATGGAGGCCTTCGGGTTGTAAACCGCTTTTGTTCAAGGGCAAGGCACGGTTTCGGCCGTGTTGAGTGGATTGTTCGAATAAGCACCGGCTAACTACGTGCCAGCAGCCGCGGTAATACGTAGGGTGCAAGCGTTATCCGGATTTATTGGGCGTAAAGGGCTCGTAGGCGGTTCGTCGCGTCCGGTGTGAAAGTCCATCGCTTAACGGTGGATCCGCGCCGG
+
GGGGGGGGGGGGGGGGGGGGGGGGGGGGGGGGGGGGGGGGGGGGGGGGGGGGGGGGGGGGGGGGGGGGGGGGGGGGGGGGGGGGGGGGGGGGGGGGGGGGGGGGGGGGGGGGGGGGGGGGG7FGEEGG<@C>CFFGGGGGGGGGGGGGGGFG>FGGGGGGGGGGGGGGGFGGGGGGGGGGGGGGGGGGGGGGGGFGGGGGGGGGGGGGGGGGGGGGGGGGGGGGGGGGGGGGGGGGGGGGGGGGGGGGGGGGGGGGGGGGGGCGGFGGGGGGGG5CFGGGDFG<FGGFGFFGGG
@M03364:396:000000000-C9LGT:1:1101:9900:9290 1:N:0:10
ACTCCTACGGGAGGCAGCAGTGGGGAATATTGCACAATGGGCGCAAGCCTGATGCAGCGACGCCGCGTGCGGGATGGAGGCCTTCGGGTTGTAAACCGCTTTTGTTCAAGGGCAAGGCACGGTTTCGGCAGTGTTGAGTGGATTGTTCGAATAAGCCCCGGCTAAATACGTGCCAGCAGCCGCGGTAATACGTATGGGGCGAGCGTTATCCGGATTCATTGGGCGTAAAGCGCGCGTAGGCGGCCCGTTAGGTCGGAGGTAAAAGCCCGGGGCTCAACCCCGGCGAGCCTCCG
+
GGGGGGGGGGGGGGGGGGGGGGGGGGGGGGGGGGGGGGGGGGGGGGGGGGGGGGGGGGGGGGGGGGGGGGGGGGGGGGGGGGGGGGGGGGGGGGGGGGGGGGGGGGGGGGGGGGGGFGGGG+3+8@FG3+58@FFGGGGGGGFFFFGFGGGGCGGGGGGGGGGGFGGGG*CFFGGGGGGGGGGGGGGGGGGGGGGGGGEGGGGGGGGGGGGGGGGGGGGG?FGGGGEGGGGGGGGGGCEDFGGGGGG5EEGGGGGG3EE=CGGGGGGGGGGDGGGGGGGDEEEGG:DEGFFGG
@M03364:396:000000000-C9LGT:1:1101:6083:9339 1:N:0:10
ACTCCTACGGGAGGCAGCAGTGGGGAATATTGGGCAATGGGCGAAAGCCTGACCCAGCAACGCCGCGTGAAGGAAGAAGGCCTTCGGGTTGTAAACTTCTTTTACCAGGGACGAAGGACGTGACGGTACCTGGAGAAAAAGCAACGGCTAACTACGTGCCAGCAGCCGCGGTAATACGTAGGTTGCAAGCGTTGTCCGGATTTACTGGGTGTAAAGGGCGTGTAGGCGGAGGAGCAAGTCAGATGTGAAATCCATGGGCTCAACCCATGAACTGCATTTGAAACTGTTCCCCTT
+
GGGGGGGGGGGGGGGGGGGGGGGGGGGGGGGGGGGGGGGGGGGGGGGGGGGGGGGGGGGGGGGGGGGGGGGGGG8FFGGGGGGGGGGGGGGGGGGGGGGGGGGGGGGGGGGGGGEFEFFGC7DDBCFFB3C,BFGGGGCFGGGGGGGGGGGGDGGEGGGGGGGGGGGGG@EGGGGGGGGGGGFGGGGGGGGGGGGGGGGGGGGFGGGGGCEEGGFGGC>EGGGGGGFGGGGGCEGGGGGCFGG:CFFGFGGFGFGGGFFGFGDGGGDGGGGGGGGGGGGFFFFGGGGFCFFFG9
@M03364:396:000000000-C9LGT:1:1101:14006:9341 1:N:0:10
ACTCCTACGGGAGGCAGCAGTGGGGAATTTTGCGCAATGGGGGCAACCCTGACGCAGCAACGCCGCGTGCGGGACGAAGGCCCTAGGGTTGTAAACCGCTTTCAGCAGGGAAGACACTGACGGTACCTGCAGAAGAAGCTCCGGCTAACTACGTGCCAGCAGCCGCGGTCATACGTAGGGAGCGAGCGTTATCCGGATTCATTGGGCGTAAAGCGCGCGTAGGCGGCTCGCCAAGCGGGATGTCAAAGCCCGGGGCTCAACCCCGGCCCGCATCCCGAACTGGCGGGCTTGAGT
+
GGGGGGGGGGGGGGGGGGGGGGGGGGGGGGGGGGGGGGGGGGGGGGGGGGGGGGGGGGGGGGGGGGGGGGGGGGGGGGGGGGGGGGGGGGGGGGGGGGGGGGGGGGGGGGGGGGGGGGGGGCFG+@FG88@8;FFFFGGGGGGGGGFGGGGGGGGGGGGGGGGGGGGGG*=FGGGGGGGGGGGGGGGGGGGGGGGGGGGGGGGGGGGGGGGGGGGGGGGGGGGGGGGGGGGGGGGGGGGGGGGGGGGGGGGGGGGGGGGGGGGGGGGGGGGGGGGGGGGGFFGGGGGFGFFGG:
@M03364:396:000000000-C9LGT:1:1101:5719:9345 1:N:0:10
ACTCCTACGGGAGGCAGCAGTGAGGAATATTGGTCAATGGGCGGAAGCCTGAACCAGCCATGCCGCGTGAAGGAATAAGGCCCTATGGGTCGTAAACTTCTTTTGGCGGGGAGCAATAAGGTCTACGTGTAGACCGATGAGAGTACTCGTTGAATAAGCATCGGCTAACTCCGTGCCAGCAGCCGCGGTAATACGGAGGATGCGAGCGTTATCCGGATTTATTGGGTTTAAAGGGTGCGTAGGCGGAGATGTAAGTCAGTGGTGAAAGGTCCCGGCTCAACCGGGGAGCTGCC
+
GGGGGGGGGGGGGGGGGGGGGGGGGGGGGGGGGGGGGGGGGGGGGGGGGGGGGGGGGGGGGGGGGGGGGGGGGGGGGGGGGGGGGGGGGGGGGGGGGGGGGGGGGGGEGGGFFGFGCGGGFFFGFDGG<:@@@DFGDFG9FFGGGGGGGGGGGGGGGGGGGGGGGGGGGGFGGGGGGGGGGGGGGGGGGGGGGGGGGGGGGGGGGGGGGEGGGGGGGGGFGGGGGGEGGGGGGGGGGGGGGGGGGGGGEGGGGFGGGGGFGGGGGGGGGGGGGGGGGGGGFFGGGGGFGFFFG
@M03364:396:000000000-C9LGT:1:1101:10885:9353 1:N:0:10
ACTCCTACGGGAGGCAGCAGTGGGGAATCTTGCGCAATGGGGGCAACCCTGACGCAGCGACGCCGCGTGCGGGACGAAGGCCTTCGGGTCGTAAACCGCTTTCAGCAGGGACGAGGCCGCTCCGGTGACGGTACCTGCAGAAGAAGCCCCGGCTAAATACGTGCCAGCAGCCGCGGTAATACGTATGGGGCGAGCGTTATCCGGATTCATTGGGCGTAAAGCGCGCGTAGGCGGCCCGTTAGGTCGGAGGTAAAAGCCCGGGGCTCAACCCCGGCGAGCCTCCGATACCGGCGG
+
GGGGGGGGGGGGGGGGGGGGGGGGGGGGGGGGGGGGGGGGGGGGGGGGGGGGGGGGGGGGGGGGGGGGGGGGGGGGGGGGGGGGGGGGGGGGGGGGGGGGGGG9EGGGGGGGGGFG:CFCE*>8*4CF,*4+@=FFFGEGGGGGGGGEGFFGGGGGGGGGGGGGGGGGG,AGGGGGGGGGFGGFFGGFGGGGDGGGGGGGGGGG8EEGGGGGGGGGEGEGFGGGGGGCEGEGGGGGGGCFGGGGGGDEDGEGGECGDGGG>CGDGGGGGGGGGGD3>DEDFFFD)>5@F>EGGD
@M03364:396:000000000-C9LGT:1:1101:14072:9356 1:N:0:10
ACTCCTACGGGAGGCAGCAGTGGGGAATATTGCACAATGGGCGCAAGCCTGATGCAGCGACGCCGCGTGCGGGATGTAGGCCTTCGGGTTGTAAACCGCTTTTGTTCAAGGGCAAGGCACGGTTTCGGCCGTGTTGAGTGGATTGTTCGAATAAGCACCGGCTAACTACGTGCCAGCAGCCGCGGTAATACGTAGGGTGCAAGCGTTATCCGGAATGATTGGGCGTAAAGGGTGCGTAGGCGGCCTGTTAAGTCTGAAGTGAAAGGTACCGGCTCAACCGGTACAGGCTTTGG
+
GGGGGGGGGGGGGGGGGGGGGGGGGGGGGGGGGGGGGGGGGGGGGGGGGGGGGGGGGGGGGGGGGGGGGGGGGGGGGGGGGGGGGGGGGGGGGGGGGGGGGGGGGGGGGGGGGGGGGGGGG7F:BFGG3@@@@>FCCGFFC:FFFGGGGGFFFFGGGGGGGGGGGGGGG=FGGGGGGGGGGGGGGGGGGGGGGGGGGGGGGGGGGGGGGGGEGCGGGGGGGGGGGGDEFGGGGGGGGGGGGGEGGGGGGGFFGGGG*CGGFFGGGGGGGGGGGCEGGDGGB;7DGGGFDFFFG
@M03364:396:000000000-C9LGT:1:1101:9795:9358 1:N:0:10
ACTCCTACGGGAGGCAGCAGTCGAGGATCATTTGCAATGGGGGAAACCCTGACAATGCGACGCTGCGTGGAGGATGAAGGCCTTCGGGTTGTAAACTCCTGTCATAAGGGAACAGGCGAGGGCGCCCAATACGCGCCTTAGTTGAGTGTACTTTAAGAGGAAGCGACGGCTAACTCTGTGCCAGCAGCCGCGGTAATACAGAGGTCGCGAGCGTTGTTCGGATTTACTGGGCGTAAAGGGCGCGTAGGCTGCGATGCGTGTCGGATGTGAAATCTCCGGGCCCAACCCGGAA
+
GGGGGGGGGGGGGGGGGGGGGGGEGGGGGGGGGGGGGGGGGGGGGGGGGGGGGGGGGGGGGGGGGGGGGGGGGGGGGGGGGGGGGGGGGGGGGGGGGGGGGGGGGGGGGGGGGGGGGGGGG7B+6@FFB>DF<FEGGGGGGDGGGGEFFGGGFGGGGGGGGGGGGGGGGGGGGGGGGGGGGGGGGGGGGGGGGGGGGGGGGGGGGGGGGGGGGGGGGGGGGGGGGGGGGGGGGGGGGGGDGGGGGGGGGGGGGGGGGGGGGGGGCDGGGGGGGGGGGGGGFFGGGGDFGFEG
@M03364:396:000000000-C9LGT:1:1101:5916:9362 1:N:0:10
ACTCCTACGGGAGGCAGCAGTGGGGAATCTTGCGCAATGGGGGCAACCCTGACGCAGCGACGCCGCGTGCGGGACGAAGGCCTTCGGGTCGTAAACCGCTTTCAGCAGGGACGAGGCCGCTCCGGTGACGGTACCTGCAGAAGAAGCCCCGGCTAAATACGTGCCAGCAGCCGCGGTAATACGTATGGGGCGAGCGTTATCCGGATTCATTGGGCGTAAAGCGCGCGTAGGCGGCCCGTTAGGTCGGAGGTAAAAGCCCGGGGCTCAACCCCGGCGAGCCTCCGATACCGGCGG
+
GGGGGGGGGGGGGGGGGGGGGGGGGGGGGGGGGGGGGGGGGGGGGGGGGGGGGGGGGGGGGGGGGGGGGGGGGGGGGGGGGGGGGGGGGGGGGGGGGGGGGGGGGGGCGGGGGGGGGGGGG*C<<FGGF*=88<FFFGGGGGCCFGGGGGGGGGGGFGGGGGGGGGGGG8FGGGGGGDGGGGGGGGGGGGGGDGGGGGGGGGGGGGGGGGGGGGGGGGGGGGGGGGGGCGGGGGGGGGCFGGGGGGGDEGECCFFGFCFEGGGDEGGGFDGGGGGGGGGGFFFGGGGFGFFGGG
@M03364:396:000000000-C9LGT:1:1101:17487:9375 1:N:0:10
ACTCCTACGGGAGGCAGCAGTGGGGAATATTGCACAATGGGGGAAACCCTGATGCAGCAACGCCGCGTGAGTGATGACGGCCTTCGGGTTGTAAAGCTCTGTCTTCAGGGACGATAATGACGGTGCCTGCGGAGGAAGCCACGGCTAACTACGTGCCAGCAGCCGCGGTGATACGTATGGTGCAAGCGTTATCCGGATTTACTGGGTGTAAAGGGAGCGTAGGCGGTACGGCAAGTCTGAAGTGAAATCCCAGGGCTCAACCTTGGAACTGCTTTGGAAACTGTCGAACTAG
+
GGGGGGGGGGGGGGGGGGGGGGGGGGGGGGGGGGGGGGGGGGGGGGGGGGGGGGGGGGGGGGGGGGGGGGGGGGGGGGGGGGGGGGGGGGGGGGGGGGGGGGGGGGGGGGGGGGEGGGGGGGFF77FF>>@C=FFEFGGGGGGFGE@FFFFGFGGGGGGGFGGGGGGGG*BFGGGGGGGGGGGGGGGGGGGGGGGGGGGGGGGGGG@EGGGGGGGGGGGGGGGGGGGGGGGEGGGGGGGGGGGGGGGGGGGGFGGGGGGGGGGGGGGCFDFGFGGGGGGGFFGGGGGFGFF:
@M03364:396:000000000-C9LGT:1:1101:23722:9380 1:N:0:10
ACTCCTACGGGAGGCAGCAGTGGGGAATATTGCACAATGGGCGCAAGCCTGATGCAGCGACGCCGCGTGCGGGATGGAGGCCTTCGGGTTGTAAACCGCTTTTGTTCAAGGGCAAGGCACGGTTACGGCCGTGTTGAGTGGATTGTTCGAATAAGCACCGGCTAACTACGTGCCAGCAGCCGCGGTAATACGTAGGGTGCAAGCGTTATCCGGATTTATTGGGCGTAAAGGGCTCGTAGGCGGTTCGTCGCGTCCGGTGTGAAAGTCCATCGCTTAACGGTGGATCCGCGCCGG
+
GGGGGGGGGGGGGGGGGGGGGGGGGGGGGGGGGGGGGGGGGGGGGGGGGGGGGGGGGGGGGGGGGGGGGGGGGGGGGGGGGGGGGGGGGGGGGGGGGGGGGGGGGGGFGGGGGGGGDFGGGCFF+>FG@CF5CDFGGFFGGF@FGGGFGGGF>DFGGGGGGGGGGGGGGGGGGGGGGGGGGGGGGGGGGGGGFFFGGGGGGGGGGGGGGGGGGECGEGGGGGGGGGCEFGGGGGGGEGGGGGGGGGGGGGGGGGGGGCGGG<CGGFGGGGGGGGGGGGGGFFGGGGGFGE<DDG
@M03364:396:000000000-C9LGT:1:1101:26487:9380 1:N:0:10
ACTCCTACGGGAGGCAGCAGTAGGGAATTTTCGTCAATGGGCGCAAGCCTGAACGAGCAATGCCGCGTGGGTGAAGACGGTCTTCGGATTGTAAAGCCCTGTTGCCGGGGACAAAGGACAGCCAGAGTTAACAGCTGACTGTTTGATGGTACCCGGCCAGAAAGCCACGGCTAACTACGTGCCAGCAGCCGCGGTAATACGTAGGTGGCAAGCGTTATCCGGAATGATTGGGCGTAAAGGGTGCGCAGGCGGCTGTGCAAGTCTGAAGTAAAAGGGACCGGCTCAACCGGTTC
+
GGGGGGGGGGGGGGGGGGGGGGGGGGGGGGGGGGGGGGGGGGGGGGGGGGGGGGGGGGGGGGGGGGGGGGGGGGGGGGGGGGGGGGGGGGGGGGGGGFGGGGGGGGGGGGGGGGGGB,BFCDF,,BFF,,9,3CFFDFG,E,@DFGFGGGGG,EFEGEDFDGGFGGGGGFCEGGGGGGGGGGGGGCEG7FGGGGFGGGGGGFGGGGGGGGGGGGGEGGGGGGEGCFFGGGGGGGEGGGGGGGGGGGGGGGGGGGGGGGFGGGGGGGFGFGGGGGGGFFDGFFCDGCGFGF5DD
@M03364:396:000000000-C9LGT:1:1101:10907:9380 1:N:0:10
ACTCCTACGGGAGGCAGCAGTAGGGAATTTTCGTCAATGGGCGCAAGCCTGAACGAGCAATGCCGCGTGGGTGAAGACGGTCTTCGGATTGTAAAGCCCTGTTGCCGGGGACAAAGGACAGCCGGAATGGAGAGCTGACTGTTTGATGGTACCCGGCCAGAAAGCCACGGCTAACTACGTGCCAGCAGCCGCGGTAATACGTAGGTGGCAAGCGTTGTCCGGAATTACTGGGTGTAAAGGGAGCGCAGGCGGGACTGCAAGTTGGATGTGAAATACCGCAGCTTAACTGCGG
+
GGGGGGGGGGGGGGGGGGGGGGGGGGGGGGGGGGGGGGGGGGGGGGGGGGGGGGGGGGGGGGGGGGGGGGGGGGGGGGGGGGGGGGGGGGGGGGGGGGGGFGGGGGGGGGGGFGFGG8F@G<F+@CGFC,@,:+:,@EGFGFGGG,@FGGFGCFGGGGGGGGGGGGGGG@GGFGGGGGGGGGGGGGGGGGGGGGGGGGGGGGGGGGGGGGGGGGGGGGGGGGGGFGGGGGGGGECEE+<CEGGGGGGGGGGDG=EGGGGGGGFGFG7CFGFGGGGGGGDGE3?FFDCFG=EC
@M03364:396:000000000-C9LGT:1:1101:3088:9387 1:N:0:10
ACTCCTACGGGAGGCAGCAGTAGGGAATTTTCGTCAATGGGCGCAAGCCTGAACGAGCAATGCCGCGTGAGTGAGGAAGGTCTTCGGATTGTAAAGCCCTGTTGCCGGGGACAAAGGACAGCCAGAGTGGAAAGCTGACTGTTTGATGGTACCCTGCCAGAAAGCCACGGCTAACTACGTGCCAGCAGCCGCGGTAATACGTAGGTGGCAAGCGTTATCCGGAATGATTGGGCGTAAAGGGTGCGCAGGCGGCTGTGCAAGTCTGAAGTAAAAGGGACCGGCTCAACCGGTTC
+
GGGGGGGGGGGGGG@FEGGGGGGGGGGGGGGGGGGGGGGGGGGGGGGGGGGGGGGGGGGGGGGGGGGGGGGGGGG<FGGGGGFGGGGGGGFG<FFGGGCFFFGFGF:FGGGGGGGGGFFCDDF,B3DB:3>,5,FFFCB,:CFFG9@DGEGG9F,<7<FFGDFGGCGGGFGD@FFGGGCFFGFFGEGGFCF@E<F7FGGFCCFGGFCGGGGGGGGDGF9CG5A5EC++<@FAFGG5CGDFGGG5EEEG?=EGGG5CDFF9+<7AF7EGG=9:CFGGC*197@E3CFDFGD59D
@M03364:396:000000000-C9LGT:1:1101:23396:9407 1:N:0:10
ACTCCTACGGGAGGCAGCAGTGAGGAATATTGGTCAATGGGCGGAAGCCTGAACCAGCCATGCCGCGTGAAGGAAGAAGGTCCTATGGATTTTAAACTTCTTTTGTCGGAGAGCAATAAGGGTCTCGAGAGGTCCGATGAGAGTATCCGACGAATAAGCATCGGCTAACTCCGTGCCAGCAGCCGCGGTAATACGGGGGATGCGAGCGTTATCCGGATTTATTGGGTTTAAAGGGTGCGTAGGCTGTGTAGCAAGTCAGTGGTGAAAGCCCGGTGCTCAACACCGGAACTGCC
+
GGGGGGGGGGGGGGGGGGGGGGGGGGGGGGGGGGGGGGGGGGGGGGGGGGGGGGGGGGGGGGGGGGGGGGGGGGGGGGGGGGGGGGGGGGGGGGGGGGGGGGGGGGGCFGGGGGFGA?FFA9BF4EFG8,8+:3A+:FGGG<EFGGGGGGGF<FGGGGGGGGGGGGGGGGGGGGGGGGGGGGGGGGGGGGGGGGGGGGGGGGGGGGGGGGGGGGGGEGGGGDFGGGGGGGGGGGGGGGGGGGGGGGGGGGGGG?FGGGGGGDGGGGGGGGGGGGGGFGGGFFGGGGDFGFFGD
@M03364:396:000000000-C9LGT:1:1101:18982:9409 1:N:0:10
ACTCCTACGGGAGGCAGCAGTGGGGAATATTGCACAATGGGGGAAACCCTGATGCAGCAACGCCGCGTGAGTGATGACGGCCTTCGGGTTGTAAAGCTCTGTCTTCAGGGACGATAATGACGGTACCTGCGGATGAAGCAACGGCTAACTACGTGCCAGCAGCCGCGGTCATACGTAGGTGGCGAGCGTTATCCGGATTTACTGGGTGTAAAGGGAGCGCAAGCGGCGCGGCAAGTCTGATGTGAAAGCCCGGGGCTCACCCCCGGTACTGCATTGGAAACTGTCGTGCTAG
+
GGGGGGGGGGGGGGGGGGGGGGGGGGGGGGGEGGGGGGGGGGGDGGGFFFGGGCFGFGGGGGGGGGGGGBCFGGFGGGGGGGGGGGGGGGGGGGGGGFGGFGGGG9FFFF@FGEC:+BADA-@F3>DE,,3+8+337<3,3,3@C<CFFF,@<FC*@FDFF,,>F:CEG<CGFGFF<FEGGGEE7E:B*=:;FAEEG8EGF:ECCF;8E+AC9FGDE88***128*1*:CE5//;9<CC+<9<00<C+;E:*85:EGCF+*11/7CCC<DC7:+<DFCE:@*0:*9>:D30*
@M03364:396:000000000-C9LGT:1:1101:25548:9443 1:N:0:10
ACTCCTACGGGAGGCAGCAGTGGGGAATATTGGGCAATGGGGGAAACCCTGACCCAGCAACGCCGCGTGAAGGAAGAAGGCCCTCGGGTTGTAAACTTCTTTTAGCAGGGACGAAGGACGTCACGGTACCTGCAGAAAAAGCAACGGCTAACTACGTGCCAGCAGCCGCGGTAATACGTAGGTTGCAAGCGTTGTCCGGATTTACTGGGTGTAAAGGGCGTGTAGGCGGAGATGCAAGTTGGGAGTGAAATCCATGGGCTCAACCCATGAACTGCTTTCAAAACTGCATCCCTT
+
GGGGGGGGGGGGGGGGGGGGGGGGGGGGGGGGGGGGGGGGGGGGGGGGGGGGGGGGGGGGGGGGGGGGGGGGGGGGGGGGGGGGGGGGGGGGGGGGGGGGGGGDGGGGGGGGGGGG:=DB+-8>+BFF+:C:=B8<DCF7FDGGG7FFGGGGGGGGGGGGGGGGGFGGGFGFEGGGGGFGGGGGGGGGGGGGGGGGGGGGDGGGGGGGGGGGGGGGGGGGEEGGGFFGGDCGGGGGGFGGGGGGGGGGGGGGGGGGGFFCEG6E=CEF<DGGGGGGGGGGFF?CCCFFGF?F6:
@M03364:396:000000000-C9LGT:1:1101:22766:9451 1:N:0:10
ACTCCTACGGGAGGCAGCAGTGGGGAATATTGCACAATGGGCGCAAGCCTGATGCAGCGACGCCGCGTGCGGGATGGAGGCCTTCGGGTTGTAAACCGCTTTTGTTCAAGGGCAAGGCACGGTTTCGGCCGTGTTGAGTGGATTGTTCGAATAAGCACCGGCTAACTACGTGCCAGCAGCCGCGGTAATACGTAGGGTGCAAGCGTTATCCGGATTTATTGGGCGTAAAGGGCTCGTAGGCGGTTCGTCGCGTCCGGTGTGAAAGTCCATCGCTTAACGGTGGATCCGCGCCGG
+
GGGGGGGGGGGGGGGGGGGGGGGGGGGGGGGGGGGGGGGGGGGGGGGGGGGGGGGGGGGGGGGGGGGGGGGGGFEGGGGGGGGGGGGGGGGGGGGGGGGGGGGCFGG9FGGGGGFG7EG@7+FE7@FG@3@53@F,@FGGGC@FFGGGGG:F*FGGGGGGGGGGGGGGGEFFGGGGGGGGGGGGGEGGGGGGEFGGGGEGGGGGGGGGGGGGGGEGGFCGD?GGGGCEGGGGGGGDGECGFEGGGGGGGGGGEGGGG:EEG?CGFGGFGGGDDGGDGGGGFFGG=<FFGDF5CD
@M03364:396:000000000-C9LGT:1:1101:3518:9454 1:N:0:10
ACTCCTACGGGAGGCAGCAGTGGGGAATCTTGCGCAATGGGGGCAACCCTGACGCAGCGACGCCGCGTGCGGGACGAAGGCCTTCGGGTCGTAAACCGCTTTCAGCAGGGACGAGGCCGCGAGGTGACGATACCTGCAGAAGAAGCCCCGGCTAAATACGTGCCAGCAGCCGCGGTAATACGTAGGGGGCAAGCGTTGTCCGGAATGATTGGGCGTAAAGGGCGCGTAGGCGGCCCGGTAAGTCTGGAGTGAAAGTCCTGCCTTCAAGGTGGGGATTGCTTTGGATACTGTCGG
+
GGGGGGGGGEGGGGGGGGGGGGGGGGGGGGGGGGGGGGGGGGGGGGGGGGGGGGGGGGGGDGGDGGGGGGGGEGGGGGGGGGGGGGGGGGGG<FFGGGGGGFAFGGFFGGGGGGGDG>FGE<C*8C<F8*1+*?CF<?F9FBFG?F8FGGGGGDGGGGGFGGGGGGG6FFGGGGG>EGGGGGFGGGGGDGGCFGDGGGGGG>EGGGGFFGG6FF5?85@CE5?EGECEGGGGGGGGGGCEGGFG7CGGGFD:A9FCGGGGC=CCCDGD<DFG)*2><4ADFFDG7CFFGFF7CG
@M03364:396:000000000-C9LGT:1:1101:12881:9505 1:N:0:10
ACTCCTACGGGAGGCAGCAGTAGGGAATTTTCGTCAATGGGCGAAAGCCTGATGGTGCGACGCCGCGTGGGGGAGGAAGGTCTTCGGATTGTAAACCCCTGTCATGTAGGAGCAAGACGCAAGTTTGATAGTACTACAAGAGGAAGAGACGGCAAACTCTGTGCCAGCAGCCGCGGTAATACAGAGGTCTCAAGCGTTGTTCGGAATCACTGGGCGTAAAGGGTACGTAGGCTGCCGGATAAGTCGTGCGTGAAAGGCAGGGGCTCAACCTCTGGAGTGCGCATGATACTGTTT
+
GGGGGGGGGGGGGGGGGGGGGGGGGGGGGGGGGGGGGGGGGGGGGGGGGGGGGGGGGGGGGGGGGGGGGGGGGGGGGGGGGGGGGGGGGGGGGGGGFGGGGGGFGGGGGGGGGGDGBFFF@3@CBEFF@<@@@DC9FGGGFFGGGGFFGGGGGGGGGGGGGGGGGGGGG>CFGGGGGGGGGGGGGGGGGGGGGGGGGGGGGGGGDGGGGGGGGGGGGGEGGGGGGGGGFGEGGGGGGGDGGGGGGGGGGGGGGGGGGGGGGGDGGGGGGGGGFGGDFGFFEE57D:FFG=@GGF
@M03364:396:000000000-C9LGT:1:1101:16932:9506 1:N:0:10
ACTCCTACGGGAGGCAGCAGTGGGGAATATTGCACAATGGGCGCAAGCCTGATGCAGCGACGCCGCGTGCGGGATGGAGGCCTTCGGGTTGTAAACCGCTTTTGTTCAAGGGCAAGGCACGGTTTCGGCCGTGTTGAGTGGATTGTTCGAATAAGCACCGGCTAACTACGTGCCAGCAGCCGCGGTAATACGTAGGGTGCAAGCGTTATCCGGATTTATTGGGCGTAAAGGGCTCGTAGGCGGTTCGTCGCGTCCGGTGTGAAAGTCCATCGCTTAACGGTGGATCCGCGCCGG
+
GGGGGGGGGGGGGGGGGGGGGGGGGGGGGGGGGGGGGGGGGGGGGGGGGGGGGGGGGGGGGGGGGGGGGGGGGGCFFGGGGGGGGGGGGGGGGGGGGGGGGGGGGFGGGGGGGGGGGGGGG33++@FG+3@3CFF@FF,FFF9FCFEFGGGGFGGGGGGGGGCFGGGGG:FCFGGGGGGGGGGGGEECFGCC+,8EECEGGGGGGGDGGDFGG:E5FGGGGGGGGE?ECFGGGFFGEEGGGGG/8>EEE88:EGEED1:780:?<>EF7:@DDFCGGGGG7>=36CG>D:>GGG
@M03364:396:000000000-C9LGT:1:1101:15142:9507 1:N:0:10
ACTCCTACGGGAGGCAGCAGTGGGGAATCTTGCGCAATGGGGGCAACCCTGACGCAGCGACGCCGCGTGCGGGACGAAGGCCTTCGGGTCGTAAACCGCTTTCAGCAGGGACGAGGCCGCGAGGTGACGGTCCCTGCAGAAGAAGCCCCGGCTAAATACGTGCCAGCAGCCGCGGTAATACGTATGGGGCGAGCGTTATCCGGATTCATTGGGCGTAAAGCGCGCGTAGGCGGCCCGTTAGGTCGGAGGTAAAAGCCCGGGGCTCAACCCCGGCGAGCCTCCGATACCGGCGGG
+
GGGGGGGGGGGGGGGGGGGGGGGGGGGGGGGGGGGGGGGGGGGGGGGGGGGGGGGGGGGGGGGGGGGGGGGGGGGGGGGGGGGGGGGGGGGGGGGGGGGGGGGGGGGGGGGGGGGGGGGGG*=4=FFG:4=+=FFFFGGGFGGFGGGGGGGGEGGFGGGGGGGGGGGGGGGGGGGGGGGGGGGGGGGGGGGGGGGGGGGGGGGGGGGGGGGGGGGGGGGGGGGGGGGDGGGGGGGGGCFEEFGGGGGGGEFF?FGGGFGGGGDGGGGGFDGGGGGGGGGGFFGGGG3;DFFGGG
@M03364:396:000000000-C9LGT:1:1101:23313:9515 1:N:0:10
ACTCCTACGGGAGGCAGCAGTGGGGAATATTGCACAATGGGCGCAAGCCTGATGCAGCGACGCCGCGTGCGGGATGGAGGCCTTCGGGTTGTAAACCGCTTTTGTTCAAGGGCAAGGCACGGTTTCGGGCGTGTTGAGTGGATTGTTCGAATAAGCACCGGCTAACTACGTGCCAGCAGCCGCGGTAATACGTAGGGTGCAAGCGTTATCCGGATTTATTGGGCGTAAAGGGCTCGTAGGCGGTTCGTCGCGTCCGGTGTGAAAGTCCATCGCTTAACGGTGGATCCGCGCCGG
+
GGGGGGGGGGGGGGGGGGGGGGGGGGGGGGGGGGGGGGGGGGGGGGGGGGGGGGGGGGGGGGGGGGGGGGGGGGGGGGGGGGGGGGGGGGGGGGGGGGGGGGGGGGGFGGGGGGGGFFFFGCFG:EFG+5>53*@CGFCFGGEFGFGFFGCFFGGGGGGGGGGGGGGGGFGGGGGGGGGGGGGGGGGGGGGGGCFGGGGGGGGGGGGGGGGGGGGGGGGFGGFGGGDGGGGGEGGGGGGGGGGGGGGGGGGGGGGDG:EEGCGGGGGGCFGGGGGGGGGGFFGGGGGFGFFGGG
@M03364:396:000000000-C9LGT:1:1101:25256:9541 1:N:0:10
ACTCCTACGGGAGGCAGCAGTGGGGAATATTGCACAATGGGGGAAACCCTGATGCAGCAACGCCGCGTGAGTGATGACGGCCTTCGGGTTGTAAAGCTCTGTCTTCAGGGACGATAATGACGGTACCTGAGGCGGAAGCCACGGCTAACTACGTGCCAGCAGCCGCGGTAATACGTAGGTGGCGAGCGTTGTCCGGATTTACTGGGCGTAAAGGGAGCGTAGGCGGACTTTTAAGTGAGATGTGAAATACCCGGGCTCAACTTGGGTGCTGCATTTCAAACTGGAAGTCTAG
+
GGGGGGGGGGGGGGGGGGGGGGGGGGGGGGGGGGGGGGGGGGGGGGGGGGGGGGGGGGGGGGGGGGGGGGGGGGGGGGGGGGGGGGGGGGGGGGGGGGGGGGGGGGGGGGGGGGGGCGGFF>FC<CFFB:@:3CB<FFGGGGGGGG@FGGFGFGGGGGGGGGGGGGGGG*CEGGGGGGGGGGGGEGGGGGGGGGGGGGGGGGGGDGGGGGGGGFGGGGGGGGGGGGCEGCGGGGGGGGGGGGGGGGGGGGFGGGGGGGGGGGGGGGGGGGGGGGGGGGGGFFGGGGGFG?BG
@M03364:396:000000000-C9LGT:1:1101:2965:9552 1:N:0:10
ACTCCTACGGGAGGCAGCAGTGGGGAATTTTGGACAATGGGCGCAAGCCTGATCCAGCTATTCCGCGTGTGGGATGAAGGCCCTCGGGTTGTAAACCACTTTTGTAGAGAACGAAAAGACACCCTCGAATAAATGGTGTTGCTGACGGTACTCTAAGAATAAGCACCGGCTAACTACGTGCCAGCAGCCGCGGTAATACGGAGGATGCGAGCGTTATCCGGATTTATTGGGCGTAAAGCGCGCGTAGGCGGCCCGTTAGGGCGGAGGTAAAAGCCCGGGGCTCAACCCCGGCGG
+
GG9FFEGGGGGGGD;FGGGGGGGGGGGGGGGGGGGGGGGGGGGGGGGFGGGGGGGFGGGGGGGGGGGGGGGGGFGGGGFGFGGGGGGGGGCCFGGGGGGFGGGGGGGGGGGFGG7C+FFGCFF>FFEE,:8,,,CDDGFDDFGGCGGGEFGFFFGGGCG<AFFGFFGGGGGGGGGGGGGGGGGGD8FGGFGGGEGDGGGFGGGGGGFGGGGGGGGDFGFEEGC=FEGFFEFFG=EEGGGDGGGGCEGGGGGDGCEG4E5**;CEEDEGC>FFFG=<D):CD:CF6<7597)1C)
@M03364:396:000000000-C9LGT:1:1101:12259:9557 1:N:0:10
ACTCCTACGGGAGGCAGCAGTGGGGAATATTGGGCAATGGGGGAAACCCTGACCCAGCAACGCCGCGTGAAGGAAGAAGGCCTTCGGGTTGTAAACTTCTTTTACCAGGGACGAAGGACGTGACGGTACTTGGAGAAAAAGCAACGGCTAACTACGTGCCAGCAGCCGCGGTAATACGTAGGTTGCAAGCGTTGTCCGGATTTACTGGGTGTAAAGGGCGTGTAGGCGGAGATGCAAGTTGGGAGTGAAATCCCGGGGCTCAACCCCGGAACTGCTCTCAAAACTGTATCCCTT
+
GGGGGGGGGGGGGGGGGGGGGGGGGGGGGGGGGGGGGGGGGGGGGGGGGGGGGGGGGGGGGGGGGGGGGDGGGGGGGGGGGGGGGGGGGGGGGGGGGGGGGGGGGGGGGGGGGGGGG8BFFFFG+CFG+,9:,>D8FECGGGFFG:FDGGFFFGGGGGGGGGGGGGGGG@GGGGGGGGGGGGGGGGGGGGGGGGGGGGGGGGGGGGGGGGGGGGGGFEEG:EGGGGFEEEGGGGGGGGCGGG5FGGGGCGGGGGGGGGGGGDFGFGGGCD*9CFG7C7?>=?FGGGGFGFFGG=
@M03364:396:000000000-C9LGT:1:1101:12787:9581 1:N:0:10
ACTCCTACGGGAGGCAGCAGTGGGGAATATTGCACAATGGGGGAAACCCTGATGCAGCGATGCCGCGTGGAGGAAGAAGGTTTTCGGATTGTAAACTCCTGTCGTAAGGGACGAATATTGACGGTACCTGATGAATAAGCCACGGCTAACTACGTGCCAGCAGCCGCGGTAATACGTAGGTGGCAAGCGTTATCCGGATTTATTGGGTGTAAAGGGCGTGTAGGCGGGACTGCAAGTCAGATGTGAAAACCATGGGCTCAACCCATGGCCTGCATTTGAAACTGTAGTTCTTGG
+
GGGGGGGGGGGGGGGGGGGGGGGGGGGGGGGGGGGGGGGGGGGGGGGGCGGGGGGGGGGGGGGGGGGGFGGGGFFGGGGGGGGGGGGGGGGGGGGGGGGGGGGGGGGGGGGGGFGGCFFFEAF+BFGGB,>CEFFDFGGGGGGG>FFGGGGGGGGGGGGGGGGGGGGGGF5CAFGGFGGGGGGGGGGGGGGDGFGGGEGGFDGGGGGGGGGGGGGGGGGGGEFCGGGGEGGGGGFGGGGG7CCGGGFFGGGCFGGGGGGGGGGGGGGGGGGGGGGFFF7FFFGG77:@GFFGG*
@M03364:396:000000000-C9LGT:1:1101:16760:9591 1:N:0:10
ACTCCTACGGGAGGCAGCAGTGGGGAATCTTGCGCAATGGGGGCAACCCTGACGCAGCGACGCCGCGTGCGGGACGAAGGCCTTCGGGTCGTAAACCGCTTTCAGCAGGGACGAGGCCGCTCCGGTGACTGTACCTGCAGAAGAAGCCCCGGCTAAATACGTGCCAGCAGCCGCGGTAATACGTATGGGGCGAGCGTTATCCGGATTCATTGGGCGTAAAGCGCGCGTAGGCGGCCCGTTAGGTCGGAGGTAAAAGCCCGGGGCTCAACCCCGGCGAGCCTCCGATACCGGCGG
+
GGGGGGGGGGGGGGGGGGGGGGGGGGGGGGGGGGGGGGGGGGGGGGGGGGGGGGGGGGGGGGGGGGGGGGGGGGGGGGGGGGGGGGGGGGGGGGGGGGGGGGGGGGGGGGGGGGGGEFGGG*FB*<FG@,@?@FGGGGGGGGGGGGGGGGGGGGGGGGGGGGGGGGGGG6CGGGGGGGGGGGGFFGGGGGGGGGGGGGGGGGGGGGGGGGGGGGGGGGGFGGGGGGGEGGGGGGGGGG:CEDGGGGG5CGEFGGGGGGGGGGGG=DGGGGGGDGDDDGEG?FGD<CGFGFFGDG
@M03364:396:000000000-C9LGT:1:1101:13176:9612 1:N:0:10
ACTCCTACGGGAGGCAGCAGTAGGGAATTTTCGTCAATGGGCGCAAGCCTGAACGAGCAATGACGCGTGAGTGAGGAAGGTCTTCGGACTGTAAAGCTCTGTTGCCGGGGAAAAGGGGGAGATGCAGGCCATGGCATTTCCTGGATGGTACACGGCCAGAAAGCCACGGCTAACTACGTGCCAGCAGCCGCGGTAATACGTAGGTGGCGAGCGTTATCCGGAATGATTGGGCGTAAAGGGTGCGCAGTCGGTCTGTTAAGTCTGAAGGCAAAGGGATGAGCTCAACTCATTTAT
+
FDC@<DGGCCC;C@FGDCE<F9FGGGDG8CCFFGGGGGGGGGGE>BEGGCFG8,CCFFGGGG<<C:FFG,6CFGEFFFGGGG?EEEFCGFFF9FFGGGCGCFEC9EFEGCG:,B,B+>++3-::DE9<+38:F8=<<=,<,,>@73:3@,@3<<*5:7DFCFGGGGG*B*><3>FAC:FC7:FCDFGF<<::*<FC:FF<7<F*?FFG5CC>:1;CC9<EGCEFC00A?>CE8:CCC<FEFCCE5*?*0:*::5CFC7C9F+:+<:CC**;<<7=*27<DBBECGGG6*@F:*2
@M03364:396:000000000-C9LGT:1:1101:11971:9613 1:N:0:10
ACTTCTACGGGAGGCAGCAGTGAGGAATATTGGTCAATGGGCGGAAGCCTGAACCAGCCAAGTCGCGTGAAGGATGAAGGTATTATGTATTGTAAACTTCTTTAGCAGTGGAGAAATAAGGGGGTCGCGACCCCTGATGCTAGTACACTGAGAATAAGGATCGGCTAACTCCGTGCCAGCAGCCGCGGTAATACGGAGGATCCGAGCGTTATCCGGATTTATTGGGTTTAAAGGGTGCGCAGGCGGCCTTGCAAGTCAGCGGTCAAATCGTGGAGCTCAACTCCATTCCGCCGT
+
GGGGGGGGGGGGGGGGGGGGGGGGGGGGGGGGGGGGGGGGGGGGGGGGGGGGGGGGGGGGGGGGGGGGGGGGGGGGGGGGGGGGGGGGGGGGGGGGGGGGGGGGGGGGGGGGGGGGGGGGG?@C>FGG38@@FFGGFGGGGGGGGGFGGGEG>FGGGGGGGGGGGGGGGGGGGGGGGGGGGGGGGGGGGGGGGGGGGGGGGGGGGGGGGGGGGGGGGGGGGGGGGGEGGGGGGGGGGGGGGGGGGGGGGGGGGGGGGGGGGGDGGGGGGGGGGGGGGGGGFFGG<FD?GFFGGD
@M03364:396:000000000-C9LGT:1:1101:6171:9627 1:N:0:10
ACTCCTACGGGAGGCAGCAGTGGGGAATCTTGCGCAATGGGGGCAACCCTGACGCAGCGACGCCGCGTGCGGGACGAAGGCCTTCGGGTCGTAAACCGCTTTCAGCAGGGACGAGGCCGCTCCGGTGACGGTACCTGCAGAAGAAGCCCCGGCTAAATACGTGCCAGCAGCCGCGGTAATACGTATGGGGCGAGCGTTATCCGGATTCATTGGGCGTAAAGCGCGCGTAGGCGGCCCGTTAGGTCGGAGGTAAAAGCCCGGGGCTCAACCCCGGCGAGCCTCCGATACCGGCGG
+
GGGGGGGGGGGGGGGGGGGGGGGGGGGGGGGGGGGGGGGGGGGGGGGGGGGGGGGGGGGGGGGGGGGGGGGGGGGGGGGGGGGGGGGGGGGGGGGGGGGGGGGGGGGCGGGGGGFGGGGGG*>=<FFGF1=88=FEFGGGGGGAE<8BFDFCGEFGGGGGGGGGGGGGG,CFGGGGGGGGGGGGGGGGGGGGGEGGGGGGFGGGGGGGGGGGGGGGGGGGGGGGGGG8EGEGCEEGGG:@CEGGGGGGGGECFGGFGGGGGEGGEGEGGFGDCGGGDDGGFFGGGGGB6BEGGG
@M03364:396:000000000-C9LGT:1:1101:16557:9634 1:N:0:10
ACTCCTACGGGAGGCAGCAGTGGGGAATATTGCACAATGGGCGCAAGCCTGATGCAGCGACGCCGCGTGCGGGATGGAGGCCTTCGGGTTGTAAACCGCTTTTGTTCAAGGGCAAGGCACGGTTTCGGCCGTGGTGAGTGGATTGTTCGAATAAGCACCGGCTAACTACGTGCCAGCAGCCGCGGTAATACGTAGGTGGCAAGCGTTGTCCGGATTTACTGGGCGTAAAGGGAGCGTAGGCGGTCTGTTAAGTCTGAAGGCAAAGGGATGAGCTCAACTCATTTATGATTC
+
GGGGGGGGGGGGGGGGGGGGGGGGGGGGGGGGGGGGGGGGGGGGGGGGGGGGGGGGGGGGGGGGGGGGGGGGGGGGGGGGGGGGGGGGGGGGGGGGGGGGGGGFGGG,FFFGEFGG=FFFG7F:+@CE7+:5@<>FGG;=F,?FFFAF@F@F>FFGGCGGDFEGGGGGGCFFGGFFGGGGGGGGGGGGFGEFGGGGEGGGF9EGGGGGGGGECCGGEFGGFGGGGE5EFFGGGGDEGCDGGGGGGDEEGGGGFGFGCEFFFCGGGGGFGGGGFFGF=7779@?>7:CFGF?
@M03364:396:000000000-C9LGT:1:1101:22018:9641 1:N:0:10
ACTCCTACGGGAGGCAGCAGTGAGGAATATTGGTCAATGGGCGGAAGCCTGAACCAGCCAAGTCGCGTGAAGGATGAAGGTATTATGTATTGTAAACTTCTTTAGCAGTGGAGAAATAAGGGGGTCGTGTCCCCTGATGCTAGTACACTGAGAATAAGGATCGGCTAACTCCGTGCCAGCAGCCGCGGTAATACGGAGGATCCGAGCGTTATCCGGATTTATTGGGTTTAAAGGGTGCGCAGGCGGCCTTGCAAGTCAGCGGTCAAATCGTGGAGCTCAACTCCATTCCGCCGT
+
GGGGGGGGGGGGGGGGGGGGGGGGGGGGGGGGGGGGGGGGGGGGGGGGGGGGGGGGGGGGGGGGGGGGGGGGGGGGGGGGGGGGGGGGGGGGGGGGGGGGGGGGGGGGGGGGGFGGGFGGGAF+@FFG3:ACBBB:ADGGGAEFGGFGGGGFEFGGGGGGGGFGGGGGGFGGGGGGGGGGGGGGGGGGGGGGGGGGGGGEGGGGGGDGGGGGGGGGD8EEDFGGGGEGEGGGGGGGGGGGGGEGGGGEEGGFEGGFGGGGGGGGGGGGFDGGG5FG*>C=??G:CFGFGFFGD3
@M03364:396:000000000-C9LGT:1:1101:3170:9642 1:N:0:10
ACTCCTACGGGAGGCAGCAGTAGGGAATTTTCGTCAATGGGCGCAAGCCTGAACGAGCAATGCCGCGTGAGTGAGGAAGGTCTTCGGACTGTAAAGCTCTGTTGCCGGGGAAAAAGGGGAACTTCAGGACATGGCATTTCATGGATGGTACCCGGCCAGAAAGCCACGGCTAACTACGTGCCAGCAGCCGCGGTAAGACGTAGGTGGCGAGCGTTATCCGGAATGATTGGGCGTAAAGGGTGCGCAGGCGGTCTGTTAAGTTTGAAGGCAAAGGGATGAGCCCAACTCATTG
+
GGGGGGGGGGGGGGGGGGGGGGGGGGGG8FGFCFGDGGGGGGGEGGGGGGGFFFEGGGGGGGGGGEGGG>FCFGGGGGGEF?FGGGGC+>FFGGGGGFGGGGG,5A@FEFGGFGCFCF78+3:,,,:A,:3:8>,,,8CFDGGFFC>7CFDFFCEG7CEGCCF@FGFDEEE7F,,3<58<<=E:<7C<FC=*C<*<,72:<<@G<CEC>EC/28CCF701?:88C9<+<ECFG88EGGF**;=C55:CCEG:**82:?EE:+2<?*<C*0@4*7*12779/)1*19*9:*9*
@M03364:396:000000000-C9LGT:1:1101:6333:9656 1:N:0:10
ACTCCTACGGGAGGCAGCAGTGGGGAATATTGCACAATGGGGGCAACCCTGACGCAGCGACGCCGCGTGCGGGACGAAGGCCTTCGGGTCGTAAACCGCTTTCAGCAGGGACGAGGCCGCTCCGGTGACAGTACCTGCAGAAGAAGCCCCGGCTAAATACGTGCCAGCAGCCGCGGTAATACGTATGGGGCGAGCGTTATCCGGATTCATTGGGCGTAAAGCGCGCGTAGGCGGCCCGTTAGGTCGGAGGTAAAAGCCCGGGGCTCAACCCCGGCGAGCCTCCGATACCGGCGG
+
GGGGGGGGGGGGGGGGGGGGGGGGGGGGGGGDGGGGGGGGGGGGGGGGGGGGGGGGGGGGGGGGGGGGGGGGGGGGGGGGGGGGGBFGGGGGGGGGGDGGGGGGGGGGGG?GGGGGGGGGG*>*>>CG?,38<BEGGGGGG<FGCEGGGGGGDGGGGGGGGGGGGGGGF8CGGGGGGGCFGGGGGGGFFCEGEGGGGG>FGGG5CGGGGGG@CCFEGGGG?FGDEGGGEGGGGGGGGGEE8EGGGGG5EEEGGGGGGGGGGGGGDGGGGGGDGGGGCDGGFFGGDGD@GF5DGD
@M03364:396:000000000-C9LGT:1:1101:18395:9657 1:N:0:10
ACTCCTACGGGAGGCAGCAGTGAGGAATATTGGTCAATGGTCGGAAGACTGAACCAGCCATGCCGCGTGAAGGCGACGGCCCTATGGGTCTTAAACTTCTTTTGTCTGGGAGCAATAAGGTGTTCGTGAACACCGATGAGAGTACCAGACGAATAAGCATCGGCTAACTCCGTGCCAGCAGCCGCGGTAATACGGGGGATGCGAGCGTTATCCGGATTTATTGGGTTTAAAGGGTGCGTAGGCGGCCTGTTAAGTCAGCGGTGAAATGTCCTCGCTCAACGAGGAAAGTGCCGT
+
GGGGGGGGGGGGGGGGGGGGGGGGGGGGGGGGGFGGGGGGEGGGGGGGGGGGGGGGGGGGGGGGGGGGGGGGGGGGGFGGGGGGFGGEFGGGGGGGGGGGGGGCFGGGGGGEGGFFGGG,A-C4<CF<,395:++@FEDGGDGGGGGFFFEC:FFFGGGGGGGGGGGGGFCEFFFGGGGGGGGGGGG7F7:+CFGGGE:FGGE5C*:>EGGFFGGGD5C@FGGGG8>ECFGGGEC>8:2;8EFGGGGGFFFGF90C:+7>*29:CFG=77::*:C59DEC>@EGGGG40*977*
@M03364:396:000000000-C9LGT:1:1101:25600:9679 1:N:0:10
ACTCCTACGGGAGGCAGCAGTGGGGAATATTGCACAATGGGCGCAAGCCTGATGCAGCGACGCCGCGTGCGGGATGGAGGCCTTCGGGTTGTAAACCGCTTTTGTTCAAGGGCAAGGCGGGTCTTCGGGCCCGTTAAGTGGATTGTTCGAATGAGCACCGGCTAACTACGTGCCAGCAGCCGCGGTAATACGTAGGGTGCAAGCGTTATCCGGATTTATTGGGCGTAAAGGGCTCGTAGGCGGTTCGTCGCGTCCGGTGTGAAAGTCCATCGCTTAACGGTGGATCCGCGCCGG
+
GGGGGGGGGGGGGGGGGGGGGGGGGGGGGGGGGGGGGGGGGGGGGGGGGGGGGGGGGGGGGGGGGGGGGGGGGGGGGGGGGGGGGGGGGGGGGGGGGGGGGGGGGGGDFGGGGGGGCEGF7:F,8@FG:*>*14,+*@@CD:AFGG9FGG8F,?CGFGGGGGGGGGGGGEGGGGGGGGGGGGGGGGEEGFGGCFGGGGGGGGGFGGGGGGGGGGGGGGGGGFGGGGGGGGGGGGGGCGCGGGGGGGGGGGGDGGGGGGGCE+:FFFGGFDCDDCFDGGGGEFGGGC<@GFFGGD
@M03364:396:000000000-C9LGT:1:1101:25561:9689 1:N:0:10
ACTCCTACGGGAGGCAGCAGTGGGGAATATTGGGCAATGGGCGAAAGCCTGACCCAGCAACGCCGCGTGAAGGAAGAAGGCCTTCGGGTTGTAAACTTCTTTTACCAGGGACGAAGGACGTGACAGTACATGCAGAAGAAGCCCCGGCTAAATACGTGCCAGCAGCCGCAGTAATACGTATGGGGCGAGCGTTATCCGGATTCATTGGGCGTAAAGCGCGCGTAGGCGGCCCGTTAGGTCGGAGGTAAAAGCCCGGGGCTCAACCCCGGCGAGCCTCCGATACCGGCGGGCTCG
+
GGGGGGGGGGGGGGGGGGGGGGGGGGGGGGGGGGGGGGGGGGGGGGGGGGGGGGGGGGGGGGGGGGGGGGGGGGGGGGGGGGGGGGGGGGGGGGGGGGGGGGGGGGGGGGGGGGGE7FF:C-=7,CFGF,C33CDFFGF8DAFGDEGFGGGGGGGGGFGFGGGGGGGGG*>FGGGGGGGGGGGGGGGGGGGGGGGGGGGDGGGGGGDGGGGGGEGGGGGGGGGGGGGGGDGGGDGGGGGGGGGGC:FGGGGGGGGGGGGGGCGGGGGGGGGGGGGGGGGCDEGGGGGFGF>9C<
@M03364:396:000000000-C9LGT:1:1101:18574:9697 1:N:0:10
ACTCCTACGGGAGGCAGCTGACCAAGCCGTAAATGACGCTCATGCACGAAAGTGCGGGGATCGAACAGGATTAGAAACCCGAGTAGTCC
+
GGGGGGGGGGGGGGGGGGGGGGGGGGGGGGGGGGGGGGGGGGGGGGGGG:B@FGGGGGGGGGGGGGGGGGGGGGGGGGGGGGGGGGGGG
@M03364:396:000000000-C9LGT:1:1101:25027:9703 1:N:0:10
ACTCCTACGGGAGGCAGCAGTGGGGAATATTGCACAATGGGGGAAACCCTGATGCAGCAACGCCGCGTGAGTGATGACGGTCTTCGGATTGTAAAGCTCTGTCTTTAGGGACGATAATGACGGTACCTCAGTAGGAAGCCACGGCTAACTACGTGCCAGCAGCCGCGGTAATACGTAGGTGGCAAGCGTTGTCCGGATTTACTGGGCGTAAAGCGCGCGTAGGCGGCCCGTTAGGTCGGAGGTAAAAGCCCGGGGCTCAACCCCGGCGAGCCTCCGATACCGGCGGGCTCGAGG
+
GGGGGGGGGGGGGGGGGGGGGGGGGGGGGGGGGGGGGGGGGGGGGGGGGGGGGGGGGGGGGGGGGGGGGGGGGGGGGGGGGGGGGGGGGGGGGGGGGGGGGGGGGGGGGGGGGGGG+FFEF:@F3BDF,,85,,C,9DGGGGGGGGEFGGAFCFGGGGGGGGGGGGGGG*><FGGGGGGGGGGGGGGGFGGGGGGGGGGGGGGGGGGGGGGGGGGGGGGGGGGGGGGGGG:@EGGGGGGDCEGGGGGFGGGGGGGGGGGGGGGGGG5CCGGGGGFDDGGGFE=<DDGDC77)95
@M03364:396:000000000-C9LGT:1:1101:3602:9724 1:N:0:10
ACTCCTACGGGAGGCAGCAGTGGGGAATATTGCACAATGGGCGCAAGCCTGATGCAGCGACGCCGCGTGCGGGATGGAGGCCTTCGGGTTGTAAACCGCTTTTGTTCAAGGGCAAGGCACGGTTTCGGCCGTGTTGAGTGGATTGTTCGAATAAGCACCGGCTAACTACGTGCCAGCAGCCGCGGTAATACGTAGGGTGCAAGCGTTATCCGGATTTATTGGGCGTAAAGGGCTCGTAGGCGGTTCGTCGCGTCCGGTGTGAAAGTCCATCGCTTAACGGTGGATCCGCGCCGG
+
GGGGGGGGGGGGGGGGGGGGGGGGGGGGGGGGGGGGGGGGGGGGGGGGGGGGGGGGGGGGGGGGGGGGGGGGGGGGGGGGGGGGGGGGGGFGGGGGGGGGGGGGGGGGGGGGGGGGGGGGGCGGEFEG88@558DCGFGGGFGGGGGGGGFF>CFGGGGGDGGGGGGGGFGGFGGGGGGGGGDGGGGGGGGGAFGGGGGGGGGFGGGGGFFGGDGGG?GGGGGGGGEEFGGGGGGGGGFEFGGEEGGGGGGGGGDEGCEEE:DFGFGGGGGGD5CDGGGGDF=F6DGFGEFGGG
@M03364:396:000000000-C9LGT:1:1101:25482:9731 1:N:0:10
ACTCCTACGGGAGGCAGCAGTTAGGAATATTCGTCAATGGGGGAAACCCTGAACGAGCAATGCCGCGTGAGTGATGACGGTCCTCTGGATTGTAAAACTCTGTTGTTTAGGGAAAATTGTGTACGTAGGCACTGACTTATGCTTGATGGTACTATTCAAGAAAGCCACGGCTAACTACGTGCCAGCAGCCGCGGTAATACGTAGGTGGCGAGCGTTATCCGGATTTACTGGGTGTAAAGGGCGCGTAGGCGGGGATGCAAGTCAGATGTGAAATCTATGGGCTTAACCCATAA
+
GGGGGGGGGGGGGGGGGGGGGGGGGGGGGGGGGGGGGGGGGGGGGGGGGGGGGGGGGGGGGGGGGGGGGGGGGGGGGGGGGGGGGGGGGGGGGGGGGGGGGGGGGGFGGGG8EF8FGGGG9EF<+:CF+,8:::EFEFGGCCGGGGGGFGGGGGGGGGGGGGGGGFGGG+BFGGGGGGGGGGGGGGGGGGGGGEGGGGGGGGGGGGGGGGGGGGGGGGGGGGFGGGGGGGGGGGEGGGGGGGGGEGGGGGGGDGEGGGGGGGGGGGGGGGGGGGGGGGGGFFGGGGGFFFFGF
@M03364:396:000000000-C9LGT:1:1101:4217:9742 1:N:0:10
ACTCCTACGGGAGGCAGCAGTGGGGAATCTTGCGCAATGGGGGCAACCCTGACGCAGCGACGCCGCGTGCGGGACGAAGGCCTTCGGGTCGTAAACCGCTTTCAGCAGGGACGAGGCCGCGCGGTGACGGTCCCTGCAGAAGAAGCCCCGGCTAAATACGTGCCAGCAGCCGCGGTAATACGTATGGGGCGAGCGTTATCCGGATTCATTGGGCGTAAAGCGCGCGTAGGCGGCCCGTTAGGTCGGAGGTAAAAGCCCGGGGCTCAACCCCGGCGAGCCTCCGATACCGGCGGG
+
GGGGGGGGGGGGGGGGGGGGGGGGGGGGGGGGGGGGGGGGGGGGGGGGGGGGGGGGGGGGGGGGGGEGGGGGGGGGGGGGGGGGGGGGGGGGGGGGGGGGGGGGFGGGGGGGGGGGGGGEF*=*4=CG<FF+<CFFFFGGGGGGGGFGGGGGGGGGGGGGFGFGGGGGGGGDGGGGGGGGGGFGGFG6ECGGGGGGGGGGGGGEEGGGGFGGGGGGGGGGGGGGGGEEGGGGGGGGG8FEGDFGGGDEE=@FFGGGGGGGGC<CGGFGF3EGGGDCCDCDFFGDGGGFGFF35>
@M03364:396:000000000-C9LGT:1:1101:8425:9751 1:N:0:10
ACTCCTACGGGAGGCAGCAGTGGGGAATATTGCACAATGGGCGCAAGCCTGATGCAGCGACGCCGCGTGCGGGATGGAGGCCTTCGGGTTGTAAACCGCTTTTGTTCAAGGGCAAGGCACGGTTTCGGCCGTGTTGAGTGGATTGTTCGAATAAGCACCGGCTAACTACGTGCCAGCAGCCGCGGTAATACGTAGGGTGCAAGCGTTATCCGGATTTATTGGGCGTAAAGGGCTCGTAGGCGGTTCGTCGCGTCCGGTGTGAAAGTCCATCGCTTAACGGTGGATCCGCGCCGG
+
GGGGGGGGGGGGGGGGGGGGGGGGGGGGGGGGGGGGGGGGGGGGGGGGGGGGGGGGGGGGGGGGGGGGGGGGGGGGGGGGGGGGGGGGGGGGGGGGGGGGGGGGGGGGGGGGGGGGFGGGCFFFEFGG83@55@B@FGGGGD:FFGFFGGGGFGGGGGGGGGGGGGGGGFFFFGGGGGGGGGGGGGGGGGGGF6EGGGGGGGGGGGGGGEGEGGC5<CFGGGGGGG>EGGGGGGGGGGGGGGGCGGDCEGGGGEGGG8>CGFFGGDGGGGGGGGGDFGG<5:EDCFFFGF>CDD
@M03364:396:000000000-C9LGT:1:1101:6068:9763 1:N:0:10
ACTCCTACGGGAGGCAGCAGTGGGGAATCTTGCGCAATGGGGGCAACCCTGACGCAGCGACGCCGCGTGCGGGACGAAGGCCTTCGGGTCGTAAACCGCTTTCAGCAGGGACGAGGCCGCGCGGTGACGTTCCCTGCAGAAGAAGCCCCGGCTAAATACGTGCCAGCAGCCGCGGTAATACGTATGGGGCGAGCGTTATCCGGATTCATTGGGCGTAAAGCGCGCGTAGGCGGCCCGTTAGGTCGGAGGTAAAAGCCCGGGGCTCAACCCCGGCGAGCCTCCGATACCGGCGGG
+
GGGGGGGGGGGGGGGGGGGGGGGGGGGGGGGGGGGGGGGGGGGGGGGGGGGGGGGGGGGGGGGGGGGGGGGGGGGGGGGGGGGGGGGGGGGGGGGGGEGGGGCFGGGGGGGGGG7::FGE:<=*<<FF8*4,?FFGFGGGFGFFGGFGGGGGGGGGGGGGGGGGGGGGGGGGGGGGDGGGGGCGGGGGCCGGGGGEEGGGFGGEECFGFGGGGGGGGGGFDGGGGECEGGGGGGGGE:CGGGGGGG5CEECFGGGGFGGGGGDCGGGG:DGGGEEDDGG<@>D)9CC:CEFCDC
@M03364:396:000000000-C9LGT:1:1101:10838:9767 1:N:0:10
ACTCCTACGGGAGGCAGCAGTGGGGAATATTGCACAATGGGGGAAACCCTGATGCAGCAACGCCGCGTGAGTGATGACGGCCTTCGGGTTGTAAAGCTCTGTCTTCAGGGACGATAATGACAGAACCTTTGTGGTAAGCCACGGCTAACTACGTGCCAGCAGCCGCGGTAATACGTAGGTGGCGAGCGTTGGTCGGATTTACTGGGCGTAAAGGGCGCGTAGGCGGTCTTGCGTGTCAGATGTGAAATCTCCGGGCTCAATCCGGAAAGTGCGTCTGAAACTACAGGACTCG
+
GGGGGGGGGGGGGGGGGGGGGGGGGGGGGGGGGGGGGGGGGEGGGGGGGGGGGGGGGGFGCGGGGGGGGGDFGGFGGGGGGGGGGGGGECGFGGGGGDFGGGGGGEFDFGGFCGEE+5<55-8,:3,6,,95,333@B=FGDCF7@8<<F>DF>FCCGFFGCFGGGEGE1B@FFGCG<:=C<BFCC<<<:C*=F<<:C@FGGGGGGCECE?CCGDGE5:C8?EFGD:CCFFGGGGE6@@C+0<C?FGGGG778CE=38CG+CFDE*:DG:9CD:ED57<FFFCGG4CFCFF<
@M03364:396:000000000-C9LGT:1:1101:27446:9768 1:N:0:10
ACTCCTACGGGAGGCAGCAGTGGGGAATATTGCACAATGGGGGAAACCCTGATGCAGCGACGCCGCGTGCGGGACGAAGGCCTTCGGGTCGTAAACCGCTTTCAGCAGGGACGAGGCCGCGCGTTGACGTTCCCTGCAGAAGAAGCCCCGGCTAAATACGTGCCAGCAGCCGCGGTAATACGTATGGGGCGAGCGTTATCCGGATTCATTGGGCGTAAAGCGCGCGTAGGCGGCCCGTTAGGTCGGAGGTAAAAGCCCGGGGCTCAACCCCGGCGAGCCTCCGATACCGGCGGG
+
GGGGGGGGGGGGGGGGGGGGGGGGGGGGGGGGGGGGGGGGGGGGGGGGGGGGGGGGGGGGGGGGGGGGGGGGGGGGGGGGGGGGGGGGGGGGGGGGGGGGGGGGGGGGGGGGGG:C:BF73*515>CF+8@,?:BCCC@CF:BFFGGGGG:F7FGGGGGGFGGGGGGGF8C?EGGGGGGGGGGGGGGGEGGEDGGGGGGGGGGDGCFGGFGGGGGGDEGGGGGGGGGGGGGGGGGGGGGGGGGGGGGGDGGGFGGGGGGGGGGGE4FGGGGGGGGGGGGGFFGGDGGFGFFGGD
@M03364:396:000000000-C9LGT:1:1101:4239:9776 1:N:0:10
ACTCCTACGGGAGGCAGCAGTGGGGAATATTGCACAATGGGCGCAAGCCTGATGCAGCGACGCCGCGTGCGGGATGGAGGCCTTCGGGTTGTAAACCGCTTTTGTTCAAGGGCAAGGCACGGTTTCGGGCGTGTTGAGTGGATTGTTCGAATAAGCACCGGCTAACTACGTGCCAGCAGCCGCGGTAATACGTAGGGTGCAAGCGTTATCCGGATTTATTGGGCGTAAAGGGCTCGTAGGCGGTTCGTCGCGTCCGGTGTGAAAGTCCATCGCTTAACGGTGGATCCGCGCCGG
+
GGGGGGGGGGGGGGGGGGGGGGFGGGGGFGGGGGGGGGGGDGGGGGGGGGGGGGGGGGGGGGGGGGGGGGGGGGGGGFGEGGGGGGGGGGGGGFGGGGGGGFGGGGGGGGGGGG@DDGGD@+:33@FE++55@*@:;<FCFF9>DCGGGG8F>FFFFGGGGGDGGGGGGCCFGGGGGFGGGEGGGE8CFGGGGGGGGEGGGGGGGGGGGGGGGEE*<@FGGGGGGGGEGGGGGFFE:C8EGCE=EGGCE5EGGGGGG8:EECCEGGGGGGFGDGFDCGGDE3CDGC<>F3@GGD
@M03364:396:000000000-C9LGT:1:1101:28791:9783 1:N:0:10
ACTCCTACGGGAGGCAGCAGTGGGGAATCTTGCGCAATGGGGGCAACCCTGACGCAGCGACGCCGCGTGCGGGACGAAGGCCTTCGGGTCGTAAACCACTTTCAGCACGGACAAGGCCGCGGCCATGAACGTAAGTGCAGACGAATGCCCGTCTAAATACGTTCCGGCAGCCGCGGTAATACGGATGGGGCGAGCGTAATCCGGGTTCACTGGACTTAAACCGTGCGTAGGCGGCCCGTTAGCTCGGAGGTAAAGGCCCGGGGCTCAACCCCGCCGAGCCTCCAATACCGGC
+
-6CCEEFEF7@7F:CCGFGGG---6B;E<C6;C@@@B@-C8FFEFFGC7@FDE,BF@++@7++4>>:7C:4C:FG@F7=7<FGG<FCCBCF@<BFGG,=D<DD=<FG,3+@F+<F7:C<F@*5**,8?,,388:<3CCFF9,1=*4,,,21*8=C<F2,,*,+++***122;*88*:5/+2<E88*:F*/;*::>EE5*;9@5*****<+++***++++++2**25*2*8CF5:*1:/**;A+<+*:****3+<++1CC**/7*:>+*9>=*)*:)>)/9)7:*229778)1
@M03364:396:000000000-C9LGT:1:1101:22446:9785 1:N:0:10
ACTCCTACGGGAGGCAGCAGTGGGGAATCTTGCGCAATGGGGGCAACCCTGACGCAGCGACGCCGCGTGCGGGACGAAGGCCTTCGGGTCGTAAACCGCTTTCAGCAGGGACGAGGCCGCTACTGTGACAGTACCTGCAGAAGAAGCCCCGGCTAAATACGTGCCAGCATCCGCGGTAATACGTATGGGGCGAGCGTTATCCGGATTCATTGGGCGTAAAGCGCGCGTAGGCGGCCCGTTAGGTCGGAGGTAAAAGCCCGGGGCTCAACCCCGGCGAGCCTCCGATACCGGCGG
+
GGGGGGGGGGGGGGGGGGGGGGGFGGGGGGGGGGGGGGGGGGGGCGGGGGGGGGGGGGGGGGGGGGGGGGGGGGGCGGGGGGGGGGGGGGGGGGGGGGDGGGGFGGFGGGGGGG*FCCGFE*>38@<E<,?C@,=,<FFGGGFFFGFFCFGE7F@FGFGGGGGGG,?FC,AFGGGGGGDGGGGGGFFG8CEE8CEGD>;@FDEGCEC?:FFFFGCEECEGFGGDGE>:CEGC?EGDGG:@EEFF?EGEGG*92AFGFEFGGEGG=CEFCCCDCGGD3>CDFFGG39C@FFBDDD
@M03364:396:000000000-C9LGT:1:1101:23688:9786 1:N:0:10
ACTCCTACGGGAGGCAGCAGTGAGGAATATTGGTCAATGGGCGGAAGCCTGAACCAGCCAAGTCGCGTGAAGGATGAAGGTATTATGTATTGTAAACTTCTTTAGCAGTGGAGAAATAAGGGGGTCGCGACCACTGATGCTAGTACACTGAGAATAAGGATCGGCTAACTCCGTGCCAGCAGCCGCGGTAATACGGAGGATCCGAGCGTTATCCGGATTTATTGGGTTTAAAGGGAGCGCAGGCGGACTTTTAAGTCAGCTGTTAAATTCGGTGGCTCAACCATCGCATGCAGT
+
GGGGGGGGGGGGGGGGGGGGGGGGGGGGGGGGGGGGGGGGGGGGGGGGGGGGGGGGGGGGGGGGGGGGGGGGGGGGDGGGFFGGGGGGGGGGGGGGGGGGGGG9FGGGFGGCF8EED,ED=-F++8CF@:@++:BD<FGGGFGGGF=CEGCF9FGGGGGGGGGGGFGGG>;FEGGGGGGGGGGGGGGGGGGGGFGGGGGGGGGGCFGGGECFGGDGGECFGGCGGGAE5FGGGGGGGGGGDEGGGDCEEFGGCEGEFGGGCGG?FGGGGGGGGGGGGGFGFFGGGGGDGD@GG:
@M03364:396:000000000-C9LGT:1:1101:18990:9788 1:N:0:10
ACTCCTACGGGAGGCAGCAGTGAGGAATATTGGTCAATGGGCGGAAGCCTGAACCAGCCAAGTCGCGTGAAGGATGAAGGTATTATGTATTGTAAACTTCTTTAGCAGTGGAGAAATAAGGGGGTCGTGACCCCTGATGCTAGTACACTGAGAATAAGGATCGGCTAACTCCGTGCCAGCAGCCGCGGTAATACGGAGGATCCGAGCGTTATCCGGATTTATTGGGCGTAAAGGGCTCGTAGGCGGTTCGTCGCGTCCGGTGTGAAAGTCCATCGCTTAACGGTGGATCCGCGC
+
GGGGGGGGGGGGGGGGGGGGGGGGGGGGGGGGGGGGGGGGGGGGGGGGGGGGGGGGGGGGGGGGGGGGGGGGGGGGGGGGGGGGGGGGGGGGGGGGGGGGGGGGGGGGGGGGGGFGGFGG@EC+=FGG3:AF<FGEFGGGGGGGGGEGGGGGAFGGGGGGGGGGGGGGGGGGGGGGGGGGGGGGGGGGGGGGGGGGGGGGGGGGGGGGGGGGGFGGGGGGGGGGGGGEGGGGGGGGCFGGGGGGGGCGGGGGGGGGGGEG8CCEGGGGGGGGGGGGGF=CFDEDGGGFGFFGGD
@M03364:396:000000000-C9LGT:1:1101:25242:9795 1:N:0:10
ACTCCTACGGGAGGCAGCAGTGGGGAATCTTGCGCAATGGGGGCAACCCTGACGCAGCGACGCCGCGTGCGGGACGAAGGCCTTCGGGTCGTAAACCGCTTTCAGCAGGGACGAGGCCGCTCCGATGACTGTCCCTGCAGAAGAAGCCCCGGCTAAATACGTGCCAGCAGCCGCGGTAATACGTATGGGGCGAGCGTTATCCGGATTCATTGGGCGTAAAGCGCGCGTAGGCGGCCCGTTAGGTCGGAGGTAAAAGCCCGGGGCTCAACCCCGGCGAGCCTCCGATACCGGCGG
+
GGGGGGGGGGGGGGGGGGGGGGGGGGGGGGGGGGGGGGGGGGGGGGGGGGGGGGGGGGGGGGGGGGGGGGGGGGGGGGGGGGGGGGGGGGGGGGGGGGGGGGGCGGGGGGGGGCFFGFFGG*>**8=F,37,,>C:CF8FFGGGGCGGGGGGFGGGGGGGGGGGGGGGG8@FGGGGGGEGGGGCGGGGGGGGGEEGGGGGGGGGEEEGFFGGGGGGGGGGGGGGGGCEGGGGGGGGGGCGGGGGFGGGGGDEGGGGGGGGGGGG=FGGGGGGGGEGDGGGFFGG)9C5<>BGDG
@M03364:396:000000000-C9LGT:1:1101:26900:9796 1:N:0:10
ACTCCTACGGGAGGCATCAGTGGGGAATATTGCACAATGGGCGCAAGCCTGATGCAGCGACGCCGCGTGCGGGATGGAGGCCTTCGGGTTGTAAACCGCTTTTGTTCAAGGGCAAGACACGAGTTCGGTTGTGAAGAGGGGAGGGTTCGAATAGGCACCGGCTAAGCACGAGCCAGCAGCCGCGGTAAGACGTAGGGTGCAAGCGTTATCCGGAGTTATTGGGCGTAAAGGGCTCGTAGGCGGTTCGTCGCGTCGGGTGTGAAAGTCCATCGCTTAACGGTGGATCCGCGCCGG
+
E<FGGGF9FG+6@@F@CF8@CCEGEFB<CFFFCGCFEEEFFEC+@6@F@<8E9@9E@,@F:FG7CCFED,@EBF+B4,BCC@=5,BFFF+@BEFEFE::+B+:F<,,<,<:FC3>BB,B,++68+,:3++8++,,<73,8**5*>*,,138,8,,38<*=***=,,+2+**11::FGFF7*<//:8**+3+;E>8CEAE*+<98?8/;*+</***/*0+++38;::**;<+;?;8EE5CE@EGC*:=:ACGC17*:>/55>A7?+0<:D*+975C<7*:9..:3*9C>C@@)/7
@M03364:396:000000000-C9LGT:1:1101:15380:9810 1:N:0:10
[truncated: 53,067,005 more chars]
