# Supplementary material for: Characterization of the bacterial microbiota composition and evolution at different intestinal tract in wild pigs (Sus scrofa ussuricus)
Source: PeerJ. 2020 May 26;8:e9124. doi: 10.7717/peerj.9124 (PMC7258971; doi:10.7717/peerj.9124)
Supplement: Supplemental Information 20 [file peerj-08-9124-s029.gz › D19AH659-Y6CE4_R2.fq]

@M03364:396:000000000-C9LGT:1:1101:9622:1214 2:N:0:10
GGACTACACGGGTTTCTAATCCTGTTCGCTCCCCACGCTTTCGCTCCTCAGCGTCAGTAACGGCCCAGAGACCTGCCTTCGCCATTGGTGTTCTTCCCGATATCTACACATTCCACCGTTACACCGGGAATTCCAGTCTCCCCTACCGCACTCAAGCCCGCCCGTACCCGGCGCGGATCCCCCGTTAAGCGATGGACTTTCACACCGGACGCGACGAACCGCCTACGAGCCCTTTACGCCCAATCATTCCGGATCACGCTTGCACCCTACGTATTCCCGCGGCTGCTGGCCCGTAGTTAGC
+
CCCCCGGGGGGGGGGGGGGGGGGGGGGGGGGGGGGGGGGGGGGGGGGGGGGGGGGGGGGGGGGGGGGGGGGGGGGGGGGGGGGGGGGGEFGEDGGGEFGGGGGGGGFGGGGGGGGFGGFGGFGGGGGGGGGGGGF9EGGGGGGFGGGGGFGAFDGFGGGGGGACCCEGGGGG?F2:5?GG*8/=CG7:FE58CEE**+>EGEGAGDE9BG6=6):>34CGFGBBFFB.(CB:?BF2A<GGGF67.56>FGG,14>8FF?1:4*)2ADB::485::)6:8((396167:26(4---)0*-0*
@M03364:396:000000000-C9LGT:1:1101:16567:1261 2:N:0:10
GGACTACCCGGGTTTCTAATCCTATTTGCTCCCCACGCTTTCGTGCCTCAGCGTCAGTAACAGGCCAGGCGGCCGCCTTCGCCACTGGTGTTCTTCCATATATCTACGCATTTTACCGCTACACATGGAGTTCCACCGCCCTCTCCTGTCCTCCAGCCTGCCAGTTTCCAAAGCCTGTACCGGTTGAGCCGGTACCTTTCCCTTCCGACTTAACAGGCCGCCTCACCCCCCTTTACGCCCCATCATTCCGCATACCCCCCGCCCCCCACGTCTTATCCCGGCCGCTTGCCAGTACTTCGCC
+
CCCCCGGGGGGGGGGGGGGGGGGCFGGGGGGGGGGGGGGGGGGFFGGGGGGGGGGGGGFGGGGGGGGGGGDGGGGGGGGGGGGGGGGGFGGGGGGGGGGGGGGGGGGGGGGGGGFGGGGGGGGGFGGGGGGGGGGGG@CFGGGFGGGGEFGFGFGFGGGGGGFGFFGGGGGC9@5CGFCFG5D*>?,0@>@DD5ECDGFF,.68<)/8BGFG38>7C<EE:<(,(*/)4C;(45<),2?E*3,46)64BD*-3<<7)1(-,,:,>E596(,(.4)).+,4((((-(-4354).))*/0(*1
@M03364:396:000000000-C9LGT:1:1101:16057:1263 2:N:0:10
GGACTACACGGGTATCTAATCCTATTTGCTCCCCACGCTTTCGTGCCTCAGCGTCAGGTACAGGCCAGGCGGCCGCCTTCGCCGCTGGTGTTCTTCCACATCTCTACGCATTTTACCGCTACACCTGGAGTTCCACCGCCCTCTCCTGTCCTCAAGCCGTGCAGTTTCCAAAGCCTGAACCGGTTGAGCCGGTCCCTTTTACCTCAGACTTGCCCAGCCGCCTGCCCCCCCTTTACGCCCCATCATTCCGCATACACCCTCGCCCCCCCGTATTTACCCGGCCGCTCGCCCGTAATTTCCC
+
CCCCCGGGGGGGGGGGGGGGGGE9FFGGGGGGGGGGGGGGGGGGGGGGGGGGGGGGF8FGGGGCFGGGGGGGGGGGGGGGGGGGGGGGFGGGGFFGGGGGGGGGGGGGG7FG9<CFGGGGGGGG,@FGFFGGGG8FF7?FGGGBGGF,7?FEFFGFGFGECFFFFGGFGFF,@F94E*>CGGC1B*,0;C*9CEGGG?FG93+1:)))39?+.)5487E*6C1<(0.)(944(5))44EE?<021)6-96/,(-),)4(4((*(11/(4(((.44).2,((,((---419:((-,)0/.22
@M03364:396:000000000-C9LGT:1:1101:14342:1285 2:N:0:10
GGACTACTCGGGTTTCTAATCCTGTTCGCTCCCCCAGCTTTCGCGCCTCAGCGTCAGTGGTGGCCCAGAAGGCCGCCTTCGCCACCGGTGTTCTTCCCGATATCTGCGCATTCCACCGCTACACCGGGAATTCCGCCTTCCCCTACCACACTCGAGCCCGCCGGTATCGGAGGCTCGCCGGGGTTGCGCCCCGGGCTTTTACCTCCGACCTAACTGGCCGCCTACGCGCGCGTTACGCCCAATGAATCCGGCTCACGCCCGCCCCCTTCGTATTACCGCCGCCGCGTGCACGCACTTTGCC
+
CCCCCGGFGGEGGDEGGGEBFFFEGGGGGGGGGGGGGGGGGGGGGGGGGGCFGGGGFCE<FFGGGGGGGEGGGGGGGGGGGGGGGGGGGGGGGFEGGGCFFGGGGGGGGGGFAFFGGGEDCGGGGGGGCGFGGGGGG:DFGGGFGGGDFFGBFFC5CCGGGGFGEEGGGGGGFG2F=5C5/39*=C*-72:DDEE5);AC<<GAFF3;7>1+2>+64:C51>(4424)(/4(-4-8??GGE(,516:AF<)(-(,)04(3(-:9<C9(.-3:(.)).*4(-3,4((--3(.8(,-57*.2:
@M03364:396:000000000-C9LGT:1:1101:10202:1286 2:N:0:10
GGACTACCAGGGTTTCTAATCCTGTTCGCTCCCCACGCTTTCGCTCCTCAGCGTCAGTAACGGCCCAGAGACCTGCCTTCGCCATTGGTGTTCTTCCCGATATCTACACATTCCACCGCTACACCGGGAATTCCAGTCTCCCCTACCGCACTCAAGCAGGCCCGTACCCGGCGCGGACCCACCGTAAAGCGATGGACTTCAACACCGGCCGCGCCGACCCGCCACGCACCCCTTTACGCCCATAAAACCCGGTAAAGCATGCCCCCTCACGCATTCCCGCGGCTCCTGGCCGGAGTTCGGC
+
CCCCCGG,,CFFGC@FGGGGGGGFGG<FGGGGGGGGDGGGGGGC:FGEGGG8FGGGCE<EG7FFGGGGGGGCF,AFGGGGDGGD:FGGGGGGGCEGG8BFGGGFGGGAGCFGFGFFGG+=EGGF,@FFEGGGGGD<E=DGG+BD+D>@CBGAGD+3,,,1@C>DF7CE,@EEBFAGG4E*,**1=**,+8*:CEC**2?1+1C):A)611(/7)*(11CE><6((*,0()-(-4)45(;CC0(.*-.)75)(((()*),.4)<1DE3((.(.,-(:26(((((,-(,5(((-((-0)0()1
@M03364:396:000000000-C9LGT:1:1101:21337:1287 2:N:0:10
GGACTACCGGGGTTTCTAATCCTGTTTGCTCCCCACGCTTTCGCGCCTCAGCGTCAGTTGTCGTCCAGCAAGCCGCCTTCGCCACTGGTGTTCCTCCTAATATCTACGCATTTCACCGCTACACTAGGAATTCCGCTTGCCTCTCCGATACTCAAGGGCTACAGTTTCAAATGCAGTTCATGGGTTGAGCCCATGGATTTCACATCTGACTTGCAGCTCCGCCTACACGCCCTTTACACCCAGTAAATCCGGCCAACGCTTGCAACCTACGCATTCCCGCGGCGGCTTGCCCGGCGTTCGC
+
CCCCCGGGGGGGGGGGGGFGGGGFGGGGGGGGGGGGGGGGGGGGGGGGGGGGGGGEFGGGGGGGGGGGGGGGGGGGGGGGGGGGGGGGFGGGGGGGGGGGGGGGGGGFGGGGGGGGGGGGGGGGGGGGGGGGGGGGG:6FGGGFGGG8EAFF>9FFFGEGGGFGFFACGGGGFGFGGFGGFGF7DE:8AFFGGGGGGGGGGFGFCFFFEG5=7=A@F=GGFGFF0E@FFG<1(6;766;CEDFF6)));F9>(.1:F(4:?1*8*<F?FF1((((-.<(4466((--436(50((080(9C
@M03364:396:000000000-C9LGT:1:1101:12905:1319 2:N:0:10
GGACTACTGGGGTTTCTAATCCTGTTCGCTCCCCCAGCTTTCGCGCCTCAGCGTCAGTGGTGGCCCAGAAGGCCGCCTTCGCCACCGGTGTTCTTCCCGATATCTGCGCATTCCACCGCTACACCGGGAATTCCGCCTTCCCCTACCACACTCGAGCCCGCCGGTATCGGAGGCTCGCCGCGGTTGAGCCCCGGGCTTTTCCCTCCGGCCTAACGGGCCGCCCACCCCCCCCTTACGCCCCATGAATCCCGATAACCCCCGGCCCTTCCCGATTTACCGCGCCGCCCTGCCCGGATTTCCC
+
CCCCCGGGGGGGGGGGGGFGGGGGGGGGGGGGGGGGGGGGGGGGGGGGDGAFGGGGGGG8FFGGGGGGDFFGGGGGGGGGGGGGGGGEGFGGGFFGGGGGGDGGGFGGGGGGBFGGGGGGGGGGGGCEGGDGGGGGGGGGGGGFGGG,@AG=C);?GGGDEG5DC@CFGEC:8C9C5>=C*/9*/*,,7EGGDEG=5;CG9)3)9<7((13*).*(93=*-)(,4*(0-/(((.533:GG*,.(7)..?*/11(4<)(4,,357D*2.4(,((4().3((-4(-(((-((.(:(4).*)22
@M03364:396:000000000-C9LGT:1:1101:22771:1393 2:N:0:10
GGACTACCGGGGTTTCTAATCCTGTTCGCTCCCCCAGCTTTCGCGCCTCAGCGTCAGTGGTGGCCCAGAAGGCCGCCTTCGCCACCGGTGTTCTTCCCGATATCTGCGCATTCCACCGCTACACCGGGAATTCCGCCTTCCCCTACCACACTCGAGCCCGCCGGTATCGGAGGCTCGCCGGGGTTGAGCCCCGGGCTTTTACCTCCGAACTAGCAGGCCGCCTACTCGAGCTTCACGCCCCCTCAATCCGCATAACGCCCGCCCCACACGCATGTCCTCCGCTCCTAGCACCTAAATTTCC
+
CCCCCGGGGGCGGEGGGGFGGGG,EFGCGEGGGGGGGGGGGGGG@EFCEG,CFGGGGGD@C7FFDGGGE6:FFGGGGGG=DGGGGGGGCGEGGGGFCFFFFGGGCFFGGGGGFA8FGEEGGGCGG+8FGE<FGGFGG>CEGF86DGBCCCCC7)*3@E@C*>*/CEFGGGD>AC=CE>E*=*98C5,,90*//:8=58@F?AG<C4@>(9:?)0+)14**,/(((2..(*((.).),1:5*((().4:77*(,:28)--42(1-/*)434(-(()-6+.((-,(-5.64)5(..)1**.2:
@M03364:396:000000000-C9LGT:1:1101:13228:1397 2:N:0:10
GGACTACACGGGTTTCTAATCCTGTTCGCTCCCCCAGCTTTCGCGCCTCAGCGTCAGTAGTGGCCCAGAAGGCCGCCTTCGCCACCGGTGTTCTTCCCGATATCTGCGCATTCCACCGCTACACCGGGAATTCCGCCTTCCCCTACCACACTCTAGCCCGCCGGTATCGGAGGCTCGCCGGGGGTGAGCCCCGGGCTTTTCCCTCCGAACTAACTGGCCCCCCTCCCTCGCCTTTAGCCCCAGGGATCCCGATTACGCCCCCCCCCTACCGCTTACCCCCGCCGGTGTGCACGCGTTTGCC
+
CCCCCGGGFGGGGGGGGGGGGGGGGGGGGGGGGGGGGGGGGGGGGGGGGGGGGGGG:@,,CFGGGGGGF@CEFGGGGGGGGGGGGGFGFGGGGFGFGG@FGEEGDDGGDGGGEGGGG7CGGGGGGGGFGGGGGG,BC+=FFGGFDGGCGFECF0?C@DDEGG5DFB:>C5C::F(**)3/*=C8C:*(/2@C):C:);CF+.C)0<)(->2+)9+.24C*(9((-1,)()-,-8))).CC*(((),.-<*/4(((-0((-((2,9?)(4(2((,(.4+4(4,-((,-((.).((-.004*2
@M03364:396:000000000-C9LGT:1:1101:14415:1443 2:N:0:10
GGACTACCAGGGTTTCTAATCCTGTTTGCTCCCCACGCCTTCGAGCCTCAACGTCAGTTACAGTCCAGTAAGCCGCCTTCGCCACTGGTGTTCCTCCTAATATCTACGCATTTCACCGCTACACTAGGAATTCCACTTACCTCTCCTGCACTCTAGTCATACAGTTTCCAAAGCAGTTTAGGGGTTGAGCCCCCACATTTCACTTCAGACTTGCACCACCGTCTACGCTCCCTTTACACCCAGTAAATCCGGATCACGCTTGCCCCCTACGTATTCCCGCGGCTGCTGGCACGTCGTTAGC
+
CCCCCGGGGGGGGGEGGGGGGGGGGGGGGGGGGGGGGGGGGGGGGGGGGGGGGGGGGGGGGGGGGGGGGGGGGGGGGGGGGGGGGGGGGGGGGGGGGGGGGGGGGGGGGGGGGGGGGGGGGGGGG>FGGGGGGGGGGGGGGGGFFGGGGFGFG<DFFGFGAFFF=FFGGGG9DFEGGFGAFDDGGGCDFFCDGGDGGGGGGEGFCFFEEGFG@+,3*:DEA?9>>D=99C@FFEF4CCG<F9BE@C45FGGFFF(6A0;;/:86FGG>;<043<:)4<<B2999>?))5<??(((00)(12
@M03364:396:000000000-C9LGT:1:1101:18594:1515 2:N:0:10
GGACTACAGGGGTATCTAATCCTGTTTGCTCCCCACACTTTCGCGCCTCAGCGTCAGTTACAGTCCAGTAAGTCGCCTTCGCCACTGGTGTTCCTCCCAATCTCTACGCATTTCACCGCTACACTGGGAATTCCACTTACCTCTCCTGCACTCAAGCTCATCAGTCTCCAAAGCAATTCCCACCTTGAACGCAGGACTTTCACTTCAGACTTAACAAGCCGCCTACGCGCCCTTTACGCCCAATCCTTCCGGACAACGCTTGCCCCCTACGTATTCCCGCGGCTGCTGGCTCGTCGTTAGC
+
CCCCCGGGDEFCGGGGGGGGGGGCFGGGGGGGGGGGGGGGGGGGGGGGGG8CFGGGCGGGGGGGGGGGFGGFFGGGGGGGFGGGGEGGGGGGGFFGGGGGGGGGGGGGGGGGGGFFGEEDEGGGGFGGGGDG9FGGGF9FGG9DD@ADEDFF:8DF9,@FDGFGG,3>EGC@0F=CEFGGFEDC?D,5;,@@7>:EFF9A;7=7FFF@EGCA7=@5>CGG97>)/>(:():@9;;7728:CD@@)(7?FG39;>1(.--8:(*8*/7(-41(5:424C090,-2,(.)(8(),-()0)(9?
@M03364:396:000000000-C9LGT:1:1101:7999:1526 2:N:0:10
GGACTACCGGGGTTTCTAATCCTGTTTGCTCCCCACGCTTTCGAGCCTCAGCGTCAGTTACAGTCCAGAGAATCGCCTTCGCCACTGGTGTTCTTCCTAATCTCTACGCATTTCACCGCTACACTAGGAATTCCATTCTCCTCTCCTGCACTCTAGACTTCCAGTTTGAAATGCAGCACCCAAGTTGAGCCCGGGTATTTCACATCTCACTTAAAAGTCCGCCTACGCTCCCTTTACGCCCAGTAAATCCGGACAACGCTCGCCACCTACGTATTACCGCGGCTGCTGGCACGTAGTTAGC
+
CCCCCGGFGGGGEGGGGGGGGGGGGGGGGGGGGGGGGGGGGGGGGGGGGGGGGGGGG@FFGGGGGGGGGGGGGGGGGGGGGGGGGGGGFFGGGGGGGGGGGGGGGGGGGGFGGGGGGGGGGGGGFGGGGGGGGGGGGFGFGDF9=@DDGFGDFF=DFFGGGGFGGGGGFFGGFGEGGFGGGGDFGG<;CFGGGGGGGGGFGFGFGFCFFGFGE+2:8EFC=DADFFDA9G@53>EEE@8CGFFFFF3CFGCB@>0;A>F:?9EF*?F?F??2<<24<<:;>>F>FF:8?FFFFF(0<*)2;
@M03364:396:000000000-C9LGT:1:1101:8731:1533 2:N:0:10
GGACTACCAGGGTTTCTAATCCTGTTCGCTCCCCACGCTTTCGCTCCTCAGCGTCAGTAACGGCCCAGAGACCTGCCTTCGCCATTGGTGTTCTTCCCGATATCTACACATTCCACCGTTACACCGGGAATTCCAGTCTCCCCTACCACACTCAAGCCCGCCCGTACCCGGCGCGGATCCACCGTTAAGCGATGGGCTTTCACACCGGACGCGACGAACCGCCTACGCGCCCTTTACGCCCAATAAATCCGAATAACGCTTGCCCCCTACGTAGTCCCGCGGCTGCTGGCCCGTAGTTAGC
+
CCCCCGGGGGGGGGGGGGGGGGGGGGGGGGGGGGGGGGGGGGGG@FGGFGGGGGGGGGGFGGDFGGGGGG:BFGGGGGGGGGGGG<FGGGGGGGGFGGGGGGGGGGGAFGGGGGGGGCFCCCFFD@CGGGGGGGG<EGFGGGGFGGG,DDFFGDGFGFGECC?DG7>BE7CEBG4*/)/A?E4CGEC:FG/88C5*2CFFGCF5FF>BFG0=():,90EG05>B(08)(>992:7)6:EEGF08)44ABGG2,2(.986?(2;(28C628(()(-.6<029((((44).,.36,()00-:2
@M03364:396:000000000-C9LGT:1:1101:8236:1557 2:N:0:10
GGACTACTAGGGTTTCTAATCCTGTTTGCTCCCCACGCTTTCGCGCCTCAGCGTCAGTTGTCGTCCAGCAAGCCGCCTTCGCCACTGGTGTTCCTCCTAATATCTACGCATTTCACCGCTACACTAGGAATTCCGCTTGCCTCTCCGATACTCAAGGGATACAGTTTTGAAAGCAGTTCATGGGTTGAGCCCATGGATTTCACTCCCAACTTGCATCTCCGCCTACACGCCCTTTACACCCAGTAAATCCGGACAACGCTTGCAAACTACGTATTACCGCGGCTGCTGGCCCGTCGTTAGC
+
CCCCCGGGGGGGF?GGGGGGGGGGGGGGGGGGGGGGGGGGGGGGGGGGEGFGGGGGGFGGGGGGGGGGGGGGGGGGGGGGGGGGEGGGGGGGGFFGGGGGGGGGGGEGGGEGGGGGF+CDEFGGFCFFGGGGGGGGG@FGGGGFGGEE8AGEF:DF8@FGGGFGFE:FDGGGAGFGGFEAGGGFGG:CFE8FG6DFCF9?FEGCFFF=DGFGEA:*=>GGFG@D=B5A(83>@@FCCCFFD;6EFEECFGGF0:0(.11<B2*)*+1542-3)6:9<<(4346091),510(((-).8(9:
@M03364:396:000000000-C9LGT:1:1101:8409:1558 2:N:0:10
GGACTACTAGGGTTTCTAATCCTGTTCGCTCCCCACGCTTTCGCTCCTCAGCGTCAGTAACGGCCCAGAGACCTGCCTTCGCCATTGGTGTTCTTCCCGATATCTACACATTCCACCGTTACACCGGGAATTCCAGTCTCCCCTACCTCACTCAAGCCCGCCCGTACCCGGCGCGGATCCACCGTTAAGCGATGGACTTTCACACCGGACGCGACGAACCGCCTACGAGCCCTTTACGCCCAATCACTCCGGATAACTCTGTCCCCCTACGTCTTCCCGCGGCGGCCTGCAGGTATTTTGC
+
CCCCCGGGGGGGGGGGGGGGGGCFGGGGGGGGGGGGGGGGGGGGGGGGGGGGGGGGDGGGGGGGGGGGGGGGGGGGGGGGGGGGGFFGFGGEFGGBFGGGGGCFFFGGGGGGGGGFGGGDECEFEGGGGGGGFGGGFFFGGGGD6BF,@DFE=DGFEGGGGGA7F76CFGGGFGBGE>EG6CF*=E*/@<8>DEE?FGF7A3C?GF:;;G;C0):19;E=(/9?0;()-53<<BD)6:EEGB?<)5(-957644(9@))-).33*;>0(.(((.,-.2869B6((-((-,(((..***)29
@M03364:396:000000000-C9LGT:1:1101:9770:1561 2:N:0:10
GGACTACTCGGGTATCTAATCCTATTTGCTCCCCACGCTTTCGTGCCTCAGCGTCAGGTACAGGCCAGGCGGCCGCCTTCGCCGCTGGTGTTCTTCCACATCTCTACGCATTTTACCGCTACACATGGAGTTCCACCGCCCTCTCCTGTCCTCAAGCCGTGCAGTTTCCAAAGCCTGAACCGGTTGAGCCGGTCCCTTTTACTTCAGACTTGCACAGCCGCCTGCTCACCCTTTACGCCCAATCTTTCCGTATACCGCTTGCCACCTACGTATGACCTCGGCTGCTTGCACGTAGTTCGCC
+
CCCCCGGGGFGGGGFGGGFFGGD<@CFGGGGGGGGG@FGGGGGGGGGAFGCECFGGFCFDDEFEFFFFFGGCGGGGEGEDFGGGGDCCFGFGEGGGGGGG,F;FGGGFGGGG,<@?FEEDGDFG,DF<DEGCFFDG8>DFGGEFFGG<;@CE95=A9@EEEGFFFFCGGGGGFGFFF4EFGG4>C?:563:5CGGGCGGF77<?CFA38>7?9=@;D;F=6C3=2+.9<FB:<:))-(::;(4:*644692(.).).4-(,4+)7A*,2,().().(+.-,8(182542.4680(0**(17
@M03364:396:000000000-C9LGT:1:1101:17161:1585 2:N:0:10
GGACTACAGGGGTTTCTAATCCTGTTCGCTCCCCCAGCTTTCGCGCCTCAGCGTCAGTGCTGGCCCAGAAGGCCGCCTTCGCCACCGGTGTTCTTCCCGATATCTGCGCATTCCACCGCTACACCGGGAATTCCGCCTTCCCCTACCACACTCGAGCCCGCCGGTATCGGAGGCTCGCCCGGGGTGAGCCCCGGGCTTTTCCCTCCGCACTACCCGGCCGCCCACGCCCCCTTTACGCCCCATGAATCCGGGTACACCCCGCCCCCCCCCGCCTTCCCCGGCTGCTTGCCCGTACTGTGCC
+
CCCCCGG86FFGFCGGGGGGGGGFGGGGGGGGGGD+CFGEFGGGFGGGGGGGGGGG7F,,6CA:FGGE,9FGGGGGGGGGGGGGGGGECFFGG<EGGCFGGGEGG;FGGGGG9FGGGGGDGGGGG@CCBFGGGGGG8@+CFCFFFGFGFFGCD=997@;ECG>CFCFGDECC?G2**)3*2=C*C=;1/;8D):C=/8<E92C2C>31(9-3(0*-)2C*47(--*-0,),((.))-:GG>:((144A@D)(--,4/(,(,,:13:9(-(,(,((.:2((49(((,.5((.(-((0**.*:
@M03364:396:000000000-C9LGT:1:1101:12616:1596 2:N:0:10
GGACTACCGGGGTTTCTAATCCTGTTTGCTCCCCACACTTTCGAGCCTCAGCGTCAGTTAAAGCCCAGTAGGCCGCCTTCGCCACTGGTGTTCCTCCTAATATCTACGCATTTCACCGCTACACTAGGAATTCCGCTTGCCTCTCCGACACTCAAGGGATACAGTTTTGAGAGCAGTTCCGGGGTTGAGCCCCGGGATTTCACTCCCAACTTGCATCTCCGCCTACACGCCCTTTACACCCAGTAAATCCGGACAACGCTTGCACCCTACGTATTTCCGCGGCTGCTTGCCCGTAGTTTGC
+
CCCCCGGGGGGGGGGGGGGGGGGGGGGGGGGGGGGGGGGGGGGGGGGGGGGGGGGGGGGGGGGGGGGGGGGGGGGGGGGGGGGGGGGGGGGGGGGGGGGGGGGGFGGGGGGGGGGGGGGGGGGGGGGGGGGGGGGGGFGGGGGFGGGEGFFFGFGFEGGGGGFGGGGGGGGFFGFGCBFGGGGGGGGFFGGFDDGGDDGFGCC?CAF@DGFC9F65D<GF@GF66:(;;G?B;BFFFAGGGFFF426<FGDBFF9:FFFFFFGF*A<27<(44),).3::19BF04.-5:(.8((8@4)7C
@M03364:396:000000000-C9LGT:1:1101:13032:1604 2:N:0:10
GGACTACCCGGGTTTCTAATCCTGTTCGATACCCGCACTTTCGAGCTTCAGCGTCAGTAACGGCCCAGAGACCTGCCTTCGCCATTGGTGTTCTTCCCGATATCTACACATTCCACCGCTACACCGGGAATTCCAGTCTCCCCTACCTCACTCAAGCCCGCCCGTACCCGGCGCGGATCCACCGTTAAGCGATGGACTTTCACACCGGTCGGGTCGACCCGCCTCCCAGCCCTTTACGCCCAATAAATCCGGATAACGCTCGCTCCCTACGTATTCCCGCGGCTGCTTGCCCGTACTTTGC
+
CCCCCGGGGGGGGGGGGGFFFGG<FCFG8F,CGGCCCFGGFFG@EG7FGGDEGGGGGGGDAFGCCFGGEEFFGFGGGGFGGGGEFGGGFGGCF<FGG<:@>CEFFGF9FEGF,C;FGG+@EGGGF@:FCFGGGGG,@DDFGDGFGGE,9;F9BD??A6+4+@59FGGE9*@>DG>4*)=C9:*1=C=6;F**/=**;<FFG)<575:1(9(/-)/-9(1>9C;(3/())/2:??:AB?G5C<(,05))7C5,8:2<?018228(9:C:AF:2,)4)-::;-(79(,)))3,),42)01)*2
@M03364:396:000000000-C9LGT:1:1101:21058:1614 2:N:0:10
GGACTACAGGGGTTTCTAATCCTGTTCGCTCCCCACGCTTTCGCTCCTCAGCGTCAGTAACGGCCCAGAGACCTGCCTTCGCCATTGGTGTTCTTCCCGATATCTACACATTCCACCGTTACACCGGGAATTCCAGTCTCCCCTACCGCACTCAAGCCCGCCCGTACCCGGCGCGGATCCACCGTTAAGCGATGGACTTTCACACCGGACGCGCCGAACCGCCTACGAGCCCTTTACGCCCAAGAAATCCGGAACACGCTTGCCCCCTCCTTCGTACCGCCGCCCCTGGCGCGTCGTCCGC
+
CCCCCGGGGGGGGGGGGGEEGGGFFEGDFGGGGGGGGGGGGGGGEGGGGGGGGGGGCFGGGGGGGGCG8EFGGGFGGGGGGGGGGCCG<<FEGGED<FCEEGGGGGGGGGGGGGGGGGGGGGGGGGGGGGCGGG=?DFGGGGGDDFGGGEGFFD+:FGFGGGFGC@EGGG8>AE>GCEGGCCG<BE:2FC:94:?6CFGFG?G)6=:((93C35*(9(::;C>?B*8)(14<?:?FF?EGG02(0(.)6>)(4((.7(3:4(8(7*>1(((.--4(-;,(((-((-,(,4((32(.0)()9
@M03364:396:000000000-C9LGT:1:1101:20017:1647 2:N:0:10
GGACTACAGGGGTTTCTAATCCTGTTCGCTCCCCCAGCTTTCGCGCCTCAGCGTCAGTGGTGGCCCAGAAGGCCGCCTTCGCCACCGGTGTTCTTCCCGATATCTGCGCATTCCACCGCTACACCGGGAATTCCGCCTTCCCCTACCACACTCGAGCCCGCCGGTATCGGAGGCTCGCCGGGGTTGAGCCCCGGGCTTTTACCTCCGCCCTAACGGGCCGCCTCCCCGCGCTTTCTGCCCCATGAACCCGTATACACCCCTCCCCCTCCCTATTTCCCCGGGCGCTGGCCCGTACTTAGCC
+
CCCCCGGGGGGGGGGGGGGGGGGGGGGGGGGGGGGGGGGGGGGGGGGGGGGGGGGCFGGGGGGGGGGFGFGGGGGGGGGFFGGGGGGGGGGGGGGGGGDFGGGGGGGGGGGGGGGGGGGGGGGGGGGGCEGGGGFBC==FGGGFFFGFGFGFF=F@@EGGDGFGGEGGGGDGBFBGGFECEEDF>E25?;E<):CE<FC?:5<-;FB(,942()2(9>C5-1,,(*-)-/4(,44).<GFC67(*.),7)/((.6)/39>((2(9*)(,-()..)..+.((((,((-((,((-((0*/.*2
@M03364:396:000000000-C9LGT:1:1101:13287:1666 2:N:0:10
GGACTACTAGGGTATCTAATCCTGTTCGCTCCCCCAGCTTTCGCGCCTCAGCGTCAGTGGTGGCCCAGAAGGCCGCCTTCGCCACCGGTGTTCTTCCCGATATCTACACATTCCACCGTTACACCGGGAATTCCAGTCTCCCCTACCGCACTCAAGCCCGCCCGTACCCGGCGCGGATCCACCGTTAAGCGATGGACTTTCACACCGGACGCGACGAACCGCCTACGAGCCCTTTACGCCCAATAAATCCGGATAACGCTTGCACCCTACGTATTACCGCGGCTGCTGGCACGTCGTTAGC
+
CCCCCGGGGGGGGFGGGGGGGGGGGGGGGGGGGGGGGGGGGGGGGGGGGGGGGGGGGGGGGGGGGGGGGGGGGGGGGGGGGGGGGGGGGGGGGGGGGGGGGGGGGGGGGGGGGGGGGGGDGGGGGGGGGGGGGGGFFGGGGGGFGGGGGFGFGF7CGEGGGGFGEGGGGGGGFGFG*:CE6CGGFE@=AF85CCE:FGG?E>GFGFF69D9GF)?3DBGGFGF?0A:5:GF6(426>FGGGFB0)442@D39(((6F?>???G)CGG6?F?836><<E32(,46B?)4:?(5:3()0)-9C
@M03364:396:000000000-C9LGT:1:1101:19286:1688 2:N:0:10
GGACTACCAGGGTATCTAATCCTATTTGCTCCCCACGCTTTCGTGCCTCAGCGTCAGGTACAGGCCAGGCGGCCGCCTTCGCCGCTGGTGTTCTTCCACATCTCTACGCATTTTACCGCTACACATGGAGTTCCACCCCCCTCTCCTGTCCTCAAGCCGTGCAGTTTCCACAGCCTGAACCGTCTGGGCCCGTCCCTTTTCCTTCAGACTTGCACAGCCGCCTGCTCACCCTTTACGCCCCATCAATCCGTATAACCCATGCCCCCCACTCATTACCCCCGCAGCTGGCCCGTAACTCCCC
+
A<CCCFFFAGEE@A@F@FGGGG,<CCFGGAEEGEDC7:CFFGG@@CFAFGDG@F,4,,<<F9F@F:FE7CFCF@EGGEGF7=FCE@CC8?FGGE=A?9EFGG;F,CE<BEGGG,@AA=E>=C9<,65<8FFDDGC<,+6@C+@FGFF:,;FC9A+*,48E>C*=FEFCFC,>9BB*13<=*=**>:8(21*///:5><>F7)+/7A1)3C)+74C@*/;:(//(40)*)9<(().),3CC*(.(*)))0514<0))0((.,(+(/*)(4(.()-).-3(-3>1(4:(,(((44((.**.*9
@M03364:396:000000000-C9LGT:1:1101:11292:1691 2:N:0:10
GGACTACCCGGGTTTCTAATCCTGTTCGCTCCCCACGCTTTCGCTCCTCAGCGTCAGTAACGGCCCAGAGACCTGCCTTCGCCATTGGTGTTCTTCCCGATATCTGCGCATTCCACCGCTACACCGGGAATTCCGCCTTCCCCTACCACACTCGAGCCCGCCGGTATCGGAGGCTCGCCGGGGTTGAGCCCCGGGCTTTTACCTCCGACCTAACGGGCCGCCTACGCGCGCCTTACGCCCACTGAATCCGACTAACGCTCGCCCCCTACGTATTATCGCCGCCGCCGGCCCGCATTTGACC
+
CCCCCGGGGGGGG>FGGGGGGGGGGGGGGGGGGGGGGGGGGGGGGGGGGGGGGGGGGGDGGGGGGGGGGGGGGGGGGGGGGGGGGFGGGFGGGGGGGGGGGGEGG9CFGGEGGGGGGGGGGGGGGDGGGGDFGGGGGF8CFGGFGGGFGFGFF=GEGGGGGGFGFCFGGDGGEE5<5?EGGGG7:=<5A?CDGGDGC5F6E<C6FF)22919?>59C3:E>G8(.2()-),(3(3:02/:;(,)*.-6:)*-,4,,<-(((488D*)3:(44)(-).2-(49--3(--(-76((,)00-*2
@M03364:396:000000000-C9LGT:1:1101:16666:1735 2:N:0:10
GGACTACTGGGGTTTCTAATCCTGTTTGCTCCCCACGCTTTCGCGCCTCAGCGTCAGTTGTCGTCCAGCAAGCCGCCTTCGCCACTGGTGTTCTTCCCGATATCTGCGCATTCCACCGCTACACCGGGAATTCCGCCTTCCCCTACCACACTCGAGCCCGCCGGTATCGGAGGCTCTCCCGGGTTGAGCCCCGGGCTTTTCCCTCCGACCTAAACGGCCCCCCTCCCTCTCCTTATGCCCCTGTAATCCCGGTCACCCTCCGCCCCTCACGCTGTTCCCCGCTGCCTGCACCGCATTCAGC
+
CCCCCGGG6FEGGGGGFGEGGGGGGGGGGGGGGGGGEGGFGGGG+FGGGGFFEGGEGGC66CCFGGGGFG@FFGGGGGGGFGGGGFFGFEFGGGGGGFCFGECFC,CCGGCF9FGGGEGGGGGGGGGGCGGGGG8:@@=FFGEFCGG,>9F8F)7@FDG5CF5*>*1D=7C5?G=G,?C0**/11*,.)8;:2>EG)*?C98F)*0)-479+)*+-*(:/(1((-*,),2((.)))--<C*(-)*.)-96*(-(,.1((,4(*(11*,(.((,--))3.,4((,((.5(((.-(())*-00
@M03364:396:000000000-C9LGT:1:1101:16724:1765 2:N:0:10
GGACTACTCGGGTTTCTAATCCTATTTGCTCCCCACGCTTTCGTGCCTCAGCGTCAGGTACAGGCCAGGCGGCCGCCTTCGCCGCTGGTGTTCTTCCACATCTCTACGCATTTTACCGCTACACATGGAGTTCCACCGCCCTCTCCTGTCCTCAAGCCGTGCAGTTTCCAAAGCCTGAACCGGTTGAGCCGGTCCCTTTTACTTCAGACTTGCACAGCCGCCTGCGCACCCTTTACGCCCAATCATTCCGGATACCGCTTGCCCCCCACGTATTACCCCCGCTGCTGGCCCGTACTTCTCC
+
CCCCCGGGGGGGFGGGGGGGGGGGGGGGGGGGGGGGGGGGGGGGGGGGGGGGGGGGGGGGGGGGGGGGGGGGGGGGGGGGGGGGGGGGGGGGGGGGGGGGGGGGGGGGGGGGGGGGGGGGGGGGGGGGFFGGGGGGGFGGGGG?FGGFGFGFGE9AFFGGEGFGGGGGGFGGFGFDG4DFGGGFEG:7FC:CDGGGFGGFD<CEF7C<EFCCC6C>C?G*7D(2.14.,98-,86A(4EEC122))6>F4942<>2.4,8(8<2<E)791(.)5)66+4,9>2613)43(4>99()10)*2
@M03364:396:000000000-C9LGT:1:1101:8461:1887 2:N:0:10
GGACTACCAGGGTTTCTAATCCTGTTCGCTCCCCACGCTTTCGCTCCTCAGCGTCAGTAACGGCCCAGAGACCTGCCTTCGCCATTGGTGTTCTTCCCGATATCTGCGCATTCCACCGCTACACCGGGAATTCCGCCTTCCCCTACCACACTCGAGCCCGCCGGTCTCGGAGGCTCGCCGCGGTTGAGCCCCGGGCTTTTACCTCCGACCTAACTGGCCGCCTACTCGCGCTTTACCGCCAATGAATCCGTATAACTCTCCTCCCCTCAGCATTGTCTCTGCTGCTGGCCCGGTATTCGCC
+
CCCCCGGGGGGGGGGGGGFAFGGGGGGCFCGGGGGGGGGGGGGGGGGGGDEGGGGGGGGGGGGGGGGGFGGGGGGGGGGFGGG,C9F?FFGGGGGGGGGGGGGGDGGGGGGGGGGGGGGGGGGGGGGDDFBDGGGGGFGGGGGFGGGDGBFDGC6ACEGCEGFCG*AGGF5**=2CGFGG**:4B5C=AFGDD=EEG>C9F8<4CF36(9>F0>+47.CE9<2((+.)(1-,8(46)(22*(35*..6)91(354<*..5()225CC((,)-.))).+)).5)53),2(.8(((,08*(19
@M03364:396:000000000-C9LGT:1:1101:22018:1897 2:N:0:10
GGACTACTAGGGTTTCTAATCCTGTTCGCTCCCCCAGCTTTCGCGCCTCAGCGTCAGTGGTGGCCCAGAGGGCCGCCTGCGCCACCGGTGTTCGTCCCGAGAGCTGCGCATTCCACCGCTACACCGGGAATTCCGCCTTCCCCTACCAAACGCCAGACCGCCGGGATCGGAGGCTCGCCGGGGTGGCGACCCGGGCTTTTACCACCGACCCAACCGGCCCCCTTCCCGCGGTTTGCCCCCCCCGCATCCGTATATCCCTACCCCCCCACGTATTCCGCCGGCCTCTCGCCAGCACTTCGCC
+
-86BCCFG,E<<FABFGGE<FFG9E<FBECFFGGGG@@C6FFGG:F+:@F@FGGG78<CFG?@<FFGG8,C:@FGEGG,,8CFEG<FF4@=+E+4BF?F>:@+9D>FDG@BB,CDFF8CC+@EGD7FC+@B:3@DFE+37DD:AGG8<4**131?>,14CCFBD*:/=8/;E)*/*:)=E**1:8E,,):*9CE=E/;CGF8<49@3(4C(:,)*-/-:C91,,(*()-)((--(-))2:*(((.-,46/14:?)49).)(.1()/)---4,)(.),/-(((((,(,,,(,-2,()/1(1C
@M03364:396:000000000-C9LGT:1:1101:7740:1904 2:N:0:10
GGACTACACGGGTATCTAATCCTGTTCGCTACCCATGCTTTCGAGCCTCAGCGTCAGTTACAGTCCAGAGAAGCGCCTTCGCCACCGGTGTTCTTCCTAATCTCTACGCATTTCACCGCTACACTAGGAATTCCCTTCTCCTCTCCTGCACTCTAGACTTCCAGTTTGAAATGCAGCACTCAGGTTAAGCCCGAGTATTTCACATCTCACTTGACAATCCGCCTACGCTCCCTTTACGCCCAGTAAATCCGGACAACGCTTGCACCCTACGTACTACCGCGGCTGCCGGCACGTAGTTCGC
+
CCCCCGGGFFEGGGGGGGGGGGGGGGGGGGGGGGGGGGGGGGGGGGGGGGGGGGGGGFGGFGGGGGGGFGGGGGGGGGGGGGGGDGGGGGGGGGGGGGGGGGGGGGGGGGGGGGGGGGGGGGGGGDGGGGGFGGGFGGGGGGGF?FD@DDEED0D9CEEGGGFGGGGGGDFFFGFGGFGGGGGDFG@9BDFGGGGGGGCFGFGFGFAE5CEG*;,121D?>DFD>ED>=DFFFFFFFFGFG;;@:55<FF)4(:6(0.6?2458GGG<2?::?(4>AE>(42;96((,(76;3207>*)7C
@M03364:396:000000000-C9LGT:1:1101:17037:1911 2:N:0:10
GGACTACTGGGGTTTCTAATCCTGTTTGCTCCCCGCACCTTCGCACCTCAGCGTCAGTTATCTGCCTGAAACCTGCCTTCGCCATTGGTGTTCTTCCCGATATCTACACATTCCACCGTTACACCGGGAATTCCAGTCTCCCCTACCGCACTCCAGCCCGCCCGTACCCGGCGCAGATCCACCGTTAGGCGATGGACCTTCACACCGGACGCGCCGAACCGCCTACGAGCCCTTTACGCCCAACAAATCCGGATAACGCTCGCACCCTACGTAGTACCGCCGCTGCTGGCACGTCGGTAGC
+
CCCCCGGGGGGGGGGGGGGGGGGGGGGGGGGGGGGGGEGGGGGGGGGGGGGGGGGGGGGGGGGGGGGGGGGGGGGGGGGGGGGGDDFGFGGGGFGGGGGGGDEGFFGGGGGGGGGGGGG>EGGGGEGGGEGGGGG,@FCGGGGFGGGGGEGFGFGFGGGGGGFGGGGGGGGG>GFG9FFG9DF*=A*6FD:49EC2CFFFG8CCGFFFFGBG2):,79EGFGF:?CB7(79:BF:9A?GEG?6(043)9<7(3(()04>:?2:(9E>?0<B:2.4).<(4(4329672832?B18)))(1*
@M03364:396:000000000-C9LGT:1:1101:11372:1959 2:N:0:10
GGACTACCGGGGTATCTAATCCTGTTCGCTCCCCCAGCTTTCGCGCCTCAGCGTCAGTGGTGGCCCAGAAGGCCGCCTTCGCCACCGGTGTTCTTCCCGATATCTGCGCATTCCACCGCTACACCGGGAATTCCGCCTTCCCCTACCACAATCGAGCCCGCCGGTATCGGAGGCTCGCCGGGGGTGAGCCCCGGGCTTTTACCCTCGCCCTAACAGGCCGCCTCACGTCGCGTTCCGGCCAATGAATCCGTATAAAGGCCGCTCCATACGCTCTTCCGCCGCCGCCTGCACGGCTGTTAGC
+
CCCCCGGGGGEEGGGGGEGGGGGGGGGEGGGGGGDEGGGGGGGGGGGGGGFFGGGG@FG<EFGGGGGGC,CFGGGGGGGGFGGCEFGCFGGGGAFGFC?FFGED;ECCGGGGCFGGG+@=+8@,D8FDGGCGGF?<E:CGFC@F+D6@,*,*6)99B:8CEGBGG8ABC5CG5*(0:3EDEGDC**/,):;<5:C*9EF?23C,*7>(,9-2(0+-71?=(9-((*()-94(-4((-(*1*.(,*6)66D12:34)*)(,,-*-90*.470((--.4*,(,((-(4(3.(80((()0*)*2
@M03364:396:000000000-C9LGT:1:1101:14918:1968 2:N:0:10
GGACTACCAGGGTTTCTAATCCTGTTCGCTCCCCACGCTTTCGCTCCTCAGCGTCAGTAACGGCCCAGAGACCTGCCTTCGCCATCGGTGTTCTTCCCGATATCTACACATTCCACCGTTACACCGGGAATTCCAGTCTCCCCTACCGCACTCAAGCCCGCCCGTACCCGGCGCGGATCCACCGTTAAGCGATGGCCTTTCACACCGGCCGCGACGAACCGCCTCCGAGCCCTTTACGCCCAACAAAGCCCGATAACGCCCGCATCTTCCGGCTTGCCCCCGTCACTGGCACGGAATTGGC
+
CCCCCFGGFGFGGFEGGGFGGGCFFGFGGGGGGGGGGGGGFGGG7FG8FFGGGGGG,<E,EFEEGGGDEF,BF8EFFGAFGGGG:,BFCGGGGGDFGDECGGGF=DGDGGGGDFEGGGGCEGGFG7FECFFEFGGBDF9FGGGFGGGGGFE5FDGFFD8CEFFDGGGGGGGG4>(C78?C+@C<38*/::*/728*7<C?F?GCGB)-,9,79EG9C(/>6DB<(24)4D>?72554?EGG<1()..,07*((-,,943((-/2*:0-6)(-497(,+5-(--(,--:::1)2,())))*2
@M03364:396:000000000-C9LGT:1:1101:20678:1995 2:N:0:10
GGACTACCAGGGTATCTAATCCTGTTTGCTACCCACGCTTTCGAGCCTCAACGTCAGTTACTGTCCAGCAGGCCGCCTTCGCCACCGGTGTTCCTCCTGATATCTACGCATTCCACCGCTACACCAGGAATTCCGCCTGCCCCTCCAGTACTCAAGCCTGACAGTTTCCAATGCCATCCCGCAGTTGAGCCGCGGGTTTTCACATCGGACTTGCCATGCCGTCTACGCTCCCTTTACACCCAGTAAATCCGGATACCGCTTGCCCCCTACGTCTTACCGCGGCGACTGCACCGTAGTTAGC
+
CCCCCGGGGGGGGGGGGGGGGGGGGGGGGGGGGGGGGGGGGGGFGGGGGGEGGGGGGFGGGGGGGGGGGGGGGGGGGGGGGGGGGGGG@GGGGGGGGFGGGFGFGGGGGGGGGFDGGGGGGGGGGFGGGFGGGGGGGEGGGCEDDGC,EBFCED=DGGGG,FFF:EGGGFGGFG=+@AGGEGGGEGFEFGE;>ECE5>CGG4EF+/?918>FEFG9:)CG(/:?3+6>1>1?82>)64FGE0,.*).5@4)(,-47/(-0:2*4DF<>1:2,(4().23419>0(-(3(-21942)./.:*
@M03364:396:000000000-C9LGT:1:1101:9844:2000 2:N:0:10
GGACTACAGGGGTTTCTAAGCCTGTTCGCTCCCCACGCTTTCGCTCCTCAGCGTCAGTAACGGCCCAGAGACCTGCCTTCGCCATTGGTGTTCTTCCCGATATCTACACATTCCACCGTTACACCGGGAAGTCCAGTCTCCCCTACCTCCAGCAAGCCCGCCCGTACCCGGCGCGGATCCACCGTTCAGCGATGGACTTTCACACCGAACGCACCGAACCGCCTCCTACCCCTTTCAGCCCAATCAATCCGGGAAGCGCTTGCACCCTACATATTGCCGCGGCCTCTTGCGCTTCGTTAGC
+
BCCC@8FCC<CGGC;FGGF<FGFGGGGGGGGGFGGG@GEG8FGGGGDFFGFFGGGGEG,6EC@+CCFGGD<FGGGGGGGF@FG,C,,BC@FGFFEEEFCGGGG,,EEFGGGGGGGGG7ECEGFG?E7+=F+AFGG,EB?FGF8983D,@*,)8)=DFFF@CFEDCCEG3@@CB7AD*)=C,>CFC8,/AF:35C*=6CCFG?9<G5B.4D,=(7*4<(:E>GF((*(*)222-2.))-<CE:(4).<<99)4((-(.(4(2,230;D1(,(-).)).0410((((.,)5<(((-()0)(9C
@M03364:396:000000000-C9LGT:1:1101:18316:2004 2:N:0:10
GGACTACAGGGGTTTCTAATCCTGTTTGATACCCACGCTTTCGTGCCTCAGCGTCAGTCGTATCCTGGTAAGCTGCCTTCGCAATCGGGGTTCTGTGACATATCTAAGCATTTCACCGCTACACATCACATTCCGCCTACCTCTTTTACACTCAAGACTACCAGTATCAACGGCAATTGTATGGTTGAGCCACACGCTTTCACCGCTGACTTAATAATCCGCCTACGCACCCCTTACACCCAATAAATCCGGATAACGCTCGCATCCTCCGTATTCCCGAGGCTGCTAGCCCGGCGTTCGC
+
8ACCCGFGFGGGGGGGGGC<EGGGGGGGGEFGGGGGGDGGGFGE<CFGGGFGGGGGFFGCGGGFFGGGGGFFFGGGGGFGGGGGGGGG:FGGGGFF?<FGGGCFGG?FG9BFEFGGGCGDEGGGFFGGFGFGGFCGEE>FGF95?EFDCEFDFD?F,@FGGGFGCDGGGGGG>FF+1?,ECFGDDC+8A8FDF6EEGGGGG@FFDDF2=DEGA+=*C?EF>FDF9?952C@@(6(5(/CGG?@DF437FG<(38()2:1(49C4*2778:28:7:2-3((-,4((-)).(.869,07)-*5
@M03364:396:000000000-C9LGT:1:1101:9554:2021 2:N:0:10
GGACTACCGGGGTTTCTAATCCTGTTTGCTCCCCACGCTTTCGGGCCTCGGCGTCAGTTACAGTCCAGAGAATCGCCTTCGCCACTGGTGTTCTTCCTAATCGCTACGCGTTTCACCGCTACACTAGGAATTCCATTCTCCTCTCCTACACTCTAGACTTCCAGTTTGAAATGCAGCACCCAAATTAAGCCCGGGTATTTCCCATCTCACTTAATAGTCCGCCTACTCTCCCTTTACGCCCAGTAAATCCGGACAACGCTCGCCACCTACGTTTTACCCCGGCTCATGGCGCGTATTTTGC
+
CCCCCGGE7FEEEB,EFFGGGGGGF9F8EGGGGGC:+@BFGGF+@:FDF,BCGGGG7FFGFGAEFGGFGGEGFGFDFG,CBFG:4FFFFFFEG9@<EFFGGC++@@4@F+@FE<E<F@EG=+,BB,7BFF8A,A,,=;?,C8@1D8,,6*8>@6=B,=E7,E+53,5;ECAGF;*+@AFG**3,6,,3?,,<*;?E4DFGC*,0:;BEC89=*1,*1>F:25(8(*)))*/3(76C),;7F(,/:<)/;</(3>F0<1306(*(/190.(2.(8<><3(,--39-.-6)(--(3-0)*)*9
@M03364:396:000000000-C9LGT:1:1101:16962:2040 2:N:0:10
GGACTACTGGGGTTTCTAATCCTGTTTGCTCCCCACGCTTTCGAGCCTCAACGTCAGTTACAGTCCAGTAAGCCGCCTTCGCCACCGGTGTTCCTCCTAATATCTACGCATTTCACCGCTACACTAGGAATTCCACTTACCTCTCCTGCACTCTAGCCAAGCAGTTTCCAATGCAGTCCAGGAGTTGAGCCCCGGCCTTTCACATCAGACTTACTTCGCCGTCTACGCTCGCTTTACACCCAGTGAATCCGTATAACGCTTGCCCCCTACGTATTACCGCGGCTGCTGGCACGTAGTTAGC
+
CCCCCGGG9FFGGEGGGGGGGGGGGGGGGGGGGGGGGGGGGFGCFGGGGGFGGGGGBFEGGFGGGGGGDC@FGGGGGGGGGGEFGCGGCFGGGGGGGGCFGGGGGGGGGGGGGGGGFEGGGGFG=,FGGGGFGF8FF9BFGGGFGGFG8DEDGFGF9=8?,ADDFF8D7=@=;@DFDDGGF,+@@C@;A:D+0+@7*>CFGEEEGF87@FEG*359+/:E=?@D(?>8(2(612=EFFGGG;(/*/1)1;D((6)<F(41?FE,9CCBBFFFF20:AE:B9(27>1:282(,(,(0)*-:*
@M03364:396:000000000-C9LGT:1:1101:8079:2076 2:N:0:10
GGACTACCGGGGTTTCTAATCCTATTTGCTCCCCACGCTTTCGTGCCTCAGCGTCAGGTACAGGCCAGGCGGCCGCCTTCGCCGCTGGTGTTCTTCCACATCTCTACGCATTTTACCGCTACACATGGAGTTCCACCGCCCTCTCCTGTCCTCCAGCCTGCCAGTTTCCAAAGCCTGTACCGGTTGAGCCGGTACCTTTCACTTCAGACTTAACAGGCCGCCTACGCCCCCTTTACGCCCAATGAATCCGCATACCGCCCGCCCCCTACGTATTACCCCGGCTGCTTGCACGTAGTTCGCC
+
CCCCCGGGGGDG6FGGGGGGGGGCGGGGGGGGGGGGGGGGGGGGGGGGGGGGGGGGDFGGGGGDGGGGGGFEGGGGGGGGGGGCF:FGGGGGGCFFGFGGGGGGGFGGGDGGGCFFFGGGGGGG9BFGGGFGGGGGGFDFGGGFGGF830@;8:FFGGGEFGFGCDDGGC;BAGFFEFDE::CFG5:>?FEDC*8C:FGCFC+9=+;534<9)+5;47EC9D?<2*-)(94(4:)6<BGC8:B?45:<F5*(4<BB>6(13;E632)3?:7,6:442+4301(,48),4))-2(.09*(9C
@M03364:396:000000000-C9LGT:1:1101:14867:2105 2:N:0:10
GGACTACCAGGGTATCTAATCCTATTTGCTCCCCACGCTTTCGTGCCTCAGCGTCAGGTACAGGCCAGGCGGCCGCCTTCGCCGCTGGTGTTCTTCCACATCTCTACGCATTTCACCGCTACACTAGGAATTCCGCTTTCCTCTCCGATACTCAAGAATAACAGTTTCAATCGCAGCCCCGAAGTTAAGCTTCGGTATTTCACGACTGACTTGCTATCCCGCCTACGCGCCCTTTCCACCCAATAAATCCGGATCACTCTTGCCACCTACGTATTACCGCGGCTGCCGGCCCGTAGTTAGC
+
CCCCCGGGGGGGGFGGGGGGGGGFGGGGGGGGGGGGGGGGGGGGGGGGGGGGGGGGGGGFGGGGGGGGGGGGGGGGGGGGGGGGGGGGGGGGGGGGGGGGEFGGFFGGGGGGGGGGGGGGGGGGGGGGFGFGGGGGGGGGGGGFGGG+>?GFG@GF>FFGGGFGGGGGGGGGFGFGGFGGG5DEGG@:B<9FGGGGGGGGGFGFGFD94;AGF61);;FG@GFF;?;E>GFFFB?)6<GGGB:2)5<4FC<>?<947)6<B<CF*<D:,((42<:)6346(70-30(((4(,((-)8*-::
@M03364:396:000000000-C9LGT:1:1101:9846:2131 2:N:0:10
GGACTACAAGGGTTTCTAGTCCTGTTCGCTCCCCACGCTTTCGCTCCTCAGCGTCAGTAACGGCCCAGAGACCTGCCTTCGCCATTGGTGTTCTTCCCGATATCTACACATTCCACCGTTACACCGGGAATTCCAGTCTCCCCTACCGCACTCAAGCCCGCCCGTACCCGGCGCGGATCCACCGTTAAGCGATGGACTTTCACACCGGACGCGCCGAACCGCCTACGAGCCCTTTACGCCCAATAAATCCGGATAACGCTCTCCCCCTACGTATTACCGCCGCTGCTTGCCCGGACTCAGC
+
BCCCCGGGFGGGGF,EFGF<FFGFGGGDEGGGGGGGGGGGGGGGGGGGGGGGGGGG7EFGGGGEGGGGFGFGGDFGGGGGGGGGGFGGFGGGGGEFFFGEECCGCFGGGGGDFGFGGG8=EFGG=EGGEGGGGGGGGGGGGDE9DGFDDEGA:8=6DCEGGGFGGGGCDGGGFE2?5?EG6CC<8C*/:B5>C5E6FGG7C?F?6AE>>:9E()*-)7EGFDF<(23>:522(43)5(8CGF0.0-))9690((-.9133((0(*:1(-4(.))5-62-2(.27(4)).((.2(,)0))*2
@M03364:396:000000000-C9LGT:1:1101:23282:2134 2:N:0:10
GGACTACCGGGGTTTCTAATCCTGTTCGCTCCCCACGCTTTCGCTCCTCAGCGTCAGTAACGGCCCAGAGACCTGCCTTCGCCATTGGTGTTCTTCCCGATATCTACACATTCCACCGTTACACCGGGAATTCCAGTCTCCCCTACCGCACTCAAGCCCGCCCGTACCCGGCGCGGATCCACCGTTGAGCTGTGGCCTTTCACACCGGCCGCGACGAACCGCCTCCGAGCCCTTTACGCCCAATCAAACCGGATCCCGCTTGCACCCTACGTATTCCCGCGGCTGCTGGCCCGGGTTTTGC
+
CCCCCGG8@CEGFFGGGGFGGGG@FFFGGEGGGGGGGGGGGGGGGGGGGGGGGGGGGGFFFGGGGGGGGG8FFCGGGGGGGGGG@,BB9BFFFGGGGGGCEGDF;9BBFGGGDGGGGEFGGGGGGGGG7=>@FGG9=>CDFDGFGGE=@@FBE);AGGGEGG>DG7@EGGC>DE@C/:CC++*488*(08+*+39*;EGCG3C:GF>((91C(0:>)(?74<>:(*4)4C9((426<BEEE0:,02))//)(((,()-49:(2,98<41663)44<A@((-1-24:):((,4(-(8;)(*0
@M03364:396:000000000-C9LGT:1:1101:11831:2160 2:N:0:10
GGACTACCCGGGTTTCTAATCCTGTTTGCTCCCCACGCTTTCGAGCCTCAGCGTCAGTAAAAGCCCAGCAAGCCGCCTTCGCCACTGGTGTTCCTCCTAATATCTACGCATTTCACCGCTACACTAGGAATTCCGCTTGCCTCTACTTCACTCAAGAACAACAGTTTCAAAAGCAGGTTATGAGTTGAGCCCATAATTTTCACTTCTGACTTGCCGTCCCGCCTACGCTCCCTTTACACCCAGTAATTCCGGACAACGCTTGCCACCTACGTATTACCGCGGCTGCTGGCACGTCGTTAGC
+
CCCCCGGGGGGGGGGGGGGGGGGFGGGGGGGGGGGGGGGGGGGGGGGGGGGGGGGGGGGGGGFGGGGGGGGGGGGGGGGGGGGGGGGGGGGGGGGGGGGGGGGGGGGGGGGGGGGGGGGGGGGGG8FGGGGGGGGGGGGGGGGFGGGGGFGFGD8?3DEGGGFGGGGGGGGGFGFFGFG7EGGFGGGFFGGGDF8?FGGGGEGFGFFFFGFGB6E4CAEGAGFFFB2B@GFF9AFFFFGGGFF;+7?EFFC2;>0;F>BFFFGF*AF:8>B?46:4<@099(7,2().,6(4(43583,*:
@M03364:396:000000000-C9LGT:1:1101:23870:2161 2:N:0:10
GGACTACCCGGGTTTCTAATCCTGTTCGCTCCCCACGCTTTCGCTCCTCAGCGTCAGTAACGGCCCAGAGACCTGCCTTCGCCATTGGTGTTCTTCCCGATATCTACACATTCCACCGTTACACCGGGAATTCCAGTCTCCCCTACCGCCCTCAAGCCCGCCCGTACCCGGCGCGGATCCACCGTTAAGCGATGGACTTTCACACCGGACGCGCCGAACCGCCTACACGCCCTTTACGCCCAATAAATCCGCATAACGCTTGCCACCTACGTATTACCGCCGCTGCTGGCACGTCTGTCGC
+
CCCCCGGGEGEGFGGGGGFGGGGGGGGGGGGGGGGGGGGGGGGDEGGGGGGGGGGGGGGGGGGGGGGGGC<8FGGGGGGGGGGGGAEGGGGGGGGGFDFCGGGGCGGGGGGGGGGGGGGGGGGGFEGGEEFGFFG<E=?FFFGFGGG+8*@8>=?A9DGECGAGGGGGGGGGEF9D4:EF?9CCFEC1AF5*;CE?CCCFGEGFGF>>0D9G0)19)7EEFGB<?C()45:69?7)61CGGFF0/)64=GD(--()9(9<?:8(*371((((..5)6C62(461--)5(((4((-.)*)*1
@M03364:396:000000000-C9LGT:1:1101:15782:2225 2:N:0:10
GGACTACAAGGGTTTCTAATCCTGTTTGCTCCCCACGCTTTCGCGCCTCAGCGTCAGTTGTCGTCCAGCAAGCCGCCTTCGCCACTGGTGTTCCTCCTAATATCTACGCATTTCACCGCTACACTAGGAATTCCGCTTGCCTCTCCGTTACTTAAGGGATGCAGTTTGGAAAGCAGTTCAGGGGTTGAGCCCCTGCATTTCACTCCCACCTTGCCTCTCCGCCTACACGCCCTTTACACCCAGTCCATCCGGACAACGCTTGCAACCTACGTCTTACCGCGGCCGCTGGCACGTACTTAGC
+
CCCCCFGGGGGGGGGGGGGGGGGDFFGGGGFGGGGGGGGGGGGGGFGCGG?FGGGG,CFGGGGGGGGGGGGGGGGGGGG,FGGBFGGGFGG7DFGGGGGGGGFFEGCFDGGGDADGGGGGDGGGG@FFCGGGGFECCFGGGFEFCGG+,3@D,;=39D=FGGFFDDG,68>FFG@DCFGGGC6+@C58?D,3CFGGGGGGGCGE>FF20*5=6;?CG3FGBGF@(,0A1<?FFDEEFEG+F7;@;)9)AF5(69B:>>FF6?F>:?D>(,4,(44))34,(-,(((,4>?(28?1)5*)::
@M03364:396:000000000-C9LGT:1:1101:15985:2235 2:N:0:10
GGACTACCAGGGTATCTAATCCTATTTGCTCCCCACGCTTTCGTGCCTCAGCGTCAGGTACAGGCCAGGCGGCCGCCTTCGCCGCTGGTGTTCTTCCACATCTCTACGCATTTTACCGCTACACATGGAGTTCCACCGCCCTCTCCTGTCCTCAAGCCGTTCAGTTTCCAAAGCCTGAACCGGTTGCGCCGGTCCCTTTTACTTCAGACTTGCCCAGCCGCCTGCGCCCCCTTTACGCCCCTACATTCCGTCTAACACTTGCCACCTCCGTCTTTCCCCCGCCGCTCTCACGTACTTCGCC
+
@@CCCGCFEF7,CFGGFFA,CECCFCCFGGGGGEFGFEGGGGGCFFFGFFECFBF:CFFFFGG@CFFGFFGGEGGGGGGF<FCCCCGGFGGGFGGGFEFC?<D?,CBFFCGGCEEGGCEDGGGGGGFF@FGGGGGGG3@FGGGFFGGGFFDCFA?FFFGG+@5EGGGGGGG96F@FE5,<E8DCC>,8?F=CCEGGGGGG?7<7:+:/;F?73)5)8(C:7D?<(*-),730:?)4(18C*((40--6FC*(((-.).4).53)9A5(2(-(48)-6+4(-4((4(((.240(,(01*-*9
@M03364:396:000000000-C9LGT:1:1101:8356:2261 2:N:0:10
GGACTACTCGGGTTTCTAATCCTGTTCGCTCCCCCAGCTTTCGCGCCTCAGCGTCAGTGGTGGCCCAGAAGGCCGCCTTCGCCACCGGTGTTCTTCCCGATATCTGCGCATTCCACCGCTACACCGGGAATTCCGCCTTCCCCTACCACACTCTAGCCCGCCGGTATCGGAGGCTCGCCGGGGTTGAGCCCCGGGCTTTTACCTCCGACCTAACGGGCCGCCTACGCGCGCTTTACGCCCAAGTGATCCGTATCACGCGTGCCACCTCCGTATTGCCGCGGCTGCTGCCCCGGAGTGAGTC
+
CCCCCGGGGGGGGGGGGGGGGGG9FDFGGGG>CFGGGGGGGGGF@GGCFFGFGGGGEFE,CFGFGGGGGGGGGEFGGGGDGGGGFGGEFGGGGGFGAFEGGGGFFFGGCEGGEFGDGGGGGGGGGGGF:3DDGGFCCFGGGGGF?EGC?5@8>*2==DFE8F5DFCC?EGGGDC9875E==5>C*/8//;877>=C);:<C7F)*))-7)(2,.*,C>E*,/4((/,01)91346)4?EGE(3)*6-2@F1((().74(-3(/-9A2,<6((.,-6)*---4((-))).(-33((0)*.*2
@M03364:396:000000000-C9LGT:1:1101:9355:2270 2:N:0:10
GGACTACCGGGGTATCTAAGCCTGTTCGCTCCCCCAGCTTTCGCGCCTCAGCGTCAGTGGTGGCCCAGAAGGCCGCCTTCGCCACCGGTGTTCTTCCCGATATCTGCGCATTCCACCGCTACACCGGGAATTCCGCCTTCCCCTACCACACTCGAGCCCGCCGGTATCGGAGGCTCGCCGGGGTTGCGCCCCGGGCTTTTACCTCCGACCTACCGGGCCGCCTACGCGCGCTTTACGCCCAATGAATCCGTATAACGCTCGCCCCCTACGTATTACCGCTGCTGCTTGCACGTATTTCCGC
+
CCCCCGGGGGGGGDFGGGD,BFFCFCEEEGGGGGGEEGGGGGGGGGGGGGGGGGGGGFFGGFDFGGCEGGGGGGGGGDGGGGGGGGGG@FGGGFGGGGGGGGGGGGCC=EDGAF;<FEGGGDGGG7FFGEFEFGGDC:CFGGGFFGG?FF@@FCF>FGGGDGECGGGFGGEEBC?F:AGGGEC:CE*7BGDGGGECDFGGG<+.:@533C9?2FG296:C(5444*404/6(4(6)-2CC*-..1.-6FD<12:)57;0,(28(9*/4?0?244)--*4(4;).70-.3))-...0**)*1
@M03364:396:000000000-C9LGT:1:1101:11614:2289 2:N:0:10
GGACTACCGGGGTTTCTAATCCTATTTGCTCCCCACGCTTTCGTGCCTCAGCGTCAGGTACAGGCCAGGCGGCCGCCTTCGCCGCTGGTGTTCTTCCACATCTCTACGCATTTTACCGCTACACATGGAGTTCCACCGCCCTCTCCTGTCCTCACGCCGTGCAGTTTCCAAAGCCTGAACCGGTTGAGCCGGTCCCTTTTACCTCCGGCTTGCCCAGCCGCCTGCGCACCCCTTACGCCCCATCATTCCGGATAACGCTTTGCACCTACGTATTTACCCGGCCTCTGGCCAGTAGTTCCGC
+
CCCCCGGGGGEGGGGGGGCFGGGCFGFGGGGGGGGGGGGGGGGGFGGGGGGGGGGGGAFGGGGFGGGGEFFGGGGGGGGGGGGDG:FGFGFGGGGGFGGGGGFGGGGGGGGGGEFFGGGGGGGGGGGGFGGGGGFGG@DEGDFCFGG<>?FCFE*;@>>ECFFGFCFGGGG9@FD9,6,=EED=>8802FCCCCCFCCGG7A+9C).,(/4*2)2)1(;:29-4(/,0-73(4<2>,(2?*-(,/)))9*1-8?9).4(2()<)28*(3(,).,)).+421>0((()5)((()))1*1)*9
@M03364:396:000000000-C9LGT:1:1101:19982:2294 2:N:0:10
GGACTACTCGGGTTTCTAATCCTGTTTGCTCCCCACGCTTTCGTGCCTCAGTGTCAGTTACAGTCCAGAAAGCCGCCTTCGCTACTGGTGTTCCTCCTAATATCTACGCATTTCACCGCTACACTAGGAATTCCACTTTCCTCTCCGATACTCCAGCTTCCCAGTTTCCATCCCATCACGGGGTTAAGCCCCGCACTTTTAAGATGGACTTAGGCAGCCGCCTGCGCGCGCTTTACGCCCAATAATTCCGTACAACGCTTGCCACCTACGTATTAACCCGGCTGCTGGCACGTAGTTCGCC
+
CCCCCGGGGGGGGGGGGGGCGGGFGGGGGGGDGGFGFGGGGGGGGGGFGGGGGGGGFFGGGGGGGGGGGGGGGGGGGGGGGGGGGGGGFGGGGGGGGFGGGGGGGGGGGGGGGGGGGGGCGGGGGGGFFGFGFFFGGCFGF8FFGGG>EFGEFEGFGGGGFGFGGGGGGGGGBDDGGFGGGGGFEF8;A>FGDCEE>FFGG4C6FFF):D32*A:>GA5EBGFDB*..63(2;;CF7(?C568216<4=F*3:?4379636:6)9CG(56?<<:6)-+.-4>94:?7:B,46.43794(9<
@M03364:396:000000000-C9LGT:1:1101:20709:2315 2:N:0:10
GGACTACTAGGGTATCTAATCCTGTTCGCTCCCCCAGCTTTCGCGCCTCAGCGTCAGTGGTGGCCCAGAAGGCCGCCTTCGCCACCGGTGTTCTTCCCGATATCTGCGCATTCCACCGCTACACCGGGAATTCCGCCCTCCCCTACCAGACCTCAGCCCGCCGGTATCGGAGGCTCGCCGGCGTTGAGCCCCGGCCTTTTACCCCCGAACTACCGCGCCGCCCACTCCCGCATTCAGCCCCATGACTCCGTCTATCAGCCGACCCTTACGAACTTCCCCGGCCGATCGTCAGGTCTTCACC
+
A9BCCGGF,EDGFFE9FE@<F9F,;CFED7@BFCFC6FFCFGE,@@@C@?6@+B@C6F@8C<:CFFFFA8EFC@CGFC7AFCFGCFEGEGGGFC>,F=7++>CGA9E4>8BC,A;EDE@=++=B=+@E:=<DAFD>G7=83=8*+D,,,5+),)5;>8**@:9@CEFEED**):(2*:C=7*9<B88()0*9)7***02CC)+2577,()(+))*(10C*,9((,0()(),((())).8**,((13))07*(((-6/))(((*3C**).1(.(()..*(((((4-((4,(((())*1*)*2
@M03364:396:000000000-C9LGT:1:1101:21595:2315 2:N:0:10
GGACTACCAGGGTTTCTAATCCTATTTGCTCCCCACGCTTTCGTGCCTCAGCGTCAGTCACAGGCCAGGCGGCCGCCTTCGCCACTGGTGTTCTTCCATATCTCTGCGCATTTTACCGCTACACATGGAGTTCCACCGCCCTCTCCTGTCCTCAAGTCTGCCAGTTTCTGAATCATAAATGAGTTGAGCTCATCCCTTTGCCTTCAGACTTAACAGACCGCCTGCTCCCCCTTTACGCCCCATCATTCCGTATAACGCCCGCCACCTACGTAGTACCCCCGCCGCTTGCCCGTAGTTTGGC
+
CCCCCGGGGGGGGGFGGGGGGGG@FFGGGGGGGGGGGGGGGGGGGGGGGGGGGGGGGFGGGGGGGGGGGFEGGGGGGGGGGGGGGGGGGGGEFGGGGGGGGGGGGGGGGGGGGGGGGGGGGGGGGGGGGGGGGGGGG=CGGGGFGGGGGFGC96+;CFFGGGFGDFCDCFGAFGFGFFGCGDFCG7,1;;D*BFGGCFF9F=>AGFA*)@<:98>>4>F/(?-21+//68:;@E37((8=*/8885?AFF2(,)4:7>076(8(7A4(,,.2(-)4.04,99((-4248(53((,09*.*2
@M03364:396:000000000-C9LGT:1:1101:15897:2336 2:N:0:10
GGACTACCCGGGTTTCTAATCCTATTTGCTCCCCACGCTTTCGTGCCTCAGCGTCAGGTACAGGCCAGGCGGCCGCCTTCGCCGCTGGTGTTCTTCCACATCTCTACGCATTTTACCGCTACACATGGAGTTCCACCGCCCTCTCCTGTCCTCAAGCCGTGCAGTTTCCAAAGCCTGAACCGGTTGAGCCGGTCCCTTTTACTTCAGACTTGCACAGCCGCCTGCCCACCCTTTACGCCCAATCATTCCGGATAACGCTTGCCACCTACGTTTTTCCCGCGCTGCTGGCCCGTGGTTCGCC
+
CCCCCGGGGGGGGGGGGGEGGGG9ECGGGGGGGGGGGGGGGGGFGGGGGGGGGGGGGFFGGGGGGGGGGGGGGGGGGGGGGGGGGGGGGGGGGGGGGGGG@GGGGGGGGGGGGGGGGGGDGGGGFGGGFGGGGGGGF@DGGGGFGGGGCFGFGFDFGGGGGGFFGGGGGGG?FGB>C4AFGGGCEG,7AEEGCEGGCFFF?=B5C+;CE4<F9*>7FDG=:GF??*4)4CB(4.).(,:E*(347:5:FF3(-46>)-(,(,<9DF5(544(4(((.+((4((413,(((39-((08*()1
@M03364:396:000000000-C9LGT:1:1101:17899:2362 2:N:0:10
GGACTACACGGGTTTCTAATCCTGTTCGCTCCCCCAGCTTTCGCGCCTCAGCGTCAGTGGTGGCCCAGAAGGCCGCCTTCGCCACCGGTGTTCTTCCCGATATCTGCGCATTCCACCGCTACACCGGGAATTCCGCCTTCCCCTACCGCACTCGAGCCCGCCGGTATCGGAGGCTCGCCGGGGTTGAGCCCCGGGCTTTTACCTCCGAACTACACGGCCGCCTACCCGCGCTTTATGCCCCATGAATCCGGATCACGCCCGCCCCCTCCGTATTACCCCGGCCGCCTTCCCGTCGTTCCCC
+
CCCCCGGFGGGGFGGGGGGGGGFGGGGGGGGGGGGGGGGGGGGGGEGGGGGGGGGGGFF@CDFGGGGGCFGGGGGGGGGGGGGGGGGGGGGGGGGGGDGFFCEGGGGGGGEGGGGGGGGGGGGGGGGGGGGGGGGGGGGGGGGF6DD+@BGFG5FBFEGGDGFGG@CEAC:EBE;F=8?C*3>2?C,.9@EDGGG=D>@F+<G4D>3,(9:9))*,1(2*,9(-,*,),)-(--)).6<;83(,164<FD704((..((-(,:7GC)4?>(((,)))+-(,7(34(((),.4<:(0.0.*2
@M03364:396:000000000-C9LGT:1:1101:16077:2371 2:N:0:10
GGACTACCGGGGTATCTAATCCTGTTCGCTCCCCCAGCTTTCGCGCCTCAGCGTCAGTGGTGGCCCAGAAGGCCGCCTTCGCCACCGGTGTTCTTCCCGATATCTGCGCATTCCACCGCTACACCGGGAATTCCGCCTTCCCCTACCACACTCGAGCCCGCCGGTATCGGAGGCTCGCCGGGGTTGAGCCCCGGGCTTTTCCCTCCGACCTAACGGGCCGCCTACACGCTCCTTTAGCCCCATCATTCCGGCCAACCCCCGCCCCCCCCGGCAGCCCCCCGCCGCTTGCCCGTATTTCGCC
+
CCCCCGGGGGGGGGGGGGGGGGGFGGGGGGGGGGGGGGGGGFGGGGGGGGFGGGGGGFC@FGGGGGCGGDFGGGGGGGGGGGGGGGGGFGEEGEFGGGGGFECGFGGGGGGGGGGGGGGGGGGGGGGGE7FFFGGCE:CGGFGACGG<BAGDF59?*@E7CG5DEEGGGCC8AG1DEEGCCCD85=,.9,CD3EE=)8?GGAG2<B80(91A:F*1<9GC,9((2+3.(/((.-)--:GG*,.8*..6@*)29(42)-,,((1(9>),4(((((,(-*(----(-,-46(3-((.)0*(*9
@M03364:396:000000000-C9LGT:1:1101:23678:2400 2:N:0:10
GGACTACTGGGGTATCTAATCCTGTTCGCTCCCCACGCTTTCGCTCCTCAGCGTCAGTAACGGCCCAGAGACCTGCCTTCGCCATTGGTGTTCTTCCCGATATCTACACATTCCACCGTTACACCGGGAATTCCAGTCTCCCCTACCGCACTCAAGCCCGCCCGTACCCGGCGCGGATCCACCGTTAAGCGATGGACTTTCACACCGGACGCGCCGAACCGCCTACGAGCCCTTTACGCCCAATAAATCCGGATAACGCTTGCACCCTACTGCATCCCGCGGCTGCCGGCCCGTCTTTAGC
+
CCCCCGGGCGGGEGGGGGGGGGGGGGGGGGGGGGGGGGGGGGGGGGGGGGGGGGGGGFFGGGDEGGGGGGGGGGGGGGGGGGGGGFGGEGFGGGGGGGGGGGGGGFGDEGGGGGFGGDGGGGGGGGGGGGGGGGGGGFGGGGGFGGGDG5F=EBDFFFDGEGEGGGGGGGGGFEACEFGF,8>7EE*/@F*:CEG6CGGGGFGFGFFB053C()22)3EG>D>B?G<)->94.13)4(1:E?:7)56.1>)908(462-(--;)9@<68<7,))6)5A41-39BBF(-3(7132()0*)2:
@M03364:396:000000000-C9LGT:1:1101:21999:2416 2:N:0:10
GGACTACCCGGGTATCTAATCCTGTTCGCTCCCCCAGCTTTCGCGCCTCAGCGTCAGTGGTGGCCCAGAAGGCCGCCTTCGCCACCGGTGTTCTTCCCGATATCTGCGCATTCCACCGCTACACCGGGAATTCCGCCTTCCCCTACCACACTCGAGCCCGCCGGTATCGGAGGCTCGCCGGGGTTGAGCCCCGGGCTTTTACCTCCGACCCAACCGGCCGCCTACGCGCGCTTTCCGCCCAATGAATCCGCATAACGCTCGCCCCCTACGTATTACCCCGGCTGCTGGCACGCAGTTACGC
+
CCCCCGGGGGGGGGGGGGGGGGGFGGGGGEGGGGGGGGGGGGGGGGGGGGGGGGGGGCFGGGGGGGGGCFFGGGGGGGGGGGGGGGGGCFGGGFGGGGGGGGGGDGGGGGFGGGFGGGGGGGGGGGGGDGGGGGGGG:CGGGGFFGGGGFGFCB>A:EGGGGACBEGGGGGDFG?GGFG7>CDC8EE8F;@<CCEG1;C9F4<):5721>-:(0*-73:56)(4.2401/-(-2--41C8*(,,*.).7C332(6:53---2?3C55<621).().6+(,---((.04(,)1(((.**)11
@M03364:396:000000000-C9LGT:1:1101:7626:2438 2:N:0:10
GGACTACAGGGGTATCTAATCCTATTTGCTCCCCACGCTTTCGCGCCTCAGCGTCAGGTTCAGGCCAGGCGGCCGCCTTCGCCGCTGGTGTTCCTCCACATCTCTACGCATTTTACCGCTACACTAGGAATTCCGCCGGCCTCTCCTCCACTCTAGCCTTGCAGTGTTGAACGACGCTACCAGGTGAGCCGCTGGTTTTACACATCAACTTTGCATCCCCCCTCCTCTCCCTCTTCACCCAGTGCATCCGCACACCGCCTTCCACCCACGCGTATCCTCGGCGCCTCGCCCGTGTTGCGGG
+
CCCCCGG,CCFG;,CFGGCFGG<=EF9FGGGGGGGCEGGGGGG,@F7@FGCFGGGGG,6,C@9CFGGGG,+7@FGGGGGGGGGCG+FFGGGGG<,:,?BFG8DF;=FGGDGG9,EAFEC8EFGG,,8,,CF@FFD++3=FGDFF+DF,6;BCD*CF98D,6D?FG?C2D:>89*/)*//4;:C*?6,()8*)1*/*23=++)2)2;+./:@+)+1.728*-9,(-*.*(22((,)--,<C*(()*)).)7*49;(()((-(.*<F**(-((--(-.-+.-((((((,.,4391(.7)*,))
@M03364:396:000000000-C9LGT:1:1101:7872:2452 2:N:0:10
GGACTACTAGGGTTTCTAATCCTGTTTGCTCCCCACGCTTTCGCGCCTCAGCGTCAGTTGTCGTCCAGCAAGCCGCCTTCGCCACTGGTGTTCCTCCTAATATCTACGCATTTCACCGCTACACTAGGAATTCCGCTGGCCTCGCCGATACTTAAGGGATACAGTTTTGAGAGCAGTTCATGGGTTAAGCCCATGGATTGCACTCCCAACTTGCCTCTCCGCCTACACGCCCTTTACACCCGGTAATTCCTGGCAACGCTTGCAACCTACGTCGTACCGCTGCTTCAGGCACTTAGTCTGC
+
CCCC@FGGGGFGGGGGGGGGGGGEFFGGGCGGGG@FGGGGGDFGGEC,CF,,78BF@FGFGGGGGGGFGGGFGGGGGGG<FGGGGGGGGDFEGGGDGF<EFFG,=EC,@BGFGGGGGDGGGGGGFGG?FGEFGGDCE+=FGDF*6BC+=?C9,*6;,,=C,,B7F=EGGG666F)*@C:CF;C*DCE=C:,;9C,;CF;,2>DEGFFBB4>401,1*(0A@C;88*653)696@E)15+?C((4>0:>FF*4(41?F(1(3(;)*29558(.(-(((2((,4()).).-((3,).*0*.0*
@M03364:396:000000000-C9LGT:1:1101:22650:2460 2:N:0:10
GGACTACCAGGGTATCTAATCCTATTTGCTCCCCACGCTTTCGTGCCTCAGCGTCAGGTACAGGCCAGGCGGCCGCCTTCGCCGCTGGTGTTCTTCCACATCTCTACGCATTTTACCGCTACACATGGAGTTCCACCGCCCTCTCCTGTCCTCAAGCCGTGCAGTTTCCAAAGCCTGAACCGGTTGAGCCGGTCCCTTTTACTTCAGACTTGCACAGCCGCCTGCGCACCCTTTACGCCCCATCCTTCCGGCTAACCCTTGCCCCCTACGTATTACCCCGGCTGCTGGCACGTATTTCGGC
+
CCCCCFGGGGGEGGGGGGEGFGG,EFFEFAEGGGGGFGGGGGGGGGFGGGGGGGGG,;FGFGGGGGCGGGEGGGGGGGGEFGGGGGGG=DGGGGFGFGGGGGGGAFGGG@FG=F,EFGGGGGGGGGGG=FGGGGGGG>8FGGF*DFAGFFFCD6;A>DECBF*=FFFG;EGGFGFD64,9;8C1BE87A:?DDDGG>F+C7;B?FFFF;4<?<A?4F;FGFG?F=*4),)4(484616EC*(,4))695C/(,3:?)4(44:8)9E5:6(44)8)-<:(-43((44)(,13:((.09*(/9
@M03364:396:000000000-C9LGT:1:1101:20553:2495 2:N:0:10
GGACTACCGGGGTTTCTAATCCTGTTTGCTCCCCACGCTTTCGAGCCTCAGCGTCAGTGGTGGCCCAGAAGGCCGCCTTCGCCACCGGTGTTCTTCCCGATATCTGCGCATTCCACCGCTACACCGGGAATTCCGCCTTCCCCTACCACACTCGAGCCCGCCGGTATCGGAGGCTCGCCGGGGTTGAGCCCCGGGCTTTTACCTCCGACCTAACGGGCCGCCCACTCGCGCTTTCCGCCCCATGAATCCGGCTAACGCTCGCCCCCTACCTACTACCGCGGCCGCTTGCACGTCTTTCGCC
+
CCCCCGGGGGGGGGGGGGGFFGGAFFGGGGGGGGGGEGGGGGGGGGGGGGGGGGGGFGG8FFGGGGGGEDFGGGGGGGGGFGGGGGGGCGFGGGGGGGGGGGGGGGGGGGGGGGGGGGGGGGGGCEGGCEFGGGGGGFDGGGGFGGGGCFC5F5CEEGGGGGFGGCGGDGGGBE<GGFGGC?:=88<5FEGG<E=5)AFF<2F)>>@0(91<7@;0C>E79D((,*.)()-(-().(4EE517(94<A?C)(44)359(441::G8)4?()-(,-64*-,-4(,-((-3))((((09*-/9
@M03364:396:000000000-C9LGT:1:1101:24503:2519 2:N:0:10
GGACTACTCGGGTATCTAATCCTGTTCGCTCCCCACGCTTTCGCTCCTCAGCGTCAGTAACGGCCCAGAGACCTGCCTTCGCCATTGGTGTTCTTCCCGATATCTACACATTCCACCGTTACACCGGGAATTCCAGTCTCCCCTACCGCACTCAAGCCCGCCCGTACCCGGCGCGGATCCACCGTTCAGCGATGGACTTTCACACCGGACGCAACGAACCGCCTACGAGCCCTTTACGCCCAATAAATCCGCATAACGCTTGCACCCTACGTATGACCGCGGCTGCTGGCACGTATGTAGC
+
CCCCCGGGGGGGFGGGGGGGGGGGGGGGGGGGGGGGGG@FGGGFEGGGGGGGGGGGGGGFEEGFGGGGFFGGGGGGGFGGGGGGGEFGFGGGG?EGFGGGGGGGGGGGGGGGGGFEGGGGGGGGDGGGGGGGGGGCFBBFFGG5+=DCCDGFCDFF:FFEEGFGFGEGGEGGFGFGG4CFDGGCGG,4@B*/9/80CFGGGCGFGA;;0<;C(0:05<GG9GF?6;<71C0<?(59><EGG??27)6)9C<,((()9:>B:6@)**9(24,():()6<(4(1(370)50(.<:.(17*.*:
@M03364:396:000000000-C9LGT:1:1101:16486:2545 2:N:0:10
GGACTACTCGGGTTTCTAATCCTGTTCGCTCCCCACGCTTTCGCTCCTCAGCGTCAGTAACGGCCCAGAGACCTGCCTTCGCCATTGGTGTTCTTCCCGATATCTACACATTCCACCGTTACACCGGGAATTCCAGTCTCCCCTACCGCACTCAAGCCCGCCCGTACCCGGCGCGGATCCACCGTTAAGCGATGGACTTTCACACCGGACGCGCCGAACCGCCTACGAGCCCTTTACGCCCAATAAATCCGGATCACGCTTGCCCCCTACGTATTACCGCGGCCTCTGGCACGTACTTAGC
+
CCCCCGGGGGGGGGGGGGGGGGGGGGGGGGGGGGGGGGGGGGGGGGGGGGGGGGGGGGGGGGGGGGGGGGGGGGGGGGGGGGGGGGGGFGGGGGGFGGGGGGGGGGGGGGGGGGGGGGGGGGGGGGGGGGGGGGGFG9FFFGGFGGG>EEGFGB=?FGGGGGFGGGGGGGGGFGAG5?GG?FFFGG<=FF=7DGGCGGGGG<EEGF5>0<6E7)84C0EEBGFF0::5:DFF0:?>A6EEG((29-:AFGGBF:(.?::34:5(2AD91224,6846<?>114((((.47?D0,3))*.::
@M03364:396:000000000-C9LGT:1:1101:13444:2602 2:N:0:10
GGACTACAGGGGTATCTAATCCTGTTCGATCCCCGCACTTTCGTGCATGAGCGTCATTTACGGCTTGGTCAGCTGCCTACGCAATCGGAGTTCTTCGTCATATCTATGCATTTCACCGCTACACGACGAATTCCGCCAACCTCAACCGCAATCAAGCCCGGCAGTATCAACGGCGGAATGGAGTTGAGCTCCACGATTTGACCGCTGACTTGCAAGGCCGCCTGCGCACCCTTTAAACCCAATAAATCCGGATACACCCCGGATCCTCCGTATTACCCCGGCTGCTGGCACGTGGTTCGCC
+
CCCCCGGGGFGGGDFGGGGGGGGGGGGGGGGGGGGGGGGGGGGGGGGGGGGGGGGGGFGGGGGGGGGGGGGGGGGGGGGGGGGGGGGGBFGGGGGGGGGGGGGGGFGGGGGGGGFGGGGGGFGGGDGDDFFGGGGEE+=FGGG*=DDEG9@AFFGFFGCEEGEGEFFGFGGGFG5?5;FFC48CEEC6A8AFCFGCFGGCFCGFGEFB@GAFA698D?@=6C6:B?379GB018:.6)C>*(4)/6<AF5)(480))((474*,1A:5?6-.8:)69+339>112)40:(<6(.(0799C<
@M03364:396:000000000-C9LGT:1:1101:18508:2614 2:N:0:10
GGACTACCGGGGTTTCTAATCCTATTTGCTCCCCACGCTTTCGTGCCTCAGCGTCAGGTACAGGCCAGGCGGCCGCCTTCGCCGCTGGTGTTCTTCCACATCTCTACGCATTTTACCGCTACACATGGAGTTCCACCGCCCTCTCCTGTCCTCAAGCCGTGCAGTTTCCAAAGCCTGAACCGGTTGAGCCGGTCCCTTTTACTTCAGACTTGCCCAGCCGCCTGCGCCCCCTTTACGCCCAATCCTTCCGGATAACGCTGGCCACCTACGACTTACCCCGGCCTCTGGCACGTAGTTCGCC
+
CCCCCGGGGGGGGGGGGGGGFGGAFGGGGGGGGGGGGGGGGGGGGGGGGGGGGGGGGFGGGGGGGGGGGGGGGGGGGGGGGGGDGGGGFFGGGGGGGGGGGGGGGGGGGGGGGGGEGGGGGGGGGDGG<FGGGGFGGGGGGGG5CGG6EFFEC@7FFGGGGGFGGGGGGGGGFG=FGFGGGGGEGG37F<CDGGGGGGGGE=C):6:63CCFE49@;@G507(4:*00,97737)4,488/(.2)62<FC5(1(62542,032(>F4,44((-2)-8+4-7>((.5..)(.44((0**(97
@M03364:396:000000000-C9LGT:1:1101:8677:2635 2:N:0:10
GGACTACTGGGGTATCTAATCCTGTTCGCTCCCCCAGCTTTCGCGCCTCAGCGTCAGTGGTGGCCCAGAAGGCCGCCTTCGCCACCGGTGTTCTTCCCGATATCTGCGCATTCCACCGCTACACCGGGAATTCCAGTCTCCCCTACCGCACTCAAGCCCGCCCGTACCCGGCGCGGATCCACCGTTAAGCGATGGACTTTCACACCGGACGCGACGAACCGCCTACGAGCCCTTTACGCCCAATCAATCCGGATAACGCTTGCACCCTACGTATTACCGCGGCTGCTGGCCCGTAGTTCGC
+
CCCCCGGGGGGGGGGGGGGGGGGFGFGGGGGGGGGGGGGGGGGGGGGGGGGGGGGGFGGGGGGGGGGGGGGGGGGGGGGGGGGGGGGGFFGGGGGGGGGGGGGGGGGGGGGGGGGGGGGDDGGGGGGGGGGGGGGGGGDGGGGFGGGEGFG>FCGFGGGGGGFDFEGGGGGGFGFGCDGGGGGGGE*6FFGGFGGGGGGGGFGFGFF07DFGF@G>G9EGFGF?:C:)-C9?14:2<1EEG?B:?>?FFGG><?(66(42:?G)CFG<?FB?)4:BAF3413>;(42?:0(40-(08*)9/
@M03364:396:000000000-C9LGT:1:1101:17708:2637 2:N:0:10
GGACTACAGGGGTTTCTAATCCTGTTCGCTCCCCCAGCTTTCGCGCCTCAGCGTCAGTGGTGGCCCAGAAGGCCGCCTTCGCCACCGGTGTTCTTCCCGATATCTGCGCATTCCACCGCTACACCGGGAATTCCGCCTTCCCCTACCACACTCGAGCCCGCCGGTATCGGAGGCTCGCCGGGGGTGAGCCCCGGGCTTTTACCTCCGGCCTACCCGGCCGCCCACCCCCTCCTTACGCCCCATGAATCCCGATAACCGCGCCCCCCCCCGTACTGTCCCGGCTGGTTGGCCGCTATTTCCC
+
CCCCCGGGGGGGGGGGGGCGGGGGGGGGGGGGGGGGGGGGGGGGGGGGGGGGGGGGGFFFFFGGGGGGFGGGGGGGGGGGGGGGGGGGFGGGGGFFGGGCFEEGFFFGGGGGGGFGGGGGGGGGGGGGGGGGGGGGGFGGGGGFCFC@EAFFGDGD@CFCGGDDGGFF*=>:>FBF=BG5*:C*:E*.9CCC558=78F6+5@):F@(4C:E0)*-7(:2(9(((2()()-(.4),,4:E83((9<.6;*/4(,,5)((((,23C*)(,(,((()).0.(-4(((,)((.4((((00*)00
@M03364:396:000000000-C9LGT:1:1101:22481:2637 2:N:0:10
GGACTACTGGGGTTTCTAATCCTGTTTGCTCCCCACGCTTTCGAGCCTCAGCGTCAGTTAGAGCCCAGTTGGCCGCCTTCGCCACTGATGTTCCTCCCAATATCTACGCATTTCACCGCTACACTGGGAATTCCGCCAACCTCTACTACACTCAAGAACAGCAGTTTTAAGTGCAGTCTATGGGTTAAGCCCATAGTTTTCACACCTAACTTAGAATCCCGCCTACGCTCCCTTTACACCCAGTAATTCCGGACACACCTAGCACCCTACGTATTCCCGCGGCTGCTGCCACCTCTGTAGC
+
C9BC@FFG,E8C@@@CCEC,BAA,;<F,@@EDFCFEGD:F<FG6@@7EECGCEFGFGC,C,<C,CFCFECE8CEC7B7,?AB:F@A,?CFFFFGG9F,B8ADFGGGGDCEGGGGCAFE78=FDF;EFGGGGFFFD+@+0DEFDDDFC3,*8:F)+;ADGF8F*==,2=@FGBD9;D9D@,EFFAE++*+,@7DF6C+5@E:;9A;5*)3;=B*+,251>9=CBA@?5)(/(8:4>>=?GDG;1(3.)7+@7((61(;(,/(/+);C<3144(.)().3-(-(-4(34,).,,(((/)*.2?
@M03364:396:000000000-C9LGT:1:1101:24007:2640 2:N:0:10
GGACTACTGGGGTATCTAATCCTATTTGCTCCCCACGCTTTCGTGCCTCAGCGTCAGTAACAGGCCAGGCGGCCGCCTTCGCCACTGGTGTTCTTCCATATATCTACGCATTTTACCGCTACACATGGAGTTCCACCGCCCTCTCCTGTCCTCCAGCCTGCCAGTTTCCAAAGCCTGTACCGGTTGAGCCGGTACCTTTCACTTCAGACTTAACCGGCCGCCCACCCCCCCTTTACGCCCAATTATTCCGTATAACGCTCGCCACCCACGTTTTACCCCCGCTGCTCGCCCGTAGTTCCGC
+
CCCCCGGGEFFGGGGGGGGFGGGCFGGGGGGGGGGGGGGGGGGGGGGGGGGGGGGGGGGGGGGGGGGGGGGGGGGGGGGGGGGGGGGGFFGGGGGFGCFGFFFGAFGGGGGGGEFFGGGGGGGGGGGGFFGGGGGGGEDGGGGBDGG8>;FEF5DF8DFGGGFGBEFGGGGFAFFGGFGGGGGCCC8.;B*99CEG>FG?C@,/;F+*>48:=8,4C0C57D(/1*/)-94,4:2:?:CE;6()*...9C*(3))60-(((-:(9@*4622(((-.408(4(((12)(((-1(--06*)*/
@M03364:396:000000000-C9LGT:1:1101:10754:2672 2:N:0:10
GGACTACCAGGGTTTCTAATCCTGTTCGCTACCCATGCTTTCGAGCCTCAGCGTCAGTTGCAGACCAGAGAGCCGCCTTCGCCACCGGTGTTCTTCCCGATATCTGCGCATTCCACCGCTACACCGGGAATTCCGCCTTCCCCTACCACACTCGAGCCCGCCGGTATCGGAGGCTCGCCGGGGTTGAGCCCCGGGCTTTTACCTCCGACCTAACGGGCCGCCTCCGCGCGCCTTACGCCCAATGAATCCGGATAACGCTTGCCACCTGCGTATTGCCCGCGCTGCTTGCACGTGTGTCGCC
+
CCCCCGGGGGGGGGGGGGGGGGGGGGGGGGGGGGGGGGGGFGGGGGGGGGGGGFGGGGGGGGGFGGGGGGGGGGGGGGGGGGGGGGGGGGGGGGGGGGGGGGGGGGGGGGGGGGGGGGGGGGGGGGGGGGGGGGGGGGGFGGGDCDG8B?F=FBFFFGGGGGFGGEGFGGCEFD=DEEGGC8C*1:?=FFCGGGGE9>8+<7C<FF>;6C>+));9G;E54DB61*47>5(11?32122:8(.(9).-?G5??16))-(---<4CF*(,,4(((-).0((42(41)-,4)3:4(.)0*,99
@M03364:396:000000000-C9LGT:1:1101:11663:2673 2:N:0:10
GGACTACTCGGGTTTCTAATCCTATTTGCTCCCCACGCTTTCGTGCCTCAGCGTCAGGTACAGGCCAGGCGGCCGCCTTCGCCGCTGGTGTTCTTCCACATCTCTACGCATTTTACCGCTACACATGGAGTTCCACCGCCCTCTCCTGTCCTCAAGCCGTGCAGTTTCCAAAGCCTGAACCGGTTGAGCCGGTCCCTTTTACTTCAGACTTGCACAGCCGCCTGCGCACCCGTTACGCCCAATGCATCCGTATAACGCTCGCCCCCTACGTATTACCCCGGCTGCTGGCCCGTATTTCGCC
+
CCCCCGGGGGGGGGGGGGGGGGGFGGGGGGGGGGGGGGGGGGGGGGGGGGGGGGGGFFGGGGGGGGGGGGGGGGGGGGGGGGGGGGGGGGGGGGGGGGGGGGGGGGGGGGGGGGGGGGGGGGGGCGGGFGGGGGGGGGGGGGGBGGGGCFGFGFGFGGGGGGFGGGGGGGGDAF@FC4AEGGG<EG87FFCDDGEGGDCF9=CEGFF3=FCFF*>);?GE9C3??*4)4D?(48261:EE*-(().6<:**((5)<74-816??G*)(42().35>A62(3((-80)(-(4(((.9F617<
@M03364:396:000000000-C9LGT:1:1101:19270:2698 2:N:0:10
GGACTACCGGGGTATCTAATCCTGTTCGCTCCCCACGCTTTCGCTCCTCAGCGTCAGTAACGGCCCAGGGACCTGCCTTCGCCATTGGTGTTCTTCCCGATATCTACACATTCCACCGCTACACCGGGAATTCCACCCCCCCCTCCCGCCCTCCAGCCCGCCCGTACCCGGCGCGGGTCCCCCTTTAAGCGATGGCCTTTCCCACCGGCCGCGCCGGACCCCCTCCGAGCCCTTTACGCCCAATCATCCCGAGTACCGCTGGCCCCCCCCGCATTTCCGCGGCTCCTGGCCCGTGTTTGGC
+
CCCCCGG8+FEGGGGGGGGGGGG<FE<BFGGGGGGGGGGGGGG7@FGGGGGGGGGGG9<EF,F@FGGG,6,9B,AFGGGGGGG7:FGGCFGGGGGGGF@?F7B<DFG<FFGG9,@FGG7CGGFGGGGGE:FFGGG,,++@C7@9*B8C*0>9>9FFGG1@EG>DF*/=F=B>AC;3*7?F5*)*;8A)*38771*6*<C7A-0.9)71,7(*,.:-)(22(91(-*()(13(,8>4-(;CC3.(0)).197-((46@,-3(4C?DG)-(3(,(-().3(((-46(,52,44((,(00)(*2
@M03364:396:000000000-C9LGT:1:1101:22539:2698 2:N:0:10
GGACTACCGGGGTTTCTAATCCTGTTCGATCCCCGCACTTTCGTGCATGAGCGTCATTTACGGCTTGGTCAGCTGCCTACGCAATCGGAGTTCTTCGTCATATCTATGCATTTCACCGCTACACAACGAATTCCGCCAACCTCCACCGCAATCAAGCCCGGCAGTATCAACGGCGGAATGGGGTTGTGCTCCCCGATTTGACCGCTGACTTGCAAGGCCGACTGCGCACCCTTTAGACCCAATAAACCCGTGTATCGCACGGAGCCTCCGTATTATCGCGGCTGATTGCACGGACTGCGCC
+
CCCCCGGGGGGGGGGGGGG<FGG,E9FD8EEGGGGGEGGGGGGGGGGGGGEGGGGG,CEEGGG+@FCGEFDGGGGGGGC=:FEFFGGG,CB8FEFFGFGGCFF<;EFCFGGGAFF@FGGDGGDGE7+=+BFGGGGCCCCGGF,*=EG++0F5@5+;9+@CGG5D@BEA3=?:@C)9CA*<6,*41C8(+?FC*18:5CE@GED;37>0(06<46:<F0*1(9((.*48(1(-(..532018(()/6)()11(.4).)4((-(2(/;*3((-(,,)--/4(,2(-(.)-)).46((.))-1/
@M03364:396:000000000-C9LGT:1:1101:9325:2704 2:N:0:10
GGACTACAGGGGTTTCTAATCCTGTTTGCTCCCCACGCTTTCGAGCCTCAGCGTCAGTCATCGTCCAGTAAGCCGCCTTCGCCACTGGTGTTCCTCCTAATATCTACGCATTTCACCGCTACACTAGGAATTCCGCTTACCTCTCCGACACTCCAGCTTGACAGTTTCCAATGCAGTCCCAAGGTTGAGCCCTGGGTTTTCACATCAGACTTGCCATGCCGCCTACGCTCCCTTTACACCCAGTAAATCCGGCTAACGCTTTCCCCCTACGTCTTACCGCGGCTGCTGGCACGTATTTCGC
+
CCCCCGGGGGGGGGDGGFGGGGGGGGGGGGGGGGGGGGGGGGGGGGGGGGGGGGGGGCFCGGGGGGGGGGDGGGGGGGGGGGGFGGGGEFGGGGGGGGGGGFGGGGFGGGGGGGGGGDGGGGGGGGGGGGGGGGFGGGDGFGGFFGC+6@FDFDGFGGGF?GFCFEFGGGGGFGEFGFFGC@FFGGFFFGGGGGGGFGGGGFGFGF4;:FBGEF:*C3DF=GF@FF=D=>>@FFFCF7C<F0=E+/9?FG)4(6;2F0;:6(<AGGG;(412((4))<10(4;99<)4(3()(..*96)97
@M03364:396:000000000-C9LGT:1:1101:21667:2704 2:N:0:10
GGACTACACGGGTATCTAATCCTGTTCGCTCCCCACGCTTTCGCTCCTCAGCGTCAGTAACGGCCCAGAGACCTGCCTTCGCCATTGGTGTTCTTCCCGATATCTACACATTCCACCGTTACACCGGGAATTCCAGTCTCCCCTACCGCACTCAAGCCCGCCCGTACCCAGCGCGGATCCACCGTTAAGCGCTGGGCTTTCACACCGGACGCGCAGACCCGCCTACGCGCGCTTTACGCCCAATAAATCCGGATCACGCTTGCCCCCTACGTATTACCGCGGCTTCTTGCCCGTAGTTCGC
+
CCCCCGGGGGGGGGGGGGFGGGGFGFFFEFGGGGGGGGGGGGGDBFGGGGGGGGGGGEE<CFGCGGGGGF<@FFFGGGGGGGGGG9FGFGGGG<EFFCFEG+BFGGG9FCFGGGGGGG,@CFFGG7BFFGGGGGG,@,?FFFGFCGG33@FAG586FEG+8F*@FECEC,34<B)945?C<,*<EEF;FF:)7CG**:;6:<FF<B):0D9E>E8(/(;C6DB?BG?)(9(348?DFFGGGF,8)345BD3((-((8430((1,>FGF(414))4:AGFF20>0(()).40)4-(0)*)1>
@M03364:396:000000000-C9LGT:1:1101:8154:2731 2:N:0:10
GGACTACAAGGGTTTCTAATCCTGTTCGCTCCCCACGCTTTCGCTCCTCAGCGTCAGTAACGGCCCAGAGACCTGCCTTCGCCATTGGTGTTCTTCCCGATATCTACACATTCCACCGTTACACCGGGAATTCCAGTCTCCCCTACCGCACTCAAGCCCGCCCGTACCCGGCGCGGATCCACCCTTCAGCGATGGACTTTCACACCGGACGCGCCGAACCGCCTACGAGCCCTTTACGCCCAATGAATCCGGATAACGCTCGCACCCCTCGTCTTTACGCCGGTGCCTGCCCTTCTGTTGC
+
BCCCCGGGGGGGGGGGGGFGGGGGGGG>:CFFFGFGEGEGGGEGGGGGGGEFGGGG7EFGGG7FFFGGGGGGGGGFGGGGGGGDD9FGGCGEGGFGGGGGDF>FFGGGGGFFDEGGGGG6=CGGGE7@@FFGGGCFF=DFGFEFFGGEEEG8656DFGGG>FEGE853EEEGECAC*8??9CF*3=,7+,85CE5:<+5AF)57CE>((/4C6)/,57EE;DF61;:5,)43(4>:4(1CGB?<))24BF5(2:6)9,38818458>1(490:6())31((((-((().4(.(.(1*/)0:
@M03364:396:000000000-C9LGT:1:1101:9948:2740 2:N:0:10
GGACTACACGGGTTTCTAATCCTATTTGCTCCCCACGCTTTCGTGCCTCAGCGTCAGGTACAGGCCAGGCGGCCGCCTTCGCCGCTGGTGTTCTTCCACATCTCTACGCATTTTACCGCTACACATGGAGTTCCACCGCCCTCTCCTGTCCTCAAGCCGTGCAGTTTCCAAAGCCTGACCCGGTTGAGCCGGTCCCTTTTACTTCAGACTTGCACAGCCGCCTGCTCACCCTTTACGCCCAATCATTCCGAATAACGCTTGCCCCCTACGTATTGCCTCCGCTGCTGGCGCGTAGTTTGCC
+
CCCCCGGGGGGGGEEGGGFFFGG9FGGGGGGGGGGGGGGGGGGFGGGAFGGGGGGGFC,CFGGGGGGFGGGGGGGGGGGEEGGGGGGGGGGGGGGGGGGGGGGGGGFFGGGGGGGFGGDDGCFF9DCGEGFDGF8BF6=FGDGDDGG?>CGC>*26:@EEDF>>:CFGGGGFFF:C>F,7EEDB**,0A8C)2=EGDF?FFECEGFF?;CEE7=CA>@CE63:?,+6*6/4<<FAA:?EE*,:?76<<F4*((44<)1(4(-+)*25<B((.-82)5+.(-8496)).8((,-,4<**)02
@M03364:396:000000000-C9LGT:1:1101:9829:2747 2:N:0:10
GGACTACCGGGGTTTCTAATCCTGTTCGCTCCCCACGCTTTCGCTCCTCAGCGTCAGTAACGGCCCAGAGACCTGCCTTCGCCATTGGTGTTCTTCCCGATATCTACACATTCCACCGTTACACCGGGAATTCCAGTCTCCCCTACCGCACTCAAGCCCGCCCGTACCCGGCGCGGATCCACCGTTAAGCGATGGACTTTCACACCGGACGCGCCGAACCGCCTACGAGCCCTTTACGCCCAATCAATCCGGATACCGCTTGCACCCTACGTATTCCCGCGGCTGCTGGCACGTTTTTAGC
+
CCCCCGGGGGGGGGGGGGGFGGGGGFFGGGGGGGGGGGGGGGGGGGGGGGFGGGGGGGGGGGGGGGGGFF8FGFFGGGGGGGGGEGFGFGGGGGGGGGGGEGDGFGGGGGGGGGGCGGFGGGGGGEFGG7FCGGGGFGCFGGGFGGGGE?DAC@+*FFFGGFFGGECGFCGGFG=C5;EC+>CC8E*6FGCDFGG6>BFGGFGFGFD9(>>E()1-CBGE>GFFBF?B?G>???79A(;CGF:?)354@D>0401)0(-((,;2FFD6(46,)6())2(-3(4((4:?2:2<24().)(2:
@M03364:396:000000000-C9LGT:1:1101:22683:2749 2:N:0:10
GGACTACCAGGGTTTCTAATCCTGTTCGCTCCCCACGCTTTCGCGCCTCAGCGTCAGTTACGGCCCAGTAAGTCGCCTTCGCCACTGGTGTTCCTCCCAATCTCTACGCATTTCACCGCTACACTGGGAATTCCACTTACCTCTTCCGCACTCAAGCCCGACAGTATCCAAAGCAATTCCCACCTTGAACGCAGGACTTTCACTTCAGACTTATCAGGCCGCCTACCAGCCCTTTACACCCAGTAAATCCGGACAACGCTTGCCACCTACGTATTCCCACGGCTGCTGGCACGTCTGTTGC
+
CCCCCGGGGGGGGGGGGGGGGGGGGGGGGGGGGGGGGGGGGGGGGGGGGGGGGGGGGGGFGDGGGGGGGGGGGGEFGGGGGGGGGGGGEGGGDFGGGGGGGGGGGGGGDGGGGGGGGGGGGGGGGGGGGGFGGGGGGFCGGFFBGGGGCAF=DDFDFGGG8>AD:E7EEGG9AFE*@AAGGFFEGGFCF<:CDEG9*DFGG4CE:AFC9FBG4+,1=BGG27>;;?;0.26<@@EFFFGGG;?;*).6BGGBFF>?44,(4:8(7:D02?FF):44)3).49B((4,,8<242(())*)22
@M03364:396:000000000-C9LGT:1:1101:15710:2752 2:N:0:10
GGACTACAAGGGTATCTAATCCTGTTCGCTCCCCACGCTTTCGCTCCTCAGCGTCAGTAACGGCCCAGAGACCTGCCTTCGCCATTGGTGTTCTTCCCGATATCTACACATTCCACCGTTACACCGGGAATTCCAGTCTCCCCTACCGCACTCAAGCCCGCCCGTACCCGGCGCGGATCCACCGTTAAGCGATGGACTTTCACACCGGACGCGACGAACCGCCTACGAGCCCTTTACGCCCAATCAATCCGGATAACGCTTGCACCCTCCGTGTTACCGCGGCTGCGTGCACGTAGTTAGC
+
CCCCCGGGCGGGGFGGGGGGGGGEGGFEGGGGGGGGGGGGGGGGGGGGGGGGGGGGGGGGGGGGGGGGGGEGGGGGGGGGGGGGGGGGFGGGGGGGGGGFGGGGGGGGGGGGGGFGGGGGGGGGGGGGGFFFGGD9D:DGGGGFGGG>CBGAFBFFGFFGGGDDGGGEGGGGEGFGD;CGF8CCFGC:A:8*>EGG6CFFF?GFGFF@><2=;5:359EGFGF:?8:7,71:7<D)6:EGG?2,).4-=FC1(,()*(--41A?6FG3(((-(.4))3419(((4((,8:(.-.()0*):0
@M03364:396:000000000-C9LGT:1:1101:20912:2754 2:N:0:10
GGACTACAGGGGTTTCTAATCCTGTTCGATCCCCGCACTTTCGTGCATGAGCGTCATTTACGGCTTGGTCAGCTGCCTACGCAATCGGGGTTCTTCGTCATATCTATGCATTTCACCGCTACACGACGAATTCCGCCAACCTCCACCGCAATCAAGCCCGGCAGTATCAACGGCGGAATGGAGTTGAGCTCCACGATTTGACCGCTGACTTGCAAGGCCGCCTGCGCACCCTTTACACCCAATAAATCCGGATAACGCTCGGATCCTCCGTATTACCGCCGCCGCTGGCACGGGGTTTGCC
+
CCCCCGGGGGGGGGGGGGGGGGGGGGGGGGGGGGGGGGGGGGGGGGGGGGFGGGGGFGGGGDGGGGGGGFEFFGGGGGGGGGEGGGGGGGGGGGGGGGGGGGGGGGFGGGGGGGGGGGGGGGGFG8FGGGFFGGGGG=DGGGC*DFGGG>EAB)5;>DGGGGFDC@,E3<EEAFAGDBGGFC5?CG84A,>;C7A*9CFC79B9DD>0(:674*<4F0EE>3(2:/-.(/3-4?AABBGGF:??=<>A9CD(8?9?B;(4>9*,1;C5493((.))6*4(442((7-3,1<?90(00)(0:
@M03364:396:000000000-C9LGT:1:1101:11999:2766 2:N:0:10
GGACTACAGGGGTATCTAATCCTGTTTGCTCCCCACGCTTTCGAGCCTCAGCGTCAGTAAAGGCCCAGTAAGCCGCCTTCGCCACCGATGTTCCTCCTGATCTCTACGCATTTCACCGCTACACCAGGAATTCCGCTGACCTCTACCACACTCAAGAACGACAGTTTCAAATGCAGTCTACATGTTGAGCCCGTAGATTTCACATCTGACTTGACGTCCCGCCTACGCTCCCTTTACACCCAGTAATTCCGGACAACGCTCGCTCCCTACGTATTACCGTGGCTGCTGGCACGTCGTTCGC
+
CCCCCGG8FGCFG7FGGGGGGFGGGGGGGGGGGGGGGGGGGGGGGGGG,?FGGGGGGFC<FFGFGGFGGCDGGGFGGGEGGGGFFGG@FFGF<AFFGGGGGGGGGGGFGGGGGGFGGGGGGGGGGFGEGGGGGG8?C+=FFDDBGCF3,5FDC5DD,88C>F?D@=E9CCGGFFAGGA92E98CGGGFFE8;D***3??=FF@EG>+//5:7>*5955*A9C=@=C,0/:4/3/6>E3>FGDF;FCCC=FF612;?:69?:(2(9?F?)31.).3<A:1(.(9(3403:((4(((007(*)
@M03364:396:000000000-C9LGT:1:1101:22712:2787 2:N:0:10
GGACTACAGGGGTTTCTAATCCTGTTCGCTCCCCACGCTTTCGCTCCTCAGCGTCAGTAACGGCCCAGAGACCTGCCTTCGCCATTGGTGTTCTTCCCGATATCTACACATTCCACCGTTACACCGGGAATTCCAGTCTCCCCTACCGCACTCAAGCCCGCCCGTACCCGGCGCGGATCCACCGTTGAGCGATGGACTTTCACACCGGACGCGACGAACCGCCTACGAGCCCTTTACGCCCAATAAATCCGGATAACGCTTGCACCCTACGTATTACCGCGGCGGCTGGCCCGTCGTTGGC
+
CCCCCGGEGGGGGGGGGGGGGGGGGGGGGGGGGGGGGGGGGGGG7FGGGGGGGGGGEGGGGGGCGGEGGGGFGFGGGGGGGGGGGGGGFGGGGGGCGGGGGGGGCFGGGGGGGGGGGG=CGGGGGGGGEGGGGGGGGF+AFGGFGGFEGFGFF5=DGGGEEGBDFGEEE9CE@F295):=FEC<F=7=;8*)*=E74<?@GCGE;A:0(99=():-17E=,791:F6)(12:1446<(8?E:??)<)6@GG91:14F,413:F?FCC(.42426:::<:93>F(((4(423(,43555(9>
@M03364:396:000000000-C9LGT:1:1101:15470:2798 2:N:0:10
GGACTACTGGGGTTTCTAATCCTATTTGCTCCCCACGCTTTCGTGCCTCAGCGTCAGTCACAGGCCAGGCGGCCGCCTTCGCCACTGGTGTTCTTCCATATCTCTGCGCATTTTACCGCTACACATGGAGTTCCACCGCCCTCTCCTGTCCTCAAGTCTGCCAGTTTCTGAATCATAAATGAGTTGAGCTCATCCCTTTGCCTTCAGACTTAACCGACCGCCTGCGCACCCTTTACGCCCAATCATTCCGGATAACGCTCGCCACCTACGTATTACCGCGGCTGCTAGCACGTAGTTCGCC
+
CCCCCGGGGGGGGGGGGGFFGGGEGGGGGGGGGGGGGGGGGGGGGGGGGGFGGGGGFFGGGGGGGGGGGGGGGGGGGGGFGGGGGCFGFGEFFFGGGGGGAFFGGGGGGGGGGGGGGGGGGGGGGGGGGGGGGGGGGGGGGCFFGGGEDDGEGFGF;FGGGGFGGGFGGGGFFGFGG+@FF@=FGG3:A;DDGFGGGGGCGEFC@AF4BGCGCB9:D=GG>D@?732)21:,6;><;?8C*:<?):<4=F9::B)5B><?>>G6DG:>B?:7-84).*4-9B-4<2)),.8>:0(00*()1
@M03364:396:000000000-C9LGT:1:1101:21316:2805 2:N:0:10
GGACTACTAGGGTTTCTAATCCTCTTTGCTCCCCACGCTTTCGTCCCTCAGCGTCAGGTACAGGCCAGGCGGCCGCCTTCGCCGCTGGTGTTCTTCCACATCTCTACGCATTTTACCGCTACACATGGAGTTCCACCTACCTCTCCTATACTCAAGCCGTGCAGTTTCCAATGCTTGACCAGGGTGAGCCCGTAGCCTTTAACACCAGACTTACTCGACACCCGACAGCCCCTTTTCGCCCAACAATTCCGGAAAACCCTGCCACCCCCCGTTTTCCCGCGGCTGCTGGCACATATTTGGC
+
CCCCCFCFGGGGFFGGGGGGGGC;CEEGFFCGGG,+@CGCFGGC7,BE@FGGGGGGE,6CCC<,@FGGD7C+8CFFCEF?DGG@E>FGBE,FFDF<F<,BD<EF=EBGGEGDC9DFGGGGEGEFD6F,D<FCDE,,@,+AF6F:+6,,70,28:DF@C>+@@FGGGFGFG9,*7*2,*3,,59@D:*)*813;****?9<CC9**2)-(18:4+3)*/=*.C((.340(2(3:?)))-AEG:((0().9**(,((.)(,4((25FG*,991((5().0249(-(-(43(-(,(-.*1*)*2
@M03364:396:000000000-C9LGT:1:1101:11187:2820 2:N:0:10
GGACTACCGGGGTTTCTAATCCTGTTCGATCCCCGCACTTTCGTGCATGAGCGTCATTTACGGCTTGGTCTGCTGCCTACGCAATCGGGGTTCTTCGTCATATCTATGCATTTCACCGCTACACGACGAATTCCGCCAACCTCAACCGCAATCAAGCCCGGCAGTATCAACGGCGGAATGGAGTTGAGCTCCACGATTTGACCGCTGACTTGCAAGGCCGCCTGCGCACCCTTTACACCCAATAAATCCGACTAACGCTCGGATCCTCCGTATTACCGCGGCTGCTGGCACGGAGTTCGCC
+
CCCCCGGGGGGGGGGGGGGGGGGGGGGGGGGGGGGGGGGGGGGGGGGGGGGGGGGGGGGGGGGGGGGGGFGGGGGGGGGGEGEECFFGGGG>FGGGGGGGGGGGGGDFGGGGGFGGGGDGGEFGGGGG@FGGGGGGGEDFGGGBFGGGGEGFG@CF?FGECCBDFFCFGGGGFFBGGAGGG@FFFGC;F:AFGGGGGGGGF<FBGFFBBF<G<605C?GC;DB?1:2)4D:147>4<AC?:08)944<6<*(4130>0(49(*(1;:8B>((,4-.6*4,4;0(-)58?4??;(-0</177
@M03364:396:000000000-C9LGT:1:1101:19684:2824 2:N:0:10
GGACTACAGGGGTATCTAATCCTATTTGCTCCCCACGCTTTCGTGCCTCAGCGTCAGTAACAGGCCAGGCGGCCGCCTTCGCCACTGGTGTTCTTCCATATATCTACGCATTTTACCGCTACACATGGAGTTCCACCGCCCTCTCCTGTCCTCCAGCCTGCCAGTTTCCAAAGCCTGTACCGGTTGAGCCGGTACCTTTCACTTCAGACTTAACAGGCCGCCTACGCACCCTTTACGCCCAATCATTCCGGATAACGCCCGCCACCTACGTATTACCGCGGCTGCTGGCACGTAGTTCGCC
+
CCCCCGGGGGGGGGGGGGGGGGG,FGGGGGGGGGGGGGGGGGGGGGGGGGGGGGGGGGGGGGGGGGGGGGGGGGGGGGGGGGGGGGGGGGGGGGGGGGGGGGGGGGGGGGGGGGGGGGGGGGGGE@FGGGGGGGGGG@CGGGGFGGGGFFFFGDGBFGGGFGFGFGGGGGGGFGFGGFGGFEGFCGD:FFEGG7EGGGGGGC;4CFF46C?C4?7;F(CE@DD@D*6)2>@1:>A<:?EG>?<7).:AFG323-)373(,37:7DG42?:?D>466<*((39(7<::(2.4:(,../*()1
@M03364:396:000000000-C9LGT:1:1101:10839:2831 2:N:0:10
GGACTACTCGGGTTTCTAATCCTGTTTGCTCCCCACGCTTTCGCGCCTCAGCGTCAGTTGTCGTCCAGCAAGCCGCCTTCGCCACTGGTGTTCCTCCTAATATCTACGCATTTCACCGCTACACTAGGAATTCCGCTTGCCTCTGCGATACTCAAGGGATGCAGTTTTGAAAGCAGTTCAGGGGTTGAGCCCCTGCATTTCACTCCCAACTTGCATCTCCGCCTACACGCCCTTTACACCCAGTAAATCCGGACAACGCTTGCACCCTACGTATTACCGCGGCTGCTGGCACGGATGTAGC
+
CCCCCGGGGGGGGEGGGGGGGGGGGGGGGGGGGGGGGGGGGGGGGGGGGGGGGGGGGGFFGGDCFGGGF@@FGGGGGGGGGGGGGGGGGGGGGGGGGGFGGGGGGGGGGGGGGGGGGGGGGFGGG,EFFGGGGGFGGDGGGGGFGGGEGFGEFDGF8=FCEFFGGGGFG6B@A>@FGFGGG9;FGGFCFGGFGEGDFCGGGFG?D*;:4C>,*1,1=;CGBGFFFG8A?G?F>;=9;?GGGDDF=335FG3-(41<F291??E?469(,((4<.:<FG1949BBFF::><(532()./)2*
@M03364:396:000000000-C9LGT:1:1101:6732:2837 2:N:0:10
GGACTACTCGGGTTTCTAATCCTATTTGCTCCCCACGCTTTCGTGCCTCAGCGTCAGGTACAGGCCAGGCGGCCGCCTTCTCCGCTGGTGTGCTTCCACATCTCTACGCATTGTACCGCTACACCTGGAGTTCCACCTCCCTCTCCTGACCTAAAGACTGCCAGTTTCTGAATCATAAATGCGTTGTGCTCATCCCTTGTCCTTCATACTTAGCGTACCGCATCCCCCCCCTTTCTGCCCAATCGTGCTGTCTACCGCTCGCCCCCTCCGTGTTTCCCCAGGTGCTGTCTCGTCGTTCCCC
+
C9CCCGGGCFG7CBFGGG95@CE,;EFCC@D@CFGG+F:CFEBFFF<EFG@<FF@?@,C<EF,,CFGCFFCDGCCFCFG<,:FC77CFG<F+,C@?<9AF8FCC,=AA+BFG,BA<B8=CE:94,8,B8,B:CF,58,0DFG,*=8@D,;F=,1++,3@FF>:3,3;@E,>;CE*+245C,,*@CG*>F9<++=,4*?25=4D:;*+**57:/?*(:58*6)3((*(.(/6328).))38+((4..(-.0:))--))(,-,4*(1*)(-(-(.:7-)24(-().42.).).(4(,.7)(*9
@M03364:396:000000000-C9LGT:1:1101:20809:2851 2:N:0:10
GGACTACAGGGGTATCTAATCCTGTTCGCTCCCCCAGCTTTCGCGCCTCAGCGTCAGTGGTGGCCCAGAAGGCCGCCTTCGCCACCGGTGTTCTTCCCGATATCTACACATTCCACCGTTACACCGGGAATTCCAGTCTCCCCTACCGCACTCAAGCCCGCCCGTACCCGGCGCGGATCCACCGTTCAGCGATGGACTTTCACACCGGCCGCGCCGAACCGCCTACGAGCCCTTTACGCCCAATAAATCCTGATCACGCTTGCACCCTACGACTTACCGCGGCTGCTGGGCCGTATTTGGC
+
CCCCCGGGGGGGGGGGGGGGGGGGGGGGGGGGGGGGGGGGGGGGGGGGGGFCFGGGGGGCFGGGGGGGGGGGGGEGGGGGGGGGGGGGFEGGGGGGGGGGGGECGGCFGGGGGGGGGGGGGGGGECGFGGGGGGGGGGFGFFEFCDGEC?:8@)+;>DFGGGDGGGGGGEGGFF-95;CEFGDEFG,6FC*:CEG?6FFGG9F>FEFB(9;G>)*-)4CGFGFB:C?)85-:17:)63CCC(4()5448<*46).4@(8?:(8)28>:<1((,,466+33(4((4(2.3(.4>(-))/)*7
@M03364:396:000000000-C9LGT:1:1101:9939:2887 2:N:0:10
GGACTACCGGGGTATCTAATCCTGTTTGCTCCCCACGCTTTCGCGCCTCAGCGTCAGTTGTCGTCCAGCAAGCCGCCTTCGCCACTGGTGTTCCTCCTAATATCTACGCATTTCACCGCTACACTAGGAATTCCGCTTGCCTCTCCGATACTCAAGGGATACAGTTTTGAGAGCAGTTCAGGGGTTGAGCCCCTGCATTTCACTCCCAACTTACATCTCCGCCTACACGCCCTTTACACCCAGTAAATCCGCACAACGCTTGCACCCTACGTATTACCGCGGCTGCTGGCACGTAGTTAGC
+
CCCCCGGGGGGGGDCFGGGGGGGDFGGGGGGGGGGGGGGGGGGGGGGGGGGGGGGGGFGGEGGGGGGGGGGGGGGDGGGGGGGGGGGFEFEGDFGFGDFGGGGGFGGGGGGGGGGGGGGGGGGFCEFGFGGGGGCGCEFGGGGD@EC6=@@DFFGFFCFFFGFDFCCFCC66;FCDFFGGG,;:BEE4A,D4;FF9DGFGGCFEGFFF=DFG*1,*:4CE0C??(B@A?C;BF1;CEFFFG?087)-5FGD(496337,(238<*092(2437>(6:<4(-2229<27?B?<8:(.8/)*0
@M03364:396:000000000-C9LGT:1:1101:8727:2908 2:N:0:10
GGACTACACGGGTATCTAATCCTGTTCGCTCCCCCAGCTTTCGCGCCTCAGCGTCAGTGGTGGCCCAGAAGGCCGCCTTCGCCACCGGTGTTCTTCCCGATATCTACGCATTTCACCGCTACACCAGGAATTCCGCTTACCCCTCCTGCACTCCAGTATGACAGTTCCAAAAGCAATCCCGCGGTTGAGCCCCGGGTTTTCACTTCTGGCTTGCCTTACCACCTACGCTCCCTTTACACCCAGTAAATCCGGATAACGCTTGCACCCTACGTATTACCGCGGCTGCTGGCCCGTGTTGAGC
+
CCCCCGGGGGGGGGGGGGGGGGGGGGGGGGGGGGGGGGGGGGGGGGGGGGGGGGGGGGGGGGGGGGGGGGGGGGGGGGGGGGGGGGGGGGGGGGGGGGGGGGGGGGGGGGFGGGGGGDGGGGGGGGGGGGGGGGGFGEGGGGGFGGGGGFGFFFGF=3DF>FFGGGFGGGGGFGFGGFEGGDC>CEF=FCFGGGGG2C8EGEFCC9@93FF56>+):7FFEGFFFC:B?CBFBDBAB<CFGF?>*4:AFGD>221<F(41<:>8=?*-,43.))5)6C2(79B69F::(((-47(07))22
@M03364:396:000000000-C9LGT:1:1101:10889:2916 2:N:0:10
GGACTACTCGGGTATCTAATCCTATTTGCTCCCCACGCTTTCGTGCCTCAGCGTCAGGTACAGGCCAGGCGGCCGCCTTCGCCGCTGGTGTTCTTCCACATCTCTACGCATTTTACCGCTACACATGGAGTTCCACCGCCCTCTCCTGTCCTCAAGCCGTGCAGTTTCCAAAGCCTGAACCGGTTGAGCCGGTCCCTTTTACTTCAGACTTGCACAGCCGCCTGCGCACCCTTTACACCCAGTAAATCCGGCCAACGCTTGCACCCTACGGATTACCGCGGCTGCTGGCACGTAGTTGGCC
+
CCCCCGGGGGGGGGGGGGG9FGGFFGGGGGGGGGGGGGGGGGGGGGGGGGGGGGGGG,CCFFGGGGGGGGGGGGGGGGGFFGFEGGGDDFGEFGGGFAFC?FFGFFGDEDGGGFDGGGGGD=DG98FF<=FFGCFFGCDGGDD9DEG:,@FEFCCFGGDCCC>>FGGGCGGFAGDFFA,=CGDG5CF>FC8)2=CFGGGG77;.+1;3=G30;FGAG@GE:80=<:7),/4::B2)--AE8(,)*..695)((-(()--,(-+)2;5(.-((,-)-6*(-44-7<::>B04?3:459*3FF
@M03364:396:000000000-C9LGT:1:1101:24190:2918 2:N:0:10
GGACTACTCGGGTATCTAATCCTGTTCGCTCCCCACGCTTTCGCTCCTCAGCGTCAGTAACGGCCCAGAGACCTGCCTTCGCCATTGGTGTTCTTCCCGATATCTACACATTCCACCGTTACACCGGGAATTCCACTCTCCCCTACCGCACTCAAGCCCGCCCGTACCCGGCGCGGATCCACCGTTAAGCCATGGACTTTCACACCGGACGCGCCGAACCGCCTACGCGCCCTTTACGCCCAGTAATTCCGGACAACGCTTGCCCCCTACGTATTACCGCGGCTGCTGGCCCGTAGTTCGC
+
CCCCCGGG8FCEFFDGGGGGGGGGGGDGGGGGGGG:FFGGGGGGEFGDGGGGGGGGGGGGGGGGGGGGFGFCFFGGFGGGGGGGD9FGCFGGGEGFFGGGGGGGGGGGGGGG9FGGGGFDGGGGGGEFGGFGGGG,DFCFGGGF?GGCEBG>F=FFGGGGGGFGF:EG?>EE>@>4C>CC,>C:EG*/A<+*2=8+;?CGG3B5>>A@0DBG65?739GG>GFF<E(0-9069?>>F?GGGF:2=29)*:9((-(4<-((--@37CGF36(.262))<199>F>9(.),(,8>(-00*)/9
@M03364:396:000000000-C9LGT:1:1101:21786:2965 2:N:0:10
GGACTACACGGGTATCTAATCCTGTTCGCTCCCCACGCTTTCGCTCCTCAGCGTCAGTAACGGCCCAGAGACCTGCCTTCGCCATTGGTGTTCTTCCCGATATCTACACATTCCACCGTTACACCGGGAATTCCAGTCGCCCCTACCGCACTCACGCCCGCCCGTACCCGGCGCGGATCCACCGTTAAGCGATGGACTTTCACACCGGACGCGACGAACCGCCTACAAGCCCTTTACGCCCAATAAATCCTGATAACGCTTGCACCCTACGTACTACCGCGGCTGCGCGCACGGCGTTAGC
+
CCCCCGGGGGGGGGGGGGFGFGGEGFGGGGGGGGGCGGGGGGGGGGGGGFCFGGGGGGCFGGGGGGGGGGGGG?FGGGF<FGGGGGFGFGGGGGGCGGGGGGGGFGFFFGDF9BAGFGECEGGGGGDFGGFGGGAD=,+8+=@:8FG+@*@=>@CAGGGGGGEDFGEECEEGFGFGG.::+>5*3;F=A,8*>5?FGFFGG2EFGB)-(/(C352,14EC6GBF(2(13*4:(:>>B?EGG0((08)46C*449))=6>0<4*49C3:(((.4(3:6:,(,((,7(((4129((-)).(1:
@M03364:396:000000000-C9LGT:1:1101:23270:2976 2:N:0:10
GGACTACCAGGGTATCTAATCCTGTTCGATCCCCGCACTTTCGTGCATGAGCGTCATTTACGGCTTGGTCTGCTGCCTACGCAATCGGGGTTCTTCGTCATATCTATGCATTTCACCGCTACACGACGAATTCCGCAAACCTCCACCGCAATCAAGCCCGGCAGTATCAACGGCGGAATGGAGTTGAGCTCCACGATTTGACCGCTGACTTGCAAGGCCGCCTGCGCACCCTTTATACCCAATCAATCCGCATAACGCTCGGATCCTCCGTATTACCGCGGCTGCTGGCACGGACTTCGCC
+
CCCCCGGGGGGGGGGGGGGGGGGFGGGGGGGGGGGGGGGGGGGGGGGGGG@FGGGGFFGGGGGGGGGGGGGGGGGGGGGFGGGGGGGGEGGGGGGGDFGGGGGGGGFGGGGGGGF@EEEGGFGGGDGGGGDGGGGEE+=EGGG*=DG>EDFADEFFF8DEEF?DBFCFCFGGBC4<76FFGFG<FF,6A<87D6;C5CF9C7F@GA3(.:A?)*+5C25=1DB1,1(0(18::>9)6)<:0-4(05>A?G*--:)4760(1(*(1;*534?F07-4424-((-432,(::B0;((.**,*9
@M03364:396:000000000-C9LGT:1:1101:16951:2981 2:N:0:10
GGACTACCGGGGTTTCTAATCCTGTTCGCTCCCCACGCTTTCGCTCCTCAGCGTCAGTAACGGCCCAGAGACCTGCCTTCGCCATTGGTGTTCTTCCCGATATCTACACATTCCACCGTTACACCGGGAATTCCATTCTCCCCTACCGCACTCAAGCCCGCCCGTACCCGGCGCGGATCCACCGTTAAGCGATGGACTTTCACACCGGACGCGTCCAACCGCCCACGAGCCCGTTACTCCCACTCAATCCGGCTCACGCTTGCCCCCTCCGTATTCCCGCGGCCTCTTGCACGCACTTTGC
+
CCCCCFGGGGGGCFCEGG9FFEFEFFGGCCEGGGGGGEFGGGGGDGGFFA@DBFFEGFFCEEGEGG7@,FFFGG8EEEEF@FG=?AFCFGGEGFE<EFGGEECFEAF<<>ECFGGGGEDC>:CFGGGGGGGGGG8,636EFDC?FFFDE5F>>=+*,@8CCF5;>77>FE585:(:*)=?+52<;/16+,/5;==:CF?F:4<4<@D;(/(:()/,/4<E>GB((;2)-731(43(,)+324((.(.6@CC901()94?:048(9CG9(3,8,(5)60266(,(3((44)).((().))0;
@M03364:396:000000000-C9LGT:1:1101:19090:3000 2:N:0:10
GGACTACACGGGTTTCTAATCCTGTTCGCTCCCCGCACTTTCGCGCCTCAGCGTCAGTCGTGCCCCTGCCAGCTGCCTTCGCCATCGGCGTTCTGCGTCATATCTACGCATTTCACCGCTACTCCAGGCATTCCACCGGCCTCTTCCGGATTCTAGTAGGTCAGTTTCCACGGCACCCCCAGGGTTGAGCCCCGACTTTTCACAGCTGACTTGCATTACCGCCTACGCACCCGTTCCACCCAATCAATCCGGACAACGCTTGCCCCCTCCGTATTTCCGCGGCTGCTGGCACGGAGTTCGC
+
CCCCCGGG,BCEGCEFGGGGGGGGGGFG7FGGGGGG7FCFGGG,@FGGGGGGFGGG7FF6CF,9,66FC,E8FGGGGGGGFG:BF,CF++@CGF9,+8+BFCFGGG,=@BFGGGGGGGGGGG,,633,+:DGGC,:3@=C3=E*23E6+3+1@02C8,,47@AGFEAF7CD39BA**3*:?:CFGGF;6<@<D=*=);BFFCF3+.)67FEG<A+7:7@9199(-;(.(1(4(-:((-0AG::?)4)6@CC(-((4>(4,(42(9C9722380(())0-:(-169?7)868??(4.0)5C3
@M03364:396:000000000-C9LGT:1:1101:12100:3047 2:N:0:10
GGACTACTCGGGTTTCTAATCCTGTTCGCTCCCCACGCTTTCGCTCCTCAGCGTCAGTAACGGCCCAGAGACCTGCCTTCGCCATTGGTGTTCTTCCCGATATCTACACATTCCACCGTTACACCGGGAATTCCAGTCTCCCCTACCGCACTCAAGCCCGCCCGTACCCGGCGCGGATCCACCGTTAAGCGATGGACTTTCACACCGGCCGCGACGAACCGCCTACGAGCCCTTTACGCCCAATAAATCCGGATCACGCTTGCACCCTACGTATTACCGCGGCTGCTGGCCCGTATGCAGC
+
CCCCCGGFFGGGGGEGGGGGGGGGGFGGGGGGGGGGGGGGGGGGGGGGGGGGGGGGGGGGGGGGGGGGGGGGGGGGGGGGGGFGGGFGGGGGGGGGFEGGGGEGFFF<FEGGGGGGGGGDEGGGECFGDEGGGGGFFGFFGGG?DGGGGFG=GFFFF@FGEG5=F8EGFGGGDEFGG>EGCFF7CEC=FC817==:CGGGGFF?<D>9(17EB):3C0EG;D>048:)4>18:?FFFFGGGFFF67BFFGG>:62(8:::((;)>FG1(.-4>4,46C337>FF9:3???(,4-,.)*)2C
@M03364:396:000000000-C9LGT:1:1101:22182:3053 2:N:0:10
GGACTACTAGGGTATCTAATCCTGTTCGATCCCCGCACTTTCGTGCATGAGCGTCATTTACGGCTTGGTCAGCTGCCTACGCAATCGGGGTTCTTCGTCATATCTATGCATTTCACCGCTACACGACGAATTCCGCCAACCTCCACCGCAATCAAGCCCGGCAGTATCAACGGCGGAATGGAGTTGAGCTCCACGATTTTACCGCTGCCTTGGCAGGCCGCCTGCGCCCCCCTTACACCCAATAAATCCGCATAACGGTCGGCTCCTCCGTACTACCCCCGCCGCTGGCCCGGCCTTACGC
+
CCCCCGGGFGGGGFGGGGGGGGGFGGGGGGGGGGGGGGGGGGGGGGGACFGGGGGGFGGGGGGGGGGGGGFGGGGGGGFFGGC:FGGGEGGGGGGGFDGGGGGGGGGGGGGGGGGGGGGGGGGGG8FGF7EFGGGGG+=FGGG5DGGGGFFDDD6DF6EG>EBGGGFGGGGGFGAG*?FGDCC?C<,6;8AF4CC=5BF++3C?G>5((09+(0<:C1E54D16422)(/4(,23()3CC*2(.16<AFD*9B(-()(,--3*-9C*1:9-,(4).3*3(-4(7;099(,499(,)9*(*1
@M03364:396:000000000-C9LGT:1:1101:16807:3062 2:N:0:10
GGACTACCCGGGTATCTAATCCTGTTCGATACCCACGCTTTCGTGCATCAGTGTCAGTCACGGCCTGGCAGGCTGCCTTCGCGATCGGGGTTCTGCGTGATATCTATGCATTTCACCGCTACACCACGCATTCCGCCTGCCCCGTACGCACTCAAGCCAACCAGTTTCAACGGCAATTCAATGGTTGAGCCATTGACTTTCACCGCTGACTTAATCGGCCACCTACGCACCCTTTCAACCCAATAAATCCGGATCACGCTCGCATCCTCCGTATTCCCGCGGCCGCTGGCACGGACTTAGC
+
CCCCCGFGGGGGGGGGGGGGGGGGGGGGGGGGGGGGGGGEGGGGGGGGGGGGGGGGGGGGGGGGGGGGGGGGGGGGGGGGGGGEDGGGDGGGGGGGGGGEFGFFGFFFGFGGGCCGGGGGGGGGGFGDEFFGGGGGGGGGGGG*=CGGG*6)8=+;>FGGGGEGGFGGGFFGAF=GGFGGFCFFFGEBFGFFC?C,BCGGGFGEGFEF@GAE;8>?FFGGBGD@@C;A(:4?::F2<9FGGFFF)82-7>D0(,-4FB10:9?(1:C7A?9?(.3)6<36,14((4(406()(4,))6)::
@M03364:396:000000000-C9LGT:1:1101:12612:3088 2:N:0:10
GGCTACCGGGGTCTCTAATCCTGTTCGCTCCCCCAGCTTTCGCGCCTCAGCGTCAGTGGTGGCCCAGAAGGCCGCCTTCGCCACCGGTGTTCTTCCCGATATCTGCGCATTCCACCGCTACACCGGGAATTCCGCCTTCCCCTACCACACTCGAGCCCGCCGGTATCGGAGGCTCGCCGGGGTTGAGCCCCGGGCTTTTACCCCCGACCTAACGGGCCGCCCACGCGCGCTTTACACCCAATGAATCCGGTCAACACCTGCCCCCCACGTTCTACACCGGCGCCATCGCCGTGTTTTCCCC
+
CCCC@FF@FGGG,CFFFGGGFGGGGGGGGGGGGGGGGGGGGGGCCFGGEGGGGGGGF<DFFGGFGCGFGGGGGGGGGGGCGGGGGGGGFGGGGGGGGGGGCFFGGGGGGGGE9,EECGEDE9DGEGC@GDEGFDCGGEDGGGG5FG?EC5:5*1*3>DGGGGFGDGGDGGGGE:@GC>CD>C):E6,,08:DD=C7CFG?FF+8D35965<6882-99CC9)-(-:>)4<(-1)6).4?**.()*).5)1),4)).0,(((3*4/*)-((((,).)(2-(-,((((((--(((.(0)/47*
@M03364:396:000000000-C9LGT:1:1101:16757:3105 2:N:0:10
GGACTACTAGGGTTTCTAATCCTGTTCGCTCCCCACGCTTTCGCTCCTCAGCGTCAGTAACGGCCCAGAGACCTGCCTTCGCCATTGGTGTTCTTCCCGATATCTACACATTCCACCGTTACACCGGGAATTCCAGTCTCCCCTACCGCACTCAAGCCCGCCCGTACCCGGCGCGGCTCCACCCTTAAGCGATGGACTTTCACACCGGACGCGCCGAACCGCCTCCGAGCCCTTTACGCCCAATAAATCCGGATAACGCTTGCCCCCTACGTCTTTCCGCCGCCGCCGGCCCGTCCTTAGC
+
CCCCCGGGGGGGGGGGGGGGGGGFGGGGGGGGGGGGGGGGGGGGGGGGGGGGGGGGGGGGGGGGGGGGDFFGGGGGGGGGGGGGGFDFFGGGGGGGGGGGG7CGGGGGGDGGGGGGGGGDGGGGGGGGGGGGGGGCGFGGGGGFGGGCGEGFGDDFFFGGGGFGEGGGGGDD?G2C*2AECGG*8E,7AF83<CE:FGFGG?FCFFD6(9,7():-7(:E;GFF0;7),9><22.6<6EEG<:(0.::FF)((404@19:4(*(9@D>(3(.,3?)-<8<019(--((49999>0))*)2C
@M03364:396:000000000-C9LGT:1:1101:16412:3111 2:N:0:10
GGACTACCAGGGTATCTAATCCTATTTGCTCCCCACGCTTTCGTGCCTCAGCGTCAGTCACAGGCCAGGCGGCCGCCTTCGCCACTGGTGTTCTTCCATATATCTACGCATTTTACCGCTACACATGGAGTTCCACCGCCCTCTCCTGTCCTCAAGCCGTGCAGTTTCCAAAGCCTGAACCGGTTGAGCCGGTCCCTTTTACTTCAGCCTTGCACAGCCGCCTGCCCACCCTTTACGCCCCATCCTTCCGTATTACGCTTCCCACCTACGTATTACCCCGGCTGCTGGCCCGTTCTTCGCC
+
CCCCCGGGGGGGGGGGGGC@FFG9FFGGGGGGGGGGGGGGGGGGGGGFGFEGGGGGGFGGGGGGGGGGGGDGEGGGGGGGGGGGGGGGFFFGGFGGGGGFGGGGFFGGGGGGGGCFGGGGGGGGBFFF?FGGGGGGG7DGGGGFFGGFFFFE;*=@FFGGCFFGGFCFGGGGAGFG6>?FGGGGGE<7>?*@)=EGGFFG77@*==B*7F3+6*>;C?G/:G(46*/)19?=<7)4,4EC83:B)5:<@D0(4()6)4-3();8FE*24(4).(..661(-9(-:?),2(4;,,(.91(/1
@M03364:396:000000000-C9LGT:1:1101:6494:3120 2:N:0:10
GGACTACAAGGGTTTCTAATCCTATTTGCTCCCCACGCTTTCGTGCCTCAGCGTCAGTAACAGGCCAGGCGGCCGCCTTCGCCACTGGTGTTCTTCCATATATCTACGCATTTTACCGCTACACATGGAGTTCCACCGCCCTCTCCTGTCCTCCAGCCTGCCAGTTTCCAAAGCCTGTACCGGTTGAGCCGGTACCTTTCACTTCAGCCTTGCACAGCCGCCTGCCCGCCCTTTACGCCCAATCATTCCGTATAACGCTTGCCCCCTACGTCTTACTCCCGCTGCTGGCCCGTAGTTCCGC
+
CCCCCGGFFGGGGGGGGGGGGGG@FGGGGGGGGGFGGGGGGGGGGGGGGGGGGGGGGGGDGGGFGGGGGGGGGGGGGGGGGGGGGGGGGGGGGGGGGGGFGGFGGGGGGGGFFGFFGGGGGGGGFFGGGGGGGGGGGFDGGDGFGG93@DGEGFGFGGGGGGAGAFFGGG;96FBFFFCFGGGFDG309@?D9EGGGGGFGCC?GC@*8CEF;*585<E5;G;0,*/0696,8E<9<0:?*4086<9<@F4:<2)-.1,2:?C)7:9:?0:((-)6)+5(-9(320)8:00(,((08*)19
@M03364:396:000000000-C9LGT:1:1101:21049:3183 2:N:0:10
GGACTACTGGGGTTTCTAATCCTGTTCGCTCCCCCAGCTTTCGCGCCTCAGCGTCAGTGGTGGCCCAGAAGGCCGCCTTCGCCACCGGTGTTCTTCCCGATATCTACACATTCCACCGTTACACCGGGAATTCCAGTCTCCCCTACCGCACTCAAGCCCGCCCGTACCCGGCGCGGATCCCCCGTTAAGCGATGGACTTTCACACCGGACGCGACGAACCGCCTACGAGCCCTTTACCCCCAACAATACCGGAACCCCCTTGCACCCTCCTTATTACCGCGGCGCCTGGCCGTTCGTCAGC
+
CCCCCGGGGGGGGGGGGGGGGGGGGGGGGGGGGGGGGGGGGGGGGGGGGGGGGGGGGGGGGGGGFGGGFGGGGGGGGGGGGGGGGGGGFGGGGFEFGDEFFGGGDGGGGGFGGGGGGGG6EGGGGGGGGGGFFGGGDA9FGGGFGFGGGEE5F@+0D;DEGGECF>*CFGGEBE@G=>EF6EGCGG*68:31CGG?FGGGGBF4FEF9;GBG0)2-1,:E0C;BFG0)(99:(4:)))3C57,(0.))9*1(,((()(,4422)985(3((.).))6<33(4,((,(-((31-((07)(19
@M03364:396:000000000-C9LGT:1:1101:13648:3186 2:N:0:10
GGACTACCCGGGTATCTAATCCTGTTTGCTCCCCACGCTTTCGAGCCTCAGCGTCAGTTACAGTCCAGAGAAGCGCCTTCGCCACTGGTGTTCTTCCTAATCTCTACGCATTTCACCGCTACACTAGGAATTCCCTTCTCCTCTCCTGCACTCTAGACTTCCAGTTTGAAATGCAGCACTCAGGTTAAGCCCGAGTATTTCACATCTCACTTAAAAATCCGCCTACGCTCCCTTTACGCCCAGTAAATCCGGACAACGCTCGCCACCTACGTATTACCGCGGCTGCTGGCACGTAGTTAGC
+
CCCCCGGGGGGGGDGGGGGGGGGGGGGGGGGGGGGGGGGGGGGGGGGGGGGGGGGGGGFGGGGGGGGGGGFGGGGGGGGGGGGGGGGGEGGGGGGGGFFGGGGGGGGGGGGGGGGGGGGGGGGGGGGGGGGGGGGFFFGGGGGFGGGFGFGFGFGFFGGGGGFGDGGGGGGGFGFGGFGFGGGGGGCDFEFGGCGGGGGGGFGF<@@A5CEFF+,3A=FG>GFFFF=E2CBBBFFEFFGGG?;=:<CEFGGFF>9DFFF<69EBC>C:??34<47AFG4339469(.)(84<??0)78:D:
@M03364:396:000000000-C9LGT:1:1101:9578:3230 2:N:0:10
GGACTACTGGGGTTTCTAATCCTGTTCGCTCCCCACGCTTTCGCTCCTCAGCGTCAGTAACGGCCCAGAGACCTGCCTTCGCCATTGGTGTTCTTCCCGATATCTACACATTCCACCGTTACACCGGGAATTCCAGTCTCCCCTACCGCACTCAAGCCCGCCCGTACCCGGCGCGGATCCACCGTTAAGCGATGGACTTTCACACCGGACGCGACGAACCGCCTACGAGCCCTTTACGCCCAATAAATCCGGATAACGCTTGCACCCTACGTATTCCCGCGGCTGCTGGCACGTATTTCGC
+
CCCCCGGGGGGGGEEGGGGGGGGGGFGGGGGGGGGGGGGGGGGGGGGGGGGGGGGGFFFGGGGGGGGGGGGGGGGGGGGGGGGGGGGGGGGGGGGGGGGGGGGGGGGGGGGFGGGFGGGDGGGGGGGGEGGGGGGGGGGGGFGFGGGGGFGFFD+9FEGEGFAGGGGGGGGGFGBGE>GGGGGEGG<4AFGGDEEGGGGGGFGEGFF39DBGF5C9DFGG9D>:?C?<?GB?.3:ABFGGGF08)):<?GG(4:(9F<;631;?GGGF??143)4.634>(9B69?:):?(.441*9*)7C
@M03364:396:000000000-C9LGT:1:1101:6516:3242 2:N:0:10
GGACTACAGGGGTTTCTAATCCTGTTCGCTCCCCGCACCTTCGCACCTCAGCGTCAGTCATCTGCTGGCAACCTGCCTTCGCCATTGGTATTCTTCCAGATCTCTACAGATTTCACCCCTACACCTGGAATTCTGATTTCCCCTCAGCGACTCTAGTAATGCAGTTCCCAGCGCAGTCCCGGGGTTGAGCTCCGGCCTTTCACACCAGACTTGACAGACCGCCTACATGCCCTTTACGCCCACTCATTCCGAACACCGCTCTCACCCTACGTATTACCGCGGCGGCTGTCACGTCTTTAGC
+
CCCCCGG8CEECFFGFFCFGEGGFGC,CFFGGCF@F@F+EFFC:,@CEFGFGGGGGFGD,CFG,E<,ECFFDFDAFGGGGFGGGGGGGFAEFFDFGF<9FG<EE8=F,:;FGFGGGA,=D6FFGG,AFFFFGG9,9=4+C,69;?8>,63F>FF89,,,@@C7?DF,EFG,,<=8?E*D64:9FEG@5?8,33*=CDECCGFGE9@5((2)=**59*(4:5D6;(<(1)25;@@E))6:F<1(2).69?FD(--2(73((4(3)2:*4414,,:?24+870((,,(-2.).-8:()8*.**
@M03364:396:000000000-C9LGT:1:1101:25520:3251 2:N:0:10
GGACTACCCGGGTATCTAATCCTGTTCGCTCCCCACGCTTTCGCTCCTCAGCGTCAGTAACGGCCCAGAGACCTGCCTTCGCCATTGGTGTTCTTCCCGATATCTACACATTCCACCGTTACACCGGGAATTCCAGTCTCCCCTACCGCACTCAAGCCCGCCCGTACCCGGCGCGGATCCCCCGTTAAGCGATGGACTTTCACACCGGACGCGACGAACCGCCTACGAGCCCTTTACGCCCAATAAATCCGGATAACGCTTGCACCCTACGTACTACCGCGGCTGCTGGCCCGTACGTAGC
+
CCCCCGGGGGGGFFGGGGFGGGGGGGGGGGGGGGGGGGGGGGGGGGGCFGGGGGGGG<FFGGGFGGGGCF@FGGGGGGGGGGGGGAFG<FGGGGGGGFFGG7CG8FFGGGGGDGGGGG>DEGGGGDGDEGGGGGGDGGGGGGEFGGGGGFGAGFC?CGGGGGDDFGGCCCCEFGBDDBGF*=/*BF*6CF8<FGGFFGGGGFGFG>B(2>BG95EBD(:C;GF06C()-9;?(8>).(8?G::(6)6<?FD((-()140-43*)229((.424(())22774;4>(,.:?2<12(0)).77
@M03364:396:000000000-C9LGT:1:1101:20470:3256 2:N:0:10
GGACTACAGGGGTATCTAATCCTGTTCGCTCCCCCAGCTTTCGCGCCTCAGCGTCAGTGGTGGCCCAGAAGGCCGCCTTCGCCACCGGTGTTCTTCCCGATATCTGCGCATTCCACCGCTACACCGGGAATTCCGCCTTCCCCTACCACACTCGAGCCCGCCGGTATCGGAGGCTCGCCGGGGTTGCGCCCCGGGCTTTTACCTCCGACCTAACGGGCCGCCTACCCGCGCTTTCCGCCCAATGAATCCGGATAACGCTCGCCCCCTCCCTATTACCCCGGCGTCTGTCACGTACTTCGCC
+
CCCCCGGGFGGGGFGGGGGGGGGGGGGGGGGGGGGGGGGGGGGGGGGGGGGGGGGGGFGGGGGGGGGGGGGGFGGGGGGGGGGGGGGGCFGGGGGGGGGCFGGGGGGGGGGGGGGGGGGDGGFGGGGGGEGGGGGGG@DGGGGFGGG6D0C8FCGEGGFGGGFDGGGGDG>EBG=6CDGEEEG:EE13>EGGCD=C3>??98FA>F@>6D10)0*,14E7>C4-.0.04)4-24)-38EG8(3(*..6?D50:?<<72(420:3D:D(,(.),6))6+,-(-((-16.)).1,,(09/,9D
@M03364:396:000000000-C9LGT:1:1101:8077:3258 2:N:0:10
GGACACCCGGGTCTCTAATCCTGTTCGCTCCCCACGCTTTCGCTCCTCAGCGTCAGTAACGGCCCCGGAACCTGCCTTCGCCCTTGGTTTTCTTCCCGATATCCACACATTCCACCGTTACACCGGGAATTTCAGTCTCCCCTCCCCCACCCCAACCCTCCCGTACTCGGCGCCGATCCCCAGGTAAGCCTCGGGCTTTCCCCCACGACGCTACCAACCGCCCACCGAACCTTTACCCCCCGTCAATCCGGAAAACCGCTTCAACCCCCGTAATCACCGCGCCGGTTGTCACGGAGGTAGC
+
CCCCC?,@:FE@+CE6CFC9C,C;F<;:,6@FG-@F@,BFE,6FDG,;,,;+6B6?FAFA,F+@F77++7+B<6,C<F=7,C,=,,B94,BE,,9FF=4@B=,,44,+44E9;54A@84=C,,B=CF3F,D,C=:33,6EF>8*0B+4@0+)81*0@C,*6@9/51*6*4*=>*/?:3?6=*2*?5,.*,+*:C8*)=@++)0,))72()(2-.*57(;*(9,(,/()(1(.-92)).:C8(--)495F))((-,.7((,((+.:;*(4(,((,)-52-(4(,(-((4-4622133).)97
@M03364:396:000000000-C9LGT:1:1101:21912:3262 2:N:0:10
GGACTACCAGGGTATCTAATCCTGTTTGCTCCCCACGCTTTCGAGCCTCAGCGTCAGTTACAGTCCAGAGAAGCGCCTTCGCCACTGGTGTTCTTCCACATCTCTACGCAGTTTACCGCTACACATGGAGTTCCACCGCCCTCTCCTGTCCTCAAGCCGTGCAGTTTCCAAAGCCTGAACCGGTTGAGCCGGTCCCTTTTACTTCAGACTTGCACAGCCGCCTGCTGACCCGTTACGCCCAATCATTCCGGCTACCGCTGTCCACCCACGTATTACCCCGGCGGCTGGCACGTCTTCACCC
+
CCCCCGGGGGEGGGGGGGGGGGFFGGGGGGCGFGEGGGGGGGGGGGGGGF?CFEGDGFGGGGG9FGGGGGGCGGGGGGG,FFGGGGGFCEFDGGGDFGGG<FDCFGGGDC+B,<4CFGGGEFFG?FGE:EEGGGGGG:DFGD,*=E9@EFBD,D??@FEGGGFG=EDGGFGA6F5+5*@FGDD@+@@8ACEG7;CGDFGCF@;AGAF<BFEC**,*22:*6)587+)3/0=(6(3;17?B*/6@AC?<47)((-3:>660,,2.>A*,((,34444>+4,34(((--11(),((.)*1)*9
@M03364:396:000000000-C9LGT:1:1101:7979:3276 2:N:0:10
GGACTACTGGGGTATCTAATCCTGTTCGCTCCCCACGCTTTCGCTCCTCAGCGTCAGTAACGGCCCAGAGACCTGCCTTCGCCATTGGTGTTCTTCCCGATATCTACACATTCCACCGTTACACCGGGAATTCCAGTCTCCCCTACCGCACTCAAGCCCGCCCGTACCCGGCGCGGATCCACCGTTAAGCGATGGACTTTCACACCGGACGCGACGAACCGCCTACGAGCCCATTACGCCCAATAAAACCGGAACACGCTTGCACCCTACGCATTACCGGCGCTGATGGCCCCTCTTCTGC
+
CCCCCGGGGGGDCEGGGG9@FGGFFFGGGGGGGGGGGGGGGGGGGGGGGGGGGGGGDGGGGGGGGGGGFFGGGGGGGGGCGGGGCAFG?EGFDFGCDFE:=FEFFGGGGGGFGGGGGGGGGGGGGGGGGGGGGGGFFGGGGFGBFCG=B*@::5D+=EGDEG>GGGGEG>CCDDACE4EFGCC<=CC06,85>EG6DGGGC39)CA:67DFG9EC4)485-CBF0*(01391(..:<(;EE6?:64))19)4,(,,0(244-2.*:C6??:(((-)):(((-31-,)-3((((-()19):C
@M03364:396:000000000-C9LGT:1:1101:24605:3279 2:N:0:10
GGACTACAAGGGTATCTAATCCTGTTCGCTCCCCCAGCTTTCGCGCCTCAGCGTCAGTGGTGGCCCAGAAGGCCGCCTTCGCCACCGGTGTTCTTCCCGATATCTGCGCATTCCACCGCTACACCGGGAATTCCGCCTTCCCCTACCCCACTCGAGCCCGCCGGTATCGGAGGCTCGCCGGGGTTGCGCCCCGGGCTTTTACCTCCGACCTACCTGGCCGCCTACTCGCCGTTTACGCCCCGTGAATCCGTATCACGCTCGCCCCCTACGTCATACCCGCGCTGGTTGCACGTACTTCGCC
+
CCCCCGGG9FGGFGGGGGGFGGGEGFGGDGFGGGGGGGGGGGGEGGGGFFFGGGGGFFFGGFGGGGGGFFGFGGGGGGGGGGGGGGGGCEGEGGFEFFGGGGGGGGFGGGGGGGGGGGGGGGGGGGGG@FGGGGGDG:DGGGGDFGG56<C8:86<>@EGGGDGGGFFGEEEFGDGEE=>EDD4=C2(72:DC:EGG5FC78C6>F:39DBC2:0.1,857D231+57()(-,,()((:8*(4()4<<?5*.((-6)1(3968?GC<(,3(3(,)).+((4(1((,)-()44.2(7@*-*9
@M03364:396:000000000-C9LGT:1:1101:22636:3318 2:N:0:10
GGACTACTCGGGTTTCTAATCCTGTTTGATCCCCACACTTTCGTGCCTCAGCGTCAATGTCGGATTCGTGAGATGCCTTCGCAATCGGTGTTCTGAGTAATATCTATGCATTTCACCGCTACACTACTCATTCCTCCCACGGCCACATTATTCAAGCCGGACAGTATCAAAGGCAGTTCCGGAGTTGAGCCCCGGGATTTCACCTCTGCCTTGACCGACAGCCTACGCACCCTTTAAACCCAATAAATCCGGATCCCGCTTGCCTCCTCCGTATTCCCGCGGCTGCTGGCACGGCTTCCGC
+
CCCCCGGGEGGDGGGGGGGCFG<CFFGGGGGGGGGGGGGGGGGGGGGGGGGGGGGG:EFFGGGGGEFGGFFGGGGG8EF=FGGEGGGGGGGGGEGGGGCFFGGGF9CFFGGGFGGFGGGGGGGGGF8FGGGGGG8ED@FCFGG*DGG,,+C;ED+?=DED6=BDDFGG8FCEF@)=DDGGGGD<EG@;C8<CDGEED5FGG<;B>F>=*979)*17C@GE=GF@4B?D;5213:;6<4CC@;;(;;C<FGD(8((,.396:4/(2<18773-4(56)<6304409:2)4:(21;())).>7
@M03364:396:000000000-C9LGT:1:1101:16281:3329 2:N:0:10
GGACTACACGGGTTTCTAATCCTGTTCGCTCCCCACGCTTTCGCTCCTCAGCGTCAGTAACGGCCCAGAGACCTGCCTTCGCCATTGGTGTTCTTCCCGATATCTACACATTCCACCGTTACACCGGGAATTCCAGTCGCCCCTACCGCACTCAAGCCCGCCCGTACCCGGCGCGGCTCCACCGTTAAGCGATGGACTTTCACACCGGACGCGACGAACCGCCTACGAGCCCTTTACGCCCAATCAATCCGGATCACGCTTGCACCCTACGTATTACCGCGGCTGTTGGCACGTCGTTAGC
+
CCCCCGGGGGGGGGGGGGGGGGGGGGGGCGGGGGGGGGGGGGDGGGGGFGGGGGGGGFGGGGE7FGCGGGGGGGGGFGGGGGCGGGGGEGGGGGGGCFGGGGGEGGGFGGGGGFGGGGGGGGGGFEEGDFGGGGGGGD+CC=@D6>D+BBGFGF6A98D>CF5DFCEEF7EGFG@G*8EE6:>72A1/1?**1=8:;??7C2F47)7(,>1E()2491EC>DBB0:2.,59?:(34525?G<0.).8)=D<60,(.7,166(2<CFG::B:4).8.50(-4,,(3()5(,.4:2-).)(1:
@M03364:396:000000000-C9LGT:1:1101:22690:3357 2:N:0:10
GGACTACCCGGGTTTCTAATCCTATTTGCTCCCCACGCTTTCGTGCCTCAGCGTCAGTAACAGGCCAGGCGGCCGCCTTCGCCACTGGTGTTCTTCCATATATCTACGCATTTTACCGCTACACATGGAGTTCCACCGCCCTCTCCTGTCCTCCAGCCTGCCAGTTTCCAAAGCCTGTACCGGGCGCGCCGGTACCTTTCACTTCAGACTTACCCGGACGCCTACCCACCCTTTACGCCCAATCATTCCGGATAACGCCCGCCACCTACGTATTACCCCGGCTGCTTGCCCGTAGTTACCC
+
CCCCCGGGGGGGGGGGGGGGGGGAFGGGGGGGGGGGGGGGGGGGGGGGGGGGGGGGGGGGGGGGGGGGGGGGGGGGGGGGGGGGGFGGFGCGGGGGGGGFGGGGGGGGGGGGGGFFGGGDGGGGCFGGFGGGGGGGG+=FFDFFGGGCFFGEG5FFGGGGGG5CFEEFGGGCAGD5:?CFGGG**4*8?C*CD5EFFFGFFC<4211)/;CGE)<:D(:*7D(31*,*4DB?7:<:4:GE*48::-:<?F)(4:23;9((,,/4CC5(4(,).5..9+-,-4-(4)..(()-,,(0/*-*2
@M03364:396:000000000-C9LGT:1:1101:21737:3397 2:N:0:10
GGACTACTCGGGTTTCTAATCCTGTTCGCTCCCCCAGCTTTCGCGCCTCAGCGTCAGTGGTGGCCCAGAAGGCCGCCTTCGCCATTGGTGTTCTTCCCGATATCTACACATTCCACCGCTACACCGGGAATTCCGCCTTCCCCTACCACACTCGAGCCCGCCGGTATCGGAGGCTCGCCGGGGTTGAGCCCCGGGCTTTTCCCTCCGACCTAACGGGCCGCCTACCCGCGCTTTACGCCCACTGAATCCGGATAACGCTCGCCCCCTCCGTATTCCCCCGGCTGCTAGCACGTATTTCCCC
+
CCCCCGGGGGGGGGGGGGGGGGGGGGGGGGGGGGGGGGGGGGGGGGGGGGGGGGGGGFGGGGGGGGGGGGGGGGGGGGGGGGGGGGFGCGGGGGGGGGGGGGGGGGGGGGGGGGGGGGGGGGGGGGDGGGGGGGGGGE>FGGG??FG,DFGFGBFEGGGGGGFGGGGGGGCGDE=FGFGDGGGFB=,6FFF<C5EGDFGG+5C2C>>19C990;C651EC9D((,*.)4)2(,4)6:?GGC:()=)4<4<3,4(6>>9389>GBG>9(-1(,43).5*-,39(3:0)634<>((-)91)09
@M03364:396:000000000-C9LGT:1:1101:20379:3401 2:N:0:10
GGACTACTAGGGTATCTAATCCTGTTTGCTACCCATGCTTTCGTGCCTCAGCGTCAGTTAGAGCCCAGTAAGCCGCCTTCGCCACTGGTGTTCCTCCGAATATCTATGCATTTCACCGCTACACGCCGAATTCCGCCCACCTCCACCGCAATCAAGCCCGGCAGTCTCAACGGCGGAATGGAGTTGGGCCCCACGGTTTGACCGCTGTCTTGCAAGGCCCCCTGCCCGCCCCTTAAACCCAAGTACTCCGGATAAACCCCGGCTCCTCCGTATTCTCCCGGCCGCTCGCACCGGGTTAGCC
+
CCCCCGGGAFGGGFGGGGGGGGGGGGGGGGAGGGGGGGGGGGGEDGGGGGGGGGGG7CE<CCF<FGGGGFGGGGGGGGGGGGGGGGGGFFGGGFGGGGGGGGGGGG9FCFGGGGGGGGGGGGGG++9CFGGGGGGGGCDGGGG00=DE+98:FEGFGD8=CEFGC,EFFGFGFG=D7*;CF,;6B,358*=C<EG*:;E*17F1<55(/:<04*1):(;*(94(1*4)-99(:1))--;C*(4)=)--?9)441))*.(-,45,<C*(.((((,)).3((((,,4((-113(4(,000(22
@M03364:396:000000000-C9LGT:1:1101:8498:3403 2:N:0:10
GGACTACAGGGGTATCTAATCCTGTTCGCTCCCCCAGCTTTCGCGCCTCAGCGTCAGTGGTGGCCCAGAAGGCCGCCTTCGCCACCGGTGTTCTTCCCGATATCTGCGCATTCCACCGCTACACCGGGAATTCCGCCTTCCCCTACCACACTCGAGCCCGCCGGTATCGGAGGCTCGCCGGGGTTGAGCCCCGGGCTTTTACCTCCGACCTAACAGGCCGCCTACGCGCGCTTTACGCCGAATGACGCCGGATAACGCTCGCCCCATGCGTATTACCGCGGCTGCTCGCCCGTATTTCGCC
+
CCCCCGGGGGGGGEFGGG9FFGGFFGGCEGGDGGGGGGGGGGGGGGGGGGGGGDGGGFGGGGGGGGGGFGGGGGGD@FGGGGEE7FGG7CFGGFGFFGGGGGDEDFGGF@FE,CDFGGGGGG?FFGECCCFGGGG7C@DGFGGA6FFGGAG)FCGB:8DEGGFGGEEGDC*=?<9FD:*:7ECGEEC?F,85)>EC5EG+34<<DF@>>D6E0.+.9<:C;GF0?:9B()4,8,)4:65**-:>*)(()1)(4(-.7744-0:(9**(.-,((..4-/-((-(-(,)3((41((,)94:DD
@M03364:396:000000000-C9LGT:1:1101:20165:3444 2:N:0:10
GGACTACCCGGGTTTCTAATCCTGTTTGCTCCCCACGCTTTCGAGCCTCAGCGTCAGTGATCGTCCAGTAAGCCGCCTTCGCCACTGGTGTTCCTCCTAATATCTACGCATTTCACCGCTACACTAGGAATTCCGCTTACCCCTCCGACACTCTAGTTCGACAGTTTCCAATGCAGTACCGGGGTTGAGCCCCGGGCTTTCACATCAGACTTGCCGTACCGCCTGCGCTCCCGTTACACCCAGTAAATCCGGATACCGCTTGCACCATACGTATTACCGCCGCCTCTTGCCCGTATTTTGC
+
CCCCCGGGGGGGEGGGGGGGGGGAFGGCFEFGGGGGGGGG@GDGGGGGGEEGGGGGDFGGGGGGGGGGGGFGGGGGGGGGGGGGGFGGFGGGGGFGGGGGGGGGGGGGGGDGGGGGFEGG>@EFGGGGGGGCGGGDGG6F=?4:DEE+3@C5@8FB,7EEFG>DC@CFCFCFAC7DGAFG6@DDEGGEFF:9*9EGCE5<FCG5CA+73>@C@F@:D1CG?D9D0*4=099:(8?F?BGGC?0?*644@GG0<6()0-(34(2)9C94)285).79:3-1(4,((-,)..3)3((.6*):9
@M03364:396:000000000-C9LGT:1:1101:19147:3445 2:N:0:10
GGACTACAGGGGTTTCTAATCCTATTTGCTCCCCACGCTTTCGTGCCTCAGCGTCAGGTACAGGCCAGGCGGCCGCCTTCGCCGCTGGTGTTCTTCCACATCTCTACGCATTTTACCGCTACACATGGAGTTCCACCGCCCTCTCCTGTCCTCAAGCCGTGCAGTTTCCAAAGCCTGAACCGGTTGAGCCGGTCCCTTTTACTTCAGACTTGCCCAGCCGCCTGCGCACCCTTTACGCCCCATGCATCCGCATACCGCTCGCCCCCCACCGTTTACCCCCGCCGCTGGGCCGTAGTTCGCC
+
CCCCCGGGGGGGGGGGGGDGFFGDGGGGGFGGGGGGGGGGGGGGGGGGGGCGGGGGGGGGGFGGGGGGGGGGGGGGGGFFGGGGGGGGEFGGGGGGGGGGGGGGGGGGGGGGAFGGGGGGGGGGEFGGFGGGGGGFGGDEGGGBFGGGGFGFGE7AFGGGEG>DFGGGGG9DFG=CFAFFGDD>CG37A:*59CEG:<FGF7??G=ACECC?CFGEGFFE>G01:*3)-9?:04:<61CE*8(.04.)0C*--,2(7-(44728)*)(((-.(((.8+3(9;(4>9B0((463,(.9*(19
@M03364:396:000000000-C9LGT:1:1101:9302:3510 2:N:0:10
GGACTACCCGGGTTTCTAATCCTATTTGCTCCCCACGCTTTCGTGCCTCAGCGTCAGGTACAGGCCAGGCGGCCGCCTTCGCCGCTGGTGTTCTTCCACATCTCTACGCATTTTACCGCTACACATGGAGTTCCACCGCCCTCTCCTGTCCTCAAGCCGTGCAGTTTCCAAAGCCTGAACCGGTTGAGCCGGTCCCTTTTACTTCAGACTTGCACAGCCGCCTGCGCACCCTTTACGCCCAGTCAATCCGTACAACGCTTGCCACCTACGTATTACCCCGGCTGCTTGCACGTAGTTCCCC
+
CCCCCEFGGGGGFDEGGGGGGGGFGGGGGGGGGGGGGGGGGGGGGGGGGGGGGGGGGFFGGGGGGGGGGGGGGGGGGGGGGGGGGGGGGGGGGGFGGGGGFGFGGGGGGDGG9FFGGDGGEEGGDGC8,DFAFGGGGCDFGGGFGGGEGFGEFE6;FGGEGGFGGGGGGAC9FGBFG>FGG*CCC=,7AE:DCGDGDGGF74CEGFF);DEF3;@A4<@53D262/7879?17>2<(:8C*,8,/)6457*(36<>)4::00:2CGG2::4)6>)6<+-(4>10,)).33?6.1(08*)*9
@M03364:396:000000000-C9LGT:1:1101:14454:3516 2:N:0:10
GGACTACACGGGTTTCTAATCCTGTTCGCTCCCCCAGCTTTCGCGCCTCAGCGTCAGTGGTGGCCCAGAAGGCCGCCTTCGCCACCGGTGTTCTTCCCGATATCTGCGCATTCCACCGCTACACCGGGAATTCCGCCTTCCCCTACCACACTCGAGCCCGCCGGTATCGGAGGCTCGCCGGGGTTGAGCCCCGGGCTTTTACCTCCGACCTAACGGGCCGCCTACGCGCGCTTTACGCCCAATGAATCCGTATAACGCTCGCCCCCTCCGTATTACCCCGGCTGCTTGCCCGTCTTTAGCC
+
CCCCCGGGGGGGGGGGGGGGGGGGGGGGGGGGGGGGGGGGGGGGGGGGGGGGGGGGGGFGGGGGGGGGFGGGGGGGGGGGGGGGGGGGFGGGGGGGGGGGGGEGFGGGGGGGGGGGGGGGGGGGGGGGGGFGGGGGGCGGGGGFGGG6:?FDGFGFGGGGGGFGGEGGG=8EBGBGGFGGDD<:8=,5@EGGGGGC7FGC<4C2CF:04CBF)>C>D6CE>G6(3277999,40.4:3:?*1,8*5-::>*(..)4)4(49>EFG>C0814(.4666+4(14-,()).2(544((8*1.00
@M03364:396:000000000-C9LGT:1:1101:13305:3586 2:N:0:10
GGACTACAGGGGTTTCTAATCCTGTTTGCTCCCCACGCTTTCGTGCCTCAGCGTCAGGTACAGGCCAGGCGGCCGCCTTCGCCGCTGGTGTTCTTCCACATCTCTACGCATTTTACCGCTACACATGGAGTTCCACCCCCCTCTCCTGTCCTCAAGCCGTGCAGTTTCCAATGCCTGACCCGGTTGAGCCCGTCGCTTTTACTTCAGACTTGCCCAGCCGCCCGCGCACCCTTTACGCCCAATCAATCCGGATAACGCTTGCCACCTACGTCTTACCCCCGCCGCTTGCCCGGAGTTTGCC
+
CCCCCGG8<FFGGEGGGGGGGGG,EFGGGGGGGGGGGGGGGGG<BFGGGGGGGGGGG@FGGGG,FFGGF,BFCGGGGGGGGGG:CFGGFGGGG,EFGGGGGGGGGGGGGGGGG9EFGGGGGGGG9EGFG<FGGGGGG+=FGGGFFGF?,:FEF<FF:EGE*FFGDFGGG7;,;F=8?4,=1@C4B=<7;C*/)/*=/BFF@7+1;7AE@FE<)0<)>?F=;G(3(*-)-9((.44:?BDC1(2(93::?D)34<A).((-((2498*.867((4-).+-(4(--2334-(.,(--85*.*0
@M03364:396:000000000-C9LGT:1:1101:12420:3617 2:N:0:10
GGACTACACGGGTTTCTAATCCTGTTTGCTCCCCACGCTTTCGAGCCTCAACGTCAGTTACAGTCCAGTAAGCCGCCTTCGCCACCGGGGTTCCTCCTAATATCTACGCATTTCACCGCTACACTAGGAATTCCACTTACCTCTCCTGCACTCTAGCCAAACAGTTTCCAATGCAGTCCAGGAGTTGAGCCCCTGCCTTTCACATCAACCTTGCATCGCCGTCTACCCTCCCTTTACACCCAGTAAGTCCGGATAACGCTGGCCCCCTCCGAATTCCCGCGGCGGCTGGCCCGCATTTGGC
+
CBCCCCFGFGGGG@FFGG9FFGGFGGCEF<DFGGGECGEGGGGFGGDCFG,FEGGG>FGCF9DFFGCFGGEFFFGGGFFFGGGGEFGG74FCGFGAFDFFFGGGGG<DEEGGAGGGFGCCGGGG94<BFGEGGGGGF=DGA=9+=DF=,;DDFD9BFG8=,@DGD,26:@;,DDBFEFG,2433@C,25,<F5CF53@FACADE+3;*);>?>F,;+):92CB(5,*/./(/3>@EE3CBF(((37)1;:C0<;1)/,::((*4<CC1(-((-(().+,,-,1614111:3-(((..8)29
@M03364:396:000000000-C9LGT:1:1101:25119:3621 2:N:0:10
GGACTACTGGGGTATCTAATCCTGTTCGCTCCCCCAGCTTTCGCGCCTCAGCGTCAGTGGTGGCCCAGAAGGCCGCCTTCGCCACCGGTGTTCTTCCCGATATCTGCGCATTCCACCGCTACACCGGGAATTCCGCCTTCCCCTACCGCACTCGAGCCCGCCGGTATCGGAGGCTCGCCGGGGTTGAGCCCCGGGCTTTTACCTCCGGCCTAACCGGCCGCCTACCCCCCCTTTACGCCCAATTAATCCGGCCAACCGCTGCCCCCTACGTACTTCCCCCGCCGCTGGCACGTAGTGCACC
+
CCCCCGGGGGGGEGGGGGGGGGGGGGGGGGGGGGGGGGGGGGGGGGGGGGGGGGGGGGGCGGGGGGGGGGFGGGGGGGGGGGGGGGGG@GGGGGGGGGGGGGGGGFGGGGGGGGGGGGGGGGGGGGGGEGGGGGGGGEGGGGGFFGG+@@GFGFGFGGGGGGFGGGGGGGGGDE?<:BEG=:>:?C,49FFD<CE55@FFC>GAFF@(4CB?0)*4C1C*(9(4(*.)()3(14).(,:C*(3)/6<<F5)30((()((--4;(9C)3?(.)(4))50,(-((4(((((.5((((0)*)20
@M03364:396:000000000-C9LGT:1:1101:21486:3627 2:N:0:10
GGACTACAGGGGTTTCTAATCCTGTTCGCTCCCCCAGCTTTCGCGCCTCAGCGTCAGTGGTGGCCCAGAAGGCCGCCTTCGCCACCGGTGTTCTTCCCGATATCTGCGCATTCCACCGCTACACCGGGAATTCCGCCTTCCCCTACCACACTCGAGCCCGCCGGTATCGGAGGCTCGCCGGGGTTGAGCCCCGGGCTTTTACCTCCGACCTAACGGGCCGCCTCCTCGCGCTTTACGCCCAATGACTCCGCCTACCGCCCGCCCCCTACGTCTTTCCGCGCCTGCTTGCCCGTATTTCGCC
+
CCCCCGGGGGGGGGGGGGFGGGGGGGGGGGGGGGGGGGGGGGGGGGGGGGGGGGGGFFGGGGEGGGGGGGGGGGGGGGGGGGGGGGGGFFGGGGGGGGG:FEGGFCGGGGGGGGFGFGGGGGGGGGGGFEGGGGGEGGDGGFGFFGGGGFG@FC9>GEGGGGFGGGFGGGEG>:2CE>EG5CDFCE05@2CDGGGGGCFDF4<4:>>2(93?2>8176CC9D<(.*.)4/7((34<:?GG*,(2*)).9D*-(40:)1(439?>D?)-8,4(.-)).*--(((((,.5:(8<(((/*9(/7
@M03364:396:000000000-C9LGT:1:1101:24891:3627 2:N:0:10
GGACTACCCGGGGTTCTAATCCTGTTTGCTCCCCACGCTTTCGTGCCTGAGCGTCAGTTATGTCCCAGGAGGCTGCCTTCGCCATCGGTGTTCTTCCACATATCTACGCATTTCACTGCTACACGTGGAATTCCACCTCCCTCTGACACACTCTAGTCGAGCAGTCACATATGCAATTCCCGAGTTAAGCCCGGGGATTTAACATCTGTCTTTCCCCACCGCCTACGACCCCTTTTCGCCCACTCAATCCGGATCACTCTTGCCACCTACGTATTCCCGTCGCTTCTTGCCCGTCCGTTGC
+
<CC@CGDE8FG>+CFG@ECCFF,FEFGEGFGDGCFGGG>FGG:,4FFF,EFGE@B@FF<FA996CCEGFGGGGCFEFGFGFCGB,ECGCFFEF9EGFFG@EGGGCGGGGGGGFGGG9BFGGEFFC>FFDGCGGGAEFF+EFGGF?,>,4;FDA8DDDG>@+CAGG8,>F8EFFG*6C;@@@CC7DC,*4=,=07EG4CE=,*?8:?+8*27E*+,*2(*=/)83(28)().:(63)),8CF?(3).(-999((((45)4)6)+:*<F025(3)6.))34(,(4((,)).6()(-,))),11
@M03364:396:000000000-C9LGT:1:1101:17287:3666 2:N:0:10
GGACTACAGGGGTTTCTAATCCTATTTGCTCCCCACGCTTTCGTGCCTCAGCGTCAGTCACAGGCCAGGCGGCCGCCTTCGCCACTGGTGTTCTTCCATATCTCTGCGCATTTTACCGCTACACATGGAGTTCCACCGCCCTCTCCTGTCCTCAAGTCTGCCAGTTTCTGAATCATAAATGAGTTGAGCTCATCCCTTTGCCTTCAGACTTGCCCAGCCGCCTGCGCCCCCTTTACGCCCCATCATTCCGCATACCCCTCGCCACCTCCGTTTTACCCCGGCTGCTTGCCCGTAGCTCTCC
+
CCCCCGGGGGGGFGGGGGGGGGG9FGGGGGGGGGGGGGGGGGGGGGGGGGGGGGGGGGGGGGGDFFGGGGGGGGGGGGGGGGGGGGGGGGGGGGGGGGFGFGGGGGGGGGGGFFGGGGGGGGGGGGGGGGGGGGGGGFGGGGGFGGGDFFGDD*6;EFGGGGFGGGGGGGG;FGEGG>,B77DFFC8:A,@CFFFGGGGCFB9AFAF*>FCG4243CDGC=D?F?*3)6>@6;E)7?DEG52:?9<ABFG33:<23),(4(4?2DGF(4(4)(447A62,17,484-.2:03((()00)22
@M03364:396:000000000-C9LGT:1:1101:16397:3684 2:N:0:10
GGACTACTGGGGTTTCTAATCCTGTTCGCTCCCCACGCTTTCGCTCCTCAGCGTCAGTAACGGCCCAGAGACCTGCCTTCGCCATTGGTGTTCTTCCCGATATCTACACATTCCACCGTTACACCGGGAATTCCAGTCTCCCCTACCGCACTCAAGCCCGCCCGTACCCGGCGCGGATCCACCGTTAAGCGATGGACTTTCACACCGGACGCGACGAACCGCCTACGAGCCCTTTACGCCCAATAAATCCGGATCACGCTTGCACCCTACGTATTACCGCGGCGCCTGGCACGTATTTAGC
+
CCCCCGGGGGGGGGGGGGFGGGGGGGGGGGGGGGGGGGGGGGGGGGGGGGGGGGGGGGGGGGGGGGGGGGGGGGGGGGGGGGGGG9FGGGGGGGGGGGGGGGGGGGGGGGGGGGGGGGGGGGGGGDGGGGFGGGDFGGDGGFGFGGGEGFGFFDG5FFFGGGFGGGGGGGGGEGFGCDGGCGG:CGGDFG5>FGGCGGFGGCGEGFF;4C(:1):;D1EGFG>::A176D>63<?FFFGEE:<()44<FG<0(3(4@<?B0:;>GGGF(41.)62)6346(-((((((460563.*0/4*2
@M03364:396:000000000-C9LGT:1:1101:8489:3692 2:N:0:10
GGACTACACGGGTTTCTAATCCTGTTCGATCCCCGCACTTTCGTGCATGAGCGTCATTTACGGCTTGGTCAGCTGCCTACGCACTCGGGGTTCGTCGTCATATCTATGCATTTCACCGCTACACGACGAATTCCGCCAACCTCAACCGCAATCAAGCCCGGCAGTATCAACGGCGGAATGGAGTTGAGCCCCACGATTTCACCGCTGACTTGCAAGGCCGCCTGCTCACCCCTTAAACCCACTAAATCCGGATCCCGATCGGATCCTGCGTATGTCCCCGGCGGCTGTCACGTATCTTGGC
+
C@@@6C6F,6@F:=BCFC,@EE6;CCFEFAFFEG:++@7E9FF@FGFCEFFFB@FG8C,@6,C7+7@B6E<FECADF9B,C=6+896C+:FFC=BCC+9+,,,A,,@FDE<AEGAAFE+0+:8,+66@++BF<C,B>+=FE?F5+6EG8*+8:0C5,@DEBC*;,6,622B8AGBD*)*303;5*>8(),/:>C=**3*++-2,5))(4*.+6*+-/,8>1<1:(3)*-14(-())).2*/01./,64FC7-(((()(((,,*(12*.:(--(,-5:+3(43-(,-,82-63(())**)**
@M03364:396:000000000-C9LGT:1:1101:15438:3735 2:N:0:10
GGACTACAGGGGTATCTAATCCTGTTCGCTCCCCCAGCTTTCGCGCCTCAGCGTCAGTGGTGGCCCAGAAGGCCGCCTTCGCCACCGGTGTTCTTCCCGATATCTGCGCATTCCACCGCTACACCGGGAATTCCGCCTTCCCCTACCACACTCGAGCCCGCCGGTATCGGAGGCTCGCCGGGGGTGCGCCCCGGGCTTTTCCCTCCGACCTACCGGGCCCCCTGCCCGCGCCTTCAGCCCAACGACGCCCGAGAACCCTCCGCCCCCACGTACTGCCGCGGCGGCCTGCACGGCTGTCCCC
+
CCCCC<FFGFGCF,<FAEFDFG<CCFFFGDFGGGGEDGG,,F@FCCEGGGGGGEF@@F,,EDGFGGGCCA8FGGGGEGGF@FFGGB=E=FGGGABFG<F?7+BFCFGGG>7FFGAGGGG68FDGGGGGGGGEF>FCC@DDFFFF6DD,DAE=F57>7@EEEGEG@C5==G>C?C=<5>EE*?C*:C87)?EG7E8=)*+++.<2<>),,94<():(>9E*(14((0()-)4((())))2;*(((0(((.)1(((())-.-,(2(9/)(4(43-4)-,*4(40,(((,(.(.(-(,.0*)*1
@M03364:396:000000000-C9LGT:1:1101:18475:3766 2:N:0:10
GGACTACTGGGGTATCTAATCCTGTTCGATCCCCGCACTTTCGTGCATGAGCGTCATTTACGGCTTGGTCAGCTGCCTACGCAATCGGGGTTCTTCGTCATATCTATGCATTTCACCGCTACACGACGAATTCCGCCAACCTCAACCGCAATCAAGCCCGGCAGTATCAACGGCGGAATGGAGGTGAGCTCCACGATTTGACCGCTGCCTTGCCAGGCCGCCTGCGCACCCTTTGAACCCAATAAATCCGGATAACCCCCGCATCCCCCGTATTACCCGCGCTGCTGGCCCGGCCTTCTGC
+
CCCCCGGGGGGGGGGGGGGGGGGAGGGGGGGGGGGGGGGGGGGGGGGGGGGGGGGGGGGGGGGGGGGGGGGGGGGGGGFGGGFGGGGGEFGGGGGGGGGGGGGGGGAFGGGGGGGGGGGGGGGGECFGEGGGGGGGGEDGGGG6FGGGGBCAFEGFGFGGGGEGGFFCGGGGEG=DC>GGGFG*BF,2A<EDFEG5<FG+76FBGD)(,2.0()+)98EC;G1:?12)4CB2:?26)3CC8::)/-54FC76::A>).(,29*(9A*39(-(,4)56+(,-34((,),((-(4(())*.*2
@M03364:396:000000000-C9LGT:1:1101:18781:3799 2:N:0:10
GGACTACCGGGGTATCTAATCCTGTTTGCTCCCCACGCTTTCGCGCCTCAGCGTCAGGTACAGGCCAGGCGGCCGCCTTCGCCGCTGGTGTTCTTCCACATCTCTACGCATTTCACCGCTACACATGGAGTTCCACCGCCCTCTCCTGTCCTCAAGCCGTGCAGTTTCCAAAGCCTGTCCCGGGTGAGCCGGTACCTTTCCCTTCCGCCCTAAAAGGCCCCCTACCCCCCCTTTACGCCCCATCATTCCGGACAACGCCTGCCCCCTCCCTTTTTACCGCGCCGCCCGGCCGTGCTTCGCC
+
CCCCCGGG@FGGGGGGGGGGGGGGGGGGGGGGGGGGGGGGGGGGGGGGGGGGGGGGG,C<FGG,FFGGGG@FGGGGGGGGGGGGGCEGEFGGGGGGGGGGGGGGGGGGGGGGG,EFGGGGGGGG9FGGE<FGGG,EF+?GGGG:=FFG@*DEGFGFFGDE*CFGGGGGGGG9;>@4,?,8C?D<CE*3;F*/8*3+2?E++)+/8.)(/)402/+.91C*,9,(.*4),17-4?A>:0CE540(9)64B4>2((...3,.,(045?),-(().-5(5?(-,(-((((((((-(((0**-*1
@M03364:396:000000000-C9LGT:1:1101:22128:3814 2:N:0:10
GGACTACCGGGGTATCTAATCCTATTTGCTCCCCACGCTTTCGTGCCTCAGCGTCAGTCACAGGCCAGGCGGCCGCCTTCGCCACTGGTGTTCTTCCATATCTCTACGCATTTTACCGCTACACATGGAGTTCCACCGCCCTCTCCTGTCCTCAAGCCGTGCAGTTTCCAAAGCCTGAACCGGTTGGGCCGGTCCCTTTTACTTCAGACTTGCACAGCCGCCTGCGCACCCTTTACGCCCAATCATTCCGTATAACGCTTGCCACCCACGTGTTACCCCGGCTGCTTGCACGCAGTTTGCC
+
CCCCCGGGGGGGGDGGGGGGGGG,FFGGGGGGGGGGGGGGGGGGGGGGGGGGGGGGGAFAFGGGGGGGGGGGGGGGGGGGGGGGGGGGGGGGGGGGGGCFGGGGGGGGGGGGGGGGGGGGGGGGGCGGGGGGGGGGGFGGGGGFGGGGGFGFGFFFCGGG>FFGGGGGGGGGFGBGFF6CFED>>E*6A<8D:EGFFCFDGA;?CFF)6FCFC/+.;(=:9G(48*45;D0330)),2CE;8<?@99AFG*8(5468433:0<)9@*289,(.:.66+4-49((-4).-))4((-8B*4?>
@M03364:396:000000000-C9LGT:1:1101:13904:3844 2:N:0:10
GGACTACTGGGGTTTCTAATCCTGTTTGCTCCCCACGCTTTCGAGCCTCAACGTCAGTTACAGTCCAGTAAGCCGCCTTCGCCACCGGTGTTCCTCCTAATATCTACGCATTTCACCGCTACACTAGGAATTCCACTTACCTCTCCTGCACTCTAGCCAAACAGTTTCCAATGCAGTCCAGGAGTTGAGCCCCTGCCTTTCACATCAGACTTGATTCGCCGTCTACGCTCCCTTTACACCCAGTAAATCCGGATAACGCTTGCCCCCTACGTATTACCGCCGCTGCTGGCCCGGCATTCGC
+
CCCCCGGGFGGGGCGGGGGGGGGGGGGGGGGGGGGGGGGGGGGGGGGGGGAFGGGGGFGGGEGGGGGGGFGFGGGGGGGGGGGGGGGGGGGGGGGFFFFFGGGGGGGGGGGGFGFGGGGGGGFGGFGGGGFGGGGGGFCGGGGFFGGFGFGFFDGFCGGFGGFGFDFDFGGDF@=GGFCFGE?+>E,;FGGGGDFFGFGGGEGEC>C6CCCFF*,;E4EGFC2@@BBB>GFFDEE4CCG?<7@@83).;DD>6;;>F<9?F;C4FFG98<(4)6(4:<-((-76(()22((83(())1)23
@M03364:396:000000000-C9LGT:1:1101:7494:3846 2:N:0:10
GGACTACTGGGGTTTCTAATCCTATTTGCTCCCCACGCTTTCGTGCCTCAGCGTCAGTCACAGGCCAGGCGGCCGCCTTCGCCACTGGTGTTCTTCCATATCTCTGCGCATTTTACCGCTACACATGGAGTTCCACCGCCCTCTCCTGTCCTCAAGTCTGCCAGTTTCTGAATCATAAATGAGTTGAGCTCATCCCTTTGCCTTCAGACTTAACAGACCGCCTGCGCCCCCTTTACGCCCAAGCATTCCGTATAACGCTCGCCACCTACGTCTTACCGCGGCTGCTTGCACGTAGTTCGCC
+
CCCCCGGGGGGGFFGGGGGGGGGCGGGGGGGGGGGGGGGGGGGGGGGGGGGGGGGGGGGGGGGFGGGGGFGGGGGGGGGGGGGGGGGGGGFGGGGGFEGCBFGFGGGGGGGGFFGGGGGGGEDGGCFGFGGGGGGGGFGGGGE9DFGGGFGEGFGF;FCCCFFGDFGGGGGGFGEGGFGGF,<@FF,:>;DGFCGFFGG:FBGEGFF?BG?C=FF>GBGG>GF@6*1.,9(6=ECC<D8</(((85)69F2(4:<AB>10312-9CC:BF:((()).*,,49,2:).<B2<?F??;@*2CG
@M03364:396:000000000-C9LGT:1:1101:16007:3880 2:N:0:10
GGACTACAAGGGTTTCTAATCCTATTTGCTCCCCACGCTTTCGTGCCTCAGCGTCAGGTACAGGCCAGGCGGCCGCCTTCGCCGCTGGTGTTCTTCCACATCTCTACGCATTTTACCGCTACACATGGAGTTCCACCGCCCTCTCCTGTCCTCAAGCCGTGCAGTTTCCAAAGCCTGAACCGGTTGAGCCGGTCCCTTTTACTTCAGACTTGCACAGCCGCCTGCGCACCCTTTACGCCCCATCACTCCGTATAACGCTTGCCACCTACGTATGTACCGGGGCGTGTGCCCGTAGTTAGCC
+
CCCCCGGGGGGGFGGGGGGGGGGGGGGGGGGGGGGGGGGGGGGGGGGFGGFGGGGGGGGGGGGGGGGGGGGGGGGGGGGGGGGGEGGGGGGGGGGGGGGGGGGGFGGGGGGGGGGGGGGGGGGGGGFGDGGGGGGDGGGGGGFBFGG@EFGEBCFFGGGEEGFGGFFFFGGFFCDFG>?CFGGFEGCBFF=DDE8FGGFG?=>6@1AE3C?G)*54C@GGFD@@7*4779:(444>??GC*4:16)64FC*,(246)((-4:FBGF*,.235<264.+((-((4(-4:))249((0**.:9
@M03364:396:000000000-C9LGT:1:1101:23077:3884 2:N:0:10
GGACTACACGGGTATCTAATCCTGTTTGCTCCCCACGCTTTCGAGCCTCAGCGTCAGTTACAGTCCAGAGAAGCGCCTTCGCCACCGGTGTTCTTCCTAATCTCTACGCATTTCACCGCTACACTAGGAATTCCCTTCTCCTCTCCTGCACTCTAGACTTCCAGTTTGAAATGCAGCACTCAGGTTAAGCCCGAGTATTTCACATCTCACTTAACAATCCGCCTACGCTCCCTTTACGCCCAGTAAATCCGGACAACGCTCGCCACCTACGTATTACCGCGGCTGCTGGCACGGAGTGAGC
+
CCCCCGGGGGGGGGGGGGDGGGGFGGGGGGGGGGGGGGGGGGGEGGGGGGGGGGGGGFGGGGGGGGGGGGFGGGGFGGGFGGGGGFGGCFGGGGGGGGFGGGGGGGGGGGGGAGGGGGGGCCFGGGGGEFFGGGGGGG?GGGGC?CCAEFGFA:FF,@AFGGFGGGGGGGGGFFEFGFGGG8FAFG=:BFF?DGGCGGGGGEFEGFC8CGEG@:,1;1DCAGAA@D>89DBD=BE=C@EFE3?1;<?EFFG@FFF1821/:7*2*;C?7:48):?2>F:9010(-4432:(82(-)0)-70
@M03364:396:000000000-C9LGT:1:1101:22912:3893 2:N:0:10
GGACTACCAGGGTATCTAATCCTATTTGCTCCCCACGCTTTCGTGCCTCAGCGTCAGTAACAGGCCAGGCGGCCGCCTTCGCCACTGGTGTTCTTCCATATATCTACGCATTTTACCGCTACACGACGAATTCCGCCAACCTCAACCGCAATCAAGCCCGGCAGTATCAACGGCGGAATGGAGTTGAGCTCCACGATTTGACCGCTGACTTGCAAGGCCGCCTGCGCACCCTTTAAACCCAATAAATCCGGATAACGCTTGCATCCTCCGTATTACCCCCGCTGCTGGCCCGGAGTTCGCC
+
CCCCCGGGGGGGGGGGGGGGGGGFGGGGGGGGGGGGGGGGGGGGGGGGGGGGGGGGGGGGGGGGGGGGGGGGGGGGGGGGGGGGGGGGFGGGGGGGGGGGGGGGGGGGGGGGDGGGGGGGGGGGGGGGGGGGGGGGG@DGGGF*DGGGGF:>FEGFGDFGGGFGGCFDEFGGFC2CCDCGG+;??F86A<>;CFG=:CGCFCF93>>BFG>FF?+5F6F76D(1824)4922::>24AGD*4?:B<6>FG3:B6A?B90:F:3-2<*-,,4:(55<)+-(79(433).((-39,-0513/9
@M03364:396:000000000-C9LGT:1:1101:21096:3897 2:N:0:10
GGACTACCGGGGTATCTAATCCTGTTCGCTCCCCCAGCTTTCGCGCCTCAGCGTCAGTGGTGGCCCAGAAGGCCGCCTTCGCCACCGGTGTTCTTCCCGATCTCTGCGCATTCCACCGCTACACCTGGAATTCCGCCTTCCCCTCCCACACTCGAGCCAACCGGTATCGGAGGCTCTTCCGGGTTGAGCCCCGGGGTTTTCCCTCCGAACTTACTGGGCCCCTCACCCGCCCTTTTCACCCAGTAAATCCGACAACCGCAGCCACCCTCTTATTTCCCGCGGCGCTTGGCACCGCTTTAGC
+
CCCCCGGF+CFGGGGGGGGGGGGGGG<FGDGGGG7+BFGGGGGG@FGGGGGGGGGGEFF8F,F<FGGGG,CFGCFGGGGGGGGG7FFGC=FFG<DGGCEGG+>EF,FFGGGG,FFGGGGGGGGGF,DFGGGGG9,BC+=FG8D:0CGCGEGFG=CBGG,,*@*;FDGGG*C*:F26,*>,*/)433,()8/:CGG5):>F+4@)*.0((18+462)7(;7(>(((/.)()-36())).<<@:((/.))0*14(,(()((,((2,>E>63()).).).3-(4(((3(-303,4((,88)):C
@M03364:396:000000000-C9LGT:1:1101:16127:3899 2:N:0:10
GGACTACAGGGGTATCTAATCCTGTTCGCTCCCCCAGCTTTCGCGCCTCAGCGTCAGTGGTGGCCCAGAAGGCCGCCTTCGCCACCGGTGTTCTTCCCGATATCTGCGCATTCCACCGCTACACCGGGAATTCCGCCTTCCCCTACCACACTCGAGCCCGCCGGTATCGGAGGCTCGCCGGGGTTGCGCCCCGGGCTTTTACCTCCGCCCTAACGGGCCGCCTACGCGCGCTTTACGCCCCATGAATCCGGCAAACGCCCGCCCCCTACGTCTTACCCCGGCCGCTGGGCCGTAGTTCGCC
+
CCCCCGGGGGEGGGGGGGFGGGGGGGGGGGGGGGGGGGGGGGGGGGGGGGGGGGGGFFGGGGGGGGGGGGGGGGGGGGGGGGGGGGGGFGGGGGGGGGGGGGGGGGGGGGGGGGGGGGGGGGGGGGGGGGGGGGGGGFGGGGGFGGGCFFGDCCGEGGGGEGFGGCFFGGGG?F@G=;EGEED*=E17DEGGDGGG3EGD92C)08>(,93*45;7>1?C>G03:*4737;(184<81CE*3(2/).4@5)((4(3)((41(:>G5)(.(,((-)..+-(-(-4214((((,(((09*(19
@M03364:396:000000000-C9LGT:1:1101:25927:3908 2:N:0:10
GGACTACTGGGGTTTCTAATCCTATTTGCTCCCCACGCTTTCGTGCCTCAGCGTCAGTTACAGTCCAGAGAAGCGCCTTCGCCACTGGTGTTCTTCCTAATCTCTACGCATTTCACCGCTACACTAGGAATTCCCTTCTCCTCTCCTGCACTCTAGACTTCCAGTTTGAAATGCAGCACTCAGGTTCAGCCCGAGTATTTCACATCTCACTTACCAATCCGCCTACGCGCCCTTTACGCCCAGTCAATCCGGACAACGCTCGCCCCCTACGTATTACCGCGGCTGCTGGCACGTATTTAGC
+
CCCCCGGGGGGG@FGGGGGCGGGEFFGGGGGGGGGGGGGGGGGFGGGGGGGGGGGG@6EFFGG<FGGGAFCEFGGGGGGFGGGGGFGGGFGGGFGGGGGGGCGGDFGGEGGGFGGGGDEDEEGGBFGGGGGGGGGG=8+CFFGDF=9=DDGEFF8=EDFEDG@FGGGGGGGGF;9DD6EFF,AD=F,:DDEGGGDCFGGGGFGFGF8**<AF@<:3*:DC=FA9A8:?)262(:@=EFGGG;6=*795@FD(1;0@F0>8<>C0*299<:848AB)-346>>F((3)3:?.)4:0*)7)::
@M03364:396:000000000-C9LGT:1:1101:20061:3918 2:N:0:10
GGACTACAGGGGTATCTAATCCTGTTCGCTCCCCCAGCTTTCGCGCCTCAGCGTCAGTGGTGGCCCAGAAGGCCGCCTTCGCCACCGGTGTTCTTCCCGATATCTGCGCATTCCACCGCTACACCGGGAATTCCGCCTTCCCCTACCACACTCGAGCCCGCCGGTATCGGAGGCTCGCCGGGGTTGAGCCCCGGGCTTTTACCCCCGACCTAACGGGCCGCCTACCCGCGCCTTACGCCCCATGAATCCGGATAACGGCCGCCCCCTACGTATTACCCCGGGCGCCTGGCACGATTTCAGC
+
CCCCCGGGGGGGGGGGGGGGGGGEGGGGGGGGGGGGGGGGGGGEFGGGGGGGGGGGGGGGFGGGGGGGCFGGGGGGGGGGGGGGGGGGFGGGGGGGGGGGGGGGGGGGGGGGGGGGGGGGGGGGGEGGGGGGGGGGGFGGGGGFCGGCFFGFFFGFGGGCCFFGG85CGGCE?GFGGDGGEEG<CGA7@CGGGGGC>EGG7<C(*8@14C>F)>847,:51C11(0453)-(,4)(81EE81107<A>@7)(349?)(,(((:>G89:B((.)5444+(((-4(-,(((4()-(()8*)20
@M03364:396:000000000-C9LGT:1:1101:21658:3934 2:N:0:10
GGACTACTAGGGTTTCTAATCCTATTTGCTCCCCACGCTTTCGTGCCTCAGCGTCAGTAACAGGCCAGGCGGCCGCCTTCGCCACTGGTGTTCTTCCATATATCTACGCATTTTACCGCTACACATGGAGTTCCACCGCCCTCTCCTGTCCTCCAGCCTGCCAGTTTCCAAAGCCTGTACCGGTTGCGCCCGTACCTTTCACTTCAGACTTAACAGGCCGCCTACGCACCCTTTACGCCCACTCATTCCGCATAACGCTCGCCCCCTACGTATTACCGCGGCTGCTGGCACGTAGTTCGCC
+
CCCCCGGGGGGGGGGGGGGGFGGAFFGGGGGGGGGGGGGGGGGGGGGFGGGGGGGGGGGGGGGFFGGFGGGGGGGGGGGGGGGGGGGGCFFGGGGGGGGGGGGGGGGGGGGGGGGGGGGGGGGGFGGGGGGGGGFGGFDGCGE*AFFCDFGF9DDFFDGGFGFGFFFFGGGGFG8@EFCGGDC>88,0@**;D5EGFGGF99@9C8=*7C5B/?+7D1C5>G;1,*,).:?07?9<6<CE81?:F9<<FF*0839>)((-4(2(1:),,-83):4)./4(-(-,(,)(((.8.((0/*45C
@M03364:396:000000000-C9LGT:1:1101:22769:3939 2:N:0:10
GGACTACAAGGGTATCTAATCCTGTTCGCTCCCCCAGCTTTCGCGCCTCAGCGTCAGTGGTGGCCCAGAAGGCCGCCTTCGCCACCGGTGTTCTTCCCGATATCTGCGCATTCCACCGCTACACCGGGAATTCCGCCTTCCCCTACCACACTCGAGCCCGCCGGTATCGGAGGCTCGCCGGGGTTGAGCCCCGGGCTTTTACCTCCGACCTACCGGGCCGCCTACCAGCGCTTTCAGCCCAATGAATCCGGATACCGCTGGCCCCCTACGTCTTCTCCCGGCCGCTGGCACGTAGTTAGCC
+
CCCCCGGGEGGGGFGGGGGGGGGGGGGGGGGGGGGGGGGGGGGGGGGGGGGGGGGGGGGGFGGGGGGGDGGGGGGGGGGGGGGGGGGGFGGGGGGFGGGGGGGGFFGGGGGGGGGGGGGDGGGGGGEGGGFGGGGDGBDGGGGFGGGDFFE)>>CDEDGGDGFGGGGGGGCEEF2CCBGGG*:1:E,59CGGGGGGGCFFG2@9FFF0(91?(0*-)-2>3D?(4*))4>><??))-:CC*-(.6-.4;<31(8)8BB((((;:D5/6((((.8)).+.-49(46((44,.,4(.8@*-07
@M03364:396:000000000-C9LGT:1:1101:17126:3974 2:N:0:10
GGACTACAAGGGTATCTAATCCTGTTCGCTCCCCCAGCTTTCGCGCCTCAGCGTCAGTGGTGGCCCAGAAGGCCGCCTTCGCCACCGGTGTTCTTCCCGATATCTGCGCATTCCACCGCTACACCGGGAATTCCGCCTTCCCCTACCCCACTCGAGCCCGCCGGTATCGGAGGCTCGCCGGGGTTGAGCCCCGGGCTTTTACCTCCGACCTAACGGGCCGCCTACCCGCGCCTTACGCCCCATGCATCCGTCTCACGCTCGCCCCATACGTATTCCCCCGGCTGCTGGCCCGTATTGCGCC
+
CCCCCGGGGGGGGGGGGGGGGGGGGGGGGGGGGGGGGGGGGGGGGGGGGGFGGGGGEFCCFGGGGGGGFGGGGGGGGGGGGGGGGGGGFFGGGGGGGGGGGGGGGGGGGGGGGGFGGGGGEGGGGGDCEGGGGGGGGGDGGGGFGGG6EAGDGFGDGGGGGGFGGCGGGGGGFG=FEAGG5C><BE<2/;FGGGCGCC?E9<G>GFE0399C0F*4C>E5(9233*4)491(4()5(:EG*4(.),6AFD*,,,6:7:-4((23C**(43<2)4)).07(34(41:3((.89(((/**()1
@M03364:396:000000000-C9LGT:1:1101:25068:4003 2:N:0:10
GGACTACTGGGGTTTCTAATCCTGTATGCTCCCCACGCTTTCGCGCCTCAACGTCAGTTATCGTCCAGCAATCCGCCTTCGCCACTGGTGTTCCTCCTAATATCTACGCATTTCACCGCTACACTAGGCATTCCGCTTGCCTCTCCGACACTCACGGGATACAGTTTCAAAAGCAGTTCCGGGGTTGAGCCCCGGGATTTCACTCCTGACTTGCATCTCCGCCTAAACGCCCTTTCCACCCAGTCAATCCAGCCTACGCTTGCAACCTACGAATTTCCTCCGCTGCTTGCCCGTACTTAGC
+
CCCCCFFEECFDFGGGGG,55C<FG,CFFC<FFGGEGGGGG9FGDEG,8E,C@FDFECE<,CD6CFFGGGGGGGGGGGGCGGGGG,EC,9E7F<E<FEGGGGFFGGFFGGGGFGFFG@EGGFCGAF9=,CFGGGG+AFFDFGF@FFG>>?FD::+*36CGGG9=7EF9DFFFFC)3EA:E1;D*BC57A,8*;C55)48,45C*;A8E>C47)+5.:C9A2>?F6+/2(),.(/4)6AC*/(4:*).6*9*.(4()7(3(468)*29323((,.().0))(-86>0)6<1(4346))/-72
@M03364:396:000000000-C9LGT:1:1101:15659:4040 2:N:0:10
GGACTACTGGGGTTTCTAATCCTGTTTGCTCCCCACGCTTTCGAGCCTCAGTGTCAGTTACAGTCCAGAAAGGCGCCTTCGCCACTGGTATTCTTCCTAATCTCTACGCATTTCACCGCTACACTAGGAATTCCACTTACCTCTCCTCTACTCCAGCTACACAGTTTCCAAAGCAGTCCCGGGGTTGAGCCCCGGCCTTTCACTTCAGACTTGCCTTGCCGTCTACGCTCCCTTTACACCCAGTCAATCCGGATCACGCTTGCCCCCTACGTATTCCCGCCGCGGCTTGCACGTCGTTGGC
+
CCCCCGGFEGGGGGGGGGGGGGGGGGGGGGGGGGGGGGGGGGG8FFGGEGF@FFGGGGGGGGGG@FGFCEC<FFEGGGGGGGGGC=FGGFFFGGEEFEEGEGFGFFGGDGGGGGGGGGDCCFFGGGGGFFFFGGG<DGGGGF9+6EG,@+=>4DFD:@AFEGFGGGGGGGE,0A)=DD=FGGCGGGEEFGGGGGGECEGGGAFEGFF=EGFG=6182)>E@7>D9?5>95>BBFF375CBF<DE*)178C<>?@08FF;?<?C0FFG>3,(,).4.:C:0(42((-((4:22<4()0).19
@M03364:396:000000000-C9LGT:1:1101:8866:4072 2:N:0:10
GGACTACTCGGGTTTCTAATCCTGTTCGCTCCCCACGCTTTCGCGCCTCAGCGTCAGTGGTGGCCCAGAAGGCCGCCTTCGCCACCGGTGTTCTTCCCGATATCTGCGCATTCCACCGCTACACCGGGAATTCCGCCTTCCCCTACCACACTCGAGCCCGCCGGTATCGGAGGCTCGCCGGGGTTGAGCCCCGGGCTTTTACCTCCGACCTAACGGGCCGCCTACGCGCGCTTTACGCCCAATGAATCCGGCTAACGCTCGCCCCCTACGTATTCCCTGCGCTGCTGGCACGTACTTAGCC
+
CCCCCGGGGGGGGDGGGGGGGGGGGGGGGGGGGGGGGGGGGGGGGGGGGGGGGGGGDFFFGDGGGGGGGGFGGGGGGGGGGGGGGGGGGGCFGGGGGGGCFGGGGFGGGGGGGFFGGEGGDGGGGGGG:FFGGFDBE:>FGGGFGGG6DFG@@CF5FGGGGGECFGG98CCEDE7FEFGGGDG<CG,5FCGGGG=E<8FFG>C6C<53>DBG0>5,998:1CF(42-)4141(,)-,:8?/(4(6)-6?D)(-(,552-1(48-/*1(,,.,63)).3)(-3(-()).,,,343(8*1)29
@M03364:396:000000000-C9LGT:1:1101:15121:4088 2:N:0:10
GGACTACTAGGGTTTCTAATCCTGTTCGCTCCCCACGCTTTCGCTCCTCAGCGTCAGTAACGGCCCAGAGACCTGCCTTCGCCATTGGTGTTCTTCCCGATATCTACACATTCCACCGTTACACCGGGAATTCCAGTCTCCCCTACCGCACTCAAGCCCGCCCGTACCCGGCGCGGATCCACCGTTAAGCGATGGACTTTCACACCGGACGCGCCGAACCGCCTACGCGCCCTTTACGCCCAATAAATCCGGATAAAGCTTGCACCCTACGTACTACCGCGGCCGCGGGGCCGTAGTAAGC
+
CCCCCGGGFGGGGFGGGGAFGGGGGGGGGGGGGGGGGGGGGGGGGGGGGGGGGGGGGGGGGGGGGGGGGGGGGGGGGFGGGGGGEGGGFGCGGGGGGGGGGEGGGGGFFGGGGGGGGCFGGGGGFGGGGCFGGGGFGGFGGGE?+@EGGFD>FDGFGGGGGG>G:8CEGGGGFEFGC>GGEG4*3A<68?:<CAE*>ECCFFGFGFA61C259)*436EGFGF?,24)-99>FFF<A:CCE00,?ABBFDD>02()0)..44;2DFDF((((.((.6F4,,3,(4(--(((-((-))*.22
@M03364:396:000000000-C9LGT:1:1101:19832:4097 2:N:0:10
GGACTACAGGGGTATCTAATCCTATTTGCTCCCCACGCTTTCGTGCCTCAGCGTCAGGTACAGGCCAGGCGGCCGCCTTCGCCGCTGGCGTTCTTCCACATCTCTACGCATTTTACCGCTACACATGGAGTTCCACCGCCCTCTCCTGTCCTCAAGCCGTGCAGTTTCCAAAGCCTGAACCGGTTGAGCGGGTCCCTTTTACTTCAGACTTGCCCCGCCGCCTGCGCACCCGTCACGCCCAATCTTTCCGTGTACCGCTTGCCACCTACGTATTGTCCCGGCTTCTTGCACGTATTTCACC
+
CCCCCGGFGGEEFGGGGFF9BFA,CEFG9;CFFG,7CFFFDGGFGGFAFGDGGFGG76CFE<CFDFFGGGFFGDEGGC@,?FFGGGEG+@CFEFGFGGGGCE>,,,ECEEGGCGCE?8CCEGGG9EDGEF=D?FGGFEDG7DC03DD,@*<*@C+:,5C9@FFFCFGGF7?DAC<FF>FGGGD<B5,06**)/*==*<8<A7<5@=C)6*)2)/+(/,:79<(-4*()476(-(,330:C/((,*)..9D7(((.5>344::0.9C4((,.,-5))6+5>9;0(,))64)4(.3)067):F
@M03364:396:000000000-C9LGT:1:1101:13772:4101 2:N:0:10
GGACTACACGGGTTTCTAATCCTGTTCGCTCCCCACGCTTTCGCTCCTCAGCGTCAGTAACGGCCCAGAGACCTGCCTTCGCCATTGGTGTTCTTCCCGATATCTACACATTCCACCGTTACACCGGGAATTCCAGTCTCCCCTACCGCACTCAAGCCCGCCCGTACCCGGCGCGGATCCACCGTTAAGCGATGGACTTTCACACCGGACGCGACGGACCGCCTACGCGCCCTTTACGCCCAATCAATCCGGATCACGCTTGCCCCCTACGTATTACCGCGGCCGCTGGCCGCGCGTTAGC
+
CCCCCGGGGGGGGGGGGGGGGGGGGGGGGGGGGGGGGGGGGGGGDGGGGGGGGGGGGGGGGGGGGGGGGGGGFFFGGGGGGGGGCEGGGGGGGFGGGGGGGDGGGGGDGGGGGGGGGGGDGGGGGGGGGGGGGGG<DFCGGGGF+DGGGFGFGFFFFGFGGGFGEEGGGGDGBF2):8CE?FD*33*6AC?*;AC*CCFGG?GEGB57(73>(8E;)2CEBGF1:G?)479B9<F2)(AEG?::)).-9CDB:2(4?003:1;87CG;<F11).524@14663(,(,(341(((-0)0-9*
@M03364:396:000000000-C9LGT:1:1101:7656:4109 2:N:0:10
GGACTACTGGGGTTTCTAATCCTGTTCGCTCCCCACGCTTTCGCTCCTCAGCGTCAGTATCGGCCCAGAGACCCGCCTTCGCCACCGGTGTTCCTCCTGATATCTGCGCATTTCACCGCTACACCAGGAATTCCAGTCTCCCCTACCGCACTCAAGCCCGCCCGTACCCGGCGCGGATCCACCGTTAAGCGATGGACTTTCACACCGGACGCGCCGAACCCCCTACGAGCCCTTTACGCCCAATCAATCCGGGTTACGCTTGCACCCTACGTATTACCGCGGCTGCTGGCCCGCAGTTCGC
+
CCCCCGGGFGGGFGGGGGGGGGGGGGGGGGGGGGGGGGGGGGGGGGGGGGGGGGGGGFGGGGGDFGGGGGGGGGGGGGGGGGGGCGGGGGGEGGGGGGGGGGGGGEGGGGGGGGGGGGGGGGFFGGGGGFGGCGGGFGGGGGEFGGGCE>F@D5DFGDFGEG>DGG5CFG5EEE>G5>EGGGCBFEE?F?*/>CECFGGFGCGCFDB6(71:908,)4EE(7796G(),10:124)6(/CG:1:)54)9<C0(((()(((-(8)9;D(,8<75A?).047-36903:.((.,((()0/)1C
@M03364:396:000000000-C9LGT:1:1101:11926:4126 2:N:0:10
GGACTACCCGGGTATCTAATCCTGTTCGCTCCCCCAGCTTTCGCGCCTCAGCGTCAGTGGTGGCCCAGAAGGCCGCCTTCGCCACCGGTGTTCTTCCCGATATCTGCGCATTCCACCGCTACACCGGGAATTCCGCCTTCCCCTACCACACTCGAGCCCGCCGGTATCGGCGGCTCGCCGGGGTTGAGCCCCGGGCTTTTCCCCCCTACCTTACGGGCCGCCCGCGCGCCCTTTACGCCCCCTTCATCCGCCTCTAGCCCCCCCCCTTCGGCTCTCCCCCGCCGCATGCCACGTGTCTGCC
+
CCCCCGGFGGGGGCFDEFFFFGGFGGFGGDFGGGGGGFGGGGGGGGGGGGGGGGGGCFC8CCFGGGGG<6<EFGEGGGGGGGGGGGGEGGFGGAEGGGGEG@EFFFGGGDGGDFFGGGGGGG8FG8F>:C,DFF?EC@>FG?FF+DF,,0@8F87?CEGEEGBGB:FFEG**8F(8=5C***/2888,00;C<E5*1:CC?3E(/0),(7<+)9/8D9C*9D0(,*,8(1(,.).)30::2(((0.-<F**((-()*-,,(-865E)(4(((.((..*-(((-(-(,4):),,((0)*)*9
@M03364:396:000000000-C9LGT:1:1101:19183:4154 2:N:0:10
GGACTACTAGGGTATCTAATCCTGTTCGCTCCCCCAGCTTTCGCGCCTCAGCGTCAGTGGTGGCCCAGAAGGCCGCCTTCGCCACCGGTGTTCTTCCCGATATCTGCGCATTCCACCGCTACACCGGGAATTCCGCCTTCCCCTACCACACTCGAGCCCGCCGGTATCGGAGGCTCGCCGGGGTTGAACCCCGGGCTTTTACCTCCGACCTAACGGGCCCCCCACCCGCGCTTTACGCCCCACTAATCCGGGTAACGCTCCCCCCCTCCGTCTTACCCCCGCTGCTGGGCCCGAGTTGCGC
+
CCCCCGGGGGGGGGGGGGGGGGGGGGGGGGGGGGGGEGGGGGGGGGGGGGGGGGGGFFGG@DGGGGGGDFFGGGGGGGGGGGGGGGGGGGGGGGGGGGGGGEGGGGGGGGGGGGDFGGDGEG8FFGGG:FGGGGGFG+CFGFGF6FFCFFGFG969EGGGGGFGGEGG5C5B>F2D=>G*78C*BC<)?FC7):*/)2A+:<E.C>.4(99?>:*-*(2*-1(-41-0317((4))((:C/0(()()-1/)(,(.3)4((((24C85419(((()-.+8,7>((())(((((-((00*.)/
@M03364:396:000000000-C9LGT:1:1101:15527:4157 2:N:0:10
GGACTACCAGGGTATCTAATCCTGTTCGCTCCCCCAGCTTTCGCGCCTCAGCGTCAGTGGTGGCCCAGAAGGCCGCCTTCGCCACCGGTGTTCTTCCCGATATCTGCGCATTCCACCGCTACACCGGGAATTCCGCCTTCCCCTACCACACTCGAGCCCGCCGGTATCGGAGGCTCGCCGGGGGTGAGCCCCGGGCTTTTACCTCCGACCTAACGGGCCGCCTACCCCCGCTTTACGCCCCATCACTCCGGACACCGCCCGCCCCCTACGTATTACCCCGCGTGCTTGCACGTACTTCCGC
+
CCCCCGGGGGGGGGGGGGDGGGGFGGGGGGGGGGGGGGGGGGGGGGGGGGGGGGGG@FFGGGGGGGGGGDGGGGGGGGGGGGGGGGGGFGGGGGGGGGG7FCEGGGGGGGCGGGGGGGGGGGGGGGGGGCFFGGGEEFGGGGGFGGGCFAGDGFDDFGGGGGFGGDFGG=EGBF>GEEGGGDD*2:*,6;CGGGGGD5E+04<.CFF(4DB62>*1C9G=9D608*2),)-,,,)6(8EG5(.(/).9?37(((,-.,,3(-?>G5)(.-4).()6.344((((4(.86<31,,(7*/)*1
@M03364:396:000000000-C9LGT:1:1101:19890:4195 2:N:0:10
GGACTACTGGGGTGTCTAATCCTGTTCGCTCCCCCAGCTTTCGCGCCTCAGCGTCAGTGGTGGCCCAGAAGGCCGCCTTCGCCACCGGTGTTCTTCCCGATATCTGCGCATTCCACCGCTACACATGCAGTACCACCCCCCTCTCCTGTCCTCAAGTCTGCCAGATTCTGAATCATAAATGAGTTGAGTTCATCCCTTTGCCTTCAGACTTAACCGACCGCCTGCGCACCCTTTACGCCCAATCACTCCGGATAACGCTCGCCAACTACGTCTGTCCGCTGCTGCTGGCCCGTAGTTCGCC
+
-8,8A,CFG<,67++,<E9CE@,CC6<66@FFG@7:@<FFGC@,++6@6A<,@:@FGFG@,,,C,9866F@F8F:@:48FA,4@B,@C848+,C,5C,B+++@F;F,@+++4,5@EACE+@:?>@FF,C?F,,,6B++=FF?>A6EACA*8*@63@@;:,><@C,@FA,,53+,.=CAF:CCD@5930+3<@@C7:FGGGGEF4DFC46*8,1+,.9(?C>)60(*.)21:BFB59(4*2*(.4)().)9)4:?D<72(,(92()*2826<((()..*-(,-8,)5,(4(4(-(()**()/
@M03364:396:000000000-C9LGT:1:1101:23708:4199 2:N:0:10
GGACTACCGGGGTTTCTAATCCTGTTCGCTCCCCACGCTTTCGCTCCTCAGCGTCAGTAACGGCCCAGAGACCTGCCTTCGCCATTGGTGTTCTTCCCGATATCTACACATTCCACCGTTACACCGGGAATTCCAGTCTCCCCTACCGCACGCAAGCCCGCCCGTACCCGGCGCGGATCCGCCGTTCAGCGATGGACTTTCCCACCGGACGCGTCGAACCGCCTACGCGCCCTTTACGCCCAACAAACCCGGATCACGCTTGCACCCTACGTATTTCCGCGGCTGCTCGCTCGTGCTCAGC
+
CCCCCFGGGGCC+@FGGGF9FGG,CFFEGGC:FGGGGGGGGGGEFFGFGFFGGGGGF<CFFGDFGDCF?FGGGGGFGED,,?C@FECFEF<FFCF@FFGGGGCF,CFGFCCF9D8EFEG??E,C,+@FFG8FA:E9@,?F9+BFDGF88@:0+)0<DFGGEEBCFEC5<78EDC@C*88A*3/*3/,(+2*9<EC67:@++)2)2756>)47()24)4A/()4--C()4799(4,).(;8:(1().((.9)70(-4@((-:<1)20*,(.(,2)5))2--(4(-(()),4((--()0/)09
@M03364:396:000000000-C9LGT:1:1101:11456:4205 2:N:0:10
GGACTACTCGGGTATCTAATCCTGTTCGCTCCCCCAGCTTTCGCGCCTCAGCGTCAGTGGTGGCCCAGAAAGCCGCCTTCGCCACTGGTGTTCTGCCCAATATCTGCGCATTTCACCGCTACACTGGGCATTCCACTTTCCCCTACCGAACTCAAGCCCGCCAGTTCGGGATGCGGGCCGGGGTTGTGCCCCGGGCTTTGACATCCCGCTTGGCGAGCCGCCTACGCGCGCTTTACGCCCCATGCATACGTATACCGCTCGCCCCCTACGTATCACCGCGGCTGCTTGCACGTTGTTCGCC
+
CCCCCGGGGGGGGGDGGGGGGGGGGGGGGGGGGGGGGGGGGGGGGGGGGGGGGGGGGGGGGGGGGGGGGGDFGGGGGGGGGGGGGGGGGGGGGGGGGGGGGGGGGGGGGGGGGGGGGGGGGGGGGGGGGGGGGGGGGGGGGGGFGGGGGFGDGEFFFFGGGD5DGGGGGGDGEFAGGECGEGGF>E*68?CGGGGGDFGG79??C@FF>>:=<4=3CBDG;D?1:*479<90(-6><6=C*(43),-)19*))))6>;96>9*:DGD<?:18<()6(*4(49(-0)-.3)4:.(.0)92/7
@M03364:396:000000000-C9LGT:1:1101:10606:4266 2:N:0:10
GGACTACCGGGGTTTCTAATCCTGTTCGCTCCCCCAGCTTTCGCGCCTCAGCGTCAGTGGTGGCCCAGAAGGCCGCCTTCGCCACCGGTGTTCTTCCCGATATCTGCGCATTCCACCGCTACACCGGGAATTCCGCCTTCCCCTACCACACGCGAGCCCGCCGGTATCGGAGGCTCGCCGGGGTTGAGCCCCGGGCTTTTACCTCCGACCTAACCGGCCGCCTCCCCGCCCCTTACGCCCCAGTCATCCGTACATCCCCCCCCCCCTACGTATTCCCCCCGCCGCCTGCCCGTTCTTACCC
+
CCCCCGGGGGDGGCCFGGFGEGGEFGGGGGGGGGDGGGGGGGGGGGGGGGFGGGGGGGGFFGGGGGGGGGGGGGGGGGGGGGGGGGGGFEGGGGGGGGDGEG6GGGFFGGGGGGGGGCEDDFGGGGGG7F>FGGGGCGGGGGGFFGC5:*>)*899:EGGGGFDG>5E5EE>BC7C5:EEC5>/*:65FCFD<=CECF6C743):>)((1,2).*,90:147(((*-)(),(-(58,3CG*((.*)-)1*1((-)))((((-23D*)(86().().5*((-,,4(,421:,4(((000-*2
@M03364:396:000000000-C9LGT:1:1101:25825:4267 2:N:0:10
GGACTACACGGGTTTCTAATCCTGTTTGCTCCCCACGCTTTCGAGCCTCAACGTCAGTTATCGTCCAGTAAGCCGCCTTCGCCACTGGTGTTCCTCCTAATATCTACGCATTTCACCGCTACACTAGGAATTCCACTTACCTCTCCGATACTCTAGCTTGACAGTTCCAAATGCAGCTTGGGGGTTAAGCCCCGGGCTTTCACATCAGCCTTGCAATGCCGTCTACTCTCCCTTTACACCCAGTCAATCCGGATCACGCTTGCCCCCTCCGTATTACCGTGGCTGCATGCACGTATTTCGC
+
CCCCCGGGGGGGCFGGGGGGGGGGGGGGGGGGGGGGGGGGGGGFFGGGFGFGGGGGGEFFGGGGGGGGGGGGGGGGGGGGGGGGGGGGFGGGGGGGGGGGGGGGGGGGGGGGGGGGGGGGGGGGGFGGGGGGGGFFF,?FGGGFGGG6B9FEFEGFGGGGGGFGGGGAEGGGFGFGGFGGGFGFGG<AFFCGGGGGGGGGGCG?DFFE0?=F)A,9F3,=991?<F)/.88DD@@)7?GGGFFE*7.7AG3(6<>1F(4?((2,>ED1,-(4((44:<3((4161(,).848:?,*/*.C9
@M03364:396:000000000-C9LGT:1:1101:8619:4270 2:N:0:10
GGACTACCGGGGTATCTAATCCTGTTTGATACCCACGCTTTCGTGCCTCAGCGTCAGTCGTATCCTGGTAAGCTGCCTTCGCAATCGGAGTTCTGTGACATATCTAAGCATTTCACCGCTACACTTCGCATTCCGCCGCCCTCGTCACGACTCAAGCCCGGCAGTTCGCGCTGCACGACCATGGTTGAGCCCCGGCTTTTCACAACACGCTTACCAGGCGGCCTACCCACCCTTTCACCCCAATAAATCCGGAACCCGCTCGCCCCCTACGTCTTACCGCGGCTGCTGGCCCGTCTTTGGC
+
CCCCCGGGGGGCGCFFGGFGFGGGGGFFFEFGGGGGGGGGGGGGGGGGG8CEFGGGCFFFG?FGGGGGFGGGGGFGGGGFFGGGG<FF6BFGGGGGFGGGGGGGDFFGGGGGGGFGGGGDGGGGGFBF?FCEGGGCE=CFGC8*=CCCCAGACD6DGG8:>C59FFECEGGD>EE??@ED*,=:BC<26C:/CEGGGGGGFCC?6=)/(21=?FC.C4C:9DF<02().922(:)-45<@EFB<)))-96)4-((()(,(-45>GG30((-3(.26:<:>BB909:??746:69:F@=)7C
@M03364:396:000000000-C9LGT:1:1101:25025:4276 2:N:0:10
GGACTACCCGGGTTTCTAATCCTGTTCGCTCCCCCAGCTTTCGCGCCTCAGCGTCAGTGGTGGCCCAGAAGGCCGCCTTCGCCACCGGTGTTCTTCCCGATATCTGCGCATTCCACCGCTACACCGGGAATTCCGCCTTCCCCTACCCCACTCGAGCCCGCCGGTATCGGAGGCTCGCCGGGGTTGAGCCCCGGGCTTTTACCTCCGCCCTACCAGGCCGCCTCCTCGCGCTTTACGCCCAATGAATCCGGATAACGCCCGCCCCCTACGTATTACCGCCGCTGCTCGCACGTATTTTGCC
+
CCCCCGGGGGGGFFGGGGGGGGGGGCGGGEGGGGGEGGGGGGGGGGGGGGGGGGGGEFGGGGGGGGGGGDFGGGGGGGGGGGGGGGGG+FGGGGGGGGGGGGDFFFFEGGGGGGGGGGGGGGGGGGFFFGGGGGGGG@+@DFFCCFC8FBG@<53@FDGGGGFCFG=EEGGGEGDGDFD=E*12*?,8?CFG<5=E:FGG7<FFGFF0(97G(5+5D?D5071(,2()-1226<44<:EG?4((/).69C)411)3)((,4424)*)-(3(,).)-.*((-3471?)-3(4331)08*)7:
@M03364:396:000000000-C9LGT:1:1101:22782:4360 2:N:0:10
GGACTACCAGGGTTTCTAATCCTATTTGCTCCCCACGCTTTCGTGCCTCAGCGTCAGGTACAGGCCAGGCGGCCGCCTTCGCCGCTGGTGTTCTTCCACATCTCTACGCATTTTACCGCTACACATGGAGTTCCACCGCCCTCTCCTGTCCTCAAGCCGTGCAGTTTCCAAAGCCTGAACCGGTTGAGCCGGTCCCTTTTACTTCCGCCTTGCCCAGCCGCCTGCCCGCCCTTTACGCCCCATCATTCCGGCTACCGCTTGCCCCCTACCGATTACCCGCGCCGCTGGCCCGTGGTTCGGC
+
CCCCCGGGGGGGGGEFGDFGGGG,FEFGGGGGGGGGGGGGGGGGGGGGGGGGGGGGGFGGGGGGGGGGFGGDGEGGGGGGGGGGGGGDFFGGGGGGGGGGGGGGGGGGGGEGGG8FGGECEGGGGFGGDFGGGGGFF@CGGGF*DFC?DC70@=GFFGGG5CF@>CGGGGG9?G5*AF8CFCD:BE,0)<:D5C8C7CFGG;B57*5(,C;6;A6;<<F*(CB13*4)-99;?DA)33EE81(46)-:BF7(38((),-(,,3)/1/4?(((-2()6+((49((--(-1((---3756(/1
@M03364:396:000000000-C9LGT:1:1101:14085:4369 2:N:0:10
GGACTACTCGGGTTTCTAATCCTGTTTGCTCCCCCGACTTTCGCGCCTCAGCGTCAGTACCGTTCAAGGAATCCGCCTTCGCCTCCGGTGTTCTGCAGGATATCAACGCATTTCACCGCTACACCCTGCATTCCGATTCCCTCTCCCAGACTCCAGTCACGCAGTTTCAAGCGCACTTTCCGGGTTGAGCCCGGAGATTTCACACTTGACACACGTACCCGCCTACGCGCCCTTTACGCCCAGTCAATCCGAACACCGCTTCCGCCCCCTGTATTACCGCGGCTGCTGGCACAGGGTTAGC
+
CCCCCGGGGGGGGEGGGGGGGGGFFGGGGGGGGGGGGGGGGGGGGGGGGGGGGGGGGGGGGGDFGGGGGGGFDFGGGG:EGGGGGGGGFGGGGGGGFEGGGGFE@EFGGGGGGGGGGGGGGGGGGGFGGGGGGGG+CFGGGGGFGGG@B?ED@DDFCGDFCGFGGFFGF,DGD759@AEEF>DFCE>>FCFCGG=?/B?FF?FEFFFF<G37(:85C(3CBG@F;C:53)4(-4:>AFE?E0456<29FGG(41;3)(-14(34*/1((((,6):9<A-(.349;:)3(-.<((()7)(**
@M03364:396:000000000-C9LGT:1:1101:25365:4375 2:N:0:10
GGACTACTGGGGTTTCTAATCCTGTTTGCTCCCCACGCTTTCGAGCCTCAGCGTCAGTTACAGTCCAGAGAATCGCCTTCGCCACTGGTGTTCTTCCTAATCTCTACGCATTTCACCGCTACACTAGGAATTCCATTCTCCTCTCCTGCACTCTAGACTTCCAGTTTGAAATGCAGCACCCAAGTTGAGCCCGGGTATTTCACATCTCACTTCACAGTCCGCCTACGCTCCCTTTACGCCCAATAATTCCGAACCACGCTCGCCACTTACGTGTTGCCGCGGCTGCCGGCCCGTACTTCGC
+
CCCCCGGGGGGGGGGGGGGGGGGGGGGGGGGGGGGGGGGGGGGGGGGGGGFGGGGGGGGGGGGGGGGGGGFEGGGGGGGGGGGEFEEGEFGGGGGGGGGGGGGGGGFGGGGGGGGGGGGGGGGGGGGGGGGGGGFGFFCFGGGFGGGFEFGFGEDB4@;FDGFGGGGGGGGGFDECFFFFGGDFEC:CFDGGGGG6DGFGGFGFGFFF=CEG*+,*=CFFAGDADC@?AGFFFEE4C?GFG92:;7CC6CD;(2,,:(3;;6C(/;766<?B7:?(6023(,4;(4(,463(3;(.064CC
@M03364:396:000000000-C9LGT:1:1101:18446:4377 2:N:0:10
GGACTACTCGGGTATCTAATCCTGTTCGCTCCCCACGCTTTCGAGCCTCAGCGTCAGTTACGGTCCAGCAAGCCGCCTTCACCACTGGTGTTCCTCCTAATATCTACGCATTTCACCGCTACACTAGGAATTCCGCTTGCCTCTCCCGCACTCTAGTCTGACAGTTTCCAATGCAAGTCCGGAGTTGAGCCCCGGAGTTTCACATCAGACTTGCCCTACCGCCTACGCTCCCTTTACACCCAGTAAATCCGGATAACGCTTGCTCCATACGTATTACCGCGGCTGCTGGCCCGTATTCAGC
+
CCCCCGGGGGGGGGGGGGGGGGGGGGGGGGGGGGGGGGGGGGGEGGGGGGGGGGGGGGFGGGGGGGGGGGFGGGGGGGGGGGGGGGGGEFGGGGGGGGFGGGGGGGGGGGGGGGGGGGGGGGGGGGGG=FGGGGGGG@CGGGGFFGGGGBGFFE7BGGGGCGFGFEFGGGGGFGFGGFGGGE>FEGFEFFGGGGGDGGGGGFGFGFFEEGFC=FE;CBGGFGF?(56BFGBFF@EEEFGGG?FE6?><BGG>031<F:B:1(2.:E*.)434)68-<E8909>9>?:28:,(347>6*)::
@M03364:396:000000000-C9LGT:1:1101:14770:4380 2:N:0:10
GGACTACCAGGGTTTCTAATCCTGTTCGCTCCCCCAGCTTTCGCGCCTCAGCGTCAGTGGTGGCCCAGAAGGCCGCCTTCGCCACCGGTGTTCTTCCCGATATCTGCGCATTCCACCGCTACACCGGGAATTCCGCCTTCCCCTACCACACTCGAGCCCGCCGGTATCGGAGGCTCGCCGGGGTTGAGCCCCGGGCTTTTACCTCCGACCTACCGGGCCGCCTCCGCGCGCCTTACGCCCACTGAATCCGGATAACGCCCCCCCCCTCCGGTGTACCCGCGCCGGTGGCCCGGACGGCTGC
+
CCCCCGGGGGGGGGGGGGFGGGGGGGGGGGGGGGGGCGGGGGGGGGGDGGGGGGGG7FGFFGGGGGGGGDFGGGGGGGCFGGGFGGGG@FGEGGGGGGGEGGGGFGGGGGGGFFGGGGGG6FGGGEGGGGGGGGFGGG8FGGGFGGG?BAGCG8:9CECGGEEGBE5BEG>E6<28C3/CEEG78E@26AFGGG=C<FCEC40)*8;(,>6F(0:7)(::071(3:<)479(-8)(4?EC5((.72)66DC?(,)))(-((-2(>834(-(,---6.+,(43(4((-((((,((()))()*
@M03364:396:000000000-C9LGT:1:1101:9406:4381 2:N:0:10
GGACTACCGGGGTATCTAATCCTGTTCGCTCCCCCAGCTTTCGCGCCTCAGCGTCAGTGGTGGCCCAGAAGGCCGCCTTCGCCACCGGTGTTCTTCCCGATATCTGCGCATTCCACCGCTACACCGGGAATTCCGCCTTCCCCTACCCCACTCGAGCCCGCCGGTATCGGAGGCTCGCCGGGGTTGCGCCCCGGGCTTTTACCTCCGACCTACCGGGCCGCCTCCGCGCGCTTTACGCCCACTGCATCCGGCTACCGCTCGCCCCATCCGTATTACCCCGGGCGCTGGCCCGTACTTCCCC
+
CCCCCGGGGGGGG>FGGGGGGGFAFGGGGGGGGGGGGGGGGGGGGGGGGGGGGGGGEFGGGGGGGGGGFGGGGGGGGGGGGGGGEGGGGGGGGGGGGGGGGGGGGFGGGGGGGGG9FGGGGGDGGEEEGCDGGGGFGGGGGGGFGGF,@?GBFCF5FEFGGG??FGGGC=8CEG1FGFGGGCDC*:*4;;EGDGCG:FC?C4A)>FB>BD>F751-C;EG093(4*452199,84AFFGE/(,)*5)-673(,((::7(,39:<D*0(((-((...)+-(-((-(4(-33<(--(09*)*0
@M03364:396:000000000-C9LGT:1:1101:15015:4432 2:N:0:10
GGACTACTAGGGTTTCTAATCCTGTTCGCTCCCCACGCTTTCGCTCCTCAGCGTCAGTAACGGCCCAGAGACCTGCCTTCGCCATTGGTGTTCTTCCCGATATCTACACATTCCACCGTTACACCGGGAATTCCAGTCTCCCCTACCGCACTCAAGCCCGCCCGTACCCGGCGCGGATCCACCGTTAAGCGATGGACTTTCACACCGGACGCGACGAACCGCCTACGAGCCCTTTACGCCCAATCAATCCGGATAACGCTTGCACCCTACGTATTCCCGCGGCTGCTGGCACGTATTTCGC
+
CCCCCGGGGGGGGGGGGGGGGGGGGGGGGGGGGGGGGGGGGGGFGGGGGGGGGGGGGGGGGGGGGGGGGGGGGGGGGGGGGGGGGGGGGGGGGGGGGGGGGGGGGGGGGGGGGGGGGGGGGGGGGGGGFGGGGGGGGGGGGGGFGGGGGFGBF0DFGGGGGGFGECDGGGGGFGFGE;EG6FGEGGE=FC?:FEGC<FFGGEGFFEE9>GB5,):737EE6DB<4C?)-99?:18)::GGGF:?):3)9CDB12(.?:;?86@?GGGF7:42.-5).<30799>BF:)5<0<?2(1)/)9*
@M03364:396:000000000-C9LGT:1:1101:16245:4433 2:N:0:10
GGACTACTCGGGTATCTAATCCTGTTTGCTCCCCACGCTTTCGAGCCTCAACGTCAGTTATCGTCCAGTAAGCCGCCTTCGCCACTGGTGTTCCTCCTAATATCTACGCATTTCACCGCTACACTAGGAATTCCACTTACCTCTCCGATACTCTAGCTTGACAGTTCCAAATGCAGCTTGGGGGTTGAGCCCCCACCTTTCACATCTGGCTTGCCATGCCGTCTGCGCTCCCTTTACACCCAGTCAATCCGGATAACGCTTGCACCATACGTATTACCGCGGCTGCTGGCACGTGTTCCGC
+
CCCCCGGGGGGGGGGGGGGGGGGGGGGGGGGGGGGGGGGGGGGGGGGGGGGGGGGGGGGGGGGGGGGGGGFGGGGGGGG?FGGGGGGGFGGGGGGGGGGGGGGGGGFGGGGGGGGGGGGGGGGGGGGGGGGGGGGGGFGGGGG?FGG=6?FEFFGFFGGGEGFGGGGGGGGGFGFGGFAFGGDGGGGFFDDC7EGGGGGGGFGFGFFE;D@FF;858)>F@?@FF;>>@DFFDFF4CEGFGFFF*;7?FFD>BF:)*4.3?BC<G8*5,3,).:7<AC:>;9>>B:7?0(.46<(05*.9/
@M03364:396:000000000-C9LGT:1:1101:25339:4462 2:N:0:10
GGACTACACGGGTATCTAATCCTGTTTGCTCCCCACGCTTTCGCGCCTCAGCGTCAGTTACTGTCCAGTAGATCGCCTTCGCCACTGGTGTTCTTCCTTATATCTACGCATTTCACCGCTACACTAGGAATTCCACTTTCCTCTCCTGCACTCAAGTTTCCCAGTTTCAAGAGCTTACTACGGTTGAGCCGTAGCCTTTCACCTCTGACTTACGCAACCACCTACGCACCCTTTACGCCCAGTACTTCCGAATACAGCTAGCCCCCTACGTCTTACCGCGGCTGCTCGCACGTAGTTACCC
+
CCCCCGGGGGGGFGGGGGGGGGGGGGGGGGGGGGGGGGGGGGGGGGGGFGGGGFGGGFFGGGGGGGGGGGGGGGGGGGGGGGGGGGGGEEGGGGGGGGGGGGGGGGGGGGGGGGGGGGGGGGGGGGGGGGGGGGGFF?DGGGGFGGGGGFGFEBFFFGGGGGFGGGGGGGGADFBFFFGGGGGBEG,:A>8CDGGAFCGGCEFBGFF5>FEG*0*/;@G7@GDB@1::@DFD=B4;>DGG*,4)+)9?8D*(/()/@66)/6:@<C5,848(:(4)(*-312-,1))-7(3>434<=*)22
@M03364:396:000000000-C9LGT:1:1101:8516:4471 2:N:0:10
GGACTACAGGGGTTTCTAATCCTGTTCGCTCCCCCAGCTTTCGCGCCTCAGCGTCAGTGGTGGCCCAGAAGGCCGCCTTCGCCACCGGTGTTCTTCCCGATATCTGCGCATTCCACCGCTACACCGGGAATTCCGCCTTCCCCTACCACACTCGAGCCCGCCGGTATCGGAGGCTCGCCGGGGTTGAGCCCCGGGCTTTTACCTCCGACCTAACGGGCCGCCTACGCGCGCTTTACGCCCAATGAATCCGGATAACGCTCGCCCCCTACGTATTTCCCCGGCTGCTGGGCCGTATTTCACC
+
CCCCCGGGGGGGGGGGGGFGGGGGGGGGGGGGGGGGGGGGGGGGGGGGGGGGGGGGGGGGGGGGGGGGGGGGGGGGGGGGFGGGGGGGFFGGGGGGGGGBFGGGGFFEEGGGGFGGGGGGGGGGGGGGGGGGGGC@E:DGGGGFGGGFGFG@FCFEEGGGGGFGGGFGG=CGFGBGEFGGGGGCCE,5?CFGGGGGGGFCE<FFGFFF0C6C0:E9C9=EFD?(4/479DB034)61:CEE:<>6<AA?D)4<?.4>0(2-,:4D*146<8))())-+,(42(-())((,-7,(./**-*2
@M03364:396:000000000-C9LGT:1:1101:24104:4477 2:N:0:10
GGACTACCGGGGTTTCTAATCCTGTTCGATCCCCGCACTTTCGTGCATGAGCGTCATTTACGGCTTGGTCTGCTGCCTACGCAATCGGAGTTCTTCGTCATATCTATGCATTTCACCGCTACACGACGAATTCCGCACACCTCAACCGCAATCAAGCCCGGCAGTATCAACGGCGGAATGGAGTTGAGCTCCACGATTTGACCGCTGCCTTGCACGGCCGCCTGCGCACCCTTTAAACCCAATAAATCCGGCTAACGCCCGGATCCTCCGTATTACCCCGCCTGCTTGCACGGAGTTCGCC
+
CCCCCGGGGGGGFEGGGGFGGGGGGGGGGGGGGGGGGGGGGGGGGGGFGGFGGGGGGGGGGGGGGGGGGGCGGGGGGGGGEEEEGGGG=FGGGGGGGGGGGFGGGGGGGGGGGGGGGGGGGGGGGGGG:FFGGGGGG+=FGGGFGGEECDCAC@;AFGGEGGBDGGFGGGGGFC=CEBGGG?FC*@,/=2<CFGGGGGFCF;F9DDD(4C968/0->9:*1C8(4*4049?B:><2)3CE*(..*6)6?D51(3)8;9((4(*(9:7542,(204><+4-(,,,(,)484<:14(70*(17
@M03364:396:000000000-C9LGT:1:1101:15554:4481 2:N:0:10
GGACTACCGGGGTTTCTAATCCTGTTCGCTCCCCCAGCTTTCGCGCCTCAGCGTCAGTGGTGGCCCAGAAGGCCGCCTTCGCCACCGGTGTTCTTCCCGATATCTGCGCATTCCACCGCTACACCGGGAATTCCGCCTTCCCCTACCACACTCGAGCCCGCCGGTATCGGAGGCTCGCCGGGGTTGAGCCCCGGGCTTTTACCCCCGACCTAACGGGCCGCCTACGCGCGCTTTACGCCCCATGAATCCGGATACCGTCCCGCCCCTACGTATGTCCGCGGCTGCTCGCCCGTGTTTCGCC
+
CCCCCGGGGGGGGCGGGGFGGGGFGGGGGGGGGGGGGGGGGGGGGGGGGGGGGGGGGGGGGGGGGGGGGGGGGGGGGGGGGGGGGGGGGGGGGGGGGGGGGGGGGGGGGGGGGGGGGGGGGGGGGGGGFGGGGGGGGFCGGGGFGGGFGFGBDBG5FGGGGGEGGCCFGGGGFD(>EDE=GDG*?E,.9FGGDEGG3F6CA4<(/87,9D>C?F5-93?=>D<::/4.4),-(4-:1:GG>6:1*)64?)1:<?72)(,,((:>G51(.-,,)()65*((,(((45)-((-34(()7/(11
@M03364:396:000000000-C9LGT:1:1101:7950:4490 2:N:0:10
GGACTACAGGGGTTTCTAATCCTGTTCGCTCCCCACGCTTTCGCTCCTCAGCGTCAGTAACGGCCCAGAGACCTGCCTTCGCCATTGGTGTTCTTCCCGATATCTACACATTCCACCGTTACACCGGGAATTCCAGTCTCCCCTACCGCACTCAAGCCCGCCCGTACCCGGCCCGGATCCACCGTTAAGCGATGGACTTTCACACCGGACGCGACGAACCGCCTACGAGCCCGTTACGCCCAATCCATCCGGATCACGCTTTCACCCTCCGTATTACCGCGGCGGCTTGCCCGTCGTTAGC
+
CCCCCGGGGGGG;FGGGGGFGGEFGGGGGGGGGGGGGGGGGGGGGGGGGGGGGGGGEGCAFGGGGGGGFGFFGGGGGGGFGGGCEGFGGGGGGGGGGGGGGGGGGGGGGGGGGCFGGGGGGGGGGGG>FDGFCFFADGFGGGGFGGGDCEG>,)6:9DGGGGFGGGGGGGGD*>>G??EFF@F:EEE2FG8D7EDEGGGGGEGEGB>((29=0)1-14EGBDF?3::<6C>1(47:B:EEE<(4)(.)*/*-42(4@??:6(2):FD8(-(3(.,.60143;0(-7394:4):>()0.(77
@M03364:396:000000000-C9LGT:1:1101:25049:4502 2:N:0:10
GGACTACCGGGGTATCTAATCCTGTTTGCTCCCCACGCTTTCGAGCCTCAACGTCAGTTACAGTCCAGTAAGCCGCCTTCGCCACTGGTGTTCCTCCTAATATCTACGCATTTCACCGCTACACTAGGAATTCCACTTACCTCTCCTGCACTCTAGCTAAACAGTTTCCAAAGCAGTTCCCGGGTTGAGCCCGGGGCTTTCACTTCAGACTTGCTTTGCCGTCTACGCTCCCTTTACACCCAGTACATCCTGATACCGCTTGCCCCCTACGTATTACCGCGGCTGCCTGCGCGTATTCCGC
+
CCCCCGGGGGGGGGGGGGGGGGGFGGGGGGGGGGGGGGGGGGGGGGGGGGFGGGGGGFFGGGGGGGGGGGGGGGGGGGGGGGGGGGGGEFGGGGGFGGFGGGGGGGGGGGGDGGGGGGG>CF9FEFGGFGGGGGGGG?FGGGG6DGGDFFGFGEGFFGFGAF?DFDFGGGGGFF)=FDFG?@C7EC@8AFDFGGGGGGGGGFGFGF>4*27C>F7*=.>C@GF2>C6)29;<@EE4>?GFG;?@C)6?AG*4>4?4=:64,(;(9;C>6??BF2><DG2(7>>B96()41,4;(40)*)7/
@M03364:396:000000000-C9LGT:1:1101:13849:4517 2:N:0:10
GGACTACTGGGGTATCTAATCCTGTTCGCTCCCCCAGCTTTCGCGCCTCAGCGTCAGTGGTGGCCCAGAAGGCCGCCTTCGCCACCGGTGTTCTTCCCGATATCTGCGCATTCCACCGCTACACCGGGAATTCCGCCTTCCCCTACCACACTCGAGCCCGCCGGTATCGGAGGCTCGCCGGGGTTGAGCCCCGGGCTTTTACCTCCGACCTAACGGGCCGCCTACCCGCGCTTTCAGCCCCCTGAATCCGGCTAACGCCCGCCCCCTACGTTTTACCCCGGCCGCTGGCCCGTATTTAGGC
+
CCCCCGGGGGFGGDGGGGGGGGGGGGGGGGGGGGGGGGGGGGGGGGGGGGGGGGGGGGGGGGGGGGGGGGGGGGGGGGGGGGGGGGGGGGGGGGGGGGGGGGGGGGGGGGGGGGGGGGGGGGGGGGGG7CFGGGGDEFGGGGGFCFGDDFGFF>GFFGGGGGFGGEFGGGDGBF9FE>CE5EDBEC,5@;FGGDEGGGGGFAGFGF@69D>9?F84>9CE>D3(3*()-/4(34)).)AA/(2(7)).<77(21)5)4(,(-:>G87(80,((,)..0,,13246((-8(:13-(0=*)*2
@M03364:396:000000000-C9LGT:1:1101:20531:4519 2:N:0:10
GGACTACAGGGGTTTCTAATCCTGTTTGATACCCACGCTTTCGTGCCTCAGCGTCAGTTGTATGCTGGTAAGCTGCCTTCGCAATCGGGGTTCTGTGACATATCTAAGCATTTCACCGCTACACGTCACATTCCGCCTACCTCGTTTACACTCAAGCACGCCAGTTTCAACGGCACTTTTACGGTTGAGCCGCAAACTTTCACCGCTGACTTCACATCCCGCCTACGCACCCTTTAAACCCAATAAATCCGGATCACGCTCGCATCCTCCGTATTACCGCGGCTGCTGGCACGGAGTTAGC
+
CCCCCGGGGGGGGGGGGGGGGGGGGGGGGGFGGGGGGGGGGGGGGGGGGGGGGGGGGEAFGGGGGCFGGGFGGGGGGGGGGG@FGFGG7FGGGGGGGGDGGGGGGGCFGGGGGDGGGGGGGGGGGEB:FGGGGGCFGG6FAA@*=DDEGFFFF<DD,DFEDGFGCFFGAFGGDF8+@*DF:<DFGGGEF:EDG*4*;EGGGED@C>*)2?=F489C=58CDG@;:?38(:>FDF@)?)AFG?6@/7.9AFD0(,31@?:<6>G>3:C2<F233<?)<C:B32,,4?,)(0.5<B27.7):7
@M03364:396:000000000-C9LGT:1:1101:6076:4528 2:N:0:10
GGACTACTGGGGTTTCTAATCCTGTTCGCTCCCCACGCTTTCGCTCCTCAGCGTCAGTAACGGCCCAGAGACCTGCCTTCGCCATTGGTGTTCTTCCCGATATCTACACATTCCACCGTTACACCGGGAATTCCAGTCTCCCCTACCACACTCGAGCCCGCCGGTATCGGAGGCTCGCCGAGGTTGAGCCCCGGGCTTTTACCTCCGACCTAACGGGCCGCCTACGCCCGCCTTAAGCCCCATGAATCCGGCTACCCGTCGCCCCCTACGTCATACCCCCGCCGCTTGCACGTGCTGTGCC
+
CCCCCGGGFGGGEGGGGGGGGGGGGGGGGGGGGGGGGGGGGGGGGGGGGGGGGGGGGGG<FFGGGGGGGGG<FAFGGFGFGGGGGCFGEDFGGGFFGGGGEGGGGGGFGGGGGGFGGGGCEGGGGEGGGGGGGGGFF=9FDDEFCFG,DFFBG)=BGGGGGGFDF:CEE@589>5CC?GG**24=*,50<89:CE5>CFF97F2:F0((91+5>E0C(:2-C<3,*4)(/-(-(,)))<E813.1))6F)9(-((()((--(2-9*)(,2.((.)).+-(-,((4((4(..-.((0**.*2
@M03364:396:000000000-C9LGT:1:1101:20941:4530 2:N:0:10
GGACTACAAGGGTATCTAATCCTGTTTGATCCCCACACTTTCGTGCCTCAGCGTCAATGTCTGATTCGTGAGATGCCTTCGCAATCGGTGTTCTGTGTAATATCTAAGCATTTCACCGCTACACTACACATTCCTCCCACGGTATCAGAATTCTAGTACGACAGTATCAATGGCACGTTCTCCGTTGAGCGGAGACATTTCACCACTGACTTACCTTACCGCCTACGCACCCTTTAAACCCAATCAATCCCGATAACGCTTGCATCCTCCGTATTACCGCGGCTGATGGCCCGGAGTTGGC
+
CCCCCGGGFE@F<EDEFGGFAFFCDFGGGGGCEDGEGCGGGGFEF7C,C<CECF,7@,ECC@F9FFACG8,@FFFG8<AEABFGGGGD8@FFEA9FGGE??A=<CEABCEFF;?;CFGGGEFFFFFE,E9FGE?E,D78FED+*64EA99C9?;FDFGGG8FBDGGGA;=EG5DDFGFGFFFG@DD@=DDEC6E6CFCECEC@@7?C:ECCF><@*?>@C)@49=,)*(2(5503/8*>?F533)5)9C**(/6(,1(.:((*7:?48<B1:,(8))3411(339().,3(42>1.7)-2*
@M03364:396:000000000-C9LGT:1:1101:21410:4534 2:N:0:10
GGACTACACGGGTTTCTAATCCTGTTCGATCCCCACGCTTTCGTGCCTCAGCGTCAGTCACGACATGGAACGCTGCCTTCGCAATCGGCGTTCTGCGCGATATCTATGCATTTCACCGCTACACCTCGCATTCCGCATTCCTCTGTCGCACTCCAGCTCGGCAGTTTCAACGGCCGGACGGGGTTGAGCCCCGAATTTTTACCGCTGACTTGTCAAGCCGCCTGCGCACCCTTTAAACCCAATAAATCCGTATAACGCTCGCATCCTCCGTATTACCGCGGCTGCTGGCACGGAGTTCGCC
+
CCCCCGGGGGGGGGGGGGGGGGGGGGGGGGGGGGGGGGGGGGGGGGGGGGGGGGGGGFGGGGGGGGFGEGGGGGGGGGGGGGGGGGGG+FFGGGGGGGGGGGGGGGGGGGGGGGGGGGGGGGGGGGGGGGGGGGGGGGGGGGGFGG>EGDGBGFFFGGGGGGFGGGGGGGGGFGBGGFGGGGGGGG:6FFCGGCE7FGGGGFGBGFF0:GDG4BAAGF;EBD<:3*407DB(8:2)6>GEG???*6:A?D*48:AAB>08;;*-9<>876<(,544<*4-60070257(.8(-(-081397
@M03364:396:000000000-C9LGT:1:1101:14012:4547 2:N:0:10
GGACTACTGGGGTTTCTAATCCTGTTCGCTCCCCACGCTTTCGCTCCTCAGCGTCAGTAACGGCCCAGAGACCTGCCTTCGCCATTGGTGTTCTTCCCGATATCTACACATTCCACCGTTACACCGGGAATTCCAGTCTCCCCTACCGCACTCAAGCCCGCCCGTACCCGGCGCGGATCCACCGTTCAGCGATGGACTTTCACACCGGACGCGACGAACCGCCTACGCGCCCTTTACGCCCAATCAATCCGGATAACGCTTGCCCCCTACGTCTTACCGCGGCTGCTGTCCCGTATTTCGC
+
CCCCCGFGGGGGGGGGGGGGGGGGGGGGGGGGGGGGGGGGGGGGGGGGGGGGGGGGGGGGGGGGGGGGFGFGGGGGGGGGGGGGGGGGFGGGGDGGGFGEGGGGGGGGGGGGGGGGGGGGGGGGGGGGGGGGGGFFGGGGGGGFGGGGGFGFGDGFFGGECFFGGEGGFEGGFGFG5?EFDGDFGG,418/9CEG*;EFGG<E34>>60C>*(0?79,:C>DFF?@?)7CB>>?:<D?GEG?21).,6BGGF<604?44:?3;29CD4:?:.(:<>DG41-499>1)5-.).4.())/)99
@M03364:396:000000000-C9LGT:1:1101:10474:4556 2:N:0:10
GGACTACCGGGGTATCTAATCCTGTTCGATCCCCGCACTTTCGTGCATGAGCGTCATTTACGGCTTGGTCAGCTGCCTACGCAATCGGGGTTCTTCGTCATATCTATGCATTTCACCGCTACACGACGAATTCCGCCAACCTCCACCGCAATCAAGCCCGGCAGTATCAAAGGCGGAACGGAGGTGGGGCCCACGACTTTACCGCTGAACTTCCAGGGCGCCCGCTCACCCTTTACACCCAATCAATTCCTCTAAACCGTGCATCCCCCGGTTGTCCCCGGGTGCGTGGCCCGGGTTAGCC
+
CCCCCGGGEGGGGFGGGGGGGGGGGGGGFGGGGGGG:FGGGGGEDGCF@FGGGGGGEFE9FGGG7+@FFA<FG<EGGG<FGG,CCEFG+@FGGFGG@FEGGGGGGC9ECGGGGGGGGDGDCFGG8BFGGGGGGGFFEC=FF?@*=DFGD5@8>CGFG@@>EGFGGFFCE,,??A>C*6**:*)*3**.)*321/?=);89<)<0)))-)0)+-*+-0(;*(1,32*-)-93,8B))).CC*(3(95).9**)-)))),(((,*-0<*(((4(((-).+4((((-((-,-((47(4.)8(*0
@M03364:396:000000000-C9LGT:1:1101:18910:4569 2:N:0:10
GGACTACTAGGGTTTCTAATCCTGTTCGCTCCCCCAGCTTTCGCGCCTCAGCGTCAGTGGTGGCCCAGAAGGCCGCCTTCGCCACCGGTGTTCTTCCCGATATCTGCGCATTCCACCGCTACACCGGGAATTCCGCCTTCCCCTACCACACTCGAGCCCGCCGGTATCGGAGGCTCGCCGGGGTTGCGCCCCGGGCTTTTACCTCCGACCTAACGGGCCGCCTACCCGCGCTTTACGCCCCATGACTCCGGATAAAGCTCGGTACCCCCGTCTTCCCCGCGGCTCTGGCCCTGGCTTTGCC
+
CCCCCGGGGGGGGGGGGGGGGGGGGGGGGGGGGGGGGGGGGGGGGGGGGGGGGGGGGGGGGGGGGGGGGGGGGGGGGGGGGGGGGGGGGGGGGGGGCGGGFGCGGGGGGGGGGGGGGGGGGGGGGGGGEGGGGGGGGGGGGGGFGGGDCFECFFGFGGGGGGFGGEEFGGGGFGFGGFGCCGGFEE*4>EGDGGGG:CGG9AGAGF@29DFC0@*4C7EGFG?(2*4.4/264::<?<E?/(417)-6?C)11:))*.)4(-/,/<*-,(-,(4))42(,-(--,(-48(3(4((0.))*2
@M03364:396:000000000-C9LGT:1:1101:17882:4570 2:N:0:10
GGACTACTGGGGTTTCTAATCCTGTTCGATACCCGCACCTTCGAGCTTCAGCGTCAGTAACGCTACGGTAAGCTGCCTTCGCAATCGGGGTTCTTCGTGATATCTAAGCATTTCACCGCTACACCACGAATTCCGCCTACCTCCAGCGAACTCAAGTCATCCAGTTCGCGCTGCAGTGCCACGGTTGAGCCGCGGCATTTCACAACACGCTTAAACGACGGCCTACGCTCCCTTTCAACCCAATAAATCCGGATAAAGCCCGGACCTTCCGTCTTACCGCGGCTGCCTGCACGGACTTAGC
+
CCCCCGGGGGGGGGGGGGGGGGGGGGGGGEGGGGGGGGGGGGGFGGGGGGGGGGGGGFGGGGGGGGGGGGGGGGGGGGGGGGEGGGGGCFGGGGGGGGGGGGGGGGEGGGGGFGGGGGGGGGGGGCCGFGGGGGGGG7DGGGGFGGGD8<FFGDGFGGGGGGFGGGGGGGGDDGEFGFGGE6CBFGFEFGGDGGGGDGGGGFGE6>A6?:272A7;GFG50DBF?C()4DF0:4?<B2EEE6?(0)<<B771,304*)),-2/,9E442?<3(48)6:,2,414600)5?:??(())/):*
@M03364:396:000000000-C9LGT:1:1101:25287:4613 2:N:0:10
GGACTACAGGGGTATCTAATCCTGTTTGATACCCACGCTTTCGTGCCTCAGCGTCAGTTGTATGCTGGTAAGCTGCCTTCGCAATCGGGGTTCTGTGACATATCTAAGCATTTCACCGCTACACGTCACATTCCGCCTACCTCGTTTACACTCAAGAACGCCAGTTTCAACGGCAATTTTACGGTTGAGCCGCAAACTTTCACCGCTGCCTTAACATCCCGCCTACGCACCCTTTAAACCCAATAAATCCGGATAACGCTCGCATCCTCCGTATTCCCGCGGCTGCTGGCACGTGTTTGGC
+
CCCCCGGGFGGGFGGGGGGGGGGGGGGGGGEGGGGGGGGGGGGGGGGGGGGGGGGGGFGGFCFGGGGGGGGGGGGGGGGGGGGGGGGG7FGGGGGGGFGGGGGGGGGGGGGGGGGGGGGGGGGGC=FEGGGGGGGGGGGGGGG*?DF+=<ADFDGFA@D>CGDGFDFGGGGGFGF8CFFGGAG:EG>@FF:DGG8>FGGGGFGFGFFB(;B?EBF4:>C=@GB@09@3(8:063;)94FFE@FF643?FFDBF??)/42(,4?1/?C7AB(,(444)<89>>>2(44?BB04<:(0.)4C6
@M03364:396:000000000-C9LGT:1:1101:19204:4619 2:N:0:10
GGACTACCAGGGTTTCTAATCCTGTTCGCTCCCCACGCTTTCGCTCCTCAGCGTCAGTAACGGCCCAGAGACCTGCCTTCGCCATTGGTGTTCTTCCGGATATCTACACATTCCACCGGTACACCGGGAATTCCAGTCTCCCCTACCGCACTCAAGCACGCCCGTACCCGGCGCGGCTCCACGGTTAAGCGCTGGACTTTCACCCCGGACGCTACGACCCGCCTACGAGCCCTTTACGCCCAATAAATCCGGATAACCCTGGCTCCCTACGTATTACCCCGGCTGCTGGACCTTCTGCAGC
+
CCCCCGFGGGGEGGGGGGEEEFG<FGGGGGFEFGDGGGEFFGGC,CFF@FC8CFFC,CFCFGEDGGEGCFDEFFCCAFGFGGGGGDFGFDGGGGGFF,4=@BDE,@B,==FFA<DDB7+6=FDF84>:FGGFFGGA=BDFFDC?8B8CCED)FDFDE,@+CFADF+4CG*BC9:2>*);:,,**338)+?*)1:CC72?CFE<)2:0((9,5()287,1>1<>1(04)4>>FB0:)4(2?E((,05))9F9>::(-9(.4((*(2;C<4?18))5)40(-((((--5)(,:0(..***)*0
@M03364:396:000000000-C9LGT:1:1101:6104:4656 2:N:0:10
GGACTACTCGGGTTTCTAATCCTATTTGCTCCCCACGCTTTCGTGCCTCAGCGTCAGGTACAGGCCAGGCGGCCGCCTTCGCCGCTGGTGTTCTTCCACATCTCTACGCATTTTACCGCTACACATGGAGTTCCACCGCCCTCTCCTGTCCTCAAGCCGTGCAGTTTCCAAAGCCTGAACCGGTTGAGCCGGTCCCTTTTACTTCAGACTTGCACAGCCGCCTGCGCACCCTTTACGCCCAATCATTCCGGATACCGCTTGCCACCTACGTATTACCCCGGCTGCTGGCACGTCGTTTGCC
+
CCCCCGGGGGGGFGGGGGFGGGGCFGGGGGGGGGGGGGGGGGGGGGGGGGGGGGGGGEGGGGGGGGGGGGGGGGGGGGGGGGGGGGGGFGGGGGGGGGGGGGGGGGGGGGGG;FFGGGGGGGGGG@FGGGGGGGGGGGGGGGGFGGGGCCGEFEFFGGGGGDFGGGGCFG99;FDGGFCFFEG>C=38A<8CCG8FDGGGC<;CFFFEEGCF<49;<?G5>G612/479DF?<?<<::GGE0<B/<BAFG/(46)351(4:?6)9E7:BB35):)6A6((2(-40,.51(5(((-0.)(2:
@M03364:396:000000000-C9LGT:1:1101:19418:4684 2:N:0:10
GGACTACCCGGGTTTCTAATCCTGTTCGCTCCCCCAGCTTTCGCGCCTCAGCGTCAGTGGTGGCCCAGAAGGCCGCCTTCGCCACCGGTGTTCTTCCCGATATCTGCGCATTCCACCGCTACACCGGGAATTCCGCCTTCCCCTACCACACTCGCGCCCGCCGGTATCGGAGGCTCGCCGGGGTTGGGCCCCGGGCTTTTACCTTCGACCTAATGGGCCGCCTACCCGCGCTTTGCGCCCAATGAATCCGGATCAGGCCCGCCCCAATCGCTTTACACGAGCAGTTGGCCCGTTATTTGGC
+
CCCCCGFEDGED@;FF9FGFFEFCF<FC:@FFFFFC@FCEFGEGGGG7F@8CFCFCCF,CF7B<EDEFFFGGGEEEFGCFD:FCB?4>F7FG<,4F,?GEBF@B;@?:FGG?8<@EFCEDC>=FFECCCCF:FGF@>+?<7::A78BE,::=C5***3@7EC?<B:CCCEGD5*(8*):=5*9888/30*:7):=73CGG727529510CF6)*<)9(1C05:(4*(0-7,,,()),1**:-4(924-))),-(.)0(((-,*3C5*,4((((,).)3(-(((,))64,),3-3,066477
@M03364:396:000000000-C9LGT:1:1101:21972:4684 2:N:0:10
GGACTACTGGGGTATCTAATCCTATTTGCTCCCCACGCTTTCGTGCCTCAGCGTCAGGTACAGGCCAGGCGGCCGCCTTCGCCGCTGGTGTTCTTCCACATCTCTACGCATTTTACCGCTACACATGGAGTTCCACCGCCCTCTCCTGTCCTCAAGCCGTGCAGTTTCCAAAGCCGGAACCGGTTGAGCCGGTCCCTTTTACTTCAGACTTGGCAAGCCGCCTGCTGCCCCTTTACGCCCAATCATTCCGGATAAAGCCCGCCCCCCACGTATTACCCCGGCGGCTTGGCGGTAGTTTGCC
+
CCCCCGGGGGGGGGGGGGGGGGG@FGGGGGFGGGGEGGGGGGG<@BFGGGGGGGGGG<FGGGGGGGGGGGGGGGGGGGGGGEFEGGGGEGFGGGGFG9CF@DFGFFGGFGGGG,DFGGGGGGGGEEFFGDGGGGGGG++CCDGFFGG@;0@CFEC9>5:CGGFGGEGGGGG@;F)*4@*9?CD*:E@;;C*/25=5*CFF<8BC::6<)29+))+.96E5(>?61+)1(9<(2?<)8?EG8:0,9<95@9)(4<))/6(1((2-1:)29(4(.:)-6<8493-,69-7(3(,(((1/*)*:
@M03364:396:000000000-C9LGT:1:1101:16666:4692 2:N:0:10
GGACTACCGGGGTTTCTAATCCTGTTCGCTCCCCACGCTTTCGCTCCTCAGCGTCAGTAACGGCCCAGAGACCTGCCTTCGCCATTGGTTTTCTTCCCGATATCTACACATTCCACCGTTACACCTGGAATTCCAGTCTCCCCTACCGCACTCCAGCCCGCCCGTACCCGGCGCCGATCCACCGTTAAGCCCTGGCCTTTCACCCCGGACGCCCCGCACCGCCTACGCGCCCTTTACGCCCAGTAAATCCTGACACCGCCCCCCCCCTTCGCTGTTCCGCGGCGCCCGGACCCTCTTTAGC
+
CCCCCGGGEGGDFGGGGGGGGFGFGGFGGDGGGGGGGGDGDGFGFGGCFCFGGGGGEEAFGGGGGGGG8E<FGGGGGGGGCGGG79?FCD<FG<DFFGEEFCEECFGDGGGGEGFGGG4=CG8FC,A8=,BFGG8,7A+AFFGF8EG6B5:8F)=?DFGEGGFGC>9B@*:C5F)9*2=E,>CB:8*4+,<*2=;*5<8?F3B)1=:((9(*,):1)2?E;D>62807(54;;:06<(;CC(:2*..-9C*2-4,,5,-(-(2():7(((((((,,.<(4(((,49((((,((((.**.*2
@M03364:396:000000000-C9LGT:1:1101:10610:4745 2:N:0:10
GGACTACCCGGGTTTCTAATCCTGTTTGCTCCCCACGCTTTCGAGCCTCAGCGTCAGTAAAAGCCCAGTAGGCCGCCTTCGCCACCGGTGTTCCTCCGAATATCTACGCATTTCACCGCTACACTAGGAATTCCACTTGCCTCTCCGACACTCTAGTCCGACAGTTCCAAATGCAGTCCCGGGGTTGAGCCCCGGGTTTTCACATCTGGCTTGCCGAACCGTCTACGCTCCCTTTACACCCCGTAAATCCGGCTACCGCTTGCCCCCTACGCATTCACGCGGCTGCTTGCCCGCATTCAGC
+
CCCCCGGGGGGGGGGGGGGGGGGFFGGGGGGGGGGGGGGGGGGGGGGGGGGGGGGGGGFAFGGGGGGGGGGGGGGGGGGGGGGGGGGGGGGGGGGGGGGGGGGGGGGGGGGGGFGGGGGGGGGGGGGFFGFGGBFGGFFGGFGFGGGCGDGBF>+DFFGG>>*CFGGGGGGGFGFGGFGGGGGBEE>2@C??DGGGCE>FF?G5:=F4EFDF(:C1:,?E@38((3()-/44?9?<BAGGG6>B512<FC)(((,48((36(:>GGD>1:((,-:9)341,9>>0(.))((.3(,.7*)::
@M03364:396:000000000-C9LGT:1:1101:11604:4757 2:N:0:10
GGACTACAAGGGTATCTAATCCTGTTCGATCCCCGCACTTTCGTGCATGAGCGTCATTTACGGCTTGGTCAGCTGCCTACGCAATCGGGGTTCTTCGTCATATCTATGCATTTCACCGCTACACGACGAATTCCGCAAACCTCAACCGCAATCAAGCCCGGCAGTATCAACGGCGGAATGGAGTTGAGCCCCACGATTTGACCGCTGACTTGCAAGGCCGCCTGCGCACCCTTTACACCCAATAAATTCGGATAACGCTCGGATCCTCCGGATTACCCCCGCCGCTTGCCCGGAGTTCACC
+
CCCCCGGGGGGGGFGGGGFGGGGGGGGGFGGGGGGGGGGGGGGGGGGFF?FGFGGGGGGGGGGGGGGGEEDEFGGGGGFGGGG7CGGGBFGGGGGGGEGGGGGGGGGGGGGGGGGGGGGGGGGGGGEECFGGGGGGG7CFGGG6FGGGG5FAFE9CDEFGDCEGFFGGGGGGF74C7BGGEFG:C<,69,=DG7C5:CG+<9E93).(1:4F20+)92@=9G018:2)39:3::6)<AGG*30./54)97*4406?:91839*-9F78<(-(4:)8>60(4((76(-4,(3(4(47)9)*2
@M03364:396:000000000-C9LGT:1:1101:18872:4768 2:N:0:10
GGACTACACGGGTATCTAATCCTGTTCGATCCCCACGCTTTCGTGCCTCAGCGTCAGTTACGACATGGAAAGCTGCCTTCGCAATCGGAGTTCTGCGCGATATCTATGCATTTCACCGCTACACCTCGCATTCCGCTTTCCTCTGTCGCACTCCAGTCTCGCAGTTTCAACGGCAGGACGGGGTTGAGCCCCGAATTTTTACCGCTGACTTGACGAGTCCGCCTGCGCACCCTTTAAACCCAATAAATCCGGATAACGCTCGCATCCTCCGTATTACCGCGGCCGCTGGCACGTATTTGGC
+
CCCCCGGGGGGGGGGGGGGGGGGGGGGGGGGGGGGGGGGGGGGGGGGGGGGGGGGGGGGGGGFGGGGGGGGGGGGGGGGGGGGGGGGG7FGGGGGGGGGGGGGGGGFFGGGGGGFGGGGGGGGGGGGGGGGGGGGGGCFGGGGFGGGGGBDAGFF;EDFFGGFGGFGGFGGGFGAGGEGGGGGGDG,8FFGGG5=AFGGGFAGFGFEFDF<C);=?GDGGDG:?4A>>(9;B?BD45AGGG?1:98AFFGGF011<F:>FF9?95:C.2<(2(44))<89(41(3,(-94(8?..0?6:**
@M03364:396:000000000-C9LGT:1:1101:15438:4786 2:N:0:10
GGACTACACGGGTATCTAATCCTGTTCGCTCCCCCAGCTTTCGCGCCTCAGCGTCAGTGGTGGCCCAGAAGGCCGCCTTCGCCACCGGTGTTCTTCCCGATATCTGCGCATTCCACCGCTACACCGGGAATTCCGCCTTCCCCTACCACACTCGAGCCCGCCGGTATCGGAGGCTCGCCGGGGTTGAGCCCCGGGCTTTTACCTCCGACCTAACGGGCCGCCTACCCGCCCTTTACGCCCAATGAATCCGCATACCCCTTGCCCCCTACGTATTACCCCGGCTCCTTGCACGTAGTTCGGC
+
CCCCCGGGGGGGGCFGGGGGGGGGGGGGGGGGGGGGGGGGGGGGGGGGGGGGGGGGGGGGGGGGGGGGGGGGGGGGGGGGGGGGGGGGGGGGGGGGGGGGGGGGGGGGGGGGGGGGGGGGGGGGGGGGGGGGGGGGGGGGGGGFGGGFGFGFGFGFGGGGGGDCFEGGGGDGFGFGGFGGGGG78*,57@GGGGGGGGGDC4AAFFB04D6?)787C;EEBG0:(*,),)3(8:))4<EE/(3(/:6AFG*4<??()((.4765CC)4??F24244<62(7;3(-.46:)<,.44@4*()/
@M03364:396:000000000-C9LGT:1:1101:8109:4798 2:N:0:10
GGACTACTAGGGTTTCTAATCCTGTTTGCTCCCCACGCTTTCGCGCCTCAGCGTCAGTTACAGCCCAGTAAGTCGCCTTCGCCACTGGTGTTCCTCCCAATCTCTACGCATTTCACCGCTACACTGGGAATTCCACTTACCTCTTCCGCACTCAAGCCTTCCAGTCTCCAAAGCAATTCCCACCTTAAACGCAGGGCTTTCACTTCACGCTTAAAAAGCCGCCTACACGCCCTTTGCTCCCAGTCATTCCTGACAACTCTCGCCCCCTACGTTTTCCCGCGGCTGCTTGCGCGGGTTTAGC
+
CCCCC<FGGGGD6FFDGGGGGGD<FF<@DF<FGEFB:FGGFGFGEDGGE<FFEGG:@ECFGGFGGGGGGGGGGGGEGGGGCFFGEFGFCEFGGGGGGGGGGG,?=E<?CEGFGGGEA=>DEGGDA>EFG84EEFFCE9BEFGDFGGF+C>=@3)=+,@DDGGFGF==EEEGAFF<DGFAGFFFGGG,:C9@DDGC*3DF9EEB=@6B*)4-95+,/2)=:@G2((,08;C01(643))>:C346/4<C8++4)..9;)7))4;0*8/46:84(3(63913>2410(,63<0460(0))(2*
@M03364:396:000000000-C9LGT:1:1101:24585:4802 2:N:0:10
GGACTACTGGGGTATCTAATCCTGTTCGCTCCCCACGCTTTCGCTCCTCAGCGTCAGTAACGGCCCAGAGACCTGCCTTCGCCATTGGTGTTCTTCCCGATATCTACACATTCCACCGTTACACCGGGAATTCCAGTCTCCCCTACCGCACTCAAGCCCGCCCGTACCCGGCGCGGATCCACCGTTGAGCGATGGACTTTCACACCGGACGCGCCGAACCGCCTACGCGCCCTTTACGCCCAGTAAATCCGGACAACGCTCGCCCCCTACGTATTACCGCGGCTGCTGGCACGTCGTTAGC
+
CCCCCGGGGGGG@FGGGG9FGGGGGGGGGGGGGGGGGGGGGGGEEGGGGGGGGGGGFGGG9FEFGGGGGGEGGGGGGGGFGGGGGGGGFFGGGGEFCFFGGGGGCEGCFFGGGFFGGGGGGGFFFEGGGGGGGGGFGFGGGFGFGGGGGEG5FDC?3=DEEGBDGGGGGGGC@FAGCDGDFF5<EG*6FC?DFGGGGGGGGEGFGFFF0<2E>)1313EE>:>:3*4.-1(-(.8:A:;CG18:*:A<FGC>0;(,)(4(,-11*:>(-14.)..).3,36;4(9?:)52(3:.().)(10
@M03364:396:000000000-C9LGT:1:1101:18892:4813 2:N:0:10
GGACTACCGGGGTATCTAATCCTGTTCGCTCCCCACGCTTTCGCTCCTCAGCGTCAGTAACGGCCCAGAGACCTGCCTTCGCCATTGGTGTTCTTCCCGATATCTACACATTCCACCGTTACACCGGGAATTCCAGTCTCCCCTACCGCACTCAAGCCCGCCCGTACCCGGCGCGGATCCACCGTTAAGCGATGGACTTTCACACCGGACGCGACGAACCGCCTACGAGCCCTTTACGCCCAATAAATCCGGATAACGCTTGCACCCTACGTCTTCCCGCGGCTGCTGGCACGTCGTTCGC
+
CCCCCGGGGGGGGGGGGGFGGGGGGGGGGGGGGGGGGGGGGGGGGGGGGGGGGGGGGGGGGGGGGGGGFG8FFGGGGGGGGGGGGGGGGGGGGGGGFGGGGGGGGGGGGGGGGGGGGGGGGGGGGGGGEGGGGGGGGFFFGGGFGGGGGFGFGFCFFGGGGGFGGCEGGGDGDGFG:5EGFGG7=?=2FFG3FGC*;FGGG>GDGFFF6D;E>>G>:6EEBGFF:;:5:D9:BBFFFFGGGF03089<FGG(2:,)9420,,83FGGF(4:4(3:):@34(26>B?0)3?,<::1))).9>
@M03364:396:000000000-C9LGT:1:1101:10302:4822 2:N:0:10
GGACTACAGGGGTTTCTAATCCTATTTGCTCCCCACGCTTTCGTGCCTCAGCGTCAGTAACAGGCCAGGCGGCCGCCTTCGCCACTGGTGTTCTTCCATATATCTACGCATTTTACCGCTACACATGGAGTTCCACCGCCCTCTCCTGTCCTCAAGCCGTGCAGTTTCCAAAGCCTGAACCGGTTGCGCCGGTCCCTTTTACTTCAGACTTGCCCAGCCGCCTGCGCACCCTTTACGCCCAATCCTTCCGTATAACGCTTGCCACCTACGTCTTACCGCGGCTGCTGGCACGTAGTTCGCC
+
CCCCCGGGGGGGGEGGGGGGGGGEFGGGGGGGGGGGGGGGGGGGGGGGGGGGGGGGGGGGGGGGGGFGGGGGGGGGGGGGGGGGGGGGCFGGGGGGGGGGGGGGGGGGGGGGGGGFGGGDGGGGGGGFFEFGGGGGGGGGGGGFGGGGFFGE96DFGGGGCEFGGGFGGGGFFGFGFF8EGGGECE,:AFGGGGGGFGGFG@@CGFFFFGFGF6E@FFGGBG;B8*4.3DF6?>A:8?:C:8(4).597C24:)6:D;333(36CC5?FF1(384<2/4,-((34:)((.3((((0=*337
@M03364:396:000000000-C9LGT:1:1101:24046:4826 2:N:0:10
GGACTACAGGGGTTTCTAATCCTGTTCGATCCCCGCACTTTCGTGCATGAGCGTCATTTACGGCTTGGTCAGCTGCCTACGCAATCGGGGTTCTTCGTCATATCTATGCATTTCACCGCTACACGACGAATTCCGCCAACCTCCACCGCAATCAAGCCCGGCAGTATCAACGGCGGAATGGAGTTGAGCTCCACGATTTGACCGCTGACTTGCAAGGCCGCCTGCGCACCCTTTACACCCAATAAATCCGCATAACCCCCGGATCCTCCGTATTTCCCCCGCTGCCTGCCCGGACTTCACC
+
CCCCCGGGGGGGFGGGGGGGGGGGGGGGGGGGGGGGGGGGGGGGGGGGGGGGGGGGGGFGGGGGGGGGGGGGGGGGGGGGGGEGGGGGEFGGGGGGGGGGGGGGGGGGGCGGGGGGGGGGGGGGGEEGGGGGGGGGG+@FGFB*=FG>EFGFF@CFCGGGGGEGGG7DGGGGFGFGGFGGFFGBFF2/;8>DCCGEGGG?E>FFG:527C>CA*+.C1EC9D?BB*4899:4:2A.6<FG8,2.*6<BFG*3-().),(-(3*-9CC<B9-(,5).6+,(41(40().(.(-1((01/)*:
@M03364:396:000000000-C9LGT:1:1101:6759:4827 2:N:0:10
GGACTACAGGGGTTTCTAATCCTGTTTGCTCCCCACACTTTCGCGCCTCAACGTCAGTTACAGTCCAGTAAGTCGCCTTCGCCACTGGTGTTCCTCCCAATCTCTACGCATTTCACCGCTACACTAGGAATTCCACTTACCTCTCCTACACTCTAGCTCATCAGTATCCGAAGCAGTTCCCGCCTTGAACGCAGGGCTTTCACTTCAGACTTGCCAAGCCGCCTACGCGCCCTTTACGCCCAGTCCTTCCGGACACCGCTCGCCCCCTACGTATTACCGCGGCTGCTGGCCTGGAGGTAGC
+
CCCCCGGGGGGG6@FGGGGGGGGGGGGGFGGGGGGG7FGGGGGGGGGGGG,EFFGGGFAF9@FFGGFGDGFFFFGGEGGGGGGGGGGGFGGGGFFGGGGGFGFGGGGGGGDDFFFGGGGGGGFFGGFGF9FGFF8FEF=FGGGBGG94@6A9:*9=A7E,=FFGG,6>F>E+<FE6EFGG,368BEF69D,39>E*?FCGGEGF7C6AAFBG*9<*4-8E=D>2>B@A2C@BFDFEFFGGGFFFA))<FGG(3;9(700(-7C7DEG3-8??2)4)4A8966>>6:23:8?)4(())..27
@M03364:396:000000000-C9LGT:1:1101:21840:4835 2:N:0:10
GGACTACTGGGGTATCTAATCCTATTTGCTCCCCACGCTTTCGTGCCTCAGCGTCAGGTACAGGCCAGGCGGCCGCCTTCGCCGCTGGTGTTCTTCCACATCTCTACGCATTTTACCGCTACACATGGAGTTCCACCGCCCTCTCCTGTCCTCAAGCCGTGCAGTTTCCAAAGCCTGAACCGGTTGAGCCGGTCCCTTTTACCTCCGACTTGCCCAGCCGCCCTCCCCCCCGTTCCGCCCACCCCTTCCGTATAACGCTCGCCACCTGCGTCTCCTCTCGGCTGCTCGCCCGCGTTTAGGC
+
CCCCCGGG@EEEC@FGGGGGGGGAFFFEFGGGGGGGGGGFGGGEGGGGFEEFGBFBF86CE9F,DCFD@GDEFGGGGGGGGGGEG+@FEFGGG9@FF,5=AF=FFGGGG7FFCB,EF@CC+CFG,@FF,D=FGGDEG+=FGGGFF@3,73FCFFFFCGG+@F>@7@BDFF,,9CCC6/8=FE4>1*302</49==E22::+7+1>):((719))>;CD5*6C--4*()4C1((.(32:CC1((-),4341*(.))..(((-384CF*(((4((()).+.(-4(-2))49(39(,-).)-*2
@M03364:396:000000000-C9LGT:1:1101:20361:4873 2:N:0:10
GGACTACAGGGGTATCTAATCCTGTTCGCTCCCCCAGCTTTCGCGCCTCAGCGTCAGTGGTGGCCCAGAAGGCCGCCTTCGCCACCGGTGTTCTTCCCGATATCTGCGCATTCCACCGCTACACCGGGAATTCCGCCTTCCCCTACCACACTCGAGCCCGCCGGTATCGGAGGCTCGCCGGGGTTGAGCCCCGGGCTTTTACCTCCGACCTAACGGGCCGCCCACTCCCCCTTTTCGCCCCATGAAACCGGAACACCGCCGCCCCCTCAGTATTACCCCCGCTGCTCGCCCGCATCTCAGC
+
CCCCCGGGGGGGGGGGGGGGGGGGGGGGGGGGGGGGGGGGGGGGGGGGGGGGGGGGGGGGGGGGGGGGEFGGGGGGGGGGGGGFFGGGGGGGGGGGGGGGGGEGGGGGGGGGGFGGGGGGEGGGGGGGGGGGGGGGGFGGGGGFGGG8DAGFGFGF@EFEGGFGGEGGG5*B?G94=>GEEGGFE8,.);EDGGGECFFF7<GBFF3,,9;9)7*479E*,9((4*,),*((.5)-((;;88,(06)-7D)-((,(.(((-4:()*),((.).:)-662(4024().4,(47((()/*.*2
@M03364:396:000000000-C9LGT:1:1101:24468:4913 2:N:0:10
GGACTACCCGGGTTTCTAATCCTGTTTGCTCCCCACGCTTTCGAGCCTCAGCGTCAGTTACAGTCCAGAGAATCGCCTTCGCCACTGGTGTTCTTCCTAATCTCTACGCATTTCACCGCTACACTAGGAATTCCATTCTCCTCTCCTGCACTCTAGACTTCCAGTTTGAAATGCAGCACCCAAGTTGAGCCCGGGTATTTCACATCTCACTTAAAAGTCCGCCTACGCTCCCTTTACGCCCAGTAAATCCGGACAACGCTCGCCCCCTACGTCTTCCCGCGGCTGCTGGCCCGTCTTTCGC
+
CCCCCGGGGGGGGEGGGGGGGGGGGGGGGGGGGGGGGGGGGGGGGGGGGGGGGGGGGFGGGGGGGGGGGGG8FGGGGGGGGGGGGGGG?FG@FFGGGGGGGGGGGGGGGGGGGGGGGGGDGCGGGGGGGGGGGGGGGGFEGGGFGGGGGF@D=99D@AFGGGFGFGGGGGE=?FEGGFGGGF8@DD<DFFDGGEG>DGGGGEGF9A@*7DFF54,>F@7F9DAFFE=?(?@DFFEEE=EGE804A)))1CD9161=:60(/6E1*:93(.,2((4).28;>91,40)5403:;1-))*6<*
@M03364:396:000000000-C9LGT:1:1101:9318:4925 2:N:0:10
GGACTACTGGGGTATCTAATCCTGTTCGCTCCCCACGCTTTCGCTCCTCAGCGTCAGTAACGGCCCAGAGACCTGCCTTCGCCATTGGTGTTCTTCCCGATATCTACACATTCCACCGTTACACCGGGAATTCCAGTCTCCCCTACCGCACTCAAGCCCGCCCGTACCCGGCGCGGATCCACCGTTAAGCGATGGACTTTCACACCGGACGCGACGAACCGCCTACGAGCCCTTTACGCCCAATAAATCCGGATAACGCCCGGATCCTCCGTATTACCGCGGCTGCCGGCACGGCTTTAGC
+
CCCCCGGGGGGGGGGGGGGGGGGGGGGGGGGGGGGGGGGGGGGGGGGGGGGGGGGGGGGGGGGGGGGGGGFFGFGGGGGGGGGGGGGGGGGGGGGGGGGGGGGFCGGGGGGGGGGFGGFGGGGGGGGGBEGGGGGGGGGGGGGFGGGGGFGFGFFFGGGGGGFGGGGGGGGGFGFGG?EFGGGGGG7:FFG3>CG6FFFGGFGFGFFF>D>E9):(/4EGFGF?BC<)2>9???:FF?GGGBFF)-:AFGG>(-4<F((,791(/:C23:2:04:)6<:914>91<,(11,98;().0)::
@M03364:396:000000000-C9LGT:1:1101:7287:4937 2:N:0:10
GGACTACTGGGGTTTCTAATCCTGTTCGCTCCCCCAGCTTTCGCGCCTCAGCGTCAGTGGTGGCCCAGAAGGCCGCCTTCGCCACCGGTGTTCTTCCCGATATCTGCGCATTCCACCGCTACACCGGGAATTCCGCCTTCCCCTACCACACTCGAGCCCGCCGGTATCGGAGGCTCGCCGGGGTTGAGCCCCGGGCTTTTACCTCCGACCTAACGGGCCGCCTACCCGCGCTTTACGCCCCATGGATCCGGATAACGCCCGCCCCCTGCGTATTACCCCCGCTGCTGGCGCCGCTTTCGCC
+
CCCCCGGGGGGG:FGGGGGGGGGGGGGGGGGGGGGGGGGGGGGGGGGGGGGGGGGGGFGGGGGGGGGGGGGGGGGGGGGGGGGGGGGGEGGGGGGGGGGECFGGGGGGGGGFGGGGGGGGGGGGGGGGFGFGGG8=CFGGFGGFDFG<FFGFGFG>CGGGGGFGGDGGDGEGFF(958C7C=GB8C,.<FECDEGEDFCEE<GFG>52>G0C>>=9D;GGFD602*,)-)3(-8)466EC*(42))),8>)(,4A<<92139C>G>3((,-((5449+2(4((4908?B((((((0.*,*1
@M03364:396:000000000-C9LGT:1:1101:14732:4947 2:N:0:10
GGACTACTGGGGTTTCTAATCCTGTTCGCTCCCCCAGCTTTCGCGCCTCAGCGTCAGTGGTGGCCCAGAAGGCCGCCTTCGCCACCGGTGTTCTTCCCGATATCTGCGCATTCCACCGCTACACCGGGAATTCCGCCTTCCCCTACCACACTCGAGCCCGCCGGTATCGGAGGCTCGCCGGGGTTGAGCCCCGGGCTTTTACCTCCGCCCTACCGGGCCGCCTACCCCCCCTTTACGCCCCAGGAATCCGCCTAACGCCCGCCCCCTTCGTATTCACCCCGCTGCTGGCACGTATTTCGCC
+
CCCCCGGGGGGGGDGGGGGGGGGFGGGGGGGGGGGGGGGGGGGGGGGGGGGGGGGGGGGGGGGGGGGGGGGGGGGGGGGGGGGGGGGGFGEGGGGGGGGGGGGGGGGGGGGGGGGGGGGGGGGGGGGGGDGGGGGGGCCGGFGFGGG6CAGDGDGFGGFGGGBGGEGGGGGGFGBGGEGCCEC<B8:5?FGGGGGG3CFD+8E:>@E(0C>70>/(9;E:,9(,4*,)()-(346:?FGG*((().52FG3(4:.3.4((,417C*)(.-41(..)6+.(49(494)51,58(..94*,19
@M03364:396:000000000-C9LGT:1:1101:9163:4962 2:N:0:10
GGACTACTAGGGTTTCTAATCCTGTTCGATCCCCGCACTTTCGTGCATGAGCGTCATTTACGGCTTGGTCTGCTGCCTACGCAATCGGGGTTCTTCGTCATATCTATGCATTTCACCGCTACACGACGAATTCCGCAAACCTCAACCGCAATCAAGCCCGGCAGTATCAACGGCGGAATGGAGTTGAGCTCCACGATTTGACCGCTGACTTGCAAGGCCGCCTGCGCACCCTTTAAACCCAATAAATCCGTATACCGCTCGGATCCTCCGTATTACCGCGGCTGCTGGCACGGAGTTCGCC
+
CCCCCGGGGGGGGGGGGGGGGGGGGGGGGGGGGGGGGGGGGGGGGGGFGFEGGGGGGGGGGGGGGGGFFFDEFGGGGGGGGGGGGGGGGGGGGGGGGFGGGD9FGGGGGFGGGGDGGGDDE@DGGGGG>FFGGG8BE78FFFF*DGGGGEGFFFGFFGGGGG>CFFGF:EFGFG4D55CGF9FFFF<66<8FFFG=5FGFFEGFCED;?F)060+4C:E*7DBF?875,9:8<?244);C*48)/6>DFD/(47):<4-4702-98*-3934:?)).*--3607::?(41419((0)*-)1
@M03364:396:000000000-C9LGT:1:1101:9544:4975 2:N:0:10
GGACTACCCGGGTATCTAATCCTGTTTGCTCCCCGCACCTTCGCACCTCAGCGTCAGTCATCTGCTGGTAACCTGCCTTCGCCATTGGTATTCTTCCTGATATCTACAGATTTCACCCCTACACCAGGAATTCTGATTGCCCCTCAGTGACTCTAGTTATGCAGTTCTCAACGCAGTTCCGGAGTTGAGCTCCGGAATTTCACACCAAGCTTGCAAAACCGCCTACATGCCCTTTACGCCCAATAATTCCGAACAACGCTCGCCACTTACGTGTTACCGCGGCTGCTGGCACGTACTTAGC
+
CCCCCGGGGGGGGGCGGGGGGGGGGGGGGGGGFGGGGGDGGGGGGGGGGGGGGGGGGFGGGGGGGGGGGGGGGGGGGGGGGGGGGFGGFGGFGGGGGGGGGGGGGGGGGFFGGGFGGGGFGGGGGGGGGGGGGGGGFFGGGGGFGGGGGFGEE>CFADFGGGFGGDGGGGGGEGFGCFGCGGGGGGF>F@,:FEGGGFFGGFGED>9DFGEF@A4>FDGGFGF?@CBC4F3@=23>CFGGG<2=A<EFFGF0?@@FFB:;832(9CC)).8?1:?)6312-41-(4.)5:(3(4,)7*.?C
@M03364:396:000000000-C9LGT:1:1101:23502:4984 2:N:0:10
GGACTACAGGGGTTTCTAATCCTGTTCGCTCCCCCAGCTTTCGCGCCTCAGCGTCAGTGGTGGCCCAGAAGGCCGCCTTCGCCACCGGTGTTCTTCCCGATATCTGCGCATTCCACCGCTACACCGGGAATTCCGCCTTCCCCTACCACACTCGAGCCCGCCGGTATCGGAGGCTCGCCGGGGTTGCGCCCCGGGCTTTTCCCCCCGACCTACCGGGCCGCCTACCCGCGCTTTACGCCCCATGAATCCGCAAACCGCTCCCCCCCTCCGTATTACCCCCGCTGCTTGCCCGTCGTTTGCC
+
CCCCCGGGGGGGCGGGGGFGGGGGGGGGGGGGGGG:@<FGGGFFEECFG<<,@FGDCGGGGGEGGG7EF8EFFD=F:CCFBGGEGFGG:CF@FGGGGGGCFGEEFGG7>+CCFF=FGC8=8=,FFGGGGEFCFDFGGGCEFGC?FF?,@AF)@)C?GGGEEEE4>:7B=C*=6<57=>8CE?D:*:1-7CGGGG=5DCFG+5<(9>>0974F?5*-)-:>9D1(,0()()-,-(.)-(2::3(.*6<:))*((4(457,(((237/)(-((.(5).4+(((((-73)38324-(,.))(*2
@M03364:396:000000000-C9LGT:1:1101:21252:5012 2:N:0:10
GGACTACAAGGGTTTCTAATCCTGTTTGCTCCCCACGCTTTCGAGCCTCAGCGTCAGTTACAGTCCAGAGAAGCGCCTTCGCCACTGGTGTTCTTCCTAATCTCTACGCATTTCACCGCTACACTAGGAATTCCCTTCTCCTCTCCTGCACTCTAGACTTCCAGTTTGAAATGCAGCACCCAAGTTGAGCCCGGGTATTTCACATCTCACTTAAAAATCCGCCTACGCTCCCTTTACGCCCAGTAAATCCGGACAACGCTCGCCCCATACGTATTACCGCGGCTGCTGGCCCGGATTTCGC
+
CCCCCGGGGGGGGGGGGGGGGGGGGGGGGGGGGGGGGGGGGGG@EGGGGGGGGGGGGGGGGGGFGGGGGG@FGFGGGGGGGGGGGFFGFGGGGGGGGGGGGGGGGGGGGGGGGGGGGGGGGGGGGGGGFGGGGGFEFEDFGFFBDGGFGFGFFBFF7EE8FGFGF9FFGGGFFFBFGFGGC@DFFFCCFFFFGGG6CGGGGFGFFFF=EGFGFA,3CCGGBGD=AGA>AG2@@BEE45EFGDD;6)).;F3>;B:?F>61/:C(>E*.,4:<<9?)<@17(3991<)50(.39(()01-*1
@M03364:396:000000000-C9LGT:1:1101:17145:5041 2:N:0:10
GGACTACAAGGGTTTCTAATCCTATTTGCTCCCCACGCTTTCGTGCCTCAGCGTCAGTCACAGGCCAGGCGGCCGCCTTCGCCACTGGTGTTCTTCCATATCTCTGCGCATTTTACCGCTACACATGGAGTTCCACCGCCCTCTCCTGTCCTCAAGTCTGCCAGTTTCTGAATCATAAATGAGTTGAGCTCATCCCTTTGCCTTCAGACTTAACAGACCGCCTGCGCACCCTTTACGCCCAATCCTTCCGGATACCGCTCGCCACCTACGTTTTACCGCGGCTGCTGGCCCGTAGTTCGCC
+
CCCCCGGGFGGGGGGGGGGGGGGGGGGGGGGGGGGGGGGGGGGGGGGGGGGGGGGGGGGGGGGGGGGGGGGGGGGGGGGGGGGGGGGGEFGGGGGGGGGGGGGGGGGGGGGGGGGGGGGGGGGGGGGGEGGGGGGGGGGGGGGFGGGGGFGFGFDFFGGGGGFGGGGGGGGCFGFGCF@FCFFGGG,:F,DFGGCFGGGGGFCEGFF<=CEGFF;7C>GE>GFFF5>3:GD;@FC>@@EE<=@D?A<)<D30:0),0((((-:(9FD(.(.(.2)-<*229>9>BF?2-(4941:>B9()1
@M03364:396:000000000-C9LGT:1:1101:11983:5042 2:N:0:10
GGACTACAGGGGTATCTAATCCTGTTCGATCCCCACGCTTTCGTGCCTCAGCGTCAGTAACGGCCCAGAGACCTGCCTTCGCCATTGGTGTTCTTCCCGATATCTACACATTCCACCGTTACACCGGGAATTCCAGTCTCCCCTACCGCACTCAAGCCCGCCCGTACCCGGCGCGGATCCACCGTTAAGCGATGGACTTTCACACCGGACGCGACGAACCGCCTACGAGCCCTTTACGCCCAATAAATCCGGATAACGCTTGCACCCTACGTCTTACCGCGGCTGCTGGCACGTAGTTAGC
+
CCCCCGGGGGGGGGFGGGGGGGGGGGGGGGGGGGGGGGGGGGGGGGGGGGGGGGGGGGGGGGGGEGGGGGGGGGGGGGGGGGGGGGGGFGGGGGGGGGGGGGGGGGGFGGGGGGGGGGGGGGGGGGGGGGGGGGGGGGGGGGGFGGGGGFGFGFDFDFGGGGBGFEGGGGGGEFFGEEGGGGDDBC*6;?:79CG6CFGFGFGFFEFB9GFC>)897>GGFGFFFG:.:D;FFF?FFFGGG:<764>FFGGF:016=:>8(324DFD4(4,.(28):<8967607?07?F:???,074):0
@M03364:396:000000000-C9LGT:1:1101:6898:5046 2:N:0:10
GGACTACCCGGGTTTCTAATCCTGTTTGCTCCCCCGACTTTCGCGCCTCAGCGTCAGTGCTGTTCAAGGAATCCGCCTTCGCCTCCGGTGTTCTATAGGATATCAACGCATTTCACCGCTACACCCTATATTCCGATTCCCTCTCCCAGACTCGAGTCCTGTAGTTTCAGACGCACTTTCCGGGTTGAGCCCGGAGATTTCACATCTGACACGCAAGACCGCCTACGCGCCCTTTCCGCCCAGTAAATCCGAACAACGCTTGCGACCTCGTGATTACCGCGGCTTCTTGCCGCGAGTTAGC
+
CCCCCGGGGGGGFGGGGGGGGGGGGGGGGGGGGGGGGGGGGGGGGGGEGGGGGGGGGFFGGGGGGGGGGGFGGGGGGGGGGGGGGGGGGGGGGGGGGGGGGGFGGGGGGGEGGGGGGGGGGCFGGG+BFGGGGGGCGGFGGGF?DFGD8BFFGFGECDDEFFFGGGGG7CGGDGADGFGGFGDGGGF:?BCGGG*:88EFGFGCBACE5D=C;F:()6F7>DB?<ED)4D1>;?B)6:E5C28?BA49FD)41;3:@74028C198908(-(,445AF6>169((.--44(((-()0)4>:
@M03364:396:000000000-C9LGT:1:1101:16632:5047 2:N:0:10
GGACTACAGGGGTTTCTAATCCTATTTGCTCCCCACGCTTTCGTGCCTCAGCGTCAGGTACAGGCCAGGCGGCCGCCTTCGCCGCTGGTGTTCTTCCACATCTCTACGCATTTTACCGCTACACATGGAGTTCCACCGCCCTCTCCTGTCCTCAAGCCGTGCAGTTTCCAAAGCCTGAACCGGTTGAGCCGGTCCCTTTTACTTCAGACTTGCACAGCCGCCTGCGCACCCTTTACGCCCCATCATTCCGCATAACGCTTGCCACCCACGTATTCCCCCCGCTGCTGGCCCGTACTTCGCC
+
CCCCCGGGGGGGGGGGGGGGGGGGGGGGGGGGGGGGGGGGGGGGGGGGGGGGGGGGGGGGGGGGGGGGGGGGGGGGGGGGGGGGGGGGFGGGGGGGGGGGGGGGGGGGGGGGGGGFGGGGGGGGGGGGFGGGGGGGGGGFGGGFGGGGFFGEGFGFGGGEDGFGGGGGGGGGFGFGGFGGGGGFBE:;ACEDDEGGGGGG7<CCGFF)5DC+76>7DDGG>G??B5957D??BB46(-??*4:?69>DFG*-(49B)34604<4>C*-:>F(.8)54*((41(,(3)44(4,--()9*(9C
@M03364:396:000000000-C9LGT:1:1101:16546:5058 2:N:0:10
GGACAACTCGGGTTTCTAATCCTATTTCCTCCCCACGCTTTAGTGCCTCGGCGTCAGTTACAGGCCAGGCGGCCGCCTTGGCCGCTGGTGTTCTTCCACATCCCTACGCATTTTACCGCTACACATGGGGTTCCACCGCCCTCTCCTATCCTCAAGCCGTGCAGTTTCCAAAGCTTGACCCGGTTGCGCCGGCCCCTTTTTCTTAGGCCTGGCCCAGCCCCCTCGCGCCCATTTCCCCCCAATCATTCCGTTAACACCTGTCCACCTCGTGTTTACGCGCGCCGCTCTCACGGGGTTTCCC
+
AACC,;,;,BC7EFFADFGCF<@=CF@,C<FGGGG77CCF@,,6,C<;,,86@@:?@<66CCF,DFAFFFCFFFCF=F@,:E,+@@F79,E4:E9C<,,?,:,,,9BC7+BC;,4BC++06@,33,EF++@CEC,3,+=F@+6*;,,,7;>*3:=5F88**@3=3E:B2=926F*579,=,=)=*43/8*/9)=E=FF?++.?)++*(,9(*,0*,7:;*-9(((*(0(7((-4)))4C:*((404:A=C0)40<)0(.().369004(((,(4)-(*-(41(-(-(()))((((0.))**
@M03364:396:000000000-C9LGT:1:1101:12427:5061 2:N:0:10
GGACTACCAGGGTATCTAATCCTGTTCGCTCCCCACGCTTTCGCTCCTCAGCGTCAGTAACGGCCCAGAGACCTGCCTTCGCCATTGGTGTTCTTCCCGATATCTACACATTCCACCGTTACACCGGGAATTCCAGTCTCCCCTACCGCACTCAAGCCCGCCCGTACCCGGCGCGGATCCACCGTTAAGCGATGGACTTTCACACCGGACGCGACGAACCGCCTACGAGCCCTTTACGCCCACTCAATCCGGATAACGCTTGCACCCTCCGTATTACCGCGGCTGCTGGCACGTATTTCGC
+
CCCCCGGGGGGGGCGGGGFGGGGGGGGGGGGGGGGGGGGGGGGGEGGGGGGGGGGGGGGGGGGGGGGGGGGGGGGGGGGGGGGGEGGGGGGGGGGGGGGGGGGGGGGGGFGGGGGGGGGGGGGGFGGGEGFGGGGGGFFGGGGFGGGEGFGFGFGFGGGGGGFGGGEGGGGGEGAGEFGGCGGGGG7:FFEDGGGGGGFGGCGFFEFB1C>EF5?9D(CG>GFFFG:):G>B?BFFFFGGGB00),5)=GD>0214@:;<??F2=FGF0,--,374<<8639F018).7:0284(*0/)29
@M03364:396:000000000-C9LGT:1:1101:21299:5082 2:N:0:10
GGACTACTAGGGTTTCTAATCCTGTTCGCTCCCCACGCTTTCGCTCCTCAGCGTCAGTAACGGCCCAGAGACCTGCCTTCGCCATTGGTGTTCTTCCCGATATCTACACATTCCACCGTTACACCGGGAATTCCAGTCTCCCCTACCGCACTCAAGCCCGCCCGTACCCGGCGCGGATCCACCGTTAAGCGATGGACTTTCACACCGGACGCGACGAACCGCCTACGAGCCCTTTACGCCCAATAAATCCGGATCACGCTTGCACCCTACGTATTACCGCGGCTGCTGGCCCGTCGTTAGC
+
CCCCCGGGGGGGGGGGGGGGGGGGGGGGGGGGGGGGGGGGGGGGGGGGGGGGGGGGGGGGGGGGGGGGGGGGGGGGGGGGGGGGGGGGGGGGGGGGGGGGGGGGGGGGGGGGGGGGGGGGGGGGGGGGGGGGGGGGGGGGGGGFGGGDDEFBGFGFGGGGGGFGGGGGGGEGBGAG=;EGFGGEECC=FFGDFGG?FGGGGFGFGFFF0C3E17E9C>GE9GFFFG?04D;?7??AFFGGGFB<<2>>FFG><?(8F1:???A4FGG??:6<>DF)5<3;>FFF(4,8>?(-14(.05-97
@M03364:396:000000000-C9LGT:1:1101:7775:5094 2:N:0:10
GGACTACAAGGGTATCTAATCCTGTTCGCTCCCCCAGCTTTCGCGCCTCAGCGTCAGTGGTGGCCCAGAAGGCCGCCTTCGCCACCGGTGTTCTTCCCGATATCTGCGCATTCCACCGCTACACCGGGAATTCCGCCTTCCCCTACCACACTCGAGCCCGCCGGTATCGGAGGCTCGCCGGGGTTGAGCCCCGGGCTTTTACCTCCGACCTAAAGGGCCGCCTACGCCCGCTTTACGCCCACTGACTCCGGATACCGCTCGCCCCATCCGGATTACCCCGGCTGCTGGCACGTAGTTTGCC
+
CCCCCGGGGGGGFFGGGGGGGGGGGGGGGGGGGGGGGGGGGGGGGGGGGGGGGGGGGFF8FGGFGGGGGGGGGGGGGGGGGGGGGGGGGGGGGGGGGGGGGGGGGGGGGGGDGFFGDEGG>FGGGGGGGGGGGGGGGEGGGGGFCFG8EFGFG595::FGGGFDG:CGGE8:8<2C=BEG:CD<EC,.<@FGGGGG3CFGGAG):FD09GFGF*34C?GGFG<B3*-)494,,42902?58(24*(446D)(-3)5.-(-,(2:D**(.-(((,.-)+-(-(((-..2-.4,.,(011:*2
@M03364:396:000000000-C9LGT:1:1101:9791:5113 2:N:0:10
GGACTACTGGGGTTTCTAATCCTATTTGCTCCCCACGCTTTCGTGCCTCAGCGTCAGGTACAGGCCAGGCGGCCGCCTTCGCCGCTGGTGTTCTTCCACATCTCTACGCATTTTACCGCTACACATGGAGTTCCACCGCCCTCTCCTGTCCTCAAGCCGTGCAGTTTCCAAAGCCTGAACCGGTTGAGCCGGTCCCTTTTACTTCAGACTTGCACAGCCGCCTGCGCACCCTTTACGCCCAATCATTCCGGATAACGCTTGCCACCTCCGTATTACCCCGGCCGCTGGCACGTAGTTCTCC
+
CCCCCGGGGGGGFGGGGGGGGGGGGGGGGGGGGGGGGGGGGGGGGGGGGGFGGGGGGGGGGGGGGGGGGGGGGGGGGGGGGGGGDGGGFGFGGGGGGGGGGGGGGGGGGGGGGGFGGGGGGEGGGGFGGGGGGGGGGGGGGGGFGGGCGFGEGFF5CGGGGGFGGGGGGGFGFFDGCF:E7EGCEG,8FFED5CEGFGGGF8CEGFFC@FFGFFGEF@GG;C28?EF)6DF?0:2>::CG*87?456<BDC(-84<B>(446@AGGC(14((.5)64+(,21((-,4;:1<?23:;=*670
@M03364:396:000000000-C9LGT:1:1101:20240:5117 2:N:0:10
GGACTACTGGGGTATCTAATCCTGTTCGCTCCCCACGCTTTCGCTCCTCAGCGTCAGTAACGGCCCAGAGACCTGCCTTCGCCATTGGTGTTCTTCCCGATATCTACACATTCCACCGTTACACCGGGAATTCCAGTCTCCCCTACCGCACTCAAGCCCGCCCGTACCCGGCGCGGATCCACCGTTAAGCGATGGACTTTCACACCGGACGCGACGCACCGCCTACGCGCCCTTTACGCCCAATCAATCCGGATAACGCTTGCACCCTACGTATTACCGCGGCTGCTGGCCCGGCGTCAGC
+
CCCCCGGGGGGGGGGGGGFGGGGGGGGGGGGGGGGGGGGGGGGGGGGGGGGGGGGGGFGGGGGGGGGGGGGGGGGGGGGGGGGGGEGGFGGGGGGFGGGGGGGGGGGGGGGGGGGGGGGGGGGGGGGGGGGGGGGFFFGGGGEFGGGGGFGFGFGFGGDEGGFGGEEGGGGG4F4C:AGGDFDBEG7:FE=CGGGCGFGGGCGEGFA>9D>D08C9)4EGBDBFBF0)-59B>?:AB?GEG?:7)5,4=<31:8?)9346:(;8FGG:1:44)-3)5A<>1996;F0:B0(-((,08)(1*
@M03364:396:000000000-C9LGT:1:1101:11237:5160 2:N:0:10
GGACTACCAGGGTTTCTAATCCTGTTCGCTCCCCCAGCTTTCGCGCCTCAGCGTCAGTGGTGGCCCAGAAGGCCGCCTTCGCCACCGGTGTTCTTCCCGATATCTGCGCATTCCACCGCTACACCGGGAATTCCGCCTTCCCCTACCACACTCGAGCCCGCCGGTATCGGAGGCTCGCCGGGGTTGAGCCCCGGGCTTTTACCTCCGACCTAACGGGGCGCCTACGCCGCGCTTACGCCCCATGCATCCGCATCACCCCGCCCCCCTACGGACGTCCCCCGCCGCTCGCACGGTCTTTGCC
+
CCCCCGGGGGGGGFGGGG@FGGGGGGGGGGGGGGGGGGGGGGGGGGGGGGGGGGGGGGGGCFGGGGGGG8FFEFGGGGGGGGGGGFGGGGGGGGGGGGGGGDEGGGGGGGGGE<EEGGGGGGFGEEGGEGFGGGGGGFCCEFFFDG6,@A>5F>FFGGGGEGBDFGGGGDECEG=4EFD/*3:4*:<8FFGC3:CE)/6?+8@6:@B9(1(+,7*29(:*,9(4:1(0()((4--.(-?:*304))).9C*(4(5<)(((-(:1/:)1:1(-((,,48013(46(((-7(4141(.**)*2
@M03364:396:000000000-C9LGT:1:1101:16003:5179 2:N:0:10
GGACTACCGGGGTTTCTAATCCTGTTCGCTCCCCACGCTTTCGCTCCTCAGCGTCAGTAACGGCCCAGAGACCTGCCTTCGCCATTGGTGTTCTTCCCGATATCTACACATTCCACCGTTACACCGGGAATTCCAGTCTCCCCTACCGCACTCAAGCCCGCCCGTACCCGGCGCGGATCCACCGTTAAGCGATGGACTTTCACACCGGACGCGACGAACCGCCTACGAGCCCTTTACGCCCAATGCATCCGGATCACGCTCCCCCCACACGTATTACCGCGGCTGCGTGGCAGTATTTAGC
+
CCCCCGGGGGGGGGGGGGGGGGGGGGGGGGGGGGGGGGGGGGGGGGGGGGGGGGGGGGGGGGGGGGGGCFFGGGGGGGGGGGGGGGGGFGGGGGGGGGGCGEEFGGGGGGGCFGGGGGGDGGGGGGGGGGGGGGGGGGGGGGGFGGGEGFGAGBFFGGGGGGFGGGGGGGGGFG@G*:EG6CDBFGE6FGEG4AEEFGGGGBG228@>074EF):9)-CEBGF0??,0470?:?FAB?EGGF?()(.5@GC>(-(.?<((-(14<E)(-34,.6:)6<(-37>>(4(----,(()116.CC
@M03364:396:000000000-C9LGT:1:1101:23259:5182 2:N:0:10
GGACTACAAGGGTATCTAATCCTATTTGCTCCCCACGCTTTCGTGCCTCAGCGTCAGTCACAGGCCAGGCGGCCGCCTTCGCCACTGGTGTTCTTCCATATCTCTGCGCATTTTACCGCTACACATGGAGTTCCACCGCCCTCTCCTGTCCTCAAGTCTGCCAGTTTCTGAATCATAAATGAGTTGCGCTCATCCCTTTGCCTTCAGACTTGCACAGCCGCCTGCGCACCCTTTACGCCCCATCCTTCCGGCTACCGCTTGCCCCCTCCGTATTACCCCCGCCGCTAGCCCGTGGTTCGCC
+
CCCCCGGGGGGGGGGGGGGGGGGGGGGGGGGGGGGGGGGGGGGGGGGGGGGGGGGGGGGFGGGGGGGGGGGGGGGGGGGGGGGGGGGGEGGGGGFEFEFGGGGGGGGGGGGGFG8FGGGGGGGGGGGFEFGGGGGFGFGGGGFFGGGDEDFB==+:=EFFGGFGGGGFGGDCCGEDGFGFFGFFFG,:@<EDCGGGGGGGGFG?GFF45<CFC/,89>FGFGD=?*().8<?;EF76<CF/014).6A:C)((-(()-,2(4<,<CC(((4(45.-6+((49(((,(-,.,1((-0)*()1
@M03364:396:000000000-C9LGT:1:1101:19078:5186 2:N:0:10
GGAATACTCGTGTTTCTATTCCTGTTTGATACCTACGCTTTCGTGCCTTAGCGTCAGTTGTGTCCCCGGAGGTTGCCTTCGCCATCGACGTTCGTCCATATATCTACGCATTTCAGGGCTACACGTGGAATTCCGCCGCCCTCTGGCTAACTCGAGTGCACCAGTCATATACGCATTTCCCTTTTTCTGCTCGGTTCTTTCTCTCGTAGCTTACTCTACCCCCTACGCATCCCTTCTGCTATCTGATACACGTTACAACATCCCGCTCTGCACTTCGCCGGGCTGTGGGCCTGTGTGTGTC
+
--A6AE<,6=6,C,C<F9,,,=6,6;,66C,=C-;,B668CE:6,B@E,,,,68B7,C@,C,;,,,,8+++4,:,,,5@54,,,,,8,+++9:468,,,,C?@F;EE=7E=FF,,5,,8=8A9<+@FG+,5,CE,4C+=++6,*+3>3,5,0,)0*3+,6,3;+CD7,8=F,*+)011,,2,+7>D,*+85:744*3?FD@42*23*)(*9C4)1*11,0(8((/:882*,/,.7())+,,)()3)).1+*((,/-*-)(.)*(**)-()))()),(*(,3(((-(,(-(((4).1)0(1*
@M03364:396:000000000-C9LGT:1:1101:22554:5190 2:N:0:10
GGACTACCGGGGTATCTAATCCTGTTTGCTCCCCACGCTTTCGTGCCTCAGCGTCAGGTACAGGCCAGGCGGCCGCCTTCGCCGCTGGTGTTCTTCCATATCTCTGCGCATTTTACCGCTACACATGGAGTTCCACCGCCCTCTCCTGTCCTCAAGTCTGCCAGTTTCTGAATCATAAATGAGTTGAGCTCATCCCTTTTCCTTCAGACTTAGCAGACCGCCTGACCCCCCTTTACGCCCCATCATTCCGGATACCGCTCGCCCCCTACGTATTACCCCGGCTGCTGGCCCGTAGTTTGGC
+
CCCCCGGGGGGGGFGGGGGGGGGGGGGGGGGGGGGGGGGGGGGFGGGGGGGGGGGGG8FGGGGGGGGGGGCEGGGGGGGGGGGEGGGGFGGGGGGGGCFGFDGGGGGGGGGGGFGFGGGGGGGG@FFGFDGGGGGGGCDGGGGAFFC:EFGEFEGFDFEFGGFGGGGGGGC;EGEC:9,=B7C@FC,:3,56DE?=DGG9C@2@FAF174@C*;9=48F=9D;;(+.)/:;6?:42:FGG*41:6)))97)(4:2)04(-,4*(1:/(,37)6:.6<+:,11(-425:<,(,4467B*)*2
@M03364:396:000000000-C9LGT:1:1101:9543:5199 2:N:0:10
GGACTACACGGGTTTCTAATCCTATTTGCTCCCCACGCTTTCGTGCCTCAGCGTCAGGTACAGGCCAGGCGGCCGCCTTCGCCGCTGGGGTTCTTCCACATCTCTACGCATTTTACCGCTACACATGGAGTTCCACCGCCCTCTCCTGTCCTCAAGCCGTGCAGTTTCCAAAGCCTGAACCGGTTGAGCCGGTCCCTTTTACTTCGTACTGGCCCAGCCGCCTGCGCACCCTTTACGCCCACTCATTCCGGATAACGCTTGCCACCTACGGTTTTCCGCGGCTGCTGGCCAGTTGTTTGGC
+
CCCC<FFFGGDGG7@FEGGGGGGFFGFGGGFGGGFGGGGGGGGGGFF=@EFCF:BFGGGFF9@EECEFGDCECGCGEGG9FFCCC7CG+>@FAFFE,95FFF;FAFFGGGGGGAD<FEEGGFGGGGGC5DFGGG:FE++33;D5CGGGGFGEFEFF,@84>*:=3@EG7FE?AC:CFFCFGEGG*CC;4::C/:*=FGGC77+7C))6;F560)*/7(;2292((/4.(918?2)63(:8E0(()).6*9/(((62)(((-4+)2;*,50(,(,(-.1((3>(3:))4(((()).9))(**
@M03364:396:000000000-C9LGT:1:1101:25045:5215 2:N:0:10
GGACTACTAGGGTATCTAATCCTGTTCGATACCCACGCTTTCGTGCTTCAGCGTCAATCGTATCCTCGCAAGCTGCCTTCGCCACCGGTGTTCTTCCCGATATCTGCGCATTCCACCGCTACACCGGGAATTCCGCCTTCCCCTACCGCACTCGAGGCCGCCGGTATCGGAGGCTCGCCGGGGTGGAGCCCCGGGCTTTTACCTCCGACCTACCCGGGCGCCTACGCGCGCTGTACGCCCAATGAATCCGAATAACGCTCGCCCCCTACGTATTACCGCGGCTGCTTGCACGGTATTCGCC
+
CCCCCFFFGFCGFDGGGGGFGGGCF@EGDE8FFFGFGEBEGGGGGGGCFGGGGGGGD,EGFCEGFGGGCCGGGFGGGGFCFGFGGGGGFCGGGGGFG<CFCEC<FFCGG7FG95;FFGGGGGGGFDCE7:=EDGC:@3=BFFDFGG?389:8D>?A+@FEGGFDGGFFE>EGFC(;55/:CCDG*C83>C8<CEEGGGGCF<A9F>3((1,<,8*47(:C>D?04*4)(12,,8<>B(:C*117*6.:)5*-33)5>4--1(*-9:7(.44447-)9*4,,(--(..)2.4((((0004CD
@M03364:396:000000000-C9LGT:1:1101:18739:5220 2:N:0:10
GGACTACAGGGGTTTCTAATCCTGTTCGCTCCCCCAGCTTTCGCGCCTCAGCGTCAGTGGTGGCCCAGAAGGCCGCCTTCGCCACCGGTGTTCTTCCCGATATCTGCGCATTCCACCGCTACACCGGGAATTCCGCCTTCCCCTACCACACTCGAGCCCGCCGGTATCGGAGGCTGGCCGGGGTTGAGCCCCGGGGTTTTACCTCCGACCTAACGGGCCGCCTACCCGGCCATTAACGCCCATGTATTCGGAAAAAGCCAGCCCCCTACGTAATATCCCGGCTCGCTGGACGTAGTTTCGC
+
CCCCCGGCFGGGGGGGGGGGGGGGGGFGGGGGGGGEGGGGGGG@FFGGGGGGGGGGGFGGGGGGGGGGGGGGGGGGEGGFFGGGGCGGFGGGFBFFFGGGGGEFGGGGGGGGAGGGGGGGGGGGFGEGGGGGGGD>E=?FGGC9CGGGGFECF59@@:CG>FDGGBFGGGCE8=5*2>:C*8)*=C2.88CDDGG59?CC<39)2<@>(96?4)*49(?5(9--(2,)()-(,4-))(::*313*).)8**(((.(0,((,(2(>83(.,()((-).+)-41((((,-((((-(()**)*1
@M03364:396:000000000-C9LGT:1:1101:12383:5223 2:N:0:10
GGACTACTGGGGTTTCTAATCCTGTTTGCTCCCCACGCTTTCGTGCCTCAGCGTCAGGTACAGGCCAGGCGGCCGCCTTCGCCGCTGGTGTTCTTCCTCATCTCTACGCATTTCACCGCTACACAAGGAGTTCCACCGCCCTCTCCTGTCCTCAAGCCTTGCAGTTTGAAATGCCTGACCCCGTTGGGGCGGGACCTTTTACCGTCGCCTTGAACTGCCCACCGCCCCCCCTTTACGGCCCAGCAATGCGGGAAAACGCTTCCCCCCTACGTATTACCGCGGTGGTTGCACCGTGTTTAGC
+
CCCCCGG9FGFEFGGGGCGGGGG,EFGGGGGGGGGGGGGGGGG,BEGGGGGGGGGGG<FGGGG8CFCD<,@C7@FGGGGGGGG@EECFFFEE?EAFGA?EBFGGFGFGGCGED<EEFGGGGGGG,+AFG,>FFEGC,38FFD=67BEG;6:CC*3;,@,,3>?F=DF,,5E,<>)=2*,=143*6*,))*49/**2*3CF9)+(*)0,(*2+)/+-778*)14((*(0()4-:B):((CC>4((0.859))((,((),(-(,+(*2)-(4(()..).3(,3((-(-(-.).,28(85))**
@M03364:396:000000000-C9LGT:1:1101:26376:5230 2:N:0:10
GGACTACTGGGGTATCTAATCCTGTTTGCTCCCCACGCTTTCGAGCCTCAGCGTCAGTTACAGTCCAGAGAAGCGCCTTCGCCACTGGTGTTCTTCCTAATCTCTACGCATTTCACCGCTACACTAGGAATTCCCTTCTCCTCTCCTGCACTCTAGACTTCCAGTTTGAAATGCAGCACTCAGGTTAAGCCCGAGTATTTCACATCTCACTTAAAAGTCCGCCTACGCTCCCTTTACGCCCAGTAAATCCGGACAACGCTCGCCACCTACGTATTACCGCGGCGGCTGGCCCGTCTTACGC
+
CCCCCGGGGGFGFDFGGGDGFFGGGGGGGDGGGGGGGGGGGGGGGGGGGCEFFGGGDCFGGGGFGGGGGGGGFGFEFGGGGGGGGCFGFGGGGGGGGGGGGGGFGGEFECFGGGGGGGGGDFFGDEGFCGGGGGGFE8+CFD61DFG,DFCDFF8DFDGGGG7=FGFDGDDGF99DGFD,,,6>E9F5DFDG6>CF6EEFGFGFCA8AEF5C0+3*5:FFFGFFFD>*:7ABBFFCC=CFGF9>B49?FC<01:(/..:6;0C95CC8,534.6>A><(-(46((((-,((423,0)*-*1
@M03364:396:000000000-C9LGT:1:1101:19614:5235 2:N:0:10
GGACTACAGGGTATCTAATCCTGTTCGCTCCCCACGCTTTCGCTCCTCAGCGTCAGTAACGGCCCAGAGACCTGCCTTCGCCATTGGTTTTCTTCCCGATATCTACACCTTCCACCGTTACCCCGGGAATTCCAGTCTCCCCTCCCGCCCTCCAGCCCGCCCGTACCCGGCGCGGATCCACCGTTAGGCCATGGACTTTCACCCCGGCAGCGCCGAACCCCCCACCAGCCCTTTTCGCCCAATAAATCCGGCTAACGCTGGGCCCCCACGGATTACCCGCGCTGCGTCGCCGGAGTTCGGC
+
CCCCCGGGGGGFGGGGGGGGGGGDGGGGEGGGGCEGGEEGGFGEFGEG<FEBFEGGC<FG@CFGF@FFFDGGDFGGCFA,@F:FFGG,,AFFFEEFGGFED:FF,C5F,9EFC<DG@4BDE,AF@EGCEFGGG<D8@,6EFG,*=CE>+:31BD6:FG>EGGFDGGEGC>8BB75?E>G+A952=CE1),*2*C6?*B99+9+4:)0(()-2()*(1(2/(9(-(/().1(((5))((AE*-()*.64FC3(4().)-4(((24DE)(-((((4).)2(-7;(4(--((((,(-,8)*-)1
@M03364:396:000000000-C9LGT:1:1101:26455:5241 2:N:0:10
GGACTACCCGGGTTTCTAATCCTGTTCGCTCCCCACGCTTTCGCTCCTCAGCGTCAGTAACGGCCCAGAGACCTGCCTTCGCCATTGGTGTTCTTCCCGATATCTACACATTCCACCGTTACACCGGGAATTCCAGTCTCCCCTACCGCACTCAAGCCCGCCCGTACCCGGCGCGGATCCACCGTTAAGCGATGGACTTTCACACCGGACGCGCCGAACCGCCTACGAGCCCTTTCCGCCCAATAAATCCGGATCACGCTTGCCCCCTAAGTATTACCGCGGCTTGTTGCACGTCCTTCGC
+
CCCCCGGGGGGG@FGGGGEGGGGGGGGGGGGGGGGGGGGGGGGGGGGGGGGGGGGGEFGGGGGGGGGGGGGGGGGGGGGGGGGGGFGGFGGGGGGGGGGGGGGGGGGGGGGGGGGGGGGGGGGGC=FGGGGGGGGGGGGGGGGFGGGEG5F=F=DFFGGGGGFGGGGGGGECBGBG=DGGCDF:CEF;FD59CEG?FF:FGEGEGEF>074C2):9<>GGFGFF:;8.-5;6112).3CEG6(4).5)9<>>?83:F?F603844;93(((..)6)6<1034-7(((.4A)3:.,))*)11
@M03364:396:000000000-C9LGT:1:1101:16225:5244 2:N:0:10
GGACTACAGGGGTATCTAATCCTGTTTGCTCCCCACGCTTTCGCGCCTCAGCGTCAGTTACTGTCCAGTAGATCGCCTTCGCCACTGGTGTTCTTCCTTATATCTACGCATTTCACCGCTACACAAGGAATTCCATCTACCTCTCCATCACTCAAGAGATACAGTTTCAAATGCAGTTTATGGGTTAAGCCCATAGATTTCACATCTGACTTTCCTCCCCGCCTACGCGCCCTTTACACCCAGTAAATCCTGATAACGCTTGCCACCTACGTCTTCCTGCGGCTGTCGGCACGTCTTTGGC
+
CCCCCGGGGGGGGEFGGGDFGGGCFGGGGGGGGGGGDGEGGGGGGGGEGG<EFGGGGFGGGGGGGGGGGGGGFGGGGGGGGGGGGFGGGFGGGGGFFGGGGGGDFFEFGEGEG?EFFGG=EFGF,@FD<EFGGGGFGDGGGDDFFGG,@:FDCD6D7@EGCFDDFEFGCDDGFGEDGFGAEFC,DE<DF9@DDFGGGGGGGFGCGFFE@CEG*+335)@:17:A@,5*58@@=FEFC?C7F=(4+9));>+7>E./=(:1;;8E+5>881/8(,3)5+6((-(((()-(109BF(05*)92
@M03364:396:000000000-C9LGT:1:1101:12599:5250 2:N:0:10
GGACTACAAGGGTTTCTAATCCTGTTCGCTCCCCCAGCTTTCGCGCCTCAGCGTCAGTGGTGGCCCAGAAGGCCGCCTTCGCCACCGGTGTTCTTCCCGATATCTGCGCATTCCACCGCTACACCGGGAATTCCGCCTTCCCCTACCACACTCGAGCCCGCCGGTATCGGAGGCTCGCCGGGGTTGAGCCCCGGGCTTTTACCTCCGACCTAACGGGCCCCCTACCCGCGCTTTACGCCCCCGTCATCCGGATAACGCTCGCCCCCTACCTATTACCCCCGCCGCCTGCACGGCTTTCCGC
+
CCCCCGGGGGGGGGGGGGGGGGGGGGGGGGGGGGGGGGGGGGGGGGGGGGGGGGGGGGGGGGGGGGGGGGGGGGGGGGGGGGGGGGGCFGGGGGGGGGGGGGGGGGGGGGGGGGGGGGGGGGGGGGGGGGGGGGGGGGDGGGGFGGG,D9F8FCCEGGGGGGFGGGGGGGDC?F=GEFGEGGG:88,,7CFGDGGD);@F+5C2>FB6;C><:>?(92E*2C(-4*852/3,,346-4C>/((()-4)9>)3(8)459(--7E8DC70<(.))6)-6+2(,-(-(,(-,(58(((09/)**
@M03364:396:000000000-C9LGT:1:1101:20481:5257 2:N:0:10
GGACTACTCGGGTATCTAATCCTGTTTGCTCCCCACACTTTCGAGCCTCAGCGTCGGTTAAAGCCCAGTAGGCCGCCTTCGCCACTGGTGTTCCTCCGAATATCTATGCATTTCACCGCTACACTACTCATTCCTCCCACGGCATCCGAATTCAAGTCCGCCAGTATCAACGGCAATGATCTCGTTGAGCGAAACGCTTTCACCGCTGACTTACCAAACCGCCTACGCACCCTTTCAACCCAATAAATCCGGATAACGCTCGCATCCTCCGTCTTCCCGCGGCTGCTGGCCCGGATTTCGC
+
CCCCCGGGGGGGGGGGGGCFGGGGGGGGGGGGGGGGGGGGGGGGGGGGGGGGGGGGGGGGGGGGGGGGGGGGGGGGGGGGGGGGGGGGGGGGGGGGGGDGGGGGGGGGGGGGGGGGGGGGGGGGGFGGGGGGGGGGGGDGGGGEGGGCC>GDFEDEFGGGEGFGGGGGGGGGEGF>FFGFC,?:DG@=CBECD>EGGGGGGFGFGFB2>FEF3+>>G6GGFG>D<C?BFDFF<?DFFBGFG<(8)4<BFG32B:(.=:>BB6E95:944:24(3:)6:4>>;6928)5>::(49()7*)29
@M03364:396:000000000-C9LGT:1:1101:20849:5266 2:N:0:10
GGACTACCGGGGTTTCTAATCCTGTTTGCTCCCCACGCTTTCGTGCCTCAGTGTCAGTTACAGTCCAGAGACCTGCCTTCGCCATTGGTGTTCTTCCCGATATCTACACATTCCACCGTTACACCGGGAATTCCAGTCTCCCCTACCGCACTCAAGCCCGCCCGTACCCGGCGCGGATCCACCGTTCAGCGATGGACTTTCACACCGGACGCGACGAACCGCCTACGCGCCCTTTACGCCCAATCAATCCGGATCACGCTTGCACCCTACGTCTTCCCGCGGCTGCTGGCCCGTGTGCAGC
+
CCCCCDADEGGGGGGGGG9ECFGAFGGGGFGGGGGGGGGGGGGGFGGGGDGGGGGGGCFDFGGGGGGGAFGGGGGGFGGGGGGCGEGGCEGGGGFFGCFGGGGFGGG9FEGGCADFGGFGGGGGGGGGGGGGGD8FFE8FFFE9DFF+C@:=>D+;FEFEGGFGGCEGG7EEEGFG5?CFC@F*C=,8AFEGGGE?6CGF??G?FEF:(:>E97:67(:=9D>FFGB)4>(44184405?E(,1)..)9F)78:(,)((-(48)2;>:(482,42)6;:;99>0-()).((,--(0.*-;7
@M03364:396:000000000-C9LGT:1:1101:9372:5276 2:N:0:10
GGACTACTGGGGTATCTAATCCTGTTCGCTCCCCACGCTTTCGCTCCTCAGCGTCAGTAACGGCCCAGAGACCTGCCTTCGCCATTGGTGTTCTTCCCGATATCTACACATTCCACCGTTACACCGGGAATTCCAGTCTCCCCTACCGCACTCAAGCCCGCCCGTACCCGGCGCGGATCCACCGTTAAGCGATGGACTTTCACACCGGACGCGACGAACCGCCTACGAGCCCTTTACGCCCAATAAATCGGGATCACGCTTGCACCCTACGTATTACCGCGGCTGCTGGCCCGTACTTGGC
+
CCCCCGGGGGGGGGGGGGFGGGGCGGCFGGGGGGGGGGGGGGGDGGGGGG@CGGGGGGGGGGGGGGGGFGGGGGDGFGGGGGGGGGFFGGGGGGGGFFCFGGGGGDGGGGGGGGGDGGGGGEGGGGGGGGGGGGGGGGGDGGEFGGGGDFG@@8=:CG8CEE5@FEGGFGGGECAGE?CGC8FFFD@8AC58DCGC<<BFGFC3;=BF>GFG;)*-9(/>1>91(*(0-C4<:?7<A:EC?(((026)=**((((.72?BF:A<GED((((.).4))3(-30290,)22(4(3(-))*)2*
@M03364:396:000000000-C9LGT:1:1101:12432:5281 2:N:0:10
GGACTACAAGGGTATCTAATCCTGTTCGCTCCCCACGCTTTCGCTCCTCAGCGTCAGTAACGGCCCAGAGACCTGCCTTCGCCATTGGTGTTCTTCCCGATATCTACACATTCCACCGTTACACCGGGAATTCCAGTCACCCCTCCCGCACTCAAGCCCGCCCGTACCCGGCGCGGTCCCACCGTTAAGCGCTGGCCTTTCACACCGGACGCGCCAAACCGCCTACGACCCCTTTACGCCCAGTAAATCCGGTTAACGCTGGCACCCTACGCATTCCCGCGGCCGCCGGCCCGTCTTACGC
+
CCCCCGG<FGGGGEGGGGGGGGGGGGDFGGGGGGGGGGGGGGGECGGGGG@FGGGGGGGGGGGEGGGGEFFFGAFGGGGGGGGG7EFGGGGGGCFGGGEGG7BGGGG,EFGGEGGGGG8=+B=F,8C@FGFFGGDB@,+9FGCD+CCCC0C)8)6;9@6;EEFDG*;C375*:CAG78?F7:*4;;*(:?*/*/*22<C?F?GCC>D>,92*451,1(/:6D7,(24)()-8:17<<(;EG?,5*.).9*91(--)04(34(82DFC?7?1((-4)):((,3-(-(-(,(-499(.5*)*/
@M03364:396:000000000-C9LGT:1:1101:21665:5285 2:N:0:10
GGACTACTCGGGTATCTAATCCTGTTCGCTCCCCCAGCTTTCGCGCCTCAGCGTCAGTGGTGGCCCAGAAGGCCGCCTTCGCCACCGGTGTTCTTCCCGATATCTGCGCATTCCACCGCTACACCGGGAATTCCGCCTTCCCCTACCGCACTCGAGCCCGCCGGTATCGGAGGCACGCCGGGGTTGGGCCCCGGGCCTTTCACTCCGAACTACACGGCCGCCCCGCCCGCGCTTACGCCCCAGTAATCCCGCTACCCCCCGCCCCCCTCCGTATTACCGCGCCGTCTGGACGGTGTTTGCC
+
CCCCCGGGGGGGGFGGGGGGGGGGGGGGCFGGGGGGGGGAFGGGGGGGBFGGGGGGGGFFCFFFGGGGG?FGGGGGGGGGGGGGGGGGFGGGGGDFGGGEEEEGGDFGCGGG,FFGG@EDEGGGEGGGGGGGGG?FEFCGG=DF+>B3CAC15)*<@CDEGE>DF7CFG5*B8<(8*>G5EEDF5:8(0;:>CCE5);@FF2<-*77((989)0*(/3?*(1(((*-0()-(73-)--?E8,((*.5AF**(-7(3)((((,:9G*)(,(3((3().04(-(,341((,).(((-075(02
@M03364:396:000000000-C9LGT:1:1101:19838:5287 2:N:0:10
GGACTACACGGGTTTCTAATCCTGTTCGCTCCCCACGCTTTCGCTCCTCAGCGTCAGTAACGGCCCAGAGACCTGCCTTCGCCATTGGTGTTCTTCCCGATATCTACACATTCCACCGTTACACCGGGAATTCCAGTCTCCCCTACCGCACTCAAGCCCGCCCGTACCCGGCGCGGATCCACCGTTAAGCGATGGACTTTCACACCGGACGCGACGAACCGCCTACGAGCCCTTTCCGCCCAATAAATCCGGATCACGCTTGCACCCTACGTATTACCGCGGCTGCTGGCACGTATTTAGC
+
CCCCCGGGGGGGGGGGGGGGGGGGGGGGGGGGGGGGGGGGGGGGGGGGGGGGGGGGGGGGGGGGGGGGGGCGGGGGGGGGGGGGGGGGFGGGGGGEGGGGGEGGGGGGGGGGGGGGGGGGEGGGGGGGGGGGGGGFFGDGGGGFGGGGGFD=FD?DGDEEEGFGGGGGGGGC>FBG5?GG6CFEGGC7@CEGGGGCFGGGF3CCFFE>6C>G15C9C;GGFGF<?F?8:CBB7<D))4=;EB1<?7<4@67;60(4F:??:124FGGB::3:?B?<A@<FBB;9B0)5?:(,,3(*7*6C*
@M03364:396:000000000-C9LGT:1:1101:17371:5293 2:N:0:10
GGACTACTCGGGTTTCTAATCCTATTTGCTCCCCACGCTTTCGTGCCTCAGCGTCAGGTACAGGCCAGGCGGCCGCCTTCGCCGCTGGTGTTCTTCCACATCTCTACGCATTTCACCGCTACACATGGAGTTCCACCGCCCTCTCCTGTCCTCAAGCCGTGCAGTTTCCAAAGCCTGAACCGGTTGCGCCGGTCCCTTTTACTTCAGACTTGCCCAGCCGCCTGCCCACCCTTTTCGCCCAATCATTCCGGATACCGCTCGCCCCCTACGTATTACCCCGGCCGCTGGCCCGTATTTCCCC
+
CCCCCGGGGGGGGGGGGGGGGGGFGGGGGGGGGGGGGGGGGGGGGGGGGGGGGGGGGFGGGGGGGGGGGGGGGGGGGGGGGGGEGGGGFGGGGGGGGGGGGGGGGGGGGGGGGGGGGGGGGGGGGGGG>FGGGGGGGGGGGGGBGGG?DAFEGE?FGGGGGGFGBFGGGGFE@FFG6F,=EGGFGG,8?FCD5CGGGCEGC7B)C@=3@GEGC)86FDG*6D:BF*49:DF?7?)696;C*42?7>AFFF3(8?::)41,,2C?G*73:?,.52646+4914((419((.434-,9*/)22
@M03364:396:000000000-C9LGT:1:1101:17549:5295 2:N:0:10
GGACTACTCGGGTTTCTAATCCTGTTTGCTCCCCGCACCTTCGCACCTCAGCGTCAGTTATGTGCTAGAAACCTGCCTTCGCCATTGGTGTTCTTCCAGATATCTACAGATTTCACCCCTACACCTGGAATTCCGGTTCCCCCTCACTAACTCTAGGCCGGCAGTTCTCAAAGCAGTTCCGCAGTTGAGCTGCGGGATTTCACTCCAAGCTTACCGATCCGCCTACATGCCCTTTACGCCCAATAATTCCGAACCACGCTCGCACCTTACGTTTTACCGCGGCTGCTGGCCCGTACTTAGC
+
CCCCCGGGGGGGGGGGGGGGGGGGGGGGGGGGGGGD+FFGGGGGGGGGGGGGGGGGGGCCDEFGFFGGCCFFG<FGGGGGGGGGEGGGGGGGGGGCGGCFGGGGGGGDFFGGGGGGGFGGFGGGGFGGGGGGGGG7@CDGGGGEGDGFFFEDGEGF4@=EEGFGFFA6,EF9BFEGEFGGEC6>EGGFFGCFFEGGDGGGGEG<8F4<*9>E4)<5?5EEBGF??G18?F/8E;EFFFGGGD(=83??FGG6(4(4F?4(-3?>):*5423.,4:)4C-4469;FF>B?:81>B>)7/.::
@M03364:396:000000000-C9LGT:1:1101:13383:5306 2:N:0:10
GGACTACTGGGGTATCTAATCCTATTTGCTCCCCACGCTTTCGTGCCTCAGCGTCAGTAACAGGCCAGGCGGCCGCCTTCGCCACTGGTGTTCTTCCATATATCTACGCATTTTACCGCTACACATGGAGTTCCACCGCCCTCTCCTGTCCTCAAGCCGTGCAGTTTCCAAAGCCTGAACCGGTTGAGCCGGTCCCTTTTACTTCAGACTTGCACAGCCGCCTGCGCACCCTTTACGCCCCATCATTCCGGATAACGCTTGCCACCTACGTATGTCCCCGGCGTCTTGCCCGTCGTTCACC
+
CCCCCGGGGGGGGGGGGGGGGGGCFGGGGGGGGGGGGGGGGGGGGGGGGGGGGGGGGGGGGGGGGGGGGGGGGGGGGGGGGGGGGGGGGGGGGGGGGGGGGGGGGGGGGGGGGGGGGGGGGGGGFFGGCFGGGGGGGCDGGGGFGGGGGFGFF5DFFGGGGGFGFGGGGGGF>FCCCA?FGGG:EG,0;?8?DGGGGGGGFE98=B6838)+>FG3D0C51DDFD1,)(9:1?F)-2(8?*(4:=9A>F6)-,()2)44?2(0-9F503(4)4().:+.(49,4(,(66(30,(,035(*2
@M03364:396:000000000-C9LGT:1:1101:23592:5310 2:N:0:10
GGACTACTAGGGTTTCTAATCCTGTTCGATCCCCGCACTTTCGTGCATGAGCGTCATTTACGGCTTGGTCTGCTGCCTACGCAATCGGGGTTCTTCGTCATATCTATGCATTTCACCGCTACACGACGAATTCCGCACACCTCAACCGCAATCACGCCCGGCAGTATCAACGGCGGAATGGAGTTGAGCTCCACGATTTGACCGCTGACTTGACAGGCCGCCTGCGCACCCTTTACACCCAGTAAATCCGACTAACGCTCGGATCCTCCGTATTACCGCGGCTGCTGGCACGGAGTTTGCC
+
CCCCCGGGAFGFEFGGGGDAFFG,FGGGGGGGGGGGGGGGGGGFFGGFEE,CFFCGGEG@EGGGGGGGGGCFGAFGFGEF?FGCGFGGGGGGGGGGFGCGFCCADFDEFFFGGGAFGGGDC:=FCCEGGGGGGFG>C+=FG8,6?FF=E>F5,:+0@+@>++99F;,@7CDC9B7)7?*?6+04<F869,58<FG5CFG+=9?9D3BFFGA9<?E?GFGC3D31:*4)493-::4).48CF(5<452A@D3((4)8>;38;B*,>C><(3(8:36<A*1-7,(,(444((5,4((0)*-*2
@M03364:396:000000000-C9LGT:1:1101:21889:5322 2:N:0:10
GGACTACTGGGGTATCTAATCCTGTTCGATCCCCACGCTTTCGCGCCTCAGCGTCAGTGGTGGCCCAGAAGGCCGCCTTCGCCACCGGTGTTCTTCCCGATATCTGCGCATTCCACCGCTACACCGGGAATTCCGCCTTCCCCTACCGCACTCGAGCCCGCCGGTATCGGAGGCTCGCCGGGGTTGAGCCCCGGGCTTTTACCTCCGACCTAACGGGCCGCCTACGCGCGCCTTACGCCCAATGAATCCGGCTAACGCTCGCCCCCTCCGTATCACCCCGGCTGCTGGCCCGCATGTCGCC
+
CCCCCGGGGGGGGGFGGGGGGGGGGGGGGGGGGGGGGGGGGGGGGGGGGFGGGGGGGGFFGGGFGGGGGFGGGGGGGGGGGGGGGGGGFGGDGGGGGGGGCGGGGGGGCGGGGGGGGGGGGGGGGGGGGCFFGGGGGGDGD8DFDGF+85CAGFGFG>CEGFFGG8?FGGGEFGFCE>EC=CD*:C,5<CECGE?C5*8C78F)*7@99G>GBFE;/3*:9DB:3*,)4)-(44..4<CE;(4:44-4@G3(4(.:7(-139E?D59(-,417()).*-(-((,4)),(((-,4:)//(19
@M03364:396:000000000-C9LGT:1:1101:11241:5367 2:N:0:10
GGACTACAAGGGTTTCTAATCCTGTTTGCTCCCCACGCTTTCGAGCCTCAGTGTCAGTAACAGTCCAGCAAGCCGCCTTCGCCACTGGTGTTCCTCCTAATATCTACGCATTTCACCGCTACACTAGGAATTCCACTTGCCTCTCCTGTACTCTAGCTTAGCAGTTTCAAATGCAGTCCCGAGGTTAAGCCCCGGGCTTTCACATCTGACTTGCTATGCCACCTACGCTCCCTGTACACCCGGTAAATCCGGCTAACGCTTGCCCCCTACGTATTACCGCGGCTGCTTGCACGCATTGAGC
+
CCCC<FGFEEGGG8,EFF99BE,,CFGGGGGC@FFGDGGGGGGFEFEF8;CFFFGGGGC@FFGFFGFGF@EFCFFGDGGGGGFGGGGG<=FFFGGCEFCDDGGGFFFGD,BFGGFCECCDGGGFD4CEAEFGGAD?=ED,==>?FGGAF;FD?DCDG;;@D,1?F=D;DCFFDA:=F?FEE>D3BF,>F<==DEE6CCFGFAGE9*33;FC;>82:FBFG>C@@)2<3(*:==37***><F(63)4C3=FD9.(/4)(23718(2;>(8:(,).(6-280((6B>B))5,,5:(,)./)*0
@M03364:396:000000000-C9LGT:1:1101:14749:5370 2:N:0:10
GGACTACTAGGGTTTCTAATCCTGTTCGCTCCCCCAGCTTTCGCGCCTCAGCGTCAGTGGTGGCCCAGAAGGCCGCCTTCGCCACCGGTGTTCTTCCCGATATCTGCGCATTCCACCGCTACACCGGGAATTCCGCCTTCCCCTACCACACTCGAGCCCGCCGGTATCGGAGGCTCGCCGGGGTTGAGCCCCGGGCCTTTCCCCCCGCACTACCCGGCCGCCTACTCCGCCCTTACGCCCAATGCATCCCGATAACGCCGGGCACCACCCGTTTCTCCCCGCCGCTTGCACCGAGGTTACC
+
CCCCCGGDGGGGGEEGGGAEFGGAFGGGGGGGGGGGGGGGGGGGEGGGGGGGGGGGGFFFGFGGGGDF8@EFG@FGGGGFGGGGGFGGEFFGG<EFFFEGGGGFFGGGDGGGFFGGFGGGGGGGGEEDGFGFFGGFGGGGGGGFFFE?EFG@C5?B@CFGGG>CCBCBEE55/C225>E=**84*?,,/;*7):?C);6E+)2(9<)(45,+(.*-/(:2-9(((2))(/--24.4((2:*((()6)4;**(-(-55(((((1(98*(,(((,().50(,4(-((((4(.)(((,)0)-2:
@M03364:396:000000000-C9LGT:1:1101:24514:5373 2:N:0:10
GGACTACTCGGGTATCTAATCCTGTTCGCTCCCCACGCTTTCGCTCCTCAGCGTCAGTAACGGCTTGGTCAGCTGCCTACGCAATCGGGGTTCTTCGTCATATCTATGCATTTCACCGCTACACAACGAATTCCGCCAACCTCAACCGCAATCAAGCCCGGCAGTATCAACGGCGGAATGGAGTTGAGCTCCACGATTTGACCGCTGACTTGCACGGCCGCCTGCCCACCCTTTACACCCAATAAATCCGGATACCGCTCGGATCCTCCGTATTACCGGTGCTGCTGGGACGGCGTGCGCC
+
CCCCCGGGGGGGGGGGGGGGGGGGGGGGGGGGGGGGGGGGGGGGGGGGGGGGGGGGGEFGGGGGGGGGFGGGGGGGGGGFGGGGGGGGCFCGGGGGGGGGFGGGGGGGGGGGGGFFGGGGGGGGGGEGGGGGGGGGGGGGGGGDDFGGE>EA>DGFGG?EEGFGFGGG7CDB@C9CCEFGF6629@,56,>CGFG=:FGDG3C>DEF18C<7<F+4C3CE0D(,4*,0(1(-124)53F>8:?B?::4?D)(3:2>@2,1372-9A0-17?6(8.44*(,-9)6)55(((.2;((.))(/*
@M03364:396:000000000-C9LGT:1:1101:25495:5386 2:N:0:10
GGACTACAAGGGTTTCTAATCCTGTTTGCTCCCCACACTTTCGAGCCTCAGCGTCAGTTAGACCCCAGCGAGCCGCCTTCGCCACTGGTGTTCCTCCGCATATCTACGCATTTCACCGCTACACTCGGAATTCCGCTTGCCTCTGATCCACTCAAGCACACCAGTTTCCATGGCAGTTCATGGGTTCAGCCCATGCATTTCCCCACGGCCTTGCTATCCCGCCGTCGTCCCCTTTACACCCAGTCATTCCTGACACCCCTTGCCCCCTCCGCTTTCCCCCGGCGCCTGGCCCGAGTTCCGC
+
CCCCCGG8,CCF;CFGGGEAFGG@FFGGGCFFGGGG:FGGGGE@FGGGGGFGGGGGG<FF,C@@FGGG<+C7CGGGGGGGGGGGGGGG,EFGGGGGGD,7F,@FDFEGGGGGGGFGGGGGGGGG9,AFEEFGGGGDC+=FGGGFG,@,@DFF8)03,6,@,@DFFDED:E,,3F5+13@,,,7:D:,0+8,79,:FDGCF,2,:;B*))25,7;,/+(>,(92((3()/*//,66<7)>FG?0(*)69@7*-)5<2511,4(3(*25(-(,(((,446((4((((((,((((((,08*-*9
@M03364:396:000000000-C9LGT:1:1101:15430:5393 2:N:0:10
GGACTACCCGGGTATCTAATCCTGTTCGCTCCCCACGCTTTCGCTCCTCAGCGTCAGTAACGGCCCAGAGACCTGCCTTCGCCATTGGTGTTCTTCCCGATATCTACACATTCCACCGTTACACCGGGAATTCCAGTCTCCCCTACCGCACTCAAGCCCGCCCGTACCCGGCGCGGATCCACCGTTAAGCGCTGGACTTTCACACCGGACGCGACGAACCGCCTACGAGCCCTTTACGCCCAATAAATCCGGATCACGCTTGCACCCTACGTCTTCCCGCGGCTGCTGGCACGTAGTTAGC
+
CCCCCGGGGGGGGDGGGGGGGGGGGFGGGGGGGGGGGGGGGGGGGGGGGGGGGGGGGGGGGGGGGGGGFGFGGGGGGGGGGGGGGGGGGGGGGGGGGGGGGGGGGGGGGGGGGGGGGGGDGGGGGGGGGGGGGGGGGGGGFFGFGGGEGFGFGFGFGGGGGGFGGEGGGGGGEG@D=/?F+AF7:E::FGC):CGFGGFFGEGFGFFF9DBG08C3/4:CBGF21;?)4D6<(4))63C>G:??6826BGGF0(28??B?:1C>GGG03<?701<)4@4716911:02:?:BF11).*):0
@M03364:396:000000000-C9LGT:1:1101:10454:5451 2:N:0:10
GGACTACTAGGGTATCTAATCCTGTTCGCTCCCCACGCTTTCGCTCCTCAGCGTCAGTAACGGCCCAGAGACCTGCCTTCGCCATTGGTGTTCTTCCCGATATCTACACATTCCACCGTTACACCGGGAATTCCAGTCTCCCCTACCGCACTCAAGCCCGCCCGTACCCGGCGCGGATCCACCGTTAAGCGATGGACTTTCACACCGGACGCGACGAACCGCCTACGAGCCCTTTACGCCCAGTCAATCCGGATAACGCTTGCCACCTACGTATTACCGCGGCGTCTGGCACGGACTCAGC
+
CCCCCGGGGGGGGEGGGGCGGGGGGGGGGGGGGGGGGGGGGGGGGGGGGGGGGGGGFGGGGGGGGGGGCGGGGCFGGGGGGGGGEGGGGGGGGGGGGCFGGGGGGGGCFGGGGGGGGGGDGGGGGGGGGGFFGGGGGG+CFGGFGGG83@FFG)ADG6DEEGFGEGGGGGEGEGAD*8E6,<CGFC*3AE837CEFFFGGGFGCFEA>>G65,58()2CC;GF:0A:53D>B0:3AB2EGG?(4*46:4F<034(.?3(281;3*9733??12605<C:9BF>(-,3,,.(5,(-))).**
@M03364:396:000000000-C9LGT:1:1101:22669:5454 2:N:0:10
GGACTACACGGGTATCTAATCCTATTTGCTCCCCACGCTTTCGTGCCTCAGCGTCAGGTACAGGCCAGGCGGCCGCCTTCGCCGCTGGTGTTCTTCCACATCTCTACGCATTTTACCGCTACACATGGAGTTCCACCGCCCTCTCCTGTCCTCAAGCCGTGCAGTTTCCAAAGCCTGAACCGGTTGCGCCGGTCCCTTTTACTTCAGACTTGCACAGACGCCTGCGCCCCCTTTACGCCCCATCATTCCGTATACACACTGCCCCCTCCGTACTTCCCCCGCCGCTTGCCCGTACTTCGCC
+
CCCCCGGGGGGGGGGGGGCGGGGEDGGGGGGGGGGGGGGGGGGFFGGGGGGGGGGGG<FCFFGGGGGGGGGGGGGGGGGGGGGGGGGGDGGGGGGGGGGGGGGFFGGFGGGGFBFFGCGGGGGG@DFF8FAFGGFGG+=FGGGFGGF,>@FEFBGAFGD**C?GGFEFCGGFFGFFG4DFGGGGCE,5?EC<:=E=*?<F77+);+;C@CC?<4C3C(=29D18:*4)3C>B??)),1C>*-:?1.:A6C0(40))).((.4A,>C)4?(-((-).8*(((((((,,413:?9((08*(/9
@M03364:396:000000000-C9LGT:1:1101:17969:5455 2:N:0:10
GGACTACCCGGGTATCTAATCCTGTTTGCTCCCCACGCTTTCGAGCCTCAACGTCAGTTACAGTCCAGTAAGCCGCCTTCGCCACTGGTGTTCCTCCTAATATCTACGCATTTCACCGCTACACTAGGAATTCCACTTACCTCTCCTGCACTCCAGTTATACAGTTTCCAAAGCAGTTCAGGGGTTGAGCCCCCGCATTTCACTTCAGACTTGCATTACCGTCTACGCTCCCTTTACACCCAGTAAATCCGGATAACGCTTGCCCCCTACGTATTTCCGCGGCTGCTTGCACGTAGTTAGC
+
CCCCCGGGGGGGGGGGGGGGGGGGGGGGGGGGGGGGGGGGGGGGGGGGGGGGGGGGGGGGGGGGGGGGGGGGGGGGGGGGGGGGGGGGFGGGGGGGGGGGGGGGGGGGGGGGGGGFGGGGGGGGGGGGGGGGGGGGGGGGGGGFGGGGGFGFGFGFFGGGFGFGGGGGGGGGFGFGGFGGGGGGGGCEFCFGGGGDGGGGGEFCGFFFEGFF:F<;:/DFDC@FBC=D?DBFBEE)75FGGF<EFCEEFGGF;?F386>?@FE:FFD9?F?23)5))<437969>?2)5:)8??4)0*-?7
@M03364:396:000000000-C9LGT:1:1101:23704:5470 2:N:0:10
GGACTACCGGGGTTTCTAATCCTGTTCGATCCCCGCACTTTCGTGCATGAGCGTCATTTACGGCTTGGTCAGCTGCCTACGCAATCGGGGTTCTTCGTCATATCTATGCATTTCACCGCTACACGACGAATTCCGCCAACCTCCACCGCAATCAAGCCCGGCAGTATCAACGGCGGAATGGAGTTGAGCCCCACGATTTGACCGCTGACTTGCACAGCCGCCTGCGCACCCTTTACGCCCAATCATTCCGGATAACGCTTGCCACCTACGTACTACCCCGGCTGCTTGCCCCTAGTTCTCC
+
CCCCCGGGGGGGGGGGGGGGGGGGGGGGGGGGGGGGGGGGGGGGGGCFFGGGGGGG@FGGGGGGGGGGGFGGGGGGGGGGGGC>FGGGDGGGGGGGGGGGGGGFGGFFGGGGGGGGGGGGGGGGGCFGGGGGGGGDE@CGGGG*DGGGGF+=BCFAFGGCEEBG?DFECFGEEGFGDFGFG+0?89?@A,3<<=8:5CF+A<<1CDB9:CA741<2C?FC>G:(3*-.3C?08?A)4:GEC((.9266@FC0136?59(--4<-CE*5(-4),().,13(49(48528((),((,9**)*2
@M03364:396:000000000-C9LGT:1:1101:10710:5476 2:N:0:10
GGACTACACGGGTTCTAATCCTATTTGCTCCCCACGCTTTCGTGCCTCAGCGTCAGTCACAGGCCAGGCGGCCGCCTTCGCCACTGGTGTTCTTCCATATCTCTGCGCATTTTACCGCTACACATGGAGTTCCACCGCCCTCTCCTGTCCTCAAGTCTGCCAGTTTCTGAATCATAAATGAGTTGAGCTCATCCCTTTGCCTTCAGACTTAACAGACCGCCTGCGCACCCTTTCCGCCCAACCATTCCGGATAACCCTCGCCCCCCCCGTATTACACCGGCGCCTGGCCCGTAGTTACCCC
+
CCCCCGGGGGGGFGGGGGGGFGGGGGGGGGGGGGEGDFGGGGGGGGGGFFGGGGGEGFGGGGGGGGFFFFGGGGGGEGGFGGFEDFFECFFGGGGGGGGEEEDFGGGGGGGGEFEGGGGDEEGEFGF=FGGFFDGGGGGGGGFFGGGGGFGF,:CFFGGGGFF?FFGCGGFGFC*=@AFGGGGGGG,:6F:>>CGGGGGG?AEE>F9>3B@E4+15*:*/(*686B>E65=@F)/28(**2(((9)659D31:9<(0(,(29*3C*)-3((.4)6.)2,--(((-3(..3(44:1**06C*
@M03364:396:000000000-C9LGT:1:1101:18209:5478 2:N:0:10
GGACTACTAGGGTTTCTAATCCTGTTCGCTCCCCCAGCTTTCGCGCCTCAGCGTCAGTGGTGGCCCAGAAGGCCGCCTTCGCCACCGGTGTTCTTCCCGATATCTGCGCATTCCACCGCTACACCGGGAATTCCGCCTTCCCCTACCACACTCGAGCCCGCCGGTATCGGAGGCTCGCCGGGGTTGGGCCCCGGGCTTTTACCTCCGACCTACCGGGCCGCCCACCCGCGCGTTACGCCCCATGAATCCGGGATGCGCTCGCCCCCCACGGCTTTCCCCGGCCGCCTGCACGTGTTTCTGC
+
CCCCCGGGGGFGGGGGGGFGGGGGGGGGGGGGGGGGGGGGGGGGGGGGGGGGGGGGGGFFGGGGGGGGGFGGGGGGGGGGGGGGGGGGFGGGGGGGGGGGDGEFGGGGGGGGGGGFGGGDEFGGGGGGGGGGGGGGGCDGGGGFCGGGGFGDGFFFGGGGGGFDG@GGDGCEFGDG=DG5C88=8=*4>@EGGGGE):<?C<G<F@B(7C>F(7*(91:=>G(,4*470)4(,-(4?0:C*(.,*).693)((((()-(-((::C83(4(((((().+.----46(,41.58,((0)/)02
@M03364:396:000000000-C9LGT:1:1101:10202:5482 2:N:0:10
GGACTACAGGGGTATCTAATCCTGTTTGCTCCCCACGCTTTCGAGCCTCAGCGTCAGTTATCGTCCAGTAAGCCGCCTTCGCCACTGGTGTTCCTCCTAATATCTACGCATTTCACCGCTACACTAGGAATTCCACTTACCTCTCCGATACTCAAGTCTGACAGTTTCCAATGCAGTCCCGGGGTTGAGCCCCGTGCTTTCACTTCTGACTTGCCTTACCACCTACGCACCCTTTACACCCAGTCAATCCGGATAACGCTTGCACCATACGTATTACCGCGGCTGCTGGCACGTACTTCGC
+
CCCCCGGGGGGGGEGGGGGGGGGGGGGGGGGGGGGGGGGGGGGFGGGGGGGGGGGGGGGGGGGGGGGGGGGGGGGGGGGGGGGGGGGGEFFGGGGGGGGGGGGGGGGGGGGGGGGGGGGGGGGGGFGGGGGFGAFGGFGGGGGFGGGCGBGEFD8DCEDF,F??EEFFGGGGFGFGGFGGGGGDGGGFFAFGGGEDCFFGGEFECFFCECE?:CC9=7EC=G@B@25/()37@@E3>EGGGD<@*75?ADG>;;?2?0968<G?GG*5)434)6:-5786(40((().5:1<61.)7*)97
@M03364:396:000000000-C9LGT:1:1101:20277:5487 2:N:0:10
GGACTACTGGGGTATCTAATCCTGTTCGCTCCCCCAGCTTTCGCGCCTCAGCGTCAGTGGTGGCCCAGAAGGCCGCCTTCGCCACCGGTGTTCTTCCCGATATCTGCGCATTCCACCGCTACACCGGGAATTCCGCCTTCCCCTACCACACTCGAGCCCGCCGGTATCGGAGGCTCGCCGGGGTTGAGCCCCGGGCTTTTACCTCCGACCTACCGGGCCGCCTCCGCGCGCTTTACGCCCAGTACATCCGCATACCGCTCGCCCCCTCCGTCTTACCCCGGCTGCTTGCACGTAGTTTGCC
+
CCCCCGGGGGGGGGGGGGGGGGGGGGGGGGGGGGGGGGGFGGGGGGGGGGGGGGGGGGGGGGGGGGGGFFGGGGGGGGGGGGGGGGGGGGGGGGGGGGGGGGGGGGFGGGGGGGGGGGGGGGGGGGGGCFGGGGGGGGGGGGGFGGGCGFGBEFCDGGGEGGFGGEFGECBEFGBGGE?EGGGGGG68:CF7DECEDGGG9AEACF@9773C>7*-14CE>D?0(*401791:<)60:CE*(.6*..).C37:62,00(-47::9*)(-9,,.:4520-,-((4:?-3:378,..7**)*2
@M03364:396:000000000-C9LGT:1:1101:16381:5507 2:N:0:10
GGACTACCGGGGTTTCTAATCCTGTTTGCTCCCCACGCTTTCGAGCCTCAGCGTCAGTTACAGTCCAGAGAATCGCCTTCGCCACTGGTGTTCTTCCTAATCTCTACGCATTTCACCGCTACACTAGGAATTCCATTCTCCTCTCCTGCACTCTAGACTTCCAGTTTGAAATGCAGCACCCAAGTTGAGCCCGGGTATTTCACATCTCACTTAAAAGTCCGCCTACGCTCCCTTTACGCCCAGTAAATCCGGACAACGCTCGCCACCTACGTCTTACCGCGGCTGCCGGCACGTCGTTGGC
+
CCCCCGGGGGGGGGGGGGGGGGGGGGGGGGGGGGGGGGGGGGGGGGGGGGGGGGGGGGGGGGGGGGGGGGFGGGGGGGGGGGGGGGGGGGGGGGGGGGGGGGGGGGGGGGGGGGGGGGGGGGGGGGGGGGGGGGGGGGGGGGGFGGGGGFGFGE?FCFGGGGFGGGGGGGGGFFEGGFGGGGGFGF@;ACGGGGGEGGGGGFG<FFCEEGFGE+>*DEFGAGFDFC=:@DFFFFFFFFGFGF?@@?CEF<CFFFB046;?23C>CEG?:>?B0:B5>C:0(3047(((-39>??077)(*2
@M03364:396:000000000-C9LGT:1:1101:22122:5517 2:N:0:10
GGACTACAGGGGTATCTAATCCTGTTTGCTCCCCACGCTTTCGCGCCTCAGCGTCAGTTATTGTCCAGCAGGCCGCCTTCGCCACTGGTGTTCCTCCGTATATCTACGCATTTCACCGCTACACACGGAATTCCGCCTGCCTCTCCAACACTCAAGAAAAACAGTTTCAAATGCAGGCTATGGGTTGAGCCCATAGTTTTCACATCTGACTTGCTTTCCCGCCTACACGCCCTTTACACCCAGTCAATCCGGACCACGCTTGCAACCTACGTATTACCGCCGCTGCTGGCCCCGAGTTCGC
+
CCCCCGGGGGGGGGGGGGGGGGGGGGGGGGGGGGGGGGGGGGGGDEGGCFGGGGGGGGGGGGGGGGGGGGGGDGGGGGGGGGGGGGGGGGGGGGGGGGGGGFGGGGGGGGCGGGGFGGGGGGGGGGDEGGGGGGGDGFFGGGGFFEG8DDG<FDGF:@@FFEFGGGGFFGGGF;77?EGGGGG@EGFEFFGFC?FGBCCFF>DABAB;4FA:3B<888CGDC@@?FEF?9?@FFFFFEGGF(4=*7?CAD33;(-4>:>?F:A)*09:?:3.)6>6)<4((--499:336(((,(00)-7)
@M03364:396:000000000-C9LGT:1:1101:12401:5531 2:N:0:10
GGACTACCGGGGTTTCTAATCCTGTTTGATCCCCGCACTTTCGTGCATCAGCGTCAATCGCGGCTTCGTGAGATGCCTTCGCAATCGGTGTTCTGTGTAACATCTATGCATTTCACCGCTACACGACGAATTCCGCCCACCTCAACCGCAATCAAGCCCGGCAGTATCAACGGCGGAATGGAGTTGAGCTCCACGATTTGACCGCTGACTTGCAAGGCCGCCTGCGCACCCTTTAAACCCAATAAATCCGGATAACGCTCGCCACCTACGTACTACCCCGGCTGCTGGCCCGTAGTTCCCC
+
CCCCCGGGGGGGGGGGGGGGGGGGGFGGGGGGGGGGGGGGGGGGGGGGFGGGGGGGGGGGGGGGGGGGGGGGFGGGGGGGGGGGGGGGGGGGGGGFGGGG,EFGGGFGGGGGGGGGGGGGGGGGGGGGGGGDCFFGG7CGGGG9FGGDEF+8FCGFG>FGGGFGFFGGGGGGEGFGEBGGG6CCCF?6F2CFGGG=CFGGC<G9D>E2:><GD7+.9:FE;G?B:*979C<41:4)68FGC28)/6ABFGD(1,488;(,3>E1CG<4>:1)(-)68*4(46(-3.)54049-3,<@/)0>
@M03364:396:000000000-C9LGT:1:1101:23290:5536 2:N:0:10
GACTACTAGGGTTTCTAATCCTATTTGCTCCCCACGCTTTCGTGCCTCAGCGTCAGGTACAGGCCAGGCGGCCGCCTTCGCCGCTGGTGTTCTTCCACATCTCTACGCATTTTACCGCTACACATGGAGTTCCACCGCCCTCTCCTGTCCTCCAGCCGTGCAGTTTCCAAAGCCTGAACCGGTTGAGCCGGGCCCTTTTACTTCAGACTTGCACCGCCGCCTGCGCACCCTTTACTCCCAATCATTCCGGATAACGCTGCGCCCCTTCGGCTTACCGCGGGTGCCTGCACGTAGGTGCACG
+
@CCCCDCFC<ECF7,=<@6,AECGGGGGGGGGCEGCCB@FF:EEG8FFDFGEFFGGG<@EFFCC,6,9DFGEGF>F=4FF@FEF=@EFEFCFEGC<FFFCGCG9,CFFCEGGGDGBCCC6=EEFCFGGFFGGFGGFGGGGDF?5FGGE,:;*88+;FCCGGFBFFG7C;CDD5@57EAD9C5;<B,3.;F*):EEFGCGGG<;?7616)+)47**.76*7(*4:12-74*-44.-:4(*22.()/6:>FG*(-63()-(,(-249**(((((()),-*20(,(3()..((-((.,*0))*1
@M03364:396:000000000-C9LGT:1:1101:17768:5537 2:N:0:10
GGACTACTCGGGTTTCTAATCCTGTTCGCTCCCCACGCTTTCGCTCCTCAGCGTCAGTAACGGCCCAGAGACCTGCCTTCGCCATTGGTGTTCTTCCCGATATCTGCGCATTCCACCGCTACACCGGGAATTCCGCCTTCCCCTACCACACTCGAGCCCGCCGGTATCGGAGGCTCGCCGGGGTTGCGCCCCGGGCTTTTACCTCCGACCTAACGGGCCGCCTACGCGCGCTTTACGCCCAATGAATCCGGATAACGCTTGCACCCTACGTATTACCCCGGCTGCTTGCACGTTGTTCGCC
+
CCCCCGGGGGGGGGGGGGFGGGGGGGGGGGGGGGGGGGGGGGGGGGGGGGGGGGGGGGGGGGGGGGGGGGFGGGGGGGGGGGGGGGGGGGGGGGGGGGGGGGGGGGGGGGGGGGGGGGGGGGGGGGGGEGGGGGGGGGDFGGGFDFE=E9FD@=+9:E?;CGFDGBFGGEECBG(CEFG578<F*=*65BEGGGE5CECFC<F2:>B>4C99)7:1998=4)(,8277><>-2?<9,3CG*((.*).6<3)(42)451(,12+4<EC0:342-,)).+-(44-2?:270)5-.(.0>68GG
@M03364:396:000000000-C9LGT:1:1101:22998:5585 2:N:0:10
GGACTACTAGGGTATCTAATCCTATTTGCTCCCCACGCTTTCGTGCCTCAGCGTCAGTAACAGGCCAGGCGGCCGCCTTCGCCACTGGTGTTCTTCCATATATCTACGCATTTTACCGCTACACATGGAGTTCCACCGCCCTCTCCTGTCCTCCAGCCTGCCAGTTTCCAAAGCCTGAACCGGTTGAGCCGGTCCCTTTTACTTCAGACTTGCCCAGCCGCCTGCGCACCCTTTACGCCCAATCATTCCGTATAACGCCTGCCACCTACGTATTTCCCCCGCTGCTCGCCCGTAGTTCGGC
+
CCCCCGGGGGGGGGGGGGGGGGGAFGGGGGGGGGGGGGGGGGGGGGGGGGGGGGGGGGGGGGGGGGGGGGGGGGGGGGGGGGGGGGGGGGGGGGGGGGGGGGGGGGGGGGGGFGGFGGGGGGGGGGGGDGGGGGGGGGCGGGGFGGGGGFFEFFGBGGGGGGFGFEGGGGFGFGCGGFFGFGGFEG,:AFED9EGGGGGGC>C?FFF4>FFFF)>@G@GGBD?DF*6..C@D:B<68<GG882?)64>FG*,34-6>9(421@)9C44?(().8)..+.(4919;2)-2(43;,3799()1
@M03364:396:000000000-C9LGT:1:1101:16634:5593 2:N:0:10
GGACTACCAGGGTATCTAATCCTGTTCGCTCCCCCAGCTTTCGCGCCTCAGCGTCAGTGGTGGCCCAGAAGGCCGCCTTCGCCACCGGTGTTCTTCCCGATATCTGCGCATTCCACCGCTACACCGGGAATTCCGCCTTCCCCTACCACACTCGAGCCCGCCGGTATCGGAGGCTCGCCGGGGTTGCGCCCCGGGCTTTTACCTCCGACCTAACGGGCCGCCTACGCGCGCTTTACGCCCCATGACTCCGGATACCTCTCTCCCCCTCCGCCTTACCTCGGCCGCTTGCACGTATTTCCCC
+
CCCCCGGGDGEFG<FFGCGGGGGC;FGGEEGGGGGGGGGGGGGGGGGEFF@FGGGG:E9CCC@FFGGG@EFGGGGGGFFGGGGGGGGGFGGGGGGGGGGCFEEGFGGGGGGGGG;FGGGGGGEGGDCGGGGGFGGGGGDGG8=D?FF6BFG@CC+:CED;EC>C:BCCE5:BA<>G53E75/:18C24>CED<CGED5+A+5<-:<E(-C>6)8*(938*(7233*3)4),(,4))-1:C/(3(=)66?D)4(-)4*.)().*.959(-(((,()(.+.(3((-4286-).31329**)99
@M03364:396:000000000-C9LGT:1:1101:22428:5605 2:N:0:10
GGACTACTGGGGTATCTAATCCTGTTCGCTCCCCACGCTTTCGCTCCTCAGCGTCAGTAACGGCCCAGAGACCTGCCTTCGCCATTGGTGTTCTTCCCGATATCTACACATTCCACCGTTACACCGGGAATTCCAGTCTCCCCTACCGCACTCACGCCCGCCCGTACCCGGCGCGGATCCACCGTTAAGCGATGGACTTTCACACCGGACGCGACGAACCGCCTACGAGCCCGTTACGCCCAATCCTTCCGGGCCACCCCTGCCCCCTCCGTCTTCCCGCGGCTGCCTGCCCGTTCGTCGC
+
CCCCCGGGGGGGGDGGGGFGGGGGGGGGGGGGGGGGGGGGGGGGGGGFFDGGGGGGGGGGGGGGGGGGGGGGGGGGGGGGGGGGGGGGAFGEDFGGGGGDEGGGGGGGGGGGGGGGGGGDGGGGGGGE7FFFGGGGGFGFFGEFGGGGGFG5:D8*:EDCEGEGGEE>EEGGFGFGGDGG6@C*=C*6A,:CFEE7CCFGG?GEGDB0(135(.2()-8=>GB?08(0,1(4(4:112;E86(.;(6:FGD>097<:(-4,4;?FCC(,-(-(.1<-884(-4,3((.5((8?9.)))(1/
@M03364:396:000000000-C9LGT:1:1101:4255:5624 2:N:0:10
GGACTACCGGGGTTTCTAATCCTGTTTGCTCCCCACGCTTTCGAGCCTCAACGTCAGTTATCGTCCAGTAAGCCGCCTTCGCCACTGGTGTTCCTCCTAATATCTACGCATTTCACCGCTACACTAGGAATTCCACTTACCTCTCCGGTACTCTAGCTTGACAGTTCCAAATGCAGCTTGGGGGTTGAGCCCCCACCTTTCACAACTGGCTTGCCATTCCGTCTGCGCGCCCTTTACACCCAGTAAATCCGGATACCGCTTGCACCATCAGTATTTCCGCGGCTCCGTGCCCGGTTTTCGC
+
CCCCCGGG@FGG:FEGGGGFFEGGGGGGGGGGGGGGEFEFFGGFGGGGGGCDFGGGC6EF@EGFGGGGCFGGGEGGGGGFGGGGGGGG<BFFGGGFDF,EFGGGGGGGGGGGGGGGGGGGGGGGF8FDF,EFGGGGGGGGFGDFD88+63>9CDFFCAA=DGFGGFFFDFAE<,*=769CE6CFGG78A<?**==**>FGGCGF*8)76CB=(884+)5=6;36651)(12;@@;7>EGGG:(.*.6<?GD08,()/((,--;?GG*)()..64<)-3(((-(4((((,((.11()).)1*
@M03364:396:000000000-C9LGT:1:1101:4616:5631 2:N:0:10
GGATACTGGGGTTTCTAATCCTGTTCGCTCCCCACGCTTTCGCTCCTCAGCGTCAGTAACGGCCCAGAGACCTGCCTTCGCCATTGGTGTTCTTCCCGATATCTACACATTCCACCGTTACACCGGGAATTCCAGTCTCCCCTACCGCACTCAAGCCCGCCCGTACCCGGCGCGGATCCACCGTTAAGCGATGGACTTTCACACCGGACGCGCCGAACCGCCTACTATCCCTTTACGCCCAATAAATCCGGATACCGCTTGCACCCTACGCATTTCCCCGGCCTCTCGCTCGTAGTTCCCC
+
CCCCCCFGGFGCGGGGGGGGGGGFGGGGD@FGGGGGGGGGDGGCGGDFAEEFFGGDFGFGGGGGG7FFGCGGGGGGGFGCFG?F9FFG@FGCFGFGGGGGD:DF8FFFFFFGGFGGDFG>E?FFGE7CFGGFFFD5@3?F=C=5DFG>+3@D3=2;@@+@CGFGFEG?EGE5352:4?FGGGC=EC7;AF*8>E6<DGGG7924/839071E(7/1)2CE6D6((+)*.924<0546:E>E1?:*65>@531(6?:502,::+50:73:,(((().-+.-400(.5(-1(49(((0*1)22
@M03364:396:000000000-C9LGT:1:1101:17607:5637 2:N:0:10
GGACTACTGGGGTTTCTAATCCTGTTCGCTCCCCACGCTTTCGCTCCTCAGCGTCAGTAACGGCCCAGAGACCTGCCTTCGCCATTGGTGTTCTTCCCGATATCTACACATTCCACCGTTACACCGGGAATTCCAGTCTCCCCTACCGCACTCAAGCCCGCCCGTACCCGGCGCGGATCCACCGTTAAGCGATGGACTTTCACACCGGACGCGACGAACCGCCTACGAGCCCTTTACGCCCAATCAATCCGGATAACGCTTGCGCCCTACGTATTACCGCGGCTTCTGGCCCGTGCTTAGC
+
CCCCCGGGGGGGCFGGGGGGGGGGGGGGGGGGGGGGGGGGGGGGGGGGGGGGGGGGGGGGGGGGGGGGGGGGGGGGGGGCGGECFGGGFGGGGGGGGGGFGGGGDGGGGGGGGGGEGGGDGGGGGGGGCFFGGGGGGF=DFFGFGGGEGFGF@)=FGGGGCG>GG8CEFGDEBG>D?6:EGGG7BEE?FFCCGGG6<CGGGEG5;>B0(94=():2/(1:9DB0(*4.,)7?133))(/:EF0()4<<FC/70((-94;:1:5()*974::<))5-.<?234(((,6).)(44(())*)9:
@M03364:396:000000000-C9LGT:1:1101:4900:5648 2:N:0:10
GGACTACAAGGGTTTCTAATCCTGTTCGCTCCCCCAGCTTTCGCGCCTCAGCGTCAGTGGTGGCCCAGAAGGCCGCCTTCGCCACCGGTGTTCTTCCCGATATCTGCGCATTCCACCGCTACACCGGGAATTCCGCCTTCCCCTACCACACTCGAGCCCGCCGGTATCGGAGGCTCGCCGGGGTTGAGCCCCGGGCTTTTACCTCCGACCTAACGGGCCGCCTCCGCCCGCTTTACGCCCCATGAATCCGGATACCGCTCGCCCCCTACGTATTACCCCGGCTGCTTGCCCGTAGTTCCCC
+
CCCCCGGGDFFG@FGGGGG<FGFFEAFGGGFGGGGGGGGCGGGGGGGCFGFGGGGEGEGFEEFFFGGGGFGGGEGGGGGGGGGGGGGGGGGGFGCCGGGGG7EGGGGGGGFGGGGGGGGDGGGGFECGFGGGGGGGG>?FDDGFGGG?FFGCF5C?FGGGGGEGG>FGGGGGBEBG55?C5CC=C52.9CCDDGGGCGFG7<F:FF)((996))/39(?=9C?(.24)-/3(,49<10CG8:72*))-97)33:),.4(,(4E8D*)4<:8)-4.460-(-4(3:8)41(::,1(.11)29
@M03364:396:000000000-C9LGT:1:1101:11529:5648 2:N:0:10
GGACTACAGGGGTTTCTAATCCTGTTCGCTCCCCACGCTTTCGCTCCTCAGCGTCAGTAACGGCCCAGAGACCTGCCTTCGCCATTGGTGTTCTTCCCGATATCTACACATTCCACCGTTACACCGGGAATTCCAGTCTCCCCTACCGCACTCAAGCCCGCCCGTACCCGGCGCGGATCCACCGTTAAGCGCTGGACTTTCACACCGGCCGCGCCGAACCGCCTCCGAGCCCTTTTCCCCCAATAAATCCGGATACCGCTTGCACCCAACGTCTTTCCGCGGCTGCTGGCCCGTATTTTGC
+
CCCCCGGGGGGGGGGGGGFGGGGGGFGGGGGGGGGGGGGGGGGGGGGGGGGGGGGGGGGGGGGGGGGGCGGGGGGGGGGGGGGEGGGGGGGGGGGGGGGGGGGGGGGGGGGGGFG,EEEDGFGGGGGGEEGGGGFFFGFGGGGFGGGGGEEAFD=DFGGEECBGCCGGFGEG>F=GE/?6+AF@FE7=FFG)>CEFGFGG@)?6DBE3(71C6)2496EG;GF1(/(0-C;:<7?)))0;E96(94))9C)40-2)/,-4(4C)0CC(((4-((-.)3,(--42(4).3:0,--())*)2*
@M03364:396:000000000-C9LGT:1:1101:21758:5676 2:N:0:10
GGACTACACGGGTATCTAATCCTGTTCGATCCCCGCACTTTCGTGCATGAGCGTCATTTACGGCTTGGTCTGCTGCCTACGCAATCGGGGTTCTTCGTCATATCTATGCATTTCACCGCTACACCACGAATTCCGCAAACCTCTACCCCAATCAAGCCCGGCAGTATCAACGGCGGAATGGTGTTGAGCTCCACGATTTGACCGCTGCATTGCCTGGCCGCCTTCTCACCCTTTAAGCCCAATAAATCCGGTTTCCCCTCGGCCCCTCCGTATTACCCGGGCTTCTTGGACGGTGTTTGCC
+
CCCCCFFF@FEGG@<EG<FGG<EEFDE:CFF7FGE7F:@FDFEFGGGG,9EFBFEFCEGG9F>FFG+@C,<BFF8CFGGB:FC:CFFC+@@ECCDD,9+=FF9,,@FF,@FGF<E?FC+=EG?E,484@FG7,5@7+3+>=FF+8C,,@5:),:6@8@E6CEBD>9;;:2,*9<);5?*AE,;=:5,.9,>>*2*1/CC7+)+.9A5((11<)*+)/38*-),(.3)*)*(,42)))-+1/1()064:;D/(,().*(.--4*(/2/4(,4..4.4)+(,4(,,(6-4.,8((((08)(*0
@M03364:396:000000000-C9LGT:1:1101:21435:5686 2:N:0:10
GGACTACAGGGGTTTCTAATCCTGTTCGCTCCCCACGCTTTCGCTCCTCAGCGTCAGTAACGGCCCAGAGACCTGCCTTCGCCATTGGTGTTCTTCCCGATATCTACACATTCCACCGTTACACCGGGAATTCCAGTCTCCCCTACCGCACTCAAGCCCGCCCGTACCCGGCGCGGATCCACCGTTAAGCCATGGACTTTCACACCGGACGCGCCGAACCGCCTACGAGCCCTTTACGCCCAATCAATCCGGATCACGCTTGCCCCCTACCTTTTTCCGCGGCTGCCTGCCCGTACTTCGC
+
CCCCCGGGGGGGGGGGFGFGGGGGGGGGGGGGGGGGGGGGGGGGGGGGGG@FFGGGGGGGGGGGGGGGDGGFGFGGGGGGGGGGEFGGDGGGGGGGGGGGGGGGFDGGGFEFFGGGGGGGGGFGGGGGDGGGGGEFGGGGGGG?=F@EEAGBD58DFGFD>GFGGCEEGGEEBE@D*2=89CD@FG*6CG+*2ACCFGGGC5B?FABBFD3*(8*4)4EC9GF,3;:.2)4:::?)<?GGG6?0).,6BG39:211F:8<:85.CCD><((,)--)(31,(4;(03()5((.39,))16<5
@M03364:396:000000000-C9LGT:1:1101:6265:5687 2:N:0:10
GGACTACAAGGGTTTCTAATCCTGTTCGCTCCCCACGCTTTCGCTCCTCAGCGTCAGTAACGGCCCAGAGACCTGCCTTCGCCATTGGTGTTCTTCCCGATATCTACACATTCCACCGTTACACCGGGAATTCCAGTCTCCCCTACCGCACTCAAGCCCGCCCGTACCCGGCGCGGATCCACCGTTAAGCGATGGACTTTCACACCGGACGCGACGAACCGCCTACGAGCCCTTTACGCCCAATAAATCCGGATAACGCTTGCACCCTACGTCTTACCGCGGCTGCTGGCACGTAGTTCGC
+
CCCCCGGGGGGGCFGGGGGGGGGGGGGGGGGGGGFGGGG;FGGGGGGGGGGGGGGGGGGGGGGGGGGGGGGGGGGGGGGGGGDGGFGGEFGGGGGGGGFGGGGGGGGGGGGGGGGGGGGGGGGFGECGGGGGGGGGGGDFFDEFFGG+BDG@D<8::F8>EGFDECGGGD>>?F=G5AGF9@FFGGD@FE:3FEE?FGGGDCGFGFF>BGFGF):6<>GEFDB:<F()4>263(4)48EGG?(3).44BGD>?F(4@843:<E2CCG:((-.((,.4:3,,249322:B<:??(()0*-97
@M03364:396:000000000-C9LGT:1:1101:17295:5708 2:N:0:10
GGACTACAGGGGTATCTAATCCTGTTCGCTCCCCACGCTTTCGCTCCTCAGCGTCAGTAACGGCCCAGAGACCTGCCTTCGCCATTGGTGTTCTTCCCGATATCTACACATTCCACCGTTACACCGGGAATTCCAGTCTCCCCTACCGCACTCAAGCCCGCCCGTACCCGGCGCGGATCCACCGTTAAGCGATGGACTTTCACACCGGACGCGCCGAACCGCCTACGAGCCCTTTACGCCCCATCAATCCGGATCACGCTTGCCCCCTCCGTATTACCGCGCGTGCCTGCCCGTCTGTGGC
+
CCCCCGGGGGGGGGGGGGGGGGGGGGGGGGGGGGGGGGGGGGGGGGGGGGGGGGGGGGGGGGGGGGGGGGFGGGGGGGGGGGGGGGGGEFGGGGGGGGGGGDGGGGGGGGGGGGGGGGD=EGGGGGGGGGGGGGGDFGDFGGGFGGFGGFGFGFFFFG+@CFBGG@EGGGGGFG>CC4?FEFFEGG*3AF5*;CC*;EG777FEGFFF(9671089G(:E>GF?1@85:D1:?B0:AFGEG((..5<)95/4(4674(.34(2(>CD>((4(324)6<22-(((-((.548<B2-))/)*1
@M03364:396:000000000-C9LGT:1:1101:15002:5714 2:N:0:10
GGACTACCGGGTTTCTAATCCTATTTGCTCCCCACGCTTTCGTGCCTCAGCGTCAGGTACAGGCCAGGCGGCCGCCTTCGCCGCTGGTGTTCTTCCACATCTCTACGCATTTTACCGCTACACATGGAGTTCCACCGCCCTCTCCTGTCCTCCAGCCTGCCAGTTTCCAAAGCCTGTACCGGTTGAGCCGGTACCTTTCACTTCAGACTTAACAGGCCGCCTACGCGCCCTTTACGCCCAATAAATCCGGATAACGCTGGCACCCTCCGTATTACCGCGGCCGCCGGCACGTAGTTCGCCG
+
CCCCCGGGGGGGGDGFFGGGGGCFGGGGGGGGGGGGGGGGGGGGGGGEFGGGGGGDFGGGGGGGGGGGGGGGGGGGGGGGGGGGGGGFFFFGGGGGGGGFGFEGCFEGGGGGGGFFCEGDGFG9EGFFGGGGCCEGGGGGGFFFGGGGGFGFF@?FFGGGGG>?FGGGGDFGAFFGGAGGGEDGE?<@FC8CDGGCGFGCCEGFDFC;3@>9@++6:?8CBGDDF/4@9D>0:)5(3;G>8177*:>BEG*(4<>6D1(,4(<:C5*-41:?F2)--/((4((((,(-(46(,4(0*),*/
@M03364:396:000000000-C9LGT:1:1101:23181:5728 2:N:0:10
GGACTACAAGGGTATCTAATCCTTTTTGCTCCCCACGCTTTCGTGCCTCAGCGTCAATGGTGGCCCAGAAGGCCGCCTTCGCCACCGGTGTTCTTCCCGATATCTGCGCATTCCACCGCTACACCGGGAATTCCGCCTTCCCCTACCACACTAGAGCACGCCGTTATCGGAGGCTCGCCGTGGTTGGGCCCCGGGCTTTTACCTCCGACCTACCTGGACGCCTCCACGCACATTATGCCCCGTATCTCCGCACAACGATTGCTACCTACGTATTAACTCCGCTGCTTGGCAGCTGATCACC
+
C@CC8FGGGC@;@FCEFGFCCEF,CCFF9FFF@FEB+FC7FFGD@G8,CF,F@FCF@FA@FAFGGGG@EFEFGDE@:?B54B?F=<FEFFGGGAB,,ABC@CGA=E9=7C:F,C;<FEEGG+EAC+:F@C8FGE8=++=@6=,0=DB?,;35,:+*3,5:+D9*531EDC**5B)*4)=5**/1:=*,8<3CDC**)3B<<<<.>471193925CA7(**(94(4*450)(,)6))).<@*(-().)-*)*,91(4)(((-)+.:86)4(4<)(..62-),3(4()))(.),(((***)20
@M03364:396:000000000-C9LGT:1:1101:22670:5735 2:N:0:10
GGACTACTGGGGTTTCTAATCCTGTTTGCTCCCCGCACCTTCGCACCTCAGCGTCAGTCATCCGCTGGGAACCTGCCTTCGCCATTGGTATTCTTCCAGATATCTACAGATTTCACCCCTACACCTGGAATTCTGGTTCCCCCTCGGTGACTCAAGTCCGCCAGTTTCCAGTGCAGTTCCGGGGTTGAGCCCCGGGATTTCACACCGGACTTGCAGGTCCGCCTACATGCCCTTTACGCCCAATAATTCCGGACAACGCTCGCAACTTACGTGTTCGCGCGGCTGCTGGGACGTAATTCGC
+
CCCCCGGGGGGGFGGGGGGGGGGGGGGGGGGCFGGGGGGGGGGGGGGGGGGGGGGGGGGGGGGGGGGFEGGGGGGGGGGGGGGGGFGGFGGFFFFGFGFGGFGGGFFGGGGGGGFGFGGFGGGGGGGGGFFGGGGDGFGGGGGFGGEGGFGFFFGFFGFGEGAC,DFGFGFFF>BFGFGFEEC+4CFFF,:DDGGG7C?FG<DADEFBBG@63++);1>=2<DF;<(@?7==E;E9<2;CC638).:A4>9((42?F0;BFB*4)/048BB?(,4)(/-429>(108:((,49?(0<?)17
@M03364:396:000000000-C9LGT:1:1101:20589:5744 2:N:0:10
GGACTACCGGGGTATCTAATCCTGTTCGCTCCCCCAGCTTTCGCGCCTCAGCGTCAGTGGTGGCCCAGAAGGCCGCCTTCGCCACCGGTGTTCTTCCCGATATCTGCGCATTCCACCGCTACACCGGGAATTCCGCCTTCCCCTACCACACTCGAGCCCGCCGGTATCGGAGGCTCGCCGGGGTTGAGCCCCGGGCTTTTACCTCCGAACTAACGGGCCGCCTACCCGCGCTTTACGCCCAATGAATCCCGATACCCCCCGCCCCATCCGTATTATCTCGGCCGCTGGCTCGTATTGTGCC
+
CCCCCGGGGGGGGGGGGGGGGGGGGGGGGGGGGGGGGGGGGGGGGGGGGGGGGGGGGGGGGGGGGGGGGCFGGGGGGGGGGGGGGGGGGGGGGGGGGGGGG@CFGGGGGGGGCFGGGGGGGDGGGGGGGGGGGGGGGDDGGDFF?CFDGFGCFCGFEEGGGGFGGGGG5:8:8F?GGBECE*7::C,5@FGGGED=CFGFFAF)*8>0(90+59*499E:9D01(*(.4794(46),3CE/((5926<F**(,(,))-,((,:(9197(((.(.)).0)(-3,492(4((.4(3(0**-22
@M03364:396:000000000-C9LGT:1:1101:17966:5754 2:N:0:10
GGACTACACGGGTTTCTAATCCTGTTCGCTCCCCACGCTTTCGCTCCTCAGCGTCAGTAACGGCCCAGAGACCTGCCTTCGCCATTGGTGTTCTTCCCGATATCTACACATTCCACCGTTACACCGGGAATTCCAGTCTCCCCTACCGCACTCAAGCCCGCCCGTACCCGGCGCGGATCCACCGTTAAGCGATGGACTTTCACACCGGACGCGACGAACCGCCTACGAGCCCTTTACGCCCAATAAATCCGGATAACGCTTGCACCCTACGTATTCCCGCGGCTGCTGGCACGTAGTTAGC
+
CCCCCEGGGGGGGGGGGGGGGGGGGGGFGGGGGGGGGGGGFFGGGGGGGGGGGGGGGGGGGGGGGGGGFGGGGGGGGGGGGGGGGGGGFFFGGGGFFGGGGGGGGGGGGGGGGGGFGGDDGGGGGGGGGGGGGGGGGGGGGGGFGGGGGDGFGFGFFFGGEGFGGGGGGEGGFGFGE4ECFGFEGGFDFFG5FGGGGGFGGFGEDEFFFGFGF:E;31CE>GFF68:.499?F7:AA?GGG06<63<DFGD>60:>F6><-4;.CFG8<?::>DFA)<-4(-4(-(.5:?:?F<4).*):*
@M03364:396:000000000-C9LGT:1:1101:10758:5757 2:N:0:10
GGACTACAGGGGTTTCTAATCCTGTTCGATACCCGCACCTTCGAGCTTCAGCGTCAGTAACGCTACGGTAAGCTGCCTTCGCAATCGGGGTTCTTCGTGATATCTATGCATTTCACCGCTACACCTCGCATTCCGCATTCCTCTGTCGCACTCCAGATCTACAGTTTCAACGGCCGGACGGGGTTGAGCCCCGAATTTTTACCGCTGACTTGCAGAACCGCCTACGCTCCCTTTACGCCCAGTAAATCCGGACAACGCTCGCCACCTACGTATTCACGCCGCTGCTTGCACGTAGTTCGCC
+
CCCCCGGGGGGGGCFGGGGGGGGGGGGGGGGGGGFGGGGGGGGGGGGGGGGGGGGGGGGGGGGGGGGGGGGGGGGGGGGGGGGGGFGGGGGGGGGGGGGGGGFGGGGGGGGGGGGFGGGGGGGGGGGGGGGGGGFG6FGFGGGFGGGGGEDFGFGFEGGGGGFGFFGGGGGGFGFGGFGGGDGCGGC>FGFGGEEEFGGGCAE<CBEBFGFGC=?4F@GGFGFF?;97:DFFF?24:?:?A::)1<AFFG)(,46?B>(3>BG?DG53><())5)).*.(3617;:)5<<<844(76*(11
@M03364:396:000000000-C9LGT:1:1101:6104:5769 2:N:0:10
GGACTACTGGGGTTTCTAATCCTGTTCGCTCCCCCAGCTTTCGCGCCTCAGCGTCAGTGGTGGCCCAGAAGGCCGCCTTCGCCACCGGTGTTCTTCCCGATATCTGCGCATTCCACCGCTACACCGGGAATTCCGCCTTCCCCTACCACACTCGAGCCCGCCGGTATCGGAGGCTCGCCGGGGTTGAGCCCCGGGCTTTTACCTCCGACCTAACGGGCCGCCTACGCGCGCTTTACGCCCCATGAATCCGTCTAACGCCCGCCCCCTACGTCTTCCCCCGGCTGCTGGCACGTATTTCGCC
+
CCCCCGGFGGGGFGGGGGFFGGGGGCFGGGGGGGGGGGGGGGGGGGGGGGGGGGGG>FFGGGGGGGGGGGGGGGGGGGGCFGGGGGGGCGGGGGGGGGGGGGGGGGGGGGGGGFGGGGGDGGGGGGGGD7FGGGG7@=DFFGFFGFF,69FDGBG5::DEGG>?FGCGDDEEBFBC55EC:E5=CE,5F;CDGC8C7@ECF8<:CFD02C>6>F*(14CC9C??:2,04/2(8,.6:?EG*27:*))6;)*(,4.9<;(4(4:,>>3::0(((())4*---73(-4)(,(583(-)**.*9
@M03364:396:000000000-C9LGT:1:1101:21186:5789 2:N:0:10
GGACTACCGGGGTTTCTAATCCTGTTTGCTCCCCACGCTTTCGCGCCTCAGCGTCAGTTGTCGTCCAGCAAGCCGCCTTCGCCACTGGTGTTCCTCCTAATATCTACGCATTTCACCGCTACACTAGGAATTCCGCTTGCCTCTCCGATACTCAAGGGATACAGTTTTGAGAGCAGTTCAGGGTTTGAGCCCCTGCATTTCACTCCCAACTTGCATCTCCGCCTACGCGCCCTTTACACCCAGTCAATCCGGACCACGCTTGCAACCTCCGTATTACCGCGGCTGTTGGCCCGGTTTTGGC
+
CCCCCGGG7FGGGGGGGGGGGGGFGGGGGGFGGGGGGGGGGGGGGDEBGGGGGGGGCFFGDFGDFGEGCFGGGGGGGGGGGGGGGGGGEFGGGGGDGFFGGGGGAFFGGEEEFGGGGGGGGDFGG8=FCGGFGGGEGFFGGG??FFE3@9FEE=FFC6DG6FFGFCGC8CFEA:);FFGGGFD,,A86>8:CDGG99FFGGFF?+)275DBG*44*46C,.:;@F9().9;3>1@EFAGCG:0:*6):FGD>?>((7?B:118)*<9:21411(4):<:6(9;(7()4188<>((0..(/2
@M03364:396:000000000-C9LGT:1:1101:21486:5810 2:N:0:10
GGACTACCGGGGTTTCTAATCCTGTTCGCTCCCCCAGCTTTCGCGCCTCAGCGTCAGTGGTGGCCCAGAAGGCCGCCTTCGCCACCGGTGTTCTTCCCGATATCTGCGCATTCCACCGCTACACCGGGAATTCCGCCTTCCCCTACCACACTCGAGCCCGCCGGTATCGGAGGCTCGCCGGGGTTGAGCCCCGGGCTTTTACCTCCGACCTAACCGGCCGCCTACCCGCCCCTTCCGCCCCACGAATCCGCACACCGCTCGCCCCCTACCGCTTACCCGCGCGTCTCGCCCGGATTTCGCC
+
CCCCCGGGGGGGGGGGGGDGGGGGGGGGGGGGGGGGGGGGGGGGGGGGGGFFEFGGGGGDFDGGGGGFFFGGGGGGGGGGGGGGGGGGCCFGGGGGGGGGGGGGGFGGGGGGGGGGGGGGGGGGGGGGFGGGGGGGGGGGGGGFCGGGGFGDFB59CEGGGGF5FCFGGGC>BF0C=DGDGEC?EE,5;CE<7>EE);:?9<F9FFF(9D>608*-C0C=1D(-(*..-)-(-.(((4EE51(-.433@D*,(,,()--34123<E526(((,2(5862(49,,(-(50(4((,()9*:37
@M03364:396:000000000-C9LGT:1:1101:18182:5819 2:N:0:10
GGACTACTGGGGTATCTAATCCTGTTCGCTCCCCACGCTTTCGCTCCTCAGCGTCAGTAACGGCCCAGAGACCTGCCTTCGCCATTGGTGTTCTTCCCGATATCTACACATTCCACCGTTACACCGGGAATTCCAGTCTCCCCTACCGCACTCAAGCCCGCCCGTACCCGGCGCGGATCCACCGTTAAGCGATGGACTTTCACACCGGACGCGACGAACCGCCTACGAGCCCTTTACGCCCAGTAAATCCGGATAACGCTTGCACCATACGTATTACCGCCGCTGCTGGCCCGGCTTTAGC
+
CCCCCGGGGGGGGGGGGGEGGGGGGGGGGGGGGGGGGGGGGGGGGGGGGGGGGGGGGGGGGGGGGGGGGGGGGGGGGGGGGGGGGGGGGGGGGGGGGGGGGGGGGGGGGGGGGGGGGGGDGGGGFGGGGGGGGGGFGGGGGGGFGGGCGFGFGFGFFGGGGEFGGEEGGGGGFGFG56CGDGGCEC<=FGGCCGGFGGGGGEGEGFE>(7>D67E>C9EGFGFF0C?<?D;??<?4<<EEGF<>*64<FF5;86()*(-446C<GG*.7?B)).5).<03(--790)),-,,(((.)))::
@M03364:396:000000000-C9LGT:1:1101:12766:5820 2:N:0:10
GGACTACCAGGGTTTCTAATCCTGTTCGCTCCCCACGCTTTCGCTCCTCAGCGTCAGTAACGGCCCAGAGACCTGCCTTCGCCATTGGTGTTCTTCCCGATATCTACACATTCCACCGTTACACCGGGAATTCCAGTCTCCCCTACCGCACTCAAGCCCGCCCGTACCCGGCGCGGATCCACCGTTAAGCGATGGACTTTCACACCGGACGCGCCGACCCGCCTACGAGCCCTTTACGCCCAATAAATCCGGATCACGCTTTCACCCTACGTCTTACCGCGGCTGCTGGCACGTAGTTGGC
+
CCCCCGGGGGGGGGGGGGGGGGGGGGGGGGGGGGGGGGGFGGGGGFGGGGGGGGGGGGGGGGGGGGGGCGGGGGGGGGGGGGGGGGGGGGGGGGGGFGGGGGGGGGFGGGGGFGGGGGGGGGGGGGGGGEFGGGGGGGCGFFGFDGGGGFGAG58FEFGGGGFGF@5CFGGGFGFGCAEFFEGCFC1:AF/*8CGGFFGGGEGFGADF6D0C>)/3/-:=;GFF:C?3190148?BFFEEG?:?426>FGDF1<(::<B<(,<<GFG8(42.(.8).247,(49>:)5:?04<42)0*)20
@M03364:396:000000000-C9LGT:1:1101:17743:5827 2:N:0:10
GGACTACAAGGGTTTCTAATCCTGTTTGCTCCCCACACTTTCGCGCCTCAGCGTCAGTTGCAGTCCAGTTACCCGCCTTCGCCACTGGTGTTCCTCCCGATCTCTACGCATTTCACCGCTACACTGGGAATTCCACTTACCTCTTCCGCACTCAAGCCAACCAGTCTGCAAAGCAATTCCACCCTTGAACAGTGGACTTTCACTCCACACTTAACCGGCCGCCTACACGCCCTTTACGCCCAGTCATTCCGGACACCGCTCGCCCCCTACGTCTTCCCGCGGCTGCTGGCCCGTCTTTAGC
+
CCCCCGGGGGGGFGGGGGGGGGGGGGGGGGGGGGGGGGGGGGGGGGGGGGGGGGGGGGGFGGGGGFGGGGGGGGGGGGGEGGGGGGGGFGGGGGFCFFGGGGGFGFFGGGGGGGGGGGGGEF=FGGGG<FEFFGGGFABFGGGFGGGGG>GAFDFFFFGGGGFFGEGGGFGGFGEFGFGGGGFEFEC@5,5CDGG9CFGGGFGFGF6@6DD?6=,*;AG?@9@D02/ADDFFF@E<C@GGGD(68)?6@:>;1((1>4>B1(/4C><,32,.(.:))2-((470403)(-(-3(4))*.?:
@M03364:396:000000000-C9LGT:1:1101:12122:5843 2:N:0:10
GGACTACACGGGTTTCTAATCCTGTTCGCTCCCCACGCTTTCGCTCCTCAGCGTCAGTAACGGCCCAGAGACCTGCCTTCGCCATTGGTGTTCTTCCCGATATCTACACATTCCACCGTTACACCGGGAATTCCAGTCTCCCCTACCGCACTCAAGCCCGCCCGTACCCGGCGCGGATCCACCGTTAAGCGATGGACTTTCACACCGGACGCGACGAACCGCCTACGAGCCCTTTACGCCCAATAAATCCGGATAACGCTTGCACCCTACGTATTCCCGCCGCTGCTGGCCCGTCTTTGGC
+
CCCCCGGGGGGGGGGGGGGGGGGGGGGGGGGGGGGGGGGGGGGGGGGGGGGGGGGGGGGGGGGGGGGGGGDGGGGGGGGGGGGGGFGGGGGGGGGGGGGGGGGGGGGGGGGGGGGGGGGGGGGGGGGGGDFGGGGGCDGGGGGFGGG3+9FBGD?DDGGEGGFGGGGGGGGGEG@G56EG9FFCFG78FE=5D=E6FFCFG?F?FFDB0C9C3)2491?EBDFB?F?58CBFF<?AA:GGD0(4)4:<FGG>02(.?:BFB<C)9FG:1(,.).84)<44(490;6.)8<1:914.7*)22
@M03364:396:000000000-C9LGT:1:1101:14738:5864 2:N:0:10
GGACTACTAGGGTTTCTAATCCTGTTTGATACCCGCGCCTTCGAGCATGAGCGTCATTGGCGGGCCGGAAGGCTGCCTTCGCAATCGGAGTTCTTCGTGATATCTATGCATTTCACCGCTACACGACGAATTCCGCCAACCTCAACCGCAATCAAGCCCGGCAGTATCAACGGCGGAATGGAGTTGAGCCCCACGATTTGACCGCTGACTTGCAAGGCCGCCTGCGCACCCTTTACACCCAATAAATCCGGATAACGCTCGGCTCCTCCGTATTTCCCCGGGCGCTTGCACGGAGTTCGGC
+
CCCCCGGGGGGGGGGGGGGGGGGGGGGGGGGGGGGGGGGEGGGFGGGFGGGGGGGGAFGGGGGGGGGGFGGGGGGGGGGGGEGGGGGG+CFFGGGGGGGFGGGGFFGGFGGGGGGFGGGGGGGGGEGGGGGGGFGFGEGGGGG?FGGGGF*7FEGFGGFGGGFGGGGG7CFGBEBG*>=FG6C<?C,59,;**:E*9CC7+6:79)<>0C<F<*+.C0CC9DBFB*-03D?283:):2FG;<<.*6:)<C<((-.))34266*,9C63:71,(()).+((-((41(,43)539037)*,))
@M03364:396:000000000-C9LGT:1:1101:14832:5876 2:N:0:10
GGACTACTGGGGTTTCTAATCCTGTTTGCTCCCCACGCTTTCGCGCCTCAGCGTCAGTTATCGTCCAGCAAGCCGCCTTCGCCACTGGTGTTCCTCCTAATATCTACGCATTTCACCGCTACACTAGGAATTCCGCTTGCCTCTCCGACACTCAAGGGATACAGTTTTGAGAGCAGTTCATGGGTTGAGCCCATGGATTTCACTCCCAACTTGCATCTCCGCCTACACGCCCTTTACACCCAGTAAATCCGGACAACGCTTGCAACCTACGTATTACCGCGGCTTCTGGTCCGGAGTTAGC
+
CCCCCGGGGGGGGFGGGGGGGGGGGGGGGGGGGGGGGGGGGGGGGGGGGGGGGGGGGGGGGGGGGGGGGGGGGGGGGGGGGGGGGGGGGGGGGGGGGGGGGCFGGGGGGGGGGGGGGGGGGGGGGGGGGGGGGGGGDGGFGGGFGGG=EAFEGFGBD?DGFGFGGGFGGGGDADCGGFGFFGGGGE@CCDFC79FGFGGGFEEECAFFFGFG4A,/CCGG@GFDDG@F;<<F06;EEFGGG;0@C3?6AGC9639?F9>?B?>5*<98271:?A>A<CB>F900(,--3)-.((,)))-?:
@M03364:396:000000000-C9LGT:1:1101:8623:5878 2:N:0:10
GGACTACCCGGGTTTCTAATCCTGTTCGCTCCCCCAGCTTTCGCGCCTAGGCGTCAGTGGTGGCCCAGAAGGCCGCCTTCGCCACCGGTGTTCTTCCCGATATCTGCGCATTCACCCGCTACACCGGGAATTCCGCCTTCCCCTACTTCACTCGAGCCCCCCGGTATAGGAGGCTCGCCGGGGTTGAGCCCCGGGCTTTTACCTCCGACCTAACGGTCCGCCTCAGCGCACTTTACGCCCAATAAGTCCGCATAACGCTTGTCCCCCTCGTATTTCCCCGGCGTGTGGTCCGCAGTTTGCC
+
--8@,@AF,C6@C@;C<FFFC5C,CEFC@CFCDEC:F8ECF97F:@F=,,,;8B::,66CCD7F<FBC,CAFFGC+@F==7:F7?,@CFGGF959FE8=C@++5,@FGC>FGF,,BFE++++6FCCFDE+B>D,,>>30@@CFAFG,,71@0=)**>CG*B:/:F*=,>C,?8:(5*08=:CD1**,.)22>55E*)AFF?AGD*7049)-04)2(915*49,((3,0()--.5))-38**-(,*).56C)4((),8(2(-(0.9*)4(,4((.)6:+3-((((-(-((,)-((-.6*-*2
@M03364:396:000000000-C9LGT:1:1101:20849:5894 2:N:0:10
GGACTACAGGGGTTTCTAATCCTGTTCGATACCCACGCTTTCGTGCATCAGTGTCAGTCACGGCCTGGCAGGCTGCCTTCGCGATCGGGGTTCTGCGTGATATCTATGCATTTCACCGCTACACCACGCATTCCGCCTGCCCCGTACGTACTCAAGCTCGCCAGTTTCAACGGCAATTCAATGGTTGAGCCACTGACTTTCACCGCTGACTTCACAAGCCACCTACGCACCCTTTAAACCCAATGAATCCGGGTCACGCTCGGATCCTCCGTATTTCCGCGGCTGCTGGCCCGTATTTCGC
+
CCCCCGGGGGGGGGGGGGGGGGGGGGGGGGGGGGGGGGGGGGGGGGGGGGGGGGGGGGGGGGGGGGGGGGGGGGGGGGGGGGGGGGGGCFGGGGGGGGDGGGGEGFFGFGGGGGGGGGGDGFFEFEGGGGGGGGGGGGGGGGFEGEGEGF7=;*=DCFGG6F?DFGGGGGGG>*8CFBCF7EG7;E>56:@FGF600,BFG4BEDAD=0D>E)3C5=<FG@GF16?,2(>3<?37)6>GGE0::44A4@F:;((-30,4((,*,//9)8<>1(,:)6@6:439403,)53137(-0?7)**
@M03364:396:000000000-C9LGT:1:1101:12698:5921 2:N:0:10
GGACTACAAGGGTTTCTAATCCTGTTCGCTCCCCACGCTTTCGCTCCTCAGCGTCAGTAACGGCCCAGAGACCTGCCTTCGCCATTGGTGTTCTTCCCGATATCTACACATTCCACCGTTACACCGGGAATTCCAGTCTCCCCTACCGCACTCAAGCCCGCCCGTACCCGGCGCGGATCCACCGTTAAGCGATGGACTTTCACACCGGACGCGCCGAACCGCCTACGAGCCCTTTACGCCCAATAAATCCGGATAACGCTTGCACCCTACGTATTACCGCGGCTGCTGGCACGTCGTTAGC
+
CCCCCGGGGGGGGFCGGGGGGGGGGGGGGGGGGGGGGGGGGGGGGGGGGGGGGGGGGGGGGGGGGGGGGGGGGGGGGGGGGGGGGGGGGGGGGGGGGGGGGGGGGGGGGGGGGGGGGEEDGGGGGGGGDGFGFGGGEGGGG=EFGGGDEFGBFDDFFFGGGGDGGEEGGGGDEGFD*?EGFFGGGEC@FGGCCEGFGGGGGFGFGEEB6DFD>)8>D(CE>GFB?F0)4CFFF:?)66EGGF08)4)-9DDF0209F<>3<FC<FEGF:?<:)5:).<4;329B>F?>>:1>?4(08)-9*
@M03364:396:000000000-C9LGT:1:1101:5817:5923 2:N:0:10
GGACTACTCGGGTTTCTAATCCTGTTCGCTCCCCACGCTTTCGCTCCTCAGCGTCAGTAACGGCCCAGAGACCTGCCTTCGCCATTGGTGTTCTTCCCGATATCTACACATTCCACCGTTACACCGGGAATTCCAGTCTCCCCTACCGCACTCAAGCCCGCCCGTACCCGGCGCGGATCCACCGTTAAGCGATGGACTTTCACACCGGACGCTACGAACCGCCTACGAGCCCTTTACGCCCAATAAATCCGGATAACGCTTGCACCCTACGTATTACCGCGGCTGCTGGCACGGATTCAGC
+
CCCCCGGGAGGGEBFGGGGGGGGGGGGCFGGGGGGGGGGGGGGGEGGGGGGFEGGGGGGFC:FDGGGGEEG<DCFGGGGGGGGGGCGGEFGGGDFAFGDEGGGGGGGGGGGGGGGGGGEGEGGGEGDB:CFGGGGCF,+CFD6?FGG++03:FD+3>D+@EE>DGCEE,@>C?C2C*)=C9+0=CE=4C:**2AG*0:ECC7CEF).49<1/(0:(*48E2742(23>?DBF?4:<A:CGG?6?)4.4BF3(,81)*41(4(@<GGG044435<?)-01((329B6043:32:(-0)/-77
@M03364:396:000000000-C9LGT:1:1101:20234:5946 2:N:0:10
GGACTACTGGGGTATCTAATCCTGTTCGCTCCCCCAGCTTTCGCGCCTCAGCGTCAGTGGTGGCCCAGAAGGCCGCCTTCGCCACCGGTGTTCTTCCCGATATCTGCGCATTCTACCGCTACACCGGGAATTCCGCCTTCCCCTACCACACTCGAGCCCGCCGGTATCGGAGGCTCGCCGGGGTTGAGCCCCGGGCTTTTACCTCCGACCTAACTGGCCGCCTACGCGCGCTTTACGCCCAATGTATCCGGATAACGCCCGCCCCACACGGTCTTCCCCCGGTGCTTGCTCGTATTTTGGC
+
CCCCCGGGGGGGGGGGGGFFGGGGGGGGGGGGGGGGGGGGGGGGGGGGGGGGGGGGGGFGGGGGGGGGGFGGGGGGGGGGGGGCGGGGCGGGGGGGGGGGGGGGGGGGGGDGG,EFGGGGGGFGGGGGFGGGGGGGGGDFGGGAFGGDFAFFGCC9CEFGGGDGGEC;EGGG;FBGGEGGD?DC>E,56CFGDGDE3:CF74@):55917(95>+.9:CC>D1(8*()-)-1,3.)3::C804(*.64=7)3(49>)(,(-(1(9*),-(,((,666*,,4((40)-5().23-()9*))2
@M03364:396:000000000-C9LGT:1:1101:21496:5949 2:N:0:10
GGACTACAGGGGTATCTAATCCTATTTGCTCCCCACGCTTTCGTGCCTCAGCGTCAGGTACAGGCCAGGCGGCCGCCTTCGCCGCTGGTGTTCTTCCACATCTCTACGCATTTTACCGCTACACATGGAGTTCCACCGCCCTCTCCTGTCCTCAAGCCGTGCAGTTTCCAAAGCCTGAACCGGTTGAGCCGGTCCCTTTTACTTCAGACTTGCCCAGCCGCCTGCGCACCCTTTACGCCCAATCATTCCGCATACCGCTTGCCACCTCCGTATTACCGCGGCTGCTGGCACGTAGTTAGCC
+
CCCCCGGGGGGGGGGGGGGGGGGGGGGGGGGGGGGGGGGGGGGGGGGGGGGGGGGGGGGGGGGGGGGGGGGGGGGGGGGGGGFGGGGGGGGGGGGGGGGGGGGGGGGGGGGGGGGGGGGGGEGGGGGGFGGGGFGGGGGGGGFFGGGGGFF@EAFFGDCEGGFGGGGGGGG9CGCGGFGGFGGF18,8?CEDDGGGGCFGC@G<>AFFFGFDE4+);?FE@D;<?*379DF1<D2:1?EEC?0?FDFDBF*(4<)(0((,41AAGF:(2(-((8-<D*496>07:)2(4(.43(.09*-:0
@M03364:396:000000000-C9LGT:1:1101:21841:5958 2:N:0:10
GGACTACTAGGGTTTCTAATCCTGTTTGCTCCCCACGCTTTCGAGCCTCAGCGTCAGTTACAGTCCAGAGAAGCGCCTTCGCCACTGGTGTTCTTCCTAATCTCTACGCATTTCACCGCTACACTAGGAATTCCATTCTCCTCTCCTGCACTCTAGACTTCCAGTTTGAAATGCAGCACCCAAGTTGAGCCCGGGTATTTCACATCTCACTTAATAGTCCGCCTACGCTCCCTTTACGCCCAGTAAATCCGGACATCGCTCGCCACCTACGTATTCCCGCGGCTGCTGGCTCGTATTTAGC
+
CCCCCGGGGGGGGGGDGGGGFGGGFGGGGGGGGEGGGGGGGGGGGGDCEFFGEGGGGFFGGFGFFFGGFGGGGGGGGGGGGEGGGGGGEFFGDGGGGGGGGCGGGGFGFGGEFGGFGGGGGGFFG@<ABEFGGGGFGGGGGGGFFGG@EFGFGF=DCFCGFF9@FGGGDCGCDFB+@?FFEFG?FG,;D<8=CE>@6EFGGCE7EF+**5>EE>,;;EE:>D=9@>>:>D==DB=4>DC@E5BE=<CCFGG9@B()*6;;3(32/*74(.433<2))0-4>>>;;(,24:(,4-4)/*.>C
@M03364:396:000000000-C9LGT:1:1101:24865:5971 2:N:0:10
GGACTACTAGGGTATCTAATCCTGTTCGATCCCCGCACTTTCGTGCATGAGCGTCATTTACGGCTTGGTCAGCTGCCTACGCAATCGGGGTTCTTCGTCATATCTATGCATTTCACCGCTACACAACGAATTCCGCCAACCTCAACCGCAATCAAGCCCGGCAGTATCAACGGCGGAATGGAGTTGAGCTCCACGATTTGACCGCTGACTTGCAAGGCCGCCTGCGCACCCTTTATACCCACTAAATCCGGATAACGCTCGCATCCTCCGTATTACCCGCGCTGCTGGCCCGGAGTTTGCC
+
CCCCCGGGGGGGGGGGGGGGGGGGGGGGGGGGGGGGGGGGGGGGGGGGGGGGGGGGGGGGGGGGGGGGGGGGGGGGGGGGGGGGGGGGCFFGGGGGGGGGGGGGFFGGGGGGGGGGGGGGGGGGGGGGGGGGGGGGGC=FGGG5DGGGGFG>FED?DGGCEGFGGGFGGGGGEFB>56CGG?DFFF;7A<CGGFC=CGG7@>B@GFF:8F?F90+7D?FGB51?:22)29142:A).-AC?(,()5:<@GC1??24)(,419*-9868?>1,384<2+((-166(4)5:(-7((-07*6**
@M03364:396:000000000-C9LGT:1:1101:16969:5971 2:N:0:10
GGACTACCGGGGTTTCTAATCCTGTTCGATCCCCACGCTTTCGTGCTTCAGCGTCAGTTGAGCGCCGGTATGCTGCCTTCGCAATCGGCGTTCTGCGTGATATCTATGCATTTCACCGCTACACCACGCATTCCGCATACTTCTCGCTCACTCAAGATGGCCAGTTTCAACGGGCGGAAGAGGTTGAGCCTCTCGATTTTACCGCTGACTTAACCGTGCGCCTACGCACCCTTTACACCCACTAAATCCGTATAACGCTCGCCTCCTCCGTATTACCTCGGCGGCTGTCACGGAGTTCGGC
+
CCCCCGGFE>BFGEGF9FCEFGGGGGA:FGFGFFFEGEF;FFG@FG<EC<EECFGGGGDCFGFEDGGGGCGGGGFGFF9FFC:FGGD@+@FFCGGGGFGGFGGGG9FE9@FGFFFFFGGGECEFFG=F=:FFG9D@CFDFFD;7DEGCCDF*8)=CFD9C>,:FEFGGAA,>5*/*/)=CEGCCFC<49?FD*=87>;=9C;+3))82(;3<4*<7*,**452?B23.4)413?DF<);*;04,?BF4FD<(,.)-76432(*47*9((4-.8?D56+)-2<(((,((,)--(-(.)*,))
@M03364:396:000000000-C9LGT:1:1101:22524:6005 2:N:0:10
GGACTACCGGGGTTTCTAATCCTATTTGCTCCCCACGCTTTCGTGCCTCAGCGTCAGGTACAGGCCAGGCGGCCGCCTTCGCCGCTGGTGTTCTTCCACATCTCTACGCATTTTACCGCTACACATGGAGTTCCACCGCCCTCTCCTGTCCTCAAGCCGTGCAGTTTCCAAAGCCTGAACCGGTTGAGCCGGTCCCTTTTACTTCAGACTTGCACAGCCGCCTGCTCACCCTTTACGCCCAATCGTTCCGGATACCGCTTGCCACCTACGTATTACCCCGGCTGCTGGCACGTAGTGCCCC
+
CCCCCGFGGGGGGGGGGGFGGGGGGGGGGGGGGGGGGGGGGGGGGGGGGGGGGGGGGGGGGGGGGGGGGGGGGGFGGGGGGGGGGGGGFGGGGGGGGGGGGGGGFGGGGGGGFGGFGGGGGGGGGGGGFGGGGGGGGGGGGGF?FGGGGFGCFE9AFGGGGGFGGGGGGGGFFGDGGFGGGEGFEG,79CCDGGGGGGGGGEF5+;A?EGE+7*>)8=CE492::+)16<6<7?2)43CC827?)441@D)((4)350(,80+)9C4(.13)52).6+-429(-()),-4,,3((00*)0/
@M03364:396:000000000-C9LGT:1:1101:23081:6006 2:N:0:10
GGACTACAGGGGTTTCTAATCCTGTTCGCTCCCCACGCTTTCGCTCCTCAGCGTCAGTAACGGCCCAGAGACCTGCCTTCGCCATTGGTGTTCTTCCCGATATCTACACATTCCACCGTTACACCGGGAATTCCAGTCTCCCCTACCGCACTCACGCCCGCCCGTACCCGGCGCGGATCCACCGTTAAGCGATGGACTTTCACACCGGACGCGCCGAACCGCCTACGAGCCCTGTACGCCCAAGCAATCCGGATCACGCTTGCACCCTACGTCTTACCGCGGCTGCTGGCACGTACTTCGC
+
CCCCCGEGGGGGBCGFGG9FGGGEEDGGDCGGGGGGGGGGGGGGGGGGG9<FFBGGFE9@EFGGGGGGDGCGFGGGGGGGGGGGGAFG?FFFGFFF<FFEGGGGFAEFGGGGEGFGFGEC+CFGGGGGCFFFGFAFFF9FFDEFFGGEDE>ACD+?FGGGGG5;5BEGGGGGBGFG5):C+A8*3:1(;::3<E=2>FGC@)CCFFF>BG>G1)2,1(:C9G1::C(70C>B?(5))(:CE11().(4<<)443(()(26(1A)9;D((.4:2<?)5A,-4(,(-(57::.3:(.))*)1*
@M03364:396:000000000-C9LGT:1:1101:9825:6010 2:N:0:10
GGACTACAGGGGTTTCTAATCCTGTTCGCTCCCCACGCTTTCGCTCCTCAGCGTCAGTAACGGCCCAGAGACCTGCCTTCGCCATTGGTGTTCTTCCCGATATCTACACATTCCACCGTTACACCGGGAATTCCAGTCTCCCCTACCGCACTCAAGCCCGCCCGTACCCGGCGCGGATCCACCGTTAAGCGATGGACTTTCACACCGGACGCGACGAACCGCCTACGAGCCCTTTACGCCCAATCAATCCGGATCACGCGTGCACCCTACGTATTACCGCGGCTGCTGGCACGTACTTAGC
+
CCCCCGGGGGGGGDEGGGGGGGGGGGGGGGGGGGGGGGGGGGGGGGGGGGGGGGGGGGFGGGGGGGGGFGGGGGFGGGGGGGGGGGGG?FEFFGGGGGGGGGGGGGGGGGGGGGGGGG8CGGGDFGGG@FDFFGFGADFGGGG?FDD@EFGAC=8:CFCEGFB7FGG5CEGGFEBG55:,0CFC88@?FE?DGGGGFGGGGFF)*:;((14E>)/-)-?EBGF01:()376B:04>BFGGGB0.)5))9<9>66;BF??44182FG341:?:))3))2(-9;B63:7?(4,44<7)5=.**
@M03364:396:000000000-C9LGT:1:1101:8186:6013 2:N:0:10
GGACTACTGGGGTTTCTAATCCTGTTTGCTCCCCACGCTTTCGAGCCTCAGCGTCAGTTACAGTCCAGAGAAGCGCCTTCGCCACTGGTGTTCTTCCTAATCTCTACGCATTTCACCGCTACACTAGGAATTCCCTTCTCCTCTCCTGCACTCTAGACTTCCAGTTTGAAATGCAGCACTCAGGTTAAGCCCGAGTATTTCACATCTCACTTAAAAATCCGCCTACGCTCCCTTTACGCCCAGTAAATCCGGAACACGCCTGCCCCCTACGTATTTCCGCGGCGGCTGGCCCGTCTTTCGC
+
CCCCCGG,CFGGFGGGGGGGGGGGGGGGGGGGGGGGGGGGGGGCFGGGGGGGGGGGGGGGGGGGGGGGGGGGFGGGGGGCFGGGGFGG?FEFGGGGGGGGGGGGGGGGGGGGGGGFGGGGGGGGGGGGGGGGGGFFGFGGGGG<FGFGDFG<F59F79=EDEDGGDGGEFGGFGEGGFG,DFFGGFGFFEGCDEGGCCGFGCFE9C@CEGEEE+3:CCGG@G>>AD>45C5=@F=E=9EGF>2@FCEEFGC>(((6A6(((,36CG)3(3-()5:))3(((--(-619?B<(1-(054)9/
@M03364:396:000000000-C9LGT:1:1101:13457:6028 2:N:0:10
GGACTACTGGGGTTTCTAATCCTGTTCGATCCCCGCACTTTCGTGCATGAGCGTCATTTACGGCTTGGTCAGCTGCCTACGCAATCGGGGTTCTTCGTCATATCTATGCATTTCACCGCTACACAACGAATTCCGCCCACCTCAACCGCAATCAAGCCCGGCAGTATCAACGGCGGAATGGAGGTGCGCTCCACGATTTGACCGCTGACTTGCCCGGCCGCCCGCCCACCCTTTAAACCCAATAAATCCGGATACCGCTCGGCTCCTCCGGTCTTCCCCCGGCGCTTGCCCGGACTTCCGC
+
CCCCCGGFFFGGGGGGGGFGGGGGGGGGGGGGGGG>CFGGGGGFGGGGGFGGGGGG<EFFGGGG7CCFFF9FFGFGGG<EFG==6?EG:F@FFCFGG4=F<FGGGDBFGGGFFGFGFGGGGGGG9D=FDCEGGGGGG++CGCF*=DFDE@38BD8F=FGGGGDGFGGGECFGEGAG*8:?,5;*=8,.:*;D<FE*2CC++9F@G>B>?F<FA004C>EC9D(73*(.-96(425).4FG*(()*66)9C)-18)476((37*-9;*,:1(((-)6A*,(-((36(-315)(-((0**)**
@M03364:396:000000000-C9LGT:1:1101:14156:6029 2:N:0:10
GGACTACTAGGGTTTCTAATCCTGTTCGCTCCCCACGCTTTCGCTCCTCAGCGTCAGTAACGGCCCAGAGACCTGCCTTCGCCATTGGTGTTCTTCCCGATATCTACACATTCCACCGTTACACCGGGAATTCCAGTCTCCCCTACCGCACTCAAGCCCGCCCGTACCCGGCGCGGATCCACCGTTAAGCGATGGACTTTCACACCGGACGCGCCGAACCGCCTACGCGCCCTTTACGCCCAATAAATCCGGATCACGCTTGCACCCTACGTATTACCGCGGCTGCTGGCCCGTATTTCGC
+
CCCCCGGGGGGGGGGGGGGGGGGGGGGGGGGGGGGGGGGGGGGGGGGGFDGGGGGGGGGGGGGGGGGGGGFFGGGGGGGGGGGGGGGG<FGGGGGGGGGGGGGGGGGGGGGGGFGGGGGGGGGGGGGGG@FGGGGCEGGGGGGFGGGGGFGFGFFFFFGGGGEGGEEGGEGGEF9C5;EFFGGGGG*:FF53CEG6CFFGGCFEGFFF9GF=3)1359EGFGFF6C?)4C>9>FF2<BGGGF(8)8>BFGGFF6(4<4:1:6F?GFC6(8:?2<?4)347322;>F:08<.2;34.9*-21
@M03364:396:000000000-C9LGT:1:1101:7753:6031 2:N:0:10
GGACTACCAGGGTTTCTAATCCTGTTCGCTCCCCCAGCTTTCGCGCCTCAGCGTCAGTGGTGGCCCAGAAGGCCGCCTTCGCCACCGGTGTTCTTCCCGATATCTGCGCATTCCACCGCTACACCGGGAATTCCGCCTTCCCCTACCACACTCGAGCCCGCCGGTATCGGAGGCTCGCCGGGGTTGCGCCCCGGGCTTTTACCTCCGACCTAACGGGCCGCCTACTCGCGCCTTACGCCCACTGAACCCGGCTAACGCCGCGCCCATCCGCTTTACCCCCGCCGATGGCCCGTCTTGATGC
+
CCCCCGGGGGGG@FFGGGGGGGG<FFGGGGGGGGGGGGGGGGGGGGGGGGGGGGGGFGGGGFGGGGGGGGGGGGGGGG@FGGGGGGGG@FGGGGGGGGGEGGGGGFGCEEGGGGGGGEGGGGGGGGGGGGGGGGFCCC6FFFFFDFG6CA@CFBFBFGGGGGFDGGGGGGGGFG=FEFGE5?C<EG*-5:CDDGEGDFGGF43-:>.4,99F7);,/4*>>D31,0)0-)4((-..(0:?5((478.-)1)(,(.83(,(((2(9**(.-(-24).)+,(-((-((,4((,441.06*4*2
@M03364:396:000000000-C9LGT:1:1101:19676:6035 2:N:0:10
GGACTACCAGGGTATCTAATCCTGTTCGCTCCCCACGCTTTCGCTCCTCAGCGTCAGTAACGGCCCAGAGACCTGCCTTCGCCATTGGTGTTCTTCCCGATATCTACACATTCCACCGTTACACCGGGAATTCCAGTCTCCCCTACCGCACTCAAGCCCGCCCGTACCCGGCGCGGATCCACCGTTAAGCGATGGACTTTCACACCGGACGCGACGAACCGCCTACGAGCCCTTTACGCCCAATGAATCCGGCTAACGCCCGCCCCCTTCGACGTCCCGCGGCTGTCGGCCGGGATTCCGC
+
CCCCCGGGGGGGGGGGGGGGGGGGGGGGGGGGGGGGGGGGGGGGGGGGGGGGGGGGGGGGGGGGGGGGGGGGGGGGGGGGGGGGGGGGCFFFFGGGGGGEGGGGGGGGGGGGGGFGGGGGGGGGGGGGGGFGGGGGGGGGGGCBFGGGDAEBGFGFCFGGGGFGGCEEFGEGFFAD:8CF9FG@FE*:A@C*<EE7FCFGGFGFGB:90C>C35C>32CE>D1:0;30,9060,89<8EG?1:?@)-6@FDB(-2,/(-(((2(9?9((,,(,(-((1(,20((,()-43((,(()8*.99
@M03364:396:000000000-C9LGT:1:1101:24253:6035 2:N:0:10
GGACTACCGGGGTATCTAATCCTATTTGCTCCCCACGCTTTCGTGCCTCAGCGTCAGTCACAGGCCAGGCGGCCGCCTTCGCCACTGGTGTTCTTCCATATCTCTGCGCATTTTACCGCTACACATGGAGTTCCACCGCCCTCTCCTGTCCTCAAGTCTGCCAGTTTCTGAATCATAAATGAGTTGAGCTCATCCCTTTGCCTTCAGACTTAACAGACCGCCTGCGCACCCTTTACGCCCAATCATTCCGTATACCGCTCGCCCCCTACGTATTACCCCGGCTGCTTGCACGTAGTTCGCC
+
CCCCCGGGGGGGFDGGGGGGGGGFGGGGGGGGGGGGGGGGGGGGGGGGGGGGGGGGGGGGGGGGGGGGGGGGGGGGGGGGGGGGGGGGCFFGGGGGGGGGGGGGGGGGGGGGGGGDFGGGGGGGFGGFGGGGGGGGGGGGGGD*AGGCGFGEFF;CFFFGGGFGFGCFFGGGFGFGGAFGG7CGGG8:A3>FGGGGGGGGGECEGFF?;FC@CA,729FGFD<@=36).9;0;EE)8@?C;(4?/6<<@F*(4?<>D;3099:(9?)(3<?262)-4+-(40(43>)5:2><8::7@*(11
@M03364:396:000000000-C9LGT:1:1101:13969:6063 2:N:0:10
GGACTACAGGGGTATCTAATCCTGTTCGCTCCCCACGCTTTCGCTCCTCAGCGTCAGTAACGGCCCAGAGACCTGCCTTCGCCATTGGTGTTCTTCCCGATATCTACACATTCCACCGTTACACCGGGAATTCCAGTCTCCCCTACCGCACTCAAGCCCGCCCGTACCCGGCGCGGATCCACCGTTAAGCGATGGACTTTCACACCGGACGCGACGAACCGCCTACGAGCCCTTTACGCCCAATAAGTCCGCACCACGCGCGCCACTTACGTGTTACCGCGGCTGCTGGCACGTGTTTGGC
+
CCCCCGFGGGGGGGFGGGGGGFGGGGGGGGGGGGGGGGGGGGGGGGGGGGGGGGGGGGGFGGGEGGGGGGGGGGGGGGGGGGGGGGGGFGGGGGGFFFGGDGGGGGGGGGGGGGGGGGGGGGGGGGGGEFFGGGGFGGGGGGGFFGGDGFGFGFGFGFFEGGFGGGGGFGGGFFBGDBGGGGGGGG:=FFGGGCE?<FGGGEG?C:>9>D>E65EF39GGFGF0,C25<C684144<?GGG(4(0)).@FG04708FBF1;0:(1:09264.(.2)6:41;>>BFB8::?1<?1(/))(19
@M03364:396:000000000-C9LGT:1:1101:6402:6076 2:N:0:10
GGACTACACGGGTATCTAATCCTGTTTGCTCCCCACGCTTTCGTGCCTGAGCGTCAGTTATGTCCCAGGAGGCTGCCTTCGCCATCGGTGTTCTTCCACATATCTACGCATTTCACTGCTACACGGGGAATTCCACCTCCCTCTGCCACACTCTAGTCGAGCAGTCACATGTGCCATTCCCGAGTTAAGCCCGGGGATTTCACATCTGTCTTACTCAACCGCCTGCGCACCCTTTACGCCCATCAATTCCGATTAACGCTCGCACCCTACGTATTACCGCGGCGGCCGCCCCGTCGTTCGC
+
CCCCCGGGGGGGG@FGGGGGGGGGGGGGGGGGGGGCGGGGGGGGGGGG<FGGGGGGGFG9FG9CFGGGGFCFG@FGGGFGGGGG@FEGGGGGG,EGG,,BFGGGGGGGGGGGGGGGCGGGGFGGC+FFFGGGGGGGF,+AFDFFC,@6EDGFG5FF3@@+BFBGC8=E==,@DF*=E1@EEEDGGGFC@@,+@C??3>FGGFGF+9+:*=4BEF,4CEFGFGF@0C6>1>@<;D;391EGG;((18AAFG::6(467<(,-4/(/:C3362?24464<419>0(-((,(-(212480)(1>
@M03364:396:000000000-C9LGT:1:1101:20132:6079 2:N:0:10
GGACTACACGGGTTTCTAATCTTGTTCGATCCCCGCACTTTCGTGCATGAGCGTCATTTACGGCTTGGTCAGCTGCCTACGCAATCGGGGTTCTTCGTCATATCTATGCATTTCACCGCTACACGACGAATTCCGCCAACCTCGACCGCAATCAAGCCCGGCAGTATCAACGGCGGAATGGGGGTGAGCTCCACGATTTGACCGCTGACTTGCCAGGCCGCCTGCGCACCCGTTAAACCCAATAAATCCGGATAACGCTCGGATCCTCCGGATGACCGCGGCGGCAGGCCCGGGAGTCGGC
+
CCCCCGGGCFGGGEEFGGG9EGGGGGGGGGGGGGGGCGGGGGGGGG8FGAFGGGGGFFGG,CF@FDFGFFDFGGGGGGFGGGFGGGGGGGGGGGGGGG:FFGFG;EGFFGGGGGGGGGDGGGFE==FF+@FGGGGG++=FFGF*@EGEGB>AF=DFFDGGGGFGGFFCFGGGE@25*83AC*11==*66,09*:CG3*:EC:C9C).78*-?)/<5D(CE9D221240(9:(,.38ADGDE?F2?A>D4>C<8(4<:2-((,*-1*08?F>((((.,1-,3909;(-64<?>>0(00)-)7
@M03364:396:000000000-C9LGT:1:1101:7652:6080 2:N:0:10
GGGCTACTGGGGTTTCGAATCCTGTTCGCTCCCCTATCTTTCGCGCCTCAGCGTCAGATGTCGGCCAGAAGGCCTCCATCACCACCGGTGTTCTTGGCAATATCTGCGAGTTCCATGTCAACGCCAAGAATTACGCCTGCCCCGTCCAGACTCGGGACCGACCGTTTCAGAATCGTTCCGGAGGAAAGGACTGTTGCGTGAGCCCTGGCCTAGTTGCCCGGCCGCGCTAGCAGTACGCACATTCAGTTAGCAAACTCCTTGACACAGCAGAATTCCGTCGGCTGCACGCTCCGGGTCAG
+
-A,6A,6@6CFC+@FD,CC@,@C,EC,,+B,+-B,B,,;CF,66@+8@BE8<+88C,,,,9,,++,7C,C<A,:,,6,,,,99A6@767CFF,C,,,,,9:C9EEE,6+48B;,@,,9C+@F+++++,,8?E,56+6,+=,+60+++6,5F),:+*+5@++@**@3<,,56,+7)3,*,**1)**,3/)84*1,,++*1*2(+/:)0(,1)*,++)1/+*(9(,(*()-/.)))-)(-*/*)6)*)6)*206-34)*)..).+-*29(43(3:2)).+(((-(,((((((((((,0)7(
@M03364:396:000000000-C9LGT:1:1101:20499:6083 2:N:0:10
GGACTACAGGGGTTTCTAATCCTGTTCGATCCCCGCACTTTCGTGCATGAGCGTCATTTACGGCTTGGTCTGCTGCCTACGCAATCGGGGTTCTTCGTCATATCTATGCATTTCACCGCTACACGACGAATTCCGCAAACCTCCACCGCAATCAAGCCCGGCAGTATCAACGGCGGAATGGAGTTGAGCTCCACGATTTGACCGCTGACTTGCAAGGCCGCCTGCGCACCCTTTCAACCCAATAAACCCGGGTAACGCCCGGCTCCTCCGCATTATCGCGGCTGCTTGCCCGGCGTTTGGC
+
CCCCCGGGGGGGGGGGGGGFGGGGGGGGGGGGGGGGGGGGGGGFGGGGGGGGGGGGGGGGGGGGGGGGFF9FGGGGGGGGGGFGGGGGDFGGGGGGGGGGGGGG8EGGGGGGGGGGGGGGGGEFGGGGGGGGGGGGG:DGGDD*=@EEEBFFFECFE6FGGGFGCEG9=FGGBC>DC4CEGAF,*+,/A20;CFGD<BEFGEC6CDE((2)<:=+4F12/2C860*(),/-(,5)).<CG837)*6).>C7(-62256(-49*(92748>(,1())-*4-99(-60)51(.89(-)))-*2
@M03364:396:000000000-C9LGT:1:1101:10115:6090 2:N:0:10
GGACTACAAGGGTATCTAATCCTGTTTGCTCCCCACGCTTTCGAGCCTCAGCGTCAGTTACAGTCCAGAGAAGCGCCTTCGCCACTGGTGTTCCTCCTAATATCTACGCATTTCACCGCTACACTAGGAATTCCGCTTTCCTCTCCTGTACTCCAGTTTGACAGTTTCAAAAGCAGTTCCGGGGTTGAGCCCCAGCCTTTCACTTCTGACTTGCCATACCACCTACGCACCCTTTACACCCAGTAAATCCGGATAACGCTTGCACCATACGTATTACCGCGGCTGCTGGCACGTCTTTAGC
+
CCCCCGGGGGGGGGGGGGGGGGGGGGGGGGGGGGGGGGGGGGGGGGGGGGGGGGGGGGGGGGGFGGGGGGFGGGGGGEGGGGGGGGGGGGGGGGGGGGGGGGGGGGGGGGGGGGGGGGGGGFGGGFGGFFGGGGGGGGGGGGCDGGGFGFEEFEGFC@EEFGFGFFGGGGGGDFEGGFGGGGGGGGGFFCDGGGGGGGGGGFAEGFCEE7AC>FF6DBGE*CAB@>9:2:@DBFFFFFGGGDFFFC?CFGGB@D;AF@BFD?8;FG5<)(44<<>4AC47;>B>>B:7:?2>BB,)004C:
@M03364:396:000000000-C9LGT:1:1101:11267:6108 2:N:0:10
GGACTACTGGGGTATCTAATCCTATTTGCTCCCCACGCTTTCGTGCCTCAGCGTCAGGTACAGGCCAGGCGGCCGCCTTCGCCGCTGGTGTTCTTCCACATCTCTACGCATTTTACCGCTACACATGGAGTTCCACCGCCCTCTCCTGTCCTCAAGCCGTGCAGTTTCCAAAGCCTGAACCGGGTGAGCCGGTACCTTTCACTTCAGACTTAACAGGCCGCCTACGCACCCTTTACGCCCACTCATTCCGGATAACGCCCGCCACCTACGTATTACCGCGGCCGCTGGCCCGGAGTTCGCC
+
CCCCCGGGGGGGECFGGGGGGGGGFGGGGGGGGGGGGGGGGGGFGGGGGGGGGGGGGGGGGGGEGGGGGGGGGGGGGCGGGGGGGEGGGGGGGGGGGGGGFGGGGGGGGGGGFGFFGGGGGFGGCFGGFFGGGGGGGDDGGGGFGGGGGFGFFE6FGFGGGGFGEEFDEFG9@D@GGFGGGGG*=C88ACEG<EEFFGG:7<+9DFFCE4CFFA+7D=CCBGFF7AB76DF(4:BAB:EEG((4F<<<BG5?F:22>0(-46E(9E74?63.)46<A*4(40,499924(,4(((07811C
@M03364:396:000000000-C9LGT:1:1101:18687:6130 2:N:0:10
GGACTACTGGGGTTTCTAATCCTGTTTGCTCCCCACGCTTTCGCGCCTCAGCGTCAGTTGTCGTCCAGCAAGCCGCCTTCGCTACTGGTGTTCCTCCTAATATCTACGCATTTCACCGCTACACTAGGAATTCCACTTTCCTCTCCTGCACTCAAGTCTCCCAGTTTCAAGTGCTTACTACGGTTAAGCCCCGGCCTTTCCCCCCTGACCTAAGAGACCACCTACGCCCCCCTTACCGCCCGTAAATCCCGATCACGCATGCCCCCCCCGTAATTACCCGGCTGGTGGGCCGTGATTAGCC
+
CCCCCGGGFGGGFBGGGGGGGGGGGGGGGGGGGGGGGGGGGGGCGGGGGFGGGGGGG<F<66BFGGGGFGGFEGGGGGGGGG,CGGGGFGGGGGGGGGGGGFFGFFFGGGGGFGGFGGGGGGGGGGGGGGGGGGFDG,?FGGGFGGGGGFGFF5=@8EFDGGFGGED,=CA,?F*+76,,@+=DE:,7?<++*@*4*DF,<1,-3*:((*1,.)4.;3C,/C5(43().:7(6=)3((:8*431524.)*1-((((0.((,538FE3((-(-(-)).2,,47(-(,.2((41(-476*,67
@M03364:396:000000000-C9LGT:1:1101:12264:6134 2:N:0:10
GGACTACTAGGGTTTCTAATCCTGTTCGCTCCCCACGCTTTCGCTCCTCAGCGTCAGTAACGGCCCAGAGACCTGCCTTCGCCATTGGTGTTCTTCCCGATATCTACACATTCCACCGTTACACCGGGAATTCCAGTCTCCCCTACCGCACTCAAGCCCGCCCGTACCCGGCGCGGATCCACCGTTAAGCGATGGACTTTCACACCGGACGCGACGAACCGCCTACGAGCCCTTTACGCCCAATAAATCCGGATAACGCTTGCACCCTACGTACTACCGCGCCTGCTGGCACGTCTTTAGC
+
CCCCCGGGGGGGGDGGGGFGGGGGGGGGGGGGGGGGGGGGGGGGGGGGGGGGGGGGGGGGGGGGGGGGFGGGGGGGGGGGGGGGEGGGFGGGGGGGGGGGGGGGGGGGGGGGGGGGGGGGDGGGGGGGGGFGGGGGGGGGGGGBFGGGGFG=FFGFFGGGGGFDGDGGGGGGFGFG?6EGGGGGGG:=A<:5FGGCFGGGGFGFGFD:0>9GF5:7C9EGFGFB1A28:GB<:87>B18?E<??)-).@FG>?:<>F2>4:<E)9FGF:1,.5(-)6;166(-4617)80()4.-.7/):C
@M03364:396:000000000-C9LGT:1:1101:17394:6194 2:N:0:10
GGACTACCCGGGTTTCTAATCCTGTTTGCTCCCCACGCTTTCGAGCCTCAACGTCAGTCATCGTCCAGCAAGCCGCCTTCGCCACTGGTGTTCCTCCTAATATCTACGCATTTCACCGCTACACTAGGAATTCCACTTGCCCCTCCGACACTCTAGTTCCACAGTTTCCAATGCAGTCCCGGGGTTGAGCCCCGGGTTTTCACATCAGACTTGCCATACCGTCTACGCTCCCTTTACACCCAGTCAATCCGGATAACGCTTGCCCCCTACGTATTACCGCGGCTGCTGGCACGTAGTTAGC
+
CCCCCGGGGGGGGGGGGGGGGGGGGGGGGGGGGGGGGGGGGGGFGGGGGGGGGGGGGGGGGGGGGGGGGGFFGGGGGGGGGGGGGGGGEFGGGGGGGGGFFFGGGGGGGGGGGGGGGGGGGGGGGCFGGGGGGGGGGGGGGGGFGGGDGFG<FE9FFFGGDGFGFFGGGGGGFDACFFGFGCGGGG@CAFGGGGGGDEGGGFGEGFAEBGFGFACBGEGG(9;=1C3)(:;D@;E3CCGGG;<0*)-)9CD>(26)?424::C:FGGFFF?1<>?)6C8>FFFF>:7??2(<?F27>89CG
@M03364:396:000000000-C9LGT:1:1101:10505:6196 2:N:0:10
GGACTACAAGGGTTTCTAATCCTGTTTGCTCCCCACGCTTTCGAGCCTCAGCGTCAGTTACAGTCCAGAGAAGCGCCTTCGCCACTGGTGTTCTTCCTAATCTCTACGCATTTCACCGCTACACTAGGAATTCCCTTCTCCTCTCCTGCACTCTAGACTTCCAGTTTGAAATGCAGCACTCAGGTTAAGCCCGAGTATTTCACATCTCACTTAAAAATCCGCCTACGCTCCCTTTACGCCCAGTAAATCCGGACCACGCTCGCCACCTACGTATTACCGCGGCTGCTGGCACGTCGTTAGC
+
CCCCCGGGGGGGGGGGGGGGGGGGGGGGGGGGGGGGGGGGGGGGGGGGGGGGGGGGGFGGGGGGGGGGGGGGGGGGGGGGGGGGGGGGGGGGGGGGGGGGGGGGGGGGGGGGGGGGGGGGEGGGGGGGGGGGGGGGGGGGGGGFGGGGGFGFGFDF,EGGGGFGGGGGGGGGFGFGGFGGGFGGGG9>FFFGGGGGDFGGGEFFCFFEEGFG7+399@FGFGDFFFDEAGFFFFF==DGGG2B36<@7AFD>FB0=FFFD@6EFDEGF??6346?AFG?>6>F69:).::(58:(0))(9:
@M03364:396:000000000-C9LGT:1:1101:20360:6234 2:N:0:10
GGACTACACGGGTTTCTAATCCTGTTCGCTCCCCCAGCTTTCGCGCCTCAGCGTCAGTGGTGGCCCAGAAGGCCGCCTTCGCCACCGGTGTTCTTCCCGATATCTGCGCATTCCACCGCTACACCGGGAATTCCAGTCTCCCCTACCGCACTCAAGCCCGCCCGTACCCGGCGCGGATCCACCGTTAAGCGATGGACTTTCACACCGGACGCGACGAACCGCCTACGAGCCCTTTACGCCCAATCAATCCGGATAACGCTTGCACCCTACGTATTCCCGCGGCCGCTGGCCCGTACTTCGC
+
CCCCCGGGGGGGGGGGGGGGGGGFGGGGGGGGGGGGGGGGGGGGGGGGGGGGGGGGEFGGGGGGGGGGGGGGGGGGGGGGGGGGGGGGGGGGGGGGGGGGGGGGGGGGGGGGGGGGGGGGGGGGGGGGDGGGGGGCGGGGGGGFGGGGGFGFGFCFFGGGGGFGGCEGGGGG?FBG55CECGF:FE<=FFE3CECFGGGGGBGFGFFF>D-:1.:4C1CGFGFF(2(),7>F1:DFFFGGG??F7834=CD>??FAF?F?:(1)2;DBBB04).:)6<:1(4-((47(4,(4;,-))*)19
@M03364:396:000000000-C9LGT:1:1101:16397:6237 2:N:0:10
GGACTACAGGGGTTTCTAATCCTGTTTGATCCCCACACTTTCGTGCCTCAGCGTCAATGTCGGATTCGTGAGATGCCTTCGCAATCGGTGTTCTGAGTAATATCTATGCATTTCACCGCTACACTACTCATTCCTCCCACGGCCTCCGAATTCAAGTCCGCCAGTATCAACGGCAATGATCTCGTTGAGCGAAACGCTTTCACCGCTGACTTAACAAACCGCCTACGCACCCTTTAAACCCAATAAATCCGGATAACGCTTGCATCCTCCGTATTACCGCGGCGGCTGGCACGTAGTTCGC
+
CCCCCGGGGGGGFGGGGGGGGGGGGGGGGGGGGGGGGGGGGGGGGGGGGGGGGGGG@FGGGGGGGGGGGGGGGGGGGGGGGGGGGGGGCFGGGGGGGGGGGGGGGGGGGGGGGGGGFEEDGGGGGGGGGGGGGGGGGEFGEGG*=EGG=@FDGFDFGGGGCEDDGGGGCGGEBFFCFAFEC7C:FFFCFGGGCCGGGGGGGFF@DFFF@GFGE8FCFFGGFGFF@?DF@GFD<;@))7CFG;(,0.:4=FC>(18<?13::<;2:<CBFF9<<1:)-+41-09((4,-3:(.83(08*)1/
@M03364:396:000000000-C9LGT:1:1101:9074:6250 2:N:0:10
GGACTACTAGGGTTTCTAATCCTATTTGCTCCCCACGCTTTCGTGCCTCAGCGTCAGGTACAGGCCAGGCGGCCGCCTTCGCCGCTGGTGTTCTTCCACATCTCTACGCATTTTACCGCTACACATGGAGTTCCACCGCCCTCTCCTGTCCTCAAGCCGTGCAGTTTCCAAAGCCTGCACCGGTTGAGCCGGTCCCTTTTACTTCAGACTTGCACAGCCGCCTGCTCACCCTTTACGGCCCATCATTTCGGAGTCAGCTTTGCACCTACGTGTTACCCCCGCTGCCTGCTCGTCTTTAGGC
+
CCCCCGGFCFGFFFGGGGC<E,E,CCFEFF<FGGGDFGGGGGGGFGGGF@CFGEGG,6;FEGACDFGD,C+@CCECGGGGCGGEEGGDGFGGFGG9E<5BFGFEGGGGGCGGFF8FFGGDC>DE=FGG>DFGEFFGG>CFFGGFGGGD=:CE,*+;@DCCED*<BCGFGG;,3@=C1*@CGED<>E,66:?D/CCFFFGFA;B6F6F);C3?71>)7(==9G<1(5)1-/4(3)))((*2*,43*)5)=*):((.)1,...)+)2:7(.(,((.).6+((,(,,4(4<((68;0()*1-*2
@M03364:396:000000000-C9LGT:1:1101:24500:6271 2:N:0:10
GGACTACTCGGGTTTCTAATCCTGTTTGCTCCCCGCACCTTCGCACCTCAGCGTCAGTCATCTGCTGGTAACCTGCCTTCGCCATTGGTATTCTTCCTGATATCTACAGATTTCACCCCTACACCAGGAATTCTGATTGCCCCTCAGTGACTCCAGTCATGCAGTTCTCAACGCAGTCCAGGAGTTCAGCTCCTGCCTTTCACATCACGCTTGCCAAACCGCCTACATGCCCTTTACGCCCAATAATTCCGAACCACGCTCGCAACTTACGTGTTCCCGCGGCTGCTGGCCCGTACTTAGC
+
CCCCCGGGGGGGEFFGGGGFGGGFGGGGGGGGGGGGGGGGGGGGGGGGGGGGGGGGGFGFGGGGGGGGGGGGGGGGGGGGGGGGEGGGCFGGGGGGGGGGGGGGGGGGGGGGGGGGGFGGGGGGGGGGGGGGGGG<D4=FFGGFGGGEGFGFEDGFDGGGFGFGFFGDFGGGF>)=EFFFDFFFGF,;DE8DGGGGGGGGGEGFGFF*8CAC>F,3C5EFBGFF2:<=<C>FEBE4@@GGGDBB)09?FGF(466;>6@@?>C6):76AA<?(47:>F6;9>FBF?2:(:(404(07*)::
@M03364:396:000000000-C9LGT:1:1101:13446:6306 2:N:0:10
GGACTACACGGGTATCTAATCCTGTTCGCTCCCCCAGCTTTCGCGCCTCAGCGTCAGTGGTGGCCCAGAAGGCCGCCTTCGCCACCGGTGTTCTTCCCGATATCTGCGCATTCCACCGCTACACCGGGAATTCCGCCTTCCCCTACCACACTCGAGCCCGCCGGTATCGGAGGCTCGCCGGGGTTGAGCCCCGGGCTTTTACCTCCGACCTAACGGGCCGCCTACCCGCGCTTTACGCCCCATGAATCCGGATACCGCCCGCCCCCTTCGTCTTACCCCCGCCGCTGGCACGCACTTCCCC
+
CCCCCGGGGGGGGGGGGGGGGGGGGGGGGGGGGGGGGGGGGGGGGGGGGGGGGGGGGGGDGGGGGGGGFFGGGGGGGGGGGGGGGGGGFGEGGGFGGGGGGGGGGGGGGGGGGGGGGGGGDGGGGDGGGGGGGGFGGFGGGGGFGGG8EFGFG=FFGGGGGGFDEEGGDGEDDGFGGFG5=?C=88,.4@FCCGGG)CGGCAFAGFF9BGF90>C1CBEGFG?(8*2.(),,-2-6<BGGC1:7*64:?C/(,135)4(((-:6D*)(4-4(3()5:+4(49(791-2324(,((001)22
@M03364:396:000000000-C9LGT:1:1101:25467:6307 2:N:0:10
GGACTACTCGGGTATCTAATCCTGTTTGATTCCCGCACTTTCGAGCCTCAGCGTCAATCCCACCCCAGGAGACTGCCTTCGCAATCGGAGTTCTTCGTCATATCTAAGCATTTCACCGCTACACAACGAATTCCATCTCCCTTGTGTGTATTCAAGAACGGCAGTATCAACGGCATGACCGCGTTGGGCACGGACATTTGACCGCTGACTTACCCTCCCGCCTACGCTCCCTTTAAACCCAATCAATCCGGATACCGCCCGGTTCCCCCGTCTTACCCCGGCTGCTGGCCCGGGGTTTACC
+
CCCCCGGGGGGGFGGGGGGGGGGGGGGGGGGGGGGGGGGGGGGEGGGGGGGGGGGG7@FGGGGGGGGGGGGGGGGGGGGGGGGEGGGG,FGGGGGGGGGGGGGGGGCDGGGGGGFGGGGGGGGGGCFGGGGGGGDCG;DFGGBDGGGGGFFFFEGFA@GGDGFGGGGGGGGGFGFGGFGGGGG>EED>F,4@DCGGGGGGGCCBGE>(0:@:>F+;C?GGFG;D=3206C?=A@2))-;EE?F(/5>BFDD(4,)4@;(-39*-9E*461316<)5:6:(91(-4:4(((--9(-07)(*2
@M03364:396:000000000-C9LGT:1:1101:7834:6337 2:N:0:10
GGACTACAAGGGTATCTAATCCTGTTCGCTCCCCACGCTTTCGCTCCTCAGTGTCAGTAACGGCCCAGAGACCTGCCTTCGCCATTGGTGTTCTTCCCGATATCTACACATTCCACCGTTACACCGGGAATTCCAGTCTCCCCTACCGCACTCAAGCCCGCCCGTACCCGGCGCGGATCCACCGTTAAGCGATGGACTTTCACACCGGACGCGACGAACCGCCTACGAGCCCTTTACGCCCAATAAATCCGGATAACGCTGTCACCCTACGTATTCCCGCGGCTGCTGGCCCGTCTTTGGC
+
CCCCCGGFFGFGFGGGGGGGGGGGGGGGGGGGGGGGGGGGGGGGGGGGGGGGGGGGGGGGGGGGGGGGFGGGGEGGGGGGGGGGBEGGFGGGGEFGGGGGGDGGFGGFFGGGGGGGGGFGGGGGGGGEEGGGGGGFGGGGGGGFGFGDEEGFGFGFGGGGGGFGGGGGGGGGFGFGEDEGGFFCGEC;FGE<FC=6CGGGGFGFGF346CBGF):6C1CGFGFF(28)4DBFFBF9A?GGGF(.6).6FGG01(3<FB;<(,3):9987B<(,6:-)<13(449BF0>??(49(())/)09
@M03364:396:000000000-C9LGT:1:1101:25828:6348 2:N:0:10
GGACTACCCGGGTTTCTAATCCTGTTCGCTCCCCACGCTTTCGCTCCTCAGCGTCAGTAACGGCCCAGAGACCTGCCTTCGCCATTGGTGTTCTTCCCGATATCTACACATTCCACCGTTACACCGGGAATTCCAGTCTCCCCTACCGCACTCAAGCCCGCCCGTACCCGGCGCGGATCCACCGTTAAGCGATGGACTTTCACACCGGACGCGACGAACCGCCTACGAGCCCTTTCCGCCCAATCAATCCGGATCACGCTTGCACCCTACGTCTTGCCGCGGCTGCTGGCCCGTATTTGGC
+
CCCCCGGGGGGGGGGGGGGEFGGFGGGGGGGGGGGGGGGGGGGGGGGGGGFGGGGGGGGGGGGGGGGGGGGGGGGGGGGGGGGEGGGGFGGGGGGFFFGGGGGGFGGGGGGGGGGGGGFGGGGGGGGGCGGGGGGGGFGGGGGFGGGGGFGAFBDCGGGGGGFGGBEGGGGGFG>G5?EGGGG=8C*6ACE3DGG*<GGGGFGFGEF9>DFGF):430C:(9;???8.-9>FFF?)618CE0:BF82>@F<0<B9(5<BFFBF2FGGFFF?8:1:).<9934>;9B???:3(02(0)*)27
@M03364:396:000000000-C9LGT:1:1101:4619:6366 2:N:0:10
GGACTACAGGGGTTTCTAATCCTGTTCGCTCCCCACGCTTTCGCTCCTCAGCGTCAGTAACGGCCCAGAGACCTGCCTTCGCCATTGGTGTTCTTCCCGATATCTACACATTCCACCGTTACACCGGGAATTCCAGTCTCCCCTACCGCACTCAAGCCCGCCCGTACCCGGCGCGGATCCACCGTTAAGCGCTGGACTTTCACACCGGACGCGACGAACCGCCTACGAGCCCTTTACGCCCAATAAATCCGGATAACGCTTGCACCCTCCGTATTACCGCGGCTGCTGGCACGTAGTTCGC
+
CCCCCGGGGGGGFGGGGGGGGGGGGGGGGGGGGGGGGGGGGGGGGGGGGGGGGGGGGGGGGGGGGGGGCGGGGGGGGGGGGGGGGFEGFGGGGGGFGFGGGGGGGGGGGGGGGFDGGGGDEGGGGGEEGGGGGGDFDFGGGGGFGGG=8BGFGFGFGGGGCE5DGCEGCGDC?GBD=5?F6CGCFC<8FF:)9EE5FFFGGEGEF>E;0<071)22>7=E;GFF:C2.->2?33:<A?EGGF:B)))6BD5((-,46411:<8)2CGB(444((5)5<(4(-3-1:84:B(51((007439
@M03364:396:000000000-C9LGT:1:1101:13093:6371 2:N:0:10
GGACTACAAGGGTATCTAATCCTGTTCGCTCCCCAAGCTTTCGCTCCTCAGCGTCAGTAACGGCCCAGAGACCTGCCTTCGCCATTGGTGTTCTTCCCGATATCTACACATTCCACCGTTACACCGGGAATTCCAGTCTCCCCTACCGCACTCAAGCCCGCCCGTACCCGGCGCGGATCCACCGTTAAGCGATGGACTTTCACACCGGACGCGACGAACCGCCTACGAGCCCTTTACGCCCAGGAAATCCGGACAACGCTCGCCACCTACGTATTACCGCGGCTTCTGGCCCGTAGTTGGC
+
CCCCCGGGGGGGG?FGGGFGGGGGGFGGGGGGGGGGGGGGGGGGGGGGGGGGGGGGGGGGGGGGGGGGGGGGGGGGGGGGGGGGGGGGGGGGGGFFGGGGGGGGGFGGGGGGGGGGGGGGGGGGGGGGGDGFGGGGGGGGGGGFGGGGG>FFGDGFGGGGGGEGGGGGGGGGEEAG=;EFCGGF>E*:CFEGCCEFFGGFGFGEF=>B6D;E9<E;<;EGFG>03;?54DBF,48AFBGGG:?(5(.4BDDB39(4>B>(49C>3CC1(((.).,):C1139B((.):7:?60(-).*)*2
@M03364:396:000000000-C9LGT:1:1101:18736:6391 2:N:0:10
GGACTACACGGGTTTCTAATCCTGTTTGCTCCCCCGACTTTCGCGCCTCAGCGTCAGTGCTGTTCAAGGAATCCGCCTTCGCCTCCGGTGTTCTATAGGATATCAACGCATTTCACCGCTACACCCTATATTCCGCTTCCCTCTCCCAGACTCGAGTCCTGTAGTTTCAGACGCACTTTCCGGGTTGAGCCCGGAGATTTCACATCTGACACGCAAGACCGCCTACGCGCCCTTTACGCCCAGTAACTCCGACCCACGCTTGCGCCCTCTGTATTCCCGCGGCTGCTGGCCCCGAGTTAGC
+
CCCCCGGGGGGGGGGGGGGGGGGGGGGGGGGGGGGGGGGGGGGGGGGGGGGGGGGGGGCE@FFGGCFGGGGGGGGGGGGGGGGGGGGGGGFGGGFC<@,FGDEFFGGGGGGGGGGGGGGGGGGGGC+AEFGGGG8+@+=DGGGFF=D,3;FFGBDDFGGFG,;FGAFGFFCGFFAGGFCFFCC@ECF<AFGFDEEECBFGGFGFCFFF8D@FF>*6C@GGBGF@;:;A6DFF>7:4A?GGGFF>6:-5@F*((((,049:(,845?D3?4864>F)-<2;4,3(-,)).4<0244)75)*0
@M03364:396:000000000-C9LGT:1:1101:17610:6395 2:N:0:10
GGACTACCGGGGTATCTAATCCTGTTCGCTCCCCCAGCTTTCGCGCCTCAGCGTCAGTGGTGGCCCAGAAGGCCGCCTTCGCCACCGGTGTTCTTCCCGATATCTGCGCATTCCACCGCTACACCGGGAATTCCGCCTTCCCCTACCACACTCGAGCCCGCCGGTATCGGAGGCTCGCCGGGGTTGAGCCCCGGGCTTTTACCTCCGACCTAACGGGCCGCCTACGCGCGCTTTACCCCCAATGACTCCGGATAACCCTCGCCCCCTCCGTATTCCCCCGGCTGCTGGGCCGTGTTGTGCC
+
CCCCCGGGGGGGGGGGGGGGGGGGGGGGGGGGGGGEGGGGGGGGGGGGCGGGGGGGGGAFG@FGGGGG8CCFGGGGGGGGGGGGGGGGFEGGGGGGGGGGGDEGGCGGGGGGFGGGGGGGGGGGGGGGGGGGGGGGGC6FGFGFCGC<@CGFG5FEGGFGGGFGG8FGGGG>:F74/8E57852?E05?FGGGGGGDGG6+-<):>B((122)8*-/9E59D0((*-)314338)))(;:*2(.92<BFD)4:8<<?((3(-:27>),-((.(.-).*4-6>39033(((47-(,0.)4C>
@M03364:396:000000000-C9LGT:1:1101:23528:6396 2:N:0:10
GGACTACCCGGGTTTCTAATCCTGTTCGCTCCCCCAGCTTTCGCGCCTCAGCGTCAGTGGTGGCCCAGAAGGCAGCCTTCGCCACCGGTGTTCTTCCCGATATCTGCGCATTCCACCGCTACACCGGGAATTCCGCCTTCCCCTACCGCACTCGAGCCCGCCGGTATCGGAGGCACGTCGAGGGTTGACCCCGGGCTTTTCCCCCCGGCCTTACAGGACCCCCACCCCACCCTTACCGCCCATGCACGCGGGTAACGCCCGCCCCCCGCCCTATTCCCGCGGCTGCTGGCACGTAGTTGCC
+
CCCCCGG<CFEG@FGGGGGGGGGGGGGGGGGGGG@@FGGGGGGCFG@FGGGGGGGGGG,,69CF<DFG9FCEF8@EGGGGGGFGFGGGFEGGGDFEFC4FE@BED@9FGGGG;FEGGGGGGGGGCC:7@FGGGGFEEC+EFDGFFCF>D*CBG)@?FCD*BG*;F:7F**118C1/*)3*2*)1;3:(*831:*25/@FG72C(15)((18+.)+)*,2*(1,,,/(0(1-(-4,(((2**4426.)(.1)((4.4)(,(((:45E3,(-((,.)))<66901(38:3(((24(,)8*)*2
@M03364:396:000000000-C9LGT:1:1101:19488:6396 2:N:0:10
GGACTACACGGGTTTCTAATCCTGTTCGCTCCCCACGCTTTCGCTCCTCAGCGTCAGTAACGGCCCAGAGACCTGCCTTCGCCATTGGTGTTCTTCCCGATATCTACACATTCCACCGTTACACCGGGAATTCCAGTCTCCCCTACCGCACTCAAGCCCGCCCGTACCCGGCGCGGATCCACCGTTAAGCGATGGACTTTCACACCGGACGCGACGAACCGCCTACGAGCCCTTTACGCCCAATAAATCCGGATACCGCTTGCACCCTACGTATTACCGCGGCTGCTGGCACGTACTTCGC
+
CCCCCGGGGGGGGGGGGGGGGGGGGGGGGGGGGGGGGGGGGGGGGGGGGGGGGGGGGGGGGGGGGGGGGGGGGGGGGGGGGGGGCFGGFGGGGGGGGGGGGGGGGGGGGGGGGGGGGGECGGGGGGGGGGGGGGG9=BDGGGGFGGGGG*@AGBGFEGGGGGEGFEEGGGGGFGFG5;EG9FGEGGE=FFC<DEGGF>EGGFGEGD:>FGFG(7E;D>EG9GF08C804CB?1:>BFFGGGB?09)69FGGF01300-34:8;2DGG?:B?4))4:<C?;;9(--84304(,(44)7/)17
@M03364:396:000000000-C9LGT:1:1101:8685:6422 2:N:0:10
GGACTACCGGGGTATCTAATCCTGTTCGCTCCCCATGCTTTCGAGCCTCAGCGTCAGTTGCAGACCAGAGAGCCGCCTTCGCCACTGGTGTTCTTCCATATATCTACGCATTCCACCGCTACACATGGAGTTCCACTCTCCTCTTCTGCACTCAAGAAGGACAGTTTCCGAAGCAGTTCCCCGGTTAAGCCGGGGGCTTTCACGTCAGACTTATCTTTCCGCCTGCGCTCGCTTTACGCCCAATAACTCCGGATCACGCTCGCATCCTCCGTATTACCGCGGCTGCTGGCCCGGCGTTAGC
+
CCCCCGGGGGGGGDGGGGGGGGGGGGFGGGGGGGGGGGGGGGGGGGGGGGGGGGGGGGGGGGGFGGGGCF<FGFGGGGGGGGGGGGFGEGGGGGGGGGGGGGGGGGGGGGFGCFGGGGGGGGFGEFGGGGGGGGEGGFGGGGGFFFGFGFGEG<GF,@=88DD@FFGGFGG6@FFGGFGGGGDGGG7AFFGGGGGGGDFGGFG(5>=;7CEG3++11<FE@GFF=;6@9DBFFFFFFFGEC2(46<,)@FG63:(458:2412(*:C44?><6:7AAF4--440;828>:026;(0.0-9:
@M03364:396:000000000-C9LGT:1:1101:23266:6425 2:N:0:10
GGACTACCAGGGTATCTAATCCTGTTCGCTCCCCCAGCTTTCGCGCCTCAGCGTCAGTGGTGGCCCAGAAGGCCGCCTTCGCCACCGGTGTTCTTCCCGATATCTGCGCATTCCACCGCTACACCGGGAATTCCGCCTTCCCCTACCACACTCGAGCCCGCCGGTATCGGAGGCTCGCCGGGGTTGCGCCCCGGGCTTTTACCTCCGACCTAACTGGCCGCCTCCCCGCGCTTTACGCCCCATGAACCCGCATACCGCCCGCCCCCCACCACTTCCCCCGGCTGCTTGCCCGCAGTTTGCC
+
CCCCCGGGGGGGDGGGGGFGGGGGGGGGGGGGGGGGGGGGGGGGGGGGGGGGGGGGGGFEFGGGGGGGGGFGGGGGGGGGGGGGGGGGCFGGGFGGGGGFGGGGGGGDGGGGGGAFGGGGGGGGGGGGGGGGGGGGGGGGGGGFGGG8EFGFGCGFGGGGGGEGGEFGGGGG4C=F5BG*=E:<ED*,<CED3CGGC5CF?<GAGF>92C>?0>+)2.AC7D:11*()-)4-(-))-:CG5,37*6)(71),-4)(.-(((-8,>*)(-((,.6))46;(,---33).1(43((()/*):C
@M03364:396:000000000-C9LGT:1:1101:27497:6429 2:N:0:10
GGACTACCCGGGTTTCTAATCCTGTTTGCTCCCCACGCTTTCGTGCCTGAGCGTCAGTTATGTCCCAGGAGGCTGCCTTCGCCATCGGTGTTCTTCCACATATCTACGCATTTCACTGCTACACGTGGAATTCCACCTCCCTCTGACTCACTCTCGTCGAGCAGTCACATATGCCATTCCCGAGTTCAGCTCGGGGCTTTCACATCTGTCTTACTCAACCGCCTGCGCACCCTTTACGCCCAGTCATTCCTATTCACGCTCGCCCCCTCCGTCTTACCGCGGCCGCTGGCCCGGACTTGGC
+
CCCCCGGGGDFGFGGGGGFGGGGFGGGGGFGGGGGGGGGGGGGGGGGGGGGGGGGGDEF9FGGGGGGGGGGGGFGGGGGFGGGDGGGGGGGGGGGGGGGGGGGEGGGGGDGGGGGGGGGGGGFFEGFECGGGGF8EF8?FGGFFGGG,7@F*CD+:DEGGCG>GGGGGGGGGFD>FGFGGGGD78C,0<<,=@EGG*>B7C*DE7AFE2+*C482:8>FF=GF=BE5B6C01(/;CEDGGG066*7<5@D+).))6F11130:1CEGF189?<0:)6+(-4,((4((44:3(((()./.7>
@M03364:396:000000000-C9LGT:1:1101:13623:6437 2:N:0:10
GGACTACTCGGGTATCTAATCCTGTTCGCTCCCCACGCTTTCGCTCCTCAGCGTCAGTAACGGCCCAGAGACCTGCCTTCGCCATTGGTGTTCTTCCCGATATCTACACATTCCACCGTTACACCGGGAATTCCAGTCTCCCCTACCGCACTCAAGCCCGCCCGTACCCGGCGCGGATCCACCGTTAAGCGATGGACTTTCACACCGGACGCGACGAACCGCCTACGAGCCCTTTACGCCCAATAAATCCGGAAAACGCTTGCACCCTACGTATTACCGCGGCTGCTGGCCCGTAGCTAGC
+
CCCCCGGGGGGGGGGGGGGGGGGGGGGGGGGGGGGGGGGGGGGGGGGGGGGGGGGGGGGGGGGGGGGGGGGGGGGGGGGGGGGGGGGGGGGGGGGGGGGGGGGGGGGGGGGGGGGGGGG6CGGGGGGGGGGGGGGGGGGGGGGFGGGGGFGFGFDFGGGGGGEDGEGGGGDGFGFG5?GG9FGGGG:=CFEDCEGGGGFGGCGFGFFF>DFGF):732=E;GFF?C8)(9>8<(8<A?GGG08?))65@FDF:((.747??FF2FGG??BF?)6:).3(--3((2:))((.4(-,))0)2>
@M03364:396:000000000-C9LGT:1:1101:11849:6442 2:N:0:10
GGACTACAGGGGTTTCTAATCCTGTTCGCTCCCCACGCTTTCGCTCCTCAGCGTCAGTAACGGCCCAGAGACCTGCCTTCGCCATTGGTGTTCTTCCCGATATCTACACATTCCACCGTTACACCGGGAATTCCAGTCTCCCCTACCGCACTCAAGCCCGCCCGTACCCGGCGCGGCTCCACCGCTAAGCCATGGCCTTTCACACCGGACCCCACCAACCGCCTACGCGCCCTTTACGCCCACTAAATCCGGATAAAGCTTGCACCCTCCGGATTACCGCCGCTGCCGCCCCCTCCTTGTC
+
CCCCCDGFGGGGGDGGGGGGGFEFGFGFGEFGGGDGGGGGGGGGCGGDGCGGGGFGCGEFGCEGGGDGFE@<FDBEGCFFFGGE@F9<C@FGF?>BFE:CFFEFE9<,B=EFCFGGG@=>+F;FD7FG=FCGEGD<DC+CFFG?6FG+85CAGFGDGGF68FE9@CGGGECEBG>C*8?E6CF:*:*6)8+*078*;3<EF6CFGF591)(2()2(9(AGFGFB2E?)(7(4(4:AFFGGGF(.0.))16)401()*).)68C)2;C62?>(-4625?12(---(((-(((((--))/)02
@M03364:396:000000000-C9LGT:1:1101:14949:6476 2:N:0:10
GGACTACTGGGGTTTCTAATCCTGTTCGATCCCCGCACTTTCGTGCATGAGCGTCATTTACGGCTTGGTCAGCTGCCTACGCAATCGGGGTTCTTCGTCATATCTATGCATTTCACCGCTACACGACGAATTCCGCCAACCTCAACCGCAATCAAGCCCGGCAGTATCAACGGCGGAATGGAGTTGAGCTCCACGATTTGACCGCTGACTTGCAAGGCCGCCTGCCCACCCTTTACGCCCAATCCTTCCGGATACCGCCCGCCCCCTACGTAGTACCCCGGCTGCTTGCACGGATTTCCGC
+
CCCCCGGGGGGGGEGGGGFGGGGGGGGGGGGGGGGGGGGGGGGGGGGGGCFGGGGGGGGGGGGGGGGGGGGGGGGGGGGGGGFGGGGGGGCGGGGGGGGFGGGGGGGGGGGGGGGFGGGGGGGGGEGGGGGGGGGGE@CDFFF*AFGGGBGFGFFAFGGGGGFGCFGGGGGGEFBGE>FFF>9?EF8642>C;EC59CG?C>C9GFF>BGFFD4+4C:F=9DBBB*4):GF:?F<<(4EG*-3859<2?D)-2,)..3(-,3?9D8)(424)(-)6:+4(-3(4:)-58)5((4(.**)*1
@M03364:396:000000000-C9LGT:1:1101:25664:6494 2:N:0:10
GGACTACAGGGGTATCTAATCCTGTTCGCTCCCCCAGCTTTCGCGCCTCAGCGTCAGTGGTGGCCCAGAAGGCCGCCTTCGCCACCGGTGTTCTTCCCGATATCTGCGCATTCCACCGCTACACCGGGAATTCCGCCTTCCCCTACCACACTCGAGCCCGCCGGTATCGGAGGCTCGCCGGGGTTGAGCCCCGGGCTTTTACCTCCGACCTAACGGGCCGCCTACGCGCGCTTTACGCCCAGTCATTCCGCACAACGCTCGCCACCTACGTATTACCCCCGCTGCTGGCACGTGCTTTCCC
+
CCCCCGGGGGGGGGGGGGGGGGGGGGGGGGGGGGGGGGGGGGGGGGGGGGGGGGGGGFGFFGGGGGGGFGGGGGGGGGGGGGGGGGGGFGGGGGGGGGGGGGGGGGGGGGGGGGGGGGGGGGGGGGGGGGGGGGGGGDGGGGGFGGG3DFGCF5F>CEGGGGFDGGGGGGEGEGFGGEGC>=D@CG,5@FFGGCEG<FGF?<F2FFB((9424>*4C9C/491:8*403)418:5612:C*(.)1)6<BG*(4((-77-4(4:(>C4(4,,).4)643,(-44(-..56.51.((00*)20
@M03364:396:000000000-C9LGT:1:1101:4782:6503 2:N:0:10
GGACTACAGGGGTTTCTAATCCTGTTCGCTCCCCACGCTTTCGCTCCTCAGCGTCAGTAACGGCCCAGAGACCTGCCTTCGCCATTGGTGTTCTTCCCGATATCTACACATTCCACCGTTACACCTGGAATTCCAGTCTCCCCTACCGCACTCAAGCCCGCCCGTACCCGGCGCGGATCCCCCGTTAAGCGATGGACTTTCACACCGGACGCACCGAACCGCCTCCGAGCCCTTTACGCCCACCAAACCCGGCTACCGCTTGCCCCCTCCGAATTCCCCCGGCTGCTGCCACGTCTTTCGC
+
CCCCCGGFGGGGFBFFGGGGGGGEGFEGGGGGGGGGGGGGGGGG:FGGGGGGGGGGGGAEFGDDFGGG8CE<F<EFFGGGGGGG:AFFFCFGG9EEGGGGG@EFFGG9FGDGGGGGGGCDGGGG88EFE8FGC<F,4C+CE=CFCG?CEAGAF5DFF8+=>CDGG+1@C*3CBGF*4?EF,*/1=A*/;FC7*:EGDFGCF<G)2=A(4CBG(0*()(:C6>>2(;7)299BF?>943=8>,-(5(4(89)((-(,0(738(:(9CD(-,,((-(6)<,(,(-,((.4).520((07*)/9
@M03364:396:000000000-C9LGT:1:1101:14726:6506 2:N:0:10
GGACTACAGGGGTTTCTAATCCTGTTCGCTCCCCACGCTTTCGCTCCTCAGCGTCAGTAACGGCCCAGAGACCTGCCTTCGCCATTGGTGTTCTTCCCGATATCTACACATTCCACCGTTACACCGGGAATTCCAGTCTCCCCTACCGCACTCAAGCCCGCCCGTACCCGGCGCGGATCCACCGTTAAGCGATGGACTTTCACACCGGACGCGACGAACCGCCTACGAGCCCTTTACGCCCAATGAATCCGGATAACGCTTGCACCCTACGTCTTACCGCGGCTGCTGGCACGTAGTTAGC
+
CCCCCGGGGGGGEEGGGG9FGGGGGGGGGGGGGGGGGGGGGGGGGGGGGGGGGGGGGFGGGGGGGGGGGGFGGGGGGGGGGGGGGGGGGGGGGGGGGGGGGGGGGGGGGGGGGGGGGGGGGGFGGGGGGGGGGGGGGGGGGGGFGGGGGFGFGFGFGGGGGGFGGEGGGGEGFGFGEFGGGGGGFGC=FFC*;CCCFFGGGEGFGFF>;GBC():253EG9DBF<;<5?D9BFBFAFFGGG,(4?A>>FFG;3??)949B?BF2FFD1<B?.(4:42C4(37906:280(.4::4089);>
@M03364:396:000000000-C9LGT:1:1101:22811:6521 2:N:0:10
GGACTACCAGGGTTTCTAATCCTGTTCGCTCCCCCAGCTTTCGCGCCTCAGCGTCAGTGGTGGCCCAGTAGGCCGCCTTCGCCACCGGTGTTCTTCCCGATATCTGCGCATTCCACCGCTACACCGGGAATTCCGCCTTCCCCTACCCCACTCGAGCCCGCCGGTATCGGAGGCTCGCCGGGGTTGAGCCCCGGGCTTTTACCTCCGACCTACCGGGCCGCCTCCCCGCGCTTTACGCCCCATGAAACCGCATAACGCCCGCCCCCTCCGTATTACCCCCGCCGCCTGCACCTAATTACGC
+
CCCCCGGGGGGGGGGGGGGGGGGGGGGGGDGGGGGGGGGGGGGGGGGGGGGGGGGGCFG@GCGGGGGG,CFFGGGGGGGGGGGGGGGGCGGGGGGGGGGGGGCFGGGGGEGGGGGGGGGGGGGGGGGGG>FEFGGGECDGGGGFGGF,>@GDG=FDGGGGGGEGG@FG85;CBG(9:3?ECDC<1?,,6EFCD==ED5C67<CBCFF99G6F:5C3C(:*4C0(4*4)()4(444),4?>/412*)).8C3(33),)4(((-29C*)--9((,().4+(,-4((4(--1.4((()*0*)*9
@M03364:396:000000000-C9LGT:1:1101:13602:6525 2:N:0:10
GGACTACCCGGGTTTCTAATCCTGTTCGCTCCCCACGCTTTCGCTCCTCAGCGTCAGTGCTGGCCCAGAAGGCCGCCTTCGCCACCGGTGTTCTTCCCGATATCTGCGCATTCCACCGCTACACCGGGAATTCCGCCCTCCCCTACCGCACTCGAGCCCGCCGGTATCGGAGGCTCGCCCGGGTTGAGCCCCGGGCTTTTCCCCCCGAACTAACGGGCCGCCCTCCCGCGCCTTTCCGCCCATGAATTCGGATACCGCCCGCCCCCCTCCTATTTACCCGGCAGCTGGCCCCCACTTTGCC
+
CCCCCGGEEFEGGDGGGGFGGGGGGGCFGGGGGGGGGGGGGGGG7FGGGGGGGGGGGG,,6CF,FFGGC,6BFGEGGGGGGGGGGCGGFFGGG,DFF8:FFGGGGGGGEGGG,FFGG7B=CGGGF+FGEGGGGG8FC+6FF6CA=CF+5:FBFB>D7@E5EF4DGEFCEEEGAC6<E3C*:::4;*2./;FG3CE5);EG+)<(CD>2(9:+3<A(C;E*3>2((/-)4),(-1))),2?:6(4*65)1**--())0-(,,4:;G8)(((()).).6+.((1(((,,(4(((((-)*/.*2
@M03364:396:000000000-C9LGT:1:1101:22967:6537 2:N:0:10
GGACTACTGGGGTTTCTAATCCTGTTCGCTCCCCCAGCTTTCGCGCCTCAGCGTCAGTGGTGGCCCAGAAGGCCGCCTTCGCCACCGGTGTTCTTCCCGATATCTACACATTCCACCGTTACACCGGGAATTCCAGTCTCCCCTACCGCACTCAAGCCCGCCCGTACCCGGCGCGGATCCACCGTTAAGCGATGGACTTTCACACCGGACGCGACGAACCGCCTACGAGCCCTTTACGCCCAATCAATCCGGATAACGCTTGCCCCCTCCGTATTCCCGCGGCTGCTGGCACGTACTTCGC
+
CCCCCGGGGGGGGGGGGGGGGGGGGGGGGGGGGGGGGGGGGGGGGGGGGGFGGGGGGFGGGGGGGGGGGFFFGGGGGGGGGGGGGGGGFGGGGGGGGGGFGGGGGGGGGGGGGGGGGGG>EGGGGGGGGGFFFGGGGGGGGGGFGGGEGBGFG@:AFFGGGGFGG7EGGGDG6C>C*5=C+>CBFG:3:FE<FEEFGGFGG2F4CE>60>9C60?->2CE;DF1:C<3(14:::?FF?GGGB(4).,.6CC03(()1-3:8?F2CEC((-(-424)63,4(392,().423<B<()0*)*1
@M03364:396:000000000-C9LGT:1:1101:24476:6568 2:N:0:10
GGACTACCAGGGTATCTAATCCTATTTGCTCCCCACGCTTTCGTGCCTCAGCGTCAGTCACAGGCCAGGCGGCCGCCTTCGCCACTGGTGTTCTTCCATATATCTACGCATTTTACCGCTACACATGGAGTTCCACCGCCCTCTCCTGGCCTCTAGCCTGCCAGTTTCCAAAGCCTGTACCGGTTGAGCCGGTACCTTTCCCTTCCGGACTAACAGGCCGCCTACCCCCCCTTTACGCCCACGCATTCCGGATACCGCCTGCCCCCCCCGGGATCACCCCGCCGGCTGCCCGGGCGTCGCC
+
CCCCCGGGGGGGFGGGGGGGGGF,EFGGGGGGGGGGGGGGGGGFGGGGGGGGGGGGEEC6FCG,CFGGGGDGGGGGGGGGGGGGGFGGFGGGG@FGGGAFGFFGFGGGGGGGG9@FFGGGGGGG@8FGG<FGGGGGG+=FFGG??F,,,3@=FFGFGGGGGGFGF,EFGG9@AG<*4<,@C5?3>C?4*>89/*4,+2<,,0,*2))(/),+))+)//A53D1(,2,)(14(48))-4EE5(((.(4)/*)((,))0(4,4:A(9?1,4(((-4((.*.(4(-((((4((4(2(()0)-)1
@M03364:396:000000000-C9LGT:1:1101:7991:6609 2:N:0:10
GGACTACAAGGGTTTCTAATCCTGTTCGATCCCCGCACTTTCGTGCCTGAGCGTCAGTATGGAGCCGGTATGCTGCCTTCGCAATCGGAGTTCTGCGCAATATCTAAGCATTTCACCGCTACACATGGAGTTCCACCGCCCTCTCCTTTCCTCCAGCCTGCCAGTTTCCAAAGCCTGTACCGGTTGAGCCGGTACGTTTCACTGCAGACCTTACCGGCCGGCCTACCCCCCTTTACGCCCCATCATTCCGGCTAACGCCCGCCACCCACCGTTTACCCGGGCCTGTTGGCCGTGGTTTGGC
+
CCCCCFGG@CEGD6CFGGEGGDFGGGFE<EGGGGDG+CFFGGG@B;DF,AEFGGGGG,E<C,,9EFE@F+,9CEEGGGGGGG:=?FGG,@FE?<;F7=++85@FF,9AFFGGGGGGGGGGGGGG,=FGC8FFGGG,66+FGGFF?G,,,5DDB)D?>D,=6@;=@==EGC,3;<=+@@,@:+=@C*,03@3037C**??7,*2*;8;*(*0,.;,()-=*(2(((*(0(:(11:))(,:C/4((*)))80),(-,(04,(,4?>CF*(-((,,4().+(((-7(,)))(.,,(((0<)(*2
@M03364:396:000000000-C9LGT:1:1101:11746:6610 2:N:0:10
GGACTACCCGGGTTTCTAATCCTGTTCGCTCCCCACGCTTTCGCTCCTCAGCGTCAGTAACGGCCCAGAGACCTGCCTTCGCCATTGGTGTTCTTCCCGATATCTACACATTCCACCGTTACACCGGGAATTCCAGTCTCCCCTACCGCACTCAAGCCCGCCCGTACCCGGCGCGGATCCACCGTTAAGCGATGGACTTTCACACCGGACGCGCCGAACCGCCTACGAGCCCTTTACGCCCAATAAATCCGGAATACGCTTGCACCCTACGTATTGCCGCGGCTCCTGGCACGTATTTTGC
+
CCCCCGGGGGGGGGGGGGFGGGGGGGGGGGGGGGGGGGGGGGGGGGGGGGGGGGGGFGGGGGGGGGGGGGGGGGGGGGGGGGGGGGGGGGGGGGGGGGGGGGGGGGGGGGGGGGGGGGEDGGGGFGGGGGGGGGGGFDDFGGGFFGG>EEGFGF6AFGGGGGFGGCEGGGGGFG@GCAEG6EG:EEC3FF**<EECGFGGGFGFGF5;>GFG>)?930CGFGFF0240:G;?(4:9B?GEGB(8)264?D3604(,=:3603C)CGGF?B0..54)4<0-(-09((().,(.(((199)02
@M03364:396:000000000-C9LGT:1:1101:8202:6617 2:N:0:10
GGACTACAAGGGTATCTAATCCTGTTCGATACCCGCACTTTCGAGCTTCAGCGTCAGTAACGCTACGGTAAGCTGCCTTCGCAATCGGGGTTCTTCGTGATATCTAAGCATTTCACCGCTACACCACGAATTCCGCCTACCTCCAGCGCACTCAAGTCATCCAGTTCGCGCTGCAGTGCCACGGTTGAGCCGCGGCATTTCACAACACGCTTAACCGACGGCCTACGCTCCCTTTAAACCCAATAAATCCGGTTCACGACCGGACCTTCCGGATTACCGCGGCTGCTTGCACGGGCTTACC
+
CCCCCFGGGGGGGGGGGGFGGGG9FGGGGGGGGGGGEGGGGGEFFEFCGGGGGGGGGGGGGGGGGGDGGGGGGGGGGGGGGGGDGGFEFGGGFGGGGGGGGGGGFGGGGGGGGFGGGGEGGFF?FGGGGFFGGGGGDCDGGGDFCFF>GFD=,1=:@D8C@FBFGGGGGGGEFDCFGFGGAGGCGGC@A:<DGGGGDDGFGEGFGFF@@G<E@;+7C3EG0<0:BGFF?GFFFFB>A)CFG??<?>46FFD9(((6@B(4>>*41C47(38((,8).3:>346(((5)342<?B()08)0*
@M03364:396:000000000-C9LGT:1:1101:6794:6620 2:N:0:10
GGACTACACGGGTATCTAATCCTGTTTGCTCCCCACGCTTTCGAGCCTCAGTGTCAGTTACAGTCCAGAAAGGCGCCTTCGCCACTGGTATTCTTCCTAATCTCTACGCATTTCACCGCTACACTAGGAATTCTCCTTTCCTCTCCTGCACTCTAGATATCCAGTTTGGAATGCAGCACCCAGGTTAAGCCCGGGCATTTCACATCCCACTTAAATATCCACCTACGCTCCCTTTACGCCCAGTCAATCCGGACAACGCTTGCCACCTACGTATTACCGCGGCTGCTGGCACGTAGTTCGC
+
CCCCCGGGGGGGGGGGGGGGGGGGGDGGGGGGGGGGGGGGGGGGGGGGGGGGGGGGGFGGGGGGGGGGGGGGGGGGGGGGGGGGGGGGGGGGGGGGGGGGFGGGGGGGGGGGFGGGGGGGGGGGGGGGGGGGGGGGGFGGGGGFGGGGGFGEC>CF;FGGGGFGGGGGGFGG?FEFGFGGGFG:FG,:FFFFGGEGGGGCFFGEFAFFFG9EE+,;+AEG?GFBFDAEAD=FD@BEF@GGG5=E*>19FFG019(6:9;@;0CE7<F2(3344<:>AFB>FFF>6<7>(4(5?F7)77)1/
@M03364:396:000000000-C9LGT:1:1101:20445:6626 2:N:0:10
GGACTACCGGGGTATCTAATCCTGTTCGATCCCCGCACTTTCGTGCATGAGCGTCATTTACGGCTTGGTCAGCTGCCTACGCAATCGGGGTTCTTCGTCATATCTATGCATTTCACCGCTACACAACGAATTCCGCCAACCTCAACCGCAATCAAGCCCGGCAGTATCAACGGCGGAATGGAGTTGAGCTCCACGATTTGACCGCTGACTTGCCAGGCCGCCTGCCCACCCTTTACACCCAATAAATCCGCGTAACGCTGGGATCCTCCGTATTACCGCGGCTGCTGGCCCGGGGTTTGCC
+
CCCCCGGGGGGGGGGGGGGGGGGFGGGGGGGGGGGGGGGGGGGGGGGGGGFFGGGGGGGGGGGGGGGGGGFGGGGGGGGGGGGGGGGGGGGGGGGGGGGGGGGGG;EGGGGGGGGGGGGGGGGGGGGGGGGGGGGGE8?GED>*=@FGGFEDG@7A:CFEEEFGCGFGGGGGFGFGGFGGE6C<CC,.A8CGGGGGGGGGF>C>DFB;?7<E4/<4FBGDBG<1:*()-9<0:DFF>BGG*873?9<<FG*(((-(.2((-4*5>F:.412.(44<A/4-40(4())(((-(,,(0)),0:
@M03364:396:000000000-C9LGT:1:1101:26092:6637 2:N:0:10
GGACTACTGGGGTTTCTAATCCTATTTGCTCCCCACGCTTTCGTGCCTCAGCGTCAGGTACAGGCCAGGCGGCCGCCTTCGCCGCTGGTGTTCTTCCACATCTCTACGCATTTCACCGCTACACTAGGAATTCCATTCTCCTCTCCTGCACTCTAGACTTCCAGTTTGAAATGCAGCACCCAAGTTGAGCCCGGGTATTTCACATCTCACTTAAAAGTCCGCCTACGCTCCCTTTACGCCCAGTAAATCCGGACAACGCTCGCCACCTACGTCTTACCGCGGCTGCTGGCACGTAGTTCGC
+
CCCCCGGGGGGGBFGGGGGGGGG9FGGGGGGGGGGGGGGGGGGGGGGGGGGGGGGGGDGGGGGGGGGGGGGGGGGGGGGGGGGGGGGGGGGGGGGGGGGGGGGGGGGGGGGGGGGGGGGGGGGGGGGGGGGGGGGGFGGGGGG9DGGGGFGFGDDD9EFGGGFGGGGGGGGGFF<GGFGGGCCFGGCCCFFGGGDEGGDFGEGFGFFF5C4@*+,1B@FGFGF@<C?>2CBFFFF4C;GEG;;@=>9AFGD91>96F;>B63?;*AF?(4(.(4<5:<:>>;9>>F>DFF04??.)8/)97
@M03364:396:000000000-C9LGT:1:1101:24591:6645 2:N:0:10
GGACTACTAGGGTATCTAATCCTGTTCGCTCCCCACGCTTTCGCTCCTCAGCGTCAGTAACGGCCCAGAGACCTGCCTTCGCCATTGGTGTTCTTCCCGATATCTACACATTCCACCGTTACACCGGGAATTCCAGTCTCCCCTACCGCACTCAAGCCCGCCCGTACCCGGCGCGGATCCACCGTTAAGCGATGGACTTTCACACCGGACGCGACGAACCGCCTACGAGCCCTTTACGCCCAATAAATCCGGATAACGCTTGCACCCTACGTATTGCCGCGGCTGCTGGCCCGTAGGTAGC
+
CCCCCGGGGGGG@GGGGGEGGGGGGGGGGGGGGGGGGGGGGGGGGGGGGGGGGGGGGDFGGGGGGGGGGGCGGGGGGGGGGGGGEGGGGGGGGGGGGGGGGGEGCGGGGGGGGGGGGGGGCGGGGGGGGGGGGGGDFFFGGGGFGGGGGEGFGD8FFGGGGGFGFEGGGGEE>E=D5?EF9CF@CC*6@?CC8CE*<FGFGFG<C>8>9D(145C3C0?C1DB08AB)4>>???F9A,2?E?(4)5)4@DC9440)*3401,22CGD?<F:4)64).<992((-,8,87(,363(.)1)77
@M03364:396:000000000-C9LGT:1:1101:22621:6680 2:N:0:10
GGACTACTCGGGTTTCTAATCCTATTTGCTCCCCACGCTTTCGTGCCTCAGCGTCAGGTACAGGCCAGGCGGCCGCCTTCGCCACTGGTGTTCTTCCATATCTCTGCGCATTTTACCGCTACACATGGAGTTCCACCGCCCTCTCCTGTCCTCAAGTCTGCCAGTTTCTGAATCATAAATGAGTTGAGCTCATCCCTTTGCCTTCAGACTTGCACAGCCGCCTGCCCACCCTTTACGCCCACTCATTCCGGATAACGCTTGCCACCCACGTATTACCGCGGCTGCTGGCACGGAGTTCCGC
+
CCCCCGGGGGGGGGGGGGGGGGGFGGGGGGGGGGGGGGGGGGGGGGGGGGGGGGGGCFGGGGGGGGGGGGGGGGGGGGGGGGGGGGGGGGGGGGGGGGGGGGGGGGGGGGGGGGGGGGGGGGGGGFGGGGGGGGGGGGDGGGGFGGGFFFGDFFFFGFGGGGF?FGGGFGF9CGFG7BCGG7FGGGF@FDFFGGFFGGGGGFBEGFF6>DEC;;EEGFGG@D9?@*3=<C@@FEE31(C:<;(629??FG)(-26<>940-4@<FF*,434().).6*((,4,9B:)31()-((,0.*)/1
@M03364:396:000000000-C9LGT:1:1101:19434:6689 2:N:0:10
GGACTACTAGGGTTTCTAATCCTGTTCGCTCCCCCAGCTTTCGCGCCTCAGCGTCAGTGGTGGCCCAGAAGGCCGCCTTCGCCACCGGTGTTCTTCCCGATATCTGCGCATTCCACCGCTACACCGGGAATTCCGCCTTCCCCTACCACACTCGAGCCCGCCGGTATCGGAGGCCCGCCGGGGTTGAGCCCCGGGCTTTTACCTCCGACCTAACGGGCCGCCTACGCGCGCTTTACGCCCACTGCATCCGGATACCGCTCGCCCCCCACGGATTACCCCGGCTGCTGGCCCCGCTTTCTCC
+
CCCCCGGGGGFGGGGGGGGGGGGGGGGGGGGGGGGGGGGGGGGGGGGGGGGGGGGGGGGDFGGGGGGGGGGGGGGGGGGGGGGGGGGGCFGGGFFGGGGGGGGGGGGGGGGGGGGGGGGGGGGGGGGGGGGGGGGGG:?GGGGFGGGFGFGDC0C>GDGGGGEGGGGGGGGGAF(97;C/=8C:B825?EGGGEEG3ECF:7F9DF@>9D6+8F:;*2C/3D134/3.19;3(4)-81E?*,4:*564?D),4<)4.3(4((2:58)(,(,(-8)5<:4(-((-(,).,81112(07=)?:
@M03364:396:000000000-C9LGT:1:1101:18766:6727 2:N:0:10
GGACTACAGGGGTATCTAATCCTGTTTGATACCCGCACTTTCGAGCCTCAGCGTCAGTAACGCCCCAGATGCCTGCCTTCGCCACCGGTGTTCTTCCCGATATCTGCGCATTCCACCGCTACACCGGGAATTCCGCCTTCCCCTACCACACTCGAGCCCGCCGGTATCGGAGGCTCGCCGGGGTTGCGCCCCGGGCTTTTACCTCCGACCTACCGGGCCGCCTACGCGCGCTTTACGCCCAATGCATCCGGATACCGCCCGCCCCCTACGTATTACCCCGGCCGCTGGCACCGTCTTCGCC
+
CCCCCGGGGFGGGGGGGGGGGGGGGGGGGGGGGGGGGGGGGGGEGGGGGGGGGGGGGGGGGGGGGGGGF?FGGGGGGGGGGGGGGGGGFGGGGGGGGGGGGCEGGGGGGGGGGGGGGGGGEGGGGGGGEEGGGGGGGFGGGGGFGGGDGDGFGFGFGGGGGGFGGGGGGE5BBE9FEFGGEEDFCC*.>FGGGGDGGGGG7>G2>>51;C96(8*2C;8:>G2342459)1(462::<GG828>9:<<F</14??))-(449EFGD7(82.364)64+3,1217(,(46(.(-((001(*9
@M03364:396:000000000-C9LGT:1:1101:16173:6746 2:N:0:10
GGACTACTAGGGTTTCTAATCCTGTTTGCTCCCCGCACCTTCGCACCTCAGCGTCAGTCGTCTGCTGGAAACCTGCCTTCGCCATCGGTGTTCTTCCTGATATCTACAGATTTCACCCCTACACCAGGAATTCCGGTTCCCCCTCAGCGACTCCAGTCCGCCAGTTCCAAGCGCAGTTCAGGGGTTGAGCCCCTGGCTTTCACGCCTGGCTTGACAGACCGCCTACATGCCCTTTACGCCCAATGATTCCGAACAACGCTCGCACCTTACGTGTTACCGCGGCTGCTGGCACGTCTTTGTC
+
CCCCCGGGGGGGGGGGGGGGGGGGGGGGGGGGGGGGGGGGGGGGGGGGGGGGGGGGGGGGGGGGGGGGGGGGGGGGGGGGGGGGGGGGFEGGGGGGGGGGGFGGGGGGGGGGGGGGGGGGGGGGGGGGGGGGGGGCEGGGGGGFGGGGGFGFGDCDFGGGGGFGGGGGGGGGDGFGGFGFGFGEEGE@AFGGGGGGGGGGGFGFGFFDBGBGB;CEGFGG9DFFFGFF6C@@EFFFFFGGGBF:?)69BFC(-9(4F>>:B>?3DGF4.52,(.(6>?4239;>>().48242,(.01)22
@M03364:396:000000000-C9LGT:1:1101:23573:6761 2:N:0:10
GGACTACCAGGGTTTCTAATCCTATTTGCTCCCCACGCTTTCGTGCCTCAGCGTCAGGTACAGGCCAGGCGGCCGCCTTCGCCGCTGGTGTTCTTCCACATCTCTACGCATTTTACCGCTACACATGGAATTCCACCGACCTCTCCTGTCCTCAAGCCGTGCAGTTTCCAAAGCCTGAACAGGTTGGGCCGGTCCCTTTTCCTTCAGACTTGCACCGCCGCCAGATCGCCCGTTAAGCCCAAACAGTTCCAATAACGCTTCGCACCTTCGGATTATCCCGCCTGATTGCACTTGGGTTCCC
+
CCCCCFGG8E@FCFFGGGGGGGFAEGF<EDGCFFGECGGEFC:C4@FFFGGGGGGGG86CFCGFC@@F,C:@CE:FGGGDFGGEGCEFFFG>DFGGGCAFFGGGCFGGGGCG9<@FE8ECCFDG,,C,=,:D,FDAF:=FGGGFFDC=;*@7,*=9@F+++3*+@,@@FF>5;C@CFA66,1*761*/;F*)/4:68BFG+;+)+*2?)29+/*+(12**(/(((+()(14(,((,).3//(.37(6)1*0.6:).0-(-((2()2*).((4-(,))+.(,--4())-))5-.6))).(27
@M03364:396:000000000-C9LGT:1:1101:26349:6793 2:N:0:10
GGACTACAGGGGTTTCTAATCCTGTTCGCTCCCCCAGCTTTCGCGCCTCAGCGTCAGTGGTGGCCCAGAAGGCCGCCTTCGCCACCGGTGTTCTTCCCGATATCTGCGCATTCCACCGCTACACCGGGAATTCCGCCTTCCCCTACCACACTCGAGCCCGCCGGTATCGGAGGCTCGCCGGGGTTGAGCCCCGGGCTTTTCCCTCCGACCTAACAGCCCGCCTGCTCACCCTTTACGCCCAATCACTCCGTCTACCGCTCGCCACCTACGCATAACCGCGGCTGCTTGCACGTAGTTAGCC
+
CCCCCGGGGGGGFDGGGGGGGGGFGGGGGGGGGGGGGGGGGGGGGGGGGGGGGGGGFFGGGGGGGGGGGDGGGGGGGGGGGGGGGGGGFEGGGGGGGGGGGGGGGGGGGGGGGGGGGGGGGGGGGGGG@FGGGGGGGF>FGGG?7EGCGFG@5:0<FGGGGGFGGBCFGGGGAEDGGFGEG5C=5C::F;*C<EGGG>GG+5C2C@>0-99F)7+.*-?79GBFF+4991848>42::EE/(4<:(6<@G*4:(-.71(,49?(9C5(40((1(),.*---4-46)-4:),3.((00*)29
@M03364:396:000000000-C9LGT:1:1101:4885:6795 2:N:0:10
GGACTACTGGGGTATCTAATCCTGTTCGCTCCCCACGCTTTCGCTCCTCAGCGTCAGTAACGGCCCAGAGACCTGCCTTCGCCATTGGTGTTCTTCCCGATATCTACACATTCCACCGTTACACCGGGAATTCCAGTCTCCCCTACCGCACTCAAGCCCGCCCGTACCCGGCGCGGATCCACCGTTAAGCGATGGACTTTCACACCGGACGCGCCGAACCGCCTACGAGCCCTTTACGCCCAATAAATCCGGATAACGCTGGCACCCTACGTATTCCCGCGGCTGCTGTCCCGTAGTTAGC
+
CCCCCGGGGGFGGCGGGGFGGGGFGGGGGGGGGGGGGGGGGGGGGGGGGGEEFGGGGGGGGGGGGGGGGGFGGGGGGGGGGGGGGGGGGGGGGGGGGFGCGGGGGDFGGGGGGGGGGGGGEGFGGGGGG7FFGGGFAAFGGGGF?FGEGFGFGFGFGEGCEGFGGGGGGGGGFE=G=5EC9F44CC<3;C*5CEGGDFEGGCGFGFE>9G6G9)8392CE9C;::E?32D9??7?4>(8CGB6(05.:FG5343()91;?(-;.9EC:(234>A:459(7(((42()..).568()0*67C
@M03364:396:000000000-C9LGT:1:1101:3582:6797 2:N:0:10
GGACTACCGGGGTATCTAATCCTATTTGCTCCCCACGCTTTCGTGCCTCAGCGTCAGGTACAGGCCAGGCGGCCGCCTTCGCCGCTGGTGTTCTTCCACATCTCTACGCATTTTACCGCTACACATGGAGTTCCACCGCCCTCTCCTGTCCTCAAGCCGTGCAGTTTCCAAAGCCTGAACCGGTTGGGCCGGTCCCTTTTACTTCAGACTTGCACAGCCGCCTGCGCACCCTTTACGCCCAATCATTCCGCCTACCGCTCTCCACCTACGTATTTCCCCTGCTGCTTGCACGTACTTCGCC
+
CCCCCGGGGGDGGEGGGGGGGGGEGDGGGGGGGGGGGGGGGGGGFGGFGGGGGGGGGFFFGGDFGGGGGGEGGGGGGGGGGGGGGGGGGGGGGGGGGGDGGGGFGGGGGGGGFFGGGGGDGGGGGGGG<BFGGGGF=FGGGGG6C@BFGFGED6*;FFGE8FFF7BFCACCE>FFGGF89FGGFEG*8A:EGGGDF>FGCC7B3::;53*.046@9CB8:1D,8</404CB1??A<218E5((.)6)6?G*(4<<7)(4(,.2)98*(5(,)-())694(4:,.2)).,3,14((011(/9
@M03364:396:000000000-C9LGT:1:1101:20934:6840 2:N:0:10
GGACTATGGGGTATCTAATCCTGTTCGATACCCGCACCTTCGAGCTTCAGCGTCAGTAACGGCCTGGCATGCTGCCTTCGCAATCGGAGTTCTTCGTGATATCTAAGCATTTCACCGCTACACCACAAATTCCGCATACCGCATCCGCACTCAAGTTCACCAGTTCGCGCTGCACGACCCATGTTGAGCCCGGGTTTTTCACAACACGCTTAATAAACAGCCTACCCTCCCTTTAAACCCAATAAATCCGGATAACGCTCGCCTCCTCCGTATTTCCCCGGCTGCTTGCACGGACTTCGCC
+
CCCCCGGFGGGGGGGGFGADFFGEFFGGFGGGGGGGGGGGGGGGGGGGAEFGGGDEF<FGGGGGGGGGGGGGGGGGGGGGGGEEGGGE@FFGGGGGGGGGGGGGGDFGGFGGG9DGGGCDGFGGGGGGGGGGGGG+@?DFGD6:CGGF+<@:,:DFGGGGGG5=FFGGGGEEB:@GEFGGGDGFGD;:A,DDGD:CDCGF,9@>DAEFF<;E3@+1CAF?@GDE;*/2,:;3@E359AGE??B)769AFG3(214<77(4695,CC947224:>24<68(30(40).56)58;(-.99(*9
@M03364:396:000000000-C9LGT:1:1101:6732:6845 2:N:0:10
GGACTACTAGGGTTTCTAATCCTGTTCGATCCCCACGCTTTCGTGCCTCAGCGTCAGTTACGACATGGAACGCTGCCTTCGCAATCGGAGTTCTGCGCGATATCTATGCATTTCACCGCTACACCTCGCATTCCGCATTCCTCTGTCGCACTCCAGCTCGGCAGTTTCAACGGCCGGACGGGGTTGAGCCCCGAATTTTTACCGCTGACTTGCCGCGCCGCCTGCGCACCCTTTAAACCCAATAAATCCGGATAACGCTCGCTTCCTCCGTATTTCCCCCGCTGCTGGCACGGAGTTCTCC
+
CCCCCGGGGGGGFGGGGGGGGGGGGGGGGGGGGGGGGGGGGGGGGGGGGGGGGGGGFFGGGGGGGGGGGGGGGGGGGGGGGGFFGGGG,CFGGGGGGGGGGGGGFDGFGGGGGGGGGGGGEGGGGGGEGGGGGGGGGGGGGGGFGGGGGFGBFDGBFFF>EG?DGGGGGFF8AFBGGEGGGGGFEC80ACFDG5:C<GGG5=C?GBE9@GCC9@=4)4E=;G:B:*4)47?(8:)).58E*(.5/.<46))4:(-8874:33*-9CC<B>:04?).5+4(7;33>>)(3(5((((00920>
@M03364:396:000000000-C9LGT:1:1101:27336:6857 2:N:0:10
GGACTACAAGGGTTTCTAATCCTATTTGCTCCCCACGCTTTCGTGCCTCAGCGTCAGGTACAGGCCAGGCGGCCGCCTTCGCCGCTGGTGTTCTTCCACATCTCTACGCATTTTACCGCTACACATGGAGTTCCACCGCCCTCTCCTGTCCTCAAGCCGTGCAGTTTCCAAAGCCTGAACCGGTTGAGCCGGTCCCTTTTACTTCAGACTTGCACAGCCGCCCGCCCCCCCTTTCCGCCCCCTCATTCCGGATAACGCTTGCCACCCACGTCTTACCCCGGCTGCCTGCCCGTAGTTTGCC
+
CCCCCGGGGGGGCFGGGGGGGGG<FGGGGGGGGGGGGGGGGGGGGGGGGGGGGGGGGFGGGGGGGGGGGGGGGGGGGGGGGGGGGGGGGGGGGGGGGGGGEGGGGGGGGGGGFGGGGECCEGFGDFGGEFGGGGFGE=CCGGGDFG9@E?FC@*5AFGGEGGFGGFFFGFGFFF)9>F8CFEDCGG?>FGGG5CEG*CCF+7+9D+@C@<<<>*>4C(=54C(4(*()(14-1:)6(3EG8((45)66BF3?:()37((--4<)6A*21,4-(4.)5+2(-,,11(443,,8(,(0/*)*2
@M03364:396:000000000-C9LGT:1:1101:15888:6891 2:N:0:10
GGACTACCGGGGTTTCTAATCCTGTTTGATACCCGCACTTTCGAGCCTCAGTGTCAGTAGCACTCCAGGCACTTGCCTTCGCGATCGGAGTTCTTCATGATATCTATGCATTTCACCGCTACACTACTCATTCCTCCCACGGCAACAGTATTCAAGCCTGCCAGTATCGAAGGCAATTCCACAGTTGAGCTGCGGCCTTTCACCTCTGACTTGACAAACAGCCTACGCACCCTTTAAACCCAATAAATCCGGTTAACGCCCGGACCTTCCGTATTACCGCGGCTGCTGGCACGGAATTCGC
+
CBCCCF,6@@FEGEF@C@EFE<FFFFDF9F,C;FCFEDC6C<F,,@F=<FF,CFGFEFGCCC@@E@AFF@CFFFGFGGGEE7:+8:@C,@4B??;?<E,FGDFGFF5EEGGGFFFGGCGGGEGFF@BFG9FGFFFG8:=A:=E*=EG@EDEEFDGFFDFF?6:FGAFD+=8=?F@?FFG7<@3@EEF7F8D*@CGCDEGGGFF9>FF:4=A,**D*B=@65DBF3:>D(:0;;@@<3)+?C;0@=)./@6C;(61)9:9,(-*->C<<?B8>?(8)-<,7>09;BFD::B0<<0-)0))95
@M03364:396:000000000-C9LGT:1:1101:15511:6896 2:N:0:10
GGACTACACGGGTTTCTAATCCTGTTCGATCCCCGCACTTTCGTGCATGAGCGTCATTTACGGCTTGGTCAGCTGCCTACGCAATCGGGGTTCTTCGTCATATCTATGCATTTCACCGCTACACGACGAATTCCGCCAACCTCAACCGCAATCAAGCCCGGCAGTATCAACGGCGGAATGGAGTTGAGCTCCACGATTTGACCGCTGACTTGCACGGACGCCTTCGCACCCCTTACACCCACTAAATCCGGGTAACGCCCGGATCCTCCGTGTTACCGCGGCTGACTGCACGGCGTGCGCC
+
CCCCCGGGGGGGGGGGGGGGGCEFGGGG8FFFGGGGCGFGGGGGGGFFFGGGGGGGEFGFGGGGG7:FCCCBFFFGGG9FGG7FBFGGCEGGGEGGDEFFGFGGGEDFGGGGGGGGGGGGGGGGDE+FEGGGGGG:=+6DFFG6D@F+>?75DEG6DD@E@FEDF,2@C:E*9F=C*)*=C+242+,/)8ACDCGC3BC?@CD@:B5,:F4A<F<<D-::9D4()*-)->1((.)().;C8(,(?2<)91)(-45<>9((4(*()22-414(.4)..*--,(,((())(.347(4)))(/*
@M03364:396:000000000-C9LGT:1:1101:8959:6897 2:N:0:10
GGACTACTGGGGTATCTAATCCTATTTGCTCCCCACGCTTTCGTGCCTCAGCGTCAGTCACAGGCCAGGCGGCCGCCTTCGCCACTGGTGTTCTTCCATATCTCCGCGCATTTTACCGCTACACATGGAGTTCCACCGCCCTCTCCTGTCCTCAAGCCGTGCAGTTTCCAAAGCCTGAACCGGTTGAGCCGGTCCCTTTTACTTCAGACTTTCACAGCCGCCTGCGCACCCTTTACGCCCAATCATTCCGGGTACCGCTTGCCCCCTCCGTATTACCCGGGCTGCTGGCCCCGCGTTTGCC
+
CCCCCGGGGGGGGFFGGGGGGGG,EFFGGGGGGGGGGGGGGGGGGGGGGGGGGGGGGFGGGGG?FEGGGGGGGGGGGGGGGGGGGGGGGGGGGFGGGCFGGFGGAEGGGGGGGGFGGGGGGGGG@EGGFGGGGGGGG>8FGGGFGGG,7;FEFEGFCE6:8@FCDEFFGGFEAGFGGF6C9CD1>5<>AF*??CCF>FGG+.4.++11;0)+1AC6F0F54C(16/307G??BF)-,3EG5?<<7)64=*1(,()-)-,402C)>G3((,84(8)).+((-4,4:>)2:(8((((0;)10:
@M03364:396:000000000-C9LGT:1:1101:20935:6897 2:N:0:10
GGACTACAAGGGTTTCTAATCCTGTTCGATCCCCGCACTTTCGTGCATGAGCGTCATTTACGGATTGGTCAGCTGCCTACGCAATCGGGGTTCTTCGTCATATCTATGCATTTCACCGCTACACGACGAATTCCGCCAACCTCAACCGCAATCAAGCCCGGCAGTATCAACGGCGGAATGGAGTTGAGCTCCACGATTTGACCGCTGACTTGCAAGGCCGCCTGCGCACCCTTTAAACCCAATAAATCCGGATACCGCCCGGATCCTCCGTCTTACCGCGGCTGCTTGCCCGGAGTTCGCC
+
CCCCCGGGGGGGGGGGGGGGGGGGGGGGGGGGGGGGGGGGGGGGGGGGGGGGGGGGGGGGGGG7FGGGGGGGGGGGGGGGGGFGGGGGGGGGGGGGGGGGGGGGGGGGGGGGGGGGGGGGGGGGGDGGGGGGGGGGGGGGGGG5DGGCGFCDGDGFGGGGEFFGDFGGAFGGFGAGC?FGG,9?BF96;,CGFGGDFFFF?>F>G5A0;C2CA=05D<FG>G6?::7)478-8>A)6<GG5334/46>FDC(4:03@;(49;*8DF*-3(-(.166>*1(3904:)).15>093,0)*-)9
@M03364:396:000000000-C9LGT:1:1101:18837:6926 2:N:0:10
GGACTACAGGGGTATCTAATCCTGTTTGCTCCCCACGCTTTCGAGCCTCAACGTCAGTTACAGTCCAGTAAGCCGCCTTCGCCACTGGTGTTCCTCCTAATATCTACGCATTTCACCGCTACACTGGGAGTTCCGCCTTCCCCTACCACACTCGAGCCCGCCGGTATCGGAGGCTCGCCGGGGTTGAGCCCCGGGCTTTTACCTCCGACCTACCGGGCCGCCTACGCGCGCTTTACGCCCAATGAATCCGCATAACGCTCGCCACCTCCGTATTACCCCGGCTGCTGGCACGTAGTTCTCC
+
CCCCCGGGGGGGGGGGGGGGGGGGGGGGGGGGGGGGGGGGGGGFGGGGGGGGGGGGGGGGGGGGGGGGGGGGGGGGGGGGGGGGGGGG9FGGGGGGGGFGGFGGGGGGGGGGGGGGGGGGGGGGGGGGFGGGGGGGGGGGGGGFGGGGGFGFGDFFGGGGGGFGGGGGGGGGFGFGCDGGEEGFGG,8FFGGGGDG:FEFG@C6CFB6;DBG2>24CBCE9<1:811)4)42:62<BFGG*(,3*6.<FG32??9:.441-4?4DG4(44,(.4-)-+4,4;4125)(,(51((.7*9.2:
@M03364:396:000000000-C9LGT:1:1101:15270:6930 2:N:0:10
GGACTACCGGGGTTTCTAATCCTGTTCGCTCCCCACGCTTTCGTGCCTGAGCGTCAGTTATGTCCCAGGAGGCTGCCTTCGCCATCGGTGTTCTTCCACATATCTACGCATTTCACTGCTACACGTGGAATTCCACCTCCCTCTGACACACTCTAGTCGAGCAGTCACATATGCCATTCCCGAGTTAAGCTCGGGGATTTCACATCTGTCTTACTCAACCGCCTGCGCACCCTTTACGCCCAGTAATTCCGATTAACGCTCGCACCCTACGTATTACCGCGGCTGCTGGCACGTACTTAGC
+
CCCCCGGGGGGGGGGGGGGGGGGGGGGGGGGGGGGGGGGGGGGGGGGGGFGGGGGGGGGGGGGGGGGGGGGGGGGGGGGGGGGGGGGGGGGGGGGGGGGGGGGGGGGGGGGGGGGGGGGGGGGGGGGGGGGGGGFGGADGGGGFGGGGGFGBFFDFGGGGGGB8FEEFFGGGFGEGFFGGGGDFFG9CFF;FGGGGCEGGGFGFFA66<DEFE6,8+8FFFGF=?=7>;GB?038CEDGGGF;;/6ADFGD?BB64@8;?FFE9GGG<1??(4:?2><249061163)5?481(,)86)2:
@M03364:396:000000000-C9LGT:1:1101:19286:6944 2:N:0:10
GGACTACAGGGGTTTCTAATCCTGTTCGCTCCCCTAGCTTTCGCGCCTCAGCGTCAGTGGTGGCCCAGAAGGCCGCCTTCGCCACCGGTGTTCTTCCCGATATCTGCGCATTCCACCGCTACACCGGGAATTCCGCCTTCCCCTACCACACTCGAGCCCGCCGGTATCGGAGGCTCGCCGGGGTTGCGCCCCGGGCTTTTACCTCCGACCTCACGGGCCGCCTACGCGCCCTTTACGCCCCATGAATCCCGATAACGCCCCGCCCCTTCCGTCTTACCCCGCCGGTAGCCACGTCTCTGCC
+
CCCCCGGGEFEEEEGGGGGGGGGFGFGGGGGGGGG8EFGGGGGGGGGGGGGGGGGGGF9EFFGGGGDEGDGGGGGGGGGGGGGGGGGGFFGGGDGGGGG7CEEFGCFGGGGGGGGGGGGG>GGGGGEGDGGGGGGGG@CGGGGFGGG,8AGCFCFFGGGGGGDGG7=EED*:>G(?>BG*58348C*4>CGG):5C);<9+5F4075((92+8@*()4ECBC(48240()4,.)-)((2:*(,.*.4<?*/(,((.87(4((:(9**,((()(.().3.(424((-(-4))((((0)*)02
@M03364:396:000000000-C9LGT:1:1101:23601:6954 2:N:0:10
GGACTACCCGGGTTTCTAATCCTATTTGCTCCCCACGCTTTCGTTCCTCAGCGTCAGTCCCAGGCCAGGCGGCCGCCTTCGCCACTGGTGTTCTTCCATATCTCTGCGCATTTTACCGCTACACCTGGAGTTCCACCCCCCTCTCCTGTCCTCAAGTCTGCCCGTTTCCGACTCATACACAAGTTGGGCCCCTCCCTTTGCCTTCCGACTCAACCGACCGCCTGCTCACCCTTTACACCCCATCATTCCGAATCAAGCTTGCCACCCACGACTGCCCCCCGCGGCTGGCCCCTCATTCCCC
+
@CCCCGGGGGEGFEGGGGGGFGG,FFDGGGGGGGGGGGGGGGGC,EFFGFFGFGGGG,E,66@,CFGG7C+7CFGGGGGGGGGGG8FF<EFGG9EGG<9FFAFGGGGGGGG>F<EGGGGDEGGG,@FGG<FGGGCA=+=FG+@6?D9,,;FEC8?F@EAFFG5DB@CF,1**3>=+,+,,,**7?,85A*:)878CCGG??<+69)0,,:(3()*(:1C*(9(4(+)*.9:-8?26).CE*((.*..)96*(,4))*.)-(404C>*42(((,(((.*-(-4-(,((-333(,((/9*)*2
@M03364:396:000000000-C9LGT:1:1101:28121:6963 2:N:0:10
GGACTACACGGGTTTCTAATCCTGTTCGCTCCCCACGCTTTCGCTCCTCAGCGTCAGTAACGGCCCAGAGACCTGCCTTCGCCATTGGTGTTCTTCCCGATATCTACACATTCCACCGTTACACCGGGAATTCCAGTCTCCCCTACCGCACTCAAGCCCGCCCGTACCCGGCGCGGATCCACCGTTGAGCCATGGACTTTCACACCGGACGCGACGAACCGCCTACGAGCCCTTTACGCCCAATAAATCCGGATAACGCTTGCACCCTACGTATTTCCGCGGCTGCTGGCCCGGCGTTCGC
+
CCCCCGGGGGGGGGGGGGGGGGGGGGGGGGGGGGGGGGGGGGGGDGGGGGGGGGGGGG9FGGGGGGGG@@CFGFFGGGGGGGGGEEGGGGGGGEFFGGGGGGGGGGGGGGGG;FFGGG8DGGGGGGGGEGGGGGC,7F9EFAEFGGGGEDEFGB8F@F?EGGEGG@CEGGD5@F2<:8EGFFCFGG*:AF**;FG37:ECFEGFFF:(,>>5-)29D6EG>GF6<A8)4>1?1206:6?CE?04)3<<FGD0(((6FFFF?6C2CCDF0:??)62)6<416197>F::00(49(()73(19
@M03364:396:000000000-C9LGT:1:1101:13522:6963 2:N:0:10
GGACTACAAGGGTATCTAATCCTGTTTGCTCCCCGCACCTTCGCACCTCAGCGTCAGTTATCTGCCTGAAACCTGCCTTCGCCATTGGTATTCTTCCAGATATCTACAGATTTCACCCCTACACCTGGAATTCTGGTTCCCCCTCGGTGACTCAAGTCCGCCAGTTTCCAGTGTAGTTCCGGGGTTGAGCCCCGGGATTTCACACCGGACTTGACGGTCCGCCTACATGCCCTTTACGCCCAATAATTCCGAACCACGCGCGCACCTTACCTATTACCGCGCGCACCGGCACGCAGTTGGC
+
CCCCCGGGGGGGGCFGGGGGGGFGGGGGGGGGGGGGGGEGGGGGGGGGGGGGGGGGGGGFGGGCFGGGGGFDGEGGGGGCGGGGGEGGGGGGGGGGGFGGGGGGCAFGFFBGGGGGGEEDDGEFGGGG<FGGGGGF=,BGG?CBCC68+<EEFDFF,EFGGGEDFGGFFGCEFC*DFFDFGEGGGGF@FF6CDG5C7CGFGEGFGFFF4?=9**,6C2:7:CD0(*(+/>)3(6;CC7CEC61(6-:>FGG(,9(.<?04>>C;7C5,)(())).:<<34>(((((,,42076(-)0/)*2
@M03364:396:000000000-C9LGT:1:1101:16243:6974 2:N:0:10
GGACTACTAGGGTTTCTAATCCTGTTCGCTCCCCCAGCTTTCGCGCCTCAGCGTCAGTGGTGGCCCAGAAGGCCGCCTTCGCCACCGGTGTTCTTCCCGATATCTGCGCATTCCACCGCTACACCGGGAATTCCGCCTTCCCCTACCACACTCGAGCCCGCCGGTATCGGAGGCTCGCCGGGGTTGAGCCCCGGGCTTTTACCTCCGACCTAACGGGCCGCCTACGCGCGCTTTACGCCCAATGAATCCGGATACACCTCGCCCCCTCCGTATTCCCCCGGCCGCTTGCCCGGAGTTAGCC
+
CCCCCGGGGGFGFGGGGGFFGGGFGGGGGGGGGGGGGGGGGGGGGGGGGGGGGGGGGFCFGGGGGGGGEFGGGGGGGGGGGGGGGGGGGGGGGGGGGGGDGDGGDGGGGGGGGGFGGGGG>FFGGGGG7CGGGGGGGBGGGGGFFGGGGFGFG8FACEGGGGFDGEGGGG*1?FDGDBGGGCCFCE,(9;@9DEEG3CCF7<F):@>649;<2@;-965>>D0(.*4.-)4,4())(-::/(3(*)-)</)(-4>))4(.34::G*5(((,(.3--4*,-43(((4-4(()((,(08*-*2
@M03364:396:000000000-C9LGT:1:1101:24742:6991 2:N:0:10
GGACTACTCGGGTATCTAATCCTGTTCGATCCCCGCACTTTCGTGCATGAGCGTCATTTACGGATTGGTCAGCTGCCTACGCAATCGGGGTTCTTCGTCATATCTATGCATTTCACCGCTACACAACGAATTCCGCCAACCTCCACCGCAATCAAGCCCGGCAGTATCAACGGCGGAATGGAGTTGAGCTCCACGATTTGACCGCTGACTTGCAAGGCCGCCTGCGCACCCTTTACACCCAATAAATCCGTATAACGCTCGGATCCTCCGTATTACCGCGGCTGCTTGCCCGGCGTTCGCC
+
CCCCCGGGGGGGGGGGGGGGGGGGGGGGGGGGGGGGGGGGGGGGGGGGFCGGGGGECEGGGGG:FGGGGGGGGGGGGGGGGGEEGGGGCFGGGGGGGGGGGFGGF9EFEGGGGGGGGGGGGGGGGFFGFGGGGGGGG:CGGGG*@FG>EBC>FECFDFGGCGFGGGGGGGGGFGFG58FGFCF<CG,7A;CGGGGGGGG+?CF>G>:6;;CGF6+3C6EE>G::12273/:4?>BA<AGGG08)*6:)0>*4??2472247(*,9;:)4;1(45)).*,(-4-360).,.5:963.8;()/
@M03364:396:000000000-C9LGT:1:1101:23198:7002 2:N:0:10
GGACTACTAGGGTATCTAATCCTGTTTGCTCCCCACACTTTCGCGCCTCAGCGTCAGTTACAGTCCAGTAAGTCGCCTTCGCCACTGGTGTTCCTCCCAATCTCTACGCATTTCACCGCTACACTGGGAATTCCACTTACCTCTCCTGCACTCAAGCCCGTCAGTATCCAAAGCAATTCCCACCTTGAAAGCAGGACTTTCACTCCAGCCTTAACGGGCCGCCTACGCGCGCTTTACGCCCAATAAATCCGGATTCCGCTCGCATCCTCCGTCTTACCGCGGCTGCTGGCCCGGCATTCGC
+
CCCCCGGDFFFGFFGGGGGGGGG@FGGGGGGGGGGGGGGGGGGGGGGGGGEFGGGGGFGGGGGFGGGGGGGGGGGGGGGFGGGGGGGFFFGGGGGGGGGGGGGGGGGGGGEGGGGGGGGGGGGGFCFGGGGGGGGGGCGGGGG9FGFEC?FFFD+DFGGGCFBDG,EFGGCFFGF6EFGGGDGEFDF*A,,5=?++=FFFGCD5CFFF)389>978C9EGFGBD2,-:>D6>@;@EE;GGGF(4)4<BFGC960(.*3<02;C,1:<)8B>:(4:44:3414790())(-(((,-))*):/
@M03364:396:000000000-C9LGT:1:1101:19603:7010 2:N:0:10
GGACTACTCGGGTATCTAATCCTGTTTGATTCCCGCACTTTCGAGCCTCAGCGTCAATGCCACCCCAGGAGACTGCCTTCGCAATCGGAGTTCTTCGTCATATCTAAGCATTTCACCGCTACACAACGAATTCCATCTCCCTTGTGTGTATTCAAGAACGGCAGTATCAACGGCAGGACCGCGTTGGGCACGGACATTTGACCGCTGACTTACCATTCCGCCTACGCTCCCTTTACACCCAATAAATCCGGATAACGCTCGCATCTTCCGTATTACCGCGGCTGCTGGCACGGACTTCGCC
+
CCCCCGGGGGGGGGGGGGGGGGGGGGGGGGGGGGGGGGGGGGGGGGGGGGGGGGGGEFDGGGGGGGGGGGGGGGGGGGGGGGGGGGGG,CFGGGGGGGGGGGGGGGGGGGGGGGGGGGGGGGGGEGGGGGCFGGGGFFGGGGFDFGGGG?EDEDFFFGGGGGFGFGGGFGGGFG=DGFGGGGG@CGG9F3CDDEGCGFGGGFGFGFF>@C<C<F+7;CFGFGFF@*6:7DD3@EF>DDFEC0?>4<>AFG)8?6)3)(-8>72-CCG>A:>1(5.4A*,(4>96:7.22.8167(067-91
@M03364:396:000000000-C9LGT:1:1101:11558:7022 2:N:0:10
GGACTACAAGGGTTTCTAATCCTGTTTGATCCCCACACTTTCGTGCCTCAGCGTCAATTGCGGATTCGTGAGATGCCTTCGCAATCGGTGTTCTGTGTGATATCTATGCATTTCACCGCTACACCACACATTCCTCCCACGGCATCCGCATTCAAGCCCAGCAGTATCAACGGCACGGCCAATGTTGAGCACTGGAATTTCACCGCTGACTTACCAAGCCGCCTACGCACCCTTTAACCCCAATGAATCCGGATAACGCTTGCATCCTCCGTATTACCGCGGCTGCTGGCCCGGATTTAGC
+
CCCCCGG8FGGGGFGGGGGGGGGGGGGG@FGGGGGGEGGGGGGEFGGGGGGGGGGG,<C@AFG@:,AFCFFGD<CFGGGGGGEG7FGGCFGGGEFB<EFGGGGGG95EGGGGGGGGGGGDGGGGGF<4?FGGGG8E=FFG:CG>8EFDD*>>F*3?A@36,F*=FDFG8EGCAFFGDDGGE5*@;D,;AF;CCFG,;BFFGEGBDE>=);*=4+>8CBGGFGFFFC22(>>FD@E39)>FFF6@;)7>FGG>2((6@FF?B?F2*397<?9:24:)6C63(2(,4()3>B0:;>())/)::
@M03364:396:000000000-C9LGT:1:1101:15039:7040 2:N:0:10
GGACTACCGGGGTATCTAATCCTGTTTGCTCCCCGCACCTTCGCACCTCAGCGTCAGTCGTCTGCTGGAAACCTGCCTTCGCCATCGGTGTTCTTCCTGATATCTACAGATTTCACCCCTACACCAGGAATTCCGGCTCCCCCTCAGCGACTCCAGTCCGCCAGTTCCAAGCGCAGTTCAGGGGTTGAGCCCCTGGCTTTCACGCCTGGCTTGACAGCCCGCCTACCTGCCCTTTACGCCCACTGCTTCCGAACAACGCTCGCACCTTCCGTTTTCCCGCGGCTGCTGGCCCGTATTTGGC
+
CCCCCGGGGGGGGDGGGGGGGGGGGGGGGGGGGGGGCGCGGGGGGEGGGGGGGGGGGGGGDGGGGGGGFFGGGGGGGGGGGGGGGGGGGGGGGGGGGGGGGGGGGGGGFGGGGGGFF>BGGGGGCFGGGGGGGGGFCBDGG+69D,,6+<FAFFGFFG,@BFEGFGF>7E?3<F=DGFGGGGC>CGFBAC8;*5C5<FGFF4F>GFFBDCDE0)0)*(=5(:6008(/);8DB?B<>?EEG6400).6FFC?6BFBF;B(((:,5CD4(.2.).,)523(4-,(4()),(,-(94)61)?F
@M03364:396:000000000-C9LGT:1:1101:18731:7040 2:N:0:10
GGACTACCGGGGTTTCTAATCCTGTTTGCTCCCCACGCTTTCGTGCCTCAGCGTCAGTCACAGGCCAGGCGGCCGCCTTCGCCACTGGTGTTCTTCCATATCTCTGCGCATTTTACCGCTACACATGGAGTTCCACCGCCCTCTCCTGTCCTCAAGTCTGCCAGTTTCTGAATCATAAATGAGTTGAGCCCATCCCTTTTCCTTCAGACTTAACCGACCGCCTGCGCACCCTTTACCCCCACTCATTCCGGCTACCGCCCGCCACCTACGTAGTACCCCCGCCTCTTGCCCGTCTTTTGCC
+
CCCCCGGGGGGG@FGGGGGGGGGFGGGGGGGGGGGGGGGGGGGFGGGGGGGGGGGGGGGGGGGGGGGGGGGGGGEGGGGGGGGGGGGGEFGGGGGGGGGGGGGGGGGGGGGEEEDFGGGGGGGGFEGGGFGGGGGGGCDGGGGFFGEEFAGED5CFFGGGGGFGGEGGAEGD6FA>:6,E:CFFF73:A,D7DFGGGGG,BB;7F6+176@9;+,09@GC>G1(/*,)(18,8?24)5CE*(3:.:<4@4)((-(()((--3C(>F*(44()(-..6+3(490(((-5<(),.((0**)*:
@M03364:396:000000000-C9LGT:1:1101:10569:7043 2:N:0:10
GGACTACCGGGGTTTCTAATCCTGTTCGCTCCCCCAGCTTTCGCGCCTCAGCGTCAGTGGTGGCCCAGAAGGCCGCCTTCGCCACCGGTGTTCTTCCCGATATCTGCGCATTCCACCGCTACACCGGGAATTCCGCCTTCCCCTACCACACTCGAGCCCGCCGGTATCGGAGGCTCGCCGGGGTTGAGCCCCGGGCTTTTACCTCCGCCCTAACGGGCCGCCTACGCGCGCTTTCCGCCCACTGAATCCGGATAACGCCCGCCCCCTCCGTATTACCCCCGGCGCTGCGCCGTACTTGCCC
+
CCCCCGGGGGGGGGGGGGGGGFGGGGGGGGGGGGGGGGGGGGGGGGGGGGGGGGGGGGGFGGGGGGGGFGGFFGGGGEEGGGGEGGGGFEGGGDGGGGGGGGDAC;EGGGGGCFGGGGGGGGGGGGGGDGGGGGFGG@DGGGGFGGGGGFGFGDGBGGGGGGFDG85>*C8CAE(075EECCD:88,,7CGGGDEG)*<C+5C6C5.(,94:1@8(>6E7>D((417)19;(1:)-(0AE*(480)64)9)-12)..((-((:9C*/,((4((,).9<(,-(((--4,-96>(,(5/*)09
@M03364:396:000000000-C9LGT:1:1101:27329:7044 2:N:0:10
GGACTACTCGGGTATCTAATCCTGTTCGCTCCCCCAGCTTTCGCGCCTCAACGTCAGTTACATTCCAGTAAGCCGCCTTCGCCACTGGTGTTCCTCCTAATATCTACGCATTTCACCGCTACACTAGGAATTCCACTTACCTCTCCTGCACTCTAGTCTGACAGTTTCCAAAGCAGTCCCGGGGTTGAGCCCCGGGCTTTCACTTCAGACTTGCCAGACCGTCTACGCTCCCTTTACACCCAGTAAATCCGGATAACGCTTGCCCCCTACTTATTACCCCGGCTGCTGGCCCGTACTTAGC
+
CCCCCGGGGGGGGGGGGGGGGGGGGGGGGGGGGGGGGGGGGGGGGGGGGGGGGGGGGGGGGGGGGGGGGGGGGGGGGGGGGGGGGGGGFGGGGGGGGGGGGGGGGGGFGGGGGGGGGGGGGGGGGGGGGGGGGGGGGGGGGGGFFGG,@DGEGE?DFFGGFGFGGGGGGGGEFGFGGFDGGGG7CGF@AFGGGGDGGGGGGEGFGFF=EGFF56@BC2EGFD26,2(219:D@EF)95CFE6?=+9<?FG323:(-?<B::?EFGGC;,8).62.).3(---9,,4)3,0(43-()0*)*2
@M03364:396:000000000-C9LGT:1:1101:24730:7047 2:N:0:10
GGACTACACGGGTATCTAATCCTGTTCGCTCCCCACGCTTTCGCTCCTCAGCGTCAGTAACGGCCCAGAGACCTGCCTTCGCCATTGGTGTTCTTCCCGATATCTACACATTCCACCGTTACACCGGGAATTCCAGTCTCCCCTACCGCACTCAAGCCCGCCCGTACCCGGCGCGGATCCACCGTTAAGCGATGGACTTTCACACCGGCCGCGACGAACCGCCTACGAGCCCTTTCCGCCCAATAAATCCGGATCACGCTTGCCCCCTACGCATTCCCGCGGCTGCTTGCCCGTCCTTAGC
+
CCCCCGGGGGGGFGGGGGGGGGGEFGGGGGGGGGGGGGGGGGGGGGGGGGGGGGGGGGGGGGGGGGGGFGGGGGGGGGGGGGGGGGGGEGGGGGGGFGGEGEEGGGGGGGFFGFGGGGG?=FGGGGGGGGGGGGGD=FFGGFEFGGG=EAC=F5DFGGGGDGFGGGGGGGGGFGBD5?EGEGGDFD*3CCC*9EE6CFGGG3C?FDD0(9>G03:9D0CE>DF<?:10459040:)64EGG??1/).6@FDB<B0?F36?F:8(2;76:?F((2(.59669(,-4?.)4?()(--).*)22
@M03364:396:000000000-C9LGT:1:1101:5327:7049 2:N:0:10
GGACTACCGGGGTATCTAATCCTGTTCGATCCCCGCACTTTCGTGCATGAGCGTCATTTACGGCTTGGTCAGCTGCCTACGCAATCGGGGTTCTGCGTCATATCTATGCATTTCACCGCTACACGACGAATTCCGCCAACCTCAACCGCAATCAAGCCCGGCAGTATCAACGGCGGAATGGAGTTGCGCTCCACGATTTGACCGCTGACTTGCAAGGCCGCCTTCTCACCCTTTAGACCCAATACATCCGGGAAACGCCCGACTCCCCCGTACTACCGCGGCTGCCGGCCGGGTGTGCGCC
+
CCCCCGGGGGDGEGGGGGGGGGGEFGFGCGGGGGGGGGGGEFGFGGFFFF?9FFGGGGGGGGGGGGGGD<FFGGGGGGGGGGGFGFGGGGFGGG,E@FGGGGGGGGDFGGGGGGGGGGGGGCE<BGGGGGGFFGFDG=DFFD86+>ECEB75>5?5>DCEEGEGF9@FC7BE>C@C>BFG6+;<:;,.84C377C>*A80C6+,/076:?AGA*+.71EGFG(,)0.*.>?:<?<)3<8E8:2,)4425*1(((.(06(4,(1(9CD:FF(3(-)6:*4(4949(,(333((--(8)*-)*
@M03364:396:000000000-C9LGT:1:1101:28136:7092 2:N:0:10
GGACTACCCGGGTTTCTAATCCTGTTCGCTCCCCCAGCTTTCGCGCCTCAGCGTCAGTGGTGGCCCAGAAGGCCGCCTTCGCCACCGGTGTTCTTCCCGATATCTGCGCATTCCACCGCTACACCGGGAATTCCGCCTTCCCCTACCACACTCGAGCCCGCCGGTATCGGAGGCTCGCCGGGGTTGAGCCCCGGGCTTTTACCTCCGGCCTTGCGGGCCGCCTACCACCGCCTTCCGCCCCATGCATCCGGATACCCCCCGCCCCCCACGTATTACCCGCGCTGCTGGCCCGTAGTTCGCC
+
CCCCCGGGFGGGFGGGGGGGGGGFGGGGGFGGGGGGGGGGGGGGGGGGGGCFGGGGGGGGGFGGGGGGCGGGGGGGGGGGGGGGGGGGGGGGGGGGGGDBFGGGGGGGGGGGFGGGGGGGGGGGGEGGGGGGGGGFGFCFGGGA?GF,@FGCD)*<:CFGGGADF*AF57EE?F17E>EG5EG:E5,(98@DDGEE98EG+8F9FFD((9:+)0*,7>GGBD:?3*))3/4(4:),(,;C8<<:)5).0/)((-)5)4---(27):)-3(4(.5))6+((-((-()..3(,(--(7@73>D
@M03364:396:000000000-C9LGT:1:1101:15319:7111 2:N:0:10
GGACTACTAGGGTTTCTAATCCTGTTCGATCCCCGCACTTTCGTGCATGAGCGTCATTTACGGCTTGGTCAGCTGCCTACGCAATCGGGGTTCTTCGTCATATCTATGCATTTCACCGCTACACGACGAATTCCGCCAACCTCAACCGCAATCAAGCCCGGCAGTATCAACGGCGGAATGGAGTTGCGCTCCACGATTTGACCGCTGACTTGCAAGGCCGCCTGCGCACCCTTTAAACCCAATAAATCCGGATAACGCCCGGATCCTCCGTATTACCCCGGCTGCTGGCACGGAGTTCGCC
+
CCCCCGGGGGGGGGGGGGGGGGGGGGGGGGGGGGGGGGGGGGGGGGGFGGGGGGGGGGGGGGGGGGGGGGGGGGGGGGGGGGEGGGGGGGGGGGGGGGGGGGGGGGGGGGGGGGGGGGGGGGGGGEGGGGGGGGGGG@DGGGG5=FGEGEC@FE?*FFGGGGFGFGGGGF?EEGFG5>EFGFF?FF,6:4?DGGGGGGGECCF9C5:0:CAGB6+5<8C:9D?B82759G:(4:<)68FGGF?7*:<>FG<<<?FF>6(((7/31CF<?93(4(-.9+,--3-3<:4:?<D(2((8)*-)9
@M03364:396:000000000-C9LGT:1:1101:18560:7116 2:N:0:10
GGACTACACGGGTATCTAATCCTGTTCGCTCCCCCAGCTTTCGCGCCTCAGCGTCAGTGGTGGCCCAGAAGGCCGCCTTCGCCACCGGTGTTCTTCCCGATATCTGCGCATTCCACCGCTACACCGGGAATTCCGCCTTCCCCTACCACACTCGAGCCCGCCGGTATCGGAGGCTCGCCGGGGTTGAGCCCCGGGCTTTTACCTCCGACCTACCGGGCCGCCTCCCCGCGCCTTACGCCCACTGAACCCGGATAACGCCCGCCCCCTACGTATTCCCCCGGCTGCTGGCACGTATTTCGCC
+
CCCCCGGGGGGGGGGGGGGGGGGGGGGGGGGGGGGGGGGGGGGGGGGGGGGGGGGGGGGGGGGGGGGGGGFGGGGGGGGGGGGGGGGGBFGGGGGGGGGGEGGGGGGGGGGGGGGGGGGGGGGGGGGGCFGGGGGGGGGGGGGFFGG?FFGFGDFFGGGGGG>C<8=CCCE>?F2DEEGGGGGC>=05?FGDGGGG3FCF78@):>B(4D;6(.*-738*4C<(,*-7950((,,.4:GG*-,)68(47C)(,(45.,((-2:;G>5(((42-5)64*--39((-.)(((,-.(-08@?DC
@M03364:396:000000000-C9LGT:1:1101:20877:7125 2:N:0:10
GGACTACAAGGGTTTCTAATCCTGTTCGATCCCCGCACTTTCGTGCATGAGCGTCATTTACGGCTTGGTCAGCTGCCTACGCAATCGGGGTTCTTCGTCATATCTATGCATTTCACCGCTACACCTCGCATTCCGCATGCCTCGCCGCTACTCAAGACCGCCAGTTTCAACGGCTTTACGGGGTTGAGCCCCGAATTTTTACCGCTGACTTGCAAGGCCGCCTGCGCACCCTTTAAACCCAATAAATCCGGATAACGCCCGCATCCTCCGTTTTACCCCCGCTGCTGGCACGGCATTAGCC
+
CCCCCGGGGGGGGGGGGGGGGGGGGGGGGGGGGGGDGGGGGGGGGGGGGGGGGGGGGGGGGGGGGGGGGGGGGGGGGGGGGGCFGGGGEF>FGGGGGGGGGGGGGGGGGGGGGGGGGGGGGGGGGGGGG7CFFGFGDFDGGGG5=EEGC?GFCEGFFGGGGGEGFFFG@CGGFGBDGFGG*:D<CCC>FFGGG*:=FFGG=AGFGBBB(:??C*+7C(;5,C18022)414-(.6).8FC*,3)*6))69)(((.853(1(,*(9C=5<4-),-.54+((-4(((.),((.43(()1*)27
@M03364:396:000000000-C9LGT:1:1101:21867:7126 2:N:0:10
GGACTACAAGGGTTTCTAATCCTATTTGCTCCCCACGCTTTCGTGCCTCAGCGTCAGGTACAGGCCAGGCGGCCGCCTTCGCCGCTGGTGTTCTTCCACATCTCTACGCATTTTACCGCTACACATGGAGTTCCACCGCCCTCTCCTGTCCTCAAGCCGTGCAGTTTCCAAAGCCTGAACCGGTTGCGCCGGTCCCTTTTACTTCAGACTTGCACAGCCGCCTGCTCACCCTTTACGCCCAATCATTCCGGATACCGCTTGCCACCTACGTCTTACCGCGGCTGCTTGCACGTAGTTCGCC
+
CCCCCGGGGGGGGGGGGGGGGGGAFGGGGGGGGGGGGGGGGGGGGGGGGGGGGGGGGGGGGGGGGGGGGGGGGGGGGGGGGGGGGGGGFGGGGGGGGGGGEGGGGGGGGGGGFGGGGGGGGGGGFGGGFEGGGGGGFCDGGGGFGGGFFAFEGF?FGGGGGGFGGDGGGGGFFGFGGFGGGGGEEE386=CCDEGGGGFGG7?9FFFC;CCFE*A)>@GE>D?F<+694C<14?<AB<CE;(3?)6<AFF)(,82:)711:1<<FGG(,(((.,6<7*---72365)),33:?(38@*49C
@M03364:396:000000000-C9LGT:1:1101:24257:7130 2:N:0:10
GGACTACTCGGGTATCTAATCCTGTTCGCTCCCCCAGCTTTCGCGCCTCAGCGTCAGTGGTGGCCCAGAAGGCCGCCTTCGCCACCGGTGTTCTTCCCGATATCTGCGCATTCCACCGCTACACCGGGAATTCCGCCTTCCCCTACCACACTCGAGCCCGCCGGTATCGGAGGCTCGCCGGGGTTGAGCCCCGGGCTTTTACCTCCGACCTAACGGGCCGCCTCCCCGCGCTCTACGCCCCATGAATCCGGATAACCCCCGCCCCCACACTATTCCCCGCGCCGCTAGCCCCGCTTTACCC
+
CCCCCGGGGGGGGGGGGGGGGGGGGGGGGGGGGGGGGGGGGGGGGGGGGGGGGGGGCGGFGGGGGGGGGDGGGGGGGGGGGGGGGGGGCGGGGGGGGGGGGGGGGGGGGGGGGGFGGGGGGGGGGGGGGGGGGGGGGFDGGGGFGGGEGFGDF5C?GGGEGG4DG8FGGG>CBE(9:AGGCEDBC=82<FGGGGDG);?C?<F577<;>G9C)<;(9(C/4D0((*-0-),,(-):(2CC*,((*6).77963:)8)4(4(-:9DC)(((.(.4-).*((,-((((((((((4(()0/)29
@M03364:396:000000000-C9LGT:1:1101:8272:7135 2:N:0:10
GGACTACTGGGGTTTCTAATCCTGTTTGCTCCCCACGCTTTCGCGCCTCAGCGTCAGTTGTCGTCCAGCAAGCCGCCTTCGCCACTGGTGTTCCTCCTAATATCTACGCATTTCACCGCTACACTAGGAATTCCGCTTGCCTCTCCGATACTCAAGGGATACAGTTTTGAGAGCAGTTCAGGGGTTGAGCCCCTGCATTTCACTCCCAACTTGCCTCTCCGCCTACACGCCCTTTACACCCAGTAAATCCGGACAACGCTTGCAACCTACGTCTTACCGCGGCTGCTGGCCCGTAGTTAGC
+
CCCCCGGGGGGGBFGGGGGGGGGGGGGGGGGGGGGGGGGGGGGGGGGGGGGGGGGGGGGGGGGGGGGGGGGGGGGGGGGGGGGGGGGGGGGGGGGGGGGGGGGGGGGGGGGGGGGGGGGGGGGGGGGGGGGGGGGG8?DGGGGFGGG8EDEDFDGFGGGGFGFGGGGGGGGFFGFGGFGFGGGGGGG@FGGGGGGGGGGGGFGEGF4(7CBF6=</95CF@G?;<CEF@GFFF1=CE3FGG6?E8C35@DG>06(4F>FFFFGF*<5((5:4(4:)68319>>16?2808(2;7().*-00
@M03364:396:000000000-C9LGT:1:1101:27447:7141 2:N:0:10
GGACTACCAGGGTTTCTAATCCTGTTTGCTCCCCACGCTTTCGAGCCTCAGCGTCTGTTACAGTCCAGAGAATCGCCTTCGCCACCGGTGTTCTTCCTAATATCTACGCATTTCACCGCTACACCAGGAATTCCATCCGCCTCTCCTGCACTCTAGACTTCCAGTTTGAAATGCAGCACCCTAGTTGAGCCCGGGTATTTCACATCCCACTTAAATATCCACCTACGCACCCTTTCCGCCCAGTAAATCCGGACAACGCTTGGCACCTCCGTCTTACCGCGGCTGCTGGCACGGATGTAGC
+
CCCCCGGG,ECGGDGFGGGFGGGGGG9E,EFCGGGGGGGEGGGEFGEGGGGGGGG@F,CFAACFGEGGA<ED,,AFGGGGGG@F::@F+@FCGG9F,A,C?,@EFGCFGGGGFGGGGEGGGGGG,@4C4EFFGGC?,,0AFCB?6,=,@?FDFEGF,=,3EGFGFCF,EE9,<FE8,*,@+368EFCEFFF+;141*@DGGCE@+*38)*:=>+5792DFEGFBEDDE(1:2(:>*.(;<F@0.:6CEFGD,7:((..,804*(23>2(3341(366+3((-4491.)50(41(()00.::
@M03364:396:000000000-C9LGT:1:1101:15436:7166 2:N:0:10
GGACTACTGGGGTTTCTAATCCTGTTTGCTCCCCACGCTTTCGCGCCTCAGCGTCAGTTATCGTCCAGCAAGCCGCCTTCGCCACTGGTGTTCTTCCATATCTCTGCGCATTTTACCGCTACACATGGAGTTCCACCGCCCTCTCCTGTCCTCAAGTCTGCCAGTTTCTGAATCATAAATGAGTTGAGCTCATCCCTTTGCCTTCAGACTTAACAGACCGCCTGCGCCCCCTTTACACCCAATCATTCCGGATAACGCTCGCCACCTACGTCTTACCCCCGCCGCCTGCACGTGGTTAGGC
+
CCCCCGGGGGGGGGGGGGFGGGGGGGGGGGGGGGFGGGGGGGGGGGGGGGGGGGGGGFGGGFGGGGGGFGFGGGGGGGGGGGGGGGGGFGGGGGGGGFCFGGGGGGGGGGGGGGCGGGGGGGGGFGGGFGGGGGGGGGGGGGGFGGG8DDGFG8D?FGGGGF?FFFFGGGFGFGFGG9F7@E8EEG<09,@*=EEFGGGGGF;=*3B/>FE?*;>>FFEE@G@B91:),C@0=@46.7*=*6;D;?<EFF3(4:<?@3019;:(9E53?12(.3-4.2,(44(3;((-.(50((-05*(**
@M03364:396:000000000-C9LGT:1:1101:28268:7191 2:N:0:10
GGACTACAGGGGTTTCTAATCCTGTTCGATACCCACGCTTTCGTGCATCAGTGTCAGTCACGGCCTGGCAGGCTGCCTTCGCGATCGGGGTTCTGCGTGATATCTATGCATTTCACCGCTACACCACGCATTCCGCCTGCCCCTTACGTACTCAAGCTCCCCAGTTTCAACGGCAGTTCAATGGTTGAGCCACTGACTTTCACCGCTGACTTAACCGACCGCCTACGCTCCCTTTCAACCCAATCAATCCGGATCACGCTCGCATCTTCCGTCTTACCGCGGCTGCTGGCACGGCTTTAGC
+
CCCCCGGGGGGGFFGGGGCEGGGFGGGGGGGGGGGGGGGGGGGGGGGGGG<FGGGGGGGGGGGGGGGGFGGGGGGGGGGGGGGGCCGG@GGGGGGG>FGCGFFFGGCFGGGGGGGGGGGGGE8FGEGDF@BFGGGCGGGGGGG5F@DFDDGDFF6@DDGFCGFGFFGG,E;+?F5311E725BB;FGBFC8C;6CAFGD=FEGEGE?@8C4F4BC3CB?CBDFF<B@>3>6(49>A:4EFG0<?).3AFGC6(30172:<?0*(12*6:92)((-).34921>>0()).28??>2))).::
@M03364:396:000000000-C9LGT:1:1101:5558:7201 2:N:0:10
GGACTACCGGGGTTTCTAATCCTGTTCGCTCCCCCAGCTTTCGCGCCTCAGCGTCAGTGGTGGCCCAGAAGGCCGCCTTCGCCACCGGTGTTCTTCCCGATATCTGCGCATTCCACCGCTACACCGGGAATTCCGCCTTCCCCTACCACACTCGAGCCCGCCGGTATCGGAGGCTCGCCGGGGTTGAGCCCCGGGCTTTTACCTCCGACCTAACGGGCCGCCTACGCGCGCTTTACGCCCCATGAATCCGGCTAACGCTCGCCCCCTGCGGCTTACCCGGGCTGCGTGGCCGTTGTTAGCC
+
CCCCCGGGGGGGFFGGGGGGGGGGGFGGGGGGGGGGGGGGGGGEGGGGGGGGGGGGGGGGGGGGGGGG8<CAFGGGGGGGGGGGGGGGGGGGGGGGGGGGGGGGFGGGGG7F=FFGGDEDEGGGGGGG:FGFGGGG8+=FGDFFGGG,@?FFGBFEFEFE8FADG:CFEGG5BD;753::>ED?5E,4?FGGDGG59*2904C)28:;(99+452(99/*,>(32*(70/4(-3-)41CE51::F<<<4)/((4)(72(((-:(9*)(42((-(448+((-1(4:--,((((-((0.*)*2
@M03364:396:000000000-C9LGT:1:1101:4092:7209 2:N:0:10
GGACTACTGGGGTTTCTATCCTTTTCGCTTCCCCTTCTTTCGTTCCCCAGCGTCAGGTTCCGGCCCGGCCGCCCCCTTCCCCCCTTGTTTTCTTCCCCCTCCCTTCCCCTTTTTCCCCTACCCATTGAGTTTCCCCCCCCTCCCCTTTTCTCCAGCCCTTGCGTTTTCAACGCCTTGACCCGTTTGGCCGGTCCCCTTTTCTTCCAGCCTGCCCCACCCCCCTCCCCCCCCTTTCCGCCCCTCCTTCCGGACTACCCTTCGCCCCCTCCTCTTTCCCCCGCCTGTGGGCACGTAGTTGCCC
+
CCCCCGGGGFGGGGGGGG9@FE@CE<+@6,6CF6@66;CFD6C;AF,A,86+8B,4C,,;;6:+F++@:+6>C++@+?4,,C+++4BBAFFE<FCG,A++8+4,,9,944BFG9DF9=40@4=,3@F,:CF,E,=F63=F+0+*<,,,,4717:3@G*3=,,3*>E*?,=,4/43*,4AF6?5:+**);*=85=G*>CG7C)?.++1,(2,11)2(/48*3)4((*-07C6>()))(,2:8((3764?7)*((.2.)).((-1(91)(-.(.4-)-)*-,(((()).(42(1,((0**):6
@M03364:396:000000000-C9LGT:1:1101:26563:7276 2:N:0:10
GGACTACCAGGGTTTCTAATCCTGTTCGCTCCCCCAGCTTTCGCGCCTCAGCGTCAGTGGTGGCCCAGAAGGCCGCCTTCGCCACCGGTGTTCTTCCCGATATCTGCGCATTCCACCGCTACACCGGGAATTCCGCCTTCCCCTACCCCACTCGAGCCCGCCGGTATCGGAGGCTCGCCGGGGTTGAGCCCCGGGCTTTTACCTCCGACCTAACTGGCCGCCTACGCCCTCTTTACGCCCACTGACTCCGACTAACGCTCGCCCCCTACGTATTGCCTCCGCCGCTGGCACGTATTTCGCC
+
CCCCCGGGGGGGEFGGGFGGGGGGGGGGGGGGGGGGGGGGGGGGGGGGGGGGGGGGFFG@FGGGGGGGCFGGGGGGGGGGGGGGGGGGGGGFGFGGGGGGCFGEFGGGGGGGGGGGGGGGGGGGGGGGGDGFGGCBEFDGGFC:=FG6D@GFFFFFGGGGGG>CG@FFEE5EDE2C5BE=EGG:EG,4?@C>C5EG9*@C74F5FFB((91C:F+)9(;>9D0:4*-)-)(.)65:1(::1(8:4(.4:3)-1()(),,(47E?G>>:838).5)).+)(-1-((((48(8::()09*(7>
@M03364:396:000000000-C9LGT:1:1101:4715:7282 2:N:0:10
GGACTACTCGGGTATCTAATCCTGTTCGCTCCCCCAGCTTTCGCGCCTCAGCGTCAGTGGTGGCCCAGAAGGCCGCCTTCGCCACCGGTGTTCTTCCCGATATCTGCGCATTCCACCGCTACACCGGGAATTCCGCCTTCCCCTACCACACTCGAGCCCGCCGGTATCGGAGGCTCGCCGGGGTTGAGCCCCGGGCTTTTACCTCCGACCTACCGGGCCGCCTACCCGCCCCTTACGCCCCATTAATCCGGATAACGCTTGCCCCCCACCGTTTACCCCCGCGTCTCGCCCGGAGTTCGCC
+
CCCCCGGGGGGGGGGGGGGGGGGGGGGGGGGGGGGGGGGGGGGGGGGGGGGGGGGGGGG@EFGGGGGGGFGGGGGGGGGGGGGGGGGGGGGGGGGGGGCGGGGGGGGGGGGGGGGGGGGGEGGGGGGGGGGGGGCGGBDGGGGFGGG6DAFDF>FFGGGGGC5DEGGGE=5B:FDGC:CC*?C<=58:?FGGGGG59EFGF>F)CFB9>D96(7*7D9E=7D::2*..4)4,8:)416EGC<()/659@3)4014))((-42ADGG)29((,(.()5+3(47(,(((.,(4(((-07B(99
@M03364:396:000000000-C9LGT:1:1101:23678:7287 2:N:0:10
GGACTACAGGGGTTTCTAATCCTGTTTGCTCCCCACGCTTTCGAGCCTCAGCGTCAGTTACAGTCCAGAGAATCGCCTTCGCCACTGGTGTTCTTCCTAATCTCTACGCATTTCACCGCTACACTAGGAATTCCCTTCTCCTCTCCTGCACTCTAGACTTCCAGTTTGAAATGCAGCACTCAGGTTAAGCCCGAGTATTTCACATCTCACTTACAAATCCGCCTACGCTCCCTTTACGCCCAGTAAATCCGGACAACGCTCGCCCCCTACGTATTCCCGCGGCTTCTGGCACGTATTTAGC
+
CCCCCGGGGGGGGGGGGGGGGGGGGGGGGGGGGGGGGGGGGGGGGGGFGGFGGGGGGFGGGGGGGGGGGGGGGGGGGGGGGGGGGGGGFGCFGGGGGGGGGGGGGGGGGGGGGGGGGGGGGGGGGGGGGGGGGGGDGFDGGGGFGG94DFGFGD@FEFGGGGFGGGGGGGGGFGEGGFGEF,+8EFFDFFFGGGEGCGGGGFGF@F@=@CEG*+70;=EF=DDFFFA47CA>BBB*95EGGD=BB?@5AG99FF0=F1>D76C;5EG,:??:):025+-3403((49<A:4<1.4*<*):7
@M03364:396:000000000-C9LGT:1:1101:7671:7300 2:N:0:10
GGACTACTCGGGTTTCTAATCCTGTTCGCTCCCCCAGCTTTCGCGCCTCAGCGTCAGTGGTGGCCCAGAAGGCCGCCTTCGCCACCGGTGTTCTTCCCGATATCTGCGCATTCCACCGCTACACCGGGAATTCCGCCTTCCCCTACCACACTCGAGCCCGCCGGTATCGGAGGCTCGCCGGGGTTGAGCCCCGGGCTTTTACCTCCGACCTCACGGGCCGCCTACGCGCGCTTTACGCCCAATGACTCCGGATACCGCCCGCCCCCTACGTATTACCCCGGCTGCTTGCCCGTACTTTCCC
+
CCCCCGGGGGDGFGGGGGGGGGGGGGGGGGGGGGGGGGGGGGGGGGGGGGGGGGGGGGGGGGGGGGGGGFGGGGGGGGGGGGGGGGGGFFGGGGGGGGGGGGGGCFGGGGGGGGGGGGGGGGGGGGGGGGGGGGGGGC6FFFGFGGGFGFGFF59>EGGGGG>DGGGGGGGGDGFGGFGDECDFED<4?8ED7EE=C8CFEAF):FF02D>+:FFB39C59D068*407/3(,(.52?GD*3((*)).9/)-,:)353((((:(C87((-4))5))6+((-,-(-,)53(.(-((0**)*2
@M03364:396:000000000-C9LGT:1:1101:23605:7306 2:N:0:10
GGACTACAGGGGTTTCTAATCCTGTTCGATCCCCACGCTTTCGTGCCTCAGCGTCAGTTACGACATGGAACGCTGCCTTCGCAATCGGCGTTCTGCGCGATATCTATGCATTTCACCGCTACACCTCGCATTCCGCATTCCTCTGTCGCACTCCAGATCTACAGTTTCAACGGCCGGACGGGGTTGAGCCCCGAATTTTTACCGCTGACTTGCAGAACCGCCTGCGCACCCTTTAAACCCAATAAATCCGGATAACGCTTGCCCCCTACGTATTACCGCGGCTGCTCGCACGTAGTTCGCC
+
CCCCCGGGGGGGFGGGGGGGGGGGGGGGGGGGGGGGGGGGGGDGGGGGGGGGGGGGGGGGGGGGGGDGGGGGGGGGGGGGGGGGGGGG7FGGGGGGGGGGGGGGGGGGGGGGFGFGGGGDGGGGGGGGGGGGGGGGGC>FGGGFGGGGGED>FFGFGFEFFFFGFGGFDGGD@FBGGEGGEGGFCG,4AFFDG5CEFGGGG<?7DFD;1F<FF=9->:5*9D0(4/4>79?:77>):<GCC:B)/6<DFG)1<<4)7((,468>GEC(8:?)44:4624(-4,-4:)4>11,...09*,19
@M03364:396:000000000-C9LGT:1:1101:27159:7328 2:N:0:10
GGACTACAGGGGTATCTAATCCCGTTCGCTACCCATGCTTTCGCGCCTCAGCGTCAGGTTCAGTCCAGAAAGTCGCCTTCGCCACTGGTGTTCCTCCTAATATCTACGCATTTCACCGCTACACTAGGAATTCCACTTTCCTCTCCTGCCCTCAAGACACACAGTTTCAAATGCACGCTCCAAGTTGAGCCCGGAGATTTCACATCTGACTTATGTGTCCGCCTACGCGCCCTTTACGCCCAGTAATTCCGGACACCGCTTGCTCCCTACGTATTCCCGCGGCTGCTGGCCCGTCGTTAGC
+
CCCCCGGGGGGGGGGGGGGGGGGGGGGGGGGGGGGGGGGGGGGGGGGGGGGGGGGGCCFEGGGGGGGGGGGGGGGGGGGGGGGGGGGGFGGGGGGGGGGGGGGGGGGGGGGGGGGGGGGGCCFGGGGGGGGGGFFGG,=EFGG7?FF@EFG5ED=D3=8EFGFGD9DFGGGGFGBFGE>EGGDAFGCEFGGGGD?EDGGGGEGF=ACEEGBG=B29+:EFDGFFFFD?22(1:1@4>;EFGD@EF)7);FG>DB6(717(411):@F?):42)-5).<86266(3:7?:(,436(.0)->0
@M03364:396:000000000-C9LGT:1:1101:20736:7328 2:N:0:10
GGACTACAGGGGTTTCTAATCCTGTTTGCTCCCCACGCTTTCGAGCCTCAGCGTCAGTTACAGTCCAGAAAGCTGCCTTCGCCACTGGTGTTCTTCCTAATATCTACGCATTTCACCGCTACACTAGGAATTCCGCTTTCCCCTCCTGCACTCAAGTAGTCCAGTTCGCAAGGCAAAATGAGGTTGAGCCTCAAGATTAAACCTTGCGCTTAGATAACCACCTACGAACTCTTTACGCCCAATAATTCCGGATAACGCTTGCCCCCTACGTATTACCCCGGCTGCTGGCGCGGAGTTGTCC
+
CCCCCGGGGGGGGGGGGGGGGGGGGGGGGGGGGGGGGGGGGGGGGGGGGGGGGGGGGFGGGGGGGGGGGGGGGGGGGGGGGGGGGGGGFGGGGGGGGGGGGGGGGGGGGGGGGGGGGGGGGGGGGGGGGGGGGGGGGEDGGGGFGGG@FDGFFF=;FFGGGFFDGGGGGGGGFGFGG?FG8E?@FG<::@@FGGGGFG9;C=FDGFFFFGFGF15:FFG?BG==4*/2:CCC479;@2EGF03)07?EFG<<DFA@537;3?FEGED:?B?)-2)6<+3(4666<?)41(4(((-0.*)2:
@M03364:396:000000000-C9LGT:1:1101:21780:7354 2:N:0:10
GGACTACCAGGGTATCTAATCCTATTTGCTCCCCACGCTTTCGTGCCTCAGCGTCAGTCACAGGCCAGGCGGCCGCCTTCGCCACTGGTGTTCTTCCATATCTCTGCGCATTTTACCGCTACACATGGAGTTCCACCGCCCTCTCCTGTCCTCAAGTCTGCCAGTTTCTGAATCATAACTGAGTTGGGCCCATCCCTTTTCCCTCCGACTTAACCGACCGCCCGCTCACCCTTTACGCCCCATCATTCCGTATAACGCTTGCCCCCTCCGTATTACCCGCGGCGCTGGCCCGTAGTTCGGC
+
CCCCCGGGFGGGGGGGGGGGGGG,EFGGGGGGGGGGGGGGGGGDEGGGGGGGGGGGGGGFEEF<FGGFFFGGGGGGGGGGGGGGGGGGEFFGGFGGGG9FGGGGGFGGGGGGDBEGGGGGGGGGEFGFGFGGGGGGG7CGFGGFGGG,7;FEGFDDCDDGGGFGGGGGCFB;+@C7EA6BA,;3E,,)33@/;?FC9EF,=6,.;*:@>)641;;(1(?27D(((*,.-><2:?5A08EGC60<9):>FF*(439<70(486+4CE)(4-3(,4)-)2(((((4(((((,42(((00*-)9
@M03364:396:000000000-C9LGT:1:1101:26771:7358 2:N:0:10
GGACTACCAGGGTATCTAATCCTATTTGCTCCCCACGCTTTCGTGCCTCAGCGTCAGTCACAGGCCAGGCGGCCGCCTTCGCCACTGGTGTTCTTCCATATCTCTGCGCATTTTACCGCTACACATGGAGTTCCACCGCCCTCTCCTGTCCTCAAGTCTGCCAGTTTCTGAATCATAAATGAGTTGAGCTCATCCCTTTGCCTTCAGACTTAACAGACCGCCTGCGCCCCCTTTACGCCCACTCATTCCGGATAACGCTCGCCACCCACGTATTACCCCCGCTGCTTGCACGTAGTTCGCC
+
CCCCCGGGGGGGFGGGGGGGFGGCGGGGGGGGGGGGGGGGGGGGGGGGGGEFGGGGGCFFEFGFGGGGGGGGGGGGGGGGGGGGGGGGEFGGGGGGGGGGDFFGGGGGGGGGDGGGGGGGGGGGGGDFFFGGDGGGGGDGGGE;=FGDEFGFF5+@FGGGGGFGGBCECGG;;F5CE+D=;;D=FG@=F;C9DCFFGGG7CEC4C*B*:9E?49,08>F=>DDF231.6C>>=E9E67EG@(8<FABA47)(30).0911241(9C*((-4(6:).4+((44,-4>)42574,.(560(79
@M03364:396:000000000-C9LGT:1:1101:13983:7382 2:N:0:10
GGACTACAAGGGATCTAATCCTGTTCGATCCCCACGCTTTCGTGCCTCAGCGTCAGTTACGACATGGAACGCTGCCTTCGCAATCGGAGTTCTGCGCGATATCTATGCATTTCACCGCTACACCTCGCATTCCGCATTCCTCTGTCGCACTCCAGCTCGGCAGTTTCAACGGCCGGACGGGGTTGAGCCCCGAATTTTTACCGCTGACGTGCAGCGCCGCCTGCGCACCCTTTAAACCCAATAAATCCGGATAACGCTCGCATCCCCCGTATTACCCCGGCTGCCGGCACGGACGTCCGCC
+
CCCCCGGGGGEFGGGGGGGCFGFFFGGGGGGGGGFGEEGGGGFFGGEGGEEGGGGDEFGGGGGDGGGGGGGGGGGGGGGGGGG>FGGCCCFAFGGGGGG7CEFG8=EFFFFGEEFGGGEDE?AFGGGGGGGGGGDFEFFGGDEFGGGGEFGFGFGF:DCEGCBGGFGFAFECDG@C?DGDEEGDE@C6AFGGG7EGGGGFG3B>DE3=(9?C(1<,59:527::21(83D1())).4<C88?2.*4<>>G50:244@?FFBB*(>*141-((..)4(24,4(-6((43-4(((((0))(9*
@M03364:396:000000000-C9LGT:1:1101:13256:7386 2:N:0:10
GGACTACTGGGGTTTCTAATCCTGTTCGATCCCCGCACTTTCGTGCATGAGCGTCATTTACGGCTTGGTCAGCTGCCTACGCAATCGGGGTTCTTCGTCATATCTATGCATTTCACCGCTACACGACGAATTCCGCAAACCTCAACCGCAATCAAGCCCGGCAGTATCAACGGCGGAATGGAGTTGAGCTCCACGATTTGACCGCTGACTTTCACGGCCGCCTGCGCCCCCCTTCAACCCAATAAATCCGGATAACGCTCGGCTCCTCAGTATTACCGCGGCTGCTGGCCCCGCGTTGGCC
+
CCCCCFGFFGGGGGGGGGAGGGGGGGGGGGGGGGEEGGGGGGGGGGGGGGGGGGGGGGGGGGGGGGDGGDEGGGGGGGGGGG7FFGGGGGGGGGGGFFEGGGFF8;FGGGGGGGGGGGGDEFGGGGGGGGGGGGGGD+=FGGG6DGGGGFDAFEGFGG6EEG>GFFGGGGF59>AGD6E?FC<?8;,6=,@FCFE*/C>CF<F67>>,1><+-1+499514D::B:1)(17(4304)68C*4()=<2);7/24(4).42890*49E<.),6).-)).*2(49-,132:314(,,-073(02
@M03364:396:000000000-C9LGT:1:1101:14237:7405 2:N:0:10
GGACTACAGGGGTTTCTAATCCTGTTTGCTCCCCACGCTTTCGTGCCTGAGCGTCAGTTATGTCCCAGGAGGCTGCCTTCGCCATCGGTGTTCTTCCACATCTCTACGCATTTTACCGCTACACATGGAGTTCCACCGCCCTCTCCTGTCCTCAAGCCGTGCAGTTTCCAAAGCCTGCACCGGGTGAGCCCGTCCCTTTTCCCTCAGGCTTGCACAGCCCCCCGCCCCCCCCTTCCGCCCCAGTAATCCCGATCACCCTTGGCCCCCACCTCATACCCCCGCTGCCTGCCCGTGGTTCGCC
+
CCCCCGGGGGGGGCGGGGGGGGGGGGGGGGGGGGGGGGGGGGGFFGGG<?FGGGGEGFGGGFFGGGGGG,FGGEGGGGGGGGGGCFGGFCGGG<EGGAFFGGGGGCGGGGGGFEGGGGGGGGGG?8FGFE<AFFFGF+@FGGGFFGF@>?GFGFGFGGEG+C?FFFCGAF,3;F@CC*3@FC?*B*30*D*@7?89?FGF7:,:9)/(008*(/5*;>F7(>(.(*().>>(3?((-8ED:4(.*6<4@*/4;(,()(,.((05DG),4(,,(.)6<8,(43-7;0552(((-(,001(/9
@M03364:396:000000000-C9LGT:1:1101:19025:7416 2:N:0:10
GGACTACTCGGGTTTCTAATCCTATTTGCTCCCCACGCTTTCGCGCCTCAGCGTCAGTTTCAGTCCAGAAAGCCGCCTTCGCCACTGGTGTTCCTACCGATCTCTACGCATTTCACCGCTACACCGGTAATTCCGCTTTCCTCTCCTGCACTCCAGCCCATCAGTATCCAAAGCAATTCCCACCTTGAACGCGGGACTTTCACTCCAGACTTAACGGGCCGCCTACGCGCCCTTTACGCCCAATAATTCCGGATAACGCTCGCCCCCTACGTATTACCGCGGCTGCTGGCACGTATGTAGC
+
CCCCCGGGGGGGGGGGGGGGGGG<FGGGGGGGGGGGGGGGGGGGGGGGGGGGGGGGGFGGGGGGGGGGGGFGGGGGGGGGGGGGGGGGEGGGGGGFGGGGGGGGGGGGGGGGGGGGGGGGGGGGGGGGGGGGGGGGGGGGGGGFGGGGGFGFGDGFGGGGGGFGGCEFGGGGFGFGGFGGGGGGGGF@F,5@DGGEDGGGGEGCGFFF3D8F3AFFG<GGFGFFD;277C>F4:?2>?GGGFFB92:AFGG>?:?<F:B?B>C;GGG>6?:3)-56AE<>;9;FB?7?B?4>BF3/)/)::
@M03364:396:000000000-C9LGT:1:1101:17019:7429 2:N:0:10
GGACTACACGGGTATCTAATCCTGTTTGCTCCCCACGCTTTCGTGCCTGAGCGTCAGTTATGTCCCAGGAGGCTGCCTTCGCCATCGGTGTTCTTCCACATATCTACGCATTTCACTGCTACACGTGGAATTCCACCTCCCTCTGACACACTCTAGTCGAGCAGTCACATATGCCATTCCCGAGTTAAGCTCGGGGATTTCACATCTGTCTTACTCAACCGCCTGCGCACCCTTTACGCCCAGTAATTCCGATTAACGCTCGCACCCTACGTATTACCGCGGCTGCTGGCCCGTATTTAGC
+
CCCCCGGGGGGGGGGGGGGGGGGGGGGGGGGGGGGGGGGGGGGGGGGGGGGGGGGGGGGGGGGGGGGGGGGGGGGGGGGGGGGGGGGGGGGGGGGGGGGGGGGGGGGGGGGGGGGGGGGGGGGGGGGGGGGGGGGGGFGGGGGFGGGEFFGFGEGFGGGGGGFGGGCFG8DEFGDGGFGGGGGGGGACFFCDD6CGDEGGGFGFFFFFFGFGFF?AFEGGAGFFFB2B>D@FDFF<EFEFF@?F6?CFFG;(3;09@B4(43:(9>D<0:1444:).<4,(49(3:)2:?,-4,())*):0
@M03364:396:000000000-C9LGT:1:1101:27128:7434 2:N:0:10
GGACTACTGGGGTTTCTAATCCTGTTTGCTCCCCACGCTTTCGAGCCTCAGCGTCAGTCTTCGTCCAGTAAGCCGCCTTCGCCACTGGTGTTCCTCCTAATATCTACGCATTTCACCGCTACACTAGGAATTCCACTTACCTCTCCGATACTATAGCTTGACAGTTTCCAATGCAGTTTGCGGGTTGAGCCCACACCTTTCACATCAGACTTGCCATGCCGCCTACGCTCCCTTTACGCCCAGTAAATCCGGACCACGCTCGCCACCTACGGATTACCGCGGCTGCTGGCACGTAATACGC
+
CCCCCGGGGGGG@FGGGGGGGGGGGGGGGGGGGGGGGGGGGGGFGGGGGGCGEGGGGEFFGGGGGGGGGGGGGGGGGGGGGGGGGGGGCFFFFGGGGGCFGGGGGGGGGGGGGGGGGGGGGCEGGFGGGGGGGGGGD9DFGGEFFGEE6BC9,0DD,7=@DFFGFAFGGGGGFDEDGFGGGCGGEE:8A<FGGGGGGGGGF*DE@A861;4EEADEGFGGFGFFDF@>;D9@DFECEFGGGF@EF<CCFG3(492-022:?BE9*;C18BB(((-)50329>9(--)8>042:47).*)1/
@M03364:396:000000000-C9LGT:1:1101:28466:7439 2:N:0:10
GGACTACTGGGGTTTCTAATCCTGTTCGATCCCCGCACTTTCGTGCATGAGCGTCATTTACGGCTTGGTCAGCTGCCTACGCAATCGGGGTTCTTCGTCATATCTATGCATTTCACCGCTACACGACGAATTCCGCAAACCTCAACCGCAATCAAGTCCGGCAGTATCAACGGCGGAATGGAGGTGAGCTCCACGATTTGACCGCTGACTGTCTAGGCCGCCTGCTCCCCCTTTACACCCACTCAATCCGGATAACGCTCGGATCCTCCGTATGACCTCGGCCGTCTGCACGGAATTCGGC
+
CCCCC8FFCFFGBFGGFG,@EFG,ECCGGCGGGGGEFGGGGGGGGGFGGF<FGEGGFAF9ECGCE7CEE@EFF9FGGFG@F>FFEEFG=FGFFFFF7F:BF5;C;FE<ECEFFFCFGGGD=>,B8=:CG>,+CFG>C7=FGGG5DGG6>?G)F=GF,<EE:F59D7,7DCEEE:5D58*4,0;*=E,2A<CF468*/*;++146C.)9::)+)/0-90<72D13:+))-*-(,5)6<<E>;(,,).)6.>3(4,2..1((-42(90:).4,4((-.5+5--((-(((-24:((,(0)*,*1
@M03364:396:000000000-C9LGT:1:1101:12346:7478 2:N:0:10
GGACTACAAGGGTTTCTAATCCTGTTCGCTCCCCCAGCTTTCGCGCCTCAGCGTCAGTGGTGGCCCAGAAGGCCGCCTTCGCCACCGGTGTTCTTCCCGATATCTGCGCATTCCACCGCTACACCGGGAATTCCGCCTTCCCCTACCACACTCGAGCCCGCCGGTATCGGAGGCTCGCCGGGGTTGAGCCCCGGGCTTTTACCTCCGACCTACCGGGCCGCCTACGCGCGCTTTACGCCCAATGAATCCGGATACCGCCCGCCCCCTACGTATTACCCCCGCTCCTGGCACGGACTTTCCC
+
CCCCCGGGGGGGGGGGGGGGGGGDFGGGGGGGGGGGGGGGGGGGGGGGGGGGGGGGEGGGGGGGGGGGGGGGGGGGGGGGGGGGGGGGEGGGGGGGGGGDFGEGGFGGGGGGGGGGGGGGDGGGGGGG@FFFFGFFGFDFGFFFGGG6FFGFGDDFGGGGGG>GG85BG=BB?C2FGFEG58DB8E,5)@ADCCEG38CF+3C<:@7(7D06,>*(99:>9G:(3*4.4/3418)-8:*:*(4(*-)56<<0:?2:03(4((1,9*)(.,4).8)6A68,93((,(.4:(5-(((01*)*9
@M03364:396:000000000-C9LGT:1:1101:14192:7480 2:N:0:10
GGACTACCGGGGTATCTAATCCTGTTCGCTCCCCACGCTTTCGCTCCTCAGCGTCAGTAACGGCCCAGAGACCTGCCTTCGCCATTGGTGTTCTTCCCGATATCTACACATTCCACCGTTACACCGGGAATTCCAGTCTCCCCTACCGCACTCAAGCCCGCCCGTACCCGGCGCGGATCCACCGTTAAGCGATGGACTTTCACACCGGACGCGACGAACCGCCTACGAGCCCCTTACGCCCAATAAATCCGGATAACGCTTGCACCCTACGTATTCCCGCGGCTCCTGGCCCGCCTTTGGC
+
CCCCCGGGGGDGG@FGGGDGGGGGGGGGGGGGGGGGGGGGGGGGGGGGGGGGGGGGGGGGGGGGGGGGGGFCGGGGGGGGGGGGGGGGGGGGGGGGGGGGGGGGGGGGGGGGGGGGGGGGGGGGGGGGGGGGGGGGGGGGGGGFGGGDGEGFFDDCGGGGGGFGGDGGGEGGDG=D5AGGGGGDGDC7FGEGGGGCCFFGGFGFGEE91C9EB7C4>(?EFGFB?FB56D;?(43:?FGGGF?(93:)@F5>?((6?:B?0:C7FGG<:B?8)-:)-<89319((-,)(,(--(-).*)*0
@M03364:396:000000000-C9LGT:1:1101:24748:7509 2:N:0:10
GGACTACTGGGGTTTCTAATCCTGTTTGCTCCCCACGCTTTCGTGCCTCAGTGTCAGTTACAGTCCAGAAAGCCGCCTTCGCCACCGGTGTTCTTCCTAATATCTACGCATTTCACCGCTACACTAGGAATTCCGCTTTCCCCTCCTGCACTCAAGTAGCCCAGTTCGCAAGGCAAAATGGGGTTGAGCCCCAAGATTAAACCTTGCGCTTAGGTAACCACCTACGCCCTCTTTACGCCCAATGATTCCGGATAAGGCTTGCCCCCTACGTCTTGTCGCTGCTGCTTGCCCGTCGTTTCCC
+
CCCCCGGGGGGGGEEEGGGGGGGGGGFGGFGGGGGGGGGGGGGGFGGGGGFGGGGGGEFFFGGEGGFGFDFGGGGGGGGGDFGGG@FGGGGGGGGGGGGFGGB?;EAFFGGGFGGGGGE8EFFGF8FG<FFFGGGEDBFGGG8;CEF88D?6=DFFFFGEC=FGFF8CDDEEF@DG8AFGCFGGGEF@FFGD>ECGF;A,B:?:FFFB=DA=72B*=39C=C=>(*0)4:=1>3<C@;ECF(/(+19?FF>6?<))*((,.40)9/148(3(,()).2-(-3)3))).((.3-((05).*7
@M03364:396:000000000-C9LGT:1:1101:24220:7549 2:N:0:10
GGACTACAAGGGTTTCTAATCCTATTTGCTCCACACGCTTTCGTGCCTCAGCGTCAGTCACAGGCCAGGCGGCCGCCTTCGCCACTGGTGTTCTTCCATATCTCTGCGCATTTTACCGCTACACATGGAGTTCCACCGCCCTCTCCTGTCCTCAAGCCGTGCAGTTTCCAAAGCCTGAACCGGTTGAGCCGGTCCCTTTTACTTCAGACTTGCACAGCCGCCTGCCCACCCTTTTCGCCCAATCACTCCGGATAACGCCTGCCACCTCAGTACTGCCCCGGCTGCTTGCCCGTCGTTCACC
+
CCCCCGGGFGGGEGGGGGGGGGGCGDGGGGGGFGGGGGGGGGGGGGGGGGGGGGGGGFGFGGGEGGGGGGGGGGGGGGGGGGGGGGGGEGGGGGGGGGGFFGGGGGGGGGGGGCGGGGG>=FGGCGFG@EFFGGGGGCGGGGGF?FGGGFGFGFGFFGGE6+*=@AEEGGFCFGDC:F6FG*CCEC8:FFGGDEEGGGFF9529DFF449<97*>);<FE:D7(2*(/2C?=::))(-CG5118?(6<F354219))(,446E:FC*:(())).)).*,(-2(,().512),-(,0>7(*2
@M03364:396:000000000-C9LGT:1:1101:5483:7557 2:N:0:10
GGACTACAGGGGTTTCTAATCCTGTTTGCTCCCCACGCTTTCGTGCCTCAGCGTCAGTTGCAGTCCAGAAAGCCGCCTTCGCCACTGGTGTTCTTCCTAATATCTACGCATTTCACCGCTACACTAGGAATTCCGCCTTCCTCTCCTGCACTCTAGCTCAGTAGTTTTCGATGCATGCCACGGGTTGAGCCCAGGGGTTTCACATCAAACTTGCCATACCGCCTGCGCCCCCTCTACACCCAGTAATTCCGGAAAACGCTTGCCCCCTCCGTATTCCCGCGGCTGCTGGCCCGGTGTTAGC
+
CCCCCGGGCEGGFEGGGGGGGGGEFFEFGGGGGG8CGGGGGFG,BFGG<EFGGGGGGFFA,,C,:CFFGGGGGGGGGGGGGGGGGFFGFGGGGADFFAEFFCFGGFGGGGGGAFGGGGGGGGGF,9FGFFGGGGGG+CDGGGGB+@,=DFGFGDDD,6,68C+BF@A,61>EDC8=E?A82@D7C>C5@@EF?,:@9EGEF5ECGFB6*;<=*+>AD6=F=D@F(;68()(,6(67;>GG7(3;+.667CCB0(4(8418(4@?F;70(432((4<):4,((((42)5016(41,)0).>:
@M03364:396:000000000-C9LGT:1:1101:14605:7588 2:N:0:10
GGACTACTCGGGTTTCTAATCCTGTTCGCTCCCCCAGCTTTCGCGCCTCAGCGTCAGTGGTGGCCCAGAAGGCCGCCTTCGCCACCGGTGTTCTTCCCGATATCTGCGCATTCCACCGCTACACCGGGAATTCCGCCTGCCCCTACCGCACTCGAGCCGCCCAGTTCGGAACCCGGCCCGCGGTTGGGCCCCGGGGTTAGCGGTTCCGCCTAGGCGGCCGCCTACCCGCGCTTTACGCCCCATGAATCCGGATAACGCTCGCCCCCCACGTGTTACTCCGGCCGCCGGCACGTAGTTCGCC
+
CCCCCGGGGEEGGEGGGGGGGGGGGGGGGGGGGGGGGGGGGGGGGGGGGGFGGGGGGGGEGGGGGGGGF8<FGGGGGGGGGGGGGGGGGGGGGGGGGGGFGGGGGCFGGGGGEF;FGGGGGGGGGGGGGEGGGGG7CFGGFFFFFG?+39FBGFGB@ECGGGEFGFGEGEEG4:9CCAEE5ED43C*-8;EDGEEG)2*:+-23)862-*4*40;9)48:1>(4,245;C91206)4:CC86(,*.))9<91<().5(-(,,:?GG3(,,-(.3):)+.(3,(7,((-4((((((0/*(19
@M03364:396:000000000-C9LGT:1:1101:21475:7591 2:N:0:10
GGACTACTCGGGTTTCTAATCCTGTTCGCTCCCCCAGCTTTCGCGCCTCAGCGTCAGTGGTGGCCCAGAAGGCCGCCTTCGCCACCGGTGTTCTTCCCGATATCTGCGCATTCCACCGCTACACCGGGAATTCCGCCTTCCCCTACCACACTCGAGCCCGCCGGTATCGGAGGCTCGCCGGGGTTGAGCCCCGGGCTTTTCCCCCCGACCTACCGGGCCGCCTACGCGCGCTTTCCGCCCACTCATTCCGCATAACGCTTGCCACCCACGTGTTTCCCCGGCTGCTTGCACGTAGTTCGCC
+
CCCCCGGGGGGGGGGGGGGGGGGGGGGGGGGGGGGGGGGGGGGGGGGGGGGGGGGGGGGFGGGGGGGGGGGGGGGGGGGGGGGGGGGG:FGGGGGGGGGGGGEGGGGGGGGGGGGGGGGGCGGGGGGGEDGGGGGGGFDGGGGFGGGGGFGFF=FBGGGGGGDCFCFGGGDGFGFGGEC:>C3FEG,5?CFGDGGGGGGG+5@(9@F29C>C(7:-13874C(,41-)4/702:)46?GGE011)-6:=F*(,,)8B;40(436DF*,4;1(.4(:6+(,-72164-5:)4:,..0*1(7/
@M03364:396:000000000-C9LGT:1:1101:3420:7600 2:N:0:10
GGACTACTCGGGTATCTAATCCTGTTCGCTCCCCACGCTTTCGCTCCTCAGCGTCAGTAACGGCCCAGAGGCCTGCCTTCGCCATTGGTGTTCTTCCCGATATCTACGCATTCCACCGCTACACCGGGAATTCCGCCTTCCCCTACCACACTCCAGCCCGCCGGTATCCGAGGCTCGCCGCAGGTTGAGCCCGGGGTTTTCCCTGCGGCCTAACCGGCCCCCTCGCGCCCCTTTACGCCCCAGTAATCCGGATAACGCTCGCCCCCCCCAGCTTACCCCCGCCTGCTGGCCCGATTTTCCC
+
CCCCCGGGFGGGEFGGGGGGGGGGGGFFGGGGGGGGGGGGGGGE,FEGDGGGGGGGGGG,CFG7FGGGF,,8D6FFGGGGGGGG,CFGGFGGG?@FFGGGB+>FGGG+@BFGDGGG?EGGEGGGGEGGG>FGGG8FEFDFGGGD?FG8,;FFG5FFFGDGGE*<C>EF,168@G2*4)=***)*3+8()85995C*)2;C+)<)*8)((9?*.5*,)(:*(9,(-*()-),((.)6((:E/2(./.6:FC502().)((,((22DE)(-((.)))).2-(4(-4((.,.(4(1(,))/)*2
@M03364:396:000000000-C9LGT:1:1101:9527:7605 2:N:0:10
GGACTACTGGGGTTTCTAATCCTGTTTGCTCCCCACGCTTTCGCGCCTCAGCGTCAGTTACAGTCCAGTAAGCCGCCTTCGCCACTGGTGTTCCTCCCGATCTCTACGCATTTCACCGCTACACCGGGAATTCCGCCTTCCCCTACCACACTCGAGCCCGCCGGTATCGGCGGCTCGCCGGGGTTGAGCCCCGGGCTTTTCCCTCCGACCTAACGGGCCCCCTACCCGCGCTTTACGCCCCATGAATCCGTGTAACGCTCGCCCCACCCGTATCCCCCCTGGCTCTGTGCCCGTATTCGGC
+
CCCCCGGFGGGGGCFGGFGGGGGGGGGGGGGGGGGGGGGGGGGGGGGGGGGGGGGGGFFFGGGGGGGGGGGGGGGGGGGGGGGGGGGGFGGGGGGGGGGG7FGGGGGGGGGGGGGGGGGGGGGGGGGGCCFGGGGGGCDGGGGFGGGCEFGDFDFBEGGGGGFGGCGGGG*B?C2DGFGG*?<<CE674:GDDGEE1;CG+4C<C>>64>>+5F*,9-:*(1,-4*.0294-(46<1:CE*,((/.)6?7*(..-6)4(-29:6C*)(-4((4())-1,,-(,()().))-(,(()/*(29
@M03364:396:000000000-C9LGT:1:1101:11515:7623 2:N:0:10
GGACTACTGGGGTATCTAATCCTGTTTGCTCCCCACGCTTTCGAGCCTCAGCGTCAGTTACAGTCCAGAGATGCGCCTTCGCCACTGGTGTTCTTCCTAATCTCTACGCATTTCACCGCTACACTAGGAATTCCCTTCTCCTCTCCTGCACTCTAGACTTCCAGTTTGAAATGCAGCACTCAGGTTAAGCCCGAGTATTTCACATCTCACTTAAAAATCCGCCTACGCTCCCTTTACGCCCAGTAAATCCGGACAACGCTCGCCACCTACGTATTACCGCGGCTGCTGGCACGTAGTTCGC
+
CCCCCGGGGGGGGDGGGGGGGGGGGGGGGGGGGGGGGGGGGGGFGGGGGGGGGGGGGFGGGGGGGGGGFGGGGGGGGGGGGGGGGGGGEFFGGGGGGGGGGGGGGGGGGGGGGGGGGGGGGGGGGGGGGGGGGGGCDEDGGGGFGGGGGFGFFBFF;FGGGGFGGGGGFGGGFFEGGFGCGFGGGGC:F>@FGGGGGGGGGFGFGFFFFGFGF+98FDGGFGFF>D>AAGFFDFF*8>EFGFFE+>>EFGGFFFF;F@FFFFGFCEG003<?)6:25@?FFFFB>?0)3?04<<()./)95
@M03364:396:000000000-C9LGT:1:1101:3616:7635 2:N:0:10
GGACTACTGGGGTTTCTAATCCTGTTCGATCCCCGCACTTTCGTGCATGAGCGTCATTTACGGCTTGGTCAGCTGCCTACGCAATCGGGGTTCTTCGTGATATCTATGCATTTCACCGCTACACGACGAATTCCGCCAACCTCAACCGCACTCAAGCCCGGCAGTATCAACGGCGGGATGGAGTTGAGGCCCACGGTTTGACCGCTGCCTTGCCAGGCCCACTTACCACCCTTTACACCCCAAAAATCCGGATACCGCTCGGTCCCCCCGTATTTCCCCGGCTGCTTGCACGGAGTTCCGC
+
CCCCCGGGFGGGGGGGGGGGGGGGGGGGFGGGGGGG@FGGGGGGGGGGCFGGGGGGCFF9FGGGGGEGFEGEGGGGGGFGGGEGGCFG7FBFGDEFFF,BFFGFGFGGEFGGGFF5EEGGGCDF+@=FGGGGGGD=CF8FEGF*=EGG+@+1@5CFDEFE:F5CFEAD:=E8@FAC*)=EF6C2B18()*388=8*1AE*26A9)7<((2)0()+.1(1*(90).0(1)1828)6).48:*4((.-.3<>3(4:04)4,4-6*(1;*(43((42)54+,-4(336,)86)501((0)0)*1
@M03364:396:000000000-C9LGT:1:1101:6027:7636 2:N:0:10
GGACTACAAGGGTATCTAATCCTATTTGCTCCCCACGCTTTCGTGCCTCAGCGTCAGGTACAGGCCAGGCGGCCGCCTTCGCCGCTGGTGTTCTTCCACATCTCTACGCATTTTACCGCTACACATGGAGTTCCACCGCCCTCTCCTGTCCTCAAGCCGTGCAGTTTCCAAAGCCTGAACCGGTTGAGCCGGTCCCTTTTACTTCAGACTTGCACAGCCGCCTGCGCACCCTTTACGCCCCATCATTCCGGACACCGCTTGCCACCTACGTCTTACCCCCGCTGCTGGCACGTAGTTCGCC
+
CCCCCGGGGGGGGGGGGGGGGGGEGGGGGGGGGGGGGGGGGGGGGGGGGGGGGGGGGGGGGGGGGGGGGGGGGGGGGDGGGGGGGGGGGGGGGGGGGGGGGGGGGGGGGGGGGGGGGGGGGGGGGFGGDGGGGGGGGFGGGGGFGGGGGFGEGFGFGGGGGGFGGGGGGFGFFGFGGFGGGGGGGG,7AGGGDGGGFDGGF8?CG6FEFGCGE6E4F@FEBGFF;*4)4C?2:?AABBGG*41:*6429<3(41(2)436:4<)CGF(:?<((-.6:+((46(492::<1<(((,090,9C
@M03364:396:000000000-C9LGT:1:1101:9659:7642 2:N:0:10
GGACTACCAGGGTTTCTAATCCTGTTTGCTCCCCACGCTTTCGAGCCTCAGCGTCAGTAATCGTCCAGTAAGCCGCCTTCGCCACTGGTGTTCCTCCTAATATCTACGCATTTCACCGCTACACTAGGAATTCCGCTTGCCTCTCCGATACTCAAGGGCTACAGTTTCAAATGCAGTTCCGGGGTTGAGCCCCGGGATTTCACATCTGACTTGCAGCTCCGCCTACACGCCCTTTACACCCAGTAAATCCGGACAACGCTTGCAACCTACGTATTACCGCGGCTGCTGGCCCGTAGTTAGC
+
CCCCCGGGGGGGGGGGGGGGGGGGGGGGGGGGGGGGGGGGGGGGGGGGGGGGGGGGGFGCGGGGGGGGGGGGGGGGGGGGGGGGGGGGGGGGGGGGGGGGGGGGGGGGGGGGFFFGGGGGGGGGGFGGGGGGGGGC>@DGGCFDGGG8B@FFGEFFFCGGGFFGFGGGGGGGFGEGDFGGGGDFGG@=AD3CGE5CDECCE>C?>FCC8FEGF8:>F5FGDGFFFF8A?C=BF@FFF<GFGDFFCA<<BDC9?0(470913:C?7@D>??BF).59>C13-43;><0?0(((23().*)00
@M03364:396:000000000-C9LGT:1:1101:15316:7645 2:N:0:10
GGACTACCCGGGTTTCTAATCCTGTTCGCTCCCCCAGCTTTCGCGCCTCAGCGTCAGTGGTGGCCCAGAAGGCCGCCTTCGCCACCGGTGTTCTTCCCGATATCTGCGCATTCCACCGCTACACCGGGAATTCCGCCTTCCCCTACCACACTCGAGCCCGCCGGTATCGGAGGCTCGCCCGGGTTGAGCCCCGGGCCTTTCCCTCCCACCTAACAGGCCGCCTACCCGGGCTTTACGCCCCATGAATCCGCAACACTCCCGCCCCCTACGCAGTACCCCCGCTGCCTGTCCCGGCTTCCCC
+
CCCC8FGGGGCCF@@FGFCEFGGEFGGEEFGCGGDCFGCEGGGGGGGGGGGGEGGDFFAEC<FGGGDFEDC8FCFGGGGGGGGGGGGGFEGFGGFFGGGCGDGGFEGGE7FFEFGFGCGGGGGGF7C:CCGFFGG:EFDGGFCA6>B,4*C5>)95:E59CF>9F:?CEC**2C12*):*=EGB*82/0;ED35?C);<9+)<.27).,C?+)82353=*,C((.*(.()-(436<4(CE*,4(*.--99*2(((4*(((((:4DE3(44(((-.-60,-4630((.)))))(((00.)*9
@M03364:396:000000000-C9LGT:1:1101:11165:7646 2:N:0:10
GGACTACTAGGGTTTCTAATCCTGTTCGCTCCCCACGCTTTCGCTCCTCAGCGTCAGTAACGGCCCAGAGACCTGCCTTCGCCATTGGTGTTCTTCCCGATATCTACACATTCCACCGTTACACCGGGAATTCCAGTCTCCCCTACCGCACTCAAGCCCGCCCGTACCCGGCGCGGATCCACCGTTAAGCGATGGACTTTCACACCGGACGCGACGAACCGCCTACGCGCCCTTTACGCCCAATAAATCCGGATAACGCTTGCACCCTACGTATTCACGCGGCCGCTTGCACGTCCGTCGC
+
CCCCCGFFGGGGGFFGGGGGGFGGGFFGGGGGGGGGGGGGGGGGGGGGGGGGGGGGGFGGGGGGGGGGGGGGGGGGGGGGGGGGGGGGEFGGGGGGGGGGGGGGGGGGGGGGGGGGGGGGGGGGGGGGGGGGGGGGGGGGGGGF?FGEG>GFG)=DFFGEGGFGGEGGGGGG?E=D58CF9CGEGG<8F<**>EGAFGGGGEF?C>D9(9;E00C;)4EGBDFF0A:5(>>FF(4)66GGG?2?689>FGD>FB(6?<92,(2)0;DB<?,4))56)<46>1(((-(-46)4<:().)(1/
@M03364:396:000000000-C9LGT:1:1101:3205:7650 2:N:0:10
GGACTACTGGGGTATCTAATCCTGTTCGATCCCCATGCCTTCGTGCCTCAGCGTCAGTGCGTCCCTGGGCGGCTGCCTTCGCAATCGGCGTTCTGCGAACTATCTAAGCATTTCACCGCTACACTTCACATTCCGCCGACCTCGCCACGACTCAAGACCTGCAGTTCCCGCGGCACCTCTGGCTTTGAGCACCAGGCTTTCACCACGGTCTTACCGGCCCGCCTGCGCACCCTCTCAACCCAATGCATCCGGATTACGCTCGGATCCTCCGTATTCACGCGGCTTCAGGCCCGGACGTCGC
+
CCC@8EFGGGFDFGGFGGDAFDFFEFGCFGGGFGGGGGGGGGGGGGGGGFGGGGGEFF9EGCEG,EFGGGGGGEEGFGFCFG:FEFGGCEGGFFCFECEGGGCC=;EECFGG=?4?FGEDCFGGGD<FGFFFFFFGGEDEGDF*+46:6:FFF8*;@CGG::AF,>:B?EGEBG(9*4CFC+;+;C275E+CCC*:CCFGGE97*:59(1(3-*+4)4?EBG940;,02D>BF(,.44EEGBF??7>9675904(5?(4(47*15:5-).-413(:)031(((((.)))(43((()))(11
@M03364:396:000000000-C9LGT:1:1101:3971:7682 2:N:0:10
GGACTACACGGGTATCTAATCCTGTTCGCTACCCACGCTTTCGAGCCTCAGCGTCAGTGCCGCTCCGGTCGGCTGCCTTCGCAATCGGTGTTCTTCGTGATATCTAAGCATTTCACCGCTACACCACGAATTCCGCCTACCTCCAGCGTACTCAAGTACGGCAGTTCCCGGTGCAGTGCCAGGGTTGAGCCCCGCCATTTCACAACACGCTTACCATACCGCCTTCGCTCCCTTTCCACCCAATAAATCCGGATCACGCCCGGCCCTTCCGTATTCCCGCGGCTGCTGGCACGGACTTAGC
+
CCCCCCG<EFDGFFGGGACFFGGFGGFG+B,@FG?FGGGGGGG,BEGGGFGFEGGGGG@<6@CF+@@:F7+@F@FG8EFGFG,4BEEG4?FGGCGF+=FAFDFGGD9FGGFGGGGGGGGGCFGFG8A+:CFFGGFE8+6FD+6D=,=+@9FFGCCF@,@CEGE5FFF,5**59F4G9*,=,2;@DE@2ACGGDE42/:C7CEGE6A:;674*(;C)+.A*6DF0(3431DFFBA:))-<FGB:?)4)6@DD21(44??1(-2*(9E*,(4:5<03)6<((3(66;:,8(((.40())*)2*
@M03364:396:000000000-C9LGT:1:1101:11157:7689 2:N:0:10
GGACTACAGGGGTTTCTAATCCTGTTTGCTCCCCACGCTTTCGCTCCTCAGCGTCAGTAACGGCCCAGAGACCTGCCTTCGCCATTGGTGTTCTTCCCGATATCTACACATTCCACCGTTACACCGGGAATTCCAGTCTCCCCTACCGCACTCAAGCCCGCCCGTACCCGGCGCGGATCCCCCGTTAAGCGATGGACTTTCACACCGGACGCGCCGAACCGCCTACGAGCCCTTTACGCCCACTAAATCCGGATAACGCTTGCACCCTACGTCTTCCCGCGGCTGCTGGCCCGTCTTTAGC
+
CCCCCGGFGGGGGGGGGGGGGGGGGGGGGGGGGGGGGGGGGGGGGFGGGGGGGGGGGGGGGGGGGGGGFG8FGGGGGGGGGGGGGGGGGGGGGGGGGGGGGGGGGGGCGGGGGGGGGGGGGGGGGGGGGGGGGGFGGGDGGGGFGGGGGFGFGF6DGEFGGGFGGEGGGGGGFGFG5?EC,ADEEG*(@E?3CEG7CGFGGFF3FEF>9D9C>>C95(:EBGF6(;27,96?FFF261EEG?1:44:>F*)410()93;:(8C)9FDF(:04(,8)6@8(4>F9(42)51(399()0*.:>
@M03364:396:000000000-C9LGT:1:1101:26112:7689 2:N:0:10
GGACTACACGGGTTTCTAATCCTGTTCGATCCCCGCACTTTCGTGCATGAGCGTCATTTACGGCTTGGTCAGCTGCCTACGCAATCGGGGTTCTTCGTCATATCTATGCATTTCACCGCTACACAACGAATTCCGCCAACCTCAACCGCAATCAAGCCCGGCAGTATCAACGGCGGAATGGAGTTGAGCTCCACGATTTGACCGCTGACTTGCAAGGCCGCCTGCGCACCCTTTACACCCAATACATCCGTATAACGCTCGGCTCCTCCGTCTTACCCCGGCTGCCTGCCCGGCGTTCGCC
+
CCCCCGGGGGGGGGGGGGGGGGGGGGGGGGGGGGGGGGGGGGGGGGGGGGGGGGGGFGGGGGGGGGGGGGGGGGGGGGGGGGEGGGGGEGGGGGGGGGGGGGGGFGGGGFGGGGGGGGGGGGGGGFGGGGGGGGGGGEGGGFG5DBFCGFC=DDFFFGGGGGFGGGGGGGGGFC2DC5CGG9C?FC96;:CGGGGGGGG?ECGFGBE1@FB?4*+5>15C>GFF:/487>:::846<AGGGB7:)5<AFG1,474->71:;6/1C:04?><(2:5:5+4,7;(4:(444,(-4(4>))459
@M03364:396:000000000-C9LGT:1:1101:7634:7699 2:N:0:10
GGACTACCCGGGTTTCTAATCCTGTTCGATCCCCGCACTTTCGTGCATGAGCGTCATTTACGGCTTGGTCAGCTGCCTACGCAATCGGGGTTCTTCGTCATATCTATGCATTTCACCGCTACACGACGAATTCCGCCAACCTCAACCGCAATCAAGCCCGGCAGTATCAACGGCGGAATGGAGTTGCGCTCCACGATTTGACCGCTGACTTGCAAGGGCGCCTGCGCCCCCTTTACACCCAATAAATCCGGATAACGCTCGGATCCTCCGTACTGCCCCGGCCGCGTGCGCGGAGTTACGC
+
CCCCCGGGGGGGGGGGGGGCFGGGGGGGGGGGGGGGGGGGGGGGGGGGGGGGGGGGGGGGGGGGGGGGGGCFGGGGGGGGGGD+FFGGFGFGGGGGGGGGGFGGGGGGGFGGGCFGGGGGGGFFEGGGGGGGGFGGG+@GGGG*=DFCEB+>FFGA9EGG5FDGGDGGGGGDBFBC55CFF+05?7,.:*:DCFG5*CFC9>E>DDE32CA7<4:5<(;:9<:??:6),917?>>>>2CE*3(8*4)6?C78(())0,((,(*-9;*4:B(.-4)).*((-2229347?(421(45)*.9/
@M03364:396:000000000-C9LGT:1:1101:3218:7706 2:N:0:10
GGACTACCGGGGTATCTAATCCTGTTCGCTCCCCACGCTTTCGCGCCTCAGCGTCAGTAACGGCCCAGAGACCTGCCTTCGCCATTGGTGTTCTTCCCCATATCTACACATTCCACCGTTACACCTGGAATTCCAGTCTCCCCTACCGCACTCAAGCCCGCCCGTACCCGGCGCGGATCCACGGTTAAGCGAGGGACTTTCACACCGTACTCTCAGAACCGCCTACGAGCCCTTTACGCCCAATAAATCCGGATACCGCTTGCACCCTACGTATTACCCCGGCTGCCGGCCGCGGCTTAGC
+
CCCCCGGGGGGG@FGGGGGGGFGGGGEGGGGGFGGGEGGGGGGE+FCFCEGGGGGGGGCGGGCFGGCFFGC<FGGGGGGGGGGGCAFGFFGGGGGFGF,BFFGGGGG9FGGG9FFGEGBDGGFA,,AAFFGGGAD,@F+@F?E?8>DGGBFFGB?9,D+1+C5DFEGGG5B@9F))/:=E,A*4CC*7CF*2/=:*2C9EG<FECDFB09(A))+.:>GGFD>:(28),9(4<?:A<2CEC0<0)5<:FC5016?)/42--4859A13<?((,-5)67(-,(((-((4(7((((()).)9:
@M03364:396:000000000-C9LGT:1:1101:7947:7712 2:N:0:10
GGACTACTCGGGTATCTAATCCTGTTCGCTCCCCACGCTTTCGCTCCTCAGCGTCAGTAACGGCCCAGAGACCTGCCTTCGCCATTGGTGTTCTTCCCGATATCTACACATTCCACCGTTACACCGGGAATTCCAGTCTCCCCTACCGCACTCAAGCCCGCCCGTACCCGGCGCGGATCCCCCGTTAAGCGATGGACTTTCACACCGGACGCGACGAACCGCCTACGCGCCCTTTACGCCCAATCAATCCGGATAACGCTTGCACCCTACGTCTTACCGCGGCTGCTGGCCCGTAGTTAGC
+
CCCCCGGGGGGGEEGGGGGGGGGGGGGGGGGGGGGGGGGGGGGGGGGGGGGGGGGGGGGGGGGGGGGGDGFGGGGGGGGGGGGCGFGGGGGGGGGGGGGGGGEGGGGGGGGGGGGGGGGGGGGGGGGGGGGGGGGEGGFGGGGFGGGGGFGFGDGFEGGGGGFGGCGGGGGGEGFGGFGG,8C<CF::FFEC8EGCCGFGGFG?FFF>4C9C()813;GGFGFFBGB)4CB;1,44<1CGG168)554FF3;?:(9FBB<FBG2DGG02:44(,36<:27,7>B6?03((4(432)0*-::
@M03364:396:000000000-C9LGT:1:1101:14067:7720 2:N:0:10
GGACTACACGGGTATCTAATCCTGTTCGCTCCCCACGCTTTCGCTCCTCAGCGTCAGTAACGGCCCAGAGACCTGCCTTCGCCATTGGTGTTCTTCCCGATATCTACACATTCCACCGTTACACCGGGAATTCCAGTCTCCCCTACCGCACTCAAGCCCGCCCGTACCCGGCGCGGATCCACCGTTAAGCGATGGACTTTCACACCGGACGCGACGAACCGCCTACGAGCCCTTTACGCCCAATAAATCCGGATAACGCTAGCCCCCTACGTATTACCGCGGCTGCTGGCACGTCGTTCGC
+
CCCCCGGGGGGGGDGGGGFGGGGGGGGGGGGGGGGGGGGGGGGGGGGGGGGGGGGGGGGGGGGGGGGGFFGGGGGGGGGFGGGGGGGGFGGGGGGGGGGGFGDGGGGGGGGGGGGGGGGGGGGGGGGGGGGGGGGGGGGGFCEFGGGGGFGFGFGFGFGGGGFGGEGEGGGGFEBDC;GGGGGGFG7=FFE*9CC6<CFGGFGEFB>66D9G>>E;GFGGBGFB::<)496<32:<>BGGG?((02)6BGD(2:?A?6><<BF4FCC1-3<4):?)4<6>3471;B7386(.:8(00).95
@M03364:396:000000000-C9LGT:1:1101:3621:7734 2:N:0:10
GGACTACCAGGGTTTCTAATCCTGTTCGATACCCGCACTTTCGTGCCTCAGCGTCAGTCGGCGGCTGGCATGCTGCCTTCGCAATCGGAGTTCTGCGTGATATCTATGCATTTCACCGCTACACAACGCATTCCGCACACCTCGACGCCACGCTAGTCAGCCAGTTTCAACGGCAATACGAGGTTAAGCCCCGCAGTTTGACCGCTGACTTGACAAACCGCCTACGCACCCTTTACGCCCACTCATTCCGGATACCGCTTGCCACCTACGTATTACCGCTGCTGCTGGCACGTAGTTCGCC
+
CCCCCGGGGGGGFGGGGGGGGGGGGGGGGGGGGGGGGGGGGGGGGGGGGGGGGGGGGGGGGGGGGGGGGGGGGGGGGGGGGGGGGGGG7CFFGGGGGGGGGGGGGGGFGGGGGGGGGGGGGGGGGGGGGGFFGGGFDGGGDGGEGGGGGFGFGA*<FGGGGCFGFGGGGGGGFF27FAGGGDCFFG,74CEGGGG=5FGGG<::DFF(1CAG29<6D?GG6D?B:*48;D:<??AFFFGGG((.8<2<@G36?F)8;6><1236C29,8614)5.:624(-3.4<7..(.21.8(0**-)1
@M03364:396:000000000-C9LGT:1:1101:12216:7750 2:N:0:10
GGACTACAGGGGTATCTAATCCTGTTCGATCCCCGCACTTTCGTGCATGAGCGTCATTTACGGCTTGGTCTGCTGCCTACGCAATCGGGGTTCTTCGTCATATCTATGCATTTCACCGCTACACGACGAATTCCGCAAACCTCAACCGCAATCAAGCCCGGCAGTATCAACGGCGGAATGGAGTTGAGCTCCACGATTTGACCGCTGACTTGCAAGGCCGCCTGCGCACCCTTTAAACCCAATAAATCCGGATAACGCTCGGATCCTCCGTATTACCCCGGCTGCTGGCACGGAGTCTGCC
+
CCCCCGGGGFGGGEGGGGGGGGGGGGGGGGGGGGGGGGGGGGGGGGGGGGGGGGGGGGGGGGGGGGGGGGGGGGGGGGFFGGDDEGGGGGGGGFFGFGGGGGFGGGGGGGGGGGGGGGGGGGGGGGGGGGGGGGGGCCDCGGFBFGGGGFGFGFGFGGGGGGFGFGGGDFFGEGFGG:FGGGF,?E?5A2>FGGGDGGGGGEGFDBEFF=AGB695C:FG>GFFB:>B>744:?64AFGGC07,=2AAFC)3(3<?D;(41424CF:A?>14(369<6<06>21())(,()(-(-0)*-*2
@M03364:396:000000000-C9LGT:1:1101:14008:7759 2:N:0:10
GGACTACTGGGGTTTCTAATCCTGTTTGATACCCACGCTTTCGTGCATCAGCGTCAGTTACATCTTGGTAAGCTGCCTTCGCAATCGGAGTTCTGGGACATATCTAAGCATTTCACCGCTACACGTCACATTCCGCCTACCTCATTTGCACTCAAGACTACCAGTTTCAACGGCTCGGTATGGTTGAGCCACACGCTTTCACCGCTGACTTAATAATCCGCCTACGCACCCTTTAGACCCAATAAATCCGGATAACGCTCGCCTCCTCCGTATTACCCCGGCTGCTGGCACGGAGTTCGCC
+
CCCCCGGGGGGGGGGGGGGGGGGGGGGGFFFGGGGGGGGGGGGGGGGGGGGGGGGGGGGGGGGGGGGGGGGGGGGGGGGGGGFGGGGGBFFGGGGGGGGGGGGGGGGGGGGGGGGFGGGGGFGGGGGDEGGGGGGGGGDGGGGFGGGGGFGFGFGF,@FGGGFGGGGGGGGGFGFGGFGFGGGGGG,8*@@D?CGGDGG7,;DAD>BAB8:76@,:FAFGFD@FBB@):D@0@E<));EFE1==*9<3AD3(21><E63:>6*4DGD207?(8:2<>+--9>93<7)46.5<>1>BF8:37
@M03364:396:000000000-C9LGT:1:1101:19500:7760 2:N:0:10
GGACTACAGGGGTATCTAATCCTGTTCGCTCCCCACGCTTTCGCTCCTCAGCGTCAGTAACGGCCCAGAGACCTGCCTTCGCCATTGGTGTTCTTCCCGATATCTACACATTCCACCGTTACACCGGGAATTCCAGTCTCCCCTACCGCACTCAAGCCCGCCCGTACCCGGCGCGGATCCACCGTTAAGCGATGGACTTTCACACCGGACGCGCCGAACCGCCTACGAGCCCTTTCCGCCCAATAAATCCGGATCACGCTTGCCCCCTACGTATTGCCGCGGCTGCTGTCACGTATTTCGC
+
CCCCCGGGGGGGGGGGGGGGGGGGGGGGGGGGGGGGGGGGGGGGGGGDGGGGGGGGGFGGGGGGGGGGGGGGGGFFFGGGGGGGGGGGCFGGGFFGGGGGGGGGGGFGGGGGFGGGGGFDGGGGGGGGGGGGGGFGFGFFGGGFGGFGGFDAFD6DF6@EGGFGG>EEFEEGDG@C5;GGF9F<CE*28<=*>C;7FFGGG<EEGBD>1DBGB)*493=EFGBF:?<)-)43??B)--A>?618)-6<FGD32:(.7:?B?:;(9;73(8::<24).<,449>006)3)3-6:8(1)/.95
@M03364:396:000000000-C9LGT:1:1101:25182:7763 2:N:0:10
GGACTACAAGGGTATCTAATCCTGTTCGCTCCCCACGCTTTCGCTCCTCAGCGTCAGTAACGGCCCAGAGACCTGCCTTCGCCATTGGTGTTCTTCCCGATATCTACACATTCCACCGTTACACCGGGAATTCCAGTCTCCCCTACCGCACTCAAGCCCGCCCGTACCCGGCGCGGCTCCCCCGTTAAGCGATGGACTTTCACACCGGACGCGACGAACCGCCTACGAGCCCTTTACGCCCAATAACTCCGGATAACGCTTGCACCCTACGTAGTCCCGCGGCTGCTGGCACGTACTTCGC
+
CCCCCGGFGGGGFFGGGGGGGGGGGGGGGGGGGGGGGGGGGGGGGGGGGGGGGGGGGGGGGGGGGGGGGGGGGGGGGGGGGGGDG?FGFGGGGGGGGGGGGGGGGFGGGGGGGGGGGGDGGGGGGGGGGGGGGGGFGG+EFGGFFGG>EFGFG<FDG?GGGGEGGEEGGGGG?F9D*0;?*/:BCF*6;C*/77E67FFGCCGFGFB>>GB5(.:-3-?E3DB(4F604D9F0<))-(2:??0(9>).9FD9(-,4?,((-4C4FGGB0::(3(4)6@4719966?)5>FFDF22).*)1/
@M03364:396:000000000-C9LGT:1:1101:28443:7776 2:N:0:10
GGACTACTGGGGTTTCTAATCCTGTTCGCTCCCCCAGCTTTCGCGCCTCAGCGTCAGTGGTGGCCCAGGAGGCCGCCTTCGCCACCGGTGTTCTTCCCGATATCTGCGCATTTCACCGCTACACCGGGAATTCCGCCACCCCCTACCACACTCGAGTCCGCCGGTATCGGAGGCGAGCCGGGGTTGAGCCCCGGGCATTTCACTCCGAACTTCACGGGCGCCAGCTCGCGCCTTCCCACCCATGACTTCGTATAAACCCCGCACACCATCTCATTCCCCCGTCTGTCGGCCCGGATTCCGC
+
CCCCCGG,CEFGFFFGGGGFEGGEFGECFCGGGG7CGGGGGGGCFG@E:BAFGGEGE@,CF,FFGGGG,,BFGGGGGGGGGGGGGFCF=:FEFFFFG<FBF7EGGFGBF@CE,EDGGGGG8F?FG7C7@FFGG98FE++@F9:B9FF,:CCC@:DE,5@94F>CE8*,/7:=8:()/):*/:7:E53,60ADCEEE);C?04<-CF)-(14+)1+(*(2/(1((-+,.(),-(3,4()2;*(((/.))1*2(..-)0((401*4)1*,)())).)643((---38)-89>((((-).*)2/
@M03364:396:000000000-C9LGT:1:1101:15618:7810 2:N:0:10
GGACTACAAGGGTATCTAATCCTGTTCGCTCCCCCAGCTTTCGCGCCTCAGCGTCAGTGGTGGCCCAGAAGGCCGCCTTCGCCACCGGTGTTCTTCCCGATATCTGCGCATTCCACCGCTACACCGGGAATTCCGCCTTCCCCTACCACACTCGAGCCCGCCGGTATCGGAGGCTCGCCGGGGTTGCGCCCCGGGCTTTTACCTCCGACCTAACGGGCCGCCTACGCCCGCTTTACGCCCAATGAATCCGTATCACGCTCGCCCCCTACGTATTACCCCGGCTGCTCGGACGGATTTCGCC
+
CCCCCGGGGGGGGGGGGGGGGGGGGGGGGGGGGGGGGGGGGGGGGGGGGGGGGGGGGGGGGGGGGGGGGGGGGGGGGGGGGGGGGGGCFGGGGGGGGGGFGGGGGGGGGGGGGGGGGGGGGGGGGGGGGGGGGGGGGGGGGGGFFGG6FFGFGFD5>EGDGGFDGGGGGGEGBGFGEFGGGDDFGG*4>EGDDG=CGGGGEBG<GFFBFG9A2>A9D>E:3D:::24)-)418:2<1??E8(43*6-5?<1(4(-:5<121-:1D8)82,(.6:62.+,(,((-4))((,49((-0?*(*1
@M03364:396:000000000-C9LGT:1:1101:21703:7821 2:N:0:10
GGACTACTAGGGTATCTAATCCTGTTCGATCCCCACGCTTTCGTGCCTGAGCGTCAGTAAGGCGCCGGTATGCTGCCTTCGCAATCGGCGTTCTGCGCGATCTCTAAGCATTTTACCGCTACACATGGAGTTCCACCGCCCTCTCCTGTCCTCAAGTCTGCCAGTTTCTGAATCATAAATGAGTTGAGCTCATCCCTTTGCCTTCAGACTTAACAGACCGCCTGCGCACCCTTTACGCCCAATCATTCCGGATAACGCTCGCCACCTACGTATTACCGCGGCTGCTTGCCCGTAGTTCACC
+
CCCCCGGGGGGGGGGGGGGGGGGGGGGGGGGGGGGGGGGGGGGGGGGGGGFGGGGGGGGGGGGGGGGGGGGGGGGGGGGGGGGGGGGG+CGGGGGGGGGGCGGGGGGGGGGGGGGGGGGGGGGGGGGGEGGGGGGFGGGGGGGFGGGGGFGEFFGFGGGGGGFGGGGGFFFAFGFGGAGGGDFGGFF:F=DGGGGGGGGDFEC4C6B?EGEG*;,7CBGC@GFF?*6:6C;=DF<C@7EF8:13/64<BF)8:<BF:68:9>C6DG<:?8754:))6*--2122<:)40(.-4((09*)*2
@M03364:396:000000000-C9LGT:1:1101:11706:7843 2:N:0:10
GGACTACCCGGGTTTCTAATCCTGTTCGCTCCCCACGCTTTCGCTCCTCAGCGTCAGTAACGGCCCAGGGACCTGCCTTCGCCATTGGTGTTCTTCTCGATATCTACACATTTCACCGTTACACCGGGAATTCCACTACCCCCTACCCCACGCAGGCCTGCCCGTTACCGGCGCGCATCCACCGTTAAGCCCTAGGATTTCACATCGGACTAGTGTAACCGCCTCCAAGACCCTTAAGCGCAGTGACTCCCAACTATGCTATCCGCCTTCGTCTTGCCGCCGCTTCAAGCCTGTCTTTCGC
+
@C8,,CFC@F@+@,B,E<,;C,66;C,,@F,7-B@C:+CFCGGD,6@FCC,,@FF:FG,<F:@:6F:,,8,4,,AFCB<D=:6,B,5?F<=BEGD,,5,B,,>FF;EB=FGG=FFEF=,+6F8?F@=C++,7CF3,,,+,8++<+33,3*+)+:+<C3,+,307<,*3,*4*:54)5/*=C:6CE51/+?0*;*00*5+2A)?C+))/8C.05+0.>AGGFG08(*(),*((((.,))+*2((-).)66D*4(((,*).4).3:*;C6(4(4(8:))+-((,(((()).)4(.689*1.3*
@M03364:396:000000000-C9LGT:1:1101:12214:7861 2:N:0:10
GGACTACACGGGTATCTAAACCTGTTTGCTCCCCGCACCTTCGCACCTCAGCGTCAGTCGTCTGCTGGAAACCTGCCTTCGCCATCGGTGTTCTTCCTGATATCTACAGATTTCACCCCTACACCAGGAATTCCGGTTCCCCCTCAGCGACTCCAGTCCGCCAGTTCCAAGCGCAGTTCAGGGGTTGAGCCCCTGGCTTTCACGCCTGGCTTGACAGACCGCCTACATGCCCTTTACGCCCAATGATTCCGAACCACGCTCGCACCTTACGTGTTACCGCGGATGCCTGCCCGTATTTCGC
+
CCCCCGGGGGGGGDGGGGGGGGFGGGGGGGGGGGGGGGGGGGGGGGGGGFGGGGGGGGGGGGGGGGGGGGGGGGGGGGGGGGGGGGGGGGGGGGGGGGGGGGGGGGGGGGGFDFGGGFGDGGGGGGGEGGGGGGGGGGGGGGGFGFGGGDGFFEGFGFGGGGFGGGGGG7CFFGAGGFGFGGFGGGGEFGGFDGFFFGGGGFGFGFFFBFFGF)>>F@FFBG>@DGEF?CE@;@@);<EDGB?(0-6:FGGF?99<FFF(448():*4)5:144?)63406,((-()68,:?0(-)91)21
@M03364:396:000000000-C9LGT:1:1101:15454:7869 2:N:0:10
GGACTACCCGGGTTTCTAATCCTGTTCGCTCCCCACGCTTTCGCTCCTCAGCGTCAGTAACGGCCCAGAGACCTGCCTTCGCCATTGGTGTTCTTCCCGATATCTACACATTCCACCGTTACACCGGGAATTCCAGTCTCCCCTACCGCACTCAAGCCCGCCCGTACCCGGCGCGGATCCACCGTTAAGCGATGGACTTTCACACCGGACGCGACGAACCGCCTACGAGCCCTTTACGCCCAATCAATCCGGATCACGCCCGGACCCTCCGTTTTACCGCGGCTGCTGGCCCGGCCTTCGC
+
CCCCCGGGGGGGGDEGGGDGGGGGGGGGGGGGGGGGGGGGGGFFGEGGGGGGGGGGGGGFGGGGGGGGDGFGGGGGGGGGGGGDEFFGGGGGGGGGGFFGGGGGGGGGGGGGGGGFGGGGGGGGGGGGGGGGGGGGFGGGGGGFGGGEEFGFGF8ABFGEGGFGGCEGGGGGAEFG5)?F9FF:CA*6CCEG4AC:FFGGGEF<DFE96DB=05E6C;DE0>><0A:04C>0428)4,AEG:B?)45)/>32((4:F:4(-7:()29(-(48),2>4<04(34(4<7)44(-34-../)77
@M03364:396:000000000-C9LGT:1:1101:21948:7886 2:N:0:10
GGACTACCCGGGTATCTAATCCTGTTCGCTCCCCACGCTTTCGCTCCTCAGCGTCAGTAACGGCCCAGAGACCTGCCTTCGCCATTGGTGTTCTTCCCGATATCTACACATTCCACCGTTACACCGGGAATTCCAGTCTCCCCTACCGCACTCAAGCCCGCCCGTACCCGGCGCGGATCCACCGTTAAGCGATGGACTTTCACACCGGACGCGACGAACCGCCTACGAGCCCCTTACGCCCAATAAATCCGGATAACGCCCGCCCCCTACGGCTTACCGCGGCGGCTGGCCGGGATTTACC
+
CCCCCGGGGGGGGGGGGGFGGGGGGGGGGGGGGGGGGGGGGGGGGGGGGGGGGGGGGGGGGGGGGGGGDGEGGGGGGGGGGGGGDGFGFGGGGGGGGGGGGGGGGGGGGGGGGGGGGGGGGGGGGGGGGCGGGGGGGGGGGGGFGGGGGFGFGFGFGGGGGGFGGGGGGGGG>C5C5?EGCFF<BEEDFFE3/AECGGFGG5CCGFF;;GBD;5?6DFGGFGF?6CF)-96?(382:BGGGF:2<<4<FGDBB-2)?(4(4;EFGE3((.(((,-)52(-(43(-2(,23((((,.7*)*2
@M03364:396:000000000-C9LGT:1:1101:21335:7887 2:N:0:10
GGACTACCGGGGTTTCTAATCCTGTTCGCTCCCCCAGCTTTCGCGCCTCAGCGTCAGTGGTGGCCCAGAAGGCCGCCTTCGCCACCGGTGTTCTTCCCGATATCTGCGCATTCCACCGCTACACCGGGAATTCCGCCTTCCCCTACCACACTCGAGCCCGCCGGTATCGGAGGCTCGCCGGGGTTGCGCCCCGGGCTTTTACCTCCGACCTACCGGGCCGCCTACGCGCCCCTTACGCCCCATGAACCCGGATACCGCTCCCCCCCTCCGTTTTACCCCCGCCGCTGGCCCGTCTTTTACC
+
CCCCCGGGGGGGGGGGGGFGGGGFGGGGGGGGGGGGGGGGGGGGGGGGGGGGGEGGGFGGGGGGGGGGFDGGGGGGGGGGGGGGGGGGFFEFGGGGGGGGGGEGGGGGGGGGGGGGGGGCEGGGGGGGCGFGGGGGGFDGGGGFGGGGGFGDF5CEGGGGGGFGGGCGGE5=8F(>EBGGE8D?*?*-;EGGCECG)*+A+5E:C>376C4<(8?,1(C=>G((4*4.7)4(47024:GE*(,4*6)4@5)(288?),((((;1C*)(-(().4.82+((-((-1((,1(43((../*)*2
@M03364:396:000000000-C9LGT:1:1101:5027:7888 2:N:0:10
GGACTACACGGGTATCTAATCCTGTTCGCTCCCCCAGCTTTCGCGCCTCAGCGTCAGTGGTGGCCCAGAAGGCCGCCTTCGCCACCGGTGTTCTTCCCGATATCTGCGCATTCCACCGCTACACCGGGAATTCCGCCTTCCCCTACCACACTCGAGCCCGCCGGTATCGGAGGCTCGCCGGGGTTGAGCCCCGGGCTTTTACCTCCGACCTACCGGGCCGCCTACCCGCGCTTTACGCCCAATGACTCCGGATAACGCTCCCCCCCTACGTATCACCCCCGCTGCTTGCACGTATTTCGCC
+
CCCCCGGGGGGG@@FGGGEGGGGGGGGGGGGGGGGGGGGGGGGGGGGGGGGGGGGGGGGGGGGGGGGGGGGGGGGGGGGGGGGGGGGGGDGGGGGGGGGGGGDGGFFGGGGGGGGGGGGGGGGGGGGGGEGGGGGGGGGGGGGFFGGCFFGFGDGFGGGGGGFD::=FGGCG?=7CGFGGEDD<:E<8FFECGDEGG>FDGAF<CFD6>D,<(88752EGBG0(.*.04)4((4)61:GG*3109).69>/4<12)),(-(,;9GCD2::.,4()5:5((,-(-9)).1.5:32))9*(19
@M03364:396:000000000-C9LGT:1:1101:10364:7893 2:N:0:10
GGACTACAAGGGTTTCTAATCCTGTTTGCTCCCCACGCTTTCGTGCCTGAGCGTCAGTTATGTCCCAGGAGGCTGCCTCCCGTAGGAGTATCAGTG
+
CCCCCGGG<FGGGGGGGGGGGGGGGGGGGGGGGGGGGGGGGGGFGGFGGDFGGGGGGGGGGGGGGGGGGGGGGGGGGGCEFE6BEGEFFGGG9FDF
@M03364:396:000000000-C9LGT:1:1101:16483:7898 2:N:0:10
GGACTACTGGGGTTTCTAATCCTGTTCGCTCCCCACGCTTTCGCTCCTCAGCGTCAGTAACGGCCCAGAGACCTGCCTTCGCCATTGGTGTTCTTCCCGATATCTACACATTCCACCGTTACACCGGGAATTCCAGTCTCCCCTACCGCACTCAAGCCCGCCCGTACCCGGCGCGGATCCACCGTTAAGCGATGGACTTTCACACCGGACGCGACGAACCGCCTACGAGCCCTTTACGCCCAATCAATCCGGATAACGCTTGCACCCTACGTATTACCGCGGCTGCTGGCACGTAGGTCGC
+
CCCCCGGGGGFGGGGGGGCFGGGGGGGGGGGGGGGGGGGGGGGGGGGGGGGGGGGGGGGGGGGGGGEGFGFGGGGGGGGGGGGGGGGGFFGGGGGGGGGGGGGGGGGGGGGGGGGGGGGDGGGGGGGGGGGGGGFGGGGGGGGFFGGGGFGBGDFFGGGGGGFGGGGGGGGGFGFG7;EGGGG>CG<8FFEDGCEFGGGGGEGFGFBF6DBGF>C;D9EE1CB?0A?38C>687>9B18CE:02)8<<FGD>:14A@:9<::>)9CG6,4142-5).<37,126(450::.33:..)/-7C
@M03364:396:000000000-C9LGT:1:1101:15772:7899 2:N:0:10
GGACTACCGGGGTTTCTAATCCTGTTCGCTCCCCCAGCTTTCGCGCCTCAGCGTCAGTGGTGGCCCAGAAGGCCGCCTTCGCCACCGGTGTTCTTCCCGATCTCTACGCATTTCACCGCTACACCGGTAATTCCGCTTTCCTCTCCTGCACTCCAGCCCATCAGTATCCAAAGCAATTCCCACCTTGAACGCAGGACTTTCACTCCAGACTTAACGGGCCGCCTACGCGCCCTTTACGCCCACTCATTCCGGACACCGCCCGCCCCCTCCCTATTTCCCCGGCGCCCGGCCCGTGCTTCGC
+
CCCCCGGGGGEGGGGGGGGGGGGGGGGGGGGGGGGGGGGGGGGGGGGGGGGGGGGGGGGFGGGGGGGGGGGGGGGGGGGGGGGGGGGGFGGGGGGGGGGGGGFGGFGGGGGGGGGGGGGGGGGGGGGGCFGGGGGEGFFGGGGFGGGGGFGFG@CAEFGGFG6CFAFGGGGCFGFGGFGGGGGGGG,<F8,:CEE7FFGGGFG):AA1)>EF)+>;DFGGFGFFFF6>;DBF>FF9>?EGGF(35(6<FC71(90(0(((-(:7GGD31:((.46)6332329((-(((49;>>()0*-1>
@M03364:396:000000000-C9LGT:1:1101:22287:7904 2:N:0:10
AAACTACCGGGGTTTCTAATACCGTTTGCTCACCACGCTTTCAAGCCTCAACGTCAGTAAGATCCCAGCTGAGCGCCTTAGACACTGATGTGCCTCCAAATAGGTACGAATTTCAGCGCAATACTAGGAAATCCGCTAACCACTACTAGACTCCAGCACAGAAGTTTTAAGAGCAGTATATGTATTTAGCTGTATGTTTCTACACGTATATTTATATCACGACTATTCACTTTTTACACCATGATATACCGAACATCGATTGCTCCCTACGTCGTAACGCGGCCGCTTGGGCGTATGTGGG
+
--A@C96C@:+@C@C,EF,,5,,8:,6,,,,-6;,66+B@C6,C5,9,,A,,66:F:,CF,C,C,9BF,,C,,,8++,859,99,AFG,9,9,,@5,,B,,C,,@E,C4E,:EB=,5@+0@+@,C,5,,C,,5,+96++,,++5044,,+,1,)=*,@,@3,3+CE,3,=,,+6)0,1@EFC2,@E,*+,,++,,2+@,5,*,*0*0:02*=*+,0<*3,)0):>;21/=*****0><2<**9*41/*1+*(((.)2,(/9;95++/,7((/(((/6<(,(-((,((((((41(())0)2*
@M03364:396:000000000-C9LGT:1:1101:15594:7926 2:N:0:10
GGACTACTCGGGTTTCTAATCCTATTTGCTCCCCACGCTTTCGTGCCTCAGCGTCAGGTACAGGCCAGGCGGCCGCCTTCGCCGCTGGTGTTCTTCCACATCTCTACGCATTTTACCGCTACACATGGAGTTCCACCGCCCTCTCCTGTCCTCAAGCCGTGCAGTTTCCAAAGCCTGAACCGGTTGAGCCGGTCCCTTTTACTTCAGACTTGCCCAGCCGCCTGCGCCCCCTTTACGCCCAATCCTTCCGGATAACGCCTGCCACCTACGTATTACCGCCGCTGCTTGCACGTAGTTCGCC
+
CCCCCGGGGGGGGGGGGGGGGGGCFFGGGGGGGGGGGGGGGGGGGGGGGGGGGGGGGGGGGGGGGGGGGGGGGGGGGGGGGGGGGGGGGGGGGGGGGGGGGGGGGGGGGGGGGGGGGGGGGGGGFGGGFGGGGGG9DFDGGGGDGGGFGFGEE5?FFGGECG5DDFGGGGGGFGFGGFGGGDGFEG,8FF?9CGGGGGGG?;??FFF3@FCFE)>3<@GC9D7:3*4)(17,88)6:?GE5(4:)5>DFCD02-)5)3(446E>FG<7:B:4<?4<<*4(2((-74)5:)588:(01*-)1
@M03364:396:000000000-C9LGT:1:1101:14287:7929 2:N:0:10
GGACTACCAGGGTATCTAATCCTGTTCGCTCCCCGCGCTTTCGTGCCTGAGCGTCATTTACGGCCCAGTTAGCCGCCTTCGCCACTGGTGTTCTTCCTCATATCTACGCATTTCACCGCTACACTAGGAATTCCACCCACCTCTATCGCACTCTAGCCCGCCAGTATTAACTGCAGCTCCGGGGTTGAGCCCAGGGCTTTCACGCCCAACTTACAGACCCCCCGCCGCGCCTTTCACCCCCAGTAATTCCGATTCACCCCCGCCCCTCCGCTATTACCCGGCGTCCCGCACGGGGTTTGGC
+
CCCCCGG,CEEGG,CEGGGGGGGGGGGG7FGGGG+C+CFFGGG6:C,C,AF<FGGGEEE,,C,667,CE,9AA<FFGGBGGG=F,,BFCDEFFGFG9,,CFGGGGG<FGGGGFFCFGDDGGGGG,,,:FFBFGF,EF+6FGFG5D,@3=:+8F*?9736@+@@GA,5,7,,,5@*3,*,,@*<<E>F>9D:D*,4*/<C6C8F(/))((18+)++)+/8=,>((-1()(1,(-8)6)-8CC(4./):4@76((())/4(,(-:(9>*40((-(-)))2,-(((((,((-(4(,(2)7)(/0
@M03364:396:000000000-C9LGT:1:1101:17301:7967 2:N:0:10
GGACTACAAGGGTATCTAATCCTGTTTGATCCCCACGCTTTCGTGCCTCAGCGTCAATGTCTGCTTCGTGAGATGCCTTCGCAATCGGTGTTCTGAGTAATATCTATGCATTTCACCGCTACACTACTCATTCCTCCCACGGCAACAGTATTCAAGCCTGCCAGTATCAAAGGCAATTCCACAGTTGAGCTGCGGCCTTTCACCTCTGACTTGACAAACAGCCTACGCACCCTTTAAACCCAATAAATCCGGATCACGCTCGGATCCTCCGTATTCCCGCGGCTGCTGGCACGTATTTAGC
+
CCCCCGGGFGGGGGGGGGGGGGGGGGGGGGGGGGGGGGGGGGGGGGGGGGGGGGGGDGGGGGGGGGGGGGGGGGGGGGGGGGG=FGGGFGGGGGGGGGGGGGFGGDFGGGGGGGGGGGGGGGGGGGGFGGGGGGGGGFGGGGG5?GGGGFFFGFCDAFGGGGFGGGGGGGDFFGFFGFGGGGGGGGGFFFFGGGGGGGGGGFGFGFFFEGFGF?FEGFGGBGFFFG=EDGBDFDE4>:FGG:(01>@?FGD@D@9@F<70:6*./:>4AB94(8:):C299>>09?:D:?1<?:1*6/):?
@M03364:396:000000000-C9LGT:1:1101:21227:7985 2:N:0:10
GGACTACTCGGGTTTCTAATCCTATTTGCTCCCCACGCTTTCGTGCCTCAGCGTCAGGTACAGGCCAGGCGGCCGCCTTCGCCGCTGGTGTTCTTCCACATCTCTACGCATTTTACCGCTACACATGGAGTTCCACCGCCCTCTCCTGTCCTCCAGCCGTGCAGTTTCCAAAGCCTGAACCGGTTGAGCCGGTCCCTTTTACTTCAGACTTGCACAGCCGCCTGCGCCCCCTTTACGCCCACTCATTCCGGATAACGCTTGCCACCTACGTATTACCTCGGCCGCTGGCCCCTAGTTAGCC
+
CCCCCGGGGGGGFGGGGGGGGGGEGGGGGGGGGGGGGGGGGGG6DFGGGGCFGFGGCFGGGGGGGGGGGGEGGGGGGGGGGGGGGGGGFGGGGGGGGGGGGGGGGGGGGEGGFGFGGGGGGGGG9DFGGGGGGGAFF:CFGGGFGGFGGFGFA):6DGGGEFFGFGE@FGGFFGFC6A2AFCDFGGCBAG88:EGGFGGFG@;7@;AC3*5:>*5;F@G56D3<<*2)-9438::>0(C?>2:1))6<6<9811<7)1(3(3CBFC5::642)4)).+)-,,(,3,,3(41(-((09*6:7
@M03364:396:000000000-C9LGT:1:1101:9589:7993 2:N:0:10
GGACTACCAGGGTATCTAATCCTATTTGCTCCCCCAGCTTTCGCGCCTCAGCGTCAGTAACGGCCCAGAGACCTGCCTTCGCCATTGGTGTTCTTCCCGATATCTACACATTCCACCGTTACACCGGGAATTCCAGTCTCCCCTACCGCACTCAAGCCCGCCCGTACCCGGCGCGGATCCACCGTTAAGCGATGGACTTTCACACCGGACGCGACGAACCGCCTGCGCACCCTTTACGCCCAGTAATTCCGATTAACGCTCGCACCCTACGTATTACCGCGGCTGCTGGCACGTAGTTTGC
+
CCCCCGGGGGGGGGGGGGGGGGG9FFGGGGGGGGGGGGGGGGGGGGGGGGGGGGGGGGGGGGGGGGGGFGGGGGGGGGGGGGGGGGGGGGGGGGGGGGGGGGGGGGGGGGGGGGGGGGFGGGGGGGGGGGGGGGGFGGGGGGGFGGGEGEGBGFGFGGFGGGFGEGECFEGGDGFGE4CC?F?CEG@=FF8<FGC6>FFGGFGFGF>9;DBGB7C9D18C;D>BFGBFFG9:4:?AD6EEGFFFF<BAF:9:03?AFFF<04>3DGGF?F<3)6:))<86>B>((4?B420702()8*);:
@M03364:396:000000000-C9LGT:1:1101:5153:7996 2:N:0:10
GGACTACCAGGGTTTCTAATCCTGTTCGCTCCCCACGCTTTCGCTCCTCAGCGTCAGTAACGGCCCAGAGACCTGCCTTCGCCATTGGTGTTCTTCCCGATATCTACACATTCCACCGTTACACCGGGAATTCCAGTCTCCCCTCCCGCACTCAAGCCCGCCCGTACCCGGCGCGGATCCACCGTTAAGCCATGGACTTTCACACCGGACGCGACCAACCGCCTACGAGCCCTTTACGCCCACTAAAACCGGATCACGCTCGCACCCTACGTATTCCCGCGGCTGCCTGCACGTATTTAGC
+
CCCCCF8CEFFGEF@EFFFGEFGGEGCFCCFFEGGDBC@BFFGGCDGGCFEC7FFCCE,CE@F:FFGFFGF8<<FEGFFF@=FEFD6<CFFEGF;,EE:F:>B?F9C5BECEE9E5F+ED>FEG,>CF@FEFFGF<FE9F:?C6+8@++3F===?:>++1>BBDGDDCF@*39:))=:CEFG<FE3*/+?+0+<6+93<:@?E<F>5(7)75>5=0C1:E(77:(0-7:C0(.,.6<(;::4(4)85)9CC-(-,4@:(-(-5-):>(4864).(-)0,(034((4())4((2:.*96)**
@M03364:396:000000000-C9LGT:1:1101:8049:8005 2:N:0:10
GGACTACCAGGGTTTCTAATCCTATTTGCTCCCCACGCTTTCGTGCCTCAGCGTCAGGTACAGGCCAGGCGGCCGCCTTCGCCGCTGGTGTTCTTCCACATCTCTACGCATTTTACCGCTACACATGGAGTTCCACCGCCCTCTCCTGTCCTCAAGCCGTGCAGTTTCCAAAGCCTGAACCGGTTGAGCCGGTCCCTTTTACTTCAGACTTGCACAGCCGCCTGCGCACCCTTTACGCCCAATCATTCCGTCTAACGCCCGCCACCTACGTATTAACGCGGCTGCGTGCACGTAGTTCCCC
+
CCCCCGGGGGGGFFGGGGGGGGG9FFGGGGGGGGGGGGGGGGGDGGGGGGGGGGGGGGGGGGGGGGGGGFEGGGGGGGGGGGGGGGGGGGGGGGGGGGCFFGGGGGGGGGFGAFFGGGGGGGGGGFGGGGGGGGGGGC@FGGGFGGGGGFGFG@GFGGDEEE>FE9FFGGGFCA@CEF8AAEDC:CC;ACEDGGGG=FGCF=?5;1A).2?+79FAC0E59D012/9)4D:0484<?FGG5(,3:<FBFG2(44<B>9-411?0CG4>?::24(.)./-,7902:((-4(5(.(48=*)*2
@M03364:396:000000000-C9LGT:1:1101:21515:8027 2:N:0:10
GGACTACTAGGGTATCTAATCCTGTTCGATCCCCACGCTTTCGTGCCTCAGCGTCAGTGGCGTGCTGGAAAGCTGCCTTCGCAATCGGCGTTCTGCGTCATATCTATGCATTTCACCGCTACACTACACATTCCTCCCACGGCATCCGCATTCAAGACAGGCAGTATCAATGGCAGTTCCCCGGTTGAGCCGGGACATTTCACCGCTGACTTACCCATCCGCCTACGCACCCTTTCAACCCAATAAATCCGGATAACGCTTGCATCCTCCGTCTTACCGCGGCTGCTGGCACGGATTTAGC
+
CCCCCGGGGGGGGGGGGGGGGGGGGGGGGGGGGGGGGGGGGGGFGGGGGGGGGGGGGGGGGGGGGGGGGGGGGGGGGGGGGGGGGGGG+CFGGGGGGGGGGGGGGGGGGGGGGGGGGGGGGGGGGGGGGGGGGGGGGFFGEGGBGGGGGFGFGFGF:FGGGGFGGGGGGDCGFFCGGFACFGGFGGEEFGGGGDEGGGGGGEFFGFFFFGFG9AF8DDGGFGFF;CDF<GFFDDF2A<GGGBF<65AFFGGF:BFAF?9BF?C?:@DBAF><(2<.6@:66;F6(4))5:(8?0())*):2
@M03364:396:000000000-C9LGT:1:1101:17001:8074 2:N:0:10
GGACTACAGGGGTATCTAATCCTGTTCGCTCCCCCAGCTTTCGCGCCTCAGCGTCAGTGGTGGCCCAGAAGGCCGCCTTCGCCACCGGTGTTCTTCCCGATATCTGCGCATTCCACCGCTACACCGGGAATTCCGCCTTCCCCTACCGCACTCGAGCCCGCCGGTATCGGAGGCTCGCCGGGGTTGCGCCCCGGGCTTTTACCTCCGACCTAACGGGCCGCCTACGCGCGCTTTACGCCCAATGAATCCGGATACCGCTCGCCCCATACGTATTACCGCGGCTGCTTGCACGTCGTTGGCC
+
CCCCCFGGGGEGGGGGGGGGGGGGGGGGGGGGGGGGGGGGGGGGGGGGGGGGGGGGGGGDGGGGGGGGGGGGGGGGGGGGGGGGGGGGFFGFGGGFGGGDGGGGGDCFEGGDGGFGGGGG6FGGGGGGGGGGGGGGGGCDFGFFGGG@EBG=FC5?FGGGGGFDEGGFEGGGFG@GEEGGGGGDEE*45;:D7CEG:FFGC<<)25<(3<6+8F83C;EGFG:0:*,.459(,3))-3?5>?(4*6)4<71:11),.6(,(4:?G59:??2.-()-6*(-40(-(.).4.)14(-.7)(99
@M03364:396:000000000-C9LGT:1:1101:9170:8077 2:N:0:10
GGACTACCGGGGTATCTAATCCTATTTGCTCCCCACGCTTTCGTGCCTCAGCGTCAAGTTTAGCCCAGTCGGCTGCCTTCGCCGCTGGTGTTCTTCCACATCTCTACGCATTTTACCGCTACACATGGAGTTCCACCGCCCTCTCCTATCCTCAAGCCGTCCAGTTTCCAATGCCTTAACCGGTTGAACCTGTCCCTTTTCATTCCGACTTTCCCATCCCCCCGCCCACCCCTTACGCCCAATCAATCCGGTTATCCCTTGACACCTACCACTTTCCCCCGGTGCTTGCCCGTGGTTTCCC
+
CCCCCGGFGGGGG7EFGGFGFFG6FGGGGFGGGGGGGGGGGGGFFGGGGGFGGGGG,,,,,,C,:CFGC,,@F,@FGGGGGG==C@FCFEFGGG;@EAFFG@FGGFFGGDGGG<DEGGGGEGGG98A8,:EFFGAF,4+@FGG60DE630@;>DGF=D+@+8:CGAFGFGF,;7=B,*,@CEC*@*,*3>,4+422*6DG,/,*11//()81*;,7+(=*(:2(,*.)(9?(24),(,:E*((,))))8)),(,))/)).()+.>F*(4()),-5)604(1((-()).((4,3((0)0)*9
@M03364:396:000000000-C9LGT:1:1101:22616:8116 2:N:0:10
GGACTACTGGGGTTTCTAATCCTGTTCGCTCCCCCAGCTTTCGCGCCTCAGCGTCAGTGGTGGCCCAGAAGGCCGCCTTCGCCACCGGTGTTCTTCCCGATATCTGCGCATTCCACCGCTACACCGGGAATTCCGCCTTCCCCTACCACACTCGCGCCCGCCGGTATCGGAGGCTCGCCGGGGTTGGGCCCCGGGCTTTTACCTCCGACCTACCGGGCCGCCTACTGGCGCTTTACGCCCCGTTAATCCGTCTACAGCCCGCCCCCTACGTCCTGCCGCCGCCGCTTGCCCGGACTTTGCC
+
CCCCCFGGGGGGCCFGGFFFGGGCCFEFEFFFFGGGGFGGFGGGGGEGFGGGGEFGFCFCEFGGEFGG8<CFGGGGGGFFFGFBFDGG>FFFFGGGDFGGGEGFFGGGGEFG95,CFEED6FDFFGGGGGG8FFGGGGGG:CFFCFE6:@@8CD*<>:CEEGEGG7CFEEC>3C(>EEGGCCDE8C*->8:DCCEE)A:C95<4*8<(4C9<(./-)-*2(9(,.2))49:(144<((:?*((()(.)07*.(,:)))((-4?43:5(.,(((()..*(,901(,((4,2:((((0**)*2
@M03364:396:000000000-C9LGT:1:1101:6538:8120 2:N:0:10
GGACTACCAGGGTTTCTAATCCTGTTCGCTCCCCACGCTTTCGCTCCTCAGCGTCAGTAACGGCCCAGAGACCTGCCTTCGCCATTGGTGTTCTTCCCGATATCTACACATTCCACCGTTACACCGGGAATTCCAGTCTCCCCTACCGCACTCAAGCCCGCCCGTACCCGGCGCGGATCCACCGTTAAGCGATGGACTTTCACACCGGACGCGACGAACCGCCTACGAGCCCTTTACGCCCAATAAATCCGGGTAACGCTTGCACCCTACGTATTACCGCGGCTGCTTGCACGTATGTCGC
+
CCCCCGGGGGGGGGGGGGGGGGGFGGGGGGGGGGGGGGGGGGGGGGGGGGGGGGGGEGGGGGGGGGGGFG@FGGGGGGGGGGGGGGGGGEGGGGGGGGGGGGGGGGGAGGGGGGGGGGGGGGGGGGGGGGGGGGGFGGGGGGGFGGGEGFGFGFGFGGG>EGFGGCGGGGGGFG2?:AEG9FG*=CC=CFG*C=EGGGGGGEG3C>B11>9E07E6<6EE2<>??::)4DBF1?:4<:EGG<??)4-6BG30(-,4F?FF:1;)9ED(8?:1)4464@(421>69?.)46)5:<2*)*)/1
@M03364:396:000000000-C9LGT:1:1101:19589:8122 2:N:0:10
GGACTACTAGGGTTTCTAATCCTGTTCGCTCCCCCAGCTTTCGCGCCTCAGCGTCAGTGGTGGCCCAGAAGGCCGCCTTCGCCATCGGCGTTCTTCCACATATCTACGCATTTCACTGCTACACGTGGAATTCCACCTCCATCTGACACACTCTAGTCGAGCAGTCTCATCTGCAGTCCCCGGGTTCGGTTCGGGGTTTTAACCTCTGACTTGCCCAACCGCCGACGCCCCCTTTTCGCCCAGTCATTCCGCTTAACACTCTCACCCTACGCATTCACGCGGCTGCTGCCCCTTATTTAGC
+
CCCCC,;,,@,CF8,,,CFD,;,6CF,8C@EBF@FCFGGDF@@,4:BCCEF8CB6@BC,,C,,,,:B,,CC,8F7B+:,AD?==8,B:+44F7FD?E9F@CD4A,EF+@7++9CFGGCE+9?E,C,8++AFGFE6C8,+8,66D+,,,7*CDA*?1@9+163*08,,,,5,31,0;:*52,:*3@8@)*1*/91*4)11*4)?*1);))+)=36+)2,/:1<9(1*-)(142(4.)60:EC:2(*6.)922(,(-48)23()0)2*94:((((4-))3.((4-((-.5)(((-()1/15>*
@M03364:396:000000000-C9LGT:1:1101:24063:8138 2:N:0:10
GGACTACTGGGGTATCTAATCCTATTTGCTCCCCACGCTTTCGTGCCTCAGCGTCAGTAACAGGCCAGGCGGCCGCCTTCGCCACTGGTGTTCTTCCATATATCTACGCATTTTACCGCTACACATGGAGTTCCACCGCCCTCTCCTGTCCTCTAGCCTGCCAGTTTCCAAAGCCTGTACCGGGTGGGCCGGTACCTTTCACTTCAGACTTAACAGGCCGCCTCACCCCCCTTTACGCCCAAGCATTCCGCATAACGCTCGCCACCTACGCATTACACCGGCTTCTGTCACGCAGTTCACC
+
CCCCCFGCFG?FGGFGGGGGGGGGGGFGGGGGGGGGEGGEGGGGGGG;FF,CCGGGG,EFGGGGGGEFGG>EGGGGGEGCGGEFFFGGFFGEF?DGFGGGFGCFFFGGGEFGCFFFFGGGEFGGDGFEGFGGGGGGD+8C:=D6DF9@6:FC@DF?FFFDFDFGEFFFFFC9?CBDCFFGCEC:C8*/?CCCC5/A@EE?7<B46AC)/;7+)/+/;7C>(/2((*,)(12(4:)6(3C?*((-7<A>FG*(43-:32(-4(2,7;52::(((-)-.+,-72((...)).66(,(0//)0:
@M03364:396:000000000-C9LGT:1:1101:14038:8149 2:N:0:10
GGACTACAAGGGTTTCTAATCCTGTTCGATCCCCGCACTTTCGTGCATGAGCGTCATTTACGGCTTGGTCAGCTGCCTACGCAATCGGAGTTCTTCGTCATATCTAAGCATTTCACCGCTACACCACGAATTCCGCGCACTTCCTGCGGACTCAAGCCCTCCAGTTCGCGCTGCACGACCGGAGTTGAGCCCCGGTTTTTCACAACACGCTTAAAAGGCGGCCTACGCTCCCTTTAAACCCAATCAATCCGGATAACGCTTGCATCCTCCGTATTACCGCGGCTGCTGGCACGGATTTAGC
+
CCCCCGGGGGGGGGGGGGGGGGGGGGGGGGGGGGEGGGGGGGGGGGGGGGGGGGGGGGGGGGGGGGGGGGEFGGGGGGBGGGCFGFGG,CCFGFDFG<CFGGCFFFEGGGGGGGGGGGGCCGGGGGGGGGGGGGFGGGDF+=E8=FGGG>FAGFGFCFGGDFFGFGGGGGEGFGFGG>EEGG)<EGFEFFEFDGGC3EFGG?GE=BFD053C2*+678FC;DFFF*(04DFFBF?44:FGGF:?)3<9FGDB<8<>F:9?1(*8:AC4279:02:4<E?>97660::?F?04(7().*.:2
@M03364:396:000000000-C9LGT:1:1101:19721:8154 2:N:0:10
GGACTACTGGGGTTTCTAATCCTGTTCGCTCCCCCAGCTTTCGCGCCTCAGCGTCAGTGGTGGCCCAGAAGGCCGCCTTCGCCACCGGTGTTCTTCCCGATATCTGCGCATTCCACCGCTACACCGGGAATTCCGCCTTCCCCTACCACACTCGAGCCCGCCGGTATCGGAGGCTCGCCGGGGTTGAGCCCCGGGCTTTTACCTCCGACCTAACGGGCCGCCTACGCGCGCTTTACGCCCAATGAATCCGGATACCGCTCGGCCCCTACGTCTTACACCGGCCGCTGGCACGTCGTTCGCC
+
CCCCCGGGGGGGGGGGGGGGGGGGGGGGGGGGGGGGGGGGGGGGGGGGGGGGGGGGFGGGGGGGGGGGFGGGGGGGGGGGGGGGGGGGEGGGGGGGGGGGGGEGGGGGGGGGGGGGGGGGGGGGGGGG=FGGGGGGGGDGGGGFGGGFGFGDF=CEGGGGGGFGGGGGGGGGFGFGGFGEGGGCCG<4FGGGGGGGDEGGC<A2:<@99G>E)<A7C>C=>GF(8*35139(40<4?BEEE0(4*)-<?71466)2<6-2,-;3D8<3:38((-).)+.449(4;>9><458(((087(1/
@M03364:396:000000000-C9LGT:1:1101:22902:8162 2:N:0:10
GGACTACAGGGGTTTCTAATCCTATTTGCTCCCCACGCTTTCGTGCCTCAGCGTCAGGTACAGGCCAGGCGGCCGCCTTCGCCGCTGGTGTTCTTCCACATCTCTACGCATTTTACCGCTACACATGGCGTTCCACCGCCCTCTCCTGTACTCCAGCCGCGCCGTTTCCACAGCCTGAGCCGATTGAGCCGGTCCCTTTTACTTCCGACTTGACCAGCCGCCTGCCGCCCCTTTACGACCCATCCTTCCGTATACCGCCTGCCACCTACTCCTTACCGCGGCTGCTCGGCGCAACTTCGCC
+
CBCCCCFGGGGGGGGGFGC,;CFGGAFEFFF<FGFF@F7@EFDCBFGCFFFFFGGG,6,<FDF<F7@7@FGGGGCFGDCFGD?FGGDG,9?C@B,FF9E<FGEFFFGGEECBC,,:E87C6CFF9,C@,@BFCDFG88+=3=89+>@,@7F0,)3*3@C**>*3<*12D:26/@(04;,<?E)*=*?4;</2:*8=7CGF+7C6+*0/4)4+-<9>7(;:,9((40-)(99(3)).(-:8*4277<A<57*(4:)))((((.24DF54>))5-.).4*--(,,-(5),(,((((()1/-*/
@M03364:396:000000000-C9LGT:1:1101:11077:8190 2:N:0:10
GGACTACTGGGGTATCTAATCCTGTTTGATTCCCGCACTTTCGAGCCTCAGCGTCAATGCCACCCCAGGAGACTGCCTTCGCAATCGGAGTTCTTCGTCATATCTAAGCATTTCACCGCTACACAACGAATTCCATCTCCCTTGTGTGTATTCAAGAACGGCAGTATCAACGGCATGACCGCGTTGGGCCCGGACATTTGACCGCTGACTTACCATTCCGCCTACGCTCCCTTTACACCCAATAAATCCGGATAACGCTCGCATCTTCCGTATTACCCCGGCTGCTTGCACGGAATTCGCC
+
CCCCCGGGGGGGGGGGGGGGGFGGGGGGGGGGGGGGGGGGGGGGGGGGGGGGGGGGGFGGGGFGGGGGGGGGGGGGGGGGGGGGGGGG,@FGGGGGGGGGGGGGGGGGGGGGGGGGGGGDGFGGG7FGGGGGGGGEEDDGGGGFGGGGGFGEGF8D3@EGGGFGGGGGGGGGFGFGGFGGGGG<EGFAF*;DGCCCFGGGFCGFGFFB@GFEAFC?><FGFG;?83658D;3<=4)54?C86??*666FD3:?BFFF0((-(*-9:C5:(),4:)6-+4-39-30)).8)5:04:5?*-C7
@M03364:396:000000000-C9LGT:1:1101:11460:8193 2:N:0:10
GGACTACAAGGGTATCTAATCCTGTTTGCTCCCCACGCTTTCGTGCCTCAGTGTCAGTACCAGTCCAGTAAGCCGCCTTCGCCACTGGTGTTCCTCCTAATATCTACGCATTTCACCGCTACACTAGGAATTCCGCTTACCTCTCCTGGACTCTAGTCTGACAGTTTCAAAAGCAGTTTGAGGGTTGAGCCCTCACATTTCACTTCTGACTTGCCATACCACCTACGCACCCTTTACACCCAGTAAATCCGGATAACGCTTGCACCCTCCGTATTACCGCGGCTGCTGGCCCGTATTTAGC
+
CCCCCGGGGGGGGGGGGGGGGFGGGGGGGGGGGGGGGGGGGGGGGGGGGGGGGGGGGGGGGGGGGGGGGGGGGGGGGGGGGGGGGGGGFGGGGGGGGGGGGGGGGGGGGGGGGGGGGGGGGGGGG?FGFGGGGGGGGGDGGGGFGGGGG?FDFFGFFGGGFGFGGGGGGGGFDFDGGFGGCFGGGDFEFFGGGGGGGGGGFAFEGFFEEGFFCFDCG9FA*;@=CDABAGFFFFF*>6CFGFF=8@8CFGGF2114A;B?FD8);C*6(,662@F?CC;919901:?DFF?(-71:F4)::
@M03364:396:000000000-C9LGT:1:1101:19740:8195 2:N:0:10
GGACTACTGGGGTATCTAATCCTGTTCGATCCCCATGCCTTCGTGCCTCAGCGTCAGTGCGTCCCTGGGCGGCTGCCTTCGCAATCGGCGTTCTGCGAACTATCTAAGCATTTCACCGCTACACTTCGCATTCCGCCGCCCTCGTCACGACTCAAGACCTGCAGTTCCCGCGGCACCTCTGGCGTTGAGCACCAGGCTTTCACCACGGGCTTACCGGCCCGCCTGCGCACCCTTTAAACCCAATCAATCCGGATAACGCTCGGATCCTCCGTATTACCGCGGCTTCTGGCCCGGATGTCGC
+
CCCCCGGGGGGGGGGGGGGGGGGGGGGGGGGGGGGGGGGGGGGGGGGGGGGGGGGGGGGGGGGGGGGGGGGGGGGGGGGGGGGGGGGGGGGGGGGGGGGGGGGGGGGGGGGGGGGGGGGGGGGGGGGGGGGGGGGGGCGGGGGFGGFEGDGFGFGF9DGGGGFGGDFGGCGGBGBGG4EFF+CFGGC(=C+;;=FGGCFGGFGFCFFF09>G)9<1CBGGFGF10;9B>G>F?1:A2:FGGF04)484=F<>8?(6?:B(8>2-*2>>BF0-:1?6:A?BF>>1-.4<2)(49(-))0)19
@M03364:396:000000000-C9LGT:1:1101:9044:8215 2:N:0:10
GGACTACCGGGGTATCTAATCCTGTTTGCTCCCCACACTTTCGCGCCTCAGCGTCAGTAACAGTCCAGTAAGCCGCCTTCGCCGCTGGTGTTCTTCCACATCTCTACGCATTTTACCGCTACACATGGAGTTCCACCGCCCTCTCCTGTCCTCAAGCCGTGCAGTTTCCAAAGCCTGAACCGGTTGAGCCGGTCCCTTTTACTTCAGACTTGCACAGCCGCCTGCGCACCCTTTACGCCCAATCCTTCCGGATAAAGCCCGCCACCCACGTACTTCCGCCGCCTTCTGCCAGTCGTTTGGC
+
CCCCCGGGGGGGGCGGGGFGGGGFGGGGGGGGGGGGGGGGGGGGGGGGGGGGGGGGGGGGGGGGGGGGGGGGGGGGGGGGGGGGEEFGGGGGGGGGGFGGGGGGGGGGGGGGGGGFGGGGGGGG=FGGGGGGGGGGFFGGGDFFGGGGDFGFFEFFFF>EGEFFDFGGGGC9@FFGG>:EGEDCCE,)3?8CCGGFCGFGCEC?DFF<BCE74*0;DFGE;G1((*6)(74:0:)623CE*4085A>>FC)(-())/.((((:>GG*38((.(3)-5*-(4(4(()4:)5)..,(83)(/7
@M03364:396:000000000-C9LGT:1:1101:7006:8246 2:N:0:10
GGACTACTGGGGTATCTAATCCTGTTCGCTCCCCACGCTTTCGCTCCTCAGCATCAGTAACGGCCCAGAGACCTGCCTTCGCCATTGGCGTTCTTCCCGATATCTACACATTCCACCGTTACACCGGGAATTCCAGTCTCCCCTACCGCACTCAAGCCCGCCCGTACCCGGCGCGGATCCACCGTTAAGCGATGGACTTTCACACCGGACGCGACGAACCGCCTACGAACCCTTTACGCCCAATAAATCCGGATAACGCTTGCACCCTACGTATTACCGCGGCGGCTTGCACGTCTTTAGC
+
CCCCCGFGFGGGGGGGGGGGGGGGGGGGGGGGGGGGGGGGGGGGGGGGGGFFFGGGGGGGGGGGGGGGGGGGFGGGGGGGGGGGGEGGEGGGFGGFGGGGGGGGGGGGGGGG9FFGGEGDGGGGGGGGCFFGGGGDF9?FGGGB8DGG>>GAGFDFFFFGGGFGFEDEGG5BBGAGCDGGGGGDGE*6AEE*7CCDGG9@EEF?GDF(4<2EB):9C>GG1>>1(240(13127?2A?GGG6(,)5).=GDFF<1<F<B:--2.98C613818)3>>F(92,7((3((44?<(4()0*)*2
@M03364:396:000000000-C9LGT:1:1101:13825:8247 2:N:0:10
GGACTACAGGGGTATCTAATCCTGTTCGATACCCACGCTTTCGTGCATCAGTGTCAGTCACGGCCTGGCAGGCTGCCTTCGCGATCGGGGTTCTGCGTGATATCTATGCATTTCACCGCTACACCACGCATTCCGCCTGCCCCGTACGTACTCAAGCCAACCAGTTTCAACGGCAATTCAATGGTTGAGCCACTGACTTTCACCGCTGACTTAATCGGCCACCTACGCACCCTTTAAACCCAATGAATCCGGATAACGCTCGCATCCTCCGTATTACCGCGGCTGCTGGCACGGATTTGGC
+
CCCCCGGGGGGGGDGGGGGGGGGGGGGGGGGGGGGGGGGGGGGGGGGGGGGGGGGGGGGGGGGGGGGGGGGGGGGGGGGGGGGGGGGGGGGGGGGGGGGGGGGGGGGGGGGGGGGGGGGGGGGGGGGGGGGGGGGGGGGGGFGFGGGGGFGDFFGFGGGGGGFGGGGGGFGGEFFGGFG7,DBFDGGEFFFGGGGGGGGGGFGFGFFFBGFE:;>9CDEGFGFFEE<EDGFFDFEC9<FGGFFF646:FGGBBBFAF:1,89?><EF>B?>41<F4>C19BBF91?:?:B4??9())*)**
@M03364:396:000000000-C9LGT:1:1101:26677:8247 2:N:0:10
GGACTACTGGGGTTTCTAATCCTATTTGCTCCCCACGCTTTCGTGCCTCAGCGTCAGGTACAGGCCAGGCGGCCGCCTTCGCCGCTGGTGTTCTTCCACATCTCTACGCATTTTACCGCTACACATGGAGTTCCACCGCCCTCTCCTGTCCTCAAGCCGTGCAGTTTCCAAAGCCTGAACCGGTTGGGCCGGTCCCTTTTACTTCAGACTTGCCCAGCCGCCTGCGCCCCCTTTACGCCCAATCCTTCCGGATAACGCTTGCCCCCTACGTATTTCCCCGGCTGCTGGCCCGTAGTTACCC
+
CCCCCGGGGGGG@CFGGGGGGGGCFFGGGGGGGGGGGGGGGGGGGGGGGGGGGGGGGGGFGGGGGGGGGGGGGGGGGGGGGGGGGGGGFGGGGGGGGGGGFGFGCGGGGGGGGGGGGGGGGGGGGGGGGGGGGGGGGFGGGGGFGGGGFFGFFE:AGGGG:FFGGGGGGGAFFGFGG*>EGGG@CE*8AEEGCEGGGGFGC7<<FAC3;C<CE)>@G?CC9D?B424)499(8?2A<BEG*41:)62605114:24>921<?:)7?7(4(4445)66+.(4909?844:(8>;6<5=*)22
@M03364:396:000000000-C9LGT:1:1101:20410:8255 2:N:0:10
GGACTACTGGGGTATCTAATCCTGTTCGCTCCCCCAGCTTTCGCGCCTCAGCGTCAGTGGTGGCCCAGAAGGCCCCCTTCGCCACCGGTGTTCTTCCCGATATCTGCGCATTCCACCGCTACACCGGGAATTCCGCCTTCCCCTACCACACTCGAGCCCGCCGGTATCGGAGGCTCGCCGGGGTTGAGCCCCGGGCTTTTACCTCCCACCTACCGGGCCGCCTACGCGCGCTTTACCCCCCATGAATCCGGCACACGCTCGCCCCCTACGTCTTACCCCGGCCGCCTGCCCCGCGTTCGCC
+
CCCCCGGGCFFGGGGGGGAFGGGGGGGGGGGGGGGGGGGGGGGGGGGGGGGGGGGGCGFCFEEGGGGGF8CFGGGGGGGGFGGGGGGGCFGGGGGGGGGDEGGGGGGGGGGGGGGGGGGGGGGGGGGGGGFGGGGGG@CGGGGDDGG6EFGFGDGDGGGGGGFDCBCCEC8:8FDG55EG*=5F8C:5;CGGCE55<FFC+5A-:.),(1(+.02(/4EC2C2(4*-)4)4(,1)))5CE*(((1.66)1)((((454(-((:898)8813(3()6:6?(199;6(,-.1:,,((0))(/7
@M03364:396:000000000-C9LGT:1:1101:9322:8260 2:N:0:10
GGACTACTCGGGTTTCTAATCCTGTTCGATCCCCGCACTTTCGTGCATGAGCGTCATTTACGGCTTGGTCAGCTGCCTACGCAATCGGGGTTCTTCGTCATATCTATGCATTTCACCGCTACACGACGAATTCCGCCAACCTCAACCGCAATCAAGCCCGGCAGTATCAACGGCGGAATGGAGTTGAGCTCCACGATTTTCCCGCTTACTTGCCAGGCCGCCTGCGCACCCTTTAAACCCCATAAATCCGTATAACGCTCGCATCCTCCGTATTACCCCGGCCTCCTGCACCGGGTTACCC
+
CCCCCGGGGGGGGGGGGGGGGGGGGGGGGGGGGGGGGGGGGGGGGGGGGGGGGGGGGGGGGGGGGGGGGGGGG9FGGGAFGGGGGGGGFGFGGGGGFFEGGFGFFFGGGFFGGGFGGGGGGGGGD8F7FGFFGGFFEFDGGCFDGGGCGFEDGF+;:FGEGGFDAFGGGCGB?FBGE;CCF?FFC+8=A,@FFGC=5FF7+.?:DB),276+-)35C6EC05((.*3),9:48?46));C8:0.*6<:@D7<7>-6)7-47(*()<*)2(-.(3-)-+41(((((((,((5(43(0)0)27
@M03364:396:000000000-C9LGT:1:1101:11527:8269 2:N:0:10
GGACTACCCGGGTTTCTAATCCTATTTGCTCCCCACGCTTTCGTGCCTCAGCGTCAGTCACAGGCCAGGCGGCCGCCTTCGCCACTGGTGTTCTTCCATATCTCTGCGCATTTTACCGCTACACATGGAGTTCCACCGCCCTCTCCTGTCCTCAAGTCTGCCAGTTTCTGAATCATAAATGAGTTGAGCTCATCCCTTTGCCTTCAGACTTAACCGACCGCCTGCGCACCCTTTACACCCCATCATTCCGTATAACGCTCGCCACCTACGTATTACCCCGGCCGCTAGCACGTAGTTCGCC
+
CCCCCGGGGGGGGGGGGGGGGFG@FFGGGGGGGGGGGGGGGGGGGGGGGGGGGGGGGGGGGGGGGGGGGGGGGGGGGGGGGGGGGGGGFFGGGGGGGCFGGGFGGGGGGGGGGGGGGGGGGGGGGGGGFFGGGGGGGEDFGGG6=EGGGFGEFEFFFFGGGGFGGGGGGGGFFGEGGCCEFCFFGG,:A3DGGGGGGGGGGFECGFF4BGE?CF,/?@GGFD<D?*::;DD7@E44:<FE*81?*6AFFG9::?2<D>6?FFG(>GC2B??,5>)6>+42;B(-91(-25<32,,8?9<)9
@M03364:396:000000000-C9LGT:1:1101:6974:8299 2:N:0:10
GGACTACTGGGGTTTCTAATCCTGTTCGCTCCCCCAGCTTTCGCGCCTCAGCGTCAGTGCTGTTCAAGGAATCCGCCTTCGCCTCCGGTGTTCTATAGGATAACAACGCATTTCACCGCTACACCCTATATTCCGATTCCCTCTCCCAGACTCGAGTCCTGTAGTTTCAGACGCACTTTCCGGGTTGAGCCCGGAGATTTCACATCTGACACGCAAGACCGCCTACGCGCCCTTTACGCCCAGTAAATCCGAACCACGCTTGCGACCTCTGTCTTACCGCGGCTGCTGGCCCAGCGTTAGC
+
CCCCCGGGGGGGFEGGGGGGGGGGGGGGGGGGGGGGGGGGGGGGGGGGGGGGGGGGGFGGGGEGGGGGGGGGGGGGGGGGGGGEGGGGFFGGGGCFGGGGGGGGGGGGGGGGFGGGGGGGGGGGGDGFGFFEFGGGDFFGGGGFGGGCFFGFGDFB=DGGDD?DGGGGGGGGBGBDEF9EFGGGGGF@AFGGGG5>DFFGGEGE+68CEG:82?59C;FGBGF@258:7D;B9B?>>?GGD((8*64.@GD(-((4@2>?-,;,):<27),.)6<).:-4-39B>B32:(,2(.()8.4*2
@M03364:396:000000000-C9LGT:1:1101:10873:8315 2:N:0:10
GGACTACTGGGGTATCTAATCCTGTTCGCTCCCCCAGCTTTCGCGCCTCAGCGTCAGTGGTGGCCCAGAAGGCCGCCTTCGCCACCGGTGTTCTTCCCGATATCTGCGCATTCCACCGCTACACCGGGAATTCCGCCTTCCCCTACCACACTCGAGCCCGCCGGTATCGGAGGCTCGCCGGGGTTGAGCCCCGGGCTTTTACCTCCGACCTAACGGGCCGCCTACGCGCGCTTTACGCCCAATGACTCCGGATACCGCTCGCCCCATACGTATTACCCCGGCCGCTGGCACGGATTCTCGC
+
CCCCCGGGGGGGGDFGGGGGGBFGGGGGGGGGGGGGGGGGGGGGGGGGGGGGGGGGGGGGGGGGGGGGGGGGGGGGGGGGGGGGGGGGGGGGGGGGGGGGGDEGGGGGGGGGGGGGGGGGGGGGGGGGGGGGGGGEGGGGGGGFFGGCFFG@FDGFGGGGGGFGGEGGGDGG>FBGGFGGECDFCC,5?FGDGGGE3>EF?8EAD@B69916)>5;D>EE>GF0422)(/3(1:A<?BCE8274/)6A?D)2:BDD59(6,(CBG8*4718)<7299+2,-4(9>>236(<2((-89*)*1
@M03364:396:000000000-C9LGT:1:1101:22287:8316 2:N:0:10
GGACTACTGGGGTTTCTAATCCTGTTTGCTCCCCACACTTTCGCGCCTCAGCGTCAGTTACAGTCCAGTAAGTCGCCTTCGCCACTGGTGTTCCTCCCAATCTCTACGCATTTCACCGCTACACTGGGAATTCCACTTACCTCTCCTGCACTCAAGCCCGACAGTATCCAAAGCAATTCCCACCTTGAAGGCAGGACTTTCACTCCAGACTTACCGGGCCGCCTACGCGCCCTTTACGCCCAATCATTCCGGACAACGCTTGCCCCCTACGTATTACCGCGGCTGCTGGCCCGGCTGTCGC
+
CCCCCGGGGGGGGGGGGGGGGGGGGGGGGGGGGGGGGGGGGGGGGGGGGGGGGGGGGFFGGGGGGGGGGGGGGGGGGGGGGGGGGGGGFDGGFFGGGGGGGGGGGGGFGGGGGGGGGGGGGGFGGGGGGGGGGGGGGDFGGGF@GGFGGFG<ADFFGGGGEGEGGDGGGGGEFGFGGFGGGGCFGGG@F98C7EGGGGFGF@GEGFFF3CEGFFG@CFGE@G>DFE;D>DB;@FFEEFGCG:((036<FGFB1990:602<:C>GGGB:F(.4)5).:3((-3;(4,5(2(-((-))))97
@M03364:396:000000000-C9LGT:1:1101:16863:8319 2:N:0:10
GGACTACTGGGGTTTCTAATCCTGTTTGATCCCCACGCTTTCGTGCCTCAGCGTCAGGTACAGGCCAGGCGGCCGCCTTCGCCGCTGGTGTTCTTCCACATCTCTACGCATTTTACCGCTACACATGGAGTTCCACCGCCCTCTCCTAGCCTCAAGCTGTGCAGTTTCCAAAGCCTGACCCGGTTGAGCCGGTCCCTTTTACTTCAGCCTTTCACAGCCCCCCCCGCACCCGTTACGCCCCATCCTTCCGGATAACGCTTGCCACCTACGGTTTTACCGGGCCGCTGGCCAGCCGTTTCCC
+
CCCCCGGCGGEEG+BFGFGGGGEGGGGGAFFGGGGEGGGGF<CECG,EEFGGGGGGG,CC,@EEFGGEFCFEGGGGGGGGGGEBF=FGF8FGGGFFFGEFFGGGGGGGGGGGFADFGGGGGGGGDFFGDEFEG<FGE+=FGDFFFG9,33<*@C+6F,,23@BCF3EFG7B,0,39,3,4A:C*BG3(1<*))/*;DFGG+.+91++)(*7+)3CE70**/9(((/-.->:(4.,((3::/,:?),)-<*),-(.))--((-2)98*52(((,(().+((4(,-767>(,3(((-08)):7
@M03364:396:000000000-C9LGT:1:1101:9651:8334 2:N:0:10
GGACTACACGGGTATCTAATCCTGTTTGCTCCCCACGCTTTCGTGCCTCAGCGTCAGGTACAGGCCAGGCGGCCGCCTTCGCCGCTGGTGTTCTTCCACATCTCTACGCATTTTACCGCTACACATGGAGTTCCACCGCCCTCTCCTGTCCTCAAGCCGTGCAGTTTCCAAAGCCTGACCCGGTTGAGCCGGTCCCTTTTACCTCAGACCTGCCCAGCCGCCTGCGCCCCCTTTTCGCCCCATCATTCCGTATAACGCCTTACACCTACGGTTTTACCGCGCCTCCTGCCCCGTCTTCGGC
+
CCCCCGGGFGGGGCEGGGGGGGG,CEDCFGGGGGGGGGGGGGGE@FGGGGGGGGGGBDCCGGG@FGGGGGGDFCFFGGGGGGGGEEGGGGGGGDGGGGGGGGGGAFGGGDGGG<=FGGGGGGGGDEGGD?BFGGGGG==FGDGFGFGF,;FFFEG6FCEEGG9FFGGGGGG9AF4?CF,9CCDCEC8>;F*??7CF7CGF7;+9>6;);*/;8)3)1(*/.9((4*,)(17(47)614?C88(14).46**(,)))),((()34CF5(32((,4().+((-(3((..5((.((((08*,1C
@M03364:396:000000000-C9LGT:1:1101:12257:8337 2:N:0:10
GGACTACAAGGGTATCTAATCCTGTTCGCTCCCCCAGCTTTCGCGCCTCAGCGTCAGTGGTGGCCCAGAAGGCCGCCTTCGCCACCGGTGTTCTTCCCGATATCTGCGCATTCCACCGCTACACCGGGAATTCCGCCTTCCCCTACCACACTCGAGCCCGCCGGTATCGGAGGCTCGCCGGGGTTGAGCCCCGGGCTTTTACCTCCGACCTAACGGGCCGCCTCCGCGCGCTTTACGCCCACTGCATCCGGATAACGCTCGCCCCCTACGTATTACCCCCGCTGCCGGCCCGGAATTAGCC
+
CCCCCGGGGGGGGGGGGGGGGGGGGGGGGGGGGGGGGGGGGGGGGGGGGGGGGGGGGGGGGGGGGGGGGDGGGGGGGGGGGGGGGGGGGGGGGGGGGGGGGGGGGGGGGGGGGGGGGGGDCGGGFGGGFGGFGGGGGFCFGGGFGGG8CFGDGDGFEGGGGGEGE*:EGGEC>E9F=DGCEEGBB825?ECC5ECE<EFF?<C-:@>B;D>6)81(>>?/(74(42:.7C,,4,6<?BGGE(4:*46<F3<6<(<4>4(-(-:8D81(,-..-5--40,(72(32((4914((-(.0*)*9
@M03364:396:000000000-C9LGT:1:1101:17944:8342 2:N:0:10
GGACTACAGGGGTTTCTAATCCTGTTCGCTCCCCACGCTTTCGCTCCTCAGCGTCAGTAACGGCCCAGAGACCTGCCTTCGCCATTGGTGTTCTTCCCGATATCTACACATTCCACCGTTACACCGGGAATTCCAGTCTCCCCTACCGCACTCAAGCCCGCCCGTACCCGGCGCGGATCCACCGTTAAGCGATGGACTTTCACACCGGCCGCGACGAACCGCCTACGAGCCCTTTCCGCCCAATAAATCCGGATAACGCTTGCACCCTACGTATTGCCGCCGGTGCTCGCACGTATGTAGC
+
CCCCCGGGGGGGGEGGGGEFGGGEFGGGGGGGGGGGGGGGGGEGDFGGGGGGGGGGGGGGGGGDGGGG@F8FGFFGGGGGGGGGGGGGGGGGGGGGGGGGGGGGGGGGGGGGGGGGFE@8EGGGGGGGGGGGGGGDEF9FGCCDFGGGGBG>FD+:FGFEGE?GEGGGFEGGFD@GCDGF9EF7C8<:FC=3CEG?D?FGGFGEGDFF(93:15C><>GGFG>??@:58C;::03:A:ECE<(8/5>2FGDB(3-6??F(46@)9EG?,8??FA7))341(,((-(4)--((-..*)0)2*
@M03364:396:000000000-C9LGT:1:1101:13923:8344 2:N:0:10
GGACTACCCGGGTATCTAATCCTGTTCGCTCCCCCAGCTTTCGCGCCTCAGCGTCAGTGGTGGCCCAGAAGGCCGCCTTCGCCACCGGTGTTCTTCCCGATATCTGCGCATTCCACCGCTACACCGGGAATTCCGCCTTCCCCTACCACACTCGAGCCCGCCGGTATCGGAGGCTCGCCGGGGTTGAGCCCCGGGCTTTTACCTCCGACCTAACGGGCCGCCTACGCGCGCTTTACGCCCAATGAATCCGGATAACGCTTGCACCCTACGTATTACCCCCGCTGCTGGCACGTGCTTCGCC
+
CCCCCGGGGGGGGGGGGGGGGGGGGGGGGGGGGGGGGGGGGGGGGGGGGGGGGGGGGGGGGGGGGGGGFGGGGGGGGGGGGGGGGGGGGGGGGFGGGGGGGGEGGGGGGGGGGGGGGGGGGGGGGGGGGGGGGGGGGGGGGGGFGGG:ECFFC>FFGGGGGGDDGEGGGGEEDGFGGFGGGGGE>C,5FGGGGGGGGGGGC>G>>>B66D;G08/497E5><((427<>9938146:?GG52<3*6AAFG3<??)572(,83+49E<16:B).:4<9+,(49(4(),,1(4:3((09*(5/
@M03364:396:000000000-C9LGT:1:1101:10346:8355 2:N:0:10
GGACTACCCGGGTTTCTAATCCTGTTCGCTCCCCACGCTTTCGCTCCTCAGCGTCAGTAACGGCCCAGAGACCTGCCTTCGCCATTGGTGTTCTTCCACATCTCTACGCATTTTACCGCTACACATGGAGTTCCACCGCCCTCTCCTGTCCTCAAGCCGTGCAGTTTCCAAAGCCTGACCCGGTTGGGCCGGTCCCTTTTACTTCAGCATTGCACAGCCGCCTGCGCCCCCCTTACGCCCAATCATTCCGGATAAAGCTTGACACCTACGTAATACCCCCGCTGCTGGCACGTTGTTTGCC
+
CCCCCGGGEGGGGGGGGGGGGGGGGGGGGGGGGGGGGGGGGGGGDFGGGGGGGGGGGGGGGGGGGGGGFGGGGGGGGGGFGGGGCFFGGGGGGGGGGGGGGGGGGGGGEDGGFEGGGGGGGGGG?EFGGGGGGGGCF>DGGGGFGGGFGFGDFEGF:ECE6FFGGGGGGGGCFGBF6A,@1@G*B>*-9F:5CEEGG9CF7861CBA))099>++45;=/3D76:*6)(99(4<.242:C*3(2):A<F4581(-)*)).3(<-CF48:(4,((-)5+4(70(4604:1(58,((..)(::
@M03364:396:000000000-C9LGT:1:1101:18471:8356 2:N:0:10
GGACTACCAGGGTATCTAATCCTGTTTGCTCCCCACGCTTTCGTGCCTGAGCGTCAGTTATGTCCCAGGAGGCTGCCTTCGCCATCGGTGTTCTTCCACATATCTACGCATTTCACTGCTACACGTGGAATTCCACCTCCCTCTGACACACTCTAGTCGAGCAGTCACATATGCCATTCCCGAGTTAAGCTCGGGGATTTCACATCTGTCTTACTCAACCGCCTGCGCACCCTTTACGCCCAGTAATTCCGATTAACGCTCGCACCCTACGTATTACCGCGGCTGCTGGCACGTAGTTAGC
+
CCCCCGGGGGGGGGGGGGGGGGGGGGGGGGGGGGGGGGGGGGGGGGGGGFGGGGGGGGGGGGGGGGGGGGGGGGGGGGGGGGGGGGGGGGGGGGGGGGGGGGGGGGGGGGGGGGGGGGGGGGGGGGGGGGGGGGGGGFGGGGGFGDG8EFGFGFGFGGGGGGFGGGGGFEGGFGFGGFGGGGDFGGFEFF,CGGGGGGGGGFGFCF=E;CEGECAACEGGFGFFDF>>>DBF==EFFFGGGF6@8?EEFG<6??@EF;BFFB5,>EGFFFF3)6?)6<8>99>>FF::??,<B?4)5*.:0
@M03364:396:000000000-C9LGT:1:1101:28363:8374 2:N:0:10
GGACTACCCGGGTATCTAATCCTATTTGCTCCCCACGCTTTCGTGCCTCAGCGTCAGTCACAGGCCAGGCGGCCGCCTTCGCCACTGGTGTTCTTCCATATCTCTGCGCATTTTACCGCTACACATGGAGTTCCACCGCCCTCTCCTGTCCTCAAGCCGTGCAGTTTCCAAAGCCTGAACCGGTTGAGCCGGTCCCTTTTACTTCAGCCTTGCCCAGCCGCCTGCGCACCCTTTCCGCCCCATCATTCCGGATACCGCTTGCCACCTCCGTCTTCCCCCCGCTGCTGGCCCGTAGTTCAGC
+
CCCCCGGGGGGGGGGGGGGGGGG@FGGGGGGGGGGGGGGGGGGGGGGGGGGGGGGGGFGGGGGGGGGGGGGGGGGGGGGGGGGGGGGGGGGGGGGFGFGGGGGGGDGGGGGGDFFGGGGGGGGG98FGGCGGGGFGGFGGGGGBFGF8@6FEGFFFGGGGCEAG@FEFGGGGFFBCF*8CFGC1B>8(;F:9CC=F8EFG7;B?G=F9(2763)5=FDGC9D(=@*,)478(3>)-(3;E*3:B*62)1*/(,34))-(,--2)9:5(((-((-)..04(72(4(4:?:<B0,((8@*-*2
@M03364:396:000000000-C9LGT:1:1101:20214:8387 2:N:0:10
GGACTACTGGGGTATCTAATCCTATTTGCTCCCCACGCTTTCGTGCCTCAGCGTCAGGTACAGGCCAGGCGGCCGCCTTCGCCGCTGGTGTTCTTCCCGATATCTACACATTCCACCGTTACACCGGGAATTCCAGTCTCCCCTACCGCACTCAAGCCCGCCCGTACCCGGCGCGGCTCCACCGTTGAGCGGTGGACTTTCACACCGGACGCGCCGACCCGCCTACGCGCCCTTTACGCCCAATCAATCCGGATCACGCTTGCACCCTACGTATTCCCGCGGCTGCTGGCACGTGTTTAGC
+
CCCCCGFGFFGGGGGGGGFGGGG,FFDFGEGGGG8@FGGGGGGDFGGGGGGGGEFGFEC,@EFGGGFG@D@EGCCGGGCFGGGGGCGG<EEGGFFGGGG+@FEGA=FEF@FFEFGGGG8C+87BFGGGCC8D>FE,@F7FF+CF?DGGDAC8F)9ACEFGGFBGB7:EFEGEFGFC55EE6E**=A*6;FE)9=G*>EFGF)<5<B590>>E9):6)(::;G><2@:)4<9>9())62CEG:0454)-@FG>(,(4F-46(4A.98D0(.(.4):)5@4,,7>9B?22>?(50.().).2:
@M03364:396:000000000-C9LGT:1:1101:27822:8403 2:N:0:10
GGACTACCGGGGTTTCTAATCCTATTTGCTCCCCACGCTTTCGTGCCTCAGCGTCAGGTACAGGCCAGGCGGCCGCCTTCGCCGCTGGTGTTCTTCCACATCTCTACGCATTTTACCGCTACACATGGAGTTCCACCGCCCTCTCCTGTCCTCAAGTCTGCCAGTTTCTGAATCATAAATGAGTTGAGCCCCTCCCTTTGCCTTCAGGCTTAGCCGACCGCCTGCCCCTCCTTTCCGCCCAATCATTCCGGATAACGCTCGCCACCTCCGTATTACCCCCGCCGCTGGGCCGTAGTTCCAC
+
CCCCCGGGGGGGGGGGGGGGGGG,EFGGGGGGGGGGGGGGGGGFGGGGGGGGGGGGG8EFGGGFGGGGGGGGGGGGGGGGGGGDGFGGDGGGGGGGGGGGGGGGGGGGGGGGGCFGFGGGGGGG@=FGGFGGGGGGG+0FGGGFGG9,7;FEFFGFFEGGDFFGFCFGGFC;BGEGC+<CEC=@DA8:9,:*:5CCCFG,B:,/C*+.;93?)8+,).::9C0;(*(0(98(9A-)-1EE*-12/<4AFC)(-6)5>4((46C(CF4(42231,)-6+4(49116((,((4(,-,)70)22
@M03364:396:000000000-C9LGT:1:1101:17298:8407 2:N:0:10
GGACTACCCGGGTTTCTAATCCTATTTGCTCCCCACGCTTTCGTGCCTCAGCGTCAGGTACAGGCCAGGCGGCCGCCTTCGCCGCTGGTGTTCTTCCACATCTCTACGCATTTTACCGCTACACATGGAGTTCCACCGCCCTCTCCTGTCCTCAAGCCGTGCAGTTTCCAATGCCTGACCCGGTTGAGCCGGTCGCTTTTACTTCAGCCTTGCACAGCCCCCTGCGCCCCCTTTACGCCCCATCATTCCCGATAACCGCTGCCACCTTCGGATTCTCCCCGCCGCTTGCACCTGATTAGCC
+
CCCCCGGFGGDGFEGGGGGGGGG9FGCGGGGGGGGGGGGGGGGFGGGFGGGGGGGGFCF9E@EFGGGGGGGGGGFGEGGGGGGGGGFF?EFGGEGFGGFGGGGFFFGGGDFGGFDFGEDGEGGG9>>FGFFGGFGGG7=FGGGFGGEDEFG7@8DF9E>EEC?GFAEG7C;,;D)=<4,=>*;4=*886?49?C*:/BFG9=C);@6.(07+3*<);0C*-9(,42404C6,4>)6,(?:*4(4*-6)=**-4(-5)((-(1:4FF*),((-(4))6+3(41(((,441),(.(,1=*)*2
@M03364:396:000000000-C9LGT:1:1101:5297:8410 2:N:0:10
GGACTACCAGGGTATCTAATCCTGTTTGCTCCCCACGCTTTCGAGCCTCAACGTCAGGTATCGTCCAGTAAGCCGCCTTCGCCACTGGGGTTCCTCCTAATATCTACGCATTTCACCGCTACACTAGGAATTCCACTTACCTCGCCGATACTCTAGCTTGACAGTTCCAAATGCAGCTTGGGGGTTGAGCCCCCACCTTTCACATCTGGCTTGCCATGCCGTCTGCGCTCCCTTTACACCCAGTAAATCCTGATAACTCTTGCCCCATCCTTATTCCCTCGTCCTCCGGCACTTAGTTCGC
+
C<8BCF@FCGGG;FG<EE9EAE@EC,CF@FCCF@FEGGGFGAG@GGD@G,;,BFFCE,E@,CFFGECCCFFE9<B:F4C=FCGGGFFF,@>B8F;FGGFCGG9EA;CFGEGGG<EG?+=@EC8EFCFGGG?FA<8FGCC<FDA*+C>E+9>D=DFFGGG?8C+6@3@D8EFFFGFG??;?E,974C*)*8DCGG5CDGGGFCGEFF8C*C@C@F1*44EC@D91=5(82/6?6>E3>)5FF?646-42=7*)-6)-*)-54)<(9C*(.,)))-)).<)(((-((.((,4(((..11*)19
@M03364:396:000000000-C9LGT:1:1101:4525:8457 2:N:0:10
GGACTACCGGGGTTTCTAATCCTATTTGCTCCCCACGCTTTCGTGCCTCAGCGTCAGTAACAGTCCAGGCGGCCGCCTTCGCCACTGGTGTTCTTCCATATATCTACGCATTTTACCGCTACACCTGGAGTTCCACCGCCCTCTCCTGTCCTCCAGCCTGCCAGTTTCCAAAGCCTGTACCGGTTGAGCCGGTACCTTTCACCTCATACTTTACAGGCCGCCTACGCCCCCTTTTCGCCCCATCATTCCGGATACAGCCCGCCACCCACGTATTTCCCCGGCCTCTTGGCCGTAGGTAGCC
+
CCCCCGGGCGGG@EGGGGGFGGG,EFCGGGFGGGGGGGGGGGGGGGGGGGGGGGGGGGGGG9F6CFGG@F@FGGGGGGGGFGGGGCEGGGGGGFGGGDFGGGGGGGGGGGGGG,@FGGGGGGGG,@FDDDFGGG8F38=CFGGFGG9,7;FEFD?FFFEGGFADF;E;<EF,;FDGC+,@F*;5:C,59F??D=:::EG,,5,7CA+)6:<+91+/*,A1,C(//1.)(9(-43).((;C>8(.*)64?*)30())*.(-((:;DG30:1((.()))+4-26((.,.4),:1-(()1*.9:
@M03364:396:000000000-C9LGT:1:1101:18480:8475 2:N:0:10
GGACTACAGGGGTTTCTAATCCTGTTCGCTCCCCCAGCTTTCGCGCCTCAGCGTCAGTGGTGGCCCAGAAGGCCGCCTTCGCCACCGGTGTTCTTCCCGATATCTGCGCATTCCACCGCTACACCGGGAATTCCGCCTTCCCCTACCGCACTCAAGCCCGCCCGTACCCGGCGCGGTTCCACCGTTAAGCCATGGACTTTCACACCGGACGCGCCGAACCGCCTACGAGCCCTTTACGCCCAATAAATCCGTAACAAGCTTGCACCCTACGTATTTCCGCCGCAGCTGGCACGAGGTTGGC
+
CCC@CGGGGGGGGFGGGG9@FEFEGCFGG:CCFGGGGGGFGGGCGGG,BFFGFGGGGGGFFGGEC@FFFGGGGGFGFBBDGCGGGCFGEGGGGGGGGGGEGE8EGFCFFEGE9,@FFDG6=FGF8BGGGCFDGFFEGEDGCF?FGC8+@?GFF@**BEGGE:5?F7C:FECEDF6C*:E++>9*3;*61?+*2<C6>CFFGB@<FEF>FG>*4):319CG136<(0()(1((.44).4?8C1(.).6)/2>-.(()/,1).4*,9E*(,.4().,)-<0((-((-(.(.(()4(()0),9*
@M03364:396:000000000-C9LGT:1:1101:13065:8485 2:N:0:10
GGACTACAAGGGTATCTAATCCTATTTGCTCCCCACGCTTTCGTGCCTCAGCGTCAGTAACAGGCCAGGCGGCCGCCTTCGCCACTGGTGTTCTTCCATATATCTACGCATTTTACCGCTACACATGGAGTTCCACCGCCCTCTCCTGTCCTCAAGCCGTGCAGTTTCCAAAGCCTGAACCGGTTGCGCCGGTCCCTTTTACTTCAGACTTGCACAGCCGCCTGCGCACCCTTTACGCCCAATCATTCCGGATAACGCTTGCCACCTACGTCTTTCCGCGGCTGCTGGCCCGTAGTTCGCC
+
CCCCCGGGGGGGGGGGGGGGFGGCGGGGGGGGGGGGGGGGGGGGFGGGGGGGGGGGGGGGGGGGGGGGGGGGGGGGGGGGGGGGGGGGEGFGGCGGGGGGGGFGGGGGGGGGGGGGGGGGGGDFGGGGGGGGGGGGGEGGGGGFGGGG=DGDGFDFGGGG6FFGGGGGGGCFAEFGGF6CEGD>EG,:5C:CDGGGFGGDC7;9:8F34DEF3*<>F@GGBD;=324)7D:61:2<?BGG802<@59AFG)8?FFFD94::0<6CC9(482(,8)6</4(4;-4184(-(4((((09*()9
@M03364:396:000000000-C9LGT:1:1101:22130:8510 2:N:0:10
GGACTACAGGGGTATCTAATCCTGTTCGATACCCGCACTTTCGAGCTTCAGCGTCAGTAACGCTACGGTAAGCTGCCTTCGCAATCGGCGTTCTTCGTGATATCTAAGCATTTCACCGCTACACCACGAATTCCGCCTACCTCCTGCGCACTCAAGGCCTCCAGTTCGCGCTGCAGTGCCACGGTTGAGCCGCGGCATTTCACAACACGCTTACCAGCCGGCCTACGCTCCCTTTCAACCCAATAAATCCGGATCACGCCCGGACCTTCCGTATTCCCGCGGCTGCTGGCACGGATTTGGC
+
CCCCCGGGGGGGGGGGGGCFFGGFGGGGGGGGGGGGGGGGGGGGGGFGGGGGGGGGGGGGGGGGGGGGGGGGGGGGGGGGGGGGGGGG+CGGGGGGGGGGGGGGGGFFGGGGGGGGGGGGGGGGGGGGGGGGGGFGGGGGGGG?FGGCGEGB8D6;@EFGFGFFEFGGGGGE>FEGGFGGGGGEGD>@AC8DDGGGGGGCGFGFDFFDFGDG(/+.>:CE>DFB?C0<4CF?:AF).4CFGFF7)4<>FGGF:2(4<::0992-9?552?:8:1>)6:?F0499>6:>?B?DF96)7*)**
@M03364:396:000000000-C9LGT:1:1101:8756:8525 2:N:0:10
GGACTACTAGGGTTTCTAATCCTATTTGCTCCCCACGCTTTCGTGCCTCAGCGTCAGGTACAGGCCAGGCGGCCGCCTTCGCCGCTGGTGTTCTTCCACATCTCTACGCATTTTACCGCTACACATGGAGTTCCACCGCCCTCTCCTGTCCTCAAGCCGTGCAGTTTCCAAAGCCTGAACCGGTTGGGCTGGTCCCTTTTACTTCAGACTTGCACAGCCGCCTGCGCCCCCTTTACGCCCAATCATTCCGGACAACGCCAGCCCCCTACGTATTTCCCCGGCCGCCTGCCCGGATTTCGGC
+
CCCCCGGFGGGGGGGGGGGGGGG<FGGGGGGGGGGGGGGGGGGGGGGGGGGGGGGGG@FGGFGFGGGGGFGGGGGGGGGGGGGGGGGGFGGGGGGGGGGGF8EGGDFGGGGGGGFGGGGGGGGG?FGG=DGGGGGG?@=BFGGFCGGGGFGFGFDFGG6ECF>FGGGGGGGCAFDGGF6ACGG>CC72?88:DGFCCGGGFEF<F+6637CG<86;C2CEBG@?(*()->2(4?))31CE*,3().:)89>?>90()(((-3@6DG3(4083-4))6+4(79(7(,(21((4(-,7=9()1
@M03364:396:000000000-C9LGT:1:1101:26187:8541 2:N:0:10
GGACTACCCGGGTATCTAATCCCGTTCGCTACCCTGGCTTTCGCATCTCAGCGTCAGACACAGTCCAGAAAGGCGCCTTCGCCACTGGTGTTCCTCCCAATATCTACGCATTTCACCGCTACACTGGGAACTCCCCTTTCCTCTTCTGCACTCAATTCTTCCAGTATCCAGAGCACTCCGGGGTTGTGCTCCGCATTTTCACCACGGCCCTACATATCCCCCTACCTGCCCTTTTCGGCCAATACACCTGTCAACCGCTAGGCCCCCACGTTATTCCGCCGCCGCTTGACAGTGGTTAACC
+
@C<CCF8<<F+@=CFFGFGG9FFECFA@CECGDF,BFDEFFGG;,8@,CA@C:@@4CF8,<6C6EFA@,F,ECDB76,B,ABF:,A6,,,:B<FF,F7<<F<E?D;CDGEB?;,E@B=>==@AF,4,BFF+ECG?+@A+CA9>9+>E=,<FE85++,3,76C+69D=C=,,,*,)66*@;6++853803,7995C*/,,,,*,*3**(-)0=-6,9+*506C3=43)2(*(/33)6((?<<43))))()*2)).)3)(-(((*(12)(-(,..4)4:6,,(,-(((--().5))(1)*)*0
@M03364:396:000000000-C9LGT:1:1101:15462:8544 2:N:0:10
GGACTACTGGGGTTTCTAATCCTGTTCGCTCCCCCAGCTTTCGCGCCTCAGCGTCAGTGGTGGCCCAGAAGGCCGCCTTCGCCACCGGTGTTCTTCCCGATATCTGCGCATTCCACCGCTACACCGGGAATTCCGCCTTCCCCTACCACACTCGAGCCCGCCGGTATCGGAGGCTCGCCGGGGTTGCGCCCCGGGCTTTTACCTCCGACCTAACGGGCCGCCTCCGCGCGCTTTACGCCCAATGACTCCGGCTAACGCTCGCCCCATACGTCTTACCGCGGCCGCTCGCCCGACTTTCGCC
+
CCCCCGGGGGGGGDGGGFGGGGGGGGGGGGGGGGGGGGGGGGGGGGGGGGGGGGGGGGGGGFGGGGGGF8FGGGGGGGGGGGGGGGGGGGGGGGGGGGGGGGGGGGGGGGGGGGGGGGGDGGGGGGGDFGGGGGGGG@DGGGGFGGGFGFGFG=FFGGGGGGDDGEGGGDBCEE2CEEG5EGGF8E*-8EED7CEG3C@E78F)08:(39-<,>C3C9859C:(3*2)499((8<42(::8(.5*)-6417(-<2:.3,2(7C?G5*.23.(((6)5*-(,4(,44(-3(49(((0/14CC
@M03364:396:000000000-C9LGT:1:1101:19596:8545 2:N:0:10
GGACTACAGGGGTATCTAATCCTGTTCGCTCCCCACGCTTTCGCTCCTCAGCGTCAGTAACGGCCCAGAGACCTGCCTTCGCCATTGGTGTTCTTCCCGATATCTACACATTCCACCGTTACACCGGGAATTCCAGTCTCCCCTACCGCACTCAAGCCCGCCCGTACCCGGCGCGGATCCACCGTTAAGCGATGGACTTTCACACCGGACGCGACGAACCGCCTACGAGCCCTTTACGCCCAATAAATCCGGACAACGCTTGCAACCTACGTATTACCGCGGCTGCTGGCACGTAGTTCGC
+
CCCCCGGGGGGGG7FGGGGGGGGGGGGGGGGGGGGGGGGGGGGGGGGGGGGGGGGGGGGGGGGGGGGG?FFGGGDGGGGGGGGGGGGGFGGGGGGGGGGGGGGGGGGGGFGGGGGGGGGGGGGGFGGGGGGGGGGGGGGGFDC?FGGGGFG>FDFFGGGDGGDDFEGEGGGGFGFGD:ECCFGBFE@(:CCDFGGGGGGGGFGF6B360C>G>)*2>9EGFGFF0@:7:DF?FF?<62:CG<609)5<FGG61>(4F908BBF):EG:>B:82)4)6C2996>9B?,)8<:?B3,00/)97
@M03364:396:000000000-C9LGT:1:1101:23170:8547 2:N:0:10
GGACTACCAGGGTATCTAATCCTGTTCGCTCCCCCAGCTTTCGCGCCTCAGCGTCAGTGGTGGCCCAGAAGGCCGCCTTCGCCACCGGTGTTCTTCCCGATATCTGCGCATTCCACCGCTACACCGGGAATTCCGCCTTCCCCTACCACACTCGAGCCCGCCGGTATCGGAGGCTCGCCGGGGTTGAGCCCCGGGCTTTTACCTCCGACCTCACCGGCCGCCTACGCGCGCTTTACGCCCAATGCATCCGGATACCGCTCGCCCCCTACGTATTACCGCGGCTGCTGGCACGTCTTTAACC
+
CCCCCGGGGGGGFGGGGGFGGGGGGGGGGGGGGGGGGGGGGGGGGGGGGGFGGGGGGGCFFGGGGGGGGGGGGGGGGGGGGGGGGGGGEGGGGGGGGGGFGGGGGFGGGGGGGGCGGGGGEGGGGGGGEGGGGGGGGGGGGGGFGGG6EFG@FCFEGGGGGGBDEGGGGC:EEG2CCEG=>8DF5C,4?8EGGGG=<5:0+4C5FF3>(94+58*-)-2:9C8(4*4.7C>0,:96:?DE*(4>)5).6*9(-1)8>;1((-:<G*/-46,)).).6*4,46-(,4486(3-.((0*/)*2
@M03364:396:000000000-C9LGT:1:1101:8194:8598 2:N:0:10
GGACTACACGGGTTTCTAATCCTGTTCGATCCCCACGCTTTCGTGCCTCAGCGTCAGTCACGACATGGAACGCTGCCTTCGCAATCGGAGTTCTGCGCGATATCTATGCATTTCACCGCTACACCTCGCATTCCGCATTCCTCTGTCGCACTCCAGCTCGGCAGTTTCAACGGCCGGACGGGGTTGAGCCCCGAATTTTTACCGCTGACTTGCCGCGCCGCCTGCGCACCCTTTACACCCAATAAATCCGGATAACGCTCGCATCCTCCGTATTACCCCGGCTGCTGGCACGGGCTGCGCC
+
CCCCCGGGGGGGFGGGGGGGGGGGGGGGGGGGGGGGGGGGGGGGGGGGGGGGGGGGGGGGGGGGGGGGGGGGGGGGGGGGGGGGGGGG8FCGGGGGGGGGGGGGGGGGGGGGGGGGGGGGGGGGGGGGGGGGGGGGGCDGGGGFGGD6FDGFFFFFGFGGGGEGGGGGGGGGFGFGGFDEGGGGGG,6AFFGGG5CGGGGFFGFGDFBBFFFDF59C>GCBG(8:*4)(9?B<D<2<AGDG00)94<BFG)((()453(89>*4>F*8?F,434.6>+4(23606?7((.5-4((0)),)1
@M03364:396:000000000-C9LGT:1:1101:28863:8601 2:N:0:10
GGACTACTGGGGTTTCTAATCCTGTTCGATCCCCACGCTTTCGTGCCTCAGCGTCAGTTACGACATGGAACGCTGCCTTCGCAATCGGAGTTCTGCGCGATATCTATGCATTTCACCGCTACACCTCGCATTCCGCATTCCTCTGTCGCACTCCAGCTCGGCAGTTTCAACGGCCGGACGGGGTTGTGCCCCGAATTTTTACCGCTGACTTGCCTCGCCGACTGCTCCCCCTTTTCACCCAATACAACCGCAGAACGCTAGCCTCCTCCGCATTCCCCCGGCCGGCGGCCCCGGGTTCGCC
+
CCCCCGGGDGGGFGGFCFEFGFG6C,EF8F@FGGGGGGGGGGGGGEG;FF<CFFGG7ED<FGGGFGFEEFFEGDEF@FG<CCF@FFFG,:F=FCDF+CFGGG6E=EFAFGGG9CEFF@+=+>=EGGGDGGGDFGGG6BDGGGGF6@FD8@C)60=D@?FDEG5C<@CFGFFGFE87>3:@:/:4:C*,;,A/>ECEFGGG57??DB31<*6:5)0)*3::(9421<-)(*-((5)).6<8*(()).)).))-(,(,8:(-,(2)9:*,.((-(,)).*,-(((-(((-723191-77)()1
@M03364:396:000000000-C9LGT:1:1101:7173:8611 2:N:0:10
GGACTACTGGGGTTTCTAATCCTGTTTGCTCCCCACGCTTTCGAGCCTCAGCGTCAGTTACAGTCCAGAGAATCGCCTTCGCCACTGGTGTTCTTCCTAATCTCTACGCATTTCACCGCTACACTGGGAATTCCCTTCTCCTCTCCTGCACTCTAGACTTCCAGTTTGAAATGCAGCACTCAGGTTAAGCCCGAGTATTTCACATCTCACTTACAAATCCGCCTACGCTCCCTTTACGCCCAGTAAATCCGGACAACGCTCGCCACCTACGTATTCCCGCGGCTGCTGGCCCGTACTTCGC
+
CCCCCGGGGGGGGGGGGGGGGGGGGGGGGGGGGGGGGGGGGGGGGGGGGGGGGGGGGGGGGGGGGGGGGGGGGGGGGGGGGGGGGGGGFFFGGGGGGGGGGGGGGGGGGGGGFGGGGGGGGGGGGGGGGGGGGGGGGGGGGGGFGGGGGFGFGFGF,EFGGGFGFGGGGGGGFGEFGFGGGFGDGGGDFFGGGGGGGGGGGFGFFFBFEFEC7+@>FEGGFGFF>?AEFGF==BEEFFGGGFFBC?5<FG3686(6F@F;;2>>3CF25??F26?)6<:9(4949B).:63((,())*)**
@M03364:396:000000000-C9LGT:1:1101:6373:8624 2:N:0:10
GGACTACTCGGGTTTCTAATCCTGTTTGATCCCCACGCTTTCGTGCCTCAGCGTCAATGACGGATTCGTGAGATGCCTTCGCAATCGGTGTTCTGAGTAATATCTATGCATTTCACCGCTACACTACTCATTCCTCCCACGGCTTCCGTATTCCAGCGCAACAGTATCAATGGCAGTTCCGGTGTTGAGCACCGGGCTTTCACCACTGACTTGCTAGACCGCCTACGCACCCTTTAAACCCAATAAATCCGGATAACGCTTGCATCCCCCGTATTACCGCGGCTGCTGGCACGGAGTTAGC
+
CCCCCGGGFGGGFFGGGGGGGGGGGGGGGGGGGGGGGGG@FGGGGDGGFFFGGGGG7EAEGGGGGGGGGGFGFEFGGGGGGGEGGGGGFFFGGGA9C?FGGGGGGGEGCFGGGGGFGEGGGGGGG8=5BFGGGGGGGEGGEGG*=>FGGFF=FDFDD>ECEGFGGE8FGGGGFGBGGBGFGC9FE><=FC,CFEGGGGGGG?DBCFF=@C>:;8,*+7C,8C9;<B;32D6;@@@)6)@GG@0=;8>?FGDFF?146(-86:C)2<7((-243(5<AF2;>>>>FB:05:2<?0(77)67*
@M03364:396:000000000-C9LGT:1:1101:12086:8634 2:N:0:10
GGACTACAGGGGTATCTAATCCTGTTTGCTCCCCACGCTTTCGTGCCTCAGCGTCAGTTACGGCCCAGAAAGCCGCCTTCGCCACTGGTGTTCTGCCCAATATCTGCGCATTTCACCGCTACACTGGGCATTCCACTTTCCCCTACCGAACTCAAGCCCGCCAGTTCGGGATGCGGGCCGGGGTTGAGCCCCGGGCTTTGACATCCCGCTTGGCGAGCCGCCTACGCGCGCTTTACGCCCAATAAATCCGGATACAGCCCGCCTCCTCCGGATTACCCCCGCCGCTTGCACGGAGTGAGGC
+
CCCCCGGGGGGGGDGGGGGGGGFGGGGGGGGGGGGGGGGGGGGGGGGGGGGGGGGGGGFGGGGGGGGGGGGGGGGGGGGGGGGGGGGGGGGGGGGGGGGGGGGGGGGGGGGFFGEFFGGGGGGGGGGGGGGGGGGGGFGGFGGFGGGGEDDDFDGFGGGGGG>DGGGGGGCGFGAGGFCGGGD=>E,.=FF>DEGGDGGGGCEEFFFDFGFG<?5154:CBD?041459C>46:))42:88(4.16))9CC::?:)*.(-23*(1C*8?0((-3)5<+((49(-4144:)5:9245)*)*/
@M03364:396:000000000-C9LGT:1:1101:22428:8658 2:N:0:10
GGACTACCAGGGTATCTAATCCTGTTTGCTCCCCACGCTTTCGCGCCTCAGCGTCAGTTGTCGTCCAGCAAGCCGCCTTCGCCACTGGTGTTCCTCCTAATATCTACGCATTTCACCGCTACACTGGGAATTCCACTTACCTCTTCCGCACTCAAGCCTTCCAGTCTCCAAAGCAATTCCCACCTTGAAAGCAGGACTTTCACTTCAGACTTACAAAGCCGCCTACACGCCCTTTACGCCCAGTCATTCCGGACAACGCTCGCCCCCTACGTATTCCCGCGGCTGCTGGCACGTCGTTCGC
+
CCCCCGGGGGGGGGGGGGGGGGGGGGGGGGGGGGGGGGGGGGGGGGGGGGGGGGGGGGGGGGGGGGGGGGGGGGGGGGGGGGGGGGGGFGGGGGGGGFFGGFGGGGGGG@GGGGGGGGGGGGGGCFFGFGGGGGGGGGGGGGGFGGGGGFGBGFGFFGFGGGFGGGGGGGGFFCCCGFGGG7FGGGGFF,@CCGGEGGGGGFGFGFCA*CBCE+2:DFGGAGFFFF=F@DB@BFFEE<GFGDFEF))7FGG0491(<9;046>BGGGF(86445:-6@:9(4>;12,2::(584(.7)4DD
@M03364:396:000000000-C9LGT:1:1101:20459:8674 2:N:0:10
GGACTACCGGGGTTTCTAATCCTGTTCGATCCCCGCACTTTCGTGCATGAGCGTCATTTACGGCTTGGTCAGCTGCCTACGCCATCGGGGTTCTTCGTCATATCTATGCATTTCACCGCTACACGACGAATTCCGCCAACCTCAACCGCAATCAAGCCCGGCAGTCTCAACGGCGGAATGGAGTTGAGCTCCACGATTTGACCGCTGACCTGCCAGGCCGCCTGCCCACCCTTTAACCCCAATAAATCCGGCTAACGCCCGGCACCTCCGGCTTACCCCGGCCGTCTGCACCGGACTTGGC
+
CCCCCGGGGGGGGGGGGGGGGGGGGGGGFGGGGGGC:FGGGGGGGGGFGGGGGGGG<CFFEGGGECEGG9FFGAFGGGAFGG:FCFGGGGGGGGGEFFEGGDFFCEFFGGGGGGGGGGGGGGGGGGFFCFGGGGGGG++FEGG*DGG6EA+=F5FFFGGGGGFGG79DEFGGDF>D*)A7CFG:F+,/9,>FCCG*/:80+.C>G@:>(*-*3)+.90?*4D:B1*,)(18(.5)-).CE*428/696@59,--)(.((--4*(1;*4:1(((-.)5+,(-3(4(((3-)((--()00)2>
@M03364:396:000000000-C9LGT:1:1101:20146:8676 2:N:0:10
GGACTACACGGGTTTCTAATCCTGTTTGCTACCCACACTTTCGTGCCTCAGCGTCAGTTAGAGCCCAGTAAGCCGCCTTCGCCACTGGTGTTCCTCCGAATATCTACGCATTTCACCGCTACACTCGGAATTCCGCTTACCTCTCCTGCACTCAAGCTATACAGTTTCAAAAGCAGTTCCGGGGTTAAGCCCCGGGCTTTCACTTCTGCCTTGACTTACCACCTACACGCCCTTTCCACCCAGTAAATCCGCTTAACGCTTGCCCCCTACGTATTACCGCGGCTGCTGGCCCGTCTTTCGC
+
CCCCCGGFEFGGGGGGGGFGFEGGGGGGGG9FGGGGCFGGGGGE,FFGGDGGGGG=FG9<E<F9FFGGEECFGFGGGGGFGGGFGCGGGFGGGGGGGD7CF<EFFCEFGGGGGGGGGGGGGGGGAEGG7FGGGG=C64=FFGGFCF9,=;FEG<FFGGA=,CDFG;FGG=,3:@8DG7DF+3@CGE*0B=CFCEEGGGGFGEGCCFFE4CB,)*,08*>C*;925C()(24:93;)))5<C=;@+)11;<3(((4<?6>:<:F:<;7;((44,6:)69:99>09112>>1(4--()0*-/9
@M03364:396:000000000-C9LGT:1:1101:15206:8679 2:N:0:10
GGACTACAAGGGTTTCTAATCCTGTTTGCTCCCCACGCTTTCGCGCCTCAGCGTCAGTTATCGTCCAGCAAGCCGCCTTCGCCACTGGTGTTCCTCCTAATATCTACGCATTTCACCGCTACACTAGGAATTCCGCTTGCCTCTCCGACACTCAAGGGATACAGTTTTGAGAGCAGTTCCGGGGTTGAGCCCCGGGATTTCACTCCCAACTTGCATCTCCGCCTACACGCCCTTTACACCCAGTAAATCCGGACAACGCTTGCAACCTACGTATTCCCGCGGCTGCTGGCCCGTCGTTAGC
+
CCCCCGGGGGGGGGGGGGGGGGGGGGGGGGGGGGGGGGGGGGGGGGGGGGGGGGGGGGGGGGGGGGGGGGGGGGGGGGGGGGGGGGGGGGGGGGGGGGGGGGGGGGGGGGGGGGGGGGGGGGGGGGGGEGGGGGGGGCFGGDGFGGG>GFGFGFGFFGGFGGFGGGGGGEGCAFEGGFGGGGGGGGCBFFFFC9EG4EGGGEGFGFFFFGFFFF07F4EF6DDFFGEFDGDFFFBDFFGGGFFF?<AAFF)6B>(8FBFFB?E?DFGB(44?7AF)-<44(2;13<7?B?(-79(0051CC
@M03364:396:000000000-C9LGT:1:1101:28269:8703 2:N:0:10
GGACTACCAGGGTTTCTAATCCTATTTGCTCCCCACGCTTTCGTGCCTCAGCGTCAGGTACAGGCCAGGCGGCCGCCTTCGCCGCTGGTGTTCTTCCACATCTCTACGCATTTACCCCTACACCTGGAGTTCCACCGCCCTCTCCTGTCCTCCAACCGTGCAGGTTCCAAAGCCTGAACCGGGTGAGCCGGGCCCCTTTTCTTCAGCACTGCACCACCCCCTCTGCGCCCTTTACTCCCCCTCTGTACGGCTAACACGTGACCCCCACGTCTTACCGCGGCGGCTGTGACACAGATAGCCG
+
CCCCCGGGGGGGEFGGGGGGGGG9FDFEFFGGGGGGCGGGGGGGFGGGGGGGGGGGGCAFGGGGGGGGGGGGGGGGGGGGGGGGG7FG?GGGGFGGGGGGGFGGCEGGGGGGF?AF,8+=D=D=8=F,,:>=F<EG>CDG:=8*D3=380,*8=+3833,3+3*@9A?:CC8?F5*,*,44**5B43(;**)253*2=F=F44<7++.5>4+.)5(1(*24)(()3(8(7(.8)6).55:*((().)67<)((57)9(36.(+(1*)(,(((-..(,:4(-((((-.(-.))(.(***)*)
@M03364:396:000000000-C9LGT:1:1101:9663:8703 2:N:0:10
GGACTACACGGGTATCTAATCCTGTTTGCTCCCCACGCTTTCGAGCCTCAGCGTCAGTTACAGTCCAGAGAATCGCCTTCGCCACTGGTGTTCTTCCTAATCTCTACGCATTTCACCGCTACACTAGGAATTCCATTCTCCTCTCCTGCACTCTAGACTTCCAGTTTGAAATGCAGCACCCAAGTTGAGCCCGGGTATTTCACATCTCACTTAACAGTCCGCCTACGCTCCCTTTACGCCCAGTAAATCCGGACAACGCTCGCCACCTACGTATTCCCGCGGCTGCTTGCCCGTAGTTAGC
+
CCCCCGGGGGGGGGGGGGGGGFGGGGGGGGGGGGGGGGGGGGGGGGGFGGGGGGGGGGGGGGGGGGGGGGGGGGGGGGGGGGGGGGGGGGGGGGGGGGGGGGGGGGGGGGGGGGGGGGGGGGGGGGGGGGGGGGGFGGGGGGGFGGGGGFGFGDFFAFGGGGFGGGGGGGFGFFFGGFGGGGFGGG<;FGGGGGGCDFGGGFGC+;+>EFEF5<,;:=FC@G=A>DAAAGBFDEFFFFGGGF@;FE??FGG>((63A391;;E>*87:0:,.).:)6<,1(-7>203).(.4:4()09)?>
@M03364:396:000000000-C9LGT:1:1101:4184:8720 2:N:0:10
GGACTACTAGGGTTTCTAATCCTGTTCGCTCCCCACGCTTTCGCTCCTCAGCGTCAGTAACGGCCCAGAGACCTGCCTTCGCCATTGGTGTTCTTCCCGATATCTACACATTCCACCGTTACACCGGGAATTCCGCCTTCCCCTACCACACTCGAGCCCGCCGGTATCGGAGGCTCGCCGCGGTTGAGCCCCGGGCTTTTCCCTCCGCCCTAACGTGCCGCCTACTCGCGCTTTCCGCCCCATGAATCCGGCTAACGCTCGCCCCCTCCGTCTTACCCCCGCCGCTGGCACTGACTTTGCC
+
CCCCCGGCGGCGECGGGGGGGGGGGGGGGGGGGGFGGGGGGGGGFGGGGGGGGGGGGFGGGGGGGGGGGGGGGGGGGGGGGGGGG,BFGGFGGGGGFDGGG:EGGFFFGEGGGGGGGGFDEGGGC@FGECEFGGGEGFGGFGGF6FG8DDEDFDD?GEGCEFFDF7CFE5*4?FFF;AE=**9<C5?(;?FG):?G3FFF+5C49B7(3C>*(0*(13A53DF(4+577)3--4)6?:GG8(4(*).:F<7(-:).),(4-,82C89(4(2(,()).+4(,4((4-((-.47()(***)2:
@M03364:396:000000000-C9LGT:1:1101:6341:8737 2:N:0:10
GGACTACCCGGGTTTCTAATCCTATTTGCTCCCCACGCTTTCGTGCCTCAGCGTCAGTTACAGCCCAGCAAGCCGCCTTCGCCACCGGTGTTCCTCCATATATCTACACATTTTACCGCTACACATGGAATTCCACTTGCCTCTACTGCACTCTAGCTGACCAGTTTTTGTGGCTTAACAAGGTTGAGCCTTGCTCTTTCACCACAAACTTAATCTGCCGCCTACGCACCCTTTACGCCCAATGATTCCGGATAACGCTCGCCACCTACGCATTACCGCGGCGGCTTGCCCGTCGTTCCGC
+
CCCCCGGGGGGGFCFGGGGGGGG9FGGGGGGGGGGGGGGGGGGGGGGGGGGGGGGGGFGGGGGGFGGGGGGGGGGGGGGGGGGGFGGDGGGGGGGGGGGGGGFGGGGGGGGGGGGGGGGDGGGGCGGGGGGGGGGGG=FGGGGFGGGCFFGDDEGFFGGGGGFGGGGGGGGGBFDGEFGG7EGFFG::FCCFGF7:@FGGGAF9FFADFFF?89FAC4D>=DA@:*98=C=8BFC>?6EF<(6;;CEE8C9;7?9<B@2?;1??GG*:?104(:4AF5136>((2((4<,)(,(-0<)(*1
@M03364:396:000000000-C9LGT:1:1101:2708:8746 2:N:0:10
GGACTACCGGGGTTTCTAATCCTGTTCGCTCCCCACGCTTTCGCTCCTCAGCGTCAGTAACGGCCCAGAGACCTGCCTTCGCCATTGGTGTTCTTCCCGATATCTACACATTCCACCGTTACACCGGGAATTCCAGTCTCCCCTACCGCACTCAAGCCCGCCCGTACCCGGCGCGGATCCACCGTTAAGCGATGGACTTTCACACCGGACGCGACGAACCGCCTACGAGCCCTTTACGCCCAATCAATCCGGAACACGCTTGCACCCTACGTATTACCGCGGCGGCTCGCCCGTATGTAGC
+
CCCCCEFGEEDGGGGGGGGFGCGGGGGGGGGGGGGGGGGGGGEGGGGGGGGGGGGGGGGGFGGGFGGGGGFFGFCGGGGAFFGGGEFGGGFGFFFFEFEECGEGGGFFGGGGGGGGG@FGGGGFGEGGGDBCEFGGGGFGF6>:=DC+>9F=>CCA@@:CEGADGGGDFDEGFG>CE3CGGG<:BEC(+2***=EF7FEGG):>GEB19C(*(0?9<>GG(97(-21.(79?FB0<AF8EG11(53)6779(1(,(0-78((247F<0(,(.,-5)-332,3;((42(44((,--07/):*
@M03364:396:000000000-C9LGT:1:1101:12740:8746 2:N:0:10
GGACTACTAGGGTTTCTAATCCTATTTGCTCCCCACGCTTTCGTGCCTCAGCGTCAGGTACAGGCCAGGCGGCCGCCTTCGCCGCTGGTGTTCTTCCACATCTCTACGCATTTTACCGCTACACATGGAGTTCCACCGCCCTCTCCTGTCCTCAAGCCGTGCAGTTTCCAAAGCCTGAACCGGTTGAGCCGGTCCCTTTTACTTCAGACTTGCACAGCCGCCTGCGCACCCTTTACGCCCAATCATTCCGGATACCGCTTGCCACCTACGTATTTCCGCGGCTGCTAGCACGCAGTTCCCC
+
CCCCCGGGGGGGGGGGGGGGFFGFGGGGGGGGGGGGGGGGGGGFGGGGGGGGGGGGGGGGGGGGGGGGGGGGGGGGGGGGGGGGGGGGFGGGGGGGGGGGGGGGFGGGGGGGGGFFGGGGGGGGGFGGDEFGGGGGGGGGGGGFGGGGGFGFFFGFAFGGCEFGGGGGGGFFFGFGGFCFGGDFEG8;FF59DEGF=FGG9;?C7+:<ECCFF*<7CFGG1C3;3:;>0D?6?B24<FEG;,48):<AFF9((-38>3-:16F49E73?B7<A2)6:*4-14-3:7..5-34(((090)22
@M03364:396:000000000-C9LGT:1:1101:3377:8766 2:N:0:10
GGACTACCAGGGTTTCTAATCCTGTTTGCTCCCCACGCTTTCGCGCCTCAGCGTCAGTTTCAGTCCAGAAAGCCGCCTTCGCCACTGGTGTTCCTACCGATCTCTACGCATTTCACCGCTACACCGGTAATTCCGCTTTCCTCTCCTGCACTCCAGCCCATCAGTATCCAAAGCAATTCCCACCTTGAAAGCAGGACTTTCACTCCAGACTTAACGGGCCGCCTACGCGCCCTTTACGCCCAATCATTCCGGACAACGCTCGCCCCCTACTTATTACCGCGGCTGCTGGCACGTCGTTCGC
+
CCCCCGGGGGGGCFGGGGGGGGGGGGGGGGGGGFFGGGEGGGGGGGGGGGGGGGGEGFAFGGGGGGEFGGGGGGGGGGGGGGGGGGGGFFGGGGGFFGGGGGGGGGGG@EGGGGDFFGEGGGFGGGEGGGGGGGGGGGGGGGDBFDDCGFFEGDGBFCCEEGFFFEGFGGGEFGB6FBGGGGGGGGFEF,7;DGDCFGGGGEF<8F>==FBC*=>>D=GGBG3;2<6D0C>;93?466EGC6:::545BC>>BB(87(--4;GBGGD((())).4<9C(49>9,36:0768>F3-)0)(/)
@M03364:396:000000000-C9LGT:1:1101:13086:8776 2:N:0:10
GGACTACTGGGGTATCTAATCCTGTTCGCTCCCCACGCTTTCGCTCCTCAGCGTCAGTAACGGCCCAGAGACCTGCCTTCGCCATTGGTGTTCTTCCCGATATCTACACATTCCACCGTTACACCGGGAATTCCAGTCTCCCCTACCGCACTCAAGCCCGCCCGTACCCGGCGCGGATCCACCGTTAAGCGATGGACTTTCACACCGGACGCGACGAACCGCCTACGAGCCCTTTACGCCCAATAATTCCGGACAACGCTCGCCCCCTACGTATTCCCGCGGCCGCTGGCCCGTCGTTAGC
+
CCCCCGGGGGGGGDGGGGGGGGGGGGGGGGGGGGGGGGGGGGGGGGGGGGGGGGGGGGGGGGGGGGGGGGGFGGGGGGGGGGGGGGGGGGGGGGGGGGGGGGGGGGGGGGGGGGGGGGGGGCFGGGGGGGGGGGGGGGGGGFEFFGGCDEGFGFGFGGGGGGFGGEGGGGGGFGAGGEGGCFGGGGD@FFEGGAE2>FFGGFGFGFFFFGFG>3:4)3EC>GF((2472/31:1>><?GGGBB064<AFGGF(721;9B11(:>7C<,(.442<:A>?86>;,((-,(7((49B48))450
@M03364:396:000000000-C9LGT:1:1101:10032:8776 2:N:0:10
GGACTACTAGGGTATCTAATCCTGTTCGCTCCCCCAGCTTTCGCGCCTCAGCGTCAGTGGTGGCCCAGAAGGCCGCCTTCGCCACCGGTGTTCTTCCCGATATCTGCGCATTCCACCGCTACACCGGGAATTCCGCCTTCCCCTACCACACTCGAGCCCGCCGGTATCGGAGGCTCGCCGGGGTTGAGCCCCGGGCTTTTACCTCCGACCTAACGGGCCGCCTACGCGCGCCTTACGCCCAATGAATCCGGATAACGCCCGCCCCACACGTATTACCCCGGCTGCTTGCACGGATTCCGCC
+
CCCCCGGGGGGGGFGGGGGGGFGGGGGGGGGGGGGGGGGGGGGGGGGGGGGGGGGGGGGGGGEGGGGGFFGGGGGGGGGGGGGGGGGGGGGGGGGGGGGGDGGGGGGGGGGGGGGGGGGGGGGGGGGGGGGGGGGGGGGGGGGFGGGFGFFFGFFFGGGGGGFGGDCGGGGGEGFGGB=EGED*=E8;FFGGGGGGCGGF98F2>FF09C;+8>E9GBEEBGF02*47659((44:1:EG*434044<F39(((6<5609;(:9G*)(,-(.).).-+32(,,,(46.().(-((0**(11
@M03364:396:000000000-C9LGT:1:1101:18792:8795 2:N:0:10
GGACTACAGGGGTATCTAATCCTGTTCGCTCCCCACGCTTTCGCTCCTCAGCGTCAGTAACGGCCCAGAGACCTGCCTTCGCCATTGGTGTTCTTCCCGATATCTACACATTCCACCGTTACACCGGGAATTCCAGTCTCCCCTACCGCACTCAAGCCCGCCCGTACCCGGCGCGGATCCACCGTTAAGCGATGGACTTTCACACCGGACGCGACGAACCGCCTACGAGCCCTTTACGCCCAATAAATCCGGATAACGCTTGCACCCTACGTCTTACCGCGGCTGCTGGCACGTAGTTGGC
+
CCCCCGGGGGGGGGGGGGGGGGGGGGGGGGGGGGGGGGGGGGGGGGGGGGGGGGGCGGGGGGGGGGGGGGGGGGGGGGGGGGGGGEGGEFGGGGGGGGGGGGGGGGGGGGGGGGGGGGFGGGGGGGGGFGGGGGD9EE@FG8BFDFGGGBGFGF66CFGGGGFGGEGGGGGGFEBD5?EGFGGC>EF?AFEDFEEGFGGFGCGCGFF>FGFE08C;D(CEBG96:EB7:D>FF(5<AFGGGB(4/4:4BGDF--(6F--4:?C29@C?.((,(.496<<2,19>F::04<:>F?(.)*)22
@M03364:396:000000000-C9LGT:1:1101:18827:8796 2:N:0:10
GGACTACTGGGGTATCTAATCCTATTTGCTCCCCACGCTTTCGTGCCTCAGCGTCAGGTACAGGCCAGGCGGCCGCCTTCGCCGCTGGTGTTCTTCCACATCTCTACGCATTTTACCGCTACACATGGAGTTCCACCGCCCTCTCCTGTCCTCAAGCCGTGCAGTTTCCAAAGCCTGAACCGGTTGAGCCGGTCCCTTTTACTTCAGACTTGCCCAGCCGCCTGCGCACCCTTTACGCCCAATCCTTCCGGATAACGCTTGCCACCTACGTATTACCGCGGCTGCTTGCCCGTAGTTAGCC
+
CCCCCGGGGGGGGGGGGGGFFGGAFGGGGGGGGGGGGGGGGGGGGGGGGGGGGGGGGGGGGGGGGGGGGCGGGGGGGGGGGGGGGGGGFFGGGGGGGGGGGGGFGFGGGDFEFGFGGGGGGGGGGGGGFGGGGGGGGGGGGGCDFGGGGFGFFACFFGGGGGFGFGGGGGCEFGFDFA<FGGGGGD?.6?C<CEGGFGGGG<E<C7A6369CE)>)C6C5;GF@?2457CB:::2<02EG>3(:)6AFFG)34()5503(46CBGG<(.3:<2:6<9*4799018,-5:(5:9(8>@*-77
@M03364:396:000000000-C9LGT:1:1101:25410:8820 2:N:0:10
GGACTACTCGGGTATCTAATCCTGTTCGCTCCCCCAGCTTTCGCGCCTCAGCGTCAGTGGTGGCCCAGAAGGCCGCCTTCGCCACCGGTGTTCTTCCCGATATCTGCGCATTCCACCGCTACACCGGGAATTCCGCCTTCCCCTACCACACTCGAGCCCGCCGGTATCGGAGGCTCGCCGGGGTTGAGCCCCGGGCTTTTACCTCCGACCTAACGGGCCGCCTACGCGCGCTTTCCGCCCAATGCATCCGTCTACCGCTCCCCCCCTACCTATTACCCCCGCCGCTGGCCCGGCTTTCACC
+
CCCCCGGGGGGGGGGGGGGGGGGGGGGGGGGGGGGGGGGGGGGGGGGGGGGGGGGGGGGGGFGGGGGGGGGGGGGGGGGGGGGGGGGGFGGGGGGGGGGGGGGGGGGGGGGGGGGGGGGGGGGGGGGGGGGGGGGGGGGGGGGFGGGCFFGDF>FFGGFEGGFGGGGGGGGEDGFGDFG:5CGC:E,5?FGDCEEGGGGG94F<FF>2,9;6,>;279:E>GF?8/1)-)4(8?)6?BGG*1.()69<?G1((--<)((4(-?>G*),4(,4446<A?:(9,,,,3,,42:9((,)9*)*2
@M03364:396:000000000-C9LGT:1:1101:20600:8821 2:N:0:10
GGACTACACGGGTATCTAATCCTGTTTGCTCCCCACGCTTTCGAGCCTCAACGTCAGTTATCGTCCAGTAAGCCGCCTTCGCCACTGGTGTTCTTCCCGATATCTACGCATTTCACCGCTACACAAGGAATTCCATCTACCTCTCCAGCACTCAAGAGATACAGTTTCAAATGCAGTTTATGGGTTAAGCCCATAGATTTCACATCTGACTTGCATCCCCGCCTACGCGCCCTTTACACCCAGTAAATCCGGATAACGCTTGCCCCCTACGTATTACCGCGGCTGCTGGCACGTCGTGAGC
+
CCCCCGGDFGEGFEGGGGFGGGGGGGFGGGGGGGGGGGGGGGGDFGGEGGCGGGGDGG9C<EFFGGGGFGGFCEGGGGGAFGGEFGGFGGGGGGGGGFEFGBBFGGGGGGGEFGGGGGGGGGGG97FGGFFGGFGDGEDFEDEFFG98FFGFFBG5F83EFGFGFGGGFGGGFD<FEFD,@DGFGC89FFGGFCFG+EGGGFG=FF<AEGEF@+59:<FG>DFF2?9:@D=91=8EE3C<F;8@FE3?FGGB(6;>FFFFB:/:7AD6(4:<)6?)6C(760>;9:2>BFF>B?<35)(17
@M03364:396:000000000-C9LGT:1:1101:26697:8824 2:N:0:10
GGACTACAAGGGTTTCTAATCCTGTTTGCTCCCCACGCTTTCGCGCCTCAGCGTCAGTTGTCGTCCAGCAAGCCGCCTTCGCCACTGGTGTTCCTCCTAATATCTACGCATTTCACCGCTACACTAGGAATTCCGCTTGCCTCTCCGATACTCAAGGGATGCAGTTTTGAAAGCAGTTCAGGGGTTGAGCCCCGGGATTTCACTCCCAACTTGCCTCTCCGCCTACACGCCCTTTACACCCAGTCAATCCGGACCACGCTTGCAACCTACGTATTACCGCGGCTGCTGGCCCGTCTTTCGC
+
CCCCCGGGGGGGFGGGGGGGGGGGGGGGGGGGGGGGGGGGGGGGGGGGGGGGGGGGGGGGGGGGGGGGGGGGGGGGGGGGGGGGGGGGFGGGGGGGGGGGGGGGGGGGGGGGGGGGGGGGGGGGGGGG<FGGGGGGGGGGGGGFGGGCGDGFEDFFFEGFGGFGGGGGGGGGFGFGFFGGGFGFGGGFFFGGGGGGDGGGGFGFGFFBDGFGEF8;GEGGFGFFFGFFFG<@BDF9C?GGG?:B*9<AFGGB?F0?FBF??6C>*AF24?:325:-6C?B>>F;BB:?BF(39>(0)*697
@M03364:396:000000000-C9LGT:1:1101:19022:8824 2:N:0:10
GGACTACCCGGGTATCTAATCCTGTTCGATCCCCGCACTTTCGTGCATGAGCGTCATTTACGGCTTGGTCTGCTGCCTACGCAATCGGGGTTCTTCGTCATATCTATGCATTTCACCGCTACACGACGAATTCCGCAAACCTCAACCGCAATCAAGCCCGGCAGTATCAACGGCGGAATGGAGTTGAGCTCCACGATTTGACCGCTGACTTGCACGGCCGCCTGCGCACCCTTTAAACCCACTAAATCCGGATAACGCTCGCTCCCTACGTATTTCCCCGGCTGCTGGCCCGTAGTTCGCC
+
CCCCCGGGGGGGGGGGGGGGGGGGGGGGGGGGGGGGGGGGGGGGGGGGGGGGGGGGGGGGGGGGGGGGGFFFGGGGGGFGGGFGGGGGDGGGGGGGGGGGGGGGGGGGGGGGGGGGGGGGGGGGEEGGDGGGGGGGD=6FC@@*+DEGGFGDGFCFE8EEGGFG7CGGGGGGAF@G7;CGFCF?FG,6A2>CCGE5<BFDFCC9<>D0(:>7<90371EG>C02423)(94::0:4ADGGG(.0):6<@G363662:>1:>4/4DD*42(4,)5))6+3(46(41))52(,((-(0@*4C7
@M03364:396:000000000-C9LGT:1:1101:18387:8829 2:N:0:10
GGACTACAGGGGTTTCTAATCCTGTTCGCTCCCCCAGCTTTCGCGCCTCAGCGTCAGTGGTGGCCCAGAAGGCCGCCTTCGCCACCGGTGTTCTTCCCGATATCTAAGCATTTCACCGCTACACTGCGCATTCCGCGTACCTCTCGCCTTCTCTAGCACTGCAGTTTCAACGGCTCGCCGGGGTTGGGCCCCGGGCTTTTACCGCTGACTTGCCCCGCCGCCTACGCACCCTTTAAACCCAATAAATCCGTATAACCCTCGGCTCCTCCGTATTACCGCGGCCGCTGGCCCGTGGTTCGCC
+
CCCCCFGGGGGGGFFGGGGGGGGFGGGFGGGGGGGGGGGGGGGGGGGGGGGFGGGGGGGCFGGGGGGGFDGGGGGGGGGGGGGGGGGGCFGGGGGGGGGGGGGG8A?FGGGGGGGGGGGGEGGGF9EFCFGGGGGGGGDGGFF5DEGDGDG5=7;BC337DFBGGGGGD,>CDG57?>E=C5C4C8*.;CEGGGCEGGF9<5<-/)70:G99<)0-)4C*4>(44/()47?(:?9).8FG*4(0/6<9?</(3>4A)1(434*->8*3((-8:B4).*--49(((((-((4371(7)*219
@M03364:396:000000000-C9LGT:1:1101:8271:8853 2:N:0:10
GGACTACTGGGGTTTCTAATCCTGTTCGCTCCCCACGCTTTCGCTCCTCAGCGTCAGTAACGGCCCAGAGACCTGCCTTCGCCATTGGTGTTCTTCCCGATATCTACACATTCCACCGTTACACCGGGAATTCCAGTCTCCCCTACCGCACTCAAGCCCGCCCGTACCCGGCGCGGATCCACCGTTAAGCGATGGACTTTCACACCGGACGCGCCGAACCGCCTACGCGCCCTTTACGCCCAATCATTCCGGACAACGCTTGCCCCCTACCTACTCCCGCGGCTGCTGGCCCGTCTGTAGC
+
CCCCCFGGGGGG@FGGGGGGGGGGGGGGGGGGGGGGGGGGGGGGGGGGGGGGGGGGGGGGGGGGGGGGGGGGGGGGGGGGGGGGGGGGGGGGGGGGGGGGGGGGGGGGGGGGGFGGGGGGGGGGGGGGGGGGGGGGGGGGGGGFGGGDEFGFGFCFGGGGGGFGGEEGGGGGEGFG5AEGFGG:EE:=FFG3DGGGGGGGGFG3FFBF0DBD1):;D9GGFGFF?F6)-99>11>9ABGGGFF:F)<AFG49(4((727:6(8?CFG;23(,-(.4(;19-7>29?))2,,129(0)1-:*
@M03364:396:000000000-C9LGT:1:1101:3439:8856 2:N:0:10
GGACTACCGGGGTATCTAATCCTGTTTGCTCCCCACGCTTTCGCGCCTCACCGTCAGTTGTCGTCCAGTCATCCGCCTTCGCCACTGGTGTTCTTCCCAATCTCTACGCATTTCACCGCTACACTGGGAATTCCACTTACCTCTTCTGCACTCAAGCTTTCCAGTATTAAAAGCAATTCCCACCTTGAACTCAGGACTTTCACTCCTAACTTAACAATCCGCCTACGCTCCCTTTACGCCCAGTAAATCCGGCCAACGCTCGCCCCCTACGTATTACCGCGGCTGCTGGCCCGTAGTTAGC
+
CCCCCGGGEGGGGGGGGGGGGFGGGGGGGGGGGGGGGGGGGGGG4FGGGGGGGGGGGGGFGGGGGGGGGF9EFGFGGGGGFGGGGGGGFGGGGGGFGGGGGGGGGGGGGGGGFGGFGGGGGEFGGGGGFGGGGGGGGGGGGGGB8;D=;EDDDD+:EF73EGFGG;EGDDEDFGFFGFGCGCFGGGECF8,=+@@,<FEGGEGF7FA8AGC=9B,:;7CG)?AA9<@4(26BF*7CC9EGG63/1<)6AF3.((3(:,966(:(*191(4(.,904<:(49((4((,4((,,490.<*)*2
@M03364:396:000000000-C9LGT:1:1101:17596:8901 2:N:0:10
GGACTACACGGGTTTCTAATCCTGTTCGCTCCCCACGCTTTCGCTCCTCAGCGTCAGTAACGGCCCAGAGACCTGCCTTCGCCATTGGTGTTCTTCCCGATATCTACACATTCCACCGTTACACCGGGAATTCCAGTCTCCCCTACCGCACTCAAGCCCGCCCGTACCCGGCGCGGATCCACCGTTAAGCGATGGACTTTCACACCGGACGCGACGAACCGCCTACGAGCCCTTTACGCCCAATCAATCCGGATAACGCTTGCACCCTACGTATTTCCGCGGCTGCTGGCCCGTATTTAGC
+
CCCCCGGGGGGGGGGGGGGGGGGGGGGGGGGGGGGGGGGGGGGGGGGGGGGGGGGGGGGGGGGGGGGGGGFGGGGGGGGGGGGGGGGGGGGGGGGGFGGGGEEGGGGGGGGGGGGGGGGDGGGGGGGGGGGGGGGGGGGGGGGFGGGGGFGFGFGFGGGGGGFGEGGGGGGGFGFGCEGG6FFCGGE7CFGCCGGGGGGGGFGCFFF62D>E28E;97GGFGFFFGF.8D>B<(5)::GEGBB<54?FFG3>:1(6??B:?:;2CFGB?BB?<97)-<8:(9;(-4)4:?3:46(09*):7
@M03364:396:000000000-C9LGT:1:1101:15649:8902 2:N:0:10
GGACTACTGGGGTTTCTAATCCTGTTCGCTCCCCCAGCTTTCGCGCCTCAGCGTCAGTGGTGGCCCAGAAGGCCGCCTTCGCCACCGGTGTTCTTCCCGATATCTGCGCATTCCACCGCTACACCGGGAATTCCGCCTTCCCCTACCACACTCGAGCCCGCCGGTATCGGAGGCTCGCCGGGGTTGCGCCCCGGGCTTTTACCTCCGACCTAACGGGCCGCCTACGCGCGCTTTACGCCCAATGAATCCGGATAACGCTCGCCCCCTACGTATTACCGCCGCCGCCTGCCACGAATTCGCC
+
CCCCCGGGGGGGGGGGGGGGGGGGGGGGGGGGGGGGGGGGGGGGGGGGGGGGGGGGGGGGGGGGGGGGGGGGGGGGGGGGGGGGGGGGGGGGGGGGGGGGGCEGGGGGGGGGGGGGGGGGGGGGGGGGGGGGGGGGGGGGGCDFFGG6D6CCGBC?FGC5EGECGDGCCE:EBE2CEFGEGGD<CC*4>GGGGGGG3EFG7AGADF;>>G;F075499EC1C0(42-03/((-:448?5?A32>/6<AFDD??0)))-,16>E0D8/3<13).(.66*,(69063(,-0.))((()0*(*1
@M03364:396:000000000-C9LGT:1:1101:24469:8913 2:N:0:10
GGACTACTCGGGTATCTAATCCTGTTCGCTCCCCACGCTTTCGCTCCTCAGCGTCAGTAACGGCCCAGAGACCTGCCTTCGCCATTGGTGTTCTTCCCGATATCTACACATTCCACCGTTACACCGGGAATTCCAGTCTCCCCTACCGCACTCAAGCCCGCCCGTACCCGGCGCGGATCCACCGTTAAGCGATGGACTTTCACACCGGACGCGACGAACCGCCTACGAGCCCTTTACGCCCAATAAATCCGGATAACGCTTGCACCCTACGTATTACCGCGGCGGCTGGCACGTAGTTAGC
+
CCCCCGGGGGGGFDGGGGGGGGGGGFGGGGGGGGGGGGGGGGGGGGGGGGGGGGGGGFGGGGGGGGGGGGGGGGGGGGGGGGGGGGGGCDGEFGGGGGGGGGGGGGGGGGGGGGGGGGGDGGGGGGGGGGGGGGGGGGGGGGGFGGGEGFGFGD?FGFGGGGFGGGGGGGGGFGAG5BEF?GCFCE:=AC5DDCG6FCFGGFG<GFFF;GBGF:C4C6EEBGFF:C?33>>F1<?FFBGEGF?048ADFGD>F?6>F89614C27FD????4742).34966>(7>;6?F7?B2,)8*)::
@M03364:396:000000000-C9LGT:1:1101:18498:8938 2:N:0:10
GGACTACAGGGGTTTCTAATCCTATTTGCTCCCCACGCTTTCGTGCCTCAGCGTCAGGTACAGGCCAGGCGGCCGCCTTCGCCGCTGGTGTTCTTCCACATCTCTACGCATTTTACCGCTACACATGGAGTTCCACCGCCCTCTCCTGTCCTCAAGCCGTGCAGTTTCCAAAGCCTGAACCGGTTGAGCCGGTCCCTTTTACTTCAGACTTGCACAGCCGCCTGCGCACCCTTTACGCCCAATCATTCCGGATAACGCTTGCCACCTACGGATTACCGCGGCCGCTGGCCCGTAGTTAGCC
+
CCCCCGGGGGGGGGGGGGGGGGGEFGGGGGGGGGGGGGGGGGGGGGGGGGGGGGGGGGGGGGGGGGGGGGGGGGGGGGGGGGGGGGGGEGGGGGGGGGGGDGGGGGGGGGGGGGGGGGGGGGGGGGGGFGGGGGGGGGGGGGGFGGGFGFGEGFCAFGGGGGFGEFGGDGGGFGFGGFCGGGGFGG,8AFEGGGGGGGGGG=B<F6A?EGFGF6CEGFCC@GFF?:4547:(8::A?BGGC<2::9>AFG3(3-<7D928::<4CFCB>2(((-).6*4-4-(479(430(-471@F*6*9
@M03364:396:000000000-C9LGT:1:1101:7435:8950 2:N:0:10
GGACTACCCGGGTTTCTAATCCTGTTCGATCCCCACGCTTTCGTGCCTCAGCGTCAGTTACGACATGGAACGCTGCCTTCGCAATCGGAGTTCTGCGCGATATCGACGCATTGCACCGCTACACCTCGCATTCCACATTCCTCTGTCGCACTCCAGCTCGGCAGTTTCAACGGCCGGACGGGGGTGCGCCCCGAATTTTTACCGCTGCATTGCCGCGCCCCCTGCCGCACCTTTAACCCCATACAATCCGTATACACCTCGCTTCCCCCGTTTTTCCCCCGCCGCGTGCCCTGAGTGCAGC
+
CCCC,CFFFECF@CFFGGGGGGGCFFFGFGGGACFCFFGGDFGGFGGGGGEFGGGGCC@6<CC:+,AFAC8CE:FCE@@A?C7FC=FGBCFGGGGG7CE@@:EB8D4CFEGG,:DA@EGGGCGFC3AB7>F+@5,:DDFGFFG9=8@8+<F>G<7AG?6;@39>D,@DF<FCAG);*)/*:3/*=/*-.//97***1<FGFBG13).((*.+)**-C(:*(9(-4*(),)(,,)).)5@C*(((/,.())*.8:A2/31::1*(*+*(33(,,((..0.(41(3((-4:03,,.(***)*2
@M03364:396:000000000-C9LGT:1:1101:6625:8953 2:N:0:10
GGACTACCAGGGTTTCTAATCCTGTTCGCTCCCCACGCTTTCGCTCCTCAGCGTCAGTAACGGCCCAGAGACCTGCCTTCGCCATTGGTGTTCTTCCCGATATCTACACATTCCACCGTTACACCGGGAATTCCAGTCTCCCCTACCGCACTCAAGCCCGCCCGTACCCGGCGCGGATCCACCCTTAAGCGATGGACTTTCACACCGGACGCGACGAACCGCCTACGCACCCTTTACGCCCAATAAATCCGGATAACGCTCGCCCCCTACGTATTACCGCGGCGGCTGTCCCGTCTTTCGC
+
CCCCCGGGGGGGGGGGGGGGGGGFGGGGGGGGGGGGGGGGGGGGGGGGGGGGGGGGGGGGGGEGGGGGGGGFGGGGGGGGGGGGGGGGGGGGGGGGGGGGGGGGGGGGGGGGGFFGGGGGGGGGGGG>7FEGGGC?EFGGGGGFFGGGGFGFGFDFGGGGGGFGGEGGG5CG?CAG=?EGGGG*;F,7;F:DFG=EG9EGG3B5FED99D1=7.:;C6EGFGBFBF0>1D>F:?36AFGGG1(372)-9C338<26@010:;EFGGG>2:??)).)6A(7(,0((4(3().),,(.79)11
@M03364:396:000000000-C9LGT:1:1101:3298:8982 2:N:0:10
GGACTACCGGGGTTTCTAATCCTGTTTGCTCCCCACGCTTTCGTGCCTCAGCGTCAGGTACAGGCCAGGCGGCCGCCTTCGCCGCTGGTGTTCTTCCACATCTCTACGCATTTTACCGCTACACATGGAGTTCCACCTCCCTCTCCTGTCCTCAAGCCGTGCAGTTTCTAAAGCCTGACCCGGTTTGGCCCGTCCCTTTTACTTCCGACTTTCCACGCCGCCCTCCCCCCCTTTTCCCCCAACCCATCCCGAAAACGCTTTGCCCCTTAGTTTTTCCCCCGCCGCCTGCACGTTTGTTCGC
+
CCCCCGGCECCG@CGGGGGGGFG,EEGGGGGGGGGGGGGGGGGGGGGGGGFFFGGGG8CEC,6CFGGGCF@@BFGGGGGGGGCCCFCCFGGGGGGGG,,?EEEGGFFFCEGGEAEFGGGGGGGGD,DFF<DFGGGG?,6@FGGFGG9<,*@EGEGFB?CE5C>FGGGG7EDF9FBG,31,=:D*:*1()8*27/*/2?FG77?)+*2(28?G3++//48*,9(9(*-7(97,3824));EE(((),4(0*1((((,)((-,)25*;*.)).)).38<:,,-(((-(--(.8(((()0))*1
@M03364:396:000000000-C9LGT:1:1101:8944:8993 2:N:0:10
GGACTACAAGGGTTTCTAATCCTGTTTGCTCCCCACGCTTTCGTGCCTGAGCGTCAGTTATGTCCCAGGAGGCTGCCTTCGCCATCGGTGTTCTTCCACATATCTACGCATTTCACTGCTACACGTGGAATTCCACCTCCCTCTGACACACTCTAGTCGAGCAGTCACATATGCCATTCCCGAGTTAAGCCCGGGGATTTCACATCTGTCTTACTCAACCGCCTGCGCACCCTTTACGCCCAGTAATTCCGGTTCACGCTCGCCCCCTACGTATTACCGCGGCTGCTGGCCCGTAGTTAGC
+
CCCCCGGDFGGGGGGGGGGGGGGGGGGGGGGGGGGGGGGGGGGFGGGGFGGGGGGGGGGGGGGFGGGGGGGGGGGEGGGGGGGGGGGGGGGGGGGGGGAFGFGGGGGGGGGGGGGGGGGGFGGGGGGGGGGGGGGGGGFGGGGFG9B@FFGFGFGFGF>CGGEGGFFGE89DFGB=BDDFGG6FDEDFFF,=DECC0BEF7;F5+;8;*5*5/B,*+7DG>GFF=:>A=DBDFF36EFGGG<;@A??CFGG131(6FFBF:;E(9EG448:826:<<<444(390:)),,(-14(076):*
@M03364:396:000000000-C9LGT:1:1101:16953:8996 2:N:0:10
GGACTACTGGGGTATCTAATCCTGTTCGCTCCCCCAGCTTTCGCGCCTCAGCGTCAGTGGTGGCCCAGAAGGCCGCCTTCGCCACCGGTGTTCTTCCCGATATCTGCGCATTCCACCGCTACACCGGGAATTCCGCCTTCCCCTACCACACTCGAGCCCGCCGGTATCGGAGGCTCGCCGGGGTTGAGCCCCGGGCTTTTACCTCCGACCTAACGGGCCGCCTACGCCCGCTTTACCCCCAATGACTCCGGATAACGCGCGCCCCCCACGCATTACCCACGCTGCTTGCCCGGATTTTGCC
+
CCCCCGGGGGGGGGGGGGGGGGGGGGGGGGGGGGGGGGGGGGGEGGGGGGGGGGGGGG9CFCGGGGGGGGGGGGGGGGGGGGGGGGGGBFGGGGGGGGGGGGGGGGGGGGGGGGEGGGGGGGGGGGGGGGGGGGGGGFGFGFGF9FGFGFGFGFGFGGGGGGFGGEGGE=:CAFFGGFGGGGD<CE@>FGGDGGGG<CFC?3E>GFE99DBA>FD(C>E5->(-4*-)4/4(24.6)(22*(4.0)-)95931:<<>9(4,3879*)4>9(-,2)6>6)(--((3)4),(.,(,()9*)2:
@M03364:396:000000000-C9LGT:1:1101:12198:8996 2:N:0:10
GGACTACCCGGGTTTCTAATCCTGTTTGCTCCCCACGCTTTCGCGCCTCAGCGTCAGTTTCAGTCCAGAAAGCCGCCTTCGCCACTGGTGTTCCTACCGATCTCTACGCATTTCACCGCTACACTAGGAATTCCACTTACCTCTCCTGCACTCTAGCTAGACAGTTTCCAAAGCAGTTCCAGGGTTAAGCCCTGGCATTTCACTTCAGACTTGCCATGCCGTCTACGCTCCCTTTACACCCAGTAAATCCGGACAACGCTTGCAACCTACGTATTACCGCGGCTGCTGGCACGTAGGTAGC
+
CCCCCGGGGGGGGGGGGGGGGGGGGGGGGGGGGGGGGGGGGGGGGGGGGGGGGGGGG@EGGGGGGGGGFGFGGGGGGGGGGGGGGGGGFFGGGGGEFGEGGGGGGGGGGGGGGGGGGGGGGGGGGGGGGGGGGGGGGEDFF9EFGGFGGDGEGEGFGG:EDF7FFDGGGGGGFGFGFBEGFGGGGF<8BFGD>FGGGFGGGFGFGFAEEF=F3+DEC)DGBGFF=<BE=DFBBEFFF)>CF;DFFF<CFGG0;BBDF17?00C2DGC50:1(.<2AFG1,4(,7(48)4:123((0.7)99
@M03364:396:000000000-C9LGT:1:1101:20615:8998 2:N:0:10
GGACTACCCGGGTTTCTAATCCTGTTCGATCCCCGCACTTTCGTGCATGAGCGTCATTTACGGCTTGGTCAGCTGCCTACGCAATCGGGGTTCTTCGTCATATCTATGCATTTCACCGCTACACGACGAATTCCGCAAACCTCAACCGCAATCAAGCCCGGCAGTATCAACGGCGGAATGGAGTTGAGCTCCACGATTTGACCGCTGACTTGCAAGGCCGCCTGCGCACCCTTTAAACCCAATAAATCCGGATAACGCTCGGATCCTCCGTATTACCGCCGCTGCTTGCACGGCGTTCGGC
+
CCCCCGGGGGGGGGGGGGGGGGGGGGGGGGGGGGGGGGGGGGGGGGGGGFGGGGGGGGGGGGGGGGGGGGGGGGGGGGGGGGCEGGGGGEGGGGGGCGDGGGFGGGFGGGGGGGFGGGGGGGGGDCEFGGGGGGGGG=DGF?E*=@FEGA+:FCGFFGGGED>DFFGGFGGGFGBGEFGGGGGFCC,6),><GGC55CGGC)9:DDEFFCBGF=+4C?CG6DFFB82)(9:1:?:<ABGG*,.)1.6<FCC(,2),711((,2-9**5<B?((.6)6*((4((-13)5:4,36(3.78,)1
@M03364:396:000000000-C9LGT:1:1101:7137:9018 2:N:0:10
GGACTACAGGGGTTTCTAATCCTGTTCGATACCCACGCTTTCGAGCCTCAGCGTCAGTGCCGCTACGGTAGGCTGCCTTCGCAATCGGGGTTCTTCGTGATATCTATGCATTTCACCGCTACACCTCGCATTCCGCATGCCTCGCCGCTACTCAAGACCGCCAGTTTCAACGGCTTTACGGGGTTGAGCCCCGAATTTTTACCGCTGACTTGACAGCCGGCCTACGCCCCCTTTAAACCCAATAAATCCGGCTAACGCCCGCATCCCCCGTATTTCCCCGGCCGCTGGCCCCGGGTGAGCC
+
CCCCCGGGGGGGCFGGGGGGGGGGGGGGGGFGGGGGGGGGGGGGGGGGGGGGGGGGGGGGGGGGEEGGGGGGGGGGGGGGGGCGFGGGGGGGGGGGGGGGGGGGGGFGGGGGGGGGGGGGGGGGGGGGGGGGGGGEDEDGGGGEGGGGGEG5CAFA>EFGGGFGFGGGGFGE@GBDDFGGGGGFGG,7AFFDDGCEGGGGGFGDGA>((><F<;+39:EGFG((4;0)3C>18:4<<AGG8:F)9:):FC3,(()(07((-7/3CF*(773(.5))60.3;>(((((7?(4(1((0)).20
@M03364:396:000000000-C9LGT:1:1101:2961:9041 2:N:0:10
GGACTACCGGGGTTTCTAATCCTGTTCGATCCCCGCACTTTCGTGCATGAGCGTCATTTACGGCTTGGTCAGCTGCCTACGCAATCGGGGTTCTTCGTCATATCTATGCATTTCACCGCTACACGACGAATTCCGCCAACCTCAACCGCAATCAAGCCCGGCAGTATCAACGGCGGAATGGAGTTGCGCCCCACGATTTTACCGCTGACTTGCAAGGACGCCCGCGCACCCCTTACACCCAAGAAATCCGTCTAACGCTCGGTCCCCCCGTATTACCGCGGCTGCTTTCCCGGAGTTCACC
+
CCCCCGGGGGDGCFGGGGGGG@DFGGFGGGGGGGGGGGGCFGGGFGG@CF8EFGGGFAEGGGGGGGGGE<FGGGAFGGGGGGCFEFGG+@+@EFGE@487FFAFGFEFFFFFFGGCFCEDEFGFDGEFGGGGGGGGC>@EGGG5DDEE69@>DC?FFEFG5CDGGGGGGGC:5=2755CF++;5:+,.:*=<CEE=*2;++5?:G@D(8*4+)1<3*(;777((-*4)-/2(:30:4-0:;<((0.)6?71.(0:)5-(-47*,98/3>(((,().)*,,42(330)))))(,(-))*.2:
@M03364:396:000000000-C9LGT:1:1101:15964:9047 2:N:0:10
GGACTACTCGGGTTTCTAATCCTATTTGCTCCCCACGCTTTCGTGCCTCAGCGTCAGGTACAGGCCAGGCGGCCGCCTTCGCCGCTGGTGTTCTTCCACATCTCTACGCATTTTACCGCTACACATGGAGTTCCACCGCCCTCTCCTGTCCTCAAGCCGTGCAGTTTCCAAAGCCTGAACCGGTTGCGCCGGTCCCTTTTACCTCAGACTTGCACAGCCGCCTTCGCCACCTTTAAGCCCAATCATTCCGGATAACCGTTGCCACCTACGTATTTCCGCGGCTGCTGGGCCGGAGTTCGGC
+
CCCCCGGGGGGGGGGGGGGGGGGEGGGGGGGGGGGGGGGGGGGGGGGGGGGGGGGGGFGGGGGGGGGGGGGGGGGGGGGGGGGGDFGGFFGGGGGGGGGGGGGGGFGGGGGGGFGFGGGGGGGG9FGG5BFFGGGGG@DGGGFDFGDF,:FECAGAFGGECGFGCGGGGGDFAFDCCAFFE:DBEG,(8C:5:EGGCGGG94+7FAFEEG<?EFGEGFGG>D(,.*,.(1(.8A).-)<;*(8?0)).76)(4,9B)((-,2<)9@5(44,)).)).*-(-((4::)43(2(-,(08*()1
@M03364:396:000000000-C9LGT:1:1101:22385:9076 2:N:0:10
GGACTACAGGGGTTTCTAATCCTGTTTGCTCCCCACGCTTTCGAGCCTCAGCGTCAGTTACAGTCCAGAGAATCGCCTTCGCCACTGGTGTTCTTCCTAATCTCTACGCATTTCACCGCTACACTAGGAATTCCATTCTCCTCTCCTGCACTCTAGACTTCCAGTTTGAAATGCAGCACTCAGGTTAAGCCCGAGTATTTCACATCTCACTTAAAAATCCGCCTACGCTCGCTTTACGCCCAATAAATCCGGACCACGCTTGCCACCTACGTATTACCGCGGCTGCTGGCCCGTATTTAGC
+
CCCCCGGGGGGGGGGGGGGGGGGGGGGGGGGGGGGGGGGGGGDEGEGGGGGGGGGGGFFGGGGGGGGGEGFGGGGGGGGGGGGGGGGGFFGGGGGGGGGGGGGGGGGGGGGGGGGFGGGGGGGGGFGGGGGGGGGGGGGGGGGFGGGGGFGFGFGFFGGGGGFGGGGGGG9DDFEGGFGGGGGGGGCDFFGGGGGGGGGGGFG@GFFFFGFGF83:CCGGFGDFDFFBDGFF=BBFFFDE@9(8;AEFFGGFF@(2::>@DFG1+?D?7:472<?AFC17BB>>>F3708(,((()0*5DC
@M03364:396:000000000-C9LGT:1:1101:9076:9087 2:N:0:10
GGACTACTGGGGTATCTAATCCTGTTTGCTCCCCACGCTTTCGTGCCTCAGCGTCAGGTACAGGCCAGGCGGCCGCCTTCGCCGCTGGTGTTCTTCCACATCTCTACGCATTTTACCGCTACACATGGAGTTCCACCGCCCTCTCCTGTCCTCAAGCCGTGCAGTTTCCAAAGCCTGAACCGGTTGCGCCGGTCCCTTTTACTTCCGCCTTGCCCAGCCGCCTGCGCCCCCCTTTCCGCCCATCATTCCCGATAACGCCTGCCACCTACGTCTTCGCCCCGCCCCTTGCCCGGTGTTCGGC
+
CCCCCGGGFFGGG7FGGGGGGGG,CFGFGGGGGGGGGGGGGGGFGGGGGGGGGGGG@;EFGGGFFGGGFFFFGGGGGGGGGGGGGGGGGGGGGGDFGCFGGGGGGGGGGGGGCEEGGGGGGGGG9DGGGGGGGGGGGDDGGGGFGGFFE?FEGFGA@C6+5F?>F>EFGGG,;:@7?A,<CEG15/,0:C:C<EEG7E6C272/;*:(6/3+()+)/:F*7D0(4*3.4C>(4:)-)(22*48?F))-=*9(1((.0((4,(2,CC*.3(.(,4)((*-(3(((,((.05),(((07*,)1
@M03364:396:000000000-C9LGT:1:1101:9147:9088 2:N:0:10
GGACTACCAGGGTATCTAATCCTGTTTGCTCCCCACGCTTTCGCGCCTCACCGTCAGTTGTCGTCCAGCAATCCGCCTTCGCCACTGGTGTTCCTCCTAATATCTACGCATTTCACCGCTACACTAGGAATTCCGATTGCCTCTCCGATACTCAAGATCAACAGTTTCAAATGCAGTTCACGAGTTGAGCCCGTGGATTTCACATCTGACTTGCCGACCCGGCTACACGCCCTTTACACCCAGTAAATCCGGACCACGCTTGCCACCTACGTATTACCGCGGCTGCTGGCACGTAGTTAGC
+
CCCCCGGGGGGGGEGGFGFGGFFFGGGGGGGGGGGGGGGGGGGGEGEGEGDDG@FGCGGGGGGGGFGGGFGGFGGGGGGGGGGGGGGEFFFGAFFGGGEFGFFGGGGGGDFGGGGGGGGGGGGGG8FGGGGGGGG+@8=?FFFFGG>@+<F*8*=D,=EG8FFGF;AFGGGFFGFFG@ACFGDFEG<EAD80CEGGD?EGGFGFGFF;9FEGF6:2*(=EBD==DC3;7C=((/6)1.>?FFFF6?)78C56:>9<F?18?F;B*AC1.:1,)).-6<30,3903?4)5438((.)79)*2
@M03364:396:000000000-C9LGT:1:1101:14560:9102 2:N:0:10
GGACTACACGGGTTTCTAATCCTGTTCGCTCCCCCAGCTTTCGCGCCTCAGCGTCAGTGGTGGCCCAGAAGGCCGCCTTCGCCACCGGTGTTCTTCCCGATATCTGCGCATTCCACCGCTACACCGGGAATTCCGCCTTCCCCTACCACACTCGAGCCCGCCGGTATCGGAGGCTCGCCGGGGTTGCGCCCCGGGCTTTTACCTCCGACCTAACGGGCCGCCTACGCGCGCTTTACGCCCCATGAATCCGCATAACGCCCGCCCCCTCCGTATTACCCCGGCCGCTGGCACGTACTCAGCC
+
CCCCCGGGGGGGGGGGGGGGGGGGFFGGGGGGGGGGGGGGGGGGGGGGGGGGGGGCGGC@GEGGGGGGFGEFGGGGGGGGGGGGGGGGCEFGFGGGGGGGGGGGGGGGGGGGGGGGGGGGGGGGGGGG@FFGGGGGGFDGGGGFGGGGGFGBG=FFGGGGEGFGCDCGGGEGBGBGEDGGG*><5:*4>EGGDECEDF8F7>GAGFB1(9(2)78177EG;G14824.39>(-3-616EE?<?:*).:?D*,409451(-49:(989(2-443()6A+4(3;170,(3343(.((0**,22
@M03364:396:000000000-C9LGT:1:1101:24806:9108 2:N:0:10
GGACTACAGGGGTTTCTAATCCTGTTCGCTCCCCCAGCTTTCGCGCCTCAGCGTCAGTGGTGGCCCAGAAGGCCGCCTTCGCCACCGGTGTTCTTCCCGATATCTACACATTCCACCGTTACACCGGGAATTCCAGTCTCCCCTACCGCACTCAAGCCCGCCCGTACCCGGCGCGGATCCACCGTTAAGCGATGGACTTTCACACCGGACGCTACGAACCGCCTACGCGCCCTTTACGCCCAATAAATCCGGAACACGCTTGCACCCTCCGTATTACCGCGGCTGCTGGCACGGAGTTAGC
+
CCCCCGGGGGGGBFGGGGGGGGGGGGGGEGGGGGGGGGGGGGGGGGGGGGGGGGGGGGG8FGEGFGGGGGGGGGGGGGGGGGGGGGGGGGGGGGGGGGGGGGGGGGGGGGGGGGGGGGGGGGGGGGGGGFGGGGGFFEDGGGG?FGGCEEEAC5FFGGGGGGFGFGGGGGGGFG@DCDGG+<<@FE*6AB89;CE:CFFGGAG2*8>BFG95(0::*4EGBGF?BF1)4C;B0(,.53CEG6(8?A>AFGC((((.>37?(-;)9@D:((,4804)6:2(31-(-238.4(88(()0)6D7
@M03364:396:000000000-C9LGT:1:1101:14146:9133 2:N:0:10
GGACTACCCGGGTTTCTAATCCTGTTCGCTCCCCACGCTTTCGCTCCTCAGCGTCAGTAACGGCCCAGAGACCTGCCTTCGCCATTGGTGTTCTTCCCGATATCTACACATTCCACCGTTACACCGGGAATTCCAGTCTCCCCTACCGCACTCAAGCCCGCCCGTACCCGGCGCGGATCCACCGTTAAGCGATGGACTTTCACACCGGACGCGACGAACCGCCTACGAGCCCTTTACGCCCAATAAATCCGGATAACTCTTGCACCCTACGTATTACCGCGGCTGCTGGCACCTTGTTAGC
+
CCCCCGGGGGGGGGGGGGGGGGGGGGGGGGGGGGGGGGGGGGGGGGGGGGGGGGGGGGFGGGGGGGGGFGGGGGGGGGGGGGGGGGGGEGGGGGGGGGGGGGGGGGGGGGGGGGGGGGGGCGGGGGGGGGGGGGGGGGGGGFGFGGGGGFGAGDGFGGGGGGFGGGGGGGGGFGFGEFGGCFGCFG74AF85CEG*CFGGGFGCFB:;1C9EBBG>DFGGFGF<?E304D>F.84<A3EEGF:,)5)6BC524,82*-)4<AF)98D?::(..6?6.A83(3146:))22(,(()//*.:>
@M03364:396:000000000-C9LGT:1:1101:18562:9137 2:N:0:10
GGACTACACGGGTTTCTAATCCTGTTCGATCCCCGCACTTTCGTGCCTGAGCGTCATTTACGGCTTGGTAATCTGCCTACGCGATCGGGGTTCTTCGTAATATCTATGCATTTCACCGCTACACAACGAATTCCGCCAACCTCAACCGCAATCAAGACTGGCAGTAACCAAGGCGGAATTGAGTAGAGCTCCACGAGTTGACCGCTCACTAAATAGGCCCACACGGCACCCCTTAGAGCAAATCAGTCCGTCTAACGCTCGGAATCTACGTGATATGCCGGCTGCTGGACCTGCGTTTACC
+
-68@AE@,C@C7@6FCDFE,5CE@CC<CFDCBEFGGCBFFDEEE,,,C,,CC@@@=66ECFF,@:+@,C,C9665,C5AFEG+>>4+B7==+9,@5+9,9:94,@,55995AE?=A,++066@F,=+++8EA,C,8++6638D6FGFC69+:@0?:9D,,,DC0D7,5,@*,**:>**=99F72,5<96,,**,4:)689C3C9))2(/+)+)++.*(5*(/(-(*-8(*-,,.4)).3+2,).7).))91((-)))--((-*-*0*)6(.(.()))3-(,1((4)).(((((((00)(*0
@M03364:396:000000000-C9LGT:1:1101:20713:9147 2:N:0:10
GGACTACTAGGGTATCTAATCCTGTTCGCTCCCCCAGCTTTCGCGCCTCAGCGTCAGTGGTGGCCCAGAAGGCCGCCTTCGCCACCGGTGTTCTTCCCGATATCTACGCATTTCACCGCTACACCGGGAATTCCGCCTTCCCCTACCACACTCGAGCCCGCCGGTATCGGAGGCTCGCCGGGGTTGAGCCCCGGGCTTTTACCTCCGACCTAACGGGCCGCCTACGCGCGCTTTACGCCCAATGAATCCGGATACCGCTCGCCCCCCACGCATTACCCCGGCCGCTGGCCCGTCATTTGCC
+
CCCCCGGGDGGGGFGGGGGGGGGGGGGGGGGGGGGGGGGGGGGGGGGGGGGGGGGGGGGGFGGGGGGGGFGGGGGGGGGGGGGGGGGGGGGGGGGGGGGEGGGGGGGGGGGGGGGGGGGGGGGGGGGGDGGGGGGGGFGGGGGFGGGDGFG8@=?AFGGGGG>9FEGGGGGGEC=FEFGGGGDFGE<@FFCCDEGEDC<<?<GAFF<(4C>C)5;459E59D?04*47973(4666:?GG83(,/)65?59((8)5>4-42>C?GG)46;0,-3.4<+4(39(9>9(-(.(7(((0**-2:
@M03364:396:000000000-C9LGT:1:1101:23433:9170 2:N:0:10
GGACTACTCGGGTTTCTAATCCTATTTGCTCCCCACGCTTTCGTGCCTCAGCGTCAGGTACAGGCCAGGCGGCCGCCTTCGCCGCTGGTGTTCTTCCACATCTCTACGCATTTTACCGCTACACATGGAGTTCCACCGCCCTCTCCTGTCCTCAAGCCGTGCAGTTTCCAAAGCCTGAACCGGTTGAGCCGGTCCCTTTTACTTCAGACTTGCACAGCCGCCTGCGCACCCTTTACGCCCAATCCTTCCGGATACCGCTTGCCACCTACGTATTACCCCGGCGTCTGGCCCGTAGTTCGCC
+
CCCCCGGGGGGGGGGGGGCGGGG9FGGGGGGGGGGGGGGGGGGFGGGGGGGGGGGGGGGGGGGGGGGFGGGGGGGGGGGGGGGDGGGGFGGGGFDFGFGGEEDFFGGGGGGGGGGGGGEGGGGGGFGGDFGGGGGGGGGGGGG?FGGDEFGFGF?FGGDCDGFGFEFEFGGCFGFGF>F?FEGGD*88;F8DDEGG>CGGG=+/:8A5;83+4;F);;FE9G67:*,)3>60:B4<(1CG*3,().:4?*1(4<2))-(((-<)>@*(.6,5),)-6+-,21-(,4(,4(2(-(4>F*()1
@M03364:396:000000000-C9LGT:1:1101:25019:9174 2:N:0:10
GGACTACCCGGGTTTCTAATCCTGTTCGATCCCCGCACTTTCGTGCATGAGCGTCATTTACGGCTTGGTCTGCTGCCTACGCAATCGGGGTTCTTCGTCATATCTATGCATTTCACCGCTACACGACGAATTCCGCACACCTCAACCGCAATCAAGCCCGGCAGTATCAACGGCGGAATGGAGGTGAGCCCCACGATTTGACCGCTGACTTGCATGGCCGCCTGCGCACCCTTTAAACCCAATAAATCCGGATAACGCTCGGCTCCTCCGTATTTCCCGCGTCGCTTGCCCCGTGTTGGCC
+
CCCCCGGGGGGGGGGGGGGGGGGGGGGGGGGGGGGGGGGGGGGGGGGGFGGGGGGG<FGFGGGDEEEGGGGGGFGGGGEGGG@FEGGGDGGGGGGGGGGGGFGGGGGGGGGGGGGGGGGGGGGGGGGGGGGGGGGGG=DGGGG5?FBCC@+=F<FFGCFEGGFGGGGGGG6EEGBGE:FC<+5*=EC;A,;>DCG58CG7<6FFGFFF::)+:@947(<:(9???*4)4C((4>2).);EC:(37<5.9>3(2:<,091139*(1;*(.,-((..)6+((-(((-2,41(),4(().).09
@M03364:396:000000000-C9LGT:1:1101:19132:9183 2:N:0:10
GGACTACCGGGGTTTCTAATCCTATTTGCTCCCCACGCTTTCGTGCCTCAGCGTCAGTCACAGGCCAGGCGGCCGCCTTCGCCACTGGTGTTCTTCCATATCTCTGCGCATTTTACCGCTACACATGGAGTTCCACCGCCCTCTCCTGTCCTCAAGTCTGCCAGTTTCTGAATCATAACTGAGTTGAGCTCATCCCTTTGCCTTCAGACTTACCAGACCGCCTGCGCACCCTTTACACCCAATCCTTCCGGATAACGCTCGCCACCTACGTATTACCCCGGCTGCTGGCCCGTAGTGTGCC
+
CCCCCGGGGGGGGGGGGGGGGGGFGGGGGGGGGGGGGGGGGGGGGGGGGGGGGGGGGGGGGGGGGGGGGGGGGGGGGGGGGGGGGGGGFGFGGGFGGGGGGGGGGGGGGGGGGGGGGGGGGGGGFGGGGGGGGGGGGFDFGGG5DGGGFFGFGFGFGGGGGGFGFGGGCFFD6FCGGC,:EGGGGG<<F3DF>FGGGGGGGE<*28B*>C*=*;176(=E1DFF?36)(2:4@E))5AGG>(8:.6>9@G50::))74((1424DF*5>?:2AB)6<6((79(4??5>2(8>0(370*.:C
@M03364:396:000000000-C9LGT:1:1101:4583:9196 2:N:0:10
GGACTACCAGGGTTTCTAATCCTGTTTGCTCCCCACACTTTCGCGCCTCAGCGTCAGTTACAGTCCAGTAAGCCGCCTTCGCCACTGGTGTTCCTCCCGATCTCTACGCATTTCACCGCTACACCGGGAATTCCGCTTACCTCTCCTGCACTCAAGCCCATCAGTATCCAAAGCAGTTCCCACCTTAAAAGCAGGAATTTCACTCCAGACTTAACAGGCCGCCTACGCGCCCTTTACGCCCAATCATTCCGGACAACGCTTGCCCCCTACGTATTCCCGCGGCTGCTGGCACGTATTTAGC
+
CCCCCGGGGGGGGGGGGGGFGGGGGGGGGGGGGGGGGGGGGGGGGGGGGGGGGGGGGGGGGGGGGGGGGGGGGGGGGGGGGGGGGGGGEGGGGGGGGGGGGGGGFGGGGGGDGGGGGGGGGGGGGGGGGGGGGFFGGGDGGGGF8CFGFFGEGD=FFGDGEGFGGGCDGGGGAGEGGFDGE;?FGGGFF=9?FGG7FGGGGCEAFF4<BGFF4=78:@CE@GFF;*6>6C1193=3C;CFGB<7)429FGG01>(4@34:BBC?FFC1?F,2,4?).0,-,13(,,).4:(5<6(*7*6>D
@M03364:396:000000000-C9LGT:1:1101:21737:9206 2:N:0:10
GGACTACCGGGGTTTCTAATCCTATTTGCTCCCCACGCTTTCGTGCCTCAGCGTCAGTCACAGGCCAGGCGGCCGCCTTCGCCACTGGTGTTCTTCCATATCTCTGCGCATTTACCGCTACACATGGAGTTCCACCGCCCTCTCCTGTCCTCCAGCCGTGCAGTTTCCAAAGCCTGAACCGGTTGAGCCGGTCCCTTTTACTTCCGCCTTGCACAGCCGCCTGCGCACCCTTTACGCCCAATCATTCCGGATAACGCTTGCCACCTCCGTATTACCCCGGCTGCTGGCCCGTCGTTCGCCG
+
CCCCCGGGGGGGG@FGGGGGGGGCFGGGGGGGGGGGGGGGGGGFGGGGGGGGGGGGGGGGGGGGGGGGGGGGGGGGGGGGGGGGGGGGFFGGGGGGGGGGCGGGGGGGGGGGG<FGEGCDG=F<DECEFGGGGEGGGGDGGF=DFE6;EFGE,=FFGGEGGFF:FFGGGGGFFGFGGFGEG?*FG?F@F7/:DEGFGGGCFF+?*8)((:5?)=C;GF:C;<6?1/(02C(8:24((-8*2(4)8>DF<C*2:AD:E(802428FC*.-(.(,)).,/4;903().36281-(4(0.)(11
@M03364:396:000000000-C9LGT:1:1101:4658:9247 2:N:0:10
GGACTACTGGGGTATCTAATCCTGTTCGCTCCCCCAGCTTTCGCGCCTCAGCGTCAGTGGTGGCCCAGAAGGCCGCCTTCGCCACCGGTGTTCTTCCCGATATCTGCGCATTCCACCGCTACACCGGGAATTCCGCCTTCCCCTACCACACTCGAGCCCGCCGGTATCGGAGGCTCGCCGGGGTTGAGCCCCGGGCTTTTACCTCCGACCTAACGGGCCGCCTACGCGCGCTTTACGCCCCATGAATCCGCATAACGCTCCCCCCCTACGGATTACCGCCGCTGCTGGCACGAATTTCGCC
+
CCCCCGGGGGGGGDGGGGGGGGGGGGGGGGGGGGGGGGGGGGGGGGGGGGGGGGGGGGGGGGGGGGGG8@FFGGGGGGGGGGGGGGGG>FFGGGGGGGGDEGGGGGGGGGGGGGGGGGGGGGGGGGFGFEFGGGGGGFDGGGGFGGGGGFGFGBFDGGGGGGFDGDGGCG8EBGB4:>EDCGG<C:,.<FGGGGDG3CC?98F>F@>>9D9F)>?,<;EC>GB04/70(),-,146318:/(4(/6)49D/232)5:4(((,;9CC3(4(((-1)..*,(-4(,(287?0?:(,..9*,*C
@M03364:396:000000000-C9LGT:1:1101:28454:9270 2:N:0:10
GGACTACTCGGGTTTCTAATCCTGTTCGCTCCCCACGCTTTCGCTCCTCAGCGTCAGTGACGGCCCAGAGACCTGCCTTCGCCATTGGTGTTCTTCCCGATATCTACACATTCCACCGTTACACCGGGAATTCCAGTCTCCCCTACCGCACTCAAGCCCGCCCGTACCCGGCGCGGATCCACCGTTAAGCGATGGACTTTCACACCGGACGCGCCGAACCGCCTACGCGCCCTTTACGCCCAATACATCCGGATAACGCTTGCACCCTCCGTCTTACCGCGGCTGCTGGCACGTCGTTAGC
+
CCCCCGGGFGGGGGGGGGGGGGGGGGGGGGGGGGGGGGGGGGGGGGGGGGGGGGGGGFGGGGGGGGGGGGGGGGGGGGGGGGGGG9FG?FFFGGGGGGG7FGGGFGGFGGGGGGGGGGGDGGGGGGGGEGGGGGGGGGGGGGG?FGGDGEC8>DGFGGGGGGFGE8CEGGDGDE=C5?EG,CF:FG16CCCDGGG6CCGGGFGCGF>4>GBGF)*457EEBGF::;2)4>1211?>28ECC<((<)4>FDDB0:?<FF(4,31)*2C:(((-((())<-37>>19()50<7<?4()))(12
@M03364:396:000000000-C9LGT:1:1101:26697:9270 2:N:0:10
GGACTACCAGGGTTTCTAATCCTGTTTGCTCCCCACGCTTTCGAGCCTCAACGTCAGTAGCGGCCCAGAGACCTGCCTTCGCCATTGGTGTTCTTCCCGATATCTACACATTCCACCGTTACACCGGGAATTCCAGTCTCCCCTACCGCACTCAAGCCCGCCCGTACCCGGCGCGGATCCACCGTTCAGCGATGGACTTTCACACCGGACGCGCCGAACCGCCTCCGAGCCCTTTACGCCCAATAAATCCGGATCACGCTTGCCCCCTACGTATTCCCGCGGCTGCTGGCACGTCTTTGGC
+
CCCCCGGGEGGGGGGGGGFEFGGFGGGGGGGGGGGGGGGGGGGEFGGFGFDFDGGGFFFCFGGEGGGGFFGGGGGGGGGFFGGGGGGGGGGGGFGGFGGGGGGGGGGFGEGGGGFFGG@CGEGFGGGDE:FFGG8EEG?FGGGFGGGEEBGB:5=FFFG6:FBGE+@EGGEGFG44*:CF,:C*=8,.;C*)*:E*9CGGG?D3DAE(-91C95C9D9GGFGF?(89)4C>67:?241EEEB(0/4)-@F3((-((88?<1:8(9CGB2:0424:<6+89;14,((.5(,(.,,-.)*.99
@M03364:396:000000000-C9LGT:1:1101:11138:9274 2:N:0:10
GGACTACTGGGGTTTCTAATCCTGTTCGCTCCCCCAGCTTTCGCGCCTCAGCGTCAGTGGTGGCCCAGAAGGCCGCCTTCGCCACCGGTGTTCTTCCCGATATCTGCGCATTCCACCGTTACACCGGGAATTCCAGTCTCCCCTACCGCACTCAAGCCCGCCCGTACCCGGCGCGGATCCACCGTTAAGCGATGGACTTTCACACCGGACGCGACGAACCGCCTACGAGCCCTTTACGCCCAATAAATCCGGATAACGCTTGCCCCCTACGTATTACCGCGGCTGCTTGCACGTCGTTAGC
+
CCCCCGGGGGGGGGGGGGGGGGGGGGGGGGGGGGGGGGGGGGGGGGGGGGGGGGGGGGGGGGGGGGGGDGCGGGGGGGGGGGGGGGGGEGGGGGGGGGGGGCCGGGGGGGGGGGGGGGGGGGGGGGGGGGGGGGGGGGGGGGGFGGGGGFGFGFFFGFGGGGFGGGGCGGEGFGFGGFGGCGGGFG77FFGGGGG7DGFGGAGFGFDBFGFD>)8,)4EEFCB??F476D;??FFADBEGGBF0)5:AFFG9<?02=40::?C,9CG>1<B?2:?BA<<97;FBBF0)264<?4(7<:(97
@M03364:396:000000000-C9LGT:1:1101:9900:9290 2:N:0:10
GGACTACTGGGGTTTCTAATCCTGTTCGCTCCCCCAGCTTTCGCGCCTCAGCGTCAGTGGTGGCCCCGAAGGCCGCCTTCGCCACCGGTGTTCTTCCCGATATCTGCGCATTCCACCGCTACACCGGGAATTCCGCCTTCCCCTACCACACTCGAGCCCGCCGGTATCGGAGGCTCGCCGGGGTTGAGCCCCGGGCTTTTACCTCCGACCTAACGGGCCGCCTACGCCCGCTTTACGCCCCATGAATCCGGATAACGCCCGCCCCCCACGCATTACCCCGGCTGCTCGCCCGTATTTAGCC
+
CCCCCGGGGGFGGGGGGGGGGGGGGGGGGGGGGGGGGGGGGGGGGGGGGGGGGGGGGGGGGGGGGGGGGGGGGGGGGGGGGGGGGGGGGGGGGGGGGGGGGGGGGGGGGGGGGGGGGGGGGGGGGGGGEGGGGGGFGFGGFCFFDGGEFFGFGFFAFGFGGGFDGGGGDEEG>FFGGFGDEGG>CE,8FFGGGCGGDGGG9<F)28>(->>F:F=95>GE9G::4*-.()4,40-<?FGG5<03/546@D51816>.4(436E>G*)496((-(6962-(4727BF)33(4979(97*-:C
@M03364:396:000000000-C9LGT:1:1101:6083:9339 2:N:0:10
GGACTACACGGGTTTCTAATCCTGTTTGCTCCCCACGCTTTCGCGCCTCAGCGTCAGTTGTCGTCCAGCAAGCCGCCTTCGCCACTGGTGTTCCTCCTAATATCTACGCATTTCACCGCTACACTAGGAATTCCGCTTGCCTCTCCGATACTCAAGGGGAACAGTTTCAAATGCAGTTCATGGGTTGAGCCCATGGATTTCACATCTGACTTGCTCCTCCGCCTACCCGCCCTTTACACCCAGTAAATCCGGACCACGCTTGCAACCTACGTATTACCGCGGCTGCTTGCACGTAGGTGGC
+
CCCCCGGGGGGGGGGGGGGGGGGGGGGGGGGGGGGGGGGGGGGGGGGGGGGGGGGGGGGGGFGGGGGGGGGGGGGGGGGGGGGGGGGGFGFGGGGGGGFFGGGGGGGGGGGGGGGGGGGGGGGGGGGFGGGGGGGGGGGGGGGFGGGGGFGFF9=;@EGGGGFGGGGGGGFGFFEGGFFCGGGGGGGFFGCFFCGGG;DCEEEFBAFE?C4E@6,*;(=C529@=C(.3C:@BFFEE?FGG=;66<)9AG3(1;(3>BFFF:A5*097:5(.,.42)<824((42?4).1).4,(.)*,10
@M03364:396:000000000-C9LGT:1:1101:14006:9341 2:N:0:10
GGACTACCAGGGTATCTAATCCTGTTCGCTCCCCTAGCTTTCGCGTCTCAGCGTCAGTTACGGCCCAGAAAGCCGCCTTCGCCACTGGTGTTCTGCCCAATATCTGCGCATTTCACCGCTACACTGGGCATTCCACTTTCCCCTACCGAACTCAAGCCCGCCAGTTCGGGATGCGGGCCGGGGTTGAGCCCCGGGCTTTGACATCCCGCTTGGCGAGCCGCCTACGCGCGCTTTACGCCCAATGAATCCGGATAACGCTCGCTCCCTACGGCTTACCGCGGGTGCTTGCCCGTGGTTTGCC
+
CCCCCGGGGGGGGFGGGGGGGGGGGGGGGGGGGGGGGGGGGGGGGFGEGGGGGGGGGGGGGGGGGGGGGGGGGGGGGGGGGGGGGGGGGGGGGGGGGGGGGGGGGGGGGGGGGGGGGGGGDGGGGGGGGGGGGGGGGFGGFGGFGGGGEBFDGFGFGGGGGGFGGGGGGGGGFGFGGFGGGGGECG,66FGGGGEECFFFC;?<;FF?B3?GBFC9<>GG>GF02/4)-/41<?6AFBGG54(49<4>FC5(::)27-(-,3*4D:*.2(((44))5*(-(((,()-.4(,-,((0.),*2
@M03364:396:000000000-C9LGT:1:1101:5719:9345 2:N:0:10
GGACTACCGGGGTTTCTAATCCTGTTTGATCCCCACGCTTTCGTGCCTCAGCGTCAATTACGGATTCGTGAGATGCCTTCGCAATCGGTGTTCTGTGTGATATCTATGCATTTCACCGCTACACCACACATTCCTCCCACGGCATCCGCATTCAAGAAACGCAGTATCAATGGCAGCTCCCCGGTTGAGCCGGGACCTTTCACCACTGACTTACATCTCCGCCTACGCACCCTTTCAACCCAATAAATCCGGATCACGCTCGCATCCTCCGTATTACCGCGGCTGCTGGCACGGAGTTAGC
+
CCCCCGGGGGGGGGGGGGGGGGGGGGGGGGGGGGGGGGGGGGGGGGGGGGGGGGGGGGFGGGGGGGGGGGGGGGGGGGGGGGGGGGGGFGGGGGGGGGGGGGGGGD<FFGGGGGGFGGGGGGGGGGGGGGGGGGGAECGGGGGFGGFEGFCAGF?FFFGGGGFGEGGGFGGGCFFGGFFGGGDGGGGEFBFGGGDGGGGGGFGFFFFE;CEGFFC?F9FF9GFF;B0>;C11=1=)77CGGFBF:<29FFGF??08FF?:<9:;9EF34<74((.)6<,-,-37>F>:BB?F01(00).:>
@M03364:396:000000000-C9LGT:1:1101:10885:9353 2:N:0:10
GGACTACTCGGGTTTCTAATCCTGTTCGCTCCCCCAGCTTTCGCGCCTCAGCGTCAGTGGTGGCCCAGAAGGCCGCCTTCGCCACCGGTGTTCTTCCCGATATCTGCGCATTCCACCGCTACACCGGGAATTCCGCCTTCCCCTACCACACTCGAGCCCGCCGGTATCGGAGGCTCGCCGGGGTTGGGCCCCGGGCTTTTACCTCCGACCTAACGGGCCGCCTACGCGGCCCTTACGCCCCCTGACTCCGGATAAACCCCGCCCCCCACGGTTTCACCGCCCCGCTGGCCGCGTGGTAGCC
+
CCCCCGGGGGGGGGGGGGGGGGGGGGGGGGGGGGGGCGGGGGGGGGGGGGGGGGGDGFCFEFEGGGGGGCGGGGGGGGGGGGGGGEGGCGFEGGDGGGG7>ECGGFGEGDFGGGGGGGGGGGGGGGGGGGGGGGGFE>+CFGGFGGF,@6F@G>G>FEGEGGFGGGFGE5BC8F9D=>EEGE348?*4<CGG3ECE3CCF78F<GF:6>C994>E151::27((,/4)()-(44)(-4E5*(-4<(.66C7<(,4)*.(4-(2-92140((((,)).+(((((-4((-(((,((-)0*-9:
@M03364:396:000000000-C9LGT:1:1101:14072:9356 2:N:0:10
GGACTACTGGGGTATCTAATCCTATTTGCTCCCCACGCTTTCGTGCCTCAGCGTCAGGTACAGGCCAGGCGGCCGCCTTCGCCGCTGGTGTTCTTCCACATCTCTACGCATTTTACCGCTACACATGGAGTTCCACCGCCCTCTCCTGTCCTCCAGCCTGCCAGTTTCCAAAGCCTGTACCGGTTGAGCCGGTACCTTTCACTTCAGACTTAACAGGCCGCCTACGCACCCTTTACGCCCAATCATTCCGGATAACGCTTGCCCCCTACGTATTACCCCCGCCGCTTGCACGTCGTTCGCC
+
CCCCCGGGGGGGGEGGGGGGGGGFFGGGGGGGGGGGGGGGGGGGGGGGGGGGGGGGGGGGGGGGGGGGGGGGGGGGGGGGGGGGGGGGFGGGGGGGGGGGGGGGGGGGGGGGGGGGGGGGGGGGGGGGGGGGGGGGGGGGGGGFGGGGGFGFFFGFGGGGGGFGFGGGGGGGFFFGGF;FFEGCEG>:FFC7C7EFGGGGG@@?GCFCFFFGEFC7<;GGBGF?@56)4C??056>0?GG51<:7<>AFFC:?6A?E>11<<+5<E33???26>4<D+((39(2(((48)56((-7>),CD
@M03364:396:000000000-C9LGT:1:1101:9795:9358 2:N:0:10
GGACTACACGGGTTTCTAATCCTGTTTGCTCCCCCGACTTTCGCGCCTCAGCGTCAGATGCGTACCAGGAACCCGCCTTCGCCTCCGGTGTTCTGCAGGATATCAACGCATTTCACCGCTACACCCTGCATTCCGACCCCCTCTTCCGTCCTCGAGCGAAGCAGTTTCGGACGCACTTTCCGGGTTGGGCCCGGAGATTTCACATCCGACACGCCTCGCCGCCTACGCGCCCTTTACCCCCAGTAAATCCGAACCACGCCCGCCACCTCCGTATTACCGCGGCTGCCGGCCCCGCGTTAGC
+
CCCCCGGGGGGGGGGGGGGGGGGGGGGGGGGGGGGGGGGGGGGGGGGGGGGGGGGGG<FGGGGGGGGGGGGGGGGGGGGGGGGGGGGGFGGGGGGGGGGGGGGG;EGGGGGGGGGGGGGGGGGGFGGGGGGGGGFGGFDEGGGFGGGGGFGFFADBGEGGGGFGGGGGGGGGFGBGGFFFGGGGGGCBFGGGGGEGGGGGGBGB>F4,3D3E0>/2CBG*4DB??F?@>G90-4:<4)3AEBFB799:FC5:?;(4FB;(39>()*>((((-4:?:>E?FF>6>((3(--,(((())),>*
@M03364:396:000000000-C9LGT:1:1101:5916:9362 2:N:0:10
GGACTACAGGGGTTTCTAATCCTGTTCGCTCCCCCAGCTTTCGCGCCTCAGCGTCAGTGGTGGCCCAGAAGGCCGCCTTCGCCACCGGTGTTCTTCCCGATATCTGCGCATTCCACCGCTACACCGGGAATTCCGCCTTCCCCTACCACACTCGAGCCCGCCGGTATCGGAGGCTCGCCGGGGTTGCGCCCCGGGCTTTTACCTCCGACCTAACGGGCCGCCTACGCGCGCTTTACGCCCCATGCATCCGGATAACGCCCGCCCCACTCCTATTTCCCGCGCCGCTGGCCCCGTCTTCGCC
+
CCCCCGGGFGGGGGGGGGGGGGGFGGGGGGGGGGGGGGGGGGGGGGGGGGGGGGGGGGGFGGGGGGGGFFGGGGGGGGGGGGGGGGGGCGGGGGGGGGGDGEGGGGGGGGGGGGGGGGGGGGGGGGGGFGGGGGGGGFGGGGGFGGGFFFGFGF79FGGGGGFGGGGGECEEBG2C*:EE*=9<8E13);CDGGGG3:FFC>GAGF>69D9?)7*,C6E59G0:<8459)7(-8)6<:EG53(().).9C),(()..403(,:1C*)((().)-):96(29(((,(,-((-((,-00*(*1
@M03364:396:000000000-C9LGT:1:1101:17487:9375 2:N:0:10
GGACTACTAGGGTTTCTAATCCTGTTTGCTCCCCACGCTTTCGAGCCTCAGCGTCAGTAATCGTCCAGTAAGCCGCCTTCGCCACTGGTGTTCCTCCTAATATCTACGCATTTCACCGCTACACTAGAAATTCCACTTACCTCTCCGACACTCTAGTTCGACAGTTTCCAAAGCAGTTCCAAGGTTGAGCCCTGGGATTTCACTTCAGACTTGCCGTACCGCCTACGCTCCCTTTACACCCAGTAAATCCGGATAACGCTTGCACCATACGTATTACCGCGGCTGCTGGCCCGTCGTTAGC
+
CCCCCGGGGGGGGGGGGGGGGGGGGGGGGGGGGGGGGGGGGGGGGGGGGGGGGGGGGGGGGGGGGGGGGGFGGGGGGGGGGGGGGGGGFGGGGGGGGGGGGGGGGGGGGGGGGGGGGGGGGGGGGGGGGGGGGGGGGGGGGGGFGGG>E?GFFDFFCDFG8FEGGGGGGGFGFGEGGFGDFDFFFGGFFGGGGGGGGGGGGCGFGFFFEGFGEF>9D=EGFGB2@C@?@DFF@EF3<?GGGF@E=CFFFGG@FFFEAD;@DBF<FG53)48<)67)6<8;>BFFFF?0:<(8>>()0.1CC
@M03364:396:000000000-C9LGT:1:1101:23722:9380 2:N:0:10
GGACTACTCGGGTTTCTAATCCTGTTCGCTCCCCCAGCTTTCGCGCCTCAGCGTCAGTGGTGGCCCAGAAGGCCGCCTTCGCCACCGGTGTTCTTCCCGATATCTACACATTCCACCGTTACACCGGGAATTCCAGTCTCCCCTACCGCACTCAAGCCCGCCCGTACCCGGCGCGGATCCACCGTTAAGCGATGGACTTTCACACCGGACGCGACGAACCGCCTACGAGCCCTTTACGCCCAATAACTCCGCATCACGCTTGCACCCTACGCATTCCCGCGGCTGCCGGCCCGCCCTTAGC
+
CCCCCGGGGGGGGGGGGGGGGGGGGGGGGGGGGGGGGGGGGGGGGGGGGGGGGGGGGGGGGGGGGGGGGGGGGGGGGGGGGGGGGGGGFGGGGGGGGGGGGGGGGGGGGFGGGGGGGGGGGGGGGGGGGGGGGGGFDG?FGGGFGGGGG5C=GCGFGGGGGGFDF:EGGGDGFGFD:8CG6EG<F=*6AE:*;CD6CFFGGBG2CEB11C9E,0:(71EGFGF<(2(0,9;?1782:?GGG021)5))9>C(14,47(40:(A)9CD:??1(-(4))<49(47610(1-4999(().))0:
@M03364:396:000000000-C9LGT:1:1101:26487:9380 2:N:0:10
GGACTACTGGGGTTTCTAATCCTGTTCGATCCCCGCACTTTCGTGCATGAGCGTCATTTACGGCTTGGTCAGCTGCCTACGCAATCGGGGTTCTTCGTCATATCTACGCATTTTACCGCTACACATGGAGTTCCACCGCCCTCTCCTGTCCTCAAGCCGTGCAGTTTCCAAAGCCTGAACCGGTTGTGCCGGTCCCTTTTACTTCCGACTTGCCCAGCCGCCTGCTCCACCTTTACGCCCAATCCTTCCGTCTACCGCTTGCCACCTCCGTACTACCGCGGCTGCCTGGACGTGCTTCGGC
+
CCCCCGGGGGGGGGGGGGDGGGGGGGGGGGGGGGGGGGGGGGGGGGGGDFFGGGGGGGGGGGGGGGGGGGGGGGGGGGEFGGGEEGGG7FFGGGGGGFFGGGGGGGGGGGGGGGGGGGGGGGGGDGCGBFGCFG8EE+=FGDF5DGFGB5FE;D+0BFGE8FFGGGGGGGG96FCC95AFG5CFGG1:>9*@1CEG*?CFE829F*)/6D@?)6<)>(CEBD?@<+;6(28:>FA64:EGC??(0-<BFD*(.6)65044:?C<CF5(.-(.(-)).*4,3,(,1())(,.,(((.91(*1
@M03364:396:000000000-C9LGT:1:1101:10907:9380 2:N:0:10
GGACTACAGGGGTATCTAATCCTGTTTGCTCCCCACACTTTCGAGCCTCAGCGTCAGTAAAAGCCCAGTAGGCCGCCTTCGCCACCGGTGTTCCTCCGAATATCTACGCATTTCACCGCTACACTCGGAATTCCGCCTACCTCTACTTCACTCAAGAACTACAGTTTTGGATGCAGCTCCGCAGTTAAGCTGCGGTATTTCACATCCAACTTGCAGTCCCGCCTGCGCTCCCTTTACACCCAGTAATTCCGGACCACGCTTGCCACCTACGTATTACCGCGGCTGCTGGCACGTAGTTGGC
+
CCCCCGGGGGGGGGGGGGGGGFGGGGGGGGGGGGFFGGGGGGGGGGGGGGGGGGGGGGGGGGGGGGGGGGGGGGGGGGGGGGGGGGGGFGGGGGGGGGEGGGGGGGGGGGGGGGGGGGGGGGGGGGGGGGGGGGGEGCGGGGGFGGG9FDGEFDFF>?FFGGFFGD=FFGEGFFFGGACCEDDGGG,;BFADGGG>DGGGGAFEGFFEEGFC41,8;;CF>GFF=B6B>G9?D93<EEGCF0=@@?E<AFG6((-451>?6<;5>EG:281.46><AF,49BF>96::0-87<(()0/)*2
@M03364:396:000000000-C9LGT:1:1101:3088:9387 2:N:0:10
GGACTACCGGGGTTTCTAATCCTGTTCGCTCCCCACGCTTTCGTGCCTCAGCGTCAGGTACAGGCCAGGCGGCCGCCTTCGCCGCTGGTGTTCTTCCACATCTCTACGCATTTTACCGCTACACATGGAGTTCCACCGCCCTCTCCTGTCCTCAAGCCGTGCAGTTTCCAAAGCCTGAACCGGTTGAGCCGGTCCCTTTTACTGCAGAATTGCACAGCCGCCTGCCCACCCTTTACGCCCACTCCTTCCGGATACCCCTTGCCACCTCCGTTATTCCTGTGCTGCCTGGCAGTCATTCGGC
+
CCCCCGGGEGGGGGGGGGGGGGGGGGGGGGGGGGGGGGGEGGGGGGGGGGGGGGEGG<FGGGGFCFFG@DFEGEFGGGGGGGGGG:FFFFGGGCFGFEEFFGGGGBEFGEGG,CCFGGGGGGGC,=BFE@DFFCDADFCFGGGF6EDDGFGFGE59,DC9EFFGGGGFCF9>>F2CG)CF=*)*:*8(2,3::E=*;CFFG3+);;;)(1.9)++/9(2*,>::(*.03>:(48))-1CE?0(4).9AFD30-1)))-(.,,<2CG*((-()(.))6+)).)-6),..((,((()*1/501
@M03364:396:000000000-C9LGT:1:1101:23396:9407 2:N:0:10
GGACTACACGGGTATCTAATCCTGTTTGATCCCCACGCTTTCGTGCCTCAGCGTCAATGACGGATTCGTGAGATGCCTTCGCAATCGGTGTTCTGAGTAATATCTATGCATTTCACCGCTACACTACTCATTCCTCCCACGGCATCCGTATTCCAGCGCAACAGTATCAATGGCAGTTCCGGTGTTGAGCACCGGGCTTTCACCACTGACTTGCTACACCGCCTACGCACCCTTTCACCCCAATAAATCCGGATAACGCTCGCATCCCCCGTATTACCGCGGCTGCTTGCACGGGATTAGC
+
CCCCCGGGGGGGGGGGGGGGGGGGGGGGGGGGGGGGGGGGGGGGGGGGGGGGGGGGEFGGGGGDGGGGGGGGGGGGGGGGGGGGGGGGFGGGGGGFGGCGGGGGGGGGGGGGGGGGDEGGGGGGGGGGGGGGGGGGGGFGFDG5>FFGFDFDGDGFGGGGGGFGGGGGEGGGFGFGGFGGGG>>EGFAFG,D?EGGGGFGGEGEFFFE*2>C=+,>C38,/99<DG<>;GBF?8E)?)>FG??FF3A2@GD>:<?AF:>(47:(/2C??>33(3:4<F:>47>FFF0)51).36()0).90
@M03364:396:000000000-C9LGT:1:1101:18982:9409 2:N:0:10
GGACTACACGGGTATCTAATCCTGTTTGCTCCCCACGTTTTCGAGCCTCAGCGTCAGTTACAGTCCAGAGAAGCGCCTTCGCCACTGGTGTTCTTCCTAATCTCTACGCATTTCACCGCTACACTAGGAATTCCGCGTACCCCTCCGACACTCTAGCACGACAGTTTCCAATGCAGTACCGAGGTTGAGCGCCGGGCTTTCACATCAGACTTGACGAGCCGCCTGCGCTCCCTTTACACCCAGTAATTCCGAATCACGCTCGCCCCCTCCGTATTACCGCGGCTGCTGGCACGCAGTTAGC
+
CCCCCGF,@FEGGEGGFAEDGFGGGGGGGGGGFGCGGDFCCCFCFE@FGGGGGFEGGFF9FGF<@DGGGGG@EF:CFGF9FEFFEF8?CFG:E9EFF,EF?FFFA=<FGGGG,F;F,BCD6CEGGGGGEGGGGFF:+@=@+6>5=CE6B9F560?FD,,63F>DD;:;CEGGA,>8CBFE>*<5CG,./,*3*9CE4EF??@F?+;=@@8;=)*>(1,=::C;?2*27(*-(294:A)CGG:?>*6-:?:6((-(-)4<??1?(1*/4(-(4(4:>>24(-4;>9<337?02:(()87):0
@M03364:396:000000000-C9LGT:1:1101:25548:9443 2:N:0:10
GGACTACAGGGGTTTCTAATCCTATTTGCTCCCCACGCTTTCGTGCCTCAGCGTCAGTCCCAGGCCAGGCGGCCGCCTTCGCCACTGGTGTTCTTCCATATCTCTGCGCATTTCACCGCTACACTAGGAATTCCGCTTGCCTCTCCGATACTCAAGGGATGCAGTTTTGAAAGCAGTTCATGGGTTGAGCCCATGGATTTCACTCCCAACTTGCATCTCCGCCTACACGCCCTTTACACCCAGTAAATCCGGACAACGCTTGCAACCTACGTATTTCCGCGGCTGCTGGCCCGTAGTCCGC
+
CCCCCGGGGGGGGGGGGGGGGGGFGGGGGGGGGGGGGGGGGGGGGGGGGGGGGGGGGGG,EFGGGGGGGGGGGGGGGGGGGGGGGGGGGGGGGGGGGDGGGGFGGFGGGGGEGGGGGGE+@FGG=EFGDGGGGGGFE@8FGFGFFFG=CDFDG*:AD:F7EGFFGFFGGGGGFB@FFFFGGGGGGGGE4DFGFGGG4CCCGEGFGFF2>GBGFC>@C;CGFGFF;?8A6C;>1@E9CEGGG1,:*:4:FG3(8>FBF66:?<F<*<54((38).3).<4:21>>6372:B(802-.5*)11
@M03364:396:000000000-C9LGT:1:1101:22766:9451 2:N:0:10
GGACTACAAGGGTTTCTAATCCTGTTCGCTCCCCTAGCTTTCGCGTCTCAGCGTCAGTAACGGCCCAGAGACCTGCCTTCGCCATTGGTGTTCTTCCCGATATCTACACATTCCACCGTTACACCGGGAATTCCAGTCTCCCCTACCGCACTCAAGCCCGCCCGTACCCGGCGCGGATCCACCGTTAAGCGATGGACTTTCACACCGGACGCGACGAACCGCCTACGAGCCCTTTACGCCCAATAAATCCGGATAACGCTTGCACCCTACGTATTACCGCGGCTGCTGGCCCGTCGTTTGC
+
CCCCCGGGGGGGGGGGGGGGGGGGGGGGGGGGGGGGGGGGGGGGGGGGGGGGGGGGGGGGGGGGGGGGGGGGGGGGGGGGGGGGGGGGFGGGGGGGGGGGGGGGGGGGGGGGGFDFGGGGGGGGGGGGGGGGGGGGGGGGGGGFGGGGGBGAFDGFGGGGGGFGFEGGGGGD>FBG=?EG,ACCCC*6AE?CGGG6FGFGG<;.>AF9(C>EB.:7D9GG>GF<:C?)3D>?FFFDF?GEGF6?)566FGGFF?:4416?F<8.CFG13:8?2<?DFG?96>FB9?0276(-1(()0)(12
@M03364:396:000000000-C9LGT:1:1101:3518:9454 2:N:0:10
GGACTACAAGGGTTTCTAATCCTGTTTGCTCCCCACACTTTCGCGCCTCAGCGTCAGTTACAGTCCAGTAAGTCGCCTTCGCCACTGGTGTTCCTCCCAATCTCTACGCATTTCACCGCTACACTGGGAATTCCACTTACCTCTCCTGCACTCAAGCCCGACAGTATCCAAAGCAATTCCCACCTTGAAGGCAGGACTTTCACTCCAGACTTACCGGGCCGCCTCCGCGCCCTTTACGCCCAATCATTCCGGACAACGCTTGCCCCCTACTTCTTCCCGCGGCGGCTGGCCCGCATTTAGC
+
CCCCCGGGGGGDGGGGGGGGGCCGGGGGGGGGGGGGGGGFGGDGGGGGGGGGGGGGGGGGGGGFGGGGGGG9FFGGGGGGGGGGGGGGFF8FGGGGGGGGGGGGGGGGDEFGGGDFGGGGCFDGD,FGFFFGGGFGGFGGGGGFGGC8EFGFGBGFFFGEDEFGGGGGFGD9DFEDGFCCC,3@E8@8*85@F@?5CFDGGEFEGFF5@FFF*0,);2CGBG@2(33B@G026@;CF@GGE@:?FF45@7>70316@7>(-4F.9F<018)).)652;4>691(-9;((-(,,(()06)*2
@M03364:396:000000000-C9LGT:1:1101:12881:9505 2:N:0:10
GGACTACTAGGGTTTCTAATCCCTTTCGCTACCCTAGCCTTCGTACCTCAGCGTCAGTAAATGTCCAGGAACCCGCCTTCGCCACGAGTCTTCTTCTTGATATCTACGCATTTCACTGCTACACCAAGAATTCCGGTTCCCCCTCCATTACTCCAGCCAAACAGTATCATGCGCACTCCAGAGGTTGAGCCCCTGCCTTTCACGCCCGACTTATCCGGCAGCCTACGTACCCTTTACGCCCAGTGATTCCGAACAACGCTTGAGACCTCTGTATTACCGCGGCGGCTGGCCCAGATTTTGC
+
CCCCCGGGGGGGGGGGGGGGGFGGGGGGGGGGGGGGGGGGGGGGGGGGGGGGGGGGGGGGGGGGGGGGGGGGGGGGGGGGGGGGGGGGCGGGGGGGGGGGGGGGGGGGGGGGGGGGGGGFGGGGGGGGGGGGGGGEGGGGGGGEGGG8DFGFGEGFGGGDGGBFGCFGGGGGDGFGGFGGGCGGGGC5AFGFGGGGGGGGGEGFG*<>ADBGEBC:CBGC@GFFBF@AFGFEF(;4C@GGG@FF;;CCFGD??;(4>4434?*55:C5.))..:A<>:439>>(((3-4(4:((.*16.**
@M03364:396:000000000-C9LGT:1:1101:16932:9506 2:N:0:10
GGACTACCAGGGTATCTAATCCTGTTCGCTCCCCACGCTTTCGCTCCTCAGCGTCAGTAACGGCCCAGAGACCTGCCTTCGCCATTGGTGTTCTTCCCGATATCTACACATTCCACCGTTACACCGGGAATTCCAGTCTCCCCTACCGCACTCAAGCCCGCCCGTACCCGGCGCGGATCCACCGTTAAGCGATGGACTTTCACACCGGACGCGACGAACCGCCTACGAGCCCTTTACGCCCAATAAATCCGGATAACGCTTGCACCCTACGTATTACCGCGGCTGCTGGCACGTCGTTAGC
+
CCCCCGGGFGGGGEGGGGGGGGGGGGGGGGGGGGGGGGG;FGGGCGGGGGGGGGGGGGGGGGEDGGGGFGEFGGGGGGGGGGGGE9FGEGFGGGGGFGGGGGGGGGGFGFGGEFGGGGED8FGGGGGGGGGGGGGD=FDGGGGDGGGGC?EAGFGFGGGGGG5DGGGG<E8EEGBD:BGG?FGEGG*6FF8>7EE6>CGGGFGFCBA1,70=6.?972EG>GFF20-72C>B:3?DF:GGG?BB48<)99<>BBFFF<BB?<A3CFG?1:0...4)6<:9>>>(7:02:?FFF:,08.4DF
@M03364:396:000000000-C9LGT:1:1101:15142:9507 2:N:0:10
GGACTACTGGGGTTTCTAATCCTGTTCGCTCCCCCAGCTTTCGCGCCTCAGCGTCAGTGGTGGCCCAGAAGGCCGCCTTCGCCACCGGTGTTCTTCCCGATATCTGCGCATTCCACCGCTACACCGGGAATTCCGCCTTCCCCTACCACACTCGAGCCCGCCGGTATCGGAGGCTCGCCGGGGTTGAGCCCCGGGCTTTTACCTCCGACCTAACGGGCCGCCTACGCGCGCTTTACGCCCAATGAATCCGTCTAACGCCCGCCCCCTACGTCTTACCCCCGCCGCTTGCCCGGAATTCGGC
+
CCCCCGGGGGGGGGGGGGGGGFGGGGGGGGGGGGGGGGGGGGGGGGGGGGGFGGGGGGGGGGGGGGGGGGGGGGGGGGGGGGGGGGGGGGGGGGGGFGGGGGGGGGGGGGGGGGGGGGGGGGGGGGGGGGGGGGGGGFGGGGGFGGGFGFGDGBG>FGCGGE?GGGGGGGDGFG(?EDCEGGG:CG,5;FGGGGGE3@FCC2C):>>9>C;67FE9<2CC6D(((*-)-)3(4,-:13EE*-:2*)).9<1((-)67-(((-:>G?5(422(.4657+,(46(-((,4((2:1((0)*,*)
@M03364:396:000000000-C9LGT:1:1101:23313:9515 2:N:0:10
GGACTACCGGGGTTTCTAATCCTGTTCGCTCCCCACGCTTTCGCTCCTCAGCGTCAGTAACGGCCCAGAGACCTGCCTTCGCCATTGGTGTTCTTCCCGATATCTACACATTCCACCGTTACACCGGGAATTCCAGTCTCCCCTACCGCACTCAAGCCCGCCCGTACCCGGCGCGGATCCACCGTTAAGCGATGGACTTTCACACCGGACGCGACGAACCGCCTACGAGCCCTTTACGCCCAATAAATCCGGATAACGCTTGCCCCCTACGTATTCCCGCGGCTGCTGGCCCGTCTTCCGC
+
CCCCCGGGGGGGGGGGGGGGGGGGGGGGGGGGGGGGGGGGGGGGGGGGGGGGGGGGGGGGGGGGGGGGFGGGGGGGGGGGGGGGGFGGFGGGGGGGGGGGGGGGGGGGGGGGGFFGGGGGGGGGGGGGGGGGGGGGGGGGGGGFGGGGGFG5D<FFGGGGGGDDGEGGGGGGFDFGCBGGFGGEGGB2AA?CGEG*>FGCFFGAFEBFFGFGB@G9<>GG>GFFFE<)8DBF7?FFF3;CG0<105A6@GG>:?6>FBFB?:;(7EGF61(...:).@<B24>1-1)57((-((-.)*)11
@M03364:396:000000000-C9LGT:1:1101:25256:9541 2:N:0:10
GGACTACTGGGGTTTCTAATCCTGTTTGCTCCCCACGCTTTCGAGCCTCAGCGTCAGTTACAGTCCAGAGAATCGCCTTCGCCACTGGTGTTCTTCCTAATCTCTACGCATTTCACCGCTACACTAGGAATTCCATTCTCCTCTCCTGCACTCTAGACTTCCAGTTTGAAATGCAGCACCCAAGTTGAGCCCGGGTATTTCACATCTCACTTAACAGTCCGCCTACGCTCCCTTTACGCCCAGTAAATCCGGACAACGCTCGCCACCTACGTATTACCGCGGCTGCCGGCACGTAGTTCGC
+
CCCCCGGGGGGGGGGGGGGGGGGGGGGGGGGGGGGGGGGGGGGGGGGGGGGGGGGGGGGGGGGGGGGGGGGGGGGGGGGGGGGGGGGGEGGGGGGGGGGGGGGGGGGGGGGGGGGGGGGGGGGGGFGG?FGGGGGGGGGGFDFDFGGGGFGFGFGFCDFGGGFGFGGGGGGGFGEFG5EGGGGDGGAEFGGGGGGEDGGGGFGFDA1AEFEG9B9;;ACG>DAF5?>:4?9BB9=*9=GCF@FFFE?EFFD9<61;A9>7;>C;CEGF?F02244)6<:>>FBB9:,(4;0(1<.)7*6CC
@M03364:396:000000000-C9LGT:1:1101:2965:9552 2:N:0:10
GGACTACTGGGGTATCTAATCCTGTTCGCTCCCCCAGCTTTCGCGCCTCAGCGTCAGTGGTGGCCCAGAAGGCCGCCTTCGCCACCGGTGTTCTTCCCGATATCTGCGCATTCCACCGCTACACCGGGAATTCCGCCTTCCCCTACCACACTCGAGCCCGCCGGTATCGGAGGCTCGCCGGGGTTGAGCCCCGGGCTTTTACCTCCGACCTACCGGGCCCCCTACTCGCGCTTTACGCCCACTACATCCGTATACCTCTCGCCTCCTCCGTATGTCCGCGGCTGCTGGCACGGAGTTCGCC
+
CCCCCGGGGCFGGCGGGGGGGGGCGGGGGGGGGGGGGGGGGGGGGGGGGGEGGECG:EFFGGDGGFFGGGGGGGCGGGGGGGGGGGGDFGGGGGGGGFGGGGGGGGGGGGG:BFGGFGGDGGGGD+@C>CFGGGFGEF+CDDFF6DF,@@C5FCC*B8DCGF4?F*A;E?E*6FBGGFEEGGC7*80.<;FGDGGD)CE+A>E9FF5(4519.)*-)3?*(90,40,)(14(,24:1:?CC(((),).8C1(4?F>*)),,3*(12*((-4(4().4*((---4:7)50(5(((-))*-5C
@M03364:396:000000000-C9LGT:1:1101:12259:9557 2:N:0:10
GGACTACAGGGGTATCTAATCCTGTTTGCTCCCCACGCTTTCGCGCCTCAGCGTCAGTTATCGTCCAGCAAGCCGCCTTCGCCACTGGTGTTCCTCCTAATATCTACGCATTTCACCGCTACACTAGGAATTCCGCTTGCCTCTCCGACACTCAAGGGATACAGTTTTGAGAGCAGTTCCGGGGTTGAGCCCCGGGATTTCACTCCCAACTTGCATCTCCGCCTACACGCCCTTTACACCCAGTAAATCCGGACACCGCTTGCCACCTACGTCTTCCCGCGGCTGCTGGCCCGTAGTTAGC
+
CCCCCGGGGGGGGGGGGGGGGGGGGGGGGGGGGGGGGGGGGGGGGGGGGGGGGGGGGFGGGGGGGGGGGGGGGGGGGGGGGGGGGGGGFFCCEGGGGGGCFGGGGGGGGGGGGGGGGGGGGGGGGGGGGFGGGGGE>FFGGGGFGGG6CDGED:FFDG?FDFFGGGGGGGG6AFBDFFGGEEDEGGGFFFGGGGGGGGGGF*C4:;FD@DDFCF@5>4EG;DFFDC@A;GF;>?44A>GGGFFF@996=GGB69((.4>F:?C(:EFB>F8:(4()5;?FF(-(-82>?<014;1)0*)20
@M03364:396:000000000-C9LGT:1:1101:12787:9581 2:N:0:10
GGACTACAAGGGTTTCTAATCCTGTTTGCTCCCCACGCTTTCGCGCCTCAGCGTCAGTTACTGTCCAGCAATCCGCCTTCGCCACTGGTGTTCCTCCGTATATCTACGCATTTCACCGCTACACACGGAATTCCGATTGCCTCTCCAGCACTCAAGAACTACAGTTTCAAATGCAGGCCATGGGTTGAGCCCATGGTTTTCACATCTGACTTGCAGTCCCGCCTACACGCCCTTTACACCCAATAAATCCGGATAACGCTTGCCACCTACGTATTCCCGCGGCTGCTGGCACGTATTTAGC
+
CCCCCGFFFG?FGCFGGGGGFGCGGGGGGGGGGGGGGGGGGGGGGGGGGGGGGGGGGGGGGGGGGGGGGGGGGGGGGGGGGGGGGGGGFEEFFGGGGGGGGGGGGGGGGGGGDGGGGGGGGGCEEEGGFGGGGGG7@:=EFGGFGGGDGFGFGFFFF,DFFGFGFG8DC8DFFGFGGECCGG?FEEF@AFFGF7CF?CGGGFGFGF9;AGF7*3>6FEGFAG>FF?(8(?6>@(;CEEFGG@6@))4?FGG0(2()049?::A?7CG::?::<A:A<F?F19>(-4)).8(58?0*//)2?
@M03364:396:000000000-C9LGT:1:1101:16760:9591 2:N:0:10
GGACTACTCGGGTTTCTAATCCTGTTCGCTCCCCCAGCTTTCGCGCCTCAGCGTCAGTGGTGGCCCAGAAGGCCGCCTTCGCCACCGGTGTTCTTCCCGATATCTGCGCATTCCACCGCTACACCGGGAATTCCGCCTTCCCCTACCCCACTCGAGCCCGCCGGTATCGGAGGCTCGCCGGGGTTGAGCCCCGGGCTTTTACCTCCGACCTAACGGGCCGCCTACGCGCGCTTTACGCCCCATGAATCCGGATACCGCCCGCCCCCCACGTATTACCCCGGCTGCGTGCACGCATTTAGCC
+
CCCCCGGGGGGGGGGGGGGGGGGGGGGGGGGGGGGGGGGGGGGGGGGGGGGGGGGGGGFGGGGGGGGGGGGGGGGGGGGGGGGGGGGGGGGGGGGFGGGGGGEGGGGGGGGGGGGGGGGGGGGGGGGGGGGGGGGGGCDGGGGFDGF,@<B@G5>?GGGGGGFGGGGGDG>EEGFGGFGCEGGEEG,5?FGGDGGGDGGG+4@:FFF64C3A8FC1C9EE>D008*45()4-2:4)42EE8:::46)-971(-:>783(123:;C:)491-,4(..)+-4((--,,-,-(.8(((.9*)29
@M03364:396:000000000-C9LGT:1:1101:13176:9612 2:N:0:10
GGACTACAGGGGTTTCTAATCCTGTTTGCTCCCCACGCTTTCGTGCCTCAGCGTCAGTCACAGGCCAGGCGGCCGCCTTCGCCACTGGTGTTCTTCCATATCTCTGCGCATTTTACCGCTACACTTGGAGTTCCACCGCCCTCTCCTGTCCTCAAGTCTGCCAGTTTCTGAATCATAACTGAGTTGGGCTCATCCCTTTGCCTTCCGACTTAACAGACCGCCTGCGCACCCTTTACGCCCAATCATTCCTTATCACGCCCGCCACCTACCTTTTACCCCTGCTCCTGGCACGTCGTTTGCC
+
CCBCC,EEGFCEF@CEE,@,C5E,;CF@<<FEFF8F@CFF8EG@AEF;F,;@F8FEFFFEGFGCFGGGFGCCFC:C7,49?FFEC<<A5?4?F99BF,C<?,,CD;F:B+FE9?,:FEGD8FE=,8EF<,FF,EF?D8=+>CD:?F,=EFGFF6+:@E,<,E5?G9CE,2D3+,3+,4,@,,A@;C,);,=78?FE3DF?,1,13;?DBG>,1;15*7;*.1,:1*.)6>;(3@3>2(/:/((().))/**..)--.4(3((*(9A*,3(.))3.-)+((-,,-4()(1()-4497))(0:
@M03364:396:000000000-C9LGT:1:1101:11971:9613 2:N:0:10
GGACTACCGGGGTTTCTAATCCTGTTCGATCCCCGCACTTTCGTGCATGAGCGTCATTTACGGCTTGGTCAGCTGCCTACGCAATCGGGGTTCTTCGTCATATCTATGCATTTCACCGCTACACGACGAATTCCGCCAACCTCAACCGCAATCAAGCCCGGCAGTATCAACGGCGGAATGGAGTTGAGCTCCACGATTTGACCGCTGACTTGCACGGCCGCCTGCGCCCCCTTTAAACCCACTAAATCCGGATAACGCTCGGAGCCTCCGTATTACCCCGGCTGCTGGCCCGGCGTTCGCC
+
CCCCCGGGGGGGGGGGGGGGGGGGGGGGGGGGGGGGGGGGGGGGGGGGGGGGGGGGGGGGGGGGGGGGGGGGGGGGGGGGGGEGGGGGGGGGGGGFGGGGGGGGGGGGGGGGGGGGGGGGGGG<CEEGEEGGGGGGGCDGDGG?DFGGGFGDGFGFGGGGGGFGGGGGGGGGFGBGG3@?GCC?CF,6;8@FDGG:<=FFCAGFGE@2?D>+60+-97EG>G??<:1)49942:)467FGE0.4/..59)7(--))04(469*(1;5389,.(().6+,(43(9()).((-22,()0)4)9
@M03364:396:000000000-C9LGT:1:1101:6171:9627 2:N:0:10
GGACTACCCGGGTATCTAATCCTGTTCGCTCCCCCAGCTTTCGCGCCTCAGCGTCAGTGGTGGCCCAGAAGGCCGCCTTCGCCACCGGTGTTCTTCCCGATATCTGCGCATTCCACCGCTACACCGGGAATTCCGCCTTCCCCTACCACACTCGAGCCCGCCGGTATCGGAGGCTCGCCGGGGTTGAGCCCCGGGCTTTTACCTCCGACCTAACGGGCCGCCTACGCCCGCTTTACGCCCAATGAATCCGCATAACGCGCGCCCCATACGTATTACCGCGGCTGCTGGCACGTATTTCGCC
+
CCCCCGGGGGGGGDGGGGGGGGGGGGGGGGGGGGGGGGGGGGGGGGGGGGGGGGGGGFGGGGGGGGGGGGGGGGGGGGGGGGGGGGGGEGGGGGGGGGGGG7CGGGGGGGGGGGGGGGGGGGGGGEGGGGGGGGGGGGCFGFGFGGGCGFGFGFGFGGGGCFFGGDGGGGGGEF;GGFGGGGGEEE,46CFGGEGG)AEGG3CAC>E6>GBE)5:9G>GG>GF(,*-)-9961?).-22C*312*6<A49*4:B)570(42>EBG*>(83<>42<F9*4(24(40)),2.4:4../7*(1>
@M03364:396:000000000-C9LGT:1:1101:16557:9634 2:N:0:10
GGACTACAAGGGTATCTAATCCTATTTGCTCCCCACGCTTTCGTGCCTCAGCGTCAGTCACAGGCCAGGCGGCCGCCTTCGCCACTGGTGTTCTTCCATATCTCTGCGCATTTTACCGCTACACATGGAGTTCCACCGCCCTCTCCTGTCCTCAAGTCTGCCAGTTTCTGAATCATAAATGAGTTGAGCCCATCCCTTTGCCTTCAGACTTAACAGACCGCCTACCCTCCCTTTACGCCCCGTAAATCCGGACAACCCTTGCCACCCACGTAATGCCCCGGCACCTGGCACGGAGTTTGCC
+
CCCCCGGGGGGGGFGGGGGGGGGFGGGGGGGGGGGGGGGGGGGGGGGGGGGGGGGGGGF9FEGGGGGGGGEGGGGGGGGGGGGGGGGGFGGGGGGGGGFGGG;FFGGGGGGGGGGFGGGGGGGGDGGGGGGGGGGGG7CFGGGFGGFGGFGFGFGFCFFAEGFGGGGGCFGCCGE?CE,@FCF;DD8:9,@7?F,=CEG7C>>9C4B74;22<F,0*:F5@G9@F*2*656(7@3)(3EG79?(8:>AFD320(..)-(437<)=E*(((-((,))40,,,4((-(,..(51(2())*)*2
@M03364:396:000000000-C9LGT:1:1101:22018:9641 2:N:0:10
GGACTACAAGGGTTTCTAATCCTGTTCGATCCCCGCACTTTCGTGCATGAGCGTCATTTACGGCTTGGTCTGCTGCCTACGCAATCGGGGTTCTTCGTCATATCTATGCATTTCACCGCTACACGACGAATTCCGCAAACCTCAACCGCAATCAAGCCCGGCAGTATCAACGGCGGAATGGAGTTGAGCTCCACGATTTGACCGCTGAATTGCAAGGCCGCCTGCGCACCCTTTAAACCCAATAAATCCGGATAACGCCCGGATCCTCCGCTTTTCCGCGGGCGCTGGCACGGCGTGAGCC
+
CCCCCGGGGGGGGFGGGGGGGGGGGGGGGGGGGGGGGGGGGGGGGGGGGGGGGGGGGGGGGGGGGGGGGGFGGGGGGGGGGG@FFGGGGGGGGGGGGGGGGGGGGGGGGGGGGGGGGGGGGGGGGEGGGGCGGGGGGFDGGFGFCFGDEE:=F@FF:FGGGGFGCGGGGGGGFGFGCBFGF+*?8CF6A9C<CEG55CGFG;BBGFE9)*.<41<3C0;C>DB<:*1)->8-.4<<<AGGE(7)165<?<)4:14<;1(49>*-7CC5(4((,,)-58423(((((-4:()43(47))(*9
@M03364:396:000000000-C9LGT:1:1101:3170:9642 2:N:0:10
GGACTACAGGGGTTTCTAATCCTATTTGCTCCCCACGCTTTCGTGCCTCAGCGTCAGTCACAGGCCAGGCGGCCGCCTTCGCCACTGGTGTTCTTCCATATCTATGCGCATTTTACCGCTACACATGGAGTTCCACCGCCCTCTCCTATCCTCAAGTATGACAGTTTCTGAATCATAAATGCGTTGTGCTCAGCCCTTTTCCTTCAGTCTTAACCTACCGACTCAGCCCCCTTTTCGCCCAATCTATCCGTATAACCCTCTCCCCCTCCGGATTGCCGCAGGTGCGTGCCGGGAAGTTGGG
+
CCCCCEFFCGCFGGDGGGGFGGGGGG<AFGGG@GG@@FGGGGGGCF@;@FC8CFGG7EFG9FF8EGGF7F7FFGGGGEC,F@C:FFGGGFEE<EFFFGFFFEE,,4ECEGGG9EF<E8@>EFDF9EC8<8FD,<:<,+08@8,;DGD,7+8;FB79@,7@,@AF=9E;,,3@9EAFCFAA:,*6@C*);;2+9251?EG7,*6::*1**40,1+,*2(,*(2(()+))/2:@;;))61?F*(6(*))))1/.1).)),,(((0(1*1(-,(-280).2((-((..,-44((((,()/*)2/
@M03364:396:000000000-C9LGT:1:1101:6333:9656 2:N:0:10
GGACTACCCGGGTTTCTAATCCTGTTCGCTCCCCCAGCTTTCGCGCCTCAGCGTCAGTGGTGGCCCAGAAGGCCGCCTTCGCCACCGGTGTTCTTCCCGATATCTGCGCATTCCACCGCTACACCGGGAATTCCGCCTTCCCCTACCACACTCGAGCCCGCCGGTATCGGAGGCTCGCCGGGGTTGAGCCCCGGGCTTTTACCTCCGACCTAACGGGCCGCCTACGCGCGCTTTACGCCCAATGAATCCGGATAACGCTCGCCCCCTACGTATGACCCCGGCTGCTGGCACGTGTTTAGCC
+
CCCCCGGGGGGGE7FGGGGGGGGGGGGGGGGGGGGGGGGGGGGGGGGGGGGGGGGGFGGGGGGGFGGGGGGGGGGGGGGGGGGGGGGGFEGGGGGGGGGGGGGGGGGGGGGGGGGGGGGGGGGGGGGGGGGGGGGGGGGGGGGFGGG6EFG=D8DEFGGGGGE@FEGGGEGGFG@GE>GGGGCCCE,4?8CDDEDECFCGGAGBGFF>FG9?2<:6C2:C>G:64*-59313:326<?GG5((59)646D74(,6<5((,23CBD*)(.-(,6(6<3*(-204(1)47<(.:.((071)27
@M03364:396:000000000-C9LGT:1:1101:18395:9657 2:N:0:10
GGACTACAAGGGTATCTAATCCTGTTTGATCCCCACGCTTTCGTGCATCAGCGTCAATCGCGGATTCGTCAGATGCCTTCGCAATCGGTGTTCTGTGTGATATCTATGCATTTCACCGCTACACCACACATTCCTCCAACGGCATCCGCATTCAAGCCCACCAGTATCAACGGCACTTTCCTCGTTAAGCGAGGACATTTCACCGCTGACTTAACAGGCCGCCTACGCACCCTTTAAACCCAATAAATCCGGATAACGCTCGCATCCCCCGTATTACCGCGGCTGCTGGCACGGATTTAGC
+
CCCCCGGGGGGGGGGGGGGGGGGGGGGGFGGGGGGGGGGGGGGFGGGGGGFGGGGG7CFCFGGE:6BFECFE<CFGGGGGGGCFCFGGFFGGGGG?EGGGGGGGFGEGGGGGGGGGGGGGGGGGFFFE:FGGGGGGG:?FE+CAGFGGGFGAGFGF9D?@EGFGGFGGDGFCBGFGGFAFG7<FFF*8@F?*;CEC>FGGGFGB5?>BBGFGE8<?F(AC:DB<;97B;GFFFFF)65FGGFB:?8>AFFGBF61>FBF?812(1:<(:>4412:AFG6>;>FF90248:72:94))/6?>
@M03364:396:000000000-C9LGT:1:1101:25600:9679 2:N:0:10
GGACTACACGGGTATCTAATCCTGTTCGCTCCCCACGCTTTCGCTCCTCAGCGTCAGTAACGGCCCAGAGACCTGCCTTCGCCATTGGTGTTCTTCCCGATATCTACACATTCCACCGTTACACCGGGAATTCCAGTCTCCCCTACCGCACTCAAGCCCGCCCGTACCCGGCGCGGATCCACCGTTCAGCGATGGACTTTCACACCGGACGCGACGAACCGCCTACGAGCCCTTTCCGCCCAATAAATCCGGATCACGCTTGCACCCTACGTATTACCGCGGCTGCTGGCCCGTCGTTCGC
+
CCCCCGGGGGGGGGGGGGGGGGGFGGGGGGGGGGGGGGGGGGGGGGGGGGGGGGGGGFGGGGGGGGGGGGGGGGGGGGGGGGGEGGGGGGGGGGGFGGGGGFGGGGGGGGGGGGGGGGGG6FGGGEGGEGGGGGGCFGFGGGGFGGGGGFGFGFGFGGGGGGFGGGGGGGGGFGFG5BGGFCFBCC,5ACC<FGGCFDFGGFGFGFFB2C>GF):;<6EC9DF((;<7:DFF?:?)68CGD60:6)<>FGGFB?(:FF0(-(;<GFG?18248AF94A?B00>9BBF:::2(29()0.(/1
@M03364:396:000000000-C9LGT:1:1101:25561:9689 2:N:0:10
GGACTACCAGGGTTTCTAATCCTGTTCGCTCCCCACGCTTTCGCTCCTCAGCGTCAGTAACGGCCCAGAGACCTGCCTTCGCCACCGGTGTTCTTCCCGATATCTGCGCATTCCACCGCTACACCGGGAATTCCGCCTTCCCCTACCACACTCGAGCCCGCCGGTATCGGAGGCTCGCCGGGGTTGCGCCCCGGGCTTTTACCTCCGACCTAACGGGCCGCCTACTCGCGCTTTACGCCCAACGAATCCGTAAAACGCTCGCCCCCTACGTAATCTCCCCGCCGCTTGCCCGGCTTGTCGC
+
CCCCCGGGGGGGGGGGGGFFGGGGGGGGGGGGGGGGGGGGGGGGGGGGGGGGGGGGGGGEGGGGGGGGFGGGGGGGGGGGGGGGGGGGFGGGGGGGGGGGGGGGDGGGGGGGGGGGGGGGGGGGGGGG:FGGGGFGGDCGGGGFCFG,>AGFGDCDCGGEGGFDGEGGGGGGEG=GEFGG=ED7EGC:BECDGGDCDGFGF<C4CF>03C>92814CBCE0D:2(3,04/3-40664?CE58(-8(48FGC2((-5>6487BE<D890318)(4))6+(,-((-(,-4:(4?0((07))*1
@M03364:396:000000000-C9LGT:1:1101:18574:9697 2:N:0:10
GGACTACTCGGGTTTCTAATCCTGTTCGATCCCCGCACTTTCGTGCATGAGCGTCATTTACGGCTTGGTCAGCTGCCTCCCGTAGGAGTATCAGTG
+
CCCCCGGGGGGGGGGGGGGGGGGGGGGGGGGGGGGGGGGGGGGGGGGGGGGGGGGGGGGGGGGGGGGGFGGGGGGGGGGGGG<:FGGFGGGGGGGG
@M03364:396:000000000-C9LGT:1:1101:25027:9703 2:N:0:10
GGACTACAGGGGTATCTAATCCTGTTCGCTCCCCCAGCTTTCGCGCCTCAGCGTCAGTGGTGGCCCAGAAGGCCGCCTTCGCCACCGGTGTTCTTCCCGATATCTGCGCATTCCACCGCTACACCGGGAATTCCGCCTTCCCCTACCACACTCGAGCCCGCCGGTATCGGAGGCTCGCCGGGGTTGAGCCCCGGGCTTTTACCTCCGACCTAACGGGCCGCCTACGCGCGCTTTACGCCCAGTACATCCGCACACCGCTTGCCACCTACGTCTTACCCCGGCTGCTTGCACGTACTTCGCC
+
CCCCCGGGGGGGGGGGGGGGGGGFGGGGGGGGGGGGGGGGGGGGGGGGGGGGGGGGGGGGFFGGGGGGGGGGGGGGGGGGGGGGGGGGFDGGGGGGGGGDGGGGGGGGGGGGGGGGGGGGGGGGGGGGGGGGGGGGGGGGGGGFDGG?FFGFGFGBEGGGGGA7FDGGGGDGDGDGGFGGED<<CE,5:CFGGGGGGGGG74C4:>B09DBF)5*->6EE>D088*47>)2-13)5::5?*,:<*64>FD*(-48()4184<E->EF(537(.865:+,461,340-5:)5<6((09F0<D
@M03364:396:000000000-C9LGT:1:1101:3602:9724 2:N:0:10
GGACTACTGGGGTTTCTAATCCTGTTCGCTCCCCACGCTTTCGCTCCTCAGCGTCAGTAACGGCCCAGAGACCTGCCTTCGCCATTGGTGTTCTTCCCGATATCTACACATTCCACCGTTACACCGGGAATTCCAGTCTCCCCTACCGCACTCAAGCCCGCCCGTACCCGGCGCGGATCCACCGTTAAGCGATGGACTTTCACACCGGACGGCACGAACCGCCTACGAGCCCTTTACGCCCAATAAATCCGGATAACGCTTGCACCCTACGTATTACCGCGGCTGCCTGCACGGAGTCGGC
+
[truncated: 54,298,397 more chars]
