# Supplementary material for: Characterization of the bacterial microbiota composition and evolution at different intestinal tract in wild pigs (Sus scrofa ussuricus)
Source: PeerJ. 2020 May 26;8:e9124. doi: 10.7717/peerj.9124 (PMC7258971; doi:10.7717/peerj.9124)
Supplement: Supplemental Information 21 [file peerj-08-9124-s030.gz › D19AH660-Y7CE4_R1.fq]

@M03364:396:000000000-C9LGT:1:1101:13288:1186 1:N:0:10
GTGCCAGCCGCCGCGGTAATACAGAGGGTGCAAGCGTTAATCGGAATTACTGGGCGTAAAGCGCGCGTAGGTGGTTTGTTAAGTTGAATGTGAAATCCCCGGGCTCAACCTGGGAACTGCATCCCAAACTGGCAAGCTAGAGTATGGTAGAGGGTAGTGGAATTTCCTGTGTAGCGGTGAAATGCGTAGATATAGGAAGGAACACCAGTGGCGAAGGCGACCACCTGGACTAATACTGACACTGAGGTGCGAAAGCGTGGGGAGCAAACAGGATTAGATACCCTTGTAGTCC
+
GGGGGGGGGGGGGGGGGGGGGGGGGGGGGGGGGGGGGGGGGGGGGGGGGGGGGGGGGGGGGGGGGGGGGGGGGGGGGGGGGFGGGGGGGGGGGGGGGGGGGGGGGGGGGGGGGFFFGGGG9DF,,BFGB,C>B,,DDFDG9BFFCFCGGGCFFGGGGFGGGGGGFGGGGFGFGGGGGGGGGGGGGGFEEGGCFGGGGGGGGGGGGGGGGGGGGGGGGGGGGGGGGGGGGGGFGGE<@FGGGGGGFGGGGGGGGGGGGCGEGGGGGGGGGGGGFFGFGGGGFFGGDFGFGFFG
@M03364:396:000000000-C9LGT:1:1101:14128:1197 1:N:0:10
ACTCCTACGGGAGGCAGCAGTGAGGAATATTGGTCAATGGGCGAGAGCCTGAACCAGCCAAGTCGCGTGAGGGAAGACGGTCCTACGGATTGTAAACCTCTTTTGTCGGGGAGTAATAGGCGGTACGTGACCAACTGTGAGAGTACCCGAAGCAAAAGCATCGGCTAACTCCGTGCCAGCAGCCGCGGTAATACGGAGGATGCGAGCGTTATCCGGAATGATTGGGCGTAAAGGGTGCGCAGGCGGCTGTGCAAGTCTGAAGTAAAAGGGACCGGCTCAACCGGTTCAGGCTTT
+
GGGGGGGGGGGGGGGGGGGGFFGGGGGGGGGGGGGGGGGGGGGGEGGGGGGGGGGGGGGGGGGGGGGGGGGGGGFFGGGGGGGGGFGGGGGGGGGGGFFGGGF9FFFEGGGGGC=F9AA,4+@+8CFF8,@:,,3BFFGAGGCFFFCFEG+>*@FG8EFFGGEGGGGGGFFBFGFEGGGGGGGGGGGGGG@EGGGGGEGGGGGGGGGGGGGGG7EGGEGG@FDC8C:EEGG5CCEFGGEGGEEGGGGDG=CEF?FGGFGEFEFDGGCGG3CCCEEG)>EGFFGGGGDFGFFF46
@M03364:396:000000000-C9LGT:1:1101:15058:1203 1:N:0:10
ACTCCTACGGGAGGCAGCAGTAGGGAATTTTCGTCAATGGGCGCAAGCCTGAACGAGCAATGCCGCGTGGGTGAAGACGGTCTTCGGATTGTAAAGCCCTGTTGCCGGGGACAAAGGACAGACAGAGTGGACAGCTGACTGATTGATGGTACACGGCCAGAAAGCCACGGCTAACTACGTGCCAGCAGCCGCGGTAATACGTAGGTGGCGAGCGTTATCCGGATTTATTGGGCGTAAAGGGCTCGTAGGCGGTTCGTCGCGTCCGGTGTGAAAGTCCAACGCTTAACGGTGGA
+
GGGGGGGGGGGGGGGGGGGGGGGGGGGGGGGGGGGGGGGGGGGGGGGGGGGGGGGGGGGGGGGGGGGGGGGGGGDGGGGGEGDGFGGGEEGGGGGCFGGGGFG9FFG@FGGGGF<,,:B,+-:,,>DF=+C3,+BFB>D,@,EF9,@FGFFF9F++3>FFFCFFG:FE@*>**7:<FGGGGGGGGGGGG,=CFCFGGCGGGCCFFGGFFEEGGDEGDGFGDGCC5@9CF7CFFGCECFGGDEGGGCGGCGEE8EEEGGGGGC)>EG:>CGCF7<<CDF+9>EEGDG75C5555
@M03364:396:000000000-C9LGT:1:1101:22877:1204 1:N:0:10
ACTCCTACGGGAGGCAGCAGTGGGGAATATTGCACAATGGGCGCAAGCCTGATGCAGCGACGCCGCGTGCGGGATGGAGGCCTTCGGGTTGTAAACCGCTTTTGTTCGAGGGCAAGGCACGGTTACGGAACTGGGGTGTGGATTGTTCGAATAAGCACCGGCTAACTACGTGCCAGCAGCCGCGGTAATACGTAGGGTGCAAGCGTTATCCGGATTTATTGGGCGTAAAGGGCTAGTACGCGGTTCGTCGCGTCCTGTGTGAAAGTACATCGCTCAACGGTGGATTCGCGCCGG
+
GDGGF,FGGFFCEGEEGGFFGFFGDGGG@CEEFGGGFDFGGGE+FC7DGGGGGGGF9F++@FEGFEFEGG7:C+@FG,=FE7FEDGGDDE7?FF<FG+=FGBFC3B5+:>>FGGDD7+>,@++++:@C+**8,,,5*5*>>,3,3?DC:F,,*83,,33<=FE7:,7?<1=:C:FFCF:2C:@8::8;+0<>0,*280;8<<@ECG8;8C<C:*2/+3<@?@>CE88:8<C=8***00+2:CGG57:**:8=:/:*:2<?F<*++2+22*<75:*)*9:50):77DFF3>>797
@M03364:396:000000000-C9LGT:1:1101:16637:1222 1:N:0:10
ACTCCTACGGGAGGCAGCAGTAGGGAATTTTCGTCAATGGGCGCAAGCCTGAACGAGCAATGCCGCGTGGGTGAAGACGGTCTTCGGATTGTAAAGCCCTGTTGCCGGGGACAAAGGACAGCCCGAGTGTAAAGCTGACTGTTTGATGGTACCCGGCCAGAAAGCCACGGCTAACTACGTGCCAGCAGCCGCGGTAATACGTAGGTGGCAAGCGTTATCCGGAATGATTGGGCGTAAAGGGTGCGCAGGCGGCTGTGCAAGTCTGAAGTAAAAGGGACCGGCTCAACCGGTTC
+
GGGGGGGGGEGGGGGGGGGGGGGGGGGGGGGGGGGGGGGGGGGGGGGGGGGGGGGGGGGGGGGGGGGGGGGGGGGGGGGGFGGGGGGGGGGGGGGGGGGGGGGGGCE:FGGGGGFGGGF?<9B++8CD3393,3>FGGGGF>FFE9,3FFFF,>CFGGGGGGGGGGGGG*>FGGGGGGGGGGGGGGGGF>FEGGGGGGGGFGGGGGGGGGGGGGGGEFGEGGEGGGGGGGGGGDEEGCFFGGGGGGGGGGGGGGGGGGGGGFF?E:A77CCDGFGCDFGD>D7CCCGFC:D<<
@M03364:396:000000000-C9LGT:1:1101:22071:1231 1:N:0:10
ACCCTACGGGAGGCAGCAGTAGGGAATCTTCCACAATGGACGCAAGTCTGATGGAGCAACGCCGCGTGAGTGAAGAAGGTTTTCGGATCGTAAAGCTCTGTTGTTGGTGAAGAAGGTTAGAGGTTGTAGCTTACCTTTATTTGACGGTAATCAACCAGAAAGTCACGGCTAACTACGTGCCAGCAGCCGCGGTAATACGTAGGTGGCAAGCGTTGTCCGGAATCATTGGGCGTAAAGAGTTCGTAGGTGGCACGTTAAGTCTGGTGTTAAATGCAGAAGCTCAACTTCTGTTCG
+
GGFGEFGGGGDGGGGGGGGEFFGGGGGFFGDGEFFGGDGFFGGGGEFGGGFFFGGGGGGGGGGEGGGG7:FFFGAFG8FFFFGGGECFCCGFGGGF9FFFGGF=FEG+=BFCFF,4,85:E-EF,4CB,,5,,5,C?FFCDFGFF7:FFB,@<C<,BF8FAFEFGGGEB+*@BFFFE<FFCF<FFFE>F>C8F:BCF9F:BFE,2<FBC:BEEF:CFGGGCCEE9<,<CFFGC88CFGGGGFGG6AEF?EEFGE*:FGG?+07?<CE*:CFGGF?CGGG:4?96CCCFFFF*27
@M03364:396:000000000-C9LGT:1:1101:15374:1237 1:N:0:10
ACTCCTACGGGAGGCAGCAGTGAGGAATATTGGTCAATGGGCGGTAGCCTGAACCAGCCAAGTCGCGTGAGGGATGACGGCCCTACGGGTTGTAAACCTCTTTTACAAGGGAATAAAGATGGGGTCGTAACCCCAGTTGCATGTACCTTGTGAATAAGCATCGGCTAACTCCGTGCCAGCAGCCGCGGTAATACGGAGGATGCGAGCGTTATCCGGATTCATTGGGTTTAAAGGGTGCGTAGGTGGCCGATTAAGTCAGCGGTGAAAGTCAGTGGCTCAACCATTGAATTGCCG
+
GGGGGGGGGGGGGGGGGGGGGGGGGGGGGGGGGGGGGGGGGGGGGGGGGGGGGGGGGGGGGGGGGGGGGGGGGGGGGGGGGGGGGGGGGGGGGGGGGGGGGGGGGGG9FGGFGGGGGGFGF9DB+8FC,:@:,8+BFFGGGGGFFGGGGGGG9FGGGGGGGGGGGGGGGEFGGGGGGGGGGGGGGGGGGDGGGGGGGGGGGGGGDGGGGGGGGGGGEGEGGGGGGGCCEFFGGGGGGGGGEGEGFFGGGGGGGGGGGGGFGGCEFGGGGGGGGGGGGGGFFFGGGGGFGFFGGC
@M03364:396:000000000-C9LGT:1:1101:12680:1258 1:N:0:10
ACTCCTACGGGAGGCAGCAGTGGGGAATATTGGGCAATGGGGGAAACCCTGACCCAGCAACGCCGCGTGAAGGAAGAAGGCCTTCGGGTTGTAAACTTCTTTTACCAGGGACGAAGGACGTGACGGTAACTGCAGAAAAAGCAACGGCTAACTACGTGCCAGCAGCCGCGGTAATACGTAGGTTGCAAGCGTTGTCCGGATTTACTGGGTGTAAAGGGCGTGTAGGCGGAGATGCAAGTTGGGAGTGAAATCCCGGGGCTCAACCCCGGAACTGCTTTCAAAACTGTATCCCTT
+
GGGGGGGGGGGGGGGGGGGGGGGGGGGGGGGGGGGGGGGGGGGGGGGGGGGGGGGGGGGGGGGGGGGGGGGGGGGGGGGGGGGGGGGGGGGGGGGGGGGGGGGGGGGGGGGGGGGGDCFCG7F78@FG+,9<:,,,@BFGEGGGG:CEGF>F;FGGGGGGGGGGGGGGGCCGGGGGGGGGGGCGGGGGGGGGGGGGGGGGGGGGGGGGGGGGGGGGGGGG=EGGGGGGGGGDFGGGGGGGGGGGGGGGGGGGFGGGGGGGGGGGGGGGGGGGGGGGFGGGFFGGGGGFGFFGGD
@M03364:396:000000000-C9LGT:1:1101:15826:1272 1:N:0:10
ACTCCTACGGGAGGCAGCAGTGGGGAATATTGCACAATGGGCGCAAGCCTGATGCAGCGACGCCGCGTGCGGGATGGAGGCCTTCGGGTTGTAAACCGCTTTTGTTCAAGGGCAAGACACGGTTACGGGAGTAAGAAGTGGAGTGTTCGAATGAGCACCGGCTAACTACATGCCAGCAGCGGCGGTAATACGTAGGGTGCAAGCGTTATCCGGATTTATTGGGCGTAAAGGGCGCGTAGGCGGTTCGTCGCGTCCGGTGTGAAAGTCCATCGCTTAACGGTGGATCCGCGCCGG
+
GGGGGGGGGGGGGGGGGGGGGGGGGGGGGGGGGGGGGGGGGFGGGECGGGGGGGGGGGGGGGFGFGGGGGGGGGCFBEFEEFGGGGG=FFGGGGGGF7FGGGGFF,?,@C>CCDF<,3BACFF>+@7:++833,,,7@38,,,6,@,@F,B:,>?FCFFE:<<1,?,<<8=,?FGF>FFF*=FEE5:8C9:;0,;C5FCEFFC*A8C8C<7CG8*::2<C?FEEG8*;19C?E*:>8?EE?EE*/:ECECCCC5>1>**:8+0+<*<7*:@*57=CFGC3)<E3DC4)>)579C
@M03364:396:000000000-C9LGT:1:1101:11547:1314 1:N:0:10
CTCCTACGGAGGCAGCAGTGGGGGATATTGCACAATGGGCGCAAGCCTGATGCCGCGACGCCGCGTGCGGGGGGGAGGCCTTCTGGTTGTAAACCGCTTTTGTTCAAGGGCAAGGGAGGTCTTCAGGCCTGTACCTGGGGTAGTACGAATAAGCACCGGCTAACTACGTGCCAGCAGCCGCGGTAATACGTAGGGTGCAAGCGTTATCCGGATGTATTGGGCGTGAAGGGCTCGTAGGCGGTTCGTCGCGTCCGGTGTGAAAGTCCATCGCTTGACGGTGGATCAGCGCCGGGG
+
9,;FC@;8B8C@8-8666<E-EG++8FGE-<;FED,,,C-FF:C6,CCC,,,C,7+@@@+>4>FFCF+FFG++*2**///<@@,0A,0+12<A,,:C*:CFE;,<9A7CG*/1+A*/::**-,,30<*+,23,0,2+;**2*2+++2;*8*30,<@8*1CC2+<+<+;@6CF0+1**;8*5CCEG5C+2:++*;C*8?F@EFG1;CFG7CDC*/3:E7:<CGGE*/228;?**:28;EE==/::C**2/?EC87?57:59<+:CCDG*:7C*9*:C5CCD:50**0*<D5>C<)
@M03364:396:000000000-C9LGT:1:1101:11712:1316 1:N:0:10
ACTCCTACGGGAGGCAGCAGTAGGGAATTTTCGTCAATGGGCGCAAGCCTGAACGAGCAATGCCGCGTGGGTGAAGACGGTCTTCGGATTGTAAAGCCCTGTTGCCGGGGACAAAGGACAGCCCGAGTGGAAAGCTGACTGTTTGATGGTACCCGGCCAGAAAGCCACGGCTAACTACGTGCCAGCAGCCGCGGTAATACGTAGGTGGCAAGCGTTATCCGGAATGATTGGGCGTAAAGGGTGCGCAGGCGGCTGTGCAAGTCTGAAGTAAAAGGGACCGGCTCAACCGGTTCC
+
GGGGGGGGGGGGGGGGGGGGGGGGGGGGGGGGGGGGGGGGGGGGGGGGGGGGGGGGGGGGGGGGGGGGGGGGGGGGGGEGGGGGGGGGGGGGGGGCGFGGGGGGGFGCGGGDGGGG8DF,AFG7+@F<::C,:3<3@D@AFFFGGFFFGGFG=FEFGDGFFFDFGFCGGEGGGGGGGGGGGGGGFFGGFGEGGFEGGGGGG:FGGGFGGGGCGGGGGGGGGGGDGGCGFGGGGG8CEDFGGGGGGGGGDCEGGGE:CFGGGGGGGGGFDGGGGGGGGGGGFFEGGGGF5@5<5*
@M03364:396:000000000-C9LGT:1:1101:21822:1328 1:N:0:10
ACTCCTACGGGAGGCAGCAGTGGGGAATATTGCACAATGGGCGCAAGCCTGATGCAGCGACGCCGCGTGCGGGATGGAGGCCTTCGGGTTGTAAACCGCTTTTGTTCAAGGGCACGGCGGGTCTTCGGACCCGTTGAGTGGATTGTTCGAATAAGCACCGGCTAACTACGTGCCAGCAGCCGCGGTAATACGTAGGGTGCAAGCGTTATCCGGATTTATTGGGCGTAAAGGGCTCGTAGGCGGTTCGTCGCGTCCGGTGTGAAAGTCCATCGCTTAACGGTGGATCCGCGCCGG
+
GGGGGGGGGGGGGGGGGGGGGGGGGGGGGGGGGGGGGGGGGGGGGGGGGGGGGGGGGGGGGGGGGGGGGGGGGGDGGGGGGGGGGGGGGGGGGGGGGGGGGGFDGGGGGGGGGG+B+@F+>>F<DFFG+4<+*8,8<CCCFFFGGECFGFCGCFGGGGGGGGGGGGFGG*2;EFFCFGGGGGG>EGGGGGCG6<FGG8EGGGGGGGGGGGGGGGCCF7CGGGGGGCCCFGGGGFGGEGGGGGGGGGGGEEGDEEGGGEGGGGGGGGGGFGGGGEFDFGEG))CFFGG>GF>DCD
@M03364:396:000000000-C9LGT:1:1101:8714:1343 1:N:0:10
ACTCCTACGGGAGGCAGCAGTGAGGAATATTGGTCAATGGACGGAAGTCTGAACCAGCCATGCCGCGTGAAGGAATAAGGCCCTATGGGTCGTAAACTTCTTTTGTGGTGGAGCAATAAGATCTACGCGGAGGTCGATGAGAGTACATCACGAATAAGCATCGGCTAACTCCGTGCCAGCAGCCGCGGTAATACGGAGGATGCAAGCGTTATCCGGAATTATTGGGTTTAAAGGGTGCGTAGGCTGTTTTGCAAGTCAGGGGTGAAAGCCCGGAGCTCAACTCCGGAACTGCCT
+
GGGGGGGGGGGGDECGGGGGGGGGFGGGGGGGGGGGGGGGGGGGGGGGGGGGGGGGGGGGGGGGEGGGGGGGGGGGGGGGGGGGGGGDFGGGGG@FGGGGGGGGGGG@FGGCFG7AFFEGD5C55AFF4+863+3++CFE,38@FFFDEGGD<CFGGDFDCF:CGGGF@>EGGGGGGGGGGGGGGGDEGCFFGGCGGCFEFFGGGGFFGGGGFFEGEGFG7EA?GGGGGGFGCGGGCGGGEGDGGFFFGGFFF?FGGGGGCDGGGGG><7@DD=EGGCFG4/CDGGGEGFFDG6
@M03364:396:000000000-C9LGT:1:1101:9948:1344 1:N:0:10
ACTCCTACGGGAGGCAGCAGTGGGGAATATTGCACAATGGGCGCAAGCCTGATGCAGCGACGCCGCGTGCGGGATGGAGGCCTTCGGGTTGTAAACCGCTTTTGTTCAAGGGCAAGTCGAGACTACGGAACCGATGAGTGGCTTGTTCGAATAAGCACCGGCTAACTACGTGCCAGCAGCCGCGGTAATACGTAGGGTGCAAGCGTTATCCGGATTTATTGGGCGTAAAGGGCTCGTAGGCGGTTCGTCGCGTCCGGTGTGAAAGTCCATCGCTTAACGGTGGATCCGCGCCGG
+
GGGGGGGGGGGGGGGGGGGGGGGGGGEDGGGEGGGGGGGGGGGGGGGGGGGGGGGEFGGGGGGGCGGGGCEGGGGGGDGGEFGGFFGGGGGGGCEFGGGDGGGFGGGGFDGGGGGG,CF+@->:,@FC+8@++*3@FGGF:*@>*>BA@FGGFFFE@<<:*<F@CACFF**<<EFFCFGGGGGD@E5EDG?8CGGGGGGCGGGGGGGGGGGGGGG*<E7:<6CGEE8CGGGGGGEGGGGEGGGE5E5/;58EEG8CD8:AEC0CF7EC:CFGD=55:FGGE3=*2>*<C:B97D
@M03364:396:000000000-C9LGT:1:1101:17994:1413 1:N:0:10
ACTCCTACGGGAGGCAGCAGTGGGGAATATTGCACAATGGGCGCAAGCCTGATGCAGCGACGCCGCGTGCGGGATGGAGGCCTTCGGGTTGTAAACCGCTTTTGTTCGAGGGCAAGGCGGGACTACGGGTCCGTTGAGTGGAGTGTTCGAATGAGCACCGGCTAACTACGTGCCAGCAGCCGCGGTAAGACGTAGGGTGCAAGCGTTATCCGGATTTATTGGGCGTGAAGGGCTCGTAGGCGGTTCGTCGCGTCCGGTGTGAAAGTCCATCGCTTAACGGTGGATCCGCGCCGG
+
GGGGGGGGG@FGGGGGGGGGGGGGGGGGGGGGGGGGGGGGGGGGDGGGGGGGGGGGGGGGGGGGGGGGGGGGGGEGCFGGGGGGGFGGGGG=EFGCGGGGGGG,B,C+BFGGGGG<+3@+C*C>,?FF555348,8=C3CC8,,33<?E<2<8?FFGF*=7BF<,FFGG*CCGCCGGFFCFGDEG*:E+3<CFGGGG8E>GGGGGGGD>9FGGCEE+CFG9F5FE**;CFFC/*8?EEEECEE/2:8CC8CC8C>CGC5*;+*+<:?D:*<DD5**0:C3>:CF=67@GEECDG
@M03364:396:000000000-C9LGT:1:1101:23048:1418 1:N:0:10
ACTCCTACGGGAGGCAGCAGTGGGGAATATTGCACAATGGGCGCAAGCCTGATGCAGCGACGCCGCGTGCGGGATGGAGGCCTTCGGGTTGTAAACCGCTTTTGTTCAAGGGCATGGCACGTTTTCGGTCGTGTTAAGTGAATTGTTCGAATAAGCAACGGCTAACTACTTGCCAGCAGCCGCGGAAATACGTAGGGTGCAAGCGTTATCCGGATTTATTGGGCGTTAAGGGCTCGTAGGCGGTTCGTCGCGTCCGGTGTGAAAGTCCATCGCTTAACGGTGGATCCGCGCC
+
GDGGG9FFEDGGEGDEEGGGGGGGGEFCEFGGGGGGGGGCGGGCEFGDDFFECGGGGG:FGGGGGDGCE@FEC7@FDCFG7C?FGGGGFGGGGGGGGCFCCCFAD,E?AFEEGF,3,,:,8-BBF=FG@3C@33,,73,,,,,@33;B7D>BFGGGC,>>*1=:FGFE,86,7F9,<:CCFGG:**=F90C@<AFG5;CEGGG*A8E>89FE>>;C6:CFFGECE**;;<C8>CCC8C>;CE52:C?EEGCE8EEE3?5C>E77CCCCC7CDGF=7?FECE359CDCFFE@C
@M03364:396:000000000-C9LGT:1:1101:17030:1464 1:N:0:10
ACTCCTACGGGAGGCAGCAGTAGGGAATTTTCGTCAATGGGCGCAAGCCTGAACGAGCAATGCCGCGTGGGTGAAGACGGTCTTCGGATTGTAAAGCCCTGTTGCCGGGGACAAAGGACAGCCTGAGTGTATAGCTGACTGTTTGCTGGTACCCGGCCAGAAAGCCACGGCTAACTACGTGCCAGCAGCCGCGGTAATACGTAGGTGGCAAGCGTTATCCGGAATGATTGGGCGTAAAGGGTGCGCAGGCGGCTGTGCAAGTCTGAAGTAAAAGGGACCGGCTCAACCGGTTC
+
GGGGGGGGGGGGGGGGGGGGGGGGGGGGGGGGGGGGGGGGGGGGGGGGGGGGGGGGGGGGGGGGGGGGGGGGGGGGGGGGGGGGGGGGGFGGGGGGGGGGGGGGFGGGGGGDGGGF,>B8:-B,:BFF:<9,8<C<<D=,E,@@F,<>CFGGFGGDG>FFFGGGEGGGG*:FFGGGGGGGGGGGGGGGGGGGGGEEFGGGGGGGGGGGGGGGCEEGEGGGGGGGGFCGGGGGGGEGGGGGGCGGGGGGGGGGGGGGGGGGFCCFF*<CDF7>FGEGGGDDEF*9DFF>DEBD5
@M03364:396:000000000-C9LGT:1:1101:12440:1481 1:N:0:10
ACTCCTACGGGAGGCAGCAGTGGGGAATATTGCATAATGGGCGCAAGCCTGATGCAGCGACGCCGCGTGCGGGATGGAGGCCTTCGGGTTGTAAACCGCTTTTGTTCAAGGGCAAGGCGGGTCCTCGGGTCCGTTGAGTGGATTGTTCGAATAAGCACCGGCTAACTACGTGCCAGCAGCCGCGGTAATACGTAGGGTGCAAGCGTTATCCGGATTTATTGGGCGTAAAGGGCTCGTAGGCGGTTCGTCGCGTCCGGTGTGAAAGTCCATCGCTTAACGGTGGATCCGCGCCGG
+
GGGGGGGGGGGGGGGGGGGGGGGGGGGGGGGGGGDGGGGGFGGGGGGGGGGGGGGGGGGGGGGGGGGGGGGGGGGGGGGGGGGGGGEGGGGGGGGGGGGGGGGGGDEDDFEDGGF73DF+*@C3,FGG@,58*,,1*?<<:?<:<FGGGGGG=FGFC@EE7FFGGFFGG83<CCEECGGGFGDDG8CGCGGGGG5CEGGGGG@FGGGGG?FCGEGGGCFGGGFGE:8C@FFGGCGEEGGGFEGEEDGGGDGGG5CEG8578@CFFCFCDFD59CCGGC*)8>EFFDCFGF:D)9
@M03364:396:000000000-C9LGT:1:1101:14445:1486 1:N:0:10
ACTCCTACGGGAGGCAGCAGTGGGGAATATTGGGCAATGGGCGAAAGCCTGACCCAGCAACGCCGCGTGGAGGAAGAAGGTTTTCGGATCGTAAACTCCTGTCCTCAGGGAAGAGAAGGAACCGGTACCAGTGGCGGAAGCCCCAGCTAACTACGTGCCAGCAGCCGCGGGAATACGTAGGGGGCAAGCGTTGTCCGGAATGATTGGGCGTAAAGCGAGCGCAGGCGGAAAAATAAGTCTAATGTGAAAGCCCTCGGCTTAACCGAGGAACTGCATCGGAAACTGTTTTTCTTG
+
FGGGGGGGGGGGGGGGGGGGGGGGGGGGGGGGGFGGGGGGGGGGGGGGGGGGGGGGGGGGGGGGGGGGGDCFGGGGGGGGFEGGGGGGGGGGGGGGGEFFGGGFF9FFFGGEFF,4,,33,-B+8CE@B,@,:3++5>FCF<>F7*3@,EFC=C7DB7F@CGFFE@F<:**=FGGAF:<FEGDF>EC@CCCCECEGEG5>F?9EFFGGFG>5;A7EGDCEEEGGG*2:/1*2*;CF93<+0:CG++0<FF6EGGGC*/CGFGF7>DEDCDCCDE9>F<G7;DC7C:D*07<**:
@M03364:396:000000000-C9LGT:1:1101:15739:1518 1:N:0:10
ACTCCTACGGGAGGCAGCAGTAGGGAATTTTCGTCAATGGGCGCAAGCCTGAACGAGCAATGCCGCGTGGGTGAAGACGGTCTTCGGATTGTAAAGCCCTGTTGCCGGGGACAAAGGACAGCTAGAGTGTACAGCAGACTGTTTGATGGTACCCGGCCAGAAAGCCACGGCTAACTACGTGCCAGCAGCCGCGGTAATACGTAGGTGGCAAGCGTTATCCGGAATGATTGGGCGTAAAGGGTGCGCAGGCGGCTGTGCAAGTCTGAAGTAAAAGGGACCGGCTCAACCGGTTC
+
GGGGGGGGGGGGGGGGGGGGGGGGGGGGGGGGGGGGGGGGGGGGGGGGGGGGGGGGGGGGGGGGGGGGGGGGGGGGGGGGGGGGGGGGGGGGGGGGGGGGGGGFGFG+FFGGGGDFCGG8DCG9,CFGB<C<,<>,@FGFG<<@D<=FGFEGEFGGGGGGGGGGGGGGG7BFGGGGGGGGGGGGGGGGGGGGGGGGGGGGGGGGGGGFGGGGGGGGGGGGGGGGGGCGGGGGGGGEEGGGGGGGGGGGGGEGGGGGGGGDGFGGGFGGGG77DGGGGGGGFFCDFFGFGE><C
@M03364:396:000000000-C9LGT:1:1101:21795:1527 1:N:0:10
ACTCCTACGGGAGGCAGCAGTAGGGAATTTTGCGCAATGGGGGAAACCCTGACGCAGCAACGCCGCGTGAATGAAGAAGCCCTTCGGGTTGTAAAGCTCTGTCTTCAGGGACGATAATGACGGTACCTGAGGCGGAAGCCACGGCTAACTACGTGCCAGCAGCCGCGGTAATACGTAGGTGGCGAGCGTTGTCCGGATTTACTGGGCGTAAAGGGAGCGTAGGCGGACTTTTAAGTGAGATGTGAAATACCCGGGCTCAACTTGGGTGCTGCATTTCAAACTGGAAGTCTAG
+
GGGGGGGGGGGGGGGGGGGGGGGGGGGGGGGGGGGGGGGGGGGGGGGGGGGGGGGGGGGGGGGGGGGGGGGGGGGGGGGGGGGGGGGGGGGGGGGGGGGGGGGFG9F<FGGGGGCF8AFCD=F8+BFGE<@++5@+@FGGFGFFGGGGGGGGGGGGGGGGGGGGGGGGG*BGGGFFGGGGGGGGGGGGG5EGGCGGGGEGGGGGGGGGGGGGGGGGEEGEGGGGGGGDGGGGGGGGGGGFGFEGGGFCFGGFEGGGGGGGGGFGGGCGDGGGGGG7FGGGFFGGFGGFGFFG
@M03364:396:000000000-C9LGT:1:1101:17978:1593 1:N:0:10
ACTCCTACGGGAGGCAGCAGTAGGGAATTTTCGTCAATGGGCGCAAGCCTGAACGAGCAATGCCGCGTGAACGAGGAAGGTCTTCGGATCGTAAAGTTCTGTTGAGAGGGAAAAAGGAACACCCGAGGACATGCTGGTGAAGTGATATTACCTTTCGAGGAAGTCACGGCTAACTACGTGCCAGCAGCCGCGGTAATACGTAGGTGGCGAGCGTTATCCGGAATGATTGGGCGTAAAGGGTGCGTAGGCGGCCTGTTAAGTCTGAAGTGAAAGGTACCGGCTCAACCGGTAC
+
GGGGGGGGGGGGGGGGGGGGGGGGGGGGGGGGGGGGGGGGGGGGGGGGGGGGGGGGGGGGGGGGGGDGGGGGGGGGGGGGGGGGGGGGGEGGFGGGGGGGGGGFGGGGGGGGGG8F7FFGGFE3@=>C3:88,:BFFGGFFGDF9D,@FGFFGGGGGFFGECFGGGGGGCDGGGGGGGGGGGGGGGGGGGGEGCGGGGFGGGGGGGGGGGGGGGGGGFGGGGGGG?@C@@FGGGGDGGGGGGGGGGGGGGGGGEFFGGGG99CEGGGFCGGGGGGGGGG:5BGGFGG>DEDG
@M03364:396:000000000-C9LGT:1:1101:14789:1609 1:N:0:10
ACTCCTACGGGAGGCAGCAGTAGGGAATTTTCGTCAATGGGCGCAAGCCTGAACGAGCAATGCCGCGTGGGTGAAGACGGTCTTCGGATTGTAAAGCCCTGTTGCCGGGGACAAAGGACAGCCCGAGTGGACAGCTGACTGTTTGATGGTACCCGGCCAGAAAGCCACGGCTAACTACGTGCCAGCAGCCGCGGTAATACGTAGGTGGCAAGCGTTATCCGGAATGATTGGGCGTAAAGGGTGCGCAGGCGGCTGTGCAAGTCTGAAGTAAAAGGGACCGGCTCAACCGGTTC
+
GGGGGGGGGGGGGGGGGGGGGGGGGGGGGGGGGGGGGGGGGGGGGGGGGGGGGGGGGGGGGGGGGGGGGGGGGGGGGGGGGGGGGGGGGGGGGGGGGGGGGGGGGGGDGGGGGGEGGGGGGAF8@FFG+8C,,:@8@9FDFEFGFDFGGGGGEGGGGGGGGGGGGGGGG:EDGGGGGGGGGGGGGGGGGGGGGGGGGGGGGGFGGGGGGGGGFGGGGGGGGGGGGGGGGGGGGGGGGGGGGGGGGGGGGGGGGGGGGGGGGFGFGGGGCFGGGGGGGGGGFFEGGGGFGF7DG
@M03364:396:000000000-C9LGT:1:1101:17548:1612 1:N:0:10
ACTCCTACGGGAGGCAGCAGTGGGGAATATTGCACAATGGGCGCAAGCCTGATGCAGCGACGCCGCGTGCGGGATGGAGGCCTTCGGGTTGTAAACCGCTTTTGTTCAAGGGCAAGGCACGGTTTCGGCCGTGTTGAGTGGATTGTTCGAATAAGCACCGGCTAACTACGTGCCAGCAGCCGCGGTAATACGTAGGGTGCAAGCGTTATCCGGATTTATTGGGCGTAAAGGGCTCGTAGGCGGTTCGTCGCGTCCGGTGTGAAAGTCCATCGCTTAACGGTGGATCCGCGCCGG
+
GGGGGGGGGGGGGGGGGGGGGGGGGGGGGGGGGGGGGGGGGGGGGGGGGGGGGGGGGGGGGGGGGGGGGGGGGGGGGGGGGGGGGGGGGGGGGGGGGGGGGGGGGFGEFGGGGG+DDGGGG:F88@FG385*5,83@FGGG,>FDCGFDGCF<DFFGGGGGGGGGGGGG:<FGFFGGGGGGGGGGGGGGGGGGGGGGGGGGGGGGGGGGGGGGEGGGGGGGGGGGG5EGGGGGFGGEGGGDEGGGGGGGGGGGGGGGEGGGFGGGGGGGGGGGGFGGGGGEFGGGGGFGFFGGG
@M03364:396:000000000-C9LGT:1:1101:17898:1630 1:N:0:10
ACTCCTACGGGAGGCAGCAGTAGGGAATATTGGGCAATGGGCGCAAGCCTGACCCAGCAACGCCGCGTGAGGGAAGAAGGTTTTCGGATTGTAAACCTCTGTCCTGTGTGACGAAGCAAGAGACGGTAAAACAGGAGGAGGCCCCGGCTAACTACGTGCCAGCAGCCGCGGTAATACGTAGGGGGCGAGCGTTGTCCGGAATTACTGGGCGTAAAGGGTGCGTAGGAGGTTTGGTAAGTTGGATGTGAAATACCCGGGCTTAACTCGGGGGCTGCATCCAATACTGCTGAACTT
+
GGGGGGGGGGGGGGGGGGGGGGGGGGGGGGGGG<FGGGGGGGGGGGGGGGGGGGGGGGGGGGGGGGGGGGGGGGGGGGGGEFGGGGGGGGGGGGGGGGGGGGG55,:?BFFGGGCC+:?,,::,+BFF+8C5,3,,>+B++8+@7+8@><FFC,@FCGGGC:FGFGGEG75FFGFCF7>FFCCFGCEFDGGE5?ECCC>CEGCECFGGGGG*?5CE@CGGCECEGG+;C?87CCECCFGGGFC787CF+<<FFGDCDECC*0:C9*29DDGGGGGGF>C<?FFF*:7@F4?C*2
@M03364:396:000000000-C9LGT:1:1101:17742:1640 1:N:0:10
ACTCCTACGGGAGGCAGCAGTGGGGAATATTGCACAATGGGCGCAAGCCTGATGCAGCGACGCCGCGTGCGGGATGGAGGCCTTCGGGTTGTAAACCGCTTTTGTTCAAGGGCAAGGCACGGTTTCGGCAGTGTTGAGTGGATTGTTCGAATAAGCACCGGCTAACTACGTGCCAGCAGCCGCGGTAATACGTAGGGTGCAAGCGTTATCCGGATTTATTGGGCGTAAAGGGCTCGTAGGCGGTTCGTCGCGTCCGGTGTGAAAGTCCATCGCTTAACGGTGGATCCGCGCCGG
+
GGGGGGGGGGGGGGGGGGGGGGGGGGGGGGGGGGGGGGGGGGGGGGGGGGGGGGGGGGGGGGGGGGGGGGGGGGGGGGGGGGGGGGGGGGGGGGGGGGGGGGGGGFFDDFGGGGFGGGGGG7F>@@FG@+58,,@BCFGGGFFGGGDFGGFGGGGGGGGGGGGGGGGGGGGGGFGGGGFGGGGGGGEGGGGGFEGGGGEGGGGGGGGGGGGGGEGGGGGGGGGGGGEGGGGGGGGGGGFGGGGGGGG5EEGGGDGGG8EGGFFGGGGGGGCC<CFGFGGGB@GFGGGFGDFGGG
@M03364:396:000000000-C9LGT:1:1101:19571:1646 1:N:0:10
ACTCCTACGGGAGGCAGCAGTAGGGAATTTTCGTCAATGGGCGCAAGCCTGAACGAGCAATGCCGCGTGGGTGAAGACGGTCTTCGGATTGTAAAGCCCTGTTGCCGGGGACAAAGCACAGCCCGAATGTACAACAGACTGTTTCTTGGTACCCGGCCAGAAAGCCACGACTAACTACGTGCCAGCAGCCGCGGTAATACGTAGGTGGCAAGCGTTATCCGGAATGATTGGGCGAAAAGGGTGCGCAGCCGGCTGTGCAAGTCTGAAGTAAAAGGGACCGGCTCAACCGGTTCC
+
FGFGGFGGED@CCCGBFFGFFFEGGGFAFDC<+6BDCEFE@FEGCF+D@FEF8@E@BCFDFFGGGGEFGECCGDGGGGGF4BFECFEG7BB?FGG9AE=F8E,CEEF@F@FGCB,3,,8,ABA=8+8C8<3<,,,,,:>F,33,,,,8@@,@<<>>FGDFG8F@BF7DE*4=:F7FFBC<BFG,C7,<<CCE7*1<<<<,<F:FG@288:C/CE?8//A9;E/?@FDFD9>C8=**11:C=;5EE*:C*2:*8C?22CEEGC7+020*C70*29:39*:/)77C*9*0958)9*
@M03364:396:000000000-C9LGT:1:1101:17620:1659 1:N:0:10
ACTCCTACGGGAGGCAGCAGTGAGGAATATTGGGCAATGGAGGGAACTCTGACCCAGCCATGCCGCGTGAGTGAAGAAGGTTTTCGGATTGTAAAGCTCTTTCGGACGGGAAGATAATGCCGGTACCGTGTAAAGCAGCACCGGCTAACTTCGTGCCAGCAGCCGCGGTCATACGAAGGGTGCAAGCGTTGTTCGGAATTACTGGGCGTAAAGGGTGTGTAGGCGGCCATTCAAGATAGCGGTGAAATCCCGGAGCTCAACTTCGGAATTGCCATTATAACTGAGTGGCTAG
+
GGGGGGGGGGGGGGGGGGGGGGGGGGGGGGGGGGGGGGGGGGGGGGGGGGGGGGGGGGGGGGGGGGGGGGGGGFGGGGGGGGGGGGGGGDGGGGGGGGGGGGG@FGGGGGGGGG9F,@F,A=F:FFGG3:8,,CB,AFFFF>FG>@CFCF<F@FFFFGGGGGGGGGGGG*>FBFG7FFFGGGGGGGGG7FEGGGGGGGFGGGGGGGGGGGGGGGGGGGGGGGGGGGGGGGGGFGGGGGGGGGCC=CGGGGGGGGGGGGGFGGFGGGGDGDGGGFG:CGGFFFGFGGGFGFFG
@M03364:396:000000000-C9LGT:1:1101:16097:1698 1:N:0:10
ACTCCTACGGGAGGCAGCAGTGGGGAATATTGCACAATGGGCGCAAGCCTGATGCAGCGACGCCGCGTGCGGGATGGAGGCCTTCGGGTTGTAAACCTCTTTTGTCGGGAAGCAAAGGGGCCATACGTATCATAGTGGGCGTACCCGGAGCAGAAGCATCGACTACCTCCGTGCCACCAGCCGCGGTAAGACGGAGGATGCGAGCGTTATCCGGATTTATTGTGTTTAAGGGGTGCGCAGGCGGCGCGGCAAGTCAGCGGTCAAAATTCGGGGCTCAACCCAGTCCCTCCGTTG
+
FGGGGGGGGGGGGGGGGGGGGGGGGGGGGGGGCFGGGGGGG<FGGGCFEEGGG9FFGGEGEGGGGGGGG@F7FG+F+EFGGGGGGGGGGGGGGGG?FDFFGGGGGFCFG+@+8FGD=,B3+83,,:3@,,3,,,:8,,,3@5>:*@C*>7*>,,@,,@;,1,*1=,@A;=8*:F*?,*2=FG77:*/1/+2+;8?C*AEG68;C**2*;8+<C8;;*<+3+000C6*2++3*:C:5*/*:5/*:E*8>*1/1*+0+00::2:*+<22>**6)):*1****0)102>**0)81**
@M03364:396:000000000-C9LGT:1:1101:21016:1765 1:N:0:10
ACTCCTACGGGAGGCAGCAGTGGGGGATATTGCACAATGGGGGAAACCCTGATGCAGCGACGCCGCGTGAGTGAAGAAGTATTTCGGTATGTAAAGCTCTATCAGCAGGAAAGATAATGACGGTACCTGACTGAGAAGCACCGGCTAAATACGTGCCAGCAGCCGCGGTGATACGTATGGTGCAAGCGTTATCCGGATTTACTGGGTGTAAAGGGAGCGTAGACGGCAAAGCAAGTCTGAAGTGAAAGCCCCGGGCTCAACCCGGGAACTGCTTTGGAAACTGTTTAGCTAG
+
GGGGGGGGGGGGGGGGGGGGGGGGGGGGGGGGGGGGGGGGGGGGGGGGGGGGGGGGGGGGGGGGGGGGGGGGGGGGGGGGGGGGGGGGGGGGGGGGGGGGGGGGGGGGGGGFGF9?A<F<CCCB:8EE5,88,:,,CFCFGG7FGE+>FGEG@FGGGGFCGGGGGGGGE*=CGGGFGGGGFFGGGGGGGGGFGFGGGGGEFGGFGGGGCFGGGGGFGC>EGCEGGGGGGGGGGGGGGGGGGGF<9<9CFGGGEGGGDC9FEFDGGDGGGGGFCEFGGGGGFFGFFGGFG?FD
@M03364:396:000000000-C9LGT:1:1101:19177:1800 1:N:0:10
ACTCCTACGGGAGGCAGCAGTAGGGAATTTTCGTCAATGGGCGCAAGCCTGAACGAGCAATGCCGCGTGGGTGAAGACGGTCTTCGGATTGTAAAGCCCTGTTGCCGGGGACAAAGGACAGGCAGAGTGAACAGCTGACTGTTTGAGGGTACCCGGCCAGAAAGCCACGGCTAACTACGTGCCAGCAGCCGCGGTAATACGTAGGTTGCAAGCGTTGTCCGGATTTACTGGGTGTAAAGGGCGTGTAGGCGGAGGAGCAAGTCAGATGTGAAATCCATGGGCTCAACCCATGA
+
GGGGGGGGGGGGGGGGGGGGGGGGGGGGGGGGGGGGGGGGGGGGGGGGGGGGGGGGGGGGGGGGGGGGGGGGGGGGGGGGGGGGGGGGGGGGGGGGGFGFGEGFGGGGGGGGGGGGGFGF@-D3BFFD<,C,,33=@F<93,3@F,+8@CE,,@FCFGGG:FGGGCGGG<CEGGGFGFEFGG>CFGGGF7FGEDGEGFG9F<FGGGGGGGGGGGGGGGGGGGGGGG?CEFGG?CEGCGFFGGEEEEGGGGGGGGGED**:E0:E??:DGGGGGGGGGCFGFFCDGGGFGFFGF
@M03364:396:000000000-C9LGT:1:1101:23692:1805 1:N:0:10
ACTCCTACGGGAGGCAGCAGTGGGGAATATTGGGCAATGGGCGAAAGCCTGACCCAGCAACGCCGCGTGAGGGAAGAAGGGTTTCGGCTCGTAAACCTCTGTCCTATGGGACGAAGAAAGAGACAGTAACATAGGAGGACGCCCCGGCTAACTACGTGCCAGCAGCCGCGGTAATACGTAGGGTGCAAGCGTTATCCGGAATCATTGGGCGTAAAGCGCGCGTAGGCGGCCCGTTAGGTCGGAGGTAAAAGCCCGGGGCTCAACCCCGGCGAGCCTCCGATACCGGCGGGCTCG
+
GGGGGGGGGGGGGGGGGGGGGGGGGGGGGGGGGGGGGGGGGGGGGGGGGGGGGGGGGGGGGGGGGGGGGGGGGGGGGGGGGGGGGGGGGGGGGGGGGGGGGGGGGEGGGGGGGG+>+BB<,-,3,:FF8<3<3B<,@<F+8F>>@*@:FFCFGGCCCDDFGGEEEFGGE**=C:FGGGGGG:B<FEEGBFCEG7>CGGDEGGFGGGGGGFGCGGGGGGGGGGCEEGFEGEGGGGGGGGECEG5CC*<7<CFGGGGECEGCFCFFFGGDCGG5DGG4CGGC@>GGCDDEDDF1/)
@M03364:396:000000000-C9LGT:1:1101:21670:1807 1:N:0:10
ACTCCTCGGGAGGCAGCAGTAGGGAATTTTCGTCAATGGGCGCAAGCCTGAACGAGCAATGCCGCGTGGGTGAAGACGGTCTTCGGATTGTAAAGCCCTGTTGCCGGGGACAAAGGACAGCCAGAGTGCTACGCTGACTGTTTGATGGTACCCGGCCAGAAAGCCACGGCTAACTACGTGCCAGCAGCCGCGGTAATACGTAGGTGGCAAGCGTTATCCGGAATGATTGGGCGTAAAGGGTGCGCAGGCGGCTGTGCAAGTCTGAAGTAAAAGGGACCGGCTCAACCGGGTC
+
GGGGGGGGGGGGGGGGGGGCGGGGGGGGGGGGFGGGGGGGGGDGGGGGGGGGGGGDEGGGGGGGGGEGGGGGFGFFGGGGGGGGGGGGGGFGGGFGGGGDFGGAF>FEGGGGGG,BDDF@F-D8<DDF,,9,+6+>+8,@,<,:=,@DDGDE<FGGEGGFCEFFFGGGG*BFGGGGEGGGGGCFFCCFGGGGGGGGFFFFGGGGGGGGGGDGGG>E5C7*?EECGG7<CCEGGCEE:97C;=CGGCCEEGGGEG0779CF?EFGGFGGGGGGCGG4>DGG>@GGGGGFG3<5
@M03364:396:000000000-C9LGT:1:1101:11042:1840 1:N:0:10
ACTCCTACGGGAGGCAGCAGTGAGGAATATTGGTCAATGGGCGGAAGCCTGAACCAGCCAAGTCGCGTGAAGGATGAAGGTATTATGTATTGTAAACTTCTTTAGCAGTGGAGAAAAAATGGGCTCTTGAGCCCTGATGCTAGTACACTGAGAATAAGGATCGGCTAACTCCGTGCCAGCAGCCGCGGTAATACGGAGGATCCGAGCGTTATCCGGATTTATTGGGTTTAAAGGGTGCGCAGGCGGCCTTGCAAGTCAGCGGTCAAATCGTGGAGCTCAACTCCATTCCGCCGG
+
GGGGGGGGGGGGGGGGGGGGGGGGGGGGGGGGGGGGGGGGGGGGGGGGGGGGGGFGGGGGGGGGGGGGGGGGGGGGGGGGFEGGGFGGGGGGGGGGGGGGFGGFGDGGGFGGGGGG,EF,ABE??DFF,5A,8=,,,ADFG9?ECFFADF9FGCFGGGC<F@FGGCGGF<CCFGGGGGGGGGGCEGEGGBFGGFGGGDGGFGGGGGGGGGG@CF@ECGGEDCCFGG1;CFG9<9EG5EGGGEGGGGG5CGGGGGGGDGGFGEDGGGG7CD;C**2C4CG=)6:DGGGFGFF<9)
@M03364:396:000000000-C9LGT:1:1101:11625:1919 1:N:0:10
ACTCCTACGGGAGGCAGCAGTGGGGGATATTGCACAATGGGGGAAACCCTGATGCAGCGACGCCGCGTGAGTGAAGAAGTATTTCGGTATGTAAAGCTCTATCAGCAGGAAAGATAATGACGGTACCTGACTAAGAAGCACCGGCTAAATACGTGCCAGCAGCCGCGGTCATACGTATGGTGCAAGCGTTATCCGGAATGATTGGGCGTAAAGGGTGCGTAGGCGGCCTGTTAAGTCTGAAGTGAAAGGTACCGGCTCAACCGGTACAGGCTTTGGAAACTGGCAGGCTGGAGG
+
GGGGGGGGGGGGGGGGGGGGGGGGGGGGGGGGGGGGGGGGGGGGGGGGGGGGGGGGGGGGGGGGGGGGGGGGGGGGGGGGGGGGGGGGGGGGGGGGGGGGGGGGGGGFGGGGGGGGEFGGGBF8:BFG,,8:,,:,C>FFGGGGGG:FGGGGFGGGGGGGGGGGGGGGG*BFGGGGGGGGGGGGGGGGGG:EGGGGGGGGGGGGGGGEGEGGFCGGEGGGGGGFGDGGGGGGGGCEGGGGGFFGGGFGGFGGGG8EGGGGGGGGGGGGFFGFGGGD6CFGFFFGFDGFGF@GGD
@M03364:396:000000000-C9LGT:1:1101:17482:1934 1:N:0:10
ACTCCTACGGGAGGCAGCAGTAGGGAATCTTCGGCAATGGGGGCAACCCTGACCGAGCAACGCCGCGTGAGTGAAGAAGGTTTTCGGATCGTAAAGCTCTGTTGTAAGAGAAGAACGTGTGTGAGAGTAGAAAGATCACACAGTGACGGTAACTTACCAGAAAGGGACGGCTAACTACGTGCCAGCAGCCGCGGTAATACGTAGGTCCCGAGCGTTGTCCGGATTCATTGGGCGTAAAGCGCGCGTAGGCGGCCCGTTAGGTCGGAGGTAAAAGCCCGGGGCTCAACCCCGGCG
+
GGGGGGGGGGGGGGGGGGGGGGGGGGGGGGGGGGGGGGGGGGGGGGGGGGGGGGGGGGGGGGGGGGGGGGGGGGGGGGGGGGGGGGGGGGGGGGGGGGGFGGGGGGGGGGGGGGGG7FFF<-B,,CFG,,9,C,,:>FDFGG?AAFAFGGFF9EGGGGGGGGGGGGGGG*C@CGGGGGGGGGGGGGGGGFGGGGCFGGGGGFGGGGGGGGGGGGGGGGGGGGDGEFFGGGGGGGGEGGGGGGGGGGGGGGGGGGGGCGEGGGGGGGGGGFFGGGGGGGGGFF5CGGGFGFFGG5
@M03364:396:000000000-C9LGT:1:1101:14113:1954 1:N:0:10
ACTCCTACGGGAGGCAGCAGTGGGGAATATTGGGCAATGGGCGAAAGCCTGACCCAGCAACGCCGCGTGAGGGAAGAAGGGTTTCGGCTCGTAAACCTCTGTCCTATGGGACGATGATAGTGACAGTAGAATAGGAAGCAGCCCCTACTAACTACGTACCAGCAGCCGCAGTAATACGTAGGGGGCGAGCGTTGTCCGGAATGATTGGGCGTAAAGGGCGCGTAGGCGGCCTGGTTAGTCTGGAGTGAAAGTCCTGCTTTTAAGGTGGGAATTGCTTTGTATACTGCTCGGGTT
+
FGFGGGGGGGGGGGGGGGGGGGGGGGGGGFGGFGGGGGGGG?FGGG@FFGFGDGGGGGGGGGGGFGGGGGGFEGGGGGFF7,BFGGCCFCFGGGGFGGGFCFG<F,CCFGGGGF3+,,C@,<8,<5><,,98<,,8,3,,,::+<>+3><@@,:<+>,8@FGGGGG7FC**><,@@,68>FF*47:*41*==@8CCFG*5CF+<:?9C**::**102*;/:EC*:8CEE>5E**3++*<0<+*+220+<<+<++3<*C?+3+9:+2+7)9+003?C77+0*1+:7*09*)))**
@M03364:396:000000000-C9LGT:1:1101:21752:1981 1:N:0:10
ACTCCTACGGGAGGCAGCAGTAGGGAATTTTCGTCAATGGGCGCAAGCCTGAACGAGCAATGCCGCGTGGGTGAAGACGGTCTTCGGATTGTAAAGCCCTGTTGCCGGGGACAAAGGACAGCCCGAGTGTACAGCGGACTGTTTGATGGTACCCGGCCAGAAAGCCACGTCTAACTACGTGCCAGCAGCCGCGGTAATACGTAGGTGGCAAGCGTTATCCGGATTTACTGGGTGTAAAGGGAGCGCAGACGGCATGGCAAGCCAGATGTGAAAGGTGGGGGCTCAACCCCCA
+
GGGGGGGGGGGGGGGGGGGGGGGGGGGGGGGGGGGGGGGGGGGGGGGGGGGGGGGGGGGGGGGGGGGGGGGGGGGGGGGGGGGGGGGGGGGGGGGGGGGGGGGEGFG7FGGGGEBF=FGG+BF++@FF8,9,,,B+@@:CFGGGGDFFGGFCFGGGGGGGGGGGGGGGG81FFGGGGGGGGGGGGGGGFGGGGGGGGGGGGGGGGGGGGGGGGGGDEGGGGGG5EGGGGGGG;CCFGGGGGGGGGGGGGFEGGGGGFGGGGGFGGGFGFFCGGGGGGGGGFD=FGFCFGFFG
@M03364:396:000000000-C9LGT:1:1101:23965:1982 1:N:0:10
ACTCCTACGGGAGGCAGCAGTGGGGAATATTGCACAATGGGCGCAAGCCTGATGCAGCGACGCCGCGTGCGGGATGGAGGCCTTCGGGTTGTAAACCGCTTTTGTTCAAGGGCAAGGCACGTTCTCGGCCGTGTTAGGTAGTTTGTTCGAATAAGCACCGGCTAACTACGTGACAGCAGCCGCGGTAATACGTAGGGTGCAAGCGTTATCCGGATTTATTGGGCGTAAAGGGCTCGTAGGCGGTTCGTCGCGTCCGGTGTGAAAGTCCATCGCTTAACGGTGGATCCGCGCCGG
+
GGGGGGGGGGGGGGGGGGGGGGGGGGGGGGGGGGGGGGGGGGGGGGGGGGFGGCFGGGEGGGGGGGFGCEGEGG:FFGGGGFFGGGG@EFGGEAFFG7FGGGG9F,5,,CDGGGGGC@DBFFB,DEB<++@@*@<@,>,,,88@@,,,*6,38?>::,8>*41CCFF;C*:F:FG,FFGCGFGFCCFGG7@809*1;*;8FFG>EGDCG9:EGG*A+20<CEFGGE*:CFGGCFDC81CGFGGGGGG5*:CEGCCEGGG=897<+:3:7C+57CE*02CD)5:F*9C47>B)1C
@M03364:396:000000000-C9LGT:1:1101:20775:1997 1:N:0:10
CTCCTACGGGAGGCAGCAGTAGGGAATTTTCGTCAATGGGCGCAAGCCTGAACGAGCAATGCCGCGTGGGTGAAGACGGTCTTCGGATTGTAAAGCCCTGTTGCCGGGGACAAAGGACAGCCATAGTGATAAGCTGACTGTTTGATGGTACCCGGCCAGAAAGCCACGGCTAACTACGTGCCAGCAGCCGCGGTAATACGTAGGTGGCAAGCGTTATCCGGAATGATTGGGCGTAAAGGGTGCGCAGGCGGCTGTGCAAGTCTGAAGTAAAAGGGACCGGCTCAACCGGTTC
+
GGGGGGGGGGGGGGGGGGGGGGGGGGGGGGGGGGGGGGGGGGGGGGGGGGGGGGGGGGGGGGGGGGGGGGGGGGGGGGGGGGGGGGGGGGGGGGGGGGGGGGGGGGGGGGGGGGGF,BFFFBF8,BFF,,9,38ECEGGGGGGGGGGGGGFGGGGGGGGGGGGGGGGGGGGGGGGGGGGGGGGGGGGGGGGGGGGGGGGGGGGGFFGGGGGGGGGGGGGGGGGGGGGGGGGGGGGGGGFEFGGGGGGGDGGGGGGGGGGGGGGGF=FCGFGGGGG<CCEDD>EGFFGFGEED
@M03364:396:000000000-C9LGT:1:1101:15085:2022 1:N:0:10
ACTCCTACGGGAGGCAGCAGTAGGGAATTTTCGTCAATGGGCGCAAGTCTGAACGAGCAATGCCGCGTGGGTGAAGACGGTCTTCGGATTGTAAAGCCCTGTTGCCGGGGACAAAGGACAGCCCGAGTGGAAAGCTGACTGTTTGATGGTACCCGGCCAGAAAGCCACGGCTAACTACGTGCCAGCAGCCGCGGTAATACGTAGGGGGCGAGCGTTGTCCGGAATTACTGGGCGTAAAGGGCGTGTAGGCGGGACTGCAAGTCAGATGTGAAAACTCGGGGCTCAACCTCGAGC
+
GGGGGGGGGGGGGGGGGGGGGGGGGGGGGGGGGGGGGGGGGGGGGGGGGGGGGGGGGGGGGGGGGGGGGGGGGGGGGGGGGGGGGGGGGGGGGGGGGGGGGGGFGGGEGGGGGGCFDBDCCFF+8@FFD>@8:BFAFGG9AFEFGDFEFGGGFGGGGGGGGGFGGGGGG>CGGGGGGGGGGGGGGGGGGDFGGGGGGGGGGGGGGGGGE?8EGGGGGGGGGGGGGGCGGGGGGECGGGGGGGGGG==:ACEG:5EFFCGFC3:EGFGG>FGGCGGGD3CDD;/CDGGF<?759<
@M03364:396:000000000-C9LGT:1:1101:12126:2041 1:N:0:10
ACTCCTACGGGAGGCAGCAGTAGGGAATTTTCGTCAATGGGCGCAAGCCTGAACGAGCAATGCCGCGTGGGTGAAGACGGTCTTCGGATTGTAAAGCCCTGTTGCCGGGGACAAAGGACAGCCAGAGTGGAAAGCTGACTGTTTGATGGTACCCGGCCAGAAAGCCACGGCTAACTACGTGCCAGCAGCCGCGGTAATACGTAGGTGGCAAGCGTTATCCGGAATGATTGGGCGTAAAGGGTGCGCAGGCGGCTGTGCAAGTCTGAAGTAAAAGGGACCGGCTCAACCGGTTC
+
GGGGGGGGGGGGGGGGGGGGGGGGGGGGGGGGGGGGGGGGGGGGGGGGGGGGGGGGGGGGGGGGGGGGGGGGGGGGGGGGGGGGGGGGGGGGGGGGGGGGGGGGGGGGGGGGGGGGGGGFGGG,<DFG,3CCBGGFFFGGGFGGGFFFGGFFFGGGGGGGGGGGGGGGGBEGGGGGGGGGGGGGGGGGGGGGGGGGGGGGGGGGGGGGGGGGGGGGGGGGGDEGGGGGGGGGGGEEGGGGGGGGGGGGGGGGGGGGGGGGGFGGGGGGFGGGGGGGGGGGFFEGGFGFGF79D
@M03364:396:000000000-C9LGT:1:1101:21925:2063 1:N:0:10
ACTCCTACGGGAGGCAGCAGTGGGGAATATTGCACAATGGGCGCAAGCCTGATGCAGCGACGCCGCGTGCGGGATGGAGGCCTTCGGGTTGTAAACCGCTTTTGTTCAAGGGCAAGGAACGGTTTCGGCCGTGTTGAGGGGGTTGTTCGAATAAGCACCGGCTAACTACCTGCCAGCAGCCGCGGTAATACGTAGGGTGCAAGCGTTATCCGGATTTATGGGGCGTAAAGGGCTCGTAGGCGGGTCGTCGCGTCCGGTGGGAAAGTCCATCGCTTAACGGTGGATCCGCGCCGG
+
GGGGGGGGGGGGGGGGGGGGGGGGGGGGGGGGGFGGGGGGGGGGGGGGGGGGGGGGGGGGGGGGGGGGGGGGGG=FFGGGGGGGGGGGGGGGGGGFFDFGGGGGG<E@<EDFCFG7=3,B+>F:+EFG3+5@:,8F,8,<C*><*6,7<FE7*8>F,,C<B<:FC,7<B,?F<:CEFEF7FDEEC88CF+AF:,;CGGE8<FF>EGGGF9EGG58*A<C+<C5CEG:CFGGG*;E5:?FGGGG5C*:*;C/:2>?:C2C*?*7*::<D*:<C*57D0:>D7>C7=6*55@>))1
@M03364:396:000000000-C9LGT:1:1101:11115:2100 1:N:0:10
ACTCCTACGAGAGGCAGCAGTGGGGAATATTGCACAATGGGCGCAAGCCTGATGCAGCGACGCCGCGTGCGGGATGGAGGCCTTCGGGTTGTAAACCGCTTTTGTTCAAGGGCAAGGCACGGTTTCGGCCGTTTTGAGTGGATTGTTCGAATAAGCACCGGCTAACTACGTGCCAGCAGCCGCGGTAATACGTAGGGTGCAAGCGTTATCCGGATTTATTGGGCGTAAAGGGCTCGTAGGCGGTTCGTCGCGTCCGGTGTGAAAGTCCATCGCTTAACGGTGGATCCGCGCCGG
+
GGGGGGGGGGGGGGGGGGGGFGGGGGGGGGGGGGGGGGGGGGGGGGGGGGGGGGGGGGGGGGGGGGGGGGGGGGGGGGGGGGGGGGGGGGGGGGDGGGGGGGGAFGF<FGGGGGFGFGGGC+B+@FFG+885*,*8@FFGG>FGFFGFGGGG<FFGGGGGGGGGFGGGG*=FGGGGGGGGGGGGGGGGGGGGFCFGGGGDGGGGGGEGGGGGGGGDCGGGFGFGGGEGDGGGGGGGGGGGGEGGGGGEGGGDGGGGG8C=EGFCF>CC*2<CDFGDFGGGEFGD62>7107DCD
@M03364:396:000000000-C9LGT:1:1101:14698:2131 1:N:0:10
ACTCCTACGGGAGGCAGCAGTGGGGAATATTGCACAATGGGCGCAAGCCTGATGCAGCGACGCCGCGTGCGGGATGGAGGCCTTCGGGTTGTAAACCGCTTTTGTTCAAGGGCAAGGCACGGTTTCGGCCGTGATGAGTGGATTGTTCGAATAAGCACCGGCTAACTACGTGCCAGCAGCCGCGGTAATACGTAGGGTGCAAGCGTTATCCGGATTTATTGGGCGTAAAGGGCTCGTAGGCGGTTCGTCGCGTCCGGTGTGAAAGTCCATCGCTTAACGGTGGATCCGCGCCGG
+
FGGGGGGGGGGGGGGGGGGGGGGGGGGGFGGFGGGGGGGGFGGCGGGGGGGGGGGGGGGGGGGGDGGGGGGGGGGGCGFGGGGGGGGGGGGGGGGGGGGGGGGGGDDEFFF7CGGF+=D<+8@B7@FG@+@*3*8@@,@B:,,7<7,>CF8:8;>CEGF:CE@*><,?@*=B@F<CFGFGGGCFEC5C99EGG::?*;CCCFGFGGC>FFGEG588C?@FGDEFE*:ACFG=8CCE8CGGGGE7=>==EC8=EE>C<2>*;+0<AC?>FGCDGEF*?FC:DFEGFCD>CBDGDD
@M03364:396:000000000-C9LGT:1:1101:11833:2137 1:N:0:10
ACTCCTACGGGAGGCAGCAGTGAGGAATATTGGTCAATGGGCGAGAGCCTGAACCAGCCAAGTCGCGTGAAGGAAGACGGTCCTATGGATTGTAAACTTCTTTAGCCGGGGAGCAAGGCGTCTGTTGCGACAGGCGTCGGAGAGTACCCGGAGAATAAGCATCGGCTAACTCCGTGCCAGCAGCCGCGGTAATACGTAGGTGGCGAGCGTTATCCGGAATGATTGGGCGTAAAGGGTGCGCAGGCGGTCTGTTAAGTCTGAAGGCAAAGGGATGAGCTCAACTCATTTATGATT
+
GGGGGGGGGGGGGGGGGGGGGGGGGGGGGGGGGGGGGGGGGGGGGGGGGGGGGGGGGGGGGGGGGGGGGGGGGGGGGGGGGGGGGGGGGGGGGGGGGGGGGGGGGGGGGGGGGGGFFGGG:>F+CFFG@CF+3+:6FEGG77:CDFFGGG@@CF>CFAAFFFGGGCFGGEGGGGGGGGGGGGGGFGGGGGDEGFFFGGGGGGFGGEGGGGGGGFGGEEEGGGGGGGCFG8E=FFGGGGGGGGGGGGGEEGGGGGGGGGGGFGGGGFGGGGGGGGGFG7EGFFFFGG>FGFFCF>
@M03364:396:000000000-C9LGT:1:1101:22554:2141 1:N:0:10
ACTCCTACGGGAGGCAGCAGTGGGGAATATTGCACAATGGGCGCAAGCCTGATGCAGCGACGCCGCGTGCGGGATGGAGGCCTTCGGGTTGTAAACCGCTTTTGTTCGAGGGCAAGGCGGGCCCTCGGCTCCGTTGGGTGGCTTGTTCGAATCAGCACCGGCTACCTACGTGCCAGCAGCCGCGGTAATACGTCGGGTGCAAGCGTTATCCGGATTTATTGGGCGTAAAGGGCTCGTCGGCGGTTCGTCGCGTCCGGTGTGAAAGTCCATCGCTTAACGGTGGATCCGCGCCGG
+
FGGGGGGGGGGGGGGGGGGGGGGGGGGGGGGGGGGGGGGGGGGDGGCFGGGGGGGGGGGGGGGGDGGGGGEEEGCGBEGDCEEFFFGCFGGGGGGGGGGCFGGCF,C+BFBFFG<7<F@F:7C*:F7>+*6C=*81,*81<8=<:<,?<C82<FFGGFCG*<5**29<C88:>FGGGGGGCGGDG8E>7+3*3*:CC;?C6C?EGGGE>CCC5;;8++<@E?*A:E58*A9EG8CGC8CEGGGGCE=:AEEGGEEGG:7/;0*3::?77:CDDC**2CEC75E:66FF*)7CGD
@M03364:396:000000000-C9LGT:1:1101:18016:2147 1:N:0:10
ACTCCTACGGGAGGCAGCAGTGGGGAATATTGCACAATGGGCGAAAGCCTGATGCAGCAACGCCGCGTGAGTGATGAAGTATTTCGGTATGTAAAGCTCTATCAGCAGGGAAGAAAATGACTGTACCTGACTCAGAAGCACCGGCTAAATACGTGCCAGCAGCCGCGGTCATACGTATGGTGCAAGCGTTATCCGGATTTACTGGGTGTAAAGGGAGCGTAGGCGGCAAGGCAAGTCAGATGTGAAAGCCCGGGGCCCAACCCCGGAACTGCATTTGAAACTGTCTAGCTAG
+
GGGGGGGGGGGGGGGGGGGGGGGGGGGGGGGGGGGGGGGGGGGGGGGGGFGGGGGGGGGGGGGGGGGGGGGGGGGGGGGGGGGGGGGGGGGGGGGGGGGGGGGGGGGGGGGGGGGFGGGF9-CE<EEE,,A:5:58DFDFFD@F+>FFGFGG7FGGGGDGGGGGGGGGG7@FFGGGGGGGGGGGGCGGEEGGGCGGGDGGGGCGGGGEGGGGGGGGGGGGGGFGG5CG5FGF6FGGGGGGGGGGGGGGGGGGGGGGGGGGGGGGEGGGGGGGGGGGGGGGFFGGGGGFGFFG
@M03364:396:000000000-C9LGT:1:1101:11995:2152 1:N:0:10
ACTCCTACGGGAGGCAGCAGTAGGGAATTTTCGTCAATGGGCGCAAGCCTGAACGAGCAATGCCGCGTGGGTGAAGACGGTCTTCGGATTGTAAAGCCCTGTTGCCGGGGACAAAGGACAGCCTGAGTGGACAGCTGACTGTTTGATGGTACCCGGCCAGAAAGCCACGTCTAACTACGTGCCAGCAGCCGCGGTAATACGTAGGTGGCAAGCGTTATCCGGAATGATTGGGCGTAAAGGGTGCGCAGGCGGCTGTGCAAGTCTGAAGTAAAAGGGACCGGCTCAACCGGTTC
+
GGGGGGGGGGGGGGGGEGGGGGGGEEGGGGGGGFGGGGGGGGGGGGGGGGGGGGGCGGGGGGGGGGGGGGGGFFGGGGGGGGFGGFGGGGGGFGGFGEGGGGGADEF=FGGGGG8F8B<,ABD,3DFG,:8:,3,3=FE9F<FF<:DFDFFF,@FGGGGGGCFGGGGFG84>CGFGGGGGGGGGGGGGG>FEG<FGGGCFFGGGGFFFFFGGGGGEGGGGGDEEGDE9EFFGDC?EEGCFDCEGDGGECCGGGGGGGGGFGCFGFGFCFFFGGGGGG<CD3:5>DGGFCE;97
@M03364:396:000000000-C9LGT:1:1101:8146:2202 1:N:0:10
ACTCCTACGGGAGGCAGCAGTGGGGGATATTGCACAATGGGGGAAACCCTGATGCAGCGACGCCGCGTGAGTGAAGAAGTATTTCGGTATGTAAAGCTCTATCAGCAGGAAAGATAATGACTGTACCTGCCTAAGAAGCACCGGCTAAATACGTGCCAGCAGCCGCGGTAATACGTATGGTGCAAGCGTTATCCGGATTTACTGGGTGTAAAGGGAGCGCAGACGGCATGGCAAGACAGATGTGAAAGGTGGGGGCTCAACCCCCAAGCTGCATTTGGAACTGTCAAGCTAG
+
GGGGGGGGGGGGGGGGGGGGGGGGGGGGGGGGGGGGGGGGGGGGGGGGGGGGGGGGGGGGGGGGGGGGGGGGGGGGGGGGGGGGGGGGGGGGGGGGGGGGGFGGGGGGGGGGGGGGBFFDG-CCDFGG5:ACC,B<FGCADFGFGGEFGGGG<FFGGGGFGFCGGCEGG*>;FGGGGGGGGFGGGGGGGGGFGGGGDEGGGGGGGGGGGGGGGGGGGGGGGGGGGGGGGGGGGGGGGGFGGGGGGGGGGGGGGGGGGFEDEGGGGGGGGGGGGFE>CCCGFFGGGDGFGFF=
@M03364:396:000000000-C9LGT:1:1101:10453:2208 1:N:0:10
ACTCCTACGGGAGGCAGCAGTGGGGAATATTGCACAATGGGCGCAAGCCTGATGCAGCGACGCCGCGTGCGGGATGGAGGCCTTCGGGTTGTAAACCGCTTTTGTTCAAGGGCAAGGCACGCTTTCGGCCGTGTTGAGTGGATTGTTCGAATAAGCACCGGCTAACTACGTGCCAGCAGCCGCGGTAATACGTAGGGTGCAAGCGTTATCCGGATTTATTGGGCGTAAAGGGCTCGTAGGCGGTTCGTCGCGTCCGGTGTGAAAGTCCATCGCTTAACGGTGGATCCGCGCCGG
+
GGGGGGGGGGGGGGGGGGGGGGGGGGGGGGGGGGGGGGGGGGGGGGGGGGGGGGGGGGGGGGGGGGGGGGGGGGGGGGGGGGGGGGGGGGGGGGGGGGGGGGGGGGGGGGGGGG7FGGGGG+C:<@FG33@5C<BCFGDGFGGGGGGGGGGGFGGGGGGGGGGGGGGGGFGGGGGGGGGGGGGGGGGGGGGFEGGGGGGGGGGGGGGGGCGEGGGGGGGGGGGGGGGGGGGGGGGGGGFCFGGCEGGGGGGGGGGGGGDGDCGGGGGFFFFGGGFGGGGGFFGCDD<FGFFGGG
@M03364:396:000000000-C9LGT:1:1101:11819:2216 1:N:0:10
ACTCCTACGGGAGGCAGCAGTGGGGAATATTGCACAATGGGCGCAAGCCTGATGCAGCGACGCCGCGTGCGGGATGGAGGCCTTCGGGTTGTAAACCGCTTTTGTTCAAGGGCAAGACACAATTTCGGGAGTGGTGAGTGGATTGTTCGAATAAGCACCGGCTAACTACGTGCCAGCAGCCGCGGTAATACGTTGGGTGCAAGCGTTATCCGGATTTATTGGGCGTAAAGGGCGCGTAGGCGGCCTGGTAAGTCTGGAGTGAAAGTCCTGCTTTTAAGGTGGGAATTGCTTTGG
+
FDFFGGFFGDDGGGEFGDGGGGGGCCFFEEFGGGGGGGFFCC@:FGEGGGFGGFGGF8@CEGGGGGGGEF=CFEGGGGCC:DFGGGGDAF7C<<FGG:FCFFGGG,B,C,=FFB+B,3:C,3>,@FFG++33<+3@DE,33@,=3D9=>FG?*8DEFFFF>:<FFFFGG*261=C7FB2+FG>EDEGGG9,8<,/8CG8C6ACEDEG?C0C888*;+<@E96*;C/:A8E+*8CG>888=FEC5:5;C@C02:<CCGE*08+7<::97*7C9:FG=CCFDF35/9DFFG7FC>*
@M03364:396:000000000-C9LGT:1:1101:14895:2220 1:N:0:10
ACTCCTACGGGAGGCAGCAGTGGGGAATTTTCGTCAATGGGCGCAAGCCTGAACGAGCAATGCCGCGTGAACGAGGAAGGTCTTCGGATCGTAAAGTTCTGTTGAGAGGGAAAAAGGAACACCATAGGCTATGCTGGTGGAGTGATATTACCTTTCGAGGAAGTCACGGCTAACTACGTGCCAGCAGCCGCGGTAATACGTAGGTGGCGAGCGTTATCCGGAATGATTGGGCGTAAAGGGTGCGTAGGCGGCCTGTTAAGTCTGAAGTGAAAGGTACCGGCTCAACCGGTAC
+
GGGGGGGGGGGGGGGGGGGGGGGGGGGGGGFGGFGGGGGGGGGGGGGGGGGGGGGGGGGGGGGGGGGGGGGGGGGGGGGGGGGEGGGFGGGGGGGGGGGGGGGGFGGGGGGFGGG@+4F8,3B:,:DC,:8553BFFFF+=ACFFCC@@FGGAFFGGGFFGGGGGGGEGDGGGGGGGGGGGGGGGGGGGGGGGFGGGGGGGGGGGGGGGGGGGGGGCEGGGGGGGGFGGGGGG8EGFGGGGGGGGGGGGGGGGGGGGGGG?9CFFGGGGGGGGGGGGGGGEFGFGGGFG;85
@M03364:396:000000000-C9LGT:1:1101:16133:2242 1:N:0:10
ACTCCTACGGGAGGCAGCAGTAGGGAATTTTCGTCAATGGGCGCAAGCCTGAACGAGCAATGCCGCGTGGGTGAAGACGGTCTTCGGATTGTAAAGCCCTGTTGCCGGGGACAAAGGACAGCCAGAGTAGAACGCTGACTGTTTGATGGTACCCGGCCAGAAAGCCACGGCTAACTACGTGCCAGCAGCCGCGGTAATACGTAGGTGGCAAGCGTTATCCGGAATGATTGGGCGTAAAGGGTGCGCAGGCGGCTGTGCAAGTCTGAAGTAAAAGGGACCGGCTCAACCGGTTC
+
GGGGGGGGGGGGGGGGGGGGGGGGGGGGDGGCEFGGGGGGGGGGGGGGGGGGGGGGGGGGGGGGGGGFGDGGGGGGGGGGGGGGGGGCGGGGGGGGGGGGGFE,?FGGGGGGFFGGG8BA+B@,,:BF,,9,:6CEC:FFFCGC@,<EFGFGAFGG7FGGGGGGGGGGG>CGDGGGGGGGGGGFGGGCFGCEGGGGGGGGGFCFGGGGGGGGGGGGGGGGGGGGGGFC9FGGGGEEGGFCCGGGGGEGE8EGGGGGFGGFEAC:CF7>0:@FCFGGGGDGFF5CCFGFDFBDD
@M03364:396:000000000-C9LGT:1:1101:8722:2284 1:N:0:10
ACTCCTACGGGAGGCAGCAGTGGGGAATATTGCACAATGGGCGCAAGCCTGATGCAGCGACGCCGCGTGCGGGATGGAGGCCTTCGGGTTGTAAACCGCTTTTGTTCAAGGGCAAGGCACGGTTTCGGCCGTGTTGAGTGGATTGTTCGAATAAGCACCGGCTAACTACGTGCCAGCAGCCGCGGTAATACGTAGGGTGCAAGCGTTATCCGGATTTATTGGGCGTAAAGGGCTCGTAGGCGGTTCGTCGCGTCCGGTGTGAAAGTCCATCGCTTAACGGTGGATCCGCGCCGG
+
GGGGGGGGGGGGGGGGGGGGGGGGGGGGGGGGGGGGGGGFGGGGGGGGGGGGGGGGGGGGGGGGGGGGGGGGGGGGGGGGGGGGGGDGGGGGGGGGGGGGGGGGGGGAFGGGGGGFFGGGG+@FFFFD:8@5@>FECFFGGDGFGFGGGGGG*?FDGGGGGGG@FGGGG<EGGGGGGGGGGGGGGGGGGDGFECFGGGGGGGGGGGGGGGGGGGGGGGGGGGGGGEE=8EGECEFGECGGGGGGEGGGGGGGGGGED?EGGFFCFCCDGGGDG=F3:FGGDFEFDGCFGFFGGG
@M03364:396:000000000-C9LGT:1:1101:12723:2287 1:N:0:10
ACTCCTACGGGAGGCAGCAGTGGGGAATATTGGGCAATGGGCGAAAGCCTGACCCAGCAACGCCGCGTGAAGGAAGAAGGTTTTCGGATTGTAAACTTCTGTCCTAAGTGACGAAGGAAGTGACGGTAACTTAGGAGGAAGCCCCGGCTAACTACGTGCCAGCAGCCGCGGTAATACGTAGGGGGCGAGCGTTGTCCGGAATGACTGGGCGTAAAGGGCGTGTAGGCGGCCGATTAAGTCTGAAGTGAAAGTCCTGCTTTCAAGGTGGGAATTGCTTTGGAGACTGGTTGGCTT
+
GGGGGGGGGGGGGGGGGGGGGGGGGGGGGGGGGGGGGGGGGGGGGGGGGGGGGGGGGGGGGGGGGGGGGGGGGGGGGGGGGGGGGGGGGGGGGGGGGGGGGGGGGFGGGGGGGGGGFGGGG-CF:@FG+5A<58F<@FGGGGGGGGGGGGGGGGGGGGGGGGGGGGGGG7CFEGGGGGGFGGGGGGGGGGGGGEGGGGGGGGGGGGGGGGGGGDGGGGGGGGGGGGGGGGGGCGDGGGGGGGGGGGGGFGGGGGGGGGGGGGGGCFGGGGEGCGGGGGGGFFEGDGGFGFFG79
@M03364:396:000000000-C9LGT:1:1101:10398:2306 1:N:0:10
ACTCCTACGGGAGGCAGCAGTAGGGAATTTTCGTCAATGGGCGCAAGCCTGAACGAGCAATGCCGCGTGAACGAGGAAGGTCTTCGGATCGTAAAGTTCTGTTGAGAGGGAAAAAGGAACACCCGAGGCAATGCTGGTGAAGTGATATTACCTTTCGAGGAAGTCACGGCTAACTACGTGCCAGCAGCCGCGGTAATACGTAGGTGGCAAGCGTTATCCGGAATGATTGGGCGTAAAGGGTGCGCAGGCGGCTGTGCAAGTCTGAAGTAAAAGGGACCGGCTCAACCGGTTC
+
GGGGGGGGGGGGGGGGGGGGGGGGGGGGGGGGGGGGGGGGGGGGGGGGGGGGGGGGGGGGGGGGGGGGGGGGGGGGGGGGGGGGGGGGGGGGGGGGGGGGGFGGGGGECEGGGGF@+AFFFBF>CFFG++88:BFCFGFGGGGFGG9@FGEGBGGGGGGGGGFFGGGGGFGGGGGGGGGGGGGFGFGGGGGGGGCFGGGGGGGGFGGGGGEGGGGGGGGGGGGFG?EFFGGGG8EEGGGGGGGGGGGGGGGGGGGD:FGGCGGGGGG*?C@FFGGFFDEGFFGGGFFDGEFD
@M03364:396:000000000-C9LGT:1:1101:17276:2321 1:N:0:10
ACTCCTACGGGAGGCAGCAGTAGGGAATTTTCGTCAATGGGCGCAAGCCTGAACGAGCAATGCCGCGTGAACGAGGAAGGTCTTCGGATCGTAAAGTTCTGTTGAGAGGGAAAAAGGAACACCCGAGGACATGCTGGTGAAGTGATATTACCTTTCGAGGAAGTCACGGCTAACTACGTGCCAGCAGCCGCGGTAATACGTAGGTGGCGAGCGTTATCCGGAATGATTGGGCGTAAAGGGTGCGTAGGCGGCCTGTTAAGTCTGAAGTGAAAGGTACCGGCTCAACCGGTAC
+
GGGGGGGGGGGGGGGGGGGGGGGGGGGGGGGGGGGGGGGGGGGGGGGGGGGGGGGGGGGGGGGGGGGGGGGGGGGGGGGGGGGGGGGGGGGGGGGGGGGGGGGGGGGGGGGGGGGGGGGGGGG+@@CF838::FGGFGGDGGGFCGGGGGGGGGGGGGGGGGGGGGGGGGGGGGGGGGGGGGGGGGGGGGGGGGGGGGGGGGGGGGGGGGGGGGGGGGGGGGGGGGGGGGGGGGGGGGGGGGGGGGGGGGGGGGGGGGGGGGGGGGGGGGGGGGGGGGGGFFGGGGGFGFFG
@M03364:396:000000000-C9LGT:1:1101:23488:2321 1:N:0:10
ACTCCTACGGGAGGCAGCAGTGGGGGATATTGCACAATGGGGGAAACCCTGATGCAGCGACGCCGCGTGAGTGAAGAAGTATTTCGGTATGTAAAGCTCTATCAGCAGGAAAGATAATGACGGTACCTATCTCCGAAGCACCGGCTAAATACGTGCCAGCAGCCGCGGTAATACGTATGGTGCAAGCGTTATCCGGATTTACTGGGTGTAAAGGGAGCGCAGACGGCATGGCAAGCCAGATGTGAAAGGTGGGGGCTCAACCCCCAAGCTGCATTTGGAACTGTCAAGCTAG
+
GGGGGGGGGGGGGGGGGGGGGGGGGGGGGGGGGGGGGGGGGGGGGGGGGGGGGGGGGGGGGGGGGGGGGGGGGGGGGGGGGGGGGGGGGGGGGGGGGGGGGGGCFGGFGGGGGGGGGCFFG:F88BFC5,C,3,86CFD<><<FCF<CGGGGFGGGGGGGGGGGGEGGG*:FFGGGGGGGGGGGGGGGGDCGGFGGGGGGGGGGGGGGGGGGGGGGGGGGGGGGGGGGGGGGFGGGGGGGGGGGGGGGGGGGGGGGGGGGGGDCEGGGGGGGGGGGGGGGFFGGGGGFGFB4
@M03364:396:000000000-C9LGT:1:1101:15993:2400 1:N:0:10
ACTCCTACGGGAGGCAGCAGTGGGGAATATTGGGCAATGGGCGAAAGCCTGACCCAGCAACGCCGCGTGAAGGAAGAAGGCCTTCGGGTTGTAAACTTCTTTTACCAGGGACGAAGGACGTGACAGTACCTGGAGAAAAAGCAACGGCTAACTACGTGCCAGCAGCCGCGGTAATACGTAGGTTGCAAGCGTTGTCCGGATTTACTGGGTGTAAAGGGAGCGCAGACGGCATGGCAAGCCAGATGTGAAAGGTGGGGGCTCAACCCCCAAGCTGCATTTGGAACTGTCAAGCT
+
GGGGGGGGGGGGGGGGGGGGGGGGGGGGGGGGGGGGGGGGGGGGGGGGGGGGGGGGGGGGGGGGGGGGGGGGGGGGGGGGGGGGGGGGGGGGGGGGGGGGGGGGGGGGGGGGGGEGCFFFC:FF,CFG>,C33DFGGGGGGGGGGGGGGGGGGGGGGGGGGGGGGGGGGCECGGGGGGGGGGGGGGGGGGGGGGGGGGGGGGGGGGGGGGGGGGGGGGGGGGGGGGGGGGGGGGGGGGGGGGGGGGGGGGGGGGGGGGGGGGFFGGGGGGGGGGGGGGGGF@GGGGGFGFFGG
@M03364:396:000000000-C9LGT:1:1101:10367:2421 1:N:0:10
ACTCCTACGGGAGGCAGCAGTAGGGAATATTGCACAATGGGGGGAACCCTGATGCAGCAACGCCACGTGTGGGAAGAAGCATTTCGGTGTGTAAACCACTGTCGTGAGGGAATAAGGCTATTTTTCGGCGTAGTTGAATGTACCTCGAGAGGAAGCACCGGCAAACTTCGTGCCAGCAGCCGCGGTAATACGAGGGGTGCAAGCGTTGTTCGGAATCACTGGGCGTAAAGGGAGCGCAGGCGGAAGCTCAAGCGGATTGTACAATACCGGGGCCCAACCCCGGACCTGCAGTCC
+
GGGGGGGGGGGGGGGGGGGGGGGGGGGGGGGGGGGGGGGGGGGGGGGGGGGGGGGGGGGGGGGGGGGGGGGGGGGGGGGGGGGGGGGGGGGGGGGGGGGGGGGGGGGGGGGGGGCEDFGGFCFF;?FG**=4<1<CFGGGG9FG?:FGGGGGAFGGGGGGGGGGGGFGF;@FGGGGGGGGGGGGGEGGGGGGGCEGGGGGGGGGGGGGGGGGGGGGGGGGGGGGGE:E>FGGGGGGGGGGGGGGGGGGGGGGGGGEGDGGGGGGGGGGGGGGGGGGGGGGFFGDGGGFGFF>CF
@M03364:396:000000000-C9LGT:1:1101:11816:2422 1:N:0:10
ACTCCTACGGGAGGCAGCAGTGGGGAATATTGCACAATGGGCGCAAGCCTGATGCAGCGACGCCGCGTGCGGGATGGAGGCCTTCGGGTTGTAAACCGCTTTTGTTCAAGGGCAAGGCACGTTTTCGGACGTGTTGAGTGGGTTGTTCGAATAAGCACCGGCTAACTACGTGCCAGCAGCCGCGGTAATACGTAGGGTGCAAGCGTTATCCGGATTTATTGGGCGTAAAGGGCTCGTAGGCGGTTCGTCGCGTCCGGGGTGAAAGTCCATCGCTTAACGGTGGATCCGCGCCGG
+
GGGGGGGGGGGGGGGGGGGGGGGGEGGGGGGGGGGGGGGGGGGDGGGGGGGGGGEFGGGGGGGGGGGGGDFGGGD:FDGDFFGGGGGGGGGGGGGFGGGGGGGGGDF@FFC=>DF7@+D>>3B,+@CF++58*8@,,@>,F,>FFG,<FF,?>FGGB@:<@ECF7<>F?83C<CC:FFG>FGEG8:?EGGGFFGGGG8CEFGGGGCEGFF::>8*;9+CFEFC5E8*;@F7A>:CEEGGGGEGGCEEEGGGD?EGGG*C5E;99+:+:>C7<D5EDC*29.):C*2>;CB3CCC
@M03364:396:000000000-C9LGT:1:1101:21218:2458 1:N:0:10
ACTCCTACGGGAGGCAGCAGTGGAGAATCTTGCACAATGGGGGAAACCCTGATGCAGCAACGCCGCGTGAAGGAAGACGGCCCTTGGGTTGTAAACTTCTGTCCTATGAGACGAAGGAAGTGACAGTAGCATAGGAGGAAGCCCCGGCTAACTACGTGCCAGCAGCCGCGGTAATACGTAGGGGGCGAGCGTTGTCCGGAATGATTGGGCGTAAAGGGCGCGTAGGCGGCCTGGTAAGTCTGGAGTGAAAGTCCTGCTTTCAAGGTGGGAATTGCTTTGGATACTGTCGGGCTG
+
GGGGGGGGGGGGGGGGGGGGGGGGGGGGGGGGGGGGGGGGGGGGGGGGGGGGGGGGGGGGGGGGGGGGGGGGGGGGGGGGGGGGGGGGGGGGGGGGGGGGGGG8FEFCFGG@FEEC:BFFG@FG,CFG,CFED,5CFFGDFFGGGDGGEGGGGGGGGGGGGGGGGGGGG>C>CFGGGGFGGGGGGGGGGGGGCCCGGGGGGGGGGGGGGGGCGEFGGGGGGGGGGG?EGGGGGGGGGGGEGGGGGGGGFGGGGGGGGGFGGCGGGFGGGGGGGGGGGGGGFFGCCC:FGD@D5C
@M03364:396:000000000-C9LGT:1:1101:12409:2473 1:N:0:10
ACTCCTACGGGAGGCAGCAGTGGGGAATATTGCACAATGGGCGCAAGCCTGATGCAGCGACGCCGCGTGCGGGATGGAGGCCTTCGGGATGTAAACCGCTTTTGTTCAAGGGCAAGGCACGGTTACGGACGTGTTGAGTGGATTGTTCGAATAAGCACCGGCTAACTACGTGCCAGCAGCCGCGGTAATACGTAGGGTGCAAGCGTTATCCGGATTTATTGGGTGTAAAGGGTGCGTAGACGGGAAAATAAGTTAGTTGTGAAATCCCTCGGCTTAACTGAGGAACTGCAACT
+
GGGGGGGGGGGGGGGGGGGGGGGGGGGGGGGGGGGGGGGGGGGGGGGGGGGGGGGGGGGGGGGGGGGGGGGGGGGGCGGGGGGGGGGGGGGGGGGGFDGGGGGGGGGD?FGECGGC<DFGCFD@+:CEF@C@8,8,@@@EFGC:D<,?CFFD*?FFFFDF<C@CCGGCGFG+4FEGGFGF@FGEDG5CFFGFE:EGDCCDGFGGG8EC@<FCGEG5EF?CFGD8C8<0<AFDFGGDEEG=E5EGCEFFG7FCFGGGGGGGG7>CF7<7CFECDF=F7DCGF@=<CGFFDFFG<
@M03364:396:000000000-C9LGT:1:1101:9674:2491 1:N:0:10
ACTCCTACGGAGGCAGCAGTGGGGAATATTGCACAATGGGCGCAAGCCTGATGCAGCGACGCCGCGTGCGGGATGGAGGCCTTCGGGTTGTAAACCGCTTTTGTTCAAGGGCAAGGCGGGTCTTCGGGCACGTTGAGTGGATTGTTCGAATAAGCACCGGCTAACTACGTGCCAGCAGCCGCGGTAATACGTAGGGTGCAAGCGTTATCCGGATTTATTGGGCGTAAAGGGCTCGTAGGCGGTTCGTCGCGTCCGGTGTGAAAGTCCATCGCTTAACGGTGGATCCGCGCCGGG
+
GGGGGGGGGGGGGGGGGGGGGGGGGGGGGGGGGGGGGGGGGGGGGGGGGGGGGGGGGGGGGGGGGGGEGGGGGGGGGGGGGGGGGGGGGGGGGGGGGGGGGGGGGGGCEFGGGGCGFGFFC:FG,@FE1*6883>:>?FFGGCCFG9FFFFGGGFGGGGGGGGGGGFGG<FGGGGGGGGGGGGGGGGFGGGCFFEGGGGGGGGGGGGGGGDEEG5@@GGGGGGGCGGFGGGGGGGEGGGGGG:EGGGGGGGGGEGGGGGGG9>FFGFGGGGGGG5CFGGGFFGGGGGFDBFGGG
@M03364:396:000000000-C9LGT:1:1101:6729:2529 1:N:0:10
ACTCCTACGGGAGGCAGCAGTGGGGAATATTGCACAATGGGCGCAAGCCTGATGCAGCGACGCCGCGTGCGGGATGGAGGCCTTCGGGTTGTAAACCGCTTTTGTTCAAGGGCAAGGCACGGTTTCGGCCGTGTTGAGTGGATTGTTCGAATAAGCACCGGCTAACTACTTGCCAGCAGCCGCGGTAATACGTAGGGTGCAAGCGTTATCCGGATTTATTGGGCGTAAAGGGCTCGTAGGCGGTTCGTCGCGTCCGGTGTGAAAGTCCATCGCTTAACGGTGGATCCGCGCCGG
+
GGGGGGGGGGGGGGGGGGFGGGGGGGGGGGGGGGGGGGFGGGGGGGGGGGGGGGGGFGGGGGGGGGGGDGGGGGGGGGGGGGGGGGGGGGGGGGGGGGGGGGGFGGGDGGGGEFFF=DFGD>F:8@FG8+55@F<3;DFFD8DFG>FFGGFG<FFGGFGGGGGGGEFGG,?FFGGGGGGGGGGGGGGGGGGGGGGGGGGGGGGGGGGGGGGGGGDGGGGGGGGGGGGGCCFGGGGGGGGGGGGGGGGGGGCEE=EEC8EGG?CGGFGGGGGGGGGDGD=C7)CGGFFFCEBC)7
@M03364:396:000000000-C9LGT:1:1101:21796:2558 1:N:0:10
ACTCCTACGGGAGGCAGCAGTGGGGAATATTGCACAATGGGCGCAAGCCTGATGCAGCGACGCCGCGTGCGGGATGGAGGCCTTCGGGTTGTAAACCGCTTTTGTTCAAGGGCAAGGCGGGTCTTCGGGCCCGTTGAGTGGATTGTTCGAATAAGCACCGGCTAACTACGTGCCAGCAGCCGCGGTAATACGTAGGGTGCAAGCGTTATCCGGATTTATTGGGCGTAAAGGGCTCGTAGGCGGTTCGTCGCGTCCGGGGTGAAAGTCCATCGCTTAACGGTGGATCCGCGCCGG
+
GGGGGGGGGGGGGGGGGGGGGGGGGGGGGGGGGGGGGGGGGGGGGGGGGGGGGGGGGGGGGGGGGGGGGGGGGGGGGGGGGGGGGGGGGGGGGGGGGGGGGGGGGGGFGGGGGGFGDFFFFEFE,8FG*1551=FFCFCGGFGFGGGDGGGGFGGGGGGGGGGGGGGGG=ECFGGGGGGGGGGGGEGGFFGFC6;EG;EDGGGGGGGGGFGGDEEDFGGGGGGFGECEGGGGGFFGGGGGGGGEGGGGGGGCEGGGG*:>GAFGGGFFGGFGGGGGFGGG:>GFGGGFGDFGDD
@M03364:396:000000000-C9LGT:1:1101:14436:2619 1:N:0:10
ACTCCTACGGGAGGCAGCAGTGGGGGATATTGCACAATGGGGGAAACCCTGATGCAGCGACGCCGCGTGAGTGAAGAAGTATTTCGGTATGTAAAGCTCTATCAGCAGGAAAGATAAAGACGGAACCTATCCAAGAAGCACCGGCTAACTCCGTGCCAGCAGCCGCGGTGATACGTAGGGGGCGAGCGTTGTCCGGAATGATTGGGCGTAAAGGGCGCGTAGGCGGCCTGCTAAGTCTGGAGTGGAAGTCCTGCTTTCAAGGTGGGAATTGCTTTGGAGACTGGGAGGCTGG
+
GGGGGGGGGGGGGGGGGGGGGGGGGGGGGGGGGGGGGGGGGGGCGGGFFGGGGFGGGGGGGGCGGGGGGDFFFGGGGGGE?EDGGGG=,BEFGGGEGGFGAFG9FCG,BEFGFF,A,,:5,-B++8>F,,C,,:,,,,8,3,@C77+8FF,7*8B*C,>*@FFC<CBCE4*<<CFBFEGGGGGG@C8CC88CCCEGGC>?<<EFFFGGGEG>ECG5>EGC=ED9CGCEGFF+90<CFFFG7CFF*90:@EFGFG6FFGGCAC4A:D5>CCEC*+<C7**27FGGC45BC<FG
@M03364:396:000000000-C9LGT:1:1101:9003:2660 1:N:0:10
ACTCCTACGGGAGGCAGCAGTGGGGAATATTGCACAATGGGCGCAAGCCTGATGCAGCGACGCCGCGTGCGGGATGGAGGCCTTCGGGTTGTAAACCGCTTTTGTTCAAGGGCAAGGCACGGTTTCGGCCGTGTTGAGTGGATTGTTCGAATAAGCACCGGCTAACTACGTGCCAGCAGCCGCGGTAATACGTAGGGTGCAAGCGTTATCCGGATTTATTGGGCGTAAAGGGCTCGTAGGCGGTTCGTCGCGTCCGGTGTGAAAGTCCATCGCTTAACGGTGGATCCGCGCCGG
+
GGGGGGGGGGGGGGGGGGGGGGGGGGGGGGGGGGGGGGGGGGGGGGGGGGGGGGGGGGGGGGGGGGGGCFGGGGGGGGGGGGGGGGGGGGGGGGGGGGGGGGGGGGGDFGGGGGGG@FGGG:DB+@FE@<<5@FFGFF=AFGCFGGGGGGCF>EGGGGGEGGGFGGGGG<CFGGGGGGGGGGGGGGGGGGGGGFGGGGGGGGGGGGGGGGGGGDGGGGGGGGGGGGCEGGGGGGGGGGGGGGGGGGGGGGGGGDGEGEGGGGGGGGGFGGFDGFFDGGDDF)CGGGDFG>@G3>
@M03364:396:000000000-C9LGT:1:1101:16554:2673 1:N:0:10
ACTCCTACGGGAGGCAGCAGTAGGGAATTTTCGTCAATGGGCGCAAGCCTGAACGAGCAATGCCGCGTGAGTGAGGAAGGTCTTCGGACTGTAAAGCTCTGTTGCCGGGGAAAAAGGTGGACTGCAGGCCATGGCATTTCATGGATGGTACCCGGCCAGAAAGCCACGGCTAACTACGTGCCAGCAGCCGCGGTAATACGTAGGTGGCAAGCGTTATCCGGAATGAGTGGGCGTAAAGGGTGCGCAGGCGGCTGTGCAAGTCTGAAGTAAAAGGGACCGGCTCAACCGGTTC
+
GGGGGGGGGGGGGGGGGGGGGGGGGGGGGGGGGFGGGGGGGGGGGGGGGGGGGGGGGGGGGGGGGGGGGGGGGGFFGGGGGGGGGGGGGGGGGGGGGGGGGGG,CFF@FGG@CG?F78B+=3BA8EFF+88,,,:,8>,C<CEF>:8FFGFFFGFEGFGFGGGGGFGGG@EFFGGFGGGGCFCAFGGGFGGGGGGGGGGGGGGGGGGGFGGCEGGEE7@EGGECGC+<EGGGGEGEGGGGFEGGGGGDGGGGGGGGGFGGCGGGGGGCGGFC7ECDF5EDFFGGGGGFGDFG
@M03364:396:000000000-C9LGT:1:1101:13221:2710 1:N:0:10
ACTCCTACGGGAGGCAGCAGTGGGGAATATTGCACAATGGGGGAAACCCTGATGCAGCAACGCCGCGTGAAGGAAGACGGTCTTCGGATTGTAAACTTTTGTTCTTGGTGAAGAAGAATGACGGTAGCCAAGGAGGAAGCCACGGCTAACTACGTGCCAGCAGCCGCGGTAATACGTAGGTGGCAAGCGTTATCCGGAATGATTGGGCGTAAAGGGTGCGCAGGCGGCTGTGCAAGTCTGAAGTAAAAGGGACCGGCTCAACCGGTTCAGGCTTTGGAAACTGCACGGCTTG
+
GGGGGGGGGGGGGGGGGGGGGGGGGGGGGGGGGGGGGGGGGGGGGGGGGGGGGGGGGGGGGGGGGGGGGGGGGGGGGGGGGGGGGGGGGGGGGGGGGGGGGGGGGGGGGGGGGGFGEGFFEFC+8BFG:,83B<FBFGGGGFGGGGGGGGGGGGGGGGGGGGGGGGGGG>EGGGGGGGGGGGGGGGGGGGGDGGGGGCFGGGGGGGGGGFEGGGGGGGGGGGGGGGGGGGGGGGGGGGGGFGGFGGGGGGGGGGGGGEGGGGGGGGGGGGGFGGGGGGGGFFGGDGGEGBFG
@M03364:396:000000000-C9LGT:1:1101:18787:2714 1:N:0:10
ACTCCTACGGGAGGCAGCAGTGGGGAATATTGCACAATGGGGGAAACCCTGATGCAGCAACGCCGCGTGAGTGATGACGGCCTTCGGGTTGTAAAGCTCTGTCTTTAGGGACGATAATGACGGTACCTACGGAGGAAGCCACGGCTAACTACGTGCCAGCAGCCGCGGTAATACGTAGGTGGCGAGCGTTATCCGGAATGATTGGGCGTAAAGGGTGCGTAGGCGGCCTGTTAAGTCTGAAGTGAAAGGTACCGGCTCAACCGGTACAGGCTTTGGAAACTGGCAGGCTAGAGG
+
GGGGGGGGGGGGGGGGGGGGGGGGGGGGGGGGGGGGGGGGGGGGGGGGGGGGGGGGGGGGGGGGGGGGGGGGGGGGGGGGGGGGGGGGGGGGGGGGGGGGGGGGGGGGGGGGGFGGDFFDGFFC3BFGC,888@F:FFGGGGGGGGGGGGGGGGGGGGGGGGGGGGGGG4;FGGGGGGGGGGGGGGGGGGGGGGGGGGGGFFGGGGGGGGGGGGGGGGGGGGGGGGGGGGGGGGGGGGGGFGFGFFGGGGGGGGGGGGGGGGGGGGGGGGGFGGFGGGGGFFGGGGGFG?FGGG
@M03364:396:000000000-C9LGT:1:1101:10860:2726 1:N:0:10
ACTCCTACGGGAGGCAGCAGTGGGGGATATTGCACAATGGGGGAAACCCTGATGCAGCGACGCCGCGTGCGGGATGGAGGCCTTCGGGTTGTAAACCGCTTTTGTTCAAGGGCAAGGCACGGTTTCGGCCGTGTTGAGTGGATTGTTCGAATAAGCACCGGCTAACTACGTGCCAGCAGCCGCGGTAATACGTAGGGTGCAAGCGTTATCCGGATTTATTGGGCGTAAAGGGCTCGTAGGCGGTTCGTCGCGTCCGGTGTGAAAGTCCATCGCTTAACGGTGGATCCGCGCCGG
+
GGGGGGGGGGGGGGGGGGGGGGGGGGGGGGGGGGGGGGGGGGGGGGGGGGGGGGGGGGGGGGGGGGGGGGGGGGGGGGGGGGGGGGGGGGGGGGGGGGGGGGGGGGGGGGGGGG=FFGFGG+@@:FFG@@@338>D@CCGGGGGGBFGGG8>@FGGGGGGGGGGGGGGG<EFGFGGGGGGGGGGGGGGGGGGGCGGGGGGGGGGGGGGGGGGGEEGGGGGGGGGGGCEGGGGGGGGGGGGGGGGGGGGGGGGGGEGD8CEDFCFGCFGGGGGGGGDCFGGBFGGDGGFGD39>D
@M03364:396:000000000-C9LGT:1:1101:6434:2733 1:N:0:10
ACTCCTACGGGAGGCAGCAGTGGGGAATATTGCACAATGGGCGCAAGCCTGATGCAGCGACGCCGCGTGCGGGATGGAGGCCTTCGGGTTGTAAACCGCTTTTGTTCAAGGGCAAGGCACGGTTTCGGCCGATATGAGTGGATTGTTCGAATAAGCACCGGCTAACTACGTGCCAGCAGCCGCGGTAATACGTATGGTGCAAGCGTTATCCGGATTTGTTGGGCGTAAAGGTCTCGTAGGCGGTTCGTCGCGTCCGGTGTGAAAGTCCATCGCTTAACGGTGGATCCTCGCCGG
+
GGGGGGGGGGGGGGGGGGGGGGGGGGGGGGGFECGGGGGGGGGGGGGGGGCGFCFFGG7FG:FFGGGGFGGGEGGGGGGGGGGFFGCGGGGFAEGGG@EEGGFBFDFCAFDGGFF+8<B,63@+@>@F:@3****,7,3,8,,76?FFGFGG>FFCF:FC:<FGFGFFF<C<:FC,<CGGFEE:EGDGGG@/@F0;*0<CE7:>EGE>CFC*/;*/<+<E8>*;CE*/139<F9CFF=*8CD5C*/*:**:*C:?*985A>FF9+?FGGFF<C5*9*::D>57*9CG4C:>D39
@M03364:396:000000000-C9LGT:1:1101:10312:2777 1:N:0:10
ACTCCTACGGGAGGCAGCAGTGGGGAATATTGCACAATGGGCGCAAGCCTGATGCAGCGACGCCGCGTGCGGGATGGAGGCCTTCGGGTTGTAAACCGCTTTTGTTCAAGGGCAAGGCACGGTTTCGGCAGTGTTGAGTGGATTGTTCGAATAAGCACCGGCTAACTACGTGCCAGCAGCCGCGGTAATACGTAGGGTGCAAGCGTTATCCGGATTTATTGGGCGTAAAGGGCTCGTAGGCGGTTCGTCGCGTCCGGTGTGAAAGTCCATCGCTTAACGGTGGATCCGCGCCGG
+
GGGGGGGGGGGGGGGGGGGGGGGGGGGGGGGGGGGGGGGGGGGGGGGGGGGGGGGGGGGGGGGGGGGGGGGGGGGGGGGGGGGGGGGGGGGGGGGGGGGGGGGEBFG,CCFGGGGGGCGF>+@@>FFG++58883:,@@FGGGCFGGDFE3DFCGGFGGECGD:FFFFG<FGFGGGGGGGGGGGGGDGGGGGGCGGEFEGGGGGGGGGFCGGGAECC<CGGGGGGGEEFGGGGDFGGGGGGGGEG5C:EGGEGECCDEGEG<:+ADF>>FFDDFFDGGEG7)CGFCGFC:>77D
@M03364:396:000000000-C9LGT:1:1101:7136:2809 1:N:0:10
ACTCCTACGGGAGGCAGCAGTGGGGAATATTGCACAATGGGCGCAAGCCTGATGCAGCGACGCCGCGTGCGGGATGGAGGCCTTCGGGTTGTAAACCGCTTTTGTTCAAGGGCAAGGCACGGTTTCGGCCGTGTTGAGTGGATTGTTCGAATAAGCACCGGCTAACTACGTGCCAGCAGCCGCGGTAATACGTAGGGTGCAAGCGTTATCCGGATTTATTGGGCGTAAAGGGCTCGTAGGCGGTTCGTCGCGTCCGGTGTGAAAGTCCATCGCTTAACGGTGGATCCGCGCCGG
+
GGGGGGGGGGGGGGGGGGGGGGGGGGGGGGGGGGGGGGGGGGGGGGGGGGGGGGGGGGGGGGGGGGGGGGGGGGGGGGGGGGGGGGGGGGGGGGGGGGGGGGGGGGGEGGGGGGFFGFGDG@F>3@FF8+5558@CGFEGGGGGGFGGGGGFDFGGGGGGGGGGGGGGGEGGGFGGGGGGGGGGGEGGGGGFCFGGGGGGGGGGGGGGGEFGGCGGGGGGGGGGGGGGGGGGGGGGGGGGGGGCEGGEGGGGGGGGG:C5?9FGGGGGGGGGGGGCGGGGEFECDC7>GFFGGG
@M03364:396:000000000-C9LGT:1:1101:7638:2814 1:N:0:10
ACTCCTACGGGAGGCAGCAGTGAGGAATATTGGTCAATGGGCGGGAGCCTGAACCAGCCAAGTCGCGTGAGGGAAGACGGTCCTATGGATTGTAAACTTCTTTTGTCGGGGAACAAAAATGCGGACGAGTCCGCAGTTGCGTGTACCCGAAGAAAAAGCATCGGCTAACTCCGTGCCAGCAGCCGCGGTAATACGGAGGATGCGAGCGTTATCCGGATTTATTGGGTTTAAAGGGTGCGCAGGCGGCGTGCCAAGTCAGCGGTCAAAGTTCCGGGCTCAACCCGGTGATGCCGT
+
GGGGGGGGGGGGGGGGGGGGGGGGGGGGGGGGGGGGGGGGGGGGGGGGGGGGGGGGGGGGGGGGGGGGGGGGGGGGGGGGGGGGGGGGGGGGGGGGGGGGGGGGGGG@FGGGGGGG8FFGFFG+3@FF>3@@+>:FFGGGDFGFGGCFGGGG7FFGGGGGGGGGGGGGGCGGGGGGGGGGGGGGGGGGGGDGGGGGGGGGGGGGGGGGGGGGGGGGGGGGFFGGGGEEEGGGGGGGGGGGGGGGDGGEGGGGG6EFFGGGGCDCEGDGGGGGGGGGGGGGFFGGGGGFGFFGG3
@M03364:396:000000000-C9LGT:1:1101:14843:2820 1:N:0:10
ACTCCTACGGGAGGCAGCAGTGGGGAATATTGCACAATGGGGGAAACCCTGATGCAGCAACGCCGCGTGAGTGATGACGGCCTTCGGGTTGTAAAGCTCTGTCTTCAGGGACGATAATGACGGTACCTGAGGAGGAAGCCACAGCTAACTACGTGCCAGCAGCCGCGGTAATACGTAGGTGGCAAGCGTTATCCGGAATGATTGGGCGTAAAGGGTGCGCAGGCGGTCTGTTAAGTCTGAAGGCAAAGGGATGAGCTCAACTCATTTATGATTCAGAAACTGGCCGACTTGAGG
+
GGGGGGGGGGGGGGGGGGGGGGGGGGGGGGGGGGGGGGGGGGGGGGGGGGGGGGGGGGGGGGGGGGGGGGGGFGGGGGGGGGGGGGGGGGGGGGGAEGFFEGGCGDFCGFGGGEEFCFFGGFG::BFG8:@+3B:BFFGGGG,@AE@DFGFGCFDFGGGGGFFFEG>EG<EGGGGFGGEFDFFCCCFEBCFGGGGGGGGGGGGGGCGGCEEGGDGCE88EGGC:E>::CFFF9CFGGFFEG<FGFCFG65@*;CGGCG??8CCFGCGGGGGGFG<2:CGGFF69*97@:5*27C
@M03364:396:000000000-C9LGT:1:1101:18303:2869 1:N:0:10
ACTCCTACGGGAGGCAGCAGTGAGGAATATTGGTCAATGGGCGGAAGCCTGAACCAGCCAAGTCGCGTGAGGGAAGACGGTCCTATGGATTGTAAACCTCTTTTGTCGGGGAACAACGGGCGCCACGCGTGGCGCCGTGAGCGTACCCGAAGAAAAAGCATCGGCTAACTCCGTGCCAGCAGCCGCGGTAATACGGAGGATGCGAGCGTTATCCGGATTTATTGGGTTTAAAGGGTGCGTAGGCGGCAAGTCAAGTCGGCGGTCAAACTGCGGGGCTCAACCCCGTACCGCCGT
+
GGGGGGGGGGGGGGGGGGGGGGGGGGGGGGGGGGGGGGGGGGGGGGGGGGGGGGGGGGGGGGGGGGGGGGGGGGGGFFGGGGGGGGGGGGGGGGGGGGGGGGGGGFGGGGGGGFGGCCFGG+@C>CFG5<F8B*>CFEG7CFGGGGGGGGGG<FGGDGGFFGGGGGGFF@GGGGGGGGGGGGGGGGGGG5AFGGGGGGGGGGGGGGGGGEGGGGGGGG>FFGCCGGGD8?FGGGGFGDGEGGGGGGEEEF?FFGGGGGGGGGGGEGFG7CGGGGGD57?FFFGDGGGFGFFGG)
@M03364:396:000000000-C9LGT:1:1101:13371:2894 1:N:0:10
ACTCCTACGGGAGGCAGCAGTAGGGAATTTTCGTCAATGGGCGCAAGCCTGAACGAGCAATGCCGCGTGGGTGAAGACGGTCTTCGGATTGTAAAGCCCTGTTGCCGGGGACAAAGGACAGCCAGAGTGGACAGCTGACTGTTTGATGGTACCCGGCCAGAAAGCCACGGCTAACTACGTGCCAGCAGCCGCGGTAATACGTAGGTGGCAAGCGTTATCCGGAATGATTGGGCGTAAAGGGTGCGCAGGCGGCTGTGCAAGTCTGAAGTAAAAGGGACCGGCTCAACCGGTTC
+
GGGGGGGGGGGGGGGGGGGGGGGGGGGGGGGGGGGGGGGGGGGGGGGGGGGGGGGGGGGGGGGGGGGGGGGGGGGGGGGGGGGGGGGGGGGGGGGGGGGGGGGGGGGGGGGGGGGGGFFGFCG3B>FG<+C,BFEFFGGEGGFGG,@FGGCGGGGGGGGGGGGGGGGGG*BFGGGGGGGGGGGGGGGGGGGGGGGGGGGGGGGGGGGGGGGGGGEEEGGGGGEGGGFGGGGGGGEEGFGGGGGGGGGGGGGGGGGGGGGGGGGGGFFDFGFGGGGDGGGGFF=DGGGFGF<DG
@M03364:396:000000000-C9LGT:1:1101:19202:2929 1:N:0:10
ACTCCTACGGGAGGCAGCAGTAGGGAATTTTCGTCAATGGGCGCAAGCCTGAACGAGCAATGCCGCGTGAGTGAGGAAGGTCTTCGGACTGTAAAGCTCTGTTGCCGGGGAAAAAGGGGAGATGCAGGACATGACATTTCATGGATGGTACCCGGCCAGAAAGCCACGGCTAACTACGTGCCAGCAGCCGCGGTAATACGTAGGTGGCGAGCGTTATCCGGAATGATTGGGCGTAAAGGGTGCGCAGGCGGCTGTGCAAGTCTGAAGTAAAAGGGACCGGCTCAACCGGTTC
+
GGGGGGGGGGGGGGGGGGGGGGGGGGGGGGGGGFGGGGGGGGGGGGGGGGGGGGGGGGGGGGGGGGGGGGGGGGGGGGGGGGGGGGGGGGGGGGGGGGGGGGGGGDFCGGGDGGGGEFE@:-B,,CFF+:8:E,>=FFGFFGGF>ECFGGFCFFGGGGGGDFGGGGGGGCBEGGGGGGGGGGGGGGGGGCGGGEEGGGGGGGGGGGGGGEEEGGDGGFGGGCGGFFCFGGGCGCCEGGGGGGEE8EGGGGGGCEFGGFGGFC7C<CCFCGGGGGG9CGEG>3AFGGGDDE@3
@M03364:396:000000000-C9LGT:1:1101:13520:3015 1:N:0:10
ACTCCTACGGGAGGCAGCAGTGGGGAATATTGCACAATGGGCGCAAGCCTGATGCAGCGACGCCGCGTGCGGGATGGAGGCCTTCGGGTTGTAAACCGCTTTTGTTCAAGGGCAAGGCACGGTTTCGGCCGTGTTGAGTGGATTGTTCGAATAAGCACCGGCTAACTACGTGCCAGCAGCCGCGGTAATACGTAGGGTGCAAGCGTTATCCGGATTTATTGGGCGTAAAGGGCTCGTAGGCGGTTCGTCGCGTCCGGTGTGAAAGTCCATCGCTTAACGGTGGATCCGCGCCGG
+
GGGGGGGGGGGGGGGGGGGGGGGGGGGGGGGGGGGGGGGGGGGGGGGGGGGGGGGGGGGGGGGGGGGGGGGGGGGGGGGGGGGGGGGGGGGGGGGGGGGGGGGGGGGGGGGGGGGGFGGGG7FGEFGG>+@55DFGGFFGGFFGGGGGGGGG*DGGGGGGGGGGGGGGGCEGGGGGGGGGGGGGGGGGGGGGECGGGGGGGGGGGGGGGGGGGGGGGGGGGGGGGEEGGGGGGGGGCEGGGGGGGGGGGGGGGGGGGCEEG9FFGDGGGGGGGGG:CGGGFFGGGGGFFFFGGG
@M03364:396:000000000-C9LGT:1:1101:6879:3016 1:N:0:10
ACTCCTACGGGAGGCAGCAGTGGGGGATATTGCACAATGGGGGAAACCCTGATGCAGCGACGCCGCGTGAGTGAAGAAGTATTTCGGTATGTAAAGCTCTATCAGCAGGAAAGATAATGACGGTACCTGACTAAGAAGCACCGGCTAAATACGTGCCAGCAGCCGCGGTCATACGTATGGTGCAAGCGTTATCCGGATTTACTGGGTGTAAAGGGAGCGCAGACGGCATGGCAAGCCAGATGTGAAAGGTGGGGGCTCAACCCCCAAGCTGCATTTGGAACTGTCAAGCTAG
+
GGGGGGGGGGGGGGGGGGGGGGGGGGGGGGGGGGGGGGGGGGGGGGGGGGGGGGGGGGGGGGGGGGGGGGGGGGGGGGGGGGGGGGGGGGGGGGGGGGGGGGGFGFGFFGGGGGCGB?FGF-@F3BDFF:@C>CFFAFFGGG@FEC<FFGGGFGGGGGGGGGGFGGGGG*=FGGGGGGGGGGGCFGGDFCC@FGGGGGGGGG,CFGGGGGGGGGECEGGGGGGGEGGGGGGGFGGGGGGGGGGGGGFGGGGFGGGGGGGGGGGGGGGGFGFGFCGGDGDF?FCCCCFFDFFG
@M03364:396:000000000-C9LGT:1:1101:21490:3029 1:N:0:10
ACTCCTACGGGAGGCAGCAGTGGGGAATATTGCACAATGGGCGCAAGCCTGATGCAGCGACGCCGCGTGCGGGATGGAGGCCTTCGGGTTGTAAACCGCTTTTGTTCAAGGGCAAGACACGGTTACGGTCGTACTAAGTGGATTGTTCGAATAAGCACCGGCTAACTACTTGCCAGCAGCCGCGGTAATCCGTAGGGTGCAAGCGTTATCCGGATTTATTGGGCGTAAAGGGCTCGTAGGCGGTTCGTCGCGTCCGGTGTGTAAGTCCATCGCTTAACGGTGGATCCGCCCCGG
+
GGGGGFGGCGEGGGGGGGGGGFGFGDGFAFGGGGGGGGGGGGGGGGGGGEF<FFGFGGGGDGGGGGGGGGEGGEGGDG8FFGGFGGG7FCFGGGGGGGGGGFC,B=F9FGCFCF++,:>,++BC+@B7,+8*3*3,7,8@93,@FC,3>:<<8>FD::711<<CGGGF7;<;E,?F@ECGFGGC7EG7C,,:CFEG50;AFF:;ACGGFCEEG*1CFCFFG6:**:C=;E@8EF>E*:8CE85:EGG5C*/2::?CD?=*2/2++:<>FGFGCFCCFGEDEFC1>C5>*)8CDC
@M03364:396:000000000-C9LGT:1:1101:6297:3031 1:N:0:10
ACTCCTACGGGAGGCAGCAGTGGGGAATATTGCACAATGGGCGCAAGCCTGATGCAGCGACGCCGCGTGCGGGATGGAGGCCTTCGGGTTGTAAACCGCTTTTGTTCAAGGGCAAGGCACGGTTTCGGCCGTGTTGAGTGGATTGTTCGAATAAGCACCGGCTAACTACTTGCCAGCAGCCGCGGTAATACGTAGGGTGCGAGCGTTATCCGGATTTATTGGGCGTAAAGGGCTCGTAGGCGGTTCGTCGCGTCCGGTGTGAAAGTCCATCGCCTAACGGTGGATCTGCGCCGG
+
GGGGGGGGGGGGGGGGGGGGGGGGGGGGGGGGGGGGGGGGGGGGGGGGGGGFFGGGAGGGGGGGGGGGGGGGGGGGGGGGGGGGGGGGGGGGGGGGFFGGGGGGGGGGGGGCGGGFCFFFG:FGFFEGE8@55@C3@BGGGGGGGGGFGGAF:DCGGGGGGGGGGGGGG,;?EGGGGGGGGGGGGGGGGGGGG6EEEGGGCEGGGGGEGFCGGGGGGGGGGGGGGGEDFFGGGGGGGGGGGGGCEGGGGGGGGGGCD*:CGFGGGGGCFGFGGGDGGGGGFFE3=D>BCEFGDG
@M03364:396:000000000-C9LGT:1:1101:13215:3036 1:N:0:10
ACTCCTACGGGAGGCAGCAGTGGGGAATATTGCACAATGGGCGCAAGCCTGATGCAGCGACGCCGCGTGCGGGATGGAGGCCTTCGGGTTGTAAACCGCTTTTGTTCAAGGGCAAGGAACGGTTTCGGCCGCGTTGAGTGGATTGTTCGAATAAGCACCGGCTAACTACGTGCCAGCAGCCGCGGTAATACGTAGGGTGCAAGCGTTATCCGGATTTATTGGGCGTAAAGGGCTCGTAGGCGGTTCGTCGCGTCCGGTGTGAAAGTCCATCGCTTAACGGTGGATCCGCGCCGG
+
FGGGFGGGG@CFCCCGCGEFEGFGGFFC<FEGGGGGGGCEFFE7BCFDEEFGFFGGGGEC@CBCCGEGGCC@CGC==FGGGFEEED=EAFCFGGGFGGGGGGGFGGF,CAFCFDFF<,B=+8B@C3@C+35*531>@<FFC3>353@FGC:?CACFGFGGGGDGFGGFC*2:*<CFGGFF7CFEDGGGFGFC+3*1;::C0<9:?EGGC7A:ECE8@C9@CC5*::**2<@8ECFGG=GCGGD::7EEGGGGGD?EG:7/;+::?FE>GGCGDFG*:*:9<>C54*9<C@7C<C
@M03364:396:000000000-C9LGT:1:1101:7814:3042 1:N:0:10
ACTCCTACGGAGGCAGCAGTGGGGAATATTGCACAATGGGCGCAAGCCTGATGCAGCGACGCCGCGTGCGGGATGGAGGCCTTCGGGTTGTAAACCGCTTTTGTTCAAGGGCAAGGCACGGTTTCGGCCGTGTTGAGTGGATTGTTCGAATAAGCACCGGCTAACTACGTGCCAGCAGCCGCGGTAATACGTAGGGTGCAAGCGTTATCCGGATTTATTGGGCGTAAAGGGCTCGTAGGCGGTTCGTCGCGTCCGGTGTGAAAGTCCATCGCTTAACGGTGGATCCGCGCCGGG
+
GGGGGGGGGGGGGGFGGGGFGGGGGGGGGGGGGGGGGGGGGGGGGGGGGGGGFFGGGGGGGGGGGGGGGGGGGGGGGGGGGGGGGGGGGGGGGGGGGGGGGGGGGGGGGGGGGGGGGGGGCBFC,@FGC3>*>:BFDFGGC9FDFGGFFGGGFGGGGGGGGGGGGGGGGFFGGGGGGGGGGGGGFCGGGGGGCGGGGGGGGGGGGGGGGGGGGGGGGGGGGGGGEGEGGGGGGGGEEGGGGGGGGGGGGGGGG5EGGGGGGFGFGGGGGGGGGFEGFGGGFFGGFGGFGFEGGG
@M03364:396:000000000-C9LGT:1:1101:21397:3077 1:N:0:10
ACTCCTACGGGAGGCAGCAGTGGGGAATATTGCACAATGGGCGAAAGCCTGATGCAGCAACGCCGCGTGAACGATGAAGGCCTTCGGGTCGTAAAGTTCTGTCCTCAAGGAAGATAATGACGGTTCCCGCGGCGGAAGCACCGGCTAACTACGTGCCAGCAGCCGCGGTCATACGTAGGGTGCGAGCGTTGTCCGGAATGATTGGGCGTAAAGGGTGCGTAGGCGGCCTGTTAAGTCTGAAGTGAAAGGTACCGGCTCAACCGGTACAGGCTTTGGAAACTGGCAGGCTAGAGG
+
GGGGGGGGGGGGGGGGGGGGGGGGGGGGGGGGGGGGGGGGGGGGGGGGGGGGGGGGGGGGGGGGGGGGGGGGGGGGGGGGGGGGGGGGGGGGGGGGGGGGGGGGGGG8FGGGGGCEFGG,,-@8+8DG++88++**5FGGGGGGGF+@FGFGFGGGGGGGGGGGGGGGE*;FGGGGGGGGGGGGGGGGGGGGGGGGGGGGGGGGGGGGGGGGGGGGGGGGGGGGGGGGCFCGGGGGGGGGGGGGFGGGGFFGGGGGGGGGGGGGGGGGGGGGGGGGFFEGFFGGGGDEF?FFGG
@M03364:396:000000000-C9LGT:1:1101:21645:3092 1:N:0:10
ACTCCTACGGGAGGCAGCAGTAGGGAATTTTCGTCAATGGGCGCAAGCCTGAACGAGCAATGCCGCGTGGGTGAAGACGGTCTTCGGACTGTAAAGCTCTGTTGCCGGGGAAAAAGAGGAGATGCAGGACATGGCATTTCATGGGTGGTACCCGGCCAGAAAGCCACGGCTAACTACGTGCCAGCAGCCGCGGTAATACGTAGGTGGCGAGCGTTATCCGGAATGATTGGGCGTAAAGGGTGCGCAGGCGGTCTGTTAAGTCTGAAGGCAAAGGGATGAGCTCAACTCATTTAT
+
GGGGGGGGGGGGGGGGGGGGGGGGGGGGGGGGGGGGGGGGGGGGGGGGGGGGGGGGGGGGGGGGGGGGGGGGGGGGGGGGGGGGGGGGGGGGGGGGGGGGGGGGGGGGGGGGGGGG+DF,+-:C,CFG3+@,,8BD,C,BF<FF+,@@@<@<>FEGGGGGGGCAFGGEG::CCFGGGEGGG@BC7:FGFFCEGFGGGGGGGGGGGGGGG5?EGCCEEEFGGCD5C?EEGFGFE?CC*A9EFEEGGGGDE5CEEGGGGGGGGFF?CFGFG78>C=E*9DFGF6<79DG6CF4:FC
@M03364:396:000000000-C9LGT:1:1101:21673:3118 1:N:0:10
ACTCCTACGGGAGGCAGCAGTGAGGAATATTGGTCAATGGACGGGAGTCTGAACCAGCCAAGTAGCGTGCAGGATGACGGCCCTATGGGTTGTAAACTGCTTTTATAGGGGGATAAAGTGTGCCACGTGTGGCATATTGCAGGTACCCTATGAATAAGGACCGGCTAATTCCGTGCCAGCAGCCGCGGTAATACGGAAGGTCCGGGCGTTATCCGGATTTATTGGGTTTAAAGGGAGCGTAGGCCGTCTTATAAGCGTGTTGTGAAATGTCGGGGCTCAACCTGGGCATTGC
+
GGGGGGGGGGGGGGGGGGGGGGGGGGGGGGGGGGGGGGGGGGGGGGGGGGGGGGGGGGGGGGGGGGGGGGGGGGGGGGGGGGGGGGGGGGGGGGGGGGGGGGGGGGGGGGGGGGEFBCFFGFFE,CFG,8A8BFGGDDFFBFGFDFFBFGGGBFGGGGGGGGGGGGGGGEFGGGGGGGGGGGGGGGGGGCFGGGGGGGGGGFGGGGGGGGGGGFGGCCEGFGGGGG;C>FGFGGGGGGGGDGGGGGGGGGGEFCCGGGDGGGGGGGGGGGGGGGGGGGGGFFFGGGGFGFFF
@M03364:396:000000000-C9LGT:1:1101:22324:3150 1:N:0:10
ACTCCTACGGGAGGCAGCAGTGGGGAATCTTGCGCAATGGGGGCAACCCTGACGCAGCGACGCCGCGTGCGGGACGAAGGCCTTCGGGTCGTAAACCGCTTTCAGCAGGGACGAGGCCGCTACGGTGACTGTCCCTGCAGAAGAAGCCCCGGCTAAATACGTGCCAGCAGCCGCGGTAATACGTATGGGGCGAGCGTTATCCGGATTCATTGGGCGTAAAGCGCGCGTAGGCGGCCCGTTAGGTCGGAGGTAAAAGCCCGGGGCTCAACCCCGGCGAGCCTCCGATACCGGCGG
+
GGGGGGGGGGGGGGGGGGGGGGGGGGGGGGGGGGGGGGGGGGGGGGGGGGGGGGGGGGGGGGGGGGGGGGGGGGGGGGGGGGGGGGGGGGGGGGGGGGGGGGGGGGGGGGGGGGGGGGGCF*>8<FGG8,78,?CFFGGGGGGFGGGGGGGGGGGGGGGGGGGGGGGGGCEGGGGGGGGGGGGGGGGGGGGGGGGGGGGGGGGGGGGGGGGGFGGEGDGFFFGGGGGGGGGGGGGEEG8FGEGGGGGEGG8CEFCFFGGEGGGG5DGGGGGGGDGDDGGGFFGDCGGEGFEG3C
@M03364:396:000000000-C9LGT:1:1101:15363:3182 1:N:0:10
ACTCCTACGGGAGGCAGCAGTGGGGAATATTGCACAATGGGCGCAAGCCTGATGCAGCGACGCCGCGTGCGGGATGGAGGCCTTCGGGTTGTAAACCGCTTTTGTTCGAGGGCAAGGCGAGTCTACGGGTCCGTGGAGTGGATGGTTCGAATGAGCACCGGCTAACTACCTGCCAGCAGCCGCGCTGATACGTAGGGTGCAAGCGTTATCCGGATTTATTGGGCGTCAAGGGCTCGTAGGCGGTTCGTCGCGTCCGGTGTGTAGGTCCGTCGCTTAACGGTGGATCCGGGCCGG
+
GGGGGGGGGGGGGGGGGGGGGGGGGGGGGGGGGGGGGGGGGGG>CGGGGGGGGFGGGGECEGGGGGGGGBF7FFEF=FGGGGGGGGG@FGGGGGGGGFFGGGDDFFG7,B>FFGGG7<C+3CE3,:@F7*53*,*5>F,8*,>,*7,>B:<:,>;F<<F@4<*1CGF9C?>F<FA,14C+<<*:***/20<C<0;CD0*2<FGDEG>>C+31:/?C++33CCFCC*//2<C88@85858CGE55C*:::C>CG*/1)*//*10++2+0)1*))/19*:CD5):C449<)))159
@M03364:396:000000000-C9LGT:1:1101:13625:3241 1:N:0:10
ACTCCTACGGAGGCAGCAGTGGGGAATATTGCACAATGGGCGCAAGCCTGATGCAGCGACGCCGCGTGCGGGATGGAGGCCTTCGGGTTGTAAACCGCTTTTGTTCAAGGGCAAGGCACGGTTTCGGCCCTGTTGAGTGGATTGTTCGAATAAGCACCGGCTAACTACGTGCCAGCAGCCGCGGTAATACGTAGGGTGCAAGCGTTATCCGGATTTATTGGGCGTAAAGGGCTCGTAGGCGGTTCGTCGCGTCCGGTGTGAAAGTCCATCGCTTAACGGTGGATCCGCGCCGGG
+
GGGGGGGGGGGGGGGGGGGGGGGGGGGGGGGGGGGGGGGGGGGGGGGGGGGGGGGGGGGGGGGGGGGGGGGGGGGGGGGGGGGGGGGGGGGGGGGGGGGGGGGFGGG9FGGGGGFGFGF7:<B@@@FG:5+,8=FFFFG:,>F@C=FFAFGG<?FFGFGGGDGGFGGGGFFGGGGGGGGGGGGGCEGGGGFFGGGGGGGGGGGGGGGGGGGGGEE6C+<CFGGGCECFGGGGFGGGGGGGGGEGCE=CGGGGGGGGGGEGFGGGFFGGGGGGFF*>DDE<FFGGGGGFGFFGGG
@M03364:396:000000000-C9LGT:1:1101:11054:3245 1:N:0:10
ACTCCTACGGGAGGCAGCAGTGGGGAATATTGCACAATGGGCGCAAGCCTGATGCAGCGACGCCGCGTGCGGGATGGAGGCCTTCGGGTTGTAAACCGCTTTTGTTCAAGGGCAAGGCACGGTTTCGGCAGTGTTGAGTGGATTGTTCGAATAAGCACCGGCTAACTACGTGCCAGCAGCCGCGGTAATACGTAGGGTGCAAGCGTTATCCGGATTTATTGGGCGTAAAGGGCTCGTAGGCGGTTCGTCGCGTCCGGTGTGAAAGTCCATCGCTTAACGGTGGATCCGCGCCGG
+
GGGGGGGGGGGGGGGGGGGGGGGGGGGGGGGGGGGGGGGGGGGGGGGGGGGGGGGGGGGGGGGGGGGGGGGGGGGGGGGGGGGGGGGGGGGGGGGGGGGGGGGGGGGFGGGGGFFGFGGG@+@>FFFG++538,8>FFFGGFCGGCGGGGGG@FGGGGGGGGGFGGGGG7FGDFGGGGGGGGGGGGGGGGGGFGGGGGGGGGGGGGGGGGGGGGGDFGGGGGGGGGEGGGGGGGGGGGGGGGGGGGG5CEEGGEGGGGGEC:C9CGGGGGGGGGGGGDEGEFG3CC4>55>DGG
@M03364:396:000000000-C9LGT:1:1101:14367:3252 1:N:0:10
ACTCCTACGGGAGGCAGCAGTGGGGAATATTGCACAATGGGGGAAACCCTGATGCAGCAACGCCGCGTGAGTGATGACGGTCTTCGGATTGTAAAGCTCTGTCTTTAGGGACGATAATGACGGTACCTAAGGAGGAAGCCACGGCTAACTACGTGCCAGCAGCCGCGGTAATACGTAGGTGGCAAGCGTTGTCCGGATTTACTGGGCGTAAAGGGAGCGTAGGTGGATATTTAAGTGGGATGTGAAATACCCGGGCTTAACCTGGGTGCTGCATTCCAAACTGGATATCTAG
+
GGGGGGGGGGGGGGGGGGGGGGGGGGGGGGGGGGGGGGGGGGGGGGGGGGGGGGGGGGGGGGGGGGGGGGGGGGGGGGGGGGGGGGGGGGGGGGGGGGGGGGGGGGGAFGGGGGFF=EFB,3@3+8FF<,8,8=F+@FFG,B7@F>@FGGGFEGGGGGGGGGGGGGGGG5CFGGFGGGGFGGGGGGGGGGGGGGGGGGGGGGGGGGGGGGCFGGGFGGGEGGGGGGGGFGGGFGGGGGGGGGGGGGGGGFFGGC>EGGGGGGDFGGGGGGGGGDFGGGF>FFGGGGFFGFFG
@M03364:396:000000000-C9LGT:1:1101:11857:3264 1:N:0:10
ACTCCTACGGGAGGCAGCAGTGAGGAATATTGGTCAATGGACGAAAGTCTGAACCAGCCATGCCGCGTGAAGGAATAAGGCCCTATGGGTCGTAAACTTCTTTTGTATGTGAGCAATAAGGACCACGCGTGGACCGATGAGAGTAGCATACGAATAAGCACCGGCTAACTACGTGCCAGCAGCCGCGGTAATACGTAGGGTGCAAGCGTTATCCGGATTTATTGGGCGTAAAGGGCTCGTAGGCGGTTCGTCGCGTCCGGTGTGAAAGTCCATCGCTTAACGGTGGATCCGCGC
+
GGGGGGGGGGGGGGGGGGGGGGGGGGGGGGGGGGGGGGGGGGGGGGGGGGGGGGGGGGGGGGGGGGGGGGGGGGGGGGGGGFGGGGGGGGGGGGGGGGGGGGGFGFGGGGGGGGGGGCF<A-B4=BFG+8868EF3>FFCGGGGGGGFGGGGBDFGGGGGGGGGGGGGGGGGGGGGGGGGGGGGGGGGGFGGGGGGGGGGGGGGGGGGGGGGGGGGEEEGGGGGGGGGGGGGGGGGGGGGGGGGGGEGGGGGDGGGGGGG:EGGFGGGGGGGGGGGGGGGFFGDFGFFFFFFGD
@M03364:396:000000000-C9LGT:1:1101:8050:3271 1:N:0:10
ACTCCTACGGGAGGCAGCAGTGGGGAATATTGGGCAATGGGCGGAAGCCTGACCCAGCAACGCCGCGTGAAGGAAGAAGGTTTTCGGATTGTAAACTTCTGTCCTAAGTGACGAAGGAAGTGACAGTAGATTAGGAGGAAGCCCCTGCTAACTACGTGCCAGCAGCCGCGGTAATACGTAGGGGGCGAGCGTTGTCCGGAATGACTGGGCGTAAAGGGCGTGTAGGCGGCTTTTTAAGTCTGAAGTGAAAGTCCTGCTTTCAAGGTGGGAATTGCTTTGGAGACTGGAAGGCTT
+
GGGGGGGGGGGGGGGGGGGGGGGGGGGGGGGGGGGGGGGGGGGGGGGGGGGGGDGGGGGGGGGGGGGGGGGGGGGGGGGGGGGGGGGGGGGGGGGGGGGFFGGDGFFFGGGFGGGGE@F<=-A,8BFF,8@BF>,C>F>FGGCFG7>CCFFE>FACFGCGGGGGGGGGGCEGGGGGFGFGGGGDEEGGGGGGGGGGGGGGGGGGGGGGD>EGGGGGGC8>EG8CFFCEECEDF?9CCFGFFGGGGGGG?9EG7CGGGFGGGCDGF407C4C4>FFC7C?FFF<5>CGFFF3**0
@M03364:396:000000000-C9LGT:1:1101:25316:3271 1:N:0:10
ACTCCTACGGGAGGCAGCAGTGGGGAATATTGGGCAATGGACGCAAGTCTGACCCAGCAACGCCGCGTGAAGGAAGAAGGCTTTCGGGTTGTAAACTTCTTTGACAGGGGAAGAGTAGAAGCCGGTACCCTCAAAACAAGCCACGGCTAACTACGTGCCAGCAGCCGCGGTAATACGTAGGTGGCGAGCGTTGTCCGGATTTACTGGGTGTAAAGGGCGTGTAGCCGGGTCGGCAAGTCAGATGTGAAATCTAGGGGCTCAACCCCTAAACTGCATTTGAAACTGTTGATCTTG
+
GGGGGGGGGGGGGGGGGGGGGGGGGCGGGGGGGGGGGGGGGGGGGGGGGGGGGGGGGGGGGGGGGGGGGGGGGGGGGGGGGGGGGGGGGGGGGGGGGGGGGGGDGEFDGGGGGGGF5EFEG9F:@FFG,,A+:,,:@D@DGFCFFBEGGGGGEFEEGGGGGGGGGGGGG*CGGGGGGGGGGFGFGEFFGGGGGGGGGGDGGGGGGGGGGGGGGDFGGGGEGGGGGGGGEEGEGGGGGFGGGGGGGGGGGGGGGGFFGGGGGGGGD<CGCF?FCFGF:*<097C*>CGF79@F*:
@M03364:396:000000000-C9LGT:1:1101:7429:3272 1:N:0:10
ACTCCTACGGGAGGCAGCAGTGGGGAATATTGCACAATGGGCGCAAGCCTGATGCAGCGACGCCGCGTGCGGGATGGAGGCCTTCGGGTTGTAAACCGCTTTTGTTCAAGGGCAAGGCACGGTTTCGGCCGTGTTGAGTGGATTGTTCGAATCAGCACCGGCTAACTACGTGCCAGCAGCCGCGGTAATACGTAGGGTGCAAGCGTTATCCGGATTTATTGGGCGTAAAGGGCTCGTAGGCGCGTCGTCGCGTCCGGTGTGAAAGTCCATCGCTTCACGGCGGATCCGCGCCGG
+
GGGGGGGGGGGGGGGGGGGGGFGGGGGGGGGGGGGGGGGEGGGGGGGFGGGFGGGGGGGG@@FGGGGGGGGGGG@EDFGGG<FFGFGGGEFGCGGGGCGGEGED<BA<<FFGGGGGGGADC+@<8@F@C@35388,7@FFEDFCFE,>F7,<*8?FCFFFFDCEFGGFGFE<CFGGGGGFFC@FB8/*<+AF+3:CDC88CEGGGGG5CFG8C;E5@C9CFF>CEEE*ACGEGFC?:=>EGG**:EC7CC5ECCCE::>*A97CFF7CC7<97/:*;91>)559)9D49:;579
@M03364:396:000000000-C9LGT:1:1101:7537:3290 1:N:0:10
ACTCCTACGGGAGGCAGCAGTAGGGAATTTTCGTCAATGGGCGCAAGCCTGAACGAGCAATGCCGCGTGAACGAGGAAGGTCTTCGGATCGTAAAGTTCTGTTGAGAGGGAAAAAGGAACACCCGAGGACATGCTGGTGAAGTGATATTACCTTTCGAGGAAGTCACGGCTAACTACGTGCCAGCAGCCGCGGTAATACGTAGGGTGCAAGCGTTATCCGGATTTATTGGGCGTAAAGGGCTCGTAGGCGGTTCGTCGCGTCCGGTGTGAAAGTCCATCGCTTAACGGTGGATC
+
GGGGGGGGGGGGGGGGGGGGGGGGGGGGGGGGGGGGGGGGGGGGGGGGGGGGGGGGGGGGGGGGGGGGGGGGGGGGGGGGEEGGGGGCFCGGGGFFGGGGGGGGFDCGGGGFGGFG4<EE8?=7FCCE+:88<<><<>A<D=FFDFFFGGAFEEFFGFGCG@7DF;FGGGGGGGGGGGGGCFCFECGGGEGGC<**>B<FGCFEEGGFFGGGGGG8;CGG=8E8<F9CGGGGGC>EFGEEGCFECEGGGGG=EGD7CGGGGG:CC9CDGFG>CFGGGGDGDF=CFGG><>>3C<
@M03364:396:000000000-C9LGT:1:1101:21849:3305 1:N:0:10
ACTCCTACGGGAGGCAGCAGTGGGGGATATTGCACAATGGGGGAAACCCTGATGCAGCAACGCCGCGTGAGGGAAGAAGGTTTTCGGATTGTAAACCTCTGTCCTTAGTGAAGATAATGACGGTAGCTAAGTGGGCAGCTCCGGCTAACTACGTGCCAGCAGCCGCGGTCATACGTAGGTGGCAAGCGTTATCCGGAATGATTGGGCGTAAAGGGCTCGTAGGCGGTTCGTCGCGTCCGGTGTGAAAGTCCATCGCTTAACGGTGGATCCGCGCCGGGTACGGGCGGGCTTG
+
GGGGGGGGGGGGGGGGGGGGGGGGGGGGGGGGGGGGGGGGGGGGGGGGGGGGGGGGGGGGGGGGGGGGGGGGGGGGGGGGGGGGGGGGGGGGGGGGGGGGGGG=FGGGGGGGGF9EEFGFD-@B7CFG<,855,B+@FEFG<FF::8@FGGG>FFGGGGGGGGGG@FGC1*@FGGGGGGGGGGGFCGGGGGGGFFGGGGGGFGGGGGGGGGGGFGGGGGGGGGGGGGGEEEEEDGGGGGG:EEG?FCFGGGGGGGGCFGGGGGCGGFGGDGGGGGGGGEG;:GD<CDF<>)C
@M03364:396:000000000-C9LGT:1:1101:5864:3321 1:N:0:10
ACTCCTACGGGAGGCAGCAGTGGGGAATATTGCACAATGGGCGCAAGCCTGATGCAGCGACGCCGCGTGCGGGATGGAGGCCTTCGGGTTGTAAACCGCTTTTGTTCAAGGGCAAGGCACGGTTTCGGCCGTGTTGAGTGGATTGTTCGAATAAGCACCGGCTAACTACGTGCCAGCAGCCGCGGTAATACGTAGGGTGCAAGCGTTATCCGGATTTATTGGGCGTAAAGGGCTCGTAGGCGGTTCGTCGCGTCCGGTGTGAAAGTCCATCGCTTAACGGTGGATCCGCGCCGG
+
GGGGGGGGGGGGGGGGGGGGGGGGGGGGGGGGGGGGGGGGGGGGGGGGGGGGGGGGGGGGGGGGGGGGGGGGDGGGGGGGGGGGGGGGGGGGGGGGGGGGGGGGGGGFGGGGGG@FDFGGEEFC7@FG+85558>:9@@FGF??E,DFGGGF>FGGFGGGGGGGGGGGGCEEGGGGGGGGGGGGEEEGFGGGGGG>EGGGGGGGGGGGGGGGGEGGFGGGGGG=GGE5FGFGDCFGGGGGGGGGDEGGEGGGGGGGD:EEGGGGGGGGGGGGGGDGGCGDEFGFGG4<FFDGDG
@M03364:396:000000000-C9LGT:1:1101:17945:3335 1:N:0:10
ACTCCTACGGGAGGCAGCAGTGGGGAATATTGCACAATGGGGGAAACCCTGATGCAGCAACGCCGCGTGAGTGAAGAAGTATTTCGGTATGTAAAGCTCTATCAGCAGGGAAGAAAATGACGGTCCCTGTCTAAGAAGCACCGGCTAAATACGTGCCAGCAGCCGCGGTAATACGTATGGTGCAAGCGTTATCCGGATTTACTGGGTGTAAAGGGAGCGCAGACGGCATGGCAAGCCAGATGTGAAAGGTGGGGGCTCAACCCCCAAGCTGCATTTGGAACTGTCAAGCTAG
+
GGGGGGGGGGGGGGGGGGGGGGGGGGGGGGGGGGGGGGGGGGGGGGGGGGGGGGGGGGGGGGGGGGGGGGGGGGGGGGGGGFGGGGGGGGGGGGGGGGGGGGGGGGGFGGGCGGGG=FGFGFFC+@FF<,A<<,B,AFGGGGGGGGGGGGGGGGGFGGGGGGGGGGGGG1>FGFG:FFGGGGGGGGGGDEGGGGGGGGGGGGGGGGFGGFGGGGGGGGGGGGEGGGECGGGGGGGGFGGGGG?FFCFFGGGGGGGGGG?FGFGGGGGGGGGCFGGGFGGGFFGGGGGFGFFG
@M03364:396:000000000-C9LGT:1:1101:9258:3342 1:N:0:10
ACTCCTACGGGAGGCAGCAGTGGGGAATATTGCACAATGGGCGCAAGCCTGATGCAGCGACGCCGCGTGCGGGATGGAGGCCTTCGGGTTGTAAACCGCTTTTGTTCAAGGGCAAGGCACGATTTCGGCAGAGTTGAGTGGATTGTTCGAATAAGCACCGGCTAACTACGTGCCAGCAGCCGCGGTAATACGTAGGGTGCAAGCGTTATCCGGATTTATTGGGCGTAAAGGGCTCGTAGGCGGTTCGTCGCGTCCGGTGTGAAAGTCCATCGCTTAACGGTGGATCCGCGCCGG
+
GGGGGGGGGGGGGGGGGGGGGGGGGGGGGGGGCFGGGGGGGGGGGGGGGGGGGGGGGGGGGGGGGGGGGGGGGFGGGGGGGGGGGGDGGGGGGGGGGGGGGGGFGGGGGGCGGGFGGGA=:-B>+@FE335+*<@@;FFCDGGGG,ECGFGG@FGGGDCFEEGCFFGGG7FF@FGGGGGFFGGGDGCEGGGFFFGGGGGGGFG>EGGGC:EEEEE5CGGGGCGGGGEGGGGGGGGGEGGGCEGEGGGGGGGGGECEDEEGGCF?FCGGGGG<*//*:7CD>@G*02*07>:CGD
@M03364:396:000000000-C9LGT:1:1101:15423:3350 1:N:0:10
ACTCCTACGGGAGGCAGCAGTGGGGAATATTGCACAATGGGCGCAAGCCTGATGCAGCGACGCCGCGTGCGGGATGGAGGCCTTCGGGTTGTAAACCGCTTTTGTTCGAGGGCAAGGCACGGTTTCGGACGTGTTGAGTGGATTGTTCGAATGAGCACCGGCTAACTACTTGCCAGCAGCCGCGGTAATACGTAGGGTGCAAGCGTTATCCGGGTTTATTGGGCGTAAAGGGCTCGTAGGCGGTTCGTCGCGTCCGGTGTGAAAGTCCATCGCTTAACGGTGGATCCGCGCCGG
+
GGGGGGGGGGGGGGGGGGGGGGGGGGGGGGGGGGGGGGGGGGGGGGGGGGGGGGGGGGGGGGGGGGGGGGGGGGGGFGGGGGGGGGGGGGGGGGGGGGGGGGGCFGG+BFFGGGG7:=D@@FCF7FFG+55883,8@FCAF9:<CF9FEGGG,FFGFCGGEGE@EF@:F,2<BFCGGGGCGGGGE*2ACCFFG6CGGCECGGGCEEGGG+ACG*/C8CGGGEGGG88C5CEE5C>EEGGEFEG7?5EEGEGG?EEEGCGEG+?<F7AGGFGGGGFDCGGGFFGGGGFFFF>CDG
@M03364:396:000000000-C9LGT:1:1101:15914:3382 1:N:0:10
ACTCCTACGGGAGGCAGCAGTGGGGAATATTGCACAATGGGCGAAAGCCTGATGCAGCAACGCCGCGTGAGCGATGAAGGCCTTCGGGTCGTAAAGCTCTGTCCTCAAGGAAGATACTGACGGCGCTTATGGCGGCAGCCCCGGCTGACTACGTGCCAGCAGCCGCGGTCATACGTAGGGTGCAAGCGTTATCCGGATTTATTGGGCGTAAAGGGCTCGTAGGCGGTTCGTCGCGTCCGGTGTGAAAGTCCATCGCTTAACGGTGGATCCGCGCCGGGTACGGGCGGGCTTG
+
GGGGGGGGGGGGGGGGGGGGGGGGGGGGGGGGGGGGGGGGGGGGGGGGGGGGGGGGGGGGGGGGGGGGGGGGGGGGGGGGGGGGGGGGGGGGGGGGGGGGGGG8FEF,CFG?FG,C,<E,,-8+3@FF3BC,3@F+<>*33@C>:>*5DF3C*=F@:F8CF<<CGGGG**17?FGGBFEF<C>+0+;CC*;CEEEGE5::9CCGGGFDEGE>FGEGGGGGGGGGGGGECEGGGGCGDEGEEG5E+<:C<9CFGGGGGGGGF5D/*9*CCFEGGGGGGGGDFFEGC5DEC:4C
@M03364:396:000000000-C9LGT:1:1101:23704:3384 1:N:0:10
ACTCCTACGGGAGGCAGCAGTAAGGGATATTGGTCAATGGGCGGGAGCCTGAACCAGCCATGCCGCGTGAGGGAATGAGGCCCTACGGGTCGTAAACCTCTTTTGCCGGGGGATAACGGGCGCCACGGCTGGCGCCGTGAAGGTACCCGGAGAATAAGCATCGGCTAACTCCGTGCCAGCAGCCGCGGTAATACGGAGGATGCGAGCGTTATCCGGAATGATTGGGTGTAAAGGGTGCGCAGGCGGTCTGTTAAGTCTGAAGGCAAAGGGATGAGCTCAACTCATTTATGATTC
+
GGGGGGGGGGGGGGGGGGGGGGGGGGGGGGGGGGGGGGGGGGGGGGGGGGGGGGGGGGGGGGGGGGGGGGGGGGGFGGGGGGGGGGGGGGGGGGGGGGGGGGGGGGGGGGGGGG8B3>F7F@C>1FGG**=+8*8<BFG7<C@FFD:FGGFGCFFGGGGGGGGGGGGGG,AFGGGGGFFGGGGGGGGGG?EEFGGGGGGGGFGGGGGGGGGGGGGG5CFGGGFGGG8EEFGGGGGGGGGGGGGGGDEEGGGGGFGGGGGGFGCFEFGGGGFGGFFGGGGGFFGGGGFFCFFGGD
@M03364:396:000000000-C9LGT:1:1101:16394:3398 1:N:0:10
ACTCCTACGGGAGGCAGCAGTGGGGAATATTGCACAATGGGCGCAAGCCTGATGCAGCGACGCCGCGTGCGGGATGGAGGCCTTCGGGTTGTAAACCGCTTTTGTTCAAGGGCAAGGCACGGTTTCGGCCGTGTTGAGTGGATTGTTCGAATAAGCACCGGCTAACTACGTGCCAGCAGCCGCGGTAATACGTAGGGTGCAAGCGTTATCCGGATTTATTGGGCGTAAAGGGCTCGTAGGCGGTTCGTCGCGTCCGGTGTGAAAGTCCATCGCTTAACGGTGGATCCGCGCCGG
+
GGGGGGGGGGGGGGGGGGGGGGGGGGGGGGGGGGGGGGGGGGGGGGGGGGGGGGGGGGGGGGGGGGGGGGGGGGGGGGGGGGGGGGGGGGGGGGGGGGGGGGGGGGG9FGGGGGFGDGGGG:FEEFGG@3@55>FGGFGGGFFFFGGGGGFG*DFGGGGGGGGGGGGFG<CFGGGGGGGGGGGGGGDGGFGFFFGGGGGGGGGGGGGGGGGGGEGGGGGGGGGGGGEGGGGGGGGGGGGGGGGGGGGGGGGGGGGGGEEGGFDGGGGGGGGGGGGGGGGGDFGGGFGFGFFGGG
@M03364:396:000000000-C9LGT:1:1101:20827:3451 1:N:0:10
ACTCCTACGGGAGGCAGCAGTGGGGAATATTGCACAATGGGCGCAAGCCTGATGCAGCGACGCCGCGTGCGGGATGGAGGCCTTCGGGTTGTAAACCGCTTTTGTTCAAGGGCAAGGCACGTTTTCGGCCGTGTTGAGTGGATTGTTTGAATAAGCACCGGCTAACTACCTGCCAGCAGCCGCGGTAATACGTAGGGTGCAAGCGTTATCCGGATTTATTGGGCGTAAAGGGCTCGTAGGCGGTTCGTCGCGTCCGGTGTGAAAGTCCATCGCTTAACGGTGGATCCGCGCCGG
+
GGGGGGGGGGGGGGGGGGGGGGGGGGGGGGGGGGGGGGGGGGGGGGGGGGGGGGGGGGGGGGGGGGGGGGGGGGGGGGGGGGGGGGGGGGGGGGGGGGGGGGGCGFG9FGGGGGGG?<FBG=F=+@FG3+8553@CCGCFG,DD,7,5FGFG,><AFAFECFCGGGGGG,,<FGGGGGGGGGGGGGEGG7FFF@CGGGGGGGGDGGGGGGGGGEGEFFGGGGGGGG8C@EGGGGGGGGGGGGG>EGGEEG>EGEEGG8CEG<CFGGGGCGGGGGGD>DGGFFGGGDGFFD)99D
@M03364:396:000000000-C9LGT:1:1101:23009:3477 1:N:0:10
ACTCCTACGGGAGGCAGCAGTAGGGAATTTTCGTCAATGGGCGCAAGCCTGAACGAGCAATGCCGCGTGAACGAGGAAGGTCTTCGGATCGTAAAGTTCTGTTGAGAGGGAAAAAACGACGCCCTAGGATATGCCTGTGAAGTGATATTACCTTACGAGGAAGTCACGGCTAACTACGTGCCAGCAGCCGCGGTAATACGTAGGGTGCAAGCGTTATCCGGATTGATTGGGCGGAAAGGGCTCGTAGGCGGTTCGTCGCGTCCGGTGGGAAAGTCCATCGCTTAACGGTGGATC
+
GGGGGGGGGGGGGGGGGGGGGGCGGGGGFGGFGGGGGGGGGGGGGGGGGGGGGGGGGGDGAGFGGGGGGGGEFG:FGFGGGGFGCDG74>FBEGGFFFFAEGG<A,BFGGCGF=F+44>+++8>+:BF3,9CEE3,8,,,:@=@3,,8@F<=FF,@<FFFGGG7,,=>:FGG7:FAGE:FF<><FEFG7*<=F<:<BF,<2,=FG<ECF:+*/;;*89AEEE5E*0<:@CA58*25*;:E*2/:2*;CFEE5E5::7EEE*?5=E7*)95@4CC<:*:937):C00CE*8D***
@M03364:396:000000000-C9LGT:1:1101:18791:3481 1:N:0:10
ACTCCTACGGGAGGCAGCAGTGGGGAATCTTGCGCAATGGGGGCAACCCTGACGCAGCGACGCCGCGTGCGGGACGAAGGCCTTCGGGTCGTAAACCGCTTTCAGCAGGGACGAGGCCGCGGGCTGACGGTCACTACAAACCAAGCACCGTCTAAATACGTGCCAGCAGCCGCGGTCATACGTAGTGGGCGAGCGTTATCCGGGTTCATTGGGCGTAAAGCGCGCGTAGGCGGACCGTTAGGTCGGGGGTAAAAGCCCGGGGCTCAACCCCGGCCAGCCTCCGATACCGGCGGG
+
CCCCFCGECCCG@:6C@FG<C6CFG@C<C6CFGEGE::F@CC::@CFG7,CCF:CC@7BE6>>@4F:>CF>FGB4F:FGCG,F>,A:+B3@@><FG,++@<@FGGF9,:+3D<<*3*1*<**4****4+14+*22<?,,,***1**,0*2*;A*<,3,280C88++*,2;*2::E**/3A7*00**3*>58**5C/;*A+CC>*2;*<+0+<@8//***<+/1*2:**1;9:**:?EEC8?*+3:**21*;7++<CF57=/:3:**+02>:<37*)1/A*<>*)55)0/53<C)
@M03364:396:000000000-C9LGT:1:1101:23472:3488 1:N:0:10
ACTCCTACGGGAGGCAGCAGTGGGGGATATTGCACAATGGGGGAAACCCTGATGCAGCGACGCCGCGTGAGTGAAGAAGTATTTCGGTATGTAAAGCTCTATCGGCAGGAAAGATAATGACGGTACCTCCCTAATAACCACCGGCTAAATCCGTGCCAGCACCCGCGGTAATACGTATGGTGCAAGCGTTATCCGGATTTACTGGGTGTAAAGGGAGCGCAGACGGCATGGCAAGCCAGAGGTGAAAGGTGGGGGCTCAACCCCCAAGCTGCATTTGGAACTGTCAAGCTAG
+
GGGGGGGGGGGGGGGGGGGGGGGGGGGGGGGGGGGGGGGGGGGGGGGGGGGGGGGGGGGGGGGGGGGGGGGGGGGGGGGGGGGGGGGGGGGGGG95?,5,8,,+8@+>+CFB33BF<?,,58+38B33,,8:,,,,8,@,@<F<7<:F=3,6*8*@<8,53,@>1>F*4*1<,3<C<7F+7,<F:+14F<1*??F*<FFCFF9FG***2<F7@F;/*1*8/::2:>G8CF@8C+*A80:@**<=FF9E*+<FGG85/*<+AFGG=DC570+29EGDF7EGF?02:::67686
@M03364:396:000000000-C9LGT:1:1101:11601:3525 1:N:0:10
ACTCCTACGGGAGGCAGCAGTGGGGAATATTGGGCAATGGGGGAAACCCTGACCCAGCAACGCCGCGTGAAGGAAGAAGGCCCTCGGGTTGTAAACTTCTTTTACCAGGGACGAAGGACGTTACAGTACATTGCGCAAAAGCAACGGCTAACTACGTGCCAGCAGCCGCTGTAATACGTAGGTTGCAAGCGTTGTCCGGATTTACTGGGTGTAAAGGGAGCGTAGGCGGCATGGCAAGTCTGATGTGAAAACCCAGGGCTCAACCTTGGGCCTGCCTTGGAAACTGTCAAGCT
+
GGGGGGGGEGGGGGGGGGGGGGGGGGGGGGGGGGGGGGGGGGGGGGGGGGGGGGGGGGGGGGGGGGGGGGGGGGGGGGGGGGGGGGGGGGGGGGGGGGGGGGGAE?FFEGGGGGEG@8>:@B<+,:EB9,,,8,++83:FBF,><:F:FGFGGFGGGGGGGGGGGGGGG*=CFGGGGGCGGGC9AFGCCCC;FGGFFCCCCECFFGGGGGGGFCEFFDFGGGGGGGGGDEGGGGGFFFGGE+<?C:@C?EGCG*;=<EE6*+>FFFGGFG*9CGF*=*<D)@FGFCFF>*=C*
@M03364:396:000000000-C9LGT:1:1101:15348:3530 1:N:0:10
ACTCCTACGGGAGGCAGCAGTGGGGAATATTGGACAATGGGGGAAACCCTGATCCAGCGACGCCGCGTGAGTGAAGAAGTATTTCGGTATGTAAAGCTCTATCAGCAAGGAAGAAAATGACGGTACTTGACTAAGAAGCCCCGGCTAACTACGTGCCAGCAGCCGCGGTAATACGTAGGGGGCAAGCGTTATCCGGATTTACTGGGTGTAAAGGGAGCGTAGACGGCAAAGCAAGTCTGAAGTGAAAGCCCCGGGCTCAACCCGGGAACTGCTTTGGAAACTGTTTAGCTAG
+
GGGGGGGGGGGGGGGGGGGGGGGGGGGGGGGGGGGGGGGGGGGGGGGGGGGGGGGGGGGGGGGGGGGGGGGGGGGGGGGGGGGGGGGGGGGGGGGGGGGGGGGEGGGFFGGFFG<F=FFFF4@B8BFG,:AC,8DCFGGGGGGGGGGGGGGGGGFGGGGGGGGGGGGGG>EGGGGGGGGGGGGGGGGGGGGGGGGGGGGGGGGGGGGGGGGGGGGGGGGGDGGGGGGGGGGGGGGGGGGGFGGGGGGGGGGGGGGGGGGGGGGEGGGGGGGGGGGGGGGGFFGGGGGFGFFG
@M03364:396:000000000-C9LGT:1:1101:9866:3550 1:N:0:10
ACTCCTACGGGAGGCAGCAGTAGGGAATTTTCGTCAATGGGCGCAAGCCTGAACGAGCAATGCCGCGTGAACGAGGAAGGTCTTCGGATCGTAAAGTTCTGTTGAGAGGGAAAAAGGAACACCAGAGGACATGCTGGTGAAGTGATATTACCTTTCGAGGAAGTCACGGCTAACTACGTGCCAGCAGCCGCGGTAATACGTAGGTGGCGAGCGTTATCCGGAATGATTGGGCGTAAAGGGTGCGTAGGCGGCCTGTTAAGTCTGAAGTGAAAGGTACCGGCTCAACCGGTAC
+
GGGGGGGGGGGGGGGGGGGGGGGGGGGGGGGGGGGGGGGGGGGGGGGGGGGGGGGGGGGGGGGGGGGGGGGGGGGGGGGGGGGGGGGGGGGGGGGGGGGGGGFGGGGGGGGGGGGGGGFGFFG7,BFGB:ACFFGGGGGGGGGGGGGGGGGFFGGGGGGGGGGGGGGGGEGGGGGGGGGGGGGGGGGGGGGGGGGGGGGGGGGGGGGGGGGGGGGGGGGGGGEGGFGGGGGGGGGGGGGGGGGGEGGGGGGGDEGCFFFGGGGGGGGGGGGGGGGGGGGGFFGGGGGFGFDG
@M03364:396:000000000-C9LGT:1:1101:10568:3555 1:N:0:10
ACTCCTACGAGAGGCAGCAGTGGGGAATATTGGACAATGGGGGAAACCCTGATCCAGCGACGCCGCGTGAGTGAAGAAGTATTTCGGTATGTAAAGCTCTATCAGCAAGGAAGAAAATGACGGTACTTGCCTAAGAAGCCCCGGCTAACTACGTGCCAGCAGCCGCGGTAATACGTAGGGGGCAAGCGTTATCCGGATTTACTGGGTGTAAAGGGAGCGTAGACGGCAAAGCAAGTCTGAAGTGAAAGCCCCGGGCTCAACCCGGGAACTGCTTTGGAAACTGTTTAGCTAG
+
GGGGGGGGGGGGGGGGGGGGGGGGGGGGGGGGGGGGGGGGGGGGGGGGGGGGGGGGGGGGGGGGGGGGGGGGGGGGGGGGGGFGGGGGFFGGGGGGGGGGGCGGGFGGGGGGGGDECFF,A-@38BFG,5A,,:>FGGF8F7FFGDFFDGFFFGFGGGGGGGGGGGGGG*>FFGGFGGGGGGGGGGGG@GGGGGGGGGGGGGGGGGGGGGGGGGGCGEEGGGGGGG8CCGGGGFGFGGGGGGGGGGGGGGGGGGGGGGGGGGGGGDGGGFDF7FFGGGGGFFGCDFGFGFFG
@M03364:396:000000000-C9LGT:1:1101:15074:3592 1:N:0:10
ACTCCTACGGGAGGCAGCAGTGGGGAATATTGCACAATGGGCGCAAGCCTGATGCAGCGACGCCGCGTGCGGGATGGAGGCCTTCGGGTTGTAAACCGCTTTTGTTCAAGGGCAAGGCGGGTCTTCGGGCCCGTTGAGTGGATTGTTCGAATCAGCACCGGCTAACTACGTGCCAGCAGCCGCGGTAATACGTAGGGTGCAAGCGTTATCCGGATTTATTGGGCGTAAAGGGCTCGTAGGCGGTTCGTCGCGTCCGGTGTGAAAGTCCATCGCTTAACGGTGGATCCGCGCCGG
+
GGGGGGGGGGGGGGGGGGGGGGGGGGGGGGGGGGGGGGGGGGGGGGGGGGGGGGGGGGGGGGGGGGGGGGGGGGGGGGGGGGGGGGGGGGGGGGGGGGGGGGGGGGGAFGGGGGGGGGF<EFGA,@FF**>C<<,=FFFGGCGGGGCFGGGF*CFGFGGGGGGGGGGGGFFGGGGGGGGGGGGGGGGGGGGFFGGGGGGGGGGGGGGGGGGGGGGDFGGGGGGGGEEGGGGGGGGGGGGGGGGGGGGGGGGGGEGGG?EGGFFFGCCGGGGGGG5<FFGGFFGGGFGFGFFGGG
@M03364:396:000000000-C9LGT:1:1101:10165:3601 1:N:0:10
ACTCCTACGGGAGGCAGCAGTAGGGAATTTTCGTCAATGGGCGCAAGCCTGAACGAGCAATGCCGCGTGGGTGAAGACGGTCTTCGGATTGTAAAGCCCTGTTGCCGGGGACAAAGGACAGCCAGAGTCGAAAGCTGACTGTTTGATGGTACCCGGCCAGAAAGCCACGGCTAACTACGTGCCAGCAGCCGCGGTAATACGTAGGTGGCAAGCGTTATCCGGAATGATTGGGCGTAAAGGGTGCGCAGGCGGCTGTGTAAGTCTGAAGTAAAAGGGACCGGCTCAACCGGTTC
+
GGGGGGGGGGGGGGGGGGGGGGGGGGGGGGGGGGGGGGGGGGGGGGGGGGGGGGGGGGGGGGGGGGGGGGGGGGGGGGGGGGGGGGGGGGGGGGGGGGGGGGGGGGGGGGGGGGGG,<BFGAF,,BFF,+@3>F@9DF@<FAFFG,@FFGFG9FGGGGGC:FGGGGGGGGGGGGGGGGGGGGGGFGGGGGGGGGGGGGGGGFCGGGGGGGGGGGGGGGGGGGCGGG7@FGGGGGEEEGGGGGGGGGGGGGGGGEGGGGGGGGGGGFCFCGGGGGGGGFGDFF:C4D<FGFBDD
@M03364:396:000000000-C9LGT:1:1101:21466:3605 1:N:0:10
ACTCCTACGGGAGGCAGCAGTGGGGAATATTGCGCAATGGGCGGAAGCCTGACGCAGCGACGCCGCGTGCGGGATGGAGGCCCCCGGGCCGTAAACCGCTTTCAGCGGGGAAGACCGAAAGACGGTACCCGCAGAAGAAGCCCCGGCTAACTACGTGCCAGCAGCCGCGGTAATACGTAGGGGGCGAGCGTTGTCCGGAATGATTGGGCGTAAAGGGCGCGTAGGCGGCCTGCTAAGTCTGGAGTGAAAGTCCTGCTTTCAAGGTGGGAATTGCTTTGGATACTGGCGGGCTGG
+
GGGGGGGGGGGGGGGGGGGGGGGGGGGGGGGGGGGGGGGGGGGGGGGGGGGGGGGGGGGGGGGGGGGGGGGGGGGGGGGGGGGGGGGGGGGGGGGGGGGGGGGEGGGCGGGGGGGGEEF@C-?8<=FGF8=C*<B,<CGGGFFGGEGEGGGGCGGGGGGGGGGGGGGGG*:CEFGGGGGGGGGGGGGGGGGGGGGGGGDGGGGGGGGGGGGGGGGGGGGGGGGGGG5EGGGGGGGGGGGGGGGGGGGGGGGGGGGGGGGGGEFGGGGGDGGGGGGGGGGGFFGGGGGFGFFGGG
@M03364:396:000000000-C9LGT:1:1101:19674:3615 1:N:0:10
ACTCCTACGGGAGGCAGCAGTGGGGAATATTGCACAATGGGCGAAAGCCTGATGCAGCAACGCCGCGTGAGCGATGAAGGCCTTCGGACTGTAAAGCTCTGTTGCCGGGGAAAAAGGTGAAATGCAGGACATGGCCTTTCATGGATGGTACCCGGCCAGAAAGCCACGGCTAACTACGTGCCAGCAGCCGCGGTAATACGTAGGTGGCGAGCGTTATCCGGAATGATTGGGCGTAAAGGGCTCGTAGGCGGTTCGTCGCGTCCGGTGTGAAAGTCCATCGCTTAACGGTGGATC
+
GGGGGGGGGGGGGGGGGGGGGGGGGGGGGGGGGGGGGGGGGGGGGGGGGGGGGGGGGGGGGGGGGGGGGGGGGGGGGGGGGGGGGGGGGGGGGGGGGGGGGGGGGGFFGGGGGG?FEGGF,-C:CFFGC3@>>CD,CFGGFGGGFGGGGGGGGGGGGGGGGGGGGGGGGGGGGGGGGGGGGGGGGGGGGGGGGGGGGGGGGGGGGGGGGEGGGGGGGGGGGGGGGGFGGGGGGEGGFGGGGGGGGGGGGGGGGGGGGGGG?=DGG7EGDGFGGGGGGGGGFFFGGGGFGFFCFF
@M03364:396:000000000-C9LGT:1:1101:22022:3628 1:N:0:10
ACTCCTACGGGAGGCAGCAGTGGGGAATATTGCACAATGGGCGCAAGCCTGATGCAGCGACGCCGCGTGCGGGATGAAGGCCCTCGGGTTGTAAACCGCTTTCAGCAGGGAAGACTTCGACTGTTCCTCCAGGAGAAGCCCCGGCTAACTACGTGCCAGCAGCCGCGGTCATACGTAGGGGGCGAGCGTTATCCGGATTCATTGGGCGTAAAGCGCGCGTAGGCGGCTCGCCAAGCGGGATCTCAAACCTGAGGGCTCAACCCCCAGCAGGATCCCGGACTGGCGGGCTCGAGT
+
GGGGGGGGGGGGGGGGGGGGGGGGGGGGGGGGGGGGGGGGGGGGGGGGGGGGGGGGGGGGGGGGGGGGGGGGGGGGGGGGGGGGGGGGGGGGGGGGGGGGGGGGGGGGGGGGGGGG9DG7::FC3@FF,,@,,:@@FFFCFE7FFDCDGFGGFAFFGGGGGGGGGGGGG7BFGGGGFGGGGGGGGGDGGGEGGFEEGDGGGGFGGGFGGGGFFGGGGGGGGGGGGGGGGGGGGGGGGGGEEGGGGGEFGFGGGGGGGGFFGEGGEDEG47CGGGGGGDGGFFGGGGGF7FDGG*
@M03364:396:000000000-C9LGT:1:1101:14899:3636 1:N:0:10
ACTCCTACGGGAGGCAGCAGTGGGGAATATTGCACAATGGGGGAAACCCTGATGCAGCGACGCCGCGTGAACGAAGAAGTATTTCGGTATGTAAAGTTCTATCAGCAGGGAAGATAATGACGGTCCTTCTGCCGGCAGCCCCGGCTCACTACGTGCCAGCAGCCGCGGTACTACGGAGGATGCAAGCGTTATCCGGATTCATTGGGTTTAAAGGGTGCGTAGGCGGCTTGGTAAGTCAGCGGTGAAATTCCAGTGCTCAACATTGGCCGTGCCGTTGATACTGCTGGGCTTG
+
GGGGGFGGGGGGGGGGGGGGGGGGGGGGGGGGGGGGGGGGGGGGCFFFGGGGGEFGGGGGGGGEGFGGGCGGGGGGGDGFE?<FAFG?A=FFFFFFFFGDGFG,EFAFGDGGGF9A,<E,,-@8+8E<8,988+8++3+@FC+FFC<::;3@*D<FGFG>>BF,*CFEC**7F<F7<FECFFF:FGGGC7CCFCFEECCFCFFGGGCCE@CEFDGFGGGEGGGGGC:8:ECF7<CAFFC8EG:>8?FGCF70A?EGFGGGGGGGGGGGGGGG375>GFGGF*+?:CFFG>:D
@M03364:396:000000000-C9LGT:1:1101:17123:3643 1:N:0:10
ACTCCTACGGGAGGCAGCAGTGGGGAATATTGCACAATGGGGGAAACCCTGATGCAGCAACGCCGCGTGAGTGATGACGGTCTTCGGATTGTAAAGCTCTGTCTTCAGGGACGATAATGACGGTACCTGAGGAGGAAGCCACGGCTAACTACGTGCCAGCAGCCGCGGTAATACGTAGGTGGCGAGCGTTGTCCGGATTTACTGGGCGTAAAGGGAGCGTAGGCGGACTTTTAAGTGAGATGTGAAATACTCGGGCTTAACCTGAGTGCTGCATTTCAAACTGGAAGTCTAG
+
GGGGGGGGGGGGGGGGGGGGGGGGGGGGGGGGGGGGGGGGGGGGGGGGGGGGGGGGGGGGGGGGGGGGGGGGGGGGGGGGGGGGGGGGGGGGGGGGGGGGGGGGGGGGGGGGGFGGGGGGGEFFDFGGC,A+58=BFGGGGGGGGGFGGGFGEECGGGGGGGGGGGGGGCEGGGGGGGGGGGGGGGGGGGGGGGGGGGGGGGGGGGGGGGEGGGGGGGGGGGGGGGCGGGGGDGGGGFF@FGGGGGGGGGGGGGGGGGGGGGGGGGGGFGGGGGGGGGGGFFGGFGGFGFFG
@M03364:396:000000000-C9LGT:1:1101:16721:3654 1:N:0:10
ACTCCTACGGGAGGCAGCAGTAGGGAATTTTCGTCAATGGGCGCAAGCCTGAACGAGCAATGCCGCGTGGGTGAAGACGGTCTTCGGATTGTAAAGCCCTGTTGCCGGGGACAAAGGACAGCCCGAGTGGAAAGCTGACTGTTTGATGGTACCCGGCCAGAAAGCCACGGCTAACTACGTGCCAGCAGCCGCGGTAATACGTAGGTGGCAAGCGTTATCCGGAATGATTGGGCGTAAAGGGTGCGCAGGCGGCTGTGCAAGTCTGAAGTAAAAGGGACCGGCTCAACCGGTTC
+
GGGGGGGGGGGGGGGGGGGGGGGGGGGGGGGGG6FGGGGGGGGGGGGGGGGGGGGGGGGGGGGGGGGGGGGGGGGGGGGGGGGGGGGFGGGGGGGGGGGGGGGFGGGGGGGGGG,D=FFFCAF7@CFF++C,8,>FFFGFGFFGG9FFGGGGGGGGGGGGGGGGGGGGG<CEFGGGGGGGGGGGGGGGGGGGGGGGGGGGGFGGGGGGGGGGGGGGGFGGGGCEGGCFFFFGGGCEDGGGGGGGGGGGGGGGGGGGGGCEGGFGGGFG>DFF>CEGGGGGEF*96FFFDD.>C
@M03364:396:000000000-C9LGT:1:1101:24710:3654 1:N:0:10
ACTCCTACGGGAGGCAGCAGTAGGGAATTTTCGTCAATGGGCGCAAGCCTGAACGAGCAATGCCGCGTGGGTGAAGACGGTCTTCGGATTGTAAAGCCCTGTTGCCGGGGACAAAGAACAGCCCGAATGGACAGCTGACTTATTGATGGTACCCGGCCAGAAAGCCACGACTGACTACGTGCCAGCAGCCGCGGTAATACGTAGGTGGCAAGCGTTATCCGGAATGATTGGGCGTAAAGGGTGCGTAGGCGGCCTGTTAAGTCTGAAGTGAAAGGTACCGGCTCAACCGGTAC
+
GGGGGGGGGGGGGGGGGGGGGGGGGGGGGGGGGEFFCFFFGGGGGCB@FFFFGG@GGGGGGGFGGGE:F+@FFFGCGGGDFEGGGGGG@FGGGGGAFGGC<FE<F,C7>FEGGC,<,,:3,-:+8>FF,3C,3+3B3D,<,,,:,,3@,EFF,8*3C7:@,:BCGAFFE*>F*<:<;?FE@CF<:8CF72CEEGGGCFFEGFGFE?CDFCGGGCCEGGGGGD8:EF<@@@GFFG>EGCF:88=E5AED*A:CCEEFG7C7@9>?<F?FGFGF7:/9C>+7BDG3DGF>DD5<9
@M03364:396:000000000-C9LGT:1:1101:14064:3666 1:N:0:10
ACTCCTACGGGAGGCAGCAGTGGGGAATATTGCACAATGGGCGCAAGCCTGATGCAGCGACGCCGCGTGCGGGATGGAGGCCTTCGGGTTGTAATCCGCTTTTGTTCAAGGGCAAGGCACGTTTTCGGCCGTGTTGAGTGGATTGTTCGAATAAGCACCGGCTAACTACGTGCCAGCAGCCGCGGTAATACGTAGGGTGCAAGCGTTATCCGGAATGATTGGGTGTAAAGGGTGCGCAGGCGGTCTGTTAAGTCTGAAGGCAAAGGGATGAGCTCAACTCATTTATGATTC
+
GGGGGGGGGGGGGGGGGGGGGGGGGGGGGGGGGGGGGGGGGGGGGGGGGGGGGGGGGGGGGGGGGGGGGGGGGGGGGGGGGGGGGGGGGGGGFGFGGGGGGGGFGGGCGGGGGGGGCGFF78DB7FFG+885*3@:FGGGC8@FF@DFFGFFFGGGGGGGGGGGGGGGG<E@FFGGGGGGGG>FGEGGGCGGFCFEGFGGGGGGGGGGGGGGGEEGG:FGGGGEEE+AFGGGDGGGGGGGGDGEGGGGGFGGGGGGFGCEECGGGGGGGGGFFFC7>FGGFFFGGGGFGFF
@M03364:396:000000000-C9LGT:1:1101:19523:3678 1:N:0:10
ACTCCTACGGGAGGCAGCAGTGGGGAATATTGCACAATGGGCGCAAGCCTGATGCAGCGACGCCGCGTGCGGGATGGAGGCCTTCGGGTTGTAAACCGCTTTTGTTCAAGGGCAAGGCACGTTTTCGGCCGTGTTGAGTGGATTGTTCGAATAAGCACCGGCTAACTACGGGCCAGCAGCCGCGGTAATACGTAGGGTGCAAGCGTTATCCGGATTTATTGGGCGTAAAGGGCTCGTAGGCGGTTCGTCGCGTCCGGTGTGAAAGTCCATCGCTTAACGGTGGATCCGCGCCGG
+
GGGGGFFGGGGGGGGGGGGGGGGGGGGGGGGGGGGGGGGGGGGGGGGGGGGGGGGGGGGGGGGGGDGGGGGGGFGGGGGGEFGGGGGGGGGGGGGGGGGGGGGCFGG?FGGGGG7F+=F=>-BDGGEFCFF5>,>CFFFEG:DC:?FGGGGGFGFGGGGGGGGGGFGGE**1:FGFGGFFGGG@ECEGGG?FAF>EGEEEGGGGGGGGF?FGGGGGGFGGFGFGGGGGGGGGE=GGDGF=CEGGEGGG5?EEGGGGG8CGGGGGG*0:FFGDDGCCDGGG3:C7CFGFGFFDCD
@M03364:396:000000000-C9LGT:1:1101:7410:3713 1:N:0:10
ACTCCTACGGGAGGCAGCAGTGGGGAATATTGCACAATGGGCGCAAGCCTGATGCAGCGACGCCGCGTGCGGGATGGAGGCCTTCGGGTTGTAAACCGCTTTTGTTCAAGGGCAAGGCGGGTCTTCGGGTCCGTTGAGTGGATTGTTCGAATAAGCACCGGCTAACTACGTGCCAGCAGCCGCGGTAATACGTAGGGTGCAAGCGTTATCCGGATTTATTGGGCGTAAAGGGCTCGTAGGCGGTTCGTCGCGTCCGGTGTGAAAGTCCATCGCTTAACGGTGGATCCGCGCCGG
+
GGGGGGGGGGGGGGGGGGGGGGGGGGGGGGGGGGGGGGGGGGGGGGGGGGGGGGGGGGGGGGGGGGGGGGGGGGEGGGGGGGGGGGGGAFGGGGGGGGGGGGGGGGGCFGGDFGGG+=F+5@CB;EFG*,>8*@,>FFFEFFDGCF9CFGCF7FGGGEDGDGCFFFGGG*=FCFFFGGGFGGGGGG>E@FGFFFGGGGGGGFGGGGGGGGGGGEG>FDFFFGGGGGGG*<?ECGEC8EFGGGGGGGDGGGGGGGGGG:7CE7CFFGFCCFFGGF5DGGGGDFEFFCC4C:EG3C
@M03364:396:000000000-C9LGT:1:1101:20766:3728 1:N:0:10
ACTCCTACGGGAGGCAGCAGTGGGGAATATTGCACAATGGGCGCAAGCCTGATGCAGCGACGCCGCGTGCGGGATGGAGGCCTTCGGGTTGTAAACCGCTTTTGTTCAAGGGCAAGGCACGATTTCGGCCGTGATGAGGGGATTGTTCGAATAAGCACCGGCTAACTACGTGCCAGCAGCCGCGGTAATACGTAGGGTGCAAGCGTTATCCGGATTTATTGGGCGTAAAGGGCTCGTAGGCGGTTCGTCGCGTCCGGTGTGAAAGTCCATCGCTTAACGGTGGATCCGCGCCGG
+
GGGGGGGGGGGGGGGGGGGGGGGGGGGGGGGGGGGGGGGGGGGGGGGGGGGGGGGGGGGGGGGGGGGGGGGGGGGGGGGGGGGGGGGGGGGGGGGGGGGFGGGGGGGGGGGGGG<<7FFG>8B><DGG++85@*,<F:,>BFFFFEGFGGAAFFGFGGGGGGGGGFGGF72<<<FGFGGGGGGGGEEGC9CFGFFGGFGGGGGGGGGGGGGGGEGGG7FGGGGGGG8EFGGGGGGGGGGGGGGGGGGGGGGGGGGGGGGGG9FGGDGGGGFGDGGGGGGGFFGGGFGFGDF:CD
@M03364:396:000000000-C9LGT:1:1101:13014:3780 1:N:0:10
ACTCCTACGGGAGGCAGCAGTGGGGAATATTGGGCAATGGGCGAAAGCCTGACCCAGCAACGCCGCGTGAAGGAAGAAGGCCTTCGGGTTGTAAACTTCTTTTACCAGGGACGAAGGACGTGACGGTACATGGAGAAAAAGCAACGGCTAACGACGTGCCAGCAGCCGCGGTAATACGTAGGTTGCAAGCGTTGTCCGGATTTACTGGGTGTAAAGGGCGTGTAGGCGGAGATGCAAGTTGGGAGTGAAATGCAGGGGCTCAACCCCTGAACTGCTCTCAAAACTGTATCCCTT
+
GGGGFGGGGGGGGGGGGGGGFGGGGGGGGGGGGGGGFGGGGGGGGGGGGGGGGGGGGGGGGGGGGGGGGGGGGGGGGGGGGFGGGGGGGGGGGGFGGGGGGGGGGDFGEEGFGFCFDEFEFGGFFCFG3,@C,3B=FFG7FFF@FEGGGGGG*@FFFEFGGGGGGGGGGGGGDGGGGGFGFGGGFFGGGGGGGGGGFGD5EEGGGGGGGGG8CCCFGEDEEC;@FGCEGGGGGGGFGG<EFGGFGAFCFFG?@FEFGGECCC46EGGGGGGGFEGFFCGGF?EGFGGFCFFGG7
@M03364:396:000000000-C9LGT:1:1101:9842:3789 1:N:0:10
ACTCCTACGGGAGGCAGCAGTGGGGAATCTTGCGCAATGGGGGCAACCCTGACGCAGCGACGCCGCGTGCGGGACGAAGGCCTTCGGGTCGTAAACCGCTTTCAGCAGGGACGAGGCCGCGCGGTGACAATCCCTGCAGAAGAAGCCCCGGCTAAATACGTGCCAGCAGCCGCGGTAATACGTAGGGGGCGAGCGTTGTCCGGAATGATTGGGCGTAAAGGGCGCGTAGGCGGCCTGCTAAGTCTGGAGTGAAAGTCCTGCTTTCAAGGTGGGAATTGCTTTGGATACTGGG
+
GGGGGGGGGGGGGGGGGGGGGGGGGDGGGGGGGGGGGGGGGGGGGGGGGGGGGGGGGGGGGGGGGGGG:FFFGGGGGGGGGGGGGGGGGGGGGGGGGGGGGGGGGGGGGGGGGG:FEGFG:4=**4CE,2?,82C?FGGFF8CF:7<:CF=F8EGFGGGGGGGGGGGFGFGGGEGDEGGGGGGGCEGGGGGGGGGGDEGGGEGEGGG+<:CGGGEGGGGGGEGGEGGGGEFEGGGGGGGGDFEFGGFFGGFGFFFGFGGGGGGGGGGGFFGGGC6DGGGGFFGCDFDFGF4F
@M03364:396:000000000-C9LGT:1:1101:9033:3792 1:N:0:10
ACTCCTACGGGAGGCAGCAGTGGGGGATATTGCACAATGGGGGAAACCCTGATGCAGCGACGCCGCGTGAGTGAAGAAGTATTTCGGTATGTAAAGCTCTATCAGCAGGAAAGATAATGACGGTACCTGACTAAGAAGCACCGGCTAAATACGTGCCAGCAGCCGCGGTAATACGTATGGTGCAAGCGTTATCCGGATTTATTGGGCGTAAAGGGCTCGTAGGCGGTTCGTCGCGTCCGGTGTGAAAGTCCATCGCTTAACGGTGGATCCGCGCCGGGTACGGGCGGGCTTG
+
GGGGGGGGGGGGGGGGGGGGGGGGGGGGGGGGGGGGGGGGGGGGGGGGGGGGGGGGGGGGGGGGGGGGGGGGGGGGGGGGGGGGGGGGGGGGGGGGGGGGGDGGGGGGGGGGGGGGGGGFGGGGBFGF8,8B,3B<FFGGGGGGGGGGGGFGGGGGGGGGGGGGGGGGG4:FGGGGGGGGGGGGGGGGGGGGGGGGGGGGGGGGGGGGGGGGGGGGGGGGGGGGGGGEEGGEGGGGGGGGEGE=<EGGGGGGGGGGGGGGGGGGGGFDFGGGGGEDDGGGFFGGGGGFGFFG
@M03364:396:000000000-C9LGT:1:1101:19390:3810 1:N:0:10
ACTCCTACGGGAGGCAGCAGTGGGGAATCTTGCGCAATGGGGGCAACCCTGACGCAGCGACGCCGCGTGCGGGACGAAGGCCTTCGGGTCGTAAACCGCTTTCAGCAGGGACGAGGCCGCGAGTAGACGTTCCCTGCAGAAGAAGCCCCGGCTAAATACGTGCCAGCAGCCGCGGTAATACGTATGGGGCGAGCGTTATCCGGATTCATTGGGCGTAAAGGGCTCGTAGGCGGTTCGTCGCGTCCGGTGTGAAAGTCCATCGCCTAACGGTGGGTCTGCGCCGGGTACGGGCGG
+
GGGGGGGGGGGGGGGGGGGGGGGGGGGGGGGGGGGGGGGGGGGGGGGGGGGGGGGGGGGGGGGGGGGGGGGGGGGGGGGGGGGGGGGGGGGGGGGGGFGFGGGGGGGGGGGGGG7FF7F:**=*,8C=186=<,<BAF<,,?,?FF@C<FGC<FGGF?FFFC5FFGGGG8FEEGGE5?CCEGGC7CGGG*CEGEGGGGGGFGGDGGGG?CFGGGGGD8EGGGGFFGCEGE9CCE5;EEEEGGG5EGGCEEECFGGGF9CFGGGGCDFGGG;DG*:*9C+>B)>DGDD:DFF3>C
@M03364:396:000000000-C9LGT:1:1101:17806:3814 1:N:0:10
ACTCCTACGGGAGGCAGCAGTGGGGAATATTGCACAATGGGGGAAACCCTGATGCAGCGACGCCGCGTGCGGGATGGAGGCCTTCGGGTTGTAAACCGCTTTTGTTCAAGGGCAAGGCACGGTTTCGGCCGTGTTGAGTGGATTGTTCGAATAAGCACCGGCTAACTACGTGCCAGCAGCCGCGGTAATACGTAGGGTGCAAGCGTTATCCGGATTTATTGGGCGTAAAGGGCTCGTAGGCGGTTCGTCGCGTCCGGTGTGAAAGTCCATCGCTTAACGGTGGATCCGCGCCGG
+
GGGGGGGGGGGGGGGGGGGGGGGGGGGGGGGGGGGGGGGGGGGGGGGGGGGGGGGGGGGGGGGGGGGGGGGGGGGGGGGGGGGGGGGGGGGGGGGGGGGGGGGGGGGGGGGGGGFG=FGGGDGEDFFG+8@*5>D7FFFGFCGGGGGGGGGG>FGGGGGGGGGGGGGGG*=FFGGGGGGGGGGGGGGGGFGGGFGGGGGGGGGGGGGGGGGGGCGEGGGGFGFFGGCGGGGGGGGGGGGGGGGGGGGGEGGGGGGGGCGEGGDGGGGGGGGGGGGGGGGGFFGGGGGFGEFCDG
@M03364:396:000000000-C9LGT:1:1101:15759:3822 1:N:0:10
ACTCCTACGGGAGGCAGCAGTGGGGAATATTGCACAATGGGCGCAAGCCTGATGCAGCGACGCCGCGTGCGGGATGGAGGCCTTCGGGTTGTAAACCGCTTTTGTTCAAGGGCAAGGCGGGTCTTCGGGACCGTTGAGTGGATTGTTCGAATAAGCACCGGCTAACTACGTGCCAGCAGCCGCGGTAATACGTAGGGTGCAAGCGTTATCCGGATTTATTGGGCGTAAAGGGCTCGTAGGCGGTTCGTCGCGTCCGGTGTGAAAGTCCATCGCTTAACGGTGGATCCGCGCCGG
+
GGGGGGGGGGGGGGGGGGGGGGGGGGGGGGGGGGGGGGGGGGGGGGGGGGGGGGGGGGGGGGGGGGGGGGGFGFCFBEGGGGGGGGDGFGGGGGGGGGGGGGCGGGG9DFFFGGGGDFG7@>FFFFFG7*><***8<?FFG9F9<FGGGGFF:FFGGGGGGGGGGGGGG*BFFGGDDGGGGEGGG??EFEFCCFFGGGGGGGGGGGGGGGFEG>C50@EGGGGGGC?EGFGGGGFGECF=9EG=GGGGGGEGE5CED*:/?9>+<>:>7CCCG*29DFGG3:E*9>5FGFDDCD
@M03364:396:000000000-C9LGT:1:1101:24511:3830 1:N:0:10
ACTCCTACGGGAGGCAGCAGTAGGGAATTTTCGTCAATGGGCGCAAGCCTGAACGAGCAATGCCGCGTGAACGAGGAAGGTCTTCGGGTCGTAAAGTTCTGTTTAGAGGGAAAAAGGCACGGCTGAGGCTATTCTGGGGAAGTGATATTAACTTTCGAGGAAGTCACGGCTAACTACGTGCCAGCAGCCGCGGTAATACGTAGGTGGCGAGCGTTATCCGGAATGATTGGGCGGAAAGGGTGCGTAGGCGGCCTGTTAAGTCTGAAGTGAAAGGTACCGGCTCAAACGGTAC
+
GGGGGGGGGGGGGGGGGGGGG@DFGGGGDGG<@@FFGGGGGGG@EGGFGGGG8@CFGGGGGGGGGGGGGECAFGGGGGGGFFCFFGG+4+@FCFGG@EFFGGG,,CEFFG@=@FE+4,,4++3++BBD+,8=,88C,,88++:@FF,@FF,@<@BFD7FE@FE7EFGGE*4>F:>,><3>@F,,16=AFGF:F=CFEC:<C@BF<F72=:8/C*1/8+3;E5EFG+2<CFGEE*88C*;C;8:E//?E+1CCEEF<CC:02<CGCDE0>FGGCFFFF*:>@)7C=*95<75*
@M03364:396:000000000-C9LGT:1:1101:17494:3836 1:N:0:10
ACTCCTACGGGAGGCAGCAGTGGGGGATATTGCACAATGGGGGAAACCCTGATGCAGCGACGCCGCGTGAGTGAAGAAGTATTTCGGTATGTAAAGCTCTATCAGCAGGAAAGATAATGACGGTACCTGACTAAGAAGCACCGGCTAAATACGTGCCAGCAGCCGCGGTAATACGTATGGTGCAAGCGTTATCCGGATTTACTGGGTGTAAAGGGAGCGCAGACGGCATGGCAAGCCAGATGTGAAAGGTGGGGGCTCAACCCCCAAGCTGCATTTGGAACTGTCAAGCTAG
+
GGGGGGGGGGGGGGGGGGGGGGGGGGGGGGGGGGGGGGGGGGGGGGGGGGGGGGGGGGGGGGGGGGGGGGGGGGGGGGGFGGGGGGGGGGGGGGGGGGGGGGGGGGGGGGGGGGGGGGGDGBCB<FGGB,8:3,DFDFGGGGGGGGFGGGGGFFGGGGGGGGGGGGGGG44CFGGFGGGGGGGGGGGGGGGGGGGGGGGGGGGGGGGGGFGGGGGGGGGGGGGGGGGGGGGGGGGGGGGGGGGGGGGGGGGGGGGGGGGFECDCEDEGGGGGDFDGGFFGFFGGFFGFGF?4
@M03364:396:000000000-C9LGT:1:1101:23802:3843 1:N:0:10
ACTCCTACGGGAGGCAGCAGTGGGGAATATTGCACAATGGGCGCAAGCCTGATGCAGCGACGCCGCGTGCGGGATGGAGGCCTTCGGGTTGTAAACCGCTTTTGTTCAAGGGCAAGGCACGGTCTCGGCCGTGTTAAGTGGGTTGTTCGAATAAGCACCGGCTAACTACGTGCCAGCAGCCGCGGTAATACGTAGGGTGCAAGCGTTATCCGGATTTATTGGGCGTAAAGGGCTCGTAGGCGGTTCGTCGCGTCCGGTGTGAAAGTCCATCGCTTAACGGTGGATCCGCGCCGG
+
GGGGGGGGGGGGGGGGGGGGGGGGGGGGGGGGGCFFGGGGGGGGGGGGGGGGGGGGAFGEEGGGGGEGGGGGGGGGGFGCDFGGGGGGGGGFFFGGGGGGGGG5BDG,EFFCFCGGGGGC77F++@DF++@5*8@,7@=,,,55*1>BFGFF1?CCFGGGEGGGFCEF?F8CFE2:FGFFGCB*CEGGGGGG@CFGDFGEGDCGGGGGGCFGD5CG+<CGGG5;?:1;1AFDEGFG8EGE?EGGG=E=C=C51>EGD87=EFF7CFGGC*<D3CC5CCE:87:CFGDFG>E5<D
@M03364:396:000000000-C9LGT:1:1101:14471:3844 1:N:0:10
ACTCCTACGGGAGGCAGCAGTGGGGAATATTGCACAATGGGGGAAACCCTGATGCAGCAACGCCGCGTGAGTGATGACGGCCTTCGGGTTGTAAAGCTCTGTCTTCAGGGACGATAATGACGGTACCTGAGGAGGAAGCCACGGCTAACTACGTGCCAGCAGCCGCGGTAATACGTAGGGAGCAAGCGTTATCCGGATTTACTGGGTGTAAAGGGTGCGCAGGCGGCCAAGCAAGTCAGAAGTGAAATTCCGAGGCTCAACTTCGGAGCTGCTTTTGAAACTGCTAGGCTAG
+
GGGGGGGGGGGGGGGGGGGGGGGGGGGGGGGGGGGGGGGGGGGGGGGGGGGGGGGGGGGGGGGGGGGGGGGGGGGGGGGGGGGGGGGGGGGGGGGGGGGGGGGGGGGGGGGGFFEEFFFFF-@8:CFC,,8+,8BFCDFFFGGG<>:FGGGGCGGGGGGGFGGGGGGGE*=FGGGGGGGGFGGFFGGGFGGGGGGGGGGGGGGGGGFGGGGGGGGGGGGGGGGGGGGGGGGCEGGFFGGGFGGGFGGGGGGGGGGGGGGGGGGGGGCDGGGGGGDDGDFGFFGFGGGFF?FC
@M03364:396:000000000-C9LGT:1:1101:24372:3877 1:N:0:10
ACTCCTACGGGAGGCAGCAGTGAGGAATATTGGTCAATGGACGCAGGTCTGAACCAGCCAAGTCGCGTGAGGGAAGGCGGTCCTATGGATTGTAAACCTCTTTTGTCAGGGAGTAAAGTGCGGTACGCGTACCGTGTTGAGGGTACCCGAAGAAAAAGCATCGGCTAACTACGTGCCAGCAGCCGCGGTAATACGTAGGGTGCAAGCGTTATCCGGATTTATTGGGCGTAAAGAGTACGTAGGTGGCTACCTAAGCACGAGGTTTAAGGCTATGGCTTAACCATAGTTCGCCTT
+
GGGGGGGGGGGGGGGGGGGGEFGGGGGGGGGGGGGGGGGGGGGGG:FGGGGGGGGGGGGGGGGGGGGGGGGGGGGG@FFGFEEFGGGGGGGGFGGGFGGGGGGFAFG,CFFEFCGF,,?,,4@+8=FB@8C>+8B88>F,,,8@FFF@BF+CCFFFBC7CFEGGGFGGC?;CCFFGGGGGGGGGGEGGFCE9FGG,?CCGGGGAFGGGGDGGGFGGGDE?FFG?FG@8*2;FGGGGGGGFFFGGGGF/<8;FGGGGD=EEGD7*?CFGGGFG4??DFCCC@=CGGG7?CB3C/1
@M03364:396:000000000-C9LGT:1:1101:18946:3908 1:N:0:10
ACTCCTACGGGAGGCAGCAGTGGGGAATATTGGGCAATGGGCGAAAGCCTGAACGAGCAATGCCGCGTGAACGAGGAAGGTCTTCGGATCGTAAAGTTCTGTTGAGAGGGAAAAAGGAACACCAGAGGACATGCTGGTGAAGTGATATTACCTTTCGAGGAAGTCACGGCTAACTACGTGCCAGCAGCCGCGGTAATACGTAGGTGGCGAGCGTTATCCGGAATGATTGGGCGTAAAGGGTGCGTAGGCGGCCTGTTAAGTCTGAAGTGAAAGGTACCGGCTCAACCGGTAC
+
GGGGGGGGGGGGGGGGGGGGGGGGGGGGGGGGGGGGGGGGGGGGGGGGGGGGGGGGGGGGGGGGGGGGGGGGGGGGGGGGGGGGGGGGGGGGGFGGGGGGGGGGGGGGGGGGGGGGCGGGGGG+3DFG8:A:,>FGGGGGGGGF9FGFGGGGGGGGGGGGGGGGGGGGGFGGGGGGGGGGGGGGGGGGF@FGGFGGGGGGGGGGGGGGGDGGGEGGGGGGGGGGGGGGGGGGGGGGGGGGGGGGGEGGGGGGGGGGGFGGGFGGGGGGGGG>FGGGGGGG@BGGGGGBGFEG
@M03364:396:000000000-C9LGT:1:1101:21539:4014 1:N:0:10
ACTCCTACGGGAGGCAGCAGTGGGGAATTTTGCGCAATGGAGGCAACTCTGACGCAGCAACGCCGCGTGCGGGATGAAGGCCCTCGGGTTGTAAACCGCTTTCAGCAGGGAAGACTTCGACTGTACCTGCAGCAGAAGCCCCGGCTAACTACGTGCCAGCAGCCGCGGTCATACGTAGGTGGCGAGCGTTATCCGGAATGATTGGGCGTAAAGGGTGCGTAGGCGGCCTGTTAAGTCTGAAGTGAAAGGTACCGGCTCAACCGGTACAGGCTTTGGAAACTGGCAGGCTGGAGG
+
GGGGGGGGGGGGGGGGGGGGGGGGGGGGGGGGGGGGGGGGGGGGGGGGGGGGGGGGGGGGGGGGGGGGGGGGGGGGGGGGGGGGGGGGGGGGGGGGGGGGGGGGGGGFGGGGGGFG=FF+F-@B,CFG::>:8,3,@FGCFGGGGGGGGGFGFGGGGGGGGGGGGGGGG*:CFGGGGGGGGGGGGGGGGGGGGGGGGGGGGGGGGGGGGGGGGGGGGGGGGGGGGGEGCFFGFGGGGGGGGGGGGGGGGGGGGGGGGGGGFGDEGGGFFFFFGGGGCGGFFFGDFGGFGFFFGG
@M03364:396:000000000-C9LGT:1:1101:6385:4021 1:N:0:10
ACTCCTACGGGAGGCAGCAGTGGGGGATATTGCACAATGGGGGAAACCCTGATGCAGCGACGCCGCGTGAGTGAAGAAGTATTTCGGTATGTAAAGCTCTATCAGCAGGAAAGATAATGACGGTACCTGCCTAAGAAGCACCGGCTAACTACGTGCCAGCAGCCGCGGTCATACGTAGGGTGCAAGCGTTATCCGGATTTACTGGGTGTAAAGGGAGCGTAGGCGGCAAGGCAAGTCAGATGTGAAAGCCCGGGGCCCAACCCCGGAACTGCATTTGAAACTGTCTAGCTAG
+
GGGGGGGGGGGGGGGGGGGGGGGGGGGGGGGGGGGGGGGGGEGGGGGGGGGGGFGGGGGGGGGGGGGGGGGGGFGGGGGGGGGGGGGGGGGGGGGDFGGGGGGGFGGGGDGGFGGCBFGFG>+>3BCF,38:,3BFFFGGGGEGGGGGGFGGFFGGGGGGGGGGGGGGG11CFGGGGGGGGGGGGGGGGGGGGGGDCGGGGGGGFGGGGGGFGFGGGGGGDGEG>EGGDGGFFGGGGGGGGGGGDGGGGGGEGGGGGGGFGGGGGGDDCGGGCFGDCGGC?BGFGGGFGFFG
@M03364:396:000000000-C9LGT:1:1101:7341:4043 1:N:0:10
ACTCCTACGGGAGGCAGCAGTGGGGAATATTGCACAATGGGCGCAAGCCTGATGCAGCGACGCCGCGTGCGGGATGGAGGCCTTCGGGTTGTAAACCGCTTTTGTTCCAGGGCAAGGCGGGTCTTCGGGCCCATTGAGTGGGTTGTTCGAATAAGCACCGGCTAACTACTTGCCAGCAGCCGCGGTAATAAGCAGGGTGCAAGCGTTATCCGGATTTATTGGGCGTAAAGGGCTCGTAGGCGGTTCGTCGCGTCCGGTGTGCAAGTCCATCGCTTAACGGTGGGTCGGCGCCGG
+
FE,EEFGGGGGEGGEGGGFGFFGGGGGFGFCFGGGFGG9-;C@BCFGGGDFFDDGFFGEGEEGG7FEFBCEGDGE@BAEFDGCFGFEG=CCCFGGGGGGGFBCFFD9,CEFCGD3+BBF+>*@FCFFD:*55*?,,@:,,8,1=:<FF7C8BCCFB,,87F@<*FAFGF<?:9?9C**268C885E5820+<+,28:C8>C7<F8EE>C998*CE*<CF?:6C8?/*2*2<=GGFG8;8*9?*2?55CCEE5C*2:32***+02ACF>FGF**1:*:*/).7:)/*)81))17C
@M03364:396:000000000-C9LGT:1:1101:7630:4080 1:N:0:10
ACTCCTACGGGAGGCAGCAGTGGGGAATATTGCACAATGGGCGCAAGCCTGATGCAGCGACGCCGCGTGCGGGATGGAGGCCTTCGGGTTGTAAACCGCTTTTGTTCAAGGGCAAGGCACGCTTTCGGCTGTGTTGAGGGGGTTGTTCGAATAAGCACCGGCTAACTACGTGCCAGCAGCCGCGGTAATACGTAGGGTGCAAGCGTTATCCGGATTTATTGGGCGTAAAGGGCTCGTAGGCGGGTCGTCGCGTCCGGTGTGCAAGTCCATCGCTTAACGGTGGATCCGCGCCGG
+
GGGGGFGGGGGGGGGGGGGGFGGGGGGGGGGGGCGGGGGGGGGGGGGG@FGGGGGGGGGGGGGGGGGGGCGGGGDGFGGFGGGGGGGGGGGGGGGFGGGGGGGGGGGF,EDCCGGG<7FEB+@@@EFG7+8883,8=F8CF*>*<CACFG8F*@FF,8FF@7FGGGFBC:C@:FF:FBGGFEEGGE*EF@CF@EFDEGCEEGGFGECGG7@EGCEGE7C?GFCFGE***<FGDGCGE*8CFEC*:>EC=C>EGG>EGGG58+:9<?0::79977FCG>:D55CF*9C:FFBG5D
@M03364:396:000000000-C9LGT:1:1101:24738:4081 1:N:0:10
ACTCCTACGGGAGGCAGCAGTGGGGAATATTGGGCAATGGGCGAAAGCCTGACCCAGCAACGCCGCGTGGAGGAAGAAGGTTTTCGGATCGTAAACTCCTGTCCTCAGGGAAGAAACGGCTTCGGTACATGCGTGGGAAGCCCCGCCTAACTACGTGCCAGCAGCCGCGGTAATACGTAGGGGGCAAGCGTTGTCCGGAATGATTGGGCGTAAAGGGCGCGTAGGCGGCCCGGTAAGTCTGGAGTGAAAGTCCTGGCTTCAAGTTGGGAATTGCTTTGGATACTGTCGGGCTTG
+
GGGGGGGGGGGGGGGGGGGGGGGGGGGGGGGGGFGGGGGGGGGGGGGGGGGGGGGGGGGGGGGGGGGGGGDGDGGGGGGGEFGGGGGGGFGGGGGGGFGGGGG,EEFFGGGGGG,B,+8+++:3>FGG,8=B833<>FGD7F+8***6@FFFF8F:F7B<CFCEFGGEE*=FGGGGGGGGGGGGGGFGGGGGGCGGEC5/;F79CFCDGEEGCFGGDCEGGGGE5CEEEC8:EGGGGGGGGG7C<CFEDE:CEFFFGFF6FGGCFGGGCFF<DGFGGGGFF4EDF>FFD>5579
@M03364:396:000000000-C9LGT:1:1101:16627:4087 1:N:0:10
ACTCCTACGGGAGGCAGCAGTGGGGAATATTGGGCAATGGGCGAAAGCCTGACCCAGCAACGCCGCGTGAAGGAAGAAGGTCTTCGGATTGTAAACTTCTTTTATGAGGGACGAAGGACGTGACGGTACCTCATGAATAAGCCACGGCTAACTACGTGCCAGCAGCCGCGGTAATACGTAGGTGGCGAGCGTTATCCGGAATGATTGTGCGTAAAGGGTGCGTAGGCGGCCTGTTAAGTCTGAAGTGAAAGGTACCGGCTCAACCGGTACAGGCTTTGGAAACTGGCAGGCT
+
GGGGGGGGGGGGGGGGGGGGGGGGGGGGGGGGGGGGGGGGGGGGGGGGGGGGGGGGGGGGGGGGGGGGGGGGGGGGGGGGGGGGGGGGGGGGGGGGGGGGGGGGGGG9FGGGGFGGGGFEF>F7+8FGB,CB=DDBEFFGGGGGGGGGGGGGGGGGGGGGGGGGGGGGG>CFGGGGGGGGGGGGGGGGGGGGGEGGGGGGGGGFGGGGGGGEGGGGGGGGGGEGGGGGGGGGGGGGGGGGGGGGGFGGGGGGGGGGGCECG6CGGGGGDGGFCFF4FGGFFBGGGGF4C:B<
@M03364:396:000000000-C9LGT:1:1101:20329:4093 1:N:0:10
ACTCCTACGGGAGGCAGCAGTGGAGAATCTTGCACAATGGGGGAAACCCTGATGCAGCAACGCCGCGTGAAGGAAGACGGCCCTTGGGTTGTAAACTTCTGTTCTAAGGGAAGATAGTGACTGTACCTTCGCAGCAAGTCCCGGCTAACTACGTGCCAGCAGCCGCGGTTATACGTAGGGGGCGAGCGTTATCCGGAATGATTGGGCGTAAAGGGCGCGTAGGCGGCCTGGTAAGTCTGGAGTGAAAGTCCTGCTTTTAAGGTGGGAATTGCTTTGGATACTGCTGGGCTCG
+
GGGGGGGGGGGGGGGGGGGGGGGGGGGGGGGGGGGGGGGGGGGGGGGGGGGGGGGGGGGGGGGGGGGGGGGGGGGGGFGGGGGGGGGGGGGGGGGGGGGGGGGGGCGGGGGGFEFAAFF:C-C:,:FF,,8+8+@FFFGGGGCC>FGGGFGGGGGGGGGGFGGGGGGG8*>FGGGAFGGGGGGGGGGGEGGGGGEGGGGGGFGGGGGGGGGGGGGGGGGGGGGGGGCEGGGGGFGFGGGGFFGGGGFGGGFFGGFFGGGGG6FGGG>CDFGGGGGGGGGCFFGGGGGFGFFG
@M03364:396:000000000-C9LGT:1:1101:25066:4101 1:N:0:10
ACTCCTACGGGAGGCAGCAGTGGGGAATATTGCACAATGGGCGCAAGCCTGATGCAGCGACGCCGCGTGCGGGATGGAGGCCTTCGGGTTGTAAACCGCTTTTGTTCAAGGGCATGGCACGGTTTCGGTCGTTTTGAGTGGTTTGTTCGAATAAGCACCGGCTAACTACATGCCAGCAGCCGCGGTAATACGTAGGGTGCAAGCGTTATCCGGATTTATTGGGCGTAAAGGGCTCGTAGGCGGTTCGTCGCGTCCGGTGTGAAAGTCCATCGCTTAACGGTGGATCCGCGCCGG
+
GGGGGGGGGGGGGGGGGGFGGGGGGGGGGGGFGGGGGGDGGGGGDGEGGGGGEGGGGGGGGGGGGGGG@GGGGGGEEEEGEGGGGGGGGGGCAFGCGGGGGGGEFEFEGFEEGG,>,,BCC7F:+@:>3+83**@,@@,>F3@FGGC<EFCF:FGGF8FBEDGGGFEBF,<FGDG,<FFFGFG>G@CC+<<>@,A?CEGCGGGGGGGDGGGGG5E5CCFFF@GGGG?8*<EGGGGGGGG*<=EC=EGGDEG5?=EEGEG/A+2+3232?DFDGGGGF?CDFFEC0277F>>D:C
@M03364:396:000000000-C9LGT:1:1101:12622:4162 1:N:0:10
ACTCCTACGGGAGGCAGCAGTGGGGAATATTGCACAATGGGCGCAAGCCTGATGCAGCGACGCCGCGTGCGGGATGGAGGCCTTCGGGTTGTAAACCGCTTTTGTTCAAGGGCAAGGCACGGTTTCGGCCGTGTTGAGTGGATTGTTCGAATAAGCACCGGCTAACTACGTGCCAGCAGCCGCGGTAATACGTAGGGTGCAAGCGTTATCCGGATTTATTGGGCGTAAAGGGCTCGTAGGCGGTTCGTCGCGTCCGGTGTGAAAGTCCATCGCTTAACGGTGGATCCGCGCCGG
+
GGGGGGGGGGGGGGGGGGGGGGGGGGGGGGGGGGGGGGGGGGGGGGGGGGGGGGGGGGGGGGGGGGGGGGGGGGGGGGGGGGGGGGGGGGGGGGGGGGGGGGGGGGGFGGGGGGGGFFGG:3@@EFGG7@@@CDEFGFAFGBFEGGFGGG@F>FGGGGGFGGGGGGGGG*BFEGFGGGGGGGGGGGEDGFGFGGGGGGGGGGGGGGGGGGGGGAE>EFDFFGGGGE:EGGGGGGGGGGGGGGGEGGGGGGGGGCGGG?EDE7>9EF?:CG?DDGFCFGGGEFG36CFF3@53CD
@M03364:396:000000000-C9LGT:1:1101:6897:4170 1:N:0:10
ACTCCTACGGGAGGCAGCAGTGAGGAATATTGGTCAATGGGCGGAAGCCTGAACCAGCCAAGTCGCGTGAAGGATGAAGGTATTATGTATTGTAAACTTCTTTAGCAGTGGAGAAATAAGGGGCTCTTGAGCCCTGATGCTAGTACACTGAGAATAAGGATCGGCTAACTCCGTGCCAGCAGCCGCGGTAATACGGAGGATCCGAGCGTTATCCGGATTTATTGGGTTTAAAGGGTGTGCAGGCGGCCTTGCAAGTCAGCGGTCAAATCGTGGAGCTCAACTCCATTCCGCCGT
+
GGGGGGGGGGGGGGGGGGGGGGGGGGGGGGGGGGGGGGGGGGGGGGGGGGGGGGGGGGGGGGGGGGGGGGGGGGGGGFGGGGGGGGGGGGGGGGGGGGGGGGGGGGGGGGGGGF@CGGFFG9CF@DFG5,8EFFGFFGGGGFAFGGCDGGGG,DFGGGGGGGGGGGGGGFFGGGGGGGGGGGGGGGGGGGGGGGGGGGGGGGGGGGGGGGGGGGGGDGDGGGGGFGCEGGGGGGGGD*;FC:CEEEGGGGGGGGGGGGGGGGGGGGGGGGCFGGGGFGDGFFGGGGGFGFFGGD
@M03364:396:000000000-C9LGT:1:1101:14811:4172 1:N:0:10
ACTCCTACGGGAGGCAGCAGTGGGGAATATTGCACAATGGGCGCAAGCCTGATGCAGCGACGCCGCGTGCGGGATGGAGGCCTTCGGGTTGTAAACCGCTTTTGTTCAAGGGCAAGGCACGGTTTCGGCCGTGTTGAGTGGATTGTTCGAATAAGCACCGGCTAACTACGTGCCAGCAGCCGCGGTAATACGTAGGGTGCAAGCGTTATCCGGATTTACTGGGTGTAAAGGGAGCGCAGACGGCATGGCAAGCCAGATGTGAAAGGTGGGGGCTCAACCCCCAAGCTGCATTTG
+
GGGGGGGGGGGGGGGGGGGGGGGGGGGGGGGGGGGGGGGGGGGGGGGGGGGGGGGGGGGGGGGGGGGGGGGGGGGGGGGGGGGGGGGGGGGGGGGGGGGGGGGGGGG,FFGGGGFFBFGGEFFG+@FG++555,@:FFCGF?DFF>FGGGCF>DFGGGGGGGGGGGGGG7BFGGGGGGGGGGGGGGGGGGGGGGGGGGGGGGGGGGGGGGGGGGG>EGGCGGGFGGGGFGGGGGGGGGGGGGGGGGGGGGGGGGGFDEGGGGGGGGGGFDGGGEFDGF7DFFGGFGFFG?9FG7
@M03364:396:000000000-C9LGT:1:1101:7871:4180 1:N:0:10
ACTCCTACGGGAGGCAGCAGTGGGGAATATTGCACAATGGGGGGAAACCCTGATGCAGCAACGCCGCGTGAGTGATGACGGCCTTCGGGTTGTAAAGCTCTGTCTTCAGGGACGATAATGACGGTACCTGAGGAGGAAGCCACGGCTAACTACGTGCCAGCAGCCGCGGTAATACGTAGGGTGCAAGCGTTATCCGGATTTACTGGGTGTAAAGGGCGTGTAGGCGGAGATGCAAGTTGGGAGTGAAATGCAGGGGCTCAACCCCTGAACTGCTCTCAAAACTGTATCCCTTG
+
GGGGGGGGGGGGGGGGGGGGGGGGGGGGFGGGGGGGGGGGGGGGGGGGGGGG?FFGGGGGGGGGGGGGEGGGGGGGGGGGGGDGFGGGGGGGGFGGGC9>F9FGCFFCGFFGGGFG+<C3@CF==FFA,852<>EDD8FAFGGGCGEFFF<F<*CFGGGGGGGGGGGGGC8*ACFGFFFEDFGGGGGDEEGCFGGCGEGGGGGGGGGECC?CFGGD5C:CAFFCFGDGGG6CFGGGGGGGCFGGGGGGGGGC7CEED*CCCGGGGGFGGF79DCFGFGFG?5<>CF?*:;;CG
@M03364:396:000000000-C9LGT:1:1101:7793:4184 1:N:0:10
ACTCCTACGGGAGGCAGCAGTGGGGAATATTGCACAATGGGCGCAAGCCTGATGCAGCGACGCCGCGTGCGGGATGGAGGCCTTCGGGTTGTAAACCGCTTTTGTTCAAGGGCAAGGCACGTTTTCGGCAGTGTTGGGTGGATTGTTCGAATAAGCACCGGCTAACTACGTGCCAGCAGCCGCGGTAATACGTAGGGTGCAAGCGTTATCCGGAATGACTGGGCGTAAAGGGCGTGTAGGCGGCTTTTTAAGTCTGAAGTGAAAGTCTTGCTTTCAAGGTGGGAATTGCTTTGG
+
GGGGGGGGGGGGGGGGGGGGGGGGGGGDGGGGGGGGGGFCGGGGGEGGGGGGGFGGGGGEGGGGGGGGGEGGGGGGGGGGGGGGGGGGGGGGGGGGGGGGGGFGGGG9FFFGGG@F<FEGE<<:CFGG@+88@,E7,3CFGF9:DFECEFCFCABCGGGGGGGGGGGGG*3<FGGGGGGGGGGGEGDGGF9FGG8EEGGEGGGGCEEGGFGGECEGGGGGGGG5C/?E;EGC>EEGEGGGFGGDG>CGFGCFGGGGC:CC9<:<FG+0?FEFCC+*:CCGF>G4CG6?7@?>*6
@M03364:396:000000000-C9LGT:1:1101:22128:4211 1:N:0:10
ACTCCTACGGGAGGCAGCAGTGGGGAATATTGCACAATGGGGGAAACCCTGATGCAGCAACGCCGCGTGAGTGATGACGGCCTTCGGGTTGTAAAGCTCTGTCTTCAGGGACGATCCTGACGGTTCCTCCGCATGCAGCCACGGCTAACTACGTGCCAGCAGCCGCGGTAATACGTAGGTGGCGAGCGTTGTCCGGATTTACTGGGCGTAAAGGGAGCGTAGGCGGGTTTTTAAGTGAGATGTGAAATACTAGGGCTTAACCTGAGTGCTGCATTTCAAATTGGAAGTCTGG
+
FGGFGGDFGEGEGDGEFE<FGFGGGEEEFFFFGCFFFGGGGGGG7AFFGGGGGFFGGGFGFGGGGFGGGGGGFGGGGGEEEGEGFGGCEEEFGGGFGFEFEGGGGAF9AFFFF>=,+CEDD3@++BDD,,@++++,8CF,,,@EECFCGC;::DFFE9:B<A@<BBF*==8@FCGBFGGDGGFFDE:C<<:::AFCCGGGFCC9FGGGGG*;CEGAEDGGGGEGGE**12:AE?FGGGG?CCGGFFGG9C+00<*=FF6:ACDC*900*:CFDFGCC>F**9EGFC*<:6*0
@M03364:396:000000000-C9LGT:1:1101:25267:4233 1:N:0:10
ACTCCTACGGGAGGCAGCAGTGGGGAATATTGCACAATGGGCGCAAGCCTGATGCAGCGACGCCGCGTGCGGGATGGAGGCCTTCGGGTTGTAAACCGCTTTTGTTCGAGGGCAAGGCGGGTCATCGGTTCCCTTTAGTTGCTTGTTCGAATAAGCAACGGCTAACTACCTGCCAGCAGCCGCGGTAATCCGTAGGGTGCAAGCGTTATCCGGATTTATTGGACGTAAAGGGCTCGTAGGCGGTTCGTCGCGTCCGGTGTGAAAGTCCATCGCTTAATGGTGGATCCGCGCCGG
+
FGGGGGGGGGGGGGGGGGGGGGGGGGGGGGGGGGGGGGGGGGGGGGGGGGGGGGGGGGCGGGGGGGGGGGGDEGEFEGGGGGGGEFGGGGGGGGGFGGGGGGDBD<D+BD:>FGFC=<CC*5<,,8<F+*6>,,887,3,,,3?C<<FCFG:*87:<2<C7F*CF:9<+8+7CFGGGFGFEEG>EGDEE+AEF/;:CGE>CEGEGGGGE+:E>*;;+:A:?F+<**2A@FGGCF>*?EGDFCEE5C5CE??CE5ECD=5=C0:9CFC077@<*5=CF*2719*10*97F::<)9
@M03364:396:000000000-C9LGT:1:1101:15018:4234 1:N:0:10
ACTCCTACGGGAGGCAGCAGTGGGGAATATTGCACAATGGGCGCAAGCCTGATGCAGCGACGCCGCGTGCGGGATGGAGGCCTTCGGGTTGTAAACCGCTTTTGTTCAAGGGCAAGGCGGGTCTTCGGGCCCGTTGAGTGGATTGTTCGAATAAGCACCGGCTAACTACGTGCCAGCAGCCGCGGTAATACGTAGGGTGCAAGCGTTATCCGGATTTATTGGGCGTAAAGGGCTCGTAGGCGGTTCGTCGCGTCCGGTGTGAAAGTCCATCGCTTAACGGTGGATCCGCGCCGG
+
GGGGGGGGGGGGGGGGGGGGGGGGGGGGGGGGGGGGGGGGGGGGGGGGGGGGGGGGGGGGGGGGGGGGGGGGGGGGGGGGGGGGGGGGGGGGGGGGGGGGGGGGGGG9FFGGGGGGGGGFE*CF,@FG>*>>*1<<CFGGGFGFGGGGGGCF8CFGGGGGGGGEGGGGG:CGGGGGGGGGGGGGGGGGGGGGGFGGGGGGGGGGGGGGGGFGGEGGCGGGGGGGGEEGGGGEGGGGGGGGGGGEGGGGGGGGGGGGGEEEG7DGGGFGGGGGGGDDGCGG>FGGFCD5CB>3)>
@M03364:396:000000000-C9LGT:1:1101:17362:4235 1:N:0:10
ACTCCTACGGGAGGCAGCAGTGGGGAATATTGCACAATGGGCGCAAGCCTGATGCAGCGACGCCGCGTGCGGGATGGAGGCCTTCGGGTTGTAAACCGCTTTTGTTCAAGGGCAAGGCACGGTTTCGGCCGTGTTGAGTGGATTGTTCGAATAAGCACCGGCTAACTACGTGCCAGCAGCCGCGGTAATACGGAGGATGCGAGCGTTATCCGGATTCATTGGGTTTAAAGGGTGCGTAGGTGGCCTCTTAAGTCAGCGGTGAAAGTCAGTGGCTCAACCATTGAACTGCCGTTG
+
GGGGGGGGGGGGGGGGGGGGGGGGGGGGGGGGGGGGGGGGGGGGGGGGGGGGGGGGGGGGGGGGGGGGGGGGGGGGGGGGGGGGGGGGGGGGGGGGGGGGGGGGGGGGGGGGGGGGDFGGGCFFGGFG:8@55@FCFFGGGFGGGFGGGGFGFGGGGGGGGGGGGGGGGFGGGGGGGGGGGGGGGGGGGGGGGCGGGGGGGGGGGGGGGGGGGEGGGGGGGGGGGGGGGGGEGGEGGGGGGGGGGGGGGGFFGGGGGGGEGFGGGGDFGGGGGGGGGGGGFFGGGGGFG?BDGD
@M03364:396:000000000-C9LGT:1:1101:18712:4261 1:N:0:10
ACTCCTACGGGAGGCAGCAGTGGGGGATATTGCACAATGGGGGAAACCCTGATGCAGCGACGCCGCGTGAGTGAAGAAGTATTTCGGTATGTAAAGCTCTATCAGCAGGAAAGATAATGACGGTTCCTGTCAAGGAAGCAACGGCTAAATACATGCCAGCAGCCGCGGTTATACGTATGGTGCAAGCGTTATCCGGATTTACTGGGTGTAAAGGGAGCGCAGACGGCATGGCAAGCCAGATGTGAAATCCCCGAGCTTAACTCGGGAATGGCATATGTGACTGCTCGACTAG
+
GGGGGGGGEFGGGGGGGGGGGGGGGGGGGGGGGFGGGGGGGGGGGGGGGGGGGGGGGGGGGGGGGGGGGGGGGGGFGGGGGGGGCGGFEGGGGGGGGGGGGGG,BEEDF@FGGF<F?@<,?3@3+BFF,,8,C9><FF?,,,3@+:+7DFFD,@F:F,DCFGGGFGECG**?FGFGGGGGFDFFEG7FGDFCBCFGGGGGFGGGGG9FGGGGFGDDGEEGCEGGGGEGCGG8*<FCE8CCF<EFFCF+<FCCE5EGGGGGCGFGGG57DFF<FDGGGFGD4@FGFF<:)8)7
@M03364:396:000000000-C9LGT:1:1101:14005:4270 1:N:0:10
ACTCCTACGGGAGGCAGCAGTAGGGAATTTTCGTCAATGGGCGCAAGCCTGAACGAGCAATGCCGCGTGGGTGAAGACGGTCTTCGGATTGTAAAGCCCTGTTGCCGGGGACAAAGGACAGCCCGAATGGACAGCTGACTGTTTGATGGTACCCGGCCAGAAAGCCACGGCTAACTACGTGCCAGCAGCCGCGGTAATACGGAGGATGCGAGCGTTATCCGGATTTATTGGGTTTAAAGGGTGCGCAGGCGGACATTCAAGTCTGCGGTCAAATTCCGGGGCTCAACCCCGGCC
+
GGGGGGGGGGGGGGGGGGGGGGGGGGGGGGGGGGGGGGGGGGGGGGGGGGGGGGGGGGGGGGGGGGGGGGGGGGGGGGGGGGGGGGGGGGGGGGGGGFGGGGGGGGGEGGGGGGFGF=FDGGG+@CGG,,8,8>FFCFGFGFGGFAGFGGGGGGGGGGGGGGGGGGGGG>EGGGGGGGGGGGGGGGGGGGGGEGGGGGGGGGGGGGGGFGGGGGGGGGGGGGEEGGCFGGGGCGDFGGGGGGGGGGGEC5EGCCCCDFGGGGGGGDGGGGGGGGGGFFDGFF*7CDGFGFBGGG
@M03364:396:000000000-C9LGT:1:1101:20175:4278 1:N:0:10
ACTCCTACGGGAGGCAGCAGTGGGGAATATTGCACAATGGGCGCAAGCCTGATGCAGCGACGCCGCGTGCGGGATGGAGGCCTTCGGGTTGTAAACCGCTTTTGTTCAAGGGCAAGGCACGGTTTCGGCAGTGTTGAGTGGATTGTTCGAATAAGCACCGGCTAACTACGTGCCAGCAGCCGCGGTAATACGTAGGGTGCAAGCGTTATCCGGATTTATTGGGCGTAAAGGGCTCGTAGGCGGTTCGTCGCGTCCGGTGTGAAAGTCCATCGCTTAACGGTGGATCCGCGCCGG
+
GGGGGGGGGGGGGGGGGGGGGGGGGGGGGGGGGGGGGGGGGGGGGGGGGGGGGGGGGGGGGGGGGGGGGGGGGEGGGGGGGGGGGGGGGGGGGGGGGGGGGGGGGGGGGGGGGGGGCFFGE@F:<@FG+8@88<@FFFGGGGGGGGGFGGFFDFGGGGGGGGGGGGGGG<EFFGGGGGGGGGGGGGGGGGGGGGGGGCEGGGGGGGGGGGGGGDGGGGGGGGGGGCEGGGGGGGGGGGGEFGGGGGGE5EGGGGGGGEEEG<FGGGGGGFGGGGGDGGGG>5><F4CFGFFGDG
@M03364:396:000000000-C9LGT:1:1101:23569:4286 1:N:0:10
ACTCCTACGGAGGCAGCAGTAGGGAATTTTCGTCAATGGGCGCAAGCCTGAACGAGCAATGCCGCGTGGGTGAAGACGGTCTTCGGATTGTAAAGCCCTGTTGCCGGGGACAAAGGACAGCCAGTGTGCCAAGCTGACTGTTTGATGGTACCCGGCCAGAAAGCCACGGCTAACTACGTGCCAGCAGCCGCGGTAATACGTAGGTGGCAAGCGTTATCCGGAATGATTGGGCGTAAAGGGTGCGCAGGCGGCTGTGCAAGTCTGAAGTAAAAGGGACCGGCTCAACCGGTTC
+
GG<FGGGGGGGGGDGGGGGGGGGGGGGGGGGEFGGGGGGGGGGGGGGGGGGGGGG@FGGGGGGGGGGGFEGGFGGGGGGGGGGGGGGGGGGGGGGGGGGGFGGGGCGGGGGGGG8F,DB<<=8,=FFG@<@,83>=FF9DDFGFGF=>FF@F9FCGGCFGGGGFGCF<E1CFFGGCFFFCGGGGGFFG:CGEGGGEGEFGGGGGGDFGGGGGDEGGCCDEGGGGGFEEFFFGGGGGGGGGFGGGGGGEGEGGGGGGGGGGGDFFFCCFFGGGGGGGGGE7)7=CFGGFGFFG
@M03364:396:000000000-C9LGT:1:1101:26322:4318 1:N:0:10
ACTCCTACGGGAGGCAGCAGTGGGGAATATTGCACAATGGGCGCAAGCCTGATGCAGCGACGCCGCGTGCGGGATGGAGGCCTTCGGGTTGTAAACCGCTTTTGTTCAAGGGCAAGGCACGGTTTCGGCCGTGTTTAGTGGATTGGTCGAATAAGCACCGGCTAACTACGTGCCAGCAGCCGCGGTAATACGTAGGGGGCTAGCGTTATCCGGATTTACTGGGCGTAAAGGGTGCGTAGGTGGTTTCTTAAGTCAGGAGTGAAAGGCTACGGCTCAACCGTAGTAAGCTCTTG
+
GGGGGGGGGGGGGGGGGGGGGGGG7FGGGGGGGGGGGGGGGGGGGGGGGGGGGGGGGGGGGGGGGGGGGGGGGGGGGGGGGGGGGGGGGGGGGGGGGGGGGGG,DBFDFGGCFGFGF7F=++D++@FE++@5*@,,7E=FD,,D<,DF<FCF*FFGGGGFGGCFDFGGGEFG7FFFGGGGGGGGGGGDCGGGECEEEGGGGGGFC88EFGGGGEDDGGGGFGGGG*?EDFGGGGDGEGCCFGGCC=CGFGGGGCFGG6:2@FFFFFGF4CCDDC5FGGGGFFGCFDFFC?FDF
@M03364:396:000000000-C9LGT:1:1101:8195:4329 1:N:0:10
ACTCCTACGGGAGGCAGCAGTGGGGAATATTGCACAATGGGGGAAACCCTGATGCAGCGACGCCGCGTGAGTGAAGAAGTATTTCGGTATGTAAAGCTCTATCAGCAGGGAAGAAAATGACTGTACCTGAGTAAGAAGCCCCGGCTAACTACGTGCCAGCAGCCGCGGTTATACGTAGGGGGCAAGCGTTATCCGGATTTACTGGGTGTAAAGGGAGCGTAGACGGCAAAGCAAGTCTGAAGTGAAAGCCCCGGGCTCAACCCGGGAACTGCTTTGGAAACTGTTTAGCTAG
+
GGGGGGGGGGGGGGGGGGGGGGGGGGGGGGCGDGGGGGGGGGGEGGGGGGGGGGGGGGGGGGGGGGG@GGGGGGGGGGGGGGGFGGGGGGGGGGGGGFGGGAFGGGGGGGGFFFFC,BEFC-C:8BFF,:8<<8C,9D@FFEGGGGECGFEG>FFGGGGGGGGGGGGGG*>>FGGCFGGGGGGGGGGGCGGGGGGGGGGGGGGGEGGGEGFFFFGGGEGGGGGGGGGGGGGGGGGGGGGGGGGGGFGGGGFGGGGGGGGFGDDGGGGGGGGGFGGGGGGGF4C7DGGFDFFG
@M03364:396:000000000-C9LGT:1:1101:12376:4336 1:N:0:10
ACTCCTACGGGAGGCAGCAGTAAGGGATATTGGTCAATGGGCGGGAGCCTGAACCAGCCATGCCGCGTGAGGGAATGAGGCCCTACGGGTCGTAAACCTCTTTTGCCGGGGGATAACGGGCGCCACGTGTGGCGCCGTGAAGGTACCCGGAGAATAAGCATCGGCTAACTCCGTGCCAGCAGCCGCGGTAATACGGAGGATGCGAGCGTTATCCGGATTTATTGGGTTTAAAGGGTGCGCAGGCGGGCGTCTAAGTCAGCGGTGAAAGTTCCCGGCTCAACCGGGTCAGGGCCG
+
GGGGGGGGGGGGGGGGGGGGGGGGGGGGGGGGGGGGGGGGGGGGGGGGGGGGGGGGGGGGGGGGGGGGGGGGGGGGGGGGGGGGGGGGGGGGGGGGGGGGGGGGGGGGGGGGDGFGGGGGF@<C>FFG>?@1=CFGFCG7FFGFGGGGGGGGFGGGGGGGGGGGGGGGGFGGGGGGGGGGGGGGGGGGGGGGGGGGGGGGGGGGGGGGGGGGGGGGE8EFGGGGGGGEGGGGGGGGGGGGGGGGGGGGGCGGGGGGGGGGGGGGCFCGGGGGGGGGGGGGFFGGGDD@G)0CD5
@M03364:396:000000000-C9LGT:1:1101:6724:4341 1:N:0:10
ACTCCTACGGGAGGCAGCAGTGGGGAATATTGGGCAATGGGCGAAAGCCTGACCCAGCGACGCCGCGTGAGGGAAGAAGGTCTTCGGATTGTAAACCTCTTTCAGCAAGGAAGAAGAAAGTTACGGTACTTGCAGAAGAAGCCACGGCTAACTACGTGCCAGCAGCCGCGGTAATACGTAGGGGGCAAGCGTTATCCGGAATTATTGGGCGTAAAGAGTTCGTAGGTGGTTATCTAAGCGCAAGGTTTAATCTTGAGGCTCAACCTCATTTTGCCTTGCGAACTGGACTACTTG
+
GGGGGGGGGGGGGGGGGGGGFGGGGGGGGGGGGGGGGGGGGGGGGGGGGGGGGGGGGGGGGGGGGGGGGGGGGGGGGGGGGGGGGGGGGGGGGGGGGGGGGGGGGGGGGGGGGGFGGGFGG-EFBBFGB8C,EDG,@FGGGGGGGGGGGGGGGGGGGGGGGGGGGGGGG<CFGGGGGF?FGGGGGGGGGGGGGGGGGGGGGGGGGGGGGFGCGGGGGGCGGGGGGGEFGEG?FDGGGGGGGGGGGEFGFGGCGGGGGGGGC977:<FFGGFDGGGGGGGGFFGGGGG>FFFGCF
@M03364:396:000000000-C9LGT:1:1101:5021:4346 1:N:0:10
ACTCCTACGGGAGGCAGCAGTAGGGAATTTTCGGCAATGAGGGGAACCTTGACCGAGCAACGCCGCGTGAACGAGGAAGGTCTTTGGATCGCAGAGTTCTGTTGTAAGGGAAGAACACTATCGATAGGGAATGATATATAGCTGACGGTACCTTGCCAGAAAGCCACGGCTAACTACGTGCCAGCAGCCGCGGTAATACGTAGGTGGCAAGCGTTATCCGGAATGATTGGGCGTAAAGGGTGCGCAGGCGGCTGTGCAAGTCTGAAGTGAAAGCCCCGGGCTCAACCCGGGAAC
+
GGGGGGGGGGGGDGGGGGGGGGGGGGGGGGGGGGGGGGGGGGGDGGGGGGGGGGGGGGGGGGGGGGDGGG@FFG@GGGGGGGGGGGGGGFGDEBFGFFGGGGG9F<FGGGGGGGF,B<ADC-B+83>8,,8>,,3,9,EFGFGG@DF>FGFG,FDFGGGGGGGGFGGG7>>FGGGGGGGGGGGGGGGGGEGGEGGGGGGGGGGGFGGGGGGGGGGGGGGGGGGGGGGGGGGFECEGGGGGGGGGGGGGGGDGGGGG7F?F<:*A97<CFGGG7FFFGDEGFFGGGGGFG>DGGC
@M03364:396:000000000-C9LGT:1:1101:15119:4349 1:N:0:10
ACTCCTACGGAGGCAGCAGTAGGGAATTTTCGTCAATGGGCGCAAGCCTGAACGAGCAATGCCGCGTGGGTGAAGACGGTCTTCGGATTGTAAAGCCCTGTTGCCGGGGACAAAGGACAGCCATGATGGTACGCTGACTGTTTGATGGTACCCGGCCAGAAAGCCACGGCTAACTACGTGCCAGCAGCCGCGGTAATACGTAGGTGGCAAGCGTTATCCGGAATGATTGGGCGTAAAGGGTGCGCAGGCGGCTGTGCAAGTCTGAAGTAAAAGGGACCGGCTCAACCGGTTC
+
GGGGGGGGGGGGGGGGGGGGGGGGGGGGGGGGGGGGGGGGGGGGGGGGGGGGGGDGGGGGGGGGGGGGGGGGGGGGGGGGGGGGGGGGGGGGGGGGGGGGGGGFGGGGGGGGGGGGDFFGGFG,,BFF33938CCCFGGGGGGGFCDGGGFC9FGGGGGGGEGGGGGGGGGGGGGGGGGGGGGGGGGGGGGGG:FGGGFGGGGGGGGGGGGGGGGGGGGGGGGGGGFGGGGGGCEEGGGGGGDGGDGCEGGGEGCGGGGGGGGGFGGGGGGGGGGGGGGGF:EC9FGEG>EG
@M03364:396:000000000-C9LGT:1:1101:24290:4370 1:N:0:10
ACTCCTACGGGAGGCAGCAGTGGGGAATATTGCACAATGGGCGCAAGCCTGATGCAGCGACGCCGCGTGCGGGATGGAGGCCTTCGGGTTGTAAACCGCTTTTGTTCAAGGGCAAGGCACGTTTTCGGTCGTGTTGGGTGGATTGTTCGAATAAGCACCGGCTAACTACGTGCCAGCAGCCGCGGTAATACGTAGGGTGCGAGCGTTATCCGGATTTATTGGGCGTAAAGGGCTCGTAGGCGGTTCGTCGCGTCCGGGGTGAAAGTCCATCGCCTAACGGTGGATCTGCGCCGG
+
GGGGGGGGGGGGGGGGGGGGFGGGGGGGGGGGGGGGGGGGGGGGGGGGGGGGGGGGGGGGGGGGFEFGGGFGGGGGGFFGFFGGGGGGFGGGGGGGDFEFEFGFGGGGGGGGGGGGFGGGG>D8CFFG3+85*@D,,53@FGG,<FFEGGGD*@FCGFGGE<@FGF:F@8CCFGCFGGGGGGEGGEEGGGGG?9;CC6CCG*?CGGGEGC@EE858:FFGGGGGG8ED@FGDGDGGGGGEGGG=ECEEEGGE878CG*:*:8>CFF?CFGDGGGD77FEDB@EFDFGFDEFGGG
@M03364:396:000000000-C9LGT:1:1101:14984:4381 1:N:0:10
ACTCCTACGGGAGGCAGCAGTAGGGAATTTTCGTCAATGGGCGCAAGCCTGAACGAGCAATGCCGCGTGGGTGAAGACGGTCTTCGGATTGTAAAGCCCTGTTGCCGGGGACAAAGGACAGCCGGAGTGGACAGCTGACTGTTTGATGGTACCCGGCCAGAAAGCCACGGCTAACTACGTGCCAGCAGCCGCGGTAATACGTAGGGAGCGAGCGTTATCCGGATTCATTGGGCGTAAAGCGCGCGTAGGCGGATGCCTAAGCGGAACCTCTAACCCGAGGGCTCAACCCCCGGC
+
GGGGGGGGGGGGGGGGGGGGGGGGGGGGGGGGGGGGGGGGGGGGGGGGGGGGGGGGGGGGGGGGGGGGGGGGGGGGGGGGGGGGGGGGGGGGGGGGGGGGGGGCGGGDGGGGGGDF,8D,FEG++@FG33C,<+DEFGGGGGGGGCEFGGGGGGGGGEGGGGGGGGGGG*:FFGGGGGGGGGGGGGGGGGGGGGGGGGGGGFGGGGGGGGGGGGGGGGGGGGEEGGGGGGGGGGGGGGGGGGGGGCGGGGGGEGGGGDGGGGGGGGGFGGCGGGGGGDEGDFCFGFGFDFFGGG
@M03364:396:000000000-C9LGT:1:1101:12038:4394 1:N:0:10
ACTCCTACGGGAGGCAGCAGTGGGGAATATTGCACAATGGGCGCAAGCCTGATGCAGCGACGCCGCGTGCGGGATGGAGGCCTTCGGGTTGTAAACCGCTTTTGTTCAAGGGCAAGCCACGTTATCGGCCGAGTTGAGTGGATTGTTCGAATCAGCACCGGCTAACTACGTGCCAGCAGCCGCGGTAATACGTAGGGTGCAAGCGTTATCCGGATTTATTGGGCGTAAAGGGCTCGTAGGCGGTTCGTCGCGTCCGGTGTGAAAGTCCATCGCTTAACGGTGGATCCGCGCCGG
+
GGGGGGGGGGGGGGGGGGGGGGGGGFGGFGGFGGGGGGGGGGGGGGGGGGGGGGGGGGGGGGGGGGGGGGGGGGGGGGGDCFFGGGGGEFGGGDGFDFDGGGF5BFFGGGFECFFF+3BDB8B,:@F78:@<3**8@B@CBFAFCFAAFF:F:CFCGGGG::CFE:33>*2=CGDGFGFGGGGGGEEE7++;<:;EGAC*0A<*?/;/A:CEGEC*+<?CGGGFGG?ECCGE8CCCG5CEFCEEG5EE8*87:*:=C85:E+*<?*:CC>@CCCF3::CD7@GFGCDF5>:D<G
@M03364:396:000000000-C9LGT:1:1101:6093:4418 1:N:0:10
ACTCCTACGGGAGGCAGCAGTGGGGGATATTGCACAATGGGGGAAACCCTGATGCAGCGACGCCGCGTGAGTGAAGAAGTATTTCGGTATGTAAAGCTCTATCAGCAGGAAAGATAATGACGGTACCTGACTAAGCAGCACCGGCTAAATACGTGCCAGCAGCCGCGGTCATACGTATGGTGCAAGCGTTATCCGGATTTACTGGGTGTAAAGGGAGCGCAGACGGCATGGCAAGCCAGATGTGAAAGGTGGGGGCTCAACCCCCAAGCTGCATTTGGAACTGTCAAGCTAG
+
GGGGGGGGGDFG7EGGGGGCFGGGGECFFGGGGFGGGGGGGGGGGGGGGGGGGGGGGGDGGGGGGGE@FEGGGGDFGGGGFCGGGGGFGGGGGGGGGGG<FFGAFGGGGEGGGGGFF9F:?-@8+BFG<3@C8,:,9BFGGGFG7F@FGDEGCFGGGGGGGGGGGGFEE:EFGGGGGGGGGFGGGGGGGGGGGGGDGGGGGGGGGGEGGGGGGGGFGGGGDGGGGGDGGGGGFGGGGGGF9FGGFCCFGFGGGGGGGGFFFC*:EGGGGGG:6?EGFGCF@@FCFDF=FF?G
@M03364:396:000000000-C9LGT:1:1101:14522:4422 1:N:0:10
ACTCCTACGGGAGGCAGCAGTGGGGGATATTGCACAATGGGCGCAAGCCTGATGCAGCAACGCCGCGTGAGGGAAGACGGTCTTCGGATTGTAAACCTCTGTCTTTGGTGACGAAGAAATGCCGGTAGCCAAGGAGGAAGCCACGGCTAACTACGTGCCAGCAGCCGCGGTAACACGTAAGTTGCGAGCGTTGTTCGGAATTATTGGGCGTAAAGGGCATGTAGGCGGTTATGCAAGTCTGGTGTGAAAGGCAGGAGCTCAACTCCTGGACTGCGCCGGAAACTGCAAAACT
+
GGGGGGGGGGGGGGGGGGGGFGGGGGGGGGGGGGGGGGGGGGGGGGGGGGGGGGGGGGGGGGGGGGGGGGGGGGGGGGGGGGGGGGGGGGGGGGGGGGGGGGGGGGGGGGGGGGGGFGGGG-D3+@FF>:C,B>DFFGGGGGFFGGGFGGGGGGGGGGGGGGGGGGGGE*=FGGGGGGGGGGGGGGGGGGGGGGGGGGDGFGGGGGGGGGGGGGGGGGGGFGGGGGGGGGGGGGGGGGGFFGCEGGFGGGFGGGGDGGGGGGGCGGGGGGGFFFGGGGGDD@GCGGGFFFFG
@M03364:396:000000000-C9LGT:1:1101:13133:4474 1:N:0:10
ACTCCTACGGGAGGCAGCAGTGGGGAATTTTGCGCAATGGGGGCAACCCTGACGCAGCAACGCCGCGTGCGGGACGAAGGCCCTAGGGTCGTAAACCGCTTTCAGCAGGGAAGACATTCGACGGTACCAGCCGAAGAAGCTCCGGCTAACTACGTGCCAGCAGCCGCGGTAACACGTAGGGGGCGAGCGTTATCCGGATTCATTGGGCGTAAAGCGCGCGTAGGCGGCCGCCTAAGCGGAACCTCTAACCCCGGGGCTCAACCTCGGGCCGGGTTCCGAACTGGGCGGCTCG
+
GGGGGGGGGGGGGGGGGGGGGGGGGGGGGGGGGGGGGGGGGGGGGGGGGGGGGGGGGGGGGGGGGGGGGGGGGGGGGGGGGGGGGGGGGGGGGGGGGGGGGGGGGGGGGGGGGFCG<FFGAFC>*@FG,8@8FCCGFGGGGGGGEG7CGGGGGGGGGGGGGGGGGGGGGFEGGGGGGGGGGGGGGGGGGGGGGGGGGCEGGFGGGGGGG>EGGGGGGGGGGGGGFGGCGGEGGGGGGGGGEGGGGGGGGGGGGCCEG5EFGGGEGGGGGGGGGEC4DGEGFFGGGGGFG>EG
@M03364:396:000000000-C9LGT:1:1101:11645:4484 1:N:0:10
ACTCCTACGGGAGGCAGCAGCTAAGAATATTCCGCAATGGAGGAAACTCTGACGGAGCGACGCCGCGTGGATGATGAAGGTCGGAAGATTGTAAAATCCTTTTATAACTGAGGAATAAGTGCGATGAGAGAACCGGCGCATGGTGACTGTAGGTTATGAATAAGCAACGTCTAATTACGTGCCAGCAGCCGCGGTAACACGTAAGTTGCGAGCGTTGTTCGGAATTATTGGGCGTAAAGGGCATGTAGGCGGTTTTGCAAGCTTGATGTGAAAGGCAGGAGCTTAACTCCTGGG
+
GGGGGGGGGGGGGGGGGGGGGGGGGGGGGGGGGGGGGGGGGGGGGGGGGGGGGGGGGGGGGGGGGGGGGGGGGGGGGFGGGGGGGGGGGGGGGGGGGGGGGGGEFFGFGGGGGGFFGCFE<FF+>CFG?,D,,,33@FECGGGGGCFGGGCFFGGGGGGGGGGGGGGGE*>FFGGGGGGGGGGGGGGGFDGGGGGGGGGGGGGGGGGGGGGGGGGGGGGGGGGGGGCFFGGGGGGGGGFEE=FCGGGGGGGGEGGGGGG9FGGGFCF7:?CGGGGGDDG7>>GGGGFFGFFCC*
@M03364:396:000000000-C9LGT:1:1101:18802:4488 1:N:0:10
ACTCCTACGGGAGGCAGCAGTAGGGAATTTTCGTCAATGGGCGCAAGCCTGAACGAGCAATGCCGCGTGGGTGAAGACGGTCTTCGGATTGTAAAGCCCTGTTGCCGGGGACAAAGGACAGCCCGAGTGGAAAGCTGACTGTTTGATGGTACCCGGCCAGAAAGCCACGGCTAACTACGTGCCAGCAGCCGCGGTAATACGTAGGTGGCAAGCGTTATCCGGAATGATTGGGCGTAAAGGGTGCGCAGGCGGCTGTGCAAGTCTGAAGTAAAAGGGACCGGCTCAACCGGTTCC
+
GGGGGGGGGGGGGGGGGGGGGGGGGGGGGGGGGGGGGGGGGGGGGGGGGGGGGGGGGGGGGGGGGGGGGGGGGGGGGGGGGGGGGGGGGGGGGGGGGGGGGGGGGGGGGGGGGGFGGFGFGFF+38CF+:C,BFC9DFGGGGGGG9FFGGGGGGGGGGGGGGGGGGGGG*CGFGGGGGGGGGGGGGGGGGGGGGGGGGGGGGGGGGGGGGGGGGGGGGGGGGGGGGGGGGGGGGGGGGGGGGGGGGGGGGGGGGGGGGGGGGGGFGGGGGGGGGGGGGGGFFEGGG<FGE@GG*
@M03364:396:000000000-C9LGT:1:1101:11555:4493 1:N:0:10
ACTCCTACGGGAGGCAGCAGTGGGGAATATTGCACAATGGGCGCAAGCCTGATGCAGCGACGCCGCGTGCGGGATGGAGGCCTTCGGGTTGTAAACCGCTTTTGTTTGGGAGCAAGCCCTTCGTAGTGCTTTTACATTTCGAATATGCACCGGCTAACTACGTGCCAGCAGCCGCGGTAATACGTAGGGTGCAAGCGTTATCCGGATGTATTGGGCGTAAAGGGCTCGTAGGCGGTTCGTCGCGTCCGGTGTGAAAGTCCATCGCTTAACGGTGGATCCGCGCCGGGTACGGGG
+
GGGGGGGGGGGGGGGGGGGGGGGGGGGGGGGGGGGGGGGGGGGGGGGGGGGGGGGGGGGFGGGGGGGGGGGGGGGGGGGGGGGGGGGGGGGGGGGDGEGGGGGGGGGGGGGDCGFDDFF<DDFDFFGG,<=8,@,,8@BDD*@D>,,7@FAC:FFCFG9>FGFDGGFGGCFGFGGGGCF*?<FF<>FGDGEEGCGBEGGCFGGGG>E*AFGGFGGGGGE*;FFGEFCGGEGGGGGGGGGEEE=EE:?E8:EEGDF9CFCFFGGG555CDFG:CFED=9?7;375>DGB367C5/
@M03364:396:000000000-C9LGT:1:1101:14529:4526 1:N:0:10
ACTCCTACGGGAGGCAGCAGTGAGGAATATTGGTCAATGGGCGCGAGCCTGAACCAGCCAAGTCGCGTGAGGGAAGACGGCCCTACGGGTTGTAAACCTCTTTTGCCGGGGAGCAACGCTGCGGGCGTGTCCGCAGGTGAGAGTACCCGGAGAAAAAGCATCGGCTAACTCCGTGCCAGCAGCCGCGGTAATACGGAGGATGCGAGCGTTATCCGGATTTATTGGGCGTAAAGGGCTCGTAGGCGGTTCGTCGCGTCCGGTGTGAAAGTCCATCGCTTAACGGTGGATCCGCGC
+
GGGGGGGGGGGGGGGGGGGGGGGGGGGGGGGGGGGGGGGGGGGGGGGGGGGGGGGGGGGGGGFGGGGGGGGGGGGGGGGGGGGGGGGGGGGGGFGGGGGGGGGGGGGDGGGGEEGFFFGG7FEC+<FG*363>*>CFCFDCGDFEFGGGG7E=FGGGGGGGGGGGGDGGGGGGGGGGGGGGGGGGGGGGGGGGFGGGGGGGGGGGGGGGGGGGGGGGDEGGGGGGGGGGGGGGGDEDGGGGGGGGGDECGGGGGGGGGGG>EGEFFGGCDGGGGGGFGGGFEGCFGGFGFFGGG
@M03364:396:000000000-C9LGT:1:1101:18960:4531 1:N:0:10
ACTCCTACGGGAGGCAGCAGTGGGGAATATTGCACAATGGGCGCAAGCCTGATGCAGCGACGCCGCGTGCGGGATGGAGGCCTTCGGGTTGTAAACCGCTTTTGTTCAAGGGCAAGGCACGGTTTCGGCTGTTTTGAGTGGATTGTTCGAATAAGCACCGGCTAACTACGTGCCAGCAGCCGCGGTAATACGTAGGGTGCAAGCGTTATCCGGATTTATTGGGCGTAAAGGGCTCGTAGGCGGTTCGTCGCGTCCGGTGTGAAAGTCCATCGCTTAACGGTGGATCCGCGCCGG
+
GGGGGGGGGGGGGGGGGGGGGGGGGGGGGGGGGGGGGGGGGGGGGGGGGGGGGGGGGGGGGGGGGGGGGGGGGGCEFCFGGGGGGGCEGGGGGGGGGGGGGGGFFFGGGGGGEG+DFD?CG+@CCFFG7+C@,<:,>FF9C>:F>@FFCECFBFGGFGGE>FGEFEFCF=FFGGGCCGGG7FFGGGDGGGGG+3:;?;;CFFFF8;EEFECGGEGGGGGFFC>FE?CEGGGEEFFEGGGGGGGECGGGGGGGCEC>DEC*;7:7+2<FGFCDDFFC7CEG>5CCC45>F@DD5C
@M03364:396:000000000-C9LGT:1:1101:21561:4539 1:N:0:10
ACTCCTACGGGAGGCAGCAGTAGGGAATTTTCGTCAATGGGCGCAAGCCTGAACGAGCAATGCCGCGTGGGTGAAGACGGTCTTCGGATTGTAAAGCCCTGTTGCCGGGGACAAAGGACAGCCCGAGTGGAAAGCTGACTGTTTGATGGTACCCGGCCAGAAAGCCACGGCTAACTACGTGCCAGCAGCCGCGGTAATACAGAGGCCAAGAGCGTTGTTCGGATTTACTGGGCGTAAAGGGTGCGCAGGCGGCTGTGCAAGTCTGAAGTAAAAGGGACCGGCTCAACCGGTTC
+
GGGGGGGGGGGGGGGGGGGGGGGGGGGGGGGGGGGGGGGGGGGGGGGGGGGGGGGGGGGGGGGGGGGGGGGGGFGGGGGGGGGGGGGGGGGGGGGGGGGGGGGGGAF>FGGGG<FFFGFG7AB8>FGG>+@:E,D9F9DFFFCFFFFGGGGG>FGGGGGGGGGGFGCGG*BFGGGFGGGGGGGGGGGGG@FGGDFGGGGGFGFGGGGGGGGGGG/CEEGFGGGEGGCGGGGGGGGGE@FFGGGGDGGGGGGGGGGGGGGGGGGGG>FGGGGFGGGGGGGD>;5DGGGFGFFDD
@M03364:396:000000000-C9LGT:1:1101:8697:4557 1:N:0:10
ACTCCTACGGGAGGCAGCAGTAGGGAATTTTCGTCAATGGGCGCAAGCCTGAACGAGCAATGCCGCGTGAGTGAGGAAGGTCTTCGGACTGTAAAGCTCTGTTGCCGGGGAAAAAGGGGAACTGCAGGATATGGCATTTCATGGATGGTACCCGGCCAGAAAGCCGCGGCTAACTACGTGCCAGCAGCCGCGGTAATACGTAGGTGGCGAGCGTTATCCGGAATGATTGGGCGTAAAGGGTGCGCAGGCGGTCTGTTAAGTCTGAAGGCAAAGGGATGAGCTCAACTCATTTAT
+
GGGGGGGGGGGGGGGGGGGGGGGGGGGGGGGGGGGGGGGGGGGGGGGGGGGGGGGGGGGGGGGGGGGGGGGGGFGGGGGGGGGGGGGGGGGGGGGGGGGGGGGCFEFGGGGGGGGG7FCF+-B,,:BF3,CBFF<,C=FGFGGGCFGGGG<=EFGGGGGGGGGGGEGGGGG7CFGGFFGFGGGGGGGGC@@EG<FFGGGGGGGGGGGGGGGGGEEGGG7EGEECFF7FGGGGGGGGGGCEGGGGGGGGGEG=CEGGGGGGFFFGGDGGGFGGFGGCGGGGFFFFFDGFFFFGGF
@M03364:396:000000000-C9LGT:1:1101:8130:4576 1:N:0:10
ACTCCTACGGGAGGCAGCAGTGGGGGATATTGCACAATGGGGGAAACCCTGATGCAGCAACGCCGCGTGAAGGAAGACGGTCTTCGGATTGTAAACTTTTGTTCTTGGTGAAGAAAAATGACGGTAGCCAAGGAGGAAGCCACGGCTAACTACGTGCCAGCAGCCGCGGTAATACGTAGGTGGCAAGCGTTGTCCGGAATTACTGGGTGTAAAGGGAGCGCAGGCGGGAGATCAAGTTGGATGTGAAATGTCGGGGCTTAACCCCGGAACTGCATCCAAAACTGATATTCTTG
+
GGGGGGGGGGGGGGGGGGGGGGGGGGGGGGGGGGGGGGGGGGGGGGGGGGGGGGGGGGGGGGGGGGGGGGGGGGGGGGGGGGGGGGGGGGGGGGGGGGGGGGGGGFGGGGGGGGGGFGGCAFF>FFGFC:@,B3>:CFGGGDGFEGGGGGGGGGGGGGGGGGGGGGGGG=CGGGGGGGGGGGGGGGGGGFGGGGGGGGGGGGGGGGGFEGGGGGGGGGGGGGGGGGEE:EGGGGGGGGGGGGGGGGGGGGGGGGGGGGGGGGGGGGGGDGGGGGGGGGGGFFGGCF>FGFFGG
@M03364:396:000000000-C9LGT:1:1101:25840:4619 1:N:0:10
ACTCCTACGGGAGGCAGCAGTAAGGAATCTTGCACAATGGGGGAAACCCTGATGCAGCAACGCCGCGTGAACGATGAAGGCCTTCGGGTTGTAAAGTTCAAAACCTAGGGAAGACGTAAGTGACAGTACCTAGGGTTAAGCACCGGCTAACTACGTGCCAGCAGCCGCGGTAATACGTAGGGGGCAAGCGTTATCCGGAATTATTGGGCGTAAAGAGTTCGTAGGTGGTTATCTAAGCGCAAGGTTTAATCTTGAGGCTCAACCTCATTTTGCCTTGCGAACTGGACTACTTG
+
GGGGGGGGGGGGGGGGGGGGGGGGGGGGGGGGGGGGGGGGGGGGGGGGGGGGGGGGGGGGGGGGGGGGGGGGGGGGGGGGGFGGGGGGGGGGGFGGGGGGGGGGGGG,FFFFE<,B+:BF<-C?,CFF,,98,,,,8B,C<,CFGF@FGGFF<F@FGGGGGGGGFFGGE<CGEDGGGGGGGGEGGGGGGGGGGGGGGGDGGCGGGGFGGGGGGGGGGGGFGGGFCFGFGGGFGDGGGGGGGGGG<?GGGGGFFFFGGGGGGGGGGGGGGGGFGEGGGGGGDFGGGGGFFFFD7
@M03364:396:000000000-C9LGT:1:1101:12618:4701 1:N:0:10
ACTCCTACGGGAGGCAGCAGTAGGGAATTTTCGTCAATGGGCGCAAGCCTGAACGAGCAATGCCGCGTGAACGAGGAAGGTCTTCGGATCGTAAAGTTCTGTTGAGAGGGAAAAAGAAACACCCTAGGACATGCTGGTGAAGTGATATTACCTTTCGAGGAAGTCACGGCTAACTACGTGCCAGCAGCCGCGGTAATACGTAGGTGGCGAGCGTTATCCGGAATGATTGGGCGTAAAGGGTGCGCAGGCGGCTGTGCAAGTCTGAAGTAAAAGGGACCGGCTCAACCGGTTC
+
GGGGGGGGGGGFGGGGGEGGFFGFECEFGFGGGFGGGGGGGGGGGGGGGGGGGGGEGGGGGGGGGGGGGGGGGGGGGGGGGGGGGGGGGGGGGGGGGGGGGGGGGFFGGGGGGGGC+BF@FEF8+,BD,:DB=<B,AFFGGGGFF,37EGCCFCGGGGGGGCF<FGGGG>*@FFGGGG>FFCFFCFGGGE<EGGGFGGFGGGGGGGGGGGGGGCFGG7CEGEECF7CCFGGGGE8EGGGGGGGGGDEGGGGGDGGGGGGGGCFG7>C>:CGGGEGFGCGDF3CDGDF>G<DD
@M03364:396:000000000-C9LGT:1:1101:21472:4730 1:N:0:10
ACTCCTACGGGAGGCAGCAGTAGGGAATTTTCGTCAATGGGCGCAAGCCTGAACGAGCAATGCCGCGTGAACGAGGAAGGTCTTCGGATCGTAAAGTTCTGTTGAGAGGGAAAAAGGAACACCCGAGGACATGCTGGTGAAGTGATATTACCTTTCGAGGAAGTCACGGCTAACTACGTGCCAGCAGCCGCGGTAATACGTAGGTGGCGAGCGTTATCCGGAATGATTGGGCGTAAAGGGTGCGTAGGCGGCCTGTTAAGTCTGAAGTGAAAGGTACCGGCTCAACCGGTAC
+
GGGGGGGGGGGGGGGGGGGGGGGGGGGGGGGGGGGGGGGGGGGGGGGGGGGGGGGGGGGGGGGGGGGGGGGGGGGGGGGGGGGGGGGGGGGGGGGGGGGGGGGGGGGFGGGGGFAF7FFCBCE@+CFG++8:,:<=FFGD@FDF=FDEFGGCFFGGGGGGGGGGGGGGGGGGGGGDGGGGGGGGGGGGGGGGGGEGFGGGGGGGGGGGGGGGGGGGGGGGGGGGGGFGGGGGGEGGGGGGGGGGGGGGGGGGGCFGGFGFFGGGGGGGGGCFGGGGGGGGFFGGGGFEGDDG
@M03364:396:000000000-C9LGT:1:1101:19471:4821 1:N:0:10
ACTCCTACGGGAGGCAGCAGTGGGGGATATTGCACAATGGGGGAAACCCTGATGCAGCGACGCCGCGTGAGTGAAGAAGTATCTCGGTATGTAAAGCTCTATCAGCAGGGAAGAAAATGAAGGTGCCTATCTGCGCAGCACCGGATAAATACGTGCCAGCAGCCGCGGTCATACGTATGGTGCAAGCGTTGTCCGGATTTATTGGGCGTAAAGCGAGCGCAGGCGGAAAAATAAGTCTAATGTGAAAGCCCTCGGCTTAACCGAGGAACTGCATCGGAAACTGTTTTTCTTG
+
GGGGGGGGGGGGGGGGGGGGGGGGGGGGGGGGGAFGGGGGFGGGGGG@FGGGCGGGGGGGGGGGGGGGGGEAFGGGGFGFEFGGGFG:8FFFFGGCGGFGGGG9?BFCFGFGGCGG=BF,,-B:=FDF,,>C,,8@F:+B<,@F+3+7@@FF><:F:DF*FC:DFGEGG75FFGG<CAFGFGGFCEFFF7CGFGGGG**?F,?<AFGGGGGFGGGGGD>GGGGEEG/::CGFF9CEGFC?FFGG0<CFFFCG5>;EGCFFC97*:>CFGGGFC+<DGGGGFFE:2:DFGB?C
@M03364:396:000000000-C9LGT:1:1101:17734:4829 1:N:0:10
ACTCCTACGGGAGGCAGCAGTGGGGAATATTGCACAATGGGCGCAAGCCTGATGCAGCGACGCCGCGTGCGGGATGGAGGCCTTCGGGTTGTAAACCGCTTTTGTTCAAGGGCAAGGCACGTTTTCGGCCGTGTTGAGTGGATTGTTCGAATAAGCACCGGCTAACTACGTGCCAGCAGCCGCGGTAATACGTAGGGGGCTAGCGTTATCCGGATTTACTGGGCGTAAAGGGCTCGTAGGCGGTTCGTCGCGTCCGGTGTGAAAGTCCATCGCTTAACGGTGGATCCGCGCCGG
+
GGGGGGGGGGGGGGGGGGGGGGGGGGGGGGGGGGGGGGGGGGGGGGGGGGGGGGGGGGGGGGGGGGGGGGGGGGGGGGGGGGGGGGGGGGGGGGGGGGGGGGGGGGGGGGGGGGGG+>FG:>D@<FFG88@@*>>,7@==FCFFGGGGGFAFFGGGGGGGGGGGGGGGG*B@FGGGGGGGGGGGGGGGGGDCEEGGGGGGGGGGGGGGGGGGGDC8C:FGGGGGGGGGGGGGGGGGGGGGGGEGGGGGGGDGGEGGG2:7CEGGFGCGGGFGGGGGGGEGB@GG=DFFDDFCDG
@M03364:396:000000000-C9LGT:1:1101:19534:4854 1:N:0:10
ACTCCTACGGGAGGCAGCAGTAGGGAATTTTCGTCAATGGGCGCAAGCCTGAACGAGCAATGCCGCGTGGGTGAAGACGGTCTTCGGATTGTAAAGCCCTGTTGCCGGGGACAAAGGACAGCCCGAGTGTAAAGCTGACTGTTTGATGGTACCCGGCCAGAAAGCCACGGCTAACTACGTGCCAGCAGCCGCGGTAATACGTAGGTGGCAAGCGTTATCCGGAATGATTGGGCGTAAAGGGTGCGCAGGCGGCTGTGCAAGTCTGAAGTAAAAGGGACCGGCTCAACCGGTTCC
+
GGGGGGGGGGGGGGGGGGGGGGGGGGGGGGGGGGGGGGGGGGGGGGGGGGGGGGGGGGGGGGGGGGGGGGGGGGGGGGGGGGGGGGGGGGGGGGGGGGGGGGGEGGGGGGGGGD<F@AFCDEG>:FFD:<9,,8CFFGGFGGGGF<FFFGFGGGGGGGGGGGGGGGGGG5BFGGGGGGGGGGGGGGGGGGGGGGGGGGGGGFFGGGGGGGGGGGGGGGGGGGG5FG?FGGGGGEGGGFGGGGGGGGGGGGGGGGGGGCCGGGGGGFFGFGGGGGGGGGGGFFC39DCFGE)9C*
@M03364:396:000000000-C9LGT:1:1101:15942:4928 1:N:0:10
ACTCCTACGGGAGGCAGCAGTAGGGAATTTTCGTCAATGGGCGCAAGCCTGAACGAGCAATGCCGCGTGAACGAGGAAGGTCTTCGGATCGTAAAGTTCTGTTGAGAGGGAAAAAGGAACACCTAAGGGAATACTAGTGAAGTGATATTACCTTTCGAGGAAGTCACGGCTAACTACGTGCCAGCAGCCGCGGTAATACGTAGGTGGCGAGCGTTATCCGGAATGATTGGGCGTAAAGGGTGCGTAGGCGGCCTGTTAAGTCTGAAGTGAAAGGTACCGGCTCAACCGGTAC
+
GGGGGGGGGGGGGGGGGGGGGGGGGGGGGGGGGGGGGGGGGGGGGGGGGGGGGGGGGGGGGGGGGGGGGGGFGGGGGGGGGGGGFGGGGGGGGGGGEGGGGGGCFGGGGGGFFFFG4:F8=-C,,BBF,,8,,5C,C?E=BD@CFFGFFFGGFGGGGGGGGGFGGGGGGCCCFGGGGGGGFFFFGGGGGGGGGF7FFGFGGGGGGGFFGGGCECF5@FC8E88@FF<EFFGGG=EEGGGGGGGGGGGGGGGCEGFEF9A?@FGG7FFFFC?7:CFGFFEGFEGFFGFEDE:<
@M03364:396:000000000-C9LGT:1:1101:12900:4930 1:N:0:10
ACTCCTACGGGAGGCAGCAGTAGGGAATTTTCGTCAATGGGCGCAAGCCTGAACGAGCAATGCCGCGTGGGTGAAGACGGTCTTCGGATTGTAAAGCCCTGTTGCCGGGGACAAAGGACAGCCAGAGTGGACCGCTGACTGTTTGATGGTACCCGGCCAGAAAGCCACGGCTAACTACGTGCCAGCAGCCGCGGTAATACGTAGGTGGCAAGCGTTATCCGGAATGATTGGGCGTAAAGGGTGCGCAGGCGGCTGTGCAAGTCTGAAGTAAAAGGGACCGGCTCAACCGGTTC
+
GGGGGGGGGGGGGGGGGGGGGGGGGGGGGGGGGGGGGGGGGGGGGGGGGGGGGGGGGGGGGGGGGGGGGGGGGGGGGGGGGGGGGGGDGGGGGGGGGFGGGGGFGGGFGGGGGGFGDFGCGFG,<DFG<+8,,8>+@@CFFFGFB9FFGGFGGGGGEGGGGGGGGGDGE4CFGGGGGGGGGGGGGGGGGGGGGGEGGGGGGGGGGGGGGGGGGGGGGGGGGGGGGG@FEGGGGE?EEGGGGECEGGGGGGGGGGGFGGGGGGDCFFGFGDGGGGEGGFGGBF5>=CCFGE>/9
@M03364:396:000000000-C9LGT:1:1101:23782:4974 1:N:0:10
ACTCCTACGGGAGGCAGCAGTAGGGAATTTTCGTCAATGGGCGCAAGCCTGAACGAGCAATGCCGCGTGGGTGAAGACGGTCTTCGGATTGTAAAGCCCTGTTGCCGGGGACAAAGGACAGCCCGAATGAACAGCTGACTGTTTGATGGTACCCGGCCAGAAAGCCACGGCTAACTACGTGCCAGCAGCCGCGGTAATACGTAGGTGGCAAGCGTTATCCGGAATGATTGGGCGTAAAGGGTGCGCAGGCGGCTGTGCAAGTCTGAAGTAAAAGGGACCGGCTCAACCGGTTCC
+
GGGGGGGGGGGGGGGGGGGGGGGGGGGGGGGGGGGGGGGGGGGGGGGGGGGGGGGGGGGGGGGGGGGGGGDGGGGGGGGGGGGGGGGGGGGGGGGGGGGGGGGFGGG=FFGGGGAFGFFGCFF+3@CF,,9,CBDFGGGGGFGGG<FFGGGGGGGGGGGGGGGGGGGGG>EEGGGGGGGGGGGGGGGGGGGGGGGGGGGGGGGGGGGGGGGGGGGGGGGGGGEGGGFGGGGGGGGGGGGGGGGGGGGGGDGGGGGGGGGCEFGFGGGGCCFCFGEDCGGDBDCDGG9@GFFDG*
@M03364:396:000000000-C9LGT:1:1101:11860:4994 1:N:0:10
ACTCCTACGGGAGGCAGCAGTAGGGAATTTTCGTCAATGGGCGCAAGCCTGAACGAGCAATGCCGCGTGAACGAGGAAGGTCTTCGGATCGTAAAGTTCTGTTGAGAGGGAAAAAGGAACACCCGAGGGAATGCTGGTGAAGTGATATTACCTTTCGAGGAAGTCACGGCTAACTACGTGCCAGCAGCCGCGGTAATACGTAGGGTGCGAGCGTTAATCGGAATTACTGGGCGTAAAGGGTGCGCAGGCGGTTGAGTAAGACAGATGTGAAATCCCCGAGCTTAACTCGGGAAT
+
GGGGGGGGGGGGGGGGGGGGGGGGGGGGGGGGGGGGGFGGGGGGGGGGGGGGGGGGGGGGGGGGGGGGGGGGGGGGGGGGGGGGGGGGGGGGGGGGGGGGGGGGGGGGGGGGGGGGGGGGCFG8CFFG+8@BFFGCFFGFGCGFGGFFGGGDEGGGGGGGGGGGGGFGGGGGGGGGGGGGGGGGGGGGGGGGGGGGGGGGGGGGGGGGGGGDEEGGGGGGGGGGGGGGGGGGGGGGGGGGGGGGGGGGGGGGGGGGGGGGFGGGGCGGGGGGGGGGGGDGFFFGDGGFGFFDG2
@M03364:396:000000000-C9LGT:1:1101:8968:5000 1:N:0:10
ACTCCTACGGGAGGCAGCAGTGGGGAATATTGGGCAATGGGCGAAAGCCTGACCCAGCAACGCCGCGTGAGGGAAGAAGGGTTTCGGCTCGTAAACCTCTGTCCTATGGGACGAAGAAGATTACAGTAACATCGGGGGAAGCCCCGGCTAACTACGTGCCAGCAGCCGCGGTAATACGTAGGGGGCGAGCGTTGTCCGGAATGATTGGGCGTAAAGGGCGCGTAGGCGGCCTGTTAAGTCTGGAGTGAAAGTCCTGCTTTCAAGGTGGGAATTGCTTTGGATACTGGCGGGCTG
+
GGGGGGGGGGGGGGGGGGFGGGGGGGGGGGGGGFGGGGGGGGGGGGGGGGGGGGGGGGGGGGGGGGGGGGGGGGGGGGFGGGGGGGGGGGGGGGGGGGGGGGGGGFGAFGGGGGEC+>BB?-CE,CFF,,9B,3>38<::FFGGDCF@FGGGGFGGGGGGGGGGGGGGG*=FEGGGGGF:FFGGGGGGGGGGGCGGGGGGDFG9FGGGGGGGGGCFGEEEEGGGGGCEGGG582<9?FGGGGGEGGF700AFG9EGFFCG++?FFFGGGFGGGGGGFGGG49?CFGGFGFF<DC
@M03364:396:000000000-C9LGT:1:1101:20276:5013 1:N:0:10
ACTCCTACGGGAGGCAGCAGTAGGGAATTTTCGTCAATGGGCGCAAGCCTGAACGAGCAATGCCGCGTGGGTGAAGACGGTCTTCGGATTGTAAAGCCCTGTTGCCGGGGACAAAGGACAGCCCGAATGGACAGCTGACTGTTTGATGGTACCCGGCCAGAAAGCCACGGCTAACTACGTGCCAGCAGCCGCGGTAATACGTAGGTGGCAAGCGTTATCCGGAATGATTGGGCGTAAAGGGTGCGCAGGCGGCTGTGCAAGTCTGAAGTAAAAGGGACCGGCTCAACCGGTTC
+
GGGGGGGGGGGGGGGGGGGGGGGGGGGGGGGGGGGGGGGGGGGGGGGGGGGGGGGGGGGGGGGGGGGGGGGGGGGGGGGGGGGGGGGGGGGGGGGGGGGGGGGGGGGGGGGGFGGGDGGF=><++@FE<,88::DFFGGGGGGGG9FFGGBFFGGGGGGGGGGGGGGGG5=FGGGGFGGGGGGGFGFGGFGGGGGGGGCFGEGGGGGGDGGGGGGGDGGGGGGGGGFGGFEGGG8EGGGGGGGGGGGGGGGGGGGCFGGGGGCFGDFF7CCGGGGGGGGGFF=CFGFFGE.CC
@M03364:396:000000000-C9LGT:1:1101:8047:5077 1:N:0:10
ACTCCTACGGGAGGCAGCAGTGGGGAATATTGCACAATGGGCGCAAGCCTGATGCAGCGACGCCGCGTGCGGGATGGAGGCCTTCGGGTTGTAAACCGCTTTTGTTCAAGGGCAAGACACGCTTTCGGCAGTGTTGAGTGGATTGATCGAATAAGCACCGGCTAACTACGTGCCAGCAGCCGCGGTAATACGTAGGGTGCAAGCGTTATCCGGATTTATTGGGCGTAAAGGGCTCGTAGGCGGTTCGTCGCGTCCGGTGTGAAAGTCCATCGCTTAACGGTGGATCCGCGCCGG
+
GGGGGGGGGGGGGGGGGGGGGGGG@FGGFFGGGGGGGGGFGGGGGGGGGGGGGGGGGGGGGGGGGGGGGGGGGGGGGGGGGGGGGGGCGGGEFGGGGGGGGGGGGGG,@FGGGGG@,BFA7+BCFFBF++58D,,,3@F,@,@FD,@,>CAF*8?@E<FGD*=C:FC,48<,1FECFGGGGCFGEBFGG7@CAC>EDGGC?ECEG>?EGGGGGEEE@FCFGGCFGC:?8FFGGGFGGDFDFEGGEEDGEECGEC8CD:=EE+0<CFGCFGGGG=CG7>C9.75<FFFFGEEDGG
@M03364:396:000000000-C9LGT:1:1101:24522:5152 1:N:0:10
ACTCCTACGGGAGGCAGCAGTGGGGAATATTGCACAATGGGCGAAAGCCTGATGCAGCAACGCCGCGTGAGCGAAGAAGGTCTTCGGATCGTAAAGCTCTGTCCTTGGGGAAGATACTGACTGTGCCCTTGGAGGAAGCCCCGGCTAACTACGTGCCAGCAGCCGCGGTCATACGTAGGGGGCAAGCGTTATCCGGAATTATTGGGCGTAAAGAGTGCGTAGGTGGTTACCTAAGCAGGGGGTGAAAGGCAATGGCTCAACCATTGTTAGCCCCCTGAACTGGGCTACTTGAGT
+
GGGGGGGGGGGGGGGGGGGGGGGGGGGGGGGGGGGGGGGGGGGGGGGGGGGGGGGGGGGGGGGGGGGGGGGGGGGGGGGGGGGGGGGGGGGGGGGGGGGGGGGGFGGFGGGGGGGF,CFA>:C:5:CF3,A,,,8+8BFFGGGFC>+@FFCF><FCDGGGGGGGGGGGG<:FFGGGGGGGGGGGGGGGGECGGFGGFGGGGGGFFGFEEGGGGCEGGGEEGGGGFFGGFFFGGGGGGFGGGGCEEFCFFGGGGGGGGGGD;EGGGGFFDFGDFE=55FGGBFGCFCGFGF?7C0
@M03364:396:000000000-C9LGT:1:1101:8206:5172 1:N:0:10
ACTCCTACGGGAGGCAGCAGTAGGGAATTTTCGTCAATGGGCGCAAGCCTGAACGAGCAATGCCGCGTGGGTGAAGACGGTCTTCGGATTGTAAAGCCCTGTTGCCGGGGACAAAGGACAGCCTAAGTGGACAGCAGACTGTTTGATGGTACCCGGCCAGAAAGCCACGACTAACTACGTGCCAGCAGCCGCGGTAATACGTAGGTGGCAAGCGTTATCCGGAATGATTGGGCGTAAAGGGTGCGCAGGCGGCTGTGCAAGTCTGAAGTAAAAGGGACCGGCTCAACCGGTTCG
+
GGGGGGGGGGGGGGGGGGGGGGGGGGGGGGGGGGGGGGGGGGGGGGGGGGGGGGGGGGGGGGGGGGGGGGGGGGGGGGGGGGGGGGGGGGGGGGGGGGGGGGGDFFGGGGGGGGF@3,BD<-D,88FDG3>:BD=,@,D,<>@>F<C<FFFGCGGFGG7FGCCCDGGFE*>FFFCGGGGGGGGGGCFGGGGGGGECFGFGGGGGE<@FFGGFGGGG>FGEEC;EFG:EGGFF8E5CEFGGGGGGGGGGGGGEGEGEFFFGGFGGG7AFGF9FGFCDCCCD>B=DFGFFGF><D)
@M03364:396:000000000-C9LGT:1:1101:9834:5172 1:N:0:10
ACTCCTACGGGAGGCAGCAGTGGGGAGTATTGCACAATGGGCGCAAGCCTGATGCAGCGACGCCGCGTGCGGGATGGAGGCCTTCGGGTTGTAAACCGCTTTTGTTCAAGGGCAAGGCACGGTTTCGGCCGTGTTGAGTGGATTGTTCGAATAAGCACCGGCTAACTACGTGCCAGCAGCCGCGGTAATACGTAGGGTGCAAGCGTTATCCGGATTTATTGGGCGTAAAGGGCTCGTAGGCGGTTCGTCGCGTCCGGTGTGAAAGTCCATCGCTTAACGGTGGATCCGCGCCGG
+
GGGGGGGGGGGGGGGGGGGGGGGGGGGFGGGGGGGGGGGGGGGGGGGGGGGGGGGGGGGGGGGEGGGGGGGGGGGGGGGGDGGGGGGGGGGGGGGGGGGGGGGGGGGGGGGGGGGGFGCFD@GCCFFG58C5@FFFGGCGGF?C7FGCFGFGBFGGGGGGGGDGFGGGGFFGGGGGGGGGGGGGGGGGGGGGGCFGGGGECFGGGGGEGFGGGEC8FFCFGFGGGGDDGGGGGGGGEGGGGGG>EGGGEGEGEGGGG8CCGCDGCGCFFGGGGGGDFGGG57EF4CGFGB>DDG
@M03364:396:000000000-C9LGT:1:1101:7130:5175 1:N:0:10
ACTCCTACGGGAGGCAGCAGTGGGGGATATTGCACAATGGGGGAAACCCTGATGCAGCGACGCCGCGTGAGTGAAGAAGTATTTCGGTATGTAAACTTCTATCAGCAGGGAAGAAACTGCCCGTGCCTGACTGAGAAGCTCCGGCTAAATACGTGCCAGCAGCCGCGGTCATACGTAGGGGGCAAGCGTTATCCGGATTTATTGGGCGTAAAGGGCGCGTAGGCGGTTCGTCGCGTCCGGTGTGGAAGTCCATCGCTTAACGGGGGATTCGCGCCGGGTACGTGCGGGCATG
+
GGGGGGGGGGGGGGGGGGGGGGGGG+@FFFGGGFGGGGGGGEGGGGCFGGGGGGGGGGDGGGGGGGGGGGGGGGFGGGGAFGEGFGGBFBFGGGGC?FFG<EG<FGF?FGGGGGGG8CD,>-B@+8BF:,6B,,:B>FA3>,>C73+73@FF3@FG:,3@<:D@:BCEE*6FGCCFGCF7*4CG:7<CFF<278=CCGGGG7@FEF8E:EE8FGD5*1:?8CECEE8C8CC:***2/:?8*:77*3CG8F9+0<CC5CGG+;7*:7:*0*;<5/:/95*)75275)/7)))9
@M03364:396:000000000-C9LGT:1:1101:23200:5183 1:N:0:10
ACTCCTACGGGAGGCAGCAGTGGGGAATATTGCACAATGGGCGCAAGCCTGATGCAGCGACGCCGCGTGCGGGATGGAGGCCTTCGGGTCGTAAACCGCTTTCAGCAGGGACGAGGCCGCTCCGGTGAAAGTACCTGCAGAAGAAGCCCCGGCTAAATACGTGCCAGCAGCCGCGGTAATACGTATGGGGCGAGCGTTATCCGGATTCATTGGGCGTAAAGCGCGCGTAGGCGGCCCGTTAGGTCGGAGGTAAAAGCCCGGGGCTCAACCCCGGCGAGCCTCCGATACCGGCGG
+
GGGGGGGGGGGGGGGGGGGGGGGGGGGGGGGGGGGGGGGGGGGGGGGGGGGGGGGGGGGGGGGGGGGGGGGGGGGGFGGGGGGGGGGGGGGGGGGGGGGGGGGGGFGGGGGGFG+C+<F+@<FCEGGC,3@<,@8,@FFGGGGGGF,4FECE*CFFFCECCFCBGGGGG,:7CFC*:E>CCCF<EGFGGGGGCEEEGGDFGGGGC58FGFGGGGGG8?CGGFGCCDGGGEGGGGGEEGCGGGGG7EGCEG;CFFCFG6*>CGGGGGGFGGGDGDGD<DGGFFGGGGGFGFE3/<
@M03364:396:000000000-C9LGT:1:1101:9778:5188 1:N:0:10
ACTCCTACGGGAGGCAGCAGTGGGGAATATTGCACAATGGGGGAAACCCTGATGCAGCGACGCCGCGTGGGTGAAGAAGTATTTCGGTATGTAAAGCCCTATCAGCAGGGAAGAAAATGACCGTACCTGACTAAGAAGCCCCGGCTAACTACGTGCCAGCAGCCGCGGTAATACGTAGGGGGCAAGCGTTATCCGGATTTACTGGGTGTAAAGGGAGCGTAGGCGGTACGGCAAGTCTGAAGTGAAATCCCAGGGCTCAACCTTGGAACTGCTTTGGAAACTGTCGAACTAG
+
GGGGGGGGGGGGGGGGGGGGGGGGGGGGGGGGGGGGGGGGGGGGGGGGGGGGGGGGGGGGGGGGGGGGGGGGGGGGGGGGGGGGGGGGGGGGGGGGGGGGGGGGGGGGGGGGGGDGFFGFG-CF+CFG:3@B3,BDFGGGGGGGGGGGGGGGGGGGGGGGGGGGGGGGG*BFGGGGGGGGGGGGGGGGFGGGGGGGGGGGGGGGGGGGGGGGGGGGGGGGGGGGGGGGGGGGGGGGGGGGGGGGGGGGGGGGGGGGGGFGGGGGGGFGGGGGGGGGGGGFFFGGGGDFGFFG
@M03364:396:000000000-C9LGT:1:1101:4432:5190 1:N:0:10
ACTCCTACGGGAGGCAGCAGTGGGGAATTTTGCGCAATGGGGGCAACCCTGACGCAGCAACGCCGCGTGCGGGATGAAGGCCTTCGGGTTGTAAACCGCTTTCAGCAGGGACGATTATGACGGTACCTGCAGAAGAAGCTCCGGCTAACTACGTGCCAGCAGCCGCGGTAATACGTAGGGAGCGAGCGTTATCCGGATTTATTGGGCGTAAAGGGCTCGTAGGCGGTTCGTCGCGTCCGGGGTGAAAGTCCATCGCTTAACGGTGGATCCGCGCCGGGTACGGGCGGGCTTG
+
GGGGGGGGGGGGGGGGGGGGGGGGGGGGGGGGFGGGGGGGGGGGGGGGGGGGGGGGGGGGGGGGGGGFGGGGGGGGGGGGGGGGGGGGGGGGGGGGFGGGGGGGGGGGGGGGGEECCEFFCFFF<FGF3@D8<@FCFGGFGGGGGGGGGGFGGGGGGGGGGGGGGGGGG7EGGGGGGGGGGGGGGGGGGDCFFGGGEGCEGGGGGGGGEGGGGGGC>FEEEGGGGG:?EGEGGGGGEEEG*?CEFGGGFGGFCGGGGFGEFGGGGGGFGGFGGGGGGGGGFFGG>DGF<DFG
@M03364:396:000000000-C9LGT:1:1101:15131:5192 1:N:0:10
ACTCCTACGGGAGGCAGCAGTGGGGAATATTGGGCAATGGGCGAAAGCCTGACCCAGCAACGCCGCGTGAGGGAAGAAGGTTTTCGGATTGTAAACCTCTGTCCTAAGTGACGAAGAAAGTGACCGTACCTTAGGAGGAAGCCCCGGCTAACTACGTGCCAGCAGCCGCGGTAATACGTAGGGGGCGAGCGTTGTCCGGAATGACTGGGCGTAAAGGGCGTGTAGGCGGCCGATTAAGTATGGAGTGAAATTCCAGCTTTCAAGGTTGGAATTGCTTTGTAGACTGGTTGGCTT
+
GGGGGGGGGGFGGGGEGGGGGGGGGGGGGGGGGGFGGGGGGGGGGGGGGGGGGGGGGGGGGGGGGGGGGGGGGGGGGGGGGGGGGGGGGGGGFGGGGGGGGGG8FFFGGGGGGGCC+B=DF<CF,@F=+8C<A,=DFG7BCFFCEGGEGGFDFFGGGGGGGGGGGGGGG:8F:FGGGGCFGGDGGGGGGGG?ECGGFGGGECFGGGGGGCEGGCCCCGCE?CGGGGCEGD8?CGGGGF:CC@60;FFFGGGFA:CGGGDF7<DFF>CFCCFCFFGGGGC:=FFFGGGFC>EG<*
@M03364:396:000000000-C9LGT:1:1101:15490:5218 1:N:0:10
ACTCCTACGGGAGGCAGCAGTGGGGAATATTGCACAATGGGCGCAAGCCTGATGCAGCGACGCCGCGTGCGGGATGGAGGCCTTCGGGTTGTAAACCGCTTTTGTTCAAGGGCAAGGCATGGTTTCGGCTGTGTTGAGTGGATTGTTCGAATAAGCACCGGCTAAATACCTGCCAGCAGCCGCGGTAATACGTATGGTGCAAGCGTTATCCGGATTTACTGGGTGTAAAGGGAGCGCAGACGGCATGGCAAGCCAGATGTGAAAGGTGGGGGCTCAACCCCCAAGCTGCATTTG
+
GGGGGGGGGGGGGGGGGGGGGGGGGGGGGGGGGGGGGGGGGGGGGGGGGGGGGGGGGGGGGGGGGGGGGGGGGGGGGGGGGGGGGGGGGGGGGGGGGGGGGGGGGGGCGGGGGGGGGGGGG9F9DFGG73@,,<@,=FGG7,@FCC@FFGGG7FGGGGGGGGDGGGGGG,?CFGGGGGGGGGGGGGGGGFGGGDGGGGGGGGGGGGGGGGGGGGGGGGGGGGGGGCFFGGGGGGGGGGGGGGGGGGGGGGGGGGCECCFGG?FGGGGGGGGGGGGGGGFGEBGGGGGFGFFGGF
@M03364:396:000000000-C9LGT:1:1101:25664:5270 1:N:0:10
ACTCCTACGGGAGGCAGCAGTGGGGAATATTGCGCAATGGGGGGAACCCTGACGCAGCGACGCCGCGTGCGGGAAGGAGGCCCTCGGGCCGTAAACCGCTTTCAGCGGGGACGATCGTGACTGTGCCCGCAGCCGAAGCCCCGGCTCACTACGTGCCAGCAGCCGCGGTCATACGTAGGGGGCGAGCGTTGTCCGGATTCATTGGGCGTAAAGCGCGCGTAGGCGGCCCGGCAGGTCGGGGGTGAAAACACGGGGCCCAACCCCGTGCTTGCCCCCGAAACCGCCGGGCTCG
+
GGGGGGGGGGGGGGGGGGGGGGGGGGGGGGGGGGGGGGGGGGGGGGGGGGGGGGGGGGGGGGGGGGGGGGGGGGGGGGGGGGGGGGGGGGGGGGGGGGGGGGGGGGGGGGGGGG>8/,;,*-3,,<CF+*2****/2:8;@EGC*:+<EGFG?FC:CGFGGDFGGGGGG2;CGGGGGGGGGGGGGGGGEEEGGGGGGGGGFGGGGGGGEGGGGGGGGGGGGGGGEGEGGGGGGGGGGGGGGGGGFGGFGGGGGGGGDCEGGGGGGGGGGFGGFGGGGGEDFFGGGCGEG3@D
@M03364:396:000000000-C9LGT:1:1101:15609:5282 1:N:0:10
ACTCCTACGGGAGGCAGCAGCTAAGAATATTCCGCAATGGGGGAAACCCTGACGGAGCGACGCCGCGTGGATGATGAAGGCCGGAAGGTTGTAAAGTCCTTTTGGGCGCAAAGAATAAGTACGCGAGGCCATGCGCGTGCGGTGACGGTAGCGCCTGAATAAGCAACGGCTAATTACGTGCCAGCAGCCGCGGTAACACGTAAGTTGCGAGCGTTGTTCGGAATTATTGGGCGTAAAGGGCATGTAGGCGGTTTTGCAAGCTTGGTGTGAAATTCCGGAGCTCAACTCCGGAAC
+
GGGGGGFGGGGGGGGGGGGGGCFFGGGGGGGGGGGGGGGGGGGGGGGGGGGGGGGGGGGGGGGGGGGGGGGGGGGGGCFGGGGGGGGGGGGGGGGGGGGGGGGFGGGGGG>FFG8A,CFF9-B@<FFF**68,8:+CBF@FCGGD,=FGGGG:BFGGGGGGGGGGAFGGEGGFGGGGGGGGGGGGGGGFGGGGGGGGGGGGGGGFGFGGGGGG:EEEEFGGDEGGGGGGGGGGGGGFGGGGGFFCGGGGGGGECFFDGFFGF>EGGGGGGFFGG77<DCCEFGGDGF*9>>D99
@M03364:396:000000000-C9LGT:1:1101:11983:5310 1:N:0:10
ACTCCTACGGGAGGCAGCAGTGGGGAATATTGCACAATGGGCGCAAGCCTGATGCAGCGACGCCGCGTGCGGGATGGAGGCCTTCGGGTTGTAAACCGCTTTTGTTCAAGGGCAAGGCACGGTTTCGGCCGTGTTGAGTGGATTGTTCGAATAAGCACCGGCTAACTACGTGCCAGCAGCCGCGGTAATACGTAGGGTGCAAGCGTTATCCGGATTTATTGGGCGTAAAGGGCTCGTAGGCGGTTCGTCGCGTCCGGTGTGAAAGTCCATCGCTTAACGGTGGATCCGCGCCGG
+
GGGGGGGGGGGGGGGGGGGGGGGGGGGGGGGGGGGGGGGGGGGGGGGGGGGGGGGGGGGGGGGGGGGGGGGGGGGGGGGGGGGGGGGGGGGGGGGGGGGGGGGGGGGGGGGGGGFGGGGGG:FF<FFG53@5@FGCCFGGGFFFGGGGGGGG>FGGFGGGGGGGGGGGGEGGGGGFGGGGGGGGGEGGGFFCA<CGGGGGGGGGGGGEGFGGGCECCGGGGGGGGGEGGGGGGGGGEGGGGGGGGGEGGGGGGGGEG:C7E@FD7CCFDDFGGGGDGGGGDFG<FDDFGFBGGG
@M03364:396:000000000-C9LGT:1:1101:6561:5331 1:N:0:10
ACTCCTACGGGAGGCAGCAGTGGGGAATATTGGACAATGGGGGAAACCCTGATCCAGCGACGCCGCGTGAGTGAAGAAGTATTTCGGTATGTAAAGCTCTATCAGCAAGGAAGAAAATGACGGTTCTTGTCTAGGAAGCCCAGGCTAACTACGTGCCAGCAGCCGCGGTCATACGTAGGGGGCAAGCGTTATCCGGATTTACTGGGTGTAAAGGGAGCGTAGACGGCAAAGCAAGTCTGAAGTGAAAGCCCCGGGCTCAACCCGGGAACTGCTTTGGAAACTGTTTAGCTAG
+
GGGGGGGGGGGGGGGGGGGGGGGGGGGGGGGGGGGGGGGGGCGGGGGGGGGGGFGGGG@GFGGGGGGGGGGFGGGGGGG<EFBGGGGGGGGGGGGGGEGGGGCAF8F,BBFGGGGGG9FAE-@C+>FF,:8,C,=,CA@DF,>D<C>,BFCFGGF7CFFGGG@FFGGGE>CFGGGGGGGD7FGGGGGGGEGFFGGGGGGCCGFFFG8FCFGGFFGGEEGGDEGGG5C8?CCFG6CGFGGGCFGGGF<EFC;*:E8C7*<6;F3C5)7)79CFC??>FCFF@FC:?F*/:??D
@M03364:396:000000000-C9LGT:1:1101:12665:5332 1:N:0:10
ACTCCTACGGGAGGCAGCAGTGGGGAATATTGCACAATGGGCGCAAGCCTGATGCAGCGACGCCGCGTGCGGGATGGAGGCCTTCGGGTTGTAAACCGCTTTTGTTCAAGGGCAAGGCGGGTCTGCGGCTCCGTTGAGTGGAGTGTTCGAATAAGCACCGGCTAACTACGTGCCAGCAGCCGCGGTAATACGTAGGGTGCAAGCGGTATCCGGAGTTATTGGGCGTAAAGGGCTCGTAGGCGGGTCGTCGCGTCCGGTGTGAAAGTCCATCGCTTAACGGTGGATCCGCGCCGG
+
GGGGGGGGGGGGGGGGGGGGGGGGGGGGGGGGGGGGGGGGGEGGGGGGGGGGGGGGGGGGGGGGGGGGGBGGGGGGGGGGCEGGGGGGFGGGGGGCGGGGGG9FD8F,FFFCEGGG>FF7F3@:,3>C1*6+><FB:FFGCG,4C<@FBFCF*<?<,CCFGGEE:F:C+*3C*<CF8AEF5CDEGGD5A998@<;8ECE5C+CFG*;:C2<;>C**0+0<CFF5E5*2;CFD*0;CE=@E@CC*?58>5CEG5E8>C8:78:*+<C+*:D<D3:E9*7CDB@5*0097<;B5CG
@M03364:396:000000000-C9LGT:1:1101:22228:5341 1:N:0:10
ACTCCTACGGGAGGCAGCAGTGGGGAATCTTGCGCAATGGGGGCAACCCTGACGCAGCGACGCCGCGTGCGGGACGAAGGCCTTCGGGTCGTAAACCGCTTTCAGCAGGGACGAGGCCGCGAGGTGACGGTCCCTGCAGAAGAAGCCCCGGCTAAATACGTGCCAGCAGCCGCGGTAATACGTATGGGGCGAGCGTTATCCGGATTCATTGGGCGTAAAGCGCGCGTAGGCGGCCCGTTAGGTCGGAGGTAAAAGCCCGGGGCTCAACCCCGGCGAGCCTCCGATACCGGCGGG
+
GGGGGGGGGGGGGGGGGGGGGGGGGGGGGGGGGGGGGGGGGGGGGGGGGGGGGGGGGGGGGGGGGGGGGGGGGGGGGGGGGGGGGGGGGGGGGGGGGGGGGGGGGGGFGGGGGFFGCCF@F1==:CFG+4<+1<C8=FGFGGGGGFGGGGGGGGGGGGGGGGGGGGGGGGGGGGGGGGGGGGGGGGGGGGGGGGGGGGGGGGGGGGGGGCFGGGGGGGGGGGGGGGGGGGFGGGGGGEGGGGGGGGEGG8CGGGGGGGGGGGGCFGGGGGGGGDE5CGGC>FGCGGGFCDFGGG
@M03364:396:000000000-C9LGT:1:1101:7690:5380 1:N:0:10
ACTCCTACGGGAGGCAGCAGTGGGGAATATTGCACAATGGGCGCAAGCCTGATGCAGCGACGCCGCGTGCGGGATGGAGGCCTTCGGGTTGTAAACCGCTTTTGTTCAAGGGCAAGGCACGGTTTCGGCAGTGTTGAGGGGATTGTTCGAATAAGCACCGGCTAACTACGTGCCAGCAGCCGCGGTAATACGTAGGGTGCAAGCGTTATCCGGATTTATTGGGCGTAAGGGCCTCTAGGGGGGTTGGCGGGTCCGGGGGGAAAGGTCCTTGCCTAACGGGGGAACCGCGGCGGG
+
GGGGGGGGGGGGGGGGGGGGGGGGGGGGFGGGGGGGGGGFGGGCGGGGFGGGGGGGGGGGGGGGGGGGGDFGGGGGGGGGGGCFGGGGGGGGGGGGGGGGGGGGDAF,8CFFCGFGDCFGD@FE7=<>+<>8,<,,,@,@F51DD,3DFC8F>FGGGGGG@FGECFGGF*CFGFGDFG<CFECFEGCEG+<ECC*:C2A8CFGFEE*:CCGGG5?*<7EGGGGGGGGG@FG****++3<**:5E/**+1*/2:5*:):**//97*03***0**++*2*2*)81*1/)./)89<3
@M03364:396:000000000-C9LGT:1:1101:8406:5384 1:N:0:10
ACTCCTACGGGAGGCAGCAGTGAGGAATATTGGTCAATGGGCGCGAGCCTGAACCAGCCAAGTAGCGTGCAGGATGACGGCCCTATGGGTTGTAAACTGCTTTAGCCGGGGAATAAAGTGGGTCACGTGTGGCCTATTGCATGTACCCGGAGAATAAGCATCGGCTAATTCCGTGCCAGCAGCCGCGGTAATACGGAAGATGCGAGCGTTATCCGGATTTATTGGGCGTAAAGGGCTCGTAGGCGGTTCGTCGCGTCCGGTGTGAAAGTCCATCGCTTAACGGTGGATCCGCGC
+
GGGGGGGGGGGGGGGGGGGGGGGGGGGGGGGGGGGGGGGGGGGGGGGGGGGGGGGGGGGGGGGGGGGGGGGGGGGGGGGGGGGGGGGGGGGGGGGGGGGGGGGGGGGGGGGCGGFEEGG<F=@F<FFG::A3BFGFEFCGGGGGGGGGGGEG7FFGGGGGGGGGGGGGGFFGGGGGGGGGGGGGGGGGGGGGGGGGGGGGGGGGGGGGGGGGGGGGGGEGGGGGGGFEGEGGGGGGGGGGGGGGGGGGGGGGGGGGGGGG8:DECFGG>FGGGGGDGGGGFBGD<DFF9FFFDC
@M03364:396:000000000-C9LGT:1:1101:24680:5396 1:N:0:10
ACTCCTACGGGAGGCAGCAGTGGGGAATATTGCACAATGGGCGCAAGCCTGATGCAGCGACGCCGCGTGCGGGATGGAGGCCTTCGGGTTGTAAACCGCTTTTGTTCAAGGGCAAGGCACGGTTTCGGATGTGTTGAGTGGATTGTTCGAATAAGCACCGGCTAACTACGTGCCAGCAGCCGCGGTAATACGTAGGGTGCAAGCGTTATCCGGATTTATTGGGCGTAAAGAGTTCGTAGGTGGTTATCTAAGCGCAAGGTTTCATCTTGGGGCTCAACCTCATTTTGCCTTGCG
+
GGGGGGGGGGGGGGGGGGGGGGGGGGGGGGGGGGGGGGGGGGGGGGGGGGGGGGGGGGGGGGGGGGGGGGGGGGGGGGGGGGGGGGGGGGGGGFGGGGGGGGGAFBFBFGGGGGFFFGGG+3FC+>CF+88:<3@,,@DBD3EFGGGGGFFF@CFD9CFFGGGCFGGGG7BCFGGGGGGGGGGEGG@GC9FFGEFEG?CCC7EFGGGGGDFGC8C*<:C?7FGGG8E5CCCEFFFGG=EEFGG:EFFGG?+CFEGGD?FF9F*<FFD>**;DDCCCFFG<FFFGGGF=FFF4C<
@M03364:396:000000000-C9LGT:1:1101:20699:5405 1:N:0:10
ACTCCTACGGGAGGCAGCAGTGGGGGATATTGCACAATGGGGGAAACCCTGATGCAGCGACGCCGCGTGAGTGAAGAAGTATTTCGGTATGTAAAGCTCTATCAGCAGGAAAGATAATGACGGTCCCTGCCTCAGAAGCACCGGCTAAATACGTGCCAGCAGCCGCGGTCATACGTATGGTGCAAGCGTTATCCGGATTTACTGGGTGTAAAGGGAGCGCAGACGGCATGGCAAGCCAGATGTGAAAGGTGGGGGCTCAACCCCCAAGCTGCATTTGGAACTGTCAAGCTAG
+
GGGGGGGGGGGGGGGGGGGGGGGGGGGGGGGGGGGGGGGGGGGGGGGGGGGGGGGGGGGGGGGGGGGGGGGGGGGGFGGGGGGGGGGGGGGGGGGGGGGGGGGGGFGGGGGGGGGGEFFFF8@>+@FF,,@=,,:E>FGFGGGGGGEFGGFGDGGGGGGGGGGGGGGGG4BFGGFGGGGGGGGGGFGGGEGGGGGGGGGGGGGGGGGGGFGGGGGGGGGGGGGGGGGGGGGFFGGFFCFFGFGGDGGFFFGGGGGGGGGGEGGGGGGFC6E<9FGGGGGGFFGGGFGFC:6F
@M03364:396:000000000-C9LGT:1:1101:21516:5413 1:N:0:10
ACTCCTACGGGAGGCAGCAGTGGGGAATATTGGGCAATGGGCGCAAGCCTGAACGAGCAATGCCGCGTGGGTGAAGACGGTCTTCGGATTGTAAAGCCCTGTTGCCGGGGACAAAGGACAGCCAGAGTATACAGCTGACTGTTTGCTGGTACCCGGCCAGAAAGCCACGGCTAACTACGTGCCAGCAGCCGCGGTAATACGTAGGTGGCAAGCGTTATCCGGAATGATTGGGCGTAAAGGGTGCGCAGGCGGCTGTGCAAGTCTGAAGTAAAAGGGACCGGCTCAACCGGTTCG
+
GGGGGGGGGGGGGGGGGGGGGGGGGGGGGGGGGGGGGGGGGGGGGGGGGGGGGGGGGGGGGGGGGGGGGGGGGGGGGGGGGGGGGGGEGGGGGGGGGGGGGGGGGGGGGGGGGGFGG<FEDDF,=FFC,BC,83F8FDGGGGCFC,FFGG=FCGGGGDFGFGGGGGF8E*BFGGGGGGGGGGGGGGGGGGGGGGG<CCEGGE9FGGGGGGGGGGGGGGGGGGGGGG:CCFGGFC:EGCFFECGGGGGGEEGGGEGFGFCCFCGFFFFGGFFG=FGD4CE9B3*7>FGFGFB:G)
@M03364:396:000000000-C9LGT:1:1101:8420:5437 1:N:0:10
ACTCCTACGGGAGGCAGCAGTGGGGAATATTGCACAATGGGCGCAAGCCTGATGCAGCGACGCCGCGTGCGGGATGGAGGCCTTCGGGTTGTAAACCGCTTTTGTTCAAGGGCAAGGCACGTTTTCGGCTGCGTTGAGTGGATTGTTCGAATAAGCACCGGCTAACTACGTGCCAGCAGCCGCGGTAATACGTAGGGTGCAAGCGTTATCCGGATTTATTGGGCGTAAAGGGCTCGTAGGCGGTTCGTCGCGTCCGGTGTGAAAGTCCATCGCTTAACGGTGGATCCGCGCCGG
+
GGGGGGGGGGGGGGGGGGGGGGGGGGGGGGGGGGGGGGGGGGGGGGGGGGGGGGGGGGGGCFGGGGGGGGGGGGGGGGGGGGGGGGGGGGGGGGGCGGGGGGGGFGGGGFGGGGGGGFFG+3B=8@FE>+@+*@<**8<3:,@9FDC;FF@F>FEGCFFEGG@CFGG?E*BCCFGGFGGGGEFGEE8CG7CFA9FEGFEECEG>EGD?CCFEG8E5<9<<CFECEEEEFFGG88CE8EEGFGE=ECG=*?5EG7CEG*>7E720<F7::CFDD*A*:CCG.>5C*>D@<D55CC
@M03364:396:000000000-C9LGT:1:1101:23685:5482 1:N:0:10
ACTCCTACGGGAGGCAGCAGTGGGGAATATTGCACAATGGGCGAAAGCCTGATGCAGCAACGCCGCGTGAGCGATGAAGGCCTTCGGGTCGTAAAGCTCTGTCCTCAAGGAAGATAATGACGGTACTTGTGGAGGAAGCCCCGGCTAACTACGTGCCAGCAGCCGCGGTAATACGTAGGGGGCTAGCGTTATCCGGATTTACTGGGCGTAAAGGGTGCGTAGGTGGTTTCTTAAGTCAGGAGTGAAAGGCTACGGCTCAACCGTAGTAAGCTCTTGAAACTGGGAAACTTGAGT
+
GGGGGGGGGGGGGGGGGGGGGGGGGGGGGGGGGGGGGGGGGGGGGGGGGGGGGGGGGGGGGGGGGGGGGGGGGGGGGGGGGGGGGGGGGEGFGGGGGGGCFGGGGGGGGGGGGGC9C?FFB-@3+BFD?588CFFCFFGGFGGGCE:D@FGG:FGGGGGGGGGGGGGGG<ECG9FFGGGGGGGGCGFGEGDGGDGGGDDGGGGGGCCGEGGFFGGEGGC;EGGCFG;E8:9<FFFFGG?CCE:EFFGGGGGCFG>C55998@DCCDEGFGE7>FCG:F?:4@GG<FGFF6=7<*
@M03364:396:000000000-C9LGT:1:1101:17751:5525 1:N:0:10
ACTCCTACGGGAGGCAGCAGTGGGGAATATTGCACAATGGGCGCAAGCCTGATGCAGCGACGCCGCGTGCGGGATGGAGGCCTTCGGGTTGTAAACCGCTTTTGTTCAAGGGCAAGGCACGGTTTCGGCTGTATTGAGTGGATTGTTCGAATAAGCACCGGCTAACTACGTGCCAGCAGCCGCGGTAATACGTAGGGTGCAAGCGTTATCCGGATTTATTGGGCGTAAAGGGCTCGTAGGCGGTTCGTCGCGTCCGGTGTGAAAGTCCATCGCTTAACGGTGGATCCGCGCCGG
+
GGGGGGGGGGGGGGGGGEGGGGGGGGGGGGGGCFGGGGGGGGGGGGFGGGGGGGGGGGGFGGGGGGGGGGGGGFCGGAGGGGGGGGGGGDGG@FGGGGGGGGGGGGGGGGGGGGFFF73,@+>3CDFE@3@>,,837@DFFG9=<@CGGGCC>CFFGFFGGGGEGFGGG>CFCECGFGFFGGGGGGGGFFGFFFFGGFEEFGFCE8?EGFEEGEE59CGFCFGGG*:CCFGD;CCE8EGGFGGGGGEGDGGG:=C=D85*;+00CCC>D7+>CG57:FEGB>E5*675*7>DDD
@M03364:396:000000000-C9LGT:1:1101:22191:5548 1:N:0:10
ACTCCTACGGGAGGCAGCAGTAGGGAATTTTCGTCAATGGGCGCAAGCCTGAACGAGCAATGCCGCGTGGGTGAAGACGGTCTTCGGATTGTAAAGCCCTGTTGCCGGGGACAAAGCACGACCCTAGTGGACGGCTGACTGTTTGCTGGTACCCGGCCAGAAAGCGACGGCTAACTACGTGCCAGCAGCCGCGGTAATACGTAGGGGGCAAGCGTTATCCGGATTTACTGGGTGTAAAGGGAGCGTAGACGGCAAAGCAAGTCTGAAGTGAAAGCCCCGGGCTCAACCCGGGA
+
GGGFGGGGGGFGGGGGGGFG<CFGDEEAFFGFEFGGEDFGGGGCECCGGGGGGGGGGG@CFGGGGFF6@FGEGFGFGGDEFCFGGGG:FCFFGDFGGEFFGGG,BAFEFFEGGGF8,B=++8C3,BD:,:8:+87+@E?FFC;F>,>@FB;3,,5B<>:DGGGC<*=<C78<*72?9?FGGGG<FD:++4:*CC:C/CFFF@CFEGDGGCGGGG:EECEC;E5?*<+03<FFGGGCF+CF5*:*?E*:*<ECC*8CC?<?@@>:A*<FFF7:7C67*5>C:BC7FFC>DFED)
@M03364:396:000000000-C9LGT:1:1101:12388:5570 1:N:0:10
ACTCCTACGGGAGGCAGCAGTGGGGAATATTGCACAATGGGCGCAAGCCTGATGCAGCGACGCCGCGTGCGGGATGGAGGCCTTCGGGTTGTAAACCGCTTTTGTTCAAGGGCAAGGCGGGTCTACGGGACCGTTGAGTGGATTGTTCGAATAAGCACCGGCTAATTACGTGCCAGCAGCCGCGGTAACACGTAAGGTGCGAGCGTTGTTCGGAATCATTGGGCGTAAAGGGCATGTAGGCGGTCTGTCAAGCCAGGCGTGAAAGCCGGGGGCTCAACCCCCGAACTGCGCGTG
+
GGGGGGGGGGGGGGGGGGGGGGGGGGGGGGGGGGGGGGGGGGGGGGGGGGGGGGGGGGGGGGGGGGGGG7CFGGGGEEFGFGGGGGGGGGGGGGGCGGGG@FC<FGDCEF=FEGGG7D@@5*@>,@@<**58***8=FB9<F:<37BCF7:C*<FGFCGG7<1<:BCEG*3<:FCFFGGFCEGGG8CEGC:CF8>EF<+<CCECE5AEGGGGG*;CC7+CEEGGGE:5@CCE5FGGCFGGCCC>ECG:@C7<6C8FCGGGE:5FG*0>DGGGG=**090955CCD>99C>:)97
@M03364:396:000000000-C9LGT:1:1101:23562:5580 1:N:0:10
ACTCCTACGGGAGGCAGCAGTGAGGAATATTGGTCAATGGACGCAAGTCTGAACCAGCCAAGTCGCGTGCAGGAATAAGGCCCTATGGGTCGCAGACTGCTTTTGCATGAGAATAAAAAGTTGGACGAGTCCTACCTTGTAGGTATCATGCGAATAAGGATCGGCTAACTCCGTGCCAGCAGCCGCGGTAATACGGAGGATCCGAGCGTTATCCGGATTCATTGGGTTTAAAGGGTGCGCAGGCGGGCCTGTAAGCCCGTGGTGAAAGCCTGGTGCTCAACGCCAGAGGTGCCG
+
GGGGGGGGGGGGGGGGGGGGGGGGGGGGGGGGGGGGGGGGGGGGGGGGGGGGGGGGGGGGGGGGGGGGGGGGGGGGGGGGGGGGGGGGGGGGGGGGGGGGGGGGGGGGGGGGGG5F<FFGG-C::BFE+88AE,CFFGGGGGGFCFGGGGGGFGGGGGGGGGGGGGGGGFFGGGGGGGGGGGGGGGGGGGGFGGGGGGGGGGGGGGGGGGGGGGGGGGGGGGGGGGCEEGFFFGGGGGGGGGGGGGGGGGGGDGGGGGEEGE<FGCFGGGGGGGGGGGGGFFGGCDGFGFFGG5
@M03364:396:000000000-C9LGT:1:1101:8233:5590 1:N:0:10
ACTCCTACGGGAGGCAGCAGTAGGGAATTTTCGTCAATGGGCGCAAGCCTGAACGAGCAATGCCGCGTGAACGAGGAAGGTCTTCGGATCGTAAAGTTCTGTTGAGAGGGAAAAAGGAACACCCGAGGATATGCTGGTGAAGTGATATTACCTTTCGAGGAAGTCACGGCTAACTACGTGCCAGCAGCCGCGGTAATACGTAGGTGGCGAGCGTTATCCGGAATGATTGGGCGTAAAGGGTGCGTAGGCGGCCTGTTAAGTCTGAAGTGAAAGGTACCGGCTCAACCGGTAC
+
GGGGGGGGGGGGGGGGGGGGGGGGGGGGGGGGGGGGGGGGGGGGGGGGGGGGGGGGGGGGGGGGGGGGGGGGGGGGGGGGGGGGGGGGGGGGGGGGGGGGGGGFGGGGGGGGGGFGGFFF<AC+:>FF+,9<33E=FFC>FCGFGGDFGGGGFGGGGGGGGGGGGGGGGGGGGGGGGGGGGGGGFGGGGGGGGGGGGGGGGGGGGGGGGGGGGGGGGGGGGGGGGGGGGGGGGGGGGGGGGGGGGGGGGGGGEGGGGGGGCFFGGGGGGFGGGGGDFFGGFEGGGGGFGFFG
@M03364:396:000000000-C9LGT:1:1101:25608:5604 1:N:0:10
ACTCCTACGGGAGGCAGCAGTGGGGAATATTGCACAATGGGCGCAAGCCTGATGCAGCGACGCCGCGTGCGGGATGGAGGCCTTCGGGTTGTAAACCGCTTTTGTTCGAGGGCAAGGAACGTTTTCGGCAGTGTTGAGTGGATTGTTCGAATAAGCACCGGCTAACTACTTGCCAGCAGCCGCGGTAATACGTAGGGTGCAAGCGTTATCCGGATTTATTGGGCGTAAAGGGCTCGTAGGCGGTTCGTCGCGTCCGGTGGGAAAGTCCATCGCTTAACGGTGGATCCGCGCCGG
+
GGGGGGGGGGGGGGGGGGGGGGGGGGGGGGGGGGGGGGGGGGGGGGGGGGGGGGGGGGGGGGGGGGGGGGGGGGGGGGGGGGGGGGGGGGGF?FEGFGGGGGGDGFA+BFGGGGF<3,:,@@@,<FF7@73@DAC:@B>F7,FF7F,3FC3?>BEGFF7CFFFGGFFC725?FCFCFFGGGCDE7:8C7+0CEFGGGGGGFCE8EEGGG?:CE*C;CCE7F?8AC**2/@FE*;CGEEEGGGG7CCEGGDCGCE8:D8C*88C5/:<C0?+>D57>7>7D:FDGGFC>CEBDGG
@M03364:396:000000000-C9LGT:1:1101:11929:5607 1:N:0:10
ACTCCTACGGGAGGCAGCAGTGGGGGATATTGCACAATGGGGGAAACCCTGATGCAGCGACGCCGCGTGAGTGAAGAAGTATTTCGGTATGTAAAGCTCTATCAGCAGGAAAGATAATGACGGTACCTGGCTAAGAAGCACCGGCTAAATACGTGCCAGCAGCCGCGGTAATACGTATGGTGCAAGCGTTATCCGGATTTACTGGGTGTAAAGGGAGCGCAGACGGCATGGCAAGCCAGATGTGAAAGGTGGGGGCTCAACCCCCAAGCTGCATTTGGAACTGTCAAGCTAG
+
GGGGGGGGGGGGGGGGGGGGGGGGGGGGGGGGGGGGGGGGGGGGGGGGGGGGGGGGGGGGGGGGGGGGGGGGGGGGGGGGGGGGGGGGGGGGGGGGGGGGGGGGGGGGGGGGGFGGAFGGGFGGFFFG5,8:><FFFFGGGFGGGGGGGGFGGGGGGGGGGGGGGGGGG*BFGGGGGGGGGGGGGGGGGGDGFGGGGGGGGGGGGGGGGGGGGGGGGDGEGGGGGGEGGGGGGGGGGGGGDFGGFGGFGGGGGGGGGGGGEGDGGGGGGGGGGGDGGGGGFFGGGGGFGFFG
@M03364:396:000000000-C9LGT:1:1101:5824:5614 1:N:0:10
ACTCCTACGGGAGGCAGCAGTGGGGAATATTGGGCAATGGGCGAAAGCCTGACCCAGCAACGCCGCGTGAAGGAAGAAGGCCTTCGGGTTGTAAACTTCTTTTACCAGGGACGAAGGACGTGACGGTACCTGGAGAAAAAGCAACGGCTAACTACGTGCCAGCAGCCGCGGTAATACGTAGGTTGCAAGCGTTGTCCGGATTTACTGGGTGTAAAGGGCGTGTAGGCGGAGATGCAAGTTGGGAGTGAAATGCAGGGGCTCAACCCCTGAACTGCTCTCAAAACTGTATCCCTT
+
GGGGGGGGGGGGGGGGGGGGGGGGGGGGGGGGGGGGGGGGGGGGGGGGGGGGGGGGGGGGGGGGGGGGGGGGFGGGGGGGGGGGGGGGGGGGGGGGGGGGGGGGGGGGGGGGGGEG7CFEG-BF8@FGB:C88,,3@FGGGGGFGCFFGGGGGGGGGGGGGGGGGGGGG:CFGGGGGGGGGGFGGGGGGGGGGGGGGGGGGGGGGGGGGGGEGFCGGGEG=EEGGGGGGGGGGGGGGGDGGGGGGEGGGGGGGGGGGGGGGFGGGGGGGGGGGGGGFGGCFFGGGFGFGFFGG>
@M03364:396:000000000-C9LGT:1:1101:11630:5630 1:N:0:10
ACTCCTACGGGAGGCAGCAGTAGGGAATTTTCGTCAATGGGCGCAAGCCTGAACGAGCAATGCCGCGTGAGTGAGGAAGGTCTTCGGACTGTAAAGCTCTGTTGCCGGGGAAAAAGGGGCACTGCAGGACATGGCATTTCATGGATGGTACCCGGCCAGAAAGCCACGGCTAACTACGTGCCAGCAGCCGCGGTAATACGTAGGTGGCGAGCGTTATCCGGAATGATTGGGTGTAAAGGGTGCGCAGGCGGTCTGTTAAGTCTGAAGGCAAAGGGATGAGCTCAACTCATTTAT
+
GGGGGGGGGGGGGGGGGGGGGGGGGGGGGGGGGGGGGGGGGGGGGGGGGGGGGGGGGGGGGGGGGGGGGGGGGGGGGGGGGGGGGGGGGGGGGGGGGGGGGGGGGGGGGGGGGGGGEEF+83BB,BFF+:8>C,B,>FGGGGGG?CGGGGGGGGGGGGGFFGGGGGGGGGGGGGGGGGGGGGGGGGGGGGGGGGGGFGGGGGGGGGGGGEGGGGGGF9EEDGGGGDGFGGGCEGGG?FFGGGGGGGGGGEGGGGGGGGGGCFGGFFFGGGGGGGGFGGGFFFGDGGC?FFFGGF
@M03364:396:000000000-C9LGT:1:1101:11817:5631 1:N:0:10
ACTCCTACGGGAGGCAGCAGTGGGGAATATTGCACAATGGGCGCAAGCCTGATGCAGCGACGCCGCGTGCGGGATGGAGGCCTTCGGGTTGTAAACCGCTTTTGTTCAAGGGCAAGGCACGATTTCGGACGTGTTGAGTGGATTGTTCGAATAAGCACCGGCTAACTACGTGCCAGCAGCCGCGGTAATACGTAGGGTGCAAGCGTTATCCGGATTTATTGGGCGTAAAGGGCTCGTAGGCGGTTCGTCGCGTCCGGTGTGAAAGTCCATCGCTTAACGGTGGATCCGCGCCGG
+
GGGGGGGGGGGGGGGGGGGGGGGGGGGGGGGGGGGGGGGGGGGGGGGGGGGGGGGGGGGGGGGGGGGGGGGGGGGGGGGGGGGGGGGGGGGGGGGGGGGGGGGGGGGFFFFGGGGGGGGGG-<,>FFG+558@FCF,DGFG9FFFFCFCGGG*?FGFFGGGGGGGGGGG*:FGGGGGGGGGGGGGGCEGGGFF@FGGGGGGGGFGEGGF9CGE;;EFGGGGGGGGC:CEEFGGGGEEGGGCEG5EGEGDGGG=EGEGEG=E:CFGFDGGCEDGFFGGGDG7>E722C@FB>D<D
@M03364:396:000000000-C9LGT:1:1101:9001:5673 1:N:0:10
ACTCCTACGGGAGGCAGCAGTGGGGAATCTTGCGCAATGGGGGCAACCCTGACGCAGCGACGCCGCGTGCGGGAAGGAGGCCTTCGGGTCGTAAACCGCTTTCAGCAGGGAAGAGACATGACGGTACCTGCAGAAGAAGCCCCGGCTAACTACGTGCCAGCAGCCGCGGTAATACGTAGGGGGCAAGCGTTATCCGGAATTATTGGGCGTAAAGAGTGCGTAGGTGGTTATCTAAGCATGGGGTTTAAGGCAACGGCTTAACCATTGTTCGCCCCATGAACTGGGTTACTTG
+
GGGGGGGGGGGGGGGGGGGGGGGGGGGGGGGGGGGGGGGGGGGGGGGGGGGGGGGGGGGGGGGGGGGGGGGGGGGGGGGGGGGGGGGGGGGGGGGGGGGGGGGGGGGGGGGGGGGGGGFDFFF::FGGFCF,>83DFFGGGGGFGGGGGGGGGGGGGGGGGGGGGGGGGFCGGGGGGGGGGGGGGGGGGGGGGGGGGGGGGGGGGGGGGGGGGGGGGGGGGGGGGGFGGGGGGGGGGGGGGGGGGGGGGGGGFGGGGG=FGGGGGGGGGFEGCGGGGGGGFFGGGGGFGFFG
@M03364:396:000000000-C9LGT:1:1101:19736:5704 1:N:0:10
CTCCTACGGGAGGCAGCAGTAGGGAATTTTCGTCAATGGGCGCAAGCCTGAACGAGCAATGCCGCGTGGGTGAAGACGGTCTTCGGATTGTAAAGCCCTGTTGCCGGGGACAAAGGACAGCCAGAATGGCAAGCTGACTGTTTGATGGTACCCGGCCAGAAAGCCACGGCTAACTACGTGCCAGCAGCCGCGGTAATACGTAGGTGGCAAGCGTTATCCGGAATGATTGGGCGTAAAGGGTGCGCAGGCGGCTGTGCAAGTCTGAAGTAAAAGGGACCGGCTCAACCGGTTC
+
GGGGGGGGGGGGGGGGGGGGGGGGGGGGGGGGGGGGGGGGGGGGGGGGGGGGGGGGGGGGGGGGDGGGGGGGGGGGGGGGGGGGGGFGGGGGGGGGGGGGGGGGGGGGGGGGGGGGFGGGGFF3,:DF:,88:8DF9FFGGGGFFGGGGGEGGGGGGGGGGGGGGGGGGEGGGGGGGGGGGGGGGGGGGGGGGEGGGGGGGGGGGGGGGGGGGGGGGGGGGGGGGGGGGGGGGGDEFFGGGGGGGGGGGGGGGGFGGGGGGGGGGGG>FFGGGGGFGGGG;:EGFGC>GDFG
@M03364:396:000000000-C9LGT:1:1101:6354:5712 1:N:0:10
ACTCCTACGGGAGGCAGCAGTGAGGAATATTGGTCAATGGACGAGAGTCTGAACCAGCCAAGTAGCGTGCAGGACGACGGCCCTATGGGTTGTAAACTGCTTTAGCCGGGGAATAACGTGCGCCACGTAAGGCGTATTGCATGTACCCGGAGAATAAGCATCGGCTAATTCCGTGCCAGCAGCCGCGGTAATACGGAAGATGCGAGCGTTATCCGGATTTATTGGGTTTAAAGGGAGCGTAGGCGGAATGGTAAGTCAGCGGTCAAATGTCCGTGCCCAACGCGGTCATGCCGT
+
GGGFGGFFGGGGGGGGGGGGGGFGGGGGGGGGGGFFGGFGGGGGGGGGGGGGGGGGGGGGGGGGGGGGGGGFDGGGEGGGGGGGGGGGGGGGGGGGGGGGGGGGGFDFFGGCFGGC,BFC786>>CFG,,8,,8B+3BEFGCC@FFGFF>@:7,>FGDFFCFGGGGGGFGF<CF7F4C8CFFFGFGC:FE:B<<1*<F@F?<CFG*88?EE>@FECC58C9CCCC5*;8CE9FC*/:8CG=EGFGGCECFCF7AFCG9CFEGCEG=FFGG?:<F5<FFC<77*CC)177?F*19
@M03364:396:000000000-C9LGT:1:1101:20389:5733 1:N:0:10
ACTCCTACGGGAGGCAGCAGTGGGGAATATTGCACAATGGGCGCAAGCCTGATGCAGCGACGCCGCGTGCGGGATGGAGGCCTTCGGGTTGTAAACCGCTTTTGTTCAAGGGCAAGGCACGGTTTCGGCCGTGTTGAGTGGATTGTTCGAATAAGCACCGGCTAACTACGTGCCAGCAGCCGCGGTAATACGTAGGGTGCAAGCGTTATCCGGATTTATTGGGCGTAAAGGGCTCGTAGGCGGTTCGTCGCGTCCGGTGTGAAAGTCCACCGCTTAACGGTGGATCCGCGCCGG
+
GGGGGGGGGGGGGGGGGGGGGGGGGGGGGGGGGGGGGGGGGGGGGGGGGGGGGGGGGGGGGGGGGGGGGGGGGGGGGGGGGGGGGGGGGGGGGGGGGFGGGGGGFGG9FFGGGGEGGGGGG+@FGFGG++@5*@A7;@GGGBFFGGGGGGFF>FGGGGGGGGGEGGGGG7EGGGGGGGGGGGGGGGGGGGGF<CFGGGGGGGGGGGGGGGGGG8ECFCGFGGGGGGCEFFGGGGGGGGGGGGGEGGGGDGCEGEGCG*7*;0:CEFFGGCFDGDGG>7:D5>EGFGCFFEFDDD
@M03364:396:000000000-C9LGT:1:1101:18370:5741 1:N:0:10
ACTCCTACGGGAGGCAGCAGTAGGGAATTTTGCGCAATGGGCGAAAGCCTGACGCAGCAACACCGCGTGAATGTTAAGCCCTTCGGGGTGTAAAGTTCTGTCAGTAGGGAAGAACAAATGACTGTACCATCCAAGGAAGCACCGGCTAACTCCGTGCCAGCAGCCGCGGTAATACGTAGGTGGCAAGCGTTGTCCGGATTTATTGGGCGTAAAGCGAGCGCAGGCGGAAAAATAAGTCTAATGTGAAAGCCCTCGGCTTAACCGAGGAACTGCATCGGAAACTGTTTTTCTTGG
+
GGGGGGGGGGGGGGGGGGGGGGGGGGGGGGGGGGGGGGGGGGGGGGGGGGGGGGGGGGGGGGGGGGGGGGGGGGGGGGGGGGGGGGGGGGGGGGGGGGGGGGGFGEF9BFGGGGDFGGGGAAF,:EFG,5A8BB5DFFGGGFGGGGGGGGGFFGGGGGGGGGGGGGGGGGCCFGGGGGGGGGGGGGGGGGGGGGGGGFGGGGGGGGGGGGGGGGGGGGGGGGGGGGEDED>GGGGGGGGFFGGGGGGFGGGFFGGGGGGCCGGGGGGGGFGGGGGFGGCDFFFGCGFFGFFGG*
@M03364:396:000000000-C9LGT:1:1101:24822:5819 1:N:0:10
ACTCCTACGGGAGGCAGCAGTCGGGAATATTGCGCAATGGAGGAAACTCTGACGCAGTGACGCCGCGTATAGGAAGAAGGTTTTAGGATTGTAAACTATTTTAGACAGGGAAGAAAAATACCATTACCTTTCAACTAAGCTCCGGCTAACTACGTGCCAGCAGCCGCGGTAATACGTAGGGAGCAAGCGTTATCCGGAATTATTGGGTGTAAAGGGTGCGTAGACGGGAATACAAGTTGGTTGTGAAAGCCCTCGGCTCAACTGAGGAACTGCAACCAAAACTATATTTCTTG
+
GGGGGGGGGGGGGGGGGGGGGGGGGGGGGGGGGGGGGGGGGGGGGGGGGGGGGGGGGGGGGGGGGGGGGGGGGGGGGGGGGGGGGGGGGGGGGGGGGGGGGGGFGDGFGGGGGGGG8,A,,5C,:EFG,,9588:,8==@<DCFGEGEGGGGGGGGGGAEGGGGGGGGGCECFGGGCGGGGGGGGGGGGE7EFGGGGGGGFGGGGGGEECFGGGGGGGGGEGGGGGEGEGGFGGGGGGGGGGGGG9CFF8EE8EEGGGGGGGGGGFGGCFGCFFFGGGGCFFGGGGGFFFFGG
@M03364:396:000000000-C9LGT:1:1101:24501:5820 1:N:0:10
ACTCCTACGGGAGGCAGCAGTGAGGAATATTGGTCAATGGACGAGAGTCTGAACCAGCCAAGTAGCGTGCAGGATGACGGCCCTATGGGTTGTAAACTGCTTTTATGTGGGAATAAATGCGACTCCGTGTAGTTTTTTGCATGTACCACATGAATAAGGACCGGCTAATTCCGTGCCAGCAGCCGCGGTAATACGGAAGATGCGAGCGTTATCCGGATTTATTGGGTTTAAAGGGAGCGTAGGCGGTCGGTTAAGTCTGCGGTAAAATGTCATGGCCCAACCTTGGCCTGCCGT
+
GGGGGGGGGGGGGGGGGGGGGGGGGGGGGGGGGGGGGGGGGGGGGGGGGGGGGGGGGGGGGGGGGGGGGGGGGGGGGGGGGGGGGGGGGGGGGGFGGGGGGGGGGGGGGGGGGG?FECF,4-8=+BBF=:A<<EBEFGDGGGGF?EDFGGGG<DFGEEGGGGGGGGGGGCFGGGGGGGGGGGGGGGGGGFGGGGGGGGGGGGGGGGGGGG*BFGGGEGEFGGGGGG<C8CGFGGGGGGGGGGGGGGGGGGGGGGGGGGFFGGGGGGGGGGGGGGGG<FEGBFGGGGGFGFFGG3
@M03364:396:000000000-C9LGT:1:1101:10434:5822 1:N:0:10
ACTCCTACGGGAGGCAGCAGTGGGGAATATTGCACAATGGGCGCAAGCCTGATGCAGCGACGCCGCGTGCGGGATGGAGGCCTTCGGGTTGTAAACCGCTTTTGTTCAAGGGCAAGGCACGGTTTCGGCCGTGTTGAGTGGATTGTTCGAATAAGCACCGGCTAACTACGTGCCAGCAGCCGCGGTAATACGTAGGGTGCAAGCGTTATCCGGATTTATTGGGCGTAAAGGGCTCGTAGGCGGTTCGTCGCGTCCGGTGTGAAAGTCCATCGCTTAACGGTGGATCCGCGCCGG
+
GGGGGGGGDGGGGGGGGGGGFGGGGGGGGGGGGGGGGGGGGGGGGGGGGGGGGGGGGGGGGGGGGGGGGGGGGGGGGGGGGGGGGGGGGGGGGGGGGGGGGGGGGGG9FGGGGGFFDGGC:7D>CFFG:3@*5@8FFFFGGFE:FFFGGGFF8>CGGGGGGGGGGGGGG<FFBFGGGGGGGGGGEEEGGGGGFGGGGGGGGGGGGGGGGGGEGCECCGGGGGGGGGCGGGGGGFGEGGGGGGGECEGGGGGGECGEDEGEGCCGGGEG>GDGGGGDGGGGFFGFCFC>FEFGGG
@M03364:396:000000000-C9LGT:1:1101:17315:5824 1:N:0:10
ACTCCTACGGGAGGCAGCAGTGGGGAATATTGCACAATGGGCGCAAGCCTGATGCAGCGACGCCGCGTGCGGGATGGAGGCCTTCGGGTTGTAAACCGCTTTTGTTCAAGGGCAAGGCACGGTTTCGGCCGTGTTGAGTGGATTGTTCGAATAAGCACCGGCTAACTACGTGCCAGCAGCCGCGGTAATACGTAGGGTGCAAGCGTTATCCGGATTTATTGGGCGTAAAGGGCTCGTAGGCGGTTCGTCGCGTCCGGTGTGAAAGTCCATCGCTTAACGGTGGATCCGCGCCGG
+
GGGGGGGGGGGGGGGGGGGGGGGGGGGGGGGGGGGGGGGGGGGGGGGGGGGGGGGGGGGGGGGGGGGGGGGGGGGGGGGGGGGGGGGGGGGGGGGGGGGGGGGGGGGGGGGGGGFGGGGGG+DCGGGG:8@5*>FBFFFGGFGGGGGGGGGG:FGGGGGGGGGGGGGGG<FFGGGGGGGGGGGGGGGGGGGGGGGGGGGGGGGGGGGGGGGGGGGGGGGGGGGGGGEGGGGGGGDCEGGGGGGGGGGGGGGGCEEGG::/;<DFGGGGGGGGGGGDGGGGFFGGDFG>CDDGGG
@M03364:396:000000000-C9LGT:1:1101:18680:5848 1:N:0:10
ACTCCTACGGGAGGCAGCAGTGGGGAATATTGCACAATGGGCGCAAGCCTGATGCAGCGACGCCGCGTGCGGGATGGAGGCCTTCGGGTTGTAAACCGCTTTTGTTCAAGGGCAAGGCGGGTCTTCGGGCCCGTGGAGTGGGTTGTTCGAATAAGCACCGGCTAACTACGTGCCAGCAGCCGCGGTAATACGTAGGGTGCAAGCGTTATCCGGATTTATTGGGCGTAAAGGGCTCGTAGGCGGTTCGTCGCGTCCGGTGTGAAAGTCCATCGCTTAACGGGGGATCCGCGCCGG
+
GGGFFFGGGGGGGGGGGGGGGGGGGGGFEGGGGGGGGGGGGGGEFGGGGGGGGGGGGGFFGGGGGGGGG@FFGGCGFFGGGBFGGGGGGGGGGGGGGGGGGGGFGGFFGGGGGGF@7FFF3@@FCGGGC>FCB**4BFC@C7F@*CFGGGGGFGGGGGGGGGGGGGGFGCGGGGFGGGGGGGGGGGGGGGGF9CFGEGGGGGGGGGGGGGFGGEEEEGGEFFGGGG5CFFGGEGFGG*CECEEEGGG7CEEEECECC/::C9>7F>?7CF<CCGGCF>C<)5CC5>9<FDE3DG
@M03364:396:000000000-C9LGT:1:1101:13114:5863 1:N:0:10
ACTCCTACGGGAGGCAGCAGTAGGGAATTTTCGTCAATGGGCGCAAGCCTGAACGAGCAATGCCGCGTGGGTGAAGACGGTCTTCGGATTGTAAAGCCCTGTTGCCGGGGACAAAGGACAGCCCGAGTGGAAAGCTGACTGTTTGATGGTACCCGGCCAGAAAGCCACGGCTAACTACGTGCCAGCAGCCGCGGTAATACGTAGGTGGCAAGCGTTATCCGGAATGATTGGGCGTAAAGGGTGCGCAGGCGGCTGTGCAAGTCTGAAGTAAAAGGGACCGGCTCAACCGGTTC
+
GGGGGGGGGGGGGGGGGGGGGGGGGGGGGGGGGGGGGGGGGGGGGGGGGGGGGGGGGGGGGGGGGGGGGGGGGGGGGGGGGGGGGGGFGGGGGGGGGGGGGGGGGGG8CFGGGGGGFEFGGGG7+@@F+3C,,B<FFGGGGGGCGDGFGGGGEGGGGGGGGGGGGGGGG>EEFGGFGGGGGGGGGGGGGGFDFGGGGGGGGGGGGGGGGGGGGGGGGGGGGGEGGGCEFGGGGGGGDGGGGGGGGGGGGGGGGGGGFFGGGGGFF?FGF7FGGGGCFDEGED*CFGCFGFBGG
@M03364:396:000000000-C9LGT:1:1101:11263:5872 1:N:0:10
ACTCCTACGGGAGGCAGCAGTGGGGAATATTGCACAATGGGGGAAACCCTGATGCAGCGACGCCGCGTGAGCGAAGAAGTATTTCGGTATGTAAAGCTCTATCAGCAGGGAAGAAAATGACGGTACCTGCCTAAGAAGCCCCGGCTAACTACGTGCCAGCAGCCGCGGTAATACGTAGGGGGCAAGCGTTATCCGGATTTACTGGGTGTAAAGGGAGCGCAGACGGCATGGCAAGCCAGATGTGAAAGGTGGGGGCTCAACCCCCAAGCTGCATTTGGAACTGTCAAGCTAG
+
GGGGGGGGGGGGGGGGGGGGGGGGGGGGGGGGGGGGGGGGGGGGEGGGGGGGGGFGGGGGEGGGGGGFGGGGGGGEFGGFGGFGGGGGGGGGGGGGFGGAF,EFFGGGGGGGGGGD,EF<CB@8+BFD:,8:,8:3@FDEGFGFGGCFFGGGGGGGGGGGGGGGEGGGG<BFGGGFGGGGGGGGGGGGCEGGCFGGGGGGGGGGGGCGGCFGGGGGGEE8CGGGGGG5EGGGGGGGGFGGGF<FCGGFGGGGGGGEDFFFCGGC5DGGGFGGGGGGFDF>?7FFC:D@G6?F
@M03364:396:000000000-C9LGT:1:1101:20667:5889 1:N:0:10
ACTCCTACGGGAGGCAGCAGTAGGGAATTTTCGTCAATGGGCGCAAGCCTGAACGAGCAATGCCGCGTGGGTGAAGACGGTCTTCGGATTGTAAAGCCCTGTTGCCGGGGACAAAGGACATCCTGAGTGTAGAACAGACTGTGTGGTGGTCCCCGGCCGGAAAGCCACGTATAACTACGTGCCAGCAGCCGCGGGAATACGTAGGGTGCAAGCGTTATCCGGATTTTTTGGGCGTAAAGGGCTCGTAGGCGGTTCGTCGCGTCCGGTGTGAAAGTCCATCGCTTCACGGTGGAT
+
FFGGGGGGGGGGGGGGGGGGGCGGGGGGGGGE:CFGGGGGGGGFGGGGGGGGFEFGGGGGFGGGGGGGGGDGGGEGG8FGFGGGGGGCGGGGGGGDGGGGGGGFCA>FGGGGFG<F,,:,,8B:,,:388C<,83,8<,3BFAF,+:<>C,3,@FGG7*>F**6,>,,=*,?CFFG;FF,FC:,,*2=+<FCCE**2*238+0;CE2C5A92/**;*2+2;E*;1C+<5C>E*8/:8;ECGDF5:7EG=98ECE*:CEG7:E<:EGCG7*2*:00::7EGE>FF3:209<@DC2
@M03364:396:000000000-C9LGT:1:1101:11801:5900 1:N:0:10
ACTCCTACGGGAGGCAGCAGTAGGGAATTTTCGTCAATGGGCGCAAGCCTGAACGAGCAATGCCGCGTGGGTGAAGACGGTCTTCGGATTGTAAAGCCCTGTTGCCGGGGACAAAGGACAGCCTGAGTGGACAGCTGACTGTTTGATGGTACCCGGCCAGAAAGCCACGGCTAACTACGTGCCAGCAGCCGCGGTAATACGTAGGTGGCAAGCGTTATCCGGAATGATTGGGCGTAAAGGGTGCGCAGGCGGCTGTGCAAGTCTGAAGTAAAAGGGACCGGCTCAACCGGTTCG
+
GGGGGGGGGGGGGGGGGGGGG<FGGGGGGGGECFGGGGGGGGGFGG7FGGGGGGCGGGGGGGGGGGGGGGGGGGCFGDGGGGGGGGGFGGGGGGGGGFGGGGCFGGDGGGGGFGDF,:BFEAF,BF=CE<E,,+3,8BFFE333@:<EFF,@,EFFGC:DGGFFGG:CC**>FC:CGFGFGFGFGGGGCEFCGCC7FGGGGGGGGFFGGGGGCEEECFE@CGG8*<3:CFFGGG8CCEEEG8=EG5EECECCCGGFGGGFGECCACAC:C9*?EEG*CC9>@/7DCF57BB3*)
@M03364:396:000000000-C9LGT:1:1101:7876:5979 1:N:0:10
ACTCCTACGGGAGGCAGCAGTGAGGAATATTGGTCAATGGGCGAAAGCCTGACCCAGCAACGCCGCGTGAGGGAAGAAGGGTTTCGGCTCGTAAACCTCTGTCCTATAGGACGAAGGAAGTTATAGTACAATATGAGGAAGCCCCGGCTAACTACGTGCCAGCAGCCGCTGTAATACGTAGGTGGCGAGCGTTGTCCGGAATTACTGGGCGTAAAGGGCGTGTAGGCGGGAATTTAAGTCAGATGTGAAAGACCCGGGCTCAACTTGGGGATTGCATTTGTTACTGGTTTTCTT
+
GGGGGGGGGGG,CFGGGGGGGGGFGGGGCFCGGFGGGGFCGGGGGGGGGGGGC@FGFFFGGGGGGGGGEGGGGGGGGGGGEGGGGGGDG>FFGGGGGGGG@FFGGGG,EFGGGG7?C8FFDB<,<CFGA,9CA,<E7B3BB=>DE::@F@GGAFCFG>>FG:@7AGGGC>C<FGG9<C,@FC<C@7F:C<<EB<FC:CEEDGFC:CFFG7?EC5AFC5;>8?EGGFFCCCCE@FFCFGE:<@9CGGG97A@C*:CEGDGG*+0:FGGG:78CFCC7C>77*807:FD*28)227
@M03364:396:000000000-C9LGT:1:1101:21584:5985 1:N:0:10
ACTCCTACGGGAGGCAGCAGTGGGGGATATTGCACAATGGGGGAAACCCTGATGCAGCGACGCCGCGTGAGTGATGAAGTATTTCGGTATGTAAAGCTCTATCAGCAGGGAAGAAACTGACTGTACCTGTCTAAGAAGCACCGGCTAAATACGTGCCAGCAGCCGCGGTCATACGTATGGTGCAAGCGTTATCCGGATTTACTGGGTGTAAAGGGAGCGTAGGCGGCAAGGCAAGTCAGATGTGAAAGCCCGGGGCCCAACCCCGGAACTGCATTTGAAACTGTCTAGCTAG
+
GGGGGFGG7EGGGGGGGGGGGGGGGGGGGGGGGGGGGGGGGGGGFGFFCFGGGGCFFGGGGEFGGGGGDEFFFFGEGGGGGGGGGGGGGFGEGGGFGGFGGGGFGFFFGGG<@FGF,??53-:DAFGG5,8@,EAFGGG8>,8>CFGGCEGF+EFFGFG:FGFFFEGGD*CEGGCGGFGGGGDGFFEFFGEGBFFGGGGG<C:FCCBFGCFCECFFGEGCCCCFGGGG/A*;F=FGF@@+<<<?C?FFGG5=CGCCDGEC/8*:CDCD:<CFCFCGFG97FFGGCF77C@=D
@M03364:396:000000000-C9LGT:1:1101:22366:5997 1:N:0:10
ACTCCTACGGGAGGCAGCAGTGGGGAATTTTGGACAATGGGCGCAAGCCTGATCCAGCTATTCCGCGTGTGGGATGAAGGCCCTCGGGTTGTAAACCACTTTTGTAGAGAACGAAAAGACATCTTCGAATACCGGCTGTTGCTGACGGTACTCTAAGAATAAGCACCGGCTAACTACGTGCCAGCAGCCGCGGTAATACGTAGGGTGCGAGCGTTAATCGGAATTACTGGGCGTAAAGGGTGCGCAGGCGGTTGAGTAAGACAGATGTGAAATCCCCGAGCTTAACTCGGGAAT
+
GGGGGGGGGGGGGGGGGGGGGGGGGGGGGGGGGGGGGGGGGGGGGGGGGGGGGGGGGGGGGGGGGGGGGGGGGGCGGGGGGGGGGGGGGGGGGGGGGGGGGGGCFFF<FGGGGGCC6,DB,:FEFGFF:,85:>B+@FGEGFGG=FBFEGGGGGGGGGGGGGGGG<CEG@EGFGGFGGGGFGCGGGGGGGGEG<FEGGGGGGGGGCGGECEGEEEGEEFFGDGGGGFEGGGFG8CGGGGGGGGGDEEGCGGEGG:?FCFGCFGGFCGGGCDC>9CGGDCC>EGGGGFFGFFDG4
@M03364:396:000000000-C9LGT:1:1101:17042:6029 1:N:0:10
ACTCCTACGGGAGGCAGCAGTGGGGAATATTGCACAATGGGCGCAAGCCTGATGCAGCGACGCCGCGTGCGGGATGGAGGCCTTCGGGTTGTAAACCGCTTTTGTTCAAGGGCAAGGCGGGTCTTCGGGCCCGTTGAGTGGATTGTTCGAATAAGCACCGGCTAACTACGTGCCAGCAGCCGCGGTAATACGTAGGGTGCAAGCGTTATCCGGATTTATTGGGCGTAAAGGGCTCGTAGGCGGTTCGTCGCGTCCGGTGTGAAAGTCCATCGCTTAACGGTGGATCCGCGCCGG
+
GGGGGGGGGGGGGGGGGGGGGGGGGGGGGGGGGGGGGGGGGGGGGGGGGGGGGGGGGGGGGGGGGGGGGGGGGGGGGGGGGGGGGGGGGGGGGGGGGGGGGGGGGGGGGGGGGGFG<EFGGGGGGGGG>*CFFGGGGGGGGGGGGGGGGGGG<FGGGGGGGGGGGGGGGFGGGGGGGGGGGGGGGGGGGGGG<FGGGGGGGGGGGGGGGGGGGDGG6FFGGGGGGGEGGGGGGGGGEGGGFGGEGGGGGGGGGGGGG:E=E:FGGGGGGGGGGGGCGFGG;FGDDGGFGBBGGG
@M03364:396:000000000-C9LGT:1:1101:16100:6032 1:N:0:10
ACTCCTACGGGAGGCAGCAGTAGGGAATCTTCCACAATGGACGCAAGTCTGATGGAGCAACGCCGCGTGCGGGATGGAGGCCTTCGGGTTGTAAACCGCTTTTGTTCAAGGGCAAGGCACGGTTTCGGCCGTGTTGAGTGGATTGTTCGAATAAGCAACGGCTAATTACGTGCCAGCAGCCGCGGTAACACGTAAGTTGCGAGCGTTGTTCGGAATTATTGGGCGTAAAGGGCATGTAGGCGGCGTCGTAAGTCGGTCTTAAAAGTGCGGGGCTTAACCCCGTGAGGGGACCG
+
GGGGGGGGGGGGGGGGGGGGGGGGGGGGGGGGGGGGGGGGGGGGGGGGGGGGGGGGGGGGGGGGGGGGGGGGGGGGGGGGGGGGGGGGGGGGGGGGGGGGGGGGGGGGGGGGGGGGFGGGG:FG7FFG+888+@>FFFFGGFGGGGGGGGGF>FGGGGGGGGGEFFFGG@FGFFGGGGGGGGGGGGGGGGGGGFGGGGGGGGGGGGGGGGGGGEGFFGGGGGGGGGEEGGGGGGGGCFGGGGGGGGGGGGGGFFGGDGEF@FCFGDGGGGGGGGGGGGGGFF7C5>CEGEBDG
@M03364:396:000000000-C9LGT:1:1101:8138:6041 1:N:0:10
ACTCCTACGGGAGGCAGCAGTGGGGAATATTGCACAATGGGCGCAAGCCTGATGCAGCGACGCCGCGTGCGGGATGGAGGCCTTCGGGTTGTAAACCGCTTTTGTTCAAGGGCAAGGCACGGTTTCGGCCGTGTTGAGTGGATTGTTCGAATAAGCACCGGCTAACTACGTGCCAGCAGCCGCGGTAATACGTAGGGTGCAAGCGTTATCCGGATTTATTGGGCGTAAAGGGCTCGTAGGCGGTTCGTCGCGTCCGGTGTGAAAGTCCATCGCTTAACGGTGGATCCGCGCCGG
+
GGGGGGGGGGGGGGGGGGGGGGGGGGGGGGGGGGGGGGGGGGGGGGGGGGGGGGGGGGGGGGGGGGGGGGGGGGGGGGGGGGGGGGGGGGGGGGGGGGGGGGGGGGGGGGGGGGGG7FFGG7@FEGFG58@53DFCFEFGDF<CFGGGFGFGFGGGGGGGGGGEGGGGG*=FFGGGGGGGGGGGGGGGGGGGFFFGGGGGGGGGGGGGGGGGGGGGGFGGGGGGGGEGGGGGGGGGGGGGGGGGGGGGGGGGGGEEG8CEGCGGG7<FGGGGGFGGGGGGFFGGGGGFGFFGGG
@M03364:396:000000000-C9LGT:1:1101:24401:6042 1:N:0:10
ACTCCTACGGGAGGCAGCAGTGGGGAATATTGGGCAATGGGCGAAAGCCTGACCCAGCAACGCCGCGTGAAGGAAGAAGGCCTTCGGGTTGTAAACTTCTTTTACCAGGGACGAAGGACGTGACGGTACCTGGAGAAAAAGCAACGGCTAACTACGTGCCAGCAGCCGCGGTAATACGTAGGTTGCAAGCGTTGTCCGGAATGATTGGGCGTAAAGGGCTCGTAGGCGGTTCGTCGCGTCCGGTGTGAAAGTCCATCGCTTAACGGTGGATCCGCGCCGGGTACGGGCGGGCTG
+
GGGGGGGGGGGGGGGGGGGGGGGGGGGGGGGGGGGGGGGGGGGGGGGGGGGGGGGGGGGGGGGGGGGGGGGGGGGGGGGGGGGGGGGGGGGGGGGGGGGGGGGFGEGGGGGGGGGGGGG>:BF@8@FF+,,,3,B,@FFGG<FFFEGCGGFGGGGGGGGGFGDGGDFE@*=*=<@CEF8CCGFFGGGGGDFC@FGGGGGGGGGGGGGGGGGEGGFGGGGGGGGGGGFEEEGGGGGGGGGGGGGGGEGGGGGGGGGGGGGFGGGGGC:FGGGDFGGGGGGGFEGGGGG><DFC3*
@M03364:396:000000000-C9LGT:1:1101:25547:6043 1:N:0:10
ACTCCTACGGGAGGCAGCAGTGGGGAATATTGGGCAATGGGGGAAACCCTGACCCAGCAACGCCGCGTGAAGGAAGAAGGCCCTCGGGTTGTAAACTTCTTTTACCAGGGACGAAGGACGTTACAGTACTTGGAGAAAAAGCCACGGCTAACTACGTGCCAGCAGCCGCGGTAATACGTAGGTGGCAAGCGTTATCCGGAATGATTGGGCGTAAAGGGTGCGCAGGCGGCTGTGCAAGTCTGAAGTAAAAGGGACCGGCTCAACCGGTTCAGGCTTTGGAAACTGCACGGCTTG
+
GGGGGGGGGGGGGGGGGGGGGGGGGGGGGGGGGGGGGGGGGGGGGGGGGGGGGGGGGGGGGGGGGGGGGGGGGGGGGGGGGGGGGGGGGGGGGGGGGGGGGGGGGGGDGGGGGGCF7<F+6:D+3CFE:,9,,,3=FFG,@FFGA+C:FFFGGFCEGGGFFGGGG:FF84=CFGFFGGFGGGFFFGGGGFGGG@FFGGGGDGFGGGGGGGGCEGGGGGGGGGGGGGGGGGGGGGGGGGCGGGGFF<C9FGGGGG5ECEGEC?>F=<=)9DFCG67FCFGF?FGGGGGFGEB7CD
@M03364:396:000000000-C9LGT:1:1101:20707:6051 1:N:0:10
ACTCCTACGGGAGGCAGCAGTAGGGAATTTTCGTCAATGGGCGCAAGCCTGAACGAGCAATGCCGCGTGAGTGAGGAAGGTCTTCGGACTGTAAAGCTCTGTTGCCGGGGAAAAAGGGGAAATGCAGGACATGGCATTTCATGGATGGTACCCGGCCAGAAAGCCACGGCTAACTACGTGCCAGCAGCCGCGGTAATACGTAGGTGGCGAGCGTTATCCGGAATGATTGGGCGTAAAGGGTGCGCAGGCGGCTGTGCAAGTCTGAAGTAAAAGGGACCGGCTCAACCGGTTC
+
GGGGGGGGGGGGGGGGGGGGGGGGGGGGGGGGGGGGGGGGGGGGGGGGGGGGGGGGGGGGGGGGGGGGGGGGGGGGGGGGGGGGGGGGGGGGGGGGGGGGGGGGGGGBFGGGGGDFCFG>=-C,5EFGB+@C>FGFEFGGGGGGFGGGGGCFGGGGGGGGGGGGGGGGGFGGGGGGGGGGGGGGGGGGGGGGGFEGGGGGGGGGGGGGGGGEGGGDGGGGGGCGGGGGGGGGG=EEGGGGGGGGGGGGGGGGGGGGGGGGFGGGCFGFGGGGGGGFGDGGFFGGGGCDGEFG
@M03364:396:000000000-C9LGT:1:1101:24986:6052 1:N:0:10
ACTCCTACGGGAGGCAGCAGTGGGGAATATTCGTCAATGGGCGCAAGCCTGAACGAGCAATGCCGCGTGAACGAGGAAGGTCTTCGGATCGTAAAGTTCTGTTGAGAGGGAAAAAGGAACACCTGAGGACATGCTGGTGAAGTGATATTACCTTTCGAGGAAGTCACGGCTAACTACGTGCCAGCAGCCGCGGTAATACGTAGGTGGCGAGCGTTATCCGGAATGATTGGGCGTAAAGGGTGCGTAGGCGGCCTGTTAAGTCTGAAGTGAAAGGTACCGGCTCAACCGGTTC
+
GGGGGGGGGGGGGGGGGGGGGGGGGGGGGGGGGGGGGGGGGGGGGGGGGGGGGGGGGGGGGGGGGGGGGGGGGGGGGGGGGGGGGGGGGGGGGGGGGGGGGGGGGGGGGGGGGGF@8EFF<DC,,:BD:+85,:E,@BAED9ACAFFFFGFGGGGGGFGGGGGFCGGGG>CGGGGGGGGGGGGGGGGGGGGGGEGGGGGGGGGGGGGGGGGGGGGGGGGGGGGGGGGGGGGGGGEGGGGGGGGGGGGDGGGGG=>F7C?CEFGGGGGGFFFGGGGGGGGGF3CFFGGEGDBC
@M03364:396:000000000-C9LGT:1:1101:11365:6056 1:N:0:10
ACTCCTACGGGAGGCAGCAGTAGGGAATTTTCGTCAATGGGCGCAAGCCTGAACGAGCAATGCCGCGTGGGTGAAGACGGTCTTCGGATTGTAAAGCCCTGTTGCCGGGGACAAAGGACAGCCAGAGTGGAAAGCTGACTGTTTGATGGTACCCGGCCAGAAAGCCACGGCTAACTACGTGCCAGCAGCCGCGGTAATACGTAGGTGGCAAGCGTTATCCGGAATGATTGGGCGTAAAGGGTGCGCAGGCGGCTGTGCAAGTCTGAAGTAAAAGGGACCGGCTCAACCGGTTCC
+
GGGGGGGGGGGGGGGGGGGGGGGGGGGGGGGGGGGGGGGGGGGGGGGGGGGGGGGGGGGGGGGGGGGGGGGGGGGGGGGGGGGGGGGCGGGGGGGGGGGGGGGGFGGGGGGGGGGGF8F,7DF,,BBC3BE,8F<FFFFGFFFAFGGFGGGFGGGGGGGGGGGGGGGGG*BFGGGGGGGGGGGGGGGGCFEEGGGGGGGGG:<CGCGGGEFGGGGDGGGGGGEGGG?FGEGGGGEGGGGGGGGGGGGGEGEGDGGGGCFGGGCGGFGFCDGGFGEGGFEGFFCGCF5FGF57>*
@M03364:396:000000000-C9LGT:1:1101:24056:6061 1:N:0:10
ACTCCTACGGGAGGCAGCAGTGGGGAATATTGGGCAATGGGCGAAAGCCTGACCCAGCAACGCCGCGTGAGGGAAGAAGGTTTTCGGATTGTAAACCTCTGTCCTAGGTGACGAAGGAAGTAACGGTACCCAAGGAGGAAGCCCCGGCTAACTACGTGCCAGCAGCCGCGGTAATACGTAGGGGGCGAGCGTTGTCCGGATTTACTGGGCGTAAAGGGAGCGTAGGCGGATTTTTAAGTGAGATGTGAAATACTTGGGCTTAACCTGAGTGCTGCATTTCAAACTGGAAGTCT
+
GGGGGGGGGGGGGGGGGGGGGGGGGGGGGGGGGGCFGGGGGGGGGGGGGGGFFGGFFGGGGGGGGGGGEGGGGGGGGGGGG<EFGGGGGGGGGGGGGGGGGGG?FFFGGGGFFGGG7FGFC-C?+@CF+8C,+>7>D7F>=8FF7:FFCCFFABCFFFGGFGGGFFGEG1:FGGGGGF8<FCEGDDGC::?EEGEFFGEEGDCGGGGGGGGECEFFGGGC=ECGGDFEEG2??:?G8FGGGGFGG?FFC9@FGFGFDFFGFFGGCFCFG*<CFGDC>FFFFFGFFFGFGF@GC
@M03364:396:000000000-C9LGT:1:1101:9987:6068 1:N:0:10
ACTCCTACGGGAGGCAGCAGTGGGGAATATTGCACAATGGGGGCAAGCCTGATGCAGCGACGCCGCGTGCGGGATGGAGGCCTTCGGGTTGTAAACTGCTTTTGTTCAAGGGCAAGATGGGTCTACGGGCACGAGGAGTGGCGTGTACGAACAAGCAACGGGCGACTACGTGCCAACAGCCGCGGGAATAGGTCGGGTGCAAGCGTTATACGGATTTATTGGGCGTAAAGGGATCGTAGGCGGTTCGTCGAGTGTGGCGTGAAAGTGCATCGCTTAAAGGTGGATGCGCGTC
+
FGGGGGGGGGGGGGGGGGGGGGGGGGGG<FGGG,EFGGGGG,@+@F,FGDCG<EFAEF:FGGGGGE:FE,+>CFGGGGECGGGGGGEG4+@BF<FG,,EDF9,C<3D,?FFC7F++,,::,-:B,:+@3+388+3*5F,88**1**,,8*,*1,=F,,,*****14*1+**+*42,*4C2*:EEC5*/*306<,2C*2/*<0+*2A**2++0;**;+++3+<;CE:1**<C****2**;*+:5*2:*:;E*/+*+0**/1***320+2:>+1**29:*+*09C5*97<D)0/
@M03364:396:000000000-C9LGT:1:1101:17977:6075 1:N:0:10
ACTCCTACGGGAGGCAGCAGTGGGGAATATTGCACAATGGGCGCAAGCCTGATGCAGCGACGCCGCGTGCGGGATGGAGGCCTTCGGGTTGTAAACCGCTTTTGTTCAAGGGCAAGGCACGGTGGCGGATGTGTTGGGTGGATTGTGCGAATAAGCACCGGCTAACTACCTGCCAGCAGCCGCGGTAATACGTAGGGTGCAAGCGTTATCCGGATTTATTGGGCGTAAAGGGCTCGTAGGCGGTTCGTCGCGTCCGGTGTGAAAGTCCATCGCTTAACGGTGGATCCGCGCCGG
+
GGGGGGGGGGGGGGGGGGGGGGGGGGGGGGGGGGGGGGGGGGGGGGGGGGGGGFGGGGGGGGGGGGGGGDGGGGEGGGGGCGGGGGGEGFGGGGGG<=FGBF<?A<F,CFFEEGGGC7FCC7F@7CEEC7B<@<,8,>>FF*:C,7,>CF:F<=FGCFFFCF:1FGGF+,5?+=:CFGGGGGDEEC?89+CFA9CCDGGG:FGDEG>CF@@;E;E;<:EFFGGGDC8C*AC8/;EC:?FGGGGEGGGGGEEGGDGED2>*;<:?C7<>CD@9<FGC>FGD;FGG=645<@@7CC
@M03364:396:000000000-C9LGT:1:1101:7732:6117 1:N:0:10
ACTCCTACGGGAGGCAGCAGTGGGGAATATTGCACAATGGGCGCAAGCCTGATGCAGCGACGCCGCGTGCGGGATGGAGGCCTTCGGGTTGTAAACCGCTTTTGTTCAAGGGCAAGGCACGGTTTCGGCCGTGTTGAGTGGATTGTTCGAATAAGCACCGGCTAACTACGTGCCAGCAGCCGCGGTAATACGTAGGGTGCAAGCGTTATCCGGATTTATTGGGCGTAAAGGGCTCGTAGGCGGTTCGTCGCGTCCGGTGTGAAAGTCCATCGCTTAACGGTGGATCCGCGCCGG
+
GGGGGGGGGGGGGGGGGGGGGGGGGGGGGGGGGGGGGGGGGGGGGGGGGGGGGGGGGGGFGGGGGGGGGGGGGGDGGGGGGGGGGGGGGGGGGGGGGGGGGGGGGGGGGGGGGGGGGGGGGGF7:@FG33>5@3FFFF@FG:@FGCFFGF><>DFGGGGGGGGEGGGGGCFFGGGGGFGGGGGGGGGEFGGGGCFEGGGGGGGGGGGGFGGGGGEG99FGFGGGGGEGGGGGGGGGG5FGGGGEEGGEEGGGGGGE<:CEGGCFGGGGDCFDGFFDFFGG>FGG=CF>FFFGGG
@M03364:396:000000000-C9LGT:1:1101:23683:6167 1:N:0:10
ACTCCTACGGGAGGCAGCAGTGAGGAATATTGGTCAATGGGCGAGAGCCTGAACCAGCCAAGTCGCGTGAGGGAAGACGGTCCTACGGATTGTAAACCTCTTTTGTCGGGGAGTAATAGGCGGTGCGTGTCCTGCTGTGAGAGTACCCGAAGAAAAAGCATCGGCTAACTCCGTGCCAGCAGCCGCGGTAATACGGAGGATGCGAGCGTTATCCGGATTTATTGGGTTTAAAGGGTGCGCAGGCGGCGTGCCAAGTCAGCGGTCAAAGTTCCGGGCTTAACCCGGTGATGCCGT
+
GGGGGGGGGGGGGGGGGGGGGGGGGGGGGGGGGGGGGGGGGGGGGGGGGGGGGGGGGGGGGGGGGGGGGGGGGGGGGGGGGGGGGGGGGGGGGGGGGGGGGGGGGGGEGGGGGGFGFFGGF+@688FF388<CCFGFGFCFDFFFGGGGGEGCFCFGGGGGGGGGGGGG3DFGFGGGGGGGGGGGGGGG@CFGGGGGGGGGGGGDGGGGGGGGGGGGGGGGGGGGGGGGGGGFGGGGGGGGGGGGEGECGGGFGGGGGGGGCCEGFGGGGGGGGED<<CGFFGGDGDFGFFDD5
@M03364:396:000000000-C9LGT:1:1101:6647:6195 1:N:0:10
ACTCCTACGGGAGGCAGCAGTAGGGAATTTTCGTCAATGGGCGCAAGCCTGAACGAGCAATGCCGCGTGGGTGAAGACGGTCTTCGGATTGTAAAGCCCTGTTGCCGGGGACAAAGGACAGCCAGAATGGAAAGCTGACTGTTTGATGGTACCCGGCCAGAAAGCCACGGCTAACTACGTGCCAGCAGCCGCGGTAATACGTAGGTGGCAAGCGTTATCCGGAATGATTGGGCGTAAAGGGTGCGCAGGCGGCTGTGCAAGTCTGAAGTAAAAGGGACCGGCTCAACCGGTTCC
+
GGGGGGGGGGGGGGGGGGGGGGGGGGGGGGGGGGGGGGGGGGGGGGGGGGGGGGGGGGGGGGGGGGGGGGGGGGGGGGGGGGGGGGGGGGGGGGGGGGGGGGGGGGGGGGGGGGGGFFF8FFF>DFFC,:C,33DAFGGFGFFGGGGGGGGGGGGGGGGGGGGGGGGGG>EGGGGGGGGFFGGGGGGGGGGGGGGGGGGGGGGGGGGGGGGGGGGGGGGGGGGGGGECCFGFGGGGGGGGGGEDGGGGGGGGGGGGGGGGGGGGGFFF>FGFGGGGGGGGFF>DGGGFGFFDG*
@M03364:396:000000000-C9LGT:1:1101:5417:6196 1:N:0:10
ACTCCTACGGGAGGCAGCAGTAGGGAATTTTCGTCAATGGGCGCAAGCCTGAACGAGCAATGCCGCGTGAGTGAGGAAGGTCTTCGGACTGTAAAGCTCTGTTGCCGGGGAAAAAGGGGAGATGCAGGACATGGCATTTCATGGATGGTACCCGGCCAGAAAGCCACGGCTAACTACGTGCCAGCAGCCGCGGTAATACGTAGGTGGCGAGCGTTATCCGGAATGATTGGGCGTAAAGGGTGCGCAGGCGGTCTGTTAAGTCTGAAGGCAAAGGGATGAGCTCAACTCATTTAT
+
GGGGGGGGGGGGGGGGGGGGGGGGGGGGGGGGGGGGGGGGGGGGGGGGGGGGGGGGGGGGGGGGGGGGGGGGGGGGGGGGGGGGGGGGGGGGGGGGGGGGGGGGGGGGGGGGGGDGFGGFG-BA<DFG++8BBCF=EFGGGGGFFFFFGGGGGGGGGGGGFGGGGGGGGGGGGGGGGGGGGGGGGGGGGGGGGGGGGGGGGGGGGGGGGEGGGGGGGGGGGGGGGGGGGGGGGEGGGGGGGGGGGGGGGGGGGGGGGGGGGGGGCFFGDGGGGGGGGGGGFFGGGGGFFFFGGG
@M03364:396:000000000-C9LGT:1:1101:12014:6218 1:N:0:10
ACTCCTACGGGAGGCAGCAGTGGGGAATCTTGCGCAATGGGGGCAACCCTGACGCAGCGACGCCGCGTGCGGGACGAAGGCCTTCGGGTCGTAAACCGCTTTCAGCAGGGACGAGGCCGCGAGGTGACGATCCCTGCAGAAGAAGCACCGGCTAAATACGTGCCAGCAGCCGCGGTAATACGTATGGGGCGAGCGTTATCCGGATTCATTGGGCGTAAAGCGCGCGTAGGCGGCCCGTTAGGTCGGAGGTAAAAGCCCGGGGCTCAACCCCGGCGAGCCTCCGATACCGGCGGG
+
GGGGGGGGGGGGGGGGGGGGGGGGGGGGGGGGGGGGGGGGGGGGGGGGGGGGGGGGGGGGGGCEGGGG:FGGEGGGGGGGGGGFGGGGGGGGGCGGGGGGGGGFG9<DCDGEFGGGFFFFEC=**8?F<**8*8:FGDFGGGGGG,,4CFEGFEGFGGGG<CEFGDGGG6CEGGGEGGGGGGGGGGGGG5CEEEEEGEFGFGGEEGGGGFGGGGGGCEGGFG?EGG8CEGGGGGGDG:@CGCFFGGCEC5E9FCCF<C=5CCG*>6FFGGGGGGG<DC577<G3<DDFDFFGGD
@M03364:396:000000000-C9LGT:1:1101:18784:6245 1:N:0:10
ACTCCTACGGGAGGCAGCAGTGGGGAATATTGCACAATGGGCGCAAGCCTGATGCAGCGACGCCGCGTGCGGGATGGAGGCCTTCGGGTTGTAAACCGCTTTTGTTCAAGGGCAAGGCACGGTTTCGGCAGTGTTGAGTGGATTGTTCGAATAAGCACCGGCTAACTACGTGCCAGCAGCCGCGGTAATACGTAGGGTGCAAGCGTTATCCGGATTTATTGGGCGTAAAGGGCTCGTAGGCGGTTCGTCGCGTCCGGTGTGAAAGTCCATCGCTTAACGGTGGATCCGCGCCGG
+
GGGGGGGGGGGGGGGGGGGGGGGGGGGGGGGGGGGGGGGGGGGGGGGGGGGGGGGGGGGGGGGGGGGGGGGGGFGGFFGGGGGGGGGGGGGGGGGGGGGGGGGGGGG,BFGDGG7F>CFFEBD++:FGC8>,3,833>@FG,,@FFFGGGGG*DFGGGGGGGGGGGGGG*BFGGGGGGGGGGGGGGGGCCGFGCGGGGGGGGGGGGGGGFGGGGGGGGFGGDFGGG>EGGFGGGFGGEFGGGG:EGGGGGGGGGGGGGGDGFGFGFGGGG7C5=FDFFGG>>G5CF<@C5>5CD
@M03364:396:000000000-C9LGT:1:1101:19294:6271 1:N:0:10
ACTCCTACGGGAGGCAGCAGTGGGGAATATTGCACAATGGGCGCAAGCCTGATGCAGCGACGCCGCGTGCGGGATGGAGGCCTTCGGGTTGTAAACCGCTTTTGTTCAAGGGCAAGGCAAGCTTTCGGTCGCGTTGAGTGGGTTGTTCGAATAAGCACCGGCTAACTACGTGCCAGCAGCCGCGGTAATACGTAGGGTGCAAGCGTTATCCGGATTTATTGGGCGTAAAGGGCTCGTAGGCGGTTCGTCGCGTCCGGTGTGAAAGTCCATCGCTTAACGGTGGTTCCGCGCCGG
+
GGGGGGGGGGGGGGGGGGGGGGGGGGGGGGGGGGGGGGGGGGGGGGGGGGGGGGGGGGGGGGGGGGGGFGGGGGGEFGGGGGGGGGGGGGGGGGGGG7CFGGGFF,BFGGCCEDD==<8,:-BE,@FE8+@+3>*5@@>FG,>>1*@FFGCF*?FFGGGGGGGGGGGGF*3<FEGGGGGFGGGGGEEG7FFFGFFGDFGGGGGGGGECF9FEEG8CCFEGGGDGG5>8FGGGCGFCEGGGGDGEE5EGCEGGGGGGG:ECEF:?F:FGFGCDC5C7?DEC7@C**2955<>D<D
@M03364:396:000000000-C9LGT:1:1101:19722:6281 1:N:0:10
ACTCCTACGGGAGGCAGCAGTGGGGAATATTGCACAATGGGGGAAACCCTGATGCAGCGACGCCGCGTGAGTGAAGAAGTATTTCGGTATGTAAAGCTCTATCAGCAGGAAAGATAATGACGGTACCTGACTAAGAAGCACCGGCTAAATACGTGCCAGCAGCCGCGGTAATACGTATGGTGCAAGCGTTATCCGGATTTACTGGGTGTAAAGGGAGCGCAGACGGCATGGCAAGCCAGATGTGAAAGGTGGGGGCTCAACCCCCAAGCTGCATTTGGAACTGTCAAGCTAG
+
GGGGGGGGGGGGGGGGGGGGGGGGGGGGGGGGGGGGGGGGGGGGGGGGGGGGGGGGGGGGGGGGGGGGGGGGGGGGGGGGEGGGGGGGGGGGGGGGGGGGGGGGGGGGGGGGGGGGGGGGGFFB+BFF5:8:58FFGGGFGGGGGGDGGGFGGGGGGGGGGGGGGGGGG*>FGGGGGGGGGGGGGGGGFGEGGGGGGGGGGGGGGGGGGGGGGGGGGGGGGGGGGGGGGGGGGGGGGGGGG7CFGGGGGGGGGGGGDFGFGGGGGDGGGGGC<EFGGGGGFFGGGGGFFFFG
@M03364:396:000000000-C9LGT:1:1101:9752:6327 1:N:0:10
ACTCCTACGGGAGGCAGCAGCTAAGAATATTCCGCAATGGGGGGAACCCTGACGGAGCGACGCCGCGTGGACGACGAAGGCCGGAAGGTTGTAAAGTCCTTTTATGGCAGAGGAATAAGCGCGCGAGTGGAAAGCCCGCGCGGTGACTGTAGGCCATGAATAAGCACCGGCTAATTACGTGCCAGCAGCCGCGGTAACACGTAAGGTGCGAGCGTTGTTCGGAATCATTGGGCGTAAAGGGCTCGTAGGCGGTTCGTCGCGTCCGGTGTGAAAGTCCATCGCTTAACGGTGGAT
+
GGGGGGGGGGGGGGGGGGGGGGGFFGGGGGGGGGGGGGGGGGGGGGGGGGGGGGGGGGGGGGGGGGGGGEGGGGGGGGGGGGGGGEGGGGGGGGGGGGGGGGG9FEF<FGFGGFFGFGGGD:C*<CCE2*3,,1:8*:>:8EEGGCC@FFGF<EGGGGGGGGGGGDGGG*:CGGGGGGGGGGGGGGGGGCGGGEGGGGGGGGGFGGGGGGCGGGGGGGGGGGD=EFCCCFF=FEEGGGGGGGGGE=CECGGGGGEGGGDGG/)>EDCCD*CGFGFFDGFFEFCFGGFB<5>D3*
@M03364:396:000000000-C9LGT:1:1101:13946:6410 1:N:0:10
ACTCCTACGGGAGGCAGCAGTGAGGAATATTGGTCAATGGGCGAGAGCCTGAACCAGCCAAGTCGCGTGAGGGATGACGGCCCTACGGGTTGTAAACCTCTTTTATAAGGGAATAAAGGACATCACGTGTGGTGTTTTGCATGTACCTTATGAATAAGCATCGGCTAACTCCGTGCCAGCAGCCGCGGTAATACGGAGGATGCGAGCGTTATCCGGATTCATTGGGTTTAAAGGGTGCGTAGGTTGCCGATTAAGTCAGCGGTGAAAGTCAGTGGCTCAACCATTGAACTGCCG
+
GGGGGGGGGGGGGGGGGGGGGGGGGGGGGGGGGGGGGGGGGGGGGGGGGGGGGGGGGGGGGGGGGGGGGGGGGGGGGGGGGGGGGGGGGGGGFGGGGGGGGGGGGGGGFGGGGGFGGGGFG-B,5CFFB3AB,3FGDFFGGFFF@FCFFGGD9FFFGGFGGGGGGGGGG>EGGFGGGFGGGGGGGGGGG7CFFFGGGGGGGGGGGGGGGGGGGGGGGGGGGGGGGE2:CG7CGGGGGGGGGGGGGGGGG5EEEGGGG?<CEEC5:4<CFGGGGGGGDGGGFFDFCCCFGFFFC5
@M03364:396:000000000-C9LGT:1:1101:12585:6428 1:N:0:10
ACTCCTACGGGAGGCAGCAGTGGGGAATATTGCACAATGGGCGCAAGCCTGATGCAGCGACGCCGCGTGCGGGATGGAGGCCTTCGGGTTGTAAACCGCTTTTGTTCAAGGGCAAGGCGGGTCTACGGGCCCGTTGAGTGGATTGTTCGAATAAGCACCGGCTAACTACGTGCCAGCAGCCGCGGTAATACGTAGGGTGCAAGCGTTATCCGGATTTATTGGGCGTAAAGGGCTCGTAGGCGGTTCGTCGCGTCCGGTGTGAAAGTCCATCGCTTAACGGTGGATCCGCGCCGG
+
GGGGGGGGGGGGGGGGGGGGGGGGGGGGGGGGGGGGGGGGGGGGGGGGGGGGGGGGGGGGGGGGGGGGGGGGGGGGGGGGGGGGGGGGGGGGGGGGGGGGGGGAGGG9FGGGGGGGGGGEF*@8,8DE<*CCCF@FGGFFGCFCF<CFEFGE*CFGGGGGGGGGGGGGGGGGGGGGGGGGGGGGGGGDF?FFC:EGGGGGGGGGGGGGGGGGGGGDGGGGGGGGGG5EFGGGGGGGGGGGCGGEGGGGGGGGGEEGGCECECCGGGFFGGFGGGGGFGED7@EGFGGFFEFGGG
@M03364:396:000000000-C9LGT:1:1101:18620:6432 1:N:0:10
ACTCCTACGGGAGGCAGCAGTGGGGAATATTGCACAATGGGCGCAAGCCTGATGCAGCGACGCCGCGTGCGGGATGGAGGCCTTCGGGTTGTAAACCGCTTTTGTTCAAGGGCAAGGCGGGTCTTCGGGCCCGTTGAGTGGATTGTTCGAATAAGCACCGGCTAACTACGTGCCAGCAGCCGCGGTAATACGTAGGGTGCAAGCGTTATCCGGATTTATTGGGCGTAAAGGGCTCGTAGGCGGTTCGTCGCGTCCGGTGTGAAAGTCCATCGCTTAACGGTGGATCCGCGCCGG
+
GGGGGGGGGGGGGGGGGGGGGGGGGGGGGGGGGGGGGGGGGGGGGGGGGGGGGGGGGGGGGGGGGGGGGGGGGGGGGGGGGGGGGGGGGGGGGGGGGGGGGGGGGGGGGGGGGGFGEGGFGFFD>@FG11>>:1CFGFFGG9FGGGGGGGFG:FGGFGGGDGGGGGGGG<EGGGGGGGGGGGGGGGDGGGGGFCFGGGGGGGGGGGGGGFGGGGGGGGGGGGGGGGGGGGGGGGGGEGGGGGGEGEGGGGGGGGGGG?EEGCGDGFGGGGGGGGGDGGGGFFGGGGGFGFFGGG
@M03364:396:000000000-C9LGT:1:1101:8669:6459 1:N:0:10
ACTCCTACGGGAGGCAGCAGTGGGGGATATTGCACAATGGGGGAAACCCTGATGCAGCGACGCCGCGTGAGTGAAGAAGTATTTCGGTATGTAAAGCTCTATCAGCAGGAAAGATAATGACGGTACCTGACTCAGAAGCACCGGCTAAATACGTGCCAGCAGCCGCGGTAATACGTATGGTGCAAGCGTTATCCGGATTTACTGGGTGTAAAGGGAGCGCAGACGGCATGGCAAGCCAGATGTGAAAGGTGGGGGCTCAACCCCCAAGCTGCATTTGGAACTGTCAAGCTAG
+
FGGGGGGGGGGGGGGGGGGGGGGGGGGGF9FGFGGGGGGGGGGGGGGGGGGFGGGGGGGGGGGGGGGGGEGGFFGGGGGFFFEFGGGGGGGGGGGGGGGGGGGFGGGGGGFFFGCD,<D?A>FFFCCD,38:,:<9>FFGEDFCEEEFFFGF:DF@FEFCFGGGGGGGG*=FGFGGGGGGGGGCCFFGGCFE,CEGGDGGGGFGGG8FBF9EFFGGC8CEG>EFCDEDEE6FCFGG*2CGFCCF99+<:9<C**:57CFFCCDDC35DGGGGD7?C:CCCFFGGG7*976*9
@M03364:396:000000000-C9LGT:1:1101:16893:6473 1:N:0:10
ACTCCTACGGGAGGCAGCAGTGGGGAATATTGGGCAATGGGCGCAAGCCTGACCCAGCAACGCCGCGTGAAGGAAGAAGGTTTTCGGATTGTAAACTTCTGTCCTAAGTGACGAAGGAAGTGACGGTAACTTAGGAGGAAGCCCCGGCTAACTACGTGCCAGCAGCCGCCGTAATACGTAGGGGGCGAGCGTTGTCCGGAATGACTGGGCGTAAAGGGCGTGTAGGCGGCTTTTTAAGTCTGAAGTGAAAGTCCTGCTTTCAAGGTGGGAATTGCTTTGGAGACTGGAAGGCTT
+
GGGGGGGGGGGGGGGGGGGGGGGGGGGGGGGGG@FGGGGGGGGGGGGGGGGGFGGGGGGGEFGGGGGGGEGGGGGGGGGGFEFGGGGFGGGGGGGGFEGGGGGGG9FF<FGFFFGGGGGGG-EDFGGG8:CBF9F<@BF<>FGF=>FEGGGG<EFEFGGGGGFEGGGGG*>FGEFFGGGFFDGGEEGCF5CEC8C+<EGEDFECGGFC5FE?CCGGGGGG5CEGF7FEEGGC<CFGGG<EFC9CEFG79+<CFGGGFFCEC+CFGGGGGGGGGGGF7FFG??07>FC)9;DFC*
@M03364:396:000000000-C9LGT:1:1101:26602:6514 1:N:0:10
ACTCCTACGGGAGGCAGCAGTGGGGGATATTGCACAATGGGGGAAACCCTGATGCAGCGACGCCGCGTGAGTGAAGAAGTATTTCGGTATGTAAAGCTCTATCAGCAGGAAAGATAATGCCGGTACCTGCCTAAGAAGCACCGGCTCAATACGTGCCAGCAGCCGCGGTGATACGTATGGTGCAAGCGTTATCCGGATTTACTGGGTGTAAAGGGTGCGTAGGCTGTAAGTCAAGTCAGCGGTGAAAAGTCGGGGCTAAACCTTGAGGGTGCCGTTGCAACTGACCTACTGGC
+
GGGGGGGGGGGGGGGGGGGGGGGGGEGGGGGGGGGGGGGGGGGGEGGGGGGGGEGGGG@FGGGGGGGGGGCEGGGGGGGGGGFGGGG=,FFFGGGGGGGFGGG,C,C,?+E<FF?,<58,,8@38>FD:388,B<3CB<FFFCEF:+3,7FC*85CC,3FG:F7FGGG141@@@F<:FFDGGGF9+<FF*CCGGDGE<*<FEFGGGGGGFFEGCCCEEEGEG566;:<CFE+3+<<<7CC*?EE*9+<6+2:CECEGG6<<*2<CD6C37:CCE59<*3?F47*67:?GFF<*
@M03364:396:000000000-C9LGT:1:1101:27978:6518 1:N:0:10
ACTCTACGGGAGGCAGCAGTGAGGAATATTGGTCAATGGACGCAAGTCTGAACCAGCCATGCCGCGTGCAGGATGACGGCTCTATGAGTTGTAAACTGCTTTTGTACGAGGGTAAACCCTGCTACGAGTATCAAGCTGACAGTATCGTACGAATAAGGATCGGCTAACTCCGTGCCAGCAGCCGCGGTAATACGGAGGATTCAAGCGTTATCCGGATTTATTGGGCGTAAAGGGCTCGTAGGCGGTTCGTCGCGTCCGGTGTGAAAGTCCATCGCTTAACGGTGGATCCGCGCC
+
GGGGGGGGGGGDGGEGGGGGGGGGGFFGGGGFGDGGGGFGGGGGGGGGGGGGGFGGGGGFGGGCGGGGGFGA@CEFGCFGGGGGGGFFGFGFGGGGGGGGFGGGGECGCEGECF<,<=F,,9B,,8BF+,7,55CFEGG,<,EFADCF<FCC,BFC><FFC:CGFFFEFFGGFFF3@<FFFG:FGEGG*>C;<*CFGGCGGDGFDCEFEG7FFFGGGGGGGCCGFGC**;>CGC/8CEEGFGGG*:?:*;CEE=CCDED>88>:FGGGF7CGFEGGGG+:53*9>D=6C>>39/
@M03364:396:000000000-C9LGT:1:1101:14442:6521 1:N:0:10
ACTCCTACGGGAGGCAGCAGTGGGGAATATTGCACAATGGGCGCAAGCCTGATGCAGCGACGCCGCGTGCGGGATGGAGGCCTTCGGGTTGTAAACCGCTTTTGTTCAAGGGCAAGGCACGGTTTCGGCCGTGTTGAGTGGATTGTTCGAATAAGCACCGGCTAACTACGTGCCAGCAGCCGCGGTAATACGTAGGGTGCAAGCGTTATCCGGATTTATTGGGCGTAAAGGGCTCGTAGGCGGTTCGTCGCGTCCGGTGTGAAAGTCCATCGCTTAACGGTGGATCCGCGCCGG
+
GGGGGGGGGGGGGGGGGGGGGGGGGGGGGGGGGGGGGGGGGGGGGGGGGGGGGGGGGGGGGGGGGGGGGGGGGGGGGGGGGGGGGGGGGGGGGGGGGGGGGGGGGGGEGGFGGGDGDGFGG7DCCFFE7@@533D>FFFGGFGFGGGGGGCF>FGGGGGGGGGGGGGGGCFGGGGGGGGGGGGGGGGGG?CFEEFGGGGGGGGGGGGGGGGGGGGCFGFGGGGGGG:CFGGGGGGGGGGGGGG7EGGEEEGGGGGGGGDGGCFGGFGG7CFGDFGGFGGG@FDGFFFFGEBGGC
@M03364:396:000000000-C9LGT:1:1101:9976:6544 1:N:0:10
ACTCCTACGGGAGGCAGCAGTGGGGAATATTGCACAATGGGGGAAACACTGATGCAGCAACGCCGCGTGAGTGATGACGGCCTTCGGGTTGTAAAGCTCTGTCTTCAGGGACGATAATGACGGTACCTGAGGAGGAAGCCACGGCTAACTACGTGCCAGCAGCCGCGGTAATACGTAGGTGGCGAGCGTTGTCCGGATTTACTGGGCGTAAAGGGAGCGTAGGTGGATATTTAAGTGGGATGTGAAATACCCGGGCTTAACCTGGGTGCTGCATTCCAAACTGGATATCTAG
+
GGGGGGGGGGGGGGGGGGGGGGGGGGGGGGGGGGGGGFGGGGGGGGGGGGGGGGGGGGGGGGGGGGGGGGGGGGGGGGGGGGGGGGGGGGGGGGGGGGGGGGGGGGGGGGGGGFFGFGGFGGF>:CFG?:@>,BF7<FGGGGGGGGEFGGGGGGGGGGGGGGGGGGGGG*=FGGGFFGGGGGGGGGGGGGGGGGGGGGGGGGGGGGGGGEGGGGGGGGGGDGGGGG@EGFGGGGGGGGGGGGGGGGGGFFGGGGGGGFGGGGGGGGGGGGGGGGGGGGGGFFGGF*78CF?F
@M03364:396:000000000-C9LGT:1:1101:5812:6552 1:N:0:10
ACTCCTACGGGAGGCAGCAGTAGGGAATCTTTCACAATGGGCGAAAGCCTGATGGAGCAACGCCGCGTGCAGGATGAAGGCCTTCGGGTTGTAAACTGCTTTTATAAGCGAGAAATATGATGGTAACTTATGAATAAGGATCGGCTAACTACGTGCCAGCAGCCGCGGTCATACGTAGGATCCGAGCATTATCCGGAATGATTGGGCGTAAAGGGTGCGTAGGCGGCCTGTTAAGTCTGAAGTGAAAGGTACCGGCTCAACCGGTACAGGCTTTGGAAACTGGCAGGCTAGAGG
+
GGGGGGGGGGGGGGGGGGGGGGGGGGGGGGGGGGGGGGGGGGGGGGGGGGGGGGGGGGGGGGGGGGGGGGGGGGGGGGGGGGGGGGGGGGGGGGGGGGGGGGGGGCGGGGGGGGFGDFFGF9EC,CFGC,C,<?F?DFGFGGGGGGGGGGGGGGGGGGGGGGGGGGGGGGGGGGGGGGGGGGGGGGGGGGGGGGGGGGGGGFGGGGGGGGGGGGGGGGGGGGGGGGGGGGGGGGGGGGGGGGGGGGGGFGGGGGGGGGGGGGGGGGGGGGGFGGGGGGFGFFGGG5>@FFF=CF
@M03364:396:000000000-C9LGT:1:1101:11563:6556 1:N:0:10
ACTCCTACGGGAGGCAGCAGTGGGGAATATTGCACAATGGGCGCAAGCCTGATGCAGCGACGCCGCGTGCGGGATGGAGGCCTTCGGGTTGTAAACCGCTTTTGTTCAAGGGCAAGGCACGGTTTCGGACGTGTTGAGTGGATTGTTCGAATAAGCACCGGCTAACTACGTGCCAGCAGCCGCGGTAATACGTAGGGTGCAAGCGTTATCCGGATTTATTGGGCGTAAAGGGCTCGTAGGCGGTTCGTCGCGTCCGGTGTGAAAGTCCATCGCTTAACGGTGGATCCGCGCCGG
+
GGGGGGGGGGGGGGGGGGGGGGGGGGGGGGGGGGGGGGGGGGGGGGGGGGGGGGGGGGGGGGGGGGGGGGGGGGGGGGGGGGGGGGGGGGGGGGGGGGGGGGGGGGGCGGGGGGGGCGGGEFGG<FGF++583>8,;FFFGFGCFGGGGGGGDFGGGGGGGGGGGGFGF*=BDGGFGGGGGGGGGGEGGGGGGEFGGGGDDGGGGGGGGGGGGDG5F?FGGGGGGGGGFGGEDGGGGGGGGGEGGGDGGGGGGCEGGEGGE?FFGGGG7CFGDDG<GFGD:>GFFGGFGFFGDD
@M03364:396:000000000-C9LGT:1:1101:13812:6560 1:N:0:10
ACTCCTACGGGAGGCAGCAGTGGGGGATATTGCACAATGGGGGAAACCCTGATGCAGCGACGCCGCGTGAGTGATGACGGCCTTCGGGTTGTAAAGCTCTGTCTTCAGGGACGATAATGACGGTACCTAAGGAGGAAGCCACGGCTAACTACGTGCCAGCAGCCGCGGTAATACGTAGGTGGCGAGCGTTGTCCGGATTTACTGGGCGTAAAGGGAGCGTAGGCGGATTTTTAAGTGAGATGTGAAATACTCGGGCTTAACCTGAGTGCTGCATTTCAAACTGGAAGTCTAG
+
GGGGGGGGGGGGGGGGGGGGGGGGGGGGGGGGGGGGGGGGGGGGGGGGGGGGGGGGGGGGGGGGGGGGGGGGGGGGGGGGGGGGGGGGGGGGGGGGGGGGGGGGGGGGGGGGGGFG:FFBFB@C+BFF,,8,,:C+@FGGGGGGGG+DFGFG@FGGGGGGGGGGGGGGG*=FGGGGGGGGGGGGGGGGGGGGGGGGGGGGGGGGGGGGCCECGGGGGGGG8EGGGG:EEGGGGGGGGGGFGGGGFGGGGGGGGGGGGGGGGGGGGGGGGGGGGGGGGGGGFFGGGGGFGFFG
@M03364:396:000000000-C9LGT:1:1101:12443:6572 1:N:0:10
ACTCCTACGGGAGGCAGCAGTGGGGAATATTGCACAATGGGGGAAACCCTGATGCAGCAACGCCGCGTGAGTGATGACGGCCTTCGGGTTGTAAAGCTCTGTCTTCAGGGACGATAATGACGGTACCTGCGGAGGAAGCCACGGCTAACTACGTGCCAGCAGCCGCGGTAATACGTAGGTGGCGAGCGTTGTCCGGATTTACTGGGCGTAAAGGGAGCGTAGGCGGATTTTTAAGTGAGATGTGAAATACTCGGGCTTAACCTGAGTGCTGCATTTCAAACTGGAAGTCTAG
+
GGGGGGGGGGGGGGGGGGGGGGGGGGGGGGGGGGGGGGGGGGGGGGGGGGGGGGGGGGGGGGGGGGGGGGGGGGGGGGGGGGGGGGGGGGGGGGGGGGGGGGGGGGGGGGGGGGGGFFFFG>CFAFFF,,888@F:DFCFGGGGGGDFGGGGGGGGGGGGGGGGGGGGG1:FFGGGGGGGGGGGGGGGGGGGGGGGGGGGGGGGGGGGGGGGGGGGGGGEGGGGGG:CGGGGGGGGGGGGGFFGFGGGFDGGGGGGGGGGGGGGGGGGGGFGGGGGGGGGFFGGGGGFGFFG
@M03364:396:000000000-C9LGT:1:1101:10934:6581 1:N:0:10
ACTCCTACGGGAGGCAGCAGTGGGGAATATTGCACAATGGGCGCAAGCCTGATGCAGCGACGCCGCGTGCGGGATGGAGGCCTTCGGGTTGTAAACCGCTTTTGTTCAAGGGCAAGGCACGGTTTCGGCCGTGTTGAGTGGATTGTTCGAATAAGCACCGGCTAACTACGTGCCAGCAGCCGCGGTAATACGTAGGGTGCAAGCGTTATCCGGATTTATTGGGCGTAAAGGGCTCGTAGGCGGTTCGTCGCGTCCGGTGTGAAAGTCCATCGCTTAACGGTGGATCCGCGCCGG
+
GGGGGGGGGGGGGGGGGGGGGGGGGGGGGGGGGGGGGGGGGGGGGGGGGGGGGGGGGGGGGGGGGGGGGGGGGGGGGGGGGGGGGGGGGGGGGGGGGGGGGGGGGGGFGGGGGGGGB<FC:FF@CFGG:+@*5@F@FFEFGFDFE<CFGGGG>FGGGGGGGGGGGGGGG<FGGGGGGGGGGGGGGGGGGGGFFCFEGGGGGGGGGGGGGGGGGDGGGFGGGGGGGG?CCGGGGGGGGGGGGGGGGGGEGGGGGEGGGEGEGCC9FGGGFGGGGGGDGFGGDFGGGGGFGFDGGG
@M03364:396:000000000-C9LGT:1:1101:14355:6590 1:N:0:10
ACTCCTACGGGAGGCAGCAGTGGGGAATCTTGCGCAATGGGGGCAACCCTGACGCAGCGACGCCGCGTGCGGGACGAAGGCCTTCGGGTCGTAAACCGCTTTCAGCAGGGACGAGGCCGCGAGGTGACGGTACCTGCAGAAGAAGCCCCGGCTAAATACGTGCCAGCAGCCGCGGTAATACGTATGGGGCGAGCGTTATCCGGATTCATTGGGCGTAAAGGGCTCGTAGGCGGTTCGTCGCGTCCGGTATGAAAGTCCATCGCTTAACGGTGGATCCGCGCCGGGTACGGGCGG
+
GGGGGGGGGGGGGGGGGGGGGGGGGGGGGGGGGGGGGGGGGGGGGGGGGGGGGGGGGGGGGGGGGGGGGGGGGGGGGGGGGGGGGGGGGGGGGGGGGGGGGGGGGGGGGGGGGGDGGGFEG*=<<FFG+*48=FGCFGGGGGFFGGGFGEGGEGGGGGGGGGGGGGGGGCGGGGGGGGGGGGGFGGGGGGGGGGGGGGGGGGGGGGGGGFGGGGGDGGGGGGGGGGGDGGGGGGGGGGDGEGGGGGGC*CFFCCGFGGGGCEGGFGGGGGEGGGCGGGGGFFGGGCC@G@DDGG
@M03364:396:000000000-C9LGT:1:1101:16813:6609 1:N:0:10
ACTCCTACGGGAGGCAGCAGTAGGGAATTTTCGTCAATGGGCGCAAGCCTGAACGAGCAATGCCGCGTGGGTGAAGACGGTCTTCGGATTGTAAAGCCCTGTTGCCGGGGACAAAGGACAGCCAGAGTGGAAAGCTGACTGTTTGATGGTACCCGGCCAGAAAGCCACGGCTAACTACGTGCCAGCAGCCGCGGTAATACGTAGGTGGCAAGCGTTATCCGGAATGATTGGGCGTAAAGGGTGCGCAGGCGGCTGTGCAAGTCTGAAGTAAAAGGGACCGGCTCAACCGGTTC
+
GGGGGGGGGGGGGGGGGGGGGGGGGGGGGGGGGGGGGGGGGGGGGGGGGGGGGGGGGGGGGGGGGGGGGGGGGGGGGGGGGGGGGGGGGGGGGGGGGGGGGGGGGGGEGGGGGGFGD<FFFDF,:=DFC+C,:FFFFCGGGCGGFCFGGGFGFGGGGGGGGGGGGGGGG*BCFGGGGGGGGGGGGGGGGGGGGGFGGGGGGGFGGGGGGGGGGGGGGGGGGGGGGGFGGGGGGGGGGGGGGGGGGGGGGGGGGGGGGGGGGGGGGGGFGGGGGGGGGGGGFFGGGGGFGF>GG
@M03364:396:000000000-C9LGT:1:1101:9357:6627 1:N:0:10
ACTCCTACGGGAGGCAGCAGTGGGGAATATTGCACAATGGGGGAAACCCTGATGCAGCAACGCCGCGTGAAGGAAGACGGTCTTCGGATTGTAAACTTTTGTTCTTGGTGAAGAAAAATGACGGTAGCCGAGGAGGAAGCCACGGCTAACTACGTGCCAGCAGCCGCGGTAATACGTAGGGGGCTAGCGTTATCCGGAATTACTGGGCGTAAAGGGTGCGTAGGTGGTTTCTTAAGTCAGAGGTGAAAGGCTACGGCTCAACCGTAGTAAGCCTTTGAAACTGGGAAACTTG
+
GGGGGGGGGGGGGGGGGGGGGGGGGGGGGGGGGGGGGGGGGGGGGGGGGGGGGGGGGGGGGGGGGGGGGGGGGGGGGGGGGGGGGGGGGGGGGGGGGGGGGGGFGGG@EFGGFGFF<EEFFGG+>FGF<+@+@FCGGGGGFGGGGGFGGGGGGGGGGGGGGGGGGGGGGFGGGGGGFGFECGGGGGGGGGGGGGGGGGGGGGGGGGGGG:EGGGGGGGGGGGGGGGGGGGGGGGGGGGGGGGGGGGGGGGGGGGGGGGGGGGGG>FEGGGGGGGGGGGGGFFGGGG<@DFFG
@M03364:396:000000000-C9LGT:1:1101:8205:6633 1:N:0:10
ACTCCTACGGGAGGCAGCAGTAGGGAATTTTCGTCAATGGGCGCAAGCCTGAACGAGCAATGCCGCGTGGGTGAAGACGGTCTTCGGATTGTAAAGCCCTGTTGCCGGGGACAAAGGACAGCCCGAGTGTACAGCTGACTGTTTGATGGTACCCGGCCAGAAAGCCACGGCTAACTACGTGCCAGCAGCCGCGGTAATACGTAGGTGGCAAGCGTTATCCGGAATGATTGGGCGTAAAGGGTGCGCAGGCGGCTGTGCAAGTCTGAAGTAAAAGGGACCGGCTCAACCGGTTC
+
GGGGGGGGGGGGGGGGGGGGG-CFGGGGGGGGGGGGGGGGGGGGGGGGGGGGGGGGGGGGGGGGGGGGGGGGGGGGGGGGGGGGGGGEGGGGGGGGGGGGAFGFGGFFGGGGGGGF>FGCFCG++@CFB,9,,<:DFGGAFDGFGAFEFGFGFFGFGEGGGFGGGGGGG<CGGFGGGGGGGGGFGGGGGGGGGFGEGGGGGGGGGGGGGGGGGGGGGGGGGGGGFF9FFGGGFG*?GFGFDFGGGGGGGGGCCEGGCFFGGGG7<DFF7:FGGCCDGC5DBE:CDGGFGFF><
@M03364:396:000000000-C9LGT:1:1101:4516:6637 1:N:0:10
ACTCCTACGGGAGGCAGCAGTGGGGAATATTGCACAATGGGCGCAAGCCTGATGCAGCGACGCCGCGTGCGGGATGGAGGCCTTCGGGTTGTAAACCGCTTTTGTTCAAGGGCAAGGCATGGTTTCGGCCGTGTTGAGTGGATTGTTCGAATAAGCACCGGCTAACTACGTGCCAGCAGCCGCGGTAATACGTAGGGGGCGAGCGTTATCCGGATTCATTGGGCGTAAAGGGCTCGTAGGCGGTTCGTCGCGTCCGGTGTGAAAGTCCATCGCTTAACGGTGGATCCGCGCCGG
+
-FGGGGGGGGGGGGGGGGGGGGGGGGGGGGGGGGGGGGGGGGGGGGGGGGGGGGGGGGGGGGGGGGGGGGGGGDGGGGGGGGGGGGGGGGGGGGGGGGGGGGGGGGGGGGGGGGGGEGGGG@FC,@FG83@5@@FFGGGGGGGFGFGGGGFGFFGGGGGGGGGGGGGGGCGGGGGGGGGGGGGGGEGGGGGGGGGGGGGGGGGGGGGGGGGGGEGGGGGGGGGGGGDGGGFGGGGGC=EGGGGCGGGGGGGGGGGGGC=EGA>CFF?FFGGGGCFDFGEG53CCC4C@FEEGGG
@M03364:396:000000000-C9LGT:1:1101:7902:6657 1:N:0:10
ACTCCTACGGGAGGCAGCAGTGGGGAATATTGCACAATGGGCGCAAGCCTGATGCAGCGACGCCGCGTGCGGGATGGAGGCCTTCGGGTTGTAAACCGCTTTTGTTCAAGGGCAAGGCACGGTTTCGGCCGTGAGGAGTGGATTGTTCGAATGAGCACCGGCTAACTACGTGCCAGCAGCCGCGGTAATACGTAGGGTGCGAGCGTTAATCGGAATTACTGGGCGTAAAGGGTGCGCAGGCGGTTGAGTAAGACAGACGTCAAATCCCCGAGCTTAACTCGGGAATGGCATATG
+
GGGGGGGGGGGGGGGGGGGGGGGGGGGGGGGGFGGGGGGGGGGGGGGGGGGGGEGGGG@F:FGGGGGGGGGGGGGGFGGGGGGGGGGGGGGGGGGGGEGGGGFFBFD,ADDFEGF73><FF:@@+@>+385*>**,7C@<F9>C7DFFEFFE,>BFCCCCC7:*7CACC8<<7FCFFFGGGGGGCCC*CEFGG,AEAFC>E>CECCC*13A8A*188+0<<CGGG:*//AC*;;>>E5CGGGD:?CFFC+0<7??:**/:*;/<+7CFDDC)<EG77F7*.<57>7C?FFFF:C
@M03364:396:000000000-C9LGT:1:1101:15714:6675 1:N:0:10
ACTCCTACGGGAGGCAGCAGTGGGGAATATTGCACAATGGGCGCAAGCCTGATGCAGCGACGCCGCGTGCGGGATGGAGGCCTTCGGGTTGTAAACCGCTTTTGTTCAAGGGCAAGGCACGGTGTCGGACGAGTTGAGTGGATTGTTCGAATAAGCACCGGCTAACTACGTGCCAGCAGCCGCGGTAATACGTAGGGTGCAAGCGTTATCCGGATTTATTGGGCGTAAAGGGCTCGTAGGCGGTTCGGCGCGTCCGGTGTGAAAGTCCATCGCTTAACGGTGGATCCGCGCCGG
+
GGGGGGGGGGGGGGGGGGGGGGGGGGGGGGGGGGGGGGGGGGGGGGGGGGGGGGGGGGGGGGGGGGGGGGGGGGGGGGGGGGGGGGGGGGGGGGGGGGGGGGFCFFF9DDGGGFGFFFEGGDG+3@CC++3**83,@DFGG9:DF9DCFCFF*8CFGGGGGGGGAFGEB<CGGGGGGFGGGGGGGGEGGCG@A<CGGGGGFGGGEGGGGGGGCEGGGGGGGGCFGGCGGGGGDCEEGGGGGC=:EG5*:CEEG*:ED8EGGF*<<?7>FGGGCFGDCC7CEFGGDFF4/75D<C
@M03364:396:000000000-C9LGT:1:1101:25245:6692 1:N:0:10
ACTCCTACGGGAGGCAGCAGTAGGGAATTTTCGTCAATGGGCGCAAGCCTGAACGAGCAATGCCGCGTGAACGAGGAAGGTCTTCGGATCGTAAAGTTCTGTTGAGAGGGAAAAAGGAACACCAGAGGACATGCTGGTGAAGTGATATTACCTTTCGAGGAAGTCACGGCTAACTACGTGCCAGCAGCCGCGGTAATACGTAGGTGGCGAGCGTTATCCGGAATGATTGGGCGTAAAGGGTGCGTAGGCGGCCTGTTAGGTCGGAGGTAAAAGCCCGGGGCTCAACCCCGGCG
+
GGGGGGGGGGGGGGGGGGGGGGGGGGGGGGGGGGGGGGGGGGGGGGGGGGGGGGGGGGGGGGGGGGGGGGGGGGGGGGGGGGGGGGGGGGGGGGGGGGGGGGGGGGGGGGGGGGEGDGGGGGG+:AFG,+8:BFGFFFGAFGGFEGGFGGGGGGGGGGGGGGGGGGGGGGGGGGGGGGGGGGGGGGGGGGGGGGGGGGGGGGGGGGGGGGGGGGGGGGGGGGGGGGGGGGGGGGGG*CFGGGGGGGGGGGGGGGFFFEFGFGGGGDGGGGGFGGGGGGGGFFGGGGGFGFFGD
@M03364:396:000000000-C9LGT:1:1101:26539:6705 1:N:0:10
ACTCCTACGGGAGGCAGCAGTGGGGAATCTTGCGCAATGGGGGCAACCCTGACGCAGCGACGCCGCGTGCGGGACGAAGGCCTTCGGGTCGTAAACCGCTTTCAGCAGGGACGAGGCCGCTCCGGTGACGGTACCTGCAGAAGAAGCCCCGGCTAAATACGTGCCAGCAGCCGCGGTAATACGTATGGGGCGAGCGTTATCCGGATTCATTGGGCGTAAAGCGCGCGTAGGCGGCCCGTTAGGTCGGAGGTAAAAGCCCGGGGCTCAACCCCGGCGAGCCTCCGATACCGGCGG
+
GGGGGGGGGGGGGGGGGGGGGGGGGGGGGGGGGGGGGGGGGGGGGGGGGGGGGGGGGGGGGGGGGGGGGGGGGGGGGEGGGGGGGGGGGGGGGGGGGGGGGGGGGGGGGGGGGGGGEGGG7*>*14FF,848*=??FGGG?FGFC::FGGGGGGGGGGGGGGGGGGGGGAFGGGGGGGGGFGGCGGGGCGGGGEGGGDEGGGGGGGGGGGGGGGGGGDEGGGGGGGGGCEGGGGGGGGGGGGGGGGGGGGGGGGFFGGGGG=DEEGGGGGGGG5EGGGGGFFGGGGGFGDDGGG
@M03364:396:000000000-C9LGT:1:1101:14605:6717 1:N:0:10
ACTCCTACGGGAGGCAGCAGTGGGGAATATTGCACAATGGGCGAAAGCCTGATGCAGCAACGCCGCGTGAGCGATGAAGGCCTTCGGGTCGTAAAGCTCTGTCCTCAAGGAAGATAATGACGGTACTTAAGGTGGAAGCCCCGGCTCACTACGTGCCAGCAGCCGCGGTCATACGTAGGGGGCTAGCGTTATCCGGATTTACTGGGTGTAAAGGGAGCGCAGACGGCATGGCAAGCCAGATGTGAAAGGTGGGGGCTCAATCCCCAAGCTGCATTTGGAACTGTCAAGCTAG
+
FGGGGGGGGGGGEEGGGEGGFGGGGEGG@FGFGGGGGGGFGFGEGGGGFGGGGGGFGFGGGGGGECGGD7CCFGGDFFGGG8FGFFGGFGGGGGGGGG?FGGFEFFGBFGGFFGGFAED,?>@F+8EF,,C,,83=,BBBC=:B<>3EFFFECFCFGGFCFFFBF@CGG*=CFGFG9<**<@FGGG7FFG@CFGDGE<CFCFEGGFCC>CFFFCCGGGEGEEECCECCEGC5CGGCEGGGGGGG?9<C5<6:8CEGGFGG+:C6FG54DGCC6<EC>FGG?:EFG*:=648D
@M03364:396:000000000-C9LGT:1:1101:19799:6728 1:N:0:10
ACTCCTACGGGAGGCAGCAGTGGGGAATATTGCACAATGGGCGCAAGCCTGATGCAGCGACGCCGCGTGCGGGATGGAGGCCTTCGGGTTGTAAACCGCTTTTGTTCAAGGGCAAGGCGGGTCTTCGGGCCCGTTGAGTGGATTGTTCGAATAAGCACCGGCTAACTACGTGCCAGCAGCCGCGGTAATACGTAGGGGGCGAGCGTTATCCGGATTCATTGGGCGTAAAGCGCGCGTAGGCGGCTCGCCAAGCGGGATCTCAAACCTGAGGGCTCAACCCCCAGCAGGATCCCG
+
GGGGGGGGGGGGGGGGGGGGGGGGGGGGGGGGGGGGGGGGGGGGGGGGGGGGGGGGGGGGGGGGGGGGGGGGGGGGGGGGGGGGGGGGGGGGGGGGGGGGGGGGGGGGGGGGGGFGBFF@FCFFAEFG>*>B<1:<FFFGF,FFGGGGGGGG<FGGGGGGGGGGGGGGG=CGGGGGGGGGGGGGGGGGGGGGGFGGGGGGGGGGGGGDGGGGGCGGGGGGGGGGGGEGGGGGGGGGGGGGGGGGGGGGGGGGGGGGGGGDGFGGGGGGGGGGGFFFFFGGFE*9DCDFC@FGG7
@M03364:396:000000000-C9LGT:1:1101:19557:6732 1:N:0:10
ACTCCTACGGGAGGCAGCAGTGGGGAATATTGGGCAATGGGCGAAAGCCTGACCCAGCAACGCCGCGTGAGGGAAGAAGGGTTTCGGCTCGTAAACCTCTGTCCTATGGGACGAAGAAGGTGACGGTACCATAGGAGGAAGCCCCGGCTAACTACGTGCCAGCAGCCGCGGTAATACGTAGGGGGCGAGCGTTGTCCGGAATGATTGGGCGTAAAGGGCGCGTAGGCGGCCTGGTAAGTCTGGAGTGAAAGTCCTGCTTTTAAGGTGGGAATTGCTTTGGAAACTGCTAGGCTC
+
GGGGGGGGGGGGGGGGGGFGGGGGGGGGGGGGGGGGGGGGGGGGGGGGGGGGGGGGGGGGGGGGGGGGGGGGGGGGGGGGGGGGGGGGGGGGGGGGGGGGGGGGGEGGGGGGGGGGGFFGGFDF+@FGBCCBC8F>@FGGGGGGGGGGGGGGFGGGGGGGGGGGGGGGGFEEGGGGGGGFGGGGGGGEGGGGG>EGGGGGGFF@FGGGGGGEGEGFGGGGGGGGGGGGGGGGGGGGGGFGGGGFGGGGGGGGGGGGGFFFGFGGGGGGGGGGGGGGCFGGFFFGGGFFGFFGGF
@M03364:396:000000000-C9LGT:1:1101:6057:6734 1:N:0:10
ACTCCTACGGGAGGCAGCAGTGGGGAATATTGCACAATGGGCGCAAGCCTGATGCAGCGACGCCGCGTGCGGGATGGAGGCCTTCGGGTTGTAAACCGCTTTTGTTCAAGGGCAAGGCACGGTTTCGGCCGTGTTGAGTGGATTGTTCGAATAAGCACCGGCTAACTACGTGCCAGCAGCCGCGGTAATACGTAGGGTGCAAGCGTTATCCGGATTTATTGGGCGTAAAGGGCTCGTAGGCGGTTCGTCGCGTCCGGTGTGAAAGTCCATCGCTTAACGGTGGATCCGCGCCGG
+
GGGGGGGGGGGGGGGGGGGGGGGGGGGGGGGGGGGGGGGGGGGGGGGGGGGFGGGGGGGGGGGGGGGGGGGGGDGGGGGGGGGGGGGGGGGGGGGGGGGGGGGGGGFFGGFGGGGGGGGG=+@B:DFE+355*@<<9@EFG9B<DFFFGG:F8;FGGGGGGGGFGGGGG<FFFGGGGGGGGGGGFGGGGFGF:<EEGGGGGFFGGGGGGGGGGEGGGFGGGGGGGG?EFFGGGGGGGGGGGGGGGGGGEGGGGGGGG:CEE@CGGGGCFGGGGGFDGGGG@FGGCFGFFBBGGG
@M03364:396:000000000-C9LGT:1:1101:13957:6744 1:N:0:10
ACTCCTACGGGAGGCAGCAGTGGGGAATATTGCACAATGGGGGAAACCCTGATGCAGCAACGCCGCGTGAGTGATGACGGCCTTCGGGTTGTAAAGCTCTGTCTTCAGGGACGATAATGACGGTACCTGAGGAGGAAGCCACGGCTAACTACGTGCCAGCAGCCGCGGTAATACGTAGGTGGCGAGCGTTGTCCGGATTTACTGGGCGTAAAGGGAGCGTAGGCGGATTTTTAAGTGAGATGTGAAATACTCGGGCTTAACCTGAGTGCTGCATTTCAAACTGGAAGTCTAG
+
GGGGGGGGGGGGGGGGGGGGGGGGGGGGGGGGGGGGGGGGGGGGGGGGGGGGGGGGGGGGGGGGGGGGGGGGGGGGGGGGGGGGGGGGGGGGGGGGGGGGGGGGGGGGGGGGGGGGGGGGGDGG@FFG8,@:B@E:FGGGGGGGGEGFGGGGGGGGGGGGGGGGGGGGG:CFGGGGGGGGGGGGGGGGGGEGGGGGEGGGGGGGGGGGGGGGGGGGGGGGGGGGGGCEGGGGGGGGGGGGGGGGGGGGGGGGGGGGGEGGFGGGFFGGFGGGGGGGGGGGFFGGFGGFGFFG
@M03364:396:000000000-C9LGT:1:1101:21701:6749 1:N:0:10
ACTCCTACGGGAGGCAGCAGTGGGGAATATTGCACAATGGGGGAAACCCTGATGCAGCAACGCCGCGTGAAGGAAGACGGTCTTCGGATTGTAAACTTTTGTTCTTGGTGAAGAAGAATGACGGTAGCCCAGGAGGAAGCCACGGCTAACTACGTGCCAGCAGCCGCGGTAATACGTAGGTGGCAAGCGTTGTCCGGAATTACTGGGTGTAAAGGGAGCGCAGGCGGGAGATCAAGTTGGATGTGAAATGTCGGGGCTTAACCCCGGAACTGCATCCAAAACTGATATTCTTGG
+
GGGGGGGGGGGGGGGGGGGGGGGGGGGGGGGGGGGGGGGGGGGGGGGGGGGGGGGGGGGGGGGGGGGGGGGGGGGGGGGGGGGGGGGGGGGGGGGGGGGGGGGGGGGGGGGGGGGGFGGGAFF+8BFG?,8:BFFCFFGGGGGGGGGGGGGGGGGGGGGGGGGGGGGGG>CEGGGGCGGGGGGGGGGGGFGGGFGGGGGGGGGGGGGFEFEFGGGGGGGGGGGGGGGGEGCFFGGFFFGGFFE?FFGGEGFGGGGGGCECFGGGGGGGDDFGGGGGGGGGFFFFGGFFFF?GG*
@M03364:396:000000000-C9LGT:1:1101:21296:6755 1:N:0:10
ACTCCTACGGGAGGCAGCAGTGGGGAATATTGCACAATGGGCGCAAGCCTGATGCAGCGACGCCGCGTGCGGGATGGAGGCCTTCGGGTTGTAAACCGCTTTTGTTCGAGGGCAAGCCACCATTTCGGCAGCGGTGAGTGGATTGTTCGAATAAGCACCGGCTAACTACCTGCCAGCAGCCGCGGTAATACGTAGGGTGCAAGCGTTATCCGGATTTATTGGGTTTAAAGGGTGCGTAGGCGGCCCGTTAGGTCGGAGGTACAAGCCCGGGGCTCAACCCCGGCGGGCCTCGGG
+
GGGGGGGGGGGGGGGGGGGGFEGGGGGGGGGGGGGGGGGGGGGGEGGGGGGGGDFGGFEFGGGGGGGGGDFEGC@F+BFEGGGGGGGGGGGGGGGFG7BFFFG?DDC7,B=3>FFF++>,,-83,@>73+5+***5*>FFGCCF@3,7<D,7*3?<,=,=*C7B<>2,:,<FFGFFFFFCCGGFE**;9CFF:<*;C;8*A@FDCEG5CA:8?/280+0<@FE?>><:+<EDGG>CC88CGGD/?EG*01;CCFGGCEG:C7?:F*:977EGG:7470:5<DEC3)1<C3)**/
@M03364:396:000000000-C9LGT:1:1101:14258:6760 1:N:0:10
ACTCCTACGGGAGGCAGCAGTAGGGAATTTTCGTCAATGGGCGCAAGCCTGAACGAGCAATGCCGCGTGGGTGAAGACGGTCTTCGGATTGTAAAGCCCTGTTGCCGGGGACAAAGGACAGCCAGAATGGAAAGCTGACTGTTTGATGGTACCCGGCCAGAAAGCCACGGCTAACTACGTGCCAGCAGCCGCGGTAATACGTAGGTGGCAAGCGTTATCCGGAATGATTGGGCGTAAAGGGTGTGCAGGCGGCTGTGCAAGTCTGAAGTAAAAGGGACCGGCTCAACCGGTTC
+
GGGGGGGGGGGGGGGGGGGGGGGGGGGGGGGGGGGGGGGGGGGGGGGGGGGGGGGGGGGGGGGGGGGGGGGGGGGGGGGGGGGGGGGGGGGGGGGGGGGGGGGGGGGGGGGGGGGGGDFEGGG,<FGG38C3>FFDFFGGGFGGGAFFFGFGFGGGGGGGGGGGGGGGG>EGGGGGGGGGGGGGGGGGGGGGGGGGGGGGGGGGGGGGGGGGGGGGGGGGGGCGGGCGGGGGGGEGGGGGGGG5EGGGGGGGGGGGGFEFGGGFGFGGGGFFGGEDGGGGFFGGGGGFGFFGG
@M03364:396:000000000-C9LGT:1:1101:25806:6786 1:N:0:10
ACTCCTACGGGAGGCAGCAGTAGGGAATTTTCGTCAATGGGCGCAAGCCTGAACGAGCAATGCCGCGTGAACGAGGAAGGTCTTCGGATCGTAAAGTTCTGTTGAGAGGGAAAAAGGAACACCAGAGGTTATGCTGGTGAAGTGATATTACCTTTCGAGGAAGTCACGGCTAACTACGTGCCAGCAGCCGCGGTAATACGTAGGTGGCGAGCGTTATCCGGAATGATTGGGCGTAAAGGGTGCGTAGGCGGCCTGTTAAGTCTGAAGTGAAAGGTACCGGCTCAACCGGTAC
+
GGGGGGGGGGGGGGGGGGGGGGGGGGGGGGGGGFGGGGGGGGGGGGGGGGGGGGGGGGGGGGGGGGGGGGGGGGGGGGGGGGGGGGGGGGGGGGGGGGGGG,FGGGGGGGGGGGFEBCEE=BF:>DFG,,9:,CF9FCFGGGEFGGFGGGGGDGGGGGGGGGGGGGGGG>EGGGGGGGGGGGGGGGGGGGGGGGGGGGGGGGFGGGGGGGGGGGGGGGGGGGDGGGFFGGGGGGGGGGGGGGGGGGGGGGGGGDFGGGGGGGGGGFGGGGGGGGFGGGGGFFGGGGGFGF@D
@M03364:396:000000000-C9LGT:1:1101:7715:6801 1:N:0:10
ACTCCTACGGGAGGCAGCAGTGGGGAATATTGCACAATGGGCGCAAGCCTGATGCAGCGACGCCGCGTGCGGGATGGAGGCCTTCGGGTTGTAAACCGCTTTTGTTCAAGGGCAAGGCACGGTTTCGGCCGTGTTGAGTGGATTGTTCGAATAAGCACCGGCTAACTACGTGCCAGCAGCCGCGGTAATACGTAGGGTGCAAGCGTTATCCGGATTTATTGGGCGTAAAGGGCTCGTAGGCGGTTCGTCGCGTCCGGTGTGAAAGTCCATCGCTTAACGGTGGATCCGCGCCGG
+
GGGGGGGGGGGGGGGGGGGGGGGGGGGGGGGGGGGGGGGGGGGGGGGGGGGGGGGGGGGGGGGGGGGGGGGGGGGGGGGGGGGGGGGGGGGGGGGGGGGGGGGGGGGGGGGGGGGGGGGGG7F@<FGG+8@@CFGGGGFFGCFGGGGGGGFG>FGGGGGGGGGGGGGGG=FGGGGGGGGGGGGGGGGGGGGGGGGGGGGGGGGGGGGGGGGGGGGCFGGGGGGGGGE=GGGGGGGGGGGGGGGGGGGGGCEGGGGGGGGEGGGGGGGGFGGGGGGGGGGGFFGGGCCFGFFGGG
@M03364:396:000000000-C9LGT:1:1101:13647:6806 1:N:0:10
ACTCCTACGGGAGGCAGCAGTGGGGAATATTGCACAATGGGCGCAAGCCTGATGCAGCGACGCCGCGTGCGGGATGGAGGCCTTCGGGTTGTAAACCGCTTTTGTTCAAGGGCAAGGCACGGTTTCGGCCGTGTTGAGTGGATTGTTCGAATAAGCACCGGCTAACTACGTGCCAGCAGCCGCGGTAATACGTAGGGTGCAAGCGTTATCCGGATTTATTGGGCGTAAAGGGCTCGTAGGCGGTTCGTCGCGTCCGGTGTGAAAGTCCATCGCTTAACGGTGGATCCGCGCCGG
+
GGGGGGGGGGGGGGGGGGGGGGGGGGGGGGGGGGGGGGGGGGGGGGGGGGGGGGGGGGGGGGGGGGGGGGGGGGGGGGGGGGGGGGGGGGGGGGGGGGGGGGGGGGGGGGGGGGGGGGGGF=FEEFGG58@5@<FGFFFGGFGGGGGGGGFFCFGGGGGGGGGGGGGGGFGGGGGGGGGGGGGGGGGGFGGGEFFGGGGGGGGGGGGGGGGGGEGGFFGGGGGGGGCGGGGGGGFGGEFGGGGEGGGGGGGGGGGGGEGEG7CGGGGGGGGGGGGCGGGG5.>CFFGFGFEGGD
@M03364:396:000000000-C9LGT:1:1101:28003:6814 1:N:0:10
ACTCCTACGGGAGGCAGCAGTGGGGAATATTGGGCAATGGGCGAAAGCCTGACCCAGCAACGCCGCGTGAGGGAAGAAGGGTTTCGGCTCGTAAACCTCTGTCCTATGGGACGAAGGAAGTGAAGGTAACATCGTAGGAAGCCCCGGCTAACTACGTGCCAGCAGCCGCGGTAATACGTAGGTGGCGAGCGTTATCCGGAATGATTGGGCGTAAAGGGTGCGCAGGCGGTCTGTTAAGTCTGAAGGCAAAGGGATGAGCTCAACTCATTTATGATTCAGAAACTGGCAGACTTG
+
GGGGGGGGGGGGGGGGGGGGGGGGGGGGFGGGGGGGGGGGGGGGGGGGGGGGGGGGGGGGGGGGGGGGGGGGGGGGGGGGGGGGGGGGGGGGGGGGGGGGFGGFG?EAFGGGGG@F7>FF=-C,3:FF,:98,++88CFGEG8FE+@F:FFG,DFFGGGGGGG@FGGGG=8FGGGGGGFFFGGFFGGGEGGGGEGGFGG8CCFCEGGFGGECECCDFGFEGGGGGEGGGGGGFGGFGGGGGG<<@F5=@FGGGCGGGGGGG6FG?FGFD7EDCEGGFCCDFFFGG<F:D>F4:0
@M03364:396:000000000-C9LGT:1:1101:13226:6818 1:N:0:10
ACTCCTACGGGAGGCAGCAGTGGGGAATATTGCACAATGGGCGCAAGCCTGATGCAGCGACGCCGCGTGCGGGACGAAGGCCTTCGGGCTGTAAACCGCTTTCAGCAGGGACGAGGCGCAAGTGACGGTACCTACAGAAGACGCCCCGGCTAACTACGTGCCAGCAGCCGCGGTAATACGTAGGGGGCAAGCGTTATCCGGATTCATTGGGCGTAAAGCGCGCGTAGGCGGCCAGCCTGGTCGGGAGTCAAATCCGGGGGCTCAACCCCCGTCCGCTCCCGATACCGGCCGGCT
+
GGGGGGGGEGGGGGGGGGGGGGGGGGGGGGGGGGGGGGGGGGGGGGGGGGGGGGGGGGGGGGGGGGGGGGGGGGGGGGGGGGGGGGGGGGGGGGGGGGGGGGGGGGGGGGGGGGFG+@FC*5>,,@>C+8>8<,>,@33@C,FFFGGCGGEGCFGCGGDFGDGFGGGGG:EEG>5EGGGGCEGGGGEE:5CGGGGGGGGGGDCEGGGGGGGGGGEEGGGGGGEGECECFGGGGGGGGGFGGGGGGGG:EFFG??@ECEGEE5D<<CFDGGGGGGCDDGGG>:ECDG<:DFFGG)
@M03364:396:000000000-C9LGT:1:1101:11690:6822 1:N:0:10
ACTCCTACGGGAGGCAGCAGTGGGGAATATTGCACAATGGGCGCAAGCCTGATGCAGCGACGCCGCGTGCGGGATGGAGGCCTTCGGGTTGTAAACCGCTTTTGTTCAAGGGCAAGGCACGGTTTCGGCCGTGTTGAGTGGATTGTTCGAATAAGCACCGGCTAACTACGTGCCAGCAGCCGCGGTAATACGTAGGGTGCAAGCGTTATCCGGATTTATTGGGCGTAAAGGGCTCGTAGGCGGTTCGTCGCGTCCGGTGTGAAAGTCCATCGCTTAACGGTGGATCCGCGCCGG
+
GGGGGGGGGGGGGGGGGGGGGGGGGGGGGGGGGGGGGGGGGGGGGGGGGGGGGGGGGGGGGGGGGGGGGGGGGGGGGGGGGGGGGGGGGGGGGGGGGGGGGGGGG8F,CFGGGGGGFGGFGCFE+>FF+8@*@8<FFF@FGCC:FC@FEFFF>FGGGGGGGGGGGGGGGFEGGGGGGGGGGGGGGGDGGGGFFGFGEFEEGGGGGGGCGGGGE::EF7CFGFGGGG?EGGGGGGGGGGGGGEEEGGC7EGGDGGGGGEE=5<C:CFFG7CFDGGGCFGGD)<CFGGFFFB5DGD
@M03364:396:000000000-C9LGT:1:1101:18912:6829 1:N:0:10
ACTCCTACGGGAGGCAGCAGTGAGGAATATTGGTCAATGGACGAGAGTCTGAACCAGCCAAGTAGCGTGCAGGATGACGGCCCTATGGGTTGTAAACTGCTTTAGCCGGGGAATAAAGTGCGCCACGTGTGGCGTATTGCATGTACCCGGAGAATAAGCATCGGCTAATTCCGTGCCAGCAGCCGCGGTAATACGGAAGATGCGAGCGTTATCCGGATTTATTGGGTTTAAAGGGAGCGTAGGCGGAATGGTAAGTCAGCGGTCAAATGTCCGTGCCCAACGCGGTCATGCCGT
+
GGGGGGGGGGGGGGGGGGGGGGGGGGGGGGGGGGGGGGGGGGGGGGGGGGGGGGGGGGGGCFGGGGGGGGGGGGGGGGGGGGGGGGGGGGGGGGGGGGGGGGGEGGGGGGGCCF9E9?FDGCF48BFF,,8+8@>CCFGGFFGGFFGFGG>F+<FCFFGFGGGGGFGGG@BFGGGGGGGDFGGGGGGGGDGGGGGGGGGGGGGGDGGGGGEGGGEGDEGF?GFGGGGGDGCFGGGGGGGGGGGGGGDGGCGGDGGFCFGGEGGGGGGGGGGGGGGGGGGGFFGGGGD>GFFFGG
@M03364:396:000000000-C9LGT:1:1101:23368:6851 1:N:0:10
ACTCCTACGGGAGGCAGCAGTGGGGAATATTGCACAATGGGCGCAAGCCTGATGCAGCGACGCCGCGTGCGGGATGGAGGCCTTCGGGTTGTAAACCGCTTTTGTTCAAGGGCAAGGCGGGTCTTCGGGCCCGTTGAGTGGATTGTTCGAATAAGCACCGGCTAACTACGTGCCAGCAGCCGCGGTAATACGTAGGGTGCAAGCGTTATCCGGATTTATTGGGCGTAAAGGGCTCGTAGGCGGTTCGTCGCGTCCGGTGTGAAAGTCCATCGCTTAACGGTGGATCCGCGCCGG
+
GGGGGGGGGGGGGGGGGGGGGGGGGGGGGGGGGGGGGGGGGGGGGGGGGGGGGGGGGGGGGGGGGGGGGGGGGGGGGGGGGGGGGGGGGGGGGGGGGGGGGGGGGGG<FGGGGGGGFGGDF:F>9@F>*5>>=1<<FFGGG?CFGGGGGGGG<CGGGGGGGGGGGGGGGFGGGGGGGGGGGGGGGEGGGGGGGGGGGGGCFGGGGGGGGGGGGGGGGGGGGF>CG?EGGGGGGGGDEGGGGGGGGGGGGGGGGEEGC/:CC7:FGGGGDCGGGFGGGGDG@FGF>99FFEE57D
@M03364:396:000000000-C9LGT:1:1101:18149:6886 1:N:0:10
ACTCCTACGGGAGGCAGCAGTGGGGAATATTGCACAATGGGCGAAAGCCTGATGCAGCAACGCCGCGTGAGCGATGAAGGCCTTCGGGTCGTAAAGCTCTGTCCTCAAGGAAGATAATGACGGTACTTTAGGAGGAAGCCCCGGCTAACTACGTGCCAGCAGCCGCGGTAATACGTAGGGTGCAAGCGTTATCCGGATTTATTGGGCGTAAAGGGCTCGTAGGCGGTTCGTCGCGTCCGGTGTGAAAGTCCATCGCTTAACGGTGGATCCGCGCCGGGTACGGGCGGGCTTG
+
GGGGGGGGGGGGGGGGGGGGGGGGGGGGGGGGGGGGGGGGGGGGGGGGGGGGGGGGGGGGGGGGGGGGGGGGGGGGGGGGGGGGGGGGGGGGGGGGGGGGGGGGGGGFGGGGGFGGFFGGGB@BBFGG,,9:,:FFFGGGGGGGGG:FGGFG7FGGGGGGGGGGGGGGG*=FFGGGGGGGGGGGGGGGGGGGGGGGGGGGGGGGGGGGGGGGGGGGGGGGGGGGGGGGGGGGGGGGGGGGEGGGGGGGGGGGGGGGGGCFFGGCFGGGGGCGGGGGGGDGFFGGGGGFGFFD
@M03364:396:000000000-C9LGT:1:1101:7165:6903 1:N:0:10
ACTCCTACGGGAGGCAGCAGTGGGGAATATTGCACAATGGGCGCAAGCCTGATGCAGCGACGCCGCGTGCGGGATGGAGGCCTTCGGGTTGTAAACCGCTTTTGTTCAAGGGCAAGGCACGGTTTCGGCCGTGTTGAGTGGATTGTTCGAATAAGCACCGGCTAACTACGTGCCAGCAGCCGCGGTAATACGTAGGGTGCAAGCGTTATCCGGATTTATTGGGCGTAAAGGGCTCGTAGGCGGTTCGTCGCGTCCGGTGTGAAAGTCCATCGCTTAACGGTGGATCCGCGCCGG
+
GGGGGGGGGGGGGGGEGGFFGGFGGGGGGGGGGGGGGGFFFGGGGDFGGGGGGGGGGGGGGGGGGGGGGGGGG=:FFFGDGGGGGGGGGGGEGGFGGGGFGGGGGGDFCFGGEG@DEFGCF>F+<FG>+8*33>,8=D>DCAFFAFFFEGGG*?FFFEGEGGGEDFGGG<BAFGGGGGGGFCFGGDE8C9FGEGCEE@CEGGGGGGGGGC@EG5C*A:FCGFC8EG58AFGGGGGGG8EGFGEGGGGGGEGGEGGEGCEEG<7CCFEFGGGGGGG5DDGGBFE3CFFFGDDGDD
@M03364:396:000000000-C9LGT:1:1101:15317:6909 1:N:0:10
ACTCCTACGGGAGGCAGCAGTGGGGAATATTGCACAATGGGCGCAAGCCTGATGCAGCGACGCCGCGTGCGGGATGGAGGCCTTCGGGTTGTAAACCGCTTTTGTTCAAGGGCAAGGCACGGTTTCGGCCGTGTTGAGTGGATTGTTCGAATAAGCACCGGCTAACTACGTGCCAGCAGCCGCGGTAATACGTAGGGTGCAAGCGTTATCCGGATTTATTGGGCGTAAAGGGCTCGTAGGCGGTTCGTCGCGTCCGGTGTGAAAGTCCATCGCTTAACGGTGGATCCGCGCCGG
+
GGGGGGGGGGGGGGGGGGGGGGGGGGGGGGGGGGGGGGGGGGGGGGGGGGGGGGGGGGGGGGGGGGGGGGGGGGGGGGGGGGGGGGGGGGGGGGGGGGGGGGGGGGGDFGGGGGGGGGGGG:F<>FGG38@55@FFDFGGGEGGGGGGGGEF1DFGGGGGGGGGGGGGG<FGGGGGGGGGGGGGGGGGGGGFF?FGGGGGGGGGGGGGGGGGGDGDGGGGGGGGGGEGGGGGGGGGGGGGGGGGGGGGGGGGGGGGG8EGGFCEGGGGGGGGGGGGGGGGFFGGGGG@GFDGGG
@M03364:396:000000000-C9LGT:1:1101:4613:6919 1:N:0:10
ACTCCTACGGGAGGCAGCAGTGGGGAATATTGGGCAATGGGCGCAAGCCTGACCCAGCAACGCCGCGTGAAGGAAGAAGGTTTTCGGATTGTAAACTTCTGTCCTCAGTGACGAAGGAAGTGACGGTAGCCAAGGAGGAAGCCACGGCTAACTACGTGCCAGCAGCCGCGGTAATACGTAGGGTGCAAGCGTTATCCGGATTTATTGGGTTTAAAGGGTGCGTAGGCGGGCTGCTAAGTCAGTGGTAAAAGCGTGTGGCTTAACCATACCAAGCCATTGAAACTGGCGACCTTG
+
GGGGGGGGGGGGGGGGGGGGGGGGGGGGGGGGGGGGGGGGGGGGGGGGGGGGGGGGGGGGGGGGGGGGGGGGGGGGGGGGFGGGGGGFGGGGGGGGGGGGGGGGGGGGGGGGGGCF@<FGGCFF38FG35E,,BFDFGFFGGGGGGGGGGGFFFGGGGGGGGGGGGGGGFGGDGGGGGFGGGGGGGGFGGGGGEGGGGGGGGGFGGGGGFEEFFGGGGGGGGEGGGGGGGGGGGGGGGGGGGGGGCCFGGGGGEGGGGGCFGGGGGGGGGGGFDGGGGGFB7CFGFGFGFFGGG
@M03364:396:000000000-C9LGT:1:1101:17337:6933 1:N:0:10
ACTCCTACGGGAGGCAGCAGTAGGGAATTTTCGTCAATGGGCGCAAGCCTGAACGAGCAATGCCGCGTGGGTGAAGACGGTCTTCGGATTGTAAAGCCCTGTTGCCGGGGACAAAGGACAGCCGGAGTGAACACCTGACTGTTTGATGGTACCCGGCCAGAAAGCCACGGCTAACTACGTGCCAGCAGCCGCGGTAATACGTAGGTGGCAAGCGTTATCCGGAATGATTGGGCGTAAAGGGTGCGCAGGCGGCTGTGCAAGTCTGAAGTAAAAGGGACCGGCTCAACCGGTTCG
+
GGGGGGGGGGGEGGGGGGGGGGGGGGGGFFGGGGGGGGGGGGGGGGGGGGGGGGGGGGGGDFGGGGGFEDGGGGGGGGGGGGGGGGGGGGGGGGGGGGGFFGGGGDGFGGGGGGCF8FD,+<F++@CF8,9:,,8DCFF<F3@FG=FFGG3DDEGGGGEGGFFGG7DFG*:F<FE;FGGGGFG9FGGGGGD7F*CEEGFGFFFFGGGGGGGGFGGG>>@EEGGEFGG?FFGGFG>*CCEC5;CGGGGGGGGGGEGFFGDCE@F9EF9C?7:>CFGG7FCGBF*/>4*8D@599)
@M03364:396:000000000-C9LGT:1:1101:23461:6936 1:N:0:10
ACTCCTACGGGAGGCAGCAGTGGGGAATATTGCACAATGGGCGCAAGCCTGATGCAGCGACGCCGCGTGCGGGATGGAGGCCTTCGGGTTGTAAACCGCTTTTGTTCAAGGGCAAGGCACGGTTACGGCCGTGTTGAGTGGATTGTTCGAATAAGCACCGGCTAACTACGTGCCAGCAGCCGCGGTAATACGTAGGGTGCAAGCGTTATCCGGATTTATTGGGCGTAAAGGGCTCGTAGGCGGTTCGTCGCGTCCGGTGTGAAAGTCCATCGCTTAACGGTGGATCCGCGCCGG
+
GGGGGGGGGGGGGGGGGGGGGGGGGGGGGGGGGGGGGGGGGGGGGGGGGGGGGGGGGGGGGGGGGGGGGGGGGGGGGGFGGGGGGGGGGGGGGGGGGGGGGGGGGGGFFGGGFG=<>FFG:>F8+:FE+8@5538,=DFGGCGGFGGGGGGFBFGGGGGGGGGGGGGGG7BFFGGGGGFGGGGGGGGGGGGGF6CEGGGGGGGFDGGGGGGGGGGGDGGGGGCGGEEGGGGGGGGGGGGGGGGGGGGGGGGGGGGG3/CCGCFFGGGGF>FGGGGDGGGGFFEGGGGFGFFGGG
@M03364:396:000000000-C9LGT:1:1101:21820:6942 1:N:0:10
ACTCCTACGGGAGGCAGCAGTGGGGAATATTGCACAATGGGCGCAAGCCTGATGCAGCGACGCCGCGTGCGGGATGGAGGCCTTCGGGTTGTAAACCGCTTTTGTTCAAGGGCAAGGCACGGTTTCGGCCGTGTTGAGTGGATTGTTCGAATAAGCACCGGCTAACTACGTGCCAGCAGCCGCGGTAATACGTAGGGTGCAAGCGTTATCCGGATTTATTGGGCGTAAAGGGCTCGTAGGCGGTTCGTCGCGTCCGGTGTGAAAGTCCATCGCTTAACGGTGGATCCGCGCCGG
+
GGGGGGGGGGGGGGGGGGGGGGGGGGGGGGGGGGGGGGGGGGGGGGGGGGGGGGGGGGGGGGGGGGGGGGGGGGGGGGGGGFGGGGGGGGGGGGGGGGGGGGGGGGGGGGGGGGGGFGGGGFFG7FFG+3@558<FGFBFGF@FGE,FFFGFBFGGGGGGGGGGGCGGGCGFGGGGGGGGGEGGG>EGDGGGC?FGGGGGGCCGGGGGF9CEDEGGCFGGGGGGGGD=FFC=;CGGCEGGGGGGGGGG=CEGGGGGG:::EE>FGGFFCFGGD5AC>DGGBFD<DFGFGFFDGG
@M03364:396:000000000-C9LGT:1:1101:26159:6948 1:N:0:10
ACTCCTACGGGAGGCAGCAGTAGGGAATTTTCGTCAATGGGCGCAAGCCTGAACGAGCAATGCCGCGTGGGTGAAGACGGTCTTCGGATTGTAAAGCCCTGTTGCCGGGGACAAAGGACAGCCTGAGTGGACCGCTGACTGTTTGATGGTACCCGGCCAGAAAGCCACGGCTAACTACGTGCCAGCAGCCGCGGTAATACGTAGGTGGCAAGCGTTATCCGGAATGATTGGGCGTAAAGGGTGCGCAGGCGGCTGTGCAAGTCTGAAGTAAAAGGGACCGGCTCAACCGGTTCG
+
GGGGGGGGGGGGGGGGGGGGGGGGGGGGGGGGGGGGDGGGGGGGGGGGGGGGGGGGGGGGGGGGGGGGGGGGGGGGGGGGGGGGGGGGGGGGGGGGGGGFGGGCGFGGGGGGGDAF8FF@<<D,8>FG,+8,,3@FGEG,@,@FG,FFGG9,:FGGGGGGGGGFDFGGGDDGGGGGGGGGGGGGGGGGGGGGGGGGGGGGGGGGGGGGGGGGGGGGGGGGGGCGGD<FGGGGGGEGGGFGGGGEGDGGGGGGGGCFFFGGGGFFGFCFGGFGGGGGGGEGFF5<F=FFGF>DD)
@M03364:396:000000000-C9LGT:1:1101:19664:6954 1:N:0:10
ACTCCTACGGGAGGCAGCAGTGGGGAATATTGCACAATGGGCGCAAGCCTGATGCAGCGACGCCGCGTGCGGGATGGAGGCCTTCGGGTTGTAAACCGCTTTTGTTCGAGGGCAAGGCACGGTTTCGGCCGGGTGAAGTGGCTTGTTCGAATGAGCACCGGCTAACTACGTGCCAGCAGCCGCGGTAATACGTAGGGTGCAAGCGTTATCCGGATTTATTGGGCGTAAAGGGCTCGTAGGCGGTTCGTCGCGTCCGGTGTGAAAGTCCATCGCTTAACGGTGGATCCGCGCCGG
+
GGGGGGGGGGGGGGGGGGGGGGGGGGGGGGGGGGGGGGGGGGGGGGGGGGGGGAEGGGGGGGGGGGGGGDGGGEGGGGGGGGGGDGGGGEFGFFGGGEGGGGCFA8F7BFCFEDBF=FGCC+>CCFFG:>C*5**+@B,3D*>:<<FGC<,?,<FG9CFGCGGGGFFCE<BECFFFGFGFGGG8C:*;C0:*<9@ECACEFFDGGGGCC9?EE*C8+++<CFFEG88;FCC8C8@E8EFGGEG:?5?:EEG=?5CCG8>**+2AA>FFGGFDDGGC7*1575C5C627C5:1/9
@M03364:396:000000000-C9LGT:1:1101:19733:6958 1:N:0:10
ACTCCTACGGGAGGCAGCAGTAGGGAATTTTCGTCAATGGGCGCAAGCCTGAACGAGCAATGCCGCGTGGGTGAAGACGGTCTTCGGATTGTAAAGCCCTGTTGCCGGGGACAAAGGACAGCCAGAGTGGAAAGCTGACTGTTTGATGGTACCCGGCCAGAAAGCCACGGCTAACTACGTGCCAGCAGCCGCGGTAATACGTAGGTGGCAAGCGTTATCCGGAATGATTGGGCGTAAAGGGTGCGCAGGCGGCTGTGCAAGTCTGAAGTAAAAGGGACCGGCTCAACCGGTTCC
+
GGGGGGGGGGGGGGGGGGGGGGGGGGGGGGGGGGGGGGGGGGGGGGGGGGGGGGGGGGGGGGGGGGGGGGGGGGGGGGGGGGGGGGGEGGGGGGGGGGGGGGGFGGGFFGGGGGFG3FF<FGG,,BDF,+8,3:==>FFCFGGCF<F@CCCGFGGGGGGGGGGGGGCGG:CGFGGGGGGFGGGGGGGGGGEDEC:FGGGGGFGGGGGGGGGGGGGGGFGGGGEGGG?FGGGGGG?EGGGFGCGEGGGGDEGEC=EGGFGGGGGFGCCDC>7C7?EC*9CDFFEDGGGFGF>CG*
@M03364:396:000000000-C9LGT:1:1101:26875:6962 1:N:0:10
ACTCCTACGGGAGGCAGCAGTGGGGGATATTGCACAATGGGGGAAACCCTGATGCAGCGACGCCGCGTGAGTGAAGAAGTATTTCGGTATGTAAAGCTCTATCAGCAGGAAAGATAATGACGGTACCTGACTAAGAAGCACCGGCTAAATACGTGCCAGCAGCCGCGGTAATACGTATGGTGCAAGCGTTATCCGGATTTATTGGGCGTAAAGGGCTCGTAGGCGGTTCGTCGCGTCCGGTGTGAAAGTCCATCGCTTAACGGTGGATCCGCGCCGGGTACGGGCGGGCTTG
+
GGGGGGGGGGGGGGGGGGGGGGGGGGGGGGGGGGGGGGGGGGGGGGGGGGGGGGGGGGGGGGGGGGGGGGGGGGGGGGGGGGGGGGGFGGGGGGGGGGGGGGGGGEGFGGGGGGCGBEFF9-@B38CF,,8:C3D=CFFGGGGF>CCFGGGGGGGGGGGGGGGGGGGGG4BFGGGCFGGGGGGGGGGGGEGGGCFGGFGFGGGGGGGGGGGGGGGGGGGGEGGGGGCGGGEGGGGGGGGGEGGGGGGGGGGGGGGGGGGGGGGEGGGGGGGGGGGGDGEGFFGGGGGFGDFG
@M03364:396:000000000-C9LGT:1:1101:27051:6969 1:N:0:10
ACTCCTACGGGAGGCAGCAGTGAGGAATATTGGTCAATGGGCGAGAGCCTGAACCAGCCAAGTCGCGTGAGGGACGACGGTCCTACGGATTGTAAACCTCTTTTGTCGGGGAGTAATAGGCGGGACGTCCCCCGCTGTGGGAGTACCCGAAGAAAAAGCATCGGCTAACTCCGTGCCAGCAGCCGCGGTAATACGGAGGATGCGAGCGTTATCCGGATTTATTGGGTTTAAAGGGAGCGTAGGCTGGTGTTTAAGCGTGTTGTGAAAAACCGTCGCTCAACGACGGCCGTGC
+
GCFGGGGGGGGGGGGGDGGGGGFGGGGGGGGGGFGGGGGFGGGGFGCGGGGGG@FGGGGF8FFGGGGGGGGGGGGDGGDGGGGGCEGGFCFCFFFFGGGGGGGC<4?FGGG+C835C<D,:8@3>@7B+*6D7:**>CG3>EGCEG<,CC**88CC@GGGFFGDF7=FG8CFEGGFCGGFFGGGGGGE>8;EF9CEGGEE+@FGDG>E>EC5<FEGD*8<FFCCGGC?C+<CFF5CC*?:CEEF+:CGGEC?CEFFGCE/28*2+:<CG75C5CED5C57FF=93CC:D>5*
@M03364:396:000000000-C9LGT:1:1101:23646:6996 1:N:0:10
ACTCCTACGGGAGGCAGCAGTGGGGAATATTGGGCAATGGGGGAAACCCTGACCCAGCAACGCCGCGTGAGTGATGACGGCCTTCGGGTTGTAAAGCTCTGTCTTCAGGGACGATAATGACGGTACCTGCGGAGGAAGCCACGGCTAACTACGTGCCAGCAGCCGCGGTAATACGTAGGTGGCGAGCGTTGTCCGGATTTACTGGGCGTAAAGGGAGCGTAGGCGGATTTTTAAGTGAGATGTGAAATACTCGGGCTTAACCTGAGTGCTGCATTTCAAACTGGAAGTCTAG
+
GGGGGGGGGGGGGGGGGGGGGGGGGGGGGGGGGGGGGGGGGGGGGGGGGGGGGGGGGGGGGGGGGGGGGGGGGGGGGGGGGGGGGGGGGGGGFGGGGGGGGGGAFGGGGGGGGCEC7FFF98FGBFGG,3CF=+>>@BFGDGGGGGGGGGGGGGGGGGGGFGGGGGGGGE5FGGGFGGGGGGGGGGGGGCDEGGGGGGGGGGGGGGGG>EGGGFGGGGGEGGGGGGG*;FGFGGGGGGGG?FGGGGGGGGGGEEGGGGGGCFDGGGGGGGGGGGGGGFFF?BGGGGGFGFFG
@M03364:396:000000000-C9LGT:1:1101:14917:7006 1:N:0:10
ACTCCTACGGGAGGCAGCAGTGGGGAATATTGCACAATGGGCGCAAGCCTGATGCAGCGACGCCGCGTGCGGGATGGAGGCCTTCGGGTTGTAAACCGCTTTTGTTCAAGGGCAAGGCACGGTTTCGGCCGGGTTGAGTGGATTGTTCGAATAAGCACCGGCTAACTACGTGCCAGCAGCCGCGGTAATACGTAGGGTGCAAGCGTTATCCGGATTTATTGGGCGTAAAGGGCTCGTAGGCGGTTCGTCGCGTCCGGTGTGAAAGTCCATCGCTTAACGGTGGATCCGCGCCGG
+
GGGGGGGGGGGGGGGGGGGGGGGGGGGGGGGGGGGGGGGGGGGGGGGGGGGGGGGGGGGGGGGGGGGGGGGGGGGGGGGGGGGGGGGGGGGGGGGGGGGGGGGGGGG9FGGGGGGGFGGGGCFGCDGG@@@*33:CFFFGGGGFFGGGGGGG*CFGGGGGGGGGGGGGG<EGGGGGGGGGGGGGGGGGGFFGGFGGGGGGGGGGGGGGGGGGGCGEGGGGGGGGGG8EC@FGGGGGGGGGGEEGGGGGGGGGGEGGGCEEEFGFGGFGGGGGGEGGD>EGFFGF6FG@GBEGGG
@M03364:396:000000000-C9LGT:1:1101:9759:7055 1:N:0:10
ACTCCTACGGGAGGCAGCAGTGGGGAATATTGCACAATGGGCGCAAGCCTGATGCAGCGACGCCGCGTGCGGGATGGAGGCCTTCGGGTTGTAAACCGCTTTTGTTCAAGGGCAAGGCACGGTTTCGGCCGTGTTGAGTGGATTGTTCGAATAAGCACCGGCTAACTACGTGCCAGCAGCCGCGGTAATACGTAGGGTGCAAGCGTTATCCGGAATGATTGGGCGTAAAGGGTGCGCAGGCGGCTGTGCAAGTCTGAAGTAAAAGGGACCGGCTCAACCGGTTCAGGCTTTGG
+
GGGGGGGGGGGGGGGGGGGGGGGGGGGGGGGGGGGGGGGGGGGGGGGGGGGGGGGGGGGGGGGGGGGGGGGGGGGGGGGGGGGGGGGGGGGGGGGGGGGGGGGGGGGFGGGGGGFGDFGGG@FGFFGG@+@55@,,@DFFG<FCGGFFGGGGFFEGGGGGGGGGGGGGG:BEGGGGGGGGGGGGGGGGGGGGGCGGGGGGGGGGGGGGGGGGGDGGGGFGGGGGGGEEGGGGGGGGGGGGGGGEGGGFGGGGGDFGGCGGF<FGGGGGGGGGG=CCFGGD>>EGCFFFDFFGC
@M03364:396:000000000-C9LGT:1:1101:18046:7076 1:N:0:10
ACTCCTACGGGAGGCAGCAGTGGGGAATATTGCACAATGGGCGCAAGCCTGATGCAGCGACGCCGCGTGCGGGATGGAGGCCTTCGGGTTGTAAACCGCTTTCAGCAGGGACGATTGTGACGGTACCTGCAGAAGAAGCTCCGGCTAACTACGTGCCAGCAGCCGCGGTCATACGTAGGGAGCGAGCGTTATCCGGATTCATTGGGCGTAAAGCGCGCGTAGGCGGATGCCTAAGCGGAACCTCTAACCCGAGGGCTCAACCCCCGGCCGGGTTCCGAACTGGGCGTCTCGAGG
+
GGGGGGGGGGGGGGGGGGGGGGGGGGGGGGGGGGGGGGGGGGGGGGGGGGGGGGGGGGGGGGGGGGGGGGGGGGGGGGGGGGGGGGGGGGGGGGGGGGGGGGGGGGGGGGGGGFEG+FF<F-5@+@EF,:@:,,8,@FGGGGGGGG7FGG;FCGFGGGGGGGGGGGGGG*=FGGGGGGGGFFGGEGGGGGGFGGGGEGGGGFGGGGGGGGGGGGGGGGGGGGGGGGEGGGGGGGGGGGGGGGGGGGGGGGCEGGGGGGGGGGGGGGGGGGGGDDC>D<=DFFGGGGGFGFFC3)
@M03364:396:000000000-C9LGT:1:1101:21627:7081 1:N:0:10
ACTCCTACGGGAGGCAGCAGTGGGGAATATTGCACAATGGGCGCAAGCCTGATGCAGCGACGCCGCGTGCGGGATGGAGGCCTTCGGGTTGTAAACCGCTTTTGTTCAAGGGCAAGGCACGGTTTCGGCCGTGTTAAGTGGATTGTTCGAAGAAGCTCCGGCTAACTACGTGCCAGCAGCCGCGGTAATACGTAGGGAGCGAGCGTTATCCGGATTCATTGGGCGTAAAGCGCGCGTAGGCGGATGCCTAAGCGGAACCTCTAACCCGAGGGCTCAACCCCCGGCCGGGTTCCG
+
GGGGGGGGGGGGGGGGGGGGGGGGGGGGGGGGGGGGGGGGGGGGGGGGGGGGGGGGGGGGGGGGGGGGGGGGGGGGGFGGGGGGGGGGGGGGGGGGGGGGGGGFGGGFGGGGGGGG7@FGG@F++:FG88@5@,,,,<3@F9FFGF;DFGGGFGGGFGGGEGGGGGGGGGGGFGGGGGGGGGDGEEEEGGGGGFGGGGGGEGD>EGGGGGGGGEEGFGFGFFGFGGEEFFDG58?EGGGGGC=:EDFF79C?FGGGGGG60<CFGGGGG)CDGC>CCFGGEEED<DDEG)7<F<
@M03364:396:000000000-C9LGT:1:1101:11105:7092 1:N:0:10
ACTCCTACGGGAGGCAGCAGTGGGGAATATTGGGCAATGGACGCAAGTCTGACCCAGCAACGCCGCGTGAAGGAAGAAGGCTTTCGGGTTGTAAACTTCTTTTAAGGGGGAAGAGTAGAAGCCGGTACCCCTTGAATAAGCCACGGCTAACTACGTGCCAGCAGCCGCGGTAATACGTAGGTGGCAAGCGTTGTCCGGATTTACTGGGTGTAAAGGGCGTGTAGCCGGGCCGACAAGTCAGATGTGAAATCCGCGGGCTTAACCCGCGAACTGCATTTGAAACTGTTGGTCTTG
+
GGGGGGGGGGGGGGGGGGGGGGGGGGGGGGGGGGGGGGGGGGGGGGGGGGGGGGGGGGGGGGGDGGGGGGGGGGGGGGGGGGGGGGGGGGGGGGGGGGGGGGGCFGGDGGGGGGGG9FG,F9B3@@FG,8@B,DADFFGGGGGFGGGGEGGGCFFFGGGGGGGGGGGGG*CFGGGGGGGFFGGGGGGGGGGGGGGGGGGEGGGGGGGGGGGGGGGGGGGGGGGGGGGGGGGGDGGGGGGGGDGGGGGGGGGGGGGGGGGGGGGGFGGGDDGGGGFGGGGD??EFGGGFGFFGGG
@M03364:396:000000000-C9LGT:1:1101:4452:7099 1:N:0:10
ACTCCTACGGGAGGCAGCAGTGGGGAATATTGCACAATGGGCGCAAGCCTGATGCAGCGACGCCGCGTGCGGGATGGAGGCCTTCGGGTTGTAAACCGCTTTTGTTCAAGGGCAAGGCGGGTCTTCGGGACCGTTGAGTGGATTGTTCGAATAAGCACCGGCTAACTACGTGCCAGCAGCCGCGGTAATACGTAGGGTGCAAGCGTTATCCGGATTTATTGGGCGTAAAGGGCTCGTAGGCGGTTCGTCGCGTCCGGTGTGAAAGCCCATCGCTTAACGGTGGATCCGCGCCGG
+
GGGGGGGGGGGGGGGGGGGGGGGGGGGGGGGGGGGGGGGGGGGGGGGGGGGGGGGGGGGGGGGGGGGGGGGGGGGGGGGGGGGGGGGGGGGGGGGGGGGGGGGGGGGGGGGGGGGGFFFGFFFD,@@F:1>>>1F7:FFGGEGGGCGGGGGG<FGGGGGGGGGEGGGGGFFGGGGGGGGGGGGGGGGGGFGGFFGGGGGGGGGGGGGGGGGGGCCA9?FGGGGGG>E5FGGGCGGGEGGDGCG=ECEG=CDGEGGGD5:CCCFGGFFGG<EGGE55>FG:)):*6CGFCEEGGG
@M03364:396:000000000-C9LGT:1:1101:24927:7113 1:N:0:10
ACTCCTACGGGAGGCAGCAGTGGGGAATATTGCACAATGGGCGCAAGCCTGATGCAGCGACGCCGCGTGCGGGATGGAGGCCTTCGGGTTGTAAACCGCTTTTGTTCAAGGGCAAGGCACGGTTTCGGCCGTGTTGAGTGGATTGTTCGAATAAGCACCGGCTAACTACGTGCCAGCAGCCGCGGTAATACGTAGGGTGCAAGCGTTATCCGGATTTATTGGGCGTAAAGGGCTCGTAGGCGGTTCGTCGCGTCCGGTGTGAAAGTCCATCGCTTAACGGTGGATCCGCGCCGG
+
GGGGGGGGGGGGGGGGGGGGGGGGGGGGGGGGGGGGGGGGGGGGGGGGGGGGGGGGGGGGGGGGGGGGGGGGGGGGGGGGGGGGGGGGGGGGGGGGGGGGGGGGGGGFGGGGGGGGGGGGE7FG>FFG+3@55,3@FFFEGFCFFFGGGGGG:FGGGGGGGGGGGGF@FFGEGGGGGGGGGGGGGGGGGGGGG68CECCGGGGGGGGGGGGGGGGGGGGGFGGGGDEGGGGGGGGDEEGGGGGGGGGGGGGGGEGGG85AG<DGGGGGGGGGGGGGGFDGFFGGGGGFC:BGGG
@M03364:396:000000000-C9LGT:1:1101:17919:7115 1:N:0:10
ACTCCTACGGGAGGCAGCAGTGGGGAATATTGCACAATGGGCGCAAGCCTGATGCAGCGACGCCGCGTGCGGGATGGAGGCCTTCGGGTTGTAAACCGCTTTTGTTCAAGGGCAAGGCGGGTCTTCGGGCCCGTTGAGTGGATTGTTCGAATAAGCACCGGCTAACTACGTGCCAGCAGCCGCGGTAATACGTAGGTGGCGAGCGTTATCCGGAATGATTGGGCGTAAAGGGTGCGCAGGCGGTCTGTTAAGTCTGAAGGCAAAGGGATGAGCTCAACTCATTTATGATTC
+
GGGGGGGGGGGGGGGGGGGGGGGGGGGGGGGGGGGGGGGGGGGGGGGGGGGGGGGGGGGGGGGGGGGGGGGGGGGGGGGGGGGGGGGGGGGGGGGGGGGGGGGFGGG9FGGGGGFG+BC@@5>@;FEE5*>><*,1=@CFG99:FFCFEG8F<FGGGFCFGGGDGGGGG<CCFFFGGGGGGGGGGE5CF@ECFCGGFGGGGEGGGGGEFEGECCEGGCFGGGGGG?:EGFGGGGGGGGGGGGGGGGGGGGGGGGGG7CCGG:CGGFGFGGCFGGGFFD+:*=?FFGGFFFF
@M03364:396:000000000-C9LGT:1:1101:11195:7120 1:N:0:10
ACTCCTACGGGAGGCAGCAGTGGGGAATTTTGCGCAATGGGGGCAACCCTGACGCAGCAACGCCGCGTGCGGGACGAAGGCCCTAGGGTCGTAAACCGCTTTCAGCAGGGAAGACATTCGACGGTACCTGCCGAAGAAGCTCCGGCTAACTACGTGCCAGCAGCCGCGGTAACACGTAGGGGGCGAGCGTTATCCGGATTCATTGGGCGTAAAGCGCGCGTAGGCGGCCGCCTAAGCGGAACCTCTAACCCCGGGGCTCAACCTCGGGCCGGGTTCCGAACTGGGCGGCTCG
+
GGGGGGGGGGGGGGGGGGGGGGGGGGGGGGGGGGGGGGGGGGGGGGGGGGGGGGGGGGGGGGGGGGGGGGGGGGGGGGGGGGGGGGGGGGGGGGGGGGGGGGGGGGGGGGGGGFFEFFGGGEF*@DFG<8@,5<FFFFGGGGGFEEG7FGGGGGGGGGGGGGGGGGGGGFGGGGGGGGGGGGGGGGGGGGGGGGFEGGEGGGGGGGGGGCEGGGGGGGGGGGGGGGGGEGGGEDCGGGGGDGGGGGGGGGGGGGDECCFFGGFCFGGGGGGGGGEGGDEDFFGGGGGFDBF3
@M03364:396:000000000-C9LGT:1:1101:21453:7135 1:N:0:10
ACTCCTACGGGAGGCAGCAGTGGGGAATATTGCACAATGGGCGCAAGCCTGATGCAGCGACGCCGCGTGCGGGATGGAGGCCTTCGGGTTGTAAACCGCTTTTGTTCAAGGGCAAGGCGGGTCTTCGGTCCCGTTGAGTGGATTGTTCGAATAAGCACCGGCTAACTACGTGCCAGCAGCCGCGGTAATACGTAGGGTGCAAGCGTTATCCGGATTTACTGGGCGTAAAGGGTGCGTAGGTGGTCTCTTAAGTCAGGAGTGAAAGGCTACGGCTTAACCGTAGTAAGCTCTTG
+
GGGGGGGGGGGGGGGGGGGGGGGGGGGGGGGGGGGGGGGGGGGGGGGGGGGGGGGGGGGGGGGGGGGGGGGGGGGGGGFGGGGGGGGGGGGGGGGGGGGGGGGFGGGCGGGGGG=F+FCC*55,@@FG+1><>,@<CFCCF,CFDFBFGG<F*@FGGGGGGDEGGGGDG<BFGGGGGGGGGGGGG8CEGFCCCFGGGGGGGGGFGCEEGGGGGCEEFFGGGGGGGCE=>FGGGGGGCEGDGGFEGGG?C7CEFFGFG<ECFAGGGGFFF<EGDEGFGGGD5<GGF>CF>FFG7
@M03364:396:000000000-C9LGT:1:1101:26861:7153 1:N:0:10
ACTCCTACGGGAGGCAGCAGTGGGGAATATTGCACAATGGGCGAAAGCCTGATGCAGCAACGCCGCGTGAGTGATGAAGGCCTTCGGGTCGTAAAACTCTGTCCTCAAGGAAGATAATGACGGTACTTGCGGAAGAAGCCCCGGCTAACTACGTGCCAGCAGCCGCGGTAATACGTAGGGGGCGAGCGTTGTCCGGAATGATTGGGCGTAAAGGGCGCGTAGGCGGCTCTGTAAGTCTGGAGTGAAAGTCCTGCCTTTAAGGTGGGAATTGCGTGGGATACTGCAGGGCTTG
+
FGGGGGGGGGGGGGGGGGGGGGGGGGGGGGGGGGGGGGGGGGGGGGGGFGGGFGGGGGGGGGGGGGGFGGGFFFGGGGGGG8FGFGGGGEG@FGGGGGGGGGG8CEF5,EBFGG,E<,C,7B@+:C9A588++++,8B>F<FFG:CFGFFFCFFGEGBFFGGGFGCEEE*=CCGF7CFGDEGEGGGCE?>>ECGCEGE8EFGCEGGGGGGGCGGGEEGGGEGGFEG2/2:AFCCF9@<EGEC<A:?CFGFCGFG69CCF+CFFFCDFFF4FF*/*7>C+7?BGGGGGEG)>D
@M03364:396:000000000-C9LGT:1:1101:5180:7160 1:N:0:10
ACTCCTACGGGAGGCAGCAGTGGGGAATCTTGCGCAATGGGGGCAACCCTGACGCAGCGACGCCGCGTGCGGGACGAAGGCCTTCGGGTCGTAAACCGCTTTCAGCAGGGACGAGGCCGCGCGGTGACGATCCCTGCAGAAGAAGCCCCGGCTAAATACGTGCCAGCAGCCGCGGTAATACGTATGGGGCGAGCGTTATCCGGATTCATTGGGCGTAAAGCGCGCGTAGGCGGCCCGTTAGGTCGGAGGTAAAAGCCCGGGGCTCAACCCCGGCGAGCCTCCGATACCGGCGGG
+
GGGGGGGGGGGGGGGGGGGGGGGGGGGGGGGGGGGGGGGGGGGGGGGGGGGGGGGGGGGGGGGGGGGGGGGGGGGGGGGGGGGGGGGGGGGGGGGGGGGFFGGCGGGGGGGGGGFGFGGGC1=*1=BF+*48<FFFFFGFGGGFGFGGGGGGEGGGGGGGGGGGGGGGGEGGGGGGGGGGGGGGGGGGGGGGGGGGGGGGGGGGGGGGGGGGGGGDGGGGGGGGGG:CGGGGGGGGG=EEGGGGGGGGGE@?FGGGGGDGGGGGDFGGGGGGGGGGGGGG>>G<CGCFDBFGDD
@M03364:396:000000000-C9LGT:1:1101:6683:7163 1:N:0:10
ACTCCTACGGGAGGCAGCAGTGGGGAATATTGCACAATGGGCGCAAGCCTGATGCAGCGACGCCGCGTGCGGGATGGAGGCCTTCGGGTTGTAAACCGCTTTTGTTCAAGGGCAAGGCACGGTTTCGGCCGTGTTGAGTGGATTGTTCGAATAAGCACCGGCTAACTACGTGCCAGCAGCCGCGGTAATACGGAGGATCCGAGCGTTATCCGGATTTATTGGGTTTAAAGGGTGCGTAGGCGGGGCATCAAGTCAGTGGTGAAATGGTGTGGCTCAACCATAGCATTGCCGTTG
+
GGGGGGGGGGGGGGGGGGGGGGGGGGGGGGGGGGGGGGGGGGGGGGGGGGGGGGGGGGGGGGGGGGGGGGGGGFEGGFGGGGGGGGGGGGGGGGGGGGGGGGGGGGGGGGGGGGDGGGGGGFF>7EFG+8@5@>FFFFFGGGDFGGGGGGGGFFGGGGGGGGGGGGGGGFCFGGGGGGGGGGGGGGGGGGGGGCGEGGGGGGGGGGGDGGGGG>EGFGGGGGGGGECGGGGGGGGGGDGGGGGGGGGGGGFGCFGFFGGGGCDGGGGGGGGGGGGGGGGGF=FGGGC=FFFDD9
@M03364:396:000000000-C9LGT:1:1101:19599:7172 1:N:0:10
ACTCCTACGGGAGGCAGCAGTGGGGAATATTGGGCAATGGGCGAAAGCCTGACCCAGCAACGCCGCGTGGAGGAAGAAGGTTTTCGGATCGTAAACTCCTGTCCTCAGGGAAGAGACGGAGCCTATACGTGGGGGGGAAGCCCCGGCTAACTACGTGCCAGCAGCCGCGGTAATACGTAGGGGGCGAGCGTTATCCGGAATGATTGGGCGTAAAGGGTGCGCAGGCGGCTGTGCAAGTCTGAAGTAAAAGGGACCGGCTCAACCGGTTCAGGCTTTGGAAACTGCACGGCTGGG
+
GGGGGGGGGGGGGGGGGGGGGGGGGGGGGGGGGGGGGGGGGGGGGGGGGGGGGGGGGGGGGGGGGGGGGGCGGGGGGGGGFEGGGGGGGGGGGGGGGGGGGGG@FGGADFFFFGFC=FFBC@F,58FB3C@33@+=?EEGGGFGE5/:EFGF,<86CEGFGGGGGGCEE*:E;<C7@@FGGGGDGE8E5CEEE:FFGECEFGCFCGGGGG?EGGCCGGGGGGEGGGGEECG6CGGCFFF9@F7AC7CF+AEG*7CEGGCCF+7:CC:>D7CGGGFGDFDCFFEFCC<>)8:)91
@M03364:396:000000000-C9LGT:1:1101:16636:7180 1:N:0:10
ACTCCTACGGGAGGCAGCAGTGGGGAATATTGGGCAATGGGCGCAAGCCTTACCCAGCAACGCCGCGTGAGGGAAGAAGGTTTTCGGATTGTAAACCTCTGTCCTGGGGGACGAAGGAAGTGACAGTACCCCGGGAGGAAGCCCCGGCTAACTACGTGCCAGCAGCCGCGGTAATACGTAGGGGGCGAGCGTTGTCCGGAATTATTGGGCGTAAAGGGCGCGTAGACGGCCGAGTAAGTTATAGGTGAAAGCCCATCTTTCAAGGATGGAACTGCCTGTAATACTGCCTGGCTT
+
GGGGGGGGGGGGGGGGGGGGGGGGGGGGGGGGGGGGGGGGGGGGGGGGGGGGGGGGGGGGGGGGGGGGGGGGGGGGGGGGGGGGGGGFGGGGGGGGGGGGGGGFGFGGGGGGGGGECCAFDFFC,CEF:<CB>@@:FGCFGFCGGDFEGGGGFFGGGGGGGGGGGGGGG=CGGGGGGGGGGGGGGGGGGGGGGCGGGGGGGCGFGGGGFCEEGGGGGGGGGGGGGGGGGGGE::8CFGGDGGGGGGGGFGGGDFGGGGGGGGGGGGGGGGGGFGGGGGGG4@FGGGGFGFFGC*
@M03364:396:000000000-C9LGT:1:1101:4229:7196 1:N:0:10
ACTCCTACGGGAGGCAGCAGTGGGGAATATTGCACAATGGGGGAAACCCTGATGCAGCAACGCCGCGTGAGTGATGACGGCCTTCGGGTTGTAAAGCTCTGTCTTCAGGGACGATAATGACGGTACCTATGGAGGAAGCCACGGCTAACTACGTGCCAGCAGCCGCGGTCATACGTAGGTGGCGAGCGTTGTCCGGATTTACTGGGCGTAAAGGGAGCGTAGGCGGATTTTTAAGTGAGATGTGAAATACTCGGGCTTAACCTGAGTGCTGCATTTCAAACTGGAAGTCTAG
+
GGGGGGGGGGGGGGGGGGGGGGGGGGGGGGGGGFGGGGGGGGGGGGGGGGGGGGGGGGGGGGGGGGGGGGGGGGGGGGGGDGGGGGGGGGGGGFFGGGGGGGGCGGGCFGGEFF?F+CF,DCFB@FGG,,8::<=78DF<8FGFC++>FFFGFGDCGCBFFFGGEFFG**=FFGGAFFGGGGGG>EGGCFGEE<FGGGGG9@FGGGGGEGEGGFGGG>C>8EGGGGCEEG9+;FFEGGG?FF9C?GGF9FCGGGD*>FCFGGGGCG7:C>EFFGGCDG?0*1AFFFF):4=F
@M03364:396:000000000-C9LGT:1:1101:3536:7197 1:N:0:10
ACTCCTACGGGAGGCAGCAGTGGGGAATATTGCACAATGGGCGCAAGCCTGATGCAGCGACGCCGCGTGCGGGATGGAGGCCTTCGGGTTGTAAACCGCTTTTGTTCAAGGGCAAGGCACGGTTTCGGCCGTGTTGAGTGGATTGTTCGAATAAGCACCGGCTAACTACGTGCCAGCAGCCGCGGTAATACGTAGGGTGCAAGCGTTATCCGGATTTATTGGGCGTAAAGGGCTCGTAGGCGGTTCGTCGCGTCCGGTGTGAAAGTCCATCGCTTAACGGTGGATCCGCGCCGG
+
GGGGGGGGGGGGGGGGGGGGGGGGGGGGGGGGGGGGGGGGGGGGGGGGGGGGGGGGGGGGGGGGGGGGGGGGGGGGGGFFGGGGGGGGGGGGGGGGGGGGGGGGGGGECFGGGGGF@FG<F7<CCFGG>+@5@DFGGGGGG?:CBFGGFCDFFEGGFFFGGGGGFGGAFECFFCGGCFGGGGGGGGGGGFGGGCFGGFEGGGGGGGGGGGGGGGGD9<EFFGGGGG*8AEFGGGGGCGGGGGGEGGGGGGGGC5CCD:E*A:>FGFCFFGFDG=59F7:CB@EF=DCFGFBGDG
@M03364:396:000000000-C9LGT:1:1101:7697:7197 1:N:0:10
ACTCCTACGGGAGGCAGCAGCTAAGAATCTTCCACAATGGACGGAAGTCTGATGGAGCGACGCCGCGTGGACGACGAAGGCCGTGAGGTTGTAAAGTCCTTTTCGGGAGGGGGAATAACCGCGTGAGGGTATGCCCGCGGGATGACGTGAATCCCGGAATAAGCCACGGCTAACTACGTGCCAGCAGCCGCGGTAATACGTAGGTGGCAAGCGTTGTCCGGATTTACTGGGTGTAAAGGGCGTGTAGGCGGAGATGCAAGTTGGGAGTGAAATGCAGGGGCTCAACCCCTGAAC
+
GGGGGGGGGGGGGGGGGGGGGGGFGGGGGGGGGGGGGGGGGGGGGGGGGGGGGGGGGGGGGGGGGGGGGGGGGGGGGGGGGGGGGGGGGGGGGGGGGGGGGGGGGGGCFGGGGGCGAAFFEBF+<FFG88@@<C:DFGEGGEEFFGGGGGGGGGGGGGGGGGGGGGGGGGGGGGGGGGGGGGGGGGGGGGGGGEGGGGGGGGGGGGGGGGGGGEGGGGGGGGGGGGGGGGGGGGGGGGGGGGGGGGGGGGGEGGGGGGGGGCFGGGGGGGGGGGGGGGGGFFGGGGGFGFFGGC
@M03364:396:000000000-C9LGT:1:1101:18153:7197 1:N:0:10
ACTCCTACGGGAGGCAGCAGTGGGGAATATTGCACAATGGGGGAAACCCTGATGCAGCGACGCCGCGTGAGTGAAGAAGTATTTCGGTATGTAAAGCTCTATCAGCAGGGAAGAAGAATGACGGTACCTAACTAAGAAGCCCCGGCTAACTACGTGCCAGCAGCCGCGGTAATACGTAGGGGGCAAGCGTTATCCGGATTTACTGGGTGTAAAGGGAGCGTAGACGGCAATGCAAGTCTGAAGTGAAAGGCCGGGGCTCAACCCCGGGACTGCTTTGGAAACTGTGTAGCTGGG
+
GGGGGGGGGGGGGGGGGGGGGGGGGGGGGGGGGGGGGGGGGGGGGGGGGGGGGGGGGGGGGGGGGGGGGGGGGGGGGGGGGGGGGGGGGGGGGGGGGGGGGGGGGGGGGGGGGGGGFGF9FGGFCFGGB8DFF9<FDGFGEGGGGGFGGGGGGGGGGGGGGGGGGGGGGFGGFGGGGGGGGGEGGGGGGGGGGGGGGGGGGGGGGGG;A8CGGGGGGGGGGGGGFGGGGGGGGGGGGGGGGGGGGGGGGGGGGGGGGGGGGGGGGGGG3CGGGGGGGGFGFFGGGGGFGFFGG5
@M03364:396:000000000-C9LGT:1:1101:19542:7203 1:N:0:10
ACTCCTACGGGAGGCAGCAGTGGGGGATATTGCGCAATGGGGGCAACCCTGACGCAGCAACGCCGCGTGAAGGATGAAGGTTTTCGGATTGTAAACTTCTTTTATTAAGGACGAAAAATGACGTTACTTCATGAATAAGCTCCGGCTAACTACGTGCCAGCAGCCGCGGTAATACGTAGGGAGCAAGCGTTGTCCGGATTTACTGGGTGTAAAGGGTGCGTAGGCGGCTTTGCAAGTCAGATGTGAAATCTATGGGCTCAACCCATAAACTGCATTTGAAACTGTAGAGCTTGG
+
GGGGGGGGGGGGGGGGGGGGGGGGGGGGGGGGGGGGGGGGGGGGGGGGGGGGGGGGGGGGGGGGGGGGGGGGGGGGGGGGFFGGGGGGGGGGGGGGGGGGGGG9FEFEFGGGGF=C+BDC7:B+8BFG<<@,@33E@FGGGGGGGGFGGGGGCEFGGGGCFGGGGGGGG=*=F@FFFCGGGGGGFGGGGFGGGGGGGGGGGGGGGGGGGGGGGGGGGGGG=EGGGGGGGGGGGGGGGGGGFGGGGGGGFGGGGGGGGGGGGFGGGGGGGGGGDFGFFGG=FFFG7CFBCF?FG7
@M03364:396:000000000-C9LGT:1:1101:9825:7204 1:N:0:10
ACTCCTACGGGAGGCAGCAGTGGGGAATATTGGACAATGGGGGAAACCCTGATCCAGCGACGCCGCGTGAGTGAAGAAGTATTTCGGTATGTAAAGCTCTATCAGCAGGGAAGATAATGACGGTACCTGTCTACGAAGCACCGGCTAAATACGTGCCAGCAGCCGCGGTAATACGTATGGTGCAAGCGTTATCCGGATTTACTGGGTGTAAAGGGAGCGCAGACGGCATGGCAAGCCAGAGGTGAAAGGTGGGGGCTCAACCCCCAAGCTGCATTTGGAACTGTCCAGCTAG
+
FGGGGGGGGGGGGGGGGGGGGGGGGGGGGGGGGGGGGGGGG7FGGG<FGGGGGDGGGGEGGGGGGGGGGGGGGGGGGGGF?5EFGGGCFGGGGGGGGGGGGGG<@ECFFGGGGGFFGGFFEB@B:CFF,5,,,,:+3BF8DFGGGD>FGFGGGGGGGGGGGGGGGGGGG:8FFGGGG?CFCFGGGGGG<FGGGGGEE*<FF<FGGF2=CEGDFCF5EGG5CEEFGG885;88FGGGF8A2*;AEECGGG00*:CGGGCFGFGDGC377*9@F4++:C><C44C:F*:?9F4>
@M03364:396:000000000-C9LGT:1:1101:23161:7216 1:N:0:10
ACTCCTACGGGAGGCAGCAGTGGGGAATTTTCCGCAATGGGCGAAAGCCTGACGGAGCAATGCCGCGTGAATGAAGAAGGTCTTCGGATCGTAAAGTTCTGTCATCAGGGAAGAACAGCAGTGGTGTGAATCATGCCATTGCCTGACGGTACCTGAGGAGGAAGCCACGGCTAACTACGTGCCAGCAGCCGCGGTAATACGTAGGTGGCAAGCGTTATCCGGAATGATTGGGCGTAAAGGGTGCGCAGGCGGCTGTGCAAGTCTGAAGTAAAAGGGACCGGCTCAACCGGTTCG
+
GGGGGGGGGGGGGGGGGGGGGGGGGGGGGGGGGGGGGGGGGGGGGGGGGGGGGGGGGGGGGGGGGGGGGGGGGGGGGGGGGGGGGGGGGGGGGGGGGGGGGGGGGGGGGGGGGGGG,BF4E5B,,:DF,,:5,8CFFGGGGGGGGFGGGGDGFGGCFFGGFGGGGGGGG*>CF,DFDECFFGGE,>FFGGCGG<FGGGGDFGFGGFGGGGGGFFGECGGGGEGGGFFGCFGGGDEEGGGGGGECEDCGEEEGE=E77@ECF@C:FG+9?:EGFGGDFGGC3>:CDFGFGDEDC3
@M03364:396:000000000-C9LGT:1:1101:25892:7233 1:N:0:10
ACTCCTACGGGAGGCAGCAGTAGGGAATTTTCGTCAATGGGCGCAAGCCTGAACGAGCAATGCCGCGTGGGTGAAGACGGTCTTCGGATTGTAAAGCCCTGTTGCCGGGGACAAAGGACAGCCCGAGTGTAGAGCTGACTGTTTGATGGTACCCGGCCAGAAAGCCACGGCTAACTACGTGCCAGCAGCCGCGGTAATACGTAGGTGGCAAGCGTTATCCGGAATGATTGGGCGTAAAGGGTGCGCAGGCGGCTGTGCAAGTCTGAAGTAAAAGGGACCGGCTCAACCGGTTC
+
GGGGGGGGGGGGGGGGGGGGGGGGGGGGGGGGGGGGGGGGGGGGGGGGGGGGGGGGGGGGGGGGGGGGGGGGGGGGGGGGGGGGGGGGGGGGGGGGGGGGGGG?FGGGGGGGGGGF<<AC<<E++6@D+BC,3C>FFGFEFFCFGAFFGGGGFGGGGGGGGGGGGGGGG7BF@FGGGGGFFGGGGGGGGGGGGGGGGGGGGGGGGGGGGGGGGEEGEGGGGGGGFG7CGGGGGGEEGGGGGGGGGGGGGGGGGGGGGCFCCFGGGFGGDDFFDGGGGGGGFFCDGFFFGF>DG
@M03364:396:000000000-C9LGT:1:1101:19344:7241 1:N:0:10
ACTCCTACGGGAGGCAGCAGTAGGGAATCTTCCACAATGGACGCAAGTCTGATGGAGCAACGCCGCGTGAGTGAAGAAGGTTTTCGGATCGTAAAGCTCTGTTGTTGGTGAAGAAGGATGTGGGTAGTACCTAGCTCATATTTGACGGTAATCAACCAGAAAGTCACGGCTAACTACGTGCCAGCAGCCGCGGTAATACGTAGGGTGCAAGCGTTATCCGGATTTATTGGGCGTAAAGGGCGCGTAGGCGGTTCGTCGCGCCCGGTGTGAAAGTCCATCGCTTAACGGTGGATC
+
GGGGGGGGGGGGGGGGGGGGGGGGGGGGGGGFGGGGGGGGEGGGGGGCFGGGGGEGGGGGGGGGGGGGGCGGGGEGGGGGF9FGGGGGGGGGGGGGGCGGGG9FE<EGEFFEGGGG=,C=?5,+6,8:,,9,,,:,CFD,D@,E<AFFFG+E<FGGGGGAFFGGG9FFDF>@FFFFGG:FFECFFD<FCCCC@<BE@FFFCFGGGFC<FGGGEGGGGGFGE7:*CGGGGGFFECEECEGGC*/:1:CCE8?EECE:*25C*:<>ECGDDFG7CGF7?:093:=D7*95*7>CG6
@M03364:396:000000000-C9LGT:1:1101:11001:7248 1:N:0:10
ACTCCTACGGGAGGCAGCAGTAGGGAATTTTCGTCAATGGGCGCAAGCCTGAACGAGCAATGCCGCGTGGGTGAAGACGGTCTTCGGATTGTAAAGCCCTGTTGCCGGGGACAAAGGACAGCCCGAATGGACAGCTGACTGTTTGATGGTACCCGGCCAGAAAGCCACGGCTAACTACGTGCCAGCAGCCGCGGTAATACGTAGGTGGCAAGCGTTATCCGGAATGATTGGGCGTAAAGGGTGCGCAGGCGGCTGTGCAAGTCTGAAGTAAAAGGGACCAGCTCAACCGGTTCC
+
GGGGGGGGGGGGGGGGGGGGGGGGGGGGGGGGGGGGGGGGGGGGGGGGGGGGGGGGGGGGGGGGGGGGGGGGGGGGGGGGGGGGGGGGGGGGGGGGGFGGGGGEFGG=FGDEFFGG8,D8=BF7@=FF,,8:,3@DFFCFEFGFGFGGGGGGACGGGGGGCGGGGGGGG*=ECGGGGGGGGGGFGGGGGGGGGGGGGGGGGGGGGGGGG>FGGGEGGGGGGG>EFGEGGGGGGGEGEGGGGGGGGGGGGGGGGGGGGGGCCG=FG=FFFFGF=EGGGGGGFFGGGGFFDE7CG*
@M03364:396:000000000-C9LGT:1:1101:15173:7250 1:N:0:10
ACTCCTACGGGAGGCAGCAGTGGGGAATATTGCACAATGGGCGCAAGCCTGATGCAGCGACGCCGCGTGCGGGATGGAGGCCTTCGGGTTGTAAACCGCTTTTGTTCAAGGGCAAGGCACGGTTTCGGCCGTGTTGAGTGGATTGTTCGAATAAGCACCGGCTAACTACGTGCCAGCAGCCGCGGTAATACGTAGGGTGCAAGCGTTATCCGGATTTATTGGGCGTAAAGGGCTCGTAGGCGGTTCGTCGCGTCCGGTGTGAAAGTCCATCGCTTAACGGTGGATCCGCGCCGG
+
GGGGGGGGGGGGGGGGGGGGGGGGGGGGGGGGGGGGGGGGGGGGGGGGGGGGGGGGGGGGGGGGGGGGGGGGGGGGGGGGGGGGGGGGGGGGGGGGGGGGGGGGGGGFGGGGGGFGFGGGF>FFEFFG>@@55@FFFFGFGFGGGGGGGGGG>FGGGGGGGGGGGGGGGFFFGGGGGGGGGGGGGGGGGGGGFFGGGGGGGGGGGGGGGGGGGEGGGDFFGGGGGGEGFGGGGGGGGGGGGGGGGGGGGGGGGGGGGEGGGCFGGGGGGGGGGGGGGGGGFFGGGGG>FEFGGG
@M03364:396:000000000-C9LGT:1:1101:15612:7263 1:N:0:10
ACTCCTACGGGAGGCAGCAGTGGGGGATATTGCACAATGGGGGAAACCCTGATGCAGCGACGCCGCGTGAGTGAAGAAGTATTTCGGTATGTAAAGCTCTATCAGCAGGAAAGATAATGACGGTGCCTGACTAAGAAGCACCGGCTAAATACGTGCCAGCAGCCGCGGTCATACGTATGGTGCAAGCGTTATCCGGATTTACTGGGTGTAAAGGGAGCGCAGACGGCATGGCAAGCCAGATGTGAAAGGTGGGGGCTCAACCCCCAAGCTGCATTTGGAACTGTCAAGCTAG
+
GGGGGGGGGGGGGGGGGGGGGGGGGGGGGGGGGGGGGGGGGGGGGGGGGGGGGGGGGGGGGGGGGGGGGGGGGGGGGGGGGGGGGGGGGGGGGGGGGGGGGGGGGGGGGGGGGGGGEFF@F@F8+@FG,,8:,,:,CFGFGGGGGG7DGGGGFGFGGGGGGGGGGGGGG4CFGGGGGGGGGGGGGGGGGGGGFGGGGGGGGGGGGGGGGGGGGGGGGGGGGGEGGGEGGGGGFGGFGGGGGGGGGGFGGGGGGGGGGFGGFGGGGGGGGGGGGGGGGGGGFFGGGGGFFFFG
@M03364:396:000000000-C9LGT:1:1101:14223:7275 1:N:0:10
ACTCCTACGGGAGGCAGCAGTGGGGAATCTTGCGCAATGGGGGCAACCCTGACGCAGCGACGCCGCGTGCGGGACGAAGGCCTTCGGGTCGTAAACCGCTTTCAGCAGGGACGAGGCCGCGGGGTGACGGTACCTGCAGAAGAAGCACCGGCTAACTACGTGCCAGCAGCCGCGGTAATACGTAGGGTGCAAGCGTTATCCGGATTTATTGGGCGTAAAGGGCTCGTAGGCGGTTCGTCGCGTCCGGTGTGAAAGTCCATCGCTTAACGGTGGATCCGCGCCGGGTACGGGCGG
+
GGGGGGGGGGGGGGGGGGGGGGGGGGGGGGGGGGGGGGGCEGGGGGGGGGGGGGGGGGGGGGGGGGGGGGGGGGGGGGGGGGGGGGGGGGGGGGGGGGGGGGGGGGGGGGGGGGGGGGGGC*=<1=FG+1<+1?FFFGFG?FCCFG@FGGEGGGGGGGGGGGGGGGGGG8FEGGGGGGGGGGGGGGGGGGGGGGGGGEGGGGGGGEEFGGGGGGGGGDGGGGEGGGEEGGGGGGGGGGEGGGGGGGGGGGE?FGGGGGGGGGGGGGFGGGGGGGGFGGGC@EGDGGGFGEFGGG
@M03364:396:000000000-C9LGT:1:1101:8334:7281 1:N:0:10
ACTCCTACGGGAGGCAGCAGTAGGGAATTTTCGTCAATGGGCGCAAGCCTGAACGAGCAATGCCGCGTGGGTGAAGACGGTCTTCGGATTGTAAAGCCCTGTTGCCGGGGACAAAGGACAGCCCGAGTGAAAAGCTGACTGTTTGATGGTACCCGGCCAGAAAGCCACGGCTAACTACGTGCCAGCAGCCGCGGTAATACGTAGGTGGCAAGCGTTATCCGGAATGATTGGGCGTAAAGGGTGCGCAGGCGGCTGTGCAAGTCTGAAGTAAAAGGGACCGGCTCAACCGGTTCG
+
GGFFGGGGGEGEGGGGGGGGEAFGGFFFFFGGGFEEEGFGGFFGCFEGGGGFGGGGGEGFGGGGGGGFEGGGEFFGGGGGFGEEGGGGFEFFFFGGGFGBEEFDGFF=CFEGDGGD8AB<+DD+8>C=F,C,,:FCFG8FDFF9FDF@CFGGCFECFGDFFCGGFGFFE1>@FCCGGGGGGFG?FGGGGGGGGG*=FEGF<<CFEFGFGFGGGGCCGGGGCG*21A:@FGGFGCGGCFGGG@ECEGGGGGGGG=EFFFFFFCF7C7<6:C7>:CEC<5C9DE*>699>D@@3C)
@M03364:396:000000000-C9LGT:1:1101:13590:7305 1:N:0:10
ACTCCTACGGGAGGCAGCAGTGGGGAATATTGGACAATGGGGGAAACCCTGATCCAGCGACGCCGCGTGAGTGAAGAAGTATTTCGGTATGTAAAGCTCTATCAGCAAGGAAGAAACTGACGGTACTTGCCTAAGAAGCCCCGGCTAACTACGTGCCAGCAGCCGCGGTCATACGTAGGGGGCTAGCGTTATCCGGATTTACTGGGCGTAAAGGGCTCGTAGGCGGTTCGTCGCGTCCGGTGTGAAAGTCCATCGCTTAACGGTGGATCCGCGCCGGGTACGGGCGGGCTTG
+
GGGGGGGGGGGGGGGGGGGGGGGGGGGGGGGGGGGGGGGGGGGGGGGGGGGGGGGGGGGGGGGGGGGGGFGGGGGGGCFFGGGGGGGGDGGFGGGGGGGGFGGGGGF8FGGFGGG=,BFFFBFB3BFG:,8:,:=FFGGFGDGE7B+DCGGGGGGFFGFFGCF>FEGGG*;FFGGGGGGGGEGG*CFGGGGGGGFGGEGGGGGGGGGGGGGGGGGGGGGGGGGGGGGGGGEGGGGGGGEGEEGG79EGGGGGGGGGGGEFGGGGFGGGFGGGDGGGGGEGFDGDDDGFGFFD
@M03364:396:000000000-C9LGT:1:1101:6033:7320 1:N:0:10
ACTCCTACGGGAGGCAGCAGTAGGGAATCTTCCACAATGGACGCAAGTCTGATGGAGCAACGCCGCGTGAGTGAAGAAGGTTTTCGGATCGTAAAGCTCTGTTGTTGGTGAAGAAGGATAGAGGTAGTCCCTGGCCTTTATTTGACGGTAATCAACCAGAAAGTCACGGCTAACTACGTGCCAGCAGCCGCGGTAATACGTAGGTGGCAAGCGTTGTCCGGATTTATTGGGCGTAAAGCGAGCGCAGGCGGAAAAATAAGTCTAATGTGAAAGCCCTCGGCTTAACCGAGGAAC
+
GGGGGGGGGGGGGGGGGGGGGGGGGGGGGGGGGGGGGGGGGGGGGGGGGGGGGGGGGGGGGGGGGGGGGGGGGGGGGGGGGGGGGGGGGGGGGGGGGGGGGGCFGGGGEGGGGGGG8?EFC-::5=FG,,8:?FFCDFFGGGGGGGGGGGGGGGGGGGGGGGGGGGGGGGCEGGGGGGGGGGGGGGGGGGGGGGDGGGGGGGGGGGGGGGGGGGGGGGGGGGGE?FGGGGGGGGGGGGGGGGGGGGGGGGGG5:8CFGGGGFGDGGGGGGGGGGGGGGGG>FEGGGGFGEFG5D
@M03364:396:000000000-C9LGT:1:1101:4547:7370 1:N:0:10
ACTCCTACGGGAGGCAGCAGTAGGGAATTTTCGTCAATGGGCGCAAGCCTGAACGAGCAATGCCGCGTGGGTGAAGACGGTCTTCGGATTGTAAAGCCCTGTTGCCGGGGACAAAGGACAGCCAGAATGGAAAGCTGACTGTTTGATGGTACCCGGCCAGAAAGCCACGGCTAACTACGTGCCAGCAGCCGCGGTAATACGTAGGTGGCAAGCGTTATCCGGATTTATTGGGCGTAAAGGGTGCGCAGGCGGCTGTGCAAGTCTGAAGTAAAAGGGACCGGCTCAACCGGTTCC
+
GGGGGGGGGGGGGGGGGGGGGGGGGGGGGFGGGGGGEGGGGGGGGGGGGGGGGGGGGGGGGGGGGGGGGGGGGGGGGGGGGGGGGGGGGGGGGGGGGGGGGGGGGGGGGGGGGGAFGGGGGDF,B>ADC8E:>DFGFGGGGGGCFGGFFGFG@FGGGGGGFGGGGGGGG>EGGGGGGGGGGGGGGGGGGDFGGGGGGGGGGGGGGGGGGGGGGGGGGGGFEGEEGGEGGGGGGGCC=:EGGGGGGGGGGEEEGGGGGGGGGE>FGGFG>FGGGFGGC<EGDB5*>GG>DF>DG*
@M03364:396:000000000-C9LGT:1:1101:13327:7374 1:N:0:10
ACTCCTACGGGAGGCAGCAGTAGGGAATCTTCCACAATGGACGCAAGTCTGATGGAGCAACGCCGCGTGAGTGAAGAAGGTTTTCGGATCGTAAAGCTCTGTTGTTGGTGAAGAAGGATAGAGGTAGTGACTGGCCTTTATTTGACGGTAATCAACCAGAAAGTCACGGCTAACTACGTGCCAGCAGCCGCGGTAATACGTAGGTGGCAAGCGTTGTCCGGATTTATTGGGCGTAAAGGGCTCGTAGGCGGTTCGTCGCGTCCGGTGTGAAAGTCCATCGCTTAACGGTGGATC
+
GGGGGGGGGGGGGGG7FGGGGGGGGGGGGGGGGGGGGGGGGGGGGGGGGGGGGGGGGGGGGGGGGGGGGGGGGGGGGGGGGGGGGGGGGGGGGGGGGGGGGGGGGFGGGGGGGGGGEDFGG?EBBFGG,,9?FGGGGGGFGGGGGGGGGGEGGGGGGGGGDGGGGGGGGGGGGGGGGGGGGGGGGGGGGGGGGGGGGGGGGGGGGGGGGGGGGGGGGGGGGGDGGGGGGGGGGGGGGGGGGGGGGGGGGGGGGGGGGEGGGGGGGGGGGFGGGGGGGGGGEFGGGGG@GFFCFF
@M03364:396:000000000-C9LGT:1:1101:18794:7374 1:N:0:10
ACTCCTACGGGAGGCAGCAGTAGGGAATTTTCGTCAATGGGCGCAAGCCTGAACGAGCAATGCCGCGTGGGTGAAGACGGTCTTCGGATTGTAAAGCCCTGTTGCCGGGGACAAAGGACAGCCAAAGTATAAAACTGACTGTTTGCTGGTACCCGGCCAGAAAGCCACGGCTAACTACGTGCCAGCAGCCGCGGTAATACGTAGGTGGCAAGCGTTATCCGGATTTATTGGGCGTAAAGGGCTCGTAGGCGGTTCGTCGCGTCCGGTGTGAAAGTCCATCGCTTAACGGTGGAT
+
GGGGGGGGGGGGGGGGGGGGGGGGGGGGGGGGGGGGGGGGGGGGGGGGGGGGFGGGGGGGGGGGGGGGGGGGGGGGGGGGGGGGGGGGGGGGGGGGGGGGGGGCC?F=@FGGGGCD,,B<B-B,3:>D,,98B,,3CFCF<EFGF,>>EF,3@FFGGDGGGGGGFGGGG*BFFFGGGGGGGGGCGGGGFFGGGCFGGGGGGCFFGGGGGGGGGGGGDGGCEGGEGGACEGGGGGGG=FGGGGGGGGCGGGECC*;CCCEGCGGGGGCDDDFGGGCCFGGGDFGFGGC@G>F53*
@M03364:396:000000000-C9LGT:1:1101:26929:7383 1:N:0:10
ACTCCTACGGGAGGCAGCAGTAGGGAATTTTCGTCAATGGGCGCAAGCCTGAACGAGCAATGCCGCGTGGGTGAAGACGGTCTTCGGATTGTAAAGCCCTGTTGCCGGGGACAAAGGACAGCCAGAGTGAAAAGCTGACTGTTTGATGGTACCCGGCCAGAAAGCCACGGCTAACTACGTGCCAGCAGCCGCGGTAATACGTAGGTGGCAAGCGTTATCCGGAATGATTGGGCGTAAAGGGTGCGCAGGCGGCTGTGCAAGTCTGAAGTAAAAGGGACCGGCTCAACCGGTTC
+
GGGGGGGGGGGGGGGGGGGGGGGGGGGGGGGGGGGGGGGGGGGGGGGGGGGGGGGGGGGGGGGGGGGGGGGGGGGGGGGGGGGGGGGGGGGGGGGGGGGGGGGGGGGCFGGGGGFGGDFCG9F,:BFFF,9,:FFDDFDCF@FFG,CFGGFGGGGGGGGGGGGGGGGGGCGCGGGGGGGGGGGGGGGGGDFGGGGGGFGGGCGGGGGGGGGGGGGGGGGGGGCECGECEFGGGGGGGGGGGFGGGGGGGGGGGGGGGG?CGFFGGGGGDGGGGGGGGGGGFF*9CCF@GF>5C
@M03364:396:000000000-C9LGT:1:1101:6739:7403 1:N:0:10
ACTCCTACGGGAGGCAGCAGTGGGGAATCTTGCGCAATGGGGGCAACCCTGACGCAGCGACGCCGCGTGCGGGACGAAGGCCTTCGGGTCGTAAACCGCTTTCAGCAGGGACGAGGCCGCGAGGTGACGGTCCCTGCAGAAGAAGCCCCGGCTAAATACGTGCCAGCAGCCGCGGTAATACGTATGGGGCGAGCGTTATCCGGATTCATTGGGCGTAAAGCGCGCGTAGGCGGCCCGTTAGGTCGGAGGTAAAAGCCCGGGGCTCAACCCCGGCGAGCCTCCGATACCGGCGGG
+
GGGGGGGGGGGGGGGGGGGGGGGGGGGGGGGGGGGGGGGGGGGGGGGGGGGGGGGGGGGGGGGGGGGGGGGGGGGGGGGGGGGGGGGGGGGGGGGGGGGGGGG<FGGGGGGGGG>FFCFGG*C<*=CF84=+=<CEFGG,FFFGGGFFGGGGCGGGGGGGGGGGGGGGGFGGGGGDEEGGGGFFFFGDGGGGGGGGGGGGGGGGDEG7FFFFFGGGGGGGGGGGGGCEGGGGGGGGGEGGGEFGGEGGGGCGFFGGFGGGGGGEGGGGGGGGGG5C<<EFFFGGGDGFGEFGC5
@M03364:396:000000000-C9LGT:1:1101:18359:7420 1:N:0:10
ACTCCTACGGGAGGCAGCAGCTAAGAATATTCCGCAATGGAGGAAACTCTGACGGAGCGACGCCGCGTGGATGATGAAGGTCGGAAGATTGTAAAATCCTTTTAAGTATGATGAATAACCTGATCAGGACATGGGACAGGGATGACCGTAATACTTGAATAAGCAACGGCTAATTACGTGCCAGCAGCCGCGGTAACACGTAAGTTGCGAGCGTTGTTCGGAATTATTGGGCGTAAAGGGCATGTAGGCGGTTTTGCAAGCTTGATGTGAAATGCCGGGGCTTAACTCCGGCAC
+
GGGGGGGGGGGGGGGGGGGGGGGGGGGGGGGGGGGGGGGGGGGGGGGGGGGGGGGGGGGGGGGGGGGGGGGGGGGGGGGGGGGGGGGGGGGGGGGGGGGGGGGGGGGGGGGGGGGGE,FEE4<A,EFF::AC,C@DDFGGGFBF<EGFGGGGGGGGGGGGGGGGGGGGGFEGFGGGGGGGGGGGGGGGGGGGGGGGGGGGGGGGGGGGGEGGGGGGGGGGGGGGGFGGGGGGGGEGGGGGGGGGGGGGGGGGGGGGFFCGFFGGGGGGGFGGGGGGGGGGFFGGGGF?GEED:C
@M03364:396:000000000-C9LGT:1:1101:11128:7430 1:N:0:10
ACTCCTACGGGAGGCAGCAGTGGGGAATATTGCACAATGGGCGCAAGCCTGATGCAGCGACGCCGCGTGCGGGATGGAGGCCTTCGGGTTGTAAACCGCTTTTGTTCAAGGGCAAGGCACGGTTTCGGCCGTGTTGAGTGGATTGTTCGAATAAGCATCGGCTAACTCCGTGCCAGCAGCCGCGGTAATACGGAGGATGCGAGCGTTATCCGGATTCATTGGGTTTAAAGGGTGCGTAGGTGGCCTCTTAAGTCAGCGGTGAAAGTCAGTGGCTCAACCATTGAACTGCCGTTG
+
GGGGGGGGGGGGGGGGGGGGGGGGGGGGGGGGGGGGGGGGGGGGGGGGGGGGGGGGGGGGGGGGGGGGGGGGGGGGGFGGGGGGGGGGGGGGGGGGGGGGGGGGGGGGGGGGGG=FDFGGG@FEF@FG8@@558FCFFFGG9FFGGGGGGGGCGGGGGGGGGGGGGGGG=CFEGGGGGGGGGGGGGGGGGGGG>EGGGGGGGGGGGGGGGGGGEGEGGGGGFG;EE<FFGGGGGGGGGGGGGGGGGGGGFFFGGGGGGGGG@DCFFGGGGGGGGGGGFGD?@GCGGGFG@B>D3
@M03364:396:000000000-C9LGT:1:1101:7219:7462 1:N:0:10
ACTCCTACGGGAGGCAGCAGTGGGGAATATTGCACAATGGGCGCAAGCCTGATGCAGCGACGCCGCGTGCGGGATGGAGGCCTTCGGGTTGTAAACCGCTTTTGTTCAAGGGCAAGGCGGGTCTTCGGGACCGTTGAGTGGATTGTTCGAATAAGCACCGGCTAACTACGTGCCAGCAGCCGCGGTAATACGTAGGGTGCAAGCGTTATCCGGATTTATTGGGCGTAAAGGGCTCGTAGGCGGTTCGTCGCGTCCGGTGTGAAAGTCCATCGCTTAACGGTGGATCCGCGCCGG
+
GGGGGGGGGGGGGGGGGGGGGGGGGGGGGGGGGGGGGGGGGGGGGGGGGGGGGGGGGGGGGGGGGGGGGGGGGGGGGGGGGGGGGGGGGGGGGGGGGGGGGGGGGGGFGGGGGGGGDGGF@@B>CFGG7*58:FB7FFCGGDFFC?CFGG8FFGGGGGGGGGGGGGFGG:EFGGGGGGGGGGGGGEGDF?CF9<EEGFGGGGGGGGGGGGGGGEEDGGGGGGGGGGGGGGGGGGGGGGGGGGGGEGGGGGGGCCGGGCECC<DFGFFCF>ED3CFCGGGG3>EGGGGFGFFGGG
@M03364:396:000000000-C9LGT:1:1101:5164:7487 1:N:0:10
ACCCTACGGGAGGCAGCAGTGGGGAATATTGCACAATGGGGGAAACCCTGATGCAGCAACGCCGCGTGAGTGATGACGGCCTTCGGGTTGTAAAGCTCTGTCTTCAGGGACGATAATGACGGTAACTGAGGAGGAAGCCACGGCTAACTACGTGCCAGCAGCCGCGGTACTACGTAGGGTGCAAGCGTTATCCGGATTTATTGGGCGTAAAGGGCTCGTAGGCGGTTCGTCGCGTCCGGTGTGAAAGTCCATCGCTTAACGGTGGATCCGCGCCGGGTACGGGCGGGCTTGAGG
+
GGGGGGGGGGGGGGGGGGGGGGGGEGGGGFGGGGGGGGGGGGEGGGGGGGGGGGGGGGGGGGGGGEGGFGGGGGGGGGGGGGGGGGGGGGGGGGGGGGGGGGGFFGGGGGGGDCFGFFGCGFFD+:DFC8=,B:=<DCDEGGGGCFGGFFGG:@FGGCFGGGFGGGG<@*?FGGGGGGGGGGGGGGGEGECEGGGGC@CFGGGGGGGGGGGGFGGGGGGGCEGGGGGGGGGGGGEDG5?EGGGFGG?3@FGGFGCFFEGGGC<FGCFGGGFGGGGGGGGDDFGDGDD@375*9*
@M03364:396:000000000-C9LGT:1:1101:18863:7488 1:N:0:10
ACTCCTACGGGAGGCAGCAGTGGGGAATATTGCACAATGGGCGCAAGCCTGATGCAGCGACGCCGCGTGCGGGATGGAGGCCTTCGGGTTGTAAACCGCTTTTGTTCAAGGGCAAGGCACGGTTTCGGCTGTGTTGAGTGGATTGTTCGAATAAGCACCGGCTAACTACGTGCCAGCAGCCGCGGTAATACGTAGGGTGCAAGCGTTATCCGGATTTATTGGGCGTAAAGGGCTCGTAGGCGGTTCGTCGCGTCCGGTGTGAAAGTCCATCGCTTAACGGTGGATCCGCGCCGG
+
GGGGGGGGGGGGGGGGGGGGGGGGGGGGGGGGGGGGGGGGGGGGGGGGGGGGGGGGGGGGGGGGGGGGGGGGGGGGGGGGGGGGGGGGGGGGGGGGGGGGGGGGGGG9FGGGGGGGGGGGF+@<+@FDC+@38@,:FFFEGBFFFG;FGGGG>FGGGGGGGGGGGGGGGCFFGGGGGGGGGGGGGGCFGCGFFFGGGGGGGGGGGGGGGGGGGGGGGGFGGGGGGGGGGGGGGGGGGGGGGGG>CEGGGGGGGGGGGCGCE9:CGGGFGGGGGGGCFGGGFFGGGGGFFEFGGG
@M03364:396:000000000-C9LGT:1:1101:5627:7506 1:N:0:10
ACTCCTACGGGAGGCAGCAGTGGGGAATATTGCACAATGGGCGAAAGCCTGATGCAGCAACGCCGCGTGAGTGATGAAGGCCTTCGGGTCGTAAAACTCTGTCCTCAGGGAAGATAATGACGGTACTTGCGGCGGAAGCCCCGGCGAACTCCGTGCCAGCAGCCGCGGTAATACGTAGGTGGCGAGCGGTATCCGGAATGATTGGGCGTAAAGGGTGCGTAGGCGGCCTGTTAAGTCTGAAGTGAAAGGTACCGGCTCAACCGGTACAGGCGTTGGAAACTGGCAGGCTGGAGG
+
GGGGGGGGGGGGGGGGGGGGGGGGGGGGGGGGGGGGGGGGGGGEGGGGGGGGGGFFGGGGGGGGGGGGGGGEGGGGGGGGGGGGGGGGGGGGGGGGGGGGGGG8EFG,EFFGGG<A85CF98=F@BFG,,38+38+5>F8*FFGE*1=<F,<FFGGGFFGGGGGGGGGC*=:FCFEE@E@CFGECEGD*;*8CFEGGG8C+7CFGGGGC>>FE7CFE>E8EE5CG>C:*A+<<CEEG+<99+33CE+<EFCFC5C59C9CFFDCC):>*05)*/>:4*+27=<CF5DD<>B<<D
@M03364:396:000000000-C9LGT:1:1101:23911:7547 1:N:0:10
ACTCCTACGGGAGGCAGCAGTAGGGAATTTTCGTCAATGGGCGCAAGCCTGAACGAGCAATGCCGCGTGAGTGAGGAAGGTCTTCGGACTGTAAAGCTCTGTTGCCGGGGAAAAAGGGGAAGTTCAGGCCATGGCATTTCATGGATGGTACCCGGCCAGAAAGCCACGGCTAACTACGTGCCAGCAGCCGCGGTAATACGTAGGTGGCGAGCGTTATCCGGAATGATTGGGCGTAAAGGGTGCGCAGGCGGTCTGTTAAGTCTGAAGGCAAAGGGATGAGCTCAACTCATTTAT
+
GGGGGGGGGGGGGGGGGGGGGGGGGGGGFGGGGGGGGGGGGGGGGGGGGGGGGGGGGGGGGGGGGGGGGGGGGGGGGGGGGGGGGGGGGGGGGGGGGGGGGGGCFFFBFFE@FGGGCEF++-B8,:FF8+8B><B8>FFG,,CD,@,+@FCA,CGGGGGGGFFFGGGDGFCFGGGFGEGGGGGGGGGFGGGGGGEGFGGGCFGGGGCCEGDGGGGGGGFGGGEFGC9::FGGGGGGGFGGEEEDGGGGGGEGEGFCDCAFGFFFECGGGG8*CFGG**+9=FDCGG7?CF47::
@M03364:396:000000000-C9LGT:1:1101:11058:7553 1:N:0:10
ACTCCTACGGGAGGCAGCAGTGGGGAATATTGCACAATGGGCGCAAGCCTGATGCAGCGACGCCGCGTGCGGGATGGAGGCCTTCGGGTTGTAAACCGCTTTTGTTCAAGGGCAAGGCACGGTTTCGGCCGTGTTGAGTGGATTGTTCGAATAAGCACCGGCTAACTACGTGCCAGCAGCCGCGGTAATACGTAGGGTGCAAGCGTTATCCGGATTTATTGGGCGTAAAGGGCTCGTAGGCGGTTCGTCGCGTCCGGTGTGAAAGTCCATCGCTTAACGGTGGATCCGCGCCGG
+
GGGGGGGGGGGGGGGGGGGGGGGGGGGGGGGGGGGGGGGGGGGGGGGGGGGGGGGGGGGGGGGGGGGGGGGGGGGGFGGGGGGGGGGGGGGGGGGGGGGGGGGGGGGDFGGGGGGGGCFGD=DC7DFE88555@F7FFFFF,FF>FGCEGBC8DFGFGGGGGD@FGGEF8CFGGGGGGGGGGGGGGCEFEFGG9FGGGGGGGGFGGDGGGGGGGGE9EFGGGGGGGC8EGGEEGGGGGGGFGG=EGG5EGECGECCCEGCE3>FEG<DCDFDDGGCFGGG<):*26DFD@>C)5
@M03364:396:000000000-C9LGT:1:1101:11340:7585 1:N:0:10
ACTCCTACGGGAGGCAGCAGTAGGGAATCTTCGGCAATGGGCGAAAGCCTGACCGAGCAACGCCGCGTGAATGATGAAGGCCTTCGGGTTGTAAAATTCTGTTATAAGGGAAGAACGACTTTAGTAGGTAATGGCTAGAGTGTGACGGTACCTTATGAGAAAGCCACGGCTAACTACGTGCCAGCAGCCGCGGTAATACGTAGGTGGCGAGCGTTATCCGGAATTATTGGGCGTAAAGAGCGCGCAGGTGGTTGATTAAGTCTGATGTGAAAGCCCACGGCTTAACCGTGGAGG
+
GGGGGGGGGGGGGGGGFGGGGFGGGGGGGGGGGGGGGGGGGGGGGGGGGGGGGGGGGGGGGGGGGGGGGGGGGGGGGGGGGGGGGGGGGGGGGGGGGGGGGGGAFAFFGGGGGFGFGGGEECFFFBFF,,95BCFFFG9DFDFF<DFFFGGGCFGGGGGGGGGGGGGGGDGGGGGGGGGGFFFDGGGGGGGGGGGGGGDGGGGGGGGCECEGGGGDFGGGG*CFGGFCCCFGEGEGGGGGGGGGGGE=;EG>CEFGGEFGGFFFFGGGGCFGGGGGGDEDFFGFGFCDDFFDFG
@M03364:396:000000000-C9LGT:1:1101:5900:7593 1:N:0:10
ACTCCTACGGGAGGCAGCAGTGGGGAATATTGCACAATGGGCGCAAGCCTGATGCAGCGACGCCGCGTGCGGGATGGAGGCCTTCGGGTTGTAAACCGCTTTTGTTCAAGGGCAAGGCACGGTTTCGGCCGTGTTGAGTGGATTGTTCGAATAAGCACCGGCTAACTACGTGCCAGCAGCCGCGGTAATACGTAGGGTGCAAGCGTTATCCGGATTTATTGGGCGTAAAGGGCTCGTAGGCGGTTCGTCGCGTCCGGTGTGAAAGTCCATCGCTTAACGGTGGATCCGCGCCGG
+
GGGGGGGGGGGGGGGGGGGGGGGGGGGGGGGGGGGGGGGGGGGGGGGGGGGGGGGGGGGGGGGGGGGGGGGGGGGGGGGGGGGGGGGGGGGGGGGGGGGGGGGGGGGGGGGGGGGGGGGGC=FG7EFG:8555>C:BFCFGDGFCFCCFGFF>FGGGGGGGGGGGGGGC1=FFGGGGGGGGGGGGGGGGGGGFGGGGGGGGGGGGGGGGGGGGGGDGGGEFGGGGEGDCGGGDFGGEGGGGGGGGGGGGGGD8EGGG8CEGCGGGGGGGGGGGGGGGGGG>5EFGGGFFE@GGG
@M03364:396:000000000-C9LGT:1:1101:16637:7598 1:N:0:10
ACTCCTACGGGAGGCAGCAGTGGGGAATATTGCACAATGGGGGAAACCCTGATGCAGCAACGCCGCGTGAGTGATGACGGCCTTCGGGTTGTAAAGCTCTGTCTTCAGGGACGATAATGACGGTACCTGAGGAGGAAGCCACGGCTAACTACGTGCCAGCAGCCGCGGTAATACGTAGGTGGCGAGCGTTGTCCGGATTTACTGGGCGTAAAGGGAGCGTAGGCGGATTTTTAAGTGAGATGTGAAATACTCGGGCTTAACCTGAGTGCTGCATTTCAGACTGGAAGTCTAG
+
GGGGGGGGGGGGGGGGGGGGGGGGGGGGGGGGGGGGGGGGGGGGGGGGGGGGGGGGGGGGGGGGGGGGGGGGGGGGGGGGGGGGGGGGGGGGGGGGGGGGGGGGGGGGGGGGGGGGGGGGG7CC<FFG,,@3BCFCFGGGGGGGEGFGGGGGGGGGGGGGGGGGGGGGG<EFGGGGGGGGGGGGGGGGGGGGGGGGGGGGGGGGGGGGGGGGGGGGGGGCEGGGGGCGGGGGGGGGGGGGGGGGGGGEFGFGGGGGGGGGGGGGFGGGGGGGGGGGGGGGFFGGGGGFGFFG
@M03364:396:000000000-C9LGT:1:1101:13340:7621 1:N:0:10
ACTCCTACGGGAGGCAGCAGTGGGGAATATTGCACAATGGGCGCAAGCCTGATGCAGCGACGCCGCGTGCGGGATGGAGGCCTTCGGGTTGTAAACCGCTTTTGTTCAAGGGCAAGGCACGGTTTCGGCCGTGTTGAGTGGATTGTTCGAATAAGCACCGGCTAACTACGTGCCAGCAGCCGCGGTAATACGTAGGGTGCAAGCGTTATCCGGATTTATTGGGCGTAAAGGGCTCGTAGGCGGTTCGTCGCGTCCGGTGTGAAAGTCCATCGCTTAACGGTGGATCCGCGCCGG
+
GGGGGGGGGGGGGGGGGGGGGGGGGGGGGGGGGGGGGGGGGGGGGGGGGGGGGGGGGGGGGGGGGGGGGGGGGGGGGGGGGGGGGGGGGGGGGGGGGGGGGGGFGGGCGGGGGGFGCFGGE+FE3@CG@@C@*,@>;FGGGGGGGGGFGGGG>FFGGGGGGGGEGGGGG@FFGGGGGGGGGGGGGEGGGGGGFFGGGGGGGGGGGGGGGGGGGGGGGFGGGGGGGGCEGFFGGGGGGGGGGGGGGGGGGGGGGGGGGEEEECDGFGFGGGGGGGGDFFEG7>GGGDGFFFEGGG
@M03364:396:000000000-C9LGT:1:1101:6863:7636 1:N:0:10
ACTCCTACGGGAGGCAGCAGTGGGGAATATTGGGCAATGGGCGAAAGCCTGACCCAGCAACGCCGCGTGGAGGAAGAAGGTTTTCGGATCGTAAACTCCTGTCCTCAGGGAAGAGCAGAAGCCGGTACCTGCGGAGGAAGCCCCGGCTAACTACGTGCCAGCAGCCGCGGTAATACGTAGGTGGCAAGCGTTATCCGGAATGATTGGGCGTAAAGGGTGCGCAGGCGGCTGTGCAAGTCTGAAGTAAAAGGGACCGGCTCAACCGGTTCAGGCTTTGGAAACTGCACGGCTTGG
+
GGGGGGGGGGGGGGGGGGGGGGGGGGGGGGGGGGGGGGGGGGGGGGGGGGGGGGGGGGGGGGGGGGGGGGGGGGGGGGGGGGGGGGGEGGGGGGGGGGGGGGGGGGGGGGGGGGGGFGG@G-B8FFEGC,C,@7FGFGGGGGGGGGGGGGGG9FGGGGGGGGGGGGGGG4B@FGFGGGGGDGGGGGGGGGGGGGGGGGGGGGGGGGGGFGEGGGGGGGGGGGGGGECEGGGGGGGGGGGFGGGFEGGGGGGGGGGGGGCEGFGFGGGDGGGGG=E4:CFG?FGFGGGFGFFCD*
@M03364:396:000000000-C9LGT:1:1101:11633:7637 1:N:0:10
ACTCCTACGGGAGGCAGCAGTCGAGGATCATTTGCAATGGGCGAAAGCCTGACAATGCGACGCTGCGTGGAGGATGAAGGCCTTCGGGTTGTAAACTCCTGTCATAAGGGAACAGGCGACGGTACCCAATACGTACCTGAGTTGAGTGTACTTTAAGAGGAAGCGACGGCTAACTCTGTGCCAGCAGCCGCGGTAATACAGAGGTCGCAAGCGTTGTTCGGATTTACTGGGCGTAAAGGGCGCGTAGGCGGTCTTGCGTGTCAGATGTGAAATCTCCGGGCTCAACCCGGAA
+
GGGGGGGGGGGGGGGGGGGGGGGGGGGGGFGGGGGGGGGGGGGGGGGGGGGGGGFGGGGGGGGGGGGGGGGGGGGGGGGGGGGGGGGGGGGGGGGGGGGGGGGGGGGGGGGGGGGGGGGGG7C:BFFG+3@BFFDGGGG@FGGFFGFFGGGGGGGGGGGGGGGGGGGGGGGGGGGGGGGGGGGGGGGGGGGGGGGGGGGGGGGGGGGGGGGGGGGGGGGGGGGGGGGGGGGGGGGGGGGGEGGGGGGGGGGGGGGGGGGGGGGGGGGGGGGGGFGGGGGGFFGGGGGFGFFG
@M03364:396:000000000-C9LGT:1:1101:22836:7640 1:N:0:10
ACTCCTACGGGAGGCAGCAGTGGGGAATATTGCACAATGGGCGCAAGCCTGATGCAGCGACGCCGCGTGCGGGATGGAGGCCTTCGGGTTGTAAACCGCTTTTGTTCAAGGGCAAGGCACGGTTTCGGCCGTGTTGAGTGGATTGTTCGAATAAGCACCGGCTAACTACGTGCCAGCAGCCGCGGTAATACGTAGGGTGCAAGCGTTATCCGGATTTATTGGGCGTAAAGGGCTCGTAGGCGGTTCGTCGCGTCCGGTGTGAAAGTCCATCGCTTAACGGTGGATCCGCGCCGG
+
GGGGGGGGGGGGGGGGGGGGGGGGGGGGGGGGGGGGGGGGGGGGGGGGGGGGGGGGGGGGGGGGGGGGGGGGGGGGGGGGGGGGGGGGGGGGGFGGGGGGGGGGGGGDGGGGGG<F<FGGE+@:<EFG88@55@FGFF>CFFGGGGGGGGFG>CGGGGGGGGGGGGGGG*=FGGGGGGGGGGGGGGGGGGGGFCGGGGGGGGGGGGGGGGGGGEGGGGGGGGGGDC>EFGGGEGGGGGGGGGGGGGGGGGGGGGGGG:EEG<CFGGGGGGGGGG=DFGGGFFECFGFFFEFDDD
@M03364:396:000000000-C9LGT:1:1101:8517:7666 1:N:0:10
ACTCCTACGGGAGGCAGCAGTGGGGAATATTGGGCAATGGGGGAAACCCTGACCCAGCAACGCCGCGTGAAGGAAGAAGGCCTTCGGGTTGTAAACTTCTTTTACCAGGGACGAAGGACGTGACGGTACCTGGAGAAAAAGCAACGGCTAACTACGTGCCAGCAGCCGCGGTAATACGTAGGTTGCAAGCGTTGTCCGGATTTACTGGGTGTAAAGGGCGTGTAGGCGGAGGAGCAAGTCAGATGTGAAATCCCGGGGCTTAACCCCGGAACTGCATTTGAAACTGTTCCCCTT
+
GGGGGGGGGGGGGGGGGGGGGGGGGGGGGGGGGGGGGGGGGGGGGGGGGGGGGGGGGGGGGGGGGGGGGGGGGGGGGGGGGGGGGGGGGGGGGGGGGGGGGGGGGGGGGGGGGGGGFGFFG:FGCFFGF9C3=,BDCFEFEGCFGFGGGDGGFGGGGGGGGGGGGGGGGBEGGGGGGGFGGGGGGGGGGGGGGGGGGGGGGGGGGGGGGGGEGGGGGGGGEGGGGGGGG>EGGGGGGGGGGGFGGGGGGGGGF?EGGGGG5CCGGGGGGGGGGGGGGGGGFFGGGGGFGFFGGG
@M03364:396:000000000-C9LGT:1:1101:21042:7670 1:N:0:10
ACTCCTACGGGAGGCAGCAGTGGGGAATATTGCACAATGGGCGCAAGCCTGATGCAGCGACGCCGCGTGCGGGATGGAGGCCTTCGGGTTGTAAACCGCTTTTGTTCAAGGGCAAGGCGGGTCTTCGGCCCCGTTGAGTGGATTGTTCGAATAAGCACCGGCTAACTACGTGCCAGCAGCCGCGGTAATACGTAGGGTGCAAGCGTTATCCGGATTTATTGGGCGTAAAGGGCTCGTAGGCGGTTCGTCGCGTCCGGTGTGAAAGTCCATCGCTTAACGGTGGATCCGCGCCGG
+
GGGGGGGGGGGGGGGGGGGGGGGGGGGGGGGGGGGGGGGGGGGGGGGGGGGGGGGGGGGGGGGGGGGGGGGGGGGGFGGGGGGGGGGGGGGGGGGGGGGGGGG9FFG9FFGDEF+D:DF+55@D,@FC*1>>**@<FFCCC:FCFGGGGGGG1FGGGGGGGGDGGGGGG*=CFGGGGGGGGGGGGGGGGFGGG6CGGGGGGGGGGEGGGGGGGEGEGGGGGGGGGEEGGCGGEGFGGGGGFGGCGGGEGGGGGGGGG5CCE+?FGCFGFFGGGGGCCGGGFFGGGGGFGFF51C
@M03364:396:000000000-C9LGT:1:1101:16159:7681 1:N:0:10
ACTCCTACGGGAGGCAGCAGTGAGGAATATTGGTCAATGGGCGAGAGCCTGAACCAGCCAAGCCGCGTGAAGGACTAAGGCCCTATGGGTCGTAAACTTCTTTTGTCGGGGAACAAAAAGGTGGACGAGTCCGCCGTTGCGTGTACCCGAAGAAAAAGCATCGGCTAACTCCGTGCCAGCAGCCGCGGTAATACGGAGGATGCGAGCGTTATCCGGATTTATTGGGTTTAAAGGGTGCGTAGGTTGCCGATTAAGTCAGCGGTGAAAGTCAGTGGCTCAACCATTGAACTGCCG
+
GGGGGGGGGGGGGGGGGGGGGGGGGGGGGGGGGGGGGGGGGGGGGGGGGGGGGGGGGGGGGGGGGGGGGGGGGGGGGGGGGGGGGGGGGGGGGGGGGGGGGGGGGGGGGGGFFGGGFGGFGEF73BFG:BFE+=FGGGGGGGGGDFFGGGGGCGFFGGGGGGGGGGGGGFGGGGGGGGGGGGGGGGGGGEGGFGGGGGGGGGGGGGGGGGGGGGGGEECCEGGGGGEGEGGGGGGGGGGGGGGGGGFGGGGGGGGGGGGGGGGGCFGGGGGGGGGGDFDDFFGGFGFFGFFGGD
@M03364:396:000000000-C9LGT:1:1101:4365:7683 1:N:0:10
ACTCCTACGGGAGGCAGCAGTGGGGAATATTGCACAATGGGCGAAAGCCTGATGCAGCAACGCCGCGTGAGCGATGAAGGCCTTCGGGTCGTAAAGCTCTGTCCTCAAGGAAGATAATGACGGTACTTGAGGAGGAAGCCCCGGCTAACTACGTGCCAGCAGCCGCGGTAATACGTAGGTTGCAAGCGTTGTCCGGATTTACTGGGTGTAAAGGGCGTGTAGGCGGAGATGCAAGTTGGGAGTGAAATCCCGGGGCTCAACCCCGGAACTGCTTTCAAAACTGTATCCCTTG
+
GGGGGGGGGGGGGGGGGGGGGGGGGGGGGGGGGGGGGGGGGGGGGGGGGGGGGGGGGGGGGGGGGGGGGGGGGGGGGGGGGGGGGGGGGGGGGGGGGGGGGGGGGGG8FGGGGCFGFFGGGCFC+BFG?,888:FFFGGGGGGGGGCFGGFGGGGGGGGGGGGGGGGGG1BGGGGGGGGGGGGGGGGGFGGGGGGGGGGGGGGGGGGGGGGGGGGGGGGCGGGGGGEGEGGGGGGGFGGGGGGGGGGGGGGGGGGGGGGGGGGGGGGGGGGGGGFGGGGGFFGGGGFFGFFG
@M03364:396:000000000-C9LGT:1:1101:6177:7694 1:N:0:10
ACTCCTACGGGAGGCAGCAGTGGGGAATATTGCACAATGGGCGCAAGCCTGATGCAGCGACGCCGCGTGCGGGATGGAGGCCTTCGGGTTGTAAACCGCTTTTGTTCAAGGGCAAGGCACGGTTTCGGGAGTGTTGAGTGGATTGTTCGAATAAGCACCGGCTAACTACGTGCCAGCAGCCGCGGTAATACGTAGGGTGCAAGCGTTATCCGGATTTATTGGGCGTAAAGGGCTCGTAGGCGGTTCGTCGCGTCCGGTGTGAAAGTCCATCGCTTAACGGTGGATCCGCGCCGG
+
GGGGGGGGGGGGGGGGGGGGGGGGGGGGGGGGGGGGGGGGGGGGGGGGGGGGGGGGGGGGGGGGGGGGGGGGGGCFFGGGGGGGGGGGGGGGGGGGGGGGGGGGGFF,EFGGEGGGGFGFGDG:+@FE+<<+,<=7FC,@:@>FFF;;:FBF*FFGGG7CGG:FFCFGG<FGFFFGGGFGGGDF@=<*<7CGFF8CECECFGGGGGEEGFCEG5CEFGFFFGFEGEEGGGGG>CF>8CFC?EECCCC=EGDCECEGGCC7?<D?FF?::C79DAF5>FGC8F559C>@DFFDDG
@M03364:396:000000000-C9LGT:1:1101:20684:7706 1:N:0:10
ACTCCTACGGGAGGCAGCAGTGGGGAATATTGCACAATGGGCGCAAGCCTGATGCAGCGACGCCGCGTGCGGGATGGAGGCCTTCGGGTTGTAAACCGCTTTTGTTCAAGGGCAAGGCGGGTCTACGGGCCCATTGAGTGGATTGTTCGAATAAGCACCGGCTAACTACGTGCCAGCAGCCGCGGTAATACGTAGGGTGCAAGCGTTATCCGGATTTATTGGGCGTAAAGGGTGCGCAGGCGGCTGTGCAAGTCTGAAGTAAAAGGGACCGGCTCAACCGGTTCAGGCTTTGG
+
GGGGGGGGGGGGGGGGGGGGGGGGGGGGGGGGGGGGGGGGGGGGGGGGGGGGGGGGGGGGGGGGGGGGGGGGGGGGFGGGGGGGGGGGGGGGGGGGGGGGGGGGGGG9FGGGGG7D<<C7<5@,,@FG::>>*,3,;@CFG9AFGGFFGGCF*CFGGGGGGGGGGGGGG=FGGGGGGGGGGDGGGGGGGGGGFGGGGGGGGGGGGGGGGGGGGEGGFGGGGGGGGGCEDFGGFGGGGGGGGGGGGGCGGGGGGGGGGCF9E7CFGGGGGGDGGGGGGGGGEFGGGGGFCF?FC
@M03364:396:000000000-C9LGT:1:1101:23711:7708 1:N:0:10
ACTCCTACGGGAGGCAGCAGTGGGGAATATTGCACAATGGGCGCAAGCCTGATGCAGCGACGCCGCGTGCGGGATGGAGGCCTTCGGGTTGTAAACCGCTTTTGTTCAAGGGCAAGGCACGGTTTCGGCCGTGTTGAGTGGATTGTTCGAATAAGCACCGGCTAACTACGTGCCAGCAGCCGCGGTAATACGTAGGGGGCAAGCGTTATCCGGATTTACTGGGGGTAAAGGGAGCGTAGACGGCAAAGCAAGTCTGAAGTGAAAGCCCCGGGCTCAACCCCCAAGCTGCATTTG
+
GGGGGGGGGGGGGGGGGGGGGGGGGGGGGGGGGGGGGGGGGGGGGGGGGGGGGGGGGGGGGGGGGGGGGGGGGGGGGGGGGGGGGGGGGGGGGGGGGGGGGGGFGGGGGGGGGGDG+FA@FCGF7@CE3+5538@,=FFGG?9?FACFGGFG8DGGGGGGCEGGGGGGG:BFFGGGGGGGGGGGGGGGGGGGGFFEGEGGGGGGGGGGGGGGGGGGGGGGGGG*/*1<<CGGFEGGGGGGFGDGGGGGGGGGCE?FGGG?EC?CCGGGGGCDGEFGGGGGFFEC<CDFGF=>FD
@M03364:396:000000000-C9LGT:1:1101:19385:7714 1:N:0:10
ACTCCTACGGGAGGCAGCAGTAGGGAATTTTCGTCAATGGGCGCAAGCCTGAACGAGCAATGCCGCGTGGGTGAAGACGGTCTTCGGATTGTAAAGCCCTGTTGCCGGGGACAAAGGACAGCCCCAATCTACAGCGGACTGTGTGCTGGTACCCGGCCAGAAAGCCACGGCTAACTACGTGCCAGCAGCCGCGGTAATACGTAGGGTGCAAGCGTTATCCGGATTTATTGGGCGTAAAGGGCTCGTAGGCGGTTCGTCGCGTCCGGTGTGAAAGTCCATCGCTTAACGGTGGAT
+
GGGGGGGGGGGGGGGGGGGGGGGGGGGGGGGGGGGGGGGGGGGEGGGGGGGGGGGDEFGFFGGGGGGGGGGGGGGEFFGGGGGCFGGGGGGGFFGGGGGGGGGGFEFBFGGGGF<FFGG,DDFF3>=F,,98,,:+@CF+FB,@:,EFCFEG9FGGGEDF@FCFGGGGG<E7:FGGCGGGGGGGFGGGE*=EF7<FGGGGFFGGGGGGGGGGGGG*CFGFGGGECFG@@FGGFEEE5:FGGGGGGGGFEFGGGGGGGGGGGGDGEDEG<CCCCFGDC>FFEE5<*77>D@FG77
@M03364:396:000000000-C9LGT:1:1101:22714:7772 1:N:0:10
ACTCCTACGGGAGGCAGCAGTGGGGAATATTGCACAATGGGCGCAAGCCTGATGCAGCGACGCCGCGTGCGGGATGGAGGCCTTCGGGTTGTAAACCGCTTTTGTTCAAGGGCAAGGCGGGTCTTCGGGCCCGTTGAGTGGATTGTTCGAATAAGCACCGGCTAACTACGTGCCAGCAGCCGCGGTAATACGTAGGGTGCAAGCGTTATCCGGATTTATTGGGCGTAAAGGGCTCGTAGGCGGTTCGTCGCGTCCGGTGTGAAAGTCCATCGCTTAACGGTGGATCCGCGCCGG
+
GGGGGGGGGGGGGGGGGGGGFGGGGGGGGGGGGGGGGGGGGGGGGGGGGGGGGGGGGGGGGGGGGGGGGGGGGGGGGFGGGGGGGGGGGGGGGGGGGGGGGGGGGGGGGGGGGGFGFGGFGEGGGGGG*5>>CCAC:@CFGFGCGGGGGGGGFGGGGGGGGGGFGGGGG=CFGGFGGGGGGEECEGGGGGGGG6EGGGGDGGGGGGGGGGGGGCGGFGCAFGGGGGEEGGGGGGGGGGGGGGGEEEGGGDGGGGEGGEGGG@DFEFEGFFFGGGGGGGGDFF=FGGF>537CDD
@M03364:396:000000000-C9LGT:1:1101:10159:7794 1:N:0:10
ACTCCTACGGGAGGCAGCAGTGGGGAATATTGCACAATGGGCGCAAGCCTGATGCAGCGACGCCGCGTGCGGGATGGAGGCCTTCGGGTTGTAAACCGCTTTTGTTCAAGGGCAAGGCGGGTCTTCGGGCCCGTTGAGTGGATTGTTCGAATAAGCACCGGCTAACTACGTGCCAGCAGCCGCGGTAATACGTAGGGTGCAAGCGTTATCCGGATTTATTGGGCGTAAAGGGCTCGTAGGCGGTTCGTCGCGTCCGGTGTGAAAGTCCATCGCTTAACGGTGGATCCGCGCCGG
+
GGGGGGGGGGGGGGGGGGGGGGGGGGGGGGGGGGGGGGGGGGGGGGGGGGGGGGGGGGGGGGGGGGGGGGGGGGGGGGGGGGGGGGGGGGGGGGGGGGGGGGGGGGGGGGGGGGDGFFGFGFF:,@DC5*>>C4FFFFCGG9CAFCGGGGFG7FGGGGGGGGGGGGGGGCFGFGGGGGGGGGGGGGGGGGGGG?FEGGGGGGGGGGGGGGGGGGGGGGGGGGGGGGEGGGGGGGGGGGGGGGG5EEGGGGGGEEGGG8C=EEGCFGGGFCFGGFGDGGGGEFGF=CFFGFFDDG
@M03364:396:000000000-C9LGT:1:1101:15972:7830 1:N:0:10
ACTCCTACGGGAGGCAGCAGTGGGGAATATTGCACAATGGGCGCAAGCCTGATGCAGCGACGCCGCGTGCGGGATGGAGGCCTTCGGGTTGTAAACCGCTTTTGTTCAAGGGCAAGGCGGGTCTTCGGGCCCGGTGAGTGGATTGTTCGAATAAGCACCGGCTAACTACGTGCCAGCAGCCGCGGTAATACGTAGGGTGCAAGCGTTATCCGGATTTATTGGGCGTAAAGGGCTCGTAGGCGGTTCGTCGCGTCCGGTGTGAAAGTCCATCGCTTAACGGTGGATCCGCGCCGG
+
GGGGGGGGGGGGGGGGGGGGGGGGGGGGGGGGGGGGGGGGGGGGGGGGGGGGGGGGGGGGGGGGGGGGGGGGGEEGGGGGGGGGGGGGGGGGGGGGGGGGGGGGGGGGGGGGGGGGFGGGFFGCCFFG75CFG7FCCFFGGFGGGGGGGGCF*?FFFGGGGGGGGGGGGEEGGGGGGGGGGGGGGEEGGFGG@FGGGGGGGGGGGGGEGGGGGEGGGGGGGGGGGGEGFGGGGGGGGGGGGGGGGGGGGGGGGGGGGEGGGEFGGGCFFGFDGGGGGGGGFFGGGGGFFFFGGG
@M03364:396:000000000-C9LGT:1:1101:13912:7889 1:N:0:10
ACTCCTACGGGAGGCAGCAGTGGGGAATATTGCACAATGGGCGCAAGCCTGATGCAGCGACGCCGCGTGCGGGATGGAGGCCTTCGGGTTGTAAACCGCTTTTGTTCAAGGGCAAGGCACGGTTTCGGCCGTGTTGAGTGGATTGTTCGAATAAGCACCGGCTAACTACGTGCCAGCAGCCGCGGTAATACGTAGGGTGCAAGCGTTATCCGGAATGATTGGGCGTAAAGGGTGCGTAGGCGGCCTGTTAAGTCTGAAGTAAAAGGGACCGGCTCAACCGGTTCAGGCTTTGG
+
GGGGGGGGGGGGGGGGGGGGGGGGGGGGGGGGGGGGGGGGGGGGGGGGGGGGGGGGGGGGGGGGGGGGGGGGGGGGGGGGGGGGGGGGGGGGGGGGGGGGGGGGGGGGGGGGGGGGGGGGD>FFGGGGC@C3@FFFFFFGGGGGGGGGGGFF>FGGGGGGGGGGGGGGGCFGGGGGGGGGGGGGGGGGGGGGGFGGGGGGGGGGGGGGGEGGGEGGGFFGGGGGGGGGFFFGGGGGGGGGGGGGGGGGGGGGGGGGGGGGGGDGGGGGGGGGGCEC>7CDFFGGGGGFF@FGG
@M03364:396:000000000-C9LGT:1:1101:20399:7897 1:N:0:10
ACTCCTACGGGAGGCAGCAGTGGGGAATATTGCACAATGGGCGCAAGCCTGATGCAGCGACGCCGCGTGCGGGATGGAGGCCTTCGGGTTGTAAACCGCTTTTGTTCAAGGGCAAGGCAAAATTTCGGAAGTGTTGAGTGGATTGTTCGAATAAGCACCGGCTAACTACTTGCCAGCAGCCGCGGTAATACGTAGGGTGCAAGCGTTATCCGGATTTATTGGGCGTAAAGGGCTCGTAGGCGGTTCGTCGCGTCCGGTGTGAAAGTCCATCGCTTAACGGTGGATCCGCGCCGG
+
GGGFGGGGGGGGGGGGGGGGGGGGGGGGGGGGGGGGGGGGGGGFGGGGGGGGGGGGGGGGGGGGGGGGGGGGECGGCEGGGGGGGGGGGGGGGGGGEDF7FGGCFGG@CFDCEFFF+>D,,-:3CFGG38>@,<D,7@FFF83,,38>FF@FGFGGGGGGGDGGGGFGG9;AFEFGGFFCFGGGCEGGGF:F?FA@FGEE?EFFGGGCGCC>EGGE+C9FGGGGGE:EGGGE*@@ECGFGFCEGGEGG8C>EGGEDGEG5*0:9C2+*00<DDCC5>:ECEFG<C9DFFBB3//
@M03364:396:000000000-C9LGT:1:1101:21283:7928 1:N:0:10
ACTCCTACGGGAGGCAGCAGTGGGGAATATTGCACAATGGGCGCAAGCCTGATGCAGCGACGCCGCGTGCGGGATGGAGGCCTTCGGGTTGTAAACCGCTTTTGTTCAAGGGCAAGGCACGGTTTCGGCCGTGTTGAGTGGATTGTTCGAATAAGCACCGGCTAACTACGTGCCAGCAGCCGCGGTAATACGTAGGGTGCAAGCGTTATCCGGATTTATTGGGCGTAAAGGGCTCGTAGGCGGTTCGTCGCGTCCGGTGTGAAAGTCCATCGCTTAACGGTGGATCCGCGCCGG
+
GGGGGGGGGGGGGGGGGGGGGGGGGGGGGGGGGGGGGGGGGGGGGGGGGGGGGGGGGGGGGGGGGGGGGGGGGGGGFGGGGGGGGGGGGGGGGGGGGGGGGGGFGGGFGGGGGGGGFGGGG7FC7@FG38:55FFGGGGGGFFFFGGGGGGF>FGGGGGGGGGGGGGGG<FFGGGGGGGGGGGGGGGGGGGG@EGGGGGGGGGGGGGGGGGGGEGGGGGGGGGGGCEEFGGGGFFGEGGDFEGGGGDCCCEGGGEGD/:*C<CGGFGGGGGGGGGGGGGG>>GFGGFFF)>DGD
@M03364:396:000000000-C9LGT:1:1101:18368:7939 1:N:0:10
ACTCCTACGGGAGGCAGCAGTAAGGAATCTTGCACAATGGGGGAAACCCTGATGCAGCAACGCCGCGTGAACGATGAAGGCCTTCGGGTTGTAAAGTTCAAAACCTAGGGAAGAAGAAAGTGACAGTACCTCGGGTTAAGCCCCGGCTAACTACGTGCCAGCAGCCGCGGTAATACGGAGGGTGCAAGCGTTGTCCGGAATCATTGGGCGTAAAGAGTTCGTAGGTGGTTTGTTAAGTCTGGTGTTAAAGCCCGAAGCTCAACTTCGGTTCGGCATCGGATACTGGCAGACT
+
GGGGGGGGGGGGGGGGGGGGGGGGGGGGGGGGGGGGGGGGGGGGGGGGGGGGGGGGGGGGGGGGGGGGGGGGGGGGGGGGGGGGGGGGGGGGGGGGGGGCGCFGGGGGGGGFGGGGGGG<?FC<5CFGC8E,+8>,@>CECFCFEECFFGFG9FFGGGGGGGGGGGGGG5>FGGGGGGGGGGGGGGGGGGGGGGGGGGEGGGGGGGGGGGGGGGGGGGGGEEFGGGGGC8FEGGGGGFGGGGGGGGGGGFG=GGG5DGGGG?CFGGGGGGGDGGEDFGGGFFGGGFFFGFFF
@M03364:396:000000000-C9LGT:1:1101:27041:7949 1:N:0:10
ACTCCTACGGGAGGCAGCAGTGGGGAATATTGCACAATGGAGGAAACTCTGATGCAGCGACGCCGCGTGAGTGAAGAAGTAATTCGTTATGTAAAGCTCTATCAGCAGGGAAGATAGTGACGGTACCTGACTAAGAAGCCCCGGCTAACTACGTGCCAGCAGCCGCGGTAATACGTAGGGTGCAAGCGTTATCCGGATTTATTGGGCGTAAAGGGCTCGTAGGCGGTTCGTCGCGTCCGGTGTGAAAGTCCATCGCTTAACGGTGGATCCGCGCCGGGTACGGGCGGGCTTG
+
GGGGGGGGGGGGGGGGGGGGGGGGGGGGGGGGGGGGGGGGGGGGGGGGGGGGGGGGGGGGGGGGGGGGGGGGGGGGGGGGGGGGGGGGGGGGGGGGGGGCFGGGGGGGGGGGGGGFBFFFA-@B+BFF,,8:8CFFFGGGGGGGCEGGGGFGGGGGGGGGGGGGGGGGGFGGGGGGGGGGGGGGGGGGGGGGGGGGGFGGGGGGGGGGGGGGGGGGGGGGGGGGGGGGGGGGGGGGGGGGEECGGGGGGGGG?FGGGFGGGGG:EGGGGDFGGGGGGGGGFFGGGGGFG>FG
@M03364:396:000000000-C9LGT:1:1101:10299:7954 1:N:0:10
ACTCCTACGGGAGGCAGCAGTGGGGAATCTTGCGCAATGGGGGCAACCCTGACGCAGCGACGCCGCGTGCGGGACGAAGGCCTTCGGGTCGTAAACCGCTTTCAGCAGGGACGAGGCCGCTCCGATGACGGTGCCTGCAGAAGAAGCCCCGGCTAAATACGTGCCAGCAGCCGCGGTAATACGTATGGGGCGAGCGTTATCCGGATTCATTGGGCGTAAAGGGCTCGTAGGCGGTTCGTCGCGTCCGGTGTGAAAGTCCATCGCTTAACGGTGGATCCGCGCCGGGTACGGGCG
+
GGGGGGGGGGGGGGGGGGGGGGGGGGGGGGGGGGGGGGGGGGGGGGGGGGGGGGGGGGGGGGGGGGGGGEGGGGFGGGGGGGGGGGGGGGGGGGGGGGGGGGGGGGFGGGGGGG7C<FF*>*><11=F8848*43?CFFGFFFFG?CCEFFG7FEGF,CCF@CEGCGGF8CEGGEE8E8CCFG<FG@68;8>:8EEGEGDCFGG>8>FG?@CFFGGG5C8C9EGGGGG>FEGGD:EEGEC=EGEC5CC/:C:CC7CCFF?0+9=55:7:9EDDEC=FFGF5557D3177<BDC<
@M03364:396:000000000-C9LGT:1:1101:26501:7968 1:N:0:10
ACTCCTACGGGAGGGAGCAGTGGGGAATATTGCACAATGGGCGCAAGCCTGATGCAGCGACGCCGCGTGCGGGATGGAGGCCTTCGGGTTGTAAACCGCTTTTGTTCAAGGGCAAGGCACGGTTTCGGCCGTGTTGAGTGGATTGTTCGATTAAGCACCGGCTAACTACGTGCCAGCAGCCGCGGTAATACGTAGGGTGCAAGCGTTATCCGGATTTATTGGGCGTAAAGGGCTCGTAGGCGGTTCGTCGCGTCCGGTGTGAAAGTCCATCGCTTAACGGTGGATCCGCGCCGG
+
GGGGGGGGGGGGGG7FGGGGGGGGGGGGGGGGGGGGGGGGGGGGGGGGGGGGGGGGGGGGGGGGGGGGGGGGGGGGGGGGGGGGGGGGGGGGGGGGGGGGGGGGGGGGGGGGGGFGDFFGFCFD<@FG++55*,8,7DCFC:FFCFFGGGFG<FGGGGGGGGGGGGGGG*=FGGGGGGGGGGGGGGGGGFGGGFGGGGGGGGGGGGGGGGGGGCGGGFGGGGGGGGCCFGGDGGGGDEGGGGGGGGGGGGGGGGGGGEEEG+?FGGGGGGGGGGGGGGGGBFGGFFGFGFFGDD
@M03364:396:000000000-C9LGT:1:1101:10046:7985 1:N:0:10
ACTCCTACGGGAGGCAGCAGTGGGGAATATTGCACAATGGGCGCAAGCCTGATGCAGCGACGCCGCGTGCGGGATGGAGGCCTTCGGGTTGTAAACCGCTTTTGTTCAAGGGCAAGGCACGGTTACGGCAGTGTTGAGTGGATTGTTCGAATAAGCACCGGCTAACTACGTGCCAGCAGCCGCGGTAATACGTAAGGTGCAAGCGTTATCCGGATTTATTGGGCGTAAAGGGCTCGTAGGCGGTTCGTCGCGTCCGGTGTGAAAGTCCATCGCTTAACGGTGGATCCGCGCCGG
+
GGGGGGGGGEEEGGGGGGEFFGGGGGEFCFGGGFFGFGGGGGGGGGGGGGGGGGGGGGGGGGGEGGGGGEGGGFGGGGFGGGGGGGGGGGGGGEGGGGG>FGGF=,?@FDCFEFGG7<FF@+@F+@FC3+588EF<;B3,>@:7FEEF@FGF>BFE:FEGEGG@FGGGG<CCFGGGGGCEFGGEEGF>?ECCCFCG6FGGGFGGEGGGGFFEEGECCCFG7CC=CECEFG?EEGFGGEEEGGEGEEGEEEGGGGGED:EEC<CFGFEFGGGGDGGCFGGGFFDGGG<>3>>C9D
@M03364:396:000000000-C9LGT:1:1101:15827:7998 1:N:0:10
ACTCCTACGGGAGGCAGCAGTGGGGAATATTGCACAATGGGCGCAAGCCTGATGCAGCGACGCCGCGTGCGGGATGGAGGCCTTCGGGTTGTAAACCGCTTTTGTTCAAGGGCAAGGCACGGTTTCGGCCGTGTTGAGTGGATTGTTCGAATAAGCACCGGCTAACTACGTGCCAGCAGCCGCGGTAATACGTAGGGTGCAAGCGTTATCCGGATTTATTGGGCGTAAAGGGCTCGTAGGCGGTTCGTCGCGTCCGGTGTGAAAGTCCATCGCTTAACGGTGGATCCGCGCCGG
+
GGGGGGGGGGGGGGGGGGGGGGGGGGGGGGGGGGGGGGGGGGGGGGGGGGGGGGGGGGGGGGGGGGGGGGGGGGGGGGGGGGGGGGGGGGGGGGGGGGGGGGGGGGGFGGGGGGGGGGGGG7FCFGGG<8@5>DGGGGFGG?FGGGFGGGGF>FGGGGGGGGGGGGGGGFGGGGGGGGGGGFGGGGGGGGGGFFGGGGGGGGGGGGGGGGGGGGGGGGGGGGGGGECEFGGGGGGGGGGGGGGGGGGGGGGGGGGGGCGEGGGGGGGGFGGGGGGGGGGGFFGFFGCFGFFGGG
@M03364:396:000000000-C9LGT:1:1101:19368:8009 1:N:0:10
ACTCCTACGGGAGGCAGCAGTGGGGAATATTGCACAATGGGGGAAACCCTGATGCAGCAACGCCGCGTGAGTGATGACGGCCTTCGGGTTGTAAAGCTCTGTCTTCAGGGACGATAATGACGGTACCTGCGGAGGAAGCCACGGCTAACTACGTGCCAGCAGCCGCGGTAATACGTAGGTGGCGAGCGTTGTCCGGATTTACTGGGCGTAAAGGGAGCGTAGGCGGATTTTTAAGTGAGATGTGAAATACTCGGGCTTAACCTGAGTGCTGCATTTCAAACTGGAAGTCTAG
+
GGGGGGGGGGGGGGGGGGGGGGGGGGGGGGGGGGGGGGGGGGGGGGGGGGGGGGGGGGGGGGGGGGGGGGGGGGGGGGGGGGGGGGGGGGGGGGGGGGGGGGGGGGGGGGGGGGEG7FGFDBCBFFFG,,8+8>FEFGGGGGGGGGBFGGGGFGGGGGGGGGGGGGGGG*=FGGGFGGGGGGGGGGGGGGGGGGGGGGGGGGGGGGGGGGGGGGGGGGGGGGGGGGGGGGGGGGGGGGGGGGGGGGGF?FFGGGGGGGGGGGGGFGGGGGGGGGGGGGGFFFGGFFGFGFFG
@M03364:396:000000000-C9LGT:1:1101:12659:8016 1:N:0:10
ACTCCTACGGGAGGCAGCAGTAGGGAATTTTCGTCAATGGGCGCAAGCCTGAACGAGCAATGCCGCGTGGGTGAAGACGGTCTTCGGATTGTAAAGCCCTGTTGCCGGGGACAAAGGACAGCCCGAATGTAGAGCTGACTGTTTGCTGGTACCCGGCCAGAAAGCCACGGCTAACTACGTGCCAGCAGCCGCGGTAATACGTAGGTGGCAAGCGTTATCCGGAATGATTGGGCGTAAAGGGCGCGTAGGCGGCCTGGTAAGTCTGGAGTGAAAGTCCTGCTTTTAAGGTGGGA
+
GGGGGGGGGGGGDGGGGGGGGGGGGGGGGGGGGFGGGGGGGGGGGGGGGGGGGGFGGGGGGGGGGGGGGGGGGGGGGGGGFGGGGGGGEGGGGGGGGFGGFGGFFGFGGGGGGGGGD,,,6>B88:FF>3C,,<FGGFCF>FCC@,8EFGFGEFFGGEFGGGGGGGGGG*>FGGGGGGGGGGGGGGGGGGG7CCFGGGGGGFFFGGGGGGGGGGGGGGGGEGEEFG7CFF8FCEEDGGGGGGGEC>CEGGGGDGGGGGGGGF:9EFC<FDGC>FGGGGGG?F?CD<CF>@FG>
@M03364:396:000000000-C9LGT:1:1101:13772:8086 1:N:0:10
ACTCCTACGGGAGGCAGCAGTGGGGAATATTGCACAATGGGCGCAAGCCTGATGCAGCGACGCCGCGTGCGGGATGGAGGCCTTCGGGTTGTAAACCGCTTTTGTTCAAGGGCAAGGCACGGTTACGGGAGTGTGGAGTGGATTGTTCGAATAAGCACCGGCTAACTACATGCCAGCAGCCGCGGTAATACGTAGGGTGCAAGCGTTATCCGGATTTATTGGGCGTAAAGGGCTCGTAGGCGGTTCGTCGCGTCCGGTGTGAAAGTCCATCGCTTAACGGTGGATCCGCGCCGG
+
GGGGGGGGGGGGGGGGGGGGGGGGGGGGGGGGGGGGGGGGGGGGGGGGGGGGGGGGGGGGGGGGGGGGGGGDGFGGGFGGGGGGGGGGGGGGGGGGGGGGGGFFGGF,@FFGGGFFFGFGE+@:+@FE++88,<,+@@>@F3D>C<DFGCCC>FFGFGGGGGGGGGDFG,4@?EGGFGGGGGGEGEGECEGGC:CGGFGGGGGGEEGGGFFEE5;;E7CEFEFCGE:CCFGGCEGE=EGG6EC>E*8EGGGGGGGGD:EGG::9E7<*7CC9*::*::57BFG**95<F3;DDD
@M03364:396:000000000-C9LGT:1:1101:9514:8088 1:N:0:10
ACTCCTACGGGAGGCAGCAGTGGGGAATATTGGGCAATGGGCGAAAGCCTGACCCAGCAACGCCGCGTGGAGGAAGAAGGTTTTCGGATCGTAAACTCCTGTCCTCAGGGAAGAGAAGGAGACGGTACCTGCGGAGGAAGCCCCGGCTAACTACGTGCCAGCAGCCGCGGTAATACGTAGGGGGCGAGCGTTATCCGGATTCATTGGGCGTAAAGCGCGCGTAGGCGGCCCGTTAGGTCGGAGGTAAAAGCCCGGGGCTCAACCCCGGCGAGCCTCCGATACCGGCGGGCTCGG
+
GGGGGGGGGGGGGGGGGGGGGGGGGGGGGGGGGGGGGGGGGGGGGGGGGGGGGGGGGGGGGGGGGGGGGGGGGGGGGGGGGGGGGGGGGGGGGGGGGGGGGGGGGGGGGGGGGGEGGFGBA-BBEFGG,<@,@C:>CEEGGGGG>C@FFGGGFGGGGGGGGGGGGGGGG*BFGGGGGGGGGGGGGGGGGGGGGGGGGGGGGGGGGGGGGGGGGGGGGGGGGGGGGGGGGGGE:EEGGGGGEGGGGGGGGGGGGGGGGGEFFCGGGGGGGGGGGECGGGEGFFFGGGGEGFE5C)
@M03364:396:000000000-C9LGT:1:1101:18163:8092 1:N:0:10
ACTCCTACGGGAGGCAGCAGTGGGGAATATTGCACAATGGGCGAAAGCCTGATGCAGCAACGCCGCGTGAGCGATGAAGGCCTTCGGGTCGTAAAGCTCTGTCCTCAAGGAAGATAATGACGGTAATCTACCAGAAAGTCACGGCTAACTACGTGCCAGCAGCCGCGGTCATACGTAGGGTGCAAGCGTTATCCGGATTTATTGGGCGTAAAGGGCTCGTAGGCGGTTCGTCGCGTCCGGTGTGAAAGTCCATCGCTTAACGGTGGATCCGCGCCGGGTACGGGCGGGCTTG
+
GGGGGGGGGGGGGGGGGGGGGGGGGGGGGGGGGGGGGGGGGGGGGGGGGGGGGGGGGGGGGGGGGGGGGGGGGGGGGGGGGGGGGGGGGGGGGFFGGGGGGGGEGFFAFGGFGGAEBEEGFFF>+CFE,,9A<D8,=DFFF<FGGGGGGGGG+:FGFGGGGGGGGGGGG*>F<CFFGGGGGFCF9BCGGGGGFFGGGFGGDEGGGGFGGGGGGGGCCFE:CGGFEGGCEGGDEEGGGGGGGGGGGGGGGDCFGGCDG=EGFEGDGG=FFC@GGGEGG<=CF@GGGGGFDF@G
@M03364:396:000000000-C9LGT:1:1101:10211:8107 1:N:0:10
ACTCCTACGGGAGGCAGCAGTAGGGAATTTTCGTCAATGGGCGCAAGCCTGAACGAGCAATGCCGCGTGGGTGAAGACGGTCTTCGGATTGTAAAGCCCTGTTGCCGGGGACAAAGGACAGCCCGAATGGAAAGCTGACTGTTTGATGGTACCCGGCCAGAAAGCCACGGCTAACTACGTGCCAGCAGCCGCGGTAATACGTAGGTGGCAAGCGTTATCCGGAATGATTGGGCGTAAAGGGTGCGCAGGCGGCTGTGCAAGTCTGAAGTAAAAGGGACCGGCTCAACCGGTTC
+
GGGGGGGGGGGGGGGGGGGGGGGGGGGGGGGGGGGGGGGGGGGGGGGGGGGGGGGGGGGGGGGGGGGGGGGGGGGGGGGGGGGGGGGGGGGGGGGGGGGGGGGGGGGGGGGGGGGGDGG?F9F+8CFFB<C3,BEFGGFGGGGGGDFFGGGGFGGGGGGGGGGGGGGGGFGGGGGGGGGGGGGGGGGGGGGGGGGGGGGGGGGGGGGGGGGGGGGGGGGGGGEGGGCFGGGGGG8EGGGGGGGGGGGGGGGGGGGGGGGGGGGGGGGFDGFGGGGGGFGGFF5CGFGFGF@GG
@M03364:396:000000000-C9LGT:1:1101:17607:8111 1:N:0:10
ACTCCTACGGGAGGCAGCAGTGGGGGATATTGCACAATGGGGGAAACCCTGATGCAGCGACGCCGCGTGAGTGAAGAAGTATTTCGGTATGTAAAGCTCTATCAGCAGGAAAGATAATGACGGTACCTGCCTCAGAAGCACCGGCTAAATACGTGCCAGCAGCCGCGGTCATACGTATGGTGCAAGCGTTATCCGGATTTACTGGGTGTAAAGGGAGCGCAGACGGCATGGCAAGCCAGATGTGAAAGGTGGGGGCTCAACCCCCAAGCTGCATTTGGAACTGTCAAGCTAG
+
GGGGGGGGGGGGGGGGGGGGGGGGGGGGCGGGGGGGGGGGGGGGGGGGGGGGGGGGGGGGGGGGGGGGGDGGGGGGGGGEDFGGGGGEFGGGGGGGGGGGFGGGGGGGGGGFGGGGEGG@DFFB<CFA,,8,,:D9FFGEGGGGGEEFCFGGCGGGGGGGGGGGGGGGG*CFGGGGGFGGGFFCGGGGGGDFFFFGGGGGGGGGGGFGGGGGGGGDGGGGGGGGGGD=EGGGGGGFGGGEGGGGGGGGCCF5EGGGGGGGGFCCCDDFGGGGGGGGGCFCFFGG::DFGF4D
@M03364:396:000000000-C9LGT:1:1101:13367:8120 1:N:0:10
ACTCCTACGGGAGGCAGCAGTGGGGAATATTGCACAATGGGCGCAAGCCTGATGCAGCGACGCCGCGTGCGGGATGGAGGCCTTCGGGTTGTAAACCGCTTTTGTTCAAGGGCAAGGCGGGTCTTCGGGCCCGTTGAGTGGATTGTTCGAATAAGCACCGGCTAACTACGTGCCAGCAGCCGCGGTAATACGTAGGGTGCAAGCGTTATCCGGATTTATTGGGCGTAAAGGGCTCGTAGGCGGTTCGTCGCGTCCGGTGTGAAAGTCCATCGCTTAACGGTGGATCCGCGCCGG
+
GGGGGGGGGGGGGGGGGGGGGGGGGGGGGGGGGGGGGGGGGGGGGGGGGGGGGGGGGGGGGGGGGGGGGGGGGGGGGGGGGGGGGGGGGGGGGGGFGGGGGGGGGGGFGGGGGGGGFFF+C5@@,@FF7:>><4,+<@<FGCGGGG9FFCFG7FGGGGGGGGGGGGGGFFGGGGGGGGGGGGGGGGGGGGGGGGFGGGGGGGGGGGGGGGGGGGGCFCGGGGGGGCCEGGGG>FGGGGGGGGGGGGGGGGGDEEGGGEEEGCDGGFCCGGGDCCG7CFEGFFGDGD<>FFFGGG
@M03364:396:000000000-C9LGT:1:1101:13755:8138 1:N:0:10
ACTCCTACGGGAGGCAGCAGTGAGGAATATTGGTCAATGGGCGGGAGCCTGAACCAGCCAAGTCGCGTGAGGGAAGACGGCCCTACGGGTTGTAAACCTCTTTTACAAGGGAATAAAGGACGCCATGCGTGGCGTTTTGCATGTACCTTATGAATAAGCATCGGCTAACTCCGTGCCAGCAGCCGCGGTAATACGGAGGATGCGAGCGTTATCCGGATTCATTGGGTTTAAAGGGTGCGTAGGTGGCTTGTTAAGTCAGCGGTGAAAGTCATTGGCTCAACCAATGAATTGCCG
+
GGGGGGGGGGGGGGGGGGGGGGFGGGGGGGGGGGGGGGGGGGGGGGGGGGGGGGGGGGGGGGGGGGGGGGGGGGGGGGGGGGGGGGGGGGGGGFGGGGGGEFGGGGF9DFGGGGGGGGGGG@@>+BFGF+8+++>FFFCGGGGGGFFFGGGGFGFGGGGGGGGGGGGGGBFGGGGGGGGFGGGGEGGGGGCFDFGGGGGGGGGGGGGGGGGGFFGGCEEGGGGGGGGG>C9CGGGGGGGGDEEFFGGGGGGGGFGGGFGFEEGGFGEFFGGGGGGGGGGGF:=>FGFFGFF7F<
@M03364:396:000000000-C9LGT:1:1101:25900:8142 1:N:0:10
ACTCCTACGGGAGGCAGCAGTGGGGAATATTGGGCAATGGGCGAAAGCCTGACCCAGCAACGCCGCGTGAGGGAAGAAGGGTTTCGGCTCGTAAACCTCTGTCCTATGGGACGAAGGAAGTGACGGTACCATAGGAGGAAGCCCCGGCTAACTACGTGCCAGCAGCCGCGGTAATACGTAGGGTGCAAGCGTTATCCGGATTTATTGGGCGTAAAGGGCTCGTAGGCGGTTCGTCGCGTCCGGTGTGAAAGTCCATCGCTTAACGGTGGATCCGCGCCGGGTACGGGCGGGCTT
+
GGGGGGGGGGGGGGGGGGGGGGGGGGGGGGGGGGGGGGGGGGGGGGGGGGGGGGGGGGGGGGGGGGGGGGGGGGGGGGGGGGGGGGGGGGGGGGGGGGGGGGGGGFGGGGGGGFFG>CFGG-CF+@FGB8C=38>@@FE8FGFGG:@<FGGGFGGGGGGGGGGGGGGGG7BFGGGGGGFGGGGGGGGGGGGGGGGGGGGGGGGGGGGGGGGGGGGGGGGGGGGGGGGGGEGGGGGGGGGGGGGGGGGGGGGGGGGGGGGGGEGGGGGGGGGGGGGGGGGGFFGGGGGFGFFGG4
@M03364:396:000000000-C9LGT:1:1101:7018:8157 1:N:0:10
ACTCCTACGGGAGGTAGCAGTGGGGAATATTGCACAATGGGCGAAAGCCTGATGCAGCAACGCCGCGTGAGCGATGAAGGCCTTCGGGTCGTAAAGCTCTGTCTTCAGGGACGATAATGACGGTACCTGAGGAGGAAGCCACGGCTAACTACGTGCCAGCAGCCGCGGTCATACGTAGGTGGCGAGCGTTGTCCGGATTTACTGGGCGTAAAGGGAGCGTAGGCGGATTTTTAAGTGAGATGTGAAATACTCGGGCTTAACCTGAGTGCTGCATTTCAAACTGGAAGTCTAG
+
GGGGGGGGGGGGGGGGGGGGGGGGGGGGGGGGGGGGGGGGGGGGGGGGGGGGGGGGGGGGGGGGGGGGGGGGGGGGGGGGGGGGGGGGGGGGGGGGGGGGGGGGGGGGGGGGGGGGGGGGG=CFBCGG?:@+:BF:FFGGGGGGGG:FGGGGFGGGGGGGGGGGGGGGG*CGGGGGGGGGGGGGGGGGGGGGGGGGGGGGGGGGGGGGGGGGGGGGGGGGGGGGGGGGGGGGGGGGGGGGGGGGGGGGFGGGGGGGGGGGGGGGGGGGGGGGGGGGGGGGFFGGGGGFGFFG
@M03364:396:000000000-C9LGT:1:1101:25293:8160 1:N:0:10
ACTCCTACGGGAGGCAGCAGTAGGGAATCTTCCACAATGGACGCAAGTCTGATGGAGCAACGCCGCGTGAGTGAAGAAGGTTTTCGGATCGTAAAGCTCTGTTGTTGGTGAAGAAGTATAGAGGTAGTCCCTGACCTTTATTTGACGGTAATCAACCAGAAAGTCACGGCTAACTACGTGCCAGCAGCCGCGGTAATACGTAGGTGGCAAGCGTTGTCCGGATTTATTGGGCGTAAAGCGAGCGCAGGCGGAAAAATAAGTCTAATGTGAAAGCCCTCGGCTTAACCGAGGAAC
+
GGGGGGGGGGGGGGGGGGGGGGGGGGGGGGGGGGGGGGGGGGGGGGGGGGGGGGGGGGGGGGGGGGGGGGGGGGGGGGGGGGGGGGGGGGGGGGGGGGGGGGGGGGG<FGGGGE=E,EE9E-C4::FFB,E<,,:,DFGFFGGGGGGGGGGGGGGGGGGGGGGGGGGGG:EGGGGGGGGGGGGGGGGGGGGGGGGGGGGGGGGGGGFGGGGGGGGGGGGGGGGGGGGGGGGGGGGGGGGGGGGGGGGGGGECEGDGGGGGGGGGGGGGGGGGGGGGFFDDFFEGGGGFGFFGD5
@M03364:396:000000000-C9LGT:1:1101:23673:8174 1:N:0:10
ACTCCTACGGGAGGCAGCAGTGGGGAATATTGCACAATGGGCGCAAGCCTGATGCAGCGACGCCGCGTGCGGGATGGAGGCCTTCGGGTTGTAAACCGCTTTTGTTCAAGGGCAAGGCACGGTTTCGGCCGTGTTGAGTGGATTGTTCGAATAAGCACCGGCTAACTACGTGCCAGCAGCCGCGGTAATACGTAGGGTGCAAGCGTTATCCGGATTTATTGGGCGTAAAGGGCTCGTAGGCGGTTCGTCGCGTCCGGTGTGCAAGTCCATCGCTTAACGGTGGATCCGCGCCGG
+
GGGGGGGGGGGGGGGGGGGGGGGGGGGGGGGGGGGGGGGGGGGGGGGGGGGGGGGGGGGGGGGGGGGGGGGGGGGGGGGGGGGGGGGGFGGGGGGGGGGGGGGDGGF<FGGGGGGG?FGGF+@FCFGGC@F*@@>@FGCAFCDFGFGGGFCFFGGGFGGGGGDGGFGGFCEFGGGGGGGGGGGGGEGGGFGG9::EGGGGGGGGGEEEGGGGGEGEFGGGFGGGGG5CFGGGGGGGEGGGGGGGGGGCCGGGGDGGG/CEG+:99:EGGFGGG5FDGCED@FEF4>C)5575CD
@M03364:396:000000000-C9LGT:1:1101:7377:8188 1:N:0:10
ACTCCTACGGGAGGCAGCAGTGGGGGATATTGGACAATGGGGGAAACCCTGATCCAGCGACGCCGCGTGAGGGAAGAAGGTTTTCGGATTGTAAACCTCTGTCAACAGGGAAAATAATGATGGTACCTGTGGAGGAAGCCACGGCTAACTACGTGCCAGCAGCCGCGGTCATACGTAGGTGGCAAGCGTTGTCCGGAATTACTGGGTGTAAAGGGAGCGTAGGCGGGACGGCAAGTCAGAAGTGAAATCTATGGGCTTAACTCATAAACTGCTTTTGAAACTGAATCCCTTG
+
GGGGGGGGGGGGGGGGGGGGGGGGGGGGGGGGGGGGGGGGGGGGGGGGGGGGGGGGGGGGGGGGGGGGGGGGGGGGGGGGGGGGGGGGGGGGGGGGGGGGGGGGGGGGGGGGGGGFGGGFGEFF,CFG3BFB,DC:>FGGGGGGGFGGGGGGGGGGGGGGGGGGGGGGG*BFFGGFFGEGGGGGGGGGGGGGGGGGGGGGGGGGGGGGGGGGGFGGGGGGGGGGGGGGGGGGGGGGGGGGGGGGGGGGGGFGGGGGGGGGGGGGGGGGGGGGCGGGGGGGFFGGGGGFGFFC
@M03364:396:000000000-C9LGT:1:1101:28085:8194 1:N:0:10
ACTCCTACGGGAGGCAGCAGTGGGGGATATTGCACAATGGGGGAAACCCTGATGCAGCGACGCCGCGTGAGTGAAGAAGTATCTCGGTATGTAAAGCTCTATCAGCAGGGAAGAAAATGACGGTACCTGACTAAGAAGCACCGGCTAAATACGTGCCAGCAGCCGCGGTAATACGTATGGTGCAAGCGTTATCCGGATTTACTGGGTGTAAAGGGAGCGTAGACGGAATGCTAAGTCTGATGTGAAAGGTGGGGGCTCAACCCCCAAACTGCATTGGAAACTGGTAAACTAG
+
GGGGGGGGGGGGGGGGGGGGGGGGGGGGGGGGGGGGGGGGGGGGGGGGGGGGGGGGGGGGGGGGGGGGGGGGGGGGGGGGGGGGGGGGGGGGGGGGGGGGGGGGGGGCFGGGGGGG8FFFG3@C:>FG:,88,3B,CDGGGGGGGGEFGGGG<FGGGGGGGGGGGGGGG*=FGGGGGGGGGGGGGGGGGGGGGGGGGGGGGGGGGGFGGGGGGGGGGGGGGGGGGGEEGGGGGGGGGGGGGGGGGGGGGGGGGGGGGGGGGGGGGGGGGGGGGGGGGGGGFFGGGGGFGF?F
@M03364:396:000000000-C9LGT:1:1101:22466:8203 1:N:0:10
ACTCCTACGGGAGGCAGCAGTGGGGAATATTGCACAATGGGCGCAAGCCTGATGCAGCGACGCCGCGTGCGGGATGGAGGCCTTCGGGTTGTAAACCGCTTTTGTTCAAGGGCAAGGCACGGTTTCGGCCGTGTTGAGTGGATTGTTCGAATAAGCACCGGCTAACTACGTGCCAGCAGCCGCGGTAATACGTAGGGTGCAAGCGTTATCCGGATTTATTGGGTTTAAAGGGTGCGTAGGCTGTAAGTCAAGTCAGCGGTGAAAAGTCGGGGCTAAACCTTGAGGGTGCCGTTG
+
GGGGGGGGGGGGGGGGGGGGGGGGGGGGGGGGGGGGGGGGGGGGGGGGGGGGGGGGGGGGGGGGGGGGGGGGGGGGGGGGGGGGGGGGGGGGGGGGGGGGGGGGGGGGGGGGGGGG7FGGC7FGCGGG7+@53,@:FC@BCFGGCFGGFEFFFGFGGGGGGGGDGGGGG*BGFGGGGGGGGGGGGGGGGGGGF6EGGGGEGGGGGGGGFFGGGGGGGGGGGGGGGG<@@FGGGGEGGDGGGGGGGGGGF9FFGGGGDGGGG@CGGGFFGGGGGGGFCDFGFFGGGGGFDFFDCD
@M03364:396:000000000-C9LGT:1:1101:11285:8209 1:N:0:10
ACTCCTACGGGAGGCAGCAGTGGGGGATATTGCACAATGGGGGAAACCCTGATGCAGCGACGCCGCGTGAGTGAAGAAGTATTTCGGTATGTAAAGCTCTATCAGCAGGAAAGATAATGACGGTGCCTGCCTAAGAAGCACCGGCTAAATACGTGCCAGCAGCCGCGGTAATACGTATGGTGCAAGCGTTATCCGGATTTACTGGGTGTAAAGGGAGCGCAGACGGCATGGCAAGCCAGATGTGAAAGGTGGGGGCTCAACCCCCAAGCTGCATTTGGAACTGTCAAGCTAG
+
GGGGGGGGGGGGGGGGGGGGFGGGGGGGGGGGGGGGGGGGGGGGGGGGGGGGGGGGGGGGGGGGGGGGFEGGGGGGGGGGGGGGGGGFGGGGGGGGGFGGGGGGGGGGGGGGGGFDADGFGB@C+>FF:,8::,B9CFGEFGGFGG7FGGGGFGGGGGGGGGGGGGGGG*BFGGGFGGGGGGGGGGGGGGGGGFFGGGGFGGGFGGFGGGGGFGGDGGGEEGEGGGEGGGC5FGGGGGGF?FGGGGGCE<FEEGGGGFGFCGCEGGDGGGGGFGGFDGFG:6ECCFG@DF=C
@M03364:396:000000000-C9LGT:1:1101:23128:8209 1:N:0:10
ACTCTACGGGAGGCAGCAGTGGGGGATATTGCACAATGGGGGAAACCCTGATGCAGCGACGCCGCGTGAGTGAAGAAGTATTTCGGTATGTAAAGCTCTATCAGCAGGAAAGATAATGACGGTACCTGACTAAGAAGCACCGGCTAAATACGTGCCAGCAGCCGCGGTAATACGTATGGTGCAAGCGTTATCCGGATTTACTGGGTGTAAAGGGAGCGCAGACGGCATGGCAAGCCAGATGTGAAAGGTGGGGGCTCAACCCCCAAGCTGCATTTGGAACTGTCAAGCTAGAGT
+
GGGGGGGGGGGGGGGGGGGGGGGGGGGGGGGGGGGGGGGGGGGGGGGGGGGGGGGGGGGGGGGGGGGGGGGGGGGGGGGGGGGDGGGGGGGGGGGGGGGGGGGFGGGGGGGGGGGGGGGGGCF+BCFG,:C,:B<,8FFGGGGGGCCFFGGGGGGGGGGGGGGGGGGGG*BFGGGGGGGGGGGGGGGGGGGGGGGGGGGGGGGGGGGGGGGGGGGGGGGGGGGGGGGGGGGGGGGGGGFGG:FGGGGGGGGGGGGGGGGGGGGGGGGGGGGGCFGGGGGGFFGGGGGFFFFGG:
@M03364:396:000000000-C9LGT:1:1101:17827:8210 1:N:0:10
ACTCCTACGGGAGGCAGCAGTGGGGAATATTGCACAATGGGCGCAAGCCTGATGCAGCGACGCCGCGTGCGGGATGGAGGCCTTCGGGTTGTAAACCGCTTTTGTTCAAGGGCAAGGCACGGTTTCGGCCGTGTTGAGTGGATTGTTCGAATAAGCACCGGCTAACTACGTGCCAGCAGCCGCGGTAATACGTAGGGTGCAAGCGTTATCCGGATTTATTGGGCGTAAAGGGCTCGTAGGCGGTTCGTCGCGTCCGGTGTGAAAGTCCATCGCTTAACGGTGGATCCGCGCCGG
+
GGGGGGGGGGGGGGGGGGGGGGGGGGGGGGGGGGGGGGGGGGGGGGGGGGGGGGGGGGGGGGGGGGGGGGGGGGGGGGGGGGGGGGGGGGGGGGGGGGGGGGGGGGGFGGGGGGCG@FGGG+@:CFGG78@5*@BFGFCGG9FGGGGGGGGG:FGGDGGGGGGGGGGGG7FGGGGGGGGGGGGGGGGGGGGGFCFGGGGGGGGGGGGGGGGGGCEG6FFGFGGGGGGGFFGGEGGGCEGGGEGCGGEGGGGGGGEGG:E*A9CGGGGGGGFGGG=*7:CGBFGFGFFFD3)99D
@M03364:396:000000000-C9LGT:1:1101:18177:8223 1:N:0:10
ACTCCTACGGGAGGCAGCAGCTAAGAATATTCCGCAATGGAGGAAACTCTGACGGAGCGACGCCGCGTGGATGATGAAGGTCGGAAGATTGTAAAATCCTTTTATGACTGAGGAATAAGCCGGGTGAGAGAAACGCCTGGTGGTGACTGTAGGTCATGAATAAGCAACGGCTAATTACGTGCCAGCAGCCGCGGTAACACGTAAGTTGCGAGCGTTGTTCGGAATTATTGGGCGTAAAGGGCATGTAGGCGGCTGTGCAAGTCTGAAGTAAAAGGGACCGGCTCAACCGGTTC
+
GGGGGGGGGGGGGGGGGGGGGGGGGGGGGGGGGGGGGGGGGGGGGGGGGGGGGGGGGGGGGGGGGGGGGGGGGGGGGGGGGGGGGGGGGGGGGGGGGGGGGGGFGGGGGGGGFFFGEGFFGCC+8@FF?,@,BEGGGGGGGGGFG9FFFGGGFGGGGGGGGGGGGGFGG7CGGGGGGGGGGGGGGGGGFGGGGFFGGGGGGGGGGGGGGGGGGGGGGGFCCECEGGCGGGGGGEEEGGGGGGGGGGGGGGGGGGGGGCGGGCFEFCCC>FFFGFGGGGGDFECGFGGFGFFDG
@M03364:396:000000000-C9LGT:1:1101:24457:8243 1:N:0:10
ACTCCTACGGGAGGCAGCAGTGGGGAATATTGCACAATGGGCGCAAGCCTGATGCAGCGACGCCGCGTGCGGGATGGAGGCCTTCGGGTTGTAAACCGCTTTTGTTCAAGGGCAAGCCACGCTTTCGGCCGTCTTGAGTGGATTGTTCGAATTAGCACCGGCTAACTACGTGCCAGCAGCCGCGGTAATACGGAGGTGGCAAGCGTTGTCCGGATTTATTGGGCGTAAAGCGAGCGCAGGCGGAAAAATAAGTCTAATGTGAAAGCCCTCGGCTTAACCGAGGAACTGCATCGG
+
GGGGGGGGGGGEGDEGGGGGGGGGGGGGGGGGGGGFGGGGGGGGGGGGGGGGGGGGGGGGGGGGGGGGGGGGGGGFG@FGGGGGGGGGGGGGFFGGGGGGGGG,AFF,EFF@FG+>+BFGG=7@+@CC@3@**833,@@:@,>DDF<;BF:<*3?F9FGGGGEGGGGGG*<CFFC:FGGGGEGGGG5EF9EG*;CC?CFF8FGGGEGGGGDEECE5:+<AFGGGGGGGGCFEGGGGGGGGGGG*8CE=F7FGFF7CCGEFGECGG:FGFFGGG5CGFFGG>EGGGGDFDF8FDD
@M03364:396:000000000-C9LGT:1:1101:13036:8250 1:N:0:10
ACTCCTACGGGAGGCAGCAGTGGGGAATATTGGGCAATGGGCGCAAGCCTGACCCAGCAACGCCGCGTGAAGGAAGAAGGTTTTCGGATTGTAAACTTCTGTCCTCAGTGACGAAGGAAGTGACGGTAACTGAGGAGGAAGCCCCGGCTAACTACGTGCCAGCAGCCGCGGTAATACGTAGGGGGCAAGCGTTGTCCGGAATGACTGGGCGTAAAGGGCGTGTAGGCGGCCGATTAAGTCTGAAGTGAAAGTCCTGCTTTCAAGGTGGGAATTGCTTTGGAGACTGGTTGGCTT
+
GGGGGGGGGGGGGGGGGGGGGGGGGGGGGGGGGGGGGGGGGGGGGGGGGGGGGGGGGGGGGGGGGGGGGGGGGGGGGGGGGGGGGGGGGGGGGGGGGGGGGGGGGGGGGGGGGGGGCFFGGCFD3@FG+,C5,BF<@FGGGGGGGGGGGGGGGGGGGGGGGGGGGGGGG>EGGGGGGGGGGGGGGGGGGGGGGGGGGGGGGGGGGGGGGGGDGGGGGGGGGGGGGGGGGGGEEGGGGGGGGGGGGGGGGGGGGFGGGGGGG<CFGGGGGGGGGGGGGGGGF?CGGGGFGFFGGF
@M03364:396:000000000-C9LGT:1:1101:8466:8274 1:N:0:10
ACTCCTACGGGAGGCAGCAGTAGGGAATTTTCGTCAATGGGCGCAAGCCTGAACGAGCAATGCCGCGTGGGTGAAGACGGTCTTCGGATTGTAAAGCCCTGTTGCCGGGGACAAAGGACAGCCCGAGTGGACAGCTGACTGTTTGATGGTACCCGGCCAGAAAGCCACGGCTAACTACGTGCCAGCAGCCGCGGTAATACGTAGGTGGCAAGCGTTATCCGGAATGATTGGGCGTAAAGGGTGCGCAGGCGGCTGTGCAAGTCTGAAGTAAAAGGGACCGGCTCAACCGGTTC
+
GGGGGGGGGGGGGGGGGGGGGGGGGGGGGGGGGGGGGGGGGGGGGGGGGGGGGGGGGGGGGGGGGGGGGGGGGGGGGGGGGGGGGGGDFGGGGGGGGGGGGGGGGGGGGGGGGGFGDFF,FFC++@FF+3C,,:D8<FFFG<CBFACFGGGGCFGGGGGGFFFGGFGGG<EFEGFEGGGGGGGGGGGGGGGGGGFGGGGGFGGGEGGGGGFGGGGGCF?9EGEGGC9ACFGFGG?C8CFGGGDGGGGGGGGGGGGGGFGGGGFGG>FFCFGGGGGGFFGG>EED7=5>D>7>C
@M03364:396:000000000-C9LGT:1:1101:25267:8323 1:N:0:10
ACTCCTACGGGAGGCAGCAGTGGGGAATATTGGGCAATGGGCGAAAGCCTGACCCAGCAACGCCGCGTGAAGGAAGAAGGCCTTCGGGTTGTAAACTTCTTTTACCAGGGACGAAGGACGTGACGGTACCTGGAGAAAAAGCAACGGCTAACTACGTGCCAGCAGCCGCGGTAATACGTAGGTTGCAAGCGTTGTCCGGATTTACTGGGTGTAAAGGGCGTGTAGGCGGAGATGCAAGTTGGGAGTGAAATGCAGGGGCTCAACCCCTGAACTGCTTTTGAAACTGTATCCCTT
+
GGGGGGGGGGGGGGGGGGGGGGGGGGGGGGGGGGGGGGGGGGGGGGGGGGGGGGGGGGGGGGGGGGGGGGGGGGGGGGGGGGGGGGGGGGGGGGGGGGGGGGGFFGGFGGGGGGCGG8FF@-AF38FF8,3,:B=CDFGGGGGGGGGGGGGGFFGGGGGGGGGGGGGGG=EGGGGGGGGGGGGGGGGGGGGGGGGGGGGGGGGGGGGGGGGGGFGGGGGGGGGFGGGGGGGGGGGGGGGGGGGCGGGGGGGGGGGGGGGEF?FGGGGGGGGGGGGFCFGG>FFGGGGFGFFGGF
@M03364:396:000000000-C9LGT:1:1101:17873:8330 1:N:0:10
ACTCCTACGGGAGGCAGCAGTGGGGAATATTGCACAATGGGCGCAAGCCTGATGCAGCGACGCCGCGTGCGGGATGGAGGCCTTCGGGTTGTAAACCGCTTTTGTTCAAGGGCAAGGCACGGTTTCGGCCGTGTTGAGTGGATTGTTCGAATAAGCACCGGCTAACTACGTGCCAGCAGCCGCGGTAATACGTAGGGTGCAAGCGTTATCCGGATTTATTGGGCGTAAAGGGCTCGTAGGCGGTTCGTCGCGTCCGGTGTGAAAGTCCATCGCTTAACGGTGGATCCGCGCCGG
+
GGGGGGGGGGGGGGGGGGGGGGGGGGGGGGGGGGGGGGGGGGGGGGGGGGGGGGGGGGGGGGGGGGGGGGGGGGGGFGGGGGGGGGGGGGGGGGGGGGGGGGGGGGGFGFGGGGGGGGGGGFGGEDGG>@C5@FGGGGFGG@FGGGGGGGDFDCGGGGGGGGGGGGGGGCFGGGGGGGGGGGGGGGGGGGGGCCFGGFGGGGGGGGGGG:FGGEGGFGGGGGGGGGCECFGGGGGEEGGGGGGGGGGGGGGGGGGGGCE5C<>FFGGGGGGGGGGGGGGGFFGGGGGFFEDD<C
@M03364:396:000000000-C9LGT:1:1101:23321:8333 1:N:0:10
ACTCCTACGGGAGGCAGCAGTGGGGAATATTGCACAATGGGGGAAACCCTGATGCAGCGACGCCGCGTGAGTGATGAAGTATTTCGGTATGTAAAGCTCTATCAGCAGGGAAGAAAATGACGGTACCTGTCTAAGAAGCACCGGCTAAATACGTGCCAGCAGCCGCGGTAATACGTATGGTGCAAGCGTTATCCGGATTTACTGGGTGTAAAGGGAGCGTAGGCGGCATGGCAAGCCAGATGTGAAAGCCCGGGGCCCAACTCCGGAACTGCATTTGGAACTGTCAGGCTAG
+
GGGGGGGGGGGGGGGGGGGGGGGGGGGGGGGGGGGGGGGGGGGGGGGGGGGGGGGGGGGGGGGGGGGGGGGGGGGGGGGGGGGGGGGGGGGGGGGGGGGGGGGGGGGGGGGAFGGF<FFFFCFCFFFF,,8<,,8,>FG8FFGGGG@FGFFGGGGGGGGGGGGGGGGGG:CFGGGGFGFGGGGGGGGGGGGGGGGGGGFGFEFGGGGGGGGGGGGGGGGGGGGGGGGGGGGGGGGGGGGGGGGGGGGGGGGGGGGGGGGGGGGGGGGDGGFGGGGGFGGGFFG>:FFFGFFF
@M03364:396:000000000-C9LGT:1:1101:10650:8334 1:N:0:10
ACTCCTACGGGAGGCAGCAGTAGGGAATTTTCGTCAATGGGCGCAAGCCTGAACGAGCAATGCCGCGTGGGTGAAGACGGTCTTCGGATTGTAAAGCCCTGTTGCCGGGGACAAAGGACAGCCCGAGTGAACAGCTGACTGTTTGATGGTACCCGGCCAGAAAGCCACGGCTAACTACGTGCCAGCAGCCGCGGTAATACGTAGGTGGCAAGCGTTATCCGGAATGATTGGGCGTAAAGGGTGCGCAGGCGGCTGTGCAAGTCTGAAGTAAAAGGGACCGGCTCAACCGGTTC
+
GGGGGGGGGGGGGGGGGGGGGGGGGGGGGGGGGGGGGGGGGGGGGGGGGGGGGGGGGGGGGGGGGGGGGGGGGGGGGGGGGGGGGGGGGGGGGGGGGGGGGGGGGGGGGGGGGGDG88D,:=>+@FFE:8C,,=><FGFFGFCFG9FFFGAECFGGGGGFGFGGGGGGG*CFFGGGGGGGGGGGGGGGGGG>FFGGGGGGFFGGGGGGGGGGFGGGGGGGGGCEGGFGGGGGGGEEGCFFGGGGGGGGEGGGGGGGGGFGGFGGGGGGFGFGGGGDGFECDEEDFFFFGF;DD
@M03364:396:000000000-C9LGT:1:1101:22016:8334 1:N:0:10
ACTCCTACGGGAGGCAGCAGTGAGGAATATTGGTCAATGGGCGAGAGCCTGAACCAGCCAAGTCGCGTGAGGGATGACGGCCCTACGGGTTGTAAACCTCTTTTACAAGGGAATAAAGGATCTTACGTGTAGGATTTTGCATGTACCTTGTGAATAAGCATCGGCTAACTCCGTGCCAGCAGCCGCGGTAATACGGAGGATGCGAGCGTTATCCGGATTCATTGGGTTTAAAGGGTGCGTAGGTGGCCGATTAAGTCAGCGGTGAAAGTCAATGGCTCAACCATTGAATTGCCG
+
GGGGGGFGGGGGGGDGGGGGGGFGGGDFEFFGGGFFGGGGD@FEGGGGGGGGGGGGGGCGFGGGGGGFGEEGGGDE8FE7@+F7FGEEGGCEGDFGGFDGGGGGCEGFFFEFFEGG<FE8<-CFFFGGF<A,,,5,8EB@E<5C?<5CF<EA,=EFGCFFFFG@@FCFG9,3CFCGGCG*@FFFGDGGG@CFFFGGGDE*C@CC*FEGGG77;FEC*B>9FGGCFCCE5C7<9CCCCDEE8EEGGFC6CGG==FDC*+:08:D5CFCCCGGGFGFFDFGGFFEF7:F4CF=>C)
@M03364:396:000000000-C9LGT:1:1101:28712:8353 1:N:0:10
ACTCCTACGGGAGGCAGCAGTGGGGAATATTGCACAATGGGCGCAAGCCTGATGCAGCGACGCCGCGTGCGGGATGGAGGCCTTCGGGTTGTAAACCGCTTTTGTTCAAGGGCAAGGCACGGTTTCGGGCGGGTTGAGTGGCTTGTTCGAATAAGCACCGGCTAACTACGTGCCAGCAGCCGCGGTAATACGTAGGGTGCAAGCGTTATCCGGATTTATTGGGCGTAAAGGGCTCGTAGGCGGTTCGTCGCGTCCGGTGTGAAAGTCCATCGCTTAACGGTGGATCCGCGCCGG
+
GGGGGGGGGGGGGGGGGGGGGGGGGGGGGGGGGGGGGGGGGGGGEGGGGGGGGGGGGGGGGGGGGGGGGGGGGGGGGDFGGGGGGGGGGGGGGGGGGGGGGGGGGGGAAFGDFF+FDFGFFFFG+@FF+8@*1*1*6@>FF*8=FF9FGFFG=AFGGGGGGGGGGGGFG*28CCGGGGGGGGGGGGGGGEFGC@CGGGGGGGGGGGGGGGGGGE>ECFFGGFGGG8:EFGGGGGGGGGGEGGGGGGGGGGGGGGGGGGGDGDGGGGGGGFDGGGGGGGGD7;EFGGG>DDEG<C
@M03364:396:000000000-C9LGT:1:1101:27650:8362 1:N:0:10
ACTCCTACGGGAGGCAGCAGTAGGGAATTTTCGTCAATGGGCGCAAGCCTGAACGAGCAATGCCGCGTGGGTGAAGACGGTCTTCGGATTGTAAAGCCCTGTTGCCGGGGACAAAGGACCGCCAGAGTGTACAGCTGACTGTTTGCTGGTACCCGGCCAGAAAGCCACGGCTAACTACGTGCCAGCAGCCGCGGTAAAACGTAGGTGGCAAGCGTTATCCGGAATGATTGGGCGTAAAGGGTGCGCAGGCGGCTGTGCAAGTCTGAAGTAAAAGGGACCGGCTCAACCGGTTCG
+
GGGGGGGGGGGGGGGGGGGGGGGGGGGGGGGGGGGGGGGGGGGGGGGGGGGGGGGGGGDGGGGGGGGGGGGGGGGGGGGGGGGGGGGGDGGGGGGGGGGGGGG9FEFFFGGGGGGC8FFDC7>+@FGF,,9,<,:@FFG=D<AC<,DFFFGGGGGEG:FGGGGGCG@FG*:FFGFGCAFFGGEFGFFFGFGGGF@E<,,7*2;CGGGGGGGGCC8EGGGGGGGEGG?FGGGC>C8EGGGGG8:CGDGEEGGEGGEFGGGGGGGGF=FFFCCFFGGGGG=DDD*977DFGF;DC)
@M03364:396:000000000-C9LGT:1:1101:6595:8364 1:N:0:10
ACTCCTACGGGAGGCAGCAGTGGGGGATATTGCACAATGGGGGAAACCCTGATGCAGCGACACCGCGTGGAGGAAGAAGGTCTTCGGATTGTAAACTCCTGTCCTAGGGGACGATAATGACGGTACCCTTGGAGGAAGCTCCGGCTAACTACGTGCCAGCAGCCGCGGTCATACGTAGGGAGCGAGCGTTGTCCGGAATTACTGGGTGTAAAGGGAGCGTAGGCGGGACGGTAAGTCAGATGTGAAATGTACGGGCTCAACCTGTGAACTGCATTTGAAACTGCTGTTCTTG
+
GGGGGGGGGGGGGGGGGGGGGGGGGGGGGGGGGGGGGGGGGGGGGGGGGGGGGGGGGGGGGGGGGGGGGGGGGGGGGGGGGGGGGGGGGGGGGGGGGGGGGGGFGDGGGGGGGGGG+CFGG@FF+BFG,38:8DFGFFGGGGGGGC7FGGGGGGGGGGGGGGGGGGGGG1CFGGGEGGGGGGGGGGGGGGGGGFGGGEGGGGGGGGGGGGGGGGGGGGGGGGGGGGGEGCCCFGGGGGGGGG9EFFFCGGGGGGGGGGGGGGGFGGDFGGGGGGGGGGGFFB?FGGGFC=@C
@M03364:396:000000000-C9LGT:1:1101:23286:8371 1:N:0:10
ACTCCTACGGGAGGCAGCAGTGGGGAATATTGCACAATGGGCGCAAGCCTGATGCAGCGACGCCGCGTGCGGGATGGAGGCCTTCGGGTTGTAAACCGCTTTTGTTCGAGGGCAAGGCACGGTTTCGGCTGTGGTGAGTGGAGTGTTCGAATAAGCACCGGCTAACTACGTGCCAGCAGCCGCGGTAATACGTAGGGTGCAAGCGTTATCCGGATTTATTGGGCGTGAAGGGCTCGTAGGCGGTTCGTCGCGTCCGGTGTGAAAGTCCATCGCTTAACGGTGGATCCGCGCCGG
+
GGGGGGGGGGGGGGGGGGGGGGGGGGGGGGGGGGGGGGGGGGGCGGGGGGGGGGGGGGGGGGGGGGGGGGGGGGFGDGGGGGGGGGGGGGGGGGGGGCGFFGGGEFF+3FFBFGFF@EF7+:FD+@><**588,>+7D3=:F,>:@,@CDCF7>FF,,=C<BFC:C,<C7<F7FCFGGGFFGGGGCCEGC7C32;?EGGGGGGGGGECFCFGGECCGGCGGGGGG:*/*3AEC88::;A=<=E>:CC5?:EC*7::D:C**0:CFFC:C*3CD=F3>CE3.7E7F7>FG3<))>
@M03364:396:000000000-C9LGT:1:1101:17207:8387 1:N:0:10
ACTCCTACGGGAGGCAGCAGTGGGGAATATTGCACAATGGGCGCAAGCCTGATGCAGCGACGCCGCGTGCGGGATGGAGGCCTTCGGGTTGTAAACCGCTTTTGTTCAAGGGCAAGGCACGGTTTCGGCCGTGTTGAGTGGATTGTTCGAATAAGCACCGGCTAACTACGTGCCAGCAGCCGCGGTAATACGTAGGGTGCAAGCGTTATCCGGATTTATTGGGCGTAAAGGGCTCGTAGGCGGTTCGTCGCGTCCGGTGTGAAAGTCCATCGCTTAACGGTGGATCCGCGCCGG
+
GGGGGGGGGGGGGGGGGGGGGGGGGGGGGGGGGGGGGGGGGGGGGGGGGGGGGGGGGGGGGGGGGGGGGGGGGGGGGFGGGGGGGGGGGGGGGGGGGGGGGGGGGGGFGGGGGGDGFGGGGCFF@FGGFC:5*DFGGFFGGGGGGGGGGGFGFFGGGGGGGGGGGGGGG7CGGGGGGGGGGGGGGGGGGGGGGGGGGGGGGGGGGGGGGGGGGEEEFGGGGGGGG:?CFGGGGGGGGGGGGGGCEGGGGGGGGGGGGEGGGFFFGGGGGGGGDDGGFGGGFFGGGGFFGDFGGG
@M03364:396:000000000-C9LGT:1:1101:19254:8391 1:N:0:10
ACTCCTACGGGAGGCAGCAGTGAGGAATATTGGTCAATGGGCGAGAGCCTGAACCAGCCAAGTCGCGTGAGGGATGACGGCCCTACGGGTTGTAAACCTCTTTTACAAGGGAATAAAGGGCCTTGCGTGTAAGGTTTTGCATGTACCTTGTGAATAAGCACCGGCTAACTACGTGCCAGCAGCCGCGGTAATACGTAGGGTGCAAGCGTTATCCGGATTTATTGGGCGTAAAGGGCTCGTAGGCGGTTCGTCGCGTCCGGTGTGAAAGTCCATCGCTTAACGGTGGATCCGCGC
+
GGGGGGGGGGGGGGGGGGGGGGGGGGGGGGGGGGGGGGGGGGGGGGGGGGGGGGGGGGGGGGGGGGGGGGGGGGGGGGGGGGGGGGGGGGGGGGGGGGGGGGGGGGGAFGGGGGGG<FGGGGFA,4CF+BFC<F<<CFGGGGGGGGGGGGGGDFGGGGGGGGGGGDEGF9EGGGGGGGGGGGGGGGGGGFGGGGGFGGGGGGGGGGGGGGGGGGGGGEGFGGGGGGGGGGGGGGGGGGGGGGEGGGGGGGGGGGGGGGGC:CDEFFGGGCFGGGGGGGCCFEGGCGCFGFFDG<
@M03364:396:000000000-C9LGT:1:1101:8479:8394 1:N:0:10
ACTCCTACGGGAGGCAGCAGTAGGGAATCTTCCACAATGGACGTAAGTCTGATGGAGCAACGCCGCGTGAGTGAAGAAGGTTTTCGGATCGTAAAGCTCTGTTGTTGGTGAAGAAGGATAGAGGTAGTAACTGGCCTTTATTTGACGGTAATCAACCAGAAAGTCACGGCTAACTACGTGCCAGCAGCCGCGGTAATACGTAGGTGGCAAGCGTTGTCCGGATTTATTGGGCGTAAAGCGAGCGCAGGCGGAAAAATAAGTCTAATGTGAAAGCCCTCGGCTTAACCGAGGAAC
+
GGGGGGGGGGGGGGGGGGGGGGGGGGGGGGGGGGGGGGGGGGGGGGGGGGGGGGGGGGGGGGGGGGGGGGGGGGGGGGGGGGGGGGGGGGGGGGGGGGGGGGGGGGGGGGGGGFFGGGGEG-C,,CEFC<CCFFGGGGGGGGGGGGGGGGGGGGGGGGGGGGGFGGGGGGGGGGGGGGGGGGGGGGGGGGGGGGGGGGGGGGGGGGGGGGGGGGGGGGGGGGGDFFGGGGGGGGGGGGGGGGGGGGGGGGGGCEFGFFGGFGGGGGGGGGGGGGGGGGGGFFGGGGGFGFFGGG
@M03364:396:000000000-C9LGT:1:1101:23747:8400 1:N:0:10
ACTCCTACGGGAGGCAGCAGTGGGGAATATTGCACAATGGGCGCAAGCCTGATGCAGCGACGCCGCGTGCGGGATGGAGGCCTTCGGGTTGTAAACCGCTTTTGTTCAAGGGCAAGGCACGGTTTCGGACGGATTGAGTGGATTGTTCGAATAAGCACCGGCTAACTACTTGCCAGCAGCCGCGGTAATACGTAGGGTGCAAGCGTTATCCGGATTTATTGGGCGTAAAGGGCTCGTAGGCGGTTCGTCGCGTCCGGTGTGAAAGTCCATCGCTTAACGGTGGATCCGCGCCGG
+
GGGGGGGGGGGGGGGGGGGGGGGGGGGGGGGGGGGGGGGGGGGGGGGGGGGGGGGGGGGGGGGGGGGGGGGGGGGGGGGGGGGGGGGGGGGGGFGGGGGGGGGGGGGGGGGGGGGG>FGGG+D>CFGG+3@**38,FC;CF,FFGGCDGGCF<FGGGGGGGGGGGGGGGCGG,?CCGGGGGGGGGGGGGCFGFEGGGGGGGGGGGGGGGGGGGEGGGCFGGGGGGGGEEFGGGGGG=EGGGGGGGGGGGGGGGCEGG5C*;+:CGGEFFGG<DDG3>DGGEFG3CFFF3@F7>D
@M03364:396:000000000-C9LGT:1:1101:21917:8423 1:N:0:10
ACTCCTACGGGAGGCAGCAGTAGGGAATCTTCGGCAATGGGCGAAAGCCTGACCGAGCAACGCCGCGTGAATGATGAAGGCCTTCGGGTTGTAAAATTCTGTTATAAGGGAAGAACGACTTTAGTAGGCAATGGCTAGAGTGTGACGGTACCTTATGAGAAAGCCACGGCTAACTACGTGCCAGCAGCCGCGGTAATACGTAGGTGGCGAGCGTTATCCGGAATTATTGGGCGTAAAGAGCGCGCAGGTGGTTGATTAAGTCTGATGTGAAAGCCCACGGCTTAACCGTGGAGG
+
GGGGGGGGGGGGGGGGGGGGGGGGGGGGGGGGGGGGGGGGGGGGGGGGGGGGGGGGGGGGGGGGGGGGGGGGGGGGGGGGGGGGGGGGGGGGGGGGGGGGGGGFGGGGGGGGGGEGGGGDDDF??EFG5,8::DFFGFGGG9FFDFGGGGGGGGGGGGGGGGGGGGGGGGGGGGGGGGGGGGGGGGGGGGGGGGGGGGGGGGGGGGGGGGGDGGGGGGEEGGGGGGGGFGGGGGGEGGGGGGGGGGGG:CGEGGCFF@?C9CFFCDGFGGGGGGGGGDGGFBGGGGDBDFFDGG
@M03364:396:000000000-C9LGT:1:1101:8706:8425 1:N:0:10
ACTCCTACGGGAGGCAGCAGTGGGGAATATTGCACAATGGGCGCAAGCCTGATGCAGCGACGCCGCGTGCGGGATGGAGGCCTTCGGGTTGTAAACCGCTTTTGTTCAAGGGCAAGGCACGGTTTCGGCAGTGTTGAGTGGATTGTTCGAATAAGCACCGGCTAACTACGTGCCAGCAGCCGCGGTAATACGTAGGGTGCAAGCGTTATCCGGATTTATTGGGCGTAAAGGGCTCGTAGGCGGTTCGTCGCGTCCGGTGTGAAAGTCCATCGCTTAACGGTGGATCCGCGCCGG
+
GGGGGGGGGGGGGGGGGGGGGGGGGGGGGGGGGGGGGGGGGGGGGDGGFGGGGGGGGGGGGGGGGGGGGGGGGGGGEFGGGGGGGGGGGGGGGGGECFEGGGGDGFFDGFFGGGCGGFG8@=FC7=7F73@88<=A,@DEC@FGG:;DFF8FFGFCCGFFEFG@FFG@F=FGFE@FGFCFGCCFEE::F7CFC<FGG:CEGGGCEGCEGE:?C;CEC?FFGFGFGGCEGGFG5EGGEECGGDGGGGGEGGGDE=CCDEC5/+:?<:C:*2<7DG5<77:C77/77DFFC>)9<C
@M03364:396:000000000-C9LGT:1:1101:18352:8425 1:N:0:10
ACTCCTACGGGAGGCAGCAGTAGGGAATTTTCGTCAATGGGCGCAAGCCTGAACGAGCAATGCCGCGTGAGTGAGGAAGGTCTTCGGACTGTAAAGCTCTGTTGCCGGGGAAAAAGGGGAGATGCAGGACATGGCATTTCATGGATGGTACCCGGCCAGAAAGCCACGGCTAACTACGTGCCAGCAGCCGCGGTAATACGTATGGTGCAAGCGTTATCCGGATTTACTGGGTGTAAAGGGAGCGCAGACGGCATGGCAAGCCAGATGTGAAAGGTGGGGGCTCAACCCCCAAGC
+
GGGGGGGGGGGGGGGGGGGGGGGGGGGGGGGGGGGGGGGGGGGGGGGGGGGGGGGGGGGGGGGGGGGGGGGGGGGGGGGGGGGGGGGGGGGGGGGGGGGGGGGFFGGGGGGGGGGGGGG=C-BCFFGG+:8C>,BBBFGGGGGGGGGGGGGGGGGGGGDGGGGGGGFGGFGGGGGGGGGGGGGGGGGGGGGGGGGGGGGGGGGGGGGCFGGGGGGGGGGGGGGGGGGGGGGEEEFGGGGGFGGGGGGGGGGGGGFGGGGGGGGGGGGGGGGGGGGGGGGGD@CGGGGFGF@CGC
@M03364:396:000000000-C9LGT:1:1101:11326:8456 1:N:0:10
ACTCCTACGGGAGGCAGCAGTGGGGAATCTTGCGCAATGGGGGCAACCCTGACGCAGCGACGCCGCGTGCGGGACGAAGGCCTTCGGGTCGTAAACCGCTTTCAGCAGGGACGAGGCCGCGAGGTGACGGTCCCTGCAGAAGAAGCCCCGGCTAAATACGTGCCAGCAGCCGCGGTAATACGTATGGGGCGAGCGTTATCCGGATTCATTGGGCGTAAAGCGCGCGTAGGCGGCCCGTTAGGTCGGAGGTAAAAGCCCGGGGCTCAACCCCGGCGAGCCTCCGATACCGGCGGG
+
GGGGGGGGGGGGGGGGGGGGGGGGGGGGGGGGGGGGGGGGGGGGGGGGGGGGGGGGGGCGFGGGGGGGGGGGGGCFGGGGGGGGGGGGGGGGGGGCFGGGGGGGGGGGGGGCFFBFF@F:**4188?><*4<F7F,<<F,?CCFCFBBECCECEEGGGGFFGEGGGGGGEGGGGGG5;FFGGGFGGGFGEGEGEECEGG7@EGA8CCEGGGGGGG8C;FGGD>CCGCEEG@EGCE5:**:?FFGGGEEGE67EGFGC8EEGGG5CFFGG38CDGE3DD57@FGCDDGFGFFG5/
@M03364:396:000000000-C9LGT:1:1101:20840:8464 1:N:0:10
ACTCCTAGGGAGGCAGCAGTGGGGAATATTGGACAATGGGGGAAACCCTGATCCAGCCATGCCGCGTGTGTGAAGAAGGCCTTATGGTTGTAAAGCACTTTAAGCGAGGAGGAGGCTACTGCGTCTAATCCCCTTGGATAGTGGGCGTTACTCGCAGAATAAGCACCGGCTAACTCTGTGCCAGCAGCCGCGGGAATACAGAGGGTGCGAGCGTTAATCGGATTTACTGGGTGTAAAGGGCGTGTAGGCGGAGCTGCAAGTTGGGAGTGAAATGCAGGGGCTCAACCCCTGAAC
+
GGGFGFGFGC8FCBC,,6E@-EEG@@EEEEFG9FGFFFGGG7CEGFFEECEDEG,CD,E9,CF>@F7FCC,CEFGGGGGGGGECFEFEF:BFGEC<FFGGF@EDF+:FEFG:FFB@,B=<E-484847,,7,A,,,ABB,BFF8,:>=FE>BGGG7F7<FFA3,><C<83>7>F9D;FDFGGFFG7B,<*<C@***+,2>,,<F7****<85CECC8<CGC*AA9@:@EC@*//<<7CG8CG5=;0<?+:C=E*;64E+0A<CGG*/17:C7*2:*:<7C33CF**9>9:@*29
@M03364:396:000000000-C9LGT:1:1101:19423:8486 1:N:0:10
ACTCCTACGGGAGGCAGCAGTGGGGAATCTTCCGCAATGGGCGAAAGCCTGACGGAGCAATGCCGCGTGAGTGATGAAGGGATTCGTTCCGTAAAGCTCTTTTGTTTATGACGAATGTGCAGACTGTGAATAATGGTTTGTAATGACGGTAGTAAACGAATAAGCCACGGCTAACTACGTGCCAGCAGCCGCGGTAATACGTAGGTGGCGAGCGTTGTCCGGAATTATTGGGCGTAAAGAGCATGTAGGCGGTTTTTTAAGTCCGGAGTGAAAATGCGGGGCTCAACCCCGTAT
+
GGGGGGGGGGGGGGGGGGGGGGGGGGGGGGGGGGGGGGGGGGGGGGGGGGGGGGGGGGGGGGGGGGGGGGGGGFGGGGGGGGGGGGGGGGGGGGGGGGGGGGGGGGGGGGGGGGGGGGGGF9FF,BCF<5C<:5BFGGGGGFGFGFGFGEGGFGDEFGGGGGGGGGGGG<EGGGGGGGGGGGGGGGGGFGGGGGGGGGGGGGGGGGGGGGGGGGGGGGGGGGGG8F:CEGGGGGEG5CGGGGGGGGGGGGGG:C*:DGGGGGGGEGCD3CCFGFDFGGGGFFGCFGGFGFF5D<
@M03364:396:000000000-C9LGT:1:1101:15467:8503 1:N:0:10
ACTCCTACGGGAGGCAGCAGTGGGGAATATTGGGCAATGGGCGAAAGCCTGACCCAGCAACGCCGCGTGAGGGAAGAAGGGTTTCGGCTCGTAAACCTCTGTCCTATGGGACGAATGAGATAACTGTACGATAGGAGGAAGCCCCGGCTAACTACGTGCCAGCAGCCGCGGTAATACGTAGGGGGCGAGCGTTGTCCGGAATGATTGGGCGTAAAGGGCGCGTAGGCGGCCTGATAAGTCTGGAGTGAAAGTCCTGCTTTCAAGGTGGGAATTGCTTTGGATACTGTCGGGCTG
+
GGGGGGGGGGGGGGGGGGGGGGGGGGGGGGGGGGGGGGGGGGGGECFGGGGGGGGGGGGGGGGGGGGGGGGGGGGGGGGGGGGGGGGGGGGGGGGGGGGGGGGGGFGGGGGGGGFGGFGFG-EA,CFF9+8B+BFFFG7FGCCFECFGDGCFCFGGGGGGGGGGGGGGGFECGGGGGFGGGGGGGGGGGGGGC>EGGGGCEGGGFGEGGGGGGEGFGGGGGGGGGDGEGGGGGGGGGGFGGGFFGGGFGFGGGGGGGFGGGGGGGCGGDFGGGGGGGGGGFFCDFFFBGFEDDD
@M03364:396:000000000-C9LGT:1:1101:23722:8504 1:N:0:10
ACTCCTACGGGAGGCAGCAGTGGGGAATATTGCACAATGGGGGAAACCCTGATGCAGCAACGCCGCGTGAGTGATGACGGCCTTCGGGTTGTAAAGCTCTGTCTTCAGGGACGATAATGCCCGTGCCTGTGTACGCAGCCACGGCTAACTACGTGCCAGCAGCCGCGGTCATACGTAGGTGGCGAGCGTTGTCCGGATTTACTGGGCGTAAAGGGAGCGTAGGCGGATTTTTAAGTGAGATGTGAAATACTCGGGCTTAACCTGAGTGCTGCATTTCAAACTGGAAGTCTAG
+
GGGGGGGGGGGGGGGGGGGGGGGGGGGGGGGGGGGGGGGGGGGGGGGGGGGGGGGGGGGGGGGGGGGGGGGGGGGGGGGGGGGGGGGGGGGGGGGGGGGGGGGGGGGGGGGGGG=?:DF,,-888BFG,,8,<,B+8>7F<C<C<5+8DC,D7DFGGGGGGGGGGGGGE<CFGGGCFGGCFDFGFGEFFECEFFGGGGGCFGGGGGGGGGGGGDGGCGG?EEGGGG*?>FFGCCFGGGF??FGGGGFGGGGGGDG5C@E7AFGFGDEFGGGGGGGF*0CFFFGGDG<9DFFG
@M03364:396:000000000-C9LGT:1:1101:27411:8514 1:N:0:10
ACTCCTACGGGAGGCAGCAGTGAGGAATATTGGTCAATGGGCGCGAGCCTGAACCAGCCAAGTCGCGTGAGGGAAGACGGCCCTACGGGTTGTAAACCTCTTTTGCCGGGGAGCAACGCTGCGGACGTGTCCGCCGGTGAGAGTACCCGGAGAAAAAGCATCGGCTAACTCCGTGCCAGCAGCCGCGGTAATACGGAGGATGCGAGCGTTATCCGGAATGATTGGGCGTAAAGGGTGCGCAGGCGGCTGTGCAAGTCTGAAGTAAAAGGGACCGGCTCAACCGGTTCAGGCTTT
+
GGGGGGGGGGGGGGGGGGGGGGGGGGGGGGGGGGGGGGGGGGGGGGGGGGGGGGGGGGGGGGGGGGGGGGGGGGGGGGGGGGGGGGGGGGGGGGGGGGGGGGGGGGGGGGGGGGFGGGGGGGF+6@FG+,8<83*55>FFEFGGFFGGGGFG<FGGGGGGGGGGGGGGG?FGGGGGGGGGGGGGGGGGGEGGGGGGGGGGGGGGGGGGGGGGGGGGDEGGGGGGGGGGEGGGGGGGGGGGGGGGGGGGGGGGGGGGGFFFGGCGGGGGGGGGGGGGGGGGFFGGGGGBGFFFGC
@M03364:396:000000000-C9LGT:1:1101:22151:8540 1:N:0:10
ACTCCTACGGGAGGCAGCAGTGGGGAATATTGCACAATGGGCGCAAGCCTGATGCAGCGACGCCGCGTGCGGGATGGAGGCCTTCGGGTTGTAAACCGCTTTTGTTCAAGGGCAAGGCACGGTTTCGGCCGTGTTGAGTGGATTGTTCGAATAAGCACCGGCTAACTACGTGCCAGCAGCCGCGGTAATACGTAGGGTGCAAGCGTTATCCGGATTTATTGGGCGTAAAGGGCTCGTAGGCGGTTCGTCGCGTCCGGTGTGAAAGTCCATCGCTTAACGGTGGATCCGCGCCGG
+
GGGGGGGGGGGGGGGGGGGGGGGGGGGGGGGGGGGGGGGGGGGGGGGGGGGGGGGGGGGGGGGGGGGGGGGGGGGGGGGGGGGGGGGGGGGGGGGGGGGGGGGDGGGGGGGGGGGG@GGGG+D@:EFG>3@@FG>,,D=FGAFGGGGGGGGG>FGGGGGGGGGGGGGGG:FFFGGGGGGGGGGGGGGGGGGGGGGGGGGGGGGGGGGGGGGGGEGGGGGGGGGGGGDEGGGGGGGGGGGGGGGGGGGGGDGGGGGEGEEGGCGGGGCFGGFGDCF<DGGGFFDFGGG>GFFDDG
@M03364:396:000000000-C9LGT:1:1101:10348:8563 1:N:0:10
ACTCCTACGGGAGGCAGCAGTAGGGAATTTTCGTCAATGGGCGCAAGCCTGAACGAGCAATGCCGCGTGGGTGAAGACGGTCTTCGGATTGTAAAGCCCTGTTGCCGGGGACAAAGGACAGCCGGAGTGGAAAGCTGACTGTTTGATGGTACCCGGCCAGAAAGCCACGGCTAACTACGTGCCAGCAGCCGCGGTAATACGTAGGTGGCAAGCGTTATCCGGAATGATTGGGCGTAAAGGGTGCGCAGGCGGCTGTGCAAGTCTGAAGTAAAAGGGACCGGCTCAAACGGTTC
+
GGGGGGGGGGGGGGGGGGGGGGGGGGGGGGGGGGGGGGGGGGGGGGGGGGGGGGGGGGGGGGGGGGGGGGGGGGGGGGGGGGGGGGGGGGGGGGGGGGGGGGGGGGFFGGGGGGBGDEFCGGG++@FC,:C:@FGFFGGGGGFGGCCFGGGGGGGGGGGGGGGGGGGGG<EGGGGGGGGGGGGGGGGGGGGGGGGGGGGGGGGGGGGGGGGGGGGGGGGGGGGGGG<CFGGGGEEGGGGGG=EGGGGGGGGGGDGGGGGGGGGGGGGGGGEFGGDGG<EDEF5>FG*9CD;DD
@M03364:396:000000000-C9LGT:1:1101:19413:8579 1:N:0:10
ACTCCTACGGGAGGCAGCAGTGGGGAATATTGCACAATGGGCGCAAGCCTGATGCAGCGACGCCGCGTGCGGGATGGAGGCCTTCGGGTTGTAAACCGCTTTTGTTCAAGGGCAAGGCACGTTTTCGGCCGTGTTGAGTGGATTGTTCGAATAAGCACCGGCTAACTACGTGCCAGCAGCCGCGGTAATACGTAGGGTGCAAGCGTTATCCGGATTTATTGGGCGTAAAGGGCTCGTAGGCGGTTCGTCGCGTCCGGTGTGAAAGTCCATCGCTTAACGGTGGATCCGCGCCGG
+
GGGGGGGGGGGGGGGGGGGGGGGGGGGGGGGGGGGGGGGGGGGGGGGGGGGGGGGGGGGGGGGGGGGGGGGGGGGGGGGGGGGGGGGGGGGGGGGGGGGGGGGGGGGGGFGGGGGGGGGGG-D<CFGG78@3@F@GGFFGGFGGGGGGGGCF>FGGGFGGGGGGGGGGGFFGGGGGGGGGGGGGGGGGGGGGFFGGGGGCGGGGGGGGGGFGGGG*<FF?FGGGGGGEGGGGGGFEGGGGGCECGEGGGGEEGGD=D:C7C::?EDGGGGFGDGGGGGGG>FGGGDFFGFFGGG
@M03364:396:000000000-C9LGT:1:1101:17430:8583 1:N:0:10
ACTCCTACGGGAGGCAGCAGTGGGGAATATTGCACAATGGGCGCAAGCCTGATGCAGCGACGCCGCGTGCGGGATGGAGGCCTTCGGGTTGTAAACCGCTTTTGTTCAAGGGCAAGGCACGGTTACGGCCGTGTTGAGTGGATTGTTCGAATAAGCACCGGCTAACTACGTGCCAGCAGCCGCGGTAATACGTAGGGTGCAAGCGTTATCCGGATTTATTGGGCGTAAAGGGCTCGTAGGCGGTTCGTCGCGTCCGGTGTGAAAGTCCATCGCTTAACGGTGGATCCGCGCCGG
+
GGGGGGGGGGGGGGGGGGGGGGGGGGGGGGGGGGGGGGGGGGGGGGGGGGGGGGGGGGGGGGGGGGGGGDGGGGGGGGGGGGGGGGGGGGGGGGGGGGGGDGGGGGG,BFFGGGGGCGGFGCFG+@FG:83**83@EFFGGFFFGGGGGFFFDFGGGGGGGGGGGGGGG7CFGGGGGGGGGGGGGGCEGFGGGGGGGGGGGGGFGGGGGGGGGCGGGGGGGGGGGC:?FFGGDGGEGGGGGGGGGGGGGGC=EEGGGCCEE+;CFGFFFGGGD5CDGGGGEFEFGGGFGFDGGG
@M03364:396:000000000-C9LGT:1:1101:13553:8594 1:N:0:10
ACTCCTACGGGAGGCAGCAGTAGGGAATTTTCGTCAATGGGCGCAAGCCTGAACGAGCAATGCCGCGTGAACGAGGAAGGTCTTCGGATCGTAAAGTTCTGTTGAGAGGGAAAAAGGAACACCCGAGGAAATGCTGGTGAAGTGATATTACCTTTCGAGGAAGTCACGGCTAACTACGTGCCAGCAGCCGCGGTAATACGTAGGTGGCGAGCGTTGTCCGGATTTACTGGGCGTAAAGGGAGCGTAGGCGGACTTTTAAGTGAGATGTGAAATACCCGGGCTCAACTTGGGTGC
+
GGGGGGGGGGGGGGGGGGGGGGGGGGGGGGGGGGGGGGGGGGGGGGGGGGGGGGGGGGGGGGGGGGGGGGGGGGGGGGGGGGGGGGGGGGGGGGGGGGGGGGGGGGGGGGGGGGGGDFGGGGG+>FGG+8@CFGGGGGGGGGGGGGFFGGGGGGGGGGGGFGGGGGGGGGGGGGGGGGGGGGGGGGGGGGGGGGGGGGGGGGGGGGGGGGGGGGGGGGGGGGGEGGGGGGGGGGGGGGGGGGGGGGGGGGGGGGGGGFGGGFFGGGGGGGGGGFGGGGGGFFGGGGGFGFFGGC
@M03364:396:000000000-C9LGT:1:1101:3027:8599 1:N:0:10
ACTCCTACGGGAGGCAGCAGTGGGGAATATTGGGCAATGGGCGCAAGCCTGACCCAGCAACGCCGCGTGCGGGATGGAGGCCTTCGGGTTGTAAACCGCTTTTGTTCAAGGGCAAGGCACGGTTTCGGCCGTGTTGAGTGGATTGTTCGAATAAGCACCGGCTAACTACGTGCCAGCAGCCGCGGTAATACGTAGGGTGCAAGCGTTATCCGGATTTATTGGGCGTAAAGGGCTCGTAGGCGGTTCGTCGCGTCCGGTGTGAAAGTCCATCGCTTAACGGTGGATCCGCGCCGG
+
GGGGGGGGGGGGGGCEEGGGGGGGGGGGGFGGGGGGGGGGGGGGGGGGGGGGGGGFGGGGGGGGGGGGGGGGGGGGGGGGGGGGGGGGFGGGGGGGGGGGGG<FFFGFGGGGGEDFDFFDE:=BFFFG3@C85@>,@FFGGCG9BFGGFGDF>FGCGGGGGGGGGGGGG7CFCEGGGGGFGGGGGG7FGG7C<CCEGGGGGGGGGGGGGGGGEG>C9FFGGGGGGGGGGGGGG=8?EEGGGGGGGGGGDG>CECGGGEGGG@FGGGGGGGGGGGFGGGGG>FEFGCD@FED<>C
@M03364:396:000000000-C9LGT:1:1101:3543:8612 1:N:0:10
ACTCCTACGGGAGGCAGCAGTGGGGAATATTGCACAATGGGCGCAAGCCTGATGCAGCGACGCCGCGTGCGGGATGGAGGCCTTCGGATTGTAAAGCCCTGTTGCCGGGGACAAAGGACAGCCAGAGTGGAAAGCTGACTGTTTGATGGTACCCGGCCAGAAAGCCACGGCTAACTACGTGCCAGCAGCCGCGGTAATACGTAGGTGGCAAGCGTTATCCGGAATGATTGGGCGTAAAGGGTGCGCAGGCGGCTGTGCAAGTCTGAAGTAAAAGGGACCGGCTCAACCGGTTC
+
GGGGGFGGGGGGGGGGGGGGGGGGGGGGGGGGGGGGGGGGGGGGGGGFGGGGGGGGGGGGGGGGGGGGGGGGGGGGGGGGGGGGGGGGGGGGGGGGGGGGGGGGGGGFGGGEGGGGEGGD7F@,,@FF,:@:8DFGFGGGGFGGGFCFGGGGGGGGGGGGGGGFGGGGGCECFFGGGGGGGGGGGGGFGGGDGCCECGGFGGGGGGGGGGGGGGGEG8FGCG>CFE<EGFFFFEEEGGGGGCEEGGDGGGGEGGGGGGFFGGGGGFGFFGGGGFCDFDGG@D:CC=<>DF>DG
@M03364:396:000000000-C9LGT:1:1101:5988:8616 1:N:0:10
ACTCCTACGGGAGGCAGCAGTAGGGAATTTTCGTCAATGGGCGCAAGCCTGAACGAGCAATGCCGCGTGGGTGAAGACGGTCTTCGGATTGTAAAGCCCTGTTGCCGGGGACAAAGGACAGCCAGAGTGGAAAGCTGACTGTTTGATGGTACCCGGCCAGAAAGCCACGGCTAACTACGTGCCAGCAGCCGCGGTAATACGTAGGGTGCAAGCGTTATCCGGATTTATTGGGCGTAAAGGGCTCGTAGGCGGTTCGTCGCGTCCGGTGTGAAAGTCCATCGCTTAACGGTGGAT
+
GGGGGGGGGGGGGGGGGGGGGGGGGGGGGGGGGGGGGGGGGGGGGGGGGGGGGGGGGGGGGGGGGGGGGGGGGGGGGGGGFGGGGGGFGGGGGGGGGGGGGGGGGGGGFGGGGGFGF@FGGGG,<BFG>B>8CCFFFFGGGGGGFGGGGGGGGGGGGGGGFGGGGGGGG:CFGGGGGGGGGGGGGGGGGGGGGGEEGGGGGEFGGGFGGGGGGGGGGGGCGGGEEFCFGGGGGGGGGGGGGGGGGEGGGGGGEGGGGGGGGGGDGG:D7DFGGGGGGGGGEFFGGGG@DBFGG9
@M03364:396:000000000-C9LGT:1:1101:27322:8625 1:N:0:10
ACTCCTACGGGAGGCAGCAGTCGAGGATCATTTGCAATGGGCGAAAGCCTGACAATGCGACGCTGCGTGGAGGATGAAGGCCTTCGGGTTGTAAACTCCTGTCATAAGGGAACAGGAGATGGTTACCAATACGAACCTGAGTTGAGTGTACTTTAAGAGGAAGCGACGGCAAACTATGTGCCAGCAGCCGCGGTAATACAGAGGTCGCAAGCGTTGTTCGGATTTATTGGGCGTAAAGGGCGCGTAGGCGGTCTTGCGTGTCAGATGTGAAATCTCCGGGCTCAACCCGGAA
+
GGGGGGGGGGGGGGGGGGGGGGEGGGGGGGGGGGGGGGGGGFGGGGCFGGGGG9@@EE7FGGG@FGGGGGGGGEGGGCAAFFFGGGGGGGGGGGGGGGGGFGG,ECEFGGFCFGF@,+B<,-:5,BA?5:8,++,+63=,BB=E3,<7CF<D,@DGFCGGGGGG@+3@B**5DFF,<FGGEGGG7D<B:FFEEE:FGGGGFGGGGFEECF8FEFCEEFGGGGGGFG+<@ECECCECCGGE=E=E/5:=FCCGCECFFG7=8AF++:CDGGCF79?>*1:CEEEG4*2>DF)5
@M03364:396:000000000-C9LGT:1:1101:9770:8669 1:N:0:10
ACTCCTACGGGAGGCAGCAGTAGGGAATTTTCGTCAATGGGCGCAAGCCTGAACGAGCAATGCCGCGTGGGTGAAGACGGTCTTCGGATTGTAAAGCCCTGTTGCCGGGGACAAAGGACAGCCAGAGTGGACAGCTGACTGTTTGATGGTACCCGGCCAGAAAGCCACGGCTAACTACGTGCCAGCAGCCGCGGTAATACGTAGGTGGCAAGCGTTATCCGGAATGATTGGGCGTAAAGGGTGCGCAGGCGGCTGTGCAAGTCTGAAGTAAAAGGGACCGGCTCAACCGGTTC
+
GGGGGGGGGGGGGGGGGGGGGGGGGGGGGGGGGGGGGGGGGGGGGGGGGGGGGGGGGGGGGGGGGGGGGGGGGGGGGGGGGGGGGGGGGGGGGGGGGGGGGGGCGGGDGGGGGGCGDCFGGFG,BFFC,+C38>FGFGGGGGGGGECFGGGGGGGGGGGGGGGGGGGGG7CGGGGGGGGGGGGGGGGGGGGGGGGGGGGGGGGGGGGGGGGGGGGGGGGGGGGGGGGGGGGGGEEEGFGGGGGGGGGGGGGGGGGGGGGGGEGCFFGG7CEFFGGGGGCGFFCDGGFFD@>9C
@M03364:396:000000000-C9LGT:1:1101:26849:8685 1:N:0:10
ACTCCTACGGGAGGCAGCAGTAGGGAATTTTCGTCAATGGGCGCAAGCCTGAACGAGCAATGCCGCGTGGGTGAAGACGGTCTTCGGATTGTAAAGCCCTGTTGCCGGGGACAAAGGACAGGCCGAGTGTATCGCTGACGGTTTGATGGTACCCGGCCAGAAAGCCACGGCTAACTACGTGCCAGCAGCCGCGGTAATACGTAGGTGGCAAGCGTTATCCGGAATGATTGGGCGTAAAGGGTGCGCAGGCGGCTGTGCAAGTCTGAAGTAAAAGGGACCGGCTCAACCGGTTC
+
GGGGGFGGGGGGGGGGGGGGGGGGGGGGGGGGGEGGGGGGGGGGGGGGGGGGGGGGGGGGGGGGGGGGGGGGGGGGGGGGGGGGGGGGGGGGGGGGGGGGGGGFGEFGGGG>FF@F<<FG<-B+@FFFB<9,,88,@BC+@+3@C=,@FEFF@FFGGCCDFGGGFGFEE4:CFGGGGGGCFGGGGGFFF*CEGGFGGDDGFGFGGGGGGGFGGGGEGGGFGGEGGG<FGFGGGG8CGFFGGCEEGGGGGGGGGGGFGGGDGFGGGCFG:FFGDGGGGGEGFF5CFF*8DD@)C
@M03364:396:000000000-C9LGT:1:1101:28097:8696 1:N:0:10
ACTCCTACGGAGGCAGCAGTGGGGAATATTGCACAATGGGCGCAAGCCTGATGCAGCGACGCCGCGTGCGGGATGGAGGCCTTCGGGTTGTAAACCGCTTTTGGTCACGGGCAAGGCACGGTTACGGCATTGATCCGTGGATTGTTCGAATAAGCACCGGCTAACTACGTGCCAGCAGCCGCGGTAATACGTAGGGTGCAAGCGTTATCCGGATTTATTGGGCGTAAAGGGCTCGTAGGCGGTTCGTCGCGTCCGGTGTGAAAGTCCATCGCTTAACGGTGGATCCGCGCCGGG
+
GGGGGGGGGGGEGG@FEGGGGGGGGGGGGGFGGGGGGGGGGGGGGGGGGGGFGGGGGGGGGGGGGGGEEEGG7:CGG@FGGGGGGGGGGEGGGGGGGGGGGGG+DEG,CFGCEG+B<,B:+-@+,@CF3*3,,=,,68*51,DD73,>@FFG,?CF@G@CCG@CFFGGG8:*4<BEFGGGGGFG*:EG7@FGD>EEGGEFGGGGGG>FGGGGDGGGGGGGGGGGGG;CFGGGDG>CGGCGGGGCEGCEGGGGGGGGGGGGC?CGFFGGDGGGDGCDFGGCFEFGFGGFGFBC)9
@M03364:396:000000000-C9LGT:1:1101:26405:8719 1:N:0:10
ACTCCTACGGGAGGCAGCAGTGGGGAATATTGCACAATGGGGGAAACCCTGATGCAGCAACGCCGCGTGAGTGATGACGGCCTTCGGGTTGTAAAGCTCTGTCTTCAGGGACGATAATGACGGTACCTGCGTCGGAAGCCACGGCTAACTACGTGCCAGCAGCCGCGGTAATACGTAGGGGGCTAGCGTTATCCGGATTTACTGGGCGTAAAGGGTGCGTAGGTGGTCTCTTAAGTCAGGAGTGAAAGGCTACGGCTTAACCGTAGTAAGCTCTTGAAACTGGGAGACTTGAGG
+
GGGGGGGGGGGGGGGGGGGGGGGGGGGGGGGGGGGGGGGGGGGGGGGGGGGGGGGGGGGGGGGGGGGGGGGGGGGGGGGGGGGGGGGGGGGGGGGGGGGGGGGGGGG<FGGGGFFG7FFFE-@=+8FG,38++3@@FEGGEGFCFGGGGGFF@FGGGGGGFCFGGGGGG<CFFGGFFGGGGGGGGGGGGGGGGGGGGEGGCGGGGGGGGGGGGFEEGGGEGGGGGGGGGGGGGGGGGFGFGGFGGGFGGGGGGGGGGGGGGGG=FGGFDGGGGGGGGGFGFFGGGGGFGFF79*
@M03364:396:000000000-C9LGT:1:1101:24293:8746 1:N:0:10
ACTCCTACGGGAGGCAGCAGTGGGGAATATTGCACAATGGGCGCAAGCCTGATGCAGCGACGCCGCGTGCGGGATGGAGGCCTTCGGGTTGTAAACCGCTTTTGTTCGAGGGCAAGGCACGATTCCGGCTGTGTTGGGGGGATTGTTCGAATAAGCACCGGCTAACTACGAGCCAGCAGCCGCGGTAATACGTAGGGTGCAAGCGTTATCCGGATTTATTGGGCGTAAAGGGCTCGTAGGCGGTTCGTGGCGTCCGGTGTGAGAGTCCATCGCTTAACGGTGGATCCGGGCCGG
+
GGGGGGGGGGGGGGGGGEFGGGGGGGGGGGAEFGGGG<FGGGGEFFGGGFGGEFGGGGGGEGGGGGGGGGGGGG7F+?FEGGG?@FEGGCEGGGFGGFGGGGFFD=E+:BCGDGFFD<<,+-@3,3@<+*38,<83,*51?*1*03,2;E6:C?E7<88?***;CG<7C**28CE58@FFGG5CC8*1<+<CCF8CC;C8FFG582:?E+<C>8;?CC00C9CDC:*8*<:E?@>8:CG=FEG5E=EC*;2*/:8:D*:/*9*377<0CF7*>:*1*:ED7>CF9C<F)5:)59
@M03364:396:000000000-C9LGT:1:1101:10370:8748 1:N:0:10
ACTCCTACGGGAGGCAGCAGTAGGGAATTTTCGTCAATGGGCGCAAGCCTGAACGAGCAATGCCGCGTGGGTGAAGACGGTCTTCGGATTGTAAAGCCCTGTTGCCGGGGACAAAGGACAGCCCGAGTGGACAGCTGACTGTTTGATGGTACCCGGCCAGAAAGCCACGGCTAACTACGTGCCAGCAGCCGCGGTAATACGTAGGTGGCAAGCGTTATCCGGAATGATTGGGCGTAAAGGGTGCGCAGGCGGCTGTGCAAGTCTGAAGTAAAAGGGACCGGCTCAACCGGTTC
+
GGGGGGGGGGGGGGGGGGGGGGGGGGGGGGGGGGGGGGGGGGGGGGGGGGGGGGGGGGGGGGGGGGGGGGGGGGGGGGGGGGGGGGGGGGGGGGGGGGGGGGGFGGGGGGGGGGCG8,BFF=F38@FFBFF,BFF8FFGGGGGGG9BFGGFGFGGGGGGGGGGGGGGGG*:FGGGGGGGGGGGGGGGGGGGGGGCGGGGGGGGGGGGGGGGGGGGGGGGGGG88FG7FGGGGGGEGDGGGGGGGGGGGGGGGGGGGGCCFGGGFG7FFFFGGFGGGGFGGFF:CFF0>GF8DD
@M03364:396:000000000-C9LGT:1:1101:16780:8750 1:N:0:10
ACTCCTACGGGAGGCAGCAGTGGGGAATATTGCACAATGGGCGCAAGCCTGATGCAGCGACGCCGCGTGCGGGATGGAGGCCTTCGGGTTGTAAACCGCTTTTGTTCAAGGGCAAGGCATGGTTTCGGACGTGTTGAGTGGATTGTTCGAATAAGCACCGGCTAACTACGTGCCAGCAGCCGCGGTAATACGTAGGGTGCAAGCGTTATCCGGATTTATTGGGCGTAAAGGGCTCGTAGGCGGTTCGTCGCGTCCGGTGTGAAAGTCCATCGCTTAACGGTGGATCCGCGCCGG
+
GGGGGGGGGGGGGGGGGGGGGGGGGGGGGGGGGGGGGGGGGFGGGGGGGGGGGGGGGGGGGGGGGGGGGGGGGGGGGGGGGGGGGGGGGGGGGGGGGGGGEGGGGFB@FGGGEGGGBFFGD-CF,@CE+3@+*8@@CFFGG8:@FGGCEFGG<;FGFGGGGGGEGGGGG<CGGGGGGGGGGGEEGECFGGGGFCGGGGEEGGGGGGCEGCGGEACC6FG?+@EFG8:8FFDGDCGEEEFGCEEEGGGGGEDG=CEEDCE5;+:CEC+*2:<DCE55CFGGEFG<F6F<<;37DD
@M03364:396:000000000-C9LGT:1:1101:25172:8767 1:N:0:10
ACTCCTACGGGAGGCAGCAGTGGGGAATATTGGGCAATGGGCGAAAGCCTGACCCAGCAACGCCGCGTGAGTGAAGAAGTATTTCGGTATGTAAAGCTCTATCAGCAAGGAAGAAAATGACGGTACTTGACTAAGAAGCCCCGGCTAACTACGTGCCAGCAGCCGCGGTAATACGTAGGGGGCAAGCGTTATCCGGATTTACTGGGTGTAAAGGGAGCGTAGACGGCAAAGCAAGTCTGAAGTGAAAGCCCCGGACTCAACCCGGGAACTGCTTTGGAAACTGTTTAGCTAG
+
GGGGGGGGGGGGGGGGGGGGGGGGGGGGGGGGGGGGGGGGGGGGGGGGGGGGGGGGGGGGGGGGGGGGGGGGGGGGFGGGGGGGGGGGGGGGGGGGGGGGGGGGGGGCGGGGGC8F8FF<<8C?+BFGF,AF,,BD?FGGGGGGGG:FGGGGEGGGGGGGGGGGGGGGG:CGGGFFGGGGGGGDGGGGGGGGGGGGECFGGGGGGGGGGEGGGGGGGGGGGGGGGGGGGGGGGGGGGGGGGGGGGGGGGGGGGGGGGGGGGGGGGGGGGGGGGGFDFGFGFFGGFGGF7BFG
@M03364:396:000000000-C9LGT:1:1101:5439:8769 1:N:0:10
ACTCCTACGGGAGGCAGCAGTGGGGAATATTGCACAATGGGCGCAAGCCTGATGCAGCGACGCCGCGTGCGGGATGGAGGCCTTCGGGTTGTAAACCGCTTTTGTTCAAGGGCAAGGCACGGTTTCGGCCGTGTTGAGTGGATTGTTCGAATAAGCACCGGCTAACTACGTGCCAGCAGCCGCGGTAATACGTAGGGTGCAAGCGTTATCCGGATTTATTGGGCGTAAAGGGCTCGTAGGCGGTTCGTCGCGTCCGGTGTGAAAGTCCATCGCTTAACGGTGGATCCGCGCCGG
+
GGGGGGGGGGGGGGGGGGGGGGGGGGGGGGGGGGGGGGGGGGGGGGGGGGGGGGGGGGGGGGGGGGGGGGGGGGGGGGGGGGGGGGGGGGGGGGGGGGGGGGGGGGGGGGGGGGDF>FFG@+DF:FFG+@@55@C@AFFGG@FGGGGGGGFF@FGFGFGGGGGGGGGGG*CFGGGGGGGGGGGGDGGGGFFFFFGGGGGGGGGGGGGGGGGGGGGGGGGGGGFEGGGGGGGGGGGGEGGGGGGGEGGEEGGGGDGGGCEGG<CFFFFFGGGGG5CCGGGGFFGGFFGFGFFDDD
@M03364:396:000000000-C9LGT:1:1101:10181:8778 1:N:0:10
ACTCCTACGGGAGGCAGCAGTGGGGGATATTGCACAATGGGGGAAACCCTGATGCAGCGACGCCGCGTGAGTGAAGAAGTATTTCGGTATGTAAAGCTCTATCAGCAGGAAAGATAATGACGGTACCTTCCTAAGAAGCACCGGCTAAATACGTGCCAGCAGCCGCGGTAATACGTATGGTGCAAGCGTTATCCGGATTTACTGGGTGTAAAGGGAGCGCAGACGGCATGGCAAGCCAGATGTGAAAGGTGGGGGCTCAACCCCCAAGCTGCATTTGGAACTGTCAAGCTAG
+
GGGGGGGGGGGGGGGGGGGGGGGGGGGGGGGGGGGGGGGGGGGGGGGGGGGGGGGGGGGGGGGGGGGGGGGGGGGGGGGGGGGGGGGGGGGGGGGGGGGGGGGGGGGGGGGGGGFGFDFGG7FF+BFF,,8,,,B,CFGGGGGGGG@FGGFGGGGGGGGGGGGGGGGGG<*@FGGGGGGGGGGGGGGGEGGGGGGGGGGGGGGGGGGGGGFGGGGGGGGGGGGGGGGGGGGGGGGGGGGGGGGGFGGGGGGGGGGGGGGGFGDGGGEDFFGGGGGGGFDGFFGGGDGFGFFG
@M03364:396:000000000-C9LGT:1:1101:28086:8783 1:N:0:10
ACTCCTACGGGAGGCAGCAGTGGGGAATCTTGCGCAATGGGGGCAACCCTGACGCAGCGACGCCGCGTGCGGGACGAAGGCCTTCGGGTCGTAAACCGCTTTCAGCAGGGACGAGGCCGCGAGGTGACGGTACCTGCAGAAGAAGCCCCGGCTAAATACGTGCCAGCAGCCGCGGTAATACGTAGGTGGCAAGCGTTATCCGGAATGATTGGGCGTAAAGGGTGCGCAGGCGGCTGTGCAAGTCTGAAGTAAAAGGGACCGGCTCAACCGGTTCAGGCTTTGGAAACTGCACGG
+
GGGGGGGGGGGGGGGGGGGGGGGGGGGGGGGGGGGGGGGGGGGGGGGGGGGGGGGGGGGGGGGGGGGGGGGGGGGGGGGGGGGGGGGGGGGGGGGGGGGGGGGCFGGCFGGGGGGDFGFE>*=41@CF1*=+1?FCFGF:FGGFGGGGGGGGDGGGGGGGGGGGGGGGG@FCGGGGGGGGGGGFGGGGGGGGGGGGGGGGGGGGGGGGFGGGGGGGGGGGGGGGGGGGGGGGGGGGGFGGGGGGGGGGGFFGGFGGG=FGGGGEGCFGGGG<DG:DGGGGFFEDGGGFGFFGGD
@M03364:396:000000000-C9LGT:1:1101:14932:8788 1:N:0:10
ACTCCTACGGGAGGCAGCAGTGGGGAATATTGCACAATGGGCGCAAGCCTGATGCAGCGACGCCGCGTGCGGGATGGAGGCCTTCGGGTTGTAAACCGCTTTTGTTCGAGGGCAAGACAACGTTACGGGCGGAGGAAGTGGAGTGTACGAATGAGCACCGGCTAACTACATGCCAGCAGCCGCGGTAATACGTAGGGTTCAAGCGTTATCCGGATTTCTTGGGCGTAAAGGGATCGTAGGCGGTTCGTCGCGTCCGGTGTGAAAGTCCATCGCTTAACGGTGGATCCGCGCCGG
+
GGGGGGGGGGGGGGGGGGGGGGGGGGGGFFGGGAFGGGGGG<FFGG7FGGGGGGGGGGDGGGGGGGGGGGGGGGGGDFGEGGFGGGGGGGGGGGGGGGGGGG9GG<F7=F=+>FBF,>=,3@<F,@3C+337***+6F?,:,3,=C,@<*82,,?F,82<*41=,?,,2,+,7C,78@@@5CEGC:*2CA+*+3;E>0*2C7+0;A/8A+<8?**;@+<E?FGGG5:1;<C5*;*/28/ACC::?ECGGC>*11*212*2*2*+2:7:::979=EGCCCC57C*2*007))/)9
@M03364:396:000000000-C9LGT:1:1101:10967:8789 1:N:0:10
ACTCCTACGGGAGGCAGCAGTGGGGAATATTGCACAATGGGGGAAACCCTGATGCAGCAACGCCGCGTGAGTGATACGGCCTTCGGGTTGTAAAGCTCTGTCTTCAGGGACGATAATGACGGTCCCTGAGGCGGAAGTCACGGCTAACTACGTGCCAGCAGCCGCGGTACTACGTAGGTGGCAAGCGTTATCCGGAATGATTGGGCGTAAAGGGTGCGCAGGCGGCTGTGCAAGTCTGAAGTAAAAGGGACCGGCTCAACCGGTTCAGGCTTTGGAAACTGCACGGCTTGAGG
+
GGGGGGGGGGGGGGGGGGGGGGGGGGGGGGGGGGGGGGGGGGGGGGGGGGGGGGGGGGGGGGGGGGGGGGGGGGGGGGGGGGGGGGGGGGGGGGGGGGGGGGGGGGGGGGGGGGGGGGGGG:F+@AFF,:8+88@:@FGGGGGGGBFFGGGGGGGGGGGGGGGGGGGGG*?FFGFFGGGGGGGGGGGGGGGGFGFEGGGGGGGGGGGGGGGGGGGGGGGGGGGGGGGGGGGGGGGGGFCFGFGCFGGGGGGGGEEEGGGGFGGGGGGGGGGGGGGGGGGGFFGGGGGFDEFGG
@M03364:396:000000000-C9LGT:1:1101:3179:8803 1:N:0:10
ACTCCTACGGGAGGCAGCAGTAGGGAATTTTCGTCAATGGGCGCAAGCCTGAACGAGCAATGCCGCGTGGGTGAAGACGGTCTTCGGATTGTAAAGCCCTGTTGCCGGGGACAAAGGACAGCCCGAGTGAACAGCTGACTGTTCGATGGTACCCGGCCAGAAAGCCACGGCTAACTACGTGCCAGCAGCCGCGGTAATACGTAGGGGGCTACCTTTATCCGGCGTTATTGGGCGTTAAGGGCTCGTAGGCGGTCCCTCGCGTCCGGCGTGAAAGTCCATCGCTTAAGGGCGGGC
+
EGFGGGGGGGGGGGGGGGGGGFGGGGGGEGGG:,FGGGGGGDGGGG@FGGGGGGEGGGEG,FFGGGGGGDGFGG<FGGGG:FGGGGGCFGGGGGGDGDGFGF,,CFBGGGGGGG=F83B<A-B+>+@F3,,3,8,3@<3,>3@,@,8@FD@,=<F7FFCF:FFGGGFGC>EC*<BB;78=,<<FGGFC@:FGGCFC@,?CC?F585*28C5**+3+C?:C/***:*/2+<C8**2*;*0+*A6:*:A>EE:*C***0***2:7C/)*19D5*7?C7C7+*87:FG**17))9))
@M03364:396:000000000-C9LGT:1:1101:6343:8825 1:N:0:10
ACTCCTACGGGAGGCAGCAGTAGGGAATCTTGCACAATGGGCGAAAGCCTGATGCAGCAACGCCGCGTGAAGGATGAAGGCCTTCGGGTTGTAAACTTCTGTTCCCGGGGACGAAGAAAGTGACGGTACCCGGGCAGCAAGCCCCGGCTAACTACATGCCAGCAGCCGCGGTAATACGTAGGGGGCAAGCGTTATCCGGAATTATTGGGCGTAAAGAGTGCGTAGGTGGTTATGTAAGCGTGAGGTTTAAGGCAGTGGCTTAACCACTGTTCGCCTTGCGAACTGCATAACTTG
+
GGGGGGGGGGGGGGGGGGGGGGGGGGGGGGGGGGGGGGGGGGGGGGGGGGGGGGGGGGGGGGGGGGGGGGGGGGGGGGGGGGGGGGGGGGGGGGGGGGGGGGGGGGGGGGGGGGCGBEFGGCEF8CFGF>F+86@BFGGGGGGGGGGGGGGGGFGGGEGGGGGGGGGGG<EGGDGGGGGGGGDGGGGCGGGGGGGGGGGGGGFGGGGGFGGGGDGGGGGGGGGGGDGGGGGGGGGGGGDGGGGGGGFGGGGGGGGGGGGGGGGGGGGGGFFGGGGGGGGGFEGGGGGFGFFGGG
@M03364:396:000000000-C9LGT:1:1101:3627:8832 1:N:0:10
ACTCCTACGGGAGGCAGCAGTAAGGAATTTTCGGCAATGGGGGCAACCCTGACCGAGCAACGCCGCGTGAGTGATGAAGGTCTTCGGATCGTAAAACTCTGTTGTAAAGGAAGAATGTCATCTCTAGGACATGATATATGAGTGACGGTACTTTACTAGAAAGTCACGGCTTACTACGTGCCAGCAGCCGCGGTAATACGTAGGTGGCAAGCGTTATCCGGATTTATTGGGCGTAAAGGGTGCGCAGGCGGTCTGTTAAGTTTGGTGTGAAAGCGTGGGGCTCAACCCCATAC
+
GGGGGGGGGGGGGGGGGGGGGGGGGGGGGGGGGGGGGGGGGGGGGGGGGGGGGGGGGGGGGGGGGGGGGGGGGGGGGGFGGGGGGGGGGGGGGGGGGGGGGGGGGGG,CFGGGGDF9DFFG-C58CFG,,8855F<EDGGCFGFFGEGGGGGGGGGGG<FFGGGGGGGGGGGFGGGGGGGGGGGGGGGGGGGGGGGGGGGGGGGGGGGGGGGGGGGGGGGGGGGGDGGCFGGGGGGGGGGGGGGGGDGGGGGGGGGGDGGFGGGGGGGDGGGGGGGGGDGFDGGGGGFGFF5F
@M03364:396:000000000-C9LGT:1:1101:13037:8849 1:N:0:10
ACTCCTACGGGAGGCAGCAGTAGGGAATTTTCGTCAATGGGCGCAAGCCTGAACGAGCAATGCCGCGTGGGTGAAGACGGTCTTCGGATTGTAAAGCCCTGTTGCCGGGGACAAAGGACAGCCCGAGTGGAAAGCTGACTGTTTGATGGTACCCGGCCAGAAAGCCACGGCTAACTACGTGCCAGCAGCCGCGGTAATACGTAGGTGGCAAGCGTTATCCGGAATGATTGGGCGTAAAGGGTGCGCAGGCGGCTGTGCAAGTCTGAAGTAAAAGGGACCGGCTCAACCGGTTC
+
GGGGGGGGGGGGGGGGGGGGGGGGGGGGGGGGGGGGGGGGGGGGGGGGGGGGGGGGGGGGGGGGGGGGGGGGGGGGGGGGGGGGGGGGGGGGGGGGGGGGGGGGGGGGGGGGGGGGEFGGGDG7:CFGBBC,3FGGFGGGGGGGFFGGGGGGGGGGGGGGGGGGGGGGG>CGGGGGGGGGGGGGGGGGGGGGGGEGGGGGGGGGGGGGGGGGGGGGGGGFEGCEGGFGGGGGGGCEDGGGGGGGGGGGGGGGGGGGGGGGGGGGGCGGGGGGGGGGFDGGFECGGGCFGF>GG
@M03364:396:000000000-C9LGT:1:1101:2456:8856 1:N:0:10
ACTCCTACGGGAGGCAGCAGTGGGGAATATTGGGCAATGGGCGAAAGCCTGACCCAGCAACGCCGCGTGAGGGAAGAAGGGTTTCGGCTCGTAAACCTCTGTCCTATGGGACGAAGGAAGTAACGGTACCATAGGAGGAAGCCCCGGCTAACTACGTGCCAGCAGCCGCGGTAATACGTAGGGGGCAAGCGTTGTCCGGAATGATTGGGCGTAAAGGGCGCGTAGGCGGCCCGGTAAGTCTGGAGTGAAAGTCCCGGCTTCAAGTTGGGAATTGCTTTGGATACTGTCGGGCTT
+
GGGGGGGGGGGGGGGGGGGGGGGGGGGGGGGGGGGGGGGGGGGGGGGGGGGGGGGGGGGGGGGGGGGGGGGGGGGGGGGGGGGGGGGGGGGGGGGGGGGGGGGGGGGGGGGGFGFFFFGGG-BB+3BFB,C@,3B@DFGGGGFGGCCF@GGFGGGGGGGGGGGGGGGGGBCGGEFFG<?CFGGGGGGGDGGCEEEFGGGGE5F?CGFGGGGEC;CGGGGGEG*:EGCEGGE=:::C?EFFGFG+*7:<:FGFG?FEGGC5ECGGG7+999FGGGGFG7EC9F?<:::7DBFG:/
@M03364:396:000000000-C9LGT:1:1101:7413:8857 1:N:0:10
ACTCCTACGGGAGGCAGCAGTGGGGAATATTGCACAATGGGCGCAAGCCTGATGCAGCGACGCCGCGTGCGGGATGGAGGCCTTCGGGTTGTAAACCGCTTTTGTTCAAGGGCAAGGCACGGTTTCGGCCGTGTTGAGTGGATTGTTCGAATAAGCACCGGCTAACTACGTGCCAGCAGCCGCGGTACTACGTAGGGTGCAAGCGTTATCCGGATTTATTGGGCGTAAAGGGCTCGTAGGCGGTTCGTCGCGTCCGGTGTGAAAGTCCATCGCTTAACGGTGGATCCGCGCCGG
+
GGGGGGGGGGGGGGGGGGGGGGGGGGGGGGGGGGGGGGGGGGGGGGGGGGGGGGGGGGGGGGGGGGGGGGGGGGGGGGGGGGGGGGGGGGGGGGGCFEDGGGGFG@CAFGGGGG7=>=FCC+@C3@FF:<>53@>FFGCFF<FFGGGGGGCF*?CGFGGGGGGGDGAFGCFGGGG<EFCGGEGGD>E*<:EEE:CEGGEEGGGFGGGDGFFGG5?EGGFCFGGFCC*/;<F:EGGEEEFEGGGGGGGGG885CCEGC:EE89*AFGGGGFGGD7:D7:ED>F=<=FDFGBEGGD
@M03364:396:000000000-C9LGT:1:1101:24867:8899 1:N:0:10
ACTCCTACGGGAGGCAGCAGTGGGGAATATTGCACAATGGGGGAAACCCTGATGCAGCAACGCCGCGTGAAGGAAGACGGTTTTCGGATTGTAAACTTCTTTTCTTAGTGAAGAAGCAAGTGACGGTAGATCAGGAATAAGCATCGGCTAACTACGTGCCAGCAGCCGCGGTAATACGTAGGATGCGAGCGTTATCCGGAATTACTGGGTGTAAAGGGTGCGCAGGCGGCTGTGCAAGTCTGAAGTAAAAGGGACCGGCTCAACCGGTTCAGGCTTTGGAAACTGCACGGCTTG
+
GGGGGGGGGGGGGGGGGGGGGGGGGGGGGGGGGGGGGGGGGGGGGGGGGGGGGGGGGGGGGGGGGGGGGGGGGGGGFGGGGGGGGGGGGGGGGGGGGGGGGGGGGGGGGGGGGG8FCEFGG9FF+@FF+,:85CDCFFCEG9<F<3CCGGFGGGGGGGGGGGGGGGGGGEGGGGGGGGGGGGGGGGGGGGGGGGGGGGGGGGGGGGGGGGEBEGGGGGGGGGGGGGGGGGGGGGGGGGGGGGG?FFFC@CFGGGGDGGDEE6CCECCCCGGGGGGGFFGC@?GGGGFFFB:9DG
@M03364:396:000000000-C9LGT:1:1101:8463:8902 1:N:0:10
ACTCCTACGGAGGCAGCAGTGGGGAATATTGCACAATGGGCGCAAGCCTGATGCAGCGACGCCGCGTGCGGGATGGAGGCCTTCGGGTTGTAAACCGCTTTTGTTCAAGGGCAAGGCACGGTTTCGGCCGTATTGAGTGGATTGTTCGAATAAGCACCGGCTAACTACGTGCCAGCAGCCGCGGTAATACGTAGGGGGCAAGCGTTGTCCGGAATGATTGGGCGTAAAGGGCGCGTAGGCGGCCTGTTAAGTCTGGAGTGAAAGTCCTGCTTTCAAGGTGGGAATTGCTTTGG
+
GGGGGGGGGGGGGGGGGGFFFFGGGGGGGGGGGGGGGGGGGGGGGGGGGGGGGGGGGGGGGGGGGGGCGEGGFGGGGGGGGGGGGGGGGGGGGGGGGGGGGGG=FGGGGGGGGGGGBFFGF<BF,@BE::3+8@A,@BFGF9FF,FFEFGGGFGGGGGGFEEGGGGGGGCFGGGGGGGGFEGGGCEEGGFGFGGGGGGGGGGGEEEGGGGGGGGFGGGGGGGEEEGEGGGGEGGGGGGGGGGGGGGCFCFGGGFGGDGGFDCGFEFGGGGGGGFGGGG9C5@5CFCF?FFFGG
@M03364:396:000000000-C9LGT:1:1101:25564:8910 1:N:0:10
CTCCTACGGGAGGCAGCAGTGGGGAATATTGCACAATGGGCGCAAGCCTGATGCAGCGACGCCGCGTGCGGGATGGAGGCCTTCGGGTTGTAAACCGCTTTTGTTCAAGGGCAAGGCACGGTTTCGGCCATGTTGAGTGGATTGTTCGAATAAGCACCGGCTAACTACGTGCCAGCAGCCGCGGTAATACGTAGGGTGCAAGCGTTATCCGGATTTATTGGGCGTAAAGGGCTCGTAGGCGGTTCGTCGCGTCCGGTGTGAAAGTCCATCGCTTAACGGTGGATCCGCGCCGGG
+
GGGGGGGGGGGGGGGGGGGGFGGGGGGGGGGGGGGGGGGGGGGGGGGGGGGGGGGGGGGGGGGGGGGGGGGGGGGGGGGGGGGGGGGGGGGGGGGGGGGGGGGGGGGFGGGGGFGGFCFCECFC,@FGC+,,<EFDDFDGGGGGFGGGGGGGFGGGGGGGGGGGGGGGGFGGGGGGGGGGGGGGGGGGGGGGFGGGGGGGGGGGGGGGGGGGGGGGGGGGGGGGGGGGGGGGGGGGGGGGGGGGGGGGGGDEGGGGGGEGFCFGGGGGGGGGGEDGGGD5:B=FGGGFGFFGGG
@M03364:396:000000000-C9LGT:1:1101:28342:8929 1:N:0:10
ACTCCTACGGGAGGCATCAGTGGGGAATATTGCACAATGGGCGCAAGCCTGATGCAGCGACGCCGCGTGCGGGATGGAGGCCTTCGGGTTGTAAACCGCTTTTGTTCAAGGGCAAGGCACGGTTTCGGCAGTATTAAGTGGATTGTTCGAATAAGCACCGGCTAACTACGTGCCAGCAGCCGCGGTAATACGTAGGGTGCGAGCGTTATCCGGATTCATTGGGTTTAAAGGGTGCGTAGGTGGCCTGCTAAGTCTGGAGTGAAAGTCCTGCTTTCAAGGTGGGAATTGCTTTGG
+
GGGGGGGGGGGGGGGGGGGGGGGGGGGGGGGGGGGGGGGGGGGGGGGGGGGGGGGGGGGGGGGGGGGGGGGGGGGGGGGGGGGGGGGGGGGGGGGGGGGGGGG9FFF9DFGEGGGF+7F8B7F:3@FG+8>8,<@,@F@9B>,73=,>FGGG>FGGFGGGEGEGGGGGG*<CFGGGFFGGFGGCFGGGGGGGGGGG5;EGEEGDEEGGGCGGGGED??FDGGGC>8CFDCFGGGGGGGGDEGGGGFGFGGGGGFFGG?FCFCGFGFFFGGFFGGGGGGGCFFGGC*CFG?FDDG
@M03364:396:000000000-C9LGT:1:1101:4967:8935 1:N:0:10
ACTCCTACGGGAGGCAGCAGTGGGGAATATTGCACAATGGGCGCAAGCCTGATGCAGCGACGCCGCGTGCGGGATGGAGGCCTTCGGGTTGTAAACCGCTTTTGTTCAAGGGCAAGGCGGGTCTTCGGGCCCGTTGAGTGGATTGTTCGAATAAGCACCGGCTAACTACGTGCCAGCAGCCGCGGTAATACGTAGGGTGCAAGCGTTATCCGGATTTATTGGGCGTAAAGGGCTCGTAGGCGGTTCGTCGCGTCCGGTGTGAAAGTCCATCGCTTAACGGTGGATCCGCGCCGG
+
GGGGGGGGGGGGGGGGGGGGGGGGGGGGGGGGGGGGGGGGGGGGGGGGGGGGGGGGGGGGGGGGGGGGGGGGGGGGGGGGGGGGGGGGGGGGGGGGGGGGGGGGGFGGGGGGGGGGGGGFDFFC@EFG>>FCFCCCFFFGG@C?FGGGGGGGFCGGGGGGGGGGGGGGG=CCGGGGGFGGGGGGGEGGGFGF@FCCEFGDGGGGGGGGGGGGGCCGGGGGGGGGGGEGGGGGGGGGEGFDGGGGE=CEGGGG5CEGDEGGGC>CFFFGF>FGGGGGFGGGFFGGGGGFFDEGDD
@M03364:396:000000000-C9LGT:1:1101:2760:8938 1:N:0:10
ACTCCTACGGGAGGCAGCAGTAGGGAATTTTGCGCAATGGGCGAAAGCCTGACGCAGCAACGCCGCGTGATTGAAGAAGCCCTTCGGGGTGTAAAGATCTGTCAGTGGGGACGAAACTTGACGGTACCCACAGAGGAAGCATCGGCTAACTCCGTGCCAGCAGCCGCGGTAATACGGGGGATGCAAGCGTTGTCCGGAATCATTGGGCGTAAAGAGTTCGTAGGTGGCCTGTTAAGTCTGGTGTTAAATGCAGAGTCTCAACTTCTGTTCGGCACTGGATACTGGCAAGCT
+
GGGGGGGGGGGGGGGGGGGGGGGGGGGGGGGGGGGGGGGGGGGGGGGGGGGGGGGGGGGGGGGGGGGFGCDDGGGGFFGGFGGGGGGGGGGFGGGGFGGGGGGGGGG8FEGGGGFCF9FF<=F+BBFFA,83@FFGFGGGG;F@@FFCFGACFGGGGGGGGGGGGDGGG41<:CGF>FCGEEGFGGGGGG5:CFDE5EG5<FFF+C8>E:?G8+9><+<CECGGGG@CFEGFFG:+<@EC6+:F5C?<@F9?CDF0:@F?<CGFFGGGGDGDG=EFGG2C?@C76FC**7F
@M03364:396:000000000-C9LGT:1:1101:12003:8952 1:N:0:10
ACTCCTACGGGAGGCAGCAGTAGGGAATTTTCGTCAATGGGCGCAAGCCTGAACGAGCAATGCCGCGTGAACGAGGAAGGTCTTCGGATCGTAAAGTTCTGTTGAGAGGGAAAAAGGAACACCCGAGGACATGCTGGTGAAGTGATATTACCTTTCGAGGAAGTCACGGCTAACTACGTGCCAGCAGCCGCGGTAATACGTAGGTGGCGAGCGTTATCCGGAATGATTGGGCGTAAAGGGTGCGTAGGCGGCCTGTTAAGTCTGAAGTGAAAGGTACCGGCTCAACCGGTAC
+
GGGGGGGGGGGGDGGGGGGGGGGGGGGGGGGGGGGGGGGGGGGGGGGGGGGGGGGGGGGGGGGGGGGGGGGGGGGGGGGGGGGGGGGGGGGGGGGGGGGGGGGGGGGGGGGGGGGGGFGGGGG=FEFFC:@CCCFFFFGDGFGFGGGFGGGGAFGGGGGGGGGGGGGGGGGGGGGGGGGGGGGGGGGGGGGGGGGGGGGGGGGGGGGGGGGGGGGGGGGGGGGGGGGGGGGGGGGGGGGGGGGGGGGGFGGGGGGGGGGGGGGGGGGGGGFGGGGGGGGGFFGGGGGFGEFD
@M03364:396:000000000-C9LGT:1:1101:28626:8969 1:N:0:10
ACTCCTACGGGAGGCAGCAGTGGGGAATATTGCACAATGGGCGAAAGCCTGATGGAGCAACGCCGCGTGCAGGATGAAGGCCTTCGGGTTGTAAACTGCTTTTATAAGCGAGGAATATGACGGTCACTACTGCATAAGGATCGGCTAACTACGTGCCAGCAGCCGCGGTCATACGTAGGATCCGAGCATTATCCGGAGTGACTGGGCGTAAAGAGTTGCGTAGGTGGCGTCTTAAGTAGCTAGTGAAATCTGGTGGCTCAACCATTCAGACTGTTAGCTAAACTGGGATGCTCG
+
GGGGGGGGGGGGGGGGGGGGGGGGGGGGGGGGGGGGGGGGGGGGGGGGGGGGGGGGGGGGGGGGGGGGGGGGGGGGGGGGGGGGGGGGGGGGGGGGGGGGGGGDFGGGGGGGGGGG9FGB,88B+8FG5,C,,:BB<FEBFFEGDGGGGGGG+DFGGGCGGDGGGDGGGE8FGGGGGGGGGGGGGGGGGGGGGGGGGGGGGGGGGGGGGGGGGGG?GGGGGGGGGGFGGGGGG7CDGGFGGGGGGGGC7CGGGGGGGGGGGGGGGGGCGGGGGGGGGGGGFFGGGGGFGFFFGD
@M03364:396:000000000-C9LGT:1:1101:27405:8969 1:N:0:10
ACTCCTACGGGAGGCAGCAGTAGGGAATTTTCGTCAATGGGCGCAAGCCTGAACGAGCAATGCCGCGTGGGTGAAGACGGTCTTCGGATTGTAAAGCCCTGTTGCCGGGGACAAAGGACAGCCCGAATTCACCGCAGACTGTTTGATGGTACGCGGCCAGAAAGCCACGGCTAACTACGTGCCAGCAGCCGCGGTAATACGTAGGTGGCAAGCGTTATCCGGAATGATTGGGCGTAAAGGGTGCGCAGGCGGCTGTGCAAGTCTGAAGTAAAAGGGACCGGCTCAACCGGTTC
+
GGGGGGGGGGGGGGGGGGGGGFGGGGGGGGGGGGGGGGGGGGGGGGGGGGGGGGGGGGGGGGGGGGGGGGGGGGGGGGGGFGGGGGGGGGGGGGGGGFGGGGGFGAF:FFGGGFFB,,B,ABF++@::+,C,,+++8+3FF<EC,,;EFGCG*CFEEGEFFF:FGFCEG=5FGFGGGGGFGGGGGGGGGGGGGE8EEGGGGGCFGGGGGGGGGG8CCGGGEECCFG7CGFDFDG:CCFGGGGEGGGGGGGGGGDEGGGGFGGGFGFFGCC7CGGGGGGDGEFCDFFG@DD>7D
@M03364:396:000000000-C9LGT:1:1101:17880:8991 1:N:0:10
ACTCCTACGGGAGGCAGCAGTGGGGAATATTGCACAATGGGCGCAAGCCTGATGCAGCGACGCCGCGTGCGGGATGGAGGCCTTCGGGTTGTAAACCGCTTTTGTTCAAGGGCAAGGCACGGTTTCGGCCGTGTTGAGTGGATTGTTCGAATAAGCACCGGCTAACTACGTGCCAGCAGCCGCGGTAATACGTAGGGTGCAAGCGTTATCCGGATTTATTGGGCGTAAAGGGCTCGTAGGCGGTTCGTCGCGTCCGGTGTGAAAGTCCATCGCTTAACGGTGGATCCGCGCCGG
+
GGGGGGGGGGGGGGGGGGGGGGGGGGGGGGGGGGGGGGGGGGGGGGGGGGGGGGGGGGGGGGGGGGGGGGGGGFGGGGGGGGGGGGGGGGGGGGGGGGGGGGGGGGGGGGGGGGGGEFGGF@F:CGGG++***8@:CFFGC>:>FAGGGGGGFGGGGGGGGGGGGFF?F*CGFGGGGGGGGFFFEEEGGGGE<ACEGGGGGGGGEEGGGGGGGGGGGFGGGGGGGCCEDFGGCFGE8CEEFGGEGGGEGGGGGGGGG1:CE@DGGCFDGGCGDGGCGGGG>FGC=<5><;7CDD
@M03364:396:000000000-C9LGT:1:1101:21281:8992 1:N:0:10
ACTCCTACGGGAGGCAGCAGTGGGGAATATTGCACAATGGGCGCAAGCCTGATGCAGCGACGCCGCGTGCGGGATGGAGGCCTTCGGGTTGTAAACCGCTTTTGTTCAAGGGCAAGGCACGGTTTCGGCCGTGTTGAGTGGATTGTTCGAATAAGCACCGGCTAACTACGTGCCAGCAGCCGCGGTAATACGTAGGGTGCAAGCGTTATCCGGATTTATTGGGCGTAAAGGGCTCGTAGGCGGTTCGTCGCGTCCGGTGTGAAAGTCCATCGCTTAACGGTGGATCCGCGCCGG
+
GGGGGGGGGGGGGGGGGGGGGGGGGGGGGGGGGGGGGGGGGGGGGGGGGGGGGGGGGGGGGGGGGGGGGGGGGGGGGGGGGGGGGGGGGGGGGGGGGGGGGGGGGGGCFGGGGGCCGGFGG+F+CFGG++555DCCCFACC,DAFFGGEFFG@FGGEGGGGGGGGGGGGGGGGGGGGGGGGGGGG>CGGGGFFCFGGFGGGGGGGGGGGGGGGGGGFGGGGGGGGGCEFGGGGGGGGGGGGGG*?CGGGGGGGGGGG*:5C?FFGGGGGGFDGGG<FFGGFFGCGDFFF5@C>D
@M03364:396:000000000-C9LGT:1:1101:7506:8993 1:N:0:10
ACTCCTACGGGAGGCAGCAGTGGGGAATATTGCACAATGGGCGCAAGCCTGATGCAGCGACGCCGCGTGCGGGATGGAGGCCTTCGGGTTGTAAACCGCTTTTGTTCAAGGGCAAGGCACGGTTTCGGCCGTGTTGAGTGGATTGTTCGAATAAGCACCGGCTAACTACGTGCCAGCAGCCGCGGTAATACGTAGGGTGCAAGCGTTATCCGGATTTATTGGGCGTAAAGGGCTCGTAGGCGGTTCGTCGCGTCCGGTGTGAAAGTCCATCGCTTAACGGTGGATCCGCGCCGG
+
GGGGGGGGGGGGGGGGGGGGGGGGGGGGGGGGGGGGGGGGGGGGGGGGGGGGGGGGGGGGGGGGGGGGGGGGGGGGGGGGGGGGGGGGGGGGGGGGGGGGGGGGGGGGGGGGGGCGGGGGGCC73FFG@>@*5>DFGGGGGFCFFFGGGGGGFGGGGGGGGGGGGGGGG8CFFGGGGGGGGGGGGGGGGGGGGFGGGGGGGGGGGGGGGFGGGGCGFFGGGGGGGGEGGGGGGFGGGGGGGGGGGGGGGGGGGGGGG?E>E7CFG>FGGGGGGFGDFGGD5>GDGGGFFBFGGG
@M03364:396:000000000-C9LGT:1:1101:14983:8998 1:N:0:10
ACTCCTACGGGAGGCAGCAGTAGGGAATATTGGGCAATGGGCGCAAGCCTGAACCAGCCAAGTCGCGTGAGGGAAGACGGCCCTACGGGTTGTAAACCTCTTTTACGAGGGAATAAAGGACTTTACGAGTACAGTTTTGCATGTACCTTGTGAATAAGCATCGGCTAACTCCGTGCCAGCAGCCGCGGTAATACGGAGGATGCGAGCGTTATCCGGATTCATTGGGTTTAAAGGGTGCGTAGGTGGCTTTTTAAGTCAGCGGTGAAAGTCAGTGGCTCAACCATTGAACTGCCG
+
FGGGGGGGGGDFGGDCFGGGGGFGGGGGGGGFGF@GGGGC8FGGGGGGGGGGGGFGGGCGFFGGGGGGEGGGGGGGFFGGGGGGFGGGCFEGGGFEGGGGGGGGFGEFEEGDFF?E,CFFFF5,,8BB888,,<C=@FEGGGGGGCDFGGGGFGGGGGGGGGGGGGGCGABF:CFGGFFGGDGGGGG<FFEGFGGGCGGGGGGGFGGGBFGGCFGGGGCGGGC:F>AEGG?9@FEGGGECGGGGGGCFG?FG*AFCFGGGGGGGGGFGG7ECFGFDG<FD55>FGGGFFFFCC)
@M03364:396:000000000-C9LGT:1:1101:4873:9002 1:N:0:10
ACTCCTACGGGAGGCAGCAGTAGGGAATTTTCGTCAATGGGCGCAAGCCTGAACGAGCAATGCCGCGTGGGTGAAGACGGTCTTCGGATTGTAAAGCCCTGTTGCCGGGGACAAAGGACAGCCCAAGTGGAAAGCTGACTGTTTGATGGTACCCGGCCAGAAAGCCACGGCTAACTACGTGCCAGCAGCCGCGGTAATACGTAGGTGGCAAGCGTTATCCGGAATGATTGGGCGTAAAGGGTGCGCAGGCGGCTGTGCAAGTCTGAAGTAAAAGGGACCGGCTCAACCGGTTCC
+
GGGGGGGGGGGGGGGGGGGGGGGGGGGGGGGGGGGGGGGGGGGGGGGGGGGGGGGGGGGGGGGGGGGGGGGGGGGGGGGGGGGGGGGGGGGGGGGGGGGGGGGGGGGFGGGGGGGGGGFFFFF+,BDF>CF,CCFGGGGGGFGFGGGCFGGFFGGGGGGGGGGGGGGGG@EGGGGGGGGGGGGGGGGGGGGGGG@FGGGGGGGGGGGGGGGGGGGGGGGGGDGGGGFGGGGGGGCEGDGGGGGGGGGGGGGGGGGGGGFGFFGGGGGGGG7C>FGGGGGGFFCDGGFFGEDGG*
@M03364:396:000000000-C9LGT:1:1101:15346:9004 1:N:0:10
ACTCCTACGGGAGGCAGCAGTGGGGAATATTGCACAATGGGGGAAACCCTGATGCAGCAACGCCGCGTGAGTGATGACGGCCTTCGGGTTGTAAAGCTCTGTCTTCAGGGACGATAATGACGGTACCTGTGGAGGAAGCCACGGCTAACTACGTGCCAGCAGCCGCGGTAATACGTAGGTGGCGAGCGTTGTCCGGATTTACTGGGCGTAAAGGGAGCGTAGGCGGACTTTTAAGTGAGATGTGAAATACCCGGGCTCAACTTGGGTGCTGCATTTCAAACTGGAAGTCTAG
+
GGGGGGGGGGGGGGGGGGGGGGGGGGGGGGGGGGGGGGGGGGGGGGGGGGGGGGGGGGGGGGGGGGGGGGGGGGGGGGGGGGGGGGGGGGGGGGGGGGGGGGGGGGGGGGGGGGGGCFFFGFFGBFGGB,8:38>:FFGGGGGGGGGGGGGGGGGGGGGGGGGGGGGGG*BFGGGFGGGGGGGGFEEGGGGGGGGGGGGGGFGGGGGGGGGFGGGGGGGGGGGGGG5CEGGFFGGGGGGGGGGGGGGGGGGGGGGGGGGGGGGGGGGGGGGGFGGGGDGGFFGG5FFFGFFG
@M03364:396:000000000-C9LGT:1:1101:5966:9026 1:N:0:10
ACTCCTACGGGAGGCAGCAGTGGGGAATATTGCACAATGGGCGCAAGCCTGATGCAGCAACGCCGCGTGAGCGATGAAGGCCTTCGGGTCGTAAAGCTCTGTCCTCAAGGAAGATAATGACGGTACTTGAGGAGGAAGCCCCGGCTAACTACGTGCCAGCAGCCGCGGTAATACGTAGGGGGCTAGCGTTATCCGGATTTACTGGGCGTAAAGGGTGCGTAGGTGGTTTCTTAAGTCAGGAGTGAAAGGCTACGGCTCAACCGTAGTAAGCTCTTGAAACTGGGAAACTTGAGT
+
GGGGGGGGGGGGFGGGGGGGGGGGGGGGGGGGGGGGGGGGGGGGGGGGGGGGGCGGGGGGGGGGGGGGGGGGGGGGGGGGGGGGGGGGGGGGGGGGGGGGGGGFGGGCFGGGGGGGEEEFFGFC>BFGA<A:,8++8BFGGGGGEDGGGGGFFFFCGGGCFCGGFFEGE46@@;F:CFGCCFGGGFGGGGEGCGGGGC*A:ECGGGCGGEG8CCGFGEGGGECCFG8CFEFGGFFGGFGGGGGEG?7?=FGFEDECCEGF8EC7F5EFGGGFGFGGC7F7=607F<<?D6=>F7
@M03364:396:000000000-C9LGT:1:1101:15219:9041 1:N:0:10
ACTCCTACGGGAGGCAGCAGTAGGGAATTTTCGTCAATGGGCGCAAGCCTGAACGAGCAATGCCGCGTGGGTGAAGACGGTCTTCGGATTGTAAAGCCCTGTTGCCGGGGACAAAGGACAGCCAGAGTGGAAAGCTGACTGTTTGATGGTACCCGGCCAGAAAGCCACGGCTAACTACGTGCCAGCAGCCGCGGTAATACGTAGGTGGCAAGCGTTATCCGGAATGATTGGGCGTAAAGGGTGCGCAGGCGGCTGTGCAAGTCTGAAGTAAAAGGGACCGGCTCAACCGGTTCC
+
GGGGGGGGGGGGGGGGGGGGGGGGGGGGGGGGGGGGGGGGGGGGGGGGGGGGGGGGGGGGGGGGGGGGGGGGGGGGGGGGGGGGGGGGGGGGGGGGGGGGGGGGGGGGGGGGGGGGD8F8FFF,,BDFF+>,C<=BFFGGGGGFGCCFGGGGFGGGGGGGGGGGGGGGG*BEGGGGGGGGGGGGGGGGGGGGGGGGGGGGGGGGGGGGGGGGGGEGGGGGGGGGGG?FGGGGGGEGGFGGGGGGGGGGGGGGGGGGGGGGGFFGGFFGDGGGGGGGGGGGFFGGGFCFDE)>7*
@M03364:396:000000000-C9LGT:1:1101:12478:9077 1:N:0:10
ACTCCTACGGGAGGCAGCAGTAGGGAATTTTCGTCAATGGGCGCAAGCCTGAACGAGCAATGCCGCGTGGGTGAAGACGGTCTTCGGATTGTAAAGCCCTGTTGCCGGGGACAAAGGACAGCCAGAGTGGACAGCTGACTGTTTGATGGTACCCGGCCAGAAAGCCACGGCTAACTACGTGCCAGCAGCCGCGGTAATACGTAGGGTGCAAGCGTTATCCGGATTTATTGGGCGTAAAGGGCTCGTAGGCGGTTCGTCGCGTCCGGTGTGAAAGTCCATCGCTTAACGGTGGAT
+
GGGGGGGGGGGGGGGEGGGGGGGGGGGGGGGFGGGFGGFGGGGGGGGGGGGGGGGGGGGGGGGGGGGGGGGGGGGGGGGGGGGGGGGGGGGGGGGGGGGGGGGGGGG@FGGGGGGGGFGGGGG,,BDF>3C,38>FFGGGGFGGGGGGGGGGGGGGGGGGFGGGGGGGG*8FFGGGGGGFGGGGGGGGGGEGEGEGGGGGGEGGGGGGGGGGCGGGEGG?EGEGEFCFGGGGGGGGGFCFGGGGGGGGEGGDEGGGGGGDEGGGGGEGDDGDGGGGGGGFFFCFGGCD<7FDF9
@M03364:396:000000000-C9LGT:1:1101:15666:9078 1:N:0:10
ACTCCTACGGGAGGCAGCAGTGGGGAATATTGCACAATGGGCGCAAGCCTGATGCAGCGACGCCGCGTGCGGGATGGAGGCCTTCGGGTTGTAAACCGCTTTTGTTCAAGGGCAAGGCACGGTTTCGGCCGTGTTGAGTGGATTGTTCGAATAAGCACCGGCTAACTACGTGCCAGCAGCCGCGGTAATACGTAGGGTGCAAGCGTTATCCGGATTTATTGGGCGTAAAGGGCTCGTAGGCGGTTCGTCGCGTCCGGTGTGAAAGTCCATCGCTTAACGGTGGATCCGCGCCGG
+
GGGGGGGGGGGGGGGGGGGGGGGGGGGGGGGGGGGGGGGGGGGGGGGGGGGGGGGGGGGGGGGGGGGGGGGGGFGGGGGGGGGGGGGGGGGGGGGGGGGGGGGGGGG,CFFGGGFFBDFB>BFE:FFG++5*53,,@FFFC9FGGGGGEG>F*?DEGG@EGGGEGGGGGFCGGGGGGGGGGGGGGEEGGGGEGCFGGGGGGGGCEGGEGGGGGAEECGGGGGGGGG8C;EGGEGGGGGGGGGGCGGGGGGGGE=EGD:EECFGFGGGGCC@DGGGGFFGGDFG<FFCF<@5<DD
@M03364:396:000000000-C9LGT:1:1101:3519:9108 1:N:0:10
ACTCCTACGGGAGGCAGCAGTGGGGAATATTGGGCAATGGGCGAAAGCCTGACCCAGCAACGCCGCGTGAGGGAAGAAGGGTTTCGGCTCGTAAACCTCTGTCCTATGGGACGAATAAAGTTACAGTAACATAGGAGGAAGCCCCGGCTAACTACGTGCCAGCAGCCGCGGTAATACGTAGGGGGCGAGCGTTGTCCGGAATTACTGGGCGTAAAGGGCGCGTAGGCGGCATATTAAGTTAGGTGTGAAATTCCCGGGCTTAACCCGGGCGTTGCACTTAAAACTGATAAGCTT
+
FFGGGFCFGGCGCFDCFGGGGGGGGGGGGGGGGGFFFGDGGGGGGGGGFGGFGCEGGGGGGGGGGGGGGGGGCFGGGGGFFGGGFGDGGGGFEFGGGGFGGFG8FDF<EEAEFEEGEFFBA-:?,,CF,,98CD83@BFGGGADCC@CGGFGGGGEGGGGGGGGGGGFG*4F@<FBFGEB<EGGGGGGGEEE8*CFGGGGGGGFGCGFGGECEEGE?EGEGCEGCEFGGGGDFGG:CGC7E?CGFGGGGFF+9<@C38EG*AFGCGGGCCEGDGGGG7<**7+C6D=FGF4DF*
@M03364:396:000000000-C9LGT:1:1101:21004:9110 1:N:0:10
ACTCCTACGGGAGGCAGCAGTGGGGAATATTGCACAATGGGCGAAAGCTTGATGCAGCAACGCCGCGTGAGCGATGAAGGCCTTCGGGTCGTAAAGCTCTGTCCTCAAGGAAGATAATGACGGTACTTGAGGAGGAAGCCCCGGCTAACTACGTGCCAGCAGCCGCGGTCATACGTAGGGGGCTAGCGTTATCCGGATTTACTGGGCGTAAAGGGTGCGTAGGTGGTTTCTTAAGTCAGGAGTGAAAGGCTACGGCTCAACCGTAGTAAGCACTTGAAACTGGGAAACTTGAGG
+
GGGGGGGGGGGGGGGGGGGGGGGGGGGGGGGGGGGGGGGGGGGGGGGG9EFGGGGGGGGGEGGGGGGGGGGGGGGGGGGGGGGGGGGGGGGGGGGGGGGGGGFDFGG,FFFEFGFGGAFEF8@>BBFG?,A>,BCFFGGGGGGFFGGGGGFFFGFEFGGFGGGGGGGGE*4CGFF>CF:FGGGGGGGGE:FGGGGGGEEGGGGGGGFGEGGFECE8CEEGEGGGDGCFGCFFFFGGGG?8+;CGGGGGGGC6;5E5<EFF?:7*:<CC7FF*9<?FC<CDF4<CFG44:@F:**
@M03364:396:000000000-C9LGT:1:1101:26453:9119 1:N:0:10
ACTCCTACGGGAGGCAGCAGTGGGGGATATTGCACAATGGGGGAAACCCTGATGCAGCGACGCCGCGTGAGTGAAGAAGTATTTCGGTATGTAAAGCTCTATCAGCAGGAAAGATAATGACTGGGCCTTCCTTATAAGCACCGGCTAAATACGTGCCAGCAGCCGCGGTAATACGTATGGTGCAAGCGTTATCCGGATTTACTGGGTGTAAAGGGAGCGTAGACGGCAAGGCAAGTCTGATGTGAAAGCCCGGGGCTCAACCCCGGGACTGCATTGGAAACTGTTTAGCTAG
+
GGGGGGGGGGGGGGGGGGGGGGGGGGGGGGGGGGGGGGGGGGGEGGGGGGGGGGGGGGGGGGGGGGGGGGGGGGGGGGGFGGGGGGGEGGGGGGGGGGGGGGGFFGFGGDGGGG?F,AFD<-:,,8BF,,A,,8,38<DGFF:FDC+@FFCG<F@DGGGGGFFGGGCGE*=@FFFCGGGGFFGGCFGGE7<EC:FEGGGGDGFGGGGGGGG@CCFGCEGG=8EGGEGGGFGG6FCCCFGGGGGGFGGGGGGGGDEEGGGGG=C5EDGDGGGFGGFGGG+>?@GCCGCFGFB4
@M03364:396:000000000-C9LGT:1:1101:22607:9146 1:N:0:10
ACTCCTACGGGAGGCAGCAGTGGGGAATATTGCACAATGGGCGCAAGCCTGATGCAGCGACGCCGCGTGCGGGATGGAGGCCTTCGGGTTGTAAACCGCTTTTGTTCAAGGGCAAGGCGGGTCTTCGGGCCCGTTGAGTGGATTGTTCGAATAAGCACCGGCTAACTACGTGCCAGCAGCCGCGGTAATACGTAGGGTGCAAGCGTTATCCGGATTTATTGGGCGTAAAGGGCTCGTAGGCGGTTCGTCGCGTCCGGTGTGAAAGTCCATCGCTTAACGGTGGATCCGCGCCGG
+
GGGGGGGGGGGGGGGGGGGGGGGGGGGGGGGGGGGGGGGGGGGGGGGGGGGGGGGGGGGGGGGGGGGGGGGGGGGGGGGGGGGGGGGGGGGGGGGGGGGGGGGGGGGGGGGGGGGG=FGEGFFDGFFG75C:<FG>FFGGGCDFGGGGGGGGFGGGGGGGGGGGGGGGGCFGGGGGGGGGGGGGGGGGGGGGGFFGGGGGGGGGGGGGGGGGGGGDGGGGGGCFGGGGGGGGGGGGGGGGGGGGGGGGGGGGEGGGG8CEGCDGCCEFGGGGGGGGGGGGFFGGGGGFG>EDGG
@M03364:396:000000000-C9LGT:1:1101:6730:9170 1:N:0:10
ACTCCTACGGGAGGCAGCAGTGGGGAATATTGGGCAATGGGCGCAAGCCTGACCCAGCAACGCCGCGTGAAGGAAGAAGGTTTTCGGATTGTAAACTTCTGTCCTAAGTGACGAAGGAAGTGACGGTAGCTTAGGAGGAAGCCCCGGCTAACTACGTGCCAGCAGCCGCGGTAATACGTAGGTGGCGAGCGTTATCCGGAATGATTGGGCGTAAAGGGTGCGTAGGCGGCCTGTTAAGTCTGAAGTGAAAGGTACCGGCTCAACCGGTACAGGCTTTGGAAACTGGCAGGCT
+
GGGGGGGGGGGGGGGGGGGGGGGGGGGGGGFGGGGGGGGGGGGGGGGGGGGGGGGGGGGGGGGGGGGGGGGGGGGGGGGGGGGGGGGGGGGGGGGGGGGGGGGGGGGGGGGGGGDGEFGGFCFFFGFG85CC<FGDFGDGGGGGGGGGGGGGGGGGGGGGGGGGGGGGG*CFGGGGGGGGGGGGGGGGGGGGGGGGGGGGGGGGGGGGGGGEGEGGGGGGGGGGGGGGGGGGGGGGGGGGGG7EGGGGGGGGGFGCDGGGGGGGGGEGGGDGGFGGGGGGFFGGGGGFGFFD
@M03364:396:000000000-C9LGT:1:1101:16874:9181 1:N:0:10
ACTCCTACGGGAGGCAGCAGTAGGGAATTTTCGTCAATGGGCGCAAGCCTGAACGAGCAATGCCGCGTGGGTGAAGACGGTCTTCGGATTGTAAAGCCCTGTTGCCGGGGACAAAGGACAGCCCGAATAAAACGCTGACTGTTTGATGGTACCCGGCCAGAAAGCCACGGCTAACTACGTGCCAGCAGCCGCGGTAATACGTAGGTGGCAAGCGTTATCCGGAATGATTGGGCGTAAAGGGTGCGCAGGCGGCTGTGCAAGTCTGAAGTAAAAGGGACCGGCTCAACCGGTTCG
+
GGGGGGGGGGGGGGGGGGGGGGGGGGGGGGGGGGGGGGGGGGGGGGGGGGGGGGGGGGGGGGGGGGGGGGGGGGGGGGGGGGGGGGGGGGGGGGGGGGGGGGGGGGGGGGGGGGGGGGFCCCF+CFGG+89,,8@FFGGAF<FFGGFFGGFGGGGGGGGGGGGGGGGGG7EGGGGGGGGGGGGGGGGCGGGGGGGGGGGGGCFCGGGGGGGGFGGGGGGGGGEEGGCFCFFGGGCEGGGGDCGEEEGECEGGGGGGDFF?FFF?FFGGFGGCFGD5CFEGFFGGGGG>D>D5D)
@M03364:396:000000000-C9LGT:1:1101:15133:9189 1:N:0:10
ACTCCTACGGGAGGCAGCAGTGGGGAATATTGCACAATGGGCGCAAGCCTGATGCAGCGACGCCGCGTGCGGGATGGAGGCCTTCGGGTTGTAAACCGCTTTTGTTCAAGGGCAAGGCACGGTTTCGGACGTGTTGAGTGGATTGTTCGAATAAGCACCGGCTAACTACGTGCCAGCAGCCGCGGTAATACGTAGGGTGCAAGCGTTATCCGGATTTATTGGGCGTAAAGGGCTCGTAGGCGGTTCGTCGCGTCCGGTGTGAAAGTCCATCGCTTAACGGTGGATCCGCGCCGG
+
GGGGGGGGGGGGGGGGGGGGGGGGGGGGGGGGGGGGGGGGGGGGGGGGGGGGGGGGGGGGGGGGGGGGGGGGGGGGGGGGGGGGGGGGGGGGGGGGGGGGGGGGGGGGGGGGGGFGFGGGG+@F+EFE>+588<DEGGGGGGGGGGGEGGGG:CFGGGGGGGGGGGGGGCFGGGGGGGGGGGGGGDCCGGGGGFGGGGGGGGGGGGGGGFFGG>C8EFGGCGGGGGGGGGGGDCCEE5FEGGGGGEGGEGGGGDGGG=EEDCCFGF?CCGGCDDGGGGGGFFG<FCF5>@EGCG
@M03364:396:000000000-C9LGT:1:1101:17827:9204 1:N:0:10
ACTCCTACGGGAGGCAGCAGTAGGGAATTTTCGTCAATGGGCGCAAGCCTGAACGAGCAATGCCGCGTGAGTGAGGAAGGTCTTCGGACTGTAAAGCTCTGTTGCCGGGGAAAAAGGGGAGATGCAGGAGATGGCATTTCATGGATGGTACCCGGCCAGAAAGCCACGGCTAACTACGTGCCAGCAGCCGCGGTAATACGTAGGTGGCGAGCGTTATCCGGAATGATTGGGCGTAAAGGGTGCGTAGGCGGCCTGTTAAGTCTGAAGTGAAAGGTACCGGCTCAACCGGTAC
+
GGGGGGGGGGGGGGGGGGGGGGGGGGGGGGGGGGGGGGGGGGGGGGGGGGGGGGGGGGGGGGGGGGGGGGGGGGGGGGGGGGGGGGGGGGGGGGGGGGGGGGGGGGGFGGGGGG@FGGGGG:B5CDFG3+8:=BFAFGGGFGGGGGGGGGGGGGGGGGGGGGGGGGGGGGGGGGGGGGGGGGGGGGGGGGGGGGGGGFGGGGGGEGGGGGGGGGGGGGGGGGGGGGGGGGGGGGGGGGGGGGGGGGGGFGGGGGGGGGGG@7CFGFGGGGGGFFGGGGGGFFGGGGGFGFBG
@M03364:396:000000000-C9LGT:1:1101:4613:9277 1:N:0:10
ACTCCTACGGGAGGCAGCAGTGGGGAATATTGCACAATGGGGGAAACCCTGATGCAGCGACGCCGCGTAAGTGAAGAAGTATTTCGGTATGTAAAGCTCTATCAGCAGGAAAGATAATGACGGTACCTGCCTAAGAAGCACCGGCTAAATACGTGCCAGCAGCCGCGGTCATACGTATGGTGCAAGCGTTATCCGGATTTACTGGGTGTAAAGGGAGCGCAGACGGCATGGCAAGCCAGATGTGAAAGGTGGGGGCTCAACCCCCAAGCTGCATTTGGAACTGTCAAGCTAG
+
GGGGGGGGGGGGGGGGGGGGGGGGGGGGGGGGGGGGGGGGGGGGGGGGGGGGGGGGGGGGGGGGGGGGGGGGGGGGGGGGGGGGGGGGGGGGGGGGGGGGGGGGGGGGGDGGGGGGAFFFG4CC:BFG5:8:,BFFFGGGGGGGGGGGGGGGCGGGGGGGGGGGGGGGG<CGGGGGGGGGGGGGGGGGGGGGGGGGGGGGGGGGGGGGGGGGGGGGGGGGGGGGGGGGGGGGGGGGGGGGGGGGGGGGGGGGDEEGGGGGGGGGGDGGGGGGGGGGGGGGFFGGGGGFDF?C
@M03364:396:000000000-C9LGT:1:1101:27472:9287 1:N:0:10
ACTCCTACGGGAGGCAGCAGTAGGGAATTTTCGTCAATGGGCGCAAGCCTGAACGAGCAATGCCGCGTGAACGAGGAAGGTCTTCGGATCGTAAAGTTCTGTTGAGAGGGAAAAAGGAACACCTGAGGAAATGCTGGTGAAATGATATTACCTTTCGAGGAAGTCACGGCTAACTACGTGCCAGCAGCCGCGGTAATACGTAGGTGGCGAGCGTTATCCGGAATGATTGGGCGTAAAGGGTGCGTAGGCGGCCTGTTAAGTCTGAAGTGAAAGGTACCGGCTCAACCGGTAC
+
GGGGGGGGGGGGGGGGGGGGGGGGGGGGGGGGGGGGGGGGGGGGGGGGGGGGGGGGGGGGGGGGGGGGGGGGGGGGGGGGGGGGGGGGGGGGGGGGGGGGGGG9DCFFGGGGGGGGGGG8A?F,=DFF,:8,8A?,A><,C,8C,,<@FGAFFGGGGGGGGGGGGGGGGFGGGGGGGGGGGGGGGGGGGGGGGFGGGGGGGGGGGGGGGGGGGGGGGGGGGGGGGGGGGGGGGGGGGGGGGEEEEGGGGGGGGGFEFGGGGFCGGC6:FGGFF5CGGGGCB>EFCGGFGEBG
@M03364:396:000000000-C9LGT:1:1101:4869:9299 1:N:0:10
ACTCCTACGGGAGGCAGCAGTAGGGAATTTTCGTCAATGGGCGCAAGCCTGAACGAGCAATGCCGCGTGGGTGAAGACGGTCTTCGGATTGTAAAGCCCTGTTGCCGGGGACAAAGGACAGCCCGAGTGGAAAGCTGACTGTTTGATGGTACCCGGCCAGAAAGCCACGGCTAACTACGTGCCAGCAGCCGCGGTAATACGTAGGTGGCAAGCGTTATCCGGATTTACTGGGTGTAAAGGGAGCGTAGACGGCGACGCAAGTCTGATGTGAAAGGCAGGGGCTCAACCTCTGG
+
GGGGGGGGGGGGGGGGGGGGGGGGGGGGGGGGGGGGGGGGGGGGGGGGGGGGGGGGGGGGGGGGGGGGGGGGGGGGGGGGGGGGGGGGGGGGGGGGGGGGGGGGGFGGGGGGGGGGGGGGGGG+8CFG>+83:>CFGGGGGGGFGFGGGGGGGGGGGGGGFGGGGGGGG>CFCFGGGGGGGGGGGGGGGGGGGGGGGGGGGFGGGGGGGGGGGGGGGGGGGGGGGGFFGGGGGGEGGGGGGDEGGGGGGGGGGGGEDG5EGGGGGGGGGGGGGGGGFCE3>35CDGGFGFFFG
@M03364:396:000000000-C9LGT:1:1101:19328:9314 1:N:0:10
ACTCCTACGGGAGGCAGCAGTGGGGAATATTGCACAATGGGCGCAAGCCTGATGCAGCGACGCCGCGTGCGGGATGGAGGCCTTCGGGTTGTAAACCGCTTTTGTTCAAGGGCAAGGCGGGTCTTCGGGCCCGTTGAGTGGATTGTTCGAATAAGCACCGGCTAACTACGTGCCAGCAGCCGCGGTAATACGTAGGGTGCAAGCGTTATCCGGATTTATTGGGCGTAAAGGGCTCGTAGGCGGTTCGTCGCGTCCGGTGTGAAAGTCCATCGCTTAACGGTGGATCCGCGCCGG
+
EGGGGGGGGEGGGGGGCGFGGFGGEGGGGGGGGGGGGGGGFFGGGGGGFGGFFFDGFFGEGGGEGDEGGGDGG@EFGCGGGGGGGGGGFGEGGGGGGGGGCGFFFGFEFGFEGG?FDECF*53@,@FE*>FF@:CCFCFFEFCFF@GFEFFC:<BFGGGGEFGCFGGGG*=<C8<@F8;CEGGGGEGDGGGGGGEGGGGGF9C:CGDCFCCEE;5AEGGGCFEGEEEEFFGCEGCEEEGCCG5:ECE>88CEGEE55CEE/0::<*+:>C+9>CF9CF5<5>CCC7<)7BB3>G
@M03364:396:000000000-C9LGT:1:1101:11462:9324 1:N:0:10
ACTCCTACGGGAGGCAGCAGTGGGGAATATTGCACAATGGGCGCAAGCCTGATGCAGCAACGCCGCGTGAGTGATGACGGCCTTCGGGTTGTAAAGCTCTGTCTTCAGGGACGATAATGACGGTACCTGAGGAGGAAGCCACGGCTAACTACGTGCCAGCAGCCGCGGTAATACGTAGGTGGCGAGCGTTGTCCGGATTTACTGGGCGTAAAGGGAGCGTAGGCGGATTTTTAAGTGAGATGTGAAATACTCGGGCTTAACCTGAGTGCTGCATTTCAAACTGGAAGTCTAG
+
GGGGGGGGGGGGGGGGGGGGGGGGGGGGGGGGGGGGGGGGGGGGGGGGGGGGGGGGGGGGGGGGGGGGGGGGGGGGGGGGGGGGGGGGGGGGGGGGGGGGGGGGGGGGGGGGGGGGGGGGGFFGDFFG,,@:8BC7DFGGGGGGGGFGGGFGGGGGGGGGGGGGGGGGG4BFFGGGGGGGGGGGGDGGGGGGGGGGDGGGGGGGGGGGGGGGGGGGGGGGGGGGGGCGGGGGGGGGGGGCFGGFGGGGGFGGGGGGGGGGFGGGGGGGGGGGGGGGGGFGFFGGFGFFGFFG
@M03364:396:000000000-C9LGT:1:1101:20880:9355 1:N:0:10
ACTCCTACGGGAGGCAGCAGTGGGGAATATTGCACAATGGGCGAAAGCCTGATGCAGCAACGCCGCGTGAGCGATGAAGGCCTTCGGGTCGTAAAGCTCTGTCCTCAAGGAAGATAATGACGGTACTTAAGGCGGAAGCCCCGGCTAACTACGTGCCAGCAGCCGCGGTAATACGTAGGTGGCGAGCGTTATCCGGAATTATTGGGCGTAAAGAGCGCGCAGGTGGTTGATTAAGTCTGATGTGAAAGCCCACGGCTTAACCGTGGAGGGTCATTGGAAACTGGTCGACTTG
+
GGGGGGGGGGGGGGGGGGGGGGGGGGGGGGGGGGGGGGGGGGGGGGGGGGGGGGGGGGGGGGGGGGGGGGGGGGGGGGGGGGGGGGGGGGGGGGGGGGGGGGGGGGGGGGGGGGGGDFGE9-@>+BFF,5C,,8@+@FGGGGGGEGCFGGGGGGGGGGGGGGGGGGGGGFEFGGGCGGGGGGGGGGGGEGEGGGGGGGGGGGGGGFGGGGGGGGGGGGGGGGGGGGEGGGGGGGGGGGGGGGGGGGGGFGGGGEGGGGGGGGGCEDEGDGGGGGGGGGGGFFGGGGGFGFFG
@M03364:396:000000000-C9LGT:1:1101:23619:9371 1:N:0:10
ACTCCTACGGGAGGCAGCAGTAGGGAATTTTCGTCAATGGGCGCAAGCCTGAACGAGCAATGCCGCGTGGGTGAAGACGGTCTTCGGATTGTAAAGCCCTGTTGCCGGGGACAAAGGACAGCCAGAGTGGACAGCTGACTGTTTGATGGTACCCGGCCAGAAAGCCACGGCTAACTACGTGCCAGCAGCCGCGGTAATACGTAGGTGGCAAGCGTTATCCGGAATGATTGGGCGTAAAGGGTGCGCAGGCGGCTGTGCAAGTCTGAAGTAAAAGGGACCGGCTCAACCGGTTC
+
GGGGGGGGGGGGGGGGGGGGGGGGGGGGGGGGGGGGGGGGGGGGGGGGGGGGGGGGGGGGGGGGGGGGGGGGGGGGGGGGGGGGGGGGGGGGGGGGGGGGGGGGGGGGGGGGGG8FBDFEF9F,:BFG3+833:=<FCGGGFGFGAGGGFFGFFGGGGGGGGGGGGGGGCEGGGGGGGGGGGGGGGGGGGGGGGGGGGGGGCCFGGGGGGGGGGGGGGGGGGCGGGGFFGGGGGGGGGGGGGGGGGGGGGGGGGGGGGGGGGGGGGGG7DGGGGGGGGGGEE=5CFGFDF7DG
@M03364:396:000000000-C9LGT:1:1101:9854:9385 1:N:0:10
ACTCCTACGGGAGGCAGCAGTGGGGGATATTGCACAATGGGGGAAACCCTGATGCAGCGACGCCGCGTGAGTGAAGAAGTATTTCGGTATGTAAAGCTCTATCAGCAGGAAAGATAATGACGGTACCTGGCTAAGAAGCACCGGCTAAATACGTGCCAGCAGCCGCGGTAATACGTATGGTGCAAGCGTTATCCGGATTTACTGGGTGTAAAGGGAGCGCAGACGGCATGGCAAGCCAGATGTGAAAGGTGGGGGCTCAACCCCCAAGCTGCATTTGGAACTGTCAAGCTAG
+
GGGGGGGGGGGGGGGGGGGGGGGGGDGGGGGGFGGGGGGGGGG@FEGGGGGGGGGGGGGGGGGGGGGGGGGGGGGGGGGFFFFGFGGGGGGGGGGGGGGGGGGDEFGGGGFGGGG<FFGGGEGG7FFG,,68CFFGGGGFGGGGGGEGFGDFGGGGGGGGGGGGGGGGGGCFGGGCFGGGGGGGGGGGBGBFFFEGG:BFGGGGGG9FGGGGGFGGEGGDGGC8EGC8CFEGGGGGGGFFGFFGGGFCCGDC:EGGGGGFGFDG=CEGFGGGGFE>C*CG@FG*CFGFGF4F
@M03364:396:000000000-C9LGT:1:1101:27279:9396 1:N:0:10
ACTCCTACGGGAGGCAGCAGTAGGGAATTTTCGTCAATGGGCGCAAGCCTGAACGAGCAATGCCGCGTGAGTGAGGAAGGTCTTCGGACTGTAAAGCTCTGTTGCCGGGGAAAAAGGGGAGCTTTAGGCCACTGCTTTTCATGGATGGTACCAGGCCAGAAAGCCACGGCTAACTACGTGCCAGCAGCCGCGGTAATACGTAGGTGGCGAGCGTTATCCGGACTGATTGGGCGTAAAGGGTGCGTAGGCGGCCTGTTAAGTCTGAAGGCAAAGGGATGAGCTCAACTCATTTAT
+
FGGGGGGGGGGGGGGGGGGGGFFGGGGGGGGGDEGGGGGGFGGGG7FDGGGGGGGGGGGGFGGGGGGGGGGGGGGGGDGDGGGGGGGG7FGGGGGFGGGGGGGDCGGGFGG:<EFE7?@+++:,<CFFC3@+3,3,3,3@D,3C3<8>CCF9,@:7@FG7,@,@C<>C8***:FGC7FFGGGAF7F7F:**BF:C<F,CFCFCGGGFDCBEE8:EEFGDGGG*:C?77CFFGG=//8FGE@EGGGGGGF=EEGGGGFC<EG+:A0:<C/*1CCCCCFG?CFF?FGGGFFFF77*
@M03364:396:000000000-C9LGT:1:1101:7029:9400 1:N:0:10
ACTCCTACGGGAGGCAGCAGTGGGGAATATTGCACAATGGGCGCAAGCCTGATGCAGCGACGCCGCGTGCGGGATGGAGGCCTTCGGGTTGTAAACCGCTTTTGTTCAAGGGCAAGGCACGGTTTCGGCCGTGTTGAGTGGATTGTTCGAATAAGCACCGGCTAACTACGTGCCAGCAGCCGCGGTAATACGTAGGGTGCAAGCGTTATCCGGATTTATTGGGCGTAAAGGGCTCGTAGGCGGTTCGTCGCGTCCGGTGTGAAAGTCCATCGCTTAACGGTGGATCCGCGCCGG
+
GGGGGGGGGGGGGGGGGGGGGGGGGGGGGGGGGGGGGGGGGGGGGGGGGGGGGGGGGGGGGGGGGGGGGGGGGGGGGGGGGGGGGGGGGGGGGGGGGGGGGGGGGGGFGGFGGGFFFGGGG7FFDGGG++@5@FFFGGGGGGGGGGGGGFGG@@FGGGGGGGGGGGGGGFFGGGGGGGGGGGGGGGEGGGGGGGGGGGGGGGGGGGGGGGGGGGGGG?FGGGGGGGGDGGGGGGGGEGGGGGGGGGGGGGGGGGGGGEEGGGGGGGGFFGGGGGG:C>EGFFGGFGFFGDFGGG
@M03364:396:000000000-C9LGT:1:1101:18397:9455 1:N:0:10
ACTCCTACGGGAGGCAGCAGTGGGGAATATTGCACAATGGGCGCAAGCCTGATGCAGCGACGCCGCGTGCGGGATGGAGGCCTTCGGGTTGTAAACCGCTTTTGTTCAAGGGCAAGGCACGGTTTCGGGCGTGTTGAGTGGATTGTTCGAATAAGCACCGGCTAACTACGTGCCAGCAGCCGCGGTAATACGTATGGGGCGAGCGTTATCCGGATTCATTGGGCGTAAAGCGCGCGTAGGCGGCCCGTTAGGTCGGAGGTAAAAGCCCGGGGCTCAACCCCCGCCCGGTCCCGG
+
GGGGGGGGGGGGGGGGGGGGGGGGGGGGGGGGGGGGGGGGGGGGGGGGGGGGGGGGGGGGGGGGGGGGGGGGGGGGGGGGGGGGGGGGGGGGGGGGGGGGGGGGGGGCGGGGGGGGGGGGG@FC@EFG++@5@3@DEFCFG?FFFFGGGGFGGGGGGGGGGGGGGGGGG7BFGGGGGGGGGGGGGGEGGGGGGFDFGGGGGGGGGGGGGGGGGGGGGGGGGGGGGGDEGFGGGGGGGCGGGGGGGGGEC8CFFGGGGGGGFGGGGDGGGGGGGGFCFGGDDDEGGGC;9:@GG)
@M03364:396:000000000-C9LGT:1:1101:21633:9459 1:N:0:10
ACTCCTACGGGAGGCAGCAGTGGGGAATATTGCACAATGGGCGCAAGCCTGATGCAGCGACGCCGCGTGCGGGATGGAGGCCTTCGGGTTGTAAACCGCTTTTGTTCAAGGGCAAGGCACGGTTTCGGCCGTGTTAAGTGGAGTGTTCGAATAAGCACCGGCTAACTACGTGCCAGCAGCCGCGGTAATACGTAGGGTGCAAGCGTTATCCGGATTTATTGGGCGTAAAGGGTGCGTAGGTGGTTTCTTAAGTCAGGAGTGAAAGGCTACGGCTCAACCGTAGTAAGCTCTTG
+
GGGGGGGGGGGGGGGGGGGGGGGGGGGGGGGGGGGGGGGGGGGGGGGGGGGGGGGGGGGGGGGGGGGGGGGGGGGGGGGGGGGGGGGGGGGGGGGGGGGGGGGGGGGDGGGGGGFC+BF8=@GE+@BG++@55,8,7@@FGG,?FFFGGGFGDGGGGGFGGC@FGGGGGGFFFGGGGGGGGGGGGGGGGFGGG?FGGGGGGGGGGGGDGFGGGC5CFCFGGGGGGE8CFGGGCGCGGGGGGGGGGFFGGG?FGGGGGCG?FGGGGGGGGGGDD5CGGFGGE5C/::C@77@**
@M03364:396:000000000-C9LGT:1:1101:13561:9474 1:N:0:10
ACTCCTACGGGAGGCAGCAGTGGGGAATATTGCACAATGGGGGAAACCCTGATGCAGCAACGCCGCGTGAGTGATGACGGCCTTCGGGTTGTAAAGCTCTGTCTTCAGGGACGATAATGACTGTTCCTGGGGAGGAAGCCACGGCTAACTACGTGCCAGCAGCCGCGGTGATACGTAGGTGGCGAGCGTTGTCCGGATTTACTGGGTGTAAAGGGAGCGTAGACGGCAAAGCAAGTCCGATGTGAAATTCCGGGGCTCAACTCCGGACCTGCATTGGAAACTGTTTAGCTAG
+
GGGGGGGGGGGGGGGGGGFGGGGGGGGGFGGGGFGGGGGGG:CGGC@CFGGG9FGGGGGGGGGGGGGGGFGGGGGGGGG@FGGGGGGGFFGGGGGGGEGGGGGAFG<FGGGGGGFC+<<<F?FF<BDF,,838@++83<3BCB+>:+>@>3@*@FGECBF:,@<FGCDC*=FCFFF3<F3<CGFFCC@FC@*:CFGFGG99C@@FFGGGDFGGCC*;C8EEGCCEC:CGGF?8?CE?+C5/;>9<0:CGFGGGD87D=99*<:FGD5DDFF4*<C77*::?=70:::6F7FC
@M03364:396:000000000-C9LGT:1:1101:22342:9479 1:N:0:10
ACTCCTACGGGAGGCAGCAGTGGGGAATATTGGGCAATGGGCGAAAGCCTGACCCAGCAACGCCGCGTGAGGGAAGAAGGGTTTCGGCTCGTAAACCTCTGTCCTATGGGACGAATAAGGTGACGGTACCATAGGAGGAAGCCCCGGCTAACTACGTGCCAGCAGCCGCGGTAATACGTAGGGGGCGAGCGTTGTCCGGAATGATTGGGCGTAAAGCGCGCGTAGGCGGCCCGGAAAGTCGGGGGTGAAACCGCGGGGCCCAACCCCGCGACTGCCCCCGATACTGCCGGGCTC
+
GGGGGGGGGGGGGGGGGGGGGGGGGGGGGGGGGGGGGGGGGGGGGGGGGGGGGGGGGGGGGGGGGGGGGGGGGGGGGGGGGGGGGGGGGGGGGGGGGGGGGGGGGFGGGGGGGGFFDFGGG<FF+@FG=CFFFFGFDGEGGGGGGGGFGGGGGGGGGGGGGGGGGGGGG<CFFGGGGGFGGGGGGGGGGGGEGGGGGGGGGGGGGGGGGGGGGGGGGGGGGGGGGGGGGGGGGGGGGGGGGGGGGCEGFGGDGGGGGGGGCCFGGGGGGG8DCEFGFGGGEF5C7DGFDFFG35
@M03364:396:000000000-C9LGT:1:1101:24127:9528 1:N:0:10
ACTCCTACGGGAGGCAGCAGTGGGGAATATTGCACAATGGGCGAAAGCCTGATGCAGCAACGCCGCGTGAACGATGAAGGCCTTCGGGTCGTAAAGTTCTGTCCTCAAGGAAGATAATGACGGTACTTTAAGAGGAAGCGACGGCTAACTCTGTGCCAGCAGCCGCGGTAATACAGAGGTCGCAAGCGTTGTTCGGATTTACTGGGCGTAAAGGGCGCGTAGGCGGTCTTGCGTGTCAGATGTGAAATCTCCGGGCTCAACCCGGAAAGTGCGTCTGAAACTACAGGACTCG
+
GGGGGGGGGGGGGGGGGGGGGGGGGGGGGGGGGGGGGGGGGGGGGGGGGGGGGGGGGGGGGGGGGGGGGGGGGGGGGGGGGGGGGGGGGGGGGGGGGGGGGGGGGGGFGGGGGGGGGGGGGEEFDCGGC5C:,BF@FFGGGGGGGGGGGGGGGGGGGGGGGGGGGGGGG<CGGGGGGGGGGGGGGGGGFEGGGGGGGGGGGGGGGGGGEGGGGGGGGGGGGGGGGGGGGGGGGGGGGGGGGGCCGGFGGGGGGGGGCECGGGGGGGGGGFGGGDECDGGGFFDCCGG>FFFF
@M03364:396:000000000-C9LGT:1:1101:13113:9575 1:N:0:10
ACTCCTACGGGAGGCAGCAGTAGGGAATTTTCGTCAATGGGCGCAAGCCTGAACGAGCAATGCCGCGTGGGTGAAGACGGTCTTCGGATTGTAAAGCCCTGTTGCCGGGGACAAAGGACAGCCAGAATGGAAAGCTGACTGTTTGATGGTACCCGGCCAGAAAGCCACGGCTAACTACGTGCCAGCAGCCGCGGTAATACGTAGGTGGCAAGCGTTATCCGAAATGATTGGGCGTAAAGGGTGCGCAGGCGGCTGTGCAAGTCTGAAGTAAAAGGGACCGGCTCAACCGGTTC
+
GGGGGGGGGGGGDGGGGGGGGGGGGGGGGGGGGGGGGGGGGGGGGGGGGGGGGGGGGGGGGGGGGGGGGGGGGGGGGGGGGGGGGGGGGGGGGGGGGGGGGGGGGGGFGGGGGGFGGGFGGGG,8BFG>=D,EDFDFGGGGGGGGCGGGGGGGGGGGGGGGGGGGGGGG>EGGGGGGGGGGGGGGGGGGGGGGGGGGGGGGCFGGGGGGGGGGGGGGGGGGGGGGGFGGGGGGGGGGGGGGGGGGGGGGGGGGGGGGGGGGGGGGGGGGGGGGGGGGGGGFFEGGGGFGFBGG
@M03364:396:000000000-C9LGT:1:1101:7501:9595 1:N:0:10
ACTCCTACGGGAGGCAGCAGTGGGGAATATTGCACAATGGGCGCAAGCCTGATGCAGCGACGCCGCGTGCGGGATGGAGGCCTTCGGGTTGTAAACCGCTTTTGTTCAAGGGCAAGGCACGGTTTCGGACGTGTTGAGTGGATTGTTCGAATAAGCACCGGCTAACTACGTGCCAGCAGCCGCGGTAATACGTAGGGTGCAAGCGTTATCCGGATTTATTGGGCGTAAAGGGCTCGTAGGCGGTTCGTCGCGTCCGGTGTGAAAGTCCATCGCTTAACGGTGGATCCGCGCCGG
+
GGGGGGGGGGGGGGGGGGGGGGGGGGGGGGGGGGGGGGGGGGGGGGGGGGGGGGGGGGGGGGGGGGGGGGGGGGGGGGGGGGGGGGGGGGGGGGGGGGGGGGGGGGGGGGGGGGGGFGGGDFGG+@CC++58@F,@EFFGGF,@FGFFFCCF7FFGGGGFGGGGGGGGGBFGGGGGGGGGGGGGGGEEGGGGGFGGGGEGGGG>EG:EGGGGGGC*AEFGGGGGGEEEFGGGGFGEEGGDDGGEGGGGECGGGGGEGCEEGC7EGDEFGGGCDGGDGGGDEFGGGGFFGFFGDG
@M03364:396:000000000-C9LGT:1:1101:20910:9597 1:N:0:10
ACTCCTACGGGAGGCAGCAGTGGGGAATATTGCACAATGGGCGCAAGCCTGATGCAGCGACGCCGCGTGCGGGATGGAGGCCTTCGGGTTGTAAACCGCTTTTGTTCAAGGGCAAGGCACGGTTTCGGACGTGTTGAGTGGATTGTTCGAATAAGCACCGGCTAACTACGTGCCAGCAGCCGCGGTAATACGTAGGGTGCAAGCGTTATCCGGATTTATTGGGCGTAAAGGGCTCGTAGGCGGTTCGTCGCGTCCGGTGTGAAAGTCCATCGCTTAACGGTGGATCCGCGCCGG
+
GGGGGGGGGGGGGGGGGGGGGGGGGGGGGGGGGGGGGGGGGGGGGGGGGGGGGGGGGGGGGGGGGGGGGGGGGGGGGGGGGGGGGGGGGGGGGGGGGGGGGGGGGCF<FGGGGGFGFDGGG+@:CFGG++58CCFGGG9FGFGGFGGGGGGG>FGGGGGGGGGDGGGGG*CFGGGGGGGGGGGGGGG>FGGGGGGGEFEEFGGGGGGGGGGGGEG>FGGGGGGGGG5CCFGGGGGGGGGGGGEEGGGGG5EGGEEGGEGCE<:CGGGG7*:>DFECCGGD55CCFGF:C@FCDD
@M03364:396:000000000-C9LGT:1:1101:6873:9611 1:N:0:10
ACTCCTACGGGAGGCAGCAGTGAGGAATATTGGTCAATGGGCGAGAGCCTGAACCAGCCAAGTCGCGTGAGGGATGACGGCCCTACGGGTTGTAAACCTCTTTTACGAGGGAATAAAGGACCTTACGAGTAAGGTTTTGCATGTACCTTGTGAATAAGCATCGGCTAACTCCGTGCCAGCAGCCGCGGTAATACGGAGGATGCGAGCGTTATCCGGATTCATTGGGTTTAAAGGGTGCGTAGGTGGCCTCTTAAGTCAGCGGTGAAAGTCAGTGGCTCAACCATTGAACTGCCG
+
GGGGGGGGGGGGGGGGGGGGGGGGGGGGGGGGGGGGGGGGGGGGGGGGGGGGGGGGGGGGGGGGGGGGGGGGGGGGGGGGGGGGGGGGGGGGGGGGGGGGGGGGGGGFGGGGGGGGFGGGGGGFFGGGFFF<EAFFFGGGGGGGGGGGGGGGFGGGGGGGGGGGGGGGGFGGGGGGGGGGGGGGGGGGGGGGGGGGGGGGGGGGGGGGGGGGGGGGGGGGGGGGGGGGGGGGGGGGGGGGGGGGGGGGGGGGGFGGGFGGGGGGGGGGFFGGGGGGGGGGFFGGGGGFGFFGF<
@M03364:396:000000000-C9LGT:1:1101:27170:9627 1:N:0:10
ACTCCTACGGGAGGCAGCAGTGGGGAATCTTGCGCAATGGGGGCAACCCTGACGCAGCGACGCCGCGTGCGGGACGAAGGCCTTCGGGTCGTAAACCGCTTTCAGCAGGGACGAGGCCGCTCCGGTGACAGTCCCTGCAGAAGAAGCCCCGGCTAAATACGTGCCAGCAGCCGCGGTAATACGTATGGGGCGAGCGTTATCCGGATTCATTGGGCGTAAAGCGCGCGTAGGCGGCCCGTTAGGTCGGAGGTAAAAGCCCGGGGCTCAACCCCGGCGAGCCTCCGATACCGGCGG
+
GGGGGGGGGGGGGGGGGGGGGGGGGGGGGGGGGGGGGGGGGGGGGGGGGGGGGGGGGGGGGGGGGGGGGGGGGGGGGGGGGGGGGGGGGGGGGGGGGGGGGGGFGGGGGGGGGG@CCFFGE<C*4=CF@<78,8C<FGGGGACF::FFGGBFGGGGGGFGGGGGGGGGG8FFGGGGGGGGGGGGGGGGEGGGGGGGGGGGGGGGCEGGGGGGGGGGGGGGGGGGGGG=EGGGGGGEGGC8EEGGGGGEEE?EEGDFGFGGGGGG5>FGGGGGGGGGDGGG?FGGDGGDGFEC5C
@M03364:396:000000000-C9LGT:1:1101:21033:9630 1:N:0:10
ACTCCTACGGGAGGCAGCAGTGGGGAATATTGGGCAATGGGCGAAAGCCTGACCCAGCAACGCCGCGTGAGGGAAGAAGGTTTTCGGATTGTAAACCTCTGTCCTAAGGGACGAAGGAAGTGACGGTACTTGACTAAGAAGCCCCGGCTAACTACGTGCCAGCAGCCGCGGTAATACGTAGGTGGCAAGCGTTATCCGGAATGATTGGGCGTAAAGGGTGCGCAGGCGGCTGTGCAAGTCTGAAGTAAAAGGGACCGGCTCAACCGGTTCAGGCTTTGGAAACTGCACGGCTTG
+
GGGGGGGGGGGGGGGGGGGGGGGGGGGGGGGGGGGGGGGGGGGGGGGGGGGGGGGGGGGGGGGGGGGGGGGGGGGGGGGGGGGGGGGGGGGGGGGGGGGGGGGGGGGGGGGGGGGGGGGGG=AF8@FG+<C:8BCBDFGGGGGGGGGGGGGGGGGGGGGGGGGGGGGGG<8FGGGGGGFGGGGGGGGGGGGGGGGGGGGGGGGGGGGGGGGGGGGGGGGGGDGGGGGGGGGGGGGGGGGGGGGFFFGGGGGGGGGGGGGGGGGGGGGGGGGGGGGGGGGGFFGFGGGFGFFGGG
@M03364:396:000000000-C9LGT:1:1101:18754:9637 1:N:0:10
ACTCCTACGGGAGGCAGCAGTGGGGAATATTGCACAATGGGCGGAAGCCTGAACCAGCCATGCCGCGTGAAGGAATAAGGCCCTATGGGTCGTAAACTTCTTTTGGCGGGGAGCAATAAGGTCTACGTGTAGACCGATGAGAGTACTCGTTGAATAAGCATCGGCTAACTCCGTGCCAGCAGCCGCGGTAATACGGAGGATCCGAGCGTTATCCGGATTTATTGGGTTTAAAGGGTGCGCAGGCGGCCTTGCAAGTCAGCGGTCAAATCGTGGAGCTCAACTCCATTCCGCCGT
+
GGGGGGGGGGGGGGGGGGGGGGGGGGGGGGGGGGGGGGGGGGGGGGGGGGGGGGGGGGGGGGGGGGGGGGGGGGGGGGGGGGGGGGGGGGGGGGGGGGGGGGGGGGGGGGGGGGGGGGGFF>FF8@FG>@F@FGGGGGGGGGGGGGGGGGGGFGGGGGGGGGGGGGGGGFGGGGGGGGGGGGGGGGGGGGGGGGGGGGGGGGGGGGGGGGGGGGGGGGGFGGGGGGGGGGGGGGGGGGGGGGGGGGGGGGGGGGGGGFGGGGGGGGGGGGCFGGGG<FGGFFGGGGGFGFFGD5
@M03364:396:000000000-C9LGT:1:1101:18680:9653 1:N:0:10
ACTCCTACGGGAGGCAGCAGTGGGGGATATTGCACAATGGGGGAAACCCTGATGCAGCAACGCCGCGTGAGGGAAGACGGTTTTCGGATTGTAAACCTTTGTCTTTGGTGAAGAAGAAAGTGACGGTAGCCCAGGAGGAAGCCACGGCTAACTACGTGCCAGCAGCCGCGGTAATACGTAGGTGGCAAGCGTTATCCGGAATGATTGGGCGTAAAGGGTGCGCAGGCGGCTGTGCAAGTCTGAAGTAAAAGGGACCGGCTCAACCGGTTCAGGCTTTGGAAACTGCACGGCTTG
+
GGGGGGGGGGGGGGGGGGGGGGGGGGGGGGGGGGGGGGGGGGGGGGGGGGGGGGGGGGGGGGGGGGGGGGGGGGGGGGGGGGGGGGGGGGGGGGGGGGGGGGGFGGGGGGGGGGFGFGGGGDFFFFGGB,C,:FFGFGGGGGGFGGGGGGGGGGGGGGGGGGGGGGGGG7BFFGGGGGGGGGGGGGGGGGGGGGGGGGGGDGGGGGGGGGGEGGGGGGGGGGGGGGGGGGGGGGGGGGGGGGGGGGDFGGGGGGGGGGGDECCEGGGGGGGGGGGGGGGGFFGGGGGFGFFCCC
@M03364:396:000000000-C9LGT:1:1101:28803:9668 1:N:0:10
ACTCCTATGGGAGGCAGCAGTGGGGGATATTGCACAATGGGGGAAACCCTGATGCAGCGACGCCGCGTGAGTGAAGAAGTATTTCGGTATGTAAAGCTCTATCAGCAGGAAAGATAATGACGGTACCTGCCTAAGAAGCACCGGCTAAATACGTGCCAGCAGCCGCGGTAATACGTATGGTGCAAGCGTTATCCGGATTTATTGGGCGTAAAGGGCTCGTAGGCGGTTCGTCGCGTCCGGTGTGAAAGTCCATCGCTTAACGGTGGATCCGCGCCGGGTACGGGCGGGCTTG
+
GGGGGGGGGGGGGGGGGGGGGGGGGGGGGGGGGGGGGGGGGGGEGGGGGGGGGGGGGGGGGGGGGGGGGGGGGGGGGGGGGGGGFGGGGGGGGGGGGGGGGGGGGGG<BGGGGGCFFGGGGCFFDFGG,,8:?=FEFGGFGGEGGGGGGGFGGGGGGGGGGGGGGGGGGFGGGGGGGGGGGGGGGGGGGGGGFGGGGCGGGGGGGGGGGGGGGGGGGGGGGFEGGG>ECGGGCEGGGEGGEGGGGGGGCFGG9EEGGGGGGADGGGGGGGGGGEGGGGGGFFGGDCCDGFFG
@M03364:396:000000000-C9LGT:1:1101:12213:9696 1:N:0:10
ACTCCTACGGGAGGCAGCAGTAGGGAATTTTCGTCAATGGGCGCAAGCCTGAACGAGCAATGCCGCGTGAACGAGGAAGGTCTTCGGATCGTAAAGTTCTGTTGAGAGGGAAAAAGGAACACCGGAGGAGATGCTGGTGAAGTGATATTACCTTTCGAGGAAGTCACGGCTAACTACGTGCCAGCAGCCGCGGTAATACGTAGGTGGCGAGCGTTATCCGGAATGATTGGGCGTAAAGGGTGCGTAGGCGGCCTGTTAAGTCTGAAGTGAAAGGTACCGGCTCAACCGGTAC
+
GGGGGGGGGGGGGGGGGGGGGGGGGGGGGGGGGGGGGGGGGGGEGGGGGGGGGGGGGGGGGGGGGGGGGEGGGGGGGGGGGGGGGGGGGGGGGGGGGGGGGG,<FGGGGGGGGGGE+=A=?<F+@:BE3+8B>,>,@DFC<FGFGGGFGGGGFCGGDEFGCGCDGGGGGGGGGGGGGGGGFGGGGGGGGGG>GGEGGGGGGFFGGGGGEGCEGGDGGGGGGGGGGGGFGDFGGGEEFGCGGGGGGGGEGGGGGDFGD7CF@CFGGGGGGGGFGGGGGGGG:77=6FGDD7>D
@M03364:396:000000000-C9LGT:1:1101:4123:9717 1:N:0:10
ACTCCTACGGGAGGCAGCAGTGGGGAATATTGGGCAATGGGCGCAAGCCTGACCCAGCAACGCCGCGTGAAGGAAGAAGGTTTTCGGATTGTAAACTTCTGTCCTCAGTGACGAAGGAAGTGACTGTAGCTGAGGAGGAAGCCCCGGCTAACTACGTGCCAGCAGCCGCGGTAATACGTATGGTGCAAGCGTTATCCGGATTTACTGGGTGTAAAGGGAGCGCAGACGGCATGGCAAGCCAGATGTGAAAGGTGGGGGCTCAACCCCCAAGCTGCATTTGGAACTGTCAAGCT
+
GGGGGGGGGGGGGGGGGGGGGGGGGGGGGGGGGGGFGGGGGGFGGGGGGGGGGGGGGGGGGGGGGGGGGGGGGGGGGGGGGGGGGGGGFFFFGGGGGGGGGGGCGFGFFGGGGGDG:,?FGEFC,CFF,,95:DF<@+B@8FGGGFGFFG8FDFGGGGGGGGGGGGGGE>*C@FFGGGGGGGFGFFGGFGGGGGFFGGGGGGGGGGGGGGGEFCGGG5@EECGG*?FGEDEECCFGGCCFGGGGGFGGF7CFGGGGGGGCFGFGGGGGGGCCFFFF*?+:40AFC6FFGFFGF
@M03364:396:000000000-C9LGT:1:1101:19192:9759 1:N:0:10
ACTCCTACGGAGGCAGCAGTGGGGAATATTGCACAATGGGCGAAAGCCTGATGCAGCAACGCCGCGTGAGCGATGAAGGCCTTCGGGTTGTAAACTTCTTTTAGCAGGGACGAAGGACGTGCCGGTACCTGCAGAAAAAGCAACGGCTAACTACGTGCCAGCAGCCGCGGTAATACGTAGGTTGCAAGCGTTGTCCGGATTTACTGGGTGTAAAGGGCGTGTAGGCGGAGCTGCAAGTCAGATGTGAAATACCCGGGCTTAACTTGGGTGCTGCATTTCAAACTGGAAGTCT
+
GGGGGGGGGGGGGGGGGGGGGGGGGGGGGGGGGGGGGGGGGGGGGGGGGGGGGGGGGGGGGGGGGGGGGGGGGGGGGGGGGGGGGGGGGGGGGGGGGGGGGGGFGGGGGGGGGGGG>FFGG-D>FFFGBCED><FGGGGGGGGGGGGGGGGGGGGGGGGGGGGGGGGGGCEGGGGGGGGGGGGGGGGGGGGGGGGGGGGGGGGGGGGGGGGGGGGGGGGGGGGGGGGGGGGGGGGGGGGGGGGGGGGGGGGGGGGGGGDFEGGCGGGGGGGGGGFFGFFGFFGGGFCFGFF7
@M03364:396:000000000-C9LGT:1:1101:3829:9771 1:N:0:10
ACTCCTACGGGAGGCAGCAGTGGGGAATATTGCACAATGGGGGAAACCCTGATGCAGCAACGCCGCGTGAGTGATGACGGTCTTCGGATTGTAAAGCTCTGTCTTTAGGGACGATAATGACTGTACCTCAGGAGGAAGCCACGGCTAACTACGTGCCAGCAGCCGCGGTCATACGTAGGTGGCAAGCGTTGTCCGGATTTACTGGGCGTAAAGGGAGCGTAGGTGGATATTTAATTGGTATGTGAAATACCCGGGCTTAACCTGGGTGCTGCATTCCAAACTGGATATCTAG
+
GGEFGGFGGEE@F7BC,CFGGGCD+CCGFFGCFGEFFGAFC,C@F8FGGGGGGCGGFGFEGGGGCFCFEDEF?DF9CFFFGGGGGGEEGEFGGGF,CFEFFFGGGGCAFF?G+4??:FC,E-CF<CBF,,,:,B3+ABFGGGG7FCBFFG9F>F@FGD8@@DFFCFC@C5>FGGFGG7@FGGGG?EGEGGCBFGGGGGEG:CFFF7E*:CEEFFE>8C>CC8>FGC@CCFCF+:+<7@+<CCF9C+0<9CDG=CECDA6F+<D2:CG*9C<D<FCFGFCF>F7*9:7=CB6C
@M03364:396:000000000-C9LGT:1:1101:4001:9773 1:N:0:10
ACTCCTACGGGAGGCAGCAGTAGGGAATTTTCGTCAATGGGCGCAAGCCTGAACGAGCAATGCCGCGTGGGTGAAGACGGTCTTCGGATTGTAAAGCCCTGTTGCCGGGGACAAAGGACAGCCCGAATGGAAAGCTGACTGTTTGATGGTACCCGGCCAGAAAGCCACGGCTAACTACGTGCCAGCAGCCGCGGTAATACGTAGGTGGCAAGCGTTATCCGGAATGATTGGGCGTAAAGGGTGCGCAGGCGGCTGTGCAAGTCTGAAGTAAAAGGGACCGGCTCAACCGGTTCC
+
GGGGGGGGGGGGGGGGGGGGGGGGGGGGGGGGGGGGGGGGGGGGGGGGGGGGGGGGGGGGGGGGGGGGGGGGGGGGGGGGGGGGGGGGGGGGGGGGGGGGGGGFGGGGGGGGGGGFGGGFFFF++@FG:3C,=BFGGGGGGGGGF>FFGGGGFGGCGGGGGGGGGGGGG@EGGGGGGGGGGGGGGGGGGGGGGGGGGGGGGGGGGGGGGGGGGGGGGGGGEGGGGGGE<E8CFGGEGDCCGGCECE=CEGEGGG>CGGG?CGFGCCCDGCF=C:ECFCGGEFGG*>FF)87DD7
@M03364:396:000000000-C9LGT:1:1101:10413:9775 1:N:0:10
ACTCCTACGGGAGGCAGCAGTGGGGAATATTGCACAATGGGCGCAAGCCTGATGCAGCGACGCCGCGTGCGGGATGGAGGCCTTCGGGTTGTAAACCGCTTTTGTTCAAGGGCAAGGCGGGTCTTCGGGCCCGTTGAGTGGATTGTTCGAATAAGCACCGGCTAACTACGTGCCAGCAGCCGCGGTAATACGTAGGGTGCAAGCGTTATCCGGATTTATTGGGCGTAAAGGGCTCGTAGGCGGTTCGTCGCGTCCGGTGTGAAAGTCCATCGCTTAACGGTGGATCCGCGCCGG
+
GGGGGGGGGGGGGGGGGGGGGGGGGGGGGGGGGGGGGGGGGGGGGGGGGGGGGGGGGGGGGGGGGGGGGGGGGGGGGGGGGGGGGGGGGGGGGGGGGGGGGGGGGGGGGGGGGGGGGGGGGEFF>CFGF<>FFGGGGFFGG9FGGGGGGGGGCGGGGGGGGGGGGGGGG=FGGGGGGGGGGGGGGGDGGGGGGGGGGGGGGGGGGGGGGGGGGDGGGGGGDFGGGGGGGGGGGGGGGGGGGGGGGGGGGGGGGGGGG?EGGFGGGGGGGGGGGGGGGGGGFFGGGGGFGFFGGG
@M03364:396:000000000-C9LGT:1:1101:19111:9776 1:N:0:10
ACTCCTACGGGAGGCAGCAGTGGGGAATATTGCACAATGGGCGCAAGCCTGATGCAGCGACGCCGCGTGCGGGATGGAGGCCTTCGGGTTGTAAACCGCTTTTGTTCAAGGGCAAGGCACGGTTTCGGCCGTGTTGAGTGGATTGTTCGAATAAGCACCGGCTAACTACGTGCCAGCAGCCGCGGTAATACGTAGGGTGCAAGCGTTATCCGGATTTATTGGGCGTAAAGGGCTCGTAGGCGGTTCGTCGCGTCCGGTGTGAAAGTCCATCGCTTAACGGTGGATCCGCGCCGG
+
GGGGGGGGGGGGGGGGGGGGGGGGGGGGGGGGGGGGGGGGGGGGGGGGGGGGGGGGGGGGGGGGGGGGGGGGGGGGGGGGGGGGGGGGGGGGGGGGGGGGGGGGGGGGGGGGGGGGFDGGG+@F+@FG>8@@FFGGFGGGGFFFGGGGGGGGGGGGGGGGGGGGGGGGG<EFGGGGGGGGGGGGGGGGGFGGECCGGGGGGGGFGGGGGGGGGGGEFGGGGGGGGGGGGGGGGGGCEDGEFGGGGGGGGEGGEGGGD:CEGA:CFGGGGGGDGGGGGGGG).CDFGGFGFFGGG
@M03364:396:000000000-C9LGT:1:1101:8060:9790 1:N:0:10
ACTCCTACGGGAGGCAGCAGTAGGGAATTTTCGTCAATGGGCGCAAGCCTGAACGAGCAATGCCGCGTGAGTGAGGAAGGTCTTCGGACTGTAAAGCTCTGTTGCCGGGGAAAAAGGGGAAATTCAGGACATGGCCTTTCATGGATGGTACCCGGCCAGAAAGCCACGGCTAACTACGTGCCAGCAGCCGCGGTAATACGTAGGTGGCAAGCGTTATCCGGAATGATTGGGCGTAAAGGGTGCGCAGGCGGCTGTGCAAGTCTGAAGTAAAAGGGACCGGCTCAACCGGTTC
+
GGGGGGGGGGGGGGGGGGGGGFGGGGGGGGGGGGGGGGGGGGGGGGGGGGGGGGGGGGGGGGGGGGGGGEGGGGGGFGGGGGGGGGGGGGGGGGGGGGGGGGGGGGG=FGGGGGFGFECC@-C,<CFFB:@=3:D8CFGGGGGGGGFFGGGFGGGGGGGGGGGGGGGGGGGGGGGGDFFGGGFGG8CGGGGGGGGDGGGFF9FE<<FGGGGGGGGGFDFGGGDFGF@FGGGGG?EGGGGGGGGGGGGGGGGGGGFGG7FGFFFGFGFFGGGGGGGGGGGG>BGGGGGFGEFD
@M03364:396:000000000-C9LGT:1:1101:16425:9801 1:N:0:10
ACTCCTACGGGAGGCAGCAGTGGGGAATATTGCACAATGGGCGCAAGCCTGATGCAGCGACGCCGCGTGCGGGATGGAGGCCTTCGGGTTGTAAACCGCTTTTGTTCAAGGGCAAGGCACGGTTTCGGCCGTGTTGAGTGGATTGTTCGAATAAGCACCGGCTAACTACGTGCCAGCAGCCGCGGTAATACGTAGGGTGCAAGCGTTATCCGGATTTATTGGGCGTAAAGGGCTCGTAGGCGGTTCGTCGCGTCCGGTGTGAAAGTCCATCGCTTAACGGTGGATCCGCGCCGG
+
GGGGGGGGGGGGGGGGGGGGGGGGGGGGGGGGGGGGGGGGGGGGGGGGGGGGGGGGGGGGGGGGGGGGGGGGGGGGGGGGGGGGGGGGGGGGGGGGGGGGGGGGGGGGGGGGGGGGGGGGG+@FGFFGC@C><FFFFFGGGDFEGGGGGGGGEGGGGGGGGGGGGGGGGCFGGGGGGGGGGGGGGGGGGGGGGGFEEGGGGGGGGGGGGGGGGGGGGGGGGGGFGGCCFGGGGGGGGGGGGGGGGGGGGGGGGGGGG:EGG7?FFGGG>FGDGGGGGFGGFFGGGGGFGFFGGG
@M03364:396:000000000-C9LGT:1:1101:10033:9802 1:N:0:10
ACTCCTACGGGAGGCAGCAGTGGGGAATCTTGCGCAATGGGGGCAACCCTGACGCAGCGACGCCGCGTGCGGGACGAAGGCCTTCGGGTCGTAAACCGCTTTCAGCAGGGACGAGGCCGCTACGGTGACGGTACCTGCAGAAGAAGCCCCGGCTAAATACGTGCCAGCAGCCGCGGTAATACGTATGGGGCGAGCGTTATCCGGATTCATTGGGCGTAAAGCGCGCGTAGGCGGCCCGTTAGGTCGGAGGTAAAAGCCCGGGGCTCAACCCCGGCGAGCCTCCGATACCGGCGG
+
GGGGGGGGGGGGGGGGGGGGGGGGGGGGGGGGGGGGGGGGGGGGGGGGGGGGGGGGGGGGGGGGGGGGGGGGGGGGGGGGGGGGGGGGGGGGGGGGGGGGGGGGGGGGGGGGGGGGCFFGG*>=*@BF,*48<FCFFGGGGGGGGDCFFGGGGGGGGGGGGGGGGGGGG:EGGGGGGGGGGGGFGGGGGGGGGGGGGGGGGGGGGGGGGGGGGGGGGGGGGGGGGGGGGGGGGGGGGG:FGGGGGGGGGGCEFDGFFCGGEGGDEFGGGGGGGGGGGDCDFFFDCGG@CE>DDG
@M03364:396:000000000-C9LGT:1:1101:11496:9832 1:N:0:10
ACTCCTACGGGAGGCAGCAGTGGGGAATCTTGCGCAATGGGGGCAACCCTGACGCAGCAACGCCGCGTGCGGGACGGAGGCCTTCGGGTCGTAAACCGCTTTCAGCAGGGAAGAAGTTGACTGTACCTGAAGAAGAAGCTCCGGCTAACTACGTGCCAGCAGCCGCGGTCATACGTAGGGAGCGAGCGTTATCCGGATTCATTGGGCGTAAAGCGCGCGTAGGCGGCTCGCCAAGCGGGGTCTCAAACCCGGGGGCTCAACCTCCGGCCCGACCCCGAACCGGCGGGCTCGAGT
+
GGGGGGDGGGGGGGGGGGGGGGGGGGGGGGGGGGGGGGGGGGGGGGGGGGGGGGGGGGGGGGGGGGGGCFGGGGGGGGGGGGGGGGGGGEGGGEGGGGGGGGGCFDACFGGGDGFGGGDG,-@,,8@F,,7,,,8DFFEFF8FFEGFGGGFGGGGGEGGGGGGGGGGGG*=FFFGCGGGGGGGGGGGGEEGGGGGGGGGGGGGGGGGGGGGGGFGEGGGGGGGGGGEEEEGEGGFGGGGGEGGGFGGGGGGGG5CEGGGGGGGGGGGG3CCGCEGGGGGGFFE3CDGFCFF3D2
@M03364:396:000000000-C9LGT:1:1101:20295:9854 1:N:0:10
ACTCCTACGGGAGGCAGCAGTGGGGAATATTGCACAATGGGCGCAACCCTGATGCAGCGACGCCGCGTGCGGGATGGAGGCCTTCGGGTTGTAAACCGCTTTTGTTCAAGGGCAAGGCACGGTTTCGGCCGTGTTGAGTGGATTGTTCGAATAAGCACCGGCTAACTACGTGCCAGCAGCCGCGGTAATACGTAGGGTGCAAGCGTTATCCGGATTTATTGGGCGTAAAGGGCTCGTAGGCGGTTCGTCGCGTCCGGTGTGAAAGTCCATCGCTTAACGGTGGATCCGCGCCGG
+
GGGGGGGGGGGGGGGGGGGGGGGGGGGGGGGGGGGGGGGGGGGGGGGGGGGGGGGGGGGGGGGGGGGGGGGGGCFFGGGGGGGGGGGGGGGGGGGGGGGGGGGGGGGGGGGGGGGGGGGGG@FCCFGG7>F@FGGFCFGGGFGFGGGGGGGFFGGGGGGGGGGGGGGGGFGGGGGGGGGGGGGGGGGGGGGGFFFGGGGGGGGFGGGGGFGGGGECEFFFGGGGGEEGGGGGGGGGGGGGGGGGGGGGGGGGGGGGGCEEGGFCEDFFGGGGGGGGCFEGFFGGGFGFGEFGGG
@M03364:396:000000000-C9LGT:1:1101:12230:9875 1:N:0:10
ACTCCTACGGGAGGCAGCAGTAGGGAATCTTCCACAATGGACGCAAGTCTGATGGAGCAACGCCGCGTGAGTGAAGAAGGTTTTCGGATCGTAAAGCTCTGTTGTTGGTGAAGAAGGATAGAGGTAGTAACTGGCCTTTATTTGACGGTAATCAACCAGAAAGTCACGGCTAACTACGTGCCAGCAGCCGCGGTAATACGTAGGTGGCAAGCGTTGTCCGGATTTATTGGGCGTAAAGCGAGCGCAGGCGGAAAAATAAGTCTAATGTGAAAGCCCTCGGCTTAACCGAGGAAC
+
GGGGGGGGGGGGGGGGGGGGGGGGGGGGGGGGGGGGGGGGGGGGGGGGGGGGGGGGGGGGGGGGGGGGGGGGGGGGGGGGGGGGGGGGGGGGGGGGGGGGGFGGGGGGGGGGGGGGGGGGG9C,BEEG5<CE,:BBFGGGGGGGGGGGGGGGGGGGGGGGGGGGGGGGGEGGGGGGGGGGGGGGGGGGGGGGGGGGGGGGGGGGGGGGGGGGGGGGGGGGGGCEGGGGGGGGGGGGGGGGGGGGGGGGGGGGGGFGGGGGEGGGGGGGGGGGGGGGGGGGFFGGGGGFGFFGGG
@M03364:396:000000000-C9LGT:1:1101:9729:9914 1:N:0:10
ACTCCTACGGGAGGCAGCAGTGGGGAATATTGCACAATGGGCGAAAGCCTGATGCAGCAACGCCGCGTGAGCGATGAAGGTCTTCGGGTCGTAAAGCTCTGTCCTCAAGGAAGATAATGACGGTACTTGTGGAGGAAGCCCCGGCTAACTACGTGCCAGCAGCCGCGGTCATACGTAGGGGGCTAGCGTTATCCGGAATTACTGGGCGTAAAGGGTGCGTAGGTGGTTTCTTAAGTCAGAGGTGAAAGGCTACGGCTCAACCGTAGTAAGCCTTTGAAACTGGGAAACTTGAGT
+
GGGGGGGGGGGGGGGGGGGGGGGGGGGGGGGGGGGGGGGGGGGGGGGGGGGGGGGGGGGGGGGGGGGGGGGGGGGGGGGGGGGGGGGGGGGGGGGGGGGGGGGGGGGGGGGGGGGGBFGFGGGCCFGF,,8+:BF>DDFGGEGGGGEGGGGGFGGGGGGGGGGGGGGGG*;FGGGGGGGGGGGGGGGGGGGGGGGGGGGGGGGGGGGGGGGGGGGGGGGGGGGGGGEGGGGFGGGGGGGGGGGGGGFFEGGGGGGGGGGGGGGGGGGGGGGGGDGGGFGGFFGGGGGFGFFGG:
@M03364:396:000000000-C9LGT:1:1101:27997:9928 1:N:0:10
ACTCCTACGGGAGGCAGCAGTGGGGAATCTTGCGCAATGGGGGCAACCCTGACGCAGCGACGCCGCGTGCGGGACGAAGGCCTTCGGGTCGTAAACCGCTTTCAGCAGGGACGAGGCCGCGAGGTGACGGTACCTGCAGAAGAAGCCCCGGCTAAATACGTGCCAGCAGCCGCGGTAATACGTATGGGGCGAGCGTTATCCGGATTCATTGGGCGTAAAGCGCGCGTAGGCGGTTCGTCGCGTCCGGTGTGAAAGTCCATCGCTTAACGGTGGATCCGCGCCGGGTACGGGCGG
+
GGGGGGGGGGGGGGGGGGGGGGGGGGGGGGGGGGGGGGGGGGGGGGGGGGGGGGGGGGGGGGGGGGGGGGGGGGGGGGGGGGGGGGGGGGGGGGGGGGGGGGGFGGGGGGGGGGGGEFE:F==*8@FF8*4+<2<BFG8,?FA?FFGGGGFGGGGGGGGGGGGGGGGGGFFGGGGGGGGFGGGGGGGGGGGGGEGGGGGGGGGGGGGGGGGGGGGGGGGGGGGGGGGGGGGGGGGGGGGGGGGGGGGGGGGGGGGGGFGGGGGGGGGGGGEFGGGGGGGGFFGGGGGFGFFGGG
@M03364:396:000000000-C9LGT:1:1101:21662:9952 1:N:0:10
ACTCCTACGGGAGGCAGCAGTGGGGAATATTGCACAATGGAGGAAACTCTGATGCAGCGATGCCGCGTGGAGGAAGAAGGTTTTCGGATTGTAAACTCCTGTCTTAAGGGACGATAATGACGGTACCTTAGGAGGAAGCTCCGGCTAACTACGTGCCAGCAGCCGCGGTAATACGTAGGGAGCGAGCGTTGTCCGGAATTACTGGGTGTAAAGGGAGCGTAGGCGGGACATCAAGTCAGATGTGAAAACCCAGGGCTCAACCTTGGGACTGCATTGGAAACTGTCAAGCTAG
+
GGGGGGGGGGGGGGGGGGGGGGGGGGGGGGGGGGGGGGGGGGGGGGGGGGGGGGGGGGGGGGGGGGGGGGGGGGGGGGGGGGGGGGGGGGGGGGGGGGGGGGGGGGGGGGGGGGGGDFGGGFFBDFGGC,C::FCFFFGGGGGGGGGGGGGGGGGGGGGGGGGGGGGGG1CGGGGGGGGGGGGGGGGGGGGGGGGGGGGGGGGGGGGGGGGGGGGGGGGGGGGGGGGEGGGGGGGGGGGGGGGGGGGGGGGGGGGGGGGGGGGGGGFGGGGGGGGGGGGGFFGFGGGFGFFG
@M03364:396:000000000-C9LGT:1:1101:22130:9960 1:N:0:10
ACTCCTACGGGAGGCAGCAGTGGGGAATATTGGGCAATGGACGCAAGTCTGACCCAGCAACGCCGCGTGAAGGAAGAAGGCTTTCGGGTTGTAAACTTCTTTTGTCAGGGAAGAGCGGAAGCCGGTACCTGCCGAATAAGCCACGGCTAACTACGTGCCAGCAGCCGCGGTAATACGTAGGTGGCAAGCGTTGTCCGGATTTACTGGGTGTAAAGGGCGTGTAGCCGGGCCGACAAGTCAGATGTGAAATCCGCGGGCTTAACCCGCGAACTGCATTTGAAACTGTTGGTCTTG
+
GGGGGGGGGGGGGGGGGGGGGGGGGGGGGGGGGGGGGGGGGGGGGGGGGGGGGGGGGGGGGGGGGGGGGGGGGGGGGGGGGGGGGGGGGGGGGGGGGGGGGGGFFFGGGGGGGGGGGGGC@-B+68>FDDB8DG+:@<FGGGFGGGGEGGGGFGGGGGGGGGGGGGGGG=EGGGGGGFFGGGGGGGGGGGGGGGGGGGGGEGGGGGGGGGGGGGGGGGGGGGGGGGGGGGGGEGGGGEGGGGGGGGGGGGGCEGEEGGC5CGGGGGGGGDGGGGGF=FGGFFGGFGGFGFFGGF
@M03364:396:000000000-C9LGT:1:1101:16328:9980 1:N:0:10
ACTCCTACGGGAGGCAGCAGTAGGGAATTTTCGTCAATGGGCGCAAGCCTGAACGAGCAATGCCGCGTGGGTGAAGACGGTCTTCGGATTGTAAAGCCCTGTTGCCGGGGACAAAGGACAGCCAGAATGGAAAGCTGACTGTTTGATGGTACCCGGCCAGAAAGCCACGGCTAACTACGTGCCAGCAGCCGCGGTAATACGTAGGTGGCGAGCGTTATCCGGAATGATTGGGCGTAAAGGGCTCGTAGGCGGTTCGTCGCGTCCGGTGTGAAAGTCCATCGCTTAACGGTGGAT
+
GGGGGGGGGGGGGGGGGGGGGGGGGGGGGGGGGGGGGGGGGGGGGGGGGGGGGGGEGGGGGGGGGGGGGGGGGGGGGGGGGGGGGGGGGGGGGGGGGGGGGGGGGGGFGGGGGGGG88F<FFG8<DGG,,8,,BFCDFGFGFGGGGGGGGGGGGGGGGGGGGGGGGGGGCGGGGGGGGGGGGGGGGGGGGGGFGFGGGGGGGGGGGGGGGGGGGGGGGGGGGGGGGGGGGGGGGGCGGGGGGGGGGGGEFGGGGGGGECEDCDGDDCGGDFGGGGGGGGGFFGGDGGFGFFGF6
@M03364:396:000000000-C9LGT:1:1101:14168:9987 1:N:0:10
ACTCCTACGGGAGGCAGCAGTAGGGAATTTTCGTCAATGGGCGCAAGCCTGAACGAGCAATGCCGCGTGAGTGAGGAAGGTCTTCGGACTGTAAAGCTCTGTTGCCGGGGAAAAAGGGGAAGTGCAGGCAATGGCATTTCATGGATGGTACCCGGCCAGAAAGCCACGGCTAACTACGTGCCAGCAGCCGCGGTAATACGTAGGTGGCGAGCGTTATCCGGAATGATTGGGCGTAAAGGGTGCGCAGGCGGGCTGTTAAGTCTGAAGGCAAAGGGTGGAGCTCGACCCCTTTAT
+
GGGGGGGGGGGGGGGGGGGGGCFGGGGGDGGFFCFGGGGGGGGGGGGGGGGGGGFGGGGGGGGGGGGGGGGGGGGGGGGGFG<FGGGEEEGGGGGFGGGGGG<FAFFGGGGG@GFC++=+3-558:?F+,8:>,88,3@DD<DF8B@>FGFGFFGGGGG@FGGGC:FGGGCCFGFFGGEGGGGGGGGGG7FBCFDFFGGFCEFGBBGGCGEEGGGEFGFGCE>5C00:CFF5?8CE=CFG*;EE*/*>GG>*8:8CFGG7030+<79FFGGF<FE**)*10)0*/))0*7>9:*
@M03364:396:000000000-C9LGT:1:1101:26668:9995 1:N:0:10
ACTCCTACGGGAGGCAGCAGTGGGGAATATTGCACAATGGGCGCAAGCCTGATGCAGCGACGCCGCGTGCGGGATGGAGGCCTTCGGGTTGTAAACCGCTTTTGTTCAAGGGCAAGGCACGGTTTCGGCCGTGTTGAGTGGATTGTTCGAATAAGCACCGGCTAACTACGTGCCAGCAGCCGCGGTAATACGTAGGGTGCAAGCGTTATCCGGATTTATTGGGCGTAAAGGGCTCGTAGGCGGTTCGTCGCGTCCGGTGTGAAAGTCCATCGCTTAACGGTGGATCCGCGCCGG
+
GGGGGFGGGGGGGGGGGGGGGGGGGGGGGGGGGGGGGGGGGGGGGGGGGGGGGGGGGGGGGGGGGGGGGGGGGGGGGGGGGGGGGCEGGGGGFGGGGGGGGGGGGCFCFGGGGGFGFGGGGFF7+@FG+8@@*,8<FCFGGGGFGFFFEDDFFFFFDFGGGGEGGGGGG7<FGFGGCFGGGGGGGEGGDGGGCC>EGGGGGGGFEGGGGGGGGCEEFDGGGGCGGGEEGGGGGGGGEDEGGGGGGGGC=EGCECECDCEEGFFFFD?*:CCDGGGDGGGCDFGGGGGFFDFGCG
@M03364:396:000000000-C9LGT:1:1101:2661:9996 1:N:0:10
ACTCCTACGGGAGGCAGCAGTGGGGAATATTGCACAATGGGCGCAAGCCTGATGCAGCGACGCCGCGTGCGGGATGGAGGCCTTCGGGTTGTAAACCGCTTTTGTTCAAGGGCAAGGCACGGTTTCGGCCGTGTGGAGTGGATTGTTCGAATAAGCACCGGCTAACTACGTGCCAGCAGCCGCGGTAATACGTAGGGTGCAAGCGTTATCCGGATTTATTGGGTTTAAAGGGTGCGCAGGCGGCCTTGCAAGTCAGCGGTCAAATCGTGGAGCCCAACTCCATTCCGCCGTTGG
+
GFC9FEGGEGGGGGFEGGGGGGGGGGGGGGGGGFGGGGGGGGGGCCCFGGGGGGFGGGGGGGGGGGGGGGGGGEFGGFFGGGFFFGGGGGGGGGGGGGGGGGFF,B?CBFFGGGGGDCDGG+>:CFGE+3@3*@*8,8@DG9FBF@,>@FGC>DFGGGGGGGGEFFGFG<:C<FFGGGGDGGGGG>>EDFGGF9EEDCGGGFGGG8?EFGCGECE5CEFGGFGCEC+<+<:?;CCCGEEEGGGGGGFCGGFE<?CFGG=/:5D7<CE5<CCGG*:*>DFC??E::FC><57*9*
@M03364:396:000000000-C9LGT:1:1101:29034:10009 1:N:0:10
ACTCCTACGGGAGGCAGCAGTGGGGAATATTGGGCAATGGGCGAAAGCCTGACCCAGCAACGCCGCGTGAGGGAAGAAGGGTTTCGGCTCGTAAACCTCTGTCCTATGGGACGAAGGAAGTTACTGTACCATTGAAGGAAGCCCCGGCTAACTACGTGCCAGCAGCCGCGGTAATACGTAGGGGGCTAGCGTTATCCGGATTTACTGGGCGTAAAGGGTGCGTAGGTGGTTTCTTAAGTCAGGAGTGAAAGGCTACGGCTCAACCGTAGTAAGCTCTTGAAACTGGGAAACTTG
+
GGGGGGGGGGGGGGGGGGGGGGGGGGGGGGGGGGGGGGGGGGGGGGGGGGGGGGGGGGGGGGGGGGGGGGGGGGDGGGGGGGGGGGGDFGGGGGGGGGGGFGFFGEF,BFE<F:C=83B,A5:=,:ED,,8,,=,C,<<=ECFF+3+@FFGGGGGGCEGGGGGGGFG@E*=CCGGCFGGGGGGEEECFFCFGGDGGGDG>CEGGGGGGGGG8CEFF@EGGDGEEEECGGG58+@C@FFC9AFGGGCEEGEGGGGGGGEGDAGGGGGECDGGGC9:CGC7>FFF=FGGFF)7*20
@M03364:396:000000000-C9LGT:1:1101:5273:10029 1:N:0:10
ACTCCTACGGGAGGCAGCAGTAGGGAATTTTCGTCAATGGGCGCAAGCCTGAACGAGCAATGCCGCGTGGGTGAAGACGGTCTTCGGATTGTAAAGCCCTGTTGCCGGGGACAAAGGACAGCCCGAGTGGAAAGCTGACTGTTTGATGGTACCCGGCCAGAAAGCCACGGCTAACTACGTGCCAGCAGCCGCGGTAATACGTAGGGGGCAAGCGTTATCCGGATTTACTGGGTGTAAAGGGAGCGTAGACGGCAAAGCAAGTCTGAAGTGAAAGCCCCGGGCTCAACCCGGGA
+
GGGGGGGGGGGGGGGGGGGGGGGGGGGGGGGGGGGGGGGGGGGGGGGGGGGGGGGGGGGGGGGGGGGGGGGGGGGGGGGGGGGGGGGGGGGGGGGGGGGGGGGGGGGGGGGGGGGGGFGFFFF++6CF73C,DFDCFGGGGFFEG<<CGGFFFGGGGGGGGGGGGGFGG7CGDGGGFGGGGGGGGGGGGGDGGGGGDGGGGGGGGGGGGGGGGGGGGGGGGGGGGGGGGGGGGEGGGGGGGGGGGGGGGGGGGGGGGGGGGGGGGGFFDFGGFEGDGGGGEDEDCFGFGFFDC
@M03364:396:000000000-C9LGT:1:1101:27730:10048 1:N:0:10
ACTCCTACGGGAGGCAGCAGTGGGGAATATTGCACAATGGGCGCAAGCCTGATGCAGCGACGCCGCGTGCGGGATGGAGGCCTTCGGGTTGTAAACCGCTTTTGTTTGGGAGCAAGCCCTTCGGTGTGAGTGTCCCTTTCGAATAAGCACCGGCTAACTACGTGCCAGCAGCCGCGGTAATACGTAGGGTGCGAGCGTTATCCGGATTTATTGGGCGTAAAGCGAGCGCAGGCGGAATGATAAGTCTGATGTGAAAGCCCACGGCTCAACCGTGGAACTGCATCGGAAACTGTC
+
GGGGGGGGGGGGGGGGGGGGGGGGGGGGGGGGGGGGGGGGGGGGGGGGGGGGGGGGGGGGGGGGGGGGGGGGGGGGGGGGGGGGGGGGGGGGGGGGGGGGGGGGGGGGGGGGGDGGGGGGCFF38@FF,<8,@,@BFGGGGFFCGDFFFGGGGGGGGGGGGGGGGGGGG,=FGGGGGGGGGGGGGGGGGGGGGGGGGGGGGGGGGGEGGGGGGGGGGGGGGGGGDGGGGGGGGGGGGGGDGGGGGGGGGGGGGGGGGGGGGGGGGGGGDGGGGGGGFGGGFFGFDDDDDFBGGC
@M03364:396:000000000-C9LGT:1:1101:26549:10071 1:N:0:10
ACTCCTACGGGAGGCAGCAGTGGGGGATATTGCACAATGGGGGAAACCCTGATGCAGCGACGCCGCGTGAGTGAAGAAGTATTTCGGTATGTAAAGCTCTATCAGCAGGAAAGATAATGACTGTGCCTAACTAAGAAGCACCGGCTAAATACGTGCCAGCAGCCGCGGTGATACGTATGGTGCAAGCGTTATCCGGATTTACTGGGTGTAAAGGGAGCGCAGACGGCATGGCAAGCCAGATGTGAAAGGTGGGGGCTCAACCCCCAAGCTGCATTTGGAACTGTCAAGCTAG
+
GGGGGGGGGGGGGGGGGGGGGGGGGGFGGGGGGGGGGGGGGGGGGGGGGGGGGGGGGGGGGGGGGGGGGGGGGGGGGGGGGGGGGGGGGGGGGGGGGGGGGGGGGGGGGGGGGGGG,5CGF-CB?AFG5,8:C,>,3=FDFGGEG@CFGGFGFGGGGGGGGGGFGGGGG*DFGGGGGGGGGGGGFGGGGGGGGGGFGGGGFGGGGGGGGGGGG?EGGGGGGGGGGGGGGGEGGGGGGGGGGGGGGGGGGGGGDGGGGGGGGGGEG3CFFGGGGGGGFFGGFFGGFFGFGFF6
@M03364:396:000000000-C9LGT:1:1101:18441:10086 1:N:0:10
ACTCCTACGGGAGGCAGCAGTAGGGAATTTTCGTCAATGGGCGCAAGCCTGAACGAGCAATGCCGCGTGGGTGAAGACGGTCTTCGGATTGTAAAGCCCTGTTGCCGGGGACAAAGGACAGCCCGAGTGGAAAGCTGACTGTTTGATGGTACCCGGCCAGAAAGCCACGGCTAACTACGTGCCAGCAGCCGCGGTAATACGTAGGTGGCAAGCGTTATCCGGAATGATTGGGCGTAAAGGGTGCGCAGGCGGCTGTGCAAGTCTGAAGTAAAAGGGACCGGCTCAACCGGTTC
+
GGGGGGGGGGGGGGGGGGGGGGGGGGGGFGGGGFGGGGGGGGGGGGGGGGGGGFFGGGGGGGGGGGGGGGGFGGGGGGGGFGGGGGGEGGGGGGGGGFGGGGGGFGGGGGGGGGGGF,8A>AF8@>@@>+8,:FF@FGFEGFBCFBFFGGGGFFGEGCEG:DGGGEFGGBECEFFFGGGGGGGFGGEC:CGGG@FGECEEF?FGGCCFFG9:CECCGGG9E5?CFG2+:<ECCEGEG=EGGFE5*:8CGEGEGGEFGGEFGGG7EGCF*?0:CFGGGC=D@>/9CF*)>>>/>
@M03364:396:000000000-C9LGT:1:1101:15750:10110 1:N:0:10
ACTCCTACGGGAGGCAGCAGTGGGGAATATTGCACAATGGGCGCAAGCCTGATGCAGCGACGCCGCGTGCGGGATGGAGGCCTTCGGGTTGTAAACCGCTTTTGTTCAAGGGCAAGGCACGGTTTCGGCCGGGTTGAGTGGATTGTTCGAATAAGCACCGGCTAACTACGTGCCAGCAGCCGCGGTAATACGTAGGGTGCAAGCGTTATCCGGATTTATTGGGCGTAAAGGGCTCGTAGGCGGTTCGTCGCGTCCGGTGTGAAAGTCCATCGCTTAACGGTGGATCCGCGCCGG
+
GGGGGGGGGGGGGGGGGGGGGGGGGGGGGGGGFGGGGGGGGGGGGGGGGGGGGFGGGGGGGGGGGGGGGGGGGGGGGGGGGGGGGGGGGGGGGGGGGGGGGGGGGAD,CFDFGG@F<BDDG73@+@FFD+@***8*6>@BC>F>F:BCFC<FF<FGFGGGGGGGFGG:CFGFGGGEF@CGFGGGGGGGECF5<<@EGGGGG9CFCCE>CCFGGGGGFFFFGFDFGC>EGGDEGG>EE5@EGGGGGGGGCEGGEGEGG*>ECCGGFFFG*:CCDEGC7FGG@FGFGGG>GFFGDD
@M03364:396:000000000-C9LGT:1:1101:12515:10130 1:N:0:10
ACTCCTACGGGAGGCAGCAGTAGGGAATTTTCGTCAATGGGCGCAAGCCTGAACGAGCAATGCCGCGTGAACGAGGAAGGTCTTCGGATCGTAAAGTTCTGTTGAGAGGGAAAAAGGAACACCAGAGGAAATGCTGGTGAAGTGATATTACCTTTCGAGGAAGTCACGGCTAACTACGTGCCAGCAGCCGCGGTAATACGTAGGTGGCGAGCGTTATCCGGAATGATTGGGCGTAAAGGGTGCGTAGGCGGCCTGTTAAGTCTGAAGTGAAAGGTACCGGCTCAACCGGTAC
+
GGGGGGGGGGGGGGGGGGGGGGGGGGGGGGGGGGGGGGGGGGGGGGGGGGGGGGGGGGGGGGGGGGGGGGGGGGGGGGGGGGGGGGGGGGGGGGGGGGGGGGFGGGGGGGGGGGGGGGGGGGG7=FFG>88:ADGGGFGFGGGGGGGGGGFGFGGGGGGGGGGGGGGGGGGGGGGGGGGGGGGGGGGGGGGGGGGGGGGGGGGGGGGGGGGGGGGGGGGGGGGGGGGGGGGGGGGGGGGGGGGGGGGGGGGGGGGGGGGGFGGGGGGGGGGGGGGGGGGGFFGGGGGECBFG
@M03364:396:000000000-C9LGT:1:1101:13471:10153 1:N:0:10
ACTCCTACGGGAGGCAGCAGTGGGGAATATTGCACAATGGGCGCAAGCCTGATGCAGCGACGCCGCGTGCGGGATGGAGGCCTTCGGGTTGTAAACCGCTTTTGTTCAAGGGCAAGGCACGGTTTCGGACGTGTTGAGTGGATTGTTCGAATAAGCACCGGCTAACTACGTGCCAGCAGCCGCGGTAATACGTAGGGTGCGAGCGTTATCCGGATTTATTGGGCGTAAAGGGCTCGTAGGCGGTTCGTCGCGTCCGGTGTGAAAGTCCATCGCCTAACGGTGGATCTGCGCCGG
+
GGGGGGGGGGGGGGGGGGGGGGGGGGGGGGGGGGGGGGGGGGGGGGGGGGGGGGGGGGGGGGGGGGGGGGGGGGGGGGGGGGGGGGGGGGGGGGGGGGGGGGGGGGGGGGGGGGGGGGGGG7F>>FGG+338@F8FGGGGGGFFGFGGGGGGBFGGGGGGGGGGGGGGGFGGGGFGGGGGGGGGGEEGGGGGGCGGGGGGGGGGGGGGGGGGGGGEFGGGGDGGGEEGGGGGGGGGEGFGGGGEGGGGGDGGGGGGGCEGD9?CEGFGGGGDDGG3<4>DDFG5*9C9*0>D<D
@M03364:396:000000000-C9LGT:1:1101:15220:10170 1:N:0:10
ACTCCTACGGGAGGCAGCAGTGGGGAATATTGCACAATGGGCGCAAGCCTGATGCAGCGACGCCGCGTGCGGGATGGAGGCCTTCGGGTTGTAAACCGCTTTTGTTCAAGGGCAAGGCACGGTTTCGGCCGTGTTGAGTGGATTGTTCGAATAAGCACCGGCTAACTACGTGCCAGCAGCCGCGGTAATACGTAGGGTGCAAGCGTTATCCGGATTTATTGGGCGTAAAGGGCTCGTAGGCGGTTCGTCGCGTCCGGTGTGAAAGTCCATCGCTTAACGGTGGATCCGCGCCGG
+
GGGGGGGGGGGGGGGGGGGGGGGGGGGGGGGGGGGGGGGGGGGGGGGGGGGGGGGGGGGGGGGGGGGGGGGGGGGGGGGGGGGGGGGGGGGGGGGGGGGGGGGGGGGGGGGGGGFGGGGGGFGG7FGGF+@**8@DGGFGGGGGGGGGGGGFDFGGGGGGGGGGGGGGG=FGGGGGGGFGGGGGGGGGGGGGGGGGGGGEGGGGGGGGGGGGGGEGGGGCFGGGGGEGGGGGGGGGGGGGGGGGGGGGGGGGGGGGGCEEGCGFGGGGGFGGGFGGGGGGFFGGGGGFGFFGGG
@M03364:396:000000000-C9LGT:1:1101:14245:10190 1:N:0:10
ACTCCTACGGGAGGCAGCAGTAGGGAATTTTCGTCAATGGGCGCAAGCCTGAACGAGCAATGCCGCGTGGGTGAAGACGGTCTTCGGATTGTAAAGCCCTGTTGCCGGGGACAAAGGACAGCCCGAGTGGACAGCTGACTGTTTGATGGTACCCGGCCAGAAAGCCACGGCTAACTACGTGCCAGCAGCCGCGGTAATACGTAGGTGGCAAGCGTTATCCGGAATGATTGGGCGTAAAGGGTGCGCAGGCGGCTGTGCAAGTCTGAAGTAAAAGGGACCGGCTCAACCGGTTC
+
GGGGGGGGGGGGGGGGGGGGGGGGGGGGGGGGGGGGGGGGGGGGGGGGGGGGGGGGGGGGGGGGGGGGGGGGGGGGGGGGGGGGGGGGGGGGGGGGGGGGGGGGGGGEGGGGFFFGFCFGFDF+@FC>:88,,+:@FFGAFFGGG,@@FGGGGGGGGGGGGGGGGGGFG1BEGGGGGGGGGGGGGGGGGGGGGGGGGGGGGBFGGGGGGGGGFGGGGGGGGGEEC:CCFEEFGGGGGGGGGGGGEGEGGGGGGGGGGGGFCGGGGGGGDGGFCCEGGGEGEBECDCF47BDDD
@M03364:396:000000000-C9LGT:1:1101:5116:10201 1:N:0:10
ACTCCTACGGGAGGCAGCAGTGGGGAATATTGGGCAATGGGCGAAAGCCTGACCCAGCAACGCCGCGTGAGGGAAGAAGGGTTTCGGCTCGTAAACCTCTGTCCTATGGGACGAAGGAAGTGACAGTACCATAGGAGGAAGCCCCGGCTAACTACGTGCCAGCAGCCGCGGTAATACGTAGGGGGCGAGCGTTGTCCGGAATGATTGGGCGTAAAGGGCGCGTAGGCGGCCTGGTAAGTCTGGAGTGAAAGTCCTGCTTTTAAGGTGGGAATTGCTTTGGATACTGTCGGGCTT
+
GGGGGGGGGGGGGGGGGGGGGGGGGGGGGGGGGGGGGGGGGGGGGGGGGGGGGGGGGGGGGGGGGGGGGGGGGGGGGGGGGGGGGGGGGGGGGGGGGGGGGGGGGGGGGGGGGGEG@8FGF>CF,CFG=,C<BFG9@FGGGCFGGGGFGGFGFGGGGGGGGGFGFFGGG<EGGGGGGGGGGGGGGGGGGGGGGDCGGGGGGGGGGGGGGGGGGGGGGGGGGGGGGGGGGGGGGGGGGGGGGGGFGGGGGGGGGGFGGFGCGGGGGFGGGGGG:FFGCFGGFFGGGGGFGEBDD5
@M03364:396:000000000-C9LGT:1:1101:18119:10207 1:N:0:10
ACTCCTACGGGAGGCAGCAGTGGGGAATATTGGGCAATGGGCGAAAGCCTGACCCAGCAACGCCGCGTGGAGGAAGAAGGTTTTCGGATCGTAAACTCCTGTCCTCAGGGAAGAGAAGGAGCCGGTACCTGCGGAGGAAGCCCCGGCTAACTACGTGCCAGCAGCCGCGGTAATACGTATGGGGCGAGCGTTATCCGGATTCATTGGGCGTAAAGCGCGCGTAGGCGGCCCGTTAGGTCGGAGGTAAAAGCCCGGGGCTCAACCCCGGCGAGCCTCCGATACCGGCGGGCTCGG
+
GGGGGGGGGGGGGGGGGGGGGGGGGGGGGGGGGGGGGGGGGGGGGGGGGGGGGGGGGGGGGGGGGGGGGGGGGGGGGGGGGGGGGGGGGGGGGGGGGGGGGGGGGGGGGGGGGEGF<FGDG<C3+@FGF=C,@F+FFGGFGFGGGFCFGGGGFGGGGGGGGGGGGGGGG=EGGGGGGGGGGGGGGGGGGGGGGGGGGGGGGGGGGGGGGGGGGGGGGGGGGDGGGGGGGGGE:FEGGGGGGCGGEGGGGDFGGGGGGGGFGGGGGGEDGGEGGGGGGGGCDDFDGC3>D@3DC3
@M03364:396:000000000-C9LGT:1:1101:10833:10212 1:N:0:10
ACTCCTACGGGAGGCAGCAGTGAGGAATATTGGTCAATGGGCGCAAGCCTGAACCAGCCAAGTCGCGTGAAGGAAGACGGCCCTATGGGTTGTAAACTTCTTTAGGGTGGGAACAAAGGACGCCACGTGTGGCGGGATGAGTGTACCACCAGAATAAGCATCGGCTAACTCCGTGCCAGCAGCCGCGGTAATACGGAGGATGCGAGCGTTATCCGGATTTATTGGGTTTAAAGGGTGCGCAGGCGGGCTGTTAAGTCAGCGGTAAAAGCCCGGGGCTCAACCCCGGCGAGCCGT
+
GGGGGGGGGGGGGGGGGGGGGGGGGGGGGGGGGGGGGGGGGGGGGGGGGGGGGGGGGGGGGGGGGGGGGGGGGGGGGGGGGGGGGGGGGGGGGGGGGGGGGGGFFGGFGGG@FDEFGGFGF@F=FCFG::A3BF+@FGGFGGGFGFGGGFFG7FFGGGGGGGGGGGGGGFGGGGGGGGGGGGGGGGGGGFGGGGGEGGGGGGGGGGGGGGGGGGGGGGGGGGGGGG?EGGGGGGGGGGGGGEGGGGGGGGGGGFC9CFGCC=<:CFGGGGGDGGGDDCCGFFGGGGD:D@>CD9
@M03364:396:000000000-C9LGT:1:1101:9543:10219 1:N:0:10
ACTCCTACGGGAGGCAGCAGTGGGGAATATTGCACAATGGGCGCAAGCCTGATGCAGCGACGCCGCGTGCGGGATGGAGGCCTTCGGGTTGTAAACCGCTTTTGTTCAAGGGCAAGGCACGGTTTCGGCCGTGTTGAGTGGATTGTTCGAATAAGCACCGGCTAACTACGTGCCAGCAGCCGCGGTAATACGGGGGGTGCAAGCGTTGTCCGGAATCATTGGGCGTAAAGAGTTCGTAGGCGGCATGTCAAGTCTGGTGTTAAATCCTGAGGCTCAACTTCAGTTCAGCACTGG
+
GGGGGGGGGGGGGGGGGGGGGGGGGGGGGGGGGGGGGGGGGGGGGGGGGGGGGGGGGGGGGGGGGGGGGGGGGGGGGGGGGGGGGGGGGGGGGGGGGGGGGGGGGGGGGGGGGGGGFGGGGGGGEFGG7@@@CFGGGGFGG9DFGGGGGGGGCFGGGGGGGGGGGGGGG@FGGGGGGGGGGGGGGGGGGGGGGGGGGGGGGGGGGGGGGGGEGDGGGGGGGGGGGGDGGGFFGGGGGGGGGGGGGGGGGGGGGGGGGFGGGGGGGGGGGGGGGGGGGGGGFFGGGGGFGFFGGF
@M03364:396:000000000-C9LGT:1:1101:15011:10229 1:N:0:10
ACTCCTACGGGAGGCAGCAGTGGGGAATATTGCACAATGGGCGCAAGCCTGATGCAGCGACGCCGCGTGCGGGATGGAGGCCTTCGGGTTGTAAACCGCTTTTGTTCGAGGGCAAGGCGGGTCGGCGGACCCGTTGAGTGGATTGTTCGAATAAGCACCGGCTAACTACGTGCCAGCAGCCGCGGTAATACGTAGGGTGCAAGCGTTATCCGGATGTATTGGGCGTCAAGGGCTCGTAGGCGGGTCGTCGCGTCTGGTGTGAAAGTCCATCGCGTAACGGTGGATCCGCGCCGG
+
GGGGGGGGGGGGGGGGGGGGGGGGGGGGGGGGGGGGGGGGG,C+CF+FGGGGG9FGGGDGCGGGGGGGGDGGGG@FDGGGGGGGGGGGGGGGGGGFGEGGGGGGC<F+:D:@=FGGG<FCC3<**>CF**4<**8F*<:<7?F9F<2<*<2CCF7,,0:*/:88@F@CG?FGCFF6CCC8FGGGE:**<<EG:<8CCC:/AEGEE5A8;90:E;E*00<@E6C5/**/;<E85CFEG8FG6::5C5CCFCEGGG8*70:*8+2<C29:77+93*/)19=C);*9*9*5>3.CC5
@M03364:396:000000000-C9LGT:1:1101:5582:10260 1:N:0:10
ACTCCTACGGGAGGCAGCAGTAGGGAATTTTCGTCAATGGGCGCAAGCCTGAACGAGCAATGCCGCGTGGGTGAAGACGGTCTTCGGATTGTAAAGCCCTGTTGCCGGGGACAAAGGACAGCCAGAGTGGAAAGCTGACTGTTTGATGGTACCCGGCCAGAAAGCCACGGCTAACTACGTGCCAGCAGCCGCGGTAATACGTAGGTGGCAAGCGTTATCCGGAATGATTGGGCGTAAAGGGTGCGCAGGCGGCTGTGCAAGTCTGAAGTAAAAGGGACCGGCTCAACCGGTTCC
+
GGGGGGGGGGGGGGGGGGGGGGGGGGGGGGGGGGGGGGGGGGGGGGGGGGGGGGGGGGGGGGGGGGGGGGGGGGGGGGGGGGGGGGGGGGGGGGGGGGGGGGGGGGGGGGGGGGGGGCFGGFF3:<FFD:C,3BFFFGGGGGGGG<FGGGGGGGGGGGGGGGGGGGGGG5CFGGGGGGGGGGGGGGGGGGGGGGGGGGGGGGGGGGGGGGGGGGGGGGGGGGGGGGGGGGGGGGCEGGGGGGGGGGGGGDGGGGGGGGGGGGGGGGDGFGGGGGGGGGGGFFEGGGGFGFEGG*
@M03364:396:000000000-C9LGT:1:1101:18822:10263 1:N:0:10
ACTCCTACGGGAGGCAGCAGTAGGGAATTTTCGTCAATGGGCGCAAGCCTGAACGAGCAATGCCGCGTGGGTGAAGACGGTCTTCGGATTGTAAAGCCCTGTTGCCGGGGACAAAGGACAGCCAGAGTGGAAAGCTGACTGTTTGATGGTACCCGGCCAGAAAGCCACGGCTAACTACGTGCCAGCAGCCGCGGTAATACGTAGGTGGCAAGCGTTATCCGGAATGATTGGGCGTAAAGGGTGCGCAGGCGGCTGTGCAAGTCTGAAGTAAAAGGGACCGGCTCAACCGGTTC
+
GGGGGGGGGGGGGGGGGGGGGGGGGGGGGGGGGGGGGGGGGGGGGGGGGGGGGGGGGGGGGGGGGGGGGGGGGGGGGGGGGGGGGGGGGGGGGGGGGGGGGGGGGGGGGGGGGGGGGGGFGGG,BFFG<+8:>FFEFGGGGGGGGGFGGGGGGGGGGGGGGGGGGGGGGCGGGGGGGGGGGGGGGGGGGGGGGGDGGGGGGFGGGGGGGGGGGGGGGGGGGGGGFGFFGGGGDGGGDGGGGGGGGGGGGGGGGGGGGGGGC<>FGFGGDCFGGGDGFGGGFFEGGGGFGF@3C
@M03364:396:000000000-C9LGT:1:1101:22388:10265 1:N:0:10
ACTCCTACGGGAGGCAGCAGTGGGGAATATTGCACAATGGGCGCAAGCCTGATGCAGCGACGCCGCGTGCGGGATGGAGGCCTTCGGGTTGTAAACCGCTTTTGTTCAAGGGCAAGGCACGGTTTCGGCCGTGTTGAGTGGATTGTTCGAATAAGCACCGGCTAACTACGTGCCAGCAGCCGCGGTAATACGTAGGGTGCAAGCGTTATCCGGATTTATTGGGCGTAAAGGGCTCGTAGGCGGTTCGTCGCGTCCGGTGTGAAAGTCCATCGCTTAACGGTGGATCCGCGCCGG
+
GGGGGGGGGGGGGGGGGGGGGGGGGGGGGGGGGGGGGGGGGGGGGGGGGGGGGGGGGGGGGGGGGGGGGGGGGGGGGGGGGGGGGGGGGGGGGGGGGGGGGGGGGGGGGGGGGGFGFGGGG7FCEFGG++@5*3@DFFFGG9FFGFGGGGDFFGGGGGGGGGGGGGGGGGGGGGGGGGGGGGGGGGGGGGGGGFGGGGGGGGGGGGGGGGGGGGGGFGGGGGGGGGEEFGGGGGGGGGGGGGGCEEGGEGGGGGEGGEGCGCD:?FFFGGGGGGGGGGGGFFGGGGGFGFFDGD
@M03364:396:000000000-C9LGT:1:1101:22823:10267 1:N:0:10
ACTCCTACGGGAGGCAGCAGTAGGGAATTTTCGTCAATGGGCGCAAGCCTGAACGAGCAATGCCGCGTGGGTGAAGACGGTCTTCGGATTGTAAAGCCCTGTTGCCGGGGACAAAGGACAGCCAGAGTGGACAGCTGACTGTTTGATGGTACCCGGCCAGAAAGCCACGGCTAACTACGTGCCAGCAGCCGCGGTAATACGTAGGTGGCAAGCGTTATCCGGAATGATTGGGCGTAAAGGGTGCGCAGGCGGCTGTGCAAGTCTGAAGTAAAAGGGACCGGCTCAACCGGTTCG
+
GGGGGGGGGGGGGGGGGGGGGGGGGGGGGGGGGGGGGGGGGGGGGGGGGGGGGGGGGGGGGGGGGGGGGGGGGGGGGGGGGGGGGGGGGGGGGGGGGGGGGGGCGGGGGGGGGGGG8,FFFFG33>DF:+8,:BFFFGGGGGGGG9FFGGFGGGGGGGGGGGGGGGGGG5BFGGGGGGGGGGGGGGGGGGGGGGGGGGGGGGFGGGGGGGGFGGGGGGGGGGGGGGEGGGGGCEGGEGGGGGGCEGGGGDGGGGGGFFGGGGC7CFGF:CFGFGGGGGGDB@CCFFGFGFEGG)
@M03364:396:000000000-C9LGT:1:1101:23293:10274 1:N:0:10
ACTCCTACGGGAGGCAGCAGTAGGGAATTTTCGTCAATGGGCGCAAGCCTGAACGAGCAATGCCGCGTGGGTGAAGACGGTCTTCGGATTGTAAAGCCCTGTTGCCGGGGACAAAGGACAGCCAGAGTGGACAGCTGACTGTTTGATGGTACCCGGCCAGAAAGCCACGGCTAACTACGTGCCAGCAGCCGCGGTAATACGTAGGTGGCAAGCGTTATCCGGAATGATTGGGCGTAAAGGGTGCGCAGGCGGCTGTGCAAGTCTGAAGTAAAAGGGACCGGCTCAACCGGTTCG
+
GGGGGGGGGGGGGGGGGGGGGGGGGGGGGGGGGGGGGGGGGGGGGGGGGGGGGGGGGGGGGGGGGGGGGGGGGGGGGGGGGGGGGGGGGGGGGGGGGGGGGGGGGGGGGGGGGGGGCGGGGFGCBFFA:+C,BFGFGCFFGGGFGGGFGGGGFGGGGGGGGGGGGGGGGFGGGGGGGGGGGGGGGGGGGGGGGGGGGGGGGGGGGGGFGGGGGGGGGGGGGGGGFFCFGGGGGGGGGFFGGGGGGGGGGGGEEGGGFFGGGCCCFFGGGGGGFGGD4CCCDBCDGGGFGF>GG)
@M03364:396:000000000-C9LGT:1:1101:23660:10278 1:N:0:10
ACTCCTACGGGAGGCAGCAGTGGGGAATATTGGGCAATGGGCGAAAGCCTGACCCAGCAACGCCGCGTGAGGGAAGAAGGGCTTCGGCTCGTAAACCTCTGTCCTATGGGACGAAGAAGATTACGGTACCTGGAGAAAAAGCAACGGCTAACTACGTGCCAGCAGCCGCGGTAATACGTAGGTTGCAAGCGTTGTCCGGAATGATTGGGGGTAAAGGCGGGGTGGGGGGCTGGTAAAGTCTGAAGGGAAGGTCCTGCTTTCAAGGTGGGAATTGCTTTGGATACGTTCGGGCTT
+
GGGGGGGGGGGGGGGGGGGGGGGGGGGGGGGGGGGGGGGGGGGGGGGGGGGGGGGGGGGGGGGGGGGGGGGGGGGGGGGGG7FFGGGGGGGGGGGGGGGGGGGGGGGGGGGGGGCGEDG8F-C<:BFG+,C:,,BFDGGGGGGGGFGGGGGFCGGGGGGGGGGGGGGGGFEFGGGGGGGGGGGGGGGGGGGGGDGGGGGGGGGGG9EF8***;C+<F****/**2**/**///:+A0+00+0<+<+2CG*;CF+00*<F++<*<6*<D7F8C6++:>*<>)9+*12*09BD))*
@M03364:396:000000000-C9LGT:1:1101:12180:10286 1:N:0:10
ACTCCTACGGGAGGCAGCAGTGGGGAATATTGCACAATGGGCGCAAGCCTGATGCAGCGACGCCGCGTGCGGGATGGAGGCCTTCGGGTTGTAAACCGCTTTTGTTCGAGGGCAAGGCACGGTTTCGGCCGAGTTGAGTGGATTGTTCGAATAAGCACCGGCTAACTACGTGCCAGCAGCCGCGGTGATACGTAGGGTGCAAGCGTTATCCGGACTTATTGGGCGTAAAGGGCTCGTAGGCGGTTCGTCGCGTCCGGTGTGAAAGTCCATCGCTTAACGGGGGACCCGCGCCGG
+
FGGGGGGGGGGGGGGGGGGGGGGFGGEGGGGGGDEGGGGGGGGGGGGGGGGG<FGGGGDGGGDCEGEGGEGGE:FFCEFCFFFFGEGCG7FFFGGGGGGGGC,C3,C+3B=77F=F=3D7+8:38:+5****@*>FCC,8>,,7>FFFGC<C*8CC,3:<*1C<:,,<C*<F@FGGGBFECCGGGE**3++2AE8?*018<FFGG8?*AFGGGE**<C+<+3CC>2:88CCED=*:8AFE?EE:5AEECEEG**1>)/:**+2+<:+*:>FDC*2/7DC7))>7)1779@D37C
@M03364:396:000000000-C9LGT:1:1101:16813:10290 1:N:0:10
ACTCCTACGGGAGGCAGCAGTAGGGAATTTTCGTCAATGGGCGCAAGCCTGAACGAGCAATGCCGCGTGGGTGAAGACGGTCTTCGGATTGTAAAGCCCTGTTGCCGGGGACAAAGGACAGCCCGAATGGAAAGCTGACTGTTTGATGGTACCCGGCCAGAAAGCCACGGCTAACTACGTGCCAGCAGCCGCGGTAATACGTAGGTGGCAAGCGTTATCCGGAATGATTGGGCGTAAAGGGTGCGCAGGCGGCTGTGCAAGTCTGAAGTAAAAGGGACCGGCTCAACCGGTTC
+
GGGGGGGGGGGGGGGGGGGGGGGGGGGGGGGGGGGGGGGGGGGGGGGGGGGGGGGGGGGGGGGGGGGGGGGGGGGGGGGGGGGGGGGGGGGGGGGGGGGGGGGGGGDFGGGGGGGGGGGFGGG>:FGE,,C,:>DFGGGGGGGFGGGGGGGGGGGGGGGGGGGGGGGGGCEGGGGGGGGGGGGGGGGGGGGGGGEGGGGGGGGGGGGGGGGGGGGGGGGGGGGGGGGFGGGGGGEGGGGGGGGGGGGGGGGGGGGGGGGGGGGGGGGFGGGGGGGGGGGGFFEDGGGFGFBDG
@M03364:396:000000000-C9LGT:1:1101:6376:10300 1:N:0:10
ACTCCTACGGGAGGCAGCAGTGGGGAATATTGCACAATGGGCGCAAGCCTGATGCAGCGACGCCGCGTGCGGGATGGAGGCCTTCGGGTTGTAAACCGCTTTTGTTCAAGGGCAAGGCACGGTTTCGGCCGTGTTGAGTGGATTGTTCGAATAAGCACCGGCTAACTACGTGCCAGCAGCCGCGGTAATACGTAGGGTGCAAGCGTTATCCGGATTTATTGGGCGTAAAGGGCTCGTAGGCGGTTCGTCGCGTCCGGTGTGAAAGTCCATCGCTTAACGGTGGATCCGCGCCGG
+
GGGGGGGGGGGGGGGGGGGGGGGGGGGGGGGGGGGGGGGGGGGGGGGGGGGGGGGGGGGGGGGGGGGGGGGGGGGGGGGGGGGGGGGGGGGGGGGGGGGGGGGCGGGGGGGGGG@G?FGGG7FEGGGG>>@@EGGFEFGGGGGGFGGGEGGF:FFGGGGDGGGGGGGGG:CGGGGGGGGGGGGGGGGGGFGGGFGGGGEGGGGGGGGGGGGGGGGGGGGG7CCCEGEC5FGGGGGGGGFEGGGGGGGGG8EGGGGGGGGE*<CGGG9D7>FGGFF5>FGGFFGC4<FFGB@GDG
@M03364:396:000000000-C9LGT:1:1101:10984:10312 1:N:0:10
ACTCCTACGGGAGGCAGCAGTGGGGAATATTGCACAATGGGGGAAACCCTGATGCAGCGACGCCGCGTGAGGGAAGAAGGTTTTCGGATTGTAAACCTCTGTCTTCGGGGACGATAATGACGGTACCCGAGGAGGAAGCACCGGCTAACTACGTGCCAGCAGCCGCGGTAAAACGTAGGGTGCAAGCGTTGTCCGGAATTACTGGGTGTAAAGGGAGCGCAGGTGGGATAGCAAGTTGGACGTTAAATCTATGGGCTCAACCCATATACGCGTTCAAAACTGCAGTTCTTGAGG
+
GGGGGGGGGGGGGGGGGGGGGGGGGGGGGGGGGGGGGGGGGGGGGGGGGGGGGGGGGGGGGGGGGGGGGGGGGGGGGGGGEGGGGGGEEGGGGGGGGGGGGGGGGGGGGGGGGGGGGGGGEFFGFGGGC+@FC7FGFGGGGGGGGGGGGGFGGGGGGGGGGGGGGGGGGGGGGGGBGFFGCGGGGGGGGGGGGGGGGGFGGGGGGGGGGGCFGGGGGGGGGGGFGGGFGGGGGGGGGGGGGGGGGGGGGGGFF6@=FGGF6=DGGGGGG:CCGGGGFGFG?FDCGG>?GFFDD*
@M03364:396:000000000-C9LGT:1:1101:4687:10317 1:N:0:10
ACTCCTACGGGAGGCAGCAGTAGGGAATTTTCGTCAATGGGCGCAAGCCTGAACGAGCAATGCCGCGTGGGTGAAGACGGTCTTCGGATTGTAAAGCCCTGTTGCCGGGGACAAAGGACAGCCCGAGTGAAAAGCTGACTGTTTGATGGTACCCGGCCAGAAAGCCACGGCTAACTACGTGCCAGCAGCCGCGGTAATACGTAGGTGGCAAGCGTTATCCGGAATGATTGGGCGTAAAGGGTGCGCAGGCGGCTGTGCAAGTCTGAAGTAAAAGGGACCGGCTCAACCGGTTCG
+
GGGGGGGGGGGGGGGGGGGGGGGGGGGGGGGGGGGGGGGGGGGGGGGGGGGGGGGGGGGGGGGGGGGGGGGGGGGGGGGGGGGGGGGGGGGGGGGGGGGGGGGGGGGGGGGEFGFFFEFGFEB+8@FFB,9,8BD@@DFGGF<=FBFCFGFGFGGGGGGGGGGGGGGGG:EGGGGGGGGGGGGGGGGGGGGGGG7FEFGGGGGGGGGGGGGFFGGD>GCFGE8CCG9ECFGGFGCECGGGGGGEGGGGGGGGGGGGGGGGGGGGGFGFF7AFGGGGGGGGFD*>DCDFGF><7)
@M03364:396:000000000-C9LGT:1:1101:24663:10323 1:N:0:10
ACTCCTACGGGAGGCAGCAGTGGGGAATATTGCACAATGGGGGAAACCCTGATGCAGCGACGCCGCGTGAGTGAAGAAGTATTTCGGTATGTAAAGCTCTATCAGCAGGGAAGAAAATGACGGTACCTGACTAAGAAGCCCCGGCTAACTACGTGCCAGCAGCCGCGGTAATACGTAGGGGGCAAGCGTTATCCGGATTTACTGGGTGTAAAGGGAGCGTAGACGGAATAGCAAGTCAGATGTGAAAGGCAGGGGCTTAACCCCTGGACTGCATTTGAAACTGTCATTCTGG
+
GGGGGGGGGGGGGGGGGGGGGGGGGGGGGGGGGGGGGGGGGGGGGGGGGGGGGGGGGGGGGGGGGGGGGGGGGGGGGGGGGGGGGGGGGGGGGGGGGGGGGGGGGGG?FGGGGGGGFGGFGEFF+CFG5,AC?AF=EGGGGGGGGGGGGGGGGGGGGGGGGGGGGGGGG:CGGGGGGGGGGGGGGGGGGGGGGGGGGDGGGGGGGGGGGGGGGGGGGGGGGGGGGGGGGGGGGGGGGGGGGGGGGGGGGGGGDGGGGGGGGGGGGGGGGGGGGGGGGGGGFFGGGFGFGFFD
@M03364:396:000000000-C9LGT:1:1101:18613:10337 1:N:0:10
ACTCCTACGGGAGGCAGCAGTAGGGAATTTTCGTCAATGGGCGCAAGCCTGAACGAGCAATGCCGCGTGGGTGAAGACGGTCTTCGGATTGTAAAGCCCTGTTGCCGGGGACAAAGGACAGCCAGAATGGAAAGCTGACTGTTTGATGGTACCCGGCCAGAAAGCCACGGCTAACTACGTGCCAGCAGCCGCGGTAATACGTAGGTGGCAAGCGTTATCCGGAATGATTGGGCGTAAAGGGTGCGCAGGCGGCTGTGCAAGTCTGAAGTAAAAGGGACCGGCTCAACCGGTTC
+
GGGGGGGGGGGGGGGGGGGGGGGGGGGGGGGGGGGGGGGGGGGGGGGGGGGGGGGGGGGGGGGGGGGGGGGGGGGGGGGGGGGGGGGGGGGGGGGGGGGGGGGGGGGGGGGGGGGGFFGFGGG,BBFGC,C,,BFFFGGGGF<FGDGFGGFFGGGGGGGGGGGGGGGGGFGGGGGGGGGGGGGGGGGGGGGGGGGGGGGGGCGGGGGGGGGGGGGGGGGGGGCEFGCGGGGGGGGGDFFGGGGGGGGGEEGGGGGGFFGGGGGFFGFGGGGGGFGGGGGGFF:DGGGFGE@CD
@M03364:396:000000000-C9LGT:1:1101:8216:10360 1:N:0:10
ACTCCTACGGGAGGCAGCAGTCGAGGATCATTTGCAATGGGCGAAAGCCTGACAATGCGACGCTGCGTGGAGGATGAAGGCCTTCGGGTTGTAAACTCCTGTCATAAGGGAACAGGCGAGGATTACCAATACGTACCTTAGTTGAGGGTACTTTAAGAGGAAGCGACGGCTAACTCTGTGCCAGCAGCCGCGGTAATACAGAGGTCGCAAGCGTTGTTCGGATTTACTGGGCGTAAAGGGCGCGTAGGCGGTCTTGCGTGTCAGATGTGAAATCTCCGGGCTCAACCCGGAA
+
GGFGCFFCFGGD@@FEFDFGGGGGEGGC8AEF<FFGFGFFFFGGGGGGGGGG?9CFGFG@CE7:CCF=FFCGGGGFGGGGFGGCGGGGGGGGFFGGFF@AF<AFGGGGFECD?<<EE:EFG+B8,:CF,,AB><,B:<@>=3CD=>,@CA<,3@=AF9FCE<CFEGGGG7CFDGGEFGGGFC@F<8BFCFCE@<BGGEGGGGGGFGGEEEEFE8AEEGGEDEE89FFGFGFDE8C?FGGCCEEGEEGEFCECGEGGGGCECCG9F7C>FGFG7EFC7CEGEFGF4DFEGF7C
@M03364:396:000000000-C9LGT:1:1101:21130:10361 1:N:0:10
ACTCCTACGGGAGGCAGCAGTAGGGAATTTTCGTCAATGGGCGCAAGCCTGAACGAGCAATGCCGCGTGGGTGAAGACGGTCTTCGGATTGTAAAGCCCTGTTGCCGGGGACAAAGGACAGCCCGAGTGGAAAGCTGACTGTTTGATGGTACCCGGCCAGAAAGCCACGGCTAACTACGTGCCAGCAGCCGCGGTAATACGTAGGTGGCAAGCGTTATCCGGAATGATTGGGCGTAAAGGGTGCGCAGGCGGCTGTGCAAGTCTGAAGTAAAAGGGACCGGCTCAACCGGTTC
+
GGGGGGGGGGGGGGGGGGGGGGGGGGGGGGGGGGGGGGGGGGGGGGGGGGGGGGGGGGGGGGGGGGGGGGGGGGGGGGGGGGGGGGGGGGGGGGGGGGGGGGGGGGGGGGGGGGGGGGGGGGG7FGGGF+C:>FFFFFGGGFGGGAFGGFFGGGGGGGGGGGGGGGGGGFEGGGGGGGGGGGGGGGGGGGGGGGGGGGGGGGGGGGGGGGGGGGGGGGGGGGGGGGGGGGGGGGGGGGGGGGGGGGGGGGGGGGGGGGGGGGGGGGGGGGGGGGGGGGGDFFGGFDFFDFFGG
@M03364:396:000000000-C9LGT:1:1101:24786:10371 1:N:0:10
ACTCCTACGGGAGGCAGCAGTGGGGGATATTGCACAATGGGGGAAACCCTGATGCAGCGACGCCGCGTGAGTGAAGAAGTATTTCGGTATGTAAAGCTCTATCAGCAGGAAAGATAATGACTGTACCTGCCTAAGAAGCACCGGCTAAATACGTGCCAGCAGCCGCGGTAATACGTATGGTGCAAGCGTTATCCGGATTTACTGGGTGTAAAGGGAGCGCAGACGGCATGGCAAGCCAGATGTGAAAGGTGGGGGCTCAACCCCCAAGCTGCATTTGGAACTGTCAAGCTAG
+
GGGGGGGGGGGGGGGGGGGGGGGGGGGGGGGGGGGGGGGGGGGGGGGGGGGGGGGGGGGGGGGGGGGGGGGGGGGGGGGGGGGGGGGGGGGGGGGGGGGGGGGGGGGGGGGGGGGGDDDGG-CAEFFG:,8A,5B9FDFFGCGGGG7FFGFGGGGGGGGGGGGGGGGGG*>FGGGGGGGGGGGGGGGGFFECFGEGGGGGGGDGGGGGGGGGGFGGGGGGGGGGGGGGGGGGGGGGGGGGGGGGGGGGGGFGDGGGGGGGGGGGGGDGGGDGG?C>GGGGFFGGGGGFF?FF
@M03364:396:000000000-C9LGT:1:1101:7263:10373 1:N:0:10
ACTCCTACGGGAGGCAGCAGTAGGGAATTTTCGTCAATGGGCGCAAGCCTGAACGAGCAATGCCGCGTGGGTGAAGACGGTCTTCGGATTGTAAAGCCCTGTTGCCGGGGACAAAGGACAGCCCGAGTGGAAAGCTGACTGTTTGATGGTACCCGGCCAGAAAGCCACGGCTAACTACGTGCCAGCAGCCGCGGTAATACGTAGGGGGCAAGCGTTATCCGGATTTACTGGGTGTAAAGGGAGCGTAGACGGCATGGCAAGTCCGATGTGAAAACCCGCGGCTCAACTGCGGGG
+
GGGGGGGGGGGGGGGGGGGGGGGGGGGGGGGGGGGGGGGGGGGGGGGGGGGGGGGGGGGGGGGGGGGGGGGGGGGGGGGGGGGGGGGGGGGGGGGGGGGGGGGGGFGGGGGGGGGGFGGGGCC:FDFF+:C,:FGAF9FFGFFFGFCFFGFGDFGGGGGGGFGGGGGGGCEGGGGGGGGGGGGGGGGGGGGGGGEGGGGGGGGGGGGGGGGGGGGGGGGGGGGGGFCGGGGGGGEFFFGGGGGGGGGGGGGGGGGGGGGGGGGGGDGDFGGGGGGGGGGGFF=DGFFFGF@GG)
@M03364:396:000000000-C9LGT:1:1101:16099:10382 1:N:0:10
ACTCCTACGGGAGGCAGCAGTGAGGAATATTGGTCAATGGGCGAGAGCCTGAACCAGCCAAGCCGCGTGAAGGACTAAGGCCCTATGGGTCGTAAACTTCTTTTGTCGGGGAACAAAAAGGTGGACGAGTCCACTGTTGCGTGTACCCGAAGAAAAAGCATCGGCTAACTCCGTGCCAGCAGCCGCGGTAATACGGAGGATGCGAGCGTTATCCGGATTTATTGGGTTTAAAGGGTGCGTAGGTGGCTTGGTAAGTCAGCGGTAAAATTTCGGGGCTTAACCTCGTTTAGCCGT
+
GGGGGGGGGGGGGGGGGGGGGGGGGGGGGGGGGGGGGGGFFGGGGGGGGGGGGGGGGGGGGGGGGGGGGGGGGGGGGGGGGGGGGGGGGGGGGGGGGGGGGGGGGFGGGGGGFGFGGGGGEED+:BFG3BDF=FGGGGGGGGGGGGGGGGGG@FFFGGGGGGGGGGGGGFGGGGGGGGGGGGGGGGGGGGGGGGGGGGGGGGGGGGGGGGGGGGGGGGGGGGGGGGEGDGGGGGGGGGGGGGGGGGGGGGGGGGGGGGGGGGGGEGGGGGDGGEGDDFGGFFGGG7*8CFFGG7
@M03364:396:000000000-C9LGT:1:1101:24837:10436 1:N:0:10
ACTCCTACGGGAGGCAGCAGTGGGGAATATTGCACAATGGGCGCAAGCCTGATGCAGCGACGCCGCGTGCGGGATGGAGGCCTTCGGGTTGTAAACCGCTTTTGTTCAAGGGCAAGGCACGGTGGCGGTCGTGTAGAGGGGATTGTTCGAATAAGCACCGGCTAACTACGTGCCCGCAGCCGCGGTAATACGTAGGGTGCAAGCGTTATCCGGATTTATTGGGCGTAAAGGGCTCGTAGGCGGTTCGTCGCGTCCGGTGAGAGAGTCGATCGCTTCAGGGTGGATCCGCGCCGG
+
GGGGGGGGGGGGGGGGGGGGGGGGGGGG,FGGGCGGGGGGGGGDGGGGGGGGCGGGGGCGGGGGGGGGG>EGGGGGGGGGGGGGGGGGGGGGGGGGG+CFGGFGF,BBDFFBG=FC7+B,+++++,@:5*55@,,,@,,1*5>B@33<14=<*338,88<<7*1<27>+12+**+*<FG>/8:/C:**+2<;C,;>8:?8+C01;::*A70:/2**+<@+0285C8*2/<CE*;*:C*AE??E=*::/*//:1**:5:C*;+*1:2+)19*7CC=3:*+9))*/0*0)175))9
@M03364:396:000000000-C9LGT:1:1101:4652:10437 1:N:0:10
ACTCCTACGGGAGGCAGCAGTGGGGAATATTGCACAATGGGCGCAAGCCTGATGCAGCGACGCCGCGTGCGGGATGGAGGCCTTCGGGTTGTAAACCGCTTTTGTTCAAGGGCAAGGCACGGTTTCGGCCGTGTTGAGTGGATTGTTCGAATAAGCACCGGCTAACTACGTGCCAGCAGCCGCGGTAATACGTAGGGTGCAAGCGTTATCCGGATTTATTGGGCGTAAAGGGCTCGTAGGCGGTTCGTCGCGTCCGGTGTGAAAGTCCATCGCTTAACGGTGGATCCGCGCCGG
+
GGGGGGGGGGGGGGGGGGGGGGGGGGGGGGGGGGGGGGGGGGGGGGGGGGGGGGGGGGGGGGGGGGGGGGGGGGGGGGGGGGGGGGGGGGGGGGGGGGGGGGGGGGGFGGGGGGGGGGGFC7FFCFGG8@@5>FECCFBFGG@FGFGGGGGGDFGGGGGGGGGGGGGGGFFGGGGGGGGGGGGGGGGGGGGGCCFGGGGGGGGGGGGGGGGGGGGGFFGGGGGGGG>EGGGGGGGGGGGGGGGGGGGGGGGGGEGGG8CGGFFFGGGGGGGGGFGGGGGG7>EGGGGFGFFGGG
@M03364:396:000000000-C9LGT:1:1101:26049:10439 1:N:0:10
ACTCCTACGGGAGGCAGCAGTAGGGAATTTTCGTCAATGGGCGCAAGCCTGAACGAGCAATGCCGCGTGAGTGAGGAAGGTCTTCGGACTGTAAAGCTCTGTTACCGGGGAAAAAGGGGTGCTGGAGGATATCGCTTTTCATGGATGGTACCCGGCCAGAAAGCCACGGCTAACTACGTGCCAGCAGCCGCGGTAATACGTAGGTGGCGAGCGTTATCCGGAATGATTGGGCGTAAAGGGTGCGCAGGCGGTCTGTTAAGTCTGAAGGCAAAGGGATGAGCTCAACTCATTTAT
+
GGGGGGGGGGGGGGGGGGGGGDFGGGGGGGGFGFGGGGGGGGGGGGGGGGGGGGFGGGGGGGGGGGGGGCFGGGGGGGGGFGGGGGGCCGGGGGGGGCGGFGE,<,BFGGG+4F,BB+@++3BD,:DC+,9,,+833>=3,@CFF,DCFGGGGF*3@FDFGGGGC>FGGGGGGGGGGGGGGGGGGGGGGGGGGGGGGGGGCCGGCFFGDGGGGGGDF@FGGGGGFG@GGGGGGGGGGGCG:ECECGGGGGG5C=CC*C:<AFDG9:C:9FCGF*:/7109BBEGGG>F76/:::
@M03364:396:000000000-C9LGT:1:1101:4202:10442 1:N:0:10
ACTCCTACGGGAGGCAGCAGTGGGGGATATTGCACAATGGGGGAAACCCTGATGCAGCGACGCCGCGTGAGTGAAGAAGTATTTCGGTATGTAAAGCTCTATCAGCAGGAAAGATAATGACGGTACCTGCCTCAGAAGCACCGGCTAAATACGTGCCAGCAGCCGCGGTCATACGTATGGTGCAAGCGTTATCCGGATTTACTGGGTGTAAAGGGAGCGCAGACGGCATGGCAAGCCAGATGTGAAAGGTGGGGGCTCAACCCCCAAGCTGCATTTGGAACTGTCAAGCTAG
+
GGGGGGGGGGGGGGGGGGGGGGGGGGGGGGGGGGGGGGGGGGGGGGGGGGGGGGGGGGGGGGGGGGGGGGGGGGGGGGGFGGGGGGGGGGGGGGGGGGGGGGGGGGGGGDGGGGGGFBFGF-@B:BDF,,88,BBCCFEFGGGGGGGGGGGGGGGGGGGGGGGGGGGGG*BGGGGGGGGGGGGGGGGGGGGGGGGGGGGGGGGGGGFGGGGGGGGGGGGGGGGGGGGGGGGGGGGGGGGGGG<CGGGGGGGGGGGGGGGGGGGGGGGGGGGGGGGGGFGGFFGGGGGFFFFG
@M03364:396:000000000-C9LGT:1:1101:17617:10458 1:N:0:10
ACTCCTACGGGAGGCAGCAGTGGGGAATATTGCACAATGGGCGCAAGCCTGATGCAGCGACGCCGCGTGCGGGATGGAGGCCTTCGGGTTGTAAACCGCTTTTGTTCAAGGGCAAGGGGGTCTTCGGGCCCGTTGAGTGGATTGTTCGAATAAGCACCGGCTAACTACGTGCCAGCAGCCGCGGTAATACGTAGGGTGCAAGCGTTATCCGGATTTATTGGGCGTAAAGGGCTCGTAGGCGGTTCGTCGCGTCCGGTGTGAAAGTCCATCGCTTAACGGTGGATCCGCGCCGGG
+
GGGGGGGGGGGGGGGGGGGGGGGGGGGGGGGGGGGGGGGGGGGGGGGGGGGGGGGGGGGGGGGGGGGGGGGGGGGGGGGGGGGGGGGGGGGGGGGGGGGGGGGGGGGGGGGGGGGGGGGGECFF<CGG@@@55<FD@FFGGFGFFGGGGGGGGGGGGGGGGGGGGGGGGCFGGGGGGGGGGGGGEGEFGGGGGGGGGGGGGGGGGGGGGGGGGGGGGGGGGGGGEGDGGGGGFGGGGGGGGGEGGGEEGEGGGGGG<GEG7FGGGGGGGGGGFFEGGGGGFFCGGGGFC)<CGG
@M03364:396:000000000-C9LGT:1:1101:5823:10471 1:N:0:10
ACTCCTACGGGAGGCAGCAGTGGGGAATATTGGGCAATGGGCGAAAGCCTGACCCAGCAACGCCGCGTGAGGGAAGAAGGGTTTCGGCTCGTAAACCTCTGTCCTATGGGACGAATAAAATGACGGTACCATCGGAAGAAGCCTCGGGTAACTACGTGCCAACACCCGGGGTAATAGTGAGGTGGCAGGCGTGGTCCGGCATGATGGGGCGGAGTGGGCGGGTAGGCGGCGGCTTAAAGCGGAAGTAAAAGGATCCGGCTCATACAGTTGAGGCTTTGGAAATTAGCAGTCG
+
GGGGGGGGGGGGGGGGGGGGGGGGGDGG9FGGC8FGGGGGG?FGGG@FGGGG@@FGGGGGGGGGGGGGGGCCFGDFGGG8:FG:FGG:=?CFGGGC<FGGGGG,EF<FGGGFGEGGFGF,@-5B++8++87,3+>++3@<<,D,<5+*8*@F,,,*8,**8,61**>**4*=FG@,,7,7C*5*<C+1*=C*1*=,,***1?F++++;**/*/***2**//:188*3:>5****2CE+0+**:*:C+++0<E8++*1*22*2*++*32**20***0**<***+**279*1)/
@M03364:396:000000000-C9LGT:1:1101:26337:10472 1:N:0:10
ACTCCTACGGGAGGCAGCAGTGGGGAATATTGCACAATGGGCGCAAGCCTGATGCAGCGACGCCGCGTGCGGGATGGAGGCCTTCGGGTTGTAAACCGCTTTTGTTCGAGGGCAAGGCACGGTTTCGGCGGAGATGAGTGGCTTGTTCGAATAAGCACCGGCTAACTACGTGCCAGCAGCCGCGGTAATACGTAGGGTGCAAGCGTTATCCGGATTCATTGGGCGTGAAGCGCGCGTAGGCGGCTCGCCAAGCGGGGTCTCAAACCCGGGGGCTCAACCTCCGGCCCGACCGCG
+
GGGGGGGGGGGGGGGGGGGGGGGGGGGGGGGGGGGGGGGGGGGGGGGGGGGGGGGGGGGGGGGGGGGGGCGGGGGGGGGGGGGGGGGGGGGGGGGGGGGGGGGGGDG@@GGGGGFF+>F<:+D+:FGG**1*>*38F<@3F18C=FF9CF,38<FGCCGGGGC7:AF:C**4<CFGFGGGGGGGGCGGG9CEC,AEECEEGGGCEECGGGGGGGEGC7EGGGFGG:*;@FGGGGDGDEGGGGGG5>?/:?8C8:CGGEE7E7*:C<EDCGGGG:7=*0675<CGG<5.15>)9)
@M03364:396:000000000-C9LGT:1:1101:7760:10491 1:N:0:10
ACTCCTACGGGAGGCAGCAGTCGAGGATCATTTGCAATGGGCGAAAGCCTGACAATGCGACGCTGCGTGGAGGATGAAGGCCTTCGGGTTGTAAACTCCTGTCATAAGGGAACAGGCGATGGTACCCAATACGTACCTGAGTTGAGTGTACTTTAAGAGGAAGCGACGGCTAACTCTGTGCCAGCAGCCGCGGTAATACAGAGGTCGCAAGCGTTGTTCGGATTTACTGGGCGTAAAGGGCGCGTAGGCGGTCTTGCGTGTCAGATGTGAAATCTCCGGGCTCAACCCGGAA
+
GGGGGGGGGGGGGGGGGGGGGGGGGGGGGGGGGGGGGGGGGGGGGGGGGGGGGCGGGGGGGGGGGGGGGGGGGGGGGGGGGGGGGGGGGGGGGGGGGGGGGGGGGGGGGGGGGGGGGGDGG:F5<CFG><AFDFGGGGGGGGGFGGDFEGGGGGGGGGGGGGGGGGGGGGGGGGGGGGFGGGGGGGGGGGGGGGGGGGGGGGGGGGGGGFGGGGGGGGGGGGGGGGGGGGGGGGGGGGGGGGGGGGGEGGGGGGGGGGGGGGGGGGGGGGGGGGGGGGGGFFGGGGGFGFFG
@M03364:396:000000000-C9LGT:1:1101:15521:10501 1:N:0:10
ACTCCTACGGGAGGCAGCAGTGGGGAATCTTGCGCAATGGGGGCAACCCTGACGCAGCGACGCCGCGTGCGGGACGAAGGCCTTCGGGTCGTAAACCGCTTTCAGCAGGGACGAGGCCGCGAGGTGACGGTACCTGCAGAAGAAGCCCCGGCTAAATACGTGCCAGCAGCCGCGGTAATACGTATGGGGCGAGCGTTATCCGGATTTACTGGGTGTAAAGGGAGCGCAGACGGCATGGCAAGCCAGATGTGAAAGGTGGGGGCTCAACCCCCAAGCTGCATTTGGAACTGTCA
+
GGGGGGGGGGGGGGGGGGGGGGGGGGGGGGGGGGGGGGGGGGGGGGGGGGGGGGGGGGGGGGGGGGGGGGGGGGGGGGGGGGGGGGGGGGGGGGGGGGGGGGGGGGGGGGGGGGGGGGGGG*=4<CFF<*=+<BEFGGGGGGGCFGFGGGGGCGGGGGGGGGGGGGGGGGGGGGGGGGGGGGGGGGGGGGGGGGGGGGGGGGGGEGFGGFGGGFGCFFGGGGGGGGGGGGGGGGGGGGGGGGGGGGF<EFGGGGGGGGGGGGG5CFFGGGGGGCFFFGGCBF?FGGGFC@?GG
@M03364:396:000000000-C9LGT:1:1101:11356:10559 1:N:0:10
ACTCCTACGGGAGGCAGCAGTAGGGAATTTTCGTCAATGGGCGCAAGCCTGAACGAGCAATGCCGCGTGAACGAGGAAGGTCTTCGGATCGTAAAGTTCTGTTGAGAGGGAAAAAGGAACACCAGAGGAAATGCTGGTGAAGTGATATTACCTTTCGAGGAAGTCACGGCTAACTACGTGCCAGCAGCCGCGGTAATACGTAGGTGGCGAGCGTTATCCGGAATGATTGGGCGTAAAGGGTGCGTAGGCGGCCTGTTAAGTCTGAAGTGAAAGGTACCGGCTCAACCGGTAC
+
GGGGGGGGGGGGDGGGGGGGGGGGGGGGGGGGGGGGGGGGGGGGGGGGGGGGGGGGGGGGGGGGGGGGGGGGGGGGGGGGGGGGGGGGGGGGGGGGGGGGGGGGGGGGGGGGGGGGGGGGGG>+:BDF,:AD9AF,DFGDFGGFGGGFGGGGGGGGGFGGFGGGGGGGGGGGGGGGGGGGGGGGGGGGGGGGGGGDGGGGGGGGGGGGGEGGGGGGGGGGGGGGGGGGGGGGGGGGGGGGGGGGGGGGGGGGGGGGGGCGGGFFGGGGGGGGGGGGGFEGEBEGGFGFGFFG
@M03364:396:000000000-C9LGT:1:1101:5171:10571 1:N:0:10
ACTCCTACGGGAGGCAGCAGTAGGGAATTTTCGTCAATGGGCGCAAGCCTGAACGAGCAATGCCGCGTGAACGAGGAAGGTCTTCGGATCGTAAAGTTCTGTTGAGAGGGAAAAAGGAACACCAGAGGACATGCTGGTGAAGTGATATTACCTTTCGAGGAAGTCACGGCTAACTACGTGCCAGCAGCCGCGGTAATACGTAGGTGGCGAGCGTTATCCGGAATGATTGGGCGTAAAGGGTGCGTAGGCGGCCTGTTAAGTCTGAAGTGAAAGGTACCGGCTCAACCGGTAC
+
GGGGGGGGGGGGGGGGGGGGGGGGGGGGGGGGGGGGGGGGGGGGGGGGGGGGGGGGGGGGGGGGGGGGGGGGGGGGGGGGGGGGGGGGGGGGGGGGGGGGGGFGGGGGGGGGGGGGEGGGGGG+,BFF,:8B:DGGGGGGGGGGGGFGGGGGFGGGGGGGGGGGGGGGGGGGGGGGGGGGGGGGGGGGGGGGGGGGGGGGGGGGGGGGGGGGGGGGGGGGGGGGGGGGGGGGGGGGGGGGGGGGGGGGGGGGGCGGGGGGGGGGGGGGCGGGGGGGGGGGFFGGGGGFGFFG
@M03364:396:000000000-C9LGT:1:1101:6859:10595 1:N:0:10
ACTCCTACGGGAGGCAGCAGTAGGGAATTTTCGTCAATGGGCGCAAGCCTGAACGAGCAATGCCGCGTGAACGAGGAAGGTCTTCGGATCGTAAAGTTCTGTTGAGAGGGAAAAAGGAACACCCGAGGACATGCTGGTGAAGTGATATTACCTTTCGAGGAAGTCACGGCTAACTACGTGCCAGCAGCCGCGGTAATACGTAGGTGGCGAGCGTTATCCGGAATGATTGGGCGTAAAGGGTGCGTAGGCGGCCTGTTAAGTCTGAAGTGAAAGGTACCGGCTCAACCGGTAC
+
GGGGGGGGGGGGGGGGGGGGGGGGGGGGGGGGGGGGGGGGGGGGGGGGGGGGGGGGGGGGGGGGGGGGGGGGGGGGGGGGGGGGGGGGGGGGGGGGGGFGGGGGGGGGGGGGGGGGGGGGGGD+6@FF++8:3>FGFGGFGGGFGGGGGGGGFGGGGGGGGGGGGGGGGGGGGGGGGGGGGGGGGGGGGGGGGGGGGGGGGGGGGGGGGGGGGGGGGGGGGGGGGGGGGGGGGGGGGGGGGGGGGGGGGGGGGGGGGGGGCGFGGGGGGFFGGGGGGGGGF>EGGGGFGFFG
@M03364:396:000000000-C9LGT:1:1101:28724:10611 1:N:0:10
ACTCCTACGGGAGGCAGCAGTAGGGAATTTTCGTCAATGGGCGCAAGCCTGAACGAGCAATGCCGCGTGGGTGAAGACGGTCTTCGGATTGTAAAGCCCTGTTGCCGGGGACAATGTACAACCTAAGTTTATTACAGACTGTTTGTAGGTACACGGCCAGAAAGCCACGGCTAACTACGTGCCAGCAGCCGCGGTAATACGTAGGTGGCAAGCGTTATCCGGAATGATTGGGAGTAAAGGGTGCGCAGGCGGCTGTGCAAGTCTGAAGTAAAAGGTACCGGCTCAACCGGTACG
+
GDDGGGGGGGGGGGGGGGGGGGGGGGGGGEGGGEEGGGGFFGEGGEGCCFFGGG<F@GGG9AFGEGECFEEGEEFGGGEGEEGGGGEB7CE?FFGGGGFBFGGGG<FCFGGC7D,,<,@,55+,3B>@5<33,<,,8B,BF<@AC=,83@<>,:3CFFCFFFGDGBDDE*1F:FGG9BGCFC1C,*<FCGDGG*4:FFFGCG9FG:FGC@EFGGGG8*<:?E/?8A+<CED=*1;CF7<F=C=CE=ED=ECEGGE:FFG?C<:FG:CFCFGGGFGFC*<D>B57**2<DBE3C*
@M03364:396:000000000-C9LGT:1:1101:15369:10616 1:N:0:10
ACTCCTACGGGAGGCAGCAGTGGGGAATATTGCACAATGGGCGCAAGCCTGATGCAGCGACGCCGCGTGCGGGATGGAGGCCTTCGGGTTGTAAACCGCTTTTGTTCAAGGGCAAGGCACGGTTTCGGCCGTGTTGAGTGGATTGTTCGAATAAGCACCGGCTAACTACGTGCCAGCAGCCGCGGTAATACGTAGGGTGCGAGCGTTATCCGGATTTATTGGGCGTAAAGGGCTCGTAGGCGGTTCGTCGCGTCCGGTGTGAAAGTCCATCGCCTAACGGTGGATCTGCGCCGG
+
GGGGGGGGGGGGGGGGGGGGGGGGGGGGGGGGGGGGGGGGGGGGGGGGGGGGGGGGGGGGGGGGGGGGGGGGGGGGGGGGGGGGGGGGGGGGGGGGGGGGGGGGGGGGGGGGGGGGFGGGGEFGGFGG@@C5@FFGGGGGGFG?FGGGGGFFCGGGGGGGGGGGGGGGGCFGGGGGGGGGGGGGGGGGGGGGGGGGGGGGGGGGGGGGGGGGGGGGFGGGGGGGGGGEGGGGGGGGGGGGFGGEGGGGGGGGEGGGG:EGGGGGGGGGGGGGGGGGGFEGFFGG49CFFFFGGG
@M03364:396:000000000-C9LGT:1:1101:14623:10616 1:N:0:10
ACTCCTACGGGAGGCAGCAGTGGGGAATATTCACAATGGGGGAAACCCTGATGCAGCAACGCCGCGTGAGTGATGACGGCCTTCGGGTTGTAAAGCTCTGTCTTCAGGGACGATAATGACGGTCCCTGAAGCGGAAGCCACGGCTAACTACGTGCCAGCAGCCGCGGTAATACGTAGGTGGCAAGCGTTGTCCGGAATTACTGGGTGTAAAGGGAGCGCAGGCGGGAAGGCAAGTCAGCGGTGAAATCTATGGGCTTAACCCATAAACTGCCGTTGAAACTGTCTTTCTTGAGT
+
GGGGGGGGGGGGGGGGGGGGGGGGGGGGGGGGGGGGGGGGGGGGGGGGGGGGGGGGGGGGGGGGGGGGGGGGGGGGGGGGGGGGGGGGGGGGGGGGGGGGGGGFGGGGGGGGGGGGGGGGGCF+>BFG,,8,8@+FFFGGGGGGG*FGGGGGGGGGGGGGGGGGGGGGG*BGGGGGGGGGGGGGGGGGGGGGFCEGGGGGGGGGGGGGGGGGGGGGGGGGGGGGGGGGGGGGFGGGGGGGGGGFGGGGGGGGGGGGGGGGGGGGGGGGGGGGGGGGGDGGFFGGGFFFGFF=F0
@M03364:396:000000000-C9LGT:1:1101:7383:10633 1:N:0:10
ACTCCTACGGGAGGCAGCAGTGGGGAATATTGCACAATGGGCGCAAGCCTGATGCAGCGACGCCGCGTGCGGGATGGAGGCCTTCGGGTTGTAAACCGCTTTTGTTCAAGGGCAAGGCACGGTTTCGGCCGTGTTGAGTGGATTGTTCGAATAAGCACCGGCTAACTACGTGCCAGCAGCCGCGGTAATACGTAGGGTGCAAGCGTTATCCGGATTTATTGGGCGTAAAGGGCTCGTAGGCGGTTCGTCGCGTCCGGTGTGAAAGTCCATCGCTTAACGGTGGATCCGCGCCGG
+
GGGGGGGGGGGGGGGGGGGGGGGGGGGGGGGGGGGGGGGGGGGGGGGGGGGGGGGGGGGGGGGGGGGGGGGGGGGGGGGGGGGGGGGGGGGGGGGGGGGGGGGGGGGGGGGGGGGGGGGGG=FGDFGGFFF@FFGGGGGGGGGGGGGGGGGGGGGGGGGGGGGGGGGGGFGGGGGGGGGGGGGGGGGGGDGGGFGGGGGGGGGGGGGGGGGGGGGDGGGFGGGGGGEGGGGGGGGGGDGGGGGEEGGGGGGGGEGGG?EEGCFGGGGGGGGGGGGGGGGG:FGDCFGFG>DGGG
@M03364:396:000000000-C9LGT:1:1101:21752:10643 1:N:0:10
ACTCCTACGGGAGGCAGCAGTGGGGGATATTGCACAATGGGGGAAACCCTGATGCAGCGACGCCGCGTGAGTGAAGAAGTATTTCGGTATGTAAAGCTCTATCAGCAGGAAAGATAATGACGGTGCCTGACTAAGAAGCACCGGCTAAATACGTGCCAGCAGCCGCGGTCATACGTATGGTGCAAGCGTTATCCGGATTTACTGGGTGTAAAGGGAGCGCAGACGGCATGGCAAGCCAGATGTGAAAGGTGGGGGCTCAACCCCCAAGCTGCATTTGGAACTGTCAAGCTAG
+
GGGGGGGGGGGGGGGGGGGGGGGGGGGGGGGGGGGGGGGGGGGGGGGGGGGGGGGGGGGGGGGGGGGGGGGGGGGGGGGGGGGGGGGGGGGGGGGGGGGGGGGGGGGGGGGGGGGGBEGGG=@B+@FF83@=,3,,CFGFGGGFGGECGGGGGGGGGGGGGGGGGGGGG1CGGGGGGGGGGGGGGGGGGGGGGGGGGGGGGGGGGGEGGGGGGGGGGGGGGGGGGGGGGGGGGGGGGGGGGGGGGGGGGFGGGGGGGGGGGFGGGGGGGFGGGGGDCFGGFFGGGGF?FFFF
@M03364:396:000000000-C9LGT:1:1101:21338:10645 1:N:0:10
ACTCCTACGGGAGGCAGCAGTGGGGAATATTGCACAATGGGGGAAACCCTGATGCAGCAACGCCGCGTGAGTGATGACGGCCTTCGGGTTGTAAAGCTCTGTCTTTAGGGACGATAATGACGGTACCTCCGGAGGAAGCCACGGCTAACTACGTGCCAGCAGCCGCGGTAATACGTAGGTGGCAAGCGTTGTCCGGATTTACTGGGCGTAAAGGGAGCGTAGGTGGATATTTAAGTGGGATGTGAAATACCCGGGCTTAACCTGGGTGCTGCATTCCAAACTGGATATCTAG
+
GGGGGGGGGGGGGGGGGGGGGGGGGGGGGGGGGGGGGGGGGGGGGGGGGGGGGGGGGGGGGGGGGGGGGGGGGGGGGGGGGGGGGGGGGGGGGGGGGGGGGGGGGGGGGGGGGGGGCGGGGBFC3BFG,,88+@7FFGGGGGGGGGGGGGGGGGGGGGGGGGGGGGGGG*CGGGGGGGGGGGGGGGGGGGGGGGGGGGGGGGGGGGGGGGGGGGGGGGGGGGGGGGFFGGGGGGGGGGGGGGGGGGGGGGGGGGGGGGGGGGGGGGGGGGGGGGGGGGGGFFGGCFGFGFFG
@M03364:396:000000000-C9LGT:1:1101:13155:10692 1:N:0:10
ACTCCTACGGGAGGCAGCAGTAGGGAATTTTCGTCAATGGGCGCAAGCCTGAACGAGCAATGCCGCGTGAACGAGGAAGGTCTTCGGATCGTAAAGTTCTGTTGAGAGGGAAAAAGGAACACCCTAGGAGATGATGGTGAAGTGATATTACCTTTCGAGGAAGTCACGGCTAACTACGTGCCAGCAGCCGCGGTAATACGTAGGGAGCGAGCGTTGTCCGGAATGATTGGGCGTAAAGGGCGCGTAGGCGGCCTGTTAAGTCTGGAGTGAAAGTCCTGCTTTTAAGGTGGGAAT
+
GGFGGGGEFDCFCC7C;@FCEFEGGGGGGGFAF@;FFGGF<EGGGGGGDGGGGGGGGECGEE<@BFCGDEGGGGFE7FFFGFGCGGEGGGE<FDD@@E@,CFGF,BA<FGEGFCEF+=4FFFE++BDD,,8B<,:,8,E,FFA>,7<3CFBBFGFDCC<>CFGFFGFCECEGGG9>:>>D7><<FFFBFEFGCF*<CGCF<E@C<FGGGGGEDFFGGFCC5:EGGGGFG6*;CEEGG7+*8:CEEEGDGEC5:5@CCGGG:@C96:CFCFFGC0+20>6*09009:69C)7<FD
@M03364:396:000000000-C9LGT:1:1101:19295:10701 1:N:0:10
ACTCCTACGGGAGGCAGCAGTAGGGAATTTTCGTCAATGGGCGCAAGCCTGAACGAGCAATGCCGCGTGGGTGAAGACGGTCTTCGGATTGTAAAGCCCTGTTGCCGGGGACAAAGGACAGCCAGAGTGGAAAGCTGACTGTTTGATGGTACCCGGCCAGAAAGCCACGGCTAACTACGTGCCAGCAGCCGCGGTAATACGTAGGTGGCAAGCGTTATCCGGAATGATTGGGCGTAAAGGGTGCGCAGGCGGCTGTGCAAGTCTGAAGTAAAAGGGACCGGCTCAACCGGTTCG
+
GGGGGGGGGGGGGGGGGGGGGGGGGGGGGGGGGGGGGGGGGGGGGGGGGGGGGGGGGGGGGGGGGGGGGGGGGGGGGGGGGGGGGGGGGGGGGGGGGGGGGGGFGGGGGGGGGGGGGGDGGFG8BFGG,+8:3BFEFGGFFFGGGGGGGGGGGGGGGGGGGGGGGGGGGCGGGGGGGGGGGGGGGGGGGGGGGGEEEGGGGGGGGGFGGGGFFGGGGGGGGGEGGGFGGGFGGGGGGGGGGGGGGGGGGGGGGGGGFC?FGFGGGGFGFFGGGGGGFDGGFF=DFGGFG>37C)
@M03364:396:000000000-C9LGT:1:1101:10282:10710 1:N:0:10
ACTCCTACGGGAGGCAGCAGTGAGGAATATTGGTCAATGGGCGAGAGCCTGAACCAGCCAAGTAGCGTGCAGGATGACGGCCCTATGGGTTGTAAACTGCTTTTATGCGGGGATAAAGTGAGGGATGCGGCCCTTTTTGCAGGTACCGCATGAATAAGGACCGGCTAATTCCGTGCCAGCAGCCGCGGTAATACGGAAGGTCCGGGCGTTATCCGGATTTATTGGGTTTAAAGGGAGCGTAGGCCGGCTTTTAAGCGTGTTGTGAAATGCCGCGGCTCAACCGTGGCACTGC
+
GGGGGGGGGGGGGGGGGGGGGGGGGGGGGGGGGFGGGGGGGGGGGGGGGGGGGGGGGGGGGGGFGGGGGFFGGGGGGGGGGGEGFFGGGGGGFGGGGGGCGGGGGGGAFGGGGGGG?F8D@-8+8BFFC+@@EDD@FFGFFCFFFGFFEGEG,@F@FFGC:FFGDDE,>;DFEB<FGGGGFGGFECG<C*=C:CCFCGEGFEGGGGD8?CCGC9C>EG5+<EGGGG2?5<<CFGGGGGEC=EG?8EGG5*3?A+<9<*2/:CDG+:<FGDGGGEEDDCFGFFCDFG57C5?9
@M03364:396:000000000-C9LGT:1:1101:21252:10728 1:N:0:10
ACTCCTACGGGAGGCAGCAGTGGGGAATATTGCACAATGGGCGCAAGCCTGATGCAGCGACGCCGCGTGCGGGATGGAGGCCTTCGGGTTGTAAACCGCTTTTGTTCAAGGGCAAGGCGGGTCTTCGGTCCCGTTGAGTGGATTGTTCGAATAAGCACCGGCTAACTACGTGCCAGCAGCCGCGGTAATACGTAGGGTGCAAGCGTTATCCGGATTTATTGGGCGTAAAGGGCTCGTAGGCGGTTCGTCGCGTCCGGTGTGAAAGTCCATCGCTTAACGGTGGATCCGCGCCGG
+
GGGGGGGGGGGGGGGGGGGGGGGGGGGGGGGGGGGGGGGGGGGGGEGGGGGGGGGGGGGGGGGGGGGGGGGGGGGGGGGGGGGGGGGGGGGGGGGGGGGGGGGCGFF<FGGGGGGG7FG:7@FG,DCE+*>>1,>FFGCFGFBFFFGGEGFF:FGGGGGGGGGDGGGFG<CFDGGGGGGGFGGGGGGCFGGGGGGGCGGGGGGGGGGGFEGGGGGGGGGGGGGGGGGGGGGCGGGGGGGGGGGEEEGGGGGGGGGGGGGECC7FGFGGGGGGGGGGGGEG>FGGGGGFGFFGGG
@M03364:396:000000000-C9LGT:1:1101:24395:10736 1:N:0:10
ACTCCTACGGGAGGCAGCAGTAGGGAATTTTCGTCAATGGGCGCAAGCCTGAACGAGCAATGCCGCGTGGGTGAAGACGGTCTTCGGATTGTAAAGCCCTGTTGCCGGGGACAAGGGACAGCCGGAGTGCATAGCTGACTGTTTGATGGTACCCGGCCAGAAAGCCACGGCTAACTACGTGCCAGCAGCCGCGGTAATACGTAGGTGGCAAGCGTTATCCGGAATGATTGGGCGTAAAGGGTGCGCAGGCGGCTGTGCAAGTCGGAAGTAAAAGGGACCGGCTCAACCGGTTCG
+
GGGFGGGGGGGGGGGGGGGGGGGGGGFGGGGGGGGGGGGGGGGGGGGGGGGGGGGGGGGGGGGGGGGGGGGGGGGGGGGGGGGGGGGGGGGGGGGGGFGGGGGCGFEEGGGGGG,BFFFGGGG7+3@@,,9,3:,,8E<,:,<>D@<FGGGGGCFGGGGGGGGGGFGGEFGGGGGGGGGGGGGGGGGGG<CGGGBGGGGGGFGGGGGGGGGGGGGGGCFGEGEGGGF@CCGFGE:EEEGGGCEEGGCCCC>5E5E=D9EFFCF*:C:DCFGGGGGDF5:D>>5CDGF>DE:/*)
@M03364:396:000000000-C9LGT:1:1101:6653:10849 1:N:0:10
ACTCCTACGGGAGGCAGCAGTGGGGAATATTGCACAATGGGCGCAAGCCTGATGCAGCGACGCCGCGTGCGGGATGGAGGCCTTCGGGTTGTAAACCGCTTTTGTTCAAGGGCAAGGCACGGTTTCGGCCGTGTTGAGTGGATTGTTCGAATAAGCACCGGCTAACTACGTGCCAGCAGCCGCGGTAATACGTAGGGTGCAAGCGTTATCCGGATTTATTGGGCGTAAAGGGCTCGTAGGCGGTTCGTCGCGTCCGGTGTGAAAGTCCATCGCTTAACGGTGGATCCGCGCCGG
+
GGGGGGGGGGGGGGGGGGGGGGGGGGGGGGGGGGGGGGGGGGGGGEGGGGGGGGGGGGGGGGGGGGGGGGGGGEGGGGGGGGGGGGGGGGGGGGGGGGGGGGGGGGGFGGGGGGGGFGG,>>FGGFGG+8@5*,3,7DFGGFFFGGGGGFGG:FGGGGGEGGGGGGGGG7FFFGGGGGGGGGGGGGGGGGGGGCFGGCEGGGGGGGGGGGGGGGGGDFGGGGFGGG58AFFGGFFDCEGDGGG5CCGGGGGEGGEEG=E7?<>9?>CGFGGCDFGGCFGG5FEF475>FDF37C
@M03364:396:000000000-C9LGT:1:1101:3276:10856 1:N:0:10
ACTCCTACGGGAGGCAGCAGTGGGGAATATTGCACAATGGGCGCAAGCCTGATGCAGCGACGCCGCGTGCGGGATGGAGGCCTTCGGGTTGTAAACCGCTTTTGTTCAAGGGCAAGGCGGGTCTTCGGGACCGTTGAGTGGATTGTTCGAATAAGCACCGGCTAACTACGTGCCAGCAGCCGCGGTAATACGTAGGGTGCAAGCGTTATCCGGATTTATTGTGCGTAAAGGGCTCGTAGGCGGTTCGTCGCGTCCGGTGTGGAAGTCCATCGCTTAACGGCGGATCCGCGCCGG
+
FGGGGGGGGGGGGGGGGGGGGGGGGGGGGGGGF@FGGGGGGGGGDGGGGGGGGEGGGGGGCE7FFGGGGGGGGCEFFCGGDGFGGFGGGG:=,CFCGDFGGFF?FFFDDGGDGGGGE<FE*53>=@D**15>**1+4<,8CF?FA<CCFCFEFFEGGGG7CGGC:CFGF*<BF::CFGGGGGGGG*88FF9:3A8CE8EGGFGGDCEDGCFCECC*@<EGC2:@EC5:8@CEGDEEC5@8CEGEEGE7/8C5C=EG7:C*8*00:9+**:E<C=F*2?C3)75)75*5*8BGDD
@M03364:396:000000000-C9LGT:1:1101:15993:10870 1:N:0:10
ACTCCTACGGGAGGCAGCAGTGGGGAATATTGCACAATGGGCGCAAGCCTGATGCAGCGACGCCGCGTGCGGGATGGAGGCCTTCGGGTTGTAAACCGCTTTTGTTCAAGGGCAAGGCGGGTCTTCGGGCCCGTTGAGTGGATTGTTCGAATAAGCACCGGCTAACTACGTGCCAGCAGCCGCGGTAATACGTAGGGTGCAAGCGTTATCCGGATTTATTGGGCGTAAAGGGCTCGTAGGCGGTTCGTCGCGTCCGGTGTGAAAGTCCATCGCTTAACGGTGGATCCGCGCCGG
+
GGGGGGGGGGGGGGGGGGGGGGGGGGGGGGGGGGGGGGGGGGGGGGGGGGGGGGGGGGGGGGGGGGGGGGGGGGGGGGGGGGGGGGGGGGGGGGGGGGGGGGGGGGGGGGGGGGGGFGGGGFGGGFGG*5>F==FFGFGGGFGGGGGGGGGG<FGGGGGGGGGGGGGGG=EGGGGGGGGGGGGGGGGGGGGGGGGGGGGGGGGGGGGGGGGGGGGGGGGGGGGGGGEGGGGGGGGGGGGGGGGEGEGGGGGGEGGGGCE5?CCGGGGGGGGGGGGGGGGG>5CC9DGFGFFGGG
@M03364:396:000000000-C9LGT:1:1101:14935:10871 1:N:0:10
ACTCCTACGGGAGGCAGCAGTGGGGAATATTGCACAATGGGCGAAAGCCTGATGCAGCAACGCCGCGTGAGGGAAGACGGTTTTCGGATTGTAAACCTCTGTTTTCGGTGACGAACAAATGCCGGTAACCGCGTCGGAAGCCACGGCTAACTACGTGCCAGCAGCCGCGGTAATACGTAGGTGGCAAGCGTTATCCGGAATGATTGGGCGTAAAGGGTGCGCAGGCGGCTGTGCAAGTCTGAAGTAAAAGGGACCGGCTCAACCGGTTCAGGCTTTGGAAACTGCACGGCTTGG
+
GGGGGGGGGGGGGGGGGGGGGGGGGGGGGGGGGGGGGGGGGGGGGGGGGGGGGGGGGGGGGGGGGGGGGGGGGGGGGGGGGGGGGGGGGGGGGGGGGGGGGGGGGGGGGGGGGGGGEGGGG-BFFFFG3:@+>@+>FGGGGGGGFDFFGGGGFGGGGGGGGGGGGGGGG1BGGGGGGGGGGFFGGGGGGGGGGGGGGGGGGGGGGGGGGGGGGGGGGGGGGGGGEEGGGGGGGGGGGGGGGGGGGGGGGGGGGGGEGG=EECGGGGCGGGGGGGGGGGGGFFFGGGGFGFEGG*
@M03364:396:000000000-C9LGT:1:1101:19791:10883 1:N:0:10
ACTCCTACGGGAGGCAGCAGTGGGGAATATTGCACAATGGGGGAAACCCTGATGCAGCAACGCCGCGTGAGTGATGACGGCCTTCGGGTTGTAAAGCTCTGTCTTCAGGGACGATAATGACTGTGCCTATGGAGGAAGCCACGGCTAACTACGTGCCAGCAGCCGCGGTCATACGTAGGTGGCGAGCGTTGTCCGGATTTACTGGGCGTAAAGGGAGCGTAGGCGGTTCGTCGCGTCCGGTGTGAAAGTCCATCGCTTAACGGTGGATCCGCGCCGGGGACGGGCGGGCTTG
+
GGGGGGGGGGGGGGGGGGGGGGGGGGGGGGGGGGGGGGGGGGGGGGGGGGGGGGGGGGGGGGGGGGGGGGGGGGGGGGGGGGGGGGGGGGGGGGGGGGGGGGGFGGGGGGGGGGEFFAFGG5?8,:EF,,8,5,+B8FFGGFGGC<CFGAFFCCEFGGGGGGGGCGEGE:C<FGGGGFEGEGFGC8<FFEFGFGGEEEEFGGGGGGGG>EGGGGGGGGGE=8E@EC:ECECGGGGEGDCECEEGFGGGFGFGGGGGGFGG+;C*:D5FF4;>DGG7DD*9>>GG3CCDC:)9
@M03364:396:000000000-C9LGT:1:1101:12993:10885 1:N:0:10
ACTCCTACGGGAGGCAGCAGTGGGGAATATTGGGCAATGGGCGAAAGCCTGACCCAGCAACGCCGCGTGAGGGAAGAAGGGTTTCGGCTCGTAAACCTCTGTCCTATGGGACGAAGGAAGTGACGGTACAATAGGAGGAAGCCCCGGCTAACTACGTGCCAGCAGCCGCGGTAATACGTAGGGGGCGAGCGTTGTCCGGAATGATTGGGCGTAAAGGGCGCGTAGGCGGCCCGTTAAGTCTGGAGTGAAAGTCCTGCTTTCAAGGTGGGAATTGCTTTGGATACTGATGGGCTG
+
GGGGGGGGGGGGGGGGGGGGGGGGGGGGGGGGGGGGGGGGGGGGGGGGGGGGGGGGGGGGGGGGGGGGGGGGGGGGGGGGGGGGGGGGGGGGGGGGGGGGGGGGGGGGGGGGGGGGGGGGG<EF>FGFB,C>3C>FFEGGGGGGGBFFFGGGGGGGGGGGGGGGGGGGG<EFGGFGGGGGGGGGGGGGGGGGGGGGGGGGGGGGFGGGGGGGGGGGGGGGGGGEGGGGGGGGGEFGGGGGGGGGGGGGGGGGGGGGGGGGGGGGGGGGGGGGFGGGGG?FFFGGGGGFGFFGGD
@M03364:396:000000000-C9LGT:1:1101:19712:10897 1:N:0:10
ACTCCTACGGGAGGCAGCAGTGGGGAATATTGCACAATGGGCGCAAGCCTGATGCAGCGACGCCGCGTGCGGGATGGAGGCCTTCGGGTTGTAAACCGCTTTTGTTCAAGGGCAAGGCACGGTTTCGGCCGGGTTGAGTGGATTGTTCGAATAAGCACCGGCTAACTACGTGCCAGCAGCCGCGGTAATACGTAGGGTGCAAGCGTTATCCGGATTTATTGGGCGTAAAGGGCTCGTAGGCGGTTCGTCGCGTCCGGTGTGAAAGTCCATCGCTTAACGGTGGATCCGCGCCGG
+
GGGGGGGGGGGGGGGGGGGGGGGGGGGGGGGGGGGGGGGGGGGGGGGGGGGGGGGGGGGGGGGGGGGGGGGGGGGGGGGGGGGGGGGGGGGGGGGGGGGGGGGGGGGGGGGGGGGGGGGGEFFCFGGC++@**5C@FFGGGGGGGGGGGGGGDFGGGGGGGGGGGGGGG7CFGGGGGGGGGGGGGEGGGGGGGFGGGFDGGFGGGGEGGGGGGGGGCCE7CFGGGEEGGGGGDGGGGCFGGGGGGGGGGGGEGEGED*:/;AFFFCGGGGGGGGG3>FEG>FGCGGC5FEFGGG
@M03364:396:000000000-C9LGT:1:1101:28628:10904 1:N:0:10
ACTCCTACGGGAGGCAGCAGTGGGGAATATTGCACAATGGGCGCAAGCCTGATGCAGCAACGCCGCGTGAGGGAAGACGGTTTTCGGATTGTAAACCTTTGTCTTTGGTGAAGAAGAAAGTGACAGTAACCCCGGAGGAGGCCACGGCTAACTACGTGCCAGCAGCCGCGGTAATACGTGGGTGGCAAGCGTTGTCCGGAATTACTGGGTGTAAAGGGAGCGCAGGCGGGACTGCAAGTCAGCTGTGAAATACATGGGCTCAACCCGTGGACGGCAGTTGAAACTGTAGTTCTT
+
GGGGGGGGGGGGGGGGGGGGGGGGGGGGGGGGGGGGGGGGGGGGGGGGGGGGGGGGGGGGGGGGGGGGGGGGGGGGGGGGFFGGGGGCFGGGGGGGGGGGGGG<FEFGGGGFGGDF,EFCF9E,,CFF,,8B+>>FCFC+83@C78B:FGGGGAFGGGGGGGG@F>FFGC>CEGFFGGGGGGGGGGGGCDFEFBFGGGGCEFGGGGGGG6A:EFGGGGGGGGGGGGGGGGEEFGGFGGFGCFFGGGGF+CFGGGGGGGGDGFGGGGGGGGGGGGGGGFFGF4FGCFFBC7@:7:
@M03364:396:000000000-C9LGT:1:1101:25674:10904 1:N:0:10
ACTCCTACGGGAGGCAGCAGTAGGGAATTTTCGTCAATGGGCGCAAGCCTGAACGAGCAATGCCGCGTGAACGAGGAAGGTCTTCGGATCGTAAAGTTCTGTTGAGAGGGAAAAAGGAACACCCGAGGACATGCTGGTGAAGTGATATTACCTTTCGAGGAAGTCACGGCTAACTACGTGCCAGCAGCCGCGGTAATACGGAGGATCCGAGCGTTATCCGGATTTATTGGGTTTAAAGGGTGCGCAGGCGGCCTTGCAAGTCAGCGGTCAAATCGTGGAGCTCAACTCCATTCC
+
GGGGGGGGGGGGGGGGGGGGGGGGGGGGGGGGGGGGGGGGGGGGGGGGGGGGGGGGGGGGGGGGGGGGGGGGGGGGGGGGGGGGGGGGGGGGGGGFFGGGGGGGGGGGGGGGGGGGDGGGFEECGGGG+38:8FFFFGGEGGDFGFFGGGGGGGGGGGGGGGGGGGGGG@EGGGGGGGGGGGGGGGGGGGGGGGGGGGGGGGGGGGGGGGGGGGGGGGGGGGGCEFFGGGGGGGFFFGGGGGGGGGGGGGGGGGGGGGGGGFFFGGGGGGGGGGGFFGGGFFGGGGFFGFFGGG
@M03364:396:000000000-C9LGT:1:1101:6726:10914 1:N:0:10
ACTCCTACGGGAGGCAGCAGTAGGGAATTTTCGTCAATGGGCGCAAGCCTGAACGAGCAATGCCGCGTGGGTGAAGACGGTCTTCGGATTGTAAAGCCCTGTTGCCGGGGACAAAGGACAGCCAGAGTGGACAGCTGACTGTTTGATGGTACCCGGCCAGAAAGCCACGGCTAACTACGTGCCAGCAGCCGCGGTAATACGTAGGTGGCGAGCGTTATCCGGAATGATTGGGCGTAAAGGGTGCGTAGGCGGCCTGTTAAGTCTGGAGTGAAAGTCCTGCTTTTAAGGTGGGA
+
GGGGGGGGGGGGGGGGGGGGGGGGGGGGGGGGGGGGGGGGGGGGGGGGGGGGGGGGGGGGGGGGGGGGGGGGGGGGGGGGGGGGGGGGGGGGGGGGGGGGGGGGGGGEGGGGGGGGGGGDFFG,,3BF,BF,=DFGFGGGGGGGGFGFGGGGFFGGGGGGGGGGGGGGGEGGGGGGGGGGGGGGGGGGGGGGGGGGGGGGGGGGGGGGGGGGGGGGGGGDGGCEFFCGGGGGGGGEGFGGGGGGGGGGGGGGGGGGGGGGGGGCFG?C<DDGFGGGGGGG:6F=DDGFFFFGG
@M03364:396:000000000-C9LGT:1:1101:27543:10945 1:N:0:10
ACTCCTACGGGAGGCAGCAGTAGGGAATTTTCGTCAATGGGCGCAAGCCTGAACGAGCAATGCCGCGTGGGTGAAGACGGTCTTCGGATTGTAAAGCCCTGTTGCCGGGGACAAAGGACAGCCAGAATGCATAGCTGACTGTTTGATGGTACCCGGCCAGAAAGCCACGGCTAACTACGTGCCAGCAGCCGCGGTAATACGTAGGTGGCAAGCGTTATCCGGAATGATTGGGCGTAAAGGGTGCGCAGGCGGCTGTGCAAGTCTGAAGTAAAAGGGACCGGCTCAACCGGTTA
+
GGGGGGGGGGGGGGGGGGGGGGGGGGGGGGGGGGGGGGGGGGGGGGGGGGGGGGGGGGGGGGGGGGGGGGGGGGGGGGGGGGGGGGGGGGGGGGGGGGGGGGGDFFG7FGGGGFCF,BF@<=B,,:FF,,9,<<BEFGGFGCFGGGGGGGGFFGGGGGGGGGGGGGGGGF>FGGGGGGGGGGGGGGGGGGGGGGGGGGFGGGGGGGGGGGGGGGGGEFGGGGGGGG:9CFGGFGCEGGGGGGGGGGGGEEGGGGGFGGGCCEFFFCCF:>FGFGGGGGGDFFC<FC<FGFB3*
@M03364:396:000000000-C9LGT:1:1101:12146:10959 1:N:0:10
ACTCCTACGGGAGGCAGCAGTAGGGAATTTTCGTCAATGGGCGCAAGCCTGAACGAGCAATGCCGCGTGAACGAGGAAGGTCTTCGGATCGTAAAGTTCTGTTGAGAGGGAAAAAGGAACACCCGAGGACATACTGGTGAAGTGATATTACCTTTCGAGGAAGTCACGGCTAACTACGTGCCAGCAGCCGCGGTAATACGTAGGTGGCGAGCGTTATCCGGAATGATTGGGCGTAAAGGGTGCGTAGGCGGCCTGTTAAGTCTGAAGTGAAAGGTACCGGCTCAACCGGTAC
+
GGGGGGGGGGGGGGGGGGGGGGGGGGGGGGGGGGGGGGGGGGGGGGGGGGGGGGGGGGGGGGGGGGGGGGGGGGGGGGGGGGGGGGGGGGGGGGGGEGGGGGGGGGAGGGGGGGGGCFGGFFE+FFFE8+@>,C>@FFGAFGFEFGGGGGGGGGGGGGGGGGGGGGGGGGGGGGGGGGGGGFGGGGGGGGGEGGGGGGGGGGGGGGGGGGGGGGGGGGGGCAE8FFGGGGGGGEGGGFEGGGGGGGGGGDGGEGGEGGGF7@CEFGGGGGGGGGGFDFGGFEEGGGGFGFED
@M03364:396:000000000-C9LGT:1:1101:2632:10971 1:N:0:10
ACTCCTACGGGAGGCAGCAGTGGGGAATATTGGGCAATGGGGGAAACCCTGACCCAGCAACGCCGCGTGAAGGAAGAAGGCTTTCGGGTTGTAAACTTCTTTTACCAGGGACGAAGAAAGTGACGGTACCTGGAGAAAAAGCCACGGCTAACTACGTGCCAGCAGCCGCGGTAATACGTAGGTGGCAAGCGTTGTCCGGATTTACTGGGTGTAAAGGGCGTGTAGGCGGAGATTCAAGTCAGATGTGAAATCTAGGGGCTTAACCCCTAAACTGCATTTGAAACTGAATCCCTT
+
GGGGGFFGGGGGGG7FGGGGGGGGGGGGGFGGGGGGGFGGGGGGGGGFC@FGGGGEGFGGGGGGGGGGGGGGGFGGGGGGGCGGGGGGGGGGGGGGGFFGGGGGGFFGGGGEFGGGGGGGG<FBBCFG:,3,,BFGGGGGGFGFFCGGGGGGGGGGGGGGGGGGGFGGCCGGGGGGGGGGGGGGGGGGGFGGGGGGGGGGGGGGFGGGGCECFFFGGGGGGG;FGGCEGGGEFGGGCGEGGGFGGGGFGGGGGGGGGGCECGGFGGGGGGGGGGGGG:CGFFGFGGGFGF?GG:
@M03364:396:000000000-C9LGT:1:1101:24498:10995 1:N:0:10
ACTCCTACGGGAGGCAGCAGTGGGGAATATTGCACAATGGGCGCAAGCCTGATGCAGCGACGCCGCGTGCGGGATGGAGGCCTTCGGGTTGTAAACCGCTTTTGTTCAAGGGCAAGGCACGGTTTCGGCCGTGTTGAGTGGATTGTTCGAATAAGCACCGGCTAACTACGTGCCAGCAGCCGCGGTAATACGTAGGGTGCAAGCGTTATCCGGATTTATTGGGCGTAAAGGGCTCGTAGGCGGTTCGTCGCGTCCGGTGGGAAAGTCCATCGCTTAACGGTGGATCCGCGCCGG
+
GGGGGGGGGGGGGGGGGGGGGGGGGGGGGGGGGGGGGGGGGGGGGGGGGGGGGGGGGGGGGGGGGGGGGGGGGGGGGDGGGGGGGGGGGGGGGGGGGGGGGGGGGGGFGGGGGGGGGGGGG7FEGGGG++5@3@E,=DCFF><FGFC@FGGG:FGGGGGGGGGGGFGGG7EFGGGGGGGGGGGGGGCGGGGGFCFGGGGGGGGGGGGGGFGGG5CEFFGFGGGGGGEGCFFGEGGD88EEEEGGGGGGCEEG==EGGEG*:8CFG>?FGGGGG5CDGGEG@FECFGGF98>DGG
@M03364:396:000000000-C9LGT:1:1101:8609:10996 1:N:0:10
ACTCCTACGGGAGGCAGCAGTGGGGAATATTGCACAATGGGCGCAAGCCTGATGCAGCGACGCCGCGTGCGGGATGGAGGCCTTCGGGTTGTAAACCGCTTTTGTTCAAGGGCAAGGCACGGTTTCGGCCGTGTTGAGTGGATTGTTCGAATAAGCACCGGCTAACTACGTGCCAGCAGCCGCGGTAATACGTAGGGTGCAAGCGTTATCCGGATTTATTGGGCGTAAAGGGCTCGTAGGCGGTTCGTCGCGTCCGGTGTGAAAGTCCATCGCTTAACGGTGGATCCGCGCCGG
+
GGGGGGGGGGGGGGGGGGGGGGGGGGGGGGGGGGGGGGGGGGGGDDGGGGGGGGGGGGGGGGGGGGGGGGGGGGGGGGGGGGGGGGGGFGGGGGGGGGGGGGGGGGGGGGGGGGGG7FGGD+@+3>FE++55@>F7,@FFGECGGGGGGGGFFGGGGGGGGGGFGGGGFCFGGGGGGFFGGGGGGEGGGGGGGGGGGEEGGGGGGGGGGGGDE>EEFGGGGGEFGGGGGGGGGCGGGEFGGGGEGGGGGGGGGGGGG:C=EFFGGGGGFGGGGGGGGGGG<FG366<@GFFGGG
@M03364:396:000000000-C9LGT:1:1101:14843:11000 1:N:0:10
ACTCCTACGGGAGGCAGCAGTGGGGGATATTGCACAATGGGGGAAACCCTGATGCAGCGACGCCGCGTGAGTGAAGAAGTATTTCGGTATGTAAAGCTCTATCAGCAGGAAAGATAATGACGGTACCTGACTAAGAAGCACCGGCTAAATACGTGCCAGCAGCCGCGGTCATACGTATGGTGCAAGCGTTATCCGGATTTACTGGGTGTAAAGGGAGCGCAGACGGCATGGCAAGCCAGATGTGAAAGGTGGGGGCTCAACCCCCAAGCTGCATTTGGAACTGTCAAGCTAG
+
GGGGGGGGGGGGGGGGGGGGGGGGGGGGGGGGGGGGGGGGGGGGGGGGGGGGGGGGGGGGGGGGGGGGGGGGGGGGGGGGGGGGGGGGGGGGGGGGGGGGGGGGGGGGGGGGGGGGCGGFG:CFBBFG,,8:3C<FFFGGGGGFGGGGGGGGCGGGGGGGGGGGGGGGG*CGGGGGGFGGGGGGGGGGFFGGGGGGGGGGGGGGGGGGGGGGGGGGGGGGGGGGGCEDGGGGGGGGGGGGGGCGGGGGGGGGGGGG<FGGCFGGCDGGGGGGGGGGGGGGFFGGGCFFFFFG
@M03364:396:000000000-C9LGT:1:1101:12995:11003 1:N:0:10
ACTCCTACGGGAGGCAGCAGTGGGGAATATTGCACAATGGGCGCAAGCCTGATGCAGCGACGCCGCGTGCGGGATGGAGGCCTTCGGGTTGTAAACCGCTTTTGTTCGAGGGCAAGGCACGGTTTCGGCAGTGGTGAGTGGATTGTTCGAATAAGCACCGGCTAACTACCTGCCAGCAGCCGCGGTAATACGTAGGGAGCAAGCGTTATCCGGATTTATTGGGCGTAAAGGGCTCGTAGGCGGTTCGTCGCGTCCGGTGTGAAAGTCCATCGCTTAACGGTGGATCCGCGCCGG
+
GGGGGGGGGGGG7FFGGGGGG9FGGGGGDGGFFGGGGGGGGGGGGGGFG8EGGGEGGGCGGGGGGGGGGCFCGGCG+BFGEFGGGGGCGEGGGGGGGDGGBFGGGGD+>D++3FBEF?=<:>3+@>F7**58D,3+7>FF>,FF37,>>FFF*,3<FFFC<:7=FG,8?,?2+C2<FG>CGGEGC?*;?:CE@C5*/*28>CFFCEECC9CEGEGCGFEGF:5@C88/:@?*8EF5/888EEE:*:CCEEGGGGCCC:1A>+*3+:<?D*<35:C*2?C<00*7*9CFFE>7C<
@M03364:396:000000000-C9LGT:1:1101:13250:11017 1:N:0:10
ACTCCTACGGGAGGCAGCAGTGGGGAATATTGCACAATGGGGGAAACCCTGATGCAGCGACGCCGCGTGAGTGAAGAAGTATTTCGGTATGTAAAGCTCTATCAGCAGGAAAGATAATGACGGTACCTTCCTAAGAAGCACCGGCTAAATACGTGCCAGCAGCCGCGGTAATACGTATGGTGCAAGCGTTATCCGGATTTACTGGGTGTAAAGGGAGCGCAGACGGCATGGCAAGCCAGATGTGAAAGGTGGGGGCTCAACCCCCAAGCTGCATTTGGAACTGTCAAGCTAG
+
GGGGGGGGGGGGGGGGGGGGGGGGGGGGGGGGGGGGGGGGGGGGGGGGGGGGGGGGGGGGGGGGGGGGGGGGGGGGGGGFGGGGGGGGGGGGGGGGGGGGGFGGGGGGGGGGGGGG9FGGGBFF+CFG,,8CCDC?CFGGGGGGGGGGGGGGGGGGGGGGGGGGGGGGG*BFGGGGGGGGGGGGGGGGGGGGGGGGGGGGGGGGGGFGGGGGGGGGGGGGGEGGGGGGGGGGGGGGGGGGGGGGGGGGGGGGGGGGGGFGGGGGGGGGGFGGGGGDGGGGFFGGGGGFGFFG
@M03364:396:000000000-C9LGT:1:1101:4271:11023 1:N:0:10
ACTCCTACGGGAGGCAGCAGTGGGGAATATTGCACAATGGGCGCAAGCCTGATGCAGCGACGCCGCGTGCGGGATGGAGGCCTTCGGGTTGTAAACCGCTTTTGTTCAAGGGCAAGGCACGGTTTCGGCCGTGTTGAGTGGATTGTTCGAATAAGCACCGGCTAACTACGTGCCAGCAGCCGCGGTAATACGTAGGGTGCAAGCGTTATCCGGATTTATTGGGCGTAAAGGGCTCGTAGGCGGTTCGTCGCGTCCGGTGTGAAAGTCCATCGCTTAACGGTGGATCCGCGCCGG
+
GGGGGGGGGGGGGGGGGGGGGGGGGGGGGGGGGGGGGGGGGGGGGGGGGGGGGGGGGGGGGGGGGGGGGGGGGGGGGGGGGGGGGGGGGGGGGGGGGGGGGGGGGGGGGGGGGGGGFGFDFFGCEFGGC@@53<FACFFGGGGGGGGGGGGG<CGGGGGGGGGGGGGGF*<FGGGGGGGGGGGGGGGGGGGGGGGGGGGGGGGGGGGGGGGGGGGGGGGGGGGGGGGGGGGGGGGGGGGGGGGGGGGGGGGGGGGGG8C:CCFGGGGFGGGGGGGDGGGG>FEGGGGFGEFGGG
@M03364:396:000000000-C9LGT:1:1101:23276:11032 1:N:0:10
ACTCCTACGGGAGGCAGCAGTAGGGAATTTTCGTCAATGGGCGCAAGCCTGAACGAGCAATGCCGCGTGGGTGAAGACGGTCTTCGGATTGTAAAGCCCTGTTGCCGGGGACAAAGGACAGCCCGAGTGTAAAACTGACTGTTTGATGGTACCCGGCCAGAAAGCCACGGCTAACTACGTGCCAGCAGCCGCGGTAATACGTAGGTGGCAAGCGTTATCCGGAATGATTGGGCGTAAAGGGTGCGCAGGCGGCTGTGCAAGTCTGAAGTAAAAGGGACCGGCTCAACCGGTTCC
+
GGGGGGGGGGGGGGGGGGGGGGGGGGGGGGGGGGGGGGGGGGGGGGGGGGGGGGGGGGGGGGGGGGGGGGGGGGGGGGGGGGGGGGGGGGGGGGGGGGGGGGGGGGGGGGGGGGBF8<FCD<D++8CFB39,<,8BDFGGGBFGC9FEGGGGFGGGGGGGGGGGGGGGG1BEGGGGGGGGGGGGGGGGGGGGGGGGGGGGGGGGGGGGGGGGGGGGGGGGGGGGGGFGGGGGGGEGGGGGGGGGGGGGGGGGGGGFGGGGGGGFGGGGCGGGFGGGGFGGFF:C=FGFGD<D>*
@M03364:396:000000000-C9LGT:1:1101:6878:11035 1:N:0:10
ACTCCTACGGGAGGCAGCAGTGGGGAATATTGCACAATGGGCGCAAGCCTGATGCAGCGACGCCGCGTGCGGGATGGAGGCCTTCGGGTTGTAAACCGCTTTTGTTCAAGGGCAAGGCACGGTTTCGGCCGTGTTGAGTGGATTGTTCGAATAAGCACCGGCTAACTACGTGCCAGCAGCCGCGGTAATACGTAGGGTGCAAGCGTTATCCGGATTTATTGGGCGTAAAGGGCTCGTAGGCGGTTCGTCGCGTCCGGTGTGAAAGTCCATCGCTTAACGGTGGATCCGCGCCGG
+
GGGGGGGGGGGGGGGGGGGGGGGGGGGGGGGGGGGGGGGGGGGGGGGGGGGGGGGGGGGGGGGGGGGGGGGGGGGGGGGGGGGGGGGGGGGGGGGGGGGGGGGGGGGFGGGGGGGGGGGGGCGG<FGG:@C3@FF7CFFGGFFGCFGGGGGGCGGGGGGGGGGGGGGGGCFGGGGGGGGGGGGGGGGGGGGGGFGGGGEGGGGGGGGGGGGGGGG5CEGGGGGGGGGGGGGGGFGGGGGGGGGEGGGGGGGGGGGGG?CEGGGFFGFGGGGGGCCDGGGG>FGGGGGFGFFGGG
@M03364:396:000000000-C9LGT:1:1101:21524:11041 1:N:0:10
ACTCCTACGGGAGGCAGCAGTAGGGAATTTTCGTCAATGGGCGCAAGCCTGAACGAGCAATGCCGCGTGGGTGAAGACGGTCTTCGGATTGTAAAGCCCTGTTGCCGGGGACAAAGGACAGCCCGAGTGGAAAGCTGACTGTTTGATGGTACCCGGCCAGAAAGCCACGGCTAACTACGTGCCAGCAGCCGCGGTAATACGTAGGTGGCAAGCGTTATCCGGAATGATTGGGCGTAAAGGGTGCGCAGGCGGCTGTGCAAGTCTGAAGTAAAAGGGACCGGCTCAACCGGTTC
+
GGGGGGGGGGGGGGGGGGGGGGGGGGGGGGGGGGGGGGGGGGGGGGGGGGGGGGGGGGGGGGGGGGGGGGGGGGGGGGGGGGGGGGGGGGGGGGGGGGGGGGGGGGGGGGGGGGGGGFFGGFC+8CFFG+C,C<FEFGGGGGGGGGGGGGFGGGGGGGGGGGGGGGGGG*=FGGGGGGGGGGGGGGGGGGGGGGGGGGGGGGGGGGGGGGGGGGGGGGGGGGDGGGGGGGGGGG?EGGGGGGGGGGGGGGGGGGCEFGGGGGGGGGGGFGGGGGGGGGCDDFEDFCD>D@:DG
@M03364:396:000000000-C9LGT:1:1101:14044:11057 1:N:0:10
ACTCCTACGGGAGGCAGCAGTGGGGAATATTGCACAATGGGCGCAAGCCTGATGCAGCGACGCCGCGTGCGGGATGGAGGCCTTCGGGTTGTAAACCGCTTTTGTTCAAGGGCAAGGCGGGTCTACGGGCCCGTTGAGTGGATTGTTCGAATAAGCACCGGCTAACTACGTGCCAGCAGCCGCGGTAATACGTAGGTGGCGAGCGTTATCCGGAATGATTGGGCGTAAAGGGTGCGTAGGCGGCCTGTTAAGTCTGAAGTGAAAGGTACCGGCTCAACCGGTACAGGCTTTGG
+
GGGGGGGGGGGGGGGGGGGGGGGGGGGGGGGGGGGGGGGGGGGGGGGGGGGGGGGGGGGGGGGGGGGGGGGGGGGGGGGGGGGGGGGGGGGGGGGGGGGGGGDGGGGFGGGGGGFGGGFGG>F@,@FF55C>FCFDGFFGGGAFGFGGGGGGGGGGGGGGGGGGGGGGGGGGCGGGGGGGGGGGGCGGGGGGGGGGGGGGGGGGGGGGGGGGGGGGGFGCCGGGGCCEGGGGGGGGCGEGGGGGG5CFCGGGGGGGGFGGGFCFGGFFGGGGGGGGFDGDEDEGGFGF:??FF
@M03364:396:000000000-C9LGT:1:1101:13731:11088 1:N:0:10
ACTCCTACGGGAGGCAGCAGTGGGGAATATTGCACAATGGGCGCAAGCCTGATGCAGCGACGCCGCGTGCGGGATGGAGGCCTTCGGGTTGTAAACCGCTTTTGTTCAAGGGCAAGGCGGGTCTTCGGACCCGTTGAGTGGATTGTTCGAATAAGCACCGGCTAACTACGTGCCAGCAGCCGCGGTAATACGTAGGGTGCAAGCGTTATCCGGATTTATTGGGCGTAAAGGGCTCGTAGGCGGTTCGTCGCGTCCGGTGTGAAAGTCCATCGCTTCACGGTGGATCCGCGCCGG
+
GGGGGGGGGGGGGDGEEGFGGGFGGGGGGGGGGGGGGGDGEFGGGGGDFGGGGGGGGGGGGGGGGGGGGGGGGGGGGGGGGGGGGGGGGGGGGGGGGDFGGGGGGGF,BFGGGGGGFFG:FCFC,@>F+15C1FCCEE<FGFD@FGGGGGCF<FFGGGGGEGG@FGAFF*3<FFGGGGGGGDGGG>:8CGGC:6;?EGGGGFCCEEEEFCFGG5;8:FGGCFFGD8EEFGFGCFFGEEGGGEEEGGCC81:7:EG57:EEE+0ACCG>CCG*9:E7DC:D<:55>*CFGF5<5<
@M03364:396:000000000-C9LGT:1:1101:24564:11098 1:N:0:10
ACTCCTACGGGAGGCAGCAGTGGGGAATATTGCACAATGGGCGCAAGCCTGATGCAGCGACGCCGCGTGCGGGATGGAGGCCTTCGGGTTGTAAACCGCTTTTGTTCAAGGGCAAGGCACGGTTTCGGCCGTGTTGAGTGGATTGTTCGAATAAGCACCGGCTAACTACGTGCCAGCAGCCGCGGTAATACGTAGGGTGCAAGCGTTATCCGGATTTATTGGGCGTAAAGGGCTCGTAGGCGGTTCGTCGCGTCCGGTGTGAAAGTCCATCGCTTAACGGTGGATCCGCGCCGG
+
GGGGGGGGGGGGGGGGGGGGGGGGGGGGGGGGGGGGGGGGGGGGGGGGGGGGGGGGGGGGGGGGGGGGGGGGGFGGDFGGGGGGGGGGGGGGGGGGGGGGGGGGGFGFGGGGGGGGDGGGD7DFEGGG@8@55FGGGGGGGBC9FFGFGGGG>FGGGGGGGGGGGGGFGGGGGGGGGGGGGGGGGGGGGGGGGGGGGGGGGGFGGGGGGGFGGEGG?CGGGGGGGG>ECF?ECFGGE=FGEGGGGGGGGGGGGGGGGEG*A<DFGGFGGGGGGGGDFGGGBFGGGFF@GDEGCG
@M03364:396:000000000-C9LGT:1:1101:4427:11106 1:N:0:10
ACTCCTACGGGAGGCAGCAGTGGGGAATATTGGGCAATGGGGGAAACCCTGACCCAGCAACGCCGCGTGAAGGAAGAAGGCTTTCGGGTTGTAAACTTCTTTTACCAGGGACGAAGAAAGTGACGGTACCTGGAGAAAAAGCCACGGCTAACTACGTGCCAGCAGCCGCGGTAATACGTAGGGGGCAAGCGTTGTCCGGAATGATTGGGCGTAAAGGGCGCGTAGGCGGCCCGGTAAGTCTGAAGTGAAAGTCCTGGCTTCAAGTTGGGAATTGCTTTGGATACTGTCGGGCTT
+
GGGGGGGGGGGGGGGGGGGGGGGGGGGGGGGGGGGGGGGGGGGGGGGGGGGGGGGGGGGGGGGGGGGGGGGGGGGGGGGGGGGGGGGGGGGGGGGGGGGGGGGGGGGCGGGGGGGGFGGGGBDF8@FGBCF:FFGFFGGGGGGGGFGFGGGGGGGGGGGGGGGGGGGGGFGGGGGGGGGGGGGGGGGGGGGEEGGGGGGGGGGGGGGGGGGGGGGGGGGGGGGGGGGGGGGGGGEGGGGGGGFGGGFCFGGGGGGGGGGGGGGGGGGGGGGFGGGGGFGGFFGGGGGFGFFG)5
@M03364:396:000000000-C9LGT:1:1101:7943:11111 1:N:0:10
ACTCCTACGGGAGGCAGCAGTGGGGAATATTGCACAATGGGCGCAAGCCTGATGCAGCGACGCCGCGTGCGGGATGGAGGCCTTCGGGTTGTAAACCGCTTTTGTTCAAGGGCAAGGCACGGTTTCGGCCGTGTTGAGTGGATTGTTCGAATAAGCACCGGCTAACTACGTGCCAGCAGCCGCGGTAATACGTAGGGTGCAAGCGTTATCCGGATTTATTGGGCGTAAAGGGCTCGTAGGCGGTTCGTCGCGTCCGGTGTGAAAGTCCATCGCTTAACGGTGGATCCGCGCCGG
+
GGGGGGGGGGGGGGGGGGGGGGGGGGGGGGGGGGGGGGGGGGGGGGGGGGGGGGGGGGGGGGGGGGGGGGGGGGGGGGGGGGGGGGGGGGGGGGGGGGGGGGGGGGGFGGGGGGGGFGGGGCFCCFGG@>C@@FFGGGGGGGGCGGGGGGGGFGGGGGGGGGGGFGGGGCGGGGGGGGGGGGCFGGCGGFGGFFGGGFGECGGGGGGGGGGGGCEGFGGGGGGGGGEEGGGCEDGGGGGGGGGCEGGCECGGGDGGGCECD7?E9:<D7FEDDDC<FGGGEFGGGFFFGFF<CD
@M03364:396:000000000-C9LGT:1:1101:13255:11118 1:N:0:10
ACTCCTACGGGAGGCAGCAGTGGGGAATATTGGGCAATGGGGGAAACCCTGACCCAGCAACGCCGCGTGGAGGAAGAAGGTTTTCGGATCGTAAAGCTCTGTTGTTGGTGAAGAAGGATAGAGGTAGTAACTGGCCTTTATTTGACGGTAATCAACCAGAAAGTCACGGCTAACTACGTGCCAGCAGCCGCGGTAATACGTAGGTGGCAAGCGTTATCCGGAATGATTGGGCGTAAAGGGTGCGTAGGCGGCCTGTTAAGTCTGAAGTGAAAGGTACCGGCTCAACCGGTAC
+
GGGGGGGGGGGGGGGGEFFGGGGGG7FGGGGGGGGGGGGGGGGGGGGGGGGGFGGGGGCGGGCGGGGGGG@FGGGGGGGGGGGGGGGGGGGGGGGGGGGGGGGFEFFGGGGGGGGG@FCFF-C,,AEF<<CC,BD<9BEEFB=<FGGEGFFF<FGGGGGGGGGGGGG@EGCFGGFGFGCFDFFGGGEGDGGDGGGGFDGG:FGGGGGGGGGGGGGGCGGGGEGGGGGGGGG=>EE8*<CGGGCEGGGGGDGGGGGGGGGGFCDCEDFFDFGGFFGF>*:D>>EGGDF@<>F7
@M03364:396:000000000-C9LGT:1:1101:11693:11119 1:N:0:10
ACTCCTACGGGAGGCAGCAGTGGGGAATATTGCACAATGGGCGAAAGCCTGATGCAGCAACGCCGCGTGAGTGATGAAGGCCTTCGGGTCGTAAAACTCTGTCCTCAAGGAAGATAATGACTGTACTTCAGGAGGAAGCCCCGGCTAACTACGTGCCAGCAGCCGCGGTCATACGTAGGGGGCTAGCGTTATCCGGATTTACTGGGCGTAAAGGGTGCGTAGGTGGTCTCTTAAGTCAGGAGTGAAAGGCTACGGCTCAACCGTAGTAAGCTCTTGAAACTGGGAAACTTGAGT
+
GGGEFFGFFGGGGGEGG;EFG9CFEGGGG<FGEEEEEC-@F@EFGGG8,6CCFGGFFGFG<C:FGGGFGCFFFFFFGGGF@E<FFGGGF7FF=FGGGGCFGG9BAFACFDEFEG9F??FA<-:5,:CF,8C:,++>ADF<B7:FBFBFFCGCFGGCEFGFGGGGCCFEGCCCFB:FAF<::@CEDFFFGGC*<FGGGG@F9<<>,</:CEEFFFG>>E8;8?E7982A?FC:9<9@<?F88;ECGGCF=8F6@E>*9C9CC87A=7>:>F9*>C<DFFF7*=E*9**8*=6:9:
@M03364:396:000000000-C9LGT:1:1101:7822:11147 1:N:0:10
ACTCCTACGGGAGGCAGCAGTAGGGAATTTTCGTCAATGGGCGCAAGCCTGAACGAGCAATGCCGCGTGGGTGAAGACGGTCTTCGGATTGTAAAGCCCTGTTGCCGGGGACAAAGGACAGCCCAAGTGGACAGCTGACTGTTTGATGGTACCCGGCCAGAAAGCCACGGCTAACTACGTGCCAGCAGCCGCGGTAATACGTAGGTGGCAAGCGTTATCCGGAATGATTGGGCGTAAAGGGTGCGCAGGCGGCTGTGCAAGTCTGAAGTAAAAGGGACCGACTCAACCGGTTCG
+
GGGGGGGGGGGGGGGGGGGGGGGGGGGGGGGGGGGGGGGGGGGGGGGGGGGGGGGGGGGGGGGGGGGGGGGGGGGGGGGGGGGGGGGGGGGGGGGGGGGFGGGGFFG7FFGGGGGGGGGGFCG+,3BF=,7,,:BFFG=><<@FG9@FGGGGFGGGGGGGGFGGGGGGE*>CGGGGGGGGGGGGGGGGG>FGGGGGGGFGGGGGGGGGGGGGGGGDGGGGGGCEGG<EGGGGGG:CGGGGGFGGGGGGGGGGGEGGGGGGGCGGGDGGCGFGFFGGGDEG>DEGGGCFDF>7C5
@M03364:396:000000000-C9LGT:1:1101:18162:11159 1:N:0:10
ACTCCTACGGGAGGCAGCAGTAGGGAATTTTCGTCAATGGGCGCAAGCCTGAACGAGCAATGCCGCGTGAACGAGGAAGGTCTTCGGATCGTAAAGTTCTGTTGAGAGGGAAAAAGGAACACCCGAGGACATGCTGGTGAAGTGATATTACCTTTCGAGGAAGTCACGGCTAACTACGTGCCAGCAGCCGCGGTAATACGTAGGTGGCGAGCGTTATCCGGAATGATTGGGCGTAAAGGGTGCGTAGGCGGCCTGTTAAGTCTGAAGTGAAAGGTACCGGCTCAACCGGTAC
+
GGGGGGGGGGGGGGGGGGGGGGGGGGGGGGGGGGGGGGGGGGGGGGGGGGGGGGGGGGGGGGGGGGGGGGGGGGGGGGGGGGGGGGGGGGGGGGGGGGGGGGCGGGGGGGGGGGGGFFGGGGG7=CFG638:CFDEFEGGGGGGFGFFGGGGGGGGGGGGGGGGGGGGGGGGGGGGGGGGGGGGGGGGGGGGEGGGGGGGGGGGCFGGGGGGGGGGGGGGGGGGGGGFFEGGGEGGGGFEGEGGGGGEGGGGEDGGFGGGGGGGGGGDC:CFGGGGGGEGFFGGGG:DGEFG
@M03364:396:000000000-C9LGT:1:1101:11776:11162 1:N:0:10
[truncated: 46,430,760 more chars]
