# Supplementary material for: Characterization of the bacterial microbiota composition and evolution at different intestinal tract in wild pigs (Sus scrofa ussuricus)
Source: PeerJ. 2020 May 26;8:e9124. doi: 10.7717/peerj.9124 (PMC7258971; doi:10.7717/peerj.9124)
Supplement: Supplemental Information 22 [file peerj-08-9124-s031.gz › D19AH660-Y7CE4_R2.fq]

@M03364:396:000000000-C9LGT:1:1101:13288:1186 2:N:0:10
GGACTACAAGGGTATCTAATCCTGTTTGCTCCCCACGCTTTCGCACCTCAGTGTCAGTATTAGTCCAGGTGGTCGCCTTCGCCACTGGTGTTCCTTCCTATATCTACGCATTTCACCGCTACACAGGAAATTCCACTACCCTCTACCATACTCTAGCTTGCCAGTTTTGGATGCAGTTCCCAGGTTGAGCCCGGGGATTTCACATTCAACTTACCAAACCACCTACGCGCGCTTTACGCCCAGTAATTCCGATTAACGCTTGCACCCTCCGTATTACCGCGGCGGCTGGCCCTGATCTGGG
+
CCCCCGGGGGGGGGGGGGGGGGGGGGGGGGGGGGGGGGGGGGGGGGGGGGGFGGGGFFGGGGGGGGGGGGGGGGGGGGGGGGGGGGGGFGGGGGGGGGGGGGGGGGGGGGGGGGGGGGGGGGGGGGGGGGGGGGGGG,=FGGGBFGGDE6FFGDGFFFGGGGFGFFDFFGGGFGDGGFGGFDDGGGGEFFGGGGGGCGGFGEGCGFF=CFFG:8,1C<GF9FFFFDDA@GFFBFFEFFGGGF0519?CFGDDF17AFFFF60@)9FD:?(,-(4:<9<4171409621:BB:(3(**/)**
@M03364:396:000000000-C9LGT:1:1101:14128:1197 2:N:0:10
GGACTACTGGGGTTTCTAATCCTATTTGCTCCCCACGCTTTCGTGCCTCAGCGTCAGGTACAGGCCAGGCGGCCGCCTTCGCCGCTGGTGTTCTTCCACATCTCTACGCATTTTACCGCTACACATGGAGTTCCACCGCCCTCTCCTGTCCTCAAGCCGTGCAGTTTCCAAAGCCTGAACCGGTTGGGCCGGTCCCTTTTACTTCCGAATTGCACAGCCCCCTGCCCCCCCTTTACGCCCCATTCTTCCGGATACCGCCCGCCTCCTCCGTATTCTCCCCGCCGCTTGCACGGCACGCGCC
+
CCCCCGGGGGGGGGFGGGGGGGG9FGGGGGGGGGGGGGGGGGGGGGGGGGGGGFGGEEFGGGGDGGFG@FFFGGGGGGGGGGGGGGGGGGGGGGGGGGGGGGGGGGGGGGGGDFGGGGGGGFGG>FGGGGGGGGGGG7>FGGGFGGGF;@FE@C7?FEEC*@FGFFGGGGG,;<);C6,<CGG*B/*(;FCDCEEGFGGG+7B7@*5(,/693+5);(;*4930(*.)(94((5)63:GG8:()*-.-/*),(,),)-,((-2(1C2.1((((.)))0,(49960(-:024(((())),//
@M03364:396:000000000-C9LGT:1:1101:15058:1203 2:N:0:10
GGACTACTGGGGTATCTAATCCTGTTTGCTCCCCACGCTTTCGCTCCTCAGCGTCAGTAACGGCCCAGAGACCTGCCTTCGCCATTGGTGTTCTTCCCGATATCTACACATTCCACCGTTACACCGGGAATTCCAGTCTCCCCTACCGCACTCAAGCCCGCCCGTACCCGGCGCGGATCCCCCGTTAAGCGATGGACTTTCACACCGGACGCGACGAACCGCCTACCAGCCCTTTACACCCAAACAATCCGGACAACGCCCGCCCCCTACGTCTTACCGCGGCCGCTGGCCCGTCTGTTGC
+
CCCCCGGGEGGGF,CFGG95EFGAFECFDFGGGGGGGGGGGGGCEGGGFGFGGGGGC<EFGGGGGGGGFG?FD8?FFGGGGGGGFEGGFFG7AFGGGGGGEEGGGG?EFFFG9EFGGGFGCGGGGGFG@EFGGFGAEEDFGFC0DCD+=BGFF886@FFDCF>DFCEGGGC**>7DC6?E,:C*3A:0:F**1=C68EGC?)?9CA54(>0>>):3>(::4DB?10())9:(((46<)<@E<3().(.<D59?--6F94,,,*():C(4:(.((4))34-(,3((,-39:16>(())0-20
@M03364:396:000000000-C9LGT:1:1101:22877:1204 2:N:0:10
GGACTACCGGGGTATGTAATCCTGTTCGCTCCCCACGCTTTCGCTCCTCAGCGTCAGTAACGGCCCAGAGACCTGCCTTCGCCATTGGTGTTCTTCCCGATATCTACACATTCCACCGTTACACCGGGAATTCCAGTATCCCCTACCGCACCCAAGCCCGCCCGTACCCGCCGCGAATCCACCGTTCAGCGATGGACTTTCACACCGCACGCGCCGACCCGCCTACGACCCCTTTACGCCCACTCAATCCGCATCACGCTTGCTCCCTACGCATTACCCCGGCTCCTTGCCCGTCGTCACC
+
CCCCCDDGGGD@FEFEFGGGGGGCG<FDBB8FGD@CGGGGGGGGGGGFG,FFGGFGGFE,CCF7FFGGCC<BDDGGGGGCFGG7?FGCEDGGGGFGFGDGGGGGGGGGGFBEAF8FGGE>+BEFCEEG@>CDFGGD=,3EF?=:+DG8E>F)+)5;FCF6>FEGG@5EFC**3CB)45=++><BBA85AC55*=E*2?F7A1??850((99C2)*-91EG19;100(0(/-222)<A:GGGF?:)((-9C)(,(()1(,--(2)0<9(-4((-6(663(4,(-4-(.))(()-(-00),*2
@M03364:396:000000000-C9LGT:1:1101:16637:1222 2:N:0:10
GGACTACAAGGGTATCTAATCCTATTTGCTCCCCACGCTTTCGTGCCTCAGCGTCAGGTACAGGCCAGGCGGCCGCCTTCGCCGCTGGTGTTCTTCCACATCTCTACGCATTTTACCGCTACACATGGAGTTCCACCGCCCTCTCCTGTCCTCAAGCCGTGCAGTTTCCAAAGCCTGAACCGGTTGAGCCGGTCCCTTTTACTTCAGACTTGCACAGCCGCCTGCTCACCCTTTACGCCCAATCATTCCGAATAACCCTTTCCACCCACGTATTTCCGCGGCTGCTGGCCCGTCTTCTGCC
+
CCCCCGGGGGGGGGGGGGA<EFF@FGGGFGGGGGGGGGEGGGGFFGGGGGFFGGGGGGGGFEFGGGGGGGGGGGGGGGGF=FFGEFGGFGGGGFGGGGGG8EEGGFGGGGGGGG=FGGGGEGGGEGG8BFEGGGGGGCDGGGGBFGG8E?FEC6+*@FGGGGFGAGFGGGGEFEDC7*DE7CD*B?80??/:CECFFG?F+7B?GF+1649+)*+)*/;/(<((/+7*67<435))-,CC*48?9)4467*(-1).)..(,)0):8/:?>(34())6*---(((,).(((-(((()*1)22
@M03364:396:000000000-C9LGT:1:1101:22071:1231 2:N:0:10
GGACTACACGGGTTTCTAATCCCGTTTGCTACCCCGGCTTTCGTTCCTCAGTGTCAATCACGGCCCAGTAAAGCGCTTACGCCACCGATGTTCCTCCTGATATCTACGCATTTCACCGCTACACCAGGAATTCCCTTTACCTCTACCACATTCAAGCTCGCCAGTATCCAGTGCCGAACAGAAGTTGAGCTTCTGCATTTAACACCAGACTTACCGTGCCACCTACGAACTCTTTAAGCCCAATGATTCCGGACAACGCTTGCCACCTCAGTATTCCCGCGGCTGCTGGCACGTCGTTAGC
+
CCCCCGGGGGGGGGGGGGG,EFD,C@FCGGGGGGGGGGGGGGGG8EGFGGFFGFGF<C6@EFGEFGEGGGGFGGGG7FEGGG>FCFGF>FGGGGFGCEFGGGFFFGGGFGGFGGGFGGGGEGGGG7DF@FFGGGGGG,?FGGF+6DE88;,;C;9?>,@ECGFGGAAFGDE,;F6C6?6@@D73;CF>AAE5<,EEGFCFF7DFGFFF)9>FE4589BGC*27B>,5?=D(;)).)))9>C;(,)1<C6FF(6064:90:40;,:<C?2(,...6)621279911:7::1,40.(.<)4<:
@M03364:396:000000000-C9LGT:1:1101:15374:1237 2:N:0:10
GGACTACTAGGGTATCTAATCCTGTTCGATACCCACGCTTTCGTGCATCAGTGTCAGTCACGGCCTGGCAGGCTGCCTTCGCGATCGGGGTTCTGCGTGATATCTATGCATTTCACCGCTACACCACGCATTCCGCCTGCCCCGTACGTACTCAAGCCAACCAGTTTCAACGGCAATTCAATGGTTGAGCCACTGACTTTCACCGCTGACTTAATCGGCCACCTACGCACCCTTTAAACCCAATGAATCCGGATCACGCTCGCATCCCCCGCATTACCGCGGCTGCTGGCACGGAGTTCGC
+
CCCCCGGGGGGGGGGGGGGGGGGGGGGGGGGGGGGGGGGGGGGGGGGGGGGGGGGGGGGGGGGGGGGGGGGGGEGGGGGGGGGGGGGGGGGGGGGGGGGGGGGGDFFGGGGGGGGGGGGGGGGGGFGGGGGGGGGFGFGGGGGEGEGGGFGFGCGFGG8FFGFGG;EFEGGGEFFCFFGGGGGGGGGFFFGFFFGDGGGGGA;>D>D9=F4C*=,121CE1FF;(53>;GFD7@E9)9CFGFFB@<24@FD906(2?1.3?>C07CC(:B1(4(446C?>7>F6>BBBFFB??>4)).)1)
@M03364:396:000000000-C9LGT:1:1101:12680:1258 2:N:0:10
GGACTACACGGGTATCTAATCCTGTTTGCTCCCCACGCTTTCGCGCCTCAGCGTCAGTTATCGTCCAGCAAGCCGCCTTCGCCACTGGTGTTCCTCCTAATATCTACGCATTTCACCGCTACACTAGGAATTCCGCTTGCCTCTCCGACACTCAAGGGATACAGTTTTGAAAGCAGTTCCGGGGTTGAGCCCCGGGATTTCACTCCCAACTTGCATCTCCGCCTACACGCCCTTTACACCCAGTCAATCCGGACAACGCTTGCACCCTCCGTATTACCGCCGCTTCTGGCCCTGTTGTAGC
+
CCCCCGGGGGGGGGGGGGGGGGGGGGGGGGGGGGGGGGGGGGGGGGGGGGGGGGGGGGGGGGGGGGGGGGGGGGEGGGGGGGGGGGGGFGGGGFGGGGGGGGGGGDGGGDGGDFFGGGGGEDEGFGGGGFFGFFFGGEGGGGGFGGGGGBGEGFDF,@88BDFGGGGGGGGGFFEGGFGGGGGEEGFEFGGCGGGE8EGGG4CECFA;1>@E;6+)3)CF27@D0B(2;D@F6:2>B4FFG04>*64-=FC>:>(8@7><<6A?6FD((43-4:3):<26(4>1(())-)(4(,)/*0-0:
@M03364:396:000000000-C9LGT:1:1101:15826:1272 2:N:0:10
GGACTACAGGGGTATCTAATCCTGTTCGCTCCCCACGCTTTCGCTCCTCAGCGTCAGTAACGGCCCAGAGACCTGCCTTCGCCATTGGTGTTCTTCCCGATATCTACACATTCCACCGTTACACCGGGAATTCCACTCTCCCCTCCCGCACTCAAGCCCGCCCGTACCCGGCGCAGATCCACCGTTAAGCCCTGGACTTTCACACCGGCCTCGATGAACCGCCTACGCTCCCTTTACGCCCAATAAATCCGGATCCACCTTGCCCCCTACATAATACCGCCGCTCTCGCCCAGTCTGCTGC
+
CCCCCGGFFGGGGCFGGGGGGGGEFFEEGGGGGGGGGGGGGGFDEFGGGGEFEEGGFFFEGEGGGGGG,6FFF8FFEFGGFGGG@FGGC6FFGBFGGF7FGGEE;DDEGGGGGFEGGGCDEGDGGC7@FGGEGGF,E@DFGGEF+@>CE?FAFB65FC69CGFGG>EEG>BEDG(?CFFF,5;<CE*2AC+/2C:CFGGGGFGC6=)((1(=3)*-*)3:9C91(;:3(144.-8AF(AEG0(2).)6@C)(-,-(*..(5-@07A>(,4()))..6<(2,-,((()-(-4((,,1**)**
@M03364:396:000000000-C9LGT:1:1101:11547:1314 2:N:0:10
GGACTACCCGGGTATCTAATCCTGTTCGCTCCCCACGCTTTCGCGCCTCAGCGTCAGTAACGGCCCAGAGACCTGCCTTCGCCATTGGTGTTCTTCCCGATATCTACACATTCCACCGTTACACCGGGAATTCCAGTCTCCCCTACCGCACTCGAGCCCGCCGGTACCCGGCGCGGGTCCGACGTGCAGCCATGGACTTTCACACCGGACGCGACGAACCGCCTACGAGCCGTTTACGCCCACTAAATCCGGAACACGCTGGCCCCCTACGTATTTCCGCGGCTGCTGGCCCGTACTTAGC
+
CCCCCGGE8FEGGFGGGGGFGGGGGGGGGGGGGGGGGGGGGGGG+FGGGGGGGGGGFFACEFGGGGGGFCF8F=AFGGGGGGGG@,EFEFFGGGGCFGEEGGGGG;F,EFGGGCE<FG4@ECDFFGGGGDGGGGG5,,?FGFGFDFGEGFGFC)0<3@FGCG*;CEEG?C*1:F()/.=C**)2:8*(0</97?F+*+<??)3->:D>9D>=()*-)-?C0DB<62-)397(--51<1CEG:((0.))9DG6:((.)--4,(/15?C7(,3(.6.).3:?9>F0((32::(:696))*-27
@M03364:396:000000000-C9LGT:1:1101:11712:1316 2:N:0:10
GGACTACCCGGGTTTCTAATCCTATTTGCTCCCCACGCTTTCGTGCCTCAGCGTCAGGTACAGGCCAGGCGGCCGCCTTCGCCGCTGGTGTTCTTCCACATCTCTACGCATTTTACCGCTACACATGGAGTTCCACCGCCCTCTCCTGTCCTCAAGCCGTGCAGTTTCCAAAGCCTGAACCGGTTGAGCCGGTCCCTTTTACTTCCGACTTGCACAGCCGCCTGCGCACCCTTTCCGCCCCATCATTCCGGATAACGCTTCCCACCTAACTATTAACCCCGCGCCTGGCCCGTGCTTTGCC
+
CCCCCGGGDGGGGGGGGGGGGGGFGGGGGGGGGGGGGGGGGGGGGGGGGGGGGGGGGCFGGGGFGGGFGGDGGGGGGGGGGGGGGEEFGGGGGFGGGGGGFGGGGGGGGGGGFGGGGGGGGGFGDGGGGGGGGGGGG+@FFGGFGGGFBFGEGFGFGGGGGGFGGGGGGGGDFGBC:9DGFGG:EG8@FG:DGE?CC?EG7;BEF*=((9;+)*>;G(=*-7-81*()4DB(45)),8CE*43:446.=<)-((.).436(.;3>E*(),-)-:-).+.(--((,(((((--2((09*):2
@M03364:396:000000000-C9LGT:1:1101:21822:1328 2:N:0:10
GGACTACCGGGGTTTCTAATCCTGTTCGCTCCCCACGCTTTCGCTCCTCAGCGTCAGTAACGGCCCAGAGACCTGCCTTCGCCATTGGTGTTCTTCCCGATATCTACACATTCCACCGTTACACCGGGAATTCCAGTCTCCCCTACCGCACTCAAGCCCGCCCGTACCCGGCGCGGATCCACCGTTAAGCGATGGCCTTTCACACCGGACGCGTCGAACCGCCTCTCACCCCTTTGCGCCCAATAAATCCGGATAACTCTTGCACCCTACGTACTCCCCCGGCCTACTGCCCGGTCGTCGC
+
CCCCCGGGGGGGGGGGGGFGGGGFG,FFGGGGGGGGGGGGGGGGGGGGGGCGGGGGCEFEFGGGGGGGGGGGGGGGGGGGGGGGGEGGEFGGEFGGGGGGGGGCEGGCGFFFGGGGGEGD8CGGGG7FGGGFGGC,=,3CA@BFGGGD>>G=,)+*@DGEGGFGGGEBE>EC>FFGE>EF+9D*;C76@F=5<E8**5<<E9FDFBBB;D>E3):0C08:9D>4(+(1)1,4(44)69ECG?(.62))9FD1:((.7)-64<F<GGG((4-.)-4).*(((4(((,,),-(,-(().)(1/
@M03364:396:000000000-C9LGT:1:1101:8714:1343 2:N:0:10
GGACTACACGGGTTTCTAATCCTGTTTGATCCCCACGCTTTCGTGCCTCAGCGTCAATGACGGATTCGTGAGATGCCTTCGCAATCGGTGTTCTGAGTAATATCTATGCATTTCACCGCTACACTACTCATTCCTCCCACGGCATCCGTATTCCAGCCTCGCAGTATCAAAGGCAGTTCCGGAGTTGAGCTCCGGGCTTTCACCCCTGCATTGCCAAACCGCCTCAGCACCCTTTGAACCCAAAAATTCCGGTCCACGCTTGCATCCTACGGATTACCGCGGCCGCAGTCCCGGGTTTCGC
+
CCCCCGFGGGFEG7CGFFEFFGGGGGCGG,C<FGGCGGGGGGGGFEGGGGAFGGGG,CFFGEDCF@EGFGGGGGG<FGG=DFGGGCEE8BFEGFFFFGGGGGGC,,<EFGGGFAD<F@=C>FFGF8FGGGEEGGFFGG6F=8E>CFGGGFFFDEGFFFGGGGFD3,=DFFADFDDGEFAAAE><:DFFF8DCCEGDG5D<E<EFFDFF)09F*44.0-:/(/:113.).;(//6=)1.ACC1((),/=@F74(((.1(-(4(1)*<2)).(-(44529,((44(3((-(,))((-.)))19
@M03364:396:000000000-C9LGT:1:1101:9948:1344 2:N:0:10
GGACTACTAGGGTTTCTAATCCTGTTCGCTCCCCCAGCTTTCGCGCCTCAGCGTCAGTGGTGGCCCAGAGACCTGCCTTCGCCATTGGTGTTCTTCCCGATATCTACACATTCCACCGTTACACCGGGAATTCCAGTCTCCCCTACCGCACTCAAGCCCGCCCGTACCCGGCGCGGATCCGCCGTTAAGCGATGGACTTTCACACCGGACGCGCCGAACCGCCTACTAGCCCTTTACGCCCACTCAGTCCTGAGAACGCTTACACCCGACGTCTTCCCGCCGCTGCTGGCACGTAATTATC
+
CCCC,FGGGGGFGGGGGDG9EGG,C@<FGGGGGGGGGGGGGGEGCCCC@F,EFFGG@EF8FGGGGGGGGGGGGFGF8F@ECGGEGFGGGGG>FAFG<<FECFGGFFGGGGGG9?EFGGGD+BEE,6>EC:FGGCFFEG+EFGG68D,+@@+0@DFD=DEEC+3@F:73EEG>5*)*=:CG,:9:CEC1+2*>*=8:CFF?C.<)0=>99C9C0:=7)28:9C6:6*,*.24(.:86<685:1((..).=<*8)()))-42,(+)2;7,,,14-.,))2-,(--(4(.4((,5(.()0*-*2
@M03364:396:000000000-C9LGT:1:1101:17994:1413 2:N:0:10
GGACTACAGGGGTATCTAATCCTGTTCGCTCCCCACGCTTTCGCTCCTCAGCGTCAGTAACGGCCCAGAGACCTGCCTTCGCCATTGGTGTTCTTCCCGATATCTACACATTCCACCGTTACACCGGGAATTCCACTCTCCCCTACCGCACTCAAGCCCGCCCGTACCCGGCGCGGATCCACCGTTAAGCGATGGACTTTCACACCGGACGCGACGAACCGCCTACGAGCCCTTTACGCCCAATAACTCCGGTTAACGCTTGCCCCCTACGTAGTCCCGCGGCTGCTGTCACGTAGTTGGC
+
CCCCCGGGGGEGGGGGGGGGGGGGGGGGGGGGGGGGGGGGGGGG7EFCFGGGGGGGGGFCEGGDGGGGFGFEFGGGGGGGGGGGGBFGFFGGGGGGGGGGGGGGGGGAEGGG9FEFGGGCGGGGGEGGGGGGGG8,=F8FDFG9DFF8C@G9FBGFAFFEGG5?F*AEGGGDBG)8/)=A,>01=*8/@F**/=EGGGGFGFGFGEF90D>C2.*4),CC9DF0(240(90:2<?A)1CG:3(495))099((-3-*(,(-,;(9EC3(.842(,4)344-3>29<:5)4:204(0>6)29
@M03364:396:000000000-C9LGT:1:1101:23048:1418 2:N:0:10
GGACTACTCGGGTTTCTAATCCTGTTCGCTCCACACGCTTTCGCTCCTCAGCGTCAGTAACGGCCCAGAGACCTGCCTTCGCCATGGGTGTTCTTCCCGATATCTACACATTCCACCGTTACACCGGGAATTCCAGTCCCCCCTACCGCACTCTAGCCCGCCCGTACCCGGCGCGCCTCCCCCCTTAAGCGATGGACTTTCACACCGGCCGCTACGAACCGCCTACGATCCCTTTACTCCCACGACTACCGGAAAACCGTTTCCCCCTCCGAATTACCGAGGTGTCTGACACGGCTTCAGC
+
B<,ACCGGGGGGFBCEEE<@FF96CFGEC:F7-;E7CCGEFCFG7C@,<9CFFFGGG9,CFFGDGGDGC,,BCFE,C,,AF>FE7,:DC?@:<A>,5<FFF>+ADEA<<D,E;,@CF@EC8FE?,8==+8,AEFD9E,+AF++*+3,+3*@>C*+=>D8EEFD5F7@5@*>>5F()/2A5*/9*13,/3,****/=CGD?C:GFGE>,4C0C35C:3(/:,C9??;1)(/-3)-)5<<FC;?0()-((02)(4(,20((-(.+)7A511((-,((.-2,(,((--.)))-).((())).*2
@M03364:396:000000000-C9LGT:1:1101:17030:1464 2:N:0:10
GGACTACCGGGGTTTCTAATCCTGTTCGCTCCCCACGCTTTCGTGCCTCAGCGTCAGTCACAGGCCAGGCGGCCGCCTTCGCCACTGGTGTTCTTCCATATCTCTGCGCATTTTACCGCTACACATGGAGTTCCACCGCCCTCTCCTGTCCTCAAGTCTGCCAGTTTCCAAAGCCTGAACCGGTTGAGCCGGTCCCTTTTACTTCAGACTTGCACAGCCCCCTGCGCACCCTTTACGCCCCATCCTTCCGGATACCGCTTGCCACCCACGATTTACCCCGGCTGCTGGCTCGTACTTATCC
+
CCCCCGGGGGGGFGGGGGGGGGGGGGGGGGGGGGGGGGGGGGGGGGGGGGGGGGGGGFGGFGGFGGGGFGFGGGGGGGGGGGGGGCGGFFGGGGGGGGCGGGGGGGGGGGGGGEGGGGGGGGGG?FGGGGGGGGGGF7DFGGGFGGGF,9FCFBCF@EFG9FFGGGGGGGGC?F=D64,CCGGFEE<5AF=41CCGGGGGG@+7+@6?37ECEFGA51C*(1:?:*4039?4<B>DFBEC*(.(..)-0>3,4<22)4(4(46-7@*(:(((,824)+2,(11(-4)53(),-1(./*)02
@M03364:396:000000000-C9LGT:1:1101:12440:1481 2:N:0:10
GGACTACTGGGGTTTCTAATCCTGTTCGCTCCCCACGCTTTCGCTCCTCAGCGTCAGTAACGGCCCAGAGACCTGCCTTCGCCATTGGTGTTCTTCCCGATATCTACACATTCCACCGTTACACCGGGAATTCCAGTCTCCCCTACCGCACTCAAGCCCGCCCGTACCCGGCGCGGATCCACCGTTAAGCGATGGACTTTCACACCGGACGCTACGATCCGCCTACGAGCCCTTTACGCCCAATAAATCCGGATAACGCTTGCACCCTACGTATTCCCGCCGCTTCTGGCACGTTTTCAGC
+
CCCCCGGGGFFGGGGGGG<FGFGDFGGGGGEGGGFEEGEFCFGCCFGEF<AEGGGGCCFFEC::C@FFCGGGGGGGFGGFGGGGGGCFGGGGGCE59A?FGGGFEAEGGGGFGGGGG@@=EFFFFCEE7FGGGG8FF=DFFDEFD@B+@*@5=8D6,=?66C>DF*9@EEEGE725/58C,C8*CE*66,**17E6<FG@C?F<DAA11C>::::65(*21>8(40()(72(,.,5>18C8(2().6)1C/14(,-9(-((-*)2;D6,6<?)-.--2-6(((-(,4)))44(2(.)*)2*
@M03364:396:000000000-C9LGT:1:1101:14445:1486 2:N:0:10
GGACTACCGGGGTTTCTAATCCTGTTCGCTACCCATGCTTTCGAGCCTCAGCGTCAGTTGCAGACCAGAGAGCCGCCTTCGCCACTGGTGTTCTTCCATATATCTACGCATTCCACCGCTACACATGGAGTTCCACTCTCCTCTTCTGCACTCAAGAAAACCAGTTTCCGATGCAGTTCCTCGGTTAAGCCGAGGGCTTTCACATTAGACTTATTTTTCCGCCTGCGCTCCCTTTACGCCCAATCATTCCGGACAACGCTTGCCCCCTACGTATTACCGCGGCTGCCTGCCCGTCTTTGGC
+
CCCCCGGGEGGGFGGGGGGGGGGFGGFGGGCGGGGCGGFGGGG8FGGGGGGGGGGGGGGFFGGFGGGGG<FFGGGFGGGGGGGGGGGGGGGGGFEFG,EFGDBFGGFGGGGGFGFGGGGGGGGG,>F=BBFFGGCGG,AFGFGF?FGCGFGFFDDF7888,@DD>D8EG6C+*+8=@BGG7,+>@E*98=<0?EG5CGG6,/@4+1801??G4+,*2*>FFG@9(26:(C(4/76>CFGG7(((06?6FGF32614@6>?::CFGGG38?1.).8A<F?>3-(3963)56.(((-)7*)02
@M03364:396:000000000-C9LGT:1:1101:15739:1518 2:N:0:10
GGACTACTGGGGTTTCTAATCCTATTTGCTCCCCACGCTTTCGTGCCTCAGCGTCAGGTACAGGCCAGGCGGCCGCCTTCGCCGCTGGTGTTCTTCCACATCTCTACGCATTTTACCGCTACACATGGAGTTCCACCGCCCTCTCCTGTCCTCAAGCCGTGCAGTTTCCAAAGCCTGCACCGGTTGAGCCGGTCCCTTTTACTTCAGACTTGCACAGCCGCCTGCCACCCCTTTACGCCCAATCATTCCGGATACCGCTTGCCACCTACGTATTACCGCGGCTGCTGGCACGTATTTCGCC
+
CCCCCGGGGGGDCGGGGGA,EGGCFFGGGGGGGGGGGGGGGGDFFGGGGGGGGGGGBFFFGGGGGEGFFGCGFGGGGGGGDGGEGEGG9FBEFGGGGGGGFGBCDGGGGDGGFFGGGGGGEFFFGGGGGGGFGGGGF>DGGGF6FGGGFF:<AC=CGGEGDEFGGGGGGGGAAGBGG*=E9:DCEG,8??EDCCECFFGGF7??C+A3@<E:)*<);1F59GD11*)/./74(5))((8:*((.)..6**)((-)4>31(((3<FGC04(4)-,4)6*((-4,((.)(4()341))//4*9
@M03364:396:000000000-C9LGT:1:1101:21795:1527 2:N:0:10
GGACTACTAGGGTATCTAATCCTGTTTGCTCCCCACGCTTTCGAGCCTCAGCGTCAGTTACAGTCCAGAGAATCGCCTTCGCCACTGGTGTTCTTCCTAATCTCTACGCATTTCACCGCTACACTAGGAATTCCATTCTCCTCTCCTGCACTCTAGACTTCCAGTTTGAAATGCAGCACCCAAGTTGAGCCCGGGTATTTCACATCTCACTTAAAAGTCCGCCTACGCTCCCTTTACGCCCAGTAAATCCGGACAACGCTCGCCACCTACGTATTACCGCGGCTGCTTGCCCGTAGTCCGC
+
CCCCCGGGGGGGGGFGGGFFFGFEGGGGGGGGGGGGGGGGGGGGGGGGGGGGGGEGGGGGGGGFGGGGGGGGGGGGGGGGGGGGGGGGFGGGGGGGGGGGGGGGGGGGGGGGGGGGGGGGGGGGGGGGGGGGGGGGGFCFFFFFFEGCFFGF8D874DEGFGFFGGGGGGGGFGEDFFGGGFG@GG=CFE88DGGEGGGGGFGCCFFFCFFGE8,:CEFCAGFFF:>>@GBDFFFCEDGGGFFE689CFGD01>(/=(6,:9>;*597>F<:))4-6<09096900)))(.4((-)0*)*9
@M03364:396:000000000-C9LGT:1:1101:17978:1593 2:N:0:10
GGACTACACGGGTTTCTAATCCTATTTGCTCCCCACGCTTTCGTGCCTCAGCGTCAGTAACAGGCCAGGCGGCCGCCTTCGCCACTGGTGTTCTTCCATATATCTACGCATTTTACCGCTACACATGGAGTTCCACCACCCTCTCCTGTCCTCTAGCCTGCCAGTTTCCAAAGCCTGTACCGGTTGAGCCGGTACCTTTCACTTCAGACTTAACAGGCCGCCTACGCCGCCTTTAGCACCACTAAATCCGCCTAACGCTCGCCCCCTCCGTTTTTCCCGTGCCGCTGGCCCCGAATGCGCC
+
CCCCCGE<C@@EGGGGGG9FFGG6F<EGGGGGGGFFGGGGGGGCFEGC@D@AFFGGGGGGGF<,CFGF,C@@FCFGGBFFGEG@FGGG,EFEFFFFC<?@?FC<FAEEE8:B9,4CF7CCGGGC,@?DFD4FGGADF,==FFEFFFG86*,3C9D9,6,6@CADF=CFCC,@5DC69AFG,@*5@@,16>*3*11A:FF,1/,*28B4)97C*+5*;(=*65(,(*.)(/((,)))))3/0((())--9C*((-)453(-,,:()856((,)(--4)+(.-2((-(,,,41((-())*(1*
@M03364:396:000000000-C9LGT:1:1101:14789:1609 2:N:0:10
GGACTACTAGGGTTTCTAATCCTGTTTGCTCCCCACGCTTTCGAGCCTCAGCGTCAGTTACAGTCCAGAGAATCGCCTTCGCCACTGGTGTTCTTCCACATCTCTACGCATTTTACCGCTACACATGGAGTTCCACCGCCCTCTCCTGTCCTCAAGCCGTGCAGTTTCCAAAGCCTGAACCGGTTGAGCCGGTCCCTTTTACTTCAGCCTTGCCCAGCCGCCTGCCCCCCCTTTACGCCCCATCCTTCCGGATAACGCTTGCCACCCACGTCTTACCCCGGCTTCTGGCACGTCCTTCCCC
+
CCCCCGGGGGGGGGGGGGGGGGGGGGGGGGGGGGGGGGGGGGGGGGGGGGGGGGGGGGGGGGGGGGGGDGDGGGFGGGGGGGGGGGGGGGGGGGGGGGGGDGFFGGGGGGGGGGGGGGGGDGFGGFGGG?EFGGGGGC>FGGG*=EDFFFGEFEFFGGGGCG9DFFEGGFGCFGF?D5=DG@+58+:8;D59*:EF;EGG7>27@9B/596<6*>3C=F*8D(/7*/).>;0@;<ED;3:*-4252467*1,2:4?54(4(4A2DC*(---(.-)..+4(-4((.-.-214((,(.9*(2C
@M03364:396:000000000-C9LGT:1:1101:17548:1612 2:N:0:10
GGACTACAGGGGTATCTAATCCTGTTCGCTCCCCACGCTTTCGCTCCTCAGCGTCAGTAACGGCCCAGAGACCTGCCTTCGCCATTGGTGTTCTTCCCGATATCTACACATTCCACCGTTACACCGGGAATTCCAGTCTCCCCTACCGCACTCAAGCCCGCCCGTACCCGGCGCGGATCCACCGTTCAGCGATGGACTTTCACACCGGACGCGCCGAACCGCCTACGAGCCCTTTACGCCCAATCAATCCGGATAACGCTTGCACCCTACGACTTACCGCCGCTGCTGGCACGTAGTTAGC
+
CCCCCGGGGGGGGGGGGGGGGGGGGGGGGGGGGGGGGGGGGGGGGGGGGGGGGGGGGGGGGGGGGGGGGGGGGGGGGGGGGGGGGGGGFGGGGGGGFGGGGGGGGGGGGGGGGGFGGGFGGGGGGGGGGGGGGGGGGGGGGGGFGGG>C@FFGFGFFGGGGGFGGGGGGGEEFGFG=?GGGGGFGG,66</5>EEFGGGGGFGFGFFB0>>C;.*(50CE1C>FFG:)-99<::?22(2:C8(,.572@F712((.7(4?2,;2DFD87?((,(4).:,,,449;>),,44?::,)0*)2?
@M03364:396:000000000-C9LGT:1:1101:17898:1630 2:N:0:10
GGACTACCCGGGTATCTAATCCTGTTTGCTCCCCACGCTTTCGTGCCTCAGCGTCAGTTACAGTCCAGAAAGCCGCCTTCGCCACCGGTGTTCCTCCTAATATCTACGCATTTCACCGCTACACTAGGAATTCCGCTTTCCTCTCCTGCACTCAAGGTCAGCAGTATTGGATGCAGCTCCCAAGTTAAGCCCGGGTATTTCACATCAGACTTACCAAACCGCCTACGCACCCTTTACGCCCAGTAATTCCGGTCAACGCTTGCCCCCTACGTATTACCGCCGCGGCTGGCACGAACTCCGC
+
CCCCCGG?<FGGGGGGGGGGGGGGGGGGGGGGGGGGGGGGGGGGGGFFGFGGGGGGECCCFE@FFFGGGGGGGGGGGGGGGGGGCDGFFGGGGGGGGGFFG<EFGGGGGGGGGGGGGGDGGGGG9=FGFGGGGGGE>4@DGFAD+D,6@D@DF5=F,@FDFGFFDGGC82,6;E6?F5DEGGFFFG,;BC@C7GG7CFGFGFGCDA4*1C3C;+:6CDGGFGF998(),::0(6/7>DCGG;((;6C3@FG0(48<FFFF(-/.2;C>(4442),4<<(4(33(4((41:?FF(()0*)99
@M03364:396:000000000-C9LGT:1:1101:17742:1640 2:N:0:10
GGACTACTGGGGTTTCTAATCCTGTTCGCTCCCCCAGCTTTCGCGCCTCAGCGTCAGTGGTGGCCCAGAAGGCCGCCTTCGCCACCGGTGTTCTTCCCGATATCTACACATTCCACCGTTACACCGGGAATTCCAGTCTCCCCTACCGCACTCAAGCCCGCCCGTACCCGGCGCGGATCCACCGTTAAGCGATGGACTTTCACACCGGACGCGCCGAACCGCCTACGAGCCCTTTACGCCCAATAAATCCGGATAACGCTTGCACCCTACGTATTCCCGCGGCTGCTGGCACGTGTTTAGC
+
CCCCCGGGGGGGGGGGGGGGGGGGGGGGGGGGGGGGGGGGGGGGGGGGGGGGGGGGGFFGGFGFGGGGGGGGGGGGGGGGGGGGGGGGFFFGGGGGGGGGGGGGGGGGGGFGGGGGGGGDGGGGGGGGGGGGGGFFFGGGGGGFGGG>GFGFG<DFGGGGGGFGGDEGGE>EDGFG5.CF?FG@FGD?FGGCFGG6CFFGG<FDGF3;9DFG>)2,73EG>GF2(02)3DB?8<34A<EEGB036)6<FDD(46(-94><00C?DGGF(,(.4)4).<8>29B;><7?2::?8,(0)06*0
@M03364:396:000000000-C9LGT:1:1101:19571:1646 2:N:0:10
GGACTACTGGGGTATCTAATCCTATTTGCTCCCCACGCTTTCGTGCCTCAGCGTCAGGTACAGGCCAGGCGGCCGCCTTCGCCGCTGGTGTTCCTCCACATCTCTACGCATTTCACCGCTACACATGGAGTTCCACCGCCCTCTCCTGTCCTCAAGCCGTGCAGTTTCCAAAGCCTGAACCGGGTGAGCCGGTCCCTTTTACTTCCGAACTGCACAGCCGCCTGCCCACCCGTTCAGCCCAATGCTTCCGGATAACGCCTCCCCCCTGCGTACTACCCCGGGCGTCGGCACCGAGGTAGGC
+
CBCCCGGF,CC@@@CA<FDCFGC6C<FGGFGGGGCCFGG7CFGFFCF;FGC@FBE=6,,<;,C,CCDCCCFG:CGGFCG<FGG@FFEG<FGEG,EBFE4EFCC,@EFFFE@CA,@FFGGCEFFG,8FGGFCFGCGF@:=>FCGFFFD:73DC,:+9,@8+@F0+37@;;C,,3@8*=*ACEEC7C**/;C*885***<2<+/+/;;.((/4+)*5/77F*(7(862()(1(--4((-);:8(((0)))0*1,(-6<)3,((41(9C)(.(-((-)).*(,-((-,,(39(,((--))*)*2
@M03364:396:000000000-C9LGT:1:1101:17620:1659 2:N:0:10
GGACTACCAGGGTTTCTAATCCTGTTTGATCCCCATGCTTTCGTGCCTCAGCGTCAGTTTACAGCCAGATACTCGCCTTCGCCTCCGGTGTTCTACCCAATATCTACGAATTTCACCTCTACACTGGGTATTCCAATATCCTCTCTGTCACTCTAGCCACTCAGTTATAATGGCAATTCCGAAGTTGAGCTCCGGGATTTCACCGCTATCTTGAATGGCCGCCTACCCACCCTTTACGCCCAGTAATTCCGCACCACGCTTGCACCCTTCGTATTCCCGCGGCTGCTGGCACGAAGTAAGC
+
CCCCCGGGGGGGGGGGGGGFFGGGEFFFFGGGGGGGGGGGGGGGGGGGGGGGGGGGEC<FFGGGGGGGGGGGGGGGGGGGGGGGGGGGFFGGGGGFGFCGGGGGGGGGGGCGGGGGGGGGGGGGDFGGFGGGGGG,E8DAFGGFGGGEEFGEFEGFFGGGFGFGGGGGGFGFFGBDCDGFG6D=FCEDFF9?FGEGDECGGCE@DF?A5D5BE+,0?5EFFGFFFG)**;=5@FFEF>8FG@F;:?<EFGC(:;((0662?33);BD8(4:4.:>)4<171999>FF:FFBD<14)7*)29
@M03364:396:000000000-C9LGT:1:1101:16097:1698 2:N:0:10
GGACTACTCGGGTTTCTACTCCTGTTCGATCCCCACGCTTTCGTGCCTCAGCGTCAGTTACGTCATGGAACGCTGCCTTCGCCATCGGCGTTCTCCCAGATCTCTATGCATTTCACCGCTACACCTCGCATTCCGCCTTCCTCTGTCGCACTCCAGCTGGGCAGTTTCAACGGCCCGACCCCGGTTAACCCCGCGGTTTTCCCGCCGAACTTGCACGCCCCCCGGCCGCCCCTTTAACCCCAACAATCCCGCAAAACCTCTGATCCCCCCGTATTTCCCCGGTGCCTGCAACGCAGTAAGC
+
CCCCCGGCCFCCGCEFGG,FFFFCCAF7<@EFGGGGGGBGGE:FFGGE8=,C@FFDF@,,6,,C,,66,,,8@FFDEFGGGG,C=AF?>=FFG?,A<4,:,,9C,4,:<@FFDEFF,BE?ECEF,,,BCC4?CA@7+4+CD9=?FFG+=:=),02*@,,,@F3=FC:,:E,+9+:31*:1**35>*1.1,,2)4829BEG+.?015>((92+)/05/(;=291((:4)(127(43<6)<EC(0?FF<(<6/(-(2(0(..,)+)2+*-(-(-(.().+)(-(,(-(-)((-)((-)0*.:C
@M03364:396:000000000-C9LGT:1:1101:21016:1765 2:N:0:10
GGACTACAGGGGTATCTAATCCTATTTGCTCCCCACGCTTTCGTGCCTCAGCGTCAGTAACAGGCCAGGCGGCCGCCTTCGCCACTGGTGTTCTTCCATATATCTACGCATTTTACCGCTACACTAGGAATTCCACTTACCTCTCCTGCACTCTAGCTAAACAGTTTCCAAAGCAGTTCCCGGGTTAAGCCCGGGGCTTTCACTTCAGCCTTGCTTTGCCGTCTACGCTCCCTTTACACCCAGTAAATCCGGATCACGCTTGCACCATACGTATTACCGCGGCTTCTGGCCCTTATTTGCC
+
CCCCCGGGGGGGGGGGGGGGGGF<FGGGGGGGGGGGGGGGGGGGGGGGGGGGGGGGGGGGGFGCFGGGGFGGGGGGGGGGGGGGGGGGFGGGGGGGGGGFGGGGGGCFGGGG,FFGGGDDGGGGGGGGGGGGGGGGFGDFGFGFGGGGGFGFFDDFE8EFGGFGFGGGDFGGFGFGGFFCECD7EE*:BFFFGG*;@BCFC8B<FFA**;>CBF9*=*>F>D@D;EF:277@6AEFE?FFG@?F44)6FGG00613?0?B6<C2CA7-.87.4:?).+,39(23(,46<D((-()*1*)*:
@M03364:396:000000000-C9LGT:1:1101:19177:1800 2:N:0:10
GGACTACTAGGGTTTCTAATCCTGTTCGCTCCCCACGCTTTCGCTCCTCAGCGTCAGTAACGGCCCAGAGACCTGCCTTCGCCATTGGTGTTCCTCCTAATATCTACGCATTTCACCGCTACACTAGGAATTCCGCTTGCCTCTCCGATACTCAAGGGGAACAGTTTCAAATGCAGTTCATGGGTTGAGCCCATGGATTTCACATCTGACTTGCCCCTCCGCCTACCCGCCCTTTACACCCAGTAAATCCGGACACCGCTTGCCCCCTACGTATTCCCGCGGCTGCTGGCACGTACTCAGC
+
CCCCCGGGGGGGGGGGGGGGGGGGGGGGGGGGGGGGGGFGGGGGGGGFGGGGGGGGGGGGGGGGGGGFEGGGGFGGGGGGGGGGG,EFFGGGGGGGGFAFGGGGGGGGGGGGGGGGGGGGGGGG>EFGGDGGGGGEGEDGGFGFGGG8C>GEFEGF:C=>+FDGGDFGFGFFCCEGCBFG7EGFGG7:FFFGF,DF9FGFGEGF:FCEFGFGF886C=EGFD@55C(0576>0@ECF3AFG;8@19)7FF5,721(029>08;(*;CB04<8)65):E3296>>><7:7?:<4(.).9)96
@M03364:396:000000000-C9LGT:1:1101:23692:1805 2:N:0:10
GGACTACTGGGGTTTCTAATCCTGTTCGCTCCCCCGGCTCTCGCGCCTCAGCGTCAGTGCCCGCCCAGATGGCCGCCTTCGCCACCGGTGTTCCTCCCGATATCTGCGCATTCCACCGTTACACCGGGAATTCCAGCCTCCCCTACCGCACTCGAGCCCGCCGGTATCGGAGGCTCGCCGGGGTTGAGCCCCGGGCTTTTACCTCCGCACTAACAGGCCCCCTACCCCCGCTTTACCCCCCATGATTCCCGCAACCGCCTCGCCCCCACGTCTGTACCCGGCCGCCTGGACCTATTTTCCC
+
CCCCCGGGGGFG@FFGGGCFFGGGGGGGGEGGGGGEEGGGGGGGGGGGGGGGGGFGBF99FFGGGGGFFEEGGGEGGGGGGGGGGGGGFFGGGGGGGGGGGGEFFEGEGCFGCGGGGGF>>FGGGEEGGGGGGG7,,@AFGGGFGGG*B>:)@1C>7?FEGGA)C4:EGCG5>E0C*:E/1/92?8,.6;CDCEEC);C9+.<4CF5(,99+()+.72E*,9((404)-)4-(()))5;E531.64.6=**(((,(.-(4((2(9:)(9(-((()..35((-(-116(((4((..*/*.29
@M03364:396:000000000-C9LGT:1:1101:21670:1807 2:N:0:10
GGACTACTGGGGTATCTAATCCTGTTCGCTACCCATGCTTTCGAGCCTCAGCGTCAGTTGCAGACCAGAGAGCCGCCTTCGCCACTGGTGTTCTTCCATATATCTACGCATTCCACCGCTACACATGGAGTTCCACCGCCCTCTCCTGTCCTCAAGCCGTGCAGTTTCCAAAGCCTGAACCGGTTGAGCCGGTCCCTTTTACTTCAGACTTGCCCAGCCCCCTGCCCACCCTTTACGCCCCATCATTCCGGCTAAACCTTGCCACCTACCGATTTCCCGCGCCGCCGGCACGTATTTTGCC
+
CCCCCGGGGGFGGGGGGGGGGGGGGGGGGGGGGGFGFGGGGGGGGGGGGGGGGFGFGGG9FAFFGGGGGGGGGGGGGGGGGGGGGGGGCFGGGGGGGGDGGGGGGGFCGGGGGGGGGGGGGGGGGGGGGGGGGGGGG7?FGCGFGGGF>DF;FD=DFFGGEGFFGFFCGFGFFF5;C5DFGGG7E5,)0@*3C5CGFGFFF>@>FF6*08?CC6,0;98*-99(,*/)/>;2@34;;0?:<0,=4)..=D3((4))/((..5:)2;7(.((,-,().92(-(,40((,,-44(3))**.*:
@M03364:396:000000000-C9LGT:1:1101:11042:1840 2:N:0:10
GGACTACACGGGTATCTAATCCTGTTCGATCCCCGCACTTTCGTGCATGAGCGTCATTTACGGCTTGGTCTGCTGCCTACGCAATCGGGGTTCTTCGTCATATCTATGCATTTCACCGCTACACGACGAATTCCGCAAACCTCAACCGCAATCAAGCCCGGCAGTATCAACGGCGGAATGGCGGTGCGCTCCACGATTTGACCGCTGACTTGCAAGGCCGCCTGCGCACCCTTTACACCCAATAAATCCGGATAACGCCTGGCTCCCCCGGATTTCCTCGGCTGCTTGCCCGGAGTTTGCC
+
CCCCCGGGCGFGG7FGGGGGGGGGGGGGGFGGGGGGEGGGGGGGDGGGGGGGGGGGEFGGGGGGGGGGGGGFGGGGGGGGGGFDCFGG@FGEGGGGFACFGFFGGDEGGGGGGGGGGGGCGEGF86>FGGGFGGCGG8CFFGFDGGGGGFGFCCFAEEFE8CBDGGEGFFCEE747EFEC3*1*=:*.=*C)0:E51;C++6C2D>3,,2)<:=9<G(C=2C:((*,.(98((56)628:*-..9<A46D360(-4.(((-,*,9?5243((-1)<>+-,--,3().5((519((70*)2*
@M03364:396:000000000-C9LGT:1:1101:11625:1919 2:N:0:10
GGACTACAAGGGTATCTAATCCTGTTCGCTCCCCACGCTTTCGTGCCTCAGCGTCAGTAACAGGCCAGGCGGCCGCCTTCGCCACTGGTGTTCTTCCATATATCTACGCATTTTACCGCTACACATGGAGTTCCACCGCCCTCTCCTGTCCTCCAGCCTGCCAGTTTCCAAAGCCTGTACCGGTTGAGCCGGTACCTTTCACTTCAGACTTAACAGGCCGCCTACGCACCCTTTACGCCCAATCATTCCGGATAACGCTTGCCCCATACGTAGTACCTCGGCTGCTGGCACGTATTTTGCC
+
CCCCCGGGGGGGGFFGGGGGGGGFGGGGGGGGGGGGGGGGGGGGGGGGGGGGGGGGGGGGGGGFGGGGGGGDGGGGGGGGGGGGGGGGFGGGGGGGGGGGGGGGGGGGGGGGFGGEGGGGGGGGGGGGFGGGGGGGGGDEFDGFGGGGGBFEDDFFGGGGGGFGGGGGGGGGFGDFGF7FGGG:8C:7AD?DDGGGCEGGCCCEGFFEEGC?EFCAFFGG:C@F@:489D6:3:9ABBEG*41?44AFFG51(8-8B63:(40:<*7,4:42(4).6+5(8?(3(3)23(.(43-79*)7:
@M03364:396:000000000-C9LGT:1:1101:17482:1934 2:N:0:10
GGACTACTCGGGTTTCTAATCCTGTTCGCTCCCCCAGCTTTCGCGCCTCAGCGTCAGTGGTGGCCCAGAAGGCCGCCTTCGCCACCGGTGTTCTTCCCGATATCTGCGCATTCCACCGCTACACCGGGAATTCCGCCTTCCCCTACCACACTCGAGCCCGCCGGTATCGGAGGCTCGCCGGGGTTGCGCCCCGGGCTTTTACCTCCTACCTAGCAGGCCGCCTCCACCCGCCTTACGCCCAATGAATCCGAACAACGCTCGGGCCCCCCGTATTACCCCCGCAGCTGCCCCGCGGTCACCC
+
CCCCCGGGGGGGGDGGGGGGGGGFGGGGGGGGGGGGGGGGGGGGGGGGGGGGGGFG,<F<FFGGGGGG8CGGGGGGGGGCFGGGGFGDCGGGGGGGGGGGGGE<@;FFGGGGGE;EFGGCEG8FGGGEE>FFGGGGG3=FFFGFFFGGGFF5>:99CGGGGGBGEGFG=ECGBC(2>5E5=8<1*:*4>E5>D:C7>@FG78C4F:)).9)<))+5<9*19D0(.2()4),,-()(40?C8(20/-)60/*(-((40,-,42*(1:)(((-((44)-0((,,((((((,(((((-0).)*1
@M03364:396:000000000-C9LGT:1:1101:14113:1954 2:N:0:10
GGACTACACGGGTATCTAATCCTGTTTGCTCCCCACGCTTTCGCGCCTCAGCGTCAGTTTCAGGCCAGAAAGCCGCCTTCGCCACTGGTGTTCCTACCGATCTCTACGCATTTCACCGCTACACCGGTAATTCCGCTTTCCTCTCCTGCACTCTAGACCAGCAGTATCCAATGCAATTCCCACCTTAAACGCAGGAATTTCACTCCAGACTTATCAGGCCGCCGCCGCGCCCTTTACGCCCAATAATTCCGGACAACGCGCGCCCCCTACCTATTACCGCGGCTGCTGGCACGTATCTAGC
+
<CCCCGGFAEFGG+CFGGA@;FFDG<FGGGGGGGGGGG@FGGF@CEF7CF<FFFFEGFG9@FF,CFGGGG8@@FGGDDEGGGGGGGFFGGGGGGE9F?+:B7EGGGGGDGGGGGFGGEGGGGGGF8FFCFFCFGF++++CFDEDGGG=DDE8=*?D,@3D8>9D3@EB:CF,3>A2=?FFGF5*:DF693*331***6>EF<D*=;)0*:>F4+,*4)=E9D;((1..(179>??D<38CG??7))6<FG41139?<30(46C():7((4().)))6+4--4(340))84331.(1)*.:7
@M03364:396:000000000-C9LGT:1:1101:21752:1981 2:N:0:10
GGACTACCAGGGTTTCTAATCCTGTTTGCTCCCCACGCTTTCGAGCCTCAACGTCAGTTATCGTCCAGCAAGCCGCCTTCGCCACTGGTGTTCCTCCTAATATCTACGCATTTCACCGCTACACTAGGAATTCCACTTACCTCTCCGATACTCTAGCTTGACAGTTCCAAATGCAGCTTGGGGGTTGAGCCCCCACCTTTCACATCTGGCTTGCCATGCCGTCTGCGCTCCCTTTACACCCAGTAAATCCTGATAACGCTTGCCCCCTACGTATTCCCGCGGCTGCTGGCCCGTATTTAGC
+
CCCCCGGGGGGGGGGGGGGEFGGDGGGGGGGGGGGGGGGGGGGGGGGGGGGGGGGGGFGGGGGGGGGGGGGGGGGGGGGGGGGGGGGGFGGGGGGGGGGGGGGGGGGGGGGGGGGGGGGGGGGGGGGGGGGGGGGGG9=FGGGFGGD=B?FCGFFFGFGG8FFGFGGGGFFGFEEFFFGGG8C@EE58FFEGGC8CDFGCFEGFGFA6*;BG@FC*B3FGB?@B3+65:DFDF<@4CEGGG?6;+9CEFG+.64)69-33<6C2*A<6(888.6:):C(((3;;(43?::.(7;F))*.:7
@M03364:396:000000000-C9LGT:1:1101:23965:1982 2:N:0:10
GGACTACTGGGGTTTCTAATCCTGTTCGCTCCCCACGCTTTCGCTCCTCAGCGTCAGTAACGGCCCAGAGACCTGCCTTCGCCATTGGTGTTCTTCCCGATATCTACACATTTCACCGTTACACCGGGAATTCCACTCTCCCCTACCTCACTCAAGCCCGCCCGTACCCGGCGCAGATCCACCGTTAAGCGCTGGACTTTCACACCGAACGCAACCAACCGCCTACGAGCCCTTTACGCCCAATCAATCCGGATCACGCTTGCCCCCTACGTCTTCCCGCGGCTGCTGGCACGGCTTTAGC
+
CCCCCGGFEGGGGGGGGGDFGGF9FGGEFGGGGGGG@FGGGGEG,FFGGGGGGGGGEGE9EGGGGGGFFCFCFFGGGGGGFGGD6FGGGGGGGAEGFFEGGGGGGGGAFGGG,CFGGE8@EGFGFCCGGGGGGGG9F@8FG?EF+D?,>DFEG5FFGCDEGG5;FCCEFECDDE)9@FGG,>C7:E*043*)*=E*;BF7C?FCCB:(.>251)/(1(AEBG>B08?7()-,3242<0CEE((.)4))*9CB<:(35(.3(8F,CFC9(.41(,4:9C49(-419<23:?(41(()0)):C
@M03364:396:000000000-C9LGT:1:1101:20775:1997 2:N:0:10
GGACTACCCGGGTTTCTAATCCTATTTGCTCCCCACGCTTTCGTGCCTCAGCGTCAGGTACAGGCCAGGCGGCCGCCTTCGCCGCTGGTGTTCTTCCACATCTCTACGCATTTTACCGCTACACATGGAGTTCCACCGCCCTCTCCTGTCCTCAAGCCGTGCAGTTTCCAAAGCCTGAACCGGTTGAGCCGGTCCCTTTTACTTCAGACTTGCCCAGCCGCCTGCGCACCCTTTACGCCCAATCATTCCGTATAACGCTTGCCACCTACGTATTACCCCGGCCTCTTGCCCGTAGTTCGCC
+
CCCCCGGGGGDGGEGGGGFGGGG9FGGGGGGGGGGGGGEGGGGGGGGGGGGGGGGGGGGGGGGGGGGGGGGGGGGGGGGGGGGGGGGGFGGGGGGGGGGGGGGGGGGGGGGGGGGGGGGGGGGGGGGGFGGGGGGGG7DGGGGFGGGGGFGCD5DFGGGGGGFGGGFGGFGGFGFGGFFFFGGFEG,7;FC?CECFDFGGGE9CFFF3@GFFE)>4;@GD0D:BB*482C<,:>).3:C:*417?AAAFG*20444372:?6C)CF*.53:?)3)66+4(260(.().).4((-,.99(5>
@M03364:396:000000000-C9LGT:1:1101:15085:2022 2:N:0:10
GGACTACAAGGGTTTCTAATCCTGTTTGCTCCCCACGCTTTCGCGCCTCAGCGTCAGTTACTGTCCAGCAATCCGCCTTCGCCACTGGTGTTCCTCCGTATATCTACGCATTTCACCGCTACACACGGAATTCCGATTGCCTCTCCAGCACTCAAGAACTACAGTTTCAAATGCAGGCTCGAGGTTGAGCCCCGAGTTTTCACATCTGACTTGCAGTCCCGCCTACACGCCCTTTACGCCCAGTAATTCCGGACAACGCTCGCCCCCTACGTCTTACCGCGGCTGCTTGCACGTAGTTCGC
+
CCCCCGGGFGGGGGGGGGGGGGGGGGGGGGGGGGGGGGGGGGGGGGGGGGGGGGGGGGGGGGGGGGGGGGGGGGGGGGGFGGGGGGGGGGGGGGGGGGGGGGGGGGGGGGGGGGGGGGGGGGGGGGGGGGGGGGGCE7FGGGEFGGGGGFGFFFGD7@FGGGFGBDEGGGGGFGDGGFGF>6?FGGGFFFFFGEEG*BFFFEGEGFFE<FFGFF65;3FGBDFFFF1.(1:;B;EFFFGEG?;(+1?CFGGFFF(:F012?FE;DGGF6?24,4846<39(436343).(,.,4(08/)11
@M03364:396:000000000-C9LGT:1:1101:12126:2041 2:N:0:10
GGACTACTGGGGTTTCTAATCCTATTTGCTCCCCACGCTTTCGTGCCTCAGCGTCAGGTACAGGCCAGGCGGCCGCCTTCGCCGCTGGTGTTCTTCCACATCTCTACGCATTTTACCGCTACACATGGAGTTCCACCGCCCTCTCCTGTCCTCAAGCCGTGCAGTTTCCAAAGCCTGAACCGGTTGAGCCGGTCCCTTTTACTTCAGACTTGCACAGCCGCCTGCGCACCCTTTACGCCCAATCATTCCGGATAACGCTTGCCACCTACGTATTACCCCGGCTGCTCGCCCGTACTTAGCC
+
CCCCCGGGGGGGGGGGGGGGGGGDGGGGGGGGGGGGGGGGGGGGGGGGGGGGGGGGGFGGGGGGGGGGGGGGGGGGGGGGGGGGGGGGGGGGGGGGGGGG@FFGGGGGGGGGGGGGGGGGGGGGGCFGFGGGGGGGGFDGGGGFGGGFFFGFFCFFGGGGGGFFGGGGGGG9AGBFGFFFGGGE85,0A<CG<EGGFGGG7=+);:A3=6E7E;F@GFF*:5221/4)4D:(:>BFFFGG81:?7<)6F<7(289>.(-,,4<)>F5(7:244>)69+4(4;((-4),4(((-,(0/*):7
@M03364:396:000000000-C9LGT:1:1101:21925:2063 2:N:0:10
GGACTACTGGGGTTTCTAATCCTGTTCGCTCCCCACGCTTTCGCTCCTCAGCGTCAGTAACGGCCCAGAGACCTGCCTTCGCCATTGGTGTTCTTCCCGATATCTACACATTCCACCGTTACACCGGGAATTCCAGTCTCCCCTACCTCACTCAAGCCCGCCCGTACCCGGCGCGGATCCGCCGTTAAGCGATGGACTTTCACACCGGACGCGACGAACCGCCTACGAGCCCTTTACGCCCAATAACTCCGGATCACGCTTGCACCCTACGTATTCCCGCGGCTTCTTGCCGGTAGTTAGC
+
CCCCCGGGGGGGGGGGGGGGGGGGGGGGGGGGGG?GFGGGGGGGEGGGGGGGGEGGGFEFGGGCGGGGGGGGGGGGGGGGGGGGCGGGFFGGGGGGGFGGGGGGGGGGCGFGGGFGGGGCEGGGGGGGGGGGGGCF=,?FGDEFFGB,3DFDFDFFG8DGGGFGFCEEFEEEEGBGC):C,*8FCGGDFC83CGG*8<CFD<GEGFA((9(*,)*-9;EGFGF::;()494((.5<AFGGGFB008).8FC(-4,3744<:?@4=FD0423?<)4)6<420(((((-).6((((,0**)20
@M03364:396:000000000-C9LGT:1:1101:11115:2100 2:N:0:10
GGACTACTCGGGTTTCTAATCCTGTTCGCTCCCCACGCTTTCGCTCCTCAGCGTCAGTAACGGCCCAGAGACCTGCCTTCGCCATTGGTGTTCTTCCCGATATCTACACATTCCACCGTTACACCGGGAATTCCAGTCTCCCCTACCGCACTCAAGCCCGCCCGTACCCGGCGCGGATCCACCGTTAAGCGATGGACTTTCACACCGGACGCGACGAACCGCCTACGAGCCCTTTACGCCCAATAAATCCGGCGCACGCTTGCACCCCACGTATTACCGCGGCCTCTGGCCCTGGTTTGGC
+
CCCCCGGGGGGGGGGGGGGGGGGDGFGDGGGGGGGGGGGGGGGGGGGGGGGGGGGGFFGFGGGGGDGGFGGEGGGGGGGGGGGGGGGGGGDGGFGGGGGGGGGGFGGGGGFGGGFEFGGDGGGECEGGGGGGGGGFGGGGFGG58DCE8?GB>:++CD@EGEBGGGGGGGGGEEAG5BGGGGGGGGE=FFCGFGGGGGFGG3ECDDF;,>7C()/2>1=G>G9?62(0-9413?><A1ECGFF(0345@FD0,((-81>?(2;8FGD0211-4)5)63(-(-2(3:4?7)(((,,/*.-/0
@M03364:396:000000000-C9LGT:1:1101:14698:2131 2:N:0:10
GGACACTCGGGTTTCTAATCCTGTTCGCTCCCCACGCTTTCGCTCCTCAGCGTCAGTAACGGCCCAGAGACCTGCCTTTGCCATTGGTTTTCTTCCCGATATCTACCCATTCCACCGTTACCCCGGGAATTCCAGTCTCCCCTCCCGCCCTCCAGCCCGCCCGTACCCGGCGCGGATCCACCCTTTGGCGACGGGCTTTCACCCCGGACGCGACGCACCCCCTACCACCCCTTTACCCCCCATACATCCCGGTACCCCTTGCCCCCCACCTTTTACCCCGGCTGCTTGCCCTGTGTTCCCC
+
CCCC@F,EDGGFGGFDFGFEE,CFFACF@EFGG9@FGCEGDEGCDF,A@EECBBBFFCEFCFGGG,EFCFG?F,=E6E,9AF,,:CF<,9DFGGAFGGGGGDG<=E,A,9F9=?DF+@8?E,@FCEGFE<A,C,,,64=FGD8*=@@36930+:63@=EDCC5*5@>F8?C55*()58F,=C**2+,(;**)1=*/);C7+-24C5)(3/4:,5*(/3C/(1-4:2))(97(4)-)-(;::(4()..67*1(,(-)*,(.42<:FG)1((()).)).04(((((-.))((.((..979)*9
@M03364:396:000000000-C9LGT:1:1101:11833:2137 2:N:0:10
GGACTACAGGGGTTTCTAATCCTATTTGCTCCCCACGCTTTCGTGCCTCAGCGTCAGTCACAGGCCAGGCGGCCGCCTTCGCCACTGGTGTTCTTCCATATCTCTGCGCATTTTACCGCTACACATGGAGTTCCACCGCCCTCTCCTGTCCTCAAGTCTGCCAGTTTCTGAATCATAAATGAGTTGCGCTCATCCCTTTGCCTTCAGACTTAACAGACCGCCTGCGCACCCTTTACGCCCAATCATTCCGGATAACGCTCGCCACCTACGTATTACCCCGGCTGCTCGCACGGGGTTCGCC
+
CCCCCGGGGGGGGGGGGGGGGGGCFGGGGGGGGGGGGGGGGGGGGGGGGGGGGGGGGGGGGGGCGGGGGGGEGGGGGGGGGGGGGGGGGGGGGGGGGDGGEFFGGGGGGGGGAFGGGGGGGGGGFGGGGGGGGGFDF+=FFGFBGGGD@DGDFEGFCFGGGGFDFGGGGFFCFFAFGEAEA@:FDG,0?1?7FGCCFGG9C>B?GF=>58CFEFC3<BGE>C1821:):>?;@E3>?0:C*,18).5<F4>(4,)))-,40(23>C*(.(.).5-..+((-,-,37),4(467(()00,99
@M03364:396:000000000-C9LGT:1:1101:22554:2141 2:N:0:10
GGACTACAAGGGTATCTAATCCTGTTCGCTCCCCACGCTTTCGCTCCTCAGCGTCAGTAACGGCCCAGAGACCTGCCTTCGCCATTGGTGTTCTTCCCGATATCTACACATTCCACCGTTACACCGGGCATTCCAGTCTCCCCTACCGCACTCAAGCCCGCCCGTCCCCGGCGCGGACCCCCCGTTCAGCCATGGGCTTTCACACCGGACGCGACGAACCGCCTACGAGCCCTTTACGCCCAATAAATCCGCATACCGCTCGCCCCCTACGCATTACCGCGGCTGCTGGCACGTACTCTGC
+
CCCCCGGGGGGGGGGGGG<EEFG,FA@FFEGGGGGGDGGGGGGECGGCEGFGGGGGGGFFGGGGFGGGDDCBDCEFGGGGGGGG,CFG,FFGFAEFGFG,FEEGFGG9FEEFGGFGGGEC>=CFG7CG+:=FGGE,=:FFGGGF+DFGEBGFFDDFGFGGGGEGG+@EGGG>>F=G:)=C*3:<E9,/@C**+=?*;CCFE2F2CB3;(7(2()21)-:E()4(4EF5254<4:74>1AEG?0,))-6?G7(,(-)0379(-/3CE<22?B(-(-.6<44-4>>BB.)3:(.82())*)29
@M03364:396:000000000-C9LGT:1:1101:18016:2147 2:N:0:10
GGACTACTGGGGTTTCTAATCCTGTTTGCTCCCCACGCTTTCGAGCCTCAGCGTCAGTTACCGTCCAGTAAGCCGCCTTCGCCACTGGTGTTCCTCCTAATATCTACGCATTTCACCGCTACACTAGGAATTCCGCTTACCTCTCCGGTACTCTAGCTAGACAGTTTCAAATGCAGTTCCGGGGTTGGGCCCCGGGCTTTCACATCTGACTTGACTTGCCGCCTACGCTCCCTTTACACCCAGTAAATCCGGATAACGCTTGCGCCCTCCGTATTCCCGCGGCTGCTGGCACGTATTTCGC
+
CCCCCGGFGGGGGGGGGGGFGGGEGGGGGGGGGGGGGGGGGGGGGGGGGGGGGGGGGGGGGGGGGGGGGGGGGGGGGGGGGGGGGGGGDFGEFGGGGGGGGGGGGGGGGGGGCGGGGGGGGGGGGGGGGFFGGGGGGDCGGGCDFGEGGFG73;DFF:FG?FFGGFGGGGGGFGFGGFGGGEDFG>@5?:>C;ED5DEGFGEGFGFFFCG@GF*8>1)>C9D><7?05;DF((7@EC<EFGF?0/6))1>5-1842?(1:2:*(9833:49?(:>))32;>B9>F0)4>FFFF40=@=)*1
@M03364:396:000000000-C9LGT:1:1101:11995:2152 2:N:0:10
GGACTACCAGGGTTTCTAATCCTGTTTGCTCCCCACGCTTTCGTGCCTGAGCGTCAGTTATGGTCCAGAAAGCCGCCTTCGCTACTGGTATTCCTTTGAATCTCTACGCATTTTACCGCTACACATGGAGTTCCACCGCCCTCTCCTGTCCTCCAGCCGTGCAGTTTCCAAAGCCTGAACCGGTTGAGCCGGTCCCTTTTACTTCAGACTTGCCCAGCCGCCTGCTCCCCCTTTACGCCCATACCTTCCGGCTAACGCTTGCCACCTACGTATTACCCCCGCATCTGGGACATCCTGTGCC
+
CCCCCGGFFF>FF@FGEGE<9FE<E<FFDFFFGEGDFEGGGFCFGGGFG8@EFGGGGCFFDFGGGGGCCAAFFGGGGGGCGGCEEGGG9E?EEGGGGDGFEEAEFCFDEEFGG,@F<CGGGGFGGGFG<ADFEFGAD+06CC,*==E?D?DE=)=F,6366C5DFDDF8D96;:D+8*4<@693@3,30,*3<;EF:9D?,1;ACCF4)*:<*),)2-A5@CD((37),1226=3;3@DG*(/5A)7;AC3(725:34-430+9=@*,43,)6,626+,((-(-4).)(.,())(***,0:
@M03364:396:000000000-C9LGT:1:1101:8146:2202 2:N:0:10
GGACTACAGGGGTTTCTAATCCTGTTTGCTCCCCACGCTTTCGAGCCTCAACGTCAGTTATCGTCCAGTAAGCCGCCTTCGCCACTGGTGTTCCTCCTAATATCTACGCATTTCACCGCTACACTAGGAATTCCACTTACCTCTCCGATACTCTAGCTTGACAGTTCCAAATGCAGCTTGGGGGTTGAGCCCCCACCTTTCACATCTGTCTTGCCATGCCGTCTGCGCTCCCTTTCCACCCAGTAAATCCGGATAACGCTTTCCCCCTCCGTATTCCCGCGGCTGCTGGCCCGTATTTAGC
+
CCCCCGGGGGGGGGGGGGGGGGGFGGGGGGGGGGGGGGGGGGGGCEGGGGGGGGGGGFGGGGGGGGGGGGGGGGGGGGGFGGGGGGGFCDGGGGGGGG@FGGGFGGGGGGGGGGGGGEDGGGGFGFGG<FFGGGEFGGGGGGFFGGC+4*=*,;DDDDGGFGFGGGGGGGGGFGE8EFGG+,=:CEFEFCD?DE>EGGFCFFGECFFE<>CF:8E*=3CE9D@FB2:A@39DFFE)4CGFF;(63<CCFG5618?AF?B1((3)20)-(-(-(,4))3,(4(4(1()5((.,,-(0<*)02
@M03364:396:000000000-C9LGT:1:1101:10453:2208 2:N:0:10
GGACTACACGGGTTTCTAATCCTGTTCGCTCCCCACGCTTTCGCTCCTCAGCGTCAGTAACGGCCCAGAGACCTGCCTTCGCCATTGGTGTTCTTCCCGATATCTACACATTCCACCGTTACACCGGGAATTCCAGTCTCCCCTACCGCACTCAAGCCCGCCCGTACCCGGCGCGGATCCACCGTTAAGCGATGGACTTTCACACCGGACGCGCCGAACCGCCTACGAGCCCTTTACGCCCAATAAATCCGGATACCGCTTGCACCCTACGTATTACCGCGGCTGCTGGCCCGTGTTCGGC
+
CCCCCGGGGGGGGGGGGGGGGGGGGGGGGEGGGGGGGGGGGGGGGGGGGGGGGGGGEGFGGGGGGGGGFCCGGGGGGGGGGGGGGFFGFFGGGGGGGGGGGGGGFGFGGGGGGGGCFGFDD:DGGGGGCGGGGGGGGFCGDFGFGGGGGFG=A589FGGCGGFCFGEGGGEGFG@GE:EGGGGGEGG=FFCCCGGFFGGCFEG<6>DBFGFGF3*()6EC9<>F?E?8899<?3B<>BGGDF:<<ABBFGD>:1,)04((-,;>FFGB7?((,.(.6<8249FB9<)22(,-74(.0*(11
@M03364:396:000000000-C9LGT:1:1101:11819:2216 2:N:0:10
GGACTACTAGGGTTTCTAATCCTGTTTGCTCCCCACGCTTTCGCGCCTCAGCTTCAGTTTCAGTCCAGAAAGCCGCCTTCGCCACTGGTGTTCCTACCGATCTCTACGCATTTCACCGCTACACCGGTAATTCCGCTTTCCTCTCCTGCCCTCAAGCCCGACAGTATCCAAAGCAATTCCCACCTTAAACGCCAAAATTTCACGCCAGACTTATCATTCCGCCTACGCGCCCTTCACGCCCAAGTAATCCGGATAACGCTTGCACCCCACGTACTACCCCTGCTGCGTGAGCGTAGTTCTC
+
A-,BCAFF,E@,;C6@@CFGEFGCCFDF9AFFFEEE@7FGGG:,+:F=B<,C,C@,C,<,CFFCFFGCFFG8<E>FFCFGGG7?@F8?F,E=CCE,99+,4+@<4,CFC+:F;FCG94>DGG8=,++86?,CAF8=4+6A9=B?8DB8=*3),)++,6+638:738@,<EC5*@)0,3,2<@CCEC,14,*3***4*6,=,;6)9)85870=41>/+*5=2C<(662A(9:016(7<(3*:3?(*.).*:),8:(67(4-3(/4=8/,43(-.(-)-0(,(-4,8<(((((((4()7*)*:
@M03364:396:000000000-C9LGT:1:1101:14895:2220 2:N:0:10
GGACTAACGGGTATCTAATCCTATTTGCTCCCCACGCTTTCGTGCCTCAGCGTCAGTAACAGGCCAGGCGGCCGCCTTCGCCACTGGTGTTCTTCCATATACCTACGCATTTTACCGCTACCCATGGAGTTCCACCGGCCTCTCCTGTCCTCCAGCCTGCCAGTTTCCAAAGCCTGTACCGGTTGAGCCGGTACCTTTCACGTCAGACTTAACCGGCCGCCTACGCACCCTTGACGCCCCACCATTCCGGATAACTCTCGCCCCCCCCGTCTTCCCGCGTCTCCTAGCACGTATTTCCCCG
+
CCCCCGGGFGECBFGCAFC9FBAEEECFEFGGG9CFGCFFGGGCCFAGF<FG:F6FC,CFEFGFEGGGGEEDFEGG::<FBF,@C?E,,:BBFGGG<A?EG,>5,94F7EGCF?EG:ECDE,=,@>F,BFD4C?EEC+6FC=BDGCE9>:@:,:=?ECGG:7@=FFADC:F?0<@FF>GC7**5>:F;6>49/?7,=,B,=(=5848));)AA**.>@==751=65<F0>8((.8212C*/(4(*)-67)*,().)1)58<15(7//4(,((4)).(/4(-4(44))())(((),*1/)0)
@M03364:396:000000000-C9LGT:1:1101:16133:2242 2:N:0:10
GGACTACAGGGGTTTCTAATCCTATTTGCTCCCCACGCTTTCGTGCCTCAGCGTCAGTCACAGGCCAGGCGGCCGCCTTCGCCACTGGTGTTCTTCCACATCTCTACGCATTTTACCGCTACACATGGAGTTCCACCGCCCTCTCCTGTCCTCAAGCCGTGCAGTTTCCAAAGCCTGAACCGGTTGAGCCGGTCCCTTTTCCTTCAGCCTTGCACAGCCGCCTTCGCACCCTTTACGCCCAATCCTTCCGGCTTACCCCTGCCACCTACGGTATTACGCGGGTGCTGGCCCCGACTTACGC
+
CCCCCGG8FGGGFGGGGGGGGGGFFGGGGGGGGGGGGGGCFGGEFGGFGGGGGGGGEGGGGGGGGGGGGGGGGGGGGGGGGGGGGGGGGGGGGGGGGGGFGGGGFGGGGCEFEFFGGGGDGGGGEGGGGGGGGGGGGCDGGGGFGGG,6;FFAD??GGGGGGFGGDGGGGGEFGFCFADEGCDF:E,:FF=87:8A?FGG,.?9:AF358A6(0@3*,=>9G7(7=2)4C:(43)606EE5((.))-)7*)(,(,)),(4(.0)>F44?4(((4)).*-,,((-82)(4(((((,).*)1>
@M03364:396:000000000-C9LGT:1:1101:8722:2284 2:N:0:10
GGACTACACGGGTTTCTAATCCTGTTCGCTCCCCACGCTTTCGCTCCTCAGCGTCAGTAACGGCCCAGAGACCTGCCTTCGCCATTGGTGTTCTTCCCGATATCTACACATTCCACCGTTACACCGGGAATTCCAGTCTCCCCTACCGCACTCAAGCCCGCCCGTACCCGGCGCGGATCCACCGTTAAGCGATGGACTTTCACACCGGACGCGACGAACCGCCTACGTGCCCTTTACGCCCAAGTAATCCGGTTCCCGCTTGCACCCTACGTCTTACCGCGGCTGCCGTCACGTATTCCGC
+
CCCCCGGGGGGGGGGGGGFGGGGGGGGDGGGGGEGGFGGGGGEGGGGGGGCGGGGG:FGGGGCEFGGGGGGFGGGDGGFGGGGGGGGGEFGECD;@EFGGGGCFGGGGFGGGGDD,?EGDGGGGFGC>=FEC<?D,DFGGG?E?DGF>8*@>,)=5@;DE6FBGE79EGGGGEG@9=AGC?GCFGEB?FC=>/AE6DCFC9)??C5)(,11>67C9)3CC(9(3(24).7(45:8).(;CC<?3*..6?C76((((1-4;-3;<GGG((4,804<))3,(7>9>;((-,3(4244*0*)9*
@M03364:396:000000000-C9LGT:1:1101:12723:2287 2:N:0:10
GGACTACAGGGGTTTCTAATCCTGTTCGCTCCCCACGCTTTCGCGCCTCAGCGTCAGTTACGGCCCAGTAAGTCGCCTTCGCCACTGGTGTTCCTCCCAATCTCTACGCATTTCACCGCTACACTGGGAATTCCACTTACCTCTTCCGCACTCAAGCCAACCAGTCTCCAAAGCAATTCCCACCTTGAACGCAGGACTTTCACTTCAGACTTAACCGGCCGCCTACACGCCCTTTACGCCCAGTCCTTCCGGACAACGCTCGCCCCCTACGGATTACCGCGGCCGCTGGCCCGTCGTTAGC
+
CCCCCGGGGGGGGGGGGGGGGGGGGGGGGEGGGGGGGGGGGGGGGGGDGGGGGGGGGGG<FGGGGGGGGGGFGGEGGGGGGGGGGFGGGGGGGGGGGGGGGGGGGGGGGGGGGGGGGGGDGG9GGGGGFGGGGGGGGA9FGFFF=FG889FBGFGFFGGGGGFGFGCGGGGCFGEGGFGGC9FFGFC5C,8CDGGGGGFGGEGF8ACEFGBE*4,78=EGFGFFFC@FFG0:9DFFFFDEE(4:?)4<FF*,,-2:F>>066C9GGGF(,(((-43)3443;6(427,((.23-,)0)(*2
@M03364:396:000000000-C9LGT:1:1101:10398:2306 2:N:0:10
GGACTACCAGGGTATCTAATCCTATTTGCTCCCCACGCTTTCGTGCCTCAGCGTCAGGTACAGGCCAGGCGGCCGCCTTCGCCGCTGGTGTTCTTCCACATCTCTACGCATTTTACCGCTACACATGGAGTTCCACCGCCCTCTCCTGTCCTCAAGCCGTGCAGTTTCCAAAGCCTGAACCGGTTGAGCCGGTCCCTTTTACTTCAGACTTGCACAGCCGCCTGCGCACCCTTTACGCCCAATCATTCCGTATAACGCTTGCCACCTACCTATTACCCCTGCTGCTGGCACGCAGTTAGCC
+
CCCCCGGGGGGGGFFGGGFGGGGEFGGGGGGGGGGGGGGGGGGGGGGGGGGGGGGGEFEGGGGGGGGGGGGGGGGGGGGGGGGGGGGGGGGGGGGGGGGGGGFGGGGGGGGGGGGFGGGGGGGGGGGGGGGFGGGGGCDGGDF5DDF@=AGCCAC?FFGGCFFGGF:DFFFAAFFGFF8CGEGCE5376:89DGGGGGGGE=??GFFFFFFGC*9402F79D@<?8987<:61:))-1?E*(.37>BA=F04:>)654(446<)9F525().)6)-6<---8(,.).(-.<:(2277*.29
@M03364:396:000000000-C9LGT:1:1101:17276:2321 2:N:0:10
GGACTACTCGGGTTTCTAATCCTATTTGCTCCCCACGCTTTCGTGCCTCAGCGTCAGTAACAGGCCAGGCGGCCGCCTTCGCCACTGGTGTTCTTCCATATATCTACGCATTTTACCGCTACACATGGAGTTCCACCGCCCTCTCCTGTCCTCCAGCCTGCCAGTTTCCAAAGCCTGTACCGGTTGAGCCGGTACCTTTCACTTCAGACTTAACAGGCCGCCTACCCACCCTTTACGCCCAATCATTCCGGATAACGCTCGCCACCTACGTATTACCCCGGCCGCCTGCCCGTAGCCCTCC
+
CCCCCGGGGGGGGGGGGGFGFGGGGGGGGGGGGGGGGGGGGGGGGGGGGGGGGGGGGGGGGGGGGGGGGGGGGGGGGGGGDGGGGGGGAFGGGGGGGGGGGGGGGGGGGGGGGGDGGGGGGGGGGFGGGGGGGGDGFCDGGGGBDGG,EDFEFDF?GGGGGGFGGGGGGGGCAFF5EC:FGEG<>C,63DEGGGDFCBEFE9;/CA=CB*7C:F,7C;E*7D1;@*3*6C?18;CF06EG><:<FBAAFG)48?4<.7,331C0CF*88(444:6:96:232(42(((((481(()*)(*1
@M03364:396:000000000-C9LGT:1:1101:23488:2321 2:N:0:10
GGACTACCCGGGTATCTAATCCTATTTGCTCCCCACGCTTTCGAGCCTCAACGTCAGTTATCGTCCAGTAAGCCGCCTTCGCCACTGGTGTTCCTCCTAATATCTACTCATTTCACCGCTACACTAGGAATTCCACTTACCTCTCCGATACTCTAGCTTGACAGTTCCAAATGCAGCTTGGGGGTTGAGCCCCCACCTTTCACATCTGGCTTGCCATGCCGTCTGCGCTCCCTTTACACCCAGTAAATCCGGATAACGCTTGCACCATACGTATTACCGCGGCTGCTGGCACGTATTAAGC
+
CCCCCGGGGGGGGGGGGGGGGGGAFFGGGFGGGGGGGGGGGGGGFGG,FGFGGGGGGGGGGGGGGGGGGGGGGGGGGGGGGGGGGGGGFFGGGGGFGGGGGGGGFGGGGGGGGGGGGGGGGGGGDGGGFFGGGGGGGFGGGGF:DGGECBG*,;FFGFCGCGFGGGGGGDACFFEFGFFGGF>CCEC:AF@;DGGECFG7CADEFFFCCGD5(010+6@6>?@996:81877@3=;C?GGGDF@:CF7;>)(31:2=416?8*.>*0-8745<>(24+,4069F>62>2?(5::(1?/.:C
@M03364:396:000000000-C9LGT:1:1101:15993:2400 2:N:0:10
GGACTACAGGGGTTTCTAATCCTGTTTGCTCCCCACGCTTTCGAGCCTCAACGTCAGTTATCGTCCAGTAAGCCGCCTTCGCCACTGGTGTTCCTCCTAATATCTACGCATTTCACCGCTACACTAGGAATTCCACTTACCTCTCCGATACTCTAGCTTGACAGTTCCAAATGCAGCTTGGGGGTTGAGCCCCCACCTTTCACATCTGGCTTGCCATGCCGTCTGCGCTCCCTTTACACCCAGTAAATCCGGACCACGCTTGCAACCTACGTATTGCCGCGGCTGCTGGCACGTAGTTAGC
+
CCCCCGGGGGGGGGGGGGGGGGGGGGGGGGGGGGGGGGGGGGGGGGGGGGGGGGGGGFGGGGGGGGGGGGGGGGGGGGGGGGGGGGGGEGGGGGGGGGGGGGGGGGGGGGGGFGGGGGGGGGGGFGGGGGGGGGGGGGCFGGGFGGG6@BGFGFGFGGGGGGFGGGGGGGGGFDEGGFCFDGGGGGGFFGGGGGGGGGGGGFGFGFB84?BG2:CBF3CFF22=<C>EBDFFD3@>ECGGG;@@65)9AGG9BF0?F?FFF?FF7CFB?FFF2)4).<9B>03((4)4:<72:(,))*.*:
@M03364:396:000000000-C9LGT:1:1101:10367:2421 2:N:0:10
GGACTACCCGGGTTTCTAATCCTGTTTGCTACCCGCACTTTCGAGCATGAGCGTCGATAAGTCCCCAGCAAGCTGCCTTCGCCATCGGTGTTCTTCCTGATCTCTACGCATTCCACCGCTACACCAGGAATTCCGCTTGCCCCTGAACTATCCAAGAAACCCAGTTCGGACTGCAGGTCCGGGGTTGGGCCCCGGTATTGTACAATCCGCTTGAGCTTCCGCCTGCGCTCCCTTTACGCCCAGTGATTCCGAACAACGCTTGCACCCCTCGTATTCCCGCGGCTGCTGGCCCGACGTTTTC
+
CCCCCGGGGGGGGGGGGGGGFGGGGGGGGGGGGGGGGGGGGGGFGGGGGGCGGGGGEGGCFGGGGGGGGGGGGGGGGGGGGGGGGGGGGGGDGGGGGGGGGGGFGGGGGGGGGGGGGGGGGGGFGFGGGGEGGGGGGGGGDGGFGGGDCF;EGFGFFFFGGEAGGGGGGGGGFGFFFFGGGEGGGGGFFG*:?EGGGGGFGEG7;1==9FFGF;E@GFCG@GF@@=;DBGB?FFFFF?GGEB?074<>FG<(3>(4>9BF?684FGGF??>?:BF)-<(344>0,44?FF0(-3()80.*2
@M03364:396:000000000-C9LGT:1:1101:11816:2422 2:N:0:10
GGACTACTGGGGTTTCTAATCCTGTTCGCTCCCCACGCTTTCGCTCCTCAGCGTCAGTAACGGCCCAGAGACCTGCCTTCGCCATTGGTGTTCTTCCCGATATCTACACATTCCACCGTTACACCGGGAATTCCAGTCTCCCCTACCGCACTCAAGCCCGCCAGTACCCGGCGCGGATCCGCCGTTAAGCGATGGCATTTCACACCAGCCGCGACGAACCGCCTACGCGCCCTTTACTCCCAATAAATCCGGATAACGCTTGCACCCTACGTATTACCGTGGCTTCTGGCACGTACTTCGC
+
CCCCCGGGGGGGGGGGFGGGGBFGGGGGGGGGGGGGCGGGGGGGDGGFFGFGGGGGGGGGGGGGGGDGEEGFGFFGGGGGGGGGG,C<EDFGGGGGGGF:CFGGGGFCFEEB,CEFGGGDGGGGC4CFCEBBFGG,@,9FFDEDFGG8+9F@GF6@=F?E>E*@DAC;DEEC9C):*)=C,4/=3;*/;C3*;E8**5?<?CGFFF)(.99E(.:(/(:=6D9?(2-.(/4>>?B<A)<<C:8?)5))1C30,4(-643(23*)9AC:112.4<?<223(.49(,4).5?()-4())/6DC
@M03364:396:000000000-C9LGT:1:1101:21218:2458 2:N:0:10
GGACTACAGGGGTTTCTAATCCTGTTTGCTCCCCACGCTTTCGCGCCTCAGCGTCAGTTACAGTCCAGTAAGCCGCCTTCGCCACTGGTGTTCCTCCCGATCTCTACGCATTTCACCGCTACACCGGGAATTCCGCTTACCTCTCCTGCACTCCAGCCCGACAGTATCCAAAGCAATTCCCACCTTGAACGCAGGACTTTCACTCCAGACTTACCAGGCCGCCTACGCGCCCTTTACGCCCAATCATTCCGGACACAGCTCGCCCCCTACTTCTTCCCGCGGCTCCTGGCCCGTATTTCGC
+
CCCCCGGGGGGGGGDGGGGGGGGGGGGGGAFGGGGGGGGGGGGGGGGEFGGGGGGGGGGGGGGGGGGGGGGGGGGGGGGGGGGGGGGG?FGGGGGGGGGGGGGEGGFGGGGGGGGGGGGGGGGGGGGGGGGGGGGGGGGGGGC5DFGFFFGFGDGFCEGGDGEGGGFCE,,@;F@CGFGGG7>FFG8*98,*;?C*CFFGG4@*;FFBEGEG);F<43FGFG@FFFD5.799B<?9>0EGG?03).6<BFC6:>9:)48,4:?9GG5(3<)))6<))0--(4(4(-5>:B:3(4(.96<*9
@M03364:396:000000000-C9LGT:1:1101:12409:2473 2:N:0:10
GGACTACCGGGGTATCTAATCCTGTTTGCTCCCCACACTTTCGCGCCTCAGCGTCAGTTACAGTCCAGTAAGCCGCCTTCGCCACTGGTGTTCCTCCTAATATCTACGCATTTCACCGCTACACTAGGAATTCCACTTTCCTCTCCAGTACTCAAGAAAAACAGTTTTAGTTGCAGTTCCTCAGTTAAGCCGAGGGATTTCACAACTAACTTATTTTCCCGTCTACGCACCCTTTACACCCAATAAATCCGGATCACGCTCGCACCCTACGTATTACCGCGCCTGCTGGCACGTAGTGCGC
+
CCCCCGGFFGGGGFGGGGGGGGGGGGGGGGGGGGGGGGGGGGGGEGEEGGGGGGGGGGGGGGGCFGGGGG9FFGGGGGGGGGGGGGGGGGGGGGGGGGGGGGFFGGGGGGGGGGGGGGGGGGGGGGGGGGGFFG;C8,6FFCFBFF,@>DGEGEGF9=DF?FFGDEGGFF=>FGFGGFGGFEGGGG@;BCFG?CEGGGF6F5,*;@A;@GFCE=>*549E?8=9-65;(:52;6EEECFGGF?F)77?FGD1(6(65;=?((22CGG:0:F8<23.<<1;B(2,-4()46451(()8).95
@M03364:396:000000000-C9LGT:1:1101:9674:2491 2:N:0:10
GGACTACCGGGGTTTCTAATCCTGTTCGCTCCCCACGCTTTCGCTCCTCAGCGTCAGTAACGGCCCAGAGACCTGCCTTCGCCATTGGTGTTCTTCCCGATATCTACACATTCCACCGTTACACCGGGAATTCCAGTCTCCCCTACCGCACTCAAGCCCGCCCGTACCCGGCGCGGATCCACCGTTAAGCGATGGACTTTCACACCGTACGCGCCGAACCGCCTACGAGCCCTTTACGCCCAATAAATCCGGATCACGCTTGCACCCTACGTATTACCGCGGCTGCTGGCACGTACTTAGC
+
CCCCCGGGGGGGGGGGGGFGGGGGGGGGGGGGGGGGGGGGGGGGGGGGGGFGGGGGGGGGGGGGGGGGGGGGGGGGGGGGGGGDGFGGGGGGGGGGGGGGGGGGGGGGGGGGGGGGGG@CEFFGG+FGGGGGGGGDC>DGGGGFGGGGDFGBF)9AFGGGGGFGGCEG9CGGFGBGDDGGGF<BFG::AF=DGGGDGGGCGFGBFEE(8D0*()27C6EGFGFF?C?>0<><1:>FFFGGGF17776<FGGF0?1:F:<B2<F<GFDFFF<?2:>)6C444>B608743:4>?:().*):?
@M03364:396:000000000-C9LGT:1:1101:6729:2529 2:N:0:10
GGACTACTGGGGTTTCTAATCCTGTTCGCTCCCCACGCTTTCGCTCCTCAGCGTCAGTAACGGCCCAGAGACCTGCCTTCGCCATTGGTGTTCTTCCCGATATCGACACATTCCACCGTTACACCGGGAATTCCAGTCTCCCCTACCTCACTCAAGCCCGCCCGTACCCGGCGCGGATCCACCTTTCAGCGATGTACTTTCACACCGGTCTCGCCGAACCTCCTGCGTACCCTTTACGCCCAATCAATCCTGATCAAGCTTGCACCCGCCGTATTTCCTCCGCTTCTGCCCCGTTCTTCGC
+
@CCCCGGFEFFD@FEGGGG<BFG,CCEEFGGGGGGGGGGGGG7FEGGGGGGGEGGGBFFFGGG>EE@F<EEFFGG?AEFA7FGGGFCGFFGGGGGCEF,BFCCE+4@?FDDF=FDFEBF6=FFFG8C7>FDEGGF,@,+936+00DD,E6FECB00A=D9BF>>F:CCG**>**/24::86<*+5@,)1:*);*3+3?;A@<?)>A.,()(<,)2()4C7(96:)+()(143)15)5(;8E06?)4>>FGG)).))0))5<BF4FFC9(4((-(.).2)6(((4::))))(-44,)016>D
@M03364:396:000000000-C9LGT:1:1101:21796:2558 2:N:0:10
GGACTACTAGGGTATCTAATCCTGTTCGCTCCCCACGCTTTCGCTCCTCAGCGTCAGTAACGGCCCAGAGACCTGCCTTCGCCATTGGTGTTCTTCCCGATATCTACACATTCCACCGTTACACCGGGAATTCCAGTCTCCCCTACCGCACTCAAGCCCGCCCGTACCCGGCGCGGATCCACCGTTAAGCGATGGACTTTCACACCGGACGCGACGAACCGCCTACGCGCCCTTTACGCCCCATAAAACCTGATAACGCTTGCACCCTACGTATTCCCGCGGCTGCTGGCCCCGATGTCGC
+
CCCCCGGGGGDGGGGGGGGGGGGGGFGGGGGGGGGGGGGGGGGGGGGGGGGGGGGGGGGGGGGGGGGGEFFGGGGGGGGGGGGGGGGGF7FGFGFFFGGGGGGGAEGFGGGGGGGGGGGGGGFGGGGGGGGGGGGGEFFGGGD?=FFEGEGFG5=DGGGGGGFCFEEGGGGGFGBD5??C<FGDCCC3FFGDGGGGGGGGGEGFGFE36D1:(0:951EGFDF:(2()-9;9>73<BBGG>(387)4)7<037))-966343FDGGG6(44(.).).<269(11(().(1((((-)..)75
@M03364:396:000000000-C9LGT:1:1101:14436:2619 2:N:0:10
GGACTACTAGGGTTTCTAATCCTATTTGCTCCCCACGCTTTCGTGCCTCAGCGTCAGGTACAGTCCAGAAAGCCGCCTTCGCCACTGGTGTTCCTCCCGATCTCTACGCATTTCACCGCTACACCGGTAATTCCGCTGTCCTCCCCTGCACTCCAGCCTCCCAGTATCCAAAGCACTTCCCACCTTGAACACAGGACTTTCACCCCCGGCTTACCAGGCCGCCTACTCGCCCTTTACGCCCAATCATTCCGGACAACGCTCGCGCCCTCCGTATTACCGCGGCTGCTGGCACGGATTACGC
+
CCCCCGGGFGGGGGGGGGGGGGG,FGCFFFGGGGGGGGG;FFGFGGGGGGEGGGGGG8<,CE@FG8FGEE@EFEFGGGGGGGEGECGGEFGGGGF5C7CCCEDFF;FFGGCGGGGGGDGDGGGGFCE>:F<FGGG7=+6EFGG*+@B+3;FDA)=DA?8@3CDGG3=FGF8D@FE6CFGG@@9+@?F@08,;?7@,;D:EGFF**:*/(/-C3),165CE@G9;38)/()42(6;;E6EGGFFF4)-4@CF01(((8(41(-*-1:<0((,-.(.669:63--37<)).4(3((-))*)1/
@M03364:396:000000000-C9LGT:1:1101:9003:2660 2:N:0:10
GGACTACTGGGGTTTCTAATCCTGTTCGCTCCCCACGCTTTCGCTCCTCAGCGTCAGTAACGGCCCAGAGACCTGCCTTCGCCATTGGTGTTCTTCCCGATATCTACACATTCCACCGTTACACCGGGAATTCCAGTCTCCCCTACCGCACTCAAGCCCGCCCGTACCCGGCGCGGATCCACCGTTAAGCGATGGACTTTCACACCGGACGCGACGAACCGCCTACGAGCCCTTTACGCCCAATAAATCCGGATAACGCTTGCACCCTACGTATTCCCGCGGCTGCTGGCCCGTCTGTCGC
+
CCCCCGGGGGGGGGGGGGGGGGGGGFGGGGGGGGGGGGGGGGGGGGGGGGGGGGGGGGGGGGGGGGGDCGGGGGEFGGGGGGGGGGGGGGGGGGGGGGGGGDGGGGGGGGFGGGGGGGGCGGGGGGGGGGGGGGGGGGGGGGGFGGGDGEGFD<?FGGGGGGFD:7?EGGGGFF>G=?=E,<CCFC*6AC8CF5EFGGGGGEGFGFFF;DBG9):493EE;G6::C?)(9;B?FF2<3C:E00:)-<AFDD>?84<?((4(-8)7FDF220()6:><<?9324((-),48((,7(0)/-9*
@M03364:396:000000000-C9LGT:1:1101:16554:2673 2:N:0:10
GGACTACACGGGTTTCTAATCCTATTTGCTCCCCACGCTTTCGTGCCTCAGCGTCAGGTACAGGCCAGGCGGCCGCCTTCGCCGCTGGTGTTCTTCCACATCTCTACGCATTTTACCGCTACACATGGAGTTCCACCGCCCTCTCCTGTCCTCAAGCCGTGCAGTTTCCAAAGCCTGAACCGGTTGAGCCGGTCCCTTTTACTTCCGACTTGCCCAGCCCCCCGCCCACCCCTTACGCCCAATCATTCCGGCTACCCGTTGCCACCTACGTATTCCCCCCGCCGCTTGCCCGTGCTTCACC
+
CCCCCGGGGGGGGGGGGGGGGGG,FFGGGGGGGGGGGGGGGGGGGGGGGGGGGGGGGEEFFGGFGGGGGGGGGGGGGGGGGGGGGGGGAFEGGCFGGGGGGGGGGGGGGGGGGFGGGGGGGGCG,@FGGFGGGGGGG7>FGGGFGGG,@;FFGECFG?CC8FCFGGGGAEFD?GF46*,=EEG7C5,8AF*125?CFFGF942.3*:0:<@94)>51/C5(9(((*()49?(8?).(4EG*(,4?)6)9C)((4(3)(-,((<)>C*53(().5)))0-(49(42(-4(..(,,(09@)22
@M03364:396:000000000-C9LGT:1:1101:13221:2710 2:N:0:10
GGACTACTCGGGTTTCTAATCCTGTTTGCTCCCCACGCTTTCGTGCCTCAGTGTCAGTTACAGTCCAGAAAGCCGCCTTCGCTACTGGTGTTCCTCCTAATATCTACGCATTTCACCGCTACACATGGAGTTCCACCGCCCTCTCCTGTCCTCAAGCCGTGCAGTTTCCAAAGCCTGAACCGGTTGAGCCGGTCCCTTTTACTTCAGACTTGCACAGCCGCCTGCGCCCCCTTTACGCCCAATCATTCCGGATACCGCTTGCCACCTACGTCTTACCCCCGCTGCTTGCCCGTGGTTCGCC
+
CCCCCGGGGGGGGGGGGGGGGGGGGGGGGGGGGGGGGGGGGGGGGGGGGGGGGGGGGGGGGGGGGGGGGGGGGGGGGGGGGGGGGGGGGGGGGGGGGGGGGGGGGGGGGGGGGGGGGGGGGGGGGGGGGGGGGGGGGEDGGGGDGGGFGFGFGFGFCGGGGGFGGGGGGGGGFFDGGF8DFGGCEG3:AF>DDGGGGGGG7>D?F6CEBGFFF4D=CBFCBG@FB*.).>;0;;44(2?F1158;AFAFDD:??)354203:C4DG5??<?(.0-44+((37,3()-5((5:9(,0<*-9C
@M03364:396:000000000-C9LGT:1:1101:18787:2714 2:N:0:10
GGACTACAAGGGTTTCTAATCCTATTTGCTCCCCACGCTTTCGTGCCTCAGCGTCAGGTACAGGCCAGGCGGCCGCCTTCGCCACTGGTGTTCTTCCATATATCTACGCATTTTACCGCTACACATGGAGTTCCACCGCCCTCTCCTGTCCTCTAGCCTGCCAGTTTCCAAAGCCTGTACCGGTTGAGCCGGTACCTTTCACTTCAGACTTAACAGGCCGCCTACGCACCCTTTACGCCCAATCATTCCGGATAACGCTCGCCACCTACGTATTACCCCGGCCGCTGGCCCGTAGTTCGCC
+
CCCCCGGGGGGGGGGGGGGGGGGGGGGGGGGGGGGGGGGGGGGGGGGGGGGGGGGGGGGGGGGGGGGGGGGGGGGGGGGGGGGGGGGGFGGGGGGGGGGGGGFGGGGGGGGGGGGGGGGGGGGGGGGGGGGGGGGGGEDGGGGFGGG8EFGEFEGFFGFGGGFGGFFGGFGFFGFGGFEFGGGC>G,:AFCDGGGGGGGGG@@*?=B*;F?G4?>8F=E5:D;D@;406D<38@3C<BEG82:?9<AAFG)(42><:9(421:6DG7(42.)626<<+4,1;(,(,-48(41(((891(9C
@M03364:396:000000000-C9LGT:1:1101:10860:2726 2:N:0:10
GGACTACTCGGGTTTCTAATCCTATTTGCTCCCCACGCTTTCGTGCCTCAGCGTCAGTCACAGGCCAGGCGGCCGCCTTCGCCACTGGTGTTCTTCCCGATATCTACACATTCCACCGTTACACCGGGAATTCCAGTCTCCCCTACCGCACTCACGCCCGCCCGTACCCGGCGCGGATCCACCGTTAAGCGATGGGCTTTCACACCGGACGCGACGAACCGCCTACGAGCCCTTTACGCCCAATCAATCCGGATCACGCTTGCACCCTACGTATTCCCGCGGCTGCTGTCCCGTCGTCCGC
+
CCCCCGGGGGGGGEGGGGCCFGGAFFGGGGGGGGGGGGGGGGGFGGGGGGGGGGGGGCFGGGGGGGGGGGGGGGGGGGGGGGGGGGGGDFGGGGGGGGGGGGGGEGGGGGGGGGFFGGFGDFGGFGEG7FEGGGGAFFDGGGGFGGGDGDGA7@+5DFGGGDEGGGEGGGGGDG=D::EGGGGBFG:6CC?3CEC**8;EFBG<C>B;1D9E95:;<0CG>D>1:;1),>>:118)66CCGBBF)524FFD>?172F?????F)CFC((2:129.)-<--(((-,3)4)4)89B<5<)-)9
@M03364:396:000000000-C9LGT:1:1101:6434:2733 2:N:0:10
GGACTACTAGGGTTTCTAATCCTGTTCGCTCCCCACGCTTTCGCTCCTCAGCGTCAGTAACGGCCCAGAGACCTGCCTTCGCCATTGGTGTTCTTCCCGATATCTACACATTCCACCGTTCCACCGGGAATTCCAGTCTCCCCTACCGCACTCAAGCCCGCCCGTACCCGGCGCGGTTCCACCGTTAAGCTTTGGACTTTACCACCGGACGCAGTGAACCGCCTACTAGCCCTTTACGCCCAGTAATTCCGGATCACGCTTGCACCCTACGTATTCCCGCGGCTGCTAGCACGTCGTTACC
+
ABCCCFGG9F8DFGGGGF<@FGF,FFFCGFAGGGFGGGGGGFEE@CGG<E<FGGGGDFGGG,FGGGCGFCGG@F8FFFGCFDGCFAFGFGGGGCEEFG7BF@EAEFGFGGGGGGGGGGED,BFG@E78>>?FGGC<E7+AE=6@6D8+8*>:>=FF?F==:<5?G89BC7B*9C)*/)*=,,;*=;*6+,1+++026BFG+)<)*)),3D35()*,0)0:1<>:?8)*.9,,.4)6<?GGG624*)).7C>01?((7(,-8:*,2@C((4(.5A::4<((4;1((()).52892,.))(*0
@M03364:396:000000000-C9LGT:1:1101:10312:2777 2:N:0:10
GGACTACTAGGGTTTCTAATCCTGTTCGCTCCCCACGCTTTCGCTCCTCAGCGTCAGTAACGGCCCAGAGACCTGCCTTCGCCATTGGTGTTCTTCCCGATATCTACACATTCCACCGTTACACCGGGAATTCCAGTCTCCCCTACCGCACTCAAGCCCGCCCGTACCCGGCGCGGATCCCCCGTTAAGCGATGGACTTTCACACCGGACGCGCCGAACCGCCTACCAGCCCTTTACGCCCAATAAATCCGGATCACGCTTGCCCCCTTCGTCTTCCCGCGGCTGCCTGCCCGGAGTTAGC
+
CCCCCGGGCGGGGGGGGGEGGGGGGGGGGGGGGGGGGGGGGGGGGGGGGGGGGGGGGGGCFGGGGGGGGGGGGFGGGGGGGGGGDGGGGGGGGFGGGGGGGGGGGFGEGGGGGGFFGGGGGGGGGGGGDGGGGGGGDEGGGGGFDGGGEFGBF8=FEFGEEEFGG:@EAEGEED9/*)=0,=CCCGB(;C/55CE6<FFFC)?7GAEF3CB5>)8()(2>(59:(0(),9?B?B?2<0*?E?<8)56:FC)7((-4?(3(4:@(0AD;(,43,,().;(,(41,42()...(,((00))20
@M03364:396:000000000-C9LGT:1:1101:7136:2809 2:N:0:10
GGACTACCGGGGTTTCTAATCCTGTTCGCTCCCCACGCTTTCGCTCCTCAGCGTCAGTAACGGCCCAGAGACCTGCCTTCGCCATTGGTGTTCTTCCCGATATCTACACATTCCACCGTTACACCGGGAATTCCAGTCTCCCCTACCTCACTCAAGCCCGCCCGTACCCGGCGCGGATCCACCGTTAAGCGATGGACTTTCACACCGGACGCGCCGAACCGCCTACGAGCCCTTTACGCCCAATAAATCCGGATCACGCTTGCACCCTACGTATTACCGCCGCTGCTGGCACGTTGTTCGC
+
CCCCCGGGGGGGFGGGGGGGGGGFGGGGGGGGGGGGGGGGGGGGGGGGGGGGGGGGGFEGGGGGGGGGGGGGGGGGGGGGGGGGGGGGFGGGGGGGGGGGGGGGCFGGGGGGGGGFGGGGGFGGGGGGCGGGGGGGGG=DGGGFGGG,@DGFFB=?FGGGGGFGGGGGFEDD?C=CEEGGGGGCFGB2FFG3FGGFFGGFGFGFGEEF>D952)?;C>E=1C13024)4D;?B?BFF(8EGF(2)54<?FD0(,(,)(.442;BGGDF10(4)48).0--(-90(1))(4(8:((.00)11
@M03364:396:000000000-C9LGT:1:1101:7638:2814 2:N:0:10
GGACTACTAGGGTATCTAATCCTGTTCGATCCCCACGCTTTCGTGCCTCAGCGTCAGTGGCGTGCTGGAAAGCTGCCTTCGCAATCGGAGTTCTGCGTCATATCTATGCATTTCACCGCTACACAACGCATTCCGCCTCCCTCGCACGCACTCAAGCACACCAGTTTCAACGGCATCACCGGGTTGAGCCCGGAACTTTGACCGCTGACTTGGCACGCCGCCTGCGCACCCTTTACACCCAATAAATCCGCATAACGCTCGCCTCCTCCGTATTACCCCGGCTGCTTGCCCGGAGTTCGCC
+
CCCCCGGGGGGGGGGGGGGGGGGEGGGGGGGGGGGGGGGGGGGGGGGGGGGGGGGGGGGGGGGGGGGGGGGGGGGGGGGGGGGGGGGGCFGGGG9FGCGGGFFGGGGGGGGGGGGGGEGGGGGGGGGGGGGGGGGGG7CGGGGEGEG>EEGFFDFBGGGGGGFGGGGGGFGGFGAGGFGGCED>EG876CFGG=EECFG9B9?@GF>>DFE9;A+7C>GGFGFF3*453CB(13).6AGEEB?)/6<AFG*7<:B?59(4>B*(CC*414<(,42<)+((4((-85)5<(3:>(4<)/(97
@M03364:396:000000000-C9LGT:1:1101:14843:2820 2:N:0:10
GGACTACCCGGGTTTCTAATCCTATTTGCTCCCCACGCTTTCGTGCCTCAGCGTCAGTAACAGGCCAGGCGGCCGCCTTCGCCACTGGTGTTCTTCCATATCTCTGCGCATTCTACCGCTACACATGGAGTTCCACCGCCCTCTCCTGCCCTCAAGTCTGCCAGTTTCTGAATCATAAATGAGTTGATCCCATCCCTTTGCCTTCAGACTTAACAGACCGGCTGCTCACCCCTTACGCCCCAACATTCCGGACACACCTTTCCACCTACGTATTTCCCCCGACGCTTGCTCGTTGTTCTCC
+
BCCC@C,CFBCC@@FG9,EFGGF,FFGGGFGFFG@CCF,BFGC;@FFCEFE@@B@CGE9@FGG@D@FF,<FC@>+7FFGGGGGGE<?ACFGGGGG?F??F<EFC,CFFCEGG,@AGGGGGGG=B,@=FB<DFG9A?DF?>FDDD?FD@,*8:8026D5@<3EA9FFC>FFCC@CAG7>CE;9+7@53*4,4;CFFG*>DFC@562*4/8*796+,.*(=*()6(:+/+/;7(,53((,/=*4(()(.:72)4(-1(0,,4).<.:8*(,(().()).+.(-,(,4,((().(-(4>4*.2:
@M03364:396:000000000-C9LGT:1:1101:18303:2869 2:N:0:10
GGACTACACGGGTATCTAATCCTGTTCGATACCCACGCTTTCGTGCCTCAGCGTCAGTCGGAGGATAGTACGCTGCCTTCGCAATCGGAGTTCTGCGCGATATCTATGCATTTCACCGCTACACCTCGCATTCCGCATACTTCTTCTCCACTCAAGCACGCCAGTTTCGACGGCGGTACGGGGTTGGGCCCCGCAGTTTGACCGCCGACTTGACCTGCCGCCTACGCCCCCTTTAAACCCAATCAATCCGCATAACGCTCGCCTCCTCCGTATTACCCCGGCTGCTTGCCCCGGGTTCCCC
+
CCCCCGGGGGGGGGGGGGGGGGGGGGGGGGDGGGGGGGGGGGGGGGGGGGGGGGGGGGGGFGGGGGGGGGGGGGGGGGGGGGGGGGGG6CGGGGGGDGGG@FEGGGFGGGGGGGFFGGGGGGGGGGGGGGGGGGGGGGGGDGGFGGG,DFGFGFGFF8DEGGEGGFEF6CEGDFBGEEGG=CDCE=*2AFEDGDEG>CF7+6C9DFD4(14FFF+6<(;59G(14/-)1C>(8BA268FG58?075:BFG*7:(60)-(346*->C0:?90.,3.-6+(-,((--2).3()(--(.00(*0
@M03364:396:000000000-C9LGT:1:1101:13371:2894 2:N:0:10
GGACTACAGGGGTATCTAATCCTATTTGCTCCCCACGCTTTCGTGCCTCAGCGTCAGGTACAGGCCAGGCGGCCGCCTTCGCCGCTGGTGTTCTTCCACATCTCTACGCATTTTACCGCTACACATGGAGTTCCACCGCCCTCTCCTGTCCTCAAGCCGTGCAGTTTCCAAAGCCTGAACCGGTTGAGCCGGTCCCTTTTACTTCAGACTTGCACAGCCGCCTGCGCACCCTTTACGCCCCATCATTCCGGATAAAGCTTGCCACCTACGTCTTACCCCGGCCGCTTGCACGTAGTTCGCC
+
CCCCCGGFFGGGGDFGGGGGGGG9FDGGGGFGGGGGGGGGGGGGGGGGGGGGGGGGGGGGGGGGGGGGGGGGGGGGGGGGGGGGGGGGFFGGGGGGGGGGGGGGGGGGGGGGDFGGGGGGGGGGDFGGGGGGGGGGFCDEGGGFFGG?>AGFGFGFFGGGGGFGFGGGGGG9?FFGG>6AC8DF8E,8AFEGDECFCF6F7=CEFF6<@GF+;6EAGFGD>GF<?56)4C2(,84A(,*:*,,.*)6<6*542(6)*.-64-2)9CC(((..,4..5+--(((4;40::4333(37**(19
@M03364:396:000000000-C9LGT:1:1101:19202:2929 2:N:0:10
GGACTACAGGGGTTTCTAATCCTATTTGCTCCCCACGCTTTCGTGCCTCAGCGTCAGGTACAGGCCAGGCGGCCGCCTTCGCCGCTGGTGTTCTTCCACATCTCTACGCATTTTACCGCTACACATGGAGTTCCACCGCCCTCTCCTGTCCTCAAGCCGTGCAGTTTCCAAAGCCTGAACCGGTTGAGCCGGTCCCTTTTACTTCAGACTTGCACAGCCGCCTGCGCACCCTTTACGCCCAATCCTTCCGGATAACGCTCGCCACCCACGTATTCCCCCGGCTGCTGGCACGTAGTTAGCC
+
CCCCCGGGGGGGFGGGGGFGGGGEGGGGGGGGGGGGGGGGGGGGGGGGGGGGGGGGGFFGGGGGGGGGGGGGGGGGGGGGGGGGGGGGFGGGGGGGGGGFEGGGGGGGG8FGEFGGGGGGGGGG@DCG?FCFGGAFGFDGGGGFFGC:36DE3*5A<EGCCGFDFGGFGGGFFGFGG46ACCGCGG,8A8=DGGGGCFGGFECCGC=55*9CF6E<F6GE9C1:B597;D34??)661EG??7:).695>)(-(.))4((,4?3*;*4?13(64)))*,413(,,:3>F?<2,(.0114DC
@M03364:396:000000000-C9LGT:1:1101:13520:3015 2:N:0:10
GGACTACCGGGGTTTCTAATCCTGTTCGCTCCCCACGCTTTCGCTCCTCAGCGTCAGTAACGGCCCAGAGACCTGCCTTCGCCATTGGTGTTCTTCCCGATATCTACACATTCCACCGTTACACCGGGAATTCCAGTCTCCCCTACCGCACTCAAGCCCGCCCGTACCCGGCGCGGATCCACCGTTAAGCGATGGACTTTCACACCGGACGCGACGAACCGCCTACGAGCCCTTTACGCCCAATAAATCCGGATAACGCTTGCACCCTACGTATTACCGCGGCGGCTGGCCCGCCGTACGC
+
CCCCCGGGGGGGFDGGGGGGGGGGGGGGGGGGGGGGGGGGGGGGGGGGGGGGGGGGGGGGGGGGGGGGGGGGGGGGGGGGGGGGGGGGFGGGFGFFGGGGGGGGGGGGGGGGGGGGGGGDGGGGGGGGCEFGGGGGGGGGGGGFGGGGDEGFF@CFGGGGGGFGGGGEFGGGEGFG=>GGGGGGGGF@FFEDDEGGGGGGGFGDGDB16D;EF@84C0CE3C>FBFB7?G7114:DFFGGG?(367<ABF99((()*4>?:?FBGGGF7???22445@:9(190,-(,--(,,((0).(15
@M03364:396:000000000-C9LGT:1:1101:6879:3016 2:N:0:10
GGACTACTAGGGTATCTAATCCTGTTTGCTCCCCACGCTTTCGAGCCTCAACGTCAGTTATCGTCCAGTAAGCCGCCTTCGCCACTGGTGTTCCTCCTAATATCTACGCATTTCACCGCTACACTAGGAATTCCACTTACCTCTCCGCTACTCTAGCTTGACAGTTCCAAATGCAGCTTGGGGGTTGAGCCCCCACCTTTCACATCTGGCTTGCCATGCCGTCTGCGCTCCCTTTACACCCAGTAAATCCGGATAACGCTTGCACCATACGTATTACCGCGGCTGCTGGCCCGTCGTTCGC
+
CCCCCGGGFGGGFGGGGGGGGGGFGGGGGGGGGGGGGGGGGGGGGGGGGGEGGGGGGGGFGGG@FGGGGGGGGGGGGGGGGGGGGGGGGGGDGGGGGGGGGGGGGGGGGGGGGGGGGGGGGGGGGFGFGGGGGEFGG?@FGGGFGG8+@@FEEDGFGGGG?EFGGGGGGGGGFGF=FFDG+==+@ECEFFGCDE:CDGGGGFGFGFCE>FFGF4C8D3CFBDFF9<=E@DBDFFEEF3CEG<06;)9CFGD>0;(6F2>??0A,9E*5,188)6>)<984((7>(4,4(,.23>2)80(19
@M03364:396:000000000-C9LGT:1:1101:21490:3029 2:N:0:10
GGACTACCGGGGTTTCTAATCCTGTTCGCTCCCCACGCTTTCGCTCCTCAGCGTCAGTAACGGCCCAGAGACCTGCCTTAGCCATTGGTGTTCTTCCCGATATCTACACATTCCACCGTTACACCGGGAATTCCAGTCTCCCCTACCGCACTCAAGCCCGCCCGTACCCGGCGCGGATACACCGTTAAGCGATGGACTTTCACACCGAACGCGACGAACCGCCTACGAACCCTTTACGCCCAATAAAGCCGGCTAACGCTTGCACCCTAACTATACCGCCCGCCCTCGGCCCGCAGGTAGC
+
CCCCCGGGGGDGCGGGGGGGGGG,ECFFEGGGGGFE@FGGGGEG>EF8CF8EFGGG7CFCGCCGECFECF,,CCFGGGF=AFGFF,ABC?FGGGE?CDCG@FEGGGGGGGGDC,@FGCEDEFF?,8@FCFF8C?E563?DGF+*=DG6+<C86)5*>DGE>C@5@CE*@784*1()=;*<:08FC=*6C,38<C**;BFC979?6@E(()(:(<*(/(*2(706(*-<()(((..--4=8E213:72)/77((-(.9((-41*)9A51:(,-.))).*(((-30((((--((-(-.70.*2
@M03364:396:000000000-C9LGT:1:1101:6297:3031 2:N:0:10
GGACTACCGGGGTATCTAATCCTGTTCGCTCCCCACGCTTTCGCTCCTCAGCGTCAGTAACGGCCCAGAGACCTGCCTTCGCCATTGGTGTTCTTCCCGATATCTACACATTCCACCGTTACACCGGGAATTCCAGTCTCCCCTACCGCACTCCAGCCCGCCCGTACCCGGCGCAGATCCACCGTTAGGCGATGGACTTTCACACCGGACGCGACGAACCGCCTACGAGCCCTTGACGCCCAAGAACTCCGGGTAACGCTCGCACCCTAGCTGATACCTGCGCTTCTCGCCCGTAGTTAGC
+
CCCCCGGFGGGGG>GCFGGGGGGFGGGGGGGGGGGGGGGGGGGGGGGGGGDCFGGGCGGFGGGGGGGGGGGGGGGGGGGCFGGGCFGGGGGGGEGGEGGGGGGGGGGDGGGGGFCFFGGGCCDFGGEGGGGFFGGBFFG9:=>DDFG=E5FAECGFCFEGGGD5F7C:EECG>C@CC?GFGGC*=E*6A,/):*;6CGBFF?F<DDD69D05(7=9C1C=15><0;()-)401:(-)(CCE??()..5FG:((-4(/(((-4:9<C<1,(,.))4)6@))((((((-)-,(491,).*)22
@M03364:396:000000000-C9LGT:1:1101:13215:3036 2:N:0:10
GGACTACTCGGGTATCTAATCCTGTTCGCTCCCCACGCTTTCGCTCCTCAGCGTCAGTAACGGCCCAGGGACCTGCCTTCGCCATTGGTGTTCTTCCCGATATCTACACATTCCACCGTGACACCGGGAATTCCATTCTCCCCTACCGCACTCAAGCCCGCCCGTCCCGCGCGCGGCTCCACCGTTAAGCGGTGGACTTTCACACCGGACGCGAGGCACCGCCTACGAGCCCTTTCCGCCCAATAAATCCGGATAACGCTTGCACCCTACGTATTACCGCGGCTGCTTGTCCGAAGATAGC
+
8@,@AFE@CB,6F@<EFGGGGGGDFG,@F:<@CB,@C:FGGFB;4,+AF<6<@FEFDC<F<@@+@@@F,6C,BFCFFF<<@C=F,EAE69CFCGGA<F::F:C?==?,EFAA,C,BFE8+@4@=84:=66BEEFG53C?FG6BDGD8C8?F>GD0;>=3:85*3F*;8**4**<()*:CE+8*4*3*/8?*):785023C@3F>4>@1652*(0*,)-;*(9;((0(0()4(3:7)-2/2:44?FD29BF39(80<93((24/.209:71-..63).+(((,-9>??>3(-.,(,))*)**
@M03364:396:000000000-C9LGT:1:1101:7814:3042 2:N:0:10
GGACTACTAGGGTTTCTAATCCTGTTCGCTCCCCACGCTTTCGCTCCTCAGCGTCAGTAACGGCCCAGAGACCTGCCTTCGCCATTGGTGTTCTTCCCGATATCTACACATTCCACCGTTACACCGGGAATTCCAGTCTCCCCTACCGCACTCAAGCCCGCCCGTACCCGGCGCGGATCCACCGTTAAGCGATGGACTTTCACACCGGACGCGACGAACCGCCTACGAGCCCTTTACGCCCAATAAATCCGGAATACGCTTGCCCCCTCCGCTTTGCCGCGGCTGCGCGCACGTCTTTGCC
+
CCCCCGGGGGFGFGGGGGFGGFGAGGGGGGGGGGGGGGGGGGGGGGGGGGGGGGGGGGGGGGGGGGGGGG8FGGGGGGGGGGGDE9FGGGGGGGGGGGGGGGGGGGGGGGGGGGGGGGGGGGGGGGGGGGGGGGGGGGGGGGGFGGGGGFGFGD?DDGGGGGFGGGGDFGEGEDBG=4E?,>D*3=12A?=3CGGGGGGGGCGC7==@()(:,):370CE9CB2::6)(99?:145<6ECE62()).)9<34(-()14::?B5,9CD9(39(((-)-3494249((((-1(4(.(07*)22
@M03364:396:000000000-C9LGT:1:1101:21397:3077 2:N:0:10
GGACTACTAGGGTTTCTAATCCTATTTGCTCCCCACGCTTTCGTGCCTCAGCGTCAGTAACAGGCCAGGCGGCCGCCTTCGCCACTGGTGTTCTTCCATATATCTACGCATTTTACCGCTACACATGGAGTTCCACCGCCCTCTCCTGTCCTCTAGCCTGCCAGTTTCCAAAGCCTGTACCGGTTGAGCCGGTACCTTTCACTTCAGACTTAACAGGCCGCCTACCCCCCCTTTACGCCCAATCATTCCGGACAACGCTGCCCCCCTACGTCATACCCCCGCTGCTTGCCCGACCTTCACC
+
CCCCCGGGFGGGGGGGGGGGGGG<FGGGGGGGGGGGGGGGGGGGGGGFGGGGGGGGGGGGGGGFGGGGGGGGGGGGGGGGGGGGGGGGFGGGGGGGGGGGGGGGGGGGGGGGGGFGGGGGGGGGDGGGFGGGGGGGGCCGGGGFGGGGGFFEGFGFFGGGGGFGGFGGGGG9FGDGGFGGGCD@BE8:?>:DDCEFFGGE,84>F+B5)09F48,0?BG5:D@03*()(:9(4:4><BGG*40865:ABC)(-(8?)4(((,2(9?)4:1(,(,)).+--4>(,4,).(..((((0*6)9>
@M03364:396:000000000-C9LGT:1:1101:21645:3092 2:N:0:10
GGACTACCCGGGTTTCTAATCCTATTTGCTCCCCACGCTTTCGTGCCTCAGCGTCAGTCACAGGCCAGGCGGCCGCCTTCGCCACTGGTGTTCTTCCATATCTCTGCGCATTTTACCGCTACACATGGAGTTCCACCGCCCTCTCCTGTCCTCAAGTCTGCCAGTTTCTGAATCATAAATGAGTTGAGCCCATCCCTTTGCCTTCAGCCTTAAACGACCGCCTGCCCACCCTTTACGCCCAATCATTCCGTCTAACGCCCGCCCCCTACGTATTTCCCCGGCTGCTGGCACGTACTTCGCC
+
CCCCCGGGGGGGGGGGGGGGGGGEFGGGGGGGGGGGGGEGGGGGGGGGGFGGGGGGGFGGGGGGGGGGGGGGGGGGGGGGGGGGGDGGG8BFGGGGGGDGDFGGGGGGGGGGGGFFGGG8ECDF=FFGGCGGGGGGG:>FE>>00DDDBDFEGFGFCCCFFGFG>DCEFFGGCGE7CACC:EGGGG98F,=FGGFFFGGGG9DAFA6*>G=6*1,075CC7C;@<2/86C?2@E).,,:C8((()-64@G*(.4).)--(49C(18/(.4:,).64)+,(-72(-,.:6(2:(.()1/(19
@M03364:396:000000000-C9LGT:1:1101:21673:3118 2:N:0:10
GGACTACTCGGGTTTCTAATCCTGTTCGATACCCACGCTTTCGAGCTTCAGCGTCAGTTGCGCTACAGCAGGCTGCCTTCGCAATCGGCGTTCTTCGTCATATCTAAGCATTTCACCGCTACACGACGAATTCCGCCTACTTCCTGCGCACTCAAGTCTCACAGTTCGCGCTGCAATGCCCAGGTTGAGCCCCGACATTTCACAACACGCTTATAAGACGGCCTACGCTCCCTTTAAACCCAATAACTCCGGATCACGCCCGGACCTTCCGTATTTCCGCGGCTGCCGGCCCGGACTTCGC
+
CCCCCGGGGGGGGGGGGGGGGGGGGGGGGGGGGGGGGGGGGGGGGGGGGGGGGGGGGFGDGGGGGGGGGGGGGGGGGGGGGGGCFGGG+CFGGGGGGGGGGGGGGGGGGGGGGGGGGGGGGGGGGGGGGGGGGGGGGGGGFDEDFEGGCAGFEBCA@EEGGGFGGGGGGGGGFGFFGFGGGFC>FGG=FCGFGGCGGGGGGFGEGEFD2D;C11;7FEGG6D;03887099??44)6AGGGF?:?A25FFG0:?1<:6??60:>GGFBFBFFF?F)-<6:739>F?(,1((7>>().1)*1
@M03364:396:000000000-C9LGT:1:1101:22324:3150 2:N:0:10
GGACTACCCGGGTTTCTAATCCTGTTCGCTCCCCCAGCTTTCGCGCCTCAGCGTCAGTGGTGGCCCAGAAGGCCGCCTTCGCCACCGGTGTTCTTCCCGATATCTGCGCATTCCACCGCTACACCGGGAATTCCGCCTTCCCCTACCACACTCGAGCCCGCCGGTATCGGAGGCTCGCCGGGGTTGAGCCCCGGGCTTTTACCTCCGCCCTACCGGGCCGCCTACCCCCGCTTTACGCCCAATGAATCCGTATAACGCTCGCCCCCCACGTATTACCCCCGCCGCCTGCCCGTACTTCGCC
+
CCCCCGGGGGGGGGGGGGGGGGGFGGGGGGGGGGGGGGGGGGGGGGGGGGGGGGGGGGGFFFFGGGGGFFGGGGGGGGGGGGGGGGGGBGGGGGGGGGGGGGGGGGGGGGGGGGGGGGGG>FGGGGGEGGGGGGGGGGGGGGGFFGGFGFG8FD5*FGGGGGFGGEGFG5:>AE(;7>GGCE<?5C,5?CGDCE=E58ECG8C4>>.(-99C(7:(C>GC;G?:?*.)4)9(40:A6<GG8(.4*6)57D1114)-)4-44;E?D*),47:(6:)6<+(,49170(--:(3039(0=90CD
@M03364:396:000000000-C9LGT:1:1101:15363:3182 2:N:0:10
GGACTACAGGGGTATCTAATCCTGTTCGCTCCCCACGCTTTCGCTCCTCAGCGTCAGTAACGGCCCAGAGACCTGCCTTCGCCATTGGTGTTCTTCCCGATATCTACACATTCCACCGTTACACCGGGAATTCCACTCTCCCCTACCGCACTCAAGCCTGCCAGTACCCGGCGCGGATCCCCCGTTAAGCGAGGGACTTTCACACCGAACGTAACGAACCGCCTACGCGCGCTTTACGCCCATGAATTCCGAGTCACGCTTGCACCCTCCGTATTACCGCGGCTTCTGGCCCGTCGTTCGC
+
CCCCCGG<CFFGG;FGGGDGGGGEGG@FGGGGGGGGGGGGGGGGEGGGGGGGGGGGGGGFFGG+@FGG<EF,C6AFFGGGGGGG7CFGGGGGGFG<FFGEFEEFGGG9FFGGCFGGGG8CGGGG8EG:FGFGGGG,EA+FF8EFGGG6+9FAF<FFGD,@DF*=F@,@:CE>9C5D18=F,*:FEG<:FG**)=C*/=EFGFGF6:),4>1*.0;(5:GG6C>BFFB71D(47:0<AFGGGF0.*).-9CC(((()1461?:E)9CC83343(4:5:C12-4-((,))))(441-8.)(19
@M03364:396:000000000-C9LGT:1:1101:13625:3241 2:N:0:10
GGACTACCGGGGTTTCTAATCCTGTTCGCTCCCCACGCTTTCGCTCCTCAGCGTCAGTAACGGCCCAGAGACCTGCCTTCGCCATTGGTGTTCTTCCCGATATCTACACATTCCACCGTTACACCGGGAATTCCAGTCTCCCCTACCGCACTCAAGCCCGCCCGTACCCGGCGCGGATCCACCGTTAAGCGATGGACTTTCACACCGGACGCGACGACCCGCCTACGAGCCCTTTACGCCCAATAACTCCGGCTAACGCTTGCACCCTACGTCTTACCGCGGCTGCTGGCCCGTAGTTAGC
+
CCCCCGGGGGGGGDGGGGGGGGGGGGGGGGGGGGGGGGGGGGGGGGGGGGGGGGGGGGGGGGGGGGGGFGFGGGGGGGGGGGGGGGGGFGGGGGGGGGGGGGGGGGGGGGGGGGFGGGGGGGGGGGGGGGGGGGGGGGGGGGGFGGGGGEGBFFDFGGGEEG>GF@CEGEGGFG=D*8EG9CF=;AB6ACE3CEGFGGGGGFGBGF3;BGFG,>E15(2>>D>??GB0,17<(4:BFFDGGB?095))=77>(-(5?:7:?BG?FCG?FFB:(4:)6@,3(39>BF2423(((,(08*-:0
@M03364:396:000000000-C9LGT:1:1101:11054:3245 2:N:0:10
GGACTACCAGGGTTTCTAATCCTGTTCGCTCCCCACGCTTTCGCTCCTCAGCGTCAGTAACGGCCCAGAGACCTGCCTTCGCCATTGGTGTTCTTCCCGATATCTACACATTCCACCGTTACACCGGGAATTCCAGTCTCCCCTACCGCACTCAAGCCCGCCCGTACCCGGCGCGGATCCCCCGTTAAGCGATGGACTTTCACACCGGACGCGCCGAACCGCCTACGAGCCCTTTACGCCCAATCAAACCGGAAAACGCTTGCACCCTCCGTCTTCCCGCGGCTGCTGGCCCGTATTTAGC
+
CCCCCGGGGGGGGGGGGGFGGGGGGGGGGGGGGGGGGGGGGGGGGGGGGGGGGGGGGGFFGGGGGGGGFGDGGGGGGGGGGGGGGGGGGGGGGGGGGGGGGGGGGGGFGGGGGGGGGGGGGGGGFDGGDGGGGGDFFCFGGCEFGGG@EEG=FD8?9FFGGGFGE7EGGGGGFEBG54CC0:>:EE*6AE59FGGFGGGGGCC6FEE0(96*1.*-9(1>(790-;0.4D>:1:?)--CEG<1(784-9*)(((-()(2:0,;)7EC0(4(,((4).8,424190()).,(4>6,))*)2*
@M03364:396:000000000-C9LGT:1:1101:14367:3252 2:N:0:10
GGACTACAGGGGTATCTAATCCTGTTTGCTCCCCACGCTTTCGAGCCTCAGTGTCAGTTACAGTCCAGAAAGGCGCCTTCGCCACTGGTATTCTTCCTAATCTCTACGCATTTCACCGCTACACTAGGAATTCTCCTTTCCTCTCTTGCACTCTAGATATCCAGTTTGGAATGCAGCACCCAGGTTAAGCCCGGGTATTTCACATCCCACTTAAATATCCACCTACGCTCCCTTTACGCCCAGTAAATCCGGACAACGCTTGCCACCTACGTATTACCGCGGCTGCTGGCACGTACTCCGC
+
CCCCCGGGGGGGGGGGGGGGGGGGGGGGGGGGGGGGGGGGGGGFGGGGGGGGGGGGGEFGGGGGGGGGGGGGGGGGGGGGGGGGGGGGGGGGGGGGGGGFFGGGGGGGGGGGGGGGGGGGEGGGGGGGGGGGG9FGGFCGGGF7DEFGGFGEGFGF,EDFGGFGGGGGGDGGFGBFGFGGGGGGGGD8D>DGDEGGGGGGGFGFGFF5@FFG5+7;CEGGAFFFFDDEA>ABB@@*@@GGGFFF8*@CFG4(4;((26>D<;EECFFDFF63)-3)-2434>FF900:2::>F27))*(15
@M03364:396:000000000-C9LGT:1:1101:11857:3264 2:N:0:10
GGACTACTCGGGTATCTAATCCTGTTCGCTCCCCACGCTTTCGCTCCTCAGCGTCAGTAACGGCCCAGAGACCTGCCTTCGCCATTGGTGTTCTTCCCGATATCTACACATTCCACCGTTACACCGGGAATTCCAGTCTCCCCTACCGCACTCAAGCCCGCCCGTACCCGGCGCGGATCCCCCGTTAAGCGATGGACTTTCACACCGGACGCGCCGAACCGCCTACGAGCCCTTTCCGCCCAATAAATCCGGATAACGCTTGCCCCCTACGTATTACCGCCGCTGCCGGCTCGTCGTTATC
+
CCCCCGGGGGGGGCGGGGGGGGGGGGGGGGGGGGGGGGGGGGGGGGGGGGGGGGGGGGGGGGGGGGGGGGGGGGGGGGGGGGGGGGGGGGGGGGGFGGGGGGGGGGGGGGGGGGFGGGGGGGGGGCGGGGFGGGGGFGGGFFEFGGGEGDGFGF=?GGGGGGFGGDG:FGGGFGADCEGG,;DCEG<6AF?CFEE:FGGGFEGFGEF61C9CB)*,>9EGFGFF::3.->2<<B?92(;;EF:<42:AB>39?B:AFBF:818(>ED>:::4?9B24<26(44390((20(-,((00)(*2
@M03364:396:000000000-C9LGT:1:1101:8050:3271 2:N:0:10
GGACTACTAGGGTTTCTAATCCTATTTGCTCCCCACGCTTTCGTGCCTCAGTGTCAGTTACAGTCCAGTAAGCCGCCTTCGCCACTGGTGTTCCTCCTAATATCTACGCATTTCACCGCTACACTGGGAATTCCACTTACCTCTTCCGCACTCAAGCCTTCCAGTCTCCAAAGCAATTCCCACCTTGAAAGCAGGACTTTCACTTCAGACTTAACAAGCCGCCTACACGCCCTTTACGCCCAGTCATTCCGGACAACGCTCGCCCCCCACGGAGTACCGCGGCTGCTGGCACGTCTTTAGC
+
CCCCCGGGGGGGFGGGGGGGGGGGGGGGGGGGGGGGGGGGGGGFGGGGGGGEGGGGCEFFGGGGEGGGGGGGGGGGGGDGGGGGGGGGGGGGGGGGGGFGGGG9CEFGGGGEDGFGFGGGGCDG;=FFFGGFFGGFF:DFGGFFDEAEGFF5ADCD==D9>==FGGGFGFF9@888EFFGFFF+DD,3;,3=FGFEGGEFCEGFGFFC@6CF5=,;>)DCAGA>56)3<*)56BFFF=CGGDB==3<CFGG;7(:()662(38(9CD((49((-444729902(,-5)41,8<6())1)::
@M03364:396:000000000-C9LGT:1:1101:25316:3271 2:N:0:10
GGACTACCGGGGTTTCTAATCCTGTTTGCTCCCCACGCTTTCGCGCCTCACCGTCAGTTGTCGTCCAGTAACCCGCCTTCGCCACTGGTGTTCTTCCTTATATCTACGCATTTCACCGCTACACAAGGAATTCCGGTTACCTCTCCGATACTCAAGATCAACAGTTTCAAATGCAGTTTAGGGGTTGAGCCCCTAGATTTCACATCTGACTTGCCGACCCGGCTACACGCCCTTTACACCCAGTAAATCCGGACCACGCTCGCCACCTACGTATTACCGCGGCTGCTGGCACGTAGGTTGC
+
CCCCCGGGGGGG@CFGGGGGGGGGGGGGGGGGGGGGGGGGGGGGGGGGGGFGGGGGGCFGGGGGGGGGGGGGGGFBFGGGGGDFGGGGGGGGFGGGGGGGGGGGFFGGGEGGGGGGGGGGGCFGGFFGGGGGGGGGGC=FGGG?FGGEG?FED=FFAFFGGGFGFGGGEFGGFFCGFFGGGGGGGDEEFFEDCCFGGGFGFEF?FFF?<FEG31>(:(=C>DFFFB)58839:@FCC<CFG??F49):@GD9(4-3F(4249>9<E4.(8?().(65C34((-1(-2)411?<(..)*)2/
@M03364:396:000000000-C9LGT:1:1101:7429:3272 2:N:0:10
GGACTACAAGGGTTTCTAATCCTGTTCGCTCCCCACGCTTTCGCTCCTCAGCGTCAGTAACGGCCCAGAGACCTGCCTTCGCCATTGGTGTTCTTCCCGATATCTACACATTCCACCGTTACACCGGGAATTCCAGTCTCCCCTACCGCACTCAAGCCCGCCCGTACCCGGCGCGGATCCACCGTTAAGCGATGGACTTTCACACCGGACGCGACGAACCGCCTACGCGCCCTTTACGCCCACTAAATCCGGATTACGCTTGCACCCTACGTATTCCCGCGGCTGCTGGCCCGGAGTTTGC
+
CCCCCGGGGEGGCFGGGGGGEEFGGGAFGGGGGGGGCGGEEGGGGGFCFGGGGGGGGGDFFGDGGGGGCEF<FGGGGGGGGGGGECEF?BFGGFGFGGGDGGGGFFGCGFGGFFGGGGDCEGGFFGGGCFGGGGGEFF+D=DE6DGFE>?FFDDDDGGDCEGFGG*73:E8CEG27:)*==6C@GG*/:</:*=E*C?FGGCGF6>>>;G9G>)8199EG9D>0188),1493322::GGGF(4),):=F3;::(,9<61:<>)2AC<(81(,6:-60,43297(4))(,,4(((.00)2*
@M03364:396:000000000-C9LGT:1:1101:7537:3290 2:N:0:10
GGACTACCGGGGTTTCTAATCCTGTTCGCTCCCCACGCTTTCGCTCCTCAGCGTCAGTAACGGCCCAGAGACCTGCCTTCGCCATTGGTGTTCTTCCCGATATCTACACATTCCACCGTTACACCGGGAATTCCAGCCTCCCCTACCGCACTCAAGCCCGCCCGTACCCGGCGCGGATCCACCGTTAAGCGATGGACTTTCACACCGGACGCGCCGAACCGCCTACGAGCCCTTTACGCCCAATAAATCCGGCTAACGCTTGCCCCCTACGTCTTCCCTCGGCTGCTGGCACGTAGTTAGC
+
CCCCCGGGGGGGGGGGGGGGGGGGGGCFGGGGGGGGGGGGGGGG:FGGGGGGGGGGGGCGGEG:FGGG?FFGGFGGGGGGGGGGEFGGGGGGGGGGGGEGF7CFGGGGGGGGCGGGGG=CGGGGG@FFEDGGGGC<,36FGGGF6FG+C?F>FCGFGCFCDGEGGC>GFCEG?F5<=BEG+>DDFG@?FFE*/=E*6CEFGBGBGF>B0C(*-)/(/4CC>GFFBE2)-96?<B?6<(;CE(,:))-694<>((()039:1?G(9FG>6:<:(4:)-2).,4:6022,0((,4.,))*)*2
@M03364:396:000000000-C9LGT:1:1101:21849:3305 2:N:0:10
GGACTACACGGGTATCTAATCCTGTTCGCTCCCCACGCTTTCGCTCCTCAGCGTCAGTAACGGCCCAGAGACCTGCCTTCGCCATTGGTGTTCTTCCCGATATCTACACATTCCACCGTTACACCGGGAATTCCAGTCTCCCCTACCGCACTCAAGCCCGCCCGTACCCGGCGCGGATCCACCGTTAAGCGATGGACTTTCACACCGGACGCGACGAACCGCCTACGAGCCCTTTACGCCCAATCCTTCCGGATAACGCTTGCACCCTACGTATTACCGCGGCGGCTGGCCCGTAGTTAGC
+
CCCCCGGGGGGGGGGGGGGGGGGGGGGGGGGGGGGGGGGGGGGGGGGGGGFGGGGGGGGGGGGGGGGGGGGGGGGGGGGGGGGGGGGGAFGGGGGGGGGGGGGGGGGGGGGGGGGGGGGGGGGGGGGGGGGGGGG9F=DFGGGFGGGGGFGAED0DFGGGGGFGGECEGGGGDG>D=AGG+ACCGG72ACEDGGG6DGFGGFGEGABF>G>G(789D(?G0<;:(*404D1?F:?2>FGGGF<F7,45@FD>:1(6??BB:<C)2;D83??<7).)6A1(1996(424:?3(-4(00*):C
@M03364:396:000000000-C9LGT:1:1101:5864:3321 2:N:0:10
GGACTACCGGGGTTTCTAATCCTATTTGCTCCCCACGCTTTCGCTCCTCAGCGTCAGTAACGGCCCAGAGACCTGCCTTCGCCATTGGTGTTCTTCCCGATATCTACACATTCCACCGTTACACCGGGAATTCCAGTCTTCCCTACCGCACTCAAGCCCGCCCGTACCCGGCGCGGATCCACCGTTAAGCGATGGACTTTCACACCGGACGCGACGAACCGCCTACGAGCCCTTTACGCCCAAACAATCCGGATAACGCTTGCACCCTACGGGTTACCGCGGCGTCCGGCACGTAGTTCGC
+
CCCCCFGGGGGGCEGGGGGGGGGEFGGGGGGGGGGGGGGGGGGGGGGGGGGGGGGGGGGGGGGGGGGGFGGGGGGGGGGGGGGGGGGGGGFGGFEGGGG@FGGGGGGGGGGGGGEFGGGCEGGGFGGGGEGGGGGGGGGGGGGFGGGGGFGFGBGFFG+@EFFGGGGCGGEE>C9D*)?FEGG:CEB4AFE5CEGGGGGEGEG?G>@>9C3EB8?77;GGFGFB6@0)239:30:)4:AEG:((0423FC59?<F2*43<2::)2@D??((((-44:C(-(-(1(,(-3929:(,00*)11
@M03364:396:000000000-C9LGT:1:1101:17945:3335 2:N:0:10
GGACTACTCGGGTATCTAATCCCATTTGCTACCCTGGCTTTCGTTCCTCAGTGTCAATTACGGCCCAGTAAAGCGCTTACGCCACCGATGTTCCTCCTGATATCTACGCATTTCACCGCTACACAGGAATTCCACTTACCTCTCCGATACTCTAGCTTGACAGTTCCAAATGCAGCTTGGGGGTTGAGCCCCCACCTTTCACATCTGGCTTGCCATGCCGTCTGCGCTCCCTTTACACCCAGTCAATCCGGATACCGCTTGCCCCATACGTATTATCCCGGCTGCTTGCCCGTAATTAAGC
+
CCCCCGGGGGGGGGGGGGGGGGGGGGGGGGFGGGGGGGGGGGGGGGGGGGGGFGGGGGGGGGGGGGGGGGGGFFGGGGGGGGCCEFGGFGGGGGGGGGGGGGGGGGGGGCGGGGGGGGGGGGGGEGD?FFGGGFGCC,=EFFDFGGG6CB;D;DGDFGGGF9DFGGGFGGGGFADFGFGGGGGFCGD=A<FCDGGGD2DCCE99FFF=@FFG=6,68(<?9D99>17515;@A;)95@FG76;)2.<CAG31:6)5732(8?+5**24:??))5)).+)(49-((565,(.3(((09*)*2
@M03364:396:000000000-C9LGT:1:1101:9258:3342 2:N:0:10
GGACTACACGGGTTTCTAATCCTGTTCGCTCCCCACGCTTTCGCTCCTCAGCGTCAGTAACGGCCCAGAGACCTGCCTTCGCCATTGGTGTTCTTCCCGATATCTACACATTCCACCGTTACACCGGGAATTCCAGTCTCCCCTACCGCACTCACGCCCGCCCGTACCCGGCGCGGATCCACCGTTAAGCGATGGACTTTCACACCGCACGCGACGAACCGCCTCCGCGCCCTTTCCGCCCAAGCAATCCGGATACCGCTTGCACCCTCCGTATTACCGCCGCTGCCGGCCCGTCGTTAGC
+
CCCCCGGGGGGGEEDGGGCFGGGGGGFGGGGGGGGGGGGGGGGGGGGGGGGGGGGEFFGGGGGGGEGGGGDFGGFGGGGGGGGGGGGGGGGGGGGGFGG@FGGGFCF9FGGGGGGGGGGGEGGGFGGDGCFFGGFFFFCCADEFGGG@6*@=C8+0@EEGGFEGGGGCGGGGBGBGC;EGFGG*CE*68<E5>=?CFGFF?)C)*07(49(C;):9)(*2()7?(2,),C01-4:>2:CCE?(()(.59D59::()0(244(*.2;CF111:11?25+3((,-(-((,,3(,(((.<)(*2
@M03364:396:000000000-C9LGT:1:1101:15423:3350 2:N:0:10
GGACTACCGGGGTTTCTAATCCTGTTCGCTCCCCACGCTTTCGCTCCTCAGCGTCAGTAACGGCCCAGAGACCTGCCTTCGCCATTGGTGTTCTTCCCGATATCTACACATTCCACCGTTACACCGGGAATTCCAGTCTCCCCTACCGCACTCAAGCCCGCCCGTACCCGGCGCGGCTCCACCGTTAAGCGCTGGACTTTCACACCGGACGCACCGAACCGCCTACGCGCCCTTTACGCCCAATAAATCCGGATAACGCTTGCCCCCTACGCATTACCGCGGCTGCTGGCACGTATTTCGC
+
CCCCCGGGGGGGGGGGGGGGGGGGGGGGGGGGGGGGGGGGGGGGDGGGGGGGGGGGGGFGGGGGGGGGDGGGGGGGGGGGGGGGGCFGGG<FFEFGGGGGGDDGGGGCGGGGGGGGGGDDGGGGGGGGFG@FGGG,=FDFFFGFGGGGGFGAGFFFFFCECF9CFCGGGGGGEG2)*8CE+=FC;E*6:?*)*2=CFGFGGFG2FEEB6D>G(0*(1,:EFGF<BGF)4D9BF(5<BFGEG?67)74:BGG6<036??F22-;(>CC26?:(-44)6<?>(314(1)4(1()-8(*09<55
@M03364:396:000000000-C9LGT:1:1101:15914:3382 2:N:0:10
GGACTACAGGGGTATCTAATCCTGTTCGCTCCCCACGCTTTCGCTCCTCAGCGTCAGTAACGGCCCAGAGACCTGCCTTCGCCATTGGTGTTCTTCCCGATATCTACACATTCCACCGTTACACCGGGAATTCCAGTCTCCCCTACCGCACTCCAGCCCGCCCGTACCCGGCGCGGATCCACCGTTAAGCGATGGACTTTCACACCGGACGCTACGAACCGCCTACGCGCCCTTTACGCCCAATAAATCCGGATAACGCTTGCACCCTACGTATTACCGCGGCTGCCTGCACGTCGGTCGC
+
CCCCCGGGGGEGGGGGGGGGGGGGGGGGGGGGGGGGGGGGGGGGCGGGGGGGGGGGGFGFGGGGGGGGGGFGGCFGGGGGFGGG>9EGFFFGGGFFFGGGGGGGGGGFGGGGGGGGGGGGGGGGGGGGGGGGGGG9FGDGGDGFGGGEEEGBG)DFFGGGGGEGDEDGGEED?EA<:ACG98C:CE*6@C3:*CE?4BFGGEF?;=8;>G>C(5:(>(:C>GF??C:)-9(422?AFFGEEB((05-6FGG9:?(9@113,4A4CCD?(148):?4:C:90,416?3,5?(46(()).(19
@M03364:396:000000000-C9LGT:1:1101:23704:3384 2:N:0:10
GGACTACAAGGGTATCTAATCCTATTTGCTCCCCACGCTTTCGTGCCTCAGCGTCAGGTACAGGCCAGGCGGCCGCCTTCGCCGCTGGTGTTCTTCCATATCTCTGCGCATTTTACCGCTACACATGGAGTTCCACCGCCCTCTCCTGTCCTCAAGTCTGCCAGTTTCTGAATCATAAATGAGTTGAGCTCATCCCTTTGCCTTCAGACTTAACCGACCGCCTGCCCACCCTTTACACCCCATCATTCCGGCTACCGCTCGCCTCCTCCGTATTCTCCCGGCTGCTTGCCCGGAGTTCGGC
+
CCCCCGGGGGFEGGGGGGFGGGGCFFGGGGGGGGGGGGGGGGGGGGGGGGGGGGGG7CFGGGGGGGGGGGGGGGGGGGGGGGGGGGGGFGGGGGGGGFFGGGGGGGGGGGGGDEFGGGGGGGGG?FGGGGGFGGGGGGGGGDFFDGDFGF7;D0:A,@EFFC5FFGGGGGC,?3*<E6DF;DFDDF,0;3>7CFGGGGG7CE;;FAFC3*89*+,-?9E5:D@?;*6;3C;;8;4;5;FG*38?16>>6*1((48(52(34913DC*43(((.4-).+.(-4,(())),(),-((.7*()1
@M03364:396:000000000-C9LGT:1:1101:16394:3398 2:N:0:10
GGACTACACGGGTTTCTAATCCTGTTCGCTCCCCACGCTTTCGCTCCTCAGCGTCAGTAACGGCCCAGAGACCTGCCTTCGCCATTGGTGTTCTTCCCGATATCTACACATTCCACCGTTACACCGGGAATTCCAGTCTCCCCTACCGCACTCAAGCCCGCCCGTACCCGGCGCGGATCCACCGTTAAGCGATGGACTTTCACACCGGACGCGACGAACCGCCTACGAGCCCTTTACGCCCAATAAATCCGGATCACGCTTGCACCCTACGTATTACCGCGGCTGCTTGCACGTCGTTCGC
+
CCCCCGGGGGGGGGGGGGGGGGGGGGGGGGGGGGGGGGGGGGGGGGGGGGGGGGGGGGGGGGGGGGGGFGGGGGGGGGGGGGGGGGGGDFGGGGGGGGGGGGGGGGGGGGGGGGGGGGG6EFGGGGGGEGGGGGGFGGGGGGGFGGG>EEGFGF6DGGFGGGFGGGGGGGGGFGFG*5CGEFGCFGE=AF:<FEE:FGGGGFGFGFF>FGFD>>GB<6EGFGFFFG?.-<>FBFFFFFEEGF<B68<AFGD20<28F??68<8)9EG::1??)::)6:42(469082)5<8?B4()).(97
@M03364:396:000000000-C9LGT:1:1101:20827:3451 2:N:0:10
GGACTACTGGGGTTTCTAATCCTGTTCGCTCCCCACGCTTTCGCTCCTCAGCGTCAGTAACGGCCCAGAGACCTGCCTTCGCCATTGGTGTTCTTCCCGATATCTACACATTCCACCGTTACACCGGGAATTCCAGTCTCCCCTACCGCATTCAAGCCCGCCCGTACCCGGCGCGGATCCACCGTTAAGCGATGGACTTTCACACCGGACGCGACGAACCGCCTACGAGCCCTTTACGCCCAATAAATCCGGATACCGCTTGCACCCTCCGTATTCCCGCGGCTGCTGGCCCGTAGTTAGC
+
CCCCCGGGGGGGGGGGGGGGGGGGGGGGGGGGGGGGGGGGGGGGGGGGGGGGGGGGGGGGGGGGGGGGGGFGGGGGGGGGGGGGEGGGGGGGGGGGGGGGGGGGGGGGGGGGGGGGGGGGGGGGGGGGGEGGGGG9FFFGGGGFGGGEGBFDGEGFGGGGGGFDGGGGGGGGFGFG=BGG,CFEFE<:FGCCCEG6DGGGGFGEFFF>9G>GFEGFD>GGBDFB:FB58D9?:(59ABGGG?:7:AA<FG3><?6,<4>F08C)>FCB23-4.80)6@8>36>(,1)34-441,()8/67:
@M03364:396:000000000-C9LGT:1:1101:23009:3477 2:N:0:10
GGACTACAGGGGTATCTAATCCTGTTCGCTCCCCACGCTTTCGCTCCTCAGCGTCAGTAACGGCCCAGAGACCTGCCTTCGCCATTGGTGTTCTTCCCGATATCTACACATTCCACCGTTACACCGGGAATTCCAGTCTCCCCTACCCCACTCAAGCCCGCCCGTACCCGGCGCGGATCCACCGTTAAGCCATGGACTTTCACACCGGCCGCGCCGCACCGCCTACGAGCCCTTTACGCCCAATAAATCCGGATAACGCTTGCCCCCTCCGTATTCCCGCGGCTGCTGGCCCGTCTGTCGC
+
CCCCCGGGEFFGGGGGGGGGGGGGGGGGGGDGGGGGGGGGGGGEEGGGGGGGGGGGEFC9FFFGGGCFC@,9DFFGGGGGGGCEG,FF:FFGGGGGC@GGGGGGGGG,EFGGCFGGGG=CEGGGG@CF+@DFGGG,@DDFFDEFDGG,@?FBD)=D:=DEGG>DF+AEG9>C@F27*2?F,424=E*3CE+*+09<CFFGG?F3FFF1(91:(0*4)(:5-9;1(0()-99<?:?D<(;EC:(,)..4BFD>?0(-/--,(,*(9ED0(,((.25)5:(-71((-()).(.,44()7*.97
@M03364:396:000000000-C9LGT:1:1101:18791:3481 2:N:0:10
GGACTACTCGGGTTTCTAATCCTGTTCGCTCCCCCAGCTTTCGCGCCTCAGCGTCAGTGTTGGCCCAGAAGGCCGCCTTCGCCACCGGCGTTCTTCCCGATATCTGCGCATTCCACCGCTACACCGGGAATTCCGCCTGCCCCTACCACACTCAAGCCCGCCGGTATCGGAGGCTCGCCGGGGGTGGGCCCCGGGCTTTTACCCCCGACCTAGCCGGCCGCCTACTCGCGCTGTCAGACCCATGAATCCGGATACCGCCACGCGCCCCACGTTTGCCCCCGCGCCCTGCCCGTATGTCGCC
+
-68A<CF,C@C@C,BE@9,CFG@@CCFGGGGDGGG78<@<CF@C+@FC7FC,F@FCFF,,<EFGGG:FC,6BFFGGC7FG<CEFG8:F4>FCC+@CF,?+++@<FFGFG@C@FG8FFGDDEF9FFCGG7+3@<,,8C++@D+@@+@C589*15)43@3@C8FA)***24?**)1(27)3//:5*21*(8CED<EE*9:+33-+(9<),-)(+,/*,99**,94((+.)-)(,44<).)3;C672?9)66))((,,4.((-((2()/)((((-((()5+-(32-(-(-46(,((-()/*(19
@M03364:396:000000000-C9LGT:1:1101:23472:3488 2:N:0:10
GGACTACTCGGGTATCTAATCCTGTTTGCTCCCCACGCTTTCGAGCCTCAACGTCAGTTATCGTCCAGTAAGCCGCCTTCGCCACTGGTGTTCCTCCTAATATCTACGCATTTCACCGCTACACTAGGAATTCCACTTACCTCTCCGATACTCTAGCTTGACAGTTCCAAATGCAGCTTGGGGGTTGAGCCCCCACCTTTCACATCTGGCTTGCCATGCCGTCTGCGCTCCCTTTACCCCCAGTAAATCCGGATCACGCTTGCACCCTACGTCTTCCCGCGGCTGCTGGCCCGTATTTCGC
+
CCCCCGGGGGGGGGGGGGGGGGGFGGGGGGGGGGGGGGGGGGGGGGGGGGGGGGGGFGGGGGGGGGGGGGGGGGGGGGGGGGGGGGGGCFGGGGGGGFGGGGGGGGGGGGGGGGGGGGGGGGGGGCGGGGGGGGGGGFFGGGGFFFE6C?FEFEGDGGGGGGFGGGGGGGGGFGFGGFGGGGGGGGF@AGF?CEGGGGGGGFF4CFF6AFFGFFG9F)<C@G@B(563(26657=.9)<CF9@(+19?6FD6(4(4F<?FFFG2DGC(4:34(48)-;01(((,43))58:(,(-.<7-95
@M03364:396:000000000-C9LGT:1:1101:11601:3525 2:N:0:10
GGACTACAGGGGTCTCTAATCCTGTTTGCTCCCCACGCTTTCGAGCCTCAGCGTCAGTCATCGTCCAGTAAGCCGCCTTCGCCACTGGTGTTCCTCCTAATATCTACGCATTTCACCGCTACACTAGGAATTCCGCTTACCTCTCCGACACTCTAGCTTGACAGTTTCCAATGCAGTCCCAAGGTTGAGCCCTGGGTTTTCACATCAGACTTGCCATTCCGCCTACGCTCCCTTTACACCCAGTCAATCCGGACGACGCTTGCAACCTACGTATTACCGCGGCTGCTCGCCCGTGTTTCGC
+
CCCCCGGGGGCEG,EFG<FGGFGGGGGGGGGGGGGGGGGGGGGGFEGGFGGFGGGGGEGFFGFGGGGGGGGGFGEGGGGGGGGEEGGGFFGGFFGGGFFGGGCAFGFGGGGGGFFGGGGGGEGGFDGGGGGGFGF=EFCGD?FD?FG++9>>FBCFFEFFDD??=,@@DGDGDFDFF*3<,,;FGGF=A<GFCGGG9EECFCGE=683**>7*416C*2=);59@C>?(25-74=)93;<4(/6*7<7AD):(6(()-43(,;)*295(.4(5)2)69,(-496;::9:(((--,0)))**
@M03364:396:000000000-C9LGT:1:1101:15348:3530 2:N:0:10
GGACTACCCGGGTTTCTAATCCTGTTTGCTCCCCACGCTTTCGAGCCTCAACGTCAGTTACAGTCCAGTAAGCCGCCTTCGCCACTGGTGTTCCTCCTAATATCTACGCATTTCACCGCTACACTAGGAATTCCACTTACCTCTCCTGCACTCTAGCTAAACAGTTTCCAAAGCAGTTCCCGGGTTGAGCCCGGGGCTTTCACTTCAGACTTGCTTTGCCGTCTACGCTCCCTTTACACCCAGTAAATCCGGATCACGCTTGCCCCCTACGTATTCCCGCGGCTGCTGGCCCGTATTTCGC
+
CCCCCGGGGGGGGEGGGGGGGGGGGGGGGGGGGGGGGGGGGGGGGGGGGGGGGGGGGFGGGGGGGGGGGGCFGFGGGGGGGGGGGGGGGGGGGGGGGGGGGGGGGGGGGGGGGGGGGGGGEGGGGGGGGGGGGGGGGFGGGGGFGGGGGFGF=6?DDG8FGGFFFDGGGGGFFGFGGFFFGGGGGG>=FFEDGGGG5EGGGFGFGFFFEGF:19D6+7FG>GFD2?>A2C>FFFF3;5E7F6;@A)9?FGC(,64(734:-:88FGD>(8<4)6>)-<8(401;>1)4:?161397?*)>*
@M03364:396:000000000-C9LGT:1:1101:9866:3550 2:N:0:10
GGACTACTGGGGTTTCTAATCCTATTTGCTCCCCACGCTTTCGTGCCTCAGCGTCAGTAACAGGCCAGGCGGCCGCCTTCGCCACTGGTGTTCTTCCATATATCTACGCATTTTACCGCTACACATGGAGTTCCACCGCCCTCTCCTGTCCTCCAGCCTGCCAGTTTCCAAAGCCTGTACCGGTTGAGCCGGTACCTTTCACTTCAGACTTAACAGGCCGCCTACGCACCCTTTACGCCCAATCATTCCGGATAACGCCCGCCACCTACGTATTACCGCGGCCGCCGGCAAGTAGTTCGCC
+
CCCCCGGGGGGGGDEGGGFGGGGGGGGGGGGGGGGGGGGGGGGGGGGGGGGGGGGGGGGGGGGGGGGGGGGGGGGGGGGGGGGGGGGGFGGEGFFGGGGGGGGGGFFGGGGGGGGGGGGGGGGGGGGGGGGGGGGFGGGGGGCFGGGFEFGFADCFGGGGGDAFFFGGGGGGFGFGGFGECGG3>@>6A>EGGDEGCEGGG<@;GFFE=CEFCF;=G;EG;G;;836..><<??44,4E?*-1:@4><?D)-8824>((4(483DGF>:<<35:469*4-76(49((460((.-)/**-)9
@M03364:396:000000000-C9LGT:1:1101:10568:3555 2:N:0:10
GGACTACAAGGGTTTCTAATCCTGTTCGCTCCCCACGCTTTCGTGCCTCAGTGTCAGTTACAGTCCAGAAAGCCGCCTTCGCTACTGGTGTTCCTCCTAATATCTACGCATTTCACCGCTACACTAGGAATTCCACTTACCTCTCCTGCACTCTAGCTAAACAGTTTCCAAAGCAGTTCCCGGGTTGAGCCCGGGGCTTTCACTTCAGACTTTCTTTGCCGTCTACGCTCCCTTTACACCCAGTAAATCCGTATAACGCTTGCCCCCTACGTCTTACCGCGGCGTCTTGCCCGTACTTGTC
+
CCCCCGGGGGGGGGGGGGGFFGGAFGGGG7EGGGGGGGGEGGGGGGGGGGGGGGGGFFGGGGGDGGGGFGFGGGGGGGG@FGGCGGGGFGGEGGGGGFEEGGGD,EFDDGEGGDFGFGG>EGGGBEGF<EFFGFGFGGFGGFE6DGG8BFGEADGFG;FG,688CDDFF8BFFD50EFGGC6>F=CEDF@DFGGECCEGGG*7;FFC66FB=*+59>*<9=DBF(,(//*8(::>)1<FGG01@A??.;F3((63?+69;<;B6FGD344(,((4).<(24,3(-7(4<A040-()07)20
@M03364:396:000000000-C9LGT:1:1101:15074:3592 2:N:0:10
GGACTACACGGGTATCTAATCCTGTTCGCTCCCCACGCTTTCGCTCCTCAGCGTCAGTAACGGCCCAGAGACCTGCCTTCGCCATTGGTGTTCTTCCCGATATCTACACATTCCACCGTTACACCGGGAATTCCAGTCTCCCCTACCGCACTCAAGCCCGCCCGTACCCGGCGCGGATCCACCGTTAAGCGATGGACTTTCACACCGGACGCGACGAACCGCCTACGAGCCCTTTACGCCCAATAAATCCGGATAACGCTTGCCCCCTACGTATTTCCGCGGCTGCTGGCACGTAGTTAGC
+
CCCCCGGGGGGGG>FGGGGGGGGGGGGGGGGGGGGGGGGGGGGGGGGGGGGGGGGGGGGGGGGGGGGGFGGGGGGGGGGGGGGGGGGGGGGGGGGGGGGGGGGGGGGGGGGGGGGGGGGGGGGGGGGEFEGGGGGCGGGGDCEFGGGGGFGBFDGFEFGGGGFGG@CGGGGGFGFC5BGF+<<:;C*6AF:5DEGEGGDFGCGEGEFF0>1EBBG>D9GE7D91:F?.8C2<?08<ABGEGB0.04A6@F31(-8)0-4(-3A(>FDFF?(..65)6A4((4;BF?2)2:()4.())0.C7
@M03364:396:000000000-C9LGT:1:1101:10165:3601 2:N:0:10
GGACTACTCGGGTTTCTAATCCTATTTGCTCCCCACGCTTTCGTGCCTCAGCGTCAGGTACAGGCCAGGCGGCCGCCTTCGCCGCTGGTGTTCTTCCACATCTCTACGCATTTTACCGCTACACATGGAGTTCCACCGCCCTCTCCTGTCCTCAAGCCGTGCAGTTTCCAAAGCCTGAACCGGTTGAGCCGGTCCCTTTTACTTCAGACTTACACAGCCGCCTGCCCACCCTTTACGCCCAATCATTCCGGATAACGCTTGCCACCTACGTATTACCCCCGCTGCTGGCACGTAGTTCGCC
+
CCCCCGGGGGGGGGDGGGGGGGG9FFGGGGGGGGGGGGGGGGGGGGGGGGGGGGGEGGGGGGGGGGGGGGGGGGGGGGGGGGGGGGGGGGGGGGGGGGGGGGGGGGGGGGGGGGGGGGGGGGGGGGGGDBFFFFGGGGDGGGGFGGGGEAFFGFGFFGGDGGFGGGGGGGGDFCBDFFCGGGGGDEE;AFGGGGGGGGFCE=B6FFA58CEGFFG@FFGE0CDD:*,)4CB0:>AA02EE*47?6AAFFGC<FFFFF>:824<)0CC:3:<.68.69+,,4>34>03.((.((((0**()1
@M03364:396:000000000-C9LGT:1:1101:21466:3605 2:N:0:10
GGACTACTGGGGTTTCTAATCCTATTTGCTCCCCACGCTTTCGCGCCTCAGCGTCAGTTACAGTCCAGAAAGCCGCCTTCGCCACTGGTGTTCCTACCGATCTCTACGCATTTCACCGCTACACCGGTAATTCCGCTTTCCTCTCCTGCACTCCAGCCCGCCAGTATCCAAAGCAATTCCCACCTTGAAAGCAGGACTTTCACTCCAGACTTAGCAGGCCGCCTACGCGCCCTTTACGCCCAATCATTCCGGACCACGCTCGCCCCCTACGTCTTCCCGCGGCTGCTGGTCCGTACTTCGC
+
CCCCCGGGGGGGGGGGGGGGGGGCFGGGGGGGGGGGGGGGGGGGGGGGGGGGGGGGGGGGGGGGGGGGGGGGGGGGGGGGGGGGGGGGDGGGGGGFGGGGGGGGGGGGGGGGGGGGGGGGGGGGGGGGGGGGGGGGGGGGGGGFGGGGGFGB8:AFGGGGGGFGGB:EGGGGFGFGGFGFGFDGGG8:A3<7DGF>FBFGGEGEGFA@ED=FC4CCCBGGFGFFF<(:,89BFFFAB3EEGFBFFFFFFG7>(49:F<>1<6?>DEG>BF:4(3:A);49(4>6>0)).(.5>2().*)19
@M03364:396:000000000-C9LGT:1:1101:19674:3615 2:N:0:10
GGACTACTGGGGTTTCTAATCCTGTTTGCTCCCCACGCTTTCGTGTCTCAGCGTCAGTTGTGGTCCAGTAAGCCGCCTTCGCCACTGGTGTTCCTCCTAATATCTACACATTCCACCGTTACACCGGGAATTCCAGTCTCCCCTACCGCACTCAAGCCCGCCCGTACCCGGCGCGGATCCCCCGTTAAGCGATGGACTTTCACACCGGACGCGACGAACCGCCTACGAGCCCTTTACGCCCAATCATTCCGGATAACGCTCGCACCCTACGTATTCCCGCGGCTGCTGGCCCGGATTTAGC
+
CCCCCGGGGGGGGGGGGGGDFGGFFFGGGGGFGGGGGGGGGGGGGGGGGGGGGGGGG@FGGGGGGGGGGGGGGGGGCGGGGGGGGGGGFGGGGGFGGFGGGGGGFFGGGGDGGGGGGGGGGGGGGGGGGGGGGF=FFGGGGGGFGGGGGFGFGD8?BFGGDEDGCEEGGGGGFGBG75CE6@DCEGF9CF?7FEG?FFGEFFGFGFF0:C9C0083)-CC1D>:<CB>:)(:12:)6,;?GF?:?)64=7*4::()/49(:9E0//9(8??..).:):(4,,40(().80,41(())*.;*
@M03364:396:000000000-C9LGT:1:1101:22022:3628 2:N:0:10
GGACTACTAGGGTATCTAATCCTGTTCGCTCCCCTAGCTTTCGCACCTCAGCGTCAGTTACGGCCCAGAAGGCTGCCTTCGCCATCGGTGTTCCTCCCAATATCTGCGCATTTCACCGCTACACTGGGAGTTCCGCCTTCCCCTACCGAACTCGAGCCCGCCAGTCCGGGATCCTGCTGGGGGTTGAGCCCTCAGGTTTGAGATCCCGCTGGGCGAGCCGCCTACTCGCGCTTTACGCCCAATGCATCCGGATAACGCTCGCCCCCTACGGCTTACAGCGGCTGCTGGCACGTAGGTCGCC
+
CCCCCGGGGGGGGGGGGGGGGGGGGGGGGGGGGGGGGGGGGGGGEEGGGGGGGGGGGGFGGGGGGGGGGGGGGGGGGGGGGGGGGGGGGGGGGGGGGGGGGGGGGGGGGGGGFGGGGGGGGGGGFGGGFGGGGGGGGCDGGGGFGGGG6@FDGFCE@CGGGGFGGGFGGGGDFFEFFFDF5:7*BE,7FFFGGCGGC9CEFDC9FFF@09(*4A*,>9CC9316?+.)499(--)6:BCC/((()66<FD5-:?42.4(-97::GG52B31((-),)+.-4231::.(((.3((()1*-)/
@M03364:396:000000000-C9LGT:1:1101:14899:3636 2:N:0:10
GGACTACTGGGGTTTCTAATCCTGTTTGATCCCCACACTTTCGTGCCTCAGCGTCAATTGCGGATTCGTGAGATGCCTTCGCAATCGGTGTTCTGTGTGATATCTATGCATTTCACCGCTACACCGCACATTCCTCCCACGGCCTCCGCATTCAAGCCCAGCAGTATCAACGGCACGGCCCATCTTGAGCCCTGGAATTTCACCGCTGACTTACCCAGCCGCCTACGCCCCCTTTCAACCCAATGAATCCGGATCACGCTTGCACCCTCCGTATTACCGCGGCTGCGTGCCCGTACTTAGC
+
CCCCCGFFGGGGGCFAGGF<FGGEFFGGGGGGGGCFEEGGGGGFFEGGGDFGGGGG,C9CFGG6@:FGGGGGF,FFGGGGGGG7:=FFCFGGFFCEF<<FE9@EFGCGGFGCFGGGGGGGEF?FF+@4CCGGCFFGG++F+=8*=EEGGD@=FD9EGGGD8FFGGEGGCF8C?F0+CEGG*@7,,7;7;,,;?F>6*?,=F4;6?D>=@GFGC=:5DBFFBGB61C1)(2::>0259)CFG<(4)64:FGCB66(3?::6<<C)*;9((498(3>25<69(-2432,-14::?(4)8*)0:
@M03364:396:000000000-C9LGT:1:1101:17123:3643 2:N:0:10
GGACTACTGGGGTTTCTAATCCTGTTTGCTCCCCACGCTTTCGAGCCTCAGCGTCAGTTACAGTCCAGAGAAGCGCCTTCGCCACTGGTGTTCTTCCTAATCTCTACGCATTTCACCGCTACACTAGGAATTCCCTTCTCCTCTCCTGCACTCTAGACTTCCAGTTTGAAATGCAGCACTCAGGTTAAGCCCGAGTATTTCACATCTCACTTAACAGTCCGCCTACGCTCCCTTTACGCCCAGTAAATCCGGACAACGCTCGCCACCTACGTATTACCGCGGCTGCTGGCACGTCGTTCGC
+
CCCCCGGGGGGGGGGGGGGGGGGGGGGGGGGGGGGGGGGGGGGFGGGGGGGGGGGGGGGGGGGGGGGGFGGGFGGGGGGGGGGGGGGGFGGGGGGGGGGGGGGGGGGGGDGGGGGGGGGGGGGGFGGGGGGGGGGGGGGGGGGFGGGDGFGFCECFFFGGGGFGGGGGGGGGFFFGGFGGGGGCGGFEFFGGGGDGGGGGG@GFGFFFFGFGF+3;CEGGFGFFFEAA=DFFFFFCEFGGGFFF+6)9FGDF;B(1A69107EF3EF<3>??D<B2>F<9(412>:)4722?1(()0)(9<
@M03364:396:000000000-C9LGT:1:1101:16721:3654 2:N:0:10
GGACTACTCGGGTTTCTAATCCTATTTGCTCCCCACGCTTTCGTGCCTCAGCGTCAGGTACAGGCCAGGCGGCCGCCTTCGCCGCTGGTGTTCTTCCACATCTCTACGCATTTTACCGCTACACATGGAGTTCCACCGCCCTCTCCTGTCCTCAAGCCGTGCAGTTTCCAAAGCCTGAACCGGTTGAGCCGGTCCCTTTTACTTCAGACTTGCACAGCCGCCTGCGCACCCTTTACGCCCAATCTTTCCGTATACCGCTTGCCACCTACGTTTTTACCCCGCTCCTCGCACGTAGTTGTCC
+
CCCCCFGGGGGGGGGGGGGGGGGGGGGGGGGGGGGGGGGGGGGGGGGGGGGGGGGGGFGGGFGFGGGGGGGGGGGGGGGGGGGGGGGGFGGGGGGGGFGGDFFG8EFGGGGGFGGGGEGGGGGGGCE@>FFGCGGGGFDEGGG*=DC3@;D=;A6A>EGC5F?FFFFFCFGGFGDCC6DFGGG>ED8(9B:?55EG*BGF@7>5F1@)/;C776<);8*22C03,*4)49:(84))-4EE5((./.4:FD*((5A<74,4(-<)*2*(.(.(44(,.+,(43,(,((49729.((09*)*0
@M03364:396:000000000-C9LGT:1:1101:24710:3654 2:N:0:10
GGACTACTAGGGTTTCTAATCCTATTTGCTCCCCACGCTTTCGTGCCTCAGCGTCAGTAACAGGCCAGGCGGCCGCCTTCGCCACTGGTGTTCTTCCACATCTCTACGCATTTTACCGCTACACATGGAGTTCCACCACCCTCTCCTGACCTCTCGCCTGCCAGTTTCCAAAGCCTGTACCGGTTGTGCCGGTACCTTTCACTTCAGCCTAAAGCGGCCGGCTACTCACCCTTTAGGCCCCATTCTTCCGGGTAACGCCTCCCACCTACGAATTACCTCGGGTGCTGGCTCCGAGGTATGC
+
@CCCCGGG<F<C;CFF<E6@<CE,<CAFFDEDFCFFCEGGGGGGGDG,CF<,@FGG6EF,<CEECEFEGDFGCFFGGE=FGEC,?EBF5AFFFGFFEAFG8=9EGDBFDEGGFCDE<C+==CCEGG<<FAFGF9E,@,6:B=DDGGF8,3FD,8=*+@E=FG*93,@>DA;@?78C603E<8*38**0431*3=EC+?F7C@,/?4+/0*),0*,-8(:7()(6(+/;45:(.))))(+2*,()0)).//)(,((,)(,.((*.*;0(.(-((().)+.((((-()..((.-((()0/)02
@M03364:396:000000000-C9LGT:1:1101:14064:3666 2:N:0:10
GGACTACTCGGGTTTCTAATCCTGTTCGCTCCCCACGCTTTCGCTCCTCAGCGTCAGTAACGGCCCAGAGACCTGCCTTCGCCACTGGTGTTCTTCCATATCTCTGCGCATTTTACCGCTACACATGGAGTTCCACCGCCCTCTCCTGTCCTCAAGTCTGCCAGTTTCTGAATCATAAATGAGTTGAGCTCATCCCTTTGCCTTCAGACTTAACAGACCGCCTGCGCACCCTTTACACCCAATCCTTCCGTATACCGCTTGCCCCCTACGTATTACCCGGGCTGCTGGCCCGTAGTTCGCC
+
CCCCCGGGFGGGGCBGGGGGGGGGGGGGGGGGGGGGGGGGGGGGGGGGGGGGGGGGGEFFGGGGGGGGGGGGGGGGGGGGGGGGGGGGFGGGGFFGGGGGGGGGGGGGGGGGGGGGGGEGGGGGFFGG,FFFGGFGGECGGGG6FGGGDFGFFDCDGGGGGGFGGGGGGEG9?FE7CF9EC;:FGE<:?,@CCCGGGGGGG@F5C59;57EFC9@3?BGEBG@D-*02(122=E4>?EGGD?(6)117;C2/6;))814<B?+53:/4<B7)6:-260((-(,13)).-((,((-89=(/9
@M03364:396:000000000-C9LGT:1:1101:19523:3678 2:N:0:10
GGACTACAAGGGTATCTAATCCTGTTCGCTCCCCACGCTTTCGCTCCTCAGCGTCAGTAACGGCCCAGAGACCTGCCTTCGCCATTGGTGTTCTTCCCGATATCTACACATTCCACCGTTACACCGGGAATTCCAGTCTCCCCTACCGCACTCAAGCCCGCCCGTACCCGGCGCGGATCCACCGTTAAGCGATGGACTTTCACACCGGACGCGACGAACCGCCTACGAGCCCTCTACGCCCAATAAATCCGGATAACGCTTGCAACCTACGTATTTCCGGCGCTGCTAGCCCGTATTGAGC
+
BCCCCGGGGGGGGGGGDFFGGGGGGGGGGGGGGGGGGGGGGGGGEFGGGGDGFCGGGFCCEF>CGGGGGGGGGGGGGGG<FGGFEFGGCFGGGGG?,ECEEGG<DB<E<EEGGGFGGG,=?FFFFEFGCGFGGGFFGFFGCF+*@8D+6@:)6D+3,3DCCEFGFG78:9EE9F>DGBEGGECFFGGFFFC355ECF+>+199<GF>603,C;E5739*7;G6(4040(1,8?.82608?E??(/42<=F3(13,)*--(--2<*29:?08:2222<<(((-196()).((,4(-09/)2*
@M03364:396:000000000-C9LGT:1:1101:7410:3713 2:N:0:10
GGACTACCAGGGTTTCTAATCCTGTTCGCTCCCCACGCTTTCGCTCCTCAGCGTCAGTAACGGCCCAGAGACCTGCCTTCGCCATTGGTGTTCTTCCCGATATCTACACATTCCACCGTTACACCGGGAATTCCAGTCTCCCCTACCGCACTCAAGCCCGCCCGTACCCGGCGCGGATCCACCGTTAAGCGATGGACTTTCACACCGGACGCGCCGAACCGCCTACGAGCCCTTTACGCCCAATAAATCCGGATAACGCTTGCACCCTACGTATTACCGCGGCTGCTGGCCCGTCTTTCGC
+
CCCCCGGGGGGGGGGGGGFGGGGGGGGGGGGGGGGGGGGGGGGGCGGGGGGGGGGGGGGGGGGGGGGGGGGGGGGGGGGGGGGEEAFGGGGGGGGFDEFGGGGGGGGDGGGGGGGGGGEGGGGGG7CECFGGGGC5EFFFGGG6CGG8C>GFGFGFGGDGDG5DCEEGGGGC5F=D5?CF9C<73C@?FFEGGDGDFCGFGFGFGF>>>GFG>)/-99EG1DBBBG172D66(4.6:(;EGF?7;7>4=C17:4(./39<2:;.CFD:4:?,)6>)-<:>6B>9(3))3:(361(.096DC
@M03364:396:000000000-C9LGT:1:1101:20766:3728 2:N:0:10
GGACTACCCGGGTATCTAATCCTGTTCGCTCCCCACGCTTTCGCTCCTCAGCGTCAGTAACGGCCCAGAGACCTGCCTTCGCCATTGGTGTTCTTCCCGATATCTACACATTCCACCGTTACACCGGGAATTCCAGTCTCCCCTACCGCACTCAAGCCCGCCCGTACCCGGCGCGGATCCACCGTTAAGCCATGGACTTTCACACCGGACGCGACGAACCGCCTACGACCCCTTTACGCCCAATAAATCCGGCTAACGCTTGCACCCTCCGTTTTCCCGCGGCTGCGGGCCCGTGTTTAGC
+
CCCCCGGGGGGDFGGFGGGGGGGDGGGGGGGGGGGGGGGGGGGGGGGGGGGGGGGGGGGAFDGGGGGGFGCGGGGGGGGGGGGGC9FFFGFGGGFGGFF@FFGGGFE?FGCFFGDGGCFDDGGGGGGGEGDFFG,5E>+CFG>BFGGDE>F=:5DFGGGGGGFGC7CEGGGGBG>4*:CFFE>133*66<+;:AC2CFGGG3F36>:(,99G0):7C(?E2C>:(;4;(/4?B<?BB2CEG611)--6=FG0(-(5??>?--;,CF3:(444)5(-4249-(((4,((((-473())..CF
@M03364:396:000000000-C9LGT:1:1101:13014:3780 2:N:0:10
GGACTACTCGGGTATCTAATCCTATTTGCTCCCCACGCTTTCGTGCCTCAGCGTCAGTAACAGGCCAGGCGGCCGCCTTCGCCGCTGGTGTTCTTCCACATCTCTACGCATTTCACCGCTACACTAGGAATTCCGCTTGCCTCTCCGATACTCAAGGGATACAGTTTTGAGAGCAGTTCAGGGGGTGAGCCCCTGCATTTCACTCCCAACTTGCCTCTCCGCCTACCCGCCCTTTCCACCCAGTAAATCCGGACAACGCTTGCAACCTACGTCATGCCGCGGCTGCTGGCCCGGAGTTCGC
+
CCCCCGGGGGGGGG<EFFGGGGGCGFFFGGGGGG<FCCGGGGGEFEGGGGGGGGGGDFGGGGGGGGGGGGGGGGGGGGGEDFGGGGGGEFFEGGGGFFGGGGGGGGGGG8FCFGGGGGGGEGFG9BEDDF=FEG=B=@DFGGGFFGG6E>F7D7?5<CFGFGFG3@ECF*D5?F:FFFFCFCF@*?F2A<CDGFFFDFGGGCE5CFF@;C;FFAC>D@FG@DD?8F:44D07,474))3;C(82*)))/9)9(4((869:6?8)0<9,.4,(((.))347(4669:277<(((((.)))1/
@M03364:396:000000000-C9LGT:1:1101:9842:3789 2:N:0:10
GGACTACTCGGGTTTCTAATCCTGTTTGCTCCCCACGCTTTCGCGCCTCAGCGTCAGTTACAGTCCAGAAAGCCGCCTTCGCCACTGGTGTTCCTACCGATCTCTACGCATTTCACCGCTACACCGATAATTCCGCTTTCCTCTCCTGCACTCCAGCCTCCCAGTATCCAAAGCAATTCCCACCTTGAACGCAGGACTTTCACTCCAGACTTAGCAGGCCGCCTACGCGCCCTTTACGCCCAATCATTCCGTACAACGCTCGCCCCCTCCGTATTACCGCGGCTGCTGGCACGTATTTAGC
+
CCCCCGGGGGGGGGGGGGGFGGGGGGGGGGGGGGGGGGGGGGGGGGGGGGGGGGGGGFFFGGGGGGGGGGGGGGGGGGGGGGGGGGGGGGGGGGEFFFGGGGGGGGGGGGGGGGGGGGGGGGGGGG+>CGFDGGFCCCDFFGGFGGGGGFGEGD6DGG?CFGFFF;AEFGGFFGFGGFGGGCFFCFF@F8:CDEE*CEF@CEG?FFFFEGEGC8;6F(=5(>97<F@FFG6@9<?AA?GGGF(8))4:FFF,(,--7(44<9E(9ED>03>1<1:<>F(713;1>B505:(3431=?/)2;
@M03364:396:000000000-C9LGT:1:1101:9033:3792 2:N:0:10
GGACTACAGGGGTTTCTAATCCTGTTCGCTCCCCACGCTTTCGCTCCTCAGCGTCAGTAACGGCCCAGAGACCTGCCTTCGCCATTGGTGTTCTTCCCGATATCTACACATTCCACCGTTACACCGGGAATTCCAGTCTCCCCTACCGCACTCAAGCCCGCCCGTACCCGGCGCGGATCCACCGTTAAGCGATGGACTTTCACACCGGACGCGACGAACCGCCTACGAGCCCTTTACGCCCAATAAATCCGGATAACGCTTGCACCATACGTATTACCGCGGCTGCTGGCCCGGATTTCGC
+
CCCCCGGGGGGGGGGGGGGGGGGGGGGGGGGGGGGGGGGGGGGGGGGGGGGGGGGGGGGGGGGGGGGGGGFGGGGGGGGGGGGGGGGGFGGGGGGGGGGGGGGFGGGGGGGGGGGGGGGGGFFGGGGGGGGGGGGGCFFGGGGFCEGEGEGFG=DFGFFGGGFGGGGGGGGGEGBGCDGGFGGCFEE?FC8C4EGCFGGGF)2)>DDF959GB)2399=EFDBB:8878<;?:?DBFFGGG??:)5)-=FD9(2(6?:>FB?824C*85:232)4<:<23,,4(2:703:<(9(()86)21
@M03364:396:000000000-C9LGT:1:1101:19390:3810 2:N:0:10
GGACTACTCGGGTATCTAATCCTGTTCGCTCCCCACGCTTTCGCTCCTCAGCGTCAGTAACGGCCCAGAGACCTGCCTTCGCCATTGGTGTTCTTCCCGATATCTACACATTCCACCGTTACACCGGGAATTCCAGTCTCCCCTACCGCACTCCAGCCCGCCCGTACCCGGCGCAGATCCACCGTTAGGCCATGGACTTTCACACCGGACGCGACGAACCGCCTACGAGCCCTTTACGCCCAACGAATCCGGATAACGCTCGCCCCCTACGTATTACCGCGGCTGCTCGCCCGTATTTAGC
+
CCCCCGGFGGGGGGGGGGGCGGGGGGGGGGGGGGGGGGGGGGGGGGGGGGGGGGGGGFGGGGGGGGGGGGGGGGGGGGGDGGGEGGGGEEFGFGGGGGGGGGGGFDFFGGGGFGFGGGFCCGGGDGGG=FFFGDF9EGGGGGGFGGGGEBD@F)+58D@>CGFGFGGEFGCGBB295AGG,<;CFGB6FF+*;=:+29EGF)CEGFBB1D2730*4)(?E>GFB?@:08D><:B?BB?5:E6:(.(((8CC>:(-4?:4(-3/2DE:9023().4):@(4(44(7-))-4,49(-09*)*2
@M03364:396:000000000-C9LGT:1:1101:17806:3814 2:N:0:10
GGACTACACGGGTATCTAATCCTGTTCGCTCCCCACGCTTTCGCTCCTCAGCGTCAGTAACGGCCCAGAGACCTGCCTTCGCCATTGGTGTTCTTCCCGATATCTACACATTCCACCGTTACACCGGGAATTCCAGTCTCCCCTACCGCACTCAAGCCCGCCCGTACCCGGCGCGGATCCACCGTTAAGCGATGGACTTTCACACCGGACGCGACGAACCGCCTACGAGCCCTTTACGCCCAATAAATCCGGATAACGCTTGCACCCTACGTATTACCGCCGCTGCTGGCACGTAGGTCGC
+
CCCCCGGGGGGGGGGGGGGGGGGGGGGGGGGGGGGGGGGGGGGGGGGGGGGGGGGGGGGGGGGGGGGGGGGGGGGGGGGGGGGGGGGGDFGGGGGGGGGGGGGGGGGGGGGGGGGGGGGGGGGGGGGGGEGGGGGGFGGGGGGFGGGGGDGFGBDFCFGGGGFGGGGGGGGGFGFG*:CFFGGEGG7:FEEGGGGGFCGGGFGFGFFFFGFG;5E9>>GGFGFB(;:0836?2?FFF:=EGB:,)3<<BGC>014-9:9(10A3FFG::?(.5):2<F:4(46(49))411<138))/)75
@M03364:396:000000000-C9LGT:1:1101:15759:3822 2:N:0:10
GGACTACAGGGGTATCTAATCCTGTTCGCTCCCCACGCTTTCGCGCCTCAGCGTCAGTAACGGCCCAGAGACCTGCCTTCGCCATTGGTGTTCTTCCCGATATCTACACATTCCACCGTTACACCGGGAATTCCAGTCTCCCCTACCGCACTCAAGCCCGCCCGTACCCGGCGCGGATCCCCCGTTAAGCGATGGACTTTCACACCGGACGCGCCGAACCGCCTACGAGCCCTTTACGCCCAATACATCCGGATACCGCTTGCCCCCCACGTATTCCCGCGGCGTCTCGCCCGCAGTTGCC
+
CCCCCGGFFFGGGGGGGGFGGGGGGGGGGGGGGGFGGGGGGGGGGGGGGFGGGGGEGGGGGGGGGGGGDF<FGFFGGGGGGGGC=<?FEGGGGGFFGGGFGGGGGFGGGGGGFGGGGEEGCGFGGGGGGGGFGGG9EGGGCDCDFGGEGBGFGFGFGGGGCGFGGGGGG5>BBGFG*.?F*=D@EFC7AF*/>EGGGFGFFBGFGDF00C>D9)/()-?=1D9(4;3.3CBF0::5<3AEE(-4@,).8DC;B?FB417;-8;(>ED9293,342)-<(-2(-(--(((,(-1(()0/)*2
@M03364:396:000000000-C9LGT:1:1101:24511:3830 2:N:0:10
GGACTACAGGGGTTTCTAATCCTATTTGCTCCCCACGCTTTCGTGCCTCAGCGTCAGGTACAGGCCAGGCGGCCGCCTTCGCCGCTGGTGTTCTTCCACATCTCTACGCATTTTACCGCTACACCTGGAATTCCACCCCCCTCTCCTGTCCTCTAGCCTGCCAGTTTCCAAAGCCTGTACCGGGTGAGCCGGTACCTTTCACTTCAGCCTTATCCAGCCGACTCACCCCCCTTTATCCCCCATCAATTCGGATACAGCCCGCCACCTACGTAATACCGCCGCTGCTGGCACGTGCTTAGCC
+
CCCCCGGGCGGGFFGGGGGGGGG,ECFGGGGGGGGGGGGFGGGFFCFGGGFGGGGG@,<EFCGFGFGG<CFFGGGGGEGGGGGGGGGGBFGGGGGGG,5EFGFFGGGGGGGGA,@CFEGD=@AF,8CDD,CEGGGGG++@FGGA+@DA>::CDC?FCD7@,<;FF;@,:E;,3D=469,22;>*BC8(/?5)1**2+5B1+)+)2+2.(*/+)++)2(=*.96(5+0)-9(((.))).3;/418?24.9C5(3<05/,(,(,*,/;7(:(,)(-.),2,(-,-(44)83(4:?(()**,29
@M03364:396:000000000-C9LGT:1:1101:17494:3836 2:N:0:10
GGACTACTGGGGTTTCTAATCCTGTTTGCTCCCCACGCTTTCGAGCCTCAACGTCAGTTATCGTCCAGTAAGCCGCCTTCGCCACTGGTGTTCCTCCTAATATCTACGCATTTCACCGCTACACTAGGAATTCCACTTACCTCTCCGATACTCTAGCTTGACAGTTCCAAATGCAGCTTGGGGGTTGAGCCCCCACCTTTCACATCTGGCTTGCCATGCCGTCTGCGCTCCCTTTACACCCAGTAAATCCGGATAACGCTTGCACCCTACGTCTTACCGCGGCTGCTGGCACGTCTTCCGC
+
CCCCCGGGGGGGGGGGGGGGGGGGGGGGGGGGGGGGGGGGGGGGGGGGGGGGGGGGGGGGGGGGGGGGGGGGGGGGGGGGGGGGGGGGFFGGGGGGGGGGGGGGGGGGGGGGGGGGGGGGGGGGFFGGGGGGGGGGGGGGGGGFGGGEBAGFGFGFFGGG8FFGGGFGGGFGFGFGGFGGEFGEGGFEFGFGGCEGGGGGGFGFFFFF4DDCBFGFF@GGBD>B=F>EFG><@EF;CFGGGD@F;5)<FGDFBF64F:1641:2CF*-(4::(3:)6<24(42;FF?>BF(5?3(08*)19
@M03364:396:000000000-C9LGT:1:1101:23802:3843 2:N:0:10
GGACTACAGGGGTTTCTAATCCTGTTCGCTCCCCACGCTTTCGCTCCTCAGCGTCAGTAACGGCCCAGAGACCTGCCTTCGCCATTGGTGTTCTTCCCGATATCTACACATTCCACCGTTACACCGGGAATTCCAGTCTCCCCTACCGCACTCAAGCCCGCCCGTACCCGGCGCGGATCCCCCCTTAAGCGATGTACTTTCACACCGGCCGCGACGAACCGCCTACGAGCCCTTTACGCCCAATAAATCCGGATAACACTTGCCCCCTACGTCTTTCCGCGGCTTCTGGCCCGTCGCTAGC
+
CCCCCGGGGGGGFGGGGGFGGGG9FGGEGGGGGGGGGGGGGGGGGGGGGGGGGGGGGGGGGGGGGGGGGGGGGGFCFGGCFEGGGGGGFGGGGGDFFGGGGGGGGGGGGGGGG9EFFGG6CFGGGGF7EFGGGGGFCCDCDDCD6FCEGAG>>)=DGFGGGEBDCCEEDEGGFGFCEDGG*CD*1<,.1?C*>G*<FGGGG?G>GF:9(9->1;8117GGFG9:(2-),)-1(.5)6:CEG??0)5:<BC)(12(.6)(4>)2(*2>71<?:((,))3(,(((-(().-4,437())0(9*
@M03364:396:000000000-C9LGT:1:1101:14471:3844 2:N:0:10
GGACTACCAGGGTATCTAATCCTGTTTGCTCCCCACGCTTTCGTGCCTGAGCGTCAGTTATGGTCCAGAAAGCCGCCTTCGCTACTGGTATTCCTTTGAATCTCTACGCATTTCACCGCTACACTCAAAGTTCTACTTTCCTCTCCCACACTCTAGCCTAGCAGTTTCAAAAGCAGCTCCGAAGTTGAGCCTCGGAATTTCACTTCTGACTTGCTTGGCCGCCTGCGCACCCTTTACACCCAGTAAATCCGGATAACGCTTGCCCCCTACGTATTACCGCGGCTGCTGGCACGTAGTTAGC
+
CCCCCGGGGGGGGGGGGGGGGGGGGGGGGGGGGGGGGGGGGGGGGGGGGGGGGFGGGFGGGGGGGGGGAFFGGGGGGGGGGGCGGGGGGGGGGGGGGGGGGGGGGGGGGGGGGGGGGGGDGGGGGGGDGGGGGDGGGFGGGGFFGGGGGFGFFE?DAFFGGGFGGGGFEFD@DGEGGFGGGG6CEGEEFGGGGEGE>FGGG*5;CFFFEGFGFFECGDGGFGFFBC=E>C@@BDE@ECGFG?;66?ECFGGB31(;A(3???>3;@D6(44.)6:)6A2134-(3,.,5?(4:?1.<4-7*
@M03364:396:000000000-C9LGT:1:1101:24372:3877 2:N:0:10
GGACTACCGGGGTATCTAATCCTGTTTGCTCCCCACGCTTTCGTACCTCAGTGTCAGTTACAGTCCAGAAAGCCGCCTTCGCCACTGGTGTTCCTCCTAATATCTACGCATTTCACCGCTACACTAGGAATTCCGCTTTCCTCACCTGCACTCAAGCAGCCCAGTTCACAAGGCGAACTATGGTTAAGCCATAGCCTTAACCCTCGTGCTTAGGTAGCCACCTACCTACTCCTTCCGCCCCATAAATCCGCATATAGCTTGCCCCCTACGTATTACCCCCGCTGCTTGCACGGAGTTCTCC
+
CCCCCGGGGGGGEGGGGGGGGGGGGGGGGGGGGGFGGGDGGGGFGGGGGGGGGGGGGGGGGDGGGGGGGGGGGFGGGGGGGGFCFFGGFGGGGGGGFG@GGGGGGGGGGGGGGGGGGGGGGGGGFF@FEFGGGGGGGCFGGGF+0>F,DDGEGDFFC,3@FGFFFGGGGGGGF@=69?8FCG68@5305@,2*@:FDG@7,0@5CA?==CA7**52A=F6(;>37,5+8*>(84*(5;GE*(,,/97CFG*:<?))+.99(-+)1:56((..)5).6+((--(47)).-.8111-079)02
@M03364:396:000000000-C9LGT:1:1101:18946:3908 2:N:0:10
GGACTACAGGGGTTTCTAATCCTATTTGCTCCCCACGCTTTCGTGCCTCAGCGTCAGTAACAGGCCAGGCGGCCGCCTTCGCCACTGGTGTTCTTCCATATATCTACGCATTTTACCGCTACACATGGAGTTCCACCGCCCTCTCCTGTCCTCTAGCCTGCCAGTTTCCAAAGCCTGTACCGGTTGAGCCGGTACCTTTCACTTCAGACTTACCAGGCCGCCTACTCCCCCTTTACGCCCACTCATTCCGCATACCGCCCGCCCCCTACGTATTTCCCCCGCCGCTGGCCCGTAGTTCCCC
+
CCCCCGGGGGGGGGGGGGGGGGGFGGGGGGGGGGGGGGGGGGGGGGGGGGGGGGGGGGGGGGGGGGGGGGDGGGGGGGGGGGGGGGGGFGGGGGGGGGGGGGGGGGGGG>FGGGGGGGGGGGGGGGGGGGGGGGFGGFGGGDFFGGGGFFFFBDFFFCGFFGFGFGGGGGGGFGFGFF7FGGGFEG,7AFCGG=EFCGGC?9@4;187BC<9*2>):8E525;73+/)6>B63;664<EE*(4<;2).9C*,-42?)((((-2,9?)-4(,.)4)).+((((-(,(-11(11((,78*)29
@M03364:396:000000000-C9LGT:1:1101:21539:4014 2:N:0:10
GGACTACCCGGGTATCTAATCCTATTTGCTCCCCACGCTTTCGTGCCTCAGCGTCAGTAACAGGCCAGGCGGCCGCCTTCGCCACTGGTGTTCTTCCATATATCTACGCATTTTACCGCTACACATGGAGTTCCACCGCCCTCTCCTGTCCTCCAGCCTGCCAGTTTCCAAAGCCTGTACCGGTTGAGCCGGTACCTTTCACTTCAGCCTTAACCGGCCGCCTACGCCCCCTTTACGCCCAATCATTCCGCATAACGCTCGCCACCTACGTATTACCCCTGCTGCTGGCACGTACTTCCCC
+
CCCCCGGGGGGGGGGGGGGGGGGDGGGGGGGGGGGGGGGGGGGGGGGGGGGGGGGGGGGGGGGGGGGGGGGGGGGGGGGGGGGGGGGGEGGGGGGGGGGGGGGGGGGGGGGGGGGGGGGGGGGGGGFG@GGGGGGGGGGGGGGFGGGGGFGFF@;AFGGGGGFGGGGGGGGGFGCGGFGGGGGGGG,:FB>CDEDGGGGGGE@CGCF*5CAGEF+6D0E5:GDF=/7)3>90:?<<<BGE8(4:))6AFG3266)539(439C?GGF(((42622><+-(-4()4,.4:1<:.((09*)29
@M03364:396:000000000-C9LGT:1:1101:6385:4021 2:N:0:10
GGACTACCGGGGTTTCTAATCCTGTTTGCTCCCCACGCTTTCGAGCCTCAGCGTCAGTTACCGTCCAGTAAGCCGCCTTCGCCACTGGTGTTCCTCCTAATATCTACGCATTTCACCGCTACACTAGGAATTCCGCTTACCTCTCCGGTACTCTAGCTAGACAGTTTCAAATGCAGTTCCGGGGTTGGGCCCCGGGCTTTCACATCTGACTTGCCTTGCCGCCTACGCTCCCTCTACACCCAGTCAATCCGGATAACGCTTGCACCCTACGTATTACCGCGGCTGCTGGCACGTAGTTCGC
+
CCCCCGGGGGGGGDGGGGGGGGGGGGGGGGGGGGGGGGGGGGGFGGGGGGGGGGGGGGGFGGGFGGGGGGGGGGGGGGGGGGGGGGGGGGGGGGCFGGGGGGGGGGGGGGGGGGCFFGGGGGGGGGGGGGGGGGGGGGDFGGGFGGGGGFGEG;FFFGCFFFFGDGGGGGGGFFFGGFGGGGGGGGGFF<DDDEEGGGF6??GC:AFFEG@DEF69:;CFBGBD05:5<DB?B(4<AAGGGB<3*66)@G5>??(6@87?6?C3DGG6<B8:7)8>53,,-(-3((,5>:8<B4(076)1/
@M03364:396:000000000-C9LGT:1:1101:7341:4043 2:N:0:10
GGACTACTCGGGTTTCTAATCCTGTTCGCTCCCCACGCTTTCGCGCCTCAGCGTCAGTAACGGCCCAGAGACCTGCCTTCGCCATTGGTGTTCTTCCCGATATCTACACATTCCACCGTTACACCGGGAATTCCAGTCTCCCCTACCGCACTCAAGCCCGCCCGTACCCGGCGCGGATCCACCGTTGAGCGCTGGCATTTCACACCGGACGCGGCGAACCGCCGACGTGCCCTTTACGCCCAACAAATCCGGGTCACGCTGGCACCCCACGTATTCCCGCGGCTGCTGGCACGTATTCAGC
+
@CCCCGGGFF;@F7FGGGFGGFEEE@<FFGFCFGGG@E@FGGGC+@FFC,,CFFG:,<C,<BC7FFC<CFEGE<=FEGDFFCFC:5A<5BE?E?BA?F,?F74,,CBA4EFF=,@FGGGDEEGG@B@GGGGG9?DE,F9F,=EF8FF+=9B5F=DC:@D7EGF5F**@D>5B>*5)4)3;2<CF*=*66B*):2/**5;<E9<-*7),,),/4)2-)(*2(9;((:3)->6?7?4-6,88E22()(86@6>0(--(91(2,-14=C*((-2(.)())3(((-42212:2:(5(((*)*-:C
@M03364:396:000000000-C9LGT:1:1101:7630:4080 2:N:0:10
GGACTACAAGGGTATCTAATCCTGTTCGCTCCCCACGCTTTCGCTCCTCAGCGTCAGTAACGGCCCAGAGACCTGCCTTCGCCATTGGTGTTCTTCCCGATATCTACACATTCCACCGTTACACCGGAAATTCCGCTCGCCCCTCCGCGACTCAGGCCGGCCGTACCCGGCCCGGATCCCCCGGTAGGGCCTGGACTTTTCCCACGTACGCCACCAACCCCCCCACGACCCCTTTACGCCAAATAATCCGTATAACGCCTGCCCCCCTCCTTCTTCCCCCGCCGGTGGTCCGTACTTCGGC
+
CCCCCGGGGGGGFGGGGGGGGGGGGGGGGGGGGGGGGGGGGGGGCGGGGGGGGGGGGGGGGGEGGGGGFGGCGGGGGGGGGGGGEFGGFFGGG9EFFGGGGGGGGGGCGGGGFGGGGGGGGGGGGGG:F+E,C,1++8+@FD+*=C+6+03)>@+*8A8*BF4**>*D*4:*:18)*.=*/3:*=**(.,***:C**AF:?)0-9))(,),*()/(14C*-9(((2(.,99:?,2))(2?/,(-*.))1)1(.5)-)((.(,0:DE3(1(()-.-6601491-((((,-)),(((08*,*1
@M03364:396:000000000-C9LGT:1:1101:24738:4081 2:N:0:10
GGACTACCCGGGTTTCTAATCCTGTTTGCTCCCCACGCTTTCGTGCCTCAGTGTCAGTTACAGTCCAGAGAGCCGCCTTCGCCACTGGTGTTCCTCCCAATCTCTACGCATTTCACCGCTACACTGGGAATTCCACTAACCTCTCCTGCACTCAAGCCCGACAGTATCCAAAGCAATTCCCAACTTGAACCCAGGACTTTCACTCCAGACTTACCGGGCCGCCTACGGGCCCTTTTCGCCCCATCATTCCGGACCACGCTTGCCCCCTACGTTGTGCCGCGGCTGCTGGCCCGGTCTTAGC
+
CCCCCGFGFFEG@FEGGGGGGGGGGFGGGGGGGGGGGGGGG<FGCGGF<FGFFGGGGGGGGGGGGGGGFGGFGGGGGGG,FFGGGGGGFFGGGGD<E@FGGGGGGDFFGGGGGGGGFEGGGGGGGFGGFFCFGGGGG,=FGGGFGDC8DFGFGFGFDFGG+F>GFGGG8@8,5@8DFBFGGG?CED@@;<@@7@F**@:FC;@*?FCF*/6B*9,:79*:@DF@;?(),:,(634)14?<F6((0).66FF039(4<270,4*>CE>914:(((-()2,17>>990).80(361-)764C0
@M03364:396:000000000-C9LGT:1:1101:16627:4087 2:N:0:10
GGACTACACGGGTATCTAATCCTGTTTGCTCCCCACGCTTTCGCGCCTCAGCGTCAGTTGTCGTCCAGCAAGCCGCCTTCGCCACTGGTGTTCTTCCACATCTCTACGCATTTTACCGCTACACATGGAGTTCCACCGCCCTCTCCTGTCCTCTAGCCTGCCAGTTTCCAAAGCCTGTACCGGTTGAGCCGGTACCTTTCACTTCAGACTTAACAGGCCGCCTACGCACCCTTTACGCCCAATCATTCCGTATAACGCTCGCCACCTACGTATTACCGCGGCTGCTGGCACGGAGTTAGCC
+
CCCCCGGGGGGGGGGGGGGGGGGGGGGGGGGGGGGGGGGGGGGGGGGGGGGGGGGGGGGGGGGGGGGGGGGGGGGGGGGGGGGGGGGGGGGGGGGGGGGGFGGGGGGGGEGGFFFGGGGGGGGGCGGGFFGGGGGGGE>GGGGFGGA8@DFEDE7DFGGGGGFGFGGGGGGGFGFFGFFGGGGGDC8:CBCGG>EFFGC9::@*21=*6;CFE=,*;=E56D;6536)6DDDFFF>?F*:*38:9)6AFG*(47)<53-369::GFF(58.5)5):<*(2((-3(,.41(5:(((0)*)00
@M03364:396:000000000-C9LGT:1:1101:20329:4093 2:N:0:10
GGACTACCCGGGTTTCTAATCCTGTTTGCTCCCCACGCTTTCGCGCCTCAGCGTCAGTTTCAGTCCAGAAAGCCGCCTTCGCCACTGGTGTTCCTACCGATCTCTACGCATTTCACCGCTACACCGGTAATTCCGCTTTCCTCTCCTGCACTCGAGCCCAGCAGTATCCAAAGCAATTCCCACCTTAAAAGCAGGACTTTCACTCCAGACTTACCAGGCCGCCTACGCGCCCTTTAAGCCCCATCATTCCGGCTACCACTCGCCCCCTACGTATTACCGCGGCTGTGGGCACGTGATAAGC
+
CCCCCGGGGGGGGGGGGG9FGGGFGGGGGGGGGGGGGGGGGGGGGGGGGGFGGGGGGEFGGGGGGGGGGGGFGGGGGGGGGGGGGGGGFGGGGGGAFGGGGGGGGFGDGGGGGGGGGGGGGGGGGGGGGDFGGGGGGGGGGF;9FGGGGFF5>D=@>EGGFGFGG9CCFGCAF:CFGFGGGGGGGG@9+8,3CFGEGGGGGCCCFFAE*76F;;,9D=5E6D07;56B6)::90:)).AC:(,,0):9=C96((40)).4(4:(CEG;<B0,)-,))3(--4;(-((,,3(-(,())*-::
@M03364:396:000000000-C9LGT:1:1101:25066:4101 2:N:0:10
GGACTACCCGGGTATCTAATCCTATTTGCTCCCCACGCTTTCGCTCCTCAGCGTCAGTAACGGCCCAGAGACCTGCCTTCGCCATTGGTGTTCTTCCCGATATCTACACATTCCACCGTTACACCGGGAATTCCAGTCTCCCCTACCGCACTCAAGCCCGCCCGTACCCGGCGCGGATCCACCGTTAAGCCATGGACTTTCACACCGGACGCGACGAACCGCCTACGAGCCCTTTGCGCCCACTAAATCCGGATAACGCTTGCACCCTACGTATTCGCGCGGCTGCTGGCACGTCGTTAGC
+
CCCCCGGGFGGGFGGGGGGG9EFEDEGCGFFDDGFCCFGGGGGEFFGG<FGFCGGGGGGGGGDFB@FFGGGGGDGGFFGGGEEEGGFF?FGEDGFFEE,CCGGGAF9?,EFGAAFGGGGGEGGG,@:>FCGFCFAEGF+F7=CFFFGCGAEAFD8D9DD+3@B6FG@8D5*@@*7:*)48CG6*3;<3CC+00<FC<F9:FCGFG;E9(94575=9<>CC6C9((220(9(,((5).3?*C3(8/,5>F<)4::4)6(4((:;50;911?33?<(6(2(--4(-93))5:()41()0)(1*
@M03364:396:000000000-C9LGT:1:1101:12622:4162 2:N:0:10
GGACTACAGGGGTTTCTAATCCTGTTCGCTCCCCACGCTTTCGCTCCTCAGCGTCAGTAACGGCCCAGAGACCTGCCTTCGCCATTGGTGTTCTTCCCGATATCTACACATTCCACCGTTACACCGGGAATTCCAGTCTCCCCTACCGCACTCAAGCCCGCCCGTACCCGGCGCGGATCCACCGTTAAGCGATGGACTTTCACACCGGACGCGACGAACCGCCTACGAGCCCTTTACGCCCAATAAATCCGGATAACGCTTGCACCCTCCGTATTCCCGCGGCTGCTGGCACGTGTGTAGC
+
CCCCCGGGGGGGGGGGGGGGGGGGGGGGGGGGGGGGGGGGGGGGGGGGGGGGGGGGGGGGGGGGGGGGGGGGGGGGGGGGGGGGGFGGGGGGGGGGGGGGGGGGGGGGGGGGGGGGGGGGGGGGGGGGGGFFGGGDGGDGGGGFCGGCEFGFF<DFFGCEGGFGG@EGGEGGFGFGC?GG6CFEGG*6:?CCFEG:FFGGGFGFGFFB>GFGB.:9D0EGFGFF?80:6D>B?FF<B?GEG?F:)-<4FGG9:6()139B?(25DGD((-4-:::)-03-461(,48B(((564())..;2
@M03364:396:000000000-C9LGT:1:1101:6897:4170 2:N:0:10
GGACTACAGGGGTATCTAATCCTGTTCGATCCCCGCACTTTCGTGCATGAGCGTCATTTACGGTTTGGTCAGCTGCCTACGCAATCGGGGTTCTTCGTCATATCTATGCATTTCACCGCTACACAACGAATTCCGCCAACCTCAACCGCAATCAAGCCCGGCAGTATCAACGGCGGAATGGAGTTGAGCTCCACGATTTGACCGCTGACTTGCAAGGCCGCCTGCCCACCCTTTACACCCAATACATCCGGATACCGCTCGGATCCTCCGTATTCCCCCGGCTGCTGTCACGGAGTTCGCC
+
CCCCCGGGGGGGGGGGGGFFFGGFGGGGGGGGGGGGGGGGGGGGGGGGGGEFGGGGGGGGGGGGGEGGGGGGGGGGGGGGEGGGGGGGGGEGGGGGGGGGGGGGGGGGGGGGGGGGGGGGGGGGGGGGGGGGGGGGGECGGGG*=FBEGFGFFFFFFFGGGGFGGGFGGGGGFGFGG4@FCEGF6E,8A3CFGGG=<EFCEEGFGBFFDF?EC655C1CCBG??1*49:9<?:DD:><FEC:<>)8AA:D)((3)).,(-12:8GG>AFFF:0:)),*-43>(-().-)).4:4-0)91)1
@M03364:396:000000000-C9LGT:1:1101:14811:4172 2:N:0:10
GGACTACACGGGTTTCTAATCCTGTTTGCTCCCCACGCTTTCGAGCCTCAACGTCAGTTATCGTCCAGTAAGCCGCCTTCGCCACTGGTGTTCCTCCTAATATCTACGCATTTCACCGCTACACTAGGAATTCCACTTACCTCTCCGATACTCTAGCTTGACAGTTCCAAATGCAGCTTGGGGGTTGAGCCCCCACCTTTCACATCTGGCTTGCCATGCCGTCTGCGCTCCCTTTACACCCAGTAAATCCGGATCACGCTTGCACCCTACGTATTACCGCGGCTGCTGGCCCGTAGTTCGC
+
CCCCCGGGGGGGGGGGGGGGGGGGGGGGGGGGGGGGGGGGGGGGGGGGGGGGGGGGGGGGGGGGGGGGGGGGGGGGEGGGGGGGGGGGEFGGGGGGGGGGGGGGFGGGGGGGGGGGGGGGGFGGGFGGFGGGGGGGGFGGGGG5?GG6CAFEFEFFGGGGGGFGGGGGGGGGFGFGGFGGG@CGGGEBFCFGGGGGGGGGGEGFGFFFCGFC=?GEGFGG@GFF=51>9DFFFA@)1)>FF;;E8<33ACG063;05-4:((2)9E7(,4:3).4)5:2(7913112,30(4919)8/)9C
@M03364:396:000000000-C9LGT:1:1101:7871:4180 2:N:0:10
GGACTACTGGGGTTTCTAATCCTGTTTGCTCCCCACGCTTTCGCGCCTCAGCGTCAGTTGTCGTCCAGCAAGCCGCCTTCGCCACTGGTGTTCCTCCTAATATCTACGCATTTCACCGCTACACTAGGAATTCCGCTTGCCTCTCCGATACTCAAGGGATCCAGTTTTGAGAGCAGTTCAGGGGTTGAGCCCCTGCATTTCACTCCCAACTTGCATCTCCGCCTACACGCCCTTTACACCCAGTAACTCCTGATCACGCTTTCACCCTACTGATTACCGCGGCTGCTGTCACGTCGTTAGC
+
CCCCCGGGFGGGFEGGGFGGGGGGGGGGGGGGGGGGGGGGGGGGDGGGGGGGGGGGGFGGGGGFGGGGGGGGGGGGGGGGGGGGGGGGGGGGGGGGGGGGGFGGFGGGGGGGGGGGGGGGGGGGG,AFGGGGGGGGE:0AF9F?6EC3@AGFFDGF:3=@+69DGCG;<@C8;DCCGFG,:4CCCE:8C<D4C?FFFFFGGEG<FA;(75>4*1,/=*1A@GF?@F@F0CD;(6@)9CGGG;@E+1)1=**5<)).8:B6-(3):CF2422)-6:)-3(7(491;0))-,)68B:.8),/7
@M03364:396:000000000-C9LGT:1:1101:7793:4184 2:N:0:10
GGACTACTAGGGTTTCTAATCCTGTTCGCTCCCCACGCTTTCGCGCCTCAGCGTCAGTTACGGCCCAGTAAGTCGCCTTCGCCACTGGTGTTCCTCCCAATCTCTACGCATTTCACCGCTACACTGGGAATTCCACTTACCTCTTCCTCACTCAAGCCTTCCAGTCTCCAAAGCAATTCCCACCTTGAATCCAAGACTTTCACTTCAGACTTTACAAGCGGCCTACCCGCCCTTTACGCCCTGTCATTCCGGATACCGCTTCCACCCTTCTGCTTACCGCGGCTGCTGTTCCGTCTTCTGC
+
ACCCCGFFGFGF6EFFGCGFF@C9EE<CEGCGFCBFEEEGDCFFFGG:6=CFGGEG@FEGGDCE@FCAFEEFG@CGCFGE@CFDEGFF:EEEFADF=FEA<<9,,4CDCEEFFGGA?CCD+>DEAF=8FFGGC,@FA,B,E94D+3E,@+A:F)=+36=2E>DGFFFG9E,35@:6@*EFECFGDC,00,,37,340@E,,;DE+;9**;4,*+,/:1;*);22:2(2(:2,6,.7628F*(366)9);7493,,,9((44(<)*A5((.)))))),3390(7(((.).)..3)8)7*-02
@M03364:396:000000000-C9LGT:1:1101:22128:4211 2:N:0:10
GGACTACAGGGGTTTCTAATCCTGTTTGCTCCCCACGCTTTCGAGCCTCAGCGTCAGTTACAGTCCAGAGAAGCGCCTTCGCCACTGGAGTTCTTCCTAATCTCTACGCATTTCACCGCTACACTAGGAATTCCCTTCTCCTCTCCTGCACTCTAGACTTCCAGTTTGAAATGCAGCACTCAGGTTAAGCCCGGGTATTTCACATATCACTTAGAAAGCCGCCTATGCTCCCTTTGCGCCCGGTAACGCCGGCCACCGCTCGCCACCTACGTCGTACCGCGGCGGCTGCCCCGTAATTTGC
+
6-BCCFFFGFGGG7CGCFFFGGGEFEFEFF<F<FFGDFFGGDC@A;:EC?EDCFCFEFG9,CCC@CFGGGCA@FFBBFGG7F@FE,?E,BE<EGF,,?EFGFAFEG<DCCEB@F,CFEGD8CG<=,5BEG=F?,=,9E+??=F9+@D,@FFE,8DB,=E@E=D8F;DD8FDFF9*DFFE,,@2,7@C:BCDG>+4@+67,50,;++1*05*=:+3*5)54:*075,:+0+)0(*7**>4*=,(,:;/(5879(-41),((-2*(*/9(..(.,(-((/.7(-3(1(((((((-3())*)2*
@M03364:396:000000000-C9LGT:1:1101:25267:4233 2:N:0:10
GGACTACAGGGGTTTCTAATCCTGTTCGCTCCCCACGCTTTCGCTCCTCAGCGTCAGTAACGGCCCAGAGACCTGCCTTCGCCATTGGTGTTCTTCCCGATATCTACACATTCCACCGTTACACCGGGAATTCCACTCTCCCCTACCGCACTCAAGCCCCACCGTACCCGGCGCGGATCCCCCGTTAAGCCCTGGACTTTCACACCGCACGCATCGAACCACCTACCAGCGCTTTACGCCCAATAAATCCGGCTAACGCTTGCCCCCTCCCTATTCCCGCCGCTTCTGGCCCGTATTTAGC
+
CCCCCGGGGGCFFFGGGGGGGGFCFGEGGGGGGGGGGGGGGGGG,ECFFGGGGGGGGGGFFGGDFGGGGGFFG6FGGGGGGGCE:?FGGGGGG<ECFFF:F:@FFFFCGGGGEFGGGG==EGGGGGGGGGGGGGG9EF8FG8>6+@86EBGBGFD+FEF+6@@DE+@C:5BE95-)*0=C,:C<:C16@C6C*:C*;EFED<C)>:8(4),5()/(2.@C(9<7(3())1(46(36:(88E?0(0))69<76(((.)49<28C20;C0(--8))--)32-497((-))4).49(()0/)*:
@M03364:396:000000000-C9LGT:1:1101:15018:4234 2:N:0:10
GGACTACTCGGGTTTCTAATCCTGTTCGCTCCCCACGCTTTCGCTCCTCAGCGTCAGTAACGGCCCAGAGACCTGCCTTCGCCATTGGTGTTCTTCCCGATATCTACACATTCCACCGTTACACCGGGAATTCCAGTCTCCCCTACCGCACTCAAGCCCGCCCGTACCCGGCGCGGATCCACCGTTAAGCGATGGACTTTCACACCGGACGCGACGAACCGCCTACGCGCCCTTTACGCCCAATAAATCCGGATAACGCTTGCACCCTACGTATTACCGCGGCTTCTGGCACGTATTTCGC
+
CCCCCGGGGGGGGGGGGGGGGGGGGGGGGGGGGGGGGGGGGGGGGGGGGFGGGGGGGGGGGGGGGGGGGGGFGGGGGGGGGGGGGGGGFFGGGGGFGGGGEEEFCFGGGGGGGGGFGGGGGGGGGGGGEGGGGGGGGGGFFDEFGGGCGDGBGFGFGGGGGGEGGGGGGGGEBEBGC;EGFGDEGGG?FC:DFGGGGGGFGEE7CBD0;D0EF)1432EC9D>04;,)-36B9?F46-;:EFF09-))9><9?BFBF:6?:08)7C72((-44)8>BE11;>F0,3-)48()4((/)1)2*
@M03364:396:000000000-C9LGT:1:1101:17362:4235 2:N:0:10
GGACTACACGGGTATCTAATCCTGTTCGATACCCACGCTTTCGTGCATCAGTGTCAGTCACGGCCTGGCAGGCTGCCTTCGCGATCGGGGTTCTGCGTGATATCTATGCATTTCACCGCTACACCACGCATTCCGCCTGCCCCGTACGTACTCAAGCCCCCCAGTTTCAACGGCAGTTCAATGGTTGAGCCACTGACTTTCACCGCTGACTTAAGAGGCCACCTACGCACCCTTTAAACCCAATGAATCCGGATCACGCTCGCATCCTCCGTATTCCCGCGGCTGCTGGCACGTAGTTAGC
+
CCCCCGGGGGGGGGGGGGGGGGGGGGGGGGGGGGGGGGGGGGGGGGGGGGGGGGGGGGGGGGGGGGGGGGGGGGGGGGGGGGGGGGGGGGGGGGGGGGGGGGGGGGGGGGGGGGGGGGGGEFGGGGGEGDGGGGGGGGGGFGGFDEGCFFGFGFDFGGGGGGFGFGGGACFC?>2CCFGE@F>AGGB>FGGGGGC?FGGGGEGFGFB13DEF3++);=EGDGDD@FFD<DFB:(44<BGGGB0:4<4:FGD02:(3???,31?05:<8<8934::)6A1916;FF:0:(((.(..)0*):7
@M03364:396:000000000-C9LGT:1:1101:18712:4261 2:N:0:10
GGACTACTAGGGTTTCTAATCCTGTTTGCTCCCCACGCTTTCGTGCCTGAGCGTCAGTTATGTCCCAGGAGGCTGCCTTCGCCATCGGTGTTCTTCCACATATCTACGCATTTCACTGCTACACGTGGAATTCCACCTCCCTCTGACGCACTCTAGTCGAGCAGTCACATATGCCATTCCCGAGTTAAGCCCGGGGATTTCACATCTGGCTTGCCATGCCGTCTGCTCCCCCTTTACACCCAGTAAATCCGGATAACGCTTGCACCCTACGTATTACCGCGGCTGCTGGCACGTATTTAGC
+
CCCCCGGGDGGGGGGGGGGGGGGGGGGGGGGGGGGGGGGGGGGGGGGGC<FGGGGGGGGACFGGGGGGGGGGGGGGGGGGGGGFGGGGGGGGGGGGGGGGGGGGGGGGGGGGGGGGFGGGGGFGGFGGGGGGGGAED8+FFGGFFEF+@@GBGDFFEGEG+C>?GCDFEGGCFGFGGFGGFE+>DG,3BF89CGGC*@?F7;F*BFAA;FBE9F66@3CF@7>(-2*4.*8;03=EC);CB;(6AECCFDG0;D?AF7;?4(;<C@54???<444)6<2(-,99(3:02((53(44?*)2C
@M03364:396:000000000-C9LGT:1:1101:14005:4270 2:N:0:10
GGACTACCGGGGTTTCTAATCCTGTTCGATCCCCACGCTTTCGTGCCTGAGCGTCAGTAAGGCGCCGGTATGCTGCCTTCGCAATCGGAGTTCTGCGCGATCTCTAAGCATTTCACCGCTACACCGCGCATTCCGCATACCTCTCGCCCACTCAAGTCATTCAGTTTCCACGGCTGGCCGGGGGTGAGCCCCGGAATTTGACCGCAGACTTGAATGTCCGCCTGCGCACCCTTTACACCCAATCAATCCGTATACCGCTCGGCTCCTCCGTATTACCCGCGCTGCTGGCCCGGTGTTCGCC
+
CCCCCGGGGGGGGGGGGGGGGGGGGGGGGGGGGGGGGGGGGGGGGGGGGGGGGGGGGGGGGGGGGGGGGGGGGGGGGGGGGGGGGGGGBFGGGGGGGGGGGGGGGGGGFGGGGGGGGGGGGGGGCEGGGGGGGGGGEEDGCFGFFGCE+<FCFD>FFEFGGGFGGGGGGGGGFGBGGFGGDGD*:C<29FGC7=:*98E+:<F><))1:GBG)0<62-+*-9,2<*,7(74-:7>AAAGC@631?42<)>*((,.)8911,(*(9EG0821.37):A+((44,40))5((-,(((0)/,)/
@M03364:396:000000000-C9LGT:1:1101:20175:4278 2:N:0:10
GGACTACAGGGGTATCTAATCCTGTTCGCTCCCCACGCTTTCGCTCCTCAGCGTCAGTAACGGCCCAGAGACCTGCCTTCGCCATTGGTGTTCTTCCCGATATCTACACATTCCACCGTTACACCGGGAATTCCAGTCTCCCCTACCGCACTCAAGCCCGCCCGTACCCGGCGCGGATCCACCGTTAAGCGATGGACTTTCACACCGGACGCGACGAACCGCCTACGAGCCCTTTACGCCCAATAAATCCGGATACCGCTTGCACCCTACGTATGTCCGCGGCTGCGTGCCCGTAGTTAGC
+
CCCCCGGGGGGGGGGGGGGGGGGGGGGGGGGGGGGGGGGGGGGGGGGGGGGGGGGGGGGGGGGGGGGGGGGGGGGGGGGGGGGGGGGGGGGGGGFFGGGGGGGGGGGGGGGGGFGGGGGDGGGGGGGGGGGGGGGGGGGGGGGFGGGGG>GBGFGFGGGDGGFGGGGGGGDEFGBG=DGGFGG@FCF?FFGGGGGFGGGGGEGEGFFF>G9CB3C9C>GD9GF68C?5:CB?7:><ABEGGF0:6)69FGGB?B?266>B22;>GGG?3?3:<4().<:BBFF>(8(-4:(4:,4../.:*
@M03364:396:000000000-C9LGT:1:1101:23569:4286 2:N:0:10
GGACTACACGGGTATCTAATCCTATTTGCTCCCCACGCTTTCGTGCCTCAGCGTCAGGTACAGGCCAGGCGGCCGCCTTCGCCGCTGGTGTTCTTCCACATCTCTACGCATTTTACCGCTACACATGGAGTTCCACCGCCCTCTCCTGTCCTCAAGACGTTCAGTTTCCAAAGCCTGAACCGGTTGAGCCTGTCCCTTTTACTTCAGACTTGGACAGCCGCCTGCGCACCCTTTACGCCCAATACTTCCGTCTACCGCCTGCCCCCTACCTCTTCACCTCGCTGTCTCGACGAGGTTCACC
+
BCCCCGGG@FFCGGFEGGGDFGGFFDGA@@FFGGGGDGGGGGEF<CFGGF@GGGGGG<FGGGEAFBEF<FEGGGGGGFE5<FFCFFEFEGGGGGECGGGG8FF9DFGGGGGGGFGGG7CC6+=F9>FFF@DFGFDFD7C=FDD6DFF?3;,330CA,@:A*@AGGGG,DCCEFGCFFF,AF8*1>C8.6,,22=A<CFF917@?CFF?3D?9))5)*:*16511,*3)473,,.46(4*2*(,.964A=9*(.3)6)-(-(,2(9C)(4().).-).0)(8;(((.))(.4(((-8)9):7
@M03364:396:000000000-C9LGT:1:1101:26322:4318 2:N:0:10
GGACTACCGGGGTTTCTAATCCTGTTTGCTCCCCACGCTTTCGAGCCTCAGCGTCAGTGTCATTCCAGTAAGCCGCCTTCGCCACTGGTATTCCTCCTAATATCTACGCATTCCACCGCTACACTAGGAATTCCACTTTCCTCTCCTGCACTCAAGTTTCCCAGTTTCAAGAGCTTACTACGGTTGAGCCGTAGCCTTTCACCCCTGACTTAAACAACCACCTACTCCCCCTTTACGCCCAGTAAATCCGTATAACGCTAGCCCCCCACGTACTACCGCCGCCGCTGGCACGTAGTTACGC
+
CCCCCGGGGGGGGGGGGGGGGGGGGGGGGGGGGGGGGGGGGGGGGGGGGGGGGGGGGGGGGGF9FFGGGGGGGGGGGGGFGGGGGGGGEEGGGGGGGGGGGGGGGGGGGGGGFBEGGGGDGGGGGCFGGGGGGGGGGGGGGGGDGGGCGFGFED?FCFDGGGFGGGGGGFA,*3:FCFGGGGGGGGFEFG6+=:@CFFGG77,1CF5):?49;+,.;287);>=7,8)8CB9=;;*8?GD*/=)+7.//:*(//.483((,/?(9C5(4182(())41,(,,(-76420(464(.7@*)*/
@M03364:396:000000000-C9LGT:1:1101:8195:4329 2:N:0:10
GGACTACCGGGGTTTCTAATCCTGTTCGCTCCCCACGCTTTCGAGCCTCAACGTCAGTTACAGTCCAGTAAGCCGCCTTCGCCACTGGTGTTCCTCCTAATATCTACGCATTTCACCGCTACACTAGGAATTCCACTTACCTCTCCTGCACTCTAGCTAAACAGTTTCCAAAGCAGTTCCCGGCTTGAGCCCGGGGCTTTCACTTCAGACTTGCTTTGCCGTCTACGCTCCCTTTACACCCAGTCAATCCTGATCACGCTTGCCCCCTACGTCTTACCGCGGCTGCTGTCACGGTTGTAGC
+
@CCCCGGCFCFGGGGGGGGGGFGFGGGEGGCGFG8FCFGGFGGGGGGGGGFGGGGGECFGGGGGGGGGGGGGGG7FFE7FFEGGEGGGFFFGGGGGGG?FG9DEFFGDDEGGGGGGGG70=BEGGCA8AFGGGGGGG:DEGGF+=EF,6?8*AD97FGGGCGFCFGGGGDGFFFEGEFGGGCD+@E3:CF8DDGDGGGGGGEG8CAC4*2>E*B,*47CC@GF@;?(><C(:(;E)9)+CF0/=*7.<CG72:449::::::53CFD9(84?.(4:<82(-4114(.5)))62-(..)):*
@M03364:396:000000000-C9LGT:1:1101:12376:4336 2:N:0:10
GGACTACAGGGGTATCTAATCCTGTTCGATCCCCACGCTTTCGTGCCTCAGCGTCAATGCAGGCCCGGCCAGCTGCCTTCGCTATCGGTGTTCTGTGGCATATCTATGCATTTCACCGCTACACGCCACATTCCGCCGGCCTCGACCGCATTCAAGGCCCCCAGTATCATCGGCACTGACCCGGTTGAGCCGGGAACTTTCACCGCTGACTTAGACGCCCGCCTGCGCACCCTTTCAACCCAATAAATCCGGATAACGCTCGCATCCTCCGTATTACCGCGGCTGCTGGCACGGCGTTAGC
+
CCCCCGGFGGGGGGGGGGGGGGGGGGGGGGGGGGGGGGGGGGGGGGGGGGGGGGGGGGGFGFGGGGGGGGGGGGGGGGGGGGGGGGGGGGGGGGGGGGGFGGGGGGFGGGGGGGGGGGGGGGGGGGGGGGGGGGGGG7>FFGFEGGGDGFGFGEFFFCGEGGFGGFFGAFEEFGFGGFDGGGGGGGEEFFGGGGGCDFGFG<FFGF309FEFC6+.C9GG;G>(1:3B0<>B0:>)6>GGGFF0)-64@FC00:6464><?>E99EG?FF>:227-6<46(3>BBF?)5?(5:>(.))-9*
@M03364:396:000000000-C9LGT:1:1101:6724:4341 2:N:0:10
GGACTACTGGGGTTTCTAATCCTATTTGCTCCCCACGCTTTCGAGCCTCAACGTCAGTTACAGTCCAGAAAGCCGCCTTCGCCACTGGTGTTCTTCCTAATATCTACGCATTTCACCGCTACACTAGGAATTCCGCTTTCCCCTCCTGCACTCAAGTAGTCCAGTTCGCAAGGCAAAATGAGGTTGAGCCTCAAGATTAAACCTTGCGCTTAGATAACCACCTACGAACTCTTTACGCCCAATAATTCCGGATAACGCTTGCCCCCTACGTATTACCGCGGCCTCTGGCCCTTATTTCGCC
+
CCCCCGGGGGGGCFGGGGGGGGGCGGGGGGGGGGGGGGGGGGGGGGGGGGGGGGGGGFGGGGGGGGGGGGGGGGGGGGGGGGGGGGGGGGGGGGGGGGGFGGGGGGGGGGGGGGGGGGGGGGGGGGGGGGGGGGFGGD?FCFGFGGGGGFGFGBGDFFGFGGFGGGGGGGDGFGDGGFGG,EFFGGB@FF?FG9FGGFGGG@FDFFFFFDD77+>;CBGFFGF:>*:6>/9?858EDFGG77@3*77CFF):<;9<>9;;;?FFGGG1::4460):9*--(-(,3>74)(4(())098?57
@M03364:396:000000000-C9LGT:1:1101:5021:4346 2:N:0:10
GGACTACTGGGGTATCTAATCCTGTTCGATCCCCGCACTTTCGTGCATGAGCGTCATTTACGGCTTGGTCTGCTGCCTACGCAATCGGGGTTCTTCTTCATATCTATGCATTTCACCGCTACACTAGGAATTCCACTTACCTCTCCTGCACTCTAGCTAAGCAGTTTCCAAAGCAGTTCCCGGGTTGAGCCCGGGGCTTTCACATCAGACTTTCACAGCCGCCTGCGCACCCTTTACGCCCAGTCATTCCGTATAACGCTTGCCACCTACGTATTCCCGCGGCTGCTGGCACGTAGTTCGC
+
CCCCCGGGGGFGGGGGGGGGGGGEGGDG@FGGGGCEBFGGGGGGGGGGGGGGGGGG8FFGGGCEEE@FFEFFFFGGGGGGGG@FFFGG=FGGGAEF,9?FGGEGGGAFGGGCEFEFEGEGGCFC,@FFFGGGGGDD,46A8DFFFC9F,@F=D<D?FAAF,A<DFGGGFGCADFE87;DGG+CFEGCCFGF?D5EGGGGGFAC*29+:*9=C*+108*=*5:>@@>;).>(:=1)/;@GGG;(6*6:AFG4)((4)9493,483*<*,.4287)4-)<(,,(-46(,)31352,(05=)19
@M03364:396:000000000-C9LGT:1:1101:15119:4349 2:N:0:10
GGACTACAAGGGTTTCTAATCCTATTTGCTCCCCACGCTTTCGTGCCTCAGCGTCAGGTACAGGCCAGGCGGCCGCCTTCGCCGCTGGTGTTCTTCCACATCTCTACGCATTTTACCGCTACACATGGAGTTCCACCGCCCTCTCCTGTCCTCAAGCCGTGCAGTTTCCAAAGCCTGAACCGGTTGAGCCGGTCCCTTTTACTTCAGCCTTTCACAGCCGCCTGCGCACCCTTTACGCCCCATCATTCCGGATAACGCTTGCCACCTACGTCTTACCCCGGCTGCTTGCCCGGAGTTCGGC
+
CCCCCGGGGGGGGGGGGGGGGGGCFGGGGGGGGGGGGGGGGGGGGGGGGGGGGGGGFGGGGGGGGGGGGGGGGGGGGGGGGGGGGGGGFGGGGGGGGDGGGGGGGGGGGGGGGGGGGGGGGGGG@FGGFGGGGGGGGGGGGGGFGGGGFFGFCECFFCGGGGFGGGGACGGGFGFGGA:FEDC1BE>;FE:9CE:FCGGG?7?7C@A)6C8+9+>CGFG=>D?FD*77(963?D2<6?GC*(41*64-9F)(-:A?>1,118AAFGD(587.42):4+4(44,-12)44.??0(-70/,9C
@M03364:396:000000000-C9LGT:1:1101:24290:4370 2:N:0:10
GGACTACAAGGGTATCTAATCCTGTTCGCTCCCCACGCTTTCGCTCCTCAGCGTCAGTAACGGCCCAGAGACCTGCCTTCGCCATTGGTGTTCTTCCCGATATCTACACATTCCACCGTTACACCGGGAATTCCAGTCTCCCCTACCACACTCCAGCCCGCCCGTACCCGGCGCAGATCCACCGTTAGGCGATGGACTTTCACACCGGCCGCGTTCAACCGCCTATCACCCCGTTTCGCCCAATCAATCCTGCATACCCTCGCCCCCCACGTCTTGCCGTGGCTGACGGCACGACCGTGGC
+
CCCCCGGFEEFGE@EFAF,AFFF9EEGCFGGGGGFGGGGGFFEGGGGGFCFFGGGGCFGGDGD7CGGGCFGEGGFFDFGFGGG7=<?@CDFEGGGEFGGCFDGGGGGGCGFFGF,FFGE68?8<EE77:FFFGGAF4C8EFF6DGGG8>DCD>0=:D6EE6FDC+>@CE:>E5:>DEAGCCGG*24B>F,*//CEGGGGGG<B?F>53(::C2)*,*)+0(7,((+)*)0.((4((.,2;C1(,))548F*)(,))*(()-(/(/:1(3;4-,4:)63-((492?0(,--(-3(,.)0()1
@M03364:396:000000000-C9LGT:1:1101:14984:4381 2:N:0:10
GGACTACACGGGTATCTAATCCTGTTCGCTCCCCACGCTTTCGCACCTCAGCGTCAGTGACGGCCCAGCAAGCTGCCTTCGCCATCGGTGTTCTTCCATATATCTGCGCATTCCACCGCTACACATGGAATTCCACTTGCCCCTACCGCACTCGAGACGCCCAGTTCGGAACCCGGCCGGGGGTTGAGCCCTCGGGTTAGAGGTTCCGCTTAGGCATCCGCCTACGCGCGCCTTACGCCCAATGAATCCGGATAACGCTCGCTCCCTCCGTATTACCGCGGCTGCTCGCTCGTCGTTAGCC
+
CCCCCGGGGGGGGCFGGGGGGGGGGGGGGGGGGGGGGGGGGGGGGGGGGGGGGGGGGGGGGGGGGGGGGGGGGGGGGGGGGGGEEGGGEGGGGGGGGGGGGGGGGGGGGGGGGGGGGGGGGGGGGDGGGGGGGGGGGDCGGGGFGGGGGFGFGFGE:EGGGGFGGGGGGGGGFF@DEFGGGGG:CE,64?FFG5C5;;*:C3C:DBFB:D:E<*<<F?CC?G?B7*2.499(8:>4(8::*-((*.62<D)4?B))03-(,(*47C4(49-4(5):6*-(-931,,)39(,,,(-8))(02
@M03364:396:000000000-C9LGT:1:1101:12038:4394 2:N:0:10
GGACTACTAGGGTATCTAATCCTGTTCGCTCCCCACGCTTTCGCTCCTCAGCGTCAGTAACGGCCCAGAGACCTGCCTTCGCCATTGGTGTTCTTCCCGATATCTACACATTCCACCGTTACACCGGGAATTCCAGTCTCCCCTACCTCACTCACGCCCGCCCGTACCCGGCGCGGATCCACCGTTGAGCGATGGACTTTCACACCGGACGCGACGAACCGCCTACGAGCCCTTTACGCCCAATCACTCCGGATCCCGCTTGCACCCTACGCAGTCCCGCGGCGGCTTGCCGGTTGTTGGC
+
CCCCCGGCEGFGGGGFGGCFEDGDFFEFDEGGGEDGGGGGGGGEGFGG8?EGGFGGGGGACFDFGGGG@FGGGFFGGGGGGGEF7?EFFGFFCFFGGFGGGCEGFGGGGFGGGEFFGGFDDGFGG7FEGGGGGFFGGGGFFFGFDDD339=*=8+;DD>CEGBDGGGCFE5B<<)9C;CF6@GFGG*8AC*)*=E**<C@FEG3D:A>1CBE():7D9GD9DB0:C:),1262:8DF?GEG1:2).(6=5724(3()-91-(/.9CD(:?B(((-(.<(,-22((40(-3(((,(.00.79
@M03364:396:000000000-C9LGT:1:1101:6093:4418 2:N:0:10
GGACTACAAGGGTATCTAATCCTGTTTGCTCCCCACGCTTTCGAGCCTCAACGTCAGTTATCGTCCAGTAAGCCGCCTTCGCCACTGGTGTTCCTCCTAATATCTACGCATTTCACCGCTACACTAGGAATTCCACTTACCTCTCCGATACTCTAGCTTGACAGTTCCAAATGCAGCTTGGGGGTTGAGCCCCCACCTTTCCCATCTGGCTTCCCATGCCGTCTGCGCTCCCTCTACACCCAGTCAATCCGGATAACGCTTGCCCCCTCGCTCTTCCCGCGGCTGCTGCCTCGTCTTCGGC
+
CCCCCGGGGGGGFFGCFGFEFFFFFGGGGGGGGGGGGGEGGGG8FG@FGFEFGFGGGEFGGGGGGG@FGGGGGGGGGGGGGGEGGFFGFGFFFFGFGGDEEEFAFA?BCEGGAFGFGGGGGGGGGGFGE<AFFGGGAFDFGGGFGCG=C@CECDFFEFGFGFFFFFGG:ECE7,06ADFGDFDFGGCBAD85;C8>CGGEG4F:CFFF6C49(/0783:<59@2048)(261@(6)9)=F:=;E67/);D5((,-)/(-,2::(78/,((((.-8)<8:439>BF?08)(),443>>*(*/
@M03364:396:000000000-C9LGT:1:1101:14522:4422 2:N:0:10
GGACTACAGGGGTTTCTAATCCTGTTTGCTCCCCGCACCTTCGCACCTCAGCGTCAGTCATCTGCTAGCAACCTGCCTTCGCCATTGGTATTCTTCCAGATATCTACAGATTTCACCCCTACACCTGGAATTCTGATTGCTCCTCAGTCACTCTAGTTTTGCAGTTTCCGGCGCAGTCCAGGAGTTGAGCTCCTGCCTTTCACACCAGACTTGCATAACCGCCTACCTGCCCTTTCCGCCCAATAATTCCTAACAACGCTCGCAACTTACGTGTTACCGCGGCGCCTTGCCCGTCGGTCGC
+
CCCCCGGGGGGGGGGFGGGGGGGGGGGGGGGGGGGGGGGGGGGGGGGGGFGGGGGGGGGGGGGGGGGGGGGGGGGGGGGGGGGGGFGGGGGGGFFGGGGGGGGGGGGGGGGGGGGGGGGFGGGGGGGGGGGGGGGGGGGGFGGFGFGDAFGFEEGFFGGGGGFGGGGGGGGGFGFGEFFCFFGGGGBEFCACF7FGGGGGGFGFFB>C@F)=8C>>@=EGFGB29E36@G:D=D3*8:EGGF0/;3??FG+5;@).=>B;?BE0)8*.)-(84>F).<82-9>((-(()((,--())0(1/
@M03364:396:000000000-C9LGT:1:1101:13133:4474 2:N:0:10
GGACTACAAGGGTATCTAATCCTGTTCGCTCCCCTAGCTTTCGCGCCTCAGCGTCAGTGACGGCCCAGCAGGCTGCCTTCGCCATCGGTGTTCCTCCCGATATCTGCGCATTCCACCGCTACACCGGGAATTCCGCCTGCCCCTACCGCACTCGAGCCGCCCAGTTCGGAACCCGGCCCGAGGTTGAGCCCCGGGGTTAGAGGTTCCGCCTAGGCGGCCGCCTACCCCCGCTTTACGCCCACTGCACCCGGCTCACGCTCGCCCCCCACGTGTTATCCCGGCCGCTGGCCCGACGTTCTCC
+
CCCCCGGGFGFGGGGGGGGGGGGGGGGGGGGGGGGGGGGGGGGGGGGGGGGGGGGGGGGGGGGGGGGGGGGGGGGGGGGGGGGGGGGGGGGGGGGGGGGGGCEGGGGGGGGGGGGGGGGGGGGGGGGGGGGGGGGGGGGGGGGFGGGDGFGFGFGFGGGDGGFGGFGGGGGGFGFC=?EG/?<<CF,6;FGGDC=E)/*2+5F:FBFF?*82.)2-74?5,C2(3*()499,8?)6:(CE*2()*..,87),-(.90.-442::DG),9(:2><)).+)(-4(,4,(-4:(((,(0.0(2:
@M03364:396:000000000-C9LGT:1:1101:11645:4484 2:N:0:10
GGACTACACGGGTATCTAATCCTGTTTGCTCCCCGCACCTTCGCACCTCAGCGTCAGTCATCTGCTGGTAACCTGCCTTCGCCATTGGTATTCTTCCTGATATCTACAGATTTCACCCCTACACCAGGAATTCTGATTGCCCCTCAGTGACTCCAGTCATGCAGTTCTCAACGCAGTCCAGGAGTTAAGCTCCTGCCTTTCACATCAAGCTTGCAAAACCGCCTACATGCCCTTTACGCCCAATAATTCCTAACAACGCTCGCAACTTACGTGTTACCGCGGCTGCTGGCACGTATTTCGC
+
CCCCCGGGGGGGGDGGGGGGGGGGGGGGGGGGGGGGGGGGGGGGGGGGGGGGGGGGGGGGGGGGGGGGGGDFGGGGGGGGGGGGGGGGGDGGGGGGGGGGGGGGGGGGGGGGGGGGGGGGGFGGGGFGGGGGGFGEDF?FGFGFGGGFFFG;AD?DGGGFFGFGGGGGGGGGFG9>ED8,AFFFGGADD<,=DFGGFGGGGEGFGFF@5C=<=5,*==FGAGFFFD=FE77BFFE4>@EEF5(8;5@5BF7<>@3)=B9,((31:*0/7;=44(1<>C-,,99(322732(468(*)/)2/
@M03364:396:000000000-C9LGT:1:1101:18802:4488 2:N:0:10
GGACTACCGGGGTTTCTAATCCTATTTGCTCCCCACGCTTTCGTGCCTCAGCGTCAGGTACAGGCCAGGCGGCCGCCTTCGCCGCTGGTGTTCTTCCACATCTCTACGCATTTTACCGCTACACATGGAGTTCCACCGCCCTCTCCTGTCCTCAAGCCGTGCAGTTTCCAAAGCCTGAACCGGTTGAGCCGGTCCCTTTTACTTCAGACTTGCACAGCCGCCTGCGCACCCTTTACGCCCAATCCTTCCGGATAACGCTTGCCACCTACGTATTACCCCTGCTGCTGGCACGTTGTTCGCC
+
CCCCCGGGGGGGGEGGGGGGGGGGGGGGGGGGGGGGGGGGGGGGGGGGGGGGGGGGGGGGGGGGGGGGGGGGGGGGGGGGGGGGGGGGFGGGGGGGFGGGCGFGGGGGGEGGGGGGGGGGGGGGCGGGFCGGGGGGEFGGGGG9DGGGGFGF9CCFGGGGGGFGFGGGGGGFFFBFGFCFFGDCGG<;FFCDC7CGCFGGGAC?:8A3=GEGC4C@G;8*4<(8:5959DB:BFB4:?GE*4((<<:A?55?F?))53:<(8@2CC438:35)56<A6(--82:<04?F(5:2(47F*,97
@M03364:396:000000000-C9LGT:1:1101:11555:4493 2:N:0:10
GGACTACAGGGGTATCTAATCCTGTTCGCTCCCCACGCTTTCGCTCCTCAGCGTCAGTAACGGCCCAGAGACCTGCCTTCGCCATTGGTGTTCTTCCCGATATCTACACATTCCACCGTTACACCGGGAATTCCAGTCTCCCCTACCTCACTCAAGCCCGCCCGTACCCGGCGCGGATCCCCCGTTAAGCGATGGACTTTCACACCGGACGCGCCGAACCGCCTACGAGCCCTTTCCGCCCAATAAATCCGGATCACGCTTGCACCCCACGTATTCCCGCGGCTTCTGGCCCGTCGTTAGC
+
CCCCCGGGGGGGG7FGGGGFGGGFGGGGGGGGGGGGGGGGGGGDGGGGGGGGGGGGGGAFGGGDGGGG,CDFG8FFGGGGGGGGCFGGGGGGGGGGGGEDGGCCFGGGGFGGGGGGFE>C8B=FGGGGEGFGGGG9=,3FFFEB6D867:A3>)+;B6FGGG59C>9E,9**9>@3*2?F,/5FCF:=FE*87EG?CG?FGFG<6380(1,2()/(14EG6DBF0;:)(99B:(8)6:CEG:0:922-=FD6:8>07(3,((2)0A*(--,-(.5)6C:>(47,(.).7?((((()7)-9*
@M03364:396:000000000-C9LGT:1:1101:14529:4526 2:N:0:10
GGACTACTCGGGTATCTAATCCTGTTCGCTCCCCACGCTTTCGCTCCTCAGCGTCAGTAACGGCCCAGAGACCTGCCTTCGCCATTGGTGTTCTTCCCGATATCTACACATTCCACCGTTACACCGGGAATTCCAGTCTCCCCTACCGCACTCAAGCCCGCCCGTACCCGGCGCGGATCCACCGTTAAGCGATGGACTTTCACACCGGACGCGACGAACCGCCTACGAGCCCTTTACGCCCAAGAAATCCGGATAACGCTCGCATCCTCCGTCTTACCGCGGCTGCTGGCACGGATTAAGC
+
CCCCCGGFGGGGGGGGGGGGGGGGGGGGGGFGGGGGGGGGGGGGGGGGGGGGGGGGGFGGGGGGGGGGGGGGGGGGGGGGGGGGGGGG?FGGGGGGFGGGGGGGGGGBG?FFGGGGGGGGGGGGGEG@CEFDGGGGGGFGGGGFFGFEGFGFGDG?FGFGDGBCFEGGFGEG>@5DE5EFCGFFGE*8AEGGGCC:8<FGFEGFGFF6(7>EF780)3C57C9?(01>?G06?03)6:CEE?F244144<C0(23)/29(2282*272<.--.:BF>6-(449041)),,,,:7(0)*-:>
@M03364:396:000000000-C9LGT:1:1101:18960:4531 2:N:0:10
GGACTACTCGGGTTTCTAATCCTGTTCGCTCCCCACGCTTTCGCTCCTCAGCGTCAGTAACGGCCCAGAGACCTGCCTTCGCCATTGGTGTTCTTCCCGATATCTACACATTCCACCGTTACACCGGGAATTCCAGTCTCCCCTACCGCACTCAAGCCCGCCCGTACCCGGCGCGGCTCCACCGTTAAGCGATGGACTTTCACACCGGACGCGACGAACCGCCTACTAGCCCTATACGCCCAATCAATCCTGATGACTCTTGCCCCCTACTGATTTCCGCGGCGGCTGGCACGTCGTTTGC
+
@C@CCFG9CFGGGGGGGGFDFGGGGGCFGEGGGEGGDGG;F9CFGFFE@FCFEFFECCEEFCEDCFFGGGGFGFGGGGGFFGGGGFFFFGG7A9@FC?FGC@=F8FGFFFGGA<=?EE@=EGGGGGGGG@FFFFC<=FFFG?=DDFF8>DG>GD+;:DDC6@>CFCCE91**/*)1*)4=C*;4=C=(;,3*;ECFGG9EGFGC*:;9()-/4>C05(:5(992(2)*)2.40(,)),*:>3(3.:).7**5:4).*-<<2<+(*2/-,8))))6)6+-(,,,310(,18.)2,(0).-1>
@M03364:396:000000000-C9LGT:1:1101:21561:4539 2:N:0:10
GGACTACCCGGGTTTCTAATCCTATTTGCTCCCCACGCTTTCGTGCCTCAGCGTCAGGTACAGGCCAGGCGGCCGCCTTCGCCGCTGGTGTTCTTCCACATCTCTACGCATTTTACCGCTACACATGGAGTTCCACCGCCCTCTCCTATCCTCAAGCCGTGCAGTTTCCAAAGCCTGCACCGGTTGAGCCGGTCCCTTTTACTTCAGACTTGCACAGCCGCCTGCTCACCCTTTACGCCCCGTAAATCCGAACAACGCTCCTGGCCTCGGTGATACCGCGGCCGCTTGCACGTCATTCGGC
+
CCCCCGGGGGGGGGGGGGGGGGGFG,CFGGGGGGGGGGDGGGFGGGGGGF<FGGGG:FFGGGGGGGGGFCFGGGGGGGGGCGGGDGGG<FGFGFGFGGFGGGGGFGDDGGGGFFGGFGGGGCFGFGGGBGGFGGFGD@+@FGCAFGC,@;F;F@7*A8EC5FFFF=FGGGGGAA=D7*=FGEG=E5,7;@=C/:8E>C:F77+9C7A<EC5:66C3C=G*6D624+-*-1:,1:2501EC*(42),-)0/*(-,4452-3(4+(7273(-((())..*4(,2(1((--,).((,(.9/)*1
@M03364:396:000000000-C9LGT:1:1101:8697:4557 2:N:0:10
GGACTACTGGGGTTTCTAATCCTATTTGCTCCCCACGCTTTCGTGCCTCAGCGTCAGTCACAGGCCAGGCGGCCGCCTTCGCCACTGGTGTTCTTCCATATCTCTGCGCATTTTACCGCTACACATGGAGTTCCACCGCCCTCTCCTGTCCTCAAGTCTGCCAGTTTCTGAATCATAAATGAGTTGAGCTCATCCCTTTGCCTTCAGACTTAACAGACCGCCTGCGCACCCTTTACGCCCAATCATTCCGGATAAAGCCCGCCCCCCACGTATTACCCCGGCTGCTGGCACGTGGTTTGCC
+
CCCCCGGGGGGGGBGGGGGGGGGEFGGGGGGGGGGGGGGGGGGGGGGGGGGGGGGGGGGGGGGGGGGGGGGGGGGGGGGGGGGGGGGGFFGGGGGGGGGGGGGGGFFGGGGGGFGGGGGGGGGGGGGGGGGGGGGFFCDGGGGFGGGGDDGFCEFF@EGGGFFFGGGFGG@CFGFGAAG7:ACFFC,1@,DF>F,CGGG,=>?6CAFCEG?F6BB8CBD=>G@F0=787DD7@FF)6;EEC77?95AAB:9836))/.(-962(9E)-((-.)()-)+((-3,-(447?7824(-85)(02
@M03364:396:000000000-C9LGT:1:1101:8130:4576 2:N:0:10
GGACTACTGGGGTTTCTAATCCTGTTTGCTCCCCACACTTTCGAGCCTCAGCGTCAGTTAAAGCCCAGTAGGCCGCCTTCGCCACTGGTGTTCCTCCGAATATCTACGCATTTCACCGCTACACTCGGAATTCCGCCTACCTCTACTTCACTCACGAATATCAGTTTTGGATGCAGTTCCGGGGTTAAGCCCCGACATTTCACATCCAACTTTATCTCCCGCCTGCGCTCCCTTTACACCCAGTAATTCCGGCCCACGCTTGCCCCCTACGTCTTACCGCCGCCGCTGGCACGTCTTTCGC
+
CCCCCGGGGGGGGGGGGGEGGGGGGDGGGGGGGGGGGGGGGGGGGGEGGFFFGGGGGFGGGFGGGGGGGGGGGGGGGGGGGGGGGGGGFFGGGGGGGGGGGGGGGGGGGGGGGGGGGGGGGGGCEGGGGGGGGGGGGEGGGGGFGGGGGFF*3=+;+3@FAFBFGGGGGGGGBCBCCBCG@CCFGG7AFCGGGGGGDGGGGFGFGFFE)?=C*=188?FG>GFF?F2:>D0:@E;>E?GGG??@6<>AFF*4(-(35(483:C70;D9(12<(4:26<,6(-,((4(421(5<:(.0*)19
@M03364:396:000000000-C9LGT:1:1101:25840:4619 2:N:0:10
GGACTACAAGGGTATCTAATCCTGTTTGCTCCCCACGCTTTCGTGCCTCAGTGTCAGTTACAGTCCAGAAAGCCGCCTTCGCTACTGGTGTTCCTCCTAATATCTACGCATTTCACCGCTACACTAGGAATTCCGCTTTCCCCTCCTGCACTCAAGTAGTCCAGTTCGCAAGGCAAAATGAGGTTGGGCCTCAAGATTAAACCTTGCGCTTAGATAACCACCTACTAACTCTTTACGCCCAATACTTCCGTATACCGCTTGCCCCCTACGTATTACCTCGGCTGCTTGCACGTACTTCGCC
+
CCCCCGGGGGGGGGGGGGG9FGG<FEGGGGGGGGGGGGGGGGGGGGGGGGFGGGGGGEFFGGGGGGGGGGGGGGGGGGGEFGGGGGGGEFGGGGFGGGGGGGGGGGGGGGGGGGGGGGGGGGGGGGGFBFDGGGGGGGGGGGD?GGGDDDFEC)6;ADGGGGFGGGGGGGGGFGD?F59D9A863=+0;CCCCCGGG9F@F@DCG6A=BC8=71,;CEG,<?B26,147=:?FFFFFFGGG=3))9<E*D*(,4).:6.477C;FE5,48<)6(-).+)(-8?1<:4,,).8(((09B(*/
@M03364:396:000000000-C9LGT:1:1101:12618:4701 2:N:0:10
GGACTACTGGGGTATCTAATCCTATTTGCTCCCCACGCTTTCGTGCCTCAGCGTCAGGTACAGGCCAGGCGGCCGCCTTCGCCGCTGGTGTTCTTCCACATCTCTACGCATTTTACCGCTACACATGGAGTTCCACCGCCCTCTCCTGTCCTCAAGCCGTGCAGTTTCCAAAGCCTGAACCGGTTGAGCCGGTCCCTTTTACTTCAGACTTGAACAGCCGCCTTCTCAGCCTTTACGCCCAATCAATCCGGATAACGCTCGCCACCGTCGGTTTCACTGCGCTGGTGGCCAGTAGTTTGCC
+
CCCCCFGGGGGGGFFGGGGGGFGFGGEFGGGFGFGGGDEGGFFC@FEDFFGGGGGGFFFGGGGFFFGGGFGGGGGGGGGGGGGCCFGGGFFGGGGGGGCGGGGGEGGGGGGGFEEGGGGGGEGGFGGGGGGGGGGFGBDGGDFFFGG,7:DC98CFEGGGGGFG7@CFGGGGFF8CF*,=CCD:BE:;6CED:CCE*BEFC)+);:FC;CEG)2>4;(;>(:/(,+)1)0.(57:)16*12((2?)64?D38<?).<;,4>0?(9F)(--(,-:-.6+))-((-(.(,(,((.).1*1)2*
@M03364:396:000000000-C9LGT:1:1101:21472:4730 2:N:0:10
GGACTACCGGGGTTTCTAATCCTATTTGCTCCCCACGCTTTCGTGCCTCAGCGTCAGGTACAGGCCAGGCGGCCGCCTTCGCCGCTGGTGTTCTTCCACATCTCTACGCATTTTACCGCTACACATGGAGTTCCACCGCCCTCTCCTGTCCTCTAGCCTGCCAGTTTCCAAAGCCTGTACCGGTTGAGCCGGTACCTTTCACTTCAGACTTAACCGGCCGCCTACGCACCCTTTACGCCCAATCATTCCGGATACCGCTCGCCACCTACGTATTCCCCCGGGCGCTTGCCCGTGGTTCGCC
+
CCCCCGGGGGGGFDGGGGGGGGG<FGGGGGGGGGGGGGGGGGGGGGGGGGGGGGGGGGGFGGGGGGGGGGGGGGGGGGGGGGGGGGGGGGGGGGGGGGGGGGGGGFFGGGGGGGGFGGGGGGGGGGGGGGGGGGGGGGGGGGGFGGGGFFGEAEFFGGGGGGFGGGGGFGGGFGBGGFGGGGG<EG,8ACCCGCEGGGGCC<BCGFA)=F5?9F+3C>C:9D?(1*473>88:449?6EE8(::@<4<=F)(-4)5:((4998(7;*54:<))5)-.*-(,((-29(-3(,-3(-0)/(11
@M03364:396:000000000-C9LGT:1:1101:19471:4821 2:N:0:10
GGACTACCGGGGTATCTAATCCTGTTCGCTACCCATGCTTTCGAGCCTCAGCGTCAGTTGCAGACCAGAGAGCCGCCTTCGCCACTGGTGTTCTTCCATATATCTACGCATTCCACCGCTACACATGGAGTTCCACTCTCCTCTTCTGCACTCAAGCAAAACAGTTTCCGATGCAGTTCCTCGGTTAAGCCGAGGGCTTTCACATTAGACTTATTTTTCCGCCTGCGCTCGCTTTACGCCCACTCACTCCGGACAACGCTTGCACCATACGTCTTACCGCGGCTGCTGGCACGGATTTCGC
+
CCCCCGGGGGGGGGGGGGGGGGGGGGGGGGCGGGGFGGGGGGGFGGGGGGGGGGGGGGGGGGGEEGGGGFGEGGGGGGGGGGGGGGGGFGGGGGGGFGGGGGGGGGGGGGGGGGFGGGGGGGGGFGGGGGGGGGGGGGFGGFG??FGCFDGFGDFF,,@@>FFFGCGGGDEC?FEGFFGG79?<EG7AFF?;0@EGDGGFGAD?GF+6:DEF=:FEFFGGFGFDBB>89DB>DFF99<GGG<(6)2(-=CD>F>(3FBB?33A2DE*548<?3:B4AF8619>0(22:8:1?F0,)7*)2/
@M03364:396:000000000-C9LGT:1:1101:17734:4829 2:N:0:10
GGACTACAGGGGTATCTAATCCTGTTCGCTCCCCACGCTTTCGCTCCTCAGCGTCAGTAACGGCCCAGAGACCTGCCTTCGCCATTGGTGTTCTTCCCGATATCTACACATTCCACCGTTACACCGGGAATTCCAGTCTCCCCTACCGCACTCAAGCCCGCCCGTACCCGGCGCGGATCCACCGTTAAGCGATGGACTTTCACACCGGCCGCGACGAACCGCCTCTGCGCCCTTTACGCCCAGTAAATCCGGATGCCGCTAGCCCCCTACGTCTTTCCGCGGCTGTCTGCACGGGTTTCGC
+
CCCCCGGGGGGGGGGGGGCFGGGGGGGGGGGGGGGGGGGGGGGGGGGGGGGGGGGGGFFFGGGGGGGGGGFFGGGGGGGGGGGGGFGGFGGDGGFGFGGGEGGGGGGGGGGGGFGGGGGCEGDGGGGG=FGGGGGGGGDFGFGFCGGCG>G=@86D:FGGGGFGFEGGG7BEFGACC8EF9FFDE=7;88?3CEG:CGBGG<F?FF5>(C>7,0*(9(CE9GFF(+.*.54(24:))4CCG:0(*.6-8<D>62(./437(,33FEC>(4(.(,()6<641,--(.)).))((,(0)0)11
@M03364:396:000000000-C9LGT:1:1101:19534:4854 2:N:0:10
GGACTACACGGGTTTCTAATCCTGTTCGCTCCCCACGCTTTCGCTCCTCAGCGTCAGTTACAGTCCAGTTAGTCGCCTTCGCCACTGGTGTTCCTCCCAATCTCTACGCATTTCACCGCTACACTGGGAGTTCCACCGCCCTCTCCTGTCCTCAAGCCGTGCAGTTTCCAAAGCCTGAACCGGTTGAGCCGGTCCCTTTTACTTCAGCCTTGCCCAGCCGCCTGCGCACCCTTTACGCCCAATCATTCCGCATAACGCTTGCCACCTACGTATTACCCGGGCTGCTGGCACGTAGTTCGCC
+
CCCCCGGGGGGGGGGGGGGGGGGGGGGGGGGGGGGGGGGGGGGGGGGGGGGGGGGGGGGGGGGGGGGGGGGGGGGGGGGGGGGGGGGGGGGGGGGGGGGGGGGGGGGGGGGGGGGGGGGGGGGGGGGGFGGGGGGGF=CGGGGFGGG8>FGFGFGFEGGEGGFGGGGGFFGGFGFGGFGGGGGGGG,:9@ECDGGFDGGGG>@@GFF*3CEGF)A;FDFEBG;?6*.),:;0@FCEDFEE5(4?4:):FG*4<:4:@>:0:434CE<(((.)4:544+((-7(4858031883.4>F4(9*
@M03364:396:000000000-C9LGT:1:1101:15942:4928 2:N:0:10
GGACTACCGGGGTTTCTAATCCTATTTGCTCCCCACGCTTTCGTGCCTCAGCGTCAGTAACAGGCCAGGCGGCCGCCTTCGCCACTGGTGTTCTTCCATATATCTACGCATTTTACCGCTACACATGGAGTTCCACCGCCCTCTCCTGTCCTCCAGCCTGCCAGTTTCCAAAGCCTGTACCGGGTGAGCCGGTACCTTTCACTTCAGACTTACACGGCCGCCTACTCACCCTTTCCGCCCAATCATTCCGCATACCCCTCGCCCCCTCCGTATTTGCCCGGCTGCTCGCCCGGCCTTCACC
+
CCCCCGGGGGEGGGGGGGGGGGG,CFGGGGGGGGGGGGGGGGGAFGGGGGGGGGGGGGGDGGGFGGGGFFGGGGGGGGGGGGGGGGGGFGFGGFGGGGFGGGGGGGGGGGGGCFFGGGGGGGGG9DGGGGGGGGGGD+=FFGGDFGFGGFGEGDGCC6EGGFFGGCGGFAFEAG577A,BCED*>E1-;@*/9*=9==FD+724C+;?;C3E@4@;D@G*6D(143.*,9<:8?))4:?E*,4<FF49?FC(4()()-(((42(1:)(,4,(.,)).+4,79,(32)-((3(((-)0*)00
@M03364:396:000000000-C9LGT:1:1101:12900:4930 2:N:0:10
GGACTACTGGGGTTTCTAATCCTATTTGCTCCCCACGCTTTCGTGCCTCAGCGTCAGGTACAGGCCAGGCGGCCGCCTTCGCCGCTGGTGTTCTTCCACATCTCTACGCATTTTACCGCTACACATGGAGTTCCACCGCCCTCTCCTGTCCTCAAGCCGTGCAGTTTCCAACGCCTGAACCGGTTGAGCCGGTCCCTTTTACTTCAGACTTGCCCAGCCGCCTGCGCACCCTTTACGCCCCATCATTCCGGATACCGCTTGCCACCTACGTCTTACCCCCGCCGCTTGCACGTCGTTCGCC
+
CCCCCGGGGGGGGCFGGGGGGGG9FGGGGGGGGGGGGGGGGGGGGGGGGGGGGGGGGGGEGGGGGGGGGGGGGGGGGGGGGGGGGGGGFGGGGGGGGGGGGGGGGGGGGGGGGGGGGGGGGGGGC@FGFGGGGGEGGDGGGGGFGGGGGFGFGBGFGFGGGGFFFGFGGGG,:FAF5AFGGGGCGG87AF5?9CEGGGGGFFC6C@695DEFF4C3*:@:3D6<:27.9C?:FF4538EG*2(40>AF?D)(4:02>9,444<)9CC7:<7(482-:C((46((4(223)51((-7>7()9
@M03364:396:000000000-C9LGT:1:1101:23782:4974 2:N:0:10
GGACTACTGGGGTTTCTAATCCTATTTGCTCCCCACGCTTTCGTGCCTCAGCGTCAGGTACAGGCCAGGCGGCCGCCTTCGCCGCTGGTGTTCTTCCACATCTCTACGCATTTTACCGCTACACATGGAGTTCCACCGCCCTCTCCTGTCCTCAAGCCGTGCAGTTTCCAAAGCCTGAACCGGTTGAGCCGGTCCCTTTTACTTCAGACTTGCACAGCCGCCTGCGCCCCCTTTACGCCCAATCATTCCGGATACCGCTTGCCACCTACGTATTACCCCGGCTGCTGGCACGTAGTTACGC
+
CCCCCGGGGGGGFGGGGGGGGGGFGGGFGGGGGGGGGGGGGGGGGGGGGGGGGGGGGDGGGGGGGGGGGGGGGGGGGGGGGGGGGGGGFGGGGGGGGGGGGGGGGGGGGGGGGGFGGGGGGGFGGGGGGGGGGGGGGFGGGGGFGGG?GFGFFC6AGGGGEGFGFFGGGGGGFGFGGFGGGGGFGG87FCCGD5EFGDGGGEBCGFFFFGF7<*@@FDGC>D3(4*-.4C47?B>)3:E>*41:06<ABF31(22?:>6((:C<6;*4:0:)6:4:6+((-4,7:750:(34.3(09/)*1
@M03364:396:000000000-C9LGT:1:1101:11860:4994 2:N:0:10
GGACTACACGGGTTTCTAATCCTGTTTGCTCCCCACGCTTTCGTGCCTGAGCGTCAGTTATGTCCCAGGAGGCTGCCTTCGCCATCGGTGTTCTTCCACATATCTACGCATTTCACTGCTACACGTGGAATTCCACCTCCCTCTGACACACTCTAGTCGAGCAGTCACATATGCCATTCCCGAGTTAAGCTCGGGGATTTCACATCTGTCTTACTCAACCGCCTGCGCCCCCTTTACGCCCAGTCATTCCGATTAACGCTCGCACCCTACGTATTCCCGCGGCTTCTGGCACGTAGTTCGC
+
CCCCCGGGGGGGGGGGGGFGGGGGGGGGGGGGGGGGGGGGGGGGGGGGGGGGGGGGGGGGGGGGGGGGGGGGGGGGGGGGGGGGGGGGGGGGGGGGGGGGGGFGGGGGGGGGGGGGGGGGGGGGGGGGFFGGGGGGG8FGGGGFFEG,DFF5A9FFFGGGGGFGGGEGGG9FFGB8FFGGGG+FFG9CFGAFDGGG5EGGGFGFGFFF7@EG<C;CC@DCAGBFDDB4(:6;;;ECF?GGGF0;*7CEFF2(/80<F<BBB>D(9EGF(::?,5>).96>((7((,--40(.4:7)89459
@M03364:396:000000000-C9LGT:1:1101:8968:5000 2:N:0:10
GGACTACTGGGGTTTCTAATCCTGTTTGCTCCCCACGCTTTCGCGCCTCAGCGTCAGTTTCAGTCCAGAAAGCCGCCTTCGCCACTGGTGTTCCTACCGATCTCTACGCATTTCACCGCTACACCGGTAATTCCGCTTTCCTCTCCTGTACTCCAGCCCGCCAGTATCCAAAGCAATTCCCACCTTGAACGCAGGACTTTCACTCCAGACTTAACAGGCCGCCTACGCGCGCTTTACGCCCAATCATTCCGGACCACGCTCGCCCCCTACGTTTTAGCGCGGCTGGTGTCCCGTATTTAGC
+
CCCCCGFGGGGGF@FGGGFGGFFGGGGGGFGGGGGEGGGGGGGGGGGG7FFFGGGGC,EFFFFGGGGGGGGGGGFGGCFGGGGGGGGGFFEFGGG9FE@EGGGAFGGGGGGGGGGGCEGGDGGGFGGGGGFGGFE=>3=FGGGFG8D,@;FEGEGFCC3CEFDGG;CAFGGG9FCGGFGFFGGGGGF:A,49?EE5CGGGGFG4:;?6.:BC*+59?9FC9D;?(?(89)(44?:4),*221(.82>FFG*((3(2>0;(4(:2CGD6?(4.(.:4(3(-(2-,((,.(.),,.45)*6*0
@M03364:396:000000000-C9LGT:1:1101:20276:5013 2:N:0:10
GGACTACTGGGGTATCTAATCCTGTTTGCTCCCCACGCTTTCGTGCCTCAGCGTCAGGTACAGGCCAGGCGGCCGCCTTCGCCGCTGGTGTTCTTCCACATCTCTACGCATTTTACCGCTACACATGGAGTTCCACCGCCCTCTCCTGTCCTCAAGCCGTGCAGTTTCCAAAGCCTGAACCGGTTGAGCCGGTCCCTTTTACTTCAGCCTTGCACAGCCGCCTGCTCACCCTTTACGCCCACTCATTCCGTATACCGCTTGCCACCTACGTATTACCCCGGCTGCTCGCCCGTGGTTCACC
+
CCCCCFFFEGFEG>EFFGCFGGA,CEFGGGFFGGGGEFDGGGGFGGFGGGFGGGGGGCFFGGFGGGGGCCFEFGGGGGGGGGGGGEGGFGGGEFFGGGGGFGDGGGGGGGGGGGGGGGGGGGGGGGGGEGGGGGFGD+=>FGFFGGGGGFGFGFDFCGGEGGAGGGGGGGGGFD@G64DFGGG7CE866C8?/?EGDFGG7=9?C+@),;36(*5.;/CC9D??.+)*)1,4<?25:?ECC(4()644/7*.87)).22:B:A97@73((..-4.)6+,-31(4:7287(((-((07*.*2
@M03364:396:000000000-C9LGT:1:1101:8047:5077 2:N:0:10
GGACTACACGGGGTTCTAATCCTGTTCGCTCCCCACGCTTTCGCTCCTCAGCGTCAGTAACGGCCCAGAGACCTGCCTTCGCCATTGGTGTTCTTCCCGATATCTACACATTCCACCGTTACACCGGGAATTCCAGTCTCCCCTACCGCACTCAAGCCCGCCCGTACCCGGCGCGGATCCACCGTTAAGCGATGGACTTTCACACCGGCCGCAACGAACCGCCTACGAGCCCTTTACGCCCAAAAAATCCGGATACCGCTTGCACCCGACGTCGTCCCCCGGCTGCTGGCCCGTCTTTCGC
+
ACCCCGGGGGGG+FFGEGGGGGFEFDFGGGGGGGGGGGGGGGGGGGGGGGGGGGGGGFFFEGFCGGGGGGGGGGGGGGGFFGGGCFDFFFGEFB>FGDFGG78EFCECDGGG9EFDDE>C=FFFF+@FCG8=EAF9D:DGGFCFC83@>AG>GF+9,@E++@*3@*:*<C5>AFB4588*++2*35*/:F**;CEFGGGFG<FEGDF0()(2(0:(14C51C6<(22583>,4::)4:585(-(0((.9CC110,)0-3(8(222CD30132((41:8,,(4233::?(2(469())*-/*
@M03364:396:000000000-C9LGT:1:1101:24522:5152 2:N:0:10
GGACTACCGGGGTTTCTAATCCTGTTCGCTACCCATGCTTTCGAGCCTCAGCGTCAGTTGCAGACCAGAGAGCCGCCTTCGCCACTGGTGTTCCTACCGATCTCTACGCATTTCACCGCTACACCGGTAATTCCGCTTTCCTCTCCTGCACTCAAGTAGCCCAGTTCAGGGGGCTAACAATGGTTGAGCCATTGCCTTTCACCCCCTGCCTAGGTAACCACCTACGCACTCTTTACGCCCAATAATTCCGGATAACGCTTGCCCCCTACGGATTACCGCGGCTGCCGGCCCGTAGTTCGCC
+
CCCCCGGGGGGGFGGGGGGGGGGFGGGGGGGGGGGGGGGGGGGGGGGGGGGGGGGGFFGGGGGGGGGGFGGGGGGGGGGFGGGGGGGGFGGGGGGFGGGGGGGGGFFGGGGGGGGGGGGGGGGGGGGBFGGGGGGGGEFGGGGCGGF?FFGFFD6;3@FG>FFGGGGGGFFEDFFCGFDGCF47?C<<FG,=>CDFFGFCC5F5D:DB2*/+/)59C@G+65@E=36)1);7;C34;<GG*8?:*594BD):214257?(4:C?GE3:62((-44<9*3(4;39?((,-(433-474*,75
@M03364:396:000000000-C9LGT:1:1101:8206:5172 2:N:0:10
GGACTACCGGGGTTTCTAATCCTATTTGCTCCCCACGCTTTCGTGCCTCAGCGTCAGGTACAGGCCAGGCGGCCGCCTTCGCCGCTGGTGTTCTTCCACATCTCTACGCATTTTACCGCTACACATGGAGTTCCACCGCCCTCTCCTGTCCTCAAGCCGTGCAGTTTCCAAAGCCTGAACCGGTTGAGCCGGTCCCTTTTACTTCAGCCTTGCACAGCCGCCTGCCCCCCCTTTACTCCCAATCATTCCGGATAACCCTTTCCACCCACGTATTCTCCCCGCCGCTGGCCCGTAGTTCGCC
+
CCCCCGGGGGGGCFGGGGGGGGG9FFGGGGGGGGGGGGGGGGGGGGGGGGGGGGGGGGDFGGGGGGGGFGGGGGGGGGGGGGGDEGGGGGGGCFDGGGGGGGGGCFGGGGGGGEGGGGGGGGGG@DFGGGGGGGGGF@=:FGGFGGGGF?FEFBDAFFDGCF>FGGFFGF?EAE:4,*<CG?D:EG,8FGED:==FCECFCE;<DF6.6FEC(*5742F57D<:(*.)-7;0..)6).<E*(4:F4><075((42<)1,())<):E*(4((.6().6+4,49(2(((-3.(37(()1*(11
@M03364:396:000000000-C9LGT:1:1101:9834:5172 2:N:0:10
GGACTACTCGGGTTTCTAATCCTGTTCGCTCCCCACGCTTTCGCTCCTCAGCGTCAGTAACGGCCCAGAGACCTGCCTTCGCCATTGGTGTTCTTCCCGATATCTACACATTCCACCGTTACACCGGGAATTCCAGTCTCCCCTACCGCACTCAAGCCCGCCCGTACCCGGCGCGGATCCACCGTTAAGCGATGGACTTTCACACCGGACGCGACGAACCGCCTACGAGCCCTTTACGCCCAATCAACCCGGATAACGCTTGCACCCTACGTATTCCCGCGGCGTCTGGCCCGTACTTGGC
+
CCCCCGGGGGGGGGGGGGGGGGGGGGGFGGGGGGGGGGGGGGGEGGGGGGGGGGGGGGGGGGGGGGGGEFGGGGGGGGGGGGGGGFGGEGFGGGGFEGGGGGGGGFDFGGGGGGGGGGFDGFGGFGGGGGFFGFGAFFCFGGGFGGGGGBEAGFGFG?FGGGFGGE>EGGGGA>AG:?C=CFGGGGEFACCDGGGGGGGGC397FB>1;D>E;):477C:>DB41;?3:D>?7:?>D:EEG<0()55()17;>F<)?:91<?@>FEDBB:::2)3-:C4290>((--42)(,2,4))*-2*
@M03364:396:000000000-C9LGT:1:1101:7130:5175 2:N:0:10
GGACTACCGGGGTATCTAATCCTGTTCGCTCCCCACGCTTTCGCTCCTCAGCGTCAGTAACGGCCCAGAGACCTGCCTTCGCCATTGGTGTTCTTCCCGATATCTACACATTCCACCGTTACACCGGGAATTCCGGTCTCCCCTACCGCACTCAAGCCCGCCCGTACCCGGCGCGGATCCACCGTTAAGCGGTGGACTTTCACACCGGACGCGACGACCCGCCTGCGCGCGCTTTACGCCCAATAATTCCGGATCACGCTTGCACCCTACGTCTTCCCGCGGCCGCTGGCCCGTGTTTAGC
+
CCCCCGG86FGGGGGGGGGGGGGGGGEGGGGGGGGGGGGGGGGGCFGGGGFGGGGGGG@EFEE7CGGGCF<<FCFGGGGGGGGE:FEFFGGGG@EGGGGGGGGGGGGCEFGGGGGGG7>CGGGGGGGGEEGGGG836C+EF?EF6D>=CBGFGD+;75D*3@ADE:AE?1>C5F5)7:EG9CCBFE*6AB*)*:E1CFEGGFGFDFEB9G9=9)/(),?57DBF0;33(9(79?<BBFGEG<1194).9D7;6,((58?(:1/5FGGF(,-...8)6;-(-440,((494(32((0)))2:
@M03364:396:000000000-C9LGT:1:1101:23200:5183 2:N:0:10
GGACTACCCGGGTATCTAATCCTGTTCGCTCCCCACGCTTTCGCTCCTCAGCGTCAGTAACGGCCCAGAGACCTGCCTTCGCCATTGGTGTTCTTCCCGATATCTACACATTCCACCGTTACACCGGGAATTCCGCCTTCCCCTACCACACTCGAGCCCGCCGGTATCGGAGGCTCGCCGGGGGTGAGCCCCGGGCTTTTACCTCCGACCTACCGGGACGCCTACCCGCCCCTTACGCCCCATGAATCCGTGTATCGCTCGCCCCCTCAGCACTATCCCGGCCGCTTGCACGCATTTTGCC
+
CCCCCGGGGGGGGGGGGGGGGGGGGGGGGGGGGGGGGGGGGGGGGGGGGGGGGGGGGGGGGGGGGGGGGGGGGAFGGGGGGGGGEEFGCGGGGGCEGGGFGGGGGGGCGGGGGGGGGG>D8FGGG>FGGGGGGGGEG@DGFGGFDGF,DFGDG)=A<CEGGFB>F8EDGEC5?C-2:5:?=ED7:*2498CDDE8=<FGG+4C4DF:(->;0(>*1)(21,C(-423)()-(403(,1=E*,(.1:-)691(.3)).4.4-(/4C5/((().(.,).+,((4(40(-8:4>?(-(09*.22
@M03364:396:000000000-C9LGT:1:1101:9778:5188 2:N:0:10
GGACTACTAGGGTATCTAATCCTGTTTGATCCCCACGCTTTCGTGCCTCAGTGTCAGATAGAAGCCGGTAGGCTGCCTTCGCAATCGGAGTTCTGCGCAATATCTACGCATTTCACCGCTACACTAGGAATTCCACTTACCTCTCCGACACTCTAGTTCGACAGTTTCCAAAGCAGTTCCAAGGTTGAGCCCTGGGATTTCACTTCAGACTTGCCGTACCGCCTACGCTCCCTTTACACCCAGTAAATCCGGATCACGCTTGCCCCCTACGTATTACCGCGGCTGCTGGCCGGTAGTTCGC
+
CCCCCGGGGGGGGGCGGGGGGGGGGGGGGGGGGGGGGGGGGGGGGGGGGGGGGFGGGFFGGGFGGGGGGGGGGGGGGGGGGGGGGGGG7FFGGGGGGGGGGGGGGGFGGGCGGFGEFGGGGGGGGFGGGGGGGGGGGGGGGGGFGGG>EDGFGFGFGGGGEF>CCDFGEGGFFFEGGFGGCDGGGGFBFGGGGGGGGGGGGFFFFFFCEGEF3CD:?>CG9DFF><@DFG>DDFE9EFGGGFFFACEEFGDFFD(5;,/2::C?GGGF?FF:<24)6<34229>6:))43(((4()/*)11
@M03364:396:000000000-C9LGT:1:1101:4432:5190 2:N:0:10
GGACTACAGGGGTTTCTAATCCTGTTCGCTCCCCACGCTTTCGCTCCTCAGCGTCAGTAACGGCCCAGAGACCTGCCTTCGCCATTGGTGTTCTTCCCGATATCTACACATTCCACCGTTACACCGGGAATTCCAGTCTCCCCTACCGCACTCAAGCCCGCCCGTACCCGGCGCGGATCCACCGTTAAGCGATGGACTTTCACACCGGACGCGACGAACCGCCTACGGTCCCTTTACGCCCAAGAAATCCGGATAACGCCCGCTCCCTACGTATTCCCGCGGCTTGCTGCCAGTAGTTCGC
+
CCCCCGGGGGGGFFGGGGGGGGGGGGGGGGGGGGGGGGGGGGGGGGGGFEFGGGGGGGGDGGGDCFGGGGFGGGGGGGGGGGGGGGGGGGGGDFGFGGGGGGGFFGGGGGGGGGEGGGGGGFGFGGGFDEDGGGFFFFGGGGGFGGGGGFC=F)=59DDGE::C35@E<EDCA@5C*8:6?EG72;*6A<*875=6CFEFG39<>D@>FGBG0)14)7EE05900:6).741)-4))-1CE6(,)(,.8C703(()/(((--8,>EGF2::(,.().<0--7((((()6)())../1*)/5
@M03364:396:000000000-C9LGT:1:1101:15131:5192 2:N:0:10
GGACTACCCGGGTTTCTAATCCTGTTCGCTCCCCACGCTTTCGCGCCTCAGCGTCAGTTACGGCCCAGTAAGTCGCCTTCGCCACTGGTGTTCCTCCCAATCTCTACGCATTTCACCGCTACACTGGGAATTCCACTTACCTCTTCCGCACTCAAGCCAACCAGTCTACAAAGCAATTCCACCCTTGAACGCTGGAATTTCACTCCATGCTTAATCGGCCGCCTACACGCCCTTTACGCCCAGTCCTTCCGGACATCGCGCGCCCCCTACGCATTCCCGCGGCTCCTCGCACGCATGTTGC
+
CCCCCF<FEEDGGECCGGFFGGGEFGGGGGGGGGGEGGGEGGGFGCEFGGGAFGGGGGGGGFEGGGCEFGGFF9FECFGG<FGGGGFGFGGGGGGGGGGGGE>FGAEFCCEDGGFGGGDGDGGGGGFG,BFGGGGGFCFGGGEBGGG68:FBGBD@E6,@FGDG:;FFCCEEFFE7@FGG:,*6DD,:*8:C*7CFGFDCF*D5;))*/29:*+,19@=E9CB?;6(0(:1(:,=))-;/C6:4*)-:@FG01;6)92(,3759DGG9:<?1(42))3419((,-4((-3(41((0)/)::
@M03364:396:000000000-C9LGT:1:1101:15490:5218 2:N:0:10
GGACTACCAGGGTATCTAATCCTGTTTGCTCCCCACGCTTTCGAGCCTCAACGTCAGTTATCGTCCAGTAAGCCGCCTTCGCCACTGGTGTTCCTCCTAATATCTACGCATTTCACCGCTACACTAGGAATTCCACTTACCTCTCCGATACTCTAGCTTGACAGTTCCAAATGCAGCTTGGGGGTTGAGCCCCCACCTTTCACATCTGGCTTGCCATGCCGTCTGCGCTCCCTTTCCACCCAGTAAATCCGGATAACGCTTGCACCATACGTATTCCCGCGGCTGCCGGTCCGTATTTAGC
+
CCCCCGGGGGGGGGGGGGGGGGGGGGGGGGGGGGGGGGGGGGGGGGGGGGGGGGGGGGGGGGGGGGGGGGGGGGGGGGGGGGGGGGGGGGGDGGGGGGGGGGGFFGGFEEGGGGGGGGGCEFGGGFGGGGGGGGGGFDFGGGGFGGG6B?FFGBFFFGGGGGFGFGGGGGGFFGEGGFGG>EGGGGCCFG6FGGGG>FGGFFGEFFF66FDG25F=C=GF>7=25>9B6D>F@EF3><FDE8(6;)19A4C1:41>F?>B<?F?GG*..44..44).<61(39096((-(((48(89/)::
@M03364:396:000000000-C9LGT:1:1101:25664:5270 2:N:0:10
GGACTACAAGGGTATCTAATCCTGTTCGCTCCCCCGGCTCTCGCGCCTCAGCGTCAGTGCCCGCCCAGATGGCCGCCTTCGCCACCGGTGTTCCTCCCGATATCTGCGCATTCCACCGCTACACCGGGAGTTCCGCCATCCCCTGCCGGACTCGAGCCCGGCGGTTTCGGGGGCAAGCACGGGGTTGGGCCCCGTGCTTTCACCCCCGACCGGCCGGGCCGCCTCCGCGCGCTGTACGCCCAATGAATCCGGACCACGCTCGCCCCCTACGTATTACCGCGGCTGCTGGCCCGTACGTCGC
+
CCCCCGG<FGGGFGGGGGGGGGGGGFGGGEGGGGGGGGGGFGGGGGGGGGGGGGGGGFGGGGGGGGGGF9CFGGGGGGGGGGGGEFGGFGGGGGGGGGGGEGDGGGGGGGFGGGGGGGGGGGGGGGGGGGGGGGEGG:CGGGGFGG,@B>CAF=CEGGGGGGDGEGEGGGDC>D6CF::F58<>C*1478CG552/*2:C?<FFGFB79G9*,)23)4CEFGFF(C1B;53;1(4-)(2:?6(466)-9DDB6>(->:>,-489GED02???7)5)692(-(9>F?:046(44;2))0.1/
@M03364:396:000000000-C9LGT:1:1101:15609:5282 2:N:0:10
GGACTACTGGGGTATCTAATCCTGTTTGCTCCCCGCACCTTCGCACCTCAGCGTCAGTCATCTGCTGGTAACCTGCCTTCGCCATTGGTATTCTTCCTGATATCTACAGATTTCACCCCTACACCAGGAATTCTGATTGCCCCTCAGTGACTCTAGTCATGCAGTTCTCAACGCAGTTCCGGAGTTGAGCTCCGGAATTTCACACCAAGCTTGCAGAACCGCCTACAGTCCCTTTACGCCCAATAATTCCGAACCACGCTCGCAACTTACGTCTTCCCGCGGCTGCTGGGCCGTAGTTTGC
+
CCCCCDGGGGGGGC<FGG9EFGF,FFFGGAFFGGGGGEGAFGGGGGGGGFEFFGGEGFDFGGGGGGFGGFGFFFGGGGGA@FGGDFFGFFFGFAFGGGGGGGGGGGGGG,EFGCDFGEEGFEGFCEEGDGGGGGG<@9=CE8BFDEG=DF99;88DFFFGDFFGGFFCDFG=:=)=CFGFE++>BEDCFCFGGEGEG?FF,*@;+39)138A5?:*58F5=DB=-,7)*007>=:EC2C@F2(,)/9?FGF61;28F(:<(48()/2)8A04(446:8(2;>F>(42)(,(,3-()0*5:0
@M03364:396:000000000-C9LGT:1:1101:11983:5310 2:N:0:10
GGACTACTGGGGTTTCTAATCCTGTTCGCTCCCCACGCTTTCGCTCCTCAGCGTCAGTAACGGCCCAGAGACCTGCCTTCGCCATTGGTGTTCTTCCCGATATCTACACATTCCACCGTTACACCGGGAATTCCAGTCTCCCCTACCGCACTCAAGCCCGCCCGTACCCGGCGCGGATCCACCGTTAAGCGATGGACTTTCACACCGGACGCGACGAACCGCCTACGAGCCCTTTACGCCCAATCAATCCGGATAAAGCTTGCACCCTACGTATTACCGCGGCTGCTGGCCCGTAGTTCGC
+
CCCCCGGGGGGGGGGGGGGGGGGGGGGGGGGGGGGGGGGGGGGGGGGGGGGGGGGGGGGGGGGGGGGGGGGGGGGGGGGGGGGGGGGGFGGGGGGGGGGGGGGGGGGGGGGGGGGGGGGGGGGGGGGGGGGGGGGGGGGGGGGFGGGGGFGFGFGFGGGGGFEGGGGGGGGGDFFG5?EGCGFEFG:=FCEGGGE6CGFGGFGEGFBF0DBE>):459EG9>>B(;2)4DBF?:?BB?GEGB(()585@7C>6344*--5.8C)9ED0(44.4-54<E?9F1629::?B?(-9(3)0*)9)
@M03364:396:000000000-C9LGT:1:1101:6561:5331 2:N:0:10
GGACTACTAGGGTATCTAATCCTGTTTGCTCCCCACGCTTTCGAGCCTCAACGTCAGTTACAGTCCAGTAAGCCGCCTTCGCCACTGGTGTTCCTCCTAATATCTACGCATTTCACCGCTACACTAGGAATTCCACTTACCTCTCCTGCACTCTAGCTAAACAGTTTCCAAAGCAGTTCCCGGGTTTAGCCCGGGGCTTTCACTTCAGCCTTGCTTTGCCGTCTACGCTCCCTTTACACCCAGTACATCCGGATAACGCTTGCCCCCTACGTATTACCCCGGCGTCTGGCCAGTAGTTACC
+
CCCCCGGGCFFGGGGGGGGGGGGGGGGGGGGGGGGGGGGGGGGDFGGGCF8FEGGGGGF9,6CFGGGGGGACGDCFGGGG@GGGCEFGEFGGGGGGGFAFFGGGGGFGGEEGGGGGGGGGGGGG,4CDFFGGGGGGGFGGGFFFFG=8DFG9899BFG;,7FFGGGGGFFD>DDEGFFGG9=D7EC+1?DDFGGGGGGGGGFGFGF6A*97C3A;A9*=?@D2(5?/A=D>BFF@EE3FFF@0=F36)@GC>(6(/A<9(((14<;9(,.(4)).).<(-(((,,3((()802.)*0/)*2
@M03364:396:000000000-C9LGT:1:1101:12665:5332 2:N:0:10
GGACTACCGGGGTTTCTAATCCTGTTCGCTCCCCACGCTTTCGCTCCTCAGCGTCAGTAACGGCCCAGAGACCTGCCTTCGCCATTGGTGTTCTTCCCGATATCTACACATTCCACCGTTACACCGGGAATTCCACTCTCCCCTACCGCACTCAAGCCCGCCCGTACCCGGCGCGGGTCCCGCGTTGAGCGCTGGACTTTCACACCGGACGCGCGGAACCGCCTACGAGCCCTTTACGCCCAATCAATCCGGATCACGCTTGCCCCCTACGTATTACCGCGGCTGCTGGCACGTATTTAGC
+
CCCCCGGGGGGGGCGGGGGGGGGGGGAFGGGGGGGGGGGGGGGGFGGGDGGGGGGGGGEFGGGCGGGG<<CFF,AFGGGGGGGG7FFGGGGGGFGGG?CFGGEGFGGFGGGGFGGGGG8CCFGGFGGGGCFGGG8,@F+AFFGF8FG+CDGFF)5;@@:?CEEGGECE<*:>?E(:*.=*1*)4:C*-7<*)1:***3:FG>FBFFB>6GB=0>*,1,?F9GFF18:),)70::?F28EGGF<0)).69<D>,,(()-483(;(9CC13::3)).-<F:(,,-41:?FFF033((*)*-20
@M03364:396:000000000-C9LGT:1:1101:22228:5341 2:N:0:10
GGACTACAGGGGTTTCTAATCCTGTTCGCTCCCCCAGCTTTCGCGCCTCAGCGTCAGTGGTGGCCCAGAAGGCCGCCTTCGCCACCGGTGTTCTTCCCGATATCTGCGCATTCCACCGCTACACCGGGAATTCCGCCTTCCCCTACCACACTCGAGCCCGCCGGTATCGGAGGCTCGCCGGGGTTGAGCCCCGGGCTTTTACCTCCGACCTAACGGGCCGCCTACGCGCGCTTTACGCCCCATGAATCCGGCTACCGCTCGCCCCCTACGTATTACCGCGGCTGCTGGCACGTATTTCGCC
+
CCCCCGGGGGGGGGGGGGGGGGGEGGFGGGGGGGGGGGGGGGGGGGGGGGGGGGGGGGFGGGGGGGGGGGGGGGGGGGGGGGGGGGGGFGGGGGGDGGGGDGGGGGGGGGGGGGGGGGGGGGGGGGGGGGGGGGDFEG>FFFGFCGGCFFGFG=CEGGGGGGFGGCGGGGCGDGFGGFGGECG@CG<5@8;DGGGGGGGGGDFAF>@1(>>G05E6C98E>D?F4*48976--444:?:C*3,2*6))9>1,(4(,<9(9-4CBG8316??7).549*3-494267.43,5:(.))0/4*9
@M03364:396:000000000-C9LGT:1:1101:7690:5380 2:N:0:10
GGACTACTGGGGTTTCTAATCCTGTTCGCTCCCCACGCTTTCGCTCCTCAGCGTCAGTAACGGCCCAGAGACCTGCCTTCGCCATTGGTGTTCTTCCCGATATCTACACATTCCACCGTTACACCGGGAATTCCAGTCTCCCCTACCGCACTCAAGCCCTCCCGTACCCGGCGCGGATCCACCGTTAAGCGACGGGCTTTCACACCGGACGCGACGAACCGCCTACGCGCCCTTTACGCCCAGTAATCCGTGACACCCCTGCCACCCTCCGTATTACCGCGGCTGCCGTCCGCGATTTGGC
+
CCCCCGGGGGGGFGGGGGCFGGGGGGGFGGGGGGGGGGGGGGGG7FGGGGGGGGGGGGGGGGGGGGGGEFFEGFFGGGGGGGGG>BFGGGGGGGGGGGGGGEEGGGGGGGGGGGGGGG@DGGGGGCEFCCGGGGG,3AFGGCCFGGDCDBGBGFDFGGC,@FBDGGEGFGCEAF>D*:EG6CFC;CC?FG=C)=C*)88CCAG49>>((9>E60*(/(2:9DFF<F0)-C6>;<?2)(;E>2((*6))9)/(((),0,,-,(2)9C7(-23((48)6+(2>((-(((-(-(((-(0.)):*
@M03364:396:000000000-C9LGT:1:1101:8406:5384 2:N:0:10
GGACTACCGGGGTTTCTAATCCTGTTCGCTCCCCACGCTTTCGCTCCTCAGCGTCAGTAACGGCCCAGAGACCTGCCTTCGCCATTGGTGTTCTTCCCGATATCTACACATTCCACCGTTACACCGGGAATTCCAGTCTCCCCTACCGCACTCAAGCCCGCCCGTACCCGGCGCGGATCCACCGTTAAGCGATGGACTTTCACACCGGACGCGCCGAACCGCCTACGAGCCCTTTACGCCCAATAAATCCGGATAACGCTCGCATCTTCCGTATTACCGCGGCTGCTGGCACGGACTCAGC
+
CCCCCGGGGGGGGFGGGGGGGGGGGGGGGGGGGGGGGGGGGGGFGGGGGGGGGGGGGGGGGGGGGGGGGGGGGGGGGGGGGGGGGGGGGGGGGGGGGGGGGGGGGGGGGGGGGGGGGGGGGGGGGGGGGGGGGGGGGGDFGGGFGFGGGFGFGF6CGGCCGGFGGEGGGGGGFG@G*)CEDGC<8==8@??D5EGCGGGGGA?>GFFF9GBEB):4)4EGFGFB1;858DB0:(54:<8?E1:74<<)9<31::(6?86(13?(1/7.66(.,(4)-<11147303,42::?FB1))),02
@M03364:396:000000000-C9LGT:1:1101:24680:5396 2:N:0:10
GGACTACCGGGGTTTCTAATCCTGTTTGATCCCCACGCTTTCGTGCCTCAGTGTCAGTTACAGTCCAGAAAGCCGCCTTCGCCACCGGTGTTCTTCCTAATATCTACGCATTTCACCGCTACACTAGGAATTCCGCTTTCCCCTCCTGCACTCAAGTAGTCCAGTTCGCAAGGCAAAATGAGGTTGAGCCCCAAGATTAAACCTTGCGCTTAGCTACCCACCTACGAACTCTTTACGCCCAATAGATCCGGATACAGCTTGCACCCTACGTATTAACGCGGCTGCTGGCACGGAGTTCAGC
+
CCCCCGGGGGDGEFGGGGCGGGGGGGGGGGGGGGGGGGGGGGFFFEG9EGGFGFFGGGGCGGGGGGGGGGGGGGGGGGGGFGGGGFGGGGGGGGGFGGGGGAFFFFGFDGGEFGGGGGGGGFCEFCGGCFGFFFGGD>DGGCGFGGG8FFGFA5F:,=DFGGFGGFEGGGEGFFFFG*,@AEF>DG<8C83<D5E7CC99C=F=DFF9AD57>9;9*(A,84(7(63)6*)7).)),//*F0()+/<C4;)(-3).*,.57?+.>C*4617564)).24371192)).4:34(4(8?*)*0
@M03364:396:000000000-C9LGT:1:1101:20699:5405 2:N:0:10
GGACTACAGGGGTATCTAATCCTGTTTGCTCCCCACGCTTTCGAGCCTCAACGTCAGTTATCGTCCAGTAAGCCGCCTTCGCCACTGGTGTTCCTCCTAATATCTACGCATTTCACCGCTACACTAGGAATTCCACTTACCTCTCCGATACTCTAGCTTGACAGTTCCAAATGCAGCTTGGGGGTTGAGCCCCCACCTTTCACATCTGGCTTGCCATGCCGTCTGCGCTCCCTTTACACCCAGTCAATCCGGCTCACGCTTGCACCATACGTATTACCGCGGCTGCTGGCACGTGTTTCGC
+
CCCCCGGGGGGGGGGGGGGGGGGGGGGGGGGGGGGGGGGGGGGFGGGGGGGGGGGGGGGFGGGGGGGGGGGGGGGGGGGGGGGGGGGGGGGGGGGGGGGGGGGGGGGGGGGGGGGGGGGGGFEGGGGGFGGGGGGGGGGGGGGFGGG6EFGEGFGFGGFGGGFGGGGGGGGGFGEGGDFGGGG>CGGF6F?FGEEGDFGGGEGE=9AE*;@C=AG5:.>F>C@B=<>>;D;@FFFCF3@FGFFF*7)?CFGF((,.=2?<83:,9;*.<:??BF(5<<:06>B22?D?:?(,,.(08.)*9
@M03364:396:000000000-C9LGT:1:1101:21516:5413 2:N:0:10
GGACTACTGGGGTTTCTAATCCTATTTGCTCCCCACGCTTTCGTGCCTCAGCGTCAGTCACAGGCCAGGCGGCCGCCTTCGCCACTGGTGTTCTTCCATATCTCTGCGCATTTTACCGCTACACATGGAGTTCCACCGCCCTCTCCTGTCCTCAAGTCTGCCAGTTTCCAAAGCCTGAACCGGTTGAGCCGGTCCCTTTTACTTCAGGCTTGCACAGCCGCCTGCCCCCCCTTTACGCCCAATCATTCCGGATAACGCTTGCCCCCTACGTCTTCCCCCGGCTCCTGGCACGTGGTTCCCC
+
CCCCCGGGGGGGGGGGGGGGGGG9FGGGGGGGGGGGGGGGGGGGGGGGGGGGGGGGGGGGGGGGGGGGGGGGGGGGGGGGGGGGGGGGCFFGGGGGGGCFFGGGGGGGGDGGGGGGGGGGGGGGGGGGDGGGGGGGG:DEGGGFFFG=DFGFGFCFFGGGGGFFGGGGGG,BFGFGGAFGGGGFEG,:A?1@7CGGGGFG?=@5888*(2:516C480;/6D<@;*6)(/4,3:4)3?EG/4::06)6FG)03293790(,8<)98)(3,((,,)).22,79,(4:5(:3<6<((0)/.9<
@M03364:396:000000000-C9LGT:1:1101:8420:5437 2:N:0:10
GGACTACTGGGGTTTCTAATCCTGTTCGCTCCCCACGCTTTCGCTCCTCAGCGTCAGTAACGGCCCAGAGACCTGCCTTCGCCATTGGTGTTCTTCCCGATATCTACACATTCCACCGTTACACCGGGAATTCCAGTCTCCCCTACCGCACTCAAGCCCGCCCGTACCCGGCGCGGATCCCCCGTTAAGCGATGGACTTTCACACCGGACGCGACGAACCGCCTACGCGCCCTTTACGCCCAATAAATCCGGATCACGCTTGCACCCTCCGTATTACCGCGGCTGCCGGCACGGAGTTAGC
+
CCCCCGGGGGGGGGGGGGFGGGGGGGGGGGGGGGGGGGGGGGGGEGGGGGGGGGGGGGGAGGGGGGGGEGGDCEFGGGGGGGGGGGGGGGGGGFFFGGGGG:CGGGGFGGGGFGGGGGECEGGFFEGGGGGGGGC:@:+EFFGFGGGG>>FBFBFFFD8EGGBGGB9*9@C>5:>G*/CF*8>FGG:6FC85*CG?8CFGGFGF;5<005954):27(:E>GFBBA:)4)(-,8):::AEGF1:98:AFGDF30(4F:B?(8:3FFG?(,442?B)6<439;0(4((2,,(-33(00)):2
@M03364:396:000000000-C9LGT:1:1101:23685:5482 2:N:0:10
GGACTACTGGGGTATCTAATCCTGTTTGCTCCCCACGCTTTCGTGCCTCAGTGTCAGTTACAGTCCAGAAAGCCGCCTTCGCTACTGGTGTTCCTCCTAATATCTACGCATTTCACCGCTACACTAGGAATTCCACTTTCCTCTCCTGCACTCAAGTTTCCCAGTTTCAAGAGCTTACTACGGTTGAGCCGTAGCCTTTCACTCCTGACTTACGAAACCACCTACGCACCCTTTACGCCCAGTAAATCCGGATAACGCTAGCCCCCTACGTATTACCCCGGCTGCTGGACCGTAGTTCTCC
+
CCCCCGGGGGGGGDGGGGGGGGGGGGGGGGGGFGGGGGGGFGGGGGGGFGFGGGGGGGGGGGGGGGGGGGGGGGGGGGGGGGGGGGGGGGGGGGGECFFGGGGGGGGFGGGGCFDEFGGGGEFGGGFGGGGGGGGGGFGGGCFF6EGFGFGB:DCFEGFGGGFGGGGGGGGFDGEGCFGGGDDFEGFDFFCDDEGGGGGGGA8AFFF<@GEF55*87AE>CDD))6/*:CDBFF4*564=1(;=8?EEFD:((;;<::186=F;GGCDFFB)-()6)+-(40(414:((.4>:(879*)02
@M03364:396:000000000-C9LGT:1:1101:17751:5525 2:N:0:10
GGACTACTCGGGTATCTAATCCTGTTCGCTCCCCACGCTTTCGCTCCTCAGCGTCAGTAACGGCCCAGAGACCTGCCTTCGCCATTGGTGTTCTTCCCGATATCTACACATTCCACCGTTACACCGGGAATTCCAGTCTCCCCTACCGCACTCAAGCCCGCCCGTACCCGGCGCGGATCCACCGTTAAGCGATGGACTTTCACACCGGACGCGACGAACCGCCTACGAGCCCTTTTCGCCCAATCAATCCGGCACACGCTTGCACCCTACGTTTTTCCGCGGCTGCTTGCCGGTAGTTAGC
+
CCCCCGGGGGGGGGGGGGGGGGGFGGGGGGGGGGGGGGGGGGGGGGGGGGGGGGGGGGFGGGGGGGGGGGGGGGGGGGGGGDGGGFGGFGGGGGGGCGGGGGGGCFFGGGGGAGGGGGGDGGFFGGGGGGGGGCA<CFFGGDBDGGGGGFGBFD63CDGGGGDGGGDGGGGG5@ADCBEGGGFCGG*6CB:9CCEFCGGDG)?CGFFF(76=1.1-)3E>1541?C?F071:7?F))(;;E34:)5,6FC32(((.04>1((/)2;C4??34(.(((34,4(,(.(5).38((-3)/*)2*
@M03364:396:000000000-C9LGT:1:1101:22191:5548 2:N:0:10
GGACTACACGGGTTTCTAATCCTGTTTGCTCCCCACGCTTTCGAGCCTCAACGTCAGTTACAGTCCAGTAAGCCGCCTTCGCCACTGGTGTTCCTCCTAATATCTACGCATTTCACCGCTACACTAGGAATTCCACTTACCTCTCCTGCACTCTAGCTAAACCGTTTCCAAAGCAGTTCCCGGCTTGAGCCCGGGGCTTTCACTTCAGACTTGCTTTGCCGTCTACGCTCCCTTTTCACCCAGTAAATCCGGATACCGCCTGCCCCCTACGTATTCCCGCCTCTTCTGGCCCGTCTTTCGC
+
CCCCCGFGEFGGFGGGGGFEGG9ECFGGGGEEFFFFGGGFGGGGFCGGGGGGGGGGGGGFGGGFEGGGF<FFGGGGGEDGFCEEEGGG<<6C?F;?FGEFFGD?D,?FCEE79<=FGGC8EFD8,@FGD,FEGFD,@:?FD+79=EFCDFEDFF8D=@:EGC*6+8=>=DGFFG)AAD,,26++3@+)5,D6?>@@;CEFFAFEF4+:*;:F*=598*1<595=BB()/22@D3))1/<FF0(/+)97FC398(()0-4,3284FCD>0((().544<:(((,().447>(49>())/:D7
@M03364:396:000000000-C9LGT:1:1101:12388:5570 2:N:0:10
GGACTACTGGGGTTTCTAATCCTGTTTGCTCCCCGCACCTTCGCACCTCAGCGTCAGTCGTCTGCTGGAAACCTGCCTTCGCCATCGGTGTTCTTCCTGATATCTACAGATTTCACCCCTACACCAGGAATTCCGGTTCCCCCTCAGCGACTCCAGTCCGCCAGTTCCAAGCGCAGTTCGCGGGTTGAGCCCCGGGCTTTCACGCCTGACTTGACAGACCGCCTACATGCCCTTTACGCCCAATCATTCCTAACAACGCTCGCACCTTACGTTTTACCGCGGCTGCTTGCCCGTATTTAGC
+
CCCCCGGGGGGGGGGGGGGGGGEFGGGGGGCGGGGF:FCGGGGEEGGGGGGGGGGGGGGG@@EDFEFGEFGGGDFGGGGGGGGG@EGGGGGGGGGGGDFGGAFGGGGFCFGGGGGGGFGGGGGG84EFFFGGGGF:EGCGGDEEGF8D@@GFFEGF=@F?GGFGFFGGFC?EBGFGGFGG*@;<CGFEFFECD*?CDDGGGFG@GFFD(;>@388)2(=F7CBFFG7?6>?FFBFAFFGGGB1:0)6)9>*)6:?<>768(3?4DGC)6::47(-.<:<6(493(,)).8:2:(()/*)2:
@M03364:396:000000000-C9LGT:1:1101:23562:5580 2:N:0:10
GGACTACACGGGTTTCTAATCCTGTTTGCTCCCCACGCTTTCGTGCCTCAGCGTCAGTAACAGTCCAGCAGGCCGCCTTCGCCACTGGTGTTCCTCCTAATATCTACGCATTTCACCGCTACACTTCGCATTCCGCCGCCCTCGTCACGACTCAAGACCTGCAGTTCCCGCGGCACCTCTGGCGTTGAGCACCAGGCTTTCACCACGGGCTTACAGGCCCGCCTGCGCACCCTTTACACCCAATGAATCCGGATAACGCTCGGACCCTCCGTATTACCGCGGCTGCTGGCACGGCTGTCGC
+
CCCCCGGGGGGGFGGGGGGGGGGGGGGGGGGGGGGGGGGGGGGGGGGGGGGGGGGGGGGGGGGGGGGGGGGGGEFGGGGGGGGGGGGGFGGGGGGGGGDGGGGGGGGGGGGGGGGGGGGGGGGGGGGGGGGGGGGGGEGGGGGFGG?EEFGAEDDA>FGGGGFGGGGGGGGGFG=GGFG9E8D:EEE=FF7;FGGGGG?FGEFA=FFF9GBG@F37DDGGFGFB:;374D>FF:2-)-<FG(22).5<FGD66:6AF6>:01/4/:CB??>83:0)6C43(46;,-,,51(5?>4).).97
@M03364:396:000000000-C9LGT:1:1101:8233:5590 2:N:0:10
GGACTACCGGGGTTTCTAATCCTGTTCGCTCCCCACGCTTTCGCTCCTCAGCGTCAGTAACAGGCCAGGCGGCCGCCTTCGCCACTGGTGTTCTTCCATATATCTACGCATTTTACCGCTACACATGGAGTTCCACCGCCCTCTCCTGTCCTCTAGCCTGCCAGTTTCCAAAGCCTGTACCGGTTGAGCCGGTACCTTTCACTTCAGACTTAACAGGCCGCCTACGCACCCTTTACGCCCAATCATTCCGGATACCGCTCGCCACCTACGTCTTACCCCGGCTGCTGGCACGTAGTTCGCC
+
CCCCCGGGGGGGCGGGGGGGGGGGGGGGGGGGGGGGGGGGGGGGGGGGFGGGGGGGGGGGGGGGGGGGGGGGGGGGGGGGGGGGGGGGFGGGGGGGGGGGGGGG8EGGGGGGGGGGGGGGGFFGGGGGFCFGGFGGGCDGGGG6CFGC,:FEBAD7FGGGGF5;>EGGGGGGFFBGGFGGGGD>BE,7FFCDGEEFGGGGF?CCFAAC@<CC36+7;6EE:D7<:*4)4D?<:?<<06*CE(2:?)<A8<723:20)7(,-3?:CG*(.(,((-)-5+(((4(,,3)5103,24376/4)1
@M03364:396:000000000-C9LGT:1:1101:25608:5604 2:N:0:10
GGACTACCCGGGTTTCTAATCCTGTTCGCTCCCCACGCTTTCGCTCCTCAGCGTCAGTAACGGCCCAGAGACCTGCCTTCGCCATTGGTGTTCTTCCCGATATCTACACATTCCACCGTTACACCGGGAATTCCATTCTCCCCTACCGCACTCAAGCCCGCCCGTACCCGGCGCGAATCCACCGTTAAGCTATGGACTTTCACACCGGACGCGACGAACCGCCTACGAGCCCTTTACGCCCAATAAATCCGGATAACGCTTGCACCCTACGTATTCCCGCGGCTGCTGGCACGTCTTCAGC
+
CCCCCGGGGGGGFDFGGGCGGGGFGGFGGGFGGGGGCGGGGGGCFGGGGGCFGGGGFGFGGGGGGGGGGCFGGGGGDFGGGGGGGCFGFGGGGGGFGGGGGGGGGGG9FGGGGGGGGG=CEGGGGCGGFEGFGGF,ECFGFCE5DFD+@@EBFF+@DF86CF>DG8CEGG5CEGB)/)=FFFFBCE736?+++<C:CFGFFFGEGBA0:G(7(0*,C>CC9361(A18(C(:3<D>ABGGGF:B:<44?F3(1((.98B6:2*,*29(.80.<22.-<4937199?:>FF?BBB055*):7
@M03364:396:000000000-C9LGT:1:1101:11929:5607 2:N:0:10
GGACTACTCGGGTTTCTAATCCTGTTTGCTCCCCACGCTTTCGTGCCTGAGCGTCAGTTATGGTCCAGAAAGCCGCCTTCGCTACTGGTATTCCTTTGAATCTCTACGCATTTCACCGCTACACTAGGAATTCCACTTACCTCTCCGATACTCTAGCTTGACAGTTCCAAATGCAGCTTGGGGGTTGAGCCCCCACCTTTCACATCTGGCTTGCCATGCCGTCTGCGCTCCCTTTACACCCAGTCAATCCGTATAACGCTTGCCCCCTACGTATTACCGCGGCTGCTGGCACGTATTTAGC
+
CCCCCGGGGGGGGGGGGGGGGGGGGGGGGGGGGGGGGGGGGGGGGGGGGGGGGGGGGFGFGGGGGGGGGGGGGGGGGGGGGGGGGGGGGGGGGGGGGGGGGGGGGGGGGGGGGGGGGGGGGGGGGGGGFGGGGGGGGGGGGGGDFGGGGFGFGFGFFGGGGGFGGGGGGGGGFGFDGFGGCDDFE>FFFGFGCGEECFGGGFGEGFFC4CDGAFGFF3CGF<@=8658(>121>@3CEGGGF0;*7CCFGG((6:4=?BFF?;3DF31<B(.,6,))<43>BB193:)5:,56.(1)*6D7
@M03364:396:000000000-C9LGT:1:1101:5824:5614 2:N:0:10
GGACTACAGGGGTTTCTAATCCTGTTTGCTCCCCACGCTTTCGAGCCTCAACGTCAGTTATCGTCCAGTAAGCCGCCTTCGCCACTGGTGTTCCTCCTAATATCTACGCATTTCACCGCTACACTAGGAATTCCACTTACCTCTCCGATACTCAAGGGATACAGTTTTGAGAGCAGTTCAGGGGTTGAGCCCCTGCATTTCACTCCCAACTTGCATCTCCGCCTACACGCCCTTTACACCCAGCAAATCCGGACAACGCTTCCAACCTCCGTATTACCGCGGCTGCTGGCCCGGATGTCGC
+
CCCCCGGGGGGGFGGGGGGGGGGGGGGGGGGGGGGGGGGGGGGDEGGFGGGGGGGGGGGGGGGGGGGGGGGGGGGGGGGGGGGGGGGGFFGGGGGGGGGGGGGGGGGGGGGGGGGGGGGGGGGGGGGGGGGGGGGGGFGGGGEDGGG>EDFEFE?5:+DFFGFGGGGGGGFF6@DGGFGGGGGEGGGEFFCFG>GGGGGGEEA6?AAB>C29*:,/=9EGFGFFFGFFDGFF;@@)75<FF((()/(9AD70(324529?3(3)2@D3,(-,(,82)3(4(4(((4).(4((4(())0)9*
@M03364:396:000000000-C9LGT:1:1101:11630:5630 2:N:0:10
GGACTACTGGGGTTTCTAATCCTGTTTGCTCCCCACGCTTTCGCGCCTCAGCGTCAGGTACAGGCCAGGCGGCCGCCTTCGCCGCTGGTGTTCTTCCATATCTCTGCGCATTTTACCGCTACACATGGAGTTCCACCGCCCTCTCCTGTCCTCAAGTCTGCCAGTTTCTGAATCATACATGAGTTGAGCCCATCCCTTTGCCTTCAGACTTAACCGACCGCCTGCGCACCCTTTACCCCCAATCATTCCGGATAACGCTCGCCACCTACGTTATACCCCGGCTGCTTGCACGTAGTTCGCC
+
CCCCCGGGGGGGGGGGGGGGGGGGGGGGGGGGGGGGGGGGGGGFGGGGGGGGGGGGGFGGGGGGGDGGGCGGGGGGGGGGGGGGGGGGGGGGGGGGGGGGGGGGGGFGGGEGCFGGGGGGGGGGFGGG8FFGGGGGGGGGGGFAFGGGGFEEFF5AFGGFEGFGGGEGGGE>BGEGG+,BCFFDFF,:;,=;CGGGGGG?GEB86*B45CCG3806D2EEFG?D@89.4D<6??<A)8EG541:6AB<FC)(((-.771(,3?(>FC??:<((.)-6+439>(,8:)41),-4.(78/(19
@M03364:396:000000000-C9LGT:1:1101:11817:5631 2:N:0:10
GGACTACCGGGGTATCTAATCCTGTTCGCTCCCCACGCTTTCGCTCCTCAGCGTCAGTAACGGCCCAGAGACCTGCCTTCGCCATTGGTGTTCTTCCCGATATCTACACATTCCACCGTTACACCGGGAATTCCAGTCTCCCCTACCGCACTCAAGCCCGCCCGTACCCGGCGCGGATCCACCGTTAAGCGATGGACTTTCACACCGGCCGCGCCGAACCGCCTACGAGCCCTTTACGCCCAATAAATCCGGATAACGCTTGCACCCTACGTATTACCGCGGCTGCTGGCACGTAGTTAGC
+
CCCCCGGGGGGGGEGGGGGGGGGGGGGGGGGGGGGGGGGGGGGCCGGGGGGGGGGGGGGGGGGGGGGGGGFFFGGGGGGGGGGGGFGGGGGGGGGGGGDFEGGGGGGFGGGGGGGGGG@?EFGGECGGFCDGGGGA=FGGGGGFDGGCCEG=FFGFGG6EGGBDG*;EFEEGFG2C4>CF6CFEFG@;FC*/2CE*;>CFGDGBFB>B(C>D>783C0EGBDBF:CB5:C>B08>4ABEGG1::FFFBFC<>8(4)140,4<F)9FD1,863)::4<C13416>10,.(:(4:(()89)*2
@M03364:396:000000000-C9LGT:1:1101:9001:5673 2:N:0:10
GGACTACAGGGGTTTCTAATCCTGTTTGCTCCCCACACTTTCGTACCTCAGTGTCAGTTACTGTCCAGAAAGCCGCCTTCGCCACCGGTGTTCCTCCTAATATCTACGCATTTCACCGCTACACTAGGAATTCCGCTTTCCCCTCCAGCACTCAAGTAACCCAGTTCATGGGGCGAACAATGGTTAAGCCGTTGCCTTAAACCCCATGCTTAGATAACCACCTACGCACTCTTTACGCCCAATACTTCCGGATACCGCTTGCCCCCTACGTATTACCGCGGCTGCTGGCACGTAGTTCGCC
+
CCCCCGGGGGGGGGGGGGFGGGGFGGGGGGGGGGGDDGGGGGGGGGGGGGGDFGGGGFGGGGGGGGGGGGGGGGGGGGGGGGGGGGGGGGGGGGGGGGGGGGGFGGGGGGGGGGGGGGGGGFFFCFGGGGGGGGGGGDFGGFGFGGGFFDGDE8=DFFGGGGFGGGGGGGGGFGF6@@E?FGC@DF,;AFGGDEGGFGGG7>FFDF;BFG?@=+<0=BFF@7B2@*1:6/;EE<67;D8CB<83)1<CFG)(24:7>;;<??FBGG5?:8B72?9<A*4-96-4634:?(8:1(,0//-7<
@M03364:396:000000000-C9LGT:1:1101:19736:5704 2:N:0:10
GGACTACAAGGGTTTCTAATCCTATTTGCTCCCCACGCTTTCGTGCCTCAGCGTCAGGTACAGGCCAGGCGGCCGCCTTCGCCGCTGGTGTTCTTCCACATCTCTACGCATTTTACCGCTACACATGGAGTTCCACCGCCCTCTCCTGTCCTCAAGCCGTGCAGTTTCCAAAGCCTGAACCGGTTGAGCCGGTCCCTTTTACTTCAGACTTGCACAGCCGCCTGCCCACCCTTTACGCCCAATCCTTCCGGATACCGCTTGCCACCCACGTATTACCGCGGCTGCTGGCACGTAGTTTGGC
+
CCCCCGGGGGGGGGGGGGGGGGG9FGGGGGGGGGGGGGGGGGGGGGGGGGGGGGGGGGGGGGGGGGGGGGGGGGGGGGGFGGGGGGGGGGGGGGGGGGGGGGGGGGGGGGGGGGGGGGGGGGGGEFGF8DGFFGGGGGGGGGGFGGGGCFGEGF66FGG?EGFGGGGGFGGGFGFFF4EGGGGEEE:7FFDDCEGG*CFG+7?5@AF638?C<;FEGFG=BG013*4)4><(3>:<<BGG8(,.).:6?*)(-2,5)3(4((<)78*((7(,)5)-6*,-,((-8:,.4(4<6(4>**)*2
@M03364:396:000000000-C9LGT:1:1101:6354:5712 2:N:0:10
GGACTACAAGGGTTTCTAATCCTGTTTGATTCCCGCACTTTCGAGCCTCAGCGTCAATGCCACCCCAGGAGACTGCCTTCGCAATCGGAGTTCTTCGTCATATCTAAGCATTTCACCGCTACACAACGAATTCCATCTCCCTTGTGTGTATTCAAGAACGGCAGTATCAACGGCATGACCGCGTTGGGCCCGTACATTTGACCGCTGACTTACCCTACCGCCTACGCTCCCTTTACACCCAATACATCCGCATAACGCTCGCTTCTTCCGTATTACCGCGGCTGCTGTCCAGGAACTCTTC
+
CCCCCGGGFGCGGGFGGGFEFGGGGGGFFGFGGGGGGGGGGGGDFCGGGGGGGFFGFGGFFFEFCFGGGFGGGGGGA<AFGGGGGF7F:CBFGGGGGGGGGGGGFC9FGGGGGGGFGEGGGGDGEFEDGGGGFGGBE9DEC+4*6,DF>DGD=;GF,D3@C@?CEBEF=DE@>GFGGB@CEGG@CE,19*=?**4*=EF,50>@DAB>FG4,56+7*,314C?;316=3D7(73;)98GE>3()).69?C*-2?24@9,32(*-9<:)--5((..54*4(3214,.4..)).4::))*)*0
@M03364:396:000000000-C9LGT:1:1101:20389:5733 2:N:0:10
GGACTACACGGGTATCTAATCCTGTTCGCTCCCCACGCTTTCGCTCCTCAGCGTCAGTAACGGCCCAGAGACCTGCCTTCGCCATTGGTGTTCTTCCCGATATCTACACATTCCACCGTTACACCGGGAATTCCAGTCTCCCCTACCGCACTCAAGCCCGCCCGTACCCGGCGCGGATCCACCGTTAAGCGGTGGACTTTCACACCGGACGCGCCGAACCGCCTACGAGCCCTTTACGCCCAATAAATCCGGATAACGCTTGCACCCTACGTATTACCGCGGCTGCTGGCCCGGAGTTAGC
+
CCCCCGGGGGGGGGGGGGGGGGGGGGGGGGGGGGGGGGGGGGGGGGGGGGGGGGGGGGGFGGGGGGGGEGGGGGGGGGGGGGGGGEGGCFGGGGGGGGGGGGGGGGGGGGGGGGGGGGGGGGGGGDGGEGGGGGGGGGGGEGGFGGG=CAGBGD69CDEGGFEGGGGGGGGEEGFG?5EGCGFFFEF?FGGGGEG5CFGGGFGC8B>>0C>E90:7)7GGFG>0:@:5254:78:AA?GCE:6:4)64@C<>36:)146<3:@2>CG024442<0):C8;294(3())5:0:>(())));*
@M03364:396:000000000-C9LGT:1:1101:18370:5741 2:N:0:10
GGACTACTGGGGTATCTAATCCTGTTCGCTACCCATGCTTTCGAGCCTCAGCGTCAGTTGCAGACCAGAGAGCCGCCTTCGCCACTGGTGTTCTTCCATATATCTACGCATTCCACCGCTACACATGGAGTTCCACTCTCCTCTTCTGCACTCAAGAAAAACAGTTTCCGATGCAGTTCCTCGGTTAAGCCGAGGGCTTTCACATTAGACTTATTTTTCCGCCTGCGCTCGCTTTACGCCCAATAAATCCGGACGACGCTTGCCCCCTCCGTATTCCCGCGGCTGCTGGCCCGGATGTGGC
+
CCCCCGGGGGGGGGGGGGDFGGGEGFGGGGGGGGGGGGGGGGGGGGGGGGFGGGGG@CFFGFGAGGGGGGGGGGFGGGGGGGFGGGGGGGGDGGGGGGGGGFGFFGGGEGGGGFGGGEGGGGGGFGGGFGGGGGGG=4?GGGGFGGG=EFGD,)DDEDDGGGFDFFGGFEEGBC=DGFGGGDC+CGEEFGGGCCGEDDGGGEGEFFFF:DAC;+D>BAEFDD?@=5>)(7:617@EEFEC:31,)/)7A4):2>(()44:28;2**14(((-((5))<----,((,8>?8?:99()0))2/
@M03364:396:000000000-C9LGT:1:1101:24822:5819 2:N:0:10
GGACTACACGGGTATCTAATCCTGTTTGCTCCCCACACTTTCGTGCCTCAACGTCAGTTACAGTCCAGAAAGCCGCCTTCGCCACTGGTGTTCCTCCTAATATCTACGCATTTCACCGCTACACTAGGAATTCCGCTTTCCTCTCCTGCACTCAAGAAATATAGTTTTGGTTGCAGTTCCTCAGTTGAGCCGAGGGCTTTCACAACCAACTTGTTTTCCCGTCTACGCACCCTTTACACCCAATAATTCCGGATAACGCTTGCTCCCTACGTCTTCCCGCGGCTGCTGGCCCGTAGTTCGC
+
CCCCCGGGGGGGFEGGGGGGGGGGGGGGGGGGGGGGGGGGGGGGGGGGGG@FGGGGGEFFGGGGGGGGFGGGGGGGGGGGGGGGGGGGFGGGGGGGGGGGGGGGGGGGGGGGGGGGGGGGGGGGGGGGGGGGGGGGGGGGGFGFGGGGCFGDGFGFA3@F9F7EGGFGGGGGEFEGGFGGGFG@EG,;DFFGDEEGGGGGGAGFG>@D)?BCCF,:C7FGAFFFBC>4>D>FDF@;ECGFC123)7??878@@@0>F6>DFFC4:<F444:824():?<1,46;><3)51(-96())*)9)
@M03364:396:000000000-C9LGT:1:1101:24501:5820 2:N:0:10
GGACTACAAGGGTTTCTAATCCTGTTTGATACCCGCACTTTCGAGCCTCAGCGTCAATCATGCTCCAGAAGGCTGCCTTCGCAATCGGAGTTCTTCGTCATATCTAAGCATTTCACCGCTACACGACGAATTCCACCTTCCTTGTGCACATTCAAGTCGGACAGTATCCACGGCAGGCCAAGGTTGGGCCATGACATTTTACCGCAGACTTAAACGCCCGCCTACGCTCCCTTTAAACCCAATAAATCCGGATAACGCCAGCATCTTCCGTATTACCCCGGCTGCTTGCACGGAATTCTCC
+
CCCCCGGGGGGGFGGGGGGGGGGGGGGFGGGGFGGGGGGGGGGGGGGGFGGGGGGGGFGGGGGGGGGGGGGGGGGGCGGGGGGGGGGG:CFGGGGGGGGGGGGGGGGGGGGGGGGGGGGGGGGFGGGGGGGGGGGGGGGGGGFFFGGA>8FEFECD@FEGGGFGBFGGADGGF>=DGFGCFGF,@DC>FD8DGGGCFGGGGF9ADBA5><?E:+>/)/=>9DDF=3,26:?F4;6)17AFG(15*69<9C9(-42)79,(440.9@F:418(.5)6<?4-(133?7)5:23169(0)1)**
@M03364:396:000000000-C9LGT:1:1101:10434:5822 2:N:0:10
GGACTACTGGGGTATCTAATCCTGTTCGCTCCCCACGCTTTCGCTCCTCAGCGTCAGTAACGGCCCAGAGACCTGCCTTCGCCATTGGTGTTCTTCCCGATATCTACACATTCCACCGTTACACCGGGAATTCCAGTCTCCCCTACCGCACTCAAGCCCGCCCGTACCCGGCGCGGATCCACCGTTAAGCGATGGACTTTCACACCGGACGCGCCGAACCGCCTACGAGCCCTTTACGCCCAATAAATCCGGATCACGCTTGCACCCTACGTCTTACCGCGGCTGCTGGCCCGTACTTCGC
+
CCCCCGGGGGGGGDDGGGGGGGGGGGGGGGGGGGGGGGGGGGGFGGGGGGGGGGGGGGGGGGGGFGGGGGGGGGGGGGGGGGGGGFGGFFFEGGFGGGGGGGGGGGGGGGGGFFFEGGGGGGGFFGGGGGGDGGGAFG9FGGEFGFGEGFE=FD+;FF6CEFEGGGGGGGGDBEBG?4EC,C7C8C<8FE=CDEG6FGGGGFGFGFFF1>9*458499GG>G>B?C1>:398<3?49:8:C:B?6464@GDF?<(:F<:?(3A<FED?71,4(,46<<891739>?8?0:(,(2()0*.*/
@M03364:396:000000000-C9LGT:1:1101:17315:5824 2:N:0:10
GGACTACTCGGGTTTCTAATCCTGTTCGCTCCCCACGCTTTCGCTCCTCAGCGTCAGTAACGGCCCAGAGACCTGCCTTCGCCATTGGTGTTCTTCCCGATATCTACACATTCCACCGTTACACCGGGAATTCCAGTCTCCCCTACCGCACTCAAGCCCGCCCGTACCCGGCGCGGATCCACCGTTAAGCGATGGACTTTCACACCGGCCGCGGCGAACCGCCTACGAGCCCTTTACGCCCACTACATCCGGATAACGCTTGCACCCTACGTATTACCGCGGCGGCTGGCACGTCGTTCGC
+
CCCCCGGGGGGGFGGGGGGGGGGGGGGGGGGGGGGGGGGGGGGGGGGGGGGGGGGGGGGGGGGGGGGGGGFGGGGGGGGGGGGGGGGGGGGGGGGFGGGGGGGGGGGGGGGGGGGGGGGDGGGGGGGGGFGGFGGFDFDFGGGFGGGGGFGBCDDFGGGGGGFGEGGGGGGGFG4C*6CE?FG@FG<6@F8CFGGFGGFGGFG<FDFF(9;C():-76CG>GF??G:<?D>:2(,-<1EEG?((0(.-=937B:(-9:BB1:54CFD:2:14):7)6<8B>>B(421(4<(4:61)7)(99
@M03364:396:000000000-C9LGT:1:1101:18680:5848 2:N:0:10
GGACTACAGGGGTATCTAATCCTGTTCGCTCCCCACGCTTTCGCTCCGCAGCGTCAGTAACGGCCCAGAGACCTGCCTTCGCCATTGGTGTTCTTCCCGATATCTACACATTCCACCGTTACACCGGGAATTCCAGTCTCCCCTACCGCACTCAAGCCCGCCCGTACCCGGCGCGGATCCACCGTTAAGCGATGGACTTTCACACCGGACGGTACGAACCGCCGACGAGCCCTTTACGCCCAATCAATCCCGAACACGCCTGCACCCTCCGTCTTACCGCGGATGCCGGCCCGTGTGTCGC
+
CCCCC<EFGGGGGGGGGGDECGG<FE@CFGCFFGF@FGGGGGGFEAF,8FFFGGGGGG<C<:F7@F@FDFEGFDEGFGG9DF,,BFFF,FFGGCFEFDGGGGGGGGGGGGGGGCCFFEFGDGCFGGGGCGGGGGG,EFD9CFEFGGG6+3C8,0=?@EFEEGBDG@@EGGGGD@5?*:EFE?C*3:F6F9=3;=?:CGG97?GAF>B;0D9*(0;37(:*,14-(/4),1-(31>9-(8?G?6<)).5=0*44(-7@:9(((1(20/(,((-((465<342((-4:)031(471(05))**
@M03364:396:000000000-C9LGT:1:1101:13114:5863 2:N:0:10
GGACTACACGGGTTTCTAATCCTATTTGCTCCCCACGCTTTCGTGCCTCAGCGTCAGGTACAGGCCAGGCGGCCGCCTTCGCCGCTGGTGTTCTTCCACATCTCTACGCATTTTACCGCTACACATGGAGTTCCACCGCCCTCTCCTGTCCTCAAGCCGTGCAGTTTCCAAAGCCTGAACCGGTTGAGCCGGTCCCTTTTACTTCAGACTTGCCCAGCCGCCTGCGCACCCTTTACGCCCAATCCTTCCGGATACCGCCTGCCCCCTACGTACTACCCCGGCCGCTGGCACGTCGTTAGCC
+
CCCCCGGGGGGGGDGGGGEGGGGEGGGGGGGGGGGDGGGGGGGFGGGGGGGGGGGGFGGGGGGGGGGGGGGGGGFGGGGGGGGEGGGGGGGGGGGGGGGDGGGGGGGGGGGGGGGGGGGGGGGGCFGGBDFGGGGGGEDGGGG?FGGGF?FEFE+AFGGCE@*=@DEC;ACCAE>D76<FFEGFCEFBAFGDDGEGGFGGG7+9C=F);FEG9;C)78CE;G16:*459<?4:?5<::CC81(4):>9FG)43:)))-,4,:8(9C3(.,4)(-).3*((,(((39((3(34(,-77.(22
@M03364:396:000000000-C9LGT:1:1101:11263:5872 2:N:0:10
GGACTACTCGGGTTTCTAATCCTGTTTGCTCCCCACGCTTTCGCGCCTCAGCGTCAGTTACTGTCCAGAAAGCCGCCTTCGCCACCGGTGTTCCTCCTAATATCTACGCATTTCACCGCTACACTAGGAATTCCACTTACCTCTCCGATACTCTAGCTTGACAGTTCCAAATGCAGCTTGGGGGTTGGGCCCCCACCTTTCACATCTGGCTTGCCATGCCGTCTGCGCTCCCTTTCCACCCAGTAAATCCGGATAACGCTTGCCCCCTACGTATTGCCGCGGCGTCTTGCCCGTCGGTCGC
+
CCCCCGGGGGGGGEGGGGGGGGGGGGGGGGGGGGGGGGGGGGGEGGGDGFFGGEGGGCFFGGGGGGGGGGGFFFFFGGGGGGGGCFGGFGGGGGGFGGGEFGGFGGFGGGGCFGGGGGGGGGFGGGGGGGGGGFFGGG8FGFD6DFE6CBGBEE?FGGGG8D@6FGFGFGGGFGFGGFGG6FGC:83)388CDD>?CGGGC*@@8AAEE8>C28@AD)>E@D9?2<2=9D;;DA8.;AFGGFB7@)-6BC1((-()/29???DFGGGF:?:,).8)-<40((1((--(.)4)47(.))(99
@M03364:396:000000000-C9LGT:1:1101:20667:5889 2:N:0:10
GGACTACTAGGGTATCTAATCCTGTTCGCTCCCCACGCTTTCGCTCCTCAGCGTCAGTAACGGCCCAGAGACCTGCCTTCGCCATCGGTGTTCTTCCCGATATCTACACATTCCACCGTTACACCGGGAATTCCACTCTCCCCTACCGCACTCAAGCCCGCCCGTACCCGGCGCGGATCCACCGTTGAGCGATGGACTTTCACACCGGACGCAACGAACCGCCTACGCGCCCTTTACGCCCAATAAATCCGGATAACGCTTGCCCCCTCCGTATTACCGCGGCCGTTGGCCCGAAGTTAGC
+
CCCCCGGGAFGGGGGGGGGGGGGGGGFFGGGGGGFGGGGGGGGGDFGGGGGGGGGGE,CC@CGGGGGGGGF8F<EGGGGEGGGGC,BFGGGGG,@@FGGFGGGGGGG9EFDF,FFGGG,@8FFGGGGE7FGGGGG,=FFGGCEFDGGD8AGAFDDFFGFG8>BGGECE??EC4>>C*8?F,>4CCG*6683)*1=0*?BFC5CECBF>>GB5()239(C*,79??8:)->>B6.8))4C>E60(9)-.9733((4<F4;0((2,*2712((-(,5))384(4(-3((,((),-(()004DC
@M03364:396:000000000-C9LGT:1:1101:11801:5900 2:N:0:10
GGACTACCCGGGTATCTAATCCTATTTGCTCCCCACGCTTTCGTGCCTCAGCGTCAGTTACAGGCCAGGCGGCCGCCTTCGCCGCTGGTGTTCTTCCACATCTCTACGCATTTTACCGCTACACATGGAGTTCCACCGCCCTCTCCTGTCCTCAAGCCGTGCAGTTTCCAAAGCCTGAACCGGTTGCGCCGGTCCCTTTTACTTCCGACTTGCCCAGCCGCCTTCTCACCCTTTACGCCCCATCATTCCCGATAACGCCTTGCCCCTACCTCTTTGCCTCGCTGCTTGCACGTTCTTCGCC
+
CCCCCGG<EFGGGGFGGGGGGGG,CFGGGGGGGGGGGGGGGGGEGCGGGFGGGGGGG6EEG<F8FGGG7CFFGGGGGGGGGGCCGCFGGGGGGGGGGEDGGGGGGGGGGGGGGFFGGGGGGGGG,@FFFFEGGGEF8>CGGGGFGGGC;AGEG@GFGGG9*@?GGCFGDAF,;F@DG*2=CEC*B:,(0=*::7=:DEFG7329@*86.7492)<)93F*4D:()+.*.9?,1:46,-:?13:?6)6)9*1-(-,.)-(4()2(9E/(.,,).6))4+).((,((,)53.2(,.(09/4CD
@M03364:396:000000000-C9LGT:1:1101:7876:5979 2:N:0:10
GGACGACCCGGGGATCTAATCCTATTTGCTCCCCACGCTTTCGTGCCTCAGCGTCAGTAATAGCCCAGAAAGCCGCCTTCGCCACTGGTGTTCCGCCTAATATCTACGCATTTCACCGCTACACTAGGAATTCCGCGTTCCTCTCCTGTCCTCAAGATATCCAGTATCAAATGCGAACCCCAATTTAAGCCCGGGTCTGTCACATCTGTCTTATCTTCCCGCCTACACGACCTTTTCGCCCCGTTCTTCCGGACGACGCTCGCCCCCTACCTCATACCCCGGCTGCTGGCCAGTCTTTACC
+
B@<B8FFFEGGG+@;F@FFGGGGFE9@CFACFGGGGC7F,6C@@,@FEG8,,@FG766C66CC<FFGF,66@EFGDGGDCFFE=F8FGFGF,?EE7:F7<EG,,@;EEC+CF;EGGAE+8ECEFCCCE,:B,,C1++30@F9,+0>E8@@DEC*2;@,9;D,??GE,@,5,@?;)****4*:>,,:,;;E,;C*CC5C,=,9B;FACE4+.1)++.;6+:2)1:7*;;;731,/)).-:;8(44)(-5/:*3(((()-(-,(:(*:>44,.))(-6)2(--4>;3-),(-(((.)*94)02
@M03364:396:000000000-C9LGT:1:1101:21584:5985 2:N:0:10
GGACTACTAGGGTATCTAATCCTGTTTGCTCCCCACGCTTTCGAGCCTCAACGTTAGTTATCGTCCAGTAAGCCGCCTTAGCCACTGGTGTTCCTCCTAATATCTACGCATTTCACCGCTACACTAGGAATTCCGCTTACCTCTCCGTTAATCTAGCTAGACAGTTTCAAATGCAGTTCCGGGTTTGGGCCCCGGGCTTTCACATCTGACTTGCCTTGCCGCCTACGCTCCATTTACACCCAGTGAATCCTGGTCACGCTTGCACCATACGTATTACTGAGGCTGTCGGCGCGGATGTGGG
+
CC<,AFCFC@@,E@CCCFF9BAEFFFGGGG@FGGGEGGGGGGG,4BFFE,@,BF,A,<CCFAC@,,BFF<@<E<@C@=F,AEFDGCGF9FF,,?D<,A,,EFCFFGAFGEGD9<4C,,CDCCF@EF@CEFGFFGGGEG6,,+9;+46+,3+*7*3<B=EF,89883CCA:=;B,:?=<,78+08+38:5,;9D+*@*3,1@;@*+/=698.=3+>88)4464(/(295@5(()197CC+2:144*).<=C+)(.)9613<31>)2225.((,.)5))+6)53(((()-4(-(44(.)))**
@M03364:396:000000000-C9LGT:1:1101:22366:5997 2:N:0:10
GGACTACACGGGTTTCTAATCCTGTTTGCTCCCCACGCTTTCGTGCCTGAGCGTCAGTTATGTCCCAGGAGGCTGCCTTCGCCATCGGTGTTCTTCCACATATCTACGCATTTCACTGCTACACGTGGAATTCCACCTCCCTCTGACACACTCTAGTCGAGCAGTCACATATGCCATTCCCGAGTTAAGCTCGGGGATTTCACATCTGTCTTACTCAACCGCCTGCGCACCCTTTACGCCCAGTAATTCCGATTAACGCTCGCCCCCTACGTCTTCCCGCGGCTTCTGGCCCGTCTTTGGC
+
CCCCCGGGGGGGGGGGGGFGGGGGGGGGGGGGGGGGGGGGGGGGGGGGGGFFFGGGGGGFGGGGGGGGGGGGGGGGGGGGGGGGGFGGFGGGGGGGGGGGGGGGGGGGGGGGGGGFFGGGGGGGGGGGGGGGGGGGGDDFGGGFGGGFCDGFFD+=FFEEGGEDFGGGEFFGFFBGGFFGGGD:DG,;?93=DEEDCEGGGEGFFAC;;CAFFFDEFFGGFGFF@;-69<0;FFECFDCFF;;EF5?7AGF3;8()1,,(-4:,9?D>21,,(46>AF((,44(((-)8)(89(-0)*)2*
@M03364:396:000000000-C9LGT:1:1101:17042:6029 2:N:0:10
GGACTACCCGGGTTTCTAATCCTGTTCGCTCCCCACGCTTTCGCTCCTCAGCGTCAGTAACGGCCCAGAGACCTGCCTTCGCCATTGGTGTTCTTCCCGATATCTACACATTCCACCGTTACACCGGGAATTCCAGTCTCCCCTACCGCACTCAAGCCCGCCCGTACCCGGCGCGGATCCACCGTTAAGCGATGGACTTTCACACCGGACGCGACGAACCGCCTACGAGCCCTTTACGCCCAATAAATCCGGATAACGCTTGCACCCTACGGATTCTCGCGGCCGCTTGCACGTGTGTAGC
+
CCCCCGGGGGGGGGGGGGGGGGGGGGGGGGGGGGGGGGGGGGGGGGGGGGGGGGGGGGGGGGGGGGGGFGGGGGGGGGGGGGGGGGGGCFGGGGGGGGGGGGGGGGGGGGGGGGGGGGGGGGGGGGGGFGGGGGGGGGGGGGGFCFFCEFDAFF=FFGGGGGFGGEEGFEGGE72DCEGGCGGCFGC;FFC*CEEFGFGFE)B7CEDB>G,*2):4)4?EFG>B(285:CB?:??><1CEGBF?/4>9B<394:()9,408?C)>ED<::6(4:?2)<4<>0((-(((-(5,(.(0).)::
@M03364:396:000000000-C9LGT:1:1101:16100:6032 2:N:0:10
GGACTACCAGGGTATCTAATCCCGTTTGCTCCCCTGGCTTTCGCGCCTCAGCGTCAGTTGTCGTCCAGAAAGCCGCTTTCGCCACTGGTGTTCCTCCTAATATCTACGCATTTCACCGCTACACTAGGAATTCCGCTTTCCTCTCCGATACTCTAGCATCGCAGTTTCGGTCCCCTCACGGGGTTAAGCCCCGCACTTTTAAGACCGACTTACGACGCCGCCTACCTGCCCTTTACGCCCAATAATTCCGAACAACGCTCGCAACTTACGTGTTACCGCGGCTGCTGGCACGTAATTCGCC
+
CCCCCGGGGGGGGGGGGGGGGADGGGGGGGGGGGGGGGGGGGGGGGGGGGGGGGGGGGGGGGGGGGGGGGGGGGGGGGGFGGGGGGGGEFGGGGGGGGGGGGGGGGGGGGGGGGGGGGGGGGGGGGGGGGGGGGGGGGFGGGDDGGG6EEGFGFGFGGGGGGFGGGGGGGGGFGBCGAFGGEGFG53;?DEGGGGGGGGGGFGFGFF@FGFG;>*:DBGGFG:?<*3/19::<BBBB6C:CF??*444=F3(,708>;0(34*-9CG)6?345<<<B83-4;-1::2:?BF?37:3/1(79
@M03364:396:000000000-C9LGT:1:1101:8138:6041 2:N:0:10
GGACTACAGGGGTTTCTAATCCTGTTCGCTCCCCACGCTTTCGCTCCTCAGCGTCAGTAACGGCCCAGAGACCTGCCTTCGCCATTGGTGTTCTTCCCGATATCTACACATTCCACCGTTACACCGGGAATTCCAGTCTCCCCTACCGCACTCAAGCCCGCCCGTACCCGGCGCGGATCCACCGTTAAGCGATGGACTTTCACACCGGACGCGACGAACCGCCTACGAGCCCTTTACGCCCAATAAATCCGGATCACGCTTGCACCCTACGTATTCCCGCCGCTGACGGCACGTATTTAGC
+
CCCCCGGGGGGGFGGGGGEGGGGGGGGGGGGGGGGGGGGGGGGGGGGGGGGGGGGGGGFGGGGGGGGGGGGGGGGGGGGGGGGGGGGGFGGGGGGGEGGGGGGGGGGGGGGGGGGGGGGGGGGGGGFF@GEFGGGFGGGGGGGFGGGGGFGFGBFFFGGGGGFDG77EGEGGFE277?EGFGG*BG:=FG55FGGDDFE?C?G)*:@91D>*1):4)45C6<44:@688DB:00:9BBGGG<3:?AAAFD)28:(4F???01;)9CDBFB?34::2)3(-(-24(((-4;>0(.,*)*.2*
@M03364:396:000000000-C9LGT:1:1101:24401:6042 2:N:0:10
GGACTACAAGGGTTTCTAATCCTGTTCGCTCCCCACGCTTTCGCTCCTCAGCGTCAGTAACGGCCCAGAGACCTGCCTTCGCCATTGGTGTTCTTCCCGATATCTACACATTCCACCGTTACACCGGGAATTCCAGTCTCCCCTACCGCACTCAAGCCCGCCCGTACCCGGCGCGGATCCACCGTTAAGCGATGGACTTTCACACCGGACGCGCCGAACCGCCTACGCGCCCTTTACGCCCAATCATTCCGGACCACGCTTGCAACCTACGTCTTACCGCGGCTGCTGGCACGTAGTTAGC
+
CCCCCGGGGGGG@CFGGGGGGGGGGGGGGGGGGGGGGGGGGGGGGGGGGGGGGGGGGGGGGGGGGGGGGGGGGGGGGGGGGGGGGGFGCFFGGGGGGGGGGGGGGGGGGFGGGGGGGGGGGGGGGDGGEGCGGGGFGGCGGGGFFGGGGFGFGDGFFGGGGGADGEDEGGGGE>9C:5CFCF4=8E*6;CC7DEG67CFGGFGFFFEFFG>56)29/9EE9DF:0C:)4C9>03?<B:EE>?0:F046=FG6(4385(-,8:G<7@C4722.(.4):<8401(-3(.3::(8?27);*):*
@M03364:396:000000000-C9LGT:1:1101:25547:6043 2:N:0:10
GGACTACTGGGGTATCTAATCCTATTTGCTCCCCACGCTTTCGTGCCTCAGCGTCAGGTACAGGCCAGGCGGCCGCCTTCGCCGCTGGTGTTCTTCCACATCTCTACGCATTTTACCGCTACACATGGAGTTCCACCGCCCTCTCCTGTCCTCAAGCCGTGCAGTTTCCAAAGCCTGAACCGGGTGAGCCGGTCCCTTTTACTTCAGACTTGCCCAGCCGCCTGCCCCCCCTTTACGCCCAATCATTCCGGGTAACCCTTGCCACCCACGTTTTACCCCGGCCGCTGGCACGTAAGTCCGC
+
CCCCCGGGGGGGGGGGGGAFGGG9FGGGGGGGGGGGGGGGGGGGGGGGGGGGGGGGG8EFGGGGGGGGGGGGGGGGGGGGGGGGGGGGFGGGGGGGGGGGGGGGGGGGGGGGGGGGGGGGGGGGGGGGEFFGGGFGG>=FGGGFGGC@FFFCGE;AFFEGDGFGFGFFGGGCA>=DCACFC>9*=:*5;C:DGGE5FGGG+7><@7A9)9<C))>4<(EC6D,38*(0-71(::.421:C*((46)6696)(4404*,,((.<4CF*36--((-))-+-(,-((4--4:(5(..(09*.*)
@M03364:396:000000000-C9LGT:1:1101:20707:6051 2:N:0:10
GGACTACACGGGTTTCTAATCCTATTTGCTCCCCACGCTTTCGTGCCTCAGCGTCAGGTACAGGCCAGGCGGCCGCCTTCGCCGCTGGTGTTCTTCCACATCTCTACGCATTTTACCGCTACACATGGAGTTCCACCGCCCTCTCCTGTCCTCAAGCCGTGCAGTTTCCAAAGCCTGAACCGGTTGAGCCGGTCCCTTTTACTTCAGACTTGCACAGCCGCCTGCTCACCCTTTACGCCCACTCATTCCGCATAACGCTCGCCACCTACGTATTACCGCGGCGGCTGGCACGTAGTTATGC
+
CCCCCGGGGGGGGGGGGGGGGGGGGGGGGGGGGGGGGGGGGGGGGGGGGGGGGGGGGGGGGGGGGGGGGGGGGGGGGGGGGGGGGGGGAFFGGGGGGGGGGGEGEFGGGGGGGGCFGEGGGGGGGGGGFGGGFGGGGGDGGGFDFGFGGFFED@9AFGG@8FFGGGGGGGGGFF@FGAFGGGGGGE:8;FEGDGGG;CGG?7297@A5@CCFC8FAF;GG@G08?+614C<FBFAA<6EC/(,:0))6@G*(46)8@>:1098:G>05:?,)64549*-(-73(79(22,5?43(88*)*2
@M03364:396:000000000-C9LGT:1:1101:24986:6052 2:N:0:10
GGACTACCGGGGTATCTAATCCTATTTGCTCCCCACGCTTTCGTGCCTCAGCGTCAGGTACAGGCCAGGCGGCCGCCTTCGCCGCTGGTGTTCTTCCACATCTCTACGCATTTTACCGCTACACATGGAGTTCCACCGCCCTCTCCTGTCCTCAAGCCGTGCAGTTTCCAAAGCCTGAACCGGTTGAGCCGGTACCTTTCACTTCAGACTTAACAGGCCGCCTACCCACCCTTTACGCCCAATCATTCCGGATAACGCTCGCCACCTCCGTATTCCCCCCGCTGCTGGCACGGAGTGTCGC
+
CCCCCGGGGGGGFGGGGGGGGGGGGGGGGGGGGGGGGGGGG6FGGGGGGGGGGGGGGGGGGGGGGGGGGGGGGGGGGGGGGGGGGGGGFGGGGGGGGGGGGGFGAFGGGGGGGGGGGGGGGGGGFGGG8FGGGGGGG:>FGGC?FGGCFFGFFF7AFEGGGGFGBFFGGGGDFFBGFF??7=C4CG,8AC:CGEGGGGGDC?CC=6C35>5@)A+7F6EC9D:?:*4*->?1<:<<:0EG*44:@AA<?F3(,()5.9(,-,::DCD(,(4,(3).7>((-(-(()).42<0((-0)*)**
@M03364:396:000000000-C9LGT:1:1101:11365:6056 2:N:0:10
GGACTACCAGGGTATCTAATCCTATTTGCTCCCCACGCTTTCGTGCCTCAGCGTCAGGTACAGGCCAGGCGGCCGCCTTCGCCACTGGTGTTCTTCCATATCTCTGCGCATTTTACCGCTACACATGGAGTTCCACCGCCCTCTCCTGTCCTCAAGCCGTGCAGTTTCCAAAGCCTGAACCGGTTGAGCCGGTCCCTTTTACTGCAGACTTGCCCAGCCGCCTGCGCACCCTTTACGCCCACTCACTCCGGATAACGCTTGCCACCTACGCATTTCCCCGGCTGCTTGCACGTAGTTCCCC
+
CCCCCGGGGGGGGGEGGGGGGGGDEFGGGGGGGGGGGGGGGGGGGGGFFGGGGGGGGGGGGFGGGGGGGGGGGGGGGGGGGGGGGGGGCFGGGGGGGGCFFGGFGGGGGGGGFFFFGGGGGGGGDGGGEEFGGFDGGCGGGGGFFGGGGFGEEE8?FGG:>C?FGCFFGGFGFCCFGF,@FGG>BE8:AFCGGGGGGGGGE=C*;AF9@FEFE)<6C<FE6D?@D*3)3C?<8:):<:?C;8(4?(6<FDC0664?D38(-4@2DG47??((-()6:+80693(()).4.4<32<79*)20
@M03364:396:000000000-C9LGT:1:1101:24056:6061 2:N:0:10
GGACTACTGGGGTTTCTAATCCTGTTTGCTCCCCACGCTTTCGAGCCTCAGCGTCAGTTACAGTCCAGAGAAGCGCCTTCGCCACTGGTGTTCTTCCTAATCTCTACGCATTTCACCGCTACACTAGGAATTCCCTTCTCCTCTCCTGCACGCTAGACTTCCAGTTTGAAATGCAGCACTCAGGTTGAGCCCAAGTATTTCACATCTCCCTTAACAATCCGCCTACGCTCCCTTTACGCCCAGTAAATCCGGACCACGCTCGCCCCCTACGTATTCCCGCGGCTGCTGGCCCGTGGTTAGC
+
CCCCCFGFGGFGFGGDFGGGGFEFGGGGGGGDGGGGGG7FGGGCGGGGFGGGGGGGD@FGGGGGGGGGGGGGGGGGGGGGDFFCEFGFCEGGGGGGGGCFGFGGCFCFGEFFGGGFFGGGGGFEFFGGCFFCFADEG:FGGG8@DE9DGFG):=CEGGGGGGFGGFGG8EF>8F<GG5=6DFFGF=,0A<:CGG6:CFFGGEF@EFFF5*3<8<,;>*<A@4>2),)9=9@=:*>8>=EEG2;=+71<FFC@(2(35;@031/7DEG0:?3.))5)-33>91;;614:?0(((-()0)-9>
@M03364:396:000000000-C9LGT:1:1101:9987:6068 2:N:0:10
GGACTACAAGGGTTTCTAATCCTGTTCGCTCCCCACGCTTTCGCTCCTCAGCGTCAGTAACGGCCCAGAGACCTGCCTTCGCCATTGGTGTTCTTCCCGATATCTACACATTGCACCGTTACACCGGGAATTCCAGTCCCCCCTCCCGCACTCAAGCCCGCCAGTATCCGGTGCAGATCCACCGTTAAGCGCTGGAATTTCACACCGGACGCTCAGAACCGCCTGCGCGCCCTTTACGCCCAATTAATCCGAGCAACCCCGGCCCCCCACGTAATACCCCGGACGCTGGTGCGCCGTCAGC
+
CCCCCGGC9E,CFFFGGFFCFGGF@E,BFCGGGGC7:FGGGGG,BFE86?EE@6FF:F,,,FF+FCEF,CF,CFEG<?FF@EGG7,BFFFF:FEE,CFGGGGCF;EGGC?GF,EEFFG>=EFEEE7FEEEBFGFD<@D+A,+30+@CEEBF5>):6:+:>33*<DAA>7*>*3>)5,*,,,,*4=C=:C,*/2**1*5BCFFC5<A3:;DF*()*,06C59DF<(1(0,5-70,8<<18CE?:(*.)-8:1,((-()(-((-*()/1((-41(((.6<((((((-,((,((.(((08)4C9
@M03364:396:000000000-C9LGT:1:1101:17977:6075 2:N:0:10
GGACTACTGGGGTTTCTAATCCTGTTCGCTCCCCACGCTTTCGCTCCTCAGCGTCAGTAACGGCCCAGAGACCTGCCTTCGCCATTGGTGTTCTTCCCGATATCTACACATTCCACCGGTACACCGGGAATTCCAGTCTCCCCTCCCGCACTCAAGCCCGCCCGTACCCGGCGCGGATCCACCGTTGAGCGATGGGCTTTCACACCGGACGCGACGAACCGCCTACGCGCCCTTTACGCCCAATAAATCCGGATAACGCTTGCACCCTCCGTAGTACCGCGGCTGCGCGCACGGAGGTGGC
+
CCCCCGGGGGGGGCFGGGGGGGGGGGAFGGGGGGFGGGGGGGGGGGGGGGGFGGGGGGA9FGGCGGGG<EGFF<EFGGGGGGGGCFGGEFFGGEFGGGGGGGGGGGG<FGGGFGFGGG+=EFGGGEEGEFFFGGD?F@FGGGGF6>CE>AFFG@GFGF?C+@5CFB9B:>CCD@>G5>EGFG4CCE<=FA*)1:E*1:CEGAF4*059(7>E0./4/(:C>CB?:C:)4C(7((5<A?DCGF:??24)9DG>:B(4/80(34/)9@DB(47:0(464@4-,,4(481(49(,(3(7)0(95
@M03364:396:000000000-C9LGT:1:1101:7732:6117 2:N:0:10
GGACTACACGGGTTTCTAATCCTGTTCGCTCCCCACGCTTTCGCTCCTCAGCGTCAGTAACGGCCCAGAGACCTGCCTTCGCCATTGGTGTTCTTCCCGATATCTACACATTCCACCGTTACACCGGGAATTCCAGTCTCCCCTACCGCACTCAAGCCCGCCCGTACCCGGCGCGGATCCACCGTTAAGCGATGGACTTTCACACCGGACGCGACGACCCGCCTACGAGCCCGTTACGCCCAATAAATCCGGATAACGCTTGCCCCCTACGTATTACCGCGGCTGCTGGCACGTATTTAGC
+
CCCCCGGGGGGGFCGGGGFGGGGGGGGGGGGGGGGGGGGGGGGGGGGGGGGGGGGGGGGGGGGGGGGGGGGFGGGGGGGGGGGGFGGGFFGGGGGGGGDG+CEGGGGGGGGGGGGGGGFDGGFGGGGGFGGGGGGFE3+CFGGFGGGGGFGB>=DDGGGGGGFGGGGEE@>EEGFG=0CFFFGECEG;FFED<EGFGGFFG5B?GFFFFGFGB>87D08E9GF(4;3<?D>0(48?FFGGGF0(/)4:?FDBF((.*80:??F(7FG>FFB3867AFF46>0966<:3::()-.(*07)*:
@M03364:396:000000000-C9LGT:1:1101:23683:6167 2:N:0:10
GGACTACAGGGGTATCTAATCCTGTTCGATCCCCACGCTTTCGTGCCTCAGCGTCAGTGGCGTGCTGGAAAGCTGCCTTCGCAATCGGAGTTCTGCGTCATATCTATGCATTTCACCGCTACACAACGCATTCCGCCTCCCTCGCACGCACTCAAGCACACCAGTTTCAACGGCATCACCGGGTTACGCCCGGAACTTTGACCGCTGACTTGGCACGCCGCCTGCCCACCCTTTACACCCAATAAATCCGGATAACGCTCGCCTCCTCCGTCTTCACCCCGCTGCTTGCACGTCGTTCGCC
+
CCCCCGGGEGEGGDGGGGGGGGGGGGGGGGGGGGGGGGGGGGGGGGGGGGGGGGGGGGGGGGGDGGFGGGGGGGGGGGGFGGEGGGGG,@CGGGFGGGGGGGGGGDEGGGFGGGGGGGGGGGGGG8FCFGGGGGGEG=DFGGG*=@EEE>CAF:6;FCGGGGFGFGDF:EGGFG5CFAGGGGD>CC8:@FEDG5=EFGGCC>GFGFDBDFE7@A+799E79D<83*40(9<:?B25:AFGC?<)*--:FD5((,)5<(-:902-9C24436((4)).21(41(49)6812)-((,00)()1
@M03364:396:000000000-C9LGT:1:1101:6647:6195 2:N:0:10
GGACTACCCGGGTTTCTAATCCTATTTGCTCCCCACGCTTTCGTGCCTCAGCGTCAGTAACAGGCCAGGCGGCCGCCTTCGCCACTGGTGTTCTTCCATATCTCTGCGCATTTTACCGCTACACATGGAGTTCCACCGCCCTCTCCTGTCCTCAAGCCGTGCAGTTTCCAAAGCCTGAACCGGTTGAGCCGGTCCCTTTTACTTCAGACTTGCACAGCCGCCTGCTCACCCTTTACGCCCAATCATTCCGTATAACGCTTGCCACCTACGTATTACCGCGGCTGCTGTCGCGTAGTTCTCC
+
CCCCCGGGGGGGGGGGGGGGGGG9FFGCFGGGGGGGGGGGGFGGGGGGGGEFGGGGEGGGGGG8FGGCFFGGGGGGGGGFFGGGGGGGGGGGGGGGGGGGGGGGGDGGGGGGGGGGGGGGGGGGGFFFDGGGGGGGG7CGGGGFGGGGFFGEBA?CFGGEEFFGGGGGGGGAAFFFG6,CC8CECE87AF=CDGGGGGGGG=??FA+5;FE792C>DDC:9G?D?+716C?B:D):1?EG5((4)6<BBF93:?<<714:<63)9C52>8?2)54<A*4(,4(36??)5(37;12:71-::
@M03364:396:000000000-C9LGT:1:1101:5417:6196 2:N:0:10
GGACTACTAGGGTTTCTAATCCTATTTGCTCCCCACGCTTTCGTGCCTCAGCGTCAGTCACAGGCCAGGCGGCCGCCTTCGCCACTGGTGTTCTTCCATATCTCTGCGCATTTTACCGCTACACATGGAGTTCCACCGCCCTCTCCTGTCCTCAAGTCTGCCAGTTTCTGAATCATAAATGAGTTGCGCTCATCCCTTTGCCTTCAGACTTAACAGACCGCCTGCGCACCCTTTACGCCCCATCCTTCCGGATAACGCTCGCCACCTACGTCTTTCCGCCGCCGCTTGCACGTAGTTCGCC
+
CCCCCGGGGGGGGGGGGGGGGGGFGGGGGGGGGGGGGGGGGGGGGGGGGGGGGGGGGGGGGGGGGGGGGGGGGGGGGGGGGGGGGGGGCFGGGGGGGGGGGFFGGGGGGGGGGGGGGGGGGGGG9EFGGGGGGGGGGFDGGDFFGGGGEFGFFFFFGGGGGGFGGGGGGGGFFFEGC@G=E7CFGG,8@3CGFGGFGGG?FFFEGFF>BFFECFCBGFEE>G1363:)2>?;@EFEFFGG*4(4)5:<FG)(,-65790:9BE63C*5:28(,()).*-(96(-(-(-332:2,()8917<
@M03364:396:000000000-C9LGT:1:1101:12014:6218 2:N:0:10
GGACTACAGGGGTATCTAATCCTGTTCGCTCCCCCAGCTTTCGCGCCTCAGCGTCAGTGGTGGCCCAGAAGGCCGCCTTCGCCACCGGTGTTCTTCCCGATATCTGCGCATTCCACCGCTACACCGGGAATTCCGCCTTCCCCTACCACACTCGAGCCCGCCGTTATCGGAGGCTCGCCGGGGTTGAGCACCGGGCTTTTACCTCCGACCTAACGGGCCGCCTGCTCCCGCTTTACGCCCAGTGACTCCGAATACCGCTCGCCCCCTACGTACTTCCCCGGCTGCTTGCACCTACTTAGCC
+
CCCCCGGGGGGGFC<<<EE,E<<FFCA7FFGFFGGGGFGGGFGEGGG,@ECCCBFECEC<FCFFDFGDCAFFFGGDGGFGGGEGCGDGCEGGFEFEFEC+@CCFDFG:FGGGEDFGGG88EGGEFGEFCFCGDG?+=36EFGGF6@F?FFED:>><C:E>BCD*1>>DFE*B4<(C53**=CCF88,/0,29DG85D88FC4<5C:5((13+))/-1(:EB71(,+.)()(,-3))-(2**(.415-66*/(-,4:)-31(,*41:3(.(4<(2)).*.(4(-(()).0,.(4(,/9*)*6
@M03364:396:000000000-C9LGT:1:1101:18784:6245 2:N:0:10
GGACTACCAGGGTTTCTAATCCTGTTCGCTCCCCACGCTTTCGCTCCTCAGCGTCAGTAACGGCCCAGAGACCTGCCTTCGCCATTGGTGTTCTTCCCGATATCTACACATTCCACCGTTACACCGGGAATTCCAGTCTCCCCTACCCCACTCAAGCCCGCCCGTACCCGGCGCGGATCCACCGTTAAGCGATGGACTTTCACACCGGACGCGCCGAACCGCCTACGAGCCCTTTACGCCCAACAAATCCGGAACACGCTTGCACCCTACGGATTCCCGCGGCTGCCGCCCCGTAGTTGCC
+
CCCCCGGGGGGGGGGGGGGGGGGGGGGGGGGGGGGGGGGGGGGGGGGGGGGGGGGGGGFGGGGGGGGGDFFGGGGGGGGGGGGGGGGGGFGGGGGGGGGGGGGGGGGGGGGGGGGGFC,=CGGGGGGGGFGGGGG,EGGGFDEFDEG,>:CDGFCFFGG66FEGG8EGGGCE9CAD:?GG<FGGG=*6AF**/=C6CFGGG39);;):(5(1(0:,91EG6CB?::1)-CB:(37<A?GGG0:().4)19C6(((4><6:?6;.9FGBB?(((-44694490((-2(30((-4<6).6.*:
@M03364:396:000000000-C9LGT:1:1101:19294:6271 2:N:0:10
GGACTACTGGGGTATCTAATCCTGTTCGCTCCCCACGCTTTCGCTCCTCAGCGTCAGTAACGGCCCAGAGACCTGCCTTCGCCATTGGTGTTCTTCCCGATATCTACACATTCCACCGCTACACCGGGAATTCCAATTTCCCCTACCACACTCAATCACGCCCGTACCCGGCGCTGATCCACCGTTAAGCGACGGCCTTTCACACCGGACACGACGAGCCGCCTACGAGCCGTTTCCGCCCAACACATCCGGATAACGCTTGCCCCCTAAGTCTTGCTGCGGTGGCTGGCACGTCTCTAGC
+
C<CCCGD<<FEBF;C<9EG@EECGG@FEGGCEGCFECB@CCEFGCFEEEA<FGGGGGFG9FBF@FGGG<<FF<EGGFGG94F,C=,<=6BFFDDFFFGG7CFDFFDC<FFCFGGGGGG+=EF9,@=>F7FG8FFG,=,+9,=DD+=@,,*@=8=F+C,,63D008@9C97*501)/9>9=2,454=168,**)2**1*??FEG)C5::09(/(7:1D,**-)(48;1;,/2((-4).,/;*((()(,46<*4((4)/41,24*(229(8((66<<2)+.)(-(((((4(47303())*)::
@M03364:396:000000000-C9LGT:1:1101:19722:6281 2:N:0:10
GGACTACCGGGGTATCTAATCCTGTTTGCTCCCCACGCTTTCGAGCCTCAACGTCAGTTATCGTCCAGTAAGCCGCCTTCGCCACTGGTGTTCCTCCTAATATCTACGCATTTCACCGCTACACTAGGAATTCCACTTACCTCTCCGATACTCTAGCTTGACAGTTCCAAATGCAGCTTGGGGGTTGAGCCCCCACCTTTCACATCTGGCTTGCCATGCCGTCTGCGCTCCCTTTACACCCAGTAAATCCGGATAACGCTTGCACCCTACGTATTCCCGCGGCTGCTGGCACGTATTGAGC
+
CCCCCGGGGGGGGGGGGGGGGGGGGFGGGGGGGGGGGGGGGGGGGGGGGGGGGGGGGCGCDGGGGGGGGGGGGGGGGGGGGGGGGGGGEGGGGGGGGGGGGGGGGGGGGGGGGGGGGGGGGGGGGGGGGGGGGGGGGFFGF?FFGGG8C>FFGECBGGCFDGFGGGGGGGEGFGEGGFGGGGGDGGGEFGFFDGEGGGGGGFF<FFFE4CBG=F?EF=FG:C:?@9>E>G@D87@3CEGGGF?:6)64?FGF<BFAF:;BB<A,CE*44<?:34:))<((-(90(40:BF7<1(.*<*)>D
@M03364:396:000000000-C9LGT:1:1101:9752:6327 2:N:0:10
GGACTACACGGGTATCTAATCCTGTTCGCTCCCCACGCTTTCGCTCCTCAGCGTCAGTAACGGCCCAGAGACCTGCCTTCGCCATTGGTGTTCTTCCCGATATCTACACATTCCACCGTTACACCGGGAATTCCAGTCTCCCCTACCGCACTCAAGCCCGCCCGTACCCGGCGCGGATCCACCGTTAAGCGCTGGACTTTCACACCGGACGCACCGAACCGCCTACGAGCCCTTTACGCCCAATGATTCCGAACAACGCTCGCACCCTACGTTGTACCGCCGCTGGTGGCCCGTATTTCGC
+
CCCCCGGGGGFGGCEFFGGGGDF;FFEEGGGGGGGGGGGGGGGGGGGGGGGGGGGGGGFGGDGGGGGG8FCFGGGGGGGGGGGGDGGGGGGGGFGGGGGGGGGGGCGGGGGGGGGGGGGDEGGGGGGCEEFFGGCC,8?FGGGFGGGEDDGFGFCFEGFG>FDGGGEGGGGGEGFD:/?FCCDFGG<6AF=):5**;FGGGFG36>>;2D>G(./459EE;GF??E?)(99::??26:CEE1-3)-.6BGG1:9>(512(,-8(1?*4(3,(((-.60,-(47((((.41839((0)1)*1
@M03364:396:000000000-C9LGT:1:1101:13946:6410 2:N:0:10
GGACTACTAGGGTTTCTAATCCTGTTCGATACCCACGCTTTCGTGCATCAGTGTCAGTCACGGCCTGGCAGGCTGCCTTCGCGATCGGGGTTCTGCGTGATATCTATGCATTTCACCGCTACACCACGCATTCCGCCTGCCCCGTACGTACTCAAGCCAACCAGTTTCAACGGCAGTTCAATGGTTGAGCCACTGACTTTCACCGCTGACTTAATCGGCAACCTACGCCCCCTTTAACCCCAATGAATCCGGATAACGCTCGCCTCCCCCGTATTACCGCGGCTGCTGGCACGGAGTTAGC
+
CCCCCGGGGGGGGGGGGGGGGGGGGGGGDGEGGGGGGGGGGGGGFGGGGGGGGGGGFGFGGGGGG7DFGGDGGGGGGGGGGGEGEGGGEGGGGGDFCFFGGGGGGGEFFGGGGGGGGDGGGGGGFCDGDFEGGGGGGECFGDF56=CCDDGDGFFFGGGGGGFFGCEGGGGG>F>GECG:,,5FFGGBFFGGGCF<DGGGGEGEGEEBFGFGEF@E5?G*:FFE;?/)(1:>6<?44)<CE?0006A<FFD6:(--934(-4:(*;9(,7>:334<BG1>F9>6B?237B12:6(07)6F>
@M03364:396:000000000-C9LGT:1:1101:12585:6428 2:N:0:10
GGACTACAGGGGTTTCTAATCCTGTTCGCTCCCCACGCTTTCGCTCCTCAGCGTCAGTAACGGCCCAGAGACCTGCCTTCGCCATTGGTGTTCTTCCCGATATCTACACATTCCACCGTTACACCGGGAATTCCAGTCTCCCCTACCGCACTCAAGCCCGCCCGTACCCGGCGCGGATCCACCGTTAAGCGATGGACTTTCACACCGGCCGCGACGAACCGCCTACGCGCCCTTTACGCCCAATCAATCCGCATAACGCTTGCCCCCTACGTATTCCCGCGGCTGCTGGCACGTATTTAGC
+
CCCCCGGGGGGGGGGGGGGGGGGGGGFGGGGGGGGGGGGGGGGGGGGGGGGGGGGGGGGGGGGGGGGGCGGFGGGGGGGGGGGGGGGGGGGGGGGGGGGGGGGGGGGGGGGGGGGGGGGGGGGFGGGGGGGGGGGGDFFGGFEFGGGGGAGFGFFFGGFGGGFGG7CDGGDDDGFDC;GG9CDFGG:2AFC5CGGFGGGGGFGEGFFF0/(73)1,)3?E0CBFBG?31C>3(4:>A:CEGBF?)4569CG(433)9,41?<:06C<,-8(,..84)A:>>099BB)8::(,881*)*)22
@M03364:396:000000000-C9LGT:1:1101:18620:6432 2:N:0:10
GGACTACTCGGGTTTCTAATCCTGTTCGCTCCCCACGCTTTCGCTCCTCAGCGTCAGTAACGGCCCAGAGACCTGCCTTCGCCATTGGTGTTCTTCCCGATATCTACACATTCCACCGTTACACCGGGAATTCCAGTCTCCCCTACCGCACTCAAGCCCGCCCGTACCCGGCGCGGATCCACCGTTAAGCGATGGACTTTCACACCGGACGCGACGAACCGCCTACGAGCCCTTTACGCCCAATAAATCCGGATCACGCTTGCACCCTACGTATTCCCGCGGCTGCTGGCACGTCTTTAGC
+
CCCCCGGGGGGGGGGGGGGGGGGGGGGGGGGGGGGGGGGGGGGGGGGGGGGGGGGGGGGGGGGGGGGGGGGGGGGGGGGGGGGGCGGGFGGGGGGGGGGGGGGGGGGGGGGGGGGGGGGDGGGGGGGGGGGGGGGFFGGGGGGFGGGGGBGBGDFFFGFGGGFGGGGGGGGGFGBG=)?F=ECCFG*48B:C<EEEFGGFGFGEFEF>1C(:9.?;D>EGFDF?FGB>6DFFFFF6::EGG:?3/44<FF5>:-1:@?F6??F29EGB7::()-5)6<49>B>96?23><(<??(.)*.::
@M03364:396:000000000-C9LGT:1:1101:8669:6459 2:N:0:10
GGACTACCCGGGTTTCTAATCCTGTTTGCTCCCCACGCTTTCGAGCCTCAACGTCAGTTATCGTCCAGTAAGCCGCCTTCGCCACTGGTGTTCCTCCTAATATCTACGCATTTCACCGCTACACTAGGAATTCCACTTACCTCGCCGATACGCTAGCTTGACAGTTCCAAATGCAGCTGGGGGGTTGAGCCCCCACCTTTCCCATCTGACTTGCCATGCCGCCTGCGCTCCCTTTACACCCAGTGACTCCTGGTAACGCTTGCCCCTTCCGGATTCCCGCGGCTGCTGGTCCGTGTTTAGC
+
6@BCCGG<,6@FGGGGFFF9FGGGGGGGGFFGGGFGGGGG<FGCFGBF@<,EFGGC@CAF@FCGGEFGG9@AFFFGDFGGFGG774,B?=FECE9FFG<EFGGCDFFFGGGGGGDGGG7=CF8EEFG8F,EFFFFGFGFG?=6*=@8+6@:D+>D*D=D?@B9?FEG9:,>EBE*<@A6?@8</1?8(90;7CC*:CCCF?)AA7?FB2C4C4*A):8CF0)-34E>E9>6:4)52<4<;E143*6))9**.(.64*4>F12C(2;*,((((-3(.-24(7(470().(.-40.(0)0)20
@M03364:396:000000000-C9LGT:1:1101:16893:6473 2:N:0:10
GGACTACTCGGGTTTCTAATCCTGTTTGCTCCCCACGCTTTCGCGCCTCAGCGTCAGTTACAGCCCAGTAAGTCGCCTTCGCCACTGGTGTTCTTCCCAATCTCTACGCATTTCACCGCTACACTGGGAATTCCACTTACCTCTTCCGCACTCAAGCCTTCCAGTCTCCAAAGCAATTCCCACCTTGAACCCAGGACTTTCACTTCAGACTTAAAAAGCCGCCTACACGCCCTTTACGCCCAGTAATTCCGGACAACGCTCGCCCCCTACTTATTCCCGCGGCTGCTGGCACGGAGTTGGC
+
CCCCCGGGGGGGGGGGGGGGGGFGGGGGGGGGGGGGGGGGGGGGDGGGGGGGGGGGGGCFGGGGGGGGGGCFEGGGGGGGGGGGGGGGGGGGG9EFGGFGGGGGGGGGGGGGGGGGGGGGGGGGEEFGFGGGGGGGG==FGFFF?F;@EBGAGFGFFGGDGGFGGCGGGCF9;:=6EDGGGGG@CFC=A,+=;@D*<FFFGEGE7??C6FEGE+,17/=F>DF@?F(2(29>>;EEFDEGGFFF+)<?FFF032,8F9>1(4C,3CD>(2).6<A)-<42602(-230>B0>0-,.0))*2
@M03364:396:000000000-C9LGT:1:1101:26602:6514 2:N:0:10
GGACTACAGGGGTTTCTAATCCTGTTCGATCCCCGCACTTTCGTGCCTCAGCGTCAGTCGTGCCTTTGCCAGCTGCCTTCGCAATCGGCCTTCTGTGTCATATCTATGCATTTCACCGCTACTTGACACATTCCGCCTGCATCCTCCGCATTCAAGTAGGTCAGTTTCAACGGCACCCTCACGGTTTAGCCCCGACTTTTCACCGCTGACTTGCCTTACCGCCTACGCACCCTTTACACCCAGTAAATCCGGATCACGCTTGCCCCCTACGTATTACCGCGGCGGCTGGCCCGTCGTTAGC
+
CCCCCGG8FGGGFGGGGGGGGGGGGGGG8FGGGGGFGGGGGGGGGGGGGGAFGGGG,CF,:CFFDE<EFAFGGGFGGGGGGG@F=EFGCCFGGAF5?FEFFGGGGGAFGGFGGGGGGGGGGG?,4CE<BFGGGG?F>+0A:?E*=FG+@A6:F9DFAD:8>EFGGFFFG8BEBGF6@@:@,3+3@E*:CF?*0C::/BFGGEGBC@?22CEF;+,*B*<,6?@F0?<>(:>DFFF<EFGGGF0=+.)-9C79<?(8F:1(24:(9CC>,:?F)::6:<3(3;9((4(3:3:1-,(.8)-7>
@M03364:396:000000000-C9LGT:1:1101:27978:6518 2:N:0:10
GGACTACAGGGGTTTCTAATCCTGTTCGCTCCCCACGCTTTCGCTCCTCAGCGTCAGTAACGGCCCAGAGACCTGCCTTCGCCATTGGTGTTCTTCCCGATATCTACACATTCCACCGTTACACCGGGAATTCCAGTCTCCCCTACCGCACTCAAGCCCGCCCGTACCCGGCGCGGCTCCACCGTTAAGCGATGGGCTTTCACACCGGACGCGACGAACCGCCTACGAGCCCTTTACGCCCAATAAATCCGGATAACGCTTGCATCCTCCGTATTACCGCGGCTGCTGGCACGGAGTTCGC
+
CCCCCGGGGGGGFEGGGGGGGGGGGGGGGGGGGGGGGGGGGGGGGGGGGGGGGGGGGGGGGGGEFGGGGGGGGGGGGGGGFGGGGGGGFGGGGEFGF8FGG7EGFGGGGGGGGGGGGGGGGGGG@EGGGGGGGCFEGFGGGGGFGGFGGBGFGFFFGGGGGGFGCC?GGECEBG@G*);CCFGGGG@=FGC77EG*>FGGGEGEGFFFBGFG;):19;GG056?023)4C7??08-4(;CE?:?4<:.9D33146AFFFF?68)*3>4)4932:?)-<:;0796;?7)3?()43,))))17
@M03364:396:000000000-C9LGT:1:1101:14442:6521 2:N:0:10
GGACTACCGGGGTTTCTAATCCTGTTCGCTCCCCACGCTTTCGCTCCTCAGCGTCAGTAACGGCCCAGAGACCTGCCTTCGCCATTGGTGTTCTTCCCGATATCTACACATTCCACCGTTACACCGGGAATTCCAGTCTCCCCTACCGCACTCAAGCCCGCCCGTACCCGGCGCGGATCCACCGTTAAGCGATGGACTTTCACACCGGACGCGACGAACCGCCTACGAGCCCTTTACGCCCAATAAATCCGGATCCCGCTTGCACCCTACGTATTCCCGCGGCTGCTGGCACGTCTTTGGC
+
CCCCCGGGGGGGGGGGGGFGGGGGGGGGGGGGGGGGGGGGGGGGGGGGGGGGGGGGGGGGGGGGGGGGGGGGGGGGGGGGGGGDEGGGGGGGGGGGGGGGGEEGGGGGGGGGGGGGGGGDGGGGGGGGEGGGGGGGGGCFGGGFGGGGGFGFGF+0DFGGGGEGGGGGGDEEBGFGCEGGFGGGGG*6FFEGGGGGGGGGGFGFFFFBFGFGF5C>3>GG>D>:?F<)8D9:2?F9<BGGDF3:)..)9DC>FF(()-7>FBG2CGD11?B<2<79<F:93>>(282)46.3:?:)7/)2>
@M03364:396:000000000-C9LGT:1:1101:9976:6544 2:N:0:10
GGACTACCCGGGTTTCTAATCCTGTTTGCTCCCCACGCTTTCGAGCCTCAGTGTCAGTTACAGTCCAGAAAGGCGCCTTCGCCACTGGTATTCTTCCTAATCTCTACGCATTTCACCGCTACACTAGGAATTCTCCCTTCCTCTCCTGCACTCTAGATATCCAGTTTGGAATGCAGCACCCAGGTTAAGCCCGGGTATTTCACATCCCACTTAAATATCCACCTACGCTCCCTTTACGCCCAGTAAATCCGGACAACGCTCGCCACCTACGTATTACCGCGGCTGCTGGCACGTCGTTAGC
+
CCCCCGGGGGGGGGGGGGGGGFGGGGGGGGGGGGGGGGGGGGGGGGGGGGGGGGGGGGGGGGGGGGGGGGGGGGGGGGGGGGGGGGGGGGGGGGGGGGGGGGGGGGGGGGGGGGGGGGGGGGGGGGGGGGGGGGGGDFGGGGGFGGFGGFGFGBGFAFGGGGFGGGGGGGFGFGEGGFGGGGGGGGFDDCEGGDG?DGGGGFGFGFFFFGFGF63;C5DFFGFF=>@?=GBBF=>=EFGFG?B@+<<?FGG@06(4ABFFF>EB*8C??B?B?>>2<E:B--43;:))(1(58:()0)(9?
@M03364:396:000000000-C9LGT:1:1101:5812:6552 2:N:0:10
GGACTACTCGGGTTTCTAATCCTATTTGCTCCCCACGCTTTCGTGCCTCAGCGTCAGTAACAGGCCAGGCGGCCGCCTTCGCCACTGGTGTTCTTCCATATATCTACGCATTTTACCGCTACACATGGAGTTCCACCGCCCTCTCCTGTCCTCTAGCCTGCCAGTTTCCAAAGCCTGTACCGGTTGAGCCGGTACCTTTCACTTCAGACTTAACAGGCCGCCTACGCCCCCTTTACGCCCAATCCTTCCGTATACTGCTCGGATCCTACGTTTGACCGCGGCTGCTGGCACGTGGTTAGCC
+
CCCCCGGGGGGGFDGGGGGGGGGFGGGGGGGGGGGGGGGGGGGGGGGGGGGGGGGGGGGGGFGGGGGGGGGGGGGGGGGGGGGGGGGGFFFGGFGGGGGGGGGGGFGGGGGGGGFGGGGGGGGG9EGGFGGGGGGGGGDGGGGFFGGFGFGFGE7?FGGGGGFGGGGGGGCFFGFGGFGGFGGCCE?<F:8C?EGGGGGG7928C8A*>D5F=AC@FFG=BG?;@5:)6<;;FFFA<0*:C(:0)64AFG9((...84-6442-<C*6<0((.-.68*4,9>(4:4,511<B<((07*(*9
@M03364:396:000000000-C9LGT:1:1101:11563:6556 2:N:0:10
GGACTACCGGGGTTTCTAATCCTGTTCGCTCCCCACGCTTTCGCTCCTCAGCGTCAGTAACGGCCCAAAGACCTGCCTTCGCCATTGGTGTTCTTCCCGATATCTACACATTCCACCGTTACACCGGGAATTCCAGTCTCCCCTACCGCACTCAAGCCCGCCCGTACCCGGCGCGGATCCACCGTTAAGCGATGGACTTTCACACCGGACGCCACGAACCGCCTACGCGCCCTTTCCCCCCAATCAATCCGGCTCACGCTTGCACCCTACGTCTTGCCGCGGCTGCTGGCCCGTACTTAGC
+
CCCCCGGG+CFEFCFGGGGGGGGGGGGGGGGGGGGGGGGGGGGGGGGGGGGGGGGGGGGGGGGGGGGGGFFGGFFGGGGFFGGGGFGGFGGGGGGGGGGGGGGGGGGGGGGGFGFGGGGDEGGGGGGG=FGFGGGGGFFGGGGFFGGGGFGFG8C?FGCEGGFGG8EEGGGGFEBG53C6+>D=8C*6AE577CEFGGGGG9C4DE399D>7(0;952EE9DBF66:),99B>::29,*:E90.052-9C59(-(.@<FB:<E)7FG<1:?.(,().<(-,(2((-42((4?(2,))*-2>
@M03364:396:000000000-C9LGT:1:1101:13812:6560 2:N:0:10
GGACTACTCGGGTATCTAATCCTGTTTGCTCCCCACGCTTTCGAGCCTCAGCGTCAGTTACAGTCCAGAGAAGCGCCTTCGCCACTGGTGTTCTTCCTAATCTCTACGCATTTCACCGCTACACTAGGAATTCCCTTCTCCTCTCCTGCACTCTAGACTTCCAGTTTGAAATGCAGCACTCAGGTTAAGCCCGAGTATTTCACATCTCACTTAAAAATCCGCCTACGCTCCCTTTACGCCCAGTAAATCCGGACAACGCTCGCCACCTACGTATTACCGCGGCTGCTGGCCCGTAGTTCGC
+
CCCCCGGGGGGGGGGGGGGGGGGGGGGGGGGGGGGGGGGGGGGFGGGGGGGGGGGGGGGGGGGGGGGGGGGFGGGGGGGGGGGGGGGGGGGGGGGGGGGGGGGGGGGGGGGGGGGGGGGGEGGGGFGGFGGGGGGGGGGGGGGFGGGGGFGFFFDD@EGGGGFGGGGGGGGGFGEFGFGGGGGGFG=:DF@FGGGGGGGGGFGFFFAFFGFGC6,:CFGGFGDFDC>BFD>BBFFFFFGGG@B5;?CEFGG9DF(6F@@?DBG;*AC?BFB?FAB)<F<>>B>96:0:7<1:;B0)07)95
@M03364:396:000000000-C9LGT:1:1101:12443:6572 2:N:0:10
GGACTACCAGGGTATCTAATCCTGTTTGCTCCCCACGCTTTCGAGCCTCAGCGTCAGTTACCGTCCAGTAAGCCGCCTTCGCCACTGGTGTTCCTCCTAATCTCTACGCATTTCACCGCTACACTAGGAATTCCCTTCTCCTCTCCTGCACTCTAGACTTCCAGTTTGAAATGCAGCACTCAGGTTAAGCCCGAGTATTTCACATCTCACTTAAAAATCCGCCTACGCTCCCTTTACGCCCAGTAAATCCGGACCACGCTCGCCACCTACGTATTACCGCGGCTGCTGGCACGTCGTTCGC
+
CCCCCGGGGGGGGFGGGGGGGGGGGGGGGGGGGGGGGGGGGGGGGGGGGGGGGGGGGGGGGGGGGGGGGGGGGGGGGDGGGGGGGGGGGGGGGGGGGGGGGGGGGGGGGGGGGGGGGGGGGGGGGGGGGGGGGGGGGGGGGGGFGGGEGFGFGFGF;EGCFGFGGGGGGGDGFFEFGFGGGGGGGG<:FBFDDEGCFFGGGFGFCFAFCFFGE63:DDGGFFAFDDDEAGFFBFEEFFDGGF6(;7EFFGG(6>(6A?@(::>>DGGB:B?F<2?><:676>>0602:7<?FFB,)8.(99
@M03364:396:000000000-C9LGT:1:1101:10934:6581 2:N:0:10
GGACTACTGGGGTTTCTAATCCTGTTCGCTCCCCACGCTTTCGCTCCTCAGCGTCAGTAACGGCCCAGAGACCTGCCTTCGCCATTGGTGTTCTTCCCGATATCTACACATTCCACCGTTACACCGGGAATTCCAGTCTCCCCTACCGCACTCAAGCCCGCCCGTACCCGGCGCGGATCCACCGTTAAGCGATGGACTTTCACACCGGACGCGACGAACCGCCTACGAGCCCTTTACGCCCAATCAATCCGGATAACGCTTGCACCCTACGTATTCCCGCGGCTGCTGGCACGTAGTTCGC
+
CCCCCGGGGGGGGGGGFGGGGGFGGGGGGGGGGGGGGGGGGGGGGGGGGGGGGGGGGGGGGGGGGGGGGGGGGFGGGGGGGGGGGGGGGGGGGGGGGGGGGGGGGGGGGGGGGGFGGGGDGGGGGGGGGGFGGGGFGGFFGGGFGGGGGFGAGFDDGGGDEGBGFCEGGGGGFGFGEAGG?EGCC8<1AFC**AEEGGGGG3CCDBD70D;E>)?3>15C>GBF?EB)3D9?<?:<AFGGG?48.5).=FD31119FBFF(4*)9@>(2.,.,:5).<292(-7700)5?35<6.)86)91
@M03364:396:000000000-C9LGT:1:1101:14355:6590 2:N:0:10
GGACTACTCGGGTATCTAATCCTGTTCGCTCCCCACGCTTTCGCTCCTCAGCGTCAGTAACGGCCCAGAGACCTGCCTTCGCCATTGGTGTTCTTCCCGATATCTACACATTCCACCGTTACACCGGGAATTCCAGTCTCCCCTACCGCACTCAAGCCCGCCCGTACCCGGCGCGGATCCACCGTTAAGCGATGGACTTTCATACCGGACGCGACGAACCGCCTACGCGCCCTTTACGCCCAATGAATCCGGATCACGCTCGCCCCCTACGCATTACCGCGGCTGCTGGCACGTCTTTAGC
+
CCCCCGGGGGGGGCGGGGFGGGFGGGGGGGGGGGGGGGGGGGGGGGGGGGGGGGGGEGGGGGGGGGGGGGGGGGGGGGGGGGGDFGGGGGEGGGGGGGGGGGEGGGGGGGGGGGGGGGGGGGGGGGGGFEGGGGGGEGGGGGGFGGGDGFGFGBGFGGGGGGDGGEGGGG5CDFFC5:EF9EF<:E::CC:*;CG7CECGFC<)CF526DFGF):3),8E>D><:;402573(389<<GGG:336)<6?DD(30(,7-.(49EBGGC9(8:((4()6<-23690(-4)510)((-)7*)*2
@M03364:396:000000000-C9LGT:1:1101:16813:6609 2:N:0:10
GGACTACTAGGGTTTCTAATCCTATTTGCTCCCCACGCTTTCGTGCCTCAGCGTCAGGTACAGGCCAGGCGGCCGCCTTCGCCGCTGGTGTTCTTCCACATCTCTACGCATTTTACCGCTACACATGGAGTTCCACCGCCCTCTCCTGTCCTCAAGCCGTGCAGTTTCCAAAGCCTGAACCGGTTGAGCCGGTCCCTTTTACTTCAGACTTGCACAGCCGCCTGCGCACCCTTTACGCCCACTCCTTCCGGATAACGCTTGCCACCTACGTATTACCGCGGCTGCTGGCACGGTGTTAGCC
+
CCCCCGGGGGGGGGGGGGGGGGGEGGGGGGGGGGGGGGGGGGGGGGGGGGGGGGGGGFGFGGGGGGGGGGGGGGGGGGGGGGGGGGGGFDGGGGGGGGGGGGGGGGGGGGGGEFGGGGGDGGGGFGGGFGGGGGDGGFGFGGGFGGGGGFGFFECFGGGGEG>FEGFGGGGFCF@DF6:?FGGGGG,7AC?DGGGGGGGF+;;6FFFF@FE?C=E@G@CC@G6(6147>C:6??9>B:EE8((.)-6<FD3::FDB>9-,-4<9FG5:0144)4-4624,31,(325:6(4(3((0014:7
@M03364:396:000000000-C9LGT:1:1101:9357:6627 2:N:0:10
GGACTACTCGGGTTTCTAATCCTGTTTGCTCCCCACGCTTTCGTGCCTCAGTGTCAGTTACAGTCCAGAAAGCCGCCTTCGCTACTGGTGTTCCTCCTAATATCTACGCATTTCACCGCTACACTAGGAATTCCACTCTCCTCTCCTGCACTCAAGTTTCCCAGTTTCAAAGGCTTACTACGGTTGAGCCGTAGCCTTTCACCTCTGACTTAAGAAACCACCTACGCACCCTTTACGCCCAGTAATTCCGGATAACGCTAGCCCCCTACGTATTACCGCGGCTGCTAGCCCGTAGTTCGCC
+
CCCCCGGGGGGGGGGGGGGGGGGGGGGGGGGGGGGGGGGGGGGGGGGGGGGGGGGGGGGGGGGGGGGGGGGGGGGGGGGFGGFGGGGGGGGGGGGGGGGGGGGGGGGGGGGGGGGGGGGGGGGGGGGGGGGGGGGFGGGGGGGFFGG?GFGDFDFFFFDCGGFFGGGGDGDFFGF6FFGGGGGDGG,)?FEGGGFFGFGGGEF@GFAEEFCG*?,:CCGFFGFFF1:9>GFFFB4>@D=FFD;419<EFCCD<<<EA9083@GFGGC@@BB)6?9<9*4-49,4?4)),.:9>0(09*219
@M03364:396:000000000-C9LGT:1:1101:8205:6633 2:N:0:10
GGACTACTAGGGTATCTAATCCTATTTGCTCCCCACGCTTTCGTGCCTCAGCGTCAGGTACAGGCCAGGCGGCCGCCTTCGCCGCTGGTGTTCTTCCACATCTCTACGCATTTTACCGCTACACATGGAGTTCCACCGCCCTCTCCTGTCCTCAAGCCGTGCAGTTTCCAAAGCCTGAACCGGTTGGGCCGGTCCCTTTTACTTCAGACTTGCACCGCCGCCTGCCCCCCCTTTACGCCCCATCATTCCGGATAACGCCTGCCACCTCCGTTTTTCCCCGGCTGCTGGCACGTGGTTTGCC
+
CCCCCGGFFGGGGGGGGGGGGGG9FGGGGGGGGGGGGGGGGGGFGGGGGGGGGGGGC<CFGCF<FGGGGGGGGGGGGGGGGGGGGGGGGGGGGFGGGGGGGGGGGGGGGGGGG<EGGGGGGGGGB8FFFGGGGGGGGEDGGGGFGGF8@DG*EC7FDFD9EFFGGGGFFFCFFGFCF6,CCEGF8;*/;B*99:CFCGGG7759D+;?E<<A3/3(91C76>314*,)(<990)-6((:C*,3.64946*)(,().)3(,((2)9@2(.,-)(,((-+.(4((-4.).2,5(.(-.8),*2
@M03364:396:000000000-C9LGT:1:1101:4516:6637 2:N:0:10
GGACTACAAGGGTATCTAATCCTGTTCGCTCCCCACGCTTTCGCTCCTCAGCGTCAGTAACGGCCCAGAGACCTGCCTTCGCCATTGGTGTTCTTCCCGATATCTACACATTCCACCGTTACACCGGGAATTCCAGTCTCCCCTACCGCACTCAAGCCCGCCCGTACCCGGCGCGGATCCACCGTTAAGCGATGGACTTTCACACCGGACGCGCCGAACCGCCTACGAGCCCTTTACGCCCAATGAATCCGGATACCGCTCGCCCCCTACGTATTACCGCGGCTGCTTGCCCGGAGTTCGC
+
CCCCCGGGGGGGFGGGGGFGGGGGGGGGGGGGGGGGGGGGGGGGGGGGGGGGGGGGGGGGGGGGGGGG<FFGGGGGGGGGGGGCCEGGECGGGGGGGGGGGGGGGGGFGGGGGGGGGGGDEGGGGGGGCFGGGGGGGFGGGGGFGGGEGEGAF8=DFGGEGGFGFDEGGGGGFG=CC6CCCGG:CE*6@FED9CC*;FGGGEGFGFFB(93EB)C0C2?E>5>?02(),/7?:7?):(CGG0:?:4))9>)44260?BB(49EBGGG;0:0,)-456<14,(3461)).3(53(()0).55
@M03364:396:000000000-C9LGT:1:1101:7902:6657 2:N:0:10
GGACTACAGGGGTTTCTAATCCTGTTTGCTCCCCACGCTTTCGTGCCTGAGCGTCAGTTATGTCCCAGGAGGCTGCCTTCGCCATCGGTGTTCTTCCACATATCTACGCATTTCACTGCTACACGTGGAATTCCACCTCCCTCTGCCACACTCTAGTCTAGCAGTCACAAATGCCATTCCCGAGTTAAGCTCGGGGATTTCACACCTGACTTACTCAACCGCCTGCGCACCCTTTACGCCCAGTAATTCCGCTCAACGCTCGCCCCCTACGTATTACCGCGGCTGCTGGCCCGTATTTCGC
+
CCCCCGGGEFGGGCGGGGFGGGGGGGGGGGGGGGGGGGGGGGG@FGGG9EGGGGGGGFFEGECEFGGGCFGGGDFGGGGGGGGGCEGGEGGGGGGGGGGGG<FGGGGGGGGGGGGG?EGGGGGGGGGGGGGGGGGGGF8FGGGF6,6@EFGFGEGFGG,,3C+=ABAE,,3@BF=+E9EGGE6CFG9;DF,ADGGG7CGCGEGF??0))4*=*4,1:@FGBGF@FF(89D2;=;3<EFGGGFD=6)<?FGD0,(2)A?F06782CGG02:,.)-89AE?BB6>;9?)3,((-(-1))/)29
@M03364:396:000000000-C9LGT:1:1101:15714:6675 2:N:0:10
GGACTACTCGGGTTTCTAATCCTGTTCGCTCCCCACGCTTTCGCTCCTCAGCGTCAGTAACGGCCCAGAGACCTGCCTTCGCCATTGGTGTTCTTCCCGATATCTACACATTCCACCGTTACACCGGGAATTCCAGTCTCCCCTACCGCACTCAAGCCCGCCCGTACCCGGCGCGGATCCACCGTTAAGCGATGGACTTTCACACCGGACGCGACGAACCGCCTACGAGCCCTTTACGCCCAATCAATCCGGATCACGCTTGCACCCTACGTATTACCGCCGCTGCTGGCACGGAGTTAGC
+
CCCCCGGGGGGGGGGGGGGGGGGGGGGGGGGGGGGGGGGGGGGGGGGGGGGGGGGGGGGGGGGGGGGGFF8@FECGGGGGGGGGGEGGGGGGGGGFGGGGGGGGGFFAFGGGGGGGGGGGEGGGGGGGGGGGGGGG:FGGGGGF?EGGCDGBGDGFGGGGGGFGGGGGFG58@EAG/8CFFGGDFG*4AFC8CEG7C9CFGEGEFBEFFG9=4)?4<9GGFGFF0:4)4C>?FFF4<?GGE?01)5).=FGFFF(3?8?:(4;)9CD<,:,82)8>4E<9(43(3().,2(542(.77):?
@M03364:396:000000000-C9LGT:1:1101:25245:6692 2:N:0:10
GGACTACTAGGGTTTCTAATCCTATTTGCTCCCCACGCTTTCGTGCCTCAGCGTCAGTAACAGGCCAGGCGGCCGCCTTCGCCACTGGTGTTCTTCCATATATCTGCGCATTTCACCGCTACACATGGAATTCCACTTGCCCCTACCGCACTCGAGCCCGCCGGTATCGGAGGCTCGCCGGGGTTGCGCCCCGGGCTTTTACCTCCGACCTAACAGGCCGCCTACCCACCCCTGACGCCCAATCATTCCGGATACCGCTCGCCACCTACGTATTACCCCCGCTGCTGGCACGTAGTTCGCC
+
CCCCCGGGGGGGFGGGGGGGGGGDGGGGGGGGGGGGGGGGGGGGGGGGGGGGGGGGGFFGGGGGGGGGGGGGGGGGGGGGGGGGGGGGFFGGGGGGGGGGGGGGGGGGGGGGGGGGGGGGCGGGFGGGFGGGGGGGGGGGGGGFGGGEGFGFGDF@>EGGGGFGGGGGGGGGFGFGGFE=?EDF*=<6B<EGGGGGGGGFF<<2DF>B6DFF):+5DFGG>D??2*3*49?9B(44:?GG81(8<-::=F)(,8)45;(779:(>A*4>,.)-4)4<+3(-3(313.08.<:((..9*(11
@M03364:396:000000000-C9LGT:1:1101:26539:6705 2:N:0:10
GGACTACACGGGTTTCTAATCCTGTTCGCTCCCCCAGCTTTCGCGCCTCAGCGTCAGTGGTGGCCCAGAAGGCCGCCTTCGCCACCGGTGTTCTTCCCGATATCTGCGCATTCCACCGCTACACCGGGAATTCCGCCTTCCCCTACCACACTCGAGCCCGCCGGTATCGGAGGCTCGCCGGGGTTGAGCCCCGGGCTTTTACCTCCGACCTAACGGGCCGCCTACGCGCGCTTTACGCCCCATGAATCCGGCTACCGCTCGCCCCCTACCTCTTACCCCGGCTGCTTGCACGTAGTTTGCC
+
CCCCCFGGGGGGFGGGGGGGGGGFGGGGGGGGGGGGGGGGGGGGGGGGGGGGGGGGEGGGFGGGGGGGGGGGGGGGGGGGGGGGGGGGFGGGGGGGGGGGGDEGGGGGGGGGGGGGGGGGGGGGGGGGEDGGGGGGGDDGFFGCDGG6DFG5@)7?FEGGGGFGGGGGGD8EDG=FCBGEEGGFCC,4<AECDGGGGGGGC3<):>39>G0E)<*7C9EE>G:<?*10474408-:<BGG*,41/6<>F3)--1(4>>(4(2:6D?<<:()..6<-(+-(-4(41)).,)5(.((01*.:F
@M03364:396:000000000-C9LGT:1:1101:14605:6717 2:N:0:10
GGACTACAAGGGTTTCTAATCCTGTTTGCTCCCCACGCTTTCGAGCCTCAACGTCAGTTATCGTCCAGTAAGCCGCCTTCGCCACTGGTGTTCCTCCTAATATCTACGCATTTCACCGCTACACAAGGAATTCCACTTACCTCTCCGATACTCTAGCTTGACAGTTCCAAATGCAGCTTGGGGGTTGAGCCCCCACCTTTCACATCTGGCTTGCCATGCCGTCTGCGCTCCCTTTACACCCAGTAAATCCGGATACCGCTAGCCCCCGACGTATTCACGCGGCTTCTGCCACGTATGTCGC
+
C<@@,@<C6E<@6;CFFACE@BC@@FGGCGGCDG@@BC@@FGF<F@FFGGC,BF8,B6CFECFGAFBFEGGFD<FFFGGFFGEGGGEGEEFCFF;F@B9<FGFC8FFG@=7F=D,@:4@CGF8<,94<?,BFGFFFFE@EFGGFGC++@@3*8*?DCF8,@3++C,,@ED>F1@DD8DFE6ECCE>:868:*04C>D>C,,7D7E4:6*4)=(/>8D)1<2D(569:)(*.6@>@)9);2<80(+))7ACD103:)94(2((08C:3099;>0-,).0((4(9;(,)))).)7((/)/)95
@M03364:396:000000000-C9LGT:1:1101:19799:6728 2:N:0:10
GGACTACTGGGGTTTCTAATCCTGTTCGCTCCCCACGCTTTCGCTCCTCAGCGTCAGTAACGGCCCAGAGACCTGCCTTCGCCATCGGTGTTCCTCCCAATATCTGCGCATTTCACCGCTACACTGGGAGTTCCGCCTTCCCCTACCGAACTCGAGCCCGCCAGTCCGGGATCCTGCTGGGGGTTGAGCCCTCAGGTTTGAGATCCCGCTTGGCGAGCCGCCTACGCGCGCTTTACGCCCAATGCATCCGGATACAGCTCGCCCCCCACGTATTTCCCCGGCTGCTGGCCCGTAGTTAGCC
+
CCCCCGGGGGGGGGGGGGFGGGGGGGGGGGGGGGGGGGGGGGGGGGGGGGGGGGGGGGGGGGGGGGGGGGGGGGGGGGGGGGGGGGGGEGGGGGGGGGGGGGGGGGGGGGGGGGGGGGGGGGGGGGGGGEGFGGGGGFGGGFGFGGGC6:FFGAGFGGGGGGFDFGGE:CCC?GC8CFGGCGGEGG,0;CF*>=FGFFF7+2:7DA)363;5(A1(73?56D:(.24),/-,4:5<BFGG;81?)64::D),(42)/.).89CBGG)69;<,6()).+.(-((,4:)22,,(-(,<=0)*2
@M03364:396:000000000-C9LGT:1:1101:19557:6732 2:N:0:10
GGACTACTAGGGTTTCTAATCCTGTTCGCTCCCCACGCTTTCGCGCCTCAGCGTCAGTTACGGCCCAGTAAGTCGCCTTCGCCACTGGTGTTCCTACCGATCTCTACGCATTTCACCGCTACACCGGTAATTCCGCTTTCCTCTCCTGCACTCGAGCCTAGCAGTTTCCAAAGCAATTCCCACCTTAAACGCAGGACTTTCACTCCAGACTTACCAGGCCGCCTACGCGCCCTTTACGCCCCATCATTCCGGCCAACGCTCGCCCCCTACGCATTACCGCGGCTGCTGGCACGTCGTTAGC
+
CCCCCGGGGGGGGGGGGGGGGGGGGGGGGGGGGGGGGGGGGGGGGGGGGGGGGGGGGGFGGGGGGGGGGGGGGGGGGGGGGGGGGGGGFGGGGGGG@FGGEGGGGGGGGGGGGGGGGGGGGGGGGGDFGGGGGGGGGGFGGGGFGGGGGFGFFFGFFG?EGGFF@DEFGGGGFGFCGFGGGFGGGGC>F,:D>GG:FGGGGC;*;AFFBGFGFFGEG@GGBGFFD5189DFF>?FBD1CEE(-452<2@FG;(4>?F?B146?>GEC9(21((,(.:@?06;>B;FDFB?0<B?()0.,CC
@M03364:396:000000000-C9LGT:1:1101:6057:6734 2:N:0:10
GGACTACAAGGGTTTCTAATCCTGTTCGCTCCCCACGCTTTCGCTCCTCAGCGTCAGTAACGGCCCAGAGACCTGCCTTCGCCATTGGTGTTCTTCCCGATATCTACACATTCCACCGTTACACCGGGAATTCCAGTCTCCCCTACCGCACTCAAGCCCGCCCGTACCCGGCGCGGCTCCACCGTTAAGCGCTGGACTTTCACACCGGTCGCGCCGAACCGCCTACGAGCCCTTTACGCCCAATAAATCCGGATCACGCTTGCACCCTACGTATTCCCGCCGCTTCTGGCACGTTGGTAGC
+
CCCCCGGGGGFGEFGGGGGGGGGFGGGGGGGGGGGGGGGGGGGGGGGGGGGGGGGGGGGGGGGGGGGGFGCFCEGGGGGGGGGGDFFGGGGGGDFGGGGGGGGGGGGGGGGGGGGGGGGGGGGGG7CFCFFGGGCFDECFEFGFGGG>EBGFGB?FGGFEGGFGGGGEFEEGFGFG*8=C8FGDFGF(AF*)*2:*>FGGGEGFGD8;(70=3):;G9GGBGBB084)3<(,4(5:AFGGGF219)-6F<3;(-,3?<?:?:C2FFGB?F??)-5)6A142391((.)5:(4:2(0)0)29
@M03364:396:000000000-C9LGT:1:1101:13957:6744 2:N:0:10
GGACTACCGGGGTTTCTAATCCTGTTTGCTCCCCACGCTTTCGAGCCTCAGCGTCAGTTACAGTCCAGAGAAGCGCCTTCGCCACTGGTGTTCTTCCTAATCTCTACGCATTTCACCGCTACACTAGGAATTCCCTTCTCCTCTCCTGCACTCTAGACTTCCAGTTTGAAATGCAGCACTCAGGTTAAGCCCGAGTATTTCACATCTCACTTAAAAATCCGCCTACGCTCCCTTTACGCCCAGTAAATCCGGACAACGCTCGCCACCTACGTATTACCGCGGCTGCTGGCACGTATTTAGC
+
CCCCCGGGGGGGGGGGGGGGGGGGGGGGGGGGGGGGGGGGGGGGGGGGGFGGGGGGGFFGGGGGGGGGGGGGGGGGGGGGGGGGGGGGGGGGGGGGGGGGGGGGGGGGGGGGGGGGGGGGGGGGGGGGGGGGGGGGGGGGGGGFGGGGGFGFGBGFFFGGGGFGGGGGFGGGFGFGGFGFG6DFGGGAFCFGGDEGFGGGGFGEBABFFGCGCB?A>BGGFGFF@?@DFGFD=EECFFGEGFFF@CECFFGFFFFFF9;03(:99EG?::442)5>AC:9991124)52?4806(*00)::
@M03364:396:000000000-C9LGT:1:1101:21701:6749 2:N:0:10
GGACTACACGGGTATCTAATCCTGTTCGCTCCCCACGCTTTCGCTCCTCAGCGTCAGTAACGGCCCAGAGACCTGCCTTCGCCATTGGTGTTCTTCCCGATATCTACGCATTTCACCGCTACACTCGGAATTCCGCCTACCTCTACTTCACTCAAGAATATCAGTTTTGGATGCAGTTCCGGGGTTAAGCCCCGACATTTCACATCCAACTTGATCTCCCGCCTGCGCTCCCTTTACACCCAGTAATTCCGGACAACGCTTGCCACCTACGTATTACCGCGGCCGCTGGCCCGTCGTTAGC
+
CCCCCGGGGGGGGGGGGGGGGGGGGGGGGGGGGGGGGGGGGGGGGGGGGGGGGGGGGGGGGGGGGGGGGGGGGGGGGGGGGGGGEGGGEGGGGGGGGGGGGGGGGGGGGGGGGGGGGGGGGGGGDFGGGGGGGGGGE>CGGGGFGGGGGFGECDDDFDFC@FFGGGGGGGGGFGFGFFGGGEDFEG@>FFDGGGEGCGFGGFGFFFFFFGFGF4517<FGFGFFF*.0(::@5>EFFFGGGF6:*656FF41?B96F>FFFFG:*<D<B>8<24:26A?F6>F(,4(3;B0:>B())),9>
@M03364:396:000000000-C9LGT:1:1101:21296:6755 2:N:0:10
GGACTACCCGGGTTTCTAATCCTATTTGCTCCCCCAGCTTTCGCGCCTCAGCGTCAGTGGTGGCCCAGAAGGCCGCCTTCGCCACCGGTGTTCTTCCCGATATCTGCGCATTCCACCGCTACACCGGGAATTCCGCCTTCCCCTACCGCACTCCAGCCCGCCCGTATCGGAGGCTCGCCGGGGTTGAGCCCCGGGCTTTTACCGCCGGCCTAACGGGCCCCCTGCGCCCCCCTTACCCCCCATAAATCCGCGTAACCCCTGCCCCCCCACGTTTTCCCCCGCCGCCTGCCCGCACTTCCCC
+
CC@CCGGEECFGGCEGGG<EFGG,CCEFGGFGGG7+BFGGGGGGGGGDGGGGGEG@FFF@@DFFGGGG8,CCFGGGGGGGGGGGGGGGCCGGG9=?FFC@FEGGGEFFEGGGDGGGGGGGGGGGG7=@+@DEGGGEG+=F@DFF9DE+CAGFG5DFCFEEEE49F87>8C8*:F2CE5E*:3/4*=,//;:>CD8*1;CG78C(9<<((91*4<*(7(?*37(((2-)-/,(,380(5CE53((*-:AF<*(-((-*((2-1;.9C)-(-,(((-).+,,2((-,(,,(.:6(((.9*.*9
@M03364:396:000000000-C9LGT:1:1101:14258:6760 2:N:0:10
GGACTACTGGGGTTTCTAATCCTATTTGCTCCCCACGCTTTCGTGCCTCAGCGTCAGGTACAGGCCAGGCGGCCGCCTTCGCCGCTGGTGTTCTTCCACATCTCTACGCATTTTACCGCTACACATGGAGTTCCACCGCCCTCTCCTGTCCTCAAGCCGTGCAGTTTCCAAAGCCTGAACCGGTTGCGCCGGTCCCTTTTACTTCCGACTTGCACAGCCGCCTGCCCACCCTTTACGCCCCATCATTCCGGATACCCCTTGCCACCTACGTCTTCCCCCCGCTGCTGGCACGTCGTTACCC
+
CCCCCFGGGGGGGGGGGGCGGGG<FFGGGGGGGGFGGGGGGGGGGGGGGGGGGGGGGGGGGGGGGGGFGGGGGGGGGGGGGGGGGGGGFGGGGGGGGGGGGGGGGGGGGGGGEFGGGGGGGGGGGCGFFFEGGGFGGFDFGGGFGGGGGFGFGE9AGGG;5F5DFGGGGCECFGBG>9FFGG*>BC,0?E=DCCEGFGGG+7>5C*=(,9;7<;FBGBG54C3?,*49:9<(3:).(4?E5(,4*)..9*982:::)((.44+)2C*(.(4.23)).*4(-4,4174(((524:6>D)(29
@M03364:396:000000000-C9LGT:1:1101:25806:6786 2:N:0:10
GGACTACAAGGGTATCTAATCCTATTTGCTCCCCACGCTTTCGTGCCTCAGCGTCAGGTACAGGCCAGGCGGCCGCCTTCGCCGCTGGTGTTCTTCCACATCTCTACGCATTTTACCGCTACACATGGAGTTCCACCGCCCTCTCCTGTCCTCAAGCCGTGCAGTTTCCAAAGCCTGTACCGGTTGAGCCGGTACCTTTCACTTCAGACTTAACGGGCCGCCTACGCACCCTTTACGCCCAATCATTCCGCATACCGCTCGCCACCTACGTATTACCGCGGCTGCTGGCACGTAGTTCCCC
+
CCCCCGGGGGGGGFGGGGGGGGGFGGGGGGGGGGGGGGGGGGGGGGGGGGGGGGGGFEGGGGGGGGGGGGGGGGGGGGGGGGGGGGGGFGGGGGGGGFGGGGGGGGFGGGGGGGGGGGGGGGGGGGGGFGGGGGGGGFDGGGGFGGGGGFFFGFGFGGEGCGFGGGGGGFGCFGFGGAGGGGD5C1,0AFE4CEGGGGGG7>@);7F6@GFG>F*677EG>GBF?2477D<3:744:?EEE((.)6)6@D14(3)3.74,((:2DG5(56724().6*34(4(,3522,,.4(,,)**)*0
@M03364:396:000000000-C9LGT:1:1101:7715:6801 2:N:0:10
GGACTACTGGGGTATCTAATCCTGTTCGCTCCCCACGCTTTCGCTCCTCAGCGTCAGTAACGGCCCAGAGACCTGCCTTCGCCATTGGTGTTCTTCCCGATATCTACACATTCCACCGTTACACCGGGAATTCCAGTCTCCCCTACCGCACTCAAGCCCGCCCGTACCCGGCGCGGATCCACCGTTAAGCGATGGACTTTCACACCGGACGCGACGAACCGCCTACGAGCCCTTTACGCCCAATAAATCCGGATAACGCTTGCACCCTACGTATTACCGCGGCTGCTGGCACGTAGTTCGC
+
CCCCCGGGGGGGFGGGGGGGGGGGGGGGGGGGGGGGGGGGGGGGGGGGGGGGGGGGGGGGGGGGGGGGFGFGGGGGGGGGGGGGGGGGGGGGGGGGGGGGGGGGGGGEGGGGGGGGGGGGGGGGGGGGGGGGGGGFGGFGGGGFGGGEGEGBGBFFGGGGGGFGGCEGGGEGDGFGDBGGFGGGGGC=FFECFEEFGGGGGFGEFFF>>G>C6@EFCBGGFGFFB::)8DF<??729?GGGB0:?):<FGG><:1<FBFFBBF)9EG:2614)6>)5C:FFBFF9:)300(416()8/)C<
@M03364:396:000000000-C9LGT:1:1101:13647:6806 2:N:0:10
GGACTACACGGGTTTCTAATCCTGTTCGCTCCCCACGCTTTCGCTCCTCAGCGTCAGTAACGGCCCAGAGACCTGCCTTCGCCATTGGTGTTCTTCCCGATATCTACACATTCCACCGTTACACCGGGAATTCCAGTCTCCCCTACCGCACTCAAGCCCGCCCGTACCCGGCGCGGATCCACCGTTAAGCGATGGACTTTCACACCGGACGCGACGAACCGCCTACGAGCCCTTTACGCCCAATAAATCCGGATTACGCTTGCCCCCTACGTATTCCCGCGGCTGCTGGCCCGTACGTGGC
+
CCCCCGGGGGGGGGGGGGGGGGGGGGGGGGGGGGGGGGGGGGGGGGGGGGGGGGGGGGGGGGGGGGGGGGGGGGGGGGGGGGGGGGGGGGGGGGGGGGGGGGGGGGGGGGGGGGGGGGGDEGGGGGGGEGGGGGGFGGGGGGGFGGGEGFGBDBFFGGGGGGFGGGGGGGGGFGFG*:EGCGGDFE<8FF85CEGFGGGGGFGEGFFFBG1=():239EE9DB:1C?7179?7:>BA?GGGFF()5<4=FDF?((,=16:6?G37FGB33(.).5))<:9(---,4)3,:?697-)))(1/
@M03364:396:000000000-C9LGT:1:1101:28003:6814 2:N:0:10
GGACTACCGGGGTTTCTAATCCTATTTGCTCCCCACGCTTTCGTGCCTCAGCGTCAGTCACAGGCCAGGCGGCCGCCTTCGCCACTGGTGTTCTTCCATATCTCTGCGCATTTTACCGCTACACATGGAGTTCCACCGCCCTCTCCTGTCCTAAAGTCTGCCAGTTTCTGAATCATAACTGAGTTGAGCTCATCCCTTTGCCTTCAGACTTAGCAGACAGCCTGCGCCCCCTTTTCGCCCACTCTTTCCGTATAACGCACGCCTCCTACGTAATACCCCCGCTGCTGGCACGTAGTTAGGC
+
CCCCCGGGGGGGCFEGGGFGFGG,EFGGGGFFGGGGGGGGGGGGGGGGGGGGGGGGGGGGGGFGGGGCFGGEGGGGGGCFFGE>FEFFBFFGGGGGGGG,AFDEAFGFGGGGGGGGGGGGGGGGGGGGF<FGGGGFGBC+CC=9CFCFFFC;,*2;@E<FEGFGBCFG:A>ECFCGFC,@C,3@;E,<6<<FDFFGGGG,@:C?GFFEFCC?4A>>F>,4(:((/*..,:99@3)937CC?(.3*)669D04.)).53(,77@(7;*)5:?)(,)..+((-((-(,5(((,-.42069)*2
@M03364:396:000000000-C9LGT:1:1101:13226:6818 2:N:0:10
GGACTACAAGGGTATCTAATCCTGTTCGCTCCCCTAGCTTTCGCGCCTCAGCGTCAGTCGTGGCCCAGAAGGCCGCCTTCGCCACCGGTGTTCTTCCCGATATCTGCGCATTCCACCGCTACACCGGGAATTCCGCCTTCCCCTGCCAGACTCAAGCCGGCCGGTATCGGGAGCGGACGGGGGTTGCGCCCCCGGATTTGCCCCCCGACCAGGCTGGCCGCCTACGCGCGCTTTACGCCCCATGCATCCGGCTCACGCCTGCCCCCCACCTATTCGCCCGGCTGCTTGCCCCCAGTTAGCC
+
CCCCCGGGGFGGGFGGGGGGGGGGGGGGGGGGGGGEFGGFGGGGGGGDGGGGGGGGGEGGCFGGGGGG<FFFGGGGGG:FGGG@GGGGFFGGGGGGGGCFGGGGGGGGGGGGGGGGGGGGEGGGGEGGGGGGGGGGGCGGGGDFCGG,4*@=F<CFFFCCCC9D*>EFGG>:8<5?*::=CE>?*C*-.;CDCEC2/;<?+5+47>5(4>(*()22*48>4<,(.23399(3(().34:C*(,.)4)69*)(,().)((.-,;8D85((((.--)(-*4(41,7(,.51(.(((-0*1470
@M03364:396:000000000-C9LGT:1:1101:11690:6822 2:N:0:10
GGACTACTGGGGTATCTAATCCTGTTCGCTCCCCACGCTTTCGCTCCTCAGCGTCAGTAACGGCCCAGAGACCTGCCTTCGCCATTGGTGTTCTTCCCGATATCTACACATTCTACCGTTACACCGGGAATTCCAGTCTCCCCTACCGCACTCAAGCCCGCCCGTACCCGGCGCGGATCCACCGTTAAGCGATGGACTTTCACACCGGACGCGACGAACCGCCTACGAGCCCTTTACGCCCCATAAATCCGGATAACGCTTGCCCCCTACGTATTACCGCGCCTGCTGGCCCGTAGTTAGC
+
CCCCCGGGFGGGGEGGGGGGGGGGGGGGGGGGGGGGGGGGGGGGGGGGGGGGGGGGGGGGGGGGGGGGFGGGGCFGGGGFGGGECEFGGGGGGGFGFGGCGGGGCFGGGGGGGEFGGGEDEGGGGGGGGEGGGGGGGGGGG6EFGGGCE*=>GFGFGGGGDGFGG7EGGG5EEGFG=BEG9CGCCE*6FG3*;CE6>FCFF3F?CD:>0D2:(889<(:E>GBF6FF)3D9818:AB?GGG(4:)5--=CD93::4@8>B0:C(*;D>:B:()<?2<C:;;((,4:080,(,(-4)06)*:
@M03364:396:000000000-C9LGT:1:1101:18912:6829 2:N:0:10
GGACTACTAGGGTTTCTAATCCTGTTTGATTCCCGCACTTTCGAGCCTCAGCGTCAATGCCACCCCAGGAGACTGCCTTCGCAATCGGAGTTCTTCGTCATATCTAAGCATTTCACCGCTACACAACGAATTCCATCTCCCTTGTGTGTATTCAAGAACGGCAGTATCAACGGCATGACCGCGTTGGGCACGGACATTTGACCGCTGACTTACCATTCCGCCTACGCTCCCTTTAAACCCAATAAATCCGCATACCGCCCGCATCTTCCGTATTACCCCGGCCGCTAGCACGGACTTCGCC
+
CCCCCGGGFGGGGGGGGFGFGGGGGGGGGGGGGGGDGGGGGGGEGGGGGGGGGGGGCFGDGGGGGGGGGGGCGGGGGGGG<FGDGGGG:CF<FGGGGGGDGGGGGGFGGGGGGGGGGGGGGGGGGGGGGGGGGGGGG;DGGGCFGGGCGFG>FEGF,=ECBFAGGFFGGDGGDGA9C8DFGD>@C>F=C,3?DCE>>FGC:AGFG4?2>C<=8),1;5>?;C;@;*3.(>?@A@3<CAGG:770*-.<FG*286)4.4(437/(10:6::54((..6+-(49(2(((4:))(,((09*(19
@M03364:396:000000000-C9LGT:1:1101:23368:6851 2:N:0:10
GGACTACTCGGGTATCTAATCCTGTTCGCTCCCCACGCTTTCGCTCCTCAGCGTCAGTAACGGCCCAGAGACCTGCCTTCGCCATTGGTGTTCTTCCCGATATCTACACATTCCACCGTTACACCGGGAATTCCAGTCTCCCCTACCGCACTCAAGCCCGCCCGTACCCGGCGCGGATCCACCGTTAAGCGATGGACTTTCACACCGGCCGCGACGAACCGCCTACGAGCCCTTTCCGCCCAATCAATCCGGATAACGCTTGCCCCCTACGTCTTACCGCGGCTGCCGGCACGTCTGTAGC
+
CCCCCGGGGGGGFGGGGGGGGGGGGGGGGGGGGGGGGGGGGGGGGGGGGGGGGGGGGGGDFGGGGGGGAGFGGGGGGGGGGGGGGFGGFGFFGGDFGGGGGGGGGGGGGGGGGGGGGGGGGGGGGGGGGGGGGGG9CFFGGGGFGGGGGFGFGD=DF@DGGGEGF8>EGGCG>FBG*:?F9FD:EC<3A@=35CGGGFGFGEGCFD>>(99D(0:9)9EGBGBF:C(03C9??07)43;8E:(.)..)19)((((.923202>(>EG1,(,3.(,.)389(21,,(,47603:4())/)20
@M03364:396:000000000-C9LGT:1:1101:18149:6886 2:N:0:10
GGACTACTGGGGTTTCTAATCCTGTTCGCTCCCCACGCTTTCGCTCCTCAGCGTCAGTAACGGCCCAGAGACCTGCCTTCGCCATTGGTGTTCTTCCCGATATCTACACATTCCACCGTTACACCGGGAATTCCAGTCTCCCCTACCGCACTCAAGCCCGCCCGTACCCGGCGCGGATCCACCGTTAAGCGATGGACTTTCACACCGGACGCGACGAACCCCCTACGAGCCCTTTACGCCCAATCAATCCGGATAACGCTTGCCCCCTACGTATTACCGCGCCCGCCGGCCCGTAGTTAGC
+
CCCCCGGGGGGGGGGGGGGGGGGGGGGGGGGGGGGGGGGGGGGGGGGGGGGGGGGGGGGGGGGGGGGGFGGGGGGGGGGGGGGEE?FGFGGGGGGGGGGGGGGGGGGGGGGGGGGGGGCCEGFGGGGGGGGGGGGFGGFGGGGFGGGGE>FAGFGFGGGGGGFGGGGGGGGGFGFGC?EG9FF@FCB8AF:54:E*;FGGG?GEGFF>9D9=65C;C>G5(9;36CB)4D6<.3:-:BGGG::4)54)=FC1::()*-4:6:C(2;D>2?B(46:-6C-.4(((-1(-9(44(7()0*-:>
@M03364:396:000000000-C9LGT:1:1101:7165:6903 2:N:0:10
GGACTACCGGGGTATCTAATCCTGTTCGCTCCCCACGCTTTCGCTCCTCAGCGTCAGTAACGGCCCAGAGACCTGCCTTCGCCATTGGTGTTCTTCCCGATATCTACACATTCCACCGTTACACCGGGAATTCCAGTCTCCCCTACCGCACTCAAGCCCGCCCGTACCCGGCGCGGATCCACCGTTAAGCGATGGACTTTCACACCGGACGCGACGAACCGCCTACGAGCCCTTTACGCCCAATAAATCCGGATAACGCTTGCACCCTACGTCATACCGCGGCTGATGGCCCGGACTCAGC
+
C@CCCGGGEFGGGGGFGG<FFGGFGEFFGGGGGGDFFEFGGGGGGGGGGFGGGGGGGFAFGGGGGGGGFG,BDFGGGFFFGGGGGDG?:9EFGFGGGGGECGGGGGGGGGGFF,EGGGG>EGGGGGDEF:FEFF8FFGGGGCEFGGGDEFG>FDCFFGGGGGFDFCEGG5CGFF@74)=;<FFEC?@?FF8<CGECCF+2=4C<DDE>0C(797C()(/>>C><1C?)4DF0.424:1CGEF<?)4))9>7(1(446(-(-1;.CCD<(,-(.(.-:F34((4((().),(4720)8))>4
@M03364:396:000000000-C9LGT:1:1101:15317:6909 2:N:0:10
GGACTACTAGGGTTTCTAATCCTGTTCGCTCCCCACGCTTTCGCTCCTCAGCGTCAGTAACGGCCCAGAGACCTGCCTTCGCCATTGGTGTTCTTCCCGATATCTACACATTCCACCGTTACACCGGGAATTCCAGTCTCCCCTACCGCACTCAAGCCCGCCCGTACCCGGCGCGGATCCACCGTTAAGCGATGGACTTTCACACCGGACGCGACGAACCGCCTCCGAGCCCTTTACGCCCAATAAATCCGGATAACGCTTGCACCCTACGTATTACCGCGGCTGCTGGCACGTAGTTAGC
+
CCCCCGGGGGGGGGGGGGGGGGGGGGGGGGGGGGGGGGGGGGGGGGGGGGGGGGGGGGGGGGGGGGGGGGFGGGGGGGGGGGGGGGGGGGGGGGGGGGGGGGGGGGGGGGGGGGGGGGGGGGGGGGGGGGGGGGGGGGGGGGGFGGGGCEGFGFGFGGFCGGFGECGGGGGGFGFG:?CGCGGFCG:=FC/*8CGEFGDFGFGCFFEF9D>G97EBC9GGFGF:(247199??04<A6E?E((4).)-@659<F1AFFF???GDGGG614(..)()6<4946>(-8?)4:3<:?())/.::
@M03364:396:000000000-C9LGT:1:1101:4613:6919 2:N:0:10
GGACTACAGGGGTATCTAATCCTGTTTGATACCCACGCTTTCGTGCCTCAGCGTCAGTTGCATGCTGGTAAGCTGCCTTCGCAATCGGGGTTCTGTGACATATCTAAGCATTTCACCGCTACACGTCACATTCCGCCTACCTCGTTTGCACTCAAGGTCGCCAGTTTCAATGGCTTGGTATGGTTAAGCCACACGCTTTTACCACTGACTTAGCAGCCCGCCTACGCACCCTTTACACCCAATCAATCCGGATACCGCTTGCCCCCTACGTATTCCCCCGGCTGCTGGCACGTAGTTCCCC
+
CCCCCGGGGGGGGGGGGGGGGGGGGGGGGGFGGGGGGGGGGGGGGGGGGGGGGGGGGGGGGGGGGGGGGGGGGGGGGGGGGGGGGGGGEGGGGGFFGCGGGGGGGGGGGGGGGGGGGGGGGGGGGGGGGGGGGGGGGEGGGGGFGFGGGFGFGFFDEFFEGGFGGGGGGFGGFGFGGFG=FGGGG,,;CD:=9EEG5EGGDEGEGFF8CCED6A9:;<EEFG?2>*582C@=;E<)17@F*,5(279;FGC0<@8E36131:8?GG321((4).))5*4401(4:?)5<(22:1(8@7-*2
@M03364:396:000000000-C9LGT:1:1101:17337:6933 2:N:0:10
GGACTACACGGGTTTCTAATCCTATTTGCTCCCCACGCTTTCGTGCCTCAGCGTCAGGTACAGGCCAGGCGGCCGCCTTCGCCGCTGGTGTTCTTCCACATCTCTACGCATTTTACCGCTACACATGGAGTTCCACCGCCCTCTCCTGTCCTCAAGCCGTGCAGTTTCCAAAGCCTGCACCGGTTGAGCCGGTCCCTTTTACTGCAGACTTGCCCAGCCGCCTGCGCCCCCTTTACGCCCCCTCCTTCCGTCTAACACTGGCCACCCACCTCTTACACCCGCTGCTCGGCCGGTGTTCGGC
+
CCCCCGGGGGGGFGGGGGAFGGG<EFGFGGGGGGGGGGGGGGGGGGGGGGGGGGFGGCFGGGGGGGGGGF@FGGGGGGGGGGGGEEEG,E=FFGGGGAG8F@EGFGGGGGGGGA;FGGDGGGFG,8FF,BF8FGEFG+8FFGGBFGACFFFAFE7CCEC*BE>C3DFGFCGC>FD*,*,4AED*=E,84847?EC=7FFFA75)+*0.(2)+))>;F08*,>4::*-)417-.4)4(,:E*(,,).))8*2((-)-)..),.;(>C*14((()-).)+((-(((()),(441(,-))1(1/
@M03364:396:000000000-C9LGT:1:1101:23461:6936 2:N:0:10
GGACTACCCGGGTTTCTAATCCTGTTCGCTCCCCACGCTTTCGCTCCTCAGCGTCAGTAACGGCCCAGAGACCTGCCTTCGCCATTGGTGTTCTTCCCGATATCTACACATTCCACCGTTACACCGGGCATTCCAGTCTCCCCTACCGCACTCAAGCCCGCCCGTACCCGGCGCGGATCCACCGTTAAGCGATGGACTTTCACACCGGACGCCACGAACCGCCTACGAGCCCTTTACGCCCAATAAATCCGGATCACGCTTGCACCCTCCGTATCCCCGCGCCCGCTGGCACGCGTTTAGC
+
CCCCCGGGGGEG@FEGGGGGGGGGGGGGGGGGGGGGGGGGGGGGGGGGGGCFGGGGGGGGGGGGGGGGFGGGGGGGGGGGGGGGG9FGFFFEGGDFGGGGGGGGGGGGGGGGGGGGGGGDGGGGGGGG+CFGGGG,@BFGGGGFGGGGGBGBFF?DGGDCDEEGFEGEGGEGFGBD5:EGGGGCGG76:C3/;78EFGFGFFGCGF>;2D>7(7C9C>GGFGF?0C6)8DF?BF?26:GGE(:0684)=FDB:?(8F04611;>FFG1((--..(),2-34(-(43(((,(.1((0.)(**
@M03364:396:000000000-C9LGT:1:1101:21820:6942 2:N:0:10
GGACTACCAGGGTTTCTAATCCTGTTCGCTCCCCACGCTTTCGCTCCTCAGCGTCAGTAACGGCCCAGAGACCTGCCTTCGCCATTGGTGTTCTTCCCGATATCTACACATTCCACCGTTACACCGGGAATTCCAGTCTCCCCTACCGCACTCAAGCCCGCCCGTACCCGGCGCGGATCCACCGTTAAGCGATGGACTTTCACACCGGACGCGACGAACCGCCTACGAGCCCTTTACGCCCAATAAATCCGGCTAACGCTTGCACCCTACGTATTCCCGCGGCGGCTGGCACGTAGTTCGC
+
C<CCCGGGGGGDFFGGGGGGGGGGGGFFGGGGGGFGGGGGGGCFGGGFGGGGGEGGGFFEGGGGGGGGGG,EFGGGGDG9FGGGFGGC:BCFFGEG,FGGCGGGGGGFGGGGGG,EFGG>EGDFDEGDGEDGGGGEFF9FFDGFCFD=8>EAGBFFCFGCB>BGF:EEFEDED>@D5?CCFGGECC<;FFE*;EGGGGFGG<+.>BFF071E;BE6)45*4D018A(04>>632:442CEG1<0<A)-9C54(3::4,7<12:)>;C?3:4,5)5))3-4-66(((-431:<14.<;*)*)
@M03364:396:000000000-C9LGT:1:1101:26159:6948 2:N:0:10
GGACTACACGGGTTTCTAATCCTATTTGCTCCCCACGCTTTCGTGCCTCAGCGTCAGGTACAGGCCAGGCGGCCGCCTTCGCCGCTGGTGTTCTTCCACATCTCTACGCATTTTACCGCTACACATGGAGTTCCACCGCCCTCTCCTGTCCTCCAGCCGTGCAGTTTCCAAAGCCTGAACCGGTTGCGCCGGTCCCTTTTCCTTCCGACTTGCGCAGCCGCCTGCGCACCCTTTACGCCCAATCATTCCGGATACAGCTTGCCCCCTACGTATTACCGCGGCTGCTTGCACGTAGTTCGCC
+
CCCCCGGGGGGG@FGGGGGGGGG,FFGGGGGGGGGGGGGGGGGGGGGGGGGGGGGGGGGGGGGGGGGGGGGGGGGGGGGGGGGGGGGGFFGGGGGGGFGGGGGGGGGGGGGGFGGGGGGGGGGGEGGGGGGAFGGGFCDGGGC9DFFCEFGF,)=AFDEECGFGGFFGGGGCFGFFGAGGGDDCEG,6:B:DGCEFG9EG+7?5F):8>D@+-):2DFC*2D182*4)4DB0:>463::C8::<6:AAF4),1<25*4)5??F7GG)6:0(3-4.66*4(4912,).5:,8B1,47**,9C
@M03364:396:000000000-C9LGT:1:1101:19664:6954 2:N:0:10
GGACTACTGGGGTATCTAATCCTGTTCGCTCCCCCAGCTTTCGCGCCTCAGCGTCAGTGGTGGCCCAGAAGGCCGCCTTCGCCACCGGTGTTCTTCCCGATATCTACACATTCCACCGTTACACCGGGAATTCCAGTCTCCCCTACCGCACTCAAGCCCGCCCGTACCCGGCGCGGCTCCACCGTTAAGCCATGGACTTTCACACCGGACGCGACGACCCGCCTACGCGCCCTTTACGCCCCATAAATCCGGATACCGCGTGCACCCTACGCCTTACCGCCGCTGGTGGCACGTAGTCGGC
+
CCCCC?E@EFFGGGGGGGGGGGGFGGGGGGGGGGGGGGGGGGGGGGGGGGGGGEGGC<F<FCFGGGCF@FE<EFGGGCFGGGGGGGGG@FFGGGGGGGGDGGEGFAE<FBFFFGFGGDFDGGGGGDGG+FGFGGG9EGFGGGE?FGEGGFGFGBG9DFGEGGEDFDGGF>EE5<>D*5EE+C5<;8*6@E<*;FG+;:C7CAG4<B>;6D954):7/(/:;D>?6C:)496>;?B)66EEE,(()5))9C34(,44?-4(46C(:873(.-((.485@<-(47>((,.-10<1,().*(/)
@M03364:396:000000000-C9LGT:1:1101:19733:6958 2:N:0:10
GGACTACTCGGGTATCTAATCCTATTTGCTCCCCACGCTTTCGTGCCTCAGCGTCAGGTACAGGCCAGGCGGCCGCCTTCGCCGCTGGTGTTCTTCCACATCTCTACGCATTTTACCGCTACACATGGAGTTCCACCGCCCTCTCCTGTCCTCAAGCCGTGCAGTTTCCAAAGCCTGAACCGGTTGCGCCGGTCCCTTTTACTTCAGACTTGCCCAGCCGCCTGCCCACCCTTTACGCCCAATCATTCCGGATACCGCTTGCCCCCTACGTATTTCCCCCGCCGCCTGCCCGTAGTTAGGC
+
CCCCCGGGGGGGGGFGGGGGGGG@FGGGGGGGGGGGGGGGGGGGGGGGGGGGGGGGFFGGGGGGGGGGGGGGGGGGGGGGGGGGGGGGGGGGGGGGGGGGGGGGGGGGGGGGGGGGGGGGGGGGGFGGGGGGGGGGGFGGGGGFGGGGGFGED6FFGFD@CGFFFGGGGGGGFGFGGF6FGGGGGG,8BFEGCGGG7FGG7;<?F6FCFGFFF)>371FC9G?BF*:::GF1??A>0:EGE?F:)6<AFG)(,()577(442<4CE)2<:?))4)6<+2(-(((,(-3..((((-0=*-*2
@M03364:396:000000000-C9LGT:1:1101:26875:6962 2:N:0:10
GGACTACTAGGGTATCTAATCCTGTTCGCTCCCCACGCTTTCGCTCCTCAGCGTCAGTAACGGCCCAGAGACCTGCCTTCGCCATTGGTGTTCTTCCCGATATCTACACATTCCACCGTTACACCGGGAATTCCAGTCTCCCCTACCGCACTCAAGCCCGCCCGTACCCGGCGCGGCTCCACCGTTAAGCGATGGACTTTCACACCGGACGCGACGAACCGCCTACGAGCCCTTTACGCCCAATAAATCCGGATCACGCTTGCACCCTACGTATTACCGCGGCTGCTGGCCCGTATTGCGC
+
CCCCCGGG<FFGFGGGGGGGGGGGGGGGGGGGGGGGGGGGGGGGGGGGGGGGGGGGGGGGGGGGGGGGGGGGGGGGGGGGGGGGGGGGEFGGGGGGGGGGGGGGGGGGGGGGGGGGGGGGGGGGGGGGEEGGGGGEFGGGGGGFCFGEGFGFGDGFGGGGGGEGGDGGGGGGEGFG*8EE8FG:FGC;FFG<FC=*;BFGGFGCGFFF(9>E1)?9<;GGFGFB:C1)2CBFF:BA<0EEGBBB))64@FC32((.<<F:60C7FE331<F<39:25<19(-9B9:02?:(343(561)1>
@M03364:396:000000000-C9LGT:1:1101:27051:6969 2:N:0:10
GGACTACAGGGGTATCTAATCCTGTTCGATACCCGCACTTTCGAGCTTCAGCGTCAGTCGCGATACAGTGAGCTGCCTTCGCAATCGGCGTTCTTCGTGATATCTAAGCATTTCACCGCTACACCACAAATTCCGCCCACTTTCAGCGCACTCAAGGCGTCCAGTTCGCGCTGCCCGGCCGTCGTTGAGCGACGGTTTTTCACAACACGCTTACCCACCCGCCTACGCGCCCTTTCAACCCAAGCAATCCGGATAACGCTCGCATCCTCCGTATTACCGCGGCTGCCGGCACGGACTTAGC
+
CCCCCGGGGGGGFEFGGGFEFGGGF,CFGGGGGGGDEGGEGGG<FED,CAFEGGGGGC<FGGE+@FFGCFGGGCGGEGGGGGDCFFGG+CFEE<BDFGGFGGGGFE,FEGGGDGFGGGGGEGFDFG<EFGGGGGGDG++@88EFGGGE8?>)60ABFGGCCGEDEEGE>>5CD*);C?;?G*5<18,3=<=DDEE*9;F*<?G?97>(3>?G1/8:FFG5;DBF?8:@09127?7))4CGG00.).4<?G314314@(-4:>5(*27)5:9:343)6<(49B>>1((-49431(,)0*)2*
@M03364:396:000000000-C9LGT:1:1101:23646:6996 2:N:0:10
GGACTACTCGGGTTTCTAATCCTGTTCGCTACCCATGCTTTCGAGCCTCAGCGTCAGTTGCAGACCAGAGAGCCGCCTTCGCCACTGGTGTTCTTCCATATATCTACGCATTCCACCGCTACACATGGAGTTCCACTCTCCTCTCCTGCACTCTAGACTTCCAGTTTGAAATGCAGCACTCAGGTTAAGCCCGAGTATTTCACATCTCACTTACAAATCCGCCTACGCTCCCTTTACGCCCAGTAAATCCGGACCACGCCCGCCACCTACGTATTCCCGCGGCTGCTGGCCCGTCTTCCGC
+
CCCCCGGGGGGGEFEGGGEFFGG@FGGGGGGGGGGGGGGGGGGGGGGGGGGGGGGGDFGGGDGCGGGGGGG>FGGGGGGGGGGGGGGGFGFGGEGGGGGGGGGGGGGGGGGGFGEFF7BDGGGGGGFFGGFGGGGGGGGGGGGFGGG?F5F*AD8@FGGFFGFGGGGAFGGGFGFGGFGFE@F,ED,5B=DGDGGGGGGFA*@EFC8CCFEG5+339CGF=FAFA:<449>57>B==@GGG@@86.17CG731((/>1;(.(=99CG8(3(.44?2<:471939(3424(4690-.5/)19
@M03364:396:000000000-C9LGT:1:1101:14917:7006 2:N:0:10
GGACTACACGGGTTTCTAATCCTGTTCGCTCCCCACGCTTTCGCTCCTCAGCGTCAGTAACGGCCCAGAGACCTGCCTTCGCCATTGGTGTTCTTCCCGATATCTACACATTCCACCGTTACACCGGGAATTCCAGTCTCCCCTACCGCACTCAAGCCCGCCCGTACCCGGCGCGGATCCCCCGTTAAGCGCTGGACTTTCACACCGGACGCGACGAACCGCCTACGAGCCCTTTACGCCCAATAAATCCGGATAACGCTTGCCCCCTACTTATTACCGCGGCTGCTGGCACGTAGTTAGC
+
CCCCCGGGGGGGGGGGGGGGGGGGGGGGGGGGGGGGGGGGGGGGGGGGGGGGGGGGGGGGGGGGGGGG<FFGGGGGGGGGGGGGEFGGGGGGGGGGGGGGGGGGGGGGGGGGGGFGGGF=EGGGGGGGGGGGGGDFEGGGGGGFGGGEGDGFGF6DGGGDGGEGEEEEGGCEEGFGGBGG*CDGEG:6AGE5DEGGGGFGGBG9G37>1D9518E6C0EGFGF?BF?)3C>?B:8<A6EEG((,/.65=FD62-(6F<;BF2A0DGG000.))--6<C89199>92)8?FF>B1(086)*2
@M03364:396:000000000-C9LGT:1:1101:9759:7055 2:N:0:10
GGACTACAGGGGTATCTAATCCTATTTGCTCCCCACGCTTTCGTGCCTCAGCGTCAGGTACAGGCCAGGCGGCCGCCTTCGCCGCTGGTGTTCTTCCACATCTCTACGCATTTTACCGCTACACATGGAGTTCCACCGCCCTCTCCTGTCCTCAAGCCGTGCAGTTTCCAAAGCCTGAACCGGTTGAGCCGGTCCCTTTTACTTCAGACTTGCACAGCCGCCTGCGCACCCTTTACGCCCCATCATTCCGGATACCGCCTGCCCCCCACGTATTACCCCCGCTGCTCGCACGTAGTTCCCC
+
CCCCCGGGGGGGGEGGGGGGGGG<FFGGGGGGGGGGGGGGGGGFGGGGGGGGGGGGGFGGGGGGGGGGGGGGGGGGGGGGGGGGGGGGGGGGGGGGGGGGGGGGGGGGGGGGFGEGGGGGGGGGGGGGCGEGGGGGGBDFGGGFGGGG;FGEGFGFGGGEEFFGGCCCEGF9FGFC,9DFGGGFG=,0;F5CDGGGDGGC==5?C6=?EF?+9;FEG0C>>G212/4)(9:((54<8<:C*-(:*64<FF)-(1)5)((-8:>?GG3(4((.-.).6+4(((,703)49(4622,.9*)99
@M03364:396:000000000-C9LGT:1:1101:18046:7076 2:N:0:10
GGACTACTGGGGTATCTAATCCTGTTCGCTCCCCACGCTTTCGCACCTCAGCGTCAGTGACGGCCCAGCAAGCTGCCTTCGCCATCGGTGTTCTTCCATATATCTGCGCATTCCACCGCTACACATGGAATTCCACTTGCCCCTACCGCACTCGAGACGCCCCGTTCGGAACCCGGCCGGGGGTTGCGCCCTCGGGTTAGAGGTTCCGCCTAGGCATCCGCCTACCCGCGCTTTACGCCCAATGAATCCGGCTACCGCTCGCCCCCTACGTATTACCCCGGCCGCTGGGCCGTAATTTGCC
+
CCCCCGGGGGGGGGGGGGGGGGGFGGGGGGGGGGGGGGGGGGGGGGGGGGGGGGGGGFFGGGGGGGGGGGGGGGGGGGGGGGGGGGGG:FGGGGFGGGGFFGFGGGGGGGGGGFGGGGGGEGFG9EFF=FGGGGGGGC?EFGGF?GGEG>FAGDF>,@EEGG5CFFGGGGGGFGAGGFEG*:3CGG@>FGG<FEEG<8:A+)2.9BFFF3:*848)*.<70C1?7*204)9(4?4.8:EE*,.(/6--9<9(,-(4>>(49>5(9>/:?:2)).)6A64403,492((44:(,(()9*)2:
@M03364:396:000000000-C9LGT:1:1101:21627:7081 2:N:0:10
GGACTACTAGGGTATCTAATCCTGTTCGCTCCCCACGCTTTCGCACCTCAGCGTCAGTGACGGCCCAGCAAGCTGCCTTCGCCATCGGTGTTCTTCCATATATCTGCGCATTCCACCGCTACACATGGAATTCCACTTGCCCCTACCGCACTCGAGACGCCCAGTTCGGAACCCGGCCGGGGGTTGAGCCCTCGGGTTAGCGGTTCCGATTAGGCATCCGCCTACCCGCTCTTTACGCCCCAAGACTCCGGATAAACCCCGCCCCCCCCGTACTACCCCCGCTGCTTGCCCGTAGTTTCCC
+
CCCCCGGGGGGGGGGGGGFGGGGFGGGGGGGGGGGGGGGGGGGGGGGGGGGGGGGGGGCAEFCGGGGGGGCFGGGGGDFGGGGEFGGG=E=FGGGGGGFGGGGGGCGGGGGFFGCGGGGGCFGG9@DFGGGGGGGGGE?FGGGFGGGGGFGFD)=@,==EGGFGGDGDGCGGFG=DEA8C*/?CC=C38F8*2>EC;8:7=(*4<@?1(*-:<FC463<*(94(.*()-)(,.6)66?GC*(((0().959((()4*,31>>*,>C),2((((-6:?:6(37((()-)((813((.0*)09
@M03364:396:000000000-C9LGT:1:1101:11105:7092 2:N:0:10
GGACTACTGGGGTTTCTAATCCTGTTTGCTCCCCACGCTTTCGCGCCTCACCGTCAGTTGTCGTCCAGTCATCCGCCTTCGCCACTGGTGTTCTTCCTAATATCTACGCATTTCACCGCTACACTAGGAATTCCGATGACCTCTCCGATACTCAAGACCAACAGTTTCAAATGCAGTTCGCGGGTTAAGCCCGCGGATTTCACATCTGACTTGTCGGCCCGGCTACACGCCCTTTACACCCAGTAAATCCGGACAACGCTTGCCACCTACGTATTACCGCGGCTGCTGGCCCGTCGTTGGC
+
CCCCCGGGGGGGGGGGGGGGGGFFGGGGGGGGGGGGGGGGGGGGGGGGGGGGGGGGGGGGGGGGGGGGGGGGGGGGGGGGGGGGGGGGGGGGGGGGGGGGGGGGGGGGGGGGGGGGGGGGGGGGGGGGGGGGGGGGE@DGGGFFGGGEGFGFGDCF,DFGCC*=FGGGGGGGFGFGGFGGGGDFGG7:CDDGGGGGGGGGGCCCFFFFEGFG3;A;C;EGFGBF?C>F?G?F>:BAA<GGGFBF6:ABFGDF(7(2@>BF?:F?FGG?2>?B248)-A49BFFB9()4??(419(08)4*2
@M03364:396:000000000-C9LGT:1:1101:4452:7099 2:N:0:10
GGACTACACGGGTTTCTAATCCTGTTCGCTCCCCACGCTTTCGCTCCTCAGCGTCAGTAACGGCCCAGAGACCTGCCTTCGCCATTGGTGTTCTTCCCGATATCTACACATTCCACCGTTACACCGGGAATTCCAGTCTCCCCTACCGCACTCAAGCCCGCCCGTACCCGGCGCGGATCCACCGTTAAGCGATGGGCTTTCACACCGGACGCGACGAACCGCCTACGAGCCCTTTACGCCCAATCAATCCGGATAACGCTTGCACCCTACGTATTACCGCGGCTGCTGGCACGTAGTTAGC
+
CCCCCGGGGGGGCGEGGGGGGGGFGGGGGGGGGGGGGGGGGGGGGGGGGGGGGGGGGGGGGGEGGGGGGGGFGGFGGGGGGGGGGGGGGGGGGGGFGGGGGGGGGGFGGGGFCGGGGGGGGGGFGGGGGGGGGGGFFGGGGGGFFGGEGFG>FD=DFGGGGGFGFCDEFGGGFG>G5AGGCGFEGG:;FE:DDGGGGGGGG3CCGFF>4DBC0)2-/4EEBGF::C:32C92(87---CGGFB?4:?<FFD9(-()044:1:C?GGDB<?B:<<?26A:>1494902:7?:8:?()81):0
@M03364:396:000000000-C9LGT:1:1101:24927:7113 2:N:0:10
GGACTACTGGGGTTTCTAATCCTGTTCGCTCCCCACGCTTTCGCTCCTCAGCGTCAGTAACGGCCCAGAGACCTGCCTTCGCCATTGGTGTTCTTCCCGATATCTACACATTCCACCGTTACACCGGGAATTCCAGTCTCCCCTACCGCACTCACGCCCGCCCGTACCCGGCGCGGATCCACCGTTAAGCGATGGACTTTCACACCGGACGCGCCGAACCGCCTACGAGCCCTTTACGCCCAATAAATCCGGCATACGCGTGCACCCTACCGCGTACCGCGGCTCCTGGCACGTCTTTCGC
+
CCCCCGGGGGGGGGGGGGEFGGGGGCGGGFGGGGGGGGGGGGGGGGGFGGFGGGGGGGGGGGECFGGGFFGGGGGGGGGGGGGGGGGGEFGFFGGGGGGDFCEGGFFGGGGGGCFGGGGD6FFGGGGGGDGGGGG9=3=FGGEBFFFGGEG@@)+;FFG6EFFGFCCGGGDG>B=D5AGFFGF*BG*66831CCEGGGGGG?G)2:@>0D9E9):932?G9DB:(;(),17:13.)6(8:E(44442)/>59(((,7:?0;(*(2;>(.((-((-(4A?;4(19(((4.(.)-.,7)*)/*
@M03364:396:000000000-C9LGT:1:1101:17919:7115 2:N:0:10
GGACTACTGGGGTATCTAATCCTATTTGCTCCCCACGCTTTCGTGCCTCAGCGTCAGTCACAGGCCAGGCGGCCGCCTTCGCCACTGGTGTTCTTCCATATCTCTGCGCATTTTACCGCTACACATGGAGTTCCACCGCCCTCTCCTGTCCTCAAGTCTGCCAGTTTCTGAATCATAAATGAGTTGAGCTCCTCCCTTTGCCTTCAGACTTAACAGACCGCCTGCGCACCCTTTTCGCCCAATCATTCCGGATAACCCCCGCCACCTACGTATTACCCCGGCTGCTTGCACGTGGTTCGCC
+
CCCCCGGGGG8FGGGGGGGGGGGAFFGGGGGGGGGGGGGGGGGGGGGGGGGGGGGGGGGEFGGFFGGGGGGGGGGGGGGGGGGGGGGGGGGGGGGFGGGGGGGGGFGGGGGGGGGGGGGGDFGG,=FFFEFGGGGGG=DFGGGFGGG@>6FDFE=F;9,CFGFGFGGGFGFE+D8EG+,@2;CCEFDCC,@*;:@>4DF:CEC>D*1/5*9,>A9*25C7@G1;0*30:5;2@E)76@GG*6:?F246@D)48192),-123?(9E*(5:7)..)-6+1(46(44:).,)3(.(,0>71>7
@M03364:396:000000000-C9LGT:1:1101:11195:7120 2:N:0:10
GGACTACCCGGGTATCTAATCCTGTTCGCTCCCCTAGCTTTCGCGCCTCAGCGTCAGTGACGGCCCAGCAGGCTGCCTTCGCCATCGGTGTTCCTCCCGATATCTGCGCATTCCACCGCTACACCGGGAATTCCGCCTGCCCCTACCGCACTCGAGCCGCCCAGTTCGGAACCCGGCCCGAGGTTGAGCCCCGGGGTTAGAGGTTCCGCTTAGGCGGCCGCCTACGCGCGCTTTACGCCCCATGAATCCGGATAACCCCCGCCCCCCTCGTGGTTCCCCGGCTGCTGGCACCTACTTCGCC
+
CCCCCGGGGGGGGGGGGGGGGGGFGGGGGGGGGGGGGGGGGGGGGGGGGFGGGGGGGFFGGGGFGGGFGGGGGGGGGGGFGFGDCFGGFGGGGGGGGGGGDEEGGGGGGDGGGGGGGGGGGGGGGGGG7FEGGGGDEFFGGGG?6DF@G>GFGC7ACEEDEGBFCFGEEGGGFG>DCAEE*=<=CG,6AFGGGGGG38C7<2A0D9@:?C6:)6C9G>C767(,.*-)-/,-,46DF<EE*3?:*).6FD)((2).),(412:>GG3(-(-((-(67+4((((-4528:(.((((1/1,19
@M03364:396:000000000-C9LGT:1:1101:21453:7135 2:N:0:10
GGACTACAGGGGTATCTAATCCTGTTTGCTCCCCACGCTTTCGTGCCTCAGTGTCAGTTACAGTCCAGAAAGCCGCCTTCGCTACTGGTGTTCCTCCTAATATCTACGCATTTCACCGCTACACTAGGAATTCCACTTTCCTCTCCTGCACTCAAGTCTCCCAGTTTCAAGAGCTTACTACGGTTAAGCCGTAGCCTTTCACTCCTGACTTACGAGACCACCTACGCACCCTTTACGCCCAGTACATCCGGATAACGCTTGCACCCTACGTATTACCGCGGCTGCTGGCACGTACTTCGCC
+
CCCCCGGGGGGGGGGGGGGGGGGFGGGGGGFGGGGGGGGGGGEGGGGGGGGGGGGGGFGFGGGGGGGGGGGGGGGGGGGFFGGGGGGGEGGGGGGEGGGFGGGGGGGGGGGGGGGGGGGGDGFGGEGFFGDFGGGGG9AEGGBFGGGGGFGFFDFFEGGGGGFGGGCGGEFGFGBFEFGGGGC>>C:5DB8D6EGGGGAC;C,:CFFCEDCF***:<AE>9CD=:*-*:3>6@:6*5(=<175C+7?C;G94374@)6;122+);B*(214)42><</-(49231:4?F(,4(((0012*<
@M03364:396:000000000-C9LGT:1:1101:26861:7153 2:N:0:10
GGACTACTGGGGTTTCTAATCCTATTTGCTCCCCACGCTTTCGTGCCTCAGCGTCAGGTACAGGCCAGGCGGCCGCCTTCGCCGCTGGTGTTCCTCCCAATCTCTACGCATTTCACCGCTACACTGGGAATTCCACTGACCTCTCCTGCACTCAAGCCCTGCAGTATCCAAAGCAATTCCCACCTTAAATTCAGGCCTTTCACTCCACACTTGCAGAGCCCCCTACGCGCCCTTTCCGCCCATTCCTTCCTGACAACGCCCGCCCCCTACGTATTTCTGCGGCGACTGGCCCGTATTTGGC
+
CCCCCGGGGGAFFGGGGGGFFGG9EECEAFGGFGGG7FFFGGGGGEGGGGFFGGGG,,<EFGFFGGGGGGGGGCBFFEGGGGGGGGGE,BFEGGGGGG<FGGGCFFFGGGGGGGFGGGGGGGFGA,DFFFGGFFF<D,2F3=EFGGGFFDFFG)C?FGGG>F5CGFCC:BD9CGE*<AAC?;;:FC,:1,,5=E?,*?EC?*;8>/6(7C2?*B6>7B??(9,((3(::3@>FFF)4(;>E?()*.6<FC*))4))8((-((/9CCG030(.4:.)6+-49(2((-,7((.(-(15<9)*2
@M03364:396:000000000-C9LGT:1:1101:5180:7160 2:N:0:10
GGACTACTGGGGTATCTAATCCTGTTCGCTCCCCCAGCTTTCGCGCCTCAGCGTCAGTGGTGGCCCAGAAGGCCGCCTTCGCCACCGGTGTTCTTCCCGATATCTGCGCATTCCACCGCTACACCGGGAATTCCGCCTTCCCCTACCACACTCGAGCCCGCCGGTATCGGAGGCTCGCCGGGGTTGCGCCCCGGGCTTTTACCTCCGCCCTAACGGGCCGCCTACCCGCGCTTTACGCCCAATGAATCCGGAGAACGCGCGCCCCCTACGTATTTCCCCGGCTGCCGGCCCGTATTTCCGC
+
CCCCCGGGGGGGGGGGGGGGGGGFGGGGGGGGGGGGGGGGGGGGGGGGGGGGGGGGGGFGGGGGGGGGGGGFGGGGGGGGGGGGGGGGEEGGGGGGGGGGGGGGGGGGGDGGGGGGGGGGGGGGGGGGGGFFFGGGGGGGDDGFFGGCGFGFGFC>@EFGGGE7*>CGGEC:?F2<CDGEGGG*:E*(<AGGGGG53CCF7<C):@>(,1-2(0;(C>GEBD1,3*4:BC;0,-65(4CE*48(*.6:)1)(-4:25:(32(:1D*/(4:?):()..0.141390(-3((-,-((06/)*1
@M03364:396:000000000-C9LGT:1:1101:6683:7163 2:N:0:10
GGACTACCAGGGTTTCTAATCCTGTTCGATCCCCACGCTTTCGTGCTTCAGCGTCAGTTACAGTCCAGTATGCTGCCTTCGCAATCGGTGTTCTGTGTCATATCTATGCATTTCACCGCTACACAACACATTCCGCATACCTCTACTGCACTCAAGGGTATCAGTTTCAACGGCAATGCTATGGTTGAGCCACACCATTTCACCACTGACTTGATGCCCCGCCTACGCACCCTTTCAACCCAATAAATCCGGATAACGCTCGGATCCTCCGTATTACCGCGGCTGCTTGCCCGTAGTTAGC
+
CCCCCGGGGGGGEGGGGGGGGGGGGGGGGGGGGGGGGGGGGGGGGGGGGGGGGGGGGGGFGGGGGGGGGGGGGGGGGGGGGGGGGGGGGGGGGGGGGGGGGGGGGGGGGGGGGGGGGGGGGGGGGGGFGGGGGGGGCFGGGGGFGGG=EFGFFFFFEG@DFGBGGGFGGGGEFGF>FFGGFFGFEF>DBCFGG6CEGGGGGFGF6FF@@GFGE*EAGFGGBGFFFEDB@D@@D@E*88EGEF;@)))7AFD711(7;;F(/:3(/:7)4<9::(5)6C041;>19:))42(.,9(086)2:
@M03364:396:000000000-C9LGT:1:1101:19599:7172 2:N:0:10
GGACTACTAGGGTATCTAATCCTATTTGCTCCCCACGCTTTCGTGCCTCAGCGTCAGGTACAGGCCAGGCGGCCGCCTTCGCCGCTGGTGTTCTTCCACATCTCTACGCATTTTACCGCTACACATGGAGTTCCACCGCCCTCTCCTGTCCTCAAGCCGTGCAGTTTCCAAAGCCTGAACCGGTTGAGCCGGTCCCTTTTACTTCAGACTTGCCCAGCCGCCTGCCCACCCTTTACGCCCCATCGTTCCGGCTCACGGCCGCCCCCCACGTCTTCTCCCGGCTGCTCGCCACCGGTTCGGC
+
CCCCCFGGFGGGGGGGGFFGFGG<FFFGGGGGGGGGEGGGGGGGGGGGGGFGGGGFGFGEFFFCFGGGFGGDEGGGGGGFFGGEG7FGFGFGG9EGGDGGGGGGGGGGGGGDE?FGGGGGGGGG9=FFDEGGGGGGGEDGGGGFGGGGEDCCF=CFGGGGEF>DFGGGF7EACGFDF*,=F;CFC*,(2?/8DEEGGFGG7;2);+1)6;?79)>;FDE*3C1;0*()(144(4)616E58((3)-12?<)(-().)((-((/-):/(34-(.()).+.(-4(((.-401(((,-8.)4)1
@M03364:396:000000000-C9LGT:1:1101:16636:7180 2:N:0:10
GGACTACTCGGGTTTCTAATCCTGTTTGCTCCCCACGCTTTCGAGCCTCAACGTCAGTTATCGTCCAGTAAGCCGCCTTCGCCACTGGTGTTCCTCCTAATATCTACGCATTTCACCGCTACACTAGGAATTCCGCTTCCCTCTCCTGCACTCAAGCCAGGCAGTATTACAGGCAGTTCCATCCTTGAAAGATGGGCTTTCACCTATAACTTACTCGGCCGTCTACGCGCCCTTTACGCCCACTAATTCCGGACAACGCTCGCCCCCTACGTATTACCGCGGCTGCTGGCACGTAGTTAGC
+
CCCCCGFGGGGGGGGGGGGGGGGGGGGGGGGGGGGGGGGGGGGGGGGGGGGGGGGGGFGCGGGGGGGGGGGGGGGGGGGGGGGGGGGGGGGGGGGGGGGGGFGGGGGGGGGGGGGGGGGGGGGGGCFGFFGGGGGGGGGGGGGFFFGDGFGFF5FDFF?DDGFGGCFDDCFFFGFGGFGGGGGGGGF@F,,=CFGGGGGGGFGFGFFACFEG@F,:D2EGBDFBB>BF2<3636=EEDGEGF0()/9<F@D>049?FBF<?>>>GGGB?F:(5>(66<4049>>9<8>>?15:(.)0*):?
@M03364:396:000000000-C9LGT:1:1101:4229:7196 2:N:0:10
GGACTACAGGGGTTTCTAATCCTGTTTGCTCCCCACGCTTTCGAGCCTCAGCGTCAGTTACAGTCCAGAGAATCGCCTTCGCCACTGGTGTTCTTCCTAATCTCTACGCATTTCACCGCTACACTAGGAATTCCATTCTCCTCTCCGGCACTCTAGACTTCCAGTTTGAAATGCAGCACTCAGGTTAAGCCCGAGTATTTCACATCTCACTTAAAAATCCGCCTACGCTCCCTTTACGCCCAGTAAATCCGTACAACGCTCGCCCCCTACGTATTACCGCGGCTGCTGTCACTTCGTTAGC
+
CCCCCGGGGGGGFGGGGGGGGGGGGGGGGGGGGGGGGGGGGGGFDGGGGGGGGGGGGFGGGGGGGGGGGGFFGGFGGGGGGGGEGFGGFGGGGFGGGGEGGCFGGGFFGGGEFGGGGGGGGGGGCGFGGFGGGCFFGGGGGFGFGG+++<@=FFGFCA@DFGFGFFGFGGGGFFFGGFGGG8FGGF>68@FGGDG+=;FGGCGEGFCCAFCG5+3:D)DF2C5@527AFD@BFFEEE>G=C?DFAC?CFGG1?FFCA:B@(63-*:>2(.48<94)4<-449>F2::34))))))00)-1:
@M03364:396:000000000-C9LGT:1:1101:3536:7197 2:N:0:10
GGACTACCGGGGTATCTAATCCTGTTCGCTCCCCACGCTTTCGCTCCTCAGCGTCAGTAACGGCCCAGAGACCTGCCTTCGCCATTGGTGTTCTTCCCGATATCTACACATTCCACCGTTACACCGGGAATTCCAGTCTCCCCTACCGCACTCAAGCCCGCCCGTACCCGGCGCGGATCCACCGTTAAGCGATGGGCTTTCACACCGGACGCGACGAACCGCCTACGAGCCCTTTACGCCCAATAAATCCGGATAACGCTTGCCCCCCACGTATTACCGCGGCTGCTGTCACGTATTTGGC
+
CCCCCGF8FGGGFGGGGGGGGGGGGGFGGGGGGGGGGGGGGGGGGGGGGGGGGGGGGF@FGCGGDGGGGGF=F=FGGGEGGGGGGDFGGGGGGGGGGGGGGGGGGGGGGGGGGGGGGGGGGGGFF7FGGEFGGGGFFD=FGGGFGGFGC5@AE@FFCE@CGGFDGCE8@E55:F@D5AGGG@;=CE76FFCD*AC*8FGGG)+)2751(1-:9)?799GGFGFFFGF):DBBFBFAF1CGG:?:;A2<B4C916:<F?>:?:C2<FC(-974(482:C86312(7::2)56<:2,06*):2
@M03364:396:000000000-C9LGT:1:1101:7697:7197 2:N:0:10
GGACTACCGGGGTTTCTAATCCTGTTTGCTCCCCACGCTTTCGCGCCTCAGCGTCAGTTGTCGTCCAGCAAGCCGCCTTCGCCACTGGTGTTCCTCCTAATATCTACGCATTTCACCGCTACACTAGGAATTCCGCTTGCCTCTCCGCTACTCAAGGGATGCAGTTTTGAAAGCAGTTCAGGGGTTGAGCCCCTGCATTTCACTCCCAACTTGCATCTCCGCCTACACGCCCTTTACACCCAGTAAATCCGGACAACGCTTGCCACCTACGTATTACCGCGGCTGCTGGCACGTATTTAGC
+
CCCCCGGGGGGGFEGGGGGFFGGCFGGGGGGGGGGGGGGGGGGGGGGGGGGGGGGGGGGGGGGGGGGGGFFGGGGGGGGGGGGDGGGGFGFFGG=FFFGGGGGGGGGGGGGGGFEGGGGGGGGGGCFFFGGGGGGCEG=FGFFDGGG+@AE5,00;D?8AEGFGFCFG?7>,<DCFFFGAF;C*4@F5>@:497DGGGGGGCGCFFF=:DFGFF,*=;FGB<@(/91A;32208;EE3CFE::394)-@FDF09B:>696BFGB*<C:>?:7)),:AF<;999>FF:D(::<:.,/)*)**
@M03364:396:000000000-C9LGT:1:1101:18153:7197 2:N:0:10
GGACTACACGGGTTTCTAATCCTGTTTGCTCCCCACGCTTTCGAGCCTCAACGTCAGTTACAGTCCAGTAAGCCGCCTTCGCCACTGGTGTTCCTCCTAATATCTACGCATTTCACCGCTACACTAGGAATTCCACTTACCTCTCCTGTACTCCAGCTACACAGTTTCCAAAGCAGTCCCGGGGTTGAGCCCCGGCCTTTCACTTCAGACTTGCCTTGCCGTCTACGCTCCCTTTACACCCAGTAAATCCGGATAACGCTTGCCCCCTACGTATTACCGCGGCTGCTGGCCAGTCGTCAGC
+
CCCCCGGGGGGGGGGGGGGGGGGGGGGGGGGGGGGGGGGGGGGGGGGDGGGGGGGGGFGGGGGGGGGGGGGGGGGGGGGGGGGGGGGGGGGGGGGGGGGGGGGGGGGGGGGGGGGGGGGGGGGGGGGGFGGGGGGGGGDGGGGFGGGGGFFEFDDDGGGGCGFGGGGGGGGGFFFGGFGGGGGFG>FECFCGGGGGGGGGGEEEGFFF4C@G*+,1B=FGBDBDBC=83C9?3AEEFCGGGFD;@??CFGDF07(4?1--4(;4CEC,-403?B?)5<,-9(1(,,)5:2(((.).0)(/9
@M03364:396:000000000-C9LGT:1:1101:19542:7203 2:N:0:10
GGACTACCCGGGTTTCTAATCCTGTTTGCTACCCACGCTTTCGTGCCTCAGCGTCAGTTAAAGCCCAGCAGGCCGCCTTCGCCACTGGTGTTCCTCCCCATCTCTACGCATTTCACCGCTACACGGGGAATTCCGCCTGCCTCTACTTCACTCAAGCTCTACAGTTTCAAATGCAGTTTATGGGTTGAGCCCATAGATTTCACATCTGACTTGCAAAGCCGCCTACGCACCCTTTACACCCAGTCAATCCGGACCACGCTTGCTCCCTACGTATTACCGCGGCTGCTGGCACGTATTTAGC
+
CCCCCGGGGGGGGGGGGGFGGGGGGGGGGGGGGGGGGGGGGGGFGGGGGGGGGGGGGFGGGGGGGGGGGGGGGGGGGGGGGGGGGGGGEGGGGGGGGGGGGGGGGGGGGGGGGGGGGGGGGGGGGGGGGGGGGGGGGEGGGGGFGGGDEEGEFDFFFEFGGGFGFFFGCFFGFGFGGFGGAFGFGGGFFFDFGF6CFGGGGFGEGFFF<FFG=B,:CEGGBGFFFE>63<@DFDF)>CGGGFDF6<?EFGDBFF6?F?62??E):FF,414:2<?):<?B9>;>667)5:(.34(*)*)22
@M03364:396:000000000-C9LGT:1:1101:9825:7204 2:N:0:10
GGACTACTGGGGTATCTAATCCTGTTTGCTCCCCACGCTTTCGAGCCTCAGCGTCAGTTATCGTCCAGTAAGCCGCCTTCGCCACTGGTGTTCCTCCTAATATCTACGCATTTCACCGCTACACTAGGAATTCCACTTACCTCTCCGATACTCTAGCTTGACAGTTCCAAATGCAGCTTGGGGGTTGAGCCCCCACCTTTCACATCTGGCTTGCCATGCCGTCTGCGCTCCCTTTTCCCCCCGTAAATCCGGACAACGCTTCCCCCCTCCTTCTTACCGCGGCTGCTGGCCCGTCTTTGGC
+
CCCCCGGCCFGGG@FGGGGGG9CFGGGGGGGGGGGGGGGGGGG8FGGGGG,CFGGGGFGG,6CFGGGGFGGGGGGGGGGGGGGGGGGGFFGGGGGGGFFGGGGGGGGGGGGGGGGGGGGGGGGGGEFGGGGGGGGGGGGGGGGFGG64+<FDGCGFFFCF8FDFGGGGDE6BDF7=236,=DDCEEB=FGDGD>*=DGGDF<E7+9B;*25=@)A8C>FC=29235(2.82:(;3)/.CCE(1,)4()9>C91(-(),((-(3(9C34((())-6)6<,2-,2(-1,4::(-(,(.0*.02
@M03364:396:000000000-C9LGT:1:1101:23161:7216 2:N:0:10
GGACTACCAGGGTTTCTAATCCTATTTGCTCCCCACGCTTTCGTGCCTCAGCGTCAGGTACAGGCCAGGCGGCCGCCTTCGCCGCTGGTGTTCTTCCACATCTCTACGCATTTTACCGCTACACATGGAGTTCCACCGCCCTCTCCTGTCCTCAAGCCGTGCAGTTTCCAAAGCCTGAACCGGTTGCGCCGGTCCCTTTTACTTCAGACTTGCCCAGCCGCCTGCGCACCCTTTACGCCCACTCCTTCCGGATAACGCTTGCCACCTACGTATTACCCCGGCTGCTCGCGCGTAGTTCGCC
+
CCCCCGGGGGGGEGGGGGGGGGGFGGGGGGGGGGGGGGGGGGGGGGGGGGGGGGGGGGGGGGGGGGGGGGGGGGGGGGGGGGGGGGGGFFGGGGGGGGGGGGGGGGGGGGGGGGGGGGGGGGGGGGFGDGGGGGGGGGGGGGGFGGGGGFGFGB?AFGGG5FFGGGGGGGGGFGFGGFGFGGGFGG<5?E8DDGGGGGGGG=CEGFF?@GFGFAE3F@FC;G:,./-)-9(37?<68?ECG0:?)4>FFG3((-.58,38(-2->802543)6:)66+-(46(-4))-1(-42(()*1-9/
@M03364:396:000000000-C9LGT:1:1101:25892:7233 2:N:0:10
GGACTACTCGGGTATCTAATCCTATTTGCTCCCCACGCTTTCGTGCCTCAGCGTCAGGTACAGGCCAGGCGGCCGCCTTCGCCGCTGGTGTTCTTCCACATCTCTACGCATTTTACCGCTACACATGGAGTTCCACCGCCCTCTCCTGTCCTCAAGCCGTGCAGTTTCCAAAGCCTGAACCGGTTGAGCCGGTCCCTTTTCCTTCAGACTTGCCCAGCCGCCTGCCCCCCCTTTCCGCCCAATCATTCCGGATACCGCTTGCCACCTACGTATTACCCCCGCTGCTTGCCCCGAGTTTAGC
+
CCCCCGGGGGGGGDGGGGGGGGG9FFGGGGGGGGGGGGGGGGGGGGGGGGGGGGGGF<FGGGGGGGGGGGGGGGGGGGGGGGGGGGGGGGGGGGGGGGGGGGGFGGGGGGGGGGGGGGGGGGGGGG@8FGGGGGGGGCDGGGGFGGGFGFGEGFFFFFCEGGFGGGFGGGGDAGFGGFGGGG>>EG<;FE=GGGGGGCGG9;<CC*:)4C?<4)5.;6F=:G(4(*()(99,8?))-(AE>((4)456B418:647<20--3<)7A*(.48))4-).0((49(914.54()(((,80*6*2
@M03364:396:000000000-C9LGT:1:1101:19344:7241 2:N:0:10
GGACTACAGGGGTTTCTAATCCTGTTTGCTCCCCCAGCTTTCGCGCCTCAGCGTCAGTGGTGGCCCAGAAGGCCGCCTTCGCCACCGGTGTTCTTCCCGATATCTGCGCATTCCACCGCTACACCGGGAATTCCGCCTTCCCCTACCGCACTCAAGCCCGCCCGTACCCGGCGCGGATCCACCGTTAAGCGCTGGACTTTCACACCGGACGCGCCGAACCGCCTACGCGCCCTTTACGCCCAATCAATCCGACTAACGCTTCCCCCCTCCGTATTACCGCGGCTGCTGGCCCGTAGTTACC
+
CCCCCGGCGGGGGGGGGGGGGGFGGGGGGGGGGGDCFGGGGGGGGGGGGGGGGGGGGF9@CDGCFGGGGGFGFGGGGGGGGGGGGGGG@CFGGGGGGGGGGGGGGAFGGGGG9FGGGGGGGGGGCCCGGGGGGGEEGCDFFDFFGGGGGEGFGFGFCFDCG7?DFC5ED7CGFG0D*0?A<<F@C8*(:?*)/CECFGGGGFFAFE)7BG9E0):(79=C9DFFFGF>9D>>21?BA<EGGF(..,2.9CC(4(-,6<>2((+(9:D10(-,4:2).<494(466,)).41192())*.*2
@M03364:396:000000000-C9LGT:1:1101:11001:7248 2:N:0:10
GGACTACAGGGGTTTCTAATCCTATTTGCTCCCCACGCTTTCGTGCCTCAGCGTCAGGTACAGGCCAGGCGGCCGCCTTCGCCGCTGGTGTTCTTCCACATCTCTACGCATTTTACCGCTACACATGGAGTTCCACCGCCCTCTCCTGTCCTCAAGCCGTGCAGTTTCCAAAGCCTGAACCGGTTGAGCTGGTCCCTTTTACTTCAGACTTTCACCGCCGCCTGCCCCCCCTTTACGCCCCATCCTTCCGGATAACCCTTGCCACCTACGTATTACCCCGGCCTCTTGCCAGGTGTTAGCC
+
CCCCCGGGGGGGGCGGGGGGGGG9FGFGGGGGGGGGGGGGGGGGGGGGGGGGGGGGEFGFGGGGGGGGGFEGGGGGGGGFGGGGGGGGEFGGFGGGGGGGGGGGGGGGGGDGGFFGGGGGGGGGGGGDAFFGGGGGF7DFGGFFGGGFCFGFFA7AFG8EEDADCFFG:AF9@C@CGF?CCEG>C:,(2<1?*=CFGGGGC=+9C86.)29+1+1)*.:C>G??F*()-79(8?)4,8CE*(.(05<DF3/11,9>6,(4((<)CG5,:<..-4)6)+2,(,3,43)).,.)()(0)1)*2
@M03364:396:000000000-C9LGT:1:1101:15173:7250 2:N:0:10
GGACTACTGGGGTTTCTAATCCTGTTCGCTCCCCACGCTTTCGCTCCTCAGCGTCAGTAACGGCCCAGAGACCTGCCTTCGCCATTGGTGTTCTTCCCGATATCTACACATTCCACCGTTACACCGGGAATTCCAGTCTCCCCTACCGCACTCAAGCCCGCCCGTACCCGGCGCGGATCCACCGTTAAGCGATGGACTTTCACACCGGACGCGACGAACCGCCTACGCGCCCTTTACGCCCAATAAATCCGGATCACGCTTGCCCCCTACGGTTTCCCGCGGCTTCTTGCCCGTACTTAGC
+
CCCCCGGGGGGGGGGGGGGGGGGGGGGGGGGGGGGGGGGGGGGGGGGGGGGGGGGGGGGGGGGGGGGGGGGGGGGGGGGGGGGGGGGGGGGGGGGGGGGGGGGGGGGGGGGGGGGGGGGGGGGGGGGGFGGGGGGFFGGGGGGFGGGEGFGFGDDFFGGGGGFGGGGGGGGGFGFG5AGGGGG<CE13@<?3CEGGGGCGGFGFGFF94D2*2):776EG9CB61A?)(9302<BAFBEGGF?F65<9FGC>21(4FFB0:0A24EDF?F<((,4.)<299(31-.))66(,8>()0*.**
@M03364:396:000000000-C9LGT:1:1101:15612:7263 2:N:0:10
GGACTACTAGGGTTTCTAATCCTGTTTGCTCCCCACGCTTTCGAGCCTCAACGTCAGTTATCGTCCAGTAAGCCGCCTTCGCCACTGGTGTTCCTCCTAATATCTACGCATTTCACCGCTACACTAGGAATTCCACTTACCTCTCCGATACTCTAGCTTGACAGTTCCAAATGCAGCTTGGGGGTTGAGCCCCCACCTTTCACATCTGGCTTGCCATGCCGTCTGCGCTCCCTTTACACCCAGTAAATCCGGATCACGCTTGCACCATCCGTATTACCGCGGCTGCTGGCACGTATTTAGC
+
CCCCCGGGGGGGGGGGGGGGGGGGGGGGGGGGGGGGGGGGGGGGGGGGGGGGGGGGGGGGGGGGGGGGGGGGGGGGGGGGGGGGGGGGGGGGGGGGGGGGGGGGGGGGGGGGGGGGGGGGGGGGGGGGFGGGGGGGGFGGGGGFGGGGGFGFGFGFGGGGFGFGGGGGGGGGFAEGGFGGGGDCEEF@FFGGGGEGDGGGGEGEGFFFCGBC98C4:7FG>D@DB?>D;DFFFFF3;)>FGDDFA?7?FGGF4:(4<:<B:?C3CG*5(.4:,3>2<A1,,64-7402:F?FFF19</)2:
@M03364:396:000000000-C9LGT:1:1101:14223:7275 2:N:0:10
GGACTACTGGGGTATCTAATCCTGTTCGCTCCCCACGCTTTCGCTCCTCAGCGTCAGTAACGGCCCAGAGACCTGCCTTCGCCATTGGTGTTCTTCCCGATATCTACACATTCCACCGTTACACCGGGAATTCCAGTCTCCTCTACCGCACTCACGCCCGCCCGTACCCGGCGCGGATCCCCCGTTAAGCGATGGACTTTCACACCGGACGCGCCGAACCGCCTACGAGCCCTTTACGCCCAATAAACCCGGCATACGCTTGCCCCCTACGTTTTCCCGCGCGCGCTTGCCCGTAGTTACC
+
CCCCCGGGGGGGG>FGGGGGGGGGGGGGGGGGGGGGGGGGGGGGGGGGGFFGGGGGEFGFGGGGGGGGCFGGGGGGGGGGGGGGGGGGGGGGGGGGGGGGEGGGGCGAF9FFGGGGGDGDGGGGGDGGCFGGGGGCGGFFGGGFGGGC>BG=DD+3FDGEGEBDF7EGGDCEDGF)::CC,:C*:=1,1<C3CEG6<FGGG5?<FFB>(9,:35E9<68C(>>?(28)4C92.32)<(8?EF4:).<)7C>6-((.=,42-8>(9ED0::(.((3).A(-23(((,---(,5(,2)7*.:*
@M03364:396:000000000-C9LGT:1:1101:8334:7281 2:N:0:10
GGACTACAGGGGTATCTAATCCTATTTGCTCCCCACGCTTTCGTGCCTCAGCGTCAGGTACAGGCCAGGCGGCCGCCTTCGCCGCTGGTGTTCTTCCACATCTCTACGCATTTTACCGCTACACATGGAGTTCCACCGCCCTCTCCTGTCCTCAAGCCGTGCAGTTTCCAAAGCCTGAACCGGTTGAGCCGGGCCCTTTTACTTCAGACTTGCCCAGCCGCCTGCGCACCCTTTACGCCCAAGCATTCCGTATAACGCTTGCCCCCTACCTCTTACCGCGGCTGCTTGCGCCGTGTTTGCC
+
CC<CC@FGGCFGGDEFGFAFFGG,FC<FFGGGGGGGGGD;FGGFFEGGGGFFFFGEGEFFGGFEFGGGDGCEGGCGGGGGGGGGGFGGFFEFGGGGGGGGGGFGFGGGGGGECEFFGGGCGGGGEFGG8=F@FFGGGGGGGGGFGGGGDFGCFA;9FFGGGGF27@CFGGGGFGDDFF6=18CF>:80AF?G)=EGGFC7:7<);+;7@G)+1/@5C@GC9<261:4.4903:?)6(8=?*((,).6<FD2((..67(-(,(3)9E5(4(,).--6.*-(-(((().48((((--0)).>*
@M03364:396:000000000-C9LGT:1:1101:13590:7305 2:N:0:10
GGACTACTGGGGTTTCTAATCCTGTTCGCTCCCCACGCTTTCGCTCCTCAGCGTCAGTAACGGCCCAGAGACCTGCCTTCGCCATTGGTGTTCTTCCCGATATCTACACATTCCACCGTTACACCGGGAATTCCAGTCTCCCCTACCGCACTCAAGCCCGCCCGTACCCGGCGCGGATCCACCGTTAAGCGATGGACTTTCACACCGGACGCGACGAACCGCCTACGAGCCCTTTACGCCCAGTAACTCCGGAACACGCTAGCCCCCTCCGTCATACCGCGGCTGCTGGCCCGTCGTTCGC
+
CCCCCGGGGGGGGFGGGGGGGGGDGGFGGEFGGGGGGGGGGGGGGGGGFGGGGGGGEF<FFGEFGGGG8FFFGGGGGGGGGGGGGFFGEFGGGEEFFED7FGGGGGGGGGGGFEGGGGEDEGGGGGGGGGGGGGGGGGDGFFGFGGGGGFGAF<?FFGGGGGFGG:EEGGGGFGFG54?FFFGEGG@8CF5C*:=EFGGGGEGFGFF;>GFG1)24)(:E>DB??EF)4C>?<?FABFGGG:BF*6)6BFG9-(-8F((-(4A?GGGF0((-.(.));36>>131,))5<(83,(0)),1)
@M03364:396:000000000-C9LGT:1:1101:6033:7320 2:N:0:10
GGACTACCAGGGTTTCTAATCCTGTTCGCTACCCATGCTTTCGAGCCTCAGCGTCAGTTGCAGACCAGAGAGCCGCCTTCGCCACTGGTGTTCTTCCATATATCTACGCATTCCACCGCTACACATGGAGTTCCACTCTCCTCTTCTGCACTCAAGAAAAACAGTTTCCGATGCAGTTCCTCGGTTAAGCCGAGGGCTTTCACATTAGACTTATTTTTCCGCCTGCGCTCGCTTTACGCCCAATAAATCCGGACAACGCTTGCCACCTACGTATTCCCGCGGCTGCTGGCACGTCGTTAGC
+
CCCCCGGGGGGGEGGGGGGGGGGGGGGGGGDGGGGGGGGGGGGGGGGGGGGGGGGGGGGGGEGGGGGGGGGGGGGGGGGGGGGFEGGGGGFGGGGGGGGGGGGGGGGGGGGGGGGGGGGGGGGGGGGGEGGGGGGDFGGGGFGFGGGGGFGEGFGFCDFFGGFGGGGGGGGGEGEGGFGG8FGFEG<=FFFCDEEGD>FGGEGFGFFEAGECABFE7EGGDGFDFF@FFGFFF084E;EFGD1@FFC?;CDB69(4@(42??E77CC0,544247-<??>(4426?:??<(,4?(.70,9:
@M03364:396:000000000-C9LGT:1:1101:4547:7370 2:N:0:10
GGACTACCGGGGTATCTAATCCTATTTGCTCCCCACGCTTTCGTGCCTCAGCGTCAGTAACAGGCCAGGCGGCCGCCTTCGCCACTGGTGTTCTTCCATATATCTACGCATTTTACCGCTACACATGGAGTTCCACCGCCCTCTCCTGTCCTCTAGCCTGCCAGTTTCCAAAGCCTGAACCGGTTGAGCCGGTCCCTTTTACTTCAGACTTGCACAGCCGCCTGCGCCCCCTTTACGCCCAATAAATCCGGATAACGCTTGCCACCTACGTATTACCGCGGCTGCTTGCACGGAGTTCGCC
+
CCCCCGGGGGGGGGGGGGGGGGGFGGGGGGGGGGGGGGGGGGGFG>GGGGGGGGGGGGGGGDFGGGGGGGGGGGGGGGGGGGGGGGGGGGGGGGGGGGGGGGGGGGGGGGGGGGGGGGEGGGGGFGGGFGGGGGGGGGGGGGFFGGGGGFFCFEGFGGGGGFFGGAECGGGFFGFGGFGFFGGFB:8:9@CGGDGGGGGG97??F6A3@DEG<*0.;?F5>G;??*,)(966?F<AF<EE524)1:BF?<3((:<2)38<?<<-6C<(5-4.64)-6/(,44(4:82567<(((,8@*2)5
@M03364:396:000000000-C9LGT:1:1101:13327:7374 2:N:0:10
GGACTACCAGGGTATCTAATCCTGTTCGCTCCCCACGCTTTCGCTCCTCAGCGTCAGTAACGGCCCAGAGACCTGCCTTCGCCATTGGTGTTCTTCCCGATATCTACACATTCCACCGTTACACCGGGAATTCCAGTCTCCCCTACCGCACTCAAGCCCGCCCGTACCCGGCGCGGATCCACCGTTAAGCGATGGACTTTCACACCGGACGCGACGAACCGCCTACGAGCCCTTTACGCCCAATAAATCCGGACAACGCTTGCCACCTACGTATTACCGCGGCTGCTGGCACGTCGTTAGC
+
CCCCCGGGGGGGGGGGGGGGGGGGGGGGGGGGGGGGGGGGGGGGGGGGGGGGGGGGGGGGGGGGGGGGCGGGGGGGGGGGGGGGGGGGGGGGGGGGGGGGGGGGGGGGGGGGGGGGGGGGGGGGGGGGGGGGGGGGGGFGGGGFGGGGGFGFGDGFFGGEEGFGEEGGGGGGEGFG=AGGFGGGGE@;FFCCFGE6DFGGGFGFGFB@1D;E;3C9<9EGFG>03;(01D>13?>A908CG:0.65)6FG>;?>1:F3-43?G:>FG1??F?<AF99C84,490(:377:(214(.7)(9>
@M03364:396:000000000-C9LGT:1:1101:18794:7374 2:N:0:10
GGACTACAGGGGTATCTAATCCTGTTCGCTCCCCACGCTTTCGCTCCTCAGCGTCAGTAACGGCCCAGAGACCTGCCTTCGCCATTGGTGTTCTTCCCGATATCTACACATTCCACCGTTACACCGGGAATTCCAGTCTCCCCTACCGCACTCAAGCCCGCCCGTACCCGGCGCGGATCCACCGTTCAGCGATGGACTTTCACACCGGACGCGCCGAACCGCCTACGAGCCCTTTCCGCCCAATAAATCCGGATCACGCTTGCCACCTACGTATTCCCGCGGCTGCTGGCACGGCATTGGC
+
CCCCCGGGGGGGGEFGGG@FGDF<FEGGGGGGGGGGGGGGGGGGGGGFGGFGGGGDFGCAFGDEGGGG@GGGGGGGGGGGGGGGGGGGGGGGGGGGGGGGGECCFFFGGGGGGCGGGGGDGGCAFEGGGEGGGGC,@EFGGGGB+DD6C@C5DDGBGFGGDFEGGEGGGGGGEEBG55EGFGGCFG,/;?:);CGGGGGGGFF3C5A((99E()*-<1EE9DBB0;638C>0:3?).8EEG0:8)44<BFC32:(3?666(8C?*37<:?(.).5).0(-(-4660))2:42:(())*,2*
@M03364:396:000000000-C9LGT:1:1101:26929:7383 2:N:0:10
GGACTACTAGGGTTTCTAATCCTATTTGCTCCCCACGCTTTCGTGCCTCAGCGTCAGGTACAGGCCAGGCGGCCGCCTTCGCCGCTGGTGTTCTTCCACATCTCTACGCATTTTACCGCTACACATGGAGTTCCACCGCCCTCTCCTGTCCTCAAGCCGTGCAGTTTCCAAAGCCTGAACCGGTTGAGCCGGTCCCTTTTACTTCAGACTTGCACAGCCGCCTGCTCCCCCTTTACGCCCAATCATTCCGTATAACGCTTGCCACCTACGTATTAACGCCGCCTCTTGCACGTAGTTCGCC
+
CCCCCGGGGGGGCFGGGGGFGGGGGGGGGGGGGGGGGGGGGGGGGGGGGGGGGGGGCFFGGGGGGGGGGGGGGGGGGGGGGGGGGGGGGGGGGGGGGGGGGGGGGDGGGGGGAFFGGGGGGGGGGGGG,BFGGGGGGDDGGGF?DGGFGFGFGEGFGGGGGGFGGGFGGGGCFFDFGFGGGEGFGD,86?8DCEGGCCFG77+7CCFFFGFGFAFEG(AC>GFF7+/)4796?B)533EGDBB?6<<BFG244?:583-8::C4DFF(513)6>)).*-(46((-4)5>).88327@/(19
@M03364:396:000000000-C9LGT:1:1101:6739:7403 2:N:0:10
GGACTACTCGGGTTTCTAATCCTGTTCGCTCCCCACGCTTTCGCTCCTCAGCGTCAGTAACGGCCCAGAGACCTGCCTTCGCCATTGGTGTTCTTCCCGATATCTACACATTCCACCGTTACACCGGGAATTCCGCCTTCCCCTACCACACTCGAGCCCGCCGGTATCGGAGGCTCCCCGGGGTTGAGCCCCGGGCTTTTACCTCCGCCCTAACGGGCCGCCTACCCGCCCTTTACGCCCCATGAATCCGGATAACCCTCGCCCCCTACCTATTACCCCCGCCGCTTGGCCGCATTTCGGC
+
CCCCCGGGGGGGG@FGGGFGGGGGGFFGGGGGGGGGGGGGGGGGGGGDFGGGGGGGGGAAGFCEGGGGGGFGGFGGGGGGGGGGGGGGFCGGGGGGGGGDGEEGGCGFGGGGFFGGGGGGGGGGGCEGCFFFGGGGGGGGGGGFCFG,@DGDG5DDGGGGGGFGG*CGGCEC?F-3*3;5E5<::?8(9CFDCCED)B<C94C<F>)(-91*.7/(*3C*4D1(2*8)2),-..)6442?86(,*6)-9)12:642)..2(7C058)4:())-).4<6((-0(47(-(((54(,,.9*()1
@M03364:396:000000000-C9LGT:1:1101:18359:7420 2:N:0:10
GGACTACAAGGGTATCTAATCCTGTTTGCTCCCCGCACCTTCGCACCTCAGCGTCAGTAATCTGCTGGTAGCCTGCCTTCGCCATTGGTGTTCTACCAGATATCTACAGATTTCACCCCTACACCTGGAATTCCGGCTGCCCCTCAGTTACTCTAGTCATGCAGTTCTCAACGCAGTGCCGGAGTTAAGCCCCGGCATTTCACATCAAGCTTGCAAAACCGCCTACATGCCCTTTACGCCCAATCATTCCGAACAACGCTCGCACCTTACGTGTTACCGCGGCTGCTGGCACGTAATTGGC
+
CCCCCGGFGGGGGGGGGGGGGGGFGGGGGGGGGGGGGGGGGGGGGGGFFGFGGGGGFGGGGGGGGGGGGGGGGGGGGGGGGGGGGGGGGGGGGGGGGGGGGGGGAEFGGEGGGGGGGGGGGGGGGGGGGGGGGGGEEBDGFGGADEC,>DFB=DDDEDGGCFBGGGGFGGGC@FAGGFGGGGG7EFGFFFGGGGGGGGGGGFGFGFAEEGEF=A:9FBFGFCB?9B319?EDE@@<E@EFGD(()/9CFG6;<BFF5;B?F0/,)2*443843::)62,(39B>(44?F?<BF:4)71)*9
@M03364:396:000000000-C9LGT:1:1101:11128:7430 2:N:0:10
GGACTACAGGGGTATCTAATCCTGTTCGATACCCACGCTTTCATGCATCAGTGTCAGTCACGGCCTGGCAGGCTGCCTTCGCGATCGGGGTTCTGCGTGATATCTATGCATTTCACCGCTACACCACGCATTCCGCCTGCCCCGTACGTACTCAAGCTCCCCAGTTTCAACGGCAGTTCAATGGTTGAGCCACTGACTTTCACCGCTGACTTAAGAGGCCACCTACGCACCCTTTCAACCCAATGAATCCGGATAACGCTCGCCTCCTCCGTCTTACCGCGGCTGCTGGCACGGAGTTAGC
+
CCCCCGGGGGGGGDGGGGGGGGGGGGGGGGGGGGGGGGGGGGGGGGGGGGGGGGGGGGGGGGGGGGGGGGGGGGGGGGGGGGGGFGGGEEGGGGGGGFGGGGGGGGGGGGGGGGGGGGGGGGGGGGGGGGGGGGGGGGGGGGGFGEGGGFGFGF?DGDFFGGFGFCFGGGGGFGFGGFGF,ECFGGFBFFGGGGGDGGGGGFGFGFD(:CEG=+1*21EEDGFDECDEDGFF;3;)95CFGB:?))66=7)216(4=:9(47?(1;C::B>F(4<6:C89219,,::0>?2??01).));0
@M03364:396:000000000-C9LGT:1:1101:7219:7462 2:N:0:10
GGACTACTGGGGTTTCTAATCCTGTTCGCTCCCCACGCTTTCGCTCCTCAGCGTCAGTAACGGCCCAGAGACCTGCCTTCGCCATTGGTGTTCTTCCCGATATCTACACATTCCACCGTTACACCGGGAATTCCAGTCTCCCCTACCGCACTCAAGCCCGCCCGTACCCGGCGCGGATCCACCGTTAAGCGATGGACTTTCACACCGGACGCGACGAACCGCCTACGCGCCCTTTACGCCCAATAAATCCGGATAACGCTTGCACCCTACGTATTACCGCGGCTACTGGCACGTACTTAGC
+
CCCCCGGGGGGGFEGGGFEGGGGGGGGGGGGGGGGGGGGGGGGGGGGGGGGGGGGGGFGGGGGGGGGGFG8FGFGGGGGGGGGGGGGGFGGGGGGGGGGGGGGGGGGGGGGGGGGGGGGGGGGGGGGGGGFGGGGGFGGGGGGFCGGGGFG=DDGFDGGCCGFGGGGGGGGGFDBG*0CGGGGFCE7=FFEDGCEFGGGGGFGFGFF>(C6=>):931?E9G;:3:()-97>90:4:6ECEB14?225FCD2-4:>?41<:?F<FFG::6143)56)<(2;016(,)441051,,))*600
@M03364:396:000000000-C9LGT:1:1101:5164:7487 2:N:0:10
GGACTACAAGGGTATCTAATCCTGTTCGCTCCCCACGCTTTCGCTCCTCAGCGTCAGTAACGGCCCAGAGACCTGCCTTCGCCATTGGTGTTCTTCCCGATATCTACACATTCCACCGTTACACCGGGAATTCCAGTCTCCCCTACCGCACTCAAGCCCGCCCGTACCCGGCGCGGATCCACCGTTAAGCGATGGACTTTCACACCGGACGCGACGAACCGCCTACGAGCCCTTTACGCCCAATAAATCCGGATCACGCTTGCACCCTACGTATTACCGCGGCTGCTGGCACGTAGTTAGC
+
CCCCCGGGFGGG<EFGGGGGGGGGGGGGGGGGGGGGGGGGGGGGGGGGGGGGGGGGGGGGGGGGGGGG@FCFGGGGGGGGGGGGGGGGGGFGGFGGGGGGFGGGFGGFGGGGGFFGGGGGGGGGFEEGEFGGGGFGGGGGGGGFGGGGGFGFGDGFGEDGGGFDFCEEFGGGFGFD:?EGCCCCGC*,;C*97AC*>CGGGFGEFF31;G>G03:7)3CE;GB:?FF38D(:3274)4AEGF6()).)/9C0(:(.52<064*.9FD0,::84>?96<467>F09??>0::>?4,)70):0
@M03364:396:000000000-C9LGT:1:1101:18863:7488 2:N:0:10
GGACTACTGGGGTATCTAATCCTGTTCGCTCCCCACGCTTTCGCTCCTCAGCGTCAGTAACGGCCCAGAGACCTGCCTTCGCCATTGGTGTTCTTCCCGATATCTACACATTCCACCGTTACACCGGGAATTCCAGTCTCCCCTACCGCACTCAAGCCCGCCCGTACCCGGCGCGGATCCACCGTTAAGCGATGGACTTTCACACCGGACGCGCCGAACCGCCTACGAGCCCTTTACGCCCAATAAATCCGGATAACGCTTGCCCCCTACGTATTACCGCGGCTGCTGGCCCGTAGTTCGC
+
CCCCCGGGGGGGGDGGGGGGGGGGGGGGGGGGGGGGGGGGGGGGGGGGGGGGGGGGGGFFGGGGGGDGFGGGGGGGGGGGGGGGGFFGGGGGGGGGGGGGGGGGGGGGGGGGGGGGGGGGGGGGGGGGDGGGGGGDGGGGGGGFDGGEE>GFGFGFGGGC>EDGCGGDFGGG9@ADEFGG6EGCGE*6AEC*;EE6<BFGG5FC<;:;>DFD9):>D>EGFGFF?G:),>(34:3<BFGGG?(39-.6BCD>?2(9F<1:?:5(2;DBF?<2<<B29C2>06;BF?)),((.3-(07*.17
@M03364:396:000000000-C9LGT:1:1101:5627:7506 2:N:0:10
GGACTACAAGGGTATCTAATCCTGTTTGCTCCCCACGCTTTCGTGCCTCAGCGTCAGGTACAGGCCAGGCGGCCGCCTTCGCCGCTGGTGTTCTTCCACATCTCTACGCATTTTACCGCTACACATGGAGTTCCACCGCCCTCTCCTGTCCTCCAGCCTGCCAGTTTCCAAAGCCTGTACCGGTTGAGCCTGTACCTTTCACTTCAGACTTACAATGCCGCCCACGCACCCTTTACGCCCAATCATTCCGGATAACGCCTGCCCCCCACGTATTACCCGCGCCGCGTGCACGTGATTTCCC
+
CCCCCGGGGGGGGGGGGGGGGGG,CFGGGGGGGGGGGGGGGGGFDGGGGGGGGGGGG,FFFGGGGGGGFF@FFGGGGGGGGGG7FFGGGGGGGCFGGGGGGGGGGGGGGDEGF@EGGGGGGGGGCGGGFCDGGGGGG+6CFGGFGGGE,0D<C@FFGC@CGGFGGGGGGGF@;F8;98@FGGG:CC,.9F:6;,,4=FGFF>696=FC59CF4++);@>=6D0(6*6).83(.:<<(-:C*4.().-)94)(1148)-((-4;,9E)79-((.().)+,(-((-4((-,,432,(.1*)*0
@M03364:396:000000000-C9LGT:1:1101:23911:7547 2:N:0:10
GGACTACTCGGGTTTCTAATCCTATTTGCTCCCCACGCTTTCGTGCCTCAGCGTCAGTCACAGGCCAGGCGGCCGCCTTCGCCACTGGTGTTCTTCCATATCTCTGCGCATTTTACCGCTACACATGGAGTTCCACCGCCCTCTCCTGTCCTCAAGTCTGCCAGTTTCTGAATCATAACTGAGTTGCGCCCATCCCTTTGCCCTCAGACTTATCCGACCGCCGTCCCACCCTTTACGCCCCATCATTCCGTATACCGCTCGCCCCCCCCGCTATACCCCGGGCGCTAGCCCGCAGTTCGCC
+
CCCCCGGGGGGGFGGGGGGGGGGFGGGGGGGGGGGGGGGGGGGGGGGGGGGGGGGGGGGGGGGFGGGGDEEGGGGGGGGGGGGGGGGGFGGGGGGGGCFGGGGGFDG7FGGGFEFGGGGGGGGGC@FGGGGGGGFCGFGGGCF?FG9@@9FBCD6*,@3EFGAGGGGC,EECFFFCFA,:,,27@,,1:*=D7?ED*?FGF=,.;66*0*1=*=,>D5E*,/..6*/2(2438:<4(,:8*4(.946:@F*(.))5)4,(((8(98)((4((--)-6+((,((,,(((((,4(3(09*,)9
@M03364:396:000000000-C9LGT:1:1101:11058:7553 2:N:0:10
GGACTACTGGGGTATCTAATCCTGTTCGCTCCCCACGCTTTCGCTCCTCAGCGTCAGTAACGGCCCAGAGACCTGCCTTCGCCATTGGTGTTCTTCCCGATATCTACACATTCCACCGTTACACCGGGAATTCCAGTCTCCCCTACCGCACTCAAGCCCGCCCGTACCCGGCGCGGATCCACCGTTAAGCGCTGGACTTTCACACCGGACGCGACGAACCGCCTACGCGCCCTTTACGCCCAATCAATCCGGATAACGCTTGCCCCCTACGTCTTACCGCGGCTGCTGGCACGTAGTTCGC
+
CCCCCGGGGGGGGFGGGGGGGFGGGGGGGGGGGGGGGGGGGGGGGGGGGGGGGGGGGGFGGGGGGGGGGGFGGGGGGGGGGGGGGGGGGGGGGGGGGGGGGGGGGGGGGGGGGGGGGGFGGGGGGGGGGGFGGGG?EFGGG6CFFGEEGFGFGBCFGGGGGGFGGGEGGGGGEGFG=DGG,>C<FG*6CFC):CGGGGGGGFGCGFDB0C(2,.?73;GGFGFFBGB)4D;F9?D2A:=EG0:?)53AFFD>B0:)98;<?:>(9FD>0<:8(466<C:>B>F>98))5244(4()0/)/1
@M03364:396:000000000-C9LGT:1:1101:11340:7585 2:N:0:10
GGACTACTGGGGTATCTAATCCTGTTTGCTCCCCACGCTTTCGCGCCTCAGTGTCAGTTACAGACCAGGAAGCCGCCTTCGCCACTGGTGTTCCTCCATATCTCTACGCATTTCACCGCTACACATGGAATTCCACTGCCCTCTTCTGCACTCAAGTCGACCAGTTTCCAATGACCCTCCACGGTTAAGCCGTGGGCTTTCACATCAGACTTAACCAACCACCTGCGCGCTCTTTACGCCCAATAATTCCGGATAACGCTCGCCACCTACGTATTCACGCGGCTTCTGGCACGTATTTCGC
+
CCCCCGGFGGGGGGFFGGGGGEAFFDGGECGEGGCFGGGGGGGEGGGGFGGGGGGGGGGGFFFFFEFGE<EFGGCFGGGGGGFFGGGGFGGGGGGGGGGGGGGGGGFGGGGGGGGGGGGGGGGGGGGGGFGGGGGGG,=EFD=DGGGGGFGECD=FGGGCGGFGFAFAGFDGFFBFGFG6,@=@DG+:;>EGGGGGGGGGFEEEG>0>69=F;=,1;>CEDGDFB82?@C@;?8737;E:F6;8)7CC6:792:,.93-,:1?B*/C(,414443))24.13(7(.)).)(.8::*<427*
@M03364:396:000000000-C9LGT:1:1101:5900:7593 2:N:0:10
GGACTACTAGGGTTTCTAATCCTGTTCGCTCCCCACGCTTTCGCTCCTCAGCGTCAGTAACGGCCCAGAGACCTGCCTTCGCCATTGGTGTTCTTCCCGATATCTACACATTCCACCGTTACACCGGGAATTCCAGTCTCCCCTACCGCACTCAAGCCCGCCCGTACCCGGCGCGGATCCACCGTTAAGCGATGGACTTTCACACCGGACGCGACGAACCGCCTACGAGCCCTTTACGCCCAATAAATCCGGATAACGCTTGCCCCCTACGTATTACCGCGGCTGCTGGCCCGTCGTTCGC
+
CCCCCGGGGGGGGGGGGGGGGGGFGGGGGGGGGGGGGGGGGGGGGGGGGGGGGGGGGGGGGGGGGGGGFGGGGGGGGGGGGGGGDGGGGGGGGGGGGGGGGGGGGGGGGGGGGGGGGGGGGGGGGGGGFGGGGGGFGGFGGGGFGGGEGFGFGFGFGGGGGGFGGDGGGGGGDG=G=BGGGGGEGG7=8?EGGGC6DGGGGEGEFFF6(99E;):73;EEFGF?::10:GB??FF<A?GGGB??)-6)@FD138(6@0;?0(2(9EG>BFF2)<?)6C<>(4((-840((,893(0.)(*1
@M03364:396:000000000-C9LGT:1:1101:16637:7598 2:N:0:10
GGACTACCCGGGTATCTAATCCTGTTTGCTCCCCACGCTTTCGAGCCTCAGCGTCAGTTACAGTCCAGAGAAGCGCCTTCGCCACTGGTGTTCTTCCTAATCTCTACGCATTTCACCGCTACACTAGGAATTCCCTTCTCCTCTCCTGCACTCTAGACTTCCAGTCTGAAATGCAGCACTCAGGTTAAGCCCGAGTATTTCACATCTCACTTAAAAATCCGCCTACGCTCCCTTTACGCCCAGTAAATCCGGACAACGCTCGCCACCTACGTATTACCGCGGCTGCTGGCACGTAGTTAGC
+
CCCCCGGGGGGGGGGGGGGGGGGGGGGGGGGGGGGGGGGGGGGFGGGGGGGGGGGGGGGGGGGGGGGGGGFGGGGGGGGGGGGGGGGGFGGGGGGGGGGGGGGGGGGGGGGGGGGGGGGGGGGGGGGGGGGGGGGGGGFGGGGFGGGGGFGFGE8BAEGEGGFGGGGGGGGGFGFGGFGGGGDFGG<9BF@CDGGGGFGGGFGFGFFFFGFGC3=:CCGD>GFFDBAE9C@BFEEFFFGGGFFF=?<5AGDFFF(4A6@FFBC;*;>?:?:,4>B)6<86,7;9BFB08?(,2::)0/-:>
@M03364:396:000000000-C9LGT:1:1101:13340:7621 2:N:0:10
GGACTACAGGGGTTTCTAATCCTGTTCGCTCCCCACGCTTTCGCTCCTCAGCGTCAGTAACGGCCCAGAGACCTGCCTTCGCCATTGGTGTTCTTCCCGATATCTACACATTCCACCGTTACACCGGGAATTCCAGTCTCCCCTACCGCACTCAAGCCCGCCCGTACCCGGCGCGGATCCACCGTTAAGCGATGGACTTTCACACCGGACGCGACGACCCGCCCACGAGCCCTTTACGCCCAATACATCCGGATAACGCTTGCACCCTACGTCTTACCGCGGCTGCTGGCCCGTATTGACC
+
CCCCCGGGGGGGGGGGGGGGGGGEGGGGGGGGGGGGGGGGGGGGGGGGGGGGGGGGGGGGGGGGGGGGGGFGGGGGGGGFGGGGGGGGEFGGFGFEGGGGGGGGGGGGGFGGFGGGGGFDGGGAFGGG>FFGGGGGGCFGG?BDGGGGGFGA:=FFGGGEGGDGGCEGGDGGFG@G5:EF6CGEFE=/@F8*>EC6CFGGGEGE45<;4C3C63?1<(1:7<9((;1)(9;?(.,69:ECE??<)).4=CD0(-()04718382CFG08??<028).<(---9>9043::(312()7*)*2
@M03364:396:000000000-C9LGT:1:1101:6863:7636 2:N:0:10
GGACTACACGGGTATCTAATCCTATTTGCTCCCCACGCTTTCGTGCCTCAGCGTCAGGTACAGGCCAGGCGGCCGCCTTCGCCGCTGGTGTTCTTCCACATCTCTACGCATTTTACCGCTACACATGGAGTTCCACCGCCCTCTCCTGTCCTCAAGCCGTGCAGTTTCCAAAGCCTGAACCGGTTGCGCCGGTCCCTTTTACTTCAGACTTGCACAGCCGCCTGCGCACCCTTTACGCCCAATCATTCCGGATACCGCTTGCCACCTACGTATTACCCCCGCTGCTGGCCCGTAGTTCGCC
+
CCCCCGGGGGGGGDGGGGGGGFGFGGGGGGGGGGGGGGEGGGGGGGGGGGGGGGGGGGGGGGGGGGGGGGGGGGGGGGGGGGGGGGGGGGGGGGGGGGGGFGGGGGGGGGGGFFGGGGGGGGGGGGGGFFGGGGGGGGDGGGGFFGG,3;DEDEGFGGGGGGFGFGGGGGGGFGB4:@CCFGG>EG,/?FGGCGGGGFGGF=95D6+)66?7C6C35;CC>G<::27)7D:(47)606EE:22:0:<AF<C01:),)442<:<)9C54B1?))(.-6+((-3--98)52(,(((,01*-9>
@M03364:396:000000000-C9LGT:1:1101:11633:7637 2:N:0:10
GGACTACTGGGGTTTCTAATCCTGTTTGCTCCCCCGACTTTCGCGCCTCAGCGTCAGTGCTGTTCAAGGAATCCGCCTTCGCCTCCGGTGTTCTATAGGATATCAACGCATTTCACCGCTACACCCTATATTCCGATTCCCTCTCCCAGACTCGAGTCCTGTAGTTTCAGACGCACTTTCCGGGTTGAGCCCGGAGATTTCACATCTGACACGCAAGACCGCCTACGCGCCCTTTACGCCCAGTAAATCCGAACCACGCTTGCGACCTCTGTATTACCGCGGCTGCTGGCACAGAGTTGGC
+
CCCCCGGGGGGGGGGGGGGGGGGGGGGGGGGGGGGGGGGGGGGGGGGGFFGGGGGGGGGGGGFGGGGGGGGGGGGGGGGGGGGGGGGGFGGGGG9FFGGGGGGGGGGGGGGGGGGGGGGGGGGGGGGGGGGGGGGFGFGGGGGFGGGGGFGEFDGEGGGGGGFGGGGGGGGGEGBGGFGGGGGGGGGEFFGGGGE>)?EGGFGFG8B@@F=658*6C8CF@GFFFGFB1C9B9BF-48EEGF0(*66<F:C::9BBF(4:::D>38D>F2:9<BA<A@3((4-(42)5:?B<07()1*)07
@M03364:396:000000000-C9LGT:1:1101:22836:7640 2:N:0:10
GGACTACCCGGGTATCTAATCCTGTTCGCTCCCCACGCTTTCGCTCCTCAGCGTCAGTAACGGCCCAGAGACCTGCCTTCGCCATTGGTGTTCTTCCCGATATCTACACATTCCACCGTTACACCGGGAATTCCAGTCTCCCCTACCGCACTCAAGCCCGCCCGTACCCGGCGCGGATCCACCGTTAAGCGATGGACTTTCACACCGGACGCGACGAACCGCCTACGAGCCCTTTACGCCCAATAAATCCGGATCACGCTTGCACCCTACGTATTGCCGCGGCTGCTGGCCCGTAGTCAGC
+
CCCCCGGGGGGGGGGGGGGGGGGFGGGGGGGGGGGGGGGGGGGGGGGGGGGGGGGGGFGGGGGGGGGGFGFGGGGGGGGGGGGGGGGGGGGGGGGGGGGGGGGGGGGGGGGGGGGGGGGGGGGGGGEGGGGGGGGFGFGGGGGFGGGGGDGBCD+6FFGGGGFGGEEGGEGGFGBG*5EGCFF=CG7<FGG<FGGGGGGGGFGEGFFF0C>C1):7D0EG>GFFFF0)4>6B:?>FFFGGG??B)52<FC3-(-4:?3:FFBF?GGG<:?8?2>?)6<(34796;B2346(81(()0*)29
@M03364:396:000000000-C9LGT:1:1101:8517:7666 2:N:0:10
GGACTACACGGGTTTCTAATCCTGTTTGCTCCCCACGCTTTCGCGCCTCAGCGTCAGTTGTCGTCCAGCAAGCCGCCTTCGCCACTGGTGTTCCTCCTAATATCTACGCATTTCACCGCTACACTAGGAATTCCGCTTGCCTCTCCGATACTCACGGGGAACAGTTTCAAATGCAGTTCCGGGGTTAAGCCCCGGGATTTCACATCTGACTTGCTCCTCCGCCTACACGCCCTTTACACCCAGTAAATCCGGACAACGCTTGCAACCTACGTATTACCTCGGCGGCTGGCCCGTCTTTAGC
+
CCCCCGGGGGGGGGGGGGGGGGGFGGGGGGGGGGGGGGFGGGGGGGGGGGGGGGGGGGGGGGGGGGGGGGGGGGGGGGGGGGGGGDGGGGGGGGGGGGGGGFGGGGGGGGGGGGGGGEGGGGGGGGGGGGGGGGGGGFDFGGGBFED=C>C*CE+;@EGG>FFFGGGGGGABBBAGGFGGGDGFGG:>8DFFCEEEGGGFF3EEGFA46>EG3A<7CEGF@GFFFF1;<DBF9<7ABAC@C1:?74))9FDFBF90>9B?:?C2:FD(2422)).))3)54<029>090((44;())*)2:
@M03364:396:000000000-C9LGT:1:1101:21042:7670 2:N:0:10
GGACTACCCGGGTTTCTAATCCTGTTCGCTCCCCACGCTTTCGCTCCTCAGCGTCAGTAACGGCCCAGAGACCTGCCTTCGCCATTGGTGTTCTTCCCGATATCTACACATTCCACCGTTACACCGGGAATTCCAGTCTCCCCTACCGCACTCAAGCCCGCCCGTACCCGGCGCGGATCCACCGTTAAGCGATGGACTTTCACACCGGACGCGCCGAACCGCCTACGAGCCCTTTACGCCCAATAAATCCGGATCACGCTTGCACCCTACGTATTCCCGCGGCTGCTGGCACGTAGTTCGC
+
CCCCCGGGGGGGGGGGGGGGGGGGGGGGGGGGGGGGGGGGGGGGGGGGGGGGGGGGGFGGGGGGGGGGGGFGGGGGGGGGGGGGGDFGGGGGGGGGGGGGGGGGGGGGGGGGGGGGGGFGGGGGGDGGCGGGGGG,@FGGGGGFGGG6EFGFGFGFCGGGGGFGGGGGGGGGEDFDGEGGFFFFGG@;FGC<FGECGFGGGFGFGFF;FGFC9)24D>GG;GBFBF6)4C>??BB>FFGGGF(4)5:AFGG;?F18FF:?:?G7FGGB(4482<:)4<:>99>>9?4:BF?>?:07)=)97
@M03364:396:000000000-C9LGT:1:1101:16159:7681 2:N:0:10
GGACTACACGGGTTTCTAATCCTGTTCGATACCCACGCTTTCGTGCATCAGTGTCAGTCACGGCCTGGCAGGCTGCCTTCGCGATCGGGGTTCTGCGTGATATCTATGCATTTCACCGCTACACCACGCATTCCGCCTGCCCCGTACGTACTCAAGCCAACCAGTTTCAACGGCAGTTCCATGGTTGAGCCACTGACTTTCACCGCTGACTTAATCGGCCACCTACGCACCCTTTAAACCCACTAAATCCGGACAACGCTCGCATCCTCCGTATTACCGCGTCTGCTGGCACGGAGTTCGC
+
CCCCCGGGGGGGGGGGGGGGGGGGGGGG?F<FGGGGGGGGGGGGGGGGGGGGGGGGGFGGGGFGGGGGGGGGGFFGGGGGGG7FFGGGEGGGGGGGGGGGGGFGGGGGGGFGGGGGGGGGGGGGGD7FGGGGGGGEGFFGGGGFGEEEFFFDF<8;FGGGGGFGGGFGCGGGEG>DGFF,2>:C?DFEFCFC77E76CFGGFGFGFFF2FAG96C99;E*28;DFG?36CBF?:?)52<CEB(1/,39FFDFF(,1;0>2?>C95:7)441-34?9>E(3,(-(-54)310232-0)))17
@M03364:396:000000000-C9LGT:1:1101:4365:7683 2:N:0:10
GGACTACAGGGGTTTCTAATCCTGTTTGCTCCCCACGCTTTCGCGCCTCAGCGTCAGTTATCGTCCAGCAAGCCGCCTTCGCCACTGGTGTTCCTCCTAATATCTACGCATTTCACCGCTACACTAGGAATTCCGCTTGCCTCTCCGACACTCACGGGATACAGTTTTGAAAGCAGTTCCGGGGTTGAGCCCCGGGATTTCACTCCCAACTTGCCTCTCCGCCTACACGCCCTTTCCACCCAGTAAATCCGGACAACGCTTGCAACCTACGTCTTACCGCGGCTTCTGGCCCGTACTTTGC
+
CCCCCGGGGGGGFGGGGGGGGGGGGGGGGGGGGGGGGGGGGGGGGGGGGGGGGGGGGGGGGGGGGGGGGGGGGGGGGGGGGGGGGGGGGGGGGFGGGGGGGGGGGGGGGGGGGGGGGGGGGGGGF@FGEGGGGGGGGGGGGGGFGGGCCDGFGF+;FGGGGGFGFGGGGGGFFFBGGFGGGGGGGG@26BFGDGGGDGGGGEG<FFA315@FFF+.>;CEBG?D0<;F?GFF2<D222CGG<??4:5>FGGF:>9,>-44:?G):CC84??:1:<9:E3,-77(-())4:8<B9,)0*)2*
@M03364:396:000000000-C9LGT:1:1101:6177:7694 2:N:0:10
GGACTACTGGGGTTTCTAATCCTGTTCGCTCCCCACGCTTTCGCTCCTCAGCGTCAGTAACGGCCCAGAGACCTGCCTTCGCCATTGGTGTTCTTCCCGATATCTACACATTCCACCGTTACACCGGGAATTCCAGTCTCCCCTACCGCACCCAAGCCCGCCCGTCCCCGGCGCGGATCCACCGTTCAGCGATGGACTTTCACACCGGACGCGACGAACCGCCTACGAGCCCTTTACGCCCAATACATCCGGAGAACGCTTGCCCCCTCCGTCTTACCGCGGCTGCTGGCACGTAGTTAGC
+
CCCCCGFFGGGGFGGGGGEGGGGEFFGGGGGGGGGGGGGGGGGGGGGGGFFGGGGGG,,<FFGEGGCGGCFDFEGGGGGGFGGGEGGGGGGGGGGGGGGGGGGGGFGGGFFGFGDGGG8>AEFGG8FE4+EFGGCC@73DF6EFGGFDGBG)8)?FG:DGGG9DF*@EGCCEEGB4*:EGGCGCFA,.@F8);CG*>CGFFEGFC@>BFG9>6)1(91EE>C;6(840(9(403:>ABGGD04:F7<DFG<60(((9766-4@(7CD9(89?(.4)6::>0209;(),(8(403,)8*)*2
@M03364:396:000000000-C9LGT:1:1101:20684:7706 2:N:0:10
GGACTACCCGGGTATCTAATCCTCTTTGCTCCCCACGCTTTCGTGCCTCAGCGTCAGGTACAGGCCAGGCGGCCGCCTTCGCCGCTGGTGTTCTTCCATATATCTACGCATTTTACCGCTACACATGGAGTTCCACCGCCCTCTCCTGTCCTCAAGCCGTGCAGTTTCCAAAGCCTGAACCGGTTGAGCCGGTCCCTTTTACTTCAGACTTGCCCAGCCGCCTGCCCCCCCTTTACGCCCAATAAATCCGTATACCGCTTGCCCCCCACGTATGACCCCGGCCGCTGGCACGTAGTTCACC
+
CCCCCGGGGGGGGGGGGG9FGGG,CFGGGGGGGGGGGGGGGGGGGGGGGGGGGGGGGFGGGGGGGGGGGGGGGGGGGGGGGGGDGGGGEGGGGGGGGGGGGGFGFGGGGGGGGGGGGGGGGGGGG@@GF@FFGGGGG:DGGGGFGGGEEFGFGFGFFGEGCC5:,@EGGCGGFGBCC4:CFGGFCE,7;CECCGGGGDGFG;5.;31)6>?9C)545;F5:C031*8)(999082<2<GG>:7)066<FG1(,564)44((1+5FC56;(-(6().2*,(19(474(-4,80(..7B7)2:
@M03364:396:000000000-C9LGT:1:1101:23711:7708 2:N:0:10
GGACTACCCGGGTTTCTAATCCTGTTTGCTCCCCACGCTTTCGAGCCTCAACGTCAGTTATCGTCCAGTAAGCCGCCTTCGCCACTGGTGTTCCTCCTAATATCTACGCATTTCACCGCTACACTAGGAATTCCACTTACCTCTCCGATACTCTAGCTTGACAGTTCCAAATGCAGCTTGGGGGTTGAGCCCGGGGCTTTCACTTCAGCCTTGCTTTGCCGTCTACGCTCCCTTTACACCCAGTAAATCCGGATCACGCTTGCCCCCTCCGTATTACCGCGGCTGCTGGCACGTATGTTGC
+
CCCCCGGGGGGGFGGGGGGGGGGGGGGGGGGGGGGGGGGGGGGGGGGGGG@FGGGGGGGGGGGGGGGGGGGGGGGGGGGGGGGGGGGGGGGGGGGGGGGGGGGGGGGGGGGGGGGGGGGGGGGGGFGGGGGGGGGGGGGGGFGFGGG=EBGEF;FFGGFGCFFFGGGGGGGGFGDFGFFG+DD<CC5:CFGGGGGGGGGGGEGECAAE*;:C)8>7:7FG6D;@@?0.(1668<E3C)5CF:629<99?F99?<(8F?6?<1A(9@C9(--8(33).<<0(3;B,13)8::?044*)*)22
@M03364:396:000000000-C9LGT:1:1101:19385:7714 2:N:0:10
GGACTACACGGGTTTCTAATCCTGTTCGCTCCCCACGCTTTCGCTCCTCAGCGTCAGTAACGGCCCAGAGACCTGCCTTCGCCATTGGTGTTCTTCCCGATATCTACACATTCCACCGTTACACCGGGAATTCCAGTCTCCCCTACCGCACTCAAGCCCGCCCGTACCCGGCGCGGATCCACCGTTGAGCGCTGGACTTTCACCCCGGACGCACCGACCCGCCTACGAACCCTTTACGCCCAATGAACCCGGGTCACGGTTGCCCCCTACTGCTCTCCGCGGCTGGTGGCCCGGTGTTAGC
+
CCCCCGFGGGGG:CFGGGGGGFFDFFGGGGFGGGGFGGGGGGGGGGGADFGFGEGGEGGFGGDGGGGG?EGGFFGGGCGGGEGGDFGG<FFGGGFEEGEGGGGGDGGGGCFFBFGGGECCEGFGDGGD+@FFEFCA383AFDGFGG?6=@F9=)=DGC8EBCBCFGCCE9>89:5<5):?+<7**=*3/8*)*2=*>CFGGCF)*5)4(995()2(9(2:1CF?(;()(1(-48)))(*2?((.).6).*)3(,4(6(((,32)9C7,-()))))))222,(-3(((.3,489;-).06C>
@M03364:396:000000000-C9LGT:1:1101:22714:7772 2:N:0:10
GGACTACACGGGTATCTAATCCTGTTCGCTCCCCACGCTTTCGCTCCTCAGCGTCAGTAACGGCCCAGAGACCTGCCTTCGCCATTGGTGTTCTTCCCGATATCTACACATTCCACCGTTACACCGGGAATTCCAGTCTCCCCTACCGCACTCAAGCCCGCCCGTACCCGGCGCGGATCCACCGTTAAGCGATGGACTTTCACCCCGGACGCGACGAACCGCCTACGAGCCCTTTACGCCCAATCAATCCGGATAACGCTTGCACCCTACGACTTACCGCGGCCGCTGGCCCGTCTGTCGC
+
CCCCCGGGGGGGGGGGGGGGGGGGGGGGGGGGGGGGGGGGGGGGGGGGGGGGGGGGGGGGGGGGGGEGGGGGGGGGGGGGFGGEGDFB6DFEGCEFCCEFGECGGGGGGGGGGGGGGGGDEGGG8@EFCC8FGGGFGG9EFDEFDFFEGDGFGBGFGGGEG7?>FEGGGDCE>C9C75EG6FF*2=<8FCECDGEEFGGGGFF);B:>4C;=17E>51EE()46?FB7131<0(529(;:8((4..,)9C59(((.??>:F:C)*;>(1(((,,-))3--174(--((--46;18))1)**
@M03364:396:000000000-C9LGT:1:1101:10159:7794 2:N:0:10
GGACTACCGGGGTTTCTAATCCTGTTCGCTCCCCACGCTTTCGCTCCTCAGCGTCAGTAACGGCCCAGAGACCTGCCTTCGCCATTGGTGTTCTTCCCGATATCTACACATTCCACCGTTACACCGGGAATTCCAGTCTCCCCTACCGCACTCAAGCCCGCCCGTACCCGGCGCGGATCCACCGTTAAGCGATGGACTTTCACACCGGACGCGACGAACCGCCTACGAGCCCTTTACGCCCAATAAATCCGGATAACGCTTGCACCCTACGTATTACCGCGGCTGCTGGCACGTATTTAGC
+
CCCCCGGGGGGGGGGGGGFGGGGGGGGGGGGGGGGGGGGGGGGGGGGGGGGGGFGGGGGGGGGGGGGGEFFCFAFGGGGGGGGGGGGGGGGGGGGGGGGGGCEGGGGGGGGGCGGGGGGGGGGGGGGGFGGGGGGGGFFGGGGFGGFCGEGFGF?FGEGGGGEGGEGGGEEGAGFG>BGF6FC<CG*,AF:3>GGGFGCCFAGFFD>>9G0:3)*-9(:C>GFFFE2.456?:BFFFBCEGFF06-66FDD>?0(6@<>B?:C)9CD:1:0().:ABG(4;>F>01005?1323.066)20
@M03364:396:000000000-C9LGT:1:1101:15972:7830 2:N:0:10
GGACTACTGGGGTATCTAATCCTGTTCGCTCCCCACGCTTTCGCTCCTCAGCGTCAGTAACGGCCCAGAGACCTGCCTTCGCCATTGGTGTTCTTCCCGATATCTACACATTCCACCGTTACACCGGGAATTCCAGTCTCCCCTACCGCACTCAAGCCCGCCCGTACCCGGCGCGGATCCACCGTTAAGCGATGGACTTTCACACCGGACGCGCCGAACCGCCTACGAGCCCTTTACGCCCAATAAATCCGGATAACGCTTCCACCCTACGTATTACCGCGGCTGCTTGCACGTATTTAGC
+
CCCCCGGGGGGGGGGGGGGGGGGGGGGGGGGGGGGGGGGGGGGGGGGGGGGGGGGGGGGGGGGGGGGGGGDGGGGGGGGGGGGGGGGGGGGGGGGGGFGGGEGGGFGGGGGGGGGGGGGGGGFGGGGGGGGGGGGEEGGGGFGFGGGGGEGFGFGFGGGGGGFGGGGGGG5EEGFG55CGCGFEGG:?FFEDCGGFGGGGGFGCFBE>FG>GF)?>D6EGFGB:(;<),C91(4::A0ECG?::63<6=DD2(((.9:>??(3-:CC1(4(42)5)63(-404((8?)527?:?,0/9)::
@M03364:396:000000000-C9LGT:1:1101:13912:7889 2:N:0:10
GGACTACCGGGGTTTCTAATCCTGTTTGCTCCCCACGCTTTCGAGCCTCAGTGTCAGTTACAGTCCAGTAAGCCGCCTTCGCCACCGGTATTCTTCCCAATATCTACGCATTTTACCGCTACACATGGAGTTCCACCGCCCTCTCCTGTCCTCAAGCCGTGCAGTTTCCAAAGCCTGAACCGGTTGAGCCGGTCCCTTTTACTTCAGACTTAACAGGCCGCCTACGCACCCTTTACGCCCAATCATTCCGGATACCGCTTGCCCCCTACGTATTACCCCGGCTGCTGGCCCGTAGTTAGGC
+
CCCCCGGGGGGGGDGGGGGGGGGGGGGGGGGGGGGGGGGGGGGGGGGGGGGGGGGGGGGGGGGGGGGGGGGGGGFGGGGGGGGGGGGGGGGGGGGGGGGGGGGGGGGGGGGGGGGGGDGGGGGGFGGGGGGGGGGGGGGGGDGDGGGFGFGDGFGFGGGGGGAFFFGGGGGGAFDGGF?FGGGFGG:=FFGGGDGGGGGGFBFEG@B?EGFGFFD>F(;C>GFD==::2>@<DF<CBBGG50::):6<FGDF:B))<>6(41+5DGG<?BF<4:2:9+34;B34:?7:<(8>4(,09*)*2
@M03364:396:000000000-C9LGT:1:1101:20399:7897 2:N:0:10
GGACTACACGGGTTTCTAATCCTGTTCGCTCCCCACGCTTTCGCTCCTCAGCGTCAGTAACGGCCCAGAGACCTGCCTTCGCCATTGGTGTTCTTCCCGATATCTACACATTCCACCGTTACACCGGGAATTCCATTCTCCCCTACCGCACTCAAGCCCGCCCGTACCCGGCGCGGATCCACCGTTAAGAACTGGACTTTCACACCGGACGCGTCGAACCGCCTACGGCCCCTTTACGCCCAATAAATCCGGATAACGCTTGCGCCCTACGTATTACCGCGGCTTCTTGCACGTAATTTGC
+
CCCCCGGDGFEGEEGGGGGGEEF@FF@@C@FBCFG:CFGGFE@;FGGFGGGGGGGGCFGGDCF7@FCGEDFEC@FDFGFD@FCGFGGG9FFEFGF<??FFD+@,=EEAFEEE9EDFGGCC8F=FEE7C+@FEFGG,,9=AF=CD6@>+63@860+038@?CE57<>>:9ED5/>()/8*;+02*3/*/:,+0@9<*;C9FC3+9<D>6;<(:(0:(C<8=6D630*()()-4((.6)(28?:(4)5))*290(-4<??3(8(*(1;99((((5),).+((((,(,44)4)).4:F4)*):0
@M03364:396:000000000-C9LGT:1:1101:21283:7928 2:N:0:10
GGACTACAGGGGTTTCTAATCCTGTTCGCTCCCCACGCTTTCGCTCCTCAGCGTCAGTAACGGCCCAGAGACCTGCCTTCGCCATTGGTGTTCTTCCCGATATCTACACATTCCACCGTTACACCGGGAATTCCAGTCTCCCCTACCGCACTCAAGCCCGCCCGTACCCGGCGCGGATCCACCGTTAAGCGATGGACTTTCACACCGGACGCGACGAACCGCCTACGAGCCCTTTACGCCCAACAAATCCGGATCACGCTTGCACCCTACGTCTTCCCGCGGCTGCTGGCCCGTACTTGGC
+
CCCCCGGGGGGGGGGGGGGGGGGGGGGGGGGGGGGGGGGGGGGGGGGGGGGGGGGGGGGGGGGGGGGGGGGGGGGGGGGGGGGGGGGG<FGGGGGGGGGGGGGGGGGGGGGGGGGGGGFGGGGGGGGGGGGGGGGC:FGGGGGFGGGEGFGAFDFFGGGGGGFDGGGGGEGEEGFGEBEGGGG7CGE=FFC<FEGGGGGGGFGFGFFF>GFG3.?>G9EGFGFFFFF7?DFF:<?4<(;CG?F(0.24FC372((.<12,(4E)CFG:<?:((4:).;:4,4;19?)42:18B--))*)2>
@M03364:396:000000000-C9LGT:1:1101:18368:7939 2:N:0:10
GGACTACACGGGTATCTAATCCCATTTGCTACCCCGGCTTTCGTTCCTCAGTGTCAATTACGGCCCAGTAAAGCGCTTACGCCACCGATGTTCCTCCTGATATCTACGCATTTCACCGCTACACCAGGAATTCCCTTTACCTCTACCGCATTCTAGTCTGCCAGTATCCGATGCCGAACCGAAGTTGAGCTTCGGGCTTTAACACCAGACTTAACAAACCACCTACGCACTCTTTACGCCCAATGATTCCGGACAACGCTTGCACCCTCCGTATTACCGCGGCTGCTTGCCCGTATGTAGC
+
CCCCCGGGGGGGGGGGGGGGGGG<FFGGGGGGGGGGGGGGGGGEGGGGGGGGGGGGDFGGGGGGGGGGGGGGGGGGGFBFGGEGGFGGCEGGFGGGGGGGGGGGGGGGGGGGGGGGGEGGGGGGGGGGCFGGGGGFFFFFGGGFGGGGGACAGD=FFFFGCGFGGGGGCEGGEG@GE>EEG57FG7;;?FACGGGGDEGGF??82:5@5?BF98CEF@GGFGF@EF@)6D>EFFFEFDCGG11?02:AFGG><99?F>BB6:C)>FG<1<B268:):@?FBFF0(4,)5-(.39,))/)2*
@M03364:396:000000000-C9LGT:1:1101:27041:7949 2:N:0:10
GGACTACTCGGGTATCTAATCCTGTTCGCTCCCCACGCTTTCGCTCCTCAGCGTCAGTAACGGCCCAGAGACCTGCCTTCGCCATTGGTGTTCTTCCCGATATCTACACATTCCACCGTTACACCGGGAATTCCAGTCTCCCCTACCGCACTCAAGCCCGCCCGTACCCGGCGCGGATCCACCGTTAAGCGATGGACTTTCACACCGGACGCGACGAACCGCCTACGAGCCCTTTACGCCCAATAAATCCGGATAACGCTTGCACCCTACGTCTTACCGCGGCTGCTGGCACGTAGTTGGC
+
CCCCCGGGGGGGFGGGGGGGGGGGGGGGGGGGGGGGGGGGGGGGGGGGGGGGGGGGGGGGGGGGGGGGGGGGGGEGGGGGGGGGGEFGEFGGGGGGGGGGGGGGGGGFGGGGFGFGGGFGGGFGDCGGGGGGGGGAFGFGGGGFGGG6EEGFFDDFGGGEGGADGEGGGGGGFGFG56CFFFGGEE76CE:5D=C*7CFGDCFCGFFFBGFG(5C9GBGGFGFF<CB3:D9?:0:9A?EEE?F:/56ABGD;B,(6F8;B??C<GGG?BFF1(8?)6<:>FFF0,37:?F?FFF(08/)99
@M03364:396:000000000-C9LGT:1:1101:10299:7954 2:N:0:10
GGACTACCCGGGTTTCTAATCCTGTTCGCTCCCCACGCTTTCGCTCCTCAGCGTCAGTAACGGCCCAGAGACCCGCCTTCGCCATTGGTGTTCTTCCCGATATCTACACATTCCACCGTTACACCGGGAATTCCAGTCTCCCCTACCGCACTCAAGCCCGCCCGTACCCGGCGCGGATCCACCGTTCAGCGCTGGACTTTCACACCGGACGCGACGAACCGCCTACGAGCCCTTTACGCCCAATGAATCCGGATAACGCTCGCCCCCTACGTAGTACCGCGGCTGCTGGCACGTATTTAGC
+
@CCCCGGGG+CGGGGGGGCGGGAFFFGGGGGGGGGGGGGGGGGG>FGGGGGGGGGGGECFGGGGGGGGFGGGG,FFGGGGGGGGC,EFFFGGG9DGGGGGGDGGFGGFFGGGGGGGGG=?EGGGG@FGGDFGFFFDFGGGFF>;+@F=C*F>F8CCDG@EEGEGGGEGGG>EFGBD5>EC9C<<FE,6;C5):>C=GGFFGFG97B)30C(*3)?>)3CEBGFF(21.(91:1244A?DGGB(40).4=FCB0:?AF:>?09E-CGG2(4::)(4.6C16(4;>>BB?B?(42?(/78<FC
@M03364:396:000000000-C9LGT:1:1101:26501:7968 2:N:0:10
GGACTACCCGGGTTTCTAATCCTGTTCGCTCCCCACGCTTTCGCTCCTCAGCGTCAGTAACGGCCCAGAGACCTGCCTTCGCCATTGGTGTTCTTCCCGATATCTACACATTCCACCGTTACACCGGGAATTCCAGTCTCCCCTACCGCACTCACGCCCGCCCGTACCCGGCGCGGATCCACCGTTAAGCGATGGACTTTCACACCGGACGCGACGAACCGCCTACGAGCCCTTTACGCCCACTAAATCCGGATCACGCTTGCACCCTCCGTATTACCGCGGCTGCTGGCACGTATTTCGC
+
CCCCCGGGGGGGCFGGGGFGGGGGGGGGGGGGGGGGGGGGGGGGGGGGGGEGGGGGFGGGGGGGGGGGGGGGGGGGGGGGGGGDGFGGEGGGGGGGGGGEGGGGGGGGGGGGGGGGGGGGGGGGGGGGFGGGGGGFGGGGGFEFGGGEGFGFFF+;FGGGGGFGGGGGFCEGFGFD7AGGCFG@FG*6CF=<FEG6CFGGGFGFGFF>>GFG65C>DFGGFDFB0;?)4C>FFBF2:<GGGB(1)5>AFGGFBF07@<BFFFC>FGD4(-3,(.4).<(2-2>>9::?06(5:,,*)*)2/
@M03364:396:000000000-C9LGT:1:1101:10046:7985 2:N:0:10
GGACTACACGGGTATCTAATCATGTTCGCTCCCCACGCTTTCGCTCCTCAGCGTCAGTAACGGCCCAGAGACCTGCCTTCGCCATTGGTGTTCTTCCCGATATCTACACATTCCACCGTTACACCGGGAATTCCAGTCTCCCCTACCGCACTCAAGCCCGCCCGTACCCGGCGCGGATCCACCGTTAAGCGATGGACTTTCACACCGGACGCGACGAACCGCCTACGAGCCCTTTACGCCCAATAAATCCGGATATCGCTTGCCCCTTACGTATTCACGCGGCTGCTGGCCCTTACTTAGC
+
CCCB<EDFFFGEECEEGGGGG,EFGCFGGGGFGCEFGDEGGGGEEFFGEC@FGGGGDFDCCFGEGGGGGGC<F@AEEDCFDFFEDGGGGGGGFGGGGGGGGECGADGFGGFBFDGGGEGGEEFF8BFF@GGGFGFF=A9DA6@FDDC+B@>AFF?6:847C@>DG89CFGCGDG@D=4CG+AC<CE*389**;5*A9++2<.5)28)((99G05C;)28E17>?0:(0(97-4::>>(;?E<6:)44:FC),--()04:?(4;(*A*8),,:><?))3.(((4>(3))(14((())*0.7:
@M03364:396:000000000-C9LGT:1:1101:15827:7998 2:N:0:10
GGACTACCCGGGTTTCTAATCCTGTTCGCTCCCCACGCTTTCGCTCCTCAGCGTCAGTAACGGCCCAGAGACCTGCCTTCGCCATTGGTGTTCTTCCCGATATCTACACATTCCACCGTTACACCGGGAATTCCAGTCTCCCCTACCGCACTCAAGCCCGCCCGTACCCGGCGCGGATCCACCGTTAAGCGATGGACTTTCACACCGGACGCGACGAACCGCCTACGAGCCCTTTACGCCCAATCAATCCGGATTACGCTTGCACCCTACGTATTACCGCGGCGGCTGGCCCGTACTTCGC
+
CCCCCGGGGGGGFGGGGGGGGGGGGGGGGGGGGGGGGGGGGGGGGGGGGGGGGGGGGGGGGGGGGGGGGGGGGGGGGGGGGGGGGGGGGGGGGGGGGGGGGGGGGGGGGGGGGGGGGGGGGGGGGGGGGGGGGGGFGGGGGGGFGGGGG>C:FDFFGFGGGGFGGDGGGGDGFGFG=BGGGGGEFG::FFE3DGGFGGGGGFGFGFFF9C>CB)89C1EEBG;:?FF)-99<<BF2:6EGGF0()52<FF3;?:()=8BB<?F<GGGF(.,.5.8)6:3;2;9,(4(42:(4;63)0*)99
@M03364:396:000000000-C9LGT:1:1101:19368:8009 2:N:0:10
GGACTACCCGGGTTTCTAATCCTGTTTGCTCCCCACGCTTTCGAGCCTCAGCGTCAGTTACAGTCCAGAGAAGCGCCTTCGCCACTGGTGTTCTTCCTAATCTCTACGCATTTCACCGCTACACTAGGAATTCCCTTCTCCTCTCCTGCACTCTAGACTTCCAGTTTGAAATGCAGCACTCAGGTTAAGCCCGAGTATTTCACATCTCACTTAAAAATCCGCCTACGCTCCCTTTACGCCCAGTAAATCCGGACAACGCTCGCCACCTACGTATTACCGCGGCTGCTGGCACGTCGTTAGC
+
CCCCCGGGGGGGGGGGGGGGGGGGGGGGGGGGGGGGGGGGGGGGGGGFGGGGGGGGGGGGGGGGGGGGGGGGGGGGGGGGGGGGGGGGFGGGGGGGGGGGGGGGGGGGGGGGGGGGGGGGGGGGGGGGGGGGGGGGGGGGGGGFGGGGGFGBFE=D=EFGGGFGGGGGGGGGFFDGGFGGGGGFGGGDFFGGGDGCGGGGGFGCFFFFFGFG7=3:CCGGFFFFFD@B5?@B@*7@FFGGG?;;6?.?CC790:18A;F;8;EFCGGBFF?4)<:9:<(344924:))5?0<::()0)(9>
@M03364:396:000000000-C9LGT:1:1101:12659:8016 2:N:0:10
GGACTACTGGGGTTTCTAATCCTGTTCGCTCCCCACGCTTTCGCGCCTCAGCGTCAGTTTCAGTCCAGAAAGCCGCCTTCGCCACTGGTGTTCCTACCGATCTCTACGCATTTCACCGCTACACCGGTAATTCCGCTTTCCTCTCCTGCACTCGAGCCTAGCAGTTTCCAAAGCAATTCCCACCTTAAACGCAGGACTTTCACTCCAGACTTACCAGGCCGCCTACGCCCCCTTTACGCCCAATCATTCCGGATAACGCTTGCCCCCTCCGTATTACCGCGGCTGCTGGCCCGTAGTTAGC
+
CCCCCCGGDGGGGGGGGGGGGGGGGGGGGGGGGGGGGGGGGGGGGGGGGGGGGGGGGGGFFFGFGGGGGGFGGGFGGGGGGGGGGGGGGGGGFGG@F<FGGGGGGGGGGGGGGGGGGGGGGGGGGGGGGEGGGGGB+8=FFFF9DGFD,?FEFDFEGGGG6DBGGACFE;E99FF5ECGGGGC:DF9*=,1;?GG7*<?FGFG52?F2@GEGF8,*2;FG>GB0,B75(:6((44<41CEG::1).6AFGGB?F04?6(,4<@7*AD0,33:(,.)6<89>>93964:70(4414@5@)*2
@M03364:396:000000000-C9LGT:1:1101:13772:8086 2:N:0:10
TTACCACAGGTGGTTCTAAACCTGTTTGCTCCCCCCCCACTCGCTCCGCATCTTCAGTCACGGTCCCTCTGCTCGCCATCGCCACTGGTGTTACTCCTCATATCTACACATTCCACCGCTCCACCGGGAATTCTCCGCTCCTCTCCCCGTCCCACGCTCTCCCGTCTCCGCCGCTGTGCCCCCGCTCACCTACCGCACTCCCCATCCCGCCTCACCCCCCCCCATCGCGCGACTCACGCCCCACGAATCCCCTAACCACTCCCACCACCCCATTCACCCCCCGCGCTTGCCAGTACCTGGC
+
-8,,,=;6;66,,6=,,6,,;;,,;@,,@,CE9-+67:++,,67:DF,,+,8,<,A@<,,,,,9C:,,6,,,,:@F:,8<,B=,,,,,9,94,,@<B,,,,,,9=4,,B,:?,,,::4+=+6,,@++4+3,AC,,:+80@=063+8@++3+1+00*@541@:33,3,6A**1/>-//)>C68/****(+80*;7:*)*3+=(;(*00(-)(*()1.5-*:()4((22)-)((((().(*;*((-),-4370(.(((04:3((/(2C4(,(((())-)2.((,((-(-(30())))***)9*
@M03364:396:000000000-C9LGT:1:1101:9514:8088 2:N:0:10
GGACTACTAGGGTATCTAATCCTGTTCGCTCCCCCAGCTTTCGCGCCTCAGCGTCAGTGGTGGCCCAGAAGGCCGCCTTCGCCACCGGTGTTCTTCCCGATATCTGCGCATTCCACCGCTACACCGGGAATTCCGCCTTCCCCTACCACACTCGAGCCCGCCGGTATCGGAGGCTCGCCGGGGTTGAGCCCCGGGCTTTTACCTCCGACCTACCGGGCCGCCTACTCGCCCTTTACGCCCCACGCAACCGGATACCGCTCGCCCCCTCCCTCTTACCCCCGCCGCTGGCACGTACTCTCCC
+
CCCCCGGGFGGGGGGGGGGGGGGGGGGGGGGGGGGGGGGFGGGGGGGGGGGGGGGGGGFGGGGGGGGGGGGGGGGGGGGGFGGGGGGGGGGGGGGGGGGGGCGGGGGGGGGGGGGGGGGGGGFGGDGG@FFGFGGGE=>FGGG?DGG:DFGFGBF>FGGGGGFGG@5EEEECDGBGGBE=ECD*=5,/):FD3CC5);@C9)C<FF53;DBC(88379C*(>048+.03)(,4:4.,2EG>:(()-,-89)((,).)4(-(-:6DG5(-(.4())).+,,-((43(,(,433,.()**)*2
@M03364:396:000000000-C9LGT:1:1101:18163:8092 2:N:0:10
GGACTACAGGGGTTTCTAATCCTGTTTGCTCCCCACGCTTTCGCGCCTCAGCGTCAGTTGTCGTCCAGCAAGCCGCCTTCGCCACTGGTGTTCCTCCCGATATCTACACATTCCACCGTTACACCGGGAATTCCAGTCTCCCCTACCGCACTCAAGCCCGCCCGTACCCGGCGCGGACCCACCGTTAAGCGATGGGCTTTCACACCGGCCGCGACGAACCGCCTACGGGCCCTTTACGCCCAATCAATCCGGAATACGCGTTCCCCCTGGCGATGACCGCGGACGCTGGACCGGATGTCGC
+
CCCCCGGGFGGGGGGGGGGGFGGGGDGGGFGGGGGGGGGGGFGDGGGGGGCGGGGGGFGGFGGGGGGGGGGGFFEGGGGFGGGGFGGGGGGGGGGGGGGEGGGFEE<BEGGGGG=FFCFGCFDGDGGGC@FF,EF9@:FG9=EFGG8CE9FAFF6*3@FGEG5CB71C@CE>@C=4*)/=>=G7:578893:8****3B?CAFFG@DF(9251)23)3:EBDBFFC:)2)3(444)-4?EG(87)5)-99)4((()182(-(1(*;)(((((,-()-3((-(((-((,((..(((0)9)/*
@M03364:396:000000000-C9LGT:1:1101:10211:8107 2:N:0:10
GGACTACAGGGGTATCTAATCCTATTTGCTCCCCACGCTTTCGTGCCTCAGCGTCAGGTACAGGCCAGGCGGCCGCCTTCGCCGCTGGTGTTCTTCCACATCTCTACGCATTTTACCGCTACACATGGAGTTCCACCGCCCTCTCCTGTCCTCAAGCCGTGCAGTTTCCAAAGCCTGAACCGGTTGAGCCGGTCCCTTTTACTTCAGACTTGCACAGCCGCCTGCGCAACCTTTACGCCCAATCATTCCGGATACCGCTTGCCACCTACGTATTACCCCGGCTGCTGGCACGTATTTCGCC
+
CCCCCGGGGGGGGCFGGGGGGGGCFGGGGGGGGGGGGGGGGGGGGGGGGGGGGFGGGGGGGGGGGGGGGGGGGGGGGGGGGGGGGGGGFGGGGGGGGGGGGGGGGGGGGGGGCFGGGGGGGGGGGGGGGGGGGGGGGCDFGGGDFGGGFFGFGFGFGGGGGGFGGGGGGGGGFGFGGFFGGGGCEG?>FGGGGEGDF?FG?=+<FAFEFGFGF4C)8?GGFGFF627.(14(5<9A<<EE*387)64<FGG03<))722-(4<)9E5>BB?).5)6<+-(46,7:2).:(3443-)1*,/7
@M03364:396:000000000-C9LGT:1:1101:17607:8111 2:N:0:10
GGACTACAAGGGTATCTAATCCTGTTTGCTCCCCACGCTTTCGAGCCTCAACGTCAGTTATCGTCCAGTAAGCCGCCTTCGCCACTGGTGTTCCTCCTAATATCTACGCATTTCACCGCTACACTAGGAATTCCACTTACCTCTCCGATACTCTAGCTTGACAGTTCCAAATGCAGCTTGGGGGTTGAGCCCCCACCTTTCACATCTGGCTTGCCCTGCCGTCTGCGCTCCCTTTACACCCAGTAAATCCGGATAACGCTTGCCCCCTACGTATTACCGCGGCTGCTGGCCCGTATTTAGC
+
CCCCCGGCFGGGGFGGGGGGGGGGGGGGGGGGGGGGGGGGGGGFGGGGGGCFGGGGGGGGGGGGGGGGGG@FGGGGGGGGGGGGGGGGGGGGGGGGGGGGGGGGGGGGGGGGGGGGGGGGGGGGGGGGFGGGGGFGGGDFGGGFGGG+@?GEGEGFGGE=DGFGGGDFFFGGFFFGCFFFGGGGGG78AFGGDGEGDFGGGFGFCFFF*;BG@F6)27CF@DBF2C903DBF@>EFF?FGG?@E:<?5FFGFF0<AF?F:??C74A)--888)::4<A8929>>F?:?70.4967:FB<G>
@M03364:396:000000000-C9LGT:1:1101:13367:8120 2:N:0:10
GGACTACTGGAGTATCTAATCCTGTTCGCTCCCCACGCTTTCGCTCCTCAGCGTCAGTAACGGCCCAGAGACCTGCCTTCGCCATTGGTGTTCTTCCCGATATCTACACATTCCACCGTTACACCGGGAATTCCAGTCTCCCCTACCGCACTCAAGCCCGCCCGTACCCGGCGCGGATCCACCGTTAAGCGATGGACTTTCACACCGGACGCGCCGAACCGCCTACGAGCCCTTTACGCCCAATAAATCCGGATCACGCTTGCACCCTACGTATTCCCGCGGCTGCTGGGCCGTCGTTAGC
+
CCCCCGGGGG,EG<FGGGFGGGGGGGGGGGGGGGGGGGGGGGGGGGGGGGGGG:FGGGGGGGGGGGGGFGFGGEGGGGGGGGGGCDGGGGGGGFFGGGGGGGGGGGGGGGGGCFGGGGGGGGGGGGGGGGGGGGGFEGGGG8CFFGGEGFGFGFGFGEFGCFBGGCEGGGEGBGFG5?EGF6CCFGFDFG=*>CG?DGGGGFGE<>B>BG>E>):9),:E>GFFFG?)1C><01:<BFGGG6617<9<FGDB(-(3????:1@)>FGF7::.).:)-<,33;>0>?0:7(413218)0-9:
@M03364:396:000000000-C9LGT:1:1101:13755:8138 2:N:0:10
GGACTACCCGGGTTTCTAATCCTGTTCGATACCCACGCTTTCGTGCATCAGTGTCAGTCACGGCCTGGCAGGCTGCCTTCGCGATCGGGGTTCTGCGTGATATCTATGCATTTCACCGCTACACCACGCATTCCGCCTGCCCCGTACGTACTCAAGCTCGCCAGTTTCAACGGCAATTCATTGGTTGAGCCAATGACTTTCACCGCTGACTTAACAAGCCACCTACGCACCCTTTAAACCCAATGAATCCGGATAACGCTCGCATCCTCCGTATTACCGCGGCTGCTGGCCCGGACTTAGC
+
CCCCCGGGGGGGGGGGGGGGGGGGGGGGGGFGGGGGGGGGGGGGGGGGGGGGGGGGGGGGGGGGGGGGGGGGGGGGGGGGGGGGGGGGFGGGGGGGGGGFFGGGGGGGGGGGGFEFFGGDGGEGECGGGDGGGGGGGG?DGGGEGCGGGFDDFEGFFFGGEGADFFGGGDCEBGA7EFGGGF>FGGGFFFGFGCFGGGGGGFF@DEFFFGEGF+;CFDDGDFFFFGDBFGFD38::AFGGGF62)6A2FGG>:?09?:7,17*(18CBFF98?7?4)<06>99((4).51(((4()014>7
@M03364:396:000000000-C9LGT:1:1101:25900:8142 2:N:0:10
GGACTACTAGGGTATCTAATCCTGTTCGCTCCCCACGCTTTCGCTCCTCAGCGTCAGTAACGGCCCAGAGACCTGCCTTCGCCATTGGTGTTCTTCCCGATATCTACACATTCCACCGTTACACCGGGAATTCCAGTCTCCCCTACCGCACTCAAGCCCGCCCGTACCCGGCGCGGATCCACCGTTCAGCGATGGACTTTCACACCGGACGCGACGAACCGCCTACGCGCCCTTTACGCCCAATCACTCCGGATCACGCTTGCACCCTACGTATTACCGCGGCTGCTGGCCCGTCGGTCGC
+
CCCCCGGGGGGGFGGGGGEGGGGGGGGGGGGGGGGGGGGGGGGGGGGGGGGGGGGGGGGGGGGGGGGGGGGGGGGGGGGGGGGGGGGGFGGGGGGGGGGEGGGGGGGGGGGGGGGGGGGDGGGGGGGGGGGGGGFFGGGGGFEFGGGGDEGBGFCFGGGGGGFGGGGGGGGGFGFG5?GGCGGEGG,6AAC);EECFGGGGFGFGFFF>G9C-0:9<>GGFDFF6F0)4C;FBF?)::EGG:BF)5(-9DDBFF07?B?06?G7DGG?2?:.)62)-3437619B?23:1(499(0))(1/
@M03364:396:000000000-C9LGT:1:1101:7018:8157 2:N:0:10
GGACTACTCGGGTTTCTAATCCTGTTTGCTCCCCACGCTTTCGAGCCTCAGCGTCAGTTACAGTCCAGAGAAGCGCCTTCGCCACTGGTGTTCTTCCTAATCTCTACGCATTTCACCGCTACACTAGGAATTCCCTTCTCCTCTCCTGCACTCTAGACTTCCAGTTTGAAATGCAGCACTCAGGTTAAGCCCGAGTATTTCACATCTCACTTAAAAATCCGCCTACGCTCCCTTTACGCCCAGTCAATCCGGACCACGCTCGCCACCTACGTATTACCGCGGCTGCTGGCCCGTACTTAGC
+
CCCCCGGGGGGGFGGGGGGGGGGGGGGGGGGGGGGGGGGGGGGGGGGGGGGGGGGGGGGGGGGGGGGGGGGFGGGGGGGGGGGGGGGGFGGGGGGGGGCFGGGGGGGGGGGGGGGGGGGGGGGGGGGGGGGGGGGGGGGGGGGFGGGGGFGFF=FDADEFGFFGGGGGGGGGFGFGGFFFFGGGGG<:D>DFDEGGGGGGGFGFCABEEGFGF6ECGFGFAGFF>>>BFGFF=E@EFFGGGFFF*7.5@CD0<F23F6>34:C>3CFB:B0:2<?4>@(99;>FBF:0:?(4>;9))76CC
@M03364:396:000000000-C9LGT:1:1101:25293:8160 2:N:0:10
GGACTACAAGGGTATCTAATCCTGTTCGCTACCCATGCTTTCGAGCCTCAGCGTCAGTTGCAGACCAGAGAGCCGCCTTCGCCACTGGTGTTCTTCCATATATCTACGCATTCCACCGCTACACATGGAGTTCCACTCTCCTCTTCTGCACTCAAGAAAAACAGTTTCCGATGCAGTTCCTCGGTTAAGCCGAGGGCTTTCACATTAGACTTATTTTTCCGCCTGCGCTCGCTTTACGCCCAATAAATCCGGACCACGCTTGCCACCTACGTCTTACCGCGGCTGCTGGCACGTATTTCGC
+
CCCCCGGGGGGGGGGGGGGGGGGGGGGGGGGGGGGGGGGGGGGGGGGGGGGGGGGGGGGGGGGGGGGGGGGGGGGGGGGGGGGGGGGGFFGGGGGGGGGGGFGGGGGGGGGGGGGGGGGGGGGGGGGGEGGGGGGGGGGGGGGFGGGFGFGFGFFFAFGG?FFGGGGGGGGGEGFGGFGGGGG:BG@=F<FGGGGGGGGGGFGFGFFE:FEG;9@EGFGGDGFFF8>BFGBFDFF3;;GEGFFF47));C7:(412>:9446E8:EFB3??F(4?)5C?>977>>:))56(8B?(0/*)9>
@M03364:396:000000000-C9LGT:1:1101:23673:8174 2:N:0:10
GGACTACTAGGGTTTCTAATCCTGTTCGCTCCCCACGCTTTCGCTCCTCAGCGTCAGTAACGGCCCAGAGACCTGCCTTCGCCATTGGTGTTCTTCCCGATATCTACACATTCCACCGTTACACCGGGAATTCCAGTCTCCCCTACCGCACTCAAGCCCGCCCGTACCCGGCGCGGATCCACCGTTAAGCGATGGACTTTCACACCGGACGCGACGAACCGCCTACGAGCCCTTTACGCCCAATAAATCCGGATCACGCTTGCACCCTACGTATTACCGCGGCTGCCGGCACGTCGTTAGC
+
CCCCCGGGGGGGFGGGGF<FGGGGGGGGGGGGGGGGGGGGGGGGGGGGGGGGGGGGGGGGGGGGGGGGGGGGGGGGGGGGGGGGGFGGGGGGGGGGGGGGGGGGGGGGGGGGGGGGGGGGGGGGGGGGGGFGGGGGGGGGGGGFGGGGGFGFFDGFGGGGGGFGFGGGGGGGFGBD?BEG6FGGFE*6FC=5DEGGGGCFGCGFGFFFFGBGF3C936EGFGFF<;?<?G1:B?DABFGGG?0194).8FG><6(3F?:?:(;)7@D13634)64)6<:9;09(43(,4;(3:B()).(90
@M03364:396:000000000-C9LGT:1:1101:7377:8188 2:N:0:10
GGACTACTCGGGTTTCTAATCCTGTTTGCTCCCCACGCTTTCGCGCCTCAGCGTCAGTTGTCGTCCAGCAGGCCGCCTTCGCCACTGGTGTTCCTCCTAATATCTACGCATTTCACCGCTACACTAGGAATTCCGCCTGCCTCTCCGATACTCAAGGGATTCAGTTTCAAAAGCAGTTTATGAGTTAAGCCCATAGATTTCACTTCTGACTTGCCGTCCCGCCTACGCTCCCTTTACACCCAGTAATTCCGGACAACGCTTGCCACCTACGTATTACCGCGGCTGCTGGCCCGTATTTTGC
+
CCCCCGGGGGGGFGGGGGGGGGGGGGGGGGGGGGGGGGGGGGGGGGGGGGGGGGGGGGGGGGGGGGGGGGGGGGGGGGGGGGGGGGGGGGGGGGGGGGGGGGGGGGGGGGGGGGGGGGGGGGGGGGGGGGGGGGGGGFGGGGGFGGG6EFGED=DFFDDGGC?FDGGGGGFGFGFGCFEEFG7FGGFEFGGGCFFFGFGGGFGFF6AFEGFGBAF>D@EE>GB?@E6=7D>614@EFFGGGF<FA5CEFGG9?B91F>F<01;4*<913?BF2<:4:<1>>>B09B::??(:BFB)/*)29
@M03364:396:000000000-C9LGT:1:1101:28085:8194 2:N:0:10
GGACTACAAGGGTATCTAATCCTGTTTGCTCCCCACGCTTTCGAGCCTCAACGTCAGTGATCGTCCAGTAAGCCGCCTTCGCCACTGGTGTTCCTCCTAATATCTACGCATTTCACCGCTACACTAGGAATTCCACTTACCTCTCCGACACTCTAGTTTACCAGTTTCCAATGCAGTTTGGGGGTTGAGCCCCCACCTTTCACATCAGACTTAGCATTCCGTCTACGCTCCCTTTACACCCAGTAAATCCGGATCACGCTTGCACCATACGTCTTCCCGCGGCTGCTGGCCCGTATTCAGC
+
CCCCCGGGGGGGGGGGGGGGGGGGGGGGGGGGGGGGGGGGGGGDFGGGGGGGGGGGGGGGGGGGGGGGGGGGGGGGGGGGGGGGGGGGFGGGGGGGGGFGGGGGGGGGGGGGGGGGGGGGGGGGGGGGCGGGGGGGGF9FGGGFFGG6EEGEFB+=EDGGGGFGGGGF::FFBGFFF?3E8ED7EEFEACGGGGGGCFGGG6FE9AB=:;EF*+>>FCGFECBBBC=B=D>DFF@9C3FFF@<@87?EF6).67((.(.444E2DG7<,::4(3:)-;:6>6>(,(,.5?0439(<F/.2:
@M03364:396:000000000-C9LGT:1:1101:22466:8203 2:N:0:10
GGACACAGGGGTCTCTAATCCTGTTCGATCCCCGCACTTTCGTGCCTCAGCGTCAATCGTGCCTTTGCCAGCTGCCTTCGCAATCGGCCTTCTGTGTCATATCTATGCATTTCACCGCTACTTGACACATTCCGCCGGCATCATCCACATTCTAGTAAATCAGTTTCAACGGCACCCTCAAGGTTTAGCCCCGACTTTTCACCGCTGACTTGACTTACAGCCTACGCACCCTTTATACCCAATAAATCCGGATACCGCTTGCACCCTACGTATTACCGCGGCTGCTGGCACGTAGTTCGCC
+
CCCCCGFFGGGG,EEFGGGGGGGGGGGGFGGGGCFGGGGGGGEDFGFGE<FGGGEGGFGFGGGGGCFGGGGGGGGGGGGGGGECFGGGGGGGGGFGEFCFG9EFFFFGDFGGGFGGFDCDG<EFGGFGGGGGGGGGG@DB@F,?FGFFFDFDCCFFFF==FGFFGGFCGGGGEFAFCFG6,@F@EE,;><FDGEGGGGGGGEGFGE>BFGEGEAFEGFFG:FB3316=9D;;DFF)7?GG236;/975;D)2<:3)04(1-305FE5:BF<<>?24<*4(72-4?0)4:1<?68(8@/4<C
@M03364:396:000000000-C9LGT:1:1101:11285:8209 2:N:0:10
GGACTACCGGGGTATCTAATCCTGTTCGCTCCCCCAGCTTTCGCGCCTCAGCGTCAGTGGTGGCCCAGAAGGCCGCCTTCGCCACCGGTGTTCTTCCCGATATCTACGCATTTCACCGCTACACTAGGAATTCCACTTACCTCTCCGATACTCTAGCTTGACAGTTCCAAATGCAGCTTGGGGGTTGAGCCCCCACCTTTCACATCTGGCTTGCCATGCCGTCTGCGCTCCCTTTACCCCCAGTCAATCCGGATCACGCTTGCACCCTACGTATTACCGCGGCTGCTTGCACGTCTTTCGC
+
CCCCCGGGGGGGGGGGGGGGGGGGGGGGGGGGGGGGGGGGGGGGGGGDGGGGGGGGGGGGGGGGGGGGGGGGGGFGGGGGGGGGGGGGGFGGGGGGGGGGGGGGGGGGFGGGGGGGGGGGGGGGGGGGGGGGGGGGFEFGGGGFGGG6@?GEGEFFGGGGGGFGGGGGGGGGFGFGGFFGG:DGG*=>FCFFGEEGDGGGGFGFGFFF3<@E(0A<7=FGBCB???>E9D;B?2:):-@FGF04*6-<FF:;4?9??44?:0@<DG33(48426?2<F49BBB;((4)5:22<<()01)1>
@M03364:396:000000000-C9LGT:1:1101:23128:8209 2:N:0:10
GGACTACAGGGGTTTCTAATCCTGTTTGCTCCCCACGCTTTCGAGCCTCAACGTCAGTTATCGTCCAGTAAGCCGCCTTCGCCACTGGTGTTCCTCCTAATATCTACGCATTTCACCGCTACACTAGGAATTCCACTTACCTCTCCGATACTCTAGCTTGACAGTTCCAAATGCAGCTTGGGGGTTGAGCCCCCACCTTTCACATCTGGCTTGCCATGCCGTCTGCGCTCCCTTTACACCCAGTAAATCCGGATCACGCTTGCACCCTACGTATTCCCGCGGCTGCTGGCCCGTCTTTAGC
+
CCCCCGGGGGGGCGGGGGGGGGGGGGGGGGGGGGGGGGGGGGGGGGGGGGGGGGGGGGGGGGGGGGGGGGGGGGGGGGGGGGGGGGGGGGGGGGGGGGGGGGGGGGGGGGGGGGGGGGGGGGGGGGGGGGGGGGGGFGGGGGGFGGG6C?GFFEGFGGGGFGFGGGGGGGGGFGFGGFGGGFDFEGEEFGGFDE>EDGGGGFGFGFFE;FDFFFG=:3CF@D=F<;:>09;D@9@EEFGGG02=+<??AFDB4(28?41:((2)9C/4,42:))8)5<84,79>>B)4:<04;;4:@*)2:
@M03364:396:000000000-C9LGT:1:1101:17827:8210 2:N:0:10
GGACTACTAGGGTATCTAATCCTGTTCGCTCCCCACGCTTTCGCTCCTCAGCGTCAGTAACGGCCCAGAGACCTGCCTTCGCCATTGGTGTTCTTCCCGATATCTACACATTCCACCGTTACACCGGGAATTCCAGTCTCCCCTACCGCACTCAAGCCCGCCCGTACCCGGCGCGGATCCACCGTTAAGCGATGGACTTTCACACCGGACGCGACGAACCGCCTACGAGCCCTTTACGCCCAATCAATCCGGATCACGCTTGCACCCTACGTCTTACCGCGGCCGCTGGCCCGTAGTTAGC
+
CCCCCGGGGGGGGGGGGGDGGGGGGGGGGGGGGGGGGGGGGGGGGGGGGGGGGGGGGGGGGGGGGGGGGGGGGGGGGGGGGGGGGGGGFGGGGGGGGGGGGGEGGGGGGGGGGGGGGGEDGGGGGGGGGGGGGGGEGG=FGGGFGGGCGFGFGF8DGGDCEGEGGEGGGGGGFGFG*8?FFGGEGGGFFGC55CG6DFGGGFGEGFE;BGFG65CBD>EGFGF<BGF.4CB?1?)-:?GGG:(1).<)9CD0((,4;8:2-3A<GGGFB1(.(434:<((---(3316((.(((-).*.2:
@M03364:396:000000000-C9LGT:1:1101:18177:8223 2:N:0:10
AGACTACTGGGGTATCTAATCCTATTTGCTCCCCACGCTTTCGTGCCTCAGCGTCAGGTACAGGCCAGGCGGCCGCCTTCGCCGCTGGTGTTCTTCCACATCTCTACGCATTTTACCGCTACACATGGAGTTCCACCGCCCTCTCCTGTCCTCAAGCCGTGCAGTTTCCAAAGCCTGAACCGGTTGAGCCGGTCCCTTTTACTTCAGACTTGCACAGCCGCCTACCTGCCCTTTACCCCCAATACTTCCGAACACCGCTCGCACCTTACGTGTTAACGCGGCGGCTGGCACGTAATTCGCC
+
<CCCCGGGGGGGGGGGGGGGGGG<FGGGGGGGGGGGGGGGGGGGGGGGGGGGGGGGGGGGGGGGFGGGGGGGGGGGGGGGGGGGGGGGFGGGGGGGGGGGGFGGGGGGGGGGGGGGGGGGEGGGFGGGFEGGGFGGGEGGGDFDFGGFFFGFF@GFGC>CCFFGGGGGGGGGFG@;9A,AFGGFC=<=FFGGGGGGFGGG9;+6:+8)6*/+1*>)06C56>;6:F7*(94.8:))).;C8(.86.6AFG*-(-(4),(,--*()*043,,.44)).*((-2(-(4-2,484(((0*/(17
@M03364:396:000000000-C9LGT:1:1101:24457:8243 2:N:0:10
GGACTACCGGGGTATCTAATCCTGTTCGCTACCCATGCTTTCGAGCCTCAGCGTCAGTTGCAGACCAGAGAGCCGCCTTCGCCACTGGTGTTCTTCCATATATCTACGCATTCCACCGCTACACATGGAGTTCCACTCTCCTCTTCTGCACTCAAGAAAACCAGTTTCCGATGCAGTTCCTCGGTTAAGCCGAGGGCTTTCACATTAGACTTATTTTTCCGCCTGCGCCCGCTTTCCGCCCAATCAATCCGGACAACGCTTGCCCCCTACGTCTTACCGCGGCTGCTGGCACGTAGTTGGC
+
CCCCCGGGGGGGF@FGGGFFFGGGGGGGGGGGGGGDGGGFGGGDGGGGGGGGGGGGGFFGGGGGGGGGGGDFGGGGGGGGGGGGGDFG:FFGGGGGGGGFGFGGGGGGGGGGGGGGGGGGGGGG?DGG<FGGGGGGGGGGG8DF?EGFFFGFD=+:,,=D,@DFFDGGGGCC@FC?FFGG7CDFGG:AFGC>DGGEGF>CFEGCFAFF6?CE4+15C?GG>GD?D87A(266:31)7;GGG;;0)..6BFC9:9(()(4283;40;>70<43(,4-4:8;FFF9;())34(5<64)0*)27
@M03364:396:000000000-C9LGT:1:1101:13036:8250 2:N:0:10
GGACTACCAGGGTTTCTAATCCTGTTCGCTCCCCACGCTTTCGCGCCTCAGCGTCAGTTACGGCCCAGTAAGTCGCCTTCGCCACTGGTGTTCCTCCCAATCTCTACGCATTTCACCGCTACACTGGGAATTCCACTTACCTCTTCCGCACTCAAGCCAACCAGTCTCCAAAGCAATTCCCACCTTGAACGCAGGACTTTCACTTCAGACTTAATCGGCCGCCTACACGCCCTTTACGCCCAGTCATTCCGGACAACGCTTGCCCCCTACGTATTACCGCGGCTGCTTGCCCGTAGTTAGC
+
CCCCCGGGGGGGGGGGGGGGGGGGGGGGGGGGGGGGGGGGGGGGGGGGGGGGGGGGGGGGGGGGGGGGGGGGGGGGGGGGGGGGGGGGGGGGGGGGGGGGGGGGGGGGGGGGGGGGGGGGGGGGGGGGDFGGGGGGGGGGGGGFGGGGGFGFGFGFGGGFGGFGFGGGGGGFCGFGGFGGGGGGGGE8F,DDGGGEGGGGGFG6CFFE<FFGF+>@GFGG>GFF?EEFFGFFFFFFFFGGG18?FFFFFGGB1>2:F47<??C?GGGF<F::4:?>DGB;17>>6()-545:B0(.0*):0
@M03364:396:000000000-C9LGT:1:1101:8466:8274 2:N:0:10
GGACTACTCGGGTATCTAATCCCGTTCGCTACCCTGGCTTTCGCATCTCAGCGTCAGACACAGTCCAGAAAGGCGCCTTCGCCACTGGTGTTCCTCCCAATATCTACGCATTTCACCGCTACACATGGAGTTCCACCGCCCTCTCCTGTCCTCAAGCCGTGCAGTTTCCAAAGCCTGAACCGGTTGAGCCGGTCCCTTTTACTTCAGACTTGCACAGCCGCCTGCGCACCCTTTACGCCCAATCATTCCGGATAACGCTTGCCACCTACGTATTACCGCGGCTGCTGGCACGTAGTTCGCC
+
CCCCCGGFEFEGGFGGGGGGGGGGGGGGGGGGGGGEFGGGGGGGCFGGGGGGGGGGGAFGGGGGGGGGGCGGFGGEGGGGGGGGGGGGGGGGGGGGGGGGGGGGGGGGGDFGGCFGGGGGGGGGGGGGGGGGAFGFFFDFFGB*6>EGGFGEFEGFGGGE8:DFDG8,EFG9AG5CGFFCFGGGEG,:><@DGDEF>FGG7*@?78C46CEGF=6*?9:?;DFDDC9:9C@?FFFCDF=8*337).)-99)(2(6?F;1:?0<.CGCB(3424()54*43(274,44>?2<81337=*4)9
@M03364:396:000000000-C9LGT:1:1101:25267:8323 2:N:0:10
GGACTACTAGGGTATCTAATCCTGTTTGCTCCCCACGCTTTCGCGCCTCAGCGTCAGTTGTCGTCCAGCAAGCCGCCTTCGCCACTGGTGTTCCTCCTAATATCTACGCATTTCACCGCTACACTAGGAATTCCGCTTGCCTCTCCGACACTCAAGGGATACAGTTTCAAAAGCAGTTCAGGGGTTGAGCCCCTGCATTTCACTCCCAACTTGCCTCTCCGCCTACACGCCCTTTACACCCAGTCAATCCGGACCACGCTTGCAACCTACGTATTACCGCGGCTGCTGGCCCGTAGTTAGC
+
CCCCCGGGGGGGEGGGGGGGGGGGGGGGGGGGGGGGGGGGGGGGGGGGGGGGGGGGGGGGGGGGGGGGGGGGGGGGGGGGGGGGGGGGFGGGGGGGGGGGGGGGGGGGGGGGGGGGGGGGGGGGGGGGFFFGGGGGGFGGGGGFFFG6>?GEFD6D@GFG8FFGGGGGGFG9FG@GFFGFGGGGGGEEFGGGGGGGGGGGGFGEGAAB4D@FEF,*;3CF@GFF?CEF@G;>>DEEEFGGGFFF4>3?FG5(8>B:F:BBB?F)*<D45::3)6:)6:82-3;>;B:?0(,493()0*)2:
@M03364:396:000000000-C9LGT:1:1101:17873:8330 2:N:0:10
GGACTACACGGGTATCTAATCCTGTTCGCTCCCCACGCTTTCGCTCCTCAGCGTCAGTAACGGCCCAGAGACCTGCCTTCGCCATTGGTGTTCTTCCCGATATCTACACATTCCACCGTTACACCGGGAATTCCAGTCTCCCCTACCGCACTCAAGCCCGCCCGTACCCGGCGCGGATCCACCGTTAAGCGATGGACTTTCACACCGGACGCGACGAACCGCCTACGAGCCCTTTACGCCCAATAAATCCGGATCACGCTTGCACCCTACGTATTCCCGCGGCTGCTGGCACGTAGTTCGC
+
CCCCCGGGGGGGGGGGGGGGGGGGGGGGGGGGGGGGGGGGGGGGGGGGGGGGGGGGGGGGGGGGGGGGFGFEGGGGGGGGGGGGGDFFFFGGGGGGGGGGGGEGGGGGGGGGGGGGGGECGGGGGGGGGGGGGGGEGGGGGGGFGGGEGFGFGF+@FGGGGGFGGEGGGGGGBF9DEFGGGGGDFG@=FF8DCEEFGGFGGFGCFFD;9G>E90:9C1EG>GFFBFB)8DFB::8262EGG(4:)5<AFGG98?08F??FB<;)>ED6(38.867)6A21309910003?1>B(()7/)9/
@M03364:396:000000000-C9LGT:1:1101:23321:8333 2:N:0:10
GGACTACCGGGGTTTCTAATCCTGTTTGCTCCCCACGCTTTCGTGCCTCAGCGTCAGGTACAGGCCAGGCGGCCGCCTTCGCCACTGGTGTTCCTCCTAATATCTACGCATTTCACCGCTACACTAGGAATTCCGCTTACCTCTCCGGTACTCTAGCCTGACAGTTCCAAATGCAGTTCCGGAGTTGGGCCCCGGGCTTTCACATCTGGCTTGCCATGCCGCCTACGCTCCCTTTACACCCAGTAAATCCGGATAACGCTTGCACCATACGTATTACCGCGGCTGCTGGCACGTCTTTAGC
+
CCCCCGGGGGGGFGGGGGGGGGG,EFGGGGGGGGGGGGGGGGGGGGGGGGGGGGGGGGFFGGGGGGGGGGGGGGGGGGGGGGGGGGGGFGGGGGGGGGGGGGGGGGGGGGGGGFFGGGGGGGGGGGGGGGGGGGGG6C6FGGGFGGGCCEGFF*?=EFFG8DFGGGGGGGFGFFCFFFFG5:4CEGGEFCFGGGGGG5EGGEGCC;AE3CDGB)>9F;FFFGFF?:?><D0?<B?AAFGEG:::F<<9FCCB0?(<6834:6C2CF*5,(.43)565<44(-(49F?B2488:(()0*.7*
@M03364:396:000000000-C9LGT:1:1101:10650:8334 2:N:0:10
GGACTACTGGGGTTTCTAATCCTATTTGCTCCCCACGCTTTCGTGCCTCAGCGTCAGGTACAGGCCAGGCGGCCGCCTTCGCCGCTGGTGTTCTTCCACATCTCTACGCATTTTACCGCTACACATGGAGTTCCACCGCCCTCTCCTGTCCTCAAGCCGTGCAGTTTCCAAAGCCTGAACCGGTTGAGCCGGTCCCTTTTACTTCAGACTTGCACAGCCGCCTGCGCCCCCTTTACGCCCCATCATTCCGGATACCGCCTGCCACCTACGTATTACCCCCGCTGCTGGCCCGTTGTTCGCC
+
CCCCCGGGGGGGGCFGGGFFFGG9FFGGGGGGGGGGGGGGGGGFFEGGGGGGGGGGGGGGGGGGGGGGGGGGGGGGGGGGGGGGGGGG?FGEGGGFGGGGGGGGGGGGGGGEGGFGGEGGGGGG?GGG8FFCEGGGGCDGGD8DDGA8DFGFGFGFGGGGGGFGFGGEGGGFFGFGGF6CGGGCGG<;FFEDCGEGCGFF<7?);+@364<+;=@AG;GC@D;::29)(92-35--(4EG*40:0-4<FG3(3:02>2(4(324DA4(53(,6:).6+4(79099???B0123(,0.*,7C
@M03364:396:000000000-C9LGT:1:1101:22016:8334 2:N:0:10
GGACTACCCGGGTTTCTAATCCTGTTCGATCCCCGCACTTTCGTGCATGAGCGTCCTTTACGGCTTGGTCTGCTGCCTACGCAATCGGGGTCCTTCGTCATATCTATGCATTTCACCGCTACACTCCGCATTCCGCCTGCCCCGTACGTACTCAAGCCAAGCAGTTTCAACGGCAATTCAATGGGTGAGCCCTTGACTTTAACCGCTTACTTAGTCGGCCACCTACGCCGCCTTTGAACCCAATGAATCCGGATAACGCTCGCAACCTCCGCAATACCGCCGCTGCTGGCACGGCGTTCGC
+
C@CC@<C,C@7FF,CEEFCFGFGGCF6BEF8BADC@FF+;CE@FFGD;FAE<C@C+,6CC6CFCC::7C<6@F@FGGGGGEDGG7EEFED>,:,9BDF+B<@,9=E,AA;EA=5E<BCCDGCF<,,,44@?@?<,8@+=,A839+++=,33:F*D9,3,@,@A6F=:;C,>*97896*<:A,=2,5>59:5**,=:2>2,,*6*9AF(929E9++)/./2657;;:73()(4?6A4.5CFG:?(0:A)97<((46A6,341(2()224(.((-(34?+((-3,((-,).:24:(-)0)(*)
@M03364:396:000000000-C9LGT:1:1101:28712:8353 2:N:0:10
GGACTACTCGGGTATCTAATCCTGTTCGCTCCCCACGCTTTCGCTCCTCAGCGTCAGTAACGGCCCAGAGACCTGCCTTCGCCATTGGTGTTCTTCCCGATATCTACACATTCCACCGTTACACCGGGAATTCCAGTCTCCCCTACCGCACTCAAGCCCGCCCGTACCCGGCGCGGATCCACCGTTAAGCGATGGACTTTCACACCGGACGCGCCGAACCGCCTACGCGCCCTTTACGCCCAATCAATCCGGATCACGCTTGCACCCCACGTATTACCGCGGCCGCTTGCACGTAGTTAGC
+
CCCCCGGGGGGGGGGGGGFGGGGGGGGGGGGGGGGGGGGGGGGGGGGGGGGGGGGGGGCFGGGGGGGGGGGFGGGGGGGGGGGGGFFFCEGGGGGGGGGGGGGGGGGGGGGGGGGGGGGGDEGGGGGGGGGGGGGEEGGGGGGFGGG>GDGFGDFBAFGGGGFGGEGGGGGGFG=C??EG,:CF;=86FG=*;EGCGGGGGFGFGFF>>D9E1)*4)2CE>G6::C<)3C9B0<B>A?GGGB08.4>AFCC903(1;-411(:)7C>((474,6:)6<:;(34,76(2:?2)(.(0.*.::
@M03364:396:000000000-C9LGT:1:1101:27650:8362 2:N:0:10
GGACTACAAGGGTTTCTAATCCTATTTGCTCCCCACGCTTTCGTGCCTCAGCGTCAGGTACAGGCCAGGCGGCCGCCTTCGCCGCTGGTGTTCTTCCACATCTCTACGCATTTTACCGCTACACATGGAGTTCCACCGCCCTCTCCTGTCCTCAAGCCGTGCAGTTTCCAAAGCCTGCACCGGTTGAGCCGGTCCCTTTTCCCTCAGACTTGCACAGCCGCCTGCGCACCCTTTCCGCCCCATCATTCCGTCTACCGCTTGCCCCCTCCGTATTCACGCGGCTGCTGGCACGCAGTTCGGC
+
CCCCCGGFFGGGFGGGGGGGGGG9FGGGGGGGGGGGGGGGGGGGGGGGGGGGGGGGGECCFGGGGGGGGGGGGGGGGGGGGGGGG>FGFGGGGGGEGGGGGFGFDGGGGGGG9BFGGGGGGGGGFCFFFGFGGG,CF@DGGGGFFGEEGFGFGFGFGGE7CFFGFGEFGGG>?FCGF*DF6CG>C8,08:*C):?FFFGGEE+;F);)/>?9<*57F(/*,>8;:/4)4)4-3:)-,4EG*((.16<AFF2((-)-.1(2:605*:)(-(4((4)).*.(46(413)41()--((0=*(//
@M03364:396:000000000-C9LGT:1:1101:6595:8364 2:N:0:10
GGACTACAGGGGTATCTAATCCTGTTTGCTCCCCACGCTTTCGAGCCTCAGCGTCAGTAAAAGCCCAGTAAGCCGCCTTCGCCACCGATGTTCCTCCTAATATCTACGCATTTCACCGCTACACTAGGAATTCCGCTTACCTCTACTTCACTCAAGAACAGCAGTTTCAAATGCAGTTCACAGGTTGAGCCCGTACATTTCACATCTGACTTACCGTCCCGCCTACGCTCCCTTTACACCCAGTCATTCCGGACAACGCTCGCTCCCTACGTATTACCGCCGCTGCTGGCACGGCGTTCGC
+
CCCCCGGGGGGGGGGGGGGGGGGGGGGGGGGGGGGGGGGGGGGFGGGGGGGGGGGGGGGFGAGFCFGGGGFGGGGGGGGGCGGGGGGGGGGGGGGGGGGGGFEFFGGGGGGGGGGGGGGGGGGGG8?EFGFGGGCGGGGGGGGFGGG=FFGFGFGF9DGGFF?FGGGGGGFFFFFGGFGCGDF7EEF<CFGFGEGGGGGGGFGFGFF*3DBGFFD4C9>E9DFFFF>BDGFFFFFFFCGFFD1E*/?CFG*1;>(3A;B(47:1CEG45::,))55:C1322217>:0:8(5,((00)(19
@M03364:396:000000000-C9LGT:1:1101:23286:8371 2:N:0:10
GGACTACTGGGGTTTCTAATCCTGTTCGCTCCCCACGCTTTCGCTCCTCAGCGTCAGTAACGGCCCAGAGACCTGCCTTCGCCATTGGTGTTCTTCCCGATATCTACACATTCCACCGTTACACCGGGAATTCCAGTCTCCCCTACCGCACTCAAGCCCGCCCGTACCCGGCGCGGGTCCACCGTTGAGCCCTGGACTTTCACACCGGACGCGCCGAACCGCCTACGAGCCCTTTACGCCCAATAAATCCGGATAACGCTTGCACCCTACGTCTTACCGCGGCTGCCGGCCCGTAGTTAGC
+
CCCCCGGGFGGG@FGGGGGGGGGGGGGGGGGGGGGGGGGGGGGGGGGGGGGGGGGGGGFGGGG7FGGGFGGGGGGGGGGGGGGGGGGGGGGGGGGEGFGGGGGGGGG9FGGGFGGGGGBDGGGGGGGGGGGGGGG<FDGGGCEFGGGGDFG=FDCFBDFG+F5CGD7ECC:@4FBD*8EG6+9CGG*6FC**;=C0>CGGGFF);>04-7954)*2C0EE>GFFFG?@:D,:B?FFFFGGGFFFFA2>?FDFB2:AFB186188FGG646(318?DAF<769;>03,19;((44().*.::
@M03364:396:000000000-C9LGT:1:1101:17207:8387 2:N:0:10
GGACTACAGGGGTATCTAATCCTGTTCGCTCCCCACGCTTTCGCTCCTCAGCGTCAGTAACGGCCCAGAGACCTGCCTTCGCCATTGGTGTTCTTCCCGATATCTACACATTCCACCGTTACACCGGGAATTCCAGTCTCCCCTACCGCACTCAAGCCCGCCCGTACCCGGCGCGGATCCACCGTTAAGCGATGGACTTTCACACCGGACGCGACGAACCGCCTACGAGCCCTTTACGCCCAATAAATCCGGATAACGCTTGCACCCTACGTATTACCGCGGCTGCTGGCCCGTAGTTAGC
+
CCCCCGGGGGGGGGGGGGCGGGGGGGGGGGGGGGGGGGGGGGGGGGGCGGGGGGGGGGGGGGGGGGFGGFCFGGGGGGGGGGGGEFGGFGGGGGGGGGGGGEEFGGGGGGGGGGGGGGGGGGGGGGGGCGGGGGGGGGFGGGGFGGGGGFG=DDCFDGGDGGFGC>EGGGGG?7):40:C9EG@FEE@FFG5DEGGGGGFG?F?4:>>>C951)1,96EGFGB?0C?>?DBF:??FF?GGG<?:).).=CD2(2()=?;?B:;)9CD:(.3,4).)6<2(,7>>00)3:((4(,-))*)*2
@M03364:396:000000000-C9LGT:1:1101:19254:8391 2:N:0:10
GGACTACAAGGGTATCTAATCCTGTTCGCTCCCCACGCTTTCGCTCCTCAGCGTCAGTAACGGCCCAGAGACCTGCCTTCGCCATTGGTGTTCTTCCCGATATCTACACATTCCACCGTTACACCGGGAATTCCAGTCTCCCCTACCGCACTCAAGCCCGCCCGTACCCGGCGCGGATCCACCGTTAAGCGATGGACTTTCACACCGGACGCGACGAACCGCCTACGAGCCCTTTACGCCCAATAAATCCGGCTAACGCTTGCCCCCTACGTATTACCGCGGCTGCTGGCCCGTAGTTAGC
+
CCCCCGGGGGGGGGGGGGGGGGGGGGGGGGGGGGGGGGGGGGGGGGGGGGGGGGGGGGGGGGGGGGGGGGGGGGGGGGGGGGGGGGGGFGGGGGGGGGGGGGGGGGGGGGGGGGGGGGGGGGGGGGGGGGGGGGGCEFGGGGGFFCG>EFGAGD6DFGFEGGFGGGGGGGGGFG>D5?GGEGFEGGC?FGE3CEEFGGFGGFGEGFDF(C>CB):9/3EE2C9?1A?5:DBFFFF4:?EEGF(494<AFGG>0923F07:??F(9FG>(((().,5>C<>97929<0703(-99,).*-:0
@M03364:396:000000000-C9LGT:1:1101:8479:8394 2:N:0:10
GGACTACTGGGGTATCTAATCCTGTTCGCTACCCATGCTTTCGAGCCTCAGCGTCAGTTGCAGACCAGAGAGCCGCCTTCGCCACTGGTGTTCTTCCATATATCTACGCATTCCACCGCTACACATGGAGTTCCACTCTCCTCTTCTGCACTCAAGAAAAACAGTTTCCGATGCAGTTCCTCGGTTAAGCCGAGGGCTTTCACATTAGACTTATTTTTCCGCCTGCGCTCGCTTTACGCCCAATAAATCCGGACAACGCTTGCCACCTACGTATTACCGCGGCTGCTGGCACGTAGTTGGC
+
CCCCCGGGGGGGGGGGGGGGGGGGGGGGGGGGGGGGGGGGGGGGFGGGGGGGGGGGGGGGGGGFGGGGGGGGGGGGGGGGGGGGGGGGEFGGGGGGGGGGGGGGGGGGGGGGG,@FGGGGGGGGGGGGFFGGGGGFGGGGGGGFGGGCGFGFGFDF:3=?FEFGGGGGGGGGDGFGGFGGGGGFGGFEFGGGGGGGGGGGGEGEGFFFFGEFF9CAGEGG@GDFDC@FFGFFD039EFGEF;(56795FDD9?B9?F9BFBFF?:CF1,:<B2ABAB<:9;>;09???>?(514,..*)97
@M03364:396:000000000-C9LGT:1:1101:23747:8400 2:N:0:10
GGACTACTGGGGTTTCTAATCCTGTTCGCTCCCCACGCTTTCGCTCCTCAGCGTCAGTAACGGCCCAGAGACCTGCCTTCGCCATTGGTGTTCTTCCCGATATCTACACATTCCACCGTTACACCGGGAATTCCAGTCTCCCCTACCGCACTCAAGCCCGCCCGTACCCGGCGCGGATCCCCCGTTAAGCGATGGACTTTCACACCGGACGCGACGAACCGCCTACGAGCCCTTTACGCCCAATAAATCCGGATCACGCTTGCACCCTACGTCTTACCGCCGCGGTCGGCCAGGCGGTAGC
+
CCCCCGGFGGGGFGGGGGGGGGGGGGGGGGGGGGGGGGGGGGGGGGGGGGGGGCGGGGGGGGGGGGGGGGGGGGGGGGGGGGGGGGGGFGGGGGFGFGGGGGGGGGGGGGGGGGGGGGGDGGGGEEGGGGGGGGGGGGGGGFCFGGGGGFGFGF?FFGFEGGFGEGGGGG>E9:@D*8EC*=CCCFC;AFE35:=?FGFGGFGFG@E13<954)2-51=C1D91-;(),708:?F)44CEG6:()-64@7C;6<01)(.1:2;)9EG<?F0,(,())32((43((-3(-1-,(,-).07D4
@M03364:396:000000000-C9LGT:1:1101:21917:8423 2:N:0:10
GGACTACTAGGGTATCTAATCCCGTTTGCTCCCCACGCTTTCGCGCCTCAGTGTCAGTTACAGACCAGGAAGCCGCCTTCGCCACTGGTGTTCCTCCATATCTCTACGCATTTCACCGCTACACATGGAATTCCACTTCCCTCTTCTGCACTCAAGTCGACCAGTTTCCAATGACCCTCCACGGTTAAGCCGTGGGCTTTCACATCAGACTTCACCAACCACCTGCGCGCTCTTTACGCCCAATAATTCCGGATAACGCTCGCCACCTACGTCTTACCGCGGCTGCTGGCACGTAGTTAGC
+
CCCCCGGGGGGGGGGGGGGGGG8FGGGGGGGGGGGGGGGGGGGGGGGGGGGEGGGGGEFGGGGFGGGGGGGGGGGGGGGGGGGGGGGGCFGGGGGGGGGGGGGGGGGGEGGGFGGGGGGGGGGGGGGGGGGGGGGGGFGGGGGFGGGGGFGEGFGFADEEGFEGGDFGGGGGFDDGGFGGGGG:DE+9FFGGGGGCFGGGGEGECFAE=GED*9,*97CGFGFF(B(:>D@DFFFEFFGGGFF@A3CCFGGFBB?2=:>?BFEB*;C02?<?0:<>6<(9669;0:))52(5:1()0*4?:
@M03364:396:000000000-C9LGT:1:1101:8706:8425 2:N:0:10
GGACTACCAGGGTATCTAATCCTGTTCGCTCCCCACGCTTTCGCTCCTCAGCGTCAGTAACGGCCCAGAGACCTGCCTTCGCCATTGGTGTTCTTCCCGATATCTACACATTCCACCGTTACACCGGGAATTCCAGTCTCCCCTACCGCACTCAAGCCCGCCCGTACCCGGCGCGGATCCACCGTTAAGCGATGGACTTTCACACCGGACGCGACGCACCGCCTACGAGCCCTTTACGCCCAATAAATCCGGATAACGCTTGCCCCCTACGTATTACCGTGGCTGCTGGCCCGTCGTTAGC
+
CCCCCGGGFGGGGGGGGGGGGGGGGGGGGGGGGGGGGGGGGGGGEGGGGGGGGGGGGGFFGGGGGGGGFFDFGGGGGGDFFGGGGGGGFGGGGGGGGGGEECEGGGGCGGCGEFGGGEECGGGG@GGGGGGGGDCFFDFGGGGFGGF6>?GAGDGFFF=EEFFGGEGGGE8>AE9D=)=C?FFGGG<8FC8**:C;CGGGGFGFGFF>;DFD()24)2CEBG>01;:.1<24<<?FA:;??1,,9---8>DB??64@69B((2(9877(4:?)6(.:0((.(,(4(.381,2(-(.7)(1:
@M03364:396:000000000-C9LGT:1:1101:18352:8425 2:N:0:10
GGACTACCGGGGTTTCTAATCCTGTTTGCTCCCCACGCTTTCGAGCCTCAACGTCAGTTATCGTCCAGTAAGCCGCCTTCGCCACTGGTGTTCCTCCTAATATCTACGCATTTCACCGCTACACTAGGAATTCCACTTACCTCTCCGATACTCTAGCTTGACAGTTCCAAATGCAGCTTGGGGGTTGAGCCCCCACCTTTCACATCTGGCTTGCCATGCCGTCTGCGCTCCCTTTACACCCAGTAAATCCGGATAACGCTTGCACCATACGTATTCCCGCGGCTGCGTGCACGTATTTAGC
+
CCCCCGGGGGGGGGGGGGGGGGGGGGGGGGGGGGGGGGGGGGGGGGGGGGFGGGGGGGGGGGGGGGGGGGGGGGGGGGGGGGGGGGGGFGGGGGGGGGGGGGGGGGGGGGGGGGGGGGGGGGFGGCFG?FGGGGEGFFGGGGGFGGG+=A:DFFFFGGGGGGFGGGDEGGFFFDE?6CECEDGDGGGFFGFC9CCEGGGFGFGFBACC9CDGBFGBC)@G9<17=B9B19;?3@@)>5CCF::>*6).=DCB??(<F?>BF?@)9C*.5:<?)67)6@<>(-446(,(4:(5:?<*//)2:
@M03364:396:000000000-C9LGT:1:1101:11326:8456 2:N:0:10
GGACTACTGGGGTTTCTAATCCTGTTCGCTCCCCCAGCTTTCGCGCCTCAGCGTCAGTGGTGGCCCAGAAGGCCGCCTTCGCCACCGGTGTTCTTCCCGATATCTGCGCATTCCACCGCTACACCGGGAATTCCGCCTTCCCCTACCACACTCGAGCCCGCCGGTATCGGAGGCTCGCCGGGGTTGAGCCCCGGGCTTTTACCTCCGACCTAACCGGCCGCCCACCCCCCGCTTACCCCCCATGAATCCGGAGAACCCCCCGCCCCTCCCTTTTTCCCCCGCCGCTTGGCCCGTGTTTGGC
+
CCCCCGGGGGGGGGGGGGGGGGGGGGGGGGGGGGGEGGGGGGGGGGGGGFFFGGGGGGFGGFGFGGGG,FGGGGGGGGGGGGGGGGGGGGGGGGGGGGGGGGGGGGGGGGGGGGGGGGGGGGGGGEGG7FFGGGGGGEDFGFGFFGG?C?FCFCGFGGEGGGEGG7CGGGGEEG2;E>ECCE:1:E256?FGGGD=5EGF+-<27>509<92))*-1-:/4C((-*(),/((,4-.(.A?/,,3*49)0))((((,),,-(,:(987(,((),3)(5+3(401,7(--((),(,,0)),*2
@M03364:396:000000000-C9LGT:1:1101:20840:8464 2:N:0:10
GGACTACAAGGGTATCTAATCCTGTTTGCTCCCCACGCTTTCGCGCCTCAGCGTCAGTTGTCGTCCAGCAAGCCGCCTTCGCCACTGGCGTTCCTCCTAATATCTACGCATTTCACCGCTACACTAGGAATTCCGCTTGCCTCTCCGATACTCAAGGGCTGCAGTTTTGACAGCAGTTCAGGGGTTGAGCCCCTGCATTTCACTCCCAACTTGCATCCCCGCCTACACTCCCTTTACACCCAGTAAATCCGGTTCACGCTCGCCCCCCCTGTACTCCCGCGGCCTGTCGCAACGGTGTTGC
+
CCCCCDCG@FGGEAFGGGFGGGFFGG<C9FFEFGGGGGG7FGGGDFGGGFGGG:F:F6CFDCFCFBCFF<FCGGGCGC7,DFGGGGFG8C:FFCEFGG,?E,DF;EEGGGGEFFFGGGG>>FFGF,CFFFGDGGC7C++ABFFF+@+@C>FEFE?6=C+,3<:?>,EFCE,,;3);EFGFG;CECCF@>FCF>7:C>>DFGFG<88;=:DF:CFG4+0;:0C>0(3().0(/,7;>6)CBG?3/17-.=F)(--()14??(,*(9:D(((4.)))).279(34(((.)-8(,-(()))(10
@M03364:396:000000000-C9LGT:1:1101:19423:8486 2:N:0:10
GGACTACAGGGGTTTCTAATCCCGTTCGCTACCCTGGCTTTCGCATCTCAGCGTCAGACACAGTCCAGAAAGGCGCCTTCGCCACTGGTGTTCCTCCCAATATCTACGCATTTCACCGCTACACTGGGAATTCCCCTTTCCTCTCCTGCACTCAAGTCTTCCAGTATCCAGAGCCATACGGGGTTGAGCCCCGCATTTTCACTCCGGACTTAAAAAACCGCCTACATGCTCTTTACGCCCAATAATTCCGGACAACGCCCGCCACCTACGTATTACCGCGGCCGCTGGCACGGAGTTAGCC
+
CCCCCGGGGGGGGGGGGGGGGGGGGGGGGGGGGGGGGGGGGGGGGGGGGGGGGGGGGFGGGGGGGGGGGGGGGGGGGGGGGGGGGGGGCFGGFGGGGGGGGGGGGGFFGGGGGGGGGGGGGGGGGGGGFGGGGGGGGEFGGGGFGGGFGFGEFD8DFFGDGGFGGCFGGGGFFGFGGFGGGGGGGC,:F@FGGD>C4DFGFA;A???DBGFGF+C3CDGGBD<(,+9A8;>CECCC;;GG@?::6<<AFG5(4906D9(4>>C>GG*3:?84)5:<A8719>(-12(4:(5(((-)78-:C
@M03364:396:000000000-C9LGT:1:1101:15467:8503 2:N:0:10
GGACTACCGGGGTATCTAATCCTGTTTGCTCCCCACGCTTTCGCGCCTCAGCGTCAGTTTCAGTCCAGAAAGCCGCCTTCGCCACTGGTGTTCCTACCGATCTCTACGCATTTCACCGCTACACCGGTAATTCCGCTTTCCTCTCCTGCACTCCAGCCCGACAGTATCCAAAGCAATTCCCACCTTGAAAGCAGGACTTTCACTCCAGACTTATCAGGCCGCCTACGCGCCCTTTACGCCCAATCATTCCGGACAACGCTCGCCCCCTACGTATTACCGCGGCTGCTGGCCCGTAGTTAGC
+
CCCCCGFGGGGGGEFGGGGFGGGEFFGGFGGFFGFEGGDGGCGGGEGGFGGGGGGGGFFGGGGGGGGFCFFGGGEDGGGFGGGGGGGGGGFFGGF<CEFCGGFFFGGGFGGGGGGGGGGGGFEDGGGGFGGF9FC+A>DFFC>DFGGFGFF*8DGFEGEGBFEGFC;DEGGGFFC>C8FG?FGCDD87*8>?GFGGG6EE75@CF;)8@FEGEAGFG@C=:DFFFCDE6729>FFBBFE>GF((7?>9?F4(297<F>(-(,*(7CC2(423<<?4)319B(-((-8:00(39,3)<*)::
@M03364:396:000000000-C9LGT:1:1101:23722:8504 2:N:0:10
GGACTACTGGGGTATCTAATCCTGTTTGCTCCCCACGCTTTCGAGCCTCAGCGTCAGTTACAGTCCAGAGAAGCGCCTTCGCCACTGGTGTTCTTCCTAATCTCTACGCATTTCACCGCTACACTAGGAATTCCCTTCTCCTCTCCTGCACTCTAGACTTCCAGTTTGAAATGCAGCACTCAGGTTAAGCCCGAGTATTTCACATCTCACTTAAAAATCCGCCTACGCGCCCTTTACGCCCAGTAAATCCGGACCACGCTCGCCACCTACGTATTACCGCGGCTGCTGGCACGTCGTTAGC
+
CCCCCGGGFGFGEGGGGGGGGGGGGGGGGGGGGGGGGGGGGGG@FGGGGGGGGGGGGFGGGGGGGGGGGGGGGGGGGGGGGGGGGGGGFGGGGGGGGGGGGGGGGGGGGGGGGGGGGGGGGGGGEEGGGGGGGGGCFFGGGGGFGGGFFFGFGFGF,=EGGGFGGGGGFFGGFGFFGFG=EEGGGG,5BCDGGGG6?FGGGEEE@FC7=FFGF697>)DEAGFDDEAE275@@DEECFEFGFF@:<)1;DD@<@0=F@F6?6EF3EF1,4:(4:?-:C4(4(290,)58<.)(,(0004C:
@M03364:396:000000000-C9LGT:1:1101:27411:8514 2:N:0:10
GGACTACTAGGGTTTCTAATCCTGTTCGCTCCCCACGCTTTCGCGCCTCAGCGTCAGTTACATGCCAGGCGGCCGCCTTCGCCGCTGGTGTTCTTCCACATCTCTACGCATTTTACCGCTACACATGGAGTTCCACCGCCCTCTCCTGTCCTCAAGCCGTGCAGTTTCCAAAGCCTGAACCGGTTGAGCCGGTCCCTTTTACTTCAGACTTGCACAGCCGCCTGCGCACCCTTTACGCCCCATCATTCCGCATACCCCTCGCCTCCTCCGTATTACCCCGGCTGCTGGCACGGAGTTCCGC
+
CCCCCGGGGGGGEGGGGGGGGGGFGGGGGGGGGGGGGGGGGGGGGGGGGGFGGGGGGGGGGGGGGGGGGGGGGGGGGGGGGGGGGGGGFGGGGGGGGGGGGGGGGGGGGGGGGFGGGGGCGGDG=@FGCGGGGGGGGGGGGGG9DGGGGFFFGEFFFGGGGGFGGGGGCFGGFGFGGFGGGGGBEE37AFEGGGGGDGDFF;BEGAFF@GC+6*>7F?GEBG?B?*904C?8?F>4:BGG*,07/6<4@G*-23>B)((-27*(9:938(4174-49+-,49,31708:(81;((00*)*1
@M03364:396:000000000-C9LGT:1:1101:22151:8540 2:N:0:10
GGACTACTCGGGTTTCTAATCCTGTTCGCTCCCCACGCTTTCGCTCCTCAGCGTCAGTAACGGCCCAGAGACCTGCCTTCGCCATTGGTGTTCTTCCCGATATCTACACATTCCACCGTTACACCGGGAATTCCAGTCTCCCCTACCGCACTCAAGCCCGCCCGTACCCGGCGCGGATCCACAGTTAAGCGATGGACTTTCAACCCGGCCGCGACGAACCGCCTACGAGCCCTTTCCGCCCAATAAAACCGGATAACGCTTGCACCCTACGAATTAACACGGCTGCTGGCACGTAGTTAGC
+
CCCCC8FCAFDDEFGFGEEFFGGFGCACFGGGGEGGGGCFFEBGGFGFEAFGGEEGGGGDFGGCCFGGGGGF@FCECEF=A=?4B?B=9B4BFGD?FGG>>4@E8FGFGGGE9F8EFGF?EGGDECCG++:AFFGFFFGGFGGBDGG6B5FAGF+@F8DE6F>DG>CEDCCEDD=D72??EG*2?F9982:5DGCFFFF:C)+)*)2407,/4):-C(1C9G;F<88>?G9?B?:)63C8>3(().<)/97((4(.9476((2)96*(,4(-((-))0)5-2019634?0(424().8)::
@M03364:396:000000000-C9LGT:1:1101:10348:8563 2:N:0:10
GGACTACAAGGGTATCTAATCCTATTTGCTCCCCACGCTTTCGTGCCTCAGCGTCAGGTACAGGCCAGGCGGCCGCCTTCGCCGCTGGTGTTCTTCCACATCTCTACGCATTTTACCGCTACACATGGAGTTCCACCGCCCTCTCCTGTCCTCAAGCCGTGCAGTTTCCAAAGCCTGAACCGGTTGAGCCGGTCCCTTTTACTTCAGACTTGCACAGCCGCCTGCCCACCCTTTACGCCCAATCATTCCGGATACCGCTTGCCACCTACGTCTTACCCCCGCTGCTGGCCCCGTGTTCGCC
+
CCCCCGGGGGGGGGGGGGGGG@F@FFGGGGGGGGGGGGGGGGGFGGGGGGGGGGGGGGGGGGGGGGGGGGGGGGGGGGGGGGGGGGGGGGGGGGGGGGGGGGGGAAFGGGGGGGGGGGGGGGGGGFGGGGGGGGFGGFDFGGGFGGGDEDFEFAGFGGGGCGFGGCGGGGGEAGFGG>,CGGGFGG,8AF8DDEEECGGD?;+9CF67;DE?C*9.;?GG>G013*4)-><0:?2<6?=E82<B9<FBFF)(86),),(23:C9GG48421(.2).8+1(3;(7>?.(,(-(((-0./2)1
@M03364:396:000000000-C9LGT:1:1101:19413:8579 2:N:0:10
GGACTACTAGGGTATCTAATCCTGTTCGCTCCCCACGCTTTCGCTCCTCAGCGTCAGTAACGGCCCAGAGACCTGCCTTCGCCATTGGTGTTCTTCCCGATATCTACACATTCCACCGTTACACCGGGAATTCCAGTCTCCCCTACCGCACTCAAGCCCGCCCGTACCCGGCGCGGATCCACCGTTAAGCGATGGACTTTCACACCGGACGCGACGAACCGCCTACGAGCCCTTTACGCCCAATAAATCCGGATAACGCTTGCACCCTACGTATTACCGCGGCTGCTGGCCCGTCTTTAGC
+
CCCCCGGGGGGGGGGGGGGGGGGGGGGGGGGGGGGGGGGGGGGGGGGGGGGGGGGGGGGGGGGGGGGGGGGGGGGGGGGGGGGGGGGGEGGGGGGGCGGGGGGGGGGGGGGGFGGGGGEDGGGGGGGGGGGGGGGGGGGGGGGFGGGGGFGFFDGFGGGGGGFGGGGGGGGGFGFGE?EGCGFFFGC?FFC<CGGGGGGGGFGFGFFFFGFG6>C>G>GGFGFFFGF><C>BF?DDFFGGGFF:?<AFFGGBF:()*498??E<FGG14?B:>DF<AG?F>F9>1?,::12,63-))*.:>
@M03364:396:000000000-C9LGT:1:1101:17430:8583 2:N:0:10
GGACTACTAGGGTATCTAATCCTGTTCGCTCCCCACGCTTTCGCTCCTCAGCGTCAGTAACGGCCCAGAGACCTGCCTTCGCCATTGGTGTTCTTCCCGATATCTACACATTCCACCGTTACACCGGGAATTCCAGTCTCCCCTACCGCACTCAAGCCCGCCCGTACCCGGCGCGGATCCACCGTTAAGCGATGGACTTTCACACCGGACGCGCCGAACCGCCTACGAGCCCTTTACGCCCAATAAATCCGGATAACGCTTGCACCCTACGTATTACCGCGGCTGCTGGCCCGTAGTTCGC
+
CCCCCGGGGGGGGGGGGGFGGGGGGGGGGGGGGGGGGGGGGGGGGGGGGGGGGGGGGGGGGGGGGGGGGGGGGGGGGGGGGGGGCEGGEDFGGGGGGGGGGGGGGGGGGGGGGGGGGG,@GGGGGGGGGGGGGGG9DDDGGGGFDGGGGFGFGFGFGGGGGGEGGGGGGGEGFGFGC4EG?EF@FD<:FF**7>ECGGGGG5FFG>A9(>6=;3:4D>EGBGFF:CB),>1<708<<BEGG?6:/5.:BGG621()*-7?--1)9AD<1::3.:89<C:1-7>63<:?FF(-73()08)95
@M03364:396:000000000-C9LGT:1:1101:13553:8594 2:N:0:10
GGACTACTGGGGTTTCTAATCCTGTTTGCTCCCCACGCTTTCGAGCCTCAGCGTCAGTTACAGTCCAGAGAATCGCCTTCGCCACTGGTGTTCTTCCTAATCTCTACGCATTTCACCGCTACACTAGGAATTCCATTCTCCTCTCCTGCACTCTAGACTTCCAGTTTGAAATGCAGCACCCAAGTTGAGCCCGGGTATTTCACATCTCACTTAAAAGTCCGCCTACGCTCCCTTTACGCCCAGTAAATCCGGACAACGCTCGCCACCTACGTATTCCCGCGGCGGCTTGCCCGTCGGTAGC
+
CCCCCGGGGGGGGGGGGGGGGGGGGGGGGGGGGGGGGGGGGGGGGGGGGGGGGGGGGGGGGGGGGGGGGGGGGGGGGGGGGGGGGGGGGGGGGGGGGGGGGGGGGGGGGGGGGGGGGGGGGGGGGDGGGGGGGGGGGGGGGGGFGGFGGFGFGDGF@FGGGGFGGGGGGGGGFGEGF6FFEGG=EEGFFGGFGGGEGGGGGEFEFFFFAFEG5=9AFFGGAGFDAD=@>@@FFFFFFFEGG@2BACEEFFD6@:125(3(/6879EF:4??7)6:26<493;>1(,((4:0)4;-)).(1*
@M03364:396:000000000-C9LGT:1:1101:3027:8599 2:N:0:10
GGACTACTAGGGTATCTAATCCTGTTCGCTCCCCACGCTTTCGCTCCTCAGCGTCAGTAACGGCCCAGAGACCTGCCTTCGCCATTGGTGTTCTTCCCGATATCTACACATTCCACCGTTACACCGGGAATTCCAGTCTCCCCTACCGCACTCACGCCCGCCCGTACCCGGCGCGGATCCACCGTTAAGCGATGGACGGTCACACCGGACGCGCGGAACCGCCTACGAGCCCTTTACGCCCAATCAATCCGGATAACGGTTGCACCCTACGTATTTCCGTGGCTTCTTGCGCTGCATTTGC
+
CCCC<FCGGGGGFCFGGGGGGGFGGGGGGGGGGGGEGGGGGGGDFFG:CFGGEEGFGGGGCFGGGGGGGGGEGGDCFGGFFGGDGGGF6=,6CFFFFEFGGG=F,C?EF9F5EFFE@EFDEGGG,+@CGG8BFFCEFF8FF669DFG669F)@8+;=DEGCE?DGGGGGGE595:85)4A<CF*:=C=A,C377EFC**=E1EEGF;((9,:7)*,9-85()4(303.2792:BFAA?GDE:0(0.,.*9C>02()*(,-:1C2CED0418()4().3(.,-9?01):4)(((4()**):7
@M03364:396:000000000-C9LGT:1:1101:3543:8612 2:N:0:10
GGACTACAGGGGTATCTAATCCTATTTGCTCCCCACGCTTTCGTGCCTCAGCGTCAGGTACAGGCCAGGCGGCCGCCTTCGCCGCTGGTGTTCTTCCACATCTCTACGCATTTTACCGCTACACATGGAGTTCCACCGCCCTCTCCTGTCCTCAAGCCGTGCAGTTTCCAAAGCCTGAACCGGTTGAGCCGGTCCCTTTTACTTCAGACTTGCACAGCCGCCTGCGCACCCTTTACGCCCAATCATTCCGGGTAACGCTTGCCCCCTACGTATTACCCCGGCTGCTGGCACGGAGTGCCAC
+
CCCCCGGGGGGGGGGFGGGGGFGGGGGGGGGGGGFEGGGGGGGGGGGGGGGFEGGGGGGGGGGGGGGGGGGGGEGGGGGFFGEGGGGGGG==FFGGGGGGGGGGGGGGGGGGGFGEEGGGGFFGFFGGDFGDGGGGGE>CFCC6FGF?DFF7>CFFGGGGCGFGFFDGEGGGFE@CFFGGGGDGGG?5ACGGDEC5DFGGGEFE778C@CCF<2>;<1CE6:0182779<86::B<10CEC?7(066>9C)(-1(30311263)1CC(.:()-.4-6+-41(,3:2)5((,4(((0)*)*2
@M03364:396:000000000-C9LGT:1:1101:5988:8616 2:N:0:10
GGACTACAAGGGTTTCTAATCCTGTTCGCTCCCCACGCTTTCGCTCCTCAGCGTCAGTAACGGCCCAGAGACCTGCCTTCGCCATTGGTGTTCTTCCCGATATCTACACATTCCACCGTTACACCGGGAATTCCAGTCTCCCCTACCGCACTCAAGCCCGCCCGTACCCGGCGCGGATCCACCGTTAAGCGATGGACTTTCACACCGGACGCGACGAACCGCCTACGAGCCCTTTACGCCCAATAAATCCGGATAACGCTTGCACCCTACGTATTACCGCGGCTGCTGGCCCGGCTTTAGC
+
CCCCCGGGGGGGFGGGGGFGGGGGGGGGGGGGGGGGGGGGGGGGGGGGGGGGGGGGGGGGGGGGGGGGFGGGGGGGGGGGGGGGGGGG<FGGGGGGGGGGGGGGGGGGGGGGGGGGGGGGGGGGGGGGFGGGGGGGGGFGGGGFGGGGGFGFGF?FGGGGGGFGGGEGGEEGFGAG5?EGCGGEGGF=FFGDGEGEGGGGGEGCGFF;0C9D>)?9D>GGFG>F:C?)4DFFF(8)6?GGGF0:)46)9459?B(6F<BF6?@4FFDF7?44))..:A6;9BF0263)5:?BF0().))20
@M03364:396:000000000-C9LGT:1:1101:27322:8625 2:N:0:10
GGACTACCCGGGTATCTAATCCTGTTTGCTCCCCCGACTTTCGCGCCTCAGCGTCAGTGCTGTTCAAGGAATCCGCCTTCGCCTCCGGTGTTCTATAGGATATCTACGCATTTCACCGCTACACCCTATATTCCGATTCCCTCTCCCAGACTCGAGTCCTGTAGTTTCCGACGCACTTTCCGGGTTCAGCCCGGAGATTTCACATCTGTCACACCAGACCGCCTACGCGCCCTTTCCGCCCAGTAAATCCGAACGCCGCTTTCCACCCCTCTACTGCCGCCGCTTCCTGCCCCGCTTTCGC
+
CCCCCGGGGCDFGEFGFFACFFG9EAFGGGFEGGGEGGGFGGGGGGE@GC@FFEGC,C@9CFCCFADFFEF@FGGGGGG,A7C7F<F:+@?FF,9F,,CDFFDF;EFGC8FEEDEFGGGGGGGEF+?FC<?EGF?+A:?FFGG?GGGCEFCD=58@C===9F;DFGFD:>GGDFFGD99<A:>*>C,1:>6DDGGEG?FCF*;*+/1/*29@))*(*(=>0CB;@605(9;(-8,)6:?EC112*-4666/-3((-)3(4(87)*3*(-((,))..)*,((,3((-)-6(((-(4)7)6CC
@M03364:396:000000000-C9LGT:1:1101:9770:8669 2:N:0:10
GGACTACCGGGGTTTCTAATCCTATTTGCTCCCCACGCTTTCGTGCCTCAGCGTCAGGTACAGGCCAGGCGGCCGCCTTCGCCGCTGGTGTTCTTCCACATCTCTACGCATTTTACCGCTACACATGGAGTTCCACCGCCCTCTCCTGTCCTCAAGCCGTGCAGTTTCCAAAGCCTGAACCGGTTGAGCCGGTCCCTTTTACTTCAGACTTGCACAGCCGCCTGCGCACCCTTTACGCCCAATCATTCCGGATAACGCTTGCCACCTACGTATTACCGCGGCTGCTTGCCCGTAGTTCGCC
+
CCCCCGGGGGGGFFGGGGGGGGGGGGGGGGGGGGGGGGGGGGGEGGGGGGGGGGGGBFGGGGGGGGFGGGGGGGGGGGGGGGGGGGGGFGGDGGFFGGGGGGGGGGGGGGDGFGFGGGGGGGGGGGGGGFFGGGGGGBDGGGGFGGG6DFGFFEGFGGGGGGFGGGGGGGGGFFDGGAFGGGGFEGC34<CCDEEFDGGF+75<CFF33FE9C6@@DDGG>G?::*(.7984:?968?EGC6??4<2)7>33<?9?794(:1<4CCD?FB?))44:<*--77(4:4)8?77:>0(.=/(7C
@M03364:396:000000000-C9LGT:1:1101:26849:8685 2:N:0:10
GGACTACACGGGTTTCTAATCCTATTTGCTCCCCACGCTTTCGTGCCTCAGCGTCAGTTGCAGACCAGACAGCCGCCTTCGCCACTGGTGTTCTTCCATATATCTACGCATTTTACCGCTACACATGGAGTTCCACCGCCCTCTCCTGTCCTCAAGCCGTGCAGTTTCCAAAGCCTGCACCGGTTGAGCCGGTCCCTTTTACTTCAGACTTGCCCAGCCGCCTGCTCCCCCTTTACGCCCAATCATTCCGGATAACGCTTGCCCCCTCCGGTTTACCCCGGCTGCTTGCCCGTAGTTCGCC
+
CCCCCGGGGGGGFGGGGGGGGGG,FFGGGGGGGGGGGGGGGGGGGGGGGGGGGGGGGGGGGGGGGGGGGGFDGGGGGGGGGGGGGFGGFGGGGGGGGGGGGGGGFGGGGGGGGGGGGGGGGGGG?FGGGGGGGGGGG:DGGGGFGGGFGFGCF<FFGCC@=FFGGGGGGCCA:DCFG*:EFG>>ED,:9F*>CEEFDFFF7:@:D:F538CG46EEFDF56C0(6+.047>13.4>13EFC(33)-:>?F)4:26?:>0(-38,>CC(--((,(.)5+82;0(4:0).8(:?2(-<F=?G<
@M03364:396:000000000-C9LGT:1:1101:28097:8696 2:N:0:10
GGACTACCCGGGTATCTAATCCTGTTCGCTCCCCACGCTTTCGCTCCTCAGCGTCAGTAACGGCCCAGAGACCTGCCTTCGCCATTGGTGTTCTTCCCGATATCTACACATTCCACCGTTACACCGGGAATTCCAGTCTCCCCTACCGCACTCACGCCCGCCCGTACCCGGCGCGGATCCACCGTTAAGCGATGGGCTTTCACACCGGACGCGACGAACCGCCTACGAGCGCTTTCCGCCCACTAAAACCGGATCACGCTTGCACCCTCCGTCTGCCCGCGGCTGCTGGCACGTCGTTCGC
+
CCCCCGGGGGGGGGGGGGGGGGGGGGGGGGGGGGGGGGGGGGGGGGGFGGFGGGGGGFGCFGGGGGGGGG8FFGGGGGGGGGGGGGGGCFGGGEFFGGGGGDGGGGGGGGGGFGGGGGFCEGGGGGGGFEGGGGF<D:DGGGG9DGGCEDG=DD+ACCGGGGFGG89EEE8C?FFG*8EF69**3;*6:F*7*CC*;FGGGFGFGFFF9D1E9.:(92:E>GF0(;1.(1(-(3<2<?GGE?(./())095((43?F(4:4:F)9;96,:9((4().1:>>>029B?:(,(521()0).17
@M03364:396:000000000-C9LGT:1:1101:26405:8719 2:N:0:10
GGACTACACGGGTTTCTAATCCTGTTCGCTCCCCACGCTTTCGTGCCTCAGTGTCAGTTACAGTCCAGAAAGCCGCCTTCGCTACTGGTGTTCCTCCTAATATCTACGCATTTCACCGCTACACTAGGAATTCCACTTTCCTCTCCTGCACTCAAGTCTCCCAGTTTCAAGAGCTTACTACGGTTAAGCCGTAGCCTTTCCCTCCTGACTTAAGCGACCACCTACGCACCCTTTACGCCCAGTAAATCCGTATAACGCTAGCCCCCTACGTATTACCCCGGCTGCAGGCACGTAGTTAGCC
+
CCCCCGGGGGGGGGGGGGGGGGGFGGGGGGGGGGGGGGGGGGGGGGGGGGGGGGGGGFFGGGGGGGGGGGGGGGGGGGGGGGFEGGGGFGGGGGGGGGGGGGGGGGGGGGGGGGGGGGGGGGGGFEGGFGGGGGGGGFGGGGFFGGGFGFGFF5=DFGGFDGFGGGGGGGGGFGEGGFGAFCD@BC<;FDEGGEGGGGGF,:@=DFF5=DEG5+,)*:CCBG@2;*6)-:=DFF4>D0EF7(63+)99;D148@?C>:(11622DE3(112.)(.--+-(4;(-8((.7,2?:(,)*/)20
@M03364:396:000000000-C9LGT:1:1101:24293:8746 2:N:0:10
GGACTACTGGGGTTTCTAATCCTGTTCGCTCCCCACGCTTTCGCTCCTCAGCGTCAGTAACGGCCCAGAGACCTGCCTTCGCCATTGGTGTTCTTCCCGATATCTACACATTCCACCGTTACACCTGGAATTCCACCCCCCCCTACCGCACTCAAGCCCGCCCGTACCCGGCGCGGATCCACCGTTAAGCCATGGGCTTTCACACCGGACGCGACGAACCCCCTACGACCCCTTTACGCCCAATAAATCCGGATAACGCTTGCACCCTACGTATTACCGCGGCTGCTGGCCCGTACTTGGC
+
CCCCCGGFFGFGCFFGGGGGGGGGGGGGGGGGGGGGGGGEGGGGDGGGGGGGGGGGGGFFGEFDGGGG,:,4C,AFGGGGFGGG,AEFF<FGGDFGFFDGGGGGFGG,EGGGGGGGGG8CGGGGG,EFCGGGGFG9,?+@FDEDDGGEDDGBG5DAFGCCEGBDG1:>C7*4:F=D*:CG++2:=8*6@F6*07C*9FFFG4@4CE)41C072):(79ED(996(/-0(1(4(4:24-;CE?0(9-.)091-4?0661BFFFG2DFD0(43:<2()5<44-4>B06:07:63;(,)8*-*0
@M03364:396:000000000-C9LGT:1:1101:10370:8748 2:N:0:10
GGACTACCGGGGTTTCTAATCCTGTTTGCTCCCCACGCTTTCGTGCCTCAGTGTCAGTTACAGTCCAGAGAGCCGCCTTCGCAACTGGTGTTCCTCCTAATATCTACGCATTTCACCGCTACACATGGAGTTCCACCGCCCTCTCCTGTCCTCAAGCCGTGCAGTTTCCAAAGCCTGAACCGGTTGAGCCGGTCCCTTTTACTTCAGACTTGCCCAGCCGCCTGCGCACCCTTTACGCCCAATCATTCCGGATAACGCTTGCCACCTACGTATTCCCCCGGCTGCTGGCCCGTACTTCGCC
+
CCCCCGGGGGGGGGGGGGGGGGGGGGGGGGGGGGGGGGGGGGGFGGGGGGGGGGGGGEFGGGGGGGGGGGAFGGGGGGGGGGDGGGGGFFGGGGGGGGGGGGGGGGGGGGGGGGGGGGGGGGGGGGGGEGGGGGGGGGGGGGG?FGGGGFGFGF+?DFEEEG5FFGGGGGGGFFFGGFCFGGG>EG8=FFCDGGGGGFGG,8@@FBF4@D?CC)ABFFFEBGF<D8:5>GFDFFC;;;CE84(:6<<FFGC01?)4791:21<4CG*4:<8).4).5*90BB(42).54(4>3((.=7(17
@M03364:396:000000000-C9LGT:1:1101:16780:8750 2:N:0:10
GGACTACCGGGGTATCTAATCCTGTTCGCTCCCCACGCTTTCGCTCCTCAGCGTCAGTAACGGCCCAGAGACCTGCCTTCGCCATTGGTGTTCTTCCCGATATCTACACATTCCACCGTTACACCGGGAATTCCAGTCTCCCCTACCGCACTCAAGCCCGCCCGTACCCGGCGCGGATCCCCCGTTAAGCGATGGACTTTCACACCGGACGCGCCGAACCGCCTACGAGCCCTTTACGCCCAATAAATCCGGAATACGCTTGCACCCTACGCATTCCCGCGGCTGCTGGCCCGTATTTGGC
+
CCCCCGGGGGGGGGGGGFCFGDFGGGGGEFEGGGGGGGGGGGGEFGEDGFGGGGGGGFFGGGGGGGGGFGFFFFGGGGGFGGGGCEFFCDGEFGGGGGGGGGGGGGFGDGDFFGGGGGGDGGFGGGGG>FGGGGGEADDFGFE?FGGCCAGFGFGFGGGDGGBGC>ECCGGD34>54)?F*;87EGG;AF57<EG*>EGGG<E<FDB;039E6)/4C(8=4>>FFC1:3<9(4(5:<0C?80(4/5)676C(-((.926:FFG)C874((4,3<?)59-(-,962:0)((.-33()08):4
@M03364:396:000000000-C9LGT:1:1101:25172:8767 2:N:0:10
GGACTACTCGGGTATCTAATCCTGTTTGCTCCCCACGCTTTCGAGCCTCAACGTCAGTTACAGTCCAGTAAGCCGCCTTCGCCACTGGTGTTCCTCCTAATATCTACGCATTTCACCGCTACACTAGGAATTCCACTTACCTCTCCTGCACTCTAGCTAAACAGTTTCCAAAGCAGTTCCCGGGTTGAGTCCGGGGCTTTCACTTCAGACTTGCTTTGCCGTCTACGCTCCCTTTACACCCAGTAAATCCGGATCACGCTTGCCCCCTACGTCTTACCGCGGCTGCTGGCCCGTCGTCAGG
+
CCCCCGGGGGGGGGGGGGFFGGGFGGGGGGGGGGGGGGGFGGGGGGGGGG8FGGGGGGGGGGGGGGGGGGGGGGGGGGGGGGGGGGGGFFEFFGGGGGGGGGGFGGGGGGGGGGGGGGGGGGGGGDGGGGGGGGGGFFGGFGGFGGGGGFFB86DFEFGFCDFDGGGGFFEGFGFGFFGGGGGGGGG@FGGDGEGGGGGGGEGFGFFF*CEGBFGFF6F?AG=(0,085892B:E)9)<BC(:;+9)7AC73;7234(4;8?C?FGG62:?B(3?)6@:;91336:4:?6461((00)(1*
@M03364:396:000000000-C9LGT:1:1101:5439:8769 2:N:0:10
GGACTACAAGGGTTTCTAATCCTGTTCGCTCCCCACGCTTTCGCTCCTCAGCGTCAGTAACGGCCCAGAGACCTGCCTTCGCCATTGGTGTTCTTCCCGATATCTACACATTCCACCGTTACACCGGGAATTCCAGTCGCCCCTACCGCACTCAAGCCCGCCCGTACCCGGCGCGGATCCACCGTTAAGCGATGGACTTTCACACCGGACGCGACGAACCGCCTACGAGCCCTTGACGCCCAAATAATCCGGAGAACGCTTGCACCCTACGTGTTACCGCGGCTGCAGGCCCGTATGTCGC
+
CCCCCEGGGGGGFGGGGGGGGGGCFEAFGGCGGGGGGGG@D<FGGGGFDGGGGGGGGFEGGGGGEGGGGGCFGGGGGGGGGGGGGEGGGGGGFGGGCFFGGGGGDGGFGGGGGGGGGGGGGGGGGCEGGGGGGGFEDE+F:06?D@,6@9FBGDF6E+44>C>DGCEEGGGG>E=9*8?G6@F<CGE?F@8*>CC7>FGGC<F5CD79(54C;5C7DFGGFG;34A:7(13(4((54:EED(((*-).=>31((-8<1<:((23=FG:1(44(53<BC2;;0(196(4:;(491()01)1*
@M03364:396:000000000-C9LGT:1:1101:10181:8778 2:N:0:10
GGACTACTAGGGTTTCTAATCCCATTTGCTACCCCGGCTTTCGTTCCTCAGTGTCAATTACGGCCCAGTAAAGCGCTTACGCCACCGATGTTCCTCCTAATATCTACGCATTTCACCGCTACACTAGGAATTCCACTTACCTCTCCGATACTCTAGCTTGACAGTTCCAAATGCAGCTTGGGGGTTGAGCCCCCACCTTTCACATCTGGCTTGCCATGCCGTCTGCGCTCCCTTTACACCCAGTAAATCCGGATAACGCTTGCACCCTCCGTATTAACGCGGCTGCTGGCCCGTATTTAGC
+
CCCCCGGGDGGGFGGGGGFGG,CEFFFGGFGGGGGGGGGGGGGGGCFGGGGGGGGGGCFGCDFEGEGGGGGAFFFGGGGGEGFEEDE@FGGGFFEFFFFFGGGAFFEGGGDGGGGGGGGGGGGDE8FFGGGGGAFEEFGGGGGFGG6+@?GFEFGFGGGGGGFGFGDFFGFGFFFF8;@88DG:EGGEFFGGDC5EDFGGG:EAFFFCAFBE(0<4BB@G=D=B@C1=211=@EE3CFG7F??@:C??CDD9???AF:0161>>FF*4(-3:?::-.34(390((1.8:6((99()?447:
@M03364:396:000000000-C9LGT:1:1101:28086:8783 2:N:0:10
GGACTACAGGGGTATCTAATCCTATTTGCTCCCCACGCTTTCGTGCCTCAGCGTCAGGTACAGGCCAGGCGGCCGCCTTCGCCGCTGGTGTTCTTCCACATCTCTACGCATTTTACCGCTACACATGGAGTTCCACCGCCCTCTCCTGTCCTCAAGCCGTGCAGTTTCCAAAGCCTGAACCGGTTGAGCCGGTCCCTTTTACTTCAGACTTGCACAGCCGCCTGCGCCCCCTTTACGCCCAACCATTCCGTATACCGCTTGGCACCTACGTCCTACCCCGGCTGCTGGCACGTACTTCCCC
+
CCCCCGGGGGGGGGGGGGGGGGGEFFGGGGGGGGGGGGGGGGGGGGGGGGGGGGGGGEFGGGGGGGGGGGGGGGGGGGGGGGGGGGGGFGGGGGGGGGGGGGGGGGGGGGGGGGGFGGGGGGGGGGGGCGGGGGGGGFDGGGG?GGG@FAFEE=+;FFGGCGFGFFFGGGGFAGFGG*DFG>CFGE?>FF5D7CGG7CGGC;+7D@F)=DEFE/<);?GC>G<63*4)49>9BB):6?GG>:(4)..69F2.2:-6:441((2.CF<0:13((--.8*4(-439<?.42(5:3((06*)22
@M03364:396:000000000-C9LGT:1:1101:14932:8788 2:N:0:10
GGACTACTGGGGTATCTAATCCTGTTCGCTCCCCACGCTTTCGCTCCTCAGCGTCAGTAACGGCCCAGAGACCTGCCTTCGCCATTGGTGTTCTTCCCGATATCTACACATTCCACCGTTACACCGGGAATTCCAGTCTCCCCTCCCGCACTCAAGCCCGCCCGTTCCCGGTGCGGCCCTCCCGTTAAGCGCGAGACTTTCACACCGGACTCGCCGAACCGCCTACGCTCCCTTTACGCCCACTAAATCCGGTCAACGCTTGCCCCCTACGTATTACCGCGGCTGCTGGCACGTAGTTAGC
+
CCCCCGGAGGGGG@FGGGFGGGGGGGCFGGGGGGCFGGGGGGG;,E@FGGGGGGGGGG@,,BF@FGCG,EF,D6EFFGGGGGGG7AFGGGGGGGGGGGGGGGGGGGGAGGGG;FFGGG4@>FGGFGGGCFGGGG8,@D8FF+CF+BC=EDGFGB=DDGEGCG?GF,9DCCC3<F4D**4*//2CCG*(=C*/)2//:FFGG?GE405(3D(*(0/(70=E>DBB6C?7(7;F?<?>F<EGE:32)5)6FFG((,,.??BF04:,9FG1<:3()5(6)<67>0((--3.28??1,.076)2:
@M03364:396:000000000-C9LGT:1:1101:10967:8789 2:N:0:10
GGACTACTAGGGTTTCTAATCCTATTTGCTCCCCACGCTTTCGTGCCTCAGCGTCAGGTACAGGCCAGGCGGCCGCCTTCGCCGCTGGTGTTCTTCCACATCTCTACGCATTTTACCGCTACACATGGAGTTCCACCGCCCTCTCCTGTCCTCAAGCCGTGCAGTTTCCAAAGCCTGAACCGGTTGAGCCGGTCCCTTTTACTTCAGACTTGCACAGCCGCCTGCGCACCCTTTACGCCCAATCATTCCGGATAACGCTTGCCACCTACGTATTACCCCGGCCGCTGGCACGTAGTTCGGC
+
CCCCCGGGGGGGGGGGGGGGGGGEFGGGGGGGGGGGGGGGGGGGGGGGGGGGGGGGGGGGGGGGGGGGGGGGGGGGGGGGGGGGGGGGGGGGGGGGGGGGGGGGGGGGGGGGGGGFGGGGGGGGGGGGGGGGGGGGGGGGGGGFGGGGGFGFGEFFGGGGGGFGGFGGGGGGFFFGGFFGGGGFEG8;AFGGGGGGGGGG+49?DAFFEDEGF*>>F;CC@G@@=:97;GF:BF<<:?EG5::?)<ABBG)(38>BE94(-3A<FG<?B684<?-<)+,,33(-31(3((5:((,>@*(//
@M03364:396:000000000-C9LGT:1:1101:3179:8803 2:N:0:10
GGACTACTAGGGTATCTAATCCTGTTCGCTCCCCACGCTTTCGCTCCTCAGCGTCAGTAACGGCCCAGAGAACTGCCTTCGCCATCGGTGTTCTTCCCGATATCTACACATTCCACCGTTACACCGGGAATTCCAGTCTCCCCTACCGCACTCAAGCCCGCCCGTACCCGCTGCGGGCCCACCGTTAAGCGCTGGACTTTCACACCGGACGCGACGAACCGCCTACGAGCCCGTTACGCCCAATAAATCCGGCACACGCTCGCCCCCTACGTATTACCGCCGCTGCTGGCAAGTAGTTAGC
+
CCCCCGGGGGGGG8FGGGGGGAFFFGGGGGGGGGGGGGGGGGGGGGGGGGGGGGGGGG<,CFGGGGGGGGC,C9EGGGGGGGGG,,BFGGGGG<EGGGGGGGGGG;E?FGGGAGGGGG4?EGGGGGGGFEGGGG8FEEDFGGGF0DF@>*F@F5DFGGGD>FBDG@*BE5**0C5>*/4?E:9<FG766F*)2C8*2CFGGEFF<>59(C>5>)2(14CC9G>F(*,02D61(-4:?BGGG0(,/)).8DGF((((),--(4:7DGG604:2)).-6<80(4;9((),4<(),..*104C>
@M03364:396:000000000-C9LGT:1:1101:6343:8825 2:N:0:10
GGACTACAAGGGTATCTAATCCTGTTTGCTCCCCACGCTTTCGTGCCTCAGTGTCAGTTGCAGTCCAGAAAGCCGCCTTCGCCGCTGGTGTTCCTCCTAATATCTACGCATTTCACCGCTACACTAGGAATTCCGCTTTCCCCTCCTGCACTCAAGTTATGCAGTTCGCAAGGCGAACAGTGGTTAAGCCACTGCCTTAAACCTCACGCTTACATAACCACCTACGCACTCTTTACGCCCAATCATTCCGGATAACGCTTGCCCCCTACGTATTACCCCGGCTGCTGGCATGTAGTTCGCC
+
CCCCCGGGGGGGGGGGGGGGGGGGGGGGGGGGGGGGGGGGGGGGGGGGGGGGGGGGGGGGGGGGGGGGFGFFGGGGGGGGGGGGGGGGGGGGGGGGGGGGGGGGGGGGGGGGGGGGGGGGGGGGGGGGGGGGGGGGGGGGGGGFGGGGGFGEGF8@AEDFEGFGGFGGGGGGFGFCEBGGGGGFFC3;?F@CGGGGGGGGD:E=FFFBFGFG@AC7CBG9>GFE=85:@C=<CF<C;DGGG08(2<97FF)(:;4?:(-4:3<:FGC0:64<24456+449>-4?732:22:6).96*(11
@M03364:396:000000000-C9LGT:1:1101:3627:8832 2:N:0:10
GGACTACTAGGGTTTCTAATCCTATTTGCTCCCCACGCTTTCGTGCCTGAGCGTCAGTTACAGACCAGGTAACCGCCTTCGCCGCTGGTGTTCTTCCATATATCTACGCATTTTACCGCTACACATGGAGTTCCATTACCCTCTTCTGCACTCTAGTCTGCCAGTATTCGATGCTGTATGGGGTTGAGCCCCACGCTTTCACACCAAACTTAACAGACCGCCTGCGCACCCTTTACGCCCACTCAATCCGTATAACGCTTGCCACCTACGTATTACCCCGGCTGCTTGCACGTACTACGCC
+
CCCCCGGGGGGGCFGGGGGGGEGFGGGGGGGGGGGGGGGGGGGGGGGGGGGGGGGGGGGGGGGFGGGGGGFGGGGGGGGGGGGGFGGGFFGGGGGFGFGGFGFGGGGGGGGGFGGGGGGGGGGGFGGG<FGGGGGGGGGGGGGFGGGCGFGFGD@FFFFFCGFGGFGGGGGGFGFGGFDADDDFEG<:AFFGDG>ECCFD:>,=C5?@=FFGAF;9FDGG=D@FB1586:;(=EC77?EGG081)=9EFG/:?F26>9:(31<4FGC0:1?3>4-4)+-(470180)5:)8:?((0**-))
@M03364:396:000000000-C9LGT:1:1101:13037:8849 2:N:0:10
GGACTACTAGGGTTTCTAATCCTATTTGCTCCCCACGCTTTCGTGCCTCAGCGTCAGGTACAGGCCAGGCGGCCGCCTTCGCCGCTGGTGTTCTTCCACATCTCTACGCATTTTACCGCTACACATGGGGTTCCACCGCCCTCCCCTGTCCTCAAGCCGTTCCGTTTCCAAAGCCTGAACCGGTTGGGCCGGTCCCTTTTCCTTCAGCCTTGCACAGCCCCCTGGCCCCCCCTTACGCCCCACCATTCCGGCTAACCCCTGCCACCCACCTTTTTCCCCCGCCCGTGGGCGCGACTTCTGC
+
CCCCCFCEDFFFF,CFFFGFGGF,CFG<CBFGGGGGGGFGGG:CFCGGG8CCFEECFGF9EFFCFEGGGGCEEGCCFGGGFFEFECFG=DECEEFFGGGF<FAGEFGFF@@F,CAEGECC+F8FE,FF+>=FFF8FG+=EG>8*6CD+@*@EB*A*@D@A*,*;>CF?FAE>6BB4C92<7:*44**(0=4//7:C*2<C+7+9:*@)5;=+6*>>5<G*49-3(*472C>(-:0(41:85(4().6-8*)-(4)()4(401>4*8521(()--)5-+4(-3((,,-(((((-(-)71)*2
@M03364:396:000000000-C9LGT:1:1101:2456:8856 2:N:0:10
GGACTACTAGGGTTTCTAATCCTGTTTGCTCCCCACACTTTCGCGCCTCAGCGTCAGTTACAGTCCAGTTAGTCGCCTTCGCCACTGGTGTTCCTCCCAATCTCTACGCATTTCACCGCTACACTGGGAATTCCACTAACCTCTCCTGCACTCAAGCCCGACAGTATCCAAAGCAATTCCCAACTTGAAGCCGGGACTTTCACTCCAGACTTACCGGGCCGCCTACGCGCCCTTTACGCCCAATCATTCCGGACAACGCTTGCCCCCTACGTATTACCGCGGCTGCCGGCACGTCGTTAGG
+
CCCCCGGGGGGGC@CGGGGGGGDGG@FFGGGGGGGGGGGGGGGGGGGGGGGDGGGGGFAFGFGGGGGFAEFCEGGGGGGGGGGGDFFF<BEEGFGGEFGGFGGGGFGGGGEGGGGGGGG6EGGGFEFGEGGGGGGGG8?AGGGFGGG?DDEEGDDDFGFGEEFGF9@EGGGDFFDDFFGGGFDFGGGEA,39?GGEGDFGFEG<7?62:CEG=FF=DBEE5C9;;575631368E<EDGGGF?:??FBFGF08>FFF62:(4A?FG33(4?42)4).+,-(-(,-3,29679??()7.(/*
@M03364:396:000000000-C9LGT:1:1101:7413:8857 2:N:0:10
GGACTACCAGGGTTTCTAATCCTGTTCGCTCCCCACGCTTTCGCTCCTCAGCGTCAGTAACGGCCCAGAGACCTGCCTTCGCCATTGGTGTTCTTCCCGATATCTACACATTCCACCGTTACACCGGGAATTCCAGTCTCCCCTACCGCACTCAAGCCCGCCCGTACCCGGCGCGGATCCACCGTTAAGCGATGGACTTTCACCCCGGACGCGCCGAACCGCCTACGCGCCCTTTACGCCCAATCAATCCGGATAACGCCTGCACCCTACGTCTTACCGCGGCTGCCTGCCCGTCGCTAGC
+
CCCCCGGGGGGGGGGGGGGGGGGFGFGGGGGGGGGGGGGGGGGGGGGGGGFGGGGGEGGCGGGGGGGG8FCFF@FGGGGGGGGGCEGGFGGGFGGGGGGGGEGGGGGGGGGGGGGGGG=CEGGGGGGGGGGGGGG<DGGFGGGFDGGGGDGFGFGFEGFEGGFGG@EGGGGGFGFG5?EG9EGFGGC?FG8*/=;EDEGGGEE)*::9BGB51):,)2?EFGFFFGF)3CB;(8:>AFGGGF?F))8<FG311((6@<6(.8C(7CD?(8:4(46<<C66(4>9B:(.5((,(,-))0,97
@M03364:396:000000000-C9LGT:1:1101:24867:8899 2:N:0:10
GGACTACTAGGGTTTCTAATCCTATTTGCTCCCCACGCTTTCGTGCCTCAGCGTCAGGTACAGGCCAGGCGGCCGCCTTCGCCGCTGGTGTTCTTCCACATCTCTACGCATTTCACCGCTACACATGGAGTTCCACCGCCCTCTCCTGTCCTCAAGCCGTGCAGTTTCCAAAGCCTGAACCGGTTGAGCCGGTCCCTTTTACTTCAGACTTGCACAGCCGCCTGCTCCCCCTTTACACCCAGTAATTCCGTATAACGCTCGCCTCCTACGTATTACCGCGGCCGCTTGCCAGTAGTTTGGC
+
CCCCCGGGGGGGFFFGGGGCFGGCGGGGGGGGGGGGGGGGGGGGGGGGGGGGGGGGGGGGGGGGGGGGGGGGGGGGGGGGGGGGGGGG?FGGGGGGGGGGGGGGFFGGGGGGGGGGGGGGGFGGGGGGFFGGGGGGGFCGGGGFGGGCGBFEFEGFGGGEBFFGGGGGGGGGFGFGG>FGGGGGGG,>AFGGGGDGGGGGFEF?F6CEEGFFF8C3F@FEBGF;(+/)47(77:A56<8C*,4)=<AF@G9<FF:>31((72*49EC??:0)-3)<<27(99(-9,(4(.),.--9@*6*2
@M03364:396:000000000-C9LGT:1:1101:8463:8902 2:N:0:10
GGACTACAAGGGTTTCTAATCCTGTTTGCTCCCCACGCTTTCGCGCCTCAGCGTCAGTTTCAGTCCAGAAAGCCGCCTTCGCCACTGGTGTTCCTACCGATCTCTACGCATTTCACCGCTACACCGGTAATTCCGCTTTCCTCTCCTGCACTCCAGCCCGCCAGTATCCAAAGCAATTCCCACCTTGAAAGCAGGACTTTCACTCCAGACTTACCAGGCCGCCTACGCGCCCTTTACGCCCAATCATTCCGGACCACGCTTGCCCCCTACGTAGTACCGCGGCTGCTGGCCCGGAGTTAGC
+
CCCCCGGGCGFGFFGGGEFGGGGGGGGGGGGGGGGGGGGGGGGGGGGGGGGGGGGGGFFGGGGGGGGGFCFGGGGGGGGGGGGGGGGGGGGGGGG,FFGGGGGGGFGGGGGGGGGGFGGGGGGGGGGGGGGGGGGGG7DGGGGFGGC8DFGFGFGFFGGGGGBGGFFFGGGGAC@7EFGCF7DGGFD@6,2;AFGGGFFGGEGEGFA;>FEGF4A9DDGGBGFF6E7A@GFF@@FFFFGGE0:?F0<46FG(1((-<?B?41;:9CD>:??:2(-.5<(3(7900:?:7?(,(-(700.**
@M03364:396:000000000-C9LGT:1:1101:25564:8910 2:N:0:10
GGACTACTGGGGTATCTAATCCTGTTCGCTCCCCACGCTTTCGCTCCTCAGCGTCAGTAACGGCCCAGAGACCTGCCTTCGCCATTGGTGTTCTTCCCGATATCTACACATTCCACCGTTACACCGGGAATTCCAGTCTCCCCTACCGCACTCAAGCCCGCCCGTACCCGGCGCGGATCCACCGTTAAGCGATGGACTTTCACACCGGCCGCGACGAACCGCCTACGAGCCCTTTTCGCCCAATAAATCCGGATAACGCTTGCACCCTACGTATTACCGCGGCTGCTGGCCCGTATTTAGC
+
CCCCCGGGGGGGGGGGGGFGGGGGGGGGGGGGGGGGGGGGGGGGGGGGGGGGGGGGFFGGGDGGGGGGGGGGGGGGGGGGFGGGGFGGFGGGGGGGGGGGGDEGGGGGGGGGGGGGGGGGDGGGGDGGGGGGGGGGGGGGGGED?FGGGFGFGDGFGGGGGGFGGCCEGGGG4@>G7?EGGGG7CE@7CFEDCGE6CFFFG)C7FFB0(975():29(:CBGFFFG<>3CBFFF?).1;EG::?7<2)9>5081(6@44:::E)CFC-.4(.)..6:C?>076121),4:(4;,2))*)::
@M03364:396:000000000-C9LGT:1:1101:28342:8929 2:N:0:10
GGACTACAGGGGTTTCTAATCCTGTTCGCTCCCCACGCTTTCGCTCCTCAGCGTCAGTAACGGCCCAGAGACCTGCCTTCGCCATTGGTGTTCTTCCCGATCTCTACGCATTTCACCGCTACACCGGTAATTCCGCTTTCCTCTCCTGCACTCCAGCCTACCAGTATCCAAAGCAATTCCCCCCTTGAACGCAGGACTTTCACTCCAGACTTAACAGGCCACCTACGCCCCCTTTTAACCCAATAAATCCGGATAACGCTCGCCCCCTACGTATTACCGCGGCTGCTGGCCCGTACTTTGC
+
CCCCCEFEFFEG@CFFGEEFFGGGGGGGGGGGGGGDGGGGGFFFCEGGGFFGGFGGGGGGGGGGGGGGGG?GFFFGGGGDDCGDFEGGCFAFGGEFFGDFEGGGFEFGEEGDFGGGGGGGDEFGGGGCFGGGGFGG++=DFFEFGGEDGDFD85DFBGDC?C6CF;CFFGGA@AE?ECAGG,;<:C,*3,4;7CG:5CFGGFC*:AFFFGFG:+,*;?GG;F?;1<;E(91>1(/)13AEF(47))-48>51-((.6:0(,12(9ED>(6(.,::))<:90>F07?2)5<119,4))*)0*
@M03364:396:000000000-C9LGT:1:1101:4967:8935 2:N:0:10
GGACTACCCGGGTTTCTAATCCTGTTCGCTCCCCACGCTTTCGCTCCTCAGCGTCAGTAACGGCCCAGAGACCTGCCTTCGCCATTGGTGTTCTTCCCGATATCTACACATTCCACCGTTACACCGGGAATTCCAGTCTCCCCTACCGCACTCAAGCCCGCCCGTACCCGGCGCGGATCCACCGTTAAGCGATGGACTTTCACACCGGACGCGACGACCCGCCTACGCGCCCTTTACGCCCAATAAATCCGGATAACGCTTGCCCCCTACGTCTTCCCGCCGCTCCTGGCCCGTACTTAGC
+
CCCCCGGGGGGGFGGGGGFGGGGGGGGGGGGGGGGGGGGGGGGGGGGGGGGGGGGGGGGFGGGGGGGGDGGGGGGGGGGGGGGGGGGGGGGGGGGGGGGGGGGGGGGGGGGGGGGGGGFDGGGGGEGGGGGGGGGEGGGGGGGFGGGGGFGBFD+:FGGGGGFGGGEGGGCGFGFDEEGG?FF:CE<:FGEG<EDCGGGGGEGFGFFF9G;52):4<(?EFGFF:F?)(C>F9??6:<GGGF<?9.))9C>23(4)*(44<?E(>FD;(((.(.3.2@:>(4>F(((),(,4994)0*)2:
@M03364:396:000000000-C9LGT:1:1101:2760:8938 2:N:0:10
GGACTACTCGGGTATCTAATCCTGTTTGCTCCCCACACTTTCGATCCTCAGCGTCAGTAAAAGCCCAGTAGGCCGCCTTCGCCACCGATGTTCCTCCTGATATCTACGCATTTCACCGCTACACCAGGAATTCCCTTTACCTCTACCGCATTCTAGCTTGCCAGTATCCAGTGCCGAACAGAAGTTGAGCCTCTGCATTTAACACCAGACTGAACAGGCCACCTACGAACTCTTTCCGCCCAATCATTCCGGACCACGCTTGCATCCCCCGTATTAACGCGGCTTCTGGCCCGGAATTCGC
+
CCCCCGGFFGGGFGGGFGGFGFGGGGGGGGGGGGGGGGGGGGGG,CFGGGGGGGGGGEF9EFGGGFGGCCFEGGFGGGGEGGGGGGGGGGGGGGGGGGGGGGGGGGGGGGGGGGGGGGGGGGGGGGGGGGGGGGGGCF=FFGGFGGE=6BC>FBFFBEFD6DDDFCFFDFFDFGFD69EG,@C<EFFC6@E>C,,ECGCFF*,;9?5:);B63*>;7>CG>FDB=:>)/959*>C5*6CCF07()/)5:D;>21,,)(-3?<FF7CF?<B0-42>))3-4,110-()))).2(2-))/)**
@M03364:396:000000000-C9LGT:1:1101:12003:8952 2:N:0:10
GGACTACCGGGGTTTCTAATCCTATTTGCTCCCCACGCTTTCGTGCCTCAGCGTCAGTAACAGGCCAGGCGGCCGCCTTCGCCACTGGTGTTCTTCCATATATCTACGCATTTTACCGCTACACATGGAGTTCCACCGCCCTCTCCTGTCCTCCAGCCTGCCAGTTTCCAAAGCCTGTACCGGTTGCGCCGGTACCTTTCACTTCAGACTTAACAGGCCGCCTACGCACCCTTTCCGCCCCATCATTCCGGATACCGCCCGCCCCCTACGTACTACCCCGGCTGCTTGCCACTCGTGCCGC
+
CCCCCGGGGGGGGGGGGGGGGGG9FFGGGGGGGGGGGGGGGGGFGGGGGGGGGGGGGGGGGGGGGGGGGGGGGGGGGGGGGGGGGGGGGGGGGGGGGGFGGGGGGGGGGGGGGGGGGGGG>FGG@GGG>FGGGGGGGCGGGGGFGGGGEFFFGFGFGGGGGGFGCGGGGGGAAF@5C9<CFGD*>C,-?FEDG=CF=FGD:?;);7@CEGFGFF;3C@=C0D?(4*354D?::?)4((AC8<?F4))-=*)4:?B:59(3>;E;5E7(83()(,).4*4(,((-()).-5))..(0))()1
@M03364:396:000000000-C9LGT:1:1101:28626:8969 2:N:0:10
GGACTACACGGGTTTCTAATCCCGTTTGCTCCCTACGCTTTCGTGCCTTAGTGTCAGAAACGCCCCAGTAACCTGCCTACGCTATCGGTGTTCCTTCTAATATCTACGGATTTCACTCCTACACTAGAAATTCCAGTTACCCTTGACGCTCTCGAGCATCCCAGTTTAGCTAACAGTCTGAATGGTTGATCCACCAGCTTTCACTAGCTACTTACGACGCCACCTCCGCAACTCTTTACGCCCAGTCACTCCGGATAATGCTCGGATCCTCCGTATGACCGCCGCTGCTGGCCCGTATTTG
+
CCCCCGGGGGGGFGGGGGGGGGGGGGGGGGGGGGFGGGGGGGGGGGGGAEFFFGGGCFGGGGGGGGGGGGGGGGGGGGGGGGF=FGGGEGGGGGGFGGGGGGGGGGGGGGGGGGGGGGGGGGFGGGGGGGGGGGGFGAFGGGG;DGGCG>F9F@GFGGGGGGFGGGGCFF;CDFFF=6DGC=DDGGC=F,@@?FGFG,@CA8,;CFFFCCEFFF,:C>5C@*@>),0?>)5>=@44?5F:C(66)=3.A+?@@22(84<7<CCFC?<7?<)(((((.+.54>,,42494)4((338)7(0*
@M03364:396:000000000-C9LGT:1:1101:27405:8969 2:N:0:10
GGACTACCAGGGTTTCTAATCCTATTTGCTCCCCACGCTTTCGTGCCTCAGCGTCAGGTACAGGCCAGGCGGCCGCCTTCGCCGCTGGTGTTCTTCCACATCTCTACGCATTTTACCGCTACACATGGAGTTCCACCGCCCTCTCCTGTCCTCAAGCCGTGCAGTTTCCAAAGCCTGAACCGGTTGAGCCGGTCCCTTTTACTTCAGACTTGCACAGCCGCCTGCCCACCCTTTACGCCCAATCCTTCCGTATACACGTTCCCACCCTCGTGTTACCCGGGCTGCTTGCACGTAATTCGCC
+
CCCCCGGGCEGGFGGGGGGCGGGFGGGGFFGGGGGGGGGGGGGGGGGFFFGGGGGGC8FGGGG?FDGGGGGGGGGGGFGFFGGGGCGG=FFGGGGGFDGGGGGG8FFGD8FGFGGGGGEGGGGGGGGG5FFGFGFAF+@FFGGFGFED;9EEF=6A@DCACGFFFGFECAEFADCGGFDEFEG<EE38AB:)95CF:BFC?7?);@67=GFG)*5.*2::6C/((*,)-/(-4:).-(:8*4:?5-:4)9*31?2))(,,(.3)2;>(((4(43--)+(((--(4...3)561((09*-*1
@M03364:396:000000000-C9LGT:1:1101:17880:8991 2:N:0:10
GGACTACTGGGGTTTCTAATCCTGTTCGCTCCCCACGCTTTCGCTCCTCAGCGTCAGTAACGGCCCAGAGACCTGCCTTCGCCATTGGTGTTCTTCCCGATATCTACACATTCCACCGTTACACCGGGAATTCCAGTCTCCCCTACCGCACTCAAGCCCGCCCGTACCCGGCGCGGATCCACCGTTAAGCGATGGACTTTCACACCGGACGCGACGAACCGCCTACGAGCCCTTTACGCCCAATAAATCCGGATAACGCTTGCACCCTACGTATTACCCCGGCTGCTGGCCCGTAGTTCGC
+
CCCCCGGGGGGGGGGGGGGGGGGGGGGGGGGGGGGGGGGGGGGGGGGFGGGGGGGGGGGGGGGGGGGGGGGGGGGGGGGGGGGCFGGGFGGGGGGGDGGGGGEGGGGGGGGGGGGGGGGD6CDGGGGG>EFGGGGEFFBFFGGFGGGDGEGAFFGFGGFEEGAGGGGGGEGGEC9D5:EC?FGGFGD;FE85DCEGCFGGGCF?75>>>D>GFB8>D(:CB:9(4;:<:D94(42<9<CEGF6:))6)87D6((-9F1-36:*)0;38((-4)::2.92(36>B>?F??(,26(48.*)17
@M03364:396:000000000-C9LGT:1:1101:21281:8992 2:N:0:10
GGACTACAAGGGTTTCTAATCCTGTTCGCTCCCCCAGCTTTCGCGCCTCAGCGTCAGTGGTGGCCCAGAAGGCCGCCTTCGCCACCGGTGTTCTTCCCGATATCTACACATTCCACCGTTACACCGGGAATTCCAGTCTCCCCTACCGCACTCAAGCCCGCCCGTACCCGGCGCGGATCCACCGTTAAGCGATGGACTTTCCCACCGGACGCGACGAACCGCCTACGAGCCCTTTACGCCCAATAAATCCGGATAACGCTTGCACCCTACGTTCTCCCGCGGCTGCCGGCACGTCGTTCGC
+
CCCCCGGGGGGGGGGGGGGGGGGGGGGGGGGGGGGGGGGGGGGGGGGGGGGGGGGGGGGGGGGGGGGGGGGGGGGGGGGGGGGGGGGGFGGGGGGGGGGGGGGGGGGGGGGGGGGGGGGGGGGGGGGGGGGGGGGFGGGGGGGFGGGGG5F>FCGFFGGGGGFGGGGGGGGGDFFG5=EGGGG7CGC;FF:<CGG?FFGGG)A<GF@>BGFG98E>DBGG9C>?BFB5:DFFB::>BFGGG11:F<))=D<;:6()0-,4-4;)9;>(,(((((-))24;122331(461(4??()0.(97
@M03364:396:000000000-C9LGT:1:1101:7506:8993 2:N:0:10
GGACTACCGGGGTATCTAATCCTGTTCGCTCCCCACGCTTTCGCTCCTCAGCGTCAGTAACGGCCCAGAGACCTGCCTTCGCCATTGGTGTTCTTCCCGATATCTACACATTCCACCGTTACACCGGGAATTCCAGTCTCCCCTACCGCACTCAAGCCCGCCCGTACCCGGCGCGGATCCACCGTTAAGCGATGGACTTTCACACCGGACGCGACGAACCGCCTACGAGCCCTTTACGCCCAATAAATCCGGATAACGCTTGCACCCTACGTATTACCGCCGCTGCTGGCACGTAGTTAGC
+
CCCCCGGGGGGGEGGGGGGGGGGGGGGGGGGGGGGGGGGGGGGGGGGGGGGGGGGGGGGGGGGGGGGGGGGGGGGGGGGGGGGGGGGGGGGGGGGGGGGGGGGGGGGGGGGGGGGGGGGGGGGGGGGGEGGGGGGGGGGGGGGFGGGDGFGFGFGFGGGGGGEGFEGGGGGGBEFGGEGGGGGEGG@=FFEDGGGGGGGGGDGFGFF9BGFGF5?9<9GGFGFFFF?>BGFFBBBBFFGGGF04)4>2=FDF?((6?:;::<8)7FGB<???26:A<C0((-16>B0>BF0<B:,))0);*
@M03364:396:000000000-C9LGT:1:1101:14983:8998 2:N:0:10
GGACTACCGGGGTTTCTAATCCTGTTCGATACCCACGCTTTCGTGCATCAGTGTCAGTCACGGCCTGGCAGGCTGCCTTCGCGATCGGGGTTCTGCGTGATATCTATGCATTTCACCGCTACACCACGCATTCCGCCTGCCCCGTACGTACTCAAGCCCCCCAGTTTCAACGGCAGTTCAATGGTTGAGCCACTGACTTTCACCGCTGACTTAAAAAGCCACCTACGCACCCTTTAAACCCAATGAATCCGGATAACGCTCGCATCCTCCGTATTACCGCGGCTGCTGGCACGGGTTTAGC
+
CCCCCFEGGGDG::@FGFACFFFGGGGFFGCFGGGGGGECFGGEFGGGGGFGGGGGGGGGGGGGEGFGFGGEGEFDGGGFGG@EFGGGGGGGGGGCEEFEGGGGFGAFGGGGGGFCAEEDGFFFFGGGGGGEFFGEEFGFFFGBCECCGAF=D:C?F@8@EGFDC=:ECGGGFGFGGFGF,=CCGFFBFFF*86?FGGFGGFG3<EB>4CEF)++.;?FG@G@@FG?B059BF1)6<)A:E?(84:62@FDB?:()64;B:>C63898A143(35)6A3(71119?D200:<B((0)5,7C
@M03364:396:000000000-C9LGT:1:1101:4873:9002 2:N:0:10
GGACTACCGGGGTTTCTAATCCTATTTGCTCCCCACGCTTTCGTGCCTCAGCGTCAGGTACAGGCCAGGCGGCCGCCTTCGCCGCTGGTGTTCTTCCACATCTCTACGCATTTTACCGCTACACATGGAGTTCCACCGCCCTCTCCTGTCCTCAAGCCGTGCAGTTTCCAAAGCCTGAACCGGTTGAGCCGGTCCCTTTTACTTCAGACTTGCACAGCCGCCTGCGCACCCTTTACGCCCAATCCTTCCGGACAACGCTTGCCACCTACGTCTTCCCCCGGCTGCTGGCACGTAGTTTCCC
+
CCCCCGGGGGGGCFGGGGGGGGGEGGGGGGGGGGGGGGGGGGGGGGGGGGGGGGGGCEGGGGGGGGGGGGGGGGGGGGGGGGGGGGGGGGGGGGGGGGGGEFGGGGGGGGGGGFDGGGGGGGCGF@FGFFGGGGGGGEGGGGGAFGA<D@GFGECFGGGEGG5C,DFGGGG??FBD9;AEFGGCEE<>FE?55>CFC?FFF=<CGFFEEG)+9*><F@FC9G:<:/4.7C<:?>248BGG*(..).-)09/-(((.)1011:E2=F*3441(,4)-,2-,44(4:,432(3(4(.04*)*2
@M03364:396:000000000-C9LGT:1:1101:15346:9004 2:N:0:10
GGACTACAGGGGTTTCTAATCCTGTTTGCTCCCCACGCTTTCGAGCCTCAGCGTCAGTTACAGTCCAGAGAAGCGCCTTCGCCACTGGTGTTCTTCCTAATCTCTACGCATTTCACCGCTACACTAGGAATTCCCTTCTCCTCTCCTGCACTCTAGACTTCCAGTTTGAAATGCAGCACCCAAGTTGAGCCCGGGTATTTCACATCTCACTTAAAAGTCCGCCTACGCTCCCTTTACGCCCAGTAAATCCGGACAACGCTCGCCACCTACGTATTACCGCGGCTGCTGGCCCGTCGTTAGC
+
CCCCCGGGGGGGGGGGGGGGGGGGGGGGGGGGGGGGGGGGGGGFGGGGGGGGGGGGG@FFGGGGGGGGGGFFGGGGGGGGGGGGGGGGGGFGGGGGGGGGGGGGGGGGGGGGGGGGGGGGGGGGGGGGGGGGGGGGGGGGGGGFGGGGGFGFG<FF,EFCGGBFGGGGDGGGFGFGGFGGGGGFGGFDFFGFDGGGGGGGGEGFFFFFFGFGFC;>FFGGDGFFD?A?>G@DFFEFFFGFF;2=+613AGC>0;@<F9>;;;E95EF?372()6:)6<023799>?5?(4(491(080(9:
@M03364:396:000000000-C9LGT:1:1101:5966:9026 2:N:0:10
GGACTACTCGGGTATCTAATCCTGTTTGCTCCCCACGCTTTCGTGCCTCAGTGTCAGTTACAGTCCAGAGAGCCGCCTTCGCAACTGGTGTTCCTCCTAATATCTACGCATTTCACCGCTACACTAGGAATTCCACTCTCCTCTCCTGCACTCAAGTTTCCCAGTTTCAAGAGCTTACTACGGTTGAGCCGTAGCCTTTCACTCCTGACTTACGAAACCACCTACGCACCCTTTACGCCCAGTAAATCCGGTTAACGCTCGCCCCCTACGTATTACCCCGGCTGCTGGCACGGAGTTCGCC
+
CCCCCGGDGGGGGEGGGGGGGGGGGGCFEGGGGGGGGGGGGGGGGGGGFGGEGGGGGFGGGGGGGDFGGFGGGGGGGGFGGGGGG@GGDGGGGAFGGGGGGGGGGGDGGGGGGGGGGGGGDFGGGGGGGGGGGGGG;F=FGGG=DGGFGFEEGDFFEF;D=FFGGGGGGGGA?GFFEFGGGGGGGGFDFB8?D+@<CFGFGE==FFFCFFEC*0@=CAF><DB=>19*7DDBFF=E2>=E*:@C@??EFG)((/)9)6(,61E:GG36?B:)54))9+4-4917:7:36(,413;E@@2<<
@M03364:396:000000000-C9LGT:1:1101:15219:9041 2:N:0:10
GGACTACCAGGGTTTCTAATCCTATTTGCTCCCCACGCTTTCGTGCCTCAGCGTCAGGTACAGGCCAGGCGGCCGCCTTCGCCGCTGGTGTTCTTCCACATCTCTACGCATTTTACCGCTACACATGGAGTTCCACCGCCCTCTCCTGTCCTCAAGCCGTGCAGTTTCCAAAGCCTGAACCGGTTGGGCCGGTCCCTTTTACTTCAGACTTGCCCAGCCGCCTGCGCACCCTTTACGCCCAATCATTCCGGATACCGCTTGCCACCTACGTATTACCGCGGCTGCTGGCACGTAGTTCGCC
+
CCCCCGGGGGGGGFGGGGGGGGG9FGGGGGGGGGGGGGGGGGGGGGGGGGGGGGGGGGGGGGGGGGGGGGGGGGGGGGGGGGGGGGGGGGGGGGGGGGGGGGGGGFGGGGGGGGGGGGGGGGGGGGGGGGGGGGGGGECEGGGFGGGGGFGFG@7AFGGGDDFGGGGGGGGFFGFGGAEGGGGGDC*8AC?CCCEGFGCG9=C3DAF))8CCC665<@FDBG:0324035<:?DFBB?GGC:::)6AA@F<61:0))(,4(1<9FG4:BFF)676<</,-34(4()433(5:436>F1(/7
@M03364:396:000000000-C9LGT:1:1101:12478:9077 2:N:0:10
GGACTACTAGGGTATCTAATCCTGTTCGCTCCCCACGCTTTCGCTCCTCAGCGTCAGTAACGGCCCAGAGACCTGCCTTCGCCATTGGTGTTCTTCCCGATATCTACACATTCCACCGTTACACCGGGAATTCCAGTCTCCCCTACCGCACTCAAGCCCGCCCGTACCCGGCGCGGATCCACCGTTAAGCGATGGACTTTCACACCGGACGCGACGAACCGCCTACGAGCCCTTTACGCCCAATAAATCCGGATCACGCTTGCCCCCTCCTGCTTACCCCGGCTGCTGGCTCGTGCTTAGC
+
CCCCCGGFFGGGG@FGGGGGGGGGGGGFGGGGGGGGGGGGGGGGGFGGFGGGGEGGGGGGGGGGEGGGGGFGGGGGGGGGGGGGGGGGFFGEGGGGGGGGGGGGGGGGGGGGFEFGGGGDEGFFGGGGGGGGGGGD4,3EA=@@CFFEGEGABD=DGDDEGGDDFBEGGGGEFG@DC?EF9ECFFGC=@:=99CGCFCFGG3BCGDE>>G>C6>C6C;EC9DF?BD20(57<?3?DB1A?GB<00.:AFFG014(8@,.-4:A(9EG(((()((6))0,3>69>>:3,56()44()08-67
@M03364:396:000000000-C9LGT:1:1101:15666:9078 2:N:0:10
GGACTACTGGGGTATCTAATCCTGTTCGCTCCCCACGCTTTCGCTCCTCAGCGTCAGTAACGGCCCAGAGACCTGCCTTCGCCATTGGTGTTCTTCCCGATATCTACACATTCCACCGTTACACCGGGAATTCCAGTCTCCCCTACCGCACTCAAGCCCGCCCGTACCCGGCGCGGATCCACCGTTAAGCGATGGACTTTCACACCGGACGCGACGAACCGCCTACGAGCCCTTTACGCCCAATAAATCCGGATAACGCTGGCACCCTACGTATTACCGCGGCTGCTGGCACGTAGTTCGC
+
CCCCCGGGFGGGGGGGGGGGGGGGGGGGGGGGGGGGGGGGGGGGGGGGGGGGGGGGGGG9EGGGGGGGGGGGGAFGGGGGGGGGDCFGGGGGGGGGGGGGGGGGGGGGGGGGGGGGGGBCGFFGGGGGGDFGGGGEFGGGGGGFGGGDGBGFGFGFFGEGGGFGGEEGGGGGFGFG=AGGDGFGGG71CF*>5EGCFGGGGEE5<DB>6DBE9.8459=EFGB??EF<?GFFFFF<2(ACE1:2)55<FC73?(1<F:B?(,;:GGG<(344548:<C?>49B>BFB??FF<<64)79)77
@M03364:396:000000000-C9LGT:1:1101:3519:9108 2:N:0:10
GGACTACTAGGGTTTCTAATCATGTTTGCTACCCACGCTTTCGCGCCTCAGCGTCAGTTACAGTCCAGAAAGTCGCCTTCGCCACTGATGTTCCTCCTAATATCTACGCATTTCACCGCTACACTAGGAATTCCACTTTCCTCTCCTGCACTCAAGCTTATCAGTTTTAAGTGCAACGCCCGGGTTAAGCCCGGGAATTTCACACCTAACTTAATATGCCGCTTACGCGCCCTTTCAGCCCAGTAATTCCGGACAACGCTCGCCCCCTACGTATTACCGCCGCTGCTGGCACGTATTTAGC
+
CCCC8EFGGGE@,;BFFGFAA,CCFFGGGGGG?<FFEGGGGFEFGCFG7=F8@BFGFFG9FFFGG@AFDEG<ECFEGE@DFF@FFGGGF,,CFFFFFFF?FFFDGAFFC7CE@EGA?EBDC@FCAFFGFDGFE?,EAEDDFGA?==ADF*A:48+5FF8BFCDDFFGDG?FFFC<FE>E=88?+@E7=BEGGCECG>C@@ECG57B6).9A:6+5*5*=:@D(854(2(93;B@EC)<CGGF1@66)<F+;>6;;17(2(-(*1C><21:0:<904)049(273-4)43:?213.*9*.:>
@M03364:396:000000000-C9LGT:1:1101:21004:9110 2:N:0:10
GGACTACTAGGGTTTCTAATCCTGTTTGCTCCCCACGCTTTCGTGCCTCAGTGTCAGTTACAGTCCAGAAAGCCGCCTTCGCTACTGGTGTTCCTCCTAATATCTACGCATTTCACCGCTACACTAGGAATTCCACTTTCCTCTCCTGCACTCAAGTTTCCCAGTTTCAAGAGCTTACTACGGTTGGGCCGTAGCCTTTCACCACTGACTTAAACAACCACCTACTCACCCTTTACGCCCAGTACATCCGGATAACGCTAGCCCCCTACGGAATACCCCGGCCTCTTGCACCGTGTTCGCC
+
CCCCCGGGFGGGGGGGGGGGGGGGGGGGGGGGGGFGGGGGGGGFFGGGGGGGGGGGGGGCFGGGFGGGFGGGGGEGGEGGGG@EFFFEGFGGGGG<EEFGGFDGGGFGGGGGFGFGGGGGGGGGGFFCFGGGGFGGG?DFGFFFG8ECFFGFGFGFEADDFGFGGGGFG=;9:FDAEFG:F+=A=E+8DF63@>F:FGG7C=,*3?F*)<;29+,3*::*)30.:,047CB==:>E@FGG*7.0+1*74<C021;<53(/3=GFCC3(/((((-,).+4-43((.4<3.)8(4118:/,5C
@M03364:396:000000000-C9LGT:1:1101:26453:9119 2:N:0:10
GGACTACAAGGGTATCTAATCCTGTTTGCTCCCCACGCTTTCGAGCCTCAACGTCAGTTACAGTCCAGTAAGCCGCCTTCGCCACTGGTGTTCCTCCTAATATCTACGCATTTCACCGCTACACTAGGAATTCCACTTACCTCTCCTGCACTCTAGCTAAACAGTTTCCAATGCAGTCCCGGGGTTGAGCCCCGGGCTTTCACATCAGACTTGCCTTTCCGTCTACGCGCCCTTTACGCCCAGTAAATCCGGATAACGCTTGCACCCTACGTATTACCGCGGCTGCTGGCCCGTCTTTCGC
+
CCCCCGGGCFGGGGGGGGGGGGGGGGGGGGGGGGGGGGGGGGG<FGGGGG8FGGGGGFGGGGGCGGGGGFGGGGGGGGGGGGGGGGGGGGGGGGGGGGGGGGGGGGGGGGGGGGGGGGGGGGGGFEGGGGGGGGGGG=DGGFFFGGGGGFGBFFGFGGGG9FFGGGGGGFGGFG7DDDGG6@=@CE<@FFFGGGGGGGGGGEGFFAFB*@EGE>C9:*>F?08=BF>B(9(:>@@)9(=<F;0@6?CCFGD@BF6)=?>F:1E2FG583::4)6:6<F<6>;F09??)5<(4;947<4)99
@M03364:396:000000000-C9LGT:1:1101:22607:9146 2:N:0:10
GGACTACTGGGGTTTCTAATCCTGTTCGCTCCCCACGCTTTCGCTCCTCAGCGTCAGTAACGGCCCAGAGACCTGCCTTCGCCATTGGTGTTCTTCCCGATATCTACACATTCCACCGTTACACCGGGAATTCCAGTCTCCCCTACCGCACTCAAGCCCGCCCGTACCCGGCGCGGATCCACCGTTAAGCGATGGACTTTCACACCGGCCGCGCCGAACCGCCTACGAGCCCTTTACGCCCAATAAATCCGGATCACGCTTGCACCCTACGTATTCCCGCGGCTGCTGGCACGTATTTCGC
+
CCCCCGGGGGGGGGGGGGGGGGGGGGGGGGGGGGGGGGGGGGGGGGGGGGGGGGGGGGGGGGGGGGGGGGFGGGGGGGGGGGGGGGGGGGGGGGGGGGGGGGGGGGGGGGGGGGGGGGGGGGGGGGGGGGGGGGGGGG@FGGGFGGGEGAF@DDDFGGGGGGFGGGGGGGGG?FBG=DGGFGGGGG71@CEGGE5CGGGGGFGFGA3>(9>E()24508E0>>?:F68,99:718)44CEE66:)54:BGDB?,(8?:02::C)9@D:(:?25>>).<-4(330((.)7?,5(.(*01)97
@M03364:396:000000000-C9LGT:1:1101:6730:9170 2:N:0:10
GGACTACTGGGGTATCTAATCCTATTTGCTCCCCACGCTTTCGTGCCTCAGCGTCAGTAACAGGCCAGGCGGCCGCCTTCGCCACTGGTGTTCTTCCATATATCTACGCATTTTACCGCTACACATGGAGTTCCACCGCCCTCTCCTGTCCTCTAGCCTGCCAGTTTCCAAAGCCTGTACCGGTTGAGCCGGTACCTTTCACTTCAGACTTACCAGGCCGCCTACGCACCCTTTACGCCCAATCATTCCGTATCACGCTCGCCACCTACGTTTTCCCCCCGCTGCTGGCACGTCTGTCGCC
+
CCCCCGGGG@FGGGGGGFGGGGGFGGGGGGGGGGGGGGGGGGGGGGGGGGGGGGGGGGGGGGGGGGGGGGGGGGGGDDB<DGGGEGGGGGGGGGCGGGGFGGGGFFGGGDGCGGFFEEEDEFFGDGGGF?AFGGG9D@=FGGGF8EGFB9FEFBDBEGFFFGAFFFGFGF9EFF59@@@7=E5>B>,.;@EGDEEGGGFC7/69;B88)8@F*;13C1;::C?(63(0234=@@4)(4CE504:64<A?F7:?(:A..847>>?DG:2:(.((()).*((-,(-0:)42(2(2(()113FD
@M03364:396:000000000-C9LGT:1:1101:16874:9181 2:N:0:10
GGACTACCAGGGTTTCTAATCCTATTTGCTCCCCACGCTTTCGTGCCTCAGCGTCAGGTACAGGCCAGGCGGCCGCCTTCGCCGCTGGTGTTCTTCCACATCTCTACGCATTTTACCGCTACACATGGAGTTCCACCGCCCTCTCCTGTCCTCAAGCCGTGCAGTTTCCAAAGCCTGAACCGGTTGAGCCGGTCCCTTTTCCTTCCGACTTGCACAGCCGCCTTCGCACCCTTTACGCCCAATCATTCCCGGTAACGCTTGCCACCTACGTATTACCCCGCCTGCTTGCACCTCGTTCGGC
+
CCCCCGGGGGGGGGGGGGGGGGG9FGGGGGGGGGGGGGGGGGGGGGGGGGGGGGGGG8FCGGG?FGGGGGGGGGGGGGGGGGGGGGGGGGGGGGGGGGGGGGGGGGGGGGGG9EEGGGGGGGGGGGGGGGGGGGGGCFGGGGGFDFGCDFGFFFGFEGG93F5DFGGGGGCEFGC7CA6AGGGGG*85FC=??ECFCCGG7;2/+))/18(36A94*2C*1C,(,*,.,90,44.)(-:C*1(:?2<<F**(-(4851(4(8<<DC*(,:,.).)))0-4(,(4<>)51)2((((000()1
@M03364:396:000000000-C9LGT:1:1101:15133:9189 2:N:0:10
GGACTACCCGGGTTTCTAATCCTGTTCGCTCCCCACGCTTTCGCTCCTCAGCGTCAGTAACGGCCCAGAGACCTGCCTTCGCCATTGGTGTTCTTCCCGATATCTACACATTCCACCGTTACACCGGGAATTCCAGTCTCCCCTACCGCACTCAAGCCCGCCCGTACCCGGCGCGGATCCACCGTTAAGCGATGGACTTTCACACCGGACGCGACGCACCGCCTACGAGCCCTTTACGCCCAATAAATCCGGATAACGCTTGCACCCTACGGATTACCGCCGCTGGTGGCCCGTAGTTCGC
+
CCCCCGGGGGGGGGGGGGGGGGGGGGGGGGGGGGGGGGGGGGGGGGGGGGGGGGGGGGGGGGGGGGGGFGGGGGGGGGGGGGGGGGGGGGGGGGGGGGGGGGGGGGGGGGGGGGGGGGGDGGGGGGGGEGCGGGGFGGGGGGGFGGGGGBGAGFGFGGGGGCBGF:CGGGGGFGFD=AGGFGGGFGE<FFEDFGGDDFFFGEGFGFF>>C6EF7?>)4EGFGF<1:4.4<>FB?F<BBGGG?1:4.<2=FD>?6?A?32(46;2CFDB0::0((,,53(-(-1;((.(((482635>6)99
@M03364:396:000000000-C9LGT:1:1101:17827:9204 2:N:0:10
GGACTACTGGGGTTTCTAATCCTATTTGCTCCCCACGCTTTCGTGCCTCAGCGTCAGTAACAGGCCAGGCGGCCGCCTTCGCCACTGGTGTTCTTCCATATATCTACGCATTTTACCGCTACACATGGAGTTCCACCGCCCTCTCCTGTCCTCCAGCCTGCCAGTTTCCAAAGCCTGTACCGGTTGAGCCGGTACCTTTCACTTCAGACTTAACAGGCCGCCTACGCCCCCTTTACGCCCACTCATTCCGGATACCGCTCGCCACCTACGTATTACCCCGGCTGCTGGCACGTAGTTAGCC
+
CCCCCGGGGGGGGEGGGGGGGGGGGGGGGGGGGGGGGGGGGGGGGGGGGGGGGGGGGGGGGGGEGGGGGGGGGGGGGGGGGGGGGGGGFGGGGGGGGGGGGGGGGGGGGGGGGGGGGGGGGGFGGFGGGGGGGGGGGGDGGGGFGGG=DFGFFDGFGGGGGGFGFGGGGFGF?GFGGFFGGGGGGG87FFEGG5EGGGGGGECEGFF>=6@<CF97<=EG@GFF@3:)6CB9?02>??CEE(3?054<FG32?:,:>;(-(42,C;*586:<)5))6+--4999?B:720814,(88*)*9
@M03364:396:000000000-C9LGT:1:1101:4613:9277 2:N:0:10
GGACTACTGGGGTTTCTAATCCTGTTTGCTCCCCACGCTTTCGAGCCTCAACGTCAGTTATCGTCCAGTAAGCCGCCTTCGCCACTGGTGTTCCTCCTAATATCTACGCATTTCACCGCTACACTAGGAATTCCACTTACCTCTCCGATACTCTAGCTTGACAGTTCCAAATGCAGCTTGGGGGTTGAGCCCCCACCTTTCACATCTGGCTTGCCATGCCGTCTGCGCTCCCTTTACACCCAGTCAATCCGGATAACGCTTGCACCCTACGTATTCCCGCGGCTGCTGGCCCGTATTCAGC
+
CCCCCGGGGGGGGGGGGGGGGGGGGGGGGGGGGGGGGGGGGGGGGGGGGGGGGGGGGGGGGGGGGGGGGGGGGGGGGGGGGGGGGGGGGGGGGGGGGGGGGGGGGGGGGGGGGGGGGGGGGGGGGGGGGGGGGGGGGGGGGGGDDFGEGEGFGDGFGGGGGGFGGGGGGGGGFGFGGFFGDFGGGGFEFB@FGEGGGGFFEFGFCF=>AFBC@>?:D@GGFGFF=<:>6DFDFFFCFFGGGFFF*;?FFGCBFF14?<FFF0;<FF*34:::2A?2<<1,(49;1?703(446447F*)0:
@M03364:396:000000000-C9LGT:1:1101:27472:9287 2:N:0:10
GGACTACTGGGGTTTCTAATCCTGTTCGCTCCCCACGCTTTCGCGCCTCAGCGTCAGTAACAGGCCAGGCGGCCGCCTTCGCCACTGGTGTTCTTCCATATATCTACGCATTTTACCGCTACACATGGAGTTCCACCACCCTCTCCTGTCCTCTAGCCTGCCAGTTTCCAAAGCCTGTACCGGTTGAGCCGGTACCTTTCCCTTCAGACTTACCCGGCCGCCTACGCACCCTTTACGCCCCATCATTCCGGATACCGCTCGCCACCTCCGTATTTCCCCGGCTGTTCGCGCGTCGCTTGCC
+
CCCCCGGGFGGGGGGGGGGGGGGFGGGGGGGGGGGGGGGGGGGGGGGGGGGGGGGGFGGGGGGGGGGGGGGGGGGGGGGGGGGGGGGGFGGGGGGGGGFCFGFGDGGGGGGGGGFGGGGGGGGGFGGGGGGGGGGGG,=FGFGBDGEFGFCEGEFAFGGGGGFGC@FFCFFDAF@9FFEGFGG1>8:BFF:C7=GGFFG,,7<:GFFC@*9C@43.56C5>D(41*4079:4(:A<8:EG5212=94<FF)((,,459(2(3:2*;2(.(4,(.).5+(--40((.)-7(4((,()0)(/9
@M03364:396:000000000-C9LGT:1:1101:4869:9299 2:N:0:10
GGACTACTAGGGTTTCTAATCCTGTTTGCTCCCCACGCTTTCGAGCCTCAACGTCAGTTACCGTCCAGTAAGCCGCCTTCGCCACTGGTGTTCCTCCTAATATCTACGCATTTCACCGCTACACTAGGAATTCCGCTTACCTCTCCGGCACTCAAGCAATGCAGTTTCCAATGCAGTCCAGAGGTTGAGCCCCTGCCTTTCACATCAGACTTTCGTCGCCGTCTACGCTCCCTTTACACCCAGTAAATCCGGATCACGCTTGCCCCCTACGTATTACCGCGGCTGCTGGCACGTAGTTAGC
+
CCCCCGGGGGGGGGGGGGGGGGGFGGGGGGGGGGGGGGGGGGGGGGGGGGGGGGGGEGGGGGGGGGGGGGGGGFGGGGGGGGGGGGGGCFFGGGGGGGGGGGGGGGGGGGGGGGGGGGGGGGGGG8EFDFGGGGGGGGDGGGGFGGGGGFGFA1+;F=FGFGFGGGGGGGGGFGFF@;DGD7=@FGG5?FGFD>FFGGGGGFG5BFFB>FEF*=;=DBGE>C@B>FBF5D@=@EE))9FGG@;4657.@CD>04(3::6:?B@>*:D>F?:2)-864<(-4;F0;???B?2<?B0)7*.::
@M03364:396:000000000-C9LGT:1:1101:19328:9314 2:N:0:10
GGACTACTGGGGTTTCTAATCCTGTTCGCTCCCCACGCTTTCGCTCCTCAGCGTCAGTAACGTCCCAGAGACCTGCCTTCGCCATTGGTGTTCTTCCCGATATCTACACATTCCACCGTTACACCGGGAATTCCAGTCTCCCCTACCGCACTAAAGCCCGCCCGTACACGGCGCGGATCCACCGTTAAGCGATGGACTTTCCCACCGGACGCGACGAACAGCCTACGAGCCCTTTCCGCCCACTAAAACCGGATCACGCTTGCACCCTACGTATTCCCGCGGCTCCTGGCACCTCCTTACC
+
A<C@,CFFGDEF@CBCFFGGGFGCFFEC@CFGFE8FF7FC<@FGEAF,C,6C:FECCGGGGG66@BFCAE<F@C86FEFCDCEEC9F8F<<7,:9,<4?BC7@EDCEFGFFA=FGFBECDG=FDE@EGEEFFGCFFG,=EEFEFGGC++9F=,)6+3@DE6>@983@+@;CEDBAGEDCFGGFC;EF,;83*;5=F<?+9C)>7D>3(3>0EB)23)48/.9(3:C-04D9??42))4CEG:((),))97)-,2(..:00,(*,>2<((4,4<)(.-:(7,210(-2),48)((,)70)**
@M03364:396:000000000-C9LGT:1:1101:11462:9324 2:N:0:10
GGACTACCCGGGTTTCTAATCCTGTTTGCTCCCCACGCTTTCGAGCCTCAGCGTCAGTTACAGTCCAGAGAAGCGCCTTCGCCACTGGTGTTCTTCCTAATCTCTACGCATTTCACCGCTACACTAGGAATTCCCTTCTCCTCTCCTGCACTCTAGACTTCCAGTTTGAAATGCAGCACTCAGGTTAAGCCCGAGTATTTCACATCTCACTTAAAAATCCGCCTACGCTCCCTTTACGCCCAGTAAATCCGGACAACGCTCGCCACCTACGTATTACCGCGGCTGCTGGCCCGTAGTTAGC
+
CCCCCGGGGGGGGGGGGGGGGGGGGGGGGGGGGGGGGGGGGGGGGGGGGGGGGGGGGGGGGGGGGGGGGGGGGGGGGGGGGGGGGGGGGGGGGGGGGGGGGGGGGGGGGGGGGGGGGGGGGGGGGGGGGGGGGGGGGGGGGGGFGGGGGFGBGFGFFGGGGGFGGGGGGGGGFGFGGFGGGFF=EFDDFGGGGCECGGGGGFGFGFFFEGFGF=EACCGGBGAFFB>>2D>DF@B*8>GFG?@FACEFFGGF;;;1:;91;6E3*;C::??F2>F262-377131?>:(:(49B07@4)::
@M03364:396:000000000-C9LGT:1:1101:20880:9355 2:N:0:10
GGACTACTAGGGTTTCTAATCCTGTTCGCTCCCCACGCTTTCGCGCCTCAGTGTCAGTTACAGACCAGGAAGCCGCCTTCGCCACTGGTGTTCCTCTATATCTCTACGCATTTCACCGCTACACATGGAATTCCACTTCCCTCTTCTGCACTCAAGTCGACCAGTTTCCAATGACCCTCCACGGTTAAGCCGTGGGCTTTCACATCAGACTTAATCAACCACCTGCGCGCTCTTTACGCCCAATAATTCCGGATAACGCTCGCCACCTACGTATTACCGCGGCTGCTGGCACGTATTTAGC
+
CCCCCGGGGGGGGGGGGGGGGGGGGGGGGGGGGGGGGGGGGGGGGGGGGGGGGGGGGGGGGGGGGGGGGGGGGGGGGGGGGGGGGGGGFFGGGGGGGGGGGGFGGFFGFEGGGGGGGGGGGGGGGGGG<FGGGGFGGFGGGGGFGGGGGFGEEDDFFGGGGGFGFFGGGGGGFFDGGFGG7FGGGG>AFFGDDGEGGGGGGCFEGFFEBGEGC65:=BGG?GFFEFFFBD(67EFEFDGGGF@F63?EFGFF?FF2??F0:BGB3CG225:43AB2>C499>F0((,4?:(8?:(*9/4DD
@M03364:396:000000000-C9LGT:1:1101:23619:9371 2:N:0:10
GGACTACACGGGTTTCTAATCCTATTTGCTCCCCACGCTTTCGTGCCTCAGCGTCAGGTACAGGCCAGGCGGCCGCCTTCGCCGCTGGTGTTCTTCCACATCTCTACGCATTTTACCGCTACACATGGAGTTCCACCGCCCTCTCCTGTCCTCAAGCCGTGCAGTTTCCAAAGCCTGAACCGGTTGAGCCGGTCCCTTTTACTTCAGACTTGCCCAGCCGCCTGCCCACCCTTTACCCCCCATCATTCCGTATAACGCTTGCCACCTCCGCATTCCCCCGGCTGCTTGGCCGTAGTTCACC
+
CCCCCGGGGGGGGGGGGGGGGGGFGGGGGGGGGGGGGGGGGGGGGGGGGGGGGGGGGGGGGGGGGGGGGGGGGGGGGGGGGGGGGGGGFGGGGGGGGGGGFGGGGGGGGGGGGGGGGGGGGGGGGGGGGGGGGGGGGCCGGGG5CGGGGFGFFEGFGGGEGGFGGGGGGGG9CGDGGFFGGGGGGG,8FCECCGGGFGGGG@+<FFF/)*9<)20=C?G=;C1:6*4/3CB?<>4)),AE*34?*--4@D24:7)6.43(,(39FF*3?;073:)..*-(4>(4(,),(,51((3.*/-02
@M03364:396:000000000-C9LGT:1:1101:9854:9385 2:N:0:10
GGACTACAAGGGTTTCTAATCCTGTTTGCTCCCCACGCTTTCGAGCCTCAACGTCAGTTATCGTCCAGTAAGCCGCCTTCGCCACTGGTGTTCCTCCTAATATCTACGCATTTCACCGCTACACTAGGAATTCCACTTACCTCTCCGATACTCTAGCTTGACAGTTCCAAATGCAGCTTGGGGGTTGAGCCCCCACCTTTCACACCTGACTTGCCATGCCGTCTGCGCTCCCTTTACACCCAGTAAATCCGGATAACGCTTGCCCCCTCCGTATTACCGCGGCTTCTGGCACGTATTTCTC
+
CCCCCGGGFGGGGGGGGGGGGGGGGGGGGGGGGGGGGGGGGGGDGGGGGGFGGGGGGGGGGGGGGGGGGGGGGGGGGGGGGGGGGGGGGGGGGGGGGGGGGGGGGGGGGGGGGGGGGGGGGGGGGGGGGGGGGGGGGFFGGGGBFGGEGDGEGFGFGGFF8DDGGGGGGGGGFGFGGFGGECDGGGGEFGGD@13*CFGGGFGE***:);>=;BF4@3FGFDBF=9;E0C@;14=EFCGGGF;;6C?)AFGFF<04=<>B22C,7A)((-4-4.7))<2746>9(,-:AB12?,(*09)*2
@M03364:396:000000000-C9LGT:1:1101:27279:9396 2:N:0:10
GGACTACTAGGGTTTCTAATCCTGTTTGCTCCCCACGCTTTCGTGCCTCAGCGTCAGTAACAGGCCAGGCGGCCGCCTTCGCCACTGGTGTTCTTCCAGATCTCTGCGCATTTTACCGCTACACCTGGAGTTCCACCTCCCTCTCCTGTCCTCAAGTCTGCCAGTTTCTGAGTCATAAATGGGTTGAGCCCATCCCTTTTCCTTCAGACTTAACCGGCCGCCTACCCAGCCCTTTCGCCCAAGCGATCCGGGTACACCTCGCCACCCACGTCTTTCCCCGGGCGGCTGGCCGGAGTTCAGC
+
CCCCCGGGCGGGGFGGGGGGGGG,CFGGGGGGGGGGGGGGGGGEGFEFGGGGGGGGGGFFGGGCGGFG79@FGGGGGGGGGGGGGGGFCFGGGGA?BF,BFGGGABGGGEGG,?DGFEGGGEGG,8ECD<BEF9E?F,+=F6DF?D9DF?FEDDFF@EGC7F?C:,@C;CF,3DACE+97E,=,@C,1*,@9;?8,9DG7FE@/:*=*4?E,6?4()-**(:1(3*(1,;6(6@)74(=F*6(-)(.2:53(710)*((.-3:<DF728(-((--).+(,,(,4(-79(::6(((.7*)*0
@M03364:396:000000000-C9LGT:1:1101:7029:9400 2:N:0:10
GGACTACAGGGTTTCTAATCCTGTTCGCTCCCCACGCTTTCGCTCCTCAGCGTCAGTAACGGCCCAGAGACCTGCCTTCGCCATTGGTGTTCTTCCCGATATCTACACATTCCACCGTTACACCGGGAATTCCAGTCTCCCCTACCGCACTCCAGCCCGCCCGTACCCGGCGCGGATCCACCGTTAAGCGATGGACTTTCACACCGGACGCGACGAACCGCCTACGAGCCCTTTACGCCCAATAAATCCGGATAACGCTTGCACCCTACGTATTACCCCGGCTGCTGGCACGTAGTTTCCC
+
CCCCCGGGGGGFGGGCGGFAFGFGGGGGGGGGGGGGGGGGGGGEGGGGFFGGGGGDGFGGGGGGGGDFEFGGGGGGGGGGGGG>FFGGGGGGGGGGGGGGGGAE8FEGFGGGGGGFF=C+@EFGCGGGGGGGGGGFFFFFGGG5DFGGCBFE,>DDDEGGEGFDGGGGGGG>AF2<?BGFGGG=CC*7A1=CD=8<CFGG7?;@D:5,679=1>:259EC9D??:147>D:21:44??CEC6(,*66>?G:1::)).4((4:+4CG9(4:?).2.:A+4(4;3;085::(53.(.7**-*2
@M03364:396:000000000-C9LGT:1:1101:18397:9455 2:N:0:10
GGACTACCGGGGTATCTAATCCTGTTCGCTCCCCTAGCTTTCGCGCCTCAGCGTCAGTCGTGGCCCAGAAGGCCGCCTTCGCCACCGGTGTTCTTCCAAATATCTGCGCATTCCACCGCTACACTTGGAATTCCGCCTTCCCCTACCAGACTCAAGCCTGTCGGTATCGGGACCGGGCGGGGGTTGGGCCCCGGGCTTTTACCTCCGACCTAACGGGCCGCCTACGCGCGCTTTACGCCCAATGAATCCGGATAACGCTCGCCCCATACGTATTACCCCGGCTGCTGGCACGTAGTTCGCC
+
CCCCCGGGGGGGGGGGGGGGGGGGGGGGGGGGGGGGGGGGGGGGGGGGGGGGGGGGGGGGGGGGGGGGGGGGGGGGGGGGGGGGGGGGFGGGGGGGGGGGGGGGGGGGGGGGGFFGGGGGGGGGGFGGGGGGGGGGGGGGGGGFGGGEFFGFGFGFGGGGFGFGGDFGGGDGFGFGGFCGGGGCEG*47CEGGGEGCFGGGAGFFF366DB6:FE>G;ED;G<:?*1)()43282-,85?/4<:*666?79(4(94@4,--,24C**.3:7))..)6+849(-212.52(5:2420=7()1
@M03364:396:000000000-C9LGT:1:1101:21633:9459 2:N:0:10
GGACTACTGGGGTTTCTAATCCTGTTTGCTCCCCACGCTCTCGCGCCTCAGCGTCAGTTACAGTCCAGAAAGCCGCCTTCGCTACTGGTGTTCCTCCTAATATCTACGCATTTCACCGCTACACTAGGAATTCCACTTTCCTCTCCTGCACTCAAGTTTCCCAGTTTCAAGAGCTTACTACGGTTGAGCCGTAGCCTTTCACCCCTGACTTAAGCAACCCCCTACCCACCCTTTACGCCCAATAAATCCGGATAACGCTTGCCCCCTACGTATTACCCCGGCCGCTTGCACGTAGTTCGCC
+
CCCCCGGGGGGGGGGGGGGGGGGGGGGGGGGGGGGGGGGGGGGGGGGGGGGGGGGGGGGGGGGGGGGGGGGGGGGGGGGGGG@FGGGGGGGGGGGGGGGGGGGGGGGGGGGGGGGGGGGGGGGGGGGDGGGGGGGGGFFGGGFFGFGFGFGDFFFFAFFGGGFGGGGGGFE@FGFGGFGGGGDDEE::FF69CEFFGGFCF>,8C?5:::99*4,:?BF*):@92,8*-C@2>E6<:<EG:8D)8CEFFD57(/./),,((4+5CE53?:<2<?<>D+--44((4438:)8(4(4)6*,9C
@M03364:396:000000000-C9LGT:1:1101:13561:9474 2:N:0:10
GGACTACTCGGGTTTCTAATCCTGTTTGCTCCCCACGCTTTCGAGCCTCAACGTCAGTTACAGTCCAGTAAGCCGCCTTCGCCACTGGTGTTCCTCCTAATATCTACGCATTTCACCGCTACACTAGGCATTCCACTTACCTCTCCGATACTCCAGCTAAACAGTTTCCAATGCAGGTCCGGAGTTGAGCCCCGGAATTTCACATCGGACTTGCTTTGCCGTCGACGCCCCCTTTCCGCCCAGTAAATCCGGACAACCCTCCCCACCTCCGTATTACCGCGGCTCCTTGCGCGTACTTCGC
+
CCCCCGGG<FEGGGGGGGGGGGGFGGGGGGGGGGGGGGGGGGG<FGGGGGFGGGGGG@DGE@FEEEFEF9C,6<=EGEGG,B@FGA<F9B:BEFAFGGD9EC>E=9EFC,CF,5@FGG806@?FGGFG,CFGGGGGC4+9?=D9AFD+6<=DF)=9FGA8>,+AD@=C@=6E*3:=,;DFE@++6D:;683;?C*40@D:=6ECCABA=GA9@A,*=*<:2:--(3(0.).6:6.).(=FG62?=2)69FC(-((()(-(((2,0:C1(4(-((45<E439(49(47).4,(4>())*)1*
@M03364:396:000000000-C9LGT:1:1101:22342:9479 2:N:0:10
GGACTACTCGGGTTTCTAATCCTGTTCGCTCCCCCGGCTCTCGCGCCTCAGCGTCAGTGCCCGCCCAGACGGCCGCCTTCGCCGCCGGTGTTCCTCCCGATATCTGCGCATTCCACCGCTACACCGGGAGTTCCGCCGTCCCCTGCGGGACTCGAGCCCGGCAGTATCGGGGGCAGTCGCGGGGTTGGGCCCCGCGGTTTCACCCCCGACTTTCCGGGCCGCCTACGCGCGCTTTACGCCCCATCCTTCCGGACCACGCTTGCCCCCTACCTATTACCGCGGCTGCCTGCTCGTTTTTTGC
+
CCCCCGGGGGGGGGGGGGGGGGGGGGGGGGGGGGGGGGGGGGGGGGGGGGGGGGGGGGGGGGGGGGGGFGGGGGGGGGGGFGGGGGEGFEGGGGGGGGGGGDGGGGGGGEGGGFFGGGGGGGGGGGGGGGGGGGGGGFDGFDGFDGE=CED8<;<3<C=CGG:CGCFGCEGGFG>GG:=EC=DD8?C6B5CGG=C*9:C7:)<<*7>>9D1*6=A0C01>><><0*,),529(3:)<?CEE0?:8:<9FF*(-7605(44(-1.9CG>(4.)626))34(((3((-(,.(()((()).(97
@M03364:396:000000000-C9LGT:1:1101:24127:9528 2:N:0:10
GGACTACACGGGTTTCTAATCCTGTTTGCTCCCCACGCTTTCGAGCCTCAACGTCAGTTACAGTCCAGTAAGCCGCCTTCGCCTCCGGTGTTCTATAGGATATCAACGCATTTCACCGCTACACCCTATATTCCGATTCCCTCTCCCAGACTCGAGTCCTGTAGTTTCAGACGCACTTTCCGGGTTGAGCCCGGAGATTTCACATCTGACACGCAAGACCGCCTACGCGCCCTTTACGCCCAGTAAATCCGAACAACGCTTGCGACCTCTGTATTACCGCGGCTGCTGGCACAGCTTTAGC
+
CCCCCGGGGGGGGGGGGGGGGGGGGGGGGGGGGGGGGGGGGGGGGGGGGGGGGGGGGFGGGGGGGGGGGGGGGGGGGGGGGGGGGGGGFGGGGGFGGGGGGGGGFFGGGGGGGGGGGGGGGGGGGGGCFGGGGGG7EGFGFDGFGGGGGFGFGFGFGGGFFGFGGGGFCF9DEGAGGFGGGGGFGECCF<FGGDCGGGGGGEGFGFFFFGEG?E59>@GGFG>;;?;:>D696<B)6:EGGFF09)4>FGC0:B93F1>B:(;()2C9F7?<AD2)4<441117>0).4?<<1:(004);C
@M03364:396:000000000-C9LGT:1:1101:13113:9575 2:N:0:10
GGACTACAGGGGTTTCTAATCCTATTTGCTCCCCACGCTTTCGTGCCTCAGCGTCAGGTACAGGCCAGGCGGCCGCCTTCGCCGCTGGTGTTCTTCCACATCTCTACGCATTTTACCGCTACACATGGAGTTCCACCGCCCTCTCCTGTCCTCAAGCCGTGCAGTTTCCAAAGCCTGAACCGGTTGAGCCGGTCCCTTTTACTTCAGACTTGCACAGCCGCCTGCGCACCCTTTACGCCCAATCATTTCGGATAACGCTTGCCACCTCCGTCTTTCCCCGTCCGCTGGCCCGCTGTTACCC
+
CCCCCGGGGGGGGEGGGGFGGGGGGGGGGGGGGGGGGGGGGGGGGGGGGGGGGGGCGFGGGGGGGGGGGGCGGGGGGGGGDFGCGEGGGGGGGGGGGGGGFGGGFGGGGGGGGGGFGEGCEGGGFGGGDGGGGGGGGFGGGGFFGGGGG?EAF@FFGGGEGGFGGGFGGGGFFGFGFFEEGCCFGE<6AFED<GGGCFGG+=CCG7AE@8<+92C@F<FE>D2::/404DB<B39>06EE818:6-<>F<9(4:)251(4(4<)>87(.(((4:)69+4,((((--418(,90(,09*)27
@M03364:396:000000000-C9LGT:1:1101:7501:9595 2:N:0:10
GGACTACTAGGGTTTCTAATCCTGTTCGCTCCCCACGCTTTCGCTCCTCAGCGTCAGTAACGGCCCAGAGACCTGCCTTCGCCATTGGTGTTCTTCCCGATATCTACACATTCCACCGTTACACCGGGAATTCCAGTCTCCCCTACCGCACTCAAGCCCGCCCGTACCCGGCGCGGATCCACCGTTAAGCGATGGACTTTCACACCGGACGCGACGAACCGCCTACGAGCCCTTTACGCCCAATAAATCCGGATAACGCTTGCACCCTCCGTATTACCGCGGCTGCTGGCACGTAGTTAGC
+
CCCCCGGFGGGGGFGGGGGGGGGGGGGGGGGGGGGGGGGGGGGGGGGGGGGGGGGGGGGGGGGGGGGGGGGGGGGGGGGGGGGGEGGGGGGGGGGGGGGGGGGGGGGGGGGGGGGGGGFCGGGGGGGGEGGGGGGGGGGGGGGFGGGGGEGFGFGFGGFEGGFGG@EEFGGGFE9GCDGGG?DFGGC=FGE5CGGGGGGGGFG?CDD1>GFGFEEBGBGG4<>8?E?5:D9?<:BFFFGGGF?FFB>AFGGFF(4<F:>F??FBGGG(-4;((18))3(4;9B(((,.4?(3884)84)2:
@M03364:396:000000000-C9LGT:1:1101:20910:9597 2:N:0:10
GGACTACTCGGGTATCTAATCCTGTTCGCTCCCCACGCTTTCGCTCCTCAGCGTCAGTAACGGCCCAGAGACCTGCCTTCGCCATTGGTGTTCTTCCCGATATCTACACATTCCACCGTTACACCGGGAATTCCAGTCTCCCCTACCGCACTCAAGCCCGCCCGTACCCGGCGCGGATCCACCGTTAAGCGATGGACTTTCACACCGGACGCGACGAACCGCCTACGAGCCCTTTACGCCCAATAAATCCGGATAACGCTTGCACCCTCCGTATTACCGCGGCTGCTGGCCCGCATTTAGC
+
CCCCCGGGGGGGGFGGGGGGGGGGGGGGGGGGGGGGGGGGGGGGGGGGGGGGGGGGGGGFGGGGGGGGGGGGGGGGGGGGGGGGGGGGGGGGGFGGGGGGGGGGGGGGGGGGGGGGGGGDEGGGGGGGEGGGGGGGGGFGGFGFGGGGGAGAGBFFGGFGGGFGGGGGGGEEBGFG5>GG?CC<FGGDFGG*CEG6FFGGGFGFGFB>BG1=(.?931EGFGF:6A()-99?4:8-<BGGG?03?2:4@GGFB:?AF?>:1?F7FGGB(---,44):F<;>22(7332:?44((-))*.::
@M03364:396:000000000-C9LGT:1:1101:6873:9611 2:N:0:10
GGACTACTCGGGTTTCTAATCCTGTTCGCTCCCCTAGCTTTCGCGCCTCAGCGTCAGTGACGGCCCAGCAGGCTGCCTTCGCCATCGGTGTTCCTCCCGATATCTGCGCATTCCACCGCTACACCACGCATTCCGCCTGCCCCGTACGTACTCAAGCTTCCCAGTTTCAACGGCAGTTCAATGGTTGAGCCACTGACTTTCACCGCTGACTTAAGAGGCCACCTACGCACCCTTTAAACCCAATGAATCCGGATAACGCTCGCATCCTCCGTATTACCGCGGCGGCTGGCACGGCGTTGGC
+
CCCCCGGGGGGGGGEGGGGGGFGGGGGGGGGGGGGGGGGGGGGGGGGGGGGGGGGGGGGGGGGGGGGGGGGGGGGGGGGGGGGGGGGGFGGGGGGGGGGGGGGGGGGGGGGGFGFGGGGGGGGGGGGGGGGGGGGGDFGGGGGFGEGEDFGDFFCAFG7CFGFGGGFGFEGGFGFGGFFFC7@FGGGEFE:DGGGGGGEFF7FEGFAB1CEGE6CCGFGF;FFF@C0>?G9?<2:).6CGGF??FA<FFGG0:?(6?:;BFBC(1CF2AF>BF?F)6<89>>F((4690::B?F(.0)(9C
@M03364:396:000000000-C9LGT:1:1101:27170:9627 2:N:0:10
GGACTACACGGGTATCTAATCCTGTTCGCTCCCCCAGCTTTCGCGCCTCAGCGTCAGTGGTGGCCCAGAAGGCCGCCTTCGCCACCGGTGTTCTTCCCGATATCTGCGCATTCCACCGCTACACCGGGAATTCCGCCTTCCCCTACCGCACTCGAGCCCGCCGGTATCGGAGGCTCGCCGGGGTTGAGCCCCGGGCTTTTACCTCCGACCTAACGGGCCGCCTACCCGCCCTTTACGCCCCATGAATCCGCATAACGCCCGCCCCCCCCGTATTTCCCGCGCCGCCGGCCCGTACTTACCC
+
CCCCCGGGGGGGGGGGGGGGGGGGGGGGGGGGGGGGGGGGGGGGGGGGGGGGGGGGGGGGGGGGGGGGGGGGGGGGGGGGGGGGGGGGCFGGGGGGGGGGGGGGGGGGGGGGGGGGGGGGGGGGGGGGGGGGGGGGGFGGGGGFGGG+@?GAG=CEFGGGGGFGGEFGEGCGDE<GGDGE7=C:5C047AFDDGG=7CC6:7F<G@B>>GFG?FC1D2E/(>144*,.,)-(.5)-(-:C84:7*659?G*--82>>(,-(-:91*)((,-(42)..2,(-((-(((,((-2(-(07*)*2
@M03364:396:000000000-C9LGT:1:1101:21033:9630 2:N:0:10
GGACTACAGGGGTTTCTAATCCTATTTGCTCCCCACGCTTTCGTGCCTCAGCGTCAGTCACAGGCCAGGCGGCCGCCTTCGCCACTGGTGTTCTTCCACATCTCTACGCATTTTACCGCTACACATGGAGTTCCACCGCCCTCTCCTGTCCTCAAGCCGTGCAGTTTCCAAAGCCTGAACCGGTTGAGCCGGTCCCTTTTACTTCAGACTTGCACAGCCGCCTGCGCCCCCTTTACGCCCAATCATTCCGCATACCCCTTGCCACCCACGTCTTACCCCCGCTGCTGGCCCGTCGTTCGCC
+
CCCCCGGGGGGGGGGGGGGGGGGGGGGGGGGGGGGGGGGGGGGGGGGGGGGGGGGGGFGGGGGGGGGGGGGGGGGGGGGGGGGGGGGGCGGGGGGGGGGGGGGGGGGGGGGGFGGGGGGGGGGG@GGGGGGGGGGGGGDFGGGFGGGFGFGEFEFFFFGGDGAFGFFGGFGAAF@5CFGFCEGFGG,0;DCDDGGGGF6F7>?<DAF3@GE7>AGFGFGD:C;6/*.)-9-(:?)636GG*3(4).5<FG3,,42()4((((26FC/,4(-,44)6(+((-,((-))588?((((07)-5C
@M03364:396:000000000-C9LGT:1:1101:18754:9637 2:N:0:10
GGACTACAGGGGTATCTAATCCTGTTCGATCCCCGCACTTTCGTGCATGAGCGTCATTTACGGCTTGGTCTGCTGCCTACGCAATCGGGGTTCTTCGTCATATCTATGCATTTCACCGCTACACGACGAATTCCGCAAACCTCAACCGCAATCAAGCCCGGCAGTATCAACGGCGGAATGGAGTTGAGCTCCACGATTTGACCGCTGACTTGCAAGGCCGCCTGCGCACCCTTTAAACCCAATAAATCCGGATAACGCCCGGCTCCTCCGTATTACCCCCGCTGCTTGCACGGAGTTCGCC
+
CCCCCGGGGGGGGDGGGGGGGGGGGGGGGGGGGGGGGGGGGGGGGGGGGFGGGGGGGGGGGGGGGGGGGGGGGGGGGGGGGGGGGGGGGGGGGGGGGGGGGGGGGGGGGGGGGGGGGGGGGGGGGGGGGGGGGGGGGCDGGFFFGGGGGFGFGFGFFGGGGGDGGGDGCFGGFGFGD;FFGFGGGGF=A2CGFGGGFGGFG;?@DDFFFGBG4/35F?GG;GFFB?77;GF<?F44<AFEG0727>>4FG<:<?)5<>(4012,9;2.46,4(566<+3(44-(48)5:2<(44;>)*-)1
@M03364:396:000000000-C9LGT:1:1101:18680:9653 2:N:0:10
GGACTACTAGGGTATCTAATCCTATTTGCTCCCCACGCTTTCGTGCCTCAGCGTCAGGTACAGGCCAGGCGGCCGCCTTCGCCGCTGGTGTTCTTCCACATCTCTACGCATTTTACCGCTACACATGGAGTTCCACCGCCCTCTCCTGTCCTCAAGCCGTGCAGTTTCCAAAGCCTGAACCGGTTGAGCCGGTCCCTTTTACTTCAGACTTGCACAGCCGCCTGCGCACCCTTTACGCCCAATCATTCCGGATAACGCCTGCCACCCACGTATTACCCCGGCTGCCTGCACGTCGTTCGGC
+
CCCCCGGGF<FGGGGGGGGGGGGGGGGGGGGGGGGGGGGGGGGGGGGGGGGGGGGGGGGGGGGGGGGGGGGGGGGGGGGGGGGGGGGGGGGGGGGFGGGGGGGGGFGGGGGGCFGGGGGDGGGGGGGGFGGGGGGGGGGGGDFFGGGGGFGFGF?AFGGGGGFGGGGGGGGGFGCGGAGGGGGGGG:6AC?C?CGGGGGGFA@CGFFFFGFGC/C>GFGGFGF@D59)9DBBFF263:EGC67?92>BFC)4??)4)4(,-3C7C>*(:7(.:?:A>647((,-3()5((5(3(()888)9
@M03364:396:000000000-C9LGT:1:1101:28803:9668 2:N:0:10
GGACTACACGGGTTTCTAATCCTGTTCGCTCCCCACGCTTTCGCTCCTCAGCGTCAGTAACGGCCCAGAGACCTGCCTTCGCCATTGGTGTTCTTCCCGATATCTACACATTCCACCGTTACACCGGGAATTCCAGTCTCCCCTACCGCACTCAAGCCCGCCCGTACCCGGCGCGGATCCACCGTTAAGCGATGGGCTTTCCCACCGGACGCGACGAACCGCCTACGAGCCCTTTACGCCCAATCATGCCGGATACCGCTGGCACCCTCCGTCTTACCGCGGCTGCTGCCACGGCTTTCGC
+
CCCCCGGGGGGGGGGGGGGGGGGFGGGGGGGGGGGGGGGGGGGGGGGGGGGGGGGGGFGGGGCFGGGGFGGCFFGGGGGGGGGGEGGGGGGGGGFFGGCFGGGGGGGGGGGGGGGGGGGDGGGGGGGGGGGGGGGAFGCGGGGF6FGGGEC5@D8DGCFEEFEGGGGG9CCEDGFG7?EG+<C:BC*6;<**8C8*8CFGG4E4FE>62C(*(0*,)(:C1C>:?;()43(4(4?AD:EGG020)5))00)(,-4)),-,((2(*2*-,21((4(4.A(-(301-,).),.3((-03)-99
@M03364:396:000000000-C9LGT:1:1101:12213:9696 2:N:0:10
GGACTACTCGGGTATCTAATCCTATTTGCTCCCCACGCTTTCGTGCCTCAGCGTCAGTAACAGGCCAGGCGGCCGCCTTCGCCACTGGTGTTCTTCCATATATCTACGCATTTTACCGCTACACATGGAGTTCCACCGCCCTCTCCTGTCCTCCAGCCTGCCAGTTTCCAAAGCCTGTACCGGTTGAGCCCGTACCTTTCACTTCAGACTTAACCGGCCGCCTACCCACCCCTTACGCCCAATCATTCCGGAAACCGCCCGCCACCTCCGTATTACCCCGGCTGCTTGCACGGTGTTTGCC
+
CCCCCGGGCFGGGDFGGGGGGGGCFGGGGGGGGGGGGGGGGGGGGGGGGGGGGGGGGGGGGGGGGGGGFFGGGGGGGGGGGGGGGGGGEGGGGADGGF<FFGGGGGGGGGGGGGGGGGGDGGGGFCFGGFFGGGGGG>DFGGF*=DD8FFGDF=FFGGCFGGFFDGCCFCF,;FFF?<,,7@C3@:D06?*;99ECFGG,1/298+493699*;,671EE6D(3@23*(>1(22.2(4CG*,1764>)721((-(..4(((-?-CC*,.3-((())-0-(40-((4.5().(((-7))(02
@M03364:396:000000000-C9LGT:1:1101:4123:9717 2:N:0:10
GGACTACAAGGGTTTCTAATCCTGTTTGCTCCCCACGCTTTCGTGCCTCAGTGTCAGTTACAGTCCAGAAAGCCGCCTTCGCTACTGGTGTTCCTCCTAATATCTACGCATTTCACCGCTACACTAGGAATTCCACTTACCTCTCCGATACTCTAGCTTGACAGTTCCAAATGCAGCTTGGGGGTTGAGCCCCCACCTTTCACATCTGGCTTTCCTTTCCGTCTTCGCTCCCTTTCCCCCCAGTCAATCCGGATAACGCTTGCACCCTACGTATTACCGCGCTTTCTTGCACCTCCTTCTC
+
CCCCCGGGGGGGGGGGGGGGGGGGGGGGGGGGGGGGGGGGGGGGGGGGGGGGGFGDAFFFFFFGGGFGCFCEFGGFGGGGGGGGGGEFC@CCFFGGGGE<F?DEG9CEGDGGGGEGGCEGEGGGGFGGGEGGGGFGFFGG?DFBAEB+>@GFFDD9FGGG8A1?FGFG,C,EDFE+86@==FD+5;>8*<ECDECEGGGFG7DADFFEC?<C4AD*52>F)0-/(2(85755(>B>A3=FFF0(*/).;D3(/:0)6(4444C?G:*4(4(4)626>E(32(((-).-6<).((()0*.0:
@M03364:396:000000000-C9LGT:1:1101:19192:9759 2:N:0:10
GGACTACTCGGGTTTCTAATCCTGTTTGCTCCCCACGCTTTCGAGCCTCAGCGTCAGTTACAGTCCAGAGAAGCGCCTTCGCCACTGGTGTTCTTCCTAATCTCTACGCATTTCACCGCTACACTAGGAATTCCCTTCTCCTCTCCTGCACTCTAGACTTCCAGTTTGAAATGCAGCACCCAAGTTAAGCCCGGGTATTTCACATCTGACTTGCAGCTCCGCCTACACGCCCTTTACACCCAGTACATCCGGACAACGCTTGCAACCTACGTATTACCGCGGCTGCTGGCACGTATGTCGC
+
CCCCCGGGGGGGGGGGGGFGGGFGGGGGGGGGGGGGGGGGGGGFGGGGGGGGGGGGGGGGGGGGGGGGGGGCFGGGGGGGGGGGGGGGFGGGGGGGGGGGGGGGGGGGGGGGGGGGGGGGGGGGGGGGGGGGGGGGGGGGGG89DGGGGFGFGFGF,@DFGGFGFGGGGGGGFFFGGFGDCDF:EGACDFFFGGGGGGGGGFGEFFFE@FCD5B,:C)DF>DDAAF@A>CB@B3>=C?FGG28;;)9?FGG>DF(:F69<?F5)1<*(586..62)-34129>BFF:)56(,(..*)/)97
@M03364:396:000000000-C9LGT:1:1101:3829:9771 2:N:0:10
GGACTACTGGGGTATCTAATCCTGTTTGCTCCCCACGCTTTCGAGCCTCAGTGTCAGTTACAGTCCAGAAAGGCGCCTTCGCCACTGGTATTCTTCCTAATCTCTACGCATTTCACCGCTACACTAGGAATTCTCCTTTCCTCTCCTGCACTCTAGATATCCAGTTTGGAATGCAGCACCCAGGTTAAGCCCGGGTATTTCACATCCCACTTAAATATCCACCTACGCTCCCTTTGCGCCCATTAAATCCGGACAACGCTTGCCACCTACGTATTACCTCGGCTGCTGGCCCGTATTTATC
+
CCCCCGGGGG8+CFGGGGGCEFGCGFDEGGGGGGFGFGFGGG@FGGGGFGGGF@BFEGGGGGEE<8EFEFGGCGGCGEGGGGC@BFFGF<?F<FEDFFFGGGGGGGFFG@8CEFD<FE@D>>DFGGGGGGDFDGAFCF95C9E70@DFFFE5?DDF,@=EGEFGF9=9+6DFFGBCFDGGDD+CEFF*DFDFDGGG>GE:FEGFGA*=@GCA=+,*53EFEGFCE?957@9B=E>*9>5F7(00+9*8CCC03:0(.(,3;7;;+?45((((..5))3).(44633)2(((,44(0992*2
@M03364:396:000000000-C9LGT:1:1101:4001:9773 2:N:0:10
GGACTACAAGGGTATCTAATCCTATTTGCTCCCCACGCTTTCGTGCCTCAGCGTCAGTAACAGGCCAGGCGGCCGCCTTCGCCACTGGTGTTCTTCCATATATCTACGCATTTTACCGCTACACATGGAGTTCCACCGCCCTCTCCTGTCCTCAAGCCGTGCAGTTTCCAAAGCCTGAACCGGTTGAGCCGGTCCCTTTTACTTCAGACTTGCACAGCCGCCTGCGCCCCCTTTACGCCCAATCATTCCGTATACCGCTTGCCCCCTACGTATTACCGCGGCTGCTGGCACGTATTTCGCC
+
6ACCCGG?9CECGCGGGFGGGGG,FFGGGGGGGGGGFGGGGGGGGGGGGECF@FFEBFGGGDFEFGGCEFFFGGGGGGGGGGGCGGFGFFGGGGGGGGGGGDGGGGGGGGGGGGGFGEGGGGGGGGFCFGFFGGGGGCDGGGGFGGGGGFGFGE+@GGGG6FFGGGGGGGGAAGFFF*@FGD5CEE,.?C:D?EGGGGGG,8@?F:F<BGF+;8E<C@GC:G;1636)6C69BF46-4EG*(42/.))122(47)689;148<)7C),::2)6:4:6/4,-4-20747B(418(./99(>D
@M03364:396:000000000-C9LGT:1:1101:10413:9775 2:N:0:10
GGACTACTCGGGTTTCTAATCCTGTTCGCTCCCCACGCTTTCGCTCCTCAGCGTCAGTAACGGCCCAGAGACCTGCCTTCGCCATTGGTGTTCTTCCCGATATCTACACATTCCACCGTTACACCGGGAATTCCAGTCTCCCCTACCGCACTCAAGCCCGCCCGTACCCGGCGCGGATCCACCGTTAAGCGATGGACTTTCACACCGGACGCGACGAACCGCCTACGAGCCCTTTACGCCCAATAAATCCGGATAACGCTTGCACCCTACGTATTACCGCGGCTGCTGGCACGTAGTTAGC
+
CCCCCGGGGGGGGGGGGGGGGGGGGGGGGGGGGGGGGGGGGGGGGGGGGGGGGGGGGGGGGGGGGGGGGGGGGGGGGGGGGGGGDGGGGGGGGGGGGGGGGGGGGGGGGGGGGGFGGGGDGGGGGGGGGGGGGGGGGGGGGGGFGGGGGFGFGFCFGGGGGGFGGGGGGGGGFGFG=BGGFGGGGGD;FGE3CEGFGGGGGFGFGFFFBGFE9581)4EGFGBFFGFBBGFB:?FBFFGGG?:::<<AFGGFBF0<F:><<?E29EGF?F?:4:>BFG41;>F99:).8:0<??()0*4:F
@M03364:396:000000000-C9LGT:1:1101:19111:9776 2:N:0:10
GGACTACAGGGGTTTCTAATCCTGTTCGCTCCCCACGCTTTCGCTCCTCAGCGTCAGTAACGGCCCAGAGACCTGCCTTCGCCATTGGTGTTCTTCCCGATATCTACACATTCCACCGTTACACCGGGAATTCCAGTCTCCCCTACCGCACTCAAGCCCGCCCGTACCCGGCGCGGATCCACCGTTAAGCGATGGACTTTCACACCGGACGCGACGAACCGCCTACGAGCCCTTTACGCCCAATCAATCCGGATAACGCTTGCACCCTACGTATTCCCGCGGCTGCTGGCACGGAGTTAGC
+
CCCCCGGGGGGGGGGGGGGGGGGGGGGGGGGGGGGGGGGGGGGGGGGGGGGGGGGGGGGGGGGGGGGGGGGGGGGGGGGGGGGGGFGGGGGGGGGGGGGGGGGGGGGGGGGGGGGGGGGGGGGGGGGGGGGGGGGGGGGGGGGFGGGGGDG>FDFFGGGGGGFGGGGGGGGGFGFGGDEGGGGEGGGDFGGCFEGGGGGFCCGFGFF90CFG>5?7>(?CBGF<<FF)3DBFF??<>BGGG?:B)4<AFG<66?:DF:98(452CFG?BFF73A?)6<(279BF>2.57::D:-(.8))22
@M03364:396:000000000-C9LGT:1:1101:8060:9790 2:N:0:10
GGACTACAGGGGTATCTAATCCTATTTGCTCCCCACGCTTTCGTGCCTCAGCGTCAGGTACAGGCCAGGCGGCCGCCTTCGCCGCTGGTGTTCTTCCACATCTCTACGCATTTTACCGCTACACATGGAGTTCCACCGCCCTCTCCTGTCCTCAAGCCGTGCAGTTTCCAAAGCCTGAACCGGTTGAGCCGGTCCCTTTTACTTCAGACTTGCCCAGCCGCCTGCGCACCCTTTACTCCCAATCATTCCGGTTAAACCTTGCCACCTTCGTATTACCCCCGCTGCTTGCACGTAGTTCCGC
+
CCCCCGGGFGGGGGGGGGGGGFGGEFGGGGGGGGGGGGGFGGGFGGGGGGGGGGGGF<FFGFGGGFGFFGGGEGGGGGGGGGGGGGGGFFGGGGGGGFGGGGGGGGGGGGGGEAFCGGGGEGFGCFGCFGGGGGGGFCDGGGGFGGGCGFD7F*ACGGD4@C>CF>:EFFC,9DC>76FGGGG<E8,8AF:)2?EF;BFGFEGCGF+7EGF+6)>=F;C:677<<*2027<<BF>A))AG*4?()64)62/((())04(54:8)9:*).,4((5)).0((-7(3;>)5,))4,(,./7-*1
@M03364:396:000000000-C9LGT:1:1101:16425:9801 2:N:0:10
GGACTACCGGGGTTTCTAATCCTGTTCGCTCCCCACGCTTTCGCTCCTCAGCGTCAGTAACGGCCCAGAGACCTGCCTTCGCCATTGGTGTTCTTCCCGATATCTACACATTCCACCGTTACACCGGGAATTCCAGTCTCCCCTACCGCACTCAAGCCCGCCCGTACCCGGCGCGGATCCACCGTTAAGCGATGGACTTTCACACCGGACGCGACGAACCGCCTACGAGCCCTTTACGCCCAATAAATCCGGATAACGCTTGCACCCTACGTATTACCGCGGCTGCTGGCCCGTCGGTTGC
+
CCCCCGFGGGGGGGGGGGFGGGGGGGGGGGGGGGGGGGGGGGGGGGGGGGGGGGGGGGGGGGGGGGGGFGGGGGGGGGGGGGGEGGGGGGGGGGGGGGGGGGGGGGGGGGGGGGGGGGGGGGGGGGGGGGGGGGGGGGGGGGGFGGGGGDGAGFGFGGGGGGFGGGGGGGEGFGBG5BGG9FGGGG7=FGD7FCGGGGGGGFGFGFFFFGFD65E9<2EG;D>FFGB70CBB:(54>BGGD?<?4):29<72?:(6FB>:<8>4CFG?0::(44:4<<:96>;;6:,406((,(()).(1/
@M03364:396:000000000-C9LGT:1:1101:10033:9802 2:N:0:10
GGACTACAAGGGTTTCTAATCCTGTTCGCTCCCCACGCTTTCGCTCCTCAGCGTCAGTAACGGCCCAGAGACCTGCCTTCGCCATTGGTGTTCTTCCCGATATCTGCGCATTCCACCGCTACACCGGGAATTCCGCCTTCCCCTACCACACTCGAGCCCGCCGGTATCGGAGGCTCGCCGGGGTTGAGCCCCGGGCTTTTACCTCCGACCTAACGGGCCGCCTACGCGCGCTTTACGCCCACTGAATCCGGATAACGCTCGCCCCCTACGTATTACCCCCGCTGGCTGCACCTTCTTCGCC
+
CCCCCGGGGGGGGDEGGGAFGBFGFGGGGGGGGGGGGGGGGGGGGGGGEGFGGGGGGGGGGGDDCGGGFGGGGGGGGGGGGGGGGGGGGGGGGGGFGGGGGGGGGGGGGGEGGGGGGGGGGGGE8CGGGG?FFFC7CFDGDGGFGGFEEDFBD=CDEGGGGGF5FGGGGEGG>=287?::7*:=EG83AFGGDG57CCE?F<C):<)((946)5*(9>CE>GB(323>1>90(2<6,:/:;(.5*.6)<D),(2)5844:2(23<*)-4-,4<?A4<+4(34-(((.41.((.),17*(*1
@M03364:396:000000000-C9LGT:1:1101:11496:9832 2:N:0:10
GGACTACTAGGGTTTCTAATCCTGTTCGCTCCCCTAGCTTTCGCACCTCAGCGTCAGTTGCGGCCCAGAAGACTGCCTTCGCCATCGGTGTTCTTCCCGATATCTGCGCATTTCACCGCTACACCGGGAATTCCGTCTTCCTCTACCGAACTCGAGCCCGCCGGTTCGGGGTCGGGCCGGAGGTTGAGCCCCCGGGTTTGAGACCCCGCTTGGCGAGCCGCCTACGCGCGCTTTACGCCCACTGAATCCGGCTACCGCTCGCTCCCTACGTAGTAGCTCCGCTGTTGGCACGTTGTTCGCC
+
CCCCCGGFEFGGGF;FFGGGGGGGGFGGGGGGGGGGGGGEFGGGGGGGGGECFGGGGFGGGGGGGGGGEGGGGGGGGGGFGGGDGGGGEGGGGFFFGGGEEFCGGFGFGGGGGAFFGGGGGGGGGGGGGGGGGFG>D3@FGFDFCDGG6?GDD=;5CEDEGGBDCE>GGGGGDGFDGFDGCEGFFFF@FC@DGGE=DE*::3*49)792C<G():(9>:E>D:?386;>D>71:9A:1:*/(4)/).6<C399<(,)4-(718.CCC)(4,5(-.).+)(-((4()).8.)(((,.7*-)1
@M03364:396:000000000-C9LGT:1:1101:20295:9854 2:N:0:10
GGACTACTAGGGTTTCTAATCCTGTTCGCTCCCCACGCTTTCGCTCCTCAGCGTCAGTAACGGCCCAGAGACCTGCCTTCGCCATTGGTGTTCTTCCCGATATCTACACATTCCACCGTTACACCGGGAATTCCAGTCTCCCCTACCGCACTCAAGCCCGCCCGTACCCGGCGCGGATCCACCGTTAAGCGATGGACTTTCACACCGGACGCGACGAACCGCCTACGCGCCCTTTACGCCCAATCAATCCGGATAACGCTTGCACCCTACGTATTACCGCGGCGGCTGGCCCGTAGTTAGC
+
CCCCCGGGGGGGGFGGGGGGGGGGGGGGGGGGGGGGGGGGGGGGGGGGGGGGGGGGGGGGGGGGGGGGFGGGGGGGGGGGGGGGGGGGEFGGGGGGGGGGGGGGGGGGGGGGGGGGGGGGGGGGGGGGGGGGGGGGGGGGGGGFGGGGGFGFGFGFGGGGGGFGGGEEGGGGFGFGE?ECFGFBFGB=ACEGG:CEGGGGGFGFDBFB9D2595E;C6EGFGF6(24)3C>BB??>A:EGG?F?)5<>FCDF4:(<F?BF1<C,CFGFFF612.5>AF891902(9;(1-4?9(-)0*)2*
@M03364:396:000000000-C9LGT:1:1101:12230:9875 2:N:0:10
GGACTACCGGGGTTTCTAATCCTGTTCGCTACCCATGCTTTCGAGCCTCAGCGTCAGTTGCAGACCAGAGAGCCGCCTTCGCCACTGGTGTTCTTCCATATATCTACGCATTCCACCGCTACACATGGAGTTCCACTCTCCTCTTCTGCACTCAAGAAAAACAGTTTCCGATGCAGTTCCTCGGTTAAGCCGAGGGCTTTCACATTAGACTTATTTTTCCGCCTGCGCTCGCTTTACGCCCAATAAATCCGGACAACGCTTGCCACCTACGTATTACCGCGGCTGCTGGCACGTAGTTAGC
+
CCCCCFGGGGGGGCGGGGGGGGGGGGGGGGGGFGGGGGGGGGGGGGGGGGGGGGGGGGGGGGGGGGGGFGFGGGGGGGGGGGGGGGGGFGGGGGGGGGGGGGGGGGGGGGGGGFGGGGGGGGGGGGGGFGGGGGGGGGGGGGGFGGGGGFG=ADDF==DFFGFFGDGGGGGGFGEFGFGG:FGCEG*:BFFG5CCEGGGGG<EFFFFFFGFGEAC?FCEG@DDF2=0B>C;@DD?3>@GGEF1<FFFFFG37(4(()4612(;4:<>7:?BFD<>5<9:>B;9>FB>04:(434<)764CD
@M03364:396:000000000-C9LGT:1:1101:9729:9914 2:N:0:10
GGACTACCCGGGTATCTAATCCTGTTTGCTCCCCACGCTTTCGTGCCTCAGTGTCAGTTACAGTCCAGAGAGCCGCCTTCGCAACTGGTGTTCCTCCTAATATCTACGCATTTCACCGCTACACTAGGAATTCCACTCTCCTCTCCTGCACTCAAGTTTCCCAGTTTCAAAGGCTTACTACGGTTGAGCCGTAGCCTTTCACCTCTGACTTAAGAAACCACCTACGCACCCTTTACGCCCAGTAATTCCGGCTACCCCTAGCCCCCTACGTATTACCCCGGCTGCTGGCACGTAGTTCGCC
+
CCCCCGGGGGGGGGGGGGGGGGGGGGGGGGGGGGGGGGGGGGGGGGGGGGGGGGGGGGGGGGGGGGGGGGGGGGGGGGGGGGGGGGGGFGGGGGGGGGGGGGGGGGGGGGGGGGGGGGGGGGGGGGGGGGGGGGGGGGGGGGFBGGGFGFGEGFGFFDDGGGFGGGGGGGGGFGFGFFGGGGGGGGFDFGEDCEGGGGGGAAE=FFAFEFFD5+,3CC>C>GD4>*7/9GF9@ECEFDGE7(63+97CAG)((/(6),/614?3DED(4:824:2<A+4(4;99BF)5<8??:(,7@/(9>
@M03364:396:000000000-C9LGT:1:1101:27997:9928 2:N:0:10
GGACTACAAGGGTATCTAATCCTGTTCGCTCCCCACGCTTTCGCTCCTCAGCGTCAGTAACGGCCCAGAGACCTGCCTTCGCCATTGGTGTTCTTCCCGATATCTACACATTCCACCGTTACACCGGGAATTCCAGTCTCCCCTACCGCACTCAAGCCCGCCCGTACCCGGCGCGGATCCACCGTTAAGCGATGGACTTTCACACCGGACGCGACGAACCGCCTACGCGCGCTTTACGCCCAATGAATCCGGATAACGCTCGCCCCCTACGTATTACCGCGGCTGCTGGCACGTATTTCGC
+
CCCCCGGGGGGGGGGGGGGGGGGGGGGGGGGGGGGGGGGGGGGGGGGGGGGGGGGGGGGGGGGGGGGGDGGGGGGGGGGGGGGGGGGGGGGGGGGGGGGGGGGGGGGGGGGGGGGGGGGGGGGGGGGGGGGGGGGFGFGGGDBDCFGEGEGFGF6DGDGGGGFGGEGGGGGGFGFDGFGGFGG*=C:3FF885E56FGGGGFGFGEFBBG>GF3:(14CE6DF?4;2>>C96184<B?CEG<?B9)5AFG7((3:AF29:<BE;GG53:?1.4)8)-3(7469((3))((4<:0.87*)*1
@M03364:396:000000000-C9LGT:1:1101:21662:9952 2:N:0:10
GGACTACACGGGTTTCTAATCCTGTTTGCTCCCCACGCTTTCGAGCCTCAACGTCAGTTATCGTCCAGTAAGCCGCCTTCGCCACTGGTGTTCCTCCTAATATCTACGCATTTCACCGCTACACTAGGAATTCCACTTACCTCTCCGACACTCTAGCTTGACAGTTTCCAATGCAGTCCCAAGGTTGAGCCCTGGGTTTTCACATCTGACTTGATGTCCCGCCTACGCTCCCTTTCCACCCAGTAATTCCGGACAACGCTCGCTCCCTACGTATTACCGCGGCTGCCGGCCCGTCGTTAGC
+
CCCCCGGGGGGGGGGGGGGGGGGGGGGGGGGGGGGGGGGGGGGGGGGGGGGGGGGGGGGGGGGGGGGGGGGGGGGGGGGGGGGGGGGGGGGGGGGGGGGGGGGGGGGGGGGGGGGGGGGGGGGGGGGGGGGGGGGGGGGGGGGFGGG6EFGFGFGFGGGGGGFGGGGGGG9D?DD?GFGGGFFCGFF@FGGGFGGGGGGGGAFEGFC5=FECE8F8=AFFAGBF=<@EFGFFFF=4@CGGGF(6;?CFFGGF@B>0=>;7:>5(1:F:48(,)6:)6<44,4401,(,(-,7>B(0.)(9:
@M03364:396:000000000-C9LGT:1:1101:22130:9960 2:N:0:10
GGACTACTGGGGTATCTAATCCTGTTTGCTCCCCACGCTTTCGCGCCTCACCGTCAGTTGTCGTCCAGTAATCCGCCTTCGCCACTGGTGTTCTTCCTAATATCTACGCATTTCACCGCTACACTAGGAATTCCGATTACCTCTCCGATACTCAAGACCAACAGTTTCAAATGCAGTTCGCGGGTTAAGCCCGCGGATTTCACATCTGACTTGTCGGCCCGGCTACACGCCCCTTACACCCAGTAAATCCGGACAACGCTTGCCACCTACGTATTACCGCGGCCTCCGGCCCGTGTTTAGC
+
CCCCCGGGGGGGGCGGGGGGGGGGGGGGGGGGGGGGGGGGGGGGGGGGGGGGGGGGGGGGGGGGGGGGGGGGGGGGGGGGGGGGGGGGGGGGGGGGGGGGGGGGGGGFGGGGGGGGGGGGGGGGGGGGGGGGGGG7CCDGGGFFFGG8EEGFFE69:DFFCFFGGGGGGGGGFA<FGFEEGGG7EGD>>>EGGGGE?EGGGEGFGFFC3:<GAFG;GFGE@D>9<A)0,)43(42)..AFG?B:*65.=C366>((0--4((;(*3C0(.4.2-:<43(-(-,((.((-90((-(.).)::
@M03364:396:000000000-C9LGT:1:1101:16328:9980 2:N:0:10
GGACTACTGGGGTATCTAATCCTATTTGCTCCCCACGCTTTCGCTCCTCAGCGTCAGTAACGGCCCAGAGACCTGCCTTCGCCATTGGTGTTCTTCCCGATATCTACACATTCCACCGTTACACCGGGAATTCCAGTCTCCCCTACCGCACTCAAGCCCGCCCGTACCCGGCGCGGATCCACCGTTAAGCGATGGACTTTCACACCGGACGCGACGAACCGCCTACGAGCCCTTTACGCCCAATCATTCCGGATAACGCTCGCCACCTACGTATTACCGCCGCTGCCTGCACGTAGTTCGC
+
CCCCCGGGFFGGGGGGGGFGGGGEGGGGGGGGGGGGGGGGGGGGGGGGGGGGGGGGGGGGGGGGGGGGGGGGGGGGGGFGGGGGGGGGGGGGGGFGGGGGGGGGGGGGGGGGGGGGFGGGGGGGGGGGGGGGGGGGGGGGGGE5FGGGGFGFGFGFGGGGGGDGGCGGGGGGEEAG5?GGFGG7CG73FGEDCEGGGGGGGFGFGFFFFGFG0>C>G7CE>G>FFGB)3<>:B1)6A?CGG?0(5?4AFGG9::19FFFB07EF3CC:7?<47442:A84(2919(().2,8441557)1)
@M03364:396:000000000-C9LGT:1:1101:14168:9987 2:N:0:10
GGACTACAAGGGTTTCTAATCCTATTTGCTCCCCACGCTTTCGTGCCTCAGCGTCAGTCACAGGCCAGGCGGCCGCCTTCGCCACTGGTGTTCTTCCATATCTCTGCGCATTTTACCGCTACACACGGAGTTCCACCGCCCTCTCCTGTACTCAAGTCTGCCAGTTTCCGAAGCATAAATGAGGTGAGCCCACCCCTTTGCCCTCAGACTTAACAGCCCCCCCGACCACCCTTTTCGCCCCCGCCTTCCGGATAACGCCTGCCCCCCCCGCTTTCCCCCGGGCTCTGGGCCATGATTTGCC
+
CCCCCGG<<FFGGFGGGGGGGGG,FGFGGGGGGGGGGGGGGGGC@FGGGGGGGGGGGCFEFDGGGGGG@D7FGGGGGGGGGGGGGGGG<FGGGGGFG?,EF<EGG9FGGGGGCADFGGGDGGGG9+@4@FFGGGGGF=6FFGGFGG9EB9FCF@CC7ECCFGFGF;E>54>**C=7:895B3B,D*,-*3***1*//BF,=.2.;);768/,9+1.*(3*,:(((*-)-C3-4:)638EGE(((0(44.9)(-247.(((,.;2FC)(-,(((,.65*-,((((,(.)((((())*1*-**
@M03364:396:000000000-C9LGT:1:1101:26668:9995 2:N:0:10
GGACTACCGGGGTATCTAATCCTGTTCGCTCCCCACGCTTTCGCTCCTCAGCGTCAGTAACGGCCCAGAGACCTGCCTTCGCCATTGGTGTTCTTCCCGATATCTACACATTCCACCGTTACACCGGGAATTCCAGTCTCCCCTACCGCACTCAAGCCCGCCCGTACCCGGCGCGGATCCACCGTTAAGCGATGGACTTTCACACCGGACGCGACGAACCGCCTACGAGCCCTTTACGCCCAATCAATCCGGATCACGCTTGCACCCTCCGTACTTCCGCGGCTGCTGGCCCGTCGCTCGC
+
CCCCCGGGGGGGGGGGGGFGGGGFGGGGGGGGGGGGGGGGGGGGGGGGGGGGGGGGGFGGGGGGGGGGFGGGGGGGGGGGGGGGGGGGECGGGGFFFGGGGGGGCFGGGGGGGGGGGGGGGGGGGGGGEGGGGGGCFGGGGDEFGGGEGFGFFD+;FDFGGGFGGGGGGGEEDG24:>GGDGC=CC<,@C8<CEECFFFFGFGFGFF>(9;EF3C3C3?*3C>6?C:)4)1<:::4A?GGD?(1)5268F<76B(2F??FFFE2CGG?(22:8(:).<(8(9(((().8((-2-())04CD
@M03364:396:000000000-C9LGT:1:1101:2661:9996 2:N:0:10
GGACTACCAGGGTTTCTAATCATGTTCGATCCCCGCACTTTCGTGCATGAGCGTCATTTACGGATTGGTCAGCTGCCTACGCAATCGGCGTTCTTCGTCATACCTATGCATTTCACCGCTACACAACGAATTCCGCCAACCTCAACCGCAATCAAGCCCGGCAGTATCAACGGCGGAATGGGGGTGGGCTCCACGATTTGACCGCTGAATTGCACGGCCGCCTGCGCACCCTTTAAACCCAAGCAATCCGTATACCGCTGGCCCCCCACGTAGTACCGCGGCCGCAGGCACGGAGTTCGGC
+
ACCC,C6<EECG66C<FGGDF,,6E,CFGGGECFE@@CGC;CFGFGGFEEEGGGGG86@CFEC@FFFG9EFGG9EFEFG?FGB7=?FG+C8+B,@EDA,BAF,=@,5EEAEE9CDAFECGDF=FG@+C+BFFFCC?=>=DCGG?2=>C8A:@F8+@FD@EGGEDFG:,@FGGA@4CC44=?,/*3:72=,39C>E*9CF+<.<91<@;)*.<:*+-70:5(91:1*(0(1--(4)563*;80:(8()2?D93,8<4B(,(-4139C)4713((--)4*4-49(-,(-70(2(,((08@0))
@M03364:396:000000000-C9LGT:1:1101:29034:10009 2:N:0:10
GGACTACAAGGGTTTCTAATCCTGTTTGCTCCCCACGCTTTCGTGCCTCAGTGTCAGTTACAGTCCAGAAAGCCGCCTTCGCTACTGGTGTTCCTCCTAATATCTACGCATTTCACCGCTACACTAGGAATTCCACTTTCCTCTCCTGCACTCAAGTTTCCCAGTTTCAAGAGCTTACTACGGTTGAGCCGTAGCCTTTCACTCCTGACTTACGAAACCACCTACGCACCCTTTCCGCCCCGTCAATCCGAATACCGCTAGCCCCCTACGTATTATCTCGGCTGCTTGCACGTACTTCGCC
+
CCCCCGGGGGGGGGGGGGGFGGGGGGGGGGGGGGGGGGEGGGGEFGGGGGGGGGGG9CFFGCGGGGGGGGCGGGGGGGGGGG:FFGGGFCFGGGGGGGFFGGGGGGGGGGGGGGGGGGGGGGGGGFGGGGGGGGGEFFDGGGC?FGG,>DGD6:=F=DFGGGFGGGGGGGGGFGF+EDFDF6CACC,:D3+=8EGGGGFAFC@AFFF7)5;E*0*:0=@,:<5):*:9>;99:7*8@@GG@21(.,7CA5*(/69)863,6(3:CE),,,4)),)).+.((((,())42))43:(0*/(*1
@M03364:396:000000000-C9LGT:1:1101:5273:10029 2:N:0:10
GGACTACTCGGGTTTCTAATCCTGTTTGCTCCCCACGCTTTCGAGCCTCAGCGTCAGTTACAGTCCAGTAAGCCGCCTTCGCCACTGGTGTTCCTCCTAATATCTACGCATTTCACCGCTACACTAGGAATTCCACTTACCTCTCCTGCACTCTAGCTAAACAGTTTCCAAAGCAGTTCCCGGGTTGAGCCCGGGGCTTTCACTTCAGACTTGCTTTGCCGTCTACGCTCCCTTTACACCCAGTAAATCCGGATAACGCTTGCCCCCTACGTATTACCGCGGCTGCTGGCACGTAGTTGGC
+
CCCCCGGGGGGGGGGGGGGGGGGGGGGGGGGGGGGGGGGGGGGGGGGGGGGGGGGGGGGGGGGGGGGGGGGGGGGGGGGGGGGGGGGGFGGGGGGGGGCGGGGGGGGGGGGGGGGGGGGGGG?EEEGGGGGGGGGGGGFGGGGFGGGGGFGEFECFFF,@EGFGGGGGGGGFFGFFGFGFGGCGGD+5AAEFDEGGGGGGGFGEGFFEEGEG=>FEC@CC@DBFFG=DDDBF@E;EF?GGGDFFA<E?FGDF?;;4;;>?6?FFGGGF(334)65)6<1479B(38,8?:(81,45>4)72
@M03364:396:000000000-C9LGT:1:1101:27730:10048 2:N:0:10
GGACTACTCGGGTATCTAATCCTGTTCGCTACCCATGCTTTCGAGCCTCAGCGTCAGTTGCAGACCAGAGAGCCGCCTTCGCCACTGGTGTTCTTCCATATATCTACGCATTCCACCGCTACACATGGAGTTCCACTCTCCTCTTCTGCACTCAAGAATGACAGTTTCCGATGCAGTTCCACGGTTGAGCCGTGGGCTTTCACATCAGACTTATCATTCCGCCTGCGCTCGCTTTACGCCCAATAAATCCGGATAACGCTCGCACCCTACGTATTCCCGCGGCTGCTGGCCCGTATTTCGC
+
CCCCCGGGGGGGGGGGGGGGGGGGGGGGGGGGGGGGGGGGGGGGGGGGGGGGGGGGGGGGGGGFGGGGGGGGGGGGGGGGGGGGGGGGFGCFGGGGGGGGGGGGGGGGGGGGGGGGGGGGGGGGGGGGBFGGGGGGGGGGGGGFGGGFGFFEGDGFCEDGFGFGGGGGGGGGFCEGGFGGADD@EGFEFGGGGGGGGGGGGCGFFAFF3CEFCFGEGFGGFGFF9CBFBG=B;=FFFFGGGFFDA@C?FGGFFF?<@:>BFFC,>EG6(43,4<?)6@39196(41))7:2((44))*-29
@M03364:396:000000000-C9LGT:1:1101:26549:10071 2:N:0:10
GGACTACAGGGGTTTCTAATCCTGTTTGCTCCCCACGCTTTCGAGCCTCAGCGTCAGTTACAGTCCAGAGAAGCGCCTTCGCCACTGGTGTTCTTCCTAATATCTACGCATTTCACCGCTACACTAGGAATTCCACTTACCTCTCCGATACTCTAGCTTGACAGTTCCAAATGCAGCTTGGGGGTTGAGCCCCCACCTTTCACATCTGGCTTGCCATGCCGTCTGCGCTCCCTTTCCACCCAGTAAATCCGGATACCGCTTGCCCCCTACGTATTACCGCGGCCGCTGGCACGGATTCGGC
+
CCCCCGGGGGGGGGGGGGGGGGGFFGGGGGGGGGEFGGGGGGGGGEGGCCFGGGGGGFGCFGGG@FGGEGGGGGEGGGGFGEEEGGGGDDEFGFGGGGGCFFEFCCGGGDEGGFDEFEGGGGGGG8EG<,BFCCFFG:DGF?D+=F8+@:F:>9?F;FFGGDFGFDEGGGGGFGFCFFAEEGG:E>:8?CFFGD>GGGGGGEFF7A846C@55/>*+>FGFGF(6?@3(*2=@EF3))>FF17@+7).@4)(-,()031(38E(9C5-((-83)5)6C<0(((((((-43.)(((.7*(*/
@M03364:396:000000000-C9LGT:1:1101:18441:10086 2:N:0:10
GGACTACAAGGGTTTCTAATCCTATTTGCTCCCCACGCTTTCGTGCCTCAGCGTCAGGTACAGGCCAGGCGGCCGCCTTCGCCGCTGGTGTTCTTCCACATCTCTACGCATTTTACCGCTACACATGGAGTTCCACCGCCCTCTCCTGTCCTCAAGCCGTGCAGTTTCCAAAGCCGGCACCGGTTGAGCCGGTCCCTTTTACTTCAGACTTGCCCAGCCGCCCTCCCACCCTTTACGCCCCATCATTCCGCATAACGCTTGCCCCCTACGTCTTACCCCGGCGGCTGGCCCGCGGTTCTCC
+
CCCCCGGCGGGGGFGGGGGEFGG9FGGGGGGGGGFGFGGGGGGGGGGGFGGGGGGGGCGGGGFEFGGGGGGGGGEGGGGGFGGGGDGGBFGGGGGGGGGGAFFGGGGGGGGG;<DGGGGGCGGGCEFFGGGGFGGGG+@GGDFDGFB=@;FEFE+@:FG+@C?CF9EGGFFF9C@*=**;EGCCEG?0?E:>7*:E*CGG+72.;;CC)0)+)/>6;=F=79(((*-)4C<2(:24(4CG*441/:6<9D*1:?4:51(-(43)>C<(.-..3:)-3+4(49,(29(24(21(1(05.)*0
@M03364:396:000000000-C9LGT:1:1101:15750:10110 2:N:0:10
GGACTACCCGGGTATCTAATCCTGTTCGCTCCCCACGCTTTCGCTCCTCAGCGTCAGTAACGGCCCAGAGACCTGCCTTCGCCATTGGTGTTCTTCCCGATATCTACACATTCCACCGTTACACCGGGAATTCCAGTCTCCCCTACCGCACTCAAGCCCGCCCGTACCCGGCGCGGATCCACCGTTAAGCGATGGACTTTCACACCGGACGCGACGCACCGCCTCCGAGCCCTTTACGCCCAATAAATCCGGACAACGCTTCCACCCTACGTCTTACCGCGGCTTCTGGCACGTAGTTAGC
+
CCCCCGEGFGGGGDGGGGGGGGGGGGGGGGGGGGGGGGGGGGGGGGGGGGDGGGGGGFFGGDEFGGGGECGGGGGGGGGGGGGEGFGGGGGGGFEGGGGGGGGGDGGGGGGGGGGGGGD>>FFGGGGGGGGGGGFFDEGFGGG??FGGG?GAGDGAFCFGGGFGGGDGGE>CEF59/2:?EFFECE*6AFC3*2:CFGFGFCG?8>>(4D6527C932CE>D>?(1()-9>F177:5-AEG:4<F7>AFGC16(4<>460((36CED02:23((-<:<1>1(-7(.))-4<>1<47<*.::
@M03364:396:000000000-C9LGT:1:1101:12515:10130 2:N:0:10
GGACTACTAGGGTATCTAATCCTATTTGCTCCCCACGCTTTCGTGCCTCAGCGTCAGTAACAGGCCAGGCGGCCGCCTTCGCCACTGGTGTTCTTCCATATATCTACGCATTTTACCGCTACACATGGAGTTCCACCGCCCTCTCCTGTCCTCTAGCCTGCCAGTTTCCAAAGCCTGTACCGGTTGAGCCGGTACCTTTCACTTCAGACTTAACAGGCCGCCTACGCACCCTTTACGCCCAATCATTCCGGATAACGCTCGCCACCTACGTATTACCCCGGCTGCTGGCCCGTAGTTCGCC
+
CCCCCGGGGGGGGGGGGGGGGGGGGGGGGGGGGGGGGGGGGGGGGGGGGGGGGGGGGGGGGGGGGGGGGGGGGGGGGGGGGGGGGGGGGGGGGGGGGGGGGGGGGGGGGGGGGGGGGGGGGGGGFGGGGGGGGGGGGFGGGGGFGGGAFFGFFCGFGGGGGGFGGGGGGGGGFGFGGFAFGGG@CG83AFEDDEGGGGGFFEF?GFFCBGEG*9,0;>GGBGF6;*6)3DD03=3C?FGG*4(3FB<AFG96?6AFE948>>C:DG4(.-43:().6+--9;1063)5:(4;1-48@*4)9
@M03364:396:000000000-C9LGT:1:1101:13471:10153 2:N:0:10
GGACTACAGGGGTTTCTAATCCTGTTCGCTCCCCACGCTTTCGCTCCTCAGCGTCAGTAACGGCCCAGAGACCTGCCTTCGCCATTGGTGTTCTTCCCGATATCTACACATTCCACCGTTACACCGGGAATTCCAGTCTCCCCTACCGCACTCAAGCCCGCCCGTACCCGGCGCAGATCCACCGTTAGGCGATGGACTTTCACACCGGACGCGACGAACCGCCTACGAGCCCTTTACGCCCAATAAATCCGGATAACGCTCGCACCCTACGTATTACCGCGGCTTCCTGCACGTACGTAGC
+
CCCCCGGGGGGGGGGGGGGGGGGGGGGGGGGGGGGGGGGGGGGGGGGGGGGGGGGGGGGGGGGGGGGGGGGGGGGGGGGGGGGGGGGGFGGGGGGGGGGGGGGGGGGGGGGGGGGFFGE?EGGGGGGGGGGGGGGGGGGGGGGFGGGGGFGAFDFFFFGEDGFGGGGGGGGGFGFGCFGGGGGFFG*5AFGDDGGGCFGGGFGFGFF96D>GF7CB79EG>GBF0C?)(96::<BDF:EGE:?F4>><FDG>:<?BF:61:>?-9C<1211.22.6>F3;19>-,())6:(:?2:))))19
@M03364:396:000000000-C9LGT:1:1101:15220:10170 2:N:0:10
GGACTACAGGGGTTTCTAATCCTGTTCGCTCCCCACGCTTTCGCTCCTCAGCGTCAGTAACGGCCCAGAGACCTGCCTTCGCCATTGGTGTTCTTCCCGATATCTACACATTCCACCGTTACACCGGGAATTCCAGTCTCCCCTACCGCACTCAAGCCCGCCCGTACCCGGCGCGGATCCACCGTTAAGCGATGGACTTTCACACCGGACGCGACGAACCGCCTACGAGCCCTTTACGCCCAATAAATCCGGATAACGCTTGCCCCCTACGTCTTACCGCGGCTGCTGGCCCGGCTTTCGC
+
CCCCCGGGGGGGGGGGGGGGGGGGGGGGGGGGGGGGGGGGGGGGGGGGGGGGGGGGGGGGGGGGGGGGGGGGGGGGGGGGGGGGGGGGGGGGGGGGGGGGGGGGGGGGGGGGGGGGGGFDGGGGGGGGFGGGGGGGGGGGGGGFGGGGGAFFGFGFGGGGGGFGGGGGGGGDEGFG=BGGFFGEGG78FFECFEEGGGGGGFGCFFEBBGFE95E9)4EGFGF??GF>BGBF:4>BF<EGG<?7)42)9C3;(8(.926::12.9CDB::(.((3<AC(((4>6(8::BB(31((00/)//
@M03364:396:000000000-C9LGT:1:1101:14245:10190 2:N:0:10
GGACTACTGGGGTTTCTAATCCTATTTGCTCCCCACGCTTTCGTGCCTCAGCGTCAGGTACAGGCCAGGCGGCCGCCTTCGCCGCTGGTGTTCTTCCACATCTCTACGCATTTTACCGCTACACATGGAGTTCCACCGCCCTCTCCTGTCCTCAAGCCGTGCAGTTTCCAAAGCCTGAACCGGTTGAGCCGGTCCCTTTTACTTCAGACTTGCACAGCCCCCTGCTCACCCTTTACGCCCAATCATTCCGGATAACGCTTGCCACCTACGTCTTACCTCGGCTGCTGGCACGTAGTTCGCC
+
CCCCCGGGGGGGEGEGGGGGGGGEFFGFGGGGGGGGGGGGGGGGGGGGFGFGGGGGCGGGGGGGGGGEGGGGGGF>FGGGGGGGGGGGFGGGGGGFGEFGFGFGGGFEGGGGGGGEGGGDC@DGFGGGGGGGGGGFEFDFEGGF?DFGGFGEFFGFFGDEDD>F9EFFGGGAFGDGGFGGFGD>EC,(28/8)*=EFEGGFECC;7CEE<C7<*C3*38*679;2+)1.>?3<054::GG8:8<).:<*>7(4<9>>B:???<-787(:6?(43.-,+-(-3(31)).((5:61()0*4C5
@M03364:396:000000000-C9LGT:1:1101:5116:10201 2:N:0:10
GGACTACCGGGGTTTCTAATCCTGTTTGCTCCCCACGCTTTCGCGCCTCAGCGTCAGTTTCAGTCCAGAAAGCCGCCTTCGCCACTGGTGTTCCTACCGATCTCTACGCATTTCACCGCTACACCGGTAATTCCGCTTTCCTCTCCTGCACTCAAGCCCGACAGTATCCAAAGCAATTCCCACCTTAAAAGCAGGACTTTCACTCCAGACTTACCAGGCCGCCTACGCGCCCTTTACGCCCAATCATTCCGGACAACGCTCGCCCCCTACGTATTACCGCGGCTGCTGGCACGTAGTTAGC
+
CCCCCGGGGGGGGEGGGGGGGGGGGGGGGGGGGGGGGGGGGGGGGGGGGGGGGGGGGEGGGGGGGGGGGGGGGGGGGGGGGGGGGGGGFGGGGGGFGGGGGGGGGGGGGGGGGGGGGGGGGGGGGGGGDGGGGGGGGGGGGGGFGGGGGFGEGFGFGGGGGGFGGGGGGGGCFGBGGFGGF?DEGF98F3>CFGG5CGGGGEGCGFFEFGFGCFF>F@GG>G><@C@A@G>>78:<A<EEG?:?F:9AFGGF:B18:BF149E9CGD9(43472>F>C29,4991<0,48(.8?(00/:FG
@M03364:396:000000000-C9LGT:1:1101:18119:10207 2:N:0:10
GGACTACCCGGGTTTCTAATCCTGTTCGCTCCCCCAGCTTTCGCGCCTCAGCGTCAGTGGTGGCCCAGAAGGCCGCCTTCGCCACCGGTGTTCTTCCCGATATCTGCGCATTCCACCGCTACACCGGGAATTCCGCCTTCCCCTACCACACTCGAGCCCGCCGGTATCGGAGGCTCGCCGGGGTTGAGCCCCGGGCTTTTACCTCCGACCTAACGCGCCGCCTACTCCCGCTTTACGCCCAATGCATACGCATAACGCTCGCCCCCCACGGATTACCCCCGCCGCTTGCCCGGCGTGTGCC
+
CCCCCGGGGGGGGGGGGGGGGGGFGGGGGGGGGGGGGGGGGGGGGGGGGGGGGGGGGGGGG7FGGGGGGGGGGGGGGGGGGGGGGGGGCFFGGGFFGGGGCGGGGGGGGGGGFGGGGGGDGGGGGGGGGCGGGGGGECDGGGGFGGGC89@5DC7@FEGGGGFGCEFGECEGFG1C=DGGCG38>5<(6CGDDGGG3;ED?AG6CF)43D1<5FE(96?*4C(44+5).)((,3))4<EG8:(.).4)199(((.576(414??G5)49((((-)29+((44(41,(-((52(-47.0-:0
@M03364:396:000000000-C9LGT:1:1101:10833:10212 2:N:0:10
GGACTACTAGGGTATCTAATCCTGTTCGATCCCCGCACTTTCGTGCCTGAGCGTCAGTATGGAGCCGGTATGCTGCCTTCGCAATCGGCGTTCTGCGCAATATCTAAGCATTTCACCGCTACACCGCGCATTCCGCATACTTCTCTCCAACTCACGACCGCCAGTTTCAACGGCTCGCCGGGGTTGGGCCCCGGGCTTTTACCGCTGACTTAACAGCCCGCCTGCTCACCCTTTAGACCCAATAAATCCGGATAACGCCCGCATCCCCCGTATTCCCCCGGCCGCTTGCACGGAGTTCGCC
+
CCCCCGGGGGGGGEFGGGGGGGGFGGGGGGGGGGGDFGGGGGGGGGGGF8FFGGGGGFGGGG<DEGGDGGFGGGGGGGGGGGGECFGG+@FEFGGGGE:BECFGGF<EFGFGGGGGGEGGGGGGGGGGFCEGGGGCEGDGGGGFGEFFADFDDD86@EEGGGBDCFFFECFBBGAGGA=C=E<*=8*,;CEGCGG5CE6FG>F2D<5((:2+690<<2EG9D3((+-*.910:?:4?AGGC(()16:AFC)(((6<>02-94/(1+*423:13(.),*-322((,4--4)5299(0.*,79
@M03364:396:000000000-C9LGT:1:1101:9543:10219 2:N:0:10
GGACTACTAGGGTATCTAATCCCATTTGCTACCCTGGCTTTCGTTCCTCAGTGTCAATTACGGCCCAGTAAAGCGCTTACGCCACCGATGTTCCTCCTGATATCTACGCATTTCACCGCTACACCAGGTATTCCCTTTACCTCTACCGCATTCTAGCTTGCCAGTATCCAGTGCTGAACTGAAGTTGAGCCTCAGGATTTAACACCAGACTTGACATGCCGCCTACGAACTCTTTACGCCCAATGCTTCCGGACCACGCTTGCACCCCCCGTATTCCCGCCGCTGCTGGCCCGTCTTTAGC
+
CCCCCGGGGGGGGFGFGGGGGFGEGGGGGGGGGGGGGGGGGGGGGGGGGGGGGGGGFGGGGGGGGGGGGGGGGGGGGEGGGGGGGGGDFFGGGGGGGGGGGGGGGGGGGGGGGGGGGGGGGGGGGGGGGGGGGGGFGGGGGGGFGGGEGFGFGFGFGGGGGGFGGFEGGGGGFGFDFFGGGGGGGGGEFGGGGGGGGGGFGCFFFFFFFGECE9FCGCGGFGFFDGFADGFF4>CEFFGGG@FFA(9@FF:909;@F101;?F3FFDF9>>411:)63,4(3-(-72236(,(,-))*-2?
@M03364:396:000000000-C9LGT:1:1101:15011:10229 2:N:0:10
GGACTACTGGGGTATCTAATCCTGTTCGCTCCCCACGCTTTCGCTCCTCAGCGTCAGTAACGGCCCAGAGACCTGCCTTCGCCATTGGTGTTCTTCCCGATATCTACACATTCCACCGCTACACCGGGAATTCCAGTCTCCCCTACCGCACTCAAGCCCGCCCGTACCCGGCGCGGATCCACCGTTAAGCGCTGGACTTTCACACCAGACGCGACGAACCGCCTACGAGCCCTTTACGCCCAATAACTCCGGACAACGCTCGCACCCGTCGTATTACCGCCGCTGCTGGCCCGTAGTTAGC
+
CCCCCGG9,FFGG@FGGGGGGGGGGGGGGGGGGGGGGGGGGGGCGGGGFGGGDGGFGGG9@FGFGGEGFDCEF<FGGGGGGGGG@?FGFGGGGFG?FFEGGGGGGGGFEFGGCGGGGC+=EGGGD@ECC=FFFFG,@F8FFGGF6FGG69FBGFGFEDF7@FEGGGGG,18CBG2D*68=90;CGG:=FG?)*2?2*BFGGFGEGE>?BGFG():(5(2C6D>30;2.-9>F:BFFFFGGG0(.03))9CC93(32>99?:(:-9CG((4((..4)5C4-4261(3)506,(-,3).*.::
@M03364:396:000000000-C9LGT:1:1101:5582:10260 2:N:0:10
GGACTACAGGGGTTTCTAATCCTATTTGCTCCCCACGCTTTCGTGCCTCAGCGTCAGGTACAGGCCAGGCGGCCGCCTTCGCCGCTGGTGTTCTTCCACATCTCTACGCATTTTACCGCTACACATGGAGTTCCACCGCCCTCTCCTGTCCTCAAGCCGTGCAGTTTCCAAAGCCTGAACCGGTTGAGCCGGTCCCTTTTACTTCAGACTTGCACAGCCGCCTGCGCACCCTTTACGCCCAATCATTCCGTATAACGCTTGCCACCTCCGTATTACCGCGGCGGCTGGCCCGTAGTTCGCC
+
CCCCCGGGGGGGECFGGGFGGGGFGGGGFGGGGGGGGGGGGGGGGGGGGGGGGGGGGGGGGGGGGGGGGGGGGGGGGGDFGGGGGGGGFFEEFGGGGGGGFFGGGFGGGDGGGGGGGGGGGGGGGGGGGGGGGGGGGGGGGGGFGGF@FFGFF*?FGGG7EGFGFGGGGGGACGFGFFGFFEGCEG>>FFCC?EGGGGGGG=?5DAF5;<CCC*04DDGGBG<??17)(74:0:AA::?C*((46:44FF24082:<;(82<C9FG4(42?(.,).614--7(-4((4-(424-(0@*(/9
@M03364:396:000000000-C9LGT:1:1101:18822:10263 2:N:0:10
GGACTACCGGGGTTTCTAATCCTATTTGCTCCCCACGCTTTCGTGCCTCAGCGTCAGGTACAGGCCAGGCGGCCGCCTTCGCCGCTGGTGTTCTTCCACATCTCTACGCATTTTACCGCTACACATGGAGTTCCACCGCCCTCTCCTGTCCTCAAGCCGTGCAGTTTCCAAAGCCTGAACCGGTTGAGCCGGTCCCTTTTACTTCAGACTTGCCCAGCCGCCTGCGCCCCCTTTACGCCCAATCATTCCGGATAACGCTTGCCACCTACCGTCTACCCCGGCTGCTTGCACGGCGTTTACC
+
CCCCCGGGGGGGGEGGGGGGGGGFGGGGGGGGGGGGGGGGGGGGGGGGGGGGGGGGGGGGGGGGGGGGGGDGGGGGGGGGGGGGGGGGFGFGGGGGGGGGFGGGGGGGGGGGAGGGGGGGGGGGGGGGGGGGGGGGGGDGGGGFGGFGGFGFGFFFGGGGGGFGGGGGGGGGFGBFF?6CFGGCEE<>FF8D)>EGCFGG77<)+1@?@FC<<)<5FDG*3D??<19.4D>(4?)-,1EG:(,4)):A=CC03:9<>6(41:E4FF44:(-((.,64*-,4-(-4463())(-,(07)(*2
@M03364:396:000000000-C9LGT:1:1101:22388:10265 2:N:0:10
GGACTACACGGGTATCTAATCCTGTTCGCTCCCCACGCTTTCGCTCCTCAGCGTCAGTAACGGCCCAGAGACCTGCCTTCGCCATTGGTGTTCTTCCCGATATCTACACATTCCACCGTTACACCGGGAATTCCAGTCTCCCCTACCGCACTCAAGCCCGCCCGTACCCGGCGCGGATCCACCGTTAAGCGATGGACTTTCACACCGGACGCGACGAACCGCCTACGAGCCCTTTACGCCCAATAAATCCGGATAACGCTTGCACCCTACGTATTGCCCCGGCTGCTGGCCCGTACTTAGC
+
CCCCCGGGGGGGGGGGGGGGGGGGGGGGGGGGGGGGGGGGGGGGGGGGGGGGGGGGGGGGGGGGGGGGGGDFGGGGGGGGGGGGGGGGGGGGGGGGGGGGGGGGGGGGGGGGGGGGGGGGGGGGEEGGGGGGGGGGGGGGGGGFGGGGGFG@FDFFGGFGGGAGFGGGGGGGFGFG*8CGDGG7EE:;FFE7FEE?FGGGG?FEGFF>9D>E95:3D9EGBDFBFFB03D(4:B?4<25CGBFF436AFFGBFF1)646?BFG)9@D?(14844:)63)(,30638).:?31(--))*.>>
@M03364:396:000000000-C9LGT:1:1101:22823:10267 2:N:0:10
GGACTACAAGGGTATCTAATCCTATTTGCTCCCCACGCTTTCGTGCCTCAGCGTCAGGTACAGGCCAGGCGGCCGCCTTCGCCGCTGGTGTTCTTCCACATCTCTACGCATTTTACCGCTACACATGGAGTTCCACCGCCCTCTCCTGTCCTCAAGCCGTGCAGTTTCCAAAGCCTGAACCGGTTGAGCCGGTCCCTTTTACTTCAGACTTGCACAGCCGCCTGCGCACCCTTTACGCCCAATCATTCCGGAAAACGCTTGCCACCTACGTAGTACCCCGGCCGCTTGCACGTAGTTAGCC
+
CCCCCGGGGGGGGGGGGGGGGGGCGGGGGGGGGGGGGGGGGGGGGGGGGGGGGGGGGGGGGGGGGGGGGGGGGGGGGGGGGGGGGGGGGGGGGGGGGGGGFFGGGGGGGGGGGGGGGGGGGGGGGFFGGFGGGGGGGC>FGGGFGGFGGFGEGFGFGGGGGGFGGGGFGGFGFGFGGFGGGGGBEG:>FFCD?EDEFFGGG@C<C+178F?772CAGDG56D<?=*4)4D?8?DA4(4EG8::<6><9BG/((,((044::1EAGF54214)(-).6+((4((-794-,)56.,3.9*)20
@M03364:396:000000000-C9LGT:1:1101:23293:10274 2:N:0:10
GGACTACTCGGGTTTCTAATCCTGTTTGCTCCCCACGCTTTCGAGCCTCAGCGTCAGTTACAGTCCAGAGAATCGCCTTCGCCACTGGTGTTCTTCCTAATCTCTACGCATTTTACCGCTACACATGGAGTTCCACCGCCCTCTCCTGTCCTCAAGCCGTGCAGTTTCCAAAGCCTGAACCGGTTGAGCCGGTCCCTTTTACTTCAGACTTGCACAGCCGCCTGCGCACCCTTTACGCCCAATCATTCCGGATAAAGCTTCACACCTACGTATTACCCCGGCGGCTGGCCCGTAGTTGGCC
+
CCCCCGGGGGGGGGGGGGGGGGGGGGGGGGGGGGGGGGGGGGGGGGGGGGGGGGGGGFGGGGGGGGGGFGGGGGGGGGGGGGGGGGGGFFFGGGGGGGGGGGGGGGGGGGGGGGGGGGGGGGGGGGGGFGGGGG8FGGGGGGGFGGGGGFGFGFDFGGCEGGFGGGGGGGFCFFFFGBCCFGGFDGG@FECDCGGGGGFGGE@>DEF6@GEGE*>@FBFE>GDBF:1.:C;?@;44(0?G:3@;)6ABBG)36:4)*.4)))3)98*(.:,))5).4+3967(,27(4?6113((0@*(9C
@M03364:396:000000000-C9LGT:1:1101:23660:10278 2:N:0:10
GGACTACTGGGGTTTCTAATCCTGTTTGCTCCCCACGCTTTCGCGCCTCAGCGTCAGTTTCAGTCCAGAAAGCCGCCTTCGCCACTGGTGTTCCTACCGATCTCTACGCATTTCACCGCTACACCGGTAATTCCGCTTTCCTCTCCTGCACTCAAGCCCGACAGTATCCAAAGCAATTCCCACCTTGAACGCAGGACTTTCACTTCAGACTTAACAAGCCGCCTACGCGCCCTTTACGCCCAATCATTCCGTCCCACGCTTGCACCCTCCGTCTTACCCCGGCTCTTGGCCCGTGTTCCGC
+
CCCCCGGGGGGGGGGGGGGGGGGGGGGGGGGGGGGGGGGGGGGGGGGGGGGGGGGGGCFGGGGGGGGGGGGGGGGGGGGFGGGGGGGGGGGGGGG<FGGGGGGGGGGGGGGGGFGGGGGGGGGGGGGGEGGGGGGGD:DGGGGFGGGGGFGFGDDFGGCEGGFGGGFGGGG9>FEFGFGDGGGGGG@>F8=DDE57FGGGGFGEFAFEEGEFF+>*?=GGFGFFFC<EFC>FB<?AFFGGG((()).)9:9)((-2@;>2((;)9C<0((,-(.-).3(--((,(()).()-44(0)*)99
@M03364:396:000000000-C9LGT:1:1101:12180:10286 2:N:0:10
GGACTACCCGGGTTTCTAATCCTGTTCGCTCCCCACGCTTTCGCGCCTCAGCGTCAGTAACGGCCCAGCGACCTGCCTTCGCCACTGGTGTTCTTCCCGATATCTACACATTCCACCGTTACACCGGGAATTCCAGTCCCCCCTACCGCACTCAAGCCCGCCCGTACCCGGCGCGGACCCCCCGTTAAGCGATGGACTTTCACACCGGACGTGACGAACCGCCTACGAGCCCTTTACGCCCAATAAATCCGGATAACGCTTGCACCCTACGTATTCCCGCGGCTGCTGGCACGTATTTAGC
+
CCCCCCG@C@@F68@FGFGGGFFFGFGGG@FFGGGGCEGCFGBF+FFEGGGGEGGGGFF,ECGEGGGG8>7@F7AFFGEFGGGE,A?EABF:FCEGGGGCFF8FECG?FFF?>F;FGG8>EGEGFGGG@FFGGFF,7=+@F+C9DGFGC5F0>=FF<@DEBF>DE1CEGE>5?FFD*):A**1C;C*47FCC<EG66A<?FBGBFF>(7D9*2)22*(:>;GFBBF?049;BF??9A?CEEF(175<)9C<4((-668>:(4/.CCG::B:2723)6C4,7190(:::08.8?14*9*6>>
@M03364:396:000000000-C9LGT:1:1101:16813:10290 2:N:0:10
GGACTACACGGGTTTCTAATCCTATTTGCTCCCCACGCTTTCGTGCCTCAGCGTCAGGTACAGGCCAGGCGGCCGCCTTCGCCGCTGGTGTTCTTCCACATCTCTACGCATTTTACCGCTACACATGGAGTTCCACCGCCCTCTCCTGTCCTCAAGCCGTGCAGTTTCCAAAGCCTGAACCGGTTGAGCCGGTCCCTTTTACTTCAGACTTGCACAGCCGCCTGCGCACCCTTTACGCCCAATCCTTCCGGATAACGCTTGCCACCTCCGTATTACCGCGGCTGCTGGCCCGGCGTTACCC
+
CCCCCGGGGGGGGDGGGGGGGGGGGGGGGGGGGGGGGGGGGGGGGGGGGGGGGGGGCEGGGGGGGGGGGGGGGGGGGGGGGGGGGEEGFGFGGGGGGGGGFFEGGGGGGEGGEFFGGGGGGGGGGGGGCGGGGGGGGGDGGGGFGGEGGFGEFEFFGGGCEGFGGGGGGGG9AGFGGAGGGGGFEG<>FC=D4CGF:FGCG=29F61?;C)+9=FEF?8/:9(48*1)-C??(826(3:E*1:00--.<CD(8(68@7(34(<4FF*(((-(4?<42*4(-4(3:?8?F0<1,((08)(29
@M03364:396:000000000-C9LGT:1:1101:6376:10300 2:N:0:10
GGACTACTGGGGTTTCTAATCCTGTTCGCTCCCCACGCTTTCGCTCCTCAGCGTCAGTAACGGCCCAGAGACCTGCCTTCGCCATTGGTGTTCTTCCCGATATCTACACATTCCACCGTTACACCGGGAATTCCAGTCTCCCCTACCGCACTCAAGCCCGCCCGTACCCGGCGCGGATCCACCGTTAAGCGATGGACTTTCACACCGGACGCGCCGAACCGCCTACGAGCCCTGTACGCCCAATAAATCCGGATCACGCTTGCACCCTACGTCTTACCGCGGCTGCTGGCACGTAGGTCGC
+
CCCCCGGGGGGGGGGGGGGGGGGFGGGGGGGGGGGGGGGGGGGGGGGGGGGGGGGGGGGGGGGGGGGGFGGGGGGGGGGGGGGGGGGGGGGGGGGGGGGGGGGGGGGGGGGGGGGGGGGGGGGGGGGGGGGGGGGGGGGGGGGFGGGGGFGFGDDFGGGGGGFGGGGGFGGG>FBG5AGGCFF:CE*3@CC:FGGGGGFFFEGFDFFF>DFG>.:459GGFGF??F?72D913,526:EGGB0:?2>AFC:>?633F??F:?>)CFGFBF3?18:4::4(-7447:0)4:()4,())/)1/
@M03364:396:000000000-C9LGT:1:1101:10984:10312 2:N:0:10
GGACTACCGGGGTTTCTAATCCTGTTCGCTCCCCACGCTTTCGCTCCTCAGCGTCAGTAACGGCCCAGAGACCTGCCTTCGCCATTGGTGTTCTTCCCGATATCTACGCATTCCACCGCTACACCGGGAATTCCGCCTGCCTCTACACCACTCAAGAACTGCAGTTTTGACCGCGTATATGGGTTGAGCCCCTAGCTTTAACGTCCCACTTTCTATCCCACCTGCGCTCCCTTTTCACCCAGTAATTCCGGACAACGCTTGCCCCCTACGTTTTACCCCGGCTGCTGGCACGTAGTTTGCC
+
CCCCCGGGGGGGGGGGGGGGGGGGGGGGGGGGGGGGGGGGGGGGGGGGGGGGGDGGGGGGGGGGGGGGGGGGGGGGGGGGGGGGGGGGGFGGGGGGGGGGGGEGGGGGGGGGGGFGGGGGGGGGGGGEGCGGGGGEEGGFG6FFFGFCFFG@FDDFC@FCGGACFAAGGE9,9CAC7BFGGGGFEG37AFG*/::,=FG+A9C@G).7@GE+71+91;8+/73((*,7?D14>>)6:>FF5(5)9<)4=F3(,38?BF((-3<)9?7::::4.4)).+2-,-,36:3(((4:,((.0*)00
@M03364:396:000000000-C9LGT:1:1101:4687:10317 2:N:0:10
GGACTACAAGGGTTTCTAATCCTATTTGCTCCCCACGCTTTCGTGCCTCAGCGTCAGGTACAGGCCAGGCGGCCGCCTTCGCCGCTGGTGTTCTTCCACATCTCTACGCATTTTACCGCTACACATGGAGTTCCACCGCCCTCTCCTGTCCTCAAGCCGTGCAGTTTCCAAAGCCTGAACCGGTTGAGCCGGTCCCTTTTACTTCAGACTTGCACAGCCGCCTGCCCACCCTTTACGCCCCATCATTCCGGATAACGCTTGCCACCCACGTATTTCCCCGGCCGGTGGGCCGGCGTTAGCC
+
CCCCCGGGGGGGGGGGGGGGGGGFFGGGGGGGGGGGGGGGGGGGGGGGGGGGGGGGGGGGGGGGGGGGGGGGGGGGGGGGGGGDGGGGBEGGGFGGGFGGGCFGGGGGGGGGFEFGGGGGGGGGFFGFFFGGGGGGGFDGGGFFGFGG@AGFGFGFCGEGGGFGFGGGGGG9AGBC,;<C5CD1B8828C:D5EGFCGGG?747@+@34CCC<*C7DFG*6C132*,),92(.24:?<EE*31:*6<>FFC0(898.,(4(0<6FG3:?91()24-6+,(-((((--,((4(((,0).(27
@M03364:396:000000000-C9LGT:1:1101:24663:10323 2:N:0:10
GGACTACAGGGGTTTCTAATCCTGTTTGCTCCCCACGCTTTCGCGCCTCAGCGTCAGTTGTCGTCCAGTAAGCCGCCTTCGCCACTGGTGTTCCTCCTAATATCTACGCATTTCACCGCTACACTAGGAATTCCGCTTACCTCTCCGGCACTCCAGAATGACAGTTTCAAATGCAGTCCAGGGGTTAAGCCCCTGCCTTTCACATCTGCCTTGCTATTCCGTCTACGCTCCCTTTACACCCAGTAAATCCGGATCACGCTTGCCCCCTACGTATTCCCGCGCCTGCTGGCCCGTAGTTAGC
+
CCCCCGGGGGGGGGGGGGGGGGGGGGGGGGGGGGGGGGGGGGGGGGGGGGGGGGGGGGGGGGGGGGGGGGGGGGGGGGGGGGGGGGGGEGGGGGGGGGGGGGGGGGGGGGGGGGGGGGGGGGGGGGGGGGGGGGGGGFGGGGGFGGG8EBGFGDFF=@FGGGDFGGGGGGGGFFCGGFCFEFG7EGGAFFGGGDGGGGGGGFGF@FCE*;>:=FG<7@GGFFFFB=BB(:>D@FF);6FGGF@EC?CEFGC981((0(.4:?F?FGD>B?BBB97)5<349(2(8((,5:14,-().*.?0
@M03364:396:000000000-C9LGT:1:1101:18613:10337 2:N:0:10
GGACTACAAGGGTATCTAATCCTATTTGCTCCCCACGCTTTCGTGCCTCAGCGTCAGGTACAGGCCAGGCGGCCGCCTTCGCCGCTGGTGTTCTTCCACATCTCTACGCATTTTACCGCTACACATGGAGTTCCACCGCCCTCTCCTGTCCTCAAGCCGTGCAGTTTCCAAAGCCTGAACCGGTTGAGCCGGTCCCTTTTACTTCAGACTTGCACAGCCGCCTGCCCACCCTTTACGGCCAATCATTCCGGATAACGCCTGCCACCTACGTTGTACCCCCGCTGCTTGCACGGAGTTAGGC
+
CCCCCGGGGGGGGFGGGGGGGGGFGGGGGGGGGGGGGGGGGGGGGGGGGGGGGGGGGGGGGGGGGGGGGGGGGGGGGGGGGGGGGGGGGGGGGGGGGGGGGGGGGGGGGGGGGGGGGGGGGGGGFGGGGFGGGGGGGDGGGGGFGGFFDFGEEAGFGGGGGGFFFFCGGGGGFGFGCA@EGGG:EG,76FGD7CGGCGGGFEBCGFFCEFEC<*>3>;F*:D0(/*(/4C?6??4<((:E8202/4-.9<3:((4))((.-2;)>E0,:22((4)<A61(43212)).4.4((((07*)*2
@M03364:396:000000000-C9LGT:1:1101:8216:10360 2:N:0:10
GGACTACCGGGGTTTCTAATCCTGTTTGCTCCCCCGACTTTCGCGCCTCAGCGTCAGTGCTGTTCAAGGAATCCGCCTTCGCCTCCGGTGTTCTATAGGATATCAACGCATTTCACCGATACACCCTATATTCCGATTCCCTCTCCCAGACTCGAGTCCTGTAGTTTCAGACGCACTTTCCGGGTTGAGCCGGGAGATTTCACATCTGACACGCACGACCGCCTACGCGCCCGTTACGCCCAGTACTTCCGCACCACGCTTGCGCCCTCGCTTTTCCCGCGGCGGCTGGCTCAGCGGTGGC
+
CCCCCFEGGGBGG7FAFFF<<,<,6CF8DAE@FC@B@:F,EFCEEEE::BFCGGGGCFGGGG9FFEAC<E@@EDFE=,B=FCFE=EFD=+?FCF9D,A<ED9>,,C9?FCGFG,E<BC+==FCF@B?AFFFF<CEFE+??EFFFF>=,@*3::)6*3,E5,,3=3@FGA7D,3*0*@*@9,:D*C**)*,=)/=C=D?<9@8<320+7?F)+/3?23(:5,9;:1;3)35((,4:BFF8?8(4,9)).1>*((418F?0221A9)2),,((-(,)).+,(,4,((,(-,(())())0.->*
@M03364:396:000000000-C9LGT:1:1101:21130:10361 2:N:0:10
GGACTACTCGGGTATCTAATCCTATTTGCTCCCCACGCTTTCGTGCCTCAGCGTCAGGTACAGGCCAGGCGGCCGCCTTCGCCGCTGGTGTTCTTCCACATCTCTACGCATTTTACCGCTACACATGGAGTTCCACCGCCCTCTCCTGTCCTCAAGCCGTGCAGTTTCCAAAGCCTGAACCGGTTGAGCCGGTCCCTTTTACTTCAGACTTGCACAGCCGCCTGCGCACCCTTTACGCCCAATCATTCCGGATAACGCTTGCCCCCTCCGTATTACCCCGGCCGCTGGCCCGCAGTTCGCC
+
CCCCCGGGGGGGGGGGGGFGGGGEFFGGGGGGGGGGGGGGGGGGGGGGGGGGGGGGGFGGGGGGGGGGGGGGGGGGGGGGGGGGGGGGCGGGGGGGGGGGGGGGGGGGGGGGGGGGGGGGGGGGFGGGGGGGGGGGGEDGGGGFGGFGGFFEGFCFGGGGGGFGGFGGGGFF>FB7EF6CGG4>CE,8ACCDDGGGGGGGFEB7FFF3EFC:>6C4F(AC>C8?:*4)4C3:15-62<EG5(2<64:AFG<<::2479-:?BF)/8/(4(-.4>):)+((43(26619?(:;((,8/*-99
@M03364:396:000000000-C9LGT:1:1101:24786:10371 2:N:0:10
GGACTACCGGGGTATCTAATCCTGTTTGCTCCCCACGCTTTCGAGCCTCAACGTCAGTTATCGTCCAGTAAGCCGCCTTCGCCACTGGTGTTCCTCCTAATATCTACGCATTTCACCGCTACACTAGGAATTCCACTTACCTCTCCGATACTCTAGCTTGACAGTTCCAAATGCAGCTTGGGGGTTGAGCCCCCACCTTTCACATCTGGCTTGCCATGCCGTCTGCGCTCCCTTTACACCCAGTAAATCCGGATCACGCTTGCACCCTCCGTATTACCGCGGCTGCTGGCACGTCTTTAGC
+
CCCCCGGGGGGGGGGGGGGGGGGGGGGGGGGGGGGGGGGGGGGGGGGGGGFGGGGGGGGFGGGGGGGGGGGGGGGGGGGGGGGGGGGGGGGGGGGGGGFGGFGGGGGGGGGGGGDGGGGGGGGGFGGGFGGGG9FGGFFGGGGFGGG6CBGFGFGFGGGGFGFGGGGGGGGGFGFGGFGGGGGGGG<5AFFGGGCGDGGGGEGFGFFFCGFGFFF4FEFGF89@2;9D;C@FDAFFFFGGGFDFF9).=FD6?FFBF?:B??F<GG3((4(((.5)6<:B;>9>BF))02,21((0>*-20
@M03364:396:000000000-C9LGT:1:1101:7263:10373 2:N:0:10
GGACTACTGGGGTATCTAATCCTGTTTGCTCCCCACGCTTTCGAGCCTCAACGTCAGTATCTGTCCAGCAGGCCGCCTTCGCCACCGGTGTTCTTCCTGATATCTACGCATTCCACCGCTACACCAGGAATTCCGCCTGCCCCTCCAGTACTCAAGCCTGACAGTTTCCAATGCCATCCCGCAGTTGAGCCGCGGGTTTTCACATCGGACTTGCCATGCCGTCTACGCTCCCTTTACACCCAGTAAATCCGGATAACGCTTGCCCCCTACGTATTACCGCGGCTGCTGGACCGTATTTAGC
+
CCCCCGGGGGGGGGGGGGGGGGGGGGGGGGGGGGGGGGGGGGGGGGGGGGFFGGGGGGGGGGGGGGGGGGGGGGGGGGGGGGGGGGGGFGGGGGGGGGGGGGGGGGGGGGGGGFGGGGGGGGGGGGGGGGGGGGGGGCGGGGGFGGGCFFGEGE8FCFFGGGFGFGGGFGGGFGFGGFGGGCDGGF@AFFGGGGGG8ECGGEFECFDFFGF?3@EEGFGG:>@F?C=E;GFF<A?>FFGGG1:?4>))9CD;::BFF:>FBB;7<GG>FF?45A:DBF?>-7>FFB2?2(,3941)062C:
@M03364:396:000000000-C9LGT:1:1101:16099:10382 2:N:0:10
GGACTACACGGGTTTCTAATCCTGTTTGATCCCCACGCTTTCGTGCCTCAGTGTCAGATAGAAGCCGGTAGGCTGCCTTCGCAATCGGAGTTCTGCGCAATATCTATGCATTTCACCGCTACACTGCGCATTCCGCCTACTTCTCTCCCTCTCGAGCTCGACAGTTTCAACGGCTAGACGAGGTTAAGCCCCGAAATTTTACCGCTGACTTACCAAGCCACCTACGCACCCTTTAAACCCAATAAATCCGGATAACGCTCGCCTCCTCCGTATTACCGCGGCTGCTGGCACGGAGTTAGGC
+
CCCCCGGGGGGGGCGGGGGGGGGGGGGGGGGGGGGGGGGGGGGGGGGGGGGGGGGGGFGGGGGGGGDGGGGGGGGGGGGGGGGGGGGG,FGGGGGGGGGGGGGGGGGGGGGFGGGGGGGGGGGGGGGGGGGGGGGGEGGGGGGFGGGGGFGDG=DDGCFG>CEGFCEFFGGGDGBG,AGGGGG>EF@>FFGGGGEGGGGGGEGFGFFFFGFGEFFEGFGGFG@E@=::0C2(:@E?EFGGE?B??>AFFGGFFFF?303199*-9C<?B>?6??6<>5(,79-9<0,:?7?F9(,8?*)*0
@M03364:396:000000000-C9LGT:1:1101:24837:10436 2:N:0:10
GGACTACTCGGGTATCTAATCCTGTTCGCTCCCCACGCTTTCGCTCCTCAGCGTCAGTAACGGCCCAGCGACCTGCCTTCGCCACCGGTGTTCCTCCCGATATCTACACATTCCACCGCTACACCGGGAATTCCATTCTCCCCTACCGCACTCAAGCCCGCCCGTACCCGGCGCGCATCCACCCTTAAGCGACGGACTTTCCCACCGCCCGCTCCCAACCGCCTACGACCCCTTTACGCCCAATAAATCCGGGTCACGCTTGCGCCCTACGTCTTTACGCCGCCTCTCGCACGGGTGTCGC
+
CCCCCGGG,FFGGFGGGGGGGGGGGGGGGGGGGGGGGGGGGGGGGGGGGGGGGGGGGGGEGGGGGGGG,7+4@:FGGGGGGGGG,,@CFGGGG9FGGEGGGDGGGFG<FGFG9FFGGG7CGGGGGBCGFGGGGG:C,8DFDFGFCGFE+<F=C=7;FEC>5<9>F*48D>CE5*:)/)3C6F97*=,7+,/:):C*12<CF)0-075(,99>(0:(2,:7()7::F1)()-41(:)638CE::().547<)(-(33??1414>(1;D(,((..2:):E(((-(((((((4(--(-0..)9/
@M03364:396:000000000-C9LGT:1:1101:4652:10437 2:N:0:10
GGACTACAAGGGTATCTAATCCTGTTCGCTCCCCACGCTTTCGCTCCTCAGCGTCAGTAACGGCCCAGAGACCTGCCTTCGCCATTGGTGTTCTTCCCGATATCTACACATTCCACCGTTACACCGGGAATTCCAGTCTCCCCTACCGCACTCAAGCCCGCCCGTACCCGGCGCGGATCCACCGTTAAGCGATGGACTTTCACACCGGACGCGACGAACCGCCTACGAGCCCTTTACGCCCAATAAATCCGGATAACGCTTGCACCCTACGTATTACCGCGGCTGCTGGCACGTCGTCAGC
+
CCCCCGGGGGGGGGGGGGGGGGGGGGGGGGGGGGGGGGGGGGGGGGGGGGGGGGGGGGGGGGGGGGGGGGGGGGGGGGGGGGGGGGGGGGGGGGGGGGGGGGGGGGGGGGGGGGGGGGGGGGGGGGGGGGGGGGGFGGGGGGGFGGGGGFGFGFGFGGGGGGFGGGGGGGGGEGBG?>EGCFGGGGC;FGGGFGEFGGGGG?GFGEF>BG>G>7?>D6EGFGF0:E?)4DF?03>BFFGGGF?F48A<BC7><4<>F<FFB?C)>CG::B?:)65>6324904;>:84>??FFB(07)(9>
@M03364:396:000000000-C9LGT:1:1101:26049:10439 2:N:0:10
GGACTACTGGGGTATCTAATCCTATTTGCTCCCCACGCTTTCGTGCCTCAGCGTCAGGTACAGGCCAGGCGGCCGCCTTCGCCGCTGGTGTTCTTCCAGATCTCTGCGCATTTTACCGCTACACCTGGAGTTCCACCCCCCTCTCCCGTCCTCTAGTCTGCCAGTTTCTGAATCCTTCATGAGTTTAACCCATCCCTTTTCCCTCCGGCTTAACTGAGCGCCTGCCCCGCCCTTTCCGCCCATCCTTTCGGCTTAAGCCTTCCACCCTCCTTTTTCCCGCGGCTCCTGGCACGTATTTCGC
+
CCCCCGGGGGGGGGGGGGGGGGG,EF<FGGGGGGGGGGGGGGGDFFGGGGGGGGGGG,;CF<ACFGGGF<@FGEGGGGGGGGG7CGGGFGEGGGGGGF,BF,@FFGGEGGGGF<DFGGGGGGGG,,DGGBFGGGGGG7@FGGGFDG,@3*CAG*=C7D;99F>CFEFG:E@39,)2,3,,=:C,D,,*+,=2*;86?EGCF3,**28(4)(+)/3)0.>/(9(((3(:(92(-,)))(;C*6(,)).)9*)(-(,)*).(),2.CF*(-(())),,.:?96,13((500:(5:.,*6*)**
@M03364:396:000000000-C9LGT:1:1101:4202:10442 2:N:0:10
GGACTACTGGGGTATCTAATCCTGTTTGCTCCCCACGCTTTCGAGCCTCAACGTCAGTTATCGTCCAGTAAGCCGCCTTCGCCACTGGTGTTCCTCCTAATATCTACGCATTTCACCGCTACACTAGGAATTCCACTTACCTCTCCGATACTCTAGCTTGACAGTTCCAAATGCAGCTTGGGGGTTGAGCCCCCACCTTTCACATCTGGCTTTCCATGCCGTCTGCGCTCCCTTTACACCCAGTACATCCGGATCACGCTTGCACCCTACGTATTACCGCCGCTGCTGGCACGTCTTTCGC
+
CCCCCGGGGGGGGGGGGGGGGGGGGGGGGGGGGGGGGGGGGGGGGGGGGGFGGGGGGGGGGGGGGGGGGGGGGGGGGGGGGGGGGGGGFGGGGGFGGGGGGGEEFFFGGGGGGGGGGGGGGGGGGGGGFEGFGGFEFGCFFDFFDFE+BDFEGFFFGGGGFGFGGGGGDDCF+C:8FFG86@6:EG78?FFGDG@CCDFFGFGCDFFF6?BG3AC4D?GG(C@D9<5D6DB?8E@3;?CGGF0=+)17AGD>0:03F<?<?0A)>E<1.::?)<?4<@,(((464>0028,<(,(07/)11
@M03364:396:000000000-C9LGT:1:1101:17617:10458 2:N:0:10
GGACTACCGGGGTTTCTAATCCTGTTCGCTCCCCACGCTTTCGTGCCTCAGCGTCAGTAACGGCCCAGAGACCTGCCTTCGCCATTGGTGTTCTTCCCGATATCTACACATTCCACCGTTACACCGGGAATTCCAGTCTCCCCTACCGCACTCAAGCCCGCCCGTACCCGGCGCGGATCCACCGTTAAGCGATGGACTTTCACACCGGACGCGACGAACCGCCTACGAGCCCTTTACGCCCAATAAATCCGGATAACGCTTGCCCCCTACGTATTACCGCGGCTGCTGGCACGTATTTAGC
+
CCCCCGGGGGGGGGGGGGGGGGGGGGGGGGGGGGGGGGGGGGGFGGGGGGGGGGGGGGGGGGGGGGGF8F<FGGFGGGGGGGGGEFGGGGGGGFEFGGGGGDEGGGGGGGGGGGGGGGFGGGFGGGGGGGGGGGGFGGGGGGGFFGGEGEGFGF?FGCGEGGFGBECBEEGGFGFGGFGG9FG*=C8:AF=*;:ECGGGGGFGFGF@96G6C37C;G0EG6DF?FGFDBD9F?:?2A:GGG60<)8)67C32:((.=6>F:(:(9FGB0<?(.:7))<42(3;9>:38?<046..*0*)2:
@M03364:396:000000000-C9LGT:1:1101:5823:10471 2:N:0:10
GGACTACTGGGGTATCTAATCCTGTTTGCTCCCCACGCTTTCGTGCCTCAGCGTCAGTAACAGGCCAGTCAGCCGCCTTCGCCACTGGTGTTCTTCCATATATCTACGCATTTCACCTCTACACACGGAGTTCCACCGACCTCTCCCGTCCTCTAGCCTGCCAGTTTCCAAGGCATTTACCGGGTGGGGCGCTGCCTTTCACTCCAGACCTAACAGACCCGCTTCCGTCCGCTGACCGCCAATCATTCCGGATCACCCCCTGCACCCCCCGTTTAACCCGGGCGCTTGCACGGGATTTGGC
+
CCCCCGGG,EFGGGGGGFGGGGG,CFGGGGGGGGGG7FGGGGGGFEGGGCFGGGGGGGF9F<;EFEGG<C,CFGGGGGEGGGGGGFFGCF<FF,EGG9,EFGGGGGGGCEGGF,@FG,E=FBDF,+@FC:CFGGGGF++@=DG?F,,@,0@:F7DF,DD8,@FF@;=;3E>9:F)+,2,5,AD+CE*)*84/:*/,0?E,4920066@1*/34=+/*(**(2.((+()(2((-((.((::54,362.-979-(-4(),-(((;4>A/(((,-.5()6:((-,(-(,-,().,((-)0*.*2
@M03364:396:000000000-C9LGT:1:1101:26337:10472 2:N:0:10
GGACTACACGGGTTTCTAATCCTGTTCGCTCCCCACGCTTTCGCTCCTCAGCGTCAGTAACGGCCCAGAGACCTGCCTTCGCCATTGGTGTTCTTCCCGATATCTACACATTCCACCGCTACACCGGGAATTCCGTCTTCCTCTACCGAACTCGAGCCCGCCGGTTCGGGGTCGGGCCGGAGGTTGAGCCCCCGGGTTTGAAACCCCGACTGACCAGGCGCCTTCCCGGGCCTTAAGCCCCCAGAATCCGGGTAACGCTTTCCCCCCACGGTATTACCGCGGCGGTCGCCCGTAGTTTGGC
+
CCCCCGGGGGGGGGGGGGGGGGGGGGGGGGGGGGGGGGGGGGGGGGGGGGGGGGGGGGGGFGFGGGGGGGG?FDDGGGGFGGGG7<FGGGGGGGGGGGGGGGGGGGG9EFGGEGGGGGGGGGGFGDGGGGGGGGGGDAFGGGGFGGGG+<FDGDFFGGGGGGFGG771C5B>/*(7:?=ECEGCG6C@)CEGGGGG>C8*+)+-*0)44)1*))0,>(C5(1,(.*()()-,-4)-)-<E/(((0(6)99)(--.))-(-()3)2?532((,(-))60((4((((((-(((.((,0**)1*
@M03364:396:000000000-C9LGT:1:1101:7760:10491 2:N:0:10
GGACTACCGGGGTTTCTAATCCTGTTTGCTCCCCCGACTTTCGCGCCTCAGCGTCAGTGCTGTTCAAGGAATCCGCCTTCGCCTCCGGTGTTCTATAGGATATCAACGCATTTCACCGCTACACCCTATATTCCGATTCCCTCTCCCAGACTCGAGTCCTGTAGTTTCAGACGCACTTTCCGGGTTGAGCCCGGAGATTTCACATCTGACACGCAAGACCGCCTACGCGCCCTTTACGCCCAGTCAATCCGAACAACGCTTGCGACCTCTGTATTACCGCGGCTGCTGGCCCAGAGTTAGC
+
CCCCCGGGGGGGGDGGGGGGDGGGGGGGGGGGGGGGFGGGGGGGGGGGGGGGGGGGGGGGGGGGGGDGGGGGGGGGGGGGGGGGGGGGFFGGGGGFFGGGGGGGGGGGGGGGGGGGGGGGGGGGGGGFGGGGGGGEGFFGGGGFGGGGGFGDFDCEGGGGGF?FGGGGGGGGFGBGGFAFGGGGGG@>FGGGGG:EGDGGGFGFGFFEEGFG?D83D1FGFGFF<C156GBF>BFFFFGGEBFF6<<4@FD6BF0(<37?8?E9):<7>2:A)6<<<A<B9;B140.2::12,8()1*.:7
@M03364:396:000000000-C9LGT:1:1101:15521:10501 2:N:0:10
GGACTACCAGGGTTTCTAATCCTGTTTGCTCCCCACGCTTTCGAGCCTCAACGTCAGTTATCGTCCAGTAAGCCGCCTTCGCCACTGGTGTTCCTCCTAATATCTACGCATTTCACCGCTACACTAGGAATTCCACTTACCTCTCCGATACTCTAGCTTGACAGTTCCAAATGCAGCTTGGGGGTTGAGCCCCCACCTTTCACATCTGGCTTGCCATGCCGTCTGCGCTCCCTTTACACCCAGTCAATCCGGATAACGCTCGCCCCCTACGTATTCCCGCGGCTTCTGGCCCGTATTTCGC
+
CCCCCGGGGGGGGGGGGGGGGGGGGGGGGGGGGGGGGGGGGGGGGGGGGGGGGGGGGFGGGGGGGGGGGGGGGGGGGGGGGGGGGGGGEGGGGGGGGGGGGGGGGGGGGGGGGGGGGGGGGGGGDFGGDGGGGGGGGFGGGGGFGGG6CBGFGFGFGFGGGGFGGGGGGGGGFGFGGFGGGGGGEGGEFGGGGG5EDGCGG?FFGFFFFGFGFFGFF3EG>*:B=C9DFGFFF@EFFEGGG1?E*;6?FG336?:DFFF::>E>GG<1(.,4?>F4-<3>(240(.)))5(,73(00*4CD
@M03364:396:000000000-C9LGT:1:1101:11356:10559 2:N:0:10
GGACTACAGGGGTTTCTAATCCTATTTGCTCCCCACGCTTTCGTGCCTCAGCGTCAGTCACAGGCCAGGCGGCCGCCTTCGCCACTGGTGTTCTTCCATATCTCTGCGCATTTTACCGCTACACATGGAGTTCCACCGCCCTCTCCTGTCCTCTAGCCTGCCAGTTTCCAAAGCCTGTACCGGTTGAGCCGGTACCTTTCACTTCAGACTTAACAGGCCGCCTACGCACCCTTTACGCCCCATCATTCCGTATAACGCTCGCCACCTACGTTATTCCCCGGCCGCTTGCCCGTTGTTATGC
+
CCCCCGGGGGGGGGGGGGGGGGGFGGGGGGGGGGGGGGGGGGGGGGGGGGGGGGGGGGGGGGGGGGGGGGGGGGGGGGGGGGGGGGGGFGGGGGGGGGGGGGGGGGGGGGGGGGGGGGGGGGGGFGGGGGGGGGGGGGGGGGGFGGGGGFGFFEGFFGGGGGFGFGGGGGGFFGFGGF7CFGG*>E:7FGGGGCEFGGGC79@@GFFEFGE7)9+754AC;D;@D*..6DF0:?4A::EE*44:F<DFFG64,84))4,42(:3DE*(5((((.)66+(,49((,,8:<4)(((-85*.*0
@M03364:396:000000000-C9LGT:1:1101:5171:10571 2:N:0:10
GGACTACTCGGGTTTCTAATCCTATTTGCTCCCCACGCTTTCGTGCCTCAGCGTCAGGTACAGGCCAGGCGGCCGCCTTCGCCGCTGGTGTTCTTCCACATCTCTACGCATTTTACCGCTACACATGGAGTTCCACCGCCCTCTCCTGTCCTCTAGCCTGCCAGTTTCCAAAGCCTGTACCGGTTGCGCCGGTACCTTTCACTTCAGACTTAACAGGCCGCCTACGCCCCCTTTACGCCCAATCATTCCGGATAACGCCCGCCACCTACGTATTACCCCGGCCGCTGGCACGTCGTTCGCC
+
CCCCCGGGGGGGGGGGGGGGGGGFGGGGGGGGGGGGGGGGGGGGGGGGGGGGGGGGEGGGGGGGGGGGGGGGGGGGGGGGGGGGGGGGGGGGGGGGGGGGGGGGGGGGGGGGGGGGGGGGGGGGGGGGFGGGGGGGG:DEGGGFGGGGGFGEFEFFGGFGGG5FFGGGGGGD>FCGGAGGGGGFCE,5?EEDDEGGFGG+:9?9GFFFFFEF9F177(A=;GF??*1),CB(4:<D:(:E*:(8@>FAFG5:<<44)2(403E>GGC????)642A<+4(4;((4((-4(50((-8@F:5C
@M03364:396:000000000-C9LGT:1:1101:6859:10595 2:N:0:10
GGACTACAGGGGTATCTAATCCTATTTGCTCCCCACGCTTTCGTGCCTCAGCGTCAGTAACAGGCCAGGCGGCCGCCTTCGCCACTGGTGTTCTTCCATATATCTACGCATTTTACCGCTACACATGGAGTTCCACCGCCCTCTCCTGTCCTCCAGCCTGCCAGTTTCCAAAGCCTGTACCGGTTGAGCCGGTACCTTTCACTTCAGACTTAACAGGCCGCCTACGCACCCTTTACGCCCAATCATTCCGGATAACGCTCGCCACCTACGTATTACCCCGGCTGCTTGCACGTAGTTCGCC
+
CCCCCFGGGGGGGDGGGGGGGGGGGGGGGGGGGGGGGGGGGGGGGGGGGGGGGGGGGGGGGGGGGGGGGGGGGGGGGGGGGGGGGGGGFFGGGGGGGGGGGGGGFGGGGGGGGGGFGGGDGGGGGGGGGGGGGGGGGGGGGGGFGGGGAFGFFDGFGGGGGGFGFFACFGGFFFFGGFGGGGD@8@@<ACGGGGGGGGGGGCC4CA8>BGFGEF94F6EG;G@@;16)6263834A18EGG08?F>>AFG38??)4>>(496?1CGF8?B:5486<A+3(11(410)5:2464(48B80)9
@M03364:396:000000000-C9LGT:1:1101:28724:10611 2:N:0:10
GGACTACCAGGGTTTCTAATCCTATTCACTCCCCACGCTTTCGTGCCTCAGCGTCAGAAACAGGCCAGGCGGCCGCCTTCGCCACTGGTGTTCTTCCATATATCTACGCATTACACCTCTACAAGTGGAGATCCACCGCCCTCTCCTGTCCTTATGACTGCCAGTTTCAAACGACTGTACCAGGTGAGCTGGTACAATTTCCCTCAGTCTTGCTGGGACGCCACCCGCCCCTTTACGGCCAATTCTTTCGTATTCAGGTTGCTACCTTCATTTATTCGCGGCCGGCTGCCCGGACTGTGGC
+
8-AB@F,6,66F;,,,;C,,;C@,CF,,;CEGG;F@6@:@C6BC<;@F,E,@@FE,,,<;EFF,CF8F,6+++64>+44,,8,,495,,,:,5AB?FG,FFG9,,4<A7BFG9,9CE,9=,<@,,455:,,,8C@,44+=:+,*=,@,@9FE,0+07@3EGF*?3EE,3=E,0+)3@C,7,,;*6,8)3,5**2,,+,,,2*,*;A68/=E78+,(*(0*(/(((*(2(),63)))6(3:2.4.*)6)15C(.()6/..).(+6D**)()).)).).2((,-(2(((((,(,(7())1)2*
@M03364:396:000000000-C9LGT:1:1101:15369:10616 2:N:0:10
GGACTACAGGGGTTTCTAATCCTGTTCGCTCCCCACGCTTTCGCTCCTCAGCGTCAGTAACGGCCCAGAGACCTGCCTTCGCCATTGGTGTTCTTCCCGATATCTACACATTCCACCGTTACACCGGGAATTCCAGTCTCCCCTACCGCACTCAAGCCCGCCCGTACCCGGCGCAGATCCACCGTTAGGCGATGGACTTTCACACCGGACGCGACGAACCGCCTACGAGCCCTTTACGCCCAATAAATCCGGATCACGCTCGCACCCTACGTCTTACCGCGGCTGCTGGCCCGTAGTTCGC
+
CCCCCGGGGGGGG>FGGGGGGGGGGGGGGGGGGGGGGGGGGGGGGGGGGGGGGGGGGGGGGGGGGGGGGGGGGGGGGGGGGGGGGGGGFGGGGGGGGGGGGGGGFGGGGGGGGGGFGGGGGGGGGGGGGGGGGGGDFGGGGGGFGGGGGEGFGFGBGGGGGGFGGEDGGGGGBGFD58EG6CGCEG1:AF58CGGGGGGGGFGEGFFFBD9565E>:>GGFGF?6@<5:G>F:8)4<BGGG:?B6424@C)44-38F1<2?FGFGGG???(4((4).<:B907(,3).21(:;,()0/)1)
@M03364:396:000000000-C9LGT:1:1101:14623:10616 2:N:0:10
GGACTACTGGGGTTTCTAATCCTGTTTGCTCCCCACACTTTCGAGCCTCAGCGTCAGTTAGAGCCCAGCAGGCCGCCTTCGCCACTGGTGTTCCTCCGAATATCTACGCATTTCACCGCTACACTCGGAATTCCGCCTGCCTCTACTCCACTCAAGAAAGACAGTTTCAACGGCAGTTTATGGGTTAAGCCCATAGATTTCACCGCTGACTTGCCTTCCCGCCTGCGCTCCCTTTACACCCAGTAATTCCGGACAACGCTTGCCACCTACGTATTACCGCGGCTGCTGGCACGTAGTTCGC
+
CCCCCGGGGGGGGDGGGGGGGGGGGGGGGGGGGGGGGGGGGGGGGGGGGGGGGGGGGFGGGGGGGGGGGGGGGGGGGGGGGGGGGGGGGGGGGGGGGGGGGGGGGGGGGGGGGGGGGGGGGGGGFGGGGGGGGGGGGEGGGGGFFGFGGFGFGF8FCDFGGFFGGGGGGGGGEGFGCCFGFGGGGGGEFGGFGGGGGGGGGEFFGFDFFGFG=AFEGFGG?GFFDE@EFGFFFEECCCCGGFFF6?EEFGG9:B(8F;F?1:C>7FG:34:32<B29F897>F(-8>:?B(8:4().*.9)
@M03364:396:000000000-C9LGT:1:1101:7383:10633 2:N:0:10
GGACTACCGGGGTTTCTAATCCTGTTCGCTCCCCACGCTTTCGCTCCTCAGCGTCAGTAACGGCCCAGAGACCTGCCTTCGCCATTGGTGTTCTTCCCGATATCTACACATTCCACCGTTACACCGGGAATTCCAGTCTCCCCTACCGCACTCAAGCCCGCCCGTACCCGGCGCGGATCCACCGTTAAGCGATGGACTTTCACACCGGACGCGACGAACCGCCTACGAGCCCTTTACGCCCAATAAATCCGGATCACGCTTGCACCCTACGTATTACCGCGGCTGCTGGCCCGTATTTAGC
+
CCCCCGGGGGGGGGGGGGGGFGGGGGGGGGGGGGGGGGGGGGGGGGGGGGGGGGGGDFGGGGGGGGGGGGGGGGGGGGGGGGGGGGGGGGGGGGGGFGGGGGGGGGGGGGGGGAAFGGGGGGGGGGGGDFFGGGGGGGDGGGGFGGGGGFGFGFGFGGGGGGFDCGGGGGGG>F@DDDEGGGFGFGF6@C8<FGGGGFGFGAGFGFE>(<>DB3893>GGBGF::C?3:GBF:145>?GGG??:)46)9FG9:0((5438?:F<DGGBBFF1)-.6:C36>>BB>2::??(-7;1))*)22
@M03364:396:000000000-C9LGT:1:1101:21752:10643 2:N:0:10
GGACTACCGGGGTATCTAATCCTGTTTGCTCCCCACACTTTCGAGCCTCAGCGTCAGTTATCGTCCAGTAAGCCGCCTTCGCCACTGGTGTTCCTCCTAATATCTACGCATTTCACCGCTACACTAGGAATTCCACTTACCTCTCCGATACTCTAGCTTGACAGTTCCAAATGCAGCTTGGGGGTTGAGCCCCCACCTTTCACATCTGGCTTGCCATGCCGTCTGCGCTCCCTTTACACCCAGTAAATCCGGATAACGCTTGCCCCATACGTATTACCGCGGCTGCTTGCCCGTCTTTAGC
+
CCCCCGGGGGGGGGGGGGGGGGGGGGGGGGGGGGGGGGGGGGGGGGGGGGGGGGGGGGGGGGGGGGGGGGGGGGGGGGGGGGGEGGGGFGGGGGGGGGGGGGGGGGGGGGGGGGGGGGGGGGGGGGGGGGGGGGGGGGGGGGGFGGGCEDGFGFGFGGFGGGFGGGCGGGGGFGFGGFFGGFGGGGG@FGFGGGEGGGGGGEGEFFFF=FDG>FC5C3EGFD>D@9@EFGBFFFFCF<CGGFFFFA<AFGGF?<244(-4??C(2;*44:?>))266944-336BF?<4(,.(,,<>/)?C
@M03364:396:000000000-C9LGT:1:1101:21338:10645 2:N:0:10
GGACTACCAGGGTTTCTAATCCTGTTTGCTCCCCACGCTTTCGCGCCTCAGCGTCAGTTACAGTCCAGAAAGCCGCCTTCGCCACTGGTGTTCCTACCGATCTCTACGCATTTCACCGCTACACTAGGAATTCTCCTTTCCTCTCCTGCACTCTAGATATCCAGTTTGGAATGCAGCACCCAGGTTAAGCCCGGGTATTTCACATCCCACTTAAATATCCACCTACGCTCCCTTTACGCCCAGTAAATCCGGACAACGCTTGCCACCTACGTATTACCGCGGCTGCTGGCACGTCGTTAGC
+
CCCCCGGGGGGGGGGGGGFGGGGGGGGGGGGGGGGGGGGGGGGGGGGGGGGGGGGGGGGGGGGGGGGGGGGGGGGGGGGGGGGGGGGGGGGGGGGFGGGGGGGGGGGGGGGGGGGGGGGCCGGGGGGGGGGGGGGGGGGGGGGFGGGFGFGEFDGFCFGGGGFGGGGGGGGGFGEDFFGCGFFCFGCAFGGGDCGGGGGGGFGFGFFF3CBC6ACAGEGGFGFF24:69D@FFFF<C@GGGFDFFFEFFGGB0;07A;BF?0C>7EG<4?F??B?66<?B04;(3<04:F?F:3(083(17
@M03364:396:000000000-C9LGT:1:1101:13155:10692 2:N:0:10
GGACTACTCGGGTATCTAATCCTGTTTGCTCCCCACGCTTTCGTGCCTCAGCGTCAGTAACAGGCCGGGCGGCCGCCTTCGCCACTGGTGTTCTTCCATATATCTACGCATTTCACCGCTACACCGGGAATTCCGATAACCTCTCCTCCACTCAAGCCCAACAGTATCCAAAGCAATTCCCACCTTAAAACCAGGACTTTCACTCCAGACTTAACAGGCCGCCTACGCGCCCTTTACGCCCAACCATTCCGGACAACGCTCGCACCCTACGTATTACCGCGCATTCTGTGCCGTGGTTAGC
+
<6BCCFF@<@6@F8,;@@<FFAF@FFCE@<F<CCEB@@C@96@C4C@ECFDEF@@,BC<6C6,@C:+++8+4664C7FGG<C+649AFGBFGGGGFB,CFGDGGGGBF++FGFFF9FCEGCFGFF33>+>DFDF8+++3@F78*:D9,306;D@C*7*3,*>:72,,65,?,9,)39A;90,21=FG4B?,2845/133=@95)+;/6/15C96C<7(C=:DB18;()-)(-4:::<BGGG?0()-)6**2(34(2)-12:3*()2*(..(,.:7ABC0(-(--(..)).))4:()0))2*
@M03364:396:000000000-C9LGT:1:1101:19295:10701 2:N:0:10
GGACTACCCGGGTTTCTAATCCTATTTGCTCCCCACGCTTTCGTGCCTCAGCGTCAGGTACAGGCCAGGCGGCCGCCTTCGCCGCTGGTGTTCTTCCACATCTCTACGCATTTTACCGCTACACATGGAGTTCCACCGCCCTCTCCTGTCCTCAAGCCGTGCAGTTTCCAAAGCCTGAACCGGTTGAGCCGGTCCCTTTTACTTCAGACTTGCCCAGCCGCCTGCGCACCCTTTACGCCCAATCCTTCCGGATAACGCTTGCCACCTACGTATTACCCCGGCTGCTGGCACGTAGTTCGCC
+
CCCCCGGGGGGGFFGGGGGGGGGFGGGGGGGGGGGGGGGGGGGGGGGFGGGGGGGGGFGGGGGGGGGGFGGGGGGGGGGGGGGGGGGGGGGGGGGGGGGGGGGGGGGGGGGGFGGFGGGGGGGGGGGGGGGGGGGGG>DGGGGFGGGFGFGFGF6AGGDEEG5DFGGGGGFG9FBCGACFGGCFGCF@FG5DCGGGGGGGE<C<D7A3@FFFE)A;C@FE>G?B:/4)4146:B)6:?EGE(08)64<FD),-84<51,(443)9:*(.,42<B4AA6(,33-(,).5<04<3((87/-9>
@M03364:396:000000000-C9LGT:1:1101:10282:10710 2:N:0:10
GGACTACTCGGGTTTCTAATCCTGTTCGATACCCGCACTTTCGAGCTTCAGCGTCAGTCGCGATACAGTGAGCTGCCTTCGCAATCGGAGTTCCTCGTGATATCTAAGCATTTCACCGCTACACCACGAATTCCGCCTACCTCCTGCGCACTCAAGGCCTCCAGTTCGCGCTGCAGTGCCCCGGTTGAGCCGCGGCATTTCACAACACGCTTAACAGCCGGCCTACGCTCGCTTTAAACCCAATAAATCCGGATAACGCCCGGACCTTCCGTATTACCGCGGCTGCTGGCACGGAATTAGC
+
CCCCCGGGFGGGGGGGGGGGGGGGGGGG@ECFGGGG@FGGGGG<FGCFGGGGGGGGGFF:FGGG,@FGFFFFGCGGGGGGGGCG:EGG,CFGGGGGGDFGGDFGGG<FGGGGGGGGGGGGGGGGGBFFGGGGGG?FG:CFGGGDGCFEEAGFE5DF,D8=EGFGGEF8C>EEBGCCEAGG68@FGGEEFGG7DGGD3CFGGEGF*:;;(:8E?=+->:FC7DBF?C?>(C(43?6<))AFGF(46)6AFGG;6314?19;(-*(9:*-.4:?:BF>AF?719;>FF23?B7??0,)07)94
@M03364:396:000000000-C9LGT:1:1101:21252:10728 2:N:0:10
GGACTACTAGGGTTTCTAATCCTGTTCGCTCCCCACGCTTTCGCTCCTCAGCGTCAGTAACGGCCCAGAGACCTGCCTTCGCCATTGGTGTTCTTCCCGATATCTACACATTCCACCGTTACACCGGGAATTCCAGTCTCCCCTACCGCACTCAAGCCCGCCCGTACCCGGCGCGGATCCACCGTTAAGCGATGGACTTTCCCACCGGACGCAACGAACCGCCTACGACCCCTTTACGCCCAATAATTCCGCATAACGCTTGCACCCTACGTCTTCACGCGGCTGCTGGCACGTCTTTAGC
+
CCCCCFGGDFGFFFEGGGGFGGGFF@FFGEGGGGGGGGGFFFGGFGGGGDGGDCBEFGGGGG7F:FGGFCFDFFGGGGGFGGGGGGGFEFGGGFFAFFGFGEEGGGGGG9FFEFFGGCE>CFGGECEC@FGGFDF9EE+CDFG?FGF+@@G=FB?D=EFEGD>;F8ECCEGGDGBG*:CC,1?:BCFDFGD5CGG6>GFGF)<=F>>49D0:(0:(/38C69>0-*4)()4((2>22(/:E1((04).0*9(-((.9:>(2185FG5(..(.,(,6)3(4,1606(,,4((53:())*.02
@M03364:396:000000000-C9LGT:1:1101:24395:10736 2:N:0:10
GGACTACTAGGGTATCTAATCCTATTTGCTCCCCACGCTTTCGTGCCTCAGCGTCAGGTACAGGCCAGGCGGCCGCCTTCGCCGCTGGTGTTCTTCCACATCTCTACGCATTTTACCGCTACACATGGAGTTCCACCGCCCTCTCCTGTCCTCAAGCCGTGCAGTTTCCAAAGCCTGAACCGGTTGAGCCGGTCCCTTTTACTTCCGACTTGCACAGCCGCCTGCGCACCCTTTACGCCCACTCATTCCCGCTAACGATTGCCCCCCACTGCTTACCTCGGCTGCTAGCACGCAGTTCGCC
+
CCCCCGGGGGGGGGEGGGFEFGGEGGGGGGGGGGGGGGGGEGGGGGFGGGGGGGGGGGGDGFGGGG@GDFGGGGGGGGGGGGGD7FGGFFGGFGGGGGGFCFGGGGGGEGFEEFFGGEGGGG,B,>CFGFFFGGCFFCDEGGF?FFFF=?FE=@+;9D3A8E*D7D7DFCFAF7:?CFEG*1;C8C,7A@:D7:*=*<6CC7?7;*)6:8026*37C?F7:D?(4*-599?417663(CC5,(40))4**14991:)((((.+)18/(-())))..52.--3-41))-(-44(4(08*,/7
@M03364:396:000000000-C9LGT:1:1101:6653:10849 2:N:0:10
GGACTACAAGGGTATCTAATCCTGTTCGCTCCCCACGCTTTCGCTCCTCAGCGTCAGTAACGGCCCAGAGACCTGCCTTCGCCATTGGTGTTCTTCCCGATATCTACACATTCCAACGTTACACCGGGAATTCCAGTCTCCCCTACCGCACTCAAGCCCGCCCGTACCCGGCGCGGATCCACCGTTAAGCGATGGACTTTCACACCGGACGCGCCGAACCGCCTACGCGCCCTTTACGCCCAATACATCCGGATCACGCTTGCACCCTACGTATTCCCGCGGCTGCTGGCCCGTATTCAGC
+
CCCCCGGGGGGGGGGGGGGGGGGGGGCGGGGGGGGGGGGGGGGGGGGGGGGGGGGGGGGGGGGGGGGGGGCGGGGGGGGGGGGGGFGGGDGGGGGGGGGGGGGGGGGFGGGGGCF,EEFFGGGGGGGGGGGGGGG<EGFGGGGFGGGGDEGFGDGFGGGGGGFGGGGGGDEGEGBGEEGGGGGGGGE<FGDCFGEFGGGGGCFEG:56;G9G>3*-12EDBGFF<F<)4)39>(54<?GGE?B(7).:?GG9:?(3@?:?:0*4DGGFFFF089?22C-706>((4337:(43-,)9*6DC
@M03364:396:000000000-C9LGT:1:1101:3276:10856 2:N:0:10
GGACTACCAGGGTTTCTAATCCTGTTCGCTCCCCACGCTTTCGCTCCTCAGCGTCAGTAACGGCCCAGAGACCTGCCTTCGCCATTGGTGTTCTTCCCGATATCTACACATTCCACCGTTACACCGGGAATTCCAGCCTCCCCTACCGCACTCAAGCCCGCCCGTACCCGGCGCGGATCCACCGTGAAGCGATGGACTTTCACACCGGACGCGACGACCCGCCGACTAGCCCTTTACGCCCAATAAATCCGATTCACGCGTTCACCCTCCTCATTACCTCGGCTCCTGTCACGTGTTTAGC
+
CCCCCGGGGGCGFGGGGGGGG9FFGGGGDGGGGGGGGDEFGGG7BEGGFGGGGGGGGFFFGGGGGEGFFGGFGGGGGGGGGF?CGCFFFGFGFFGGE<=FEEEGGGGGGGGGGCEFGG>DGFFGFEGG@CFGGF,C,A+AACEB8@F@6@GBFFGFG@E9EGFGGGEGGG8*9CB:*8EGFFDC;**/+8**8//*;CF+ACG3C5>(,)3:():()(:5(9(((/()(244:23<48EE?(,(9<45FC<((-))/.4(4,83FF/((,(.-)6-5::2<((((-.4))--(,(/.))2:
@M03364:396:000000000-C9LGT:1:1101:15993:10870 2:N:0:10
GGACTACCGGGGTTTCTAATCCTGTTCGCTCCCCACGCTTTCGCTCCTCAGCGTCAGTAACGGCCCAGAGACCTGCCTTCGCCATTGGTGTTCTTCCCGATATCTACACATTCCACCGTTACACCGGGAATTCCAGTCTCCCCTACCGCACTCAAGCCCGCCCGTACCCGGCGCGGATCCACCGTTAAGCGATGGACTTTCACACCGGACGCGACGAACCGCCTACGAGCCCTTTACGCCCAATAAACCCGGATAACGCTTGCACCCTACGTCTTACCGCGGCGGCTTGTCCGTCCTTCGC
+
CCCCCGGGGGGGGGGGGGGGGGGGGGGGGGGGGGGGGGGGGGGGGGGGGGGGGGGGGGGGGGGGGGGGGGGGGGGGGGGGGGGGGFGGFGGGGGGGGGGGGGGGGGGGGGGGGGGGGGGGGGGGGGGGGGGGGGFGFGGGGGGFGGGGGFGFGDFFFGGGGGEGG>EGGEGG>GFG55EGDGG7BGC=FF8*1CGDFGGGG2EADEFF(94C;5?972EG9D;::C153D0?((5)6:EGDB?<9-4)53)7>(2-=27,(-;4CGG(861.(4:).<19;66((-41((.)4(.).*.**
@M03364:396:000000000-C9LGT:1:1101:14935:10871 2:N:0:10
GGACTACTCGGGTTTCTAATCCTATTTGCTCCCCACGCTTTCGTGCCTCAGCGTCAGGTACAGGCCAGGCGGCCGCCTTCGCCGCTGGTGTTCTTCCACATCTCTACGCATTTTACCGCTACACATGGAGTTCCACCGCCCTCTCCTGTCCTCAAGCCGTGCAGTTTCCAAAGCCTGAACCGGTTGGGCCGGTCCCTTTTACTTCAGACTTGCACAGCCGCCTGCGCACCCTTTACGCCCAATCATTCCGTATAACGCTTGCCACCCACCTATTACCCCGGCTGCTCGCACGTAGTTCGCC
+
CCCCCGGGGGGGGGGGGGGGGGG9FGGGGGGGGGGGGGGGGGGFGGGGGGGGGGGGGGGGGGGGGGGGGGGGGGGGGGGGFGGGGGGG=FGGGGGGGGGGGGGGGGGGGGGGGFDFGGGGGGGGFFGGGGGGGGGGG:=FGCFFGFGACFGFGFGAGG:@EGAFFGGGGGFFFGFGF*DEGGGFGC*0?C*:97E=:;FFD759;==CEF6E)2@9DDGE3D((42404><0:?4:1:CG513:7)6<F7*((.:))4,1,(26DF*-:(3()6.)6+--(---,,4(14722120@93DC
@M03364:396:000000000-C9LGT:1:1101:19791:10883 2:N:0:10
GGACTACCGGGGTATCTAATCCTGTTCGCTCCCCACGCTTTCGCTCCTCAGCGTCAGTAACGGCCCAGAGACCTGCCTTCGCCATTGGTGTTCTTCCCGATATCTACACATTCCACCGTTACACCGGGAATTCCAGTCTCCCCTACCGCACTCAAGCCCGCCCGTACCCGGCGCGGATCCACCGTTAAGCCATGGACTTTCACACCGGACGCGACGAACCGCCTACGCTCCCTTTACGCCCAGTAAATCCGGACCACGCTCGCCCCCTCCGTATTACCGCGGCGGCTGGCCCGTAGTTAGC
+
CCCCCGGGGGGGGGGGGGFGGGGGGGGGGGGGGGGGGGGGGGGGGGGGGGGGGGGGGGGGGGGGGGGGGGGDGGGGGGGGGGGGGGGGGGGGGGGGGGGGGGGGGGGCGGGGEGGGGGEGGGGGGGGGGGGGGGG,@9=FGFGFGGG+@@F=FDGFGGGGGGEGGEGGGGGGEGFGE>?E0C5<FEF=FE+*;CF6;9?EE6F?CDD10DFC07E65;GG>G>22;4>(79B<)5):?GGG0:(*66<=CC0(4(4@?F:?;G(1?C;(434(,4)6<,4;>BB090>61(49(-)7*)**
@M03364:396:000000000-C9LGT:1:1101:12993:10885 2:N:0:10
GGACTACCGGGGTATCTAATCCTGTTTGCTCCCCACGCTTTCGCGCCTCAGCGTCAGTTTCAGTCCAGAAAGCCGCCTTCGCCACTGGTGTTCCTACCGATCTCTACGCATTTCACCGCTACACCGGTAATTCCGCTTTCCTCTCCTGTACTCCAGCCCATCAGTATCCAAAGCAATTCCCACCTTGAAAGCAGGACTTTCACTCCAGACTTAACGGGCCGCCTACGCGCCCTTTACGCCCAATCATTCCGGACAACGCTCGCCCCCTACGTATTACCGCGGCTGCTGGCCCGTATTTCGC
+
CCCCCGGGGGGGGGGGGGGGGCGGGGGGGGGGGGGGGGGGGGGGGGGGGGGGGGGGGGGGGGGGGGGGGGGGGGGGGGGGGGGGGGGGGGGGGGGFFGGGGGGGGGGGGGGGGGGFGGGGGGGGGGGGGGGGGGGGGCFGGGGFGGGFGFGFDDFFFGGGDFFGGGGGGGFGFGFGGFGGGGGEGGGEF?DCGGGEGGGGGFGFGFFFFGFGEAF>D?GGBGFF8?;;>DFBF(5<BFGGGBBFFFBAFGD>?>FBFFFFF;:;GEG><?3?8::9AC?913>>;?D?B?(8>F0)/*695
@M03364:396:000000000-C9LGT:1:1101:19712:10897 2:N:0:10
GGACTACACGGGTATCTAATCCTGTTCGCTCCCCACGCTTTCGCTCCTCAGCGTCAGTAACGGCCCAGAGACCTGCCTTCGCCATTGGTGTTCTTCCCGATATCTACACATTCCACCGTTACACCGGGAATTCCAGTCTCCCCTACCGCACTCAAGCCCGCCCGTACCCGGCGCGGATCCACCGTTAAGCGATGGACTTTCACACCGGACGCGACGAACCGCCTACGCGCCCTTTACGCCCAATAAATCCGGATAACGCTTGCACCCTACGTATTACCGCGGCTGCTGGCACGTAGTTGGC
+
CCCCCGGGGGGGGGGGGGGGGGGFGGGGGGGGGGGGGGGGGGGGGGGGGGGGGGGGGGGGGGGGGGGGGGGGGFGGGGGGGGGGFFFFFGGGGGGGGGGG>EEGCGGGGGGGGGGGGGGGEGGGGGGGGGGGGGGFGG@FB=EFCFGEC>E8FD+:FGDEGF?CFEGGGEGGEGFD:?EGFGGCEE<7AG?C4CGFGGGGGFF36B59>G;D28E937EEFGFF0;1)-92>6?>AF<CEGFF0/-<>FFC6?20<F:>???G29FGFBF(4?2:2)3299;9((-337<17:(.)0*)29
@M03364:396:000000000-C9LGT:1:1101:28628:10904 2:N:0:10
GGACTACTCGGGTATCTAATCCTATTTGCTCCCCACGCTTTCGTGCCTCAGCGTCAGTAACAGGCCAGGCGGCCGCCTTCGCCACTGGTGTTCCTCCGAATATCTACGCATTTCACCGCTACACTCGGAATTCCGCCTACCTCTACTTCACTCAAGAACTACAGTTTCAACTGCCGTCCACGGGTTGAGCCCATGTATTTCACAGCTGACTTGCCGTCCCGCCTGCGCGCCCTTTACACCCAGTAATTCCGGACAACGCTTGCCACCCACGTATTCCCGCGGCTGCTGGCACGTAGGTGGC
+
CCCCCGGGGGGGGGGGGGGGGGG,EGGGGGGGGGGGGGGGGGGGGGGGGGGGGGGGGGGGGGGGGGGGGGGGGGGGGGGGGGGGGGGGFGGGGGGGGGGGGGGGGGGGGGECEFGGGGGGGGGGFGGGFGGGGGFEGG6FGFGFGGG8>DFEGF6D,48CDGFGCCEGECGGFG@DGFGGGDGGGGGEFF=C9FGFGGGGGFGFFFFFFG4FE8,3C6CE:GFF(36:(14>F:7<A)ACG?FF4:AFFGG>BF6:>90?:0CBCFF(-4-444:6:C894>9>B?7?FFFD:(,))/)97
@M03364:396:000000000-C9LGT:1:1101:25674:10904 2:N:0:10
GGACTACCCGGGTTTCTAATCCTGTTCGATCCCCGCACTTTCGTGCATGAGCGTCATTTACGGCTTGGTCTGCTGCCTACGCAATCGGGGTTCTTCGTCATATCTATGCATTTCACCGCTACACGACGAATTCCGCAAACCTCAACCGCAATCAAGCCCGGCAGTATCAACGGCGGAATGGAGTTGAGCTCCACGATTTGACCGCTGACTTGCAAGGCCGCCTGCCACCCCTTTAAACCCAATAAATCCGGATAACGCTCGGATCCTCCGTATTTACCCGGCTGCTGGCTCGTAGTTTGCC
+
CCCCCGGGGGGGGGGGGGGGGGGGGGGGGGGFGGGGGGGGGGGGGGGFFFGGGGGGGGGGGGGGGGGGFEGGGGGGGGGGGGGDFGGGEGGGGGGGGGGGGGFFGGGGGGGGGGGGGGGGGGGGGDGGGGGFGGGGD+CGFFFBGGGDGFFAGFGFFGGGEGFGGGCGFGGGEGFGG:=FGCFFGG<6F9CFCFG**=C++9E:CDB0:FAF<*05F?GD09<F<*)*,992<2)42)AGE?.31<AAFG)((3)459(496/,>@F5:964(.))6+(4,,(4:)).,(,--((06*)22
@M03364:396:000000000-C9LGT:1:1101:6726:10914 2:N:0:10
GGACTACTCGGGTTTCTAATCCTGTTTGCTCCCCACGCTTTCGCGCCTCAGCGTCAGTTTCAGTCCAGAAAGCCGCCTTCGCCACTGGTGTTCCTACCGATCTCTACGCATTTCACCGCTACACCGGTAATTCCGCTTTCCTCTCCTGCACTCAAGCCCAGCAGTATCCAAAGCAATTCCCACCTTAACAGCAGGACTTTCACTCCAGACTTACCAGGCCGCCTACGCACCCTTTACGCCCAATCATTCCGGATCACGCTCGCCACCTACGTCTTACCGCGGCTGCTTGCACGTAGTTCGC
+
CCCCCGGGGGGGGGGGGGGGGGGGGGGGGGGGGGGGGGGGGGGGGGGGGGGGGGGGGGGGGGGGGGGGGGGGGGGGGGGGGGGGGGGGGGGGGGGAFGGGGGGGGGGGGGGGGFGGGGGGGGGGGGGGGGGGGGGGGGGGGGGFFGGDGFGFGFFFGFGGGGFGGGGFGGGCCGFFGFGGGGGGGGFE+,5;CCGGGGGGGFGCFFF2>FECE+>CF?GGFGFFFGDF2CFFFFFFF?GGF13?F:AFFGGB:?(,7-(--4?B5EFBBF?B(1:6<F<BB9BBF?>)5?8>:?()0*)1/
@M03364:396:000000000-C9LGT:1:1101:27543:10945 2:N:0:10
GGACTACTCGGGTTTCTAATCCTATTTGCTCCCCACGCTTTCGTGCCTCAGCGTCAGTAACAGGCCAGGCGGCCGCCTTCGCCACTGGTGTTCTTCCATATATCTACGCATTTTACCGCTACACATGGAGTTCCACCGCCCTCTCCTGTCCTCAAGCCGTGCAGTTTCCAAAGCCTGAACCGGTTGAGCCGGTCCCTTTTCCTTCAGACTTGCACAGCCGCCTGCGCACCCTTTACGCCCAATCATTCCGGATAACGCTTGCCACCTACGTCTTTCCCCGGCTGCTTGCACGTAGTTTGCC
+
CCCCCGGGGGGGGGGGGGFFGGGFGGGGGGGGGGGGGGGGGGGGGGGGGGGGGGGGEGGGGGGGGGGGGGGGGGGGGGGGGGGGGGGGFGGGGGGGGGGAFGEGGFGGGGGGFFGGGGGGGG?FGDGFEGFFGGGGG@DGGGGDFGC,6;FE>D=?FGGGGDFGGGGFGFGFFGFGGFCEGGDGGG,:A@57?=GGGFGG,8FCGFAEFGEGC*<3C;GG;G;=2*,.4C?F<F:9(4CEGF007<26=F)(4:><<9(42:C)>C<(4(4((4))6+(((-,48.)5:)2(((,09*)0:
@M03364:396:000000000-C9LGT:1:1101:12146:10959 2:N:0:10
GGACACTGGGGTATCTAATCCTATTTGCTCCCCACGCTTTCGTGCCTCAGCGTCAGTCACAGGCCAGGCGGCCGCCTTCGCCACTGGTGTTCTTCCATATCTCTGCGCATTTTACCGCTACACATGGAGTTCCACCGCCCTCTCCTGTCCTCTAGCCTGCCAGTTTCCAAAGCCTGTACCGGTTGAGCCGGTACCTTTCACTTCAGACTTAACAGGCCGCCTACGCACCCTTTACGCCCCATCATTCCGGATCACGCTCGCCACCTACCTATTACCCCGGCCGCCGGGCCGTAGTTACGCC
+
CCCCCGGGGGGGGFGFGGGGGCEEFGFFFFGGG@FGGGGGGGGGGGEF<FFEFGGCEFGGGGGGGGGGGGGGGEGGCEGGGGGGFGG<=FFGGGGGEGF<FAEGFGEG=EFGGAFGEG7=EAFEGFGFGGGGG9EGEGGGCF8@DFDEGFGDED7FGGCFGFA6FFFGFFGGFF@DFAGGEG*@CDA@A*89*CFFGF9,:5<B8=86.B4F@@C;GDCG@D?;DE2>0C;@FAA08;G*;(47*6446D33(480>6?>BB*4F*2:(,)6<24)(/(,(,-4((,(,1(,,3,/**(*)
@M03364:396:000000000-C9LGT:1:1101:2632:10971 2:N:0:10
GGACTACTGGGGTATCTAATCCTGTTTGCTCCCCACACTTTCGAGCCTCAGCGTCAGTTAAAGCCCAGTAGGCCGCCTTCGCCACTGGTGTTCCTCCGAATATCTACGCATTTCACCGCTACACTAGGAATTCCGCCTGCCTCTCCGATACTCAAGGGATTCAGTTTCAAATGCAGTTTAGGGGTTAAGCCCCTAGATTTCACATCTGACTTGAATCTCCGCCTACACGCCCTTTACACCCAGTAAATCCGGACCACGCTTGCCACCTACTGATTACCGCGGCTGCTGGCACGTACTTTGC
+
CCCCCGGGGGGGGGGGGGGGGDGGGGGFCGGGGDEF@FGEEFGFGFGGCEGGGGGGGF<FGCGGGCFGDFGGGGFGGGGFGGFFFFGGFGGGGGFFFGGEEGGGGGFGGDGGGGGGGGGGGEGGGGGGGGGGGGFEECFGGGGFGGGG6@FFF=FF8=EG=DFGDFGGGGG9BDEGGAEG9DFGGGCCFGFFD7DFFA;EGFGECAFEEGEG*@>A>AFCAGFF>FEF>DD@FFFCEFGGG@;E=EC<FCD@F;(6.6>?40;?GGF02(.,6<A9)<(73699B?25:B0<:18))*)22
@M03364:396:000000000-C9LGT:1:1101:24498:10995 2:N:0:10
GGACTACACGGGTTTCTAATCCTGTTCGCTCCCCACGCTTTCGCTCCTCAGCGTCAGTAACGGCCCAGAGACCTGCCTTCGCCATTGGTGTTCTTCCCGATATCTACACATTCCACCGTTACACCGGGAATTCCAGTCTCCCCTACCGCACTCAAGCCCGCCCGTACCCGGCGCGGATCCACCGTTAAGCGATGGACTTTCACACCGGCCGCGACGAACCGCCTACGAGCCCTTTCCGCCCAATAAATCCGGATAACGCTTGCACCCCACTGCTTACCGCCGCCGCCTGCCCGTACGTCGC
+
CCCCCGGGGGGGGGGGGGGGGGGGGGGGGGGGGGGGGGGGGGGGGGGGGGGGGGGGGGGGGGGGGGGGGGCGGGGGGGGGGGGGGGGGCFGGGGGDGGGGGGGGGFGGGGGGGGFGGGGDGGGGGGGGGGFGGGGGGD+@FGGBFEGEE*@0@8=DFGFEEGDGG@EGGGGG>F>D5?EG?@C:*8C=CCCCDGGFGEGGGEC3;A>6(925(0*,),::,9>::@<)859013:).08CE(3(93A<FF)78(8>F17:?08)=FG(,3(,,)-).<43(-,(,((-((2:B22)).())
@M03364:396:000000000-C9LGT:1:1101:8609:10996 2:N:0:10
GGACTACAAGGGTATCTAATCCTGTTCGCTCCCCACGCTTTCGCTCCTCAGCGTCAGTAACGGCCCAGAGACCTGCCTTCGCCATTGGTGTTCTTCCCGATATCTACACATTCCACCGTTACACCGGGAATTCCAGTCTCCCCTACCGCACTCAAGCCCGCCCGTACCCGGCGCGGATCCACCGTTAAGCGATGGACTTTCACACCGGACGCGACGAACCGCCTACGAGCCCTTTACGCCCAATAAATCCGGATAACGCTTGCACCCTACGTATTACCGCGGCTGCTGGCCCGTCATTCGC
+
CCCCCGGGGGGGG@CFGGGGGGGGGGGGGGGGGGGGGGGGGGGGGGGGGGGGGGGGGGGGGGGGGGGGEGGGGGGGGGFGGGGGGGGGGGGGGGGGGGGGGGGGGGGGGGGGGGGGGGGGGGGGGGGGGGGGGGGGGFFGGGGFGGGEGFGFGD6DEGGGGGDGGEGGGGGGFGFG5BGG?GGCCEG;FFGCCEGGGGGCF?GFGFFFFGFG0;C237CGFG>B?FB)4D6?:18)6?GGG:(:@29)=<9>6:<AF<F03(:<FFG?70(.8)5<BC,4;1049:)0.,,2,(())*.:1
@M03364:396:000000000-C9LGT:1:1101:14843:11000 2:N:0:10
GGACTACCGGGGTATCTAATCCTGTTTGCTCCCCACGCTTTCGTTCCTCAGTGTCAGTTACAGTCCAGAAAGCCGCCTTCGCCACTGGTGTTCCTCCTAATATCTACGCATTTCACCGCTACACTAGGAATTCCACTTACCTCTCCGATACTCTAGCTTGACAGTTCCAAATGCAGCTTGGGGGTTGAGCCCCCACCTTTCACATCTGGCTTGCCATGCCGTCTGCGCTCCCTTTACACCCAGTCAATCCGGATCACGCTTGCACCATACGTATTACCGCGGCTGCTGGCACGGATTTGGC
+
CCCCCGGGGGGGGGGGGGGGGFGGGGGGGGGGGGGGGGGEGGFGGGGGGGGGGGGGGGGGGGGGGGGGGGGGGGGGGGGGGGGGGGGGFGGGGGGGGGGGGGGGFGGGGGGGGGGGGGGGGGGGGGGGGGGGGGGGGGGGGGGFGGGGGDGEFEGFGGGGF:=DGFEGFGGGFGFGG?DGEGD:CEFE9,@DCEGGDFFGGAF42/=CEGBFFF65FBGG>8>92;2A6<6=@E@.6?FGG00@/7)1@D3;FF(4?348?BFFGG9.2,:7240)69(,(-79>F0>(,,)((,70*)*2
@M03364:396:000000000-C9LGT:1:1101:12995:11003 2:N:0:10
GGACTACCAGGGTTTCTAATCCTGTTCGCTCCCCACGCTTTCGCTCCTCAGCGTCAGTAACGGCCCAGAGACCTGCCTTCGCCATTGGTGTTCTTCCCGATATCTACACATTCCACCGTTCCACCGGGAATTCCAGTCTCCCCTACCGCACTCAAGCCCGCCCGTACCCGGCGCGGATCCACCGTTAAGCGCTGGACTTTCACACCGGACGACACGAACCGCCTACGCGCCCTTTACGCCCAATAAATCCGGACAACGCTTGCCCCCTACGTATTACCGCGGCTGCTGGCTCGTATTTAGG
+
CCCCCDGFEFDEGGGGGGGGGGGGGGFEEFGGEEGDGGEEFCCC:EGFCFEGEC@:BFEEC7F:@FGG@@FCFFGGGGGGFGGE,AFF<F=B,E=FFG@FECGGDFEFFGGFCGGFGD,0,:@FEEGCGDFFGGGCEF+FE6C6DF,@EEGFGDGFGFF86F?DG+4CE5**:F2C*/CC?C?FCE*/AF3)/1C*;EFGFEGE7;.7>G0*(014<2EE(76?::1019341:824:CEG?0:)55.72994(4(<(9610C(*1/,((,..:2))249>B137?7)(3(.7(8)0=)?*
@M03364:396:000000000-C9LGT:1:1101:13250:11017 2:N:0:10
[truncated: 47,525,841 more chars]
