# Supplementary material for: Characterization of the bacterial microbiota composition and evolution at different intestinal tract in wild pigs (Sus scrofa ussuricus)
Source: PeerJ. 2020 May 26;8:e9124. doi: 10.7717/peerj.9124 (PMC7258971; doi:10.7717/peerj.9124)
Supplement: Supplemental Information 23 [file peerj-08-9124-s032.gz › D19AH664-Y6CO5_R1.fq]

@M03364:396:000000000-C9LGT:1:1101:15047:1181 1:N:0:10
ACTCCTACGGGAGGCAGCAGTGAGGAATATTGGTCAATGGGCGAGAGCCTGAACCAGCCAAGTCGCGTGAGGGACGACGGTCCTACGGATTGTAAACCTCTTTTGTCGGGGAGTAATAGGCGGAACGTGTCCCGTTGTGAGAGTACCCGAAGAAAAAGCATCGGCTAACTCCGTGCCAGCAGCCGCGGTAATACGGAGGATGCGAGCGTTATCCGGATTTATTGGGTTTAAAGGGTGCGCAGGCGGACATTCAAGTCTGCGGTCAAATTCCGGGGCTCAACCCCGGCCAGCCGG
+
GGGGGGGGGGGGGGGGGGGGGGGGGGGGGGGGGGGGGGGGGGGGGGGGGGGGGGGGGGGGGGGGGGGGGGGGGGGGGGGGGGGGGGGGGGGGGGGGGGGGGGGGGFGGGGGEGFGGFGFGG>@+88BF3388@><F@FGDF>FDFFGFGGCG>FFGGGGGGGGGGGGGG<EGGGGGGGGGGGGGGGGGGCFGGGGGGGGGGGGGGGGGGGGGGGGGGGGGGGGGGGGGGGGGGGGGGGGGGGGGGGGGGGGGGGGGGGGGGGGGGGGGGGFCDEGG3FGGFFDGGGDFGFFG3)
@M03364:396:000000000-C9LGT:1:1101:10896:1217 1:N:0:10
ACTCCTACGGGAGGCAGCAGTGGGGAATATTGGACAATGGGGGAAACCCTGATCCAGCGACGCCGCGTGAGTGAAGAAGTATTTCGGTATGTAAAGCTCTATCAGCAGGGAAGATACTGACGGTACCTGTCTAAGCAGCCCCGGCTCACTACGTGCCAGCAGCCGCGGTCATACGTAGGGGGCAAGCGTTATCCGGATTTACTGGGTGTAAAGGGCTCGTAGGCGGTTCGTCGCGTCCGGTGTGAAAGTCCATCGCTTAACGGTGGATCCGCGCCGGGTACGGGCGGGCTTG
+
GGGGGFGGGGGGGGGGGGGGGGGGGGGGGGGGGGGGGGGGGGGGGGGGGGFGGGGGGGGGGGGGGGGGGGDFGGGGGGGFDGGGGGGGGGGGGGGGGGGGG9F,EEGGGGGGGGGG<CFF,-@++8EFE,A5?58,9FBBF@7F@E+8EFAF@F7F<CGGGGGGGCGGE7*@FFFC9FGGFGGGGGGGF>FCFFGDGGGGGGDGGGCGGGGGGCEGGGGGGGEGECEEEGGGGGGGGGGGGECCCFCGGGFGGGGDGGDEF;3:7<:D<DGGDGGCCGE<FDCDDDDEG)<C
@M03364:396:000000000-C9LGT:1:1101:20342:1218 1:N:0:10
ACTCCTACGGGAGGCAGCAGTAGGGAATTTTCGTCAATGGGCGCAAGCCTGAACGAGCAATGCCGCGTGGGTGAAGACGGTCTTCGGATTGTAAAGCCCTGTTGCCGGGGACAAAGGACAGCCAGAGTGGAAAGCTGACTGTTTGATGGTACCCGGCCAGAAAGCCACGGCTAACTACGTGCCAGCAGCCGCGGTAATACGTAGGTGGCAAGCGTTATCCGGAATGATTGGGCGTAAAGGGTGCGCAGGCGGCTGTGCAAGTCTGAAGTAAAAGGGACCGGCTCAACCGGTTC
+
GGGGGGGGGGGGGGGGGGGGGGGGGGGGGGGGGGGGGGGGGGGGGGGGGGGGGGGGGGGGGGGGGGGGGGGGGGGGGGGGGGGGGGGGGGGGGGGGGGGGGGGGGGGEGGGGGGFGBBFGFBF,,BFF>:C,:BAFFFGGGFCFCCFGGGGGGGGGGGGGGGGGGGGGG*>@FFGGGGGGGGGGGFGGGGGGGGGGGGGGGGGGGGGGGGGGGGGGGGGGGGDGGGCFGGFGGGEGGGGGGGGGGGGGCECEGGGGGGGGGGGCFCFG7CEFFGGGGGGGFF5DFGGFGF>DG
@M03364:396:000000000-C9LGT:1:1101:10105:1246 1:N:0:10
ACTCCTACGGGAGGCAGCAGTGGGGAATCTTGCGCAATGGGGGCAACCCTGACGCAGCGACGCCGCGTGCGGGACGAAGGCCTTCGGGTCGTAAACCGCTTTCAGCAGGGACGAGGCCGCGCGGTGACGGTCCCTGCAGAAGAAGCCCCGGCTAAATACGGGCCAGCAGCCGCGGTAATACGTATGGGGCGAGCGTTATCCGGATTCATTGGGCGTAAAGCGCGCGTAGGCGGCCCGTTAGGTCGGAGGGAAAAGCCCGGGGCTCAACCCCGGCGAGGCTCCGATCCCGGCGGG
+
GGFGG9EGGGDGGGGGGGGGGGGGGGGGGGGGGCGGGGGGGFGGEGFEGGFGGFFGGGGGGGGGFGDGC?FGFGGG7FGCGCEGGGGGGDGGGGFGGGC:FCG@FGEFGEFGG7FEEC>C*1=4<*CF+418<F,,=?F,,?<5,?C*<<C5**<0<,AC*:EGE58F0,:?CGCCEGGCFCF+2;8C>EE58>CE*88:9CE>*;AFGFFG*CEGG>*@FGGDE5?/CCGGEC88E*;8CF:9*C5>85**2:E5CGGCEC<55*20**2<75:)))2*.8EGD)>5C)0/9)
@M03364:396:000000000-C9LGT:1:1101:21684:1247 1:N:0:10
ACTCCTACGGGAGGCAGCAGTGAGGAATATTGGTCAATGGGCGGAAGCCTGAACCAGCCAAGTCGCGTGAAGGATGAAGGTATTATGTATTGTAAACTTCTTTAGCAGTGGAGAAATAAGGGGGTCGTATCCCCTGATGCTAGTACACTGAGAATAAGGATCGGCTAACTCCGTGCCAGCAGCCGCGGTAATACGGAGGATCCGAGCGTTATCCGGATTTATTGGGTTTAAAGGGAGCGCAGGTGGGCGTGTAAGTCAGTTGTGAAAGTTCGTGGCTCAACCACGGAATTGC
+
GGGGGGGGGGGGGGGGGGGGGGGGGGGGGGGGGGGGGGGGGGGGGGGGGGGGGGGGGGGGGGGGGGGGGGGGGGGGGGGGFGGGGGGFGGGGGGGGGGGGGGGAFGGGGGGGGGDG9FEFG-@++8:>,,8CF=<+>?FGGGGF9=CDFG<FCF9FGGFGCFGGGGGGG<EGGGFGGGGGGGGGDGGGGGGGGGGGGGGGGGGGGGGGGGGGGGGGGC>GEGCFGG*ACGGGGGGGGGGGGGEFGGGCEGGGDGGEGFGG77CECFGGGGGGGGGGGGGGFFEGGGG@FF=C
@M03364:396:000000000-C9LGT:1:1101:9035:1261 1:N:0:10
ACTCCTACGGGAGGCAGCAGCTAAGAATATTCCGCAATGGACGAAAGTCTGACGGAGCGACGCCGCGTGGATGATGAAGGCCGAAAGGTTGTAAAATCCTTTTGAACTGGAAGAATAAGCATTGTAGGTAATGCCATTGTGGTGACGGTACAGTTTGAATAAGCAACGGCTAATTACGTGCCAGCAGCCGCGGTAACACGTAAGTTGCGAGCGTTGTTCGGAATTATTGGGCGTAAAGGGCATGTAGGCGGTCGTGCAAGCTTGGTGTGAAATCCCGGGGCTCAACTCCGGGAC
+
GGGGGGGGGGGGGGGGGGGGGGGAFGGGGGGGGGGGGGCGGGEGGGGGGGGGGGDGFGCGGGGGGGGGD@GGGGGGGGGGGGGGGDFFGFGGGGGGGGGGGGGECBF?FCFGGFGD58FAF9B8EF<<,<9,,,:39<=FF7BFDDFGGFC=9FGGGGGGGGGGGFGCGGGGGGGGGGGFFGGFGGGGGGGGDGGGGGFGGGCGFFDGGGGGGFEGGGGGGGGGGGGGGDFFGGGGGGECCFDEGG?FCG*:E5CEDGGGGC7CCGGGDGGGCF?F5CEGFDGFGGGFGBBDGG
@M03364:396:000000000-C9LGT:1:1101:14702:1261 1:N:0:10
ACTCCTACGGGAGGCAGCAGTGGGGAATATTGCACAATGGGCGCAAGCCTGATGCAGCGACGCCGCGTGCGGGATGGAGGCCTTCGGGTTGTAAACCGCTTTTGTTCAAGGGCAAGGCACGGTTTCGGCCGTGTTGAGTGGATTGTTCGAATAAGCACCGGCTAACTACGTGCCAGCAGCCGCGGTAATACGTAGGGTGCAAGCGTTATCCGGATTTATTGGGCGTAAAGGGCTCGTAGGCGGTTCGTCGCGTCCGGTGTGAAAGTCCATCGCTTAACGGTGGATCCGCGCCGG
+
GGGGGGGGGGGGGGGGGGGGGGGGGGGGGGGGGGGGGGGGGGGGGGGGGGGGGGGGGGGGGGGGGGGGGGGGGGGGGGGGGGGGGGGEGGGGGGGGGGGGGGGGGGG9DFGGGGGGCFFFF+BCCFEGC+@*5,8,3@@F7CGGG:D>FF>F*?EFFGGGGGDEGGFGGGGGGGGGGGGGGGGGGEEEGGGGF6CGGGEGGGGGGGGGGGGGGD>CCCGGGGFGGGEEGGGGGGGGGGGGGGGECEE>EEGGE=GDG:CEGGGGGGGGGGGGGFGGFGGGEFGGGGGFGFFGGG
@M03364:396:000000000-C9LGT:1:1101:15636:1278 1:N:0:10
ACTCCTACGGGAGGCAGCAGTGGGGAATATTGCACAATGGGCGAAAGCCTGATGCAGCAACGCCGCGTGAGGGAAGACGGTCTTCGGATTGTAAACCTCTGTCCTTGGTGAAGAAACATGACGTCAGCCATGGGGGAAGCCACGGCTAACTACGTGCCAGCAGCCGCGGTAATACGTAGGTGGCAAGCGTTGTCCGGATTTACTGGGTGTAAAGGGAGCGCAGGCGGGAAGGCAAGTCAGCTGTGAAAACTATGGGCTTAACCCATAGACTGCAGTTGAAACTGTTTTTCTTGG
+
GGGGGGGGGGGGGGGGGGGGEGGGGGGGGGGGGGGGGGGGGGGGGGGGGGGGGGGGGGGGGGGGGGGGGGGGGGGGGGGGGGGGGGGGGGGGGGGGGGGGGGG8FDFAFGGGGGDGFGGFF@F8+BFG3,5,,++@3F:<CFGGEDC:CGGGGGGGGGGGGGGFFGGGG*:FFGGGFFGGGGGGGGGGGC:CGC@FGDGGGGGGGGGFE:CFGGGGGGGGGGGGDGEGCGGGGGGGGFFGGGGGGGGFFFGDCE6CFGCGGCFGGFFG*6CDGEFGGGGGFFCFFG><FFFCD*
@M03364:396:000000000-C9LGT:1:1101:22196:1282 1:N:0:10
ACTCCTACGGGAGGCAGCAGTAGGGAATTTTCGTCAATGGGCGCAAGCCTGAACGAGCAATGCCGCGTGGGTGAAGACGGTCTTCGGATTGTAAAGCCCTGTTGCCGGGGACAAAGGACAGCCAGAGTGTATAGCTGACTGTTTGATGGTACCCGGCCAGAAAGCCACGGCTAACTACGTGCCAGCAGCCGCGGTAATACGTAGGTGGCAAGCGTTATCCGGAATGATTGGGCGTAAAGGGTGCGCAGGCGGCTGTGCAAGTCTGAAGTAAAAGGGACCGGCTCAACCGGTTCC
+
GGGGGGGGGGGGGGGGGGGGGGGGGGGGGGGGGGGGGGGGGGGGGGGGGGGGGGGGGGGGGGGGGGGGGGGGGGGGGGGGGGGGGGGGGGGGGGGGGGGGGGGGGGGFGGGGGGGGFEF,ADF,3FFDB89,<8EFFFGFDDFFG,FFGGGG@FGGGGEGGGGGGGGGG*CGGGGGGGGGGGGGGGGGGGGGGGGGGGGEFGGGGGGGGGGGGEGGGGGGGGC=FFFGGGGGGE8?ECEGGFCEGGGGGGGGGGGCFFFFGGGGG>FF:FGGGGGGFGGGFF:DFGFFGF>C3*
@M03364:396:000000000-C9LGT:1:1101:9627:1380 1:N:0:10
ACTCCTACGGGAGGCAGCAGTAGGGAATTTTCGTCAATGGGCGCAAGCCTGAACGAGCAATGCCGCGTGGGTGAAGACGGTCTTCGGATTGTAAAGCCCTGTTGCCGGGGACAAAGGACAGCCCGAGTGGAAAGCGGACTGTTTGATGGTACCCGGCCAGAAAGCCACGGCTAACTACGTGCCAGCAGCCGCGGTAATACGTATGGGGCGAGCGTTATCCGGATTCATTGGGCGTAAAGCGCGCGTAGGCGGCCCGTTAGGTCGGAGGTAAAAGCCCGGGGCTCAACCCCGGCG
+
GGGGGGGGGGGGGGGGGGGGGGGGGGGGGGGGGGGGGGGGGGGGGGGGGGGGGGGGGGGGGGGGGGGGGGDGGGGGGGGGGGGGGGGGGGGGGGGGGGGGGGG<FGGGGGGGGGGGFGG@=BD3:FFFB=C,B33+5FFCF,@FG9;F9FCGGGGGGGGGFGGGGGGGG<8FGFGGGGGGGGGG@FGGFFGDGDFGGGGGGEGGGGGGEEGG>:CGDGGGGGGGGGAFGFGGGGEGGGGGEGGGDCGGGGGGGGGGGFGGGFDEG3CD<FGGGGGGGDGG3BC79CCFDD>DG5
@M03364:396:000000000-C9LGT:1:1101:13599:1407 1:N:0:10
ACTCCTACGGGAGGCAGCAGTGGGGAATATTGCACAATGGGCGAAAGCCTGATGCAGCAACGCCGCGTGAGGGAAGACGGTTTTCGGATTGTAAACCTCTGTTTTCGGTGACGACCAAATGACGGTAACCGCGTAGGAAGCCACGGCTAACTACGTGCCAGCAGCCGCGTTAATACGTAGGTGGCAAGCGTTATCCGGAATTACTGGGTGTAAAGGGAGCGCAGGCGGGATAGCAAGTCAGCTGTGAAAACTATGGGCTCAACCCATAAACTGCAGTTGAAACTGTTATTCTTT
+
GGGGGGGGGGGGGGGGGGGGGGGGGGGGGGGGGGGGGGGGGGGGGGGGGGGFGGGGGGGGGGGGGGGGGGGGGGGGGGGGGGGGGGGGGGGGGGGGGGGGGGGFGGG+BFFGGE+C+DFFF-C++8BF>C@+++3>@FGGGFFF3FF@EGGEGDDFFGGGGGGGGFGGG*=:CGGGGBFFGGGGGGGFFGGGGGGGGGG>FGGGGGGFEEGGGGGGGGGGGGGGGGEGGCEGGGGGGGGGGGGGGC7CCCGG<:CCFGCEFGDFECCFGGGGGGFGFG?CFFFFFFGFGFBDG*
@M03364:396:000000000-C9LGT:1:1101:22936:1419 1:N:0:10
ACTCCTACGGGAGGCAGCAGTGGGGAATATTGGGCAATGGACGCAAGTCTGACCCAGCAACGCCGCGTGAAGGAAGAAGGCTTTCGGGTTGTAAACTTCTTTTGTCAGGGAAGAGCAGAAGGCGGTACCTGACGAATAAGCCACGGCTAACTACGTGCCAGCAGCCGCGGTAATACGTAGGTGGCAAGCGTTGTCCGGATTTACTGGGTGTAAAGGGCGTGTAGCCGGGTCTGCAAGTCAGATGTGAAATCCGCGGGCTTAACCCGCGAACTGCATTTGAAACTGTTGGTCTTG
+
GGGGGGGGGGGGGGGGGGGGGGGGGGGGGGGGGGGGGGGGGGGGGGGGGGGGGGGGGGGGGGGGGGGGGGGGGGGGGGGGGGGGGGGGGGGGGGGGGGGGGGGGGGGGGGGGGGFCEGG8A-B++8CG3<C,,+3>@FGGGFAFF7BFFGGGFFGGGGGGGGGGGGGGG*4CFEGGGGGGGGGGGGFDFECEGGGGGGGGGGFFFGGGGGGGGFGGGGGGGGGGGGGGGGGFGGGGGGGGGGGGGGGGGGGGGGGGGGEGG<FGGDGGGDGGFF+CFGGGF?FGGFGFGFFFGD
@M03364:396:000000000-C9LGT:1:1101:17298:1450 1:N:0:10
ACTCCTACGGGAGGCAGCAGTGGGGAATTTTGGACAATGGGCGCAAGCCTGATCCAGCTATTCCGCGTGTGGGATGAAGGCCCTCGGGTTGTAAACCACTTTTGTAGAGAACGAAAAGACATCTTCGAATAAAGGATGTTGCTGACGGTACTCTAAGAATAAGCACCGGCTAACTACGTGCCAGCAGCCGCGGTAATACGTAGGGTGCGAGCGTTATCCGGAATGATTGGGCGTAAAGGGCTCGTAGGCGGTTCGTCGCGTCCGGTGCGAAAGTCCATCGCTTAACGGTGGATC
+
GGGGGGGGGGGGGGGGGGGGGGGGGGGGGGGGGGGGGGGGGGGGGGGGGGGGGGGGGGGGGGGGGGGGGGGGGGGGGGGGGGGGGGGGGGGGGGGFGGGGGGGGGGGFGGGGGGGG+FGG8AF<,CFG=,F,:5C<<B>F,BFFGGDGFGGGGGGGGGGGGGGGGGGGGGGGGGGGGGGGGGGGGGGGGGGGGGGGGGGGGGGGGGGGGGGGGGGGGFGGGGGGGGGGGGGGGGGGGGGGEGGGEGGGGGGGGDGGGGGGGGGGGGEGDGGGGGFGGGGGEFGGFGGF5FEG4C
@M03364:396:000000000-C9LGT:1:1101:9921:1469 1:N:0:10
ACTCCTACGGGAGGCAGCAGTGGGGAATATTGCACAATGGGCGCAAGCCTGATGCAGCGACGCCGCGTGCGGGATGGAGGCCTTCGGGTTGTAAACCGCTTTTGTTCAAGGGCAAGGCACGGTTTCGGTCGTGTTGAGTGGATTGTTCGAATAAGCACCGGCTAACTACGTGCCAGCAGCCGCGGTAATACGTAGGGTGCAAGCGTTATCCGGATTTATTGGGCGTAAAGGGCTCGTAGGCGGTTCGTCGCGTCCGGTGTGAAAGTCCATCGCTTAACGGTGGATCCGCGCCGG
+
GGGGGGGGGGGGGGGGGGGGGGGGGGGGGGGGGGGGGGGGGGGGGGGGGGGGDGGGGGGGGGGGGGDGEGGGGGGGGGGGGGGGGFGDECGGGGGGGGGDGGGGGGGFFFDEEG<F7DB>C7=F+@FG33@5883,3@FAF@F:FF;CCFGGGCFDGGGGGGGGGGGGG7CCFGGGGGGGGGGG7:8E?FFFGGFDE;CGGGFGGGGGGGGGGGCEGF?FGGDFG?58CGGG58AEEGFEFGGGCEGEGGGGGGGGGGGGEGGCE:E>F>FGGGG3CGDC:FGFGGGFD@E35>
@M03364:396:000000000-C9LGT:1:1101:21536:1481 1:N:0:10
ACTCCTACGGGAGGCAGCAGTGGGGAATTTTGGACAATGGGCGCAAGCCTGATCCAGCTATTCCGCGTGTGGGATGAAGGCCCTCGGGTTGTAAACCACTTTTGTAGAGAACGAAAAGACCTCTACGAATAAAGGATGTTGCTGACGGTACTCTAAGAATAAGCACCGGCTAACTACGTGCCAGCAGCCGCGGTAATACGTAGGACCCGAGCGTTGTCCGGATTTATTGGGCGTAAAGGGCTCGTAGGCGGTTCGTCGCGTCCGGTGTGAAAGTCCATCGCTTAACGGTGGATC
+
GGGGGGGGGGGGGGGGGGGGGGGGGGGGGGGGGGGGGGGGGGGGGGGGGGGGGGGGGGGGGGGGGGGGGGGGGGGGGGGGGGGGGGGGGGGGGGGGGGGGGGGCGFGGGFGGGGGE:<FF,8:C,BFGA,A,:?E=EDGFFGDCGBBFGGCGGGGGGGGGGGGGGGGGGGGGGGGGGGFGGGGFGGFFGGGGGGGGGGGGGGGGCGGGGGGGGFGGEECGGGGGGGGEGGGGGGGGGGGDGGGGGGGGGGGGGGGGDGGGGGGGGCG3<CFFGCFGGCCCEFCDGGGFGFFD7C
@M03364:396:000000000-C9LGT:1:1101:9813:1490 1:N:0:10
ACTCCTACGGGAGGCAGCAGTGGGGAATCTTGCGCAATGGGGGCAACCCTGACGCAGCGACGCCGCGTGCGGGACGAAGGCCTTCGGGTCGTAAACCGCTTTCAGCAGGGACGAGGCCGCTGCGGTGAATGCACCTGCAGACGAAGCCCCGGCTAAATACGTGCCAGCAGCCGCGGTAATACGTATGGGGCGAGCGTTATCCGGATTCATTGGGCGTAAAGCGCGCGTAGGCGGCCCGTTAGGTCGGAGGTAAAAGCCCGGGGCTCAACCCCGGCGAGCCTCCGATACCGGCGG
+
GGGGGGGGGGGGGGGGGGGGGGGGGGGGGGGGGGGGGGGGGGGDGGGGGGGGGGGGGGGGGGGGGGGGDGGGGGGGGDGGGGGGGGGGGCGGCGGGGGGFGGGFGFGGGGGGGEGGG:FF7*>*4=FF,,@,@,<?CCF:,2*4C:1<FFFF7FF6CGGGGGGGG7CGG,CC>EGC?EGFGGGFGGDGDGGGGEGGGEGGGGGGGEGEGFFGGGFGEGGGGGEGEGEEEEEFGEE5*::CEGGGFGGGGGGGGGGGGGGGGEDG=C?CFFEDD5EDDGEDFFGGDGGFG>:D5C
@M03364:396:000000000-C9LGT:1:1101:10502:1515 1:N:0:10
ACTCCTACGGGAGGCAGCAGTGGGGAATATTGCACAATGGGCGCAAGCCTGATGCAGCAACGCCGCGTGAGGGAAGACGGTTTTCGGATTGTAAACCTCTGTCTTCGGGGACGAAAATGACGGTACCCGAGGAGGAAGCCACGGCTAACTACGTGCCAGCAGCCGCGGTCATACGTAGGTGGCAAGCGTTGTCCGGAATTACTGGGTGTAAAGGGAGAGTAGGCGGGGCTGCAAGTCCGTTGTTAAATCCATCGGCTCAACCGGTGGCTGCGGCGGAAACTGTAGTTCTTGAGT
+
GGGGGGGGGGGGGGGGGGGGGGGGGGGGGGGGGGGGGGGGGGGGGGGGGGGGGGGGGGGGGGGGGGGGGGGGGGGGGGGGGGGGGGGGGGGGGGGGGGGGGGGGGFGGGGGGGGGG+EFDA7@B+BFF@+88+@FCFGGGGGGGGG@FGGFGFGGGGGGGGGGCFGGGG*BFGGGGGGGGGGGGGGGGGGGGGGGGGEGGGGGGGGGGEGGGGGGGGGGGGGGGGGGGGGGGGGGGGGGGGGGGGGGGGGGGGGGGGGFGDGGGGGGGGGGGGGGGGG5DFFCFGGF4DFFGG:
@M03364:396:000000000-C9LGT:1:1101:14698:1556 1:N:0:10
ATCCTACGGGAGGCAGCAGTGAGGAATATTGGTCAATGGGCGCGAGCCTGAACCAGCCAAGTCGCGTGAGGGAAGACGGTCCTATGGATTGTAAACCTCTTTTGTCGGGGAGCAAAGGGCACTCCGCGTAGTGCAAAGGAGAGTACCCGAAGAAAAAGCATCGGCTAACTCCGTGCCAGCAGCCGCGGTAATACGGAGGATGCGAGCGTTATCCGGATTTATTGGGTTTAAAGGGTGCGCAGGCGGCCTTGCAAGTCAGCGGTCAAATCGTGGAGCTCAACTCCATTCCGCCGT
+
GGGGGGGGGGDGGGGGGGGGGGGGGGGGGGGGGGGGGGGGGGGGGGGGGGGGGGFGGGGGGGGCGGGEEFGCFFFGGGGGGGGGGGGGGGGGGGGGGGFGGGGDE9BCGGGGFGGGFGGGGEB3,8BF++38:CA,7FDCFFEFCEFFGG7FFGCGCC@EAEG>FEFGG,DFF<CE@;CFCGF7<BFEFGGG@BFEGGGEGGGGGDEGGGGGGCEGGGGGF?GFGFAEEGGGGG5CEEEGEG=EGGCEGDFGGFCGGG9EG=CCGGGGGGGGGGDGCGGGF6FCFGGFGFEC9<
@M03364:396:000000000-C9LGT:1:1101:22308:1616 1:N:0:10
ACTCCTACGGGAGGCAGCAGTGAGGAATATTGGTCAATGGGCGGAAGCCTGAACCAGCCAAGTCGCGTGAAGGATGAAGGTATTATGTATTGTAAACTTCTTTAGCAGTGGAGAAATAACGAATACGAACCCCCCGATGCTAGTACACTGAGAATAAGGATCGGCTAACTCCGTGCCAGCAGCCGCGGTAATACGGAGGATCCGAGCGTTATCCGGATTTATTGGGTTTAAAGGGTGCGCAGGCGGCCTTGCAAGTCAGCGGTCAAATCGTGGAGCTCAACTCCATTCCGCCGT
+
GGGGGGGGGGGGGGGGGGGGGGEGGGGGGGGGGEFGGGGGGGGEGGGGGGGGFGGGGGGGFGCGGGGGGC=AFGGGGGGGECFGGGGFEGGF<FFAFFA?FGGEG<EAABEAFG8BCEC,+-8,+9BFB+@+++38+++8F=,@DF<EFGGG<BF,EB<DGGGGGCCFE,>DC>FGGGGGGGGGGGGGC7<BCBCCGGG7<?FFEGGGGDGGGFEGGEGCCEFFDE;;*<C7<FGF58E8:EGG=EE=CFCCFF70:+<<CEGCCFG7C</C3*2>CGC471<CFD:F>?EGD3
@M03364:396:000000000-C9LGT:1:1101:10658:1630 1:N:0:10
ACTCCTACGGGAGGCAGCAGTGAGGAATATTGGTCAATGGGCGGAAGCCTGAACCAGCCATGCCGCGTGAAGGAATAAGGCCCTATGGGTCGTAAACTTCTTTTGGCGGGGAGCAATAAGGTCTACGTTTAGCCCGATGAGAGTACTCGTTGAATAAGCATCGGCTAACTCCGTGCCAGCAGCCGCGGTAATACGGAGGATGCGAGCGTTATCCGGATTTATTGGGTTTAAAGGGTGCGTAGGCTGTTTGTCAAGTCAGAGGTGAAAGGCCGCAGCTCAACTGTGGAATTGCCT
+
GGGGGGGGGGGGGGGGGGGGGGGGGGGGGGGGFGFGGGGGGGGGGGGGGGGGGGGGGGGGGGGGGGGGGGGGGGGGGGGGGGGGGGGGGGGGGGGGGGGGGGGGGGG@GDGCFG?89@@=<@@@EFFG,:6<,,,5@CFGFDGFGGGGGGGG>FEGGFGGFGEGGFCGGEFGGFGGGGGGGGGGGGGGGGGGGGFGGGGGGGGGGGGGGGGGGGGGGG5EGGGGGG;EEGGGGGDFEGGGGEGGGGGGGGGGGGGGCCFFG=6=FGGGGGGGGGEGGGGGFFGGFGGFGFF7DF
@M03364:396:000000000-C9LGT:1:1101:21243:1670 1:N:0:10
ACTCCTACGGGAGGCAGCAGTGGGGAATATTGCACAATGGGCGCAAGCCTGATGCAGCGACGCCGCGTGCGGGATGGAGGCCTTCGGGTTGTAAACCGCTTTTGTTCAAGGGCAAGGCACGATTTCGGCCGTGTTGAGTGGATTGTTCGAATAAGCACCGGCTAACTACTTGCCAGCAGCCGCGGTAATACGTAGGGTGCAAGCGTTATCCGGATTTATTGGGCGTAAAGGGCTCGTAGGCGGTTCGTCGCGTCCGGTGTGAAAGTCCATCGCTTAACGGTGGATCCGCGCCGG
+
GGGGGGGGGGGGGGGGGGGGGGGGGGGGGGGGGGGGGGGGGGGGGGGGGGGGGGGGGGGGGGGGGGGGGGGGGGEGGGFGGGGGGGGGGGGGGGGGGGGEGGGGGGGAFGGGG7:>>@F@+-=,<@DG++@53,@,@B,EF,@FCCF>FFCF:FFFGGGGGGGDGGGGG,?F<FF7FGGGGGGGGGDGGGGFGGGGGGGGGFFGGEEGGGGGGE88EGGGGGGGGGGGGGDEGGG5:CFGGGGEGGGGDGGCEGGGGEGE8<DGGGFGGGGGGFGDDFG350CFFGG@FBF3)C
@M03364:396:000000000-C9LGT:1:1101:16845:1671 1:N:0:10
ACTCCTACGGGAGGCAGCAGTAGGGAATTTTCGTCAATGGGCGCAAGCCTGAACGAGCAATGCCGCGTGAGTGATGAAGGAATTCGTTCCGTAAAGCTCTTTTGTTTATGACGACTGTGCGAACTGTGACTCATGGTTTGTAATGCCGGTAGTAAACGAATAAGCCACGGCTAACTACGTGCCAGCAGCCGCGGTAATACGTAGGTGGCGAGCGTTGTCCGGAATTATTGGGCGTAAAGAGCATGTAGGCGGTTTTTTAAGTCCGGAGTGAAAATGCGGGGCTCAACCCCGTAT
+
GGGGGFGGGGGGGGGGGGGGGGGGGGGGGGGGGGGGGGGGGGGGGGGGGGGGGGGGGGEGGGGGGGGGGGGGGGGGGGGGGFGGGGGGGGGGGGGGGGGGGGG<FFG9FGGGGG+CCFFD+8@4<EFG5<5,:?,=FAF:F8<EC,B@F=FEDFGGGDGGGGGGGGGGG*@FGGGGGGGGGGGGGGGGGGGGGFGGGGGGFGGGGGGGGGGGGGGGEGGGGGEGGFGGGGGGGGGGGGGGGGGFGFFFFGGG8::CDGGGD<CFGGDDDFGGGGGGGDCCD55CFGFFGFFDG4
@M03364:396:000000000-C9LGT:1:1101:10601:1671 1:N:0:10
ACTCCTCGGGAGGCAGCAGTGGGGAATATTGCACAATGGGCGCAAGCCTGATGCAGCGACGCCGCGTGCGGGATGGAGGCCTTCGGGTTGTAAACCGCTTTTGTTCAAGGGCAAGGCACGGTTTCGGCAATATTGAGTGGATTGTTCGAATAAGCACCGGCTAACTACGTGCCAGCAGCCGCGGTAATACGCAGGGTGCAAGCGTTATCCGGATTTATTGGGCGTAAAGGGCTCGTAGGCGGTTCGTCGCGTCCGGTGTGAAAGTCCATCGCTTGACGGTGGATCCGCGCCGGG
+
GGGGGGGGGGGGGGGGGGGGGGGCCEGGGGGGGGGGGGFGGGGGEGGGGGGGGGFGGGGEEGEEGGGGGGGGGGGGFGG>FFGFGEGGGGGGGGGGG>>CFGGG8?F<FGGGGF@CC<FEC3@3,CGG+35,,38,@=DFGGCFBFFECFCGGEGGC,5FF7FG7>FGE<CFEFGGGGGGG@<BF7CGGGG*:EEDFCEFGGGGGGGGGGEGGG89CFFEFGGGGGG=FGGDAFD8=FGGGGEGEGGGGGGDEGCEDEC=C<CC<C:7CFGC5/*997C*>):6*9/5CBBDC5
@M03364:396:000000000-C9LGT:1:1101:16149:1677 1:N:0:10
ACTCCTACGGGAGGCAGCAGTGGGGAATATTGCACAATGGGCGCAAGCCTGATGCAGCGACGCCGCGTGCGGGATGGAGGCCTTCGGGTTGTAAACCGCTTTTGTTCAAGGGCAAGGCACGGTGTCGGCCGAGTTGAGTGGCTTGTTCGAATAAGCACCGGCTAACTACGTGCCAGCAGCCGCGGTAATACGTAGGGTGCAAGCGTTATCCGGATTTATTGGGCGTAAAGGGCTCGTAGGCGGTTCGTCGCGTCCGGTGTGAAAGTCCATCGCTTAACGGTGGATCCGCGCCGG
+
GGGGGGGGGGGGGGGGGGGGGGGGGGGGGGGGGGGGGGGGGGGGGGGGGGGGGGGGGGGGGGGGGGGGGGGGGGGGGGGGGGGGGGGGGGGGGGGGGGGGGGGAFDGFFGGGGGGG+3DF++B+@@FG>>C*58*,7@3EF*3>FFCFGFAF:FGGGGGGGGGGGGGGG:B:EFGGGGGGGGGGGGGGGFFFC,;CECCEGGGGGGGDFGEEGGGGGDFGGGGGGGEGGGGGGGGGGGG=GGGGGGGGGGGGGDEGC:>EECFGGGGGGGGGDF5<CFGGEFGGG4CFCEFGGG
@M03364:396:000000000-C9LGT:1:1101:13752:1689 1:N:0:10
ACTCCTACGGGAGGCAGCAGTGAGGAATATTGGTCAATGGGCGAGAGCCTGAACCAGCCAAGCCGCGTGAAGGACTAAGGCCCTATGGGTCGTAAACTTCTTTTGTCGGGGAACAAAAAGGTGGACGATCCCACTGTTGCGTGTACCCGAAGAAAAAGCATCGGCTAACTCCGTGCCAGCAGCCGCGGTAATACGGAGGATCCGAGCGTTATCCGGATTTATTGGGTTTAAAGGGTGCGCAGGCGGCCTTGCAAGTCAGCGGTCAAATCGTGGAGCTCAACTCCATTCCGCCGT
+
GGGGGGGGGGGGGGGGGGGGGGGGGGGGGGGGGGGGGGGGGGGGGGGGGGGGGGGGGGGGGGGGGGGGGGGGGGGGGGGGGGGGGGGGGGGGGGGGGGGGGGGFGGGGGGGGGD@DF,=FB?E+FFGG+,@DDFDFGGGGG+8>FFF<FGCE+DFGCEGG;FGGGGGFFCEFGGGCFGGGGGGGGGGGGEGGGGGGGGGGGGGGDGGGGGGGGGGGGCGD?FGGGFAEECCCFGGGGGGGGGGGGEE=EFGG+CG:CE76?CDEECFGGGGGGGFFCFCFFFGGGGGFG?EC5)
@M03364:396:000000000-C9LGT:1:1101:18561:1724 1:N:0:10
ACTCCTACGGGAGGCAGCAGTAGGGAATTTTCGTCAATGGGCGCAAGCCTGAACGAGCAATGCCGCGTGAACGAGGAAGGTCTTCGGATCGTAAAGTTCTGTTGAGAGGGAAAAAGAAACCCCTTAGGTTATCATAGTGAAGTGATATTACCTTTCGAGGAAGTCACGGCTAACTACGTGCCAGCAGCCGCGGTAATACGTAGGTGGCGAGCGTTATCCGGAATGATTGGGCGTAAAGGGTGCGTAGGCGGTTCGTCGCGTCCGGTGTGAAAGTCCATCGCTTAACGGTGGATC
+
GGGGGGGGGGGGGGGGGGGGGGGGGGGGGGGGGFGGGGGGGFGGGGGGGGGGGGGGGGGGGGGGGGGGGGGGGGGGGGGGGGGGGGGGGGGGGGGGGGGAFFF,BEDGGGGGGGCE7FD,,-83,:EE,,C8,8,,88C,D,8C,3@DGGFGGGGGGGGGGGGGGGGGG7EFFGGGGGGGGGFGFGGGCCGGGGGGGDFGGGGGGGGFGGGGGGGGGGGGGGGGGFFCFGGGGGGGGGGGGGGGEGCEGGGGEEGGGGGGG=DGEDGGGGGGGGFFGGFDEF55FCD)9>D<FD
@M03364:396:000000000-C9LGT:1:1101:13936:1726 1:N:0:10
ACTCCTACGGGAGGCAGCAGTGGGGAATATTGGGCAATGGGCGAAAGCCTGACCCAGCAACGCCGCGTGAAGGAAGAAGGCCTTCGGGTTGTAAACTTCTTTTACCAGGGACGAAGGACGTAACGGTATGTCCAGTAACAGCAACGGCTAACTACGTGCCAGCAGCCGCGGTAATACGTAGGTTGCAAGCGTTGTCCGGATTTACTGGGTGTAAAGGGCGTGTAGGCGGAGGAGCAAGTCAGATGTGAAATCCGGGGGCTCAACCCCCGAACTGCATTTGAAACTGCAGGTCTT
+
GGGGGGGGGGGGGGGGGGGGGGGGGGGGFGGGGGGGGGGGGGGGGDGFGGGGGGGGGGGGGFFGGGGGGGGGGGGGGGGGGGGGGGGGGGGGFEGGGGGGGGGGFEF,FCCGG7+B:FFG3-A>3@FC+,9,,,8,,8,,C<FC<@FFFE,D;DFGFFGGGFFGGGGGG<EF7FFFGGGGGGGCFGDGC@CGFGGGGGGGGGGCEGGGG8CEGCCFGGGGCCCFFG@EGGGGDEFFFGFFGGGGGGGG?FGGGGDGGGCEF97FECGDGD5CFF?*?DGDF=FGGF4=FF@6F*
@M03364:396:000000000-C9LGT:1:1101:23486:1730 1:N:0:10
ACTCCTACGGGAGGCAGCAGTAGGGAATATTGGGCAATGGGCGCAAGCCTGACCCAGCAACGCCGCGTGAGGGAAGAAGGTTTTCGGATTGTAAACCTCTGTCCTATGTGACGAAGAAAGTTACGGTAACACAGGAGGAAATCCCGACTAACTACGTGCCAGCAGCCGCTGTAATACGTAGGGGGCGAGCGTTGTCCGGAATTACTGGGCGTAAAGGGTGCGTAGGCGGTTAGTCGCGTCCGGTGTGAAAGTCCATCGCTTAACGGTGGATCCGCGCCGGGTACGGGCGGGCTT
+
GEGFG9FFGGDE7FGGGGGGGGGGGGGGGGG9EGGGGG?DFGGGGGGGGGFGGGG<EFGFG7CCC7FGGGEGCFGGGGGG,C,DFEG:FFB?FFAFGCGFGGG,EGG9?BF5=FG:+BF8,-A,++BF+,9,<,,B=CF<,,3@=3+8FGC><>,3,@DFFG7FCBFC@*1CFGGGGGFGGGG@<:EG@*<=7*CAFED:ECCFG7C6;CGEE88C9CFGGGCEGGG?8?E*2<@5:EECGDE7*:AEAFGCGGGCCEGGGGG755:CDFCC<5CDGGGDB5/6>)9>D>E)7*
@M03364:396:000000000-C9LGT:1:1101:10140:1776 1:N:0:10
ACTCCTACGGGAGGCAGCAGTGGGGAATATTGCACAATGGGCGCAAGCCTGATGCAGCGACGCCGCGTGCGGGATGGAGGCCTTCGGGTTGTAAACCGCTTTTGTTCAAGGGCAAGGCACGGTTTCGGCCGTGTTGAGTGGATTGTTCGAATAAGCACCGGCTAACTACGTGCCAGCAGCCGCGGTAATACGTAGGTGGCAAGCGTTATCCGGAATGATTGGGCGTAAAGGGTGCGCAGGCGGTTGAGTAAGACAGATGTGAAATCCCCGAGCTTAACTCGGGAATGGCATATG
+
GGGGGGGGGGGGGGGGGGGGGGGGGGGGGGGGGGGGGGGGGGGGGGGGGGGGGGGGGGGGGGGGGGGGGGGGGGGGGGGGGGGGGGGGGEGGGGGGGGGGGGGGGGGGGGGGGGGG7FFGD7F:CFGG++5**8,8@FDGGF,FFF9FGGGG:FGGCFGGGGGGGGGGG7FGGGGGGGGGGGGGGGGGGGGGFCFGGGGGGGGGGGGGGGGGGGGGGGGGGGGGGGC=FGGGGGGGGGGGGGGEGEGGGGGGGGGGGGGGGCGFGGFFGGGGGG?FGGCFFFGGGGFFFFFFG7
@M03364:396:000000000-C9LGT:1:1101:16326:1828 1:N:0:10
ACTCCTACGGGAGGCAGCAGTGGGGAATATTGGTCAATGGGCGAGAGCCTGAACCAGCCAAGTCGCGTGAGGGAAGACGGCCTTACGGGTTGTAAACCTCTTTTACAAGGGAATAAAGGGCTTTACGATCAAGGTTTTGCATGTACCTTGTGAATAAGCATCGGCTAACTCCGTGCCAGCAGCCGCGGTAATACGGAGGATGCGAGCGTTATCCGGATTCATTGGGTTTAAAGGGTGCGTAGGTGGCCCCTTAAGTCAGCGGTGAAAGTCAGTGGCTCAACCATTGAACTGCCG
+
GGGGGGGGGGGGGGGGGGGGGGGGGGGGGGGGGFGGGGGGGGGGGGGGGGGGGGGGGGGGGGGGGGGGGGGGGGGGGGGGGGGGGGGGGGGGGGGGGGGGGGGGFGGCGGGGFFFG8FFFEFFB<CCF+,8,,,:CCFGGGGGGGGDGEGFGFFGGEFFGGGGGGGGGGFFGGGGGGGGGGGGGGGGGGGGGFGGCEEGGGGGEGGGEGGGGGGGGGGGGFGGGGGGGGGGGC??CGGGGGCEGGGGGFEGGFGGFFGGGGGDEGGGGGGGG79EDFFGG@@EF7C7@GFFFF3
@M03364:396:000000000-C9LGT:1:1101:22882:1848 1:N:0:10
ACTCCTACGGGAGGCAGCAGTGGGGGATATTGCACAATGGGGGAAACCCTGATGCAGCGACGCCGCGTGAGTGAAGAAGTATTTCGGTATGTAAAGCTCTATCAGCAGGAAAGATAATGACAGTACCTGCCGAAGAAGCACCGGCTAAATACGTGCCAGCAGCCGCGGTAATACGTATGGTGCAAGCGTTATCCGGATTTACTGGGTGTAAAGGGAGCGCAGACGGCATGGCAAGCCAGATGTGAAAGGTGGGGGCTCAACCCCCAAGCTGCATTTGGAACTGTCAAGCTAG
+
GGGGGGGGGGGGGGGGGGGGGGGGGGGGGGGGGGGGGGGGGGGGGGGGGGGGGGGGGGGGGGGGGGGGGGGGGGGGGFGFFGGGGGGGFGGGGGGGGGGGGGGGGGGCGGGFGGGGBFG9D-BCFFGG::D++++36=B=FEGGGGFGGG9FCGGGGDGGFGGGGGGGG4BFGGGGGGGGGFGGGGGGGGGGGGGFGGDGFGCGGG+FEEFCGFGGGEGGGGGGGGEGEGGFFGGGF=EFGGC?FEGF=CFGGGGGGGGGGFGDEDCGGGGGGCFGGGFFFFGGGGCFGF==
@M03364:396:000000000-C9LGT:1:1101:17404:1874 1:N:0:10
ACTCCTACGGGAGGCAGCAGTGGGGAATATTGCACAATGGGCGCAAGCCTGATGCAGCGACGCCGCGTGCGGGATGGAGGCCTTCGGGTTGTAAACCGCTTTTGTTCAAGGGCAAGGCACGGTTTCGGACGTGTTGAGTGGATTGTTCGAATAAGCACCGGCTAACTACGTGCCAGCAGCCGCGGTAATACGTAGGGTGCAAGCGTTATCCGGATTTATTGGGCGTAAAGGGCTCGTAGGCGGTTCGTCGCGTCCGGTGTGAAAGTCCATCGCTTAACGGTGGATCCGCGCCGG
+
GGECFFGGEEECB@FCCFGGGGGGGGGGGGEFGGGGGGGGGGGGGGEFGDEEGFFGD@@@FCEFFGCF:FFEECFGFFAFEGGGGCGGFGGFGG<EFFFF@FGGGGGAGGGGGGGG7FGGC+F:FFGG8+@3@CFGFFCGGGFG7,@FFGFG<FGGGGGGGGG>FGGGG<8FFFGGGGGGGGGGGGGGFFGGGDGGGGEGGGGGGGGEGGFGDCEGGGGGGFGGGG5EFGFGDGGGGGGGFGGCGGEGEGGGGGGGGEEEGFGEEGGDGGGDGGGDDGDG77EGGGGFGF>977
@M03364:396:000000000-C9LGT:1:1101:21289:1891 1:N:0:10
ACTCCTACGGGAGGCAGCAGTGAGGAATATTGGACAATGGATGGAAATCTGATCCAGCCATGCCGCGTGCAGGAAGACGGTCCTATGGATTGTAAACTGCTTTAGCATGGGAGCAATAAGGTGTACGTGTACACCGATGAGAGTACCATGAGAATAAGCACCGGCTAACTCCGTGCCAGCAGCCGCGGTAATACGGAGGGTGCAAGCGTTATCCGGATTTATTGGGTTTAAAGGGTGCGTAGGCTGTAAGTCAAGTCAGCGGTGAAAAGTCGGGGCTAAACCTTGAGGGTGCCG
+
GGGGGGGGGGGGGGGGGGGGGGGGGGGGGGGGGFGGGGGGGGGGGGFFGGGGGGGGGGGGGGGGGGGGGDGGGGGGG8CGGGGGGGGFFGGGGGGGGGGGGGGGGGG<FGGEFCFG9,:,,5BEEFGG,4A<55E+8@@FC9EFAFG<?F,ADFFGGGGGGGGGGGDFG,EEGGGGEFFGGGGGGEGGGGGGGGGGDGGGGGGGGGGGGEGGGGFGEG5CFGGGGG@EEEG?FGGEGGGEGGGGGGGGFF9<@FGGGGGGGC5==FGGGGDDDE=C3DGGFFCFGGGF5@BGC<
@M03364:396:000000000-C9LGT:1:1101:7855:1926 1:N:0:10
ACTCCTACGGGAGGCAGCAGTAGGGAATCTTCGGCAATGGGGGCAACCCTGACCGAGCAACGCCGCGTGAGTGAAGAAGGTTTTCGGATCGTAAAGCTCTGTTGTAAGAGAAGAATGTGTGTGTGAGTGGAAAGTTCACACAGTGACGGTAACTTACCAGAAAGGGACGGCTAACTACGTGCCAGCAGCCGCGGTAATACGTAGGTCCCGAGCGTTGTCCGGATTTATTGGGCGTAAAGCGAGCGCAGGCGGTTTAATAAGTCTGAAGTTAAAGGCAGTGGCTTAACCATTGTT
+
GGGGGGGGGGGGGGGGGGGGGGGGGGGGGGGGGGGGGGGGGGGGGGGGGGGGGGGGGGGGGFGGGGGGGGGGGGGGGGGGGGGGGGGGGGGGGGGGGGGGGGGCFFGFGGGGGG8F9FFGFEF<,CFG:+8,383<CFFGF8,@<FFGCC+CB<FGGFGGGGGGGEGGG>CGGGGGDGGGGGGC,=CFGGGGGGGGGGGGGFFGGGGGGGGGGCEGGGFCGGGGGGGGFGGGGCEDGFDCCGGGGGGGCEGGGGGDGGG?@GGGGGGGGGGGFG?C59CFFEFFGGGFGFF*:7
@M03364:396:000000000-C9LGT:1:1101:12985:1939 1:N:0:10
ACTCCTACGGGAGGCAGCAGTGGGGAATCTTGCGCAATGGGGGCAACCCTGACGCAGCGACGCCGCGTGCGGGACGAAGGCCTTCGGGTCGTAAACCGCTTTCAGCAGGGACGAGGCCGCTCCGGTGACGGTACCTGCAGAAGAAGCCCCGGCTAAATACGTGCCAGCAGCCGCGGTAATACGTATGGGGCGAGCGTTATCCGGATTCATTGGGCGTAAAGCGCGCGTAGGCGGCCCGTTAGGTCGGAGGTAAAAGCCCGGGGCTCAACCCCGGCGAGCCTCCGATACCGGCGG
+
GGGGGGGGGGGGGGGGGGGGGGGGGGGGGGGGGGGGGGGGGGGGGGGGGGGGGGGGGGGGGGGGGGGGGGGGGGGGGGGGGGGGGGGGGGGGGGGGGGGGGGGAFGGGGGGGGGEGECFG:*>**=FG<*4+*8?BFFCCFCGGA:FGGG=FGGEGGGGGGCFGGGGGG,CGGGGGGGGGGGGCGGGGCGGGGEEGGGGGGGGGGGGGGGGGGGGGCGGGGGGGGGGEGGGGGGGGGGE=EGFGGGGGGGEGGG?FGGGGGGGGDFGGGGGGGCGGDGGGFFGGGGGFGB>CC<
@M03364:396:000000000-C9LGT:1:1101:11232:1987 1:N:0:10
ACTCCTACGGGAGGCAGCAGTAGGGAATTTTCGTCAATGGGCGCAAGCCTGAACGAGCAATGCCGCGTGGGTGAAGACGGTCTTCGGATTGTAAAGCCCTGTTGCCGGGGACAAAGATCAGCCTGAGTGTACCACTGACTGTTTGATGGTACCCGGCCAGAAAGCCACGTCTAACTACGTGCCAGCAGCCGCGGTAATACGTAGGGGGCAAGCGTTATCCGGAATGATTGGGCGTAAAGGGTGCGCAGGCGGCTGTGCAAGTCTGGAGTAAAAGGGACCGGCTCAACCGGTTC
+
GGGGGGGGGGGGGGGGGGFGFGGGGGGGGCFGGGGDFEG9FGEGCGFDC8FGDFGGDGGGCFGGGED6CCFGGGGGGGGGGGGGGGDGC:FGGGGGFEFFGFE,,:@+=+FF=F<A,,C<,5B,,:BF,,9,,,3B>F3,CFFF,,<@DC,@,3+@FFGG@,@,3FFGG8:FGGGGGGGGCEGCGF@C7CCGG:FGFCFGGFGDE:EDGGGGGCGGG*<:EEGGGG<FF+C=8?/CEG?FGGEG=EGGGGGEC**:DCG7E<:<7*<C7CEGFF*>C5*77>:<F49>D3.9*
@M03364:396:000000000-C9LGT:1:1101:21160:1998 1:N:0:10
ACTCCTACGGGAGGCAGCAGTGGGGAATCTTGCGCAATGGGGGCAACCCTGACGCAGCGACGCCGCGTGCGGGACGAAGGCCTTCGGGTCGTAAACCGCTTTCAGCAGGGACGAAGGACGTGACAGTACCTGACGAATAAGCAACGGCTAACTACGTGCCAGCAGCCGCGGTAATACGTAGGTTGCAAGCGTTGTCCGGATTTACTGGGTGTAAAGGGCGTGTAGGCGGATCTGCAAGTCAGATGTGAAATCCCGGGGCTCAACCCCGGAACTGCATTTGAAACTGTAGACCTT
+
GGGGGGGGGGGGGGGGGGGGGGGGGGGGGGGGGGGGGGGGGGGGGGGGGGGGGGGGGGGGGGGGGGGGGGGGGGGGGGGGGGGGGGGGGGGEGGGGGGGFGGGGGGGGGGGGGGFC3@FD@>B18@FF<;<>><FEGGGAFG9CF:<FGGGG,<FGGGGFGGGGGGGGD*?EGGGGGGFCGGFGGFGGGGEGGGGGGGGGGGGGGGGGGGEGGGGGGGDGEGEGGGGGGEGG7@GGFEFGGGFFGGGGGGGGEFGGGGGDGG=GGGGGGGGGGGGGGGGGFFDFGGFFGFFGFF
@M03364:396:000000000-C9LGT:1:1101:15409:2014 1:N:0:10
ACTCCTACGGGAGGCAGCAGTGGGGAATATTGGGCAATGGGGGCAACCCTGACCCAGCAACGCCGCGTGAAGGAAGACGGCCCTATGGGTTGTAAACTTCTTTTATCGTGGAGTAAACCCGATCACGTGTGGCCGGTTGAGAGTACACGAGGAATAAGTATCGGCTAACTCCGTGCCAGCAGCCGCGGTAATACGGAGGATACGAGCGTTATCCGGATTTATTGGGTTTAAAGGGTGCGCAGGCGGATCGGTAAGTCAGGGGTGAAAAGTTGGGGCTCAACTCCAATCGTGCCT
+
GGGGGGGGGGGGGGGGGGGGGGGGGGGGFGGGGGGGGGGGGGGGGGGGGGGGGGGGGGGGGGGGGGGGGGGGGGGGGGGGGFGGGGGGGGGGGGGGGGGGGGGGGGGGGGGGGG=FE<FE:6@>+BFG,:83+B3+@FD<FFGFFEGFGGGE<FFFGGGGGGGGGGGGG;FGEGGGGGGGGGGGGGGGGGGGGGGGGGGGGGGGFEGGGEGGGGGGEEGGDGGGGG;CEFFGGGGGGGGGGGGGGGGGGGGEGGF9DGGGGGGGDDCGG:EGGGGDGGGGFFCDFGGFGFFDG>
@M03364:396:000000000-C9LGT:1:1101:23856:2025 1:N:0:10
ACTCCTACGGGAGGCAGCAGTGGGGAATATTGGGCAATGGGGGAAACCCTGACCCAGCAACGCCGCGTGGAGGAAGAAGGTCTTCGGATCGTAAACTCCTGTCCTCAAAGACGAGAAGGAGGCTATATGAGTGGAAGAAGCCCCGGCTAACTACGTGCCAGCAGCCGCGGTAATACGTAGGTGGCGAGCGTTATCCGGAATGATTGGGCGTAAAGGGTGCGTAGGCGGCCTGTTAAGTCTGAAGTGAAAGGTACCGGCTCAACCGGTACAGGCTTTGGAAACTGGCAGGCTGGG
+
GGGGGGGGGGGGGGGGGGGGFGGGGGGGGGGGGGGGGGGGGGGGGGGGGGGGGGGGGGGGGGGGGGGGGGGGGGGFGGGGGGGGGGGGGGGGGGGGGGGGGGG<FFG,CFGGGGDGFGFFB-B,,:EF,,9<:8,,6:3BD<=F7+<CCF8@>FGGGFBACFGGGFG>B1=FGGGGGGGGGGGGGGCCFG@CFBEFGGGEGGGGGGGGGGGGEGGGGGGGGGDEGGCEDGGGGGGFGGGGGGGGGGGGGGGGGGGGGGEEGFDFGDEGGGG5C6:<CFCF?FGGGGFEGE>GD5
@M03364:396:000000000-C9LGT:1:1101:9031:2025 1:N:0:10
ACTCCTACGGGAGGCAGCAGTGGGGAATATTGCACAATGGGCGCAAGCCTGATGCAGCGACGCCGCGTGCGGGATGGAGGCCTTCGGGTTGTAAACCGCTTTTGTTCAAGGGCAAGGCACGGTTTCGGCCGTGTTGAGTGGATTGTTCGAATAAGCACCGGCTAACTACGTGCCAGCAGCCGCGGTAATACGTAGGGTGCAAGCGTTATCCGGATTTATTGGGCGTAAAGGGCTCGTAGGCGGTTCGTCGCGTCCGGTGTGAAAGTCCATCGCTTAACGGTGGATCCGCGCCGG
+
GGGGGGGGGGGGGGGGGGGGGGGGGGGGGGGGGGGGGGGGGGGGGGGGGGGGGGGGGGEGGGGGEG>FCGGGGGGGGGGGGGGGGGCEGGEFGGGGGGGGGGGDFGGFGGGGGGGGGGFG++B@+@FF++55@@FCCFFA@EFFGGGGGGGG@CFGGGGGDFGGGGGGG*=FGGG?FGGGGGGGEEEGGFFCFGGGGGGGGGGFGEGGGGGGEEDEGGGGGFGGGGCE>FFDGGGGGGFG?EGGGGGDE5C:ECEGGGEGEFGGFGGGGFF/>FGCFGEGFFGFFG<FGFFGGC
@M03364:396:000000000-C9LGT:1:1101:11401:2029 1:N:0:10
ACTCCTACGGGAGGCAGCAGTGGGGAATATTGCACAATGGGGGAAACCCTGATGCAGCAACGCCGCGTGAGTGATGACGGCCTTCGGGTTGTAAAGCTCTGTCTTCAGGGACGATAATGACGGTACCATGGGAGGAAGCCCCGGCTAACTACGTGCCAGCAGCCGCGGTAATACGTAGGGGGCGAGCGTTGTCCGGAATTACTGGGCGTAAAGGGCTCGTAGGCGGTTCGTCGCGTCCGGTGTGAAAGTCCATCGCTTAACGGTGGATCCGCGCCGGGTACGGGCGGGCTTG
+
GGGGGGGGGGGGGGGGGGGGGGGGGGGGGGGCFGGGGGGGGGGGGGGGGGGGGGGGGGGGGGGGGGGGGGGGGGGFFGGGGGGGGGDGGGGGGGGFGGGGGGGFGGDFFGGGGGGG:FEFG:CFFGFG,:,:B8@+=FGGGGGGGGGGGGFFEFGGGGFGGGGGGGGGG*BFFGGFDFGGGGGGDGGGGGCECGGGGDFCFGGGGFFGGGGGG7EDFGGGEGGCGGEGGEGE>EE5*CEG8CGGFGGGGGGGGGGGGGEG?EDCGGFGD4CFCEGDGGGDFFGGGGGFGEFG
@M03364:396:000000000-C9LGT:1:1101:17998:2032 1:N:0:10
ACTCCTACGGGAGGCAGCAGTGGGGAATATTGCACAATGGGCGCAAGCCTGATGCAGCGACGCCGCGTGCGGGATGGAGGCCTTCGGGTTGTAAACCGCTTTTGTTCAAGGGCAAGGCACGATTACGGCAGTTTTGAGTGGATTGTTCGAATAAGCACCGGCTAACTACTTGCCAGCAGCCGCGGTAATACGTAGGGTGCAAGCGTTATCCGGATTTATTGGGCGTAAAGGGCTCGTAGGCGGTTCGTCGCGTCCGGTGTGAAAGTCCATCGCTTAACGGTGGATCCGCGCCGG
+
GGGGGGGGGGGGGGGGGGGGGGGGGGGGGGGGGGGGGGGGGGGGGGGGGGGGGGGGGGGGGGGGGGGGGGGGGGGGGGGGGGGGGGGGGGGGGGGGGGGFGGGFGCFGGGGGGF<DFGGGE->B7DFG<+@@,@,,*@F:<33@F3@FGGGGGGGGGGGGEG7FGGGGG<,;CFGGGGGGGGGGGGGGGGGEFGDGGGGGGGGGGGGGGGGGG?58FFGGGGFGGGGGFGGGDFGGGD5CCEGGDEGCGGGGGGGGG/>CE9FGGGGGGGGGGGGDCCEG>FGGFFGFGF>DDG
@M03364:396:000000000-C9LGT:1:1101:19765:2033 1:N:0:10
ACTCCTACGGGAGGCAGCAGTAGGGAATATTGGGCAATGGAGGCAACTCTGACCCAGCCATGCCGCGTGAAGGAAGACGGCCCTATGGGTTGTAAACTTCTTTTATCGTGGAGTAAACCCGATCGCGTGTGGCCGGTTGAGAGTACACGAGGAATAAGTATCGGCTAACTCCGTGCCAGCAGCCGCGGTAATACGTAGGTGGCAAGCGTTGTCCGGATTTATTGGGCGTAAAGGGCTCGTAGGCGGTTCGTCGCGTCCGGTGTGAAAGTCCATCGCTTAACGGTGGATCCGCGC
+
GGGGGGGGGGGGGGGGGGGGGGGGGGGGGGGGGGGGGGGGGGGGGGGGGGGGGGGGGGGGGGGGGGGGGGGGGGGGGGGGGGGGGGGGGGGGGGGGGGGGGGGGGGGGGGGGGGGGEFGGC+@:+=FE+8A+:B>:FGG<FFFFGF9FGGGG:FEGGGGGGGGGGGGGGFGGGGGGGGGGGGGGGGGGGGGGGGGFGGGGGGGGFGGGGGGGGGGGGGGGFCGFGGGGGGGGFGGDFEGGCEGGGGEGGGGEGGGGGGGG:ECECFGGGGGGFGGGGGGFFFGGGG*6CFFFDC
@M03364:396:000000000-C9LGT:1:1101:8750:2067 1:N:0:10
ACTCCTACGGGAGGCAGCAGTAGGGAATTTTCGTCAATGGGCGCAAGCCTGAACGAGCAATGCCGCGTGAACGAGGAAGGTCTTCGGATCGTAAAGTTCTGTTGAGAGGGAAAAAGGAACACCAGAGGACATTCTGGTGAAGTGATATTACCTTTCGAGGAAGTCACGGCTAACTACGTGCCAGCAGCCGCGGTAATACGTAGGTGGCAAGCGTTATCCGGAATGATTGGGCGTAAAGGGTGCGCAGGCGGCTGTGCAAGTCTGAAGTAAAAGTGACCGGCTCAACCGGTTC
+
GGGGGGGGGGGFGGGGGGGGGGGGGGGGGFGGGGGGGGGFGGGGGGGGGFGGGGGGGGGGGFGGGCGGGGGGGGGGGGGGGG9FFFFGCEGGFGGFGGGA<FGFGGF<EGGGCE=F+EFD,4F+BCFG=+8,,5C9,?=EFGFGGGFCGGGGEGGGGGCFGGDCAEGGGGCFFGGGGGGGGGGGFFGG@FGEGCGGGGGGGGGGGGGGGGGGGGGGFGGGGGGGGGEGGGGG>?EEG7CGGGGGGGGGGGGGGGFGF?FGGFGGGDG:DGGGGFGGG=EDFEGGGFG@DEE:
@M03364:396:000000000-C9LGT:1:1101:9704:2086 1:N:0:10
ACTCCTACGGGAGGCAGCAGTGGGGAATATTGCACAATGGGCGCAAGCCTGATGCAGCGACGCCGCGTGCGGGATGGAGGCCTTCGGGTTGTAAACCGCTTTTGTTCAAGGGCAAGGCACGTTTTCGGCCGTGTTGAGTGGATTGTTCGAATAAGCACCGGCTAACTACGTGCCAGCAGCCGCGGTAATACGTAGGGTGCAAGCGTTATCCGGATTTACTGGGTGTAAAGGGAGCGTAGACGGTTTAGCAAGCCAGATGTGAAAGCCCGGGGCTCAACCCCGGGACTGCATTTG
+
GGGGGGGGGGGGGGGGGGGGGGGGGGGGGGGGGGGGGGGGGGGGGGGGGGGGGGGGGGGGGGGGGGGGGGGGGGGGGGGGGGGGGGGGGGGGGGGGGGGGGFGGGGGGGGGGGG=@<@FFC=FFGFGG3@F55@CEDFGGFFCFF>FFGGGG7F@FGGGGGGGGGGGGG=CGEFGGGGGGGGGGGGGGGGGGGGGGGGGGGGGGGGGDGGGGGGGGEFGGGGGGGEGGGGGGFGCEGE5CGEGEGCFGGGC6EGGGG9EGG7CECFFGGGGGGGGGGGGGFFGGGDGFGF=DF7
@M03364:396:000000000-C9LGT:1:1101:21226:2093 1:N:0:10
ACTCCTACGGGAGGCAGCAGTGAGGAATATTGGACAATGGAGGCAACTCTGATCCAGCCATGCCGCGTGAAGGACTAAGGCCCTATGGGTCGTAAACTTCTTTTGAGAGGGAGCAATTAGGTTTTCGCTTGCACCTATGAGGGTACCATTCGGATAAGCATCGGCTAACTCCGTGCCAGCAGCCGCGGTAATACGGAGGATGCGAGCGTTATCCGGATTTATTGGGTTTAAAGGGTGCGTAGGTGGCCTCTTAAGTCAGCGGTCAAATCGTGGGGCTCAACTCCATTCCGCCGT
+
GGGGGGGGGGGGGGGGGGGGGGGGGGGGGGGGGGGGFGGGGFGGGGGGGGGGCEFFGGGGGGGGGGGG7FEGGGFGCEGGGGGFGGGFGGGGDGGGGCGFGDFFFCF<FGGGG>=??,C=,5BB+BFF4:A+5,:8=5,,8,+8A,D99FCGCFDG9>FFG8FGGGGGGG9:CFGGFGGGGGGGGCFGGGGCFFGGGGGGFCGGGEGGCFEFCFGGGG5EFGGGGGFD8FGGCCCCEEGE8EG:E=CFCGFGCE+<7CFGGG5EGGGGFGFFD**>7FGGFFGGGGGFCFEG3)
@M03364:396:000000000-C9LGT:1:1101:10932:2126 1:N:0:10
ACTCCTACGGGAGGCAGCAGTAGGGAATTTTCGTCAATGGGCGCAAGCCTGAACGAGCAATGCCGCGTGGGTGAAGACGGTCTTCGGATTGTAAAGCCCTGTTGCCGGGGACAAAGGACAGCCCGAGTGGAAAGCTGACTGTTTGATGGTACCCGGCCAGAAAGCCACGGCTAACTACGTGCCAGCAGCCGCGGTAATACGTAGGGGGCGAGCGTTATCCGGATTCATTGGGCGTAAAGCGCGCGTAGGCGGCCCGTCAAGCAGGATCTCCAATCTGGGGGCTCAACCTTCAGC
+
GGGGGGGGGGGGGGGGGGGGGGGGGGGGGGGGGGGGGGGGGGGGGGGGGGGGGGGGGGGGGGGGGGGGGGGGGGGGGGGGGGGGGGGGGGGGGGGGGGGGGGGGGGGFGGGGGGGGGFFGGGGC7FFG>+8,C><EFFGGF=DFGCGGGGGGGGGGGGGGGGGGGGGGGFGGGGGGGGGGGGGGGGGGGGGGGGCGGGGGGGGGGGGGGEGGGGGGGGGGGGGGGGGGGGFGGGGGGGGGGGGGG5EGGGGGGEGD9E==FFD?E5FGFFCFGGGGGFFGFFGGFFFFGFFGGG
@M03364:396:000000000-C9LGT:1:1101:19261:2130 1:N:0:10
ACTCCTACGGGAGGCAGCAGTGAGGAATATTGGTCAATGGGCGCGAGCCTGAACCAGCCAAGTCGCGTGAGGGAAGACGGCCCTACGGGTTGTAAACCTCTTTTGCCGGGGAGCAACGCTGCGTGCGTATCCCCAGGTGAGCGTACCCGGAGGAAAAGCATCGGCTAACTCCGTGCCAGCAGCCGCGGTGATACGGAGGATGCGAGCGTTATCCGGATTTATTGGGTTGAAAGGGTGCGGAGGCCGGCTGTCAAGTCAGCGGTAAAAATTCGGGGCTCAACCCCGTAAAGCCGT
+
GGGGGGGGGGGGGGEGGGGGGG<FGGGGGGGGGCFGGGGGGGGG+CFGGGGGGGGGGGGGGGCFEGGGGGGGGGGGG8FGGGCFGDFE@F4FFFGDGGF?FGG<FEFGGGGFFCGGCFGGD+C+BBFGC+>,3+8+*,@BF,55@@+,1>*>58C,:<CG8,61<**,+,5<:CF<CCF<FGF7FCFGE*;CF9C:EGDECC*:/:/??*8;:C*?E5C6CC9+CC>E*2<CGGGGGGG5ECE*A5E58:09FF?C77+7C***2>FGCGFC*>5))*CCFFGDGC)59=BCC/
@M03364:396:000000000-C9LGT:1:1101:19563:2135 1:N:0:10
ACTCCTACGGGAGGCAGCAGTGGGGAATATTGCACAATGGGCGCAAGCCTGATGCAGCGACGCCGCGTGCGGGATGGAGGCCTTCGGGTTGTAAACCGCTTTTGTTCAAGGGCAAGGCACGGTTTCGGTCGGATTGAGTGGAGTGTTCGAATAAGCACCGGCTAACTACGTGCCAGCAGCCGCGGTAATACGTAGGGTGCAAGCGTTATCCGGATTTATTGGGCGTAAAGGGCTCGTAGGCGGGTCGTCGCGTCCGGTGTGAAAGTCCATCGCTTAACGGTGGATCCGCGCCGG
+
GGGGGGGGGGGGGGGGGGGGGGGGGGGGGGGGGGGGGGGGGGGGGGGGGGGGGGGGGGGGGGGGGGGGGGGGGGGGFGGGGGGGGGGGGGGGGGGGGGGGGGGFGFGFGGGGGGGG+BF,+6B:+>C>+8@@**3,@FCFGC,@FFFCEGGG7FGGGGGGGGGDFGGGF*:FFGGGGGGEGGGGG8EEFFGGC,;CGGEGFCFFGGGGG@CGGC:EEE?CFDGGGGCE5:FEEGFGG8*:AE:*::CGC8CEGGGGG5CEECCCGGGGFGFGG=CCC>EDFFE7FGGFGFFGDG
@M03364:396:000000000-C9LGT:1:1101:8939:2136 1:N:0:10
ACTCCTACGGGAGGCAGCAGCTAAGAATATTCCGCAATGGACGAAAGTCTGACGGAGCGACGCCGCGTGGATGATGAAGGCCGAAAGGTTGTAAAATCCTTTTGAACTGGAAGAATAAGCAGTGTAGGTGATGACATTGTGGTGACGGTACAGTTTGAATAAGCAACGGCTAATTACGTGCCAGCAGCCGCGGTAACACGTAGGTGGCGAGCGTTATCCGGAATGATTGGGCGTAAAGGGTGCGCAGGCGGTCTGTTAAGTCTGAAGGCAAAGGGATGAGCTCAACTCATTTAT
+
GGGGGGFGGGGGGGGGGGGGGGGCGGGGGGGFGGGGGGGGGGEDEGGGGGGGGGGGGGGGGGGGGGGGGGGGGGFGGGGGGGGGDGGGGGGGGGGGGGGGGGGFFFCE<FGFGGGG<<BDF-B,F<BF5,C,,,:,C@FFACBFCFGFGGGCGGCCFFCEFGGGGFGGEGGEGGGGGFGGGGGGFGGGGDGGGGGGFCFFECGGGFFGGGG@CEGGGGGGEGEGGGGFGGGGGG8CFGGDEGGGGCEDEEGGDGGCGGCC<?DF?DGGGGGGGGG<FGGGFFF=C5>FD?FGF7
@M03364:396:000000000-C9LGT:1:1101:15485:2142 1:N:0:10
ACTCCTACGGGAGGCAGCAGTGGGGAATCTTGCGCAATGGGGGCAACCCTGACGCAGCGACGCCGCGTGCGGGACGAAGGCCTTCGGGTCGTAAACCGCTTTCAGCAGGGACGAGGACGCTACAGTGACAGTCCCTGCAGAAGAAGCCCCGGCTAAATACGTGCCAGCAGCCGCGGTAATACGTATGGGGCGAGCGTTATCCGGATTCATTGGGCGTAAAGCGCGCGTAGGCGGCCCGTTAGGTCGGAGGTAAAAGCCCGGGGCTCAACCCCGGCGAGCCTCCGATACCGGCGG
+
GGGGGGGGGGGGGGGGGGGGGGGGGGGGGGGGGGGGGGGGGGGGGGGGGGGGGGGGGGGGGGGGGGGGGGGGGGGEGGGGGGGGGGGFFGGGGGGGGGGGGGGDGGGGGGGGGG@F*>C<:-5>,8?<8,@?,C,??CFAF,<FFCC,CFEGGGGGGGFGGFGGGGGGG:<FEGGGGGGGGGG?6CFGEGGGEEGGEGGGGGGGGGGGGGGGGGGGGGGGGGGGGGGGGEGGGGGEEGEG5CFFGGGGGG/+ACFGFGCEGGG759FFGGEDGGG:)9CGFFGD7DDBGFFGGG
@M03364:396:000000000-C9LGT:1:1101:23287:2148 1:N:0:10
ACTCCTACGGGAGGCAGCAGTGGGGAATTTTGGACAATGGGCGCAAGCCTGATCCAGCTATTCCGCGTGTGGGATGAAGGCCCTCGGGTTGTAAACCACTTTTGTAGAGAACGAAAAGGCGCCGTCGACTAAATGATGTTGCTGACGGTACTCTAAGAATAAGCACCGGCTAACTACGTGCCAGCAGCCGCGGTAATACGTAGGTGGCAAGCGTTATCCGGAATGATTGGGCGTAAAGGGTGCGCAGGCGGCTGTGCAAGTCTGAAGTGAAAGGTACCGGCTCAACCGGTCC
+
GGGGGGEGGGGGGGGGGGGGGGGGGGGGFGGGGGGGGGGGGGGGGGGFGGGGGGGFGGGGGGGGGGGGGGGGGGGGGGGGGGGGGGGGGGGGGGGGGGGGGGGAFGDEFGGGGGC@BEGB++>:+@FG:8@,,,,,,<=3@CDF93@@FDFCBFCFG,@DFGGGGGGGD7B:FGGGGGFGGGFGG?CGFGEGGFGGGFGG,CCEFFFGGF>GC<EGGCFEGE5CFGCFEFFGGGC>FFCEEGG=EGDGGGGGEE8ADGGFGGDGGGGG4><*:*<:CFGCBFGCGGFDDB)7
@M03364:396:000000000-C9LGT:1:1101:21308:2165 1:N:0:10
ACTCCTACGGGAGGCAGCAGTAGGGAATATTGCACAATGGGGGAAACCCTGATGCAGCAACGCCACGTGTGGGAAGAAGCATTTCGGTGTGTAAACCACTGTCGTGAGGGAATAAGGCGTCTTCTCGGCTGCGTTGAATGTACCTCGAAAGGAAGCACCGGCAAACTTCGTGCCAGCAGCCGCGGTAATACGAGGGGTGCAAGCGTTGTTCGGAATCACTGGGCGTAAAGGGAGCGTAGGCGGAGATGCAAGCGGACTGTACAATACCGGGGCCCAACCCCGGACCTGCAGTTC
+
GGGGGGGGGGGGGGGGGGGGGGGGGGGGGGGGGGGGGGGGGGGGGGGGGGGGGGGGGGGGGGGGGGGGGGGGGGGGGGGGGGGGGGGGGGGGGGGGGGGGGGG+BFGGGGGGGG,9,AF?CGF,,CFG+:8++8==FGGFFFAFGG:CGGFG,FGGGGGGGGGGGGGGGC:FGGGGGGGGGGGGEEGGGGGGGEFGGGGGGGGGGGGGGGGGGGGGCGGFGFFGGG?EGGGGGGGGGDGGGGGGGGGGCCGGGGGGGGGGGGGGGGG4CCCGGGGGGGGGFFGGGGGFFFFCC>
@M03364:396:000000000-C9LGT:1:1101:15626:2165 1:N:0:10
ACTCCTACGGAGGCAGCAGTGAGGAATATTGGTCAATGGGCGGAAGCCTGAACCAGCCAAGTCGCGTGAGGGAAGACGGTCCTACGGATTGTAAACCTCTTTTGTCGGGGAGCAAAGGGGCCACGTGTGGCAGGATGAGCGTACCCGAAGAAAAAGCATCGGCTAACTCCGTGCCAGCAGCCGCGGTAATACGGAGGATGCGAGCGTTATCCGGATTTATTGGGCGTAAAGGGCTCGTAGGCGGTTCGTCGCGTCCGGTGTGAAAGTCCATCGCTTAACGGTGGATCCGCGCCG
+
GGGGGGGGGGGGGGGGGGGGGGGGGGGGGGGGGGGGGGGGGGGGGGGGGGGGGGGGGGGGGGGGGGGGFGGGGGGGGGGGGGGGGGGGGGGGGGGGGGGGGGGGGGGGGGGGGGCF@FGEGGFD3DFG3+8,86@8FGFGGGGGGGGGGG@FFFGGGGGGGGGGGGGGGGDGGGGGGGGGGGGGGGGGEFGGGGGGGGGGGGGGCGGGGGGGGGGGGGGGGGGGGGGGGGGGGGGGGGGGGGGGGGGGGGGGGGGGGGEGCEFG?FGGGGGGGGGGGGGGEEGDGGGFGFFGGC
@M03364:396:000000000-C9LGT:1:1101:22451:2193 1:N:0:10
ACTCCTACGGGAGGCAGCAGTGAGGAATATTGGTCAATGGGCGAGAGCCTGAACCAGCCAAGTCGCGTGAGGGAAGACGGTCCTACGGATTGTAAACCTCTTTTGTCGGGGAGCAAAAGGCGCCACGCGCGGTGTATAGAGTGTACCCGAAGAAAAAGCATCGGCTAACTCCGTGCCAGCAGCCGCGGTAATACGGAGGATGCGAGCGTTATCCGGATTTATTGGGTTTAAAGGGTGCGTAGGCCGGCTGTCAAGTCAGCGGTAAAAATTCGGGGCTCAACCCCGTAAAGCCGT
+
GGGGGGGGGGGGGGGGGGGGGGGGGGGGGGGGGGGGGGGGGGGGGGGGGGGGGGGGGGGGGGGGGGGGGGGGGGGGGGGGGGGGGGGDGGGGGGGGGGGGGGGGGGGGGGGGGGCF8=E?F+=>+BFEC+@+++8FFGCF<@FFFFBFGGGG*DFGGGGGGGGGGGGGGD9CGFGGGGGGGGGGGGGGGGGGGGGGGGGGGGGGGGGGGGGGGGGGGGEFGGGGGG;EEGGGGFGGGGGGGGGGGGGGGGGGGFGGGGGGGGGGGGGGGGGGGDGGGGCFFFGGC7CDFFFGGC
@M03364:396:000000000-C9LGT:1:1101:19459:2202 1:N:0:10
ACTCCTACGGGAGGCAGCAGTGGGGGATATTGCACAATGGGGGAAACCCTGATGCAGCGACGCCGCGTGAGTGAAGAAGTATTTCGGTATGTAAAGCTCTATCAGCAGGAAAGAAATTGACTGTTCCTGTCAACGAAGCCCCGGCTAACTACGTGCCAGCAGCCGCGGTCATACGTAGGGGGCAAGCGTTATCCGGATTTACTGGGTGTAAAGGGAGCGTAGACGGTATGGCAAGTCTGAAGTGAAAGCCCAGGGCTCAACCCTGGGACTGCTTTGGAAACTGTCGCACTAG
+
GGGGGGGGGGGGGGGGGGGGGGGGGGGGGGGGGGGGGGGGGGGGGGGGGGGGGGGGGGGEFGGGGGGGGFGGGGGGGCGGGGGGGGGGGGGGGGGGGFGCGGGFGGGGGGGGGGDF,?DF9<EF,EFF,,A,@,8>CE7<+8:F+38@BFEF7@FGGGDGFF7FFFEGE7EGC,=FFGGGGGGG7BFFFFGGGGGDGEGGGFFGGGEGGGG7FCGFGGGGGGEFEGEGFFGGGFGGDGGFCFCFFGEGGGGGGGGGGGGGGGGGGGGGGGFFGGGGGFGG5?FFGGGBG;4C
@M03364:396:000000000-C9LGT:1:1101:24321:2211 1:N:0:10
ACTCCTACGGGAGGCAGCAGTGGGGAATATTGGGCAATGGGCGAAAGCCTGACCCAGCAACGCCGCGTGAGGGAAGAAGGGTTTCGGCTCGTAAACCTCTGTCCTATGGGACGAAGAAGACGACAGTAACATAGGAGGAAGTCCCGGCTAACTACGTGCCAGCAGCCGCGGTAATACGTAGGGGGCGAGCGTTGTCCGGAATGAGTGGGCGTAAAGGGCGCGGAGGCGGCCCGTTAAGTCTGGAGTGAAAGTCCGGCTTTCCAGGTGGGAATTGCTTTGGATACTGATGGGCTG
+
GGGGGGGGGGGGGGGGGGGGGGGGGGGGGGGGGGGGGGGGGGGFGGGGGGGGG<FFGGGGGGGGGGGGGGGGGGGGGGGGFFGGGGGGG@FGGGGGGGGFGGG<FF?FGGGGGGE=F@FD63>++@FF,,9<,:@=>F3><3,@F>:*@FGG,>BCD,*>FGGGGGFGE*:<CFBCCF<CFGE<C8ECEC>E8C*0<EGCECF++3AECCCE5;8CGGDGCE*:CE*:EC*?E:*;*C+<FE?+;+;?C7@EEE*:7E=FGCFGF4?CDGC<6FGCDCGG4F<CDG7FCFF**C
@M03364:396:000000000-C9LGT:1:1101:15314:2213 1:N:0:10
ACTCCTACGGGAGGCAGCAGTGGGGAATATTGGGCAATGGGCGAAAGCCTGACCCAGCAACGCCGCGTGAAGGAAGAAGGCCTTCGGGTTGTAAACTTCTTTTACCAGGGACGAAGGACGTGACGGTACCTGGAGAAAAAGCAACGGCTAACTACGTGCCAGCAGCCGCGGTAATACGTAGGGTGCAAGCGTTATCCGGATTTATTGGGCGTAAAGGGCTCGTAGGCGGTTCGTCGCGTCCGGTGTGAAAGTCCATCGCTTAACGGTGGATCCGCGCCGGGTACGGGCGGGCTT
+
GGGGGGGGGGGGGGGGGGGGGGGGGGGGGGGGGGGGGGGGGGGGGGGGGGGGGGGGGGGGGGGGGGGGGGGGGGGGGGGGGGGGGGGGGGGGGGGGGGGGGGGFGGGGGGGGGGGG7=FFCBF7+@FF3,9,,33>DFFCGGGFG:FCGGGGGGGGGGGGGGGGGGGGG*:FGGGGGGFGGGGGDEGGGGGGGCFGGGGGGDGGGGGGGGGGGGGGCGGGGGGGGGFCGEGGGGGGGGGGGGGGGGGGGGGGGGGGGGGGGEFGGGGGGGGGGGGGGGGGFFEGDGGEDFEGD4
@M03364:396:000000000-C9LGT:1:1101:20538:2229 1:N:0:10
ACTCCTACGGGAGGCAGCAGCTAAGAATATTCCGCAATGGACGAAAGTCTGACGGAGCGACGCCGCGTGGATGATGAAGGCCGAAAGGTTGTAAAATCCTTTTGAACTGGAAGAATAAGCAGTGCAGGCCACACCATTGTGGTGGCGGTACAGTTTGAATAAGCAACGGCTAATTACGTGCCAGCAGCCGCGGTAACACGTAAGTTGCGAGCGTTGTTCGGAATTATTGGGCGTAAAGGGCATGTAGGCGGTTATCTAAGCTTGGTGTGAAAGGCAGGGGCTCAACTCTTGGAC
+
GGGGGGGGGGGGGGGGGGGGGGGGGGGGGGGGGGGGGEGGGGDGEEGGGGGGGGGGGGGGGGGGGGGGGGGFGGGGGDGGGGG7FGGGFGGGGGGGGGGDGGGGGGGCGGGGGB,?,CBC,-A,,:EE++8+,8B<FFG<@CFD+7<@<<:CD=FFGFCEFCEGGCFGC7B:DFGFGGGGGGCFF@FGGFGEGGGGF9FGGGGGGGGFGEDEGG8?8;CCGEGGGGGGGGGGGGGGGGGGGGGGCGGGFGGEEGCCFGFFFFFFG7EGGGGGGGGDGGGCD>G4CFG?FFFGGC
@M03364:396:000000000-C9LGT:1:1101:16061:2251 1:N:0:10
ACTCCTACGGGAGGCAGCAGTGGGGAATATTGCACAATGGGCGCAAGCCTGATGCAGCGACGCCGCGTGCGGGATGGAGGCCTTCGGGTTGTAAACCGCTTTTGTTCAAGGGCAAGGCACGGTTTCGGCTGTGTTGAGTGGATTGTTCGAATAAGCACCGGCTAACTACGTGCCAGCAGCCGCGGTAATACGTAGGGTGCAAGCGTTATCCGGATTTATTGGGCGTAAAGGGCTCGTAGGCGGTTCGTCGCGTCCGGTGTGAAAGTCCATCGCTTAACGGTGGATCCGCGCCGG
+
GGGGGGGGGGGGGGGGGGGGGGGGGGGGGGGGGGGGGGGGGGGGGGGGGGGGGGGGGGGGGGGGGGGGGGGGGGGGGGGGGGGGGGGGGEGGGGGGGGGGGGGGGGG9FGGGGCGG@FGEF7FF7FFG@+@:,,8<DFG9CG9FFFEFGGGF8DFFGGGGGGGGGGGGG*=FFGGGGGGGGGGGGGDGGGGGFCFGGGGGGGGGGGGGGGGGGCCGCFCFGGGGGGGGGCFGGGGGEGGGGGGEGGGGGGEGGGGGGCEEG?D?FGGGCFGGGGGDGGGC>@GGGGGFGFFGGG
@M03364:396:000000000-C9LGT:1:1101:23900:2262 1:N:0:10
ACTCCTACGGGAGGCAGCAGTAGGGAATCTTCGGCAATGGGGGCAACCCTGACCGAGCAACGCCGCGTGAGTGAAGAAGGTTTTCGGATCGTAAAGCTCTGTTGTAAGAGAAGAACGTGTCTGTGAGTGTAACGTTCACACAGTGCCGGTAACTTACCAGAAAGGGACGGCTAACTACGTGCCAGCAGCCGCGGTAATACGGAGGATGCGAGCGTTATCCGGATTTATTGGGTTTAAAGGGTGCGCAGGCGGCGCGGCAAGTCAGCGGTAAAAATTCGGGGCTCAACCCCGTCC
+
GGGGGGGGGGGGGGGGGGGGGGGGGGGGGGGGGGGGGGGGGGGGGGGGGGGGGGGGGGGGGGGGGGGGGGGGGGGGGFGGEGGGGGGGGGGGFGFGGGGGGGGGG9FFAFGGGGGG+8D<,-:<,@FD?<C,3=FDFFFFG:DBF,@FGGEGGGGGG<FFGGGGGGGGG<C@GFGFGGGGGGGGGGFGGGFEEEGDGGFGGGGGGGGGGGGGGGGGGGGGGGGEGCCGFFGGAEDFGFGFGGGGGGGGGGGGGGGGGGCCCFF7FGGDDCA7FFFCGGGDFF*7CFGFGEEGD7
@M03364:396:000000000-C9LGT:1:1101:12617:2271 1:N:0:10
ACTCCTACGGGAGGCAGCAGTGGGGAATCTTGCGCAATGGGGGCAACCCTGACGCAGCGACGCCGCGTGCGGGACGAAGGCCTTCGGGTCGTAAACCGCTTTCAGCAGGGACGATAATGACGGTACCTGAGGAGGCAGCCACGGCTAACTACGTGCCAGCAGCCGCGGTCATACGTAGGTGGCGAGCGTTGTCCGGATTTACTGGGCGTAAAGGGAGCGTAGGTGGATTTTTAAGTGAGATGTGAAATACTCGGGCTTAACCTGAGTGCTGCATTTCAAACTGGAAGTCTAG
+
GGGGGGGGGGGGGGGGGGGGGGGGGGGGGGGGGGGGGGGGGGGGGGGGGGGGGGGGGGGGGGGGGGGGGGGGGGGGGGGGGGGGGGGGGGGGGGGGGGGGGGGFGGGGGGGGGGFGGGG9@-C>CFFG,,68>78+=FGGGGGGGD@FGGGGEGGGGGGGGGGGGGGGG*CFFGGGGGGGGGGGGGGGGGGGGGGGGGGGGGGGGGGGGGGGGGGGGGGGGGEGGGGGGGGGGGGGGGGFFFGGGGGGGGGGGGGGGGGGGGGGGGGGGGGGGGGGGGGGFFGGGGGFGFFG
@M03364:396:000000000-C9LGT:1:1101:10612:2275 1:N:0:10
ACTCCTACGGGAGGCAGCAGTGGGGAATATTGCACAATGGGCGCAAGCCTGATGCAGCGACGCCGCGTGCGGGATGGAGGCCTTCGGGTTGTAAACCGCTTTTGTTCAAGGGCAAGGCACGGTTTCGGCTGTGTTGAGTGGATTGGTCGAATAAGCACCGGCTAACTACGTGCCAGCAGCCGCGGTAATACGTAGGGTGCAAGCGTTATCCGGATTTATTGGGCGTAAAGGGCTCGTAGGCGGTTCGTCGCGTCCGGTGTGAAAGTCCATCGCTTAACGGTGGATCCGCGCCGG
+
GGGGGGGGGGGGGGGGGGGGGGGGGGGGGGGGGGGGGGGGGGGGGGGGGGGGGGGGGGGGGGGGGGGGGGGGGGGGGGGGGGGGGGGGGGGGGGGGGGGGGGGFGGGGGGGGGGGGFFFEG+F>C@FG<+8,833@FFCFG9>@F,FFGG@F>FGGFGGGGGGGGGGGGFGGGGGGFCFGGGGGGGGGFCGGE@FGEGGGGGGGGGGGGFGGGGGCGGGGGGGGGG5EFGGGEGGGGGF5?EEGGGGGGGGGGGGGG:C=GFFGGGGGGGGGGFGDFGGGFFGDGGGFGFBDGG
@M03364:396:000000000-C9LGT:1:1101:23474:2298 1:N:0:10
ACTCCTACGGAGGCAGCAGCTAAGAATATTCCGCAATGGACGAAAGTCTGACGGAGCGACGCCGCGTGGATGATGAAGGTCGGAAGATTGTAAAATCCTTTTATAACTGAGGAATAAGCAGTGTGAGAGCAACGCATTGTGGTGACTGTAGGTTATGAATAAGCAACGGCTAATTACGTGCCAGCAGCCGCGGTAACACGTAAGTTGCGAGCGTTGTTCGGAATTATTGGGCGTAAAGGGCATGTAGGCGGTTTTGCAAGCTTGATGTGAAAGGCAGGAGCTTAACTCCTGGAC
+
GGGGGGGGGDGGGGGEGGGGGGGGGGGGGGGGGGGGGGGGGGGGGGGGGGGGGGGGGGEGGGGGGGGGGGGGGGGGGGGGGGGGGGGGGGGGGGGGGGGFGGGFG<FGGGFGGGGGG<F<,5B?,FFF5+A,38C+CCCFFGGGGGFFGGFFBFEGGFGGGGGGGGGGG:BFFGGGGGGGGGFCFGGGGDGGGGGGGGGGGGGGGGGGGGGGGFGDEGGGGGCEFGGGGGGGGGGGGGGGGGGGGGGGGGGE8EGGGGGGGDFFGGGGGGGGGCCFDDEGFFGGGGGFGFFF72
@M03364:396:000000000-C9LGT:1:1101:16086:2311 1:N:0:10
ACTCCTACGGGAGGCAGCAGTGGGGAATATTGCACAATGGGCGCAAGCCTGATGCAGCGACGCCGCGTGCGGGATGGAGGCCTTCGGGTTGTAAACCGCTTTTGTTCAAGGGCAAGGCACGGTTTCGGCCGTGTTGAGTGGATTGTTCGAATAAGCACCGGCTAACTACGAGCCAGCAGCCGCGGTAATACGTAGGGGGCAAGCGTTATCCGGATTTATTGGGCGTAAAGGGCTCGTAGGCGGTTCGTCGCGTCCGGTGTGAAAGTCCATCGCTTAACGGTGGATCCGCGCCGG
+
GGGGGGGGGGGGGGGGGGGGGGGGGGGGGGGGGGGGGGGGGGGGGGGGGGGGGGGGGGGGGGGGGGGGGGGGGGGGGGGGGGGGGGGGGGGGGGGGGGGGGGGGGGGGGGGGGF@G7BFGFCF@+@FG@+@55,@FFGGGGDGFGGGGGGGG<FGGGGGGGGGGGGGGG<*=FGGGGGGGGGGGGGGGGGGGGFGGGGGGGGGGGGGGGGGGGCEEFGGGGGGGGGEGGCGGDGCE=CFGFGGGGGGGGGGGGGGGG8CCEFGGGGFGGGGGGGGGGGDGFFGGGGGFGFFGDC
@M03364:396:000000000-C9LGT:1:1101:13251:2316 1:N:0:10
ACTCCTACGGGAGGCAGCAGTGGGGAATATTGGGCAATGGGGGCAACCCTGACCCAGCAACGCCGCGTGAAGGAAGAAGGCTTTCGGGTTGTAAACTTCTTTTACAATGGACGAAGACGTGCCTGTACGCGGAGATGAAGCCACGGCTAACTACGTGCCAGCAGCCGCGTTAATACGTAGGGAGCGAGCGATGTCCGGAATTACTGGGTGTAAAGGTTGCGTAGGCGTGGCTGCAAGTCAGATGTGAAATGTAGGGGCTCAACCCATGAACTGCATTTGAAACTGTGGCTCTTG
+
9FFFC<,CF7@F:CCFFFFCFF9ECF7CFGCCF,E8DGF<EEFEGGGGGGGGGGCE8EFFFC@F:=F=>FC<FGGGG,F=C8=F5BCEEF:BFG,BFDCGFFEFF,5,,,CF+@+B:,B++:B8?CDF++++++8,,<,:@,@D*5*5*7>3<?C>F@*@::7>F71<B<*<=FFC<FBB**?7:CFED**:;;90*:C>C?7AF:8FFCGC+0<73ACFGGCC5<8*2*8**/3<<E77+<?FFF+2<+<<F++2>CE=9@D*:5:>7?E0969*:*30**07*2*0*0990*
@M03364:396:000000000-C9LGT:1:1101:8836:2318 1:N:0:10
ACTCCTACGGGAGGCAGCAGTAGGGAATTTTCGTCAATGGGCGCAAGCCTGAACGAGCAATGCCGCGTGGGTGAAGACGGTCTTCGGATTGTAAAGCCCTGTTGCCGGGGACAAAGGACAGCCCGAGTGGAACGCTGACTGTTTGATGGTACCCGGAGAATAAGCATCGGCTAACTACGTGCCAGCAGCCGCGGTAATACGTAGGGGGCGAGCGTTATCCGGATTTATTGGGTGTAAAGGGTGCGTAGACGGGAAATTAAGTTAGTTGTGAAATCCCCAGGCTCAACTTGGGA
+
GGGGGGGGGGGGGGGGGGGGGGGGGGGGGGGGGGGGGGGGGGGGGGGGGGGGGGGGGGGGGGGGGGGGGGGGGGGGGGGGGGGGGGGGGGGGGGGGGGGGGGGFGGG+CFEFGGGGG,D8BDF++CFE+33,38C@@:CFF<FFG,FFGGFG,@FFGGGGGGGGGGGGG7EGGGGGGGGGGGGGGGGGGGGGGGGDGGGGGFGGGGGGGGGGGGGGGGGGGGEEDECFGGGFEGEGFGGGGGGEGEGGEEGGGE>=FDGGGFC?GGGGGGGGCGGGFGFGFFDG4CFFGF?F7
@M03364:396:000000000-C9LGT:1:1101:16691:2335 1:N:0:10
ACTCCTACGGGAGGCAGCAGTGAGGAATATTGGTCAATGGGCGGAAGCCTGAACCAGCCAAGTCGCGTGAAGGATGAAGGTATTATGTATTGTAAACTTCTTTAGCAGTGGAGAAATAAGGTGGTCGTGTCCCCGGATGCTAGTACACTGAGAATAAGGATCGGCTAACTCCGTGCCAGCAGCCGCGGTAATACGGAGGATCCGAGCGTTATCCGGATTTATTGGGTTTAAAGGGTGCGCAGGCGGCCTTGCAAGTCAGCGGTCAAATCGTGGAGCTCAACTCCATTCCGCCGT
+
GGGGGGGGGGGGGGGGGGGGGGGGGGGGGGGGGGGGGGGGGGGGGGGGGGGGGGGGGGGGGGGGGGGFEEGGGFGGGGGG8EFEGGGGGGGGGGGGGGGGGGGGGGG<FFGGGC8E?<F,5<B:+:FFC:A,5,+3@CGCFABFGFFEGGGGGGGGGGGGGGGDGGGGG,>7CFGGGGGGGGGFGGGGG@EGGGGGGGGEEGGGFG7FGGGGGGGGE5CFGGGDGG;8CFGGGGGGGGGGGGGG8CGGGGGGGGGGGGGGGEDE=DF=DDCFD=CCFCGFFFGGGGGFGFFCC)
@M03364:396:000000000-C9LGT:1:1101:22954:2346 1:N:0:10
ACTCCTACGGGAGGCAGCAGTGGGGAATATTGGGCAATGGGCGAAAGCCTGACCCAGCAACGCCGCGTGAAGGAAGAAGGCCTTCGGGTTGTAAACTTCTTTTACCAGGGACGAAGGACGTGACGGTACTTGGAGAAAAAGCAACGGCTAACTACGTGCCAGCAGCCGCGGTAATACGTAGGTTGCAAGCGTTGTCCGGATTTACTGGGTGTAAAGGGCGTGTAGGCGGAGGAGCAAGTCAGATGTGAAATCCCGGGGCTCAACCCCGGAACTGCTTTCAAAACTGCATCCCTT
+
GGGGGGGGGGGGGGGGGGGGGGGGGGGGGGGGGGGGGGGGGGGGGGGGGGGGGGGGGGGGGGGGGGGGGGGGGGGGGGGGGGGGGGGGGGGGGGGGGGGGGGGFGFGFGGGGGGGG:<FCGBFF+@CF>,7,,3:3@FGGFCCFF@CCFGGGBFGCFGGGGGGGGGGGGFEEGGGGGGGGGGGGGGGGFFFGECGGGGGGGGGFGGGGGGGGGGGGGGGG=>EGGGGGGGGGGGGGGGGGGGGGGGGGFGGFGGGGGGGGGGGGGGGGGGGGGGGGGGGGFFGGGGGFGFFGG>
@M03364:396:000000000-C9LGT:1:1101:9247:2355 1:N:0:10
ACTCCTACGGGAGGCAGCAGTGGGGAATATTGCACAATGGGCGCAAGCCTGATGCAGCAACGCCGCGTGAGTGAAGAAGGTCTTCGGATCGTAAAACTCTGTCCTCAAGAAAGAATAATGACGGTACTTGAGGAGGAAGCCCCGGCTAACTACGTGCCAGCAGCCGCGGTAATACGTAGGGGGCGAGCGTTATCCGGATTTATTGGGCGTAAAGGGCTCGTAGGCGGTTCGTCGCGTCCGGTGTGAAAGTCCATCGCTTAACGGTGGATCCGCGCCGGGTACGGGCGGGCTTG
+
GGGGGGGGGGGGGGGGGGGGGGGGGGGGGGGGGGGGGGGGGGGGGGGGGGGGGGGGGGGGGGGGGGGGGGGGGGGGGGGGGGGGGGGGGGGGGGGGGGGGGGGGGGGCGGGGGGGGCFFFEFC+4BFF?:C,:=C:@DFGBFGFGGGGGGGGGGGGGGGGGGGGGGGGG>*FFGGGGGGGGGGGGGGGGGGGGGGGGEGGFGGGGGGGGEGGGGFGGGGGGECEGDGCGGGGGGGGGGGGGGGGGFGFGGGFGGGGGGFGGGGGCGEFGGGGGGGGGGGCEFGGGGGEGE>FG
@M03364:396:000000000-C9LGT:1:1101:23232:2372 1:N:0:10
ACTCCTACGGGAGGCAGCAGTGGGGAATATTGCACAATGGGCGCAAGCCTGATGCAGCGACGCCGCGTGCGGGATGGAGGCCTTCGGGTTGTAAACCGCTTTTGTTCAAGGGCAAGACACGTTTTCGGCCGTGTTGAGTGGATTGTTCGAATAAGCACCGGCTAACTACGTGCCAGCAGCCGCGGTAATACGTAGGGTGCAAGCGTTATCCGGATTCATTGGGCGTAAAGCGCGCGTAGGCGGCCCGGAAAGTCGGGGGTGAAACCGCGGGGCCCAACCCCGCGACTGCCCCCG
+
GGGGGGGGGGGGGGGGGGGGGGGGGGGGGGGGGGGGGGGGGGGGGGGGGGGGGGGGGGGGGGGGGGGGGGGGGGGGGGGGGGGGGGGGGGGGGGGGGGGGGGGDGGGFGGGGGGGG,CFD@-DF7@FE+8@5>8@3@F;DCF<C@FGGGGGFGFCFGGGECGGGGGGGG:B7EGGFGGGGGGGGGGDGGGGG@CGGGGGGGGGGGGGGGGGGGGGGGG?CFGGFEGGGGGGGGGGGGDGGGGGGGGGGGEGGFFEGGGGGGGGGGFEGGGGGDGGGGGGGFBGCDD3>GFFFD)
@M03364:396:000000000-C9LGT:1:1101:17501:2393 1:N:0:10
ACTCCTACGGGAGGCAGCAGTGGGGAATATTGCACAATGGGCGCAAGCCTGATGCAGCGACGCCGCGTGCGGGATGGAGGCCTTCGGGTTGTAAACCGCTTTTGTTCAAGGGCAAGGCACTGTTTCGGCTGCAATGAGTGGATTATTCGACTCAGCAACGGCTCACTACGTGCCAGCAGCCGCGGTAATACGTCGGGTGCAAGGGTTATACGGATTTATTGGGCGTAAAGGGCTCGTAGGCGGTTCGTCGCGTCCGGTGTGAAAGTCCGTCGCTTACCGGTGGATCTGCGCCGG
+
FGGGGGGGGGGGGGGGGGGGGGGGGGGGGGGGGGGGGGGGGGGGGGGGGGGGGGGGGG7FEGGGGGGGG7C:FGCG<FGGGGGGGGGGGGGGGGG?B:CGGGFAF,5,5C<F+BDF+BFB@-83,3@C++8+3,:,@FFG>,>,,,,,3@*@*3,?,,3>****7F9@,*=,*@FCF,,+=1<F>BF*<,?B<**:51:5:FF*C;6*2+38C*;*2+++<:C*CC8*/<F8/;58?C8EFEG*8*::EG*:C58*)222;9?CCD92*1;9)//**0:>)55C7>*/*83/)1
@M03364:396:000000000-C9LGT:1:1101:23240:2442 1:N:0:10
ACTCCTACGGGAGGCAGCAGTAGGGAATCTTCGGCAATGGGGGCAACCCTGACCGAGCAACGCCGCGTGAGTGAAGAAGGTTTTCGGATCGTAAAGCTCTTTTGTAAGAGAAGAACGTGTGGGCGAGTCTAGCATACACACAGTGCCGGTACCTTACCAGAACGGGACGGGTAACTACGTGCCAGCAACCGCGGTAATACGTAGGTCCCGAGCGTGGTCCGGAATTCTTGGGCGTAAGGGGCGCGTGGGCGGCCTGCGCTGTCTGCAGTGACAGCACTGCTTTCAAGGTGGG
+
GGGGGGGGGGGGGGGGGGGGGAFGGGGGCGGCFGGGGGGGGGGEGGGGGGGGGG@FEGGGGGGGGGGGGG@5FGGGGGGG4EFGGGG?FBFGGGG9,CFG,CF?45EF,CF?FFF3:=+,:-8+C333,:,,,,3,8@B<:+,78,35:3F*,@3>:,,>F:,*>**4***4CF:3,?*+=<<<FFF+2=F8B:F*/+20*<<1/C+0/:********<+:>>**++2+<CE5E/CE*+*///58C*/**/***;771***2*+3*32*7C**</**200/1+:**2)9)))
@M03364:396:000000000-C9LGT:1:1101:11715:2448 1:N:0:10
ACTCCTACGGGAGGCAGCAGTGGGGAATATTGCACAATGGGCGCAAGCCTGATGCAGCGACGCCGCGTGCGGGATGGAGGCCTTCGGGTTGTAAACCGCTTTTGTTCAAGGGCAAGGAACGTTTTCGGACGTGTTGAGTGGAATGATCGAATAAGCACCGGCTAACTACCTGCCAGCAGCCGCGGTAATACGTAGGGTGCAAGCGTTATCCGGATTTATTGGGCGTAAAGGGCTCGTAGGCGGTTCGTCGCGTCCGGTGTGAAAGTCCATCGCTTAACGGTGGATCCGCGCCGG
+
GGGGGGGGGGGGGGGGGGGGGGCFGGGFGGGGGFGGGGGGGGGGGGGGGGGGGGGGGGGGGGGGGGGGGEGGGDGGGGGGGGGGGFGGGGGGGGFFFDFFGGGGFGGGGDG7FGF<D3FFCFFA3@FF++@8*8,,3,,8:9,@D,3@CECFGGGGGFGGE7BFGG9FG8C,FFFGFFDG:FCFG1B@,CEF9<FE5;CEEGFEE;;;C7<CC**2@9:F7E58CG>:FFG*;CDE*;EGFEE*8CE5?EEGGGGGD:CEGGFF70<7>7EDDFF*:DEDFF*>7CCFGF@D57
@M03364:396:000000000-C9LGT:1:1101:18106:2497 1:N:0:10
ACTCCTACGGGAGGCAGCAGTGGGGAATCTTCCGCAATGGGCGAAAGCCTGACGGAGCAACGCCGCGTGAGTGAAGAAGGTTTTCGGATCGTAAAGCTCTGTTGTCGGGGACGAGAAAGAGCTTCAGGCCATAAGAGCGCCAGGACGGTACCCGGCGAGAAAGCCACGGCTAACTACGTGCCAGCAGCCGCGGTAATACGTAGGTTGCAAGCGTTGTCCGGATTTACTGGGTGTAAAGGGCGTGTAGGCGGATCTGCAAGTCAGATGTGAAATCCCGGGGCTCAACCCCGGAAC
+
GGGGGGGGGGGGGGGGGGGGGGGGGGGGGGGGGGGGGGGGGGGGGGGGGGGGFGGGGGGGGGGGGGGFGGGGGGGGGGGGGGGGGGGDGEGGGGGGGEFGGGGGEGGGGGGEGG:F+:B,6:DFFFFF,8@,,,:,,:8@F*CF*335>FCC:BGGEGG7F8FGGFCGG@*4CFGCFGGGGGFGGGGFGCEEGEC8EGGGGCGGGGGGCFGGGEGGGGGEGGDEGGGGFGGGGGFEF7CC5E/::EEFF=E5*:<?FFFG<<CF7CGFGFFFGGGFGDGGF>FFGGFFGEE3>)
@M03364:396:000000000-C9LGT:1:1101:24038:2526 1:N:0:10
ACTCCTACGGGAGGCAGCAGTAGGGAATATTGGGCAATGGAGGCAACTCTGACCCAGCCATGCCGCGTGAAGGAAGACGGCCCTATGGGTTGTAAACTTCTTTTATCGTGGAGTAAACCCGGTCGCGTCTGGCCGTTTGAGAGTACACGAGGAATAAGTATCGGCTAACTCCGTGCCAGCAGCCGCGGTAATACGGAGGATACGAGCGTTATCCGGATTTATTGGGTTTAAAGGGTGCGCAGGCGGATCGGTAAGTCAGGGGTGAAAAGTTGGGGCTCAACTCCAATCGTGCCT
+
GGGGGGGGGGGGGGGGGGGGGGGGGGGGGGGGGGGGGGGGGGGGGGGGGGGGGGGGGGGGGGGGGGGGGGGGGGGGGGGGGGGGGGGGGFGGGGGGGGGGGGGGGGGGGGGEFAEFFGGGC:C7+@FG+8A,B=++@FG,<=FFFC,EFGEG+:FGGGGGGGGGGDGGG3>FGGGGGGGGGGGGGGGGGDGGG?CFGGGGGGGGGGGGGGGGGGGGGEDGGGGGGG8CECGGFFGGGGGGEGGGDGGC:ECEDEGGGGGFGGGGE4FFFGGGGGGGGGGFFFGGGGFFGFFGD:
@M03364:396:000000000-C9LGT:1:1101:21217:2534 1:N:0:10
ACTCCTACGGGAGGCAGCAGTAGGGAATTTTCGTCAATGGGCGCAAGCCTGAACGAGCAATGCCGCGTGGGTGAAGACGGTCTTCGGATTGTAAAGCCCTGTTGCCGGGGACAAAGGACAGCCCGAGTGGACAGCTGACTGTTTGATGGTACCCGGCCAGAAAGCCACGGCTAACTACGTGCCAGCAGCCGCGGTAATACGTAGGTGGCAAGCGTTATCCGGAATGATTGGGCGTAAAGGGTGCGCAGGCGGCTGTGCAAGTCTGAAGTAAAAGGGACCGGCTCAACCGGTTC
+
GGGAFGGGGGGGGGGGGGGGGGGGGGGGGGGGGGGGGGGGGGGGGGGGGGGGGGGGGGGGGGGGGGGGGGGGGGGGGGGGGGGGGGGGGGGGGGGGGGGGGGGFGGGDGGGGGGAF8,DECCF+3:FG@+8,:DC>D@CFG,3@@,@EFGEE:FGGGGGGGGFGGGGGG*BFGGGGGGGGGGGGGGGGGGGGGEGGGGGGGGGGGGGGGGGGGGGGGFGGGGGEGGGGGFGGCECEGGGGGGGGGGGGGGGGGGGGGFGGGGGFGGFGGFGGFGGGGGGDD>5<*C75CB@3C
@M03364:396:000000000-C9LGT:1:1101:11034:2547 1:N:0:10
ACTCCTACGGGAGGCAGCAGTGGGGAATATTGCACAATGGGCGCAAGCCTGATGCAGCGACGCCGCGTGCGGGATGGAGGCCTTCGGGTTGTAAACCGCTTTTGTTCAAGGGCAAGGCACGGTTACGGCAGGGTTAAGTGGATTGTTCGAATAAGCACCGGCTAACTACGTGCCAGCAGCCGCGGTAATACGTAGGGTGCAAGCGTTATCCGGATTTATTGGGCGTAAAGGGCTCGTAGGCGGTTCGTCGCGTCCGGTGTGAAAGTCCATCGCTTAACGGTGGATCCGCGCCGG
+
GGGGGGGGGGGGGGGGGGGGGGGGGGGGGGGGGGGGGGGGGGGGGGGGGGGGGGGGGGGGGGGGGGGGGGGGGGGGGGGGGGGGGGGGGGGGGGGGGGGGGGGGGGGCGGGGGGCF>FGF:CGE+@FF++5**,,+3@FFG9@FGGFGGGFGEFGGGGGGGGGGGGGGG:EFGGGGGGGGGGGGGGGGGGGGFFGGGGGGGGGGGGGGGGGGGGGGGGGGGGGGGGDGGGGGEGGGGGGGGGGEGGGGGGCGGGEGGCCEE<DFFCGGGGGGGG55>FGG@FGGFGFFGFFGGG
@M03364:396:000000000-C9LGT:1:1101:7665:2552 1:N:0:10
ACTCCTACGGGAGGCAGCAGTGGGGAATATTGGGCAATGGGCGCAAGCCTGACCCAGCAACGCCGCGTGAGGGAAGAAGGTTTTCGGATTGTAAACCTCTGTCGCAGAAGACGAAGGAAGTGACGGTATTCTGTGAGGAAGCCACGGCTAACTACGTGCCAGCAGCCGCGGTAATACGTAGGGTGCAAGCGTTATCCGGATTTATTGGGCGTAAAGGGTGCGCAGGCGGCTGTGCAAGTCTGAAGTAAAAGGGACCGGCTCAACCGGTTCAGGCTTTGGAAACTGCACGGCTTG
+
GGGGGGGGGGGGGGGGGGGGFFGGGGGGGGGGGFGGGGFGGGGGGGGGGGGGGGGGGGGGGGGGGGGGGGGG>EGGGGGGGGGGGGEGGGGGGGGGGGGGGGG7FGGDGGGGGGGG@CFDD-EC+@CD33CF,,:<@DFGGGGFF::>FGGGEGGEFGGGGFGFFGGGG:CFGGGGGGGGFDGG@EGGGGGGGDFGGGGGGGGGGGGG5FEGGDGGGECEGEGDEEGGGEEGGGGFGFGGFGGGCG?C@FGDCG>CCEGEGGGGGDEDG<CC7FFGGFFFFFGGGGFF*;D55)
@M03364:396:000000000-C9LGT:1:1101:22303:2553 1:N:0:10
ACTCCTACGGGAGGCAGCAGTGGGGAATATTGCACAATGGGCGCAAGCCTGATGCAGCGACGCCGCGTGCGGGATGGAGGCCTTCGGGTTGTAAACCGCTTTTGTTCAAGGGCAAGGCACGGTTTCGGCTGTGTTGAGTGGATTGTTCGAATAAGCACCGGCTAACTACGTGCCAGCAGCCGCGGTAATACGTAGGGTGCAAGCGTTATCCGGATTTATTGGGCGTAAAGGGTGCGCAGGCGGCTGTGCAAGTCTGAAGTAAAAGGGACCGGCTCAACCGGTTCAGGCTTTGG
+
GGGGGGGGGGGGGGGGGDGGGGGGGGGGGGGGGGGGGGGGGGGGGGGGGGGGGGGGGGGGGGGGGGGGGGGGGGGGGGGGGGGGGGGGGGGGGGGGGGGGGGGGGGGGGGGGGGGGEGGGD+B++@FG++8:,3@C9@@FGFCFAFFFGFFC>FFGGGGGGGGGGGGGG<EFFFGGGGGGGGGGGGGGGGGGGGGGGGGGGGGGGGGEFFGGGDGGCCGGGGGGGE>EFFGGGGGGGGGGGGGGGGGGFGGGFGGGGEFFF9CFGGGGGGGGGGGGGGGGFEEGFDFF<FFGG
@M03364:396:000000000-C9LGT:1:1101:9313:2570 1:N:0:10
ACTCCTACGGGAGGCAGCAGTGGGGAATATTGCACAATGGGCGCAAGCCTGATGCAGCGACGCCGCGTGCGGGATGGAGGCCTTCGGGTTGTAAACCGCTTTTGTTCAAGGGCAAGGCACGGTATCGGACGTGTTGAGTGGATTGTTCGAATAAGCACCGGCTAACTACGTGCCAGCAGCCGCGGTAATACGTAGGGTGCAAGCGTTATCCGGATTTATTGGGCGTAAAGGGCTCGTAGGCGGGTCGTCGCGTCCGGTGGGAAAGTCCATCGCTTAACGGTGGATCCGCGCCGG
+
GGGGGGGGGGGGGGGGGGGGGGGGGGGGGGGGGGGGGGGGGGGGGGGGGGGGGGGGGGGGGGGGGGGGGGGGGGGGFGGGGGGGGGGEGGGGGGGGGGGGGGGG<FGA?EGGGGGGGFG8F+B++@FG:+@3><FGGGC=C:FE,@BFDF>FGGFE9>FGEGGGGGGFG8C7<FG?FGGCFGGGC@*:ACFF@CCGGGGCFGG>EGEGG7CGG;EGFGGFFGDCEE8C*<FC58CGG58CGG:*?EGGG8?EGGGGGEG5850/CDF7>DFGD77CFGGD>FGF7DFFCD5C)7
@M03364:396:000000000-C9LGT:1:1101:12334:2576 1:N:0:10
ACTCCTACGGGAGGCAGCAGTGGGGAATATTGGGCAATGGGCGAAAGCCTGACCCAGCAACGCCGCGTGAAGGAAGAAGGCCTTCGGGTTGTAAACTTCTTTTACCAGGGACGAAGAACGTGACGGTACCTGGAGAAAAAGCAACGGCTAACTACGTGCCAGCAGCCGCGGTAATACGTAGGTTGCAAGCGTTGTCCGGATTTACTGGGTGTAAAGGGCGTGTAGGCGGAGCTGCAAGTCAGATGTGAAATCCCGGGGCTCAACCCCGGAACTGCATTTGAAACTGTAGCCCTT
+
GGGGGGGGGGGGGGGGGGGGGGGGGGGGGGGGGGGGGGGGGGGGGGGGGGGGGGGGGGGGGGGGGGGGGGGGGGGGGGGGGGGGGGGGGGGGGGGGGGGGGGGGGGGGGGGGGGEG+BFEFFF7=CFGB8EFF,BBDFGCFGFFGGGGGGGGFGGGGGGGGGGGGGGGG<EEGEGGGGGGGGGFGGGGGGGGGGGGGGGGGGGGGGGGGFGGGEGGGGGGGGGGGGGGGGGGGGGGGGGGGGGGGGGGDGGGGGGGGGGGGGGGGGGGCDGGGGGGFFGG?FFGGGGFGF?FG4
@M03364:396:000000000-C9LGT:1:1101:23853:2643 1:N:0:10
ACTCCTACGGGAGGCAGCAGTGGGGAATATTGCACAATGGGCGCAAGCCTGATGCAGCGACGCCGCGTGCGGGATGGAGGCCTTCGGGTTGTAAACCGCTTTTGTTCAAGGGCAAGGCACGGTTTCGGCCGTGTTGAGTGGATTGTTCGAATAAGCACCGGCTAACTACGTGCCAGCAGCCGCGGTAATACGTAGGGTGCAAGCGTTATCCGGATTTATTGGGCGTAAAGGGCTCGTAGGCGGTTCGTCGCGTCCGGTGTGAAAGTCCATCGCTTAACGGTGGATCCGCGCCGG
+
GGGGGGGGGGGGGGGGGGGGGGGGGGGGGGGGGGGGGGGGGGGGGGGGGGGGGGGGGGGGGGGGGGGGGGGGGGGGGGGGGGGGGGGGGGGGGGGGGGGGGGGGGDF<DGGGGGGGFGGGG+B+@FGG@+@5@,@:;DFGG?GGG:CEGG:BDFFGGGGGGGGGGGGFG7BFGGGGGGGGGDCGGGGGGCFFFEFGGGE8FGGGGGGGGGGGGEEGFGFGGFGGGGCCFGGGGGGGGGGGFGGGGGGGGGGCEGGGGCE=EFGGGGGGFGGGDGCCFGGGEFGGGGGFGFFD3C
@M03364:396:000000000-C9LGT:1:1101:12167:2651 1:N:0:10
ACTCCTACGGGAGGCAGCAGTGGGGAATATTGCACAATGGGCGCAAGCCTGATGCAGCGACGCCGCGTGCGGGATGGAGGCCTTCGGGTTGTAAACCGCTTTTGTTCAAGGGCAAGGCAAGGTTACGGTAGGGTTGAGTGGATTGTTCGAATAAGCACCGGCTAACTACGTGCCAGCAGCCGCGGTAATACGTAGGGTGCAAGCGTTATCCGGATTTATTGGGCGTAAAGGGCTCGTAGGCGGTTCGTCGCGTCCGGTGTGAAAGTCCATCGCTTAACGGTGGATCCGCGCCGG
+
GGGGGGGGGGGGGGGGGGGGGGGGGGGGGGGGGGGGGGGGGGGGGGGGGGGGGGGGGGGGGGGGGGGGGGGGGGGGGGGGGGGGGGGGGGGGGGGGGGGGGGGGGFGDFGGGGGGG@FG,=-8C,>FG,:@+8,:+6@DFGG,DFG9;FGDF7FEFFGGGCEFECG;FG7CGGGGGGGGGGGGGGEEFFFGGGGGGGGGGGGGGGGGEFFGDGG>8CFGGGGFGGE*AFGGGDGGEEGGGGEG=CEGGGGGGGDEEGEGGG<D79:CGDGFGGGECFDGGFFGFGFFFGFF3CD
@M03364:396:000000000-C9LGT:1:1101:16036:2654 1:N:0:10
ACTCCTACGGGAGGCAGCAGTGGGGAATATTGCACAATGGGCGCAAGCCTGATGCAGCGACGCCGCGTGCGGGATGGAGGCCTTCGGGTTGTAAACCGCTTTTGTTCAAGGGCAAGGCGGGTCTTCGGCCCCGGTGAGTGGATTGTTCGAATAAGCACCGGCTAACTACGTGCCAGCAGCCGCGGTAATACGTAGGGTGCAAGCGTTATCCGGATTTATTGGGCGTAAAGGGCTCGTAGGCGGTTCGTCGCGTCCGGTGTGAAAGTCCATCGCTTAACGGTGGATCCGCGCCGG
+
GGGGGGGGGGGGGGGGGGGGGGGGGGGGGGGGGGGGGGGGGGGGGGGGGGGGGGGGGGGGGGGGGGGGGGGGGGGGGGGGGGGGGGGGGGGGGGGGGGGGGGGGGGGCGGGGGGGG<F@@C>C:,@FF585>1*4=FFFFFFGFGGGFGGGG*FGGGGGGGGGGGGGGG<CFGGGGGGGGGGGGGGEGGFGFFFGGGCEGGGGGGGGGGGGGGGGEGGGGGGGGGD88FGGGGGGGGGGGGGGCEEGGEDEEGGGGGCCEGEGGGGCFFGGGGGDDGGGGFFEGGGGFGFFGGG
@M03364:396:000000000-C9LGT:1:1101:19772:2659 1:N:0:10
ACTCCTACGGGAGGCAGCAGTGGGGAATATTGCACAATGGGCGCAAGCCTGATGCAGCGACGCCGCGTGCGGGATGGAGGCCTTCGGGTTGTAAACCGCTTTTGTTCGAGGGCAAGGCACGGTTTCGGCCGTTTTTAGTGGATTGTTCGAATAAGCACCGGCTAACTACGTGCCAGCAGCCGCGGTAATACGTAGGGTGCAAGCGTTATCCGGATTTATTGGGCGTAAAGGGCTCGTAGGCGGTTCGTCGCGTCCGGTGTGAAAGTCCATCGCTTAACGGTGGATCCGCGCCGG
+
GGGGGGGGGGGGGGGGGGGGGGGGGGGGGGGGGGGGGGGGGGGGGGGGGGGGGGGGGGGGGGGGGGGGGGGGGGGGGGGGGGGGGGGGGGGGGGGGGGGGGGGFGGG+FGGGGGGE<+DD+@D+<@FG>3@5*3>+,?@?E,FF,38?FG8F*?CFCGGGGGGGGGGGG7*<<FCCFGGGGGGGGG5?F7@C<<CEEGGEGGGGGGGGGGGGGEGGC9FGGGGGGE?ECFGGGGGGGGGGGGGCEGGCEDGGEEGGG?=CG7:CFCAFFFGDGFE5FGGGDFGFGGGFGFFGCC
@M03364:396:000000000-C9LGT:1:1101:14745:2672 1:N:0:10
ACTCCTACGGGAGGCAGCAGTGGGGGATATTGCACAATGGGGGAAACCCTGATGCAGCGACGCCGCGTGAGTGAAGAAGTATTTCGGTATGTAAAGCTCTATCAGCAGGGAAGAAACTGACGGTACCTAATTAGGAAACCCTAGTAGTCC
+
GGGGGGGGGGGGGGGGGGGGGGGGGGGGGGGGGGGGGGGGGGGGGGGGGGGGGGGGGGGGGGGGGGGGGGGGGGGGGGGFGGGGGGGFFGGGGGGGGGGGGGGGGGGGGGGGGGG@,CFGGBF8:BFE,,9<<3,:,BEEGG8FFCGGGG
@M03364:396:000000000-C9LGT:1:1101:11233:2681 1:N:0:10
ACTCTACGGGAGGCAGCAGTGGGGAATATTGCACAATGGAGGAAACTCTGATGCAGCGATGCCGCGTGGAGGAAGAAGGTTTTCGGATTGTAAACTCCTGTCTTAAAGGACGATAATGACGGTCGCTTCTGGGGAAGCTCCGGCTAACTACGTGCCAGCAGCCGCGGTACTACGTAGGGAGCGAGCGTTGTCCGGAATTACTGGGTGTAAAGGGAGCGTAGGCGGGACATCAAGTCAGATGTGAAAACTATGGGCTTAACCCATAGACTGCATTTGAAACTGTAGTTCTTGAGG
+
GGGGGGGGGGGGGGGGGGGFGGGGFGGGGGGGFFEGGGGEGGEGGGGGFGEGFFFGGFGGGCGGGGGGGDFGBFGFGGG<FGGFGG7BFFEFGGDFE?FFGDFFGCFFGGGGG7?7,@B<=CB+4@CF=,9,:+8CF,,FFEFFG+,@DFFCFGF<FF<FGF<FGGF>:82FFFFFGGGGGDGFF7F=FDGFGGGG7FCCFFGGG<EF9CGGFGGGGGGGGGGEGG8E*AECGGG:FGGGFFGD+<FF6+@?+AE6DFCC<=DFCFG4CFFCCFGGGG9C4@FGGGC6:FF>F*
@M03364:396:000000000-C9LGT:1:1101:9732:2695 1:N:0:10
ACTCCTACGGGAGGCAGCAGTGGGGAATCTTGCGCAATGGGGGCAACCCTGACGCAGCGACGCCGCGTGCGGGACGAAGGCCTTCGGGTCGTAAACCGCTTTCAGCAGGGACGAGGCCGCGCGGTGACGGTACCTGCAGAAGAAGCCCCGGCTAAATACGTGCCAGCAGCCGCGGTAATACGTATGGGGCGAGCGTTATCCGGATTCATTGGGCGTAAAGCGCGCGTAGGCGGCCCGTTAGGTCGGAGGTAAAAGCCCGGGGCTCAACCCCGGCGAGCCTCCGATACCGGCGGG
+
GGGGGGGGGGGGGGGGGGGGGGGGGGGGGGGGGGGGGGGGGGGGGGGGGGGGGGGGGGGGGGGGGGGGGGGGGGGGGGGGGGGGGGGGGGGGGGGGGGGGGGGGGGGGGGGGGGGGGGGGG*<:1CFF==F+=FFFFGGGGGGGGGCGGGGGGDGGGGGGGFGGGGGGGFGGDGGGGGGGGGGGGGGGGGGGGEGGGGGGGGG>GGGGGGGGGGGGGGGGGGGGGGGGGGGGGGGGG=FGGGGGGGGGGGFGDGGGGGGGGG<EFFFGGDGGGGGDGGGCFFG3CDDFGEFGGC
@M03364:396:000000000-C9LGT:1:1101:17593:2697 1:N:0:10
ACTCCTACGGGAGGCAGCAGTGGGGAATATTGCACAATGGGCGCAAGCCTGATGCAGCGACGCCGCGTGCGGGATGGAGGCCTTCGGGTTGTAAACCGCTTTTGTTCAAGGGCAAGACACGGTTACGGCAGTATTAAGTGGATTGTTCGAATAAGCACCGGCTAACTACGTGACAGCAGCCGCGGTAATACGTAGGGTGCAAGCGTTATCCGGATTTATTGGGCGTAAAGGGCTCGTAGGCGGTTCGTCGCGTCCGGTGTGAAAGTCCATCGCTTAACGGTGGATCCGCGCCGG
+
GGGGGGGGGGGGGGGGGGGGGGGGGGGGGGGGGGGGGGGGGGGGGGGGGGGGGGGGGGGGGGGGGGGGGDGGGGEGDFGGGGGGGGGGGGGGGGGGGGGGGGFDEGG,CF>C>FB3,:,,33>F+@FC+3383,,,7F8,33,,>F;DF7F>*8?FF:351<:CFF9?>*6,,@<CEFGG:CGEC8*<FFG8A0;E>FG>CG9;E8C>FCCEE;CC90<@CEFGG8*;@EGG5@8CCGGGCGG5EEECECEG:5*/7/:**20+<>:>CCFG<EE777E3).:9>DGFGFF)/C
@M03364:396:000000000-C9LGT:1:1101:16542:2705 1:N:0:10
ACTCCTACGGGAGGCAGCAGTGGGGGATATTGCACAATGGGCGCAAGCCTGATGCAGCAACGCCGCGTGAGGGAAGACGGTCTTCGGATTGTAAACCTCTGTCTTTGGTGACGAAGAAATGACGGTAGCCACGGCGGAAGCCACGGCTAACTACGTGCCAGCAGCCGCGGTAATACGTAGGTGGCAAGCGTTGTCCGGAATTACTGGGTGTAAAGGGAGCGCAGGCGGGAAGGCAAGTCAGCGGTGAAATCTATGGGCTTAACCCATAAACTGCCGTTGAAACTGTCTTTCTTG
+
GGGGGGGGGGGGGGGGGGGGGGGGGGGGGGGGGGGGGGGGGGGGGGGGGGGGGGGGGGGGGGGGGGGGGGGGGGGGGGGGGGGGGGGGGGGGGGGGGGGGGGGGGGGGGGGGGG:FC=BFF-C>8BFG=:C,68+@FGCFGGGGGCF:FFGGBFGGGGGGGGGGGGGGG7BFGGGGGGGGGGGGGGGGGGGGGGGGGGGGGGGGGGGGGGGGGGGGGGGGGGGGGGGGGGDGGGGGGGGGGGGGGGGGGGGGFGCGGGGGGFGGGGGG=DGGGGGGGGGD??GGGGGFDFFGG>
@M03364:396:000000000-C9LGT:1:1101:20568:2707 1:N:0:10
CTCCTACGGGAGGCAGCAGTAGGGAATCTTCGGCAATGGGGGCAACCCTGACCGAGCAACGCCGCGTGAGTGAAGAAGGTTTTCGGATCGTAAAGCTCTGTTGTAAGAGAAGAACGTGTGTGAGCGTGGTACGTTCACACAGTGACGGTAACTTACCAGAAAGGGACGGCTAACTACGTGCCAGCAGCCGCGGTAATACGTAGGTCCCGAGCGTTGTCCGGATTTATTGGGCGTAAAGCGAGCGCAGGCGGTTTAATAAGTCTGAAGTTAAAGGCAGTGGCTTAACCATTGTTC
+
GGGGGGGGGGGGGGGGGGGGGGGGGGGGGGGGGGGGGGGGGGGGGGGGGGGGGGGGGGGGGGGGGGGGGGGGGGGGGGGGGGGGGGGGGGGGGGGGGGGGGGGGGFFFGGGGGFGEDFGG@=D,,8CF@39<88BBFGGGGGGFGGGGGGGGCFFFGGGGGGGGGGGCECEGGGGGGEGGGGGGGGGGGGCEFGDCFGGGGGFFGCFGEGGGG?CGGGGGG>8EFGGGGGGGGGGDGGGGGGGGGGGGGGGG5EFCD<EGGGFGGFFG7F@FGGGFDFCFFFGGGFDFFFFGGD
@M03364:396:000000000-C9LGT:1:1101:16104:2710 1:N:0:10
ACTCCTACGGGAGGCAGCAGTGGGGGATATTGCACAATGGAGGAAACTCTGATGCAGCAACGCCGCGTGAAGGAAGAAGGCCTTCGGGTTGTAAACTTCTGTCGTTAGTGACGATCATGACTGTAGCTACGGATGAAGCCCCTGCTGACTACGTGCCAGCAGCCGCGGTCATACGTAGGTGGCGAGCGTTATCCGGATTTACTGGGTGTAAAGGGCGCGTAGGCGGGGGTGCAAGTCAGATGTGAAATCTATGGGCTTAACCCATAAACTGCATTTGAAACTGTATCTCTTG
+
FGGGGGGGGGGGGGGGGGGGGGGGG7FGGGGGGGGGGGGG9FGGGGGCFGGGGGGGGGGGGGGGGGGGGCDEFGGGGGGGGGGGGGGGGEGGGGGGGFFGGGG+9F+?5CFEFFB,4CEB<-CF,EFG,:83++@8E<B,+8+:,3,8BF>F+@DC<FBCFEFG7FEFB*>FFGG9:@<?CFG*78@CBFCE<CFC@:FF<,?FFG8<BFGGFC5EG>EEGC>@EG*8*2:5+<EED9?+<CCGAFC9EE9CFGGGGGGFF7CCFF9:7CFGDCE7*;0>FFCDC>CF:=77
@M03364:396:000000000-C9LGT:1:1101:15143:2724 1:N:0:10
ACTCCTACGGGAGGCAGCAGTGAGGAATATTGGTCAATGGTCGGAAGACTGAACCAGCCATGCCGCGTGAAGGTCAGTGCCCTATGGGCGTTAAACTTCTTTTGTGTGAGAGCAATAAGGACCTCGTGCGGTCCGATGAGAGTATCACACGAATAAGCATCGGCTAACTCCGTGCCAGCAGCCGCGGTAATACGGGGGATGCGAGCGTTATCCGGATTTATTGGGTTTAAAGGGTGCGTAGGCGGCCTGTTAAGTCAGCGGTGAAATATCCTCGCTCAACGAGGAGACTGCCGT
+
GGGGGGGGGGGGGGGGGGGGGGGGGGGGGGGGGGGGGGGGGGGGGGGGGGGGGGGGGGGGGGGGGGGGGGGGGGGGGGGGGGGFGGGGGGGGGGGGGGGGGGGGGGGGGGGGGFFG9FFFDEFFEFGG++888CF+@FEFGGGAGGGGGGGGEFGGGGGGGGGGGGGGGGGGGGGGGGGGGGGGGGGGGDGGGGGGGGGGGGGGGGGGGGGGGGGGGEECGFGGGGGEFGGGGGGGGGGGGGGGGGGGGGCFEEFGFGGGGEGGGGGGGGGGFGGGGGGGFFGGGDFFFFFGG7
@M03364:396:000000000-C9LGT:1:1101:22362:2760 1:N:0:10
ACTCCTACGGGAGGCAGCAGTAGGGAATTTTCGTCAATGGGCGCAAGCCTGAACGAGCAATGCCGCGTGGGTGAAGACGGTCTTCGGATTGTAAAGCCCTGTTGCCGGGGACAAAGGACAGCCCGAATATACAGCTGACTGTTTGATGGTACCCGGCCAGAAAGCCACGGCTAACTACGTGCCAGCAGCCGCGGTAATACGTAGGTGGCAAGCGTTATCCGGAATGATTGGGCGTAAAGGGTGCGCAGGCGGCTGTGCAAGTCTGAAGTAAAAGGGACCGGCTCAACCGGTTCC
+
GGGGGGGGGGGGGGGGGGGGGGGGGGGGGGGGGGGGGGGGGGGGGGGGGGGGGGGGGGGGGGGGGGGGGGGGGGGGGGGGGGGGGGGGEGGGGGGGGGGGGGGGGGGFFGGGGGGGGDF,FCF+@FGC+,9,3CF=FFGCF9CFG<@FGFFGGGGGGGGGGGGGGGGGGCEGDGGGGGGGGGGGGGGGGGGGGGGGGGGGGGGGGGGGGGGGGGGGGGGGGG>EGG:EGGGGF:?EGGGGGGGGDEGGGGGGGGGGGGGGGCFGG7CFFGGGGGGGFGGGDE5CFDDFGF7CD*
@M03364:396:000000000-C9LGT:1:1101:23826:2796 1:N:0:10
ACTCCTACGGGAGGCAGCAGTGGGGGATATTGCACAATGGGCGCAAGCCTGATGCAGCAACGCCGCGTGAGGGAAGACGGTCTTCGGATTGTAAACCTTTGTCTTTGGTGAAGAAGGAAGTAACTGTACCCTGGCCGGAAGCCACCGCTAACTACGTGCCAGCAGCCGCCGTAATACGTAGGTGGAGAGCGTTATCCGGAATGATTGGGCGTAAAGGGTGCGCAGGCGGCTGTGCAAGTCTGAAGTAAAAGGGACCGGCTCAACCGGTTCAGGCTTTGGAAACTGCACGGCT
+
GGGGGGGGGGGGGGGGGGGGGGGGGDGGCGGFGGGGGGGGFGGGGGGGGGGGGGGGGGGGGGGGGGGGGGGGGGGGGGGGGGGGGGGGGEGGGGGGGGGGGGG9AGGGGGGGFFFF,BD,:8,5,:CF,,8,,:,8>++F:,:>@,>:CFGF9F:CDCE:F<B:FDFGC1*4<*<FGGGFDE<F:*=F<FFG7*27CFFGGGGGGGGG>@E**;8C78:CEGGGG>>CGG588@?FGG:FFG<<9<F+02AECFG=DE5:;+9*:CGGG3EGGG6*77C7@=E7*7*)1875
@M03364:396:000000000-C9LGT:1:1101:20787:2803 1:N:0:10
ACTCCTACGGGAGGCAGCAGTGGGGAATATTGGTCAATGGGGGAAACCCTGAACCAGCAACGCCGCGTGAGGGAAGAAGGCCTTCGGGTTGTAAACCTAAGTTGTCAGGGACGAAGAAAGTGACAGTACCTGAAGAGAAAGCTCCGGCTAACTACGTGCCAGCAGCCGCGGTAATACGTAGGGAGCGAGCGTTGTCCGGAATTACTGGGTGTAAAGGGTGCGTAGGCGGGAAAGCAAGTCCGACGTGAAATGCCGGGGCTCAACTCCGGAGCTGCGTTAGAAACTGTTTTTCTT
+
GGGGGGGGGGGGGGGGGGGGGGGGGGGGGGGGGGGGGGGGGGGGGGGGGGGGGGGGGGGGGGGGGGGGGGGGGGGGGGGGGGGGGGGGGGGGGGGGGGGFGGGGGGGGGGGGGGCFFFF<AFD88CFF5<9:8BFGFFBFGGGFG+>CGGGGGFEGGGGGGGGGGGGGG*CGGGGGGGFFGGGGGGGGGDGGG*<FFGGGGGGGGGGGGFEEFGCFFGGGGGEGGGGGGGEGGGGGGGGGGGEGGGGGGFGGGGGGGGGGGFGGGGGGG<EGGGGGCDEGFFFGGG>FGFFFGF
@M03364:396:000000000-C9LGT:1:1101:22705:2808 1:N:0:10
ACTCCTACGGGAGGCAGCAGTGGGGAATATTGCACAATGGGCGCAAGCCTGATGCAGCGACGCCGCGTGCGGGATGGAGGCCTTCGGGTTGTAAACCGCTTTTGTTCAAGGGCAAGGCACGGTTTCGGCTGTGTTGAGTGGATTGTTCGAATAAGCACCGGCTAACTACGTGCCAGCAGCCGCGGTAATACGTAGGGTGCAAGCGTTATCCGGATTTATTGGGCGTAAAGGGCTCGTAGGCGGTTCGTCGCGTCCGGTGTGAAAGTCCATCGCTTAACGGTGGATCCGCGCCGG
+
GGGGGGGGGGGGGGGGGGGGGGGGGGGGGGGGGGGGGGGGGGGGGGGGGGGGGGGGGGGGGGGGGGGGGGGGGGGGGGGGGGGGGGGGGGGGGGGGGGGGGGGGGGGFGGGGGGGGGGGGG+FC<@FG++@38=:,@F,DFFGGGFFGGGGF>FGGGGGGGGGGGGGGGCGGGGGFGGGGGGFGGGGGGGGFFGGGGGGGGGGGGGGGGGGGGDCCFGFGGGGGGGGGGGGGGGGGGEGGGGGGGGGGGGGGDGGGGGGGGGGGGGGGGGGGGGGGGGGGFFGCCCDFGFFGGG
@M03364:396:000000000-C9LGT:1:1101:24949:2808 1:N:0:10
ACTCCTACGGGAGGCAGCAGTGGGGAATATTGGGCAATGGGCGAAAGCCTGACCCAGCAACGCCGCGTGGGTGAAGACGGTCTTCGGATTGTAAAGCCCTGTTGCCGGGGACAATGGTCAGGCATAATGTATTGTTGACTGCTTGCTGGTACCCGGCCAGAAAGCCACGGATAACTACGTGCCAGCAGCCGCGGTAATACGTAGGTTGCAAGCGTTGTCCGGATTTACTGGGCGGAAAGGGTGCGTAGGTGGTTTCTTAAGTCAGGAGTGAAAGGCTACGGCTCAACCGTAGT
+
GGGGGGGGGFGGGGGGGGGGGGGGGGGGGGGGGGGGGGGGGGGGGGGGGGGGGFFCFGGGGGGGGGGCFGGGGGGGGFEG@FGGCGGGGCGGGGGGGGG@FGGCFCF7@FECF,,53,8<,-B,3,>=,<@<,<:3@3@F9,@FF?EEFGGG3FCEGCB<F:FFFCFGG<*1=FFEBCFGFGFGCGGGCFEGGCCF@FGGGGFGGFGGGGGGGGGGGGG7CE8/AEC++<<E5=*2:EFFGFGDEGEEGGFGE*;CFFGGF+:EGGGGGGG7>ECDFG?DF>ECFFF>GB:CG
@M03364:396:000000000-C9LGT:1:1101:22078:2808 1:N:0:10
ACTCCTACGGGAGGCAGCAGTAGGGAATTTTCGTCAATGGGCGCAAGCCTGAACGAGCAATGCCGCGTGAGTGAGGAAGGTCTTCGGACTGTAAAGCTCTGTTGCCGGGGAAAAAGGGGAACTGCAGGCCATGGCATTTCATGGATGGTACCCGGCCAGAAAGCCACGGCTAACTACGTGCCAGCAGCCGCGGTAATACGTAGGGTGCAAGCGTTATCCGGACTTATTGGGCGTAAAGGGCTCGTAGGCGGTTCGTCGCGTCCGGTGTGAAAGTCCATCGCTTAACGGTGGATC
+
GGGGGGGGGGGGGGGGGGGGGGGGGGGGGGGGGGGGGGGGGGGGGGGGGGGGGGGGGGGGGGGGGGGGGGGGGGGGGGGGGGGGGGGGGGGGGGGGGGGFGGG<FFFCFGGGGGEE+BC=:-B:,CDG8+8BBDFEDGFGGFGC8FFGGGGGFGGGGGGGGGGGGGGGGEGGGGGGGGGGGGGGGGGGGGGGGGGGGGGGGGGGGGGGGGGGGGGGGGGGGEEGFGGGFGGGGGGGGGGGGFGGGGGGGGGGGGGGGDGGEEDGGGGDGGGGGGCFGGGGFFGGGGGFG@DFFD
@M03364:396:000000000-C9LGT:1:1101:7514:2831 1:N:0:10
ACTCCTACGGGAGGCAGCAGTGGGGAATATTGCACAATGGGCGCAAGCCTGATGCAGCGACGCCGCGTGCGGGATGGAGGCCTTCGGGTTGTAAACCGCTTTTGTTCAAGGGCAAGGCACGGTTTCGGCAGTGTTGAGTGGATTGTTCGAATAAGCACCGGCTAACTACGTGCCAGCAGCCGCGGTAATACGTAGGGTGCAAGCGTTATCCGGATTTATTGGGCGTAAAGGGCTCGTAGGCGGTTCGTCGCGTCCGGTGTGAAAGTCCATCGCTTAACGGTGGATCCGCGCCGG
+
GGGGGGGGGGGGGGGGGGGGGGGGGGGGGGGGGGGGGGGGGGGGGGGGGGGGGGGGFGEGGGGGGGGGGGG7FGDGGGGGGGGGGDGGGGGGGGGGGGGGGGGGGGGCAAEFFFFFGGFFG+B@+:FF8+5@83@:CFGCFEGFGGGGGFFFBBFGGGGGGGGGGGGGG7<FCFGGGGGGGCGGGC@FGGGGFGGGEGGGGFGGDEGGGGGGGCCEGGEFACCEEGGGGGGDEFGC88FGGGGGGGG==*:CCEEG5:*2?9>CGGGGG*A*>CG5*CG:73:DGFF@GDEG<C
@M03364:396:000000000-C9LGT:1:1101:7099:2892 1:N:0:10
ACTCCTACGGGAGGCAGCAGTGGGGAATATTGCACAATGGGCGCAAGCCTGATGCAGCGACGCCGCGTGCGGGATGGAGGCCTTCGGGTTGTAAACCGCTTTTGTTCAAGGGCAAGGCACGGTTTCGGACGTGTTGAGTGGATTGTTCGAATAAGCACCGGCAAACTTCGTGCCAGCAGCCGCGGTAATACGTATGGGGCGAGCGTTATCCGGATTCATTGGGCGTAAAGCGCGCGTAGGCGGCCCGTTAGGTCGGAGGTAAAAGCCCGGGGCTCAACCCCGGCGAGCCTCCG
+
GGGGGGGGGGGGGGGGEGGGGGGGGGGGGGGGGGGGFGGFGGEGGGGGGGGGGGGGGGGGGGGGGGGFGGGGGGGGGGGGGGGGGGGGGGGGGGGGGGGGGGGGGFGGGGGGGGFG7FGGG7FEGFGG+353@<><D>FCGFEFCDCCFGFC*DFGGGGGGGGGGGGGGBCFGFGGGGGGGGGGGGGGGGGGGGGGGGGGGGGGGGGGGGGGDGGGGCGGFGGGGGGGFGDECGGDEGGGGDGG5EGEGGGFCCGCDGGEG+:CGGGFGGGDDEGCFGGGFFGGGGGFGFFGG
@M03364:396:000000000-C9LGT:1:1101:20860:2895 1:N:0:10
ACTCCTACGGGAGGCAGCAGTGGGGAATATTGCACAATGGGCGCAAGCCTGATGCAGCGACGCCGCGTGCGGGATGGAGGCCTTCGGGTTGTAAACCGCTTTTGTTCAAGGGCAAGGCGGGTCTTCGGGCCCGTTGAGTGGATTGTTCGAATAAGCACCGGCTAACTACGTGCCAGCAGCCGCGGTAATACGTAGGGTGCAAGCGTTATCCGGATTTATTGGGCGTAAAGGGTGCGCAGGCGGCTGTGCAAGTCTGAAGTAAAAGGGACCGGCTCAACCGGTTCAGGCTTTGG
+
GGGGGGGGGGGGGGGGGGGGGGGGGGGGGGGGGGGGGGGGGGGGGGGGGGGGGGGGGGGGGGGGGGGGGGGGGGGGGGGGGGGGGGGGGGGGGGGGGGGGGGG9FFGFFGGGGGFF<DF>@CF8>EFG*15>*4<<FFFDG,?FGGGGGGGC*?FGCGGGGGGGGGGGGCFGGGGGGGGGGGGGGGDGG?FGGGGGGGGGGGGGGGGGGGGGGGGCFGGGGGGGGDEGC?FGGGGGGGGGGGGGGGCGGGFGGGGGGCFCGEFGGGGGGGGGDCEGGGGGDBCGCFGF<FFCG
@M03364:396:000000000-C9LGT:1:1101:19405:2910 1:N:0:10
ACTCCTACGGGAGGCAGCAGTGGGGAATATTGCACAATGGGGGAAACCCTGATGCAGCAACGCCGCGTGAGTGATGACGGCCTTCGGGTTGTAAAGCTCTGTCTTCAGGGACGATAATGACGGTACCTGTGGAAGAAGCCACGGCTAACTACGTGCCAGCAGCCGCGGTAATACGTAGGTGGCGAGCGTTGTCCGGATTTACTGGGCGTAAAGGGAGCGTAGGCGGACTTTTAAGTGAGATGTGAAATACCCGGGCTCAACTTGGGTGCTGCATTTCAAACTGGAAGTCTAG
+
GGGGGGGGGGGGGGGGGGGGGGGGGGGGGGGGGGGGGGGGGGGGGGGGGGGGGGG9FGGGGGGGGGGGGGDGGGGGGGGGGGGGGGGGGGGGGGGGGGGGGGGGGGGGGGGGGDEGGGGGGEGGGGGG<,@:,,,BFGGGGGGGGGGGGGFGGGGGGGGGGGGGGGGG8<EGCCFFGGGGGGGGGGGGGGGGGGGGCCG6EFCGGGGGGGGGGEGGGGGGGGGGGG*:8@CFFCFGGGFCCFGGGGGGGGCFGGGGGGGFFGFFGGGGGGGG6FFFFGDGFFGGGGGFGF?G
@M03364:396:000000000-C9LGT:1:1101:8696:2950 1:N:0:10
ACTCCTACGGGAGGCAGCAGTGGGGAATATTGCACAATGGGCGCAAGCCTGATGCAGCGACGCCGCGTGCGGGATGGAGGCCTTCGGGTTGTAAACCGCTTTTGTTCAAGGGCAAGGCACGGTTTCGGCCGCGTTGAGTGGATTGTTCGAATAAGCACCGGCTAACTACGTGCCAGCAGCCGCGGTAATACGTAGGGTGCAAGCGTTATCCGGATTTATTGGGCGTAAAGGGCTCGTAGGCGGGTCGTCGCGTCCGGTGTGAAAGTCCATCGCTTAACGGTGGATCCGCGCCGG
+
GGGGGGGGGGGGGGGGGGGGFGGGGGGGGGGGGGGGFFF@GGGGGGGGGGGGGGGGGGGGGGGGGGGGGGGGGEGGGGGGGDFGGGGGGGGGGGGGGGGEEFGGGFGDGGGGGG+:3BFGG+B:<FFG+@@***1*>@D>>,?FF3<FEC,F*8C>F<FGGGGGGGGGGFGFFGGGGGGGGGGEGECCGGGGGGGGGCGEGC<FEGGGGGGGGE58@+CFFGGGGGCE@C<?ECFECEGGGGG*?CEG8:?EGG8EG8:AE<>FGGGFGGGGGGGGGGGG5>GGCCC@GFEGGG
@M03364:396:000000000-C9LGT:1:1101:23432:2951 1:N:0:10
ACTCCTACGGGAGGCAGCAGTGGGGAATATTGCACAATGGGCGCAAGCCTGATGCAGCGACGCCGCGTGCGGGATGGAGGCCTTCGGGTTGTAAACCGCTTTTGTTCAAGGGCAAGGCACGGTTTCGGCTGTGTTGAGTGGATTGTTCGAATAAGCACCGGCTAACTACGTGCCAGCAGCCGCGGTAATACGTAGGGTGCAAGCGTTATCCGGATTTATTGGGCGTAAAGGGCTCGTAGGCGGTTCGTCGCGTCCGGTGTGAAAGTCCATCGCTTAACGGTGGATCCGCGCCGG
+
GGGGGGGGGGGGGGGGGGGGGGGGGGGGGGGGGGGGGGGGGGGGGGGGGGGGGGGGGGGGGGGGGGGGGGGGGGGGGGGGGGGGGGGGGGGGGGGGGGGGGGGGGGGAGGGGGGFGGGG<+3B@:EFG3+883,88EFCGG:CFFGGGGGGF>FGGCGGGEGGGGGGGGFFGGGGGGGGGGGGGGGGGG?EFGGGDCCGGGGGGGGGGGGGGGEDEGGGGGGGGGE8CGGFGGGGGGGGGGGGGGGGGGGGDECGGG?CEE:70<FCDFGGGGGGDGGE3@FGFGGGFGFFD7D
@M03364:396:000000000-C9LGT:1:1101:12246:2952 1:N:0:10
ACTCCTACGGGAGGCAGCAGTAGGGAATTTTCGTCAATGGGCGCAAGCCTGAACGAGCAATGCCGCGTGGGTGAAGACGGTCTTCGGATTGTAAAGCCCTGTTACCGGGGACAAAGGACAGCCCGAGTGGACAGCTGACTGTTTGATGGTTCCCGGCCAGAAAGCCGCGGCTAACTACGTGCCAGCAGCCGCGGTAATACGTAGGTGGCAAGCGTTATCCGGAATGATTGGGCGTAAAGGGCTCGTAGGCGGTTCGTCGCGTCCGGTGTGAAAGTCCATCGCTTAACGGTGGAT
+
GGGGGGGGGGGGGGGGGGGGGDGGGGGGGGGD@CFGGGGGGGGGGGGGGGGGFDFGGGDGGGGGGGGGGDFGGGCFGDFGGGGG<FGGGGGGGGGDFDFGEG<,BFGEGGGGF8B=,,3DFB=++3@>8+8,,+,,3,3@D>,,,>C7<@,@::F*@33<C,DF3D*5:*:B:F:2F<F+<:C,<8CF7*FEG5*2AA+0;<2;E9@FC>GF5E*;*/:9*:/:5E@CCC:*;C*:8CGEGDF*11AF59CD578CGE=*:/55:D:)CD+C*+3:*:C*)8/5CD*<5<.7/2
@M03364:396:000000000-C9LGT:1:1101:21977:2953 1:N:0:10
ACTCCTACGGGAGGCAGCAGTGGGGAATATTGCACAATGGGCGCAAGCCTGATGCAGCGACGCCGCGTGCGGGATGGAGGCCTTCGGGTTGTAAACCGCTTTTATTCAAGGGCAAGGCACGGTTACGGTCGCGTTGAGTGGATTGTTCGAATAAGCACCGGCTAACTACGTGCCAGCAGCCGCGGTAATACGTAGGGTGCAAGCGTTATCCGGATTTATTGGGCGTAAAGGGCTCGTAGGCGGTTCGTCGCGTCCGGTGTGAAAGTCCATCGCTTAACGGTGGATCCGCGCCGG
+
GGGGGGGGGGGGGGGGGGGGGGGGGGGGGGGGGGGGGGGGGGGEGGGGGGGGGGGGGGGGGGGGGGGGGGGGGGGGGGGGGGGGGGGGGGGGGGGGGGGGGGG,E?F,BFGGGGGG+3FF++B>CFGE3+>***55*8,@:F,FEFCEFFF,<DFCFFGFFEFCF22,?CBF:EGGGGGGGGGFECEGFFFFG<EGGGGGGFCEGGGGGCGGGC>C9:9FGGGGGG*8CFFGEGGGGGGGEEE5CECGED?E8EEED*>CG7*CGGGFFGGG:C=3CFGGDFGF=FGFG@>C5C
@M03364:396:000000000-C9LGT:1:1101:17680:2985 1:N:0:10
ACTCCTACGGGAGGCAGCAGTGGGGAATATTGCACAATGGGCGCAAGCCTGATGCAGCGACGCCGCGTGCGGGATGGAGGCCTTCGGGTTGTAAACCGCTTTTGTTCAAGGGCAAGGCATGGTTTCGGCCGTTTTGAGTGGATTGTTCGAATAAGCACCGGCTAACTACGTGCCAGCAGCCGCGGTAATACGTAGGGTGCAAGCGTTATCCGGATTTATTGGGCGTAAAGGGTGCGCAGGCGGTCTGTTAAGTCTGAAGGCAAAGGGATGAGCTCAACTCATTTATGATTC
+
GGGGGGGGGGGGGGGGGGGGGGGGGGGGGGGGGGGGGGGGGGGGGGGGGGGGGGGGGGGGGGGGGGGGGGGGGGGGGGGGGGGGGGGGGGGGGGGGGGGGGGGGGGGGGGGGGGG?+BFG,-C,,CFE++58*8F,<DFGG@FGGCCGGGGG7FFGGGGGEGGDGGGGG=CGGGGFGFFGGGGGGGCEG?EGGGGGGGGGGGGGGGGGGGGGGGGGGGGFGGGGGG:CFGGEGGGGGGGGGGGGGGGGGCCFGGGGGGGGGGFGGGGGGGGGFFGFFGGDFFGCCFGFGFF
@M03364:396:000000000-C9LGT:1:1101:15216:3010 1:N:0:10
ACTCCTACGGGAGGCAGCAGTGGGGAATATTGCACAATGGGCGCAAGCCTGATGCAGCGACGCCGCGTGCGGGATGGAGGCCTTCGGGTTGTAAACCGCTTTTGTTCAAGGGCAAGGCACGGTTTCGGCCGTGTTGAGTGGATTGTTCGAATAAGCACCGGCTAACTACGTGCCAGCAGCCGCGGTAATACGTAGGGTGCAAGCGTTATCCGGATTTATTGGGCGTAAAGGGCTCGTAGGCGGTTCGTCGCGTCCGGTGTGAAAGTCCATCGCTTAACGGTGGATCCGCGCCGG
+
GGGGGGGGGGGGGGGGGGGGGGGGGGGGGGGGGGGGGGGGGGGGGGGGGGGGGGGGGGGGGGGGGGGGGGGGGGGGGGGGGGGGGGGGGGGGGGGGGGGGGGGGGCEDGGGGGGFGFGGGF7>C>FGG<+55*8@FAFFAC>,@FGGGGGGG*DFGGGGGGGGGGGGGG*BEGGGGGGGGGGGGGGGGGGGGE6CGGGGGGGGGGGGGGGGGGCEGFGGGGGFGGEEGGGGGGGGGGGGGGGGGGGGGGGGGGGGGG=CGG?FCGFCFGGGDGGGGGGGGFFGGGGFFGFFGDD
@M03364:396:000000000-C9LGT:1:1101:13789:3010 1:N:0:10
ACTCCTACGGGAGGCAGCAGTGGGGAATATTGCACAATGGGGGAAACCCTGACGCAGCGACGCCGCGTGCGGGACGAAGGCCTTCGGGTCGTAAACCGCTTTCAGCAGGGACGAGGCCGCGCGATGACGTTCCCTGCAGAAGAAGCCCCGGCTAAATACGTGCCAGCAGCCGCGGTAATACGTATGGGGCGAGCGTTATCCGGATTCATTGGGCGTAAAGCGCGCGTAGGCGGCCCGTTAGGTCGGAGGTAAAAGCCCGGGGCTCAACCCCGGCGAGCCTCCGATACCGGCGGG
+
GGGGGGGGGGGGGGGGGGGGGGGGGGGGGGGGGGGGGGGGGGGGGGGGGGGGGGGGGGGGGGGGGGGGGGGGGGGGGGGGGGGGGGGGGGGGGGGGGGGGGGGGGGGGGGGGGG7F@DFGC*>*4=FF18<3C<FC:?FCG<?<:FFFGGGGEGGFGGGGGGGGGGGGGDEGGGGGGGFGGGFFFGGGGGGGGGGGGGGGGGGDGGGGGGGDGGGGGGGGGGGGGGGGGGGGGGGGGEFGGGGGGGEEGGFGGGGGGGGGGGGGG=?79DEGGGEGGGEGFFGDDGCFGFEDDD
@M03364:396:000000000-C9LGT:1:1101:10614:3017 1:N:0:10
ACTCCTACGGGAGGCAGCAGTAGGGAATTTTCGTCAATGGGCGCAAGCCTGAACGAGCAATGCCGCGTGAACGAGGAAGGTCTTCGGATCGTAAAGTTCTGTTGAGAGGGAAAAAGAAACACCCGAGGAGATGCTGGTGTAGTGATATTACCTTTCGAGGAAGTCACGGCTAACTACGTGCCAGCAGCCGCGGTAATACGTAGGTGGCGAGCGTTATCCGGAATGATTGGGCGTAAAGGGTGCGTAGGCGGCCTGTTAAGTCTGAAGTGAAAGGTACCGGCTCAACCGGTAC
+
GGGGGGGGGGGGGGGGGGGGGFGGGGGGGGGCF@FGGGGGGGGGGGGGGGGG@EFGGG:FGGGGGGGGGGFFFGGGGGGG=FGGGGG?B+CFGGGG5CFG,CBF9E=FFGGGCGG:+44B,-4++8@@++88,:><8:B,,>@@D<FFFFGG,@BFGGGEGFG@F,EFGGGGGGFGGGFFDFCFFBCFFEGECFEBFGGGFFFG<FCBEGG7C8CC/A@EGG88FF+<CFFGGC58@FFGGGGG;EGGGGG5*AE+:<C:@<:9C*3CFG?>DFGF7>:CEFE=FFGF<.0*
@M03364:396:000000000-C9LGT:1:1101:8280:3021 1:N:0:10
ACTCCTACGGGAGGCAGCAGTGGGGAATATTGGGCAATGGGCGCAAGCCTGACCCAGCAACGCCGCGTGAAGGAAGAAGGCTTTCGGGTTGTAAACTTCTTTTATCAGGGACGATAATGACGGTACCTGATGAATAAGCTCCGGCTAACTACGTGCCAGCAGCCGCGGTAATACGTAGGGAGCAAGCGTTATCCGGATTTACTGGGTGTAAAGGGCGTGTAGGCGGGACAACAAGTCAGATGTGAAAACTATGGGCTCAACCCATAGCCTGCATTTGAAACTGTCGTTCTTG
+
GGGGGGGGGGGGGGGGGGGGGGGGGGGGGGGGGGGGGGGGGGGGGGGGGGGGGGGGGGGGGGGGGGGGGGGGGGGGGGGGGGGGGGGGGGGGGGGGGGGGGGG<FGGGGGGGGGGG>FFGGBFBAFGG58C3,BFGFGGEGGCFGGFFGGFGFGGGGGGGGGGGGGGGG*BFGGGGGGGGFGGGGGGGGGGGGGDGGGGGGGGGGGGGGGGGGGGGGGD?FGFEGGCGGGGGG5@EF?FFGGFCFGGEGGGGG6CGGGG9CGGGGDFGGGGGGGGGGGGCFF?FGC/<FF=7
@M03364:396:000000000-C9LGT:1:1101:21867:3029 1:N:0:10
ACTCCTACGGGAGGCAGCAGTGGGGGATATTGCACAATGGGGGAAACCCTGATGCAGCAACGCCGCGTGAGGGAAGACGGTTTTCGGATTGTAAACCTTTGTCTTTGGTGAAGAAGAAAGTGACAGTAGTCACGGAGGAAGCCACGGCTAACTACGTGCCAGCAGCCGCTGTAATACGTAGGTGGCAAGCGTTGTCCGGAATTACTGGGTGTAAAGGGAGCGCAGGCGGGACTGCAAGTTGGATGTGAAATACCGCAGCTTAACTGCGGAGCTGCATCCAAAACTGTAGTTCTT
+
GGGGGGGGGGGGGGGGGGGGGGGGGGGGGGGGGGGGGGGGGGGGGGGGGGGGGGGGGGGGGGGGGGGGGGGGGGGGGFGGGGGGGGGGGGGGGGGGGGGGGGGFGFFFGGGGGGCF8FG,F?F<,:FF,5C<,8+8@CGFGGGGGF7<FEEGGGFGGGGGGGGGGGGGG*>FGFGGGGGGGGGGGGGGFGGGGGGGGGGGGGGGGGGGGFECGGGGGGGGGGGGGGGEGG>EGGGGGGFGGGGGGGGGGGGGGFGGDEG6FEFGGGGGGGGGGGGGCFDCFFGG4CFFGFFF7>
@M03364:396:000000000-C9LGT:1:1101:15922:3045 1:N:0:10
ACTCCTACGGGAGGCAGCAGTGGGGGATATTGCACAATGGGCGAAAGCCTGATGCAGCAACGCCGCGTGAGGGAAGACGGTTTTCGGATTGTAAACCTCTGTCTTTGGTGAAGAAGAAGGAGATGGTAGCCGAGGAGGACGCCGCTGCTAACTACGTGCCAGCCGCCGCCGTACTACGTAGGTGGCAAGCGTTGTCCGGAATTGCTGGGTGTAAAGGGAGCGCAGGCGGGACTGCAAGTTGGAGGTGAAATACCGCAGATTAACTGCGGAGCTGCATCAAATACAGTAGTTCTG
+
FGGGGGGGGGGGGGGGGGGGGGGGG7FGGGGGGGGGGGGGGGGGGGGGGGGGGGGGGGGGGGGGGGGGGGGCGGFGGGGGGBFGGGGEGGGGGGG<FGGGGGGFG,,B4BFDFFE,FF,,,3,,:5A5,,8+3333@::3+5+*@3<*>D@FA9,83,*6FAF*<@EG***4C*=>FFF:CF:C:C7:7<CE>8;FGCE8CCC+20<CG0;2+20<<5*;5C*/8C5/CC*8**8<EFC:EC+*2*2+<+:?CCEEC8*+3+03902797:D*?F<FD+:**3?*2:8CFF7**
@M03364:396:000000000-C9LGT:1:1101:21324:3054 1:N:0:10
ACTCCTACGGGAGGCAGCAGTGGGGAATATTGCACAATGGGCGCAAGCCTGATGCAGCGACGCCGCGTGCGGGATGGAGGCCTTCGGGTTGTAAACCGCTTTTGTTCAAGGGCAAGGAGAGTCTTCGGGCCCATAGAGTGGATTGTTCGAATAAGCACCGGCTAACTACTTGCCAGCAGCCGCGGTAATACGTAGGGTGCAAGCGTTATCCGGATTTACTGGGTGTAAAGGGCGTGTAGCCGGGTCTGCACGTCAGATGTTAAATCCATGGGCTTAACCCATGAACTGCATTTG
+
GGFGGFGGGGGGGGGGGGFGGGGGGGGGGGGGGGGGGGGGGGGCGGGGGGGGGGGGGFGGGGGGGGGGE7FGGGGGEGFGGGGGGGGGGEGEGGGGFGGEGGG,DFFFGGDFF+B++,3,8:C,BDFF:+883,,,7ECF7FGGCFBCF7DFCEGGGFGGEGDGGGGFG;;;CGDGGGGGGGG7FEFGGGGGF6:>*;:EGFGFGEGCFG7CGGGCFFFGGGGGGG0<<EFG5:EEEGGFGECC=5FGFC+:@FGGGGGG7+:CFFGGGF65CCF4::+>BFGGGFDFGFFC:*
@M03364:396:000000000-C9LGT:1:1101:6588:3068 1:N:0:10
ACTCCTACGGGAGGCAGCAGTAGGGAATTTTGCGCAATGGGCGAAAGCCTGACGCAGCAACGCCGCGTGAATGTTAAGCCCTTCGGGGTGTAAAGTTCTGTCAGTGGGGACGAAACTTGACGGTACCCACAGAGGAAGCACCGGCTAACTCCGTGCCAGCAGCCGCGGTAATACGGAGGGTGCAAGCGTTGTCCGGAATCATTGGGCGTAAAGCGTTCGTAGGCGGCACATCAAGTCTGGTGTTAAAGACCGGGGCTCAACTCCGGCATGGCATTGGATACTGATGAGCTTGA
+
GGGGGGGGGGGGGGGGGGGGGGGGGGGGGGGGGGGGGGG9CFGGGGGGGGGGGGGGGGGGGGGGGGGGGGGDGGGGGGGEFGGGFGGGEGGGGGGECGDFFFGGFGDEGCFEEGGGEGGCG@FCFGGG<7@8D<CFGGFGE@CFDBFCGG9FGGGGGGGGGGGGGGGGG78FGGGGGGGGGGGGGGGGGGGEFGGGGGGGGFGGGGGGGGGGGGG8EGGGGGGGGGGGGGGGGGGFGFGGGGGGGGGGFGGGGEGGGGGGGGGGGGDGGGGGFGGGGGGFFFFFGFDFGFFGG
@M03364:396:000000000-C9LGT:1:1101:19001:3076 1:N:0:10
ACTCCTACGGGAGGCAGCAGTGGGGAATATTGCACAATGGGCGCAAGCCTGATGCAGCGACGCCGCGTGCGGGATGGAGGCCTTCGGGTTGTAAACCGCTTTTGTTCAAGGGCAAGGCATGGTTTCGGCCGTGTTGAGTGGATTGTTCGAATAAGCACCGGCTAACTACGTGCCAGCAGCCGCGGTAATACGTAGGGTGCAAGCGTTATCCGGATTTATTGGGTTTAAAGGGTGCGTAGGCTGTAAGTCAAGTCAGCGGTGAAAAGTCGGGGCTAAACCTTGAGGGTGCCGTTG
+
GGGGGGGGGGGGGGGGGGGGGGGGGGGGGGGGGGGGGGGGGGGGGGGGGGGGGGGGGGGGGGGGGGGGGGGGGGGGGGGGGGGGGGGGGGGGGGGGGGGGGGGGGGGCFGGGGGGGFGGGG-CFEFGGC+88*8@FFDGGF:FFFFGGGGFG8FGGGGGGGGGGGGGGG*<FGGGGGGGGGGGGGGGGGCCFCEGGGGGGGGGGGGGEGFGGGGGGGGGGGGGEGGFGGGGGGGEGGGGGGGGGFGGGGGGGGGGGGGGGGGFFGGEGGGGGGGFCGGGFFFGGGG7:DFFDD>
@M03364:396:000000000-C9LGT:1:1101:18286:3097 1:N:0:10
ACTCCTACGGGAGGCAGCAGTCGGGAATATTGCGCAATGGAGGAAACTCTGACGCAGTGACGCCGCGTATAGGAAGAAGGTTTTCGGATTGTAAACTATTGTCGATAGGGAAGAAAAAGGACAGTACCTCTCAAGAAAGCTCCGGCTAACTACGTGCCAGCAGCCGCGGTAATACGTAGGGAGCAAGCGTTATCCGGATTTATTGGGTGTAAAGGGTGCGTAGGTGGCTTGTTAAGTCAGCGGTGAAAGTCATTGGCTCAACCAATGAATTGCCGTTGAAACTGGCGAGCTTGG
+
GGGGGGGGGGGGGGGGGGGGGGGGGGGGGGGGGGGGGGGGGGGGGGGGGGGGGGGGGGGGGGGGGGGGGGGGGGGGGGGGGGGGGGGGGGGGGGGGGGGGGGGGGDG7FFGGGGFGDFFDFEF3FFGGA,8B,BF,AFGGGGGGGGGGGGGGGGGGGGGGGGGGGGGGGG*CFCFFFGGGGGGGGFGGGGGGGGGGGGGGGGGGGGGGEFGGGGGGGGGGGGGGGGGGGGGGGGGGGGGGGGGGGGGGGGGFFGGGGGGGGGGGGGGGGGGGGGGGGGGGFFGGGGGEGFFGF*
@M03364:396:000000000-C9LGT:1:1101:17701:3146 1:N:0:10
ACTCCTACGGGAGGCAGCAGTGGGGAATATTGCACAATGGGCGCAAGCCTGATGCAGCGACGCCGCGTGCGGGATGGAGGCCTTCGGGTTGTAAACCGCTTTTGTTCAAGGGCAAGGCACATTTTCGGCTGTATTGAGAGAATTGTTCGAATCAGCACCGGCTAACTACGTGCCAGCAGCCGCGGTAATACGTAGGGTGCAAGCGTTATCCGGATTTATTGGGCGTAAAGGGCTCGTAGGCGGTTCGTCGCGTTCGGTGGTCTAGTCCATCGCTTACGGGCGGATCTGCGGCGG
+
GGGGGGGGGGGGGGGGGGGGGGGGGGGGGGGG9FGGGGGGGAFGGGGGGGGGGEGGGGGG@FGGGGGGGCFCGG+F+BFGGGGGGGGGGGGGGGGAF7FGGGG<FC<,<E<++FGG38B,,3,<3@@:++38,83@,3,@*8>=<,8,8D,@*8F88,><<:1*CF,<B*=<<F9<CC:4F@CFC8*17CFG:2*:8;**:CGCEGD8@<<8C8E899++<@**/:*/*<CC*C;>C*:;+:://*:EGG57E5**//**/+*0+:<***39*1*/**/9))/>)>*=*>375<
@M03364:396:000000000-C9LGT:1:1101:6662:3151 1:N:0:10
ACTCCTACGGGAGGCAGCAGTGGGGAATATTGCACAATGGGCGCAAGCCTGATGCAGCGACGCCGCGTGCGGGATGGAGGCCTTCGGGTTGTAAACCGCTTTTGTTCAAGGGCAAGGCACGGTTTCGGCTGTGTTGAGTGGATTGTTCGAATAAGCACCGGCTAACTACGTGCCAGCAGCCGCGGTAATACGTAGGGTGCAAGCGTTATCCGGATTTATTGGGCGTAAAGGGCTCGTAGGCGGTTCGTCGCGTCCGGTGTGAAAGTCCATCGCTTAACGGTGGATCCGCGCCGG
+
GGGGGGGGGGGGGGGGGGGGGGGGGGGGGGGGGGGGGGGFGGGGGGGGGGGGGGGGGGDGGGGGGGGGGGGGGGDGGGGGGGGGGGGGGGGGGGGGGGGGGGGCF8FCFGGDDGGDFDFFG+F7+EFG@+@,3<@:,@@:FFGG@FCFGGGC*@>BADFCGGEGGGFGGEGGGGG7:FGGGGGGGGDEFFGGAFFEGGGDGFGGGGGGGFGGGGGEEEGGGGGGGGGGGGGGCEFGGGGGGGGCGGG=EGGGGGDGGEEEE7>FGGFD>DGGGG5CGFGGEFGG=DFFGFBDDG
@M03364:396:000000000-C9LGT:1:1101:23598:3171 1:N:0:10
ACTCCTACGGGAGGCAGCAGTGGGGAATATTGCACAATGGGCGCAAGCCTGATGCAGCGACGCCGCGTGCGGGATGGAGGCCTTCGGGTTGTAAACCGCTTTTGTTCAAGGTCAAGACACGGTTTCGGGCGTGTTGAGTGGATTGTTCGAATAAGCACCGGCTAACTACATGCCAGCAGCCGCGGTAATACGTAGGGTGCAAGCGTTATCCGGATTTATTGGGCGTAAAGGGTGCGCAGGCGGCTGTGCAAGTCTGAAGTAAAAGGGACCGGCTCAACCGGTTCAGGCTTTGG
+
GGGGGGGGGGGGGGGGGGGGGGGGGGGGGGGGGGGGGGGGGGGGGGGGGGGGGGGGGGGGGGGGGGGGGGGGGGGGGGGGGGGGGGGGGGGGGGGGGGGGGGGFGGGCGGGGGGDF,BFD+@FG7FFE++@3*38,,@;F7F:CFG9FGGGG*DFGGGGGGGGGGGGGG,<ACEGGGGGGGGGGGGGGGFGGGFFGGGGGGGGGGGGGGCGGGG5EFGGGGGGGGGGGGGGGFEGGGGGGGGGGGEGGGGGGGGGFFEFFCFGGFDEFGGGGGCGGGFGGF>=D7FG?9?FGG
@M03364:396:000000000-C9LGT:1:1101:19947:3172 1:N:0:10
ACTCCTACGGGAGGCAGCAGTGGGGAATATTGCACAATGGGCGCAAGCCTGATGCAGCGACGCCGCGTGCGGGATGGAGGCCTTCGGGTTGTAAACCGCTTTTGTTCAAGGGCAAGGCACGGTTTCGGCCGTGATAAGTGGATTGTTCGAATAAGCACCGGCTAACTACTTGCCAGCAGCCGCGGTAATACGTAGGGTGCAAGCGTTATCCGGATTTATTGGGCGTAAAGGGCTCGTAGGCGGTTCGTCGCGTCCGGTGTGAAAGTCCATCGCTTAACGGTGGATCCGCGCCGG
+
GGGGGGGGGGGGGGGGGGGGGGGGGGGGGGGGGGGGGGGGGGGGGGGGGGGGGGGGGGGGGGDGGGGGGDEGGEGGGGGGGGGGGGGGGGGG<FGGGGGEEFGGGEFGGGGGGG7DFFGG:+D+<@FG8+@5**8,7@DEGCFFCCCCFF8F*FCGGGGGGGGGGEGGF9EDGGGGGGGGFGDGGGEDFGGGGGGGGCEGGGGFGGGDGF@EGGGGGGGGFCFFG8EGGGF=AACEGGGGFEGCEGGGGCEGGDGEG=ECEA>FG79CFFGGDGG<7C=<57EFCD77CEFDDG
@M03364:396:000000000-C9LGT:1:1101:18632:3202 1:N:0:10
ACTCCTACGGGAGGCAGCAGTAGGGAATTTTCGTCAATGGGCGCAAGCCTGAACGAGCAATGCCGCGTGGGTGAAGACGGTCTTCGGATTGTAAAGCCCTGTTGCCGGGGACAAAGGACATCCGGAATTTACAGCTGACTGTTTGATGGTACCCGGCCAGAAAGCCACGTCTAACTACGTGCCAGCAGCCGCGGTAATACGTAGGTGGCAAGCGTTATCCGGAATGATTGGGCGTAAAGGGTGCGCAGGCGGCTGTGCAAGTCTGAAGTAAAAGGGACCGGCTCAACCGGTTCG
+
GGGGGGGGGGGGGGGGGGGGFGGGEFGGGGGGGGGGGGGGGFGGGGGFGCGEGFFGGGGGGGFGGGEFEGGGGGGGGGGGGGGGGFEGE:FFGGGGGFDFFFF:<,@7FEGC@FD=,BFF,-=8+8CE,,3,,3=<F,BFFDFG7>FFFF9=<BC@7FGGGGGFGGGGD*><F<FFFFGGGGGGGGFGGFGGGCG@FF9FF<FCFGFFGG?@FCGEDCEGGE:88C+AC<C8CE8CEEFCCCC=5=EGEGGGGGGGGC+3+A7FF7FGGGC7C?CC4<EDB>5CFC553.835)
@M03364:396:000000000-C9LGT:1:1101:8743:3231 1:N:0:10
ACTCCTACGGGAGGCAGCAGTGGGGAATATTGGGCAATGGGCGAAAGCCTGACCCAGCAACGCCGCGTGAAGGAAGAAGGCCTTCGGGTTGTAAACTTCTTTTACCAGGGACGAAGGACGTGACGGTACCTGGAGAAAAAGCAACGGCTAACTACGTGCCAGCAGCCGCGGTAATACGTAGGGTGCAAGCGTTATCCGGATTTATTGGGCGTAAAGAGTACGTAGGTGGTTTCCTAAGCATGGGGTTTAAGGCAACGGCTTAACCATTGTTCGCCCCATGAACTGGGTTACTTG
+
GGGGGGGGGGGGGGGGGGGGGGGGGGGGGGGGGGGGGGGGGGGGGGGGGGGGGGGGGGGGGGGGGGGGGGGGGGGGGGGGGGGGGGGGGGGGGGGGGGGGGGGGGEFGGGGGGGGGFDFFG-F@:CGG3,@,B,BFDGG<@FGGGCGFGGGGAGGGGGGGGGGGGGGGG1BFEGGGGGFGGGGGGGGGGGCGGGGGGGGGEGCGGGGGGGGGGGGGGGGCGGGGGGGGGGGGGGGGGGGGGGGGGGCGCGGGGGGGGGGEGDCFGGGGGGGGDG5CGGGGFFGGGGGF3@?FGC
@M03364:396:000000000-C9LGT:1:1101:19575:3257 1:N:0:10
ACTCCTACGGGAGGCAGCAGTAGGGAATTTTCGTCAATGGGCGCAAGCCTGAACGAGCAATGCCGCGTGGGTGAAGACGGTCTTCGGATTGTAAAGCCCTGTTGCCGGGGACAAAGGACAGCCCGAGTGTACAGCTGACTGTTTGATGGTACCCGGCCAGAAAGCCACGGCTAACTACGTGCCAGCAGCCGCGGTAATACGTAGGTGGCAAGCGTTATCCGGAATGATTGGGCGTAAAGGGTGCGCAGGCGGCTGTGCAAGTCTGAAGTAAAAGGGACCGGCTCAACCGGTTC
+
GGGGGGGGGGGGGGGGGGGGGGGGGGGGGGGGGGGGGGGGGGGGGGGGGGGGGGGGGGGGGGGGGGGGGGGGGGGGGGGGGGGGGGGGGGGGGGGGGGGGGGGFGGGGGGGGGGGGGFDFCCD+3@FF<89,,,:>FFGGGFFEF,ECFFFFGGGGGGGGGGGGGGFGG*>FFGGGGGGGGGGGGGGGGGGGGFFGGGGGGGGGGGGGGGGGGGGGGGGGGGGCGG9FFFGGFG?CGGGGGGDCCGGGGGGGGDGGGGGGGGDGGDFFGGFGGGGGGGDDFFCGGGFFGF;CG
@M03364:396:000000000-C9LGT:1:1101:10251:3262 1:N:0:10
ACTCCTACGGGAGGCAGCAGTAGGGAATTTTCGTCAATGGGCGCAAGCCTGAACGAGCAATGCCGCGTGAACGAGGAAGGTCTTCGGATCGTAAAGTTCTGTTGAGAGGGAAAAAGGAACACCCGAGGCCATGCTGGTGAAGTGATATTACCTTTCGAGGAAGTCACGGCTAACTACGTGCCAGCAGCCGCGGTAATACGTAGGTGGCGAGCGTTATCCGGAATGATTGGGCGTAAAGGGTGCGTAGGCGGCCTGTTAAGTCTGAAGTGAAAGGTACCGGCTCAACCGGTAC
+
GGGGGGGGGGGGGGGGGGGGGGGGGGGGGGGGGGGGGGGGGGGGGGGGGGGGGGGGGGGGGGGGGGGGGGGGGGGGGGGGGGGGGGGGGGGGGGGGGGGGGGGGGGGGGGGGGGFGGGGGEFG+=FFG++8:BFCFFGGGGGGFCFCFGGGGGGGGGGGGGGGGGGGGGGGGGGGGGGGGGGGGGGGGGGGGGGGGGGGGGGGGGGGGGGGGGEGGGGGGGGGGGGGGGGGGGGGGGGGEGGGGGGEGGGEGGGGGGGGGGGGGGGGGGGGGGGGCFGGGFFGGGGGFGFFG
@M03364:396:000000000-C9LGT:1:1101:14108:3267 1:N:0:10
ACTCCTACGGGAGGCAGCAGTGGGGAATATTGCACAATGGGCGCAAGCCTGATGCAGCGACGCCGCGTGCGGGATGGAGGCCTTCGGGTTGTAAACCGCTTTTGTTCAAGGGCAAGGCACGGTTTCGGCCGTGTTGAGTGGATTGTTCGAATCAGCACCGGCTAACTACGTGCCAGCAGCCGCGGTAATACGTAGGGTGCAAGCGTTATCCGGATTTATTGGGCGTAAAGGGCTCGTAGGCGGTTCGTCGCGTCCGGTGTGAAAGTCCATCGCTTAACGGTGGATCCGCGCCGG
+
GGGGGGGGGGGGGGGGGGGGGGGGGGGGGGGGGGGGGGGGGGGGGGGGGGGGGGGGGGGGGGGGGGGGGGGGGGGGGGGGGGGGGGGGGGGGGGGGGGGGGGGGGGGBGFGGGG@C7FG,>+:3CFFG58@5*,@:FFFFG,>F3@CFGGGF*@FGGGGEGGGGGGGGG*:CCFGGGGGGGGGGGGGGGF9CFFGGGGGGGGGGGGGGGCGGGGGGGFGGGGFGGGEGFGGDGGGGGGGGGGGCEGGGEGGGGEGGGEGCGCFFGFGGGGGGDGGGFGGGD>EGGDGFGF>DCG
@M03364:396:000000000-C9LGT:1:1101:22103:3311 1:N:0:10
ACTCCTACGGGAGGCAGCAGTGGGGAATATTGCACAATGGGCGCAAGCCTGATGCAGCGACGCCGCGTGCGGGATGGAGGCCTTCGGGTTGTAAACCGCTTTTGTTCAAGGGCAAGGCACGGTTTCGGCCGTGTTGAGTGGATTGTTCGAATAAGCACCGGCTAACTACGTGCCAGCAGCCGCGGTAATACGTAGGGTGCAAGCGTTATCCGGATTTATTGGGCGTAAAGGGCTCGTAGGCGGTTCGTCGCGTCCGGTGTGAAAGTCCATCGCTTAACGGTGGATCCGCGCCGG
+
GGGGGGGGGGGGGGGGGGGGGGGGGGGGGGGGGGGGGGGGGGGGGGGGGGGGGGGGGGGGGGGGGGGGGGGGGGGGGGGGGGGGGGGGGGGGGGGGGGGGGGGGGGGAFGGGGGFCBFGGGFFF7DFGF7C5@<CFGGGGF,DFGGGGGGCF>FGGGGGGGGGGGGGGGBFGGGGFGGGGGGGGGGGGGDGGGGGGGGGGGGGGGGGGGGGGGGGGGCGGGGGGGGEGGGGGGGGGGGGGGGGGGGGGGGGGGEGGGEEEGFGGFFFGGGGGGGGGFDGDFFGGGGF:FBFGCD
@M03364:396:000000000-C9LGT:1:1101:22696:3332 1:N:0:10
ACTCCTACGGGAGGCAGCAGTGGGGAATCTTGCACAATGGGCGCAAGCCTGATGCAGCGACGCCGCGTGCGGGATGGAGGCCTTCGGGTTGTAAACCGCTTTTGTTCAAGGGCAAGGCACGCTTGCGGACGTGTTGAGTGGATTGTTCGAATAAGCACCGGCTAACTACGTGCCAGCAGCCGCGGTAATACGTAGGGTGCAAGCGTTATCCGGATTTATTGGGCGTAAAGGGCTCGTAGGCGGTTCGTCGCGTCCGGTGTGAAAGTCCATCGCTTAACGGTGGATCCGCGCCGG
+
GGGGGGGGGGGGGGGGGGGGGGGGGGGGGGGGGGGGGGGGGGGGGGGGGGGGGGGGGGGGGGGGGGGGGGGGGGGGGGGGGGGGGGGGGGGGGGGGGGGGGGGGGGGGGGGGGGGGGGGG7+@++@FG33@@C>FEAFFCFCFF7F@EGGGG*CFDFGGGGGGGGGGGG*CCGGGGGGGGGGGGGEEGGGGGFFFGGGGGGGGGGGGGGGGGG5CECFGGGGGGGGGGGGGGGCGCEGGGGGEEGEGGGGEGGGGGG8ECE+:9FFGGGGFGGGGGGGGGFFGGFGGFFFFGGG
@M03364:396:000000000-C9LGT:1:1101:8186:3378 1:N:0:10
ACTCCTACGGGAGGCAGCAGTAGGGAATCTTTCACAATGGGCGAAAGCCTGATGGAGCAACGCCGCGTGCAGGATGAAGGCCTTCGGGTTGTAAACTGCTTTTATAACCGAGAAATATGATGGTTAGTAATGAATCAGGCTCGGCTAACTACGTGCCAGCAGCCGCGGTCATACGTAGGATCCGAGCATTATCCGGAGTGACTGGGTGTAAAGAGTTGCGTAGGTGGTTTGTTAAGTAGGTAGTGAAATCTGGTGGCTCAACCATTCAGACTATTACCTAAACTGGCAGACTCG
+
GGGGGGGGGGGGGGGGGGGGGGGGGGGGGGGGGGGGGGGFFGGGGGGGGGGGGGGFGGGGGGGGGGGGEGGGGGGGGFGGGGGGGGGGGGGGGGGGGFFGGGGFGBFFEEGDGGGFCFFC?<B,::BF,8:,,:C,CDE,BAFFFF8DEFFF=FFGGGGGGGGGGGGGGGGGGGGGGGGGGGGGGGGGBEGGGGGG:FGGGGGGGGGGGGGFFCGB@9FGGGGGEFGGGGGGGGGGGGGFGGGCCFGFGGEFGGGGGFFCFGFEGGGFDFGDG7?7DFGCFFGGFGGFG>46C9
@M03364:396:000000000-C9LGT:1:1101:23812:3380 1:N:0:10
ACTCCTACGGGAGGCAGCAGTGGGGAATATTGCACAATGGGCGCAAGCCTGATGCAGCGACGCCGCGTGCGGGATGGAGGCCTTCGGGTTGTAAACCGCTTTTGTTCAAGGGCAAGGCACGTTTTCGGGTGTGTTGAGTGGATTGTTCGAATAAGCACCGGCTAACTACGTGCCAGCAGCCGCGGTAATACGTAGGGTGCAAGCGTTATCCGGATTTATTGGGCGTAAAGGGCTCGTAGGCGGTTCGTCGCGTCCGGTGTGAAAGTCCATCGCTTAACGGTGGATCCGCGCCGG
+
GGGGGGGGGGGGGGGGGGGGGGGGGGGGGGGGGGGGGGGGGGGGGGGGGGGGGGGGGGGGGGGGGGGGGGGGGGGGGGGGGGGGGGGGGGGGGGGGGGGGGGGDGGGGFGGGGGFCFFGGC-B:+:FF+3888@F7=>FGG:BCGGGCFGCF>DFGGGGGGGGGGGFGG<CEGGGGGGGGGGGGGGGGG@FGF?EEGGGGGGGGGGGGFGGGGGEGGGGGGGCFGG*?CGGGGGGGGGGDGGGGDEDGGGGGGGGGGEEGG7CCFGGGGFFGGGF>FGGGEFGFGGG:57:DCD
@M03364:396:000000000-C9LGT:1:1101:18282:3412 1:N:0:10
ACTCCTACGGGAGGCAGCAGTGAGGAATATTGGTCAATGGTCGGGAGACTGAACCAGCCAAGCCGCGTGAGGGAAGAAGGCGCTAAGCGTCGTAAACCTCTTTTGTCGGGGAACAAACGGAGGCGCGTATGCCTTTCTGAGTGTACCCGAAGAAAAAGCATCGGCTAACTCCGTGCCAGCAGCCGCGGTAATACGGAGGATGCGAGCGTTATCCGGATTTATTGGGTTTAAAGGGTGCGCAGGCGGGCTGTTAAGTCAGCGGTAAAAGCCCGGGGCTCAACCCCGGCGAGCCGT
+
GGGGGGGGGGGGGGGGGGGGGGGGGGGGGGGGGGGGGGGGGGGGGGGGGGGGGGGGGGGGGGGGGGGGGFGGGGGGGGGGGGGGGGGGGGGGGGFGGGGGGGGFGGGGGGGGGGGGBFGEC7CC=@FG+8@DFGAADFFGFGFFGGFFGG@F*?:FGGGGGGGGGGGGGCFFGFFDGGGGGGGGGGGGG>FGGGGGGGGGGGGGGGGGGGCGGGGGGGGGGGGFGGCE56<EFGGGGGGGEGEDEGEEGG8FGGF?FEFCGEGCEGGGGGGDGDGGGGGGFFGGGGG>CEBDD5
@M03364:396:000000000-C9LGT:1:1101:11187:3412 1:N:0:10
ACTCCTACGGGAGGCAGCAGTGGGGAATATTGGGCAATGGGCGAAAGCCTGACCCAGCAACGCCGCGTGAAGGAAGAAGGTTTTCGGATTGTAAACTTCTTTTATCAGGGACGACGCAAGTGACAGTACCTGATGAATACTCCACGGCTAGCTACGTGCCAGCAGCCGCGGTTGTACGTAGGTGGCAAGCGTTATCCGGATTTATTGGGCGTAAAGGGCTCGTAGGCGGCTCGTCGCGTCCGGTGTGAAAGTCCATCGCTTAACGGTGGATCCGCGCCGGGTACGGGCGGGCTC
+
D9<6;9FF@F@CF:F;C;6C-CFCCF@<FGGGG<8C,6CFGGGGC:F8CFCGGF,EF?EFFGG@@F@FEEGGGFGC8,ECC9F@EDFEGFG?5,FDFFGG9,C<C?EFCFG7=>+8+6@@FA,85CFC,,3,,CF,,C,,,:3>CCFEF+,@33@>BB<FFF7>3F7BC58***67@<,<FGFFF@AFG7BBFGDF:FFCC@FACFCF5FE8EEG+@;CFGG:**;+88*?88?CEEE:*/:E**/2<+3AFCF+<7EGF5*:FED:CDDCC*:ECCCEG>7*275C3).7)9*
@M03364:396:000000000-C9LGT:1:1101:13270:3424 1:N:0:10
ACTCCTACGGGAGGCAGCAGTTAGGAATATTCGTCAATGGGGGAAACCCTGAACGAGCAATGCCGCGTGAGTGATGAAGGCCCTATGGGTTGTAAAACTCTGTTGTTTGGAAAGAATTGTACACTTAGGTAATGACTTGTGCTTGACGGTACCATTCAAGAAAGCCACGGCTAACTACGTGCCAGCAGCCGCGGTAATACGTAGGTGGCGAGCGTTATCCGGATTCATTGGGCGTAAAGCGCGCGTAGGCGGCCCGTTAGGTCGGAGGTAAAAGCCCGGGGCTCAACCCCGGCG
+
GGGGGGGGGGGGGGGGGGGGGGGGGGGGGGGGGGGGGGGGGGGGGGGGGGGFFFGGGGGGGGGGGGGGGCFFGGGGGGGGGGGGGGGGGGGGGGGFGDGGGGG,EBFBFGGCFGCFA,CF5C@58??A,,9,<,8<?EEFC<FFFC8=CFDCG9DEEGFGGGGGCGFGC+3@CFFF9>FGGGF,>:CGGGGGGGGGEGGGGGFGGGGEGEGEGGGGGGGFEECEGG:CGGGFGGGGGGC7EEGGGEEEG6EGG5?EG*:CF+:==)>DCFGF:9/95CGGFFC<C=C>C>@597
@M03364:396:000000000-C9LGT:1:1101:21298:3428 1:N:0:10
ACTCCTACGGGAGGCAGCAGTGGGGAATATTGCACAATGGGCGCAAGCCTGATGCAGCGACGCCGCGTGCGGGATGGAGGCCTTCGGGTTGTAAACCGCTTTTGTTCAAGGGCAAGGCACGGTTTCGGCCGTGTTGAGTGGATTGTTCGAATAAGCACCGGCTAACTACGTGCCAGCAGCCGCGGTAATACGTAGGGTGCAAGCGTTATCCGGATTTATTGGGCGTAAAGGGTGCGCAGGCGGCTGTGCAAGTCTGAAGTAAAAGGGACCGGCTCAACCGGTTCAGGCTTTGG
+
GGGGGGGGGGGGGGGGGGGGGGGGGGGGGGGGGGGGGGGGGGGGGGGGGGGGGGGGGGGGGGGGGGGGGGGGGGGGGGGGGGGGGGGGGGGGGGGGGGGGGGGGGGGGGGGGGGCFGGGGG:DFEFGG3+@5@@FDFFCFGCFFEFGGGGGGBFGGGGGGGGGGGGGGG*<AFFGGGGGGGGGGGDGGGCFFF<@EGGGGGGGGGGGGGGGGGGGGGDGGGFGGGECEGFGGGGGGGGGGGGGGGGGGGGFGGGCFFFFFGCFGGGE<FDGGGEGGGGGGFDEDFFGFGFFG<
@M03364:396:000000000-C9LGT:1:1101:21729:3433 1:N:0:10
ACTCCTACGGGAGGCAGCAGTGGGGAATCTTGCGCAATGGGGGCAACCCTGACGCAGCGACGCCGCGTGCGGGACGAAGGCCTTCGGGTCGTAAACCGCTTTCAGCAGGGACGAGGCCGCGCGGTGACATTACCTGCAGAAGAAGCCCCGGCTAAATACGTGCCAGCAGTCGCGGTAATACGTATGGGGCGAGCGTTATCCGGATTCATTGGGCGTAAAGCGCGCGTAGGCGGCCCGTTAGGTCGGAGGGAAAAGCCCGGGGCTCAACCCCGGCGGGCCTCCGATACCGGCGGG
+
GGGGGGGGGGGGGGGGGGGGGGGGGGGGGGGGGGGGGGGGGGGCGGFGGGGGGGGGGGGGGGGGGGGGGGGGGGGGGGGGGGGGGGGGEFGEGGGGGGGGDGGGGGGCFGF<F:*5>>F<C*=<CBFF,<,,828F:FG,,?,CFFG7C<C*48:@77CC0;ECECFFF,8;EGGG*;EGFF6C@CEGGDDGGGEE5*1<EEGEG>@@G7@CCFGEC;>9C>::*::8:ECEE*11?C*;CFGCEE2::*1:EEF*9CCCGCD*:CF7555<<C=)977*.5:)195:C33C5>
@M03364:396:000000000-C9LGT:1:1101:25085:3435 1:N:0:10
ACTCCTACGGGAGGCAGCAGTGGGGAATATTGGGCAATGGGCGCAAGCCTGACCCAGCAACGCCGCGTGAAGGAAGAAGGCTTTCGGGTTGTAAACTTCTTTTATCAGGGACGATAATGACGGTACCTTATGATTAAGCCACGGCTAACTACGTGCCAGCAGCCGCGGTAATACGTAGGTGGCAAGCGTTATCCGGATTTATTGGGCGTAAAGCGAGCGCAGGCGGTTGCTTAGGTCTGATGTGAAAGCCTTCGGCTTAACCGAAGAAGTGCATCGGAAACCGGGCGACTTG
+
GGGGGGGGGGGGGGGGGGGGGFGGGGEFGGGGGGGGGGGGGGGGGGGGGGGGGGGGGGGGGGGGGGGGGGGGGGGGGGGGGGGGGGGGGGGGGGGGGGGGGGGGGGGGGGFGGGG+FFGDFFGG?FGG5,838,C,CFDF8FCGGG@FFGFGGGGGGGGGGGGGGGGGGC5CGGGF9FDGGGCG?CCGGCGFEGGGGEFGGGGGGGGGGGGGGGGGGGGGGGGGGGEGGGGGGFGGGGGGGGGGGGGGGGGGGGGGGGGG+<<>EDEGGFGGGGFDDCGG47:DDGG@DDFG
@M03364:396:000000000-C9LGT:1:1101:6965:3441 1:N:0:10
ACTCCTACGGGAGGCAGCAGTGAGGAATATTGGTCAATGGGCGGAAGCCTGAACCAGCCAAGTCGCGTGAGGGAAGACGGTCCTACGGATTGTAAACCTCTGTCTTCGGGGACGATAATGACGTTACCAGAGGAGAAAGCACCGGCTAACTACGTGCCAGCAGCCGCGGTAATACGTAGGGTGCGAGCGTTGTCCGGAATTATTGGGCGTAAAGGGCTCGTAGGCGGTTCGTCGCGTCCGGTGTGAAAGTCCATCGCTTAACGGTGGATCCGCGCCGGGTACGGGCGGGCTTGG
+
GGGGGGGGGGGGGGGGGGGGGGGGGGGGGGGGGGGGGGGGGGGGGGGGGGGGGGGGGGGGGGGGGGGGGGGGGGGGGGGGGGGGGGGGGGGGGGGGGGGGGGGFFFGGGGGGFCCFFGF9C9F+:BFE,:,:+BC,8>BFGGEF>CFCFGFGGGGGGGGGGGGGFGGGG=CCGGGGGGGGGGGGGGGGGGEGECFGGGGCFGGGGGCFG?EGFGF?>ECGGDGDFGGGGEGDEGGGGGGGC:CEEGGGGGGGGGGGGCGDDGDECFGGGGCDFEEGGDGCFFCDGGGDGF31C9
@M03364:396:000000000-C9LGT:1:1101:14348:3442 1:N:0:10
ACTCCTACGGGAGGCAGCAGTGGGGAATATTGCACAATGGGCGCAAGCCTGATGCAGCGACGCCGCGTGCGGGATGGAGGCCTTCGGGTTGTAAACCGCTTTTGTTCAAGGGCAAGGCACGGTTTCGGCCGTGTTGAGTGGATTGTTCGAATAAGCACCGGCTAACTACGTGCCAGCAGCCGCGGTAATACGTAGGGTGCAAGCGTTATCCGGATTTATTGGGCGTAAAGGGCTCGTAGGCGGTTCGTCGCGTCCGGTGTGAAAGTCCATCGCTTAACGGTGGATCCGCGCCGG
+
GGGGGGGGGGGGGGGGGGGGGGGGGGGGGGGGGGGGGGGGGGGGGGGGGGGGGGGGGGGGGGGGGGGGGGGGGGGGGGGGGGGGGGGGGGGGGGGGGGGGGGGGGGGGGGGGGFCGGGGGG>FF@FGG>8@*5DBFGFFGGF?:C<CFGGFGFFGGGGGGGGGGGGGGG7FGGGGGGGGGGGGGGGEEGGGGEGGGGGGGGGGGGGGGGGGGGGGGCGGGGGGGGGCEGGGGGGGGGGGGGGGGGGGGGGGGGEGGGEGGGCGGCGFGGGGGGGGD>FGGFFEDFDGFGFFGGG
@M03364:396:000000000-C9LGT:1:1101:17402:3449 1:N:0:10
ACTCCTACGGGAGGCAGCAGTAGGGAATTTTCGTCAATGGGCGCAAGCCTGAACGAGCAATGCCGCGTGGGTGAAGACGGTCTTCGGATTGTAAAGCCCTGTTGCCGGGGACAAAGGACAGCCCGAGTGCAACGCTGACTGTTTGATGGTACCCGGCCAGAAAGCCACGGCTAACTACGTGCCAGCAGCCGCGGTAATACGTAGGTGGCAAGCGTTATCCGGAATGATTGGGCGTAAAGGGTGCGCAGGCGGCTGTGCAAGTCTGAAGTAAAAGGGACCGGCTCAACCGGTTCG
+
GGGGGGGGGGGGGGGGGGGGGGGGGGGGGGGGGGGGGGGGGGGGGGGGGGGGGGGGGGGGGGGGGGGGGGGGGGGGGGGGGGGGGGGGGGGGGGGGGGGGGGGGGGGGGGGGGGGGGGFDGGG7+>FG839,,8CFC@FAC,DFDACFGGGGGGGGGDGGGGGGGGGGG<EEGGGGGGGGGGGGGGGGGGGGGGGGGGGGGGFGGGGGGGGGGGGGGGGGGGGGGGFGGGGGGGEGGGGGEGGGGGGGGGGGGGG6DGGGGFF7CG7CCCGGGGGGGG5DFFGGGG4>DE><9)
@M03364:396:000000000-C9LGT:1:1101:19872:3485 1:N:0:10
ACTCCTACGGGAGGCAGCAGTGGGGAATATTGGGCAATGGGCGAAAGCCTGACCCAGCAACGCCGCGTGAAGGAAGAAGGTTTTCGGATTGTAAACTTCTGTCCTAAGTGACGAAGGAAGTGACAGTAGCTTAGGAGGAAGCCCCTGCTAACTACGTGCCAGCAGCCGCGGTAATACGTAGGTGGCGAGCGTTATCCGGAATTACTGGGTGTAAAGGGTGTGTAGGCGGGAGTGCAAGTCAGGCGTGAAATGTATGGGCTCAACCCATGCACTGCGCTTGAAACTGTGCTTCTT
+
GGGGGGGGGGGGGGGGGGGGGGGGGGGGGGGGGGGGGGGGGGGGGGGGGGGGGGGGGGGGGGGGGGGGGGGGGGGGGGGGFGGGGGGGGGGGGGGGFGGGGGGGG9FFFFGGFGG7+4=EF-AB<CFGA9FF,,BEFGG<FF<FG7=DCDGGBE<FGGGGGGGGGG7FE*>FEEFGGGCDGGCCGGGFCGGGGEFGGGGGGGGFFFGGGFEEBFCFGG8EGEFGGGGGCE:EGGGG?FFGGGFEGEGGGGGGGGGGGGF6C@FGGGGGGGFGDGGGGGCGFFGGGGGFFFF>F*
@M03364:396:000000000-C9LGT:1:1101:10073:3505 1:N:0:10
ACTCCTACGGGAGGCAGCAGTGGGGGATATTGCACAATGGGGGAAACCCTGATGCAGCGACGCCGCGTGAGTGAAGAAGTATTTCGGTATGTAAAGCTCTATCAGCAGGAAAGATAATGACAGTACCTGACTCAGAAGCACCGGCTAAATACGTGCCAGCAGCCGCGGTAATACGTATGGTGCAAGCGTTATCCGGATTTACTGGGCGTAAAGGGCGCGTAGGCGGTCTTGCGTGTCAGATGTGAAATCTCCGGGCTCAACCCGGAAAGTGCGTCTGAAACTACGGGACTCG
+
GGGGGGGGDGGGGGGGGGGGGGGGGGGGGGGGGGGGGGGGGGGGGGGGGGGGGGGGGGGGGGGGGGGGGGGGGGGGGGGGGGGGGGGGDFGGGGGGGGGGG9FGGGGGGGGGGGGGEGGFG-CE,CFF:,AC,,BFDFGGGGGGGGFFGGFGCFGGGGGGGGGGGGGGG*>FGGGFFGGGGGGGGGGGGGGGGCFGGGGGGGGGGGGGGGGGGGGGGGGGGGGGGGEGGGGGGGGGGGGGGGGGFGGGGGGGDGGD<GG?CFGGGGGDGGCGGGGGGDGGFFGGDGGFGFFG
@M03364:396:000000000-C9LGT:1:1101:23112:3516 1:N:0:10
ACTCCTACGGGAGGCAGCAGTGGGGAATATTGCACAATGGGCGCAAGCCTGATGCAGCGACGCCGCGTGCGGGATGGAGGCCTTCGGGTTGTAAACCGCTTTTGTTCAAGGGCAAGGCACGGTTACGGCCGTGTTGAGTGGATTGTTCGAATCAGCACCGGCTAACTACGTGCCAGCAGCCGCGGTAATACGTAGGGTGCAAGCGTTATCCGGATTTATTGGGCGTAAAGGGCTCGTAGGCGGTTCGTCGCGTCCGGTGTGAAAGTCCATCGCTTAACGGTGGCTCCGCGCCGG
+
GGGGGGGGGGGGGGGGGGGGGGGGGGGGGGGGGGGGGGGGGFGGGGGGGFGGGFGGGGGGGGGGGGGGEGGGG@FGGGGGGGGGGGGG@GGGGGGGGGGGGGGGGG<,CFFFFC<DFFGG++B+3>FF+3<5*888@@3@>,3?CFGCGG:C*@FEBFFGFG@FGGF@C1=+FGGGGGFFFEEGEEEGF7ACFGGGGGGGGGGGGGGGGGGGGGEEGFGGGCEGGGC8;FGGDGFGGGGGGGGGGGGGG5?5CEGGD*7=ECG9?:<CF=CDDC=DFCCDFFG**9CDC>DDDG
@M03364:396:000000000-C9LGT:1:1101:6286:3562 1:N:0:10
ACTCCTACGGGAGGCAGCAGTGGGGAATATTGCACAATGGGCGCAAGCCTGATGCAGCGACGCCGCGTGCGGGATGGAGGCCTTCGGGTTGTAAACCGCTTTTGTTCAAGGGCAAGGCACGGTTTCGGCCGTGTTGAGTGGATTGTTCGAATAAGCACCGGCTAACTACGTGCCAGCAGCCGCGGTAATACGTAGGGTGCAAGCGTTATCCGGATTTATTGGGCGTAAAGGGCTCGTAGGCGGTTCGTCGCGTCCGGTGTGAAAGTCCATCGCTTAACGGTGGATCCGCGCCGG
+
GGGGGGGGGGGGGGGGGGGGGGGGGGGGGGGEGGGGGGGGGGGGGEGGGGGGGGGGGGGGGGGGGGGGGGGGGGGGGGGGGGGGGGGGGGGGGFGGGGGGGGGGGGGGFGGGEG7FFGGGD>FFGFGG7+@5>DFCFFGGFFGFGGGFGGCFDCFFGGGGGGGGGGGGGCGGGGGGGGGGGGGGGGGGGGGGGGGGGGGGGGGGGGGECFGEGCGGC@GGGGGGGGEGGGFGDGGGEGGGGGGCEEGGGGGGGEGGG25CEEFFGGGGGGGDDC:<DGGGFFGGGGGFGFFGGG
@M03364:396:000000000-C9LGT:1:1101:16624:3565 1:N:0:10
ACTCCTACGGGAGGCAGCAGTGGGGAATATTGGGCAATGGGCGCAAGCCTGACCCAGCAACGCCGCGTGAAGGAAGAAGGTTTTCGGATCGTAAACTTCTATCCTTGGTGAAGATAATGACGGTAGCCATGCAGGAAGCCCCGGCTAACTACGTGCCAGCAGCCGCGGTAATACGTAGGGGGCAAGCGTTGTCCGGAATGATTGGGCGTAAAGGGCGCGTAGGCGGCCAACTAAGTCTGGAGTGAAAGTCCTGCTTTTAAGGTGGGAATTGCTTTGGATACTGCCGGGCTTG
+
GGGGGGGGGGGGGGGGGGGGGGGGGGGGGGGGGGGGGGGGGGGGGGGGGGGGGGGGGGGGGGGGGGGGGGGGGGGGGGGGGGGGGGGGGGGGGGGGGGGGGGGGGGGGGGGGGGFGFGGGF8@83BFF8,8,,:D=@FGGGGGFGGEGGGGGEGGGGGGGGGGGGGGGG:CFGGGGGGGGGGGGGGGGFFGGGGGGGGGGGGGGGGGGGGGGGGGGGGGGGGGGGGGGGGGGFGGGGGGGGGGGFGGGGGGGGGGGGGGGGGGGGGGGGGGGGGGGGGGGFFGGGGGFGEFG
@M03364:396:000000000-C9LGT:1:1101:21691:3565 1:N:0:10
ACTCCTACGGGAGGCAGCAGTAGGGAATCTTCGGCAATGGGGGCAACCCTGACCGAGCAACGCCGCGTGAGTGAAGAAGGTTTTCGGATCGTAAAGCTCTGTTGTAAGAGAAGAACGTGTGTGCGAGTGTAACGTTCACACAGTGACGGTAACTTACCAGAAAGGGACGGCTAACTACGTGCCAGCAGCCGCGGTAATACGTAGGTCCCGAGCGTTGTCCGGATTTATTGGGCGTAAAGCGAGCGCAGGCGGTTTAATAAGTCTGAAGTTAAAGGCAGTGGCTTAACCATTGTT
+
GGGGGGGGGGGGGGGGGGGGGGGGGGGGGGGGGGGGGGGGGGGGGGGGGGGGGGGGGGGGGGGGGGGGGGGGGGGGGGGGFFGGGGGGGGGGGGGGGGGGGGGGGGGGGGGGGGGCFGGFGFF,BFFG339,,8:=FFFGCFFGF@FFGGGFFFGGGGGGGGGGGGFFE*>FEGGGGGGGGGGGGGGGGGFGGFGGGGGGGGGGGGFGGGGGGGGGGGGGGGGGGFC?GGGGGGGGGGGGGGGGGGGGGCEG8:C?FCGGDCF:FGGG7CGGGGGGGDGGFFGGGGGFGFFGGD
@M03364:396:000000000-C9LGT:1:1101:19167:3565 1:N:0:10
ACTCCTACGGGAGGCAGCAGTGGGGAATATTGGGCAATGGGCGAAAGCCTGACCCAGCAACGCCGCGTGAGGGAAGAAGGTTTTCGGATTGTAAACTTCTGTCCTAAGTGACGAAGGAAGTGACAGTAACTTAGGAGGAAGCCCCGGCTAACTACGTGCCAGCAGCCGCGGTAATACGTAGGGGGCGAGCGTTGTCCGGAATGACTGGGCGTAAAGGGCGTGTAGGCGGCTTTTTAAGTCTGAAGTGAAAGTCCTGCTTTCAAGGTGGGAATTGCTTTGGAGACTGGAAGGCTT
+
GGGGGGGGGGGGGGGGGGGGGGGGGGGGGGGGGGGGGGGGGGGGGGGGGGGGGGGGGGGGGGGGGGGGGGGGGGGGGGGGGGGGGGGGGGGGGGGGGGGGGGGGGGGGGGGGGGGG+<FED<FF?EFG,,5,,8,CFEEFGGFGECCEGGGGFGGGGGGGGGGGGGDGG:*CCFGFGFEFGGGGGGGGDGGGGCEGGGGGEFGGGGGGGGG?G5CGGGGGEEGGGGGGGGGGGFGGFGGFGGGCFEGG7EGGGGGGGGGGGGGGGGGGGGGFGGGCFGFG?FEGGGGFCFFGG4
@M03364:396:000000000-C9LGT:1:1101:13111:3581 1:N:0:10
ACTCCTACGGGAGGCAGCAGCTAAGAATATTCCGCAATGGACGAAAGTCTGACGGAGCGACGCCGCGTGGATGATGAAGGTCGGAAGATTGTAAAATCCTTTTATAACTGAGGAATAAGCAGTGTGAGAGAACCGCATTGTGGTGACTGTAGGTTATGAATAAGCAACGGCTAATTACGTGCCAGCAGCCGCGGTAACACGTAAGTTGCGAGCGTTGTTCGGAATTATTGGGCGTAAAGGGCATGTAGGCGGTTTTGCAAGCTTGATGTGAAAGGCAGGAGCTTAACTCCTGGG
+
GGGGGGGGGGGGGGGGGGGGGGGGGGGGFGGGGGGGGGGGGGGGGGGGGGGGGGGGGGGGGGGGGGGFGGGGGGFFGGGGGGGGGGGGGGGGGGGGGGGGGFGGFGGGGGEGGFFG9FFAD=D>5CFF<,6,,8@+>CGGGGCGGGGFFGBFFGGGGGGFGGGGGGGGGCEE@FFGGGGGGGGGGGFGGGGGGGGDGGGGGGGGGFFGGGGGGG8*:?CFGGCGF?FGGGGGGGGEGGGGGGGGGGGGGGGG?EECGGDFGDGFGDFFFFFCFGGGFGGGFFG::FDFGFFFF*
@M03364:396:000000000-C9LGT:1:1101:17750:3599 1:N:0:10
ACTCCTACGGGAGGCAGCAGTGGGGAATATTGCACAATGGGCGCAAGCCTGATGCAGCGACGCCGCGTGCGGGATGGAGGCCTTCGGGTTGTAAACCGCTTTTGTTCGAGGGCAAGGCACGGTGGTTGTCCTGGTTGAGTGGATTGTTCGAATAAGCACCGGCTAACTACGTGCCAGCAGCCGCGGTAATACGTAGGGTGCAAGCGTTATCCGGATTTATTGGGCGTAAAGGGCTCGTAGGCGGTTCGTCGCGTCCGGTGTGAAAGTCCATCGCTTAACGGTGGATCCGCGCCG
+
GGGGGGGGGGGGGGGGGGGGGGGGGGGGGGGGGGGGGGGGGGGDGGGGGGGGGGGGGGGGGGGGGGGGGGGGGGGGFGGGEGGGGGGGGGGGGGGGGGGGGGGDF,B+BFFEGGGGG+D<@+8++8DE+,@,,@,,@@:>FGCGF,8@?FGCFGFGG9FFFEGGDGGGG8EGGGGGGFGFGFGFGGFG5C?9E<F@EGFGGGGGGGGGGFGFEEECE6CCGGFG58/::*<FEGG5CEEGGGDGEGGGEGGGGEEECECCC=>CCGGDGG?FGD7/7C?DD)=D9*7<C5>5>C
@M03364:396:000000000-C9LGT:1:1101:15991:3602 1:N:0:10
ACTCCTACGGGAGGCAGCAGTGGGGAATCTTGCGCAATGGGGGCAACCCTGATGCAGCAACGCCGCGTGAAGGAAGAAGGTCTTCGGATCGTAAACTTCTGTCCTTAGGGAAGATACTGTGAGTCCCTTCGGCGGGAGCCCCGGCTAACTACGTGCCAGCAGCCGCGGTAATACGTATGGGGCGAGCGTTATCCGGATTCATTGGGCGTAAAGCGCGCGTAGGCGGCCCGTTAGGTCGGAGGTAAAAGCCCGGGGCTCAACCCCGGCGAGCCTCCGATAACGGCGGGCTCGAGG
+
GGGGGGGGGGGGGGGGGGGGGGGGGGGGGGGGGGGGGGGGGGGGGGGGGGGGGGGFGGGGGGGGGGGGGDGGGGGGGGGGGGGGGGGGGGDGGGGGGGGGGGG?FAFGGGGGGE<F,5F,,-C<,CFF:,A++++*5@B:1C:FFG@BEECFFCF>GGFGGGAFGD7FE7CFF:FCFGGGGC>EGGEGGEEFGGGGEEC?@@FFGGFGGDGGG?858*:CEGDFGD8/:::@5=FGFEEGEECF2:CFGCFC=EGGGF<EF8CGGGGG7C?DG6:D<DG5=35<DDC>)8;C95
@M03364:396:000000000-C9LGT:1:1101:6737:3603 1:N:0:10
ACTCCTACGGGAGGCAGCAGTAGGGAATATTGGGCAATGGAGGCAACTCTGACCCAGCCATGCCGCGTGAAGGAAGACGGCCCTATGGGTTGTAAACTTCTTTTATCGTGGAGTAAACCAGGTCACGTGTGGCCGGTTGAGAGTACACGAGGAATAAGTATCGGCTAACTCCGTGCCAGCAGCCGCGGTAATACGGAGGATGCGAGCGTTATCCGGATTTATTGGGTTTAAAGGGTGCGTAGGCGGATAGTTAAGTCAGCGGTAAAATTGAGAGGCTCAACCTCTTCGAGCCGT
+
GGGGGGGGGGGGGGGGGGGGGGGGGGGGGGGGGGGGGGGGGGGGGGGGGGGGGFGGGGGGGGGGGGGGGGFGGGGGGFGGGGGGGGGGGG7FEGGGGGFFEFGGGGGGDGGGGGAFEFD,A4A=8EFF,,88+:4+8=CAD<B,@DD9@CEF3FCGGGGGCCFCCEGCFCEFEFC>FFGFFFFFGCFCFCEFFFFGGGGGGGGFFGEE8FEFCFFECE5<C+++<;*;;<C79CEGGGE85CCFGGGG88:CFFGFCEFCCE/>=C?FGGF7CF5795ADFF+09CFFFF@GG*
@M03364:396:000000000-C9LGT:1:1101:21256:3630 1:N:0:10
ACTCCTACGGGAGGCAGCAGTGGGGAATATTGGGCAATGGGCGAAAGCCTGACCCAGCAACGCCGCGTGCGGGATGGAGGCCTTCGGGTTGTAAACCGCTTTTGTTCGAGGGCAAGGCACGGTTTCGGCCGTGTTAAGTGGGTTTTTCGAATAAGCACCGGCTAACTACGTGCCAGCAGCCGCGGTAATACGTAGGGTGCAAGCGTTATCCGGATTTATTGGGCGTAAAGGGCTCGTAGGCGGTTCGTCGCGTCCGGTGTGAAAGTCCATCGCTTAACGGTGGATCCGCGCCGG
+
GGGGGGGGGGGGGGGGGGGGGGGGGGGGGGGGGGGGGGGGGGGGGGGGGGGGGGGGGGGGGGGGGGGGGGGGGGGGGGGGGGGGGGGGGGGGGGGGGGGGGGGBFFG+BFEGGGG<BB<FG+D+@FGG7CC33,@,3@,,E,>F*>+>FGFG7FFGGGGGGEGGGGGGF:3FFGGFGGGGFGGGGGGG?ECCCGGGG:EGGGGCGGEGGGGGGG5*<7CGGCDFG8/CCFFGECFDEEGGFE5:?CEGGGEGGEGGG/>CECC?7:?*:>FDCF57*7:C<5EFGFFFC3BG3D
@M03364:396:000000000-C9LGT:1:1101:15454:3649 1:N:0:10
ACTCCTACGGGAGGCAGCAGTGGGGAATATTGCACAATGGGCGCAAGCCTGATGCAGCGACGCCGCGTGCGGGATGGAGGCCTTCGGGTTGTAAACTCCTGTCATAAGGGAACAGGCGAAGGTTCCCAGAACGTGCCTGAGTTGAGTGTACTTTAAGAGGAAGCGACGGCTAACTCTGTGCCAGCAGCCGCGGTAATACAGAGGTCGCAAGCGTTGTTCGGATTTACTGGGCGTAAAGGGCGCGTAGGCGGTCCTGTGTGTCGGATGTGAAATCTCCGGGCTCAACCCGGAA
+
GGGGGGGGGGGGGGGGGGGGGGGGGGGGGGGGGGGGGGGGGFGGGGGGGGGGGGGGGGGGGGGGGGGGGGEGGGFGFGGGGGGGGGGGGGGGGGGGGGGGGGGGG<FGGGGGCGF,+=C6+8B:,:@F,,8:+8+:@BFFC=8@,,,7@FGG,EDBFGG>GFFGGCFGGDGGGGGGGGFFGGGGGGGGGGDGGFGGGGGGFGGGGFEEGGGGGGDE:F9EGGEGGGCFFGGGGEGGGGGGCEEGGGGGGGGGEEGEGGEFCEGG=5C>FGFGGGGGFGGGEEGGGGGFGFBC
@M03364:396:000000000-C9LGT:1:1101:14009:3676 1:N:0:10
ACTCCTACGGGAGGCAGCAGCTAAGAATATTCCGCAATGGGGGAAACCCTGACGGAGCGACGCCGCGTGGACGAGGAAGGCCGGAAGGTTGTAAAGTCCTTTTGAACCGGAAGAATAAGCAGTTCAGGGCATGGCAGTGTGGTGACGGTACGGTTTGAATAAGAGGCGGCTAATTACGTGCCAGCAGCCGCGGTAACACGTAAGCCTCGAGCGTTGTTCGGAATTATTGGGCGTAAAGGGCATGTAGGCGGTAATCTAAGCTTGGTGTGAAAGGCAGGGGCTTAACTCCTGGAC
+
GEGGFFGGGEG;FCEEGEFEF@F9FEFFGGFEFGGFGD<ECF@FCDGC@FEGF@@B@CB7@C@CFECFEGE,@FGE>E=CCE@E+4@C?F<FA@EEEA?5CFAD7DBFFGFBC==F<F,3:-@,,@@=,+8:@CCF:F<8F7FB,<3>>FCCGFE7FGD;,3<FCCF<@*:FCCFGEFFFFC:F@CFC<EC88EEG?C@>@CC*+0<@8*;/:1:?/10/:8*2CCFE9:8CG:ECFFFG5/0:0+<?CEEGGGG?>F7?@CC?70:79:C7?5AGDD57@5:C7:D**/9***
@M03364:396:000000000-C9LGT:1:1101:13653:3678 1:N:0:10
ACTCCTACGGGAGGCAGCAGTAGGGAATTTTCGTCAATGGGCGCAAGCCTGAACGAGCAATGCCGCGTGGGTGAAGACGGTCTTCGGATTGTAAAGCCCTGTTGCCGGGGACAAAGGACAGCCCGAGTGTACAGCTGACTGTTTGATGGTACCCGGCCAGAAAGCCACGGCTAACTACGTGCCAGCAGCCGCGGTAATACGTAGGTGGCAAGCGTTATCCGGAATGATTGGGCGTAAAGTGTGCGCAGGCGGCTGTGCAAGTCTGAAGTAAAAGGGACCGGCTCAACCGGTTC
+
GGGGGGGGGGGGGGGGGGGGGGGGGGGGGGGGGGGGGGGGGGGGGGGGGGGGGGGGGGGGGGGGGGGGGGGGGGGGGGGGGGGGGGGGGGGGGGGGGGGGGGGGGGGEFGGGGGGGGFG,>FF3+@FG+,9,,,:BFFFFCEFGG,FFGGFGGGGGGGGGFGGGGGGGE*BEGGGGGGGGGGGGGGGGGGGGGGGGGGGGGFGGGGGGGGGGGGGGGGGGGGGGGGEGGGGGGGEGEGGGGGGGGGGGGGGGGGGDCFGGGEGGG>FG>FGGGGGGGCGGEFEDD>>FG><CD
@M03364:396:000000000-C9LGT:1:1101:24275:3685 1:N:0:10
ACTCCTACGGGAGGCAGCAGTGGGGAATATTGCACAATGGGCGCAAGCCTGATGCAGCGACGCCGCGTGCGGGATGGAGGCCTTCGGGTTGTAAACCGCTTTTGTTCAAGGGCAAGGCACGGTTTCGGCCGTGTTGAGTGGATTGTTCGAATAAGCACCGGCTAACTACGTGCCAGCAGCCGCGGTAATACGTAGGTGGCAAGCGTTATCCGGAATGATTGGGCGTAAAGGGTGCGCAGGCGGCTGTGCAAGTCTGAAGTAAAAGGGACCGGCTCAACCGGTTCAGGCTTTGG
+
GGGGGGGGGGGGGGGGGGGGGGGGGGGGGGGGGGGGGGGGGGGGGGGGGGGGGGGGGGGGGGGGGGGGGGGGGGGGGGGGGGGGGGGGGGGGGGGGGGGGGGGGGGGFFGGGGG=F3DFDC=FF+:FF<+53*8@:FF=FFF:D@BCGGGGG@FGGGGGGGGGGGGGGG<EFGGGGGGGGGGGGGGGGGGGGFCCGFGGGGGGGGGGGFGGGG>EGGFFGGGGGG5:?FGFGGGEGGGGGGGGGGGGGGGCGFGFGGEFCFGGGGGGFFDGGD*:FDGGGFFCDGGGFGFFGG
@M03364:396:000000000-C9LGT:1:1101:7161:3694 1:N:0:10
ACTCCTACGGGAGGCAGCAGTGGGGAATATTGGGCAATGGGCGAAAGCCTGACCCAGCAACGCCGCGTGGAGGAAGAAGGTTTTCGGATCGTAAACTCCTGTCCTCAGGGAAGAGCAGAAGCCGGTACCTGAGGAGGAAGCACCGGCTAACTACGTGCCAGCAGCCGCGGTAATACGTAGGGTGCAAGCGTTATCCGGATTTATTGGGCGTAAAGGGCTCGTAGGCGGTTCGTCGCGTCCGGTGTGAAAGTCCATCGCTTAACGGTGGATCCGCGCCGGGTACGGGCGGGCTTG
+
GGGGGGGGGGGGGGGGGGGGGGGGGGDGGCFCGGGGGG9-<F7F@FGDGGGGGGGFGGGGGCGGEGGG>F7FG,,EFGCFGGF=FCEFGEGGGGGGC<EEDGGAF9FEGGGGE4<,BBF,:-B6@FGF,,8,B+B+@:>F7,8@<+5@*7,,38>DFGGGGFCFG@FGG44*6@C9<FG7CGGGFGGGGDFECFEGGGEFGCGGGGGGFGGGGG+ACGGGGEGG:C>E:CECEC:CCGGGCEG=?EGFFG<C:EFFD8E*;97EECDDFGGGCF57C75C)709DD7>3<>31/
@M03364:396:000000000-C9LGT:1:1101:12074:3700 1:N:0:10
ACTCCTACGGGAGGCAGCAGTGGGGAATATTGCACAATGGGCGCAAGCCTGATGCAGCGACGCCGCGTGCGGGATGGAGGCCTTCGGGTTGTAAACCGCTTTTGTTCAAGGGCAAGGCGGGTCTTCGGTTCCGTTGAGTGGATTGTTCGAATAAGCACCGGCTAACTACGTGCCAGCAGCCGCGGTAATACGTAGGGTGCAAGCGTTATCCGGATTTATTGGGCGTAAAGGGCTCGTAGGCGGTTCGTCGCGTCCGGTGTGAAAGTCCATCGCTTAACGGTGGATCCGCGCCGG
+
GGGGGGGGGGGGGGGGGGGGGGGGGGGGGGGGGGGGGGGGGGGGGGGGGGGGGGGGGGGGGGGGGGGGGGGGGEEFGGGGGF<FGGGGGGGGGGGGGGGGGGGGGFGAFGGGGGGG=FF+*@F8@FFD1*><*@F+>FGF@EFFCGGGFDFG7FEFGGFGDGEDGGFGG1=FFGGFGGGGGGGGGGEDG?CFC<FEGEEGFGGGGGGGGGGGGG5CCCF?FGGGGGEGGGGGGGGGGGGGGGGG5C=EEEGGGGGGDCEEGEF:CG9:FGFDCEF3>FGGDFGGCFGFGFEDDG
@M03364:396:000000000-C9LGT:1:1101:24521:3719 1:N:0:10
ACTCCTACGGGAGGCAGCAGTGGGGAATATTGCACAATGGGCGCAAGCCTGATGCAGCGACGCCGCGTGCGGGATGGAGGCCTTCGGGTTGTAAACCGCTTTTGTTCAAGGGCAAGGCACGGTTTCGGCCGAGTTGAGGGGATTGTTCGAATAAGCACCGGCTAACTACGTGCCAGCAGCCGCGGTAATACGTAGGGTGCAAGCGTTATCCGGATTTATTGGGCGGAAAGGGCTCGTAGGCGGTTCGTCGCGTCCGGTGTGAAAGTCCATCGCTTAACGGTGGATCCGCGCCGG
+
GGGGGGGGGGGGGGGGGGGGGGGGGGGGGGGGGGGGGGGGGGGGGGGGGGGGGGGGGGGGGGGGGGGGFGGGGGGGGGGGGGGGGGGGFGEGGGGGGGGGGGGGGGG9FGGGGFGG78F==+B+CFEF88C*5D@9,<3>:**6D?FCGGCC*FFFGFGGGGDFGGFGF8<CCCFGGGGGGGGGGGEGGFFGGFFGGEE5@FFFECEEGEG5?A*;?AAGGGGGG*:5?C>EEFFECEGGGGG5=7?GGEGDEGEGGEECC+*<FFGGGGGGG5*>FFGD>@EGG4CFGFFGDD
@M03364:396:000000000-C9LGT:1:1101:14827:3724 1:N:0:10
ACTCCTACGGGAGGCAGCAGTGGGGAATATTGCACAATGGGCGCAAGCCTGATGCAGCGACGCCGCGTGCGGGATGGAGGCCTTCGGGTTGTAAACCGCTTTTGTTCAAGGGCAAGGCACGGTTTCGGCCGTGTTGAGTGGATTGTTCGAATAAGCACCGGCTAACTACGTGCCAGCAGCCGCGGTAATACGTAGGGTGCAAGCGTTATCCGGATTTATTGGGCGTAAAGGGCTCGTAGGCGGTTCGTCGCGTCCGGTGTGAAAGTCCATCGCTTAACGGTGGATCCGCGCCGG
+
GGGGGGGGGGGGGGGGGGGGGGGGGGGGGGGGGGGGGGGGGGGGGGGGGGGGGGGGGGGGGGGGGGGGGGGGGGGGGGGGGGGGGGGGGGGGGGGGGGGGGGGGGGGDGGGGGGGGGGGGG+FCCFGG@@@5@@CFFGFGGGGGGGGGGGDGFGGGGGGGGGGGGGGGG*BFGGGGGGGGGGGGGGGGGGGGGGGGGGGGGGGGGGGGGGGGGGGGGGGGGGGGGGEGGGGGGGGGDGGGGGGGGGGGGGGGGGGGG:CCGAFGGGGGGGGGGGGDGFGGBFGGGGGFGFFGGD
@M03364:396:000000000-C9LGT:1:1101:21051:3745 1:N:0:10
ACTCCTACGGGAGGCAGCAGTGGGGAATATTGCACAATGGGCGCAAGCCTGATGCAGCGACGCCGCGTGCGGGATGGAGGCCTTCGGGTTGTAAACCGCTTTTGTTCAAGGGCAAGGCACGGTTTCGGCCGTGTTGAGTGGATTGTTCGAATAAGCACCGGCTAACTACGTGCCAGCAGCCGCGGTAATACGTAGGGTGCAAGCGTTATCCGGATTTATTGGGCGTAAAGGGCTCGTAGGCGGTTCGTCGCGTCCGGTGTGAAAGTCCATCGCTTAACGGTGGATCCGCGCCGG
+
GGGGGGGGGGGGGGGGGGGGGGGGGGGGGGGGGGGGGGGGGGGGGGGGGGGGGGGGGGGGGGGGGGGGGGGGGGGGGGGGGGGGGGGGGGGGGGGGGGGGGGGGGGGGGFGGGGCEFGGGFEF<3@FG+8@3*,8@FD;:@FFFDFFGGGGG*BCGGGGGDGGGGGGGG<EFGGGGGGGGGGGGGEEGGGGGGGGGGFGGGGGGGGGGGGGGGECGFGGGGGGGGGGGFGGGGGGGGGGGGGGGGEGCEGGGGGGGG::AEFCC7:CFDFGGGGGCFGGGFFGGFGGFGFFG3C
@M03364:396:000000000-C9LGT:1:1101:19590:3769 1:N:0:10
ACTCCTACGGGAGGCAGCAGTGGGGAATCTTGCGCAATGGGGGCAACCCTGACGCAGCGACGCCGCGTGCGGGACGAAGGCCTTCGGGTCGTAAACCGCTTTCAGCAGGGACGAGGCAGCTGCGGTGAGCGGACCTGCAGCAGAAGCCCCGGGTAAATACGTGCCAGCAGCCGCGGGAATACGTAGGGGGCTAGCGTTATCCGGAGTTACTGGGCGTAAAGGGTGCGTAGGTGGTTTCTTAAGTAAGGAGTGAAAGGCTACGGCTCAACCGTAGTAAGCTCTTGAAACTGGGA
+
FGGGGGGGGGGGGGGGGGGGGGGGGGGGGGGGGGGGGGGGGGGGGGGGGGGGGGGGGGGGGGGGGGGGGGGGGGDGGGGGGGGGGGGGGGGEGGGGGFGGGGGGGGGGGGG7FG@F**8*,-3*1CCG,3F41**,4,?F,,<CFGG:<F7F*<*2,0A?FCF5A7@>CC>>EE:E*:?:FCE+AFCCCG5CE8+2/A8CCCEEE8EFGFFF?CCE/:8EFFG0;>EC8EGFF8;*2<FGGGFC+<:CFC:F<?+<FGC0*;CE*9+9*7:C3:7::29*)*0:*7?=0*94*
@M03364:396:000000000-C9LGT:1:1101:16089:3769 1:N:0:10
ACTCCTACGGGAGGCAGCAGTGGGGAATATTGGGCAATGGGCGAAAGCCTGACCCAGCAACGCCGCGTGAAGGAAGAAGGCCTTCGGGTTGTAAACTTCTTTTACCAGGGACGAAGGACGTGACGGTACCTGGAGAAAAAGCAACGGCTAACTACGTGCCAGCAGCCGCGGTAATACGTAGGTTGCAAGCGTTATCCGGAATGATTGGGCGTAAAGGGTGCGCAGGCGGTCTGTTAAGTCTGAAGGCAAAGGGATGAGCTCAACTCATTTATGATTCAGAAACTGGCAGACTTG
+
GGGGGGGGGGGGGGGGGGGGGFGGGGGGGGGGGGGGGGGGGGGGGGGGGGGGGGGGGGGGGGGGGGGGGGGGGGGGGGGGGGGGGGGGFGGGGGGGGGGGGGGFGGG8FEGGGGCF+,BCF7FD8@FG>:=8,:B>DGCGGGGGGEGEGGGGCFGGFCFFGGGGGGGGD<EEGGGGGGCGGGGGGGGGGFGEGEGGCFGCEGGGGGGGGGE:8CGGGGGGGGGGGECEGCGEGEFGCFCGGGE99C8AF@FGGFGGFGC+<<CC?CGGGCF:DFGCFGGGFFFGGGGFGFFF7:
@M03364:396:000000000-C9LGT:1:1101:16485:3773 1:N:0:10
ACTCCTACGGGAGGCAGCAGTGGGGAATATTGCACAATGGGCGCAAGCCTGATGCAGCGACGCCGCGTGCGGGATGGAGGCCTTCGGGTTGTAAACCGCTTTTGTTCAAGGGCAAGGCACGGTTTCGGCTGTGTTGAGTGGATTGTTCGAATAAGCACCGGCTAACTACGTGCCAGCAGCCGCGGTAATACGTAGGGTGCAAGCGTTATCCGGATTTATTGGGCGTAAAGGGCTCGTAGGCGGTTCGTCGCGTCCGGTGTGAAAGTCCATCGCTTAACGGTGGATCCGCGCCGG
+
GGGGGGGGGGGGGGGGGGGGGGGGGGGGGGGGGGGGGGGGGGGGGGGGGGGGGGGGGGGGGGGGGGGGGGGGGGGGGGGGGGGGGGGGGGGGGGGGGGGGGGGGGGGGGGGGGGDF@FFGG:B<FFFG++83,<DCFFFGGFGFGGGGGGFF8FFGGGGGGGGGGGGGG:EFGGGGGGGGGGGGGGGGGGGFECGGGGGGGGGGGGGGGGGGGGGDF7FGGGFGGGCGGGGGGGGEGGGGGGGGGGGGGGGGGGEGGEGGG<FGGCFGGGGGGGFCGGGGBFGGFGGFGFBGGG
@M03364:396:000000000-C9LGT:1:1101:23590:3778 1:N:0:10
ACTCCTACGGGAGGCAGCAGTAGGGAATCTTCCACAATGGACGCAAGTCTGATGGAGCAACGCCGCGTGAGTGAAGAAGGTTTTCGGATCGTAAAGCTCTGTTGTTGGTGAAGAAGGATAGCGGTAGTATCTGGCCTTTATTTGACGGTAATCAACCAGAAAGTCACGGCTAACTACGTGCCAGCAGCCGCGCTAATACGTAGGTGGCAAGCGTTATCCGGAATGATTGGGCGTAAAGGGTGCGCAGGCGGCTGTGCAAGTCTGAAGTAAAAGGGACCGGCTCAACCGGTTC
+
GGGGGGGGGGGGGGGGGGGGGGGGGGGGGGGGGGGGGGGGGGGGGGGGGGGGGGGGGGGGGGGGGGGGGGGGGGGGGGDGGGGGGGGGGGGGGGGGGFG?EFGGGGFFGFFEFGFFG8?,4-@+48CFF,@<?,:,C,DFD<EDGFDGCF:B@BFGGGGGGGCFGGGEE7*@CGF9F@G,DFFGGCCGGCGEGEGGG,CFFFGGGGGG9FFGGGG*BFEEDECFE;9AFECCEG**2+AEGEGGG=EGGDEGGGFFGGFGGGCFFFFDGGF*:*C4>CC<BEGGGGGFG@>D
@M03364:396:000000000-C9LGT:1:1101:9861:3782 1:N:0:10
ACTCCTACGGGAGGCAGCAGTAGGGAATTTTCGTCAATGGGCGCAAGCCTGAACGAGCAATGCCGCGTGGGTGAAGACGGTCTTCGGATTGTAAAGCCCTGTTGCCGGGGACAAAGGACAGCCAGAGTGGACATCTGACTGGTTGATGGTACCCGGCCAGAAAGCCACGGCTAACTACGTGCCAGCAGCCGCGGTAATACGTAGGTGGCAAGCGTTATCCGGAATGATTGGGCGTAAAGGGTGCGCAGGCGGCTGTGCAAGTCTGAAGTAAAAGGGACCGGCTCAACCGGGTC
+
GGGGGGGGGGGGGGGGGGGGGGGGGFGGFGGCFFGGGGFGGGGGGGGGGGGGGFGGGEEGFFGGGGDGGGGGGGCGGGGGEGGGGGGGGGFGFFFGF<EFFA55,?CFGGF==FDF,,><D-:,,,8>C+8B=<><CEC<=,@,@,@DC=,8,@<<*@CC8<7FCFDCE*BFGCFGGGGGFFGDGFFGGGGGEE<CFCFFGFGGGGGGGD@CFGGGGFGGGGC?CE+<2AEGFC:?C*32;;5EEECCC8CECC?FGGGF?CCCG>FG77::F95<CDED:3:**7CFGF3<7
@M03364:396:000000000-C9LGT:1:1101:19341:3811 1:N:0:10
ACTCCTACGGAGGCAGCAGTGGGGAATATTGGGCAATGGGCGAAAGCCTGACCCAGCAACGCCGCGTGAGGGAAGAAGGGTTTCGGCTCGTAAACCTCTGTCCTATGGGACGAAGGAAGTGGCCGTACCCTCCGAGGAAGCCCCGGCTAACTACGTGCCAGCAGCCGCGGTAATACGTAGGGTGCAAGCGTTATCCGGATTTATTGGGCGTAAAGGGCTCGTAGGCGGTTCGTCGCGTCCGGTGTGAAAGTCCATCGCTTAACGGTGGATCCGCGCCGGGTACGGGCGGGCTTG
+
FGGFGGGF@FCFCCFEEAFEGFGGGGCCFFGGGGGGGGGGFGGEEGFGGGGCFGGGGGGGGDFGGGGGGGGGGGGDGGGEEGGGGDFFCFFGEB?FGGGGGGGGGCF8EFFEGCCF,AD>F5:<CFEG>C9+++38@:F<FGGB::*>:A?F,>FFFGGGGGGGGGGGG*3<BC@FGGGFDGCG=+<<<FG@E8CFGGGGGGG?CFFGECCCGFFGGGGGCE8CGG88:8>EECDCG:8CEE=EEEC+9F:<F?@+5ECFCCFG59CGGGDFGGGDDDGG:BF<CC5;GE575D
@M03364:396:000000000-C9LGT:1:1101:11933:3815 1:N:0:10
ACTCCTACGGGAGGCAGCAGTGGGGAATATTGCACAATGGGCGCAAGCCTGATGCAGCGACGCCGCGTGCGGGATGGAGGCCTTCGGGTTGTAAACCGCTTTTGTTCAAGGGCAAGGCACGGTTTCGGCCGTGTTGAGTGGATTGTTCGAATAAGCACCGGCTAACTACGTGCCAGCAGCCGCGGTAATACGTAGGGTGCAAGCGTTATCCGGATTTATTGGGCGTAAAGGGCTCGTAGGCGGTTCGTCGCGTCCGGTGTGAAAGTCCATCGCTTAACGGTGGATCCGCGCCGG
+
GGGGGGGGGGGGGGGGGGGGGGGGGGGGGGGGGGGGGGGGGGGGGGGGGGGGGGGGGGGGGGGGGGGGGGGGGGGGGGGGGGGGGGGGGGGGGGGGGGGGGGGGGGGEGGGGGGFGGGGC@FFF+@FF5355@FFFGFEFGGGGGGGGGGGG@BFGGGGGGGGGGGGGGFGGGGGFGGGGGGGGG8CEGGGGGFGGGGGGGGGGGGGGGGGGGGG5FFGGGEFGGGEGGGGGGGGGGGGGGGGGGGGGGGGGGGGGGEGGGFDCFFFGGGGGGGGDGGGG>FGD=FGFGFFD3C
@M03364:396:000000000-C9LGT:1:1101:18535:3849 1:N:0:10
ACTCCTACGGGAGGCAGCAGTGGGGAATATTGGGCAATGGGCGAAAGCCTGACCCAGCAACGCCGCGTGAAGGAAGAAGGTTTTCGGATTGTAAACTTCTTTTGTCAGGGACGAAGAAAGTAACAGTAGTTTATGAATCAGCGACGGCTAACTACGTGCCAGCAGCCGCTGTAATACGTAGGTGGCAAGCGTTATCCGGAATGATTGGGCGTAAAGGGTGCGCAGGCGGCTGTGCAAGTCTGAAGTAAAAGGGACCGGCTCAACCGGTTCAGGCTTTGGAAACTGCACGGCTTG
+
GGGGGGGGGGGGGGGGGGGGGGGGGGGGFGGGGGGGGGGGGGGGGGDGGGGGGGGGGGGGGGGGGGGGGEGGGGGGGGGGFGGGGGGCGGGGGGGGGGGGGGG9FFGG@GGFFF>?F8FB:-C?,:FC,<58C<D<FD,83=+@C>+>CG,D,@FFG<>EGGGGGG:FG**>F;F9;B?CFGFFF@CFGGGEG<CFAFGDGGGCFGGGGGEEEF8<CG8EEEEEGD:C5:EEEGFGCEFG9FC<CCF9<7EEGFCGGEC5E6>?CD=)97<C>6F<FGFFFFCCC*2)9:>C7<
@M03364:396:000000000-C9LGT:1:1101:14019:3857 1:N:0:10
ACTCCTACGGGAGGCAGCAGTGGGGAATATTGCACAATGGGCGCAAGCCTGATGCAGCGACGCCGCGTGCGGGATGGAGGCCTTCGGGTTGTAAACCGCTTTTGTTCAAGGGCAAGACACGGTTACGGCCGTAAGAAGTGGCGTGTTCGAATGAGCACCGGCTAACTACATGACAGCAGCCGCGGTAATACGTAGGGTGCAAGCGTTATCCGGATTTACTGGGTGTAAAGGGCGGGTAGGCGGGAAAGCAAGTCAGATGTGACAACTATGGGCTCAACCCCTAGCCTGCATTTG
+
GGGGGGGGGGGGGGGGGGGGGGGGGGGGGGGGGGGGGGGGGGGDGGGGGGGGGGGGGGGGGGGGGGGGGFGGGGEGGGGGDFGGGGGGGGGGGGGGGGGGGGGGG>F,5EDCCGG7,,=,++:B:DFG++5***3,@F@3>@*>*C,7C:FC,?FFC8<<*4<1<F,2:,3?,?FGDGGFGGGC>/*2C:9@C,;ECFECCFFFEEG5F+C8E55A9E@FGFGEG8<C@AGECE*:8*AECECGEGGGC8CG+<+<:EFC:@*<CFGGGGG<*0:07C77.8:CDC7<F?F7C>
@M03364:396:000000000-C9LGT:1:1101:5833:3873 1:N:0:10
ACTCCTACGGGAGGCAGCAGTAGGGAATTTTCGTCAATGGGCGCAAGCCTGAACGAGCAATGCCGCGTGAGTGAGGAAGGTCTTCGGACTGTAAAGCTCTGTTGCCGGGGAAAAAGGGGAAATGCAGGGAATGGCATTTCATGGATGGTACCCGGCCAGAAAGCCACGGCTAACTACGTGCCAGCAGCCGCGGTAATACGTAGGTGGCGAGCGTTATCCGGAATGATTGGGCGTAAAGGGTGCGCAGGCGGCTGTGCAAGTCTGAAGTAAAAGGGACCGGCTCAACCGGTTC
+
GGGGGGGGGEGGGGGGGGGGGGGGGGGGGGGGGGGGGGGGGGGGGGGGGGGGGGGGGGGGGGGGGGG@FCFCFFGGGGGGGGGGGGGGEGEFGGGGGGGGGGGGGGFFEGCFEGEGGGGFE-C,5CFF+88:,=ACFGFGGGGGGGGGGGGGGGGGGGGGGGGGGGGGGGGGGGGGGGGGGGGGGGGGFGGGGGGGGGGGGGGGGGGGGGGGGGGGGGFCEGECGGGGGGGGGEC?FGGGGGGGCGGGGGGGGGGGGF?E9@CFFCG>7CCFGGEFFCEG@DGGGGGFGF>D
@M03364:396:000000000-C9LGT:1:1101:13589:3919 1:N:0:10
ACTCCTACGGGAGGCAGCAGTGGGGGATATTGCACAATGGGGGAAACCCTGATGCAGCGACGCCGCGTGAGTGAAGAAGTATTTCGGTATGTAAAGCTCTATCAGCAGGAAAGATACTGACGGTACCTGACTAAGAAGCACCGGCTAAATACGTGCCAGCAGCCGCGGTAATACGTATGGTGCAAGCGTTATCCGGATTTACTGGGTGTAAAGGGAGCGCAGACGGCATGGCAAGCCAGATGTGAAAGGTGGGGGCTCAACCCCCAAGCTGCATTTGGAACTGTCAAGCTAG
+
GGGGGGGGGGGGGGGGGGGGGGGGGGGGGGGGGGGGGGGGGGGGGGGGGGGGGGGGGGGGGGGGGGGGGGGGGGGGGGGGGGGGGGGGGGGGGGGGGGGGGGGGGGGGGGGGGFGG,EFB=3>88BFF,,88C>F<FFGGFGGGGGFGGGGGGGGGGGGGGGGGGGGGG<CFEGGGGGGGGGGGGGGGEG7EFFGGGGGGGGGGGGGGGGGGGGGGGGGGGGGGGGEGGGGGGGGGGGGGGGFGGGGGGGGGGGGGGGGGGFGGGGGGGGGGCGFGGGGGFFGGGGGFGFFG
@M03364:396:000000000-C9LGT:1:1101:25872:3928 1:N:0:10
ACTCCTACGGGAGGCAGCAGTGAGGAATATTGGTCAATGGGCGCAAGCCTGAACCAGCCAAGTCGCGTGAAGGAAGACGGCCCTATGGGTTGTAAACTTCTTTAGGGTGGGAACAAAGGACGCCACGCTTGAATAGATGAGTGTACCACCAGTATAAGCATCGGCTAACTCCGTGCCAGCAGCCGCGGTAATACGGAGGATGCGAGCGTTATCCGGATTTATTGGGATTAAAGGGTGCGTAGGCGGACTCGTCAAGTCAGCGGTAAAAATTCGGGGCTCAACCCCGTCCTGCCG
+
GGFGGCFGEGGFGGGGGGGGFGGGGGGGGGFGGFGGGGGGGGGGGGGGGGGGGGGGGGGGGGCFFGGGEGGGGGGGGGGG7+CFFAFFDCFC:DGGGGGGGGGFG8F,CEGGGEGG4BE,A+>CB@FG++A,,,:,9@FB,,,C@,<@DFF@,@FCFCFFA<+FF+@FF>3:*FFGGFGGGGGFF7FGGGGF@@FGGGGGACFGG@EGGFGGGDEGEE8?FGGGGG*0:ECFFGGGGGGGGDGGGGGDEGCCEGGGFGGGGCDCEDFF=GGGGGGGGGGG=@GGGGGEDD4F<<
@M03364:396:000000000-C9LGT:1:1101:24835:3940 1:N:0:10
ACTCCTACGGGAGGCAGCAGTGGGGAATATTGCACAATGGGCGCAAGCCTGATGCAGCGACGCCGCGTGCGGGATGGAGGCCTTCGGGTTGTAAACCGCTTTTGTTCAAGGGCAAGGCACGGTTTCGGTCGCGTTAAGTGGATTGTTCGAATAAGCACCGGCTAACTACGTGCCAGCAGCCGCGGTAATACGTAGGGTGCAAGCGTTATCCGGATTTATTGGGCGTAAAGGGCTCGTAGGCGGTTCGTCGCGTCCGGTGTGAAAGTCCATCGCTTAACGGTGGATCCGCGCCGG
+
GGGGGGGGGGGGGGGGGGGGGGGGGGGGGGGGGGGGGGGGGGGGGGGGGGGGGGGGGGGEGGGGGGGGGGGGGGGGGFGGGGGGGGGGFGGFGGGGGGGGGGGGGGG<FFGGGC+FDFFGE>FC7DFG++8**55+*<,@CC>FGCGGGG,>8FGGGCFGEGGEGG9CFFFGGGGGGGGGGGGGGGGGFFGGF<EEGGGGGGGGGGGGGGGGGGGCFFFFGFGGGG5=FGGGGGFEEGGGEGGGDGGGGGDEEEEGC8C5CE7CGGEFGGGGGGGGGGGG@FG<CFFFGEFDDD
@M03364:396:000000000-C9LGT:1:1101:21388:3945 1:N:0:10
ACTCCTACGGGAGGCAGCAGTGGGGAATATTGCACAATGGGCGCAAGCCTGATGCAGCGACGCCGCGTGCGGGATGGAGGCCTTCGGGTTGTAAACCGCTTTTGTTCAAGGGCAAGGCACGGTGTCGGCCGTGTTGCGTGGCTTGTTCGAATAAGCACCGGCTAACTACGTGCCAGCAGCCGCGGTAATACGTAGGGTGCAAGCGTTATCCGGATTTATTGGGCGTAAAGGGCTCGTAGGCGGTTCGTCGCGTCCGGTGTGAAAGTCCATCGCTTAACGGTGGATCCGCGCCGG
+
GGGGGGGGGGGGGGGGGGGGGGGGGGGGGGGGGGGGGGGGGGGGGGGGGGGGGGGGGGGGGGGGGGGGGGGGGGGGGGCGGGGGGGGGGGGGGGGGGGGGGGGGGGGFGGGGGG7D+BFF:3B+8DFE88@5*,8,,5FED*3@C>FGGGCF<BFGFFGGGGGGGFGGG7BCCGGGFGGGGGGGGGGEGDGGF9CGECEDGFGGGGGGGFEGG58EDFGGGCCEGEC=>FFGGGGGGGFEFGE=EC=EGGGGEEGGG:=EGA>+:CGF=DGDD5CDFFGD>FGCCDD>DDED<7
@M03364:396:000000000-C9LGT:1:1101:15654:3971 1:N:0:10
ACTCCTACGGGAGGCAGCAGTGAGGAATATTGGTCAATGGGCGGAAGCCTGAACCAGCCAAGTCGCGTGAAGGAAGAAGGCCTTCGGGTTGTAAACTTCTTTTAGCAGGGACGAAGAAAGTGACGGTAACTGCAGCAAAAGCAACGGCTAACTACGTGCCAGCAGCCGCGGTAATACGTAGGTTGCAAGCGTTGTCCGGATTTACTGGGTGTAAAGGGCGTGTAGGCGGAGATGCAAGTTGGGAGTGAAATCCCGGGGCTCAACCCCGGAACTGCTTTCAAAACTGTATCCCTT
+
GGGGGGGGGGGGGGGGGGGGGGGGGGGGGGGGGGGFGGGGGGGGGGGGGGGGGGGGGGGGGGGGGGGGGGGGGGGGGGGGGGGGGGGGGGGGGGGGGGGGGGGGGGGGGGGGGEFG:FGG<-C?FFGG=5C<C,B,83><FGGGGGGEGGGGCGGGGGGGGGGGGGGFG1BBFFFGGGGCFGGGGGGGGGGGGFGFGGGGGGFGGGGG>FEEFFFGGEEG?ECGGGGGGGGGGGGGGGGGGGGGEGGGGGGFEGGGGGGGGCDGFGGGDGGGGGGGGGGG?FGGGFGFGFFGGG
@M03364:396:000000000-C9LGT:1:1101:10690:3972 1:N:0:10
ACTCCTACGGGAGGCAGCAGTGGGGAATATTGCACAATGGGCGCAAGCCTGATGCAGCGACGCCGCGTGCGGGATGGAGGCCTTCGGGTTGTAAACCGCTTTTGTTCAAGGGCAAGGCACGGTTTCGGCCGTGTTGAGTGGATTGTTCGAATAAGCACCGGCTAACTACGTGCCAGCAGCCGCGGTAATACGTAGGGTGCAAGCGTTATCCGGATTTATTGGGCGTAAAGGGCTCGTAGGCGGTTCGTCGCGTCCGGTGTGAAAGTCCATCGCTTAACGGTGGATCCGCGCCGG
+
GGGGGGGGGGGGGGGGGGGGGGGGGGGGGGGGGGGGGGGGGGGGGGGGGGGGGGGGGGGGGGGGGGGGGGGGGGGGGGGGGGGGGGGGGGGGGGGGGGGGGGGGGGGGGGGGGGFGGGGGG:D:FEFG<8@55>FFGFFGGEFFGFGGGGGGCFGGGGGGGGGGGGGGG7EFGGGGGGGGGGGGGGGGGGGGGFGGGGGGGGGGGGGGGGGGGGGGGGGGGGGGGGEGGGGGGGGGGGGGGGGEGGGGGGGGGGGGGGEEGFGGGGGGFGGGGGGGGCGGDFGGGGGFGFFGGG
@M03364:396:000000000-C9LGT:1:1101:10146:3974 1:N:0:10
ACTCCTACGGGAGGCAGCAGTGAGGAATATTGGACAATGGATGGAAATCTGATCCAGCCATGCCGCGTGCAGGAAGACGGTCCTATGGATTGTAAACTGCTTTAGCATGGGAGCAATAAGGTGTGCGTGTACACCGATGAGAGTACCATGAGAATAAGCACCGGCTAACTCCGTGCCAGCAGCCGCGGTAATACGGAGGGTGCAAGCGTTATCCGGATTTATTGGGTTTAAAGGGTGCGTAGGCTGTAAGTCAAGTCAGCGGTGAAAAGTCGGGGCTAAACCTTGAGGGTGCCG
+
GGGGGGGGGGGGGGGGGGGGGGGGGFFGGGGGGGGGGGGGGGGGFGGGGGGGGGGGGGGGGGGGGGGGGGGGGGGGGGGGGGGGGGGGGGGGGGGGGGGGGGGCFGGGGGGGGGGDF9F,,9::8CFE+4A<,,EC@FCFGC8EF<BFFFDGCDGGGGGGGGGGGCGGG9DGGFGEGFGGGGGGGDGGEEGFGGGGGGGGGGGGGGFGGGGGGGGGDEEFG?<FCFF8EGGFGGGGGGGGGGGGGGGFFF<ECDFFGGGGGGGGGFFGGGGGGGGGGGG7??GGGGGFGEFGGD
@M03364:396:000000000-C9LGT:1:1101:10601:3981 1:N:0:10
ACTCCTACGGGAGGCAGCAGTGGGGAATATTGCACAATGGGCGCAAGCGTGATGCAGCGACGCCGCGTGCGGGATGGAGGCCTTCGGGTTGTAAACCGCTTTGGTTCAAGGGCAAGACGTGATTTCGGCCGGGTTTTGGGTATTGTTCGAATAATCACCGGCTAACTACGTGCCAGCAGCCGCGGTGATACGTAGGGTGCAGGCGTTATCCGGATTTATTGGGCGTAAAGGGCACGTAGGCGGTTCGTCGCGTACGGTGTGGAAGACTATCGCTTAACGGTGGATCCGCGTCGG
+
GFDFGGFAF7FGCF;FEC<FCFCCFBFG<<<CC9CFG<6-CFCEG7C<,BBC,66C96@76@@FG=>F+4>=FG@?FGFCC@FBFG7:B7+B,,,,8@E+++,,8:C,,,,8=F+3,:+++-:3,,8C5+8*5@3+*,**1,8@,7@3*7<?*@,,C:3:**<*<,78<83<*42?1<CA*<B:8E*::+2:C,8*/*;*A+012C*?8++25A:*2+0<++2/8*:**++1;*881;;*<:5>*:::/2**/***12://**0***00::C3*:1**:)8:EC**95*)0973
@M03364:396:000000000-C9LGT:1:1101:13981:4005 1:N:0:10
ACTCCTACGGGAGGCAGCAGTGGGGAATATTGCACAATGGGCGCAAGCCTGATGCAGCGACGCCGCGTGCGGGATGGAGGCCTTCGGGTTGTAAACCGCTTTTGTTCAAGGGCAAGGCACGGTTTCGGCCGTGTTGAGTGGATTGTTCGAATAAGCACCGGCTAACTACGTGCCAGCAGCCGCGGTAATACGTAGGGTGCAAGCGTTATCCGGATTTATTGGGCGTAAAGGGCTCGTAGGCGGTTCGTCGCGTCCGGTGTGAAAGTCCATCGCTTAACGGTGGATCCGCGCCGG
+
GGGGGGGGGGGGGGGGGGGGGGGGGGGGGGGGGGGGGGGGGGGGGGGGGGGGGGGGGGGGGGGGGGGGGGGGGGGGGGGGGGGGGGGGGGGGGGGGGGGGGGGGGGGGGGGGGGGGGGGGGEFG>FGG+>C5@<@CFCFGGEFEGGGGGGGEFGGGGGGGGGGCFGCGG*CFGGGGGGGGGGGGGGGGGGGGGGGGGCEGGGGGGGGGGGGGGGGGGGGGGGGGGGGGGGGGGGFGGGGGGGGEGGGGGGGGGGGGG5>5>+:?F>CFGGGGGG5CFGGGFFGGGCCFFE:DGG
@M03364:396:000000000-C9LGT:1:1101:9070:4042 1:N:0:10
ACTCCTACGGGAGGCAGCAGTGGGGAATATTGGGCAATGGGCGAAAGCCTGACCCAGCAACGCCGCGTGGAGGAAGAAGGTTTTCGGATCGTAAACTCCTGTCCTCAGGGAAGAGAAGGAGCCGGTACCTGAGGAGGAAGCCCCGGCTAACTACGTGCCAGCAGCCGCGGTAATACGTAGGGGGCAAGCGTTGTCCGGAATGATTGGGCGTAAAGGGCGCGTAGGCGGCCCGGTAAGTCTGAAGTGAAAGTCCTGGCTTCAAGTTGGGAATTGCTTTGGATACTGTCGGGCTTG
+
GGGGGGGGGGGGGGGGGGGGGGGDEGGGGGGFGGGGGGEEGGGGGGGGGGGGGGGGGGGGGGGGGGGGGGGGGGGGGGGGGGGGGGGGGGGGGGGGGGGGGGGGGGGGGGGGGFFGGGG8D-B+38CF>BF,:<FCCGGFGFGFCFGGGGGGGGGGGGGGGGGGGGGGG*=<FGGGGGGGGGGGGEFGGGGGGGGGGGGGGGGGGGGFGEGGGGFFDEGGGGGD5@*?GGGGGGGGGGGGDFCFFFGFGGGGGFCFGGGGFGGGGDGGFGFGGGGGGGGFFFFGGGGFGEFGCC
@M03364:396:000000000-C9LGT:1:1101:20033:4043 1:N:0:10
ACTCCTACGGGAGGCAGCAGTGAGGAATATTGGACAATGGATGGAAATCTGATCCAGCCATGCCGCGTGCAGGAAGACGGTCCTATGGATTGTAAACTGCTTTAGCATGGGAGCAATAAGGTGTACGTGTACACCGATGAGAGTACCATGAGAATAAGCACCGGCTAACTCCGTGCCAGCAGCCGCGGTAATACGGAGGGTGCAAGCGTTATCCGGATTTATTGGGTTTAAAGGGTGCGCAGGCGGACTCGTCAAGTCAGCGGTAAAAATTCGGGGCTCAACCCCGTCCTGCCG
+
GGGGGGGGGGGGGGGGGGGGGGGGGGGGGGGGGGGGGGGGGGGGGGGGGGGGGGGGGGGGGGGGGGGGGGGGGGGGGGGGGGGGGGGGGGGGGGGGGGGGGGG9FGGGGGGGGGFFFDF95CBF,CFG4,ACFEECFEGAG9FGGGGGGGFGDFGFGGGGGGGGGGGGGGGGGGGGGGGGGGGGGGGGGGGGGGGGGGGGGGFGGGGGGGGGGGFGEGEGGGGGGGFGGGGGGGGGGGGGGGGGGGGGDCGGGGDGGGGGGGGGGGGGFGFGGGGGDDGGFFGGGGDFGEFGGC
@M03364:396:000000000-C9LGT:1:1101:6676:4095 1:N:0:10
ACTCCTACGGGAGGCAGCAGTGGGGAATATTGCACAATGGGCGCAAGCCTGATGCAGCGACGCCGCGTGCGGGATGGAGGCCTTCGGGTTGTAAACCGCTTTTGTTCAAGGGCAAGGCACGGTTTCGGCCGTGTTGAGTGGATTGTTCGAATAAGCACCGGCTAACTACGTGCCAGCAGCCGCGGTAATACGTAGGGTGCAAGCGTTATCCGGATTTATTGGGCGTAAAGGGCTCGTAGGCGGTTCGTCGCGTCCGGTGTGAAAGTCCATCGCTTAACGGTGGATCCGCGCCGG
+
GGGGGGGGGGGGGGGGGGGGGGGGGGGGGGGGGGGGGGGGGGGGGGGGGGGGGGGGGGGGGGGGGGGGGGGGGGGGGGGGGGGGGGGGGGGGGGGGGGGGGGGGFGGGGGGGGGGGGGGGG7F+>EFG@8@5@FFCGGFCG:AFFGGGGG@F7CGGGGFGGGGGGGGGG<EGGGGGGGGGGGGGDGDGGGGGFFGGGFGGGGGGGGGGGGGGGGGGGCFGGGGGGGCEGGGGGGGGGGGGGGGGGGGGGGGGGGGGG?E:?7>FGGGGGGGGGGFDFGGGBFGDFGGFGFFGGG
@M03364:396:000000000-C9LGT:1:1101:20504:4101 1:N:0:10
ACTCCTACGGGAGGCAGCAGTGGGGAATATTGCACAATGGGCGCAAGCCTGATGCAGCGACGCCGCGTGCGGGATGGAGGCCTTCGGGTTGTAAACCGCTTTTGTTCAAGGGCAAGACACGGTTTCGGATGTGTTGAGTGGATTGTTCGAATAAGCACCGGCTAACTACGTGCCAGCAGCCGCGGTCATACGTAGGGTGCAAGCGTTATCCGGAATGATTGGGCGTAAAGGGTGCGCAGGCGGCTGTGCAAGTCTGAAGTACAAGGGACCGGCTCAACCGGTGCAGGCTTTGG
+
GGGGGGGGGGGGGGGGGGGGGGGGGGGGGGGGGGGGGGGGGDFBFGDGGGGGGGGGGGGGGGGGGDGGGEGGGGFG@DFGCGGGGGGGGGGGGGGGF=FGDGGGGGGC<C<3+FFB,B=>@+88>@BB++8,,,,8@DFG7,8,7@FB<@FF*>FG9>C>1<:<CG9CC*=B7=;CFFFFFGDGG8*4F2<9<<CED@CCEFD8C8ECFFCEG;**<3+<:C5CG:12*<CEFE/CEGGCCEGEEEFEFGFE<++3:0<?9+:CGGEFGDGDD*A609:5;D*94CFD5FFG4
@M03364:396:000000000-C9LGT:1:1101:10928:4131 1:N:0:10
ACTCCTACGGGAGGCAGCAGTAGGGAATTTTCGTCAATGGGCGCAAGCCTGAACGAGCAATGCCGCGTGGGTGAAGACGGTCTTCGGATTGTAAAGCCCTGTTGCCGGGGACAAAGGACCGCCTGAATAGACAGCTGACTGTTTGATGGTACCCGGCCAGAAAGCCACGGCTAACTACGTGCCAGCAGCCGCGGTAATACGTAGGTGGCAAGCGTTATCCGGAATGATTGGGCGTAAAGGGTGCGCAGGCGGCTGTGCAAGTCTGAAGTAAAAGGGACCGGCTCAACCGGTTC
+
GGDFFGFGGGGGGGGEEGFGGGGGDGGGGGGGEGGFGGGGGGGFGGGGGGGGGGGGGGGGGFGGGGGGFGGFGFGGGGGGGGGGGGGFCEGGGGGGC<FFGGG9FFEGGGGGG<,=,B<+66C+:><3,,9B,=DDA9FGGFGEF@<DGCCFFGGGGDGGGCFGGCGGG*BF:CGGFGGFGGGCCGCCGFGGGGGDGG?FF<FGGGGFGGFGGG*1AFFGGGGECE9F?FGGGCEGEGGFGGGDGDEEEGGDGGGFFC?EFGGGGCFGGFGCGGCDGGEGB:>DFGGFDB)93
@M03364:396:000000000-C9LGT:1:1101:8422:4132 1:N:0:10
ACTCCTACGGGAGGCAGCAGTGGGGAATATTGCACAATGGGCGCAAGCCTGATGCAGCGACGCCGCGTGCGGGATGGAGGCCTTCGGGTTGTAAACCGCTTTTGTTCAAGGGCAAGGCACGGTTTTTGGCCTTGTTGAGTGGATTGTTCGAATAAGCACCGGCTAACTACGTGCCAGCAGCCGCGGTAATACGTAGGGTGCAAGCGTTATCCGGATTTATTGGGCGTAAAGGGCTCGTAGGCGGTTCGTCGCGTCCGGTGTGAAAGTCCATCGCTTAACGGTGGATCCGCGCCG
+
GGGGGGGGGGGGGGGGGGGGGGGGGGGGGGGGGGGGGGGGGGGGGGGGGGGGGGGGGGGGGGGGGGGGGGGGGGGGGGGGGGGGGGGGGGGGGGGGGGGGGGGDGGGGGGGGGGDGFGFF7+3@<@FF+,8,,:@BD;FFGFFFGGGFFG@CGGGGGGGGGEGGGGGGGGGGGFFGGGGGGGGGGGFFGGGGGGGFGGCGGGGGGGGGGGGGGGGDGCGGGGDGFGGGGGFEGGGGGCEGGGEGGGGGGGGGGD>EDGEG8CCGGFFCGGDCCE5F<FGGFEGGFC607>BGD7
@M03364:396:000000000-C9LGT:1:1101:21567:4151 1:N:0:10
ACTCCTACGGGAGGCAGCAGTGGGGAATATTGCACAATGGGCGCAAGCCTGATGCAGCGACGCCGCGTGCGGGATGGAGGCCTTCGGGTTGTAAACCGCTTTTGTTCAAGGGCAAGGCACGTTTTCGGCCGTATTGAGTGGATTGTTCGAATAAGCACCGGCTAACTACGTGCCAGCAGCCGCGGTAATACGTAGGGTGCAAGCGTTATCCGGATTTATTGGGCGTAAAGGGCTCGTAGGCGGTTCGTCGCGTCCGGTGTGAAAGTCCATCGCTTAACGGTGGATCCGCGCCGG
+
GGGGGGGGGGGGGGGGGGGGGGGGGGGGGGGGGGGGGGGGGGGGGGGGGGGGGGGGGGGGGGGGGGGGGGGGGGGGGGGGGGGGGGGGGGGGGGGGGGGGGGGGGGGFFGGGGG7FFGGF:-B33@FG+8@**8@,@=CFGC9F7@FFGGCFFFGGGGGGECGDGGGGG*=CFGGGGGGGGGGGGGDGF@FFFGGGGGEGGGGGGGGGGGFEC8EGGFFGGGGGGG5C8CFGEFFGG=FGGGGGGGCEGEGGGEGGG8CEGCGFFDGGGGFGGGGCCCCD:FGC=FFFGFFCCD
@M03364:396:000000000-C9LGT:1:1101:23822:4154 1:N:0:10
ACTCCTACGGGAGGCAGCAGTGGGGAATATTGCACAATGGGCGCAAGCCTGATGCAGCGACGCCGCGTGCGGGATGGAGGCCTTCGGGTTGTAAACCGCTTTTGTTCGAGGGCATGGCAATGTTTCGGACGCGTTAAGTGTATTTTTCGAATGAGCACCGGCTCACTACTAGCCAGCAGCCGCGGTAATACGTAGGGTGCAAGCGTTATCCGGGTTTATTGGGCGTAAAGGGCTCGTAGGCGGTTCGTCGCGTCCGGTGTGGAAGTCCATCGCTTAACGGTGGAGCCGCGCCGG
+
GGGGGGGGGGGGFDGGGGGGGGGGGG@FFGGGGGGGGGFGGGDGGEGGCGFGCFGFEFGG@BFE@FEF@:FGGEGG7A<FCGGGFFGCFFCFFGGEEGCCFDF,BDA+BFC@ED,3>@F,,-@=,8@F35@**>*+@,@@,;BC,3>>:*,38FGG@8,**4C1?:BCC8+,+<<FFGGCFGE7C**:EF7@:,;C>F*;E?9CGEGEF9<EE*:8*++<C?>58*/;FG7**08CEE@G?EG*1**2;:C7EE5:<8*2>*0?FF+>0:+<DGG*0**7>5=<*95>7539)9
@M03364:396:000000000-C9LGT:1:1101:16982:4157 1:N:0:10
ACTCCTACGGGAGGCAGCAGTAGGGAATTTTCGTCAATGGGCGCAAGCCTGAACGAGCAATGCCGCGTGAACGAGGAAGGTCTTCGGATCGTAAAGTTCTGTTGAGAGGGAAAAAGGAACACCCGAGGACATGCTGGTGAAGTGATATTACCTTTCGAGGAAGTCACGGCTAACTACGTGCCAGCAGCCGCGGTAATACGTAGGTGGCGAGCGTTATCCGGAATGATTGGGCGTAAAGGGTGCGTAGGCGGTTCGTCGCGTCCGGTGTGAAAGTCCATCGCTTAACGGTGGATC
+
GGGGGGGGGGGGGGGGGGGGGGGGGGGGGGGGGGGGGGGGGGGGGGGGGGGGGGGGGGGGGGGGGGGGGGGGGGGGGGGCGGGGGGGGGGGGGGGGGGGFGFFDGGGEGFGGGGGG7AFFEFG++@FF+:8BFFFGGGGFGGFF@FFCGGGGGGGGGGGGFGGGGGGGGDGEGGGGGGGGGGGGGGGGGGGEGGGGGGGGGGGGGGGGGGGGGGGGGGGGGGGGGGGGGGDGGGGGGGGGGGGGGGGGGGGGGGGGGGGGE=DEGCGDC7:CFGGGGFFGDFGGGFDFGFB9C7
@M03364:396:000000000-C9LGT:1:1101:20819:4161 1:N:0:10
ACTCCACGGGAGGCAGCAGTAGGGAATTTTCGTCAATGGGCGCAAGCCTGATGCAGCGACGCCGCGTGCGGGATGGAGGCCTTCGGGTTGTAAACCGCTTTTGTTCAAGGGCAAGGCACGGTTTCGGCCGTGGTGAGTGGATTGTTCGAATAAGCACCGGCTAACTACGTGCCAGCAGCCGCGGTAATACGTAGGGTGCAAGCGTTATCCGGATTTATTGGGCGTAAAGGGCTCGTAGGCGGTTCGTCGCGTCCGGTGTGAAAGTCCATCGCTTAACGGTGGATCCGCGCCGGG
+
GGGGGGGGGGGGGGGGGGGGGGGGGGGGGGGGFGGGGGGGGGGGGGGGGGGGGGGGGGGGGGGGGGGGGGGGGGGGGGGGGGGGGGGGGGGGGFGGGGGGGGGGGGGGGGGGGGGGFGGGGFF7,@FG+@<@*3*,@FGG,DFGFGGFDFGGFGGGGGGGGGGGGGGGGGFGGGGGGGGGGGGGCEGGGGGGGGGGGGGGFGGGEGGGGGGGEGGGGGGGGGGGGGDFGGGGGFGGGFGGGGGGGGCEGG8:EGGGGGCE9CFGGGGGFCEGGGGGFGGD>EFFGGGFGFFGDG
@M03364:396:000000000-C9LGT:1:1101:20749:4162 1:N:0:10
ACTCCTACGGGAGGCAGCAGTGGGGAATATTGCACAATGGGCGCAAGCCTGATGCAGCGACGCCGCGTGCGGGATGGAGGCCTTCGGGTTGTAAACCGCTTTTGTTCGAGGGCAAGGCACGATCTCGGCTGTTATGAGTGGCTTGTTCGAATAAGCACCGGCTAACTACTTGCCAGCAGCCGCGGTAATACGTAGGGTGCAAGCGTTATCCGGATTTATTGGGCGTAAAGGGCTCGTAGGCGGTTCGTCGCGTCCGGTGTGAAAGTCCATCGCTTAACGGTGGATCCGCGCCGG
+
GGGGGGGGGGGGGGGGGGGGGGGGGGGGGGGGGGGGGGGGGGGGGGGGGGGGGGGGGGGGGGGGGGGGGCGGGGGGGGGGGGGFGGGGGGGGGGGGGGGGGGGF=FG+DF@FGGGF7+FF+-@,,:DC88@3,,,<,@D:F*8>:<:FFD>F>FGGF8FGE>7<CFFGGC+?,<FGGFFGGGGDECFGG?C@A9@EC:EC:?@FEGGGGGGEG8CEFA9EFCGFEEG8;FFGGGGGGGGGCGD58:C=8EGGG=EGD=EEGC7+<CC::CGD3E5CFGEG75777CGFGF)>7D
@M03364:396:000000000-C9LGT:1:1101:9937:4179 1:N:0:10
ACTCCTACGGGAGGCAGCAGTGGGGAATATTGCACAATGGGGGAAACCCTGATGCAGCAACGCCGCGTGAGGGAAGACGGTTTTCGGATTGTAAACCTCTGTCCTCAGTGAAGAAGAAAGTGACGGTAACCAAGGAGGAAGCCACGGCTAACTACGTGCCAGCAGCCGCGGTAATACGTAGGGTGCAAGCGTTATCCGGATTTATTGGGCGTAAAGGGCTCGTAGGCGGTTCGTCGCGTCCGGTGTGAAAGTCCATCGCTTAACGGTGGATCCGCGCCGGGTACGGGCGGGCTT
+
GGGGGGGGGGGGGGGGGGGGGGGGGGGGGGGGGGGGGGGGGGGGGGGGGGGGGGGGGGGGGGGGGGGGGGGGGGGGGGGGGGGGGGGGGGGGGGGGGGGGGGGDFGGEGGGGGFGGECFFGFFE+@FG::C,388,@FCFGFGGGGDFFGGGGGGGGGGGGGGGGGFGG:CFEGGGGGEFGGGGGGGGGGGGGEGGGGGDG@EGGGGGDGGGGGGGGDDFGGGGGGGGGGGGGGGGGGGEGGGGGDGGGGGGGGGGGGDCF?C?EGGGGGGGGECGDGGDFB=FGGGFGFFGGC
@M03364:396:000000000-C9LGT:1:1101:21689:4188 1:N:0:10
ACTCCTACGGGAGGCAGCAGTGGGGAATATTGGGCAATGGACGCAAGTCTGACCCAGCAACGCCGCGTGAAGGAAGAAGGCTTTCGGGTTGTAAACTTCTTTTGTCAGGGAAGAGTAGAAGCCGGTACCAGACGAATAAGCCACGGCTAACTACGTGCCAGCAGCCGCGGTAATACGGAGGATGCGAGCGTTATCCGGATTTATTGGGTTTAAAGGGTGCGTAGGCGGGCTGCTAAGTCAGCGGTAAAATCGCGGGGCTCAACCCCGCCGAGCCGTTGAAACTGGCGGTCTTG
+
GGGGGGGGGGGGGGGGGGGGGGGGGGGGGGGGGGGGGGGGGGGGGGGGGGGGGGGGGGGGGGGGGGGGGGGGGGGGGGGGGGGGGGGGGGGGGGGGGGGGGGGGGGGGGGGGGGGGFFGE<-B64@FFC,A,:@CC@FDGGDFGG@FGGFGG<AFCFFGFGGGGGGGGG1>FGGG<FGFGGFEGCEGGGGGGGGGGFGDGGF@FGGGG8C/AFGGGGGGGGEEGGCECEGGGDGGGGGGGGGGG87*<CFGGGGGGGEGFG?<FCDGGGGGGGGGG<<CG=F?FGGGFDE):F
@M03364:396:000000000-C9LGT:1:1101:12874:4233 1:N:0:10
ACTCCTACGGGAGGCAGCAGTGAGGAATATTGGTCAATGGGCGGAAGCCTGAACCAGCCAAGTCGCGTGAGGGAAGACGGTCCTACGGATTGTAAACCTCTTTTGTCGGGGAGCAAAGAGACCACGTGTGGTAAGATGAGCGTACCCGAAGAAAAAGCATCGGCTAACTCCGTGCCAGCAGCCGCGGTAATACGGAGGATGCGAGCGTTATCCGGATTTATTGGGCGTAAAGGGCTCGTAGGCGGTTCGTCGCGTCCGGTGTGAAAGTCCATCGCTTAACGGTGGATCCGCGCC
+
GGGGGGGGGGGGGGGGGGGGGGGGGGGGGGGGGGGGGGGGGGGGGGGGGGGGGGGGGGGGGGGGGGGGGGGGGGGGGGGGGGGGGGGGGGGGGGGGGGGGGGGGGGG=FGGGGGGG<FGGGGG,DCFF:88B<@FFEFGGGGGGGGGGGGGGGGGGGGGGGGGGGGGGGGGGGGGGGGGGGGGGGGGGGGGGGGGGGGGGGGGGGGGGGGGGGGGGGDEE9FGGGGGGGGGGGGGGGGGGGGGGGGEGGGGGGGGGGGGGGGGFGGGGGGGFGGGGGDGGFF:FGGDFG>FGGD
@M03364:396:000000000-C9LGT:1:1101:10410:4237 1:N:0:10
ACTCCTACGGGAGGCAGCAGTGAGGAATATTGGTCAATGGTCGGAAGACTGAACCAGCCATGCCGCGTGAAGGCGACGGCCCTATGGGTCTTAAACTTCTTTTGTCTGGGAGCAATAAGGTGTTCGTGACCCCCGCTGAGAGTACCAGACGAATAAGCATCGGCTAACTCCGTGCCAGCAGCCGCGGTAATACGGAGGATGCAAGCGTTATCCGGATTTATTGGGTTTAAAGGGTGCGTAGGTGGCCCCTTAAGTCAGCGGTGAAAGTCAGTGGCTCAACCATTGAACTGCCGG
+
GGGGGGGGGGGGGGGGGGGGGGGGGGGGGGGGGGGGGGGGGGGGGGGGGGGGGGGGGGGGGGGGGGGGGGGGGGGGGGGGGGGGGGGGGGGGGGGGGGGGGGGGGGGGGGGGGFFFCFGCF8CCCFFGB+9,8=F3@FGG<FGGDA<DFGGGCFFGGGGGGGGGGGGGGGGGGGGGGGGGGGFGGGEGECFGGGGGGGGGGGGGGGGGGGGGGGGGDGCFGGGGGGGCCGGGGGFEGGGGGGGGGGGGGEFGGGGGGGGGGCCCGGGFCGGGGGG7CCCF>EFGGDGFGFFCD)
@M03364:396:000000000-C9LGT:1:1101:12451:4262 1:N:0:10
ACTCCTACGGGAGGCAGCAGTAGGGAATTTTCGTCAATGGGCGCAAGCCTGAACGAGCAATGCCGCGTGGGTGAAGACGGTCTTCGGATTGTAAAGCCCTGTTGCCGGGGACAAAGGACAGCCAGAGTGGACCGCTGACTGTTTGATGGTACCCGGCCAGAAAGCCACGGCTAACTACGTGCCAGCAGCCGCGGTAATACGTAGGTGGCAAGCGTTATCCGGAATGATTGGGCGTAAAGGGTGCGCAGGCGGCTGTGCAAGTCTGAAGTAAAAGGGACCGGCTCAACCGGTTC
+
GGGGGGGGGGGGGGGGGGGGGGGGGGGGGGGGGGGGGGGGGGGGGGGGGGGGGGGGGGGGGGGGGGGGGGGGGGGGGGGGGGGGGGGGGGGGGGGGGGGGGGGGGGGGGGGGGGGGFFGGGGG8:BFFC+8,,8CEFFGGGGGGGFGFGGFGEGGGGGGGGGGGGGGGG*BEGGGGGGGGGGGGGGGGGGGGGGFGGGGGGFGGGGGGGGGGGGGGGGGGGGGGGG@CGGGGGGEGGGGGGFGGGGGGGGGGGGGGGGGGGFGGGGGGCGGGGGGGGGGDBF:D=DDFGF7CD
@M03364:396:000000000-C9LGT:1:1101:24651:4264 1:N:0:10
ACTCCTACGGGAGGCAGCAGTAGGGAATTTTCGTCAATGGGCGCAAGCCTGAACGAGCAATGCCGCGTGAGTGAGGAAGGTCTTCGGACTGTAAAGCTCTGTTGCCGGGGAAAAAGGGGAGCTGCAGGATATGACCTTTCATGGATGGTACCCGGCCAGAAAGCCACGGCTAACTACGTGCCAGCAGCCGCGGTAATACGTAGGGTGCAAGCGTTATCCGGATTTATTGGGCGTAAAGGGCTCGTAGGCGGTTCGTCGCGTCCGGTGTGAAAGTCCATCGCTTAACGGTGGATC
+
GGGGGGGGGGGGGGGGGGGGGGGGGGGGGGGGGGGGGGGGGGGGGGGGGGGGGGGGGGGGGGGGGGGFGGGGGGGGFFGGGGGGGGGGGGGGGGGGGGGGGGGGGGGCFGGGG@BFEGG::>F,,BFG+,9<3,:,9DFGFCGF?C,@CF@C,<FEFGGGGGGGGGGGGE5FGGGGGGGGGGGGGGFGGGGGGGCGGGGGGGFGGGGGGGGGGGGGGGGGGGEGFFGFGGGGGGGGGGGGGGGGGDFGGGGGGGGGGD=EGGDGG5=CGFGGGGGGGGCCFFGDFGGFGFFGF<
@M03364:396:000000000-C9LGT:1:1101:5961:4265 1:N:0:10
ACTCCTACGGGAGGCAGCAGTGGGGAATATTGCACAATGGGGGAAACCCTGATGCAGCAACGCCGCGTGAGTGATGACGGCCTTCGGGTTGTAAAGCTCTGTCTTCAGGGACGATAATGACGGTTCCTGAGTAGGAAGCCACGGCTAACTACGTGCCAGCAGCCGCGGTAATACGTAGGTGGCGAGCGTTGTCCGGATTTACTGGGCGTAAAGGGAGCGTAGGCGGATTTTTAAGTGAGATGTGAAATACTCGGGCTTAACCTGAGTGCTGCATTTCAAACTGGAAGTCTAG
+
GGGGGGGGGGGGGGGGGGGGGGGGGGGGGGGGGGGGGGGGGGGGGGGGGGGGGGGGGGGGGGGGGGGGGGGGGGGGGGGGGGGGGGGGGGGGGGGGGGGGGGGGGGGGGGGGGFFFGGG?FBCF+BFGB88,<BFFFFGGGGGGG>FFGGGGGGGGGGGGDGGGGGGGG1BFGFGGGGGGGGGGGGGGGGGGGGGGGFGGGGGGGGGGGGGGGFGGGGGCGGGGGG8EEFFFGGGGGGGGGGGGGGGGGGFGGDGGGGGGGGGGGGGGGGGFGGGGGGGGFFG4>FFFGBBD
@M03364:396:000000000-C9LGT:1:1101:17619:4274 1:N:0:10
ACTCCTACGGGAGGCAGCAGTGGGGAATATTGCACAATGGGCGCAAGCCTGAACGAGCAATGCCGCGTGGGTGAAGACGGTCTTCGGATTGTAAAGCCCTGTTGCCGGGGACAAAGGACAGCCAGAGTTGAAAGCTGACTGTTTGATGGTACCCGGCCAGAAAGCCACGGCTAACTACGTGCCAGCAGCCGCGGTAATACGTAGGTGGCAAGCGTTATCCGGAATGATTGGGCGTAAAGGGTGCGCAGGCGGCTGTGCAAGTCTGAAGTAAAAGGGACCGGCTCAACCGGTTCC
+
GGGGGGGGGGGGGGGGGGGGGGGGGGGGGGGGGGGGGGGGGGGGGGGGGGGGGGGGGGGGGGGGGGGGGGGGGGGGGGGGGGGGGGGCCGGGGGGGGGGGGGGGGFG4CFGGGGFGF8FCGCD,,CD<,,9@,CF,>9FFG9DEGACFGGFFGFFGGGGGGGGGGGEGE*:FF7CFGGGGGGGGGGGGGGGGGGGGGGGGGGGGGGGGGGGGGGGGEGGGGGCEGGFGDGFGFG?CEGGGGGGGDGCCEGGEGGGFFEFFGFGGGFFFGDFDFGGGFGGGDE>DFFCFGFED<*
@M03364:396:000000000-C9LGT:1:1101:14143:4282 1:N:0:10
ACTCCTACGGGAGGCAGCAGTGGGGAATCTTGCGCAATGGGGGCAACCCTGACGCAGCGACGCCGCGTGCGGGACGAAGGCCTTCGGGTCGTAAACCGCTTTCAGCAGGGACGAGGCCGCTCCGGTGACGGTACCTGCAGAAGAAGCCCCGGCTAAATACGTGCCAGCAGCCGCGGTAATACGTATGGGGCGAGCGTTATCCGGATTCATTGGGCGTAAAGCGCGCGTAGGCGGCCCGTTAGGTCGGAGGTAAAAGCCCGGGGCTCAACCCCGGCGAGCCTCCGATACCGGCGG
+
GGGGGGGGGGGGGGGGGGGGGGGGGGGGGGGGGGGGGGGGGGGGGGGGGGGGGGGGGGGGGGGGGGGGGGGGGGGGGGGGGGGGGGGGGGGGGGGGGGGGGGGGGGGGGGGGGGFGGGFDG*C*<FFGC1=8*8?:FGGGFCCCFGFFGGGGGGGGGGGGGGGGGFGGG8CFGGGGGGGGGGGEGGGGGGGGGGGGGGGGGGGGGGGGGGGGGGGGGGGGGGGGGGGEGGGGGGGEGGCFGGGGGGGGGG8?CFCGFFGGGGGGGFEGGGGDGGGGDGGGFFGDDDGFGFFGGG
@M03364:396:000000000-C9LGT:1:1101:24020:4290 1:N:0:10
ACTCCTACGGGAGGCAGCAGTCGGGAATATTGCACAATGGGGGAAACCCTGATGCAGCAACGCCGCGTGAGTGATGACGGCCTTCGGGTTGTAAAGCTCTGTCTTCAGGGACGATAATGACGGTACCTCAGGAGGAAGCCACGGCTAACTACGTGCCAGCAGCCGCGGTCATACGTAGGTGGCGAGCGTTGTCCGGATTTACTGGGCGTAAAGGGAGCGTAGGCGGACTTTTAAGTGAGATGTGAAATACCCGGGCTCAACTTGGGTGCTGCATTTCAAACTGGAAGTCTAG
+
GGGGGGGGGGGGGGGGGGGGGGGGGGGGGGGGGGGGGGGGGGGGGGGGGGGGGGGGGGGGGGGGGGGGGGGGGGGGGGGGGGGGGGGGGGGGGGGGGGGEGGGGGFFEGFFGFEEEBFFBE=C338FD,:8::BC+@FGG@EFFGC+@:F>EFGGGGGGGGGGGGGGGG*;FGGGC<FGGGGGGGEEGGGGGGGGGGGGGGGGGGGGGGGGGGGGGGGGEGGGFGG>CGFGG@CFCEGGG:FFGGGGGGGGGGEGEDGGGGFCFFGGGGGGGGFFGGGGG=FFGFGG/:68F
@M03364:396:000000000-C9LGT:1:1101:5132:4299 1:N:0:10
ACTCCTACGGGAGGCAGCAGTAGGGAATTTTCGTCAATGGGCGCAAGCCTGAACGAGCAATGCCGCGTGGGTGAAGACGGTCTTCGGATTGTAAAGCCCTGTTGCCGGGGACAAAGGACAGCCTAAGTGGAGAGCTGACTGTTTGATGGTACCCGGCCAGAAAGCCACGACTAACTACGTGCCAGCAGCCGCGGTAATACGTAGGTGGCAAGCGTTATCCGGAATGTTTGGGCGTAAAGGGGGCGCAGGCGGCTGTGCAAGTCTGAAGTAAAAGGGACCGGCTCAACCGGTTC
+
GGGDGGGGG7@F7CGGGGFGGGGGGGGGGGGGGEFDFGGGGGGGGGGFGGGGGGGGDGEGFFGGGGGGGGEGDFGAG,FFEGEGGGGGGD,CFFGFGGGGGGG9EFE:FDGEGG,3,,:D<@F,,8>E,,8,:8+,@>DDD==,@=<F@@FGC>C<FCCF@CGGGC<B8*4>FGFGGGGGGG:E,=CG7CCGCCCFGCCFFGFGCB@FGGGGFEEGGGGDCGGE8F+0<*;5CE>EEGG7E**C=EEE=EC5CEGGGGGGCE>FFFGFFCCCF7577>CC>E*C=C4>DE@CG
@M03364:396:000000000-C9LGT:1:1101:16195:4300 1:N:0:10
ACTCCTACGGGAGGCAGCAGTAGGGAATATTGGGCAATGGAGGCAACTCTGACCCAGCCATGCCGCGTGAAGGAAGACGGCCCTATGGGTTGTAAACTTCTTTTATCGTGGAGTAAACCCGTTCACGTGTGCCCGGTTGAGAGTACACGAGGAATAAGTATCGGCTAACTCCGTGCCAGCAGCCGCGGTAATACGGAGGATACGAGCGTTATCCGGATTTATTGGGTTTAAAGGGTGCGCAGGCGGATCGGTAAGTCAGGGGTGAAAAGTTGGGGCTCAACTCCAATCGTGCCT
+
GGGGGGGGGGGGGGGGGGGGGGGGGGGGGGGGGGGGGGGGGGGGGGGGGGGGGGGGGGGGGGGGGGGGGEGGGGGGGGGGGGGGGGGGGGGGGGGGGGGGGGGGGGGGGGGCFGGGADFEC-BB:CFF:,A,C<::=FG?FGGFGGBFGGGG7FFGGGGGGAFGGF7FFCFFGGGGGGECDFFFFGGGGEFCACFFFEGGGGGGGGDCEFGGFFGEEGGGC@CFFG;E58+ACFG@EDGEGCCEEG8CGEEE;:FG79<FGECE=9<*C:+27CG:D5<=FFGF09D7DFFG30
@M03364:396:000000000-C9LGT:1:1101:10687:4345 1:N:0:10
ACTCCTACGGGAGGCAGCAGTGGGGAATATTGGGCAATGGGGGAAACCCTGACCCAGCAACGCCGCGTGAAGGAAGAAGGCCTTCGGGTTGTAAACTTCTTTTACCAGGGACGAAGGACGTTACGGTACCTGGAGAAAAAGCAACGGCTAACTACGTGCCAGCAGCCGCGGTAATACGTAGGTTGCAAGCGTTGTCCGGATTTACTGGGTGTAAAGGGCGTGTAGGCGGAGATGCAAGTCAGGAGTGAAATCCCGGGGCTCAACCCCGGAACTGCTTTTGAAACTGTATCCCTT
+
GGGGGGGGGGGGGGGGGGGGGGGGGGGGGGGGGGGGGGGGGGGGGGGGGGGGGGGGGGGGGGGGGDGGGGGGGGGGGGGGGGGGGGGGGGGGGGGGGGGGGGGGGGGGGGGGGGGGGCGGG-BF8BFGB,C::3BB@FGGGFGGFEGFGGGGFFGGGGFGGGGGGGGGG=CGGGGGGGEGGGGGGGGGGGGGGGGGGGGGGGGGGGGGGGGGGCFGGGGGCEEGGGGGGGGGGGGGGGGGGGGGGGGGGGGGGGGGGGCGGGGGGGGGGGGGGGGFGGCG@FCFGGGFGFF6DF
@M03364:396:000000000-C9LGT:1:1101:26074:4355 1:N:0:10
ACTCCTACGGGAGGCAGCAGTAGGGAATTTTCGTCAATGGGCGCAAGCCTGAACGAGCAATGCCGCGTGGGTGAAGACGGTCTTCGGATTGTAAAGCCCTGTTGCCGGGGACAAAGGACAGCCAGAGTGGAAAGCTGACTGTTTGATGGTACCCGGCCAGAAAGCCACGGCTAACTACGTGCCAGCAGCCGCGGTAATACGTAGGTGGCAAGCGTTATCCGGAATGATTGGGCGTAAAGGGTGCGCAGGCGGCTGTGCAAGTCTGAAGTAAAAGGGACCGGCTCAACCGGTTC
+
GGGGGGGGGGGGGGGGGGGGGGGGGGGGGGGGGGGGGGGEGGGGGGGGGGGGGGGGGGGGGGGGGGGGGGGGGGGGGGGGGGGGGGGGGGFGGGGGGGGGGGGGGGGEGGGGGGDG?=F@D=F,:BFG,+8,CDF,@FGGGGFGFECGGGEFEFGFGGGGGGGGGGGGG7BFGGGGGGGGGGGGGGGGGGGGGGGGGGGGGGGGGGGGGGGGGGGGGGGG=GGGGGGGGGGGGGEGGGGGGGGGGGGGGGGGGGGGGGGGFEFF?DGGGGGGGGGGGGGGFFCDGFDFDD7DD
@M03364:396:000000000-C9LGT:1:1101:21341:4359 1:N:0:10
ACTCCTACGGGAGGCAGCAGTGGGGAATATTGGGCAATGGGGGAAACCCTGACCCAGCAACGCCGCGTGAAGGAAGAAGGCCTTCGGGTTGTAAACTTCTTTTAGCAGGGACGAAGAAAGTGACTGTAAATGCCGCAAAAGCAACGGCTAACTACGTGCCAGCAGCCGCCGTAATACGTAGGTGGCGAGCGTTATCCGGAATGATTGGGTGTAAAGGGTGCGCAGGCGGTCTGTTAAGTCTGAAGGCAAAGGGATGAGCTCAACTCATTTATGATTCAGAAACTGGCAGACTTG
+
GGGGGGGGGGGGGGGGGGGGGGGGGGGGGGGGGGGGGGGGGGGGGGGGGGGGGGGGGGGGGGGGGGGGGGGGGGGGGGGGGGGGGGGGGGGGGGGGGGGGGGGGGGGGGGGCFGGGC<FB?<AA,:FE,,C53,+8@FCCFCCFE:FFGGDFGGGGGF>:FCGCGGGGC*BCGGGGGGGGGG<FF@FFF<FGGFFFGGGEGGGEGGGGGEEC9A:AEEGGGGEEGGEEGEEGGGG?FGCFFF9CC6@6;F?CE=FGFF99FGGGGGGC>GG=C?FFCCGFF@GFCCF>G54*:2
@M03364:396:000000000-C9LGT:1:1101:18722:4367 1:N:0:10
ACTCCTACGGGAGGCAGCAGTGGGGAATATTGCACAATGGGCGCAAGCCTGATGCAGCGACGCCGCGTGCGGGATGGAGGCCTTCGGGTTGTAAACCGCTTTTGTTCAAGGGCAAGACACGGTTTCGGCCGTGGGGAGTGGATTGTTCGAATGAGCACCGGCTAACTACGTGCCAGCAGCCGCGGTAATACGTAGGGTGCAAGCGTTATCCGGATTTATTGGGCGTAAAGGGCTCGTAGGCGGTTCGTCGCGTCCGGTGTGAAAGTCCATCGCTTAACGGTGGATCCGCGCCGG
+
GGGGGGGGGGGGGGGGGGGGGGGGGGGGGGGDGGGGGGGGGGGGGGGGGGGGGGGGGGGGGGGGGGGGG@FGGGGGGGGGGGGGGGGGGGGGGGGGGGGGEGCDFFDBBFFCCGBD,,,>+=3F:ECB++533**5@CF>@,33,DDFEGGF3FFFAC:FCFGDFGFCC*=C<FFGFGGGEFGGDC>?GCEFG?CGGGGEGGGFGEEEFGCEGCCE9++<<FGGG8:88EGECC*::8FGGEGC?58:*/8>8CEDG85/AC7+<2<:*:<CDF55CFE37>CC*09>575<CG
@M03364:396:000000000-C9LGT:1:1101:18028:4381 1:N:0:10
ACTCCTACGGGAGGCAGCAGTAGGGAATTTTCGTCAATGGGCGCAAGCCTGAACGAGCAATGCCGCGTGGGTGAAGACGGTCTTCGGATTGTAAAGCCCTGTTGCCGGGGACAAAGGACAGCCAGAGTATACAGCTGACTGTTTGATGGTACCCGGCCAGAAAGCCACGGCTAACTACGTGCCAGCAGCCGCGGTAATACGTAGGTTGCAGGCGTTGTCCGGATTTACTGGGTGTAAAGGGCGTGTAGGCGGAGATGCAAGTTGGGAGTGAAATCCATGGGCTCAACCCATGA
+
GGGGGGGGGGGGGGGGGGGGGFGGGGGGGGGGGGGGGGGGGGGGGGGGGGGGFGGGGGGGGGGGGGGGGGGGGGGGGDGGGGGGGGGFGGGGGGGGG=FGGGGGFGGEGGG7FGGG88B<+BF8A<FG,=E<F,,8@>,3E,CCF,,@FGGG@<7FEEGGGG7FFFGCE>8FGGGFCFGGGGGFCCGFGCEGEFFDGGF@FFGGGGGGGG+:CEGDDGGFGEGGCF0<+<FFCEGGGGGGDGGGGEFFF?EGGGEGGFGFGGGGGGC<79FGFGGGGFGF@FEGGFCF::FGF
@M03364:396:000000000-C9LGT:1:1101:13444:4400 1:N:0:10
ACTCCTACGGGAGGCAGCAGTGGGGAATATTGCACAATGGGCGCAAGCCTGATGCAGCGACGCCGCGTGCGGGATGGAGGCCTTCGGGTTGTAAACCGCTTTTGTTCAAGGGCAAGGCACGGTTTCGGCCGTGTTGAGTGGATTGTTCGAATAAGCACCGGCTAACTACGTGCCAGCAGCCGCGGTAATACGTAGGGTGCAAGCGTTATCCGGATTTATTGGGCGTAAAGCGCGCGTAGGCGGCTCGCCAAGCGGGATGTCAAAGCCCGGGGCTCAACCCCGGCCCGCATCCCG
+
GGGGGGGGGGGGGGGGGGGGGGGGGGGGGGGGGGGGGGGGGGGGGGGGGGGGGGGGGGGGGGGGGGGGGGGGGGGGGGGGGGGGGGGGGGGGGGGGGGGGGGGGGGGGGGGGGGGGDGGGC@FCCFFGC>>*5@FGGFCGF9F@GGGFGGGGGGGGGGGGGGGGGGGGG<CGGGGGGGGGGGGGGGGGGGGGGGGGGGGGGGGGGGGGGGGGGEG>FFGGGFGGGGDGGGGGGGGGGGGGGGGGGGGGGGGFGGGGDGGC<@CGGGDGGGGGDCGGGGGGFFGGGGGFDDFGG<
@M03364:396:000000000-C9LGT:1:1101:22908:4412 1:N:0:10
ACTCCTACGGGAGGCAGCAGTAGGGAATTTTCGTCAATGGGCGCAAGCCTGAACGAGCAATGCCGCGTGGGTGAAGACGGTCTTCGGATTGTAAAGCCCTGTTGCCGGGGACAAAGGACAGCCCGAGTTTACAGCTGACTGTTTGATGGTACCCGGCCAGAAAGCCACGGCTAACTACGTGCCAGCAGCCGCGGTAATACGTAGGTGGCAAGCGTTATCCGGAATGATTGGGCGTAAAGGGTGCGCAGGCGGCTGTGCAAGTCTGAAGTAAAAGGGACCGGCTCAACCGGTTCC
+
GGGGGGGGGGGGGGGGGGGGGGGGGGGGGGGGGGGGGGGGGGGGGGGGGGGGGGGGGGGGGGGGGGGGGGGGGGGGGGGGGGGGGGGGGGGGGGGGGGGGGGG<FGGGGGGGGGGG=<F,ADFB6@FF+89>,CFFFFF9<@CDA9FFCGFFCFGGGEGFFGGGGGGGGFGDGGGGGGGGGGGGGGGGGGGGGCFEGGGGGGGGGGGGGGGGGGGGGGGGGC>EGG:<FFGGGGEGGDGGGFGCEGDEGDGEEEGGGGGGGFGGFCCFGGGGGGGGGGGGFFECGGCFGFE39*
@M03364:396:000000000-C9LGT:1:1101:22619:4413 1:N:0:10
ACTCCTACGGGAGGCAGCAGTGGGGAATTTTGGACAATGGGCGCAAGCCTGATCCAGCTATTCCGCGTGTGGGATGAAGGCCCTCGGGTTGTAAACCACTTTTGTAGAGAACGAAAAGACACCATCGAATACATGGTGTTGCTGACGGTACTCTAAGAATAAGCACCGGCTAACTACGTGCCAGCAGCCGCGGTAATACGTAGGGTGCGAGCGTTAATCGGAATTACTGGGCGTAAAGGGTGCGCAGGCGGTTGAGTAAGACAGATGTGAAATCCCCGAGCTTAACTCGGGAAT
+
GGGGGGGGGGGGGGGGGGGGGGGGGGGGGGGGGGGGGGGGGGGGGGGGGGGGGGGGGGGGGGGGGGGGGGGGGGGDGGGGGGGGGGGGGGGGGGGGGGGGGGGGGGGGGGGGGGGG+BDFFCF45:FG?AA,8CFCGGGFFFGGGGFEGGGGGGGGGGGGGGGGGGGGGGGEGGGGGGGGGGGFGGGGGGGGGGGGGGGGGGGGGGGGGGGGGGDGFGGGGGGGGGGGGGGGGGGGGGGGGGGGGGGGGGGGGGFGGCEG@CGGGFGGGGGGGGGGGGGGFBFGGGC@DFFCC5
@M03364:396:000000000-C9LGT:1:1101:24714:4415 1:N:0:10
ACTCCTACGGGAGGCAGCAGTGGGGAATCTTGCGCAATGGGGGCAACCCTGACGCAGCGACGCCGCGTGCGGGACGAAGGCCTTCGGGTCGTAAACCGCTTTCAGCAGGGACGAGGCCGCGCGGTGACGTTCCCTGCAGAAGAAGCCCCGGCTAAATACGTGCCAGCAGCCGCGGTAATACGTATGGGGCGAGCGCTATCCGGATTCATTGGGCGTAAAGCGCGCGTAGGCGGCCCGTTAGGTCGGAGGTAAAAGCCCGGGGCTCAACCCCGGCGAGCCTCCGATACCGGCGGG
+
GGGGGGGGGGGGGGGGGGGGGGGGGGGGGGGGGGGGGGGGGGGGGGGGGGGGGGGGGGGGGGGGGGGGGGGGGGGGGGGGGGGGGGGGGGGGGGGGGGGGGGGFGGGCGGGGGECCFFFGG:FF<CEF+8=:FFFGCF@FFFFFFGC<FGFG5CFGGGGGGFGGGGGGGCGGGGGEDGGGGGGGGGFGGGGGGGG*AEGGGGGGGGGGGGGFGGGGGGGGGGGGGGE=GGGGGGGGGEEGGGGGGGGGGGGGGGGGGGGGGGGGFCEGGGGGGGGGGGGGFFGGDDGFGFFCGD
@M03364:396:000000000-C9LGT:1:1101:26195:4431 1:N:0:10
ACTCCTACGGGAGGCAGCAGTGGGGAATATTGCACAATGGGCGCAAGCCTGATGCAGCGACGCCGCGTGCGGGATGGAGGCCTTCGGGTTGTAAACCGCTTTTGTTCAAGGGCAGGGCACGGTATCGGCTGTGTTGAGTGGATTGTTCGAATAAGCACCGGCTAACTACGTGCCAGCAGCCGCGGTAATACGTAGGGTGCAAGCGTTATCCGGATTTATTGGGCGTAAAGGGCTCGTAGGCGGTTCGTCGCGTCCGGTGTGAAAGTCCATCGCTTAACGGTGGATCCGCGCCGG
+
GGGGGGGGGGGGGGGGGGGGGGGGGGGGGGGGGGGGGGGGFGGGGGGGGGGGGGGGGGGGGGGGGGGGGGGGGGDGGGGGGGGGGGGGGGGGFGGGGGGFGGG,BBFDFGGGGF+>+BFCF5@++:@F3+5,8,8,@D;B73<FCCEFEGCF<FEFFGGGGGGGGFGGF@FGGGGGGGGGGGGGGGGGC+<ECGGGGGGGGGGGGGGGGGGGGGGGFGGGGGGGG?CEFGGGGGGGGGGGGGGGGGGGGGGGGGGGGEEEG7:FGGGGGGGGGCDGGGGGFFCC*9FFF>;DDG
@M03364:396:000000000-C9LGT:1:1101:15273:4438 1:N:0:10
ACTCCTACGGGAGGCAGCAGTAGGGAATTTTCGTCAATGGGCGCAAGCCTGAACGAGCAATGCCGCGTGGGTGAAGACGGTCTTCGGATTGTAAAGCCCTGTTGCCGGGGACAAAGGACAGCCAGAGTGGACAGCTGACTGTTTGATGGTACCCGGCCAGAAAGCCACGGCTAACTACGTGCCAGCAGCCGCGGTAATACGTAGGTGGCAAGCGTTATCCGGAATGATTGGGCGTAAAGGGTGCGCAGGCGGCTGTGCAAGTCTGAAGTAAAAGGGACCGGCTCAACCGGTTCC
+
GGGGGGGGGGGGGGGGGGGGGGGGGGGGGGGGGGGGGGGGGGGGGGGGGGGGGGGGGGGGGGGGGGGGGGGGGGGGGGGGGGGGGGGGGGGGGGGGGEFGGGGAFGGDGGGGGGGGFCEC+BF,,BFG,+83,+:FFGGGFGGGGGGEGFDFGGGGGGGGGGGGGGGGG*>FGGGGDFGFGFGFGGGGGGEGGEEGGGGGFFFGGGGGGGGGGGGGGGGFGGEGGG9EFGGGFECGGGGGGGGGGGGGGGGGGGGGGGGGGFGGDC?F>FGGGGGGGDEDFF79CFF@DFBDD*
@M03364:396:000000000-C9LGT:1:1101:7314:4449 1:N:0:10
ACTCCTACGGGAGGCAGCAGTAGGGAATTTTCGTCAATGGGCGCAAGCCTGAACGAGCAATGCCGCGTGAACGAGGAAGGTCTTCGGATCGTAAAGTTCTGTTGAGAGGGAAAAAGGAACACCCGAGGACATGCTGGTGAAGTGATATTACCTTTCGAGGAAGTCACGGCTAACTACGTGCCAGCATCCGCGGTAATACGTAGGTGGCGAGCGTTATCCGGAATGATTGGGCGTAAAGGGTGCGCAGGCGGTCTGTTAAGTCTGAAGGCAAAGGGATGAGCTCAACTCATTTAT
+
GGGGGGGGGGGGGGGGGGGGGGGGGGGGGGGGGGGGGGGGGGGGGGGGGGGGGGGGGGGGGGGGGGGGGGGGGGGGGGGGGGGGGGGGGGGGGGGGGGGGGGGGGGFGGGGGGGGGFGGGGEF++@FG@+8C=FFGFFGGGGGFCFGGGGGGFGGGGFGGGGGGGGGGGGGGGGGGGGGGGGGGGGGGGGGGGGGGGGGGGGGGGGGGGGGGGGGGGGGGGGGGGGGGGGGGGGGGGGGGFGGGGGGDGGGGGGGGGGGGFCCGGGGGGFGGGGGGGGGGF6CCGGCFGFFGG=
@M03364:396:000000000-C9LGT:1:1101:25970:4456 1:N:0:10
ACTCCTACGGGAGGCAGCAGTGAGGAATATTGGACAATGGAGGCAACTCTGATCCAGCCATGCCGCGTGAAGGACTAAGGCCCTATGGGCTGTAAACTTCTTTAGACGCAGAGCAATAAGGGCCACGTGTGATCCTATGAGAGTATGCGTAGAATAAGCATCGGCTAACTCCGTGCCAGCAGCCGCGGTAATACGGGGGATGCGAGCGTTATCCGGATTTATTGGGTTTAAAGGGTGCGCAGGCGGCCTTGCAAGTCAGCGGTCAAATCGTGGAGCTCAACTCCATTCCGCCGT
+
GGGGGGGGGGGGGGGGGGGGGGGGGGGGGGGGGGGGGGGGGGGGGGGGGGGGGGGGGGGGGGGGGGGGGGGGGGGGGGGGGGGGGGGGGGGGGGGGGGGGGGG,C=FFGGGGCF,EC9F,:AB?FFFF,,A,,<?,CFFFF,BAAF8CCC7:>FFGGGGGGGGGGGGGGBFGGGGGGGGGGGGGGGGGGGGGGGGGGGGGGGGGGGGGGGGGGGGGGCEFGGGGGGEGEFGGFFGGGGGGGGGEEGGGGGGGGGGGGFGGGGDGGGGGGGGGGGFGFGGGFFGGGGGFGFFGG<
@M03364:396:000000000-C9LGT:1:1101:10121:4470 1:N:0:10
ACTCCTACGGGAGGCAGCAGTGGGGAATCTTGCGCAATGGGGGCAACCCTGACGCAGCGACGCCGCGTGCGGGACGAAGGCCTTCGGGTCGTAAACCGCTTTCAGCAGGGACGAGGCCGCGAGGTGACTGTCCTCTACGAGGAAGCCCCGGCTAACTATGTGCCAGCAGCCGCGGTAATACATAGGGGGCAAGCGTTGTCCGGAATCACTGGGCGTAAAGGGAGCGTAGGCGGATATTTAAGTTAAGTGTGAAAGCCTGGGGCTTAACCCCAGAAATGCACTTAATACTGGAC
+
GGGGGGGGGGGGGGGGGGGGGGGGGGGGGGGGGGGGGGGGGGGGGGGGGGGGGGGGGGGGGGGGGGGGGGGGGGGGGGGGGGGGGGGGGGGGGGGGGGGGGGGGGGGGGGGGGGGGGGGGG*=18@FG@8@,?FFGGGGGGGGGGGGGGGFEEGGGGGGGGGGGGGGGGFGGGGGGGGGGGGGGGGGGGGGGGGGGGGGGGGGGGGGGGGGGGGGEGGGGGGGGEGEGGGGGGGGGGGGGDFEGGGGGGGGGGGGGGGGGGGGGDGGGCGGGGGGGGGGGFFGGGGGFGFFFG
@M03364:396:000000000-C9LGT:1:1101:25919:4477 1:N:0:10
ACTCCTACGGGAGGCAGCAGTAGGGAATTTTCGTCAATGGGCGCAAGCCTGAACGAGCAATGCCGCGTGAGTGAGGAAGGTCTTCGGACTGTAAAGCTCTGTTGCCGGGGAAAAAGGGGAACTTCAGGAAATTGCATTTCATGGATGGTACCCGGCCAGAAAGCCACGGCTAACTACGTGCCAGCAGCCGCGGTAATACGTAGGTGGCGAGCGTTATCCGGAATGATTGGGCGTAAAGGGTGCGCAGGCGGTCTGTTAAGTCTGAAGGCAAAGGGATGAGCTCAACTCATTTAT
+
GGGGGGGGGGGGGGEGGGGGGGGGGGGGGGGGGGGGGGGGFFGGGGGFFGGGGGGGGGGGGCFGGGGGGGGGGGGGGGGGGGGGGGGGGGGGGGGGGGFDGGG<FFFGGGGGGGCEGDE=+:B?@FGG,,8,,,8,C<DDF9,EFF,@FG@CDGDGGGGDFGGG7FGGC**6FCGFFGGGFGCFFGDCC:FGGGGGGGGGGGGGFG7EGGGGGGGGGGGGGGDGF7<<C8ECE8CECFGCFECECEEGEGGGCCGGGFE?FCCFGGG<7FGGGGG4F3CFBFCDF<CFFFF7FC
@M03364:396:000000000-C9LGT:1:1101:6630:4501 1:N:0:10
ACTCCTACGGGAGGCAGCAGTGGGGAATATTGCACAATGGGCGCAAGCCTGATGCAGCGACGCCGCGTGCGGGATGGAGGCCTTCGGGTTGTAAACCGCTTTTGTTCAAGGGCAAGGCACGGTTTCGGCCGTGTTGAGTGGATTGTTCGAATAAGCACCGGCTAACTACGTGCCAGCAGCCGCGGTAATACGTAGGGTGCAAGCGTTATCCGGATTTATTGGGCGTAAAGGGCTCGTAGGCGGTTCGTCGCGTCCGGTGTGAAAGTCCATCGCTTAACGGTGGATCCGCGCCGG
+
GGGGGGGGGGGGGGGGGGGGGGGGGGGGGGGGGGGGGGGGGGGGGGGGGGGGGGGGGGGGGGGGGGGGGGGGGGGGGGGGGGGGGGGGGGGGGGGGGGGGGGGFGGGGGGGGGG7FFGGFG+D@EFGG><>5*@CFFFFGDFFCFFFFEGGFFGGGGGGGGGGGGGGGGFFGGGGFGGGGGGGGGGGGGGGGGGGGGGGGGGGGGGGGGGGGGCGGGGGGGGFFGGGGGGGGGGGGGDFCGEGGGGGGGDEGGGGGG/:EEFF7FGFFGCEDGGGDGGGGFFCCGGFFGEFDDD
@M03364:396:000000000-C9LGT:1:1101:23800:4501 1:N:0:10
ACTCCTACGGGAGGCAGCAGTGGGGAATATTGCACAATGGGCGCAAGCCTGATGCAGCGACGCCGCGTGCGGGATGGAGGCCTTCGGGTTGTAAACCGCTTTTGTTCAAGGGCAAGGCACGGTTTCGGCCGTGTTGAGTGGATTGTTCGAATAAGCACCGGCTAACTACGTGCCAGCAGCCGCGGTAATACGTAGGGTGCAAGCGTTATCCGGATTTATTGGGCGTAAAGGGCTCGTAGGCGGTTCGTCGCGTCCGGTGTGAAAGTCCATCGCTTAACGGTGGATCCGCGCCGG
+
GGGGGGGGGGGGGGGGGGGGGGGGGGGGGGGGGGGGGGGGGGGGGGGGGGGGGGGGGGGGGGGGGGGGGGGGGGGGGGGGGGGGGGGGGGGGGGGGGGGGGGGGGGGFGGGGGG@FGGGGD+D@+EFG@+@5*DC7FFEGDFEFDFGGGGFF>FGGGGGGGGGGGGGGGFFGGGGGGGGGGGGGGGGGGGGGGGGGGGGGGGGGGGGGGGGGGGGGGGGGGFGGGGCGGFGGGGGGEGGGGGGGGGGGGGGGGGGGGGGGGFCFGGGGCFGGGGGGGGEGFFGGGGGFGEFGCG
@M03364:396:000000000-C9LGT:1:1101:23219:4504 1:N:0:10
ACTCCTACGGGAGGCAGCAGTGGGGAATATTGGGCAATGGGCGCAAGCCTGACCCAGCAATGCCGCGTGGGTGAAGACGGTCTTCGGATTGTAAAGCCCTGTTGCCGGGGACAAAGGACAGCCAGAGTGAAAAGCTGACTGTTTGCTGGTACCCGGCCAGAAAGCCACGGCTAACTACGTGCCAGCAGCCGCGGTAATACGTAGGTGGCAAGCGTTATCCGGAATGATTGGGCGTAAAGGGTGCGCAGGCGGCTGTGCAAGTCTGAAGTAAAAGGGACCGGCTCAACCGGTTC
+
GGGGGGGGGGGGGGGGGGGGGGGGGGGGGGGGGGGGGGGGGGGGGGGGGGGGGGGGGGGGGGGGGGGGGGGGGGGGGGGGGGGGGGGGGGGGGGGGGGGGGGGGGGG7FGGGGGFG?<F8BAF,,BFF,,8,:BFFFFFFA=FGF,DFFGFGGGGGGGGGGGGFGGGGG*>FGGGGGGGGGGGGGGGGGGGGGGGGGGGGGGGGGGGGGGGGGGGGGGGGGGGGGG?FGCFGGGEEGGGGGGGGGGGGGGGGGGGGGGGGGGGGGFGGCGGGGGGGGGGGFF=DDFGFGEFDG
@M03364:396:000000000-C9LGT:1:1101:11381:4507 1:N:0:10
ACTCCTACGGGAGGCAGCAGTAGGGAATTTTCGTCAATGGGCGCAAGCCTGAACGAGCAATGCCGCGTGAGTGAGGAAGGTCTTCGGACTGTAAAGCTCTGTTGCCGGGGAAAAAGGGGAAATTCAGGACATGGCCTTTCATGGATGGTACCCGGCCAGAAAGCCACGGCTAACTACGTGCCAGCAGCCGCGGTAATACGTAGGTGGCGAGCGTTATCCGGAATGATTGGGCGTAAAGGGTGCGCAGGCGGCTGTGCAAGTCTGAAGTAAAAGGGACCGGCTCAACCGGTTC
+
GGGGGGGGGGGGGGGGGGGGGGGGGGGGGGGGGGGGGGGGGGGGGGGGGGGGGGGEGGGGGGGGGGGGGGGGGGGGGGGGGGGGGGGGEGEGGGGGGGGGGGGFGGGGGGGGGGG@F+@3+-:,,CFG,+8<,:,,CFEGGGGGDCGGGGGGGGGGGGGGGGFGGGGGGGGGEGGFGGGGGGGGGGGGGGGGGCFFGGGGGGGGGGGGGGGGGGGGGGGEEC>CGGGGGGGGGGGGGGGGGGGGGGGGGGGGGEFGGGGGFGGGFCFGGG7CGGGFGGGGEEEGFCFDGEFG
@M03364:396:000000000-C9LGT:1:1101:9464:4513 1:N:0:10
ACTCCTACGGGAGGCAGCAGTAGGGAATTTTCGTCAATGGGCGCAAGCCTGAACGAGCAATGCCGCGTGGGTGAAGACGGTCTTCGGATTGTAAAGCCCTGTTGCCGGGGACAAAGGACAGCCAGAGTGAAAAGCTGACTGTTTGATGGTACCCGGCCAGAAAGCCACGGCTAACTACGTGCCAGCAGCCGCGGTAATACGTAGGGTGCGAGCGTTAATCGGAATTACTGGGCGTAAAGGGTGCGCAGGCGGTTGAGTAAGACAGATGTGAAATCCCCGAGCTTAACTCGGGA
+
GGGGGGGGGGGGGGGGGGGGGGGGGGGGGGGGGGGGGGGGGGGGGGGGGGGGGGGGGGGGGGGGGGGGGGGGGGGGGGGGGGGGGGGGGGGGGGGGGGGGGGGFGGGGGGGGGGGGGGGGGGG,BDFF3,C,>FGGGGGGGGGGGGGGGGGGGGGGGGGGGGGGGGGGG*>FGGGGGGGGGGGGGGGGGGGGGGGGGGGGGFGGGGGGGGGGGGCEGGGGGGGGGGGFGGGGGG8CCGGFGGGEGDGGEEGGGEGGGGGGGGGGGGGGGGGGGFGCFGG)>EGGGGGFGFFGD
@M03364:396:000000000-C9LGT:1:1101:24293:4525 1:N:0:10
ACTCCTACGGGAGGCAGCAGTGGGGAATATTGCACAATGGGCGAAAGCCTGATGCAGCAACGCCGCGTGAGCGATGAAGGCCTTCGGGTCGTAAAGCTCTGTCCTCAAGGAAGATAATGCGGGTACTTGTGGCGGCAGCCCCGGCTAACTACGTGCCAGCAGCCGCGGTAATACGTAGGTGGCAAGCGTTATCCGGAATGATTGGGCGTAAAGGGGGGGCAGGCGGGCGGTTAGGTGTGAAGGCAAAGGGATGGGCTAAACTCATTAAGGATTCAGAAACTGGCAGACTTGAGG
+
GGGGGGGGGGGGGGGGGGGGGGGGGGGGGGGGGGGGGGGGGGGGGGGGGGGGGGGGGGGGGGGGGGGGGGGGGGGGGGGGGFGGGGGGAGGGGGGGGGGGGGGCGGGGGGGGGFFF,CC,++8+3:CF,,8836<+@FGF:>@@E@>@BFFGFGGGGGGGGGCGGGGGE11?FFEGFFGGGGFGGFGG<E58FCEGGCFFDFGGGGGGCEE8AE8*2*/**;/*:C****:*C*82+02C9C75CF*CGE502*222*<<827+<:+0**09*9+::7+*/1+**9/7969FC<
@M03364:396:000000000-C9LGT:1:1101:23086:4527 1:N:0:10
ACTCCTACGGGAGGCAGCAGTGGGGAATATTGCACAATGGGCGCAAGCCTGATGCAGCGACGCCGCGTGCGGGATGGAGGCCTTCGGGTTGTAAACCGCTTTTGTTCAAGGGCAAGGCACGTTTTCGGTCGTGGTGAGTGGATTGTTCGAATAAGCACCGGCTAACTACGTGCCAGCAGCCGCGGTAATACGTAGGGTGCAAGCGTTATCCGGATTTATTGGGCGTAAAGGGCTCGTAGGCGGTTCGTCGCGTCCGGTGTGAAAGTCCATCGCTTAACGGTGGATCCGCGCCGG
+
GGGGGGGGGGGGGGGGGGGGGGGGGGGGGGGGGGGGGGGGGGGGGEGGGGGGGGGGGGGGGGGGGGGGGGGGGDGGGFGGGGGGGGGGGGGGGGGGGGGGGGGFGCGGGGGGGGCGGGFAF-DF:FGG3+@@**8+,DFFGGGGGGCGGGGG:>FFCGGGGGDGGEGGF*<BFGGGGGGGGGGGGGGGFGFGGFGGGGGGGGGGGGEGGGGGGD5CGGG7FFGGGE8CGGGGDGGGGGGGGGGGGEGGCEGGGEGGG8EEGGGGCG7:CCCGG5F3>CGG5>E5CCFF*7@CCG
@M03364:396:000000000-C9LGT:1:1101:10756:4528 1:N:0:10
ACTCCTACGGGAGGCAGCAGTGGGGAATATTGCACAATGGGCGCAAGCCTGATGCAGCGACGCCGCGTGCGGGATGGAGGCCTTCGGGTTGTAAACCGCTTTTGTTCAAGGGCAAGGCACGGTTTCGGCCGTGTTGAGTGGATTGTTCGAATAAGCACCGGCTAACTACGTGCCAGCAGCCGCGGTAATACGTAGGTGGCAAGCGTTGTCCGGATTTATTGGGCGTAAAGCGAGCGCAGGCGGAAAAATAAGTCTAATGTGAAAGCCCTCGGCTTAACCGAGGAACTGCATCGG
+
GGGGGGGGGGGGGGGGGGGGGGGGGGGGGGGGGGGGGGGGGGGGGGGGGGGGGGGGGGGGGGGGGGGGGGGGGGGGGGGGGGGGGGGGGGGGGGGGGGGGGGGGGGGGGGGGGGGGFGGGG+DFEFFG>3@35>DCFFGGGGFFGGGGGFGG>FGGGGGGGGGGGGGGG:ECGGGGGGGGGGGGGGGGGGGGGFGGGGGGGGGGGGGGGGGGGCC8FFFGGGGGGGGGGGGGGGGGGGGGGGGEGGGGCGGGGGGGGGFGGFGGGGGGGGGGGG=FFGGGFFGGGGGFGFFFGG
@M03364:396:000000000-C9LGT:1:1101:11983:4531 1:N:0:10
ACTCCTACGGGAGGCAGCAGTGGGGAATATTGCACAATGGGCGCAAGCCTGATGCAGCGACGCCGCGTGCGGGATGGAGGCCTTCGGGTTGTAAACCGCTTTTGTTCAAGGGCAAGGAACGGTTGCGGCCGTGTTGAGTGGTTTGTTCGAATTAGCACCGGCTAACTACGTGCCAGCAGCCGCGGTGATACGGAGGGTGCAAGCGTTATCCGGATTTATTGGGCGTAAAGGGCTCGTAGGCGGGTCGTCGCGTCCGGTGTGAAAGTGCATCGCTTAACGGTGGAACCGCGCCGG
+
GGGGGGGGGGGGGGGGGGGGGGGGGGGGGGGGGGGGGGGGGGGGGGGFGGGGGGGGGGGGGGGGGGGGGGGGGGEFDFFGCEGGGGGGGGGGGGGGGDEGGGGGGGGFAFGGCFGC+,8,6-88+:@F>F<3>83@DC,?7,8,*3,7>F,718?>;<:<<*<CCF@CC*=+:FFCGGGCGGGFGE*;+2CF8:8CE8C:FCG8E8:*59:::*:*<AF+CGFF>88?FFGGCG885AFGCEE*:5:>@E5ECGG=D1::EFD<9C0:*0<**1/*::ED5.C5*29>5>)5<D
@M03364:396:000000000-C9LGT:1:1101:21939:4534 1:N:0:10
ACTCCTACGGGAGGCAGCAGTGGGGAATCTTGCGCAATGGGGGCAACCCTGACGCAGCGACGCCGCGTGCGGGACGAAGGCCTTCGGGTCGTAAACCGCTTTCAGCAGGGACGAGGCCGCTACTTTGACTGTCCCTGCAGAAGAAGCCCCGGCTAAATACGTGCCAGCAGCCGCGGTAATACGTATGGGGCGAGCGTTATCCGGATTCATTGGGCGTAAAGCGCGCGTAGGCGGCCCGTTAGGTCGGAGGTAAAAGCCCGGGGCTCAACCCCGGCGAGCCTCCGATACCGGCGG
+
GGGGGGGGGGGGGGGGGGGGGGGGGGGGGGGGGGGGGGGGGGGGGGGGGGGGGGGGGGGGGGGGGGGGGGGGGGGGGGGGGGGGGGGGGGGGGGGGGGGGGGGCGDFGGGGGGG*:*@FCG*C?,8CF8<?,,,8FCFFAFGF<BFFFFECFCFFGGGGGG,CF@CFF62ACEGGGG>EGGGFGCEFFFEGGGEC>CGCGGEEGEG8@FGGFFFCGGCGGGFGGGCEECEGGGGGEGG*ACGGE@CG:EE*<@FCGFFEGGGD=:C6D5DEGGGGDGG5>44CCGGGFF>BD7C
@M03364:396:000000000-C9LGT:1:1101:8377:4538 1:N:0:10
ACTCCTACGGGAGGCAGCAGTGGGGAATATTGCACAATGGGCGAAAGCCTGATGCAGCAACGCCGCGTGAAGGAAGAAGGCCTTCGGGTCGTAAACTTCTGTCCTTGGGGAAGAAGAACTGCCGGTACCCTTGGAGGAAGCCCCGGCTAACTACGTGCCAGCAGCCGCGGTAATACGTAGGGGGCAAGCGTTATCCGGATTTATTGGGCGTAAAGGGCTCGTAGGCGGTTCGTCGCGTCCGGTGTGAAAGTCCATCGCTTAACGGTGGATCCGCGCCGGGTACGGGCGGGCTTG
+
GGGGGGGGGGGGGGGGGGGGGGGGGGGGGGGGGGGGGGGGGGGGGGGGGGGGGGGGGGGGGGGGGGGGGGGGGGGGGGGGGGGGGGGGGGGGGGGGGGGGGGGGGGGGGGGGGGGGFFGGF-BCCCCF3383:3BFFGGDC>F>CCEFGGGGGGGGGGGGGGGGGGGGG7EDGGGGGGFGGGGGGGGGGGGGGGGGGGGCCFGGGFGGGGGDGGGGGGGGGGGGGGGGGGGGGEGGGGGGGGGGGGGGGGGGGGGGGG5CCCFEGGGGGGGGFGDGDCGGF@FGGDD>GFBCC5
@M03364:396:000000000-C9LGT:1:1101:20200:4564 1:N:0:10
ACTCCTACGGGAGGCAGCAGTGGGGAATATTGCACAATGGGCGCAAGCCTGATGCAGCGACGCCGCGTGCGGGATGGAGGCCTTCGGGTTGTAAACCGCTTTTGTGCAAGGGCAAGGAACGATGTCGGCCGTGTTGAGTGGATTGTTCGAATAAGCACCGGCTAACTACTTGCCAGCAGCCGCGGTAATACGTAGGGTGCAAGCGTTATCCGGATTTATTGGGTTTGAAGGGTGCGTAGGTGGCTTGTTAAGTCAGCGGTGAAAGTCATTGGCTCAACCAATGAATTGCCGTTG
+
GGGGGGGGGDCGGGGGGGGGGGGGGEGGGGGGGGGGGGGGGGGGGGGGGGGGGGGGGGGGGFEGGGGGDCGGGECEGGGGGGGGGGGGGGGGGGGGGGGGEGDDG,DE?ED@C@+B<,BD+338@FFG++@5>,3,,,3=FGC:@:D>FG@<8,73?>7F7<C*F:@;,8+<:FGGCCGDBF7CFG@E7CFGGFFGGGGGGGGGGDEEFCFEG*889EFGGCFEGC*<CFGGFGGGGGGGGGGG=EGGG?FF+<?FFGGEGG4CFC<FCGGGFF?CFCFG5FF*:7>F7?DGCD
@M03364:396:000000000-C9LGT:1:1101:21144:4575 1:N:0:10
ACTCCTACGGAGGCAGCAGTGGGGAATATTGCACAATGGGGGAAACCCTGATGCAGCAACGCCGCGTGAGTGATGACGGTCTTCGGATTGTAAAGCTCTGTCTTTGGGGACGATAATGACGGTACCCAATGAGGAAGCCACGGCTAACTACGTGCCAGCAGCCGCGGTAATACGTAGGTGGCGAGCGTTGTCCGGATTTACTGGGCGTAAAGGGAGCGTAGGCGGATTCTTAAGTGGGATGTGAAATACCCGGGCTTAACCTGGGTGCTGCATTCCAAACTGGGAATCTAGAGT
+
GGGGGGGGGGGGGGGGGGGGGGGGGGGGGGGGGGGGGGGGGGGGGGGGGGGGGGGGGGGGGGGGGGGGGGGGGGGGGGGGGGGGGGEGGGGGGGGGGGGGGGGGGGGFGGGGGGGGFGGGD+B++BFD:,8:3,B,6FFGGGGGG+FFGGGGGGGGGGGGGGGGGGGGG*BFFGGGGGGGGGGGGGGGGGGGGGGGGGFFGGGGGGGGGGGGGGGGGGGGGGGEGGGDGGGGGGGEGGFGGGGDFGGGGGGGGGGGGGGGGGGGGFGGGGGGGGGGGGGGBFGGGGGFGFB*90
@M03364:396:000000000-C9LGT:1:1101:12483:4586 1:N:0:10
ACTCCTACGGGAGGCAGCAGTAGGGAATTTTCGTCAATGGGCGCAAGCCTGAACGAGCAATGCCGCGTGAGTGAGGAAGGTCTTCGGACTGTAAAGCTCTGTTGCCGGGGAAAAAGGGGAGTTGCAGGACATGGCCTTTCATGGATGGTACCCGGCCAGAAAGCCACGGCTAACTACGTGCCAGCAGCCGCGGTAATACGTAGGGTGCAAGCGTTATCCGGATTTATTGGGCGTAAAGGGCTCGTAGGCGGTTCGGCGCGTCCGGTGTGAAAGTCCATCGCTTAACGGTGGATC
+
GGGGGGGGGGGGGGGGGGGGGGGGGGGGGGGGGGGGGGGGGGGGGGGGGGGGGGGGGGEFGGFGGGGGGGGGGGGGGGGGGGGGGGGGDGGGGGGGGGGGGGFEFFF+@FFEGGGG7FF@+-B:8FFG=+8:CDF,CBBFFAFFFCFGFGFEGGGC7<FFGGGGGGGGGEGGGGG9FGGGGGFGGGGGFEGGG:CGGGGGGGGGGGGGGGGGGGGGGFFGGGEEFD+CGGGGGGGGGGGGGGFGCCFGFGGGEGC*):CEGEGGG/7/7*<7:<7CCDFGFFCD7?DEGFFD6<
@M03364:396:000000000-C9LGT:1:1101:15880:4591 1:N:0:10
ACTCCTACGGGAGGCAGCAGTAGGGAATTTTCGTCAATGGGCGCAAGCCTGAACGAGCAATGCCGCGTGGGTGAAGACGGTCTTCGGATTGTAAAGCCCTGTTGCCGGGGACAAAGGACAGCCCGAGTGCACAGCTGACTGTTTGATGGTACCCGGCCAGAAAGCCACGGCTAACTACGTGCCAGCAGCCGCGGTAATACGTAGGTGGCAAGCGTTATCCGGAATGATTGGGCGTAAAGGGTGCGCAGGCGGCTGTGCAAGTCTGAAGTAAAAGGGACCGGCTCCACCGGTTC
+
GGGGGGGGGGGGGGGGGGGGGGGGGGGGGGGGGGGGGGGGGGGGGGGGGGGGGGGGGGGGGGGGGGGGGGGGGGGGGGGGGGGGGGGCFGGGGGGGGGGGGGGDFFGEFGGGGGFGBAFFFCD8+8@>:,@,CFF8DCCFF,@FC<@FFFGGFGGGGGGGGGF:FGFFE:EEGGGG@FGGGGGFGGGGGGGGGGGEGGFFGGCFGGGGGFGGDGGEEGGGGGEGGG<CCFGFGECGGFGGGCG=EDEEEGGGGGCCC:CAFGGFC>+92CCF7CCDC<EDD:*7*9<@GD)91
@M03364:396:000000000-C9LGT:1:1101:20118:4596 1:N:0:10
ACTCCTACGGGAGGCAGCAGTAGGGAATTTTCGTCAATGGGCGCAAGCCTGAACGAGCAATGCCGCGTGGGTGAAGACGGTCTTCGGATTGTAAAGCCCTGTTGCCGGGGACAAAGGACAGCCCGAGTGTACAGCTGACTGTTTGATGGTACCCGGCCAGAAAGCCACGGCTAACTACGTGCCAGCAGCCGCGGTAATACGTAGGTGGCAAGCGTTATCCGGAATGATTGGGCGTAAAGGGTGCGCAGGCGGCTGTGCAAGTCTGAAGTAAAAGGGACCGGCTCAACCGGTTC
+
GGGGGGGGGGGGGGGGGGGGGGGGGGGGGGGGGGGGGGGGGGGGGGGGGGGGGGGGGGGGGGGGGGGGGGGGGGGGGGGGGGGGGGGGGGGGGGGGGGGGGGGGGGGGGGGGGGFGFFG8DDD+6CFF+39,,,,,@BEFGBFFGCFGGGGGFGGGGGGGGGGGGGGGG:8FFGGGGGGGGGGFDFGGGGGGGGGGGGGGGGGGGGGGGGGGGGGGGGGGGGGCFGCGGGGGGGGDE=EGDCECGGGGGGGGGGG6CCCCF?FGGGGGGFGGCCEGF5CGE@*9FGGFGF@DD
@M03364:396:000000000-C9LGT:1:1101:20984:4601 1:N:0:10
ACTCCTACGGGAGGCAGCAGTAGGGAATTTTCGTCAATGGGCGCAAGCCTGAACGAGCAATGCCGCGTGAGTGAGGAAGGTCTTCGGACTGTAAAGCTCTGTTGCCGGGGAAAAAGGGGACTTTCAGGACATGGCATTTCCTGGATGGTACCCGGCCAGAAAGCCACGGCTAACTACGTGCCAGCAGCCGCGGTAATACGTAGGTGGCGAGCGTTATCCGGAATGATTGGGCGTAAAGGGTGCGCAGGCGGCTGGGCAAGTCTGAAGTAAAAGGGACCGGCTCAACCGGTTC
+
FGGGGGGGGGGGGGGGGGGGGGGGGGGGAGGEFEFGGGGGGGG7FGGGGGGGGDCFGGGGGGGGGGGGGBFEGGCFGGCGGGGGGGGE7FGGGGGGGFGG9FF,5C>FGGG74BFF++@F3:,,<5C9,+83::,3>=<F9CEFF,:FBC<F,+CGGGG7FFCF7,@F@FCEFFC,<C3<*<<FFGGEE7:8CF<<CCF:<C<F7<B:>FG5?E8EGGFEE588E?FFFCFGGEC;CFGGGGEG*CEDGGEEEG*/58CG@A*+0?C:*297:5**19:DDF:477>BC.7*
@M03364:396:000000000-C9LGT:1:1101:6565:4618 1:N:0:10
ACTCCTACGGGAGGCAGCAGTGGGGAATATTGCACAATGGGCGCAAGCCTGATGCAGCGACGCCGCGTGCGGGATGGAGGCCTTCGGGTTGTAAACCGCTTTTGTTCAAGGGCAAGGCACGTTTTCGGCTGCTTTGAGTGGATTGTTCGAATAAGCACCGGCTAACTACCTGCCAGCAGCCGCGGTAATACGTAGGGTGCAAGCGTTATCCGGATTTATTGGGCGTAAAGGGCTCGTAGGCGGTTCGTCGCGTCCGGTGTGAAAGTCCATCGCTTAACGGTGGATCCGCGCCGG
+
GGGGGGGGGGGGGGGGGGGGGGGGGGGGGGGGGGGGGGGGGGGGGGGGGGGGGGGGGGCGGGGGGGGGGGGGGGGGGGGGGGGGGGGGGGGGGGGGGCGGGGGCFGF,FFGGGGGF++B>@:D8+@F@++@+::3,,83@C9F:CB,@:F,>837>>FCFEC*=FFFDC,6?FGGGGGEFGEFGGG7FC9FC7<CC5;EDFGGGGG58C@CCG;E56AF9C6CFECCG5CFG*A8EE*2AGG55CE=5EEC5?EGC385/C7C79F9:*?7CDFGG7CGD>F>FGGGFG@:957
@M03364:396:000000000-C9LGT:1:1101:17298:4622 1:N:0:10
ACTCCTACGGGAGGCAGCAGTGGGGAATATTGCACAATGGGCGCAAGCCTGATGCAGCGACGCCGCGTGCGGGATGGAGGCCTTCGGGTTGTAAACCGCTTTTGTTCAAGGGCAAGGCACGGTTTCGGCCGTGTTGAGTGGATTGTTCGAATAAGCACCGGCTAACTACGTGCCAGCAGCCGCGGTAATACGTAGGGTGCAAGCGTTATCCGGATTTATTGGGCGTAAAGGGCTCGTAGGCGGTTCGTCGCGTCCGGTGTGAAAGTCCATCGCTTAACGGGGGATCCGCGCCGG
+
GGGGGGGGGGGGGGGGGGGGGGGGGGGGGGGGGGGGGGGGGGGGGGGGGGGGGGGGGGGGGGGGGGGGGGGGGGGGGGGGGGGGGGGGGGGGGGGGGGGGGGGGGGGGGGGGGGGGGGGF7CFCCFFE@>@@@FFDFFFGG,DAFGGGGGGG:FFGGGGGEGGGGGGGE:BFGGFGGGGGGGGGGGGGGGGGGEGGGGGGGGGFGEG>FGGGGGGCCFFCGGGGGG5C8EFGEGFDEEGGGGGGGGGGGGEGEGGED8C/A<FGGD<FGCF77CGDGGGD)7>7CCF@FFD59C
@M03364:396:000000000-C9LGT:1:1101:21248:4623 1:N:0:10
ACTCCTACGGGAGGCAGCAGTGGGGAATATTGCACAATGGGCGCAAGCCTGATGCAGCAACGCCGCGTGAACGATGAAGGCCTTCGGGTCGTAAAGTTCTGTCCTTAAGGAAGATAATGACGGTACTTGAGGAGGAAGCCCCGGCTAACTACGTGCCAGCAGCCGCGGTAATACGTAGGGGGCTAGCGTTATCCGGATTTACTGGGCGTAAAGGGTGCGCAGGCGGCTGTGCAAGTCTGAAGTAAAAGGGACCGGCTCAACCGGTTCAGGCTTTGGAAACTGCACGGCTTGAGG
+
GGGGGGGGGGGGGGGGGGGGGGGGGGGGGGGGGGGGGGGGGGGGGGGGGGGGGGGGGGGGFGGGGGGGGGGGGGGGGGGGGGGGGGGGGGGGGGGGGGGGGGGGGGGGGGGGGGGC,AEEEBFB+BFF8,88,+8CFCFABCFFGEGFGGCFEGGGGFGGGGGGGGGGG*BFGGGGGGGGGGGGGGGGCGGGGFGGGGGGGGGGGGGGGGGGGGGFGGGGGGGDGGGGGGGGGGGGGGGDGGGGFGGGGGFGDGGGGGGGGGGGEDCFFFG7>+AFFGGG?FGGGGDF:BBFCD
@M03364:396:000000000-C9LGT:1:1101:25391:4626 1:N:0:10
ACTCCTACGGGAGGCAGCAGTGGGGAATATTGCACAATGGGCGCAAGCCTGATGCAGCGACGCCGCGTGCGGGATGGAGGCCTTCGGGTTGTAAACCGCTTTTGTTCAAGGGCAAGGCACGGTCTCGGCAGTGTTGAGAGGATTGTTCGAATAAGCACCGGCTAACTACGTGCCAGCAGCCGCGGTAATACGTAGGGTGCAAGCGTTATCCGGATTTATTGGGCGTAAAGGGCTCGTAGGCGGTTCGTCGCGTCCGGTGTGAAAGTCCATCGCTTAACGGTGGATCCGCGCAGG
+
GGGGGGGGGGGGGGGGGGGGGGGGGGGGGGGGGGGGGGGGGGGGGGGGGGGGGGGGGGGGGGGGGGGGGGGGGGDDFGGGGGGGGGGGFFEGGGGGGGGCGGGGGDF9FGGGDFC@++FF+3B++@FF++8,,,,,7>,@*,>FA:FCFG,38><CFEGEFG7=CFGG8*=FFFGGGGF7FGGGGDC@FCCFGFEGG8C88F?GGGGDGGGEGEEEGGGF96@FE8*;CFG5*;8CGDFEGGGEGGGGGE8*:7ECD?5=CEC9FG+::C93<FG:*07D)0:7>DCF3:B)/C
@M03364:396:000000000-C9LGT:1:1101:9576:4641 1:N:0:10
ACTCCTACGGGAGGCAGCAGTGGGGAATATTGCACAATGGGCGCAAGCCTGATGCAGCGACGCCGCGTGCGGGATGGAGGCCTTCGGGTTGTAATCCGCTTTTGTTCAAGGGCAAGGCACGGTTTCGGCCGTGTTGAGTGGATTGTTCGAATAAGCACCGGCTAACTACGTGCCAGCAGCCGCGGTAATACGTAGGGTGCAAGCGTTATCCGGATTTATTGGGCGTAAAGGGCTCGTAGGCGGTTCGTCGCGTCCGGTGTGAAAGTCCATCGCTTAACGGTGGATCCGCGCCGG
+
GGGGGGGGGGGGGGGGGGGGGGGGGGGGGGGGGGGGGGGGGGGGGGGGGGGGGGGGGGGGGGGGGGGGGGGGGGGGGGGGGGGGGGGGGGGGGGGGGGGGGGGFGGGCGGGGGGGGCDGDG7BCGFGG@8@@*8<DFF>FCGGGGGGFGGDFFGGGGGGGGGGDGGGGG*=FBFGGGGGGGGGGGGGGGGGGGGGGGFEGGGGGGGGGGGGGGEEEGFGGGGGGGE58EGGGGGGGEGFGGGGGGGGGGGGGEGGGGEGGGCCFGFGGGGGGGGGGGGGGFFGGDFGFGFFG:D
@M03364:396:000000000-C9LGT:1:1101:15236:4675 1:N:0:10
ACTCCTACGGGAGGCAGCAGTGGGGAATATTGGGCAATGGGCGAAAGCCTGACCCAGCAACGCCGCGTGAAGGAAGAAGGTTTTCGGATTGTAAACTTCTTTTATCAGGGACGAAGAAAGTGACAGTACCTGATGAATAAGCCACGGCTAACTACGTGCCAGCAGCCGCGGTAATACGTAGGGGGCAAGCGTTGTCCGGAATGATTGGGCGTAAAGGGCGCGTAGGCGGCCTGTTAAGTCTGGAGTGAAATTCCTGCTTTTAAGGTGGGAACTGCTTTGGATACTGATGGGCTT
+
GGGGGGGGGGGGGGGGGGGGGGGGGGGGGGGGGGGGGGGGGGGGGGGGGGGGGGGGGGGGGGGGGGGGGGGGGGGGGGGGGGGGGGGGGGGGGGGGGGGGGGGGGGGGGGGGGGGG+EFGFCFF5CFFCC?:3CF5EFGGGGGGGGGGGGGGGGGGGGGGGGGGGGGGG<EFGGGGGGFGGGGGGGGGGFFEGGGGGGGEGGGGGGGGGGGGGGGGGGGGGGGGGGGGGGGGGGGGGGGGGGGGGGGGGGGGCFGGGFFFC<DGGGGGGGGGGGGGGGGGFFGGGGGFGFFGG<
@M03364:396:000000000-C9LGT:1:1101:5961:4682 1:N:0:10
ACTCCTACGGGAGGCAGCAGTGGGGAATATTGCACAATGGGCGCAAGCCTGATGCAGCGACGCCGCGTGCGGGATGGAGGCCTTCGGGTTGTAAACCGCTTTTGTTCAAGGGCAAGGCACGGTTTCGGAAGTGTTGAGTGGATTGTTCGAATAAGCACCGGCTAACTACGTGCCAGCAGCCGCGGTAATACGTAGGGTGCAAGCGTTATCCGGATTTATTGGGCGTAAAGGGCTCGTAGGCGGTTCGTCGCGTCCGGTGTGAAAGTCCATCGCTTAACGGTGGATCCGCGCCGG
+
GGGGGGGGGGGGGGGGGGGGGGGGGGGGGGGGGGGGGGGGGGGGGDGGGGGGGGGGGGGGGGGGGGGGGGGGGGGGGGGGGGGGGGGGGGGGGGGGGGGGGGGGGEGFGGGGGGFG7E,D:=DB:FCF+88:,@;:9FGG>FGFGFEFEG:F>?FCACGCGGGGGGFGG*CFGGGDGGGGGGGGGG>ECGGGCCEEGFEGGGGGGGGGGGGGGCEGFEFFGGGGGG558EEGGGFGGGFGGGGCGGGGGGDDGCEGDCEGGGGGGGGGCD7DDFGDGGEGFFGFGGGFFFEDDD
@M03364:396:000000000-C9LGT:1:1101:19836:4695 1:N:0:10
ACTCCTACGGGAGGCAGCAGTGGGGGATATTGCACAATGGGGGAAACCCTGATGCAGCGACGCCGCGTGAGTGAAGAAGTATTTCGGTATGTAAAGCTCTATCAGCAGGAAAGATAATGACAGTACCTCACTAAGAAGCACCGGCTAAATACGTGCCAGCAGCCGCGGTAATACGTAGGTGGCGAGCGTTATCCGGAATGATTGGGCGTAAAGGGTGCGTAGGCGGCCTGTTAAGTCTGAAGTGAAAGGTACCGGCTCAACCGGTACAGGCTTTGGAAACTGGCAGGCTGGAGG
+
GGGGGGGGGGGGGGGGGGGGGGGGGGGGGGGGGGGGGGGGGGGGGGGGGGGGGGGGGGGGGGGGGGGGGGGGGGGGGGGGGGGGCGGGGGGGGGGGGGGGGFGCGGGGGGGGGGEG,CFFA8C5?DFG,,85F,B9CFGGGGGFEG:CFGGFGGGGGGGGGGGGGGGGG*8BFDFGGGGGGGGG7CGGCFFGGGGGGGGGGGGGGGGGGGGFGGGGGGGGGGGGGG*C8C@FGDFGGGGGGFGGGGGGGGGFGGGGGGGGGGDGGCEFFGG:FFGFCGGGF*AC5DDBGFFFGG
@M03364:396:000000000-C9LGT:1:1101:14242:4732 1:N:0:10
ACTCCTACGGGAGGCAGCAGTGGGGAATATTGCACAATGGGCGCAAGCCTGATGCAGCGACGCCGCGTGCGGGATGGAGGCCTTCGGGTTGTAAACCGCTTTTGTTCAAGGGCAAGGCACGGTTTCGGCCGTGTTGAGTGGATTGTTCGAATAAGCACCGGCTAACTACGTGCCAGCAGCCGCGGTAATACGTAGGTGGCAAGCGTTATCCGGATTTATTGGGTGTAAAGGGTGAGTAGGCGGGCTGACAAGTCAGATGTGAAATGTTCGGGCTTAACCTGAGAACTGCATTTG
+
GGGGGGGGGGGGGGGGGGGGGGGGGGGGGGGGGGGGGGGGGGEGGGGGGGGGGGGGGGGGGGGGGGGGGGGGGGGGGGGGGGGGGGGGGGGGGGGGGGGGGGGGGGGGGGGGGGGGDGGG7+>>CEEE+8@5@@BFFFFGFDCGGFGGGGGG*DFGEGGGDGGGGGGGF*<FFGGGGGGGGGGGGGGGGGGGF?FGFGGGGGGGGGGGGGGGGGGGFFFGGGG=GE<CCFFGGGFG<EFGGGGGGGGFGGGGGGGGG?FGGFGGGGGGGGGGD=FCC>FFF@G=CFGFGFFGF:
@M03364:396:000000000-C9LGT:1:1101:24694:4744 1:N:0:10
ACTCCTACGGGAGGCAGCAGTGGGGAATATTGCACAATGGGCGCAAGCCTGATGCAGCGACGCCGCGTGCGGGATGGAGGCCTTCGGGTTGTAAACCGCTTTTGTTCAAGGGCAAGGCAAGGTTTCGGCTGTCTTAAGTGGCTTGTTCGAATAAGCACCGGCTAACTACGTGCCAGCAGCCGCGGAAATACGTAGGGTGCAAGCGTTATCCGGATTTATTGGGCGTGAAGCGCGCGTAGGCGGCCCGTTAGGTCGGGGGTAACAGCCCGGGGCCAGACCCCGGCGAGACTCCGG
+
FGGGGGGGGGGGGGGGGGGGGDFGGGGGGGGGGFGGGGGGGGGGGGGGGGGGGGGGGG@FGGGGGGGGGC@FGGGGFGGGGDGGGGGGGGGGGGGGFGGGGGGGG=?,5E=+3B:D++:3@9,3<=:>8+C,,<8,,3,<,*,33,3>FF8,>,@>,>75>F7C7F;?>CG7*4,CCCF+<CCGC*41<++2<,;>C;C5EGFCE888C<FECG58+39<9<C*::*;EFC?/:5C/:8C+*7*/1***2;60<:E):C:CC*+09//7CEG3*/*0***0)*/9/9)179*5)
@M03364:396:000000000-C9LGT:1:1101:24097:4753 1:N:0:10
ACTCCTACGGGAGGCAGCAGTGGGGAATATTGCACAATGGGCGCAAGCCTGATGCAGCGACGCCGCGTGCGGGATGGAGGCCTTCGGGTTGTAAACCGCTTTTGTTCAAGGGCAAGTCACAGTTTCGGCTGTATTGAGTGGAATGTTCGAATAAGCACCGGCTAACTACGTGCCAGCAGCCGCGGTAATACGTCGGGTGCAAGCGTTATCCGGATTTATTGGGCGTAAAGGGATCGTAGGCGGTTCGTCGCGTCCGGTGTGCAAGTCCATCGCTTAACGGTGGATCCGCGCCGG
+
GGGGGGGGGDGGGGGGGGGFGGGGGGGGGGGGGGGGGGGGGGGGGGEGGGGGGGGGGGGGGGGGGGGGGGGGGGGGGCFEDGGGGGGGGGGGGGGGGGGEEGGFGFG,FGGEGG+B,8@<,:C@=FFG++8:,,:,7@,:@,,73@=;CEGGEF9=9FCFGCF:<<;;C*2=FFFG7FGGGGE::8:<FEFGC*<CG8CEGGGFGEG8CFGGG;>8A7CGG+@FG8*ACCGG*8*?CGGEFEG=EDGEGDE=:C8CD/5CE+:??*A7CG9DGF*1CC5>>FEFFGGFC>>39D
@M03364:396:000000000-C9LGT:1:1101:14796:4755 1:N:0:10
ACTCCTAGGGAGGCAGCAGTGAGGAATATTGGTCAATGGGCGAGAGCCTGAACCAGCCAAGTCGCGTGAGGGACGACGGTCCTACGGATTGTAAACCTCTTTTGTCGGGGAGTAATAGGCGGGCCGTGTCCCGTTGTGAGAGTACCCGAAGAAAAAGCATCGGCTAACTCCGTGCCAGCAGCCGCGGTAATACGGAGGATGCGAGCGTTATCCGGATTTATTGGGTTTAAAGGGTGCGCAGGCGGCGTGCCAAGTCAGCGGTCAAAGTTCCGGGCTCAACCCGGTGATGCCGTT
+
GGGGGGGGGGGGGGGGGGGGGGGGGGGGGGGGGGGGGGGGGGGGGGGGGGGGGGGGGGGGGGGGGGGGEGGGGGGGGGGGGGGGGGGGGGGGGGGGGGGGGGGFGGGFGGGGGGGG<FFG@7@8@CFGF8>D:@FEFGFG;FFGGGGGGGGGFFGGGGGGGGGGGEGGGGGGGGGGGFFGGGGGGGGGG>EGGGGGGGGGGGGEGGGGGGGGGGGGGGGGGGGGGGGECGGFGGGGGGGGGGGGGGG=CCFGFFGGGGGGGGGEFGGGFFGGGGGDCCGGFDGGDG5?GFFG3>
@M03364:396:000000000-C9LGT:1:1101:7466:4784 1:N:0:10
ACTCCTACGGGAGGCAGCAGTGGGGAATCTTGCGCAATGGGGGCAACCCTGACGCAGCGACGCCGCGTGCGGGACGAAGGCCTTCGGGTCGTAAACCGCTTTCAGCAGGGACGAGGCCACGCGGTGACGCTCCCTGCAGAAGAAGCCCCGGCTAAATACGTGCCAGCAGCCGCGGTAATACGTATGGGGCGAGCGTTATCCGGATTCATTGGGCGTAAAGCGCGCGTAGGCGGCCCGTTAGGTCGGAGGTAAAAGCCCGGGGCTCAACCCCGGCGAGCCTCCGATACCGGCGGG
+
GGGGGGGGGGGGGGGGGGGGGGGGGGGGGGGGGGGGGGGGGGGGGGGGGGGGGGGGGGGGGGGGGG7FGGGGGGGGGGGGGGGGGGGGGGGGGGGGGGGGGGGGGGGFGGGGGGGGCFFGG*>*CFGG=*<+4CFCCFFCCGFFGFFFCGEGFGGGGGGGGFGGGGGGGGGGGGGGGGGGGGGGGGGGGGGGGGGGGGGGGGGEGGGGGGGGGGGGGGGGGGGGGE8=EGGGGGGGGECEEGGGGGEGG=FFGFCFGGE*?CCC=FGGGGGGDDE:GGGGF@GGGGGFGFFGGD
@M03364:396:000000000-C9LGT:1:1101:21331:4825 1:N:0:10
ACTCCTAGGGAGGCAGCAGTGGGGAATATTGCACAATGGGCGCAAGCCTGATGCAGCAACGCCGCGTGAGTGAAGGAGGTCTTCGGATCGTAAAACTCTGTCCTCAAGAAAGAATAATGACGGTACTTGTGGAGGAAGCCCCGGCTAACTACGTGCCAGCAGCCGCGGTCATACGTAGGGGGCGAGCGTTATCCGGAATTATTGGGTGTAAAGGGAGCGCAGGCGGGAGCGCAAGTTGGATGTGAAATACCGCAGCTTAACTGCGGAGCTGCATCCAAAACTGTGTTTCTTG
+
GGGGGGGGGGGGGGGGGGGGGGGGGGGGGGGGGGGGGGGGGGGGGGGGGGGGGGGGGGGGGGGGGGGGGGGGGGGGGGGGGGGGGGGGGGGGGGGGGGGGGGGGGGGGGGGGGGGGBFF@FFFB<FGG?,88:3>CFFGGGGGGGGGGGGFGGGGGGGGGGGFGGGGGG*>FGGGGGGGGGGGGGGGGGGGGGGGGGGGGGGGGGGGGGGGGGGGGGGGGGGGGGGGGGGGGGGGGGGGGFGGGGGGGGGDGGGGGGGGGEGFFEGDDGGGGFGGGGGGGFFGFGGGFGFFG
@M03364:396:000000000-C9LGT:1:1101:14922:4868 1:N:0:10
ACTCCTACGGGAGGCAGCAGTGGGGAATATTGGGCAATGGGCGAAAGCCTGACCCAGCAACGCCGCGTGGAGGAAGAAGGTTTTCGGATCGTAAACTCCTGTCCTCAGGGAAGAGAAGGAGCCGGTACCTGAGGAGGAAGCCCCGGCTAACTACGTGCCAGCAGCCGCGGTAATACGTAGGGGGCAAGCGTTGTCCGGAATGATTGGGCGTAAAGGGCTCGTAGGCGGTTCGTCGCGTCCGGTGTGAAAGTCCATCGCTTAACGGTGGATCCGCGCCGGGTACGGGCGGGCTTG
+
GGGGGGGGGGGGGGGGGGGGGGGGGGGGGGGGGGGGGGGGGGGGGGGGGGGGGGGGGGGGGGGGGGGGGGGGGGGGGGGGGGGGGGGGGGGGGGGGGGGGGGGFEGGGGGGGGDGGFGF=:-8+@FGGFFF:83BFGGGGGGGGDGGGGGGG9FGGGGGGFCGGGGGGGFCBCGGGGGGGGGGGGGGGGGGGGGGGGGEGGGFDGGGGGGGGGGGGGGGGGGGGGGGGEC8EGGGGGGCGGG=EEGGGGGGFGGGGGGFGGCGEGGGGGGGDGGGGGGGGFFGGGGGBGFBD:D
@M03364:396:000000000-C9LGT:1:1101:19866:4883 1:N:0:10
ACTCCTACGGGAGGCAGCAGTGGGGAATATTGCACAATGGGCGCAAGCCTGATGCAGCGACGCCGCGTGCGGGATGGAGGCCTTCGGGTTGTAAACCGCTTTTGTTCAAGGGCAAGGCACGGTTTCGGCCGTGTTGAGTGGATTGTTCGAATAAGCACCGGCTAACTACGTGCCAGCAGCCGCGGTAATACGTAGGGTGCAAGCGTTATCCGGATTTATTGGGCGTAAAGGGCTCGTAGGCGGTTCGTCGCGTCCGGTGTGAAAGTCCATCGCTTAACGGTGGATCCGCGCCGG
+
GGGGGGGGGGGGGGGGGGGGGGGGGGGGGGGGGGGGGGGGGGGGGGGGGGGGGGGGGGGGGGGGGGGGGGGGGGGGGFFGGGGGGGGGGGGGGGGGGGGGGGGGGGGGGGGGGGGG7FGGGCF7>CGE7@>5:F:<CFGGGGGFFGGGGGFF>FGGGGGGGGGGGGGGG<EFFGGGGGGGGGGGGGGGGDGGGGGGGGGGGGGGGGGGGGGGGGGDGFGGFGGGGGGGGGGGGGGGGEGGGGGGGEEGGEEGECGGG87:>CFCGFFCCFGGGDFDGGCD>:EFG4FFFB@GGG
@M03364:396:000000000-C9LGT:1:1101:5157:4891 1:N:0:10
ACTCCTACGGGAGGCAGCAGTAGGGAATCTTCCACAATGGACGCAAGTCTGATGGAGCAACGCCGCGTGAGTGAAGAAGGTTTTCGGATCGTAAAGCTCTGTTGGTGGTGAAGAAGGGTCTAGGTATTACCCTGCCTTTATTTGACGGTAATCAACCAGAAAGTCACGGCTAACTACGTGCCAGCAGCCGCGGTAATACGTAGGTTGCAAGCGTTTTCCGGATTTATTGGGCGTAAAGCGAGCGCAGGCGGAAAAATAAGTCTAATGTGAAAGCCCTCGGCTTAACCTAGGAAC
+
GGGGGGGGGGGGGGGGGGGGGFGGGGGGGGGCFGGGGGGGC@FGEGEFGGGGGFFFGGCFGEGGGGGGGGGGGGGGGGFGFEFFGGG:FGGGGG?FG?FGCGF,,BFCBFFGFGD,,4B,45C,:C,5C57,,,B,5,,:EFGGGGB7FF:FFFDE<F,>DFGCCCGGGEGGGGG9FEGGGGGGGGGGGGGGGGGGGFGEFFGG9,<FCFGGGGG*1<9CGGDGGGDGGGGGGGGGGGGGCCDGC>C/8EE*:CF5CGFFGGG?7FGGGGGGGGGGGCCCEFEGGGG*6=FDG5
@M03364:396:000000000-C9LGT:1:1101:9528:4916 1:N:0:10
ACTCCTACGGGAGGCAGCAGTGAGGAATATTGGTCAATGGACGAGAGTCTGAACCAGCCAAGTAGCGTGCAGGATGACGGCCCTAGGGGTGGTAAACTGCTTTATCCGGGGAATAAGGTGCTCCACGTATGACTTATTGCATGTACCCGGAGAATAAGCATCGGCTAATTACGTGCCAGCAGCCGCGGTAATACGGAAGATGCGAGCGTTAGCCGGACTGATTGGGTTGAAAGGGTGCGTAGGCTGTCGGTCAGGTCAGAGGTGTAATACCGGGGCTCAACTCCGGGACTGCCT
+
FGGGGGGGGGGGGGGGGGGGGGGGGGGGGGGGC,CFGGGGF,@F+F6CFFGG<@CEGG7F,FC,CFGGGBEGGGGGG9FG:F:F,,C=+4++4CFFGG<,B?AF,,BF@F7>:<F9,,54?-5,,:++,:,,,,5,9@<,CBFF,:5,3>3F+B>,FG9F,,@FC+@<>F,73@,*6,8D7>2>**5*4*1,2,67FB:<<FF:*<@E****+74:**/28CF98*2**++++/8;C*:82:E+312CFG8CC*;?*<A<+**:+*37*0+*/*2)93+979+7/))0).)*9*
@M03364:396:000000000-C9LGT:1:1101:8981:4928 1:N:0:10
ACTCCTACGGGAGGCAGCAGTGGGGAATATTGCACAATGGGCGCAAGCCTGATGCAGCGACGCCGCGTGCGGGATGGAGGCCTTCGGGTTGTAAACCGCTTTTGTTCAAGGGCAAGGCACGGTTTCGGCCGTGTTGAGTGGATTGTTCGAATAAGCACCGGCTAACTACGTGCCAGCAGCCGCGGTAATACGTAGGGTGCAAGCGTTATCCGGATTTATTGGGCGTAAAGGGCTCGTAGGCGGTTCGTCGCGTCCGGTGTGAAAGTCCATCGCTTAACGGTGGATCCGCGCCGG
+
GGGGGGGGGGGGGGGGGGGGGGGGGGGGGGGGGGGGGGGGGGGGGGGGGGGGGGGGGGGGGGGGGGGGGGGGGGGGGGGGGGGGGGGGGGGGFGGGGGGGGGGGGGGGGGGGGGGGEFGGGDF>:FGG++555@F7FFGGG:FFGGGGGGGFDFGGGGGGGGGEGGGGG<EGFGGGGGGGGGGGGG5CGGGGGGGGGGGGGGGGGGG5FFFGGGGGGGGGGGDGGGEGGGGGGGGGGGGGGEGGGGGGGGGGGGGGG8CEGCCFGGFGGGGGGGGGGGGGFFGFGGD>GFFGGD
@M03364:396:000000000-C9LGT:1:1101:20775:4945 1:N:0:10
ACTCCTACGGGAGGCAGCAGTGGGGAATCTTGCGCAATGGGGGCAACCCTGACGCAGCGACGCCGCGTGCGGGACGAAGGCCTTCGGGTCGTAAACCGCTTTCAGCAGGGACGAGGCCGCTCCGGTGACAGTACCTGCAGAAGAAGCCCCGGCTAAATACGTGCCAGCATCCGCGGTAATACGTATGGGGCGAGCGTTATCCGGATTCATTGGGCGTAAAGCGCGCGTAGGCGGCCCGTTAGGTCGGAGGTAAAAGCCCGGGGCTCAACCCCGGCGAGCCTCCGATACCGGCGG
+
GGGGGGGGGGGGGGGGGGGGGGGGGGGGGGGGGGGGGGGGGGGGGGGGGGGGGGGGGGGGGGGGGGGGGGGGGGGGGGGGGGGGGGGGGGGGGGGGGGGGGGGCGGGCGGGGGF@FCGGGG>C:*<CF?,783@FFFGGGGFGFD7FGGGGGGGGGGGGGGGGGGGGGG,<EGGEGGGGGGGGGFGGGFGGGGGGGGGGGGGGGEGGGGGGGGGGGGEGGGGGGGEC:CCGGGGGEEE:CGEFFGGGEGG8CCGDGDGGGGGGGEDGGGGGGGGGDDGGD)>FG<DD>F@EG5C
@M03364:396:000000000-C9LGT:1:1101:11841:4949 1:N:0:10
ACTCCTACGGGAGGCAGCAGTGGGGAATATTGCACAATGGGGGAAACCCTGATGCAGCAACGCCGCGTGAGTGATGACGGCCTTCGGGTTGTAAAGCTCTGTCTTCAGGGACGATAATGACTGTGCCTGCGTCGGGAGCCACGGCTAACTACGTGCCAGCAGCCGCGGTAATACGTAGGTGGCGAGCGTTGTCCGGATTTACTGGGCGTAAAGGGTGCGTAGGCGGCCTGTTAAGTCTGAAGTGAAAGGTACCGGGTCAATCGGTACAGGCTTTGGGAACTGGCAGGCGGGAGG
+
GGGGGGGGGGGGGGGGGGGGFGGGGFEG,FGGGGGGGGGGGGGGGGFGGGFGGCGGGGGGGGGGGGGGGGGGGGGGGFFGGGGGGGGGGGGGGGGGG,EGFGGDGFACFEGDGCFG:FF<,-::<<,EC,68+3@+@@>8,,3@**+,8E=:>,>>*?B:FFCFGGCG:*17@BC<BF>BC7:F<C::C*=*<:CCEE5:@?9:CC88188*<E>CEC:E/:CCEG5**;+2+2AA+0<@0<0C<E7CE90C7C>*98>++27C:9**:75*9<C4**3*)16*>DCDDBE)7C
@M03364:396:000000000-C9LGT:1:1101:18314:4969 1:N:0:10
ACTCCTACGGGAGGCAGCAGTGGGGAATATTGCACAATGGGCGCAAGCCTGATGCAGCGACGCCGCGTGCGGGATGGAGGCCTTCGGGTTGTAAACCGCTTTTGTTCAAGGGCAAGGCACGTTTTCGGCCGTGTTGAGTGGATTGTTCGAATAAGCACCGGCTAACTACGTGCCAGCAGCCGCGGTAATACGTAGGGTGCAAGCGTTATCCGGATTTATTGGGCGTAAAGGGCTCGTAGGCGGTTCGTCGCGTCCGGTGTGAAAGTCCATCGCTTAACGGTGGATCCGCGCCGG
+
GGGGGGGGGGGGGGGGGGGGGGGGGGGGGGGGGGGGGGGGGGGGGGGGGGGGGGGGGGGGGGGGGGGGGGGGGGGGGGGGGGGGGGGGGGGGGGGGGGGGGGGGGGGGGGGGGGGG<FFGG-==+EFG++@53@C@CFCFG@FC:FGGGG8F8FFGGGGGGGGGGGGGG=CGGGGGGGGGGGGGGGGGGGGGGGGGGGGGGGGGGGGGGGGGGEGGGGGFFGGGGCEGGGGGGGFGEEGGFEGCGGGEEGGGGCGGGEGCG3:CFFEFG>ECCCGCGGGGEFGFDDGFGF>DGG
@M03364:396:000000000-C9LGT:1:1101:17373:4973 1:N:0:10
ACTCCTACGGGAGGCAGCAGTGGGGAATATTGCACAATGGGGGAAACCCTGATGCAGCGACGCCGCGTGAGCGAAGAAGTATTTCGGTATGTAAAGCTCTATCAGCAGGGAAGAAAATGACGGTACCTGCCTAAGAAGCCCCGGCTAACTACGTGCCAGCAGCCGCGGTAATACGTAGGGGGCAAGCGTTATCCGGATTTACTGGGTGTAAAGGGAGCGCAGGCGGTCTTGCAAGTCTGATGTGAAAGCCCGGGGCTCAACCCCGGGACTGCATTGGAAACTGTGAGACTTG
+
GGGGGGGGGGGDGGGGGGGGGGGGGGGGGGGGGGGGGGGGGGGGGGGGGGGGGGGGGGGGGGGGGGGGGGGGGGGGGGGGGGGGGGGGGGGGGGGGGGGGGGGCFGGGGGGGGGGGCGGGGBFB+BFF33@F<FFEFGGGGGGGGGGGGGGGGGGGGGGGGGGGGGGGGEGGGGGFGGGGGGGGGGGGGGGGGGGGGGGGGGGGGGGGGGGGGFGGGGGGGGGGGGEDGGGGGGGFFGGGGGGGFGGGFEGGGGGGCFGGGGGGGGGGGGGGGGCFGGGF4@FCFGGFG?FG
@M03364:396:000000000-C9LGT:1:1101:20829:4991 1:N:0:10
ACTCCTACGGGAGGCAGCAGTGGGGAACCTTGCGCAATGGGGGCAACCCTGACGCAGCGACGCCGCGTGCGGGACGAAGGCCTTCGGGTCGTAAACCGCTTTCAGCATGGACGAGGCCGCTACTGTGACAGTTCCTGCAGAAGAATCCCCGGCTAAATACGTGCCAGCAGCCGCGGTAATACGTATGGGGCGAGCGTTATCCGGATTCATTGGGCGTAAAGCGCGCGTAGGCGGCCCGTTAGGTCGGAGGTAAAAGCCCGGGGCTCAACCCCGGCGAGCCTCCGATACCGGCGG
+
GGGGGGGGGGGGGGGGGGGGGGGGGGG,FFGGGGGGGGGGGGGGGGGGGGGGGGGGGGGGGGGGGGGGGGGGGGGGGGEGGGGGGGGGGGGGGGGGGGGGGGGFGFG,>FGGGG<FGGGGG7F,8@DG,,78,<@FEGGGCBCF@,@FGGGGGGGCFGGGGGGGGGGGG<CGGGGGGGGGGGGCGGGGFGGGGGGGEGGGGGGGGGEGGGGGGGGGGGGGGGGGGGG=EGGCCEGEEG8CEECGGGGCGECC?FFFGGGGEDGGGGGGGGDGGD5CCCEG?F=DDGDFGEFGGG
@M03364:396:000000000-C9LGT:1:1101:17440:5005 1:N:0:10
ACTCCTACGGGAGGCAGCAGTGGGGAATATTGCACAATGGGCGCAAGCCTGATGCAGCGACGCCGCGTGCGGGATGGAGGCCTTCGGGTTGTAAACCGCTTTTGTTCAAGGGCAAGTCGGGCCTACGGATCCGTTGCGTGGATTGTTCGAATTAGCACCGGCTAACTACTTGCCAGCAGCCGCGGTAATACGTAGGGTGCAAGCGTTATCCGGATTTATTGGGCGTAAAGGGCTCGTAAGCGGTTCGTCGCGTGCGGTGTGAAAGTCCATAGCTTAACGGTGGATCCGCGCCGG
+
CFG@CFGF7;:@C:@C@@CFCF9CF@@CF6@6CEFF<FC<C<FCG@EGFGGFAF9EFGCG:CGCCG7CFBF7>FFB@,?+?C,5CD7FFCFFEGD<=:=>:DF?><,F5@@=><B<:3B++++8,3>+++*3,@,+*5@1CFE:,DFGGC:D133,F,=F<B*<F,2?2,?:>F:F*CACCE:F5:*;F+CCFGCDCFC52+2;E8C8AF9>CE*/<E@9++*;8EECE?0AC8*8:C*;+27:ECCC**:C*2:=D;:*2::+<FG7:*+099<CF7=5.77*9*2<*<)9)9
@M03364:396:000000000-C9LGT:1:1101:7359:5005 1:N:0:10
ACTCCTACGGGAGGCAGCAGTGGGGAATATTGCACAATGGGCGCAAGCCTGATGCAGCGACGCCGCGTGCGGGATGGAGGCCTTCGGGTTGTAAACCGCTTTTGTTCAAGGGCAAGGCACGGTTTCGGCCGTGTTGAGTGGATTGTTCGAATAAGCACCGGCTAACTACGTGCCAGCAGCCGCGGTAATACGTAGGGTGCAAGCGTTATCCGGATGTATTGGGCGTAAAGGGCTCGTAGGCGGTTCGTCGCGTCCGGTGTGAAAGTCCATCGCTTAACGGTGGATCCGCGCCGG
+
GGGGGGGGGGGGGGGGGGGGGGGGGGGGGGGGGDGGGGGGGGGGGGGGGGGGGGGGGGGGGGGGGGGGGGGGGGCFFGGGGGGGGGGGGGGGGGGGGGGGGGGAFGGADGEEGGGG+BFFF@F7+@FEFFB55DF7FF;EF:>FFFCDBGGG*D>CECGG>FEGFGFCG<BEFF<FGGGGFGGGGCGGF:EFG68EE0;CCFGFGGGCGGGGEGG*0<@@E@85C:88@FGEE8FEECFGFEGG=CG5CGGGDGEGG/>EGGGGGFFCGG7CDG5DFGEGF@CCC6*>F>EG3<
@M03364:396:000000000-C9LGT:1:1101:17269:5017 1:N:0:10
ACTCCTACGGGAGGCAGCAGTGGGGAATATTGGGCAATGGGCGAAAGCCTGACCCAGCAACGCCGCGTGAAGGAAGAAGGCCTTCGGGTTGTAAACTTCTTTTACCAGGGACGAAGGACGTGACAGTACCTGGAGAAAAAGCAACGGCTAACTACGTGCCAGCAGCCGCGGTAATACGTAGGTGGCAAGCGTTATCCGGATTTACTGGGTGTAAAGGGCGTGTAGGCGGCTTTGCAAGTCAGAAGTGAAATTCCCGAGCTCAACTCGGGCGCTGCTTCTGAAACTGCAGAACTT
+
GGGGGGGGGGGGGGGGGGGGGGGGGFGGGGGGGGGGGGGGGGGGGGGGGGGGGGGGGGGGGGGGGGGGGGGGGGGGGGGGGGGGGGGGGGGGGGGGGGGGGGGDFGGGGGGGGGGG7DFGG:=F,CFGC,C3,:B,DGGGGGGGG7FFGGGGGGGGGGGGGGGGGGGGG*BBFGGGGGGGGGGGGGGGGGGGGGGGGGGGGDGFGGGGGGEEGGGGGGGGGGGGGGGGGGGGGGGCEGFGGGGGGGGGGGGGGGGGDGGGGGGGGGGGGGGGGGGGGGFDFFFGGGGFGFFGG>
@M03364:396:000000000-C9LGT:1:1101:26285:5030 1:N:0:10
ACTCCTACGGGAGGCAGCAGTGAGGAATATTGGTCAATGGGCGGAAGCCTGAACCAGCCAAGTCGCGTGAGGGAAGACGGTCCTATGGATTGTAAACCTCTTTTGTCAGGGAGCCATCATAGACCGTGTACCCATCTGCGCGTACCTAAAGAAAAAGCATCGGCTCACTACGTGCCAGCAGCCGAGGTAATACGGAGGATGCGAGCGTTATCCGGAGTTATTGGGGTTAAAGGGTGCGTAGGCGGACGGTTAAGTCAGCGGTAAAATCGAGAGGCTCAACCTCTTCCGGCCGTG
+
GGGFGGGGGGGGGGGGGGGGGGGGGGGGGGGGG,EFGGFDGGGCFGGGFFGGGGGFFGGFFGGGDGGGEGGCFGFGG<FG:FGGGCFGBDA8EFCEGGGGGGG9A=FFFGE?FF:E5,,,,-::,8CFB:CC>=83,<,++833><E,:@,E,@<FCC<<CF*F7*@,7,4<,361FFG7D7FC*::<A,,@F<F:B7<F:FCCF7C1=F8F9CEC**23<:CGG*/:;?C9C52;CEE*?EGGGE55C?EE:?9<FGF**A5EC7+*>CFF3E559DF<F?FDFFCB3>:D1)
@M03364:396:000000000-C9LGT:1:1101:5089:5034 1:N:0:10
ACTCCTACGGGAGGCAGCAGTGGGGAATATTGGGCAATGGGGGAAACCCTGACCCAGCAACGCCGCGTGAAGGAAGAAGGCCTTCGGGTTGTAAACTTCTTTTAGCAGGGACGAAGAAAGTGACAGTACCTTCAGAAAAAGCAACGGCTAACTACGTGCCAGCAGCCGCGGTAATACGTAGGTTGCAAGCGTTGTCCGGATTTACTGGGCGTAAAGGGAGCGTAGGCGGCCCGGTAAGTCTGAAGTGAAAGTCCTGGCTTCAAGTTAGGAATTGCTTTGGATACTGTCGGGCTT
+
GGGGGGGGGGGGGGGGGGGGGGGGGGGGGGGGGGGGGGGGGGGGGGFFFGGGGGDFGGGGGGGGGGGGGGGGGGGGGGG@EGGGGGGGGGCGGGGGGGGGGFGGGGGGGGGCFGGGGGE<F-?,,CFF,,9,88<FFDCF:FE>FFC<FGGGFGGEFFEGGGGGGG7FE*>FGGFD;F>CFGGGFGFG?*=CEFGEFCF@7FGGGEGGC:EGEGCCGGCEEG/;EG@E>ECGEG8:CF+<FGC7CGGC9FGGGGGGFGGGGGCE:7AFF7@FFGGGFGGF4?9DFGGFFEDDD5
@M03364:396:000000000-C9LGT:1:1101:5787:5050 1:N:0:10
ACTCCTACGGGAGGCAGCAGTGAGGAATATTGGTCAATGGGCGAGAGCCTGAACCAGCCAAGTCGCGTGAGGGATGACGGCCCTACGGGTTGTAAACCTCTTTTACAAGGGAATAAAGGACCTTACGTGTAGGGTTTTGCATGTACCTTATGAATAAGCATCGGCTAACTCCGTGCCAGCAGCCGCGGTAATACGGAGGATGCGAGCGTTATCCGGATTCATTGGGTTTAAAGGGTGCGTAGGTGGCCGATTAAGTCAGCGGTGAAAGTCAATGGCTCAACCATTGAATTGCCG
+
GGGGGGGGGGGGGGGGGGGGGGGGGGGGGGGGGGGGGGGGGGGGGGGGGGGGGGGGGGGGGGGGGGGGGGGGGGGGGGGGGGGGGGGGGGEGGGGGGGGGGGGGGGGFFGGGGGGGCEGGGGGF,BFF,:8,C+BDFFFCCFAFFEDFGGGGDGGGGGGGFGGGGGGGGFEFEEGGGGGGGFGGGGGGGEGGGFGGGGGEGGGGGGDEGGEGGGGGDEGGGGGFFGCE*AFFGGEGGGGGDGGFGGGGG5CEEFGGDFGFGGGGGGDGGGGGGGGGCGFGFFGGGGGF>BFFDD
@M03364:396:000000000-C9LGT:1:1101:18643:5063 1:N:0:10
ACTCCTACGGGAGGCAGCAGTGGGGAATATTGGGCAATGGGGGCAACCCTGACCTAGCGACGCCGCGTGCGGGATGGAGGCCTTCGGGTTGTAAACCGCTTTTGTTCAAGGGCAAGGCACGGTTTCGGCCGTGTTGAGTGGATTGTTCGAATAAGCACCGGCTAACTACTTGCCAGCAGCCGCGGTAATACGTAGGGTGCAAGCGTTATCCGGATTTATTGGGCGTAAAGGGCTCGTAGGCGGTTCGTCGCGTCCGGTGTGAAAGTCCATCGCTTAACGGTGGATCCGCGCCGG
+
GGGGGGGGGGGGGGGGGGGGGGGGGFGGGGGGGGGGGGGGGGGGGGGGGGGGGGGGGGGGGGGGGGGGGGGGGGGGGGGGGGGGGGGGGGGGGGGGGGGGGGGGGGGGGGGGGGCF<FGGG+@+FGFG>8@55DE:DCBECGGGGGGGGGFF1CFGGGGGGGGGGGGGG:CFGGGGGGGGGGGGGGGDGGGGGGGGGGGGGGGGGGGEGGGGGEGGGFFEGGGGGGEGGGGGGGGGDGGGGGGGGGGGGGGGGGGGGGGGGCCGGGGGDGGGGGG:DGGGEFGFGGGFGFFGDG
@M03364:396:000000000-C9LGT:1:1101:16697:5085 1:N:0:10
ACTCCTACGGGAGGCAGCAGTGGGGAATATTGCACAATGGGCGCAAGCCTGATGCAGCGACGCCGCGTGCGGGATGGAGGCCTTCGGGTTGTAAACCGCTTTTGTTCAAGGGCAAGGCACGGTTTCGGCCGTGTTGAGTGGATTGTTCGAATAAGCACCGGCTAACTACGTGCCAGCAGCCGCGGTAATACGTAGGGTGCAAGCGTTATCCGGATTTATTGGGCGTAAAGGGCTCGTAGGCGGTTCGTCGCGTCCGGTGTGAAAGTCCATCGCTTAACGGTGGATCCGCGCCGG
+
GGGGGGGGGGGGGGGGGGGGGGGGGGGGGGGGGGGGGGGGGGGGGGGGGGGGGGGGGGGGGGGGGGGGGGGGGGGGGFGGGGGGGGGGGGGGGGGGGGGGGGGFGGGGGGGGGG<F7BFGE+B:+EFG++555@D:BFFGFGFGFFGGFGFGFFGGGGGGGGGGGGGGG7CFFGGEFFGGGGGGGGDGGGGFFFGGGGGGGGGGGGGGGFGGGEGCFCGEGGGGGEECGFFGCGGGEEFGGGGGGGGGGGGGE:ECD/:/A7DGGGFC7FFGC5FCFC=DBFGGGDC<CB>GGG
@M03364:396:000000000-C9LGT:1:1101:8897:5090 1:N:0:10
ACTCCTACGGGAGGCAGCAGTAGGGAATCTTCGGCAATGGGGGCAACCCTGACCGAGCAACGCCGCGTGAGTGAAGAAGGTTTTCGGATCGTAAAGCTCTGTTGTAAGAGAAGAACGTGTGTGTGAGTGAAGAGTTCACACAGTGACGGTAACTTACCAGAAAGGGACGTCTAACTACGTGCCAGCAGCCGCGGTAATACGTAGGGGGCGAGCGTTGTCCGGAATGACTGGGCGTAAAGGGCGCGTAGGCGGTTGAGTAAGACAGATGTGAAATCCCCGAGCTTAACTCGGGA
+
GGGGGGGGGGGGGGGGGGGGGGGGGGGGGGGGGGGGGGGGGGGGGGGGGGGGGGGGGGGGGGGGGGGGGGGGGGGGGGGGGGGGGGGGGGGGGGGGGGGGGGGGGDFGFGGGGGFF+BFC>:B,:EFG3:@,BFFCFAEFG7FFGA=CFGGGFFGGGFGGGGGGGEFFG:CFGGGGGGGGGGGGGGGGGGGGGGGGGGGGGGGGGGGGGGGGGGGGGGGGGGGGGGGGGGGGFGGGGGGGGGGGGGDEGGGG8=EFDFG?FFGCFCFGGGGGGGGG9FGGFEGFCFG?FDF5C
@M03364:396:000000000-C9LGT:1:1101:19592:5093 1:N:0:10
ACTCCTACGGGAGGCAGCAGTGGGGAATATTGCACAATGGGCGCAAGCCTGATGCAGCGACGCCGCGTGCGGGATGGAGGCCTTCGGGTTGTAAACCGCTTTTGTTCAAGGGCAAGGCACGGTTTCGGCCGCGTTGAGTGGATTGTTCGAATAAGCACCGGCTAACTACGTGCCAGCAGCCGCGGTAATACGTAGGGTGCAAGCGTTATCCGGATTTATTGGGCGTAAAGGGCTCGTAGGCGGTTCGTCGCGTCCGGTGTGAAAGTCCATCGCTTAACGGTGGATCCGCGCCGG
+
GGGGGGGGGGGGGGGGGGGGGGGGGGGGGGGGGGGGGGGGGGGGGGGGGGGGGGGGGGGGGGGGGGGGGGGGGGGGGFGGGGGGGGGGGGGGGGGGGGGGGGGGGGGGGGGGGGGGFGGGG+FE:CFF88@*@@@C@FDFGFFGFFFGFFFFFGGGCFGGEGGGGGGGGDGGGFGGGGGGGGGGGGGGGGGGGGGGGC>EGGGGGGGGGGGGGEGGGGFFGGG=EEGGGGGGECCEEEGG@CG5?=EGEGEGEEGEG5=7E9FGF7FC>C?<9*C9F:ED:FGD=7CFF5><CC
@M03364:396:000000000-C9LGT:1:1101:7551:5103 1:N:0:10
ACTCCTACGGGAGGCAGCAGTAGGGAATTTTCGTCAATGGGCGCAAGCCTGAACGAGCAATGCCGCGTGGGTGAAGACGGTCTTCGGATTGTAAAGCCCTGTTGCCGGGGACAAAGGACAGCCCGAGTGTAAAGCTGACTGTTTGATGGTACCCGGCCAGAAAGCCACGGCTAACTACGTGCCAGCAGCCGCGGTAATACGTAGGTGGCAAGCGTTATCCGGAATGATTGGGCGTAAAGGGTGCGCAGGCGGCTGTGCAAGTCTGAAGTAAAAGGTACCGGCTCAACCGGTAC
+
GGGGGGGGGGGGGGGGGGGGGGGGGGGGGGGGGGGGGGGGGGGGGGGGGGGGGGGGGGGGGGGGGGGGGGGGGGGGGGGGGGGGGGGGGGGGGGGGGGGGGGG9EGGGGGGGGGGG?FGGDDG+8@FGF<933E9BFGGGGGGGGGGGGFGGCDFGGGGGGGGGGGGGG*>FEGGGGGGGGGGGGGGGGGGGGGGGGGGGGGGGGFFGGGGGGGGGGGGGGGGGGGFGGGGGGGGGGGGGGGGGGGGGGGGGGGGGFGGGGGGDFDGGGGGGGG*>>?FD>BCGFGGFGFFGG
@M03364:396:000000000-C9LGT:1:1101:8687:5109 1:N:0:10
ACTCCTACGGGAGGCAGCAGTGGGGAATATTGGGCAATGGGCGAAAGCCTGACCCAGCAACGCCGCGTGAGGGAAGAAGGGTTTCGGCTCGTAAACCTCTGTCCTATGGGACGAAGAAGATGACGGTAACATAGGAGGAAGCCCCGGCTAACTACGTGCCAGCAGCCGCGGTAATACGTAGGGGGCGAGCGTTGTCCGGAATGATTGGGCGTAAAGGGCGCGTAGGCGGCCCGTTAAGTCTGGAGTGAAAGTCCTGCTTTCAAGGTGGGAATTGCTTTGGATACTGATGGGCTG
+
GGGGGGGGGGGGGGDGGGGGGGGGGGGGGGGGGGGGGGGGGGGGGGGGGGGGGGGGGGGGGGGGGGGGGGGGGGGGGGGGGGGGGGGGGGGGGGGGGGGGGGGFGFGGGGGGGGGG@FFCFDBB+8BD8:C<DC@,@FCFGCFGG<>CCGGGFGGGGGGFGGGGGFGGG=ECFFGGGFFCFGGFGGGEGGGGCEGFGGGED>FGGGGGGGG>E>FFGGGGGEEGGGCEGGEGG*;CEGGGFFFGGGGC@9FG7FGGGFFFGFFFGGGFDCF<DGGGGFGGFFFGGGGFGFFGFD
@M03364:396:000000000-C9LGT:1:1101:6313:5138 1:N:0:10
ACTCCTACGGGAGGCAGCAGTGGGGAATATTGGGCAATGGGGGAAACCCTGACCCAGCAACGCCGCGTGAAGGAAGAAGGCCTTCGGGTTTTAAACTTCTTTTACCAGGGACGACGTACGTTACATTATCTGAGGAGGAAGCCACGGCTAACTACGTGCCAGCAGCCGCTGTAATACGTAGGTGGCGAGCGTTGTCCGGATTTACTGGGCGTAAAGGGAGCGTAGGCGGACTTTTAAGTGAGATGTGAAATACCCAGGCTCAACTTGGGTGCTGCATTTCAAACTGGAAGGCT
+
FG<FCGA<;8+,@CE@F,<<<CE9C@CFDFGEFD8F<C<<<7F@FEFG@FFGFGGGEFDCF7@FC@=FGCDA@C,CEF,,BFGGF@7CFE+4EFFGEFGGGGG<FAE,8BF7>F+6+:B@3:=:,,CB,89,88+,++8@,3DFGGC>FGFFCFFG<FC*D<:CFGGGG*BCFGGFFFGC::<CE@BCFFFEE*CCFFGC*CFEFEGFGGGGD*:C?EC8E8?E559*2/:EG?EGG?C7<CCFDFGGF7FFG+A29=5C*<CF+:?459C3CEFF>FGD4B7C77C4*5)1*
@M03364:396:000000000-C9LGT:1:1101:26581:5138 1:N:0:10
ACTCCTACGGGAGGCAGCAGTGGGGAATATTGCACAATGGGCGCAAGCCTGATGCAGCGACGCCGCGTGCGGGATGGAGGCCTTCGGGTTGTAAACCGCTTTTGTTCAAGGGCAAGGCACGTTATCGGCTGAGCTTTGAGGATTGTTCGAATAAGCACCGGCTAACTACGTGCCAGCAGCCGCGGTAATACGTAGGGTGCAAGCGTTATCCGGAATGATTGGGCGTAAAGGGTGCGCAGGCGGCTGTGCAAGTCTGAAGTAAAAGGGACCGGCTCAACCGGTTCAGGCTTTGG
+
GGGGGGGGGGGGGGGGGGGGGGGGGGGGGGGGGGGGGGFGGGGGGGGGGGGGGGGGGGEG7FEGDC7CCGGGGGGGGGGGGGG8FGEGGGDGGGGF8:FFGGG9F=B9@FB:7<=DC7D,88:,3,<>++8:,,3,,3,8@CFDG:;;CFC>*?FFFFC@F7:<C:<C7*=:FCF,<F:B7:*<1=FE,7,=<,AEG6*/<F9AE*/;FCFDEGGF8FGGG6*AE8C?8EFG>E>CEG5EGEGEGC@F:EFGGC+?:E9+ACFD77*1/1/))*27=4*/<0>DGFF@*<)**
@M03364:396:000000000-C9LGT:1:1101:12410:5148 1:N:0:10
ACTCCTACGGGAGGCAGCAGTGGGGAATATTGCACAATGGGCGCAAGCCTGATGCAGCGACGCCGCGTGCGGGATGGAGGCCTTCGGGTTGTAAACCGCTTTTGTTCGAGGGCAAGGCACGTTTTCGGGCGAGTTGAGTGGATTGATCGAATAAGCACCGGCTAACTACGTGCCAGCAGCCGCGGTAATACGTAGGGTGCAAGCGTTATCCGGATTTATTGGGCGTAAAGGGCTCGTAGGCGGTTCGTCGCGTCCGGTGTGAAAGTCCATCGCTTAACGGTGGATCCGCGCCGG
+
GGGGGGGGGGGGGGGGGGGGGGGGGGGGEGGGGGGGGGGGGGGGGGGGGGGGGGGGGGEGGGGGGGGGGEGGGGGGGGGGGGGGGGGGGGGGGGGE<FGFGGGFF8F+BFFFEGFGGGG,C>CA+=FF5*5*>>FF,@;BFBCFG,@BFEG@*@FFFFFFEGGDFGGFGGBFFGFFGGGGFGGGGCEEGCFG<<@CE8AECGGFGGGGFGFEC*;EC?FFGGFFGGGGGCFGCEGEGGGGF:E1:*2:;*1:E=*:31:>?<CFG7<:7C7>C5797:CC5>EG4>FFGFBDGD
@M03364:396:000000000-C9LGT:1:1101:6588:5168 1:N:0:10
ACTCCTACGGGAGGCAGCAGTGGGGAATATTGCACAATGGGCGCAAGCCTGATGCAGCGACGCCGCGTGCGGGATGGAGGCCTTCGGGTTGTAAACCGCTTTTGTTCAAGGGCAAGGCACGGTTTCGGAAGTGTTGAGTGGATTGTTCGAATAAGCACCGGCTAACTACGTGCCAGCAGCCGCGGTAATACGTAGGGTGCAAGCGTTATCCGGATTTACTGGGTGTAAAGGGAGCGTAGGCGGATTTTTAAGTGAGATGTGAAATACTCGGGCTTAACCTGAGTGCTGCATTTC
+
GGGGGGGGGGGGGGGGGGGGFGGGGGGGGGGGGGGGGGGGGGGGGGGGGGGGGGGGGGGGGGGGGGGGGGGGGGGGGGGGGGGGGGGGGGGGGGGGGGGGGGGGGGFGGGGGDGGG7FGEG+B+8@FD3+83,<,3@@;FB>:FF=FGGGGGGGGGGGGGDGGGGGGGGCF@FGGFGGGGGGGGGGGGGGGGFGFGGFGGGGGGGGGGGGGGGCCCGGGGGGG8EGGGGGGGGGGG8CEGGGGCEGGGGGF?FGCEF9CGC@FGGGGGGDEGGGGGGGGGF@FGGGGFG4FCF:
@M03364:396:000000000-C9LGT:1:1101:22215:5175 1:N:0:10
ACTCCTACGGGAGGCAGCAGTGGGGAATATTGCACAATGGGCGCAAGCCTGATGCAGCGACGCCGCGTGCGGGATGGAGGCCTTCGGGTTGTAAACCGCTTTTGTTCAAGGGCAAGGCACGGTTTCGGCGGTGTTGAGTGGATTGTTCGAATAAGCACCGGCTAACTACCTGCCAGCAGCCGCGGTAATACGTAGGGTGCAAGCGTTATCCGGATCTATTGGGCGCAAAGGGCTCGTAGGCGGTTCGTCGCGTCCGGTGTGAAAGTCCATCGCTTAACGGTGGATCCGCGCCGG
+
GGGGGGGGGGGGGGGGGGGGGGGGGGGGGGGGGGGGGGGGGGGGGGGGGGGGGGGGGGGGGGGGGGGGGGGGGGGGGGGGGGGGGGGGGGGGGGGGGGGGGGGGGGG,EFGGGGDF@FGG@>B@+>FF++51*1>FFFFFF<FGGGGGDFCF*?FGGGFGGGGGGGGGG,>FGGGFGGGGGGGGGGGGGGGFC<EGGGGGGGGGGGGGGGGGGEG5FFFFFFGGDGCEGGGGEFGGGEGCEEGGGGGGEGGGGGGGDEGGG:CFECFFGGGGGFFCFFGGFFGFGGGFFEDDGG
@M03364:396:000000000-C9LGT:1:1101:5389:5175 1:N:0:10
ACTCCTACGGGAGGCAGCAGTGAGGAATATTGGTCAATGGGCGGAAGCCTGAACCAGCCAAGTCGCGTGAAGGATGAAGGTATTATGTATTGTAAACTTCTTTAGCAGTGGAGAAATAAGGGGGTCGTGACCCCTGATGCTAGTACACTGAGAATAAGGATCGGCTAACTCCGTGCCAGCAGCCGCGGTAATACGGAGGATCCGAGCGTTATCCGGATTTATTGGGTTTAAAGGGTGCGCAGGCGGCCTTGCAAGTCAGCGGTCAAATCGTGGAGCTCAACTCCATTCCGCCGT
+
GGGGGGGGGGGGGGGGGGGGGGGGGGGGGGGGGGGGGGGGGGGGGGGGGGGGGGGGGGGGGGGGGGEFGGGGCFGGGGGGGGGGGGGGGGGGGGGGGGGGGGGDGGGGGGGGGGGGGGGGF-@@CFGG8:8:BCGFGFGGGGGGGGGFGGGGGGGGGGGGGGGGGGGGGFGGGGGGGGGGGGGGGGGGGGGGGGGGGGGGGGGGGGGGGGDGGGGGGEEGGGGGGGGEEFGEFGGGGGGGGGGGGCCGGGGGGGGGGGGGGGGGGGGGGGGGGGGGGGGGFFGGGGGFGFFGGD
@M03364:396:000000000-C9LGT:1:1101:4846:5195 1:N:0:10
ACTCCTACGGGAGGCAGCAGTGGGGAATATTGCACAATGGGCGCAAGCCTGATGCAGCGACGCCGCGTGCGGGATGGAGGCCTTCGGGTTGTAAACCGCTGTTGTTCAAGGGCAAGGCACGTTTTCGGATGAGTTGAGTGGATTTTTCGAATTAGCACCGGCTAACTACCTGCCATCAGCCGCGGTAATACGTAGGTGGCAAGCGTTATCCGGAATGATTGGGCGTGAAGGGTGCGCAGGCGGCTGTGCAAGTCTGAAGTAAAAGGGACCGGCTCAACCGGTTCAGGCTTTGG
+
GGGGGDGGGGGGDGGGGGGGGGGGG;B@EGG9<FGCFGGGGGGGGGDGC,96FFGGGGGGGFGGGGEGCGDG++>C+<F7FFGGGEDDFGEFFGDGGGGG7FF<FCBFGEF7:<F@F?<F3BF,+:::+++,,<,,7@3,38@>,7,73@,7*8?,@FC::*CFFG@CD3?:37B,?FCAEFE:FEEEBFFGGCC8FFG88C58:E>8FGGGGDECFGFGGG*;CE*1*3<C2*A5CEG*:=5CGEGFE7:CC70+>FFGFFGGFCECFC597=E*C0*18.*7CFGFGF?7*
@M03364:396:000000000-C9LGT:1:1101:13031:5196 1:N:0:10
ACTCCTACGGGAGGCAGCAGTGGGGAATATTGGGCAATGGGGGCAACCCTGACCGAGCAACGCCGCGTGAGTGAAGAAGGTTTTCGGATCGTAAAGCTCTGTTGTAAGAGAAGAACGTGTGTGAGAGTGGAAAGTTCACACAGTGACGGTAACTTACCAGAAAGGGACGGCTAACTACGTGCCAGCAGCCGCGGTAATACGTAGGTGGCAAGCGTTATCCGGAATGATTGGGCGTAAAGGGTGCGCAGGCGGCTGTGCAAGTCTGAAGTAAAAGGGACCGGCTCAACCGGTTC
+
GGGGGGGGGGGGGGGGGGGGGGGGGEGGGGGGGGGGGGGGGGGGGGGGGGGGGGGGGGGGGGGGGGGGGGGGGGGGGGGGGGGGGGGGGGGGGGGGGGGGGGGGGGGGGFGGGGGGCFFBA:B,,CDF3+C,CFFGFGGGGGGGGGGGGGGGGGGFGDFCFGFGGGGGG*BFGGGGGGGGGGGGGGGGGGGGGGEGGGGGGGGGGGGGGGGGGGGGGGGGGGCCFF9CFGGFGG:EEGFGGGGGGGEEGGGGDEGGFAFGGGFGGGGGF7ECGGGGFFGDFBCGGGDFGF7<C
@M03364:396:000000000-C9LGT:1:1101:7710:5203 1:N:0:10
ACTCCTACGGGAGGCAGCAGTGGGGAATATTGGGCAATGGGCGAAAGCCTGACCCAGCAACGCCGCGTGAAGGAAGAAGGCCTTCGGGTTGTAAACTTCTTTTACCAGGGACGAAGGACGTGACAGTACCTGGAGAAAAAGCAACGGCTAACTACGTGCCAGCAGCCGCGGTAATACGTAGGTTGCAAGCGTTGTCCGGATTTACTGGGTGTAAAGGGCGTGTAGGCGGAGATGCAAGTTGGGAGTGAAATGCAGGGGCTCAACCCCTGAACTGCTTTCAAAACTGCATCCCTT
+
GGGGGGGGGGGGGGGGGGGGGGGGGGGGGGGGGGGGGGGGGGGGGGGGGGGGGGGGGGGGGGGGGGGGGGGGGGGGGGGGGGGGGGGGGGGGGGGGGGGGGGGGGGGGGGGGGGGGFCFGF=FF5CFG,,C:,3DFFGG8F,<FFGDECFCFCFFCGFGFEEFFEFGG*5C=:@FE<C>:FGG9CCFDFCFGDEGGFGGGDGGGGGEFG;EEGGFFGGGGGGCFGGCEE>EGGFD7CFG7CFGGEGGG7C:FCFGGGGGD*CFFGGGGGF67*<CGG79CFFFGGGG?7=F4D7
@M03364:396:000000000-C9LGT:1:1101:12118:5209 1:N:0:10
ACTCCTACGGGAGGCAGCAGTAGGGAATCTTCCACAATGGACGCAAGTCTGATGGAGCAACGCCGCGTGAGTGAAGAAGGTTTTCGGATCGTAAAGCTCTGTTGTTGGTGAAGAAGGATAGCGGTAGTTACTGGCCTTTATTTGACGGTAATCAACCAGAAAGTCACGGCTAACTACGTGCCAGCAGCCGCGGTAATACGGAGGATGCGAGCGTTATCCGGATGTATTGGGTTTAAAGGGTGCGCAGGCGGCTTGACAAGGCAGCGGGAAAACTTCGGGGCTCAACCCCGTCCG
+
GGGGGGGGGGGGGGGGGGGGGCFGGGGGGGGAFGGGGGGGEGGGGGGEFGGGGGGGGGGGGGGGGGGGGGGEGGGGGGGGCFGGGGGG:FGGGGGGGEGFEGGCE,E<?DA=E?EFD=EA,8@+BFFF,89<?BC<EE95CF9E?FEFCFB<FDF<FGC>,@F=F=FFE@EGEFGAFEEGCCBFFGGG7F7EGGGE@FFG7FGD7FFGG<E7B=F:FCFEGG58CE+00AF//*<+<<FG**/1/>EEGGDGGGG69AFG/;<=:CC)99*9*0A79DDG>.*2*275C<7/9C
@M03364:396:000000000-C9LGT:1:1101:20727:5219 1:N:0:10
ACTCCTACGGGAGGCAGCAGTGAGGAATATTGGTCAATGGGCGAGAGCCTGAACCAGCGAAGTCGCGTGAGGGAAGACGGTCCTACGGATTGTAAACCTCTTTTGTCGGGGAAAAACAGGCTCCCCGCGAGTTATATACGGGGTACCCGAAGTAAAAACATCGGCTAACTCCGCGCCAGCAGCCGCGGTGATACGGAGGATGCGAGCGTAATGCGGATTTATTGGGTTTAGAGGGTGCGCAGGCGGGGCGGCAGGTCAGCGGGAAAAAGTCGGCGCGGAACCCCGCCCGGCCGC
+
FGGGGGGGGGGGGGGGGGGGGG-EFGGGGGGG,;EFGGGGGGG@@FGGGGGG8,CFFG+CBF@FGGGGGGGGGG,FGGGG8F+CE,CEBF+,5CFDGG8<FFC,E=,?FF+++,:A:44,+-:3+8@+@+388,,883,:87*53:835@***,,3@,*3,8CFF:*3>,?C**1=C:<:+=C<7CFCF*/0208/8*8*<+*?*2?:?*//++2:**2+03C?C8?C*+0+3;5;**2*:::****2:CEE8*CGGF60:*)::**/*2+*)**1)):7B):*)))8)7))))
@M03364:396:000000000-C9LGT:1:1101:10299:5246 1:N:0:10
ACTCCTACGGGAGGCAGCAGTGGGGAATCTTGCGCAATGGGGGCAACCCTGACGCAGCGACGCCGCGTGCGGGACGAAGGCCTTCGGGTCGTAAACCGCTTTCAGCAGGGACGAGGCCGCGCGGTGACGATACCTGCAGAAGAAGCCCCGGCTAAATACGTGCCAGCAGCCGCGGTAATACGTATGGGGCGAGCGTTATCCGGATTCATTGGGCGTAAAGCGCGCGTAGGCGGCCCGGTAGGTCGGAGGTAAAAGCCCGGGGCTCAACCCCGGCGAGCCTCCGATACCGGCGGG
+
GGGGGGGGGGGGGGGGGGGGGGGGGGGGGGGGGGGGGGGGGGGGGGGGGGGGGGGGGGGGGGGGGGGGGGGGGGGGGGGGGGGGGGGGGGGGGGGGGGGGGGGCFGGGGGGGGG@GEFFEG*=*44=F884+*?C:=FGGCFCFCFCFGFEEGEGFGGGGGGGGFGGGGGGGGGGG5CGFGGGGGFGGGDGGGGGGGCGGGGGEGGGFFGGGGGGEGGGGGEGGEG>EGGGGGEGGG*CEGGGGDG?EGCFGGFGGGGEGGGGEFGGCFGGGGGGCG3C*)7C)9DCFGFEGGG
@M03364:396:000000000-C9LGT:1:1101:21657:5256 1:N:0:10
ACTCCTACGGGAGGCAGCAGTGGGGAATATTGCACAATGGGCGCAAGCCTGATGCAGCGACGCCGCGTGCGGGATGGAGGCCTTCGGGTTGTAAACCGCTTTTGTTCGAGGGCAAGGCACGGTTACGGCCGTGTTGAGTGGATTGTTCGAATGAGCACCGGCTAACTACGTGCCAGCAGCCGCGGTAATACGTAGGGTGCAAGCGTTATCCGGAGTTATTGGGCGGAAAGGGCTCGTAGGCGGTTCGTCGCGTCCGGTGTGAAAGTCAATCGCTTAACGGTGGATCCGCGCCGG
+
GGGGGGGGGGGGGGGGGGGGGGGGGGGGGGGGFGGGGGGGGFG@FGGGGGGGGGGGGGGGGGGGGGGGGEGGGGGGGGGGGGGGGGGGGGGGGGGCGGGGGGGGGDF+BFFG@F+BF7FD<7:++@FE85@5*8,,@?<,@B,3,@,,>A>F,<?FFG:FGCFG<F9<B<C<*CCFDCFACFGEC*:?F7:CC<;EGCECFGGGGGGEGGCEE8*;*A7CFGGGG5*::CFGCF8EGGGGCGG/?EE5A5CGE58EG*52C+7<<::*:>9DFFGC>7=D@FGCC008CEFDCD
@M03364:396:000000000-C9LGT:1:1101:17065:5284 1:N:0:10
ACTCCTACGGGAGGCAGCAGTGGGGAATATTGCACAATGGGCGCAAGCCTGATGCAGCGACGCCGCGTGCGGGATGGAGGCCTTCGGGTTGTAAACCGCTTTTGTTCAAGGGCAAGGCACGTTTTCGGCCGTGTTGAGTGGATTGTTCGAATAAGCACCGGCTAACTACGTGCCAGCAGCCGCGGTAATACGTAGGGTGCAAGCGTTATCCGGATTTATTGGGCGTAAAGGGCTCGTAGGCGGTTCGTCGCGTCCGGTGTGAAAGTCCATCGCTTAACGGTGGATCCGCGCCGG
+
GGGGGGGGGGGGGGGGGGGGGGGGGGGGGGGGGGGGGGGGGGGGGGGGGGGGGGGGGGGGGGGGGGGGGGGGGGGFGGGGGGGGGGGGGGGGGGGGGGGGGGGGGGGGGGGGGGGG?GGGD<F8FFGG7+@5@DE79FFGGGGGGFFGGGGGDDFGGGGFGGGGGGGGGCFGGGGGGGGGGGGGGGEGFGGGA9CEGGGGGGGGGGGGGGGGGEGGGGGGGGGGGE8EFGGGEGGGEGGGGGGGGGGEGGGGECEGG8EGGFGGGGGGGGGGGGGCGFCD>FGFFFF>CE>DGG
@M03364:396:000000000-C9LGT:1:1101:18796:5302 1:N:0:10
ACTCCTACGGGAGGCAGCAGTGGGGAATATTGCACAATGGGCGCAAGCCTGATGCAGCGACGCCGCGTGCGGGATGGAGGCCTTCGGGTTGTAAACCGCTTTTGTTCAAGGGCAAGGCGGGTCTTCGGGCCCGTTGAGTGGATTGTTCGAATAAGCACCGGCTAACTACGTGCCAGCAGCCGCGGTAATACGTAGGGTGCAAGCGTTATCCGGATTTATTGGGCGTAAAGGGCTCGTAGGCGGTTCGTCGCGTCCGGTGTGAAAGTCCATCGCTTAACGGTGGATCCGCGCCGG
+
GGGGGGGGGGGGGGGGGGGGGGGGGGGGGGGGGGGGGGGGGGGGGGGGGGGGGGGGGGGGGGGGGGGGGGGGGGGGGGGGGGGGGGGGGGGGGGGGGGGGGGGGGFGFGGGGGGGG+FF<FFFD,@FGC>FF7=FGGGCFFCGFGGGGGFFF=FGGGGGGGGGGGGGGG*BFGGGGGGGGGGGGGGGGGCFFECFGGGGGGGGGGGGGGGGGGGGG6FGGGGGGGG8CGGGGGGGGGGGGGGGEGGGGGGGGEEGGG:C:EFGGGGFFCDGGGGGDGGGG<>GGGGGFGFFGDG
@M03364:396:000000000-C9LGT:1:1101:12211:5309 1:N:0:10
ACTCCTACGGGAGGCAGCAGTGGGGAATATTGGGCAATGGGCGCAAGCCTGACCCAGCAACGCCGCGTGCGGGATGGAGGCCTTCGGGTTGTAAACCGCTTTTGTTCAAGGGCAAGGCACGGTTTCGGCCGTGTTGAGTGGATTGTTCGAATAAGCACCGGCTAACTACGTGCCAGCAGCCGCGGTAATACGTAGGGTGCAAGCGTTATCCGGATTTATTGGGCGTAAAGGGCTCGTAGGCGGTTCGTCGCGTCCGGTGTGAAAGTCCATCGCTTAACGGTGGATCCGCGCCGG
+
GGGGGGGGGGGGGGGGGGGGGGGGGGGGGGGGGGGGGGGGGGGGGGGGGGGGGGGGGGGGGGGGGGGGGGGGGGGGGGGGGGGGGGGGGGGGGGGGGGGGGGGGGGG9@FGGGGGG7FGCF7F>3FFG++@@@:BC9FCGGG9FFFFGGGGF:FFGGGGEGGGGGGGGG7EGDGGGGGGCCFFGGCFFGGGGEFGGGEGGGGGGGGGEGGGGGCE>CFGGGGGGGEEG>CFGGGCEGGGGFGGCEDEGEGGGGGGGG?E*;<FFFFGGGGGGGGFDGGGG5FCFGGFFFB>GGG
@M03364:396:000000000-C9LGT:1:1101:10053:5322 1:N:0:10
ACTCCTACGGGAGGCAGCAGTGAGGAATATTGGTCAATGGACGAGAGTCTGAACCAGCCAAGTAGCGTGAAGGAAGACTGCCCTATGGGTTGTAAACTTCTTTTGTTCGGGAATTAAGTCGGGGACGTTTCTCCGTTTGTATGTACCGTTCGAATAAGCATCGGCTAATTCCGTGCCAGCAGCCGCGGTAATACGGAAGATGCGAGCGTTATCCGGATTTATTGGGTTTAAAGGGAGCGTAGGTGGCCTTTTAAGTCAGCGGTGAAAGTTTGTGGCTCAACCATAAAATTGCCG
+
GGGGGGGGEGGGEGGGGGGGGGGGGGGGGA6EEFGGGGGGFGGGGGFGGFGGFGDFGGGGGGGGGDGGGGGGGGGGGGGGGGGGGGFGGCFFGGGGGGGGGGGEGGF,F:FEED,CE,F<++8+6CFF+4A,,?+BFF7BEGDFE<<FGG<FBDFFFFCEGGGGG<FFE9ECFGGGFFGGGGGFGGGGCFGGG,CFGGGC2FFGEDGGGCGFGFGGE8>EDG,<AECECGGG?FGGGEGGGGGGGCFCF+CFF70<CEC0?C7ECCFF0>CFGGDG47CGF4:CCGFFFFF7*1
@M03364:396:000000000-C9LGT:1:1101:22946:5348 1:N:0:10
ACTCCTACGGGAGGCAGCAGTGGGGAATATTGCACAATGGGCGCAAGCCTGATGCAGCGACGCCGCGTGCGGGATGGAGGCCTTCGGGTTGTAAACCGCTTTTGTTCAAGGGCAAGGCACGGTTTCGGCCGTGTTCAGTGGATTGTTCGAATAAGCACCGGCTAACTACATGCCAGCAGCCGCGGTAATACGTAGGGTGCAAGCGTTATCCGGATTTATTGGGCGTAAAGGGCTCGTAGGCGGTTCGTCGCGTCCGGTGTGAAAGTCCATCGCTTAACGGTGGATCCGCGCCGG
+
GGGGGGGGGGGGGGEGGGGGGGGGGGGGGGGGGGGGGGGGGGGGGGGGGGGGGGGGGGGGGGGGGGGGGGGGGGGGGGFGGGGGGGGGGGGGGGGGGGGGGGGCGGG@FGGCFFF7=FG,=@FB+DFF++535@,<7@@FE3,@>FGEFFGG@FFCFFAFGGGDGGGGG,?FCFGGG<FFFGGGGCCCGEFCGGGGEFGGGGGDGGECE@FGGEGGFG:CFFFGGC:8CFDCE8>C?CGGGGGGG=CCCGGG==8CDGGEGAD?FFFGGG@DDGG9::=DFFD5=9CFG>579D
@M03364:396:000000000-C9LGT:1:1101:8794:5358 1:N:0:10
ACTCCTACGGGAGGCAGCAGTAGGGAATTTTCGTCAATGGGCGCAAGCCTGAACGAGCAATGCCGCGTGGGTGAAGACGGTCTTCGGATTGTAAAGCCCTGTTGCCGGGGACAAAGGACAGCCCGAGTGGAAAGCTGACTGTTTGATGGTACCCGGCCAGAAAGCCACGACTAACTACGTGCCAGCAGCCGCGGTAATACGTAGGTGGCAAGCGTTATCCGGAATGATTGGGCGTAAAGGGTGCGCAGGCGGCTGTGCAAGTCTGAAGTAAAAGGGACCGGCTCAACCGGTTC
+
GGGGGGGGGGGGGGGGGGGGGGGGGGGGGGGGGGGGGGGGGGGGGGGGGGGGGGGGGGGGGGGGGGGGGGGGGGGGGGGGGGGGGGGGGGGGGGGGGGGGGGGFG?F7FGGGGGGG8BCFF9D>8@FF+:D>FGFFGG8FF,EBCDDFGGGCBEGGGGGGCGGGGFGGG*:F@FFGGGGGGGGGGGGGFGGGGGGGDGGFGGGGGGGGFFCCFGGGGGGGGGEGGGCFGGGGGGGGGGGGGGG5EEEGGGGGCEGGFFGGGGGCFDFFGGFGGGGGDCECE>CDFCFFGEEDG
@M03364:396:000000000-C9LGT:1:1101:13788:5369 1:N:0:10
ACTCCTACGGGAGGCAGCAGTGGGGAATATTGCACAATGGGCGCAAGCCTGATGCAGCGACGCCGCGTGCGGGATGGAGGCCTTCGGGTTGTAAACCGCTTTTGTTCAAGGGCAAGGCACGGTTGCGGCCGTGTTGAGTGGATTGTTCGAATAAGCACCGGCTAACTACGTGCCAGCAGCCGCGGTAATACGTAGGGTGCAAGCGTTATCCGGATTTATTGGGCGTAAAGGGCTCGTAGGCGGTTCGTCGCGTCCGGTGTGAAAGTCCATCGCTTAACGGTGGATCCGCGCCGG
+
GGGGGGGGGGGGGGGGGGGGGGGGGGGGGGGGFGGGGGGGGGGGGGGGGGGGGGGGGGGGEGGGGGGGGEGEGGDGGGGGGGGGGGGGGGGGGGGGGGGGGGGE=FF,BFGGGGGGF<DBC+=3+:@F55@**38FDC<9D,F:F>,7>FFGCFC?:<AFCE::FFFF@<BC:FEGGFE7FEEFC:*;C9CF<318>8AACFGCEGEEE7:CE8CCCCFGGGGFG::8CFGG5FCGCCFGGEC:CCE=CE5CGGCED*::E9:<CD7>C>9CD5E5C>EGBFDGFFCFGB;19C
@M03364:396:000000000-C9LGT:1:1101:4873:5377 1:N:0:10
ACTCCTACGGGAGGCAGCAGTGGGGAATATTGCACAATGGGCGCAAGCCTGATGCAGCGACGCCGCGTGCGGGATGGAGGCCTTCGGGTTGTAAACCGCTTTTGTTCAAGGGCAAGGCACGTTTTCGGAAGTGTTGAGTGGATTGTTCGAATAAGCACCGGCTAACTACGTGCCAGCAGCCGCGGTAATACGTAGGGTGCAAGCGTTATCCGGATTTATTGGGCGTAAAGGGCTCGTAGGCGGTTCGTGGCGTCCGGTGTGAAAGTCCATCGCTTAACGGTGGATCCGCGCCGG
+
GGGGGGGGGGGGGGGGGGGGFGGGGGGGGGGGGGGGGGGGGGGCEGGGGGGGGGGGGGGGGGGGGGGGGGGGGGGGGGGGGGGGGGGGGGGGGGGGGGGGGGGGFGGGGEGGGFCFGGG8:3F<:EFGC+@>@FFC9C,@C:CAF,FFFFEG@BEGGGFGGCGGGGGGG<B::FGGFGGDFGGGGGGGGGFGFDGEEGGGGGGGGGGGFFGGG58?+AFGFFGGGGG55FFGG=CECCGG68E7/:CE*;>EGEGGG8C::CFEGFGGGGGGG=FDGCEG38EGGGG>FFDGGG
@M03364:396:000000000-C9LGT:1:1101:17108:5391 1:N:0:10
ACTCCTACGGGAGGCAGCAGTGGGGAATATTGCACAATGGGCGCAAGCCTGATGCAGCGACGCCGCGTGCGGGATGGAGGCCTTCGGGTTGTAAACCGCTTTTGTTCAAGGGCAAGGCACGGTTTCGGCCGTGTTGAGTGGATTGTTCGAATAAGCACCGGCTAACTACGTGCCAGCAGCCGCGGTAATACGTAGGGTGCAAGCGTTATCCGGATTTATTGGGCGTAAAGGGCTCGTAGGCGGTTCGTCGCGTCCGGTGTGAAAGTCCATCGCTTAACGGTGGATCCGCGCCGG
+
GGGGGGGGGGGGGGGGGGGGGGGGGGGGGGGGGGGGGGGGGGGGGGGGGGGGGGGGGGGGGGGGGGGGGGGGGGGGGGGGGGGGGGGGGGGGGGGGGGGGGGGGGGGFGGGGGGGGGGGFG:FG7FGG@8>55@CCFGGGGGGGGGGGGGGG*DFGGGGGGGGGGGGGG<ECFGGGGGGGGGGGGGGGGGGFGGGGGGGGGGGGGGGGGGGGGEGGGGGGGGGGGGGGGGGGGGGGGGGGFGGEGGGGGGGGGGGGG8EEGGFGGDGGGFGGGGGDCFGG5>GGGFFFGFFGGG
@M03364:396:000000000-C9LGT:1:1101:7195:5407 1:N:0:10
ACTCCTACGGGAGGCAGCAGTAGGGAATTTTCGTCAATGGGCGCAAGCCTGAACGAGCAATGCCGCGTGAGTGAGGAAGGTCTTCGGACTGTAAAGCTCTGTTGCCGGGGAAAAAGGTGAAATTCAGGAAATGGCATTTCATGGATGGTACCCGGCCAGAAAGCCACGGCTAACTACGTGCCAGCAGCCGCGGTAATACGTAGGTGGCGAGCGTTATCCGGAATGATTGGGCGTAAAGGGTGCGCAGGCGGTCTGTTAAGTCTGAAGGCAAAGGGATGAGCTCAACTCATTTAT
+
GGGGGGGGGGGGGGGGGGGGGGGGGGGGGGGGGGGGGGGGGGGGGGGGGGGGGGGGGGGGGGGGGGGGGGGGGGGGGGGGGGGGGGGGGEGGGGGGGGGGGGGDGFGGGGGGGGFGEGG<9-C,<DGG<,8CE>B8C=FGGGGGGG?FGGGFFGGGGGGGGGGGGGGGGGGGGGGGGGGGGGGFFGGGGGGGG:FGGGGGGGGGGGGGGGGGGGGGGGGGGGGGGGGGGGGGE:EGGGGGGGGGGGGGGGGGGGGGGGGGGFFGCGGGGGG4FGGCGGGGFFGGGFGFGFF7F7
@M03364:396:000000000-C9LGT:1:1101:9500:5417 1:N:0:10
ACTCCTACGGGAGGCAGCAGTGGGGAATATTGCACAATGGGCGCAAGCCTGATGCAGCGACGCCGCGTGCGGGATGGAGGCCTTCGGGTTGTAAACCGCTTTTGTTCAAGGGCAAGGCACGGTTTCGGCCGTGTTGAGTGGATTGTTCGAATAAGCACCGGCTAACTACTTGCCAGCAGCCGCGGTAATACGTAGGGTGCAAGCGTTATCCGGATTTATTGGGCGTAAAGGGCTCGTAGGCGGTTCGTCGCGTCCGGTGTGAAAGTCCATCGCTTAACGGTGGATCCGCGCCGG
+
GGGGGGGGGGGGGGGGGGGGGGGGGGGGGGGGGGGGGGGGGGGGGGGGGGGGGGGGGGGGGGGGGGGGGGGGGGGGGGGGGGGGGGGGGGEGGGGGGGGGGFGGGGGCFGGGCG+F7FFGGCDFG>FG:35558<,E<EGF<><CFGFGGBF:FFGGGGGGGGGGGGGF,?FFCCFGGGGGGGGGGGG7<CFC9CEGGGEFGGGECGGGECEGEEE9:@FFGGGGGEEGFGDEGGGGG>E@EG*C5EEEGGC1:EGG8C*;<CFE*<C>:C<5*:DG7CD>:E3449><>@GDD
@M03364:396:000000000-C9LGT:1:1101:9614:5425 1:N:0:10
ACTCCTACGGGAGGCAGCAGTAGGGAATTTTCGTCAATGGGCGCAAGCCTGAACGAGCAATGCCGCGTGGGTGAAGACGGTCTTCGGATTGTAAAGCCCTGTTGCCGGGGACAAAGGACAGCCAGAGTGGACCGCTGACTGTTTGATGGTACCCGGCCAGAAAGCCACGGCTAACTACGTGCCAGCAGCCGCGGTAATACGTAGGTGGCAAGCGTTATCCGGAATGATTGGGCGTAAAGGGTGCGCAGGCGGCTGTGCAAGTCTGAAGTAAAAGGGACCGGCTCAACCGGTTC
+
GGGGGGGGGGGGGGGGGGGGGGGGGGGGGGGGGGGGGGGGGGGGGGGGGGGGGGGGGGGGGGGGGGGGGGGGGGGGGGGGGGGGGGGGGGGGGGGGGGGGGGGGGGGGGGGGGGGGFGG8FCF,,BD@888:,8FFFGGGGFGFGFGGGGGGGGGGGGGGGGGGGGGGG*=CEGGGGGGGGGGGGGGGGGGDGGGGGGGGGFFGGFGGGGGGGGGGGGGGGGEGGG:@9CGGGGEEGFGGGGGGGCGGGEGGGGGGGFGGGGGGGFFF*CFGGGGGGFGGFECDFG9>DE7DG
@M03364:396:000000000-C9LGT:1:1101:21217:5427 1:N:0:10
ACTCCTACGGGAGGCAGCAGTGAGGAATATTGGTCAATGGGCGGAAGCCTGAACCAGCCAAGTCGCGTGAGGGAAGACGGTCCTACGGATTGTAAACCTCTTTTGTCGGGGAGCAACGAGACCCCGTGTAGTAAGATGAGCGTACCCGAAGAAAAAGCATCGGCTAACTCCGTGCCAGCAGCCGCGGTAATACGGAGGATGCGAGCGTTATCCGGATTTATTGGGTTTAAAGGGTGCGCAGGCGGTTCTGCAAGTCAGCGGTAAAAATTCGGGGCTCAACCCCGTCCGGCCGTT
+
GGGGGGGGGGGGGGGGGGGGGGEGGFGGGGGGEFGGGGGGGGGGGGGGGGGGGEGGGGGGGGGGGGGGGEGGGGFGFGGGFFBFFEFG@CEFGGGCGF@FFGFBF<A4>FE7@:B<,:+++8+B=F>F,89<3,C,8EFF,8@BCFFF@*3C8,@FGD@CFGCE7FCGCACGFF7<FFFGGGGF*:FF**?9,1CEEC;CC6>8CEGGG**C<8EE8*9+<:FGGCC53<<CFCEE5CC*:5/7E=*79FFFGFEC7C<>CC):FG6FGGGGDC5)>D9>5)CCCCD>DE3C/*
@M03364:396:000000000-C9LGT:1:1101:23174:5436 1:N:0:10
ACTCCTACGGGAGGCAGCAGTGGGGAATATTGCACAATGGGCGCAAGCCTGATGCAGCGACGCCGCGTGCGGGATGGAGGCCTTCGGGTTGTAAACCGCTTTTGTTCAAGGGCAAGGCACGGTTTCGGCCGTGTTGAGTGGTTTGTTCGAATAAGCACCGGCTAACTACGTGCCAGCAGCCGCGGTAATACGTAGGGTGCAAGCGTTATCCGGATTTATTGGGCGTAAAGGGCTCGTAGGCGGTTCGTCGCGTCCGGTGTGAAAGTCCATCGCTTAACGGTGGATCCGCGCCGG
+
GGGGGGGGGGGGGGGGGGGGGGGGGGGGGGGGGGGGGGGGGGGGGGGGGGGGGGGGGGGGGGGGGGGGGGGGGFGGGGFGGGGGGGGGGGGGG<FGGGGGGGGGGGGEFGGCG<FG7FGG@FFCGFGG@+<5*88,@FGCF,DFEGGGGG:F*@FGFGGGGGGGGGGFCCFFFGGGGGGGGGGGDEEEGGGGGFGGGFGGGGGGGGGGGGGGGCEGGGGGGGGGGGGECFGGGGGGGGGEFGGGGGGGGGGGGGGGGEGGGGGGGGGGGFFGGGGCDFGGFFGGGGGF3>EG:D
@M03364:396:000000000-C9LGT:1:1101:15991:5441 1:N:0:10
ACTCCTACGGGAGGCAGCAGTAGGGAATTTTCGTCAATGGGCGCAAGCCTGAACGAGCAATGCCGCGTGGGTGAAGACGGTCTTCGGATTGTAAAGCCCTGTTGCCGGGGACAAAGGACGGCCCGAATACAGAGCTGACTGTTTGATGGTACCCGGCCAGAAAGCCACGGCTAACTACGTGCCAGCAGCCGCGGTAATACGTAGGTGGCAAGCGTTATCCGGAATGATTGGGCGTAAAGGGTGCGCAGGCGGCTGTGCAAGTCTGAAGTAAAAGGGAGCGGCTCAACCGGTTC
+
GGGFGGGFGGDGGGGEEGGFFFGFFFGGGGGGGGGCE@EE<FFFGGGFGGGFGGGGEGGAEFGFEEG=FGGEEGGGFEGGGGGGGGGFGGGGGGGGDC@<FFGFG?F:FEG@73,:,BB+@=F::F:@+8@,,8,@38,,:83@@3@@CF;;=@>CB:FEFGFCFGGGDFBCGCFGGEGGFGGGGCFFFCFGGCCCECCFCFEGGGGFCFGGGGGGCF?CEGCDGG:CCCCF@EC8CFGFCGGGGGDECCEDGGGGGF?ECFDFF>97CDGFFE=D<*:CDBED7><)>3)91
@M03364:396:000000000-C9LGT:1:1101:16859:5445 1:N:0:10
ACTCCTACGGGAGGCAGCAGTAGGGAATTTTCGTCAATGGGCGCAAGCCTGAACGAGCAATGCCGCGTGGGTGAAGACGGTCTTCGGATTGTAAAGCCCTGTTGCCGGGGACAAAGGACAGCCCGAGTATACCCCTGACTGTTTGCTGGTACCCGGCCAGAAAGCCACGGCTAACTACGTGCCAGCAGCCGCGGTAATACGTAGGTGGCAAGCGTTATCCGGAATGATTGGGCGTAAAGGGTGCGCAGGCGGCTGTGCAAGTCTGAAGTAAAAGGGACCGGCTCAACCGGTTCG
+
GGGGGGGGGGGGGGGGGGGGGFGGGGGGGGGGGFGGGGGGGGGGGGGGGGGGGFGGGGGGGGGGGGGGGGGGGGGGGFGGFGGGGGG7FFGGGGGGG8FGGGGAEFFGGGGGFF@F8,AB3A@++CFB3,9<<,+3@DCCCDF,,>@FGG9CB>FGGCGGGGFG7FECB*1=FCFCCFFCGGF,F8<FGCGGF:CFGGGCC?,FEGGFCGEE5CGEGGGGEEEEGG<C?FGGEE8EG@FFEAECE5=CCEGGCCGGGCGCGFF?<:+97C@FDFGGDD*7>@*9FCFFGF>7*)
@M03364:396:000000000-C9LGT:1:1101:25939:5473 1:N:0:10
ACTCCTACGGGAGGCAGCAGTGGGGAATATTGCACAATGGGCGCAAGCCTGATGCAGCGACGCCGCGTGCGGGATGGAGGCCTTCGGGTTGTAAACCGCTTTTGTTCAAGGGCAAGGCACGCTATCGGATGAGATGAGTGGCTTGTTCGAATAAGCACCGGCTAACTACGTGCCAGCAGCCGCGGTAATACGGAAGATGCGAGCGTTATCCGGATTTATTGGGCGTAAAGGGCTCGTAGGCGGTTCGTCGCGTCCGGTGTGAAAGTCCATCGCTTAACGGTGGATCCGCGCCGG
+
GGGGGGGGEGGGGGGGGGGGGGGGGGGGGGGGGGGGGGGGGGGGGGGGGGGFGGGGGGGGGGGGGGGGGGGGGGGGGGGGGGGGGGGGGGGGGGGGGGGGGGG,FFG,FFGGGGGGD<DBC+>+@FGG3+@,3,8,@:;FC*3>C,@DFGGGGGGGGF>F7@EGGGGGG*4@FGGGGGGGGGG7FEGGFFGFGEEGGGFGGGGGGGGGCFGGGGGC@CFGGGFFGE8CE7CEGGGCEGGCGGGEGGEGGGGGECGGG?EGGFGFG7CGFGGDD=FDGGCC@5EF4>FFGED5DG
@M03364:396:000000000-C9LGT:1:1101:13923:5480 1:N:0:10
ACTCCTACGGGAGGCAGCAGTGAGGAATATTGGTCAATGGGCGGAAGCCTGAACCAGCCAAGTCGCGTGAGGGAAGACGGTCCTATGGATTGTAAACCTCTTTTGTCAGGGAGCAATAAGGTACCGCGATCCCTCGTGAGAGTACCTGAAGAAAAAGCATCGGCTAACTCCGTGCCAGCAGCCGCGGTAATACGGAGGATGCGAGCGTTATCCGGAATGATTGGGCGTAAAGGGTGCGCAGGCGGTCTGTTAAGTCTGAAGGCAAAGGGATGAGCTCAACTCATTTATGATTC
+
GGGGGGGGGGGGGGGGGGGGGGGGGGGGGGGGGGGGGGGGGGGGGGGGGGGGGGGGGGGGGGGGGGGGGGGGGGGGGGGGGGGGGGGGGGGGGGGGGGGGGGGGGGGGGGGGGGGGAEFEF<C<,BFG+8A><EF7FG8CFA8F=F9CFGGC@FGGGFGGGGGGGGGGGGGGGGGGGGGGGGGGGGGEFCGGGGGGGGGGGGGGGGGCEEGGGGEEGGGGGGGGGGGGDGGGGGGGGGGGGGGGGGGGGGGGGGGGGGFGGGGGGGGGGFCGFGG7CGGGFFGF>FFFGFFFC
@M03364:396:000000000-C9LGT:1:1101:24108:5509 1:N:0:10
ACTCCTACGGGAGGCAGCAGTGGGGAATCTTGCGCAATGGGGGCAACCCTGACGCAGCGACGCCGCGTGCGGGACGAAGGCCTTCGGGTCGTAAACCGCTTTCAGCAGGGACGAGGCCGCCCGTTGACGGTCCCTGCAGACGAAGCCCCGGCTAAATACGTGCCAGCAGCCGCGGTAATACGTATGGGGCGAGCGTTATCCGGATTCATTGGGCGTAAAGCGCGCGTAGGCGGCCCGTTAGGTCGGAGGTAAAAGCCCGGGGCTCAACCCCGGCGAGCCTCCGATACCGGCGGG
+
GGGGGGGGGGGGGGGGGGGGGGGGGGGGGGGGGGGGGGGGGGGGGGGGGGGGGGGGGGGGGGGGGGGGGGGGGGGGGGGGGGGGGGGGGGGGGGGGGGGGGGGGFGGGFGGGGG:C:BF@**=4,8<:+*61<,<,4<,,,1<<F7,<FG@FDDEF<FFGFGGGGGGGG;8CEEGGCEGCCGGGGCEGEEEGGGGGGGGGFCC>CEF9CA?FGGGGGECCEEGGCE?CECEECEEGGG6CGGGD5=EGD/<C+CFGGGE=C:7E5CF<FC8/57E9)51*85E<DGGFC:)97C
@M03364:396:000000000-C9LGT:1:1101:12929:5511 1:N:0:10
ACTCCTACGGGAGGCAGCAGTGGGGAATATTGCACAATGGGCGAAAGCCTGACGGAGCAATGCCGCGTGAATGAAGAAGGTCTTCGGATCGTAAAGTTCTGTCATCAGGGAAGAACAGCAGTAATGTGGCTAATGCTATTGCCTGACGGTACCTGAGGAGGAAGCCACGGCTAACTACGTGCCAGCAGCCGCGGTAATACGTAGGTGGCGAGCGTTGTCCGGAATTACTGGGCGTAAAGGGCGTGTAGGCGGAGATGCAAGTTGGGAGTGAAATCCATGGGCTCAACCCATGA
+
GGGGGGGGGGGGGGGGGGGGGGGGGGGGGGGGGGGGGGGGGGGGGGGGGGGGGGGGGGGGGGGGGGGGGGGGGGGGGGGGFGGGGGGGGGGGGGGGFFGGGGGGGGGGGGGGGGGG?FGGGFE,CCFF,+88:5?CFFGGGFGGGGGGGGGDGGGGGGGGGGGGGFFGECEGFGGGGGGGGGGGGGGGGGGGGGGGGGGGGFGGGGGGGGGGGGGGGGGGGGGEGGGFGGGGGECEGGGGGGG:CCGGGGGGEEGGDFGGGFDGGGFGGFCFFGGGGGGGFF7CDCD>CDFGG
@M03364:396:000000000-C9LGT:1:1101:25446:5537 1:N:0:10
ACTCCTACGGGAGGCAGCAGTGGGGAATATTGCACAATGGGCGCAAGCCTGATGCAGCGACGCCGCGTGCGGGATGGAGGCCTTCGGGTTGTAAAGCCCTGTTGCCGGGGACAAAGGACAGCCAGAGTATACAGCTGACTGTTTGATGGTACCCGGCCAGAAAGCCACGGCTAACTACGTGCCAGCAGCCGCGGTAATACGTAGGTGGCAAGCGTTATCCGGAATGATTGGGCGTAAAGGGTGCGCAGGCGGCTGTGCAAGTCTGAAGTAAAAGGGACCGGCTCAACCGGTTC
+
GGGGGGGGGGGGGGGGGGGGGGGGGGGGGGGGGGGGGGGGGGGGGGGGGGGGGGGGGGGGGGGGGGGGGGGGGGGGGGGGGGGGGGGGGGGGGGGGGGGGGGGGGGGFGGGGGGDFFGG8FGF,,:DF,,8,388,@FGEFGGGF;FFGGGGGGGGGGGGGGGGGGGGG1BFGGGGGGGGGGGGGGGGGGGGGGGGGGGGGGGGGGGGGGGGGGGGGGGGGGEGGGGGGGGGGGGGGGGGGGGGGGGGGGGGGGGGGGGGGGGGGGGGGGGG7?GGFCEGFEEGGGGFGFFGG
@M03364:396:000000000-C9LGT:1:1101:4956:5549 1:N:0:10
ACTCCTACGGGAGGCAGCAGTAGGGAATCTTCCACAATGGACGCAAGTCTGATGGAGCAACGCCGCGTGAGTGAAGAAGGTTTTCGGATCGTAAAGCTCTGTTGTTGGTGAAGAAGAATAGAGTTAGTGACTAGCCTTTATTTGACGGTAATCAACCAGAAAGTCACGGCTAACTAAGTGCCAGCAGCCGCGGTAATACGTAGGATACGAGCGGTATCCGGATTGATTGGGTTTAAAGGGTGCGCAGGCGGACCGTTAAGTCACGGGTGAAATGTTGGGGCTCAATTCCAATCG
+
GGGGGCGCEDGC+=6@FCFGEFFGGGFGFGFCFGGGGGGG9FF+FFEFFAFGGGA<<F@FGG+@CG:FF:CCEF?E<<CECEFG<@FEGG>EFFGF9FEGGGEFFE@,BF9E<FF=,:C<:5:<8555:,9<AEE,5,,CFGEFFC=+8:B,3C,BB>F8F,>F,@FG+@C<F7,,,78@9>;>CC7@C7FE7<<=FEF:22,<:;F,;G;BE*4:*?+:5B*=+27>B>G;*;+<A+<5:C5C?E8>=EE**//*9*:++30+2*2/9C97*+022**108=74*:6D?FGCC
@M03364:396:000000000-C9LGT:1:1101:23136:5555 1:N:0:10
ACTCCTACGGGAGGCAGCAGTAGGGAATTTTCGTCAATGGGCGCAAGCCTGAACGAGCAATGCCGCGTGGGTGAAGACGGTCTTCGGATTGTAAAGCCCTGTTGCCGGGGACAAAGGGCAGCCAGAGTTGACAGCTGACTGTTTGATGGTACCCGGCCAGAAAGCCACGGCTAACTACGTGCCAGCAGCCGCGGTAATACGTAGGTGGCAAGCGTTATCCGGAATGATTGGGCGTAAAGGGTGCGCAGGCGGCTGTGCAAGTCTGAAGTAAAAGGGACCGGCTCAACCGGTTCG
+
GGGGGGGGGGGGGGGGGGGGGGGGGGGGGGFGGGGGGGGGGGGGGGGGGGGGGGGGGGGGGGGGGGGGGGGGGGGGGFGGGGGGGGGGGGGGGGGGGGGGGGGGGCGGGGGGGGGF8+B+3-D,,:BD,3C3>,=,6,BFFGGF7,<EGFDGAFECFFGGGGGGGGGGG*4FFDFEGGGGGGD@:CGGGGGGGGGGGGGGGCFFFFGG6EFGFGGGGGGGGGEEGGCFGGGGFGGGGFGFGFGDD=5=CEGGDGDFGGGGGF77ACCFFCGGGFEGGGCGEB=CDFF4CE@DD)
@M03364:396:000000000-C9LGT:1:1101:21149:5624 1:N:0:10
ACTCCTACGGGAGGCAGCAGTAGGGAATCTTCGGCAATGGGGGCAACCCTGACCGAGCAACGCCGCGTGAGTGAAGAAGGTTTTCGGATCGTAAAGCTCTGTTGTAAGAGAAGAACGTGTGTGAGAGTGGAAAGTTCACACAGTGACGGTAACTTACCAGAAAGGGACGGCTAACTACGTGCCAGCAGCCGCGGTAATACGTAGGTGGCAAGCGTTATCCGGAATGATTGGGCGTAAAGGGCTCGTAGGCGGTTCGTCGCGTCCGGTGTGAAAGTCCATCGCTTAACGGTGGAT
+
GGGGGGGGGGGGGGGGGGGGGGGGGGGGGGGGGGGGGGGGGGGGGGGGGGGGGGGGGGGGGGGGGGGGGGGGGGGGFGGGFGGGGGGGGGGGGGGGGGGGGGGFFFGGGGGGGGGGDFFFFAB,5:DFC+8:,B><DFGFGDGGG9FFGGCEFFFGGGGGFGGGGFFGE7CFFGGGGGGGGGGGGGGGGGGDGGGGGGGGGCGGGGGGGGGGGGGGGGGGGGEGDGCGGGGGGGEGGGGGGGGGGGGGGGGGEGGGGGGGGGGGGG:DDGCGGGGGGGGGFFGGGGGFGEFGC2
@M03364:396:000000000-C9LGT:1:1101:21664:5639 1:N:0:10
ACTCCTACGGGAGGCAGCAGTGGGGAATTTTGCGCAATGGGGGCAACCCTGACGCAGCAACGCCGCGTGCGGGATGACGGCCTTCGGGTTGTAAACCGCTTTCAGTGGGAAAGATAGTGACGGTGCCCATAGAAGAAGCTCCGGCTAACTACGTGCCAGCAGCCGCGGTAATACGTAGGGGGCAAGCGTTGTCCGGAATGATTGGGCGTAAAGGGTGCGCAGGCGGCTGTGCAAGTCTGAAGTAAAAGGGACCGGCTCAACCGGTTCAGGCTTTGGAAACTGCACGGCTTGAGG
+
GGGGGGGGGGGGGGGGGGGGGGGGGGGGGGGGGGGGGGGGGGGGGGGGGGGGGGGGGGGGGGGGGGGGGGGGGGGGGGGGGGGGGGGGGGGGGGGGGGGEGGGGGDFGGGGGGGGG,@FFE-@+3@<F:3@,,,@DFFFF:FGC7FEGGGGGGGGFGGGGGGGGGFGGG*BCGGGGGGGGGGEE:CGGGEGGGGEGEEGGGGGGGGGGGGGGGGGGGGGGGGGDGGGGGGGGGGGGGGGGGGFGGGGGGGGG5:DEDGGFFGDGGGGGGGGCCGGGFGGGFFGGFGGFGFFFGG
@M03364:396:000000000-C9LGT:1:1101:21350:5657 1:N:0:10
ACTCCTACGGGAGGCAGCAGTGGGGAATATTGCACAATGGGCGCAAGCCTGATGCAGCGACGCCGCGTGCGGGATGGAGGCCTTCGGGTTGTAAACCGCTTTTGTTCAAGGGCAAGGCACGGTTTCGGCCGTGTTGAGTGGATTGTTCGAATAAGCACCGGCTAACTACGTGCCAGCAGCCGCGGTAATACGTAGGGTGCAAGCGTTATCCGGATTTATTGGGCGTAAAGGGCTCATAGGCGGTTCGTCGCGTCCGGTGTGAAAGTCCATCGCTTAACGGTGGATCCGCGCCGG
+
GGGGGGGGGGGGGGGGGGGGGGGGGGGGGGGGGGGGGGFGGGGGGGGGGGGGGGGGGGGGGGGGGGGGGGGGGGGGGGGGGGGGGGGGGGGGGGGGGGGGGGGGGGGGGGGGGGFGEFGGG7DBFFFG<8@5@DF>FEGGGEFFGGGGGGGG*DFGGGGGGGGGGGGGG<BFFGGGGGGGGGGGGGGGGGGGFEGGGGGGGGGGGGGGGFGGGEEEGGGGGGGGGGDEGGGGGGGGGGGGGGGGGGGGGGGGGGGEGGD=E<:EFGGGGCGGGGGGGGGGEFGG=CD>FDFG3C
@M03364:396:000000000-C9LGT:1:1101:15934:5776 1:N:0:10
ACTCCTACGGGAGGCAGCAGTAGGGAATTTTCGTCAATGGGCGCAAGCCTGAACGAGCAATGCCGCGTGGGTGAAGACGGTCTTCGGATTGTAAAGCCCTGTTGCCGGGGACAAAGGACAGCCCGAATGAAACGCTGACTGTTTGATGGTACCCGGCCAGAAAGCCACGGCTAACTACGTGCCAGCAGCCGCGGTAATACGTAGGTGGCAAGCGTTATCCGGAATGATTGGGCGTAAAGGGTGCGCAGGCGGCTGTGCAAGTCTGAAGTAAAAGGGACCGGCTCAACCGGTTC
+
GGGGFGGGGGGGGGGGGGGGGGGGGGGGGGGGGGGGGGGGGGGGGGGGGGGGGGGGGGGFGGGGGGGGGGGGGGGGGGGGGCGGGGGBCGGGGGGGGEGGGGGGGGFGGGGGGFGGD@@DGB<+>EFC,,9,,:>+>>CFGFGFF<@FGGCFFGFGDEGGGGGGGFGGG<:FFCFGDFGGGGGFFFGGGFGGGGFFGCCFF@?FDFGGGGGGGGGGGGGCCEECCC9FGCFFGEG5CCFGGGGDGDEEGGGGGGGFFFEGGGGGG7+>C79CFGGGGGEGFF:C4>CFDFDD7
@M03364:396:000000000-C9LGT:1:1101:9496:5794 1:N:0:10
ACTCCTACGGGAGGCAGCAGTGGGGAATATTGCACAATGGGGGAAACCCTGATGCAGCGACGCCGCGTGAGTGATGAAGTATTTCGGTATGTAAAGCTCTATCAGCAGGGAAGATAATGACGGTACCTACCTAAGCAGCACCGGCTGAATACGTGCCAGCAGCCGCGGTAATACGTATGGTGCAAGCGTTATCCGGATTTACTGGGTGTAAAGGGAGCGTAGGCGGTACGGCAAGTCTGAAGTGAAATCCCAGGGCTCAACCTTGGAACTGCTTTGGAAACTGTCGAACTAG
+
GGGGGGGGGGGGGGGGGGGGGGGGGGGGGGGGGGGGGGGGGGGGGGGGGGGGGGGGGGGGGGGGGGGGGGGGGGGGFGGGGGGGGGGGGGGGGGGGGGGFGAGFFFFFGGGGGGGG,AFB<-F+3BFC,,8B<::,9<FGDGGEGG+@FGFE<FGFGGGGGGFFGCEDE*>FFGFGGFGGFGGGFFGGCGFGGFGGGGDFGFFGGGCFCFGFFGGGGGGGDGGGGGDEGGEGGGGC99EG79FG?FFGFDFFFGEDGEGGGCGGGGGGGGGGGGGGGGGGF?GGDFCFGFFF
@M03364:396:000000000-C9LGT:1:1101:8006:5796 1:N:0:10
ACTCCTACGGGAGGCAGCAGTGGGGAATATTGCACAATGGGCGCAAGCCTGATGCAGCGACGCCGCGTGCGGGATGGAGGCCTTCGGGTTGTAAACCGCTTTTGTTCAAGGGCAAGGCACGGTTTCGGCTGTGTTGAGTGGATTGTTCGAATAAGCACCGGCTAACTACTTGCCAGCAGCCGCGGTAATACGTAGGGTGCAAGCGTTATCCGGATTTATTGGGCGTAAAGGGCTCGTAGGCGGTTCGTCGCGTCCGGTGTGAAAGTCCATCGCTTAACGGTGGATCCGCGCCGG
+
GGGGGGGGGGGGGGGGGGGGGGCGGGGGGGGGGFGGGGGGGGGGGGGGGGGGACFGGGGGEGECEGGGGGGGGGEFGFGGGGGGGGGGGGGGCFGDFGEEGGGEFGF9FFGGCFGGFGGGG+>+8>F@5:8:8@C,,<>>F9>E,@=C:DF@:FCCGAF::FEF?:FGD,,<CCC:FGGGCFGGG74*?FF8+0:C58C?C7CCEG:?F:<C>;:*9CCF?CFFG?8=CE78>CE?8:E50?EC==ECEGCEEEGGG?EGG9*0?DFCFDGGG5=*2:C>7:EF=2>>F;7CCD
@M03364:396:000000000-C9LGT:1:1101:10601:5796 1:N:0:10
ACTCCTACGGGAGGCAGCAGTAGGGAATTTTCGTCAATGGGCGCAAGCCTGAACGAGCAATGCCGCGTGGGTGAAGACGGTCTTCGGATTGTAAAGCCCTGTTGCCGGGGACAAAGGACAGCCAGAGTAAAAAGCTGACTGTTTGATGGTACCCGGCCAGAAAGCCACGGCTAACTACGTGCCAGCAGCCGCGGTAATACGTAGGGTGCAAGCGTTATCCGGATTTATTGGGCGTAAAGGGCTCGTAGGCGGTTCGTCGCGTCCGGTGTGAAAGTCCATCGCTTAACGGTGG
+
GGGGGGGGGGGGGGGGGGGGGGGGGGGGCGGGGGGGGGGGGGGGGGGGGGGGGGGFGGGGGGGGGGGGGGGGGGGGGFGFGGGCGGGDGCGGGGGGCGGGGGGGGGGEGGGGG8FGA<<,ADE,,8:F,,8C,=C>@C>CD,@EF<CCFD<C9EFGGEGGFGFGF:>FG*CEEGGGGGGGGGGGCFGGGGGGGEBFFCEGGCFGGGGGGGGGGGGGGGFGGGG8CF?CGGGGGGGGGGFGGGGGGGGG=FGECGGGGGC=EEGEEG*7>CFDFFGFGFGFDDGFCFGFG>@G
@M03364:396:000000000-C9LGT:1:1101:13871:5815 1:N:0:10
ACTCCTACGGGAGGCAGCAGTGAGGAATATTGGTCAATGGGCGGAAGCCTGAACCAGCCAAGTCGCGTGAGGGATGACGGCCCTACGGGTTGTAAACCTCTTTTACGAGGGAATAAAGGACCTTACGAGTAAGGTTTTGCATGTACCTTGTGAATAAGCATCGGCTAACTCCGTGCCAGCAGCCGCGGTAATACGGAGGATGCGAGCGTTATCCGGATTTATTGGGTTTAAAGGGCGCGTAGGCGGGACGTCAAGTCAGCGGTAAAAGACTGCAGCTAAACTGTAGCACGCCGT
+
GGGGGGGGGGGGGGGGGGGGGGGGGGGGGGGGGGGGGGGGGGGGGGGGGGGGGGGGGGGGGGGGGGGGGGGGGGGGGGGGGGGGGGGGGGGGGGGGGGGGGGGGGGGGGGGFGGGGEGGDDFGG9FFFFFF,C>FGEGGGGGGGGGGGGGGGFGGGGGGGGGGGGGGGGGGGGGGGGGGGGGGGGGGGGFGGGGGGGGGGGGGGGGGGGGGGGGGGGGGGGGGGGGEEG?CFGGEGGEGGGGGGGGGGGGEGGGGGGGGGGGGGGGGGGGGGGGGGGFCFFFGGGGGFGD>FG9
@M03364:396:000000000-C9LGT:1:1101:11855:5839 1:N:0:10
ACTCCTACGGGAGGCAGCAGTGGGGAATATTGCACAATGGGCGCAAGCCTGATGCAGCGACGCCGCGTGCGGGATGGAGGCCTTCGGGTTGTAAACCGCTTTTGTTCAAGGGCAAGGCACGGTTTCGGCCGTGTTGAGTGGATTGTTCGAATAAGCACCGGCTAACTACGTGCCAGCAGCCGCGGTAATACGTAGGGTGCAAGCGTTATCCGGATTTATTGGGCGTAAAGGGCTCGTAGGCGGTTCGTCGCGTCCGGTGTGAAAGTCCATCGCTTAACGGTGGATCCGCGCCGG
+
GGGGGGGGGGGGGGGGGGGGGGGGGGGGGGGGGGGGGGGGGGGGGGGGGGGGGGGGGGGGGGGGGGGGGGGGGGGGGGGGGGGGGGGGGGGGGGGGGGGGGGGGGGGGGGGGGGGGGFGGGCDGEFFG++@53@DDFFFGGGGGGFGGGGGGFFGGGGGGGGGGGGGGGFGGGGGGGGGGGGGGGGGGGGGGGFGGGGGGGGGGGGGGGGGGGGGEGGGGGGGGGGGGGGGGGFGGGGGGGGGECGEGGGGGGGGGGEGEGCFFGGGGGGGGGGGGGGGGFFGGFDGFFFFGGG
@M03364:396:000000000-C9LGT:1:1101:8080:5842 1:N:0:10
ACTCCTACGGGAGGCAGCAGTGGGGAATCTTGCGCAATGGGGGCAACCCTGACGCAGCGACGCCGCGTGCGGGACGAAGGCCTTCGGGTCGTAAACCGCTTTTGTTCAAGGGCAAGGCGGGTCTTCGGGCCCGTTGAGTGGATTGTTCGAATAAGCACCGGCTAACTACGTGCCAGCAGCCGCGGTAATACGTAGGGTGCAAGCGTTATCCGGATTTATTGGGCGTAAAGGGCTCGTAGGCGGTTCGTCGCGTCCGGTGTGAAAGTCCATCGCTTAACGGTGGATCCGCGCCGG
+
GGGGGGGGGGGGGGGGGGGGGGGGGGGGGGGGGGGGGGGGGGGGGGGGGGGGGGGGGGGGGGGGGGGGGGGGGGGGGGGGGGGGGGGGGGGGGGGGGGGGGGGGGGGGGGGGGGGGFGGDFCFFGGGG<1CCF<CBCCFDGFCFGGGGGG8F<@FGGGGGGGGGGGGGG5EFGGGGGGGGGGGGGGGGGGGGFGGDEGGGGGGGGGGGGGGGGGGEFGGGGGGGGEEEGFFGGGGGGEGGGGGGGGGGGGGGGGGGGEEEECCFC7EGGGGGGGGDFFGGEFEGGCD>CEDGDG
@M03364:396:000000000-C9LGT:1:1101:16373:5852 1:N:0:10
ACTCCTACGGGAGGCAGCAGTGGGGAATATTGCACAATGGGCGCAAGCCTGATGCAGCGACGCCGCGTGCGGGATGGAGGCCTTCGGGTTGTAAACCGCTTTTGTTCAAGGGCAAGGCACGGTTTCGGCCGTGTTGAGTGGATTGTTCGAATAAGCACCGGCTAACTACGTGCCAGCAGCCGCGGTAATACGTAGGGTGCAAGCGTTATCCGGATTTATTGGGCGTAAAGGGCTCGTAGGCGGTTCGTCGCGTCCGGTGTGAAAGTCCATCGCTTAACGGTGGATCCGCGCCGG
+
GGGGGGGGGGGGGGGGGGGGGGGGGGGGGGGGGGGGGGGGGGGGGGGGGGGGGGGGGGGGGGGGGGGGGGGGGGGGGGGGGGGGGGGGGGGGGGGGGGGGGGGGGGGGGGGGGGGGDGGGG=D>FFGG>3@53>BFGFGGGFGGGGGGGGGFBFGGGGGGGGGGGGGGGEGGGGGGGGGGGGGGGGEGGGGFECFGGGGGGGGGGGGEGGGGGEGDFFEFGGFGGGEEFFGGGFGGGGGGGGGCGEGGEGGGGGGGG8EGGAFGGCFCFGGGDGFGGGGGFFGGGGGFFEDGGG
@M03364:396:000000000-C9LGT:1:1101:23672:5858 1:N:0:10
ACTCCTACGGGAGGCAGCAGTGGGGAATATTGCACAATGGGCGCAAGCCTGATGCAGCGACGCCGCGTGCGGGATGGAGGCCTTCGGGTTGTAAACCGCTTTTGTTCCAGGGCAAGGCACGTTTTCGGCCGTGTTGAGTGGATTGTTCGAATAAGCACCGGCTAACTACGTGCCAGCAGCCGCGGTAATACGTAGGGTGCAAGCGTTATCCGGATTTATTGGGCGTAAAGGGCTCGTAGGCGGTTCGTCGCGTCCGGTGTGAAAGTCCATCGCTTAACGGTGGATCCGCGCCGG
+
GGGGGGGGGGGGGGGGGGGGGGGGGGGGGGGGGGGGGGGGGGGGGGGGGGGGGGGGGGGGGGGGGGGGGGGGGGGGGGGGGGGGGGGGGGGGGGGGGGGGGGGFGGG,CFGGGGDG<EGGE-B:8FEF++85*8@AFC<DF>FCFGF?FGF@:FFGGGGGGGGGGCFFF<8CFGGGFGGGGGGGGEGGGGGFCFGGGGGGGGGGGGGGGGGGGGGDFFGGGGGGGGCEFFGGDFGGGGGGGGGGGGGGGGGGEEEGGCEGGGCGGGGFGGGGGGFGFFDGFFGGGGFFGFFGGG
@M03364:396:000000000-C9LGT:1:1101:20485:5867 1:N:0:10
ACTCCTACGGGAGGCAGCAGTAGGGAATTTTCGTCAATGGGCGCAAGCCTGAACGAGCAATGCCGCGTGAACGAGGAAGGTCTTCGGATCGTAAAGTTCTGTTGAGAGGGAAAAAGGAACACCCGAGGAAATGCTGGTGAAGTGATATTACCTTTCGAGGAAGTCACGGCTAACTACGTGCCAGCAGCCGCGGTAATACGTAGGGTGCAAGCGTTATCCGGATTTATTGGGCGTAAAGGGCTCGTAGGCGGTTCGTCGCGTCCGGTGTGAAAGTCCATCGCTTAACGGTGGATC
+
GGGGGGGGGGGGGGGGGGGGGGGGGGGGGGGGGGGGGGGGGGGGGGGGGGGGGGGGGGGGGGGGGGGGGGGGGGGGGGGGGGGGGGGFGGGGGGGGGGGFFFFGGGGGGGGGGGGGGGGGGFG+3@CE3:8CFGGCFGGGGGGGGFFGGGGFCFGGGGGGEGGGGGGGGFGGGGGGGGGGGGFGGGGGGGGGGGGGGGGGGGGGGGGGGGGGGGGGGGGGGEGCFFGGGGGGGGGGGGGGGGGGEGGGGGGGGECGDGGGEGGEG5>DDDFGGGFGDGGGF:ECG*C>DFFF>C
@M03364:396:000000000-C9LGT:1:1101:8490:5871 1:N:0:10
ACTCCTACGGGAGGCAGCAGTGGGGGATATTGCACAATGGGGGGAACCCTGATGCAGCGACGCCGCGTGAGCGAAGAAGTGCTTCGGCATGTAAAGCTCTATCAGCAGGGAAGAAAGTGACGGTACCTGCCTAAGAAGCCCCGGCTAACTACGTGCCAGCAGCCGCGGTAATACGTAGGGGGCAAGCGTTATCCGGATTTACTGGGTGTAAAGGGAGCGTAGACGGCATGGCAGGTCCGATGTTAAAACCCGCGGCTCAACTGCGGGATGGCATAGGAAACGGTCAGCCTGG
+
EFGG<FGDFGGGGG7FGGGGFFG@FFEGGGGGCGGGGGFGGGGGGGGGEGGGGFGGGGEGGGGGG7FGGGGCEGGGGGGGD,;FFGGDGGGGGGGGFGGF9DFGGGGCFGGGGGFG3@FEG-<C<:<F?,2?F,?EFFG,:BFGGEGF:CG?GGGGGGGGGGGGEECGG:>EGGGGG*;?8CEGGGGG;EGGFFEGGGGGGGEGGGGGGGFGFGG5?EEGGE5@EGCG5A**C*:AF+2//;C+0<C7<CCE*2?ECEGGGG<CEGC)99877F+:*:C47)*1//9/20)*
@M03364:396:000000000-C9LGT:1:1101:23088:5876 1:N:0:10
ACTCCTACGGGAGGCAGCAGTGGGGAATATTGCACAATGGGCGCAAGCCTGATGCAGCGACGCCGCGTGCGGGATGGAGGCCTTCGGGTTGTAAACCGCTTTTGTTCAAGGGCAAGGCACGGTAGCGGCCGTGTTGAGTGGATTGTTCGAATAAGCACCGGCTAACTACGTGCCAGCAGCCGCGGTAATACGTAGGGTGCAAGCGTTATCCGGATTTATTGGGCGTAAAGGGCTCGTAGGCGGTTCGTCGCGTCCGGTGTGAAAGTCCATCGCTTAACGGTGGATCCGCGCCGG
+
GGGGGGGGGGGGGGGGGGGGGGGGGGGGGGGGGGGGGGGGGGGGGGGGGGGGGGGGGGGGGGGGGGGGGGGGGGGGFFGGGGGGGGGGGGGGGGGGGDGGGGF9A>FAFFFGGGGGGCGFC+D+3,@B+3@@*8D,3DFGD:F:FGG;FF:FGDFGCF:FEEG7FGGGDFCCGGGFGFGEFGDGGEGGGGGG<CCCECCCCEGGGGG>FEGGG>E:9CFFGFDFEGEE@GGGCGGGGEGGGGG:8CEEGEEDGE>5C:ECC+:?CG7FDFCDG*:DDCEDE@EGGGG>C>@D3C
@M03364:396:000000000-C9LGT:1:1101:6028:5879 1:N:0:10
ACTCCTACGGGAGGCAGCAGTGGGGAATCTTGCGCAATGGGGGCAACCCTGACGCAGCGACGCCGCGTGCGGGACGAAGGCCTTCGGGTCGTAAACCGCTTTCAGCAGGGACGAGGCCGCTCCGGTGACGGTCCCTGCAGAAGAAGCCCCGGCTAACTACGTGCCAGCAGCCGCGGTAATACGTAGGGGGCAAGCGTTATCCGGATTTACTGGGTGTAAAGGGAGCGTAGACGGTTTAGCAAGCCAGATGTGAAAGCCCGGGGCTCAACCCCGGGACTGCATTTGGAACTGTTT
+
GGGGGGGGGGGGGGGGGGGGGGGGGGGGGGGGGGGGGGGGGGGGGGGGGGGGGGGGGGGGGGGGGGGGGGGGGGGGGGGGGGGGGGGGGGGGGGGGFGGGGGGGGGGFFGGGGGGGGGGGG:F*4FFGF*=8*4CFFGGGFGGGGGFGGGGGEGGGGGGGGGGGGGGGG8FGGGGGGGGGGGGAGGGGGGGGFGGGDGGGGGGGDGGGGGGGGGGGCGGGGGGGEEEGEGCFGGEGGGGGGGGGGGGG?CFGGGGGGGDGGGG==FFGGGGGGGGGDFGFBFFFFGGFG:FFFF
@M03364:396:000000000-C9LGT:1:1101:10976:5880 1:N:0:10
ACTCCTACGGGAGGCAGCAGTGGGGAATATTGGGCAATGGGGGAAACCCTGACCCAGCAACGCCGCGTGAAGGAAGAAGGCCCTCGGGTTGTAAACTTCTTTTAGCAGGGACGAAGAAAGTTACTGTACCTTCAGAAAAAGCAACGGCTAACTACGTGCCAGCAGCCGCGGTAATACGTAGGTTGCAAGCGTTGTCCGGATTTACTGGGTGTAAAGGGCGTGTAGGCGGAGATGCAAGTTGGGAGTGAAATCCCGGGGCTCAACCCCGGAACTGCTTTCAAAACTGTATCCCTT
+
GGGGGGGGGGGGGGGGGGGGGGGGGGGGGGGGGGGGGGGGGGGGGGGGGGGGGGGGGGGGGGGGGGGGGGGGGGGGGGGGGGGGGGGGGGGGGGGGGGGGGGGGGGGGGGGGGGEGGGGGG-ED,CFG<CC,BCF,>FGGGGGGGGGGGGGGGGGGGGGGGGGGGFGGG>EGGGGGGGGGGGGGGGGGGGGGGGGGGGGGG>FGGGGGGFGEGFGGFGGGGGGGGGFEGEGGGGGGGGGGGGGGGGGGFGGGGGGGGGGEFGGGGGGGGGGGGGGCFDDGFFGGGGGFFFFGCC
@M03364:396:000000000-C9LGT:1:1101:13378:5889 1:N:0:10
ACTCCTACGGGAGGCAGCAGTGGGGAATATTGCACAATGGGCGCAAGCCTGATGCAGCGACGCCGCGTGCGGGATGGAGGCCTTCGGGTTGTAAACCGCTTTTGTTCAAGGGCAAGGCACGGTTTCGGCCGTGTTGAGTGGATTGTTCGAATAAGCACCGGCTAACTACGTGCCAGCAGCCGCGGTAATACGTAGGGTGCAAGCGTTATCCGGATTTATTGGGCGTAAAGGGCTCGTAGGCGGTTCGTCGCGTCCGGTGTGAAAGTCCATCGCTTAACGGTGGATCCGCGCCGG
+
GGGGGGGGGGGGGGGGGGGGGGGGGGGGGGGGGGGGGGGGGGGGGGGGGGGGGGGGGGGGGGGGGGGGGGGGGGGGGGGGGGGGGGGGGGGGGGGGGGGGGGGGGGGGGGGGGGGGFGGGG+B@@FGG<+@55@F7CDFGGFEGGFGGGFGGFGGGGGGGGGGEGGGGG:CGGGGGGGGGGGGGGGGGGGGG<CFGGGGGGGGGGGGGGFGGGEE>CGGGGGGGGGCEGFFGEGGGEGGGFGGCGGCEEGEGGEGGGGGEG<:FEFFF>CGGDGGDGGEGDFGF4DGFFE>GGG
@M03364:396:000000000-C9LGT:1:1101:15506:5899 1:N:0:10
ACTCCTACGGGAGGCAGCAGTGGGGAATATTGCACAATGGGCGCAAGCCTGATGCAGCGACGCCGCGTGCGGGATGGAGGCCTTCGGGTTGTAAACCGCTTTTGTTCAAGGGCAAGGCACGGTTTCGGCCGTGTTGAGTGGATTGTTCGAATAAGCACCGGCTAACTACGTGCCAGCAGCCGCGGTAATACGTAGGGTGCAAGCGTTATCCGGATTTATTGGGCGTAAAGGGCTCGTAGGCGGTTCGTCGCGTCCGGTGTGAAAGTCCATCGCTTAACGGTGGATCCGCGCCGG
+
GGGGGGGGGGGGGGGGGGGGGGGGGGGGGGGGGGGGGGGGGGGGGGGGGGGGGGGGGGGGGGGGGGGGGGGGGGGGFGGGGGGGGGGGGGGGGGGGGGGGGGGGGGG,DFGGGGGGGGGGG7FC:FFG@3@*58@7@D@FGCCFGFGGGGFF@FGGGGGGGGGGGGGGG7CFFGFGGGGGGGGGGGGGGGGFGGGGGGGGGGGGGGGGGGGGGGGG?FGGGGGGGGCEGGGGGGGGCEGGGGGEGGGCCEGGECGEGCEEGCFGGGFGGGGGGGEGGFGGFFGFGGFFGEEGGG
@M03364:396:000000000-C9LGT:1:1101:26319:5905 1:N:0:10
ACTCCTACGGGAGGCAGCAGTGGGGAATATTGGGCAATGGGCGAAAGCCTGACCCAGCAACGCCGCGTGAAGGAAGAAGGCCTTCGGGTTGTAAACTTCTTTTACCAGGGACGAAGGACGTTACTGTACCTGGAGAAAAAGCAACGGCTAACTACGTGCCAGCAGCCGCGGTAATACGTAGGTCCCGAGCGTTGTCCGGATTTATTGGGCGTAAAGCGAGCGCAGGCGGTTTAATAAGTCTGAAGTTAAAGGCAGTGGCTTAACCATTGTTCGCTTTGGAAACTGTTAAACTTG
+
GGGGGGGGGGGGGGGGGGGGGGGGGGGGGGGGGGGGGGGGGGGGDGGGGGGGGGGGGGGGGGGGGGGGGGGGGGGGGGGGGGGGGGGGGGGGGGGGGGGGGGGGGEGGGGGGGGFGGGGG+-:+5:EF@,3,83>FEFFGGGGGG7BCGGGGFGGGGGGGGGGGGGGGG*BFEGGGGGGGGGGGGGGGDEGGGGGGGGGGGGGGGGGGGGGGGGGGGGGGGGGGGGGGGGEEGGGGGGGGGGFGGGGGGGGGGGGGGGGFGGGGGGGGGGGGGGGGGGGGFFGGGGFFGFFCFC
@M03364:396:000000000-C9LGT:1:1101:13410:5953 1:N:0:10
ACTCCTACGGGAGGCAGCGGTGGGGAATCTTGCGCAATGGGGGCAACCCTGACGCAGCGACGCCGCGTGCGGGACGAAGGCCTTCGGGTCGTAAACCGCTTTCAGCAGGGACGAGGCCGCTCCGGTGACCGTACCTGCAGAAGAAGCCCCGGCTAAATACGTGCCAGCAGCCGCGGTAATACGTATGGGGCGAGCGTTATCCGGATTCATTGGGCGTAAAGCGCGCGTAGGCGGCCCGTTAGGTCGGAGGTAAAAGCCCGGGGCTCAACCCCGGCGAGCCTCCGATACCGGCGG
+
GGGGGGGGGGGGEGGGGGDFGGGGGGGGGGGGGGGGGGGGGGGGGGGGGGGGGGGGGGGGGGGGGGGGGGGGGGGGGGGGGGGGGGGGGGGGGGGGGGGGGGGGGGGGGGGGEF7F:>F7F*C*<FFGF,4=<*<<FBFG,<F7:F,FFECF8EGGGGGGGCFFGFFFGGFFGGGGGGGGGGG<CCCGGGGEGGGDGGGGFGGGECEGGGGGGGDEEEGCFCEGGEGDG>C@GGDCGG:8EEGEGGGE5E8<CFGG98>CGGGECFGGGGEGDGGGGGCGFFG795DE<;B<<D
@M03364:396:000000000-C9LGT:1:1101:19170:5979 1:N:0:10
ACTCCTACGGGAGGCAGCAGTGGGGAATCTTGGGCAATGGGCGAAAGCCTGACCCAGCAACGCCGCGTGAAGGAAGAAGGTCTTCGGATTGTAAACTTCTTTTATGAGGGACGAAGGACGTGACAGTACCTCATGAATAAGCCACGGCTAACTACGTGCCAGCAGCCGCGGTAATACGTAGGTGGCAAGCGTTGTCCGGATTTACTGGGTGTAAAGGGAGCGTAGGTGGCATGGCAAGTCAGATGTGAAAGCTCGGGGCTCAACCCCGGAACTGCATTTGAAACTGTCAAGCTG
+
GGGGGGGGGGGGGGGGGGGGGGGFGGGGGGGGGGGGGGGGGGGGGGGGGGGGGGGGGGGGGGGGGGGGGGGGGGGGGGGGGGGGGGGGGGGGGGGGGGGFGGGGGGGGGGGFGGGGGGG:C-B<,CFG,<D?<<<FGGGGGGGGGGGGGGGGGGGGGGGGGGGGGGGGG:BFFGGGGGGGGGGGGGGGGGGGGGGGGGGGGGGGGGGFG<BCGCGGGGGGGG:EEEEFGGGGGGGGGGCGFGGGGGGGGGGGGGGGGGEGGGCF6C=CGDGGGGGGGGDCFFGFGGGFF?FGG*
@M03364:396:000000000-C9LGT:1:1101:16683:6007 1:N:0:10
ACTCCTACGGGAGGCAGCAGCTAAGAATATTCCGCAATGGACGAAAGTCTGACGGAGCGACGCCGCGTGTACGATGAAGGTCGGAAGATTGTAAAGTACTTTTATGCATGAGGAATAAGCAGGGTAGGGCATGACCTTGTGGTGACTGTAGTGCATGAATAAGCAACGGCTAATTACGTGCCAGCAGCCGCGGTAACACGTAAGTTGCGAGCGTTGTTCGGATTTATTGGGCGTAAAGGGTGCGCAGGCGGTCTGTTAAGTTTGGTGTGAAAGCGTGGGGCTCAACCCCATAC
+
GGGGGGGGGGGGGGGGGGGGGGGGGGGGFGGGGGGGGGGGGFGGGGFFGGGGGGGGGGGGGGGGGGGGGGGCFGGGGGGGBFGGGGFFGGGGGGGGAFGGGGGFGGGGGGGGGGDGEFEB,>B+:BBF+,8B:,,8CDFFFCFFAACEDCFGGGGGGGGGGGGGGGGGG7EGGGGG@EAFGGGGGGGGAGCE@FGECG<<<:<FCCB<8FCEGCECGCCGD>A5@FGFCGGGGGE8ACFG*87CEGEGGGGCEEECFFGG9FFFD/CDD7CG767*9D=DFDF=6F*0>.7<F
@M03364:396:000000000-C9LGT:1:1101:11483:6013 1:N:0:10
ACTCCTACGTGAGGCAGCAGTGGGGAATATTGCACAATGGGCGCAAGCCTGATGCAGCGACGCTGCGTGCGGGATGGAGGCCTTCGGGTTGTAAACCGCTTTTGTTCAAGGGCAAGGCACCTTTATGGTTGTGTTTAGTGGATTGTTCGAATAAGCACCGTCTAACTACTTGCCAGCAGCCGCGGTAATACGTAGGGTGCAAGCGTTATCCGGATCTATTGGGCGTAAAGGGCTCGTAGGCGGTTCGTCGCGTCCGGTTTGCAAGTCCATCGCTTAACGGTGGATCTGCGCCGG
+
EFGFFDEFG,CFEFGGFB@FF@CF:GCEGGGGDGD<FFEF8<@F:@@D<CEGFFGG<<C7CFEGDC=FG@FE7FFC7,CBBDFGDB@FGGEGF?FGGG:FGGG9AB?FGD<F7FAC+>,8+:88,,<><,88+,B,3C=>8DCFFFGCCD,@+8@==,8C3*@FFACBB,@FGGFGGGG73:<<<E*4F,>=2,4CCGGGFGCC:CBGGG9EC4C*<2A0<F5*28C*A7:82:8?EG5E9:/2:5/C*:*/:*/*)**:8+:C+:C*:>@DD*:5*::C>>5560*9775C<D
@M03364:396:000000000-C9LGT:1:1101:20985:6029 1:N:0:10
ACTCCTACGGGAGGCAGCAGTGGGGAATATTGCACAATGGGCGCAAGCCTGATGCAGCGACGCCGCGTGCGGGATGGAGGCCTTCGGGTTGTAAACCGCTTTTGTTCGAGGGCAAGGCACGGTTTCGGGCGTGTTGAGTGGATTGTTCGAATAAGCACCGGCTAACTACGTGCCAGCAGCCGCGGTAATACGTAGGGTGCAAGCGTTATCCGGATTTATTGGGCGTAAAGGGCTCGTAGGCGGTTCGTCGCGTCCGGTGTGAAAGTCCATCGCTTAACGGTGGATCCGCGCCGG
+
GGGGGGGGGGGGGGGGGGGGGGGGGGGGGGGGGGGGGGGGGGGGGGGGGGGGGGGGGGGGGGGGGGGGGGGGGGGGGGGGGGGGGGGGGGGGGGGGGGGGGGGGGGG+FFGGGGGG++BFE+@:3@FF3*53>1,DC:>FF,8FCCFCEFF<8CFGGGGGGGGDFDFGF*BFF7FFFGGGGGGGGGEG?FGCCCGGGGGG8FGGGGGGGGGGGEGGGGGGGF>:EE8CFGGGGGGGGGGGGGGGGGGC8CGGG=EGD8CEG7DEGGGGFGFCCECDFF>D>FGGFDDF<B@DD<
@M03364:396:000000000-C9LGT:1:1101:7968:6040 1:N:0:10
ACTCCTACGGGAGGCAGCAGTGGGGAATATTGCACAATGGGCGCAAGCCTGATGCAGCGACGCCGCGTGCGGGATGGAGGCCTTCGGGTTGTAAACCGCTTTTGTTCAAGGGCAAGGCACGGTTTCGGACGTGTTGAGTGGATTGTTCGAATAAGCACCGGCTAACTACGTGCCAGCAGCCGCGGTAATACGTAGGGTGCAAGCGTTATCCGGATTTATTGGGCGTAAAGGGCTCGTAGGCGGTTCGTCGCGTCCGGTGTGAAAGTCCATCGCTTAACGGTGGATCCGCGCCGG
+
FGFFGEFGGG@CGEGGCC,CFGFC@BFGFGF@FFEFGGG-C@FECCCEFE8<F<<FCFECGEGC+:FGCCFFCCGCG?FCEGGGCGGGFGGGFGAEFGGEGGC,B<AGCFGGC<3=BFF@C+BC:BC@3+58>FFGFD>>:9DCFC,71:,7*8DFCFGGEG*C<<<FF83<C:F7*?BCCF:C7CGGEFGC@<;EEC>E?C?8:;CEG9CGE:EGFDFGG6C8E8EEC9FDEG>EEGFCFCCEEEEE=E5CCC8ED:E7??CFGFFCFDF3DFG7>:ECBFG**227FEBGDG
@M03364:396:000000000-C9LGT:1:1101:15336:6057 1:N:0:10
ACTCCTACGGGAGGCAGCAGTAAGGGATATTGGTCAATGGGCGGGAGCCTGAACCAGCCATGCCGCGTGAGGGATTGAGGCCCTACGGGTCGTAAACCTCTTTTGCCGGGGGATAACGGGAGCCACGGGTGGCGCAGTGAAGGTACCCGGAGGATAAGCATCGGCTAACTCCGTGCCAGCAGCCGCGGTAATACGGAGGATGCGAGCGTTATCCGGATTTATTGGGTTTAAAGGGTGCGCAGGCGGGCGTCTAAGTCAGCGGTGAAAGTTCCCGGCTCAACCGGGTCAGGGCCG
+
GGGGGGGGGGGGGGGFEGGGGGGGGG8CFGFGGGGGGGGGGGGGGGGGGGGCFGGGGGGG<FGGGEGFGGGGGFGGGGDGGGEGGFGGGFGEFGEFGGGFGGGGG@F@FFGDG7,@3:FG@>C:8@CE5*5*8*8*4=F,CFFGG?,?FE<F*<FFFGGFF<FFGFGFFG9@E;F58FGFFFCFGEGGCEGG+2AGGGGGFGGGDECEEG5@CEEEC8C9+CFCFFC*/@CEEGG>EEGDGGECEEGGGE85FGGGFFC?EE*:CDGFD:CDF5=)>CFCFFECG79>F4>GG7
@M03364:396:000000000-C9LGT:1:1101:23228:6072 1:N:0:10
ACTCCTACGGGAGGCAGCAGTGGGGAATATTGCACAATGGGCGCAAGCCTGATGCAGCGACGCCGCGTGCGGGATGGAGGCCTTCGGGTTGTAAACCGCTTTTGTTCAAGGGCAAGGCACGATTTCGGTCGTGTTGAGTGGATTGTTCGAATAAGCACCGGCTAACTACGTGCCAGCAGCCGCGGTAATACGTAGGGTGCAAGCGTTATCCGGATTTATTGGGCGTAAAGGGCTCGTAGGCGGTTCGTCGCGTCCGGGGTGAAAGTCCATCGCTTAACGGTGGATCCGCGCCGG
+
GGGGGGGGGGGGGGGGGGGGGGGGGGGGGGGGGGGGGGGGGGGGGGGGGGGGGGGGGGGGGGGGGGGGDGGGGGGGGFGGGGGGGGGGGGGGGGGFGGGGGGGEGBFGGGGGGGGG+BEF7-B,+@DF+883*8,,33@@FA9:D:@<CFED>FGGGFGEGGDCFFFGFEEGGGGGGGGGGGGGGGGG?<CF@@CEECCGGGGDEGEEGFGGGGGGGGFGGFFF>*:EFGGEDFGE8?FDF?EGGDG=C=8E=:EGG*>=E=DCC*+?>7C9DGFDFGGGBFGF6CC:3<)9CC
@M03364:396:000000000-C9LGT:1:1101:10784:6089 1:N:0:10
ACTCCTACGGGAGGCAGCAGTGGGGAATCTTGCGCAATGGGGGCAACCCTGACGCAGCGACGCCGCGTGCGGGACGAAGGCCTTCGGGTCGTAAACCGCTTTCAGCAGGGACGAGGCCGCGAGGTGACGGTACCTGCAGAAGAAGCCCCGGCTAAATACGTGCCAGCAGCCGCGGTAATACGTATGGGGCGAGCGTTATCCGGATTCATTGGGCGTAAAGCGCGCGTAGGCGGCCCGTTAGGTCGGAGGTAAAAGCCCGGGGCTCAACCCCGGCGAGCCTCCGATACCGGCGGG
+
GGGGGGGGGGGGGGGGGGGGGGGGGGGGGGGGGGGGGGGGGGGGGGGGGGGGGGGGGGGGGGGGGGGGGGGGGGGGGGGGGGGGGGGGGGGGGGGGGGGGGGGGGGGGGGGGGEFGGFGGG*==8@CFC*=+<FCFGGGGGGGGGCFFGCFEEEGGGGGGGGGGGGGGG;CGGGGC?EGGGGGGGGGFEGGGGGGGGGGGGEGECEFDFEGGGGEGGGGGGGEEGG:CEGGGGDCEE:;=EGCFGGEEG8<CGCFGGGCEGGGCGGG4CDGGDEE>D3=C@>EGDD<?DF:CDD
@M03364:396:000000000-C9LGT:1:1101:15007:6106 1:N:0:10
ACTCCTACGGGAGGCAGCAGTAGGGAATTTTCGTCAATGGGCGCAAGCCTGAACGAGCAATGCCGCGTGGGTGAAGACGGTCTTCGGATTGTAAAGCCCTGTTGCCGGGGACAAAGGACAGCCTGAGTGCAGAGCTGACTGTTTGATGGTACCCGGCCAGAAAGCCACGGCTAACTACGTGCCAGCAGCCGCGGTAATACGTAGGGTGCAAGCGTTATCCGGATTTATTGGGCGTAAAGGGCTCGTAGGCGGTTCGTCGCGTCCGGTGTGAAAGTCCATCGCTTAACGGTGG
+
GGGGGGGGGGGGGGGGGGGGGGGGGGGGGGGGGGGGGGGGGGGGGGGGGGGGGGGGGGGGGGGGGGGGFGGGGGGGGGGG@FEGGFGGGGGGGGGGGGGFFGGGGAFFFGGGGGDGDFFGG9F,BBDF,,9,<BF9@DFAFDCF<FGGFGFF><FGGGGGGGFGGGGGG:E@FCGGGGGFFFCCGGEGGGGGGC*=FGGFFCFGGG@FGGGGGGCE8EGFGG>E?9CGGGGGGE8?GGGGGGGDGCCFCGGG8CEGG5CED8)1:D5CCD@?7E+CCGED<DFC*:*8DBFG
@M03364:396:000000000-C9LGT:1:1101:22301:6108 1:N:0:10
ACTCCTACGGGAGGCAGCAGTGGGGAATATTGCACAATGGGCGCAAGCCTGATGCAGCGACGCCGCGTGCGGGATGGAGGCCTTCGGGTTGTAAACCGCTTTTGTTCAAGGGCAAGGCACGGTTTCGGCCGTGATGAGTGGATTGTTCGAATAAGCACCGGCTAACTACGTGCCAGCAGCCGCGGTAATACGTAGGGTGCAAGCGTTATCCGGATTTATTGGGCGTAAAGGGCTCGTAGGCGGTTCGTCGCGTCCGGTGTGAAAGTCCATCGCTTAACGGTGGATCCGCGCCGG
+
GGGGGGGGGGGGGGGGGGGGGGGGGGGGGGGGGGGGGGGGGGGGGGGGGGGGGGGGGGGGGGGGGGGGGFGGGGGGGGGGGGGGGGGGGGGGGGGGGGGGFGFFFDF,?FGGGGGG+BD8=8B++@FG3+@3>*,@@F,>F>,DD7@;FG<B<<FFGGGGGGDGGFGG88=<CGGGGGGGGGGGGGGGGFGGGGGGGGGCFFGGGGCG8FFEGEGG9EGGGGGFGE*CFFGG5AEG=EGGFCEC5CEEGGEE::EE3::/A+::EGFG7DGG7/C<DFEG7@E99*977;>)9D
@M03364:396:000000000-C9LGT:1:1101:20955:6121 1:N:0:10
ACTCCTACGGGAGGCAGCAGTGGGGAATATTGCACAATGGGCGCAAGCCTGATGCAGCGACGCCGCGTGCGGGATGGAGGCCTTCGGGTTGTAAACCGCTTTTGTTCGAGGGCAAGGAACGGTGTCGGAAGGGAAGAGGGGGTTGTTCGAGTGAGCACCGGCTAACTACGTGCCAGCAGCCGCGGTAATACGGAGGATGCAAGCGTTATCCGGATTTATTGGGTTTAAAGGGTGCGGAGGCTGTAAGTCAAGTCAGCGGTGAAAAGTCGGGGCTAAACCTTGAGGGTGCCGTTG
+
FGGGGGGGGGGGGGGGGGGGCFGDGGGGEGGEGEGGGGGGGGGCGGGGGGGGEGGGGGGGFFGGGGGGGCGEGEFGFGGGCG8?AFFGFGGGGGGGGGGGGGG<<BC+3BCE:F7<+,B>3-8@+@FE+85+@>,@>F:<F*=<*433=F,?*?C:<<<<7C<:<F9<E8*4=F@CGF8:E?5C>85*<+<EG5:8:<@8<FF8;1;**3:1C;*/+3+0<9C:E5<9:CGC2?>C*/:EG*:00CF+<CA+<<+<C=C***2<EG9:CC*99**>70*2/6?C<7DD5:7/*9
@M03364:396:000000000-C9LGT:1:1101:17677:6121 1:N:0:10
ACTCCTACGGGAGGCAGCAGTAGGGAATTTTCGTCAATGGGCGCAAGCCTGATGCAGCGACGCCGCGTGCGGGATGGAGGCCTTCGGGTTGTAAACCGATTTTGTTCAAGGGCAAGGGACGGTTTCGGCCGTGGTGAGTGGATTGATCGAATAAGCACCGGCTAACTACGAGCCAGCAGCCGCGGAAATACGTAGGGTGCAAGCGTTATCCGGAATGATTGGGCGTAAAGGGTGCGTAGGCGGCCGCGAGTGTCGGATGGGAAAGCAACGGGCTCAACCCGGAAAGTGCGTACG
+
FAFFFCGGGGGGEGGGGG8FFGFCCCFGGFG9C@@F;FCGEC@@EGEDF8FFG<<9EDFGFE+@=>FFEEGD:>FGGFGGDDGG<FFFFGGGGFGCFC+>FG??D=,,CBDF7FE77+>+@+83CF+@+****5@7@B?<>3?FC,<>><FFGE:9:F,<FEFGGFFFG@*<*=?C@:AB2C7:E*:EC+<*0,*;*;CCFDF5;/AEE+AE>58@C+23<C888E558FGE08*C2;8*0?CG*/*:*//*2<CCD5:*;*9F5F+*2)8D):>FFG6DB0:7>1:**.)*9)
@M03364:396:000000000-C9LGT:1:1101:8151:6132 1:N:0:10
ACTCCTACGGGAGGCAGCAGTGGGGAATATTGCACAATGGGCGCAAGCCTGATGCAGCGACGCCGCGTGCGGGATGGAGGCCTTCGGGTTGTAAACCGCTTTTGTTCAAGGGCAAGGCACGGTTACGGAAGTGTGGAGTGGATTGTTCGAATAAGCACCGGCTAACTACGTGCCAGCAGCCGCGGTAATACGTAGGGTGCAAGCGTTATCCGGAATGATTGGGCGTAAAGGGCGCGTAGGCGGCCGTTTAAGTCTGAAGTGAAAGTCCTGCTTTCAAGGTGGGAACTGCTTTGG
+
GGGGGGGGGGGGGGGGGGGGGGGGGGGGGGGGGGGGGGGGGGGGGGGGGGGGGGGGGGGGGGGGGGGGGGGGGFEGGFGGFGGGGGGGGGGGGGGGGGGGGGGGGFF9EFGECFFG<DFD7+D++:FE++8,33,87D:C@@:=F@DFFECCFFGGGGGGDGGGGGGGGCFGFGGGGGGGGGGGGBFEGGGGGFFGGFGGCFGGGGGG>FFGGEGCFGGGGGGGGGCDGGGGGGGGGGGGGGGCEG*A+CEFFGGGFGF:EFFGGGFGGGG*:CGG7DCF@FGGGGFFG?F:FF
@M03364:396:000000000-C9LGT:1:1101:9183:6145 1:N:0:10
ACTCCTACGGGAGGCAGCAGTGGGGAATATTGGACAATGGGGGGAACCCTGATCCAGCGATGCCGCGTGAGTGAAGAAGGCCTTAGGGTTGTAAAGCTCTTTTGATAGGGAAGATGATGACGGTACCTCGAGAATAAGCACCGGCTAACTCTGTGCCAGCAGCCGCGGTAATACAGAGGGTGCGAGCGTTGTTCGGAATTACTGGGCGTAAAGGGCGTGTAGGCGGTTATATAAGTCAGATGTTAAAGACCTGGGCTCAACCTAGGGGGTGCGTTTGATACTGTATAGCTAG
+
GGGGGGGGGGGGGGGGGGGGGGGGGGGGGGGGGGGGGGGGGGGGGGGGGGGGGGGGGGGGGGGGGGGGGGGGGGGGGGGGGGGGGGGGFGGGGGGGGEGFCF==:FFGGGGGGGGGGGG;:>>>8>FG,*6+,<<,?FGFGGGGGGFGGGGGGGGGGGGGGGGGGGGGE2CFFGGGFGGGGGGGGGGG:CGGGGGEGGGGGGGGGGGGGGGGGGGGGGGGGGGGGGCECGGGGGGGGGGGFGGGGGGGGGGGFGGGGGGGGGGGGGGGGGGGGGGGGFGGFFGGGGGFGFFG
@M03364:396:000000000-C9LGT:1:1101:14222:6154 1:N:0:10
ACTCCTACGGGAGGCAGCAGTGGGGAATATTGCACAATGGGCGAAAGCCTGATGCAGCGACGCCGCGTGAAGGATGAAGTATTTCGGTATGTAAACTTCTATCAGCAGGGAAGAAACTGACGGTGCCTAACTACGAAGCCCCGGCTAACTACGTGCCAGCAGCCGCGGTAATACGTAGGGGGCAAGCGTTATCCGGATTTACTGGGTGTAAAGGGAGCGTAGACGGTTCGGCAAGCCAGATGTGAAAACCCGGGGCTCAACCCCGGGACTGCATTTGGAACTGTCGGACTAG
+
GGGGGGGGGGGGGGGGGGGGGGGGGGGGGGGGGGGGGGGGGGGGGGGGGGGGGGGGGGGGGGGGGGGGGGGGFGGGGGGGGGGGGGGGGGGGGGGGFGGGGGGGGGGGGGGGGGGG,BC:A-=B+@FF,,8,,588@F7DBF:FBC<FFD=F@@FCFGGGGGGGGGGG8*=@CGGBCCCFGGD7FGFFFEEGGDFGG>:CGGGGGGGGGGGGGFGGGGGGGGGGGGEECGGGCCFFFFGGGGFG?CE:FGGGGGGGGGG?FGGGDDGDGGG40<7CDDGDFF6:>F3:DB)>
@M03364:396:000000000-C9LGT:1:1101:7747:6176 1:N:0:10
ACTCCTACGGGAGGCAGCAGTGGGGAATCTTGCACAATGGGCGCAAGCCTGATGCAGCGACGCCGCGTGCGGGATGGAGGCCTTCGGGTTGTAAACCGCTTTTGTTCAAGGGCAAGGCACGGTTTCGGACGAGTTGAGTGGATTGTTCGAATAAGCACCGGCTAACTACGTGCCAGCAGCCGCGGTAATACGTAGGGTGCAAGCGTTATCCGGATTTATTGGGCGTAAAGGGCTCGTAGGCGGTTCGTCGCGTCCGGTGTGAAAGTCCATCGCTTAACGGTGGATCCGCGCCGG
+
GGGGGGGGGGGGGGGGGGGGGGGGGGGGGGGGGGGGGGGGGGGGGGGGGGGGGGGGGGGGGGGGGGGGGGGGGGGGGGGGGGGGGGGGGGGGGGGGGGGGGGGDADFAFGGGFGFG7<DD>+=33@CG++5**8@,@@>:FGF9F<FFGFGEFGGG9FGGGGGGGGGGFCGGGGFGGGGGGGGGGGEEGGGG@FFGECGGGFGGGGGDGGGGGGCE?7CGGGGGGGGGGGCGGGGGGGGEGGEGGGGCGCGEEGG=C:C:*3>?F>FG7:EGGGGGFGGG>>ECCCC:DDFGGG
@M03364:396:000000000-C9LGT:1:1101:20661:6188 1:N:0:10
ACTCCTACGGGAGGCAGCAGTAGGGAATTTTCGTCAATGGGCGCAAGCCTGAACGAGCAATGCCGCGTGAGTGAGGAAGGTCTTCGGACTGTAAAGCTCTGTTGCCGGGGAAAAAGGGGAGATGCAGGGCATGACATTTCATGGATGGTACCCGGCCAGAAAGCCACGGCTAACTACGTGCCAGCAGCCGCGGTAATACGTAGGTGGCGAGCGTTATCCGGAATGATTGGGCGTAAAGGGCTCGTAGGCGGTTCGTCGCGTCCGGTGTGAAAGTCCATCGCTTAACGGTGGATC
+
GGGGGGGGGGGGGGGGGGGGGGGGGGGGGGGGGGGGGGGGGGGGGGGFGGGGGGGGGGGGGGGGGGGGGGGGGGGGGGGGGGGGGGGGGGGGGGGGGGGGGGGGGCF+@FGGGGGD+BFCE-B,:EFG+8@,=,BEFGCF=FFCFFFFGGGGGGGGGGGGGGGGGGGGEFGGGGGGGGGGGGGGGGGGGGGGGGDGGGGGGGGGGGGGGGGGGGGGGGGGGGGGGGGGGGGGGCEGGGGGGGGEEEFEGGGGGGDGDEDGEEGGGDGDGGGFGGGGGGGDDFGGGGDD1>B**2
@M03364:396:000000000-C9LGT:1:1101:10912:6208 1:N:0:10
ACTCCTACGGGAGGCAGCAGTGGGGAATATTGCACAATGGGGGAAACCCTGATGCAGCGACGCCGCGTGAGCGAAGAAGTATTTCGGTATGTAAAGCTCTATCAGCAGGGAAGAAAATGACGGTGCCTGACTAAGAAGCTCCGGCTAAATACGTGCCAGCAGCCGCGGTGATACGTATGGTGCAAGCGTTATCCGGATTTACTGGGTGTAAAGGGAGCGCAGACGGCATGGCAAGCCAGATGTGAAAGGTGGGGGCTCAACCCCCAAGCTGCATTTGGAACTGTCAAGCTAG
+
GGGGGGGGGGGGGGGGGGGGGGGGGGGGGGGGGGGGGGGGGGGGGGGGGGGGGGGGGGGGGGGGGGGGGGGGGGGGGGGGGGGGGGGGGGGGGGGGGGGGGGGGGGGGGGGGGGGFFFGFF-@B3@FF,,8,,CDDFFGGGGGGGG+DFFFGFGGGGGGGFGGGGGGGG*6CFGGGGGGGGGGGGGGGGGGGGGGGGGGGGGGGGGGGGGGGGGGGGGGGGGGGGGGGGGGGGFGFGGGGGGGGCGGGGGGGGGCGGGGGGGGGGDGGGGGGGGGGGGGGFFGGGFGFGFFG
@M03364:396:000000000-C9LGT:1:1101:11636:6224 1:N:0:10
ACTCCTACGGGAGGCAGCAGTGGGGAATATTGCACAATGGGCGCAAGCCTGATGCAGCGACGCCGCGTGCGGGATGGAGGCCTTCGGGTTGTAAACCGCTTTTGTTCAAGGGCAAGGCACGGTTGCGGGCGTGTTGAGTGGATTGTTCGAATAAGCACCGGCTAACTACGTGCCAGCAGCCGCGGTAATACGTAGGGTGCAAGCGTTATCCGGATTTATTGGGCGTAAAGGGCTCGTAGGCGGTTCGTCGCGTCCGGTGTGAAAGTCCATCGCTTAACGGTGGATCCGCGCCGG
+
GGGGGGGGGGGGGGGGGGGGGGGGGGGGGGGGGGGGGGGGGGGGGGGGGGGGGFGGGGGGGGGGGGGGGGGGGGGGGFGGGGGGGGGGGGGFGFGGGGGGGFFFGGGDGGGCGGGGCGGFF7F:+:FG+*5558>:;FCFE9FGGC9FGDFG<FGGGGGGGGGGGGGGG:BECCCGGGGFFGGGGGGGGFGGGFGGGGGGGGGGGGGGGGGGGCEGDGGGFGFDGGCGFGGGG=FGCEDEGGGGGGGGGCGEGGGDGGC5;+:EGGC7CDFDGGF<FGGGBF5CGC5;3B3CDD
@M03364:396:000000000-C9LGT:1:1101:23498:6227 1:N:0:10
ACTCCTACGGGAGGCAGCAGTGGGGAATATTGCACAATGGGCGCAAGCCTGATGCAGCGACGCCGCGTGCGGGATGGAGGCCTTCGGGTTGTAAACCGCTTTTGTTCAAGGGCAAGGCACGGTTTCGGCCGTGTTGAGTGGATTGTTCGAATAAGCACCGGCTAACTACGTGCCAGCAGCCGCGGTAATACGTAGGGTGCAAGCGTTATCCGGATTTATTGGGCGTAAAGGGCTCGTAGGCGGTTCGTCGCGTCCGGTGTGAAAGTCCATCGCTTAACGGTGGATCCGCGCCGG
+
GGGGGGGGGGGGGGGGGGGGGGGGGGGGGGGGGGGGGGGGGGGGGGGGGGGGGGGGGGGGGGGGGGGGGGGGGGGGGGGGGGGGGGGGGGGGGGGGGDEGGGGGGGGCDGGCBE7FC7FFF+B+@FGE@>F<@,@@,>>>C@FF7:@FGF@F>FFGCCFGEGCFGGGGG1BFFGGFGGDGGGDGGGGDC7CF9<@CE?EGGGGFGGEGGGGGGEGCFGGGGG>EC?:;*AFGCFGG=EGGGGGGGEGGG5CEEGGGG5EEG<>CEFFFCFCGDCFDFGGGFFGF*9FF:5@GGG
@M03364:396:000000000-C9LGT:1:1101:13410:6240 1:N:0:10
ACTCCTACGGGAGGCAGCAGTAGGGAATTTTCGTCAATGGGCGCAAGCCTGAACGAGCAATGCCGCGTGGGTGAAGACGGTCTTCGGATTGTAAAGCCCTGTTGCCGGGGACAAAGGACAGCCCGAGTGGAACGCTGACTGTTTGATGGTACCCGGCCAGAAAGCCACGGCTAACTACGTGCCAGCAGCCGCGGTAATACGTAGGTGGCAAGCGTTATCCGGAATGATTGGGCGTAAAGGGTGCGCAGGCGGCTGTGCAAGTCTGAAGTAAAAGGGACCGGCTCAACCGGTTCC
+
GGGGGGGGGGGGGGGGGGGGGGGGGGGGGGGGGGGGGGGGGGGGGGGGGGGGGGGGGGGGGGGGGGGGGGGGGGGGGGGGGGGGGGGFGGGGGGGGGGGGGGGEFGGFGGGGGGGGDABBADD++@FG++83,8@FCGFGFFFGG=AFGGGGGGGGGGGGGGFGGGGGG*BFFGGGGGGGGGGGGGGGGGEGGGGGGGGGGGFFGGGGGGGGGGGGDFGGGDCGGG+<EGGGGGEGD=EGGGGGGGGGGGGGGGGGFGGGGFGCEFDGGFFF:FEDFFCGBF59*>CFGF@GG4
@M03364:396:000000000-C9LGT:1:1101:18622:6241 1:N:0:10
ACTCCTACGGGAGGCAGCAGTGGGGAATATTGCACAATGGGCGCAAGCCTGATGCAGCGACGCCGCGTGCGGGATGGAGGCCTTCGGGTTGTAAACCGCTTTTGTTCAAGGGCAAGGCACGGTTTCGGCCGTGTTGAGTGGATTGTTCGAATAAGCACCGGCTAACTACGTGCCAGCAGCCGCGGTAATACGTAGGGTGCAAGCGTTATCCGGATTTATTGGGCGTAAAGGGCTCGTAGGCGGTTCGTCGCGTCCGGTGTGAAAGTCCATCGCTTAACGGTGGATCCGCGCCGG
+
GGGGGGGGGGGGGGGGGGGGGGGGGGGGGGGGGGGGGGGGGGGGGGGGGGGGGGGGGGGGGGGGGGGGGGGGGGGGGGGGGGGGGGGGGGGGGGGGGGGGGGGGGGGEGGGGGGGGFFFGG+B+3@FE5+5558FFFFGGGGFFFGCFGFFG*DFGGGGGGGGGGGGGG*BCFGFGGGGGGGGGGGGGGGGGGGGGGGGGGGGGGGGGGGFGG5EGFGGGGGGGGGCEFGGGGGGGEGGGGEGGGGGGGGGGGGGGGCGEG7DGGGGGFGGCGEFCFGGGFFG*74<>CEDD5D
@M03364:396:000000000-C9LGT:1:1101:9243:6255 1:N:0:10
ACTCCTACGGGAGGCAGCAGTGGGGAATATTGCACAATGGGCGCAAGCCTGATGCAGCGACGCCGCGTGCGGGATGGAGGCCTTCGGGTTGTAAACCGCTTTTGTTCAAGGGCAAGGCACGGTTTCGGCCGTGTTGAGTGGATTGTTCGAATAAGCACCGGCTAACTACGTGCCAGCAGCCGCGGTAATACGTAGGGTGCAAGCGTTATCCGGATTTATTGGGCGTAAAGGGCTCGTAGGCGGTTCGTCGCGTCCGGTGTGAAAGTCCATCGCTTAACGGTGGATCCGCGCCGG
+
GGGGGGGGGGGGGGGGGGGGGGGGGGGGGGGGGGGGGGGGGGGGGGGGGGGGGGGGGGGGGGGGGGGGGGGGGGGGGGGGGGGGGGGGGGGGGGGGGGGGGGGGGFGGGGGGEFDFFGGGGCDFEFFG8>@5@DFGGFGGGCGEFGGFGGGGFGGGGGGGGGEEGGGGG8<FGGGFDFGGGGGGGEDGGGGFFFGGDGGGGGGGGGGGGGGGGEGC@<EGGGGGGGGGGGGGGGGGGGGGGGD*CEGGGDGDCGGGGCEGGCDGGFGF*:FGGGGDDDGGB@GG=FGFGFFGGG
@M03364:396:000000000-C9LGT:1:1101:15037:6260 1:N:0:10
ACTCCTACGGGAGGCAGCAGTGGGGAATATTGGGCAATGGGGGAAACCCTGACCCAGCAACGCCGCGTGAAGGAAGAAGGCTTTCGGGTTGTAAACTTCTTTTACCAGGGACGAAGGACGTTACAGTACCTGGGGAAAAAGCCACGGCTAACTACGTGCCAGCAGCCGCGGTAATACGTAGGTGGCGAGCGTTATCCGGATTTACTGGGTGTAAAGGGCGCGTAGGCGGGGATGCAAGTCAGATGTGAAATCCATGGGCTCAACCCATGAACTGCATTTGAAACTGTATCTCTT
+
GGGGGGGGGGGGGGGGGGGGGGGGGGGGGGGGGGGGGGGGGGGGGGGGGGGGGGGGGGGGGGGGGGGGGGGGGGGGGGGGGGGGGGGGGGGGGGGGGGGGGGGGGGGFGGGGGGCG:AFFE-BF,CFGFCCC:+@CFFGCGGGGGGFGGGFGGGGGGGGGGGGGGGGGG4CGGGGGGFFGGGGGGGGGGGGGGGGGGGGGGGGGGGGGGEEEGCGGGGGGGGEGGGGEGGGGGGGGGGGGGGGFGGGFGGGGGGGGGGGGGDDGGGGGGGGGGGGGGGGGFFGGGGGFGFFGGD
@M03364:396:000000000-C9LGT:1:1101:17612:6270 1:N:0:10
ACTCCTACGGGAGGCAGCAGTGGGGAATATTGCACAATGGGCGCAAGCCTGATGCAGCGACGCCGCGTGCGGGATGGAGGCCTTCGGGTTGTAAACCGCTTTTGTTCAAGGGCAAGGCGGGTCTTCGGGCCCGTTGAGTGGATTGTTCGAATAAGCACCGGCTAACTACGTGCCAGCAGCCGCGGTAATACGTAGGGTGCAAGCGTTATCCGGATTTATTGGGCGTAAAGGGCTCGTAGGCGGTTCGTCGCGTCCGGTGTGAAAGTCCATCGCTTAACGGTGGATCCGCGCCGG
+
GGGGGGGGGGGGGGGGGGGGGGGGGGGGGGGGGGGGGGGGGGGGGGGGGGGGGGGGGGGGGGGGGGGGGGGGGGGGGGGGGGGGGGGGGGGGGGGGGGGGGGGGGGGGGGGGGGFFFGGCF@FFGFGGC<>FFFAFFFGGGFFEGGGGGGGGGGGGGGGGGGGGGGGGG<EFGGGGGGGGGGGGGGGGGGGGFGEGGGGGGGGGGGGGGGGGGEEEFFGGFGFGGGEGGGGGGGGGGGGGGGGEGEGGGGGGGGGGGGECE+>FGGGGGGGGGGG3:CEG@FGC9CFFGF>GGD
@M03364:396:000000000-C9LGT:1:1101:4983:6276 1:N:0:10
ACTCCTACGGGAGGCAGCAGTGAGGAATATTGGTCAATGGGCGGAAGCCTGAACCAGCCAAGTCGCGTGAGGGAAGACGGTCCTACGGATTGTAAACCTCTTTTGTCGGGGAGCAAAGAGACCCCGTGTAGTAAGATGAGCGTACCCGAAGAAAAAGCATCGGCTAACTCCGTGCCAGCAGCCGCGGTAATACGGAGGATGCGAGCGTTATCCGGATTTATTGGGTTTAAAGGGTGCGTAGGCGGACAGTTAAGTCAGCGGTAAAATCGAGAGGCTCAACCTCTTCCGGCCGTT
+
GGGGGGGGGGGGGGGGGGGGGGGGGGGGGGGGGGGGGGGGGGGGGGGGGGGGGGGGGGGGGGGGGGGGGGGGGGGGGGGGGGGGGGGGGGGGGGGGGGGGGGGGGFGGGGGGFGFGFGGFCBB,+@FFB,C<33CFCF9FGGGGG7FFCGGGGGFGGGGGGGGGGDGGGFFGGGGGGGGGGGGGGGGGGGGGGGGGGGGGGGGGGGGGGGGGGGGGDGGFCEGGDEGCFGGGGGFGGGGGGGGGGGGGGGGGGGGGGGGGGGGGFGFFGFGGGGGGGGGGFFGGGGGECFFGGD
@M03364:396:000000000-C9LGT:1:1101:12890:6280 1:N:0:10
ACTCCTACGGGAGGCAGCAGTGGGGAATCTTGCGCAATGGGGGCAACCCTGACGCAGCGACGCCGCGTGCGGGACGAAGGCCTTCGGGTCGTAAACCGCTTTCAGCAGGGACGAGGCCGCTCCGGTGACAGTACCTGCAGAAGAAGCCCCGGCTAAATACGTGCCAGCAGCCGCGGTAATACGTATGGGGCGAGCGTTATCCGGATTCATTGGGCGTAAAGCGCGCGTAGGCGGCCCGTTAGGTCGGAGGTAAAAGCCCGGGGCTCAACCCCGGCGAGCCTCCGATACCGGCGG
+
GGGGGGGGGGGGGGGGGGGGGGGGGGGGGGGGGGGGGGGGGGGGGGGGGGGGGGGGGGGGGGGGGGGGGGGGGGGGGGGGGGGGGGGGGGGGGGGGGGGGGGGGGGGGGGGGGGEGGGGGG7F8<FFG<,?88CFGGGGGGFGGGGDFFGGGGGGGGGGGGGGGGGGGG;EGEGGGGGGGGGGFGGGGGGGGGGGGGGEGFGGGGGGGGGGGGGGGGGGGGGGGGGEEGGGGGGGGGGEGEEGGGGGEGGGDFGGGGGGGGGGGDGGGGGGGGCGGGGGGFFGGDDGFGFFGGD
@M03364:396:000000000-C9LGT:1:1101:20398:6290 1:N:0:10
ACTCCTACGGGAGGCAGCAGTGGGGAATATTGCACAATGGGGGAAACCCTGATGCAGCGACGCCGCGTGAGCGAAGAAGTATTTCGGTATGTAAAGCTCTATCAGCAGGGAAGATAATGACGGTACCTGCCTAAGAAGCACCGGCTAAATACGTGCCAGCAGCCGCGGTCATACGTATGGTGCAAGCGTTATCCGGATTTACTGGGTGTAAAGGGAGCGCAGGCGGTACGGCAAGTCTGATGTGAAATCCCAGGGCTCAACCTTGGAACTGCTTTGGAAACTGTCGAACTAG
+
GGGGGGGGGGGGGGGGGGGGGGGGGGGGGGGGGGGGGGGGGGGGGGGGGGGGGGGGGGGGGGGGGGGGGGGGGGGGGGGGGGGGGGGGGGGGGGGGGGGGGGGGGGGGGGGGGGGGGGGGG7CB3BFG,,8:,8B,@FGGGGGGGGGFGGGGGGGGGGGGGGGGGGGGG*CFGGGGGGGGGGGGGGGGGGGGGGGGGGGGGGGGGGGGGGGGGGGGGGGGGGGGGGGGGGGGEGGFGFGGGGGGEGGGGGGGGGGGGGGGGGGGGGGGGGGGCGGGGGGGFFFCFFCFG>6:
@M03364:396:000000000-C9LGT:1:1101:26201:6303 1:N:0:10
ACTCCTACGGGAGGCAGCAGTGGGGAATATTGCACAATGGGCGCAAGCCTGATGCAGCGACGCCGCGTGCGGGATGGAGGCCTTCGGGTTGTAAACCGCTTTTGTTCAAGGGCAAGGCACGGTTTCGGCCGTGATGAGTGGATTGTTCGAATCAGCACCGGCTAACTACGTGCCAGCAGCCGCGGTAATACGTAGGGTGCAAGCGTTATCCGGATTTATTGGGCGTAAAGGGCTCGTAGGCGGTTCGTCGCGTCCGGTGTGAAAGTCCATCGCTTAACGGTGGATCCGCGCCGG
+
GGGGGGGGGGGGGGGGGGGGGGGGGGGGGGGGGGGGGGGGGGGGGGGGGGGGGGGGGGGGGGGGGGGGGGGGGGGGGGGGGGGGGGGGGGGGGGGGGGGGGGGGGFG9<FGEGGGGGGGGF=F++@FG<8C5**8@FF=FG9,<FFFGGGCF*>FGGGGGGGGGGGGGG<<FGGGGGGGGGGGGGGGG?9@FF9CGGGGGGGGGGGGGGGGGGGGECFGGGGGGG5CGGGGGGGGGGGGGGGGGGGGGGGGGGGGGGGGDE0:FGGGGGGGGGGGGFGGG>>EFFGGFGFFGGG
@M03364:396:000000000-C9LGT:1:1101:20701:6314 1:N:0:10
ACTCCTACGGGAGGCAGCAGTAGGGAATTTTCGTCAATGGACGCAAGTCTGATGGAGCAACGCCGCGTGAGTGAAGAAGGTTTTCGGATCGTAAAGCTCTGTTGTTGGTGAAGAAGGATAGAGGTAGTAACTGTCCTTTATTTGACGGTAATCAACCAGAAAGTCACGGCTAACTACGTGCCAGCAGCCGCGGTAATACGTAGGTGGCAAGCGTTGTCCGGATTTATTGGGCGTAAAGCGAGCGCAGGCGGAAAAATAAGTCTAATGTGAAAGCCCTCGGCTTAACCGAGGAAC
+
GGGGGGGGGGGGGGGGGGGGGGGGGGGGGGGGGGGGGGGGGGGGGGGGGGGGGGGGGGGGGGGGGGGFEFGGGGGGGGGGGGGGGGGGGGGGGGGGGGGGGGGGFGGGGGGGGGGGAB<FGFE,?FFF,,C@B<C>CDFDG9FF?FGGGGEFGGGGGGGGGGGGCAFGGGGGGGGGGGGGGGGGGFGGGGFGGEFCFGGGFFGGGGGGGGGGGFEGCGGGDEBEFGGGGGGGGGGGGGGGGGGGGGGGGGGGEEGGCEGFGGGGGGFFFGGGGGGG<DGGFFEGGFGFGFFGGF
@M03364:396:000000000-C9LGT:1:1101:8810:6331 1:N:0:10
ACTCCTACGGGAGGCAGCAGTGGGGAATATTGCACAATGGGCGCAAGCCTGATGCAGCGACGCCGCGTGCGGGATGGAGGCCTTCGGGTTGTAAACCGCTTTTGTTCAAGGGCAAGGCACGGTTTCGGCCGTGTTGAGTGGATTGTTCGAATAAGCACCGGCTAACTACGTGCCAGCAGCCGCGGTAATACGTAGGGTGCAAGCGTTATCCGGATTTATTGGGCGTAAAGGGCTCGTAGGCGGTTCGTCGCGTCCGGTGTGAAAGTCCATCGCTTAACGGTGGATCCGCGCCGG
+
GGGGGGGGGGGGGGGGGGFFGGGGGGGGGGGGGGGGGGGGGGGGGGGGGGGGGGGGGGGGGGGGGGGGGGGGGFGGGFFGGGGGGGGGGGGGGGGGGGGGGGGGGGGGGGGGGG7+BFGG>>BEEFGGEFF5@@:<BFGDGGFFGGGGGGFB*?FGGGGGGGGDGFFGG:FGGGGGGGGGGGGGGGGEGGGGCCGGGFGGGGGFGGGGGGGGG?EGGFFFGGFGEGEDFGGEEGGGGDGGGGGGGDGGGGGGGGGGG=EEE30CFGFGGGGGGGGGGFGGFFGCCGGFGBEGGG
@M03364:396:000000000-C9LGT:1:1101:25382:6365 1:N:0:10
ACTCCTACGGGAGGCAGCAGTGGGGAATATTGCACAATGGGCGCAAGCCTGATGCAGCGACGCCGCGTGCGGGATGGAGGCCTTCGGGTTGTAAACCGCTTTTGTTCAAGGGCAAGGCACGGTTTCGGCAGTGTTGAGTGGATTGTTCGAATAAGCACCGGCTAACTACGTGCCAGCAGCCGCGGTAATACGTAGGGTGCAAGCGTTATCCGGATTTATTGGGCGTAAAGGGCTCGTAGGCGGTTCGTCGCGTCCGGTGTGAAAGTCCATCGCTTAACGGTGGATCCGCGCCGG
+
GGGGGGGGGGGGGGGGGGGGGGGGGGGGGGGGGGGGGGGGGGGGGGGGGGGGGGGGGGGGGGGGGGGGGEGGGGGGFGGGGGGGGGGGGGGGGGGGGGGGGGGGGGGGGGGGGGF7BDDDG7F++:CE3+@,8=F,,83@F@:FFGGGGGCF:FFGCFGGGGGGGGGGG*=FFGGGGGGGGGGGGEEGGGGGGGGGGGGGGGGGGGGGGGGGGEGGGFFGGGGGGE?EEGGGGGGGGGGGGGGEGCGEGGGGGGEGGECEG?:FGGGGGGGGGGGGGGGGEFGFGGGFGDEGGG
@M03364:396:000000000-C9LGT:1:1101:22754:6379 1:N:0:10
ACTCCTACGGGAGGCAGCAGTGAGGAATATTGGTCAATGGTCGGGAGACTGAACCAGCCAAGCCGCGTGAGGGAAGAAGGCGCTAAGCGTCGTAAACCTCTTTTGTCGGGGAACAACCGGAGGCCCGTGCGCCTTTCTGAGTGTACCCGAAGAAAAAGCATCGGCTAACTCCGTGCCAGCAGCCGCGGTAATACGGAGGATGCGAGCGTTATCCGGATTTATTGGGTTTAAAGGGTGCGCAGGCGGGCTGTTAAGTCAGCGGTAAAAGCCCGGGGCTCAACCCCGGCGAGCCGT
+
GGGGGGGGGGGGGGGGGGGGGGGGGGGGGGGGGGGGGGGGGGGGGGGGGGGGGGGGGFGGGGGGGGGGGGGGGGGGGGGGGGGGGGGGGGGGGGGGGGGGGGGGGFFFGGGFEFAD,B>@7+@:3BFG++538<@,@FG=FGGFCAECFE>CFGGGGGGGGGGGGGGGGFFGGGGGGGGGGGGGGGGGGCEFGGGGDEGDGGGGGGGGGGGFFFGG>EGFF7EGGG:EGGGCCFEGGGGGGGGGGGGGGG>F9EGGCCGGGDGDEDFGFGGGGGGGC7?FFFEGGGGEGFFDD*
@M03364:396:000000000-C9LGT:1:1101:5160:6402 1:N:0:10
ACTCCTACGGGAGGCAGCAGTGGGGGATATTGCACAATGGGCGGAAGCCTGATGCAGCAACGCCGCGTGAGGGAAGACGGTTTTCGGATTGTAAACCTCTGTCCCCGGTGAAGAAGCAAGTGATAGTAAGCGGGGTAGGAAGCCACGGCTAACTACGTGCCAGCAGCCGCGGTAATACGTAGGTGGCGAGCGTTGTCCGGATTTACTGGGTGTAAAGGGAGCGCAGGCGGGACAGCAAGTTGGATGTGAAATACCGAGGCTTAACCTCGGAGCTGCATCCAAAACTGCCGTTAT
+
GGGGGGGGGGGGGGGGGGGGGGGGGGGGGGGGGGGGGGGGGFGGGGGGGGGGGGGGGGGGGGGGGGGGGGGGGGGGGCFGGGGGGGGFGGGGGGGGGGGGGGGF<FFGEFGGGGDE,BF3>>C,<CFB3,8@7+@5>FGGGFBFDF<>FGF73C<FEFGGGGGGGGGGE7BF4CCGGGGACC;AFFGG:EEC:EG8CFECGCG@@9FGGF*A/<+<CCE8C?EGEEEEGGGCEGGGFGG9CFD+<A@F+<@<<?:=*?C5886CF7<<DGEGGFFFCCCFF@FGGCC@GE.**/
@M03364:396:000000000-C9LGT:1:1101:11636:6410 1:N:0:10
ACTCCTACGGGAGGCAGCAGTGGGGAATCTTGCGCAATGGGGGCAACCCTGACGCAGCGACGCCGCGTGCGGGACGAAGGCCTTCGGGTCGTAAACCGCTTTCAGCAGGGACGAGGCCGCGTGGTGACGATGCCTGCAGAAGAAGCCCCGGCTAAATACGTGCCAGCAGCCGCGGTAATACGTATGGGGCGAGCGTTATCCGGATTCATTGGGCGTAAAGCGCGCGTAGGCGGCCCGTTAGGTCGGAGGTAAAAGCCCGGGGCTCAACCCCGGCGAGCCTCCGATACCGGCGGG
+
GGGGGGGGGGGEEGGGGGGGGGGGGGGGFGGGCEGGGGGGGGGGGGFGGFGGGGGGGGGGGGGGGGGGGGGGGEEFGGGGGGGG<BFGFGGGGGGGGGGGGGG@F=FEGGGGGC<::FE7G4=*<8<C+*1+18:<:FFE:FAACGG*<C7<*=CF:,CFGGGGG8FGD8FCEEEE5CCCFFC99EGGCCEDGGGGEDCF9CCCGGEEFFFDFFGGGEC9CC>EGEEEGECEEGGGGEDCECFGGG5CECCGFGG5FFG585DDFFCCGGGGDC5))9E<FFEDDD377@E<)7
@M03364:396:000000000-C9LGT:1:1101:13056:6411 1:N:0:10
ACTCCTACGGGAGGCAGCAGTGGGGAATATTGCACAATGGGCGCAAGCCTGATGCAGCGACGCCGCGTGCGGGATGGAGGCCTTCGGGTTGTAAACCGCTTTTGTTCAAGGGCAAGGCACGGTTTCGGCTGTGTTGAGTGGATTGTTCGAATAAGCACCGGCTAACTACGTGCCAGCAGCCGCGGTAATACGTAGGGTGCAAGCGTTATCCGGATTTATTGGGCGTAAAGGGCTCGTAGGCGGTTCGTCGCGTCCGGTGTGAAAGTCCATCGCTTAACGGTGGATCCGCGCCGG
+
GGGGGGGGGGGGGGGGGGGGGGGGGGGGGGGGGGGGGGGGGGGGGGGGGGGGGGGGGGGGGGGGGGGGGGGGGGGGGGGGGGGGGGGGGGGGGGGGGGGGGGGGGGG9FGGGGGGGGGGGG7F++@FG++888<DE,DFGG9FFFFAFGGFF>CGGGGGGDGGGGGGGG<EFGGGGGGGGGGGGGGGGGGGGFCGGGGGGGGGGGGGGG?EEGGGGGGGGGGGGGG:EFFGGGGGGGCFGGGGGGGGGGGGGGEGCGEGEG@FDGGGGGGGGGGGDFDGGBFGDCFGFGFFGGG
@M03364:396:000000000-C9LGT:1:1101:6686:6441 1:N:0:10
ACTCCTACGGGAGGCAGCAGTGGGGAATATTGGGCAATGGGCGAAAGCCTGACCCAGCGACGCCGCGTGAAGGAAGAAGGCCCTCGGGTTGTAAACTTCAGTCAACAGGGAAGAAACAAATGACGGTACCTGTGGAGGAAGCCACGGCTAACTACGTGCCAGCAGCCGCGGTAATACGTAGGTGGCAAGCGTTATCCGGAATGATTGGGCGTAAAGGGTGCGCAGGCGGCTGTGCAAGTCTGAAGTAAAAGGGACCGGCTCAACCGGTTCAGGCTTTGGAAACTGCACGGCTTG
+
GGGGGGGGGGGGGGGGGGGGGGGGGGGGGGGGGGGGGGGGGGGGGGGGGGGGGGGGGGGGGGGGGGGGGGGGGGGGGGGGGGGGGGGGGGGGGGGGGGGGFGGFGGGGGGGGGGDFGGGF?5CF8@FE838,,:DBFEEF8,@<FGG@EEFGCEGGGGGECFGGGGFGG4B<FGGGGGGGGGGGGGGCFGFEEFGGGGG7CGGDGGGGGGG/?CFFFGFGGGGGGGGEGGGGGGGGGGGGGG7<AF9C9FFGGGGGGGG5ECFGCDE9CGGFFGGGGGGGFFFFDGCFGFFDGG
@M03364:396:000000000-C9LGT:1:1101:17427:6443 1:N:0:10
ACTCCTACGGGAGGCAGCAGTGGGGAATATTGCACAATGGGCGCAAGCCTGATGCAGCGACGCCGCGTGCGGGATGGAGGCCTTCGGGTTGTAAACCGCTTTTGTTCAAGGGCAAGGCATGGTTTCGGCTGTGTTGAGTGGATTGTTCGAATAAGCACCGGCTAACTACGTGCCAGCAGCCGCGGTAATACGTAGGGTGCAAGCGTTATCCGGATTTATTGGGTTTAAAGGGTGCGCAGGCGGCCTTGCAAGTCAGCGGTCAAATCGTGGAGCTCAACTCCATTCCGCCGTTG
+
GGGGGGGGGGGGGGGGGGGGGGGGGGGGGGGGGGGGGGGGGGGGGGGGGGGGGGGGGGGGGGGGGGGGGGGGGGGGGGGGGGGGGGGGGGGGGGGGGGGGGGGGGGGDGGGGGGGGGGGGG-E3BFFG@+88:<>FGGDFG,<FCFGGGGGGFGGGGGGGGGGGGGGGG*=FGGGGGGGGGGGGGGGGGCFFFFFGGGGGGGGGGGGGGGGGEGGGFGGGGGGEGC:CFGGGGGGGGGGDGGGGGGFGGGGG79CCGGGGG*>CGDEGGGGGGFGCGGGGF:GGGFGEGFFDG
@M03364:396:000000000-C9LGT:1:1101:12226:6445 1:N:0:10
ACTCCTACGGGAGGCAGCAGTGGGGAATATTGCACAATGGGCGCAAGCCTGATGCAGCGACGCCGCGTGCGGGATGGAGGCCTTCGGGTTGTAAACCGCTTTTGTTCAAGGGCAAGGCACGGTTTCGGCTGTGTTGAGTGGATTGTTCGAATAAGCACCGGCTAACTACGTGCCAGCAGCCGCGGTAATACGTAGGGTGCAAGCGTTATCCGGATTTATTGGGCGTAAAGGGCTCGTAGGCGGTTCGTCGCGTCCGGTGTGAAAGTCCATCGCTTAACGGTGGATCCGCGCCGG
+
GGGGGGGGGGGGEGGGGGGGEFGGGGGGGGGGGGGGGGGGGGGGGEGGGGGGGGGGGGGEEE@FGGGGGGGGGGGGGGGGGFGGGGGGGGGGFGGGGGGGDGEGFGGDEFGGGG<FGFGG>:DE+@FC3+8:,@,,7@FBFCCFEDFFFGFF*<FFGGEFCCCCBFGG@=B:FFGGGGGCCFDE@:F@G9FCFCFGGFEGFEGFGGGGGFFEGGCE?CEDGFGGGE::;@EEEGGGGGGD?:CECGEGCC>CE:EEDCEGG@CCF>C:DGCDCFG5:DGGFFD3>6CFF:D7DD
@M03364:396:000000000-C9LGT:1:1101:22812:6445 1:N:0:10
ACTCCTACGGGAGGCAGCAGTGGGGAATATTGCACAATGGGCGCAAGCCTGATGCAGCGACGCCGCGTGCGGGATGGAGGCCTTCGGGTTGTAAACCGCTTTTGTTCAAGGGCAAGGCACGGTTTCGGCCGTGTTGAGTGGATTGTTCGAATAAGCACCGGCTAACTACGTGCCAGCAGCCGCGGTAATACGTAGGGTGCAAGCGTTATCCGGAATGATTGGGCGTAAAGGGTGCGCAGGCGGCTGTGCAAGTCTGAAGTAAAAGGGACCGGCTCAACCGGTTCAGGCTTTGG
+
GGGGGGGGGGGGGGGGGGGGGGGGGGGGGGGGGGGGGGGGGGGGGGGGGGGGGGGGGGGGGGGGGGGGGGGGGGGGGGGGGGGGGGGGGGGGGGGGGGGGGGGGGGGCGGGGGGCFDGGGEFFFCFFG++@358:CFF;FGDFFGGGGGGGG>FGGGGGGGGGGGGGGG*CFGGGGGGGGGGGGGGGGGGGGGGGGGGGGGGGGGGGGGGGGGGGGGGGGGGGGGECEFGGGGGGGGGGGGGGGGGGGGGGGGGGGGGF?FF7CFDGGGGGGG5EGGGGGFFEGFFG@7@FGG
@M03364:396:000000000-C9LGT:1:1101:18187:6456 1:N:0:10
ACTCCTACGGGAGGCAGCAGTGGGGAATATTGCACAATGGGCGCAAGCCTGATGCAGCGACGCCGCGTGCGGGATGGAGGCCTTCGGGTTGTAAACCGCTTTTGTTCAAGGGCAAGGCACGGTTTCGGACGTGTTGAGTGGATTGTTCGAATAAGCACCGGCTAACTACGTGCCAGCAGCCGCGGTAATACGTAGGGTGCAAGCGTTATCCGGATTTATTGGGCGTAAAGGGCTCGTAGGCGGTTCGTCGCGTCCGGTGTGAAAGTCCATCGCTTAACGGTGGATCCGCGCCGG
+
GGGGGGGGGGGGGGGGGGGGGGGGGGGGGGGGGGGGGGGGGGGGGGGGGGGGGGGGGGGGGGGGGGGGGGGGGGGGGGGGGGGGGGGGGGGGGGGGGGGGGGGGGGGAGGGGGGDGGFFD:+B:+@FG3+5+88,3,@FFGDFFGGG>FGFF*DFGGFGGGEG:FGGGG8=FGGGGGGGGGGGDG8*;EFGGGGGGGGGGGGGFGGGGGGGGGCCEGFGGGGGGGGCE>FGGGGGGGGGGGGGGGGGGEEEG5>EG3*:=E+*CFFFFCGGGGFF*?FEGD>EFFGGFGFFGDD
@M03364:396:000000000-C9LGT:1:1101:22064:6459 1:N:0:10
ACTCCTACGGGAGGCAGCAGTGGGGAATCTTGCGCAATGGGGGCAACCCTGACGCAGCGACGCCGCGTGCGGGACGAAGGCCTTCGGGTCGTAAACCGCTTTCAGCAGGGACGAGGCCGCGCGGTGACGGTCCCTTCAGAAGAAGCCCCGGCTAAATACGTGCCAGCAGCCGCGGTAATACGTATGGGGCGAGCGTTATCCGGATTCATTGGGCGTAAAGCGCGCGTAGGCGGCCCGTTAGGTCGGAGGTAAAAGCCCGGGGCTCAACCCCGGCGAGCCTCCGATACCGGCGGG
+
GGGGGGGGGGGGGGGGGGGGGGGGGGGGGGGGGGGGGGGGGGGGGGGGGGGGGGGGGGGGGGGGGGGGGGGGGGGGGGGGGGGGGGGGGGGGGGGGGGGGGGGCFGGGGGGGGGCGEGGGC*=1*=CF:*4+<7F,?CGFD:8?FGFGGGDCEGGGGGGGGGGGGGGGGGFEGGGGGGGGGGGGGGGGGGGGGGGGGGGGGGGGGGGGGGGGGGGGGGGGGGGGGGCGGGGGGGGGGCFGGGGGGGEGGGGGGFFGGGGGGGGEGGGGGGGGGGGCGGGGFFE7C5CFGFFGGD
@M03364:396:000000000-C9LGT:1:1101:23317:6481 1:N:0:10
ACTCCTACGGGAGGCAGCAGTGGGGAATATTGGGCAATGGGCGAAAGCCTGACCCAGCAACGCCGCGTGGAGGAAGAAGGTTTTCGGATCGTAAACTCCTGTCCTCAGGGAAGAGGAGAAGACGGTACCTGAGGAGGAAGCCCCGGCTAACTACGTGCCAGCAGCCGCGGTAATACGTAGGGGGCAAGCGTTGTCCGGAATGATTGGGCGTAAAGGGCGCGTAGGCGGCCCGGTAAGTCTGGAGTGAAAGTCCTGCCTTCAAGGTGGGAATTGCTTTGGATACTGTCGGGCTTG
+
GGGGGGGGGGGGGGGGGGGGGGGGGGGGGGGGGGGGGGGGGGGGGGGGGGGGGGGGGGGGGGGGGGGGGGGGGGGGGGGGGGGGGGGGGGGGGGGGGGGGFGGEGGGGGGGGGGGG?FGCF=F=FFGGC<C3:B8CFFGGGFEFG:FGGGGGGGGGGGGGGGGGGGGGGGGGGGGGGGGGDGGGGGGGGGGGGGGGGGGGGGGGGGGGGGGGGGGGGGGGGGGGEGGGGGGGGGEEGGGGGGGGGGGDFFGGGGGGGGDGGFFCCFGGGG6>FGGGFGGGFFGCFGGFDEFG<C
@M03364:396:000000000-C9LGT:1:1101:10325:6482 1:N:0:10
ACTCCTACGGGAGGCAGCAGTGGGGAATATTGGGCAATGGGCGAAAGCCTGACCCAGCAACGCCGCGTGAAGGAAGAAGGCCTTCGGGTTGTAAACTTCTTTTACCAGGGACGAAGGACGTGACGGTACCTGGAGAAAAAGCAACGGCTAACTACGTGCCAGCAGCCGCGGTAATACGTAGGTTGCAAGCGTTGTCCGGATTTACTGGGTGTAAAGGGCGTGTAGGCGGAGGAGCAAGTCAGATGTGAAATCCCGGGGCTCAACCCCGGAACTGCATTTGAAACTGTTTCCCTT
+
GGGGGGGGGGGGGGGGGGGGGGGGGGGGGGGGGGGGGGGGGGGGGGGGGGGGGGGGGGGGGGGGGGGGGGGGGGGGGGGGGGGGGGGGGGGGGGGGGGGGGGGFGGGGGGGGGGGGGGGEFBC@:>FGB:@,B,BFEFGGGGGFGGGGGGGGFGGGGGGGGGGGFGGGGFGGGGGGGGFGGGGGGGGGGGGGGGGGGGGGGGGGGGGGGEEGDFGFFEDGEG>FGGFGGGGGGGFFGGFGGGCCFGGGDFGGFGGGGGGGGGFGGGGGGGGGGGGDFGGFF4CG>CFFFFFGGG
@M03364:396:000000000-C9LGT:1:1101:27479:6486 1:N:0:10
ACTCCTACGGGAGGCAGCAGTGGGGAATATTGGGCAATGGGCGCAAGCCTGACCCAGCGACGCCGCGTGAGGGAAGACGGTCTTCGGATTGTAAACCTCTTTCAGCAGGGAAGAAAATGACTGTCCCTGCATATGAAGCCACGGCTAACTACGTGCCAGCAGCCGCGGTGATACGTAGGGTGCAAGCGTTATCCGGATTTATTGGGCGTAAAGGGCTCGTAGGCGGTTCGTCGCGTCCGGTGTGAAAGTCCATCGCTTAACGGTGGATCCGCGCCGGGTACGGGCGGGCTTG
+
GFGGGGGGGGGGGGGGGGGGGGGGGGGGGGGGGGGGGGGGGGGGGGGGGGGGGGGGGGGGGGGGGGGGGGGGGDGGGGGGGGGGGGGGGGGGGGGGGGGGGGGAFGGEDGGGGF,38,BCA?C:5BFG3BF,B,,8FFG@F@FGGGEFGF9FGGGGGGGG8FFGGGGGE4=FGGGGGGGGEGGGGGGGGGGGGFGGGGGDGGGGGGGGGGGGGFGGGGGEEGGGGG8?EEGGGGGGGGGGGCEGFGGG?FGGGGGGGGCGG=<CFGGGDGGGGEGDGDECFBEDCCCFD>FG
@M03364:396:000000000-C9LGT:1:1101:3823:6492 1:N:0:10
ACTCCTACGGGAGGCAGCAGTGGGGAATATTGCACAATGGGCGCAAGCCTGATGCAGCGACGCCGCGTGCGGGATGGAGGCCTTCGGGTCGTAAACCGCTTTCAGCAGGGACGAGGCCGCGCGTTGACGTTCCCTGCAGAAGAAGCCCCGGCTAAATACGTGCCAGCAGCCGCGGTAATACGTATGGGGCGAGCGTTATCCGGATTCATTGGGCGTAAAGCGCGCGTAGGCGGCCCGTTAGGTCGGAGGTAAAAGCCCGTGGCTCAACCCCGGCGAGCCTCCGAGACCGGCGGG
+
GGG,EEFGGGGGGGGGGGGGGGGFGGGGGGGGGAGFGGGGGGGCFGGGGGGGGFG9FGGGGGGGGGGGGGGGGEGGCFGGGGGGG=FGABCFFFGGGGCEGGG9F,?,BF<BFE+<7<C::5@**>FG+*6,?<>8:8F9B>87C7FCCFCBCF7FF:C7FFG7C@FG@8EEE>CE>GG?FEF6EGGG5/:CGGEEEGFEFGG*;?F:CGE8CFGCECGGFGGGEGG=8CFEG*/:?1ACGGFCEG87CG9??9C=CEE*ACD*AF?<<DE>C*:7<DCFF>G1))9@GF35<D
@M03364:396:000000000-C9LGT:1:1101:12927:6511 1:N:0:10
ACTCCTACGGGAGGCAGCAGTGGGGAATATTGCACAATGGGCGCAAGCCTGATGCAGCGACGCCGCGTGCGGGATGGAGGCCTTCGGGTTGTAAACCGCTTTTGTTCAAGGGCAAGGCACGTTTTCGGACGTGTTGAGTGGATTGTTCGAATAAGCACCGGCTAACTACGTGCCAGCAGCCGCGGTAATACGTAGGGTGCAAGCGTTATCCGGATTTATTGGGCGTAAAGGGCTCGTAGGCGGTTCGTCGCGTCCGGTGTGAAAGTCCATCGCTTAACGGTGGATCCGCGCCGG
+
GGGGGGGGGGGGGGGGGGGGGGGGGGGGGGGGGGGGGGGGGGGGGGGGGGGGGGGGGGGGGGGGGGGGGGGGGGGGGGGGGGGGGGGGGGGGFGGGGGGGGGGGGGGFFFCEDEF7+7FFC-8=+:CC++88*,8@9CFFC9CF7>EGGFGFCGGGGGGGGGGGGGGGG*BFGGGGGGGGGGGGGDFGGGGFGCCGEGGGGGFGGGGGGFGGGEDGGGGGGGGFGC:CGGGGGGFCC5EGDGGEGEGGGGGGGCEGDEECC+>CCFGCGGGGGGF5DFGGD>GCD65>C>DGGC
@M03364:396:000000000-C9LGT:1:1101:18966:6513 1:N:0:10
ACTCCTACGGGAGGCAGCAGTGGGGAATATTGCACAATGGGCGCAAGCCTGATGCAGCGACGCCGCGTGCGGGATGGAGGCCTTCGGGTTGTAAACCGCTTTTGTTCAAGGGCAAGGCACGATGTCGGCCGGAAGGAGAGGCTTGTGCGAATGAGCACCGGCTAACTACGTTCCAGCAGCCGCGGTAAGCGGTAGGGTGCAAGCGTTATCCGGATGTATTGGGCGTAAAGGGACCGTAGGCGGTTCGTCGCGTCCGGTGTGAAAGTCAAACGCTTAACGGTGGATCCGCGCCGG
+
DFGGGGFG@FC;FBFFEGGGG@FEGEGC,C<<F,C<EGFFFGGEGGGG@EGF<FEFGF+6+@@7FGGGGCFFG+>C<EFGGGGGGGGGGC7FGGGFGCE=BFG,B3A,<A8FF=3:++B,>-:+3@,<++3***@+,,3*8*<D*6,7>=FC,3@:@,CFCEFG7F9<58*+4<<7<:FC7FECG88C++*2ACEGD:AAEFE*/;85CCC8CG5*0+2++<CC88:*;2+****2;*;*01*2::EC8*2*//8:D*:7C9>0::E***39777DF*:C<)>D=CD>*07D)5
@M03364:396:000000000-C9LGT:1:1101:16484:6515 1:N:0:10
ACTCCTACGGGAGGCAGCAGTGGGGAATATTGCACAATGGGCGCAAGCCTGATGCAGCGACGCCGCGTGCGGGATGGAGGCCTTCGGGTTGTAAACCGCTTTTGTTCAAGGGCAAGGCACGGTTTCGGCCGTGTTGAGTGGATTGTTCGAATAAGCACCGGCTAACTACGTGCCAGCAGCCGCGGTAATACGTAGGGTGCAAGCGTTATCCGGATTTATTGGGCGTAAAGGGCTCGTAGGCGGTTCGTCGCGTCCGGTGTGAAAGTCCATCGCTTAACGGTGGATCCGCGCCGG
+
GGGGGGGGGGGGGGGGGGGGGGGGGGGGGGGGGGGGGGGGGGGGGGGGGGGGGGGGGGGGGGGGGGGGGGGGGGGGGGGGGGGGGGGGGGGGGGGGGGGGGGGGGFF<DGGGGGDGFGGGGEFF:@FG@8C5*@>,@@FGGFGGGGGGGGCF>FGGGGGGGGGGGGGDF*=FGGGGGGGGGGGGGGGGGFGFF@GGGGGGGGGGGGGGGGGCG>EEGFFFCFGGGGGGGFGGGGGGGGGGGGGGGGG5=CCEGGGGG85/83:AFGFGGGGGGGGDGGGG>>GFCDGF<BEGGG
@M03364:396:000000000-C9LGT:1:1101:23272:6518 1:N:0:10
ACTCCTACGGGAGGCAGCAGTGGGGAATATTGCACAATGGGCGCAAGCCTGATGCAGCGACGCCGCGTGCGGGATGGAGGCCTTCGGGTTGTAAACCGCTTTTGTTCAAGGGCAAGGCACGGTTTCGGCCGTGTTGAGTGGATTGTTCGAATAAGCACCGGCTAACTACGTGCCAGCAGCCGCGGTAATACGTAGGGTGCAAGCGTTATCCGGATTTATTGGGCGTAAAGGGCTCGTAGGCGGTTCGTCGCGTCCGGTGTGAAAGTCCATCGCTTAACGGTGGATCCGCGCCGG
+
GGGGGGGGGGGGGGGGGGGGGGGGGGGGGGGGGGGGGGGGGGGGGGGGGGGGGGGGGGGGGGGGGGGGGGGGGGGGGGGGGGGGGGGGGGGGGGGGGGGGGGGGGGGGGGGGGGGG7FFGG+D3CFGGF+*3*8@FGGFGGGGGGGGGGGGFFGGGGGGGGGGGGGGGGGGGGGGGGGGGGGGGGEEGGGGGGFGGGGGGGGGGGGGGGGGGGGGGGFGGGGGGGEEGFGGGGGGGGGGGFGGGGGGGGGGDGGGGG*CEGEFFGGGGGGGGGGGDDGGGB>GGGGG@F>EGDD
@M03364:396:000000000-C9LGT:1:1101:10597:6544 1:N:0:10
ACTCCTACGGGAGGCAGCAGTGAGGAATATTGGTCAATGGACGCAAGTCTGAACCAGCCATGCCGCGTGAAGGAATAAGGCCCTATGGGTCGTAAACTTCTTTTGTATGTGAGCAATAAGGTCCACGTGTGGTCCGATGAGAGTAGCATACGAATAAGCATCGGCTAACTCCGTGCCAGCAGCCGCGGTAATACGGAGGATGCAAGCGTTATCCGGATTCATTGGGTTTAAAGGGTGCGTAGGCGGCTTGGTAAGTCAGCGGTGAAATTCCAGTGCTCAACATTGGCCGTGCCG
+
GGGGGGGGGGGGGGGGGGGGGGGGGGGGGGGGGGGGGGGGGGGGGGGGGGGGGGGGGGGGGGGGGGGGGGGGGGGGGGGGGGGGGGGGGGGGGGGGGGGGGGGGGGGGGGGGGGGGFGGGGFGGGFGG<BA+4CFCEGGGGGGGGGGGGGGGFGGGGGGGGGGGGGGGGGGGGGGGGGGGGGGGGGGGGGGGGGGGGGGGGGGGGGGGGGGGGGGGGGGGGGGGGGFECFGGGGGGGGGGGGGGGGGGGGDGFGGGGGGFGC3C5DFDFGGGGGGGGGGGFFGCGGGFG>;DGC
@M03364:396:000000000-C9LGT:1:1101:12548:6551 1:N:0:10
ACTCCTACGGGAGGCAGCAGTGGGGAATATTGGGCAATGGGCGCAAGCCTGACCCAGCAACGCCGCGTGAAGGAAGAAGGCTTTCGGGTTGTAAACCGCTTTTGTTCAAGGGCAAGGCGGGTCTTCGGGACCGTTGAGTGGATTGTTCGAATAAGCACCGGCTAACTACGTGCCAGCAGCCGCGGTAATACGTAGGGTGCAAGCGTTATCCGGATTTATTGGGCGTAAAGGGCTCGTAGGCGGTTCGTCGCGTCCGGTGTGAAAGTCCATCGCTTAACGGTGGATCCGCGCCGG
+
GGGGGGGGGGGGGGGGGGGGGGGGGGGGGGGGGGGGGGGGGGGGGGGGGGGGGGGGGGGGGGGGGGGGGGGGGGGGGGGGGGGGGGGGGGGGGGGGGGGGGGG9FGGGGGGGGG+=<FF:>3C>,@CF+*5+3*@@CFFGCF9:>>;FGGGGCGGGGGGGGGGGGGGGG<CFGGFGGGGGGGGGGGGGGGGGGGGGGFGGGGGGGGGGGCGGG>>ECFGGGGGGGGCE>FGGDGEGGGFGFGG7EGGEEEEE8:EGGEEEG9CFGGGGGGGGGEFDFFEGFFGGGGG@DDDD3<
@M03364:396:000000000-C9LGT:1:1101:9917:6560 1:N:0:10
ACTCCTACGGGAGGCAGCAGTGGGGAATCTTGCGCAATGGGGGCAACCCTGACGCAGCGACGCCGCGTGCGGGACGAAGGCCTTCGGGTCGTAAACCGCTTTCAGCAGGGACGAGGACGCGGGTAGACGATGCCTACAGAAGGAGCCCCGGCTAAATACGTGCCAGCAGCCGCGGTAATACGTATGGGGCGAGCGTTATCCGGATGCATTGGGCGTAAAGGGCTCGTAGGCGGTTCGTCGCGTCCGGGGTGAAAGTCCATCGCTTAACGGTGGATCCGCGCCGGGTACGGGCGG
+
GGGGGGGGGGGGGGGGGGGGGGGGGGGGGGGGGGGGGGGGGGGGGGGGGGGGGGGGGGGGGGGGGGGGGGEGGGGGGGGGGGGFGGGGFGGFEGGCFFGCGGGFGGFFGGGGGGGC:7C***44<*8C8*<+*,,,2?F,:?*=FC+*<F8C*:<ECCFGFGGGGGGGGEGE5:?:8CFFFE@69CCFG5C>EGE:EEGCEEGEE*;@FGCD>:ECED59:E58*:EEGGC8E:ECEEGEE8EE*:E58*:=FCCCFFC<CEG5CDFDCC2CDGFG**25:777DD79/5)11>
@M03364:396:000000000-C9LGT:1:1101:18309:6562 1:N:0:10
ACTCCTACGGGAGGCAGCAGTGGGGAATATTGCACAATGGGCGCAAGCCTGATGCAGCGACGCCGCGTGCGGGATGGAGGCCTTCGGGTTGTAAACCGCTTTTGTTCGAGGGCAAGGCACGGTTTCGGCCGTGTTGAGTGGATTGTTCGAATAAGCACCGGCTAACTACGTGCCAGCAGCCGCGGTAATACGTAGGGTGCAAGCGTTATCCGGATTTATTGGGCGTAAAGGGCTCGTAGGCGGTTCGTCGCGTCCGGTGTGAAAGTCCATCGCTTAACGGTGGATCCGCGCCGG
+
GGGGGGGGGGGGGGGGGGGGGGGGGGGGGGGGGGGGGGGGGGGGGGGGGGGGGGGGGGGGGGGGGGGGGGGGGGGGGGGGGGGGGGGGGGGGGGGGGGGGGGGGGGG+=FG>FGGGGGGFG@F<+@FG:*553,83@FFGG9>FGGGGGGGG<FGGGGGGGGGGGGGGGEGGGGGGGGGGGGGGGGGGGCFFECGGGGGGGGGGGGGDGGGGGGGGGGCCGGGGGG*;CFGGDGFGGGGGGGG=GGGGGGGGGGGGGCGEE:CF?FGFFGGGGGFCFGGGFFEDFGG@>5>GGC
@M03364:396:000000000-C9LGT:1:1101:4301:6571 1:N:0:10
ACTCCTACGGGAGGCAGCAGTAGGGAATCTTCCACAATGGACGCAAGTCTGATGGAGCAACGCCGCGTGAGTGAAGAAGGTTTTCGGATCGTAAAGCTCTGTTGTTGGTGAAGAAGGATAGCGGTAGTAGCTGGCCTTTAGTTGACGGTAATCAACCAGAAAGTCACGGCTAACTACGTGCCAGCAGCCGCGGTAATACGTAGGTGGCAAGCGTTGTCCGGATTTATTGGGCGTAAAGGGTGCGCAGGCGGCTGTGCAAGTCTGAAGTAAAAGGGACCGGCTCAACCGGTTC
+
GGGGGGGGGGGGGGGGGGGGGGGGGGGGGGGGGGGGGGGGGGGGGGGFGGGGGGGGGGGGGGGGGGGGGGGGGGGGGGGGFGGGGGGEGGGGGGGGGGGGGGGGGFGFGGGGGGGGDFG9E-@CBFGG,,9<BDCCEDFD,CFFD9FEGGCFGGGGGGGGFGGGGFGGGFGGFGGGGGFGGGFGFGGGGGGGGCGGGFGGGGGGGGGGGGGGGGGGGGGGGDEG6FGGGDGGG8:CGGGGGGEGGGGGGGDE8CCGF?FGGGGGGFGGGGGGGDEGGGG35>ECGGGFDEFG
@M03364:396:000000000-C9LGT:1:1101:6870:6582 1:N:0:10
ACTCCTACGGGAGGCAGCAGTGGGGAATATTGCACAATGGGCGCAAGCCTGATGCAGCGACGCCGCGTGCGGGATGGAGGCCTTCGGGTTGTAAACCGCTTTTGTTCAAGGGCAAGGCACGGTTTCGGCCGTGTTGAGTGGATTGTTCGAATAAGCACCGGCTAACTACGTGCCAGCAGCCGCGGTAATACGTAGGGTGCAAGCGTTATCCGGATTTATTGGGCGTAAAGGGCTCGTAGGCGGTTCGTCGCGTCCGGGGTGAAAGTCCATCGCTTAACGGTGGATCCGCGCCGG
+
GGGGGGGGGGGGGGGGGGGGFGGGGGGGGGGGGGGGGGGGGGGGGGGGGGGGGGGGGGGGGGGGGGGGGEGGGGGFG@FGDGGGGGGGFGGGGGGGGGGGGGGCGFF<?FFEFGFGGFGD>>F:<E@EF@>35,3<DF@CF3FFFCCFGGGG@FC<F<FGEEEGGGGFF<FGGGGGGGFDFFFDE85ECCFFFEFGG8;CFCFGGGC5CFFGEG58+0<@FGC5E**12AFGDGGGE5@E?CE*:=EGGGGGGGGGG**2:CFEC7<2:D@D3C577*19)77**2*.1<:DDD
@M03364:396:000000000-C9LGT:1:1101:23257:6586 1:N:0:10
ACTCCTACGGGAGGCAGCAGTGGGGAATATTGCACAATGGGCGCAAGCCTGATGCAGCGACGCCGCGTGCGGGATGGAGGCCTTCGGGTTGTAAACCGCTTTTGTTCAAGGGCAAGGCACGTTTTCGGGCGTGTTGAGTGGATTGTTCGAATAAGCACCGGCTAACTACGTGCCAGCAGCCGCGGTAATACGTAGGGTGCAAGCGTTATCCGGATTTATTGGGCGTAAAGGGCTCGTAGGCGGTTCGTCGCGTCCGGTGTGAAAGTCCATCGCTTAACGGTGGATCCGCGCCGG
+
GGGGGGGGGGGGGGGGGGGGGGGGGGGGGGGGGGGGGGGGGGGGGGGGGGGGGGGGGGGGGGGGGGGGGGGGGGGGGGGGGGGGGGGGGGGGGGGGGGGGGGGFGGG<DFGGGGDC7BFD7-BFCFFG7+@@3CF7,@,,13>B@DCFGGGGGGGGGGGGGGGGGG@FF*<BCFGGGGGGGGGGC8EGGGGG@FGGGGGGGGGGGGGGGGGGGGGCFGGGGGGGGGCEFGGGGGFGGGGGGGGGDGGGGEC=GEGG<1:AE9?EFGGGGFFDDGECFGGGF:CFGGGFGFFGGG
@M03364:396:000000000-C9LGT:1:1101:6356:6609 1:N:0:10
ACTCCTACGGGAGGCAGCAGTGAGGAATATTGGTCAATGGGCGGAAGCCTGAACCAGCCAAGTCGCGTGAAGGATGAAGGTATTATGTATTGTAAACTTCTTTAGCAGTGGAGAAATAAGGGAGTCGAGTCTCCTGATGCTAGTACACTGAGAATAAGGATCGGCTAACTCCGTGCCAGCAGCCGCGGTAATACGGAGGATCCGAGCGTTATCCGGATTTATTGGGCGTAAAGGGCTCGTAGGCGGTTCGTCGCGTCCGGTGTGAAAGTCCATCGCTTAACGGTGGATCCGCGC
+
GGGGGGGGGGGGGGGGGGGGGGGGGGGGGGGGGGGGGGGGGGGGGGGGGGGGGGGGGGGGGGGGGGGGGGGGGGGGFGGGGCGGGGGGGGGGGGGGGGGGGGGFGGGGGGGFGEEGGGGCEBABCBFG+,8:AFFE<FGGGFFFGGGGGGAE,FFFD?FFGGGGGGGGGFFFGGGGGGCGGGGGGGGGGCGGGGGGGGGGGGGGDGGGGGGGGGGGGGGGGGGGGFFGGGGFGGGGGFGGCCEGEGGGGGGGGGGGGDEG?EGGGFFFFGGGGGGGFGDGFFGGGGGFGFFGGD
@M03364:396:000000000-C9LGT:1:1101:18155:6649 1:N:0:10
ACTCCTACGGGAGGCAGCAGTGAGGAATATTGGGCAATGGGCGAAAGCCTGACCCAGCAACGCCGCGTGAAGGAAGACGGTTTTCGGATTGTAAACTTCTTTTAAGAGGGACGATAATGACGGTACCTCTTTAATAAGCCACGGCTAACTACGTGCCAGCAGCCGCGGTAATACGTAGGTGGCAAGCGTTGTCCGGATTTACTGGGTGTAAAGGGCGAGTAGGCGGACCTGCAAGTCAGATGTGAAATCCCCGGGCTTAACCCGGGAACTGCATTTGAAACTGCAGGCCTTG
+
GGGGGGGGGGGGGGGGGGGGGGGGGGGGGGGGGGGGGGGGGGGGGGGGGGGGGGGGGGGGGGGGGGGGGGGGGGGGGGGGGGGGGGGGGGGGGGGGGGGGGGGGGGGGGGGGGG=F?FGFD-@F+BFG:,C,,<=<@FGGGGGGGGCGGGCFEGGGGGGGGGGGGGGGG*BFGGGGGGGGGGGGFGGGGGGEGGGGGGGGGGGGGGGGGGGGGGGGGGGEGGGGGGCECFGGGGGFGDGGGGGGGGGGGCGGGGGGGDGGGGGGGG5DFGGGGFCCGGGGFFGGDFFFGFFG
@M03364:396:000000000-C9LGT:1:1101:14491:6653 1:N:0:10
ACTCCTACGGGAGGCAGCAGTGGGGAATATTGCACAATGGGCGCAAGCCTGATGCAGCGACGCCGCGTGCGGGATGGAGGCCTTCGGGTTGTAAACCGCTTTTGTTCAAGGGCAAGGCACGGTTTCGGCCGTGTTGAGTGGATTGTTCGAATAAGCACCGGCTAACTACGTGCCAGCAGCCGCGGTAATACGTAGGGTGCAAGCGTTATCCGGATTTATTGGGCGTAAAGGGCTCGTAGGCGGTTCGTCGCGTCCGGTGTGAAAGTCCATCGCTTAACGGTGGATCCGCGCCGG
+
GGGGGGGGGGGGGGGGGGGGGGGGGGGGGGGGGGGGGGGGGGGGGGGGGGGGGGGGGGGGGGGGGGGGGGGGGGGGGGGGGGGGGGGGGGGGGGGGGGGGGGGGGGGDGGGGGGGGDFGGCFF<3@FG3+555@<ACFGGG@FFGGGGGGGF>FGGGGGGGGGGGGGGGCCGGGGGGGGGGGGGGGGGGFGGGGGGGGGGGGGGGGGGGGGGGGGCFCFGGGGGGG8EGGGGGGGGGGGGGGGGGGGGEGGGGGGGG=ECGCFGGFEGGGGGGG5CGGGGFFGGGGGFGFFGGG
@M03364:396:000000000-C9LGT:1:1101:24531:6667 1:N:0:10
ACTCCTACGGGAGGCAGCAGTGGGGAATCTTGCGCAATGGGGGCAACCCTGACGCAGCGACGCCGCGTGCGGGACGAAGGCCTTCGGGTCGTAAACCGCTTTCAGCAGGGACGAGGCCGCTACGGTGACTGTCCCTGCAGAAGAAGCCCCGGCTAAATACGTGCCAGCAGCCGCGGTAATACGTATGGGGCGAGCGTTATCCGGATTCATTGGGCGTAAAGCGCGCGTAGGCGGCCCGTTAGGTCGGAGGTAAAAGCCCGGGGCTCAACCCCGGCGAGCCTCCGATACCGGCGG
+
GGGGGGGGGGGGGGGGGGGGGGGGGGGGGGGGGGGGGGGGGGGGGGGGGGGGGGGGGGGGGGGGGGGGGGGGGGGGGGGGGGGGGGGGGGGGGGGGGGGGGGGGGGGEFGGGGDCFGGGGE*>8=FGGF;@88<CFFGGGGGGGFGGGGGGGGG>FGGGFGFGGGEGGGFGGGGGGGGDFCGG6?FGGGGGGGGGGGGGGGGGGGECGGGGGGGGGGGGGGGGEGGEEGGGGGGGGGG>=EGGGGGGGGG8FGGFGGFGGGGGGDFGGGGGGGGGGD<5D)0CDGGDEGFBDGD
@M03364:396:000000000-C9LGT:1:1101:15006:6679 1:N:0:10
ACTCCTACGGGAGGCAGCAGTGGGGAATATTGCACAATGGGGGCAACCCTGACGCAGCGACGCCGCGTGCGGGACGAAGGCCTTCGGGTCGTAAACCGCTTTCAGCAGGGACGAGGCCGCTCCGGTGACGGTACCTGCAGAAGAAGCCCCGGCTAAATACGTGCCAGCAGCCGCGGTAATACGTATGGGGCGAGCGTTATCCGGATTCATTGGGTTTAAAGGGTGCGTAGGTGGCTTTTTAAGTCAGCGGTGAAAGTCAGTGGCTCAACCATTGAACTGCCGTTGAAACTGGGG
+
GGGGGGGGGGGGGGGGGGGGGGGGGGGGGGGGGGGGGGGGGGGGGGGGGGGGGGGGGGGGGGGGGGGGGGGGGGGGGGGGGGGGGGGGGGGGGGGGGGGGGGGDGGGFGGGGGG7FGGGGE>>*5>>FF*48*8<CFGGGGGGFECGGGGEGGGEFGGGGGGGGGGGGGAFGGGGGGGGGGGGFFGGGGGGGDCEGGEGGGFGGEEGGGGCFCCGGGFGGGGGGGGGGDEEGGGGGGGGGGGGGGGGGGGGGGGGGGGGGGCFEFFGGGGGGGGGGGGGGFFEDGDGFGFFGFG
@M03364:396:000000000-C9LGT:1:1101:20781:6699 1:N:0:10
ACTCCTACGGGAGGCAGCAGCTAAGAATATTCCGCAATGGGGGAAACCCTGACGGAGCGACGCCGCGTGGACGATGAAGGCCGGAAGGTTGTAAAGTCCTTTTATGACAGAGGAATAAGCGTGGGAGTGGACAGCCCATGTGATGACTGTAGGTCATGAATAAGCACCGGCTAACTCCGTGCCAGCAGCCGCGGTAATACGGAGGGTGCAAGCGTTATCCGGATTTATTGGGTTTAAAGGGTGCGTAGGCTGTAAGTCAAGTCAGCGGTGAAAAGTCGGGGCTAAACCTTGAGG
+
GGGGGGGGGGGGGGGGGGGGGGGGGGGGGGGGGGGGGGGGGGGGGGGGGGGGGGGGGGGGGGGGGGGGGGGGGGGGGGGGGGGGGGGGGGGGGGGGGGGGGGGDFFGGGGGGGGFGDGGGGFF+@FFG@+@,:+@FFGGGGGFFGFGGGGGGGGGGGGGGGGGGGGGGG7CGCGGGGGGGGGGGGGGGGGGGGGGGGGGGGGGGGGGGGGGGGGGGDGGGGGGGGGGGGGGGCE>GGGGGGGGGGGGGGGG5FCFGGGGGGGGGGGGGGGGGGGGGGGGGFFGGGGGFGFFGGG
@M03364:396:000000000-C9LGT:1:1101:17242:6701 1:N:0:10
ACTCCTACGGGAGGCAGCAGTAGGGAATCTTCGGCAATGGGGGCAACCCTGACCGAGCAACGCCGCGTGAGTGAAGAAGGTTTTCGGATCGTAAAGCTCTGTTGTTGGTGAAGAAGGATAGCGGTAGTCACTGGCCTTTATTTGACGGTAATCAACCAGAAAGTCACGGCTAACTACGTGCCAGCAGCCGCGGTAATACGTAGGTGGCAAGCGTTGTCCGGATTTATTGGGCGTAAAGCGAGCGCAGGCGGAAAAATAAGTCTAATGTGAAAGCCCTCGGCTTAACCGAGGAAC
+
GGGGGGGGGGGGGGGGGGGGGGGGGGGGGGGGGGGGGGGGGGGGGGGGGGGGGGGGGGGGGGGGGGGGGEGGGGGGGGGGGGGGGGGGGGGGGGGGGGGGGGGGGGGGGGGGGGGGFFFGG-@83@FG,,9<C<FGFGGAFGGGGGGEGGFGGGGGGGGGGGGGGGGGGGGGGGGGGGGGGGGGGGGGGGGGGGGGGGGGGGGGGGGGGGGGGGGGGGGGGE8CCFGGGGGGGDGGGGGGGGGGGGGGGGGGGGFFFGGGGGGGGGGGGGGGGGGGGGGGFFDGGGGFGFFGGF
@M03364:396:000000000-C9LGT:1:1101:20452:6737 1:N:0:10
ACTCCTACGGGAGGCAGCAGTGGGGAATATTGCACAATGGGCGCAAGCCTGATGCAGCGACGCCGCGTGCGGGATGGAGGCCTTCGGGTTGTAAACCGCTTTTGTTCAAGGGCAAGGCACGGTTTCGGCCGGGTTGAGTGGATTGTTCGAATAAGCACCGGCTAACTACGTGCCAGCAGCCGCGGTAATACGTAGGGTGCAAGCGTTATCCGGATTTATTGGGCGTAAAGGGCTCGTAGGCGGTTCGTCGCGTCCGGTGTGAAAGTCCATCGCTTAACGGTGGATCCGCGCCGG
+
GGGGGGGGGGGGGGGGGGGGGGGGGGGGGGGGGGGGGGGGGGGGGGGGGGGGGGGGGGGGGGGGGGGGGGGGGGGGCFGGGGGGGGGGGGGGGGGGGGGGGGGGGGGCGGGGGGFG?FGGG@F:+@FG++@**3@:<FFFGGGGGG;FGGCGFFGGGGGGGGGGGGGGG<EGGGGGGGGGGGGGECCGGFGGACGGGGGGGGGGGGGGGGGGGG?CFGGGGGGGGG8C>FGGGFGGGGGGGGGGGGGEGGGGGGGEGEG*;:7FGGGGDCFDGG5CDGGG>FGFGGFFFDDGGG
@M03364:396:000000000-C9LGT:1:1101:4343:6746 1:N:0:10
ACTCCTACGGGAGGCAGCAGTGGGGAATATTGCACAATGGGCGCAAGCCTGATGCAGCGACGCCGCGTGCGGGATGGAGGCCTTCGGGTTGTAAACCGCTTTTGTTCAAGGGCAAGGCACGGTTTCGGCCGTGTTGAGAGGATTGTTCGAATAAGCACCGGCTAACTACGTGCCAGCAGCCGCGGTAATACGTAGGGTGCAAGCGTTATCCGGATTCATTGGGCGTAAAGCGCGCGTAGGCGGCCCGTTAGGGCGGAGGTAAAAGCCCGGGGCTCAACCCCGGCGAGCCTCCGG
+
GGGGGGGGGGGGGGGGGGGGGGGGGDGGGGGGGGGGGGGGGGGGGGGGGGGGGGGGGGGGGGGGGGGGGGGGGGGGGGGGGGGGGGGGGGGGGGGFGGGGGGGCFGG<DFGGEG7F+BDCF>D@+@CE3+53@F8,,@,@C,?<D,DCFG,@FGGGFGGGEGGDGGFCFGFGGGFF@FGGGGGGGCE5FGGGFC>CE8EGGC@EE:*;C99CGCCC@FEFFFF*:C*AF7CCCEDG*?EC9EE*:=?>FCEG5:>C3C=:ACDFGFGFDD=D):CDFC6DB@GDGGG@DFF<D)
@M03364:396:000000000-C9LGT:1:1101:7644:6750 1:N:0:10
ACTCCTACGGGAGGCAGCAGTGGGGAATCTTGCGCAATGGGGGCAACCCTGACGCAGCGACGCCGCGTGCGGGACGAAGGCCTTCGGGTCGTAAACCGCTTTCAGCAGGGACGAGGCCGCGAGGTGACGGTCCATGCAGAAGAAGCCCCGGCTAAATACGTGCCAGCAGCCGCGGTAATACGTATGGGGCGAGCGTTATCCGGATTCATTGGGCGTAAAGCGCGCGTAGGCGGCCCGTTAGGTCGGAGGTAAAAGCCCGGGGCTCAACCCCGGCGAGCCTCCGATACCGGCGGG
+
GGGGGGGGGGGGGGEFGGGGGGDCGGGFGGEGGGCGGGGGGGGGGGGGGGGGGGGGGGGGGGGGGEFG@CGGGGGGEGGDF<BFG=FEGGGGGGGGGGEGGGGGFFFCFGGFGF@DCGGEE*C*CCGFF4=+*28,5<BA@FFCGFCFGGGGDCC?EFFEFF8@FGFFGG>CCCEGDGGFFFFGGE6CCCEEGGGCEGCFGEG*A;<FCFF:>CECG8F9EE5::E::CCFEGGGGGCE=EGGG5=:CCEGEFEFGGC=CEED5EFDFGGGCGGEGGGG:>FE7<DCFG3))/1
@M03364:396:000000000-C9LGT:1:1101:4880:6752 1:N:0:10
ACTCCTACGGGAGGCAGCAGTAGGGAATTTTCGTCAATGGGCGCAAGCCTGAACGAGCAATGCCGCGTGAGTGAGGAAGGTCTTCGGACTGTAAAGCTCTGTTGCCGGGGAAAAAGGGGAAATGCAGGAAATGGCATTTCATGGATGGTACCCGGCCAGAAAGCCACGGCTAACTACGTGCCAGCAGCCGCGGTAATACGTAGGTGGCAAGCGTTATCCGGAATGATTGGGCGTAAAGGGTGCGCAGGCGGTCTGTTAAGTCTGAAGGCAAAGGGATGAGCTCAACTCATTTAT
+
GGGGGGGGFGGGGGGGGGGGGGFGGGGGGGGGGGGGGGGGFGGGGGGGGGGGGGGGGGGGGGGGGGGGGGG?FFGGGGGGGGFGGGGE@CF?BEGFGG,CFFGGAFCFEF=FFFFFFF7+C3B,CCFD8,8CBDE8CFGGFFGGGDE@FGCFFGCEFCFCFDF,FFCFDC:>3><FFD<CF@AF:CGFFGGEG*4<AB:FGDGDCFF72?CGGGGCCCCGGGD5C7ACF6CCE?*;;E@C8;5:*:C:?EECGEGGGG7:+3CFGGGGGCCFGFG>CCGFF?6665:=FB*:C>
@M03364:396:000000000-C9LGT:1:1101:16390:6773 1:N:0:10
ACTCCTACGGGAGGCAGCAGTGGGGAATATTGCACAATGGGCGCAAGCCTGATGCAGCGACGCCGCGTGCGGGATGGAGGCCTTCGGGTTGTAAACCGCTTTTGTTCAAGGGCAAGGCACGGTTTCGGCAGAGTTGAGTGGATTGTTCGAATAAGCACCGGCTAACTACGTGCCAGCAGCCGCGGTAATACGTAGGGTGCAAGCGTTATCCGGATTTATTGGGCGTAAAGGGCTCGTAGGCGGTTCGTCGCGTCCGGTGTGAAAGTCCATCGCTTAACGGTGGATCCGCGCCGG
+
GGGGGGGGGGGGGGGGGGGGGFGGGGGGGGGGGGGGGGGGGGGGGGGGGGGGGGGGGGGGGGGGGGGGGGGGGGGGGGGGGGGGGGGGGGGGGGGGGGGGGGGEGGGDFGGGGG@F7D8FC7FC+@CGC+5+3<=,FF9FFCGGGGGCGGGF<FGGGGGGGGGGGGGCGGGGGGGGGGGGGGGGGGGGGGGFE9EGG@EGGGGGGGGGGGFGEEGDCGGGGGGGGE:CFGFGDFEGGGGGGGGEGGGG=5EGG:8EDEEEEC>CEC::FFCCCFF*:FGGFFGCFF:FDDFDCD
@M03364:396:000000000-C9LGT:1:1101:3950:6773 1:N:0:10
ACTCCTACGGGAGGCAGCAGTAGGGAATTTTCGTCAATGGGCGCAAGCCTGAACGAGCAATGCCGCGTGGGTGAAGACGGTCTTCGGATTGTAAAGCCCTGTTGCCGGGGACAAAGGACAGCCCGAATGAAAAGCTGACTGTTTGATGGTACCCGGCCAGAAAGCCACGGCTAACTACGTGCCAGCAGCCGCGGTAATACGTAGGTGGCAAGCGTTATCCGGAATGATTGGGCGTAAAGCGAGCGCAGGCGGAAAACTAAGTCTAATGTGAAAGCCCTCGGCTTAACCGAGGA
+
GGGGGGGGGGGGGGGGGGGGGGGGGGGGGGGGGGGGGGGGGGGGGGGGGGGFGGGGGGGGGGGGGGGEGDGGGGGDGFGGGGGGGGGGGGEFGGGGDFGG@FGCFFGGGGGGGGFGFCF,+:B++>>FF,C:,BFEFGFFG<FDEFFGGGGGGGGGDGGGGGFCGFGGG:EFG:FGGGFGFFFGGGG7CCEECFFECGGGGGCCCGG*;:?EFGGDCFCFG5>*AFC7<C*AFECEG5:CG=EGCGEGEGEG==8**0<2<E:C:7ECFC97C+?DGDG3>BGGGG:F)0)97
@M03364:396:000000000-C9LGT:1:1101:11724:6773 1:N:0:10
ACTCCTACGGGAGGCAGCAGTGGGGAATATTGCACAATGGGCGCAAGCCTGATGCAGCGACGCCGCGTGCGGGATGGAGGCCTTCGGGTTGTAAACCGCTTTTGTTCAAGGGCAAGGCACGGTGTCGGAAGTGTTGAGTGGATTGTTCGAATAAGCACCGGCTAACTACGTGCCAGCAGCCGCGGTAATACGTAGGGTGCAAGCGTTATCCGGATTTATTGGGCGTAAAGGGCTCGTAGGCGGTTCGTCGCGTCCGGTGTGAAAGTCCATCGCTTAACGGTGGATCCGCGCCGG
+
GGGGGGGGGGGGGGGGGGGGGGGGGGGGGGGGGGGGFGGGGGGGGGGGGGGGGGGGGGGGGGGGGGGGGGGGGGGGGGGGGGGGGGGGGGGGGGGGGGGGGGGGGGG9DGGGGGFGGGGGGGF++@FC+33::,,@FFF9F>FC@F@FGGGF<FCGGGGGGGGGGGGGG@GGGGGGGGGGGGGGGGGGGGGGGGGGGGGGCGGGGGGGGGFGG;EGEFFGGGFGGGEEGGGGGGGG/*@CGGGGGGGGGEGGGGGGG8EEG7DGGGGGGGFGGGG3?FGGE>EGGGGFGEFG<C
@M03364:396:000000000-C9LGT:1:1101:16441:6775 1:N:0:10
ACTCCTACGGGAGGCAGCAGTGGGGAATATTGCACAATGGGCGCAAGCCTGATGCAGCGACGCCGCGTGCGGGATGGAGGCCTTCGGGTTGTAAACCGCTTTTGTTCAAGGGCAAGGCACGGTTACGGCCGTATTGAGTGGATTGTTCGAATAAGCACCGGCTAACTACGTGCCAGCAGCCGCGGTAATACGTAGGGTGCAAGCGTTATCCGGATTTATTGGGCGTAAAGGGCTCGTAGGCGGTTCGTCGCGTCCGGTGTGAAAGTCCATCGCTTAACGGTGGATCCGCGCCGG
+
GGGGGGGGGGGGGGGGGGGGGGGGGGGGGGGGGGGGGGGGGGGGGGGGGGGGGGGGGGGGGGGGGGGGGGGGGGGGGGGGGGGGGGGGGGGGGGGGGGGGGGGGGGG9FGDGDGGG+DFGGGD@+@FF++35*,8,@DFGGFGGGGGGGGGF*@FFFGGGGGGGGGGDG7CFGGGGGGGD<FGGGGGGGDFFGGGGGGGGGGGGGGGGGGFGECGGGGGGGGGGGGEEGGGGEGGGGGGGGGGGGGGGCEGGGGGGG8:CGCFFGGGGGFGGGGFGCFGGEFGFGGG4*7BDDD
@M03364:396:000000000-C9LGT:1:1101:5267:6788 1:N:0:10
ACTCCTACGGGAGGCAGCAGTCGAGGATCATTTGCAATGGGGGAAACCCTGATGCAGCAACGCCGCGTGAGTGATGACGGCCTTCGGGTTGTAAAGCTCTGTCTTCAGGGACGATAGTGACGGTTCCTGAGTGGGAAGCCACGGCTAACTACGTGCCAGCAGCCGCGGTGATACGTAGGTGGCAAGCGTTGTCCGGATTTACTGGGTGTAAAGGGCGTGTAGGCGGAGCTGCGAGTCAGATGTGAAATCCCGGGGCTCAACCCCGGAACTGCATTTGAAACTGTAGCCCTTG
+
AEGGGGGGGGFGGGDFGGGGFGDGGG:FC<FFFGGGGGGGGGEGGGGGGGGGGGFGGGGGEGGGGCFGGDGGGGGGCFFGGG=FGGGGGG@FEGGGGCFCFGGGGCE9?FG7FFF:+BBF,8@F>BFDC5@3,:>FBFB8<<>CFG+@FFCF*DFGGGG>:CB<>BFFE*B7;CFF9B7FFFGGGGFEGGDC<<FEFGGF@CFGFCGGGGGCG?C5EEGGGGGD*?:C8CF6*22:CEC9<C+<+<FFGECEGEEEDEF6@8*:CGGCDCE*:?ECF*<C?FFG>7D?DFFG
@M03364:396:000000000-C9LGT:1:1101:24834:6816 1:N:0:10
ACTCCTACGGGAGGCAGCAGTGGGGAATATTGCACAATGGGGGAAACCCTGATGCAGCGACGCCGCGTGAGTGAAGAAGTATTTCGGTATGTAAAGCTCTATCAGCAGGAAAGAAAATGACGGTACCTGACTCAGAAGCCCCGGCTAAATACGTGCCAGCAGCCGCGGTCATACGTATGGGGCGAGCGTTATCCGGATTCATTGGGCGTAAAGCGCGCGTAGGCGGCCCGTTAGGTCGGAGGTAAAAGCCCGGGGCTCAACCCCGGCGAGCCTCCGATACCGGCGGGCCCGAGG
+
GGGGGGGGGGGGGGGGGGGGGGGGGGGGGGGGGGGGGGGGGGGGGGGGGGGGGGGGGGGGGGGGGGGGGGGGGGGGGGGGGGGGGGGGGGGGGGGGGGGGGGGDGGGGGGGGGGGG,CFGDBFB+>FG,,AA,5B5?FGB>CGEGG7FGF<FCFGGGGGGGGGGGGGGG1>CGGGFFGGGGGFGCGGGFGGGGGGGGGGGFGGGGGGGGGGGGGGGGGGGGGGGGGGGGGGGGGGGGGGGGGGCFGGGGGGGGDGGDFGGGGGGGDCC3DGDFCCD<55DFFCDGG3B)7>3C)
@M03364:396:000000000-C9LGT:1:1101:27089:6823 1:N:0:10
ACTCCTACGGGAGGCAGCAGTGGGGAATATTGCACAATGGGCGCAAGCCTGATGCAGCGACGCCGCGTGCGGGATGGAGGCCTTCGGGTTGTAAACCGCTTTTGTTCAAGGGCAAGGCACGTTTTCGGCCGTGTTGAGTGGATTGTTCGAATAAGCACCGGCTAACTACGTGCCAGCAGCCGCGGTAATACGTAGGGTGCAAGCGTTATCCGGATTTATTGGGCGTAAAGGGCTCGTAGGCGGTTCGTCGCGTCCGGTGTGAAAGTCCATCGCTTAACGGTGGATCCGCGCCGG
+
GGGGGGGGGGGGGGGGGGGGGGGGGGGGGGGGGGGGGGGGGGGGGGGGGGGGGGGGGGGGGGGGGGGGGGGGGGGGGGGGGGGGGGGGGGGGGGGGGGGGGGGGGGGAFGGGGGEGFGGGG:B,3@FG:+@5*8@,EFFFGGGGGFGGGGGGDGGGGGGGGGGGGGGGGFFGGGGGGGGGGGGGGGGGGGGGFGGGGGGGGGGGGGGGGGGGGGGGGGGGGGGGGGGGEGGGGGGGGGGGGGGGGGGGGGGGGGGGGGGEGFFGGGGFFGFGGFFDGGGGDFGFFFGFGFFGGG
@M03364:396:000000000-C9LGT:1:1101:20699:6829 1:N:0:10
ACTCCTACGGGAGGCAGCAGTGGGGAATATTGCACAATGGGCGCAAGCCTGATGCAGCGACGCCGCGTGCGGGATGGAGGCCTTCGGGTTGTAAACCGCTTTTGTTCAAGGGCAAGGCACGGTTTCGGCCGTGTTGAGTGGATTGTTCGAATAAGCACCGGCTAACTACGTGCCAGCAGCCGCGGTAATACGTAGGGTGCAAGCGTTATCCGGATTTATTGGGCGTAAAGGGCTCGTAGGCGGTTCGTCGCGTCCGGTGTGAAAGTCCATCGCTTAACGGTGGATCCGCGCCGG
+
GGGGGGGGGGGGGGGGGGGGGGGGGGGGGGGGGGGGGGGGGGGGGGGGGGGGGGGGGGGGGGGGGGGGGGGGGGGGDFGGGGGGGGGGGGGGGGGGGGGGGGGGGFF9FFGDGGEFCDECE3BF:EFF@33538FFGGGGG:DFGGGGEGGG1?CGGGGGGGGGGGGGGCFGGGGGGGGGGGGGDEGGGFFFF@EEGGGGGGGGGGGGGGGGGEGDCFFFGGGGGGEEEGGGGFGGCEGGGGGGGGGGGGGEEEEEG8EGGGGGGFFF=CFGGGGGDFGGDFGG6774CDFGGD
@M03364:396:000000000-C9LGT:1:1101:8196:6837 1:N:0:10
ACTCCTACGGGAGGCAGCAGTGGGGAATATTGCACAATGGGCGCAAGCCTGATGCAGCGACGCCGCGTGCGGGATGGAGGCCTTCGGGTTGTAAACCGCTTTTGTTCGAGGGCAAGGCACGGTGGCGGCTGCGTTGAGTGGATTGTTCGAATAAGCACCGGCTAACTACGTGCCAGCAGCCGCGGTGATGCGTGGGGTGCAAGCGTTATCCGGATTTATTGGGCGTAAAGGGCTCGTAGGCGGTTCGTCGCGTCCGGTGTGAAAGTCCATCGCTTAACGGTGGATCCGCGCCGG
+
FFFFGGGGGGGGGGGGGGGGGGGGGGGC@FFGGCGGGGGGGDCEEGFCFGGGGFEGGGGG7C7FGEFGGFEEGCFEDBFGGGGAFCFFF+CFFFBFGCFFGGGGGC?+>>CGGFF++<,<F@F3+<>C**5+*881*3,@<,,<<38=:FFC*<C@:CFFC***<>,C4=CFGFC:CCCDG8:>:C*2:+<?2**:C?>?8@F5?GC8F:CEC*AE@++7<<88CCC8:CC550;C*/CC+87ECCCE8CCEGG8E)2>CC020A7:**2<5*:5>77CC@5*9*9FFC5:<C<
@M03364:396:000000000-C9LGT:1:1101:11004:6882 1:N:0:10
ACTCCTACGGGAGGCAGCAGTAGGGAATTTTCGTCAATGGGCGCAAGCCTGAACGAGCAATGCCGCGTGAGTGAGGAAGGTCTTCGGACTGTAAAGCTCTGTTGCCGGGGAAAAAGGGGAAATGCAGGACATGGCATTTCATGGATGGTACCCGGCCAGAAAGCCACGGCTAACTACGTGCCAGCAGCCGCGGTAATACGTAGGTGGCGAGCGTTATCCGGAATGATTGGGTGTAAAGGGTGCGCAGGCGGTCTGTTAAGTCTGAAGTAAAAGGGACCGGCTCAACCGGTTC
+
GGGGGGGGGGGGGGGGGGGGGGGGGGGGGGGGGGGGGGGGGGGGGGGGGGGGGGGGGGGGGGGGGGGGGGGGGGGGGGGGGGGGGGGGGGGGGGGGGGGGGGGGGGGGGGGGGGFGGGFF7:CCBFFF=+8:=BEFFDFFGGGGGGAFGGGGGGGGGGGGGGGGGGGGGFGGGGGGGGGGGGGGGGGGGGGGGFEGGGGGGFGGGGGGGCGGGGGEGGGGGGDFG779FGGEGGGGGGGGGGGGGGGGGGGGGGGGFG?FFFDGFGGCGGFGGGCDF<ECE@EFGGGFG:DD
@M03364:396:000000000-C9LGT:1:1101:18538:6922 1:N:0:10
ACTCCTACGGGAGGCAGCAGTGGGGAATATTGCACAATGGGCGCAAGCCTGATGCAGCGACGCCGCGTGCGGGATGGAGGCCTTCGGGTTGTAAACCGCTTTTGTTCAAGGGCAAGGCACGGTTTCGGACGTGTTGAGTGGATTGTTCGAATAAGCACCGGCTAACTACGTGCCAGCAGCCGCGGTAATACGTAGGGTGCAAGCGTTATCCGGATTTATTGGGCGTAAAGGGCTCGTAGGCGGTTCGTCGCGTCCGGTGTGAAAGTCCATCGCTTAACGGTGGATCCGCGCCGG
+
GGGGGGGGGGGGGGGGGGGGGGGGGGGGGGGGGGGGGGGGGGGGGGGGGGGGGGGGGGGGGGGGGGGGGGGGGGGGFGGGGGGGGGGGGGGGGGGGGGGGGGGGGGGCFGGGGGGGGGGG:3FC>EFD88@888D,7@@CFFFFFGGGEGCF7>FGGGGGDGGCGGGGGFFGGGGGGGGGGGGGGGDGGFGGEFFGGGGEGDGGGGGGGGGGGGDGGGGGGGGGGEECCCEGEGGGGGGGGGGC8CECEDGCGGGGGCE5CAFCCFFG=FEGDEGD=FGGEFGFG:CFC@EGGG
@M03364:396:000000000-C9LGT:1:1101:4519:6938 1:N:0:10
ACTCCTACGGGAGGCAGCAGTGGGGAATCTTGCGCAATGGGGGCAACCCTGACGCAGCGACGCCGCGTGCGGGACGAAGGCCTTCGGGTCGTAAACCGCTTTCAGCAGGGACGAGGCCGCTCCGGTGACGGTACCTGCAGAAGAAGCCCCGGCTAAATACGTGCCAGCAGCCGCGGTAATACGTATGGGGCGAGCGTTATCCGGATTCATTGGGCGTAAAGGGCTCGTAGGCGGTTCGTCGCGTCCGGTGTGAAAGTCCATCGCTTAACGGTGGATCCGCGCCGGGTACGGGCG
+
FGGGGGGGGGGGGGGGGGGGGGGGGGGGGGGGGGGGGGGGGDGGGGGFGGGGGGGGGGGGGGGGGGGGGGGGGGGGGGGGGFGGGGG>BFGGGGGGGCFGEFGGGGGGGGGFGGED:FC71*5**41*,*181*>FEF8<:<8:CFC:FCF@BCGC9<CCF@8FG7FGFC*8:EGD:CE7CFE:EGCFC5**//:?CE>GCCGD5*;C<F??FGCE8?C8FGDEC8CG*:>?8CE?C=CE*:=CEDCE*8/:0C<CCFCE9E<E5CCGFGG/9E5777CC5B5CDDGBF:<D:C
@M03364:396:000000000-C9LGT:1:1101:14016:6944 1:N:0:10
ACTCCTACGGGAGGCAGCAGCTAAGAATATTCCGCAATGGACGAAAGTCTGACGGAGCGACGCCGCGTGGATGATGAAGGCCGAAAGGTTGTAAAATCCTTTTGAACTGGAAGAATAAGCAGTTTAGGTCATGACATTGTGGTGACGGTACAGTTTGAATAAGCAACGGCTAATTACGTGCCAGCAGCCGCGGTAACACGTAAGTTGCGAGCGTTGTTCGGAATTATTGGGCGTAAAGGGCATGTAGGCGGTTGTCTAAGCTTGGTGTGAAAGGCAGGGGCTCAACTCCTGGAC
+
GGGGGGGGGGGGGGGGGGGGFAF@FGGGGGGGFGGGGGGGFGGGGGGGGGGGGGGGGGGGGGGGGGGGGCF9FGGGG<FGGGGGGCFGGGGGGGGGGEGGGGGCF<=AFGFGGFGGGCFF,BD5CAFF5,8<C@==CFGGGCA>DFGFGGGGFFFEGGFGGGGGGFFGG@E7@FGFGGGGGGCGGGGGFCGEEE7FGGGGGD7F?CCFGFGGGGGGEGCEGE58<?FGEGGFE?CGGFGGGEGGFGEFFEGGCE*<?FEFFCGF77C7<FGCDFFCDGG5>>*9FG7?CFFCG>
@M03364:396:000000000-C9LGT:1:1101:6714:6948 1:N:0:10
ACTCCTACGGGAGGCAGCAGTGAGGAATATTGGTCAATGGGCGAGAGCCTGAACCAGCCAAGTCGCGTGAGGGAAGACGGTCCTACGGATTGTAAACCTCTTTTGTCGGGGAACAAAAGGCGCCACGCGTGGTGTATAGAGTGTACCCGAAGAAAAAGCATCGGCTAACTCCGTGCCAGCAGCCGCGGTAATACGGAGGATGCGAGCGTTATCCGGATTTATTGGGTTTAAAGGGTGCGCAGGCGGCTGATCAAGTCAGCGGTCAAACTTCGGGGCTCAACCCCGTTTTGCCGT
+
GGGGGGGGGGGGGGGGGGGGGGGGGGGGGGGGGGGGGGGGGGGEFGGGGGGGGGGGGGGGFGGGGGGGGGGGGFGGGGGGGGGGGGGGGGEFFGFGGGGGGGGGFEF:FGDCFGC8,,:+A@C:3B>F8+@+3+:,@,F9FGGFFGFFD:@F*@>CCFECGGEFFFFCG,DFFEFGGGFGGFGGEGGGF7CCFGC<7<:<FCGE88EEGC>>FGCEC:;+A9:@CF:888:FF?8FEECE===EC5EE8/+<0<@<F99F8:>CC6CF*:E7/**>9F97?FGG31*095?F9*
@M03364:396:000000000-C9LGT:1:1101:5947:6958 1:N:0:10
ACTCCTACGGGAGGCAGCAGTGGGGAATATTGCACAATGGGCGCAAGCCTGATGCAGCGACGCCGCGTGCGGGATGGAGGCCTTCGGGTTGTAAACCGCTTTTGTTCAAGGGCAAGGCACGGTTTCGGCCGTGTTGAGTGGATTGTTCGAATAAGCACCGGCTAACTACGTGCCAGCAGCCGCGGTAATACGTAGGGTGCAAGCGTTATCCGGATTTATTGGGCGTAAAGGGCTCGTAGGCGGTTCGTCGCGTCCGGTGTGAAAGTCCATCGCTTAACGGTGGATCCGCGCCGG
+
GGGGGGGGGGGGGGGGGGGGGGGGGGGGGGGGGGGGGGGGGGGGGGGGGGGGGGGGGGGGGGGGGGGGGGGGGGGGGGGGGGGGGGGGGGGGGGGGGGGGGGGGGGGGGGGGGGFGFGGFG+FFEFGD@3@55@FGGGCFGFGGGGGGGGGGFGGGGGGGGGGGGGGGG<FGGGGGGGGGGGGGGGGGGGGGGCFEEGGGGGFGGGGGGGGGGGGGGGGGGGGGECCGFGGGGGGGDGGGGGGGGGGGGGGGGGGGGECGGFFGGDGGFGGGGGGGFGE57>EGGGGFGFFGGG
@M03364:396:000000000-C9LGT:1:1101:6996:6965 1:N:0:10
ACTCCTACGGGAGGCAGCAGTGGGGAATATTGCACAATGGGCGCAAGCCTGATGCAGCGACGCCGCGTGCGGGATGGAGGCCTTCGGGTTGTAAACCGCTTTTGTTCAAGGGCAAGGCACGGTTTCGGCCGTGTTGAGTGGATTGTTCGAATAAGCACCGGCTAACTACGTGCCAGCAGCCGCGGTAATACGTAGGGTGCAAGCGTTATCCGGATTTATTGGGCGTAAAGGGCTCGTAGGCGGTTCGTCGCGTCCGGTGTGAAAGTCCATCGCTTAACGGTGGATCCGCGCCGG
+
GGGGGGGGGGGGGGGGGGGGGGGGGGGGGGGGGGGGGGGGGGGGGGGGGGGGGGGGGGGGGGGGGGGGGGGGGGGGGGGGGGGGGGGGGGGGGGGGGGGGGGGGGGGEFGGGGGGGGGGGG=FFFFGG>8@5CFGFFGGGGGGGGGGGGGFGGGGGGGGGGGGGGGGGG>GGGGGGGGGGGGGGGGGGGGGGFEGGGGGGGGGGGGGGGGGGGGECEGGGGGGGGGGGGGGGGGGGGGGGGGGEGGGGGGGGGDGGD?EEGFGGGGGGGGGGGGFGGGGGEFGFDGGFGFFGGG
@M03364:396:000000000-C9LGT:1:1101:23776:6973 1:N:0:10
ACTCCTACGGGAGGCAGCAGTGGGGAATATTGCACAATGGGCGCAAGCCTGATGCAGCGACGCCGCGTGCGGGATGGAGGCCTTCGGGTTGTAAACCGCTTTTGTTCAAGGGCAAGGCACGGTTTCGGCCGTGTTGAGTGGATTGTTCGAATAAGCACCGGCTAACTACGTGCCAGCAGCCGCGGTAATACGTAGGGTGCAAGCGTTATCCGGATTTATTGGGCGTAAAGGGCTCGTAGGCGGTTCGTCGCGTCCGGTGTGAAAGTCCATCGCTTAACGGTGGATCCGCGCCGG
+
GGGGGGGGGGGGGGGGGGGGGGGGGGGGGGGGGGGGGGGGGGGGGGGGGGGGGGGGGGGGGGGGGGGGGGGGGGGGGGGGGGGGGGGGGGGGGGGGGGGGGGGGGGG9DFGGGGGGFECA@3B+@EFG7+555@,,,@3@:8>DGGGGGG,?@;FFCGGGDEEGCFGGG=EFCFFFGGGGGGGDGGGGGFGGG@CEG?EGGGGGGGGGGGGGGGGCFFGGGGGGGGEEGGGGGGGGGGGGGGGGGGGGGGGGGDEGG8CEG<CDGFGGG7FGGGGGGGGGFFGFFCGFGFDDGG
@M03364:396:000000000-C9LGT:1:1101:14415:6997 1:N:0:10
ACTCCTACGGGAGGCAGCAGTGAGGAATATTGGTCAATGGACGAGAGTCTGAACCAGCCAAGTAGCGTGAAGGACGACTGCCCTATGGGTTGTAAACTTCTTTTGTTCGGGAATAAAGTGCGGGACGTGTCCCGTTTTGTATGTACCGTTCGAATAAGCATCGGCTAATTCCGTGCCAGCAGCCGCGGTAATACGGAAGATGCGAGCGTTATCCGGATTTATTGGGTTTAAAGGGAGCGTAGGCGGATTTTTAAGTCAGTTGTGAAATGCCGCGGCTCAACCGTGGCACTGC
+
GGGGGGGGGGGGGGGGGGGGGGGGGGGGGGGGGGGGGGGGGGGGGGGGGGGGGGGGGGGGGGGGGGGGGGGGGGGGGGGGGGGGGGGGGGGGGGGGGGGGGGGGGGGGGGGGGGAFEFGEG:@848CF+:ADFFGGFGGGGGGGGGGGGGGGFGFGGGGGGGGGGGGGFFGGGGGGGGGGGGGGGGGGGGGGGGGGGGGGGGGGGGGGGGGGGGGGCECFFGGGGGGGGCGGGGGGGGGGGGGGGGG=EFGFFGGGGGGFGGFECFGGGFGGGGGGCDFG@FEGDDGFGFFG
@M03364:396:000000000-C9LGT:1:1101:27154:6997 1:N:0:10
ACTCCTACGGGAGGCAGCAGTGGGGAATATTGCACAATGGGCGCAAGCCTGATGCAGCGACGCCGCGTGCGGGATGGAGGCCTTCGGGTTGTAAACCGCTTTTGTTCAAGGGCAAGGCACGGTTTCGGCCGTGTTGAGTGGATTGTTCGAATAAGCACCGGCTAACTACGTGCCAGCAGCCGCGGTAATACGTAGGGTGCAAGCGTTATCCGGATTTATTGGGCGTAAAGGGCTCGTAGGCGGTTCGTCGCGTCCGGTGTGAAAGTCCATCGCTTAACGGTGGATCCGCGCCGG
+
GGGGGGGGGGGGGGGGGGGGGGGGGGGGGGGGGGGGGGGGGGGGGGGGGGGGGGGGGGGG+FGGGGGGGGGGGGGGGGGGGGGGGGGGGGGGGGGGGGGGGGGFGGG9FGGGGD7DGFFG++:>7@FG8+5*58@,@D;DFFGFC:FDFG::*@CGGGGGGGGGGGGGG*8FFGGGGGGGGGGGGGGGGGGGFGGGGEEGGGGGGGGGGGGGGGGGCFGGGGGGGGEGGGGGGGGGGGGGGGGCGGGGGGGGGGGGG57:EFGGGGGGGGGGGGGGGGGGEFGFGFGFGFFGGG
@M03364:396:000000000-C9LGT:1:1101:15996:7002 1:N:0:10
ACTCCTACGGGAGGCAGCAGTGGGGAATATTGCACAATGGGCGCAAGCCTGATGCAGCGACGCCGCGTGCGGGATGGAGGCCTTCGGGTTGTAAACCGCTTTTGTTCAAGGGCAAGGCACGGTTTCGGCCGTGTTGAGTGGATTGTTCGAATAAGCACCGGCTAACTACGTGCCAGCAGCCGCGGTAATACGTAGGGTGCAAGCGTTATCCGGATTTATTGGGCGTAAAGGGCTCGTAGGCGGTTCGTCGCGTCCGGTGTGAAAGTCCATCGCTTAACGGTGGATCCGCGCCGG
+
GGGGGGGGGGGGGGGGGGGGGGGGGGGGGGGGGGGGGGGGGGGGGGGGGGGGGGGGGGGGGGGGGGGGGGGGGGGGGGGGGGGGGGGGGGGGGGGGGGGGGGGGGGF,FFFGGGGGGGGCCFF+3@FGFFF@33833@@FF9FDFBFGGGGG*DFGGGGGGGGGGGGGGFGFGGGGGGGGGGGGGEGGG?FFFAFGECEGGGGGGGGGGGGGGGGDGGGGGGGGGE/A5CGGGGGGGGGGGGGGCCGEEGEDEEEEGGGCE:>CFCFFD>CDGG5>CGEG@FGGGGGFFB3CDG
@M03364:396:000000000-C9LGT:1:1101:13076:7003 1:N:0:10
ACTCCTACGGGAGGCAGCAGTGGGGAATATTGGGCAATGGGCGAAAGCCTGACCCAGCAACGCCGCGTGAGGGAAGAAGGGTTTCGGCTCGTAAACCTCTGTCCTATGGGACGAAGAAAGTGACGGTACCATAGGAGGAAGCCCCGGCTAACTACGTGCCAGCAGCCGCGGTAATACGTAGGGGGCGAGCGTTGTCCGGAATGATTGGGCGTAAAGGGTGCGCAGGCGGCTGTGCAAGTCTGAAGTAAAAGGGACCGGCTCAACCGGTTCAGGCTTTGGAAACTGGCAGGCTGG
+
GGGGGGGGGGGGGGGGGGGGGGGGGGGGFGGGGGGGGGGGGGGGGGGGGGGGGGGGGGGGGGGGGGGGGDGGGGGGGGGGGGGGGGGGGGGGGGGGGGGGGGGGGCGGGGGGGFCGCCF<AEFG8@FGB=EC,,:CDEC8@F8FGGGGGGGGGGGGGGGGGGGGGGGGGCEGGEGGGGFGGGGGGGGGGGGGGGGGGGGDGGG?FGGGGGGGGGGGFGGGGGGGGGGGGGGEGGGCFGGGFGCFGGGGGGGEEFGDGGCCEF=ECDEGGGGGGGG<>FGGFFGGGGFFGFFGGG
@M03364:396:000000000-C9LGT:1:1101:26623:7018 1:N:0:10
ACTCCTACGGGAGGCAGCAGTAAGGGATATTGGTCAATGGGCGGGAGCCTGAACCAGCCATGCCGCGTGAGGGATTGAGGCCCTACGGGTCGTAAACCTCTTTGGCCGGGGGATAACGGGCGCAACGGGAGCCGCCGTGAAGGTACCCGGAGTATAAGCATCGGCTAACTCCATGCCAGCAGCCGCGGTAATACGGAGGATGCGAGCGTTATCCGGATTTATTGGGTTTAAAGGGTGCGCAGGCGGGCGTCTAAGTCAGCGGTGAAAGTTACCGGCTCAACCGGGTCAGTGCCG
+
GGGGGGGGGGGGGGGGGGFGEFEGGFFGGGGGGFFGFGGGGGGC7FCGGGDGGGGGGDFGGGGGGGGGGGGGGGGF8FGGCDFGGCCE@@F>8FFGGGGGGGG,>,BFGC77:+@3,8F7*@C**>FFE8:****4144<1,>2,?:>C**<*8<C?09C,,AE>**,233<+0CCFCFGCFF>>>EGE*8CC9*:>:EEF68EEGGG?5CFCFEG::5<C9F9FFCE8+<@FGG6:=EGEEGGGCGCC::=@?C9CG?CG**:CFFGFC+;75=DGG69F>EGDCDFFFF7C>
@M03364:396:000000000-C9LGT:1:1101:16152:7035 1:N:0:10
ACTCCTACGGGAGGCAGCAGTGGGGAATATTGGGCAATGGGGGGAACCCTGACCCAGCAACGCCGCGTGAAGGAAGAAGGTTTTCGGATTGTAAACTTCTGTCCTATGAGACGAAGGAAGTGACAGTATCATAGGAGGAAGCCCCGGCTAACTACGTGCCAGCAGCCGCGGTAATACGTAGGGGGCGAGCGTTGTCCGGAATGATTGGGCGTAAAGGGCGCGTAGGCGGCCTGGTAAGTCTGGAGTGAAAGTCCTGCTTTCAAGGTGGGAATTGCTTTGGATACTGTCGGGCTG
+
GGGGGGGGGGGGGGGGGGGGGGGGGGGGGGGGGGGGGGGGGGGGGGGGGGGGGGGGGGGGGGGGGGGGGDGGGGGFDGGGGGGGGGGGGGGGGGGGGGGGGGGGGFGGGGGGGGCGFGGGGFGG,?FF,@F,CFG9CGGGGGGGGFGGGGCGGGGGGGGGGGGGGGGGGCEGGGGGGGGGGGGGGGGGGGGGGGGGGGGEGGGGGGGFGGGCGGGGGGGGGGEEGGGGGGGGGGGGGGGGGGGFGGGCFGGGGGGGGGGGGFGFGGGGGGGGGGGCGGGGFFGGGGGFGFFGDG
@M03364:396:000000000-C9LGT:1:1101:13799:7064 1:N:0:10
ACTCCTACGGGAGGCAGCAGTGGGGAATATTGCACAATGGGCGCAAGCCTGATGCAGCGACGCCGCGTGCGGGATGGAGGCCTTCGGGTTGTAAACCGCTTTTGTTCAAGGGCAAGGCACGGTTTCGGCCGTGTTGAGTGGATTGTTCGAATAAGCACCGGCTAACTACGTGCCAGCAGCCGCGGTAATACGTAGGGTGCAAGCGTTATCCGGATTTATTGGGCGTAAAGGGCTCGTAGGCGGTTCGTCGCGTCCGGTGTGAAAGTCCATCGCTTAACGGTGGATCCGCGCCGG
+
GGGGGGGGGGGGGGGGGGGGGGGGGGGGGGGGGGGGGGGGGGGGGGGGGGGGGGGGGGGGGGGGGGGGGDGGGGGGGGGGGGGGGGGGGGGGGGGGGDGGGGGGGGG9FFGEGGGGGFGCF:FC+:CF@CC<@38@CFCFFFFGF:;?EFGG*FFGGGGGGGGGGGGGGGGGGGGFGGGGGGGGGG5CFC?FG<EGDFEGGGGGGGGGGEEGDGGGGFFFCGGFGG2;CCGCEGGGGGFGGGGEDGGEGEGEEGGGGEGGGECC?D?7DGGGGGG3?DCDBFEF=<FFGFEGDC
@M03364:396:000000000-C9LGT:1:1101:20207:7070 1:N:0:10
ACTCCTACGGGAGGCAGCAGTAGGGAATTTTCGTCAATGGGCGCAAGCCTGAACGAGCAATGCCGCGTGGGTGAAGACGGTCTTCGGATTGTAAAGCCCTGTTGCCGGGGACAAAGGACAGCCCGAATGGAAAGCTGACTGTTTGATGGTACCCGGCCAGAAAGCCACGGCTAACTACGTGCCAGCAGCCGCGGTAATACGTAGGTGGCGAGCGTTATCCGGAATGATTGGGCGTAAAGGGTGCGCAGGCGGTCTGTTAAGTCTGAAGGCAAAGGGATGAGCTCAACTCATTT
+
GGGGGGGGGGGGGGGGGGGGGGGGGGGGGGGGGGGGGGGGGGGGGGGGGGGGGGGGGGGGGGGGGGGGGGGGGGGGGGGGGGGGGGGGGGGGGGGGGGGGGGGCFGGGGGGGGGCFCDF8FFG+:CFG,,888>FCFFGGGGGGGFGGGGGGGGGGGGGGGGGGGGGGG5CGGGGGGGGGGGGGGGGGGGGGGGEGGGGGGGGGGGGGGGGGGGGGGGGGGGGGGGFFGGGGGECGGGGGGCEGGGGGGGGGGGGGGGGGGGGGGFCFGGGFGGGGGGGGFFGGGGGFGFFGG
@M03364:396:000000000-C9LGT:1:1101:20284:7075 1:N:0:10
ACTCCTACGGGAGGCAGCAGTGGGGAATATTGGGCAATGGGCGAAAGCCTGACCCAGCAACGCCGCGTGAGGGAAGAAGGGTTTCGGCTCGTAAACCTCTGTCCTATGGGACGAAGAAGATGACGGTACCATAGGAGGAAGCCCCGGCTAACTACGTGCCAGCAGCCGCGGTAATACGTAGGGGGCGAGCGTTGTCCGGAATGATTGGGCGTAAAGGGCGCGTAGGCGGCCTGGTAAGTCTGGAGTGAAAGTCCTGCTTTTAAGGTGGGAATTGCTTTGGAAACTGCTAGGCTC
+
GGGGGGGGGGGGGGGGGGGGGGGGGGGGGGGGGGGGGGGGGGGGGGGGGGGGGGGGGGGGGGGGGGGGGGGGGGGGGGGGGGGGGGGGGGGGEGGGGGGGGGGGGFGGGGGGGGEG=FFDA-CDB@FG@>D3=BD<3C@FC7FFF*@FFGCBCFGGGFGGGGGGGCGGG48FGDGGGGFGGGGGGEGEGEEG>8CGGGGGGGGFGGGGGGGGGEGGGGGGGGGGGGGGEGGEGGGGGGG7CFF<FGGGG7FGCGDFDECEF7CFC>FGGFFFGGGGGCEFFFGGGGGFGFF<67
@M03364:396:000000000-C9LGT:1:1101:10281:7078 1:N:0:10
ACTCCTACGGGAGGCAGCAGTGGGGAATATTGCACAATGGGGGAAACCCTGATGCAGCAACGCCGCGTGAGTGATGACGGCCTTCGGGTTGTAAAGCTCTGTCTTCAGGGACGATAATGACGGTCCCTGTCTAAGAAGCTCCGGCTAAATACGTGCCAGCAGCCGCGGTCATACGTATGGAGCAAGCGTTATCCGGATTTACTGGGTGTAAAGGGAGCGTAGACGGCATGGCAAGTCTGATGTGAAAACCCTGGGCTCAACCCAGGAATGGCATTGGAAACTGTTAAGCTAG
+
GGGGGGGGGGGGGGGGGGGGGGGGGGGGGGGGGGGGGGGGGGGGGGGGCGGGGGGGGGGGGGGGGGGGGGGGGGGGGGGGGGGGGGGGGGGGGGGGGDFGEGGGGGGGGGCGEGGG>FFCF-@B++BF8,83,,:,CFFGGGGFFG7CFFCF@FGGGGGGGGGGGGGGG<;FGGGGGGGGGGGGGGGEEF:EFGGGGGGGGGGGGGCCEGGCBCGGGGGGGC>EEGE5CFFGCFFCG7@:EFC<CGGGGGGGGCFGGGGGFG3CGGFGGGGGGG?FFFGGFFGCG7CFFFBF
@M03364:396:000000000-C9LGT:1:1101:4966:7080 1:N:0:10
ACTCCTACGGGAGGCAGCAGTAGGGAATCTTCCACAATGGACGCAAGTCTGATGGAGCAACGCCGCGTGAGTGAAGAAGGTTTTCGGATCGTAAAGCTCTGTTGTTGGTGAAGAAGGATAGAGGTAGTGACTGGCCTTTATTTGACGGTAATCAACCAGAAAGTCACGGCTAACTACGTGCCAGCAGCCGCGGTAATACGTAGGTGGCAAGCGTTGTCCGGATTTATTGGGCGTAAAGCGAGCGCAGGCGGAAAAATAAGTCTAATGTGAAAGCCCTCGGCTTAACCGAGGAAC
+
GGGGGGGGGGGGGGGGGGGGGGGGGGGGGGGGGGGGGGGGGGGGGGGGGGGGGGGGGGGGGGGGGGGGGGGGGGGGGGGGGGGGGGGGGGGGGGGGGGGGGGGGGGG?FFGGGGFGGFFFF-C,5CFF,,9<8BDFDGGGGGGFFGGGGFFGGFGGGGGGGGGGGGGEEFECGGGGGGGFGGGGGGGGGGGCGGGGGGGGGGGGGGGGGGGGGGGGGGGGGGGDGGGGBFFFGGGGGGGGGGGGGGGGGGGGGEGFFFGG@GGGGGGGGGGGGGGFDGGGEFGGGGGFGFFGGF
@M03364:396:000000000-C9LGT:1:1101:19875:7088 1:N:0:10
ACTCCTACGGAGGCAGCAGTGGGGAATATTGCACAATGGGCGAAAGCCTGATGCAGCGACGCCGCGTGAAGGATGAAGTATTTCGGTATGTAAACTTCTATCAGCAGGGAAGAAAATGACGGTACCTGACTCAGAAGCCCCGGCTAACTACGTGCCAGCAGCCGCGGTAATACGTAGGGGGCAAGCGTTATCCGGAATGATTGGGCGTAAAGGGTGCGCAGGCGGTCTGTTAAGTCTGAAGGCAAAGGGATGAGCTCAACTCATTTATGATTCAGAAACTGGCAGACTTGAGG
+
GGGGGGGGGGGGGGGGGGGGGGGGGGGGGGGGGGGGGGGGGGGGGGGGGGGGGGGGGGGGGGGGGGGGGGGGGGGGGGGGGGGGGGGGGGGGGGGGGGGGGGGGGGGFGGGGGGGGGGGGE7B>8EFG3:C,,:<?DFGGGGGGG:FGGGGGGGGGGGGGGGGGGGGGG:?FGGGFGGGGGGGGGGGGGEGGGGGGGGGGGGGGGGGGGGGGGEGGGGGGGGGGGGGGGGGGFGGGGGGGGGGGGGGGGFGGFGCFGGGGGGGGGGFGGGGGGGGGGGGGFFGGGGGFGFFGF
@M03364:396:000000000-C9LGT:1:1101:15276:7106 1:N:0:10
ACTCCTACGGGAGGCAGCAGTGGGGAATCTTGCGCAATGGGGGCAACCCTGACGCAGCGACGCCGCGTGCGGGACGAAGGCCTTCGGGTCGTAAACCGCTTTCAGCAGGGACGAGGCCGCGAGGTGACGGTACCTGCAGAAGAAGCCCCGGCTAAATACGTGCCAGCAGCCGCGGTAATACGTATGGGGCGAGCGTTATCCGGATTCATTGGGCGTAAAGCGCGCGTAGGCGGCCCGTTAGGTCGGAGGTAAAAGCCCGGGGCTCAACCCCGGCGAGCCTCCGATACCGGCGGG
+
GGGGGGGGGGGGGGGGGGGGGGGGGGGGGGGGGGGGGGGGGGGGGGGGGGGGGGGGGGGGGGGGGGGGGGGGGGGGGGGGGGGGGGGGGGGGGGGGGGGGGGGGGGGGGGGGGGGGFGGGC*=1*=CFC*<88>C>=FGFGG?BFGFFGGGGGGGGGGGGGGGGGGGGGCFGGGGGGGGGGGGGGGGGGGGGGGGGGGGGGGGGGGGGGGGGGGGGGGGGGGGGGGGGGGFGGGGGGCCEGGGGGG?EGEGGGG7EFGGGGGG=CGGFGGGGGGGGGGGDFFGGGGCFGFDCGC
@M03364:396:000000000-C9LGT:1:1101:4895:7122 1:N:0:10
ACTCCTACGGGAGGCAGCAGTGGGGAATATTGCACAATGGGCGCAAGCCTGATGCAGCGACGCCGCGTGCGGGATGGAGGCCTTCGGGTTGTAAACCGCTTTTGTTCAAGGGCAAGGCACGGTTTCGGCCGTGTTGAGTGGATTGTTCGAATAAGCACCGGCTAACTACGTGCCAGCAGCCGCGGTAATACGTAGGGTGCAAGCGTTATCCGGATTTATTGGGCGTAAAGGGCTCGTAGGCGGTTCGTCGCGTCCGGTGTGAAAGTCCATCGCTTAACGGTGGATCCGCGCCGG
+
GGGGGGGGGGGGGGGGGGGGGGGGGGGGGGGGGGGGGGGGGGGGGGGGGGGGGGGGGGGGGGGGGGGGGGGGGGGGGGGGGGGGGGGGGGGGGGGGGGGGGGGGGGGGGGGGGG?FFGGGFFGGFFGG>8@*@BFFADFFGGGGGGGGGGGGFGGGGGGGGGGGGGGGGEGGGGGGGGGGGGGGGCGGGGGGGGGGGGGGGGGGGGGGGGFGGGGGGGGGGGGGGGEGGGGGGFFGGGGGGGG>EGGGGGGGGGGGGEEGG<DEGGGG=CCGG=EGGGDGF>GGGGGFGDEGGG
@M03364:396:000000000-C9LGT:1:1101:17752:7135 1:N:0:10
ACTCCTACGGGAGGCAGCAGTAGGGAATTTTCGTCAATGGGCGCAAGCCTGAACGAGCAATGCCGCGTGAACGAGGAAGGTCTTCGGATCGTAAAGTTCTGTTGAGAGGGAAAAAGGAACACCAGAGGACATGCTGGTGAAGTGATATTACCTTTCGAGGAAGTCACGGCTAACTACGTGCCAGCAGCCGCGGTAATACGTAGGTGGCGAGCGTTATCCGGAATGATTGGGCGTAAAGGGTGCGTAGGCGGCCTGTTAAGTCTGAAGTGAAAGGTACCGGCTCAACCGGTAC
+
GGGGGGGGGGGGGGGGGGGGGGGGGGGGGGGGGGGGGGGGGGGGGGGGGGGGGGGGGGGGGGGGGGGGGGGGGGGGGGGGGGGGGGGGGGGGGGGGGGGGGGGGGGGGGGGGGGGGEGGGFCE3DFFG:3A8:ADGFFGFGGGFFGFFGGGGGGGGGGGGGGGGGGGGGEGGGGGGGGGGGGGGGGGGGGGGGGGGGGGGGGGGGGGGGGGGGGGGGGGGGGGGGGGGGGGGGGGEGGGGGGGGGGGGGGGGCGGGGGGGECFFGGGGGGGGGGGGGGGGFFGGGGGFGF3D
@M03364:396:000000000-C9LGT:1:1101:23442:7151 1:N:0:10
ACTCCTACGGGAGGCAGCAGTAGGGAATCTTCGGCAATGGGGGCAACCCTGACCGAGCAACGCCGCGTGAAGGAAGAAGGCTTTCGGGTTGTAAACTTCTTTTGTCAGGGAAGAGTAGAAGCCTGTACCTGCCGAATAAGCCACGGCTAACTACGTGCCAGCAGCCGCGGTAATACGTAGGTGGCAAGCGTTGTCCGGATTTACTGGGTGTAAAGGGCGTGTAGCCGGGCCGACAAGTCAGATGTGAAATCCGCGGGCTTAACCCGCGAACTGCATTTGAAACTGTTGGTCTTG
+
GGGGGGGGGGGGGGGGGGGGGGGGGGGGGGGGGGGGGGGGGGGGGGGGGGGGGGGGGGGGGGGGGGGGGGGGGGGGGGGGGGGGGGGGGGGGGGGGGGGGGGGGGGGGGGGGGGCFFGGG<-:,,:EFC5C,:+86@BDFGGFFC+@CFGGGFGGGGGGGGGGGGGGGG:BCFFGGGGGGGGGGGGGGGGGGGGGGGGGGGGGGGGGGGGEFGGGGGGGGGGGGGGCGGGGGGGEGGGFFGFGGGGGGGGGGGGGGGGGGGDGGFGGGGGGGGG7CFGGCF4EFG:DFGFFGG:
@M03364:396:000000000-C9LGT:1:1101:3841:7152 1:N:0:10
ACTCCTACGGGAGGCAGCAGTGGGGAATATTGCACAATGGGCGCAAGCCTGATGCAGCGACGCCGCGTGCGGGATGGAGGCCTTCGGGTTGTAAACCGCTTTTGTTCAAGGGCAAGACACGTTTTCGGCCGTGTTGAGTGGATTGTTCGAATAAGCACCGGCTAACTACGTGCCAGCAGCCGCGGTAATACGTAGGGTGCAAGCGTTATCCGGATTTATTGGGCGTAAAGGGCTCGTAGGCGGTTCGTCGCGTCCGGTGTGCAAGTCCATCGCTTAACGGTTGATCCGCGCCGG
+
GGGGGGGGGGGGCGGECFFDG<FFEGGGGGGCFAFFCGGCDGGGD@FGGGGFGEFDFGGGGGGGGGGFCFGGDDGGDGGDCFGGGGGEGGGGGGGGGEFGGGG9FGG9FACCBDGF,B<BF-B>+@F7++85*3>8;@@FE@3@7:FFEF@F*<CGFGGGCFF:FFG9>*B:CF9<<<2<B=FE>EF*@7C@E6CG5E8CFC<CEEG5FFF:ECECFCGGFCGGGG*8*<C5;FFCE5;CGGGGDGDGGGG=CEEC3:*:8<*+<CF>CFGDGGG*:7CDF:E6CGF:CEE39C
@M03364:396:000000000-C9LGT:1:1101:22967:7154 1:N:0:10
ACTCCTACGGGAGGCAGCAGTAGGGAATTTTCGTCAATGGGCGCAAGCCTGAACGAGCAATGCCGCGTGCGGGATGGAGGCCTTCGGGTTGTAAACCGCTTTTGTTCAAGGGCAAGGCACGTTTTCGGCCGGGGTGAGTGGATTGTTCGAATAAGCACCGGCTAACTACGTGCCAGCAGCCGCGGTAATACGTAGGGTGCAAGCGTTATCCGGAATGATTGGGCGTAAAGGGTGCGTAGGCGGCCTGTTAAGTCTGAAGTGAAAGGTACCGGCTCAACCGGTACAGGCTTTGG
+
GGGGGGGGEGGCGGGGGGGGGGGGGGGGGGGGGGGGGGGGGGGGGGDGGGGGGGGFGGGGGGGGGGGGGGGDGGGG@FGGGGFGGGGGGGGGGGGGGGGEGFGBFGGGGFGFGG?FGGFF7AFF+:CC+88+++8*5@3=CFFGGFCFGCCF*D>FCFGGGGGGGGGGGEBEGGCEFGGGFEGED:*FF+<AE9AECCGGFGFFGEEGGGGGGEGGG7FFGGGGEE*;@FGGFGGGGGGGGGGGEEGGG7EEGE?FD9?<C:FCFGGF7CEDGCEFGGFDD>7/CDC@07)*0
@M03364:396:000000000-C9LGT:1:1101:3247:7175 1:N:0:10
ACTCCTACGGGAGGCAGCAGTGGGGAATATTGCACAATGGGCGCAAGCCTGATGCAGCGACGCCGCGTGCGGGATGGAGGCCTTCGGGTTGTAAACCGCTTTTGTTCAAGGGCAAGGCACGGTTTCGGCCGTGTTGAGTGGATTGTTCGAATAAGCACCGGCTAACTACGTGCCAGCAGCCGCGGTAATACGTAGGGTGCAAGCGTTATCCGGATTTATTGGGCGTAAAGGGCTCGTAGGCGGTTCGTCGCGTCCGGTGTGAAAGTCCATCGCTTAACGGTGGATCCGCGCCGG
+
GGGGGGGGGGGGGGGGGGGGGGGGGGGGGGGGGGGGGGGGGGGGGGGGGGGGGGGGGGGGGGGGGGGGGGGGGGGGGGGGGGGGGGGGFGGGGFGGGGGGGGGGGGGFGFGGGGGGGGGGGCGGEFGG<3@5@@FGGGGFFBEFFFGGGG<F>CFGGGGGGGGGGGGGGFGGFGGFGFGGGGGGGGGGGGGGFGGGGGGGGGGGGGGEGFFGGDGCGGGGGGGGGGEEGGGGGGGGGGGGGGGGGGGGDGEGCCEEGEGGG<CGGGFGFGDDDFGGGGGGFFGFF<CFFD@GDG
@M03364:396:000000000-C9LGT:1:1101:17434:7189 1:N:0:10
ACTCCTACGGGAGGCAGCAGTGGGGAATATTGCACAATGGGCGCAAGCCTGATGCAGCGACGCCGCGTGCGGGATGGAGGCCTTCGGGTTGTAAACCGCTTTTGTTCAAGGGCAAGGCACGGTTTCGGCCGTGTTGAGTGGATTGTTCGAATAAGCACCGGCTAACTACGTGCCAGCAGCCGCGGTAATACGTAGGGTGCAAGCGTTATCCGGATTTATTGGGCGTAAAGGGCTCGTAGGCGGTTCGTCGCGTCCGGTGTGAAAGTCCATCGCTTAACGGTGGATCCGCGCCGG
+
GGGGGGGGGGGGGGGGGGGGGGGGGGGGGGGGGGGGGGGGGGGGGGGGGGGGGGGGGGGGGGGGGGGGGGGGGGGGFGGGGGGGGGGGGGGGGGGGGGGGGGGGGGGDGFGGGGGGFGGGFCF<+@FG++55@@8:F@BFGBCFFCFFGGGG7FGGGGGGGGGGFGGGG7EFGGGGGFEFGGGGGEDGGDCC<<@EG@EGGFGGGGGEGFEGGCEGGGFFGFGGGG8CCFGGGGGGGGGGGGGGECEGGGEGECEEG:E5E<>FGGGFGCCGGFFDGGGC@FGFFG709>EDDD
@M03364:396:000000000-C9LGT:1:1101:16385:7200 1:N:0:10
ACTCCTACGGGAGGCAGCAGTGAGGAATATTGGTCAATGGGCGGTAGCCTGAACCAGCCAAGTCGCGTGAGGGACGACGGCCCTACGGGTTGTAAACCTCTTTTACAAGGGAATAAAGATGGGGTCGAGACCCCAGTTGCATGTACCTTGTGAATAAGCATCGGCTAACTCCGTGCCAGCAGCCGCGGTAATACGGAGGATGCGAGCGTTATCCGGATTTATTGGGTTTAAAGGGTGCGCAGGCGGCCTTGCAAGTCAGCGGTCAAATCGTGGAGCTCAACTCCATTCCGCCGT
+
GGGGGGGGGGGGGGGGGGGGGGGGGGGGGGGGGGGGGGGGGGGGGGGGGGGGGGGGGGGGGGGGGGGGGGGGGGGGGGGGGGGGGGGGGGGGGGGGGGGGGGGGGGGFGGGGGGGF9FGGF=B8@CFG+,8@FEEEFGGGFGGGGGGGGGGGCFGGGGGGFGGGGGGGGFGGGGGGGGGGGGGGGGGGGFGGGGGGGGGGGGGGGGGGGGGGGGGGEEGGGGGGGGGGDFFEGGGGGGGGGGCEGGGGGGGGGGGGGGGGGGGGGGGGGGGGGGGGFGGGFFGGFFGFGFFGG<
@M03364:396:000000000-C9LGT:1:1101:21269:7226 1:N:0:10
ACTCCTACGGGAGGCAGCAGTGGGGAATATTGGGCAATGGGGGAAACCCTGACCCAGCAACGCCGCGTGAAGGAAGAAGGCCCTCGGGTTGTAAACTTCTTTTAGCAGGGACGAAGAAAGTGACAGTAGCTGCAGAAAAAGCAACGGCTAACTACGTGCCAGCAGCCGCGGTAATACGTAGGTTGCAAGCGTTGTCCGGATTTACTGGGTGTAAAGGGCGTGTAGGCGGAGATGCAAGTTGGGAGTGAAATCCCGGGGCTCAACCCCGGAACTGCTTTCAAAACTGTATCCCTT
+
GGGGGGGGGGGGGGGGGGGGGGGGGGGGGGGGGGGGGGGGGGGGGGGGGGGGGGGGGGGGGGGGGGGGGGGGGGGGGGGGGGGGGGGGGGGGGGGGGGGGGGGCDFGGGGGGGGFDGFG@<E?9,:FF,,C,8DFDGG<=FF,>F7@CFGGGFGGGGGGGGGGGGGGGG18FEGGGGGGGGGGGGGGGGGGGG<FGGGDGGGGGGGGGGFGEGEEFGGGGGGEGGGFGGCEEGGGFGGGFGGGCGGGGGGGGGGGGGGGEF?FGGDGGGGEGGGGGGGFGF=FFGFFFDF7CGC
@M03364:396:000000000-C9LGT:1:1101:16253:7227 1:N:0:10
ACTCCTACGGGAGGCAGCAGTGGGGAATCTTGCGCAATGGGGGCAACCCTGACGCAGCGACGCCGCGTGCGGGACGAAGGCCTTCGGGTCGTAAACCGCTTTCAGCAGGGACGAGGCCGCGAGGTGACGGTCCCTGCAGAAGAAGCCCCGGCTAAATACGTGCCAGCAGCCGCGGTAATACGTATGGGGCGAGCGTTATCCGGATTCATTGGGCGTAAAGCGCGCGTAGGCGGCCCGTTAGGTCGGAGGTAAAAGCCCGGGGCTCAACCCCGGCGAGCCTCCGATACCGGCGGG
+
GGGGGGGGGGGGGGGGGGGGGGGGGGGGGGGGGGGGGGGGGGGGGGGGGGGGGGGGGGGGGGGGGGGGGGGGGGGGGGGGGGGGGGGGGGGGGGGGGGGGGGGFGGGGGGGGGGGGGGFEF4=48CFG84=+4FGGFGGGFGGGGGGGGGGGEGGGGGGGGGGGGGGGGFGGGGGGGGGGGGGGGGGGGGGGGGGGGGGGGGGEGGGGGGGGGGGGGGFGGGGGGGGGGGGGGGGGG=CGGGGGGGGGGE?CCGGFGGGGGGG5EFGGGGGGGGGGGDGGFFECDDDFGEFGGD
@M03364:396:000000000-C9LGT:1:1101:22700:7251 1:N:0:10
ACTCCTACGGGAGGCAGCAGTAGGGAATTTTCGTCAATGGGCGCAAGCCTGAACGAGCAATGCCGCGTGGGTGAAGACGGTCTTCGGATTGTAAAGCCCTGTTGCCGGGGACAAAGGACAGCCCGAATTTACAGCTGACTGTTTGATGGTACCCGGCCAGAAAGCCACGTCTAACTACGTGCCAGCAGCCGCGGTAATACGTAGGTGGCAAGCGTTATCCGGAATGATTGGGCGTAAAGGGTGCGCAGGCGGCTGTGCAAGTCTGAAGTAAAAGGGACCGGCTCAACCGGTTCG
+
GGGGGGGGGGGGGGGGGGGGGGGGGGGGGGGGGGGGGGGGGGGGGGGGGGGGGGGGGGGGGGGGGGGGGGGGGGGGGGGGGGGGGGGGGGGGGGGGGFGGGGGGGDGEGGGGGG8,:,BF==F:+@FF+,9,3,B,@FBGA,@FG,@FGGFF<DCGGEGGFGGFGGGGG88FGGGGGGGGGGGGGGGGGGGGGFCGGGGGFFGGGGGGGGGGGGGGGGGGGGGGGGCEFFGGGGGGGGGGDGGGGGGGDGGGGEGCFGFGFGGGGCEGFGFDGGGGFFCDFFGGFF5>GFDD9)
@M03364:396:000000000-C9LGT:1:1101:14403:7252 1:N:0:10
ACTCCTACGGGAGGCAGCAGTGGGGGATATTGCACAATGGGGGAAACCCTGATGCAGCGACGCCGCGTGAGTGAAGAAGTATTTCGGTATGTAAAGCTCTATCAGCAGGAAAGATAATGACGGTACCTTACTTAGAAGCACCGGCTAAATACGTGCCAGCAGCCGCGGTGATACGTATGGTGCAAGCGTTATCCGGATTTATTGGGCGTAAAGGGCTCGTAGGCGGTTCGTCGCGTCCGGTGTGAAAGTCCATCGCTTAACGGTGGATCCGCGCCGGGTACGGGCGGGCTTG
+
GGGGGGGGGGGGGGGGGGGGGGGGGGEGGGGGGGGGGGGGGGGGGGGGGGGGGGGGGGGGGGGGGGGGGEGFGGFGGGGFGGGGGGGFEFGGGGGDGGFGGGGGGGGGGGGGGF?EEFFF?FF3+BFF,5@<,,,,CFGGFCFFGE+@FGCF<FCDG;FGGGGGECFGG*1FCFFBBGGGGGGFFFGGGG>EE,<FF7=FFFFFGGGGECGGGGGGGGGGEGGGGG8CEEEGGGCGC8CE*:EGCCFFG?CGGGGGGFGFGGGEGG=FFFFD<C5DDGGDFFGGDGGFG:.)
@M03364:396:000000000-C9LGT:1:1101:22353:7259 1:N:0:10
ACTCCTACGGGAGGCAGCAGTAGGGAATATTGGGCAATGGAGGCAACTCTGACCCAGCCATGCCGCGTGAAGGAAGACGGCCCTATGGGTTGTAAACTTCTTTTATCGTGGAGTAACACCGTTTACGTGTGGCTGGTTGAGAGTACACGAGGAATAAGTATCGGCTAACTCCGTGCCAGCAGCCGCGGTAATACGGAGGATACGAGCGTTATCCGGATTTATTGGGTTTAAAGGGTGCGCAGGCGGATCGGTAAGACAGGGGTGAAAAGTTGGGGCGCAACTCCAATCGTGGCT
+
EDFG@GGFEGGGGGEGEDGFGAFFE<DF@CF@FAFEGFGG9CC:CFFFGGGFEDFFGGGGGGGGDGGGGE@FGGGGGGGGCGEGAFGGGG@CFFFFGGGGGGFFFEDFGGG7FE,C,,:CF9B=@AFG,8A+<,++8CFF@BDDD?<@FEC>@FCFFFGGG@:CB+5F:,@DFGFECAFFGGFGEEGGGFFFGG@FGGGEFECFCGE:CFECCFE5BGGEGGGF<E:?EF+:9?*;8CCCC8CGGGEECCC:**<+*+::CE5E*6+?F>+:C5**)1:756C7742</<:*)1
@M03364:396:000000000-C9LGT:1:1101:8296:7265 1:N:0:10
ACTCCTACGGGAGGCAGCAGTGGGGAATATTGCACAATGGGCGCAAGCCTGATGCAGCGACGCCGCGTGCGGGATGGAGGCCTTCGGGTTGTAAACCGCTTTTGTTCAAGGGCAAGGCACATTTTCGGCCGAAATGAGTGGATTGTTCAAATAAGCACCGGCTAACTACTTGCCAGCAGCCGCGGTAATACGTAGGGTGCAAGCGTTATCCGGATTTATTGGGCGTAAAGGGCTCGTAGGCGGTTCGTCGCGTCCGGTGTGAAAGTCCATCGCTTAACGGTGGAACCGCGCCGG
+
GGGGGGGGGGGGGGGGGGGGGGGFGGGGGGGGGGGGGFGGGGGGGGGGGGGGCGGGGFGCEGEFFEGGGGGGGEGGGEGGCGGGGGEGDCCFCGGGGGG@GGGGGGDDFFF:@F<<+3BE,-,,3B>F@+8+**,33@F=*8>BFFA9FFGGGGGGFGGG<*<<<B@C@;FCGFGGGGDGFGC<FEG@<FGGGFGEG6C5<:CFGG>EGCCCGDEC6:99CDG*:*/;/:<ECFGGGEGD6:E7CCGGGEG7C5CGG87EC+:CGCFC>>FGC*77CFEG5>E7***75B>)/<
@M03364:396:000000000-C9LGT:1:1101:12119:7281 1:N:0:10
ACTCCTACGGGAGGCAGCAGTGGGGAATATTGGACAATGGGCGCAAGCCTGATCCAGCCATGCCGCGTGAGTGATGAAGGCCCTAGGGTTGTAAAGCTCTTTCACCGGTGAAGATAATGACGGTCACCGGAGAAGAAGCCCCGGCTAACTTCGTGCCAGCAGCCGCGGTAATACGTAGGGTGCAAGCGTTATCCGGATTTATTGGGCGTAAAGGGCTCGTAGGCGGTTCGTCGCGTCCGGTGTGAAAGTCCATCGCTTAACGGTGGATCCGCGCCGGGTACGGGCGGGCTTG
+
GGGGGGGGGGGGGGGGGGGGFGGGGGEGGGGGGGGGGGGGGGGGGGGGGGGGGGGGGGGGGGGGGGGGGEGGGGGGGGGGGGGGGGGGGGGGGGGGGGGGGGGFGGGGGGGGGGGGFGGGGCFF8BFG8+@3@=>FFGGGGGGEGGFGGGFGGGGGGGGGFGGGGGGGGCCGGGGGGGGGGGGGGGGGGG*=FCFEGGGGGGGGGGGGGGGGGGGGGCEGGGGGGGGGEGGGGGGGGGGCEEGGFGGGGGGGGGGGGGGGGGGCFGCFGGGGGGGGGGGGFFGGGGGFGFFD
@M03364:396:000000000-C9LGT:1:1101:8637:7286 1:N:0:10
ACTCCTACGGGAGGCAGCAGTGGGGGATATTGCACAATGGGCGAAAGCCTGATGCAGCAATGCCGCGTGAGGGAAGAAGGTTTTCGGATTGTAAACCTCTGTCCCTGATGACGAAGTAAGTGACGGTAATCCGGGAGGAAGCCACGGCTAACTACGTGCCAGCAGCCGCGGTAATACGTAGGTGGCAAGCGTTATCCGGAATTACTGGGTGTAAAGGGAGCGCAGGCGGGATAGCAAGTCAGCGGTGAAAATTATGGGCTCAACCCATAAACTGCCGTTGAAACTGTTATTCTT
+
GGGGGGGGGGGGGGGGGGGGGGGGGGGGGGGGGGGGGGGGGGGGGGGGGGGGGGGGGGGGGGGGGGGGGGGGGGGGGGGGGGFGGGGGGGGGGGGGGGGGGGGGGGGFGGFGGECG?<FFGCFF4@FG8,C<8CFCFG7FGGGGGGGGGGFG9FGGGGGGGFGGGGGGGFGGGGGDFFFFFGGGGGGGGGGGGGGGGGGGGGGGGGGGGFEEGGGGGGGGGGGGGGGGGGEGGGGGGGFGGGGGGGGGGGGGGGGGGGGGFCCGGGGGFFGFGGGGGGGGFFFGGGCBCBFGGC
@M03364:396:000000000-C9LGT:1:1101:11834:7289 1:N:0:10
ACTCCACGGGAGGCAGCAGTGAGGAATATTGGTCAATGGGCGGAAGCCTGAACCAGCCAAGTCGCGTGAAGGAAGAAGGTATTATGTATTGTAAACTTCTTTAGCAGTGGAGAAATAAGGGGGTCGTGACCCCTGATGCTAGTACACTGAGAATAAGGATCGGCTAACTCCGTGCCAGCAGCCGCGGTAATACGGAGGATCCGAGCGTTATCCGGATTTATTGGGTTTAAAGGGTGCGCAGGCGGCCTTGCAAGTCAGCGGTCAAATCGTGGAGCTCAACTCCATTCCGCCGTT
+
GGGGGGGGGGEGGGGGGGFGGFGGGGGGGGGGGGGGGGGGGGGGGGGGGFGGGGGGGGGGGGGGGGGGEGGGFGGGGGGGGGGGGGGGGGGGGGGGGGGGGGGGGFGEFGGGGGGGGDFEA:@4BCFGB+C:+FG8EFGGGGGGGFGFGGGGDFDGGGGGGGGGGGGGGFGDGGGGGGGGGGGGGGGG@EFGGGGGGGEGGGGGGGGGEEGGGGGGECCDCGGGGEGECFFFFGGGGGGGGGGGEGGEGGGGGGGGGGGGGGDEGFFGGGGG:FGFGGGGFFGGGGGFGFFG<D
@M03364:396:000000000-C9LGT:1:1101:19685:7299 1:N:0:10
ACTCCTACGGGAGGCAGCAGTGAGGAATATTGGACAATGGAGGCAACTCTGATCCAGCCATGCCGCGTGAAGGACTAAGGCCCTATGGGCTGTAAACTTCTTTAGACGCAGAGCAATAAGGCCCACGTGTGGTTCGATGAGAGTATGCGTAGAATAAGCATCGGCTAACTCCGTGCCAGCAGCCGCGGTAATACGGGGGATGCGAGCGTTATCCGGATTCATTGGGTTTAAAGGGTGCGTAGGCGGCTTTGCAAGTCAGCGGTGAAAGGCCCGGGCTCAACCCGGAAAGTGCCG
+
GGGGGGGGGGGGGGGGGGGGGGGGGGGGGGGGGGGGGGGGGGGGGGGGGGGGGGGGGGGGGGGGGGGGGGGGGGGGGGGGGGGGGGGGGGGGGGGGGGGGGGGGGEGGGGGGGFFGGGGE9-B?+8@F=4A+:AFCFGGCFEGGGGGGGGFG=FFGGGGGGGGGGGGGGFGGGGGGGGGGGGGGGGGGGGGGGGGGGGGGGGGGGGGGGGGGGGGGGGGGGGGGGGGGGGGGGGGGGGGGGGGGGGGGGFGGGGGGGGGGGGGGGGGGGGGGDEGGGGGGFFGGDGG>FFFGGD
@M03364:396:000000000-C9LGT:1:1101:8381:7316 1:N:0:10
ACTCCTACGGGAGGCAGCAGTGGGGGATATTGCACAATGGGGGAAACCCTGATGCAGCGACGCCGCGTGAGTGAAGAAGTATTTCGGTATGTAAAGCTCTATCAGCAGGAAAGATAATGACGGTGCCTGTCTCAGAGGCACCGGCTCAATACGTGCCAGCAGCCGCGGTCATACGGATGGTGCAAGCGTTATCCGGATTTATTGGGCGTAAAGGGCTCGTAGGCGGTTCGTCGGGTCCGGTGTGAGAGGCCATCGCTTAACGGTGGATCCGCGCCGGGTACGGGCGGGCTTG
+
GGGGGGGGGGGGGGGGGGGGGGGGGGGGGGGGAEGGGGGGGEG7FG8FGGGGGFGGGGGGEFCGGGGGGGG?FFEFGEG,9CFFFGG=4DFFEGGGGFFFBFF<FFGGGCEGGF9F<FF,CB@8+8>E:3@3<,,C,+++33@@C++@D>=CFF:7<FGFGGG7FGGGC7BC3<F*<:FGCC:<FFGG<CCC<9<FB<*2FF:FGFGG88>FG?C>8FEGGGCFGG/:*?;5C*11/;:EGE/C9++3*;E566:=FC5+CCD:=CECFGG5C57<CG=C?:CDCD5>C3)9
@M03364:396:000000000-C9LGT:1:1101:7315:7320 1:N:0:10
ACTCCTACGGGAGGCAGCAGTGGGGAATATTGCACAATGGGCGCAAGCCTGATGCAGCGACGCCGCGTGCGGGATGGAGGCCTTCGGGTTGTAAACCGCTTTTGTTCAAGGGCAAGGCACGGTTTCGGCAGTGTTGAGTGGATTGTTCGAATAAGCACCGGCTAACTACGTGCCAGCAGCCGCGGTAATACGTAGGGTGCAAGCGTTATCCGGATTTATTGGGCGTAAAGGGCTCGTAGGCGGTTCGTCGCGTCCGGTGTGAAAGTCCATCGCTTAACGGTGGATCCGCGCCGG
+
GGGGGGGGGGGGGGGGGGGGGGGGGGGGGGGGGGGGGGGGGGGGGGGGGGGGGGGGGGGGGGGGGGGGGGGGGGGGGGGGGGGGGGGGGGGGGGGGGGGGGGGGGGGGGGGGGGFGGGGFG:D++@CG>+58@=@FFGGGGG<>FFGGGGGG>FGGGGGGGGGGGGGGGGGGGGGGGFGGGGGGGGGEGFGGGGGEGGGGFFGGG8CEGGFGGGE8:FFGGGGGGC>EGGFGDGGEEGGGGGG7EEGGGGGGE:?CG=EE5+:CGCFCFFFGDGGGGGGGD>GFF<FFGDBD<D
@M03364:396:000000000-C9LGT:1:1101:20817:7332 1:N:0:10
ACTCCTACGGGAGGCAGCAGTGGGGAATATTGCACAATGGGCGCAAGCCTGATGCAGCGACGCCGCGTGCGGGATGGAGGCCTTCGGGTTGTAAACCGCTTTTGTTCAAGGGCAAGGCGGGTCTTCGGGCCCGTTGAGTGGATTGTTCGAATAAGCACCGGCTAACTACGTGCCAGCAGCCGCGGTAATACGTAGGGTGCAAGCGTTATCCGGATTTATTGGGCGTAAAGGGCTCGTAGGCGGTTCGTCGCGTCCGGTGTGAAAGTCCATCGCTTAACGGTGGATCCGCGCCGG
+
GGGGGGGGGGGGGGGGGGGGGGGGGGGGGGGGGGGGGGGGGGGGGGGGGGGGGGGGGGGGGGGGGGGGGGGGGGGGGGGGGGGGGGGGGGGGGGGGGGGGGGGGGGGDGFGGGGGGFGF<>@FFFFGG*55>5=FGFGGGGCFFGGGGGGGG<FFGGGGGGGGGGGGGG<EGGGGGGGGGGGGGGGGGGGGGG?FGGGGGGGGGGGGGGGGGGEGDEGGGGGGGGG>EFGGGGGGGGGGGGGGGGGGGGGGGGGGGGCGGG7FFGGGGGGGGGGGGGGGGDFGGGGGFGFFGCD
@M03364:396:000000000-C9LGT:1:1101:4847:7332 1:N:0:10
ACTCCTACGGGAGGCAGCAGTGGGGAATATTGCACAATGGGCGCAAGCCTGATGCAGCGACGCCGCGTGCGGGATGGAGGCCTTCGGGTTGTAAACCGCTTTTGTTCAAGGGCAAGGCACGGTTTCGGCCGTGTTGAGTGGATTGTTCGAATAAGCACCGGCTAACTACGTGCCAGCAGCCGCGGTAATACGTAGGGTGCAAGCGTTATCCGGAATGATTGGGCGTAAAGGGTGCGCAGGCGGCTGTGCAAGTCTGAAGTAAAAGGGACCGGCTCAACCGGTTCAGGCTTTGG
+
GGGGGGGGGGGGGGGGGGGGFGGGGGGGGGGGGGGGGGGGGGGGGGGGGGGGGGGGGGGGGGGGGGGGGGGGGGGGGGGGGGGGGGGGGGGGGGGGGGGGGGGGGGGCGGGGGGCG?FGGG7F73@FG:8@55@DFGFFGGFGFGGBCFGCF@EGGGGGGGGGGGGGGG=CFGGGGGGGGGGGGEEGGGGGGFFFEGGGGGGGGGGGGGGGGGEECFGGGGGGGGEEGGGGGGGGGGGGGGGGGGGGGGGEFCGGGGFFFG?FGGGGFGDEDGCCC=C=DBEEDDFFFCFFGF
@M03364:396:000000000-C9LGT:1:1101:22658:7341 1:N:0:10
ACTCCTACGGGAGGCAGCAGTGGGGAATATTGCACAATGGGGGAAACCCTGATGCAGCGACGCCGCGTGAGCGAAGAAGTATTTCGGTATGTAAAGCTCTATCAGCAGGGAAGAAAATGACGGTACCTGACTAAGAAGCACCGGCTAAATACGTGCCAGCAGCCGCGGTAATACGTATGGTGCAAGCGTTATCCGGATTTACTGGGTGTAAAGGGAGCGTAGACGGCTGTGTAAGTCTGAAGTGAAAGCCCGGGGCTCAACCTCGGGACTGCTTTGGAAACTATGCAGCTAG
+
GGGGGGGGGGGGGGGGGGGGGGGGGGGGGGGGGGGGGGGGGGGGGGGGGGGGGGGGGGGGGGGGGGGGGGGGGGGGGGGGGGGGGGGGGGGGGGGGGGGGGGGGGGGGGGGGGFGG,FFGGBC:+8DF:,8:3:BFFGGGGGGGGG7DFGEGFEFGGGGGGGGGGGGGG<CEGGGGGGGGGGGGGGGGGGGGGGGGGGGGGGGGGGGGGGGGGGGGGGGGGGGGGGGGGFFGGGGGGGGGGGGG<CGGGDGGGGGGGFCGFGGGGGGGGGGGGGGGGDGGFFGGGGGFGFFG
@M03364:396:000000000-C9LGT:1:1101:12220:7347 1:N:0:10
ACTCCTACGGGAGGCAGCAGTGGGGGATATTGCACAATGGGGGAAACCCTGATGCAGCAACGCCGCGTGAAGGAAGAAGGTCTTCGGATTGTAAACTTCTGTTTTTAGTGAAGAAAGAGATGACGGTAACTCGAGAGGAAGCCACGGCTAACTACGTGCCAGCAGCCGCGGTAATACGTAGGTGGCAAGCGTTGTCCGGATTTACTGGGTGTAAAGGGAGCGCAGGCGGGGCTGCAAGTTGGAGGTGAAATGCCGCAGCTTAACTGCGGAGCTGCCTCCAAAACTGTAGGTCTT
+
FGGGGGGGGGGGGGGGGGGGGGGGGDFGGGGGCGGGGGGGGEG@FGEGGGGGG<FGGGGGGGGGGGGGGEGGGGGGGGGGFFGGGGGFGGGGGGGGGGGG9FG?8FGGFFGEGFGF,,,4FAFAFCCF3,8:+:C,@FGCF8==B:FEGG>F9FG7,@CCF@B:3FGG7511C<F@FFG@AFFF@BBB1*<C**=:<FC7CFE,CFGCFCE/:<<C7*8E8?CE*1CEGG*:*;5CDGC+AF+*27A++<7<76?75=E*<:7F?76/9DGCG6C*96/*)1*967**:*/**2
@M03364:396:000000000-C9LGT:1:1101:3565:7353 1:N:0:10
ACTCCTACGGGAGGCAGCAGTGGGGAATATTGCACAATGGGGGAAACCCTGATGCAGCAACGCCGCGTGAGCGATGACGGTCTTCGGATTGTAAAGCTCTGTCTTCAGGGACGATAATGACGGTACCTGAGGAGGAAGCCACGGCTAACTACGTGCCAGCAGCCGCGGTCATACGTAGGGTGCAAGCGTTATCCGGATTTATTGGGCGTAAAGGGCTCGTAGGCGGTTCGTCGCGTCCGGTGTGAAAGTCCATCGCTTAACGGTGGATCCGCGCCGGGTACGGGCGGGCTTG
+
GGGGGGGGGGGGGGGGGGGGGGGGGGGGGGGGGGGGGGGGGDGCFGGGGGGGGGGGGGGGGGGGGGGGGGGGGGGGGGGGFGGGGGGGGGGGGGGCGFGGGGGFCFDFGGGGGGF7BBFGFBCF+85@538::+=+@FDFFGGFCFCFFF;FFGGGGCFCGFGGGGDFG1;C;EG:FFFGFFGGE9C@GGGFGGGGEEEGGGGGGFDGEGGGGGCE8C?EEFGGGGEGGG8;*8C>EGDE8CCECCFFCFGGCCEE4FECFCD7CD7***/575EDGDGGFFGGCCDFG3>G
@M03364:396:000000000-C9LGT:1:1101:28079:7370 1:N:0:10
ACTCCTACGGGAGGCAGCAGTGGGGAATATTGGGCAATGGGCGCAAGCCTGACCCAGCAACGCCGCGTGAAGGAAGAAGGTCTTCGGATCGTAAACTTCTATCCTTGGTGAAGATAATGACGGTAGCCATGCAGGAAGCCCCGGCTAACTACGTGCCAGCAGCCGCGGTCATACGTAGGGGGCAAGCGTTGTCCGGAATGATTGGGCGTAAAGGGCGCGTAGGCGGCCTGTTAAGTCTGGAGTGAAATTCCTGCTTTTAAGGTGGGAACTGCTTTGGATACTGATGGGCTTG
+
GGGGGGGGGGGGGGGGGGGGGGGGGGGGGGGGGGGGGGGGGGGGGGGGGGGGGGGGGGGGGGGGGGGGGGGGGGGGGGGGFGGGGGGGGGGGGGGGGGGGGGGDCGGFEFGGGGGGBCGGG-@4BFFG,,8,,5<B>>FEGGGGGG+>FGGG7CFGGGGGGGGGGGGGG*BFGGGGGGGGGGGGGGGGGGGGGGGGGGGGGGGGGGGGGGGGGGGGGGGGGGGGGGGGGGGGGGGGGGGGGGGGGGGGGGGGGGFGGGGCF9FGFGGFGGGGGGFFGGGGFFGGGGGFGFF:
@M03364:396:000000000-C9LGT:1:1101:7408:7393 1:N:0:10
ACTCCTACGGGAGGCAGCAGTAGGGAATTTTCGTCAATGGGCGCAAGCCTGAACGAGCAATGCCGCGTGGGTGAAGACGGTCTTCGGATTGTAAAGCCCTGTTGCCGGGGACAAAGGACAGCCCGAATGGAAAGCTGACTGTTTGATGGTACCCGGCCAGAAAGCCACGGCTAACTACGTGCCAGCAGCCGCGGTAATACGTAGGTGGCAAGCGTTATCCGGAATGATTGGGCGTAAAGGGTGCGCAGGCGGCTGTGCAAGTCTGAAGTAAAAGGGACCGGCTCAACCGGTTCC
+
GGGGGGGGGGGGGGGGGGGGGGGGGGGGGGGGGGGGGGGGGGGGGGGGGGGGGGGGGGGGGGGGGGGGGGGGGGGGGGGGGGGGGGGGGGGGGGGGGGGGGGGGGGGGGGGGGGGGC@FGGFG+@FEGF:@38DFGGGGGGFGGGFGGGGGGGGGGGGGGGGGGGGGGGGGGFGGGGGGGGGGGGGGGGGGGGGGGGGGGGFGGGGGGGGGGGGGGGGGGGGGGGGFGGFGGGGGGGGGGGGGGGGGGGGGGGGGGFGGGGGGGGGGFFGGGGGGD:<EGEFCDCDGFGF>DG*
@M03364:396:000000000-C9LGT:1:1101:7634:7405 1:N:0:10
ACTCCTACGGGAGGCAGCAGTGAGGAATATTGGGCAATGGGCGAAAGCCTGACCCAGCAACGCCGCGTGAAGGAAGACGGTTTTCGGATTGTAAACTTCTTTTAAGAGGGACGATAATGACGGTACCTCTTCAATAAGCCACGGCTAACTACGTGCCAGCAGCCGCGGTCATACGTAGGTGGCAAGCGTTGTCCGGATTTACTGGGTGTAAAGGGCGAGTAGGCGGACCTGCAAGTCAGATGTGAAATCCCCGGGCTTAACCCGGGAACTGCATTTGAAACTGCAGGCCTTG
+
GGGGGGGGGGGGGGGGGGGGGGGGGGGGGGGGGGGGGDGGGGGGGGGGGGGGGGGGGGGGGGGGGGGGGGDGGGGGGGGGGGGGGGGGGGGGGGGGGGGGGFGGGFG?FGGGGGGG7EFF<-@>FGGG,,9,,CE8CBDFGGGEED7DEGGC8DFGGGGGGGGDCEGGG*>FFFF,FCEFGGGGFGGGGGGGGGGGGGGGGGFFGGGGGGGGGGGGGGGGGGGGGGGGGGGGGFG?FFDDGGGGFGGGGGFGGECCDDGGGCFGGGGGFGGGFGGGGGGGFFGGGGGBDFFG
@M03364:396:000000000-C9LGT:1:1101:14592:7427 1:N:0:10
ACTCCTACGGGAGGCAGCAGTGGGGAATATTGCACAATGGGCGCAAGCCTGATGCAGCGACGCCGCGTGCGGGATGGAGGCCTTCGGGTTGTAAACCGCTTTTGTTCAAGGGCAAGGCACGGTTTCGGCCGTGTTGAGTGGATTGTTCGAATAAGCACCGGCTAACTACGTGCCAGCAGCCGCGGTAATACGTAGGGTGCAAGCGTTATCCGGATTTATTGGGCGTAAAGGGCTCGTAGGCGGTTCGTCGCGTCCGGTGTGAAAGTCCATCGCTTAACGGTGGATCCGCGCCGG
+
GGGGGGGGGGGGGGGGGGGGGGGGGGGGGGGGGGGGGGGGGGGGGGGGGGGGGGGGGGGGGGGGGGGGGGGGGGGGGGGGGGGGGGGGGGGGGGGGGGGGGGGGGGGGGGGGGG@FBFGGDBFF+@FG<>@55@F7FFGGGCGGGGGGGG8D>DFGFGGGGGGGGGGGG<CFFGGGGGGGGGGGGGEGGFGG<CFGGFGGGGGGGGGGGGGGGCEGGGGGFGGGGGEGGGGGGGGGGGGGGGGGGC=EGGEGGEECG:CCG9DFGGG7CFFGGCFGGCEGEFG:CCFFGF5CDG
@M03364:396:000000000-C9LGT:1:1101:19019:7429 1:N:0:10
ACTCCTACGGGAGGCAGCAGTGGGGAATCTTGCGCAATGGGGGCAACCCTGACGCAGCGACGCCGCGTGCGTGAAGAAGGCCTTCGGGTCGTAAACCGCTTTCAGCAGGGACGAAGACGGTCCGGTGACGGCGCGTACGCACCAACCACCGGCTAACTACGTGCCGCGGGCCGCGGTAATACGCAGGCTGCGACCGTTAATCGGAATCACTGGGCGCACGGGGTGCGCAGGCGGTGGCGGAAGACAGATGTGAAATCCCCGCGCTTGACTCGGGTATGGCATATGTGACTGCGC
+
EGGGGGGGGGGGGGGGGGGGGGGGGGGG<FGGG:FGGGGGG7FGGG<FGGGG,CGGGG7FGGGGGGGGGCF:FG+FGGGGFGGGGGG@FGGGGGGFG7FGEGGAAEGCGEGDFG3++,3+3-*5:@*1,*5*5*14*41411*+*1+4*=**=710A,<+*,2CF********1*8?E*+0+;***2*2:8?**:EC58*<0;E*2/+2+0+;F5C*/:*/*:C>5E:*/:8C51*****12C*2<8E+0+++++<*+<C5*1****90:AC55*)*96*0*3:*:D****0*1
@M03364:396:000000000-C9LGT:1:1101:24791:7432 1:N:0:10
ACTCCTACGGGAGGCAGCAGTGGGGAATATTGCACAATGGGCGCAAGCCTGATGCAGCGACGCCGCGTGCGGGATGGAGGCCTTCGGGTTGTAAACCGCTTTTGTTCAAGGGCAAGGCACGTTGTCGGATGTGTTGAGTGGATTGTTCGAATAAGCACCGGCTAACTACGTGCCAGCAGCCGCGGTAATACGTAGGGTGCAAGCGTTATCCGGATTTATTGGGCGTAAAGGGCTCGTAGGCGGTTCGTCGCGTCCGGTGTGAAAGTCCATCGCTTAACGGTGGATCCGCGCCGG
+
GGGGGGGGGGGGGGGGGGGGGGGGGGGGGGGGGGGGGGGGGGGGGGGGGGGGGGGGGGGGGGGGGGGGGGGGGGGGGGGGGGGGGGGGGGGGGGGGGGGGGGGGGFGFGGGGGG+=<FFG@-B,8@CF++8:<@C:9@FGG,FCGGAFEG@F*?FF9FGGGGGGGGGCF*BFGGGGGGGGGGGGGGGGGCFFC,AEGGGGGGGGGGGGGGGGG8?EFGGGGGGGGGEGGGGGGGGGGGGGGGGGGGDEGGGGGGGGG8E5?CFFGGGGCFGGGCFCFCED>FGDGGF:35DD39
@M03364:396:000000000-C9LGT:1:1101:23264:7433 1:N:0:10
ACTCCTACGGGAGGCAGCAGTGAGGAATATTGGTCAATGGACGAGAGTCTGAACCAGCCAAGTAGCGTGCAGGATGACGGCCCTATGGGTTGTAAACTGCTTTAGCCGGGGAATAAAGTGCTCCTCGTTTGACGTGTTGCGTGTACCCGGAGAATAAGCATCGGCTAATTCCGTGCCAGCAGCCGCGGTAATACGGAAGATGCGAGCGTTATCCGGATTTATTGGGTTTAAAGGGAGCGTAGGCGGAATGGTAAGTCAGCGGTCAAATGTCCGTGCCCAACGCGGTCATGCCGT
+
GGGGGGGGGGGGGGGGGGGGGGGGGGGGGGGGGGGGGGGGGGGGGGGGGGGGGGGGGGGGGGGGGGGGGGGGGGGGGGGGGGGGGGGGGGGGGGGGGGGGGGGFGGGGGGDGGFFGFCEEG<C=::BF?BF8EEF+ABC?+6CFFFAGDGGG:<FGGFGGFGGGGGEFGCF;FF@FFGGGFGGGGGGGGFGFGGGGGGGGGGFGFGGGGGGGGGDEGCGF7CECFGCEE@FGGGGGGGGEGGGGGGGGGGGGGGGCFGGGGGDGGGGGGFCCGGGDGGCFFFGG<95579?FGC
@M03364:396:000000000-C9LGT:1:1101:6312:7437 1:N:0:10
ACTCCTACGGGAGGCAGCAGTGGGGAATATTGCACAATGGGCGCAAGCCTGATGCAGCGACGCCGCGTGCGGGATGGAGGCCTTCGGGTTGTAAACCGCTTTTGTTCAAGGGCAAGGCGGGTCTTCGGACCCGTTGAGTGGATTGTTCGAATAAGCACCGGCTAACTACGTGCCAGCAGCCGCGGTAATACGTAGGGTGCAAGCGTTATCCGGATTTATTGGGCGTAAAGGGCTCGTAGGCGGTTCGTCGCGTCCGGTGTGAAAGTCCATCGCTTAACGGTGGATCCGCGCCGG
+
GGGGGGGGGGGGGGGGGGGGGGGGGGGGGGGGGGGGGGGGGGGGGGGGGGGGGGGGGGGGGGGGGGGGGGGGGGGGGGGGGGGGGGGGGGGGGGGGGGGGGGGGGGGFGGGGGGGGGGGCGFFFFFGG+*>C>FF+CF<EFGGGGGGGGG@F*:CFGGGGGGGCGGGGF8B2FCGGGGGGGGGGGGGGGGGGGCGGGGGGGGGGGGGDGGFEGEGGGCGGGFGGGGEGFGGGDFGGEGGGGGGGGGGGGGGGGGGGGEE=EFFGGCCFFGGGGGGGGGGGFFGG6CGFGFFGGG
@M03364:396:000000000-C9LGT:1:1101:10077:7479 1:N:0:10
ACTCCTACGGGAGGCAGCAGTGGGGAATATTGCACAATGGGCGCAAGCCTGATCCAGCGACGCCGCGTGAGTGAAGAAGTATTTCGGTATGTAAAGCTCTATCAGCAGGGAAGAAAATGACGGTACCTGACTACGAAGCCCCGGCTAACTACGTGCCAGCAGCCGCGGTAATACGTAGGGTGCAAGCGTTATCCGGATTTATTGGGCGTAAAGCGAGCGCAGGCGGTTTAATAAGTCTGAAGTTAAAGGCAGTGGCTTAACCATTGTTCGCTTTGGAAACTGTTAAACTTGAGT
+
GGGGGGGGGGGGGGGGGGGGGGGGGGGGGGGGGGGGGGGGGGGGGGGGGGGGGGGGGGGGGGGGGGGGGGGGGGGGGGGGGGGGGGGGGGGGGGGGGGGGGGGGGGGFFGGGGGDG=EFFG8@F+BFF?,A:,,BFFGGGGGGGGG7FGGAFFGGGGGGGGGGGGGGGG*1FGGGGGGGGGGGGGGGGGGGGGGGGGGGGGGGGGGGGEEGGFGGGEGGGGGGGGGCCEFGEGGGGGGGGEGGGGGGGGGGGGGFGGGGGGGGGGGGGGGG3CGGG4CFGFFGGGGGFGFFGGG
@M03364:396:000000000-C9LGT:1:1101:15722:7480 1:N:0:10
ACTCCTACGGGAGGCAGCAGTAGGGAATCTTCGGCAATGGGGGCAACCCTGACCGAGCAACGCCGCGTGAGTGAAGAAGGTTTTCGGATCGTAAAGCTCTGTTGTAAGAGAAGAACGTGTGTGAGAGTGGACAGTTCACACAGTGACGGTAACTTACCAGAAAGGGACGGCTAACTACATGCCAGCAGCCGCGGTAATACGTAGGTCCCGAGCGTTGTCCGGATTTATTGGGCGTAAAGCGAGCGCAGGCGGTTTAATAAGTCTGAAGTTAAAGGCAGTGGCTTAACCATTGTT
+
GGGGGGGGGGGGGGGGGGGGGGGGGGGGGGGGGGGGGGGGGGGGGGGGGGGGGGGGGGGGGGGGGGGGGGGGGGGGGGGGGGGGGGGGGGGGGGGGGGGGGGGGGAFFGGGGGGFGEGGFFFB<,:DF:+8,,:E=FFFFGGGGG9FFGGFGGGGGGGGGGGGGGGGGG7CGFGGGGGFGGGGGGGGGGGGGGGGGGGGGGGGGGGGGGGGGGGDECGGGEGAEGF<FFGGGGGGEGGGGGGGGGGCEEGGGGGG?FFGGGGGGFGGGFGFGGGGGGGGGFDFFFGCFGFFGGG
@M03364:396:000000000-C9LGT:1:1101:26087:7482 1:N:0:10
ACTCCTACGGGAGGCAGCAGTAGGGAATTTTCGTCAATGGGCGCAAGCCTGAACGAGCAATGCCGCGTGGGTGAAGACGGTCTTCGGATTGTAAAGCCCTGTTGCCGGGGACAAAGGACAGCCTGAGTGTAAAGCTGACTGTTTGATGGTACCCGGCCAGAAAGCCACGGCTAACTACGTGCCAGCAGCCGCGGTAATACGGAGGATCCGAGCGTTATCCGGATTCATTGGGTTTAAAGGGTGCGCAGGCGGGCCTGTAAGCCCGTGGTGAAAGCCTGGTGCTCAACGCCAG
+
GGGGGGGGGGGGGGGGGGGGGGGGGGGGGGGGGGGGGGGGGGGGGGGGGGGGGGGGGGGGGGGGGGGGGGGGGGGGGGGGGGGGGGGGGGGGGGGGGGGGGGGGGFG7FGGGGGFG8,B,D-F,:FFF,3C,,,B<DAFCFFCFGCEFGGGGFFGGGGEFGFGGGFFGG1BFGGGDGGGGGGGGGGGGGFEGGGGGGGGGGGGGGGGGGGGGGGGGGGGGEGEGDFFGFGGGGGEFFCGGD0CEGGGGGGGGGDGGGGGCECDEG5CG<FFGCCDG<DGCFF+:DGFECB3C
@M03364:396:000000000-C9LGT:1:1101:18365:7487 1:N:0:10
ACTCCTACGGGAGGCAGCAGTGGGGAATATTGCACAATGGGCGCAAGCCTGATGCAGCGACGCCGCGTGCGGGATGGAGGCCTTCGGGTTGTAAACCGCTTTTGTTCAAGGGCAAGGCGGGTCTTCGGGCCCGTTGAGTGGATTGTTCGAATAAGCACCGGCTAACTACGTGCCAGCAGCCGCGGTAATACGTAGGGTGCAAGCGTTATCCGGATTTATTGGGCGTAAAGGGCTCGTAGGCGGTTCGTCGCGTCCGGTGTGAAAGTCCATCGCTTAACGGTGGATCCGCGCCGG
+
GGGGGGGGGGGGGGGGGGGGGGGGGGGGGGGGGGGGGGGGGGGGGGGGGGGGGGGGGGGGGGGGGGGGGGGGGGGGGGGGGGGGGGGGGGGGGGGGGGGGGGGGGGGDGGGGGGFGFGFFEFFF;FFG**55>=:CGF9<C<FFFGGGGGGG<FFGGGGGDGGEFGGGGCFCFFFGGGGGGGGGGGCEGGGEC6EGGGDEGGGGGGGGGGGGGEGGCFGGGGGFEE8;CFGGCFGGEGGGGGGEGGGGC=EGECECDEG=CC>FGGGGGGGGGGGDFGGDFFEGDFF7>BEGCD
@M03364:396:000000000-C9LGT:1:1101:9313:7499 1:N:0:10
ACTCCTACGGGAGGCAGCAGTGGGGAATATTGCACAATGGGCGCAAGCCTGATGCAGCGACGCCGCGTGCGGGATGGAGGCCTTCGGGTTGTAAACCGCTTTTGTTCAAGGGCAAGGCACGGTTTCGGCAGTGTTGAGTGGATTGTTCGAATAAGCACCGGCTAACTACGTGCCAGCAGCCGCGGTAATACGTAGGGTGCAAGCGTTATCCGGATTTATTGGGCGTAAAGGGCTCGTAGGCGGTTCGTCGCGTCCGGTGTGAAAGTCCATCGCTTAACGGTGGATCCGCGCCGG
+
GGGGGGGGGGGGGGGGGGGGGGGGGGGGGGGGGGGGGGGGGGGGGGGGGGGGGGGGGGGGGGGGGGGGGGGGGGGGGGGGGGGGGGGGGGGGGGGGGGGGGGGGGGGGGGGGGGGGFGGGF:B>:@FE3+538@D:FFGGG:FFGFGGGGGGFGGGGGGGGGGDGGGGGFFGGGGGGGGGGGGGGGDGGCFGACFGGGGGGGGFGEGGGGGCE5CEF:FGGGGFGGEEFGGGGGGEGGGGGGGGGGGGGGGGG5EGG::=E9CFGFGGFGGGGEG:FFGG>FGGFGFFGFFGGD
@M03364:396:000000000-C9LGT:1:1101:9891:7515 1:N:0:10
ACTCCTACGGGAGGCAGCAGTGGGGAATATTGCACAATGGGCGCAAGCCTGATGCAGCGACGCCGCGTGCGGGATGGAGGCCTTCGGGTTGTAAACCGCTTTTGTTCAAGGGCAAGGCACGGTTTCGGCCGTGTTGAGTGGATTGTTCGAATAAGCACCGGCTAACTACGTGCCAGCAGCCGCGGTAATACGTAGGGTGCAAGCGTTATCCGGATTTATTGGGCGTAAAGGGCTCGTAGGCGGTTCGTCGCGTCCGGTGTGAAAGTCCATCGCTTAACGGTGGATCCGCGCCGG
+
GGGGGGGGGGGGGGGGGGGGGGGGGGGGGGGGGGGGGGGGGGGGGGGGGGGGGGGGGGGGGGGGGGGGGGGGGGGGGGGGGGGGGGGGGGGGGGGGGGGGGGGGGGGGGGGGGGGGGGGGG:DFFDFG++55@@FFFDFGG@FFGGGGGGGG:FGGGGGGGGGGGGGGG:FGGGGGGGGGGGGGGGCEGFGGGFFGGGGGGGGGGGGGGGGGGEGGGDGGGGGGGGEEFGGGGGGGGGGGGGGEEGGGGGGGGGGGGGGEG7DEGGGGFGGGDGGDGGGGEFGGGFGFGFFGDG
@M03364:396:000000000-C9LGT:1:1101:26954:7526 1:N:0:10
ACTCCTACGGGAGGCAGCAGTGGGGAATATTGCACAATGGGCGCAAGCCTGATGCAGCGACGCCGCGTGCGGGATGGAGGCCTTCGGGTTGTAAACCGCTTTTGTTCAAGGGCAAGGCACGGTTTCGGGTGTGTTGAGTGGAATGTTCGAATAAGCACCGGCTAACTACATGCCAGCAGCCGCGGTAATACGTAGGGTGCAAGCGTTATCCGGATTTATTGGGCGTAAAGGGCTCGTAGGCGGTTCGTCGCGTCCGGTGTGAAAGTCCATCGCTTAACGGTGGATCCGCGCCGG
+
GGGGGGGGGGGGGGGGGGGGGGGGGGGGGGGGGGGGFGGGGGGGGGGGGGGGGGGGGGGGGGGGGGGGGGGDGGGFFGGGGGGGGGGGGGGGFGGGGGGFFFGGG@FFGGGGGG?GF7FFG+B7+@FG+8@5*,8<,@@DEG,3D,8DFGCFDDGFGGGGGGGGGFGGG,?FCFGGGGGGGGGGGEGGGGGGEEGGGEGDGGGGGGGG8CFEGC8>FGCFGGGGGECEEGGGGGGG:CFGGGGGGGGGGGGGGGGGG?EEGFGGGGGGGGGGGGEGGGGGBFGGCCFFDFFGGG
@M03364:396:000000000-C9LGT:1:1101:23924:7537 1:N:0:10
ACTCCTACGGGAGGCAGCAGTGGGGAATATTGCACAATGGGCGCAAGCCTGATGCAGCGACGCCGCGTGCGGGATGGAGGCCTTCGGGTTGTAAACCGCTTTTGTTCAAGGGCAAGGCACGGTTTCGGCCGTGTTGAGTGGATTGTTCGAATAAGCACCGGCTAACTACGTGCCAGCAGCCGCGGTAATACGTAGGGTGCAAGCGTTATCCGGATTTATTGGGCGTAAAGGGCTCGTAGGCGGTTCGTCGCGTCCGGTGTGAAAGTCCATCGCTTAACGGTGGATCCGCGCCGG
+
GGGGGGGGGGGGGGGGGGGGGGGGGGGGGGGGGGGGGGGGGGGGGGGGGGGGGGGGGGGGGGGGGGGGGGGGGGGGGGGGGGGGGGGGGGGGGGGGGGGGGGGGGGGCGGGGGGGGGFGGF+F::@FG8+5@<@C,@FFGGF:FGGFFGGCF>@FGGGGGGGGGGGGGE8CGFFGGGGGGGGEFGGGGFGGGGCFGGGGEGGGGGGGGGGGGGGGGGCEEGGGGGGGGGGGGGGGGEGGGGGGEGGGCEGDGGGGGGCG5C+?C77?FFCFGGFFDDGGGEFGGGGGFGFFGGG
@M03364:396:000000000-C9LGT:1:1101:26109:7542 1:N:0:10
ACTCCTACGGGAGGCAGCAGTGGGGAATCTTGCGCAATGGGGGCAACCCTGACGCAGCGACGCCGCGTGCGGGACGAAGGCCTTCGGGTCGTAAACCGCTTTCAGCAGGGACGAGGCCGCTCCTATGAGCGTACCTGCAGGAGAAGCCCCGGCTAAATACGTGCCAGCAGCCGCGGTAATACGTATGGGGCGAGCGTTATCCGGATTCATTGGGCGTAAAGCGCGCGTAGGCGGCCCGTTAGGTCGGAGGTAAAAGCCCGGGGCTCAACCCCGGCGAGCCTCCGATACCGGCGG
+
GGGGGGGGGGGGGGGGGGGGGGGGGGGGGGGGGGGGGGGGGGGGGGFFGGGGGGGGGGGGGGGGGGGGGGGGGGGFGGGGGGGGGGGEGGGGGGGGGGGGGGG@FFGGGGGGGGCF>DF7**>,,8CF,,=41*8,7<,<,=FC+4,=FFGE*C:FG9FFG,88CCGECC8AEEGGGGGGGGGCFGGFGGCECGGEGECGGGGGEEEFDG79FGCG?CCFGGGGGGGG5CGFEGECEG:E8CF?CEG5CC*2:C9:DCFEGG<5*9?CFFEDGGG<><=D:45C/>CBDBB57D
@M03364:396:000000000-C9LGT:1:1101:9785:7559 1:N:0:10
ACTCCTACGGGAGGCAGCAGTGGGGAATATTGCACAATGGGCGCAAGCCTGATGCAGCGACGCCGCGTGCGGGATGGAGGCCTTCGGGTTGTAAACCGCTTTTGTTCAAGGGCAAGGCACGGTTTCGGCCGTGTTGAGTGGATTGTTCGAATAAGCACCGGCTAACTACGTGCCAGCAGCCGCGGTAATACGTAGGGTGCAAGCGTTATCCGGATTTATTGGGCGTAAAGGGCTCGTAGGCGGTTCGTCGCGTCCGGTGTGAAAGTCCATCGCTTAACGGTGGATCCGCGCCGG
+
GGGGGGGGGGGGGGGGGGGGGGGGGGGGGGGGGGGGGGGGGGGGGGGGGGGGGGGGGGGGGGGGGGGGGGGGGGGGGGGGGGGGGGGGGGGGGGGGGGGGGGGGGGGGGGGGGGFGGGGGGFFFFFGG>8@5@DFGGFGGGEGGGGGGGGFG>CGGGGGGGGGGGGGGGCGGGGGGGGGGGGGGGGGGGGGGGGGGGGGGGGGGGGGGGGGGGGGEFGGGGGGGGGEGGGGGGGGGGGGGGGGGGGGGGGGGGGGGGEGGGCFGGGGGGGGGGGGGGGGGFFGGGGGFGFFGGG
@M03364:396:000000000-C9LGT:1:1101:5421:7565 1:N:0:10
ACTCCTACGGGAGGCAGCAGTGGGGAATATTGCACAATGGGCGCAAGCCTGATGCAGCGACGCCGCGTGCGGGATGGAGGCCTTCGGGTTGTAAACCGCTTTTGTTCAAGGGCAAGGCACGGTTTCGGCCGTGTTGAGTGGATTGTTCGAATAAGCACCGGCTAACTACGTGCCAGCAGCCGCGGTAATACGTAGGGTGCAAGCGTTATCCGGATTTATTGGGCGTAAAGGGCTCGTAGGCGGTTCGTCGCGTCCGGTGTGAAAGTCCATCGCTTAACGGTGGATCCGCGCCGG
+
GGGGGGGGGGGGGGGGGGGGGGGGGGGGGGGGGGGGGGGGGGGGGGGGGGGGGGGGGGGGGGGGGGGGGGGGGGGGGGGGGGGGGGGGGGGGGGGGGGGGGGGGGGGGGGGGGG@FBFGGG7DFCFFG>8@55@BCCFFGG@FFGGGGGGGF7FGGGGGGGGGGGGGGG7EFGGGGGGGGGGGGGGGGGCGFEGGGGGGGGGGGGGGGGGGGGGGGGGGFGGGGGGGGFGGGGGGGGGGDFEGCGEGCC:CEGGGGG/>:E<CCGCFFGGFGGGGGGCEG3):C7F97CBF<5D
@M03364:396:000000000-C9LGT:1:1101:10793:7583 1:N:0:10
ACTCCTACGGGAGGCAGCAGTAGGGAATTTTCGTCAATGGGCGCAAGCCTGAACGAGCAATGCCGCGTGGGTGAAGACGGTCTTCGGATTGTAAAGCCCTGTTGCCGGGGACAAAGGACAGCCAGAATGGACAGCTGACTGTTTGATGGTACCCGGCCAGAAAGCCACGGCTAACTACGTGCCAGCAGCCGCGGTAATACGTAGGTGGCAAGCGTTATCCGGAATGATTGGGCGTAAAGGGTGCGCAGGCGGCTGTGCAAGTCTGAAGTAAAAGGGACCGGCTCAACCGGTTCC
+
GGGGGGGGGGGGGGGGGGGGGGGGGGGGGGGGGGGGGGGGGGGGGGGGGGGGGGGGGGGGGGGGGGGGGGGGGGGGGGGGGGGGGGGGGGGGGGGGGGGGGGGGGGGGGGGGGGGGFFFEFFF,3BFF,,83,:BDFFGGGFGGG9FFGGGGGGGGGGGGGGGGGGGGG*BEGGGGGGGGGGGGGGGGGGGGGECFGGGGGGGGGGGGGGGGGGGGGGGGGGGGGGEGGGGGGGEGEGGGGGGGGGGGGGGGGGGGGGGGGGFGGDGGFGGGGGGGGGGGFD5CDFGFGF@GG*
@M03364:396:000000000-C9LGT:1:1101:15200:7586 1:N:0:10
ACTCCTACGGGAGGCAGCAGTGGGGAATATTGCACAATGGGCGCAAGCCTGATGCAGCGACGCCGCGTGCGGGATGGAGGCCTTCGGGTTGTAAACCGCTTTTGTTCAAGGGCAAGGCACGGTTTCGGCTGCGTTGAGTGGATTGTTCGAATAAGCACCGGCTAACTACGTGCCAGCAGCCGCGGTAATACGTAGGGTGCAAGCGTTATCCGGATTTATTGGGCGTAAAGGGCTCGTAGGCGGTTCGTCGCGTCCGGTGTGAAAGTCCATCGCTTAACGGTGGATCCGCGCCGG
+
GGGGGGGGGGGGGGGGGGGGGGGGGGGGGGGGGGGGGGGGGGGGGGGGGGGGGGGGGGGGGGGGGGGGGGGGGGGGGGGGGGGGGGGGGGGGGGGGGGGGGGGGGFG,FFGGGGGGGFDB>+B+3@CF++8+@@CF:FEGF9>DFB<3CF,@8<FFGGGGEEEEFGGGG@CFGGGGGGGGGGGGEDE:F7FECCFGGGGGGGGGGGEGFFGGGAEGG7@CCFG=EC:CGGC=8EGGGGGGGGGGGGGDGGGCGGGEG:C>C9CEGGFFGFGGDEFDFFEGFFGGGGGFGFFGGG
@M03364:396:000000000-C9LGT:1:1101:22546:7588 1:N:0:10
ACTCCTACGGGAGGCAGCAGTGGGGAATATTGCACAATGGGCGCAAGCCTGATGCAGCGACGCCGCGTGCGGGATGGAGGCCTTCGGGTTGTAAACCGCTTTTGTTCAAGGGCAAGGCACGGTTTCGGCCGTGTTGAGTGGATTGTTCGAATAAGCACCGGCTAACTACGTGCCAGCAGCCGCGGTAATACGTAGGGTGCAAGCGTTATCCGGATTTATTGGGCGTAAAGGGCTCGTAGGCGGTTCGTCGCGTCCGGTGTGAAAGTCCATCGCTTAACGGTGGATCCGCGCCGG
+
GGGGGGGGGGGGGGGGGGGGGGGGGGGGGGGGGGGGGGGGGGGGGGGGGGGGGGGGGGGGGGGGGGGGGGGGGGGGGGGGGGGGGGGGGGGGGGGGGGGGGGGAGGGGGGGGGGGG>FGGG+BC:FGG+8>5*3>,9DFGGGGGGGGFGGFG>FGGGGGGGGGGGGGGG<EGGGGGGGGGGGGDGEGGGFGGGFFGGGGGGGGGGGGGGGGGGCEEGEGFGGGGGGEE8CGGGGGGGGGGGGGGGGGGEEEECCEGG*:/A<CGGGGGF7:557=3CGGCDFG5CGG@D>E<7C
@M03364:396:000000000-C9LGT:1:1101:24511:7590 1:N:0:10
ACTCCTACGGGAGGCAGCAGTGAGGAATATTGGTCAATGGGCGGAAGCCTGAACCAGCCAAGTCGCGTGAAGGATGAAGGTATTATGTATTGTAAACTTCTTTAGCAGTGGAGAAATAAGGGGTTCGCGACCCCTGATGCTAGTACACTGAGAATAAGGATCGGCTAACTCCGTGCCAGCAGCCGCGGTAATACGGAGGATCCGAGCGTTATCCGGATTTATTGGGTTTAAAGGGTGCGCAGGCGGCCTTGCAAGTCAGCGGTCAAATCGTGGAGCTCAACTCCATTCCGCCGT
+
GGGGGGGGGGGGGGGGGGGGGGGGGGGGGGGGGGGGGGGGGGGGGGGGGGGGGGGGGGGGGGGGGGGGGGGGGGGGGGGGGCGGGGGGGGGGGGGGGGGGGGGGGGGGFGGGGGFGEGGCFGG?+BFG@8@+@:<+@EFGGEFGDFFGGGGG<FFGGGGGGGEEEGCGG>EFGGGGGGGGGGGGGGGGGDCEFFEGCCFCFGCFGGDGGCGGGGGGGGGFGGCFGGCED?ECFGGGGGEGGGGGGEGGGGGGGGGGGGGGGEDGGGGGGGGGGCGGDDFGFFGGGGF?7FEDD9
@M03364:396:000000000-C9LGT:1:1101:10051:7590 1:N:0:10
ACTCCTACGGGAGGCAGCAGTGGGGAATATTGCACAATGGGCGCAAGCCTGATGCAGCGACGCCGCGTGCGGGATGGAGGCCTTCGGGTTGTAAACCGCTTTTGTTCAAGGGCAAGGCACGGTTTCGGCCGTGTTGAGTGGATTGTTCGAATAAGCACCGGCTAACTACGTGCCAGCAGCCGCGGTAATACGTAGGGTGCAAGCGTTATCCGGATTTATTGGGCGTAAAGGGCTCGTAGGCGGTTCGTCGCGTCCGGTGTGAAAGTCCATCGCTTAACGGTGGATCCGCGCCGG
+
GGGGGGGGGGGGGGGGGGGGGGGGGGGGGGGGGGGGGGGGGGGGGGGGGGGGGGGGGGGGGGGGGGGGGGGGGGGGFGGGGGGGGGGGGGGGGGGGGGGGGGGGG<FGGGGGGGGGFGDFG8B>+@FG++@5*8,DAFBFGGGGGGFGFF>F<DGGGGGGGGGGGGGGGCFGGGGGGGFGGGGGGGGGGGGGF?FGGGGGGGGFGGGGGFGGGC>5CGCGGGGGGGE8EFGGGGGGGGGGFEGGGEGGGGGGGGGGG*:=ECDCG>FCFCFGGGGG7FEG>FGCGFGFGFBCDD
@M03364:396:000000000-C9LGT:1:1101:24132:7594 1:N:0:10
ACTCCTACGGGAGGCAGCAGTGAGGAATATTGGTCAATGGACGAGAGTCTGAACCAGCCAAGTAGCGTGCAGGATGACGGCCCTATGGGTTGTAAACTGCTTTTATGCGGGCAAAACGTAAGGGATGCGTCCAGTATTGCATGTACCGCATGAATAAGGACCGGCTAATACCGTGCCAGCAGCCGCGGTAATACGGAAGGTCCGGGCGTTATCCGGAGTTATTGGGTTTAAAGGGAGCGTAGGCGGAATGGTAAGTCAGCCGTCAAATGTCCGTGCCCAACGCGGTCATGCCGT
+
FGGGGGGGGGGGGGGGGGGGGFEFGGGGGGGGGFGGGGGGD<FE+@CCEFFGGGGGGGGGFG96FGGGGGC9EFGGG,BFGGGGC<FG,E:7BFFGGGA,EF,,5,<,8C7+4+:B4+4,,:B,?ECF>>:7B,A<FC,9,,CFA=B>E@FG,E9F=FFFF7C:B@*,E,7,>FF7DFF*5>FC<C@FGG1;@FFEG@EEFG?:CFGGGCEF?FDC8*2*+0<+08282++0+3;5*//:*:*+1:E*;<CCCFG7:E7C*:DE=502::<DC7597FFGFDGC:C>):**9D9
@M03364:396:000000000-C9LGT:1:1101:27352:7599 1:N:0:10
ACTCCTACGGGAGGCAGCAGTGGGGAATATTGCACAATGGGCGCAAGCCTGATGCAGCGACGCCGCGTGCGGGATGGAGGCCTTCGGGTTGTAAACCGCTTTTGTTCAAGGGCAAGGCATGGTTTCGGCTGTGTTGAGTGGATTGTTCGAATAAGCACCGGCTAACTACGTGCCAGCAGCCGCGGTAATACGTAGGGTGCAAGCGTTATCCGGATTTATTGGGCGTAAAGGGCTCGTAGGCGGTTCGTCGCGTCCGGTGTGAAAGTCCATCGCTTAACGGTGGATCCGCGCCGG
+
GGGGGGGGGGGGGGGGGGGGGGGGGGGGGGGGGGGGGGGGGGGGGGGGGGGGGGGGGGGGGGGGGGGGGGGGGGGGGGGGGGGGGGGGGGGGGGGGGGGGGGGGGGGGGGGGGGGGGGGGA-BC>CBFF+@:8@FFGFGGG9FF:F9FGGGG*FFGGGGGGGGGGGGCD:CGGGGGGGGGGGGGGGGGG?FGGFGGGFGGGGGGGGGGGGGGGEGGGFFGGGGGGGGGDGGGGGGGGGGGGGGEGGGGGGGGGGGGGCEEGADGGGGGGGGGGGGDFGGGFFGGCGFFGFFGDG
@M03364:396:000000000-C9LGT:1:1101:11494:7600 1:N:0:10
ACTCCTACGGGAGGCAGCAGTGGGGAATATTGCACAATGGGCGCAAGCCTGATGCAGCGACGCCGCGTGCGGGATGGAGGCCTTCGGGTTGTAAACCGCTTTTGTTCAAGGGCAAGGCACGGTTTCGGCCGTGTTGAGTGGATTGTTCGAATAAGCACCGGCTAACTACGTGCCAGCAGCCGCGGTAATACGTAGGGTGCAAGCGTTATCCGGATTTATTGGGCGTAAAGGGCTCGTAGGCGGTTCGTCGCGTCCGGTGTGAAAGTCCATCGCTTAACGGTGGATCCGCGCCGG
+
GGGGGGGGGGGGGGGGGGGGGGGGGGGGGGGGGGGGGGGGGGGGGGGGGGGGGGGGGGGGGGGGGGGGGGGGGGGGGGGGGGGGGGGGGGGGFGGGGGGGGGGGGGGGGGGGGGCGGGGGF7FG+EFG>+55>:FCGFGGGGGFGGGGGGGGFGGGGGGGGGGGGGGGG*BFGGGGGGGGGGGGGGGGGGGGEGGGGGGGGGGGGGGDGGGGGGGDGGGGGGGGGGEGGGGGGGGGEEGGGGGGGGGGGGGGGGGGGCEGG<D?FGGGGGGGGFGDGGEDEFGGFFGFGEBGGG
@M03364:396:000000000-C9LGT:1:1101:26541:7607 1:N:0:10
ACTCCTACGGGAGGCAGCAGTAGGGAATTTTCGTCAATGGGCGCAAGCCTGAACGAGCAATGCCGCGTGGGGGAAGACGGTCTTCGGAGTGTAAAGCCCTTTTGCCGAGGACCAAGTGCAACCGGAGTTAACTACGGACGGTGTGCAGGTACCCGGCCAGAAAGCCACGGCTAACTACGGGCCAGCACGCGCGGTAAAACGTAGGTGGCAAGCGTTATCCGGAATGATTGGGCGTAAAGGGTGCGCAGGCGCCTGTGCAAGTCTGAAGTAAAAGGGACCGGCTCACCCGGTTCG
+
FGGGGGGGGGGGGGGGGGGGE<<CFGGG@FGG7,BFGCGGGGGCFGGGGGGG8@,CFGEGDFGGGGGGGGC+@F?FG<FG:?FFGDGG+CA99EF<F<F=,BF,,C++@F>3+3DF,,B:,-B:+8C3,,,,,,:++3+**3*6C,,3>3>3,?*:CFFG,F7?<:,=B*3CEGF,2,=*<C7:F*++**2:E*:1;++08*2;C:E5*2<**A:*;CF+*:*28<+<C+;5**/*;*<FGFG=C*/:=5C*85E?<<++03:FF*96*:<*2959<5C33>7/7**0>))/*)
@M03364:396:000000000-C9LGT:1:1101:23914:7622 1:N:0:10
ACTCCTACGGGAGGCAGCAGTGAGGAATATTGGTCAATGGGCGGAAGCCTGAACCAGCCAAGTCGCGTGAAGGATGAAGGTATTATGTATTGTAAACTTCTTTAGCAGTGGAGAAATAAGGGGGTCGTGACCCCTGATGCTAGTACACTGAGAATAAGGATCGGCTAACTCCGTGCCAGCAGCCGCGGTAATACGGAGGATCCGAGCGTTATCCGGATTTATTGGGTTTAAAGGGTGCGCAGGCGGCTTGACAAGTCAGCGGTGAAATTCCAGTGCTCAACATTGGCCGTGCCG
+
GGGGGGGGGGGGGGGGGGGGGGGGGGGGGGGGGGGGGGGGGGGGGGGGGGGGGGGGGGGGGGGGGGGGGGGGGGGGGGGGGGGGGGGGGGGGGGGGGGGGGGGFGGGGGGGGGGGGC9F9=-@+8BCF88ABA3BB>FFGGGGGGGCFGGGGDFGGGGGGGGGEFGGGG<EFGGGGGGGGGGGGGGGGGGGG9FGGGGGGGGGGGGGGGGGGFGGGGGGGGGGGGGGGDGGGGGGGGGGGGGEGGGGGEEFFG70<*CF?EGGEFGGGGFGG>9+>CGGFFF?>DGGFGF>GC<
@M03364:396:000000000-C9LGT:1:1101:8090:7629 1:N:0:10
ACTCCTACGGGAGGCAGCAGTGGGGAATATTGCACAATGGGGGAAACCCTGATGCAGCAACGCCGCGTGAGTGATGACGGCCTTCGGGTTGTAAAGCTCTGTCTTCAGGGACGATAATGACGGTACCTGTGGAGGAAGCCACGGCTAAATACGTGCCAGCAGCCGCGGTAATACGTATGGGGCGAGCGTTATCCGGATTCATTGGGCGTAAAGCGCGCGTAGGCGGCCCGTTAGGTCGGAGGTAAAAGCCCGGGGCTCAACCCCGGCGAGCCTCCGATACCGGCGGGCTCGAGG
+
GGGGGGGGGGGGGGGGGGGGGGGGGGGGGGGGGGGGGGGGGGGGGGGGGGGGGGGGGGGGGGGGGGGGGGGGGGGGGGGGGGGGGGGGGGGGGGGGGGGGGGGGGGGGGGGGGGGGGGGDFBFBBCFG,,8:8=B=@EFGGGGGF7<FFF=FFFGGGGGGGGGGGGGGG1=FGGGCGGGGGGGGDGGGGGGGGGGGGG>FFGGGGGGGGGGGGGGGGGGGGGGGGGGGGGEGGGGGGGGCGG=GGGGGCFGGGGGGDGGGGGGGGGGGGDDGFGFD3CGGF>7DDGGF<FF)>)
@M03364:396:000000000-C9LGT:1:1101:23752:7637 1:N:0:10
ACTCCTACGGGAGGCAGCAGTGGAGAATCTTGCACAATGGGGGAAACCCTGATGCAGCAACGCCGCGTGAAGGAAGACGGCCCTTGGGTTGTAAACTTCTGTTCTAATGGAAGATACAGGCAGTACCTTAGTCGCAAGTCGCTGCTAACTGCGTGCCAGCAGCCACGGTGCTACGTAGGGGGCGAGCGTTGTCCGGAATGACTGGGCGTAAAGGGCGTGTAGGCGGACGATGAAGTCTGAAGTGAAAGTCATGCTTTCAAGGTGGGAATTGCTGTGGAGACTGGTTGCATTG
+
GGG9FFGGC;FCGGCCEDDGGFE@CF<C<FGGGGGGF<AFGGBF7EG@6EFCFGFGA<8FGCFCE@FEB7CCFD,EFGCEGGGFF<BF?FGC,9FF95F9<EF,C9E,5AEFGDFF,,,:+4445CDA,,C8,6>8CEA9+3+@7DBF:@,@:FEF+DF7FFF7,6@>:@*,<B<FFECCGGD*4=CCF<@C,,4<*:F@9FCFCCFG8?CCFFGGG?CEGG7<CE*2:88C?F?+<+<CFGGFFGGG+<+<:9<+*00<CCFFFDC<409:C++2>C:<56<CD*>)*0**
@M03364:396:000000000-C9LGT:1:1101:15938:7657 1:N:0:10
ACTCCTACGGGAGGCAGCAGTGGGGAATATTGCACAATGGGCGCAAGCCTGATGCAGCGACGCCGCGTGCGGGATGGAGGCCTTCGGGTTGTAAACCGCTTTTGTTCAAGGGCAAGGCACGATTTCGGCAGCGTTGGGTGGGTTGTTCGACTAAGCACCGGCTAACTACGTGCCAGCAGCCGCGGTAATACGTAGGGTGCAAGCGTTATCCGGATTTATTGGGCGTAAAGGGCTCGTAGGCGGTTCGTCGCGTCCGGTGGGAGAGTCCATCGCTTAACGGTGGATCCGCGCCGG
+
FGGGGGGGGGGGGGGGGGGGGGGGGGGGGGGGGGGGGGGGGFG:FGGGGGGGGGGGGGGGEGGGGGGGGDGGGEEFEGGGGGGGGGGGGGGGFGGAFFGGGG@EF,?,?C>FCGGGG+F,3-8,<D>:++8+583@,5>7:*>*><<,<F*=*8<B9,,=:CFCFGA:B1<:4F,CF7<BF:*:51**0+<C0,2;*0**3<E8AEECE9+;?;EA9?2+<@EC8:E5@AFG*A8C?81AFGC5CCC*1C*/1/8C):=*/**2:F+2*0<9**//*:CD..7D*9<)58575C
@M03364:396:000000000-C9LGT:1:1101:12579:7696 1:N:0:10
ACTCCTACAGGAGGCAGCAGTAGGGAATTTTCGTCAATGGGCGCAAGCCTGAACGAGCAATGCCGCGTGGGTGAAGACGGTCTTCGGATTGTAAAGCCCTGTTGCCGGGGACAAAGGACAGCCAGAGTGGAAAGCTGACTGTTTGATGGTACCCGGCCAGAAAGCCACGGCTAACTACGTGCCAGCAGCCGCGGTAATACGTAGGTGGCAAGCGTTATCCGGAATGATTGGGCGTAAAGGGTGCGCAGGCGGCTGTGCAAGTCTGAAGTAAAAGGGACCGGCTCAACCGGTTCG
+
GGGGGGGGGGGGGGGGGGGGGGGGGGGGGGGGFFGGGGGGGGGGGGGGGGGGGGGGGGGGGGGGGGGGGGGGGGGGGGGGGGGGGGGGGGGGGGGGGGGGGGGGGGGGGGGGGGGGGGGFFGG,3BFF,+C,>BFGDFGFGEGGGDDFGGFEGGGGGGGGGGFGGGGGE>EDGGGGGGGGGGGGGFFGFGGGGGEGGGGGGFCFGGGGGGGGGGGGGGFGGGEGGG<CFGGGGG8CEGGGGFGGGEGGGGGGDGGGGFCFGCFCFGFDGCEFFGGGCD*CBFCDG=F4DE>DD)
@M03364:396:000000000-C9LGT:1:1101:23581:7710 1:N:0:10
ACTCCTACGGGAGGCAGCAGTGAGGAATATTGGTCAATGGGCGGAAGCCTGAACCAGCCAAGTCGCGTGAAGGATGAAGGTATTATGTATTGTAAACTTCTTTAGCAGTGGAGAAATAAGGGAGTCGAAACTCCTGATGCTAGTACACTGAGAATAAGGATCGGCTAACTCCGTGCCAGCAGCCGCGGTAATACGGAGGATCCGAGCGTTATCCGGATTTATTGGGTTTAAAGGGTGCGCAGGCGGCCTTGCAAGTCAGCGGTCAAATCGTGGAGCTCAACTCCATTCCGCCGT
+
GGGGGGGGGGGGGGGGGGGGGGGGGGGGGGGGGGGGGGGGGGGGGGGGGGGGGGGGGGGGFGGGGGGGGGGGGGFGGGGGGCGG<EFGFGGGGGGGGGGGGGGEGGGGGGGAFFF,A<?<,9BBBBFF++85CE?,,BFGGGFFFGFFFFFF<FGGGGGGGGGGGFGFGCFEFFGGGGGGGGGGGGGGGCGGGGGGGGG<C:CFGGGGGGGGGGGGCGEGFCECCCF8CFCGFGGGGCGGGGGGGGGCEGFGGFGGGGGGGGDEGGGFCDEGGGDGFGFGFFGGGFGFGFEDC<
@M03364:396:000000000-C9LGT:1:1101:13797:7713 1:N:0:10
ACTCCTACGGGAGGCAGCAGTGGGGAATATTGCACAATGGGCGCAAGCCTGATGCAGCGACGCCGCGTGCGGGATGGAGGCCTTCGGGTTGTAAACCGCTTTTGTTCAAGGGCAAGGCACGGTGTCGGCCGTGTTGAGTGGATTGTTCGAATAAGCACCGGCTAACTACGTGCCAGCAGCCGCGGTAATACGTAGGGTGCAAGCGTTATCCGGATTTATTGGGCGTAAAGGGCTCGTAGGCGGTTCGTCGCGTCCGGTGTGAAAGTCCATCGCTTAACGGTGGATCCGCGCCGG
+
GGGGGGGGGGGGGGGGGGGGGGGGGGGGGGGGGGGGGGGGGGGGGGGGGGGGGGGGGGGGGGGGGGGGGGGGGGGGGGGGGGGGGGGGGGGGGGGGGGGGGGGGGGGCGGGGGGGGDGG8F7B++@C@++55*8@7FFFFGGCFGGGGGGGG>FGGGGGGGGGEGGGGGFGGGGFGGGGFCCFGGGGGGGGGGCFGGGGG?FGGGGGGGGGGGDGCEEGGGGGGGE?EGGCG>FGGEEGGGGGGGGGGGGGGGGGGGGEGG77CFGGGGGGGGGGGGGGGEFDDFDGFGFFGGG
@M03364:396:000000000-C9LGT:1:1101:15082:7716 1:N:0:10
ACTCCTACGGGAGGCAGCAGTGGGGAATATTGCACAATGGGCGCAAGCCTGATGCAGCGACGCCGCGTGCGGGATGGAGGCCTTCGGGTTGTAAACCGCTTTTGTTCAAGGGCAAGGCACGTTTTCGGCCGTGTTGAGTGGATTGTTCGAATAAGCACCGGCTAACTACGTGCCAGCAGCCGCGGTAATACGTAGGGAGCGAGCGTTGTCCGGAATGATTGGGCGTAAAGGGTGCGCAGGCGGCTGTGCAAGTCTGAAGTAAAAGGGACCGGCTCAACCGGTTCAGGCTTTGG
+
GGGGGGGGGGGGGGGGGGGGGGGGGGGGGGGGGGGGGGGGGGGGGGGGGGGGGGGGGGGGGGGGGGGGGGGGGFGGGGGGGGGGGGGGGGGGGGGGGGGGDGGGGGGCGGGGGGCFBFGGG=FF:@FG+8@53@FCGFGGGGDECF@FGGCF7DGGGGGGGGGGGGGGG*CFFFGGGGGGGGGGGGGGGGGGFFGGGGGGGGGGGGGGGGGGG8EGGGGGGGGFG>:CCFGGGGGGGGGGGEGGGGGFGFFGFGGGFFFFFGGEGGGGCCEGD*CFGFGGEFGG7DGFGFFGG
@M03364:396:000000000-C9LGT:1:1101:6403:7744 1:N:0:10
ACTCCTACGGGAGGCAGCAGTGGGGAATATTGCACAATGGGCGCAAGCCTGATGCAGCGACGCCGCGTGCGGGATGGAGGCCTTCGGGTTGTAAACCGCTTTTGTTCAAGGGCAAGGCACGGTTTCGGCCGTGTTGAGTGGATTGTTCGAATAAGCACCGGCTAACTACGTGCCAGCAGCCGCGGTAATACGTAGGGTGCAAGCGTTATCCGGATTTATTGGGCGTAAAGGGCTCGTAGGCGGTTCGTCGCGTCCGTTGTGAAAGTCCATCGCTTAACGGTGGATCCGCGCCGG
+
GGGGGGGGGGGGGGGGGGGGGGGGGGGGGGGGGGGGGGGGGGGGGGGGGGGGGGGGGGGGGGGGGGFGGGGGGGGGGGGGGGGGGGGGGGGGGGGGGGGGGGGGGGGAFGGGGGGGGGGGD>D@+@BC++55*@::CFGGGDGFFGFFGGGF:>FGGGGGGGGGGGGGG=CFFFGGGGGGGGGGGGGGGFGGGCGGGGGEGGFGGGGCFCFGGEGEGCFGGGDFGGEGFGGGGGGGGGGGGGGGGGGGGGGCCEGG*<EGEC>CFGGGGGGGDFGDGGGGFFEFGFGFFDDGGD
@M03364:396:000000000-C9LGT:1:1101:13623:7752 1:N:0:10
ACTCCTACGGGAGGCAGCAGTGGGGAATATTGGGCAATGGGCGAAAGCCTGACCCAGCGACGCCGCGTGAAGGAAGAAGGTCTTCGGATTGTAAACTTCTGTTGACAGGGAAGAAGAAAGTGACGGTACCTGTCGAGGAAGCCACGGCTAACTACGTGCCAGCAGCCGCGGTAATACGTAGGGTGCAAGCGTTATCCGGATTTATTGGGCGTAAAGGGCTCGTAGGCGGTTCGTCGCGTCCGGTGTGAAAGTCCATCGCTTAACGGTGGATCCGCGCCGGGTACGGGCGGGCTT
+
GGGGGGGGGGGGGGGGGGGGGGGGGGGGGGGGGGGGGGGGGGGGGGGGGGGGGGGGGGGGGGGGGGGGGGGGGGGGGGGGGGGGGGGGGGGGGGGGGGGGGGGGGGGGGGGGGGEG=FFGG-CBBFFG3,7:BBF+CFGGGGGGG7FFGGGFFGGGGGGGGGGGGGGGGFGGGGGGGGFGGGGGGGGGGGGGGGGGGGGFGGGGGGGGGGGGGGGGGGGGGGGGGGACGGGGGGDEGGECEGGEGGGGFGGGGGGGGGGGFEFG5>=FDGGGGGGGGGGGFF=FGGGFGFFGGC
@M03364:396:000000000-C9LGT:1:1101:28148:7763 1:N:0:10
ACTCCTACGGAGGCAGCAGTGGGGAATATTGGGCAATGGGGGAAACCCTGACCCAGCAACGCCGCGTGAAGGAAGAAGGCCTTCGGGTTGTAAACTTCTTTTAGCAGGGACGAAGGCCGTAGCGGTACTAGCTAAAAAAGCAACGGCCAACTACGTGCCAGCAGCCGCGGTAATAAGTAGGTTGCAAGCGTTGTCCGGATTTACTGGGTGTAAAGGGCGGGTAGGCGGAGATGCAAGTCAGGAGTGAAATCCCGGGGCTCAACCCCGGAACTGCTTTTGAAACTGTATCCCGTG
+
GGGGGGGGGGGGGGCGGGDFGGGGGGGFGEGGFFGGFGGGGGGGGGGGGGFFGGGGGGGGGGGGGGFGCGGGFFFFGFGGGGGGGGGFGGEGGGFFFGGGCGGCD,A?FGGCCG+@<,@F+-:++BFF,,93@,,,38<F?F8F**55*><7<FG,@@*@FGGGGGGGG*=@FFG:FFGFFFFFGGCECFFGGCGCEEGGGFGFGDFGFGEGGGFF8CC*88CGG+/?5CC@EGCGGFGCGGFGGCFGC+2<+AEGGGC5:+96ADGGCG5<C6CFCFF>?FDCDGGFFF)*/>
@M03364:396:000000000-C9LGT:1:1101:20498:7791 1:N:0:10
ACTCCTACGGGAGGCAGCAGTGGGGAATATTGCACAATGGGCGCAAGCCTGATGCAGCGACGCCGCGTGCGGGATGGAGGCCTTCGGGTTGTAAACCGCTTTTGTTCAAGGGCAAGGCACGTTTTCGGCCGTGTTGAGTGGATTGTTCGAATAAGCACCGGCTAACTACGTGCCAGCAGCCGCGGTAATACGTAGGTGGCAAGCGTTGTCCGGATTTATTGGGCGTAAAGCGAGCGCAGGCGGAAAAATAAGTCTAATGTGAAAGCCCTCGGCTTAACCGAGGAACTGCATCGG
+
GGGGGGGGGGGGGGGGGGGGGGGGGGGGGGGGGGGGGGGGGGGGGGGGGGGFGGGGGGGGGGGGGGGGGGGGGGGGGGGGGGGGGGGGGGGGFGGGGGGGGGGGGGGGGGGGGGGGBEFGE-B=<@FG5+85*@FFCFGGG3CFGGGGGG@F1>CFGGGGGGGGGGGGG=C7FFGGGGGGGGGGGGGGGGGGGGGGGGGGGGGGGGGGGFGGGEE8CFFGGGGFGEGGECFGGEGGGGGGGGG=EGGGGGGGGGGGGFFGGCFGGGGGGGGGGGGGGGGGFFGDGGGFGFFGGD
@M03364:396:000000000-C9LGT:1:1101:19064:7795 1:N:0:10
ACTCCTACGGGAGGCAGCAGTGGGGAATATTGCGCAATGGGGGCAACCCTGACGCAGCAACGCCGCGTGCAGGAAGAAGGTCTTCGGATTGTAAACTGTTGTCGCAAGGGAAGAAGACAGTGACGGTACCTTGTGAGAAAGTCACGGCTAACTACGTGCCAGCAGCCGCGGTAATACGTAGGTGACGAGCGTTGTCCGGATTTACTGGGTGTAAAGGGCGTGTAGGCGGAGATGCAAGTTGGGAGTGAAATCCAGGGGCTCAACCCCTGAACTGCTCTCAAAACTGTATCCCTT
+
GGGGGGGGGGGGGGGGGGGGGGGGGGGGGGGGGGDGGGGGGGGGGGGGGGGGGGGGGGGGGGGGGGGGGGGGGGGGGGGGGGGGGGGGGGGGGGGGGGGGGGGGGGGGGGGGGGGG,CFFFBD<FFFGC:C<,8D<@CAFGFGFGEGGGGGGFGGGGGGGGGGGGGGGG<EGGGGGGGGGGGGGFFGGGGGGEGGGGGGGGEFFGGGGGFGEGGGGGGGGGGEEFGFGE>E=CEGGGGFGGGGGGGGGGGGGCFGGGDC5*+9CFCEGGGCGGGGFGFEF@FFGGGGFFFFGGF
@M03364:396:000000000-C9LGT:1:1101:19969:7797 1:N:0:10
ACTCCTACGGGAGGCAGCAGTGGGGAATATTGCACAATGGGCGCAAGCCTGATGCAGCGACGCCGCGTGCGGGATGGAGGCCTTCGGGTTGTAAACCGCTTTTGTTCAAGGGCAAGGCACGGTTTCGGACGTGTTGAGTGGATTGTTCGAATGAGCACCGGCTAACTACGTGCCAGCAGCCGCGGTAATACGTAGGTGGCAAGCGTTATCCGGAATGATTGGGCGTAAAGGGTGCGCAGGCGGCTGTGCAAGTCTGAAGTAAAAGGGACCGGCTCAACCGGTTCAGGCTTTGG
+
GGGFGGGGGGGGGGGGGGGGGGGGGGEGGGGGGGGGGGGGGGGDGGGGGGGGGGGGGGGGGGGGGGGGGGGGGEGBBECEEFFGGGGGGGGGGGGGGGDEGGGEGCG,<DFGFG+BB<F,=>>+3>FC+8>+8@>>FG,=FFFFF>F<CFFF,?F@FFEGGEFGGGGGGFCFGGGF@CFFGGGGGGGGGGGGG6C>3<CFGGGFEEGGGGFGEGGF<CCE?C8/?8CEGCCEGEGCEGGGGGGG5=@FGGGGCF<F7<A3<+:?CD=7CDGGGDEG=CED58EGGGGF*<?F6
@M03364:396:000000000-C9LGT:1:1101:20689:7800 1:N:0:10
ACTCCTACGGGAGGCAGCAGTAGGGAATCTTCGGCAATGGGGGCAACCCTGACCGAGCAACGCCGCGTGAGTGAAGAAGGTTTTCGGATCGTAAAGCTCTGTTGTAAGAGAAGAACGTGTGTGAGAGTGTACAGTTCACACAGTGACGGTAACTTACCAGAAAGGGACGGCTAACTACGTGCCAGCAGCCGCGGTAATACGTAGGTCCCGAGCGTTGTCCGGATTTATTGGGCGTAAAGCGAGCGCAGGCGGTTTAATAAGTCTGAAGTTAAAGGCAGTGGCTTAACCATTGTT
+
GGGGGGGGGGGGGGGGGGGGGGGGGGGGGGGGGGGGGGGGGGGGGGGGGGGGGGGGGGGGGGGGGGGGGGGEFGGGGGGGGGGGGGGGGGGGGGGGGGGGGGGGGFGGFFGGGGGGGDFBF>D,5?DE,,9,,<FFFGFEGEGGA3ECFCD>FGGGGFFGDGGGFEGGG*BFEGGGGGGGGGGGGGGGGGGGGGGGGGGGGFC<FGGGGEEEGGGEGGGGGGEE8@EFGGGGGGGGDGGGGDGGGGGGGGGG:E8C>EFGGFGGGGGGFGGGGFGGGGEC?:5CFGFFCFF>FF
@M03364:396:000000000-C9LGT:1:1101:27007:7803 1:N:0:10
ACTCCTACGGGAGGCAGCAGTGGGGAATATTGGGCAATGGGCGAAAGCCTGACCCAGCAACGCCGCGTGAGGGAAGAAGGGTTTCGGCTCGTAAACCTCTGTCATATGGGACGAAAAAGATGACAGTAACATAAGAGGAAACCCCGGCTAACTACGTGCCAGCAGCCGCGGTAATACGTAGGGGGCGAGCGTTGTCCGGATTTATTGGGTTTAAAGGGTGCGTAGGGGGGTTGATAAGTTAGAGGTGAAATGTCGGGGCTCGACTCCGGCCTGCCTCTAATACTGTTGGACG
+
GGGGGGGGGGGGGGGGGGGGGGGGGGGGGGGGGGGGGGGGGGGGGGGGGGGGGGGGGGGGGGGGGGGGFBFGGGGGGGGGGGGGGGGGGGGGGGGGGFGFFGG,C9FFGGGGGGGG7,>8?-E,:CFG,,C<,,:,8BD<,3,FC>@@FEECDAFCFGGGGGGGGFFCE*:F:F@FFFFFGGGGGGGGGDGGG*AFE:>C8CEFGGGGG>/8A9FFGGGGGG>CEE*:E*:*:?:CFC<<CFFGG<*<0AFEFGGEDCE5E*9C5<6CDCG<FFG7C*A>=?GDGG>9FFF3
@M03364:396:000000000-C9LGT:1:1101:26107:7814 1:N:0:10
ACTCCTACGGGAGGCAGCAGTGGGGAATATTGGACAATGGGGGAAACCCTGATCCAGCGACGCCGCGTGAGTGAAGAAGTATTTCGGTATGTAAAGCTCTATCAGCAGGGAAGATAATGTCGGTACCTGACTAAACAGCACCAGCTAACTACGTGCCAGCAGCCGCGGTAATACGTAGGGTGCAAGCGTTATCCGGATTTATTGGGCGTAAAGGGCTCGTAGGCGGTTCGTCGCGTCCGGTGTGAAAGTCCATCGCTTAACGGTGGATCCGCGCCGGGTACGGGCGGGCTTG
+
GGGGGCFFGEGGGEGGCFGGGGFC@FGGGGFFGGGGGGGGGGGGGGGGGGGGGGGGGGGGGGGGGGGGGFGGGGGGGGGGGEGFFGGCFG=EAFDFGDGGGGGCEEFFGFFGGG<<A?F8C->@,BFG,:A,CF8=>><,38,@,>:CDCG@+D,@FCF@<8FCCGGGGGGGGGGGGGGGGGGGGGGGDGCGEECEDEGFFGFGGGGGGGGGG9<8FGGEEFGGGEGG5CEE*CCGG=CGECC=?EGGGGGGGGG*C5EFFGGGGGEFFC855777CCEGFEGD37DE3>57
@M03364:396:000000000-C9LGT:1:1101:16893:7823 1:N:0:10
ACTCCTACGGGAGGCAGCAGTGGGGAATATTGCACAATGGGCGCAAGCCTGATGCAGCGACGCCGCGTGCGGGATGGAGGCCTTCGGGTTGTAAACCGCTTTTGTTCAAGGGCAAGGCACGGTTTCGGCCGTGTTGAGTGGATTGTTCGAATAAGCACCGGCTAACTACGTGCCAGCAGCCGCGGTAATACGTAGGGTGCAAGCGTTATCCGGATTTATTGGGCGTAAAGGGCTCGTAGGCGGTTCGTCGCGTCCGGTGTGAAAGTCCATCGCTTAACGGTGGATCCGCGCCGG
+
GGGGGGGGGGGGGGGGGGGGGGGGGGGGGGGGGGGGGGGGGGGGGGGGGGGGGGGGGGGGGGGGGGGGGGGGGGGGGGGGGGGGGGGGGGGGGGGGGGGGGGGGGGGGGGGEGG?GBFGGG+DCFFGG+@>5@>,@@F,DF@FGGGCGGG8F:FFGGGGGGGGGGGGGF1B@EGGGGGGGGEGFGECEGFGGC?FGGGGEGGGGEGGGGEGGG5CEGGGGGGGGGGCEFGGGGGGGGGGGGGGCECEGE=CCEGEGGGG5E@DGG>E:DFGGGDCC>FGG>FG507>@<:BG37
@M03364:396:000000000-C9LGT:1:1101:4332:7837 1:N:0:10
ACTCCTACGGGAGGCAGCAGTGGGGAATATTGCACAATGGGCGCAAGCCTGATGCAGCGACGCCGCGTGCGGGATGGAGGCCTTCGGGTTGTAAACCGCTTTTGTTCAAGGGCAAGGCACGGTTTCGGCGGTGTTGAGTGGATTGTTCGAATAAGCACCGGCTAACTACGTGCCAGCAGCCGCGGTAATACGTAGGGTGCAAGCGTTATCCGGATTTATTGGGCGTAAAGGGCTCGTAGGCGGTTCGTCGCGTCCGGTGTGAAAGTCCATCGCTTAACGGGCGATCCGCGCCGG
+
FCGCFGFG@FF;FCGFEGFG<FFCDDGFGAFFF@EFG9FGGGGGGDEFFGGGADAFFFGEGGGGGGGEFEGGGCCFFFGGGGC?EDGCGGGGAGFGGGGGCFGGGC<9CBFC:FGG@DF?F+:8+@:<++51*88>FFDFF,DDFFFEFC8F:CFCFGCFGEGGEFGGFFCCC<EG@FGGF:EE>8?*A@C;<<AEGFEEGC?88A85CEFGG*;*<9FFF?CFEGE58FGEEFGGCEFGGG5CEGGEGGC5=EE=C?EG>::CFFFFGGCDC**1::C33):7795>C>3CC5
@M03364:396:000000000-C9LGT:1:1101:5762:7845 1:N:0:10
ACTCCTACGGGAGGCAGCAGTGGGGAATATTGCACAATGGGCGCAAGCCTGATGCAGCGACGCCGCGTGCGGGATGGAGGCCTTCGGGTTGTAAACCGCTTTTGTTCAAGGGCAAGGCACGGTTACGGCCGTATTGAGTGGATTGATCGAATAAGCACCGGCTAACTACGTGCCAGCAGCCGCGGTAATACGTAGGGTGCAAGCGTTATCCGGATTTATTGGGCGTAAAGGGCTCGTAGGCGGTTCGTCGCGTCCGGTGTGAAAGTCCATCGCTTAACGGTGGATCCGCGCCGG
+
GGGGG<GGGGGGGGGGGGGGFGGGGGGGGGGGGGGGFFGGGGGGGGGGCCGGGGGGGGGGGGGGGGGGGDGGGEGGGDFGGGGGGGGGGGGGFEFGGEGCGGGGGDFDDFGGGGGG7BF,3+B++@FG+335*8,,@E3@*@D9F,3?FEC>BFGGGGGF@FGDF?FDE*<F<FCGGGGGGGEEGGGGFGGGCFGGGGGDFFFFGGGGGFF>E88CGGGFGGGGGGEGGGGGGCFCEEGGEEGGGDGGGGGGECEGGGGEG?>7CGGGGFGGGGG<>*C35:=7CFGFGEBDGC
@M03364:396:000000000-C9LGT:1:1101:3788:7854 1:N:0:10
ACTCCTACGGGAGGCAGCAGTGGGGAATATTGCACAATGGGCGCAAGCCTGATGCAGCGACGCCGCGTGCGGGATGGAGGCCTTCGGGTTGTAAACCGCTTTTGTTCCAGGGCAAGGCACGGTCTCGGCCGTGTTGAGTGGATTGTTCGAATTAGCACCGGCTAACTACGTGCCAGCAGCCGCGGTAATACGTAGGGTGCAAGCGTTATCCGGATTTATTGGGCGTAAAGGGCTCGTAGGCGGTTCGTCGCGTCCGGTGTGAAAGTCCATCGCTTAACGGTGGATCCGCGCCGG
+
GGGGGGDGGGGGGCF@FGFGGGGFGGGGGGG<EFGGFGFAFGGGGGGGGGGGGGGFGGGDGGGGGGGGGGC7CEEC=FGCFFGGGGGEGGGGFCFGFFGGGGG9BDC,5CG>BF+B=FCC++B+3@,3@><C*@F:F@F97,@D5D<F*3,?*??F,>DFFGG::FG,C<F<CB:,<+,=FCCFD@?*:9:8F,**;CEC+90A8EC*:CC8:*AC?CFF:@*;CC*;8+<*?CF8E:*;CC5*//:EE5/:EEEED:>EG<7:FF7**03CDFFCGGGD>>E5*2*8CEDGDD
@M03364:396:000000000-C9LGT:1:1101:16901:7888 1:N:0:10
ACTCCTACGGGAGGCAGCAGTGGGGAATATTGCACAATGGGCGCAAGCCTGATGCAGCGACGCCGCGTGCGGGATGGAGGCCTTCGGGTTGTAAACCGCTTTTGTTCAAGGGCAAGGCACGTTGTCGGCCGTCTTGAGAGGATTGTTCGACTAAGCACCGGCTAACTACGTGCCAGCAGCCGCGGTAATACGTAGGGTGCAAGCGTTATCCGGATTTATTGGGCGTAAAGGGATCGAAGGCGGTTCGTCGCGTCCGGTGTGAAAGTCTTACGCTCAACGGTGGATCCTCGCCGG
+
GGGGGGFGGDGGGCGCB7<EGEGGDD7FEC@E,CFGFGGGGGGGFGGCCFFFAFFGFFEGCEECFCECF,==F77:DFFGD+BE<BEFFGDE?FGG=:CE+DFG>F9EFFFFEG<7+>D=FB,3><F7:<:@*,*8,8,83,:D:>,?7F*>C:>FCFGGDECC<EGG7*3+1<,CFG8CF77FF:5C720*3<*858EGGGFGE>CCE<<>CC850+A:CCF55*CE*A:***;C*;EGG/**2587**8>E*?53//2*3*2<:C***+1*1*)**:5<;***2**0.8))/
@M03364:396:000000000-C9LGT:1:1101:16515:7890 1:N:0:10
ACTCCTACGGGAGGCAGCAGTGGGGAATATTGCACAATGGGCGCAAGCCTGATGCAGCGACGCCGCGTGCGGGATGGAGGCCTTCGGGTTGTAAACCGCTTTTGTTCAAGGGCAAGGCACGGTTTCGGCCGTGTTGAGTGGATTGTTCGAATAAGCACCGGCTAACTACGTGCCAGCAGCCGCGGTAATACGTAGGGTGCAAGCGTTATCCGGATTTATTGGGCGTAAAGGGCTCGTAGGCGGTTCGTCGCGTCCGGTGTGAAAGTCCATCGCTTAACGGTGGATCCGCGCCGG
+
GGGGGGGGGGGGGGGGGGGGGGGGGGGGEGGGGGGGGGGGGGGGGGGGGGGGGGGGGGGGGGGGGGGGGGGGGGGGGGGGGGGGGFGGGGGGGGGGFEGGGGGC<FFGGGGGGGGGFGD8FEFF+@B@+8535,33@@FGGC:FGGFGGGGGDFGGFGGFFEGEGGGGG@CGGGGGGGGGGGGGGGEEFFGGGCGGGGGEGFGGGGGGGEFGE5E8CEFGGGGGGGEGGFCEGGGGGGCA@CGGGGGGGGGGGGGGG:CEECCEGGGGGGGGGGCDGGGGFFGG=6D>GFFDGG
@M03364:396:000000000-C9LGT:1:1101:2878:7908 1:N:0:10
ACTCCTACGGGAGGCAGCAGTAGGGAATTTTCGTCAATGGGCGCAAGCCTGAACGAGCAATGCCGCGTGGGTGAAGACGGTCTTCGGATTGTAAAGCCCTGTTGCCGGGGACAAAGGACAGCCCGAGTGAAAAGCTGACTGTTTGATGGTACCCGGCCAGAAAGCCACGACTAACTACGTGCCAGCAGCCGCGGTAATGCGTAGGTGGCAAGCGTTATCCGGAATGGTTGGGCGGAAAGGGTGCGCAGGCGGCTGTGCAAGTCTGAAGTAAAAGGGACCGGCTCAACGGGTGCG
+
GGGGGFGGGGGDGGGGEGGEAFGFGGGGGGGFEGEFGGGGGGGGGGGGGGFGGGFEGGGGG9FD@EFGEGCFFFGGCFGDFGGG9DFGGGGGGGD<EDGGGGGEEFC:@EG7DG@@,,:8ABB3+8>F+,9<3,33@<<C<8@<F<E<EGFCGGE@>FCFAAF@@C@CC**4*?F9CFGGC@FGGEGGF<C*==1=FF,7=:CEEFFE*AC8CEGGG8@FDC*?FC+<EEGG>E*:C=5CA***85EGEGD=*:8CC9E:C0:9CCCFCC+:?9:D5*:9@3199FC)/755*)
@M03364:396:000000000-C9LGT:1:1101:25768:7913 1:N:0:10
ACTCCTACGGGAGGCAGCAGTGGGGAATATTGCACAATGGGCGCAAGCCTGATGCAGCGACGCCGCGTGCGGGATGGAGGCCTTCGGGTTGTAAACCGCTTTTGTTCAAGGGCAAGGCACGTTTACGGCTGTGTTGAGTGGATTGTTCGAATAAGCACCGGCTAACTACGTGCCAGCAGCCGCGGTAATACGTAGGGTGCAAGCGTTATCCGGATTTATTGGGCGTAAAGGGCTCGTAGGCGGTTCGTCGCGTCCGGTGTGAAAGTCCATCGCTTAACGGTGGATCCGCGCCGG
+
GGGGGGGGGGGGGGGGGGGGGGGGGGGGGGGGGGGGGGGGGGGGGGGGGGGGGGGGGGGGGGGGGGGGGGGGGGDGDEGGGGGGGGGGGGGGGGGGGGGGGGGDGGG9FGGGGF<B++:FFBDB+@FE3+8:8=,,@BFFG>BFFFCEGGCF*?FGGGGGGGGGGGGGG8CFGGGGGGGGGGGGGGGGGDFGGFGGEFGGGGGGGGGGGFFGGEEGFGGGGGGGGGEGGGGGGGGGGGGGGGGGGGGGGGGGEEGGG2CCEFCFGCGGGGGC3CGGGGGGDFGGGGGFFFDCDG
@M03364:396:000000000-C9LGT:1:1101:25222:7921 1:N:0:10
ACTCCTACGGGAGGCAGCAGTAGGGAATATTGGGCAATGGAGGCAACTCTGACCCAGCCATGCCGCGTGAAGGAAGACGGCCCTATGGGTTGTAAACTTCTTTTATCGTGGAGTAAACCCGTTCGCGTATGCCCGGTTGAGAGTACACGAGGCATAAGTATCGGCTAACTCCGTGCCAGCAGCCGCGGTAATACGGAGGATACGAGCGTTATCCGGATTTATTGGGTTTAAAGGGTGCGCAGGCGGATCGGTAAGTCAGGGGTGAAAAGTTGGGGCTCAACTCCAATCGTGCCT
+
GGGGGGGGGGGGGGGGGGGGGGGGGGGGGGGGGGGGGGGGGGGGGGGGGGGGGGGGGGGGGGGGGGGGGGGGGGGGFGGGGGGGGGGGFGGGEGGGGGGGGGGFGFGGEG>+EFGGE?FEC-B,48CG::A,BF7FFE7,3,BFGG,FFGFG<FGGGDFGGFGEGG7FG,><FGGGGGGGGE>FFEGGG7<EGG>7FFGGGGGGGEGGEEGGGGEDGGGFGG?CCF?C>C9?FDEGDGGEGGGGGGCEEEE==CFGGGGGGCDGCCFFGDCCGGCD5<F=FFGFG4FFGFFGGD
@M03364:396:000000000-C9LGT:1:1101:12310:7929 1:N:0:10
ACTCCTACGGGAGGCAGCAGTGGGGAATATTGGGCAATGGGCGCAAGCCTGACCCAGCAACGCCGCGTGAGGGAAGAAGGTTTTCGGATTGTAAACCTCTGTCGCAGAAGACGAAGGAAGTGACGGTATTCTGTGAGGAAGCCCCGGCTAACTACGTGCCAGCAGCCGCGGTAATACGTATGGGGCGAGCGTTATCCGGATTCATTGGGCGTAAAGCGCGCGTAGGCGGCCCGTTAGGTCGGAGGTAAAAGCCCGGGGCTCAACCCCGGCGAGCCTCCGATACCGGCGGGCTCG
+
GGGGGGGGGGGGGGGGGGGGGGGGGGGGGGGGGGGGGGGGGGGGGGGGGGGGGGGGGGGGGGCFGGGGGGGGGGGGGGGGGGGGGGGGGGGGGGGGGGGGGGGGGGGGGGGGGGCGFGFGG9EF7@FGD<CC=FG9@FGGGGGGGGGGEGCGFGGGGGGGGGGGGGGGG<CFGGGGGGFGGGGGGGGGGGGGGEGGGGGDGGGGGGGGGGGGGGGGGGGGGGECGGGGGGGGGGGGGGFGGGGGG5C?GGGGGCEEGGGGGCFGGGGGGGGGGGGFFGGDFFGGGGG:DFF<GC
@M03364:396:000000000-C9LGT:1:1101:13862:7945 1:N:0:10
ACTCCTACGGGAGGCAGCAGTAGGGAATTTTCGTCAATGGGCGCAAGCCTGAACGAGCAATGCCGCGTGGGTGAAGACGGTCTTCGGATTGTAAAGCCCTGTTGCCGGGGACAAAGGACAGCCCAAATGGACAGCTGACTGTTTGATGGTACCCGGCCAGAAAGCCACGGCTAACTACGTGCCAGCAGCCGCGGTAATACGTAGGTGGCAAGCGTTATCCGGAATGATTGGGCGTAAAGGGTGCGCAGGCGGCTGTGCAAGTCTGAAGTAAAAGGGACCGGCTCAACCGGTTC
+
GGGGGGGGGGGGGGGGGGGGGGGGGGGGGGGGGGGGGGGGGGGGGGEGGGGGGFGGGGGGGGGGGGGGGGGGGGGGGGGGGGGGGGGGGGGGGGGGG<FGGGGFFGGGGGGGGGFF,:>F<3F3,38C<,C,BFC,@DGGCEAFD93@FFFGGGGCGEECGGFGGGGGGF>CFGGGGEGGFGGGGGGGGGGGEFGGGGFGGFFGGGGGGGGGGGGD?FG7?G5C@F2A:CFFGGGEEGGGGFGGC5EGGGGCEGGCFCGGFGGGGGGF7:<7FGGGC35C:>=59DCF))<5D
@M03364:396:000000000-C9LGT:1:1101:18985:7964 1:N:0:10
ACTCCTACGGGAGGCAGCAGTGGGGAATATTGCACAATGGGCGCAAGCCTGATGCAGCGACGCCGCGTGCGGGATGGAGGCCTTCGGGTTGTAAACCGCTTTTGTTCAAGGGCAAGACACGGTTTCGGCAGTGTTGAGTGGATTGTTCGAATAAGCACCGGCTAACTACGTGCCAGCAGCCGCGGTAATACGTAGGGTGCAAGCGTTATCCGGATTTATTGGGCGTAAAGGGCTCGTAGGCGGTTCGTCGCGTCCGGTGTGAAAGTCCATCGCTTAACGGTGGGTCCGCTCCGG
+
GGGGGGGGGGGGGGGGGGGGGGGGGGGGGGGGGGGGGGGGGDGGGGGGGGGGGGGGGGGGGGGGGGGGGGGGGGGGFFFEGGGGGGGGGGGGGGGGGGGGGGGGGGGGGGGFEDFG,BDCF=FF<>FG@++,83,>@@@FC,:FGGGGEGGG@FGG<>FGDEGEGG?FG*8<CEGGGGGGGGGGGCCEFGEF<F@EGEGGFCFGGGGCGFGGGDCC?FFEFGGGGGCE5CFGG=C8*;CCCC=>E5?E5**1:/:E)///*02CG>?7*:CCDFGCGGGGF@7)/97:7)0)7<
@M03364:396:000000000-C9LGT:1:1101:9557:7971 1:N:0:10
ACTCCTACGGGAGGCAGCAGTAGGGAATTTTCGTCAATGGGCGCAAGCCTGAACGAGCAATGCCGCGTGGGTGAAGACGGTCTTCGGATTGTAAAGCCCTGTTGCCGGGGACAAAGGACAGCCCGAGTGGAAAGCTGACTGTTTGATGGTACCCGGCCAGAAAGCCACGGCTAACTACGTGCCAGCAGCCGCGGTAATACGTAGGTGGCAAGCGTTATCCGGAATGATTGGGCGTAAAGGGTGCGCAGGCGGCTGTGCAAGTCTGAAGTAAAAGGGACCGGCTCAACCGGTTCC
+
GGGGGGGGGGGGGGGGGGGGGGGGGGGGGGGGGGGGGGGGGGGGGGGGGGGGGGGGGGGGGGGGGGGGGGGGGGGGGGGGFGGGGGGGGGGGGGGGGGGGGGGGGGGGGGGGGGFFFDE8@FF>8CFGB=C,3=FFFFGGFFGGGFGGGGGGGGGGGGGGGGGGGGGGGFEECFGGGGGGGGGGGGGGGGGGGGGGGGGGGGGGGGGFGGGGGGGDGGGGGGEGFGFGGGGGGGEGGGGGGGGGGGGGCGGGGGGGGGGGGGGGGGGG>DFGFGGGFGGGFFCDGGGFGB@CD*
@M03364:396:000000000-C9LGT:1:1101:4647:7979 1:N:0:10
ACTCCTACGGGAGGCAGCAGTGGGGAATATTGCACAATGGGGGGAACCCTGATGCAGCAACGCCACGTGTGGGAAGAAGCATTTCGGTGTGTAAACCACTGTCGTGAGGGAATAAGGCTATTTTTCGGAGTAGTTGAATGTACCTCGAGAGGAAGCACCGGCAAACTTCGTGCCAGCAGCCGCGGTAATACGAGGGGTGCAAGCGTTGTTCGGAATCACTGGGCGTAAAGGGAGCGCAGGCGGAAGCTCAAGCGGATTGTACAATACCGGGGCCCAACCCCGGACCTGCAGTCC
+
GGGGGGGGGGGGGGGGGGGGGGGGGGGGGGGGGGGGGGGGGGGGGGGGGGGGGGGGGGGGGGGGGGGGGGGGGGGGGGGGGGGGGGGGGGGGGGGGGGGGGGGGGGGGGGGGGGGG@CF:EFFFFFGG1*6,<3F9BAFGGGGGGGGGGGGGGGGGGGGGGGGGGGGGG>FGGGGGGGGGGGGGCEGGFGGGGGGGGGGGGGGGGGGGGGGGGGGGGGGGGGGGGG>ECFGGGGGGGGGGGGGGGGGGGGFGGGGGG5EGFGGGGGG<DGGCGGGGGGGGBEGGGGGFFFFGGG
@M03364:396:000000000-C9LGT:1:1101:7927:7997 1:N:0:10
ACTCCTACGGGAGGCAGCAGTGAGGAATATTGGTCAATGGGCGGAAGCCTGAACCAGCCAAGTCGCGTGAGGGAAGACGGTCCTACGGATTGTAAACCTCTTTTGTCGGGGAGCAAAGGGGCCACGCGTGGCAGGATGAGCGTACCCGAAGAAAAAGCATCGGCTAACTCCGTGCCAGCAGCCGCGGTAATACGGAGGATGCGAGCGTTATCCGGATTTATTGGGTTTAAAGGGTGCGCAGGCGGCGCGGCAAGTCAGCGGTAAAAATTCGGGGCTCAACCCCGTCCGGCCGTT
+
GGGGGGGGGGGGGGGGGGGGGGGGGGGGGGGGGGGGGGGGGGGGGGGGGGGGGGGGGGGGGGGGGGGGGGGGGGGGGGGGGGGGGGGGGGGGGGGGGGGGGGGFGGGGGGGGGGGGGGGGGDF+3FFF@8@C<7@:@FGGGGGGDFGGC*>FGFGGGGGGGGG@F:FGGBFGFGGGFGFGFGGGEGGG:EGGFEGGGGEFGGGEGGGGG5FGGGG5C5C7EGGGCE*;C9FFGGGGGGGGGGGGCEG5EEGCGFGGGGGGGEGGGDGGGGGGGGG)92<7>BGGGGGEGFFG7*
@M03364:396:000000000-C9LGT:1:1101:21240:8001 1:N:0:10
ACTCCTACGGGAGGCAGCAGTAGGGAATTTTCGTCAATGGGCGCAAGCCTGAACGAGCAATGCCGCGTGGGTGAAGACGGTCTTCGGATTGTAAAGCCCTGTTGCCGGGGACAAAGGACAGCCAGAGTGTAAAGCTGACTGTTTGATGGTACCCGGCCAGAAAGCCACGGCTAACTACGTGCCAGCAGCCGCGGTAATACGTAGGTGGCAAGCGTTATCCGGAATGATTGGGCGTAAAGGGCTCGTAGGCGGTTCGTCGCGTCCGGTGTGAAAGTCCATCGCTTAACGGTGGAT
+
GGGGGGGGGGGGGGGGGGGGGGGGGGGGGGGGGGGGGGGGGGGGGGGGGGGGGGGGGGGGGGGGGGGGGGGGGGGGGGGGGGGGGGGGGGGGGGGGGGGGGGGEFGGGGGGGGGDFF?FFCFG,DFGD,<=<,CD=BCEFFFGGGFEFGGGGGGGGGGGGFGGGGGGGG>EGGGGGGFGEGGGGGGGGGGGGGGFGGGGGGFGGGGGGGGGGGGGGEGGGGGEGGGAFGGGGGGGGGGGGGGGGGGGGGGDECEEGGGGGGGGDED/C<CEG>CFDDGGGEEGGDGGFGEFGD2
@M03364:396:000000000-C9LGT:1:1101:8619:8010 1:N:0:10
ACTCCTACGGGAGGCAGCAGTAGGGAATTTTCGTCAATGGGCGCAAGCCTGAACGAGCAATGCCGCGTGGGTGAAGACGGTCTTCGGATTGTAAAGCCCTGTTGCCGGGGACAAAGGACAGCCCGAGTTTAAAGCTGACTGTTTGATGGTACCCGGCCAGAAAGCCACGGCTAACTACGTGCCAGCAGCCGCGGTAATACGTAGGTGGCAAGCGTTATCCGGAATGATTGGGCGTAAAGGGTGCGCAGGCGGCTGTGCAAGTCTGAAGTAAAAGGGACCGGCTCAACCGGTTC
+
GGGGGGGGGGGGGGGGGGGGGGGGGGGGGGGGGFGGGGGGGGGGGGGGGGGGGGGGGGGGGGGGGGGGGGGGGGGGGGGGGGGGGGGEGGGGGGGGGGGGGGGFGFGFGGGGGGFFDDGF7FG7@FFF+,9,,C9FFGGCFGGFGBFFGGFG9FGGEGGGGGGGGGGGGCGGGGGGGGGGGGGGGGGGFGFGGGCGGGFGGGGGGGGGGGGGGGGGGGGGGGCEGG<CEFGGGG>EEDGGGGGGGGGGGGGGGGGGGCCCFGGGG7CCCFGDFGGGGGEGFFEGGFC@GFE3C
@M03364:396:000000000-C9LGT:1:1101:11852:8016 1:N:0:10
ACTCCTACGGGAGGCAGCAGTGAGGAATATTGGTCAATGGACGCAGGTCTGAACCAGCCAAGTCGCGTGAGGGAAGGCGGTCCTATGGATTGTAAACCTCTTTTGTCGGGGAGTAACGTGCGGTACGCGAACCGTATTGAGAGTACCCGAAGAAAAAGCATCGGCTAACTCCGTGCCAGCAGCCGCGGTAATACGGAGGATGCGAGCGTTATCCGGATTTATTGGGTTTAAAGGGTGCGTAGGCTGTCGGTCAAGTCAGAGGTGAAATCCCGGGGCTCAACTCCGGAACTGCCT
+
GGGGGGGGGGGGGGGGGGGGGGGGGGGGGGGGGGGGGGGGGGGGGGGGGGGGGGGGGGGGGGGGGGGGGGGGGGGGGGGGGGGGGGGGGGGGGGGGGGGGGGGGGGGGGGGFFCFGCFGFF:C=BFFG@+8@+@F>@FFFGFGFG;FFGGGGFGGGGGGGGGGGGGGGGFGGGGGGGGGGGGGGGGGGGFEFGGGCGGGGGGGGGGGGGGGGGGGGECGFFGGGGFCECGGGGGGGGGGGGGGGGGGGGGEEECFGGGGEGGFGFFFGGGGGGGGGGGGGFFFFDG<BGFFGF=
@M03364:396:000000000-C9LGT:1:1101:28233:8023 1:N:0:10
ACTCCTACGGGAGGCAGCAGTAGGGAATTTTCGTCAATGGGCGCAAGCCTGAACGAGCAATGCCGCGTGAGTGAGGAAGGTCTTCGGACTGTAAAGCTCTGTTGCCGGGGAAAAAGGTGCATTGCAGGCCATGCCATTTCATGGATGGTACCCGGCCAGAAAGCCACGGCTAACTACGTGCCAGCAGCCGCGGTAATACGTAGGGAGCGAGCGTTATCCGGATTCATTGGGCGTAAAGCGCGCGTAGGCGGCTCGCCAAGCGGGATGTCAAAGCCCGGGGCTCAACCCCGGCCC
+
GGGGGGGGGGGGGGGGGGGGGGGGGGGGGGGGGGGGGGGGGGGGGGGGGGGGGGGGGGGGGGGGGGGGGGGGGGGGGGGGGGGGGGGGGGGGGGGGGGGGGGGGGEFGGGGGGGGG?EE,:-:5,CF=8383,,:,3C<FG<<EFCFGGGDF<FFEGGGGGGGGGGGGGGGGGGGGGGGGGGGGGGGGGGGGGGGGGGGGFGGGG7EGGGGGGGGGGGGGGGEGGGGGGGGGGGGGGGGGGGGGGGGGGGGGGGGGGGGGGEGGGDGGGGGG>GGGDDGGFFGGGGGFGFFGGG
@M03364:396:000000000-C9LGT:1:1101:16770:8025 1:N:0:10
ACTCCTACGGGAGGCAGCAGTGGGGAATATTGCACAATGGGCGCAAGCCTGATGCAGCAACGCCGCGTGCGGGAAGACGGTCTTCGGATTGTAAACCGCTGTCCTTAGTGAAGAAAGAAATGACGGTAGCTACGAAGAAAGCCACGGCTAACTACGTGCCAGCAGCCGCGGTAATACGTAGGTGGCAAGCGTTGTCCGGAATTACTGGGTGTAAAGGGAGTGCAGGCGGGACTGCAAGTTGGATGTGAAATGTCGGGGCTTAACCCCGTCACTGCATCCAAAACTGTAGTTCTT
+
GGGGGGGGGGGGGGGGGGGGGGGGGGGGGGGGGGGGGGGGGGGGGGGGGGGGGGGGGGGGGGGGGGGGGGGGGGGGGGGGGGGGGGGGGGGGGGGGGGGGGGGGGGGGGGGGGGGGFGGFG5EG8@FG+:E,,8>3@FFGGGGGGGGGGGGGGGGGGGGGGGGGGGGGG=CGGGGGGGFGGGGGGGGGGGGGGGGGGGGGGGGGGGGGGGE?GGGGGGGGGGGGGGGGGGEGGGGGGGGGGGGGGGGGFGGGGGGGGGGGGGGGGGGGGGGGGGGGGGGGFFFGGFFFGFFGGC
@M03364:396:000000000-C9LGT:1:1101:17951:8051 1:N:0:10
ACTCCTACGGGAGGCAGCAGTGGGGAATCTTGCGCAATGGGGGCAACCCTGACGCAGCGACGCCGCGTGCGGGACGAAGGCCTTCGGGTCGTAAACCGCTTTCAGCAGGGACGAGGCCGCTCCGGTGACTGTACCTGCAGAAGAAGCCCCGGCTAAATACGTGCCAGCAGCCGCGGTAATACGTATGGGGCGAGCGTTATCCGGATTCATTGGGCGTAAAGCGCGCGTAGGCGGCCCGGAAAGTCGGGGGTGAAACCGCGGGGCCCAACCCCGCGACTGCCCCCGATACTGCCG
+
GGGGGGGGGGGGGGGGGGGGGGGGGGGGGGGGGGGGGGGGGGGGGGGGGGGGGGGGGGGGGGGGGGGGGGGGGGGGGGGGGGGGGGGGGGGGGGGGGGGGGGG9FCGGGGGGGGGGEGGGC*>1<FGC8,78,<F9?FGGF:FFGCEGGGGGGGCCGGFGGFGGGGGGC;EFGGGGGGGGGGGGGGGGGGGGEGGGGGGGGGGGGGGGGGGGGGGGGGEFGGGGEEGGDGGGGGGGGGGGGGGGGGGGGGGG=F7E5CEGGGDEGGGGGGGGGGGDGDGDFFGDD3C>GFFFG5
@M03364:396:000000000-C9LGT:1:1101:27536:8058 1:N:0:10
ACTCCTACGGGAGGCAGCAGTGGGGAATATTGCACAATGGGGGAAACCCTGATGCAGCAACGCCGCGTGAGTGATGACGGCCTTCGGGTTGTAAAGCTCTGTCTTCAGGGACGATAATGACGGTACCTGAGGCGGAAGCCACGGCTAACTACGTGCCAGCAGCCGCGGTAATACGTAGGTGGCGAGCGTTGTCCGGATTTACTGGGCGTAAAGGGAGCGTAGGCGGATTTTTAAGTGAGATGTGAAATACTCGGGCTTAACCTGAGTGCTGCATTTCAAACTGGAAGTCTAG
+
GGGGGGGGGGGGGGGGGGGGGGGGGGGGGGGGGGGGGGGGGGGGGGGGGGGGGGGGGGGGGGGGGGGGGGGGGGGGGGGGGGGGGGGGGGGGGGGGGGGGGGGGGGGEFGGGGGG:+BE,,-@B+BFG,,8+++8CCCFFGGGGGGEDGGFGGGGGGGGGGGGGGGGGG4*?FFGGGGGGGGGGGGGGGGGGGGGGGGGGFGGGGGGGGCGGGGGGGGGCEGGGGGC8EGGGGGGGGGGGGGGGGG9ECCFFGGGGGGFGGGGGGGGGGGGGGGFGGGGGFFGGGGGFGFFD
@M03364:396:000000000-C9LGT:1:1101:16523:8063 1:N:0:10
ACTCCTACGGGAGGCAGCAGTGGGGAATATTGCACAATGGGCGCAAGCCTGATGCAGCGACGCCGCGTGCGGGATGGAGGCCTTCGGGTTGTAAACCGCTTTTGTTCAAGGGCAAGGCACGGTTTCGGCCGTGTTGAGTGGATTGTTCGAATAAGCACCGGCTAACTACGTGCCAGCAGCCGCGGTAATACGTAGGGTGCAAGCGTTATCCGGATTTATTGGGCGTAAAGGGCTCGTAGGCGGTTCGTCGCGTCCGGTGTGAAAGTCCATCGCTTAACGGTGGATCCGCGCCGG
+
GGGGGGGGGGGGGGGGGGGGGGGGGGGGGGGGGGGGGGGGGGGGGGGGGGGGGGGGGGGGGGGGGGGGGGGGGGGGGGGGGGGGGGGGGGGGGGGGGGGGGGGGGGCEFGGCGGGGFGGGG7:C+:@F+8@358DFFGGGGCFEGGGFCFFG*>FGGGGGGGGDFGFGGFGFFGGGGGGGGFGGGGGGGFGFG?CGGGGGGFGFGGGGGF7EG>EGGGFGGGGGGD:CFGGEGFFGGGGGFGGGGCEGEGGGEEGE<8CCE+:CFDFCFGD7CFG<FGGG>>G<=*2>FFFGGD
@M03364:396:000000000-C9LGT:1:1101:4484:8064 1:N:0:10
ACTCCTACGGGAGGCAGCAGTGGGGAATTTTCGTCAATGGGCGCAAGCCTGAACGAGCAATGCCGCGTGAGGGAGGAAGGTCTTCGGAGTGTAAAGCCCTGTTGCCGGGGACAAAGGGCAGCCAGAGTAGACAGCTGACTGTTTGATGGTACCCGGCCAGAAAGCCACGGCTAACTACGTGCCAGCAGCCGCGGGAATACGTAGGTGGCAAGCGTTATCCGGAATGATTGGGCGTAAAGGGTGCGCAGGCGGCTGTGCAAGTCTGAAGTAAAAGGGACCGGCGCAACCGGTTCG
+
C,EFG<CFFEGECF;FDEFGGGGGGGGGFG9EFF;@F<<FGGF:CEEFGGG8@FE7CEEAGFGGG@C=CCC8FFFG4C4C95FFGED7+C=?FFD<EEFFFGFB,EB+@F>333=B8+B+63:,:8B@,,9,,8B<>F8=@88>DF3DDF<,@3C<F<*@FAFFGG,8B5>@*<<<93FFGCFG7C<<7<=EFG*1?*+0;<CGGCCF*0<EFE//;F?9?C*8CF+3CEFE8C8E8F:AEFGGGCEGC*:78*?FFEC9EC7<CFGGC*+:CCCDG75<5@*)1C<>DB>>3)
@M03364:396:000000000-C9LGT:1:1101:27818:8075 1:N:0:10
ACTCCTACGGGAGGCAGCAGTGGGGAATATTGCACAATGGGCGCAAGCCTGATGCAGCGACGCCGCGTGCGGGATGGAGGCCTTCGGGTTGTAAACCGCTTTTGTTCAAGGGCAAGGCACGGTTTCGGCCGTGTTGAGTGGATTGTTCGAATAAGCACCGGCTAACTACGTGCCAGCAGCCGCGGTAATACGTAGGGTGCAAGCGTTATCCGGATTTATTGGGCGTAAAGGGCTCGTAGGCGGTTCGTCGCGTCCGGTGTGAAAGTCCATCGCTTAACGGTGGATCCGCGCCGG
+
GGGGGGGGGGGGGGGGGGGGGGGGGGGGGGGGGGGGGGGGGGGGGGGGGGGGGGGGGGGGGGGGGGGGGGGGGDGGGGGGGGGGGGGGGGGGGGGGGGGGGGGGGGGDGGFGGGBFBDGGG7F@+@CFC>C3*3@:@FC:F3,?FCDFGGGF@FFFGGGGGGDGGFFGFGCCFGGGGGGFFGGGGGCGF70ACFGGGFEGGFGGGEEGGGGGGE5:9EGGGG>FG:8C8CGGGGGGGD>EGGGEEGGGGGGDEGGEDCECE+:EFGFDCGGGDGFDFGGGBFGGGCFF7>>5DG
@M03364:396:000000000-C9LGT:1:1101:15000:8076 1:N:0:10
ACTCCTACGGGAGGCAGCAGTGAGGAATATTGGTCAATGGGCGGAAGCCTGAACCAGCCAAGTCGCGTGAGGGAAGACGGTCCTACGGATTTTAAACCTCTTTTGTCGGGGAGCAAAGGGCCCGAGCGTGGCAGGATGAGCGTACCCGAAGCGAAAGCATCGGCTAACTCCGTGCCAGCAGCCGCGGTAATACGGAGGATGCGAGCGTTATCCGGATTTATTGGGTTTAAAGGGTGCGCAGGCGGATCGGTAAGTCAGGGGTGAAAAGTTGGGGCTCAACTCCAATCGTTCCTT
+
GGGGGGGGGGGGGGGGGGGGGG<FGGGGGGGGGAFGGGGGGFGDGGCGGGGG@GGGGGCG8F9FGGGGGGGGGGDGGGGG,F>FG<FG7F=,9EGFFFC<FGG,?:FGFG@=C+8B8,B++-8++3@F++3+3++@FF:>FCB3F>@>*>1**1*44::<8F>FGC,8B?+<1<4BCF*?FFF@FCC?*;+2:8;8:8*CCG>/C:C*;EDC9;E8*2+92+<<F*2/<++<<CCEGEEGGGCECC*/;;>5/<0A*<0:://*+*37:CF6C**>1=90**02CCFF5)0*2?
@M03364:396:000000000-C9LGT:1:1101:11521:8090 1:N:0:10
ACTCCTACGGGAGGCAGCAGTAGGGAATATTGGGCAATGGAGGCAACTCTGACCCAGCCATGCCGCGTGAAGGAAGACGGCCCTATGGGTTGTAAACTTCTTTTATCGTGGAGTAAACCCGGTCACGTGTGGCCGGTTGAGAGTACACGAGGAATAAGTATCGGCTAACTCCGTGCCAGCAGCCGCGGTAATACGGAGGATACGAGCGTTATCCGGATTTATTGGGTTTAAAGGGTGCGCAGGCGGATCGGTAAGTCAGGGGTGAAAAGTTGGGGCTCAACTCCAATCGTGCCT
+
GGGGGGGGGGGGGGGGGGGGGGGGGGGGGGGGGGGGGGGGGGGGGGGGGGGGGGGGGGGGGGGGGGGGGGGGGGGGGGGGGGGGGGGGGGGGGGGGGGGGGGGGGGFGGGGGGGGG,FFG@7@+8BEG,8A8BFEGGGGCFCFGGGFCGDFGCEGCCFGGGGEGGGGGGGGGGGGGGGGGGGGGGGGGGFGGGGGGGGGFFGGG@FGGGGGGGGGGEEEGGGGGGGGDCGDFGGGGCEGGGGGGGGDGEGGGC=E?>ECFGCCEFFEFG>GGGCEGGGFD4??GCGG?DFFGG>
@M03364:396:000000000-C9LGT:1:1101:3207:8100 1:N:0:10
ACTCCTACGGGAGGCAGCAGTGGGGGATATTGCACAATGGGCGCAAGCCTGATGCAGCGACGCCGCGTGCGGGATGGAGGCCTTCGGGTTGTAAACCGCTTTTGTTCAAGGGCAAGGCACGGTTTCGGCCGTGTTGAGTGGATTGTTCGAATAAGCACCGGCTAACTACGTGCCAGCAGCCGCGGTAATACGTAGGGTGCAAGCGTTATCCGGATTTATTGGGCGTAAAGGGCTCGTAGGCGGTTCGTCGCGTCCGGTGTGAAAGTCCATCGCTTAACGGTGGATCCGCGCCGG
+
GGGGGGGGGGGGGGGGGGGGGGGGGGGGGGGGGGGGGGGGGGGGGGGGGGGGGGGGGGGGGGGGGGGGFGGGGGGGGGGGGGGGGGGGGGGGGGGGGGDGGFGGGGGFG9FGGG7F<FGGF7@FEEFG58@5@F@7CF;FGCCDGGGFGGGGFGGGGGGG7FGGGGGGG<CFGGGGGGGGGGGGDCECGCFGGGGGGGEGGGGGGGEEGGGGG?EGFGFFFFFGGGGGGGGGGGGEGEGDCEGGGGGGGGGGCEC5D8:CE7CEFGGG72ADGCD*:>=C5@GGGGGFGFFGGG
@M03364:396:000000000-C9LGT:1:1101:16236:8125 1:N:0:10
ACTCCTACGGGAGGCAGCAGTGGGGAATATTGGACAATGGGGGAAACCCTGATCCAGCGACGCCGCGTGAGTGAAGAAGTATTTCGGTATGTAAAGCTCTATCAGCAAGGAAGAAAATGACGGTACTTGACTAAGAAGCCCCGGCTAAATACGTGCCAGCAGCCGCGGTCATACGTATGGGGCGAGCGTTATCCGGATTCATTGGGCGTAAAGCGCGCGTAGGCGGCCCGTTAGGTCGGAGGTAAAAGCCCGGGGCTCAACCCCGGCGAGCCTCCGATACCGGCGGGCTCGAGG
+
GGGGGGGGGGGGGGGGGGGGGGGGGGGGGGGGGGGGGGGGGGGGGGGGGGGGGGGGGGGGGGGGGGGGGGGGGGGGGGGGGGGGGGGGGGGGGGGGGGGGGGGGGGG8FGGGGGGGFFGGG?F>3BFG,,A<CAFAFGGGGGGGGGEGGGFGGGGGGGGGGGGGGGGGG*>FGGGGGGGGGGGGGGGGGGGGGGGGGGGGGGGGGGGGGGGGGGGGGGGEGGGGGGGGGE:FGGGGGGGEGGG?FGGGGGGGGGGGGGGGGGGGGGGGGGGGGGGGC7EGFFGGGGGECFB5D3
@M03364:396:000000000-C9LGT:1:1101:21173:8130 1:N:0:10
ACTCCTACGGGAGGCAGCAGTGGGGAATATTGCACAATGGGCGCAAGCCTGATGCAGCGACGCCGCGTGCGGGATGGAGGCCTTCGGGTTGTAAACCGCTTTTGTTCAAGGGCAAGGCACGGTTTCGGCCGTGTTGAGTGGATTGTTCGAATAAGCACCGGCTAACTACGTGCCAGCAGCCGCGGTAATACGTAGGGTGCAAGCGTTATCCGGATTTATTGGGCGTAAAGGGCTCGTAGGCGGTTCGTCGCGTCCGGTGTGAAAGTCCATCGCTTAACGGTGGATCCGCGCCGG
+
GGGGGGGGGGGGGGGGGGGGGGGGGGGGGGGGGGGGGGGGGGGGGGGGGGGGGGGGGGGGGGGGGGGGGGGGGGGGFGGGGGGGGGGGGGGGGGGGGGGGGGGGGGGGGGGGGGGGGGGGG7FC:FFE@8@55@DGGGCFGFGGGGGGEGBF>FGGGGGGEGGGGGGFG*BCFGGGGGGGFGGGGGGGGFGGEFGGGGGGGGGGGGGGGGGGGEGDGGGGGGGGGEEEGGGGGGFGEEGGGGGGGCGGGGGGGGGEGECCG+:CGGG:CFGGGGGGFGGD>FGCFFG<57B<<D
@M03364:396:000000000-C9LGT:1:1101:11092:8166 1:N:0:10
ACTCCTACGGGAGGCAGCAGTGGGGAATATTGCACAATGGGCGCAAGCCTGATGCAGCGACGCCGCGTGCGGGATGGAGGCCTTCGGGTTGTAAACCGCTTTTGTTCAAGGGCAAGGCACGGTTTCGGCCGTGTTGAGTGGATTGTTCGAATAAGCACCGGCTAACTACGTGCCAGCAGCCGCGGTAATACGTAGGGTGCAAGCGTTATCCGGATTTATTGGGCGTAAAGGGCTCGTAGGCGGTTCGTCGCGTCCGGTGTGAAAGTCCATCGCTTAACGGTGGATCCGCGCCGG
+
GGGGGGGGGGGGGGGGGGGGGGGGGGGGGGGGGGGGGGGGGGGGGGGGGGGGGGGGGGGEGGGGGGGGGGGGGGGGGGGGGGGGGGGGGGGGGGGGGEGGGGGGGGGGGGGGGGGGGFDEGCFG@FGG38@5@FFGGFGGGFGGGGGFGFFFFFGGGGGGGGGGGGGGG*=FGGGGGGGGGGGGGEEGGGGGEEGGGGGGGGGGGGGGGGGGGGG>F7EFGGGGGGGGGFGGGFGEEGGGGGGEGGGGGGGGE5CED:E5E::CFGGGGGFGGFGCGGGGFFGDGGGFGFFGGD
@M03364:396:000000000-C9LGT:1:1101:6155:8173 1:N:0:10
ACTCCTACGGGAGGCAGCAGTGGGGAATATTGGGCAATGGGGGAAACCCTGACCCAGCAACGCCGCGTGAAGGAAGAAGGCCTTCGGGTTGTAAACTTCTTTTAGCAGGGACGAAGGACGTGACGGTAGTTGCAGGAAAAGCAACGGCTAACTACGTGCCAGCAGCCGCGGTAATACGTAGGGAGCAAGCGTTATCCGGATTTACTGGGTGTAAAGGGTGCGTAGGCGGCTTTGCAAGTCAGATGTGAAAATTATGGGCTCAACCCATAACCTGCATTTGAAACTGCAGAGCTT
+
GGGGGGGGGGGGGGGGGGGGGGGGGGGGGGGGGGGGGGGGGGGGGGGGGGGGGGGGGGGGGGGGGGGGGGGGGGGGGGGGGGGGGGGGGGGGGGGGGGGGGGG<FFGFGGGGGGDGCDDCF:B73@CF+83,:E<,8FGGGGDFCFFF@EGGCGGGGGFGGCFFEFGGG1:1=FGGGGGFEGGGGGGGFGFGGEGGGGGEFGGGGGGGGFEGGCGFF5CGDEEGC8<CGEEGGGGGGGFFGGGGGGGGGGGGCGFGGGFGFDFGGDGGGFGFGGDF>FGGFFGFGGGFGFFGG4
@M03364:396:000000000-C9LGT:1:1101:12793:8174 1:N:0:10
ACTCCTACGGGAGGCAGCAGTGGGGAATATTGCACAATGGGCGCAAGCCTGATGCAGCGACGCCGCGTGCGGGATGGAGGCCTTCGGGTTGTAAACCGCTTTTGTTCAAGGGCAAGGCACGGTTTCGGCCGTGTTGAGTGGATTGTTCGAATCAGCACCGGCTAACTACGTGCCAGCAGCCGCGGTAATACGTAGGGTGCAAGCGTTATCCGGATTTATTGGGCGTAAAGGGCTCGTAGGCGGTTCGTCGCGTCCGGTGTGAAAGTCCATCGCTTAACGGTGGATCCGCGCCGG
+
GGGGGGGGGGGGGGGGGGGGGGGGGGGGGGGGGGGGGGGGGGGGGGGGGGGGGGGGGGGGGGGGGGGGGGGGGGGGGGGGGGGGGGGGGGGGGGGGGGGGGGGGGGGAGGGGGGFGEGGGE>FG@EFG++5*5@F7CFGGGFFFGGGGGGGG*@FGGGGGGGGGGGGGG<EFFGGGGGGGGGGGGGGGGCGGGFGGGGGGGGGGGGGGGGGGGCGGFDGGGGGGGGCEGGGGGGGGGGGGGGGGGGGGGGGGGGGGGGGGG<:CFCFGGGGGGGGGGGGG>FGDFCFFFFFGGG
@M03364:396:000000000-C9LGT:1:1101:11830:8197 1:N:0:10
ACTCCTACGGGAGGCAGCAGTGGGGAATATTGCACAATGGGGGAAACCCTGATGCAGCGACGCCGCGTGAGCGAAGAAGTATCTCGGTATGTAAAGCTCTATCAGCAGGGAAGAAAATGACAGTACCTGCCTAAGAAGCCCCGGCTAACTACGTGCCAGCAGCCGCGGTAATACGTAGGGGGCAAGCGTTATCCGGATTTACTGGGTGTAAAGGGAGCGTAGACGGCAATGCAAGTCTGAAGTGAAAGGACGGGGCTTAACCCTGTGACTGCTTTGGAAACTGTGTAGCTTG
+
GGGGGGGGGGGGGGGGGGGGGGGGGGGGGGGGGGGGGGGGGGGGGGGGGGGGGGGGGGGGGGGGGGGGGGGGGGGGGGGFGGGFGGGGGGGGGGGGGGGGGGGGGGGGGGGGGGGGFGGGG-CEBFGG<,A5B<FFFFGGGGGGGGF>FGFGGGGGGGGGGGGGGGGGG*BFFGGGGGGGGGGGFGGGFGGGGGGGGGGGFGGGGGFGGGGGGGGGGGGGGGEGGGGGDGGGGGGGFGFGFGGGGGGGGCFGGGGGGGGGGGG6FFGGGGGGGGGGGGGGFFGGGGGFGFFG
@M03364:396:000000000-C9LGT:1:1101:17066:8206 1:N:0:10
ACTCCTACGGGAGGCAGCAGTGGGGAATCTTGCGCAATGGGGGCAACCCTGACGCAGCGACGCCGCGTGCGGGACGAAGGCCTTCGGGTCGTAAACCGCTTTCAGCAGGGACGAGGCCGCGGGGAGACGATCCCTGCAGAAGAAGCCCCGGCTAAATACGTGCCAGCAGCCGCGGTAATACGTATGGGGCGAGCGTTATCCGGACTCATTGGGCGTAAAGGGCTCGTAGGCGGTTCGTCGCGTCCGGTGTGAAAGTCCATCGCTTAACGGGGGATCCGCGCCGGGTACGGGCGG
+
GGGGGGGGGGGGGGGGGGGGGGGGGGGGGGGGGGGGGGGGGGGGGGGGGGGGGGGGGGGGGGGGGGGGGDGGGGGGGGGGGGGGGGGGGGGGGGGGGGGGGGGGGGGGGGGGGGCFDFFC5*4**<CF11:2<:C,=:FC8@,AFEF@EECE8C+<CGFGGGGGGGGGGCGGGGGGGGGGGG@CFEFGGGGDEGGCGGGGGGGE*2AAFGGGGGD:EGCFFGGGFG>EFGGEE:CCGGDGGGGGCCE=E8E:99EGGGGGGGG=F3CGGD*9C:CCFFGGFFGGGGDFDBF39C
@M03364:396:000000000-C9LGT:1:1101:18700:8211 1:N:0:10
ACTCCTACGGGAGGCAGCAGTGAGGAATATTGGTCAATGGGCGAGAGCCTGAACCAGCCAAGTCGCGTGAGGGATGACGGCCCTACGGGTTGTAAACCTCTTTTACGAGGGAATAAAGGACCTTACGAGTACGGTTTTGCATGTACCTTGTGAATAAGCATCGGCTAACTCCGTGCCAGCAGCCGCGGTAATACGGAGGATGCGAGCGTTATCCGGATTCATTGGGTTTAAAGGGTGCGTAGGTGGCCTCTTAAGTCAGCGGTGAAAGTCAGTGGCTCAACCATTGAACTGCCG
+
GGGGGGGGGGGGGGGGGGGGGGFGGGGGGGGGGGGGGGGGGGGGGGGGGGGGGGGGGGGGGGGGGGGGGGGGGGGGGGGGGGGGGGGGGGGG7FGGGGGGGGGFGGGGGGGEGGGG9DF<A=EC5FFF38A,B:<BCFGGGGGGGGGGGGGFDFFGGGGGGGGGGGGGG@FGGGGGGGGGGGGGGGGGGGDGGGGGDGGFGGGGEGGGGGGGGGGGGGGGGGGGGGEGGFGGGGGCGGGGGGGFFGGGGGGGFGGGGGGGGGGGFFGGFGFGFGGGGGGGFFGGFGGFGFFGGD
@M03364:396:000000000-C9LGT:1:1101:21624:8217 1:N:0:10
ACTCCTACGGGAGGCAGCAGTGGGGAATATTGCACAATGGGCGCAAGCCTGATGCAGCGACGCCGCGTGCGGGATGGAGGCCTTCGGGTTGTAAACCGCTTTTGTTCAAGGGCAAGGCGGGTCTTCGGGCCCGTTGAGTGGATTGTTCGAATAAGCACCGGCTAACTACGTGCCAGCAGCCGCGGTAATACGTAGGTGGCGAGCGTTATCCGGAATGATTGGGCGTAAAGGGTGCGTAGGCGGCCTGTTAAGTCTGAAGTGAAAGGTACCGGCTCAACCGGTACAGGCTTTGG
+
GGGGGGGGGGGGGGGGGGGGGGGGGGGGGGGGGGGGGGGGGGGGGGGGGGGGGGGGGGGGGGGGGGGGGGGGGGGGGGGGGGGGGGGGGGGGGGGGGGGGGGGGGGGGGGGGGGEGFGGFG@@>EFFG55>>><C7@CCFG<FGGGGGGGGGFFGGGGGGGGGGGGGGG<CFGGGGGGGGGGGGGEGGGGGGGFGGGGGGGGGGGGGGGGGGGEGGGGGGGGGGGGGGGGGGGGGGDCGGGGGGGGG7CGAFGGGGGGGGGGGGGGGGGGGGGGGGGGGGFFGGGGGFGF@C6
@M03364:396:000000000-C9LGT:1:1101:23606:8221 1:N:0:10
ACTCCTACGGGAGGCAGCAGTGGGGAATATTGCACAATGGGCGAAAGCCTGATGCAGCAACGCCGCGTGAGGGAAGACGGTTTTCGGATTGTAAACCTCTGTTTTCGGTGACGAAGAATGACGGTAACCGAGTAGGAAGCCACGGCTAACTACGTGCCAGCAGCCGCGGTAATACGTAGGTGGCAAGCGTTATCCGGAATTACTGGGTGTAAAGGGAGCGCAGGCGGGATAGCAAGTCAGCGGTGAAAATTATGGGCTCAACCCATAAACTGCCGTTGAAACTGTTATTCTTGG
+
GGGGGGGGGGGGGGGGGGGGGGGGGGGGGGGGGGGGGGGGGGGGGGGGGGGGGGGGGGGGGGGGGGGGGGGGGGGGGGGGGGGGGGGGGGGGGGGGGGGGGGGFGFGGGGGGGG@CBFFE,BB+8BFG:3@8>3C,8EFGGFGGFGGGGGGGGGGFGGGGGGGGGGGGG=:FC@FGFF@FBFFGGGGGGGGGGGGGGGGGGGGGGGGCE?FGGGGGGCEGEGGGGEEGCCEFCGGGGGGGGGGGGGGCGGGGGGGGFC5FFGGGGGGGC:?FFFCDCGGGFF+:CDFB:FB*02
@M03364:396:000000000-C9LGT:1:1101:9520:8223 1:N:0:10
ACTCCTACGGGAGGCAGCAGTAGGGAATCTTCCACAATGGACGCAAGTCTGATGGAGCAACGCCGCGTGAGTGAAGAAGGTTTTCGGATCGTAAAGCTCTGTTGTTGGTGAAGAAGGATAGAGGTAGTCACTGGCCTTTATTTGACGGTAATCAACCAGAAAGTCACGGCTAACTACGTGCCAGCAGCCGCGGTAATACGTAGGTGGCAAGCGTTATCCGGAATGATTGGGCGTAAAGGGTGCGCAGGCGGCTGTGCAAGTCTGAAGTAAAAGGGACCGGCTCAACCGGTTC
+
GGGGGGGGGGGGGGGGGGGGGGGGGGGGGGGGGGGGGGGGGGGGGGGGGGGGGGGGGGGGGGGGGGGGGGGGGGGGGGGGGGGGGGGGGGGGGGGGGGGGGGGGGGGGGGGGGGBF<FF<F5CBBCFG,8C<8BFFGFGGGGGGGGGFGGFGGGGGGGGGGGGGGGGGGGGGGGGGGGGGGGGGGGGGGGGGGGGGGGGGGGGGGGGGGGGGGGGDDFGGGGGGGGGGGGGGGEGGGGGGGGGGGGGGGGGGGGGGGGFGGGGGGFGGFFGGGDGFGGGGFBEGGGGFGBDG
@M03364:396:000000000-C9LGT:1:1101:26998:8224 1:N:0:10
ACTCCTACGGGAGGCAGCAGTAGGGAATTTTCGTCAATGGGCGCAAGCCTGAACGAGCAATGCCGCGTGGGTGAAGACGGTCTTCGGATTGTAAAGCCCTGTTGCCGGGGACAAAGGACAGCCCGAGTTTACAGCTGACTGTTTGATGGTACCCGGCCAGAAAGCCACGGCTAACTACGTGCCAGCAGCCGCGGTAATACGTAGGTGGCAAGCGTTATCCGGAATGATTGGGCGTAAAGGGTGCGCAGGCGGCTGTGCAAGTCTGAAGTAAAAGGGACCGGCTCAACCGGTTC
+
GGGGGGGGGGGGGGGGGGGGGGGGGGGGGGGGGGGGGGGGGGGGGGGGGGGGGGGGGGGGGGGGGGGGGGGGGGGGGGGGGGGGGGGGGGGGGGGGGGGGGGGFGGG@FGGGGG,D<EF8FBB+8@CF+89,<BFGFGGGGGFGGAFGGGGGFGGGGGGGGGGGGGGGG>EGGGGGGGGGGGGGGGGGGGGGGGGGGGGGGGGGGGGGGGGGGGGGGGGGEEEG8FCGGGGGGGEGGGGGGGGGGGGGGGGGGGGGGGGGGCG7EFGGCGGGGGGGGGEDBBCCGGGFGFE3>
@M03364:396:000000000-C9LGT:1:1101:28568:8243 1:N:0:10
ACTCCTACGGGAGGCAGCAGTGGGGAATATTGCACAATGGGCGCAAGCCTGATGCAGCGACGCCGCGTGCGGGATGGAGGCCTTCGGGTTGTAAACCGCTTTTGTTCAAGGGCATAACACCGTTTCGGGAGTGTTAAGTGGCTTGTTCGAATGAGCACCGGCTAACTACATGCCAGCAGCCGCGGTAATACGTAGGGTGCAAGCGTTATCCGGATTTAGTGGGCGTAAAGGGCTCGTAGGCGGTTCGTCGCGTCCGGTGTGAAAGTCCATCGCTTAACGGTGGATCCGCGCCGG
+
GGGGGGGGGGGGGGGGGGGGGGGGGGGGGGGGGGGGGGGGGGGGGGGGGGGGGGGGGG7EGGGGGGGGG7FFGGGG7FFGGGGGGGGGGGGGGGGGGDGGGGG<F<FGDGG+3D,,,8=,33D=,@>+8+883,8,@FD,>*@3*@,,@:F73@FC,,8>1<F7,CC<B,,7,<:A:2CFGGGGF8FGG,7*7,AC58CEFCCCGGG*C?FCEC?C6<0<@8EFG*/;*<CCG*;CEGFEGEG///CC5:8CE7:C)*:*A+*<+2077?ECDFG5DFED>:EC6*97C>))57
@M03364:396:000000000-C9LGT:1:1101:9579:8250 1:N:0:10
ACTCCTACGGGAGGCAGCAGTAGGGAATCTTCCACAATGGACGCAAGTCTGATGGAGCAACGCCGCGTGAGTGAAGAAGGTTTTCGGATCGTAAAGCTCTGTTGTTGGTGAAGAAGGATAGCGGTAGTATCTTGCCTTTATTTGACGGTAATCAACCAGAAAGCCACGGCTAACTACGTGCCAGCAGCCGCGGTAATACGTAGGTGGCAAGCGTTATCCGGAATGATTGGGCGTAAAGGGTGCGCAGGCGGCTGTGCAAGTCTGAAGTAAAAGGGACCGGCTCAACCGGTTC
+
GGGGGGGGGGGGGGGGGGGGGGGGGGGGFGGGGGGGGEGGGGGEGGGGGGGGGGGGGGCGGGGGGGGFGGGGGGGGGFGGFFGGGGGGGGGGGGFGGGFGEFFFEGFGGGGFCE,=B<FAF-8648BF,5CC,<?FDAFDFFFGDDCFGF=FGFGGFCDCGGGGGCGGECGCGGFGGGCFGCFGGGG>FFGGGEGG9FCFGGGGGGGGCFGFGGGGGFDEEGGGG7EGGGG=C:8EFGGGGECCGGEEGGG=EGEG7@+<AFF7E:FCCGGCFDCCGCGGF:EGC5C@D5@5
@M03364:396:000000000-C9LGT:1:1101:8970:8265 1:N:0:10
ACTCCTACGGGAGGCAGCAGTGGGGAATATTGGGCAATGGGCGAAAGCCTGACCCAGCAACGCCGCGTGAAGGAAGAAGGCCTTCGGGTTGTAAACTTCTTTTACCAGGGACGAAGGACGTGACAGTACCTTGAGAAAAAGCAACGGCTAACTACGTGCCAGCAGCCGCGGTAATACGTAGGTTGCAAGCGTTGTCCGGATTTACTGGGTGTAAAGGGCGTGTAGGCGGAGATGCAAGTTGGGAGTGAAATGCAGGGGCTCAACCCCTGAACTGCTTTCAAAACTGCATCCCTT
+
GGGGGGGGGGGGGGGGGGGGGGGGGGGGGGGGGGGGGGGGGGEGGGGGGGGGGGGGGGGGGGGGGGGGFGFGGGGGGGGGGGGGGGGGGGGGGGGGGGGGGGGGGGGFDGGGGGGG7,>=>-B<,CEF,,8,,3:><FFE7><CF@@FFGGGFGGGGGGGGFGGGGGGG>EFFGGFGGGGGGGGGGGGGGGGGG:CFGGGGGG?FGFGGGGGGGGFGGGGEGGGGGC8EG>EGGGGDGGGG6558E6EFGGGFGGDGGGGGGGGGGGGGCGGGGFFGGDGF?CDGGFFGFFGGF
@M03364:396:000000000-C9LGT:1:1101:7412:8270 1:N:0:10
ACTCCTACGGGAGGCAGCAGTGGGGAATATTGCACAATGGGCGCAAGCCTGATGCAGCGACGCCGCGTGCGGGATGGAGGCCTTCGGGTTGTAAACCGCTTTTGTTCAAGGGCAAGGCACGGTTTCGGCCGTGTTGAGTGGATTGTTCGAATAAGCACCGGCTAACTACGTGCCAGCAGCCGCGGTAATACGTAGGGTGCAAGCGTTATCCGGATTTATTGGGCGTAAAGGGCTCGTAGGCGGTTCGTCGCGTCCGGTGTGAAAGTCCATCGCTTAACGGTGGATCCGCGCCGG
+
GGGGGGGGGGGGGGGGGGGGGGGGGGGGGGGGGGGGGGGGGGGGGGGGGGGGGGGGGGGGGGGGGGGGGGGGGGGGGGGGGGGGGGGGGGGGGGGGGGGGGGGGGGG,8EDFGGGG7FFB>+B@+@FE+855*8<3@FCFFGFCB:,>FC<>*>EGFGGGGGGDFFGFGFGGGGGGGGGGGGGGGGE>CGGGCCFGEGGGGGGGGGGDGGGGGGDGDCFGGGGGGGGGGGGGG=GGGGGGGGGCGGGGEGE5CEDGCEE=EFC?CDFGGGFGG=5<FGGD);7CFF4>CEDCD<
@M03364:396:000000000-C9LGT:1:1101:26227:8282 1:N:0:10
ACTCCTACGGGAGGCAGCAGTGGGGAATATTGCACAATGGGCGCAAGCCTGATGCAGCGACGCCGCGTGCGGGATGGAGGCCTTCGGGTTGTAAACCGCTTTTGTTCAAGGGCAAGGCATGTTATCGGCTGTGTTGAGTGGATTGTTCGAATAAGCACCGGCTAACTACGTGCCAGCAGCCGCGGTAATACGTAGGGTGCAAGCGTTATCCGGATTTATTGGGCGTAAAGGGCTCGTAGGCGGTTCGTCGCGTCCGGTGTGAAAGTCCATCGCTTAACGGTGGATCCGCGCCGG
+
GGGGGGGGGGGGGGGGGGGGGGGGGGGGGGGGGGGGGGGGGGGGGGGGGGGGGGGGGGGGGGGGGGGGGGGGGGGGGGGGGGGGGGGGGGGGCGGGGGGGGGGGGGGGGGGGGGCF@DG8F-C,8CF@++83:<<FGGFGGGFFFFGGGGGF>FFGGGGGGG7CEGGGG*BCGGGGGGGGGGGGEGBCF9CFGGGGGGGGGGGGGGGGGGGGGGEEFCEGGGGGGG5;CFGGEGGGGGFGGGGEEEECGGGCEGEE5:CCE?7CGG?FFGFGCCGGGGEGE>EFF<FFFFDDDD
@M03364:396:000000000-C9LGT:1:1101:27785:8291 1:N:0:10
ACTCCTACGGGAGGCAGCAGTAGGGAATTTTCGTCAATGGGCGCAAGCCTGAACGAGCAATGCCGCGTGAACGAGGAAGGTCTTCGGATCGTAAAGTTCTGTTGAGAGGGAAAAAGCAATGCCCCAGGAAACACTGCTGAAGTGATAGTACCTTTCGAGGAAGTCACGGCTAACTACGTGCCAGCAGCCGCGGTAATACGTAGGTGGCGAGCGTTATCCGGAATGATTGGGCGTAAAGGGTGCGTAGGCGGCCTGTTAAGTCTGAAGTGAAAGGTACCGGCTCAACCGGTGA
+
FGGGGGGGGGGGGGGGGGGGGAFGGDGGFGGAF;FFGGGGGGGGGG7FFGGGFGFGGGGGGGGGGGGGG@C,CC7FF<FF4EFGFGG:?8B??EGFB,EF,FG<?E4BB4C8<F,+,:4,,-B:+8+:+,83,3,:,,3,:,CCA<,,CFFF,,,,@F@7FFF@FCFGGEGGGGGGGGGGFGGGGFGGFGGGGEGGGCFG:CFGG@FG8FGGGGGGC@FGGGGGFD7@EGGGGGGGGG9=FCGG8ECEGGE5*CEFCEGGC9FE:*<CFFGG7/2*:*19@3*97F45DB)*
@M03364:396:000000000-C9LGT:1:1101:20876:8298 1:N:0:10
ACTCCTACGGGAGGCAGCAGTGAGGAATATTGGTCAATGGGCGGAAGCCTGAACCAGCCAAGTCGCGTGAAGGATGAAGGTATTATGTATTGTAAACTTCTTTAGCAGTGGAGAAATAATGTAGTCGAACCTCCTGATGCTAGTACACTGAGAATAAGGATCGGCTAACTCCGTGCCAGCAGCCGCGGTAATACGGAGGATCCGAGCGTTATCCGGATTTATTGGGTTTAGAGGGTGCGCAGGCGGCCTTGCAAGTCAGCGGTCAAATCGTGGAGCTCAACTCCATTCCGCCGT
+
GGGGGGGGGGGGGGGGGGGGGGAFFGGGGGGGGGGGGGGGGGGGGGGGGGGG@GGGGGGGCFEGGGGGGGFGGGGGGFGGFCFGGFGEGGGAEFGGGG9FFGGAEFGGGGGGGFG8?,B,A-:5,9CC+:@?EE?<FFGGF?EFCF,FFGBF9FFFDGGGDGECFGGGG<==CFFFGGGGGFGGGGGGG*FFGFGGGGGFFEGF=FCFEGGGGGFEGEDEG;C@FF<C7:+5CCEGGGGCEC5=ECECCEGGG?FGGFFDGGGGG*?C4CEFGGGGFGGGFFCFFFGFD@FDG7
@M03364:396:000000000-C9LGT:1:1101:4361:8298 1:N:0:10
ACTCTACGGGAGGCAGCAGTGAGGAATATTGGTCAATGGGCGGAAGCCTGAACCAGCCAAGTCGCGTGAAGGATGAAGGTATTATGTATTGTAAACTTCTTTAGCAGTGGAGAAATAAGGGAGTCGAGACTCCCGATGCTAGTACACTGAGAATAAGGATCGGCTAACTCCGTGCCAGCAGCCGCGGTAATACGGAGGATCCGAGCGTTATCCGGATTTATTGGGTTTAAAGGGTGCGCAGGCGGCCTTGCAAGTCAGCGGTCAAATCGTGGAGCTCAACTCCATTCCGCCGTT
+
GGGGGGGGGGGGGGGGGGGGGGGGGGGGGGGGGGGGGGGGGGGGGGGGGGGGGGGGGGGGGGGGGGCFCFGGGGGGGGGGFGGDFGGGGGGGGGGGGGGGGGGGGFGGGGGGGGGGEGG,E-BBFDCE:4CEBEFCFGGGGCGFGFFGGGGGFGGGGFGGGGGGGGGGGGGGGGGGGGGGGGGGGGGGGGGGGGGGGDDFGGGCGGGGGGGGGGGGGDF9CGGGGGG5@FCGGGGGGGGDEGGGGGGGGGGGGGGGGGGGGGDEGGGFGGFGGGGGGGGGBFGGGGGFGFFGGD
@M03364:396:000000000-C9LGT:1:1101:11335:8302 1:N:0:10
ACTCCTACGGGAGGCAGCAGTGGGGAATATTGCACAATGGGCGCAAGCCTGATGCAGCGACGCCGCGTGCGGGATGGAGGCCTTCGGGTTGTAAACCGCTTTTGTTCAAGGGCAAGGCACGGTTTCGGCCGTGTTGAGTGGATTGTTCGAATAAGCACCGGCTAACTACGTGCCAGCAGCCGCGGTAATACGTAGGGTGCAAGCGTTATCCGGATTTATTGGGCGTAAAGGGCTCGTAGGCGGTTCGTCGCGTCCGGTGTGAAAGTCCATCGCTTAACGGTGGATCCGCGCCGG
+
GGGGGGGGGGGGGGGGGGGGGGGGGGGGGGGGGGGGGGGGGGGGGGGGGGGGGGGGGGGGGGGGGGGGGDGGGGGFFFGGGGGGGGGGGGGGGGGGGGGGGGGGGGGAFGGGGG@FEFGGGGGGFFGG<3@53,@DFFFFGFGGGGGFGGFG:FFGGGGGGGGGGGGGG:BFFGGGGGGGGGGGGGGGGFGFF@CEGGGGGGGGGGGGGGGGGEGGFFFGGGGGGGCEFFFGGFGGGGGGGGGGGGGGGGGGGGGGGCEEG0:EGDFGGGGGGGGDFGEGEFGGFDGFGEBGGG
@M03364:396:000000000-C9LGT:1:1101:11483:8304 1:N:0:10
ACTCCTACGGGAGGCAGCAGTAGGGAATTTTCGTCAATGGGCGCAAGCCTGAACGAGCAATGCCGCGTGGGTGAAGACGGTCTTCGGATTGTAAAGCCCTGTTGCCGGGGACAAAGCACAGCCTGAGTGGACAGCTGACTGTTTGATGGTACCCGGCCAGAAAGCCGCGGCTAACTACGTGCCAGCAGCCGCGGTAATACGTAGGTGGCAAGCGTTATCCGGAATGATTGGGCGTAAAGGGTGCGCAGGCGGCTGTGCAAGTCTGAAGTAAAAGGGACCGGCGTAAGCGGTTCG
+
FGGGGGGGGGGGGGGGGGGGG<FGGGGG8FGCFFFGGGGGGGG@FGGGGGGG?E@FGGCGGGGGGGGGGCGGGG9FGCFG:FGGGGG+FFGGGGGFG,FG,EFC9F7@CFGG7FBD,38B,-=,A,>,,+83,:33@DFCF<ABD,=ECF@FC<F:FF>FCC:3>C*>*44<FCFGGGGA<:<,<7<F@CFGG7**/<9CF0+;EC+@*;F8;C?E>;++*:*/*33+A7**88****3<E***/*?E/CE*8*::CEFF+<C<90<0C*0**2**1**/.3*1)9*09@B7<)
@M03364:396:000000000-C9LGT:1:1101:10033:8329 1:N:0:10
ACTCCTACGGGAGGCAGCAGTGGGGAATATTGGGCAATGGGGGAAACCCTGACCCAGCAACGCCGCGTGAAGGAAGAAGGCCTTCGGGTTGTAAACTTCTTTTACCAGGGACGAAGGACGTGACGGTACCTGGAGAAAAAGCAACGGCTAACTACGTGCCAGCAGCCGCGGTAATACGTAGGTTGCAAGCGTTGTCCGGATTTACTGGGTGTAAAGGGCGTGTAGGCGGAGGAGCAAGTCAGATGTGAAATCCCGGGGCTCAACCCATGAACTGCATTTGAAACTGTAGCCCTT
+
GGGGGGGGGGGGGGGGGGGGGGGGGGGGGGGGGGGGGGGGGGGGGGGGGGGGGGGGGGGGGGGGGGGGGGGGGGGGGGGGGGGGGGGGGGGGGGGGGGGGGGGGGGGGGGGGGGFGGGGGGFFFFFGGB=FC8<FDFFGFGGGGGGGGGGGGGGGGGGGGGGGGGGGGG4BFGGGGGGGGGGGGGGGGGGGGGGGGGGGGGGGGGGGGGGEGGGGGGGGGGGGGGGGGGGGGGGGGGGFGGGGGGGGGGFGFGGGGGGGGCFCF=DGGGGGGGGGGCGGFF@GGGGGFGFFGGC
@M03364:396:000000000-C9LGT:1:1101:14450:8337 1:N:0:10
ACTCCTACGGGAGGCAGCAGTGGGGAATATTGCACAATGGGCGCAAGCCTGATGCAGCGACGCCGCGTGCGGGATGGAGGCCTTCGGGTTGTAAACCGCTTTTGTTCAAGGGCAAGGCACGGTTTCGGCCGTGTTGAGTGGATTGTTCGAATAAGCACCGGCTAACTACGTGCCAGCAGCCGCGGTAATACGTAGGGTGCAAGCGTTATCCGGATTTATTGGGCGTAAAGGGCTCGTAGGCGGTTCGTCGCGTCCGGTGTGAAAGTCCATCGCTTAACGGTGGATCCGCGCCGG
+
GGGGGGGGGGGGGGGGGGGGGGGGGGGGGGGGGGGGGGGGGGGGGGGGGGGGGGGGGGGGGGGGGGGGGGGGGGGGGGGGGGGGGGGGGGGGGGGGGGGGGGGGGGGGGGGGGGGGGGGGG+>FGGGG5+555@CFGGGGGGGGGGGGGGCF>FGGGGGGGGGGGGGGG=FGGGGGGGGGGGGGGGGGGGGGGGGGGGGGGGGGGGGGGGGGGDGGGFGGGGGGGEEGGGGGGGGGGGGGGGGGGGGGGGGGGGGGGEGGGEFGGGGGGGGGGGGGGGGGFFGGGGFFFEFGGG
@M03364:396:000000000-C9LGT:1:1101:21887:8338 1:N:0:10
ACTCCTACGGAGGCAGCAGTGGGGAATATTGCACAATGGGCGCAAGCCTGATGCAGCGACGCCGCGTGCGGGATGGAGGCCTTCGGGTTGTAAACCGCTTTTGTTCAAGGGCAAGGCACGGTTTCGGCTTTGTTGGGTGGATTGTTCGAATAAGCACCGGCTAACTACGTGCCAGCAGCCGCGGTAATACGTAGGGTGCAAGCGTTATCCGGCTTTATTGGGCGTAAAGGGCTCGTAGGCGGTTCGTCGCGTCCGGTGGGAAAGTCCATCGCTTAACGGTGGATCCGCGCCGGG
+
GGGGGGGFEFCEGGDFGFGFGGGGGGFEFGGFAFGGFFGGGGGGEGGGCEFGFGGGGGGGFFFGDCGGDGGG:=BFFGG7BFFFDCFGGGGGGFGGGGF@FGGFGDGA9=FGG<F@F<,+@B@@FGGG+5,3,,8,58C7F>:>,@<F>>:>>FCCGGGDGDGFGGGGE,*<=AFF+CEFCFGG@CC70+;AF:CEGGEGFGGGGGE>9FED*:?+32<EFFGG*?>8C@E86*:8;=EGGD:=/:;78CE=*:8E>8*:*+9E+:0?>CE5*CE7CDE75:*99*9)75<DGG
@M03364:396:000000000-C9LGT:1:1101:20589:8338 1:N:0:10
ACTCCTACGGGAGGCAGCAGTGGGGAATCTTGCGCAATGGGGGCAACCCTGACGCAGCGACGCCGCGTGCGGGACGAAGGCCTTCGGGTCGTAAACCGCTTTCAGCAGGGACGAGGCCGCGGGGTGACACTACCTCCAGAGGAAGCCCCGGCTAAATACGTGCCAGCAGCCGCGGTAATACGTATGGGGCGAGCGTTATCCGGATTCATTGGGCGTAAAGCGCGCGTAGGCGGCCCGTGAGGTCGGAGGTAAAAGCCCGGGGCTCAACCCCGGCCGGCCTCCGATACCGGCGGG
+
FGGGGGGGGGGGGGGGGGGGGGGGGGGGGGGGGGGGGGGGGGG+FGGGGGGGGGGGGGEGGGGGGGGGGCFEGCF:FEGGG??DDFGCDEGGGGGGGBFGGFGGF<<FGCF<CF:CFGEGC*444C7,,22,8<9,=CF,*100;C88EG*8*;+:,,<E<ACF++;,;6CEGGGGGC9+<CC0+;CFGGG*:*::/;CFEEE/**3<<<EG>8CEGG8CCC*88?C8CE?EEC5>C***;:0AEG/>GEAF79C=FFCEGC3*:CDFGCCCC5*)/7**0029*9C;DF>DD5
@M03364:396:000000000-C9LGT:1:1101:16936:8349 1:N:0:10
ACTCCTACGGGAGGCAGCAGTAGGGAATTTTCGTCAATGGGCGCAAGCCTGAACGAGCAATGCCGCGTGAACGAGGAAGGTCTTCGGATCGTAAAGTTCTGTTGAGAGGGAAAAAGGAACACCCGAGGAAATGCTGGTGAAGTGATATTACCTTTCGAGGAAGTCACGGCTAACTACGTGCCAGCAGCCGCGGTAATACGTAGGTGGCGAGCGTTATCCGGAATGATTGGGCGTAAAGGGTGCGTAGGCGGCCTGTTAAGTCTGAAGTGAAAGGTACCGGCTCAACCGGTAC
+
GGGGGGGGGGGGGGGGGGGGGGGGGGGGGGGGGGGGGGGGGGGGGGGGGGGGGGGGGGGGGGGGGGGGGGGGGGGGGGGGGGGGGGGGGGGGGGGGGGGGGGGGGGGGGGGGGGGGCFFGFGGCCFFG8,@:CFB<FFFFFGGEAFAFGGGGGGGGGGGGGGGGGGGGGGGGGGGGGGGGGGGGGGGGGGGGGGGGGGGGGGGGGGGFGGGGGGGGGGGGG?EGGGGGGGGGGGGGGGGGGGGGGGGGGGGGDEGGGFGFGGGGGGGGGGFGGGGGGFEGFFGGFGGFGFFG
@M03364:396:000000000-C9LGT:1:1101:25369:8389 1:N:0:10
ACTCCCGGGAGGCAGCAGTGGGGAATCTTGCGCAATGGGGGCAACCCTGACGCAGCGACGCCGCGTGCGGGACGAAGGCCTTCGGGTCGTAAACCGCTTTCAGCAGGGACGAGGCCGCGAGTTGACGGAACCTGCAGAAGAAGCCCCGGCTAAATACGTGCCAGCAGCCGCGGTAATACGTAGGTGGCGAGCGTTGTCCGGATTTACTGGGTGTAAAGGGAGCGCAGGCGGGACAGCAAGTTGGATGTGAAATACCGAGGCTTAACCTCGGAGCTGCATCCAAAACTGCCGTTC
+
GGGGG@FGGGGGGGGGGGEGFGGGGGGGGGGEGGGGGGGGGGGGGGGGGCFGGGGGGGGGGGGGGGGGGGGEGGEGDGGGFGGGGGGGGGGGGGGGGGGGGCEFGFG+@FGGGGGC*>C<C4B9;?FG+8=C,<:8?,,2BF,FFFGDCEGECEFFGFFCGGGGGCFGG*?EEGGGGGGGGFGGGGGGCGGGGEEDEEGGGECEGFGGGGGE>EFGGGGGGGCEGGEGGGGGGGGGGGGG9FGGEFGGCF7FGGGFDGGGGGGGGF7CFGGGGDFGGFGGF4?CGGGFC4@535
@M03364:396:000000000-C9LGT:1:1101:9478:8392 1:N:0:10
ACTCCTACGGGAGGCAGCAGTGAGGAATATTGGTCAATGGGCGTAAGCCTGAACCAGCCAAGTCGCGTGAAGGATGAAGGTTCTATGGATTGTAAACTTCTTTTATGGGGGAATAAAGTGCGGGATGTATCCTGTTTTGTATGTACCTCATGAATAAGCATCGGCTAACTCCGTGCCAGCAGCCGCGGTAATACGGAGGATGCGAGCGTTATCCGGATTCATTGGGTTTAAAGGGTGCGTAGGTGGCCATTTAAGTCAGCGGTGAAAGTTTGTGGCTCAACCATAAAATTGCCG
+
GGGGGGGGGGGGGGGGGGGGGGGGGGGGGGGGGGGGGGGGGGGGGGGGGGGGGGGGGGGGGGGGGGGGGGGGGGGGGFGGFGGGGGGGGGGGGGGGGGGGGGGGGGG<FGGCGGGGAFGAF7@+7CFG<<CFFDGDGFGGGGGGGFGGGGGGDFGGGGGGGGGGGGGGGEGGGGGGGGGGGGGGGGGGGGGGGGGGGGGDGGGGGGGGGGGGGGGGGGGGGGGGGGGGGDFGGGGGGGGGEEEGGGG=CGGCGGGCCCFFEEDECFGGGF:FGGGGGGFDFFGG=FGFGFFCFC
@M03364:396:000000000-C9LGT:1:1101:10423:8393 1:N:0:10
ACTCCTACGGGAGGCAGCAGTGGGGAATATTGCACAATGGGCGCAAGCCTGATGCAGCGACGCCGCGTGCGGGATGGAGGCCTTCGGGTTGTAAACCGCTTTTGTTCAAGGGCAAGGCACGGTTTCGGCCGTGTTGAGTGGATTGTTCGAATAAGCACCGGCTAACTACGTGCCAGCAGCCGCGGTAATACGTAGGGTGCAAGCGTTATCCGGATTTATTGGGCGTAAAGGGCTCGTAGGCGGTTCGTCGCGTCCGGTGTGAAAGTCCATCGCTTAACGGTGGATCCGCGCCGG
+
GGGGGGGGGGGGGGGGGGGGGGGGGGGGGGGGGGGGGGGGGGGGGGGGGGGGGGGGGGGGGGGGGGGGGGGGGGGGGGGGGGGGGGGGGGGGGGGGGGGGGGGGGGGGGGGGGGGGBFGGGCFGEFGG+8@55>F7FFFGGGGGGGGGGGFG:FGGGGGGGGGGGGGGG*=FFGGGGGGGGGGGGGGGGGGGGFGGGGGGGGGGGGGGGGGGGEGEFGGGGGGGGGEGGGGGGGGGGGGGGGGEGGGGGGGGG=EGG=EGG9CGGGGFGGGGGGGGGGGG7.C7FDFFGFFGGG
@M03364:396:000000000-C9LGT:1:1101:22308:8402 1:N:0:10
ACTCCTACGGGAGGCAGCAGTGGGGAATATTGGGCAATGGGCGAAAGCCTGACCCAGCAACGCCGCGTGAGGGAAGAAGGTTTTCGGATTGTAAACCTCTGTCTTCGGGGACGATAATGACGGTACCTGTCTAAGAAGCCCCGGCTAACTACGTGCCAGCAGCCGCGGTAATACGTAGGGGGCAAGCGTTATCCGGATTTACTGGGTGTAAAGGGAGCGTAGACGGCTTTGCAAGTCTGATGTGAAAGGCAGGGGCTCAACCCCTGGACTGCATTGGAAACTGTGAGGCTTG
+
GGGGGGGGGGGGGGGGGGGGGGGGGGGGGGGGGGGGGGGGGGGGGGGGGGGGGGGGGGGGGGGGGGGGGGGGGGGGGGGGGGGGGGGGGGGGGGGGGGGGGGGGGGGFGGGGGFFG7FG<D3@B+BFF8383,,3,9FGGGDGGGGCGGGFGFGGGGGGGGGGGGGGGG*=FGGGGGGGGGGGGFGGGGGGGFGGGGGGGGGGGGGGGGGGGFFG>EGEGGGGGGGGGGGGGFFGGGGGGGGGGGGGGGGGGGGGGGGGD8CGGGGDFGGGGG?FGGGFGFFGGGFFFGFFG
@M03364:396:000000000-C9LGT:1:1101:19639:8416 1:N:0:10
ACTCCTACGGGAGGCAGCAGTAGGGAATTTTCGTCAATGGGCGCAAGCCTGAACGAGCAATGCCGCGTGAACGAGGAAGGTCTTCGGATCGTAAAGTTCTGTTGAGAGGGAAAAAGGAACACCAGAGGAAATGCTGGTGAAGTGATATTACCTTTCGAGGAAGTCACGGCTAACTACGTGCCAGCAGCCGCGGTAATACGTAGGTGGCGAGCGTTATCCGGAATGATTGGGCGTAAAGGGTGCGCAGGCGGCTGTGCAAGTCTGAAGTAAAAGGGACCGGCTCAACCGGTTC
+
GGGGGGGGGGGGGGGGGGGGGGGGGGGGGGGGGFGGGGGGGGGGGGGGGGGGGGGGGGGGGGGGGGGGGGGGG=FGGGGGGGGGGGGFGGGGGGGGGGGGGGGGGGGGGGGGFGGGFGGG@FGF@GFF,>AB:ADFFDF,CFGDFF,@FDFGEGGGGGGGGGGGGGGGGGGGGGGGGGGGGGGGGGGGGGGGGGGGGGGGGGGGGGGGGGEGGGGGGGGGGGGGGGGFGGGGGEGGGGGGGGGGDGGGGGGGGGGGGGGFFGGGD:EGCDFCGGE9D>EDFFGGGGGDG7.9
@M03364:396:000000000-C9LGT:1:1101:17813:8420 1:N:0:10
ACTCCTACGGGAGGCAGCAGTGGGGAATATTGCACAATGGGCGCAAGCCTGATGCAGCGACGCCGCGTGCGGGATGGAGGCCTTCGGGTTGTAAACCGCTTTTGTTCAAGGGCAAGGCACGGTTTCGGCCGTGTTGAGTGGATTGTTCGAATAAGCACCGGCTAACTACGTGCCAGCAGCCGCGGTAATACGTAGGGTGCAAGCGTTATCCGGATTTATTGGGCGTAAAGCGCGCGTAGGCGGCCCGTTAGGTCGGAGGTAAAAGCCCGGGGCTCAACCCCGGCGAGCCTCCGC
+
GGGGGGGGGGGGGGGGGGGGGGGGGGGGGGGGGGGGGGGGGGGGGGGGGGGGGGGGGGGGGGGGGGGGGGGGGGGGGGGGGGGGGGGGGGGGGGGGGGGGGGGGGGGGGGGGGGGGGFFGG7FCEFGG@3>5@@CCFFAFGFGGGGGGGGGF7CFGGGGGGGGGGGGGG=FGGGGGGGGGGGGGGGGGGGGGGFGGGGGGGGGGGGGGGGGGGCG>CFEGGGGGGGGGGGDEGGGGGGGGDGGEECE:CGGGGGGGGGGCF?FGGGGGGGGGD5FGFGGGFFGGGGGFGF4>C*
@M03364:396:000000000-C9LGT:1:1101:5701:8423 1:N:0:10
ACTCCTACGGGAGGCAGCAGTGGGGAATATTGCACAATGGGCGCAAGCCTGATGCAGCGACGCCGCGTGCGGGATGGAGGCCTTCGGGTTGTAAACCGCTTTTGTTCAAGGGCAAGGCACGGTTTCGGCAGTGTTGAGTGGATTGTTCGAATAAGCACCGGCTAACTACGTGCCAGCAGCCGCGGTAATACGTAGGGTGCAAGCGTTATCCGGATTTATTGGGCGTAAAGGGCTCGTAGGCGGTTCGTCGCGTCCGGTGTGAAAGTCCATCGCTTAACGGTGGAGCCGCGCCGG
+
GGGGGGGGGGGGGGGGGGGGGGGGGGGGGGGGGGGGGGGGGGGGGGGGGGGGGGGGGGGGGGGGGGGGGGGGGEEFGGGGGGGGGGGGGGGGGGGGGGGGGGGGGGGGGGGGGGGGGGGGDDGE7@FG7+58@@CCFFCFGFECCFFFGGFFFFGGGGGDFGCGGGGGG7EFGGGGGGGFGGGGGCF:EFFFGGFGGFECEGDCGEGGGGGGGD;CEGGGGGGGG?C;AFGGGFGC5CFC?=CGG5CEEEEGGG5CD::7CCFFFGGGGGGGG5:DCDED57C5*09@7DFGGG
@M03364:396:000000000-C9LGT:1:1101:18031:8428 1:N:0:10
ACTCCTACGGGAGGCAGCAGTGGGGGATATTGCACAATGGGGGAAACCCTGATGCAGCGACGCCGCGTGAGTGAAGAAGTATTTCGGTATGTAAAGCTCTATCAGCAGGAAAGATAATGACGGTACCTGCCTAAGAAGCACCGGCTAAATACGTGCCAGCAGCCGCGGTAATACGTAGGGTGCAAGCGTTATCCGGATTTATTGGGCGTAAAGGGCTCGTAGGCGGTTCGTCGCGTCCGGTGTGAAAGTCCATCGCTTAACGGTGGATCCGCGCCGGGTACGGGCGGGCTTG
+
GGGGGGGGGGGGGGGGGGGGGGGGGGGGGGGGGGGGGGGGGGGGGGGGGGGGGGGGGGGGGGGGGGGGGGGGGGGGGGGGGGGGGGGFFGGGGGGGGGGGGGGGGGGGGGGGGGGF,EFC<8@B8BFF,,@>3DF,EFFFGGGGGG7FGGGGGGGGGGGGGGGGGGGGG*=FGGFFGFGGGGGGGGGGGGGGGGGGGGGGGGGGGGGGGGGGGGGGGGGGGGGGGGGGGGGGGGGGGGG:EEEGGGGGGGGGGGGGGGGGGEDCED5DGGGGGGGGGGGGFFGGGGGFGE>C
@M03364:396:000000000-C9LGT:1:1101:7923:8455 1:N:0:10
ACTCCTACGGGAGGCAGCAGTGGGGAATATTGCACAATGGGGGAAACCCTGATGCAGCGACGCCGCGTGAGTGATGAAGTATTTCGGTATGTAAAGCTCTATCAGCAGGGAAGAAAATGACGGTACCTAACTCAGCAGCACCGGCTAAATACGTGCCAGCAGCCGCGGTAATACGTATGGTGCAAGCGTTATCCGGATTTACTGGGTGTAAAGGGAGCGTAGGCGGCAAGGCAAGTCAGATGTGAAAGCCCGGGGCCCAACCCCGGAACTGCATTTGAAACTGTCTAGCTAG
+
GGGGGGGGGGGGGGGGGGGGGGGGGGGGGGGGGGGGGGGGGGGGGGGGGGGGGGGGGGGGGGGGGGGGGGGFGGGGGGGGGGGGGGGGGGGGGGGGGGGGGGGGGGGGGGGGGGGGGGGEFFCFFFGG,8A5,5B,CFGGGGGGGGCFGGFGFGGGGGGGGGGGGGGGG*BFFGGGGGGGGGGGGGGGFGGGGGGGDGGGGGGGGGGGGGGGGCGGGGGGGGGGGGGGGGGGGGGFFGGGGGGGGGGGGGGGGGGGGGGGGGGGGGGGGGGGGFGFGGCFF?CCGGGFGFFG
@M03364:396:000000000-C9LGT:1:1101:26995:8457 1:N:0:10
ACTCCACGGGAGGCAGCAGTGGGGAATATTGCACAATGGGCGCAAGCCTGATGCAGCGACGCCGCGTGCGGGATGGAGGCCTTCGGGTTGTAAACCGCTTTTGTTCAAGGGCAAGGCACGGTTTCGGCCCTGGTGAGTGGGTTGTTCGAATAAGCACCGGCTAACTACGAGCCAGCAGCCGCGGTAATACGTAGGGTGCAAGCGTTATCCGGATTTATTGGGCGTAAAGGGCTCGTAGGCGGTTCGTCGCGTCCGGTGTGAAAGGCCATCGCTTAACGGGGGATCCGCGCCGGG
+
GGGGGFGGGGGGGGGGGGGFGGGGGGGGGGGGGGGGGGGGGGGGGGGGGGGGGGGGGGGGGGGGGGGGGGEGFEFGGGGGGGGGGGGDGFFFGGGGGGGEGGGGGEF,CFGGGG+<=<F7F<F@,C@F::7,:F,=@EE*,5*CF:;F:C:C,@D9F:FEG7CGGCGFC**<CEFGFGGFCCFD8>8FAFGG6CEEGGGGGGGGGDEEFGGGG5C9CDFGGFEC8C;CGCGGGGGEGGGGEGEEEGG5*?C7C5:CGGEE9<DG*/:CC68DC57>7DE*5>:*9CC<C>BG:D
@M03364:396:000000000-C9LGT:1:1101:7461:8469 1:N:0:10
ACTCCTACGGGAGGCAGCAGTGGGGAATATTGGGCAATGGGCGCAAGCCTGACCCAGCAACGCCGCGTGAAGGAAGAAGGTTTTCGGATTGTAAACTTCTGTCCTAAGTGACGAAGGAAGTGACGGTAGCTTAGGAGGAAGCCCCGGCTAACTACGTGCCAGCAGCCGCGGTAATACGTAGGGAGCGAGCGTTATCCGGATTCATTGGGCGTAAAGCGCGCGTAGGCGGCTCGCCAAGCGGGATGTCAAAGCCCGGGGCTCAACCCCGGCCCGCATCCCGAACTGGCGGGCTTG
+
GGGGGGGGGGGGGGGGGGGGGGGGGGGGGGGGGGGGGGGGGGGGGGGGGGGGGGGGGGGGGGGGGGGGGGGGGGGGGGGGGGGGGGGGGGGGGGGGGGGGGGGGGGFGGGGGGFGG:EFFG<E?+8FF3,988<FFFGGGGGG?=FGEGGDGGGGGGGGGGGGGGGGGG*C@FGGGGGGFGGGGGGGDGGGGGGGGGGGGGGGGGGGFGGGEGGGGGGGGGGGGGGGGGDEGGGGGGFGGEGDGGCFGGFGGFGGGDGGGGDDGDDGGGGGGDE=DDGGGF@EFGCFDGFFDGG
@M03364:396:000000000-C9LGT:1:1101:24506:8471 1:N:0:10
ACTCCTACGGGAGGCAGCAGTGAGGAATATTGGTCAATGGGCGAGAGCCTGAACCAGCCAAGTCGCGTGAGGGAAGACGGTCCTACGGATTGTAAACCTCTTTTGTCGGGGAGTAATAGGCTGGACGTATCCTGCTGTGAGAGTACCCGAAGAAAAAGCATCGGCTAACTCCGTGCCAGCAGCCGCGGTAATACGGAGGATGCGAGCGTTATCCGGATTTATTGGGCGTAAAGGGCTCGTAGGCGGTTCGTCGCGTCCGGTGTGAAAGTCCATCGCTTAACGGTGGATCCGCGC
+
GGGGGGGGGGGGGGGGGGGGGGGGGGGGGGGGGGGGGGGGGGGGGGGGGGGGGGGGGGGGGGGGGGGGGGGGGGGGGGGGGGGGGGGGGGGGGGGGGGGGGGGGGGGDGGGFFFEGFGG?D-B8,BFF+,8CCCFFFEFGGFCFGGGGGGGGCGGGGGGGGGGGGGGGGCFGGGGGGGGGGGGGGGGGGGGGGGGGGGGGGGGGGGGGGGGGGGGGEEEFGGGGGGFECEEGGGGGGGGCGGGGGG8EGGEGEGGEGGGG8CCGG7<7>FGG7CGG4CCFFFG<DGFFGF>5C<
@M03364:396:000000000-C9LGT:1:1101:27365:8477 1:N:0:10
ACTCCTACGGGAGGCAGCAGTGGGGAATATTGCACAATGGGCGCAAGCCTGATGCAGCGACGCCGCGTGCGGGATGGAGGCCTTCGGGTTGTAAACCGCTTTTGTTCAAGGGCAAGGCACGATTTCGGCTGTGTTGAGTGGTTTGTTCGAATCAGCACCGGCTAACTACCTGCCAGCAGCCGCGGTAATACGTAGGGTGCAAGCGTTATCCGGATTTATTGGGCGTAAAGGGCTCGTAGGCGGGTAGTCGCGTCCGGAGTGCAAGTCCATCGCTTAACGGTGGATCCGCGCCGG
+
GGGGGGGGGGGGGGGGGGGGGGGGGGGGGGGGGGGGGGGGGGGGGGGGGGGGGGGGGGGGGGGGGGGGGGGGGGGGGGGGGGGGGGGGGGGGGGGAFGGGGGGGGGD,5C>C>FFF+3DB+3B@+=CE++8:3@>3,DF888@<*6,78F:F*?<8F:BF<<*1CEB<636<,C>:F+<BF@*<C:<1<,?C<,*;*0;*<FG@EC>8/<CEG8CEG9<9@+A8**2/*<EE8E8ECCEEFGE5:*;<CG>EGGEEG*:*2+::::9C>7+17/7*>CCG5)/9*9CFCB@<)9
@M03364:396:000000000-C9LGT:1:1101:20087:8480 1:N:0:10
ACTCCTACGGGAGGCAGCAGTGGGGAATATTGCACAATGGGCGCAAGCCTGATGCAGCGACGCCGCGTGCGGGATGGAGGCCTTCGGGTTGTAAACCGCTTTTGTTCAAGGGCAAGGCACGGTTTCGGCCGTATGGAGTGGATTGTTCGAATAAGCACCGGCTAACTACGTGCCAGCAGCCGCGGTAATACGTAGGGTGCAAGCGTTATCCGGATTTATTGGGCGTAAAGGGCTCGTAGGCGGTTCGTCGCGTCCGGTGTGAAAGTCCATCGCTTAACGGTGGATCCGCGCCGG
+
GGGGGGGGGGGGGGGGGGGGGGGGGGGGGGGGGGGGGGGGGGGGGGGGGGGGGGGGGGGGGGGGGGGGGGGGGGGGFGGGGGGGGGGGGGGGGGGGGGGGGGGGGGGAEGGGGGGG+DFGF7FF:@FF++55*3,,7@8>F,?CFGGGGGGFCGGGGFGGGGGGFGGGG*BFBGGGGGFGGGGGGCEEGGGFECFGG@EEFGFFGGGGGFGGEEGGGFGGGGGGGECEGGGGEGGGE=F=FEGEDEEGCEGCEE85C2>EG7>CEGF7C*ADDGCDGGGG>>ECDFG>C>BD39
@M03364:396:000000000-C9LGT:1:1101:18712:8484 1:N:0:10
ACTCCTACGGGAGGCAGCAGTGGGGAATATTGCACAATGGGCGCAAGCCTGATGCAGCGACGCCGCGTGCGGGATGGAGGCCTTCGGGTTGTAAACCGCTTTTGTTCAAGGGCAAGGCACGGTTTCGGCCGTGTTGAGTGGATTGTTCGAATAAGCACCGGCTAACTACGTGCCAGCAGCCGCGGTAATACGTAGGGTGCAAGCGTTATCCGGATTTATTGGGCGTAAAGGGCTCGTAGGCGGTTCGTCGCGTCCGGTGTGAAAGTCCATCGCTTAACGGTGGATCCGCGCCGG
+
GGGGGGGGGGGGGGGGGGGGGGGGGGGGGGGGGGGGGGGGGGGGGGGGGGGGGGGGGGGGGGGGGGGGGGGGGGGGFGGGGGGGGGGGGGGGGGGGGGGGGGGGGGGDGFGGGGGGGFGGC+B@>FFG++@55>FFGFCGG9FFGGGGGGEFFGGGFGGGGGGGGGGGG*EGGGGGGGGGGGGGGGGGGGGF<@FGDGEEGGGGGGGGGGGGGDGGGFGGGGGGGG>E5CGGGGGGGDGGGGGGGGGGGGGEGGGED:C:E<DFGGGD7>CGGFFDDGCD@FGGGGGF:BDGGG
@M03364:396:000000000-C9LGT:1:1101:27153:8487 1:N:0:10
ACTCCTACGGGAGGCAGCAGTGAGGAATATTGGTCAATGGGCGGAAGCCTGAACCAGCCAAGTCGCGTGAAGGATGAAGGTATTATGTATTGTAAACTTCTTTAGCAGTGGAGAAATAAGTAGCTCTTGAGCCCTGATGCTAGTACACTGAGCATAAGGATCGGCTAACTCCGTGCCAGCAGCCGCGGTAATACGGAGGATCCGAGCGTTATCCGGATTTATTGGGTTTAAAGGGTGCGCAGGCGGCCTTGCAAGTCAGCGGTCAAATCGTGGAGCTCAACTCCATTCCGCCGT
+
GGGGGFGGGGGGGGGGGGGGGGFGGGFGGGGGGGGGGGGGGGGG:FFGGGGGGGGGGGGDGGGGGGGGGGGGGGGGGGGGFFGGGGGGGGGGFGGGGGGFGGGGGGGFCFG@FGG8F,BF5-CF,CFF,,9AF@F8,?9CEFFF,FEFGG,A,:FDDGGF@FGGGGGGC,@FGCGGG9FCFGFFGGDGG7CFGGGGGGGBFGFF7F@FGFGFGGGGGEGCCGGGG>=**+?CBFG>EEGG58CECEEC5CEF+2ACFGGGGGGGGCF7CC*9CE575C6C?FGGGGGFFFEDDC
@M03364:396:000000000-C9LGT:1:1101:27397:8498 1:N:0:10
ACTCCTACGGGAGGCAGCAGTAGGGAATTTTCGTCAATGGGCGCAAGCCTGAACGAGCAATGCCGCGTGGGTGAAGACGGTCTTCGGATTGTAAAGCCCTGTTGCCGGGGACAAAGGACAGCCAGAGTGAAAAGCTGACTGTTTGATGGTACCCGGCCAGAAAGCCACGGCTAACTACGTGCCAGCAGCCGCGGTAATACGTAGGTGGCAAGCGTTATCCGGAATTACTGGGTGTAAAGGGAGCGCAGGCGGCTGTGCAAGTCTGAAGTAAAAGGGACCGGCTCAACCGGTTC
+
GGGGGGGGGGGGGGGGGGGGGGGGGGGGGGGGGGGGGGGGGGGGGGGGGGGGGGGGGGGGGGGGGGGGGGGGGGGGGGGGGGGGGGGGGGGGGGGGGGGGGGGGGCF>FFGGGGGF,DF<7BD,,BFG,,C,3,:8@FFE,CFC7DEFFGAGDDECECECFGGGGFGGE5>FGGGGGGGGGGGFFGGGGFFGGCFEGGGGGGGGGGG7CGGGGEGGGGGGGGGGFG?9CFGGCCEGGGGGCFGGGGGGGGGEGGGGGGGFGFFFGCFGGG7DCEGCFGEGFF=DGGDFG>))*
@M03364:396:000000000-C9LGT:1:1101:6966:8503 1:N:0:10
ACTCCTACGGGAGGCAGCAGTGAGGAATATTGGTCAATGGGCGGAAGCCTGAACCAGCCAAGTCGCGTGAGGGAAGACGGTCCTACGGATTGTAAACCTCTTTTGTCGGGGAGCAAAGGGGCCCCGTGTGGCAGGATGAGCGTACCCGAAGAAAAAGCATCGGCTAACTCCGTGCCAGCAGCCGCGGTAATACGGAGGATGCGAGCGTTATCCGGATTTATTGGGTTTAAAGGGTGCGCAGGCGGCGCGGCAAGTCAGCGGTAAAAATTCGGGGCTCAACCCCGTCCGGCCGTT
+
GGGGGGGFGGGGGGGGGGGGGGGGGGGGGGGGGCGGGGGGGGGGGGGGGGGGGGGGGGGGGGGGGGGGGGGGGGGGGGGGGFGGGGEGGE@FFFGGGGFFFGGGG4FFGGCGCF+:,DE7E77+@@F3:38:,38+3@<FGGGGGFGC@F>F8DBFGGCFGGGGGGGGGCEGGCFGGGGGCFGGGGGGGDGGGGGDCE*<CFGEGCCGGGGGGGEGEEG?7+<CF88;CFFFGGCGDGGEE85C:=EDGDGGG7<CGGGGDEDGEFGGDDGG3:C)>D6C@BE)97>:D35C7/
@M03364:396:000000000-C9LGT:1:1101:9924:8522 1:N:0:10
ACTCCTACGGGAGGCAGCAGTGGGGAATATTGCACAATGGGCGCAAGCCTGATGCAGCGACGCCGCGTGCGGGATGGAGGCCTTCGGGTTGTAAACCGCTTTTGTTCAAGGGCAAGGCATGGTTTCGGCCGTGTTGAGTGGATTGTTCGAATAAGCACCGGCTAACTACGTGCCAGCAGCCGCGGTAATACGTAGGGTGCAAGCGTTATCCGGATTTATTGGGCGTAAAGGGCTCGTAGGCGGTTCGTCGCGTCCGGTGTGAAAGTCCATCGCTTAACGGTGGATCCGCGCCGG
+
GGGGGGGGGGGGGGGGGGGGGGGGGGGGGGGGGGGGGGGGGGGGGGGGGGGGGGGGGGGGGGGGGGGGGGGGGGGGGGGGGGGGGGGGGGGGGGGGGGGGGGGGGFGGGGGGGGFGFGGGG9FG@FGG++88@3>FFFFGGGGGGGGGGGD@8>FGGGGGGGGGGGGGG@EGGGGGGGGGGGGGGGGGGGGGGGGGGGGEGGGGGGGGGGGGGGEGCGGGGGGGGGEGGGGGGGGECEGCGGGGGGGGGGGEEGGGGCEEGGGGGGGGGGGGGGGCFCCDFFGGGCFFGDFGDD
@M03364:396:000000000-C9LGT:1:1101:20123:8528 1:N:0:10
ACTCCTACGGGAGGCAGCAGTGGGGAATATTGCACAATGGGCGCAAGCCTGATGCAGCGACGCCGCGTGCGGGATGGAGGCCTTCGGGTTGTAAACCGCTTTTGTTCAAGGGCAAGGCACGGTTTCGGCCGTGTTGAGTGGATTGTTCGAATAAGCACCGGCTAACTACGTGCCAGCAGCCGCGGTAATACGTAGGGTGCAAGCGTTATCCGGATTTATTGGGCGTAAAGGGCTCGTAGGCGGTTCGTCGCGTCCGGTGTGAAAGTCCATCGCTTAACGGTGGATCCGCGCCGG
+
GGGGGGGGGGGGGGGGGGGGGGGGGGGGGGGGGGGGGGGGGGGGGGGGGGGGGGGGGGGGGGGGGGGGGGGGGGGGFGGGGGGGGGGGGGGGGGGGGGGGGGGGGGGFGGGGGGFGFFGGG7FF:FFG>@F>@D,@EFDFGFGGGGGGGGGG*DFGGGGGGGGGGGGGGCCFGGGFGGGGGGGGGGGGGGGGGGGGGGGGGGGGGGGGGGGGGCE5:FGGGGGFG>EGFGGGGGGGGGGGGGGGGGGEGGEGGGGGG*>5E7CEFFFFFGGGGCFGGGEGEFGGGGFFGEFGDD
@M03364:396:000000000-C9LGT:1:1101:4915:8530 1:N:0:10
ACTCCTACGGGAGGCAGCAGTGGGGGATATTGCACAATGGGGGAAACCCTGATGCAGCGACGCCGCGTGAGTGAAGAAGTATTTCGGTATGTAAAGCTCTATCAGCAGGAAAGATAATGACGGTACCTAACTAAGAAGCACCGGCTAAATACGTGCCAGCAGCCGCGGTCATACGTATGGTGCAAGCGTTATCCGGATTTACTGGGTGTAAAGGGAGCGCAGACGGCATGGCAAGCCAGATGTGAAAGGTGGGGGCTCAACCCCCAAGCTGCATTTGGAACTGTCAAGCTAG
+
GGGGGGGGGGGGGGGGGGGGGGGGGGGGGGGGGGGGGGGGGGGGGGGGGGGGGGGGGGGGGGGGGGGGGGGGGGGGGGGFGGGGGGGGGGGGGGGGGGGGGGGGGFGGGGGGGGGG?FGGGFFF3BFF,,8:,,>,CFFFGFEGGE7DFGCGFGGGGGGGGGGGGGGGG*BFFGGGGGGGFGGGGGGGGGGGGGGGGGGGGGGFGGGGGGGGGGGGGGGGGGGGGGGGGGGGFCFGGGGGGGFGGGGGGGGGGGGGGGGGGFGGGGGGGGGGGGGDFGFFFFGFGGGFGFFG
@M03364:396:000000000-C9LGT:1:1101:5728:8542 1:N:0:10
ACTCCTACGGGAGGCAGCAGTAGGGAATTTTCGTCAATGGGCGCAAGCCTGAACGAGCAATGCCGCGTGAGTGAGGAAGGTCTTCGGACTGTAAAGCTCTGTTGCCGGGGAAAAAGGGGAACTGCAGGACATGGCATTTCATGGATGGTACCCGGCCAGAAAGCCACGGCTAACTACGTGCCAGCAGCCGCGGTAATACGTAGGTGGCGAGCGTTATCCGGAATGATTGGGTGTAAAGGGTGCGCAGGCGGTCTGTTAAGTCTGAAGGCAAAGGGATGAGCTCAACTCATTTAT
+
GGGGGGGGGGGGGGGGGGGGGGGGGGGGGGGGGGGGGGGGGGGGGGGGGGGGGGGGGGGGGGGGGGGGGGGGGGGGGGGGGGGGGGGGGGGGGGGGGGGGGGGGCGGGGGEGGGGGGGG6:-BA<FFGC+@CCBFDECGGGGGGGGGGGGFGFGGGGGGGGGGGGDGGGGGGGGGGGGGGGGGGFGGGGGGGGGGGGGGGGGGGFGGGGGGGGGGGGGGGGGGGGGFFGGG?EGFFGGGGGGGGGGGGDGGGECFFFGGGGGGGCDGGGGGGGGGFFDFF4@FGGGFFG4=DGC
@M03364:396:000000000-C9LGT:1:1101:9176:8553 1:N:0:10
ACTCCTACGGGAGGCAGCAGTGGGGAATATTGCACAATGGGCGCAAGCCTGATGCAGCGACGCCGCGTGCGGGATGGAGGCCTTCGGGTTGTAAACCGCTTTTGTTCAAGGGCAAGGCACGGTTTCGGCCGTGTTGAGTGGATTGTTCGAATAAGCACCGGCTAACTACGTGCCAGCAGCCGCGGTAATACGTAGGGTGCAAGCGTTATCCGGATTTATTGGGCGTAAAGGGCTCGTAGGCGGTTCGTCGCGTCCGGTGTGAAAGTCCATCGCTTAACGGTGGATCCGCGCCGG
+
GGGGGGGGGGGGGGGGGGGGGGGGGGGGGGGGGGGGGGGGGGGGGGGGGGGGGGGGGGGGGGGGGGGGGGGGGGGGGGGGGGGGGGGGGGGGGFGGGGGGGGGGGGGFFGGGGGFGGGGGG7F<CFGG:3C55DEDFF@FCCFFCFGGGGGGFFGGGGGGGGGGGGGGGFFFGGGGGGGGGGGGGGGGGGGGFFGGGGGGGGGGGGGGGGGGGGEGGGGGGGGGGGEGGGGGGGGGGGGGGGGGGGGGGGGGGG>CD*CCGFFFGGGGGGGGGGGCGCGGFFGGGGGFGFFGGG
@M03364:396:000000000-C9LGT:1:1101:6734:8554 1:N:0:10
ACTCCTACGGGGGCAGCAGTGGGGAATATTGCACAATGGGCGCAAGCCTGAACGAGCAATGCCGCGTGGGTGAAGACGGTCTTCGGATTGTAAAGCCCTGTTGCCGGGGACAAAGGACAGCCAGAGTGGAACGCTGACTGTTTGATGGTACCCGGCCAGAAAGCCACGGCTAACTACGTGCCAGCAGCCGCGGTAATACGTAGGTGGCAAGCGTTATCCGGAATGATTGGGCGTAAAGGGTGCGCAGGCGGCTGTGCAAGTCTGAAGTAAAAGGGACCGGCTCAACCGGTTC
+
GGGGGGGGGGGGGGDGGGGGGGGGGGGGGGGGGGGGGGGGGGGGGGGGGGFGFGGGCFGGGGGGGGFGGGGGGGGGGGGGGGGGFFCEGGGGGGGGGGGGGGGGGGGGGGGGGGDGBFFEADF38>FF:38,@:FCGGGG:;CDFCCFGGGGCFGGGGFGGGGGGGFEGEDEGGGGGGGGGGGGGGGGGEFEGEGGGFGGGGGGFGGGGGGGGCGGGGG>C:EFGFFGGGGGG8CEGGGGGGGGGGGGGGGGGEFGGGGG@FCF+?F>>DFDGGG<F3ED:>G*9DF>G)>D
@M03364:396:000000000-C9LGT:1:1101:13353:8556 1:N:0:10
ACTCCTACGGGAGGCAGCAGCTAAGAATATTCCGCAATGGGGGAAACCCTGATGCAGCGACGCCGCGTGAGTGAAGAAGTATTTCGGTATGTAAAGCTCTATCAGCAGGGAAGATAATGACGGTACCTGACTAAGAAGCACCGGCTAAATACGTGCCAGCAGCCGCGGTAATACGTATGGTGCAAGCGTTATCCGGATTTACTGGGTGTAAAGGGAGCGCAGGCGGTACGGCAAGTCTGATGTGAAAGCCCGGGGCTCAACCCCGGTACTGCATTGGAAACTGTCGAACTAG
+
GGGGGGGGGGGGGGGGGGGGGGGGGGGGGGGGGGGGGGGGGGGGGGGGGGGGGGGGGGGGGGGGGGGGGGGGGGGGGGGGGGGGGGGGGGGGGGGGGGGGGGGGGGGGGGGGGGGGFGGGGFFF+CFG:,AB8BDDFGGFGGGGGGCFGGFGGGGGGGGGGGGGGGGGG1>FGGGGGGGGGGGGGGGGGGGGGGGGGGGGGGGGGGGGGGGGGGGGGGGGGGGGGGGGGGGGGGGGGGGGGGGGGGGGGGGGGGGGGGGGGGGGGGGGGGGGGGGGGGGGFFGGGGFFGFFG
@M03364:396:000000000-C9LGT:1:1101:26361:8556 1:N:0:10
ACTCCTACGGGAGGCAGCAGTAGGGAATTTTCGTCAATGGGCGCAAGCCTGAACGAGCAATGCCGCGTGGGTGAAGACGGTCTTCGGATTGTAAAGCCCTGTTGCCGGGGACAAAGGCCAGCCCAAGTTTATAGCTGACTGTTTGATGGTACCCGGCCAGAAAGCCACGGCTAACTACGTGCCAGCAGCCGCGGTAATACGTAGGTGGCAAGCGTTATCCGGAATGATTGGGCGTAAAGGGTGCGCAGGCGGCTGTGCAAGTCTGAAGTAAAAGGGACCGGCTCAACCGGTTC
+
GGGGGGGGGGGGGGGGDGGGGGGGGGGGGGGGGGGGGGGGGGGGGGGGGGGFGGGGGGGGGGGGGGGGGGGGGFGGGGGGGGGFFFGFGGGGGGGGGGGGGGGFFGG7>CGGGF8<,,:,+:B+,:BF,,9,,,:,8=>ECGGGC,3@FF=F@FFFFG7CFCCFGGGGG5>F*?DCFGEGCF<BGCCFGGGEDCGGGGGGDG?FGGGGGFGGGE?CECEFG8;CE6<<CE>FGCGGGGFCEFG=EGGGGGEGCEECFEEGGFGC77+CFF9C7+5CFGCDF>*9FGGFG>7CD
@M03364:396:000000000-C9LGT:1:1101:22216:8557 1:N:0:10
ACTCCTACGGGAGGCAGCAGTAGGGAATCTTCGGCAATGGGGGCAACCCTGACCGAGCAACGCCGCGTGAGTGAAGAAGGTTTTCGGATCGTAAAGCTCTGTTGTAAGAGAAGAACGTGTGTGTTAGTGGATGGTTCACACATTGCCGGTAACTTACCAGAAAGGGACGCCTAACTACGTGCCAGCAGCCGCGGTAATACGTAGGGTGCAAGCGTTATTCGGATTTATTGGGCGTAAAGGGCTCGTAGGCGGTTCGTCGCGTCCGGTGTGGAAGTCCATCGCTTAACGGTGGAT
+
@FFFGE@FEGGCFE;FFCEFG<<E@,FFEDDGG;F@FGEFGDGGGGC<@CFFGGDGGCG<FGG7=CFGE=FGFGDCE8FEF,:F9FF+CGGGFGCFGEGGF9?8B,B,BCA8=F8=:>DAABD=,5,CC,,,8>E,,CF=FE,3@,<@FG3@FGG9C:DF<@F7FECFE*><*>F<CCCGGGC;FFFE@CF7F*C<CF<7<?FCDC?CE+::E>EG;F+<;CEGE6CFGGFCCE:**AFG88=:?:A7C??7:E/>/;CE8C)*2>:)/7*:**<7**2?E3*7*:*.58F)/0
@M03364:396:000000000-C9LGT:1:1101:3402:8564 1:N:0:10
ACTCCTACGGGAGGCAGCAGTGGGGAATATTGGGCAATGGAGGGAACTCTGACCCAGCAATGCCGCGTGAGTGAAGAAGGTTTTCGGATTGTAAAGCTCTTTAAGTGGGGACGAAGACAATGACTGTACCCCCAGAATAAGCATCTGCTAACTACGTGCCAGCAGCCGCGGTAATACGTAGGATGCAAGCGTTATCCGGAATGACTGGGCGTAAAGGGTGCGTAGGCGGTTTATCAAGTTGGTAGCGTAATACCGGGGCTTAACTTCGGAGCTACTACCAAAACTGGTAGGCTT
+
GGGGGGGGGGGGGGGGGGGGGGGGGGGGGGGGGGGGGGGGGGGGGGGGGGGGGGGGGGGGGGGGEGGGGGGGGGGGGGGGGGGGGGGGGGGGGGGGGGGGGGFAFFGEFGGGGG>F+EF4C-C,@<EE<<C+@+8BFDFAFFFGG,CDFGCFGCFGDBDFFGGGGGGGG5@FGGGGGGGGFDGGFFGGGGEGEFGGGGGGGGGGGGGGGGGGGGGGGGGGGGGGGGGG88CEGGGGGGGGGGGFCCEGGD>FGDGGG5ECCCGGFGGGGGGGGGGGG>FGFFFFGGGFGFFGGC
@M03364:396:000000000-C9LGT:1:1101:17474:8564 1:N:0:10
ACTCCTACGGGAGGCAGCAGTGGGGAATATTGCACAATGGGCGCAAGCCTGATGCAGCGACGCCGCGTGCGGGATGGAGGCCTTCGGGTTGTAAACCGCTTTTGTTCAAGGGCAAGGCACGGTTTCGGCCGTGTTGAGTGGATTGTTCGAATAAGCACCGGCTAACTACGTGCCAGCAGCCGCGGTAATACGTAGGGTGCAAGCGTTATCCGGATTTATTGGGCGTAAAGGGCTCGTAGGCGGTTCGTCGCGTCCGGTGTGAAAGTCCATCGCTTAACGGTGGATCCGCGCCGG
+
GGGGGGGGGGGGGGGGGGGGGGGGGGGGGGGGGGGGGGGGGGGGGGGGGGGGGGGGGGGGGGGGGGGGGGGGGGGGGGGGGGGGGGGGGGGGGGGGGGGGGGGGGGGGGGGGGGGGFGGGGDGG7@FG33@C:FGGGFGGGGGGGGGGGGGGFFFGGGGGFGGGGGGGG1CFGGGGGGGGGGGGGGGGGGGGFFGGGGGGGGGGGGGGGGGGGEG>FFGCEGGGGGGGGGGGGGGGGGGGFGGEGGGEECDGEGCEG:ECG<:EFFGGGGGDC5EDGGGGDFGGCCF@>>DGGG
@M03364:396:000000000-C9LGT:1:1101:26455:8572 1:N:0:10
ACTCCTACGGGAGGCAGCAGTGGGGAATATTGCACAATGGGCGCAAGCCTGATGCAGCGACGCCGCGTGCGGGATGGAGGCCTTCGGGTTGTAAACCGCTTTTGTTCAAGGGCAAGGCACGGTTTCGGCTGTGTTTAGTGGCTTGTGCGAATCAGCACCGGCTAACTACGTGCCAGCAGCCGCGGTAATACGTAGGGTGCAAGCGTTATCCGGATTTATTGGGCGTAAAGGGCTCGTAGGCGGTTCGTCGCTTCCGGTGTGAAAGTCCATCGCTTAACGGCGGATCCGCGCCGG
+
GGGGGGGGGGGGGGGGGGGGGGGGGGGGGGGGGGGGGGGGGGGGGGGGGGGGGGGGGGGGEGGGGGGGGGGGGGGFFFGGGGGGGGGGGGGGGGGGFEFGGGGCDDF9FFGGDGFGFFFE@+B++::F8+5:,<@,@3E,D8@F*5,?<F*>*,@F<FEEEE@GGGFGG:C:FGCEFGFFGGEGEC5C9<CF@CCE5C?EEGGGGGG>*<<8ECECFD:<FFEFGEE8AFGG5@8>:88CFCCE=EG:EG>GGEGDD:C/1+?79C77:*<DC/:9>FEG)8:3)9C>CD3D55
@M03364:396:000000000-C9LGT:1:1101:25835:8574 1:N:0:10
ACTCCTACGGGAGGCAGCAGTGGGGAATATTGCACAATGGGCGCAAGCCTGATGCAGCGACGCCGCGTGCGGGATGGAGGCCTTCGGGTTGTAAACCGCTTTTGTTCAAGGGCAAGGCACGGTTTCGGCCGTGTTGAGTGGATTGTTCGAATAAGCACCGGCTAACTACGTGCCAGCAGCCGCGGTAATACGTAGGGTGCAAGCGTTATCCGGATTTATTGGGCGTAAAGGGCTCGTAGGCGGTTCGTCGCGTCCGGTGTGAAAGTCCATCGCTTAACGGTGGATCCGCGCCGG
+
GGGGGGGGGGGGGGGGGGGGGGGGGGGGGGGGGGGGGGGGGGGGGGGGGGGGGGGGGGGGGGGGGGGGGGGGGGGGGGGGGGGGGGGGGGGGGGGGGGGGGGGGGGGCGGGGGGDFFGGGG@BF+@FG+8@**8><FFGGGCFFGGGFGGGFDFGGGGGGGGGGGGGGFCFFGGGGGGGGGGGGGCGGGFGGFCFGGGGGGGGGGGGGGGGGGGGGGFFGGGGGGGEEGGGGGGGGGGGGGGGGGGGGGGGGGECEG8CEGEFGGGFGGGGGGGGDGGGGFFGGGGC>FFDGGD
@M03364:396:000000000-C9LGT:1:1101:16443:8591 1:N:0:10
ACTCCTACGGGAGGCAGCAGTGGGGAATATTGCACAATGGGCGCAAGCCTGATGCAGCGACGCCGCGTGCGGGATGGAGGCCTTCGGGTTGTAAACCGCTTTTGTTCAAGGGCAAGGCACGTTTTCGGCAGTGTTGAGTGGATTGTTCGAATAAGCACCGGCTAACTACGTGCCAGCAGCCGCGGTAATACGTAGGGTGCAAGCGTTATCCGGATTTATTGGGCGTAAAGGGCTCGTAGGCGGTTCGTCGCGTCCGGTGTGAAAGTCCATCGCTTAACGGTGGATCCGCTCCGG
+
GGGGGGGGGGGGGGGGGGGGGGGGGGGGGGGGGGGGGGGGGGGGGGGGGGGGGGGGGGGGGGGGGGGGGGGGGCGGGGGGGGGGGGGGGGGGGGGFGGGGGGGAFGGFGGGGGG>F7=F8>-B,8@FE3+8,8EC,DD@FC:CFCG9FGGFG*>DFFGGGGGD7BGGGG*:CEGGGGGGFFGGGECEGG?@;F9@EGECEGGGGGGGGFAFGGCGGGGGGGGGGGC:8CFFE?CFEGGGGGGGECEEGGGGGGEG=D1:>EGG7FGFFGGGGGGGG>FGG@>GF*997C5@DGG
@M03364:396:000000000-C9LGT:1:1101:25865:8594 1:N:0:10
ACTCCTACGGGAGGCAGCAGTGGGGAATATTGCACAATGGGCGCAAGCCTGATGCAGCGACGCCGCGTGCGGGATGGAGGCCTTCGGGTTGTAAACCGCTTTTGTTCAAGGGCAAGGCACGGTTCCGGTCGAGTTAAGAGGATTGTTCGAATAAGCACCGGCTAACTACGTGCCAGCAGCCGCGGTAATACGAAGGGTGCAAGCGTTATCCGGATTTATTGGGCGTAAAGGGCTCGTAGGCGGTTCGTCGCGTCCGGTGTGAAAGTCCATCGCTTAACGGTGGATCCGCGCCGG
+
GGGFGGGGGGGGGGGGGGFGGGGGGGEGGGGGGGGGGGGGGGGGGGGGGGGGGGGFFGGGGGGGGGGGGGGGGGGGGGGGGGGGGGGGFG:FFFGGGGGGGGFCF,<DFFE7BBB@7=FF:@F7+@FE3@>5*,83DF,87,@BC>,>>:>F*?FFFFCEGGCCFCE<F*3+<FGFGDGGGGGGG::CCFCG*2/:E8EGGGFCEGGGGFFEG;8EFGGGG+;@C8CGG?FGG=FEEDGGGEEEGGECCEEGGEGEG8CCG7D9<FFCFCCDDF5CF7C>7@GGDDD>35077C
@M03364:396:000000000-C9LGT:1:1101:2503:8614 1:N:0:10
ACTCCTACGGGAGGCAGCAGTAGGGAATTTTCGTCAATGGGCGCAAGCCTGAACGAGCAATGCCGCGTGGGTGAAGACGGTCTTCGGATTGTAAAGCCCTGTTGCCGGGGACAAAGGACAGCCCGAGTGGAAAGCTGACTGTTTGATGGTACCCGGCCAGAAAGCCACGGCTAACTACGTGCCAGCAGCCGCGGTAATACAGAGGTCTCAAGCGTTGTTCGGAATCACTGGGCGTAAAGGGTACGTAGGCTACACCATAAGTCGCGCGTGAAAGGCAGGGGCTCAACCTCTGGG
+
GGGGGGGGGGGGGGGGGGGGGGGGGGGGGGGGGGGGGGGGGGGGGGGGCEFGGGGGGGGGGGGGGGGFGGGGGGGGGGGGFGGGGGGGFGG?FGGGGFGGEGGC9CCEGGGGGGFGGFCDF@E++8@=3+8:3>ACFFG9FFEFFFFGGGGFFEFGGGGGGGGGGGGGE>8FFGGGGGGCFGGGGGGGFGFCFG:FEGGGGGGGGFGDFGGGGGEDECGGEEEGGDCGGFGGGG:E=FGGGCFGGGGGGGGGC?CEG7CGGGGGGDGGGD5CFGGCFGGCBF*9CD556@FFG5
@M03364:396:000000000-C9LGT:1:1101:13733:8631 1:N:0:10
ACTCCTACGGGAGGCAGCAGTGGGGAATATTGCACAATGGGCGCAAGCCTGATGCAGCGACGCCGCGTGCGGGATGGAGGCCTTCGGGTTGTAAACCGCTTTTGTTCAAGGGCAAGGCACGGTTTCGGCCGTGTTGAGTGGATTGTTCGAATAAGCACCGGCTAACTACGTGCCAGCAGCCGCGGTAATACGTAGGGTGCAAGCGTTATCCGGATTTATTGGGCGTAAAGGGCTCGTAGGCGGTTCGTCGCGTCCGGTGTGAAAGTCCATCGCTTAACGGTGGATCCGCGCCGG
+
GGGGGGGGGGGGGGGGGGGGGGGGGGGGGGGGGGGGGGGGGGGGGGGGGGGGGGGGGGGGGGGGGGGGGGGGGGGGGGGGGGGGGGGGGGGG9FGGGGGGGGGGGGGGGGGGGGGGDFGGG+DFEFGG@@@55@FFGFFGGGGGGGGGGGGG>FGGGGGGGGGGGGGGG<EGGGGGGGGGGGGGGGGGGGGGE?EGGGGGGGGGGGGGGGGGGCEGGGGGGGGGGGCEFGGGGGGGGGGGGGGGGGGGGGGGGEGGG?CEGCGGFGGGGFGGGGGDGFEG>FGGFGGFGFFGGG
@M03364:396:000000000-C9LGT:1:1101:18759:8636 1:N:0:10
ACTCCTACGGGAGGCAGCAGTGGGGAATATTGCACAATGGGGGAAACCCTGATGCAGCAACGCCGCGTGAGTGATGACGGCCTTCGGGTTGTAAAGCTCTGTCTTCAGGGACGATAATGACGGTGCCTAAGGAGGAAGCCCCGGCTAACTACGTGCCAGCAGCCGCGGTAATACGTAGGGGGCGAGCGTTGTCCGGAATGATTGGGCGTAAAGGGCGCGTAGGCGGCCTGGTAAGTCTGGAGTGAAAGTCCTGCTTTCAAGGTGGGAATTGCTTTGGATACTGTCGGGCTGGGG
+
GGGGGGGGGGGGGGGGGGGGGGGGGGGGGGGGGGGGGGGGGGGGGGGGGGGGGGGGGGGGGGGGGGGGGGGGGGGGGGGGGGGGGGGGGGGGGGGGGGGGGGGGGGGGGGGGGGGGFFGFFCFF+@FG,,8,3BFCFGGDGGGGGGGCFGFGGGGGGGGGGGGGGGGGG*BFGGGFGGGGGGGGCGGEGGGGCFGGGGGGG?FCCFFG>CGGGGGEGGGGGGGFEE>GGF58<FECCFGG:AFGFEGG9CEEGFGDC@+ACGGGGG5<FFGDFDGGGDDFFFGD73C@>>@D*9
@M03364:396:000000000-C9LGT:1:1101:3268:8679 1:N:0:10
ACTCCTACGGGAGGCAGCAGTGAGGAATATTGGACAATGGAGGCAACTCTGATCCAGCCATGCCGCGTGAAGGACTAAGGCCCTATGGGCTGTAAACTTCTTTAGACGCAGAGCAATAAGGTCCACGTGTGGATCGATGAGAGTATGCGTAGAATAAGCATCGGCTAACTCCGTGCCAGCAGCCGCGGTAATACGGGGGATGCAAGCGTTATCCGGATTTATTGGGCGTAAAGGGCTCGTAGGCGGTTCGTCGCGTCCGGTGTGAAAGTCCATCGCTTAACGGTGGATCCGCGC
+
GGGGGGGGGGGGGGGGGGGGGGGGGGGGGGGGGGGGGGGGGGGGGGGGGGGGGGGGGGGGGGGGGGGGGGGGGGGGGGGGGGGGGGGGGGGGGGGGGGGGGFFFGFGGGGGGGGEGFFFCAEFF?CFF<:A+,:EFGGGGGGFFGFFFGGEGEGGGGGGGGGGGGGGGGFGGGGGGGGGGGGGGGGGGGGGGGGGGGGGGDGGGGGGGGGGGGFGGGEDFGFGGFGFGGGGGGGGGGGGGGGGGGGGGGGGEGGD=DGGG:=DEGGGGGGGGGGGGGGGGFFGGGGGFGFFGGD
@M03364:396:000000000-C9LGT:1:1101:24278:8691 1:N:0:10
ACTCCTACGGGAGGCAGCAGTGGGGAATATTGGGCAATGGGCGAAAGCCTGACCCAGCAACGCCGCGTGAAGGAAGAAGGCCTTCGGGTTGTAAACTTCTTTTACCAGGGACGAAGGACGTGACGGTACATGGAGAAAAAGCAACGGCTAACTACGTGCCAGCAGCCGCGGTAATACGTAGGGTGCAAGCGTTATCCGGATTTATTGGGCGTAAAGGGCTCGTAGGCGGTTCGTCGCGTCCGGTGTGAAAGTCCATCGCTTAACGGTGGATCCGCGCCGGGTACGGGCGGGCTT
+
GGGGGGGGGGGGGGGGGGGGGGGGGGGGGGGGGGGGGGGGGGGGGGGGGGGGGGGGGGGGGGGGGGGGGGGGGGGGGGGGGGGGGGGGGGGGGGGGGGGGGGG9FGGFGGGGGGEGEGGGE7BF+8CF=,98:=D,@FGGGGFFGCGEGGGGGGGGGFGGGGGGGGGGG<EGGGGGGGFGGGGGGGGGGGGGGGGGGGGEGDGGGGGGGGGGGGGGGGGGGGGGGGGGGGGGGGGGGGGGGGGEECEDGGGGGGGGGGG=EEGGGGEGGGFGGGGGGGGGFDEGGGGFGDFDC4
@M03364:396:000000000-C9LGT:1:1101:5703:8692 1:N:0:10
ACTCCTACGGGAGGCAGCAGTGGGGAATATTGCACAATGGGCGCAAGCCTGATGCAGCGACGCCGCGTGCGGGATGGAGGCCTTCGGGTTGTAAACCGCTTTTGTTCAAGGGCAAGGCACGGTTTCGGCCGTGTTGAGTGGATTGTTCGAATAAGCACCGGCTAACTACGTGCCAGCAGCCGCGGTAATACGTAGGGTGCAAGCGTTATCCGGATTTATTGGGCGTAAAGGGCTCGTAGGCGGTTCGTCGCGTCCGGTGTGAAAGTCCATCGCTTAACGGTGGATCCGCGCCGG
+
GGGGGGGGGGGGGGGGGGGGGGGGGGGGGGGGGGGGGGGGGGGGGGGGGGGGGGGGGGGGGGGGGGGGGGGGGGGGGGGGGGGGGGGGGGGGGGGGGGGGGGGGGGGDFGGGGGGGGGGGGEGG+@FG++555@DCFFAFGGGGGGGGGGAF>FGGGGGGGGGGGGGGG@FGGGGGGGGGGGGGGGGDGGGGFCFGGEEGGGGGGGGGGGGGGEGGGGGGGGGGGGGGGGGGGGGGGGDGGGGGGGGGGGGGGCGGG:CEGGGGGGG>FGGGGFGDGGGGDFGGC<CFFFEGGG
@M03364:396:000000000-C9LGT:1:1101:20463:8710 1:N:0:10
ACTCCTACGGGAGGCAGCAGCTAAGAATATTCCGCAATGGGGGGAACCCTGACGGAGCGACGCCGCGTGGACGATGAAGGCCGGAAGGTTGTAAAGTCCTTTTATGGCAGAGGAATAAGCGGGGGAGTGGACAGCCCGCGCGGTGACTGTAGGCCATGAATAAGCACCGGCTAATTACGTGCCAGCAGCCGCGGTAACACGTAAGGTGCGAGCGTTGTTCGGAATCATTGGGCGTAAAGGGCATGTAGGCGGTCTGTCAAGCCAGGCGTGAAAGCCAGGGGCTCAACCCCTGA
+
GGGGGGGGGGGGGGGGGGGGGGGGGGGGGGGGGGGGGGGGGGGGGGGGGGGGGGGGGGGGGGGGGGGGGGGGGGGGGGGGGGGGGGGGGGGGGGGGGGGGGGGGGGGGGGGGGGGGFGGGGGF*:EEG;2A,<@8FGGGGGGGGGGGGGGG?FGGGGGGGGGGGGGGGG5CGGGGGGGGGGGGGGGGGGGGGGGGGGGGGGGGGGGGGGGGGGGGGGGGGGGGGGGFGGGGGGGGEGGGGGGGGGGGGGGGGGGGGGGGGGGGGGGGGDDCFFGGGGGGGFFGGGGGFGFFGD
@M03364:396:000000000-C9LGT:1:1101:26827:8750 1:N:0:10
ACTCCTACGGGAGGCAGCAGTAGGGAATTTTCGTCAATGGGCGCAAGCCTGAACGAGCAATGCCGCGTGAGTGAGGAAGGTCTTCGGACTGTAAAGCTCTGTTGCCGAGGAAAAAGGGGAATTGCAGGCGATGGCATTTCATGGATGGTACCCGGCCAGAAAGCCACGGCTAACTACGTGCCAGCAGCCGCGGTAATACGTAGGTGGCGAGCGTTATCCGGAATGATTGGGCGTAAAGGGTGCGCAGGCGGACATTCAAGTCTGCGGTCAAATTCCGGGGCTCAACCCCGGCCC
+
GGGGGFGGGGGGGGGGGGGGGGGGGGGDFGGGFCFGGGGGGGGGGGGG7FGGGGGGGGGGGGGGFGGFGEGGGGGGGFGGFGGGGGGCGEFFGGGGGFGGGGGGGGF+CFF8F8FF@FG8+:B5,:EB3+868+8,,:B@F9DD<,FEFF=B9FFCCGFFGGGGGGFGG**>FFFEGGBFGFGFGGGGFGECF=CFGGGGCGGEGGGFGCEGGGCEFGGEG>EGGF+:CGGGGCEGGFFGGGCGEGGGGGGGGGGGFGFCA+:FFD:9DD<CGGGGGGGGFEGG4DFFGFBCD)
@M03364:396:000000000-C9LGT:1:1101:19557:8754 1:N:0:10
ACTCCTACGGGAGGCAGCAGTTAGGAATATTCGTCAATGGGGGAAACCCTGAACGAGCAATGCCGCGTGAGTGATGAAGGTCCTTTGGATTGTAAAACTCTGTTGTATGGGAAGAATTGCTCAACTAGAAACTGAGTTTAGAGTGACGGTACCATGCCAGAAAGCTCCGGCTAACTACGTGCCAGCAGCCGCGGTAATACGTAGGGAGCAAGCGTTATCCGGATTTATTGGGCGTAAAGGGCTCGTAGGCGGTTCGTCGCGTCCGGTGTGAAAGTCCATCGCTTAACGGTGGAT
+
GGGGGGGGGGGGGGGGGGGGGGGGGGGGGGGGGGGGGGGGGGGGGGGGGGGGGGGGGGGGGGGGGGGGGCGGGGGGGGGGGGGGGGGGGGGGGGGGGGGGGFF,CAEFFGGFGGF@<FFGG-B,,CFF,5C:5:,:EFCF,,5C,<<F@FGGGGGGGDFGGGFGGGFGE:CGGGGGGGGGGGGGGGGGGGGCF>FFGFGGGG<FGGGGGGGFGGGGGFCCEGFEGGGGGGGFFGGGG8AC5C6CEEEA;<CGGG;CD=C=EGGGEG*C9DFGCCFGGFCGFFGDDFFD35>C5*
@M03364:396:000000000-C9LGT:1:1101:5946:8754 1:N:0:10
ACTCCTACGGGAGGCAGCAGTAGGGAATTTTCGTCAATGGGCGCAAGCCTGAACGAGCAATGCCGCGTGGGTGAAGACGGTCTTCGGATTGTAAAGCCCTGTTGCCGGGGACAAAGGACAGCCAGAGTGGAAAGCTGACTGTTTGATGGTACCCGGCCAGAAAGTCACGGCTAACTACGTGCCAGCAGCCGCGGTAATACGTAGGTGGCGAGCGTTATCCGGAATGATTGGGCGTAAAGGGTGCGCAGGCGGCTGTGCAAGTCTGAAGTAAAAGGGACCGGCTCAACCGGTTC
+
GGGGGGGGGGGGGGGGGGGGGGGGGGGG<FGGG,CGGGGGFGGCGGGGGGGGFEFGGG@F<FGGGGGGGGEFGGGGGGGGGE:<FFGCGGGGGGGF9FGGGGG<9EE7BFGDCGFD=@=FG-B:8,=,,+8,,:=D>DF,<3,3@==8<FF@<FFGDFDC<FGG>FFGGEGGGGGGGFEGGGGGGGGGGGGGGGGGGCFGGGGFEGFGGGGGGGGG5ACGGDCGGFFF?EGGGGEEGGGGGFG5EDGGGGGGGGGGDFFGGEFGG*09:::CGGGGCC5>7>5*97C>DD75/
@M03364:396:000000000-C9LGT:1:1101:14029:8761 1:N:0:10
ACTCCTACGGGAGGCAGCAGTGGGGAATATTGCACAATGGGCGCAAGCCTGATGCAGCGACGCCGCGTGCGGGATGGAGGCCTTCGGGTTGTAAACCGCTTTTGTTCAAGGGCAAGGCACGGTTTCGGCAGTGTTGAGTGGATTGTTCGAATAAGCACCGGCTAACTACGTGCCAGCAGCCGCGGTAATACGTAGGGTGCAAGCGTTATCCGGATTTATTGGGCGTAAAGGGCTCGTAGGCGGTTCGTCGCGTCCGGTGTGAAAGTCCATCGCTTAACGGTGGATCCGCGCCGG
+
GGGGGGGGGGGGGGGGGGGGGGGGGEGGGGGFFGGGGGGGGGGGGGGGGGGGGGGGGGGGGGGGGGGGGGGGGGGGGGGGGGGGGGGGGGGGGGGGGGCGGGGGGGGFFGGGCFGGDDFGGCDF@FFG++583@D,@FGGFFFBFFGGGFGFBFGGGGFGGGGGGGGGG7CFGGCGGGFGGGGGGGGGGGGGGGGGDFGGGGGGGGGGGFFGGEEGGFGGFGGCGG:EGGGGGCGGGGGEEGGGGGEGGGGGGG5EGCGEGE>EEFCCFGGGGGFDDGDD@FGGGG4>D>8CDG
@M03364:396:000000000-C9LGT:1:1101:7141:8774 1:N:0:10
ACTCCTACGGGAGGCAGCAGTAGGGAATTTTCGTCAATGGGCGCAAGCCTGAACGAGCAATGCCGCGTGAACGAGGAAGGTCTTCGGATCGTAAAGTTCTGTTGAGAGGGAAAAAGGAACACCCGAGGACATGCTGGTGAAGTGATATTACCTTTCGAGGAAGTCACGGCTAACTACGTGCCAGCAGCCGCGGTAATACGTAGGTGGCGAGCGTTATCCGGAATGATTGGGCGTAAAGGGTGCGTAGGCGGCCTGTTAAGTCTGAAGTGAAAGGTACCGGCTCAACCGGTAC
+
GGGGGGGGGGGGGGGGGGGGGGGGGGGGGGGGGGGGGGGGGGGGGGGGGGGGGGGGGGGGGGGGGGGGGGGGGGGGGGGGGGGGGGGGGGGGGGGGGGGGGGGGGGGGGGGGGGGGGGGGGGG7CFGG+38:CFFGGGGGFGFFFFEFGGFGGGGGGGGGGGGGGGGGGGGGGGGGGGGGGGGGGGGGGGGGGGGGGGGGGGGGGGGGGGGGGGGGGGFGGGGGGGGGGGGGGGGGGGGGGGGGGGGGGGGGGGGGGGGGGGGGGGGGGGGGGGGGGGGGFFGGGGGFGFFG
@M03364:396:000000000-C9LGT:1:1101:5895:8787 1:N:0:10
ACTCCTACGGGAGGCAGCAGTGGGGAATATTGCACAATGGGGGAAACCCTGATGCAGCAACGCCGCGTGAGTGATGACGGCCTTCGGGTTGTAAAGCTCTGTCTTCAGGGACGATAATGACGGTACCTGAGGAGGAAGCCACGGCTAACTACGTGCCAGCAGCCGCGGTCATACGTAGGTGGCGAGCGTTGTCCGGATTTACTGGGCGTAAAGGCAGCGTAGGCGGACTTTTAAGTGAGATGTGAAATACCCGGGCTCAACTTGGGTGCTGCATTTCAAACTGGAAGTCTAG
+
GGGGGGGGGGGGGGGGGGGGGGGGGGGGGGGGGGGGGGGGGGGGGGGGGGGGGGGGGGGGGGGGGGGGGGGGGGGGGGGGGGGGGGGGGGGGGGGGGGGGGGGGGGGGGGGGGGDG@FGCG=FF3BFF,38:,+B:DFGGGGGFGGFCGGGGGGGGGGGGGGGGGGGGG*=FGGGGFGGGGGGGGEGGGGGGGGGGCEGGGGGGFGGGGGGGGGGGGGGGGGGGGGDGGGGGCFECEGFGGGGGGGGGGGG?CEGGGGGGGGGGGGGGGGGGGGGGGGFGFFGGGGGFFFFG
@M03364:396:000000000-C9LGT:1:1101:10211:8804 1:N:0:10
ACTCCTACGGGAGGCAGCAGTAGGGAATATTGGGCAATGGAGGCAACTCTGACCCAGCCATGCCGCGTGAAGGAAGACGGCCCTATGGGTTGTAAACTTCTTTTATCGTGGAGTAAACCCGGTCACGTGTGTCCGGTTGAGAGTACACGAGGAATAAGTATCGGCTAACTCCGTGCCAGCAGCCGCGGTAATACGGAGGATACGAGCGTTATCCGGAGTTATTGGGTTTAAAGGGTGCGCAGGCGGATCGGTAAGTCAGGGGTGAAAAGTTGGGGCTCAACCCATAGCCTGCAT
+
GGGGGGFGGGGGGGGGGGGGF<FFEFGGGGGGGFGGGGGGFFGGGGEFFFGGCFFGGFEGGGGGGGGGGGGCEFCFGFGGGGDGGGGGGGEECEGGGGFGFGG9EGCFBFEEFFGE?,::++@++:B,,:8:@,3+8>FFFGGFGFCFFF+>>FGGCFFAFACEGEGGG>@EEFFG:FF7BFGFGGGCFGGG@CC77::<F<:<<<BCECCFGEFGG*;@FEF?EC/*;+9<9CDEC8>E?EGGGG==EEEECCGG*<EGGGCCCDF7CCF>47*9)1<9?FGDF*C:F45>50
@M03364:396:000000000-C9LGT:1:1101:20328:8809 1:N:0:10
ACTCCTACGGGAGGCAGCAGTGGGGAATCTTGGGCAATGGGGGAAACCCTGACCCAGCAACGCCGCGTGAGGGAAGAAGGCCTTCGGGTTGTAAACCTCTTTTACCAGGGACGAAGAACGTGACAGTACCTGGAGAAAAAGCAACGGCTAACTACGTGCCAGCAGCCGCAGTAATACGTAGGTTGCAAGCGTTGTCCGGATTTACTGGGTGTAAAGGGCGTGTAGGCGGCCCGTTAGGTCGGAGGTAAAAGCCCGGGGCTCAACCCCGGCGAGCCTCCGATACCGGCGGGCTCG
+
GGGDFGGGEGGGGGEFGGGGGGGGGGGGGFFEFFFDGGGGGGGECDGGGGGEGGGGFFGGEEGGGGEFCCEGGGGGGGGGGGGGGGGDFCFEGDDFFFGGGGGCGFCCCFGGGE7C+=DFG9,8,3>F,<@3,BBDFGFFGGC@E++@FF@EE9>FF:FFFCGGGGFGG7CGGGGFGGGFFG;CFCCCCFCGF*CF<FGCFEGF@FGGGGGGG9CEC8>E8CCGGGGGGEECG8CG8@FC5E*:CGGD?FGCCFEGCGGGC?FCCDGDGGGGDCECFDGDBBC4C3D5C:)957
@M03364:396:000000000-C9LGT:1:1101:14914:8810 1:N:0:10
ACTCCTACGGGAGGCAGCAGTGGGGAATATTGCACAATGGGCGCAAGCCTGATGCAGCGACGCCGCGTGCGGGATGGAGGCCTTCGGGTTGTAAACCGCTTTTGTTCAAGGGCAAGGCACGGTTTCGGCAGGGTTGAGTGGATTGTTCGAATAAGCACCGGCTAACTACGTGCCAGCAGCCGCGGTAATACGTAGGGTGCAAGCGTTATCCGGATTTATTGGGCGTAAAGGGCTCGTAGGCGGTTCGTCGCGTCCGGTGTGAAAGTCCATCGCTTAACGGTGGATCCGCGCCGG
+
GGGGGGGGGGGGGGGGGGGGGGGGGGGGGGGGGGGGGGGGGGGGGGGGGGGGGGGGGGGGGGGGGGGGGGGGGGGGGGGGGGGGGGGGGGGGGGGGGGGGGGGGGGG9FGGGGGGGFGGG@@FG7ECG++5**88:FFBFF9FEGFFGGDEF*>FGFGGGGGGGGGGGGCFGGGGGGGGGGGGGGC5EGGGGE6CGGGGGGGGGGGGEGDGEGCEGGFGGGGGGG>*;CFGGGGGGECFGGGG=EGGGGEGGGGGGG=ECG?FGGFGGGFGGGCEDGGGG5FGCFGFFGFFDDG
@M03364:396:000000000-C9LGT:1:1101:9777:8819 1:N:0:10
ACTCCTACGGGAGGCAGCAGTGGGGAATATTGCACAATGGGCGCAAGCCTGATGCAGCGACGCCGCGTGCGGGATGGAGGCCTTCGGGTTGTAAACCGCTTTTGTTCAAGGGCAAGGCACGGTTTCGGCAGTGTTGAGTGGATTGTTCGAATAAGCACCGGCTAACTACGTGCCAGCAGCCGCGGTAATACGTAGGGTGCAAGCGTTATCCGGATTTATTGGGCGTAAAGGGCTCGTAGGCGGTTCGTCGCGTCCGGCGTGAAAGTCCATCGCTTAACGGTGGATCCGCGCCGG
+
GGGGGGGGGGGGGGGGGGGGGGGGGGGGGGGGGGGGGGGGGGGGGGGGGGGGGGGGGGGGGGGGGGGGGGGGGGGGGGGGGGGGGGGGGGGGGGGGGGGGEGFGGFGGFFGGGG?F<CFFGCB:CFFE@+58,,38,@;FF,@CF>FGEFGFFFGGGGGGGDGG:FFGDF><CFCCFCCGFGGGGEECCGGFG:CCGEEEGGGGEEEGGCF:CA>5C7CC9EEGGG*;CE:CEGGGGGGC<:=/:EGGGCCEE=EEG*>:C2><FCFGGGG<DGGDC7:C5>E<675@FBBDGG
@M03364:396:000000000-C9LGT:1:1101:14775:8845 1:N:0:10
ACTCCTACGGGAGGCAGCAGTGGGGAATATTGCACAATGGGCGCAAGCCTGATGCAGCGACGCCGCGTGCGGGATGGAGGCCTTCGGGTTGTAAACCGCTTTTGTTCAAGGGCAAGGCACGGTTTCGGCCGTGTTGAGTGGATTGTTCGAATAAGCACCGGCTAACTACGTGCCAGCAGCCGCGGTAATACGTAGGGTGCAAGCGTTATCCGGAATGATTGGGCGTAAAGGGTGCGCAGGCGGCTGTGCAAGTCTGAAGTAAAAGGGACCGGCTCAACCGGTTCAGGCTTTGG
+
GGGGGGGGGGGGGGGGGGGGGGGGGGGGGGGGGGGGGGGGGGGGGGGGGGGGGGGGGGGGGGGGGGGGGGGGGGGGGGGGFGGGGGGGGGGGGGGGGGGGGGGGGGGFGGGGGGGGGGGGGGG>EFEGFC@5*8:FFFEFGGGGGG;FFGFF7FGGGGGGGGGGGGGGGGGGGGGGGGGGGGGGGGGGGGGGGGGGGGGGGGGGGGGGGFGGGGGGGGGGGGGGGGGGGEFGGGGGGGGGEGGGGGGGGFFGGCFGFGGGGGGGGDEFGDGGG:EFDFFCD>7D>FGFGFFGG
@M03364:396:000000000-C9LGT:1:1101:8551:8862 1:N:0:10
ACTCCTACGGGAGGCAGCAGTGGGGAATATTGCACAATGGGCGCAAGCCTGATGCAGCGACGCCGCGTGCGGGATGGAGGCCTTCGGGTTGTAAACCGCTTTTGTTCAGGGGCAAGGCACGGTTTCGGCCGTGTTCAGTGGATTGTTCGAATGAGCACCGGCTAACTACGTGCCAGCAGCCGCGGTAATACGTAGGGTGCAAGCGTTATCCGGATTTATTGGGCGTAAAGGGCTCGTAGGCGGTTCGTCGCGTCCGGCGTGAAAGTCCATCGCTTAACGGGGGATCCGCGCCGG
+
FGGGFGGGGGGGGGGGGGGGGGGGGGGGGGGGGDGFGGGG?GGGGGECFFGFGGGGGGGGDFGGGGGGGCFGGGGFFGGDGFGGGGGGG@EGGFGG8FGD=FDF@,58,:<>>FBFDC<FC++8+:@F++53*3,,3@FCC,,7>?;;FCFF,8DFG@7CC<<<F7<9B8BFC:?<C@CF7<FDG*:C700;0,;ECCEEC9C@A/;*2+3AE*:8:0<CCFGFGEG8>CFC8*2:8CF5+1:/87=7*/8:2/:5C*:*:;5EFDGC7C+9*:5<7*:C))7)*9755)0)7>
@M03364:396:000000000-C9LGT:1:1101:14150:8876 1:N:0:10
ACTCCTACGGGAGGCAGCAGTGGGGAATATTGCACAATGGGCGCAAGCCTGATGCAGCGACGCCGCGTGCGGGATGGAGGCCTTCGGGTTGTAAACCGCTTTTGTTCAAGGGCAAGGCACGGTTTCGGCCGTGTTGAGTGGATTGTTCGAATAAGCACCGGCTAACTACGTGCCAGCAGCCGCGGTAATACGTAGGGTGCAAGCGTTATCCGGATTTATTGGGCGTAAAGGGCTCGTAGGCGGTTCGTCGCGTCCGGTGTGAAAGTCCATCGCTTAACGGTGGATCCGCGCCGG
+
GGGGGGGGGGGGGGGGGGGGGGGGGGGGGGGGGGGGGGGGGGGGGGGGGGGGGGGGGGGGGGGGGGGGGGGGGGGGGGGGGGGGGGGGGGGGGGGGGGGGGGGGGGGFGFFGGGGGFFGGD+D>:FCG:8@5@>FCGGGGGGGFEGFGGGCF>CFGGGGGGGGGGGGGGCFGFGGGGGGFGGGGG8?EGGGGGGGGGGDCDEGGGGGGGFGGGEGDCCGGGGGGGGGGGGGGGGGGGGGGGGGGGGGGGGGGGG5CGEECEA>CGGCD7C?DGGGCFGGG@FGGGGFFG:5C5C
@M03364:396:000000000-C9LGT:1:1101:24459:8882 1:N:0:10
ACTCCTACGGGAGGCAGCAGTGGGGAATATTGCACAATGGGCGCAAGCCTGATGCAGCGACGCCGCGTGCGGGATGGAGGCCTTCGGGTTGTAAACCGCTTTTGTTCAAGGGCAAGGCACGGTTACGGCCGTGGTGAGTGGATTGTTCGAATAAGCACCGGCTAACTACGTGCCAGCAGCCGCGGTAATACGTAGGGTGCAAGCGTTATCCGGATTTATTGGGCGTAAAGGGCTCGTAGGCGGTTCGTCGCGTCCGGTGTGAAAGTCCATCGCTTAACGGTGGATCCGCGCCGG
+
GGGGGGGGGGGGGGGGGGGGGGGGGGGGGGGGGGGGGGGGGGGGGGGGGGGGGGGGGGGGGGGGGGGGGGGGGGGGFFGGGGGGGGGGGGGGGGGGGGGGGGGGGGG<FGGGGG7F@FGFG@F++:@F<+@*3*@+,8@:>38<>>3FFGGGGGGGGGGGGGDGGGGGFEGGGGGGGGGGGGEGGE8EFCFGGCGGGGGDGGGGGGG>FCGGGEE8<9CGGGGGGEGGEGGEEGGGE8FECEGEEGGEEGGGGGEEGCE=C:>FGFF7DGGGGCCDGGGG)7E*>9FFGF>DDG
@M03364:396:000000000-C9LGT:1:1101:25878:8903 1:N:0:10
ACTCCTACGGGAGGCAGCAGTGAGGAATATTGGTCAATGGGCGGAAGCCTGAACCAGCCAAGTCGCGTGAGGGAAGACGGTCCTACGGATTGTAAACCTCTTTTGTCGGGGAGCAAGGGGGCCACGCGACGCCGGATGAGCGTACCCGAAGAAAAAGCATCGGCTAACTCCGTGCCAGCAGCCGCGGTAATACGGAGGATGCGAGCGTTATCCGGATTTATTGGGTTTAAAGGGAGCGCAGGCGGCGCGTCAAGTCAGCGGTAAAATGTCGGGGCTCAACCCCGGCCGGCCGTT
+
GGGGGGGGGGGGGGGGGGGGGGGGGGGGGGGGGGGGGGGGGGGGGGGGGGGGGGGGGGGGGGGGGGGGGGGGGGGGGGGGGGGGGGGGEGGGGGGGGGGGGGGFGGGGGGGGGCFG,BF+==F+>CFG8+5*5>F*>>,?F:FEGF:BFCCF8<CFG7FGGDGGFCCGGGG@<7FFGGGD>FEGGGGGE5CGGGGGEEEFGGGCEGGGGGGGGEEGC5EFFG?6F8CC@FFFGEGGDGGDGDGGGGGGGCEE=F<FFCCCEED=FFFGGGFDG5ECFCC4>BGGCDGFGF:D7*
@M03364:396:000000000-C9LGT:1:1101:28787:8905 1:N:0:10
ACTCCTACGGGAGGCAGCAGTGGGGAATATTGCACAATGGGCGCAAGCCTGATGCAGCGACGCCGCGTGCGGGATGGAGGCCTTCGGGTTGTAAACCGCTTTTATTCAAGGGCAAGTCAAGGTTTCGGGCGCTTGAAGTGGATTGTTCGAATAAGCACCGGCTAACTACATGCCAGCAGCCGCGGTAATACGTAGGGTGCAAGCGTTATCCGGATTTATTGGGCGTAAAGGGCTCGTAGGCGGTTCGTCGCGTCCGGTGTGAAAGTCCATCGCTTAACGGTGGATCCGCGCCGG
+
GGGGGGGGGGGGGGGGGGGGGGGGGGGGGGGGGGGGGGGGGGGGGEFGGGGGGGGGGG7FGGGGGGGGGGGGGGGG7FGGGGGGGGGGFGGGGGGGGGGGGGG,B8C<<CDCCFFC3,C,,3E<,CFF5+@***38@>,@,3,7,7,>FF,<*?FFGCCG:FCEC:BFG,2,?F9,4CGGGFGGGDGG9<+;96EED;CECFFCGEEEF7C8E5;;97EGGGGGG8*;5CEE?F>ECEFGGGC51:EEGG>=8CEGGCE:E+*99:3:*CF5355CC77C@@G:C*7;3<>3)9
@M03364:396:000000000-C9LGT:1:1101:21814:8906 1:N:0:10
ACTCCTACGGGAGGCAGCAGTGGGGAATATTGCACAATGGGCGCAAGCCTGATGCAGCGACGCCGCGTGCGGGATGGAGGCCTTCGGGTTGTAAACCGCTTTTGTTCAAGGGCAAGGCACGGTTTCGGCAGTGTTGAGTGGATTGTTCGAATAAGCACCGGCTAACTACGTGCCAGCAGCCGCGGTAATACGTAGGGTGCAAGCGTTATCCGGATTTATTGGGCGTAAAGGGCTCGTAGGCGGTTCGTCGCGTCCGGTGTGAAAGTCCATCGCTTAACGGTGGATCCGCGCCGG
+
GGGGGGGGGGGGGGGGGGGGGGGGGGGGGGGGGGGGGGGGGGGGGGGGGGGGGGGGGGGGGGGGGGGGGGGGGGGGGGGGGGGGGGGGGGGGGGGGGGGGGGGGGGGFFGGGGGGGGGGGGFF@FFGC++58>FFCFF=FGFCFFCGGGGGGFGGGGGGGGGGGGGGGG<FGFGGGGGGGGGGGGGGGGGGFFFGGGEGGGGGGGGDGGGGGGGGGGGGGGGCFGEEGGGFGGGGGGCFGGGGGGGGGGGGGGGGGG?E=ECGGGGGFFFGD5E=D>FGG@FGGGGGFGFFGDG
@M03364:396:000000000-C9LGT:1:1101:7829:8907 1:N:0:10
ACTCCTACGGGAGGCAGCAGTGAGGAATATTGGTCAATGGGCGCGAGCCTGAACCAGCCAAGTAGCGTGCAGGATGACGGCCCTACGGGTTGTAAACTGCTTTTATGAAGGAATAAGGGAAGCCACGTGTGGCTTGGTGCATGTACTTCATGAATAAGGACCGGCTAATTCCGTGCCAGCAGCCGCGGTAATACGGAAGGTCCGGGCGTTATCCGGATTTATTGGGTTTAAAGGGTGCGCAGGCGGGCGTCTAAGTCAGCGGTGAAAGTTCCCGGCTCAACCGGGTCAGTGCCG
+
GGGGGGGGGGGGGGGGGGGGGGGGGGGGGGGGGGGGGGGGGGGGGGGGGGGGGGGGGGGGGGGGGGGGGGGGGGGGGGGGGGGGGGGGGGGGGGGGGGGGGGGGGGGEFGGEFGFGGGG,48BA,:FF,:A+8BFGGGGGGGGGGGFFGGGGFGGGGGGGGGGGGGGGGEGGGGGGGGGGGGGGGGGGGGGGGGGGGGGGGGGGGGGGGGGGGGGGGGGCGGGGGGCEGGGFEGGGGEGGGEGGGGGGGGGGGGGG>FFGGGGGFGGGFGGGGGGGGGGGF5CDD7CFGFFGG3
@M03364:396:000000000-C9LGT:1:1101:20187:8916 1:N:0:10
ACTCCTACGGGAGGCAGCAGTGAGGAATATTGGTCAATGGGCGCGAGCCTGAACCAGCCAAGTCGCGTGAGGGAAGACGGCCCTACGGGTTGTAAACCTCTTTTGCCGGGGAGCAACGCTGCGGACGCGTCCGCAGGTGAGAGTACCCGGAGAAAAAGCATCGGCTAACTCCGTGCCAGCAGCCGGGATTATGCAGGAGACGAGCGTTATCTGCGGTTTTATGGGGTATAGAGTGCGCAGAGGGGGGGTGTCGTGTGAGGGGTAAATATTGGGCGCACAACCGTGTAGAGCCTG
+
GGGGGGGGGGGGGGGGGGGGGGGGGGGGGGGGGGGGGGGGGGGGGGGGGGGGGGGGGGGGGGGGGGGGGGGGGGGGGGGGGGGGGGGGGGGGGGGGGGGGGGGGGGGGGGGGGGGFGEEC7+@FCGGG5*5@@***>@FAFFFGGGGGGG<F*FGGGGGGGGGGGGGGGFGGGGGGGGGGGGGGG*****3++,+<**2**;*:*:/**;++3+/8/:*;+++<0*2*+<++<0<+?***********2//3***2/0<***/:CG70**+2C/:D)1**8B***29*0*****
@M03364:396:000000000-C9LGT:1:1101:9260:8923 1:N:0:10
ACTCCTACGGGAGGCAGCAGTGGGGAATATTGCACAATGGGCGCAAGCCTGATGCAGCGACGCCGCGTGCGGGATGGAGGCCTTCGGGTTGTAAACCGCTTTTGTTCAAGGGCAAGGCACGGTTTCGGCCGTGTTGAGTGGATTGTTCGAATAAGCACCGGCTAACTACGTGCCAGCAGCCGCGGTAATACGTAGGGGGCTAGCGTTGTCCGGAATTACTGGGTGTAAAGGGAGTGTAGGCGGGATGGTAAGTTAGGTGTGAAAACTATGGGCTCAACCCATAGACTGCACTT
+
GGGGGGGGGGGGGGGGGGGGGFGGGGGGGGGGGGGGGGGGGGGGGGGGGGGGGGGGGGGGGGGGGGGGGGGGGFGGGGGGGGGGGGGGGGGGGGGGGGGGGGGGGGGCDFGGGG7FFGGGGC=C<EFEB8@55@FCCDFGGFGFGGGGGGGG7FGGGGGGGGGGGGGGG<FGGGGGGGGGGGGGGEGGGGGGGGGGGGGGGGGGGGGGGFGGGGGGGGGGGFFFGGGGGFGGGGACFDDGGGGG=EGGGGFFECGFFGGGGC>FGGGGGGGGGGGGGGGGFFFGGGGFGFFFD
@M03364:396:000000000-C9LGT:1:1101:3546:8930 1:N:0:10
ACTCCTACGGGAGGCAGCAGTAGGGAATTTTCGTCAATGGGCGCAAGCCTGAACGAGCAATGCCGCGTGGGTGAAGACGGTCTTCGGATTGTAAAGCCCTGTTGCCGGGGACAAAGGACAGCCAGAGTGGACAGCTGACTGTTTGATGGTACCCGGCCAGAAAGCCACGGCTAACTACGTGCCAGCAGCCGCGGTAATACGTAGGTGGCAAGCGTTATCCGGAATGATTGGGCGTAAAGGGTGCGCAGGCGGCTGTGCAAGTCTGAAGTAAAAGGGACCGGCTCAACCGGTTC
+
GGGGGGGGGGGGGGGGGGGGGFGGGGGGGGGGGGGGGGGGGGGGGGGGGGGGGGGGGGGGGGGGGGGGGGGGGGGGGGGGGGGGGGGGGGGGGGGGGGGGGGGGGGGEGGGGGG=FF>FFGGF,ADFF,:8,,:BFFGGEGFGFFFGGGGGGGGGGGGGGCFCGGGGGGCEGCGGGGGGGFGGGGGGGGGGDFGGGGGGGGGGGGGGGGGGGGGGGGGGGGGCEFGAFGGGGGG>>EFFFGGGGGGGGGGGGGGGGFGGGG<>FGGGGGCF77FGGGFGDBB:DGGGF<@ECD
@M03364:396:000000000-C9LGT:1:1101:17912:8934 1:N:0:10
ACTCCACGGGAGGCAGCAGTGGGGAATATTGCACAATGGGCGCAAGCCTGATGCAGCGACGCCGCGTGCGGGATGGAGGCCTTCGGGTTGTAAACCGCTTTTGTTCAAGGGCAAGGCACGGTTTCGGCATTGTTGGGTGGATTGTTCGAATAAGCACCGGCTAACTACGTGCCAGCAGCCGCGGTAATACGTAGGGTGCAAGCGTTATCCGGATTTATTGGGCGTAAAGGGCTCGTAGGCGGTTCGTCGCGTCCGGTGTGAAAGTCCATCGCTTAACGGTGGATCCGCGCCGGG
+
GGGGGGGGGGGCFGGGGGGGGGGGGGGGGGGGGGGGGGGGFGGGGGGGGGGGGGGGGGGGGGGGGGGGGGGGGDGGGGGGGGGGGGGGGGGGGGGGGGGGGGGFGGG,CFGGGC<FDDDEC>F+,8FF+8@,8<@,@@CGFCFF,@?>>FFGDFGGGGGGGGGGGC9EC<9:FGGGCGGGGGGGEEGGGGGFGFGGGGGGGGGGGG5CFGGGGGGGGGGGFGFGGE5;FGGGGCECEFGGGGCE=E*7CCCC::EGDG5:+<:F?CGGGGGGGF5CFDEDFFCFFCC>D@B<GG
@M03364:396:000000000-C9LGT:1:1101:12967:8960 1:N:0:10
ACTCCTACGGGAGGCAGCAGTAGGGAATTTTCGTCAATGGGCGCAAGCCTGAACGAGCAATGCCGCGTGGGTGAAGACGGTCTTCGGATTGTAAAGCCCTGTTGCCGGGGACAAAGGACAGCCAGAGTGGACAGCTGACTGTTTGATGGTACCCGGCCAGAAAGCCACGGCTAACTACGTGCCAGCAGCCGCGGTAATACGTAGGTGGCAAGCGTTATCCGGAATGATTGGGCGTAAAGGGTGCGCAGGCGGCTGTGCAAGTCTGAAGTAAAAGGGACCGGCTCAACCGGTTC
+
GGGGGGGGGGGGGGGGGGGGGGGGGGGGGGGGGGGGGGGGGGGGGGGGGGGGGGGGGGGGGGGGGGGGGGGGGGGGGGGGGGGGGGGGGGGGGGGGGGGGGGGGGGGGGGGGGGFGFFEFGGF,:DFG,+8,,8BFFFGGGGGFGFGGGGFGFGGGGGGGGGGGGGGGG7BEFGGGGGGGGGGGGGGGGGGGGGDGGGGGGFGGGGGGGGGGGGGGEGG7EG5CFGGGGGGGGGEEGFGGGGGGGGGGGGGGGGGGGGGGGGGGGDFGFGGGGGGGGGGGFFGGGD5FGF7DG
@M03364:396:000000000-C9LGT:1:1101:9650:8963 1:N:0:10
ACTCCTACGGGAGGCAGCAGTGGGGAATATTGCACAATGGGCGCAAGCCTGATGCAGCGACGCCGCGTGCGGGATGGAGGCCTTCGGGTTGTAAACCGCTTTTGTTCAAGGGCAAGGCACGGTTTCGGACGTGTTGAGTGGATTGTTCGAATAAGCACCGGCTAACTACGTGCCAGCAGCCGCGGTAATACGTAGGGTGCAAGCGTTATCCGGATTTATTGGGCGTAAAGGGCTCGTAGGCGGTTCGTCGCGTCCGGTGTGAAAGTCCATCGCTTAACGGTGGATCCGCGCCGG
+
GGGGGGGGGGGGGGGGGGGGGGGGGGGGGGGGGGGGGGGGGGGGGGGGGGGGGGGGGGGGGGGGGGGGGGGGGGGGGGGGGGGGGGGGGGGGGGGGGGGGGGGGGGGDGGGGGGCFFGGGD>FF7EFG+5588@BBFDFGG:FFFGGFGGGFFGGGGGGFGGGGGGFGG<CFGGGGGGGGGGGGGGGGGGGGFFFGGGGGGGGGGGGGGGGGGEGE9?CEFGGGGGEGFEGGGGGGGGGGGGG5CEEGGGGGGCGGGGECG<D?FCFFGGGGGGGGGFEGBFGGGGGFGFFGCC
@M03364:396:000000000-C9LGT:1:1101:13217:8979 1:N:0:10
ACTCCTACGGGAGGCAGCAGTGGGGAATATTGCACAATGGGCGCAAGCCTGATGCAGCGACGCCGCGTGCGGGATGGAGGCCTTCGGGTTGTAAACCGCTTTTGTTCAAGGGCAAGGCACGGTTTCGGCCGTGTTGAGTGGATTGTTCGAATAAGCACCGGCTAACTACGTGCCAGCAGCCGCGGTAATACGTAGGGTGCAAGCGTTATCCGGATTTATTGGGCGTAAAGGGCTCGTAGGCGGTTCGTCGCGTCCGGTGTGAAAGTCCATCGCTTAACGGTGGATCCGCGCCGG
+
GGGGGGGGGGGGGGGGGGGGGGGGGGGGGGGGGGGGGGGGGGGGGGGGGGGGGGGGGGGGGGGGGGGGGGGGGGGGGGGGGGGGGGGGGGGGGGGGGGGGGGGGGGGGGGGGGGGGGGGGGDGGEGGG++55>@BCGFGGGFFFGCGGGGFF<FGGGGGGGGGGGGGGGFGGGGGGGGGGGGGGGGGGGFFGFGGGGGGGFGGGGGGGGFGEG:CCGGGGGGGGGG?EFGGGGGGGGGGGGGG=EGGGGGGDGGGGGCE5E@FGGFFGFFFD<5CCCFEGDFGCDCFF533><C
@M03364:396:000000000-C9LGT:1:1101:28340:8984 1:N:0:10
ACTCCTACGGGAGGCAGCAGTAGGGAATTTTCGTCAATGGGCGCAAGCCTGAACGAGCAATGCCGCGTGGGTGAAGACGGTCTTCGGATTGTAAAGCCCTGTTGCCGGGGACAAAGGACAGCCCGAGTGAACGGCAGACTGTTTGATGGTACCCGGCCAGAAAGCCACGGCTAACTACGTGCCAGCAGCCGCGGTAATACGTAGGTGGCAAGCGTTATCCGGAATGATTGGGCGTAAAGGGTGCGCAGGCGGCTGTGCAAGTCTGAAGTAAAAGGGACCGGCTCAACCGGTTCG
+
GGGGGGGGEGGGGGGGGGGGGGGGGGGGGGGGGGGGEFGGGGGGGGGGGGFGGGGGGGGGFGGGGGGGGGGEGGGGGGGGGGGGFGGGGFGGGGGGGGGGFGGGGCGGGGGGGGGG,3<><<F+>FCF:,C:,+3+8><33:<=F@,@EF,@8EGGGFGFCGGFF77FE=ECFGGGGGGGGGGGFGGAFFGGGGEDCGGGCCFFGEEFGFGGGGEGGGGGEGCEDCCECFGFDG88CFGEGCGGGGGEGGEGGGGGGGGFFE:<EGDFFG?FGGGGGGGGFF>DDFGFDB7)9)
@M03364:396:000000000-C9LGT:1:1101:15850:8990 1:N:0:10
ACTCCTACGGGAGGCAGCAGTAGGGAATTTTCGTCAATGGGCGCAAGCCTGAACGAGCAATGCCGCGTGAGTGAGGAAGGTCTTCGGACTGTAAAGCTCTGTTGCCGGGGAAAAAGGGGAGATGCAGGAAATGGCATTTCATGGATGGTACCCGGCCAGAAAGCCACGGCTAACTACGTGCCAGCAGCCGCGGTAATACGTAGGTGGCGAGCGTTATCCGGAATGATTGGGCGTAAAGGGTGCGCAGGCGGTCTGTTAAGTCTGAAGGCAAAGGGATGAGCTCAACTCATTTAT
+
GGGGGGGGGGGGGGGGGGGGGGGGGGGGGGGGGGGGGGGGGGGGGGGGGGGGGGGGGGGGGGGGGGGGGGGGGGGGGGGGGGGGGGGGGGGGGGGGGGGGGGGGGGGGGGGGGGFGGGG@F-B,9FFG3,@>DFFCFFGGGGGGGGGGGGGGGGGGGGGGGGGGGGGGGGGGGGGGGGGGGGGGGGGGGGGGGGGGGGGGGGGGGGGGGEGGGGGGGGGGGGGGGGGGGGGGGCGGCGGGGGGGGGGGGGGEGGGGGGGGGGGGCGGGGG8FFGGCCCFGFFGGGGGFGF6C>C
@M03364:396:000000000-C9LGT:1:1101:23336:9002 1:N:0:10
ACTCCTACGGGAGGCAGCAGTAGGGAATTTTCGTCAATGGGCGCAAGCCTGAACGAGCAATGCCGCGTGGGTGAAGACGGTCTTCGGATTGTAAAGCCCTGTTGCCGGGGACAAAGGACAGCCCGAGTGAACCGCTGACTGTTTGATGGTACCCGGCCAGAAAGTCACGGCTAACTACGTGCCAGCAGCCGCGGTAATACGTAGGTGGCAAGCGTTATCCGGAATGATTGGGCGTAAAGGGTGCGCAGGCGGCTGTGCAAGTCTGAAGTAAAAGGGACCGGCTCAACCGGTTC
+
[truncated: 60,703,441 more chars]
