# Supplementary material for: Characterization of the bacterial microbiota composition and evolution at different intestinal tract in wild pigs (Sus scrofa ussuricus)
Source: PeerJ. 2020 May 26;8:e9124. doi: 10.7717/peerj.9124 (PMC7258971; doi:10.7717/peerj.9124)
Supplement: Supplemental Information 24 [file peerj-08-9124-s033.gz › D19AH664-Y6CO5_R2.fq]

@M03364:396:000000000-C9LGT:1:1101:15047:1181 2:N:0:10
GGACTACTCGGGTATCTAATCCTGTTCGATCCCCACGCTTTCGTGCCTGAGCGTCAGTAAGGCGCCGGTATGCTGCCTTCGCAATCGGAGTTCTGCGCGATCTCTAAGCATTTCACCGCTACACCGCGCATTCCGCATACCTCTCGCCCACTCAAGTCATTCAGTTTCCACGGCTGGCCGGGGTTGAGCCCCGGAATTTGACCGCAGACTTGAATGTCCGCCTGCCCACCCTTTAAACCCAATCAATCCGCATAACGCCCGCATCCCCCGTCTTACCCCGGCTGCTCGCACGGCGTTCGCC
+
CCCCCGGGGGGGGGGGGGGGGGGGGGGGGGGGGGGGGGGGGGGGGGGGGDFGGGGGGFGGGFFGGGGGGGGGGGGGGGGGGGGGGGGG?FGGGGGGGGGCFFGGGGCFGGGGGGGGGGGG6FFFGGGGGGGGGGGGGGGGGGGFGGGCGEGDF@FCFGGCFGFDFGFGFAFGFGFDGFGGGGGFCG?>FFGGG5?*C6E9@;C9DBE019<G2??6:)A*-<838*466DF1<?>)6>GGE(((054<FC*41:D?87(414*()A*49(,(,-4440,(-3(4<2)-2379((()0)()1
@M03364:396:000000000-C9LGT:1:1101:10896:1217 2:N:0:10
GGACTACACGGGTATCTAATCCTGTTCGCTCCCCACGCTTTCGCTCCTCAGCGTCAGTAACGGCCCAGAGACCTGCCTTCGCCATTGGTGTTCTTCCCGATATCTACACATTCCACCGTTACACCGGGAATTCCAGTCTCCCCTACCGCACTCAAGCCCGCCCGTACCCGGCGCGGATCCACCGTTAAGCGATGGACTTTCACACCGGCCGCGACGAACCGCCTACGCGCCCTTTCCACCCAGTAAATCCGACTAACGCTTGCCCCCTCCGTATTGCCGCGCCGTCTTGCCCGTTGTTAGC
+
CCCCCGGGGGGGGDCGGG,@FFFEFFGGGGGGGGGGGGCFFGGGEGGDGGEFGGGGGFEGGGGCEGGG8FCFGCFGGGGGGGGGGGGGFGGGGCFGGGGGGGGGGGGGGGGGGGGGGGFCEFGFGDGGGGGGGAFEGE+CFGGFDGGEGFE==8DDEFGGGDEGGEGGGCCE?>95*8?CCFFEG8*/8C?1*786<EE<C)59C3710<(:():(7(?E>GF?:84)-7(3(,))69GGG1(.*645@6C0(27)9(42((;8FGD4(-74(,3))3(,,(-(,-.(-)..84()))-*0
@M03364:396:000000000-C9LGT:1:1101:20342:1218 2:N:0:10
GGACTACCGGGGTATCTAATCCTATTTGCTCCCCACGCTTTCGTGCCTCAGCGTCAGGTACAGGCCAGGCGGCCGCCTTCGCCGCTGGTGTTCTTCCACATCTCTACGCATTTTACCGCTACACATGGAGTTCCACCGCCCTCTCCTGTCCTCACGCCGTGCAGTTTCCAAAGCCTGAACCGGTTGAGCCGGTCCCTTTTACTTCAGACTTGCCCAGCCGCCTGCGCACCCTTTACCCCCAATCATTCCGGATAACGCTTGCCCCCTACGTATTCCCCCGGCTGCTTGCCCGCAGTTACCC
+
CCCCCGGGGEEGGGGGGGCFFGGEFGGGGGGGGGGGGGGGGGGGGGGGGGGGGGGDGFFGGGGGGGGGGGGGGGGGGGGGGGGGGGGGGFGGGGGGGGGGGGGGGGGGGGGGGFFGGGGGGGGGFGGG@FFGGGGGG=CGGGGFGG9DBAFEEC**@CEEEGFGFFGGDCFFFGFGGFCGGGGCEE37FB88DGGGDGFG+7?):A6<@C<<<6+/;;C57D002*,)-/4-40))).AE*((4746<F41(4:23;;:003<)>C5482(,4().,*,-,,(-83-53,8?0((01*)29
@M03364:396:000000000-C9LGT:1:1101:10105:1246 2:N:0:10
GGACTACTCGGGTATCTAATCCTGTTCGCTCCCCCAGCTTTCGCGCCTCAGCGTCAGTGGTGGCCCAGAAGGCCGCCTTCGCCACCGGTGTTCTTCCCGATATCTGCGCATTCCACCGCTACACCGGGAATTCCGCCCTCCCCTACCACACTCGAGCCCGCCGGTATCGGACGCTCGCCGGGGTTGAGCCCCGGGGTTTTACCTCCGACCTAACGGGGCGGCCACGCCCGCTTTGCGCCCCATGAATCCCGCGACAGCTCGCCCCCCCAGTCGTACCCCCGCGGCTGGCCCGCTCTTCGCC
+
CCCCCGFGFGGGGG8EFG<,FGA6C<FFCEGFFGGGGGGGAFGE:FFEGFEGEGGGE<,C,C@EFGFF,C<BFGGG@CBEGGGGEGCG4>FFE<9FFGGGGG6FAEFGFGG+,,4BFG8C+6,F=8@F@>FGGGC===?FFCE5+,@5>6F@>>5*<C*@*CBCF7CFG5B*2:(CEEE5:*1//?3,78FCD=8*1*;7C3?<F>@16C1+.71,9(:*(1(-,*-.3),(-4.)(-/:*-(:*44)9**(,3((0.).-28:G>)((,(4(,(((0,((--(4(((,(-2((()1*(*9
@M03364:396:000000000-C9LGT:1:1101:21684:1247 2:N:0:10
GGACTACTCGGGTTTCTAATCCTGTTCGCTCCCCACGCTTTCGCGCCTCAGCGTCAGTTACGGCCCAGTAAGTCGCCTTCGCCACTGGTGTTCCTCCCAATCTCTACGCATTTCACCGCTACACCATGAATTCCGCCTACCTCTACCACACTCAAGGCATGCAGTTTCAACTGCAATTCCGTGGTTGAGCCACGAACTTTCACAACTGACTTACACGCCCACCTGCGCCCCCTTTAAACCCACTAAATCCGGATAACGCTCGCACCCTCCGTATTCCCGCGGCTGCTGGCACGGACTTAGC
+
CCCCCGGGGGGGGGGGGGGGGGGFGGGGGGGGGGGGGGGGGGGGGGGGGGFFFGGGGGGGFGEGGGGFGGGG<EFGGGGGGGGGGDFEFGGGFGGGGGGGGFGGCGGCGDGGGGGGGGGGEGGGGGFEGGGGGGGCECDGGGGBFGG,>?@8,)=?8DGGDGFGGGCGGGGGFG@2EAGGGG6FFGGEFDFFFECCGGFFGFG?FBAE3D@F@;<7C>GGDG>5@625(1:>2(6C)9CCF;046436BG5,4::)=(43:>*4)/9:BF01,(5))<(912(-4144237><3,)77)2:
@M03364:396:000000000-C9LGT:1:1101:9035:1261 2:N:0:10
GGACTACAGGGGTTTCTAATCCTGTTTGCTCCCCGCACCTTCGCACCTCAGCGTCAGTAATCTGCTGGCAGCCTGCCTTCGCCATTGGTGTTCTTCCAGATATCTACAGATTTCACCCCTACACCTGGAATTCCGGCTGCCCCTCAGTTACTCTAGCCGTGCAGTTCTCAACGCAGTCCCGGCGTTGAGCCCCGGGATTTCACACCAAGCTTGCACGCCCGCCTACTAGCCCTTTACGCCCAATAATTCCGAACCACGCTCGCACCTTACGTTTTCGCGCGGCTGCCTGCACGTCTTTCGC
+
CCCCCGGGFFGGGGGGGGGGGGFFGGGGGGGGGGGGEG@FGGFEDGGGCFGGGGGGGFFGGFF9FF8F@CC@EFGCGDGGGG>CEDEGGGGGGFGGGFFGFGFEFGC<EFFGGGGGFFEGGGGGGGGGGGCFGGC:>==EFGEF6EF,,+A7F9DBDD8AEDDFGG8,DF@>AF9C@ADG6E+C>5<>>>,;CEEE4C6CF?E?FE>((26,()5/9(8=099???31/8((68E3>?ECEB<764.:FGF6<>(4<113(489)1*.)4((,(-6(*-,,-((,(,).8223(())*)11
@M03364:396:000000000-C9LGT:1:1101:14702:1261 2:N:0:10
GGACTACTAGGGTTTCTAATCCTGTTCGCTCCCCACGCTTTCGCTCCTCAGCGTCAGTAACGGCCCAGAGACCTGCCTTCGCCATTGGTGTTCTTCCCGATATCTACACATTCCACCGTTACACCGGGAATTCCAGTCTCCCCTACCGCACTCAAGCCCGCCCGTACCCGGCGCGGATCCACCGTTAAGCGATGGACTTTCACACCGGACGCGACGAACCGCCTACGAGCCCTTTACGCCCAACAAATCCGGATCACGCTTGCACCCTACGTATTCCCGCGGCTGCTGGCCCGTCTGTCGC
+
CCCCCGGGGGGGGGGGGGFGGGGGGGGGGGGGGGGGGGGGGGGGGGGGGGGGGGGGGGGGGGGGGGGGGGGGGGGGGGGGGGGGGFGGFGGGGGEFGGGGGGGGGGGGGGGGGGGGGGGGGGGGGGGGGGGGGGG?AFGGGGGFGGGGGDGAB5=:DFGGGGFGGD>EG5EGEGFDDEGEFGGEGG7:FF37CGGGGGCGGFGFGFF;;GFD0.2(1-:EBGF(1@0)(99BBFF2<6CCG??(..,6FGC>:<(4@FFF3:F2CGDB70,32:0).<39;FB6144)(-43(7())0-9<
@M03364:396:000000000-C9LGT:1:1101:15636:1278 2:N:0:10
GGACTACAGGGGTTTCTAATCCTGTTTGCTCCCCACACTTTCGAGCCTCAGCGTCAGTTAGAGCCCAGTAAGCCGCCTTCGCCACTGGTGTTCCTCCGAATCTCTACGCATTTCACCGCTACACTCGGAATTCCGCTTACCTCTACTCCACTCAAGAAAAACAGTTTCAACTGCAGTCTATGGGTTAAGCCCATAGTTTTCACAGCTGACTTGCCTTCCCGCCTGCGCTCCCTTTCCACCCAGTAAATCCGGACCACGCTTGCCACCTACGTATTACCGCGGCTGCTGGCACGTACTTACC
+
CCCCCGGGGGGGGGGGGGGFGGGGGGGGGGGGGGGGEGGGGGGFGGGGGGGGGGGGGFGGGGGGGGGGGFFGGGGGGGGGGGGGGGGGGGGGGGGGGGGGGGGGGGGGGGGGEGFGGGGGGGGGCEGGGGGGGGGGGCDGGGGFGGGGGFGEGFGF,@8?DFFGGGGGAFFGFGEG=CDC:,=BFG@CFFFGGGGG@EGCFEFCCFFEEGFGE6D=C68FAG>((6:5>G@2>EF)))><F;1=67?FFGDBD@><F0>FFBG:79C8>FB:<>:)6<346;BB;<03?F<>:64))*)**
@M03364:396:000000000-C9LGT:1:1101:22196:1282 2:N:0:10
GGACTACTCGGGTATCTAATCCTATTTGCTCCCCACGCTTTCGTGCCTCAGCGTCAGGTACAGGCCAGGCGGCCGCCTTCGCCGCTGGTGTTCTTCCACATCTCTACGCATTTTACCGCTACACATGGAGTTCCACCGCCCTCTCCTGTCCTCAAGCCGTGCAGTTTCCAAAGCCTGAACCGGTTGAGCCGGTCCCTTTTACTTCAGACTTGCCCAGCCGCCTGCGCACCCCTTACGCCCAATCCTTCCGGATAACGCTTGCCACCTACGTATTATCCCCGCGTCTTGCCCGTAGTTAACC
+
CCCCCGGGGGGGGGGGGGGGGGGFGGGGGGGGGGGGGGGGGGGGGGGGGGGGGGGGGFGGGGGGGGGGGGGGGGGGGGGGGGGGGGGGEGFGGGGGGGGGFGGGGFGGGGGGGGGGGGGGGGGGFGGGGGGGGGGGGFDGDDGBGGEFEFGFGEFFGGGGGGFGFGGGGGGGFD@C6*>7EED<EGF>FGGGGGGGGGFCFE;3@AF).*9+.)>378GEFGF;6/157D<(4:>0,4CE5<(1.).6?C)(-4A40(,,33<<GG7(4(()),-).+5(49(,(((.6()(,-(7**-0*
@M03364:396:000000000-C9LGT:1:1101:9627:1380 2:N:0:10
GGACTACAAGGGTTTCTAATCCTGTTCGCTCCCCACGCTTTCGCTCCTCAGCGTCAGTAACGGCCCAGAGACCTGCCTTCGCCATTGGTGTTCTTCCCGATATCTACACATTCCACCGTTACACCGGGAATTCCGCCTTCCCCTACCACACTCGAGCCCGCCGGTATCGGAGGCTCGCCGGGGTTGAGCCCCGGGCTTTTACCTCCGACCTAGCGGGCCGCCTACCCGCCCTTTACGCCCAATGAATCCGCATAACGCTCTCCCCATACGTTGTTCCCCAGCTGCTGGCTCGTACTTCGCC
+
CCCCCGGGGGGGGGGGGGGGGGGGGGGGGGGGGGGGGGGGGGGGGGGGGGGGGGGGDFGFGGGGGGGGGGGGGGGGGGGGGGGGGGGGGGGGGGGGEGGGGGGGGGGGGGGGGGGGGGFGGGGGGGGGGGGGGGGGGEDGGGGFGGGFGFGFGDGAGGGGGGEDGGFGGGGGEG=DD>EGGGDCEGF8FFFGGCGG3FFFCBGFGFB13C1C))*-5;GC>G034*47(),-(54:<<GG8:?>64>A9C*(812:79(-(,2(9**,4(5((-(6A+.(((5(4,).4(4324(09*(7/
@M03364:396:000000000-C9LGT:1:1101:13599:1407 2:N:0:10
GGACTACTGGGGTATCTAATCCTGTTTGCTCCCCACACTTTCGAGCCTCAGCGTCAGTTAGAGCCCAGCAAGCCGCCTTCGCCACTGGTGTTCCTCCGAATATCTACGCATTTCACCGCTACACTCGGAATTCCGCTTGCCTCTACTCCACTCACGAATAACAGTTTCAACTGCAGTTTATGGGTTGAGCCCATAGTTTTCACAGCTGACTTGATATCCCGCCTGCGCTCCCTTTACACCCAGTCATTCCGGATAACGCTTGCCACCTACGTATTACCGCGGCTGCTGTCACGTATTAAGC
+
CCCCCGGGFGGGGGGGGGGGGFGCFFFGGGGGGGGGGGGGGGGFFGGGGGGGGGGGFCFFFGGGGGGGGFGGGGGGGGGGGGGGGGGGCEFGGGGGGGGGGGGGGGGGGGGGGGGGGGGGGGGGGGGGGGFFGGGGGC8FGDGFGGGGCFGFDB+:@CFFFGFGEFGGGGDDFFEGGFFFCFGGGGCCFC,<7?6EFGGFGFGFF59@*4*D@*,:2>CFDGB=@2:;@D@@BEE<E3CCF<@@6;EEFG<@D?FEFD@6368:*<C?5:1.)..).38>-4319?:7)5AAB?(09*)*0
@M03364:396:000000000-C9LGT:1:1101:22936:1419 2:N:0:10
GGACTACAGGGGTATCTAATCCTGTTTGCTCCCCACGCTTTCGCGCCTCACCGTCAGTTGTCGTCCAGTAATCCGCCTTCGCCACTGGTGTTCTTCCTAATATCTACGCATTTCACCGCTACACTAGGAATTCCGCTTACCTCTCCGATACTCAAGACCAACAGTTTCAAATGCAGTTCGCGGGTTAAGCCCGCGGATTTCACATCTGCCTTGCAGACCCGGCTACACGCCCTTTACACCCAGTAAATCCGGACAACGCTTGCACCCTACGTATTCCCGCGGCTGTTGGCACGTCGTTAGC
+
CCCCCGGGGGGGGGGGGGGGGGGGGGGGGGGGGGGGGGGGGGGGGGGGGGGGGGGGGGGGGGGDFGGGGGGGGGGGGGGFDGGGGGGGFGGGGGGGGGGGGFGGGGGGGGGGGGGGGGGGGGGGGGGGGGGGGGG7ECDGGFGBGGG+B>FEF9FF=EFG?FFGFFEGGFGG=C=FFFGGGGGFGGB6>FCCDEEC4EEGGEGF7A69);@C)65/7=FGFGFF(*);:D?FF7:AAFGGG1?.96)6@D)((4-(<496,8F)*;9-(4:.)45)6<,2;(7((().(.,8<,()7)(1C
@M03364:396:000000000-C9LGT:1:1101:17298:1450 2:N:0:10
GGACTACCCGGGTTTCTAATCCTGTTCGCTCCCCACGCTTTCGCTCCTCAGCGTCAGTAACGGCCCAGAGACCTGCCTTCGCCATTGGTGTTCTTCCCGATATCTACACATTCCACCGTTACACCGGGAATTCCAGTCTCCCCTACCGCACTCAAGCCCGCCCGTACCCGGCGCGGATCCACCGTTAAGCGATGGACTTTCGCACCGGACGCGACGAACCGCCTACGAGCCCTTTACGCCCACTCCTTCCGGATAACGCTCGCCCCCTACGTCTTCCCGCGGCTGCCGCCACGGAGTTAGC
+
CCCCCGGGFGGGGGGGGGGFGGGGGGGGGGGGGGGGGGGGGGGDEFGGGGGGGEEFGGGGGGGGGGGGGGFGGGGGGGGGGGGGEGGFEFGGGGGGGGGGGGGG8FGFGFGGG<AFGGD8EGFGFGGGGFGGGGGAFGFGGGEFGGGEGEGBFD?FGGGGGGFDF7CGGGGGDGFG5BGGFGGCFGEDAFC3DEE**<FGGFG:GDD;67;C25C259GGBGB?028)49;BFB:AB?EEG:(.)(56FFG0(-3<F((,:;:07CD4(4:3(.1:A@,7144(3((4(-(-((())0):7
@M03364:396:000000000-C9LGT:1:1101:9921:1469 2:N:0:10
GGACTACTGGGGTATCTAATCCTGTTCGCTCCCCACGCTTTCGCTCCTCAGCGTCAGTAACGGCCCAGAGACCTGCCTTCGCCATTGGTGTTCTTCCCGATATCTACACATTCCACCGTTACACCGGGAATTCCAGTCTCCCCTACCGCACTCAAGCCCGCCCGTACCCGGCGCGGATCCACCGTTAAGCGATGGACTTTCACACCGGCCGCGCGGAACCGCCTACGAGCCCTTCACGCCCAATAAAACCGGATCGCGCTTGCGCCCTACGTATTACCCGAGCTGCTGGCCCGTAGTTAGC
+
CCCCCGGCFGGGG><FGGGAFGFFFFGG@FGGGGGGGGGGGEGGGGD@FG@FGGGG,<<FEGGG@FGG8EAFFEFGGGFGGEGGCEFGEGGGGGFFFGGGGGDE,CEGGGGGGGE9FEG6+BDFGDGGGGGGGFC<@C9DEFCF6DD8CBGBD58?DFEEEG>D>878DCGG4:=D5;*:,5;:CE*(1?/57E50*<:FFC9?F5511C>G07*-9>EG056042(0,79:?1(4<6*;E::(72))1>3((3(()(-70(8(9E)(((4<)4,<<C((((,48::,:8((,-3)0*.**
@M03364:396:000000000-C9LGT:1:1101:21536:1481 2:N:0:10
GGACTACCAGGGTTTCTAATCCTGTTCGCTCCCCACGCTTTCGCTCCTCAGCGTCAGTAACGGCCCAGAGACCTGCCTTCGCCATTGGTGTTCTTCCCGATATCTACACATTCCACCGTTACACCGGGAATTCCAGTCTCCCCTACCGCACTCACGCCCGCCCGTACCCGGCGCGGATCCACCGTTAAGCGATGGACTTTCCCACCGGACGCGACGAACCGCCTACAAGCCCTTTACGCCCACTAAATCCGGACAACGCCCGGGTCCTACGTATTACCGCGGCTGCTGGCACGGCTTTGCC
+
CCCCCGGGFGGGGGGGGGGGGGGGGGGGGGGGGGGGGGGGGGGGGGGGGGGGGGGGGGGGGGGGGGGGGGGGGGGGGGGGGGGGEGGGGGGGGGGGGGGGGGGGGGGGGGGGAFFGGGGGGGGGGGGGGGGGGGG<C:?FFGGFGGG8EED56:+:FDEGGGFGG*@EGG5B9F=GC5EF6>C*C8:6ACCGCEGFGGFGG)4/C>>(4C6C2)?(90EG6DF2?C(1.94:2?F).4EEG?04??04@F),41(,721(49*-)/9<AF:.)60<63(4,2;((3)).4343(277)-**
@M03364:396:000000000-C9LGT:1:1101:9813:1490 2:N:0:10
GGACTACTCGGGTATCTAATCCTGTTCGCTCCCCCAGCTTTCGCGCCTCAGCGTCAGTGGTGGCCCAGAAGGCCGCCTTCGCCACCGGTGTTCTTCCCGATATCTGCGCATTCCACCGCTACACCGGGAATTCCGCCTTCCCCTACCACACTCAAGCCCGCCGGTATCGGAGGCTCGCCGGGGGTGCGCCCCGGGCTTTTACCTCCGACCTAACCGGCCGCCTACGCACGCTTTAAGCCCAGTTAATCCGTATAACGCTCGCCCCCTACGTCTTACCCCTGCCGCCAACCGGGATTTCGCC
+
-ABCCGGGFCFFFGEFGG95CFGCECFGGGGGGGGGDGGGGGGGGGGCFGDFFFGGGGACFGGGGGGGGDEFGGGGGGG?DGGGGGGGCEFEGGGGGGGGGEGGGGGGGGCCGGGGGEGDGEDGGGGGDGDGGGDFC+=FGFBADFGFFFG5F)+*7:DCEGE7CEGG*CCB?FFFCDE7*83CEG*-<5=D7:8CD8EGDAG2D:34(77+))*(14C*4D03?8,)-)4-,6))).<;5(.)*)..=<>??))651(3((/4C*/(.(4(4().(3((-((4((((-1(((,4.97:CC
@M03364:396:000000000-C9LGT:1:1101:10502:1515 2:N:0:10
GGACTACTCGGGTATCTAATCCTGTTTGCTCCCCACACTTTCGAGCCTCAGCGTCAGTTAAAGCCCAGCAGGCCGCCTTCGCCACTGGTGTTCCTCCTAATATCTACGCATTTCACCGCTACACTAGGAATTCCGCCTGCCTCTACTTCACTCAAGAACTACAGTTTCCGCCGCAGCCACCGGTTGAGCCGATGGATTTAACAACGGACTTGCAGCCCCGCCTACTCTCCCTTTACACCCAGTAATTCCGGACAACGCTTGCCACCTACGTATTACCGCGGCCGCTGGCACGTAGTGTGCC
+
CCCCCGGGGGGGGGGGGGGGGGGGGGGGGGGGGGGGGGGGGGGGGGGGGGGGGGGGGGGGGGGGGGGGGGGGGGGGGGGGGGGGGGGGFGGGGGGGGGGGGFGFGGGGGGGGGGGGGGGGGGGGGGGGGGGGGGGGGGFGGGGFGGGGFFGEDB=?7@FGGGFGGGGGGGGGDCAGGFGGGGG@CE<:9DEGGGGFGFGGG8@BFFFFFGFGF4>>CDGGBGF03<3+6CF@)6;493C@14?)/569@G9(4>68>61(-2C>GG5,:4?<)56<>14,49((2((4:7??:<:))*-0:
@M03364:396:000000000-C9LGT:1:1101:14698:1556 2:N:0:10
GGACTACTGGGGTATCTAATCCTGTTCGATCCCCGCACTTTCGTGCATGAGCGTCATTTACGGCTTGGTCTGCTGCCTACGCAATCGGGGTTCTTCGTCATATCTATGCATTTCACCGCTACACGACGAATTCCGCCAACCTCCACCGCAATCAAGCCCGGCAGTATCAACGGCGGAATGGAGTTGAGCTCCACGATTTGACCGCTGACTTGCAAGGCCGCCTGCGCACCCTTTACACCCAATCAATCCGGATACCGCTCGCCTCCTCCGTATTACCCCCGCTGCCGGCACGGAGTGCCCC
+
CCCCCGGGGGFGGGGGGGGGFGGGGGGGGGGGGGGGGGGGGGGGGGGGGGFGGGGGEGGGGGGGGGGGGGGGGGGGGGCGGGEGGGGGEGGGGGGGGGGGGGGG8EGFFGGGGGGGGGGGGFGFE@ECGGFGGGGDE@CFG6D*=DFGG9=5D=FAEFGGGGFGGG7FGGGGFE>D=)AFG,7<FD,5A,@CFGE5C5CFG><>GE>;0067>F+5<:G50C?B:23)-9:(48<)6<FD882(95).83)4842:<,1319*(9C5424<022)-.+((,4(,3(((-((,441))/)29
@M03364:396:000000000-C9LGT:1:1101:22308:1616 2:N:0:10
GGACTACAGGGGTTTCTAATCCTGTTCGATACCCACGCTTTCGTGCATCAGTGTCAGTCACGGCCTGGCAGGCTGCCTACGCAATCGGGGTTCTTCGTCATATCTATGCATTTCACCGCTACACGACGAATTCCGCAAACCTCTACCACACTCAAGCCCGGCAGTATCAACGGCGGAATCGCGTTGAGGCCCACGATTTTACCGCCGGACTGCAAGGGCGCCCTCACACCCCTTCAACCCCATACATCCGGCTAACGCCCGGCACCCCCCGCATCACCGCGCCGCTCGCCCGGACTGTCGC
+
CCCCCGGGDGGGGGGGGGGGGGGGGGGGGG8FGGGGGGGGGGGE<F<FGGGEGGGGGGGFGEGGG:7DCFEBFGGGGGCFGG,FFGGG+@FFGFGG<9?FGGGGGG,AFGGGGGGGGGGGGGGG8>CGCF@FGG8F++=FGFG5DGG,8:+8@5DFFGGG8F*@FEFGDC8*:F4D?4;,,*11=*1()*38DEE:*BF7+7C0C))(-),/2=+./(/*(9(,.1(/.>1(4?().)2;?<(()5)-<*1(408>)(,(-3*4DG39(((((-(.<C((2((-(((4-2((,,(0)*.17
@M03364:396:000000000-C9LGT:1:1101:10658:1630 2:N:0:10
GGACTACTGGGGTTTCTAATCCTGTTTGATCCCCACGCTTTCGTGCCTCAGCGTCAATCTCTGCTTCGTGAGATGCCTTCGCAATCGGTGTTCTGAGTAATATCTATGCATTTCACCGCTACACTACTCATTCCTCCCACGGCAACAGTATTCAAGCCTGCCAGTATCAAAGGCAATTCCACAGTTGAGCTGCGGCCTTTCACCTCTGACTTGCCAAACAGCCTACGCACCCTTTGAACCCAATCAATCCGGATCACGCCCGCATCCTCCGTATTACCGCGGCTGCTCGCACGGACTAAGC
+
CCCCCGGGGGGGGGGGGGGFGGGGFGGGGGGGGGGGGGGGGGGGGGGGGGGGGGGGGCFGGGGGGGGGGGFGGGGGGGGDFGF6BAFGEGGGGGFGGGGGGGGGGGGGGGGGGGFFGDG8?FGGGFFGFFAFGGGEF@F<CDB9CF8=EDFBFFGFFGGGGGFFGFCGGFGG538?FFFGGG6FGF=0?DFGGG8EDGGCCEFEFF55=>EF*+5:;>FEBFBBE:ABDD2=@=B*@4CF*8(5)637FD)(63((024(((3(1:9<BF614:3)6<:039>9(-4),1(32>0)0).77
@M03364:396:000000000-C9LGT:1:1101:21243:1670 2:N:0:10
GGACTACTCGGGTATCTAATCCTGTTCGCTCCCCACGCTTTCGCTCCTCAGCGTCAGTAACGGCCCAGAGACCTGCCTTCGCCATTGGTGTTCTTCCCGATATCTACACATTCCACCGTTACACCGGGAATTCCAGTCTCCCCTACCGCACTCAAGACCGCCCGTACCCGGCGCGGATCCACCTTTAAGCGATGGACTTTCACACCGGACGCGACGAACCGCCTACCAGCCATTTACGCCCACTCAATCCTGATAACGCTCGCACCCTACGTATTCCCCCGGCTGCTCGCACGTCTTACGC
+
CCCCCGGGGGGDGEGGGFGGGGF<FGGGGGGGGGGGGGGGGGGGGGGFGDGFGGGG:FGEFGDGGGGGGGGGGGGGGGDEFGGC@FGGGGGGGGGGGGDGGGGGGGGGGGGGGGGGGGGDGGGEGGDEGGFDFEAA=DDFGGG5?FD+B?E=,500,@ECCGEGFEG>FEGGFD>D*8CCCFD+5C298,*/;CEGGGGGG<GFDBB9(99G97=9G2ED>D66(*(0.*(()65>B6ECE:((03(6@F*.6-.)/,4:(,*->19,4:048<:))3,-4(4471))460933()0*.9C
@M03364:396:000000000-C9LGT:1:1101:16845:1671 2:N:0:10
GGACTACCAGGGTTTCTAATCCCGTTCGCTACCCTGGCTTTCGCATCTCAGCGTCAGACACAGTCCAGAAAGGCGCCTTCGCCACTGGTGTTCCTCCCAATATCTACGCATTTCACCGCTACACTGGGAATTCCCCTTTCCTCTCCTGCACTCAAGTCTTCCAGTATCCCGAGCCATACGGGGTTGAGCCCCGCATTTTCACTCCGGACTTAAACAACCGCCTACATGCTCTTTACGCCCAATCATTCCGGACAACGCTCGCCACCTACGTATGACCCCGGCTGCTGGCACGTAGTTCGCC
+
CCCCCGGGGCGGGGGGGGGGGDFBFFGGGGGGGGGGFFGGGGGGGCF,EE<FGFGGGCFGGGGGGGFGGGFGGDGGGGGGGGGGG8FFADGGGFGFGGGGGGGGGGFG7EEFFCFFF78DGGGGGGFFFFCFGGFGD,AFGGD7?FG8FFGBFFGF99=CFGFFGGFF8,6>BGBFEDGGEC?>C6,0;@*3?EC9DCFF?E;*;*:@9D3E:+,.;=EE;GD@5+/3)+9)7CC380EFC;=(06:<FGC((,((0((-6(:(*;7:??:)6(-6?*(-.,-3(55?0(5:(((./*43<
@M03364:396:000000000-C9LGT:1:1101:10601:1671 2:N:0:10
GGACTACAAGGGTATCTAATCCTGTTTGCTCCCCACGCTTTCGTGTATCAGCGTCAGTTGGGGGCCAGTAAACCGCCTTCGCCACTGGTGTTCCTCCCGATATCTACGCATTTCACCGCTACACCGGGAATTCCAGTCTCCCCTACCACACACAAGCCCGCCCGTACCCGGCGCGGATCCACCATTAAGCGATGGACTTTCACACCCGACGCGACGAACCGCCTACGGGCCCTTTACGCCCAATAAATCCGGCTATCGCTTGCGCCCTACTTGTGTCCGCGGCTGCATGCCCGTGATATGC
+
@C@CCGGC,C,8E,,CEFEDFEE9;CF<FGGGGGGDGGCFFEGECFGGFAF8FFFF7,<E8:8+6@7FFEECFF@FGCGEFGCEEGFF?EFGCFEFEFE7F@CGFFAD>EC+=5D,C8C=C>DC,8@F6+:,?D,,7,+A>?E*68@,@D@1+)5AB@?E6C*<@EC5,4>E>F(/4)=:+0;*+3C);,*58:*=<E?1=)?7C))-1C15()*-14/C(9>-424)(1-(,8)).(2:8,4.9-629757(4-))--.4::(/87;:6).)),()3(-((13(3().4).,4())*)22
@M03364:396:000000000-C9LGT:1:1101:16149:1677 2:N:0:10
GGACTACTCGGGTTTCTAATCCTGTTCGCTCCCCACGCTTTCGCTCCTCAGCGTCAGTAACGGCCCAGAGACCTGCCTTCGCCATTGGTGTTCTTCCCGATATCTACACATTCCACCGTTACACCGGGAATTCCAGTCTCCCCTACCGCACTCAAGCCCGCCCGTACCCGGCGCGGCTCCACCGTTAAGCGCTGGACTTTCACACCGGACGCGCCGAACCGCCTCCGAGCCCTTTACGCCCAATAAATCCGGATAACGCTTGCACCCTACGTATTACCGCGGCTCCTTGCACGTTGCTCGC
+
CCCCCGDGGGEGFGGGGGGGGGGEGGGGGGGGGGGGGGGGGGGGGGGGGGGGGGGGGGGGGGGGGGGGDEGGFGFGGDG@FGGGGGGGEGCFGG@FFFCEEEGG;EGDFGGGGFGGGGGGGGGFGEEEFG?FFGFC=,+AFDB?FGG+8?FFDDG;,@FGGE>DFB7CFEGGFGAG*/AEEGG7B8*6AFE)5:8*7?CCC3CEF>.40<1=()*4<(2C>GF?(*,)-96?BFFAA3EEEB:16<A2BG)21,4)1-71((2)*01:2:6B))4).2:>(-24((()6:))-(())0)9/
@M03364:396:000000000-C9LGT:1:1101:13752:1689 2:N:0:10
GGACTACTAGGGTTTCTAATCCTGTTCGATCCCCGCACTTTCGTGCATGAGCGTCATTTACGGCTTGGTCTGCTGCCTACGCAATCGGGGTTCTTCGTCATATCTATGCATTTCACCGCTACACGACGAATTCCGCACACCTCAACCGCAATCAAGCCCGGCAGTATCAACGGCGGAATGGAGTTGAGCTCCACGATTTGACCGCTGACTTGCAAGGCCGCCTGCGCACCCTTTACACCCAATACATCCGGATAACGCTCGGCTCCTCCGTATTACCCCGGCCGCTTGGCCGGCGTTCGCC
+
CCCCCGGGEGFGGFGGGGGGGGGFGGGGFFGGGGGGGGGGGGGGGGGGGCFGGGGGCGGGGGGGGEGGFFDFFGGGGGGGGGDGEFGGFGFGGGGGGEFFGFGGGCA<FGGCFGEFGGGGGGGGGCGGGGGGGGGGC+0FFGG*=DGGEE+:FEFFCDGGGDAGGFFGGGGGFGFD*?CGEFG<EGA@6,0;*2*2*=:<<9F;DAF61*:9A6<AFF5:95(2(*(0-<4(,5<4A-C>*-,,059AFG9::?AFF3-811*,9C42:3(.22).-+-(4((-(4(8(()49--73)()/
@M03364:396:000000000-C9LGT:1:1101:18561:1724 2:N:0:10
GGACTACAAGGGTATCTAATCCTGTTCGCTCCCCACGCTTTCGCTCCTCAGCGTCAGTAACGGCCCAGAGACCTGCCTTCGCCATTGGTGTTCTTCCCGATATCTACACATTCCACCGTTACACCGGGAATTCCAGTCTCCCCTACCGCACTCAAGCCCGCCCGTACCCGGCGCGGATCCACCGTTCAGCGATGGACTTTCACACCGGACGCGACGAACCGCCTACGCACCCTTTACGCCCAATCATTCCGGATCACGCTCGCCCCCTACGTATTCCCGCGGCCGCTTGCCCGTACTTCGC
+
CCCCCGGGFGGGGGGGGGFFGFFCFGFGGGGGGGGGGGGGGGGGGGGGGGCFGGGG,CFGGGGGEGGGGGGCFEFGGGGGGGGGDFGGGGGGGGGGGGGGGDEFEGGFEGGGFGFFFG8CGGGGG+:@:CGGGGG,68BFFDGFGF,+=@B=CDDF9E?ECG5CFGGGGGGD9F@C7AGGGGG*CE:6@F*28ED6FGGFGFGF4AB9>C(:(8/(9-:E>D6<(2,8,>1:(48)68GGGF(()..:FG44:?F0?(4346837CD91118B92)5387(76(,3,(-(5:1465)*.77
@M03364:396:000000000-C9LGT:1:1101:13936:1726 2:N:0:10
GGACTACAAGGGTTTCTAATCCCGTTCGCTCCCCACGCTTTCGTGTCTCAGCGTCAGTTGTCGTCCAGTTAGCCGCCTTCGCCACTGGTGTTCCTCCCGATATCTACGCATTTCACCGCTACACCGGGAATTCCGCTAACCTCTCCGATACTCAAGACCTGCAGTTTCAAATGCAGTTCGGGGGTTGAGCCCCCGGATTTCACATCTGACTTGCTCCTCCGCCTACCCGCCCTTTACACCCAGTCAATCCGGACAACGCTTGCCACCTACGTCTTACCGCGGCTCCTGGCCCGTCGTCTGC
+
CCCCCGGG?FGGGEGGGGG<FFG8EFFGGGGGGGGGGGGGGGGFGGGAFGFGGGGGGFGGGGGGGGGGGGCGGGGGGEFCGEGG@FGGFFGGGGGGGGGGGGGGFGADCGGD=F=FGGGGGGGGF7FGECFFGGGCE=CGGGGFGGG3@9=E,*55=DGFGGFGGD:FGGFGFGFGGFFGG87FEG=6ACCDDEC5DCGGGFG<CAF?EGAGFF+6C(AE;:??F8(8;D9>FFF24)<;E0((*...@CD6:9((041880/(*394(.8,(.4).0111964(430,43229()0)(1:
@M03364:396:000000000-C9LGT:1:1101:23486:1730 2:N:0:10
GGACTACCAGGGTATCTAATCCTGTTTGCTCCCCACGCTTTCGCTCCTCAGCGTCAGTAACGGCCCAGAGACCTGCCTTAGCCATTGGTGTTCTTCCCGATATCTACACATTCCACCGTTACACCGGGAATTCCAGTCTCCCCTACCGCACTCAAGCCCGCCCGTACCCGGCGCGGATCCCCCTTTAAGCGCTGGACTTTCACACCGGACGCGACGAACCGCCTATGCCCCCTTTACGCCCAGGTATTCCGGACTACGCTCGCCCCCTACGTCTTACCCAGGCCTCTGACACGTATGTTGC
+
<@CCCFFGG8C,=FEFG9,;CFF,ECEEFFGFGGGGEGGGGFCFG8F:FGFGGGGGGFGGG@@+@@FFGGFGGGG<FEG,CCGGF9FFGFGEFFA@CEFGGGGAFGGGGGGGGGDGFEGGGGGCGGGGGGG??FFFFA6EFDE?6>>@+<F==5=5AFGE=B*=>@CEFGGDBF47*/:C:CC*2A>/+,*1*=?5DFFG75F7C>A>,/9C6)*-1(::1C>1(+-*)2,4(44---;?E?0()69<*>*((-(.9:4::0*9*:C,(.-.((4)6+()(((-).:)))))((.9)/)20
@M03364:396:000000000-C9LGT:1:1101:10140:1776 2:N:0:10
GGACTACTGGGGTTTCTAATCCTGTTTGCTCCCCACGCTTTCGTGCCTGAGCGTCAGTTATGTCCCAGGAGGCTGCCTTCGCCATCGGTGTTCTTCCACATATCTACGCATTTCACTGCTACACGTGGAATTCCACCCCCCTCTGACACACTCTAGTCGAGCAGTCACATATGCCATTCCCGAGTTAAGCCCGGGGATTTCACATCTGTCTTACTCAACCGCCTGCGCACCCTTTACGCCCAATCATTCCGGATCACGCTTGCCACCTACGTATTACCGCGGCTGCTGGCCCGTACTTCGC
+
CCCCCGGGGGGGGGGGGGCFFGGFGGGGGGGGGGGGGGGGGGGGDEGGGCEFEGGGGFFCEGGFGGGGGGGGGGGGGGGGGGGGGGGGGGGGGGGGGGGGGGGGGGGGGGGGGGFGGGEGGGGGGGGGFGGFFCFAF@=FCDEFFGGFFFGFG=FFGGGCCGF6;DFGGGGGCD5=EFFF6?DEEGECF,,<@GGGCE6CGEGCCF6A*4>?54,*+0AC@GBD@:659<9D=@;6>@G=F;045)66@FG;(((.<0:6:?C?7CF:0::8<AF><<47,7;(,3)).(,4731)8?237
@M03364:396:000000000-C9LGT:1:1101:16326:1828 2:N:0:10
GGACTACAAGGGTTTCTAATCCTGTTCGATACCCACGCTTTCGTGCATCAGTGTCAGTCACGGCCTGGCAGGCTGCCTTCGCGATCGGGGTTCTGCGTGATATCTATGCATTTCACCGCTACACCACGCATTCCGCCTGCCCCGTACGTACTCCAGCCTCCCAGTTTCAACGGCAGTTCAATGGTTGAGCCACTGACTTTCACCGCTGACTTAAGGGGCCACCTACGCACCCCTTGAACCCAACGAATCCGGGTGACGCCCGCCGCCTCCGTCTTCCCGCGGCTGCTCGCACGGGCTTCGC
+
BCCCCGGGGGGGGGGGGGGGGGGFGGGGGGGGGGGGGGGGGGGGGGFGGGGDFGGGFFDGCFEGGGDFGFEEGFGGGGGGFGGGGG7F@FFGGGGGEGGD8FGGGGFFGFFGGGFGGGGGGGGCGFGGDEFGGGGGGB8FGGGFCGG6@6DD,)=DFFCFGGFGCGGGGCGEEG)3;BE7;:+6>D809BF*;<D<AEGGGCGFCDB22C0<*89<GB=E?GD88B()(16;(65(5.<@>23,)-:0;D39((((/(--,,*()//3(29-,(4260(((,44(1))(,4996,))),)1
@M03364:396:000000000-C9LGT:1:1101:22882:1848 2:N:0:10
GGACTACCCGGGTATCTAATCCTGTTTGCTCCCCACGCTTTCGAGCCTCAACGTCAGTTATCGTCCAGTAAGCCGCCTTCGCCACTGGTGTTCCTCCTAATATCTACGCATTTCACCGCTACACTAGGAATTCCACTTACCTCTCCGATACTCTAGCTTGACAGTTCCAAATGCAGCTTGGGGGTTGAGCCCCCACCTTTCACATCTGACTTGCCATGCCGTCTGCGCTCCCTTTCCACCCAGTAAATCCGGATCACGCTTGCCCCCTACGTATTACCGCGGCCGCTTGCCCGTCTTTCGC
+
CCCCCGGGGGGGGGGGGGGFFGGFGGGGGGGGGGGGGGGGGGGFGEGGGGCGGGGGGFGGCFGEFGGGGGGFGGGGGGGGGGGGGGGGFGGGGGGGGGGGFGGGGGGGGGGGGGGGGGGGGGGGGFFGGGGGGGGGGG?FGGGFGGGCCDEEAE39FFGG8FFGGGGDFGGGFGFGGF8EG:C7EEE@FGF?DGDEGGGGF?FFFFFE*BBG=F1*+)>C=72((5,8(9;@17@)7<FFGD;;+9)1;D142<(8F1<6<2;(>F3;:?::<A:)4@:>696(,77(-((.((,.5*)/9
@M03364:396:000000000-C9LGT:1:1101:17404:1874 2:N:0:10
GGACTACCGGGGTTTCTAATCCTGTTCGCTCCCCACGCTTCCGCTCCTCAGCGTCAGTAACGGCCCAGAGACCTGCCTTCGCCATTGGTGTTCTTCCCGATCTCTACACATTCCACCGTTACACCGGGAATTCCAGTCTCCCCTACCGCACTCAAGCCCGCCCGTACCCGGCGCGGATCCACCGTTAAGCGATGGACTTTCACACCGGACGCGACGAACCGCCTACGAGCCCTTTACGCCCAATAAATCCGGATAACGCTTGCCACCTACGTAATACCTCGGCTGCTGGCCCGGCGGTAGC
+
66,A<@FG@:C@@+6;6@E@@ACAF<@F@FE@FGEFE@F:,;B@FGE8,EF@F66?BCEEF@F::@FE,669CF==CF5=A4=?7FF<E498B?EG?<=F:F,EDEGGDDGGG5EFGG>+@CFFGGGGGGFGGGGDFFGGGG6DCDGCEFG>FCFFG6EGGEFCCEGGGGGG?<99:>EGGGGDG=*4AC?C4:=6;ED7AAGFDF517C1CB:E3/4CC>GF?:C?)-7(812?-608:E::19A<6@CD9((-4*--3((*(*2904:<..(,.)<))-4((43)4(4,,,(())0(**
@M03364:396:000000000-C9LGT:1:1101:21289:1891 2:N:0:10
GGACTACAAGGGTTTCTAATCCTGTTCGATACCCACACTTTCGTGCCTCAGCGTCAGTGCCGCCCCGGGACGCTGCCTTCGCAATCGGAGTTCTGCGTGATATCTATGCATTTCACCGCTACTTGACACATTCCGCCGGCATCATCCACATTCCAGTAGGTCAGTTTCAACGGCACCCTCAAGGTTGAGCCCCGCCTTTTCACCGCTGACTTGACTTACAGCCTACGCACCCTTTAAACCCAATAAATCCGGACAACGCTTGCACCCTCCGTATTACCGCGGCTGCTGGCCCGGCTTTAGC
+
CCCCCGGFDGGGGGGGGGGGGGGGGGGGGDFGGGGGGGGGGGGFGGGGGGGGGGGGGE,CFGGGGGGGGGGGGCFGGGGGGGCFCGGG4@FGGGGGGCFGGGGGGG<FFGGGGGGGG7CGGGGDF9F<?EGGGGGGG78F+=E3=FC8>;:CFECF,,7A@FFGF@EF7FDEFG59ABFG,2;FFG,5A:FGG7*=/=EFGFGFG>BB;FFE4AF?F)A<3CDF@B?=(99F???)6)C@C:3(/4.6@GD(((-.>>>:3:;)>CGF0:9<1?:A<<09(2;0(-4::4(4>90))/)**
@M03364:396:000000000-C9LGT:1:1101:7855:1926 2:N:0:10
GGACTACACGGGTATCTAATCCCGTTCGCTACCCTGGCTTTCGCATCTCAGCGTCAGACACAGTCCAGAAAGGCGCCTTCGCCACTGGTGTTCCTCCCAATATCTACGCATTTCACCGCTACACATGGAATTCCACTCTCCCCTTCTGCACTCAAGTTTAACAGTTTCCAAAGCGAACAATGGTTAAGCCCCTGCCTTTAACTTCAGAATTATTAAACCGCCTGCGCTCGCGTTCCGCCCAAGAAATCCGGACAGCGCTCGGGACCTCCGTATTCCCCCGGCTGCTGGCACGGAGTGCCCC
+
BC8CBFGFGGGGGGGGGGGGGD<EFGFCFGGGGGGGFGGGGDGGGEGGGGFGDGGGGAFGGGGEEFGGGGGGFGGGGGGGGGGGGEFCFGGGGGGGGGFGGGG@4EGGDGGCFAEFACED6FGGGGGFFGGECGGGCFCGGGGFGGGD;FG>:5=FCF8=3>+?3CF9FGG9@8>0@@EG,3=FFC><?C+<@EGCFFGG:1,2=++1/26C*+2;+7=*-9(-7*()()((61(53?8@E6((;;)6=<)19B01)4((-(/,1C<)(-24<,)))*((-((((.)3:()((((0)1)2>
@M03364:396:000000000-C9LGT:1:1101:12985:1939 2:N:0:10
GGACTACCCGGGTATCTAATCCTGTTCGCTCCCCCAGCTTTCGCGCCTCAGCGTCAGTGGTGGCCCAGAAGGCCGCCTTCGCCACCGGTGTTCTTCCCGATATCTGCGCATTCCACCGCTACACCGGGAATTCCGCCTTCCCCTACCACACTCGAGCCCGCCGGTATCGGAGGCTCGCCGGGGTTGAGCCCCGGGCTTTTACCTCCGACCTAACGGGCCGCCTACGCCCGCTTTACGCCCAATTCATCCGGATAACCGCCGCCCCCTCCGTTTTTCCCGCGCCTCCTGCCCGTACTTTGCC
+
CCCCCGGGGGGGGCFGGGGGGGGGGGGGGGGGGGGGGGGGGGGGGGGGGGGGGGGGGGGGGGGGGGGGGGGGGGGGGGGGGGGGGGGGGGGGGGGGGGGGGGGGGGGGGGGGGGGGGGGGGGGGGGGGGGDGGGGGEFGGGGGFGGGDFFGFF>GFGGGGGGFGGGGG5*68?F8DCBGG5*9:E=C:FFGGGGGEDCGG?8FBGFD01C>?2>;,D>G53<004*4)-)3(,8))33EG*(.)*..4@59?68)8)((4-,:7D?/(((-)(((550((4(2(-.44(3(,--,8**.2:
@M03364:396:000000000-C9LGT:1:1101:11232:1987 2:N:0:10
GGACTACAGGGGTTTCTAATCCTATTTGCTCCCCACGCTTTCGTGCCTCAGCGTCAGGGACAGGCCAGGCGGCCGCCTTCGCCGCTGGTGTGCTGCCACATCTATACGCATTTTGCCGCTACACATGGAGTTCCACCGCCCGCTCCTGTCCTCGCGCCGTTCAGGTTCCAAAGCCTGAACCGGTTGAGCCGGTCCCTTTTACTTCAGACTTGCACAGCCGCCTGCCCTCCCTTTACGCCCATTCCTGCCGTATACCGCTGGCCAACTACGTCTGAGCGCGGCGGCTTGCACGTATTTCGCC
+
CCCCC8FGF,BFG:,CDFC,BAF,CFFFE6CEGGFGCFEEFDGG@F<=6<,<BFGG,,,:CFF@DFGC,C@CFGGG+?CCFDGGGGGG4FF+EFA=BFGGE8E,,:CA?CF+@F,88>>=CFFGDF=B,BB,C,,88+6@F+@0;E,D,;@79)*3@*==*@AC,DF;FEC,;2(;0;8C=EC1=:,66:*)95=F7;?FG@9C@8@C?<:24*+-*,/2(9(((2()(*-(.5A2-4/:C(4)*))(8>12?))6.32140C?*;*..-4(1(.)324;FB(6,((43,50(())*01/7
@M03364:396:000000000-C9LGT:1:1101:21160:1998 2:N:0:10
GGACTACAGGGGTATCTAATCCTGTTTGCTCCCCACGCTTTCGCGCCTCAGCGTCAGTTGTCGTCCAGCAAGCCGCCTTCGCCACTGGTGTTCCTCCTAATATCTACGCATTTCACCGCTACACTAGGAATTCCGCTTGCCTCTCCGATACTCACGGTCTACAGTTTCAAATGCAGTTCCGGGGTTGAGCCCCGGGATTTCACATCTGACTTGCAGATCCGCCTACACGCCCTTTACACCCAGTAAATCCGGACACCGCTTGCAACCTACGTATTTCCGCCGCTGCTGGCCCGGCTTCTGC
+
CCCCCGGGGGGGGGGGGGGGGGGGGGGGGGGGGGGGGGGGGGGGGGGGGGGGGGGGGGGGGGGGGGGGGGGGGGGGGGGGGGGGGGGGCFGGGGGGGGGGGGGGGGGGGGGGGGGGGGGGGGGGFGGGGGGGGGGGGGGGGFGFGGGC>9FFFE0@BFECFGCFEFFG:FDGFFF8@BFGGED@CE@6A>FGGGGG:EGGGFG<CFFF?F4@)@+/3.>FFGFF@E(8254;>6;9CFGGGFFB94<>FG)9B>>376>;03@)*<C57?(...8)4<?2(-426>2:02049(()0))22
@M03364:396:000000000-C9LGT:1:1101:15409:2014 2:N:0:10
GGACTACCCGGGTTTCTAAGCCTGTTTGATCCCCACGCTTTCGTGCCTGAGCGTCAGTTGCGAGCTCGTGACCTGACTTCTCGATCGGTGTTCTGTGACATATCTAAGCATTTCACCGCTACACATCACATTCCAGCCACGCCTATCGCACTCTAGTCCGGCAGTATCAAAGGCACGATTGGAGTTGAGCCCCAACTTTTCACCCCTGACTTACCGCTCCGCCTGCGCACCCTTTCAACCCAATAAATCCGGATAACGCTCGTATCCTCCGTATTCCCGCGGCTGCTGGCACGGAGTTAGC
+
CCCCCGGGGGGGGGGGGGGGFGGAEEFGFGGGGGGGGGGGGGGF8@FGGFFGGGGGGFFFGGE>FEGGGGFFGGF,CFGGGGCFGGGG=CCGFGFECEGGGGGGGA?FGFGGEFGGGGGGGGGGGGF9EFEGGGFFG:=EC>DBD>FD>9C)31+BDEGGGGAGGGGFFGGGAFCFE>@@CF5>FG9EF:8DGGGGGFDFGEGFGF5@>FEFE4C@)(:C@G;0(=7B2C>F<8=7??GCG;?3))6<?F)(24(6?BFB<(*-2;?<4:9387?22<,(,7>>(,)).4(.432)0).:7
@M03364:396:000000000-C9LGT:1:1101:23856:2025 2:N:0:10
GGACTACTCGGGTTTCTAATCCTATTTGCTCCCCACGCTTTCGTGCCTCAGCGTCAGTAACAGGCCAGGCGGCCGCCTTCGCCACTGGTGTTCTTCCATATATCTACGCATTTTACCGCTACACATGGAGTTCCACCGCCCTCTCCTGTCCTCCAGCCTGCCAGTTTCCAAAGCCTGTACCGGTTGAGCCGGTACCTTTCACTTCAGACTTAACCGGCCGCCTACCCACCCCTTATGCCCCATCATTCCGGAAAACGCCCGCCACCTCCGGATTCCCCCGGCTGCCGGCCAGTACTTTGCC
+
CCCCCGGGGGGGGGGGGGGGGGG,CFGGGGGGGGGGGGGGGGGGGGGGGFGGGGGGGGGGGFGDGGGGGGGGGGGGGGGGGGGGGGGGFGGGGFGGGGGGGGGGGGGGGGGGFFCFGGGDGGGGGGGGGFGGGGGGGC>GGGGFGGGGGBGE;DGFG?EGGGFG:DFFGCB;@G5*4<3EC5@@EC,:AF*;9?59=FF=,929CF=*)*9=;=5(96:*2C((/*/*4C<(4:0).4AC@11<FD)-9*)(((.2),(-((2(9C4(((((--)).*4((.(((,(,41(,.6)1=*)2:
@M03364:396:000000000-C9LGT:1:1101:9031:2025 2:N:0:10
GGACTACTAGGGTTTCTAATCCTGTTCGCTCCCCACGCTTTCGCTCCTCAGCGTCAGTAACGGCCCAGAGACCTGCCTTCGCCATTGGTGTTCTTCCCGATATCTACACATTCCACCGTTACACCGGGAATTCCAGTCTCCCCTACCGCACTCAAGCCCGCCCGTACCCGGCGCGGATCCACCGTTAAGCGATGGACTTTCACACCGGACGCGCCGAACCGCCTACGAGCCCTTTACGCCCAATAAATCCGGATCACGCTTGCACCCTACGTATTCCCGCGGCTGCTGGCACGTCGTCCGC
+
@ACCCGGGGGGGGGGGGGGGGGGGGGGGGGGGGGGGDGGGGGGGGGGGGGGGGGGGGGGGGGGGGGGGGGEDGGGGGGGGGGGGGGGGGGGGGGGGGGGGGGCFGGGGGGGGGGGGGGGGGGGGGGG7CCFFFGFFFGGGGGGFGGGGGFGFGFFFFFGGGGFGFEDGFGGDEGFD=BEGGGG*33*/8C8CFCGFGGGGGFGFGFF99)9C()2,)9EGFGFF1C?5<G><?<:AFFGGGBB(/-:4@F)7611?F11<B6EBCGG421<43)2)-<4((--7(3,0:<053:()8)()7
@M03364:396:000000000-C9LGT:1:1101:11401:2029 2:N:0:10
GGACTACTCGGGTATCTAATCCTGTTCGCTCCCCACGCTTTCGCTCCTCAGCGTCAGTAACGGCCCAGAGACCTGCCTTCGCCATTGGTGTTCTTCCCGATATCTACACATTCCACCGTTACACCGGGAATTCCAGTCTCCCCTACCGCACTCAAGCCCGCCCGTACCCGGCGCGGATCCACCGTTCAGCGATGGACTTTCACACCGGACGCGCCGAACCGCCTACGAGCCCTTTACGCCCAGTAATTCCGGACACCGCTCGCCCCCTACGTATTACCGCGGCTTCTTGCCCGTAGTCGGC
+
CCCCCGGGGGGGGECGGGGGGGGGGGGGGGGGGGGGCGGGGGGFGGGGGGGGGGGGGGGGGGGGGGGG@FFGGGGGGGGGGGGG@FGGGFGGGGFFFGGGGGGGGGGGGGGGEGFFGGFGGGGGFGDGGGGGGGGFFFGGGGGFFGGCGBGFG5DDFGGGGGEGGGGEFGEEDE=G=?EGGGGEFG,6AFC);5E?4CFGGFGFGFB6;DB54):3CBGGBG;,1;408<>???>BF?GCGFB?*:))9FC(,(,(0-2(3(/2<EG9(:88):7))<-(,,9>(4))6),)32-)8*(<C
@M03364:396:000000000-C9LGT:1:1101:17998:2032 2:N:0:10
GGACTACTGGGGTTTCTAATCCTGTTCGCTCCCCCAGCTTTCGCGCCTCAGCGTCAGTGGTGGCCCAGAAGGCCGCCTTCGCCACCGGTGTTCTTCCCGATATCTGCGCATTCCACCGTTACACCGGGAATTCCAGTCTCCCCTACCACACTCAAGCCCGCCCGTACCCGGCGCGGATCCACCATTAAGCGATGGACTTTCACACCGGACGCGACGAACCGCCGCCGAGCCCTTTGCGCCCAATCACTCCGGATAACGCTTGCCCCCTACGTCTTGCCGCGGCTGCGGTCACGTCTTCCGC
+
CCCCCGGGGGGGGGGGGGFFGGGAFGGGGGGGGGGGGGGFGGGGGGGGGGGGGGGGEFGGGGGGGGGGFFGGGGGGGGFGFGGGGGGG=FGGGGGFGGGEFGDGAEFGGDGGGGGGGGF8EGGGFEGG@FGGGGG<@DDGGFB68FG,@5F<,)=:@CFE5FDGCEGGGGGGFGFD*;EG9CD*+>29AC*:<EGFDGDGG2FBGF>(199E6)2(79GE3C6(-1-)4<6::??)69CEE(47.5(-=F99((-)9(-8:(*5CGD>6?(3(4())<,,((((-((((((.(((0)*)9*
@M03364:396:000000000-C9LGT:1:1101:19765:2033 2:N:0:10
GGACTACAGGGGTATCTAATCCTGTTCGCTCCCCACGCTTTCGCTCCTCAGCGTCAGTAACGGCCCAGAGACCTGCCTTCGCCATTGGTGTTCTTCCCGATATCTACACATTCCACCGTTACACCGGGAATTCCAGTCTCCCCTACCGCACTCAAGCCCGCCCGTACCCGGCGCGGATCCACCGTTAAGCCATGGACTTTCCCACCGGACGCGACGAACCGCCTACGAGCCCTTTACGCCCAATAAATCCGGCCAACGCTTTCCACCCACGTATTCCCGCGGCTGTCGGCACGGGTGTAGC
+
CCCCCGGGGGGGGGGGGGGGGGGGGGGGGGGGGGGGGGGGGGGGGGGGGGGGGGGGEGGGGGGGGGGGFGFGGGGGGGGGGGGGGGGGGGFGGGGGGGGGGGGGGGGGGGGGGCFGGGGCGGGGGGGGDGGGGGGFGGGGGDEF6DFCGBGAFDC6FFG>EGFGGGEEGGGGB7/?C6CFFFD:CC*6A:+;CGE?CFG7C)?)8A>@FD6C9>*(17EGFGF:?GBE0598:<:))8EGG:(.02:5BF)((((4<,4:((3-*+0(((,-2)().<(-41>00()-29(-3((0)0-0:
@M03364:396:000000000-C9LGT:1:1101:8750:2067 2:N:0:10
GGACTACTGGGGTTTCTAATCCTATTTGCTCCCCACGCTTTCGTGCCTCAGCGTCAGGTACAGGCCAGGCGGCCGCCTTCGCCGCTGGTGTTCTTCCACATCGCTACGCATTTTACCGCTACACAGGGAGTTCCACCGCCCTCTCCTGTCCTCAAGCCGTGCAGTTTACAAAGCCTGAACCGGTTGAGCCGGTCACTTTTACTTCAGACTTGCCCAGCCGCCTTCTCACCCTTTACGCCCACTCATTCCGTATAACGCTTGCCGCCTACCTATGACCACAGCTGCTTGCACGTAATTAGCC
+
9BCCCGFFFGGGGGEGGGGGGGFFGGGAFGGFGCGGGGGGCFGGGGGGFGFGGGGGGGGGGGGFGGGGGGGGGEGEEGGGGGE:@7FG,BFGCGGGGGGGGG6@DEECGGGG;EFBFEED18EGG,3+A=F,,:=DD@?FE+6:C@CG;AC7,*;9<*@@:FFGFGC,>7D,@FB7EFGCF*?4=C,(6F55)7/CD9?CC/29C7+538C9C;86D@C=1D<(.+)*)1244)..-4::??FFFF<46CDB0:)6.,-(400(9*9:2()).))).0-(.8)((.)8:?<(.,()10)0C
@M03364:396:000000000-C9LGT:1:1101:9704:2086 2:N:0:10
GGACTACTGGGGTTTCTAATCCTGTTTGCTCCCCACGCTTTCGAGCCTCAACGTCAGTTATCGTCCAGCAAGCCGCCTTCGCCACTGGTGTTCCTCCTAATATCTACGCATTTCACCGCTACACTAGGAATTCCACTTGCCTCTCCGACACTCTAGTCAAACAGTTCCAAATGCAGTCCCGGGGTTGAGCCCCGGGCTTTCACATCTGGCTTGCTAAACCGTCTACGCTCCCTTTACACCCAGTAAATCCGGATAACGCTTGCACCCTACGTATTCCCGCGGCTGCTGGCACGTAGTTAGC
+
CCCCCGGGGGGGGGGGGGGFGGGGGGGGGGGGGGGGGGGGGGGGGGGGGDDGGGGGGGGGGGGGGGGGGGGGGGGGGGGGGGGGGGGG?FGGFGGGGGGGGGGGGGFGGGGGGGFEGGGGGFGGGGGGFGGGGGGGG=DFGGEDFGGGGFGFBDDDFGGDGGFGGDFGGDGGFGFGGFGGGEGFGD@@FF,<<CEGGGGFGCGFDFF4=FBGFF7C8>FGFGF@=?0=?GFF8@E<EFGGG?F@A22:@F33((-<F218?885FGCB?F?3)-2))2-(,3037?0::038:?0.7*-:C
@M03364:396:000000000-C9LGT:1:1101:21226:2093 2:N:0:10
GGACTACCGGGGTATCTAATCCTGTTCGATCCCCGCACTTTCGTGCATGAGCGTCATTTACGGCTTGGTCAGCTGCCTACGCAATCGGGGTTCTTCGTCATATCTATGCATTTCACCGCTACACGACGAATTCCGCCCACCTCTACCGCAATCAAGCCCGGCAGTATCAACGGCGGAATGGAGATGAGCTCCACGATTTGACCGCTGACTTAGCCGGCCCCCTACCCCACCTTTACACCCAGTACAACCGAGTATCGCTCCCATCCCCCGCAATACCGCCGCCGCTCGGACAGAGTTCGGC
+
CCCCCGGGFGGGGFGGGGGGGGGGGGGGGGGGGGDCGEEGGGGGGG8EFG,FGGGG,6FGGGGGFGEG<DFGGGGGGGGCFG7F:AFGEFFEG<=FGGDEGGGGF=EEGFFGGFGGGGDGEGFGGC+@B=FGGG?FGC=FGGF+=E,@>>:>:CFA3+5CEGFGGCE;@,2>4>57EAGG?6<,<+C4FA6>FFG:*CG7A)?75))((2.C6*+-C6E*3C(2(*(.(/43?A2:A2F58(.)*6).79)(-2)-.((,((*)28*((((((,))51-(3-(,93((-(-((,./06:)1
@M03364:396:000000000-C9LGT:1:1101:10932:2126 2:N:0:10
GGACTACCGGGGTTTCTAATCCTGTTCGCTCCCCTAGCTTTCGCACCTCAGCGTCAGTTACGGCCCAGAAGACTGCCTTCGCCATCGGTGTTCTTCCCGATATCTGCGCATTCCACCGCTACACCGGGAATTCCGTCTTCCCCTACCGAACTCGAGCCCGCCAGTTCAGGATCCGGCTGAAGGTTGCGCCCCCAGATTGGAGATCCTGCTTGACGGGCCGCCTACGCGCGCTTTACGCCCAATGAATCCGTATCACGCCCGCCCCCTCCGTATTTCCCCCGCTGCTTGGCCGGAGTTCGCC
+
CCCCCGGGGGGGGEGGGGDGGGGGGGGGGGGGGGGGGGGGGGGGGGGFGGGGGGGGGGGGGGGGGGGGFGGGGGGGGGGGGGGGGGGGGGGGGGGGGGGGGGGGGGGGGGGGGGGEGGGGGGGGGGGGGGFFGGFBDFFGGGGFGGGG6?C@FA7>FGGGGGFGGGFDFGFGFG9DGEGGCFG<FG,8:FGGDCG5DEF=3=+/6=A8;FCF;FG>D>EC>G012*479)1(4844:BEE82:76549?C918(69<6(-((:3DED(42:482))6+4(46-(-.).,(.2((-07=(/9
@M03364:396:000000000-C9LGT:1:1101:19261:2130 2:N:0:10
GGACTACTAGGGTATCTAATCCTGTTCGATACCCGCACTTTCGTGCCTCAGCGTCAGTCGGCGGCTAGCATGCTGCCTTCGCAATCGGCGTTCTGCGTGATATCTATGCATTTCACCGCTACACCTCGCATTCCGCATGCCTCTCCGCTACTCAAGACCGCCAGTTTCAACGGCCGTACCGAGGTTGGCCCCGGATTTTTACCGCTGAATTTACCATCGGCCCTCTGCACCTTTACACCCCATAAATCCCGATAAACGCCTCCTCCCTCCTTCTTCCCGTCGCCCTGGCACGGTATTTGCC
+
CCCCCGGG,E@FFFGGGGGGGGFCF<9F,@CFFG+@CCGGGGGCFGGGGGGGEGGG:6<B+7B+@66CEC,EECGGGGGG7FCF7,=C4>@CF=;F+@E7FFGGGF,CFGGGGGGGGGGDGGGG@,AB7FFGGGFG8++@FC8?=DG:+<FC,>33,@@E*FADF@:F,:DEEC()4);*=*:1=0,(/?E77***2?EC*2A?C;)()2-+6*+)*.**(1-((*,*)24(.6-.).;?*(((*.4);**--4?46(((((*(2;>BF(.).49>)8((((((((((,(53((()**.02
@M03364:396:000000000-C9LGT:1:1101:19563:2135 2:N:0:10
GGACTACTGGGGTTTCTAATCCTGTTCGCTCCCCACGCTTTCGCTCCTCAGCGTCAGTAACGGCCCAGAGACCTGCCTTCGCCATTGGTGTTCTTCCCGATATCTACACATTCCACCGTTACACCGGGAATTCCAGTCTCCCCTACCGCACTCAAGCCCGCCCGTACCCGGCGCGGATCCACCGTTAAGCGATGGACTTTCACACCGGACGCGACGAACCGCCTACGCGCCCTTTACGCCCAATCAATCCGGATAACGCTTGCACCCTACGCATTTCCGCGGCTGTCGGCCCGTCGTCAGC
+
CCCCCGGFGGGGGGGGGGGGGGGGGGGGGGGGGGGGGGGGGGGGGGGGGGGGGGGGGGGGGGGGGGGGFGFFGGGGGGGGGGGGGDFGCFGGGGFGFEGGGDGGGGGGGGGGGGGGGGGGGGGGG7FFDGGGGGGCFGGGGGGFFGGEGEGBGFGFDGEEGGFG@EGGGGEGFEFG58EG?FC7=C*6@<31CEEC<FGGGFGEFBB;2C,:(0:353CC9C>?0;1)(/496??BFFEEG02305).8CD,22,4@32(((2,9@C-4?((((-..<6:(1(7(,,(41144,-00)(/2
@M03364:396:000000000-C9LGT:1:1101:8939:2136 2:N:0:10
GGACTACTAGGGTTTCTAATCCTGTTTGCTCCCCACACTTTCGCGCATCAGCGTCAGTTACTGTCCAGCAAATCGCCTTCGCCACTGGTGTTCTTCCTAATATCTACGCATTTCACCGCTACACATGGAGTTCCACCGCCCTCTCCTGTCCTCAAGTCTGCCAGTTTCTGAATCATAAATGCGTTGAGCTCATCCCTTTGCCTTCAGACTTACCAGACCGCCTGCGCCCCCTTTACGCCCACTCATTCCGCATAACCCTCGCCACCTACGTTTTACCGCGGCTGCGTGCACGTACTTCGCC
+
CCCCCGGGCFFGFFGGGGFGGGGGGG9DFGGGGGGGDGGGGGGGGGGECGFGGGGGGGGGGGGGFGGGGGGGFGGGGGGGGGGGGFGGGGGGGGGGGGAFGGGGGEEFGEGGGGGGGGGGGGGG>>FFGGGGGGFGGEDGGGGFFGFFG5D;CDFFAEFFFC*=FGGGFE,@DFBDG79,,,6CGG+)@,DGGG7CGFG:E@;;D5B7@FEE*;,:0:DEADFFD*5)8D55@FF>22EFE0=@56?EFF*(2?)()/(((-1->F5(,,8,86)-.*4-(99>((-4<6<:371;*9(*1
@M03364:396:000000000-C9LGT:1:1101:15485:2142 2:N:0:10
GGACTACCGGGGTATCTAATCCTGTTCGCTCCCCCAGCTTTCGCGCCTCAGCGTCAGTGGTGGCCCAGAAGGCCGCCTTCGCCACCGGTGTTCTTCCCGATATCTGCGCATTCCACCGCTACACCGGGAATTCCGCCTTCCCCTACCACACTCGAGCCCGCCGGTATCGGAGGCTCGCCGGGGGTGCGCCCCCGGCTTTTACCTCCCCCCTAACGGGCCGCCTACGCGCCCTTTACGCCCCATCAATCCGGATAACGCCCGCCCCCCACGCTTTCCCCCCGCCGCTCGCTCGTCTTTAGCC
+
CCCCCGGGGFEFGGFGAFGGFGFFGGGGGGGGGGGGGGG<FFCGGEGGGEEFGCFFECCFFCEGGG7FCFGGGGDGEGGGGGGGGGGEGGGGGGGGGGGGEBEGF=FGGGGGGGGGGGGCGGFFGCFCGGGFGGEFECCCF7DFGGG,BCF@@=5?FGGEGGBCFBGGC588=F@F*.?5555*:C*(0;CD)1?E38C?93C<7<)(,9458)/1*(2*(>?0:*,)(),-(5)6:2E8827(*-6)7)1(3(6<)-((((1338)(-3(((()).*-(49(-72(4-(.,(-(09*.:7
@M03364:396:000000000-C9LGT:1:1101:23287:2148 2:N:0:10
GGACTACAGGGGTATCTAATCCTGTTTGCTCCCCACGCTTTCGTGCCTCAGCGTCAGTCACAGGCCAGGCGGCCGCCTTCGCCACTGGTGTTCTTCCATATCTCTGCGCATTTTACCGCTACACATGGAGTTCCACCGCCCTCTCCTGTCCTCCAGCCTGCCAGTTTCCAAAGCCTGTACCGGTTGCGCCGGTACCTTTCACTTCAGCCTTGCACAACCGCCTGCCCACCCCGTGTGCCCCATCCATCCCGATTAACGTTTCCCCCCACCTTTTTCCCCCGCTGTCTGGCCCTAGTTTGCC
+
CCCCCGGGGG7FFGGGGGGGGGG,CFGGGGGGGGGGFGGGGGGGGGGGGGGGGGGGEGGGGGGEGGGGGGCCG:CBFGGGCEGG@FFGFGGGGFFGG,,@<FFFFDFGFGEE;<=<FGDGGGGG,@<FF,BFGGGC=+=FFGGFFCE,E5FDDBGFGGGFFFFGDCCDFA9,3@CGFFCCFED@CC,5@<EDDC*91BE7<54.C6:)(07+6A6)2(=*(>3(/*,)-9<((-((-.CE831()))..**(((()*(.((.+)2C)(((.,4.)44+((((--().6()1(-,(/0*)**
@M03364:396:000000000-C9LGT:1:1101:21308:2165 2:N:0:10
GGACTACCGGGGTATCTAATCCTGTTTGCTACCCGCACTTTCGAGCCTCAGCGTCGATGAGTCCCCAGCAGGCTGCCTTCGCCATCGGTGTTCTTCCTGATCTCTACGCATTCCACCGCTACACCAGGAATTCCGCCTGCCCCTGAACTATCCAAGAGGTGCAGTCCGAACTGCAGGTCCGGGGTTGGGCCCCGGTATTGTACAGTCCGCTTGCACCTCCGCCTACGCTCCCTTTACGCCCAGTGATTCCGAACCACGCTTGCCCCCCGCGTCTTCCCGCGGCGTCTTGCACGAGTTTTGC
+
CCCCCGGGGGGGGGGGGGGGGGGFGGGFGGGGGGGGGGGGGGGDGGGGGGGGGGGGGGGGGGGFGGGGGGGGGGGGGGGFGGGGGGGGGGGGGGGGAFGGGGGGGGGGGGGGGGGGGGGGGEFGGFGDGGGGGGFEGCDFGC=:FGFGFFFECD+@,DFG?FFCEFCGGGGCCFFGC689@EGCGGGFFCEDDCE?D89CE7<?7:A;39;=?F9)2,=79C6??C?E159:(67466CEG?:?0.6>FGF4:B9BF242?BG(9E<1(493(42)68((((43,4((.4,.40,0)*-97
@M03364:396:000000000-C9LGT:1:1101:15626:2165 2:N:0:10
GGACTACAGGGGTATCTAATCCTGTTCGCTCCCCACGCTTTCGCTCCTCAGCGTCAGTAACGGCCCAGAGACCTGCCTTCGCCATTGGTGTTCTTCCCGATATCTACACATTCCACCGTTACACCGGGAATTCCAGTCTCCCCTACCGCACTCAAGCCCGCCCGTACCCGGCGCGGATCCACCGTTAAGCGATGGACTTTCACACCGGACGCGACGAACCGCCTACGAGCCCTTTACGCCCAATAAATCCGGATAACGCTCGCATCCTCCGTATTACCCCGGCCGCTGGCACGGCTGTCGC
+
CCCCCGGGGGGGGGGGGGFGGGGFGGGGGGGGGGGGGGGGGGGGGGGGGGGGGGGGEGGGGGGGGGGGGGGGGGGGGGGGGGGGGGGGGGGGGGGGGGGGGGGGGGGGGGGGGFGGGGGGGGGGGGGGGGGGGGGGGGGGGGGFGGGCGFGAGFDFGGGGDFEGGGEGGGGGFGFD5?EGCGGB8?*6@?:CFGG?<FCFG)BCGFFF0C9E08=;D>GGBC9?BC?<?G;?:BF)-2CEGBB</)65FGGF0,-6=?91,(275:C,5?;BBFF5>@(,,31(((((3::?81,))..9/
@M03364:396:000000000-C9LGT:1:1101:22451:2193 2:N:0:10
GGACTACAAGGGTATCTAATCCTGTTCGATACCCGCACTTTCGTGCCTCAGCGTCAGTCGGCGGCTGGCATGCTGCCTTCGCAATCGGAGTTCTGCGTGATATCTATGCATTTCACCGCTACACCTCGCATTCCGCATGCCTCGCCGCTACTCAAGACCGCCAGTTTCAACGGCTTTACGGGGTTGAGCCCCGAATTTTTACCGCTGACTTTACAGCCGGCCTACCCACCCTTTACACCCCATAAATCCGCATAACGCCCGCTTCCTCCGTATTACCCCGGCTGCTTGCCCGGACTTTGCC
+
CCCCCGGGGGGGGGGGGGGGGGGGGGGGGGGGGGGGGGGGGGGGGGGGGGGGGGGGGGGEGGGGGGGGGGGGGGGGGGGGGGGGGGGG+FGGGGGGGGGGGGGGFGGGGGGGGGGGGGGGGGGGGGGGGGGGGGFGGGGGGGGEGGGC8?GE:70@DGGGGGFGGGGGGDGGFGFGGFFGGGGFEDC;FFGGG55ACFGGGEGFGFFFFGF+)1047:*C>G:??*36:GB6??2)6<GG*442/66>?D*4(()551(4(-*(10*684,..8.--+4374,43,).822<(((0/*)*2
@M03364:396:000000000-C9LGT:1:1101:19459:2202 2:N:0:10
GGACTACTCGGGTTTCTAATCCTGTTTGCTCCCCACGCTTTCGAGCCTCAACGTCAGTTACAGTCCAGTAAGCCGCCTTCGCCACTGGTGTTCCTCCTAATATCTACGCATTTCACCGCTACACTGGGAATTCCACTTACCTCTGCTGCACTCTAGTGCGACAGTTTCCAAAGCAGTCCCAGGGTTGAGCCCTGGGCTTTCACTTCAGACTTGCGATACCGTCTACGCTCCCTTTACACCCAGTAAATCCGGATAACGCTTGCCCCCTACGTATTCCCGCGGCTGCTGGCACTTAGTTCGC
+
CCCCCGGG,FCGGGGGGGFBFGGGGGGGGAFFGGGGGCGGFGGFFFC,CF;FFEFGG@E<EFGFDFGGFGGFGGGGCGEFGGGCF8FGGGGCGAF9FFGGAFGECEGFFG=FEFGGDGC8@7EEF,9BFGG:FG,CD=@<?=E?FGF,9;A*ED+94@FEGGDGG,,@ADE>;D5=@D8A=DFFG,>CFB3==CE7=E8,@;CEDAFE5C)@5+*0;)=<7@49BF(25*6=BEEEE<CFCDFF+9)7@FD>0((;=;@F04CFGGC6:?648)().3(--79231)4?:()())*0*-73
@M03364:396:000000000-C9LGT:1:1101:24321:2211 2:N:0:10
GGACTACTCGGGTTTCTAATCCTGTTTGCTCCCCACGCTTTCGCGCCTCAGCGTCAGTTTCAGTCCAGAAAGCCGCCTTCGCCACTGGTGTTCCTACCGATCTCTACGCATTTCACCGCTACACCGGTAATTCCGCTTTCCTCTCCTGCACTCCAGCCCAACAGTATCCAAAGCAATTCCCGCCTTGAACCCAGGACTTTCACTCCAGACTTAACGGGCCGCCTACGCGCCCTTTACGCCCAATCATTCCGGACAACGCTCGCCCCCTACGTATTCCCGCGGCTGCTGGCACGTCGTTAGC
+
CCCCCFGGGGGGFFGGGGFGGGGGGGGGGGGGGGGGGGGGGGGGGGGGGGGGGGGGGGGGFGGGGGGGGDFGGGGGGGGGGGGGGGGGGGGGGGF9FFEGGCFGGGGGGGGGGGGGGGGGGGGGG7F+@FFGGGGGGF6FGGGFGGEGFFGFGFGF8DG8+@?9FCEGGGG9;DE+EFF79*<*>C>@F,*;CC81?FFDGEG?DA6@5DBG=@C-92:C@GB?8?(:6D>>F03)6:EEG2(.744<FGGF?>06>>>:36?;DGG6(8-4,.4-6C(4-0990:32>?0<(((..)(1:
@M03364:396:000000000-C9LGT:1:1101:15314:2213 2:N:0:10
GGACTACTCGGGTATCTAATCCTGTTCGCTCCCCACGCTTTCGCTCCTCAGCGTCAGTAACGGCCCAGAGACCTGCCTTCGCCATTGGTGTTCTTCCCGATATCTACACATTCCACCGTTACACCGGGAATTCCAGTCTCCCCTACCGCACTCAAGCCCGCCCGTACCCGGCGCGGATCCACCGTTAAGCGATGGACTTTCACACCGGACGCGCCGAACCGCCTACGAGCCCTTTACGCCCACTAAATCCGGATAACGCTTGCACCCTACGTACTACCGCGGCTGCTGGCCCGTACTTCGC
+
CCCCCGGGGGGGGCFGGGGGGGGCFFGGGGGGGGGGGGEGGGGGGGGGGGGGGGGGGGGGGGGGGGCGGGDGGGGGGGGGGGGGCFGGGGGGEGFGGGGGGEEGEGGGGGGGGFFGGGGGGGGGGEGGGGGGGGGFGEDGGGGBFGGGD>G58)=DFGGGGGFGGGGGGGGGFGFG5?EG68;4=E:8AC**/:CFGFFGGCFCGF>>1C973):439EG9D>(2A?>6D6?2(5492CGGB(1)804BG59(((.?B>?61;<GGG??:?13((..;324(-49<).(3(-2(-))*)9C
@M03364:396:000000000-C9LGT:1:1101:20538:2229 2:N:0:10
GGACTACTCGGGTATCTAATCCTGTTTGCTCCCCGCACCTTCGCACCTCAGCGTCAGTTATCTGCCTGAAACCTGCCTTCGCCATTGGTATTCTTCCAGATATCTACAGATTTCACCCCTACACCTGGAATTCTGATTTCACTTCAGTAACTCTAGTTATCCAGTTCTCAATGCAGTCCACGAGTTGAGCCCCTGCCTTTCACACCACACTTAGCTAACCGCCTACATGCCCTTTCCGCCCAATAATTCCGAACCCCGCTCGCAACCTACGTGTTTCCGCGGCGGCTGGCCCGTACTCCGC
+
CCCCCGGGGGGGGDGGGG9,CFC<CCFGGFGGGGGGEGGGGGGGGGGGGG8FEGGGECC<EFGGGGGGGGGCDFGGFFGAFGGGEBFGDGGGGGGGGGGGGGGGGGGGG,EFCFGGFGGFGGGGGGGG<FGFGGG9ECDGGFF1?EF,@CFB9=DBEEFGGGFGGEFDGGGGFGEFFFFF,CC:>E?CFFGGG+DF+EEGG7EEGFF=)=@A*1,3?AFG)CADADEAAF)7<>:*:4EEG>((20578:*2(76(:(6.(.1,)**.(.3:1:1(.2(,,40(12,-(231(4()0*(*9
@M03364:396:000000000-C9LGT:1:1101:16061:2251 2:N:0:10
GGACTACCAGGGTTTCTAATCCTGTTCGCTCCCCACGCTTTCGCTCCTCAGCGTCAGTAACGGCCCAGAGACCTGCCTTCGCCATTGGTGTTCTTCCCGATATCTACACATTCCACCGTTACACCGGGAATTCCAGTCTCCCCTACCGCACTCAAGCCCGCCCGTACCCGGCGCGGATCCACCGTTAAGCGATGGACTTTCACACCGGACGCGACGAACCGCCTACGAGCCCTTTACGCCCAATAAATCCGGATACCGCTTGCACCCTACGTATTTCCGCGGCTGCTGGCACGTCGTTAGC
+
CCCCCGGGGGGGGGGGGGEFGGGFGGGGGGGGGGGGGGGGGGGGGGGGFFGGGGGGGGGGGGGGFGGGGGGGGGGGGGG@FGGGGGGGGGGGGGGGGGGGGGGGFGGGGGGGGDCGGGGGEGGGGGGGGGGGGGGDEFFGGGGFGGGGG>GFF5DFGGFGGGDGGGGGGGGGFGFG=BGG?FGDCE73FF5*9EGGGGGGGEC7FDB>1DBE60?9)4EEBD>?(22)-99??:?4:BEGGFB?)4<AFF32808)9419:6C>GGG<4::2)67)6:,(-,,((-).::(.:,()0)4*>
@M03364:396:000000000-C9LGT:1:1101:23900:2262 2:N:0:10
GGACTACTCGGGTATCTAATCCTGTTCGCTCCCCACGCTTTCGTGCCTCAGCGTCAGTTACGACATGGAACGCTGCCTTCGCAATCGGAGTTCTGCGCGATATCTATGCATTTCACCGCTACACCTCGCATTCCGCATTCCTCTGTCGCACTCCAGCTCGGCAGTTTCAACGGCCGGACGGGGTTGGGCCCCGAATTTTTACCGCTGACTTGCACCGCCGCCTGCGCACCCTTTACACCCAATAAACTCGGAGACCGCTCGCCCCCTCCGTATTCACCGGGCCGCTTGCCCCGCGTGCGCC
+
CCCCCGGGDGGGFGGGGGGGGGGGGGGGGGGGGGGGGGGGGGGGGGGGGGGGGGGGGGGGGGFECCFGGGGGGGGGGGGGGGGGGGGG,FGGGGGGGGGGGGGGGGDFGFGGGGGGGGGGGGGGGFGGDGGGGGGEEGDGGGGFGEGDGBGBFFGFF8?E8C9C<EFGFGGGBE5DE@EGEEG*BE*6=FEDD=*2CCFE53>;C.),(26:<@+199G5>G0,4235-13(45-44<FG8040*.-)1>/((-(450(46>*(98)-2(334:-)60((-,(-2((-((.(-((0))-/7
@M03364:396:000000000-C9LGT:1:1101:12617:2271 2:N:0:10
GGACTACCCGGGTTTCTAATCCTGTTTGCTCCCCACGCTTTCGAGCCTCAGCGTCAGTTACAGTCCAGAGAAGCGCCTTCGCCACTGGTGTTCTTCCTAATCTCTACGCATTTCACCGCTACACTAGGAATTCCCTTCTCCTCTCCTGCACTCTAGACTTCCAGTTTGAAATGCAGCACTCAGGTTAAGCCCGAGTATTTCACATCTCACTTAACAATCCACCTACGCTCCCTTTACGCCCAGTAAATCCGGACAACGCTCGCCACCTACGTCTTACCGCGGCTGCTGGCACGTAGTTAGC
+
CCCCCGGGGGGGGGGGGGGEFGGGGGGGGGGGGGGGGGGGGGGGGGGGGGGGGGGGFCFGGGGGGGGGGGGGGGGGGGGGGGGGGGGGGGGGGGGGGGGGGGGGGGGGGGGGGGGGGGGGGGGGGGGGGGGGGGGFGGDGGGGFGGGFGFGEGFGFGGGGGGFGGGGGGGGGFGFGGFGGGFGGGFFEFFGGGGGFGGGGGFG@DFAA<CECEC7*C@GG@FD==D@?5@:B@EFCEDGGGF>FAE?CFGGFFFFDF>;(62CB*AF((4:8(42)6<<B>BFF>B7::?(5:40.<*.2:
@M03364:396:000000000-C9LGT:1:1101:10612:2275 2:N:0:10
GGACTACTGGGGTTTCTAATCCTGTTCGCTCCCCACGCTTTCGCTCCTCAGCGTCAGTAACGGCCCAGAGACCTGCCTTCGCCATTGGTGTTCTTCCCGATATCTACACATTCCACCGTTACACCGGGAATTCCAGTCTCCCCTACCGCACTCAAGCCCGCCCGTACCCGGCGCGGATCCACCGTTAAGCGATGGACTTTCACACCGGCCGCGACGAACCGCCTACGAGCCCTTTACTCCCAATAAATCCGGATAACGCCTGCACCCTACGTATTACCTCGCCTGCTGGCCCGTACTTAGC
+
CCCCCGGGGGGGGGGGGGEGGGGGGGGGGGGGGGGGGGGGGGGGGGGGGGGGGGGGGGGGGGDGGGGGGGGGGGGGGGGGGGGGGAGGGGGGGGGGGGGGGGGGGGGGGGGGGGGGGDFGEFEGGEGGEGFGGGC?E@9DGFEDFGG=E?FAGF8FFGGGGG>DEEGGGDEGFG=GE6CF6@>=CE:68>*/;CC6<ECC?EGFGFF;(9;GB)12DBEC9C;:1;?E6GFFB7?99)<CGF?362):@FC(:(24?06(43F1CGG(..(.)646:<))((-(-8()((.(((,)0*)*:
@M03364:396:000000000-C9LGT:1:1101:23474:2298 2:N:0:10
GGACTACTGGGGTATCTAATCCTGTTTGCTCCCCGCACCTTCGCACCTCAGCGTCAGTCATCTGCTGGTAACCTGCCTTCGCCATTGGTATTCTTCCTGATATCTACAGATTTCACCCCTACACCAGGAATTCTGCTTGCCCCTCAGTGACTCCAGTCATGCAGTTCTCAACGCAGTCCAGGAGTTAAGCTCCTGCCTTTCACATCAAGCTTGCAAACCCGCCTACATGCCCTTTACGCCCAATAATTCCGAACAACGCTCGCAACTTCCGTAGTACCGCGGCTGCTGGCCCGTATTTAGC
+
CCCCCGGGGFGGFGGGGGGGGGGGGGGGGFGGGGGGGGGGGGGEGGGGGGGGGGGGGGGGGGGGGGGGGGGGGGGGGGGGFGGGGGGGDFGGFGGGGGGGGGDFGGGGGGGGGGGFGGGCFGGGGGGGFGFGGGF,@?=FGGGFGE?,4@F74:2@EFFGGGFG?FC;EFFGECADEFFCG8DGGG8;F,7=8?FGGGGGG@GEGFFCECCC5FFEG)*187ADADEFEG=B=BE=EFG<F9(8)0>EFGFF?@(58.43:2*.::*)).(.((4><F0643-(-().((1:13(0/1-:7
@M03364:396:000000000-C9LGT:1:1101:16086:2311 2:N:0:10
GGACTACTCGGGTATCTAATCCTGTTCGCTCCCCACGCTTTCGCTCCTCAGCGTCAGTAACGGCCCAGAGACCTGCCTTCGCCATTGGTGTTCTTCCCGATATCTACACATTCCACCGTTACACCGGGAATTCCAGTCTCCCCTACCGCACTCAAGCCCGCCCGTACCCGGCGCGGATCCACCGTTAAGCGATGGACTTTCACACCGGACGCGACGAACCGCCTACGAGCCCTTTACGCCCAATAAATCCGGATAACGCTTGCCCCCTACGTATTACCGCGGCCGCTGGCCCGTCGTTCGC
+
CCCCCGGGGGGGGGGGGGGGGGGGGGGGGGGGGGGGGGGGGGGGGGGGGGGGGGGGGGGGGGGGGGGGFGGGGGGGGGGGGGGGGFGGFFGGGGGGGGGGGGGGGGGGGGGGGGGGGGGGGGGGGGGG=FGGGGGFGGGGGDEFGGGGGFGFFBFFGGGGGGFGGGEEGGGGFGFGCEGG?FGEGEC7FF?DFGEFFGGGGFG38:=>4D6E>):9C>GGFGFF?FF<:DFF?<DA>?GGGFF108A<FF<3??16@B9,42:8GGGF(((().3..<89(47(47(4(4(4(4208)3CD
@M03364:396:000000000-C9LGT:1:1101:13251:2316 2:N:0:10
GGACTACTCGGGTATCTAATCCTGTTTGCTCCCCACGCTTTCGTGCCTCAGCGTCAGTAAAGGCCCAGTAAGCCGCCTTCGCCACCGATGTTCCTCCTAATATCTACGCATTGCACCGCTACACTAGGAATTCCGCTTACCTCTACCTCACTCACGAGCCGCAGTTTCAAATGCAGTTCATGGGTTGGGACCATACATTTCACATCTGACGTCTCGCCCCACCTTCGCACCCTTTACACCCCGTCATTCCTCACATCACCCGCTCCCTACGTCTTACCTTGTAGACTTGCACGGCACCTGC
+
AC<CC,,66B,=FEDF@FAB<A6,=CFFFG@EFGC7@FF;CF@E<FFFFGFG>@6@,6CEGF@@FCCDF<EFAE7+@BF9<@G,,,@B+6EFGGCFCEF9<?4,,:9FCEG:4FDGCEGGC=9B4@,A,F,4CFG78:+,4+6;DFGG93A*38+;++3++>5=CE:>F;E@=,*=<1:;<:++@E:)3,5;*,5=*2?,B*@<+6+**5)/(),05(=*(/(3)+,.()./;;@44)0?F(.6),(-*:*).())0))(,-*-)8C7),-4,:?))+)).6))).)).:.54(()))(22
@M03364:396:000000000-C9LGT:1:1101:8836:2318 2:N:0:10
GGACTACTGGGGTTTCTAATCCTGTTTGCTCCCCACACTTTCGTGCCTCAACGTCAGTTATTGTCCAGAAAGTCGCCTTCGCCACTGGTGTTCCTCCTAATATCTACGCATTTCACCGCTACACTAGGAATTCCACTTTCCTCTCCAGCACTCAAGAAAATCAGTTTTAGTTGCAGTTCCCAAGTTGAGCCTGGGGATTTCACAACTAACTTAATTTCCCGTCTACGCACCCTTTACACCCAATAAATCCGGATAACGCTCGCCCCCTACGTCTTACCGCGGCTGCTGGCACGGCGTTCGG
+
CCCCCGGGGGGGGGGGGGGGGGDFGGGGGGGGGGGEGGGGGGGGGEGGGGGGGGGGGGGGGGGGGGFGGGGGGGGGGGGGGGGEFGGGGGGGGGDGGGGGGGGGGGGGGGGGGGGFGGGGGEGGGGGGGGGGGGGGE:DFGFGFG,D,@DFFGFGF,@=DFGFGGGGGGGFGFGFGGFFGGDGGGCCCFDDGGFGECGEGDCGFGFACFGED*=E7F@GGAGDB>;=AAGAFFFECEEGGG>BBAE=4FGGFFF=EF?BFD>57DGG9?FD?((4:AC:99;2((3)500(.8(()..,9)
@M03364:396:000000000-C9LGT:1:1101:16691:2335 2:N:0:10
GGACTACTGGGGTATCTAATCCTGTTCGATCCCCACGCTTTCGTGCCTCAGCGTCAGTGGCGTGCTGGAAAGCTGCCTTCGCAATCGGAGTTCTGCGTCATATCTATGCATTTCACCGCTACACGACGAATTCCGCAAACCTCAACCGCAATCAAGCCCGGCAGTATCAACGGCGGAATGGAGTTGAGCTCCACGATTTGACCGCTGACTTGCACGGCCGCCTGCGCACCCTTTACACCCAATCCATCCGTATAACGCTCGGATCCTCCGTATTACCCCTGCTGCTGGCACGGAGTTCGCC
+
CCCCCGGGGFCGGGGGGGFGGGG@FFGGGGGEGGGGGGGGGGGGGGGGGGGGGGGGEGGEFGEEGGGDFGGGGGGGGGGGGGDFGGGG,@FGGGCGFFEGGG9FAFFGGGGGGGGGGGGDGEGECGGF>E8:FFGGG+6D==>0=6@+3*+:8:?DC887>E5CFFGGFDFGEG=D55CF?,?6CC,.6,AFFC=*8887+/?353>9@FCC;@+4C(:C>G1:42173C64<:A4488C83?()5><4<9(4?2:)2((-,*(9@7).48((44<6+-(44,),2)(4(.4((4<)*-)9
@M03364:396:000000000-C9LGT:1:1101:22954:2346 2:N:0:10
GGACTACTCGGGTATCTAATCCTGTTTGCTCCCCACGCTTTCGCGCCTCAGCGTCAGTTGTCGTCCAGCAAGCCGCCTTCGCCACTGGTGTTCCTCCTAATATCTACGCATTTCACCGCTACACTAGGAATTCCGCTTGCCTCTCCGATACTCAAGGGATGCAGTTTTGAAAGCAGTTCCGGGGTTGAGCCCCGGGATTTCACATCTGACTTGCTCCTCCGCCTACACGCCCTTTACACCCAGTAAATCCGGACAACGCTTGCAACCTACGTATTACCGCGGCTGCTGGCACGTATGTAGC
+
CCCCCGGGFGGGGGGGGGGGGGGFGGGGGGGGGGGGGGGGGGGGGGGGGGGGGGGGEGGGGGGGGGGGGGGGGGGGGGGGGGGGGGGGFGGGGGGGGGGGGGGGGGGGGGGGGGGGGGGGGGGGGGGGGGGGGGGGGFGGGGGFGGG+@@FEEDGBF>FFGGFGGGFGGGGFCGEGGFGGG@9:BC>;A:=CGGGGDGGGGEGE7AFFFGFG@FGAF3EGFGFFFFEFFGF91@?<BFGGGF<B7<ABBGDB?>9<F0;63:C?7AC((83..68).3(44>FF><8)54,88((1)/):?
@M03364:396:000000000-C9LGT:1:1101:9247:2355 2:N:0:10
GGACTACTCGGGTTTCTAATCCTGTTCGCTCCCCACGCTTTCGCTCCTCAGCGTCAGTAACGGCCCAGAGACCTGCCTTCGCCATTGGTGTTCTTCCCGATATCTACACATTCCACCGTTACACCGGGAATTCCAGTCTCCCCTACCGCACTCAAGCCCGCCCGTACCCGGCGCGGATCCACCGTTAAGCGATGGACTTTCCCACCGGACGCGACGAACCGCCTACGCGCCCTTTACGCCCAATAAATCCGGATCACGCTCGCCCCCTACGTATTCCCGCGGCCTCTTGCCCGTCTGTCGC
+
CCCCCGGGGGGGGGGGGGGGGGGGGGGGGGGGGGGGGGGGGGGGGGGGGGGGGGGGFGGGGGGGGGGGFGGGGGGGGGGFFGG>F<FGGGFGGGGGGGGGGFGGGAFFGGGGGGGGGEGDGGGGGGGGGGGFGG8FFGFGFGEF?FG+B?C=DD?FGG6CEEDGGGGGGDEGBGFG=DEG6FGCEE*6A:?*;CEFFGGGG)>;FF52(93E>>G>39GGFGB:BFF)7DBF(47<>0ECG161)5.6@GD6(:(,<(418(:1DGG>?F:.)-5))3-42((-(,()-48??(())0)1C
@M03364:396:000000000-C9LGT:1:1101:23232:2372 2:N:0:10
GGACTACACGGGTTTCTAATCCTGTTCGCTCCCCACGCTTTCGCTCCTCAGCGTCAGTAACGGCCCAGAGACCTGCCTTCGCCACTGGTGTTCCTCCCGATATCTGCGCATTCCACCGCTACACCGGGAGTTCCGCCGTCCCCTGCGGGACTAGAGCCCGGCAGTATCGGGGGCAGTCGCGGGGTTGGGCCCCGCGGTTTCACCCCCGACTTCACGGGCCGCCTACGCGCGCGTTACGCCCAGCGCAACCGGGTTACGCTTCCACCCTCCGTATTCCCGACGCTGCCGGCCCGGATGTAGC
+
CCCCCGGGGGGG@FDGGGGGGGGGGGGGGGGGGGGGGGGEGGGGGGGGGGGGGGGGGGGGGGGGGGGGFGGGGGGGGGGGGGGGGGGGFGGGGDGGGGGGGGGGGGGGGGGGGGGFGGGDGGGGF7CFDFGGGGDCC==FGGFFGGGCC>C:,:?FCFFEB@*:CC,?CEGD>@9DFFC>ECCE>:E(711>CE8CCC5CEAC<F5>60C1C2*0:*,:E254?20()-929((--41E:C((,)(((029((-((0360(,+):8<0((4-.1())+,((44(8(((49966(3).)-::
@M03364:396:000000000-C9LGT:1:1101:17501:2393 2:N:0:10
GGACTACAAGGGTTTCTAATCCTGTTCGCTCCCCACGCTTTCGCTCCTCAGCGTCAGTAACGGCCCAGAGACCTGCCTTCGCCATTGGTGTTCTTCCCGATATCTACACATTCCACCGCTACACCGGGAATTCCACTCCCCTCTACCGCACTCAAGCCCGCCCGTATCCAGCGCGGATCCCCCGTTAAGCGCTGGGCTTTCACACCGGACGCCACGAACCGCCTACGAGCCCTTTACGCCCAATAATTCCGGATAACGCTTGCACCCTACGTATTCCCGCGGCTGCCGGCCCGTAGTTCGC
+
CCCCCGGGGGGGGGGGGGGGGGGGGGGGGGGGGGGGGGGGGGGG7FGG8FGFGGGGGGC<,,C:FGGG,FC4D6FGGGGGGGGG@,EF,AFGG,EFF<FCF+>FFGG,BEFG9F=AFE+=CGGGGDGEFGGGGGFA,A0FG6BFGG=++<C>F8DB,;+;CG*CC*,@=C,8@F2C5BED,//<CG*6:B*///C5*<FGGCGEGF36>G0*,5C9C9EGFGF?1C<.-7,4(4:ADBGGG:(,05))9FC634,-6:BF31C7GCD((4:<7),).2,-(49660.,701999()76)*9
@M03364:396:000000000-C9LGT:1:1101:23240:2442 2:N:0:10
GGACTACTGGGGTTTCTAATCCCGTTCGCTCCCCACGCTTTCGATCCTCAGCGTCAGATACAGTCCAGTAAGCCGCCTTCGCCACTGGTGTTCCTACTGATCTCTACGCATTTCACCGCTACACCGGTAATTCCGCTTTCCTCTCCTGCACTCAAGCCTTCCAGTATCCAAAGCAATTCACACCTTAAACCCAGGACTTTCACACCAGACTTGCCAGGCCGCCTACGCGCCCTTTACACCCAGTCAATCCGGACAACGCTCGGGACCTACGCATTCCCGCGGCTGCTGGCGCGTCGGTAGC
+
CCCCCGG,6EFGFGGGGGGGGG8FGGGGGGGGGG8+@FGGGGG85FFGGGGGGGGGG,E,F,EFGG,F<FFGGGGG7FGGGGGGGGGGEFGGGCE,C,,CF,@FFGGGGGGGGGGFGGGGGGGGF+F+CFGGGG,+6C6FGGGFGG,6,;FDF5DF,3,,3@DDF8EGGGG,:>5+5@A,23:+@339+:39C,***>>CGED*;>*5>4>E;B6>C);C>G@@(86:(7911@E<43CFG@0=6>3);FG>((4,5-2((-*,/27(),((43().342,36;9?B:3((-44,))).>6
@M03364:396:000000000-C9LGT:1:1101:11715:2448 2:N:0:10
GGACTACCCGGGTTTCTAAGCCTGTTCGCTCCCCACGCTTTCGCTCCTCATCGTCAGTAACGGCCCAGAGACCTGCCTTCGCCATTGGTGTTCTTCCCGATATCTACACATTCCACCGTTACACCGGGAATTCCACTCTCCCCCACCGCACTCACGCCCGCCCGTACCCGGCGCGGGTCCACCGTTAAGCCCTGTACTTTCACACCGGACGCGTCTACCCTCCTACGAACCCTTTACGCCCAATCAATCCGGATCACGCTGGCCCCCTACGTTTTCACGCGGCTGCTTGCACGGCTTTAGC
+
@CCCCGGACFE7FEGGFGF,BFGCFFEFG@FGGGGGGGGGFGE:FGGEGG,EFGGG@CFD<BDCEGGFFFGGGGGFFGG9@FGGECEFC=F,A?FCC<FECCCDG9FGFCEE=FFGGE=CEEGGE+FG7=FAFG:,@F?D=6@*6BCE6@>588+*,+@?EB*0@*1>:?*>?C@D*:?FC0>**3*/6,+*2*3++2BF0-<A<.049D0>;./(*-32)1-8<6:)(1-(443)418?G:300).6@F3;B(4(??03-(8(9EC((8(,((,4)3((((-36()))-2)((()./)02
@M03364:396:000000000-C9LGT:1:1101:18106:2497 2:N:0:10
GGACTACTGGGGTTTCTAATCCTGTTTGCTCCCCACGCTTTCGCGCCTCAGCGTCAGTTGTCGTCCAGCAAGCCGCCTTCGCCACTGGTGTTCCTCCTAATATCTACGCATTTCACCGCTACACTAGGAATTCCGCTTGCCTCTCCGCTACTCAAGGTCTACAGTTTCAAATGCAGTTCCGGGGTTGAGCCCCGGGATTTCACATCTGACTTACAGATCCGCCTACACGCCCTTTACACCCAGTAAATCCGGACAACGCTTGCAACCTACGTATTACCGCGGCTGCTGGCACGGAGTTAGC
+
CCCCCGGGGGGGFGGGGGGGGGGGGGGGGGGGGGGGGGGGGGGGGGGGGGGGGGGGGF<<FFFDFGGGGGGGGGGGGGGGGGGGGGGGEGGGGGGGGDGGGGGGGGGGGGGGGGGGGGGGGGGGG8FGGGGGGGGGG++DFFF*DGE++:F5FEGF8@EE9FFGGGFGCGFFFFFG9?FGGEDFEGF@FGGGGGGC<EGGG@FE8A:CCGB,*4,7:7<F?GF6(?(.4C39@;))1)>CG::?@9>AFG<((4,8F;;B66F5*<<:,::87)4<AG:4,1966::34?038(4)))-?*
@M03364:396:000000000-C9LGT:1:1101:24038:2526 2:N:0:10
GGACTACCGGGGTATCTAAGCCTGTTTGATCCCCACGCTTTCGTGCCTGAGCGTCAGTTGCGAGCTCGTGACCTGACTTCTCGATCGGTGTTCTGTGACATATCTAAGCATTTCACCGCTACACATCACATTCCAGCCACGCCTATCGCACTCTAGTCCGGCAGTATCAAAGGCACGATTGGAGTTGAGCCCCAACTTTTCACCCCTGACTTACCGATCCGCCTGCGCACCCTTTCACCCCAATAAATCCGGATCACGCTCGTATCCTCCGTATTCCCGCGGCCGCTTGCACGGATTTCGC
+
CCCCCGGGGGGGGGGGGGGGGGGGGGGGGGCGGGGGGGGGGGGGGGGGGGGGGGGGGFGGGGGGGGGGGGGGGGGFGGGGGGG?FGGGCGGGGGFFGFGGCFFGGGEGGGGGGGGGGGGGGGGGFGGGCGGGGF=DFDFGGGFBGFGDEEGFFFGFCGAEEGFGGGGGGG9BFGDGG>FFFDCDFF@;FFGGD?EGGGGGGECBCBFF-?EG*1,5/-=C?GFF6B6>9C;;?@ECEE;FEB?<08:<FFGFB6-:@(.-89:45AFBDFFFB<?9)<((4414(4718?2866())*-93
@M03364:396:000000000-C9LGT:1:1101:21217:2534 2:N:0:10
GGACTACTAGGGTATCTAATCCTGTTTGCTCCCCACGCTTTCGCGCCTCAGCGTCAGTTTCAGTCCAGAAAGCCGCCTTCGCCACTGGTGTTCCTACCGATCTCTACGCATTTTACCGCTACACATGGAGTTCCACCGCCCTCTCCTGTCCTCAAGCCGTGCAGTTTCCAAAGCCTGAACCGGTTGAGCCGGTCCCTTTTACTTCAGCCTTGCCCAGCCGCCTGCGCACCCTTTACGCCCAATCCTTCCGGATAACGCTTGCCACCTACGTAATACCCCGGCTGCTGGCCCGTAGTTCGCC
+
CCCCCGGGGGGGGGGGGGGGGGGGGGGGGGGGGGGGGGGGGGGGGGGGGGGGGGGGGEGFGGGGGGGGGGGGGGGGGGGCGGGGGGGGGGGGGGGEGGGGGGGGEGGGGGGGGGGGGGGGGGGGGGGGCGGGGGGGGFCGGDFFGGGGGFGCD*AFFGGGCCDGFCFGGGG9?B@CF6CGGGDCEE,:A?>CDEGGGGGGGE9@GFF*:G982)58FDFC6D;?<36)3:;;;E<<?FGC*(,3))69?GC??:47366?3-+.217>:0,)(,..4+3(791418840((4-4456*,97
@M03364:396:000000000-C9LGT:1:1101:11034:2547 2:N:0:10
GGACTACCAGGGTATCTAATCCTGTTCGCTCCCCACGCTTTCGCTCCTCAGCGTCAGTAACGGCCCAGAGACCTGCCTTCGCCATTGGTGTTCTTCCCGATATCTACACATTCCACCGTTACACCGGGAATTCCAGTCTCCCCTACCGCACTCAAGCCCGCCCGTACCCGGCGCGGATCCACCGTTAAGCGATGGACTTTCACACCGGACGCGACGAACCGCCTACGAGCCCTTTACGCCCAATAAATCCGGATAACGCTTGCACCCTACGGATTACCGCGGCTGCTGGCCCGGATTTAGC
+
CCCCCGGGGGGGGFFGGGGGGGGGGGGGGGGGGGGGGGGGGGGGGGGGGGGGGGGGGGGGGGGGGGGGCFFGGGGGGGGGGGGGGGGGGGGGGGGGGGGGGGGGGGGGGGGGGGGCGGGDGGGGGGGGEGGGGGGFGFCFGGEFGGGGGEF9FDGFGGGGGGFGGCGGGGGGEDAGE;EG9FGGGG@8FGE*5CGFFCGFG?GFGFB@FGFGB:EB39GGFGFF:C?@:GF831:2<4CEG?FB6><2@FD60<?4?,731:F<GGGFF?(((--4>F<99317242)(3(49(1)./)2:
@M03364:396:000000000-C9LGT:1:1101:7665:2552 2:N:0:10
GGACTACAGGGGTTTCTAATCCTATTTGCTCCCCACGCTTTCGTGCCTCAGCGTCAGGTACAGGCCAGGCGGCCGCCTTCGCCGCTGGTGTTCTTCCACATCTCTACGCATTTTACCGCTACACATGGAGTTCCACCGCCCTCTCCTGTCCTCAAGCCGTGCAGTTTCCAAAGCCTGAACCGGTTGAGCCGGTCCCTTTTACTTCAGACTTGCACAGGCGCCTGCGCACCCTTTACGCCCAATCAATCCGGATAACGCTTGCCACCTACGTCTTACCCCGGCTGCTGGCACGTAGGTCGCC
+
CCCCCGGGGGGGCFGGGG<EFGGFGGGGGGGGGGGGGGGGGG7FDGGGFGGGCGGGBCCFGGGGFGGGGG@CEGGGGGG@FGGGGGGGEGGGGGGGGGGGFFG9DGGGGGGGFGGGGGEGD>EGGFGAB<FFGGGFGE>FGGFDFGGGCFGEFE?FCFGGGGFGGGGGGFGGFF<?CAGFGGG>CE8>FCECGGGE:FGGF4B?GFFC@FE7C;+7C(3*(2/(.2()4>?8::2-8?CC*,((/).6?C94:?)4)(-(-,2)9C*4>(,(.45),+-(-4(,())(,(.4:73)90(17
@M03364:396:000000000-C9LGT:1:1101:22303:2553 2:N:0:10
GGACTACTGGGGTATCTAATCCTATTTGCTCCCCACGCTTTCGTGCCTCAGCGTCAGGTACAGGCCAGGCGGCCGCCTTCGCCGCTGGTGTTCTTCCACATCTCTACGCATTTTACCGCTACACATGGAGTTCCACCGCCCTCTCCTGTCCTCAAGCCGTGCAGTTTCCAAAGCCTGAACCGGTTGCGCCGGTCCCTTTTACTTCAGACTTGCACAGCCGCCTGCGCACCCTTTAAGCCCAATACATCCGCATAACGCTTGCCCCCTACGTACTCCCCCGGCTGCTGGCCCGTACTTCGCC
+
CCCCCGGGGGGGGGGGGGGGGGGFGGGGGGGGGGGGGGGGGGGGGGGGGGGGGGGGGGGFGFGGGGFGGGGGGGGGGGGGGGGGGGGGFFGGGGGGGGGGGGGGGGGGGGGGGGGGGGGGGGGG@GGGGGGGGGGGGGGGGGE6DGG@BFGEFE+;CGGGGGFGGGGGGGGGFG@DFAEFGGG@EG,06=CDDGCFGGGGG=?6@AF?@FC97*>;<?FG>G?F:*3)4C?44:))64CC8(4))46>?G*4?<<?>>:??:0,C?)3<:88(3)(3*--7>(4?>)51(4612(0=/(7>
@M03364:396:000000000-C9LGT:1:1101:9313:2570 2:N:0:10
GGACTACCGGGGTTTCTAATCCTGTTCGCTCCCCACGCTTTCGCTCCTCAGCGTCAGTAACGGCCCAGAGACCTGCCTTCGCCATTGGTGTTCTTCCCGATATCTACACATTCCACCGTTACACCGGGAATTCCAGTCTCCCCTACCGCACTCAAGCCCGCCCGTACCCGGCGCGGATCCACCGTTCAGCGCTGGACTTTCACACCGGACTCGCCGAACCTCCTACGAGCCCTCTACGCCCAATAACTCCGGATCACGCTTGCACCCTACGTCTTACCGCGGCTGCTCGCACGTAGTTAGC
+
CCCCCGGGGGGGGECGGGFGGGFGGGGGGGGGGGGGGGGGGGGGCFGGGGGGGGGGEFGEG7FGGGGG,F8FFFEGGGGG?GGDGFGGGGGGGGFFGGDGFGGFGGGGGGGGGFGGGGG8C:FFEEGF>@>DFAFC,,+5C=C9=DG>EFE=F<7CGDEGGG5DE7EEFGC8?F9D*2?F9@;CC?,67F*):>EEGCGEF>C4FD876D(:6)*-70CE(><3<C1)-C6<<(4<<1=EE08:)))6=F7(,33242::2<G?GFG:1::3(4(-::?>,,76(3))40(,3,,00*)*2
@M03364:396:000000000-C9LGT:1:1101:12334:2576 2:N:0:10
GGACTACCGGGGTTTCTAATCCTGTTTGCTCCCCACGCTTTCGCGCCTCAGCGTCAGTTGTCGTCCAGCAAGCCGCCTTCGCCACTGGTGTTCCTCCTAATATCTACGCATTTCACCGCTACACTAGGAATTCCGCTTGCCTCTCCGATACTCAAGGGCTACAGTTTCAAATGCAGTTCCGGGGTTGAGCCCCGGGATTTCACATCTGACTTGCAGCTCCGCCTACACGCCCTTTACACCCAGTAAATCCGGACAACGCTTGCAACCTACGTATTACCGCGGCTGCTGGCCCGTCGTTAGC
+
CCCCCGGGGGGGGGGGGGEGGGGGGGGGGGGGGGGGGGGGGGGGGGGGGGGGGGGGGGGGGGGGGGGGGGGGGGGGGGGGGGGGGGGGFGGGGGGGGGGGGGGGGGGGGGGGGGGGGGGGGGGGCGGGGGFGGGFGGFGGGGGFGGGGGBGFGEGFFCGGGGFGGGGGGGGGFGFGGFGGGGGGGGGFFFGGGGGGGEGGGEFCFFFCCGFC3F9;C;FGDGF@FG1FDGFFBFFFFFGGGFFFF)6<FGG;6>10>90::BF<:CGB?BBB?6:24C6;(1(,(45>::(37,,008(9>
@M03364:396:000000000-C9LGT:1:1101:23853:2643 2:N:0:10
GGACTACTGGGGTTTCTAATCCTGTTCGCTCCCCACGCTTTCGCTCCTCAGCGTCAGTAACGGCCCAGAGACCTGCCTTCGCCATTGGTGTTCTTCCCGATATCTACACATTCCACCGTTACACCGGGAATTCCAGTCTCCCCTACCGCACTCAAGCCCGCCCGTACCCGGCGCGGATCCACCGTTAAGCGATGGACTTTCACACCGGACGCAACGAACCGCCTACGAGCCCTTTACGCCCACTCACTCCGGATCACGCTTGCACCCTACGTATTTCCGCGGCTGCTGGCACGTATCTCGC
+
CCCCCGGGGGGGCCGGGGGGGGGGGGGGGGGGGGGGGGGGGGGGGGGGGGGGGGGGFGCGGGGGGGGGGGGGGGGGGGGGGGGGE?FGFGGGGGGDGGGGGGGGGGGGGGGGGGGGGGGD6FFGGCGGEEEFGGFFGGDGCDGFGGGED>FAFDCDBFGEGGEGGEGGGGGGFE@G7?EG6CC:CG7::A535EGGGGGGGFGFGEE0(/(2-0:,*4CE>G>:0;(),14:?08)62CEGB0388(-9C31-(,()-4?0:F29EC0?<0.5).))3:?699;>?)572()(.(9)/)79
@M03364:396:000000000-C9LGT:1:1101:12167:2651 2:N:0:10
GGACTACCAGGGTATCTAATCCTGTTCGCTCCCCACGCTTTCGCTCCTCAGCGTCAGTAACGGCCCAGAGACCTGCCTTCGCCATTGGTGTTCTTCCCGATATCTACACATTCCACCGTTACACCGGGAATTCCAGTCTCCCCTACCACACTCAAGCCCGCCCGTACCCGGCGCGGATCCACCGTTAAGCGATGGACTTTCACACCGAACGCGACGAACCGCCTACGAGCCCTTTACGCCCAATAAATCCGGATAACGCTTGCACCCTACGTATTACCGCGGCTGCTGGCACGTAGTTAGC
+
CCCCCGGGGGGGGFGGGGGGGGGGGGGGGGGGGGGGGGGGGGGDFGGGGGGGGGGGGGGGGGGGGGGGGGGGGGGGGGGGGGGGGGGFFGGGGGGGGGGGGGEGCFGGFGGGGGGGGGEDGGGGGGGGGGGGGGFEDFFGGGGFGDF,@?EDG5DFG??EGGFGGCEGGE>CBC@C48EGC8CFGGGDFG5*;EG?DFGGGEGEGBD(6D>DB<=393EE>GF??CB)4C1148?AFFGGG?(4<<A:=GD-1:?AF24<:<C4FCD<0<63<),4<<,49;BFFFF::B08?:2))16CD
@M03364:396:000000000-C9LGT:1:1101:16036:2654 2:N:0:10
GGACTACACGGGTTTCTAATCCTGTTCGCTCCCCACGCTTTCGCTCCTCAGCGTCAGTAACGGCCCAGAGACCTGCCTTCGCCATTGGTGTTCTTCCCGATATCTACACATTCCACCGTTACACCGGGAATTCCAGTCTCCCCTACCGCACTCAAGCCCGCCCGTACCCGGCGCGGATCCACCGTTAAGCGATGGACTTTCACACCGGACGCGACGAACCGCCTACGAGCCCTTTACGCCCAATAAATCCGGATCACGCTTGCACCCTACGTCTTCCCGCGGCTGCTGGCACGTAGTTAGC
+
CCCCCGGGGGGGGGGGGGGGGGGFGGGGGGGGGGGGGGGGGGGGGGGGGGGGGGGGGGGGGGGGGGGGGGGGGGGGGGGGGGGGGGGGFGGGGGGGGGGGGDEGGGGGGGGGGGGGGGGGDGGGGGGGGGGGGGGFGGGGGGGFGGGGGFGFGFFBFGGGGGFGGGGGGGGGFGFG5AGG9CGCGG<1AF8*;E5CGGGGGFGFGFF>>G>GF)?9C>GG9GF6:F?0437<?B?ADFGGG0800)64BFG0119:FB??6:C8FGG?FFB?,84)6C?F6>B>0:)8(-(.84,).*.::
@M03364:396:000000000-C9LGT:1:1101:19772:2659 2:N:0:10
GGACTACCCGGGTTTCTAATCCTGTTCGCTCCCCACGCTTTCGCTCCTCAGCGTCAGTAACGGCCCAGAGACCTGCCTTCGCCATTGGTGTTCTTCCCGATATCTACACATTCCACCGTTACACCGGGAATTCCAGTCTCCCCTACCGCACTCAAGCCCGCCCGTACCCGGCGCGGATCCACCGTTAAGCGATGGACTTTCACACCGGACGCGACGAACCGCCTACGAGCCCTTTACGCCCAATAAATCCGGATCACGCTTGCACCCTACGTCATACCGCGGCTGCTGGCCCGTAGTTAGC
+
CCCCCGGGGGGGGGGGGGGGGGGGGGGGGGGGGGGGGGGGGGGGGGGGGGGGGGGEDGGGGGGGGGGGFGGFGGGGGGGGGGGDGGGGDGGGGGGGGGGGGGGGGGGGGGGGGGGGGGGGGGGGGGGGGGGGGGGAEGGGGGGFGGGEDEG8@0D?FGGGDGBGF7EEFEEGFG2DEDGG9C>FE8<6AF*3;ECFGG?FGFG3>BB91D95(0:934EG>C>43?(0-96613?BFFGGGFFF)4449<C((-(4F????<E2CFGFFF<:((..6C:9(,-36<2778,86;6))/)0:
@M03364:396:000000000-C9LGT:1:1101:14745:2672 2:N:0:10
GGACTACTAGGGTTTCTTAATCAGGTACCGTCCTTTTCTTCCCTGCTGATAGAGCTTTACATACCGAAATACTTCTTCACTCACGCGGCGTCGCTGCATCAGGGTTTCCCCCATTGTGCAATATCCCCCACTGCTGCCTCCCGTAGGAGTTACACTT
+
CCCCCGGGGGGGGGGGGGGFGGGGGGGGGGGG+CEGGGGGGGGGGGGGGGCGGGGG@FGGGGGGGGGEGGGGGGGGGGGGGGGGGGGGFGGGGGGGGGGGGGGGCFGGGGGGDFFGGGGGGEGDGG<FFGGFGGGFGFDGGGCFGGG8DDFE9;DF,
@M03364:396:000000000-C9LGT:1:1101:11233:2681 2:N:0:10
GGACTACTCGGGTTTCTAATCCTGTTTGCTCCCCACGCTTTCGAGCCTCAGCGTCAGTTAAAGCCCAGTAAGCCGCCTTCGCCACTGATGTTCCTCCCGATATCTACGCATTTCACCGCTACACCGGGAATTCCGCTTACCTCTACTTCACTCAAGAACTACAGTTTCAAATGCAGTCTATGGGTTGAGCCCATAGCTTTAACATCTGACTTGAAGTACCGCCTACGCGCCCTTTACACCCAGTAATTCCGGACAACGCTCGCACCCTACGTATTACCGCGGCTCGCGGCCCGTCTGTCGC
+
CCCCCGGG8FEGEFEDFGGGGGGGGGGGGGGGGGGGGGGGGGGDFEGGGGGGGGGGG;@F9EF,EFGGCF,AFGGGGGDGGGGEGFFFGFGFGGGGGFGEEFGFGF,DFGGGDGGFGEGDEGGCFCGGEGF8FGFF6:+AB?FF=EA,,DFEGB+9,,8E9DFC;DFGG7;@?@A?CFGC5DGG:C*8A@D5DFGF*@@A,/?8=?B*6FEGBA,*+*5@659@2:9>(26;9;E)/.><F?;=AE3?FGF1-913>902418(1:C34??(,)3):9<(41(((((-3((,4(-))*)11
@M03364:396:000000000-C9LGT:1:1101:9732:2695 2:N:0:10
GGACTACTGGGGTTTCTAATCCTGTTCGCTCCCCCAGCTTTCGCGCCTCAGCGTCAGTGGTGGCCCAGAAGGCCGCCTTCGCCACCGGTGTTCTTCCCGATATCTGCGCATTCCACCGCTACACCGGGAATTCCGCCTTCCCCTACCACACTCGAGCCCGCCGGTATCGGAGGCTCGCCGGGGTTGAGCCCCGGGCTTTTACCTCCGACCTAACGGGCCGCCTACCCCCGCGTTACGCCCCATGAATCCGGATACCGCCCGCCCCCTACGTATTACCCCGGGCGCCGCGCCGTACTTTGCC
+
CCCCCGGGGGGGGGGGGGGGGGGGGGGGGGGGGGGGGGGGGGGGGGGGGGGGGGGGGGGGGGGGGGGGGGGGGGGGGGGGGGGGGGGGGGGGGGGGGGGGGGEGGGGGGGGGGGFGGGGGGGGGGGGGFGFFGGGGGGGGGGGFGGGG?FGB:=D>FGGGGGFGGEGGGGGGFGFGGFGGGGD*CE,.9EEGGDGG)AECC<C4CFB19GF+3;*7DFGE>D314*.)452((-,-(-:E*(.3*)..?<5,-335)(,(--2-C8)2:(,)6324.+-((((-4(((((3223(00*6::
@M03364:396:000000000-C9LGT:1:1101:17593:2697 2:N:0:10
GGACTACAAGGGTTTCTAATCCTGTTCGCTCCCCACGCTTTCGCTCCTCAGCGTCAGTAACGGCCCAGAGACCTGCCTTCGCCATTGGTGTTCTTCCCGATATCTACACATTCCACCGTTACACCGGGAATTCCACTCTCCCCTACCGCACTCAAGCCCGCCCGTACCCGGCGCGGCTCCACCGTTAAGCCATGGACTTTCACACCGGACGCGCCGAACCGCCTACGACCCCTTTACGCCCACTAAATCCGGATCACGCTTGCACCCTACGTATTCCCGCGGCTGCTGGCCCGTAGTTCGC
+
CCCCCGGCEFGGGGGGGGGGGGGGGGFGGGGGGGGGGGGGGGGEBFGGFGGGGGGGGGDGFGGGGGGG@<<,D@FFGGGGGGGG:FGGFGGGGCFGGGEGGGGGGGGAFGGGGGGGGG8CEFCGGGGGGGGGGGG,=A=FGFED?FG6+:C)6DDDD=DECG5DG7;EG5@EAG)9*:CC,,2<FG*6CE8*;<*+;CGGGFGEGEAB>G(:77C>D3?EBD;,4A27(99BFFF2>(AEGB04)22<FCGB??(.??:04<E>GGGB<BFF)<:)4C414((761:?:<(46-()0*)17
@M03364:396:000000000-C9LGT:1:1101:16542:2705 2:N:0:10
GGACTACTGGGGTTTCTAATCCTGTTTGCTCCCCACGCTTTCGAGCCTCAGCGTCAGTAAAAGCCCAGCAAGCCGCCTTCGCCACTGGTGTTCCTCCTAATATCTACGCATTTCACCGCTACACTCGGAATTCCGCCTGCCTCTACTCCACTCAAGAAAGACAGTTTCAACGGCAGTTTATGGGTTAAGCCCATAGATTTCACCGCTGACTTGCCTTCCCGCCTGCGCTCCCTTTACACCCAGTCATTCCGGACCACGCTTGCCACCTACGTATTCCCGCGGCTGCCGGCACGTCTTTCGC
+
CCCCCGGGGGGGGGGGGGGGGGGGGGGGGGGGGGGGGGGGGGGFGGGGGGGGGGGGGGGGGGGGFGGGGGGGGGGGGGGGGGGGGGGGGGGGGGGGGGGGGGGGGGGGGGGGGGGGGGEDGGGFDGGGGGGGGGGGGGGGGGGFDGGFGFGFFBF6,@=DFGFGGGGGGGGGFG=C@FG7FGGDFGBAFFFGFGFFFGG7C9@>DFFF-;AG3FC@C=FG=C@FF=081DFFFEFCEFG7FDFF*7CEFDF10;6<F?FB?18:CFF3542:2<B2:@:;>9BBF?((4;9;08().*)97
@M03364:396:000000000-C9LGT:1:1101:20568:2707 2:N:0:10
GGACTACAGGGGTTTCTAATCCTGTTTGCTCCCCACGCTTTCGAGCCTCAGCGTCAGTTACAGACCAGAGAGCCGCTTTCGCCACCGGTGTTCCTCCATATATCTACGCATTTCACCGCTACACATGGAATTCCACTCTCCCCTTCTGCACTCAAGTTTAACAGTTTCCAAAGCGAACAATGGTTAAGCCACTGCCTTTAACTTCAGACTTATTCAACCGCCTGCGCTCGCTTTACGCCCAATAAATCCGGACAACGCCCGGGACCTACGTATTACCGCGGCTGCTGGCACGTAGTTCGCC
+
CCCCCGGGGGGGGGGGGGGGGGGFGGGGGGGGGGGGGGGGGGGCGGGGGGGGGGGGGGGFGGGDFGGGFGGGGGGGGEGGGGGGGGGGCGEGGGGGGGGGGFGGGGGGGGGGGGGGGGGGGGGGEFGGGGGGGGGGGFGGGGGFGGG8FFFEFFDFA,DFCFFGDFFGGGGGFGFCGEG,ADCFEC3;AFFGDGGGGGG:CA@22?8*7;9,:+,2:EGC2CFF=*-2>?>D;?<E7;GGD18)09<);<9(-4:?:6(49;*4CE>)4,442:5<>*4(4((44:.5:3?B2125**()1
@M03364:396:000000000-C9LGT:1:1101:16104:2710 2:N:0:10
GGACTACCAGGGTATCTAATCCTGTTCGATACCCGCACTTTCGAGCTTCAGCGTCAGTAACGCTACGGTAAGCTGCCTTCGCAATCGGCGTTCTTCGTGATATCTACGCATTTCACCGCTACACAAGGAATTCCATCAACCTCTCCCACACTCAAGCGATACAGTTTCAAATGCAGTTTATGGGTTAAGCCCATAGATTTCACATCTGCCTTACATCCCCGCCTACGCGCCCTTTACGCCCAGTCAATCCGGATAACGCTTGCCACCTACGTATTCCCGCGGCTGCTGGCACGTAGTTAGC
+
CCCCCG@GGFFGG,CFFGFFFGGGGGFG<@@BGGC:@CFGGGGEGG+AEFGGGGGGFGF,;C:,,@,BC@FGGCEGGGGGCG,@B,BF+@CFG@FE,FDFGGGFEGGGGGGEGGFFGGG6EG?F,4?EGGGGGGG,=,=FGGCD6E8,3<F5D5=6,@A?EGDBC6EF7=C;?FCC9BC,=DF@D:*9>:@DFCFGDBEGGEAEB68**9:F3*26=);E9DF=(,8:25,6BFFEF08=:;14/7.6FGC(((2)*-614:E>7+92::8:)53)-34221>;B<>)(42)((()00)2*
@M03364:396:000000000-C9LGT:1:1101:15143:2724 2:N:0:10
GGACTACAGGGGTATCTAATCCTGTTTGCTCCCCACGCTTTCGCGCCTCAGCGTCAGTTGTCGTCCAGCAAGCCGCCTTCGCCACTGGTGTTCCTCCTAATATCTACGCATTTCACCGCTACACCACACATTCCTCCAACGGCATCCGCATTCAAGCCCACCAGTATCAACGGCAGTCTCCTCGTTGAGCGAGGATATTTCACCGCTGACTTAACAGGCCGCCTACGCACCCTTTAAACCCAATAAATCCGGATAACGCTCGCATCCCCCGTCTTACCGCGGCTGCTGGCACGGCGTTAGC
+
CCCCCGGGGGGGGDGGGGGGGGGGGGGGGGGGGGGGGGGGGGGGGGGGGGGGGGGGGGGGGGGGGGGGGGGGGGGGGGGGGGGGGGGGGGGGGGGGGGGGGGGGGGGGGGGGGGGGGGGGGGGGGFG?CEEGGGGGGFDGGGG>DGGDG>C>FFDFFGGGGGFGGFGGGGGGA<5DFF,EFEFEGGC);84?CEEGFGGGGEGFGFBF0CEGF6CEGFGG@GFF?E;:@GBBF??<<9FGG:6?6<<2@CC;6<:4@116?6C(*29<?B383.44<C:626>902)).642(3(07)(1:
@M03364:396:000000000-C9LGT:1:1101:22362:2760 2:N:0:10
GGACTACTGGGGTTTCTAATCCTATTTGCTCCCCACGCTTTCGTGCCTCAGCGTCAGGTACAGGCCAGGCGGCCGCCTTCGCCGCTGGTGTTCTTCCACATCTCTACGCATTTTACCGCTACACATGGAGTTCCACCGCCCTCTCCTGTCCTCAAGCCGTGCAGTTTCCAAAGCCTGAACCGGTTGGGCCGGTCCCTTTTACTTCAGACTTGCCCAGCCGCCTGCGCCCCCTTTACGCCCAATCGTTCCGGTTACCGCTTGCCACCTACGTCTTCCCCCGGCTGCTGGCCCGTGGTTCGCC
+
CCCCCGGGGGGGGGGGGGFGGGGFGGGGGGGGGGGGGGGGGGGFGGGGGGGGGGGGGGGGGGGGGGGGGGGGGGGGGGGGGGGGGG@FFGGFFFGGFGGGGGGGGGGGGGGGGGGGGGGGGGGGFGGGFGGGGGGGGGGGGGF?FGGGGFGFGFGFGGGEGGFGFGFGGGGAFGDFG>8CFG>*B8*-2<?CCCGGGGGF74B3D7A.;GC+9/9)/63*4C(-4:103D>6:7))(4CC/4(,).(4)/)(--59;11?(48<GG7(.-8(,8)51*,4(7(4(4,(,2-,,((07=(19
@M03364:396:000000000-C9LGT:1:1101:23826:2796 2:N:0:10
GGACTACTGGGGTTTCTAATCCTATTTGCTCCCCACGCTTTCGTGCCTCAGCGTCAGTTACAGGCCAGGCGGCCGCCTTCGCCGCTGGTGTTCTTCCACATCTCTACGCATTTTACCGCTACACATGGAGTTCCACCCCCCTCTCCTGTCCTCAAGCCGTACAGTTTCCAAAGCCTGAACCGGTTGAGCCGGTCCCCTTTCCCTCAGACTTGCGCAGCCCGCTTCCGCCCCTTTTCGCCCCATCATTCCGGGTAACCCCCGCCCACCACGTTATTACCCCGCCGCTTGCACGTGGTTCGCC
+
CCCCCGGGFGGGFGGGGGGGGGG,EFEGGF9FGGGGGGGGGGGEGGGGGGGGGGGGF,C<EGG8DGGGCF@FGGGGGGGGGGG7FGGGECGGGGGGGGGGGGGGGGGGGGGG9?EFGGGGGGGGFGGGGGGGGGGGG+=FFGGFGGGG30DCFEFF:3@C*@BFC=FGG,E,9FD47*,=C8@4=8,.1<*82:?E*=CC+)+/28)//*9+))*(1(;*(9((-+()(9((47)),(;?*(4:6)))10)(-((.0,-141E>*;/,2(-.(4)).0.(4((-9(-(()2(..(07*()1
@M03364:396:000000000-C9LGT:1:1101:20787:2803 2:N:0:10
GGACTACTGGGGTATCTAATCCTGTTCGATCCCCACGCTTTCGTGCCTCAGCGTCAGTTACGACATGGAACGCTGCCTTCGCAATCGGAGTTCTGCGCGATATCTACGCATTTCACCGCTACACTAGGAATTCCGCCTGCCTCTACTTCACTCAAGAAAAACAGTTTCTAACGCAGCTCCGGAGTTGAGCCCCGGCATTTCACGTCGGACTTGCTTTCCCGCCTACGCCCCCTTTACACCCAGTCATTCCGGACCACGCTCGCTCCCTACGTATTACCGCCGCTGCTGGCACGTCTGTAGC
+
CCCCCGGGGGGGGGGGGGFFGGGFGGGGGGGGGGGGGGGGGGGGGGGGGGGGGGGGGEFGGGGGGGGGGGGGGGGGGGGGGGEGGGGG,@FGGGGGGGGGGGGGGGGGGGGGGGGGGGGGGGGGG8FFGGGGGGGGGFGGGGGFGGGGGFGFGFFD3,=DFE?8CEFGGFGCEGFGGCFFGC;CEFGEF>FGGGGG4EGGFEG=6?A9>GFGEFC;FEGFDGFFFG;5(94>BF>BFFGGG<?FFAFFFG41(7(4>?><B9>(>CF?<BF?)6>-<C46(-4314728:1<142))*):C
@M03364:396:000000000-C9LGT:1:1101:22705:2808 2:N:0:10
GGACTACTAGGGTTTCTAATCCTGTTCGCTCCCCACGCTTTCGCTCCTCAGCGTCAGTAACGGCCCAGAGACCTGCCTTCGCCATTGGTGTTCTTCCCGATATCTACACATTCCACCGTTACACCGGGAATTCCAGTCTCCCCTACCGCACTCAAGCCCGCCCGTACCCGGCGCGGATCCACCGTTAAGCGATGGACTTTCACACCGGACGCGACGACCCGCCTACGAGCCCTTTACGCCCAATAAATCCGGATCACGCTTGCACCCTACGTATTACCGCGGCTGCTGGCACGGCGTCGGC
+
CCCCCGGGCGGGFGGGGGGGGGGGGFGGGGGGGGGGGGGGGGGGGGGGGGGGGGGGEGGGGGGGGGGGGDGGGGGEGGGGGGGGGGGGFGFGGGGGGGGGGGGGGGGGGGGGGGGGGGGGGGGFGGGGDGGCFGGFDEFGGFGFGGGCGBFACDGFGFGGG@@DFGGGCE>EEFFDEDGGGGG@FGEDAF8CFGGFC9EFGFGEGFFFFG>G05C9<(8=->6:(*()4<0:20::>:GEGB62<<>2BFD63:(.????16C)7AD::<:2)4:))<(3((494:))(0(.(((00)-1/
@M03364:396:000000000-C9LGT:1:1101:24949:2808 2:N:0:10
GGACTACAGGGGTTTCTAATCCTGTTTGCTCCCCACGCTTTCGTGCCTCAGTGTCAGTTACAGTCCAGAAAGCCGCCTTCGCTACTGGTGTTCCTCCTAATATCTACGCATTTCACCGCTACACTAGGAATTCCACTTTCCTCTCCTGCACTCAAGTTTCCCAGTTTCAAGAGCTTACTACGGTTGAGCCGTAGCCTTTCACTCCTGACTTATTCAACCACCTCCCCACCCTTTACGCCCCGTAAATCCGGACACCCCTTGACACCTACGTCTTATCGCCGCTGCTCGCACGTAGTTCGCC
+
CCCCCGGGGGGGFGGGGGGCGGGFGGGCFGFGGGGDGGGGGGGGGEGGGFEGGGGGFGGEEGGGGGGGFGGGGGGGGGEEGG@FE8FGCEGGGGGFGFFGGGGGFGGDGEGGGGFGGGGGGGGGFFGGGGGGGGGCGEDFGGC78>D8EFFDFD+@47E=;FFDGFFFC:D96D5?EFGDF+=3CC,);<=DGGGGGGGGGE@CGFF@@C=E*+,;BA8*:;8)-*)*-359<BEC(6CC*65(.(99AD),:0(().,/()+);*2(4-,(,46)6*-(4>0613)429>;11.0=*()9
@M03364:396:000000000-C9LGT:1:1101:22078:2808 2:N:0:10
GGACTACCGGGGTATCTAATCCTGTTCGCTCCCCACGCTTTCGCTCCTCAGCGTCAGTAACGGCCCAGAGACCTGCCTTCGCCATTGGTGTTCTTCCCGATATCTACACATTCCACCGTTACACCGGGAATTCCAGTCTCCCCTACCGCACTCAAGCCCGCCCGTACCCGGCGCGGATCCACCGTTAAGCGATGGACTTTCACACCGGACGCGACGAACCGCCTACGAGCCCTTTACGCCCAATAAGTCCGGATAACGCTTGCACCCTACGTATTACCGCGGCGGCTTGCCCGTCGTTGGC
+
CCCCCGGGGGGGGGGGGGFGGGGGGGGGGGGGGGGGGGGGGGGGGGGGGGGGGGGGGGGGGGGGGGGGGGGGGGGGGGGGGGGGGGGGGGGGGGGGGGGGGGGGGGGGGGGGGGGGGGGGGGGGGGGGGGGGGGGGGGGGGGGFGGGGGFGF@@?FGGGGGFDDFGGGGGGEA@9D5)?CGGG:CGG@FF?54EE6FGGFGBGFGFF9>GFGF):4>3CE>GFFFG?)3C>?008).8ECG:0:)-64@FC16:B9@<FFF<C26AD:14:7?A7)6<2(,40((0,(4(.42-(0))(*9
@M03364:396:000000000-C9LGT:1:1101:7514:2831 2:N:0:10
GGACTACTAGGGTTTCTAATCCTGTTCGCTCCCCACGCTTTCGCTCCTCAGCGTCAGTAACGGCCCAGAGACCTGCCTTCGCCATTGGTGTTCTTCCCGATATCTACACATTCCACCGTTACACCGGGAATTCCAGTCTCCCCTACCGCACTCAAGCCCGCCCGTACCCGGCGCGGATCCACCGTTAAGCGATGGACTTTCACACCGGACGCGGCGAACCGCCTACGCGCCCTTTACGCCCAATCAATCCGGATAACGCTTGCACCCTACGTCTTCCCTCGGCTGCTGGCCCGTCGTGAGC
+
CCCCCGGGGGGGFFGGGG9FFGGCFEGGGGGGGGGGGGGGGGGGGGGGGGFGGGGG:EFEGGDGGGGGGGGGGGGGGGGGGGGGGFGGGGGGGFGGGGGGGEGG,CFGGGGGFFCGGDFGCCFGGG>EFEGGGGDFFGFFGDEFFGGEGFGA@5=69?FEGGEDG@CGGGGG>FAGE)=FG@D:FE73;CEC>CC*22<FGEC?F3)(3C9E()2()-*:1C>43C8)4<6((444>?GGE?FF)4))/95;?F:D?:B<28C?GGGF??F1(40<4;),(-40(:3).(,469()00(19
@M03364:396:000000000-C9LGT:1:1101:7099:2892 2:N:0:10
GGACTACTGGGGTTTCTAATCCTGTTCGCTCCCCCAGCTTTCGCGCCTCAGCGTCAGTGGTGGCCCAGAAGGCCGCCTTCGCCACCGGTGTTCTTCCCGATATCTGCGCATTCCACCGCTACACCGGGAATTCCGCCTTCCCCTACCACACTCGCGCCCGCCGGTATCGGAGGCTCGCAGGGGTTGAGCCCCGGGCTTTTCCCTCCGACCTAACGGGCCGCCTACTCGCCCTTTACGCCCCATGCATCCGGATACCGCCGGCCCCCTACGTATTACCCCGGCTCCTGGCCCGACGTTTGCC
+
BCCCCGGCFGGG@@FGCGG,CFD<FGGGGGGGGGGGGGGFAFGGGGGGGGFFGGGGFFGGGGEGGGGGGGGGGGGGGEGCFFGGGGGG8CF7FGFEFGGE@=CGEFGGGGDGFFFGGGGG>BFGGGGGFFGGGGF7?CDGGGG5CC6:DFE5,8*<<>@EGGFC7:FE8CCEACDFGD?**=<*:825@8C737EG3@@C+4F4>>@9BGF?))*-*3?C0D::(+.0-)4(.5).40:8CB<8)8)6FC)4::02)-,(-41-9*)(421)),.-4+,-((((,.)(((,4(((07)(0:
@M03364:396:000000000-C9LGT:1:1101:20860:2895 2:N:0:10
GGACTACTAGGGTTTCTAATCCTATTTGCTCCCCACGCTTTCGTGCCTCAGCGTCAGGTACAGGCCAGGCGGCCGCCTTCGCCGCTGGTGTTCTTCCACATCTCTACGCATTTTACCGCTACACATGGAGTTCCACCGCCCTCTCCTGTCCTCAAGCCGTGCAGTTTCCAAAGCCTGAACCGGTTGAGCCGGTCCCTTTTACTTCAGACTTGCCAAGCCGCCTGCTCACCCTTTACGCCCAATTAATCCGCATACCGCTTGCCCCCTACGTATTACCCCGGCTGCTCGCCCGCAGTTCGCC
+
CCCCCGGGGGFGGFEGGGFFFGG<FEFGGGGGGGGGGGGGGGGGGGGGGGFGGGGGFEFCFFGGGGGGGGGGGGGGGGGGGGGGGGGGFFGGFGGGGGGGFGFEGGGGGGGGAFGGGGGGGGGGGGGEBDGGGGGGGEGGGGGFGFF=>DGEC*+;CGGGCEAG=FGGGGGGFG@CE?FGGGGFEE:7A<CCCGGGCEFGC7?CGF@)5>EC>)+)28E*6D?<;+61)96(4:):((??5(4)*).:=D*-86>:53-24:68FE7:B?22)()-9+-(-4(-(4)37(49(,(09*,>D
@M03364:396:000000000-C9LGT:1:1101:19405:2910 2:N:0:10
GGACTACTCGGGTTTCTAATCCTGTTTGCTCCCCACGCTTTCGAGCCTCAGCGTCAGTTACAGTCCAGAGAATCGCCTTCGCCACTGGTGTTCTTCCTAATCTCTACGCATTTCACCGCTACACTAGGAATTCCATTCTCCTCTCCTGCACTCTAGACTTCCAGTTTGAAATGCAGCACCCAAGTTGAGCCCGGGTATTTCACATCTCACTTAAAAGTCCGCCTACGCTCCCTTTACGCCCAGTAAATCCGGACAACGCTCGCCACCTCCGTATTACCGCGGCTGCTGGCCCGTAGTTAGC
+
CCCCCGGGGGGGFFGGGGGGGGGGGGGGGGGGGGGGGGGGGGGGGGGGGGGGGGGGFFCAFGGGGGGGFGGFGGGGGGGGGGGGGFFGFGFFGGGGGGGGGDGGGGCGCGGGGGGFGGGGGGGFFGGFFGGGGGGAFGGGGGGFGGGGFFGFCEGFCFGGGGFGGGGGGGGFFFFGGFGGDGGFGGFDFDDFGGGEDGGGFCEECF6AEG;E3CG=FECA>DFF>?497CAFFFEC9@GBG9=6:?61@CD6(6(6A@F@81B9*A54(,4,(.8-63(4-44966)4::36>>6>>F)0:
@M03364:396:000000000-C9LGT:1:1101:8696:2950 2:N:0:10
GGACTACTCGGGTTTCTAATCCTGTTCGCTCCCCACGCTTTCGCTCCTCAGCGTCAGTAACGGCCCAGAGACCTGCCTTCGCCATTGGTGTTCTTCCCGATATCTACACATTCCACCGTTACACCGGGAATTCCAGTCGCCCCTACCGCACTCCAGCCCGCCCGTACCCGGCGCGGATCCACCGTTAAGCGATGGACTTTCACACCGGACGCGACGAACCGCCTACGAGCCCTTTACGCCCAATGAATCCGGATCGCGCTTGCCCCCTACGTAGTTCCGCGGCTGCTGGCGCGTACTCGGC
+
CC8BCGFFGGGGGGGFGGA,FGA;FEFFEGGGGGGGGGGE<FGGGGDF<<FGGGGGGGGFEGCGFGECCFGGGGGGGGGGGGCFGGGGFGFGCFFE<4:C+@+5@@FGGGGG,CE9=BFGGGGGGGGC@FBFFGGGGF+@FD8:DF8>EA:83)5;<8EECE9>GGCGFGEG4F24:)/0CFG<BE*3AF:DGGGG<FGG?<F467739DBG;584>0CE1C><BG?.()213:?49:A8E61()6:4=9<0:16(0--,441(2;5(-4::31()-0(49;F020,)8:(3979))*(1/
@M03364:396:000000000-C9LGT:1:1101:23432:2951 2:N:0:10
GGACTACCGGGGTTTCTAATCCTGTTCGCTCCCCACGCTTTCGCTCCTCAGCGTCAGTAACGGCCCAGAGACCTGCCTTCGCCATTGGTGTTCTTCCCGATATCTACACATTCCACCGTTACACCGGGAATTCCAGTCTCCCCTACCGCACTCAAGCCCGCCCGTACCCGGCGCGGATCCACCGTTAAGCGATGGACTTTCACACCGGACGCGACGAACCGCCTACGAGCCCTTTACGCCCAATAAATCCGGATACCGCTTGCACCCTACGTATTACCGCGGCTGCTGGCACGTCTTTCGC
+
CCCCCGGGGGGGCGGGGGGGGGGGGGGGGGGGGGGGGGGGGGGGGGGGGGGGGGGGGGGGGGGGGGGGGGGGGGGGGGGFGGGGGGGGFGGGGGGGGGGGGGGGGGGGFFGGGGGFGGFGGGGGGGGGGGGGGGGGFF?FGGGFGGGG69FB>C?FFGGGGG>DFCCEFGDEEEBG=DGG?FGDGGC;FF8CDCGFGGGGGAGFGFFFFGFGF55(99GGFGFFFF?),9(2(47<AFGGG?(,9<4)/9D1242)/4>F?<;)9@C23::4,4:))<36-2231:04(,,41.())*.9*
@M03364:396:000000000-C9LGT:1:1101:12246:2952 2:N:0:10
GGACTACACGGGTTTCTAATCCTGTTCGCTCCCCACGCTTTCGCTCCTCAGCGTCAGTAACGGCCCAGAGACCTGCCTTCGCCATTGGTGTTCTTCCCGATATCTACACATTCCACCGTTACACCGGGAATTCCAGTCTCCCCTACCGCACTCAAGCCCGCCCGTACCCGGCGCAGTTCCACCGTTGAGCGATGGGCTTTCACACCGGACTCTCCGAGCCGCCGCCGCGCCCTTTACGCCCAGTGATTCCGGATCACGCTTGCCCCCTCCGAAGTACCGCGGCTGCTGGCCCGTAGTTGGC
+
CCCCCGGF@FFGGDGGGGEFGGGGGGAFGFGGGGGGGGGGGGGB,CFGGGGGGGGGEGFGGGG@GGGG<F8,CC?EGGGGFFGG@EEGFFGGGGEBF8?CFGGGDEGFFCFG4CFGGC=DGGGGGCFGG7FGGGGBC=+CFDEFDGG660C=,1=?:DGECGFGCECCF>>:@F=5*+BEFE4FFE*/9:*);CE*>9EDF?GFGFB0(>(*.98()(2*()74(/,)-1-((,5<A<C:C:(5*.5)9?C(,((47(.((-8,9CD((4((((-6:7:>B34>9:7)50((3-()./-9C
@M03364:396:000000000-C9LGT:1:1101:21977:2953 2:N:0:10
GGACTACTCGGGTATCTAATCCTGTTCGCTCCCCACGCTTTCGCTCCTCAGCGTCAGTAACGGCCCAGAGACCTGCCTTCGCCATTGGTGTTCTTCCCGATATCTACACATTCCACCGTTACACCGGGAATTCCAGTCTCCCCTACCGCACTCAAGCCCGCCCGTACCCGGCGCGGATCCACCGTTAAGCGGTGGACTTTCACACCGGACGCGACGAACCGCCTGCGCGCCCTTTACGCCCACTAAATCCGGATAACGCTTGCCCCCTACGTCGTCCCGCGGCTGCCGGCCCGAAGGTCGC
+
CCCCCGGGFGGGGGGGGGGGGGGGGGGGGGGGGGGGGGGGGGGGGGGGGGGGGGGGGEAFGGGGGGGG8FCFGGGGGGGGGGGGEFGGCFGGGGGGFGGGGGEGGGGFGGGGGGGFGGGGGGGGGGGGGGGGGGG9FFCFGFGFGGG++9C5=58DFFGGGGEGF8EGD9CGEFAC72CC<?F@*=16AC*)2===*+BCG?GFGFF>9D9:9>GF<(:E9DF?(;;)(907(,4).4EEEB<(93:.9972,((6@?2(-42.9CG;B<1((--(-23393(,40(1(4(((((0)/)1)
@M03364:396:000000000-C9LGT:1:1101:17680:2985 2:N:0:10
GGACTACTCGGGTTTCTAATCCTATTTGCTCCCCACGCTTTCGTGCCTCAGCGTCAGTCACAGGCCAGGCGGCCGCCTTCGCCACTGGGGTTCTTCCATATCTCTGCGCATTTTACCGCTACACATGGAGTTCCACCGCCCTCTCCTGTCCTCAAGTCTGCCAGTTTCTGAATCATAAATGAGTTGAGCTCATCCCTTTGCCTTCAGACTTAACGGACCGCCTGCGCACCCTTTACGCCCAATAAATCCGGATAACGCTTGCACCCTACGTATTACCGCGGCTGCTGGCACGTAGTTCGCC
+
CCCCCGGGGGGGFGGGGGEGGGGGGGGGFGGGGGGGGGGGGGGGGGGGGGGGGGGGGGGGGFGFGGGFFGGGGGGGEGGGGGGDFGGG<FFGGGGGGGGG9FFGFGGGGGGGFGGGGGGDGGGGGFGGGGGGGGGGG+C@GGGFGFFA3;F@,0+;E<CGFGFGGGGGGGGF6FEGDA;CGGGCFGF@F<D4B9DEGGG,BBD4;FF*78?FEA*/C@EEFGF?136809<DFF<38:ECC1::*66>FG7246))041:8?+,9C31:432::<-61((479;())(,(534:3)9*877
@M03364:396:000000000-C9LGT:1:1101:15216:3010 2:N:0:10
GGACTACCCGGGTATCTAATCCTGTTCGCTCCCCACGCTTTCGCTCCTCAGCGTCAGTAACGGCCCAGAGACCTGCCTTCGCCATTGGTGTTCTTCCCGATATCTACACATTCCACCGTTACACCGGGAATTCCAGTCTCCCCTACCGCACTCAAGCCCGCCCGTACCCGGCGCGGATCCACCGTTAAGCGATGGACTTTCACACCGGACGCGACGAACCGCCTACGAGCCCTTTACGCCCAATAAATCCGGATAAAGCTTGCACCCTACGTATTACCGCGGCTGCTGGCACGTAGTTAGC
+
CCCCCGGGGGGGGEGGGGFGGGGGGGGGGGGGGGGGGGGGGGGGGGGGGGGGGGGGGGGGGGGGGGGGGGGGGGGGGGGGGGGGGGGGGGGGGGGGGGGGGGGGGGGGGGGGGGFGGGGGGGGGGGGGFGGGGGFFFGGGGGGFGGGEGDGFG=DFFFGGGGFGGGGGGDGGEE=G=AGGDFFFFG:4A?**8:EFGGGGGCGFGFDFFGFG0):9)4CEBGFBBGF:(C1:<0:<A:EGGB:10)64@GD>0:()*-67AF>)2;DB2:<3))5<<<42(4;9(-)24?,31.,07*)::
@M03364:396:000000000-C9LGT:1:1101:13789:3010 2:N:0:10
GGACTACTCGGGTATCTAATCCTGTTCGCTCCCCCAGCTTTCGCGCCTCAGCGTCAGTGGTGGCCCAGAAGGCCGCCTTCGCCACCGGTGTTCTTCCCGATATCTGCGCATTCCACCGCTACACCGGGAATTCCGCCTTCCCCTACCACACTCGAGCCCGCCGGTATCGGAGGCTCGCCGGGGTTGAGCCCCGGGCTTTTACCTCCGACCTAACGGGCCGCCTACGCGCGCTTTACGCCCAATGAATCCGTATAACGCTCGCCCCCTACGTAATACCCCGGCTGCTTGCACGTCTTTCGCC
+
CCCCCGGGGGGGGGGGGGGGGGGGGGGGGGGGGGGGGGGGGGGGGGGGGGGGGGGGGGFGGGGGGGGGGGGGGGGGGGGGGGGGGGGGFGGGGGGGGGGGGGGGCGGGGGGGGGGGGGGGGGGGGGGGGGBGGGGGD:DGGGGFGGGGFFGFGFGFEGGGGGFDECFGGGEE>GDG*3EECCD<ED,.<FFDG5CE<>FC<>G2DF@BFGF6:F*4C9:*4D0(4/-04974,4:4?BEG81:??2:AFG*(().:)--446CFGE5,833)((.)4+4((((--)64(),-,(,09*-99
@M03364:396:000000000-C9LGT:1:1101:10614:3017 2:N:0:10
GGACTACACGGGTATCTAATCCTGTTCGCTACCCACGCTTTCGAGCCTCAGCGTCAGTTGCAGACCAGACAGCCGCCTTCGCCACTGGTGTTCTTCCCTATATCTACGCATTTTACCGCTACACATGGAGTTCCACCGCCCTCTCCTGTCCTCCAGCCTGCCAGTTTCCAAAGCCTGTCCCGGTTGGGCCGGTACCCTTCACCTCAGACCTAACAGGCCCGCTTCCCCCCCCTTTCGCCCCCTCAATTCGGACAAACCCCGCCCCCCACGGTATTCCCCCGCCGCTCGCCCGGTCTTTTCC
+
CCCCCGGFGGGGGCFGGGGGGGFFGGFGGG@FGGG,FGGEGGGCEGGG@FGGGGGDGGFGGGGEFGGG<CEGGGGGGGGGGGGCGFGGGGGGGFFGE,BEFGGGFGGGEEGGF<DEG7CDEGGG==<FFFGGGGGGD+=FFDGBGGEDE5FEF)DFGG?86@DFGGFF7@D9;F@?:A,ACE*348*03>*/*4/:*?C,47,8C)95>4>,);37C;C5(:.(/+,),>(,43):1(;A8(((8.6)9/*-(((.)43(-(2():/(3((((4)..+4(,--,(-(,,,--(((0**)*2
@M03364:396:000000000-C9LGT:1:1101:8280:3021 2:N:0:10
GGACTACCCGGGTTTCTAATCCTGTTTGCTCCCCACACTTTCGCGCATCAGCGTCAGTTACTGTCCAGCAAATCGCCTTCGCCACTGGTGTTCTTCCTAATATCTACGCATTTCACCGCTACACTAGGAGTTCCATTTGCCTCTCCAGCACTCAAGAACGACAGTTTCAAATGCAGGCTATGGGTTGAGCCCATAGTTTTCACATCTGACTTGTTGTCCCGCCTACACGCCCTTTACACCCATACAATCCGGAAAACGCTTGCCCCCTACGTATTACCCCGGCTGCCGGCCCGTATTCCGC
+
CCCCCGGGGGGGFGGGGGGGGGGGGGGGGGGGGGGGGGGGGGGGGGGGGGGGGGGGGGGGGDGGGGGGGGGGGGGGGGGGGGGGGGGGFGGGGGGGGGGGGGGGGGGGGGEGGGGGGGGGGC?FGFGGGGGGGGFGFGFGFFGFFGGDFFFFGDGF,DFECFDGFEGFGGGGFGFGGFGGGD?FGGF@FFGFGFFGGFGGDEGCGF>EFGBG:=,7F6CFFGFFDC@F?CB@@FECECGGD((()/))9CC10((/8;9@BBC(9FD;8?3:)6444<((499;B0(400904,3)0*-9*
@M03364:396:000000000-C9LGT:1:1101:21867:3029 2:N:0:10
GGACTACTGGGGTTTCTAATCCTGTTTGCTCCCCACACTTTCGAGCCTCAGCGTCAGTAAAAGCCCAGTAGGCCGCCTTCGCCACCGGTGTTCCTCCGAATATCTACGCATTTCACCGCTACACTCGGAATTCCGCCTACCTCTACTTCACTCAAGAACTACAGTTTTGGATGCAGCTCCGCAGTTAAGCTGCGGTATTTCACATCCAACTTGCAGTCCCGCCTGCGCTCCCTTTACACCCAGTAATTCCGGACAACGCTTGCCACCTACGTCTTACCGCGGCCTGTGGCCCGTCCTTAGC
+
CCCCCGGGGGGGBFGGGGGGGGGGGGGGGGGGGGGGGGGGGGGGGGGGGGGGGGGGGFGCFGGFGGGGGGGGGGGGGGGGGGGGGGGGGGGGGGGGGGEGGGGGGGGGGDGGGGGGGGGGGGGGGGGGGGGGGGCDEFGGGG>?FGGCFFGFGF+;,8DGGGFGGGGFGGGGFF0<EFGG6ED@EEDEFCFCFGGGCGGGGEGFGFF=:CBCC6A>GFGF@GF??*(8193;@FECFFGGGF06;5CCFF4969(3F>B??1*8:CD?(((,..4)-0(-(,(((()..-.(-4()0/5>>
@M03364:396:000000000-C9LGT:1:1101:15922:3045 2:N:0:10
GGACTACCCGGGTTTCTAATCCTGTTTGCTCCCCACACTTTCGAGCCTCAGCGTCAGTTAAAGCCCAGTAAGCCGCCTTCGCCACCGGTGTTCCTCCGAATATCTACGCATTTCACCGCTACACTCGGAATTCCGCCTACCTCTACTGCACTCAAGACCTACAGTTTTGGATGCAGCTCCGCAGTTCAGCCGCGGTATTTCACATCCGACTTGCAGTCCCGCCTGCGCTCCCTTTACACCCAGTACTTCCGGACAACGCTTGCCACCTACGTATTACCGCGGCTGCTGGCACGTATTTAGC
+
CCCCCGEG<FGGGGGGGGGGGGGGGGGGGGGGGGGG7FGGGGG<FGGGGGGGGGGGGG,C,CFCGGGG<<,CEFGGGGGGGGGGG,FGFGGGGGGGGCGGGCFGGGGGGGGGGGGGGGGGGGGG,>FGGGGGGGGGCC+AFFGF?GG8EDGFFDGF:3=D,@DFGGG>@+@CFCC?F6FG+@0CCG,;BF,<DEEECGGGGCGEFF6(5?@E)3><0(>F@GFF?EF>(:6?DEF9A)ACGFFFB).:FGD>FBBFFFFF1(;>7@FB2?8:))8)6<37(41;>F>)(((4?B(*)*);>
@M03364:396:000000000-C9LGT:1:1101:21324:3054 2:N:0:10
GGACTACACGGGTTTCTAATCCTGTTTGCTACCCACGCTTTCGAGCCTCAGCGTCAGTTAGAGCCCAGCAGGCCGCCTTCGCCACTGGTGTTCCTCCTAATATCTACGCATTTCACCGCTACACTAGGAATTCCGCTTGCCTCTCCAGCCCTCACGATCCACAGTTTCAAATGCAGTTCATGGGTTAAGCACATGGATTTCACATCTGACTTGCAGACCCAGCTACACGCCCTTTACACCCAGTACATCCGGTTATCGCTTCCCCCCTACGTCGTCCCGCGGCTGTGTGCCCGTCTTTAGC
+
BCCCCDFGGEEEGGGGFGDBEG9,CFGFFFEFFEDGGGGGGGGC8FCDGGG?:FCBFFE9C<FCFGGF@FCFCF:CFFGGGGEFGFGFEEFF<FFGFFGFGAFGFFFDFCF7EFFGF>CGGGCAE@<FFGGFGF8+@@+AE9D6DG;,@*@=FD=D=DF>DF5D=CF98A>3?DEC7?D:,@:+4C8:+<,0*7<ECF9FG@CE+9B;EC;<>+,*=)5>)*)78,7A2<>>@73**/<+4(/6+)))30*.(.,)12;;((565*92(46((4(,-1,(,,3(-((.2)..,,()./)*2
@M03364:396:000000000-C9LGT:1:1101:6588:3068 2:N:0:10
GGACTACAAGGGTTTCTAATCCCATTTGCTCCCCCGGCTTTCGTTCCTCAGCGTCAATCACGGTCCGGTAAAGCGCTTTCGCCACTGATGTTCCTCCTGATATCTTCGCATTTCACCGCTCCACCAGGAATTCCCTTTACCTCTGCCGCATTCAAGCTCATCAGTATCCAATGCCATGCCGTAGTTGAGCCCCGGTCTTTAACACCAGCCTTGATGTGCCGCCTACGAACGCTTTACGCCCAATCATTCCGTCCAACGCTTGCCCCCTCCGTATTACCGCGGCTGCTTGCCCGGTTTCTGC
+
CCCCCGGEFGGGGGGGGGFCFGG<FGGGGGGGGGGGGGGGGGDFGGGGGG?FGGGGFCFGGGFFGGGCGGGGGGGGGGGGGGGGGGG9FGGGGGFGGGGGGGGGCF,AFCGGGGGGG>ECGEFGGG,+<=FFGGGGGFDFGGGFFGG6>9C>F>?FGGG8@EFGG9=EFF8E?F)8EFGGG+:3@F,;FC@CDE>?DCGG:6;*35*:)9>C@*>8F6EF>GFF?F;=09(4(38<<6EDEF;?))6>4FF:(414::0(4:@(CFD1:<(,.24).0,799>B-:3)4:0.((,.8*)22
@M03364:396:000000000-C9LGT:1:1101:19001:3076 2:N:0:10
GGACTACAAGGGTATCTAATCCTGTTCGATCCCCGCACTTTCGTGCCTCAGCGTCAATCGTGCCTTTGCCAGCTGCCTTCGCAATCGGCCTTCTGTGTCATATCTATGCATTTCACCGCTACTTGACACATTCCGCCGGCATCATCCACATTCCAGTAGGTCAGTTTCAACGGCACCCTCAAGGTTTAGCCCCGACTTTTCACCGCTGACTTGACTTACAGCCTACGCACCCTTTCAACCCAATAAATCCGGATAACGCTTGCACCCTACGTATTACCGCGGCTGCTGGCCCGTAGTTAGC
+
CCCCCGGGGGGGGGGGGGGGGGGGGGGGGGGGGGGGGGGGGGGGGGGGGGGGGGGGGGGGGGGGGGGGGGGGGGGGGGGGGGGGGGGGGGGGGGGGGGGGGGGGGGGGGGGGGGGGGGGGGGGGGGGGGCGGGGGGGGDGGGG5DFGDGFFEFFFFDDGGGGFFGGGGGGGGFGFGGFFG7EC:@FA8FGFFGGCCGGGGG7FEGFDA5CBGBFF7FEF?:FFFBB021<>F<@@)5?GGGD(3)77CFGDFFFFFF:>:3:8?GGG??F,.3<B)6<?;(42;B:)5:?((377).*)27
@M03364:396:000000000-C9LGT:1:1101:18286:3097 2:N:0:10
GGACTACTAGGGTTTCTAATCCTGTTCGATACCCACGCTTTCGTGCATCAGTGTCAGTCACGGCCTGGCAGGCTGCCTTCGCGATCGGGGTTCTGCGTGATATCTATGCATTTCACCGCTACACCACGCATTCCGCCTGCCCCGTACGTACTCAAGCTCGCCAGTTTCAACGGCAATTCATTGGTTGAGCCAATGACTTTCACCGCTGACTTAACAAGCCACCTACGCACCCTTTACACCCAATAAATCCGGATAACGCTTGCCCCCTACGTATTACCGCGGCTGCTGGCACGTCGTTAGC
+
CCCCCGGGGGGGGGGGGGFGGGGGGGGGGGGGGGGGGGGGGGGGGGGGGGGGGGGGGGGGGGGGGGGGGGGGGGFGGGGGGGGGFFGGCGGGGGFGEGGGGGGGGGGGGGGGGGGGGGGGGGGGGGGGGGGGGGGGG=DGGGGFGEE@GBGFGEGDF?DGGGFGGFFGGGGGDGF5EFGGGCDFGFEEFFGDDCGGGGGGG4BEGFD@BGFC<FC?C3FG@GFF;??>;<>FDD@3>5CFGF??4>>AFGGFFBF<FB;:4(2(7ED>188(.57)6<-(,(4(46::??2522(.0)(9:
@M03364:396:000000000-C9LGT:1:1101:17701:3146 2:N:0:10
GGACTACTGGGGTTTCTAATCCTGTTCGCTCCCCACGCTTTCGCTCCTCAGCGTCAGTACCGGCCCAGAGACCCGCCTTCGCCATTGGTGTTCTTCCCGATATCTACACATTCCACCGTTACACCGGGAATTCCAGTCTCCCCTACCGCACTCCAGCCCGCCCGTACCCGCCGCAGGTCCCCCGTTAAGCTAGGGGCTTTCACACCGGACGCACCGAACCGCCTACGAGCCCTTTACGCCCAATAAATCCGGTTAACTCTTGCCCCCTCCCTCTATACGCGGCTATTGCCACGTATTTCCC
+
CCCCCGG,,CEGGCGGGG<AEGGEFGACFBEGGGGGFGGGGGGCBFEG@?EFGEGGGGG,EFE:FGGAF8EFG,@FGGGCFGG:,5BFEFFGG9;FEGDGE7EF=EG,E>F<,C,B<B>8EE,<=>=@CBEGFG8,78?FG6CDGGF++0F)3)5::@:CCGFGGC>B?C*:@G(2*2>E,;C*CC<;1:++*28*)=EG93CC*:3(,9352)8(),:*(9>:(0()(140422))(22?((27)4467)((-4)*).).)3(0191((,((.)))3(((40(())-)).4>1(1)/)*2
@M03364:396:000000000-C9LGT:1:1101:6662:3151 2:N:0:10
GGACTACCGGGGTATCTAATCCTGTTCGCTCCCCACGCTTTCGCTCCTCAGCGTCAGTAACGGCCCAGAGACCTGCCTTCGCCATTGGTGTTCTTCCCGATATCTACACATTCCACCGTTACACCGGGAATTCCAGTCTCCCCTACCGCACTCAAGCCCGCCCGTACCCGGCGCGGATCCACCGTTAAGCGATGGACTTTCACACCGGACGCGACGAACCGCCTACGAGCCCTTTACGCCCACTCAATCCGGATAACGCTTGCACCCTCCGTATTACCGCGGCGTCTGGCCCGTATTTCGC
+
BBCCCGGGGG7F+@FGGGFGGFFFGGGEGGFGGGGGGGGGGGGGGGGGGFFFEGGGEGGAEFGCCFCF8F=FFGCFGGGGCGGEF,<FFFGGGGGGGGGGG7CFFFG<FGGGGGDGGGGDDGGGGGGDGGGGGGGFGFGGGGG6+DECE5F8@)5;DDFGGGFGG7CEEGCG*=()*2:?9FF*BC*(;C8*;:C*;BEGC)A4C@032D1C1>E>398>>GFF?*-),96617>AD:CGE?<F)((4@CC;032)9:0218:)9CC?(4146BBDA7299B>6963:(,2(4(())*)2/
@M03364:396:000000000-C9LGT:1:1101:23598:3171 2:N:0:10
GGACTACTCGGGTTTCTAATCCTATTTGCTCCCCACGCTTTCGTGCCTCAGCGTCAGTCACAGGCCAGGCGGCCGCCTTCGCCACTGGTGTTCTTCCACATCTCTACGCATTTTACCGCTACACATGGAGTTCCACCGCCCTCTCCTGTCCTCAAGCCGTGCAGTTTCCAAAGCCTGAACCGGTTGAGCCGGTCCCTTTTACTTCAGACTTGCACAGCCGCCTGCCCACCCTTTACGCCCAATAAATCCGGATACAGCCTGCCCCCTCCGTATTCCCCCGGCTGCTGGCAAGTAGTTCACC
+
CCCCCGGGGGGGEGGGGGGGGGGAGGGGGGGGGGGGDGGGGGGGGGGGGGGGGGGGCGGGGGGGGGGGGGGGGGGGGGGGGGGGGGGGGGGGGGGGGGGGGGGGDGGGGGGG;FGGGGGGGGGGFFGGGGGGGGGGGFDFGGGFGGGFGFGFF*=D:FEGEGFG=FGGGGG9@FCGGF?FGGGFEG,:FF599EEGC?CGF@,>DFFFEGFC<FGEF?G=,:6::*,26:61<?<46?GG8?(,*6.<6C)46?))*)(3,8*4DE7(--(43:..2*(-(-(42:35?(),6)5/9*-*2
@M03364:396:000000000-C9LGT:1:1101:19947:3172 2:N:0:10
GGACTACTCGGGTTTCTAATCCTGTTCGCTCCCCACGCTTTCGCTCCTCAGCGTCAGTAACGGCCCAGAGACCTGCCTTCGCCATTGGTGTTCTTCCCGATATCTACACATTCCACCGTTACACCGGGAATTCCAGTCTCCCCTACCGCACTCAAGCCCGCCCGTACCCGGCGCGGATCCCCCGTTAAGCGATGGACTTTCCCACCGACCGTCTCGAACCGCCTACGAGCCCTCTACGCCCAATGAATCCGGATTACGCTTGCACCCTACTTATTCCCGCGGCTGTCGGCCCGGGTTTAGC
+
CCCCCFGFGEEEEGGGGGGGAFECFFGGC@GGGGGGGGGEFGGEGGGGGGFGGGGGFGGCFGGGGGGGAFCFEEEGGGGGGGCC?FEFFFGEFGFAFGECGCEFDFGGGGGGDAEGGGGGGGGFB+@7@:EFFGG,ED9DGGGFGGC++@7:310:BE=@6CE6F@@EFCEGFGFCC>G,0=D=EC<76,*2;=ECDGGE7)2)207((9(/()*(*.1=(/40(*,)(/((2,8))-?CE:3().64?*91?(,)*((.12*)*0748?)).4))5969(,244(.((((-1((0))(22
@M03364:396:000000000-C9LGT:1:1101:18632:3202 2:N:0:10
GGACTACTCGGGTTTCTAATCCTATTTGCTCCCCACGCTTTCGTGCCTCAGCGTCAGGTACAGGCCAGGCGGCCGCCTTCGCCGCTGGTGTTCTTCCACATCTCTACGCATTTTACCGCTACACATGGAGTTCCACCGCCCTCTCCTATCCTCAAGCCGTGCAGTTTCCACAGCCTGAACCGGTTGTGCCGGTCCCTTTTACTTCAGACTTGCACAGCCGCCTGCGCACCCTTTACGCCCAATCTTTCCGATTACCGCTGGCCACTTACGTATTACCGCTGCTGCTGGCACGCTTCTTCCC
+
C<CCCGCG8FGGE@FGFF,<@FE6CCFEFD,E<C@F@@BFGG:F8CFF@=,,@FE:8FAAE<FFEBFC<<:FCFGCEGC9?FCGGGGDFDA=F<D9AEGFC<=,9@?+CEC:E<EE<EEDCGFE9=>=EDGFD?DC=+==CDDDD>9,7;FC:*96A:;13@0+7;5EFF,,;6>99*,4;>4*4=*/8=?4)7:5>;+3+/>.@@8));):;*+/<1C70),80*,)()-(.4:6<6:**424*-4)9C*(-2)).-,((-*.*+:29(346:9<)2-(,-.5?0)50()-((()1*.:C
@M03364:396:000000000-C9LGT:1:1101:8743:3231 2:N:0:10
GGACTACTGGGGTTTCTAATCCTGTTCGCTCCCCACGCTTTCGTACCTCAGTGTCAGTTACTGTCCAGAAAGCCGCCTTCGCCACCGGTGTTCCTCCTAATATCTACGCATTTCACCGCTACACTAGGAATTCCGCTTTCCCCTCCAGCACTCAAGTAACCCAGTTCATGGGGCGAACAATGGTTAGGCCGTTGCCTTAAACCCCATGCTTAGGAAACCACCTACGTACTCTTTACGCCCAATAAATCCGGATAACGCTGCGACCCTACGTATTACCGCGGCTGCTGCGCCGTGGTTTACC
+
CCCCCGGGFGGGGGGGGGGGGGGGGFGGGGGGGGGGGGGGFGGGGGGGGGGGGGGGGFGGGGGGGGGGFGGGGGGGGGGGGGGGGCFGFGGGGGGGGGFGGG9FFFGGGGGGFGCFGGGGGCGFGFFGGGGGFFGGG78EFFGFGGGFFFDDD8=?DEFDFGFGG>EFDFFGFG=6CBECGGG,@E,:FC5C*=;?F,<,=>C9DFFFFGEG=6,*;;EF8CD@E;:;=/;?9C<3;;:CC;2,?<DB:CC10(9?<(2(((*-9E48?11).3).6*4(492707))(,((-((08)(20
@M03364:396:000000000-C9LGT:1:1101:19575:3257 2:N:0:10
GGACTACTAGGGTTTCTAATCCTGTTTGCTCCCCACGCTTTCGTGCCTCAGCGTCAGGTACAGGCCAGGCGGCCGCCTTCGCCGCTGGTGTTCTTCCACATCTCTACGCATTTTACCGCTACACATGGAGTTCCACCGCCCTCTCCTGTCCTCAAGCCGTGCAGTTTCCAAAGCCTGAACCGGTTGAGCCGGTCCCTTTTACTTCAGACTTGCCCAGCCGCCTGCGCACCCTTTACGCCCAAGCATTCCGGATACCGCTTGCCACCTACGTATTACCCCGGCGGCTGGCCCGTAGTTAGCC
+
CCCCCGGGGGGGGGGGGGGGGGGGGGGGGGGGGGGGGGDGGGGGGGGGGGGGGGGGGGGGGGGGGGGGGGGGGGGGGGGGGGGGGGGGFGGGGGGGGGGGGGGGGGGGGGGGGGFGGGGGGGGG9>FGCFGGGGGGGGDGGGGFGGC8EAFEF@FFGGGGGGFGFGGGGAGGFG@>G4DFF5C>EG<;AFCDDGGGDGGG7;C<F+AEFGFG<)05CDGE7DFFF/389DB07>45?BCE*((->AD<FG3(,8)459;(2-2)9A423(42252))0-,9B(((((((((((((.1*)*2
@M03364:396:000000000-C9LGT:1:1101:10251:3262 2:N:0:10
GGACTACTGGGGTATCTAATCCTGTTCGCTACCCATGCTTTCGAGCCTCAGCGTCAGTTGCAGACCAGAGAGCCGCCTTCGCCACTGGTGTTCTTCCATATATCTACGCATTCCACCGCTACACATGGAGTTCCACCGCCCTCTCCTGTCCTCCAGCCTGCCAGTTTCCAAAGCCTGTACCGGTTGAGCCGGTACCTTTCACTTCAGCCTTACCAGGCCGCCTACGCACCCTTTACGCCCAATCATTCCGTATACCGCTCGCCACCTACGTCTTACCGCGGCTGCTCGCACGTAATTTGGC
+
CCCCCGGGGGGGGGFGGGGGGGGGGGGGGGGGGGGGGGGGGGGGGEGGGGGGGGGGGGGGGGGGGGGGGGGGGGGGGGGGGGGGGGGGFGGGGGGGGGGGGGGGGGGGGGGGGFFFGGGGGGGGGGGGFGGGGGGGGFCFGGGFGGGGGFGFFDGFFGGGGGFGGGGGGGGGFGFGGFFGGGG+@E::AEEGD5EFFGGG:>;6DFF4>C@F)@>7DDGCBGFFD870:GFDDFFEFFGGF3@DFFEFFG21:BA9)1((71:(9@C(444((4)6.*,(-(-((,)-4(4>?(,)/*)*2
@M03364:396:000000000-C9LGT:1:1101:14108:3267 2:N:0:10
GGACTACACGGGTATCTAATCCTGTTCGCTCCCCACGCTTTCGCTCCTCAGCGTCAGTAACGGCCCAGAGACCTGCCTTCGCCATTGGTGTTCTTCCCGATATCTACACATTCCACCGTTACACCGGGAATTCCAGTCTCCCCTACCGCACTCAAGCCCGCCCGTACCCGGCGCGGATCCACCGTTAAGCGATGGACTTTCACACCGGACGCGACGAACCGCCTCCGAGCCCTTTACGCCCAATAAATCCGGATCACGCTTGCCCCCTAACGTTTACCGCGGCGTCCGGCCCGTATTTAGC
+
CCCCCGGGGGGGGGGGGGEEGGGFGGGGGGGGGGGGGGGGGGGGGGGGGGGGGGGGGGGGGGGGGGGGFGGGGGFFGGFFGGGGGFGGGGGGGGGGGGGGGGGGGGGGGGGGGGGGGGGGCFGGGGGGGGGGGFF9ECFGGGGFFGGGG9EAGBDFGGGGGGFGGGGGGCE>@F>DC:EF+9D7;CFDF9*/*/=*2?EGG?E?CDE2(9,/(7C31(:5(99?18483C144::2>2EGG<B(9342@GG>0(,4;(4(4:F2DGD(-1(((.((.3-((-3,,((,((((4,(0)*-**
@M03364:396:000000000-C9LGT:1:1101:22103:3311 2:N:0:10
GGACTACTAGGGTTTCTAATCCTGTTCGCTCCCCACGCTTTCGCTCCTCAGCGTCAGTAACGGCCCAGAGACCTGCCTTCGCCATTGGTGTTCTTCCCGATATCTACACATTCCACCGTTACACCGGGAATTCCAGTCTCCCCTACCGCACTCAAGCCCGCCCGTACCCGGCGCGGATCCACCGTTAAGCGATGGACTTTCACACCGGACGCGCCGAACCGCCTACGAGCCCTTTACGCCCAATAAATCCGGAACACGCTTGCCCCCTACGGATTGCCCCGGCGGCCGGCACGTATGTGGC
+
CCCCCGGGGGGGGGGGGGFGGGGFGGGGGGGGGGGGGGGGGGGGGGGGGGGGGGGGGGGGGGGGGGGGGGGGGGGGGGGGGGGGGGGGGFGGGGGGGGGGGGGGGGGGGGGGGGGFGGGDGGGFGGGGEGGGGGGFFGGGGGEFGGGEEEGFDDGFGGGGGGFGGGGGGGGGEGAG=?EFFGGFEEB=FFGGGGGCFFGGGEGEGFEF0D9EF)/4>0EGFD>0:8:@<D063<72<?GGG?(.0).-99)40,(,.333(-227@D,,3((-(2(.3)4,19,(4(399(((,(*)/.29
@M03364:396:000000000-C9LGT:1:1101:22696:3332 2:N:0:10
GGACTACTGGGGTTTCTAATCCTGTTCGCTCCCCACGCTTTCGCTCCTCAGCGTCAGTAACGGCCCAGAGACCTGCCTTCGCCATTGGTGTTCTTCCCGATATCTACACATTCCACCGTTACACCGGGAATTCCAGTCTCCCCTACCGCACTCAAGCCCGCCCGTACCCGGCGCGGATCCACCGTTAAGCGATGGACTTTCACACCGGACGCGACGAACCGCCTACGAGCCCTTTACGCCCAATACATCCGGATAACGCTTGCACCCTACGTCTTACCGCGGCTGCAGGCCCGTCTGTAGC
+
CCCCCGGGGGGGGGGGGGGGGGGFGGGGGGGGGGGGGGGGGGGGCGGGGGGGGGGGGGGGGGGGGGGGGGGGGGGGGGGGGGGGGGGGGGGGGGGGFGGGGGGGGGGFGGGGGFGGGGGGGGGGGGGGGGGGGGG,EGGGGDEFGGGDGFGAFDFFGGFGGGDGGGGGGGEEEGFC=BGG,C**3?*6A<3*2CEGGGGGGFGFGFFF(C>G;:EBGBGEBGBF:?:B07;:?:?AB:GGGFFFF)2)9>79-1:6/490::C37FDF036B(4,).3(-((4((,((((111-4))/)2:
@M03364:396:000000000-C9LGT:1:1101:8186:3378 2:N:0:10
GGACTACCGGGGTATCTAATCCCGTTTGCTCCCTACGCTTTCGTGCCTTAGTGTCAGAACCGCCCCAGTAACCTGCCTACGCTATCGGTGTTCCTTCTAATATCTACGGATTTCACTCCTACATTAGAAATTCCAGTTACCCCTAACGGTCTCGAGTCTGCCAGTTTAGGTAATAGTCTGAATGGTTGATCCACCAGATTTCACTACCTACTTAACAAACCACCTACGCAACTCTGTACACCCAGTCACTCCGGATAATGCCCGGATCCTACGTATGACCGCGGCTGCTGCCACGTACTGT
+
CCCCCGGGGGGGEGGGGGGGGGGGGGGGGGGFGFFGGGGGGGGGGGGGGFGFGFGGGGGGGGGGGGGGGGGGGGGGGGGGGGDCEGGGGGGGGGDGGGGGGGGGAEGGGD:C9FGGAFFGCFFFE,?FGGGGGGGGGGGGG6EFFFGGGFD>FD+@FFGGGGFGGGGFGG,@FF7DFDFF=:@FCF,)*,7=CFFGC>D,=>DEGFF@@FECEA,:B>,1:?BA=?>E)*8@EE?*9?92@59B4(7>C::303(3)75)))*/>>5645:?:8?)(263;>((-46???).,2(00)(**
@M03364:396:000000000-C9LGT:1:1101:23812:3380 2:N:0:10
GGACTACAAGGGTTTCTAATCCTGTTCGCTCCCCACGCTTTCGCTCCTCAGCGTCAGTAACGGCCCAGAGACCTGCCTTCGCCATTGGTGTTCTTCCCGATATCTACACATTCCACCGTTACACCGGGAATTCCAGTCTCCCCTACCGCACTCAAGCCCGCCCGTACCCGGCGCGGATCCACCGTTAAGCGATGGACTTTCACACCGGACGCGACGAACCGCCTACGAGCCCTTTACGCCCAATAAATCCGGATACCGCTTGCACCCTACGTATTCCCGCGGCTGCTGGCCCGTAGTCAGC
+
CCCCCGGGEGGGFGGGGGCGGGGEGGGGGGGGGGGGGGGGGGEGGGGGGGGGGGGGGGGGGGGGGGGGFGGGGGFGGGGGGGGGGGGGFGGGFGGGGGGGGGGGDFGGGGGGGGGGGGGGGGGGGGGGGGGGGGFFGGGGGGGFGGGEG>GAGDFFGGGGGGFGGDGGGGCEDFB:C>EF,CF:BEB6FFCG8EEDFGGGGFGEGFEF(>BG>>E151?EBG>?(;6)-99:,4>>AFGGGFBB4)44@F1116()08>9?6E)6;D0<?6..-4)6C:;(212;B057(41(-(0)*)02
@M03364:396:000000000-C9LGT:1:1101:18282:3412 2:N:0:10
GGACTACTAGGGTATCTAATCCTGTTCGATCCCCGCACTTTCGTGCCTGAGCGTCAGTATGGAGCCGGTATGCTGCCTTCGCAATCGGCGTTCTGCGCAATATCTAAGCATTTCACCGCTACACTGCGCATTCCGCATACTTCTCTCCAACTCAAGACCGCCAGTTTCAACGGCTCGCCGGGGTTGCGCCCCGGGCTTTTACCGCTGACTTAACCGCCCGCCTGCGCACCCTTTAAACCCAATAAATCCGGATAACGCTCGCCTCCTCCGTCTTACCCCGGCTGCTGGCACGGACTTTGCC
+
BCCC?FFFGF@FGFFGGGGGGGGGGGGFFGGCFG:CGG@FGGGFFFGGGGGGGGGGGAEFGFAEFG7CCF<EGGGGGGGGGGG7FGFG+CFE@FGFEE7FGFGGFGFFFFG<9BEFGDGCGGGGG9BFF@FGGGGGG>CFGGG+A;DEFDGDC5=33DFEGG>D3@CF7FGGFG=D>9EC*:4<**,.>FGGGE5:/BF694E?G)0(.:206?+4D;E5(9(42/()(1,-4>2))-;;8<()*54<?53(44<?@>12(1*,9@91:;,(.())(+-(,4-,,2.2<(<:1(,0*/.:>
@M03364:396:000000000-C9LGT:1:1101:11187:3412 2:N:0:10
GGACTACCCGGGTTTCTAATACTGTTCGATCCCCACGCTTGCGCTCCTCAGCGTCAGTAACGGCCCAGAGACCTGCCTTCGCCATTGGTGTTCTTCCCGATATCTACACATTCCACCGTTACACCGGGAATTCCAGTCTCCCCTACCGCCCCTCCGCCCGCCCGTACCCGGCGCGGTGCCCCCGTTGCGCGCTGGACTTTCACCCCGGACGCGCACAACCGCCTACGAGCTCTCTCCCCCCAATCACTCCTCATCACGCTTGCGCCCTACGTCTTTCCGAGGCTTCTCGCAGGCACTTAGC
+
B<8<<E,,6@:F@86,CF,5,,E,C@,B,6E6-F@+67@,,:7+@F:ADF<,+BCF,,,CC@:7@C7@,9:,CC,9FEA,??FCFFFD,<44,,>A?AF,8+@?,99A<9BA9,9,:=,6@F;<>>C+++:DFF@FA:87,=B;+@>C+*8:+1+*@8878**3@*=CAECG>G24*)=7*A9*1<*(0*3))2:/9+3+9)347>@((94*(0*(1(CE1C><(:0)(1,.))532(A:E((.))(.9C*().4<F(.8((:-);74(13402().04((,-3(46)46((((.))).*:
@M03364:396:000000000-C9LGT:1:1101:13270:3424 2:N:0:10
GGACTACCAGGGTATCTAATCCTGTTCGCTCCCCCAGCTTTCGCGCCTCAGCGTCAGTGGTGGCCCAGAAGGCCGCCTTCGCCACCGGTGTTCTTCCCGATATCTGCGCATTCCACCGCTACACCGGGAATTCCGCCTTCCCCTACCACACTCGAGCCCGCCGGTATCGGAGGCTCGCCGGGGGTGAGCCCCGGGCTTTTACCCCCGACCTAACCGGCCGCCCACTCCCCCTTTACGCCCCATGAATCCGGATAACCCTCTCCACCTCCGGATTACCCCGGGCGCTACGCCCGTGTGCACC
+
CCCCCGGGGGGGGCFGGGGGGFGFFGEGGGGGGGEGGGGGGGGGGGGGGGGFGGGGFFFFFCGFGGGGDCFGFFGGGGGGGGGGG<FGFGGGGGGGGGDGGGGGGFGGGEGGGGGGGGGGGGGG8CGEFG@FFGGG6+0DFGGF7EE::@FFGFDE:CFEDGEGEEE,=EEG):96E):==*:*2/*.0;C7)>ED7CF69-A(7)804>69>@*-99E51<(,42()(*((.56)--:>*(,(1:<441/-30<2)((,((*.>F5((((,-2)54+-((((-(((((-((-,-8)*)*2
@M03364:396:000000000-C9LGT:1:1101:21298:3428 2:N:0:10
GGACTACAAGGGTTTCTAATCCTATTTGCTCCCCACGCTTTCGTGCCTCAGCGTCAGGTACAGGCCAGGCGGCCGCCTTCGCCGCTGGTGTTCTTCCACATCTCTACGCATTTTACCGCTACACATGGAGTTCCACCGCCCTCTCCTGTCCTCAAGCCGTGCAGTTTCCAAAGCCTGAACCGGTTGAGCCGGTCCCTTTTACTTCAGACTTGCACAGCCGCCTGCGCACCCTTTACGCCCAATAAATCCGGATAACGCTTGCCCCCCACGTATTTCCCCGGCTGCTGGCCCGTAGTTCACC
+
CCCCCGGGGGGGGGGGGGGFGGGFGGGGGGGGGGGGGGDGGGGGGGGGGGGGGGGGGGGGGGGGGGGGGGGGGGGGGGGGGGGGGGGGBFGCFGGGGGGGCGGGGGGGGGGGFGGGGGGGGGGGCFGG?FGGGGGGGGGGGGGFGGGFDAFEFCCFGGGGCEAFFGGGGGGGFGDGGFGFGGGGGD,8AFEGCEGGFGFGE7?<C=A);<CE<FGFGFG56D@?<*4)4C?1<B>636GG827)9)64@C<(41)))4(466+4CC)9>(-().)).+4-4,42::)53(41-,(091)02
@M03364:396:000000000-C9LGT:1:1101:21729:3433 2:N:0:10
GGACTACTAGGGTATCTAATCCTGTTCGCTCCCCCAGCTTTCGCGCCTCAGCGTCAGTGGTGGCCCAGAAGGCCGCCTTCGCCACCGGTGTTCTTCCCGATATCTGCGCATTCCACCGCTACACCGGGAATTCCGCCTTCCCCTACCACACTCGAGCCCGCCGGTATCGGAGGCTCGCCGGAGTTGAGCCCCGGGCTTTTCCCTCCGTCCCAAACGGCCCCCCTGCCCCCCCTTCAGCCCAATGAATCCGGATAACGCCCTCCCCCCACGTATTACCCCCGCCTCTCGCCCTGTCTTTGCC
+
CCCCCGGGFGFFGGGGGGGGGGGGGGGGGGGGGGGDGGGGGGGCGGGGGFEGGGGGGG<,<@FFGGGGF@8FFGFGGEGGGGGGGGGGFGGEDFFGGGGGEEDGGGGGGGGEFGFGGGGGGGGGD8CFFGGGFGGGG@DGG?FF=DECGFGCF57?EGG5EF>D>*=FC5*4:<(;=8****)*3+,(8FFGDC**11<9<3C)9B>-(9(+(.*,12C5(9(((2(0-)-(41()-:FC*(((*.-6:778(14))((,,,*,1:)-7(,()(--4+(,46(((((4(-4((,.9/*)2>
@M03364:396:000000000-C9LGT:1:1101:25085:3435 2:N:0:10
GGACTACTGGGGTTTCTAATCCTGTTCGCTCCCCTAGCTTTCGCGTCTCAGCGTCAGTTGCAGACCAGACAGCCGCCTTCGCCACTGGTGTTCTTCCATATATCTACGCATTCCACCGCTACACATGGAGTTCCACTGTCCTCTTCTGCACTCAAGTCGCCCGGTTTCCGATGCACTTCTTCGGTTAAGCCGAAGGCTTTCACATCAGACCTAAGCAACCGCCTGCGCTCGCTTTACGCCCAAGAAATCCGGATTACGCTTGCCACCTACGTCTTACCGCGGCTGCAGGCACGGATTTAGC
+
CCCCCGGGGGGGCGGGGGGGGGGCFGGGGGGGGGCFGGGGGGGGGFGGGFGGGGGGGGGGGGGGGGGGGGGGGGGGFGGFGGGGGGGG:ECFGGGGGGGGGGFFCECGGGGGGGGGGGGGGGGGG8EFAFFGGGGGGFGGGGGFGGFADDGE,8=DFGGGGGDGFC>DFGCEBEBGGFGGGGFFGG*9BCDD79CEGGGGGEFEGFA>*85C=9,5C;FEBGFDFG>E9>9(;0=CFFGDC(((0(4<FGGB??(4=1?<?:A(*<9::?12((4):64-,421;0(.46(2((-)0*)02
@M03364:396:000000000-C9LGT:1:1101:6965:3441 2:N:0:10
GGACTACCGGGGTATCTAATCCTGTTCGCTCCCCACGCTTTCGCTCCTCAGCGTCAGTAACGGCCCAGAGACCTGCCTTCGCCATTGGTGTTCTTCCCGATATCTACACATTCCACCGTTACACCGGGAATTCCAGTCTCCCCTACCGCACTCAAGCCCGCCCGTACCCGGCGCGGATCCACCGTTAAGCGATGGACTTTCACACCGGACGCGACGAACCGCCTACGAGCCCTTTACGCCCAATAATTCCGGACCACGCCCGCCCCCTACGTATTACCGCGGCTGCTGGCACGTATTTGGC
+
CCCCCGGGGGGGGGGGGGFGGGGGGGGGGGGGGGGGGGGGGGGGGGGGGGGGGGGGGGGAGGGGGGGGFGFEGFDGGGFGGGGGGFFGEFGGGFGGGGGGGEGGGGGGGGGGGGGGFGEDEGFGGEGGCGGGGGG,EFCFGFEFCCF8>9EAGFGFGGGCEGFGFEGGGEGGDGFD5>GG+>9FFEG6FF*8CEG*;EEGG9FFGF@91C1EF>GB)4CGFGFFBE?51D;FBFF241EGG<1:).).7D4((,(,740(39E(9C<((40.)-5AA+33(71(-::),4(.:80/99)27
@M03364:396:000000000-C9LGT:1:1101:14348:3442 2:N:0:10
GGACTACACGGGTTTCTAATCCTGTTCGCTCCCCACGCTTTCGCTCCTCAGCGTCAGTAACGGCCCAGAGACCTGCCTTCGCCATTGGTGTTCTTCCCGATATCTACACATTCCACCGTTACACCGGGAATTCCAGTCTCCCCTACCGCACTCAAGCCCGCCCGTACCCGGCGCGGATCCACCGTTAAGCGATGGACTTTCACACCGGACGCGACGAACCGCCTACGAGCCCTTTACGCCCAATAAATCCGGATAACGCTTGCCCCCTACGTATTACCGCGGCGGCTTGCACGTAGTTCGC
+
CCCCCGGGGGGGGGEGGGGGGGGGGGGGGGGGGGGGGGGGGGGGGGGGGGGGGGGGGGGGGGGGGGGGGGGGGGGGGGGGGGGGGGGGGGGGGGGGGGGGGGGGGGGGGGGGGGGGGGGGGGGGGGGGDGGGGGGGGGGGGGGFGGGGGFGFFB+D:DGGGGFGGGGGGGGGFGBGCDGG9GGF8:<=FD8CFEGCFGGGG?GFGFF0(9;GF):17(CEBGB?FG<5<D>F?<:9A?EGGF?1/864@DDB??:2@03:3<F(9ED>FF<4.6:)633;9BB((3(,48),4(3)8/.9<
@M03364:396:000000000-C9LGT:1:1101:17402:3449 2:N:0:10
GGACTACACGGGTATCTAATCCTATTTGCTCCCCACGCTTTCGTGCCTCAGCGTCAGGTACAGGCCAGGCGGCCGCCTTCGCCGCTGGTGTTCTTCCACATCTCTACGCATTTTACCGCTACACATGGAGTTCCACCGCCCTCTCCTGTCCTCAAGCCGTGCAGTTTCCAAAGCCTGAACCGGTTGCGCCGGTCCCTTTTACTTCAGACTTGCCCAGCCGCCTGCCCCCCCCTTACGCCCAATAATTCCGCATAACCCCTGCCACCTCCGTATTTCCCCGGGTGCTTCGCCGTTGTTCGCC
+
CCCCCGGGGGGGGDGGGGGGGGG<FGGGGGGGGGGGGGGGGGGGGGGGGGGGGGGGGFGGGGGGGGGGGGGGGGGGGGGGGGGGGGGG<FFGGFGGGGGGBDCFGGGGGGGGGGGGGGGGCGDGFFGGGGGGGGGGG=CGGGGFGGGFCFGFGFGFFGGG>FFFGDFGGCGGFGBC6F8EGEGFGG,66<47:EGGDGFE+4?5D+A<=G3<>)>@GDG59D6((*.)(14(48)33<GE5<()*-.<FD*-4:)().((34:)7;*.(,4(..).6+81(((,-.))((--(--.<7(19
@M03364:396:000000000-C9LGT:1:1101:19872:3485 2:N:0:10
GGACTACACGGGTTTCTAATCCTGTTTGCTCCCCACGCTTTCGTGTCTCAGCGTCAGTTGTGGTCCAGTAAACCGCCTTCGCCACCGGTGTTCCTCCTGATATCTACGCATTTCACTACTACACCAGGAATTCCGTTTACCTCTCCCGCACTCAAGCAGCACAGTTTCAAGCGCAGTGCATGGGTTGAGCCCATACATTTCACGCCTGACTTGCCCTCCCGCCTACACACCCTTTACACCCAGTCATTCCGGATAACGCTCGCCCCCTACGTTTTCCCGCGGCTTCCGGCCCGGAGGTCGC
+
CCCCCGGGGGGGGGGGGGGGGGGGGGGGGGGGGGGGGGGEGGGFFFGGGGGGGGGGGGGGGGGGGGGGGGGGGGGGGGGGGGGGGGGGFGGGGGGGGGGGGGGGGGFGGGGGGGGGE@FFGGGGGGGGGGGGGGGFFGGGGDEFGGG+8@CBADCF,DD?DFFDFGGGGGCD@FBG7?DC,EFFGGGEFFGGG:EF7DFGGFGFDFFFBGE:3A<:F2EGFGB=5?8A):;>=@FCCCGGG@FF8><?FGG>@;(/?:>04-24*/>2(224((,67<82,39(,.)(4924(((0)035/
@M03364:396:000000000-C9LGT:1:1101:10073:3505 2:N:0:10
GGACTACCAGGGTATCTAATCCTGTTTGCTCCCCACGCTTTCGCGCCTCAGCGTCAGTTACAGCCCAGTAAGTCGCCTTCGCCACTGGTGTTCTTCCCAATCTCTACGCATTTCACCGCTACACCCTATATTCCGATTCCCTCTCCCAGACTCGCGTCCCGTAGTTTCAGACGCACTTTCCGGGTTGAGCCCGGAGATTTCACATCTGACACGCAAGACCGCCTACGCGCCCTTTACGCCCAGTCAATCCGGATAACGCTTGCACCCTACGCATTACCGCGGCTGCTGGCACGTCTTCCGC
+
CCCCCGGGGGGGGFFGGFGGGGGFGGGGGGGGGGGGGGGGGGGGGGGGGGFFGGGGGGGGGGGGGGGGGFFFGGGGGGGGGGGGGGGG?FFGGGGGGGGGGGFFGGGGGGGGGGGGGGGGGG?FGGF<B<FGFGGFG7DGGGF6DGG,@DGFGD+9FGGGGF*=@EFGGGCFBFFGGFCGFGGFEGD7F?EFDE8ED8FGGFGFFFFC*B3C?D5(C(<C6G;D@C6>>GBFF04:A0ACG1:?/4:4BGG0(3(6@02?11C<FG*-3:1(,2,:>C(((-(3(,).31(5<?,.<*)*9
@M03364:396:000000000-C9LGT:1:1101:23112:3516 2:N:0:10
GGACTACTGGGGTTTCTAATCCTGTTCGCTCCCCACGCTTTCGCTCCTCAGCGTCAGTAACGGCCCAGAGACCTGCCTTCGCCATTGGTGTTCTTCCCGATATCTACACATTCCACCGTTACACCGGGAATTCCAGTCTCCCCTACCACACTCAAGCCCGCCCGTACCCGGCGCGGATCCACCGTTAAGCGATGGACTTTCACACCGGACGCGACGAACCGCCTACGCGCCCTTTACGCCCAATAAATCCGAGTAACGCTTGCCCCCTCCGTATTCCCGCCGCTGCCGGCACGTCGGTCGC
+
CCCCCGGGGGGGFG@FGGGCGFGGGFGGDGGGGGGGGGGEGGGGGGGGGFFGEFEFGGGFCFDEGGGGGGGG@FFGFGGGGGGGGCFGCFGFGGGFGGGGGGGFFFEEGGGGGGGGGDGGEFFGDGGGEFGGGGG9DGFGGGGBGGG,@DFDGFDFFCFGEGFGB>@EGE8>DG2C?4CC6C4*;A*2;F**9CC*;C97<?G?4>B16GFC()24/(:E(59(2;(.(71,(,)--(/2C:((9<)-9C5(((,68,,(44*.9CD((47B033))3(,(---((.(,4(-:.10)0(9)
@M03364:396:000000000-C9LGT:1:1101:6286:3562 2:N:0:10
GGACTACTGGGGTTTCTAATCCTGTTCGCTCCCCACGCTTTCGCTCCTCAGCGTCAGTAACGGCCCAGAGACCTGCCTTCGCCATTGGTGTTCTTCCCGATATCTACACATTCCACCGTTACACCGGGAATTCCAGTCTCCCCTACCGCACTCAAGCCCGCCCGTACCCGGCGCGGATCCACCGTTAAGCGATGGACTTTCACACCGGACGCGACGAACCGCCTACGAGCCCTTTACGCCCAATAAATCCGGATAACGCCTGCACCCGACGTCTTACCGCGGCTGCTGGCACGCAGTTCGC
+
CCCCCGGFGGGGFGGGGGGGGGGGGGGGGGGGGGGGGGGGGGGGGGGGFEGGGGGGGGGGGGGGGGGGGGGGGGGGGGFGGGGGGGGGGGGGGGGGGGGGGGDGGGGGGGGGFFGGGGGDGGFGDGGGFDFFGGGGGGGGGGGFGGGDGFG=FD?DGGGGGC?GCGEEGGGGFE@GGBGGGGGGGE<1;CC*;EGFGGGGG)BCGFF>9C>51):276GGBGF?1A?)2<>3<(5<A?EGE<6<)4549F<;00(-/34(3:C(>E3(-72>(4<))3---3;>>0)8?F02<0()0/)19
@M03364:396:000000000-C9LGT:1:1101:16624:3565 2:N:0:10
GGACTACAAGGGTATCTAATCCTGTTTGCTCCCCACGCTTTCGCGCCTCAGCGTCAGTTTCAGTCCAGAAAGCCGCCTTCGCCACTGGTGTTCCTACCGATCTCTACGCATTTCACCGCTACACCGGTAATTCCGCTTTCCTCTCCTGCACTCAAGCCCGGCAGTATCCAAAGCAATTCCCACCTTAAAAGCAGGACTTTCACTCCAGACTTAGTTGGCCGCCTACGCGCCCTTTACGCCCAATCATTCCGGACCACGCTTGCCCCCTACGTCTTACCGCGGCTGCTGGCACGTAGTTCGC
+
CCCCCGGGGGGGGGGGGGGGGGGGGGGGGGGGGGGGGGGGGGGGGGGGGGFGGGGGGFGGGGGGGGGGGGGGGGGGGGGGGGGGGGGGFFGGGGGGGGGGGGGGGGGGGGGDGGGGGGGGGGGGGGGGGGGGGGGGGGGGGGGFGGGGGFGB:DDDGFGGGGFGGCGGGGGGFGF>GFGFGGGGGGFE68,;FFGGGGGGGEGCFFFB*:BGC=C?FFGG>D@F0*,82D;FFFFFFFGEGF?BFBBAFC69:>66F?90<6E>FGG>0::F(8:A:<6>(79B>?084?:<2<7)8*->5
@M03364:396:000000000-C9LGT:1:1101:21691:3565 2:N:0:10
GGACTACTCGGGTATCTAATCCTGTTTGCTCCCCCGACTTTCGCGCCTCAGCGTCAGTGCTGTTCAAGGAATCCGCCTTCGCCACCGGTGTTCCTCCATATATCTACGCATTTCACCGCTACACATGGAATTCCACTCTCCCCTTCTGCACTCAAGTTTAACAGTTTCCAAAGCGAACAATGGTTACGCCACTGCCTTTAACTTCAGACTTATTAAACCGCCTGCGCTCGCTTTACGCCCAATCAATCCGGACACCGCTCGGGCCCTACGTATTACCGCGGCTGCTGTCACGTAGTTCGCC
+
CCCCCGGGGGGGGGGGGGCFGGGEGGGGGGGGGGG@FGGGGGGGGGGGGGGGGGGGGGGGGGGGGGGGGGGGGGDGGGGGGGGGGDGGGGGGGGGGGGGEFGGGGGGGGGGGGGGGGGGGGCFGGGGGGFGGGGGGGFGGGGGDFGG9FFGD::8FDCFFEGFGGGFGCFGFDFAGDEGGGGGGGG,=B@@CFFGGGGG,,:BEGFFEEGFG<+58C@:C>D=(-*-=;5:?;DCC;@::<0=()/7CFG),7>31>2(494*(/2*8?BF>>?<<9*49;>1><>8-))-42((0*9-)9
@M03364:396:000000000-C9LGT:1:1101:19167:3565 2:N:0:10
GGACTACTCGGGTATCTAATCCTGTTCGCTCCCCACGCTTTCGCGCCTCAGCGTCAGTTACGGCCCAGTAAGTCGCCTTCGCCACTGGTGTTCCTCCCAATCTCTACGCATTTCACCGCTACACTGGGAATTCCACTTACCTCTTCCGCACTCAAGCCTTCCAGTCTCCAAAGCAATTCCCACCTTGAACGCAGGACTTTCACTTCAGACTTAGAAAGCCGCCTACACGCCCTTTCCGCCCAGTCATTCCGGACAACACTCGCCCCCTACGTTTTCCCCCGCTGTCGGGCCCGTACGTGGC
+
CCCCCGGGGGGGGGGGGGFGGGGGGGGGGGGGGGGGGGGGGGGGGGGGGGFGGGGGGGGGGGGGGGGGGGGGFGGGGGGGGGGGGGGGGGGGGGGGGGGGGGGGGGGGGGGGGGGGGGGGGGGGGGGGGGGGGGGGFAFGGGGFFGGGGFGFFDGFGGGFGGFGDFGGGGGCAF@CGFGGGF>FGC8:98@DDGGCFGGGG6@EDF:/*;BC4+;0:8C:/C=20?(0(:;6(6=)/,CGG0(6*6<6F>4((-((7(4378E>GGGB(44,((().2(-4((-(.(((--(,-()))(*1
@M03364:396:000000000-C9LGT:1:1101:13111:3581 2:N:0:10
GGACTACCCGGGTATCTAATCCTGTTTGCTCCCCGCACCTTCGCACCTCAGCGTCAGTCATCTGCTGGTAACCTGCCTTCGCCATTGGTATTCTTCCTGATATCTACAGATTTCACCCCTACACCAGGAATTCTGATTGCCCCTCAGTGACTCCAGTCATGCAGTTCTCAACGCAGTCCAGGAGTTAAGCTCCTGCCTTTCACATCAAGCTTGCAAAACCGCCTACATGCCCTTTACGCCCAATAATTCCGAACAACGCTCGCAACTTACGTGTTACCGCGGCTGCTGGCCCGTATTTAGC
+
CCCCCGGGGGGGGCFGGGGGGGGGGGGGGGGGGGGGGGGGGGGGGGFGGGGGGGGGEGGGGGGGGGGGGGGGGGGGGGGFFGGGGGGGFFGGGGGGGGGGGGGGGGGGGGGGGGGGGGGGGGGGGGGGGGGGGGGBE;DFGGGFG8D@FFGFGECFFGGGAGFGFFA,3EFFFGFCGFGGGGD@DFDEFFD?FFGGGGGGGEFEGFF@FGFGFF,;B=FDAGFDFFEFAGEBEBFEC(?FGFFDFEFFFG;6;@3=F(:((,3.)**.)-88.3:)403341;>(323840?>;;5965DD
@M03364:396:000000000-C9LGT:1:1101:17750:3599 2:N:0:10
GGACTACAAGGGTATCTAATCCTGTTCGCTCCCCACGCTTTCGCTCCTCAGCGTCAGTAACGGCCCAGAGACCTGCCTTCGCCATTGGTGTTCTTCCCGATATCTACACATTCCACCGTTACACCGGGAATTCCAGTCTCCCCTACCGCACTCAAGCCCGCCCGTACCCGGCGCGGATCCACCGTTAAGCGATGGACTTTCACACCGGCCTCTACGAACCGCCTACGAGCCCTTTACGCCCAATCAATCCGGATCACGCTTGCACCCTACGCATTACCGCGGCTTCTGGCACGCAGTGAGC
+
CCCCCGGGFGGGGGGGGGGGGGGAFGGGGGGGGGGGGGGGGGGBFGGGGGGGGGGGGGGGGGGGGGGF<DDGG@GGGGGGGGGGGFGGFGGGGGGGGG7BFFGGGGGFGGGGGGGGGG,@EGGGGGGGG7<FFGG9E=+EFFGFGGFGDEGBF5?FGGCGEFAGG8EGGG855C5D*/:A,4;*=5==F?C*7CE6>9C@FEF<*>561)(2(/<(*(2>>GF?F;(0(/7?4:2)63EEGFB0:2<D@GD24((3?4:?23:<CFD:(:1((,()-<329036((.)8?05,(,)8)-7>
@M03364:396:000000000-C9LGT:1:1101:15991:3602 2:N:0:10
GGACTACTGGGGTTTCTAATCCTGTTCGCTCCCCCAGCTTTCGCGCCTCAGCGTCAGTGGTGGCCCAGAAGGCCGCCTTCGCCACCGGTGTTCTTCCCGATATCTGCGCATTCCACCGCTACACCGGGAATTCCGCCTTCCCCTACCACACTTGAGCCCGCCGGTATCGGAGGCTCGACGGGGTTGAGCCCCGGGCGTTTACCTCCGACCTATCGGGCCGCCTGCTCCCCCTTTGCGCCCAATGAATCCGAAAACCGCGCGCCCCATACGTATTACCTCCGCTGCTGTGACGTGGTTTTGC
+
C@CCCGFGEDEEFECGDF@<@FG,F<@FGGGGGGGGGGGCFFEFFCFEFC<FGEEE7,,6CCCAAFFGE,CEFFEGEGGF7CFCFGGGCFGEFGFGFGGGG>BDFGDFCEEGAE,CEE@DGFFFFGGGGGGGGGFEE+=CEGC9FFDFGFE),*4*>,DG*5/?F@F,A*:C)*(*=8CC5CD<:CF@FG8<CEE5):EGCB+)273(-57FBF59D2CG271((+-0(*(-,4)-(411A((4*6))9<*(((.(7-(-,(/-)292:()))(.))+)(-,(,454-())44(,7))(**
@M03364:396:000000000-C9LGT:1:1101:6737:3603 2:N:0:10
GGACTACTCGGGTATCTAATCCTGTTCGATACCCACGCTTTCGTGCTTCAGCGTCAGTTGAGTGCCGGTACGCTGCCTTCGCAATCGGAGTTCTGCGTGATATCTATGCATTTCACCGCTACACCTCGCATTCCGCGTACTTCTCACTCACTCTAGCTAACCAGTTTCAACGGCTCGAAGCGGTTGAGCCTCTCAATTTTACCGCTGACTTAACTATCCGCCTACGCAGCCTTTACACCCAATAAATCCGGATAACGCTCGCCTCCTCCGTATTATCGCTGCTGCTGGCACGGCGTTCGCC
+
CCCCCGGGGGGGGGGGGGGGGGGGGGCG8FGGGGGGGGGGGGGGGGGGGGGDFEGGGFFF9FF9EGEGGGGFFCFGGGGGGGFG:FFG=CFGGG;EFFGGGGGFGFGGGGGGGGGGGGGGGGFFGGGGGDGGGGGG8FCG7CEFF,EEGFGFGEGF,=,@FFD?FGGFEDCGEGAGGE6:*5;FGC:>4FEF4EF,=BEFDEGFGFDFFGFE44+)+9FC?G??38;)(:=3=A>9?<GD8:?0064<FD3:2()4)4(814*(9C7:B9:(804)6*2(49::D?0(-,.(-((07)-97
@M03364:396:000000000-C9LGT:1:1101:21256:3630 2:N:0:10
GGACTACCGGGGTTTCTAATCCTGTTCGCTCCCCACGCTTTCGCTCCTCAGCGTCAGTAACGGCCCAGAGACCTGCCTTCGCCATTGGTGTTCTTCCCGATATCTACACATTCCACCGTTACACCGGGAATTCCAGTCTCCCCTACCGCACTCAAGCCCGCCCGTACCCGGCGCGGATCCGCCGTTAAGCGATGGACTTTCACACCGGACGCAACGAACCGCCTACGAGCCCTTTACGCCCAATAAATCCGGACAACGCTTGCACCCTACGTATTCACGCGGCTGTCGGCACGTCGTTCGC
+
CCCCCGGGGGGGGGGGGGGGGGGFGGGGGGGGGGGGGGGGGGGGCGGGGGGGGGGGGGGGGGGGGGGGGGGGGGGGGGGGGGGGGFFGDFGGGGGGGGGGGGGGFGGGGGGGGGGGGGGGGGGGGGGGGCGGGGF9F@FGGGGFGGGCGFGAGFFFFGGGGGBGG:EGGGCCBGF4*:EC*=D@C:C;CC*9C58:>CFGG4EDGE>69D6C()2(/,?*(9>?<C60:D(41??<A:EGG??(0845@<)4(--47(482888FGG((2(.)6:6-<4447122()-36(-86(007(/1
@M03364:396:000000000-C9LGT:1:1101:15454:3649 2:N:0:10
GGACTACTGGGGTATCTAATCCTGTTTGCTCCCCCGACTTTCGCGCCTCAGCGTCAGTGCTGTTCAAGGAATCCGCCTTCGCCTCCGGTGTTCTATAGGATATCAACGCATTTCACCGCTACACCCTATATTCCGCTTCCCTCTCCCAGACTCGAGTCCTGTAGTTTCAGACGCACTTTCCGGGTTGAGCCCGGAGATTTCACATCCGACACACCGGACCGCCTACGCGCCCTTTACGCCCAGTAAATCCGAACACCGCTTGCCACCTCTGTATTCCCGCCGCTGCTGGCACCTGTTTAGC
+
CCCCCGGGGGGGGGGGGGGGGGGGGGGGGGGGGGEEFGGEGGGEGGGGGGGGGGGGGGCF9FFGG,<FGGGGGGGGGGGGGGG@CGGGEGGGGFCEEF?FGCFG=EGGGGGGFGGGGGGGGGGGF@?8ABEGGGF:CFDFGGGFGGGD8;FDFDCADGGGGDEGEEGG8CGGFFADG6<FC>CFGGC@FGGGDE:EC?G7CCF?DFFD6D95(=*,9(CEBG;:6@?E>G09>?FFF0?EGF:762<96FC?69>()(-7(4C30<720)3)6):<)<41-4;7>().((.4(((/19)2:
@M03364:396:000000000-C9LGT:1:1101:14009:3676 2:N:0:10
GGACTACACGGGTATCTAATCCTGTTTGCTCCCCGCACCTTCGCACCTCAGCGTCAGTTATCTGCCTGAAACCTGCCTTCGCCATTGGTATTCTTCCAGATATCTACAGATTTCACCCCTACACCTGGAATTCTGATTTCACTTCTGTAACTCTAGCAATCCAGTTCTCAATGCTGTCCAGGAGTTAAGCCCCTGCTTTTCACACCAAGCTTAGATTACCGTCTACATGCCCTTTACGCCCAATAATTCCGCAACACCCTTGCAGCTTACCTTCTACCGCCGCTGCTGGACAGTACTTAGC
+
@@@@BF8FG@C@FE,C,6,;;@@<C@FGFFGFEE6+@FCGGGEEGGCFGGG?FGCFEEF,CEF,6C@F,6CB<FEF<FFGG7CCF,,<CEEG<AE@C9?FFFGGGGFDFGGGGDDGGGEGGDF,@E<,,9CF,A=,9C8?4+9+=,9@,4A7F>=D9,,,6,587,@;@F,@<DDGGFF:,@=CD8?;DAD6+1=,+@E?FD@CCD?C5D52**,*+0@,1*1)1731;3)3)-0:/-*15-))/7/9=82(((-0/(.(885)*+*/9)(11(./)2.4(.7400)).(.)(-)*1*)**
@M03364:396:000000000-C9LGT:1:1101:13653:3678 2:N:0:10
GGACTACTGGGGTATCTAATCCTATTTGCTCCCCACGCTTTCGTGCCTCAGCGTCAGGTACAGGCCAGGCGGCCGCCTTCGCCGCTGGTGTTCTTCCACATCTCTACGCATTTTACCGCTACACATGGAGTTCCACCGCCCTCTCCTGTCCTCAAGCCGTGCAGTTTCCAAAGCCTGAACCGGTTGAGCCGGTCCCTTTTACTTCAGACTTGCCCAGCCGCCTGCCCACCCTTTACGCCCCATCATTCCGGATAACGCTTTCCACCCACGTCATACCCCGGCTGCCTGCCAGTACTTTCGC
+
CCCCCGGGGGGGGDFGGGGGGGGGGGGGGGGGGGGGGGGGGGGGGGGGGGGGGGGGGGGGGGGGGGGGGGGGGGGGGGGGGGGGGGGGGGGGGGGGGGGGGGGGGGGGGGGGGGEGGGGGGGGGFGGGGGFGGGGFF@DGGDGFGGGFGFGEGF6FGGGGGG5CFFFGGGGGFGFGGFFGGGGEEG8;FG=DGCEGCGFF7@9?>7AEEDC:3)5;F@GC99(82*()4*3(.5))40C>8:(47:ADF69<B<4)04-4()3.;E*3:>:0(.)68+(((((41(.5:(),.))*1*)**
@M03364:396:000000000-C9LGT:1:1101:24275:3685 2:N:0:10
GGACTACCCGGGTATCTAATCCTATTTGCTCCCCACGCTTTCGTGCCTCAGCGTCAGGTACAGGCCAGGCGGCCGCCTTCGCCGCTGGTGTTCTTCCACATCTCTACGCATTTTACCGCTACACATGGAGTTCCACCGCCCTCTCCTGTCCTCAAGCCGTGCAGTTTCCAAAGCCTGAACCGGTTGAGCCGGTCCCTTTTACTTCAGACTTGCACAGCCGCCTGCGCACCCTTTACGCCCCATCATTCCGTATAACGCTTGCCACCTACGTCTTCTCCCGGCTGCCGGCCCGTACTTAGCC
+
CCCCCGGGGGGGGGGGGGGGGGGDGGGGGGGGGGGGGGGGGGGGGGGGGGGGGGGGG@FGGGGGGGGGGGGGGGGGGGGGGGGGGGGGDGGGGFFGGGGGFFGGGGGGGGGGGGAFGGGGGGGGFGGGDGGGGGGGGGGGGGGFGGGGCFGEG<7:CGGGEGFF>EEFGFFGFF=DG*>EFGGCEG,8??:DCEGGGGFG?7?CGFFFE*7+;994CDG59D?04240-><::?AF6::C/428*.6>@F23::)6544,3:F4FGC(53?(8:4).+.(,-(23(,191--4((071):9
@M03364:396:000000000-C9LGT:1:1101:7161:3694 2:N:0:10
GGACTACTCGGGTATCTAATCCTTTTCGCTCCCCACGCTTTCGCTCCTCAGCGTCAGTAACGGCCCAGAGACCTGCCTTCGCCAGTGGTGTTCTTCCCGATATCGACACATTCCACCGTTACACCGTGAAGTCCGGTCTCCCCTACCGCACTCAAGCCCGCGCGTACCCGGCGCGGATCCACCGTTAAGCGGTGGACTTTCACACCGGACGCCACGGACCGCGTACGAGCTGTTTACGCCCTAGACATCCGGATCACGCTTGTACCCTACGTATTAGCTGGGCTTCTGGCACGTATTTGGC
+
8@CCCGG9,8B+CC,<,C,EFGG,CFD+:@C@CFGGEGGGG<,BFF+F<FGFCFCGGEFEACFFGG7:CC8FGGEFGFFE,8FF7,EG66CF<FD,,A=FG+4A?DG=+@B?E5EFE79=CGFEC+,B++,9?F++6+8E=+@:?>EGC5C=:8;6,@8C+*0*5>78FC**2*(/*2:*2+2=3/<16C8):CG*9C@CF9F<FB0(251E(7*()(2>>3(,4*2)(9((-54)61CCE(,.*.:-9*/(4(337(((-(*)03*.((,.46:A9C))((.1(4))58:73,4*)/)**
@M03364:396:000000000-C9LGT:1:1101:12074:3700 2:N:0:10
GGACTACCGGGGTATCTAATCCTGTTCGCTCCCCACGCTTTCGCTCCTCAGCGTCAGTAACGGCCCAGAGACCTGCCTTCGCCATTGGTGTTCTTCCCGATATCTACACATTCCACCGTTACACCGGGAATTCCAGTCTCCCCTACCGCACTCAAGCCCGCCCGTACCCGGCGCGGATCCACCGTTAAGCGATGGACTTTCACACCGTACGCGACGAGCCGCCTACGAGCCCTTTCCGCCCAATCAATCCGGAATCCTCTTGCACCCTACGTTTTGCCCCGGCGCCTGGCCCGTTGGTGGC
+
BCCCCGGGGGGGEDFGGGDGGGG,CFFGGGGGGGGGEGGGGGGGCFDFGG,CFFGG,CFGGG>FGGGGCGFGGG@FGGGGFGGFBEGGFGGGGCEEGGGGGGGGEFGGGGGGFDECGGGGDGGG?+:>FFFGAFG9=F@,7?C?GGF+@@GACCG5FF6C+>?D<EEBGGGGE79D5):E+0;*2;:662*2;:CC>9++:)+.9>B(4/-14)*-9(:C97961*(.3)--(42)6(*;C8:0).).693>144)0))-629)289(468.((,(43)-9>00(,(4:(((4((00)-1*
@M03364:396:000000000-C9LGT:1:1101:24521:3719 2:N:0:10
GGACTACAAGGGTTTCTAATCCTGTTCGCTCCCCACGCTTTCGCTCCTCAGCGTCAGTAACGGCCCAGAGACCTGCCTTCGCCATTGGTGTTCTTCCCGATATCTACACATTCCACCGTTACACCGGGAATTCCAGTCTCCCCTACCGCACTCAAGCCCGCCCGTACCCGGCGCGGAGCCACCGTTGAGCGATGGACTTTCACACCGGCCGCGACGAACCGCCTACGAGCCCTTTACGCCCAACAAATCCGGATAACGCCTGCCCCCTACGCATTACCGCGGCTGCTGGCCCGGAGTTGGC
+
CCCCCGGGFGGGFGGGGGFCGGGGGGGGEGFGGGGGGGGGGGGGCGGGGGGGGGGGGGGGGGFGEGEGEFFGGGGGGGGGGGGGGGGGGGGGGGGFFEGGGGGGDFEFGFGFGG8FGGGDGGGGGDGGGGGGGGGCDFFGGGE*DEFGGFGBGFGD3@EGEGFGFGGCGG>DA>4D5)=A6CFGG=*3AC*)2:=*8CEFFCFCGBB0()-1(7=><>5EBG9(424)-9(837)).3ECE:?(04646<73(-4472>(44*,1*1(-,(((-8)6A8>19-,23)52:(390(07))2>
@M03364:396:000000000-C9LGT:1:1101:14827:3724 2:N:0:10
GGACTACCGGGGTTTCTAATCCTGTTCGCTCCCCACGCTTTCGCTCCTCAGCGTCAGTAACGGCCCAGAGACCTGCCTTCGCCATTGGTGTTCTTCCCGATATCTACACATTCCACCGTTACACCGGGAATTCCAGTCTCCCCTACCGCACTCAAGCCCGCCCGTACCCGGCGCGGATCCACCGTTAAGCGATGGACTTTCACACCGGACGCGACGAACCGCCTACGAGCCCTTTACGCCCAATAAATCCGGATACCGCTTGCCCCCTACCTATTACCGCGGCTGTCGGCCCGTCTGTAGC
+
CCCCCGGGGGGGGDGGGGGGGGGGGGGGGGGGGGGGGGGGGGGGGGGGGGGGGGGGEEGGGGGGGGGGCFGGGGGGGGGGGGGGGGGGGGGGGGEFFGGGG:EGGGGGGGGGGGGGGGGCEGGGGGGGECFGGFFFGGGGGGGFGGGGGEGBFFGFGGGGGGFGGGGGGGED5F@G=>GGGGGEFE:?AFEGGGGFDFFGGFGFGFF9(935():;70CEFGF??GF:6D>B??B:ABGGG(-,7).)9C3><627FFF>::C0*@D>B2(,)-.)6<(44>FF1()4(,-7BB())16C*
@M03364:396:000000000-C9LGT:1:1101:21051:3745 2:N:0:10
GGACTACCCGGGTTTCTAATCCTGTTCGCTCCCCACGCTTTCGCTCCTCAGCGTCAGTAACGGCCCAGAGACCTGCCTTCGCCATTGGTGTTCTTCCCGATATCTACACATTCCACCGTTACACCGGGAATTCCAGTCTCCCCTACCGCACTCAAGCCCGCCCGTACCCGGCGCGGATCCACCGTTAAGCGATGGACTTTCACACCGGACGCGACGAACCGCCTACGAGCCCTTTACGCCCACTAAATCCGGATCACGCTTGCACCCTACGTATTCCCGCGGCTGCTTGCCCGTAGTTAGC
+
CCCCCGGGGGGGGGGGGGGGGGGGGGGGGGGGGGGGGGGGGGGGGGGGGGGGGGGGGGGGGGGGGGGGFGGGGGGGGGGGGGGGGGGGFGGGGGGGGGGCGGGGGGGGGGGGGGGGGGGGGGGGGGGGGGGGGGGFG9DGGGGFGGGGGFGFDFFFFGGGGGFGGEGGFGGGFGFGEFGG?FFEGG*:FFE3CEE:FGGGGFGFGDFF9D>GB3?6<9EGBGFFFGF3:DFB<7?)66EEGF0().89@FG902(4F0<F??F<FFG6(.448A>2)A1999(((-.).4371-(0)0)02
@M03364:396:000000000-C9LGT:1:1101:19590:3769 2:N:0:10
GGACTACAAGGGTATCTAATCCTGTTTGCTCCCCACGCTTTCGTGCCTCAGTGTCAGTTACAGTCCAGAAAGCCGCCTTCGCTACTGGTGTTCCTCCTAATATCTACGCATTTCACCGCTACACTAGGAATTCCACTTTCCTCTCCTGCACTCAAGTTTCCCAGTTTCAAGAGCTTACTACGGTTGGGCCGTAGCCTTTCACTCCTGGATTAAGAAACCACCTCAGCACCCTTTACGCCCAGTACATCCGGATACCGCTAGCCCCCTACGGATTACCCCGGCTGCTGGCCCGTATTTCGGC
+
CCCCCGGGGGGGGGGGGGGGGGGGGGGGGGGGGGGCEGGGGGGGGFFGGGGEFGGGGFGGG<EFGFFFC<FGGGGGGGGGGGGEGGGGEGGGGA9F<FAFGGGGGGFFFCGFFGGFGGEDGGFGFCFFFEFGGGAFD=DEGGGFDE,DEFGEGF694@DFEGDGGGF>FG>9:>=8EFGA88?DEE+:?B+39@DC7EG77;@*=5*))2:4*3,1;8,,0;>/),)+-42)73**((4<*000+**1;>D(/3.))((63;</C85(6((((4).6+-(410480).(((4--()1*,)1
@M03364:396:000000000-C9LGT:1:1101:16089:3769 2:N:0:10
GGACTACTCGGGTATCTAATCCTATTTGCTCCCCACGCTTTCGTGCCTCAGCGTCAGTCACAGGCCAGGCGGCCGCCTTCGCCACTGGTGTTCTTCCATATCTCTGCGCATTTTACCGCTACACATGGAGTTCCACCGCCCTCTCCTGTCCTCAAGTCTGCCAGTTTCTGAATCATAAATGAGTTGAGCTCATCCCTTTGCCTTCAGACTTACCAGACCGCCTGCTCACCCTTTACGCCCCATCATTCCGTATACCGCTTGCAACCTACGTATTACCTCGGCTGCTGGCACGGAGTTAGCC
+
CCCCCFGGFGGGGGGFGGCFFDF,CF@FCCFGGGFGGEGGGGGGGGGGGGGGGGG7B<EEF9ECFEGGFCFGCEEGGGGGGGGGEGGGEFCCFCFFE9FDGGGGGGGGGGGGGGAFGEGDCGFF9=FGGGGFDG=FF3=FGGGBFGG=DDFDEDF;@;,@FFFFC9EE,,@3;@6@AFGFA,8@F7,39,@*C,>C7BFGGE9:C>=EF*990)>76>*=9D(/6+71);7;@@9)18EF*:1@*9CE+>24:,)).39(,4+)2;C(44,))5549+.-4?((-3,58(.1-(97)9)29
@M03364:396:000000000-C9LGT:1:1101:16485:3773 2:N:0:10
GGACTACTAGGGTTTCTAATCCTGTTCGCTCCCCCAGCTTTCGCGCCTCAGCGTCAGTGGTGGCCCAGAAGGCCGCCTTCGCCACCGGTGTTCTTCCCGATATCTACACATTCCACCGTTACACCGGGAATTCCAGTCTCCCCTACCGCACTCAAGCCCGCCCGTACCCGGCGCGGATCCACCGTTAAGCGATGGACTTTCACACCGGACGCGCCGAACCGCCTACGAGCCCTTTACGCCCAATAAATCCGGATAACGCTTGCACCCTACGTATTACCGCGGCTGCTGGCACGGACTTAGC
+
CCCCCGGGGGGGGGGGGGGGGGGGGGGGGGGGGGGGGGGGGGGGGGGGGGGGGGGGGGGGGGGGGGGGGGGGGGGGGGGGGGGGGGGG>FGGGGGGGGGGGDGGGGGGGGGGGGGGGGGGGGGGGGGGFGGGGGGGGGGGGGGFFGGGGFGFGF?FGFFGGGEGCEEEGGGGFG@GCEEGFGGGGG76FFEDFEEFGG?FGFG<CBF99G;GB)?9DBEG>GF<:E:)4DFF:??BFFGGGFB?F<B<BGGF:6(6@16??:;.CED23:B??624>F:9,4013<240:.50(-)./)22
@M03364:396:000000000-C9LGT:1:1101:23590:3778 2:N:0:10
GGACTACTAGGGCTTCTAATCCTATTCGCTCCCCACGCTTTCGTGCCTCAGCGTCAGGTACAGGCCAGGCGGCCGCCTTCGCCGCTGGTGTTCTTCCACATCTCTACGCATTTTACCGCTACACATGGAGTTCCACCGCCCTCTCCTGTCCTCAAGCCGTGCAGTTTCCAAAGCCTGAACCGGTTGAGCCGGTCCCCTTTACTTCAGCCTTGCACCGCCGCATGCGCACCCTTTACGCCCAATCATTCCGGATAAACCTTGCCACCTGCGCATTCGCCCGGCTGCTTGCACGTAGTTCGCC
+
CCCCCGFE,F8<,6EEC@,FFFGCDAFFCEFCFFF@FFGGGGGGGBFC@<FFEGGGG8FEFGG8FE8DFGEGGFEGGGG9AF,+@FGGDFB=<FDG<AFG,,9A8=FFGGGGFDFBAEEDGGGGD,A8,33A<E=BD8CCG8@*6@D8@*7;;A7;EEGG8C?C,3;E;,;9;@5>9FDF5:DBE5,0688DGGD=**=<+.+)2+1)6C861*9(>0*:4)-,8*()(13(384240//;,3:?)).79>(43)6*(.).(36C8*((-(-(-).-*(-49(-(.-42).28,.5@4()1
@M03364:396:000000000-C9LGT:1:1101:9861:3782 2:N:0:10
GGACTACCGGGGTTTCTAATCCTGTTTGCTCCCCACGCTTTCGTGCCTCAGCGTCAGTTACAGGCCAGGCGGCCGCCTTCGCCGCTGGTGTTCTTCCACATCTCTACGCATTTTACCGCTACACATGGAGTTCCACCGCCCTCTCCTTTCCTCCAGCCGTGCAGTTTCCAAAGCCTGAACCGGTTGCGCCGGTCCCTTTTACGTCAGACTTGCACAGACGCCTGCTCACCCTTTACGCCCAATCACTCCGCATCACGCTTGCCACCTGCGTATTCACGCCGCTGCTGGCACGTAGTTCGCC
+
CB,@CGE,@FFGGE7FGF9@9BE,CEFEFAEEGGG@FD:;FGG84:F=FFFFGGDDB66CCE@8F:FGGGCFEBFEFDG<AFGC:BEGFFG+A@,,E<,B,,>BDGA7=CF@9B;CFC7C@F==,6,BBFF8CFGFC:=F:;DAFF,,,+@C;)*3:5CA*>?D?DD;5=,DA<>>FA,9FCD1**8(:<89)**;:+CC+7*/55:<:*)2.*<<C(;*,916?+)1-/,-37>:308:*-43/().?7*(4(.47((((-0.9@4(3(-(((.).*4(2(-4>))5<4702,209*,)1
@M03364:396:000000000-C9LGT:1:1101:19341:3811 2:N:0:10
GGACTACAGGGGTATCTAATCCTGTTCGCTCCCCACGCTTTCGCTCCTCAGCGTCAGTAACGGCCCAGAGACCTGCCTTCGCCCTTGGTGTTCTTCCCGATATCTACACATTCCACCGTTACACCGGGAATTCCAGTCTCCCCTACCGCACTCAGGCCCGCCCGTCCCCGGCGCGGATCCCCCCTTGAGCGATGGACTTTCACACCGGACGCGACGAACCGCCTACGCGCCCTTTACGCCCAACAAGTCCGCATCACGCTTGCACCCTACGACTTCCCGCGGCTGCTGGCGCGTAGTTCGC
+
BCCCC<EE<<FBF7,;EEC5EGF@F9FGE,CFFGGGDEGD8FGGGFF?ADFGGBFGEF,@EFGGGEEEGFD87FEFEGCGFGG::,BE9FDF<<EFFFFGGEGD=,EFEEFCDGAFGGB=CB;EC8CEF>EAE,D<3,65:=EFDFCC8?F@>5+*6CE7EG>GF*@E,@EDDG@)*03;*3)*38,/6CGD*/;FDGC9C<G<FF)((90*47C39(2:(993-24),7(-3:)6<6EG5(-(8((.9:C((((.9??::6F2C8C(.4((-4(.-*((496((-),50(443())0)17
@M03364:396:000000000-C9LGT:1:1101:11933:3815 2:N:0:10
GGACTACCCGGGTATCTAATCCTGTTCGCTCCCCACGCTTTCGCTCCTCAGCGTCAGTAACGGCCCAGAGACCTGCCTTCGCCATTGGTGTTCTTCCCGATATCTACACATTCCACCGTTACACCGGGAATTCCAGTCTCCCCTACCGCACTCAAGCCCGCCCGTACCCGGCGCGGATCCACCGTTAAGCGATGGACTTTCACACCGGACGCGACGAACCGCCTACGAGCCCTTTACGCCCAATAAATCCGGATAACGCTTGCACCCTACGTCTTACCGCCGCTGCTGGCACGTCGTTCGC
+
CCCCCGGGGGGGGGGGGGGGGGGGGGGGGGGGGGGGGGGGGGGGGGGGGGGGGGGGGGGGGGGGGGGGDGGGGGGGGGGGGGGGGGGGGGGGGGGGGGGGGGGGGGGGGGGGGGGGGGFGGGGGGGGDCGGGGGG8EE@GGGGFGGGGGEGFGDCFGGGGGGFGGEEGGGGGFGFGGEEG?FDBGGE?FG:CCGGEGGGGGFGEGFFB>GBG1):6D;GGBGFF:;?)4>>F:?F2:?GGG:(().6)6C<6?(()9:>?B?C)7EGB4:6:(4:::<(((49>>B0376.8:4(...2>9
@M03364:396:000000000-C9LGT:1:1101:18535:3849 2:N:0:10
GGACTACCAGGGTTTCTAATCCTGTTTGCTCCCCACGCTTTCGAGCCTCAACGTCAGTTATCGTCCAGTAAGCCGCCTTCGCCACTGGTGTTCTTCCACATCTCTACGCATTTTACCGCTACACATGGAGTTCCACCGCCCTCTCCTGTCCTCAAGCCGTGCAGTTTCCAAAGCCTGAACCGGTTGGGCCGGTCCCTTTTACTTCAGACTTGCACAGCCGCCTGCCCACCGTTTACGCCCCATCATTCCGGATAACGCTTGCCACCTCCGTCTTACCCCGGCCTGTGGCACGTCGTTCGCC
+
CCCCCGGG8FGGGGGGGGGGGGGGGGGGGGGGGGGGDGGGGGGECGGGGG8FFGGGGGFFFGG<FGGGGGGGGGGGGGGGGGFGGGGGFGGGGFCGGGGGG8DGGFGFGGGGGGFFGGGGGGGGC,ECAFEGGGGGC+=FEGGFGGG8EDFBDECF9DE?EFFGDFGDGGC=DFCFF5,@FGD>>C3:AFCDCE>,2>DF7;BCF6843CC7>FGEC(A*65,1(*()/2(,6=1;<//:*((414::F41(414).-(4:B627C4(4,(((-)),+(,49(((.,2,(),((,8>),19
@M03364:396:000000000-C9LGT:1:1101:14019:3857 2:N:0:10
GGACTACTGGGGTATCTAATCCTGTTCGCTACCCATGCTTTCGAGCCTCAGCGTCAGTTGCAGACCAGAGAGCCGCCTTCGCCACTGGTGTTCTTCCATATATCTACGCATTTCACCGCTACACACGGAATTCCGCCTACCTCTCCGTCACTCAAGACAAACAGTTTCAAATGCAGTCTCTGGGTTGAGCCCCTAGTTTTCACACCGGACTTGCCATCCCGCCTGCGCGCCCGTTACACCCAGTAAATCCGGATAACGCTTGCCCCCTCCGTATTCCCGCGGCTGCTGGCCGTGCTGTGCC
+
CCCCCGGGGGGGGFGGGGGGGGGGGGFGGG,FGGGCGGGGGGGFGGGGGG@FGGGGGGGFG<F,FGGGCFGGGGGGGGGGGGGGGGGGGGGGG9EFGF<DFFGGCFGGGGGGGGGGGGGGGGGG9EGGGGGGGGGGGG+AFFGFGG+36<CDFDGFA3@=,@6F;FFG:AFGFGFG,:9,,,AGGGGFFFGD7*37=BGGGEGF;?*)/;49<+,*+(;?2)>@(,(0(:70(.333)>FG(,56<69FFG066(96,4,:855<C39(-(,..546C01-90((2).:(,(--(0*/(0*
@M03364:396:000000000-C9LGT:1:1101:5833:3873 2:N:0:10
GGACTACTAGGGTATCTAATCCTATTTGCTCCCCACGCTTTCGTGCCTCAGCGTCAGGTACAGGCCAGGCGGCCGCCTTCGCCGCTGGTGTTCTTCCACATCTCTACGCATTTTACCGCTACACATGGAGTTCCACCGCCCTCTCCTGTCCTCAAGCCGTGCAGTTTCCAAAGCCTGACCCGGTTGAGCCGGTCCCTTTTACTTCAGACTTGCACAGCCGCCTGCGCACCCTTTACGCCCAATCATTCCGGATACCGCTCGCCACCTACGTATTACCGCGGCTGCTGGCACGTAGTTAGGC
+
CCCCCGGGGGGGAGGGGGGGGGGEFGGFGGGGGGGGGGGGGGGGGGGGGGGGGGGGGFGCGGGGGGGGGGGGGGGGGGGGGGGGEGGGGGGGGGGGGGGGGGGGFFFFFEGGGGGFGGGDGGGGGGGG8FGGGGGGGGGGGDEFFGCD=DFEGCCFGGGGGG>FCAEADEGCAF@GGF,<FGDFCE:8A<=D8EEGCF+AC=??CFFC@F399;E4>DFG@C181*()47304:)6<:ED88?:<4AFFF>8(1))04(499:0CF42??15286:<;3(43144:77::DF6?(8@*)*2
@M03364:396:000000000-C9LGT:1:1101:13589:3919 2:N:0:10
GGACTACTCGGGTATCTAATCCTGTTTGCTCCCCACGCTTTCGAGCCTCAACGTCAGTTATCGTCCAGTAAGCCGCCTTCGCCACTGGTGTTCCTCCTAATATCTACGCATTTCACCGCTACACTAGGAATTCCACTTACCTCTCCGATACTCTAGCTTGACAGTTCCAAATGCAGCTTGGGGGTTGAGCCCCCACCTTTCACATCTGGCTTGCCATGCCGTCTGCGCTCCCTTTACACCCAGTAAATCCGGCTAACGCTTGCACCCTACGTATTACCGCGGCTGCTGGCCCGTATTTTGC
+
CCCCCGGGGGGGGFGGGGFGGGGGGGGGGGGGGGGGGGGGGGGFGGGGGGGGGGGGGGGGGGGGGGGGGGGGGGGGGGGGGGGGGGGGEGGGGGGGGGFGGFGGFGGGGGGGGGGGGGGGGGGGGGFGGGGGGGGGGGGGGGGFGGG+B?GEEDFFFGGG8FFGGGGGGGGGFD7=FDGGGED@BEFEFFF5DGCEDDEGGCEEEFFF*9BG>:EED3CFFCBBD9289D;=;;@39)>CE6;@AC<<CFG>216>F0;::?>)9F58(.2,4<?-4:87199170)),3<6977<6/)22
@M03364:396:000000000-C9LGT:1:1101:25872:3928 2:N:0:10
GGACTACTCGGGTATCTAATCCTGTTCGATCCCCACGCTTTCGTGCCTCAGCGTCAGTCACGACATGGAAGGCTGCCTTCGCAATCGGTGTTCTGCGCGATATCTATGCATTTCACCGCTACACCTCGCATTCCGCCTTCCTCTGTCGCACTCCAGTCTCGCAGTTTCAACGGCAGGACGGGGTTGAGCCCCGAATTTTTACCGCTGACTTGACTAGTCCGCCTACGCACCCTTTCAACCCAATAAATCCGGATAACGCTCGCTTCCTCCGTATTCCCGCCGCTGCTCGCACGGCGTTTGC
+
CCCCCGGGGGGGEGGGGGGGCBF9C,C@@,;BFGGGGEEGGGGEF@D,;EECFGGGGFGEEEFGGGGDGEGGGGGECFGFGDEG@EFE,BCFG99FFGGF@CED=E9@EFFCFFDECB+==@EF8>,=@FEGG9D:E+=<F?3=DFED6B78@)+3999,DGFGCCECEFF69:)3*9E>E5;>*?,8F8:5C5C*8EFFF<<035>18:7F<4+.;<+16>31,23.(1764??46)+*;<?1?DF)1<)4::(69:B619E(/;665:;21::))343(419(,))-719>B()0),1*
@M03364:396:000000000-C9LGT:1:1101:24835:3940 2:N:0:10
GGACTACCCGGGTTTCTAATCCTGTTCGCTCCCCACGCTTTCGCTCCTCAGCGTCAGTAACGGCCCAGAGACCTGCCTTCGCCATTGGTGTTCTTCCCGATATCTACACATTCCACCGTTACACCGGGAATTCCAGTCTCCCCTACCGCACTCAAGCCCGCCCGTACCCGGCGCGGATCCACCCTTCAGCGATGGACTTTCACACCGGACGCGACGAACCGCCTACGCGCCCTTTACGCCCAATAAATCCGCATCACGCTTGCACCCTACGTCTTACCGCGGCTGCCGGCACGTCGGTAGC
+
CCCCCGGGGGGGFFGGGGFGGGGGGGGGGGGGGGGGGGGGGGGGGGGGGGGGGGGGGFGGGGGGGGGG<FEFGGGGGGGGGGGG@AFGFGGGGGGGGGGGGGGGGGGGGFFGGFGGGGFDGGGGGGGG:CDFGFAA@CFGGGGFFBD=C>E=G=8;FCFGGGFGDCGEGGEGAC5D*2CF<FF**=:7AA83DCE*<9EGGFGEGFF>9D;C>>CBGBG54CB6:C0)4>>6;??FF0E?C(4(/)6<?FD(-(()1(2(2:C,9AD?:?04(.8.4<(74(,49((((-348((0)),19
@M03364:396:000000000-C9LGT:1:1101:21388:3945 2:N:0:10
GGACTACACGGGTATCTAATCCTGTTCGCTCCCCACGCTTTCGCTCCTCAGCGTCAGTAACGGCCCAGAGACCTGCCTTCGCCATTGGTGTTCTTCCCGATATCTACACATTCCACCGTTACACCGGGAATTCCAGTCTCCCCTACCGCACTCAAGCCCGCCCGTACCCGGCGCGGATCCACCGTTAAGCGATGGACTTTCACACCGGACGCTACGAACCGCCTACGAGCCCTTTACGCCCAATAAATCCGGATCACGCTTGCACCCTACGTATTACCGCGGCGGCTGGCCCGTACTTAGC
+
CCCCCGGGGGGGGDGGGGGGGGGAFGGGGGGGGGGGGGGGGGGGGGGGGGGGGGGGGGGGGGGGGGGGCGGGGGGGGGGGGGGGGGGGEGFGGGGGGGGGGGGGGGGGGFGGGGGGGGGCGGGGGGGGFGGGGGG9DFCGGGGFGGGGGFGBF5=DGGGGGGFGGGGGGGGGFGFGCAGGFFD<FG*6CC?5FGGGGGGGGEGEFEF92<65(0*,12CGFGF::CB)496<::?4><GGG0:7@2)5@F)7:<08@<<?B?F?GGG:(4::))5-6A39,49(260(,2,49,().*)2*
@M03364:396:000000000-C9LGT:1:1101:15654:3971 2:N:0:10
GGACTACTCGGGTATCTAATCCTGTTTGCTCCCCACGCTTTCGCGCCTCAGCGTCAGTTATCGTCCAGCAAGCCGCCTTCGCCACTGGTGTTCCTCCTAATATCTACGCATTTCACCGCTACACTAGGAATTCCGCTTGCCTCTCCGACACTCAAGGGATACAGTTTTGAAAGCAGTTCCGGGGTTGAGCCCCGGGATTTCACTCCCAACTTGCATCTCCGCCTACACGCCCTTTACACCCAGTAAATCCGGACAACGCTTGCAACCTACGTATTCCCGCGGCTGCCGGCACGTAGTTAGC
+
CCCCCGGGGGGGGDFGGGGGGGGGGGGGGGGGGGGGGGGGGGGGGGGGGGGGGGGGGFGGGGGGGGGGFGGGGGGGGGGGGGGGGGGGFGGGGGGGGGGGGCGGGGGGGGGGGGGGGGGGGGGGGDFGGDGGGGGGGGFGGGFFGGG=BAGEGFGF==D?FGFG=EFGGDGFFFCGGFGGGGGGGGGEFGCFGGGD4CFGGFGFGF8(6D@?)10)3.CFBD;D6B@FFGF6>::9<)<;EFFF*4<AFGD6?F((779?66A)0<C.3:<(.)82)<3,4,((4(((42,1(,()0*.::
@M03364:396:000000000-C9LGT:1:1101:10690:3972 2:N:0:10
GGACTACAAGGGTTTCTAATCCTGTTCGCTCCCCACGCTTTCGCTCCTCAGCGTCAGTAACGGCCCAGAGACCTGCCTTCGCCATTGGTGTTCTTCCCGATATCTACACATTCCACCGTTACACCGGGAATTCCAGTCTCCCCTACCGCACTCAAGCCCGCCCGTACCCGGCGCGGATCCACCGTTAAGCGATGGACTTTCACACCGGACGCGACGAACCGCCTACGAGCCCTTTACGCCCAATAAATCCGGATAACGCTTGCACCCTACGTATTACCGCGGCTGCTGGCCCGTCGGTTGC
+
CCCCCGGGGGGGGGGGGGFGGGGGGGGGGGGGGGGGGGGGGGGGGGGGGGGGGGGGGGGGGGGGGGGGGGGGGGGGGGGGGGGGGGGGGGGGGGGGGGGGGGGGFEGGGGGGGGGGGGGGGGGGFGGGGGGGGGGGGGFGGGGFGGGGGFGFGFFFGGGGGFEGGGGGGGGEECAGGFGGFGGFFGGDFGG5FGGGGGGGGCB?GEE(-9>E1.:4)6EGFGFF6A?)8C>?0:?)5(;EGFF?4))5@F3>(424??03:?C?GGGFBF(.428463,--07((().86(496,)))(1/
@M03364:396:000000000-C9LGT:1:1101:10146:3974 2:N:0:10
GGACTACTGGGGTTTCTAATCCTGTTCGATCCCCGCACTTTCGTGCCTCAGCGTCAATCGTGCCTTTGCCAGCTGCCTTCGCAATCGGCCTTCTGTGTCATATCTATGCATTTCACCGCTACTTGACACATTCCGCCGGCATCATCCACATTCCAGTAGGTCAGTTTCAACGGCACCCTCAAGGTTTAGCCCCGACTTTTCACCGCTGACTTGACTTACAGCCTACGCACCCTTTAAACCCAATAAATCCGGATAACGCTTGCACCCTCCGTATTCCCGCGGCTTCTTGCACGGATTTAGC
+
CCCCCGGGGGGGGGGGGGGGGGGGGGGGGFGEGGGGGGGGGGGGGGGGGGGGGGGGEGGGGGFGGGGGGGGGGGGGGGGGGGGCCDFGGGGGGGGGGGGGGGGGGGG<FGGGGGGGGGGGGGGGGGGGGFGGGFFDG:CFCDF*=FGFGFGFGFGFDFGGGGFGGFFGG8EEEGFGGFFGG??FGG;@CF?>CECEGGGGFEGFGFFFFGE?:8E8DCG9*2:@@C<>DGFF<@))1;FGG7(5))1)AD36??:AF?FFF?E<FGG:6?91214-::3;96;0(.6)6<24177)0/.:0
@M03364:396:000000000-C9LGT:1:1101:10601:3981 2:N:0:10
GGACTACTCGGGTATCTAATCCTGTTCGCTCCCCACGCTTTCGCTCCTCAGCGTCAGTAACGGCCCAGAGACCTGCCTTCGCCATTGGTGTTCTTCCCGATATCTACACATTCCACCGTTACACCGGGAATTCCAGTCTCCCCTACCTCACTCAAGCCCGCGCGTATCCGGCGCGGTACCACCATTAAGCGATGTACTTTCACACCGTCCGCGCAGAACCGCCTACGACCCCTTTACGCCCAATACATCCCGCTAACTCTTTCGCCCTCCTGTCTACCGCCGCCCTTGGCCCGTGTTTACC
+
CCCCCGEGGFGDF+CFGGCFDGG<@;@F@CFGGCFG+:F@@FCDEEFC@F@FFGGG@FC,CB@+@FCE<F,EFFGFFFCE<=FGFCF8C,CFE?><?=CFCCCF8EF,44=?,,=,B8>61BDFEC7C+>4=,,@,@:6,A+30+3@@=*,:@)@0:++6++30@:5,3*5B*1/)*)*,,12,,5,11,*51**=@CE9<6E3*00(()./-)/(92CC(9>B:;1B(/3((.).63*1C((47)5:FC*(((4(/).)))0(*;5(.-,,),)).2-,(,,((((.4()-3(-)0).*2
@M03364:396:000000000-C9LGT:1:1101:13981:4005 2:N:0:10
GGACTACACGGGTATCTAATCCTGTTCGCTCCCCACGCTTTCGCTCCTCAGCGTCAGTAACGGCCCAGAGACCTGCCTTCGCCATTGGTGTTCTTCCCGATATCTACACATTCCACCGTTACACCGGGAATTCCAGTCTCCCCTACCGCACTCAAGCCCGCCCGTACCCGGCGCGGATCCACCGTTAAGCGATGGACTTTCACACCGGACGCGACGAACCGCCTACGAGCCCTTTACGCCCAATAAATCCGGATCACGCTTGCCCCCTACGTATTACCGCGGCGGCTGGCACGTCGTTCGC
+
CCCCCGGGGGGGGGGGGGGGGGGGGGGGGGGGGGGGGGGGGGGGGGGGGGGGGGGGGGGGGGGGGGGGFGGGGGGGGGGGGGGGGGGGGGGGGGGGGGGGGGGGGGGFGGGGGGGGGGFGGGGGGGGGGGGGGGGGGGGGGGGFGGF>EDGFGDGFGGGGGGFGGGGGGGGGFG>GCEGFFFG<38=6AE:74:EFFGGGGCGC<=<>9D>EB3/-)4EE>D>08C:)(99?<7:AFFGGGB?:7446=*)3:0(3<?BF?:@(CFD>:?2.5<>4:F?9(7>0(--72((.:4,.8)4C7
@M03364:396:000000000-C9LGT:1:1101:9070:4042 2:N:0:10
GGACTACTGGGGTATCTAATCCTGTTTGCTCCCCACACTTTCGCGCCTCAGCGTCAGTTACAGTCCAGTTAGTCGCCTTCGCCACTGGTGTTCCTCCCAATCTCTACGCATTTCACCGCTACACTGGGAATTCCACTAACCTCTCCTGCACTCAAGCCCGACAGTATCCAAAGCAATTCCCAACTTGAATCCAGGACTTTCACTTCAGACTTACCGGGCCGCCTACGCGCCCTTTACGCCCAATCATTCCGGCCTACGCTTGCCCCCTACGACCTACTGCTGCTGCTGGCCCGTCGTTCGC
+
CCCCCGGGFFCCGEGGGGFGGGGCCECFEGGFGGGGG@FGGGEFCGGGGGFFECGGEEEGGGFGGGGGGG<FFGGGGGGDFGG:FFGFGFFGGGGGGGDFGGGGGGGGG8FGGGG<FGGGGGFGGGFGFGGGGGFGGFGGGGG6DFGG?FGFC)=DAEFECFAGGGDGGGGFBF)@AFGGGGC<:@::A,;67EECCFGFFCG<>AFE*C@C546<DF5C2CBF225=:3626@@C9;CCF;,17?AFFF7,(-(.7-1(-38.9C5-43((((-)(+,)),8>:2)50:((13(0.)./9
@M03364:396:000000000-C9LGT:1:1101:20033:4043 2:N:0:10
GGACTACTCGGGTTTCTAATCCTGTTCGATCCCCACGCTTTCGTGCCTCAGCGTCAGTTACGACATGGAAAGCTGCCTTCGCAATCGGAGTTCTGCGCGATATCTATGCATTTCACCGCTACACCTCGCATTCCGCCTTCCTCTGTCGCACTCCAGTCTCGCAGTTTCAACGGCAGGACGGGGTTGAGCCCCGAATTTTTACCGCTGACTTGACGAGTCCGCCTGCGCACCCTTTCAACCCAATAAATCCGGATAACGCTTGCACCCTCCGTATTACCGCGGCTGCTGGCCCGGAGGTCGC
+
CCCCCGGGGGGGGGGGGGGGGGGGGGGGGGGGGGGGGGGGGGGGGGGGGGGGGGGGGGGGGGGGGGGGGGGGGGGGGGGGGGGGGGGG@FGGGGGGGGGGGGGGGFGGGGGGGGGGGGGGGGGGGGGGGGGGGGGGGGGGGGGFGGGGGFF=@DGFFEFGGGFGGFGGGGGGBFAGGFGGGGGFEG88FGFGGGEGGFGGGFGFGFDFFGF+70*(2:F7():??:7BFDBFFBF<A2:CCB<?F2))1>DF:619=:B6:?82CCDFFF1-..865<8>B9901(,.(-(4>>4)))(11
@M03364:396:000000000-C9LGT:1:1101:6676:4095 2:N:0:10
GGACTACTGGGGTTTCTAATCCTGTTTGCTCCCCACGCTTTCGCTCCTCAGCGTCAGTAACGGCCCAGAGACCTGCCTTCGCCATTGGTGTTCTTCCCGATATCTACACATTCCACCGTTACACCGGGAATTCCAGTCTCCCCTACCGCACTCAAGCCCGCCCGTACCCGGCGCGGATCCACCGTTAAGCGATGGACTTTCACACCGGACGCGACGAACCGCCTACGCGCCCTTTACGCCCAATCAATCCGGATAACGCTTGCACCCTACGTCTTACCGCCGCTGCTGGCCCGTCGTTCGC
+
CCCCCGGGGGGGCFGGGGGGGGGGGGGGGGGGGGGGGGGEGGGGGGGGGGGGGGGGGGGCGGGGGGGGFGCFGGGGGGGGGGGCGGGGGGGGGGGGGGGGGGGGGFGGGGGGGGGGGGGGGGGGGGGG7FGGGGGGFFFGGGGFGGG6CAGB@==FGGGGGGFCCCEGGGGGFGAG*?EGFGF7CGF6AEE3CGD6CGGGGFGFGFB93DBGB3C>C>GG9GF03;:)(79B6??:A<CEG,8<)5.<FGC>FB6)9:0,4<>)7EC(.:?F(4:4:<-4,46((())((((37207.(17
@M03364:396:000000000-C9LGT:1:1101:20504:4101 2:N:0:10
GGACTACTGGGGTTTCTAATCCTCTTTGCTCCCCACGCTTTCGTGCCTCAGCGTCAGGTACAGGCCAGGCGGCCGCCTTCGCCGCTGGTGTTCTTCCACATCTCTACGCATTTTACCGCTACACATGGAGTTCCACCCCCCTCTCCTGCCCTCAAGCCGTGCAGTTTCAAACGCCTGAACCGGTTGGGCCGGTCCCTTTTCCTTCAGACTTGAACAGCCGCCTGCCCCCCCTTTACGCCCCATCATTTCCTGTAACCCTTGGCCCCCTCCGTATATCCCCGCTGCTTGCACGCGTCTCAGC
+
CCCCCGGGDFGGF:FGGGCEFF96C<FFCFGGGGFGGGGEGGGFGGFB<A;@FCG@FAFGFFGCD6FGF7:FF7CFGEGFGGC7C@FG<FE=FGGG<9,::EE?A4,AFEEGFDDFEGGGEFFG9>BFGFFFFGCFF++@CCG5CF;C,*@CFFGFC@*1*C@FF>EG,5>,3>74C*,<C=C=:**0)=5))2::>CGG?89)0*1.)27+))<)*.;*4C23.*.)499,45.)33:?E:71*)))1**)).))*,(.((+.5C9,(((((.)).+,,-(4(2,).,)5?(,()0))*0
@M03364:396:000000000-C9LGT:1:1101:10928:4131 2:N:0:10
GGACTACTGGGGTTTCTAATCCTATTTGCTCCCCACGCTTTCGTGCCTCAGCGTCAGGTACAGGCCAGGCGGCCGCCTTCGCCGCTGGTGTTCTTCCACATCTCTACGCATTTTACCGCTACACATGGAGTTCCACCGCCCTCTCCTGTCCTCACGCCGTGCAGTTTCCAAAGCCTGAACCGGTTGGGCCGGTCCCTTTTACTTCAGACTTGCCCCGCCGCCTGCGCACCCGTCACGCCCAATCGTTCCGCTTACCGCCGGCCCCCCACGTCTTATCGCGGCCGCTAGCCCGGAGTTGACC
+
CCCCCGGGGGGE@+BFGC,9CFGF<AFGCFEFFGGE@FEGGGGFFEFF<FFGGG>BCCFFGGGFFGGGC<FDGG@GGDCEFGGGGCFFB:?CEFDFGGFEGCCFGGGGEGGDGG8EGGGGGFGG,DFE=FFFFDGFDFDEFD8D=>,,@FCEF6=?@GGE5F*=@,@B@BCF/@7DE6,=CGG=C:*/8:8CCC5CCCEF+7+)3:864*<<<)5(76:57C(((24599<(:(22-.1:/(.1)..279*((-),)-(((-:158)-73?(4(.)./4(43((((((.,41(4200*-*9
@M03364:396:000000000-C9LGT:1:1101:8422:4132 2:N:0:10
GGACTACTCGGGTTTCTAATCCTGTTCGCTCCCCACGCTTTCGCTCCTCAGCGTCAGTAACGGCCCAGAGACCTGCCTTCGCCATTGGTGTTCTTCCCGATATCTACACATTCCACCGTTACACCGGGAATTCCAGTCTCCCCTACCGCACTCAAGCCCGCCCGTACCCGGCGCGGATCCACCGTTAAGCGATGGACTTTCACACCGGACGCGACGAACCGCCTACGAGCCCTTTTCGCCCAATAAATCCGGATAACGCTTGCCCCCTACGTAGTTCCGCGGCTGCTGGTACGTATGTCGC
+
CCCCCGGGGGGGGGGGGGGGGGGGGGGGGGGGGGGGGGGGGGGGEGGGGGGGGGGGGGGGGGGGGGGGFFGGGGGGGGGGFGGDGGGFGGFGGGDGFGGGFGGGGGGGGGGGGFFGGGGGEECFFGGGFGFGGGGC=D=DGFGFDFGGCAE@FDDDFGGGGGFGG:7*5@EGAEF//:EC9@C4;C<8AB8CFGGFGGGGFEEC<A>9(>2=67C>CBGG;D913::36C9:2<?)),;CG<2?)8)-@G<16?(.129?B?C(9FC>(2-:3(4-)<8:1>B0-,)),().-()0)/)1/
@M03364:396:000000000-C9LGT:1:1101:21567:4151 2:N:0:10
GGACTACAAGGGTATCTAATCCTGTTTGCTCCCCACGCTTTCGAGCCTCAACGTCAGTTATCGTCCAGTAAGCCGCCTTCGCCACTGGTGTTCCTCCTAATATCTACACATTCCACCGTTACACCGGGAATTCCAGTCTCCCCTACCGCACTCAAGCCCGCCCGTACCCGGCGCGGATCCACCGTTAAGCGATGGACTTTCACACCGGACGCGACGAACCGCCTACGAGCCCTTTACGCCCAATAAATCCGGATCACGCTTGCACCCTACGTCTTCCCGCGGCTGCTGGCCCGTCTTTAGC
+
CCCCCGGGGGGGGGGGGGGGGGGFGGGGGGGGGGGGGGGGGGGFGGGGGGFGGGGGGFGGGGGGGGGGGGGGGGGGGGGGGGGGGGGGGGGGGGGGGGGGGGGGGGGGGGGGGGGGGGGGGGGGGGGGGGGGGGGGGGGGGGGFGGGGGFGBFD=DDGGGGGFGGDGGGGGGFF83:@GG6EFFGE*:FCCCCCGGGGGGGEGFGBF;1DFE37C750CG9DFF68?.8C>?B<?2<?DGG161)-.-947>??(.<6:<:?C2DFG?1284,4:2<C44,9>FB(),2:(3644)8*):7
@M03364:396:000000000-C9LGT:1:1101:23822:4154 2:N:0:10
GGACTACTAGGGTTTCTAATCCTGTTCGCGCCCCACGCTTTCGCTCCTCAGCGTCAGTAACGGCCCAGAGACCTGCCTTCGCCATTGGTGTTCTTCCCGATATCTACACATTCCACCGTTACACCGGGAATTCCACTCTCCCCTACCACACTCAAGCCCGCCCGTACCCGGCGCTGATCCAACCTTCAGCTATGGACTTTCACACCGGACGCGTCAAACCGCCTACGTGCGCTGTACGCCCACTAAATCCGGGTGACGCTAGCCCCCTACGTCTTACCGCCGCGGCTGCCCCGAAGTTAGC
+
@C,ACFGF,,;@EEC<EF<F,AE,EF9@B+@FCCF@FGEG<ACECFEG8<FFGGGGGGD9EEE>FFCGD8,,<<F<EEF,4FCCCAFF5DFGGAD<F@CF7+@DFGFC<99FD@,:<+@+@FGFF@:FFFCFGGG,,,6CFGGFFDF,,;CD:)0@,36+@C*=@::CFC5B>1)2*;B@,,;*21,0+,,++0++2?CF?)?)2=332C9C()2(*.<:1<061;:),*((,-4).-2:E-(.)54<6*1(((((),28(-<,*:7920((,3().043(-(490(4((((-(()7*602
@M03364:396:000000000-C9LGT:1:1101:16982:4157 2:N:0:10
GGACTACCCGGGTTTCTAATCCTGTTCGCTCCCCACGCTTTCGCTCCTCAGCGTCAGTAACGGCCCAGAGACCTGCCTTCGCCATTGGTGTTCTTCCCGATATCTACACATTCCACCGTTACACCGGGAATTCCAGTCTCCCCTACCGCACTCAAGCCCGCCCGTACCCGGCGCGGATCCACCGTTAAGCGATGGACTTTCACACCGGACGCGACGAACCGCCTACGCACCCTTTACGCCCAATCATTCCGGATACCGCTCGCCACCTCCGTATTACCGCCGCGTCTTGCACGTCGTTAGC
+
CCCCCGGGGGGGGGGGGGCEGGGGGGGGGGGGGGGGGGGGGGGGGGGGGGFFGGGGGGGGGGGGGGGGGGCFGFGGGFGGGGGGGGGGGGGGGGGEFGGGGGGFDEF9FGGF9FGGGGFDEGGGFCFC@FGGGGG9EGDDFFEFCGGGGFG5FD6:DFGGGEECFEEGGGGGFGFG78CC9C<*=E76FECDC5ECFEFGGCG?DDD>0C>G>DG3/4?C0)4((2:EFCF02(4<9:AEE66108429>6(--())46(-,8(*;>7(3,2(.5))3(4(41(((((.6)<B.()))-*2
@M03364:396:000000000-C9LGT:1:1101:20819:4161 2:N:0:10
GGACTACACGGGTATCTAATCCTGTTCGCTCCCCACGCTTTCGCTCCTCAGCGTCAGTAACGGCCCAGAGACCTGCCTTCGCCATTGGTGTTCTTCCCGATATCTACACATTCCACCGTTACACCGGGAATTCCAGTCTCCCCTACCGCACTCAAGCCCGCCCGTACCCGGCGCGGATCCACCGTTAAGCGATGGACTTTCCCACCGGCCGCGACGAACCGCCTACGAGCCCTTTACGCCCAATAAATCCGGATAACGCTTGCACCCTACGTATTTCCGCGGCTGCCGGCCCGTATGTCGC
+
CCCCCGGGGGGGGGGGGGGGGGGGGGGGGGGGGGGGGGGGGGGGGGGGGGGGGGGGGGGGGGGGGGGGGGFGGGGGGGGGGGGGGGGGFGGGGGGGGGGGGGEGGGGGGGGGGGGGGGGGGGGGGGGGGGGGGGGFGGGGFGGFGGG+=?GAGFGFGGGGGGFGEGGGGGGGFGFD5:EGDGGEGEEDFG=<DEE*<FGGG)B3C:>9(9,*,)14<9GG6GF66;6)4<>BB:?FB:EGGB(:)4).9FD>B??2??B?(,;,CFGF??2.).().<:?20;B01((,(--2--)./)17
@M03364:396:000000000-C9LGT:1:1101:20749:4162 2:N:0:10
GGACTACTGGGGTTTCTAATCCTGTTCGCTCCCCACGCTTTCGCTCCTCAGCGTCAGTAACGGCCCAGAGACCTGCCTTCGCCATTGGTGTTCTTCCCGATATCTACACATTCCACCGTTACACCGGGAATTCCATTCTCCCCTACCTCACTCAAGCCCGCCCGTACCCGGCGCGGTTCCCCCGTTAAGCAATGGACTTTCACACCGGACGCTCCGAACCGCCTACGAGCCCTTTACGCCCAATAAATCCGGATAACGCTTGCACCCTACTTATTTCCGCGGCTTCTTGCTCGAATGTGGG
+
CCCCCGGEGGGGFGGGGGG9FFG;FEF@CCFEGG?FGGGGFGGEGGGFGA,FEGG7@FAF@FCEG>CF@FEFFFFFFGG<FFGGC?FG?=FGGFFGFGG@EGE<AFGFGGGEFFFG8@ECEBFG@CFC>FEAFGG,,=DF9D6;=@F,,5=*,8FFGCDEEEBDGC>8:1@E*>:D*/AE98)4=CCDFE+009F66CF?CCG?6>B92C(5:3*-)3?E>G>((*,04C>3(47).4CEE?:8)).-/*13(,()1,,,(42)9:7:(())..-:-240(4;((44<4-).3(()/*)0*
@M03364:396:000000000-C9LGT:1:1101:9937:4179 2:N:0:10
GGACTACAGGGGTTTCTAATCCTGTTCGCTCCCCACGCTTTCGCTCCTCAGCGTCAGTAACGGCCCAGAGACCTGCCTTCGCCATTGGTGTTCTTCCCGATATCTACACATTCCACCGTTACACCGGGAATTCCAGTCTCCCCTACCGCACTCAAGCCCGCCCGTACCCGGCGCGGATCCACCGTTAAGCGATGGACTTTCACACCGGACGCGACGAACCGCCTACGAGCCCTTTACGCCCAATAAATCCGGATAACGCTTGCACCCTACGTATTACCGCGGCGGCTGGCCCGTCGTTAGC
+
CCCCCGGGGGGGGGGGGGGGGGGFGGGGGGGGGGGGGGGGGGGGGGGGGGGGGGGG7FGGGGGGGGGGFGGGGGGGGGGGGGGGGFGGGGGGGGGGGGGGGGGGGGGGGGGGGDGGGGGGGGGGGGGG@FGGGGGGGGGGG8BFGGG889F@BDFFGGGEGGDGFEGGGGGGFGFGC5CFFGGFGGG<FFGGGGGFGGGGGEGECEB9BG>E(089<>GGBG6<(0(0-7>0?(8)61CEG:<?4<94@G36?434=?B?6(/.7FGB<6?:?904<+-(-390(4(9((,466()7)(1:
@M03364:396:000000000-C9LGT:1:1101:21689:4188 2:N:0:10
GGACTACACGGGTTTCTAATCCTATTTGCTCCCCACGCTTTCGTGCTTCAGCGTCAGTTGGGCGCCGGTGCGCTGCCTTCGCAATCGGCGTTCTGCGTGATATCTATGCATTTCACCGCTACACCACGCATTCCGCGCACTTCTCGCCCACTCAAGACCGCCAGTTTCAACGGCTCGGCGGGGTTGGGCCCCGCGATTTTACCGCTGACTTAGCGGCCCGCCTCCCCACCCCTTCCACCCAATAAATCCGGATACACCCCGCCTCCCCCGTCTTTCCCCCGGTGCTCGCCCGGCGTTTGGC
+
CCCCCGGGGGGGGGGGGGGGGGG,FGGGGGGGGGGGGGGGGGGGGGGGGGGGGGGGEGGGGGGGGGGGGGGGGGGGGGGGGGGGGGGG+CGGGGGGGGGGGGGGGGGGGGGGGGGGGGGGGGGGFGGGDGGGGFGD63=FEGGFGGD;C?CCF@9A7@DGGGFGFGGGGGGGFG@GGEGEDC<:CE*47CGGGGG59;CE?<G<G>B0?>AF4F*-14::9C<42*,.4D818:((.-;E5:1)/66)95)(,4))).(1(-*(1;*41,3(82))60(-7(,412)4((47(((0))-/9
@M03364:396:000000000-C9LGT:1:1101:12874:4233 2:N:0:10
GGACTACCGGGGTATCTAATCCTGTTCGCTCCCCACGCTTTCGCTCCTCAGCGTCAGTAACGGCCCAGAGACCTGCCTTCGCCATTGGTGTTCTTCCCGATATCTACACATTCCACCGTTACACCGGGAATTCCAGTCTCCCCTACCGCACTCAAGCCCGCCCGTACCCGGCGCGGATCCACCGTTAAGCGATGGACTTTCACACCGGACGCGACGAACCGCCTACGAGCCCTTTACGCCCAATAAATCCGGATAACGCTCGCATCCTCCGTATTACCGCGGCTGCTGGCCCGGCGTTCGC
+
CCCCCGGGGGGGGGGGGGGGGGGGGGGGGGGGGGGGGGGGGGGGGGGGGGGGGGGGGGGGGGGGGGGGGGGGGGGGGGGGGGGGCGGGGGGGGGGGGGGGGGEGGGGGGGGGFGGGGGEGGGGGGGGGEGDFGGGCFGGGGGGFGGGCGFGFGFDFGGGDGGFGGCEGG>CGEG9DE5EGCGG>FC<3FFG3*AE6>CFGG9FAFF:>0CBG95C997EE3D>BB@?),79?2:7AFBGGG6<7046<FGD98(()939((,2,*:>3>F>2(35)6<474241712>03(2,9()0)(11
@M03364:396:000000000-C9LGT:1:1101:10410:4237 2:N:0:10
GGACTACACGGGTATCTAATCCTGTTCGATACCCACGCTTTCGTGCATCAGTGTCAGTCACGGCCTGGCAGGCTGCCTTCGCGATCGGGGTTCTGCGTGATATCTATGCATTTCACCGCTACACCACGCATTCCGCCTGCCCCGTACGTACTCACGCCTCCCAGTTTCAACGGCAGTTCAATGGTTGAGCCACTGACTTTCACCGCTGACTTACGGGGCCACCTACGCACCCTTTAAACCCAATAAATCCGGATAACGCTTGCATCCTCCGTATTACCGCGGCTTCTGGCCCGGGCTTTGC
+
CCCCCGGGGGGGGGFGGGGGGGGGFGGGGGGGGGGGGGGGGGGFGGGGGGGGGGGGGFGGGGGEGGGGGGGGGGGGGGGGGGGGDGGGCFGGGDGGGGGGGFFGGFGGGGGGGGGAFGDGCGGGFGGGGGGGGGGDEGFDFFGADGGGGFGDGE+A<CFGFGFGFGFGGGGGFG=D;BEE@FFFFGFBFFGGGGGGGGFGGEGBGFF=2FFGC4C(90:C@GFFEF05:C>FFFF.4)2;E03()554@GD>:?0)929:?BC)2:9)-466(,.64<66,213>()-4)143>())),2*
@M03364:396:000000000-C9LGT:1:1101:12451:4262 2:N:0:10
GGACTACTAGGGTTTCTAATCCTATTTGCTCCCCACGCTTTCGTGCCTCAGCGTCAGGTACAGGCCAGGCGGCCGCCTTCGCCGCTGGTGTTCTTCCACATCTCTACGCATTTTACCGCTACACATGGAGTTCCACCGCCCTCTCCTGTCCTCAAGCCGTGCAGTTTCCAAAGCCTGAACCGGTTGAGCCGGTCCCTTTTACTTCAGACTTGCACAGCCGCCTGCGCACCCTTTACGCCCCATCCTTCCGTATAACGCTTGCCACCTACGTATTACCCGGGCTGCTGGCCCGTAGTTCGGC
+
CCCCCGGGGGGGGFGGGGGGGGGGGGGGGGGGGGGGGGGGGGGGGGGGGGGGGGGGGGGGGGGGGGGGGGGGGGGGGGGGGGGGGGGGGGGGGGGGGGGGGGGGGGGGGGGGGGGGGGGGGGGGGGGGFGGGGGGGGGGGGGGFGGDGFFFEGFCFGGGGGGFGGFGFFGGCCFFGGFGGGGGCCG,7AACDDGGGCFFGG=?)73+)6<?+;*A9C7CC9DD@@/4)3C?<08:5::?:*,.:054AFG*.:BBAB6,:((A<FGC(5(42)8-46+((-2((-4.,4(4>9(,06*(11
@M03364:396:000000000-C9LGT:1:1101:24651:4264 2:N:0:10
GGACTACCAGGGTATCTAATCCTGTTCGCTCCCCACGCTTTCGCTCCTCAGCGTCAGTAACGGCCCAGAGACCTGCCTTCGCCATTGGTGTTCTTCCCGATATCTACACATTCCACCGTTACACCGGGAATTCCAGTCTCCCCTACCGCACTGAAGCCCGCCCGTCCCCGGCGCGGATCCACCGTTAAGCGATGGACTTTCCCACCGGTCGCGACGAACCGCCCACGGGCCCGTTAACCCCAATAAATCCGGATAACGCCTGACCCCTACGTAATACCGCGGCTTGCTGCCCGGATTCGGG
+
CCCCCGGGFGGGDDGGGF9EEGGCFCEFGCGGGGFGGGGGGGGGGGGGGGGGGGGCGGGGGGGGGGGGCFGGGGGGFGGCFEGGGEGGCFGDFGGAFGGGEFGGFGGGGGGG9FFGGGGGGG;FGGGGD+:FFGGGFG?DGGGDGG>CE5F=81+53@EGGG>>F75EDEE>9<5D7)=C,<D@F8*3A,8:7EEEGBBF+)?=FD80()(/-)*-)38CBC>(-/2)()-,,-33()028:::05)-6C5032,)9-1(34*.7*C(,(((.,--)04((-((-(().).(,0(00*(*)
@M03364:396:000000000-C9LGT:1:1101:5961:4265 2:N:0:10
GGACTACTAGGGTTTCTAATCCTGTTTGCTCCCCACGCTTTCGAGCCTCAGCGTCAGTTACAGTCCAGAGAAGCGCCTTCGCCACTGGTGTTCTTCCTAATCTCTACGCATTTCACCGCTACACTAGGAATTCCCTTCTCCTCTCCTGCACTCTAGACTTCCAGTTTGAAATGCAGCACTCAGGTTAAGCCCGAGTATTTCACATCTCCCTTAAAAATCCGCCTACGCTCCCTTTACGCCCAGTCAATCCGGACAACGCTCGCCACCTACGTATTACCGCGGCTTCTTGCACGTAGTTAGC
+
CCCCCGGGGGGGFGGGGGGGGGGGGGGGGGGGGGGGGGGGGGGGGGGGGGGGGEGGGGGGGGGGGGGGDGFGGGGGGGEBFGGGGGGGGGGGGGFFFGGGGGGGGGGGGGGGGGGFCEGGGGFF9EGGDGGGEGGGGGGGGFFBFGGDGFGFG8DC;DEAFGFGGGGGGFGGFGFGGFGGG,2@E?9=FCEDGGGE6CCGGEFEDF?<*;@G@FA7D:GEBG=FD4<BFGFFFFECC@GEED==*8*<FGGFDF@F:6@1<(=138F35:14)4>)6<49143;(,-).63384(07*-2:
@M03364:396:000000000-C9LGT:1:1101:17619:4274 2:N:0:10
AGACTACTCGGGTTTCTAATCCTATTTGCTCCCCACGCTTTCGTGCCTCAGCGTCAGGTACAGGCCAGGCGGCCGCCTTCGCCGCTGGTGTTCTTCCACATCTCTACGCATTTTACCGCTACACATGGAGTTCCACCGCCCTCTCCTGTCCTCAAGCCGTGCAGTTTCCAAAGCCTGAACCGGTTGGGCCGGTCCCTTTTACTTCAGACTTGCACAGCCCCCTGCGCCCCCTTTACGCCCAATCATTCCGGTTAACGCTTGCCCCCCACGTATTACCCCGGCTGCTTGCACGGAGTTCGCC
+
@CCCCGGGGGGGGGGGGGGGGFGFGGGGGGGGGGGGGGGGGGGGGGGGGGGGGGGGGFFGGGGGGGGGGGGGEGGGGGGGGGGGGGGGFGFGGGGGGGGGGGGGGGGGGGGGFG,CFGGGGGGGGGGG@FGGGGGGGDDGGDGBFGCAFFFEF6FFFGGGEGFGGGGGACBDCG@CEFEGFEGEGG*8ACCDCEGG=FF:+7?5@66<;F?G<*>>FDG*(9((4/()(193?F2:81CG*((40).<FG3(((6<)-(---<)98),99:1)(-))+--7>336:)<().((-(077(1/
@M03364:396:000000000-C9LGT:1:1101:14143:4282 2:N:0:10
GGACTACTCGGGTTTCTAATCCTGTTCGCTCCCCCAGCTTTCGCGCCTCAGCGTCAGTGGTGGCCCAGAAGGCCGCCTTCGCCACCGGTGTTCTTCCCGATATCTGCGCATTCCACCGCTACACCGGGAATTCCGCCTTCCCCTACCACACTCGAGCCCGCCGGTATCGGAGGCTCGCCGGGGTTGAGCCCCGGGCTTTTACCTCCGACCTAACGGGCCGCCCCCGCCCCCCTTACGCCCCATGAATCCGGATCCACCTCGCCCCCTACCGCTTTCCCCGGGCGCTGGCCCGTTCTTCGCC
+
CCCCCGGGGGGGGGDGGGGGGGGGGGGGGGGGGGGGGGGGGGGGGGGGGGGGGGGGGFFGFEGGGGGGFFGGGGGGGGGGGGGGGGGGGGGGGGGGGGGGGGGGGGGGGGGGGGGGGGGGGGGGGGGGCFDGGGGGGGDGGGGFGGGGGFGF<59AFGGGGGDDGGGGGGGDFG7F=>EC5CD48*35FFGGGEGE7>FG9>G>FFF009(<)0*-91=14C(((*(.,)4(7:),(,:E*,37?<>99)1-2(.5)4::((21CE),4(4(-8,4):((-(((,((,((42-((0=*-*9
@M03364:396:000000000-C9LGT:1:1101:24020:4290 2:N:0:10
GGACTACAAGGGTTTCTAATCCTGTTTGCTCCCCACGCTTTCGAGCCTCAGCGTCAGTTACAGTCCAGAGAAGCGCCTTCGCCACTGGTGTTCTTCCTAATCTCTACGCATTTCACCGCTACACTAGGAATTCCCTTCTCCTCTCCTGCACTCTAGACTTCCAGTTTGAAATGCAGCACCCAAGTTGAGCCCGGGTATTTCACATCTCACTTACAAGTCCGCCTACGCTCCCTTTCCGCCCAGTCAATCCGGACCACGCTCGCCACCTACGTATTCCCGCGGCTGCTGGCACGTCGTTAGC
+
CCCCCGGGGGGGGGGGGGGGGGGGGGGGGGGGGGGGGGGGGGGGGGGGGGGGGGGGGFGGGGGGGGGGGGGGGGGGGGGGGGGGGGGGGGGGGGGGGGFGFGGGGGFGGGGGGGFGGGGGGGGGGGGGGGGGGGGGGGFFGGGBGGGGGFGF?DFFGGGGGGFGFGGGFFGGFGEGGFGGGGGGGG,;:FGGGGGGGGGGGFGFFF>AEFFGC8@AFFGGFGFFFF>FDG>BBEE/858CG;04/757AGCFFF:;>0;DD>>67AF:?F?:2AB2:94((4769?0:7::804(00)(1:
@M03364:396:000000000-C9LGT:1:1101:5132:4299 2:N:0:10
GGACTACTCGGGTATCTAATCCTATTTGCTCCCCACGCTTTCGTCCCTGACCGTCAGTAATGGACCAGCAAGTCGCCTTCGCCACTGGTGTTCTTCCACATCTCTACGCATTTTACCGCTACACATGGAGTTCCACCTACCTCTCCTGTCCTCAAGCCGTGCAGTTTCCAAAGCCTGAACAGGTTTAGCCGGTCCCTTTTACTTCTGCCTTGCCCCGCCGCCTGCGCACCCTTTACGCCCAATCATTCCGTATAACGCTTGCCACCTACGTATTACACCCGCTGCTTGCACGTTGTTCACC
+
ACCC,FFDCF7CCEADG9FGCFF@CFGGFGFGCFDEGD@FGFGFCB@A@AFE@FBC@GG99<F,,:D<C<,EEF,:CFE=D@:FGGFDEFGGBF;?<,:B<BFE=EEFC7=FGGGGGEGGGGCF,EFCCBFG?@,A=,+9,26;DFGG4*,5;669,6+A3=<9FFFFFF,>6D)=,*,6,,+8D3:;73+=+++4=CGFFEG*+++0:;;929,)34:=><2(-13.17(/:=<4(//44/33)/)1;>84(59<;(3(,(0-2A4(5(,)-4--)+(-((---4).())((((0)/)**
@M03364:396:000000000-C9LGT:1:1101:16195:4300 2:N:0:10
GGACTACCAGGGTTTCTAAGCCTGTTTGATCCCCACGCTTTCGTGCCTGAGCGTCAGTTGCGAGCTCGTGACCTGACTTCTCGATCGGTGTTCTGTGACATATCTAAGCATTTCACCGCTACACATCACATTCCAGCCACGCCTATCGCACTCTAGTCCGGCAGTATCAAAGGCACGATTGGAGTTGAGCCCCAACTTTTCACCCCTGACTTACCGATCCGCCTGCGCACCCCTTACACCCAATAACTCCGGATCACGCTCGTATCCTCCGTATTAACGCGCCTGCTTGCCCGGAGGTCGC
+
CCCCCGGGGGGGGGGGGGGGGGGGGGGGGGGGGGGGGGGGGGGFGGGGG?FGGGGGGGGGGGGGGGGGGGEGFFG<EFGFGGG8DGGGGGGGGGGGGGGGGFFGGGGGGGGGGFFGGGGDEFGGGGGGGGGGGGFFGFGGGGGFGFF+4:F@FDGDCAEEEGFGGFGGGGGDDFDGG53;68+>DFA7>>FCC7CE7CFGGED64@AB)?;C*45(2(=C58252*3.(23?(63)(/CEG;;1);)6B4<9:F(3F6<?63:82;:--49?142-)3(71((-22().4(.:9())0(9)
@M03364:396:000000000-C9LGT:1:1101:10687:4345 2:N:0:10
GGACTACCAGGGTTTCTAATCCTGTTTGCTCCCCACGCTTTCGCGCCTCAGCGTCAGTTATCGTCCAGCAAGCCGCCTTCGCCACTGGTGTTCCTCCTAATATCTACGCATTTCACCGCTACACTAGGAATTCCGCTTGCCTCTCCGACACTCAAGGGATACAGTTTCACAAGCAGTTCCGGGGTTGAGCCCCGGGATTTCACTCCTGACTTGCATCTCCGCCTACACGCCCTTTACACCCAGTAAATCCGTACCACGCTTGCAACCTACGTATTACCGCGGCTGCTGGCACGTCTTTAGC
+
CCCCCGGGGGGGGGEGGGGGGFGGGGGGGGGGGGGGGGGGGGGGGGGGGGGGGGGGGGGGGGGGGGGGGGGGGGGGGGGGGGGGGGGGGGGGGGGGGGGGGGGGGGGGGGGGGGGGGGGGGGFGFGGGFGGGGGGGGBFGGGGFGGG>=AGFGBFD>EFFGGFFGEEGD,@EAFCGGFGGGGGGGGGFFGEFGDCGDG??FEGEFFF@EF>7);C7CCGG@GFFFGE4,:=9@;ECBAGFC68B7<BAFGD,(4(:F:621:*)*<C25:3,))42<F83991(-:7?::(.34(4>*-::
@M03364:396:000000000-C9LGT:1:1101:26074:4355 2:N:0:10
GGACTACTGGGGTATCTAATCCTATTTGCTCCCCACGCTTTCGTGCCTCAGCGTCAGGTACAGGCCAGGCGGCCGCCTTCGCCGCTGGTGTTCTTCCACATCTCTACGCATTTTACCGCTACACATGGCGTTCCACCGCCCTCTCCTGTCCTCAAGCCGTGCAGTTTCCAAAGCCTGAACCGGTTGAGCCGGTCCCTTTTACTTCAGACTTGCACAGCCGCCTGCCCCCCCTTTACGCCCAATCCTTCCGTATACCCCCTGCCACCTACGGTTTACCCCCGCTTCTGGCCCGTAGTTCACC
+
CCCCCGGGFFFGFGGGGG9FFGGFGGGGGGGGGGGGEGGGGGGGGGGGGGGGGGGGCCCFGGGGGGGGFGGGGGGGGGGGGGGDGGGGFGGGGGGGGGGGFGEGGGGGGGGGGGEGGEGGGGGGG@FF,@FGGGGGG:=CFGF6?GEFEFGEFFGFGGGGGGFGGGGGGGGGAGBFCFGGGGC=BC37;C*8)/?F7EGG:4?):;F);F?7C49)02CE;C230*.)4CB6(84A6:E?/(,00:)9;<2(3:9))((-((;09F52:-(((-.6>+-(-(((----56((4(-0=*)*2
@M03364:396:000000000-C9LGT:1:1101:21341:4359 2:N:0:10
GGACTACAGGGGTTTCTAATCCTATTTGCTCCCCACGCTTTCGTGCCTCAGCGTCAGTCACAGGCCAGGCGGCCGCCTTCGCCACTGGTGTTCTTCCATATCTCTGCGCATTTTACCGCTACACATGGAGTTCCACCCCCCTCTCCTGTCCTCAAGTCTGCCAGTTTCTGAATCATAAATGAGTTGAGCCCATCCCTTTGCCTTCAGACTTAACAGACCGCCTGCCCCCCCTTTACCCCCAATCATTCAGGATAACGCTCGCCACCTACGTATTACCGCGGCTGCTGGCACGTAGTTCCCC
+
CCCCCGGGGGGGGGGGGGGGGGG9FGGGGGGGGGGGGGGGGGGGGGGGGGGGGGGGGGGGGGGGGGGGG7FGGGGGEGGGGGFEGGGGEGGEGFGGGGGGGFDGGGGGGGGGFGGGGGGGGGGGFGGGGGGFGGFF8+6CFDEFDGGC>;FAF@GA@=:CFFFGGGGC,@FE>FC>C9E72,=EFG,:;3DC41=EDGGFC@F*2?64>FEC:AFEFB5C;GFD0*/5314-.,-.57=?8,3<;>DD***(599<.(,,39:(>FF0:184606)./-(44,3:>::??FF40(096)*2
@M03364:396:000000000-C9LGT:1:1101:18722:4367 2:N:0:10
GGACTACCCGGGTTTCTAATCCTGTTCGCTCCCCCAGCTTTCGCGCCTCAGCGTCAGTGGTGGCCCAGAAGGCCGCCTTCGCCACCGGTGTTCTACCCGATATCTGCGCATTCCACCGCTACACCGGGAATTCCAGTCTCCCCTACCGCACTCAAGCCCGCCCGTACCCGGCGCGGATCCACCTTTAAGCGATGGACTTTCACACCGGACGCGGCGAACCGCCTCCCAGCCCTTTACGCCCAATAAATCCGGGTAACCCTTCCCCCCTACGTCTTCCCGCGGCGGCTGGCACGTGTGTCGC
+
CCCCCGGGGGGGGGGGGGGGGGGGGGGGGGGGGGGGGGGGGGGGGGGGGGGGGGGGGGG8CFGGGGGGGGGGGGGGGGGGGGGGGGGGFFFFGCFGGCFGGGGGGGGGGGGGFGGGGGGGGGGGFEFFFCGGGGG>FFFGGGGFGGGDGFGB:5DF@FF:CFEDF*CEGCC>BG>D5;EG69*++>,);<*1<CE6DEGCCAGFFBF1,995,)*-73EG(<;302())9482:>2:8EGG(((0..)9FC((,((*),..(2(9CC63:?8(426<;:>731(92(3,348<6(/).-19
@M03364:396:000000000-C9LGT:1:1101:18028:4381 2:N:0:10
GGACTACAGGGGTATCTAATCCTGTTTGCTCCCCACGCTTTCGCGCCTCAGCGTCAGTTGTCGTCCAGCAAGCCGCCTTCGCCACTGGTGTTCCTCCTAATATCTACGCATTTCACCGCTACACTAGGAATTCCGCTTGCCTCTCCGATACTCAAGGGATACAGTTTTGAAAGCAGTTCATGGGTTGAGCCCATGGATTTCACTCCCAACTTGCACCTCCGCCTACACGCCCTTTACACCCAGTAAATCCGGACAACGCTTGCAACCTACGTATTACCGCGGCTGCTGGCCCGACGTTGGC
+
CCCCCGGGGGGGGGGGGGFFGGGGGGGGGGGGGGGGGGGGGGGGGGFGCFGGGGGGGFCFC<CFGGGGGFFGGFFGEFGDGGGGGGGGEFFGGGGFGGGGGFGGGGGGGGGGGGGGGGDGGGGGGEGGGFGGGGFGGG=FG+=*=>8++<FEFBFDC3@E8F99CDGEGG,99F@CFFG:CFC>F5@5CC@C>7DF>DGGGEG*+9;)0@:FEF<*2>C:>GD@@F8A25=(:1=CF)CFGFF;+))/;F:1:;>05(4(4-24*A5:(8?:2AF)<@((-(4(41)2,((-(,())).9D
@M03364:396:000000000-C9LGT:1:1101:13444:4400 2:N:0:10
GGACTACAAGGGTATCTAATCCTGTTCGCTCCCCTAGCTTTCGCGTCTCAGCGTCAGTTACGGCCCAGAAAGCCGCCTTCGCCACTGGTGTTCTGCCCAATATCTGCGCATTTCACCGCTACACTGGGCATTCCACTTTCCCCTACCGAACTCAAGCCCGCCAGTTCGGGATGCGGGCCGGGGTTGAGCCCCGGGCTTTTACATCCCGCTTGGCGAGCCGCCTACGCGCGCTTTACGCCCCATAAATCCGGATAACGCTTTCACCCCACGTCTTACCCCGGCTGCTTGCACGTAGTTATCC
+
CCCCCGGGDGFGG8FGGGFGGGGEFGGGGGGGGGGGGGGGGGGGGGGGGGGGGGGGGGGGGGGGEGGGG?FGGGGGGGGGGGGGGGGGGGGGGGGGGGGGGGGGGGGGGGGGGGGGGGGGGGGGGGGGG8EFGGGGGGGGGGDDDFFC>@ED9=DFGGFEGGFGGGGGGGCCDFAGGFGGECDBEE?5AGGGGGGG3FG++/+9DAF?F)4=?@8,>>GC97(48*40479(21):::CC*(.(1.-49D)4((.4)2(-(.36CE)1448(.46)5+43(((,14)8:43((.(0=/)02
@M03364:396:000000000-C9LGT:1:1101:22908:4412 2:N:0:10
GGACTACTGGGGTTTCTAATCCTATTTGCTCCCCACGCTTTCGTGCCTCAGCGTCAGGTACAGGCCAGGCGGCCGCCTTCGCCGCTGGTGTTCTTCCACATCTCTACGCATTTTACCGCTACACATGGAGTTCCACCGCCCTCTCCTGTCCTCAAGCCGTGCAGTTTCCAAAGCCTGAACCGGTTGAGCCGGTCCCTTTTACTTCAGACTTTCACAGCCGCCTGCGCACCCTTTACGCCCAATCCTTCCGGATAACGCTTGCCACCCACGTATTACCCCGGCTGCTCGCCCGTAGTTCGCC
+
CCCCCGGGGGGGGGGGGGGGGGGFFGGGGGGGGGGGGGGGGGG@FGGFGGGGGGGGGDGGGGGGGGGGGGDGGGGGGGGFGGGGGGGGFGEGGGGGGGGGGGFGDCGFGEGGAFFGGGGGGGFGFGGGGGGGGGFFD@?EGDEDGGFFGFGE@9+;DGGGEGFFCFGGGGD9>FBFEF8CFGGEE:88AC*?5CEGCFGGC;59DFC53CE+63C)??E5:>2=?*456DF<BD2A?BEC:(4:54<<FG34(:.35,-:??2)9C3:<9:2)8)6)+((,-4,(4)-9(-((,,09*49<
@M03364:396:000000000-C9LGT:1:1101:22619:4413 2:N:0:10
GGACTACCCGGGTTTCTAATCCTGTTCGCTCCCCACGCTTTCGTGCCTGAGCGTCAGTTATGTCCCAGGAGGCTGCCTTCGCCATCGGTGTTCTTCCACATATCTACGCATTTCACTGCTACACGTGGAATTCCACCTCCCTCTGACACACTCTAGTCGAGCAGTCACATATGCCATTCCCGAGTTAAGCTCGGGGATTTCACATCTGTCTTACTCAACCGCCTGCGCACCCTTTACGCCCAGTAATTCCGATTAACGCTCGCACCCTCCGTATTTCCGCGGCTGCGCGCACGTCTTTAGC
+
CCCCCGGGGGGGGGGGGGGGGGGGGGGGGGGGGGGGGGGGGGGGGGGGGGGGGGGGGGGGGGGGGGGGGGGGGGGGGGGGGGGGGGGGGGGGGGGGGGGGGCFGGGFGGGGGGFGEFGGGGFGFCEGGGGGGGFFGGEFGGGGFGGG8DFGFGEDFGGGCEGFGGGGGGGGGFG58EFGGGGGEFGACCFCFGGGG5EFCF<FFGFFE>CEGFFD<BEGGFGB22=(;;D@F;@;<CDEFE@FFFFF3AGF?<?:BFBFFF68(75>1,424,:?)-344-734(((((4(49?,))/-::
@M03364:396:000000000-C9LGT:1:1101:24714:4415 2:N:0:10
GGACTACTAGGGTTTCTAATCCTGTTCGCTCCCCCAGCTTTCGCGCCTCAGCGTCAGTGGTGGCCCAGAAGGCCGCCTTCGCCACCGGTGTTCTTCCCGATATCTGCGCATTCCACCGCTACACCGGGAATTCCGCCTTCCCCTACCACACTCGAGCCCGCCGGTATCGGAGGCTCGCCGGGGTTGCGCCCCGGGCTTTTACCTCCGACCTAACGGGCCGCCTACCCGCCCTTTCCGCCCACTGAATCCGGATATCCCTCGCCCCCTACGTATGACCGCCGCTGCTGGCACGTATTTCCCC
+
CCCCCGGGGGGGFGGGGGGGGGGFGGGGGGGGGGGGGGGGGGGGGGGGGGGGGGGGGGGGGGGGGGGGFFGGGGGGGGGGGGGGGGGGFEGGGGGGGGGGGGGGGGGFGGGGGGFGGGGDGGGGGGGGCFFDFGGGGFGGGGGFGGG:6;CCG=F>GGFEEGFCFEGGGGGGFG2DCBGGEEDBEE72>CCDDGGG3CFF9<E5CFF(3D4?)02(>0EGFG:(40(53)44.5-4::;:*(.)9-6)/9)1(,..*4)(,-28D*)4<1:>)().4*,,-(-11))564<B:()08=-*9
@M03364:396:000000000-C9LGT:1:1101:26195:4431 2:N:0:10
GGACTACTCGGGTTTCTAATCCTGTTCGCTCCCCACGCTTTCGCTCCTCAGCGTCAGTAACGGCCCAGAGACCTGCCTTCGCCATTGGTGTTCTTCCCGATATCTACACATTCCACCGTTACACCGGGAATTCCAGTCTCCCCTACCGCACTCAAGCCCGCCCGTACCCGGCGCGGATCCACCGTTAAGCTATGGACTTTCACACCGGCCGCGCCGAACCGCCTACTGGCCCGTTACGCCCAATCACTCCGGATTACGCTTGCACCCTACGTCTTCCCGCCGCTGCAGGCACGTGTTTCGC
+
CCCCCGGGGGGGGGGGGGFFGGGEFGG@FGGFGGGGGGGGGGGGGGGGGFFFGGGG7CEFGGGGGGGGGGGGGGGGFGGGGGGGGGGG?EFGGGGCFFFGGGGG,;AFG@FGFFGGGEDCGGGGGGGGCEGGGGGCD=DGGG8FFFD+@?=>3)0;FGGGGGFGG:CGGGGD5C=D*/CGCCC*3;*6:2+2;EC+<FGGFCEEGF>9-92C15*4<>GGFGFBFF)*)12<(4?1:?CEGB:?48(.@F*46((.91628284FGGF<:?<((4))2(((41(,,(.(938?:(0)))*1
@M03364:396:000000000-C9LGT:1:1101:15273:4438 2:N:0:10
GGACTACTAGGGTTTCTAATCCTATTTGCTCCCCACGCTTTCGTGCCTCAGCGTCAGGTACAGGCCAGGCGGCCGCCTTCGCCGCTGGTGTTCTTCCACATCTCTACGCATTTTACCGCTACACATGGAGTTCCACCGCCCTCTCCTGTCCTCAAGCCGTGCAGTTTCCAAAGCCTGAACCGGTTGCGCCGGTCCCTTTTACTTCAGACTTGCACAGCCGCCTGCCCACCCTTTACGCCCAATCATTCCGTATAACCCCTGCCACCTCCGTATGTCCCCCGCCGCTGGCCCGGATTTCGGC
+
CCCCCGGGFGGGGEGGGGGGGGGFFGGGGGGGGGGGGGGGGGGFCGGGGGGGGGGGGGGGFCFFGGGGGFGGGGGGGGGGGGGGGGGGGGGGGFGGGD9FGFGGGGGGGGGGGFFFGGGGGGGGEGGGGFFGGFGGGCDGGGGFGGG?;:FEGFF5F:E:CFFGGGGGG;FAFG9FCA,<CGG>C>,06BC4:CCGGFGG7=FCF+A3;<?+)*>>9;F53D<?B6()-9607>.)-38?;:?B?AB>FC9(.3>9)((((.;0DG4(224,,().6+4(4((4(((,3(4(,(-)/*(11
@M03364:396:000000000-C9LGT:1:1101:7314:4449 2:N:0:10
GGACTACCAGGGTATCTAATCCTATTTGCTCCCCACGCTTTCGTGCCTCAGCGTCAGTCACAGGCCAGGCGGCCGCCTTCGCCACTGGTGTTCTTCCATATCTCTGCGCATTTTACCGCTACACATGGAGTTCCACCGCCCTCTCCTGTCCTCAAGTCTGCCAGTTTCTGAATCATAAATGAGTTGAGCTCATCCCTTTGCCTTCAGACTTAACAGACCGCCTGCGCACCCTTTACGCCCAATCATTCCGTATAACGCTCGCCACCTACGTATTACCCCGGATGCTGGCCCGTAGTTCGCC
+
CCCCCGGGGGGGF@FGGGGGGGGGGGGGGGGGGGGGGGGGGGGGGGGGGGGGGGGGGGGGGGGGGGGGGGGGGGGGGGGGGGGGGGGGFGGGGGGGGGGGCFAGGGGGGGGGGGGFGGGGGGGGGGGGGGGGGGGGFGGGGGGFDDEFGFGFFEGFFFGGFGFGFGGGGGGGFGEFGFGGG7FFGG@=FDGGGGGGGGGGGFEFGFFCEGFGCF17C=FGBGFFF::)2D@7@FEEFDEFD;1=42-:FF718?)404-(49G:DC7:FF?8AB4)6+444(-4<4).((-37(4>962DD
@M03364:396:000000000-C9LGT:1:1101:25970:4456 2:N:0:10
GGACTACAGGGGTTTCTAATCCTGTTTGATTCCCGCACTTTCGAGCCTCAGCGTCAATGCCACCCCAGGAGACTGCCTTCGCAATCGGAGTTCTTCGTCATATCTATGCATTTCACCGCTACACGACGAATTCCGCCAACCTCCACCGCAATCAAGCCCGGCAGTATCAACGGCGGAATGGAGTTGAGCTCCACGATTTGACCGCTGACTTGCCAGGCCGCCTGCGCCCCCTTTACACCCAATACATCCGCATATCGCTCGCATCCCCCGTACTACCCCGGCTGCTGGCACGGAGTTCGCC
+
CCCCCGGGGGGGCFGGGGGGGGGGGGGGGGGGGGGGGGGGGGGGGGGGGGGGGGGG@FFGGGGGGGGGGGGGGGGGGGGGGGGGGGGG7FGGGGGGGGGGGGGGGGFGGGGGGGGGGGGGGGGGGGGGGGGGGGGGG7=FFGF6DFGGGFF9=5=DDGGGGGFGGCDGGCFGFG27:?CFGCFBFG,8A,<C6CE*8CGCC>FFDFF@@GEF>FE)>3EG1C:B?24)-9>>BD<.6>GGC:B7/3<>)C*(-()671(8>62-9CC:>>,4(--6:*4(4913674482<<;(455@1C<
@M03364:396:000000000-C9LGT:1:1101:10121:4470 2:N:0:10
GGACTACTCGGGTTTCTAATCCTGTTTGCTCCCCACGCTTTCGAGCCTCAGCGTCAGTTGTGGTCCAGTAAGCCGCCTTCGCCTCTGGTGTTCCTCCTAATATCTACGCATTTTACCGCTACACTAGGAATTCCACTTACCTCTCCCACACTCTAGATGTCCAGTATTAAGTGCATTTCTGGGGTTAAGCCCCAGGCTTTCACACTTAACTTAAATATCCGCCTACGCTCCCTTTACGCCCAGTGATTCCGGACAACGCTTGCCCCCTATGTATTCCCGCGGCTGCTGGCACATAGTTAGC
+
CCCCCGGGGGGGGGGGGGGGGGGGGGGGGGGGGGGGGGGGGGGGGGGGGGGGGGGGGGGGGGGGGGGGGFGGGGGGGGGGGGGGGGGGFGGGGGGGGGGGGGGGGGGGGGGGGGGFGGGGGGGGGGGGGGGGGGGGGGGGGGGFGGGGGFGDFD?FCGGGFFFGGGFGGGGGFGEGGFGGFCGGEG>CFGGFDEGGGGGGGEG@CFF@;FEG@+,;CEGCAGFFFCDEDG9BBFFFF@GGGFDE8)<CFGC026:(;9;?<1CEGGG408).))6)6<16909(7?:)56,4(.)*8/)::
@M03364:396:000000000-C9LGT:1:1101:25919:4477 2:N:0:10
GGACTACTCGGGTATCTAATCCTATTTGCTCCCCACGCTTTCGTGCCTCAGCGTCAGTCACAGGCCAGGCGGCCGCCTTCGCCACTGGTGTTCTTCCATATCTCTGCGCATTTTACCGCTACACATGGAGTTCCACCGCCCTCTCCTGTCCTCAAGTCTGCCAGTTTCTGAATCATAAATGAGTTGTGCTCATCCCTTTGCCTTCAGACTTAACAGACCGCCTGCACCACATTTAAGCCCAATACTTCCGTCTAACGCTCGCCACCTACGTATTACCTCTGCTGCTGGCCCGTCCTTCACC
+
CCCCCGGGGGG>@FEFEFCCFGFGGCCFC<FGGGGGCC@FFFG@FEGGGG,FGGGG>FFFGGGFGDGGGGGEGGDGEGGGCGGGGGGGFFGGGGGDGGGGEF;B;EA7FEG@FFEFCCGGGGGGGGC8BF<FFGGEG7C@FD?*AFFFDDGEC*2;=;<EFGFCGGGGFGG;C@:;FA3:C,2@;5,1A;9E<?FDGGGGGE;/9?C*);6,>+55F2*42:((6*60(2(/.6))77@FC2())19E4C0(66-6)4(--(2,C8*(:-.,:()).+.,))62>)),(,4,((,)99)2:
@M03364:396:000000000-C9LGT:1:1101:6630:4501 2:N:0:10
GGACTACAAGGGTTTCTAATCCTGTTCGCTCCCCACGCTTTCGCTCCTCAGCGTCAGTAACGGCCCAGAGACCTGCCTTCGCCATTGGTGTTCTTCCCGATATCTACACATTCCACCGTTACACCGGGAATTCCAGTCTCCCCTACCGCACTCAAGCCCGCCCGTACCCGGCGCGGATCCACCGTTAAGCGATGGACTTTCACACCGGACGCGACGAACCGCCTACGCGCCCTTTCCGCCCAATAAATCCGGATCACGCTTGCACCCTACGTATTACCGCGGCTGCTCGCCCGTCGTTCGC
+
CCCCCGGGGGGGGGGGGGGGGGGFGGGGGGGGGGGGGGGGGGGGGGGGGGGGGGGGGGGGGGGGGGGGCFFGGGGGGGGGGGGGGGGGGGGGGGGGGGGGGGGGAFGGGGGGGGGFGGGGGGGGFGDCEEGGGGG<FGGGGGGFGGG6CBGAFDGFGGGGDGEDGDGGGGGG4F2C*?GGFGG@FE:=FF5*;CGGGGGGGFGFGD372C>C90:0)4CEBD>F0;()-9979<?)46EGG:229)-4=FD>(,(()-38B(2)9ED22:1,))84:+42-((-3::.-492(,()05:CD
@M03364:396:000000000-C9LGT:1:1101:23800:4501 2:N:0:10
GGACTACACGGGTTTCTAATCCTGTTCGCTCCCCACGCTTTCGCTCCTCAGCGTCAGTAACGGCCCAGAGACCTGCCTTCGCCATTGGTGTTCTTCCCGATATCTACACATTCCACCGTTACACCGGGAATTCCAGTCTCCCCTACCGCACTCAAGCCCGCCCGTACCCGGCGCGGATCCACCGTTAAGCGATGGACTTTCACACCGGACGCGCCGAACCGCCTACGAGCCCTTTACGCCCAATCAATCCGGATCACGCTTGCACCCTACGTCTTCCCGCGGCTGCTGGCCCGTCGTTAGC
+
CCCCCGGGGGGGFEGGGGCGGGGGGGGGGGGGGGGGGGGGGGGGGGGGGGGGGGGGGGGGGGGGGGGGGGGGGGGGGGGGGGGGGGGGEGGGGGGGGGGGGCCFCFGGGGGGGGGFGGGGGGGGGGGGGGGFFGGGEGGGGGGFGGG+>BGBFFGFGGGGGGFGGGEGGGGGFG@GC?EGDFF<CE7:CF85FGGGGGGGG3ECGED>>G>D>):9<(:E(598<E?7,14::2><<?GGGF?0)48AFGCB0(,4.,.(36@)*2764:<?:0:))289(2(,380)36(26-()).(10
@M03364:396:000000000-C9LGT:1:1101:23219:4504 2:N:0:10
GGACTACTCGGGTATCTAATCCTATTTGCTCCCCACGCTTTCGTGCCTCAGCGTCAGGTACAGGCCAGGCGGCCGCCTTCGCCGCTGGTGTTCTTCCACATCTCTACGCATTTTACCGCTACACATGGAGTTCCACCGCCCTCTCCTGTCCTCAAGCCGTGCAGTTTCCAAAGCCTGAACCGGTTGAGCCGGTCCCTTTTACTTCAGACTTGCCCAGCCGCCTGCCCACCCTTTACGCCCAATCATTCCGGATAACGCTTGCCACCTACGTATTACCGCGGCTGCTCGGACGTAGTTCTCC
+
CCCCCGGGGGGGEEGGGGFGGGGGGGGGGGGGGGGGGGGGGGGGGGGGGGGGGGGGGGGGGGGGGGGGGGGGGGGGGGGGGGGGGGGGEFGGGGGGGGGGGGGFCFGGGGGGGGFEGGGGGGGGFGGGGGGGGGGGG>CFFGCDGGGCGFGFFAFFGGGGGGFGFGCFGGGFFG@FGFGCFGGGDG:8FC?<9EEFG9CFC<B?FFF5@G?CE6>.;2E59D<D<*,)8CB:<?<9::EE507:).4<@G3(,2)471(4:?F>FGC(22,567424*40294345)(((398(.070-*2
@M03364:396:000000000-C9LGT:1:1101:11381:4507 2:N:0:10
GGACTACTCGGGTATCTAATCCTATTTGCTCCCCACGCTTTCGTGCCTCAGCGTCAGGTACAGGCCAGGCGGCCGCCTTCGCCGCTGGTGTTCTTCCACATCTCTACGCATTTTACCGCTACACATGGAGTTCCACCGCCCTCTCCTGTCCTCAAGCCGTGCAGTTTCCAAAGCCTGAACCGGTTGCGCCGGTCCCTTTTACTTCAGACTTGCACAGCCGCCTGCGCCCCCTTTCCGCCCACTCATTCCGTATACCGCTCGCCCCCTACGTATTACCCCGGCTGCTTGCCCGGTGTTCGCC
+
CCCCCGDGGGGGG:FGGGCGFGG,CFDFGGGGGGGGGGGGGGGGGGFFG@8FGGGGGCFFGGGGGEFGGGGGGGGGGGGGGGGGGGGGFG<CFDGGGGGG8FFGGFGGGG@FDFFFFGGGD7EFGGGG8FGEDFGGD3+8FD?FFFG8FFF7@*2;FGEG57*=3@@FGGGGFC8?FFDGGGGFBE,6;FEG7=EG><EA?7?7CFF);<E?);<>C0C56D<<4C()414(32).:?GG:((4)694*0*.34)671((42:(9C/-:(4))(.69+819>(46).50,46(((859-1*
@M03364:396:000000000-C9LGT:1:1101:9464:4513 2:N:0:10
GGACTACTAGGGTTTCTAATCCTGTTCGCTACCCACGCTTTCGTGCCAGAGCGTCAGTTATGTCCCAGGAGGCTGCCTTCGCCATCGGTGTTCTTCCACATATCTACGCATTTCACTGCTACACGTGGAATTCCACCTCCCTCTGACACACTCTAGTCGAGCAGTCACATATGCCATTCCCGAGTTAAGCTCGGGGATTTCACATCTGTCTTACTCAACCGCCTGCGCACCCTTTACGCCCAGTAATTCCGATTAACGCTCGCACCCTACGTATTACCGCGGCTGCTGGCCCGTAGTTAGC
+
CCCCCGGGGGGGGGGGGGGGGGGFGGGGGGGGGGGGGGGGGGGGGGGGGGGGGGGGGGGGGGGGGGGGGGGGGGGGGGGGGGGGGGGGFGGGGGGGGGGGGGGFGGGGGGGGGGGGGGGGGGGGGGGGGGGGGGGGGGGGGGGFGGGGGFGFDECFGGGGGGFGGGGGGFGGFGFGGFGGGGCEGGFCFE9?DGGG5EFFDAGFGFCEEFFGFFDACEGGFGFFFFFF=C@;6@=CFDGGG?@E66EFFG;(6;;;F<9:B>:3DEGBF?:45254>D:779>>BF??B:(37-(.07)::
@M03364:396:000000000-C9LGT:1:1101:24293:4525 2:N:0:10
GGACTACTAGGGTATCTAATCCTGTTTGCTCCCCACGCTTTCGAGCCTCAGCGTCAGTTACAGACCAGAGAGCCGCTTTCGCCACCGGTGTTCCTCCATATATCTGCGCATTTTACCGCTACACATGGAGTTCCACCGCCCTCTCCTGTCCTCAAGTCTGCCAGTTTCTGAATCATAAATGAGTTGAGCTCATCCCTTTGCCTTCAGACTTAACCGACCGCCTGCGCACCCTTTACGCCCATCCCTTCCGTATACCGCTTGCCCCCCCCGGTTTCCCCCCGCTGCCTGCCCGTACTTCACC
+
CCCCCGGGGGGGFGGGGGCFGGGGGGGGGGGGGGGGGGGGGGGGGGGFGGFGGGGGGGGGGGGGGGGGFGGEGGGGGGFGGGGGGFGG=FGGGGGFGGGGGGGFGGGGGGGGFGCFGGGGGGGGGFGGFGGFGGGGGFDGGGFDGFC8FFGEADDDCEGGGGFGGGGGGG9EBFEC7FGGG9C@@,,);,@78ECGGGG7FFG=F>CEE5>C892)9>=?5D@(/*/2.8;6@3)1(/*1*((,)/.:)C*,,8AA5>F:0(2.9*1,3--(43)),2((((-((().416((((018)02
@M03364:396:000000000-C9LGT:1:1101:23086:4527 2:N:0:10
GGACTACAGGGGTTTCTAATCCTGTTTGCTCCCCACGCTTTCGAGCCTCAGCGTCAGTTACAGACCAGAGAGCCGCTTTCGCCACCGGTGTTCCTCCATATATCTACGCATTTCACCGCTACACATGGAATTCCACTCTCCCCTTCTGCACTCACGCCCGCCCGTACCCGGCGCGGATCCACCGTTCAGCGATGGACTTTCACACCGGCCGCGACGAACCGCCTACGAGACCTTTACGCCCAATCAATCCGGATCACGCTTGCACCCTTCGTATTCCCGCGGCTTCTGGCCCGGCGTCAGC
+
CCCCCGGGGFGGGGGGGGFGGGG,FFGDFGGGGGGGGGGGGGGGGGGGGFFGGGG@:CE@F9FGGGGGCFFGGGEGFFFGGGGGGGGG6CFFGADAFGGGGFCFAFGFGEGGFGGGGGGGGEFGGFGGGFGGFG,?A?=E8=C?FB=FCFF5,)09F6>EDGBDEGCEGGEE?C579@C6,,8<C:30=,*)27C6CFG:ECG?FEB6(92E(./(1(?C9GFFF6(),)(4)84<F:C5EF6?))))99)41:;7:01:8:*)*27((.,84,36)043(04((,-62)(-(((08),/*
@M03364:396:000000000-C9LGT:1:1101:10756:4528 2:N:0:10
GGACTACTGGGTTTCTAATCCTATTTGCTCCCCACGCTTTCGTGCCTCAGCGTCAGTAACAGGCCAGGCGGCCGCCTTCGCCACTGGTGTTCTTCCATATATCTACGCATTCCACCGCTACACATGGAGTTCCACTCTCCTCTTCTGCACTCAAGAAAAACAGTTTCCGATGCAGTTCCTCGGTTAAGCCGAGGGCTTTCACATTAGACTTATTTTTCCGCCTGCGCTCGCTTTACGCCCAATAAATCCGGACAACGCTGGCCACCTACGTCTTACCGCGGCTGCTGGCACGGAGTTAGCC
+
CCCCCGGGGGGGGGFGGGGGGGGGGGGGGGGGGGGGGGGGDEFDCG,FFFFGGGDFGFGGGGGGGGGGGGGGGGGGGGGGGGCFEEFFFFGGGGDFGGGFFFFGGGGGGGGGGGGGEGGGGFG=FFGECGGAFGGFGFGGGGGFGGC8=@FD,1A+@DEEGGD=FFGGGGGGE9AFGFGFGDGEEE,;?CEGDGGGCFFGG>@5@FFCEGCF<8;9+;;E2C@?1*1:;C9(=0);?DDEC?:0*5259D7(,4(,74:(41;?GGG>B6((40).5*4(42,-1,)3:84<(((7)*-:7
@M03364:396:000000000-C9LGT:1:1101:11983:4531 2:N:0:10
GGACTACCGGGGTATCTAATCCTGTTCGCTCCCCACGCTTTCGCTCCTCAGCGTCAGTAACGGCCCAGAGACCTGCCTTCGCCATTGGTGTTCTTCCCGATATCTACGCATTCCACCGTTACACCGGGAATTCCACTCTCCCCTACCGCACTCAAGCCCGCCCGTACCCGGCGCGGATCCACCGTTAAGCGATGGACTTTCACACCGGACGCGCCGAACCGCCTACGCGCCCTTTACGCCCAATCAATCCGGATACCGCTTGCCCCCTACGTATTCCCGCGGCTGCTGGCCCGCTGTCGGC
+
CCCCCGGGGGGGGGGGGGCGGGGEGGAFGGGGGGGGGGGGGGGGCFGDEFGGGGGGGGAFGDG7FGGGGGF<EEFGGGGGGGGG7FGGFGGGGGGEGCFGGCEGGGG+>EGGAEDFGG=CGGGGG7FCCF@FGG:,,,DFG+@?8>D=>AE5>5?A:88EEFEGC@EDGEG8?G=7*>EF698CFG*6@C**>CEC9FGGGFF46>566D(:():459E=6D>B064.4976BFF2A?EGGB:B)53<FF3(-1()0,3,(4;(9ED91??28>:)-3:>796(-64):B311,(08*(/)
@M03364:396:000000000-C9LGT:1:1101:21939:4534 2:N:0:10
GGACTACTCGGGTATCTAATCCTGTTCGCTCCCCCAGCTTTCGCGCCTCAGCGTCAGTGGTGGCCCAGAAGGCCGCCTTCGCCACCGGTGTTCTTCCCGATATCTGCGCATTCCACCGCTACACCGGGAATTCCGCCTTCCCCTACCACACTCGAGCCCGCCGGTATCGGAGGCTCGCCGGGGTTGAGCCCCGGGCTTTTACCTCCGACCTAACGGGCCCGCTACGCGCGCCTTACGCCCACTGAATCCGCATACCGCCCGCCCCCTACGTACTTCCGCGGGCGCTCGCCCGGACTTTCGC
+
CCCCCGGGDFGGGCGGGGGGGFGGGGGGGGGGGGGGGGGGGGGGGGGGGGFGGGGGGFFGFGGFGGGGG8FGGGGGGGGGGGGFEGGGFGGDGGGGFFFDGFEGGGGGGGGGGGGGGGGGGGGGGDEGCCFDGFFEG+@FGGGFFCEFC6FDC5C934D:CEEGGG=;CECEDE9C:8E*:*:4=*<4<@*>CEE:);:FFAG):F>60>4+.5/3C0:*(9(((2-0313(4:42:4EC8((.92<<@7*,((),73((((195*)46((,(-.).*-(((,,(((,((-(3(,.9*)11
@M03364:396:000000000-C9LGT:1:1101:8377:4538 2:N:0:10
GGACTACACGGGTTTCTAATCCTGTTCGCTCCCCACGCTTTCGCTCCTCAGCGTCAGTAACGGCCCAGAGACCTGCCTTCGCCATTGGTGTTCTTCCCGATATCTACACATTCCACCGTTACACCGGGAATTCCAGTCTCCCCTACCGCACTCAAGCCCGCCCGTACCCGGCGCGGATCCACCGTTAAGCGATGGACTTTCACACCGGACGCGACGAACCGCCTACGAGCCCTTTACGCCCAATACATCCGGATAACGCTTGCCCCCTACGTATTCCCGCGGCTGCTGGGACGTCTTTCGC
+
CCCCCGGGGGGGGGEGFGGGGFGGGGGGGGGGGGGGGGGGGGGGGGGGGGGGGGGGGGGGGGGGGGGGFGGGGGGGGGGGGGGGGCGGEFGGGGFGGGGGGGGGFGGGGGGGGGGGGGGGGGGEFGGGFEGGGGGD=:@FFFEFGCGGDFC8@D+;>DFGDFEGGGCGGGEGFGFD*8EG+9FCFCF=FG8D5CGEGGGGGCFFGFE>>GBG>5C9)(272D>F6;:<1CB?:?B>FFGGG0(49).)1CD12,(.*46<:?5(7C74,32724()6A01,-4,71)50(4<FF(.)/.5>
@M03364:396:000000000-C9LGT:1:1101:20200:4564 2:N:0:10
GGACTACACGGGTTTCTAATCCTGTTCGATACCCACGCTTTCGTGCATCAGCGTCAGTCACGGCCTGGCAGGCTGCCTTCGCGATCGGTGTTCTGCGTGATATCTATGCATTTCACCGCTACACCACGCATTCCGCCAGCCCCTTACGTACTCAAGCTCGCCAGTTTCAACGGCAGTTCATTGGTTGAGCCAATGACTTTCACCGCTGACTTACCAAGCCACCTACGCACCCTTTACACCCACTAAATACGGATAACGCTTGCACCCTCCGTAGTAACGCGGCCGCTGGCACGAAGTTAGC
+
BBCCCGGG,B:BFEEGGGGF9FFCFAFFEF8FGGGGGGGGGGGFFGDGGFCCFFFF:EC<FGGCFCGGGGGGGFGGGGG9B:F:E,4=,BFGDGEEC=EFGFG9=DFE<FDGA<EF?EDDCFGFG@FF+@=FGGD=E+=AA?+*=,>836@DFEGF@=DE+>@DEFGGGGCEEGF*=B:@E,9B>D>5><EF<EGGC;BCEC@@C?/61C<C9+5626:*(;=;=:2A152;337<))<AC:(4)4)6*>C0<:0<=33022*)>FD:(14-((4))3-42>9((4((,4(),(,)0*.::
@M03364:396:000000000-C9LGT:1:1101:21144:4575 2:N:0:10
GGACTACTCGGGTATCTAATCCTGTTTGCTCCCCACGCTTTCGAGCCTCAGCGTCAGTTACAGTCCAGAGAGTCGCCTTCGCCACTGGTGTTCTTCCTAATCTCTACGCATTTCACCGCTACACTAGGAATTCCACTCTCCCCTCCTGCACTCTAGATTCCCAGTTTGGAATGCAGCACCCAGGTTAAGCCCGGGTATTTCACATCCCACTTAAGAATCCGCCTACGCTCCCTTTACGCCCAGTAAATCCGGACAACGCTCGCCACCTACGTATTACCGCGGCTGCTGGCACGTAGTTAGC
+
CCCCCGGGGGGGGGGGGGGGGGGFGGGGGGGGGGGGGGGGGGGGGCGGGGGGGGGGGGGGGGGGGGGGGGFGGGGGGGGGGGEGGGGGFFGGGGGGGGGGGGGGGGGGGGGGGGGGFGGGEFGFCDGGGGFFFGGGGGFFGF8*=EGCCFGB=DFF;FFCFGFGGGGGGGGFFEDDGFGGGFGDGG<DFFGGGGG>D?FGGCEEC>F9CG@FF+,:=4FGAFDF@>(08?>FDEF=EFGGGFDEACCCFG39?F7=446((-:-1;4:?F?.8)8)6<80(4;>;()48B(4:<.)0967>
@M03364:396:000000000-C9LGT:1:1101:12483:4586 2:N:0:10
GGACTACCAGGGTATCTAATCCTGTTCGCTCCCCACGCTTTCGCTCCTCAGCGTCAGTAACGGCCCAGAGACCTGCCTTCGCCATTGGTGTTCTTCCCGATATCTACACATTCCACCGTTACACCGGGCATTCCAGCCTCCCCTACCGCACTCAAGCCCGCCCGTACCCGGCGCGGATCCACCGTTCAGCCATGGACTTTCACCCCGGACGCGACGAACCGCCTACGAGCCCTTTACGCCCAATAAATCCGGATAACGCTTGCACCCTACGTATTACCGGCGCTGCTGGCCCGTATGTAGC
+
CCCCCGGGFGGGGGGGGGGGGFGGGGGGEEGGGGGGGGGGGGGFEGGGGGGGGGGGGFECEFGCGGDGGGCFFGFGGGGGGGGEEFGGFGGGGGGGGGGGGGGGGGGFGGGGGGGFGGGGGGGGGGGG+C=EFF,:,6=FFGGFGGGEC5FBFDD?,@DEGGBGDCGGCEGGFGFG*0CC,1;<8C,/AF**+3=ACFFCF<C)>BF>;G;:95*-),::9G>((2,)(92:1?:A)(;:EB0,0322@FD6((,)/(-8(8>.9FDB<11(,.54)3(((,-(21,5(-(-4(())*)00
@M03364:396:000000000-C9LGT:1:1101:15880:4591 2:N:0:10
GGACTACTAGGGTATCTAATCCTATTTGCTCCCCACGCTTTCGTGCCTCAGCGTCAGGTACAGGCCAGGCGGCCGCCTTCGCCGCTGGTGTTCTTCCACATCTCTACGCATTTTACCGCTACACATGGAGTTCCACCGCCCTCTCCTGTCCTCAAGCCGTGCAGTTTCCAAAGCCTGAACCGGGTGAGCCGGTCCCTTTTACTTCAGACTTTCTCAGCCCCCCGACAGCCCCTTTACCCCCATCATTCCGGATTACCCTTGCCACCCACGTATTTCCCCCGGCGCCTGCCCGTGGTTCGGC
+
CCCCCGGGGGGGGGGGGGGGGGG<FGGGGGGGGGGGGGGGGGGG@GGGGGGGGGGGGGGGGGFCGGGGGGGGGGGGGGGGGGGGGEGGFGGGGGGGGGGGFFFGFGGGGGGGCEEFGGGGGGGG9EGGFGGGGGGG8==FFDGFGGG8FDFEGEFF9D>E:FFGGGGGD7;@;F5F>684;=D*>C8/8<8C17:CCCGFC)+7;+168*9+7+59@3C*(2(2(*,),1((4<0))3CG*44376<>F*)(-(5)*,)3.(3)0;*,((-()(.6A?0(2(-(,(4,((((,-(8>6()9
@M03364:396:000000000-C9LGT:1:1101:20118:4596 2:N:0:10
GGACTACTGGGGTTTCTAATCCTATTTGCTCCCCACGCTTTCGTGCCTCAGCGTCAGTAACAGGCCAGGCGGCCGCCTTCGCCACTGGTGTTCTTCCATATATCTACGCATTTTACCGCTACACATGGAGTTCCACCGCCCTCTCCTGTCCTCAAGCCGTGCAGTTTCCAAAGCCTGAACCGGTTGAGCCGGTCCCTTTTACTTCAGACTTGCACAGCCGCCTGCGCCCCCTTTACGCCCACTCATTCCGGATAACGCTTGCCACCTACGTATGACCCCGGCTGCGTGCACGTGGTTAGCC
+
CCCCCGGGGGGGGGGGGGGGGGGFGGGGGGGGGGGGGGEGGGGGGGGFGGGGGGGGGGGGGGGGGGGGGGGGGGGGGGGGGGGGGGGGFGGGGGGGGGGGGGGGGGGGGDGGGGGGGGGGGGGGGGGGGFGGFFGFGECGGGGFGGGDFFGFDEFFDFGGGGFGGGGGGGGFFFB9>AFGGEDFCE>.;@*1:CCCFBFG7>;8FFF3=F7?)*>>F?GE@GF;78()4D>9BF4<<6:CC((,.<447<7:?B427(-(433->CC(86<2<())5*,(-3(4(((-4(52(((0)*(02
@M03364:396:000000000-C9LGT:1:1101:20984:4601 2:N:0:10
GGACTACTAGGGTATCTAATCCTGTTTGCTCCCCACGCTTTCGTGCCTCAGCGTCAGTCACAGGCCAGGCGGCCGCCTTCGCCACTGGTGTTCTTCCATATCTCTACGCATTTTACCGCTACACATGGAGTTCCACCACCCTCTCCTGTCCTCAAGCCGTGCAGGTTCCAAAGCATGACCCGGGTGGGCCGGTCCCTTTTACTTCAGCCTTGCACAGCAGCCTGCCCACCCTTTCCGCCCCATCATTCCCGATACACCTCGCCACCCACGTTTTCTCCCGGCTGCTGGCCCGTGCTGTGGC
+
CCCCCGGF9FFGGGGGGGGGGGG9FGGGGGGGGGGGGGGGGGGEFGGGGGGGGGGGGGFAFFGFGGGGGFCGGGGGGGGGGGGGGFGGFGGGG,EFG<5CF<EGGFGGGGGGG,EFGGGGGGGG94C=F@FEFGGGG,=FGGGF=F,370DDF6=DEDEE+>9D,D@D?,@,3@)=F*,,@*7*@15)*8*)/**4*??F,72.3+:)557+(/A;CF*0,;(/(2/)/16/(5))-4CEC?((1).69**-(,()0(..42?(>E*23(-((4.)69((-3((()).((,((((0**.97
@M03364:396:000000000-C9LGT:1:1101:6565:4618 2:N:0:10
GGACTACTGGGGTTTCTAATCCTGTTCGCTCCCCACGCTTTCGCTCCTCAGCGTCAGTAACGGCCCAGAGACCTGCCTTCGCCATTGGTGTTCTTCCCGATATCTACACATTCCACCGTTACACCGGGAATTCCAGTCTCCCCTACCGCACTCAAGCCCGCCCGTACCCGGCGCGGCTCCACCGTTAAGCGATGGGCTTTCACACCGGACGCGACGAACCGCCTACGCGCCCTTTACGCCCAGTAAATCCGGATAACGCTTGCACCCTACGTATTACCGCGGATGCTGGCCAGTACTTCGC
+
CCCCCGGGFGGGFEGGGGGGGGGGGGGGGGGGGGGGGGGGGGGGGGGGCFGGGGGGGGGFGGGGGGGG8F8BFFFGGGGGGGGGEEFCEFGGGGGCGF7CEGEGGGGCGGGGGGGGGGBDGGGG,@F7@FFGGG,:@FCEGGGF+DFGGFGFF)=FCEDEGG*=F:CEFE*C@F2C*6CG6*;=FG86FG**;E=*;EGGGEG?CD),,13C-):951CG;GF?FF?)7D(442:4::EEG?(5/4)6FG3112(.?39B?(25C6>(.1,,).86)<(--1((-().461,())**/)11
@M03364:396:000000000-C9LGT:1:1101:17298:4622 2:N:0:10
GGACTACAGGGGTTTCTAATCCTGTTCGCTCCCCACGCTTTCGCTCCTCAGCGTCAGTAACGGCCCAGAGACCTGCCTTCGCCATTGGTGTTCTTCCCGATATCTACACATTCCACCGTTACACCGGGAATTCCAGTCTCCCCTACCGCACTCAAGCCCGCCCGTACCCGGCGCGGATCCACCGTTAAGCGATGGACTTTCACACCGGACGCGACGAACCGCCTACGAGCCCTTTACGCCCAATAAATCCGGATCACGCTTGCACCCTACGTATTCCCGCGGCTGCTGGCACGTCGTTCGC
+
CCCCCGGGGGGGGGGGGGGGGGGGGGGGGGGGGGGGGGGGGGGGGGGGGFGGGGGGGGGGGGGGGGGGGGGGGGGGGGGGGGGEGGGGGGGGGGGGGGGEGEEGGGGGGGGGGGFGGGECDGGGGGGGFGGGGGF9FGGGGGEFGGGGGFGAFDFFFFCEEGFGGGGGGGDGAGFG5?EGEGG78E7:ACEGGGG6DFCFGFBCFBFBFG>C68E,12CG>GFF6C:),568.48<BFGGG?((/.5>FGG6B1(2?(40(-2)CEG::::2)4.)4<3(1(4702304:(814())0(><
@M03364:396:000000000-C9LGT:1:1101:21248:4623 2:N:0:10
GGACTACTGGGGTATCTAATCCTATTTGCTCCCCACGCTTTCGTGCCTCAGCGTCAGGTACAGGCCAGGCGGCCGCCTTCGCCGCTGGTGTTCTTCCACATCTCTACGCATTTTACCGCTACACATGGAGTTCCACCGCCCTCTCCTGTCCTCAAGCCGTGCAGTTTCCAAAGCCTGAACCGGTTGAGCCGGTCCCTTTTACTTCAGACTTGCACAGCCGCCTGCTCACCCTTTACGCCCAGTCAATCCGGCTAACGCTAGCCCCCTACGTATTACCGCGGCTGCTGGCACGTAGTTAGCC
+
CCCCCGGGGGGGGGGGGGGCFGGFGGGGGGGGGGGGGGGGGGGGGGGGGGGGGGGGGFGDGGGFGCFGGGGGGGGGGGGGGGGGGGGGGGGGGGGFGGGGGGGGFGGGGGGGGGGGGGGGGGGGFGGFBEEGGGGFGFGCEDB?FGG8DC@CFE6*>DGEGGFGE>FGCEGFFGFGGFFGGGGCEGF=F88DC5=FFCFGG=?3DFFC;<5A)*57C0*C>D128+946*42.,:)31:C;15,9<B<:C)(218?D6<(((2(12783:2))().6;44(0(,4>0:B7<:..2<**)02
@M03364:396:000000000-C9LGT:1:1101:25391:4626 2:N:0:10
GGACTACAGGGGTTTCTAATCCTGTTCGCTCCCCACGCTTTCGCTCCTCAGCGTCAGTAACGGCCCAGAGACCTGCCTTCGCCATTGGTGTTCTTCCCGATATCTACACATTCCACCGTTACACCGGGAATTCCAGTCTCCCCTACCGCACTCAAGCCCGCCCGTACCCGGCGCGGATCCACCGTTCAGCGATGGGCTTTCACACCGGACGCTGTGAACCGCCTACGAGCCCTTTACGCCCAATAAATCCGGACAACGCTTGCCCCCTACGTCTTACCGCGGCTCCCTGCACGTAGTTAGC
+
CCCCCGGGGGGGEGGGGGFFGGGGGGFEEFGGGGGGGGGGGGGGGGGCECGGGGGG7FGGGGGGGGGGDEGGGGGGGGGGGGGCFFFGFGGGGEFFGGGEEDEGGGGGGGGGGGFGGGFDCD8FGDFFEEEGGGFFD3DFGFGFFGG6+<F=GD6:BFFE8E>DECEGGGCC?E@G=;EGFCF:BE,6CC8);CC*82BCGCGFGF@9>C0*()*.*.<FFGFF?C?)4D(-.45)4:ECE::7035296533(((.49?0:8(2;99?:?83:?A)<:64306((,(.1(.4((.0*-0*
@M03364:396:000000000-C9LGT:1:1101:9576:4641 2:N:0:10
GGACTACCCGGGTTTCTAATCCTGTTCGCTCCCCACGCTTTCGCTCCTCAGCGTCAGTAACGGCCCAGAGACCTGCCTTCGCCATTGGTGTTCTTCCCGATATCTACACATTCCACCGTTACACCGGGAATTCCAGTCTCCCCTACCGCACTCAAGCCCGCCCGTACCCGGCGCGGATCCACCGTTAAGCGATGGACTTTCACACCGGACGCGACGAACCGCCTACCAGCCCTTTACGCCCAATAAATCCGGCACACGCTTGCACCCTACGTATTACCGCCGCTGCTGTCCCGTGGTTCGG
+
CCCCCGGGGGGGGGGGGGGGGGGGGGGGGGGGGGGGGGGGGGGGGGGGGGGGGGGGGGGGGGGGGGCGFGGGGGGGGGGGGGGGEGGG5DFGGGGGFGGGGGGGGGGGGGFGGGGGGGGGGGGGGGGGEGGGGGGGGGGGGGGFGGGCEEEBEDDFGGGGGGFGEGGGGGGGFG9D5?EG6E<FCG</+>*>CGGDGGGFFCGFGFF;071*-.2459E54CB:(2(05FB??F?9ABGEE?6:).4-9<D0(((.7132(-;,9EC(::?3):()6<(-(-197().-)))((()0..))
@M03364:396:000000000-C9LGT:1:1101:15236:4675 2:N:0:10
GGACTACTGGGGTATCTAATCCTGTTTGCTCCCCACACTTTCGCGCCTCAGCGTCAGTTACAGTCCAGTAAGCCGCCTTCGCCACTGGTGTTCCTCCCGATCTCTACGCATTTCACCGCTACACCGGGAATTCCGCTTACCTCTCCTGCACTCAAGCCCATCAGTATCCAAAGCAGTTCCCACCTTAAAAGCAGGAATTTCACTCCAGACTTAACAGGCCGCCTACGCGCCCTTTACGCCCAATCATTCCGGACCACGCTTGCCCCCTACGTATTACCGCGGCTGCTGGCCCGTATTTAGC
+
CCCCCGGGGGGGGGGGGGGGGGGGGGGGGGGGGGGGGGGGGGGGGGGGGGGGGGGGGFGGGGGGGGGGGGGGGGGGGGGGGGGGGGGGGGGGGGGGGGGGGGFGGGGGGGGGGGGGGGGGGGGGGGGGEGGGGGGGGGGGGGGFGGGGGFGFGFGFGGGGGGFGGGGFGGGFAFFGGFGGGFGGGGCC9,@@FGGGGGGGGFFE8FFE3CEFC8C@F@GGFGB@FE?B9CBF>@@FFFCFGFFBFF<>FGGB?F06F:91,4C:CGG>?B4:264)6<,-311,422:?F((,(4)965C>
@M03364:396:000000000-C9LGT:1:1101:5961:4682 2:N:0:10
GGACTACAGGGGTATCTAATCCTGTTCGCTCCCCACGCTTTCGCTCCTCAGCGTCAGTAACGGCCCAGAGACCTGCCTTCGCCATTGGTGTTCTTCCCGATATCTACACATTCCACCGTTACACCGGGAATTCCAGTCTCCCCTACCGCACTCAAGCCCGCCCGTACCCGGCGCGGATCCACCGTTCAGCGATGGACTTTCACACCGGACCCGACGAACCGCCTACGAGCGCTTTACGCCCAACAAATCCGGATAACGCTTTCACCCTACGCTTTACCGCGGCTGGCGGCACGTCGTCCGC
+
CCCCCGGGGGCFFGGGGGGGGCFFGGGGGFGGGGGGGGGGGGGGGGGGGGGGGGGGGGGGGGGGGGGGCFFFGGGGGGGGGGGGGFGGGCFGGGGGGGGGGGGGCEGGGGGGGGGGGGGGGGFGEEGG7CFDGGGF:DCFGGGFGGGE>AD56)+;FGGGGG>+@>CEGGGGFGF<5:CFFFF<BE2;FFE<CEEFGG:<7?GFGFFB(>(:3):9D08EFGF<6A:)47(--(-4A?EGGB2(0,(.?CC-(-()*(-(((2);CF:7?:((,-.4:24(2;;(((-49(3:(()0)()1
@M03364:396:000000000-C9LGT:1:1101:19836:4695 2:N:0:10
GGACTACAGGGGTATCTAATCCTATTTGCTCCCCACGCTTTCGTGCCTCAGCGTCAGTAACAGGCCAGGCGGCCGCCTTCGCCACTGGTGTTCTTCCATATATCTACGCATTTTACCGCTACACATGGAGTTCCACCGCCCTCTCCTGTCCTCCAGCCTGCCAGTTTCCAAAGCCTGTACCGGTTGAGCCGGTACCTTTCACTTCAGACTTAGCAGGCCGCCTACGCACCCTTTACGCCCAATCGTTCCGTATACCGCTCGCCACCTGCGTATTACCGCGGCGCGTGGCACGTATTTGGCC
+
CCCCCGGGGGGGGGGGGGGGGGGFGGFGGFFFGGGGGGGGGGGGGGGGG<FGGGGGGGGGGGGGGGGGGGGGGGGGGGG,AFGGGGGG,EECGGGGC<EGGGGG,@FFEGGG9FFEEEGGGGGGGGGG8FFFGGFGG7CFCC=6?FGCEDDE95=DCFCF:C6FCCFCEFDFFG@CFFGGGGDF8?,0A,?DD>EGGGGFD<@*CCFEEF<F*4><C6C*4:4(,*.).:7177)-81EE8,.().4?FGD0:?29D9(,,3:2<85(.(-(((.-.*-39>(((-((-.4(((./9*)*0
@M03364:396:000000000-C9LGT:1:1101:14242:4732 2:N:0:10
GGACTACCCGGGTATCTAATCCTGTTTGCTCCCCACGCTTTCGTGTATCAGCGTCAGTTGTCGTCCAGTAATCCGCCTTCGCCACTGGTGTTCCTCCCGATCTCTACGCATTTCACCGCTACACCGGGAATTCCGATTACCCCTCCGACACTCAAGACTGGCAGTTTCAAATGCAGTTCTCAGGTTAAGCCCGAACATTTCACATCTGACTTGTCAGCCCGCCTACTCACCCTTTACCCCCAATAAATCCGGATAACGCTTGCCCCCTACGTACTACCGCGGCTGCTGGCCCGTAGGTAGC
+
CCCCCGGGGGGGGGGGGGDEGGGGGGGGGGGGGGGGGGGGGGGFGGGGGGGGGGGGGGGGGGGGGGGGGGFFGGGGGGGGGGGGGGGGGGGGGGGGGGG=:CEGGFFGGGGGGGGGGGGGGGGGGGGGFGGGGGG=CEDGGGGFGGG+@AFFGD+;9@;?BF?DGGGGGGGGFGEGFFGGFEEFGG9AFFCCGGGGGGGGGEGFCFCE4:>CEFFEGFGG9GF03?<A)068?(;9C)9CG6487>)6BD59::(4?(4(4:E8*;94-3-.)(4)):2,-496>?23:B((4,()./.9*
@M03364:396:000000000-C9LGT:1:1101:24694:4744 2:N:0:10
GGACTACTGGGGTATCTAATCCTGTTCGCTCCCCCAGCTTTCGCGCCTCAGCGTCAGTGGTGGCCCAGAAGGCCGCCTTCGCCACCGGTGTTCTTCCCGATATCTGCGCATTTCACCGCTACACCGGGAATTCCGCCTTCCCCTACCGCACTCGAGCCCGCCGGTATCGAAGGATCGCCGAGGGTGAGCCCGGGGCTTTTCCCACCGACCTAACTGGACCGCCACCGCGCGCTTTCCGCCCAAGAAATCGGGACACACGTGGCCACCCACGTATTGCCGCGGCGGCTGGACGGCAGTTGGC
+
CCCCCGGF<FFGGGGGGGGGGGGGGGCGGGGGGG7@FGGGGGGCGGGGEGGGGGGGGFCFCCF,FGGGGGAE@FGGGGGGGGGGGFGGCFGGGFGGG8?FGCEGG,CFFGGG,EDGGGGGGGGGEEGGGGGGGG,CCCCFGGGC+D,+>@FAF)4:>C8:CG*9F4CG?*6*8,*2:2==**:*=*1,)8=))/8*):CF+)<)2>33(/4+5)3-9:=0,9,((*(.-1(((416)(2:8:13841)1**11(,3)--..(14**/(((-,(-(.63(-4(1396(-(((-,((.0*)9*
@M03364:396:000000000-C9LGT:1:1101:24097:4753 2:N:0:10
GGACTACAGGGGTTTCTAATCCTGTTCGCTCCCCACGCTTTCGCTCCTCAGCGTCAGTAACGGCCCAGAGACCTGCCTTCGCCATTGGTGTTCTTCCCGATATCTACACATTCCACCGTTACACCGGGAATTCCAGTCTCCCCTACCTAACTCAAGCCCGCCCGTACCCGGCGCGGATCCACCGTTAAGCAATGGACTTTCCCACCGGACGCAACGAACCGCCTACGAGCGCATTCCGCCCAATTAATCCGGCTCACGCATGCACCCTACGTATGACCGCGGCTGCTGGCACGGATGTCGC
+
CCCCCGFGGGEDFCGGFFA@FGGFGFGEGEGGGEFFEGGGGGGGDGCGGFEE@FFFFCA<FGGDGGGGGGFGGFCFGCGG7BFCG<A=?FGGGCF9CFEGG@EE;EF<EFGFGFDEGG88@BE9ECGGFFGGAFFFG:DGDF8*@886,*@>F6=+CEEE6C*=@ECGGDEGAC>7:5?F,,;F,;F?A,+*;?F0CEEC7)B<F>37(27=(0/(7(1:9C3?:E1B:G0(((()..:?C8(4*.-6@GD;((128(,(,,+):CCB?F::)-()4<334(,3(())5,1<0(40./.97
@M03364:396:000000000-C9LGT:1:1101:14796:4755 2:N:0:10
GGACTACTCGGGTTTCTAATCCTGTTCGATCCCCACGCTTTCGTGCCTCAGCGTCAGTGGCGTGCTGGAAAGCTGCCTTCGCAATCGGAGTTCTGCGTCATATCTATGCATTTCACCGCTACACAACGCATTCCGCCTCCCTCGCACGCACTCAAGCACACCAGTTTCAACGGCATCACCGGGTTGAGCCCGGAACTTTGACCGCTGACTTGGCACGCCGCCTGCGCACCCTTTACACCCAATAAATCCGGATAACGCTCGCATCCTCCGTATTACCGCGGCTGCTTGCACGGAGTTAACC
+
CCCCCGGGGGGGGGGFGGGGGGGGGGGGGGGGGGGGGGGGGGGGGGGGGFGGGGGGGFGGGGGGGGGGGGGGGGGGGGGGGGGGGGGG,FFGGGGGGGGGGGGGGFGGGGGGGGGGGEGGGGGGGGGGGGGGGGGCEG>FGFFFGDGEGFGFFDGFGGGGGGFGGGGGGGGGFGFGF5EFGGG<BE>>FFGGG=EDGGGGGEGFC5>0;F?7;;+/>7F54D011:9)4C<<?:6)4ACEF:<)9<56FG)(,4<281-816*3DGFA?0-(,5-.6*4,9>166))48<DFF((.8*)*2
@M03364:396:000000000-C9LGT:1:1101:7466:4784 2:N:0:10
GGACTACCCGGGTATCTAATCCTGTTCGCTCCCCCAGCTTTCGCGCCTCAGCGTCAGTGGTGGCCCAGAAGGCCGCCTTCGCCACCGGTGTTCTTCCCGATATCTGCGCATTCCACCGCTACACCGGGAATTCCGCCTTCCCCTACCACACTCGAGCCCGCCGGTATCGGAGGCTCGCCGGGGTTGAGCCCCGGGCTTTTACCTCCGACCTAACGGGCCGCCTACGCGCGCCTTACGCCCAATGCATCCGGATAACCCCGGCCCCACAAGTCTTACCCCGGCTGCTGGCCCGTATTTCGCC
+
CCCCCGGGGGGGGGGGGGGGGGGGGGGGGGGGGGGGGGGGGGGGGGGGGGGGGGGGGGGGGGGGGGGGGGGGGGGGGGGGGGGGGGGGGGGGGGGGGGGGGGGGGGGEFGGGGGGGGGGGGGGGGGGGGGGGGGGGGCGGFFGFGGGGGFGDGCGEGGGGDGFCGGGF?E*B5<?GGFGGCED*CG68FGF<CEEGD>EGG>FFGFB02C0C).;35(::>D<<?*4.2<;(41),88CEC?7:4-):?G/3119)).((((:798)3(,6).6)).+-42(,-458:2(462(.)1*,79
@M03364:396:000000000-C9LGT:1:1101:21331:4825 2:N:0:10
GGACTACTCGGGTATCTAATCCTGTTTGCTCCCCACACTTTCGAGCCTCAGCGTCAGTAAAAGCCCAGTAGGCCGCCTTCGCCACCGGTGTTCCTCCGAATATCTACGCATTTCACCGCTACACTCGGAATTCCGCCTACCTCTACTTCACTCAAGAAACACAGTTTTGGATGCAGCTCCGCAGTTAAGCTGCGGTATTTCACATCCAACTTGCGCTCCCGCCTGCGCTCCCTTTACACCCAATAATTCCGGATCACGCTCGCCCCCTACGTATTACCGCGGCTGCTGGCCCGTCGTTCGC
+
CCCCCGGGGGGGGGGGGGFGGGGGGGGGGGGGGGGGGGGFGGGGGGGGGGGGGGGGGGGGGGGGGGGGGGGGGGGGGGGGGGGGGFGGEGGGGGGGGGGGGGGGGGGGGGGGGGGGGGGGGGGGGGGGFFGGGGGGDGGGGGGFGGGFGFGFBBFFFGGGGGFGGGGFGGCGFGFGGFGGGGGFGG;@F:;CGGGGGGFGGEFFGFA@>FFGE886?9?FFGBF@;7B>DB?(7=;77CFD04:04<BFGC6<:((.3:(-48>DGG;?B34..866<?2(-((480>>?1:9((080(17
@M03364:396:000000000-C9LGT:1:1101:14922:4868 2:N:0:10
GGACTACACGGGTATCTAATCCTGTTCGCTCCCCACGCTTTCGCTCCTCAGCGTCAGTAACGGCCCAGAGACCTGCCTTCGCCATTGGTGTTCTTCCCGATATCTACACATTCCACCGTTACACCGGGAATTCCAGTCTCCCCTACCGCACTCAAGCCCGCCCGTACCCGGCGCGGATCCACCGTTAAGCGATGGACTTTCACACCGGACGCGACGAACCGCCTACGAGCCCTTTACGCCCAATCATTCCGGACCACGCTTGCCCCCTACGTCTTCCCGCGGCTGCTGGCACGTCTTTCGC
+
CCCCCGGGGGGGGDGGGGGGGGGGGGGGGGGGGGGGGGGGGGGGGGGGGGGGGGGGGGGGGGGGGGGGFGGGGGGGGGGGGGGGGGGGGGGGGGGGFGGGGGGGGGGGGGGGGGGGGGGGGGGGGGGGGGGGGGGFGGGGGGGFGGG>GFGFGFDFDFEGGGFGGGGGGGGGFGBG5)CFGGGCFE<6C<:*CEGCFGGFGFGFGFFB>GBG>.:9D0EGBDFF?C17:C;:<::69:GGG(8:@FFFFGG;0113>:9?2(;8FCD31:?(((-6);:6>;396(.8?B08<2-)7*->*
@M03364:396:000000000-C9LGT:1:1101:19866:4883 2:N:0:10
GGACTACTGGGGTTTCTAATCCTGTTCGCTCCCCACGCTTTCGCTCCTCAGCGTCAGTAACGGCCCAGAGACCTGCCTTCGCCATTGGTGTTCTTCCCGATATCTACACATTCCACCGTTACACCGGGAATTCCAGTCTCCCCTACCGCACTCAAGCCCGCCCGTACCCGGCGCGGATCCACCGTTAAGCGATGGACTTTCACACCGGACGCGACGAACCGCCTACGAGCCCTTTACGCCCAATAAATCCGGATCACGCTTGCACCCTACGTATTCCCGCGGCCCCCTGGCCGGATGTCGC
+
CCCCCGGGGGGGGGGGGGGGGGGGGGGGGGGGGGGGGGGGGGGGGGGGGGGGGGGGGGGGGGGGGGGGEFGGGGGGGGGGGGGGGFGGEGGGGGGFGGGDGGGGGGGGGGGGGGGGGGG8EGGGGGGGCFGGGGGGFFGGGGGFGGGGGFGFFB+;FGGGGGFGGGGGGGGGEGFGCAGG6CFFCGEDFGCDCGG66CGGGEGFGFD(4D9GB0:,79CGFGFF?GFB65><:87AFFGGGF:?))6<?FDB?1;?F?<<1<E>FFGFFF2<26:)4:(2311((,((-((490-..9677
@M03364:396:000000000-C9LGT:1:1101:5157:4891 2:N:0:10
GGACTACTCGGGTATCTAATCCTGTTCGCTACCCATGCTTTCGAGCCTCAGCGTCAGTTTCAGACCAGAGAGCCGCCTTCGCCACTGGTGTTCTTCCAGATATCTACGCATTCCACCGCTACACAGGGAGTTCCACTCCCCTCTTCTGCACTCAAGTAAAACAGTTTCCGATGCAATTCCTCGGTTGAGCCGAGGGCTTTCACATTAGACTTAATTTTCCGCCTACGCTCGCTTTACGCCCAGTAAATCCGGACAACGCTTGCCCCCTCCGTATTACCGCGGCTGCTGGCCCGCAGTTTGC
+
CCCCCGGG@FFGFGGGGGGGFGGGGGAFCF,CFGGDGGGGGGGCFGGG?E@DC@FFEG9,C,C,CFGG,9CFFG:::FFGGGGGGGGGGGGGGGGFF<,5EFGGGFEGGGGG9EGGGGGGGGGFF,,+::FFGGFGG,+8CDGDD,>=FFF5FD?D,@,@@A6?F=CE8+3@:EE+@;ED=,=CEG+:CFDC*4@CCGGGGEFFGA=CEGEFC+29C<EC=4:@(46)/:0:;?<941ECFD(/+9)1;C)-(,4(86>01(8.0A74(-,44:B))044(44>>6:?B::?>(7377);:
@M03364:396:000000000-C9LGT:1:1101:9528:4916 2:N:0:10
GGACTACCGGGGTTTCTAATCCTGTTTGCTCCCCACGCTTTCGTGCCTCAGCGTCAGTAACTGCTTAGTGAGACGCCTTCGCAATTGGTGTTCTGAGTAATATCTATGCATTTCACCGCTACACCACGAATTCCTCCCACGTCAACAGTACTCAAGCCGGGCAGTATCAAAGGCAGTTCCGGAGTTGAGCCCCGGGATTTCACCTCTGACTTACCCGACCGCCTACGCACCCTTTAAACCCAATAAATCCGGACAACGCTCGCATCCTCCGTATTACCGCGGCGGCCGGCACGGACTTGGC
+
CCCCCGGG+@FGGGGGGGGGGGGGGGGG,EEGGGFEFGGGGGGGGGGGGGGGGEGG,<,9FFG,,,,:6CEE,,@FGGGFFGEG=,CFFFGGG9>,C,5EFGGGGGCFFGGGGGGGGGGGGGGF8+A4+:FCFF,E,F+A++@*6ECC=;3;FDCFFFE+++<?F;FG,ED,;FCDCF:C++0CEGECFGG*0;5?GEFGDFG36A*89FEG44:;5@GDF:61:<?EDG1<BFB>))<AC:03)24:FGG04(92F(-,-4:1*:*)5:9602>):919479,3(((,((-((,).*)0*
@M03364:396:000000000-C9LGT:1:1101:8981:4928 2:N:0:10
GGACTACAAGGGTATCTAATCCTGTTCGCTCCCCACGCTTTCGCTCCTCAGCGTCAGTAACGGCCCAGAGACCTGCCTTCGCCATTGGTGTTCTTCCCGATATCTACACATTCCACCGTTACACCGGGAATTCCAGTCTCCCCTACCGCACTCAAGCCCGCCCGTACCCGGCGCGGATCCACCGTTAAGCGATGGACTTTCACACCGGACGCGACGAACCGCCTACGAGCCCTTTACGCCCAATAAATCCGGATAACGCTTGCACCCTACGCTTTACCGCGGCTGCTGGCACCGCGTTCGC
+
CCCCCGGGGGGGGFFGGGGGGGGGGGGGGGGGGGGGGGGGGGGGGGGGGGGGGGGGGGGGGGGGGGGGGGGGGGGGGGGGGGGCFGGGGGGGGGGGGGGGGGGGGGGGGGGGGGCEGGGGGGGGGGGGGGGGGGGGGGGGGGGFGGGGGFGADDFFGCFGGFEGGEGGGGEEFGFGCBGG9FGGGG*6A<CDGEC08:FGGFGEGFF0256=1):-1(?EBGF?1@?.3916(4?<AFGGGF:B@724BGGF(4,6=--2-482=GG:0:((((-).+,129(,(0)47:0)((()0)(1/
@M03364:396:000000000-C9LGT:1:1101:20775:4945 2:N:0:10
GGACTACCGGGGTTTCTAATCCTGTTCGCTCCCCACGCTTTCGCTCCTCAGCGTCAGTAACGGCCCAGAGACCTGCCTTCGCCATTGGTGTTCTTCCCGATATCTGCGCATTCCACCGCTACACCGGGAATTCCGCCTTCCCCTACCACACTCGAGCCCGCCGGTATCGGAGGCTCGCCGGGGTTGCGCCCCGGGCTTTTACCTCCGACCTACCGCGCCGCCTACGCCCGCTTTACGCCCAATGCATCCGTCTACACCCTCCCCCCTTCCGTTTACCCCCGCCGACGGCACGGCATTCGCC
+
CCCCCGGGGGGGGGGGGGGGGGGGGGGGGGGGGGGGGGGGGGGGGGGGGGGGGGGGFGCGGGGGGGDFDGGGGGGGGGGFFGGGGGGGGGGGGGGGGGGGGGEGGGGGGGGGGGGGGGGGGGGGGGGGGGGGGGFGGEGGGFGFCGG,D9F@@0CDGGGGGGFGGCFFGD:CBGBGGFEEGEDCEG*4<CGGDC8E);CG?<FAG@>(->0C()*(1(:*,9,4:*-)-)4,43)<:8EE*3300:A>FC/(,()-)(-,(-;-C8)(((-).3,.-3,--((((((3746(((()9*6CD
@M03364:396:000000000-C9LGT:1:1101:11841:4949 2:N:0:10
GGACTACACGGGTATCTAATCCTATTTGCTCCCCACGCTTTCGTGCCTCAGCGTCAGTAACAGGCCAGGCGGCCGCCTTCGCCACTGGTGTTCTTCCATATATCTACGCATTTTACCGCTACACATGGAGTTCCACCGCCCTCTCCTGTCCTCCAGCCTGCCAGTTTCCAAAGCCTGTCCCGGTTGGGCCGGTACCTTTCCCTTCCGACTTAACAGGCCGCCTTACCCCCCCTTACCCCCCGGAAACCCCGCCCACCCCCGCCACCTGCGCATTTCCCCCGCCTCCAGTGCCGACTTCGCC
+
CCCCCGGG@FGGGGGGGGGGGGG<EAFGGGGFGGG@FGEGGGGGGGCCCFGEGCECGFAFG,,6CFFG<@FFEEEGFFGGGGGGC@FGF=EFFFFEFGFF<ADF8EGFGCGGG?FG,=B=ECFG9ECB,:46A97DE++3@CGFF,,@>9FEF)=FGGGF,D?CFCE>,E;5;@@D993@6C9>C?*:4>:)/4:,1BB:,.+)2).(./39.=+471C5;D(()+(0()((-2)((.;CC2((0-(.7/)(-(--5((4((24DG*((((((-))-3((961((((,-)-),,,0)/-9C
@M03364:396:000000000-C9LGT:1:1101:18314:4969 2:N:0:10
GGACTACCGGGGTTTCTAATCCTGTTCGCTCCCCACGCTTTCGCTCCTCAGCGTCAGTAACGGCCCAGAGACCTGCCTTCGCCATTGGTGTTCTTCCCGATATCTACACATTCCACCGTTACACCGGGAATTCCAGTCTCCCCTACCGCACTCAAGCCCGCCCGTACCCGGCGCGGATCCACCGTTAAGCGATGGACTTTCACACCGGACGCGACGAACCGCCTACGAGCCCTTTACGCCCAATAAATCCGGCTCACGCTTGCACCCTACGTATTACCGCCGCCGCTGGCCCGCATTTCGC
+
CCCCCGGGGGGGGGGGGG9FGGGGGGGGGGGGGGGGGGGGGGGGGGGGGGGGGGGGGGGEGGGGGGGGCGGGGGGGGGGGFGGGGGGGFGGGGGGGGGGGGGGGGGGGGGGGGGGFGGFGGGGGGGGGGGGGGGFCFGFGGGGFGGGGEBGFGF+;FGFGGGEGGGGGGGGGFGFG5>EG+CFCBEC@ACC5CEG6FGGGGFG>FFFF>DBEB3:,91EEFGFFFG<)3C6::1:24:EGGFFFF254BGG>(-(4?:??BBF2DGG<8??,)-5)6E<0(-3((-((43:?B(())049*
@M03364:396:000000000-C9LGT:1:1101:17373:4973 2:N:0:10
GGACTACTGGGGTTTCTAATCCTGTTTGCTCCCCACGCTTTCGAGCCTCAGCGTCAGTTGTCGTCCAGCAAGCCGCCTTCGCCACTGGTGTTCCTCCTAATATCTACGCATTTCACCGCTACACTAGGAATTCCACTTGCCCCTCCGACACTCAAGTCTCACAGTTTCCAATGCAGTCCCGGGGTTGAGCCCCGGGCTTTCACATCAGACTTGCAAGACCGCCTGCGCTCCCTTTACACCCAGTAAATCCGGATAACGCTTGCCCCCTACGTCTTCCCGCGGCTGCTGGCACGTCGTTCGC
+
CCCCCGGGGGGGGGGGGGGGGGGGGGGGGGGGGGGGGGGGGGGGGGGGGGGGGGGGGGGGGGGFGGGGGGGGGGGGGGGGGGGGGGGGCFFCFFGGGGGGGGGGGGGGGGGGGGGGGGGGGGGGGGGFC<FGGGGGGGGGFGGFGGG>EFGFGFFDFGFGFGFGFGGGFG9EFGBGGFGGGGGFEEEBFFFGDGGGDEGGG?ECGFF=**7@*=14>3FC>G;@?CFDFGFFFAE)52<8EB:BF<ADFFC0,434?:><??E5FFG618<4,4<9)2,4799>9:0).4.40,()7)(19
@M03364:396:000000000-C9LGT:1:1101:20829:4991 2:N:0:10
GGACTACTCGGGTATCTAATCCTGTTCGCTCCCCCAGCTTTCGCGCCTCAGCGTCAGTGGTGGCCCAGAAGGCCGCCTTCGCCACCGGTGTTCTTCCAGATATCTGCGCATTCCACCGCTACACCGGGAATTCCGCCTTCCCCTACCACACTCGAGCCCGCCGGTATCGGAGGCTCGCCGGGGTTGAGCCCCGGGCTTTTACCTCCGCCCTACCGGGCCGCCTACTCGCGCTTTACGCCCAATGACTCCGGATACCGCTCGCCACCTCCGTAGTACCGCGGCGGCTCGCACGTATTTCGCC
+
CCCCCGGGGGGGGGGGGGGGGFGFFGGGGGGGGGGGGGGFGGGGGGGGGGGGGGGGEGGGGGGGGGGGFFGGGGGGGGGCFGDEGGFGEGGGGGFFFGGFFGGGGABFFGGGG9EGGGGGEGGGGGGGEEGGGGGGGDGGGGFDGGDFG6@CE)@BEGGGGGFGG7>?EECEEG=G5AEE5CDFE=:/=?CGG5CE);C6+8CAGFF(,9961<*-148C>D?F20..4)4(43).4(:1*-(.*).<@DC???)379((-38(120(464.(4))-24-(3((((,-73370(.09/7*9
@M03364:396:000000000-C9LGT:1:1101:17440:5005 2:N:0:10
GTACTTCCGGGGTTTCTAATCCGGTTAGCTCCCCACGCTTTCGCTCCTCAGCGTCAGGATCGGACCACAGACCTGCCTTCGCCCGTGATGTTCTTCCGGATATCTACGCATTCCGCCGTAACACCGGGAATTCCAGTTTCCTCTACGTCATTCTACTCAGACGGTACCTAGAGCGTATCCACAGTTCTGCCCTCCGCTTGTACACCGGTCGCTCCGTCCCGCCTACGCGCCCTTTACGCCCATAACACCCCGACAGAGCGTACCCCCTCCGTCTTACCGCGGAGTCTGTCTCGTAGGTGGC
+
--ACC<F,6++@6@@FGF,C<@+67+6,6C<-:-B76+B@F@@,F@@E,;F<@F,,B,C,,868C6,,66,B,=FA<,5996,4++,,:,CF9,4E,+++8B,F,9E+@++B,5,+4+@++B,:+@>+=FB=>,,,3,+33+7=FE6365,58*+1,,,,,,*;C*@3,2,,3,:*13=:,,*,22,*4,,*0,44C1C*,048+8B((/.C(.8(*(*24/4,4;1)47(32::<:,:**(.(7(55))),((-()(.(((*-**9(((-4(.,)-+(-(1(-,,62)))-(,,))1)>*
@M03364:396:000000000-C9LGT:1:1101:7359:5005 2:N:0:10
GGACTACTCGGGTTTCTAATCCTGTTCGCTCCCCACGCTTTCGCTCCTCAGCGTCAGTAACGGCCCAGAGACCTGCCTTCGCCATTGGTGTTCTTCCCGATATCTACACATTCCACCGTTACACCGGGAATTCCAGTCTCCCCTACCGCACTCAAGCCCGCCCGTACCCGGCGCGGATCCACCGTTAAGCGATGGACTTTCACACCGGACGCGCCGAACCGCCTACGCGCCCTTTCCGCCCCATAAATCCGGAAACAGCTTGCCCCCTACGTATTACCGCGGCGGCTGGCAGGAATGTAGC
+
CCCCCGGGFGGGGGGGGGGGGGGGGGFGGGGGGDFGGGGGGGGGGGGGGGGGGGGGGGGGGGGGGGGGGGGGGGGGGGGGGGGGEFFGGGGGGGGGGEEGGEGGGGGGGGGGGGGFGGGGGGGGFCGGGGGGGGF,@DFGGGGFGGGDEEGAGDDD:3+9EFDDCECG?@CC*55C*:EFFFCCFE7=AC*1*CE7;EGGG?FCC>EB99(*47C6)4C=BDFB?F()-939113))-;?*,((7,5-9FG6:(((),.)-(:(*;>91((446()43(-7>>0(9(313((,(.09*):*
@M03364:396:000000000-C9LGT:1:1101:17269:5017 2:N:0:10
GGACTACTGGGGTATCTAATCCTGTTTGCTCCCCACGCTTTCGCGCCTCAGCGTCAGTTACTGTCCAGAAAGCCGCCTTCGCCACCGGTGTTCCTCCTAATATCTGCGCATTTTACCGCTACACTAGGAATTCCGCTTTCCCCTCCAGTACTCAAGTTCTGCAGTTTCAGAAGCAGCGCCCGAGTTGAGCTCGGGAATTTCACTTCTGACTTGCAAAGCCGCCTACACGCCCTTTACACCCAGTAAATCCGGATAACGCTTGCCACCTACGTATTACCGCGGCTGCTGGCACGTAGTTCGC
+
CCCCCGGGGGGGGGGGGGGGGGGGGGGGGGGGGGGGGGGGGGGGGGGGGGGGGGGGGGGGGGGGGGGGGGFGGGGGGGGGGGGGGGGGFGGGGGGGGGGGGGGGGGGGGGGGAFGGGGGGGGGGGFGGGGGGGGGGGFFGFGGFGGGGGFGEFEFFFGGGGGFGGGGGGGGFFGFGGFGGGG7FFGFAFCFGGEGEDGGGGFGFGFFEEGFGEFACD=FGFGFFDC;8;DDFFFECEFGGG?D;::>FFGG90:(9F?08:?G70AF:5???B<>24A<BBFFF>??:>F?F?17)77)91
@M03364:396:000000000-C9LGT:1:1101:26285:5030 2:N:0:10
GGACTACCAGGGTATCTAATCCTGTTCGATCCCCACGCTTTCGTGCTTCAGCGTCAGTCGGGCGCCGGTGCGCTGCCTTCGCAATCGGTGTTCTGCGTGATATCTATGCATTTCACCGCTACACCACGCATTCCGCATACTTCTCGCTCACTCAAGCTGGCCAGTTTCAACGGCCGGACGAGGGTGCGCCTCTCGGTTTTCCCGCTGGATTACACGTCCGCCTACCCCCCCTTTCTACCCAATAGATCCGTATAACGCTCGCTCCCTCCCATTTTCCCCGGCTGCTGGCCCGGATTGTTCC
+
CCCCCGGGCDEGEGGGGGFGGGGACEFE@FFGGGGGGGGGGGGFGGFGFGGGGGGGECC:6BBFGC+@@FEDGCFEEFG=FG@F:FFG7FGCGGDFE:CFGGGCCGFG9;,EFFGGFGGGGFGG=@7CC7>FCF,BC:=FDDE7DCE:D9FAFFGA,<:CCFFGGGCGGDCC?77D7*/*4:9*=5*,0*=C;:E*2=EG+)?;37)((243)*+-90;>(93(.*.)452(8?).<)@F63(,/.))1<5(.4)601223,*.1;53,(()).).5+.-,,,31))((((-4((0)/)*2
@M03364:396:000000000-C9LGT:1:1101:5089:5034 2:N:0:10
GGACTACTGGGGTATCTAATCCTGTTTGCTCCCCACACTTTCGCGCCTCAGCGTCAGTTACAGTCCAGTTAGTCGCCTTCGCCACTGGTGTTCCTCCCAATCTCTACGCATTTCACCGCTACACTGGGAATTCCACTAACCTCTCCTGCACTCAAGACCGACAGTATCCAAAGCAGTTCCGCACTTGAACCCAGGCCTTTCACTTCAGACTTCACGGGCCGCCTACGCTCCCTTTACGCCCAGTAAATCCGGACAACGCTTGCAACCTCCGTATTCCCGCGGCTGCTGGCACGTCTTTAGC
+
CCCCCGGG,EFGGGGFFFGGGGG,CFFGGGAFFGGGGGGGGGFGGGGGGFGGGGGGGGDA,@ECEFGGGGFDFGGGGGG@ACFCGFGGGGGGGGGGGGGGGGGGGGGGGGGGFC;FGGGG++,BE,AFDFFAFG,:DF+AD9DFCGF,=6FEGF+9,@@CEF9DG,@D=:89;8D+6+@C+@?>>A<9F,30;C8*3@BCF<CADFBC675C*+5<*5?*(::<7?73,C@?FEFFF7EGGDF>*.:<FG<>FFFFF09??::,*AF2(((-(4:)6<10470(-1).4?2?(.-0.1.*:
@M03364:396:000000000-C9LGT:1:1101:5787:5050 2:N:0:10
GGACTACACGGGTTTCTAATCCTGTTCGATACCCACGCTTTCGTGCATCAGTGTCAGTCACGGCCTGGCAGGCTGCCTTCGCGATCGGGGTTCTGCGTGATATCTATGCATTTCACCGCTACACCACGCATTCCGCCTGCCCCTTACGTACTCAAGCCAACCAGTTTCAACGGCAATTCAATGGTTGAGCCATTGACTTTCACCGCTGACTTAATCGGCCACCTACGCACCCTTTAAACCCAATGAATCCGGATAACGCTCGCATCCTCCGTATTACCGCGGCGGCTGGCACGGATGTAGC
+
CCCCCGGGGGGG@FGGGGGGGGGGGGGGGGGGGGGGGGGGGGGGGGGGGGGGGGGGGGGGGGDGGGGGGGGEGGGGGGGGGGGEGGFGCGGGGGGGGGGGGGGGGGGGGGGGGGGGGGGGGGGGGGGGGCGGGGGGDFGGGFG*=FGGFFDDDEFFFGGGGEAGGGGGACGGEGFGGFGG7:B3@CC<AFGFGGGCF>FFGFG=GBEBFG>=@AC5C@GGBG@@1>1>0>3?@F;)9>FGGF(4<<<>FGC0:06<F19:<9>1>EC<<?(-4(8)6:4922(-499>F::4(--)07)::
@M03364:396:000000000-C9LGT:1:1101:18643:5063 2:N:0:10
GGACTACTCGGGTTTCTAATCCTGTTTGCTCCCCACGCTTTCGAGCCTCAGCGTCAGTAACGGCCCAGAGACCTGCCTTCGCCATTGGTGTTCTTCCCGATATCTACACATTCCACCGTTACACCGGGAATTCCAGTCTCCCCTACCGCACTCAAGCCCGCCCGTACCCGGCGCGGATCCACCCTTAAGCGATGGACTTTCACACCGGACGCGACGAACCGCCTACGAGCCCTTTACGCCCAACAAATCCGGATCACGCTTGCCCCCTACGTATTTCCGCGGCCGCTCGCCAGGTGTTAGC
+
CCCCCGGGGGGGGGGGGGGGGGGGGGGGGGGGGGGGGGGGGGGGGGGGGGGGGGGGFGGGGGGGGGGGFGGGGGGGGGGGGGGGGGGGFGGGGGGGFGGGGGEGGGGGGGGGFGGFGGFGGGGGGGGGGGGGGGGGGEDGGGGFGGGEDFGFDD=FGGGEGGDGGCGGGGGGAFADC?GGFFG*;@8>F>:DFGGC<CGGGFGEGBEB9C95(0:454EC>C><(04.8C63,4::<?CEG66(0,4<@FDB(((.7:<?F2;4DFG0:?(4)64-)3-807>1140(-3>((3))0))0*
@M03364:396:000000000-C9LGT:1:1101:16697:5085 2:N:0:10
GGACTACAAGGGTTTCTAATCCTGTTCGCTCCCCACGCTTTCGCTCCTCAGCGTCAGTAACGGCCCAGAGACCTGCCTTCGCCATTGGTGTTCTTCCCGATATCTACACATTCCACCGTTACACCGGGAATTCCAGTCTCCCCTACCACACTCAAGCCCGCCCGTACCCGGCGCGGATCCACCTTTAAGCGATGGACTTTCACACCGGACGCGACGAACCGCCTACGAGCCCTTTACGCCCAATAAATCCGGAACACGCTTGCCCCCTACGTGATCCCGCGGCTGCTGGCACGTCGTTCGC
+
CCCCCGGGGGGGFGGGGGGGGGGFGGGGGGGGGGGGGGGGGGGGGGGGGGGGGGGGGGGFGGGGGGGGGFGGGGGGGGGGGGG@FGGGGGGGGFFFFGEGGGGGGGGGGGGGGGFGGGGGEGGGGGGGCFGGGGGGGGDFGGGFGGG8EFG888=DGGDEEGFGDGGGGGGG5CBG*8EG,>?,6>,>AC8DCCE6>FGGG)B<FEF09G>D90:-)4=EBGFF??(),99?:1>-68E?E(((0444@GD94((.<:0:::@(759904(3((..6:(4,4((4().3(2<BF07))./1
@M03364:396:000000000-C9LGT:1:1101:8897:5090 2:N:0:10
GGACTACTCGGGTTTCTAATCCTGTTTGCTCCCCACGCTTTCGTGCCTGAGCGTCAGTTATGTCCCAGGAGGCTGCCTTCGCCATCGGTGTTCTTCCACATATCTACGCATTTCACTGCTACACGTGGAATTCCACCTCCCTCTGACACACTCTAGTCGAGCAGTCACATATGCCATTCCCGAGTTAAGCTCGGGGATTTCACATCTGTCTTAAGCAACCGCCTACGCGCCCTTTACGCCCAGTCATTCCGGACCACGCTCGCCCCCTACGTATTACCGCGGCTGCTGGCCCGTAGTTAGG
+
CCCCCGGGGGGGFFGGGGGGGGGGGGGGGGGGGGGGGGGGGGGGGGGGFGGGGGGGGGGGGGGGGGGGGGEGGGFGGGGGGGGGGGGGGGGGGGGFGGGGGEGGGGGGGEGGGGGGGEFGGFGGGGGGGGGGGGGGFGGGGGC??;D,D6:DFEGFFF6===9FFCEFA:FGFG5+@9DEGGDGGG9;CF,9?EEE5CFGE=EEFFFE=FEE*+,1;<EG=DBDFGDABD60(3;;CDGGGDDF44<?FGFF00(8F?BF67:7DGD31???<5><<@?>09B>9B:?:02(47())/):*
@M03364:396:000000000-C9LGT:1:1101:19592:5093 2:N:0:10
GGACTACCAGGGTTTCTAATCCTGTTCGCTCCCCACGCTTTCGAGCCTCAGCGTCAGTAACGGCCCAGAGACCTGCCTTCGCCATTGGTGTTCTTCCCGATATCTACACATTCCACCGTTACACCGGGAATTCCAGTCTCCCCTACCGCACTCAAGCCCGCCCGTACCCGGCGCGGATCCACCGTTAAGCGATGGACTTTCACACCGGACGCGACGAACCGCCTACGAGCCCTTTACGCCCAATAAATCCGGATAACGCTTGCACCCTACGTATTACCGCGGCTGCTGGTACGTAGTTAGC
+
CCCCCGGGGGGGGGGGGGGGGGGGGGGGGGGGGGGGGGGGGGGCGGGGGGGGGGGGGGGGGGGGEGGGGGFGGGGGGGGGGGGGGGGGEFGGGGFGGGGGGGGGGGGGGGGGGGGGGGGGGGGGGGGGGEFGGG8,6EDFGGGFGGEEEDG@FDGFGGEGGGFGGGGGFGEEDC9D::EFDFDEGG76FEG37EGDGGGGG<EFFBE0>D2:4027C08EBGFF?C?04>;31::5<0:CE:<(9A24FFD>841AF,-42282>FG:7:::2-8)6A,((((,413)4(-.-()00/.:7
@M03364:396:000000000-C9LGT:1:1101:7551:5103 2:N:0:10
GGACTACAGGGGTTTCTAATCCTATTTGCTCCCCACGCTTTCGTGCCTCAGCGTCAGTCACAGGCCAGGCGGCCGCCTTCGCCACTGGTGTTCTTCCATATCTCTGCGCATTTTACCGCTACACATGGAGTTCCACCGCCCTCTCCTGTCCTCCAGCCTGCCAGTTTCCAAAGCCTGTACCGGTTGAGCCGGTACCTTTTACTTCAGACTTGCCCAGCCGCCTGCGCACCCTTTACGCCCAATCCTTCCGTATAACGCTTGCCACCCACGTATTACCGCTGCTGCTTGCCCGTAGTTCTCC
+
CCCCCGGGGGGG,FFGGGGGGGGGGGGGGGGGGGGGGGGGGGGGGGGGGFGGEGGGECFGGGGFGGGGGGGGGGGGGGGGGGGGGGGGAFGDFGGGGGGGGGGGGGGEGGGGEFAFFGGGGGFGCGGGFGGGGGGGGC>FFDDDGFGCGFFEFDGFFGGGGGFGGGGGGGGGFFCFGFGGGGGEGG,:A<E4?5EGFGF?77@5C@FEEGCF<)>5FDGG>D;(6:1)4C:BF><A((:?A(220624)99(1:)6>;18(,<4D>*26>-(.()).2,(47).5)).437?33:5**)00
@M03364:396:000000000-C9LGT:1:1101:8687:5109 2:N:0:10
GGACTACTAGGGTTTCTAATCCTGTTTGCTCCCCACGCTTTCGCGCCTCAGCGTCAGTTTCAGTCCAGAAAGCCGCCTTCGCCACTGGTGTTCCTACCGATCTCTACGCATTTCACCGCTACACCGGTAATTCCGCTTTCCTCTCCTGCACTCCAGCCCATCAGTATCCAAAGCAATTCCCACCTTGAACGCAGGACTTTCACTCCAGCCTTAACGGGCCGCCTACGCGCCCTTTACGCCCAATCATTCCGGACACCGCTCGCCCCCTACGTATTACCGCGGCTCCTGGCACGCCTTTCGC
+
CCCCCGGGFGGGGGEGGGGGGDFGGGGGGGGGGGGGGGGGGGGGGGGGGGGGGGGGGGGGGGGGGGGGGGGGGGGGGGGGGGGGGGGGGGGGGGGGGGGGEGGGGGGGGGGGGGGGGGGGGGGGGGGGGGGGFGGGGCDGGFGFGGGGGFFDDDFFFFGGEFFGGDEFGGCFFGEFGFFFGGGGGGF=?>@<DGE7FGGGGEGFFFFF)CDG9AF9C5EG9DFFFFDF@GFFBFF2<BGDEB?0.)6<FFG7?F>077>>B>E>DGG00:?:3:.)6:10100;(-23(4242((00/)59
@M03364:396:000000000-C9LGT:1:1101:6313:5138 2:N:0:10
TGACTACCGGGGTTTCTAATCCTGTTTGCTCCCCACGCTTTCGAGCCTCCGCGTCCGTTACAGTTCAGATAATCGCCTTCGCCACTGGTGTTCTTCCTAATCTCTACGCATATCACCGCTACACTCTGAATACCATGAGCCTCTCCTACACTCTAGACTTCAGGTTTGAAATGCAGCACTCAATTTGAGCCTGGGTATTTCACGTCTCAACTAGAAGTCACCCTACGATCCGCTTACGCCCAGAAAATCCTAGTCCCGTCCGCCACCTACGTATTGCGTCGGCTGTGGGCCCGTGTGTCGC
+
--,ACF@@@E7E7+86CFGGCFG,C<@<<6CEEE,@C7B,CE,CEFE,,,+,7@6+7,:,8,:6,,9<,,,,,,4C,8=E7,,,4A??F,FC<?DFFD,,:C>A;,,++4++@FAFD8>>E+9B9,,CFEF,C<=5,,2,,660+@D?B?,1,*?B3=E,,,+6CFA+,@D,+,:+2:D,,5@7,78;@B:CFC*,=>D;2*E)03;5*+)2./,9+*>=6*05-2()/*(-(0((.68116(()/,)8*+)).)9)((/4.*(1/*,.(-(5>(.)*,-(((4(((.(,((-(,8)))**
@M03364:396:000000000-C9LGT:1:1101:26581:5138 2:N:0:10
GGACTACCGGGGTATCTAATCCTATTTGCTCCCCACGCTTTCGTGCCTCAGCGTCAGTTACAGGCCAGGCGGCCGCCTTCGCCGCTGGTGTTCTTCCACATCTCTACGCATTTTACCGCTACACATGGAGTTCCACCGCCCTCTCCTTTCCTTCAGACGTGCAGTTTCCAAAGCCTGAACCGGTTGCGCTGGCCCCTTTTACTTCAGACTTGCTCCGCCGCCTGCACCCCCTTTAAGACCCATCCATCCGCATAACGCCTGCCCCCCACGAATTACCGCGGCTGCTCGGCCCTGATTCGCC
+
CCCCCGGGGGGGGFGGGGGGGGGDFCFFG<,CFF,FFGGGGFGFDGFEGGGFGGGE,,<CE@FFFGGFEGGEGGEGGGGDGGG:+@EFFFFCGGGAF9?FGGGGGGGGGDGGG,@FGGGCCG8DDG<FGGGGGGGDF+=>C?BC6DG,;BF<,*+5@D>@:F?DGGGGGG9,3::CE*,=95:4=8,/:*/)**3=:CGC9759DAF?;FEF>++.9(/*()((.2.)(1(-(..).)9A@30,.)..)9*(-,-4.,(44(*(1*)-((-,(-.)-*-(4;(((.)-(-(((((/**(1*
@M03364:396:000000000-C9LGT:1:1101:12410:5148 2:N:0:10
GGACTACTCGGGTATCTAATCCTGTTCGCTCCCCACGCTTTCGCTCCTCAGCGTCAGTAACGGCCCAGAGACCTGCCTTCGCCATTGGTGTTCTTCCCGATATCTACACATTCCACCGTTACACCGGGAATTCCAGTCTCCCCTACCGCACTCAAGCCCGCCCGTACCCGGCGCGGATCCACCGTTAAGCGATGGACTTTCACACCGGACGCGACGAACCGCCTACGAGCCCTTTACGCCCAATAAATACGGATAACGCTTGCCCCCTACGACTTACCGCGGCTGCCGCCACGTAGTTAGG
+
CCCCCGGGGGGGGGGGGGGGGGGGGGGGGGGGGGGEGGGGGGGFGGGGGGGGGGGGFGGGGGGGGGGGGE@EFGGGGGGGGGGGEGGGCFGGGGGGFCFGGGEGFGGGGGGGGGFGGGFDGGGGGCFE@FGGGGGFGGDFGGEFGGGGC?F9DDFFFG@7>F>CFE5CC?C5:C2C5?GD6E<FEG*:FFE3CEE68FG?FCC?4>EBFDF=9)/47(2C>DF(4;:031(-32?<9:EEE8,46)6)*:5::036=?9(:<8(9>>(342(-44))3(46>>99<(,((-4981)0=<G*
@M03364:396:000000000-C9LGT:1:1101:6588:5168 2:N:0:10
GGACTACTAGGGTTTCTAATCCTGTTTGCTCCCCACGCTTTCGAGCCTCAGCGTCAGTTACAGTCCAGAGAAGCGCCTTCGCCACTGGTGTTCTTCCTAATCTCTACGCATTTCACCGCTACACTAGGAATTCCCTTCTCCTCTCCTGCACTCTAGACTTCCAGTTTGAAATGCAGCACTCAGGTTAAGCCCGAGTATTTCACATCTCACTTAAAAATCCGCCTACGCTCCCTTTACACCCAGTCAATCCGGATACCGCTTGCACCCTACGTATTACCGCGGCTTCTGGCCCGTATTTAGC
+
CCCCCGGGGGGGEGGGGGFGGGGFGGGGGGGGGGGGGGGGGGGGGGGGGGFGGGGGFGGGGGGGGGGGDGGGGGGGGGGGGGGGGFFFFGGGGGGGGGGGGGGGGGGDGGGGGGGGGGGGGGGGGFFFGFGGGGFF=48EEFD+@FF6=DFBED?FCDGGFFFGFGFFGCCFFGFGGFFFF88DFFCDFGGGGG>7CFGGGEFF9CFFFGEGF+73;@GGAGFA=?):)*:::EFC=7EGGB(;*8/8BFDF013))/6:;;83FGGD@D@8@)59AE6>41(2(.4:2:0,(-,))*.*:
@M03364:396:000000000-C9LGT:1:1101:22215:5175 2:N:0:10
GGACTACTCGGGTTTCTAATCCTGTTCGCTCCCCACGCTTTCGCTCCTCAGCGTCAGTAACGGCCCAGAGACCTGCCTTCGCCATTGGTGTTCTTCCCGATATCTACACATTCCACCGTTACACCGGGAATTCCAGTCTCCCCTACCGCACTCAAGCCCGCCCGTACCCGGCGCGGATCCACCGTTAAGCGATGGACTTTCACACCGGACGCGACGAACCGCCTACGAGCCCTTTGCTCCCAATCAATCCGGCTCACGCTTGCACCCTCCGTATTACCGCGGCGTCTGGCCCGTCTGTTGC
+
CCCCCGGGGGGGGGGGGGGGGGGGGGGGGGGGGGGGGGGGGGGGGGGGGGGGGGGGGGGGGGGGGGGGGGGGGGGGGGGGGGGGGGGGFGGGGGGGGGGGGGGGGGGGGGGGGGGGGGGGGGGGGGGGGGGGGGGDDD@FGGEFGCF8CBGAFF=DCEFEGGFGG8>GGGGGFGAG=AGG6CC<CE*6FFEGFGGFGGGGGEGEFDF6170=,0:7)-CG9DFF<C?.4D6?:?>A9)<AF04<),))10)(,,(.8:B??154CF72(,,-(.().<39(70(--,(()(-24,))/)22
@M03364:396:000000000-C9LGT:1:1101:5389:5175 2:N:0:10
GGACTACAGGGGTTTCTAATCCTGTTCGATCCCCGCACTTTCGTGCATGAGCGTCATTTACGGCTTGGTCTGCTGCCTACGCAATCGGGGTTCTTCGTCATATCTATGCATTTCACCGCTACACGACGAATTCCGCAAACCTCAACCGCAATCAAGCCCGGCAGTATCAACGGCGGAATGGAGTTGAGCTCCACGATTTGACCGCTGACTTGCACGGCCGCCTGCGCACCCTTTAAACCCAATACATCCGTATAACGCTCGGTTCCTCCGTCTTACCGCGGCTGCTCGCCCGGACTTCCCC
+
CCCCCGGGGGGGFGGGGGEFFGGGGGGGGGGGGGGGGGGGGGGGGGGGGGGGGGGGGGGGGGGGGGGEGFGGGGGGGGGGGGGCGFCEEGGGGGGFGGGGGEGGGGGGGFGGGGGGGGGGGGGGGEGEDFFFGGFGCCCGGGFFDGDEGFEDCEGFGFGGGD5DGFGGGGGGFGADGDFGFCFFGF,6A9AF4==:FGGCFCGFGFD>BG<F)*+-C>EGFGF?B*4.3DFF1:A2>4CEE:B7)5AAFG91<F)6)3,130*,9<7<?>8(.:<A>*149;44?:)46(4(3,(.10)2>
@M03364:396:000000000-C9LGT:1:1101:4846:5195 2:N:0:10
GGACTACCAGGGTATCTAAGCCTATTTGCTCCCCACGCTTTCGTGCCTCAGCGTCAGATACAGGCCATGCGGCCGCCTTCGCCTCTGGTGTTCTTCCACATCTCTACGCATTTTGCCGCTACACGTGGAGTTCCACCGCCCTCTCCTTTCCTCAAGCCGTGCAGTTGCCACAGCCTGAACCTGTTGAGCCAGTCCCTTTTACTTCAGGCTGGCACATCCGCCTCATCACCCTTTACTCCCGTTCTTGCCGTCGGAATTTATCCACCTACTATTTACCCCCGCTGGATGCACCTTGTTTGCC
+
-8ACCCFGG8@,F,CEGF95BFCFFEC@CFGGGBFG+CCFGG7CDFD,CF,C:FEG,,6CCFCCFG8,:96+8+4CBFG<,FC,7F8,FFF=FA=B?5FFEFFFE,<+4@?C,C,:5>BD+6@B+9A4C<FGG<,BD+=F:D?6FGG,,3F9,8=3C=+@BCA73DCF;F,>9B5;,*5@*,*3@,,)3,192,528;>CC32*84=*:C=E(;@(+),*0?0(.+)1/2/68E<9))5=*(/,))1))99(,((,))))))+)*20504-))66>A+4-(,(-(.).(.)(()-0=)40:
@M03364:396:000000000-C9LGT:1:1101:13031:5196 2:N:0:10
GGACTACACGGGTATCTAATCCTATTTGCTCCCCACGCTTTCGTGCCTCAGCGTCAGGTACAGGCCAGGCGGCCGCCTTCGCCGCTGGTGTTCTTCCACATCTCTACGCATTTTACCGCTACACATGGAGTTCCACCGCCCTCTCCTGTCCTCAAGCCGTGCAGTTTCCAAAGCCTGAACCGGTTGAGCCGGTCCCTTTTACTTCAGACTTGCTCAGCCGCCTGCTCACCCTTTCCGCCCAATCATTCCGGATAAAGCTTGCCACCTTCGTATTATCCCGGCGTCTGGCACGTAGTTTGCC
+
CCCCCGGGGGGGGCEGGGEGGGGGGGGGGFFGGGGGGGGGGGGEDGGGGGGGGGGG:FGFGGFFGGGGGGGGGGGGGGGGGGGGGGGGFFGGGGGGG9ECGGGGFEGGC7F?;FFGGGCDEFEG@FGGCFDGFGGGGC8FCD>6CF9,,;:;=86AFGGEGGFGCFAEGAE,@F=CGF,7C;DFGG,7ACED?E8FGGFG?72<F=F?@GE9;+0);6C:;G@FF+6=<F((45.)-4CE5(340<4)19)--())*).6,,:4FG<).(.42:4).+.(42,-2(,274>:1((76*)*:
@M03364:396:000000000-C9LGT:1:1101:7710:5203 2:N:0:10
GGACTACTCGGGTTTCTAATCCTGTTTGCTCCCCACGCTTTCGCGCCTCAGCGTCAGTTGTCGTCCAGCAAGCCGCCTTCGCCACTGGTGTTCCTCCTAATATCTACGCATTTCACCGCTACACTAGGAATTCCGCTTGCCTCTCCGATACTCAAGGGATGCAGTTTTGAAAGCAGTTCAGGGGTTGAGCCCCTGCATTTCACTCCCAACTTGCATCTCCGCCTACACGCCCTTTCCACCCAGTAAATCCGGACCACGCTTGCAACCTACGTATTACCGCGGCTGCTGGCACGTATTCCGC
+
CCCCCGGGGGGGCFGGGGGGGGGGGGGGGGGGGGGGGGGGGGGGGGGGGGGGGGGGGGGGGGGGGGGGGGGGGGGGGGGGGGGGGGGG5EFGGGGGGGGGGGGGGGGGGGGGGGGGGGGGGGGGFGGGGGGGGGGGGGGGGGGDFGG68>FEGEGFFCFGEGFGGGGGGGGCCD=DGFGGGGGGGDCEFCGGGGGGGGGGGEDEGFFB(5>,6A65@>GGBDFF@FFF;DFF@FF)47EFG@DF+979A<390601.496?:;):8C?FF?1)6:):E<F9790(1)).:.,1449)*-2*
@M03364:396:000000000-C9LGT:1:1101:12118:5209 2:N:0:10
GGACTACAGGGGTTTCTAATCCTGTTCGATCCCCACGCTTTCGTGCCTCAGCGTCAGTCACGACATGGAACGCTGCCTTCGCAATCGGAGTTCTGCGCGATATCTATGCATTTCACCGCTACACCTCGCATTCCGCATTCCTCTGTCGCACTCCAGCCCGGCAGTTTCAACGGCCGGACGGGGGGTGGCCCCGAATTGTTACCGCTGGCTTGTCCAGCCGCCTGCGCACCCGTTTAACCCCAAACATCCCGATCACGCTCGCCCCCCCCGTCTTACCCCGCCGTCCAGCGCGTCGTTCAGC
+
CCCCCGGFGGGGGGGGGGGGGGGGGGGGFGGGGGGGGGGGGGGFDGGGCGGGGGGGGGA@AF,C66@FG9FEGFFGGGGGGGCCCGGG:FGGGA,E=>FGFGGGG9,CFGGGGGGGGGGGGGGGG@,B4@CFGGGE83=ED=DFF@D86<F=F5DDD+398<9C,EEE,2,@BC59EBEG=49****-)08C3/***+<CCBG0<57((*.:47+-*8*241(,114)4)4-4,(,449C:(,3)4427*1(,,4733,419/(9C)44(-(.3)6>+43(,((-(()((-2(,-8>4(*0
@M03364:396:000000000-C9LGT:1:1101:20727:5219 2:N:0:10
GGACTACTAGGGTATCTAATCCTGTTCGATCCCCACGCTTTCGTGCCTCAGCGTCAGTTACGACACAGAACGCTGCCTTCGCCATCGGTGTTCTTCCCGATATCTATGCATTTCACCGCTACACCAGGCATTCCGCCTTCCTCTGCCAGACTCCAGCCGTCCAGTTTCGACCGCCGGACGCGGTTTGGGCCCGAAGTTTTCCCGCTCGATTTGTCCGGCCCCCGCCGAGCCCTTTCCCCCCAATAATTCCGGCCACCGCACGTTCCCCCGTAGTATCCGCGGCTGCTGGCCGGCTTTTCGC
+
CCCCCGGG@FFFG8FGGGFGGGGGGG<F<FEFGGGGGGGGGGG8AFGGGGFGGGGGGG9C@F8F++,:,C,+B,@FGGGGGG,C,,BF,BFFF,4F,,BF@GGFG@,CEGGG,CFGGGGGGGGGG+,??FGFGG?:+6+CF+@?+,6,,*ADA0ADG++1+8*=C,@F++3+9F5CE91**4)*44155<@D2*3*2?CC+4<;)))(.*.*)*+.*(:/,9(((2()(1(-4:))),2?*((()-))1:7,((,,7(((-,/(2;*(-((((-.).3---(-2,,),((4(1(,))*)/7
@M03364:396:000000000-C9LGT:1:1101:10299:5246 2:N:0:10
GGACTACCCGGGTTTCTAATCCTGTTCGCTCCCCACGCTTTCGCTCCTCAGCGTCAGTAACGGCCCAGAGACCTGCCTTCGCCATTGGTGTTCTTCCCGATATCTGCGCATTCCACCGCTACACCGGGAATTCCGCCTTCCCCTACCACACTCGAGCCCGCCGGTATCGGAGGCTCGCCGGGGGTGAGCCCCGGGCTTTTACCCCCGACCTAACGGGCCGCCTCCCGCCCCGTTACGCCCACTTCACCCGGATACCGCTCGCCCCATACGTATTTCCCCCGCTTCTTGCACGTCCTGCTCC
+
CCCCCFGGGGGGGCGGGGGGGGGGGGGGGGGGGGGGGGGGGGGDGGGGGGGGGGGGGGGDFGGGGGGGCFGGGGGGGGGGGGGGEFGGGGGGGGGGGGGGCGGGGGGGGGGGGGCFGGGGGG?GGGGGEFCFGGGGGDDGG?FFFGG,@CGFGFGBGGGGGGFDBEGGGGG>AG=FEBG**?C*:5;8@GGGGGG*1;FE74A(987(4C(<)7/4<3E*(1(((/()-)-(-.(((-:E*(()16))85),-8))0,(-478<D**,2.)))(-6>6(,41-,())6-).3(((0*)(02
@M03364:396:000000000-C9LGT:1:1101:21657:5256 2:N:0:10
GGACTACTAGGGTTTCTAATCCTGTTCGCTCCCCACGCTTTCGCTCCTCAGCGTCAGTAACGGCCCAGAGACCTGCCTTCGCCATTGGTGTTCTTCCCGATATCTACACATTCCACCGTTACACCGGGAATTCCAGTCTCCCCTACCGCACTCAAGCCCGCCCGTCCCCGGCGCGGATCCCCCGTTAAGCGATGGACTTTCACACCGGACGCGGCGAACCGCCTGCGGGCCCTTTACGCCCAGTAAATCCGGATAACGCTTGCCCCCTACGTCTTTCCGCGGCTGCCTGCACGGATTTTGC
+
CCCCCGGGGGGGGGGGGGGGGGGFGGGGEGGGGGGGGGGGGGGGGGGGGGGGGGGGGGFGGGGCCGGG@GFGGGGGGGGGGGGGG<FGGGGGGGGFFGEGGGEGCFFA<EEG,EFGGCGGGGGGFGGGGDGGGGG,EFGGGGGF=FGC>0>>FD+;,@+=EFDGG+*@FGDCBE)5*0CF,8CC;FF1;,3**=A*;EGFG3;);>31(1(*()2339EGFG;?(*4)(1(36?D)41CEG?(.16-)1*),,((.9:B?((;(9;DF(,(41(4)-<(-4((,4(2)46(4,(,))*)20
@M03364:396:000000000-C9LGT:1:1101:17065:5284 2:N:0:10
GGACTACTCGGGTTTCTAATCCTGTTCGCTCCCCACGCTTTCGCTCCTCAGCGTCAGTAACGGCCCAGAGACCTGCCTTCGCCATTGGTGTTCTTCCCGATATCTACACATTCCACCGTTACACCGGGAATTCCAGTCTCCCCTACCGCACTCAAGCCCGCCCGTACCCGGCGCGGATCCACCGTTAAGCGATGGACTTTCACACCGGACGCGCCGAACCGCCTACGAGCCCTTTACGCCCAATAAATCCGGATCACGCTTGCACCCTACGTATTACCGCGTCTGCTTGCACGTAGTTCGC
+
CCCCCGGGGGGGGGGGGGGGGGGGGGGGGGGGGGGGGGGGGGGGGGGGGGGGGGGGGGGGGGGGGGGGGGGGGGGGGGGGGGGGGGGGGGGGGGGGFGGGGEEGGGGGGGGGGGGGGGGGGGGGGGGGGFGGGGG9E,=<FGEFCDF+CDGFGFGFG?EEG<BGEGGGGGGGDFAG?BEGFF<1CGGFFFGDGGGFGGGGGFGFGFFFFDB50)2319GEFGFFFGF>:D>FFFF4<FGEGBFF42<2@4)6:?6:F6:??BE2CFC2?F:(8A7)<9:91(4-3:5542<>:.()8*45)
@M03364:396:000000000-C9LGT:1:1101:18796:5302 2:N:0:10
GGACTACCAGGGTTTCTAATCCTGTTCGCTCCCCACGCTTTCGCTCCTCAGCGTCAGTAACGGCCCAGAGACCTGCCTTCGCCATTGGTGTTCTTCCCGATATCTACACATTCCACCGTTACACCGGGAATTCCAGTCTCCCCTACCGCACTCAAGCCCGCCCGTACCCGGCGCGGATCCACCGTTAAGCGATGGACTTTCACACCGGACGCGACGAACCGCCTACGAGCCCTTTACGCCCAATACATCCGGATCACGCTTGCACCCTACGTATTACCGCGGCTGCTGGCACGTCGTTCGC
+
CCCCCGGGGGGGGGGGGGGGGGGGGGGGGGGGGGGGGGGGGGGGGGGGGGGGGGGGGGGGGGGGGGGGGGGGGGGGGGGGGGGGGGGGFGGGGGGGGGGCGGGGGGGGGGGGGGGGGGGGGGGGGGGGGGGGGGGAFGGGGGGFGGGGGFGFFDGDGGGGGGFGGGGGGGGG9CAD:?EGFGG<FG73CFE3D5ECFGFFF?GEFEBB1CB5(.2413EGFGB??FF)4CB?:?FFA<GGG?2:?)5<FGC>?0(4F:BFFFG2DGG:((-4..8-6C(1(4>0(3.58?(483())).CD
@M03364:396:000000000-C9LGT:1:1101:12211:5309 2:N:0:10
GGACTACTGGGGTTTCTAATCCTGTTCGCTCCCCACGCTTTCGCTCCTCAGCGTCAGTAACGGCCCAGAGACCTGCCTTCGCCATTGGTGTTCTTCCCGATATCTACACATTCCACCGTTACACCGGGAATTCCAGTCTCCCCTACCGCACTCAAGCCCGCCCGTACCCGGCGCGGATCCACCGTTAAGCGATGGACTTTCACACCGGACGCGCCGAACCGCCTACGAGCCCTTTACGCCCAATAAATCCGGATAACGCTTGCCCCCTACGTACTTCCGCGGGCGCTGGCCTGGTGTTAGC
+
CCCCCGGGGGGGGDEGGGGGGGGGGGGGGGGGGGGGGGGGGGGEGGGGGGGGGGGGGGGGGGGGGGGGCFFGGGGGGGGGGGGGGGGGEGGGGGGGGGGGGGGGGGGGGGGGGGGGGGFGGGGGGGGGGGGGGGCEAAFGGGGDCGFCCAGFGDFFGGGEGFEDGGGECCCEBDBD5:EFCFDEGG::FCCCFGD*CGGGGFGEGF:0;DB5;)2-/4?CBDF??C28:C>F?F?<A?GGG?(39)4<FFGF0(-6?3((14*(95>>?F?B3(-)6@41(,-,,912;<F)4(())))0*
@M03364:396:000000000-C9LGT:1:1101:10053:5322 2:N:0:10
GGACTACACGGGTATCTAAGCCTGTTTGATACCCACACTTTCGTGCTGCAGTGTCAGTTATGGCTTGGCAAGCTGCCTTCGCGAGCGGAGTTCTGCGTGATATCTATGCATTTCACCGCTACACCACACATTCCTCCTGCCCCAAACATACTCAAGCCCTCCAGTTTCAACGGGAATTTTATGGTTAAGACACAAACTTTCAGCGCTGCATGAATGGGCAACCTACGCTCCCTTTTAACCCAATAAATCCGGATAACGGTCGCATCTTCGGTCTTACCGCGGCTGCGTGCACGGACTTCGC
+
C<8BBFGF8@+@@+,<,,@,EFG<FFGGGGGGGG@EGGGFDEGGEEG,CE,CFEEFAE9FF<,CFFGEFCF,@@EFEFF9F7@F+47:FGB=9F9E+@FC,CEF,@,5CEFFFDD??8@6=FF88DDCEGGGEF,?D@DEFGGEGGGDA?3:,:+;9+6@3>*=@>@CD,,@?+0;C*3EF7C7CF,:<,,;7@ECD9AFG5,*;9?))*1,*+5*20=,(*73(,8)(*,((//.))+?C@F1/7)777>;((1>F?(--(/(/**6:(4(-06>-3(-2(314((3,((.3(())1-97
@M03364:396:000000000-C9LGT:1:1101:22946:5348 2:N:0:10
GGACTACTGGGGTATCTAATCCTGTTCGCTCCCCACGCTTTCGCTCCTCAGCGTCAGTAACGGCCCAGAGACCTGCCTTCGCCCTTGGTGTTCTTCCCGATATCTACACATTCCACCGTTACACCGGGAATTCCAGTCTCCCCTACCGCACTCCAGCCCGCCCGTACCCGGCGCGGCTCCCCCGTTAAGCCATGGACTTTAACACCGCACGCCCCGAACCGCCTACGTGCCCTTTCCGCCCAATCAATCCGGCTCACCCTTGCACCCCACGTCTTGCCGCGGCAGCTTGGCCGTCTTTTGC
+
CCCCCGGGGGGGGGGGGGGGGGGFGGGGDGGGGGGGGGGGGGGGGGGGFGGGEGGGGGE9FGGGFFGGGGFGGEFGFGGGGGG:CGFGEFGGGGGGDFFFGFDGFGF9?FFGGGGGGGBD=CFGDEEFFDDGGCA5@=BFGFEBDGGDGFGFF)6::DGGGGBCF7EEGECC>C@</28C*:C1CF*/;?5*;AFC4:C?+)5)*:7(()-*()*-/4EG0991284),/2:8<:<2:ECGF0:)449FD3>(((4*(,-,,+.>E9(,-(4131)9<;9447(41()(,5)3,7<)/)**
@M03364:396:000000000-C9LGT:1:1101:8794:5358 2:N:0:10
GGACTACTGGGGTATCTAATCCTGTTTGCTCCCCACGCTTTCGTGCCTCAGCGTCAGGTACAGGCCAGGCGGCCGCCTTCGCCGCTGGGGTTCTTCCACATCTCTACGCATTTTACCGCTACACATGGAGTTCCACCGCCCTCTCCTGTCCTCAAGCCGTGCAGTTTCCAAAGCCTGAACCGGTTGAGCCGGTCCCTTTTACTTCAGACTTGCAAAGCCGCCTGCGCACCCTTTACGCCCAATCATTCCGTATATCGCTTGCCACGTACGTATTGCCGCTGCTGCTTGCACGTAGTGTGCC
+
CCCCCGGGGGGGGGGGGGGCGGGFGGGGGFGGGG@GGGGGGFGGGGGGGGFGGGGGCCGGGGGGGGGGGGGGGGDEGGGFGGGEGGGG+>FGGGFGGGGGGGGFAFGGGGGGGGGGGGGGGGGGGGG,8FEGGGE<D=@FGG@5?GGCEFF<,:;5DEGEGGFGGGGGGDGF4F5*:?DEE>DG>G,7A<8DCGGG=CCG745<FA=C@FEC96+.CDGG6D(:2*4)49???F>2:?E5840:)4>:*728::)-.32:((+)9*/(((,5-2)..2-(4>>22))5:))-(4870/)*2
@M03364:396:000000000-C9LGT:1:1101:13788:5369 2:N:0:10
GGACTACCGGGGTTTCTAATCCTGTTCGCTCCCCACGCTTTCGCTCCTCAGCGTCAGTAACGGCCCAGAGACCTGCCTTCGCCATTGGTGTTCTTCCCGATATCTACACATTCCACCGTTACACCGGGAATTCCAGTCTCCCCTACCGCACTCAAGCCCGCCCGTACCCGGCGCGGATCCACCGTTAAGCGATGGACTTTCACACCGGACGCGCCGAACCGCCTACGAGCCCTTTACGCCCAATAAATCCGGATAACGCTTGCACCCTACGTATTACCGCCGCTGCTGGCACGGAGTTCGC
+
CCCCCGGGGGGGGGGGGGGGGGGGGGGFGGGGGGGGGGGGGGGGGGGGGGGGGGGGGGG<FGGEGGGGGGCFGGGGGGGGGGGGDEGGGGGGGGGGGGGGGCEGFGGCGGGGGGGGGGG6EGGGCEGGEGFFGGGDEGGGGGGFGGGGGFGFGCGFGGFGCGFGGGGEFGGGEG=D*=EG6CGGGG*3AF55CEG6CFGGGAGBGFE>>GFG9)84>1EE>GF??FB)4C1?B(5>D?GGGF07?A22@67>:?8>F?>B68A)9ED2461(,-5))3-((-4391)3>F:?F(()0)-9)
@M03364:396:000000000-C9LGT:1:1101:4873:5377 2:N:0:10
GGACTACACGGGTTTCTAATCCTGTTCGCTCCCCACGCTTTCGCTCCTCAGCGTCAGTAACGGCCCAGAGACCTGCCTTCGCCATTGGTGTTCTTCCCGATATCTACACATTCCACCGTTACACCGGGAATTCCAGTCTCCCCTACCGCACTCCAGCCCGCCCGTACCCGGCGCGGATCCACCGTTAAGCGATGGACTTTCACACCGGACGCGCAGAACCGCCTACGAGCCCTTTACGCCCATAAAATCCAGTTAACGCGTCCACCCTACTGCTTGCCCCGGCTCTTGTCACCTAGTAGCC
+
CCCCCGGGDFGGGFGGFGGGGAEFGGGGGDGGGGGGGGDGGGGGCGGGGGGGGGGGGFF<FFG@GGGGFGGFGFGGFGGGGGGD,EFFCFFEGFGGGGGGCGGGGFGGGCEFEACFGGFGGGGGDEGGGGGGECD,E,?FGGGFFG8+>9@>:)69=CEGGGFGGGGG,@BE4:-45)?6994*==F28,3C4:CEFCFEGE9C<>B>>D9E>)*(1(;C3C3((*(045414:36)(2CG0((*)6)90*.).6-*(((-(*,2@C(4()))-.)(2)-,((-((.).))))).*/*-*0
@M03364:396:000000000-C9LGT:1:1101:17108:5391 2:N:0:10
GGACTACCGGGGTTTCTAATCCTATTTGCTCCCCACGCTTTCGCTCCTCAGCGTCAGTAACGGCCCAGAGACCTGCCTTCGCCATTGGTGTTCTTCCCGATATCTACACATTCCACCGTTACACCGGGAATTCCAGTCTCCCCTACCGCACTCAAGCCCGCCCGTACCCGGCGCGGATCCACCGTTAAGCGATGGACTTTCACACCGGACGCGACGAACCGCCTACGAGCCCTTTACGCCCAATCAATCCGGATAACGCTTGCCCCCTACGTATTCCCGCGGCTGCTGGCCCGTAGTTCGC
+
CCCCCGGGGGGGGGGGGGGGGGGGGGGGGGGGGGGGGGGGGGGGGGGGGGGGGGGGGGGGGGGGGGGGGGGGGFGGGGGGGGGGGGGGFGGGGGGFGGGGGGGGGGGGGGGGGGGFGGGDGGGGFBEGFGGGGGG9FFGGGFGFFGGGGFGFGFGFGGGGGGEGGGGGGGGGBGBD:AEGEGG7FG>8FGGGFGGGGGGGGEGFGFEF>DFG>5E97,?E>GFFFGB<?GF?FF?)50CEG:(4)5)6FF5((4(6F00348A(9CG>601.29?2<E84;139>:7?FB0867()0*)7)
@M03364:396:000000000-C9LGT:1:1101:7195:5407 2:N:0:10
GGACTACCGGGGTTTCTAATCCTATTTGCTCCCCACGCTTTCGTGCCTCAGCGTCAGTCACAGGCCAGGCGGCCGCCTTCGCCACTGGTGTTCTTCCATATCTCTGCGCATTTTACCGCTACACATGGAGTTCCACCGCCCTCTCCTGTCCTCAAGTCTGCCAGTTTCTGAATCATAAATGAGTTGAGCTCATCCCTTTGCCTTCAGACTTAACAGACCGCCTGCGCCCCCTTTACGCCCAATCCTTCCGTATAACGCTCGCCACCTACGTATTACCCCGGCTGCTTGCCCGTAGTTCGCC
+
CCCCCGGGGGGG@FGGGGGDFGGFGFGGGGGGGGGGGGGGGGGGGGGGGGGGGGGGGGGAFGFGGGGGGGGGGGGGGGGGGGGGGGGGGGGGGGGGGGGGGGFGDEGGGGGGGGGGGGGGGGGGFGGGGFG8DGFGGGGGGGC?DGGGGFGFFF6AFFGGGGFG:FGGGFGGFGFGFAFGF,:CFD@<A;D>DFFGGGGCGEBCGFFFFGEG4;C3C2C56D@7(*,).C998E><?FEEE(40)699?D0(24)6794449C(9FF(42,))()-6+-,((-1-)-5-(.49(-7**4>C
@M03364:396:000000000-C9LGT:1:1101:9500:5417 2:N:0:10
GGACTACAGGGGTTTCTAATCCTGTTCGCTCCCCACGCTTTCGCTCCTCAGCGTCAGTAACGGCCCAGAGACCTGCCTTCGCCATTGGTGTTCTTCCCGATATCTACACATTCCACCGTTACACCGGGAATTCCAGTCTCCCCTACCGCACTCAAGCCCGCCCGTACCCGGCGCGGATCCACCCGTAAGCGATGGACTTTCACACCGGACGCGCCGAACCGCCTACGCGCCCTTTACGCCCACTAAATCCTGATCACGCTTTCACCCTACGTATTACCGCGGCGGCTGGTCGGTGTTTAGC
+
CCCCCGGGGGGGGFEGGGGGGCFEGGGGGGGGGEFGGGGGGGGGGDGFGFGGGGGGGFGGGGGGGGGGEFFGGGGGGGGGGGGGEGGGGG=FFGFGGGGGGGGGGCAFGGGGCG8FGG8CEE8EGCGGGGFDGFGFFEGFGGEDFGG+B9+)35=?FGDEGGFG<BEGGGEGFG>G5?EFCGG**3*/=C88CEGGGGGGF)<5*8>2070:(01172EE9DB1?F0)4D92-22):<EEE0(,)5)4@6*).4:5728<((+.2@<1(.4,).4)-<1((-(-(2313(6(--())))22
@M03364:396:000000000-C9LGT:1:1101:9614:5425 2:N:0:10
GGACTACTGGGGTTTCTAATCCTATTTGCTCCCCACGCTTTCGTGCCTCAGCGTCAGGTACAGGCCAGGCGGCCGCCTTCGCCGCTGGTGTTCTTCCACATCTCTACGCATTTTACCGCTACACATGGAGTTCCACCGCCCTCTCCTGTCCTCAAGCCGTGCAGTTTCCAAAGCCTGAACCGGTTGAGCCGGTCCCTTTTACTTCAGACTTGCCCAGCCGCCTGCGCACCCTTTACGCCCAATCCTTCCGGCTAACGGTTGCCACCTACGTATTGCCCGGGCTGCTTGGACGGACTTCGCC
+
CCCCCGGGGGGGGDFGGGGGGGGGGGGGGGGGGGGGGGGGGGGGGGGGGGGGGGGGGGFGGGGGGGGGGGGGGGGGGGGGGGGGGGGGFGGGGGGGGGGGGGGGGGGGGGGGGGGGGGGGGGGGGGGGGGGGGGGGGGGGGGGFGGGFGFGFGE7:FFGEGGFFFGGGGGGCFF@F>A8CGGG>BE80;C*?8CGGFGGG?=;?DAC93CCG;)94F@GCBG;<3270(9<1:4)6((:?*4<:))6<FGD0(,4:)(,-(,<4FG*(,,.).4)))0(,7,(-3,).().7((-768257
@M03364:396:000000000-C9LGT:1:1101:21217:5427 2:N:0:10
GGACTACACGGGTTTCTAATCCTGTTCGATCCCCACGCTTTCGTGCCTCAGCGTCAGTTACGACATGGAACGCTGCCTTCGCAATCGGAGTTCTGCGCGATATCTATGCATTTCACCGCTACACCTCGCATTCCGCATTCCTCTGTCGCACTCCAGATCTACAGTTTCAACGGCCGGACGGGGTTGAGCCCCGAATTTTTACCGCTGACTTGCAGGACCCGCTGCCCACCCTTTATACCCCATTAATCCGGGTACAGCCCGCCCCCCCCCACTTTCCCCGGGCGCTTGCCCGGGTTGTGGC
+
CCCCCGGCFFFGGGGGGGGGGGGGGGGGFGGGGGGGGGGGGGGEGGGFGGGGGGGGFGA@FFCFEGGGGDCCGDFGGGGGGG@FCEGG6CFCFGFGGDGFGGGFGBEFGFGGGGGGGGGGGGGGGG,B+CEGGEG:E+=FGFGFG;DDFBD>>DDF,@D,,@+;F3E;;CDEBCA5@*4C9CC::*309FFD55?C3?CF:7B;):3(3:)+/;+(92E*(9(23*()4C?(.:-)-.<C*34)9:9)935,(())/),,(-*(1:7,,(((.).66+(-(-(-(((4(5)(4(,)..-/*
@M03364:396:000000000-C9LGT:1:1101:23174:5436 2:N:0:10
GGACTACACGGGTTTCTAATCCTGTTCGCTCCCCACGCTTTCGCTCCTCAGCGTCAGTAACGGCCCAGAGACCTGCCTTCGCCATTGGTGTTCTTCCCGATATCTACACATTCCACCGTTACACCGGGAATTCCAGTCTCCCCTACCGCACTCAAGCCCGCCCGTACCCGGCGCGGATCCACCGTTAAGCGATGGACTTTCACACCGGACGCGACGAACCGCCTACGAGCCCTTTACGCCCAATCAATCCGGATAACGCTTGCACCCTACGTATTACCGCGGCTGCTGGCCCGTCTTCAGC
+
CCCCCGGGGGGD@EEGGGGGGGG9FGGGGGGGGGGGGGGGGGGGGGGGGFGGGGGGGGGFGGGGGGGGGGFGGGGGFFGDCGGGGFGGFGGGGGGCFFEEGE>FDFGGGGGD>FFFFGGGGGGFF>FFGEGGGGFGGCFGGGGFGFGCEBGFGBGFE?GGGG>DFECEFGDDEGFGC>EG+<DCGG:;F9:DCGCEGGGGE?FFGFF09G>G6):659EG;744(:3743313<)-5(;:EB(4)),-9FD>:?04=491((249;C:(((.).54:+(-,(((-,))((.4113)>6-?7
@M03364:396:000000000-C9LGT:1:1101:15991:5441 2:N:0:10
GGACTAATGGGGTTTCTAATCCTATTTGCTCCCCACGCTTTAATGCCTCAGCGTCAGGTACAGGCCAGGCGGCCGCCTTCGCCGCTGGTGTTCTTCCACATCTCTACGCATTTTACCGCTACACATGGAGTTCCACCGCCCTCTCCTTGCGTCAAGACGTGCAGTTTCCAAAGCTTGCACCGGTTGAGCCGGTCCCTTTTACTTCAGACTTGCAAAGCCGCCTGAGCAACCTTTACGGCCCATCTTTCCGCATACACGTTTCTACCTACTGTTTTACGCGGCAGCTAGCACGTAGCTTTCC
+
@<C@,;6EE9C,76,;FE,B55<C6,C66FCFGB,@7@FE,6,<@6@A<,CF:FGF:,C6EF9,CFF,,,+@+@>@FF:54,=>CC:+44485A><<5?E=,;,,C,9+BC?,5@EGG7=+4=A,45D,=F:C5,,@+=3=+@6063,,*+15)+*,5@7><@C:,@;<:ED*@*+,9DCE>*1>:,7A<*)9C//7CEF<7+.1+11)2<9>619*(=/,/6((2.*(2(()6))(,2**(.(/-4-9<3((())0((((.+-2+*.224.:<?)4230(,(((())())44(()1*)*2
@M03364:396:000000000-C9LGT:1:1101:16859:5445 2:N:0:10
GGACTACAAGGGTATCTAATCCTATTTGCTCCCCACGCTTTCGTGCCTCAGCGTCAGGTACAGGCCAGGCGGCCGCCTTCGCCGCTGGTGTTCTTCCACATCTCTACGCATTTTACCGCTACACATGGAGTTCCACCGCCCTCTCCTAGCCTCAAGCCGTGCAGTTTCCAAAGCCTGAACCGGTTGGGCCGGTCCCTTTTCCTTCAGACTTGCACAGCCGCCCGCCGACCCTTTACGCCCAATCCTTCCGGATAACGCTTGCCACCTCCGTATTACCCCGGGCGGTTGCCCCGAGTTTGCC
+
CCCCCGGGGGGGGGGGGGGGGGG<FGGGGGGGGGGGGGGGGGGFGGGGGGGGGGGGG?EEFGGGGGGGGGGGGGGGGGGGGGGGGGGGEFGGGFGGGGCFGGGGGGGGGGGGGAEFGGGGGGGG9EFFFFGGGFGGG+=FGGFFGGG8,3F>B=DFBCECEGFGGEGGFCGF@F5CG*,=FGGEGG*-)<:C)=/:>FFG7=2)0*2)/>C74=FAF;G*.>(((*()-1,.4:4)((:?*38?06>.571:?B9<.3(((-36CC9(4,4,28)6<+441((-(-,42.,,((48>*67:
@M03364:396:000000000-C9LGT:1:1101:25939:5473 2:N:0:10
GGACTACTCGGGTATCTAATCCTGTTCGCTCCCCACGCTTTCGCTCCTCAGCGTCAGTAACGGCCCAGAGACCTGCCTTCGCCATTGGTGTTCTTCCCGATATCTACACATTCCACCGTTACACCGGGAATTCCCGTCTCCCCTACCGCACTCAAGCCCGCCCGTACCCGGCGCGGATCCACCGTTAAGCGATGGACTTTCACACCGGACGCGCCGACCCGCCTACGAGCCCTTTCCGCCCAATAAATCCGGATCACGCTCGACTCTTCCGTCTTTCCGTGGCTGCTGGCCCGGATTTTCC
+
CCCCCGGGGGGGGGGGGGGGGFGGGGGGGGGGGGGGGGGGGGGGGGGGGGFGGGGGGGGGGGGDGGGGGGGGGGGGGGGGGGGGGGGGFDGGGGGFFGGGGGGGGGGGGGGGGGGGGGGCGGGGFGGGEDGGGG,>,6=FGGE;FGF=8*>:80+5EFG>CE5CFCEGGGGDBE2D*8CC+<C*=C*(3,**;CG*>CEGGEGEFF)42<4E2)2(5,*:;D9(8:1)2<;<(:?26<GEG::84<).9FGBFF085(.-8>*4*2*649(51(-))0-)(((.2:3),-8(,,()0*)*2
@M03364:396:000000000-C9LGT:1:1101:13923:5480 2:N:0:10
GGACTACACGGGTTTCTAATCCTATTTGCTCCCCACGCTTTCGTGCCTCAGCGTCAGTCACAGGCCAGGCGGCCGCCTTCGCCACTGGTGTTCTTCCATATCTCTGCGCATTTTACCGCTACACATGGAGTTCCACCGCCCTCTCCTGTCCTCAAGTCTGCCAGTTTCTGAATCATAAATGAGTTGAGCTCATCCCTTTGCCTTCAGACTTAACCGACCGCCTGCGCACCCTTTACGCCCAATCATTCCGGATAACGCTCGCCTCCTCCGTATTACCCGCGCTGCTGGCACGGAGTTCGGC
+
CCCCCGGGGGGGGEFGGGGGGGG9FGGGGGFGGGGGGGGGGGGGGGGGGGGGGGGGGGGGGGGGGGGGGGGGGGGGGGGGGGGGGGGGFGGGGGGGGGGGGGGGGGGGGGGGGGGGGGGGGGGG@GGGFFGGGGGGGCDGGGGFCFGGFDGEGFGFFGGGFGFGGFGGFCF;@FEGC>AFG,B@EGB@C=FFGGGFFGF,==;CDAFEEGFCE4,0:>GD@GDF0*().C@1@F>6<?EG83?BF2>:@GD?FF4).(48;9*4CG5<?>?2:?--6+((44(-14,514?(7-,8)*()1
@M03364:396:000000000-C9LGT:1:1101:24108:5509 2:N:0:10
GGACTACTCGGGTTTCTAATCCTGTTCGCTCCCCCAGCTTTCGCGCCTCAGCGTCAGTGGTGGCCCAGAAGGCCGCCTTCGCCACCGGTGTTCTTCCCGATATCTGCGCATTCCACCGCTACACCGGGAATTCCGCCTTCCCCTACCGCACTCGAGCCCACCGGTATCGGAGGCTCGCCGGGGTTGAGCCCCGGGCTTTTACCTCCGACCTAACTGGCCGCCCACCCGCGCTTTACGCCCCATGCATCCGGATACAGCCCGCCCCCCACGTATTTCCCCGGCTGACCGGACACGCTTCACC
+
CCCCCGGFCGGGEGGGGGGGGGGGGGFGGGGGGGG7FGGGGGGGGGGGGG8FFGGGGFE@C@@CFGGGF,EFGGGGGGGDFGGGG<CECGGGGGGGGGC:FCEGFAFGDEGGCGFFGDGGGGGGG7FG@FGGGGGGGG>GGGGF?EG6C@EA@)7?CGG71F>GGGGCCEDDEG>DC3EE=ED*CE,.9;CGCC=E);C?<<G):>399GF65:0)9:EE9D0(,*-)-),(-,))-(:C:4((/54)97331,5)/,(-(,23D5)34(((.().-+4((((,(((-((-((((.)))*2
@M03364:396:000000000-C9LGT:1:1101:12929:5511 2:N:0:10
GGACTACTGGGGTTTCTAATCCTGTTTGCTCCCCACGCTTTCGCGCCTCAGCGTCAGTTAACGTCCAGCAAGTCGCCTTCGCCACTGGTGTTCCTCCTAATATCTACGCATTTCACCGCTACACTAGGAATTCCGCTTGCCTCTCCGATACTCAAGGGATACAGTTTTGAGAGCAGTTCATGGGTTGAGCCCATGGATTTCACTCCCAACTTGCATCTCCGCCTACACGCCCTTTACGCCCAGTAATTCCGGACCACGCTCGCCACCTACGTATTACCGCGGCTGCTTGCACGTAGTTAGC
+
CCCCCGGGGGGGGGGGGGGGGGGGGGGGGGGGGGGEGGGGGGGGGGGGGGGGGGGGGGGC,CFFGGGGGGGGFGGGGGGGGGGGGGGGFGGGGGGGGGGGGGGGGGGGGGGGGGGGGGGGGGGGGCGGGFGGGGGGGCDGGGGFGGGEGFGFGECFDEDFGGFGFFGFGEG6;FBFGFGFGFFFEG75ADGFGGGGC,EGFEGEDF?=:C:FFF6*=>FGBDFDFG@F9DFFFFF)7<EGGF?@8CEEFGGF?B0:FF9119>;7CF?:F?:<-4))3,49>,60(2)54,51((00*6C0
@M03364:396:000000000-C9LGT:1:1101:25446:5537 2:N:0:10
GGACTACTCGGGTATCTAATCCTATTTGCTCCCCACGCTTTCGTGCCTCAGCGTCAGGTACAGGCCAGGCGGCCGCCTTCGCCGCTGGTGTTCTTCCACATCTCTACGCATTTTACCGCTACACATGGAGTTCCACCGCCCTCTCCTGTCCTCAAGCCGTGCAGTTTCCAAAGCCTGAACCGGTTGAGCCGGTCCCTTTTACTTCAGACTTGCCCAGCCGCCTGCGCCCCCTTTACGCCCAATCATTCCGTATAACGCTTGCCCCCTACGTATTACCCCCGCTGCTGGCCCGTAGTTAGCC
+
CCCCCGGGGGGGGGGGGGGGGGGGGGGGGGGGGGGGGGGGGGGGDGGGGGGGGGGGGFGGGGGGGGGGGGDGGGGGGGGGGGGGGGGGFGGGGGGGGGGGGGGGGGGGGGGGFFGGGGGGGGGGGGGFFGGGGGGGGEDCFGGFGGGFAFGFGBCFGGGGGGFGGGGGGGGFFGFFGF8CFGGGEE<;FGEDDGGGGGGGF<9CGFF?@DFGC)>;DDGE>D(:?*4)->61:B4<16GD*,24)6ABFG*1<:4<:3-433:)1:/(,4.4)4))4+3(4>((44.(8(((,--7=*)*0
@M03364:396:000000000-C9LGT:1:1101:4956:5549 2:N:0:10
GGACTACTGGGGTTTCTAAGCCTGTTTGATCCCCACGCTTTCGTGCCTGAGCGTCAGTTTCGAGCTCGTGACCTGTCTTCTCGATCGGTGTTCTTTGTCATATCTAAGCATTTCACCGCTACACATGACATTCCAGCTACGCCTATCGCACTCTAGTCCGACAGTATCAAAGGCAGGATTGGAGTTGAGCCCCAACTTTTCACCCCTGACTTACCGTTCCGCCTTCGCACCCTTTAAACCCAATACATCCGGATAACGCTCGTATCTCCCGTATTGCCGCGGCAGCTGGCCCGTACGTCGC
+
A@86,;CF,F8FF+BCFFGFFFFFDF@A@FD@CFE:@+,BCF@FCG@FC8@@CFF=CFF9E,C,6@,B+,C,:C9,:EFGGG74,4@?FCFGF5,,9,,:@,,5@,,CFEFGD,@DG8CDGECFD8,5,:E,?,=,,,3C+=>FC968+<=)4*==EFD>+83+3CDAECG,53:+@*5:CE6@:89;*>8C798CCFGGCCC@**@B>GF,*+>)3)1,/5>9(,()-25(,6=314>F7<11;346AFD0,,24=33(-(2(*2*))(-39?B))+43,-((,41(4((((,(.)0,/)
@M03364:396:000000000-C9LGT:1:1101:23136:5555 2:N:0:10
GGACTACACGGGTATCTAATCCTGTTTGCTCCCCACGCTTTCGTGCCTCAGCGTCAGGTACAGGCCAGGCGGCCGCCTTCGCCGCTGGTGTTCTTCCACATCTCTACGCATTTTACCGCTACACATGGAGTTCCACCGCCCTCTCCTGTCCTCAAGCCGTGCAGTTTCCAAAGCCTGAACCGGTTGAGCCGGTCCCTTTTACTTCAGACTTGCACAGCCGCCTGCCCCCCCTTTACGCCCCATCATTCCGGATAACGCTTGCCACCTACGTCATACCCCCGCTGCTGGCACGGAGTTTGCC
+
CCCCCGGGGGGGGDGGGGGGGGGGGGGGGGGGGGGGGGGGGGGGGGGGGGGGGGGGGFFGGGGGGGGGGGGGGGGGGGGGGGGGGGGGGGGGGGGGGGGGGGGGFGGGGGGGFGGFGGGGGGGGGGGGGGGFGGGGGCCGGCFFGGDFGAGEFEGFGGGGGGFFFG7@FEFF47<DE9FFCCD=C=@>FF*:CEEF7CFFF;<7D66))8?<<*+);0C*65(-,*,.39>92?))-4EEE:<F65<<@D)4(,)<.3(426C)7:*(.,4((()).+((--(223)41(44(36;54-*2
@M03364:396:000000000-C9LGT:1:1101:21149:5624 2:N:0:10
GGACTACCCGGGTATCTAATCCTGTTCGCTCCCCACGCTTTCGCTCCTCAGCGTCAGTAACGGCCCAGAGACCTGCCTTCGCCATTGGTGTTCTTCCCGATATCTACACATTCCACCGTTACACCGGGAATTCCAGTCTCCCCTACCGCACTCAAGCCCGCCCGTACCCGGCGCGGATCCACCGTTAAGCGATGGACTTTCACACCGGACGCGACGAACCGCCTACGCGCCCTTTACGCCCAATCATTCCGGATCACGCTTGCCCCCTACGTCTTACCGCGGCTGCTGGCACGTAGTTAGC
+
CCCCCGGGGGGGGGGGGGFGGGGGGGGGGGGGGGGGGGGGGGGGGGGGGGGGGGGGGGGGGGGGGGGGGGGGGGGGGGGGGGGGGFFGFGGGGGGGGGGGGGGGGGGGGGGGGGGGGGGGGGGGGGGGFGGGGGG?FD9FGGGFGGGDDEEA@=FFFGGGDGEGGGGGGGGGFGFGEDGF+>>*CGB@CFCDGGGCCEFGGCFCGFF>FGF=20/->9DE0C>B:CB)499;4?F<A?GG>1:())6AFGGF??9?F?<?:(;(*;C3(,44(4()63--(31(,1)),1,5?:.))*.CF
@M03364:396:000000000-C9LGT:1:1101:21664:5639 2:N:0:10
GGACTACTGGGGTTTCTAATCCTATTTGCTCCCCACGCTTTCGTGCCTCAGCGTCAGGTACAGGCCAGGCGGCCGCCTTCGCCGCTGGTGTTCTTCCACATCTCTACGCATTTTACCGCTACACATGGAGTTCCACCGCCCTCTCCTGTCCTCAAGCCGTGCAGTTTCCAAAGCCTGAACCGGTTGAGCCGGTCCCTTTTACTTCAGACTTGCACAGCCGCCTGCGCACCCTTTACGCCCAATCCTTCCGCACACCGCTTGCCCCCTACGTATTATCCCGGCCGCTTGCACGTAGTTCACC
+
CCCCCGFGGGGGGGGGGGGGGGG,FGGGGGGGGGGGGGEGFGGGGGGGGGGGGGGGGGGGGGGGGGGGGGGGGGCGGGGGGGGGGGGGDFGGGGGGGGGGFGGGGGGGEBFG9FFFGGGGGGGGGDFG=DGGFGGGGGGGGGGFGGG@D08*89C5FGGGGGFGFAGGGGCAFGDCF4FFGGGCC=33ACED<EGGGFGGF=F?DAF34C5=7=C4<;GGBDD2:*404C??0>)60(:EEB1:)6<A?G3(-4((>921:<@7FD5(.4(,67))6+8?90(-912,,).8,(.01*)0:
@M03364:396:000000000-C9LGT:1:1101:21350:5657 2:N:0:10
GGACTACAGGGGTATCTAATCCTGTTCGCTCCCCACGCTTTCGCTCCTCAGCGTCAGTAACGGCCCAGAAACCTGCCTTCGCCATTGGTGTTCTTCCCGATATCTACACATTCCACCGTTACACCGGGAATTCCAGTCTCCCCTACCGCACTCAAGCCCGCCCGTACCCGGCGCGGATCCACCGTTAAGCGATGGACTTTCACACCGGACGCGACGACCCGCCTATGAGCCCTTTACGCCCAATAAATCCGGATAACGCTTGCACCCTACGTCTTACCGCGGCTGCTGGCACGTACTCAGC
+
CCCCCGGGGGGGGGGGGGGGGGGFGGGGGGGGGGGGGGGGGGGGGGGGGGGGGGGGGGGGGGGGGGGGGGGGGGGGGGGGGGGGGGGGGGGGGGGGGGGGGGGGGGGGGGGGGGGGGGGGGGGGGGGGGGGGGGGGGGGGGGGFGGGDEEGFGDFFGGGGGGFGGGGGFGDGFGBGGFGGDGG*B=B7FGGGGGGFFGGGGCGEGDFB0C6E>7C7C(2C>GFF0:<*5>?BF:BAFFGGG?(4)56<FG3>:?<>F?FFB1A7FGG3<BF:(4<)6C8>96BFFFB?FF08::2))*.97
@M03364:396:000000000-C9LGT:1:1101:15934:5776 2:N:0:10
GGACTACTGGGGTATCTAATCCTATTTGCTCCCCACGCTTTCGTGCCTCAGCGTCAGGTACAGGCCAGGCGGCCGCCTTCGCCGCTGGTGTTCTTCCACATCTCTACGCATTTTACCGCTACACATGGAGTTCCACCGCCCTCTCCTGTCCTCAAGCCGTGCAGTTTCCAAAGCCTGAACCGGTTGAGCCGGTCCCTTTTACTTCAGACTTGCACAGCCGCCTGCTCACCCTTTACGCCCAATCATTCCGGATACCCCTTGCCACCTACGTATTCCCGCGGCTGCTTGCACGGAGTTCCGC
+
CCCCCGGGGGGGFEGGGGGFFFG9A@FGGGGGGGGGGGGGGGFFGGGGGCGGGGGGGGGGGGGFGGGGGGGGGGGGGGGFGGGGGGGGAFGGDFDFGFGGFGGGGGGGGDECFFDFGGGGDGGG?@GF,FFGGGFFGGDFGGFFGGGGGFGEFF+:CFCEEGFGGGGGFFFFAF@GGFFFGDDFEG,5?C8?CEGGGDGG?AB?F=C<@GFGE6FEGFGD0:3;?+.16C:2::260(:?*233)--:=6)-82)))(,(.4<6FE<:768)60).8*72;>(40,451)560(-8?=)/9
@M03364:396:000000000-C9LGT:1:1101:9496:5794 2:N:0:10
GGACTACTAGGGTTTCTAATCCTGTTTGCTCCCCACGCTTTCGAGCCTCAGCGTCAGTAATCGTCCAGTAAGCCGCCTTCGCCACTGGTGTTCCTCCTAATATCTACGCATTTCACCGCTACACTAGAAATTCCACTTACCTCTCCGACACTCTAGTTCGACAGTTTCCAAAGCAGTTCCAAGGTTGAGCCCTGGGATTTCACTTCAGACTTGCCGTACCGCCTACGCTCCCTTTACACCCAGTAAATCCGGATAACGCTTGCACCCTACGTATTCCCGCGGCTGCTGGCACGTATTTTGC
+
CCCCCGGGGGGGGFGGGGGGGGGGGGGGGGGGGGGGGGGGGGGFGGGGGGGGGGGGGGFGFGGGGGGGFGGGGGGGGGGGGGGGGEGGFGEGGGGGGGGFGGGGGGFGGGGGGGGGGEGGD7DGFG?FGGGGGGFEGGFGGGGDGGGGGAGEFDFDAEGGFGFGGFGGGGGGFFBG=DEFA@=:FC,1ACGGGGFFAFEGFEFFDFBCFGEFFF>7C=CG=G:@@,9B9*:2:B@EEEG@E01@F?CEFF:>DD0>=;@(,:8)>:*43((.2<?)6+(--,-42<:086(2::7*?7):C
@M03364:396:000000000-C9LGT:1:1101:8006:5796 2:N:0:10
GGACTACTAGGGTATCTAATCCTGTTCGCTCCCCACGCTTTCGCTCCTCAGCGTCAGTAACGGCCCAGAGACCTGCCTTCGCCATCGGTGTTCTTCCCGATATCTACACATTCCACCGTTACACCGGGAATTCCAGCCTCCCCTCCCGCACTCAAGCCCGCCCGTACCCGGCCCGGATCCACCTTTAAGCGACGGCCTTTCCCACCGCACGCGAGGAACCGCCTACGCTCCCTTTCCGCCCAATAAATCCGGATAACGCTTGCCCCCTCCGTATTACCGCGGCTTCTGCCACGGCCTTAGC
+
CCCCCGGGFGGGGGGGGGGGGFGFGGGGDGEGGGGGGG,BFGGC@FGGGGGGGGGGBFG<EF+7CF,F8@CAFCBGGGGGGG,CF,CEBFGCFCCFF8FGGCCGGG<<=FGGGFDEGC8=EGFGGEGGGGGGGG85,++8A=B608C+85>8FDDFGGG+CGFGG8CBDG>8*>9D*2=C,C*,4<,1;E**)=C55BFGC3CAGFD6(9,*,8*(1(;*(96:(24)(9;?FD>>)(;CE1:()5).7C9(((-)18>0,(*(0;51(444.1:)<<(6966((.).),,.3(()0)):C
@M03364:396:000000000-C9LGT:1:1101:10601:5796 2:N:0:10
GGACTACTGGGGTATCTAATCCTGTTCGCTCCCCACGCTTTCGCTCCTCAGCGTCAGTAACGGCCCAGAGACCTGCCTTCGCCATTGGTGTTCTTCCCGATATCTACACATTCCACCGTTACACCGGGAATTCCAGTCTCCCCTACCGCACTCAAGCCCGCCCGTACCCGGCGCGGCTCCACCGTTAAGCGATGGACTTTCACACCGGACGCGACGAACCGCCTACGAGCCCTTTACGCCCAATCAATCCGGATAACGCTTGCCCCCTCCGTATTACCGCGGCGGCTGGCACGGGCTTAGC
+
CCCCCFGGGGGGGGFAFGFGGGFGGGFGGGGGGGGGGGG7FGGGEGEGGFFFGGGGGGGCFGGGGGGGEGGGFFFGGGGGGGGDEGGGFGFEFGGGGGGGGGEGFGFAEEGGFF8<FE,6CFFFGGGGGGGGFE8FE=8CDGGF8DEDC>+8DD?FDFDEEG*=C8AE9:>CAGFG*8E=,=7:C=B@FF8>*=?:*?EFG3F)2:A7>GFCB):()(:C95>18C:)-79??F?AA?GGGB:?)..)@FG1(1(4?6(43:@,CGC7(-4((,,)5<,3-714(4--41.4,(()).)2*
@M03364:396:000000000-C9LGT:1:1101:13871:5815 2:N:0:10
GGACTACACGGGTTTCTAATCCTGTTCGCTACCCACGCTCTCGCGCATCAGCGTCAGAACGAGCCTGGGAAGCTGCCTTCGCTATCGGGGTTCCAAGTGATATCTATGCATTTCACCGCTACTTCACTTGTTCCGCCTCCCTCGTCTCGTCTCCAGGTCGCCAGTTTCAACGGCGTGCTACAGTTTAGCTGCAGTCTTTTACCGCTGACTTGACGTCCCGCCTACGCGCCCTTTAAACCCAATAAATCCGGATAACGCCCGCCTCCTCCGTATTACCCCCGCTGCCTGCCCGGGGTTCGGC
+
CCCCCGGGGGGGGGGGGGGGGGGGGGGGGGGGGGGGGGGGGGGGGGGGGGGGGGGGGCFGGGGGGGGGGGGGGGGGGGGGGGGGGGGGGGGGGGGGGGGFGGGGGGGGGGGGGGGGGGGGGGGGGGGGGGGGFGGGGGGGGGG5+@EGGFGFGFGFGGGGGGFDFCFGGGGGFGBGGFGGGCD@EG@>F@FGFGFGFGGGFFG@GFF@FGEGEFCDGDGDBGF@=3979DFB?F<4A<FGD:706<))0952(49?)9(-11*(>CC(443,344<A+((-3(,-()58(,(2((0))-//
@M03364:396:000000000-C9LGT:1:1101:11855:5839 2:N:0:10
GGACTACCGGGGTTTCTAATCCTGTTCGCTCCCCACGCTTTCGCTCCTCAGCGTCAGTAACGGCCCAGAGACCTGCCTTCGCCATTGGTGTTCTTCCCGATATCTACACATTCCACCGTTACACTGGGAATTCCAGTCTCCCCTACCGCACTCAAGCCCGCCCGTACCCGGCGCGGATCCACCGTTAAGCGATGGACTTTCACACCGGACGCGCCGAACCGCCTACGAGCCCTTTACGCCCCATAAACCCGGATAACGCTTGCCCCCTACGTATTACCGCGCCCGCTGGCCCGTCTTTCGC
+
CCCCCGGGGGGGGGGGGGGGGGGGGGGGGGGGGGGGGGGGGGGGGGGGGGGGGGGGGGGGGGGGGGGGFGFGGGGGGGGGGGGGGDGGGGGGGGGGGGGGGEGGGGGFGGGGGGGGGGGDGGGGGGGGEFFGGGFGGGGGGGGFGGGGGFGFGFGFGGGGGGEGGGGGGGGGFGFD5?GGCGGGGG:=FGGCCEGGGGGGGFGFGFEF0DBGB)?69,CE;DFFFFB7?G6?<375A1CE:(4()56)857>6,(-9(,(21/(9FG91<2())55:F?39((-(1(-9(((((-))0)*1
@M03364:396:000000000-C9LGT:1:1101:8080:5842 2:N:0:10
GGACTACACGGGTTTCTAATCCTGTTCGCTCCCCACGCTTTCGCTCCTCAGCGTCAGTAACGGCCCAGAGACCTGCCTTCGCCATTGGTGTTCTTCCCGATATCTACACATTCCACCGTTACACCGGGAATTCCAGTCTCCCCTACCGCACTCAAGCCCGCCCGTACCCGGCGCGGATCCACCGTTAAGCGATGGACTTTCACACCGGACGCGACGAACCGCCTACGAGCCCTTTACGCCCCATAAATCCGGATCACGCTTGCACCCTACGTCTTACCGCGGCTGCTGGCACGTCGTTAGC
+
CCCCCGGGGGGGCGGGGGFGGGGFGGGGGGGGGGGGGGGGGGGGGGGGGGGGGGGGGGGGGGGGGGGGGGFGGGGGGGGGGGGGGGGGFGGGGGGGGGGGGGGGCFGGGGGGFGGFFGGGGGGGGEGG@FFGGGGGGGGGGGGFGFGGDBEAFF6DFGGDEGEGGECECEGGFG>GEFEG6@C<BE*6A<=3CCGGGGGGGFGFGFFFBG>=()1299EE>GF6<C<)4>9<?FF>F6EEC(:0.82)@FD(441:F1:6<05?G894(,8.(3().3(4026>(:).:312:0()0.-7:
@M03364:396:000000000-C9LGT:1:1101:16373:5852 2:N:0:10
GGACTACTCGGGTATCTAATCCTGTTCGCTCCCCACGCTTTCGCTCCTCAGCGTCAGTAACGGCCCAGAGACCTGCCTTCGCCATTGGTGTTCTTCCCGATATCTACACATTCCACCGTTACACCGGGAATTCCAGTCTCCCCTACCGCACTCAAGCCCGCCTGTACCCGGCGCGGATCCACCGTTAAGCGATGGACTTTCACACCGGACGCGCCGAACCGCCTACGAGCCCTTTACGCCCAATAAATCCGGATAACGCTTGCACCCTACGTCTTACCGCGGCTGCTGGCCCGTCGGTCGC
+
CCCCCGGGGGGGGGGGGGGGGGGGGGGGGGGGGGGGGGCGGGGGGGGGGGGGGGGGGGGGGGGGGGGGEFEFGGGGGGGGGGGGGGGGGGGGGGFFGFGGGGGGGGGGGGGGGGGGGGGDGGGGGGGGCGGGGGGGGGGGGGGFGGDEGBG=FDDFGGGGGFEGGGGGGGECDFBD=5EGGGCFCE<=FFEDFEGGGGGGGFGFGEE06CBGF3C7>0CC(59?1@?51998:04AFBGEG3:2)<<>FGGBB1?)643183;)2AC:7832(.4)6<47-40((-0)43(-32()))-/9
@M03364:396:000000000-C9LGT:1:1101:23672:5858 2:N:0:10
GGACTACTCGGGTATCTAATCCTGTTCGCTCCCCACGCTTTCGCTCCTCAGCGTCAGTAACGGCCCAGAGACCTGCCTTCGCCATTGGTGTTCTTCCCGATATCTACACATTCCACCGTTACACCGGGAATTCCAGTCTCCCCTACCGCACTCAAGCCCGCCCGTACCCGGCGCGGATCCACCGTTAAGCTATGGACTTTCACACCGGACGCGCCGAACCGCCTACGAGCCCTTTTCGCCCAATAAATCCGGATCACGCTTGCCCCCTACGACTTACCGCGGCTCGTGGCACGGATTTCGC
+
CCCCCGGGGGGDEFGGGGGGGGGGGGGGGGGGGGGGGEGGGGGGGGGGGGGGGGGGGGGGGGGGGGDGGGGGFG<FGGGGGGGGG9FGDGGGGGGGGGGGGGGGGGGGGGGGGFGFGGGGCFGFGGEGFGGGGGGEFFGGFFGFGGGGD?FAGDCDFGGGGGEGFEGGGGGGFF>DCDGGFGFE8E*6FC++@?6<FGEFGCGEGFF;FGBG>)1,39EE>G93(*,),9917:3))-C;E6:768)-9CC(2-(25(3:02;(9CG7(83(-(-)6<493099((,(462??163)*)21
@M03364:396:000000000-C9LGT:1:1101:20485:5867 2:N:0:10
GGACTACTCGGGTATCTAATCCTGTTCGCTCCCCACGCTTTCGCTCCTCAGCGTCAGTAACGGCCCAGAGACCTGCCTTCGCCATTGGTGTTCTTCCCGATATCTACACATTCCACCGTTACACCGGGAATTCCAGTCTCCCCTACCGCACTCAAGCCCGCCCGTACCCGGCGCGGATCCACCGTTAAGCGATGGACTTTCACACCGGACGCGACGAACCGCCTACGAGCCCTTTACGCCCAATAAATCCGGAATACACTTGCACCCTACGTTTTCCCGCGGCGGCTGGGCCGAAGGTAGC
+
CCCCCGGGGGGGGDGGGGFGGGGCFGGGGGGGGGGGGGGGGGGGGFGGGGGGGGGGGGGGGGGGGGGGGGGGGGGGGGGGGFGEG9FGEGGGGGGGFGGGGGGGGGGCGGGGFGGGGGFDGGGGGGGG:FGDFDFDDGGGGGGFGGGGEBFAF<+D@GDEGGBGGGGGGGGGFGFG5BGG6CF@BE7=FF83>:=:DFCFC)?7;B>1>CFD95C9D9EE>>>:?8270)42:B:4<:AEE2((0).)9DG>1((,9)5<>A?)6CD(34(.(.4))320(-(((,(-1,110(())))**
@M03364:396:000000000-C9LGT:1:1101:8490:5871 2:N:0:10
GGACTACACGGGTATCTAATCCTGTTTGCTCACCACGCTTTCGAGCCACAACGACAGTTATCGTCCAGCAGGCCGCCTTCGCCACTGGTGTTCTTCCTGATATATACGCATTTTACCGCTACACCAGGAATTCCGCCTGCCCCTCCAATACTCAAGCCTGACGGTTTCCAATGCGATCTGACACTTAACTCGCGGGTTTTAACATAGGTCTTGATGTGCGGTCTAGTCTCCTTTAACTCCCAGTAAAACGTGAACACCCTGGCCAACACGGTCTAACCGGTCCGTTCGGCCGTTATTAAC
+
-6C@CD@E,B@FG7F,C@,EAE9@FE9@C@,6;C6<@:6F8FF,@,7,;;,F@,8=FCE,C9@FGCCD6EEC7F:@FC:<<??68,BBC<FF,5>AAE,<<BD,,4CEGG@BF9D,,8+@++29,=E+FGGGEF?:+FDA8++3+=83=:F9:D+03@=,DF0+8CGF,CE,;:)+5:,,,,*,433*+,333::*)6:5,8<*:40)*=6B7++11)3*(*(/.3)+.3/)/<37))524()/96))*)2(.()-)4(,(-*(***(-((,((.6<*(((,((,),(((((-46)0/:*
@M03364:396:000000000-C9LGT:1:1101:23088:5876 2:N:0:10
GGACTACCGGGGTTTCTAATCCTGTTCGCTCCCCACGCTTTCGCTCCTCAGCGTCAGTAACGGCCCAGAGACCTGCCTTCGCCATTGGTGTTCTTCCCGATATCTACACATTCCACCGTTACACCGGGAATTCCAGTCTCCCCTACCGCACTCAAGCCCGCCCGTACCCGGCGCGGATCCACCGTTAAGCTATGGGCTTTCACACCGGCCGCCACGAACCGCCTACGCGCCCTTTACGCCCAATAAGTCCGGATACCGCTTGCACCCTTCGTATTACCGCGGCTGCTGGCCCGTAGTCAGC
+
CCCCCGGGGGGGCGGGGGGGGGGFGGGGGGGGGGGGGGGGGGGGCGGGFGG@FGGGGGFCGCFFGGGDEFCFDCFGGGGGGGGG7EFGGGFFGFFFGGGEFEEGEGGGGGGGCEFEFEEDDGFGGDFEFEGGGCDEFGDGGFGFCF86+<F)3:CFCDEGGGEGGEEEGGD:@:6D*58FFG41BE7,;F+27CD*;FGGG5FAFEF>()(*(.223(/>><903C6)45(6;<F).,CE5(3())).9DD(-3()0479::*)9AD<(38,3:F)6+---1((((5),,.4;9()0*):0
@M03364:396:000000000-C9LGT:1:1101:6028:5879 2:N:0:10
GGACTACACGGGTTTCTAATCCTGTTTGCTCCCCACGCTTTCGAGCCTCAGCGTCAGTTGTCGTCCAGCAAGCCGCCTTCGCCACTGGTGTTCCTCCTAATATCTACGCATTTCACCGCTACACTAGGAATTCCACTTGCCTCTCCGACACTCTAGTCAAACAGTTCCAAATGCAGTCCCGGGGTTGAGCCCCGGGCTTTCACATCTGGCTTGCTAAACCGTCTACGCTCCCTTTACACCCAGTAAATCCGGATAACGCTTGCCCCCTACGTATTACCGCGGCTGCTGGCACGTACTTAGC
+
CCCCCGGGGGGG@FGGGGGGGGGGGGGGGGGGGGGGGGGGGGGGGGGGGGGGGGGGGGGGGGGGGGGGGGGGGGGGGGGGGGGGGGFFEFGCFFGGGGGGGGGGGGGGGGGGGGGGGGGGGGGGGGGGGGGGGGGGGEFGGGGFGGGDGFE<FFGFFGFFGGFGGGGGFDGFFGEFFFFGGGD:CEFCFCGFGGGGGGGGGFG?8FFE@GF,(:19DFGGFGF?6B:)(16=@E@EE5FGE:?0@24<FGGB:864?0;:?1539FG90((...8--<--43>6;()5(2,,84.)0*)2*
@M03364:396:000000000-C9LGT:1:1101:10976:5880 2:N:0:10
GGACTACTGGGGTTTCTAATCCTGTTTGCTCCCCACGCTTTCGCGCCTCAGCGTCAGTTGTCGTCCAGCAAGCCGCCTTCGCCACTGGTGTTCCTCCTAATATCTACGCATTTCACCGCTACACTAGGAATTCCGATTGCCTCTCCGACACTCAAGGGATACAGTTTTGAAAGCAGTTCCGGGGTTGAGCCCCGGGATTTCACTCCCAACTTGCCTCTCCGCCTACCCGCCCTTTACCCCCAGTAAAACCGGACAACGCTTGCAACCTACGTCTTACCGCGGCTGCTGGCCCGTAGTCAGG
+
CCCCCGGGGGGGGGGGGGFGGGGG<FGGGGGGGGGGGGGGGGGGGGGGGGGGGGGGGGGGGGGGGGGGGGGGGGGGGGGGGGGGGGGGCFFGGGGGGGGGGGGGGGGGGGGGGGGGGGGGGEGFGGGGFGGGGGGFEGFGGGGFGGGCGFGFC5DFGG8FGFFGGGGGGEGGFF@+5?EFGGCEGGC2AFDFDCGG4EFGGFGCGFA@;DD+)3+1*(=E@G@@08(2,/239?45))<AGB?>*6<46DC;90(.74>?((;)2+95,,(.((-)-<4((44(40),3((,4-4)0*)2*
@M03364:396:000000000-C9LGT:1:1101:13378:5889 2:N:0:10
GGACTACCCGGGTTTCTAATCCTGTTCGCTCCCCACGCTTTCGCTCCTCAGCGTCAGTAACGGCCCAGAGACCTGCCTTCGCCATTGGTGTTCTTCCCGATATCTACACATTCCACCGTTACACCGGGAATTCCAGTCTCCCCTACCGCACTCAAGCCCGCCCGTACCCGGCGCGGATCCACCGTTAAGCGATGGACTTTCACACCGGACGCGCCGAACCGCCTACGCGCCCTTTACGCCCAATAAATCCGGATAACGCTTGCACCCTACGTATTACCGCGGCTGCTGGCACGTCGTTCGC
+
CCCCCGGGGGGGGGGGGGGGGGGGGGGGGGGGGGGGGGGGGGGGGGGGGGGGGGGGGGGGGGGGGGGGFGGGGGGGGGGGGGGGGGGGGGGGGGGGGGGGGGGGGGGGGGGGGGGGGGGGGGGGGGGGGGGGGGGFGGGGGGGFGGGGGFGFGF6AFGGGGGFGGGGGGGGGFE@G=)?G6FC42C*6CECDFGGFGGGGGEGEGFFF;GF=9)2459GD>GFF?;?)499>BB?AFFGGD:2:6<<)=CD6601)98>:?885FGG:0?3..::<<<:>9>>>112>B?24:((.0)(9)
@M03364:396:000000000-C9LGT:1:1101:15506:5899 2:N:0:10
GGACTACTCGGGTTTCTAATCCTGTTCGCTCCCCACGCTTTCGCTCCTCAGCGTCAGTAACGGCCCAGAGACCTGCCTTCGCCATTGGTGTTCTTCCCGATATCTACACATTCCACCGTTACACCGGGAATTCCAGTCTCCCCTACCGCACTCAAGCCCGCCCGTACCCGGCGCGGATCCACCGTTAAGCGATGGACTTTCACACCGGACGCGACGAACCGCCTACGAGCCCTTTACGCCCAATAAATCCGGATAACGCTTGCACCCTACGTATTACCGCGGCTGCTGGCCCGTAGTTTGC
+
CCCCCGGGGGGGGGGGGGGGGFGGGGGGGGGGGGGGGGGGGGGGGGGGGGGGGGGGGGGGGGGGGGGGGGGGGGGGGGGGGGGGGGGGGGGGGGGGFGGGGGGGGGGGGGGGGGGGGGGGGGGGGGGGGGGFGGGGGGGGGGGFGGGGGFGFGFGFGGGGGGFGEEGGGGGGDCAGCBEGGGGGFG7=FF8DGGG?CFFGG<FFGEEFFGFGB):97;GGFGFFFGF)49>BFFFAAFGEGFF?)-:>FD39<<6<F:>:21;)9ED:26::)6?)6<2-(436;B0)82203;()07)::
@M03364:396:000000000-C9LGT:1:1101:26319:5905 2:N:0:10
GGACTACACGGGTTTCTAATCCTGTTTGCTCCCCACGCTTTCGAGCCTCAGCGTCAGTTACAGACCAGAGAGCCGCTCTCGCCACCGGTGTTCCTCCATATATCTACGCATTTCACCGCTACACATGGAATTCCACTCTCCCCTTCTGCACTCAAGTTTAACAGTTTCCAAAGCGAACAATGGTTACGCCACTGCCTTTAACTTCAGACTTATTCAACCGCCTGCTCTCGCTTTACGCCCAATCAATCCGAACAACGCTCGGGCCCTACGTATTACCCCGGCTGATGGCACGGACTTCCGC
+
CCCCCGGGGGGGFGGGGGGGGGGGGGGGGGGGGGGGGGGGGGGGGGGGGGCFDGGGGFGGGGGGGGGGGGGGGGGGG+FFGGGGGGGGGGGGGGGGGGGGGGFGFFGGGGGGFGGGGGGGGGGGGGGGGGGGEFGGGGGGFFBDGGGCDFGEGD6@EDGGGGFGFGGFCGGFFGADGFDGCGGGGG,1@<*0;FGGGFG9F9@AF>F4;C??4B,;DCFE@DDD(288>?1;@FFE03EGG?@()/6>AC*(,4(:)4(-401(9:C(.(()).-.6+(-24(((..5:(<67((./*)*1
@M03364:396:000000000-C9LGT:1:1101:13410:5953 2:N:0:10
GGACTACTCGGGTTTCTAATCCTGTTTGCTCCCCCAGCTTTCGCGCCTCAGCGTCAGTGGTGGCCCAGAAGGCCGCCTTCGCCACCGGTGTTCTTCCCGATATCTGCGCATTCCACCGCTACACCGGGAATTCCGCCTTCCCCTACCGCACTCAAGCCCGCCGGTATCGGAGGCTCGCCGGGGTTGAGCCCCGGGCGTTTACCTCCGCCCTAACGGGCCGCCTACGCGCGCTCTTCGCCCAATGCATCCGTATAACGCTCGCCCCCTACGCAGTTACCCCGCTGCGTGCCCGGTGTCTCCC
+
CCCCCGGGGGGGEBCFGGGGGGGGGGFGGGGGGGEGGGGFGGGGGGGGGGEFFGGGGGCEEFGGGGGGCEFGGGGGGGGGGGGGGGGGFGGGGDGGGFGFGDEGGFGGGGGGGGGGGGGGGGGGGGGEFGDGGGFEG@>FDFD6?FC+@?FFG)09@>CECF5CF>1D:ECE?F2DEDGC*C51*8,59CCC)=8C):CC*634>@>(27(0(0*39(:7(/3(41989994(4)6208C*-.2).-)0*1,.).).2481(::D8)-32(((-.)69,(7((,3(44,((,-((0)*.*9
@M03364:396:000000000-C9LGT:1:1101:19170:5979 2:N:0:10
GGACTACTAGGGTATCTAATCCTGTTTGCTCCCCACGCTTTCGAGCCTCAACGTCAGTTATCGTCCAGTAAGCCGCCTTCGCCACTGGTGTTCCTCCTAATATCTACGCATTTCACCGCTACACTAGGAATTCCACTTACCTCTCCTGCACTCTAGCTTGACAGTTTCAAATGCAGTTCCGGGGTTGAGCCCCGAGCTTTCACATCTGACTTGCCATGCCACCTACGCTCCCTTTACACCCAGTAAATCCGGACAACGCTTGCCCCCTACGTATTACCGCGGCTGCTTGCACGTTGTTAGC
+
CCCCCGGGCGGGGGFGGGGGGGGGGGGGGGGGGGGEGGGGGGGGGGGGFGGGGFGGGGGGGGGGGGGGGGGGGGGGGGGGGGGGGGGGGGGGGGGGGGGCGGGGGGGGGGGG9FGGGGGGGGGGGGGG8FFGEGGGFFGGGGGFGGGFGFG<FECFEGGGFGBDFGGGGGAEFFEGDB@DCEGGGG+:FFCFGEGGGGGGGEF@C>@A6>AF*91*::<EBFBF:?989?@B@EFCE?>F<=;==E39AGG@799<A((/-4E(*193(4(.).5)6@8116111?0)5:8<:.(0.7)22
@M03364:396:000000000-C9LGT:1:1101:16683:6007 2:N:0:10
GGACTACAGGGGTTTCTAATCCTATTTGCTCCCCACGCTTTCGTGCCTGAGCGTCAGTTACAGACCAGGTAACCGCCTTCGCCGCTGGTGTTCTTCCATATATCTACGCATTTTACCGCTACACATGGAGTTCCATTACCCTCTTCTGCACTCTAGTCTGCCAGTATTCGATGCTGTATGGGGTTGAGCCCCACGCTTTCACACCAAACTTAACAGACCGCCTGCCCACCCTTTACGCCCCATAAATCCGACCACCGCTCGCCACTTACGTGTTACCGCCGCTGCTGGACCGTACTTCGCC
+
CCCCCGGGGGGGFGGGGGFGGCFCFFGGGGGGGGGGGGGGGGGFGGGGGGGGGGGGGGGFGEFCGGGGEG<<FFGGGGGGGGGDGGFGEFEGGGFGGGGFGGGGFFGGGGGGGFGGGGDGGGGG@=FG,AEEGGGDGGGGGGGF8ECGG+ADDDFFEFGGFGFGGG,>ED=F@FBCF?FD?EDF>+::6F?>CEGGDEGF7;3=D>A)5AEC*9,7*-/C2D(57,8)/9((53;>60?:*336=9E<6)/(,4(,),-411*(9:>))-(.4()-./4(9617(.4(((,2(((0//(97
@M03364:396:000000000-C9LGT:1:1101:11483:6013 2:N:0:10
GGACTACCCGGGTTTCTAATCCTGTTCGCTCCCCACGCTTTCGCTCCTCAGCGTCAGTAACGGCCCAGAGACCTGCCTTCGCCATTGGTGTTCTTCCCGATATCTACACATTCCACCGTTACACCGGGAATTCCAGTCCCCCCTACCGCACTCAAGCACGCCCTTACCCGGCGCGGGGCTACCGTTCAGCGATGGACTTTTCTACCGCGCGCCAAGAAACGCCTACGAAGCCTGTCCGCCCAATTAATCCAGATCACCCATGCCCCCGATGTAATGCAGCGGCTGTCGTAACGCGCTTAGC
+
CCCC8AFEEF@:68,,CE,FE@@<CFGCCFGG@F@FGDGGG9@F:C:,;?EE@FFCCDEAF@F:@@@<@E,BFF,6C<F=FGC7FFAFFD4CFGA<E<:,4=+,44FEACFDE,@,46ED+4@5@=:>C+,8F,3C,7+,A+>BD,@=89+8>=:*,,,1@>9*,4,@,@**:4(22)3*207FB8<(938><5;*69++2)+):6>,()(*()*(2,**,9(:(88).*-.((-).(*;C(47*-))1:*,8BF7502(32+4*;)(4((,)-))-+).4((-7,.,(,(441()076=*
@M03364:396:000000000-C9LGT:1:1101:20985:6029 2:N:0:10
GGACTACAAGGGTTTCTAATCCTATTTGCTCCCCACGCTTTCGTGCCTCAGCGTCAGGTACAGGCCAGGCGGCCGCCTTCGCCACTGGTGTTCTTCCCGATATCTACACATTCCACCGTTACACCGGGAATTCCAGTCTCCCCTACCGCACTCAAGCCCGCCCGTACCCGGCGCGGATCCCCCGTTAAGCGATGGACTTTCACACCGGACGCGCCGAACCGCCTACGCGCCCTTTACGCCCAATAAATCCGGATCACGCTTGCGCCCTCCGTATTTCCGCGGCTGCTGGCCCGTGTTTAGC
+
CCCCCGGGGGGGGGGGGGGGGGG,FGGGGGGGGGGGGGGGGGGGGGGGGGGGGGGGGCFFFG<FFGGGGGDGGGGGGGGGGGGGGGGG5FFGGGGGGGGGGGGGGGGGGGGGGGGGGGGGGGGGGGGG:FGGGGGGGGFGGGGFGGG6=0CAFDCFGG@CGGDGF*:EFGGC5F=)*0??*;<*=E=8AF8:5CCCFGGGF9GBGEFF(97C2)2()(/:6DB:081)4C(41::)6:E8E,3(0.69FC)2-((.7(8:?BG(>EG7(--4.4:)-34:26;>4:23((.499(000)**
@M03364:396:000000000-C9LGT:1:1101:7968:6040 2:N:0:10
GGACTACTAGGGTTTCTAATCCTGTTCGCTCCCCACGCTTTCGCTCCTCAGCGTCAGTAACGGCCCAGAGACCTGCCTTCGCCATTGGTGTTATTCCCGATATCTACACATTCCACCGTTACACCGGGAATTCCAGTCTCACCTACCGCACTCACGCCCGCCCGTACCCGGCGCGGATCCACCGTTAAGCTATGGACTTTCACACCGTACGCGCCGAACCGCCTACTCGCCCTTTCCGCCCAATCAAACCCGATCACGCTTTCACCCTACTGCTTTCTGCCGACCCCAGCGCGTACGCAGC
+
CCCCCGGGGFF<CFGGFF<FDF,CCCCEFGEFGGGG+:@@FFDGEGEA@FGCFGDCCFGFGGDC@CFGEDFEDF@CFG9FACG>=<ED,BCC5AE599=FC7BEAFGF@EGGEGFGG@FGGEAGD@7C:CEE<E,8@F8A,=DFDEGG69:>D88*>D61:<99@7*>CE::*557*)C?<EG*3/1:F@+7+3+:7C+1<5B5885((275,)*-/-C*(11<(*)),)(,40)--4CEG0,3)).)1**,470-7<121(+.*<>0(()))).).+).)(-((,((-((-((-)83(//
@M03364:396:000000000-C9LGT:1:1101:15336:6057 2:N:0:10
GGACTACCCGGGTATCTAATCCTATTTGCTCCCCACGCTTTCGTGCCTCAGCGTCAATGCAGGCCCGGCCAGCTGCCTTCGCTATCGGTGTTCTGTGGCATATCTATGCATTTCACCGCTACACGCCACATTCCGCCGGCCTCGACCGCATTCAAGGCCCCCAGTATCAGCGGCACTGCCCCGGTTGTGCCGGGAACTTTCACCGCTGCCTTAGTCGCCCGCCTGCGCGCCCTTTCAACCCAACAAATCCTGATCGCGCTCGCAGCCTCCGTGTTACCGCGGCTTCTGGCCCGGGTCAAGC
+
CCCCCFGGGGGGGGEFGF@,CFFAFAFFFFFGGGGGGCGEGFGGFFGFGGCFD@FCFC9EDCFCECCGF@FFG<EFGFGGGF7=BGGGGDGFGGGGGGG,E==E,9,CBAFGGGFGGGGG6CFGGGF7FFGFFFFGD+=FE>EE8EB>60>5=CGA7@6EGGFGGGGGC,>C?<)7?9,:CGDECCF(:<>)9C?CC+CFE?FEGA860*4A)*+-14C79DF(2;2:(90,,,))))+2;3((0.()96*8)4)(0(((,,2(**/,2124((())21(4-(,,()-)),8;>())))*0
@M03364:396:000000000-C9LGT:1:1101:23228:6072 2:N:0:10
GGACTACTAGGGTTTCTAATCCTGTTCGCTCCCCACGCTTTCGCTCCTCAGCGTCAGTAACGGCCCAGAGACCTGCCTTCGCCATTGGTGTTCTTCCCGATATCTACACATTCCACCGTTACACCGGGAATTCCAGTCTCCCCTACCGCACTCAAGCCCGCCCGTACCCGGCGCGGATCCACCGTTAAGCGATGGACTTTCACACCGGACGCGACGAACCGCCTACGCGCCCTTTACGCCCAATAAATCCGGCTCACGCTTGACCCCTACGTATTACCGCGGCCGCCGGCACGTAATTAGC
+
CCCCCGGGGGGGFFGGGFGGGGGCGGGGGGGGGGGGGGGGGGGGGGGGFGFGGGGGFGGGGGGGGGGGGGGGGGGGGGGGGGGGG9FFFGGGGGGGGGEFFFGGGGGGGGGGGFEFGGDDGGGGGGGGEGGGGGGAFGDFGFGFGGG6C5FB=)=F:D@EEG>CGGGGGGGGFGBC7?E?CFC@BE==FC:9FDEEF9BCCEGFGFE9>GFE9)/(1-C*()4-(;1)->>FFB?2<?ECC4(.75).9DC904(.9:?634*,9;>0(2,8)6():C29(--(((--(1(2(.,))/-9F
@M03364:396:000000000-C9LGT:1:1101:10784:6089 2:N:0:10
GGACTACACGGGTATCTAATCCTGTTCGCTCCCCCAGCTTTCGCGCCTCAGCGTCAGTGGTGGCCCAGAAGGCCGCCTTCGCCACCGGTGTTCTTCCCGATATCTGCGCATTCCACCGCTACACCGGGAATTCCGCCTTCCCCTACCACACTCGAGCCCGCCGGTATCGGAGGCTCGCCGGGGTTGAGCCCCGGGCTTTTACCTCCGACCTAACGGGCCGCCTACGCCCGCTTTACGCCCAATGAATCCGGATAACGCCCGCCCCCTACGTATATACCGGGCCGCGCGCCCGTTTTTCAGC
+
CCCCCGGGGGGGGEGGGGGGGGGGGGGGGGGGGGGGGGGGGGGGGGGGGGGGGGGGGGGGGGGGGGGGCFGGGGGGGGGGGGGGGGGGFGGGGGGGGGGGGGGGGGGGGGGGGGGGGGGGGGGGGGGGGGGGGGFFGGGGGGGFGGG6FFGFF9DFGGGGGGF>FCFGGGEGFG2CEFGGGGG*/8,49;ACGEEDC>?CF<F):>393D4C?F;,*-::9D<(.21)47;(,(.:?BEG8((4*46<@C),4:A<52(-(-:;D5)((-.4)))).+((232(4((,((-,((().))02
@M03364:396:000000000-C9LGT:1:1101:15007:6106 2:N:0:10
GGACTACTGGGGTTTCTAATCCTGTTCGCTCCCCACGCTTTCGCTCCTCAGCGTCAGTAACGGCCCAGAGACCTGCCTTCGCCATTGGTGTTCTTCCCGATATCTACACATTCCACCGTTACACCGGGAATTCCAGTCTCCCCTACCGCACTCAAGCCCGCCCGTACCCGGCGCGGATCCACCGTTAAGCGATGGACTTTCACACCGGACGCGACGAACCGCCTACGAGCCCTTTACGCCCAATAAATCCGGATAACGCTTGCACCCTACGTATTACCGCGGCTGCCGGCACGTAGTTCGC
+
CCCCCGGGFGGGF@FGGGFGGGGGGGGGGEFGGGGGGGGGGGGFGGGGGGGGGGGGGGGGGGGGGGGGGGGGGGGGGGGGGGGGGGGGFGGGGGGGGGGGGGGGGGGGGGGGGGGGGGEDGGGFCEGEFGGGGGGGGGGGGGGFGGGDGEGBGFGFEFFEGC>DGDGGFG>C?F=DE?GGGGFGGGG@FF?*5=C=CFGGGFGFGFFF>GFGB@EB:9=GBGF?4;<)872??BB<AFCCC?B863>49CDB1?0<=49B((2)9CC4148.5)5:AC4(429134((4449?((0.*)/)
@M03364:396:000000000-C9LGT:1:1101:22301:6108 2:N:0:10
GGACTACAAGGGTTTCTAATCCTGTTCACTCCCCACGCTTTCGCTCCTCAGCGTCAGTAACGGCCCAGAGACCTGCCTTCGCCATTGGTGTTCTTCCCGATATCTACACATTCCACCGTTACACCGGGAATTCCAGTCTCCCCTACCGCACTCAAGCCCGCCCGTACCCGGCGCGGATCCACCGTTAAGCGATGGACTTTCACACCGGACGCGACGAACCGCCTACGCGCCCTTTACGCCCAATAAATCCGGCTCACGCTTGCACCCTACGTATTACCGCGGCTGCTGGCACGTCGTTGGC
+
CCCCCGGGGGGGEFGGGGGGGGGGGGG9FFGGGGGGGGGGGGGGDGGGGFGGGGGGGGGGGGGGGGGGGGGGGGGGGGGGGGGGGGGGFGGGGGFGGGGGGGGGGGGGGGGGGGGFGGBDGGGGGGGGGGGGGG8<EF8FGGGFDGGG>AGBEDGF9EGGGGEGGGGGGGGGEGAD7/?CEG4<CEG(@FEDCCGGFGFEE)BCG3829D>G93=9D(?EBGF?(;4)-5;>4:2<B?GEGB047364@FGF((,5*1024323CFD6:0(...5)6<(130;9>?044:1<<4(.))(19
@M03364:396:000000000-C9LGT:1:1101:20955:6121 2:N:0:10
GGACTACTGGGGTTTCTAATCCTGTTCGATCCCCGCACTTTCGTGCCTCAGCGTCAATAGTGCCTTTGCCAGCTGCCTTCGCAATCGGCCTTCTGTGTCATATCTATGCATTTCACCGCTACTCGACACATTCCGCCGGCATCATCCACATTCCAGCCGGTCAGTTTCAACGGCACCCCCAAGGTTGAGCCCCGACTTTTCACCGCCGACTTGACTTTCCGCCTACGCACCCTTTACACCCAATAACTCCGGACACAGCTTGCCCCCTCCGTATTCCCGCGGCTGCTGGCCCGTAGTTGGC
+
CCCCCGGGFGGGC@FGGGGGGGGGGGFF8BFGGGDC:FGGGGG6BFGFGGGGGGGG@<,,CC<6,,9ECE,@DCFGGGGGGG,C:FGGGGGGGGG,<FFGGGGGGG?@9EFG,CDGGGGGGG?,@87?=FFGGGGGC46C+0@;+8,,,0A*C;E?,+3@6@BGF@EFAGG+@FAGCD5C*@;DDG,./?FFCC:?5EGGGCFE*8)(1C0>E*9)+)5<1D@7(54)()-2(4:44)3;CB::)<)66999(,7(0.42-42(0290?B7-.(5).<4,9>B(1:)),((492(07*)2>
@M03364:396:000000000-C9LGT:1:1101:17677:6121 2:N:0:10
GGACTACCGGGGTATCTAATCTTGTGCGCCCCCCACGCTTTCGTGCCTAAGCGTCAGTAGAGGCCCAGGAAGCCGCCTTCGCCGCCGACGTTCCTGCTAATATCTACGGATTTCACCGCTACACCCTGCATTCGGAATCACCCTCCCGGCCTCGAGCCGCGCAGTCTCGGACGCACTACCAGGGTTAAGCTCGGACTTATCACACCCATCACTCTCGGCCGGCTGCACGGCCGTGACGCCCAATGAATCCGGAGAACTCTTGTGCCCATCGGAACATCGAGGCTACTTGCACGAATGTACC
+
@CC8C,,;CFEGF,CF<F9,C,CCC@EF7,+7C:@7F+C,CC@E<,6,6:F,@B::B@,,<,,,96BF,C<E,,+7C,8C,8B++4+@++8BFA=,B,CF<FFCD45A+@FG@FG<,33@E+A8,@F,383,8,@++8+,,565@@C****),1/@F;;7>EDGC,=,5***2*(2:)+*3<1***16@,+2C55*)3+306+)2))((2.+)*3.3(**(),((*(0()31(4(-((*2:(4())).**/320((7)))-.+,*32)((((-((.)+-(401().)).),)((())/.*2
@M03364:396:000000000-C9LGT:1:1101:8151:6132 2:N:0:10
GGACTACAGGGGTTTCTAATCCTGTTTGCTCCCCACACTTTCGCGCCTCAGCGTCAGTTACAGTCCAGTAAGCCGCCTTCGCCACTGGTGTTCCTCCCGATCTCTACGCATTTCACCGCTACACCGGGAATTCCGCTTACCTCTCCTGCACTCAAGCCATCCAGTATCCAAAGCAGTTCCCACCTTGAACGCAGGACTTTCACTTCAGCCTTAAACGGCCGCCTACGCGCCCTTTACGCCCAATCATTCCGGATAACGCTTGCACCCTACGTCTTACCGCGGCTGCTGGCACGTAGTTAGC
+
CCCCCGGGGGGG@BFGGGGGGGGGGGGFGGGGGGGGGGGGGGGGGGGGGGGGGGGGGGGGGGGGGGGGGGGGGGGGGGGGGGGGGGGGGGGDFGGGFGDGGGGGGGGGGGGGGGGGFDGGEFGGG8FGFGGGGGGFG+=DFFGFFGGGD;:DFDGFGGGGGGFGFF7D7:6DAF<CBBEGCEGCGGC@A@@?>EC9CFGGGEGFGF=8*;5FB;>>D=EGFGF?DC?D>C9>>F0.5(;886??F3AFFGG9:(-67(-18?E<FGD1(413(4(.:<4;90990:24:?(,:(())*)2:
@M03364:396:000000000-C9LGT:1:1101:9183:6145 2:N:0:10
GGACTACCAGGGTTTCTAATCCTGTTCGCTCCCCACGCTTTCGCGCCTCAGCGTCAGAAACAGTCCAGAGAATCGCCTTCGCCTCTGGTGTTCCTTCCGATATCTACGAATTTTACCTCTACACCGGAAATTCCATTCTCCCCTCCTGCTCTCTAGCTATACAGTATCAAACGCACCCCCTAGGTTGAGCCCAGGTCTTTAACATCTGACTTATATAACCGCCTACACGCCCTTTACGCCCAGTAATTCCGAACAACGCTCGCACCCTCTGTATTACCGCGGCTGCTTGCACAGAGTTCGC
+
CCCCCGGGGGGGGGGGGGGGGGGGGGGGGGGGGGGGGGGGGGGGGGGGGGGGGGGGGGGGGGGGGGGGGGGGGGGGGGGGGGGGGGFGGGGGGGGGGGGGGGGGGGGGGGGGGGGFGGGGGGGGGCEGGGGGGGGGGGGGGFGFGGGGGFGFGEGFGGGG9FFGGGGGCGGGFGFGDDGGGCFFFG3:CFGGGGGGGGGG<AB<:AFE<FFGF@77EEGG@GFF@CBA1D;>B@FFFFGGGFFFCEFFFGF,869?@(3619C09EC1?4>AA4<44A:6(4;1(8,6562<<F()1*)9C
@M03364:396:000000000-C9LGT:1:1101:14222:6154 2:N:0:10
GGACTACTAGGGTTTCTAATCCTGTTTGCTCCCCACGCTTTCGAGCCTCAACGTCAGTCATCGTCCAGCAAGCCGCCTTCGCCACTGGTGTTCCTCCTAATATCTACGCATTTCACCGCTACACTAGGAATTCCACTTGCCTCTCCGACACTCTAGTCCGACAGTTCCAAATGCAGTCCCGGGGTTGAGCCCCGGGTTTTCACATCTGGCTTGCCGAACCGTCTACGCTCCCTTTACACCCAGTCAATCCGGATAACGCTTGCCCCCTACGTATTACCGCGGCTGCTTGCCCGTAGTTAGC
+
CCCCCGGGGGGGGGGGGGGGGGGGGGGGGGGGGGGGGGGGGGG8FGEGFGFGGGGGGFFGFGGGGGGGGGGGGGGGGGGGGGGGGGGGGGAFGGGGGGGGGCEGGGGGGGGGGGGGGGGGGGGGG?FGFGGGGGGGGGDFGGGFGGGDE@GBD*?FFFFEBFFGGGGGGGAFFGFGGFGGEEDGGCC5FFDDGGGGGGGGGFGCGF=ECFBGF5@@79GGFGFF6CDA6D>F@@4<A):CGB?B*46:7CCB?(36F863:<E0CGG0:?63743<AF:B69>0960-5,(.(--)8*6:>
@M03364:396:000000000-C9LGT:1:1101:7747:6176 2:N:0:10
GGACTACACGGGTTTCTAATCCTGTTCGCTCCCCACGCTTTCGCTCCTCAGCGTCAGTAACGGCCCAGAGACCTGCCTTCGCCATTGGTGTTCTTCCCGATATCTACACATTCCACCGTTACACCGGGAATTCCAGTCTCCCCTACCGCACTCAAGCCCGCCCGTACCCGGCGCGGATCCGCCGTTAAGCGATGGACTTTCACACCGGACGCGACGAACCGCCTACTAGCCCTTTACTCCCAATAAATCCGGATAACGCTTGCACCCTACGTCTTACCGCGGCTGCTGCGCCTTCTTTCGC
+
CCCCCGGGGGGGCEGGGGFGFGGCFGGGGGGGGGGGGGGGGGGGGGGGGGGGGGGGEFFGGGGGGGGD@EGGGDFEGGG=<FG>EEGGGFGGGGFGGGGDGGGGGGGFGGGGFFCGGGGGGGGGGEGGGDGGGFFF=F9FGGGF?EGGDDEFFD6DGGCC>F>DFEEGGGGGFG2C*/*=*3:<CEC;A,**>ECCGGGGG)<4CE@24DBG0014D(?GF39<<?)*.9:0((3.<)<CGB019).6@G72128A?(112(2)9F5((.3.(3()633044((-3:7)((((()**/)/1
@M03364:396:000000000-C9LGT:1:1101:20661:6188 2:N:0:10
GGACTACAGGGGTTTCTAATCCTGTTCGCTCCCCCAGCTTTCGCGCCTCAGCGTCAGTGGTGGCCCAGAAGGCCGCCTTCGCCACCGGTGTTCTTCCCGATATCTACACATTCCACCGTTACACCGGGAATTCCAGTCTCCCCTACCGCACTCAAGCCCGCCCGTACCCGGCGCGGATCCACCGTTAAGCGATGGACTTTCACACCGGACGCGACGAACCGCCTACGAGCCCTTTACGCCCAATCATTCCGGATAACGCTCGCCCCCTACGTATTCCCGCGGCTGCTGGCCCGTAGTTAGC
+
CCCCCGGFGGGGGGGGGGGGGGGGGGGGGGGGGGGGGGGGGGGGGGGGGGGGGGGGGGFFGGGFGGGGGGGGGGGGGGGGGGGGGGGGFGGGGGGGGGGGGGGGGGGGGGGGGGGGGGGGGGGGGGGGGGGGGGGAFDFFFDCFFFFDGFGFGFGFGGGGGGFGGGGGGGGGFGFGEFGGCFG=FE7=FGECCED?CGGFGAGFGFF;FGBE67C>GFGG6DB:?FB31C9F4:?ABFEEGF:1?)6<FGGB:?62F6><6,24*2>11<?8)6:)6<47,,166:.)(-(83;()0*)*2
@M03364:396:000000000-C9LGT:1:1101:10912:6208 2:N:0:10
GGACTACACGGGTTTCTAATCCTGTTTGCTCCCCACGCTTTCGAGCCTCAACGTCAGTTATCGTCCAGTAAGCCGCCTTCGCCACTGGTGTTCCTCCTAATATCTACGCATTTCACCGCTACACTAGGAATTCCACTTACCTCTCCGATACTCTAGCTTGACAGTTCCAAATGCAGCTTGGGGGTTGAGCCCCCACCTTTCACATCTGGCTTGCCATGCCGTCTGCGCTCCCTTTACCCCCAGTAAATCCGGATAACGCTTGCACCATACGTATTACCGCGGCTGCTGGCCCGTATTTAGC
+
CCCCCGGGGGGGGGGGGGGGGGGGGGGGGGGGGGGGGGGGGGGFGGGFGGCFGGGGGGGGGGGGGGGGGGDGGGGGGGGGGGGGGGGGFFGGGGGGGGGGGFGGGGGGGGGGGGGGGGGGGGGGGGGGFGGGGGGGGGGGGGGFGGGGGFGCFFGFGGGG8FFGGGGGGGFGFGFGGFGGEGGGGGC@AFCGGGGGGGGGGFGFGFFFCDFF>FE4D3CFBGFFFF6A@C>D;A;<C)CFG>DEA<6AFG:414(-9,4:?6C,9F*.).,589:44<190999(320:01(,3(06/6::
@M03364:396:000000000-C9LGT:1:1101:11636:6224 2:N:0:10
GGACTACACGGGTATCTAATCCTGTTCGCTCCCCACGCTTTCGCTCCTCAGCGTCAGTAACGGCCCAGAGACCTGCCTTCGCCATTGGTGTTCTTCCCGATATCTACACATTCCACCGTTACACCGGGAATTCCAGTCTCCCCTACCGCACTCAAGCCCGCCCGTACCCGGCGCGGATCCACCGTTAAGCGATGGACTTTCACACCGGACGCGACGAACCGCCTACGAGCCCTTTACGCCCAATAAATCCGGATAACGCTTGCACCCTACGTCTTACCGCGGCTGCTGTCACGTCGTTCGC
+
CCCCCGGGGGGGGDGGGGGGGGGGGFGGGGGGGGGGGGGGGGGGGGGGGGGGGGGGGGGGGGGGGGGGFGGGGGGGGGGGGGGGGGGGGGGGGGGGFFGGGGGGFEGGGGGGGGGGGGFDEGGGGGGGCEEGGGFCGGCFFGGFGGGGGFGFGFCDGFFGGGEGGDEGDEGGFE29?):A9C<<CC*6:C=94*?6CF?9F5C?4=7;FG6C>::4918EBG>B:F?7?GFF:<:)6:EEG?6(05)587)4(3(9@21,4383FDD0(4(4(((4<C0(((3>2()4),))(4())0(*)
@M03364:396:000000000-C9LGT:1:1101:23498:6227 2:N:0:10
GGACTACAAGGGTTTCTAATCCTGTTCGCTCCCCACGCTTTCGCTCCTCAGCGTCAGTAACGGCCCAGAGACCTGCCTTCGCCATTGGTGTTCTTCCCGATATCTACACATTCCACCGTCACACCGGGAATTCCAGTCTCCCCTACCGCACTCAAGCCCGCCCGTACCCGGCGCGGATCCACCGTTAAGCGATGGACTTTCACACCGGACGCGACGAACCGCCTACGAGCCCTTTACGCCCAATAACTCCGGATCACGCTTGCCCCCTACGTATTACCGCGGCTGCTGGCACGTAGTTCGC
+
CCCCCGGGGGGG@FGGGGGGGGGGGGGGGGGGGGGGGGGGGGEDCFGGGGGGGGGDGGG9FEFGGGGGGGFGGGGGGGGGGGGGGGGGCFGGGGGDGGGGGGGGGGGAFGGGGGGGGGGCEFGGEGGGGGGGGGGCFFGGGGGF6DDEGFGFF<FF9FGGGGACFCCGGGDEAG9C/8EG6FGDGG76@C:7FCE:FFGGF?BCGFEF>D9:()*47(:E>GFB<G6>:GB?(.54<FGEG<?<?<,.9FD6(4(.?<FFB1;(9AD>B??4).4)-3,136>FFB7)3:(3:1,)00)9C
@M03364:396:000000000-C9LGT:1:1101:13410:6240 2:N:0:10
GGACTACTGGGGTTTCTAATCCTATTTGCTCCCCACGCTTTCGTGCCTCAGCGTCAGTCACAGGCCAGGCGGCCGCCTTCGCCACTGGTGTTCTTCCATATCTCTGCGCATTTTACCGCTACACATGGAGTTCCACCGCCCTCTCCTGTCCTCAAGCCGTGCAGTTTCCAAAGCCTGAACCGGTTGAGCCGGTCCCTTTTACTTCAGACTTTCCCAGCCGCCCGCGCACCCTTTACGCCCAATCATTCCGCATACCGCTTGCCCCCCACGTATTACCCCTGCTGCTGGCCCGGGATTACCC
+
CCCCCGGGGGGGGBFGGGEGGGGEFGGGGGGGGGGGGGGGGGGGGGGGGGGGGGGGGFGFFGG8FGGGFGGGGGGGGGGGGGGGGGGG?EEEGCGGGFAFFGGFGGGGGGGGFDGGGGGCEGGG9EGG<EGGGGGGF:DGGGGFGGG@;DGEF5:AGGGCCFFGFGGGCFFG6FCGGA8CGDGFCE,7;E*9:CGGFFGG97,9;+2)=9<+9+>=F<F*(:(.,/-)-1:18?2ABBEE8(.:)64<F**-4:)(.4(2-:<85E)3>(-(.5)6<63(4<.4<2)4:(4((((070)29
@M03364:396:000000000-C9LGT:1:1101:18622:6241 2:N:0:10
GGACTACCCGGGTATCTAATCCTGTTTGCTCCCCACACTTTCGTGCCTCAGTGTCAGTAACAGTCCAGAAAGCCGCCTTCGCCACTGGTGTTCCTCCTAATATCTACGCATTTCACCGCTACACTAGGAATTCCAGTCTCCCCTACCGCACTCAAGCCCGCCCGTACCCGGCGCGGATCCACCGTTAAGCGATGGACTTTCACACCGGACGCGACGAACCGCCTACGAGCCCTTTACGCCCAATAAATCCGGATCACGCTTGCACCCTACGTATTACCGCGGCCGCTTGCCCGGAGTTAGC
+
CCCCCGGGGGGGGGGGGGFGGGGGGGGGGGGGGGGGGGGGGGGGGGGGGGGGGGGGGGGGGGGGGGGGGGGGGGGGGGGGGGGGGGGGFGGGGGGGGGGGGGGGGGGGGGGGGGGGGGGGGGGGGGGGGGGGGGGGGGFGGFEFGGGGGFGFGDFFGGGGGGFGGGGGGGGGFGFGEFGG9FG7EE75@E:7?EGCGGGGGFG3CDBF;G9EB<E079EE9GF:6C103DB?:?DBFFGGGFFF72<<FF3900(3@?:(8?F8FFGF?<<?2<B64CB9207((4((-(,.((().).2:
@M03364:396:000000000-C9LGT:1:1101:9243:6255 2:N:0:10
GGACTACAGGGGTATCTAATCCTGTTCGCTCCCCACGCTTTCGCTCCTCAGCGTCAGTAACGGCCCAGAGACCTGCCTTCGCCATTGGTGTTCTTCCCGATATCTACACATTCCACCGTTACACCGGGAATTCCAGTCTCCCCTACCGCACTCAAGCCCGCCCGTACCCGGCGCGGATCCACCGTTAAGCGATGGACTTTCACACCGGACGCGACGAACCGCCTACGAGCCCTTTACGCCCAATAAATCCGGATAACGCTTGCCCCCTACGTATTACCGCGGCGTCTTGCCCGTATTTAGC
+
CCCCCGGGGGGGGEGGGGGGGGGGGGGGGGGGGGGGGGGGGGGGGGGGGGGGGGGGCFGCFGGGGGGGGFGGGFGGGGGGGGGD@5EFGGGGGGGGGGGGG7CGGGGGGGGGGGGGGG>CGG;FFEGGFGFGGGGBE@+CFFGFCGF>GBGBFB+:FGGGGGFGGEEGGEEGFGFG5BGG6CF:CE*6@F=CFGGFGGFGGCGEGF)4>G9EF5:0<>EG9DB?(;20(7>B?27ADBGGGF0:42467F91:?14?0;?2<C36CC93:34)6:)6<<>4(4(,-((.<3:?7()0*.2?
@M03364:396:000000000-C9LGT:1:1101:15037:6260 2:N:0:10
GGACTACACGGGTATCTAATCCTGTTTGCTCCCCACGCTTTCGCGCCTCAGCGTCAGTTATCGTCCAGTAGACCGCCTTCGCCACTGGTGTTCCTCCTAATATCTACGCATTTCACCGCTACACTAGGAATTCCGTCTACCTCTCCGACACTCAAGAGATACAGTTTCAAATGCAGTTCATGGGTTGAGCCCATGGATTTCACATCTGACTTGCATCCCCGCCTACGCGCCCTTTACACCCAGTAAATCCGGATAACGCTCGCCACCTACGTATTACCGCGGCTGCTGGCACGTCGTTCGC
+
CCCCCGGGGGGGGGGGGGEGGGGFGGGGGGGGGGGGGGGGGGGGGGGGGGGGGGGGGGGGGGGGGGGGGGGGGGGGGGGGGGGGGGGGFFGGGGGGGGGGGGGGGGGGGGGGGGGGGGGGGGGGGGGGGGGGGGGGFFFGGGDFDGG6C?FEGD+08DDF;FFGGGGG8EFGFGFGGFF;CGGFGGGFFFCCGGGGGFFGG?FEFFFFFG;FB6:9D:FGBG>>=?5?>DF9B@ECCCGGG?@F+975@FGF6<B9F:>BFFG;*A5:5::.)-444<(3-4;096:?FFFFF:(0>B(77
@M03364:396:000000000-C9LGT:1:1101:17612:6270 2:N:0:10
GGACTACCCGGGTTTCTAATCCTGTTCGCTCCCCACGCTTTCGCTCCTCAGCGTCAGTAACGGCCCAGAGACCTGCCTTCGCCATTGGTGTTCTTCCCGATATCTACACATTCCACCGTTACACCGGGAATTCCAGTCTCCCCTACCGCACTCAAGCCCGCCCGTACCCGGCGCGGATCCACCGTTAAGCGATGGACTTTCACACCGGACGCGACGAACCGCCTACGAGCCCTTTACGCCCAATCAATCCGGATAACGCTTGCCCCCTACGTCTTACCGCGGCTGCTGGCACGTAGTTAGC
+
CCCCCGGGGGGGGGGGGGFGGGGGGGGGGGGGGGGGGGGGGGGGGGGGGGGGGGGGGFFGGGGGGGGGCFGGGGGGGGGGGGGGGFGGGGGGGGGGGGGGGGGGGGGGGGGGGGGGGGGDEGGGGGGGGGGGGGGGGGGGGGGFGGG6EEGFGFFFGGGGGGFGGDGGGGEGFGFG5AEG9FGFEEF6FFE58ECEGGGGGFGEGFEFBGFGF8E>DFGGFGFBBGF36DFF1?FAAFGGG6285:>FFGD>1<?)9<>F?FG2CGG>FF?4(4:26327;043(42)4?(8??(.80):>
@M03364:396:000000000-C9LGT:1:1101:4983:6276 2:N:0:10
GGACTACAGGGGTTTCTAATCCTGTTTGATCCCCACGCTTTCGTGCTTCAGCGTCAGTTGAGCGCCGGTATGCTGCCTTCGCAATCGGAGTTCTGCGTGATATCTATGCATTTCACCGCTACACCACGCATTCCGCATACTTCTCGCTCACTCAAGATGGCCAGTTTCAACGGCCGGAAGAGGTTGAGCCTCTCGATTTTACCGCTGACTTAACTGTCCGCCTACGCACCCTTTAGACCCAATAAATCCGTATACCGCTCGCCTCCCCCGTATTACCCCGGCTGCTGGCACGGAGTTCGCC
+
CCCCCGGGGGGGFGGGGGGGGGGGGGGGGGGGGGGGGGGGGGGGGGGGGGGGGGGGGGGGFFFGGGGGGGGGGGGGGGGGGGGGGGGG7FGGFGGGGGGDGGGGDGFGGGGGGGGGGGGGGGGGGGGGGGGEGGGGGGGGGGGFGGGCGFGFDDGF,@ECGG?FFGFGFDGG>GFDEAEECDFFD:@7FDDA>FGFFFFFFEGFGFF=DG<CEF7;F<EDBC@D@C10,><13=>))<GG8((.*6AFF)*38?2:)479;;*4<8*39B<10()).+4(-330<024<(8((-(00*(/1
@M03364:396:000000000-C9LGT:1:1101:12890:6280 2:N:0:10
GGACTACCCGGGTTTCTAATCCTGTTCGCTCCCCCAGCTTTCGCGCCTCAGCGTCAGTGGTGGCCCAGAAGGCCGCCTTCGCCACCGGTGTTCTTCCCGATATCTGCGCATTCCACCGCTACACCGGGAATTCCGCCTTCCCCTACCACACTCGAGCCCGCCGGTATCGGAGGCTCGCCGGGGTTGAGCCCCGGGCTTTTACCTCCGACCTAACGGGCCGCCTACGCGCGCTTTACGCCCCATGAATCCGGCTAACCCTCGCCCCCTCCGTCTTCCCCCGGCCGCTGGCACGTTCTTCGCC
+
CCCCCGGGGGGGGDGGGGGGGGGGGGGGGGGGGGGGGGGGGGGGGGGGGGGGGGGGGGGGGGEGGGGGCFFGGGGGGGGGGGGGGGGGFGGGGGGGGGGEFCEGGGGGGGGGGGGGGGGDGGGGGGGGDGGGGGGGGGGGGGGFGGG6DFG5AC7@GEGGGGEDGGGGG5BEBG0<CBGCEGC:?C0.9CEDD58C3@CC?<FAGF)39GBG:F807>?E>G?0:*3)492-3()502CE58.0*.).931(2()().,(37:?G>)(4,4((,)63*((-(,,4(-(,(.(.((.11,9<
@M03364:396:000000000-C9LGT:1:1101:20398:6290 2:N:0:10
GGACTACTGGGGTATCTAATCCTGTTTGCTCCCCACGCTTTCGAGCCTCAGCGTCAGTAATCGTCCAGTAAGCCGCCTTCGCCACTGGTGTTCCTCCTAATATCTACGCATTTCACCGCTACACTAGAAATTCCACTTACCTCTCCGACACTCTAGTTCGACAGTTTCCAAAGCAGTTCCAAGGTTGAGCCCTGGGATTTCACATCAGACTTGCCGTACCGCCTGCGCTCCCTTTACACCCAGTAAATCCGGATCACGCTTGCACCATACGTATTACCGCGGCTGCTGGCCCGTATTTAGC
+
CCCCCGGGGGGGGGGGGGGGGGGGGGGGGGGGGGGGGGGGGGGGGGGGGGGGGGGGGGGGGGGGGGGGGGGGGGGGGGGGGGGGGGGGGGGGGGGGGFFGGGGGGGGGGGGGGGGGGGGGGGGGGGGGGGGGGGGGGEFFGGGFGGGGGFGFGFFFGGGGFGFDFDGGGGGFFGFGGFGGFGGFGGGBFFGGGGGGGGGGGFGFGFFF@F9FEFG=DAGGFG=@=6>>>D@FF@EEEFGFGDFEA?<?FFG9D<(6A?6:??C?GG45>B?8<A?4:E44,90(764:(,(42;(8?8)::
@M03364:396:000000000-C9LGT:1:1101:26201:6303 2:N:0:10
GGACTACTCGGGTTTCTAATCCTGTTCGCTCCCCACGCTTTCGCTCCTCAGCGTCAGTAACGGCCCAGAGACCTGCCTTCGCCATTGGTGTTCTTCCCGATATCTACACATTCCACCGTTACACCGGGAATTCCAGTCTCCCCTACCGCACTCAAGCCCGCCCGTACCCGGCGCGGATCCACCGTTAAGCGATGGACTTTCACACCGGCCGCGCCGACCCGCCTACGAGCCCTTTCCGCCCAATCAATCCGGATACCGCTTGCCCCCTACGCATTACCGCGGCTGCCGGCCCGTACTTCGC
+
CCCCCGGGGGGGCFGGGGGGGGGGGGGGGGGGGGGGGGGGGGGGGGGGGGGGGGGGGGGGGGGGGGGGDFGGGGGGGGGGGGGGGGGGEGGGGGGGGGGGGGGGGGGGGGGGGGGGGGGGGGGGGGGGEGGGGGGFGDFGGGGF8DGEGFGFG<=DGGGGGGFGGCGGGGGG?F=C5:CG9FGCEG*6AF:7FGE*;CGGGFGFFDFB(79C60:9C(:EBGF:<@8)479:4:?)<:GGGF::)5<-=GDB?1(,9(4,4(;3FFD>0<<(4(3)6C:96696>F((-9(4(-4))*)15
@M03364:396:000000000-C9LGT:1:1101:20701:6314 2:N:0:10
GGACTACCGGGGTATCTAATCCTGTTCGCTACCCATGCTTTCGAGCCTCAGCGTCAGTTGCAGACCAGAGAGCCGCCTTCGCCACTGGTGTTCTTCCATATATCTACGCATTCCACCGCTACACATGGAGTTCCACTCTCCTCTTCTGCACTCAAGAAAAACAGTTTCCGATGCAGTTCCTCGGTTAAGCCGAGGGCTTTCACATTAGACTTATTTTTCCGCCTGCGCTCGCTTTACGCCCAATAAATCCGGACAACGCTTGCCACCTACGTATTACCGCGGCTGCTGGCACGGAGTTAGC
+
CCCCCGGGGGGGGGGGGGGGGGGGGGGGGGGGGGGGGGGGGGGGGGGGGGGGGGGGGGGGGGGDFGGGGGGGGGGGGGGGGGGGGGGGFGGGGGGGGGGGGGGGGGGGGGGGFGFGGGGGGGGGGCFGGGGGGGGGGFGGGGGFGGG8F;FDDDGFA,@D=CFGGGGGGGGGFGFFGFGGACDEGGB=FFGGDGGGGGGGGE;AFFFFFGFG4=BCGFGGFGFF259:@DFFFFFFF0EFG:(6@>><FGGF<>BFFFFFFFGBCGGFFFF?24>4<C:73>F99?::??(44(())))*2
@M03364:396:000000000-C9LGT:1:1101:8810:6331 2:N:0:10
GGACTACACGGGTTTCTAATCCTGTTCGCTCCCCACGCTTTCGCTCCTCAGCGTCAGTAACGGCCCAGAGACCTGCCTTCGCCATTGGTGTTCTTCCCGATATCTACACATTCCACCGTTACACCGGGAATTCCAGTCTCCCCTACCGCACTCAAGCCCGCCCGTACCCGGCGCGGATCCACCGTTAAGCGATGGACTTTCACACCGGACGCGACGAACCGCCTACGAGCCCTTTACGCCCAATAAATCCGGATACCGCTTGCACCCTACGTATTACCGCGGCTGCTTGCACGTAGTCCGC
+
CCCCCGGGGGGGGGGGGGGGGGGGGFGGGGGGGGGGGGGGGGGGGGGGGGGGGGGGGGGDGGGGGGGGGGGGGGGGGGGGGGGGGFGGGGGGGGGGGGGGGCGGGGGGGGGGGFGGGGFGGGGGGGGGGGGGGGGGGGGGGGGFGGEGGFGFGBADG?CEBFBDFEGG6E>E>F2C58ED+<>*2=*/;>=DD>EFGGGGG)BECBEF;D>=0):179GGBGFFFFF54DB:??DBF:=CE0:?/.))9CD>1815?-438:E)2AD312:(.4(6<F(4;0704()).4.3411)0*)17
@M03364:396:000000000-C9LGT:1:1101:25382:6365 2:N:0:10
GGACTACCGGGGTTTCTAATCCTGTTCGCTCCCCACGCTTTCGCTCCTCAGCGTCAGTAACGGCCCAGAGACCTGCCTTCGCCATTGGTGTTCTTCCCGATATCTACACATTCCACCGTTACACCGGGAATTCCAGTCTCCCCTACCGCACTCAAGCCCGCCCGTACCCGGCGCGGATCCACCCTTAAGCGATGGACTTTCACACCGGACGCGACGAACCGCCTACGAGCCCTTTTCGCCCAATCAATCCGGATAACGCTTGCCCCCTACTCCATCCCGCGGCTGCTGGCACGTATGTCGC
+
CCCCCGGGGGGGCFGGGG9FGGGGGDGGGGGGGGGGGGGGGGGGGGGGGGGGGGGGGGFGGGGGGGGG?F8FGGGGGGGGGGGEGGGGGGGGGGGGFGGDGDGFFGGFFFGGGEDFGEGGDGGGGGGDFGGFGGGGFFGG9DEFFFG8BDGA@=FF9CCGGGFGGEGGGGGGFEFG5=EF6FG75A,/@CC*;E5C<CFFF47)>BDF(C>5(0/,96EE>GF??F6@<D967??)4(;CG?6B5:<A=FD(-,(6@:0:0,1(9CD(83))().-481((-,4((4:BBB<??095/)17
@M03364:396:000000000-C9LGT:1:1101:22754:6379 2:N:0:10
GGACTACCGGGGTATCTAATCCTGTTCGATCCCCGCACTTTCGTGCCTGAGCGTCAGTATGGAGCCGGTATGCTGCCTTCGCAATCGGAGTTCTGCGCAATATCTAAGCATTTCACCGCTACACTGCGCATTCCGCATACTTCTCTCCAACTCAAGACCGCCAGTTTCAACGGCTCGCCGGGGTTGAGCCCCGGGCTTTTACCGCTGACTTAACAGCCCGCCTGCCCACCCTTTAAACCCAATCAATCCGGATCACGCTCGCCTCCTCCGTATTACCGCGGCAGCTGGCCACGAGTTAGCC
+
CCCCCFGGCF7CFGGGGGDFFFGEFGGGGDCFGGGGGGGGGGGFFGGGGGGGGGGGGCF<FFFGGGGGFGGGGGGGGGGGGGGEFGGG,>FGGGGGGGGGGGGGGG,@EGGGEGGGGGGDEEGGGGGGG+?FGG8>EFDCFD@7DGFFBFGDEB+63DFCEFDDFEGGG:FEFGFGGFD**:C<:?84ACC5<CEG:FGGGFGFGFE>BG>G)9+8F?EE>C666*49(/4-(46))5CE53(().69?D)8:((.71(,222(1:*.830((.).4*4(76(-(15::(((,((0)*-*2
@M03364:396:000000000-C9LGT:1:1101:5160:6402 2:N:0:10
GGACTACCAGGGTATCTAATCCTGTTTGCTCCCCACGCTTTCGTGCCTCAGTGTCAGTTACAGTCCAGAAAGCCGCCTTCGCTACTGGTATTCCTCCTAATATCTACGCATTTCACCGCTACACTCGGAATTCCGCCTACCTCTACTTCACTCAAGAACGGCAGTTTTGGATGCAGCTCCGCGGTTAAGCCTCGGTATTTCACATCCAACTTGCTGTCCCGCCTGCGCTCCCTTTACACCCAGTAAATCCGGACAACGCTCGCCACCTCCGTATTACCGCGGCTGCTGGCACGTTGTTAGC
+
CCCCCGGFEGGGGGGGGGGGGGGGGGGGGGGGGGGGGGGGGGGFGGGGGGGEFGGGGFGGEFFGGGGGCFFFGGGGGGGGGGEGGGGGGCFFGGGGGGGGGGGGGGFGGGGGGGGGGGGGGGGGEEFGGGGGGGGFEGGGGGGFFGC==DGFGDGD,6=EEGFGGG8DDEGGFFEFGFGDE3=CEE+:FAFFGGGCFGGGGEGEGF>4.CDGFF>88*<E>DFFFF@86C;D@FFCCFGGGD?@+))<FGGFD@14<-(,,-:,*;>(((44(.82<C:76((4730::61?04())))**
@M03364:396:000000000-C9LGT:1:1101:11636:6410 2:N:0:10
GGACTACAGGGGTTTCTAATCCTGTTCGCTCCCCCAGCTTTCGCGCCTCAGCGTCAGTGGTGGCCCAGAAGGCCGCCTTCGCCACCGGTGTTCTTCCCGATATCTGCGCATTCCACCGCTACACCGGGAATTCCGCCTTCCCCTACCACACTCGAGCCCGCCGGTATCGGAGGCTCGCCGGGGGTTAGCCCCGGGCTTTTACCTCCGACCTTACGGGCCCCCTCCCCGCGCTGCCCGCCCCATGAAACCCGCGAAACCTCCTCCCCTACCCGTTCACCCGGTCGCGTGTCCGCTCTTGCCC
+
CCCCCGGFGGGGG>FFGGFGGGGCFGFGDFFGGGGEGFGGGGGDGGG@EGG8CGGGEGAFEGGGGG7CC@EEFFGGEGGCCFEFEGEE+BFGGFGGGGGG>FEGG,FGGGDGGGGGGGG>6FEGE@+C@+>8DFF+A@C9D=3*5>D?>CGFGBD>@E57EE>D>*5;CC*B:F(;/0:71=3*:/*(*<*7/*:C5*:9+5C5>>30(72+)9*45-1*,91((*-.-)(-((((--:E?:1(*))..*)-((4(),.3((2(1;54<.(((.(()2.-(-3(33(,-,.3((()**)07
@M03364:396:000000000-C9LGT:1:1101:13056:6411 2:N:0:10
GGACTACTGGGGTATCTAATCCTGTTCGCTCCCCACGCTTTCGCTCCTCAGCGTCAGTAACGGCCCAGAGACCTGCCTTCGCCATTGGTGTTCTTCCCGATATCTACACATTCCACCGTTACACCGGGAATTCCAGTCTCCCCTACCGCACTCAAGCCCGCCCGTACCCGGCGCGGATCCACCGTTAAGCGATGGACTTTCACACCGGACGCGACGAACCGCCTACGAGCCCCTTACGCCCAATAAATCCGGCTCACGCTTGCACCCTACGGATTACCGCGGCTTCTTGCACGTAGTTAGC
+
CCCCCGGGGGGGGGGGGGGGGGGGGGGGGGGGGGGGGGGGGGGGGGGGGGGGGGGGGGGGGGGGGGGGFGGGGGGGGGGGGGGGGGGGGGGGGGFFGFGGGGGGGGGFGGGGGGGGGGGGGGGGGGGGGGGGGGGFGFDGGGGF6DG6EBGAGFGFGGGGGGFGFEGGGGGGFFAGEDEG6FGGGG*4@B35CEG?FGFGGEGFGFB9>G9C0>G9C;=E>D9(3;:.4>24(4:?FFGGGF(8)59.07C9(((.9:?<B?C)9CD:(3,((,-)4<6719B>(,4)6<)238(7>6)::
@M03364:396:000000000-C9LGT:1:1101:6686:6441 2:N:0:10
GGACTACTCGGGTATCTAATCCTATTTGCTCCCCACGCTTTCGTGCCTCAGCATCAGGTACAGGCCAGGCGGCCGCCTTCGCCGCTGGTGTTCTTCCACATCTCTACGCATTTTACCGCTACACATGGAGTTCCACCGCCCTCTCCTGTCCTCAAGCCGTGCAGTTTCCAAAGCCTGACCCGGTTGAGCCGGTCCCTTTTCCTTCAGACTTGCACAGCCGCCTGCGCCCCCTTTACGCCCCATCATTCCGGCTAACGCTTGCCACCTACGTATTACCCCGGCCTCTTGGCCCTATTTCTCC
+
CCCCCGGFGGGGGGGGGGAFFGGEFGGGGGGGGGGGGGGGGGGGGGGGGGFGCFGG;;E9FACFFGGDEGEGFGGGGGGGGGGGGGGGGGGGGGGGGGGGGGGGGGGFGGGGGG;FG>EGEGGGBFG88FFFGGGGG+=FGGGFGGGDFFGFFE9CGGGEEG?GFFCEGG,@AGCC>C,=>:DCE*,0284)2=EF>FGG7)49FA+1/;?+7*A);=F>6DD8;*4)-C>6?B)4(4CE*227*.6AFC)(-(),)(-84:G<FG7:0(4).4.)6+-(-7((4.47)4)(-()09@)*2
@M03364:396:000000000-C9LGT:1:1101:17427:6443 2:N:0:10
GGACTACCGGGGTATCTAATCCTGTTTGCTCCCCACGCTTTCGCGCCTCAGCGTCAGTTGTCGTCCAGCAGGCCGCCTTCGCCACTGGTGTTCCTCCTAATATCTATGCATTTCACCGCTACACAACGAATTCCGCCAACCTCAACCGCAATCAAGCCCGGCAGTATCAACGGCGGAATGGAGTTGAGCTCCACGATTTGACCGCTGACTTGCAAGGCCGCCTGCCCACCCTTTAAACCCAATAAATCCGGATAACGCCTGCCCCCTCCGTATTACCGCGGCTGCTGGCCCGTCGTTCGCC
+
CCCCCGGGGGGGGGGGGGGGGGGGGGGGGGGGGGGGGGGGGGGGGGGGGGGGGGGGGGGGGGGGGGGGGGGGGGGGGGGGGGGGGGGGFFGGGGGGGGGGGADGGGGGGGGGGGGGGGGGGGGGGGGGGGGGGGGFG+=FGGGFFGGGGFEFGFFFGGGGGGFGF9FGACGGFGFGD5@FFCFFFF,/=,AFFGGEGGGGGFGFGD@97>ADFF+4C?GE9<31(*,0:><07:>>FFGG>(.)0-4<FG91??)27,(4,(*4FE5(((-4(469<*2-9>671:)56.((((,08)11>
@M03364:396:000000000-C9LGT:1:1101:12226:6445 2:N:0:10
GGACTACAAGGGTATCTAATCCTGTTCGCTCCCCACGCTTTCGCTCCTCAGCGTCAGTAACGGCCCAGAGACCTGCCTTCGCCATTGGTGTTCTTCCCGATATCTACACATACCACCGTTACACCGGGAATTCCAGTCTCCCCTACCGCACTCAAGCCCGCCCGTACCCGGCGCGGATCCACCGTTCAGCGATGGACTTTCACACCGGACGCGACGAACCGCCTACGAGCCCTGTACGCCCAATAAATCCGGATAACGCTTGCACCCTCAGTATTACCGCGGCTGCCGGCCCGTACTTAGC
+
CCCCCGGGGGGGGGEGGE9@FFCCFFFGGGGGGGGGGGGGGGGDGEGGFFGGGFGFGFGGGGEBFGGGGFGGGGGGGGGGGGGGGGGGGGFGGFDFEFGGGGGGDFGGGGGGGGGGGGG>EEFG8EGG@FGGGGCFFGGGGGGFFGGEEFF@FBCDGGG>ECACF8>EGGEGFGADC)CCFGFCGE,6@C32>EG?FGGFGFGFG>:>>GBC28:3)(*:137(,:3)4D93(,.)66CEE<?79<9)*0)(12(-/4>??6826FC(,((.))-)6C89(4;(((((-(46>9-))*.*2
@M03364:396:000000000-C9LGT:1:1101:22812:6445 2:N:0:10
GGACTACAAGGGTTTCTAATCCTATTTGCTCCCCACGCTTTCGTGCCTCAGCGTCAGGTACAGGCCAGGCGGCCGCCTTCGCCGCTGGTGTTCTTCCACATCTCTACGCATTTTACCGCTACACATGGAGTTCCACCGCCCTCTCCTGTCCTCAAGCCGTGCAGTTTCCAAAGCCTGAACCGGTTGAGCCGGTCCCTTTTACTTCAGACTTGCACAGCCGCCTGCGCACCCTTTACGCCCCATCATTCCGTATAACGCTTGCCCCCTACGTCTTACCCCGGCTGCTGGCCCGTAGTTCCCC
+
CCCCCGGGGGGGGGGGGGGGGGGFGGGGGGGGGGGGGGGGGGGGGGGGGGGGGGGGGGGGGGGGGGGGFGGGGGGGGGGGGGGGGGGGFGGGGGGGGGGGGGGG8FGGGGGGGGGGGGGGGGGGFGGGBFGGGGGGGCDGGGGFGGGGGFGFFFCAFGEGEGFGGGGGGGGGFFDFG>,CEDD>EE,8AEEGGGEG>EGG7=9CF+AC86<:<6FEGFGC;D13=*(049?<<?4.(-:E*41<9544=D2(4:)4)421:BC?F>/1::?,.-.-2+423921:2)8:2:69(25?*)02
@M03364:396:000000000-C9LGT:1:1101:18187:6456 2:N:0:10
GGACTACTAGGGTTTCTAATCCTGTTCGCTCCCCACGCTTTCGCTCCTCAGCGTCAGTAACGGCCCAGAGACCTGCCTTCGCCATTGGTGTTCTTCCCGATATCTACACATTCCACCGTTACACCGGGAATTCCAGTCTCCCCTACCGCACTCAAGCCCGCCCGTACCCGGCGCGGATCCACCGTTAAGCGATGGACTTTCACACCGGACGCGCCGAACCGCCTACGAGCCCTTTACGCCCAACAAATCCGGATAACGCTTGCACCCTACGTATTGCCGCGGCTGCTGGCACGTCGTTGCC
+
CCCCCGGGFGGGFGGGGGFGGGGGGGGGGGGGGGGGGGGGGGGGEGGGGGGGGGGGGGFGGGGGGGGGFGGGGGGGGGGGGGGGDFGGFGGGGGFGGGGGGGGGGGGGGGGGFGGGGGE=EGGGFGGGDEFGGGGCDFGGGGGFGGGGGAEBFDDFGGGGGGEGG7CGGGEGEGFG55:C,>CBCEEDAC8/>EG6FGGGGFGEGF>99G;GB)86C,:EFGFF(2:503;B:(:BF:EGGFF(0(44?GG>:2<)146:23;3=FDB(444428.4<(4296136).,4(3:2,).)(*2
@M03364:396:000000000-C9LGT:1:1101:22064:6459 2:N:0:10
GGACTACCGGGGTATCTAATCCTGTTCGCTCCCCACGCTTTCGCTCCTCAGCGTCAGTAACGGCCCAGAGACCTGCCTTCGCCATTGGTGTTCTTCCCGATATCTGCGCATTCCACCGCTACACCGGGAATTCCGCCTTCCCCTACCACACTCGAGCCCGCCGGTATCGGAGGCTCGCCGGGGTTGGGCCCCGGGCTTTTACCTCCGACCTAACGGGCCGCCTACTCGCGCTGTACGCCCCATGAATCCGAATAACGCCCGCCCCCTACGTATTTCCCCGGCGGCCGGCGAGTACTTAGCC
+
@C<CCFGGGGGGGGGGGGGFGGGFGGGGGGGGGGGGGGGGGGGGGGGGG9FGGGGGFFFFGGGGGGEFEFEFGGGGGGGGGGGEEGGGFFDFGGGGGGGGFGGGGGGGGGGGGFFGGGGGGG8EEGCEEGGGGGGGE>CGGGGF6DFGFAGBF)=?CCDEGGFGGDFGGG*B;C>F7BEGGGG78C*-<887CEEGCFFCF5C)>>>14C(+5@C076EEFG:(4+,04723(4)6:>GG*8(.*6..07*(3(.557((,4:>C:)2:3:))()).+.-24((,((-2(,3(()/**-:9
@M03364:396:000000000-C9LGT:1:1101:23317:6481 2:N:0:10
GGACTACTGGGGTTTCTAATCCTGTTTGCTCCCCACGCTTTCGCGCCTCAGCGTCAGTTATCGTCCAGCAAGCCGCCTTCGCCACTGGTGTTCCTCCCAATCTCTACGCATTTCACCGCTACACTGGGAATTCCACTTACCTCTCCTGCACTCAAGCCCGACAGTATCCAAAGCAATTCCCACCTTGAAGGCAGGACTTTCACTCCAGACTTACCGGGCCGCCTACGCGCCCTTTACGCCCAATCATTCCGGACACCGCTTGCCCCCTACGTATTACCCCGGCTTCTGGCACGTAGTTTGC
+
CCCCCGGGGGGGFGGGGGGGGGGGGGCFGGGGGGGGGGGGGGGGGGGGGGFGGGGGGGGGGGGGGGGGGGGGGGGGGGGFGGGGGGGGEFGGGGGGGGGGGGGGGGGGGGGGGGGGGGGGGGGGGGGGGGGGGGGGGGCGGGGFFFFAFFGFGDFFFGGG6FEDGGGGGGGEFGEFGFGGGGGGGG>>?:,;5?GEGGGGG*26CFABBG@E*ACDG@EEFGFF;B(=@D967:F4AFGGGF?:??BFFGF9?9(,7472:?FBCFD331(4):3)-3,--42((.)47:(52(()0/)02
@M03364:396:000000000-C9LGT:1:1101:10325:6482 2:N:0:10
GGACTACACGGGTATCTAATCCTGTTTGCTCCCCACGCTTTCGCGCCTCAGCGTCAGTTGTCGTCCAGCAAGCCGCCTTCGCCACTGGTGTTCCTCCTAATATCTACGCATTTCACCGCTACACTAGGAATTCCGCTTGCCTCTCCGATACTCAAGGGAAACAGTTTCAAATGCAGTTCCGGGGTTGAGCCCCGGGATTTCACATCTGACTTGCTCCTCCGCCTACACGCCCTTTACACCCAGTAAATCCGGACAACGCTTGCAACCTACGTATTACCGCCGCTGCTGGCACGTCGTTCGC
+
CCCCCGGGGGGGGDFGGGGGGGGGGGGGGGGGGGGGGGGGGGGGGGGGGGGGGGGGGGGGGGGGGGGGGGGFGGGGGGGGGGGGGGGGGGGGGGGGGGGGGGGGGGGGGGGGGGGGGGGGGGGGFGGGGGGGGGGGGFFGGGGFGGGCEEGFGFGFFCDFEGFG;EFGFGFFFFFGGFGGGGGGGGEBFCEGGGGGCE,?FCE?7AFEEGFGFC7AF49C>GFFDC@FFGFFBF?>DAGGGBFFFAA<FGDB?>6(>331:?F?*+948:(().:<<<(-(--(,3)4::7?BB(.8:(77
@M03364:396:000000000-C9LGT:1:1101:27479:6486 2:N:0:10
GGACTACCAGGGTATCTAATCCTGTTCGCTCCCCACGCTTTCGCTCCTCAGCGTCAGTAACGGCCCAGAGACCTGCCTTCGCCATTGGTGTTCTTCCCGATATCTACACATTCCACCGTTACACCGGGAATTCCAGTCTCCCCTACCGCACTCACGCCCGCCCGTACCCGGCGCGGATCCACCGTTAAGCGATGGACTTTCACACCGGACGCGACGAACCGCCTACGAGCCCTTTACGCCCAATGAACCCTGATACCGCTTGCACCCTACGTCTTGCTGCGGACTCTGGCACGTTCTCGGC
+
CCCCCGEFGGGGFFGGGGDFGGGDGGGGGGGGGGGGGGGGGGGGGGGGGGGGGGGGGGGGGGGGGGGGCEFGGGGGGGGDGGGEGGGGGGGGGGGFFGGGGGGFGGGGGGFFGGGGGGFGGGGGGG7EFCGGGFFFGGDGGG>FFGGCE5B>@D69>@EEEGFGG*@BFGGGBF=<*:EG?FGGGG7=F9:D7CG6FGGFFEGFGB3((14=1389C>G=>D>BFC(0413:2?FBFFGGGF0:)6<25/*439)-/3(,-2;<4AC?B082(4:))+65271((().42(,4(().*(97
@M03364:396:000000000-C9LGT:1:1101:3823:6492 2:N:0:10
GGACTACTGGGGTTTCTAATCCTGTTCGCTCCCCCAGCTTTCGCGCCTCAGCGTCAGTGGTGGCCCAGAAGGCCGCCTTCGCCACCGGTGTTCTTCCCGATATCTACGCATTTCACCGCTACACTAGGAATTCCGCCTGCCCCTACCACACTCGAGCCCGCCGGTATCGGATGCTCGCCGGGGGTGCGCCCCGGGCGTTTACCACCGAGCTAACGGGCCGCCTACGCGCGCTTTACGCCCCATGAATCCGGATAACGCTCGCCCCCTACGGATTATCTGCGCTGCTAGGTCGGGTTTTTGC
+
CCCCCEEGGGGGCFGGGG9FGGGGGGGGDFFGGGGGGGGGGGGGEGEEGGGGGGGGGGGGGGGFFFGGCGGGGFGGGGGGGGGCCFGG>FCFGGGGAFGGGGGFGGGFGGGGGGGGGGGCEEGGGCDGGFFGGGGEGG+D:D>FCFF8EFGDF03*@CF7EGFGG@E24;5*:=>:4)4=*?:*=:*-88?97CGG):EG*:@)9:3((11<2:*-938:2>?<F*-)-/1(4())-4:?*,.(*)6-915-4?4<D((331*39?7(4(((,42).+))-((,42))()-4((..))(10
@M03364:396:000000000-C9LGT:1:1101:12927:6511 2:N:0:10
GGACTACCCGGGTTTCTAATCCTGTTCGCTCCCCACGCTTTCGCTCCTCAGCGTCAGTAACGGCCCAGAGACCTGCCTTCGCCATTGGTGTTCTTCCCGATATCTACACATTCCACCGTTACACCGGGAATTCCAGTCTCCCCTACCGCACTCAAGCCCGCCCGTACCCGGCGCGGATCCACCGTTAAGCGATGGACTTTCACACCGGACGCACCGAACCGCCTACGAGCCCTTTACGCCCAAGAAATCCGGATAACGCTTGCACCCTACGTCTTCACGCGGCTGCCGGCCCGTAGTTGGC
+
CCCCCGGGGGGGGGGGGGFGGGFGGGGGGGGGGGGGGGGGGGGGCFGGGGGGGGGGGGFGGGGGGGGGGGGGGGGGGGGEEGGGGAFGFFGGGAEFFGGFGGGGGGGGGGGGGGGGGG80@FGGGGDGGGFGGGGFEF+DFGGFFGGGD*F=F=CFGF?EGGBDF@EGGGGGFGFD56CG6EFFC5B4FFD3CEG6DGFGGFG5*<>;>G>D2)24>3EG>DFF08:08DF08:)9A0;CE:((0.42@GGF(,8AF31(-(2)98<:(:?((((6)34<2(461((-(((-44,)0*)02
@M03364:396:000000000-C9LGT:1:1101:18966:6513 2:N:0:10
GGACTACTCGGGTTTCTAATCCTGTTCGCTCCCCACGCTTTCGCTCCTCAGCGTCAGTAACGGCCCAGAGACCTGCCTTCGCCACTGGTGTTCTTCCCGATATCTACACATTCCACCGCTACACCGGGAATTCCACCCTCCCCTACCGCACTCAAGCCCGCCCGTACCCGTCGCCGTTCCACCGTTAAGCCCTGGGCTTTCACACCGGACGCACCGAACCGCCTACGAGCCCTTTACGCCCCATAAAACCGGTTCACGCTTGCCCCCTCCGCATTACCCCGGCTGCTGGCCCGCAGTTGGC
+
CCCCCGG9,BCFFGGGGGGGFFGEGGFFGGGGGGGGGGGGGGGDCG@EGGGGGGGGGGF,<F6CFGGGG?,BCCFGGGGGGGG7,:ECFFGGGDFEFGGEF:BGGGG9FGGG=FGGGG7CEGFGGDGFGCGGGGG9,6=FG>EFDFF+>9F=E5CA@FGGGG5CGE5EG5*6@>)*48=?,,*4;C*6BF+/7*;*;FFGGFGF6A3668-*,)24)-?=7C>(4C:)4C66083<FBGEE(4?)3))19D(((-4@?FF6?F(7FD>111(-44)6:((--2(40)).3(-((()0*)02
@M03364:396:000000000-C9LGT:1:1101:16484:6515 2:N:0:10
GGACTACAGGGGTTTCTAATCCTGTTCGCTCCCCACGCTTTCGCTCCTCAGCGTCAGTAACGGCCCAGAGACCTGCCTTCGCCATTGGTGTTCTTCCCGATATCTACACATTCCACCGTTACACCGGGAATTCCAGTCTCCCCTACCGCACTCAAGCCCGCCCGTACCCGGCGCGGATCCACCGTTAAGCGATGGACTTTCACACCGGACGCGCCGAACCGCCTACGAGCCCTTTACGCCCACTAAATCCGGATCACGCTTGCACCCTACGTATTACCGCGCCTGCCGGCCCGTATTTAGC
+
CCCCCGGGGGGGEGGGGGGGGGGGGGGGGGGGGGGGGGGGGGGGGGGGGGGGGGGGGGGGGGGGGGGGFGGGGGGGGGGGGGGGGDGGFGGGGGGFGGGGGGGGGGGGGGGGGGGGGEFDGGGGGGGGEGGGGGGDFF8FGGG*6DGEG5F=DDGFGGGEGGFGEEGGGGGGFGFG58CC+AF<EE*6AE=1CEGCGGGFG?GCGEFB1D3C>)2-)(:E>C>61:80-99B:?FFF?EGG6(.0(,)=FD6BF(15-43608)9C53,81.5)4):C:79(,-0:(49>079>7))04::
@M03364:396:000000000-C9LGT:1:1101:23272:6518 2:N:0:10
GGACTACCCGGGTTTCTAATCCTGTTCGCTCCCCCAGCTTTCGCGCCTCAGCGTCAGTGGTGGCCCAGAGACCTGCCTTCGCCATTGGTGTTCTTCCCGATATCTACACATTCCACCGTTACACCGGGAATTCCAGTCTCCCCTACCGCACTCAAGCCCGCCCGTACCCGGCGCGGATCCACCGTTAAGCGATGGACTTTCACACCGGACGCGACGAACCGCCTACGAGCCCTTTACGCCCAATAAATCCGGATAACGCTTGCACCCTACGTATTACCGCGGCTGCTGGCACGTCTTTCGC
+
CCCCCGGGGGGGBFFGGGGGGGGGGGGGGGGGGGGGGGGGGGGGGGGGGGGGGGGGGGGGGGGGGGGGGGGGGGGGGGGGGGGGGDGGFGGGGGGGGGGGGGGGGGGGGGGGGGGGGGGGGGGGGGGGGGGGGGGCGGGGGGGFGGGGDBGFGB=DGGGGGGFGGGGGDCDGFGFG5?GFCGGEGE<3@?5CC>ECFCFGGEG?<DF>0D>5():9)7EG>GFF?F?76C0<BBFAABGGG???))6<FG3>F:()98BF:0;)9CC-(.,456456A4,3,(47?)530(8?4()0*)1/
@M03364:396:000000000-C9LGT:1:1101:10597:6544 2:N:0:10
GGACTACAGGGGTTTCTAATCCTGTTTGATCCCCACACTTTCGTGCCTCAGCGTCAATTGCGGATTCGTGAGATGCCTTCGCAATCGGTGTTCTGTGTGATATCTATGCATTTCACCGCTACACCACACATTCCTCCCACGGCATCCGCATTCAAGCCCAGCAGTATCAACGGCACGGCCAATGTTGAGCACTGGAATTTCACCGCTGACTTACCAAGCCGCCTACGCACCCTTTCAACCCAATGAATCCGGATAACGCTTGCATCCTCCGTATTACCGCGGCTGCTTGCACGGCGTTAGC
+
CCCCCGGGGGGGGDFGGGGGGGGGGGGGGGGGGGGGGGGGGGGGGGGFGGGGGGGGCEFGGGGGGGGGGFEFGGGGGGGGGGGGGGGGGGGGGGFGGGGGGGGGFGFGGGGGGGGGGGGGGGGGGGGGGGGGGGGGGGGGGDG5DGGDGDFAGEGFGFGGGGFGGGGGAFGGFGAGGFGGGFGGGGGFFG9CCEGDDCGGGCEBDEE25FFGEFGF6=GEBGF60<7A?GB6;@@;<EGGGFFF?2ABFGGF<:0>F?93:?GBCG44AB923(5AAC,31379>B2)5?,813(0)08<:
@M03364:396:000000000-C9LGT:1:1101:12548:6551 2:N:0:10
GGACTACAGGGGTATCTAATCCTGTTCGCTCCCCACGCTTTCGCTCCTCAGCGTCAGTAACGGCCCAGAGACCTGCCTTCGCCATTGGTGTTCTTCCCGATATCTACACATTCCACCGTTACACCGGGAATTCCAGTCTCCCCTACCGCACTCAAGCCCGCCCGTACCCGGCGCGGATCCACCGTTAAGCGATGGACTTTCACACCGGCCGCGACGAACCGCCTACGAGCCCTGTACGCCCCATACATCCGGATAACGCTTGCACCCTACGTATTACCGCGGCTGCTGGCCCGTCCGTTGC
+
CCCCCGGGGGEGGEGGGGFGGGACFGGGGGGGGGGGGGGGGGGGGGGGGGGGGGGGGGGFGGGGGGGGGGFGGGGGGGGGGGGGGFGGGGGGGGFFFGGGGGGGGGGGGGGG9FFGGGGG>GGGGGGG@FGGGG8?D:BDFGGFCGG8C?E>DD?6FFGEGGFGG*@CGGCE>GFGC6EFEGG<CEC?FF*/8::6DEGGGCGFGFF>(74E>>8376EEBGFB<C:53718:(89<?GEG(418(4)9C7>10(.=:9:(,;)2:D:3::F):>)6<<9-4;0(444:?6<9(()).)19
@M03364:396:000000000-C9LGT:1:1101:9917:6560 2:N:0:10
GGACTACCGGGGTATCTAATCCTGTTCGCTCCCCACGCTTTCGCTCCTCAGCGTCAGTAACGGCCCAGAGACCTGCCTTCGCCATTGGTGTTCTTCCCGATATCTACACATTCCACCGTTACACCGGGAATTCCAGTCTCCCCTACCGCACTCCAGCCCGCCCGTACCCGGCGCGGATCCACCGTTAAGCGCTGGACTTTCACACCGGACGCAACGAACCGCCTACGAGCCCTTTACGCCCAATAAATCCGAATAACGCTCGCCCCCCACTTATGTACGCGGCTGCAGGCCCGTATTTACC
+
CCCCCGGCEGGGECEGGGGGGGGGGFFGGCFGGGFFFGGGGGGGEGGGGGGGGGGGGGGGFGFFGGGGGGFCF<FFFFFG?FGG7,EFCBFGFBBEGGEGGGGFFGG?FGGF,CFGGGF>=FFGGGGGGDFFFGG?7A+?FFGD+DG8CAF5:)=::DEE>C5DFC*CF9*B4@29/)C:+5;C>EE?AC88CEDCFGGF+)<295019D-5():(*4:EBG>(-247-)43::2)64EG8,-(9A:)175((-44?:>3,-:4C>)((,()).--)0-3(47(23,(,4(((-,)09)*2
@M03364:396:000000000-C9LGT:1:1101:18309:6562 2:N:0:10
GGACTACCGGGGTTTCTAATCCTGTTCGCTCCCCACGCTTTCGCTCCTCAGCGTCAGTAACGGCCCAGAGACCTGCCTTCGCCATTGGTGTTCTTCCCGATATCTACACATTCCACCGTTACACCGGGAATTCCAGTCTCCCCTACCGCACTCAAGCCCGCCCGTACCCGGCGCGGCTCCACCGTTAAGCGATGGACTTTCACACCGGACGCGACGAACCGCCTACGAGCCCTTTACGCCCAATCAATCCGGATAACGCTTGCACCCTCCGTATTACCGCGGCTGCTCGCCCGTAGTTAGC
+
CCCCCGGGGGGGGGGGGGGGGGGGGGGGGGGGGGGGGGEGGGGGGGGGGGGGGGGGGG9FGGGGGGGGEFGGGAFGGGGGGGGG,EFGFFGGGGGGFGGFGGGGGGGGGGGGFGGGGGECGGDGGGGGGGFFGGGG=8+CFGGF?FGGG>FAGFGFGGDCEGEGE7:CGGG89F2C7BEE+AC<FE*/@C**;CG6DGGGGAG57B:;>GFGF7E9C(1C>GF0<C?),73??:>BF?EGG0(4)5)6@GD1(-19F?FFFFF<FGGF(8;-4,566A44-43((,))-4(,,--)0/.:C
@M03364:396:000000000-C9LGT:1:1101:4301:6571 2:N:0:10
GGACTACTGGGGTTTCTAATCCTATTTGCTCCCCACGCTTTCGTGCCTCAGCGTCAGGTACAGGCCAGGCGGCCGCCTTCGCCGCTGGTGTTCTTCCACATCTCTACGCATTTTACCGCTACACATGGAGTTCCACCGCCCTCTCCTGTCCTCAAGCCGTGCAGTTTCCAAAGCCTGAACCGGTTGAGCCGGCCCCTTTTACTTCAGCCTTGACCAGCCGCCTGCGCACCCCTTACGCCCCATAAATCCGGCCAACGACTGCCACCTACGTCTTACCCCGGCCGCTGGCACGGAGTTGGCC
+
CCCCCGGGGGGG@CGGGGGGGGG9FFFGGGGGGGGGGGGGGGGGGGGGGGGGGGGGGFFGG,CFFFGGGGCFGGGGGGGGGGGDFGGGGGGGGFGGGGGGGGGGFAGGGGGGGGFFGGGCEGGGDFGDFFGGGGGGG7=FFDFDDGGGFFFEFC;AGGGGGG5FFAFFGGFBCFFGFFGF>?7*=?83AFG:)28:>FFFE757CC+)/*7<))<;7?GE:92<:/()->:(22)4,3EG*:1:6:6<451(,((-.((--32)2;5(5(,(.82).+(((-34>F>>6(83((-)0*,9C
@M03364:396:000000000-C9LGT:1:1101:6870:6582 2:N:0:10
GGACTACCGGGGTTTCTAATCCTGTTCGCTCCCCACGCTTTCGCTCCTCAGCGTCAGTAACGGCCCAGAGACCTGCCTTCGCCATTGGTGTTCTTCCCGATATCTACACATTCCACCGTTACACCGGGAATTCCAGTCTCCCCTACCGCACTCAAGCCCGCCCGTACCCGGCGCGGATCCACCGTTAAGCGATGGACTTTCACACCGGACGCGACGAACCGCCTACGAGCCCTTTACGCCCACTAAATCCGGATCACGCTCGCACCCTACGTATTACCGCGGCTGCCGGCCCGGAGGTCGC
+
CCCCCGGGGGGGGGGGGGGGGGFGGGGGGGGGGGGGGG@FGGGGGGGGGGGGGGGGGGGFEFCCGGGGFECFG@GGGGGGGGGGC?FGFGGGGDFGGGGGDGGGCEGGGGGGFGGGGGGGGGGGGGGGDEGGGGG?@F8EFDEFFGG+@>GBGF+?FFGGGGFGGDGG?7>EA<(1=5EF9FCCFG*6AF=D4CE*<9CGGAG>CFF;BGB=0):(7(*C>DF??C:)3C;FB7?AAFGGG:(1)524FC<014(,528?6,/3DGG2:BB(,)5<AG?F6>;B>1(,49(,7(()).(1/
@M03364:396:000000000-C9LGT:1:1101:23257:6586 2:N:0:10
GGACTACAGGGGTTTCTAATCCTGTTCGCTCCCCACGCTTTCGCTCCTCAGCGTCAGTAACGGCCCAGAGACCTGCCTTCGCCATTGGTGTTCTTCCCGATATCTACACATTCCACCGTTACACCGGGAATTCCAGTCTCCCCTACCGCACTCAAGCCCGCCCGTACCCGGCGCGGATCCACCGTTAAGCGCTGGACTTTCACACCGGACGCGCCGAACCGCCTACGAGCCCTTTACGCCCAATAAATCCGGATCACGCTTGCACCCTCCGTATTCCCGCGGCTGCAGGCACGTATTTAGC
+
CCCCCGGGGGGGCGEGGGGGGGGEGGGCFCGGGGGGGGGGGGGGGGGGGG8FGGGG:FFGGGGGGGGGGGGGGGGGGGGFGGGGGFGFCFGGGGFBFGGGGGGGFGGGGGGG9FFGGGGDGGGGGGGGGGFGGGCAF9FGGGCFFGF++<FAED+5FGGECGEGGGGGC@EGBF2?7?CF?>C<C=F@FC:):CCEGGGGG)5)>BD33C9E9)2,99CGFC02:82)8D(8(44)6(ACG?03026<*>712:(3?<?0-1;4*;C?(3(-(43)6<:(-19901(23>?F<2?*)*)22
@M03364:396:000000000-C9LGT:1:1101:6356:6609 2:N:0:10
GGACTACACGGGTATCTAATCCTGTTCGCTCCCCACGCTTTCGCTCCTCAGCGTCAGTAACGGCCCAGAGACCTGCCTTCGCCATTGGTGTTCTTCCCGATATCTACACATTTCACCGTTACACCGGGAATTCCAGTCTCCCCTACCGCACTCAAGCCCGCCCGTACCCGGCGCGGATCCACCGTTAAGCGATGGACTTTCACACCGGACGCGACGAACCGCCTACGAGCCCTTTACGCCCAATAAATCCGGATCACGCTCGGATCCTCCATATTACCGCGGCTGCTGGCACGGGTGTCGC
+
CCCCCGGGGGGGFGGGGGFGGGGFGGGGGGGGGGGGGGGGGGGGGGGGGGGGGGGGGGGGGGGGGGGGGGGGGGGGGGGGGGGGFGGGGGGGGGGGGGGGGGGGGGGGGGGGGGGGGGGGDGGGGGGGEDGGGGFGGGGGGGGFGGGGGFGFEDGFGFGGGGFGGGGGGGGGFGFGC?EFCGF<FE:8FFEGFGGGGGFGG?FFGFFBFGFE():,>9EG9D9:BC?5?D0:3:?4<6CEG?BB4<><FGC>6(48F?((49*-*:DAAB()66<.6@49,467>?04:?1<:B,0)0)99
@M03364:396:000000000-C9LGT:1:1101:18155:6649 2:N:0:10
GGACTACCAGGGTTTCTAATCCTGTTTGCTCCCCACGCTTTCGCTCCTCAGCGTCAGTTAATGTCCAGCAGGCCGCCTTCGCCACTGGTGTTCCTCCCGATATCTACGCATTCCACCGCTACACCGGGAATTCCGCCTGCCTCTCCACCACTCAAGCCCTGCAGTTTCAAATGCAGTTCCCGGGTTAAGCCCGGGGTTTTCACATCTGCCTTGCGGGTCCGCCTACCCGCCCTTTCCCCCCGTTAAATCCGGACCACGCTTGCCCCCTACCTCTTACCCCGCCTACTGGCCCGTATTCCGC
+
CCCCCGGGGGDGGGGGGGGGGGGGGGGGGGGGGG<:@EGGCC:@:FEEEFEE@@FFCFFF9F@<F6,:@6C@C64CFG:A?FC,?<FC66E?F<>FGFC7F@BD,,<=>BF=E@CFGCED=F8F>EGDFGGGGGFGDFFDD+=0AF,,,;FDFD=6,@DF,:*=BGEFFGDF7,*2@1@@,@C*B:*9+?F>DGGG)BCFG4@*=;8?*27F36*3).:C>GF78?(74C>>>85)64CEE(-()(-)9C3(((((7:>BB(2:*;<32:()).).<<,-3-,((,)))(,40(()0*)2C
@M03364:396:000000000-C9LGT:1:1101:14491:6653 2:N:0:10
GGACTACTGGGGTTTCTAATCCTGTTCGCTCCCCACGCTTTCGCTCCTCAGCGTCAGTAACGGCCCAGAGACCTGCCTTCGCCATTGGTGTTCTTCCCGATATCTACACATTCCACCGTTACACCGGGAATTCCAGTCTCCCCTACCGCACTCAAGCCCGCCCGTACCCGGCGCGGATCCACCGTTAAGCGATGGACTTTCACACCGGACGCGACGAACCGCCTACGAGCCCTTTACGCCCAATCAATCCGGATAACGCTTGCACCCTACGTATTACCGCGGCTGCTGGCACGTAGTTAGC
+
CCCCCGGGGGGGGGGGGGGGGGGGGGGGGGGGGGGGGGGGGGGGGGGGGGGGGGGGGGGGGGGGGGGGGGGGGGGGGGGGGGGGEGGGFGGGGGGFGGGGGGGGGGGGGGGGGGGGGEFGGGGGGGGGGGGGGGGFFGFGGGGFGGGGGFGFGFGDGGGGGGFGG7CGGGGGFGFG5?EG?FGFFG76FF=/*CE6FGGGGFGEGFFF9GF59):939GGFGF6?F<08GFF?7?FFFGGGF03).,<FF:9(-,-949B??GFGGGFFFF:4A?2AG(439B69??>?F(3:?:)89->D
@M03364:396:000000000-C9LGT:1:1101:24531:6667 2:N:0:10
GGACTACCCGGGTATCTAATCCTGTTCGCTCCCCCAGCTTTCGCGCCTCAGCGTCAGTGGTGGCCCAGAAGGCCGCCTTCGCCACCGGTGTTCTTCCCGATATCTGCGCATTCCACCGCTACACCGGGAATTCCGCCTTCCCCTACCACACTCGAGCCCGCCGGTATCGGAGGCTCGCCGGGGTTGAGCCCCGGGCTTTTACCTCCGACCTAACGGGCCGCCTACGCGCGCTTTACGCCCAATGAATCCGGATAACGCCCGCCCCATCCGTACTACCCCGGCCGCCTGCCCGTTTTTCACC
+
CCCCCGGGGGGGGDGGGGGGGGGGGGGGGGGGGGGGGGGGGGGGGGGGGGGGGGGGGFFGGGGGGGGGFDGGGGGGGGGGGGGGGGGGCGGGGGGGGGGGGGGGGFGGGGGGGGGGGGGG8EGGGGGGGGGGGGGGG>DGGGGFGGG6FFGBGBGBGGGGGGFGCGGGGGGE?F@GGFGGGEG8EG:5FEGGGGGGDFFFC<F<F@@>FGB+8F=0>9EG>D688*47>C>-(46:08CE;<(5*6:<:<)(14)2)(,-,9E>G*9420(.(-547*,(,4(44((-.,.--(()0))0:
@M03364:396:000000000-C9LGT:1:1101:15006:6679 2:N:0:10
GGACTACCCGGGTATCTAATCCTGTTCGATACCCAAGCTTTCGTGCATCAGTGTCAGTCACGGCCTGGCAGGCTGCCTTCGCGATCGGGGTTCTGCGTGATATCTATGCATTTCACCGCTACACCACGCATTCCGCCTGCCCCGTACGTACTCAAGCTCCCCAGTTTCAACGGCAGTTCAATGGTTGAGCCACTGACTTTCACCGCTGACTTAAAAAGCCACCTACGCACCCTTTAAACCCAATGAATCCGGATAACGCTCGCCCCCTACGTATTACCGCGGCTGCTGGCACGTATTTAGC
+
CCCCCGGGGGGGGGGGGGGGGGGGGGGGGGGGGGGGGGGGGGGGGGGGGGGGGGGGGFGGGGGGGGGGGGGGGGGGGGGGGGDGGGGGGGGGGGGGGGGGGGGGGFGGGGGGGGCFGGGGGGGGGFGGGGGGGGGGE@DGGGGBGGGGGFGBE*=;E,DGGGFGFFGGFFFGDGFGGFGFEFGGGGGFFCGDGFGGGGGGGEF=GFBFBG4C4;+9C;:FDGD@@FFF?G6;;8@)7;FGGF:?6)45B<CB:B0<F?F?FFG(9E)43?F83-4)5E09-4;>>F)742,802(09*)27
@M03364:396:000000000-C9LGT:1:1101:20781:6699 2:N:0:10
GGACTACCAGGGTTTCTAATCCTGTTCGATCCCCGCACTTTCGTGCCTCAGCGTCAATCGTGCCTTTGCCAGCTGCCTTCGCAATCGGCCTTCTGTGTCATATCTATGCATTTCACCGCTACTTGACACATTCCGCCGGCATCATCCACATTCTAGTAAATCAGTTTCAACGGCACCCTCAAGGTTTAGCCCCGACTTTTCACCGCTGACTTGACTTACAGCCTACGCACCCTTTCAACCCAATCAATCCGGATAACGCTTGCACCCTCCGTATTACCGCCGCTGCTCGCACGGAGTTCGC
+
CCCCCGGGGGGGGGGGGGGGGGGGGGGGGGGGGGGGGGGGGGGGGGGGGGGGGGGGCFGGGGGGGGFGGGGGGGGGGGGGGGGGEGGGGGGGGGGGGFGFGGGGGGGGGGGGGGGGGGGGGGGFGFGGGGGGGGGGGFGGGGGFFGGGGFDEGFGFCDFGADDDFGGGGGGGFGFGGFEGGCFDFG<=FGGGGGCEGGGGG<CEGFFF@GFFB4:?FF9=>FDB@EDFFD@@@@F)6<FGGF06)6)5FGCB:?F)9:B?<?83CED,,8>?33?):C00(4>B9;2)292469()0).1>
@M03364:396:000000000-C9LGT:1:1101:17242:6701 2:N:0:10
GGACTACACGGGTTTCTAATCCTGTTCGCTACCCATGCTTTCGAGCCTCAGCGTCAGTTGCAGACCAGAGAGCCGCCTTCGCCACTGGTGTTCTTCCATATATCTACGCATTCCACCGCTACACATGGAGTTCCACTCTCCTCTTCTGCACTCAAGAAAAACAGTTTCCGATGCAGTTCCTCGGTTAAGCCGAGGGCTTTCACATTAGACTTATTTTTCCGCCTGCGCTCGCTTTACGCCCAATAAATCCGGACCACGCTTGCCACCTACGTCTTACCGCGGCTGCTGGCACGTAGTTCGC
+
CCCCCGGGGGGGGGGGGGGGGGGGGGGGGGGGGGGGGGGGGGGGGGGGGGGGGGGGGGGGGGGGGGGGFGGGGGGGGGGGGGGGGGGGFGGGGGGGGGGGGGGGGGGGGGGGGGGGGGGGGGGGGGGGGGGGGGGGGGGGGGGFGGGGGFGFGF6DA@=DGGFGGGGGGGCGEGFGGFGGFGDEEG<AFGGGGGGGGGGGGEGFGFFF7DEG*=>6DCGGFDDFFF>B>GFFD?DFFFGGG?7@);CCFGGF<1,8@B>?:?E:DGD::?<<(4?4>C37-4>96?:??F7?F?4)7/)9D
@M03364:396:000000000-C9LGT:1:1101:20452:6737 2:N:0:10
GGACTACTCGGGTATCTAATCCTGTTCGCTCCCCACGCTTTCGCTCCTCAGCGTCAGTGACGGCCCAGAGACCTGCCTTCGCCATTGGTGTTCTTCCCGATATCTACACATTCCACCGTTACACCGGGAATTCCAGTCTCCCCTACCGCACTCAAGCCCGCCCGTACCCGGCGCGGATCCACCGTTAAGCGATGGACTTTCACACCGGACGCGACGAACCGCCTACGAGCCCTTTACGCCCAATAAATCCGGATAACGCTTGCCCCCTACGTCCTCCCGCGGCTGCTGGCACGCCTTTGGC
+
CCCCCGGGGGGGGGGGGGGFGGGGGFGGGGGGGGGGGGGGGGGGGGGGGGGGGGGGGFGGGGGGGGGGFFFFGGGGGGGGGGGGDFFGFGGGGGGGGGGGGGGGCGGGGGGGGGGGGGGCGGGGGGGGGEGGGGACCF9FGGGFGGDCGFG>FD8DFGGGGGFGGGGGGGEGEGFGE8CG9@FECEG;FFE*;EGFGGGGG3;);A>,350C20/(1-CG>GFB0C:5(94::BD9A2CEG14.6<9)7<D24<B)??910(/(9FGF6::(((,).:(4>>6;6?:??:?4((())*)29
@M03364:396:000000000-C9LGT:1:1101:4343:6746 2:N:0:10
GGACTACACGGGTTTCTAATCCTGTTCGCTCCCCCAGCTTTCGCGCCTCAGCGTCAGTGGTGGCCCAGAAGGCCGCCTTCGCCACCGGTGTTCTTCCCGATATCTGCGCATTCCACCGCTACACCGGGAATTCCGCCTTCCCCTACCACACTCGAGCCCGCCGGTATCGGAGGCTCGCCGGGGGTGAGCCCCGGGCTTTTCCCTCCGAACTCACGGGCCGGCTACCCCCGCTTTGACACCCATTAATCCGGATAACGCTTTGCCCCCCCGGATTTCCCCCGCCGCTTGCACGCACGTTAGC
+
CCCCCGGGGGGGFGGGGGGGGGGFFGGGGGGGGGGGGGGGGGGGGGGGGGFGGGGGGE,:CFFFGGGG8<<FFGGGGGGGGGGGGGGG>FGGGFFGGGGGGGGGGGGGGGDGAFGGGGGGGGGGG+@FCFGGGGGGEGDGGGGFDGC,@AFFG)@BFCF5>>9CG8CGEEEC?GB*1;E5CDC5>**(0;EG>5C*)2CG9)<-7<5-(1324?2(92E:(1(((*()()--(4)))-3C?<()*66)1)984(-4)((--)+-9C)((((((,)-603(4(11((-4-,52((,08)(*:
@M03364:396:000000000-C9LGT:1:1101:7644:6750 2:N:0:10
GGACTACAGGGGTTTCTAATCCTGTTCGCTCCCCACGCTTTCGCTCCGCAGCGTCAGTAACGGCCCAGAGACCTGCCTTCGCCATTGGTGTTCTTCCCGATATCTACACATTCCACCGTTACACCGGGAATTCCGCCTTCCCCTACCACACTTGAGCCCGCCGGTAGCGGAGGCTCGCCGGGGTTGCGCCCCGGGCCTTTACCTCCGATCTAACTGGCCGCCTACCCGAGCGGTACGCCCAATTAATCCGTATAACCCTCCTCCCCACCCTTATACCTCGGCTCCTTTCCCGTCTTTAACC
+
-8,ACFGGG8BB6CFFGE<<;5@@FC,@@,C:FF,F:FEGF9FEEFC4FBGGGGGGDGG,CCGEDGCF,CF8FGD<FFGFFFGDCFFFFG<FEFG,?ACFF+@EG;A<FEGGEGEFE@>++FFEE=F:FGEFFF,CC6=3>=@*=FF,8:F),133F<D>:<95FG*:*9**2<-;*5/***243**,8F?/)*:*)13?<60)*777(/20<F+)2.:547(((0()(13(,(4(,1:8;<(4*-.)9)/(43<4)((-((2./**(((-(.6.-6+-,(-(4(().).)(.(4>F*);:
@M03364:396:000000000-C9LGT:1:1101:4880:6752 2:N:0:10
GGACTACTGGGGTTTCTAATCCTATTTGCTCCCCACGCTTTCGTGCCTCAGCGTCAGTAACAGGCCAGGCGGCCGCCTTCGCCACTGGTGTTCTTCCATATCTCTGCGCATTTTACCGCTACACATGGAGTTCCACCGCCCTCTCCTGTCCTCAAGTCTGCCAGTTTCTGAATCATAAATGAGTTGAGCTCATCCCTTTGCCTTCAGACTTAACAGACCGCCTTCGCACCCTTTACGCCCAATCATTCCGGTTAACGCTTGCCACCTACGTATTACCGCCGCCTCTTGCACGTATTTCGCC
+
CCCCCGGGGGGG@FGFGGGCGGGCCFGGGGGGGGGGGGGGGGGGGGGGGGGGGGGGGGGGGGGF@@EGCFGCGGGGGGGGGGCCFEFGFFGGGGFF<<,<EFGGGFFGGGGGGGGGGGGGGGGG9E9E@FGGGGFFGCCGGGGFDGF8,3DCFF6@=DCEDGFGF>FGEEGFFGFD,?DFGCFFF78=A,@DCCEEGGF,B:,ACAFFFGE?:F,78BGGBG6(7*622C?@@FCC17C@:13506:A?C)((42<74(--3+)9;7(524)63).9*(,49(((.)547??84))9*(79
@M03364:396:000000000-C9LGT:1:1101:16390:6773 2:N:0:10
GGACTACCCGGGTATCTAATCCTGTTCGCTCCCCACGCTTTCGCTCCTCAGCGTCAGTAACGGCCCAGAGACCTGCCTTCGCCATTGGTGTTCTTCCCGATATCTACACATTCCACCGTTACACCGGGAATTCCAGTCTCCCCTACCGCACTCAAGCCCGCCCGTACCCGGCGCGGATCCACCGTTAAGCGCTGGACTTTCACACCGGACGCGACGAACCGCCTACGAGCCCTTTACGCCCAATAAATCCGGCAAACGCTTGCACCCTACGTCGTAACGCGGCTGCTTGCCCGTAGTTAGC
+
CCCCCGGGGGGGGGGGGGGGGGGGGGGGGGGGGGGGGGGGGGGGGGGGGGGGGGGGGGGGGGGGGGGGGGGGGGGGGGGGGGGGGGGGGGGGGGFFFGGGGGGGGGGGGGGGGGGGGGEDGGGGGGGG@FFGGGGFGFGGGGGFFGGCEBG>FB=AEGGGGGFDF@CEDCDGFGFG5?EGGGGGFGC=F@C):CEGGDGFGCGFGDF9>D9*(.:-)4EGBDFF?GB7(91<.344A?CGGFBF))).@<C>((-(.,,44(28FG<286(.((-((244(49>9?5A5(57:27)0*->C
@M03364:396:000000000-C9LGT:1:1101:3950:6773 2:N:0:10
GGACTACCAGGGTATCTAATCCTGTTCGCTACCCATGCTTTCGAGCCTCAGCGTCAGTTGCAGACCAGAGAGCCGCCTTCGCCACTGGTGTTCTTCCATATATCTACGCATTCCACCGCTACACATGGAGTTCCACTCTCCTCTTCTGCACTCAAGCAAAACAGTTTCCGATGCAGTTCCTCGGTTAAGCCGAGGGCTTTCACATTAGACTTATTTTTCCGCCTGCGCTCGCTTTACGCCCAGTCATTCCGGATAACGCTTGCCACCTACGTATTACCGCGGCTCATGGCACGTCGTTAGC
+
CCCCCGGGFEFGFCFGGCAGGGGGGGGGGGGGGGGGGGGGGGG<@FGGGDGGGFGGGGG@F9E9FGGG,CEGGGGGGGGGGGGGGFGGGFGGGGGGGAFAFEEGGCFGGGGGGGCFGGGGGGGGFGGGFGGGGGGGGGGGG8>F8EFAFFGFGFGF,D8,DFFGGGGGGCCC>GFGGFGGFGDBEE+6<8DC7EGGGGGGGCE?GAAE?D4C*=<8E4:FDD2>=B@FBG06<;?EF0CGC2(6AAEFFGD9(,()1,24-,88*<C?B>(48<:).3341319())))408<?()00(1>
@M03364:396:000000000-C9LGT:1:1101:11724:6773 2:N:0:10
GGACTACTAGGGTTTCTAATCCTGTTCGCTCCCCACGCTTTCGCTCCTCAGCGTCAGTAACGGCCCAGAGACCTGCCTTCGCCATTGGTGTTCTTCCCGATATCTACACATTCCACCGTTACACCGGGAATTCCAGTCTCCCCTACCGCACTCAAGCCCGCCCGTACCCGGCGCGGATCCACCGTTAAGCGATGGACTTTCACACCGGACGCGCCGACCCGCCTACGCGCCCTTTACGCCCAATACATCCGGATAACGCTTGCACCCTACGTATTACCGCGGCTGCTGGCCCGTAGTTCCC
+
CCCCCGGGGGGGGGGGGGGGGGGDGGGGGGGGGGGGGGGGGGGEGGGGGGGGGGGGGGGGGGGGGGGGGGGGGGGGGGGGGGGGGGGGGGGGGGGGGGGGGG8FGGGGGGGGGGGGGGDCEGGGGGGGFEFFGGGFFFFGGFGFDFEEGFGFGFDBG6DEGGFGGCEGGGGG?FFG55EF9FF7CE78FF5<CC=6DGGGG3CCCBD>0DBGB)/(1(2:(9;?0;6<(5396?FFFFGGG::::,<6@GGF(1(64(4:6?G)7CC0(,(.,6:)6<4>9B;99:2::0(:(,()8*)*0
@M03364:396:000000000-C9LGT:1:1101:16441:6775 2:N:0:10
GGACTACCAGGGTTTCTAATCCTGTTCGCTCCCCACGCTTTCGCTCCTCAGCGTCAGTAACGGCCCAGAGACCTGCCTTCGCCATTGGTGTTCTTCCCGATATCTACACATTCCACCGTTACACCGGGAATTCCAGTCTCCCCTACCGCACTCAAGCCCGCCCGTACCCGGCGCGGATCCACCGTTAAGCGATGGACTTTCACACCGGACGCGACGAACCGCCTACGAGCCCTTTACGCCCAATAAATCCGGATAACGCTTGCACCCTACGCATTCACGCGGCTGCTTGCACGTAGTTAGC
+
CCCCCGFGFGGGFGGGGGDFGGGGGGGGGGGGGGGGGGGGGGGGGGGGGGGGGGGGGFGGGGGGGGGGEGGGGGGGGGGGGGGGGGGGGGGGGGGGGGGGGDEGGGGGGGGGGGCGGGGGGGGGGGGGGGGGGGGGGGGGGFGFGGGGGAGBGDGFGGGGGGFGGGGGGGGGFGBG=:?6<FGEGE*/@C?9CGGCFGGGGFGFGDFF9GFG>)14<6EC47;3:F?),99B1::BBFEEGF(8)56>FGGF<:B)9496,4:,9ED<?F:(4(39-<::(430,85-5<)52(.771)07
@M03364:396:000000000-C9LGT:1:1101:5267:6788 2:N:0:10
GGACTACTCGGGTTTCTAATCCTGTTTGCTCCCCACACTTTCGCGCCTCAGCGTCAGTTACAGTCCAGTAAGTCGCCTTCGCCACTGGTGTTCCTCCCAATCTCTACGCATTTCACCGCTACACTAGGAATTCCGCTTGCCTCTCCGATACTCAAGGGCTACAGTTTCAAATGCAGTTCCGGGGTTGAGCCCCGGGATTTCACATCTGACTTGCAGCTCCGCCTACACGCCCTTTACACCCAGTAAATCCGGACAACGCTTGCCCCCTACGTATTACCGCGGCTGCTGGCACGTATGTAGC
+
CCCCCGGGFGGGFGGG<FGFGGGFFGGGGGGGGCE+6CGGGG@EEGGGEFEFFGC7F<CCC,EF<EGFFG<FGGGGGGGG@FFGGG8FGFG@FF;E<CFGGFGGGGG<=,8FFGGEGDEGGEFCEFGGGGCFGGFEC:D<EGF56EE?433>8*=F:6?DFGFG;@EFC==FDFE==D=8+@CCE5@);,,<CEGE*BFG7A;*2;4/8859.1C*?3A?@*6;35/52)=B@D@EE)>FG873A3))=4C061(4>>6(:(*.*;94?0<,).4))<:043699(.)5:(46:(*)*-2*
@M03364:396:000000000-C9LGT:1:1101:24834:6816 2:N:0:10
GGACTACTCGGGTATCTAATCCTGTTCGCTCCCCCAGCTTTCGCGCCTCAGCGTCAGTGGTGGCCCAGAAGGCCGCCTTCGCCACCGGTGTTCTTCCCGATATCTGCGCATTCCACCGCTACACCGGGAATTCCGCCTTCCCCTACCACACTCGAGCCCGCCGGTATCGGAGGCTCGCCGGGGTTGAGCCCCGGGCTTTTACCTCCGACCTAACGGGCCGCCTACGCGCGCTTTACGCCCAATGAATCCGGATAACGCCCGCCCCCTACGTCTTACCCCGGCGGCTGGCACGTATTTCTCC
+
CCCCCGGGGGGGGGGGGGGGGGGDGGGGGGGGGGGGGGGGGGGGGGGGGGGGGGGGGGGGEFGGGGGGFGGGGGGGGGGGGGGGGGGGGGGGGGGGGGGGGGEGGGGGGGGGGGGGGGGGGGGGGGGGEGGGGGGGGEGGGGGFGGG4DAGC7);AGGFGGGFGGEGGEDGGFGFGGFGGGGC1:E,5FFGGGGG77CFG:5<)285;BD;+))*4C2EE6D1..*-),),(482>:BGG*(487)6<?570(3)<.2,(,4C>GEC(3(((.4)6:+8(30(499(4,(832()/9*)22
@M03364:396:000000000-C9LGT:1:1101:27089:6823 2:N:0:10
GGACTACTCGGGTATCTAATCCTGTTCGCTCCCCACGCTTTCGCTCCTCAGCGTCAGTAACGGCCCAGAGACCTGCCTTCGCCATTGGTGTTCTTCCCGATATCTACACATTCCACCGTTACACCGGGAATTCCAGTCTCCCCTACCGCACTCAAGCCCGCCCGTACCCGGCGCGGATCCACCGTTAAGCGATGGACTTTCACACCGGACGCGACGAACCGCCTACGAGCCCTTTACGCCCAATAAACCCGGATACCGCTTGCACCCTACGTATTCCCGCCGCTGCTGGCCCGTATTTCGC
+
CCCCCGGGGGGGFGGGGGFGGGGGGGGGGGGGGGGGGGGGGGGGGGGGGGAFGGGGG@FGGGGGGGGGGGGGGGGGGGGGGGGGG9FGFGGGGGGGGGGGGGGGGGGGGGGGGGFFGGGGGGGGGGGGGGGGGGFFGGFGGGGFGGGGGBGBED?FGGGGDGFGGGGEGGGGFEFG=8CGFGGGFGGDFGGGGEEFGGGGGCGFGFFF(7;EB08-99ED9GF1:;178DFF1:>6>FGGGBF70)6)0C<9960)9<FF::FFGGGB7?:1,6:)6E(0,4>7,97).:.49(())*.9/
@M03364:396:000000000-C9LGT:1:1101:20699:6829 2:N:0:10
GGACTACAAGGGTATCTAATCCTGTTCGCTCCCCACGCTTTCGCTCCTCAGCGTCAGTAACGGCCCAGAGACCTGCCTTCGCCATTGGTGTTCTTCCCGATATCTACACATTCCACCGTTACACCGGGAATTCCAGTCTCCCCTACCGCACTCAAGCCCGCCCGTACCCGGCGCGGATCCACCGTTAAGCGATGGACTTTCACACCGGACGCGACGAACCGCCTACGAGCCCTTTACGCCCAATCAATCCGGATAACGCTTGCCCCCTACGTATTACCGCGGCTGCTGGCACGTATTCCGC
+
CCCCCGGGGGFGGGGGGGGGGGGGGGGGGGGGGGGGGGGGGGGGGGGGGGGGGGGGGGGFGGGGGGGGFGGGGGGGGGGGGGGGGGGGFFGGGGGGGGGGGGGGGGGGGGGGGGGGGGG>EGGGGGGCFGGGGGG9EF=FGGGFGGGGGFG9D8DFGGGGGGFGGDGGGEGG>FFG5?GGCGFCFG<=@?:*;ECFFGGGGEGFGF>@>G>GF:E>D9EG>DFF(2-.4<66::?BB0=CEF07)5?AFGGB0:(9F:FF?FE(9CD90:?84<3<<F:9(4>99BDF7?<5(,(*0*-*1
@M03364:396:000000000-C9LGT:1:1101:8196:6837 2:N:0:10
GGACTACTCGGGTTTCTAATCCTGTTCGCTCCCCACGCTTTCGCTCCTCAGCGTCAGTAACGGCCCAGAGACCTGCCTTCGCCATTGGTGTTCTTCCCGATATCTACACATTCCACCGTTACACCGGGAATTCCAGTCTCCCCTACCGCACTCAAGCCCGCCCGTACCCGGCGCGGATCCACCGTTAAGCGATGGACTTTCACACCGGACGCGCCGAACCGCCTACGAGCCCTTTACGCCCAATCAATCCGGATAACCCTCGCACCCTACGCATCACCGCGCCCGCGGGCCCTTGTTTGGC
+
CCCCCGGGGGGGGGGGGGCGFGGGGGFGGEGGGGGGGGGGGGGGGGGGGGGGGGGGEGGEFGGGGGGGGGFGGGGGGGGGGGGGG9EDFGFCFEGGEFEEG7=FGAE9FFFGCFGGGEBDEGCF,>=CEEGGGF88@D9DD+@FGCG@GBEFG)+;DFC6CF5CFGD8FE:>AGAD:6?E6EGFEC*(@@**1:E=FGGGGEC);53(,1-:9>/()(/:9D>B08,04721(4?).3ACC?0()5.68CC0(4,9F((4(-:2CCD<3<:(,-(,4;132(((,((-,617(.(115(*0
@M03364:396:000000000-C9LGT:1:1101:11004:6882 2:N:0:10
GGACTACAGGGGTTTCTAATCCTATTTGCTCCCCACGCTTTCGTGCCTCAGCGTCAGGTACAGGCCAGGCGGCCGCCTTCGCCGCTGGTGTTCTTCCACATCTCTACGCATTTTACCGCTACACATGGAGTTCCACCGCCCTCTCCTGTCCTCAAGCCGTGCAGTTTCCAAAGCCTGAACCGGTTGAGCCGGTCCCTTTTACTTCAGACTTAACCGACCGCCTGCGCACCCTTTACACCCCATCATTCCGTATCACGGCCCCCACCTACGTATTACCCCCGCCGCTTGCCCCGTGTTTCCC
+
CCCCCGGGGGGGGEGGGGGGFGG9EFFFGGGGGGGGGGGGGGGGGGGGGGGGGGGGGFGGGGGGGGGGGGGGGGGGGGGGGGGGGGGGFFFGGGGGGGGG<EDGGGGGGGGGGGGGGGGDGFCGGGGGFFGGGGGGFCDGGDF?DGFFGFGEFFFFGGGECCAGDGGGGGGGFC@C7A8?GGD1CC,89CCG2:CF:FGF9757D763;CC73+9159GE>G02:/2.4DB:::69)4CE*42:156)=D2(((..)((((-:-9C5(44..6:2.2+,(-60(4-22(38(((-00))*9
@M03364:396:000000000-C9LGT:1:1101:18538:6922 2:N:0:10
GGACTACTCGGGTTTCTAATCCTGTTCGCTCCCCACGCTTTCGCTCCTCAGCGTCAGTAACGGCCCAGAGACCTGCCTTCGCCATTGGTGTTCTTCCCGATATCTACACATTCCACCGTTACACCGGGAATTCCAGTCTCCCCTACCGCACTCAAGCCCGCCCGTACCCGGCGCGGATCCACCGTTAAGCGATGGACTTTCACACCGGACGCGACGAACCGCCTACGAGCCCTTTCCGCCCAATAAATCCGGATAACGCTTGCACCCTACGTATTCCCGCGGCTGCCTGCCCGTCGTTGCC
+
CCCCCGGGGGGGGGGGGGGGGGGGGGGGGGGGGGGGGGGGGGGGGGGGGGGGGGGGGGGGGGGGGGGGEFACFEGGGGGGGGGGGGGGFGGGGGGGGGGGGGGGGGGDGGGGGGFGGGFDGGGGFGG>CGGGGGGGGGGGGGGFGGGGGFGAFFGFGGGGGGFGGGGGGE>E>EBC*8EF,CFFGGE?FFE3;EE6CGFFGFGFGFFFFGFGB5:2CBGG>G>?FGF)37;??<?)4:GGG?<?)-4<FGD91<(6?:>:B?;)2;D:4?<:8<2)6<34;9B3>(,).(4:BB8))0(*2
@M03364:396:000000000-C9LGT:1:1101:4519:6938 2:N:0:10
GGACTACTGGGGTATCTAATCCTGTTCGCTCCCCACGCTTTCGCTCCTCAGCGTCAGTAACGGCCCAGAGACCTGCCTTCGCCATTGGTGTTCTTCCCGATATCTACACATTCCACCGTTACACCGGGAATTCCAGTCTCCCCTACCGCACTCAAGCCCGCCCGTACCCGGCGCGGATCCCCCGTTAAGCGCTGGGCTTTCACACCGGACGCGCCGAACCGCCTACGCGCCCTTTCCGCCCAATGACTCCGGATAACGCTCGCCCCCTACGTATTACCGCCGCTGCTGGCCCGTCTTTCCC
+
CCCCCFGFGFGGGGGGGGGGGGGGGGGGGGGGGGGGGGGGGGGGGGGGGGFGGGGGGGG9FGGDGGGG8FEGG<FFGGGGGGGG7FFGGGGGG<FGGFFGGGGGGGGDGGGGGGGGGG4=CFGGG8CEGEGGGGF?EF9FG8CF6D@6C5FBG<DFGGF6CG>DF>EGGGD59F>4*/=F,=DEGG:2:ECD5CE*;CGGGEG27>>((1(/732->;EG1C9:024)-)79(4.))(;EGF:204)-9D794(44F1((-(:>GGD7(.1,.67)6@69(-((47,4:1(4(4(.8/)*9
@M03364:396:000000000-C9LGT:1:1101:14016:6944 2:N:0:10
GGACTACTCGGGTTTCTAATCCTGTTTGCTCCCCGCACCTTCGCACCTCAGCGTCAGTTATCTGCCTGAAACCTGCCTTCGCCATTGGTATTCTTCCAGATATCTACAGATTTCACCCCTACACCTGGAATTCTGCTTTCCCTTCAGTAACTCTAGTTATCCAGTTCTCAATGCAGTCCAGGAGTTGAGCCCCTGCCTTTCACACCAAGCTTAGACAACCGCCTACATGCCCTTTACGCCCAATAATTCCGAACAACGCTCGCAACCTCCGTATTACCGCGGCTGCTGGCCCGTACTTAGC
+
CCCCCGGGFGGGGGGGGGGGGGGGGGGGGGGGGGGGGGGGGGGEFGGGGGGGGGGGGGGGGFFCFGFGCFGFGGGGGGGGGGGGGGGGFFGGGGGGF9FGGGGGGGGFECGGGGGGG?EDFGGGGFFGGGGGGGG,@F+C,=>DF9;E,?FEF99D@==EGGFGFED=AFAFFGF+E6A==,0@FGEDFFFDGF8=DGGGGFGFFFF55FCG70,:<)DEBGFFAF=+/;=BFFEFF2EGG@9B655CFGF=5(,6A9@?67E>7E46(/14(.4<BF:>199>>B??F?0:B61)895DF
@M03364:396:000000000-C9LGT:1:1101:6714:6948 2:N:0:10
GGACTACTGGGGTTTCTAATCCTGTTCGATACCCACACTTTCGTGCCTCAGCGTCAGTGCCGCCCCGGGACGCTGCCTTCGCAATCGGCGTTCTGCGTGATATCTATGCATTTCACCGCTACACCTCGCATTCCGCGTCCCTCGAACAGACTCCAGCCGATCAGTTTCAACGGCACAACGGGGTTGCGCCCCGAACTTTGACCGCTGCCTTGCTCAGCCGCCTCCCCACCCTTTACACCCCACCCATCCGCATACCGCTCGCCTCCTCCGTATTCCCCCCGCCGCCTGCACCGACTTCCCC
+
CCCCCFGGFFEF@CEFFGGGGGGCFFGG@BFGGGFGFGGFGGGFFGGGGGFFFGGG7FFFGFGGGGGGE+FFGCFGGGGGDGC:CE7=+@CFFFFG@6:B<@DFA;@9FAEFFG8FGCEDEGGGGCF+C>>CGG8FCFGGGFG*6,D+,3F8F@FAGG**4C9;<@BF,=D5?F9)4;C:**24::*3=FGG<5**12<+06E(C@5(.0.+(*3-*,;*->1((*-)->?(,4))).AG*8((.,,2>7*(,()4.4(4(4*,CG*4?14(,.).503,((-(4(,-4(5(((-))1.9F
@M03364:396:000000000-C9LGT:1:1101:5947:6958 2:N:0:10
GGACTACTAGGGTATCTAATCCTGTTCGCTCCCCACGCTTTCGCTCCTCAGCGTCAGTAACGGCCCAGAGACCTGCCTTCGCCATTGGTGTTCTTCCCGATATCTACACATTCCACCGTTACACCGGGAATTCCAGTCTCCCCTACCGCACTCAAGCCCGCCCGTACCCGGCGCGGATCCACCGTTAAGCGATGGACTTTCACACCGGACGCGACGAACCGCCTACGAGCCCTTTACGCCCAATCAATCCGGATCACGCTTGCACCCTACGTCATACCGCGGCTGCTGTACCGTAGTTCGC
+
CCCCCGGGFGGGEFGGGGFGGGGGGGGGGGGGGGGGGGGGGGGGGGGGGGGGGGGGGGGGGGGGGGGGGGGGGGGGGGGGGGGGGGGGCFGGGGGGGGGGGGGGGGGGGGGGGGGGGGGGGGGFGGGGEGGGGGGGGEGGGGGFGGGCGFGBFDGFGGGGGGFGGGGGGGGGFGFGDFGGFFGEBC16FFG3CEE7FGGGGEGFGFE01C2720?9CBGGF:>?(;872C9F:?>9A?EGGFF:)5<AFGDFFF;:?1.(4<C)CEGB(4:?,(.:>CFF>623,4)4))-582(874)11
@M03364:396:000000000-C9LGT:1:1101:6996:6965 2:N:0:10
GGACTACCCGGGTTTCTAATCCTGTTCGCTCCCCACGCTTTCGCTCCTCAGCGTCAGTAACGGCCCAGAGACCTGCCTTCGCCATTGGTGTTCTTCCCGATATCTACACATTCCACCGTTACACCGGGAATTCCAGTCTCCCCTACCGCACTCAAGCCCGCCCGTACCCGGCGCGGATCCACCGTTAAGCGATGGACTTTCACACCGGACGCGCCGAACCGCCTACGAGCCCTTTACGCCCAATAAATCCGGATCACGCTTGCACCCTACGTATTACCGCGGCTGCTGGCCCGTCGTTAGC
+
CCCCCGGGGGGG@FGGGGGGGGGGGGGGGGGGGGGGGGGGGGGGGGGGGGGGGGGGGGFGGGGGGGGGGGGGGGGGGGGGGGG>FGGGFFGGGGGGGGGGGEGGGGGGGGGGGGGGGGGDGGGGGGGGGGGGGGGFDF6DFGGFGGG=>AE@E5FFGGGGGGFGCCGGGGGGEGFG*2?F9CGF>EG<FFCDGGG?GCEGG?GCGFFFFGFGF)/3)2EGFG>??F:.4CBF:BF2:<EGGF(494)6BF764-(84(.,,(;<FGGFFF??)6:4)32-(329>:))5126040)0)-9*
@M03364:396:000000000-C9LGT:1:1101:23776:6973 2:N:0:10
GGACTACAGGGGTATCTAATCCTGTTCGCTCCCCTAGCTTTCGCACCTCAGCGTCAGTAACGGCCCAGAGACCTGCCTTCGCCATTGGTGTTCTTCCCGATATCTACACATTCCACCGTTACACCGGGAATTCCAGTCTCCCCTACCGCACTCAAGCCCGCCCGTACCCGGCGCGGATCCACCGTTAAGCGATGGACTTTCACACCGGACGCGCCGAACCGCCTACGAGCCCTTTCCGCCCAATAAATCCGGATAACGCTTGCACCCTACGTATTACCGCGGCTGCTGGCACGTACTTCGC
+
CCCCCGGGGGGGEGGGGGGGGGGGGGGGGGGGGGGGGGGGGGGGGGGGGGGGEGGGGGGGGGGGGGGGGGFGGGGGGGGGGGGCFFEFEFGGGGFFGGGGGGGGGGGGGGGGFFGGGGGDGGGGGDGGGGGGGGG?@?+EFFEF?CF8EDGADDGFFFFC>E?GGGGGGG5EAE=DCAEF9CFCGG<3AC:9>EECFGCFFFGF<AD((9351)27C(:EFG738;(.(1907(4->BEEG?08)454@FD>:1(6=:>?0,C<FGD?7???74:A><19(40((437(18<?<()8=4D>
@M03364:396:000000000-C9LGT:1:1101:14415:6997 2:N:0:10
GGACTACTGGGGTTTCTAATCCTGTTCGCTCCCCCAGCTTTCGCGCCTCAGCGTCAGTGGTGGCCCAGAAGGCCGCCTTCGCCACCGGTGTTCTTCCCGATATCTGCGCATTTCACCGCTACACCACGAATTCCGCCTACCTCCTGCGCACTCAAGTCCTCCAGTTCGCGCTGCAGTGCCACGGTTGAGCCGCGGCATTTCACAACTGACTTAAAAATCCGCCTACGCTCCCTTTAAACCCAATAAATCCGGATAACGCTCGCATCTTCCGTATTACCGCGCCTGCTTGCACGGACTTAGC
+
CCCCCGGGGGGGGGGGGGGGGGGGGGGGGGGGGGGGGGGGGGGGGGGGGGGGGGGGGGGGGGGGGGGGGGCFGGGGGGGGGGGGGGGGGGGGGGGGGGGGGGGGGGGGGGGGGGGGGGGGGGGGGFGGGGEGGGGGGFDGGGGFGGGEGFGFGDGFFGGGGGFGGGGGGGGGAGFGGFGG7CDFCEC;AFGGGGGGDGGGGFGFFFF?DGFG<6:)9?GGFGFFFF?E?GFFFA?4<4CFG?0:63<DFGGFFF(<FB>:1;E(9E>.6<?70(5<9<(76(43:63).8)8B>9)76)2C
@M03364:396:000000000-C9LGT:1:1101:27154:6997 2:N:0:10
GGACTACAGGGGTATCTAATCCTGTTCGCTCCCCACGCTTTCGCTCCTCAGCGTCAGTAACGGCCCAGAGACCTGCCTTCGCCATTGGTGTTCTTCCCGATATCTACACATTCCACCGTTACACCGTGAATTCCAGTCTCCCCTACCGCACTCACGCCCGCCCGTACCCGGCGCGGATCCACCGTTAAGCGATGGACTTTCACACCGGACGCGACGAACCGCCTACGAGCCCTTTCCGCCCAATAAATCCGGATAACGCTTGCCCCCTACGTATTACCGCGGCTGCTGGCACGTATGTAGC
+
CCCCCGGGGGGGGGGGGGGGGGGGGGGGGGGGGGGGGGGGGGGGGGGFGGGGGGGGGFGGGGGGGGGGGGGGGGGGGGGGGGGGG9FGEFGGGGGGFGGGGGGGGGGGGGGGGGGGGGEDGGGGGGEDFGFGGGGGGGGGGGGBFGGEGFGB==+;>@CEGGFGGGGGGGGGFGFGEFGGGGGECEC=FCGGGEGFGGGGG?GEGFFF0CBGF<=9C>EG>GFB:83)4C>F(3?)44E?E3:(0.<>FFD988()1--4:B8(*;D0(:8:)65)6<479;4;2(.82(,.82(*)1)2*
@M03364:396:000000000-C9LGT:1:1101:15996:7002 2:N:0:10
GGACTACTAGGGTTTCTAATCCTGTTTGCTCCCCACGCTTTCGCGCCTCAGCGTCAGTTGTCGTCCAGCAAGCCGCCTTCGCCACTGGTGTTCCTCCTAATATCTACACATTCCACCGTTACACCGGGAATTCCAGTCTCCCCTACCGCACTCAAGCCCGCCCGTACCCGGCGCGGATCCACCGTTAAGCGATGGACTTTCACACCGGACGCGCCGAACCGCCTACGCGCCCTTTACGCCCAATCAATCCGGATAACGCTTGCACCCTACGTATTACCGCGGCTGCTGGCACGTATTTAGC
+
CCCCCGGGFGGGGGGGGGFGGGGGGGGGGGGGGGGGGGGGGGGGGGGGGGGGGGGGGGGGGGGGGGGGGGGGGGGGGGGGGGGGGGGGGGGGGGGGGGFGGFGGGGGGGGGGEFGGGGDDEGGGGGGGGGGGGGFAFGFFGGGFFGGGGFGFGDFFGDDEEGFGGC7BFGEGFGFG=AGG,CGBFGE<F9:*8:EFFGGGGFGFGFFFFGFEB>C6C2EGFGF:<CF)199B>F:4<FEGGFFB)5))9DC>B1?2?2(--1;)CFGFFF018474>C<F69>((3.),3,5<?2*/6)C>
@M03364:396:000000000-C9LGT:1:1101:13076:7003 2:N:0:10
GGACTACTGGGGTTTCTAATCCTATTTGCTCCCCACGCTTTCGTGCCTCAGCGTCAGTAACAGGCCAGGCGGCCGCCTTCGCCACTGGTGTTCTTCCATATATCTACGCATTTTACCGCTACACATGGAGTTCCACCGCCCTCTCCTGTCCTCCAGCCTGCCAGTTTCCAAAGCCTGAACCGGTTGAGCCGGTCCCTTTTACTTCAGACTTGCACAGCCGCCTGCGCACCCTTTACGCCCAATCATTCCGGACAACCCCCGCCCCCCACGTATTCCCCCCGCCGCTGGCCCGTAGTTCCCC
+
CCCCCGGGGGGGGGGGGFFFGGGGGGGGGGGGGGGGGGGGGGGGGGGGGGGGGGGGGGGGGGGGGGGGGGGGGGGGGGGGGGGGGGGGFFFGGGGGGGGGGGGGGGGGGGGGGFGGGGGGGGGGGGGGGGGGGGGGGCGGGGGFGGGFFFGFGFGFGFDGDGF?3=CGGGGGFGFFGA6CGD7>CE8:FF>DGEGGGGGCB>@7=>F4;CE97=C@;?GG9D<?=12)6943?0)-(,CC;(.3)-)6BC)3(,(()-(-,(:;GG3(4-(,).))52-,19((-((-(46(-(-09/6*2
@M03364:396:000000000-C9LGT:1:1101:26623:7018 2:N:0:10
GGACTACTAGGGTATCTAATCCTGTTCGATCCCCACGCTTTCGTGCCTCAGCGTCAGTGCAGGCCCGGCCAGCTGCCTTCGCTATCGGTGTTCTGTGGCATATCTATGCATTTCACCGCTACACGCCACATTCCGCCGGCCTCGACCGCATTCAAGGCCCCCAGTATCATCGGCCCTGACCCGGTTGAGCCGGGAACTTTCACCGCTGACTTAACGGCCCGCCTGCGCTCCCTTTCAGCCCCATAAATCCGGCTAACGCTCGCATCCTCCGTCTTACCGCGGCTGCTGGCCCGGATGTCGC
+
CCCCCGGGDFEGCFGGGGGGGEFFGGGF@FGGGGGGGGGGGGGGGGGGGGGGGGGG,CD9<EF:FGEGGGGGGDGGGGGGGG:FCGEGFGGGGGG?E<DEFGGGGGFFGGGGGGGGGGGGGGGG7C<+4AFGGGFFE+8FFDF*+88@EBF=GEGF,;DEEGFGG3@DFCFGB7);7*,=C>GC8CFEFGGGG5:7C:CGGEG3*==96<7EE6+()(:EBGB(-89D(99614544)0C?(44??A<@FD((-(5?B>B:>G(*:*)-44,,,4.6C63(4>>F?:7?6?:00())/.59
@M03364:396:000000000-C9LGT:1:1101:16152:7035 2:N:0:10
GGACTACTGGGGTTTCTAATCCTGTTTGCTCCCCACGCTTTCGCGCCTCAGCGTCAGTTACAGTCCAGTAAGCCGCCTTCGCCACTGGTGTTCCTCCCGATCTCTACGCATTTCACCGCTACACCGGGAATTCCGCTTACCTCTCCTGCACTCCAGCCCGACAGTATCCAAAGCAATTCCCACCTTGAAAGCAGGACTTTCACTCCAGACTTACCAGGCCGCCTACGCGCCCTTTACGCCCAATCATTCCGGACCACGCCCGCCCCCTACGTATTGCCGCGGCTGCTGGCACGTAGTTCGC
+
CCCCCGGGGGGGGGGGGGGGGGGGGGGGGGGGGGGGGGGGGGGGGGGGFFGGGGGGGGGGGGGGGGGGGGGGGGGGGGGGGGGGGGGGGGGGGGGGGGGGGGGGGGGGGGGGGGGGGGGGGGGGGGGG@FGGGGGGGFDGGGGFGGGGGFGBDD6DFGDG6@*@FFGGGGGGCGEGGFGGGEFGGGFEF,>;CGGCFGGGGEE?FFFFFGFGFFFFGFGGFGFF(2,)6>>B9?:2A?EGG:?(.,6AFGGB:6>?FFF(-(/4CEDB?B<().4)6<(3614((-))(4(.(4()89579
@M03364:396:000000000-C9LGT:1:1101:13799:7064 2:N:0:10
GGACTACCGGGGTATCTAATCCTGTTCGCTCCCCACGCTTTCGCTCCTCAGCGTCAGTAACGGCCCAGAGACCTGCCTTCGCCATTGGTGTTCTTCCCGATATCTACACATTCCACCGTTACACCGGGAATTCCAGTCTCCCCTACCGCACTCAAGCCCGCCCGTACCCGGCGCGGATCCACCGTTAAGCGCTGGCCTTTCACACCGGACGCGACGAACCGCCTCCGAGCCCTTTACGCCCAATAAATCCGGACAACGCTTGCCCCCTACGTATTACCGCGGCTGCTGGCACGTCGTTAGC
+
CCCCCGGGGGGGGFGGGGGGGGGFGGGGGGGGGGGGGGGGGGGGFGGGGGGGGGGGGGFGGGGGGGGGCEDGGEGGGGGGGGGGGFGGFGGGGAEGGGGEGDBFDFGGGGGGGGGGGG=DGGGGFGGGGGGGGGGDFEFGGFGFFG8CEBGAGD?CGGGGGG>DGE*BE98:BG>D5>EF+C5<BC*6::?)*:8*>FGGGFG>DBD(-9451)817(:C>GFF0;3),174(45:A(CEE?43?)64BDD0:>>:@--8(1C0FGDB6:(.)6:46<:;F(342:0>0((42(()0)(9>
@M03364:396:000000000-C9LGT:1:1101:20207:7070 2:N:0:10
GGACTACCAGGGTTTCTAATCCTATTTGCTCCCCACGCTTTCGTGCCTCAGCGTCAGTAACAGGCCAGGCGGCCGCCTTCGCCACTGGTGTTCTTCCATATATCTACGCATTTTACCGCTACACATGGAGTTCCACCGCCCTCTCCTGTCCTCAAGTCTGCCAGTTTCTGAATCATAAATGAGTTGAGCCCATCCCTTTGCCTTCAGACTTAACAGACCGCCTGCCCACCCTTTACGCCCAATCCTTCCGCATACCGCTCGCCACCTACGTATTACCCCGGCCGCTTGCACGGACTTCGCC
+
CCCCCGGGGGGGGGGGGGGGGGGFGGGGGGGGGGGGGGGGGGGGGGGGGGGGGGGGGGGGGGGGGGGGGGGGGGGGGGGGGGFGGGGGGGGGGGGGGFGGFFFFEAEFGGGGEEEGGGGGGGGGCFGGBDFGGGDGG=@FGGG?FGGGDFFE9>8DFDEGGD5CGGGGCCF9;FCGGFCFGGGFFG,:A,:*3@FFFGG?FE;A>@>6@FEGEF,7CBG5>D9B;*/)68@F8;6C1?GE*(/8)19AFG*42??B:9(--4:(9C>08:4))566.+((-0(34((--58:(,(7?68*/
@M03364:396:000000000-C9LGT:1:1101:20284:7075 2:N:0:10
GGACTACTGGGGTTTCTAATCCTGTTTGCTCCCCACGCTTTCGCGCCTCAGCGTCAGTTTCAGTCCAGAAAGCCGCCTTCGCCACTGGTGTTCCTACCGATCTCTACGCATTTCACCGCTACACCGGTAATTCCGCTTTCCTCTCCTGCACTCGAGCCTAGCAGTTTCCAAAGCAATTCCCCCCTTAAACGCAGGACTTTCACTCCAGACTTACCCGGCCGCCTACGCGCCCTTTACGCCCAATCATTCCGGCCCACGCTCGCCCCCTACGTCTTCCCGCGGCTGCTGGCACCTCTTTCGC
+
CCCCCGGGGGFGGGGGGGGFGGGFGGGGGGGGGGGGGGGGGGGGGGGGGFFGGGGGGFGGGGGGGGGGFGGGGGGGGGGGGGGGGGGGFGGGGGGEFGGCFEFGG9FFGGGGGG8FFEGC6FFGC@ECCFGGGGFGE@=FFCEFGGG@EFGEF=+:FEFFEF*=FC7FDCGC?:)@CBGGG,0@EE898,4;95?*?CFCC5C5:68>@CBC*=>(9.?CBD>?06(86C7>>:?)648CG<24?04<FF0,(-(,7(441(24DGD912(4(.:2<C,-(229(,))5:(4(34=**)*1
@M03364:396:000000000-C9LGT:1:1101:10281:7078 2:N:0:10
GGACTACTGGGGTTTCTAATCCTATTTGCTCCCCACGCTTTCGTGCCTCAGCGTCAGTCACAGGCCAGGCGGCCGCCTTCGCCACTGGTGTTCCTCCTAATATCTACGCATTTCACCGCTACACTAGGAATTCCACTTACCTCTCCTGCACTCTAGCTTAACAGTTTCCAATGCCATTCCTGGGTTGAGCCCAGGGTTTTCACATCAGACTTGCCATGCCGTCTACGCTCCCTTTACCCCCAGTAAATCCGGATAACGCTTGCTCCCTCCGTATTACCGCGGCTGCTGGCACGTCTTTAGC
+
CCCCCGGGGGGGGGGGGFFGGAFEFGFGGGGGGGGGGGGGGGGGGDGGGGGFEGGGGGGGGGFGFGFFGGGFGGEGGGGGGGGGGGGGFGFEFGGGGGGGGGGGGGFGGGGGGGGGGGGGGFGGGGGGGGGGGFFGGECGGGGFGGGGGFGF==FFGFF=FFFGF9EGCFGGFGFGGFGGFFDCFGC8A<FGDGGGDGCFG?F?CF4>=>>EE8C4B3CF@DFFF;55687=D<@>C79BC28@AC?CF<C6(-:9?8((-25-:C<1(4(3::?)6C<>6>77>(,8?<.51:175/4*2
@M03364:396:000000000-C9LGT:1:1101:4966:7080 2:N:0:10
GGACTACTAGGGTTTCTAATCCTGTTCCCTACCCATGCTTTCGAGCCTCAGCGTCAGTTGCAGACCAGAGAGCCGCCTTCGCCACTGGTGTTCTTCCATATATCTACGCATTCCACCGCTACACATGGAGTTCCACTCTCCTCTTCTGCACTCAAGAAAAACAGTTTCCGATGCAGTTCCTCGGTTAAGCCGAGGGCTTTCACATTAGACTTATTTTTCCGCCTGCGCTCGCTTTACGCCCAATAAATCCGGACCACGCTTTCCACCTACGTCTTACCGCGGCTGCTGGCACGTAGTCAGC
+
CCCCCGGGGGGGGGGGGGGGGGGGGGGGGGGGGGGGGGGGGGGGGGGGGGFGGGGGGFGGGGGFGGGGGGGGGGGGGGGGGGGGGGGGGGGGGGGGGGGGGGGGGGFGGGGGGGGGGGGGGGGGGGGGGFGFGGGGGGFGGGGFGGGGGFGFGF6F,@8DEGFGGGGGGE8EEGFGGFGGFGGFEG+>FDFGDGGGGGGGGFGCFFF=EGFG4BDEFEGGFGFF=B@>555@@FDFFFGGGF?@FA<EFG3;;6(4>?91:0CA7CD?BF03(4:22<<>922>>::?BF17:,(08*.CF
@M03364:396:000000000-C9LGT:1:1101:19875:7088 2:N:0:10
GGACTACAGGGGTATCTAATCCTATTTGCTCCCCACGCTTTCGTGCCTCAGCGTCAGTCACAGGCCAGGCGGCCGCCTTCGCCACTGGTGTTCTTCCATATCTCTGCGCATTTTACCGCTACACATGGAGTTCCACCGCCCTCTCCTGTCCTCAAGTCTGCCAGTTTCTGAATCATAAATGAGTTGAGCTCATCCCTTTGCCTTCAGACTTAACCGACCGCCTGCGCACCCTTTACGCCCCATCATTCCGGATAGCGCTTGCCCCCTCCGTACTACCGCGGCTGCTGGCCCGTAGTTAGCC
+
CCCCCGGGGGGGGGGGGGGGGGGFGGGGGGGGGGGGGGGGGGGGGGGGGGGGGGGGGGGGGGGGGGGGGGGGGGGGGGGGGGGGGGGGFFGGGGGGGGGGFGGGGGGGGGGGGFGGGGGGGGGGGGGFF@FGGGGGGGGGGGGFGGGGGFGFFE8CFGGGGGFGGGGGFG,@CGCGGFECGGDFGG@:C9DCFGFGGGGGGFF4C4BEFGFGC?,6?2CC;D@F;*6::DDFF;CEDFGG*:?F69<AFG3(-:(-.228??F?GGD(06-4(().:*(--9(4?F):?(4;1(476*6:<
@M03364:396:000000000-C9LGT:1:1101:15276:7106 2:N:0:10
GGACTACCGGGGTTTCTAATCCTGTTCGCTCCCCCAGCTTTCGCGCCTCAGCGTCAGTGGTGGCCCAGAAGGCCGCCTTCGCCACCGGTGTTCTTCCCGATATCTGCGCATTCCACCGCTACACCGGGAATTCCGCCTTCCCCTACCACACTCGAGCCCGCCGGTATCGGAGGCTCGCCGGGGTTGAGCCCCGGGCTTTTACCCCCGACCTACCGGGCCGCCTACGCGCGCTTTACGCCCACTGAATCCGCCTAACGCTCGCCCCCTACGTCTTACCGCTGCTGCTCGCCCGGATTTCGCC
+
CCCCCGGGGGGGGGGGGGGGGGGEGGGGGGGGGGGGGGGGGGGGGGGGGGGGGGGGGGG8FGGGGGGGGGFGGGGGGGGGGGGGGGGG@FGGGGGGGGGGGGGGGGGGGGGGGGGGGGGGGGGGGDGEGDFFGGGGGFCFGGGFGGG<FFGFGDFFGGGGGGF<FEGGG=:=>F,C=:ECEE3:*?,(6AFGGGGG3EFFF2C(9>F(2C><(7/4)7ECBGB1.14)4/4-80)4(3EGC0779-6<?D*(4(.4331(((2:D*)(4?,(.,)-,*-,-()2<:)4;(((((()1*.99
@M03364:396:000000000-C9LGT:1:1101:4895:7122 2:N:0:10
GGACTACCGGGGTATCTAATCCTGTTCGCTCCCCCAGCTTTCGCGCCTCAGCGTCAGTGGTGGCCCAGAAGGCCGCCTTCGCCACCGGTGTTCTTCCCGATATCTACACATTCCACCGTTACACCGGGAATTCCAGTCTCCCCTACCGCACTCAAGCCCGCCCGTACCCGGCGCGGATCCACCGTTAAGCGCTGGACTTTCACACCGGACCCGCCGAACCGCCTACGAGCCCTTTACGCCCACTAAATCCGGATAACGCTTGCACCCTACGTATTACCGCGGCGTCTGGCACGTGTTTAGC
+
CCCCCGGGGGGGEGGGGGGGGGGGGGGGGGGGGGGGGGGFGGGGGGGGGGGGGGGGGEFGGGGGGGGGCFFGFGGGGGGGGGGGGGGGFGGGGGGGGGG>FDEGGGGGGGGGGGGGGGFDEGGGGGGD@FDFGGCCFGGGGGGFDFGCEDGFF@FFGGGCEGFGF8CEGE>EBE0>:>EG?FG*==F;FG:)1CE=FGC9?>GFGFEB()(:3)/7C;GG07>::E?>?G>FFFF24(:EEF(()4)-@F>3(-446<;1<?F)9F583:0(54,).:,441(7-7((,5(,(4()0).:F
@M03364:396:000000000-C9LGT:1:1101:17752:7135 2:N:0:10
GGACTACCGGGGTATCTAATCCTATTTGCTCCCCACGCTTTCGTGCCTCAGCGTCAGTAACAGGCCAGGCGGCCGCCTTCGCCACTGGTGTTCTTCCATATATCTACGCATTTTACCGCTACACATGGAGTTCCACCGCCCTCTCCTGTCCTCCAGCCTGCCAGTTTCCAAAGCCTGTCCCGGTTGAGCCGGTACCTTTCACTTCAGACTTAACAGGCCGCCTACGCACCCTTTACGCCCAATCATTCCGGATAACGCTCGCCACCTACGTATTACCCCGGCTGCTGGCACGTAGTTCGCC
+
CCCCCGGGGGGGGGGGGGGGGGGAFFGGGGGGGGGGGGGGGGGGGGGGGGGGGGGGGGGGGGGGGGGGGGGGGGGGGGGGGGGGGGGGFFFGGGGGGGGGFGGGGGGGGGGGGGGGGGGGGGGGGGGGGGGGGGGGGEGGGGGDFGGGGFGFGDGFGGGGGGFGDGGGGGGDFGBGGF,<CEG>CG,:FF=CD=EGGGGGC9@@GFF)=D7@)A;=FFGGBGD<8*:)4C?BFFAFFFGDCBFBFF2<FG)(4?)4;;(431:2<CF(34?)-5669+8-36--24),:8>F:127F*8CD
@M03364:396:000000000-C9LGT:1:1101:23442:7151 2:N:0:10
GGACTACTGGGGTTTCTAATCCTGTTTGCTCCCCACGCTTTCGCGCCTCACCGTCAGTTGTCGTCCAGTCATCCGCCTTCGCCACTGGTGTTCTTCCTAATATCTACGCATTTCACCGCTACACTAGGAATTCCGATGACCTCTCCGATACTCAAGACCAACAGTTTCAAATGCAGTTCGCGGGTTAAGCCCGCGGATTTCACATCTGACTTGTCGGCCCGGCTACCCGCCCTTTACACCCAGTCAATCCGGACCACGCTTGCCCCCTACGTATTACCGCGGCTGCTGGCCCGTATTTCGC
+
CCCCCGGGGGGGFGGGGGGGGGGGGGGGGGGGGGGGGGGGGGGGGGGGGGGGGGGGGGGGGGGGGGGGGGGGGGGGGGGGGGGGGGGGGGGGGGGGGGGGGGGGGGGGGGGGGGGGGGGGGGGGGFGDGGGGGGG7C@DGGGFFFGG>EEGEEDD?CEGFGE5DGGGGGGGGFGF=AFGDGEC@EG*:FGGGGGGGCEGGGCGFGFFFCGFF<AC(79CE@GF>?E(07DBFFFBAD<GFGFFF*6:>BGC(4;3:F6;B:FGF4AC24:,4))..6<3916;B(()5(((-2,4)0*)99
@M03364:396:000000000-C9LGT:1:1101:3841:7152 2:N:0:10
GACTACAAGGGTATCTAATCCTGTTCTCTCCCCACGCTTTCGCTCCTCAGCGTCCGTAACGGCCCAGAGACCTGCCTTCTCCAGTGGGGTTCTTCCCGATATCTACACATTCCACCGTTACACCGTGAATTCCAGTCTCCCCTCCCGCCCTCCAACCCGCCCGTACCCGCGGCTGATCCACCGTTAAGCTCGGGGCTTTCACACCGGCAGCGACGGAGCGCCTACGACGCCTGTGCGCCCAATCACTGCGCGTACCGCCTGCCCCCCACGTAGGACCCCGGCGGCTGGGCCTTACTGCGCC
+
A<C,,=,CFGGG,CFFFGA9FDFCCF<FFGGFGGG7F:FGFFG;AFFFC@F7F:+@6,B:C7B@C:8FE@GFFC?6:AEF<E6,C5=,+8>EEEGGCCFDCGGFGGGE9@EFF,9<+9+==B=FD8E++5C?EE7,6A+7A?8*6+++60+86)+533@++@59C7EDE*****/*,3;CE892*=*/+8,*1=**13?C7924:.06()-24B*(1(2*(9334/4.(1(.(.))-(2/A6.(0())*1)(-((()((-(,2.>?5(((,(((,)-*-(-,((42,,((((,)(1**-CD
@M03364:396:000000000-C9LGT:1:1101:22967:7154 2:N:0:10
GGACTACCAGGGTATCTAATCCTATTTGCTCCCCACGCTTTCGTGCCTCAGCGTCAGTAACAGGCCAGGCGGCCGCCTTCGCCACTGGTGTTCTTCCATATATCTACGCATTTTACCGCTACACATGGAGTTCCACCGCCCTCTCCTGTCCTCCAGCCTGCCAGTTTCCAAAGCCTGTCCCGGTTGAGCCGGTACCTTTCACTTCAGACTTACCCGGCCGCCTACCCAACCTTTACGCCCCATCATTCCGGGTAACCCTTGCCCCCCACGTATTACCGCGGCCTCTGGTCCGTAGTTCACC
+
CCCCCGGGFGGGGFGGGGGGGGG,FFGGGGGGGGGGGGGGGGEGGGGFGGGGGGGGFFGGFGGFGGGGCFGGGGGGGGEFGGCFGGGG9EFGGGA?FEFFGGFGGGFFGGGGDFGGGEGGGGGF9,8E5,BFFGCF,3=FFDGDGF9EE?FFF8FF8=@9,D?CDEGGFG9>AG@FC8,@9CDECG>:AF8CD>EGGGG9,946*1=*7C7C*;,6>;E=@D@;,*6*(18289))(4?:84149-6-=<3((-,5*.(((,35<C)39-(..5246*-(((-(,()..))(.((0/*)*2
@M03364:396:000000000-C9LGT:1:1101:3247:7175 2:N:0:10
GGACTACCAGGGTTTCTAATCCTGTTCGCTCCCCACGCTTTCGCTCCTCAGCGTCAGTAACGGCCCAGAGACCTGCCTTCGCCATTGGTGTTCTTCCCGATATCTACACATTCCACCGTTACACCGGGAATTCCAGTCTCCCCTACCGCACTCAAGCCCGCCCGTACCCGGCGCGGATCCACCGTTAAGCGATGGACTTTCACACCGGACGCGACGAACCGCCTACGAGCCCTTTCCGCCCAATAAATCCGGATCACGCTTGCACCCTACGTATTACCGCGGCTGCTGGCCCGTGTTTAGC
+
CCCCCGGGGGGGFFGGGGGGGGGGGGGGGGGGGGGGGGGGGGGGGGGGGGGGGGGGGGGGGGGGGGGGFGGGGGGGGGGGGGGDGGGGGGGGGGGGGGGGGDGGGGGGGGGGGGGGGGGGGGGGGGGGCEGGGGGGGFGGGGGFFFGEEDGAFD=DDEDGEEEGC8EGGGGGFG>C:;CF6EGEEGE=FGG**ACCGGGFG?C5CBEF6D>G;)14C1EE>GFB?E(04C>FFB7.4:DGC?01<7BAF<DB?:(.71<<26E2CGGB0((4).5))+-(,446(()).31(3--0)))22
@M03364:396:000000000-C9LGT:1:1101:17434:7189 2:N:0:10
GGCTACAAGGGTATCTAATCCTGTTCGCTCCCCACGCTTTCGCTCCTCAGCGTCAGTAACGGCCCAGAGACCTGCCTTCGCCATTGGTGTTCTTCCCGATATCTACACATTCCACCGTTACACCGGGAATTCCAGTCTCCCCTACCGCACTCCAGCCCGCCCGTACCCGGCGCGGATCCACCGTTAAGCCATGGACTTTCACACCGGACGCGACGAACCGCCTACCAGCCCTTTACGCCCACTAAATTCGTATAACGCCTGCCCCCTACGTATTACCCCCGCCGCTTGCCCGTACTTCCGC
+
CCCC@F@FFGGE,EFEGGGGGFGFGGGGFGGGG9FFGCGGAFGGGGGGFCGGGGCFFFFGEGGGG@FEFGGGDFFG<FDFGG=FGDFD7AFGCEFGGGGGGGG9FGAFEFGFGCFGEGCDG,@FGGGFGFGGGCEFFFGGGG8*=FCG6?+8=>8;DEEGGGF6@EEGEGDEE:8/5?FGGEGFGC*98,*+;E6CDGGFF<+6DDF@BC>E(.*-9>E:9D088*.)4>?17:A<??GGE,(().))19244>4651(440*4FG)(40:5)...6+(,-4-(3,(,(.83-((7@*)19
@M03364:396:000000000-C9LGT:1:1101:16385:7200 2:N:0:10
GGACTACTGGGGTATCTAATCCTGTTCGATCCCCGCACTTTCGTGCATGAGCGTCATTTACGGCTTGGTCAGCTGCCTACGCAATCGGGGTTCTTCGTCATATCTATGCATTTCACCGCTACACGACGAATTCCGCCAACCTCAACCGCAATCAAGCCCGGCAGTATCAACGGCGGAATGGAGTTGAGCTCCACGATTTGACCGCTGACTTGCAAGGCCGCCTGCGCACCCTTTAAACCCAATAAATCCGGATAACGCCCGCCTCCTCCGTATTACCCCCGCCGCTTGCCCGGAGTTCGCC
+
CCCCCGGGCFGGGGGGGGGGGGGGGGGGGGGGGGGGGGGGGGGGGGGGGGGGGGGGGGGGGGGGGGGGGGGGGGGGGGGGGGEGGGGGDGGGGGGGGGGFGGGGGGGGGGGGGGGGGGGGGGGGGDGGGGGGGGGGE@CGGGGBFGGGGBFAFEFFGGGGGGFGGGGGGGGGDGFG5;CEF+>?EG26F,>CFFGECFGFFCG;GB>;:*:?B6+5CB=E;D03.*-)2>B???2)44;C?(()9>2)0/112<)3)2(416*-5C*47(8.,56:<+4-16(4(((4:,)(4-(05*-)1
@M03364:396:000000000-C9LGT:1:1101:21269:7226 2:N:0:10
GGACTACCCGGGTTTCTAATCCTGTTTGCTCCCCACGCTTTCGCGCCTCAGCGTCAGTTATCGTCCAGCAATCCGCCTTCGCCACTGGTGTTCCTCCTAATATCTACGCATTTCACCGCTACACTAGGAATTCCGATTGCCTCTCCGACACTCAAGGGATACAGTTTTGAAAGCAGTTCCGGGGTTGAGCCCCGGGATTTCACTCCCAACTTGCATCTCCGCCTACACGCCCTTTACACCCAGTAAATCCGGACAACGCTTGCAACCTACGTATTCCCGCGGCTGCTGGCACGTAGTTAGC
+
CCCCCGGGGGGGGGGGGGGGGGGGGGGGGGGGGGGGGGGGGGGGGGGGGGGGGGGGGFGFGGGGGGGGGGGGGGGGGGGGGGGGGGGGFGGGGGGGGGGGG?FGGGGGGGGGGGGGGGGGGGGGGGGGGGGGGGG+@FGGGGGFFGG8CDGFGFGFCE8DGGFGFFGFFGGGFFFGGFGGGGGGGG7<FFGGG7EG5BFGGFGFGFF=BGFC46+/@;FGFGFF?FFFDD@FF@36<4FFG?B7?<9AFGG>?B3:F6>?8BF77CG:?FB72>(.<<:921>071.)4:?<?1(.014CG
@M03364:396:000000000-C9LGT:1:1101:16253:7227 2:N:0:10
GGACTACTGGGGTTTCTAATCCTGTTCGCTCCCCACGCTTTCGCTCCTCAGCGTCAGTAACGGCCCAGAGACCTGCCTTCGCCATTGGTGTTCTTCCCGATATCTGCGCATTCCACCGCTACACCGGGAATTCCGCCTTCCCCTACCACACTCGAGCCCGCCGGTATCGGAGGCTCGCCGGGGTTGCGCCCCGGGCTTTTACCTCCGACCTAACGGGCCGCCTACGCGCGCTTTACGCCCAATGCATCCGGATCACCCCCGCCCCCTCCGTATTACCCCCGCCGCTTGCACGTCCTTCCCC
+
CCCCCGGGGGGGFGGGGGFGGGGGGGGGGGGGGGGGGGGGGGGGGGGGGGGGGGGGGGGGGGGGGGGGE<FGGGGGGGGGGGGGGGGGFGGGGGGGGGGGGGGGGGGGGGGGGGGGGGGGGGGGGGGGGGGGGGGGGEGGGGGFFGG,DFGDF=CDGGGGGF9C:EEGEDCGEG@F=EGEEEDFEE*6AFGGGGDD);CE?4<4CFD13D9C?FC>GFG59D?<8220,99,8<6>66EG?204)..-<572:3?F)4(3((:9G5>1:((((..4)+((41(4;9(-4).24(,86*(*2
@M03364:396:000000000-C9LGT:1:1101:22700:7251 2:N:0:10
GGACTACAAGGGTATCTAATCCTATTTGCTCCCCACGCTTTCGTGCCTCAGCGTCAGGTACAGGCCAGGCGGCCGCCTTCGCCGCTGGTGTTCTTCCACATCTCTACGCATTTTACCGCTACACATGGAGTTCCACCGCCCTCTCCTGTCCTCAAGCCGTGCAGTTTCCAAAGCCTGAACCGGTTGAGCCGGTCCCTTTTACTTCAGGCTTGCACGGCCGCCTGCTCAGCCTTTACGCCCAATCCTTCCGGATACCGATTGCCACCTACGTATTACCCCGGCTGCTCGCACGTAGTTTGCC
+
CCCCCGGGGGGGGGFGGGGGGGG,FEFDFFEGGGGGGGGGGGGGGGGGGG@FGGGGGGGGGGGGGGGGGGGGGGGGGGGGGGGGGGGGFGGGGGGDFGGGFDGGFGFGGGGGF9EFGGEDGGGGGGGGGG>CFGGGGF?@FGF*=BB?DDFEGAFFFGGG>FA>@FFCFGFA?<@57*,4:*@BE>,7AC*:8CCFCFGGC79?@6A)5C3>DA6/:9*79D(((+.*(04()5-)1:EG84?()-54;D)23838;((-:2<)9C4((3())5).-+4,2(((,5.,2(,34420@*)2*
@M03364:396:000000000-C9LGT:1:1101:14403:7252 2:N:0:10
GGACTACACGGGTTTCTAATCCTGTTCGCTCCCCACGCTTTCGCTCCTCAGCGTCAGTAACGGCCCAGAGACCTGCCTTCGCCATTGGTGTTCTTCCCGATATCTACACATTCCACCGTTACACCGGGAATTCCAGTCTCCCCTACCGCACTCAAGCCCGCCCGTACCCGGCGCGGATCCACCGTTAAGCCCTGGCCTTTCACACCGGCCGCGCCGACCCGCCTACGCGCCCTTTACGCCCAATAAATCCGGATCACGCTCGCCCCCTACGCATTCACGCGGCTGCTGGCACGTCTTTAGC
+
CCCCCGGGGGGGGGDGGGFGGGGEGFEFGGGGGGGGGGGGGGGGGGEGGGGGGGGGGGGFGGGGGGGGFGGGGGGGGGGGGGGGGEGGGGGGGFGGGGGEFDCGGGGFGGGGEEFGGGG=8F;FF7FEFDDFGGF5@F8FGCEFGGG@CBGFGDGFGGGGGGFGG8ECF*859>@G*/?FCFF<8E*(3?+*;=C*;FGGGFG?<>)((9-=958,9(:E>GFB:FB)(9911(.568GGGF0:/3)-9<3((321:,4:(,:(7EC7,6((-31))318916((-422:144,(00*)22
@M03364:396:000000000-C9LGT:1:1101:22353:7259 2:N:0:10
GGAATACTGGGGTTTCTAAGCCTGTTTGATCCCCACGCTTTCGTGCCTGAGCGTCAGTTGCGAGCTCGTGACCTGACTTCTCGATCGGTGTTCTGTGACATATCTAAGCATTTCACCGCTACACATCACATTCCAGCCACGCCTATCACACTCTAGTCCGGCCGTATCAAAGGCCCGATTGGAGTTGAGCCCCAACTTTTCACCCCTGACTTTCCGATCCGCCTGCGCGCCCTTTCAACCCCACGAATCCGCATACCGCTCGTATCCTCCGTATTCCCGCGGCTGCTGGCACGGTGTCCGC
+
A-,,6,CC@FF7@8FCEF,E,EFEC@EEFAF-;6B:::FCGECF<6FFGG?FF@FCEF,,CFECCCF:@CC@FGC8EFFG,CFFF@FD=?FEGGEFD9?EEFGG,@9?FA?CEFDFEEECEFGED,,:=BFF,FGD=BF?C+D5?FG,,;A:,*+5C,E=>C*0@+AFCFGD?F)+4*+C*,;:D?8;6>3;C9CCGFGCEA9>*/@@>G=,*4>2D(CCB8182;7>(919F;3))7CF8(,,)-,2>F3(,:3)<32(77/-020).,44,4:<A930((4(4()586:<B2()0))9/
@M03364:396:000000000-C9LGT:1:1101:8296:7265 2:N:0:10
GGACTACCCGGGTTTCTAATCCTGTTCGCTCCCCACGCTTTCGCTCCTCAGCGTCAGTAACGGCCCAGAGACCTGCCTTCGCCATTGGTGTTCTTCCCGATATCTACACATTCCACCGTTACACCGGGAATTCCGATTACCCCTACCTCACTCAAGCCCGCCCGTACCCGGCGCGGATCCCCCGTTAAGCGCTGGACTTTCACCCCGGCCGCCGCGAACCGCCTACGAGGCCTTTCCGCCCAATAAATCCAGATATCGCTTGCACCCTGCGTTTTTCCCGTGCTGCTCGCCCGTCGTTAGC
+
CCCCCGGGGGGG@BFC9CFFFGA,CC@FG@@FGGEGGGGGGCFDCFC=FFGFGFGG:CEEFGGDGGGG<FFGGGGGGGGFFGG>F9DF54E?E<DF9E?CG@EFDAFGGGGG95@,E>E>+8EEEG:F+:F:?F,++++5CD6*8FF=FFGE9)03C=+@C+9C:*9BEC*8**:D5)=,*/>*=6F0C9*)22:*5>CFG)0.1>B>931E0)*-/(121C((,*(0(),(),5)62CEG6<?9))-*9*5))))*,-.48*<6E7((463((-(.2,((-(2<3))-(3(,((.))4*2
@M03364:396:000000000-C9LGT:1:1101:12119:7281 2:N:0:10
GGACTACTAGGGTTTCTAATCCTGTTCGCTCCCCACGCTTTCGCTCCTCAGCGTCAGTAACGGCCCAGAGACCTGCCTTCGCCATTGGTGTTCTTCCCGATATCTACACATTCCACCGTTACACCGGGAATTCCAGTCTCCCCTACCGCACTCAAGCCCGCCCGTACCCGGCGCGGATCCACCGTTAAGCGATGGACTTTCACACCGGACGCGACGAACCGCCTACGAGCCCTTTACGCCCAATAAATCCGGACAACGCTTGCCCCCTACGTATTACCGCGGCTGCTGGCCCGACGTTAGC
+
CCCCCGGGFGGGGGGGGGFGGGGGGGGGGGGGGGGGGGGGGGGGGGGGGGGGGGGGGGGGGGGGGGGG8FFGGGGGGGGGGGGGGGGGFGGGGGGGGGGGGGGGGGGGGGGGFGGGGGGGEGGGGGGGGGGGGGGGGGGGGGGFGGGCEEGFGF?FGFGGGGFGGGGGGGDGFGFGGDEFGGGGFE:3=FCGFGG6DGGGGFGFGFDF;C1:>BG>G2CEBGFBFC1>:D>??::AFFGGG??F)5)-@FC>?B>BFFFBBFG(0ADF?662?FF<<F?B>91(30.8>??6>(()0)39:
@M03364:396:000000000-C9LGT:1:1101:8637:7286 2:N:0:10
GGACTACCCGGGTTTCTAATCCTGTTTGCTCCCCACACTTTCGAGCCTCAGCGTCAGTTAGAGCCCAGCAAGCCGCCTTCGCCACTGGTGTTCCTCCGAATATCTACGCATTTCACCGCTACACTCGGAATTCCGCTTGCCTCTACTCCACTCAAGAATAACAGTTTCAACGGCAGTTTATGGGTTGAGCCCATAATTTTCACCGCTGACTTGCTATCCCGCCTGCGCTCCCTTTACACCCAGTAATTCCGGATCACGCTTGCCACCTACGTATTACCGCGGCTGCTGGCCCGGCGTTAGC
+
CCCCCGGGGGGGGGGGGGCFGGGFGGGGGGGGGGGGGGGGGGGGGGGGGGGGGGGGGGGGGAFGGGGGGGGGGGGGGGGFGGGGGGGGGGGGGGGGGGFEFGGGGGGGGGGGGGGGGGDDEGGGGGGGGGGGGGFGGGFGGGGFGGGGGFGFGF?D,8EDGGFGGGFGEEGGFGFGGFGG7DGGFCF@FDGGGF6FFGGGGCDEGFBB=CBFEF,8=5FG=G>D?C9>;GFF;EECF39FGFFF=?ECFGGB:?08F:???FG?0AF::01,5)54:9:4,1916?:>?B(31,(00)(1:
@M03364:396:000000000-C9LGT:1:1101:11834:7289 2:N:0:10
GGACTACACGGGTATCTAATCCTGTTCGATCCCCGCACTTTCGTGCATGAGCGTCATTTACGGCTTGGTCAGCTGCCTACGCAATCGGGGTTCTTCGTCATATCTATGCATTTCACCGCTACACGACGAATTCCGCCCACCTCAACCGCAATCAAGCCCGGCAGTATCAACGGCGGAATGGAGGTGAGCTCCACGATTTGACCGCTGACTTGCCAGGCCGCCTGCCCCCCCGTTAACCCCAATTAATCCGGATTACGCTCGGCTCCTCCGTATTACCCCCGCTGCTGGCACCGAGTTCGCC
+
CCCCCGGGGGGGGEGGGGGGGGGGGGGGFGGGGGGGGGGGGGGGGGGGGGGGGGGGGGGGGGGGGGGGGFGGGGGGGGDGGGGGGGGGGGGGGGGGFDGGGCFGEFFGGGGGGGGGGGGGGGGGEEGGEGGGGGFGG+=FGGG*AFGEGA+=F=D?FFGEGFEGFFDGCG8>@C=DEEGF6+2*=8,/;,CGFFG59CG+:;CB<.76(:4+.)<:F(A79C6?,*()-72,4:04)-:E*-()*.<<FD:16(,8<,(447*-9;*,,,43:0-66+3(99((4),(((5(3(-.7*,/1
@M03364:396:000000000-C9LGT:1:1101:19685:7299 2:N:0:10
GGACTACTCGGGTATCTAATCCTGTTCGATCCCCACGCTTTCGTGCCTCAGCGTCAATAGCGGATTTGTGAGATGCCTTCGCAATCGGTGTTCTGAGTGATATCTATGCATTTCACCGCTACACCACTCATTCCTCCCACAGCATCCGCATTCCAGCCTCACAGTATCAACGGCACTTTCCGGGTTGAGCCCGGGCCTTTCACCGCTGACTTGCAAAGCCGCCTACGCACCCTTTCAACCCAATGAATCCGGATCACGCTCGCATCCCCCGTATTTCCGCGGCTGCCGGCACGGGTGTTGC
+
CCCCCGGGGGGGGGGGGGGGGGGGGGGGGGGGGGGGGGGGGGGGGGGGGGGGGGGFFFGGGGG>FGFGGGGGGGGGGGGGGGEGGGGGFFGGGGGGGGGGGGGGGGGGGGGGGGGFGGGGGGGGGGGGGGGGGGGGGGGGGGG*AFGGGFGFG9DDFDDGFGFGGGFGGGGGEG@GGFGGGGG:CGC@FFFGGGGGGGGGGFGFGFD@2CE?*4,98>@F@GF?08;BFGFF0@F)1?GGGB1?FAABFGGF?022?8:063:4*:9:BF9:335)6+,(((.,41,(4>49?>10.0(1:
@M03364:396:000000000-C9LGT:1:1101:8381:7316 2:N:0:10
GGACTACTGGGGTTTCTAATCCTGTTCGCTCCCCACGCTTTCGCTCCTCAGCGTCAGTAACGGCCCAGAGACCTGCCTTCGCCATTGGTGTTCTGCCCGATATCTACACATTCCACCGTTACACCGGGAATTCCAGTCTCCCCTACCGCACTCAAGCCCGCCCGTACCCGGCGCGGATCCACCGTTAAGCGCTGGACTTTCCCACCGGCCGCACCGGACCGCCTACCAGCCCTTTACGCCCCACAAAACCGGATCACGCTTGCCCCATCCTTCTTCCCGCCGCGTCTGGCCTGTCTTTGGC
+
CCCCCGGGGGGGGGGGGGGGGGGGGGGGDGEGGGGGGGGGGGGE@F@FGGGGGGGGGGGGFGC@FGEGCDC@FGGGGGGGGG:CG,FF9FGGGG,E<,CFGGDGGG9,BEGGGCFGGGEDGGGFGECG@FGGGGG,3C+F:6@?+,@3CAGFGFGFG8FEGGEGFBEG?7**/>@G*)4=E+***316@F8)2*:1;FF9@.?7FEF>0<>C()1,)(:/(C>1(2(02C??BF264(/:*4,-03((0*136(-44411(4A4FG*.2())-.)668:0,443221<0).)-4)/9*40*
@M03364:396:000000000-C9LGT:1:1101:7315:7320 2:N:0:10
GGACTACTCGGGTTTCTAATCCTGTTCGCTCCCCACGCTTTCGCTCCTCAGCGTCAGTAACGGCCCAGAGACCTGCCTTCGCCATTGGTGTTCTTCCCGATATCTACACATTCCACCGTTACACCGGGAATTCCAGTCTCCCCTACCGCACTCAAGCCCGCCCGTACCCGGCGCGGATCCACCGTTAAGCGATGGACTTTCACACCGGACGCGCCGAACCGCCTACGAGCCCTTTACGCCCAATCAATCCGGATAACGCTTGCACCCTCCGTATTACCGCGGCCGCCGGCCCGTAGTCAGC
+
CCCCCGGGGGGGCFDGGGGGGGGGGGGGGGGGGGGGGGGGGGGGGGGGGGGGGGGGGGGGGGGGGGGGGGDGGGGGGGGGGGGGG9FGEGGGFFGGGGGGGGGGGGGGGGFGGFFGGGECGGGGGEGGGGGGGGGFGGGGGFGFFFGCGEGFFBGFGGGGGGFGECECGGGED<>D5?EG,><FGE76+8/:7:=*;EC7:CG<FED>6D9C07?-/3CC,56(-0-)(9328?DAAFGGD1(.).54@FG>FB(44(4:08C)7AC?:?;4(4()6<3>442(-((((4(4;1(00*60>
@M03364:396:000000000-C9LGT:1:1101:20817:7332 2:N:0:10
GGACTACACGGGTTTCTAATCCTGTTCGCTCCCCACGCTTTCGCTCCTCAGCGTCAGTAACGGCCCAGAGACCTGCCTTCGCCATTGGTGTTCTTCCCGATATCTACACATTCCACCGTTACACCGGGAATTCCAGTCTCCCCTACCGCACTCAAGCCCGCCCGTACCCGGCGCGGATCCACCGTTAAGCGATGGACTTTCACACCGGACGCGACGAACCGCCTACGAGCCCTTTACGCCCAATAAATCCGGATCACGCTTGCACCCTACGTATTACCGCGGCTGCTGGCACGTAGTTAGC
+
CCCCCGGGGGGGGGGGGGGGGGGGGGGGGGGGGGGGGGGGGGGGGGGGGGGGGGGGGGGGGGGGGGGGGGGGGGGGGGGGGGGGGGGGGGGGGGGGGGGGGGGGGGGGGGGGGGGGGGGGGGGGGGGGGGGGGGGDGGGGGGGFGGGEGEGFF5=?GGGGGGFGGEGGGGGGFGFGC>GGCGGDGG*:FFCDGGEEFGGGGFG3DDF>9DBG;7C>D>GGBGF?6;678<>F7?>-:<GGG0620.:-=FD>BB(4?<BBF<;)9FG23?6(4<?)6<4,-49BF?22:?(5?3().*):*
@M03364:396:000000000-C9LGT:1:1101:4847:7332 2:N:0:10
GGACTACTGGGGTATCTAATCCTATTTGCTCCCCACGCTTTCGTGCCTCAGCGTCAGGTACAGGCCAGGCGGCCGCCTTCGCCGCTGGTGTTCTTCCACATCTCTACGCATTTTACCGCTACACATGGAGTTCCACCGCCCTCTCCTGTCCTCAAGCCGTGCAGTTTCCAAAGCCTGAACCGGTTGCGCCGGTCCCTTTTACTTCAGACTTGCACAGCCGCCTGCCCACCCTTTACGCCCAATCATTCCGTATACCGCTTGCCCCCTACGTACTCCCCCGGCTGCCTGCACGATCTTCGCC
+
CCCCCGGGGGGGGGGGGGFGGGGAFGGGGGGGGGGGGGGGGGGGGGGGGGGGGGGGGFGGGGGGGGGGGGGGGGGGGGGGGGGGGGGGGGGGGFGGGGGGGGGGGGGGGGGGGGGGGGGGGGGG?FGGGGGGGGFGGCCGGGFFGGGGGFGFGFC6FGGEEGFGFFGGGGGFFGFGGFFEFGG>EG,8?CEDGGGGFGGGG751;+85;FFDC8EEGFGGFG:((*4/8D?(8B:42?GG*83844<>FG6(:?):)-,4(4+4<EC(4:?2(-)(.*(,,((-(().3.:((((018(5>
@M03364:396:000000000-C9LGT:1:1101:22658:7341 2:N:0:10
GGACTACAGGGGTATCTAATCCTGTTTGCTCCCCACGCTTTCGAGCCTCAACGTCAGTTTTCGTCCAGCAAGCCGCCTTCGCCACTGGTGTTCCTCCCAATATCTACGCATTTCACCGCTACACTGGGAATTCCACTTGCCTCTCCGATACTCTAGCTGCATAGTTTCCAAAGCAGTCCCGAGGTTGAGCCCCGGGCTTTCACTTCAGCCTTACCCAGCCGTCTACGCTCCCTTTACACCCAGTCAATCCGGATAACGCTTGCACCATACGTCTTACCGCGGCTGCTGGCCCGTATTTCGC
+
CCCCCGGGGGGGGGGGGGGGGGGFGGGGGGGGGGGGGGGGGGGGGGGDEGGGGFGGCCFGGGGGGGGGGGGGGGEGGGGGGEGGGGGGFGGGGGGGGDGGGGGGGGFGGGGGGGGGGGGGGGGGGGGGGGGGFGGGGGGGGFDDGG6+@5FDFFGFFGGGFGBFGGGDFGGGFGFGGFF<CEDFGG@@FFCFGGGEDGGGGFGEGFFC*8>7*9,0;2CF@CBD@CD><G@;@EF4>CGFGD?E*453ACCB04(6?:9:?:>?GG*54:?>2:?)6<:,,4((4(,.48069>0)<=9C7
@M03364:396:000000000-C9LGT:1:1101:12220:7347 2:N:0:10
GGACTACTAGGGTATCTAATCCTGTTTGCTCCCCACACTTTCGAGCCTCAGCGTCAGTTAGAGCCCAGCAAGCCGCCTTCGCCACTGGTGTTCCTCCGAATATCTACGCATTTCACCGCTACACTCGGAATTCCGCTTGCCTCTACTCTACTCAAGCCCTACAGTTTTGGATGCAGCTCCGCGGTTAAGCTGCGGCATTTCACATCCAACTTGCCGTCCCGCCTGCGCTCCCTTTACACCCAGTAAATCCGGACAACGCTTGCCCCCTACGTATTACCGCGGCTGCTTGCCCGTAGTTAGC
+
CCCCCGGGGGGGG,EFGGGGGGGGGGGGGGGGGGGG>FGGGGGCFGFF@FGGGGGGGGF9<<FDGGGGF<CFGGGGGGGGGGGGGGGGGGGGGGGGGG7FFFGGGGGGGGGGGGGGGGGGGGGGGGGFCFGGGG8FC:+AEFGFCF9=,5FDF7DD,++@,AFFG;DD=EFGFGFG85DEE6+@EG*:FF,4;EE*3BFGGFGFGF>3>G@FC1>(26EE2DF?0=>F:GBF;;;C3.CCEDD:*-6AFGG3:B6<>;FFB?F2*;D((4825AFF:<13(2961:.).4(4:>()0*);:
@M03364:396:000000000-C9LGT:1:1101:3565:7353 2:N:0:10
GGACTACACGGGTATCTAATCCTGTTCGCTCCCCACGCTTTCGCGCCTCAGCGTCAGTGGTGGCCCAGAAGGCCGCCTTCGCCACCGGTGTTCTTCCCGATATCTGCGCATTCCACCGCTACACCGGGAATTCCAGTCTCCCCTACCGCACTCAAGCCCGCCCGTACCCGGCGCGGATCCACCGTTAAGCGCTGGGCTTTCACACCGGACGCTACGAACCGCCTACGCGCCCTTTCCGCCCAATCAATCCGGATAACGCTTGCCCCCTACGTATTCCCGCGGCTGCTGGGCCGTAGTTAGC
+
CCCCCGGGGGGGGGGGGGGGGGGGGGGGGGGGGGGGGGGGGGGGGDGGGGGGGGGGGDACFGEGGGGG<EFFGGGGGGGGGGGGG?FG@FGGGGGGGFGEGGGGGGGGGGGGGGGGGGGGEEGGGGGGDGFFGG:C7D=FFFGFGGGDDAGFG5CFGFFGGD>DGCGGGC8*?CBC=>GG9F**BC86=9C)*2:*>FGGG<F)6>59(>(2():4<(?=9C;BFGF)4C9BFFF))(/AE(-().,6@FG96(-)749?::8(2CD96?(34)2)-347(0444<02>((((-(00*):7
@M03364:396:000000000-C9LGT:1:1101:28079:7370 2:N:0:10
GGACTACTGGGGTATCTAATCCTGTTTGCTCCCCACACTTTCGCGCCTCAGCGTCAGTTACAGTCCAGTAAGCCGCCTTCGCCACTGGTGTTCCTCCCGATCTCTACGCATTTCACCGCTACACCGGGAATTCCGCTTACCTCTCCTGCACTCAAGCCCATCAGTATCCAAAGCAGTTCCCACCTTAAACGCAGGAATTTCACTCCAGACTTAACAGGCCGCCTACGCGCCCTTTACGCCCAATCATTCCGGACAACGCTTGCCCCCTACGTATTACCGCGGCTCCTGGCCCGTATTTTGC
+
CCCCCGGGGGGGGGGGGGFGFGGGGGGGGGGGGGGGGGGGGGGGGGGGGGGGGGGGGGGGGGGGGGGGGGGGGGGGGGGGGGGGGGGGGGGGGGGGGGGGEGGGGGGGGGGGGGGGGGGGEGGGGGGDGGGGGGGGGFDGGGGFGGGECFFDGD6D:EGGGGFGGFFGGGGGFG<DGFGGGGGGGGFAB,*<CGGDGGGGGFGFGFFF*:BF4+>>79F5>D@D1:()(:13(6;777EEGFFBF?FAFGC((3(,8998::F.9EDB6?:?,6:).34--29((-45(.311,()0*):7
@M03364:396:000000000-C9LGT:1:1101:7408:7393 2:N:0:10
GGACTACCAGGGTTTCTAATCCTGTTTGCTCCCCACGCTTTCGTGCCTCAGCGTCAGTCACAGGCCAGGCGGCCGCCTTCGCCACTGGTGTTCTTCCATATCTCTACGCATTTTACCGCTACACATGGAGTTCCACCGCCCTCTCCTGTCCTCAAGCCGTGCAGTTTCCAAAGCCTGAACCGGTTGAGCCGGTCCCTTTTACTTCAGACTTGCACAGCCGCCTGCCCACCCTTTACGCCCAATCATTCCGGATAACGCTTGCCACCTACGTATTACCCCCGCTGCCGGCCCGGAGTTAGGC
+
CCCCCGGGGGGGDGGGGGGGGGGGGGGGGGGGGGGGGGGGGGGFGGGGGGGGGGGGGGGGGGGGGGGGGGGGGGGGGGGGGGGGGGGGDGFEGGGGGGGGGGGGGGGGGGGGFGGGGGGGGGFGDGGGFGGGGGGGGECGGD>:DGGGFFGFGFDDFGGGCFCG>ECFGGGGFGFCFF,@:8CFEGF=FFGGCECF>CFGGB@<GFF?8CC77*>@F@F=>G?FF*/0:DF42?))4:EE5((4))-6?GC((,)).44(36<4DG*,5234<8)-6+((41(41(-4;((,((-0<*)*2
@M03364:396:000000000-C9LGT:1:1101:7634:7405 2:N:0:10
GGACTACCCGGGTTTCTAATCCTGTTCGCTCCCCACGCTTTCGCTCCTCAGCGTCAGTGACGGCCCAGAGACCTGCCTTCGCCACTGGTGTTCCTCCCGATATCTACGCATTCCACCGCTACACCGGGAATTCCGCCTGCCTCTCCATCACTCAAGGCCTGCAGTTTCAAATGCAGTTCCCGGGTTAAGCCCGGGGATTTCACATCTGACTTGCTGGTCCGCCTACTCGCCCTTTACACCCAGTAAATCCGGACCACGCTTGCCACCTACGTTTTACCGCGGATGCTTGCCCGTAGTTGGC
+
CCCCCGGGGGGDGGGGGGGGGGGDEGGDGGGGGEFGDGGGGGGGGGGGGGGGGGGECFC<EGGGECFFGFGFF=EFGGG<FC?FGGGGGGGGGGGGGDGGGGG9A=BFFG7FF<DGGGGGGG=F@EFGGGCDCFGEDCFGGGGFGGE8EF>AGBDFCGG66F?:FGGFGFGGFFCAAB;BFCDCEGGEFB:C)7=CGGC9@CG?+;AE3@7<)6+7D8CF@G@@79)/,9(81:2452CFEFFFFA><BG)((((-731?((*(:CF2(.(,(,-6<9633;((((..5((.83237*)97
@M03364:396:000000000-C9LGT:1:1101:14592:7427 2:N:0:10
GGACTACACGGGTATCTAATCCTGTTCGCTCCCCACGCTTTCGCTCCTCAGCGTCAGTAACGGCCCAGAGACCTGCCTTCGCCATTGGTGTTCTTCCCGATATCTACACATTCCACCGTTACACCGGGAATTCCAGTCTCCCCTACCGCACTCAAGCCCGCCCGTACCCGGCGCGGCTCCACCGTTAAGCGATGGACTTTCACACCGGACGCGCCGAACCGCCTACGAGCCCTTTACGCCCAATAACTCCGGATCACGCTTGCACCCTACGGTTTACCGCGGCTGCTGGCCCGTAGTTCGC
+
CCCCCGGGGGGGGCFGGGGGGGGGGGGGGGGGGGGGGGGGGGGGGGGGGGGGGGGGGGGGGGGGGGGGGGFGGGGGGGGGGGGGGGGGGGGGGGGFGGGGGGGGGGGGGGGGGGGGGGFDGGGGGGGGGGGGGGGGGGFGGGGFGGGEGFGFGFCFGEGGGGFGGGGGGGGGFGFG*)CC+AD@FG78FFC<FEE6FGGGG5E3C>@>FG;=():499GGFGF:2E?)3C>??7?9A(:CC12?)5))9C39(2(4F??:22C)9FDFFB(,(-4,6C4469BF(2),((36>>-).*-1)
@M03364:396:000000000-C9LGT:1:1101:19019:7429 2:N:0:10
GGACTACCGGGGTATCTAATCCTGTTTGCTCCCCACGCTTTCGTGCCTGAGCGTCAGTTATGTCCCAGGAGGCTGCCTTCGCCACCGGTGTTCTTCCACATCTCTACGCATTTCACCGCTACACGTGGAATTCCACCTCCCTCTGCCGCACTCTAGTCCAGCAGTCACATATGCAATTCCCGCGTTGAGCCCGGGGCTTTCACATCTGACTTACCCAACCGCCTGCGCACCCTTTACGCCCAGTCATTCCGATTAACGCTCGCCCCCTACGTATTACCGCGGCTGCTGGCACGTACTTAGC
+
CCCCCGG<+@FFG7FGGGGGGGG@FGGGGGGGGGGGGGGGGGG<FGGG,EFGGGGGGFG966C<FGGGGGDFG,EFGGGGGGGG,?CFFGGGG9FFGFDGG<FGGGGGGGGGGGGG<CGGGGGG+=F:FGGGGG8E,48FGGGF89>+@@GBGEGF3@,=8FFGGD,E,,@DCF*+CFGGG6**@E*:*8,;DGGE4EGGGFGC+?+>4@EG<6+(*/:CBGFF;C>A4DBFF:B<A<=EGB6?*6A<FGF00::AF?9069C(9CG>2348?9?9AC8>B7BFF:5:0:1?<.4)0/<:F
@M03364:396:000000000-C9LGT:1:1101:24791:7432 2:N:0:10
GGACTACAGGGGTTTCTAATCCTGTTCGCTCCCCACGCTTTCGCTCCTCAGCGTCAGTAACGGCCCAGAGACCTGCCTTCGCCATTGGTGTTCTTCCCGATATCTACACATTCCACCGTTACACCGGGAATTCCAGTCTCCCCTACCGCACTCAAGCCCGCCCGTACCCGGCGCGGATCCACCGTTAAGCGATGGACTTTCACCCCGGACGCGACGAACCGCCTACGAGCCCTTTTCGCCCAATCAATCCGGAATACGCTTGCACCCTTCGTCTTACCGCCGCTGCCTGCCCGTATTTTGC
+
CCCCCGGGGGGGFGGGGGCEGGGFGGGGGGGGGGGGGGGGGGGGGGGGGGGGGGGGGGGGGGGGGGGGGGGGGGGGGGGGGGGGGGGGFGGGGGGGGGGGGGGGGGGGGGGGGGGGGGGGEGGGGGGGGEGGGGG9EFGGGGGDCGGEGFGF@58?FFFEGGFGEGGGGGGGFGFG*8CG9EG78C*2=CC*;EC?FFGGGCG);AD;(9(:()217;CE1DBF(:38257:F:?)6-;EG0:B))))19C3(-(5B:B04(;,9CD3(8?2(,8A<C(-(4(,4(())4(1?B(.)*)20
@M03364:396:000000000-C9LGT:1:1101:23264:7433 2:N:0:10
GGACTACTCGGGTTTCTAATCCTGTTTGATTCCCGCACTTTCGAGCCTCAGCGTCAATACCACCCCAGGAGACTGCCTTCGCAATCGGCGTTCTTCGTCATATCTAAGCATTTCACCGCTACACAACGAATTCCATCTCCCTTGTGTGTATTCAAGAACGGCAGTATCAACGGCATGACCGCGTTGGGCCCGGACATTTGACCGCTGACTTACCATTCCGCCTACGCTCCCTTTACACCCAATAAATCCGGATAGCGCTCGCCTCTTCCGTATTACCGCGGCTGCTGGCACGGAATTCGCC
+
CCCC@FGGGGGGGGDGGGFGGGGGGGGGGGGGGGGDCGGGGGG@EEEFGGFCECFG,CFCFGGGGEGF7FFGFFGEFAFGGGGG@FFG7BFEFFGF@FGGGGGGGGFFGFGGGFGEFGGGGEGGDDEEGGGGGGGGF,+CFDGFGGGGBFFEC7CD==EEEGFGFFFB:EFE5FBCCFFGGGG:C5F>>8=DDDGGGGF7CEB1CDFF@GEC>4+)2.>?0DF;1*.)4C6<A0<AAFGEC<()04<97C)::6(471(199*,9+*<-38(.5<<A*3-396,-))5((5:13(56*(19
@M03364:396:000000000-C9LGT:1:1101:6312:7437 2:N:0:10
GGACTACTAGGGTATCTAATCCTGTTCGCTCCCCACGCTTTCGCTCCTCAGCGTCAGTAACGGCCCAGAGACCTGCCTTCGCCATTGGTGTTCTTCCCGATATCTACACATTCCACCGTTACACCGGGAATTCCAGTCTCCCCTACCGCACTCAAGCCCGCCCGTACCCGGCGCGGATCCACCGTTAAGCGATGGACTTTCACACCGGACGCGACGAACCGCCTACGAGCCCTTTACGCCCAATAAATCCGGATACCGCTTGCACCCTACGTATTACCGCGGCTGCTGGCACGTATGTCGC
+
CCCCCGGGGGGGGGGGGGGGGGGGGGGGGGGGGGGGGGGGGGGGGGGGGGGGGFGGGGGGGGGGGGGGFGGFGGGGGGGGGGGGGGGGGGGGGGGGGGGGGGEGGGGGGGGGGGGGGGGDGGGGFEGGGGGGGGGFGGFGGGGFGGGGGBG>B5=FGGGGGGDDGCGGGGGGFGFGCEGG6:C@FG*:FD?9FGG6FGGGGFGFGEF03DBG00C(59EGBGFF:F?)1<0878?BA?EEGF04426>BGG>6:?)94>B:?E<FFGB:B<2))4)6<8>>>0(4?:??0(,2<(*0/)91
@M03364:396:000000000-C9LGT:1:1101:10077:7479 2:N:0:10
GGACTACTCGGGTATCTAATCCTGTTCGCTACCCATGCTTTCGAGCCTCAGCGTCAGTTGCAGACCAGAGAGCCGCCTTCGCCACTGGTGTTCTTCCATATATCTACGCATTCCACCGCTACACATGGAATTCCACTCTCCCCTTCTGCACTCAAGTTTAACAGTTTCCAAAGCGAACAATGGTTAAGCCACTGCCTTTAACTTCAGACTTATTCAACCGCCTGCGCTCGCTTTACGCCCAATAAATCCGGATAACGCTTGCCCCCTACGTATTACCCCGGCTGCTGGCACGTACTTCGCC
+
CCCC8FGGGGGGGDGGGGGGFFGGGGGGGGGGGGGGGGGGGGGGGGGGGGGGGGGGGGGGGGGGGGGGGGGGGGGGGGGGGGGGGGGGGGGGGGGGGGGGGGGGGGGGGGGGGGGGGGGGGGGGGGGGGFGGGGGDGGGGGGGFGGGGGFGF:<FFFFGGDGFGGCFGGGGEFGACGFGGGFGFFE,;AF@FGGGGGGGAF>7;9?9*8F;C5C,;EFGEAG=4<4>2:C@=BBFC@FGGG06)/9CFFG)(2;<E30:364+.9EC?FBF2:,-64+4(4>17?:3>F(<122(0=18CC
@M03364:396:000000000-C9LGT:1:1101:15722:7480 2:N:0:10
GGACTACTGGGGTTTCTAATCCTGTTTGCTCCCCACGCTTTCGAGCCTCAGCGTCAGTTACAGACCAGAGAGCCGCTTTCGCCACCGGTGTTCCTCCATATATCTACGCATTTCACCGCTACACATGGAATTCCACTCTCCCCTTCTGCACTCAAGTTTAACAGTTTCCAAAGCGAACAATGGTTAAGCCCCTGCCTTTAACTTCAGACTTATTAAACCGCCTGCGCTCGCTTTACGCCCAATAAATCCGGACAACGCTCGGGACCTACGTATTACCCCGGCTGCCTGCATGTAGTTCGCC
+
CCCCCGGGGGGGGGGGGGGGGGGGGGGGGGGGGGGGGGGGGGGGGGGGGGGGGGGGGGGGGGGGGGGGGGGGGGGGGGGGGGGGGGGGGGGGGGGGGGGGGGGGGGGGGGGGGGGGGGGGGGGGGGGGGGGGGGGGGGGGGGGBFGGGGFFEFFFFFGGFB>FGFGGGGGG@DFBGEEGGGGGGGF,;@F+;FGGGGGGG7:@;FFF>=CE,9BD6C6EC4C@F=*825C>(7=4>;;EFC?@;*.<CFG)((43?>6(49>24DGF38:?)<>5<<+4(76(4(().:0:<A2)9@*37C
@M03364:396:000000000-C9LGT:1:1101:26087:7482 2:N:0:10
GGACTACAAGGGTTTCTAATCCTGTTCGATCCCCATGCCTTCGTGCCTCAGCGTCAGTGCGTCCCTGGGCGGCTGCCTTCGCAATCGGCGTTCTGCGAACTATCTAAGCATTTCACCGCTACACTTCGCATTCCGCCGCCCTCGTCACGACTCAAGACCTGCAGTTCCCGCGGCACCTCTGGCGTTGAGCACCAGGCTTTCACCACGGGCTTACAGGCCCGCCTGCGCACCCTTTCAACCCAATGAATCCGGATACCGCTCGCACCCTCCGTATTCCCGCGGCTGCTGGCACGTCGTTAGC
+
CCCCCGGGGGGGFGGGGGFGGGG,EFGGGGGGGGGGGGGGGGGGGGGFGGGGGGGGFFGGGGGGGGGGGGGGGGGGGGGGGGEGGGGGGGGGGGGGGGDGGGGGGF<FGGGGGGGGGGGGGGGGGGGGGGGGGGGGGEGGGGFBGGDEGFGF@0*;@FGGCFFGGGGGGGGGFE>DGFGFGCFCEEF0ACCFFGFCG6CFGFGFGFF91C;G2@+.98CGFDF??C3@;C>:(4?)-4FGGF??FB2AFC>FFB0)/464>9*()214::>3((.)6:12-4317?0>::,44.-)))(1*
@M03364:396:000000000-C9LGT:1:1101:18365:7487 2:N:0:10
GGACTACAAGGGTATCTAATCCTGTTCGCTCCCCACGCTTTCGCTCCTCAGCGTCAGTAACGGCCCAGAGACCTGCCTTCGCCATTGGTGTTCTTCCCGATATCTACACATTCCACCGTTACACCGGGAATTCCAGTCTCCCCTACCGCACTCAAGCCCGCCCGTACCCGGCGCGGATCCACCGTTAAGCGATGGACTTTCACACCGGACGCGACGAACCGCCTCCGAGCCCTTTACGCCCAATAAATCCGGATACCGCTTGCACCCTACGTATTACCGCGGCTGCTGCCCCGTACTTGGC
+
CCCCCGGGGGGGGGGGGGGGGGGFGGGGGGGGGGGGGGGGGGGGGGGGGGGGGGGGGGGGFEGGGGGGGGCGGGGGGGGGGGGGGGGGEFGGGGGGGGGGGGEGGGGGGGGGGGGGGGGGGGGGGGGGGGGGGGFF78?FFGGF?GGEGFGFGF6DGGFGGGFGGCEGGGEGFGFGGFGGDGG@FG7:ACC*>CC?FGGGGFGFFFF:2DBG6)?9D>GGFGF:(21)2D>B??:)6?GGGF6(94)4=FD98:<)916>1?>)9?DF7??3)::<:<<02169>:??)(420(-)8*)*2
@M03364:396:000000000-C9LGT:1:1101:9313:7499 2:N:0:10
GGACTACTAGGGTATCTAATCCTGTTCGCTCCCCACGCTTTCGCTCCTCAGCGTCAGTAACGGCCCAGAGACCTGCCTTCGCCATTGGTGTTCTTCCCGATATCTACACATTCCACCGTTACACCGGGAATTCCAGTCTCCCCTACCGCACTCAAGCCCGCCCGTACCCGGCGCGGATCCACCGTTAAGCGCTGGACTTTCACACCGGACGCGACGACCCGCCTACGAGCCCTTTACGCCCAATAAATCCGGATAACGCTTGCCCCCTACGTATTACCGCGGCCGCTGGCACGTATTTCGC
+
<CCCCFGGGGGGGGFGGGGGGFFGGFGGGGGGGGGGGGGGGGGEFGGFGGGGGEGGGGGGGGGGGGGGGGGGGGGGGGGGGGGGGCFGFGGGGGFGGGGGGGEGGGGGGGGGGGGGGGGGEFGGGGGGCCFGGGGGFF=EFGGFGGGGGFGFGBGFGGGGGGEGGGGGGGGGFGFG5AEG9FGEFGF?FGC):CECCFGGGFGCGB:(4C;G>7E>G(8C>G91:;83<DB<?FFA)8EEG0327):48>3,,41)9,(-4(;(9@99(46:2<?24C:(,(,(--(-4:4<:4.*//)*1
@M03364:396:000000000-C9LGT:1:1101:9891:7515 2:N:0:10
GGACTACTCGGGTATCTAATCCTGTTCGCTCCCCACGCTTTCGCTCCTCAGCGTCAGTAACGGCCCAGAGACCTGCCTTCGCCATTGGTGTTCTTCCCGATATCTACACATTCCACCGTTACACCGGGAATTCCAGTCTCCCCTACCGCACTCAAGCCCGCCCGTACCCGGCGCGGATCCACCGTTAAGCGATGGACTTTCACACCGGACGCGACGAACCGCCTACGAGCCCTTTACGCCCAATAAATCCGGATAACGCTTGCACCCTACGTATTACCGCGGCTGCTGGCACGTAGTTAGC
+
CCCCCGGGGGGGGGGGGGGGGGGGGGGGGGGGGGGGGGGGGGGGGGGGGAGGGGGGGGGGGGGGGGGGGFFGGGGGGGGGGGGGGFGGFGGGGGGGFGGGGGGGGGGGGGGGGGGGGGGGGGGGGGGGGDGGGGGFGGGGGFEFCGGGGFGFGFDFGGFGGGFGGGGGGGGGFGFGC?EFFGGGFG*:FGGGGGEFFGGGGFGFGFF>FGFGFFE>D9CE0DFFBFF)(9;<:?FAFFGGG(6()5:AFGD>?B?9F8>F::8)2;C??<44)67)6C:>(6>FFB.):?:??:.)8*67C
@M03364:396:000000000-C9LGT:1:1101:26954:7526 2:N:0:10
GGACTACCCGGGTTTCTAATCCTGTTCGCTCGCACGCTTTCGCTCCTCAGCGTCAGTAACGGCCCAGAGACCTGCCTTCGCCATTGGTGTTCTTCCCGATATCTACACATTCCACCGTTACACCGGGAATTCCAGTCTCCCCTCCCGCACTCAAGCCCGCCCGTACCCGGCGCGGATCCACCGTTAAGCGCTGGACTTTCACACCGGACGCGACGAACCGCCTACGAGCCCTTTACGCCCACTACATCCGTGTACCGCTTGCCCCCTACGTATTACCCCGGCTGCTGGCACGTATTTCGCC
+
CCCCCGGGGGGG@F@FGGGGGGGGGGGGGGGGGGFGGGGGGGGGCGF?FFGGEGGGC<FGFEGEGEFFG?GGGGGGGGGFGGG7E?BE,EFGGGGGGGGEGGFFFGFGGFGGFGFG@FEGGFGGEGEEEGGGGGCCEDFGGGG*=EGDGBEE@=9@@DECEGEDFEGGG>EEBFBDCFGGGGD4BC*9B=/9CEFGGGGG+6+5C7@;B37=7@*(1,?C9G?F1*-.,91448<<?F8CG6<4035AFG1((.).84(--6::GGD(18,3)()6<+-,,7(-::3738??1()00*(/>
@M03364:396:000000000-C9LGT:1:1101:23924:7537 2:N:0:10
GGACTACCGGGGTTTCTAATCCTGTTCGCTCCCCACGCTTTCGCTCCTCAGCGTCAGTAACGGCCCAGAGACCTGCCTTCGCCATTGGTGTTCTTCCCGATATCTACACATTCCACCGTTACACCGGGAATTCCAGTCTCCCCTACCGCACTCAAGCCCGCCCGTACCCGGCGCGGATCCACCGTTCAGCGATGGACTTTCACACCGGACGCGCCGAACCGCCTACGAGCCCTTTACGCCCAATAAATCCGGATACCGCTTGCACCCTACGTATTCCCGCGGCTGCTGGCACGTATTTCGC
+
CCCCCGGGGGGGGGGGGGGGGGG<FGGGGGGGGGGGGGGGGGGGGGGGGGGGGGGGGGGGGGGGGGGGCGGGGGGGGGGGGGGGGGGGFGGGGGGGGGGGGGGGGFGGGGGGGGGGGGEDGGGGGGGGGGGGGGG9EGDGGGGF8FG>C5FAFDGFGGFGGGFGFBEGGGGGFGFG=AGG6EF=8C,5AC39CGG6CGGGG>F>GFF((97C(.?6<1?E>G>B(2,08DF?7?D26-;EG311/8)4=F<2(8()0191<?GFGGGF((,.).426C?9(,9(-4),82(.48(*)*)21
@M03364:396:000000000-C9LGT:1:1101:26109:7542 2:N:0:10
GGACTACCGGGGTATCTAATCCTGTTCGCTCCCCCAGCTTTCGCGCCTCAGCGTCAGTGGTGGCCCAGAAGGCCGCCTTCGCCACCGGTGTACTTCCCGATATCTGCGCATTCCACCGCTACACCGGGAATTCCGCCTTCCCCTACCTCACTCGAGCCCGCCGGTATCGGAGGCTCGCCGGGGTTGGGCCCCGGGCTTTTACCTCCGAACTAACTGGCCGCCTACGGCCGCTTTACGCCCCAGGCATCCGGATACCGCTCGCCCCCTTCTGATTCACCGCGCCTGCTGCCACGCGTTCCGC
+
CCCCCGGGGGGGGGGGGGGGGGGFGGGGGGGGGGGGGGGGGGGGGGGGGGGGGGGGGEF8FGGGGGGGFGGGGGGGGGGGFEGGGGGGFFGFGGGGGGGEEDGGGFGGGGGG=EGFGGGD6FFGFDCEGCDGGGFCE:7F,=EFGGG,@?GCGC*@3@:EGG4CGEGGGDEEEGDGG>=C58<1:E*478*>C58*9EC<+-C:CF>((93<))+.C1**(1(44/()(14(4<64:(:C53(4)34307132?)).,-((,/-7*)((-).).)).0((4(((-.(5.())((,.))(19
@M03364:396:000000000-C9LGT:1:1101:9785:7559 2:N:0:10
GGACTACTAGGGTTTCTAATCCTGTTCGCTCCCCACGCTTTCGCTCCTCAGCGTCAGTAACGGCCCAGAGACCTGCCTTCGCCATTGGTGTTCTTCCCGATATCTACACATTCCACCGTTACACCGGGAATTCCAGTCTCCCCTACCGCACTCAAGCCCGCCCGTACCCGGCGCGGATCCACCGTTAAGCGATGGACTTTCACACCGGACGCGACGAACCGCCTACGAGCCCTTTACGCCCAATAAATCCGGATCACGCTTGCACCCTACGGCTTCCCGCCGCTGCCGGCCCGTACTTCGC
+
CCCCCGGGGGGGGFGGGGGGGGGGGGGGGGGGGGGGGGGGGGGGGGGGGGGGGGGGGGGGGGGGGGGGGGGGGGGGGGGGGGGGGGGGFGGGGGGGGGGGGGGGGGGGGGGGGGGGGGGGGGGGGGGGGGGGGGGGGGGGGGGFGGGGG>GFGFGFGGGGGGFGGGGGGGGGFGFGDDGGFGGECG:6FFEGGGGGGGGGGFGCFBFBFG9E97E>GFGGFC><:CB7?DBFF:?AFFGGG?:105<)@F<12?1:F<??:?C)CGG?13((((-(.;(((429(4(47,1(((,))/)**
@M03364:396:000000000-C9LGT:1:1101:5421:7565 2:N:0:10
GGACTACAAGGGTTTCTAATCCTGTTCGCTCCCCACGCTTTCGCTCCTCAGCGTCAGTAACGGCCCAGAGACCTGCCTTCGCCATTGGTGTTCTTCCCGATATCTACACATTCCACCGTTACACCGGGAATTCCAGTCTCCCCTACCGCACTCAAGCCCGCCCGTACCCGGCGCGGATCCACCGTTAAGCGATGGACTTTCACACCGGACGCGCCGAACCGCCTACGAGCCCTTTACGCCCAATAAATCCGGATAACGCTTGCACCCTACGTATTACCGCGGCTGCTGGCACGTATTTAGC
+
CCCCCGGGGGGGFGGGGGGGGGGGGGGGGGGGGGGGGGGGGGGGGGGGGGGGGGGGGGGGGGDGGGGGGGEEFGGGGGGGGGGGGGGGGGGGGGGGGGGGGDEGGGGGGGGGGGGGGGGGEFFGGGGGGGGGGGGFDE=FGGGFGGGGDEGBGFGFGGGGGGFGGGGGGG>EBGFC=5:89CFEGG@=FF87DE8?FGGGG?GFGFF>9D;=0.:7C;GD;GFFFF?::D>(328<BFGGGF6<02:4@CC9630)=?FF6:F4FGGFBF:?8<:ADG:B>;B96?80:?(2<24*)/)*2
@M03364:396:000000000-C9LGT:1:1101:10793:7583 2:N:0:10
GGACTACTGGGGTTTCTAATCCTATTTGCTCCCCACGCTTTCGTGCCTCAGCGTCAGGTACAGGCCAGGCGGCCGCCTTCGCCGCTGGTGTTCTTCCACATCTCTACGCATTTTACCGCTACACATGGAGTTCCACCGCCCTCTCCTGTCCTCAAGCCGTGCAGTTTCCAAAGCCTGAACCGGTTGAGCCGGTCCCTTTTACTTCAGACTTGCCCAGCCGCCTGCTCACCCTTTACGCCCAATCCTTCCGCATAACGCTTGCCCCCCACGTATTCCCCCTGCTGCTCGCCCGTAGTTCCCC
+
CCCCCGGGGGGGGGGGGGGGGGG9FCFFGGGGGGGGGGGGGGGGGGGGGGGGGGGGEFGGGGGFGGGGGGGGGGGGGGGGGGGGGGGGGGGGGGGGGGGGGGGGGGGGGGGGGFFGGGGGGGGGGDGGFGFGGGGGG:@FGGGFGGGGGFGCFE?FGGGEEGFGGGGGGGG>AGBGFAFGGG>C>C,6AF59DEGGGFGG+;<3C=F)=DE+)/C)8;F*:C2((+-16C??BF6:8?GG*82:@<B4?C*(-,<?)4,218C2CE)2963(.4)).*-(-3(484)44(42(3(791)09
@M03364:396:000000000-C9LGT:1:1101:15200:7586 2:N:0:10
GGACTACCGGGGTATCTAATCCTGTTCGCTCCCCACGCTTTCGCTCCTCAGCGTCAGTAACGGCCCAGAGACCTGCCTTCGCCATTGGTGTTCTTCCCGATATCTACACATTCCACCGTTACACCGGGAATTCCAGTCTCCCCTACCGCACTCAAGCCCGCCCGTACCCGGCGCGGATCCACCGTTAAGCGATGGACTTTCACACCGGACGCGACGAACCGCCTACGAGCCCTTTACGCCCAATAAATCCGGATCACGCTTGCCCCCTCCGTATTACCGCGGCTGCTGGCACGTAGTTCGC
+
CCCCCGGGGGGGGFGGGGFGGGGGGGEGGGGGGGGGGGGGGGGGGGGGGGGGGGGGGGGEGGGGGGGGFGEGGEGGGGGGGGGGG<FGGGGGGGFFFGGGGGGGGGGGGGGGGGGGGGFGGGGGGGGGGGGGGGGBFGFGDGGFGGGGDBFAGFCFGGCEGGFGGGGGGGGGBG@G*3CG+><CGG*/;?***=C78<FGG<FAGF@>BD>5(7?9)4EGFGFF0;(04CB?2184:?GEG6:?F7:AFC30<0(.7641,8C(7ED9187<0,4<A?4-(49134047?7?1((07*)9/
@M03364:396:000000000-C9LGT:1:1101:22546:7588 2:N:0:10
GGACTACACGGGTTTCTAATCCTGTTCGCTCCCCCAGCTTTCGCGCCTCAGCGTCAGTGGTGGCCCAGAAGGCCGCCTTCGCCACCGGTGTTCTTCCCGATATCTGCGCATTCCACCGTTACACCGGGAATTCCAGTCTCCCCTACCGCACTCAAGCCCGCCCGTACCCGGCGCGGATCCACCGTTAAGCGATGGACTTTCACACCGGACGCGACGAACCGCCTACGAGCCCCTTACGCCCAATAAATCCGGATAACGCTTGCACCCTCCGTATTACCGCGGCTGCTGGCACGTAGTTAGC
+
CCCCCGGGGGEGGGGGGGEGGGGGGGGGGGGGGGGGGGGGGGGGGGGGGGGGGGGGGFDFGGGGGGGFGCFGGGGGGGGGGGGGGGGGBFECGGGGGGGGGGGGGGGGGGGGGGGGGGFDCGFGGGGGCGGGGGG>EGGGGGGFGGG:EFGBGF5*@DFEGGBGGCEGGGDGFGFG*:CFEFF:CC*68C:CCEEFGG?FG>GFGF5;0<,:1)?933?EFD6::E?3:C>4(-.).4EGGB0,/.).@FC9(((6?:2(4,;7F?D((-44(.5)6C:F19>>((.)5?(5:(.)0/)?:
@M03364:396:000000000-C9LGT:1:1101:24511:7590 2:N:0:10
GGACTACTGGGGTATCTAAGCCTGTTTGATCCCCACGCTTTCGTGCCTGAGCGTCAGTTGCGAGCTCGTGACCTGACTTCTCGATCGGTGTTCTGTGACATATCTATGCATTTCACCGCTACACGACGAATTCCGCCAACCTCAACCGCAATCAAGCCCGGCAGTATCAACGGCGGAATGGAGTTGAGCCCCACGATTTGACCGCTGACTTGCAAGGCCGCCTGCGCACCCTTTACACCCAAGAAATCCGGATAAAGCTCGGATCCTCCGGATTTCCCCCGCGGCTTGCCCGGAGTTTGCC
+
CCCCCGGGFGGGFFDGGGGGGGGGGGGGGGGGGGGGGGGGGGGGGGGGGGGGGGGGG@ECGGGGGGGGGGGGGGGEFGGGGGFGFGGGEGGGGGGGGGGGGGGGGGGGGGGGGGGGGEGGGGGGGGEGGGGGGGGGG+=FFGG6=DFCEEEAGDGFFFGG>FEGGGGGFGEGFG2C*8EFCFGFGG;>A3=DD5E*CFGGE>G6DAD>@FE+)/+5C0;*4D26?*-)4D?(47<9DAGGC((.)4)6;DC18:))*)),40*-9C*)((((--.-)+.(49((3,(418)46-4))*.*0
@M03364:396:000000000-C9LGT:1:1101:10051:7590 2:N:0:10
GGACTACACGGGTTTCTAATCCTGTTCGCTCCCCACGCTTTCGCTCCTCAGCGTCAGTAACGGCCCAGAGACCTGCCTTCGCCATTGGTGTTCTTCCCGATATCTACACATTCCACCGTTACACCGGGAATTCCAGTCTCCCCTACCGCACTCAAGCCCGCCCGTACCCGGCGCGGATCCACCGTTAAGCGATGGACTTTCACACCGGACGCGACGAACCGCCTACGAGCCCTTTACGCCCAATAAATCCGGATAACGCTTGCACCCTACGTCTTACCGCGGCTGCTGGCCCGTAGTTTGC
+
CCCCCGGGGGGGGGGGGGGGGGGGGGGGGGGGGGGGGGGGGGGGGGGGGGGGGGGGEGGGGGGGGGGGGGGGGGGGGGGGGGGGGGGGGGGGGGGGGGGGGGGGFGGGGGGGGGGGGGGGGGGGGGGGDEGGGGGGGGGGGGGFGGGGGFGFFFDFFFCGGGFGGDGGGGGGFGFGE?EG6FGGGE*3FECCFGGGGGGGGFGEGFFF9C>GB>=29>EGFGFB?FFBBGFB?FFABBGGGB01042.@DDBF?:AFFF2??G<FGG?(4-4(.8)5<21,4(,432).8(-(-()00)2:
@M03364:396:000000000-C9LGT:1:1101:24132:7594 2:N:0:10
GGACTACCAGGGTTTCTAATCCTGTTTGATTCCCGCACTTTCGAGCCTCAGCGTCAATGCCACCCCAGGAGACTGCCTTCGCAATCGGAGTTCTTCGTCATATCTACGCATTTCACCGCTACACAACGAATTCCATCTCCCTTGCGTGTATTCAAGCACGGCAGTATCAACGGCATGACCGCGTTGGGCCCGGACATTTTACCGCTGCATTTCCATTCCCCCCACCCCCCCTTTACACCCAATACATCCGGATAACGCCCGCCCCTCCCGTATTTCCCCCGCCGCTTGCCCGGACTTTCCC
+
CCCCCGG@CGGGFGGGGGGGGGGFFGGGFG9EEGEF+@FFGGG,EFFGGGGGGGGG@6<FFGGFGGGGGGFCF<FGGGGFGG,CBFGG,@FGGGFG,ACDFGGGGG,?FEGGGGGGGDGGGGGG@D::DCFGGGD<EFDFGF9*+46=CDAC@DFF:3,==CDDGEFDFGFDEGFDF5DFC*;@C::53>19?C5:*?E,,.?5<D>(/+7+.1592.++/:((.*4),/--2:946>FG*(.,/.4:?<),,3<)),(,,(/-9**(--.41>)).+3(31(72((-(.5((-(0**)22
@M03364:396:000000000-C9LGT:1:1101:27352:7599 2:N:0:10
GGACTACTCGGGTTTCTAATCCTGTTCGCTCCCCACGCTTTCGCTCCTCAGCGTCAGTAACGGCCCAGAGACCTGCCTTCGCCATTGGTGTTCTTCCCGATATCTACACATTCCACCGTTACACCGGGAATTCCAGTCTCCCCTACCGCACTCAAGCCCGCCCGTACCCGGCGCGGATCCACCGTTAAGCGATGGACTTTCACACCGGACGCGACGAACCGCCTACGAGCCCTTTACGCCCAATAAATCCGGATAACGCTTGCACCCTACGTATTACCGCGGCTGCTGGCACGTAGTTAGC
+
CCCCCGGGGGGGGGGGGGGGGGGGGGGGGGGGGGGGGGGGGGGGGGGGGGGGGGGGGGGGGGGGGGGGGGGGGGGGGGGGGGGGGGGGGGGGGGGEFGGGGGGCGGGGGGGGGGGGGGGDEGGGGGGGGGGGGGGGGGGGGGGFFGGGGFGFGDGFGGGGEFEGGGGGGGEDFGFDC?EF?GG:;?F(;FE5DGGGGGGGGEGFGFDFFGFG10:3D>GG>GBF0;132C9BFBF<>:EGG??:68<<FFG9<B(-?:>???G)9CD?1::.))4).<:04(-9>:)54:04:4(086)2>
@M03364:396:000000000-C9LGT:1:1101:11494:7600 2:N:0:10
GGACTACTCGGGTTTCTAATCCTGTTCGCTCCCCACGCTTTCGCTCCTCAGCGTCAGTAACGGCCCAGAGACCTGCCTTCGCCATTGGTGTTCTTCCCGATATCTACACATTCCACCGTTACACCGGGAATTCCAGTCTCCCCTACCGCACTCAAGCCCGCCCGTACCCGGCGCGGATCCACCGTTAAGCGATGGACTTTCACACCGGACGCGCCGACCCGCCTACGAGCCCTTTACGCCCAATAAATCCGGCTAACGCTTGCACCCTACGTATTACCGCCGCTGCTGGCCCGTAGTTCGC
+
CCCCCGGGGGGGGCCGGGGGGFFGGGGGGGGGGGGGGGGGGGGGGGGGGGGGGGGGGFEFFGGGGGGGGGGGGGGGGGGGFGGDEFGGFGGFGFGGGGGGGGGGGGGGGGGGGGGGGGG8EGGGGGGGGGFGGGGGAFFGGGGFGGGEGDGFFF+DGGGGGGFGEDGEGGGGFGBG*6?F?FGD3;*6FF?*>=EFFFGGGEGFDDEBFGFGF)*4>(/:317:?EB3:DF:3:>446EGE((3)).46CDB99046892,(;<GFG0(43().8).<(-(4(-49.)53(4;1-)5/)*/
@M03364:396:000000000-C9LGT:1:1101:26541:7607 2:N:0:10
GGACTACACGGGTTTCTAATCCTGTTCGCTCCCCACGCTTTCGTTCCTCAGCGTCAGGTTCGGGCCAGACGACCGCCTTCGCCGCTGGTGTTCCTCCAGATCTCTGCGCATTTCACCGCTACACCTGGAATTCCACCCCCCCCTCCTGGCCTCAAGCCGTGCCGGTTCCGAAGCCTGACCCGATTGTGCCCGTCCCTTTTTCTCCAGCCGTTCACCGCCCCCCCCCCACCCCTTACGCCCCCTAATTCCCTGTCTCGCTCGCTACCCCCCTGTTTCCCCGCGTCCTGGCCCGACGTTTGGC
+
CCCCCGGCCFGGFGGGGGGGGGG,EF,CFGGGGGGGFGGGGGG6,CFGGGGGGGGG,,,9C+@+CFGG8D6+@FGGGGGGGGEGGGGGFFGGG,@FG,,:F,@FG,ECEGGGF,DGGGGGGGGG,,ABF,CDGGD,3+6CF9CB*@,370>7>2;F9D8E>GF7*1*;C**35*(*2.+3;8)*3*,9+,**)//**2+<0.+.:*)(-1(*()2-*(**-),(-*-)4/,((4)(-4*:*-((0)).1*0).))))-(((-*(1A4(--90..)6)2((((--,().(.--(-0)7)(*0
@M03364:396:000000000-C9LGT:1:1101:23914:7622 2:N:0:10
GGACTACCAGGGTTTCTAATCCTGTTTGATCCCCACACTTTCGTGCCTCAGCGTCAATTGCGGATTCGTGAGATGCCTTCGCAATCGGTGTTCTGTGTGATATCTATGCATTTCACCGCTACACCACACATTCCTCCCACGGCATCCGCATTCAAGCCCAGCAGTATCAACGGCACGGCCAATGTTGAGCACTGGAATTTCACCGCTGACTTGTCAAGCCGCCTGCGCACCCTTTCAACCCAATCACTCCGGATCACGCTCGGATCCTCCGTATTTCCGCGGCTGCTTGCACGGACTTCGC
+
CCCCCGGGGGGGFGGGGGGGGGGGGGGGGGGGGGGGGGGGGGGGGGGGGGGGGGGGGGGDGGGCGGGGGGGGGGGGGGGGGGGGGGGGFGGGGGGGGGGGGGGGDDGGGGGGGGGGGGGGGGGGGFGGGGGGGGGFGGGGGGGAGGGDGBGAGFGFFGGGFC6FEFGGGGGGEG5DGDGG5DGFFG9;FF,C5769FGGDFEC93*9-);;,*4>*809CBG@DD>1:6<1328E4CEGGG@;@)6()9<C((-(()(.349*,7:>6><48,(4).34:,441(3)-4:58(4-))/6<*
@M03364:396:000000000-C9LGT:1:1101:8090:7629 2:N:0:10
GGACTACAGGGGTTTCTAATCCTGTTCGCTCCCCCAGCTTTCGCGCCTCAGCGTCAGTGGTGGCCCAGAAGGCCGCCTTCGCCACCGGTGTTCTTCCCGATATCTGCGCATTCCACCGCTACACCGGGAATTCCGCCTTCCCCTACCACACTCGAGCCCGCCGGTATCGGAGGCTCGCCGGGGTTGAGCCCCGGGCTTTTACCTCCGACCTAACGGGCCGCCTACGCGCGCTTTACGCCCAATGAATCCGGATACCGCCCGCCCCCTACGTATTCACCCGGCTGCTGGCCCGACTTTCACC
+
CCCCCGGGGGGGCEGGGGGGGGGCFGGGGGGGGGGGGGGGGGGGGGGGGGGGGGGGGGGGGGGGGGGGGGGGGGGGGGGGGGGGGGGGGGGGGGGGGGGDGGGGGGGGGGGGGGGGGGGGGGGGGGGGGGGGGGGGGGGGGGGFGGGGGFGFGFFFGGGGGGFDGGGGGGEEFGFGEFGCEEGCEG,5FFFDGEEECFCF?>GAF:;06DFG0F*,/-CEBD:??/7;B)238<>)4(:C>3:(*).-07),-4),.-(411C>D89(,((..559.0(-10(-(,).((4(((-)*1-*:
@M03364:396:000000000-C9LGT:1:1101:23752:7637 2:N:0:10
GGACTACTCGGGTATCTAATCCTGTTCGCTCCCCACGCTTTCGCGCCTCAGCGTCAGTTACGGCCCAGTAAGTCGCCTTCGCCACTGGTGTTCCTCCCAATCTCTACGCATTGCACCGCTGCCCTGGGAATTCCCGTTACCTCTTCCGCCCTCAAGCCAACCAGTCCCCAAAGACATTCCCACCTTGAATGCAGGACTTTCACTTCAGCCTTAAACGCCCGCCTACACGCCCTTATCCCCCAGTCATGCCGGACTAGCGTCACCCCCTAGGTATTTCCGAGGCTATCGGCACGTCATTAGC
+
CCCCCGGGFFFEFGGGGG<5EFFGFFGGGGGGGGGCEDECGD,FCEG@E8@CFG>C7FFCFC:@FECFEDA<<ECEF::54?FGGFGF<?<CGC;?F,?<A44E9,<9+=FE99;FG=7++81:>E+:4AFCE?,+@,+@FFGFCB96+*88DD=+>=@CCC?73,,7,:C,*,)37+@,,,;FFF;>4,2:+=@EFFB5=9@?+;A@E4(<3+,07(4*.9:,62(2;3(,,,))))5*27((1).)/>C(49(()(((-(2)1?D1((,.)))).+((,,(().(,((((-.())*)*0
@M03364:396:000000000-C9LGT:1:1101:15938:7657 2:N:0:10
GGACTACAAGGGTTTCTAATCCTGTTCGCTCCCCACGCTTTCGCTCCTCAGCGTCAGTAACGGCCCAGGGACCTGCCTTCGCCACTGGTGTTCTTCCCGATATCTACACATTCCACCGTTACACCGGGAATTCCACTCTCCCCTACCGCACTCAAGCCCGCCCGTACCCGGCGCGGTTCCACCGTTAAGCGCTGGACTTTCACCTCCGCCGCGACCAACCGCCTCCGCGCCCTTTACGCCCAGTCAATCCGATTCACGCTTGCCCCCTCCGTATTTCCCCGGCCGCTGGCCCGTGTTTGCC
+
CCCCCGG<FGGGGFFGGGGGGGGFGGFGGGGGGGGGGGGGGGGGCGGGGGGCCGGGGGG9EC@@FGGG,B6,6:EFGGGGGGGG,EDFFFGGGAFEFGG7FGEGGGGAFGGG;FEGGE=CEGCGGGGG=FFEFFG,=>+FG+@?+>>CCDGFG5+;:E6CEE*=F5*4,@>3:F2)/:EF,5*48C83CF*1/:C5<FGGG5+)*2).(2-*()2(18EE(79?(;;5,)-302>DF<EGGF(5*6-.=C7(((.6F,36?:C3CED((44:,4()-<).((((-,,-241(((-87)(*2
@M03364:396:000000000-C9LGT:1:1101:12579:7696 2:N:0:10
GGACTACCGGGGTATCTAATCCTATTTGCTCCCCACGCTTTCGTGCCTCAGCGTCAGGTACAGGCCAGGCGGCCGCCTTCGCCGCTGGTGTTCTACCACATCTCTACGCATTTTACCGCTACACATGGAGTTCCACCGCCCTCTCCTGTCCTCAAGCCGTGCAGTTTCCAAAGCCTGACCCGGTTGAGCCGGTCCCTTTTACTTCAGACTTGCACAGCCGCCTGCGCACCCTTTACGCCCCATCATTCCCGATAACGCCTGCCACCCACGTCTTTACGCGGCTGCTTGCCCGTCGGTCACC
+
CCCCCGGGGGGGGFGGGGCFFGGFFFGGGGGGGGGGGGGGGGGFFGGGGGGGGGGGGGGGGGGGGGGGGGGGGGFGGGGGGGGGGGGGGFGGGGCFGGGGGGGGGGGGGGGGGGFGGGGGGGGGFGGGGGGGGGGGGDGGGGGFGGGGGFGEFEGFFGGEEGFGFGFFGCEEAG);;>,AEEDCEEF=FGGGGEGFFGGGFA571;698>CGFAF@GFFC;G:<?:750<(,486)3?GE*(8?492)9*1(3(42)4((((2.CG*(4(4((-)).*4(4,(46).4(,5(,(,)0)(22
@M03364:396:000000000-C9LGT:1:1101:23581:7710 2:N:0:10
GGACTACAGGGGTATCTAATCCTGTTCGATCCCCGCACTTTCGTGCATGAGCGTCATTTACGGCTTGGTCTGCTGCCTACGCAATCGGGGTTCTTCGTCATATCTATGCATTTCACCGCTACACGACGAATTCCGCAAACCTCAACCGCAATCAAGCCCGGCAGTATCAACGGCGGAATGGAGTTGAGCCCCACGATTTGACCGCTGACTTGCCAGGCCGCCTGCCCACCCCTTACACCCAATACATCCGGATCTACCCTGGCTCCCCCCTCCTTCCCCCGGCGCTTGCTCGGGCTTCCGC
+
CCCCCGGGFGGGGGGGGGGGGGGGGGGG<FGGGGGGGGGGGGGGGGGGGGGFGGGGGGGGGGGGGGGGGGGGGGGGGGFEGG=FGGGG7FFGGGGGDEFGFFCGGGGGGGGGGGGGGGGGGGGG8EGGFGGGGGGGG+=FFGF*DGGGGF:@<1ACFGGE6C>GGGGGF,6>5F=G=)=<<@F,9+,.;,=DGECC3=C1+9E>))0,.*6CA/+,91C/17(4:*40(98(4180>2CE54(4).54;7/((())*.(),-*.>E517-((,.)616.(4((41(-8()6(-,(..))*1
@M03364:396:000000000-C9LGT:1:1101:13797:7713 2:N:0:10
GGACTACAGGGGTTTCTAATCCTGTTCGCTCCCCACGCTTTCGCTCCTCAGCGTCAGTAACGGCCCAGAGACCTGCCTTCGCCATTGGTGTTCTTCCCGATATCTACACATTCCACCGTTACACCGGGAATTCCAGTCTCCCCTACCGCACTCAAGCCCGCCCGTACCCGGCGCGGATCCCCCGTTAAGCGATGGACTTTCACACCGGACGCGACGAACCGCCTACGAGCCCTTTACGCCCAATCACTCCGGATAACGCCTGCACCCTACGTATTACCGCGGCTGCTGGCACGTAGTTCGC
+
CCCCCGGGGGGGGGGGGGGGGGGGGGGGGGGGGGGGGGGGGGGGGGGGGGGGGGGGGGGGGGGGGGGGFGGGGGGGGGGGGGGGGGGGGGGGGGGGGGGGGDEGGGGGGGGGCFGGGGFCCEGGGGGGGGGGGGGGGGGGGGGF?FGCEBGFGFCBGDFGGGADC@7CFGGG>>@GE4EF68DEEGF?FFC*;EEGGGGGGFGFGF:>9<(14):6>;EGFGF:(;:5172<(4?<B0=EE11(05()9DD(31<2*49(,(2(*AD(36:254:))3442-7>(-),(44?F(.)./)9<
@M03364:396:000000000-C9LGT:1:1101:15082:7716 2:N:0:10
GGACTACCAGGGTTTCTAATCCTATTTGCTCCCCACGCTTTCGTGCCTCAGCGTCAGGTACAGGCCAGGCGGCCGCCTTCGCCGCTGGTGTTCTTCCACATCTCTACGCATTTTACCGCTACACATGGAGTTCCACCGCCCTCTCCTGTCCTCAAGCCGTGCAGTTTCCAAAGCCTGAACCGGTTGAGCCGGTCCCTTTTACTTCAGACTTGCACAGCCCCCTGCGCACCCTTTACGCCCAATCATTCCGGACACCGCCCGCCCCCTACGTATTTCCCCCGCCGCTGGCACGCGGTTCACC
+
CCCCCFGGGGGGGCFGGGGGFGG9FGGGGGGGGGGGGGGGGGGFFGGGGGGGGGGGEFGFGDGGGGGGGGGGGGGGGGGGGGGGGGGGGGGGGGGGGGGGGGAFGGGGGDDFAFEFGGGGGGGGGFFG8FGGGGGGG@DGD=>9DGF=>CFFF*CFGGGGDG>DGGGGGGCFFGCF>A<FFEDFEG,7AC4:?CEGGCGG@=<7CA@?@C?+>AC<F?=*,>0,6=7)734-:)54:?GG8::B94-.67),(-.25-,,,4*-9E51:2355(..6+4(-9(,4(-(((54((-.)))22
@M03364:396:000000000-C9LGT:1:1101:6403:7744 2:N:0:10
GGACTACTGGGGTTTCTAATCCTGTTCGCTCCCCACGCTTTCGCTCCTCAGCGTCAGTAACGGCCCAGAGACCTGCCTTCGCCATTGGTGTTCTTCCCGATATCTACACATTCCACCGTTACACCGGGAATTCCAGTCTCCCCTACCGCACTCAAGCCCGCCCGTACCCGGCGCGGATCCACCGTTAAGCGATGGACTTTCACACCGGACGCGACGAACCGCCTACGAGCCCTTTACCCCCAATAAATCCGGATAACGCTTGCACCCGCCGTTTTACCGCGGCTGCTGGCACGTAGTTGGC
+
CCCCCGGGGGGGFGGGGGGGGGGGGGGGGGGGGGGGGGGGGGGGGGGGGGGGGGGGGGGGGGGGGGGGGGGGGGGGGGGGGGGGGGGGGGFGGGGFGGGGGGEGGGGGGGGGGGFGGGFGGGGGGDGDCGGGGGGGGGGGGGGFGGGEGFGFGFDFGGGGGGFGGGGGGGGGEF>G*?GG,>FFGG*3AFGGGEE?GGGGGFGE<DDB;GFGB5?BC(*:4<BBBC0),9>181:A<)<EGFFF474AFGG>:4:4F,14??C?GGD,(,-,(.4-5<(-,(442??B0,,804(87=)*9
@M03364:396:000000000-C9LGT:1:1101:13623:7752 2:N:0:10
GGACTACAAGGGTATCTAATCCTGTTCGCTCCCCACGCTTTCGCTCCTCAGCGTCAGTAACGGCCCAGAGACCTGCCTTCGCCATTGGTGTTCTTCCCGATATCTACACATTCCACCGTTACACCGGGAATTCCAGTCTCCCCTACCGCACTCAAGCCCGCCCGTACCCGGCGCGGATCCACCGTTAAGCGATGGACTTTCACACCGGACGCGCCGAACCGCCTACGAGCCCTTTACGCCCAATAAATCCGGATCACGCTTGCACCCTACGTATTACCGCGGCTGCTTGCACGTAGTTCGC
+
CCCCCGGGGGGGGFGGGGGGGGGGGGGGGGGGGGGGGGGGGGGGGGGGGGGGGGGGGGGGGGGGGGGGGGGGGGGGGGGGGGGGGGGGGGGGGGGGGGGGGGGGGGGGGGGGGGGGGGG6EGGGGGGGGGGGGGGGGGGGFGGFGGGGGFGFGF=FGGGGGGFGGEGGGGGGFGFGGFGF9<CGCE*6FF8CGEGCGGGGGFGFFFFFFGBGF)839>EGBGFFBFB33C661:BBFFGGGF:<48AFFGG6<<(4@??BBFG?GGG?:?B:4<?AAG?FFBBBFF3)5?)3(.(07/)97
@M03364:396:000000000-C9LGT:1:1101:28148:7763 2:N:0:10
GGACTACTAGGGTTTCTAATCCTGTTTGCTCCCCACGCTTTCGCGCCTCAGCGTCAGTTATCGTCCAGCAAGCCGCCTTCGCCACTGGTGTTCCTCCTAATATCTACGCATTTCACCGCTACACTAGGAATTCCGCTTGCCTCTCCGCCACTCTAGCGATACAGTTTCAAAAGCAGTTCCGGGGTTGAGCCCCGGGATTTCACTCCTGACTTACCTCTCCGCCTACCAGCCCTTTCCACCCAGTCAATCCGGACCACGCTTGCAACCTACTTCTTCCCGCGGCTGCTGGCGCGTATGTGGC
+
CCCCCGGGCFGGFGGGGGG9FGGGGGGGGGDFGGGGGGGGGGGGGGGGGGGGGGGGGFFGFFGFGGGGGFGGGGGGGGGGGGGGGGGGFGGGGGGGGGCAFGGGGGGGGGGGGGGGGGGG8F?FECGG?FGFGGGDG@8FGGG?+E==+*@0,*+=,63@>F+=F;=FFAC96<=FGFGGG?G7CC*0;8:9?EEG)=CFCCFCFF=)>C8C)0+)*.AC@GF@@9(24*3388@<@?GGGFBB*).<FG31:9>0709:<:F20<C78?)))-649831(--12().2:(44--)./):*
@M03364:396:000000000-C9LGT:1:1101:20498:7791 2:N:0:10
GGACTACACGGGTTTCTAATCCTGTTCGCTACCCATGCTTTCGAGCCTCAGCGTCAGTTGCAGACCAGAGAGCCGCCTTCGCCACTGGTGTTCTTCCATATATCTACGCATTCCACCGCTACACATGGAGTTCCACTCTCCTCTTCTGCACTCAAGAAAAACAGTTTCCGATGCAGTTCCTCGGTTAAGCCGAGGGCTTTCACATTAGACTTCTTTTTCCGCCTGCGCTCGCTTTACGCCCACTAAATCCGGACAACGCTTGCCCCCTACGTATTCCCGCGGCTGCTGCCCCGTCTTTAGC
+
CCCCCGGGGGGGGGGGGGGGGGGGGGGGGGGGGGGGGGGGGGGGGGGGGGGGGGGGGGGGGGGGGGGGFGGGGGGGGGGGGGGGGGGGFGGGGGGGGGGGGGGGGGGGGGGGGGGGGGGGGGGGGGGG<FGGGGGGGGGGGGGFGGGFFFGFGFGF=6DFFGFDFGGGGGGGBFEGGFGG:FDCGG:8AF?DGGGGGGGCFEFEGFFF4CEFAFF6=BGGFGD=BF2B9C9@DFFEE7GGF:(/063<FGD2:>(:F>B<638:4AD>::B?5424<<<>044060)4).(,-(47<*)::
@M03364:396:000000000-C9LGT:1:1101:19064:7795 2:N:0:10
GGACTACCAGGGTTTCTAATCCTGTTTGCTCCCCACGCTTTCGCGCCTCAGCGTCAGTTGTCGTCCAGCAAGCCGCCTTCGCCACTGGTGTTCCTCCTAATATCTACGCATTTCACCGCTACACTAGGAATTCCACTTGCCTCTCCGATACTCAAGGGATACAGTTTTGAGAGCAGTTCAGGGGTTGAGCCCCTGGATTTCACTCCCAACTTGCACCTCCGCCTACACGCCCTTTACACCCAGTAAATCCGGACAACGCTCGTCCCCTACGTATTACCGCGGCTGCCTGCCCGTATTTAGC
+
CCCCCGGGGGGGGGGGGGGGGGGGGGGGGGGGGGGGGGGGGGGGGGGGGGGGGGGGGGGGGGGGGGGGGGGGGGGGGGGGGGGGGGGGFGEGGGGGGGFGGGGGGGGGGEGEGGGGGGGD>F=F9EFGFGGGGGGGGGGFGGGFGGECCBEE::FFCGGGGGFFDGGCGCGDAGFGGFF7EGGDCGFCA@DFGGFGDGGGGEC*;AF24CBGFF9**0A=@DFFDF1F1DDF6@F9<7FGGFF@+9?C8FC>(2(8:(-(49:8*;F88:(.,6>)6@444((4(((.5:7:<1(0/*.0*
@M03364:396:000000000-C9LGT:1:1101:19969:7797 2:N:0:10
GGACTACTCGGGTTTCTAATCCTATTTGCTCCCCACGCTTTCGTGCCTCAGCGTCAGGTACAGGCCAGGCGGCCGCCTTCGCCGCTGGTGTTCTTCCACATCTCTACGCATTTTACCGCTACACATGGAGTTCCACCGCCCTCTCCTGTCCTCAAGCCGTGCAGTTTCCAAAGCCTGAACCGGTTGCGCCGGTCCCTTTTACTTCAGACTTGCACAGCCGCCTGCTCACCCTTTACGCCCAATCATTCCGTATAGCGCTCGCCACCTACGTATTACCCCGGCTGCTTGCCCGTAGTTCGCC
+
CC?CCGGGGGEGGGCFGGDGGGDEGGGGGGGFFEEEGGEGECGAF@@EFGFGGGGGB8FGGGGGGGGF@FGECGGGGGGGGGEGGGGGFGFGG9EFFCGGGCGGCDFCGGEGGGCFGEGDCFFGGGGF,,BFGGGGG>+@FCEFD>E6@;@7EAFFFFEEDG*:FFGF:@,,;<5CF4<9CCDFEG,/?:EDDGDFCFGGG;;5F+1<@FEGEAC)*,;C21318+60)7:B?F)641?5?38?/)6A@F937))6)32((-2(7;9:?0:450.)6+,4672(,.:8?2)496,0@*8)9
@M03364:396:000000000-C9LGT:1:1101:20689:7800 2:N:0:10
GGACTACTGGGGTTTCTAATCCTGTTTGCTCCCCACGCTTTCGAGCCTCAGCGTCAGTTACAGACCAGAGAGCCGCTTTCGCCACCGGTGTTCCTCCATATATCTACGCATTTCACCGCTACACATGGAATTCCACTCTCCCCTTCTGCACTCAAGTTTAACAGTTTCCAAAGCGAACAATGGTTAAGCCACTGCCTTTTACTTCAGACTTATTAAACCGCCTGCGCTCGCTTTACGCCCAATAAATCCGGACAACGCTCGGGCCCTACGTATTACCCCGGCCGCTGGCACGTAGTTCGCC
+
CCCCCGGFGGGGGFGGGGGGGGGGGGGGGGGGGGGGGGGGGGGGGGGGGGGGGGGGGGGGGGGCFGGGEFGGGGGG@FGGGGGGGGGG:FGGGCGGGGGGGGGGGGGGGGGGGGGGGGGGGGGGFEGGGGGGGGGGGF?FGFGFFGFFGFGEGF8DA:=FGGFGGFGGFFF=@FFCGDC@EFGGFF,;FF8;CFGGGGG,::7;F;8;CGEC*4,/=BFGFC6@2*506):16=466;CF:25)29?C6C231333898:9>*(9C1(8<:?2:2)6+,,7>((((-4:(4<1:47@*2<C
@M03364:396:000000000-C9LGT:1:1101:27007:7803 2:N:0:10
GGACTACCGGGGTATCTAATCCTGTTTGCTACCCACGCTTTCGTGCCTCAACGTCAGATATAGTTTGGTAAGCTGCCTTCGCAATCGGTGTTCTGTATGATCTCTACGCATTTCACCGCTACACCATACATTCCGCCTACCGCATCTACTCTCTAGTCCAACAGTATTAGAGGCAGGCCGGAGTTGAGCCCCGACATTTAACCTCTAACTTATCCAACCGCCTACCCACCCGTTACACCCAATAAATACGGATAACGCCCGCCCCCTACGTCTTACCTCGGCTGCTTGGCCGTAGTTCTGC
+
CCCCCGGEGGGGCEGGFGGGGGGGGGGEFGGGGGGGGGGGGGGFGGGGGGFGGGGGGG,FE9FCF9CFEFGGGDFGFGG@FGGGGGGG:FGGGGGEG,EGGGGGGGGGGGGGGGGGGGGGEGGCEB9E?EFDGGG@EDDGGGG5+@;DE7AEGFFFFFGGEGFGGGFEGG=EFFD8EDGGD:D+DC@0;>;CDCE>7?F@76D6?AF4A=8ACFD8F5CE2D28@*(1,:((/66(63FE*283*9.)1C7:::4<@0((((:2<C)((32(.4454+5(83(,0565(()4-4,8/9-*:
@M03364:396:000000000-C9LGT:1:1101:26107:7814 2:N:0:10
GGACTACCAGGGTATCTACTCCTGTTCGCTCCCCACGCTTTCGCTCCTCAACGTCAGTAACGGCCCAGAGACCTGCCTTCGCCATTGGTGTTCTTACCGATATCTACACATTCCACCGTTACACCGGGAATTCAAGTCTCCCCAACCGCAAACAAGCCCGCCCGTACCCGGCGCGGATCCTCCGTTAAGCGATGGACTTTCACACCGGACGCAAAGAACCGCCTACTAGCCCTTTGCGCCCAATAAATCCGAATCACGGTTCCACCCTACGTATTACCGCGGCTGCCGGCCCGTACTTGGC
+
CBCCCEED,EFCFGGGGG<@FCF8C,E@FFEGFCCFCEBGGG@G,C+AA<,CCFFF,E<EFFD7@F@FC<FC<E<EC5F,,BB,,,,B,BFGG,E,?FGGE7>,,EB9EGDG9FFFF8E8EEDF8=@+6@,,7,,:EEDF:=>*0@B8+@+)8805,@DE+899>B@CGEGGFC=<*0/*4+2*3AC1F,*:;=8?C+BFG)<<7BE(2<9G0.*(2.0*,971(2)*.*4((.4).-5;E(4())-57C7(--(-91((((+)20>?1624442.-9(,4(46901,2(((-4137*)*2
@M03364:396:000000000-C9LGT:1:1101:16893:7823 2:N:0:10
GGACTACCCGGGTTTCTAATCCTGTTCGCTCCCCACGCTTTCGCTCCTCAGCGTCAGTAACGGCCCAGAGACCTGCCTTCGCCATTGGTGTTCTTCCCGATATCTACACATTCCACCGTTACACCGGGAATTCCAGTCTCCCCTACCGCACTCAAGCCCGCCCGTACCCGGCGCGGATCCACCGTTAAGCGATGGACTTTCACACCGGACGCGACGAACCGCCTACGAGCCCTTTACGCCCAATAAATCCGGATCACGCTTGCACCCTACGTATTCACGCGGCTGCTGGCACGTCTTTCGC
+
CCCCCGGGGGGGGGGGGGEGGGGGGGGGGGGGGGGGGGGGGGGGGGGGGGGGGGGGGGGGGGGGGGGGGGGGGGGGGGGGGGGGGGGGGGGGGGGGGGGGGGEGGGGGGGGGGGGGGGGGGGGGGGGGFGGGGGGGGGGGGGGFGGGGGFFFGDGFFGGGGGFGGGGGGDGGFGBGDDGGGGGCGG*3FF:9FGGCDGGGGCGFGFFF,70:98C>)1CE9D><2A?:679?B0::AFGGG(,29<<AFGC>?0(8?34:B?F)C@DF??:135?))344299>FF03:?,<?:(08*)91
@M03364:396:000000000-C9LGT:1:1101:4332:7837 2:N:0:10
GGACTACAACGGTTTCTAATCCTGTTCGCTCCCCACGCTTTCGCTCCTCAGCGTCAGTAACGGCCCAGAGCCCTGCCTCCGCCATTGGTGTTCTTCCCGATATCTACACAGTCCACCGTTACACCGGGAATTCCAGTCTCCCCTACCGCACTCACGCCCGCCCGTACCCGGCGCGGATCCACCGTTAAGCGAGGGACTTGCACACCGGACGCTACAAACCGCCTACGAGCCCTTTACGCCCAATCAACCCGGGTAACGGTGACACCCTACTAATTCCCGCCGCTGCTGGACCGTAGCTAGC
+
C9CC88@E<,@F6BCEEE,CFGFG6,;8+,EBGC,@::@CFG:C@EFFGGGGGBFGFE9,6C@FE@CF@66BDF,EFF,A:FC=6?EFC==,559E?FCCG7CE=,5C<,,A,B,A?CF++B=FC7C:+><,CFE9E=+AB=B9+DDG89CAF)00DE>C6<?D>**@3**4:@58*/==<FF:==F(+C*1)=528;++:2FAG))42)(51)*)*)2:430:(2,02CB10(.))(22:0(.)..(09)4((((0((,((3-*;C((,))).).6A--(499((),((.((-(7)*)9*
@M03364:396:000000000-C9LGT:1:1101:5762:7845 2:N:0:10
GGACTACTGGGGTATCTAATCCTGTTCGCTCCCCACGCTTTCGCTCCTCAGCGTCAGTAACGGCCCAGAGACCTGCCTTGGCCATTGGTGTTCTTCCCGATATCGACACATTCCACCGTTACACCGGGAATTCCAGTCTCCCCTACCTCACTCAAGCCCGCCCGTACCCGGCGCGGATCCGCCGTTAAGCGATGGACTTTCACACCGTCCTCTGAGAACCGCCTCCCTGCCCTTTACGCCCAATCAATCCGTATAGCGCGCGATCCCTGCGTGTTCACTCAGTGTCTTGCACTTTTGTTGC
+
8CCCCCGGGCFEFEDF9FAEFGGEGGGFEBFEFF8CCGGGFGGGFGGGFGGGGGGGFF99FFE@CFCF@FA@CFFGFGE,?F<FC<,B69,CEFD?FF:FFGGG+@FGGGFGGFGGFEEDCEGFFGCGCGG8CFF56,+9C=CDFFF,3;FD:5=B,@D18F?C<+9C9?CEBE=94:=8,;9<=8<26,*/;C8=0??F?.>CGFB(()(3:)+-2)374>08(*())*.,..8B4(*:E::0)))./29,.,,.9(((((*(*;7)).43227))2))(.)-.)-)))4<4))110(**
@M03364:396:000000000-C9LGT:1:1101:3788:7854 2:N:0:10
GGACTACTCGGGTTTCTAATCCTGTTCGCTCCCCACGCTTTCGCTCCTCAGCGTCAGTAACGGCCCAGAGACCTGCCTTCGCCATTGGTGTTCTTCCCGATATCTACACATTCCACCGTTACACCGGGAATTCCACTCTCCCCTACCGCACTCAAGCCCGCCCGTACCCGGCGCGGATCCCCCGTTAAGCGTGGGACTTTCACACCGGACGCGACAAACCTCCTACGCGCCCTTTACGCCCAGTAACTCCGGATCACGCTTGCACCCTACGTCTTACCGCGGCTGCTGGCCCGTCGCTAGC
+
CCCCCGGGGGGGFDGGGGFGGGGGGGGGGGGGFECFGGGGGGGGCFGEFFGGGGGGGFE<EFGDGGGGEF,4D@FGGGD@FGGGG,EGGGGGGFGFDDE>FCCFFEF9FFGFCFFCFGE=CGGGFEGGGGGGGGG,@F8FGGGFGDDC89F=FBFF9@DCCEBGG8:EFC:@>F97/:CF*=)4C=86=9?**2?*2CGGFBGFG>EFFG4515/(/4CC104739(0(1279:7)-(;:C?(57)))1*/(((-85:?1(3E29CC<(81(.,2)63,,,-2(4()53((--(-.))479
@M03364:396:000000000-C9LGT:1:1101:16901:7888 2:N:0:10
GGACTACTGGGGTATCTAATCCTGTTCGCTCCCCACGCTTTAGCTCCTCAGCGTCAGTAACGGCCCAGAGACCTGCCTTCGCCATTGGTGTTCTTCCCGATATCTACACATTCCACCGTTACACCGGGAATTCCAGTATCCCCTACCGCACGCAAGCCCGCCCGTACCCGGGGCGGTTCCACCGCTATGCGATGGACTTTCCCACCGGGCGCGGCGAACGTCCTAGGCGCCGTGTACGCCCATTCAAGCGTAAAAACGATTGCACCCTAGTATGCAATGCGGACATTGGCCCGTCTGTAGC
+
<C86AD<FGGD+8BFGFFFCECF,;FE:CG@6CC6@FF@@DF,,C6EA,FG@CF@=,<66EFC7@FGGGC,@,C,ECFE,?,,@B?E86B=,5FC<<,4=E4@,DFGFGGGGF<FE,@ED+B,5@+@++>F:??,,7,+,,2>50>==C?753:=@>+@CE+96@B*:9:>*9*23*)/+=95:*3<(;8/**:*:CCFFC2+4D)<0(14*4)*(93C*,/42-+()()-(-(40)(2**-()*..)***,(,)5)(,,.(+)**1(.,).6)))-+,(-7>1(-.))3,((,-))*)2*
@M03364:396:000000000-C9LGT:1:1101:16515:7890 2:N:0:10
GGACTACAGGGGTATCTAATCCTGTTCGCTCCCCACGCTTTCGCTCCTCAGCGTCAGTAACGGCCCAGAGACCTGCCTTCGCCATTGGTGTTCTTCCCGATATCTACACATTCCACCGTTACACCGGGAATTCCAGTCTCCCCTACCGCACTCAAGCCCGCCCGTACCCGGCGCGGATCCACCGTTAAGCGCTGGACTTTCACACCGGACGCGACGAACCGCCTACGAGCCCTTTACGCCCAATAAATCCGGATAACGCTTGCACCCTACGTATTACCGCGGCTGCTGGCACGTCTTTAGG
+
CCCCCGGGGGGGGGGGGGFGGGGGGGGGGGGGGGGGGGGGGGGGGFGDFFGGGGGGGFGFGGGGGGGGFGCGFDGGGFFGGGGDFEGG<?FGGGGGGFGGGGGGGGGGGGGGGGGGGGGGGGGGGGGGGGGGGGGFFFFGGGGFGGFGGFGFGFGBFGGGGGFGGEGGGGGGFGBG*)=FCEGGGG7=FFE3CEE=FGGGGFGFGDE6>GBG65E>76EG>GFFFGB)3C08?:?9<BEEGB(.04<2@C5>?40<F4734-A4DCC6(88(54:)6<89>,,((4:>:<:<<4(0)/)0*
@M03364:396:000000000-C9LGT:1:1101:2878:7908 2:N:0:10
GGACTACAAGGGTATCTAATCCTATTTGCTCCCCACGCTTTCGTGCCTCAGCGTCAGGTACAGGCCAGTCGGCCGCCTTCGCCGCTGGTGTTCTTCCACATCTCTACGCATTTTACCTCTACACAGTGAGTTCCACCACCCTCTCCGTTCCTCAAGCCGTGCAGTTTCCAAAGCCTGAACCGGTTGAGCCGTTCCCTTTTACTACATAACTGATCAGCCGCCTACACCCCCCTTCCGCCCAAGCATTCAGGATAACGATTGCCACCTACGTACTACCCCTGCCGCTGGCACGGAATTTACC
+
CCCCCGG6CFGGFEGGGE<EB9C<CCFGGGGGGGGGGGG@FGGFF7DFGGEAFGEEE,;<ECD,DFECCFCDDGGGGGGGDG:::>F@,:E=FEFGD?5:A8EGFGGG>BFG954CE,9=@BFG?,,C?,CEEFF?D,@FEGD6DF++60A;E5DDA8@+6=5DGGGCFG,,*359:A,@CEG5C;3)0880;18,+6><:95*53+***1,*+,*8)C:>C@//+/).2.(.3((/(;E*((44)65*:2(5427)(-44)0)2A*47(4.(-)-883(((,-31(,((<(((()0*):2
@M03364:396:000000000-C9LGT:1:1101:25768:7913 2:N:0:10
GGACTACTAGGGTTTCTAATCCTGTTCGCTCCCCACGCTTTCGCTCCTCAGCGTCAGTAACGGCCCAGAGACCTGCCTTCGCCATTGGTGTTCTTCCCGATATCTACACATTCCACCGTTACACCGGGAATTCCAGTCTCCCCTACCGCACTCAAGCCCGCCCGTACCCGGCGCGGATCCACCGTTAAGCGATGGACTTTCACACCGGACGCGACGAACCGCCTACGCGCCCTTTACGCCCACTCAATCCGGATCACGCTTGCACCCTACGTCTTGACGCGGCTGATGGCACGTATTTAGC
+
CCCCCGGGGGGGEFGGGGEFGGGDGGGGGGGGGGGGGGGGGGGGGGGGGGGGGGGGFFGFGGGGGGGGFGCFGGGGGGGGGGGGGGGGGGGGGGGGGGGGGDGGGGGGGGGGGGGFFGFGEGGGGGGGGGGGGGGFDFDGGGGDGGG+B?GF88DFGFGGGGFGGEGGGGGGFGFGE68EFGG7FE7(:<C7CECCFEFGG?F?GDF@6D>D00:35(:53C9B?8(0494>>?F9A1CCE?(()4(4@G39:497FB?B3:E)9FD<<B8::1:))34<>(((-().)238:?(/)*.::
@M03364:396:000000000-C9LGT:1:1101:25222:7921 2:N:0:10
GGACTACACGGGTTTCTAAGCCTGTTTGATCCCCACGCTTTCGTGCCTGAGCGTCAGTTGCGAGCTCGTGACCTGACTTCTCGATCGGTGTTCTGTGACATATCTACGCATTTCACCGCTACACATCACATTCCAGCCACGCCTATCGCACTCTAGTCCGGCAGTATCAAAGGCACGATTGGAGTTGAGCCCCAACTTTTCACCCCTGACTTACCGATCCGCCTGCGCACCCTTTAAACCCAATAAATCCGGATCACGCTCGTATCCTCCGTACTACCGCGGCTGCTTGCACGGATGCAGC
+
CCCCCGGGGGGGGGGGGGF@FFFFGGGGGGGGGGGGGGGGGGGGGGGGGGGGGGGGGGGFGGGGG7ACGEGGGGG<FFGGGG7EEEGGGGGGGFCFGCFGGGGGGG,DFGGGGGGGGGGGGGGGGGGGGGGGGGG9DDGGCDGFGDG6C>G@FEFFFFCEBFDGGFGGGCG9?F@FG>E7FFGGGG@>ACD<?9899FGFG6@=DDF>:FFGFAF?D2C5=F?83=9E@D@D7@=1)1CFG?(:)5-)9C>0::;1F:BB<>845;:42426?(3--;((31>66<2:515>BF;))));*
@M03364:396:000000000-C9LGT:1:1101:12310:7929 2:N:0:10
GGACTACTAGGGTTTCTAATCCTGTTCGCTCCCCCAGCTTTCGCGCCTCAGCGTCAGTGGTGGCCCAGAAGGCCGCCTTCGCCACCGGTGTTCTTCCCGATATCTGCGCATTCCACCGCTACACCGGGAATTCCGCCTTCCCCTACCACACTCGAGCCCGCCGGTATCGGAGGCTCGCCGGGGTTGAGCCCCGGGCTTTTACCTCCGACCTAACGGGCCGCCTACGCGCGCTTTACGCCCAATGAATCCGGATAACGCCCGCCCCCTACGTATTACCCCGGCTGCTGGCCCCTCTTTCGCC
+
CCCCCGGGFGGGGGGGGGGGGGGGGGGGGGGGGGGGGGGGGGGGGGGGGGGGGGGGCFGGGGGGGGGGFGGFGGCCGGGGGGGGGGGGGGGGGGGGGGGGGGEGGGGDGGGGGGGGGGGGEGGGGGGGGEGGGGGGG@DGGGGFGGGDGFGFFDFFGGGGGGFGGCFGGGBEFGBGGFG5*CDFCE?>FCGG<EEGDFFF?>G<CFBB>GF??F5434EC>G148;97;C92(4.<?FCC82:?*64<;)14(1)501(((-:>G>)3::3).(.66+,(33,,()).0(,((,(*/*-19
@M03364:396:000000000-C9LGT:1:1101:13862:7945 2:N:0:10
GGACTACTCGGGTTTCTAATCCTATTTGCTCCCCACGCTTTCGTGCCTCAGCGTCAGGTACAGGCCAGGCGGCCGCCTTCGCCGCTGGTGTTCTTCCACATCTCTACGCATTTTACCGCTACACATGGAGTTCCACCGCCCTCTCCTGTCCTCAAGCCGTGCAGTTTCCAAAGCCTGAACCGGTTGAGCCCGTCCCTTTTACTTCAGACTTGCACAGCCGCCTGCGCACCCTTTACGCCCCATCATTCCGGATAACGCCTGCCACCTACGTATTTCCCCGGCTGACTGCCCGTACTTTGGC
+
CCCCCFGGGGEGGCGGGGGGGGG9FFGGGGGGGGGGGGGGGGGGGGGGGGGGGGGGGGEGGGGGGGGG@FEGGGGGGGGGGGGGGGGGGFGGGGGGGFFGGFGGGGGGGGGGFEGGGGGGGGGGCFGGGFGGGGFB@CCFGGGFFGD:EAFE;6+@EC::@FFFA;EGGGCCFGDGGFFFFGC5>C?6AC*9:=EGGGGGGA27F6@6;6?+7;@<GFG56>?D6*1.39:0,4)53(/:*4(.155<F*93(-6<>9(44:0.7E423(,55:)4<+,(4((((().4(4(-(,)/*-*0
@M03364:396:000000000-C9LGT:1:1101:18985:7964 2:N:0:10
GGACTACACGGGTTTCTAATCCTGTTCGCTCCCCTAGCTTTCGCACCTCAGCGTCAGTTACGGCCCAGAGACCTGCCTTCGCCATTGGTGTTCTTCCCGATATCTACACATTCCACCGTTACACCGGGAATTCCAGTCTCCCCTACCGCACTCAAGCCCGCCCGTACCCGGCGCGGATCCACCGTTAAGCGATGGACTTTCACACCGGACGCGACGAACCGCCTACGAGCCCTTTACGCCCAATAAATCCGGATCACGCTTGCCCCCACGCTCTTACCGCGGCGGTCGGCACGTGGTTGGC
+
CCCCCGGGGGGGGGGGGGFGGGGGGGGGGGGGGGGGGGGGGGDGGGGGGGGGGGGGGGGGGGGGGGGGGGGGGGGGGGGGGGGGGFFGFGGGGGGGGGGGGGGGGFGGGGGGGGGGGGE@EGGGDGGGGGGGGGG9CAFFGGGFDGG@CBGFGFFDFF6CEGFGGGGEFGGGEGFD5>CGGFGEGE*3;C=*;CE*9FG7C6?5;>E9,935;8C9G1CG>GBFFF1)8D;BB?DDB8EGC2(4)5-4=CD9(3(48,4?:?;(9CC(-(((-3<.5<19969((((-2((-(3.)8)(/2
@M03364:396:000000000-C9LGT:1:1101:9557:7971 2:N:0:10
GGACTACCAGGGTATCTAATCCTATTTGCTCCCCACGCTTTCGTGCCTCAGCGTCAGGTACAGGCCAGGCGGCCGCCTTCGCCGCTGGTGTTCTTCCACATCTCTACGCATTTTACCGCTACACATGGAGTTCCACCGCCCTCTCCTGTCCTCAAGCCGTGCAGTTTCCAAAGCCTGAACCGGTTGAGCCGGTCCCTTTTACTTCAGACTTGCACAGCCGCCTGCGCACCCTTTACGCCCAATCCTTCCGTATAACGCTTGCCACCTACGGATTACCGCGGCCGCTGGCACGTAGTTCGCC
+
CCCCCGGGGGGGGGFGGGGGGGGEFCFGGGGGGGGGGGGGGGGFGGGGGGGGGFGGGGGGGGGGGGGGGGGGGGGGGGGGGGGGGGGGEFGGGGGGGGGG=FGGGGGGGDEGFGFGGGGGGGGGGGGGGGFGGGGGGGDFFGG9DGGGDAFEGEC5FGGGGGFGGGEGGGGFFGFFGFFGGGGC8E,.6C5:?CEGGGGFG=?6FFF3=FCCE6C<GFGE@GF@=:9.4DBB7?A6:?EE8:284:>9FG24:>44<>11:<C<FGC20((-4(.4A*4(-2(4>;69?0)(((.78*,7C
@M03364:396:000000000-C9LGT:1:1101:4647:7979 2:N:0:10
GGACTACTGGGGTTTCTAATCCTGTTTGCTACCCGCACTTTCGAGCATGAGCGTCGATAAGTCCCCAGCAAGCTGCCTTCGCCATCGGTGTTCTTCCTGATCTCTACGCATTCCACCGCTACACCAGGAATTCCGCTTGCCCCTGAACTATCCAAGAAACCCAGTTCGGACTGCAGGTCCGGGGTTGGGCCCCGGTATTGTACAATCCGCTTGCACTTCCGCCTGCGCTCCCTTTACGCCCAGTGATTCCGAACAACGCTTGCACCCCTCGTATTACCGCGGCTTCCGGCACGACTTTTGC
+
CCCCCGGGGCEFFGGGGGGGGGGGGGGGGGGGGGGGGGGGGGGFGGGGGGGGFFGG@FGGGGGGGGGGGGGGGGGGGGGGGGGGGGGGFFGGFGGGGGGGGGGGGGGGGGGGGGGGGGGGDEFGGGGGGGGGGGGGGCFGGGGFDCFDEDFF:ECF8DGGGGFGFFGGGGDE?FBGGFGGG@D:@EF9AF*;DGC7CFCFGEG94=A@0CDG()+.26FG?GDFF>@>;C9<B2:>9(AEGF6>94<4@G9(3990F(24(-;)9FC>?BB?((559:66>((4((),(4-4?((0)*)*7
@M03364:396:000000000-C9LGT:1:1101:7927:7997 2:N:0:10
GGACTACCGGGGTTTCTAATCCTGTTCGATCCCCACGCTTTCGTGCCTCAGCGTCAGTTACGACATGGAACGCTGCCTTCGCAATCGGAGTTCTGCGCGATATCTATGCATTTCACCGCTACACCTCGCATTCCGCATTCCTCTGTCGCACTCCAGCTCGGCAGTTTCAACGGCCGGACGGGGTTGAGCCCCGAATTTTTACCGCTGACTTGCCGCGCCGCCTGCCCAGCCTTTAAACCCAATAAATCCGGATAACGCTCGCCTCCTCCGTTGTTCCCCGGCGGCTCGCACGGAGTTTGCC
+
CCCCCGGGGGGGGGGGGGGGGGGGGGGGGGGGGGGGGGGDGGGFGGGGGGGGGGGGFFGGGGGGCGGGGGGGGGGGGGGGGGCGGGGG8FFGGGGGGCECGGGGGGFGGGGGGGGGGGGGGGGGGGGGGGGGGGGGG7CGGGGFGGGGGFGFFBGFG8FG8F5@FECGAAFGEGFGGBGE:EDF>?,58FGGGC8:5CFGC=C;958(4C)<)9/3C3E:6D6?0*,)(18,8A>45<GD80.)*64)9)/(-4).)((,-414CF54(,()(.(:A6,(49(4;>(4>(401(,74*)02
@M03364:396:000000000-C9LGT:1:1101:21240:8001 2:N:0:10
GGACTACTCGGGTTTCTAATCCTGTTCGCTCCCCACGCTTTCGCTCCTCAGCGTCAGTAACGGCCCAGAGACCTGCCTTCGCCATTGGTGTTCTTCCCGATATCTACACATTCCACCGTTACACCGGGAATTCCAGTCTCCCCTACCGCACTCAAGCCCGCCCGTACCCGGCGCGGATCCACCGTTAAGCGATGGACTTTCACACCGGACGCGACGAACCGCCTACGAGCCCTTTACGCCCAATCCTTCCGGCGAACGCTTGCCCCCTACGTCTTACCGCCGCTGCTGGCCCGTCTTTGGC
+
CCCCCGGGGGGGGGGGGGGGGGGGGGGGGGGGGGGGGGGGGGGGGGGGGGGGGGGGGGGGGGGGGGGGGGGGGGGGGGGGGGGGGGGGFGGGGGGGGGGGGGGGGGGGGGGGGGGGGGGDEGGGGGGGGGGGGGGACAGGGGEFGGGCDBGFGFGFGGGGGGFGGEGGFGEE?74DEFE?EFGF8E@?FGE/858*;CFGGFGFGF>04D6C9@G9CBDGBDFBFF6::<;F:846<?GGE60.5(-.9FD;((,-;9BFB:2:*;D66?-3((84AC<9(4-(3424?B0313()0*)*2
@M03364:396:000000000-C9LGT:1:1101:8619:8010 2:N:0:10
GGACTACTGGGGTATCTAATCCTATTTGCTCCCCACGCTTTCGTGCCTCAGCGTCAGGTACAGGCCAGGCGGCCGCCTTCGCCGCTGGTGTTCTTCCACATCTCTACGCATTTTACCGCTACACATGGAGTTCCACCGCCCTCTCCTGTCCTCAAGCCGTGCAGTTTCCAAAGCCTGAACCGGTTGAGCCGGTCCCTTTTACTTCAGACTTGCACAGCCGCCTGCTCACCCTTTACGCCCAATCATTCCGGATAACGCTTGCCACCTACGTATTACCCCGGCTGCTTGCCCGTAGTTAACC
+
CCCCCFGGGGGGGGGGGGFEFGFCFFGFGGGFGGGGGGGGGGGGGGGGGGGGGGGGGFGGGGGGGGGGGGFGGGGGGGGGGGGGGGGGFGGGGGGGGGGFFGGG8EGGGGGG9EEFGGGGGGGGGGGGFGGGGGGGGGGCFGGFGGGFGFGFG@+9CC>EGGFGGDAFGGGFFGFGGFGGGGGFGE,.?CECGGGGGGGG+7BCFFFF;C<+)2+)>0::1D;6:+699C6<<?2),1885(386):<4*)4:3>?F><3(1+.*C50:BF):2)).+,(-9-(4544:08B1(4<F6)*2
@M03364:396:000000000-C9LGT:1:1101:11852:8016 2:N:0:10
GGACTACTGGGGTTTCTAATCCTGTTTGATCCCCACGCTTTCGTGCCTCAGCGTCAATCACTGCTTCGTGAGATGCCTTCGCAATCGGTGTTCTGAGTAATATCTATGCATTTCACCGCTACACTACTCATTCCTCCCACGGCAACAGTATTCAAGCCGGACAGTATCAAAGGCAGTTCCGGAGTTGAGCCCCGGGATTTCACCTCTGACTTGACCGACCGCCTACGCACCCTTTAAACCCAATAAATCCGGATAACGCTCGCATCCTCCGTATTACCGCGGCTGCTGGCACGGCGTTAGC
+
CCCCCGGGGGGGGDGGGGGGGGGGGGGGGGGGGGGGGGGGGGGGGGGGGGGGGGGG@FGGGGGGGDGGGGFFCFGGGGGGGGGFGGGGFGGGGGGEGGGGGGGGGFGFGFGGGGGGGGGGGGGGGGGGGFGGGGGG8+?@FCG58EGGGFGDEE8EGGGGGGFGGFGGAFAGFGFGGFGGGGDGGGFEFFFGGGGGDGGGGECEFFF=*CEG3/>.C:E*(:9<436B<CFF<3=37>GGG?B79)55@FD12((69<B0-3?(>EC,<?93124.:34331;>9::>BF1<<9(8>3(C:
@M03364:396:000000000-C9LGT:1:1101:28233:8023 2:N:0:10
GGACTACTGGGGTTTCTAATCCTGTTCGCTCCCCTAGCTTTCGCGTCTCAGCGTCAGTTACGGCCCAGAAAGCCGCCTTCGCCACTGGTGTTCTGCCCAATATCTGCGCATTTCACCGCTACACTGGGCATTCCACTTTCCCCTACCGCACTCAAGCCCGCCAGTTCGGGATGCGGGCCGGGGTTGAGCCCCGGGCTTTGACATCCCGCTTGGCCGGCCGCCCACGCGCCCCTTACGCCCCATGAATCCCGATACCGCCCGCCCCCCCCGCATTTCCCCCGCCGCTGGCCCGTACTTCCCC
+
CCCCCGGF@FFGCCGGGGGGGGGGGGGGGGGGGGGGGGGGGGGGGGGGGGGGGGGGGEGGG7B@FGGFGGGGGGGGGGGGGGGGGGGGGFGGGA9FGGGFGGGGGGGGGGGGGGGGGGGGGGGGFGGGGGGGGG8FG:DFGGGF+DEE+<F=F)=DGFGGEGFGG,EC>E5EEG=DCBE5*=C*=C>/8BCC)5CE3BE+1.+)2?F?F)47:F6(17?:4D(-,*(.()-,8<)(4?GG>6((1)-)02*,(((5)-42(,/4DG),49((-()).2(-((((((--:??(((,79*-09
@M03364:396:000000000-C9LGT:1:1101:16770:8025 2:N:0:10
GGACTACAAGGGTTTCTAATCCTGTTTGCTCCCCACGCTTTCGAGCCTCAGCGTCAGTTAGAGCCCAGCAAGCCGCCTTCGCCACTGGTGTTCCTCCGAATATCTACGCATTTCACCGCTACACTCGGAATTCCGCTTGCCTCTACTCCACTCAAGAACTACAGTTTTGGATGCAGTGACGGGGTTAAGCCCCGACATTTCACATCCAACTTGCAGTCCCGCCTGCACTCCCTTTACACCCAGTAATTCCGGACAACGCTTGCCACCTACGTCTTACCGCGGCTGCTGGCCCGTATTTCGC
+
CCCCCGGGGGGGGGGGGGGGGGGGGGGGGGGGGGGGGGGGGGGGGGGGGGGGGGGGGGGGGGGGGGGGGGGGGGGGGGGGGGGGGGGGGGGGGGGGGGGGGGFGGGGGGGGGGGGGGGGGGGGGGGGGGGGGGGGGGGGGGGGFGGGGGFGCFDGF=EGGGGFGGGGGGGGGFFEGGF9FGGGGGGGEFGGGGGGGGGGGGEGFGFFFFGFGFF,8C>FGBGFF135FEGD;;<@>EEGGGFFF8CEFFGGFFF(.<9>B(4@8*A>4(::7.(3).<:>>>F;08?B?B(,42(0/*-9/
@M03364:396:000000000-C9LGT:1:1101:17951:8051 2:N:0:10
GGACTACAGGGGTATCTAATCCTGTTCGCTCCCCCGGCTCTCGCGCCTCAGCGTCAGTGCCCGCCCAGACGGCCGCCTTCGCCGCCGGTGTTCCTCCCGATATCTGCGCATTCCACCGCTACACCGGGAGTTCCGCCGTCCCCTGCGGGACTCGAGCCCGGCAGTATCGGGGGCAGTCGCGGGGTTGGGCCCCGCGGTTTCACCCCCGACTTTCCGGGCCGCCTACGCGCGCTTTACGCCCAATGAATCCGCATAACGCTCGCCCCATACGTATTACCGCGGCTGCTGGCACGTATTTCGC
+
CCCCCGGGGGGGGGGGGGGGGGGGGGGGGGGGGGGGGGGGGGGGGGGGGGGGGGGGGGFFGGGGGGGGGGGGGGGGGGGGGGGGGGGGGFGGGGGGGGGCECCGGGFGGGGGGGGGGGGGGGFGGGGGCFGGGGGGGFGGGGGFGGG8:)C@FFGFGGGGGG>GF+<FG5EC@E>DCFEGG=DGG52-78ACD58><:E5?AFFGFFFFGF=:6F:D;EEFGF0:C6D0C>9>(4<<BGEG06:65))9CD(-,4AF,-(4781>E*(.84..42))<,-4991,3:70:(41,.*<*)27
@M03364:396:000000000-C9LGT:1:1101:27536:8058 2:N:0:10
GGACTACCGGGGTTTCTAATCCTGTTTGCTCCCCACGCTTTCGAGCCTCAGCGTCAGTTACAGTCCAGAGAAGCGCCTTCGCCACTGGTGTTCTTCCTAATCTCTACGCATTTCACCGCTACACTAGGAATTCCCTTCTCCTCTCCTGCACTCTAGACTTCCAGTTTGAAATGCAGCACTCAGGTTAAGCCCGAGTATTTCACATCTCACTTAAAAATCCGCCTACGCTCCCTTTACGCCCAGTAAATCCGGACAACGCTCGCCACCTACGTATTACCGCGGCTGCTTGCACGTCTTCAGC
+
CCCCCGGGGGGGGGGGGGGGGGGFGGGGGGGGGGGGGGGGGGGFGGGGGGGGGGGGGGGGGGGGGGGGFGDFGGGGGGGGGGGGGGGG<FFGGGGGGGGGGGGGGGGGGGGGGGGGGGGDGGGGGGGGGGGGGGGGDEDGGGDFGGGFGFG6:DFFDFGGGGFGGGFGDFGGFGFGGFGGG8F,5ECAFEDDGEGFCFGGGEGEGFFE;DEF;+,*ABGFAGFF(,88@GF>BEF4;@EFF;04@<?EFGG(8>(6F>6(:9?;CGF0(5:,)-,.5::;37;;;10)5:<<1.()8*)::
@M03364:396:000000000-C9LGT:1:1101:16523:8063 2:N:0:10
GGACTACTCGGGTTTCTAATCCTGTTCGCTCCCCACGCTTTCGCTCCTCAGCGTCAGTAACGGCCCAGAGACCTGCCTTCGCCATTGGTGTTCTTCCCGATATCTACACATTCCACCGTTACACCGGGAATTCCAGTCTCCCCTACCGCACTCAAGCCCGCCCGTACCCGGCGCGGATCCACCGTTAAGCGATGGACTTTCACACCGGACGCGACGAACCGCCTACGATCCCTTTACGCCCAATAAATCCGGATAACGCTTGCACCCTACGTATTACCGCGGCTGCTGGCACGTATTTCGC
+
CCCCCGGGGGGGGGGGGGFGGGGFGGGGGGGGGGGGGGGGGGGGGFGGGGGGGGGGGGGGGGGGGGGGGGGGGGGGGGGGGGGGGGGGGGGGGGGGGGGGGGGGGGGDGGGGGGGGGGFGGGGGGGGGGGFGGGGGGGGGGGGFGGGGGFG@FD6DFGFGGG>DG77EGGDGEGFGCEGGDGGGFG*3AF:/CCEGGGGGGFGFGFF;BGFGFBG>C9GGFGFFFGB:(/3<:>?AF?EEGBF:9)6AFGGF((-6@434:?F3CFG<1((.46>4AF?B99>;>F>?>F:?B<1*)/)*9
@M03364:396:000000000-C9LGT:1:1101:4484:8064 2:N:0:10
GGACTACAGGGGTATCTAATCCTATTTGCTCCCCACGCTTTCGTGCCTCAGCGGCAGGTACAGGCCAGGCGGCCGCCTTCGCCGCTGGTGTTCTTCCACATCTCTACGCAGTTTACCGCTACACATGGAGTTCCACCGCCCTCTCCTGTCCTCAAGCCGTGCAGTTTCCAAGGCGTGAACAGGCTGAGCCCGTCCCTTGTCCGCTAGACCTGCACTGCCCCCTGCGCCCCCGTTGCGCCCCAGCCGTCCGCATACACCTTGCCACCTACCGCTTAACCCGGCCGCCTGCACCGATTTCCCC
+
@-@ABCEC@F6@FCEE@@,,CFC@6,<EE<CEFGCEEFGGFCF<FGGFGGCFC+@>@6CCE<,6FCFG7FC:C::FCF@EF@G:+8@FGAF:FC,5E,59,,4CA;?<F8+8CADGG>3+=+=FCEFG5>FC,C=FF@66@+69CFA8EFFAFAFFCF>A5FCF,DGDGCF,@F=9?4C<,0;*2:,8?:*9>5CEF9*<+1*.*)))/*6E8)0)*)2*(1((.*-)(1-((.(-71CG*((1)-447C3(4(,)0.())(3)*2*(.(-(3(().+((,(-,1(4??(4:3(().1)9*
@M03364:396:000000000-C9LGT:1:1101:27818:8075 2:N:0:10
GGACTACACGGGTTTCTAATCCTGTTCGCTCCCCACGCTTTCGCTCCTCAGCGTCAGTAACGGCCCAGAGACCTGCCTTCGCCATTGGTGTTCTTCCCGATATCTACACATTCCACCGTTACACCGGGAATTCCAGTCTCCCCTACCGCACTCAAGCCCGCCCGTACCCGGCGCGGATCCACCGTTAAGCGATGGACTTTCACACCGGTCGCGACGAACCGCCTACGAGCCCTTTCCGCCCAATAAATCCGGGTAACGCTTGCACCCTACGGATTTCCGCCGCTGCATGCACGTCTTTTGC
+
CCCCCGGGFGGGGGGGGGCFGGGEFGGEGGGGGGGGGGGGGGGGGFFGGGGGGGGGGGGGGGGGGGGGGGGGGGGGGGGGGGG7F9FGDFGEGGGGGGGGGGEGGGGGGGGGGGGGGG@+CCFGGGGGEDGGGGFCGGGGGGGFFFG+CBFFC=+?D8DGEGFGFCE5FGGD>F@D*0:CFGG7EE:=A?C3DED?FFGGGFGFGD>;(7954>=9)9*>>D11(03)(91232:241*;C8:?)-):B7/((-(.*,13::5)2CC824(((--).+4:(4((3(,)6)..4<0))*.22
@M03364:396:000000000-C9LGT:1:1101:15000:8076 2:N:0:10
GGACTACCAGGGTTTCTAAGCCTGTTTGATCCCCACGCTTTCGTGCCTGAGCGTCAGTTGCGAGCCCGTGACCTGCCTTCGCCATCGGTGTTCTGTGACATATCTACGCATTTCACCGCTACACATGACATTCCACCCACCCCTATCGCACTCTAGTCCGGCAGTATCAAAGGCACGATTGGAGTTGAGCCCCAACCTTTCACCTCTGACTTACCGATCCGCCTGCGCACCCTTTACACCCAATCAATCCGGATCACGCTCGCACCCTCCGCATTACCGCGGCTGCTGGCACGGAGTTGGC
+
CCCCCGG<FGGGGFGGGGGAFGGGGGGG,FGGGGGGGGGGGGGC@FGG<FGGGGGG7FACFC+6C6AFFGGCF,E,FFGG,F,86AFGGGGGGGG<,,BBFFGGGG<FFGGGGGGGGDEGGGGG@,,5,:CFGGG,@FFG+6BF=,,6+<>>F52=,7:A+@BGG9EGCFGCFGB7:9*,@F*DDGG@FFGGGC:;*?FGGFGB*;AE8CEFEA,(*(=EFGFD;CBB(>2;0=@E3)>FG??F)8):=D)181(4??FFBFG():94??>(4864>F<FF>;99??::B.8:>()85)99
@M03364:396:000000000-C9LGT:1:1101:11521:8090 2:N:0:10
GGACTACTCGGGTATCTAAGCCTGTTTGATCCCCACGCTTTCGTGCCTGAGCGTCAGTTGCGAGCTCGTGACCTGACTTCTCGATCGGTGTTCTGTGACATATCTAAGCATTTCACCGCTACACATCACATTCCAGCCACGCCTATCGCACTCTAGTCCGGCAGTATCCAAGGCACGATTGGAGTTGAGCCCCAACTTTTCACCCCTGACTTACCGATCCGCCTGCGCACCCTTTCAACCCAATAAATCCGGATAACGCTCGTATCCTCCGTATTACCGCGGCTGCTGGCACGGACTTAGC
+
CCCCCGGGGGGFGCFGGGCFGFFGGGGGGGGGGGGGGGGGGGGFGGGGFEDFGGGGGGGGGGDGG7FGGGGFGGF,EFGFGGGGFGGGGGGGGGGFGFGGFEFGFDAFFFGGFGGGGGCDGGGGGGGGGCFFGGGGGDCGEGGFDEGGGFGBGF?B=FGEGGFGDEDG,@EFFF5+@*DFGG?FFGFCFFGGGGGGGFFGGEFFFFFDFGEGC4@:1(=A2C@F?=632D6@(/=/?CGGG<(/)7)4=FDF11(4*-9BF;:(22?4<:0428BAFG4(3(932:3:><37?(,)./)*0
@M03364:396:000000000-C9LGT:1:1101:3207:8100 2:N:0:10
GGACTACAGGGGTATCTAATCCTGTTCGCTCCCCACGCTTTCGCTCCTCAGCGTCAGTAACGGCCCAGAGACCTGCCTTCGCCATTGGTGTTCTTCCCGATATCTACACATTCCACCGTTACACCGGGAATTCCAGTCTCCCCTACCGCACTCAAGCCCGCCCGTACCCGGCGCGGATCCACCGTTAAGCGATGGACTTTCACACCGGACGCGACGAACCGCCTACGAGCCCTTTACGCCCACTCAATCCGGATCACGCTTGCCCCCTACGTATTGCCGCGGCTGCGGGCACGTTGTTAGC
+
CCCCCGGGGGGGGEGGGGGGG<FGGGGGGGGGGGGGGGDGGGGGGGGGGGGGGGGGGGGGGGGGGGGGGGGGGGGGGGGGGGGGGGGGFFGGGGGGFGFGGGCF8EGGGGGGGGGGGGGGGGGGGC@FEGGGGGGGGG8DFFCBDGGEGFGAFDGFGGGGGGEGG7EGF7EEEGFG:?C6,AF@CE73;>//;CGFDGG7@7F?FFD6>C(/,)24C(8=>DB:604)4C;0(444<?D5C<(.)4427FC143((.-34(,/(9EC(3:?(.6:))0(122>0((-((-(-(.(08))*2
@M03364:396:000000000-C9LGT:1:1101:16236:8125 2:N:0:10
GGACTACCGGGGTTTCTAATCCTGTTCGCTCCCCCAGCTTTCGCGCCTCAGCGTCAGTGGTGGCCCAGAAGGCCGCCTTCGCCACCGGTGTTCTTCCCGATATCTGCGCATTCCACCGCTACACCGGGAATTCCGCCTTCCCCTACCACACTCGAGCCCGCCGGTATCGGAGGCTCGCCGGGGTTGCGCCCCGGGCTTTTACCTCCGACCTACCGGGCCGCCTACGCGCGCTTTACGCCCACTGCATCCGCCTACCGCTCGCCCCCTACGTATTCCCCCGGCCGCTGGCGCGGATTTCGCC
+
CCCCCGFGGGGGGGGGGGGGGGGGGGGGGGGGGGGGGGGGGGGGGGGGGGGGGGGGGGGGGGGGGGGGGGGGGGGGGGGGGGGGGGGGFGGGGGGGGGGGGGGGGGGGGGGGGGGGGGGGGGGGGGGGGGGGGGGGGGDGGGGFFGGCGFGFGFFFGGGGGGFGGGGGGG>CAG?F5BGE>5CC*?*4>CGGGGCGDFFG+8F2CF:4>G>C(8:9C7E=;D014*-),99(4:)),3EG802)*--6@G*((,(4591336:<D?56:3:,64).5*((-2(411(-:((((,(0984*9
@M03364:396:000000000-C9LGT:1:1101:21173:8130 2:N:0:10
GGACTACTGGGGTTTCTAATCCTGTTCGCTCCCCACGCTTTCGCTCCTCAGCGTCAGTAACGGCCCAGAGACCTGCCTTCGCCATTGGTGTTCTTCCCGATATCTACACATTCCACCGTTACACCGGGAATTCCAGTCTCCCCTACCGCACTCAAGCCCGCCCGTACCCGGCGCGGATCCACCGTTAAGCGATGGACTTTCACACCGGACGCGACGAACCGCCTACGAGCCCTTTACGCCCAATAAATCCGGATAACGCTTGCACCCTACGTATTACCGCGGCTGCCTGCCCGTAGTTAGC
+
CCCCCGGGGGGGGGGGGGFGGGGGGGGGGGGGGGGGGGGGGGGGGGGGGGGGGGGGGGGGGGGGGGGGGGGGGGGGGGGGGGGGGGGGFGGGGGGGGGGGGGGGGGGGGGGGGGGGGGGGGGGGGGGGGGGGGGGFGGGGGGGFGGGGGFGFGFGFGGGGGGFDGGGGGDGGFGFGEEGGGGGGGG76FFCDGGGFGGGGGFGFFFEFFGFD6.:9D;GGFGFF:F<:?GFBBFBFFFGGG<<09442@GGFF?6)/-3<?:8.9FGF<<34)67)6A30,29002()58(,32(.)06*2
@M03364:396:000000000-C9LGT:1:1101:11092:8166 2:N:0:10
GGACTACCCGGGTTTCTAATCCTGTTCGCTCCCCACGCTTTCGCTCCTCAGCGTCAGTAACGGCCCAGAGACCTGCCTTCGCCATTGGTGTTCTTCCCGATATCTACACATTCCACCGTTACACCGGGAATTCCAGTCTCCCCTACCGCACTCAAGCCCGCCCGTACCCGGCGCGGATCCACCGTTAAGCGATGGACTTTCACACCGGACGCGACGAACCGCCTACGCGCCCTTTACGCCCAATAAATCCGGATCACGCTTGCACCCTACGTATTACCGCGGCTGCTGGCACGTCGTTAGC
+
CCCCCGGGGGGGG@FGGGFGGFGGGGGGGGGGGGGGGGGGGGGGGGGGGGGGGGGGGGGFGGGGGGGFGFFGGGGGGGGFGGGGGGGGGGGGGGGGGGGGGGGGGGGGGFEGGGGGGGG8EGGGGGGGGCFGGG8BFGGGGGGFGGGGGFGFGDGFGGGEGGEGGGGGGGGGFGFG5?EEEFGEFC*(@<=1CGE6CGGGGEGFGFE99D>G6):959CE>DFBFG0.4C941:>44?GEG?B?682)96)4(-(4??F???C<GGDFFF?8)).:2C,--31(3?>0:B041,()0)3*2
@M03364:396:000000000-C9LGT:1:1101:6155:8173 2:N:0:10
GGACTACAGGGGTTTCTAATCCTGTTCGCTCCCCACGCTTTCGCTCCTCAGCGTCAGTTAATGTCCAGCAGGCCGCCTTCGCCACTGGTGTTCCTCCCGATATCTACGCATTCCACCGCTACACCGGGAATTCCGCCTGCCTCTACTTCACTCAAGCCCTGCAGTTTCAAATGCAGGTTATGGGTTGAGCCCATAATTTTCACATCTGACTTGCAAAGCCGCCTACGCACCCTTTCCACCCAGTAAATCCGGATCACGCTGGCTCCCTACGTATTACCGCGGCTGCTGGCACGTAGTTAGC
+
CCCCCGGGGGGGFGGGGGG9FGGGGGGGGGGGGGGGGGGGGGGGGGGGGGGGGGGGGFFFCFGGGGGGGGGGGGGGGGGGGGGGGGGGFFGGGGGGGGGGGGGEDGFGGGGGFGGGGGGGGGGGGGGGC:@FGGGEEFFFCFFFFGGDGFG>FD6FF+:CFGFGGGGGGGCFB;E+9F6CFGC<@ECBFF6FDGF?CDFGGCGE8A=*@CEF*8?4CEFF=16@1CDB(:@F?FF9)5>@FD;@=).)199;BF(8FF?B(-8,9CG?4:-..)4:5+43,40161,8:B:??B,)<*5F>
@M03364:396:000000000-C9LGT:1:1101:12793:8174 2:N:0:10
GGACTACTCGGGTTTCTAATCCTGTTCGCTCCCCACGCTTTCGCTCCTCAGCGTCAGTAACGGCCCAGAGACCTGCCTTCGCCATTGGTGTTCTTCCCGATATCTACACATTCCACCGTTACACCGGGAATTCCAGTCTCCCCTACCGCACTCAAGCCCGCCCGTACCCGGCGCGGATCCACCGTTAAGCGATGGACTTTCACACCGGACGCGCCGAACCGCCTACGAGCCCTTTACGCCCAATAAATCCGGACACCGCTTGCCCCCTACGTATTACCGCGCCGGCTGGCACGTAGGTCGC
+
CCCCCGGGGGGGGEFGGGGGGGGGGGGGGGGGGGGGGGGGGGGGGGGGGGGGGGGGGGGGGGGGGGDGFGFGGGGGGGGGGGGGGFGGFGGGGGGGGGGGGGGGGGGGGGGGGGGGGGFGGFFGGGGGEGGGGGGGGGFFGGGFGGGEGFGFGFCFFCEEGGFGGEGGGGGGFGFGE)=FEFFEGG@?FGC<<CEFFFGGGCG?FED>0)-*,)/,)1?5(99:(2:)4C2:2<89>?GGE0?0)4..=FG>((-(776((-8(>EG0(4<8).(.<E(,-(((,((-(,(5:..))0)))
@M03364:396:000000000-C9LGT:1:1101:11830:8197 2:N:0:10
GGACTACAAGGGTATCTAATCCTGTTCGCTCCCCACGCTTTCGCTCCTCAGCGTCAGTAACGGCCCAGAGACCTGCCTTCGCCATTGGTGTTCTTCCCGATATCTACGCATTTCACCGCTACACTAGGAATTCCGCTTACCCCTCCGGCACTCAAGCTACACAGTTTCCAAAGCAGTCACAGGGTTAAGCCCCGTCCTTTCACTTCAGACTTGCATTGCCGTCTACGCTCCCTTTACACCCAGTCAATCCGGATCACGCTTGCCCCCTACGTATTCCCGCGGCTGCTTGCCCGTATTTGGC
+
CCCCCGGGGGGGGDGGGGGGGGGGGGGGGGGGGGGGGGGGGGGGGGGGGGGGGGGGGGFGGGGGGGGGFGGGGGGGGGGGGGGGGGGGEFGGGGGGGGGGGGGGGGGGGGGGGGGGGGECEFGGGGGGGGGGGGGDE@CGGGFFGGGGGFGFGFFFGGFGFGFGFFGGFCF>AF@CFFEEAGDFFG:AFEGGGE:CDEGGGFGFGFFE5CEG9=,1B3CFBC;,3+/.(/6?;EFCFCGGG@?@*7?CFGG084(4;41:6?F7FGG6431()6?))<4(-(,4(-)).4(4841))*.;6
@M03364:396:000000000-C9LGT:1:1101:17066:8206 2:N:0:10
GGACTACCGGGGTATCTAATCCTGTTCGCTCCCCACGCTTTCGCTCCTCAGCGTCAGTAACGGCCCAGAGACCTGCCTTCGCCATTGGTGTTCTTCCCGATATCTACACATTCCACCGTTACACCGGGAATTCCAGTCTCCCCTACCGCACTCAAGCCCGCCCGTACCCGGCGCGGATCCCCCGTTAAGCGCTGGACTTTCACACCGGACGCGACGAACCGCCTACGCGCCCTTTACGCCCAATGAATCCGGATAACGCTCGCCCCCTCCGTATTACCGCGGCTGCTGGCACGTCTTTAGC
+
CCCCCGGGGGGGGGGGGGGGGGGGGGGGGGGGGGGGGGGGGGGGGGGGGGGGGGGGGGDGGEGGGGDGFF?EGDFGGGGGGGGGDFGGFGGGGGGGGGGGGCEFGGGCGGGGGGGGGGECGGGGGGGGFGGGGGG<EFDGG?EFFGF8CDG=G8FFGGC7EGBGGEGGGGEGBD(:*:CG*=<BEG*6FG/)*=C*7CFCFAD)9@BF9G12(./-1(:EBG>::A:)-9(71:?DF?GGG<<:))).@GD9?02AFF>(86?BGGC(-,,-4((5>F?927>9B:)8?B(4::(8<64*2
@M03364:396:000000000-C9LGT:1:1101:18700:8211 2:N:0:10
GGACTACAGGGGTTTCTAATCCTGTTCGATACCCACGCTTTCGTGCATCAGTGTCAGTCACGGCCTGGCAGGCTGCCTTCGCGATCGGGGTTCTGCGTGATATCTATGCATTTCACCGCTACACCACGCATTCCGCCTGCCCCGTACGTACTCAAGCCTCCCAGTTTCAACGGCAGTTCAATGGTTGAGCCACTGACTTTCACCGCTGACTTAAGAGGCCACCTCCGCACCCTTTAAACCCAATGAATCCGGATAACGCTCGCATCCTCCGTATTTCCGCGGCTGCTGGCCCGGATTTAGC
+
CCCCCGGGGGGGGGGGGGGGGGGGGGGGGGGGGGGGGGGGGGGGGGGGGGGGGGGGGGGGGGGGGGGFGGGGGGGGGGGGGGGGGGGGGGGGGGGGGGGGGGGGFGFGGGGGGFGGGGGGGGGGGGGGGGGGGGGGGCFFGGGDGCGDFDF8FE6DFGFCGGFGFGFGGGGGACADGFG77FECFFF=FGGGFCGFGGGGG4CEG4)(9FEG3++)2(=E6FD((2.>(:9<,6@)-6CFGF???):>FF)9((-4?44(3(/-*/0).((((.,))3-49>B9FF?3:4:BFFB3)*)?:
@M03364:396:000000000-C9LGT:1:1101:21624:8217 2:N:0:10
GGACTACAAGGGTTTCTAATCCTATTTGCTCCCCACGCTTTCGTGCCTCAGCGTCAGGTACAGGCCAGGCGGCCGCCTTCGCCGCTGGTGTTCTTCCACATCTCTACGCATTTTACCGCTACACATGGAGTTCCACCGCCCTCTCCTGTCCTCCAGCCTGCCAGTTTCCAAAGCCTGTACCGGTTGCGCCGGTACCTTTCACTTCAGACTTAACAGGCCGCCTACGCACCCTTTACGCCCACTCCTTCCGGATACCGCTCCACACCTACGTATTACCGCGGCTGCTTGCCCGTAGTTACCC
+
CCCCCGGFGGGEFCFGGGGGGGGFGGGGGGGGGGGGGGGGGFGGGGGGGGGGGGGGFGGGGGGGGGGGGGGGGGFGGGGGGGGDFGGGFEEEGDFGFFGGFGGGGGGGGGGG,BDFGGGGGGGGGGGD8FGGGGGGGFDGGGGFGGGGGFGFFDCAFGGGGGFDFGGGGGGGAG@CFFFGFEGCEG,:A=8C<5EFDGGG794/;:AEFFCF3F74<=E5;G?0414.7D<8:?>D0:=CC(,4)44<)>)(-30:)3,2((2(9:97?F2.4(6<9/4,10(4<7)4-3),--4;*/.79
@M03364:396:000000000-C9LGT:1:1101:23606:8221 2:N:0:10
CGCCCCCTGACTGGCCCGCCACAGTGATCCCCCCCACTACTCGACCCGTAGGCTTCGTTCTTTGCCTTCCACCCCTTCCAGCCCCCCCCGCCCCCCCCCCACTCTCCACCTTCCACCCCTCCCCCTCCTCCCCCGCACCCCCTCACCGTCCTCCCGCCACCCGCCGCTACCCCCCGGCCGCCTCTCATACTGTATACACCTGATCCTACCCTCATCCACAGCAGTAGCGCCTCTTCTCCCCCTCATCTCCACGTCCCCCTCGCCCCCCACCCGTCCCCCCGCCTCGCTCGCCACCCCCAGC
+
8-8@,6+6,6,;,6,,9++++,,,;6,,6<F9+66+@,,;,C,,@F6+,+,86,,,+,,,,,9,,?,,6=C,66+,,,,,,4C?7+4+++686+67++5+85,,3,8,,7,,,373<*4**8*81*1*,8,4*4/13*)41:*8**3**)*(7(2.*/****))2*1**1**.*-)*0*2*1/*+;0)*3+*0++37<C**(*.***))*(+(.+-*)++(/(.-+./(),(((.)).+021(2)-))*0*(((-,).((((2-**)(--4(((,(,2--((-,((,(.(4(-(.)))(*1
@M03364:396:000000000-C9LGT:1:1101:9520:8223 2:N:0:10
GGACTACCGGGGTTTCTAATCCTATTTGCTCCCCACGCTTTCGTGCCTCAGCGTCAGGTACAGGCCAGGCGGCCGCCTTCGCCGCTGGTGTTCTTCCACATCTCTACGCATTTTACCGCTACACATGGAGTTCCACCGCCCTCTCCTGTCCTCAAGCCGTGCAGTTTCCAAAGCCTGAACCGGTTGAGCCGGTCCCTTTTACTTCAGACTTGCACAGCCGCCTGCCCACCCTTTACGCCCAATCATTCCGGAAAACGCTTGCCCCCTACGTATTACCCCGGCTGCTGGCACGTAGTTCGCC
+
CCCCCGGGGGGGGDGGGGGGGGGFFGGGGGGGGGGGGGGGGGGFGGGGGGGGGGGGGGGGGGGGGGGGGGGGGGGGGGGGGGGGGDGGEFGGGGGGGGGGEGGGGGGGGGGGGGFGGGDDGGGGFCGGFGGGGGGGGFDGGGD?FGGEGFGFGEF6FGGGGGFGGGGGGGGGFGBGGFGGGGGGGG,6ACGDC>CFDGGGC=B?7++7EGF7>8EEGFG59G06:*47<GF6??)<:<CE?::?)6:6=F/((-(409:008C)>E5::3,,)5)<A+4(4;44?7).4(8<(,4<?4(19
@M03364:396:000000000-C9LGT:1:1101:26998:8224 2:N:0:10
GGACTACCCGGGTTTCTAATCCTATTTGCTCCCCACGCTTTCGTGCCTCAGCGTCAGGTACAGGCCAGGCGGCCGCCTTCGCCGCTGGTGTTCTTCCACATCTCTACGCATTTTACCGCTACACATGGAGTTCCACCGCCCTCTCCTGTCCTCAAGCCGTGCAGTTTCCAAAGCCTGAACCGGTTGAGCCGGTCCCTTTTACTTCAGACTTGCACAGCCGCCTGCGCACCCTTTACGCCCAATCATTCCGTATACCGCTTGCCACCCACGTATTACCCCGGCGGCTGGCACGTAGTTCGCC
+
CCCCCGGGGGGG@CGGGGGGGGGGGGGGGGGGGGGGGGGGGGGGGGGGGGGGGGGGGEEGGGGGGGGFGGGGGGGGGGGGGGGGGGGG<FFGGGGGGGGGGGGGGGGGGGGGGGGGGGGGGGGGGGGGFFGGGGFGGCDCFGGFGGGGFFGFFCCFFGGEGGFGGFFGGGGGFGFFC6FGGGGCEG,8?FED8EEGFGGGG=;3DAF3;C?CE8<7FDGGBD130:6)49:3?B946?GG*,4<9:<AFF*(.84>E908?BC)>C*::64824649+4-99(2291::04<.((799?C7
@M03364:396:000000000-C9LGT:1:1101:28568:8243 2:N:0:10
GGACTACACGGGTTTCTAATCCTGTTCGCTCCCCACGCTTTCGCTCCTCAGCGTCAGTAACGGCCCAGAGACCTGCCTTCGCCATTGGTGTTCTTCCCGATATCTACACATTCCACCGTTACACCGGGAATTCCAGTCTCCCCTACCGCACTCAAGCCCGCCCGTACCCGGCGCGGATCCACCGTTAAGCGATGGCCTTTCCCACCGGCCGCCGCGAACAGCCTCCGAGCCCTTTCCGCCACATAAATCCGGATACCGCTTGCCCCCTCCGATTTCCCGCGGCGCCTGGCCCGTCTGTCGC
+
CCCCCGGFAFEGGGDGGGGGGGGGGGEGGGGGGGFGGGGGGGGG,FGGGGGGGGGGGGCFGCFBFGGGGGGDGFGGGGGGGGGGCFGGEGGGGEFGGCDGGGGGFFGFFGGG;FFFGG>=EGGGF+@CGGGGGGG9EGGGG8CF+DD=EEE9@DGFC@FEGE>DF*7C,;8E?F(85)/2+50*=8*(+?E**:**2?FGG3B)>8>(()-*()/(1(2*,93((1,.3C9,3:?))(;A*(,)*.<29*5,(-0))-4311;,CFC9(-4,(--)633-(-(,(,-1461-1--8)*)/9
@M03364:396:000000000-C9LGT:1:1101:9579:8250 2:N:0:10
GGACTACCGGGGTATCTAATCCTCTTTGCTCCCCACGCTTTCGTGCCTCAGCGTCAGGTACAGGCCAGGCGGCCGCCTTCGCCGCTGGTGTTCTTCCACATCTCTACGCATTTTACCGCTACACATGGAGTTCCACCGCCCTCTCCTGTCCTCAAGCCGTGCAGTTTCCAAAGCCTGAACCGGTTGAGCCGGTCCCTTTTACTTCAGACTTGCCCAGCCGGCAGCTCACCCTTTACCCCCCAGCATTCCGTATTACGCCTTACACCTACGTCTTTCCTCCGCCGCCGCCACGTCGTCACCC
+
@BCCCCGEFECGF@@EFGGGG9E,CFGGDFGFGGGGCCGGGGCFDGGGFGFFG:@F@ECFFGG?FGEFGGGGEGCGGG=FDEGGCCEEGGGGG9DFFGFFDFFGGBFGGE:FEDFD<8CDGFFG@FDGGDD=DFF>@+6=FGD56DFDGFGCF=G>FFEG*@@DFFGBFFC;AC>GC4,=CCD=C53.4C/>1>8CGCC7<)2<FF6)=F<936<5;=**(1,(-*./-9:(.44)).;?*3(.).-)822,(,.))((.()+)2;73214((,-64+.(--(4;(((,(-(3(()))(29
@M03364:396:000000000-C9LGT:1:1101:8970:8265 2:N:0:10
GGACTACCCGGGTTTCTAATCCTGTTTGCTCCCCACGCTTTCGCGCCTCAGCGTCAGTTGTCGTCCAGCAAGCCGCCTTCGCCACTGGTGTTCCTCCTAATATCTACGCATTTCACCGCTACACTAGGAATTCCGCTTGCCTCTCCGATACTCAAGGGATGCAGTTTTGAAAGCAGTTCAGGGGTTGAGCCCCTGCATTTCACTCCCAACTTGCATCTCCGCCTACACGCCCTTTACACCCAGTAAATCCGGACAACGCTTGCAACCTACGTATTCCCGCGGCTGCTGGCACGTAGGTAGC
+
CCCCCGGGGGGGGGEFGGFEFFGGGGGGGGGGGGGGGGCGGGGFGGGGFGGGGGGGGGGGGGGGFGGGGGGGGGGGGGGDGGGGGGGGFFGGGGGGGGFGGGGFGGGGGGGGFGGGGGGGGGGGGGGGFCFGGGG:AGFGGGGDGGG8@9C9DE6@,=DECDFFFFF9FECEAFE7ECFFFGGEEGGFFDFFCFFGFGGFF<C?CF4B2?:F48</=4@?>517@GEF<:23>8@EE?FCG;(.36)-9C59(4(8:62<<:;,:E*(((((,5:4)3((-4409:),8:.863(0)1)2*
@M03364:396:000000000-C9LGT:1:1101:7412:8270 2:N:0:10
GGACTACTCGGGTTTCTAATCCTGTTCGCTCCCCACGCTTTCGCTCCTCAGCGTCAGTAACGGCCCAGAGACCTGCCTTCGCCATTGGTGTTCTTCCCGATATCTACACATTCCACCGTTACACCGGGAATTCCAGTCTCCCCTACCGCACTCAAGCCCGCCCGTACCCGGCGCGGATCCACCGTTAAGCGATGGACTTTCCCACCGGACGCCACGAACCGCCCACGAGCCCTTTACGCCCACTACATCCGGCAAACGCTCGCCCCCTACGTATTCCCCCCGCTGCTGGCCGTGATTTAGC
+
CCCCCGGFGGGGGGGGGGGGGGGFGGGGGGGGGGGGEGGGGGGGGGEGG<FGGGGGGGGFEGEGGGCFEE,EF<FFGGGGGGGGCDFGG?GGGCFGGGDEECCGGGGGGGGGGGGGGG,@EGGGGGGE+>EFGGFB6,6CEDGFDGFCE>F=F8D+8D@>EFE+5:>EFC5BDG=C5>EG,>>1*;<=FF5*2::FGGG9:)?)*5829DBD()21)(*:9C>(-;4),79B?:>2<2EGGB34?>D.7554((((04><(4:,CED((,(()).).+(-(-2(3;).((,(((()**)2:
@M03364:396:000000000-C9LGT:1:1101:26227:8282 2:N:0:10
GGACTACACGGGTTTCTAATCCTGTTCGCTCCCCACGCTTTCGCTCCTCAGCGTCAGTAACGGCCCAGAGACCTGCCTTCGCCATTGGTGTTCTTCCCGATATCTACACATTCCACCGTTACACCGGGAATTCCAGTCTCCCCTACCGCACTCAAGCCCGCCCGTACCCGGCGCGGATCCACCGTTAAGCGATGGACTTTCCCACCGGACGCGACGAACCGCCTCCAAGCCCTTTTCGCCCAATAACTCCGGATACGCCTTGCACCCTACGTCTTACCTCGGCTGCCGGCCCGTATTCGGC
+
CCCCCGGGFGGGGGGGGGGGGGGGGGGGGGGGGGGGGGGGGGGGGGGGGGGGGGGGGGGGGGGDGGGGGGCEGGGGGGGGGGGGGCFGFGFFGGGGFGGGGGGGGGGFGGGGGGGGGGFDGGGGGGGG:FFGGG:BDF?FC=BF6,@3@?FFGDGFGGGGGGFGGBEEGG8EBE2C*8CE9@C:EE73+?***=CFGGCFF)B<GFEB1D;51):;)4CG>GB?(*().7:?.33).3EG8?:16<)6@GD9((())(-((584CFD:0?8.((4)-<)-(-:((4(-69603,4./*(29
@M03364:396:000000000-C9LGT:1:1101:27785:8291 2:N:0:10
GGACTACCCGGGTTTCTACTCCTATTTGCTCCCCACGCTTTCGTGCCTCAGCGTCAGTAACAGCCCAGGCGGCCGCCTTCGCCACGGGTGTTCTTCCAGATATCTACGCATTTTACCGCTACACCTGGAGTTCCACCGCCCTCTCCTGTCCTCCAGCCTGCCAGTATCCAAAGCCTGTACCGGTTGGACCGGTATCTTTCCCTACCGCCCTAGCAGGCCCCCTAGCCAACCTTTTCGACCCCTCAATCCCACTATCGCCCCGCACCTCCGTCTCATCCCGGGTGCTGGGCCGCGATGTACC
+
CCCCCGG,FCEGFGDGGG,CEFF,EF@FFAFGGGGGGGCFFGGEF7FFGGGGGGGGGG9,C,6,C@@FC@+@FGGGGGE9FDC:F+=F=FGGGGGGG,,:CFFGA9FDFECGG9=EAEED+>DF,3D@,BFGFGGFD@CCGDFFFF9FFA>EG505FFFG>C9CF,@BGG,,3>4*=A,DC5*1***)/84))4/41?E++/+)*0)(().0()+)1(//-90((+.*(1((56).(,;C*((,)).67**(..)-),--(,/(98*44(4(43))62((,(-((-).(.((--()00)**
@M03364:396:000000000-C9LGT:1:1101:20876:8298 2:N:0:10
GGACTACCCGGGTATCTAATCCTGTTCGATCCCCGCACTTTCGTGCATGAGCGTCATTTACGGCTTGGTCTGCTGCCTACGCAATCGGGGTTCTTCGTCATATCTATGCATTTCACCGCTACACGACGAATTCCGCAAACCTCAACCGCAATCAAGCCCGGCAGTATCAACGGCGGAATGGAGTTGAGCTCCACGGTTTGCCCGCTGCCTTGCAGGGCCGGCTGCCCCCCCTTTAACCCCCATAAATCCGGATAAACGCCGGACCCTCCCTCTTCCCCGGGCCGGTGGGCCGGGGGTTACC
+
CCCCCGGGFGBFGGGGGGFGGGGGFGGGEGGGGGGGFEGEGGEEEGCFFGFGGGGGC<FFGGDG@:6FFGFFGFGGGGGGGG7F:FGGGGGGGGGGGFGGGFGGGGCGGGGGGGGGGGGDGGGGE@>F@FGGGGGGE8+ADDF*=E?CEF+:>@7A,@EGECBDGG,@,:D*:>2CC>*<6+;,5;,(0,5CF=C5*=E5+)<157<((24C2*04C2?*(/-7(*(.(1,,84-4-)28*-(4*6449))(((.)*((((4/(/;*-(((((-))4*3,7((((((-(,(,((()0)(*:
@M03364:396:000000000-C9LGT:1:1101:4361:8298 2:N:0:10
GGACTACCGGGGTATCTAATCCTGTTCGATACCCGCACTTTCGAGCTTCAGCGTCAGTAACGCTACGGTAAGCTGCCTTCGCAATCGGAGTTCTTCGTGATATCTATGCATTTCACCGCTACACGACGAATTCCGCAAACCTCAACCGCAATCAAGCCCGGCAGTATCAACGGCGGAATGGAGTTGAGCTCCACGATTTTACCGCTGACTTGCAAGGCCGCCTGCGCACCCTTTACACCCACTAAACCCGAATACAGCTCGGATCCCCCGTATTACCCCGGCTGCTGGCACGGAGTTCGCC
+
CCCCCGGGGGGGGGGGGGFGGGGFGGGGGGGGGGGGGGGFGGGFGGGGGGGGGGGGGGGGGGGGEGGGGGGGGGGGGGGGGGGGFGGG7FFGGGGGGGGGGGGGGGFGGGGGGGGGG>EGGGFGG8=EGGGGGGGGG7CFGFG5?DGGGFCACE6?DFGGGGFGFFFGA<EBEFAC7?EFC>>FGGC=A,A67>C>5CF+A=FDGEFFFGAC<*3.*(;:9G<::*477DF::>AFA<FEG07065(.8C)((24)*4).82*,9;*499((43.66+4,,3--3.331(5(3((.09:)1
@M03364:396:000000000-C9LGT:1:1101:11335:8302 2:N:0:10
GGACTACCGGGGTATCTAATCCTGTTCGCTCCCCACGCTTTCGCTCCTCAGCGTCAGTAACGGCCCAGAGACCTGCCTTCGCCATTGGTGTTCTTCCCGATATCTACACATTCCACCGTTACACCGGGAATTCCAGTCTCCCCTACCGCACTCAAGCCCGCCCGTACCCGGCGCGGATCCACCGTTAAGCGATGGACTTTCACACCGGACGCCACGAACCGCCTACGAGCCCTTTACGCCCAATAAATCCGGATCACGCTTGCCCCCTACGTATTACCGCGGCTGCTGGCACGTATTTCGC
+
CCCCCGGGGGGGGDGGGGEFGCGGGGGGGGGGGGGGGGGGGGGGGFEGGGGGGGGGFFFFGGGGGGGG?FGGGGGGGGGGGGGGGGGGFGGGGGGFFGGGDGGGFGGGGGGGFGGGGGGGGGGGGGGGGGGGGGGGGGGGGGGFGGGGGDGFGFGFGFFEGGFGEEGGGGGGFG=DCDGG6FFCFC76AB:<CEGFGGFGFFGFGEE>BG6*()2491CE;C>:6C?)-C>F?:?<AFGGGF?178<9FD5>:((4?:FB3:C(2CD>?B4:26>-5C39(4>(((2>?F:?F?(*)0)2*
@M03364:396:000000000-C9LGT:1:1101:11483:8304 2:N:0:10
GGACTACAAGGGTATCTAATCCTGTTTGCTCCCCACGCTTTCGTGCCTCAGCGTCAGGTACAGGCCAGGCGGCCGCCTTCGCCGCTGGTGTTCTTCCACATCTCTACGCATTTCACCGCTACACATGGAGTTCCACCGCCCTCTCCTGTCCTCAAGCCTTGCAGTATCCAAGGCCTGACCCGGTTGGGGCGGTCCCTTTTCCCCCAGCCTTTCACAGCCCACTTCCCACCCCTTACGCCCCATCATTTCGTAGCACCCCTGCCCCCCTCGTTGTTCCCCGGCTGCCTGCACGGATGTAGGC
+
CCCCCGG8FGGGGDGGGGGGGGG,EFGGGGGGGGGGGGGGGGG<FEGGFGGGGGGGGFG<F<F<FGGGD,CCGGGGGGGGGGGDG+FGFGGGGGG9F,:FF,EFGGGGGGGGG9EFGGGGGGGG9>CAFFFGGGGFF++@FDGF8D9D=?F<FBCADF,,,@ADG,:E;EE99F59593@FGG:E5@()=/)/=:5*52C9)+(1))((*.+69@<D6F/(/())+,*(14((4)5,(CE*2(.*)6)9**(((-))((--(2(9E3(--(,(4(<A9:(43-9(()53,41-(-)0*.00
@M03364:396:000000000-C9LGT:1:1101:10033:8329 2:N:0:10
GGACTACACGGGTTTCTAATCCTGTTTGCTCCCCACGCTTTCGCGCCTCAGCGTCAGTTGTCGTCCAGCAAGCCGCCTTCGCCACTGGTGTTCCTCCTAATATCTACGCATTTCACCGCTACACTAGGAATTCCGCTTGCCTCTCCGATACTCAAGGGCTACAGTTTCAAATGCAGTTCATGGGTTGAGCCCCGGGATTTCACATCTGACTTGCTCCTCCGCCTACACGCCCTTTACACCCAGTAAATCCGGACCACGCTTGCAACCTACGTCTTACCGCGGCTGCTGGCACGTACTTGGC
+
CCCCCGGGGGGGGGGGGGGGGGGGGGGGGGGGGGGGGGGGGGGGGGGGGGGGGGGGGGGGGGGGGGGGGGGGGGGGGGGGGGGGGGGGGGGGGGGGGGGGGGGGGGGGGGGGGGGGGGGGGGGGGGGGGGGGGGGGGEGGGGGFGGG6BAGFGFDFCEGFCFFGFFGGGGCGFGFGGFGGFGGGGGFCFEGGGGGG7EEEFEGF:AFCEGFGEF,0;6EGFGFFDF;F6D?FB@EFFFGGGFFF*692=FDB?B9?F?>0:?8,2<9?:?:83:?4<E:>09;17?:??0(.(.())*)22
@M03364:396:000000000-C9LGT:1:1101:14450:8337 2:N:0:10
GGACTACTAGGGTATCTAATCCTGTTCGCTCCCCACGCTTTCGCTCCTCAGCGTCAGTAACGGCCCAGAGACCTGCCTTCGCCATTGGTGTTCTTCCCGATATCTACACATTCCACCGTTACACCGGGAATTCCAGTCTCCCCTACCGCACTCAAGCCCGCCCGTACCCGGCGCGGATCCACCGTTAAGCGATGGACTTTCACACCGGACGCGACGAACCGCCTACGAGCCCTTTACGCCCAATCAATCCGGATAACGCTTGCACCCTACGTATTCCCGCGGCGGCTGGCCCGTGTTTCGC
+
CCCCCGGGGGGGGGGGGGGGGGGGGGGGGGGGGGGGGGGGGGGGGGGGGGGGGGGGGGGGGGGGGGGGGGGGGGGGGGGGGGGGGGGGGGGGGGGGGGGGGGGGGGGGGGGGGGGGGGGGGGGGGGGGGGCGGGFGGGGGGGGFGGGGGFGFGFGFGGGGGGFGGGGGGGGGDFFGCDGGCGGGGG@8FFEGFGGCFGGGGFGCGFF@FGFG9@G;<BGGFGFFFF:5<GFF::2:ABGEGFBB4:24BGD><?09F:;B6?G)CGG?:6682:B)4<-3,9B(,,,401(-4-()8.)9<
@M03364:396:000000000-C9LGT:1:1101:21887:8338 2:N:0:10
GGACTACCAGGGTATCTAATCCTGTTCGCTCCCCACGCTTTCGCTCCTCAGCGTCAGTAACGGCCCAGAGACCTGCCTTCGCCATTGGTGTTCTTCCCGATATCTACACATTCCACCGTTACACCGGGAATTCCAGTCTCCCCTACCGCACTCAAGCCCGCCCGTACCCGGCGCGGATCCCCCGTTAAGCGATGGACTTTCACACCGGACGCGACGAACCGCCTACGAGCCCTCTCCGCCCAATAAACCCGGATAACGCTTGCACCCTACGTCTTTCCGCGGGTGCTGGCACGTATTCCGC
+
CCCC8CFECGEGE,EDDGGGFEDGGF<FE6ECGF8FCEGGGGGGGGGFEEFGGCFG7CCFGGGGCE:F6C6ADDFGFGG@@CE7FCEFCFGGGGEDAFFCFGGG,@EFGGGFGGGGGE>=CGGGGGGG4@,AAFAEF9DFFDGF6@D+@*C>D58::EFGGE?D3@CCD5CB5*:8*:*A,*:<:C*/@CEDF7E67CFCG.C<CB>6;GBGF.:6D18>652-(;,)-)4(8(.3(-A8E?:(0-:).7)11(,4=20(,,*,9C76(,,,(.4))+-470(3,2-.(2(53::*)*)9*
@M03364:396:000000000-C9LGT:1:1101:20589:8338 2:N:0:10
GGACTACTCGGGTTTCTAATCCTGTTCGCTCCCCCAGCTTTCGCGCCTCAGCGTCAGTGGTGGCCCAGAAGGCCGCCTTCGCCACCGGTGTTCTTCCCGATATCTGCGCATTCCACCGCTACACCGGGAATTCCGCCTTCCCCTACCACACTCGAGCCCGCCGGTATCGGAGGCTCGCCGGGGGTGAGCCCCGGGCTTTTACCTCCGACCTACCGGGCCCCCTACCCGCGCTTTACGCCCCATGCATCCCCAAACACCTCTCCCCCCCCGTACTTCCCCCGCTGACTGCCCGCACCTTCCC
+
CCCCCGGEFFEGGGGGGGGGGGGGGGFGGGGGGGGEFGGGGGGGGGGGGGGGGGGGGGE:C<ECGGGGGGFGGGGGGGGGGGGGGGGGFGFGG,DFGGCGG+@FGFGGGGGGDGGGGGGGEGGGFGGDGGGGGG8FE:DGGFGF6D,,@:FCG55AEEG:CF9CC**B8*6*8C28C5E7232*:?*,6CEGG5CG5EFC73C2:7)((92A5:*4/7E*3D((.2,)4),(-4-68<EGC(((0866;**,((((.,(.)(249C)(-(,-(,.:5*4,(((,(()..(.,((()0)(09
@M03364:396:000000000-C9LGT:1:1101:16936:8349 2:N:0:10
GGACTACCGGGGTTTCTAATCCTATTTGCTCCCCACGCTTTCGTGCCTCAGCGTCAGTCACAGGCCAGGCGGCCGCCTTCGCCACTGGTGTTCTTCCATATCTCTGCGCATTTTACCGCTACACATGGAGTTCCACCGCCCTCTCCTGTCCTCCAGCCTGCCAGTTTCCAAAGCCTGTACCGGTTGAGCCGGTACCTTTCACTTCAGACTTAACAGGCCGCCTACGCACCCTTTACGCCCAATCATTCCGGATAACGCCCGCCACCTACGTATTTCCCCCGCTGCTTGCACCGCATTTGCC
+
CCCCCGGGGGGGGGGGGGGGGGGEGGGGGGGGGGGGGGGGGGGGGGGGGGGGGGGGGGGGGGGGGGGGGGGGGGGGGGGGGGGGGGGGGGGGGGGGGGGFGFGGGGGGGGGGFGGGGGGGGGGGFGGGGGGGGGGGGCGGGGFDDGGGFFGFCCGFCGGGDGFGFGGGGGG9?D:CFF@FGDD*>E8;FF8D8CGGGGGFCE+9FAFCF<C?9F+4;7E51D;?3*4.(9:8?D2216EG83:?:)66=F)(-8)4)-(479:(>@*4:18<:B2:6+((4((-23)50)4(((,07*)*2
@M03364:396:000000000-C9LGT:1:1101:25369:8389 2:N:0:10
GGACTACAAGGGTTTCTAATCCTGTTTGCTCCCCACACTTTCGAGCCTCAGCGTCAGTTAAAGCCCAGTAGGCCGCCTTAGCCACCGGTGTTCCTCCGAATATCTACGCATTTCACCGCTACACTCGGAATTCCGCCTACCTCTACTTCACTCAAGAACGGCAGTTTTGGATGCAGCTCCGAGGTTAAGCCTCGGTATTTCCCATCCGACTTACTGTCCCGCCTGTGCTCCCTTTACACCCAGTCCATCCGGACCACGCTCGCCCCCTCAGTATTCCCGCCGCTGCCGTCACGTCTTTCGC
+
CCCCCDDEEGGG@EFGEFEEFGGGGGFFFCFFFGGGGGGFGGGEFGGGGFEGGGGGEEDFGGFFGGGGFDGGGGGGGGG,,FGFG<FF:FGFGGGFEG77FFGG8EG<F=FFGGGGGGGGGEGFD8DCC@FFGGFDC@0FEGFD?FGGGFFE:8=+CFGG>FADDDCFFEFGFGBGGAECC3<BCG;:FC8F5EEGFGDGC<E6DFF(5<@G*+5>=*1<556;1+/;5+6,(7;)76@FE((/2))/1<*2<;907(7(4(139*96(,(.)))-)0-((-(70((-(4:<:445F*.*1
@M03364:396:000000000-C9LGT:1:1101:9478:8392 2:N:0:10
GGACTACCGGGGTATCTAAGCCTGTTTGATCCCCACGCTTTCGTGCTTCAGTGTCAGTTATGGCTTGGCAAGCTGCCTTCGCGATCGGAGTTCTGCGTGATATCTATGCATTTCACCGCTACACCACACATTCCGCCTGCCCCAAACATACTCAAGCCCTCCAGTTTCAACGGCAATTTTATGGTTGAGCCACAAACTTTCACCGCTGACTTAAATGGCCACCTACGCACCCCTTCAACCCAATGAATCCGGATAACGCTCGCATCCTCCGTATTCCCGCTGCTGCTGGCAAGGGAGTCGC
+
CCCCCGGGGGGGGDFGGGFGGGGGGGGGFGGGGGGGGGGGGGGGGGGGGGGGGGGGGFGGGGGGGFGGGGGGFAFGGGGGGGGGGGGG7FFGGGGGGEEGGG9FGGGFGGGGFGGGGGGGGGGGGGGGGGGGGGGEG@?FGGGDDGGCDFGEDE6?FC6DGG6?EEFDFGFEEGFGGFGF:ECFGGFEFGGCFGGGGGGGGEGBGF>BFF:B41;>FEGGFGFFFG2=?GFF(4@(/7CCC?;@A<));C<;0(-4@:>?:;8(18>)4:9-(4>)6A:;(41)).))43()-,())0(11
@M03364:396:000000000-C9LGT:1:1101:10423:8393 2:N:0:10
GGACTACCGGGGTTTCTAATCCTGTTCGCTCCCCACGCTTTCGCTCCTCAGCGTCAGTAACGGCCCAGAGACCTGCCTTCGCCATTGGTGTTCTTCCCGATATCTACACATTCCACCGTTACACCGGGAATTCCAGTCTCCCCTACCGCACTCAAGCCCGCCCGTACCCGGCGCGGATCCACCGTTAAGCGATGGACTTTCACACCGGACGCGACGAACCGCCTACGCGCCCTTTACCCCCAATAAATCCGGATCACGCTTGCACCCTACGTATTACCGCCGCTTCTGGCCCGTACTTCGC
+
CCCCCGGGGGGGGGGGGGGGGGGGGGGGGGGGGGGGGGGGGGGGGGGGGGGGGGGGFEFGGGGGGGGGFGGGGGGGGGGGGGGGFGGGGGGGGGGGGGGGGGGGGGGGGGGGGGGGGGGDGGGGGGGGGEGGGGGGGGGGGGGFGGGGGFGFG5DFGGFGGGFGGGGGGGGGDGFGEFGGGGGE=EC=FG=3C7C6C?EFGBGFGFEBFG>E(.24<>GGBGF0:FF)(94>9B?).)3AG68?6-6<FC)4(((,7::(448.CGGFF<1.4::)4<?>(-490<))50(4394))*)19
@M03364:396:000000000-C9LGT:1:1101:22308:8402 2:N:0:10
GGACTACTCGGGTATCTAATCCTGTTTGCTCCCCACGCTTTCGAGCCTCAACGTCAGTTACCGTCCAGTAAGCCGCCTTCGCCACTGGTGTTCCTCCTAATATCTACGCATTTCACCGCTACACTAGGAATTCCGCTTACCCCTCCGGCACTCAAGCCTCACAGTTTCCAATGCAGTCCAGGGGTTGAGCCCCTGCCTTTCACATCAGACTTGCCAAGCCGTCTACGCTCCCTTTCCACCCAGTAAATCCGGATCACGCTTGCCCCCTACGTCTTCCCGCGGCTGCTGGCCCGTTTTTCGC
+
CCCCCGGGGGGGGGGGGGGGGGGGGGGGGGGGGGGGGGGGGGGGGGGGGGFGGGGGGGGGGGGGGGGGGGGGGGGGGGGGGGGGGGGGFGGGGGFGGGGGGGGGGGGGGGGGGGGGGGGGGGGGGGGGGGGGGGGGGCCGGGGFGGGEEAGFGF+@GGGGFGFGFGGGGGGGFG@CGFGGGGG@EGFEFFGGGGGGGGGGG4DEGFFB3DED68<827CGBGB=BC@=?D;@3@E)><FGGF04+.9?FGG>@:0:F,.314;?GFG01?:.(,4).244(1;>(4.4((3:99()0)4CC
@M03364:396:000000000-C9LGT:1:1101:19639:8416 2:N:0:10
GGACTACCGGGGTTTCTAATCCTATTTGCTCCCCACGCTTTCGTGCCTCAGCGTCAGGTACAGGCCAGGCGGCCGCCTTCGCCGCTGGTGTTCTTCCACATCTCTACGCATTTTACCGCTACACATGGAGTTCCACCGCCCTCTCCTGTCCTCAAGCCGTGCAGTTTCCAAAGCCTGAACCGGTTGAGCCGGGCCCTTTTACTTCAGACTTGCACAGCCGCCTGCGCACCCCTTACGCCCAATCATTCCGGATAACGCCCGCCACCTACGTATTTCCCCGGCGGGTTGCACGGAGTTACGC
+
CCCCCGGGGGGGGEGGGGGGGGG<FGGGGGGGGGGGGGGGGGGGGGGGFGGGGGGGGGGGGGGGGGGGGGGGGGGGGGGGGGGGGGGGEFEFGGGGGGGGFGGGGGGEFCGGGGGGGGGGGGGG98FGDDFGGGGGGCDGGGGFGGFFGFGCFEGFGGGG5BFGDCEGGGG,;FDGG4:CG584BE,7;CEC):?ECCFGCAB?G6FF@7CCC*>>D0FEFGBF::3)49:(4()8??GG*8(4<6).009(43>>E9(44>EFGG5(4(,4)5)).+3(39(((,--3)4:((4.51)*9
@M03364:396:000000000-C9LGT:1:1101:17813:8420 2:N:0:10
GGACTACCGGGGTTTCTAATCCTGTTCGCTCCCCACGCTTTCGCTCCTCAGCGTCAGTGGTGGCCCAGAAGGCCGCCTTCGCCACCGGTGTTCTTCCCGATATCTGCGCATTCCACCGCTACACCGGGAATTCCGCCTTCCCCTACCACACTCGAGCCCGCCGGTATCGGAGGCTCGCCGGGGTTGCGCCCCGGGCTTTTACCTCCGACCTAACGGGCCGCCTACGCGCGCTTTACGCCCCATAAATCCGGCTAACGCTTGCCCCCCACGTATTACCCCGGCCGCCTGCACGCAGTTTGCC
+
CCCCCGGGGGGGBFGGGGGGGGGGGGGGGGGGGGGGGGGGGGGGGGGGGGGGGGGGEFGGFFDGGGGGGGGGGGGGGGGGGGGGGGGGFGEGGGGGGGGGGECFGGGGGGGGGGGGGGGGGGGGGGGGEEGGGGGGGFGGGFGFFGC6C5F=F>7?FGGGGG5C@@FGGCC*::,87>G=5EC>5E*4>CGGCCCE);@??<C):@)(3>96)8*4/4E5(>(44*433),-46))(-:CC(2(1)6:F5919:2877,,(22:GG)(((-(.5>446((-1(-((-31(41(((7**.27
@M03364:396:000000000-C9LGT:1:1101:5701:8423 2:N:0:10
GGACTACCGGGGTATCTAATCCTGTTTGCTCCCCACGCTTTCGCGCCTCAGCGTCAGTTGTCGTCCAGCAAGCCGCCTTCGCCACTGGTGTTCCTCCTAATATCTACGCATTTCACCGCTACACCGGGAATTCCAGTCTCCCCTACCGCACTCAAGCCCGCCCGTACCCGGCGCGGATCCACCGTTAAGCGATGGACTTTCACACCGGACGCGACGAACCGCCTACGAGCCCTTTACGCCCAATAAATCCGGATAACGCTTGCACCCTACGTCTTCCCGCGGCTGCTGGCACGTAGTTCGC
+
CCCCCGGGGGGGEGEGGGGGGGGGGGGGGGGGGGGGGGGGGGGGGGGGGGGGGGGGGGGGGGGGGGGGGGGGGGGGGGGGGGGGGGGGCGGGGGGGGGGGGGFGGGGGGGGGGGGFGGGGGGGGGGGGGGGGGGGBFGGGGFGFGGGGGFGFFDDFFCFGGGDD5*CGFGGG?F@<:5CG?EC<;E74AF*9*:869BC?F<FDGFFF(/(*-5:2)4874DB(4:?)8D(-.8064(;EE1-(9242=074:(8)*(43?6*,9ED<(.24(4().;39B00((48243:?F(,)76)79
@M03364:396:000000000-C9LGT:1:1101:18031:8428 2:N:0:10
GGACTACCCGGGTTTCTAATCCTGTTCGCTCCCCACGCTTTCGCTCCTCAGCGTCAGTAACGGCCCAGAGACCTGCCTTCGCCATTGGTGTTCTTCCCGATATCTACACATTCCACCGTTACACCGGGAATTCCAGTCTCCCCTACCGCACTCAAGCCCGCCCGTACCCGGCGCGGATCCACCGTTAAGCGATGGACTTTCACACCGGACGCGCCGAACCGCCTACGAGCCCTTTACGCCCAATCAATCCGGATAACGCTTGCACCCTACGTCTTCCCGCGGCTGCTGGCACGTATTTTGC
+
CCCCCGGGGGGGGEGGGGGGGGGGGGGGGGGGGGGGGGGGGGGGGGGGGGGGGGGGGGGGGGGGGGGGGGFGGGGGGGGGGGGGGGGGFGGGGGGGGGGGGGGGGGGGGGGGGGGGGGGGGGGGGGGGGFGGGGGFFGGGGGGFGGGGGFG5FF+;FFGGEGFGFEEGGEGGAF2DCEGGFGG>FE<;=C:*>E==FGGGG<FC*>BF>D>GF):2C>GDBGFFBF?3:DBBB0:246EGG?614354@FG131:9F<90(:8.C:C8..(.(4:))24;9((37:0),,38?384)*)20
@M03364:396:000000000-C9LGT:1:1101:7923:8455 2:N:0:10
GGACTACTGGGGTTTCTAATCCTGTTCGCTACCCATGCTTTCGAGCCTCAGCGTCAGTTGCAGACCAGAGAGCCGCCTTCGCCACTGGTGTTCTTCCATATATCTACGCATTTCACCGCTACACTAGGAATTCCGCTTACCTCTCCGGTACTCTAGCTAGACAGTTTCAAATGCAGTTCCGGGGTTGGGCCCCGGGCTTTCACATCTGACTTGCCTTGCCGCCTACGCTCCCTTTACACCCAGTAAATCCGGATAACGCTTGCACCATACGTATTACCGCGGCTGCTGGCACGTATTTAGC
+
CCCCCGGGGGGGFFGGGGGGGGGGGGGGGGGGGGGGGGGGGGGGGGGGGGGGGGGGGGGGGGGGGGGGGGGGGGGGGGGGGGGGGGGGFGGGGGGGGGGGGGGGGGGGGGGGGGGGGGGGEGGGGGGGGGGGGGGGGGGGGGGFGGGGGFGFGFGFFFFGFGFFFFGGGFGGFGFGGCGGGGGCEGGFE@DCGEGGGGGGGEFFGFFFEGEGEFF9=.CFFGFD?F;>?GFF;E@9C?GGG:?F44:)9FC>??09F<BFF?@2CG55)41,54:42C46>>>>B?0)5:(58(.166:DC
@M03364:396:000000000-C9LGT:1:1101:26995:8457 2:N:0:10
GGACTACCAGGGTTTCTAATCCTGTTCGCTCCCCACGCTTTCGCTCCTCAGCGTCAGTAACGGCCCAGAGACCTGCCTTCGCCATTGGTGTTCTTCCCGATATCTACACATTCCACCGTTACACCGGGAATTCCAGTCTCCCCTACCGCACTCACGCCCGCCCGTACCCGGCGCGGATCCACCGTTAAGCGATGGACTTTCACACCGGACGCAGCGACCCGCCTACCAGCCCTTTTCGCCCAATAAATCCCGCTCACGCTTGCGCCCTCCGTATGTCCGCGGCTGCTGGCCCGTATTTCGC
+
CCCCCGGGGGGGCCGGGGCGGGGGG9FGGEGGGGGGEGGGGGGGCFEEGFGGGGGGGFDFGGGDFGGGFFECGGGGGGGGGEGG79FGCFGGGFGCGGGGGGEG8ECF8EGGGFDGGGFD>FFFGDGG+@BFGFGG,8+9CDEFFGG>+<>=D)+;F+@EEG*+@>EB9*BC?FFG5?*:96C*23<2=98C4CC77FFFFEGFFB>B>D2*,.:67(*:4931(2(/.*:B(8)))(22;0(().-.7**3(,--*((,((2(1;7((,34,(().0-(,(-(-,.4:((,4(())1)9/
@M03364:396:000000000-C9LGT:1:1101:7461:8469 2:N:0:10
GGACTACCGGGGTATCTAATCCTGTTTGCTCCCCACGCTTTCGCGCCTCAGCGTCAGTTGTCGTCCAGCAGGCCGCCTTCGCCACTGGTGTTCCTCCTAATATCTACGCATTTCACCGCTACACTGGGCATTCCACTTTCCCCTACCGAACTCAAGCCCGCCAGTTCGGGATGCGGGCCGGGGTTGAGCCCCGGGCTTTGACATCCCGCTTGGCGAGCCGCCTACCCGCGCTTTACGCCCACTGAATCCGGATACCGCCGGCCCCCTACGTATTACCGCGGCCGCTGGCACGTAGTCAGCC
+
CCCCCGGGGGGGCGGGGGGGGGGFGGGGGGGGGGGGGGGGGGGGCFGGGGGGGGGGGGGGGGGGGEFGGGGGGGGGGGGGGGGGGGGGGGGGGGGGGGGEGFGFGGGFGGGGGGGGGGGGGEGGGGGFGGGGGGGGGGGGGGGFGGGG+:FDGEG?FFGGGGEDGGFGGE>EBGFGGEGGG5DEEG?4AFEDGG55D8:F76<49@F:>G:E6F5(97EE993(3*,),14(42><1<E88(.4*2))/9)484,)0(((((*-CE9(242325)-)*-44-(,24(((.241(.0**)2*
@M03364:396:000000000-C9LGT:1:1101:24506:8471 2:N:0:10
GGACTACCAGGGTTTCTAATCCTGTTCGCTCCCCACGCTTTCGCTCCTCAGCGTCAGTAACGGCCCAGAGACCTGCCTTCGCCATTGGTGTTCTTCCCGATATCTACACATTCCACCGTTACACCGGGAATTCCAGTCTCCCCTACCGCACTCAAGCCCGCCCGTACCCGGCGCGGATCCACCGTTAAGCGATGGACTTTCACACCGGACGCGACGAACCGCCTACGAGCCCTTTACGCCCAATAAATCCGGATAACGCTCGCATCCTCCGTATTACCGCGGCCGCTGGCACGGATTTAGC
+
CCCCCGGGGGGGFFGGGGGGGGGGGGGGGGGGGGGGGGGGGGGGGGGGGGGGGGGGGFGGGGGGGGGGGGGGGGGGGGGGGGGGGGGGFGGGGGGGGGGGGGGGGGGGGGGGGGGGGEFGGGGGGGGGFGGGGDGGGFDFGFGFGGG6EEGFGFFFGGGGGGFGFEGGGGGGFGFGDBEGFGGGFGD<CCE3DEG66CFGGCGFGFFFFGFE>3:3/6EE9G>:?FB3:5904:7:<BGGG14()5-6@FDB((-<F16(,(:9*19<<?6:((.:AF:(-40(4((-338<291.0*)2*
@M03364:396:000000000-C9LGT:1:1101:27365:8477 2:N:0:10
GGACTACACGGGTTTCTAATCCTGTTCGCTCCCCACGCTTTCGCTCCTCAGCGTCAGTAACGGCCCAGAGACCTGCCTTCGCCATTGGTGTTCTTCCCGATATCTACACATTCCACCGCTACACCGGGAATTCCACTCTCCCCTACCGCACTCACGCCCGCCCGTACCCGGCGCGGATCCCCCGTTAAGCGATGGGCTTTCACACCGGACGCGACGAACCGCCTACGTGCCCTTTACGCCCAATAAATCCGGATCACGCTTGCCCCCTACGTATTACCGCGGCGGCTGGCCCCGAGGTAGC
+
CCCCCGGGCFEG@FGGGGGGGGGGGGGGGGGGGGGGGGGGGGGGGGGGGGGGGGGGGFACFCFEGGGGFGDGG<FGGGGGGGGG7CEGFGGGGGGGG8F7F>CGGGG9FGGGAFGGGG+==FFGGGGGGCGGGGG,7ADGGFEDFGFEG5FBGF7CFGGGGGDGFEEGCEECBF2D*:CG*:)=8C*6A<:5CCE**;FGGBGACB>>FGFG97C292=E63910;().9(.,:?5ABECGB63)5-6@G3((-(4F<?FFFG(6AD4:?:..-3460,4607(490>BFB(((()..)99
@M03364:396:000000000-C9LGT:1:1101:20087:8480 2:N:0:10
GGACTACCGGGGTATCTAATCCTGTTCGCTCCCCACGCTTTCGCTCCTCAGCGTCAGTAACGGCCCAGAGACCTGCCTTCGCCATTGGTGTTCTTCCCGATATCTACACATTCCACCGTTACACCGGGAATTCCAGTCTCCCCTACCGCACTCAAGCCCGCCCGTACCCGGCGCGGATCCACCGTTAAGCGATGGACTTTCACACCGGACGCGCCGGACCGCCTACGGGCCCTTTACGCCCAATCAATCCGGATAACGCTTGCCCCCTACGTATTACCGCGGCTGCTGGCCCGTACGTCGG
+
CCCCCGGGGGGGGGGGGGGGGGGGGGGGGGGGGGGGGGGGGGGGDGGGGGGGGGGGGGGGGGGGGGGG8FFGGGGGGGGGGGGGGDGGGGGGGGGGGGGGGGGGGGGGGGGGGGGGGGEDEGGGGGGG3>FGGGG9=C+FGGG6FGGC69F5@=CFFGGGGGFGFCEGGEGGDGFC5>CGEGGCFE:=FF875CGCF9?FGFG)08899G>51):,)-CG9GF??F6),7;>0:?BD<GGG?13)5)6@GC9::6>FF;(1:A0CFDB:?,..6856C69(4997(,.43281(,)00())
@M03364:396:000000000-C9LGT:1:1101:18712:8484 2:N:0:10
GGACTACACGGGTATCTAATCCTGTTCGCTCCCCACGCTTTCGCTCCTCAGCGTCAGTAACGGCCCAGAGACCTGCCTTCGCCATTGGTGTTCTTCCCGATATCTACACATTCCACCGTTACACCGGGAATTCCAGTCTCCCCTACCGCACTCAAGCCCGCCCGTACCCGGCGCGGATCCACCGTTAAGCGATGGACTTTCACACCGGACGCGACGAACCGCCTACGAGCCCTTTACGCCCAATCAATCCGGATACCGCTTGCACCCTACGTATTACCGCGGCTGCCGGCCCGTAGTTGGC
+
CCCCCGGGGGGGGGGGGGDFGGGGGFGGGGGGGGGGGGGGGGGGGGGGGGGGGGGGGGGGGGGGGGGGGGFGGGGGGGGGGGGGDFGGFGGGGGGGGGGGGGEGGGGGGGGGGGGGGGGGCGGGGGGGGGGGGGG9:EGGGGGFGGGCEBEAFDFFGGGGGGDGF@7EGDEGEG>DC5EF6@F7BE7:AFC<5EE*;FC:FEG3CBBB9GBGF3C97;GG1C>:1;?),79((4:26(2:E6?1)5.6FGG9::?)/(49B12)9AD0(448<-..6F?9(,-(,,(4(2,339,)8@)77
@M03364:396:000000000-C9LGT:1:1101:27153:8487 2:N:0:10
GGACTACTGGGGTATCTAATCCTGTTCGATACCCACGCTTTCGTGCCTCAGCGTCCGTAGGCGCCCGGTGTGCTGCCTTCGCAATCGGAGTTCTGCGTCATATCTATGCATTTCACCGCTACACAACGAATTCCGCCAACCTCAACCGCAATCAAGCCCGGCAGTATCAACGGCGGAATGGAGTTGAGCTCCACGATTTGACCGCTGACTTGCACGGCCGCCTGCCGACCCTTTACAACCAATAAATCCGTATTACGCTCGGACCCTTCGGATTACCGCCGCTGCGTGCCCGGTGTTTGGC
+
CCCCCGGGAFFGGGGGGGGGGGGGGGGGGGGGGGFGGGGGGGGGFGGGGFGGGGGGGECCFGGGGGGGCGCFGFGGGGGGGCFCFGGG8FGFGFGGGFGGFGGGGFGGFGGG;FFGGGEGGFGGGGEEFGGGGGFE8>DFGGDDDGD>8AE=G:6?F@8CE@BGGD,EFFGEBE=G=?EEFCFC:;?=F,>6<FGG3CC?C<CBGF>((:<CD?+(7-8C;D?B(*(.()(.442)6)<;E68)96)66>1(.(-4),,4,4*,)2*(,(((,-.--2(,36(((((-3,(-,(())).10
@M03364:396:000000000-C9LGT:1:1101:27397:8498 2:N:0:10
GGACTACTGGGGTTTCTAATCCTATTTGCTCCCCACGCTTTCGTGCCTCAGCGTCAGGTACAGGCCAGGCGGCCGCCTTCGCCGCTGGTGTTCTTCCACATCTCTACGCATTTTACCGCTACACATGGAGTTCCACCGCCCTCTCCTGTCCTCAAGCCGTGCAGTTTCCAAAGCCTGAACCGGTTGAGCCGGTCCCTTTTCCTTCAGACTTGCACAGCCGCCTGCGCTCCCTTTACACCCAGTAATTCCGGATACCGCTTGCCCCCTACGTATTATCCCGGCTGCTTGCACGTAGTTAGCC
+
CCCCCGGGGGGG@CFGGGGFGGG9FGGGGDGGGGGGGGGGGGGGFGGGGGGGGGGGGGFGGFGGGGGGGGGGGGGGGGGGFGGGGGGGFGGGFGGGGGGGGGGGGGGGGGGGGGFCFCEGGFFGFGGGGGGGGFFGGDGGGGGFGGG?FFGEEC7FDFD7CGFGFGGGGGF,9<4A6?FGGGGEDE?>A<8CGG5>*?CC9)?3>AFC38?9);CEG;E=>G((324.(180<72).88:8(,-9).49>3((,)383-(-,<)*:)(,(...8)))+.-4931:7>4:).,41379*)09
@M03364:396:000000000-C9LGT:1:1101:6966:8503 2:N:0:10
GGACTACCGGGGTATCTAATCCTGTTTGCTCCCCACACTTTCGAGCCTCAGCGTCAGTTACGACATGGAACGCTGCCTTCGCAATCGGAGTTCTGCGCGATATCTATGCATTTCACCGCTACACCTCGCATTCCGCATTCCTCTGTCGCACTCCAGCTCGGCAGTTTCAACGGCCGGACGGGGTTGAGCCCCGAATTTTTACCGCTGACTTGCCGCGCCGCCTGCGCACCCTTTACACCCAATAAATCCGCATACCGCCCCCCTCCTCCGTATTACCCCGGCCGCTGGCACGGGATTCCGC
+
CCCCCGGGGGGG7FGGGGGGGGGGGGGGGGGGGGGGDGGGGGGGFGGGGGGGGGGGCFGGGGFGECFGFGGGGGGGGGGGFGG:?FGG:F:FGGFFFGGGCGGGAGDFGGGGGGCFFGEGGGGGFGGGGGGGGGGEEFDGGGGB?EF=CEG>FBAFFFGDGGFGGGFGEGGGBGBGG>E*:?D=CG:@FFC:5=?EGGFG*;FFGFF01FD+-957DFGC6D<?F/-),94(4,.)68FG>6??*6)4?D*((-).),((((2->E5?((4(4>))60,(-41(34((4:<<((-.)*)*/
@M03364:396:000000000-C9LGT:1:1101:9924:8522 2:N:0:10
GGACTACCGGGGTTTCTAATCCTGTTCGCTCCCCACGCTTTCGCTCCTCAGCGTCAGTAACGGCCCAGAGACCTGCCTTCGCCATTGGTGTTCTTCCCGATATCTACACATTCCACCGTTACACCGGGAATTCCAGTCTCCCCTACCGCACTCAAGCCCGCCCGTACCCGGCGCGGATCCACCGTTAAGCGATGGACTTTCACACCGGACGCGACGAACCGCCTACGCGCCCTTTACGCCCAATCAATCCGGATCACGCTTGCACCCTACGTATTACCGCGGCGTCTGGCCCGTAGCTTGC
+
CCCCCGGGGGGGGGGGGGGGGGGGGFGGGGGGGGGGGGGGGGGGGGGGGGGGGGGGGGGGGGGGGGGGGGGGGGGGGGGGGGGGGGGGGGGGGGGGGGGGGGGGGGGGGGGGGGGGGGGGGGGGGGGGDEFGGGGGGGGGGGGFFGGGGEGFGB=FGGGGGGACFGGGGGGGFC@GC0?FEFGGGEB=AFE<FGC?<FGGGFGFGF3>BGFG9>C7C>CE>GFFBFF)(143338AA?GGG?<7)54-9C39-,((0((3:4/)2;C(((-4<444<C4((,3-((((433(393))1)21
@M03364:396:000000000-C9LGT:1:1101:20123:8528 2:N:0:10
GGACTACAGGGGTATCTAATCCTGTTCGCTCCCCACGCTTTCGCTCCTCAGCGTCAGTAACGGCCCAGAGACCTGCCTTCGCCATTGGTGTTCTTCCCGATATCTACACATTCCACCGTTACACCGGGAATTCCAGTCTCCCCTACCGCACTCAAGCCCGCCCGTACCCGGCGCGGATCCACCGTTAAGCGCTGGACTTTCACACCGGACGCGACGAACCGCCTACGAGCCCTTTACGCCCAATAAATCCGGATCACGCTTGCACCCTCCGTATTACCCCGGCTGCTGGCCCGTAGCTAGC
+
CCCCCGGGGGGGGGGGGGGGGGGGGGGGGGGGGGGGGGGGGGGGGGGGGGGGGGGGGGGGGGGGGGGGGGGGGGGGGGGGGGGGGGGGGGFGGGGGGGGGGGGGGGGGGGGGGGGGGGGCGGGGGGGGGGGGGGGFFDFGGGGFGGGGGFGBDDFBFGGGGGFGGDEGGGEGFGBC?5EG?FFCEGEDFGG)/>EFGGGGGFG?CDDF>C9EF3C9>2EG>GFF?C85:>9<32:<DFGGGFF??3<AFGG6:408?:BBB0*)9AD:(-4-8(564@((--792,)578:((,-))0-*0
@M03364:396:000000000-C9LGT:1:1101:4915:8530 2:N:0:10
GGACTACTGGGGTTTCTAATCCTGTTTGCTCCCCACGCTTTCGAGCCTCAACGTCAGTTATCGTCCAGTAAGCCGCCTTCGCCACTGGTGTTCCTCCTAATATCTACGCATTTCACCGCTACACTAGGAATTCCACTTACCTCTCCGATACTCTAGCTTGACAGTTCCAAATGCAGCTTGGGGGTTGAGCCCCCACCTTTCACATCTGGCTTGCCATGCCGTCTGCGCTCCCTTTACACCCAGTAAATCCGGATAACGCTTGCACCCTCCGTATTACCGCGGCTGCTGGCCCGTATGTAGC
+
CCCCCGGGGGGGEGGGGGGGGGGGGGGGGGGGGGGGGGGEGGGFGGGFGGGGGGGGGGGGGGGGGGGGGGGGGGGGGGGGGGGGG?FGGGGGGGGGGGFGGGGGGGGGGGGGGGGGGGGGGGGGGGGGGGGGGGGGGFGGGGGFGGG6CAFFGFGFGGCFFGFGGGFGGGGGFGFGGFFGGF>@EEG9FAFGGGGGGGGGGFGC79BE*C>F@F?4@:FC2DFB0265,>>FFAEFFFGGG;<E17?CFG5228B4@:044<>2CF*1(496?BB2<94(-7>BFF:22(4:;((0)9)20
@M03364:396:000000000-C9LGT:1:1101:5728:8542 2:N:0:10
GGACTACTGGGGTATCTAATCCTATTTGCTCCCCACGCTTTCGTGCCTCAGCGTCAGTCACAGGCCAGGCGGCCGCCTTCGCCACTGGTGTTCTTCCATATCTCTGCGCATTTTACCGCTACACATGGAGTTCCACCGCCCTCTCCTGTCCTCAAGTCTGCCAGTTTCTGAATCATAAATGAGTTGAGCTCATCCCTTTGCCTTCAGACTTAACAGACCGCCTGCGCACCCTTTACACCCACTCATTCCGGATAACGCTCGCCACCTACGTATTACCGCGGCTGCTGGCACGTAGTTCGGC
+
CCCCCGGGGGGGEFGGGGDFGGGCFGGGGGGGGGGGGGGGGGGGGGGGGGGGGGGGGGGGGGGFGFFGGGGGGGGGGGGGGGGGGGGGEFGGGGFGGGGGFGGGGGGGGGGGGGGGGGGGGGGGGGGDFGGGGGFGDFDGGGGFFGGGFFGEGDDFFFGGGGFGGFGGGGGFFGEFGAGFG,=DEG@=F;FDGGGGGGGGGBB;FFF*:4AE4BFEGBFGFG>@<86::C?(8E<7?EFCF(8@AE?:7F31:?AFFF:?>BGFGGD?FBF76:)64/33;;09?::02(8:<2(7*1,)9
@M03364:396:000000000-C9LGT:1:1101:9176:8553 2:N:0:10
GGACTACCAGGGTATCTAATCCTGTTCGCTCCCCACGCTTTCGCTCCTCAGCGTCAGTAACGGCCCAGAGACCTGCCTTCGCCATTGGTGTTCTTCCCGATATCTACACATTCCACCGTTACACCGGGAATTCCAGTCTCCCCTACCGCACTCAAGCCCGCCCGTACCCGGCGCGGATCCACCGTTAAGCGATGGACTTTCACACCGGACGCGCCGAACCGCCTACGAGCCCTTTACCCCCAATCAATCCGGCTAACGCTTGCCCCCTACGTACTACCGCGGCCTCTGGCCCGTACTTCGC
+
CCCCCGGGGGGGGCFGGGGGG<FFFGGGGGGGGGGGGGGGGGGGGGGGGGGGGGGGGGGGGGGGGGGGGGGGGGGGGGGGGGGGGFGGGGGGGGFFGGGGGGGGGFGGGGGGGGGGGGGGGGGGGGDGCCFGGGGFFFGGGGGDFGG6CDFAGFGFGGGGGGFGGGGGGGGGDGFGC?EGFGD:CEFDFGECFGC6FGGGG?FC4=A225(:1):2C1EEBDB18;?)3C>F??F<<)3;E06?05,6FGD>((-2;01(40/(2CD24:6?)-444@(4;09(84()))(4143)0*)*1
@M03364:396:000000000-C9LGT:1:1101:6734:8554 2:N:0:10
GGACTACACGGGTTTCTAATCCTGTTCGCTACCCATGCTTTCGAGCCTCAGCGTCAGTTGCAGACCAGAGAGCCGCCTTCGCCACTGGTGTTCTTCCATATATCTACGCATTTTACCGCTACACATGGAGTTCCACCGCCCTCTCCTGTCCTCAAGCCGTGCAGTTTCCAAAGCCTGACCCGGTTGAGCCGGTCCCTTTTACTTCAGACTTGCACAGCCGCCTGCGCACCCTTTACGCCCAATCATTCCGGATAACGCTTGCCACCTTCGTTTTCACCCCGCTGCTTGCACCTATTTCCCC
+
CCCCCGGGGGGGFGGGGGGGGGGGGGGGGGGGGGGGGGGGGGGDFGGGGGGGGGGGGGGGGGGFFGGGGGGGGGGGGGGG7F:FFGGGGGGGGGDGGGGGGGGGGGGFGGGGGGFGGGGGGGGGGGGFEFGGGGGGGCDFGGGFGGGEBFGFABGFGGGG6FFGGGGGGGFB6FCCFF,A@CGFEG,:CFC4CGGGGGGGC>;<F+BCEGF9>6C4C5@59D0(316)6DF6@E)6;@EE*48?444)99)(4,4,)((,(,<)9@*).(((-4))6+.(42,3;0)5?)5(4()19*)*7
@M03364:396:000000000-C9LGT:1:1101:13353:8556 2:N:0:10
GGACTACTGGGGTTTCTAATCCTGTTTGCTCCCCACGCTTTCGAGCCTCAGCGTCAGTGATCGTCCAGTAAGCCGCCTTCGCCACTGGTGTTCCTCCTAATATCTACGCATTTCACCGCTACACTAGGAATTCCGCTTACCCCTCCGACACTCTAGTTCGACAGTTTCCAATGCAGTACCGGGGTTGAGCCCCGGGCTTTCACATCAGACTTGCCGTACCGCCTGCGCTCCCTTTACACCCAGTAAATCCGGATCACGCTTGCACCATACGTATTACCGCGGCTGCTTGCCCGTCTTTCGC
+
CCCCCGGGGGGGGGGGGGGGGGGGGGGGGGGGGGGGGGGGGGGGGGGGGGGGGGGGGGGGGGGGGGGGGGGGGGGGGGGGGGGGGGGGGGGGGGGGGGFGGGGGGGGGGGGGGGGGGGGGGGGGGGGGGGGGGGGGGGDGGGGFGGGEGFGDFDGFCDGGGGFGGGGGGGGGFGFGGFGGGGGGGGGBFGGGGGGGGGGGGFGFGF4@:FEF3AG:D1CGFGFF;B9>6C>BBFFFFFGGGF02*)66BFGF60(()3:<:4F)>FC85<1)4589<A(-237(-:?233008-(086-97
@M03364:396:000000000-C9LGT:1:1101:26361:8556 2:N:0:10
GGACTACTCGGGTATCTAATCCTATTTGCTCCCCACGCTTTCGTGCCTCAGCGTCAGGTACAGGCCAGGCGGCCGCCTTCGCCGCTGGTGTTCTTCCACATCTCTACGCATTTTACCGCTACACATGGAGTTCCACCGCCCTCTCCTGTCCTCAAGCCGTGCAGTTTCCAAAGCCTGAACCGGTTGAGCCGGTCCCTTTTACTTCAGACTTGCACAGCCGCCTGCTCACCCTTTACGCCCACTCATTCCGTATAACGCTTGCCACCTACGTATGACCGCTGCTGCGGGCCCGTAATTCGGC
+
CCCCCFFGGGGGGGGGGG<5CFF,E@FGGCEFFGGGDGGGGGEFFGGGGG<FGGGG@@EFGGGGGGGGGGDFGFGGGGG<@FGGGGGC:AEFGGFGGGGGFGDGGGGGGGGGAEFFGGGD6@EGGGAF@FDFGGFGGGGGGG@0DFGGGFA@D9+:D:EGGC><DBEFGFF9A78CCFGGGGGE>E37A,*7CEGFGECG?7??FFF?;DE+.;+7>?5:19?D:+61)932<>BA?B:CC0:35>BB?GC(47):>>B?13347852718).(-.524(7(,.)((-4,-1,(-)99(*1
@M03364:396:000000000-C9LGT:1:1101:22216:8557 2:N:0:10
GGACTACTCGGGTTTCTAATCCTGTTCGCTCCCCACGCTTTCGCTCCTCAGCGTCAGTAACGGCCCAGAGACCTGCCTTCGCCATTGGTGTTCTTCCCGATATCTACACATTCCACCGTTACACCGGGCATTCCACTCTCCCCTACCGCACTCAAGCCCGCCCGTACCCGGCGCGGTTCCACCTTTAAGCGCTGGACTTTCACACCGTACGCCCCGACCCGCTTATGCGCCCTTTACGCCCACTAAATCCGGACCACGCTTGCACCCTACGTCGTCCCGCGGCTGCCGGCCCGTCTTTCGC
+
<C8@CFCFFEE>,@FFGGE,A,C6;;<@FG<@FGFE:F:CGG>FGGGGCFFFE@FF,<C<FG+BF+@F8EE<<CE8CBFF<FGE@<?E,BCFEFFC?A@FGG=FF=FGGCGG;FGGCE=CGFGGGDEC7FDBFG;,EG?DECC5F8E=+3=@FD+5@EG>BFFGF@GGGG*@@:>D5)=E9<C,,1,0;,*/C5?*2<:9<)B);85(653>9.:431/:(>(-(+)*-93(4.,-:18?GB(47(4.8C)(33(,7892(,;?CCC?01:?0(-(4;(9(143(((-469((-(.)*)11
@M03364:396:000000000-C9LGT:1:1101:3402:8564 2:N:0:10
GGACTACTCGGGTTTCTAATCCTGTTTGCTCCCCACGCTTTCGTGCCTCAGCGTCAGTTACGGCCCAGTATGTCGCTTTCGCCTCCGGTGTTCCTCCTAATATCTACGCATTCCACCGCTACACTAGGAATTCCACATACCCCTGCCGCACTCAAGCCTACCAGTTTTGGTAGTAGCTCCGAAGTTAAGCCCCGGTCTTACGCTACCAACTTGGTAAACCGCCTACTCACCCGTTACGCCCAGTCATTCCGGAAACCGCTTGCATCCTACGTTGTACCGCTGCGGCTGGCACGCACTTAGC
+
CCCCCGGGGGGGGGGGGGCGGAFCFGGGGGGGGGGGGGGGGGGGGGGGGFGGGGGGGFGEFGGGGGGGEGFGGGGG,D,?FFCCFFGG@FFFEFGCFGFFDGFFFFGGGEGFCCAE<CEDG>FGFGGGGGGGGGGGGG8FEFGFFFF6CEG=F5+;=EF8FC5?DFFGGC,@98;+9CGF@+=3@7,0;>EFGDGE*B?CC2@2CBF=3C>78)41CCF:6D9?(2)/)0/6(/((((3C81,.=99)@79(((,(0,-,4(*)2A94).((((-).24;-(4((-((-(.)4(,))))**
@M03364:396:000000000-C9LGT:1:1101:17474:8564 2:N:0:10
GGACTACTCGGGTTTCTAATCCTGTTCGCTCCCCACGCTTTCGCTCCTCAGCGTCAGTAACGGCCCAGAGACCTGCCTTCGCCATTGGTGTTCTTCCCGATATCTACACATTCCACCGTTACACCGGGAATTCCAGTCTCCCCTACCGCACTCAAGCCCGCCCGTACCCGGCGCGGATCCACCGTTAAGCGATGGACTTTCACACCGGACGCGACGCACCGCCTACGAGCCCTTTACGCCCAATAAATCCGGATAACGCTTGCACCCTACGTATTACCGCGGCTGCTGGCACGTCTTTCGC
+
CCCCCGGGGGEGFGGGGGGGGGGGGGGGGGGGGGGGGGGGGGGGEGGGGGGGGGGGGGGFGGGGGGGGFGEGGGFGGGGGGGGGGGGFFFAFGGFGGGGGGCCGGGGFGGGGGGGGGGGDEGGGGGGGGGGGGGGFDDDFGGGFGGGGGEGFGFGFGGGGGGFGGEGGGGGGFD=D*:CGFGFCFCB;AFEDFDG6FGGGGFGFGFFF9G>GF5:;)4EGFG>??G?><D>FF:DFAFGGG6<19-:<FGGF:834?<B:<?C2FFG13::<24:>AA826>BF>03:?FF<:4-))0)*1
@M03364:396:000000000-C9LGT:1:1101:26455:8572 2:N:0:10
GGACTACAAGGGTTTCTAATCCTGTTCGCTCCCCACGCTTTCGCTCCTCAGCGTCAGTAACGGCCCAGAGACCTGCCTTCGCCATTGGTGTTCTTCCCGATATCTACACATTCCACCGTTACACCGGGAATTCCAGTCTCCCCTACCGCACTCAAGCCCGCCCGTACCCGGCGCGGATCCACCGTTAAGCGCTGGACTTTCACACCGGACGCGACGAACCGCCTACGTGCCCTTTACGCCCAATAAATCCGGATAACGCTTGCCCCCTCCGTCTTCCCGCGCCTGCTGGCAGCTCCGTTGC
+
CCCCCGGGCGFGEFFGGGFCFGGFGGGGGGGGGGGGGGGGGGGGGFGGFGFFGGGGGE@@DGGGGGGFEE8@FGGGGGGGGGG7C,CFC<FGGGGGGGGGGCEGGGGGGGGGGGGGGG>C@FGGGEGGGGGGGC;C6CDGGD@DFGE3+9FAFD6DGF=CGGBGGDGGGG58?FAD*:EF,C4C8E*3AGE):>D=DC?EG)B56:89,)(*,)2(>9=GFDF?(21.47(35:B><2EEEB(())).9DG1(-(.9:>(,(1(9A5((444.28).2(-9(,32((571(((,))).)11
@M03364:396:000000000-C9LGT:1:1101:25835:8574 2:N:0:10
GGACCACTCGGGTTTCTAATCCTGTTCGCTCCCCACGCTTTCGCTCCTCAGCGTCAGTAACGGCCCAGAGACCTGCCTTCGCCATTGGTGTTCTTCCCGACATCTACACATTCCACCGTTACACCGGGAATTCCAGTCTCCCCTACCGCACTCAAGCCCGCCCGTACCCGGCGCGGATCCACCGTTAAGCGATGGACTTTCACACCGGACGCGACGAACCGCCTACGAGCCCTTTACGCCCAATCAATCCGGATCACGCTTGCCCCCTACGTATTACCGCGGCTGCTGGCCCGTCTTTCGC
+
CCCC<FGGGGGGFGGGGGGGGGGGGGGGGGGGGGGGGGGGGGGGGGGGGGGGGGGGGGGGGGGGGGGGGGGGGGGGGGGGGGGGGGGGGGGGGGGGGGGG:FEGGGGGGGGGGGGGGGGGGGGGGGGGDGGGGGGGFEFGGGGFGGG6CDGFGBGFFGGDGGFGGGGGGGGGFGFG5?EG+CFCFE7=FFGDGEGGGGGGGEGFGEF06D>D0)*4<9EGFGFF1;2)1CFFB??):?GGGFF?)4,6FG3;?((.??FB??G(9@D0(8?:<AB26C:04;;>,,).260:>7,))029*
@M03364:396:000000000-C9LGT:1:1101:16443:8591 2:N:0:10
GGACTACTGGGGTATCTAATCCTATTTGCTCCCCACGCTTTCGTGCCTCAGCGTCAGGTACAGGCCAGGCGGCCGCCTTCGCCATTGGTGTTCTTCCCGATATCTACACATTCCACCGTTACACCGGGAATTCCAGTCTCCCCTACCGCACTCAAGCCCGCCCGTACCCGGCGCGGATCCACCGTTAAGCGATGGACTTTCACACCGGACGCGACGAACCGCCTACGAGCCCTTTACGCCCAATAAATCCGGATACCGCTTGCCCCCTACGTATTCACTCGGCTCCTGGCACGTATTTAGC
+
CCCCCGGGGGGGGGGGGGGGGGGCFFGGGGGGGGGGGGGGGGGGGGGGGGGGGGGGBFGGGGGGGGGGGGGGGGGGGGGGGGGGGGGGGGGGGGGGGGGEGGGGFGGGGGGGFFGGCEGCEFDGGGGGGGGGGGG,E:=FFDEFDGGGCBGAA86ACFGEG@ADG8EDE>EGFGF4:=?FGG;*B=*4@F=**:=0>FGGG>F)9>>(1CF*-.*47>GEBG>?6@?)4C(,,4>):?DC>?01<).6FG),3860<4901:5(2ADB03,..-4:)3)6::B(--,8??0<:2(*99:G>
@M03364:396:000000000-C9LGT:1:1101:25865:8594 2:N:0:10
GGACTACTGGGGTTTCTAATCCTGTTCGCTCCCCACGCTTTCGCTCCTCAGCGTCAGTAACGGCCCAGAGACCTGCCTTCGCCATTGGTGTTCTTCCCGATATCTACACATTCCACCGTTACACCGGGAATTCCAGTCTCCCCTACCTCACTCAAGCCCGCCCGTACCCGGCGCGGATCCCCCGTTAAGCGATGGACTTTCACACCGGCCGCGACGAACCGCCTACGAGCCCTTTCCGCCCAATAAATCCGGATTCCGCTTGCACCCTACGACTTCCCGCGGCTGCCGGCAGGTCTTCCG
+
C<@CC8FF@DFF@FGGFGD9FGF<FFFCCGFEFGGGGECCFFGGDFGG<B,C@FEGCGD,EFCC6@CFGGGGFGGGGGGFFEFGG9F<?<FCF<>5?B@:>+>AFGF<?E<?,5=FEE86+4=B8@EC+@<FBEFCF:=F:=+;=,6,,0@:3)+38===>F5DFEGE9@EC51-**88?,*1*B8*6A9CG*:C66EFFGCC56>DF>D9C(.*(17C=1C3((*->35(-,(5<9(2*:463).).**/((-()0(-(,-*,7CC8:31(,4().;(,-2719((4(3((72)*/*)1
@M03364:396:000000000-C9LGT:1:1101:2503:8614 2:N:0:10
GGACTACCCGGGTTTCTAATCCCTTTCGCTACCCCGGCCTTCGTACCTTAGCGTCAGTTAATGTCCAGGAACCCGCCTTCGCCTCGGGTCTTCTTCTTGATATCTACGCATTTCACTGCTACACCAAGAATTCCGGTTCCCCCTCCATTACTCCAGCACCACAGTATCATGCGCACTCCAGAGGTTGAGCCCCTGCCTTTCACGCGCGACTTATGGTGTAGCCTACGTACCCTTTACGCCCAGTGATTCCGAACCACGCTTTAGACCTCTGTTATCACGCGGCGTATGGCTCGTGTGTCGG
+
CCCCCFGGGGFG8B@FGGGGGCF8FGGGGDGGCFFEFGGGGGGGGGGGDFGGG@FDECEEEFGGGGGGGGGGCFCGGGDEGGCFGGGGFEFGFGDF9FFGGGGGCEEDFEEGGGEGGGGGGGDEGG8FCFFCFB=CEFDEF=CDDEGFFFCCFD?FC8FGDCFFGGGGGGGGA:>DGFFG?,;@FE>C6BFGGC5CCFGGGCGBG4>92C97;FG;1)309783/2()/92@F=;CEDCCC6(.1.6)0*9(421(<?>?,(+)2<7>7436))).)+(.,496((,41(()-4.0.0)1)
@M03364:396:000000000-C9LGT:1:1101:13733:8631 2:N:0:10
GGACTACAGGGGTTTCTAATCCTGTTCGCTCCCCACGCTTTCGCTCCTCAGCGTCAGTAACGGCCCAGAGACCTGCCTTCGCCATTGGTGTTCTTCCCGATATCTACACATTCCACCGTTACACCGGGAATTCCAGTCTCCCCTACCGCACTCAAGCCCGCCCGTACCCGGCGCGGATCCACCGTTAAGCGATGGACTTTCACACCGGACGCGACGAACCGCCTACGAGCCCTTTACGCCCAATAAATCCGGATCACGCTTGCACCCTACGTATTACCGCGGCTGCTGGCCCGTCGGTAGC
+
CCCCCGGGGGGGGGGGGGGGGGGGGGGGGGGGGGGGGGGGGGGGGGGGGGGGGGGGGGGGGGGGGGGGGGGGGGGGGGGGGGGGGGGGFGGGGGGGGGGGGGGGGGGGGGGGGGGGGGGGGGGGGGGGGGGGGGGGGGGGGGGFGGGGGEGFGFGFGGGGGGFGG>GGGGGGFGFG?BGGGGGGGGB=FGECFEGGGGGGGFGCGFFFFGFC(0:4)4CGBGFB?C008G>FFFF<<?EGG?0:)4)6FGC614(.?:?<0<E2DFD3(4034>?)5<44(769042,8?1?BF()).(90
@M03364:396:000000000-C9LGT:1:1101:18759:8636 2:N:0:10
GGACTACTGGGGTATCTAATCCTGTTCGCTCCCCCAGCTTTCGCGCCTCAGCGTCAGTGGTGGCCCAGAAGGCCGCCTTCGCCACCGGTGTTCTTCCCGATATCTGCGCATTCCACCGCTACACCGGGAATTCCGCTTACCTCTCCTGCACTCCAGCCCGACAGTATCCAAAGCAATTCCCACCTTGAACGCAGGACTTTCACTCCAGACTTACCAGGCCGCCTACGCGCCCTTTACGCCCAATCATTCCGGACCACGCTCGCCCCCTACGTATTACCGCGGGCGCTTGCCAGTCGTTAGC
+
CCCCCGGGGGGGGGGGGGGGGGGGGGGGGGGGGGGGGGGGGGGGGGGGGGGGGGGGGGGGGGGGGGGGGGGGGGFGGGGGGGGGGGGGEFGGGGGGGGGEGGGGGGGGGGGGGGGGGGGGGGEGGGGGGFGGGGGGGGCGGGGFGGGABAFEGFGFGGDGGGEDF9EGGGGCFGFFFFGGGFGGGGF:A,/:<EGCFFGGGFF<CA;8):3F4A>CF@GE9D60:;:59D>F>??AFFGGG?02@?29BGG>099BF:><B7*798C>6??:<2:6<F6((((((,,(-3())..)0.4*0
@M03364:396:000000000-C9LGT:1:1101:3268:8679 2:N:0:10
GGACTACTCGGGTATCTAATCCTGTTCGCTCCCCACGCTTTCGCTCCTCAGCGTCAGTAACGGCCCAGAGACCTGCCTTCGCCATTGGTGTTCTTCCCGATATCTACACATTCCACCGTTACACCGGGAATTCCAGTCTCCCCTACCGCACTCAAGCCCGCCCGTACCCGGCGCGGATCCACCGTTAAGCGATGGACTTTCACACCGGCCGCGACGAACCGCCTACGAGCCCTGTACGCCCAATCAATCCGGAACACGCTTGCATCCACCGCATTACCGCGGCGGCTGGCACGGGCTTAGG
+
CCCCCGGGGGGGFGGGGGGGGFGGGGGGGGGGGGGGGGGGGGGGGGGGGGGGGGGGGGGGGGGGEGGGGGGGGGGGGGGGGGFFGFGGGGGGGGGGGGGGDGGGGGFGGGGGGGFCFGGGGGGGGGGGGGGGGGGGGFGFGFGBFGD=>?GAGDGFFGFGDFAGGEEEFGGGFGFG=8EGGFGEGG<6CCECDACCCFCFFEGC<BEB(9654):29(8C;DFF:@,.-9;<B(566<GGG?0()5?AFFC91(10<:>?<?D)*3>).3((-42).<(141-((413?F?BB1())))2*
@M03364:396:000000000-C9LGT:1:1101:24278:8691 2:N:0:10
GGACTACCGGGGTATCTAATCCTGTTCGCTCCCCACGCTTTCGCTCCTCAGCGTCAGTAACGGCCCAGAGACCTGCCTTCGCCATTGGTGTTCTTCCCGATATCTACACATTCCACCGTTACACCGGGAATTCCAGTCTCCCCTACCGCACTCACGCCCGCCCGTACCCGGCGCGGATCCACCGTTAAGCGATGGACTTTCACACCGGACGCGACGAACCGCCTACGAGCCCTTTACGCCCACTAAATCCGGATTACGCTTGCACCCTACGTCTTCCCGCGGCTGCCGGCACGTCTTTCGC
+
CCCCCGGGGGGGEGGGGGFGGGGGGGGGGGGGGGGGGGGGGGGGGGGGGGGGGGGGGGGGGGGGGGGGGGGGGGGGGGGGGGGGGGGGFGGGGGGGGGGGGGGGGGGGGGGGGGGGGGGGGGGGGGGGGGGGGGGFGGGGGGGFGGGEGFGFGF+9FGGGGGFGG7;EGGCEDGBG5:EECGG@CE<=FF5CFDG*>BFGG<F4CEE;9D>G6)83C9GGBGFB:C<>(79?7?BAFFGGGF(:)579BF3164(5?1:B34C)9AD32233.4:)6C:91>B9;:(,2>7;B3-)0*)1/
@M03364:396:000000000-C9LGT:1:1101:5703:8692 2:N:0:10
GGACTACTCGGGTATCTAATCCTGTTCGCTCCCCACGCTTTCGCTCCTCAGCGTCAGTAACGGCCCAGAGACCTGCCTTCGCCATTGGTGTTCTTCCCGATATCTACACATTCCACCGTTACACCGGGAATTCCAGTCTCCCCTACCGCACTCAAGCCCGCCCGTACCCGGCGCGGATCCACCGTTAAGCGATGGACTTTCACACCGGACGCGACGAACCGCCTACGAGCCCTTTACGCCCAATCAATCCGGATAACGCTTGCACCCTCCGTCTTACCGCGGCGTCTGGCCCGTAGTTAGC
+
CCCCCGGGGGGGFGGGGGFGGGGGGGGGGGGGGGGGGGGGGGGGGGGGGGGGGGGGGGGGGGGGGGGGGGGGGGGGGGGGGGGGGGGGGGGGGGGGGGGGGGGGGGGGGGFGGGGGGGGGGGGFGDGGGEGGGGGGGGGGGGGFGGGEGFGFGD?FGGGGGGFGGEGGGGGGFGBG:?GGGGG:EE:=FGC*;EGGGFGGG?FCGEFFFGBC9.:4)4EG;GBFBGB38D>:B07<<6EGG?B1)4))9CD(44(-919618@)9CD:(3(4(,346A:F119>(,(-(4(3;,()074:2
@M03364:396:000000000-C9LGT:1:1101:20463:8710 2:N:0:10
GGACTACCAGGGTTTCTAATCCTGTTTGCTCCCCGCACCTTCGCACCTCAGCGTCAGTCGTCTGCTGGAAACCTGCCTTCGCCATCGGTGTTCTTCCTGATATCTACAGATTTCACCCCTACACCAGGAATTCCGGCTCCCCCTCAGCGACTCCAGTCCGCCAGTTCCAAGCGCAGTTCAGGGGTTGAGCCCCTGGCTTTCACGCCTGGCTTGACAGACCGCCTACATGCCCTTTACGCCCAATGATTCCGAACAACGCTCGCACCTTACGTGTTACCGCGGCTGCTTGCCCGTCATTCGC
+
CCCCCGGGGGGGGGGGGFGGGGGGGGGGGGGGGGGGGGGGGGGGGGGGGGGGGGGGGGGGGGGGGGGGGGGGGGGGGGGGGGGGGGGGEGGGGGGGGGGGGFFGDCGGGFGGGGGGGGGGGGGGGGGGGGGGGGGCE@CFFDGFGGGFGFGBGFGFGGGGGGFGGGGGGGGGEGFGGFGGGDFFGGF2?D@FGGGGGGGGGCC>GFFF=FDE=AGEG;GG@GBFFGFF?F;@FF@).:EED481/52<?CD1?>01),-,(4/2<E5,970((,8:9:4(((,((43)58(54(()09.:9
@M03364:396:000000000-C9LGT:1:1101:26827:8750 2:N:0:10
GGACTACCAGGGTTTCTAATCCTGTTCGATCCCCACGCTTTCGTGCCTGAGCGTCAGTAAGGCGCCGGTATGCTGCCTTCGCAATCGGCGTTCTGCGCGATCTCTAAGCATTTCACCGCTACACCGCGCATTCCGCATACCTCTCGCCCACTCAAGTCATTCAGTTTCCACGGCTGGCCGGGGTTGCGCCCCGGAATTTGACCGCAGACTTGAATGTCCGCCTGCTCACCCTTTCACCCCACTCCTTCCGGATACAGCACGCCACCCACGGCTTACCCCGGCCGCTGGCACGTAGTTCGCC
+
CCCCCGGGFGEGFGGGGGCGGGGEFGGGFGGGGGGDGGGGGGGGGGGGGGGGGGGGEFGFGGGEFGGGGGDGGGGFFGGFFGGDB<FE:FGGGGFGGGFF@<BFG9EFGGCGGGGGGGGGGGFGGGDFGDDCGGGG>FDEGDG6CGGG8AE5CC*;BAACFGFGG9EGGGGGFC@CEEGGDCCCBE76BECCD5*:C?F7?9CFG3),1*:C)/+-2)AE>5((1+)*.9:42)))).2:8(.()59.)9)-:F:)1.(.-(C(CF303-(((-),4+:119(40(((((.32((099-)1
@M03364:396:000000000-C9LGT:1:1101:19557:8754 2:N:0:10
GGACTACCGGGGTATCTAATCCTGTTCGCTCCCCACGCTTTCGCTCCTCAGCGTCAGTAACGGCCCAGAGACCTGCCTTCGCCATTGGTGTTCTTCCCGATATCTACACATTCCACCGTTACACCGGGAATTCCAGTCTCCCCTACCGCACTCCAGCCCGCCCGTACCCGGCGCGGAGCCACCGTTAAGCGCTGGACTTTCACACCGGACGCGACGAACCGCCTACGCGCCCTTTACGCCCAAACAATCCGGACGACGCTTGCCCCCTACGGAATACCTCCGCTTCTGGGCCGTCTTTTGC
+
CCCCCFGGFGGGGGGGGGEGGGGFGDFGGEGGGGGGGGGGGGGGGGGGGGFGGGGGGGGGGGGGGGGGFGDFGGGGGGGGGGGFEGGGFFGGGGGGGDGGGCCFFFGFGGGGGGFGGG>8AC,FF@FGCCFGGGG<@EDGGGGFGGCEGFGA,)=6BFGGGGEGCCEDGCEE>GBD5)/C6FCCG===FB*)1=C**<:EFAGFFE>;(97E(.2(14::299(4;-)-5761:)46(AEE(,(.4(29FGFB((4)(-4(-*4*;C91::(((-)4<>).443(().)(440(-)7@)*0
@M03364:396:000000000-C9LGT:1:1101:5946:8754 2:N:0:10
GGACTACTCGGGTATCTAATCCTGTTTGCTCCCCACGCTTTCGTGCCTCAGCGTCAGGTACAGGCCAGGCGGCCGCCTTCGCCGCTGGTGTTCTTCCACATCTCTACGCATTTCACCGCTACACATGGAGTTCCACTGCCCTCTCCTGTCCTCAAGCCGTGCAGTTTCCAAAGCATGCACCGGTTGAGCCGGTCCCTTTTACTTCCGACCTGCACAGCCGCCTGCGCCCCCTTTACGCCCAATCATTCCGGATCACGCCCCCCACCCACGGATTTCCCCCGCCGCCGGCCCGTTGTTCGCC
+
CCCCCGGGGGGGFGGGGGFGFGG,CDFGGGGGGGFG@FGGGGGCDGGGGGGGGGGGGCD9FECFFGGG7@ECCFGGGGGGGGGEGGGGFGGGGFGGGAFGFGGGGGGGGEGGG,EGGGGGDGGG,3EFGCFGGGEE,82DGGGFF@,633FEG5DDCGDEGGFGGFGCGGGC>F)=2*,@;CC>E8:<FF*12?:E7FGG:>,1C*22()6*3)>@5?GC>G(6821)3D9933.4(-:E*(.,).6-*0)-1(.,).,3(-*(9E*(4(,((-,6<+(-,-((-(,((--(-((081,77
@M03364:396:000000000-C9LGT:1:1101:14029:8761 2:N:0:10
GGACTACAAGGGTTTCTAATCCTGTTCGCTCCCCACGCTTTCGCTCCTCAGCGTCAGTGACGGCCCAGAGACCTGCCTTCGCCATTGGTGTTCTTCCCGATATCTACACATTCCACCGTTACACCGGGAATTCCAGTCTCCCCTACCGCACTCAAGCCCGCCCGTACCCGGCGCGGATCCACCGTTAAGCGATGGACTTTCACACCGGACGCGCCGAACCGCCTACGCGCCCTTTACGCCCAATAAATCCGGATCACGCTTGCACCCTACGTCTTACCGCGGCTGCTGGCACGTAGTTAGC
+
CCCCCGGGGGGGGFGGGGGGGGGGGGFGGGGGGGGGGGGGGGGGGGGGGGGGGGGGGGGGGGGGGGGGGGGGGGGGGGGGGGGGGGGGFGGGGGGGGGGGGGEGGGGGGGGGFGGGGGGGGFGGGGGGGGGGGGGGGGGGFFGFGGGGGFGFGF?DFGGGGGFGGGGGGGGGEFADCDGGCFGGGG:=FC=DGGGGGGGGGEGFGFFF6D9C>):9C;GGBDBF12:)4<>>FBFFF?GGG38?)5<9?6796:(4F131-4;8F@D?3184(.4).A243>9;>:)).3(5:B()846FF
@M03364:396:000000000-C9LGT:1:1101:7141:8774 2:N:0:10
GGACTACCGGGGTATCTAATCCTGTTTGCTCCCCACGCTTTCGCGCCTCACCGTCAGTTGTCGTCCAGTAATCCGCCTTCGCCACTGGTGTTCTTCCATATCTCTGCGCATTTTACCGCTACACATGGAGTTCCACCGCCCTCTCCTGTCCTCCAGCCTGCCAGTTTCCAAAGCCTGTACCGGTTGAGCCGGTACCTTTCACTTCAGACTTAACAGGCCGCCTACGCACCCTTTACGCCCAATCATTCCGGCTAACGCTCGCCACCTACGTATTACCGCGGCTGCTGGCACGTCGTTCGCC
+
CCCCCGGGGGGGFGGGGGGGGGGGGGGGGGGGGGGGGGGGGGGGGGGGGGGGGGGGGGGGGGGGGGGGGGGGGGGGGGGGGGGGGGGGFGFGGGGGGGGGGGGGGGGGGGGGGGGGGGGGGGGGGGGGGGGGGGGGGEDEGGGFGGGFGFGFGFGFGGGGGGFGFCCGGGGFFGFGGF7EGGGCEE:5AFGGGDGFGFGGGE@?FFF7>6@C48,.;>EE@GFDF56)6D@@D@FC;1:E5:<?FB>2@G)(,-:?EF(,31::DG<7?8:<)56AB*4-7>(3627(:(4?1(4>5)(/1
@M03364:396:000000000-C9LGT:1:1101:5895:8787 2:N:0:10
GACTACAAGGGTTTCTAATCCTGTTTGCTCCCCACGCTTTCGAGCCTCAGCGTCAGTTACAGTCCAGAGAATCGCCTTCGCCACTGGTGTTCTTCCTAATCTCTACGCATTTCACCGCTACACTAGGAATTCCATTCTCCTCTCCTGCACTCTAGACTTCCAGTTTGAAATGCAGCACCCAAGTTGAGCCCGGGTATTTCACATCTCACTTAAAAGTCCGCCTACGCTGCCTTTACGCCCAGTAAATCCGTACAACGCCCGCCACCTACGTATTACCGCGGCTGCTGGCCCGTAGTTCGCC
+
CCCCCDGGGGGGFEGGGGGFGFGGGGGGGGGGGGGGGGGGGG,CFFGFFFCGGGGGFFGGGGFFGGGFGGGGGGGGFGGGDGGFFFGFGFGGGGGGGGGFFFGGAFGGCC@GG<EGGGGCE<EAFGGGFFGGGGGFG;DFGGEFGGGGGFGBE<DBFGGGGFDGGGFFGGFG7CDGGFGGGGG>EA@:DDFGGDEGGGGGGCE7FCFFFGFGEF,:@7;EAC=A>>=54DDB*8>=>94=*8>;+9?C;D*4?FFFA((.6:1.>F78??B2A><-9:4,-4290)).8149(,4<F6?DG
@M03364:396:000000000-C9LGT:1:1101:10211:8804 2:N:0:10
GGACTACACGGGTATCTAATCCTGTTTGCTCCCCACACTTTCGCGCATCAGCGTCAGTTACTGTCCAGCAAATCGCCTTCGCCACTGGTGTTCTTCCTAATATCTACGCATTTCACCGCTACACTAGGAGTTCCATTTGCCTCTCCAGCACTCAAGAACGACAGTTTCAAATGCAGGCTATGGGTTGAGCCCCAACTTTTCACCGCTGACTTACCGATCCGCCTGCACCCCCTTTAACCCCAATAATTCCGGATAACGCGTGTATCCTCCGTATTACCGCGGCTGCTGGCCCGTCGTTAGC
+
CCCCCGG@,@C7CFEFG<FGCGGFEE@<FGGGGGGGGGGGGGGFGG7C:EGGCGCFGGGF<CECFF<C<F@E<F:F:FEB<F@:=<FAFFGGGGGCCF<FG<EEFFGECGGGGGGGFECDEGGE;8FE<FFFFCFCEA9FEFGF+47DDFG)A8?D:,,@+@@DFEEECFGGDD=D8>FG?ECDB+58A<@9+*347DDGG<BC*39>-;;:A08>/8/E9*:@=,()(*(.(:@<?)<CF(3@AA)7CDG9(6?2=1>0,3*.*+:434(,(,5))<17(396(334:(.31--)0)(/2
@M03364:396:000000000-C9LGT:1:1101:20328:8809 2:N:0:10
GGACTACAAGGGTTTCTAATCCTGTTCGCTCCCCCAGCTGTCGCGCCTCAGCGTCAGTGGTGGCCCAGAAGGCCGCCTTCGCCACCGGTGTTCTTACCGATATCTGCGCATTCCACCGCTACACCGGGAATTCCGCCGTCCCCTACCACACGCGAGCCCGCCGGTATCGGAGGTTCGCCGGGGTTGAGCCCCGGGCTTTTACCTCCGACCTAGCGGGGCGCCTACACGCCCTGTACACCCATTAAATCCGGACATCGCTTGGAACCTACGACTTCTCTCGGCAGCGTGCGCGATGTTCACC
+
CCCCCGGF96<76CFFGF<,<EFCCF6FFEGGFC@FBEF,;;D<BFE7CE,<@8@F,,,CCCFCG,:,C@<EF<=C@FGGGE=BGGGF4>CFFGC,5A?FCFE<=CA>C+BC,,4BBEDD@=DF8EEGFFD@GFFD?+=+<CD?6,@,@9<)*:C9C>;C8@))=EGGGEEEE*(;>3CCE55:EGG2:6;97EGECEG??4+67079;39F2)/(9(1C65?1:+459*(-(56))62**,4)*6:<6C3((()))(((((+)027(5:((,,)-)0)380,(((-4(((((-2.99-*2
@M03364:396:000000000-C9LGT:1:1101:14914:8810 2:N:0:10
GGACTACTGGGGTATCTAATCCTGTTCGCTCCCCACGCTTTCGCTCCTCAGCGTCAGTAACGGCCCAGAGACCTGCCTTCGCCATTGGTGTTCTTCCCGATATCTACACATTCCACCGTTACACCGGGAATTCCAGTCTCCCCTACCGCACTCAAGCCCGCCCGTACCCGGCGCGGATCCACCGTTAAGCGATGGACTTTCACACCGGACGCGACGAACCGCCTACGAGCCCTTTACGCCCAATAAATCCGGATAACGCTTGCACCCTACGTATTACCGCGGCTTCTGGCCCGTCGTTAGC
+
CCCCCGGFGGGGGCFGGFFGGGGGGFGGGGGGGGGGGGGGGGGGGGGGGGGGGGGGGGGGGGGGGGGGGGGGGGGGGGGGGGGGEGGGFGGGGGGGGGGGGGGGGGGGGGGGGGGGGGGDGGGGGGGGGGGGGGGGGGGGGGGFGGG8C5F>GFDFFGGGGGEGGEGGGCEEBGAC:6EF,ACGCE<=FF**2AE?FGGFG3FCFEB>;G6:():77;GGFGFFFF<)-99B7?><A6;EGFF<94:<FGGB::<AF?>??6;)7CGB1<<.,)8--233(490(()...(-((-00)-9:
@M03364:396:000000000-C9LGT:1:1101:9777:8819 2:N:0:10
GGACTACTCGGGTATCTAATCCTGTTCGCTCCCCACGCTTTCGCTCCTCAGCGTCAGTAACGGCCCAGAGACCTGCCTTCGCCATTGGTGTTCTTCCCGATATCTACACATTCCACCGTTACACCGGGAATTCCAGTCTCTCCTACCGCACTCAAGCCCGCCCGTACCCGGCGCGGATCCACCGTTAAGCGATGGACTTTCACACCGGACGCGACGAACCGCCTACGAGCCCTTTACGCCCAATAAATCCGGATAACGCCTGCACCCTACGTACTACCGCGGCTGCATGCACGTAGTTGGC
+
CCCCCGGGGGGGGFGGGGGGGGGGGFGGGGGGGGGGGGGGGGGGGGGGGGGGGGGGGGGGGGEGGGGGCEGGGGGGGGGGGGGGG,FFCFGGGGEGF=FGGGGGACFGGGGGGGGGGG=DGGGGGGGGGGGGGGGFDF9F,?EDFGGGGEGFFDFFGD?>EGBGGEECDE*>?EAG5?CFFGGDGG*6AF=55AC6CGGGGCGF<>>99D>D2.C;D6EG>GFB:F?36D>B:B?2)4=EG0(.7<6:BDGF?462FB>086*(9ED((.-32(444;9B>;B>9?(46?22:1.0.*)*2
@M03364:396:000000000-C9LGT:1:1101:14775:8845 2:N:0:10
GGACTACTGGGGTTTCTAATCCTGTTCGCTCCCCACGCTTTCGCGCCTCAGCGTCAGTGGCGGCCCAGAAAGTCGCCTTCGCCACCGGTGTTCCTCCTGATCTCTACGCATTTTACCGCTACACATGGAGTTCCACCGCCCTCTCCTGTCCTCAAGCCGTGCAGTTTCCAAAGCCTGAACCGGTTGAGCCGGTCCCTTTTACTTCAGACTTGCCCAGCCGCCTTCGCACCCCTTACGCCCAATCATTCCGGATACCGCTTGCCCCCTACGTATTCCCGCGGCTGCTGGCCCCTAGTTCGCC
+
CCCCCGGGGGGGGGGGGGGGGGGGGGGGGGGGGGGGGGGGGGGGGGGGGGGGGGGGGGGGGGGGGGGGGGGFGGGGGGGGGGGGGGGGFGGGGGGGGGGGGGGGGGGGGGGGGGGGGGGGGGGGGGGGGGGGGGAFFFDFGGGFGGGGFFGEGEFFGGEEEGFGGGFFFGCCFGFGFFFC?>CCEE38FF*8CEGGGGGF7;93C+AEEGC+;2A3<<GD>G((.*-)-C:(4:)53?E>*(4<)-66F7)(4,).)4(8:8+5DE)4??2)57-6<*---9(3:::(3(4(((,//*(99
@M03364:396:000000000-C9LGT:1:1101:8551:8862 2:N:0:10
GGACTACTGGGGTATCTAATCCTGTTCGCTCCCCCAGCTTTCGCGCCTCAGCGTCAGTGGTGGCCCAGCAGGCCGCCTTCGCCATTGGTGTTCTTCCCGATATCTACACATTCCACCGTTACACCGGGAATTCCAGTCTCCCCTACCGCACTCAAGCCCGCCCGTACCCGGCGCGGATCCACCGTTAAGCGATGGACTTTCACACCGGACGCGCCGAACCGCCTACGCGCCCTTTACGCCCAATCAATCCGGACAACGCTTGCCCCCTACGTCTTACCGCGGCTGCTGGCACGTCTTTCGC
+
CCCCCFGGAFDEGDDFGGCGGFCEFFGEEDFEGGCF@EF9EF@BCCFGGFGGGGE,@@,,69@EGCFF,,:@:@>FGCCFFGG@,AF<FFCFF?EEFGC:FEEGGAFEFGFGGFFDFCE>>GDG@BG>@FFGGFAFEFFFG6CDFGG8C3F=FD+;,@67@>?DC8CE6CGGEF(C42?:+30:;E*0@<*/;C86D?9?C.<)9@>B(995():()(::>GF6:83)4D6>((5))-8CC60:44.:FGD6<(3:>390((;(9CD21:04(41<AF049(429?2?7<7?:((.)*)99
@M03364:396:000000000-C9LGT:1:1101:14150:8876 2:N:0:10
GGACTACCCGGGTATCTAATCCTGTTCGCTCCCCACGCTTTCGCTCCTCAGCGTCAGTAACGGCCCAGAGACCTGCCTTCGCCATTGGTGTTCTTCCCGATATCTACACATTCCACCGTTACACCGGGAATTCCAGTCTCCCCTACCGCACTCAAGCCCGCCCGTACCCGGCGCGGATCCACCGTTAAGCGATGGACTTTCACACCGGACGCGACGAACCGCCTACGAGCCCTTTACGCCCAATCAATCCGGATAACGCTTGCACCCTACGTATTACCGCGGCTGCTGGCCCGTAGGTAGC
+
CCCCCFGGGGGGG7FGGGFFGGGGGGGGDGGFGGGGGGGGGGGGGGGGGGGGGGFGEGGCGGGGGGGGGGGGGEGGGDGGGEGEGFGGGGGGGGGFGGGGFGGGFFGGGGGGEGFEGGGDGFFFFGGGGGGGGGGGGGGGF?EFCDGGGEGFGF+;F+@EGFEDF7@EFGGGAEBGGFGG+CFEGGG;FF?CD=ECGGFGGFF?C@;>691E6)2->1CE>D;(3;:02D>:?<?A44=CGB027>B)9<D(44:)747:<(/,0CD(.36,.:344<?9(-4((424:B6?FF())9)97
@M03364:396:000000000-C9LGT:1:1101:24459:8882 2:N:0:10
GGACTACACGGGTTTCTAATCCTGTTCGCTCCCCACGCTTTCGCTCCTCAGCGTCAGTAACGGCCCAGAGACCTGCCTTCGCCATTGGTGTTCTTCCCGATATCTACACATTCCACCGTTACACCGGGAATTCCAGTCTCCCCTACCGCACTCAAGCCCGCCCGTACCCGGCGCGGATCCACCGTTAAGCGATGGACTTTCCCACCGGTCGCGCCGAGCCGCCTACGAGCCCTTTGCGCCCACTAAATCCGGATGCCGCTTGCACCCTACGTATTCCCGCGGCTGCTGGCCGGTATGTTGC
+
[truncated: 62,102,765 more chars]
